# Supplementary material for: Defining the Core Proteome of the Chloroplast Envelope Membranes
Source: Front Plant Sci. 2013 Feb 6;4:11. doi: 10.3389/fpls.2013.00011 (PMC3565376; doi:10.3389/fpls.2013.00011)
Supplement: Supplementary Table S1 — Proteins identified in the A. thaliana envelope membrane fraction. The first column gives the AGI number, the second the number of identified splice variants, the third the AGI of the splice variants, the fourth the AGI code of similar proteins detected, the fifth column the number of peptides assigned to the protein only, the sixth column the number of peptides additionally assigned to other proteins, and the seventh column a short description of the protein. In the second sheet the AGI number and all identified peptides are listed. Every peptide is identified by MS/MS. [file 38279_Schleiff_DataSheet2.ZIP › Table S8.xls]

## Sheet: completetable_withonehit
Table S8. All identified proteins
The Arabidopsis IDs of all proteins identified in this study including those with only one peptide matching are listed. The first column gives the ID, the second column the predicted compartment the protein is supposed to be localized in, the column 3 the Arabidopsis fraction, column 6 and 7 the two Pisum fractions and column 8 the Medicago fraction; the last column indicates whether the protein …
Arabidopsis_ID	Subcomp.	Arabidopsis Envelope	Pisum		Medicago Envelope	Identification
			OE	IE
AT1G02910	Thylakoid	X				norm
AT1G03130	Thylakoid	X		X	X	norm
AT1G03600	Thylakoid	X				norm
AT1G03630	Thylakoid					norm
AT1G06680	Thylakoid	X				norm
AT1G06950	IE	X		X		norm
AT1G07320	Plastid					norm
AT1G07930	unknown		X			norm
AT1G08640	Plastid			X		norm
AT1G09920	unknown		X			norm
AT1G10510	unknown			X		norm
AT1G12900	Stroma	X			X	norm
AT1G14150	Thylakoid	X				norm
AT1G15510	unknown				X	onehit
AT1G15820	Thylakoid	X	X		X	norm
AT1G18170	Thylakoid	X				norm
AT1G20340	Thylakoid				X	norm
AT1G20816	unknown		X	X		norm
AT1G27300	unknown		X			norm
AT1G27390	unknown		X			norm
AT1G29920	Thylakoid	X				norm
AT1G29930	Thylakoid			X	X	norm
AT1G30380	Thylakoid	X				norm
AT1G31330	Thylakoid	X				norm
AT1G32080	IE			X		norm
AT1G32900	Stroma	X				norm
AT1G33810	Thylakoid			X		norm
AT1G42960	Thylakoid			X		norm
AT1G44575	Thylakoid	X				norm
AT1G45170	OE		X	X		norm
AT1G51110	Thylakoid	X				norm
AT1G51400	Thylakoid				X	norm
AT1G54500	Thylakoid	X				norm
AT1G54780	Thylakoid	X			X	norm
AT1G55020	unknown				X	norm
AT1G55490	Stroma			X		norm
AT1G55670	Thylakoid			X	X	norm
AT1G55860	unknown				X	norm
AT1G56190	Plastid				X	onehit
AT1G56500	Stroma	X				norm
AT1G61520	unknown	X			X	norm
AT1G65260	Stroma and Thylakoid			X	X	norm
AT1G67090	Stroma	X	X	X	X	norm
AT1G67740	Thylakoid	X				norm
AT1G68680	unknown		X			norm
AT1G68830	Thylakoid	X				norm
AT1G70480	unknown		X			norm
AT1G70680	unknown			X		onehit
AT1G71500	Thylakoid	X				norm
AT1G74470	Thylakoid	X		X		norm
AT1G75690	Plastid				X	norm
AT1G76080	Stroma		X			norm
AT1G76405	OE				X	norm
AT1G77490	Thylakoid	X				norm
AT1G77590	OE		X	X	X	norm
AT1G79040	Thylakoid	X			X	norm
AT1G79560	unknown			X		norm
AT1G79600	Plastid	X				norm
AT1G80300	IE			X		norm
AT2G01320	unknown		X		X	norm
AT2G16070	Plastid		X			norm
AT2G16640	OE		X		X	norm
AT2G17390	unknown		X			norm
AT2G18710	Thylakoid	X				norm
AT2G24440	unknown		X			norm
AT2G24670	unknown				X	onehit
AT2G24820	IE			X	X	norm
AT2G27490	unknown		X			norm
AT2G28800	unknown	X				norm
AT2G28900	OE	X	X	X		norm
AT2G32240	unknown		X			norm
AT2G32480	IE	X				norm
AT2G34430	Thylakoid		X			norm
AT2G34460	Plastid	X				norm
AT2G35490	Thylakoid				X	norm
AT2G35800	unknown			X		norm
AT2G36570	unknown			X		norm
AT2G37170	unknown				X	onehit
AT2G37220	Stroma		X			norm
AT2G37860	unknown			X		norm
AT2G38550	IE			X		norm
AT2G38670	unknown				X	norm
AT2G39470	Thylakoid	X				norm
AT2G39730	Stroma	X	X	X	X	norm
AT2G42220	Thylakoid	X				norm
AT2G43950	OE		X	X		norm
AT2G44640	Plastid		X	X	X	norm
AT2G45460	unknown				X	norm
AT3G01280	unknown			X		onehit
AT3G01500	Stroma		X	X	X	norm
AT3G02900	unknown			X		norm
AT3G03870	unknown		X			onehit
AT3G04340	Plastid			X		norm
AT3G06510	OE		X			norm
AT3G08920	Thylakoid	X				norm
AT3G09440	unknown		X			norm
AT3G10840	unknown			X		norm
AT3G12780	Stroma	X				norm
AT3G14110	unknown	X				norm
AT3G14420	unknown		X	X		norm
AT3G14470	unknown				X	onehit
AT3G16000	Plastid	X				norm
AT3G16140	Thylakoid	X				norm
AT3G16620	unknown		X			norm
AT3G16950	Plastid			X		norm
AT3G17970	unknown		X		X	norm
AT3G18890	Thylakoid	X				norm
AT3G20320	IE			X		norm
AT3G22950	unknown		X			onehit
AT3G23400	Thylakoid	X			X	norm
AT3G25770	Thylakoid	X				norm
AT3G25860	Plastid	X				norm
AT3G26060	unknown	X				norm
AT3G26070	Thylakoid	X				norm
AT3G26740	unknown		X	X		norm
AT3G27820	unknown		X			norm
AT3G32930	unknown			X		norm
AT3G45140	Stroma	X				norm
AT3G46030	unknown		X			norm
AT3G46740	OE	X	X	X	X	norm
AT3G46780	Thylakoid	X	X	X		norm
AT3G47470	Thylakoid	X				norm
AT3G47520	Stroma			X		norm
AT3G48870	unknown	X				norm
AT3G49350	unknown		X			norm
AT3G50820	Thylakoid			X		norm
AT3G51820	Thylakoid	X				norm
AT3G52230	OE		X			norm
AT3G52590	unknown			X		norm
AT3G53560	Plastid		X	X		norm
AT3G54390	unknown			X		norm
AT3G54890	Thylakoid	X				norm
AT3G56940	Thylakoid and IE	X				norm
AT3G59780	Thylakoid	X				norm
AT3G61470	Thylakoid	X				norm
AT3G61870	unknown	X				norm
AT3G63170	Stroma		X			norm
AT3G63410	IE	X		X	X	norm
AT4G00630	Plastid			X		norm
AT4G01050	Thylakoid	X				norm
AT4G01150	Thylakoid	X				norm
AT4G01690	Plastid	X				norm
AT4G02510	OE		X	X	X	norm
AT4G02530	Thylakoid	X				norm
AT4G03280	Thylakoid	X			X	norm
AT4G04020	Thylakoid	X				norm
AT4G04640	Thylakoid	X				norm
AT4G05050	unknown		X			norm
AT4G05180	Thylakoid			X		norm
AT4G09010	Thylakoid	X			X	norm
AT4G09650	Thylakoid	X				norm
AT4G10340	Thylakoid	X			X	norm
AT4G12800	Thylakoid	X				norm
AT4G13590	unknown			X		norm
AT4G14210	unknown		X			norm
AT4G14430	unknown		X			norm
AT4G14500	unknown				X	norm
AT4G15440	OE			X	X	norm
AT4G16160	Plastid				X	norm
AT4G16450	unknown		X			norm
AT4G19170	Plastid				X	norm
AT4G19710	Plastid				X	norm
AT4G20360	Stroma	X		X		norm
AT4G21280	Thylakoid	X				norm
AT4G22890	Thylakoid	X				norm
AT4G23420	unknown		X	X		norm
AT4G23890	Thylakoid	X				norm
AT4G24280	Stroma			X		norm
AT4G25080	unknown	X				norm
AT4G25450	IE			X		norm
AT4G25650	unknown			X		norm
AT4G27440	Thylakoid	X				norm
AT4G27680	unknown		X			norm
AT4G27990	unknown		X			norm
AT4G28750	Thylakoid	X				norm
AT4G29130	unknown		X			norm
AT4G30950	stroma			X		onehit
AT4G31390	Plastid	X				norm
AT4G31500	unknown			X		norm
AT4G31720	unknown		X			onehit
AT4G31780	IE		X	X		norm
AT4G31870	Stroma	X				norm
AT4G32250	unknown		X		X	norm
AT4G32260	Thylakoid	X			X	norm
AT4G32770	Plastid			X	X	norm
AT4G32970	unknown		X			onehit
AT4G33350	Plastid		X	X	X	norm
AT4G35000	unknown		X			norm
AT4G35250	Thylakoid	X				norm
AT4G37200	Thylakoid	X				norm
AT4G38920	unknown		X			norm
AT4G39460	unknown				X	norm
AT4G39960	Thylakoid	X				norm
AT5G01220	unknown			X		norm
AT5G01530	Thylakoid				X	norm
AT5G01600	Stroma				X	norm
AT5G01920	Thylakoid	X				norm
AT5G03900	unknown			X		norm
AT5G05000	OE		X	X	X	norm
AT5G05580	IE			X		norm
AT5G07020	Thylakoid	X				norm
AT5G08540	Plastid			X	X	norm
AT5G10160	unknown		X			norm
AT5G12470	Plastid			X		norm
AT5G12860	IE			X		norm
AT5G13120	unknown	X				norm
AT5G14100	unknown			X		norm
AT5G14105	unknown		X			onehit
AT5G15920	unknown				X	norm
AT5G16620	IE		X	X		norm
AT5G16660	Plastid				X	norm
AT5G16870	unknown		X			norm
AT5G17170	Thylakoid	X			X	norm
AT5G17520	IE			X		norm
AT5G17770	unknown		X			norm
AT5G19620	OE				X	norm
AT5G21920	unknown		X			norm
AT5G22640	unknown			X		norm
AT5G23040	Plastid			X		norm
AT5G23060	Thylakoid	X				norm
AT5G23120	Thylakoid	X				norm
AT5G24650	Plastid			X	X	norm
AT5G27330	unknown		X			norm
AT5G35170	Plastid	X				norm
AT5G36120	unknown	X				norm
AT5G37360	Thylakoid	X				norm
AT5G38660	Thylakoid	X				norm
AT5G42270	Thylakoid	X				norm
AT5G42650	Thylakoid	X				norm
AT5G43070	unknown		X			norm
AT5G44650	Thylakoid	X				norm
AT5G44960	unknown				X	norm
AT5G47110	Thylakoid	X				norm
AT5G50920	Stroma and IE			X		norm
AT5G51020	OE		X			norm
AT5G53170	Plastid			X		norm
AT5G53860	unknown			X		norm
AT5G54190	Thylakoid			X		norm
AT5G54270	Thylakoid			X	X	norm
AT5G58140	unknown		X			norm
AT5G58260	Thylakoid	X				norm
AT5G59250	IE			X		norm
AT5G64040	Thylakoid	X				norm
AT5G64290	IE			X		norm
AT5G64580	unknown			X		norm
AT5G64816	unknown		X			norm
AT5G64940	unknown				X	onehit
AT5G66120	Plastid		X			norm
AT5G66190	Thylakoid	X	X	X	X	norm
AT5G66570	Thylakoid	X			X	norm
ATCG00020	Thylakoid	X			X	norm
ATCG00120	Thylakoid	X			X	norm
ATCG00130	Thylakoid	X				norm
ATCG00140	Thylakoid	X				norm
ATCG00270	Thylakoid	X				norm
ATCG00280	Thylakoid	X			X	norm
ATCG00340	Thylakoid	X			X	norm
ATCG00350	Thylakoid	X				norm
ATCG00470	Thylakoid	X				norm
ATCG00480	Thylakoid	X	X	X	X	norm
ATCG00490	Stroma	X		X	X	norm
ATCG00540	Thylakoid	X				norm
ATCG00580	thylakoid				X	onehit
ATCG00680	Thylakoid	X				norm
ATCG00710	Thylakoid	X				norm
ATCG00720	Thylakoid	X				norm
ATCG00730	Thylakoid	X				norm
ATCG00780	Plastid	X				norm
ATCG01060	Thylakoid	X			X	norm
ATCG01100	Thylakoid	X				norm
ATCG01130	Thylakoid			X		norm
