# Supplementary material for: Defining the Core Proteome of the Chloroplast Envelope Membranes
Source: Front Plant Sci. 2013 Feb 6;4:11. doi: 10.3389/fpls.2013.00011 (PMC3565376; doi:10.3389/fpls.2013.00011)
Supplement: Supplementary Table S1 — Proteins identified in the A. thaliana envelope membrane fraction. The first column gives the AGI number, the second the number of identified splice variants, the third the AGI of the splice variants, the fourth the AGI code of similar proteins detected, the fifth column the number of peptides assigned to the protein only, the sixth column the number of peptides additionally assigned to other proteins, and the seventh column a short description of the protein. In the second sheet the AGI number and all identified peptides are listed. Every peptide is identified by MS/MS. [file 38279_Schleiff_DataSheet2.ZIP › Table S1.xls]

## Sheet: ARABIDOPSIS_MIXED_proteintable
Table S1. The proteins identified in the Arabidopsis thaliana envelope membrane fraction.
The first column gives the ATG number, the second the number of identified splice variants, the third the ATG of the splice variants, the fourth the ATG code of similar proteins detected, the fifth column the number of peptides assigned to the protein only, the sixth column the number of peptides additionally assigned to other proteins and the seventh column a short description of the protein. In…
A.thaliana_ID	Splicevariants		similar_ID	peptides		description
	Number	List		unique	nonunique
AT1G29930	1	AT1G29930.1	AT2G34420	0	25	CAB1, AB140, CAB140, LHCB1.3chlorophyll A/B binding protein 1
			AT2G05100
			AT2G34430
			AT3G27690
			AT1G29910
			AT1G29920
			AT2G05070
AT4G22890	1	AT4G22890.5		0	2	PGR5-LIKE APGR5-LIKE A
AT1G76030	1	AT1G76030.1	AT1G20260	0	3	ATPase, V1 complex, subunit B protein
			AT4G38510
AT4G21280	1	AT4G21280.2	AT4G05180	0	8	PSBQ, PSBQA, PSBQ-1photosystem II subunit QA
AT3G47520	1	AT3G47520.1		2	0	MDHmalate dehydrogenase
AT5G50920	1	AT5G50920.1	AT3G48870	1	2	CLPC, ATHSP93-V, HSP93-V, DCA1, CLPC1CLPC homologue 1
AT2G05620	1	AT2G05620.1		2	0	PGR5proton gradient regulation 5
AT3G26740	1	AT3G26740.1		3	0	CCLCCR-like
AT5G38660	1	AT5G38660.1		2	0	APE1acclimation of photosynthesis to environment
ATCG00020	1	ATCG00020.1		4	0	PSBAphotosystem II reaction center protein AchrC:383-1444 REVERSE LENGTH=1062
AT4G20360	1	AT4G20360.1		4	0	ATRAB8D, ATRABE1B, RABE1bRAB GTPase homolog E1B
AT3G09260	1	AT3G09260.1		4	0	PYK10, PSR3.1, BGLU23, LEBGlycosyl hydrolase superfamily protein
AT3G18890	1	AT3G18890.1		2	0	NAD(P)-binding Rossmann-fold superfamily protein
AT5G23120	1	AT5G23120.1		2	0	HCF136photosystem II stability/assembly factor, chloroplast (HCF136)
AT2G44640	1	AT2G44640.1		4	0	unknown protein
AT4G26910	1	AT4G26910.3		0	2	Dihydrolipoamide succinyltransferase
AT5G03880	1	AT5G03880.1		2	0	Thioredoxin family protein
ATCG01110	1	ATCG01110.1		2	0	NDHHNAD(P)H dehydrogenase subunit HchrC:122011-123192 REVERSE LENGTH=1182
AT2G20260	1	AT2G20260.1		2	0	PSAE-2photosystem I subunit E-2
AT1G20340	1	AT1G20340.1		2	0	DRT112, PETE2Cupredoxin superfamily protein
ATCG00340	1	ATCG00340.1		6	0	PSABPhotosystem I, PsaA/PsaB proteinchrC:37375-39579 REVERSE LENGTH=2205
AT2G47840	1	AT2G47840.1		2	0	Uncharacterised conserved protein ycf60
ATCG00500	1	ATCG00500.1		5	0	ACCDacetyl-CoA carboxylase carboxyl transferase subunit betachrC:57075-58541 FORWARD LENGTH=1467
AT4G32260	1	AT4G32260.1		2	0	ATPase, F0 complex, subunit B/B', bacterial/chloroplast
AT3G56940	1	AT3G56940.2		0	5	CRD1dicarboxylate diiron protein, putative (Crd1)
AT1G31330	1	AT1G31330.1		5	0	PSAFphotosystem I subunit F
AT4G04640	1	AT4G04640.1		6	0	ATPC1ATPase, F1 complex, gamma subunit protein
AT1G06680	1	AT1G06680.1	AT2G30790	1	9	PSBP-1, OEE2, PSII-Pphotosystem II subunit P-1
AT5G02940	1	AT5G02940.1		2	0	Protein of unknown function (DUF1012)
AT1G03630	1	AT1G03630.2		0	2	POR C, PORCprotochlorophyllide oxidoreductase C
AT2G38040	1	AT2G38040.2		0	4	CAC3acetyl Co-enzyme a carboxylase carboxyltransferase alpha subunit
AT1G79040	1	AT1G79040.1		2	0	PSBRphotosystem II subunit R
AT2G39730	1	AT2G39730.1		1	12	RCArubisco activase
AT4G03280	1	AT4G03280.2		0	8	PETC, PGR1photosynthetic electron transfer C
ATCG00350	1	ATCG00350.1		8	0	PSAAPhotosystem I, PsaA/PsaB proteinchrC:39605-41857 REVERSE LENGTH=2253
AT5G42270	1	AT5G42270.1	AT1G06430	0	19	VAR1, FTSH5FtsH extracellular protease family
			AT1G50250
			AT5G15250
			AT2G30950
ATCG01060	1	ATCG01060.1		6	0	PSACiron-sulfur cluster binding:electron carriers:4 iron, 4 sulfur cluster bindingchrC:117318-117563 REVERSE LENGTH=246
AT4G02530	1	AT4G02530.1		2	0	chloroplast thylakoid lumen protein
AT3G16950	1	AT3G16950.2	AT4G16155	0	2	LPD1, ptlpd1lipoamide dehydrogenase 1
AT2G42220	1	AT2G42220.1		3	0	Rhodanese/Cell cycle control phosphatase superfamily protein
AT5G37360	1	AT5G37360.1		3	0	unknown protein
AT3G01500	1	AT3G01500.3	AT5G14740	0	4	CA1carbonic anhydrase 1
AT4G25450	1	AT4G25450.3		0	3	ATNAP8, NAP8non-intrinsic ABC protein 8
AT3G47470	1	AT3G47470.1		5	0	LHCA4, CAB4light-harvesting chlorophyll-protein complex I subunit A4
AT3G08940	1	AT3G08940.2	AT5G01530	1	7	LHCB4.2light harvesting complex photosystem II
AT5G13450	1	AT5G13450.2		0	3	ATP5delta subunit of Mt ATP synthase
AT5G08540	1	AT5G08540.1		4	0	unknown protein
ATCG00680	1	ATCG00680.1		22	0	PSBBphotosystem II reaction center protein BchrC:72371-73897 FORWARD LENGTH=1527
AT1G03130	1	AT1G03130.1	AT4G02770	0	15	PSAD-2photosystem I subunit D-2
AT5G01600	1	AT5G01600.1		4	0	ATFER1, FER1ferretin 1
AT4G09010	1	AT4G09010.1		3	0	APX4, TL29ascorbate peroxidase 4
AT1G08640	1	AT1G08640.1		2	0	CJD1Chloroplast J-like domain 1
AT4G10340	1	AT4G10340.1		6	0	LHCB5light harvesting complex of photosystem II 5
ATCG00280	1	ATCG00280.1		14	0	PSBCphotosystem II reaction center protein CchrC:33720-35141 FORWARD LENGTH=1422
ATCG00540	1	ATCG00540.1		8	0	PETAphotosynthetic electron transfer AchrC:61657-62619 FORWARD LENGTH=963
AT3G23400	1	AT3G23400.1		3	0	FIB4Plastid-lipid associated protein PAP / fibrillin family protein
AT3G26060	1	AT3G26060.2		0	2	ATPRX QThioredoxin superfamily protein
AT4G12800	1	AT4G12800.1		3	0	PSALphotosystem I subunit l
AT4G32770	1	AT4G32770.1		4	0	VTE1, ATSDX1tocopherol cyclase, chloroplast / vitamin E deficient 1 (VTE1) / sucrose export defective 1 (SXD1)
AT5G42650	1	AT5G42650.1		18	0	AOS, CYP74A, DDE2allene oxide synthase
AT3G47070	1	AT3G47070.1		3	0	LOCATED IN: thylakoid, chloroplast thylakoid membrane, chloroplast, chloroplast envelope: EXPRESSED IN: 22 plant structures:
ATCG00140	1	ATCG00140.1		3	0	ATPHATP synthase subunit C family proteinchrC:13262-13507 REVERSE LENGTH=246
ATCG00270	1	ATCG00270.1		10	0	PSBDphotosystem II reaction center protein DchrC:32711-33772 FORWARD LENGTH=1062
AT2G28900	1	AT2G28900.1		2	0	OEP16, ATOEP16-L, ATOEP16-1, OEP16-1outer plastid envelope protein 16-1
AT1G78900	1	AT1G78900.2		0	9	VHA-Avacuolar ATP synthase subunit A
AT4G09650	1	AT4G09650.1		3	0	ATPDATP synthase delta-subunit gene
AT5G64040	1	AT5G64040.1		1	5	PSANphotosystem I reaction center subunit PSI-N, chloroplast, putative / PSI-N, putative (PSAN)
ATCG00490	1	ATCG00490.1	ATMG00280	30	5	RBCLribulose-bisphosphate carboxylaseschrC:54958-56397 FORWARD LENGTH=1440
			AT2G07732
AT1G06950	1	AT1G06950.1		6	0	ATTIC110, TIC110translocon at the inner envelope membrane of chloroplasts 110
AT3G63410	1	AT3G63410.1		5	0	APG1, VTE3, IEP37, E37S-adenosyl-L-methionine-dependent methyltransferases superfamily protein
AT1G80370	1	AT1G80370.1		2	0	CYCA2:4Cyclin A2:4
AT5G25980	1	AT5G25980.3	AT5G26000	0	4	TGG2, BGLU37glucoside glucohydrolase 2
AT3G50820	1	AT3G50820.1	AT5G66570	6	23	PSBO2, PSBO-2, OEC33photosystem II subunit O-2
ATCG00150	1	ATCG00150.1		2	0	ATPIATPase, F0 complex, subunit A proteinchrC:14021-14770 REVERSE LENGTH=750
AT5G38430	1	AT5G38430.1	AT5G38420	0	11	Ribulose bisphosphate carboxylase (small chain) family protein
			AT5G38410
			AT1G67090
AT4G04020	1	AT4G04020.1		2	0	FIBfibrillin
AT3G14210	1	AT3G14210.1		7	0	ESM1epithiospecifier modifier 1
AT1G74470	1	AT1G74470.1		2	0	Pyridine nucleotide-disulphide oxidoreductase family protein
AT2G36830	1	AT2G36830.1		2	0	GAMMA-TIP, TIP1:1, GAMMA-TIP1gamma tonoplast intrinsic protein
AT3G16140	1	AT3G16140.1	AT1G52230	0	4	PSAH-1photosystem I subunit H-1
AT3G53420	1	AT3G53420.2	AT2G37170	0	6	PIP2A, PIP2, PIP2:1plasma membrane intrinsic protein 2A
			AT5G60660
			AT2G37180
ATCG00480	1	ATCG00480.1	AT5G08670	39	10	ATPB, PBATP synthase subunit betachrC:52660-54156 REVERSE LENGTH=1497
			AT5G08680
			AT5G08690
AT1G16790	1	AT1G16790.1		2	0	ribosomal protein-related
ATCG00720	1	ATCG00720.1		3	0	PETBphotosynthetic electron transfer BchrC:74841-76292 FORWARD LENGTH=648
AT3G61470	1	AT3G61470.1		3	0	LHCA2photosystem I light harvesting complex gene 2
AT1G15690	1	AT1G15690.2		0	2	AVP1, ATAVP3, AVP-3, AtVHP1:1Inorganic H pyrophosphatase family protein
AT3G25860	1	AT3G25860.1		2	0	LTA2, PLE22-oxoacid dehydrogenases acyltransferase family protein
AT3G46740	1	AT3G46740.1		5	0	TOC75-III, MAR1translocon at the outer envelope membrane of chloroplasts 75-III
AT4G39460	1	AT4G39460.2		0	2	SAMC1, SAMT1S-adenosylmethionine carrier 1
AT1G71500	1	AT1G71500.1		5	0	Rieske (2Fe-2S) domain-containing protein
AT1G30380	1	AT1G30380.1		2	0	PSAKphotosystem I subunit K
ATCG00120	1	ATCG00120.1	AT2G07698	22	4	ATPAATP synthase subunit alphachrC:9938-11461 REVERSE LENGTH=1524
			ATMG01190
AT5G23890	1	AT5G23890.1		2	0	LOCATED IN: mitochondrion, chloroplast thylakoid membrane, chloroplast, plastid, chloroplast envelope: EXPRESSED IN: 24 plant structures:
AT3G04340	1	AT3G04340.1		2	0	emb2458FtsH extracellular protease family
AT4G20260	1	AT4G20260.4		0	2	ATPCAP1, PCAP1plasma-membrane associated cation-binding protein 1
AT4G02510	1	AT4G02510.1		4	0	TOC159, TOC86, PPI2, TOC160, ATTOC159translocon at the outer envelope membrane of chloroplasts 159
AT3G54890	1	AT3G54890.1		0	8	LHCA1photosystem I light harvesting complex gene 1
AT1G15820	1	AT1G15820.1		9	0	LHCB6, CP24light harvesting complex photosystem II subunit 6
AT2G24820	1	AT2G24820.1		6	0	TIC55-IItranslocon at the inner envelope membrane of chloroplasts 55-II
AT3G45140	1	AT3G45140.1		4	0	LOX2, ATLOX2lipoxygenase 2
AT1G01790	1	AT1G01790.1	AT4G00630	2	3	KEA1, ATKEA1K+ efflux antiporter 1
AT5G23060	1	AT5G23060.1		2	0	CaScalcium sensing receptor
AT4G22710	1	AT4G22710.1	AT4G22690	0	2	CYP706A2cytochrome P450, family 706, subfamily A, polypeptide 2
AT5G66190	1	AT5G66190.1	AT1G20020	1	8	ATLFNR1ferredoxin-NADP(+)-oxidoreductase 1
AT2G35490	1	AT2G35490.1		2	0	Plastid-lipid associated protein PAP / fibrillin family protein
AT4G27440	1	AT4G27440.2		0	2	PORBprotochlorophyllide oxidoreductase B
AT4G24750	1	AT4G24750.1		2	0	Rhodanese/Cell cycle control phosphatase superfamily protein
AT1G61520	1	AT1G61520.3		0	5	LHCA3photosystem I light harvesting complex gene 3
AT5G55280	1	AT5G55280.1		2	0	FTSZ1-1, ATFTSZ1-1, CPFTSZhomolog of bacterial cytokinesis Z-ring protein FTSZ 1-1
ATCG00130	1	ATCG00130.1		7	0	ATPFATPase, F0 complex, subunit B/B', bacterial/chloroplastchrC:11529-12798 REVERSE LENGTH=555

## Sheet: Tabelle1
Table S1 sheet 2
This sheet gives the ATG number and all identified peptides are listed. Every peptide is identified by MS/MS.
Arabidopsis ID	PEPTIDE
AT1G29930.1	STPQSIWYGPDRPK
	WYGPDRPKYLGPFSENTPS
	WYGPDRPKYLGPFSENTPSYL
	WAMLGALGCTFPEILSK
	ASKPTGPSGSPWYGSDR
	SKPTGPSGSPWYGSDRV
	YLGPFSGEPPSYLTGEFPGDYGWDTAGLSADPETFAR
	ASKPTGPSGSPWYGSDRVK
	KASKPTGPSGSPWYGSDR
	NRELEVIHSR
	KYLGPFSGESPSYLTGEFPGDYGWDTA
	WAMLGALGCVFPELLAR
	GEFPGDYGWDTAGLSADPETFAR
	AKPKGPSGSPWYGSDRV
	GPSGSPWYGSDRVK
	YLGPFSGESPSYLTGEFPGDYGWDTAGLSADPETFAR
	VAKPKGPSGSPWYGSDRV
	GLSADPETFARNRELEVI
	VAGDGPLGEAEDLLYPGGSFDPLGLATDPEAFAELK
	KYLGPFSGESPS
	LGALGCVFPELLAR
	WAMLGALGCVFPEILAR
	SADPETFARNRELEVI
	GPSGSPWYGSDR
	KPKGPSGSPWYGSDRV
AT4G22890.5	CTNCGTAMVYDSGSR
	TIGEMEQEFLQALQSFYYDGK
AT1G76030.1	LDQFYSRDSTS
	NIFQSLDLAWTLLR
	AVVGEEALSSEDLLYLEFLDKFER
AT4G21280.2	FYIQPLSPTEAAAR
	LFQTIDNLDYAAR
	KSSPDAEKYYSET
	DIINVKPLIDR
	FYLQPLPPTEAAAR
	KAWPYVQNDLR
	LFDTIDNLDYAAK
	AWPYVQNDLR
AT3G47520.1	LIDVDVPVIGGHAGITILPLLSK
	DFTGPSELADCLKDVNVVVIPAGVPR
AT5G50920.1	EIADILLKEVFER
	AHPDVFNMMLQILEDGR
	LIGSPPGYVGYTEGGQLTEAVR
AT2G05620.1	GIFAPLVVVTR
	GLFAPIVVVTR
AT3G26740.1	LDTKPVSRPVASEPVDREYEEYNSPK
	SRPVASEPVDREYEEYNSPKTV
	TVFREEACDDLGGEFCEPDFQKDAN
AT5G38660.1	FTSFFGPNITAEVGKGESENLYEVR
	IFQYGLGGGIPR
ATCG00020.1	ANLGMEVMHER
	LIFQYASFNNSR
	FGQEEETYNIVAAHGYFGR
	VINTWADIINR
AT4G20360.1	ILDEALAGDNVGLLLR
	QTELPFLLAVEDVFSITGR
	IVVELIVPVACEQGMR
	KKYDEIDAAPEERA
AT3G09260.1	SIDRALDFILGWHLDTT
	GVQFYHDLIDELIKNGITPFVT
	DGPVCPPSNKLSRA
	GVQFYHDLIDELIKNGITPFVTV
AT3G18890.1	EVKPVPTKPVTQEPTAPKEDEAPPKEK
	KPVTQEPTAPKEDEAPPKEKNVKPRPL
AT5G23120.1	VFLPIDPGVVLLDIAFVPDEPSR
	ADGGLWLLVR
AT2G44640.1	FWDVPESLNVDVSSLVPESGVR
	SVPGEPFPLDGAR
	EGNTEEEDKPVFLPYDLR
	EGFPLGIIPSLAPASDKR
AT4G26910.3	DTKPSPPAEDKQKPRVESAPV
	QKIPETTDTKPSPPAEDKQKPRVESAPV
AT5G03880.1	EMVAVLDLDILYYPCPR
	EVLVELELPHIQR
ATCG01110.1	GELGIFIIGDQSGFPWR
	LIVTLDGEDVVDCEPILGYLHR
AT2G20260.1	NVGSVVAVDQDPK
	VNYANISTNNYALDEVEEVK
AT1G20340.1	IVFKNNAGYPHNVVFDEDEIPSGVDVAK
	NNAGYPHNVVFDEDEIPSGVDVAK
ATCG00340.1	DFGYSFPCDGPGR
	FSQGLAQDPTTRR
	IWFGIATAHDFESHDDITEER
	FSQGLAQDPTTR
	FSQGIAQDPTTR
	TSYGFDVLLSSTSGPAFNAGR
AT2G47840.1	LGLLFEPIFPILNLYR
	VISIASYALPFFNSLQYGR
ATCG00500.1	LIEYATNKCLPLILVCSSGGAR
	GVLSELFQLHAFFPLNTN
	FFYSYCSSSYLNNR
	NFYGWDER
	NFISDDTFFVR
AT4G32260.1	LASVKDTSTEVKELDEQAAAVMR
	DTSTEVKELDEQAAAVMR
AT3G56940.2	NLNEAEFEALLQEFK
	TNPVVAEIFSLMSR
	TDYNQTHFVR
	NLNEAEFEALLQEFKTDYNQTHFVR
	GLSDFNLALDLGFLTK
AT1G31330.1	EIIIDVPLASR
	GFIWPVAAYR
	YGLLCGSDGLPHLIVNGDQR
	EFLNGDLIAK
	LYAPESAPALALNAQIEK
AT4G04640.1	ALQESIASELAAR
	RPYIPVDKYLEAGTLPTAK
	EAQAVADDVFSLFISEEVDKVELLYTK
	GLCGGFNNFIIK
	TPTADFSPILQFEQDPVQILDALLPLYLNSQILR
	GEICDINGTCVDAAEDEFFR
AT1G06680.1	FEDNFDATSNLNVMVTPTDKK
	SITDYGSPEEFLSQVNYLLGK
	EIEYPGQVLR
	TNTDFLPYNGDGFKVQVPAK
	SITDYGSPEEFLSQVDYLLGK
	WNPSKEIEYPGQVLR
	AYGEAANVFGKPK
	KFVESAATSFSVA
	TNTDFLPYNGDGFK
	TADGDEGGKHQLITATVNGGK
AT5G02940.1	LTIVVISDRDLLLGDPSR
	LGFQEVVVCGILR
AT1G03630.2	EPSFTAEGFEISVGTNHLGHFLLSR
	GYVSEEEAGKR
AT2G38040.2	LKSEIDDEYTEAAIAVGLEER
	FQEAVDRPEIR
	SEELGQGEAIANNLR
	IGVFIEGEPIEPSR
AT1G79040.1	TDKPFGINGSMDLR
	IKTDKPFGINGSMDLR
AT2G39730.1	VDQFPGQSIDFFGALRA
	EGPPVFEQPEMTYEK
	GAQQVNLPVPEGCTDPVAENFDPTAR
	IKDEDIVTLVDQFPGQSIDFFGALR
	RVYDDEVRKFVESLGVEKI
	TDKIKDEDIVTLVDQFPGQSIDFFGALR
	DQFPGQSIDFFGALRA
	VQLAETYLSQAALGDANADAIGR
	TLVDQFPGQSIDFFGALRA
	DEDIVTLVDQFPGQSIDFFGALR
	FYWAPTREDR
	VPIICTGNDFSTLYAPLIR
	GLAYDTSDDQQDITR
AT4G03280.2	GPAPLSLALAHADIDEAGKVLFVPWVETDFR
	VLFVPWVETDFR
	VLFVPWVETDFRTGDAPWWS
	AENKFLCPCHGSQYNAQGR
	DFRTGDAPWWS
	GDPTYLVVENDK
	DALGNDVVAAEWLK
	FLCPCHGSQYNAQGR
ATCG00350.1	GVDPKEIPLPHEFILNRDILAQLYPS
	SFEEWAKPGHFSRTIA
	SFEEWAKPGHFSRTI
	ILVDRDPIKTSFEEWAKPGHFSR
	GIQITSGFFQIWR
	LIPDKANLGFR
	EIPLPHEFILNR
	TSFEEWAKPGHFSR
AT5G42270.1	AKENAPCIVFVDEIDAVGR
	ENAPCIVFVDEIDAVGR
	AIAGEAGVPFFSISGSEFVEMFVGVGASR
	AAEEIIFGDSEVTTGAVGDLQQITGLAR
	AILSEFTEIPPENR
	EAMDKLVEVLLEKETIGGDEFR
	VRVQLPGLSQELLQK
	FDNDVSLEIIAMR
	SKAPCIVFIDEIDAVGR
	LELQEVVDFLKNPDKYTALGAK
	LELQEVVDFLK
	QVTVDRPDVAGR
	APCIVFIDEIDAVGR
	AVAGEAGVPFFSCAASEFVELFVGVGASR
	RTPGFTGADLQNLMNEAAILAAR
	VAEEVIFGDENVTTGASNDFMQVSR
	SYLENQMAVALGGR
	GQAGGLTFFAPSEER
	TPGFTGADLQNLMNEAAILAAR
ATCG01060.1	IYDTCIGCTQCVR
	ACPTDVLEMIPWDGCK
	RCESACPTDFLSVR
	RACPTDVLEMIPWDGCKA
	CESACPTDFLSVR
	VYLWHETTR
AT4G02530.1	WTTLTGLLEQLKGL
	WTTLTGLLEQLK
AT3G16950.2	LAVHAHPTLSEVVDELFK
	LAVHAHPTLSEVLDELFK
AT2G42220.1	SCSHIPLFIYNEDNDIGTIIKR
	LLLVCQEGLR
	QLIAEEGYSVVDVR
AT5G37360.1	LPELEILLTDGAR
	CFDLPSDYFQQLPNDLR
	SLVEKLPELEILLTDGAR
AT3G01500.3	VCPSHVLDFQPGDAFVVR
	VISELGDSAFEDQCGR
	EAVNVSLANLLTYPFVR
	YMVFACSDSR
AT4G25450.3	NAPILILDEATSALDAVSER
	VGELTGLLTSDLGALNSIVNDNISR
	AANAHDFIISLPQGYDTLVGER
AT3G47470.1	GPFENLLQHLSDPWHNTIVQTFN
	WAMLGVAGMLLPEVFTK
	WFVQAELVNGR
	NPGSVNQDPIFK
	GEVGYPGGIFNPLNFAPTQEAK
AT3G08940.2	NLAGDVIGTR
	FFDPLGLAADPEK
	GPLNNWATHLSDPLHTTIIDTFSSS
	TVISDRPLWFPGAK
	FFDPLGLASDPVKK
	STPFQPYSEVFGIQR
	STPFQPYSEVFGLQR
	NLYGEVIGTR
AT5G13450.2	AIRDACDQAKFAEPT
	KFTKDPSVPRGT
	QFTKDPSVPRGT
AT5G08540.1	ASGLNDSQIPEILNEISRR
	ALDLVEFTGSVSQAIPGPR
	ALDLVEFTGSVTQAIPGPR
	YALNEKPFNPDLVADLIHLR
ATCG00680.1	KGMFVIPFMTR
	AQLGEIFELDR
	RVSAGLAENQSLSEAWAK
	RAQLGEIFELDRATLK
	YKWDQGYFQQEIYRR
	VSAGLAENQSLSEAWAK
	YQWDQGYFQQEIYR
	RAQLGEIFELDR
	YKWDQGYFQQEIYR
	RMPTFFETFPVVLVDGDGIVR
	YSVKQVGVTVEFYGGELDGVSYSDPATVKK
	IPEKLAFYDYIGNNPAK
	AGSMDNGDGIAVGWLGHPVFR
	AQLGEIFELDRATLK
	MPTFFETFPVVLVDGDGIVR
	QGMFVIPFMTR
	DVFAGIDPDLDAQVEFGAFKK
	RAQLGEIFEIDR
	YQWDQGYFQQEIYRR
	DVFAGIDPDLDAQVEFGAFQK
	AQLGEIFEIDR
	YSVEQVGVTVEFYGGELNGVSYSDPATVKK
AT1G03130.1	NPGREGVGLNMRSIGKNVSPIEV
	QYLHPKDGVYPEKA
	AQVEEFYVITWNSPK
	KAQVEEFYVITWNSPK
	EAPVGFTPPQLDPNTPSPIFAGSTGGLLR
	ANPGREGVGLNMR
	KFTGKQSYDL
	NPGREGVGLNMRSIGKNVSPI
	EAPVGFTPPQLDPNTPSPIFAGSTGGLLRK
	YKITYQFYR
	GFTPPQLDPNTPSPI
	EQIFEMPTGGAAIMR
	VFPNGEVQYLHPK
	DGVYPEKANPGR
	DGVYPEKANPGREGVGLNMR
AT5G01600.1	SLARQRFADASEA
	AATVDTNNMPMTGVVFQPFEEVKKA
	KFFKESSEEERGHAEKFMEYQNQRGGRV
	ATVDTNNMPMTGVVFQPFEEVKKA
AT4G09010.1	SDATEADPEGRVPQWGK
	AENEGLSDGLSLIEEVKKEIDSISK
	LSCLGQQINFEAYTYPVER
AT1G08640.1	YADKQPIIPWGPR
	SFEAPSSPIYNEEGEESGR
AT4G10340.1	HLSDPFGNNLLTVIAGTAER
	IFLPDGLLDR
	SEIPEYLNGEVAGDYGYDPFGLGK
	YQAFELIHAR
	LHPGGPFDPLGLAK
	HLSDPFGNNLLTVIAGTAERAPTL
ATCG00280.1	FWDLRAPWLXPLRGPNGLDLSR
	GFEKGIDRDFEPV
	APWLXPLRGPNGLDLSR
	SAEYMTHAPLGSLNSVGGVATEINAVNYVSPR
	IGANVGSAQGPTGLGK
	SPTGEVIFGGETMR
	FWDLRAPWLXPLR
	APWLEPIRGPNGLDLSR
	GIDRDFEPVLSMTPIN
	KITNLTLSPSVIFGYLLK
	DQETTGFAWWAGNAR
	APWLEPLRGPNGLDLSR
	LGANVGSAQGPTGLGK
	ITNLTLSPSVIFGYLLK
ATCG00540.1	KGALNVGAVIILPEGFELAPPDR
	YPIFAQQNYENPREA
	IGNLSFQNYRPNKK
	GALNVGAVIILPEGFELAPPDR
	GALNVGAVLILPEGFELAPPDRISPEMK
	GGYEITIVDASNGR
	NIIVIGPVPGKK
	EKGGYEITIVDASNGR
AT3G23400.1	SGNLSQIPPFDIPRLPDSFRPS
	LIPVTLGQVFQR
	TLGQVFQRIDVFSKDFDNIAEV
AT3G26060.2	KDWGVPGDLFGALPGR
	KVNKGQAAPDFTLKDQNGKPV
AT4G12800.1	TSSPLIAWYLSNLPGYRTA
	GVEVGLAHGFFLVGPFVK
	TSSPLIAWYLSNLPGYRT
AT4G32770.1	LYGPRFTGVGA
	KQALQVPLDLESALGLVPFFKPPGL
	LQVPLDLESALGLVPFFKPPGL
	DLESALGLVPFFKPPGL
AT5G42650.1	IFPEFQATYSELFDSLEKELSLKGK
	AGEMLYGYQPLATR
	GLPRVIEEPLIHTFSLPPALV
	DRWDYFYDQGAEEFFK
	NIPGNYGLPIVGPIKDR
	KSDYQRLYEFFLESAGEI
	SFPVLFDVDKVEKK
	IFDRADEFVPER
	DEFVPERFVGEEGEKL
	ALLDGKSFPVLFDVDKV
	NRIFPEFQATYSELFDSLEKELSLKGK
	IFPEFQATYSELFDSLEK
	RNIPGNYGLPI
	DLFTGTYMPSTELTGGYR
	IFPEFQATYSELFDSLEKELSLK
	ADFGGSSDGTAFNFLAR
	KWVLFNLHPLLSI
	LYEFFLESAGEILVEADKLGISR
AT3G47070.1	GGSGGPKEEKNPIDFVLGFMTK
	EEKNPIDFVLGFMTK
	NPIDFVLGFMTK
ATCG00140.1	MNPLISAASVIAAGLSVGLASIGPGIGQGTAAGQAVEGIAR
	MNPIISAASVIAAGLAVGLASIGPGIGQGTAAGQAVEGIAR
	MNPLVSAASVIAAGLAVGLASIGPGVGQGTAAGQAVEGIAR
ATCG00270.1	DLFDIMDDWLR
	AYDFVSQEIR
	AWMASQDQPHENLIFPEEVLPR
	FTEDEKDLFDIMDDWLR
	AFNPTQAEETYSMVTANR
	DEKDLFDIMDDWLR
	AAEDPEFETFYTK
	FTKDEKDLFDIMDDWLR
	AWMAAQDQPHENLIFPEEVLPR
	AWMAAQDKPHENLIFPEEVLPR
AT2G28900.1	LSVAVDMGNPFLNLTVDAFLK
	GKDTIVIDAILGGALATASQFVNNHYFY
AT1G78900.2	TFEDDEKESEYGYVRKV
	SVELGPGILGNIFDGIQRPLKT
	SGDVYIPRGV
	GQRVLDALFPSVL
	ELGPGILGNIFDGIQRPL
	PAFYGGKLTTFEDDEKESEYGYVRKV
	ELGPGILGNIFDGIQRPLKT
	EGEDTLVEKFKKLYDDLNAGFRAL
	THKPLSVELGPGILGNIFDGIQRPLK
AT4G09650.1	SSSLQSHTSNFLNVLVDANR
	INIVTEIVKEFELVYNK
	TVIDASLVAGFTIR
AT5G64040.1	GVIDEYLERSKTNKELNDKKRLATS
	AFTVQFGSCK
	AFTVQFGSCKFPENFTGCQDLAK
	GVIDEYLERSKTNKELNDKKRLA
	FPENFTGCQDLAK
	VPFISEDIALECEGK
ATCG00490.1	AACEVWKEITFNFPTIDKLDGQE
	DNGLLLHIHR
	ELGVPIVMHDYLTGGFTANTSLSHYCR
	RVTPQPGVPPEEAGA
	LTYYTPEYETK
	TFKGPPHGIQVER
	GHYINATAGTCEEMIKR
	GGIDFTKDDENVNSQPFMR
	EITFNFPTIDKLDGQE
	ITYYTPDYKTK
	RVTPQPGVPPEEAGAA
	WSPELAAACEVWK
	DLGVPIIMHDYLTGGFTANTSLSHYCR
	ESTLGFVDLLRDDYVEKDR
	NMFTSIVGNVFGFKA
	TFQGPPHGIQVER
	DYVEKDRSRGI
	GGLDFTKDDENVNSQPFMR
	DRFLFCAEAIYK
	GHYLNATAGTCEEMIKR
	FRVTPQPGVPPEEAGAA
	RDDYVEKDRSRGI
	LTYYTPEYETKDTDILAAFR
	ESTLGFVDLLRDDYVEK
	FRVTPQPGVPPEEA
	ITYYTPEYETK
	FIFCAEAIYK
	DDENVNSQPFMR
	FRVTPQPGVPPEEAGA
	FQGPPHGIQV
	YGRPILGCTIKPK
	ITYYTPEYETKDTDILAAFR
	YGRPLLGCTIKPK
	FLFCAEAIYK
	WSPELAAACEVWKEITFNFPTIDKLDGQE
AT1G06950.1	LSNSLVQAVALLR
	LQQCVTDGELSDDNVAALLR
	SLASVVEELEKVLEFNNLLVSLK
	GVGPISLIGDESDFER
	EIVNIHVGLAEQAFR
	LSNSLIQAVALLR
AT3G63410.1	YVSAGSIEYWPDPQR
	ACLIGPVYPTFWLSR
	IVEGDAEDLPFPTDYADR
	FFSDVWMLFPK
	ACIIGPVYPTFWLSR
AT1G80370.1	ENAVSGNSIPIHGRPVTR
	QDKFKSVAVFSSGELPDK
AT5G25980.3	RGYALGTDAPGRCS
	QTDRFNKQDFESDFIFGVA
	RGYAIGTDAPGRCS
	RWFLPYDDTLES
AT3G50820.1	GGSTGYDNAVALPAGGRGDEEELVKENVK
	GGRGDEEELVKENVKNT
	GTGTANQCPTIDGGSETFSFKPGK
	SFLDPKGRGGSTGYDNAVALPA
	FEEKDGIDYAAVTVQLPGGERVPFLFTVK
	GGSTGYDNAVALPAGGRGDEEELSKENVK
	GAEGAPKRLTYDEIQS
	QLPGGERVPFLFTV
	IQGVWYGQIE
	GGRGDEEELSKENVKNTA
	GTGTANQCPTIDGGSETFSFK
	FKEEDGIDYAAVTVQLPGGER
	EGAPKRLTYDEIQSKT
	GGSTGYDNAVALPAGGR
	EEDGIDYAAVTVQLPGGERVPFLFTVK
	RLTYDEIQSK
	SKPETGEVIGVFESIQPSDTDLGAK
	QLPGGERVPFLFT
	EEDGIDYAAVTVQLPGGER
	FCFEPTSFTVK
	LTYTLDEIEGPFEVGSDGSVK
	KFCFEPTSFTVK
	SKPETGEVIGVFESLQPSDTDLGAK
	QLPGGERVPFLFTVKQL
	NAPPDFQNTK
	QLDASGKPDSFTGK
	GGRGDEEELSKENVKNTAA
	NAPPEFQNTK
	FKEEDGIDYAAVTVQLPGGERVPFLFTVK
ATCG00150.1	YIKPTPILLPINILEDFTKPLSLSFR
	NPQTIPTDGQNFFEFVLEFIR
AT5G38430.1	KKFETLSYLPDLTDSELAKEVDYLIR
	FETLSYLPDLTDSELAKEVDYLIR
	KFETLSYLPDLTDSELAKEVDYLIR
	KKFETLSYLPDLSDVELAKEVDYLLR
	WIPCVEFELEHGFVYR
	KFETLSYLPDLSDVELAKEVDYLLR
	FETLSYLPDLSDVELAKEVDYLLR
	NKWIPCVEFELEHGFVYR
	KFETLSYLPDLTDVELAKEVDYLLR
	KKFETLSYLPDLTDVELAKEVDYLLR
	EHGNTPGYYDGR
AT4G04020.1	FSLPSDNTQSWLLTTYLDKDLR
	IDLNPIKGILTSVQDTASSVAR
AT3G14210.1	SIPNGVLPPVLKPGVDISRGV
	SIPNGVLPPVLKPGVDISRGVSFA
	VFDFYNAVLRRI
	LFTFGDSYYDAGNKV
	RELIVYPTGETMREYWEPNNLA
	GCLPIVRQEYKT
	RDYPNGKFSDGHIVPDFIADFI
AT1G74470.1	VAPGSPLEDIKLAVNTIGSLVR
	SIDAGDYDYAIAFQER
AT2G36830.1	PIRNIAIGRPDEA
	PIRNIAIGRPDEATRPDAL
AT3G16140.1	SVYFDLEDLGNTTGQWDVYGSDAPSPYNPLQSK
	KRGPQEPPKLGPRGKL
	FFETFAAPFTKR
	GPQEPPKLGPR
AT3G53420.2	SYYDRYGGGA
	AFYHQFVLRAS
	AKDVEAVPGEGFQTR
	FYHQFVLRAS
	AFYHQFVLRA
	DVEAVPGEGFQTR
ATCG00480.1	NLQDIIAILGMDELSEDDKLTVAR
	EHYLPIHRDAPALV
	DAEGQDVLLFIDNIFR
	IFNVLGEPVDNLGPVDTR
	DVNEQDVLLFIDNIFR
	TREGNDLYMEMK
	ELQDIIAILGLDELSEEDRLTVAR
	KGSITSVQAIYVPADDLTDPAPATTFAHLDATTVLSR
	ELQDIIAILGLDELSEEDR
	GGATLGRIFNVLGEPVDNLGPVDT
	YQELQDIIAILGLDELSEEDR
	TNPTTSNPEVSIR
	AMSATEGLKRGMDVVDMGNPL
	SAPAFIELDTKLSIFETGIK
	TSNPEVSIREKKNLGRIA
	YKELQDIIAILGLDELSEEDRLTVAR
	IAQIIGPVLDVAFPPGKMPNIYNALVVK
	GSITSVQAIYVPADDLTDPAPATTFAHLDATTVLSR
	AHGGVSVFGGVGER
	KGSITSIQAVYVPADDLTDPAPATTFAHLDATTVLSR
	GGATLGRIFNVLGEPV
	LSIFETGIKVVDLLAPYR
	DTLGQEINVTCEVQQLLGNNR
	ERFLSQPFFV
	VGLTALTMAEYFR
	FVQAGSEVSALLGR
	MPNIYNALVVK
	SAPAFIELDTK
	RGFNLILSGEFDSLPEQA
	MPSAVGYQPTLSTEMGTLQER
	VIIMELINNIAKA
	LSIFETGIKVVDLLAPYRR
	GFNLILSGEFDSLPEQAFYLVGNIDEATAK
	GSITSIQAVYVPADDLTDPAPATTFAHLDATTVLSR
	YKEIQDIIAILGLDELSEEDR
	YKELQDIIAILGLDELSEEDR
	VALVYGQMNEPPGAR
	SVPVGGATLGRIFNVLGEPV
	GGATIGRIFNVLGEPV
	VLIMELINNIAKA
	VVDLLAPYRR
	YGQMNEPPGARMRVGLT
	GIYPAVDPLDSTSTMLQPR
	EIQDIIAILGLDELSEEDRLTVAR
	IVGEEHYETAQQVK
	TVLIMELINNIAK
	IAQIIGPVLDVAFPPGK
	GMDVVDMGNPLSVPVGGATLGR
	GRDTLGQEINVTCEVQQLLGNNR
AT1G16790.1	GLEPAEASIKVIEDLQNALVR
	RGLEPAEASIKVIEDLQNALVR
ATCG00720.1	IVTGVPDAIPVIGSPLVELLR
	SKVYDWFEER
	VYDWFEERLEIQAIADDITSK
AT3G61470.1	LTGTDVGYPGGLWFDPLGWGSGSPAK
	WNVQAEIVHCR
	WADIIKPGSVNTDPVFPNNK
AT1G15690.2	GKIERNIPEDDPRNPAVI
	GKIERNIPEDDPRNPA
AT3G25860.1	RSKQLQPHEYNSGTFT
	AFLQTFAKIIENPDSLTL
AT3G46740.1	ALSNINSLGLFSNIEVNPRPDEKNEGGIIVEIK
	GGAPTLASFQPGGSVTFEHR
	FTYGLVMEEITTR
	LGNVVEGNTQVPVVR
	FTYGIVMEEITTR
AT4G39460.2	RELSDPENALIGAFAGALTGAVTTPLDVIK
	ELSDPENALIGAFAGALTGAVTTPLDVIK
AT1G71500.1	LFVYPVKYDEENIYISIR
	LTQDGCIVCPSTDSTFDLR
	YDEENIYISIR
	AQPGLTATNVNVDEVR
	KLFVYPVKYDEENIYISIR
AT1G30380.1	STTLMLFAGRFGLAPS
	RLEARDSGLQTGDPA
ATCG00120.1	EVAAFAQFGSDLDAATQALLNR
	NFYANFQVDEIGR
	LLESPAPGIISR
	VINALANPIDGR
	QSQSAPLTVEEQIMTIYTGTNGYLDGLEIGQVR
	LELAQFAELEAFSQFSSDLDKATQNQLAR
	RSVYEPLQTGIIAIDAMIPIGR
	LKLELAQFAELEAFSQFSSDLDK
	TLTAEAESFLKEGIKEQLER
	LKLELAQFAELEAFSQFSSDLDKATQNQLAR
	TAVATDTIINQKGQNVICVYVAIGQK
	SVYEPLQTGILSIDAMIPIGR
	TLTAEAESFLKEGIQEQLER
	EVTIVNTGTVLQVGDGIAR
	TAVATDTIINQKGQDVICVYVAIGQK
	TAVATDTIXNQQGQNVICVYVAIGQK
	ASSVAQVVTSLQER
	IAQIPVSEAYLGR
	TLTAEAESFLKEGIQEQLERFLLQEKV
	LIESPAPGIISR
	EAYPGDVFYIHSR
	QSQSAPLTVEEQIMTIYTGTNGYLDGLEIGQVRK
	SVYEPLQTGLIAIDSMIPIGR
	RSVYEPLQTGLIAIDSMIPIGR
	EAYPGDVFYLHSR
	TNKPQFQEIIASTK
AT5G23890.1	LSNRDLLDDVEGTFLFSPESLLSR
	DLLDDVEGTFLFSPESLLSR
AT3G04340.1	DLAPVIIFVEDFDLFAGVR
	QSEKLLRKGAR
AT4G20260.4	EGTSGEKEEIVEETKKGETPETA
	KTEGTSGEKEEIVEETKKGETPETA
AT4G02510.1	SATINSILGNQIASIDAFGLSTTSVR
	KAYFEEYDYR
	AYFEEYDYR
	VGSVDAEEDSIPAAESQFEVR
AT3G54890.1	WAMLAVPGILVPEALGYGNWVK
	AHWMPGEPRPA
	YKESELIHCR
	KYPGGAFDPLGYSKDPK
	YPGGAFDPLGYSK
	HWMPGEPRPA
	THLADPWHNNIGDIVIPFN
	KYPGGAFDPLGYSK
AT1G15820.1	DGVYEPDFEKLER
	GGGNFLDPEWLDGSLPGDFGFDPLGLGKDPAFLK
	TAENFANYTGDQGYPGGR
	NRDGVYEPDFEKLER
	DGVYEPDFEK
	NRDGVYEPDFEK
	FFDPLGLAGK
	XRDGVYEPDFEK
	XRDGVYEPDFEKLER
AT2G24820.1	NVPEDAPLGLTVYDR
	REDAQPLVFEVTER
	EGGKGSNLLR
	RVEVADYDWTEEWYPLYLTK
	FDAPCVLQNNR
	AINLNTNNFIR
AT3G45140.1	NFGQYGYGGYFPNRPT
	SEQRYGGEFYVPRDEEFS
	QGKNREEVGEFT
	SEQRYGGEFYVPRDEEFSTA
AT1G01790.1	AQISALKAEEDVANIMVLAEQAVAFELEATQR
	VGQIIAQLLSER
	DGDLPVVQITAELVPDIVGQR
	LAEQAVAFELEATQR
	LPTSEIANTINEFR
AT5G23060.1	TINQVQETGSSVFDATQR
	LGTDSYNFSFAQVLSPSR
AT4G22710.1	SEEEEDFLQYLLR
	EGSPVNLGEQIFLSIFNVVTR
AT5G66190.1	MAQYAAELWELLKK
	YRPKEPYTGK
	MAEYAEELWELLKK
	DNTFVYMCGLK
	DPNATIIMLGTGTGIAPFR
	ITGPVGKEMLMPK
	ITGDDAPGETWHIVFTTEGEVPYR
	LTGPVGKEMLMPK
	RSEQWNVEVY
AT2G35490.1	AVTDEWGEKPGDANEPDSQPDNV
	RAEVLELVNQLEALNPTPAPL
AT4G27440.2	EPTYSAEGFELSVATNHLGHFLLAR
	GLFREHIPLFRA
AT4G24750.1	FPKDSELIVACQKGLR
	LAGIGGFSEFLGWTDQQR
AT1G61520.3	LQDWYNPGSMGK
	FAMLGAAGAIAPEILGK
	GGFIEPRWLAYGEIINGRFA
	WLAYGEIINGR
	YPGGPFFNPL
AT5G55280.1	LLDIADEQTPLQDAFLLADDVLR
	GISDIITIPGLVNVDFADVR
ATCG00130.1	VFQQALQGAIGTLNSCLSNELHLR
	EGAIQQLENAR
	ERVFQQALQGAIGTLNSCLSNELHLR
	VFKQALQGALGTLNSCLTNELHLR
	NVETEADKFR
	NSEELREGAIQQLENAR
	QLENYKNETILFEQQR
