# Supplementary material for: Defining the Core Proteome of the Chloroplast Envelope Membranes
Source: Front Plant Sci. 2013 Feb 6;4:11. doi: 10.3389/fpls.2013.00011 (PMC3565376; doi:10.3389/fpls.2013.00011)
Supplement: Supplementary Table S1 — Proteins identified in the A. thaliana envelope membrane fraction. The first column gives the AGI number, the second the number of identified splice variants, the third the AGI of the splice variants, the fourth the AGI code of similar proteins detected, the fifth column the number of peptides assigned to the protein only, the sixth column the number of peptides additionally assigned to other proteins, and the seventh column a short description of the protein. In the second sheet the AGI number and all identified peptides are listed. Every peptide is identified by MS/MS. [file 38279_Schleiff_DataSheet2.ZIP › Table S2.xls]

## Sheet: MEDICAGO_MIXED_proteintable
Table S2. The proteins identified in the M. sativa envelope membrane fraction.
The first column gives the ATG number, the second column the Medicago specific ID, the third the number of identified splice variants, the fourth the ATG of the splice variants, the fifth the ATG code of similar proteins detected, the sixth column the number of peptides assigned to the protein only, the seventh column the number of peptides additionally assigned to other proteins and the eight co…
A.thaliana_ID	Species_ID	Splicevariants		similar_ID	peptides		description
		Number	List		unique	nonunique
AT1G29930	Medtr6g041050.1	1	AT1G29930.1	AT2G05100	3	2	CAB1, AB140, CAB140, LHCB1.3chlorophyll A/B binding protein 1
	Medtr6g012740.1
AT4G32260	Medtr3g137480.1	1	AT4G32260.1		2	0	ATPase, F0 complex, subunit B/B', bacterial/chloroplast
ATCG00020	Medtr7g021710.1	1	ATCG00020.1		3	0	PSBAphotosystem II reaction center protein AchrC:383-1444 REVERSE LENGTH=1062
	Medtr4g144910.1
	Medtr3g100640.1
	Medtr1g106100.1
ATCG00480	Medtr7g145760.1	1	ATCG00480.1	AT5G08680	8	2	ATPB, PBATP synthase subunit betachrC:52660-54156 REVERSE LENGTH=1497
	Medtr7g076710.1
	Medtr7g021760.1
	Medtr6g059180.1
	Medtr3g169420.1
	Medtr3g043810.1
AT3G23400	Medtr1g090230.1	1	AT3G23400.1		3	0	FIB4Plastid-lipid associated protein PAP / fibrillin family protein
AT5G01530	Medtr4g012910.1	1	AT5G01530.1		5	0	LHCB4.1light harvesting complex photosystem II
AT4G03280	Medtr2g103010.1	1	AT4G03280.1		3	0	PETC, PGR1photosynthetic electron transfer C
AT1G51400	Medtr3g029880.1	1	AT1G51400.1		3	0	Photosystem II 5 kD protein
AT4G15440	Medtr2g104500.1	1	AT4G15440.1		6	0	HPL1, CYP74B2hydroperoxide lyase 1
AT4G02510	Medtr4g136870.1	1	AT4G02510.1		5	0	TOC159, TOC86, PPI2, TOC160, ATTOC159translocon at the outer envelope membrane of chloroplasts 159
AT1G55670	Medtr3g016960.1	1	AT1G55670.1		4	0	PSAGphotosystem I subunit G
AT4G32770	AC225517.3	1	AT4G32770.1		2	0	VTE1, ATSDX1tocopherol cyclase, chloroplast / vitamin E deficient 1 (VTE1) / sucrose export defective 1 (SXD1)
AT4G19710	Medtr4g132760.3	1	AT4G19710.2		3	0	AK-HSDH II, AK-HSDHaspartate kinase-homoserine dehydrogenase ii
	Medtr4g132760.2
	Medtr4g132760.1
	Medtr3g104620.1
AT5G66570	AC233653.4	1	AT5G66570.1	AT3G50820	2	5	PSBO-1, OEE1, OEE33, OE33, PSBO1, MSP-1PS II oxygen-evolving complex 1
	AC157372.6
AT5G15920	Medtr8g121150.1	1	AT5G15920.1		2	0	SMC5structural maintenance of chromosomes 5
	Medtr8g121110.1
	Medtr3g040170.1
AT1G67090	Medtr6g020290.2	1	AT1G67090.1	AT5G15870	0	2	RBCS1Aribulose bisphosphate carboxylase small chain 1A
	Medtr6g020290.1
	Medtr6g020280.1
	Medtr3g073590.1
	AC233109.18
AT4G19170	Medtr5g025290.1	1	AT4G19170.1		2	0	NCED4, CCD4nine-cis-epoxycarotenoid dioxygenase 4
	Medtr5g025270.1
	Medtr5g025250.1
AT1G79040	Medtr2g077120.1	1	AT1G79040.1		4	0	PSBRphotosystem II subunit R
	Medtr2g076850.2
	Medtr2g076850.1
	Medtr2g076840.2
AT2G39730	Medtr5g087780.1	1	AT2G39730.1		4	0	RCArubisco activase
	Medtr4g018830.1
AT1G12900	Medtr7g099600.1	1	AT1G12900.1	AT1G42970	0	2	GAPA-2glyceraldehyde 3-phosphate dehydrogenase A subunit 2
AT3G46740	Medtr4g084320.1	1	AT3G46740.1		18	0	TOC75-III, MAR1translocon at the outer envelope membrane of chloroplasts 75-III
	Medtr2g117220.1
AT4G39460	Medtr4g141110.2	1	AT4G39460.2		0	2	SAMC1, SAMT1S-adenosylmethionine carrier 1
	Medtr4g141110.1
	Medtr1g124560.1
AT1G76405	Medtr3g159980.1	1	AT1G76405.2		6	0	unknown protein
AT3G17970	Medtr4g154900.1	1	AT3G17970.1		3	0	atToc64-III, TOC64-IIItranslocon at the outer membrane of chloroplasts 64-III
AT1G54780	Medtr1g099000.1	1	AT1G54780.1		2	0	TLP18.3thylakoid lumen 18.3 kDa protein
ATCG01060	Medtr7g021640.1	1	ATCG01060.1		9	0	PSACiron-sulfur cluster binding:electron carriers:4 iron, 4 sulfur cluster bindingchrC:117318-117563 REVERSE LENGTH=246
	Medtr4g022910.1
ATCG00120	Medtr4g108970.1	1	ATCG00120.1	ATMG01190	6	2	ATPAATP synthase subunit alphachrC:9938-11461 REVERSE LENGTH=1524
	Medtr4g108760.1
	Medtr4g042360.1
	Medtr2g025400.1
AT1G77590	Medtr3g100870.1	1	AT1G77590.1	AT2G04350	13	3	LACS9long chain acyl-CoA synthetase 9
	Medtr1g037490.1
	Medtr1g037210.1
	Medtr1g037160.1
AT4G09010	Medtr5g073820.2	1	AT4G09010.1		3	0	APX4, TL29ascorbate peroxidase 4
	Medtr5g073820.1
AT4G14500	Medtr5g007180.1	1	AT4G14500.1		2	0	Polyketide cyclase/dehydrase and lipid transport superfamily protein
ATCG00490	Medtr7g145780.1	1	ATCG00490.1	AT5G20930	46	2	RBCLribulose-bisphosphate carboxylaseschrC:54958-56397 FORWARD LENGTH=1440
	Medtr7g021740.1
	Medtr6g059160.1
	Medtr5g083310.1
	Medtr5g009780.1
	Medtr3g043740.1
	Medtr3g043560.1
AT5G05000	Medtr7g104820.2	1	AT5G05000.3		0	2	TOC34, ATTOC34, OEP34translocon at the outer envelope membrane of chloroplasts 34
	Medtr7g104820.1
AT5G17170	Medtr5g008150.1	1	AT5G17170.1		3	0	ENH1rubredoxin family protein
AT2G24820	Medtr4g041920.1	1	AT2G24820.1		9	0	TIC55-IItranslocon at the inner envelope membrane of chloroplasts 55-II
	Medtr3g138540.1
AT3G01500	Medtr6g006530.7	1	AT3G01500.3	AT5G14740	0	5	CA1carbonic anhydrase 1
	Medtr6g006530.4
	Medtr6g006530.3
	Medtr6g006530.2
	Medtr6g006530.1
AT4G32250	Medtr1g013990.1	1	AT4G32250.3		0	2	Protein kinase superfamily protein
AT5G19620	Medtr2g117630.1	1	AT5G19620.1		4	0	EMB213, OEP80, ATOEP80, TOC75outer envelope protein of 80 kDa
	Medtr2g117620.1
AT4G33350	Medtr3g147870.1	1	AT4G33350.1		2	0	Tic22-like family protein
AT2G44640	Medtr8g009100.1	1	AT2G44640.1		4	0	unknown protein
AT3G63410	Medtr1g083540.2	1	AT3G63410.1		7	0	APG1, VTE3, IEP37, E37S-adenosyl-L-methionine-dependent methyltransferases superfamily protein
	Medtr1g083540.1
AT5G24650	Medtr3g122010.2	1	AT5G24650.1		2	0	Mitochondrial import inner membrane translocase subunit Tim17/Tim22/Tim23 family protein
	Medtr3g122010.1
AT1G65260	Medtr4g092710.3	1	AT1G65260.1		3	0	PTAC4, VIPP1plastid transcriptionally active 4
	Medtr4g092710.2
	Medtr4g092710.1
AT5G44960	Medtr7g103830.1	1	AT5G44960.1		2	0	F-box/RNI-like/FBD-like domains-containing protein
AT2G01320	Medtr1g137310.1	1	AT2G01320.2		5	0	ABC-2 type transporter family protein
AT5G66190	Medtr5g022240.1	1	AT5G66190.1		2	0	ATLFNR1ferredoxin-NADP(+)-oxidoreductase 1
AT1G75690	Medtr1g030990.1	1	AT1G75690.1		2	0	DnaJ/Hsp40 cysteine-rich domain superfamily protein
AT2G38670	Medtr7g081050.2	1	AT2G38670.1		2	0	PECT1phosphorylethanolamine cytidylyltransferase 1
	Medtr7g081050.1
AT2G16640	Medtr2g130100.1	1	AT2G16640.1		2	0	ATTOC132, TOC132multimeric translocon complex in the outer envelope membrane 132
AT5G08540	Medtr1g047120.1	1	AT5G08540.1		3	0	unknown protein
AT4G16160	Medtr8g137810.1	1	AT4G16160.2		2	0	ATOEP16-2, ATOEP16-SMitochondrial import inner membrane translocase subunit Tim17/Tim22/Tim23 family protein
	Medtr2g038650.1
AT2G35490	Medtr5g029500.1	1	AT2G35490.1		7	0	Plastid-lipid associated protein PAP / fibrillin family protein
AT1G20340	Medtr3g157410.1	1	AT1G20340.1		2	0	DRT112, PETE2Cupredoxin superfamily protein
AT1G55020	Medtr8g025130.1	1	AT1G55020.1	AT3G22400	0	3	LOX1, ATLOX1lipoxygenase 1
	Medtr8g021580.1
	Medtr8g021550.1
	Medtr8g021500.1
	Medtr8g021430.1
	Medtr8g021390.1
	Medtr8g021380.1
	Medtr5g023920.2
	Medtr5g023920.1
ATCG00340	Medtr3g043620.1	1	ATCG00340.1	ATCG00350	8	6	PSABPhotosystem I, PsaA/PsaB proteinchrC:37375-39579 REVERSE LENGTH=2205
AT1G61520	Medtr5g106420.1	1	AT1G61520.3		0	2	LHCA3photosystem I light harvesting complex gene 3
	Medtr5g106410.1
	Medtr5g106390.1
AT5G16660	Medtr5g007350.1	1	AT5G16660.1		5	0	unknown protein
AT1G55860	Medtr5g075640.1	1	AT1G55860.2		2	0	UPL1ubiquitin-protein ligase 1
AT5G01600	Medtr4g011930.1	1	AT5G01600.1		2	0	ATFER1, FER1ferretin 1
AT1G03130	Medtr5g006220.1	1	AT1G03130.1		11	0	PSAD-2photosystem I subunit D-2
	Medtr1g132590.1
AT1G15820	Medtr2g008680.1	1	AT1G15820.1		3	0	LHCB6, CP24light harvesting complex photosystem II subunit 6
AT2G45460	Medtr5g102510.1	1	AT2G45460.2		2	0	SMAD/FHA domain-containing protein
AT4G10340	Medtr6g070180.4	1	AT4G10340.1		4	0	LHCB5light harvesting complex of photosystem II 5
	Medtr6g070180.3
	Medtr6g070180.2
	Medtr6g070180.1
ATCG00280	Medtr8g015970.1	1	ATCG00280.1	ATCG00270	4	3	PSBCphotosystem II reaction center protein CchrC:33720-35141 FORWARD LENGTH=1422
	Medtr7g014910.1
	Medtr3g009740.1
AT5G54270	Medtr2g095410.1	1	AT5G54270.1		2	0	LHCB3, LHCB3*1light-harvesting chlorophyll B-binding protein 3
AT1G56190	Medtr2g077510.1	1	AT1G56190.1		2	0	Phosphoglycerate kinase family protein

## Sheet: Tabelle1
Table S2, Sheet 2
The Medicago ID number and all identified peptides are listed. Every peptide is identified by MS/MS.
Species_ID	Peptides
Medtr6g041050.1	SAPESIWYGPDRPK
Medtr6g012740.1	NRELEVIHSR
	GSPWYGPDRV
	AVSSGSPWYGPDR
	SSGSPWYGPDRV
Medtr3g137480.1	ELEEQANAVLR
	ALDSQIAALSQDIVNKVLPVSR
Medtr7g021710.1	VLNTWADIINR
Medtr4g144910.1	ETTENESANEGYR
Medtr3g100640.1	VINTWADIINR
Medtr1g106100.1
Medtr7g145760.1	YKEIQDIIAILGLDELSEEDRLTVAR
Medtr7g076710.1	DTVGEQINVTCEVQQLLGNNR
Medtr7g021760.1	AHGGVSVFGGVGER
Medtr6g059180.1	GGATLGRIFNVLGEPI
Medtr3g169420.1	IFNVLGEPIDNLGPVDTGTTSPIHR
Medtr3g043810.1	VIIMELINNIAKA
	YKEIQDIIAILGLDELSEEDR
	SVPVGGATLGRIFNVLGEPI
	DVNEQDVILFIDNIFR
	VLIMELINNIAKA
Medtr1g090230.1	LLPITLGQVFQR
	GSGDFEVTYLDADTR
	WKLIYSSAFSSR
Medtr4g012910.1	STPFQPYSEVFGIQR
	NLAGDVIGTR
	TEFADVKSTPFQPYSEVFGLQR
	NLAGDVIGTRTEFADVK
	STPFQPYSEVFGLQR
Medtr2g103010.1	FICPCHGSQYNDQGR
	KFICPCHGSQYNDQGR
	VVFVPWVETDFR
Medtr3g029880.1	YGPVCVTNPTAR
	KKYGPVCVTNPTAR
	DDEPRRGTPEAKKKYGPV
Medtr2g104500.1	GGSTLGFDSLK
	EKGGSTLGFDSLKELELINSVVYETLR
	DVLVGDFVPSVEFTGNIR
	GGSTLGFDSLKELELINSVVYETLR
	MNPPVPLQFGR
	VGVYQDVSEPQHAK
Medtr4g136870.1	SSAFEQSYNRK
	LVLVGSTGTVR
	KAYLEEYEYR
	VKLLQKKQWR
	SQGDSAYGANVEVR
Medtr3g016960.1	QGLPEQNGVTHFEAGDKRAK
	KQGLPEQNGVTHFEAGDKRAKEYV
	THFEAGDKRAKEYV
	QGLPEQNGVTHFEAGDKR
AC225517.3	AIGLPVDVDGLYNLFPLFKPPGL
	RAIGLPVDVDGLYNLFPLFKPPGL
Medtr4g132760.3	AGGIFSDILRLASYLGAPS
Medtr4g132760.2	FNLSAPGTKICHPV
Medtr4g132760.1	AGGIFSDILRLA
Medtr3g104620.1
AC233653.4	GTGTANQCPTIDGGVDSFSFKPGKYNAK
AC157372.6	QLVASGKPESFSGEYLVPSYR
	DGIDYAAVTVQLPGGERVPFLFTIK
	GTGTANQCPTIDGGVDSFSFKPGKYNAKK
	DGIDYAAVTVQLPGGER
	GASTGYDNAVALPAGGRGDEEELGKENNKSAASSK
	GASTGYDNAVALPAGGRGDEEELGKENNK
Medtr8g121150.1	DRDFLVNNLR
Medtr8g121110.1	ESTRCLAELDNIKGKWLPTLR
Medtr3g040170.1
Medtr6g020290.2	GFDNVRQVQCI
Medtr6g020290.1	RIIGFDNVRQV
Medtr6g020280.1
Medtr3g073590.1
AC233109.18
Medtr5g025290.1	SPEFEIVAEVKLPRR
Medtr5g025270.1	NGPNPQFLPR
Medtr5g025250.1
Medtr2g077120.1	TDTPYGTGGGMALPDGKDASGRK
Medtr2g076850.2	GKGVYQFVDK
Medtr2g076850.1	IKTDTPYGTGGGMALPDGKDASGRK
Medtr2g076840.2	GKGVYQFVDKYGANVDGYSPIYDPK
Medtr5g087780.1	VPIIVTGNDFSTLYAPLIR
Medtr4g018830.1	IPVIVTGNDFSTIYAPLIR
	FYWAPTREDR
	IVDTFPGQSIDFFGALR
Medtr7g099600.1	THSYTGDQRLLDASHRDLRRA
	AWYDNEWGYSQRVVDLA
Medtr4g084320.1	IGTEDSFLDMVSLKPGGVYTR
Medtr2g117220.1	YKISDIIFLDRNTK
	SQDWDSHELPANITVLPNKLSGFKK
	IDTSRPCLLAPEVYK
	AEYAVDHNSGTGAIFFR
	FTYGLVMEEIITR
	LSPVFTGGPGVDEVPSIWVDR
	AEYAVDHNSGTGAIFFRFGERF
	KLSPVFTGGPGVDEVPSIWVDR
	YKISDIIFLDR
	LGNVVEGNTENPVVQRELPK
	GGRPTLASLQPGGTITFEHR
	ELPKQLLPGHTFNIEAGKQALR
	DNTRFVNGAIVGSR
	ISDIIFLDRNTK
	LGNVVEGNTENPVVQR
	QLLPGHTFNIEAGKQALR
	NINSLALFSNIEVNPRPDEK
Medtr4g141110.2	NLNDPENAIIGAFAGALTGAITTPLDVIKTR
Medtr4g141110.1	MQTGQFTSASNAVR
Medtr1g124560.1
Medtr3g159980.1	GGAEFSWNIFNFQKDQDVR
	IDTNTFFQVR
	IRIDTNTFFQVR
	GELDTKNGQPNSLR
	ENNWTFNADYKGR
	LRIDTNTFFQVR
Medtr4g154900.1	SSSLILLANIMQFLQR
	QIIIADDCFQHLNVPLDR
	VGHILLQAPFVMQR
Medtr1g099000.1	ADAFEFADQILER
	NFHINFITLR
Medtr7g021640.1	IYDTCIGCTQCVR
Medtr4g022910.1	ACPTDVLEMIPWDGCK
	RCESACPTDFLSVR
	SHSVKIYDTCIGCTQCV
	QIASAPRTEDCVGCKR
	ASAPRTEDCVGCKRCESACPT
	SHSVKIYDTCIGCTQCVR
	AKQIASAPRTEDCVGCKR
	CESACPTDFLSVR
Medtr4g108970.1	VVNALAKPIDGRGEISASESR
Medtr4g108760.1	EAYPGDVFYLHSR
Medtr4g042360.1	LIESPAPGIISRR
Medtr2g025400.1	IAQIPVSEGYLGR
	LIESPAPGIISR
	NALAKPIDGRGEISASES
	EAYPGDVFYIHSR
	SVYEPLQTGLIAIDSMIPIGR
Medtr3g100870.1	EEHTFSEGLSSNCK
Medtr1g037490.1	KGTKGDATVLMPTLLAAVPAILDR
Medtr1g037210.1	WFYTGDIGR
Medtr1g037160.1	LIDWPEGGYSTTDSPMPR
	LLSDPWTPESGLVTAALKLKR
	VGPPKPSTYVK
	FHQDGCLEIVDR
	GVPVNSADDQGGVTVR
	GEIVIGGPNVTLGYFKNEEK
	FASPVETAWEGVSTLAELFEEACRK
	KGTKGDATVLMPTLLAAVPAILDRVR
	GDATVLMPTLLAAVPAILDR
	EAVRKTFQEDLLKLYAS
	FASPVETAWEGVSTLAELFEEACR
	LIDWPEGGYLTNDSPMPR
	VGPPLPCSFIK
Medtr5g073820.2	ASVQEMKDKFSAVGFGPR
Medtr5g073820.1	FSSEISRPENK
	DKFSAVGFGPR
Medtr5g007180.1	TDASLSRCALMASKTTR
	CALMASKTTR
Medtr7g145780.1	DITIGFVDLLR
Medtr7g021740.1	QVERDKLNKYGRPL
Medtr6g059160.1	QVERDKLNKYGRPI
Medtr5g083310.1	AFRVSPQPGVPAEEAGAAV
Medtr5g009780.1	CVQARNEGRDLAREGNEIIREA
Medtr3g043740.1	CTIKPKIGLSAKNYGRA
Medtr3g043560.1	ASGGIHVWHMPALT
	CVQARNEGRDLA
	FKGPPHGIQVERDKLNKYGRPLLG
	LRMSGGDHIHA
	TFKGPPHGIQVER
	RNEGRDLAREGNEIIREA
	GKLEGERDITLGFVDLL
	LRLEDLRIPVAYV
	FQGPPHGIQVERDKL
	YYTPDYETKDTDILAAFRVSPQPGVPAEEA
	KNYGRAVYECL
	DKINKYGRPLLGCTIKPK
	QVERDKLNKYGRPLLG
	CVQARNEGRDLAREGNEII
	QARNEGRDLAREGNEIIREA
	DITIGFVDLLRDDFIEK
	ALEACVQARNEGRDLA
	AKNYGRAVYECL
	QARNEGRDLAREGNEI
	RNEGRDLAREGNEI
	CVQARNEGRDLAREGNEIIREATKWSPELA
	TVGFKAGVKDYRLT
	AACEVWKEIKFEFPAMDTI
	GNVFGFKALRALRLEDLRIPV
	GCTIKPKLGLSAKNYGRA
	FQGPPHGIQVERDKLNKYGRPL
	IYKAQAETGEIKGHYLNATA
	NMFTSIVGNVFGFKA
	FRVSPQPGVPAEEA
	IYKAQAETGEIKG
	DLTLGFVDLLRDDFIEK
	AAFRVSPQPGVPAEEA
	RNEGRDLAREGNEII
	FQGPPHGI
	SLDRYKGRCYHIEPV
	FRVSPQPGVPAEEAGAA
	NMFTSIVGNVFGFKALRA
	CVQARNEGRDLAREGNEI
	YYTPDYETKDT
	FRVSPQPGVPAEEAGAAV
	NMFTSIVGNVFGFKAL
	FRVSPQPGVPAEEAGA
Medtr7g104820.2	EWSGINTFAPATQTK
Medtr7g104820.1	SESIFVDKNLIEGPNPNQR
Medtr5g008150.1	SFDDQPDTYSCPQCQAPKKR
	FAEYDVNTGR
	SFDDQPDTYSCPQCQAPK
Medtr4g041920.1	LSEGQLIDGRLECLYHGWQFEGEGK
Medtr3g138540.1	SACVKTYEVR
	VLVGPSSEQER
	EEWYPLYLTK
	LECLYHGWQFEGEGK
	FEAPCVLQNNR
	GFAGWWGR
	EKDGTKPNFLR
	REDAQPLLFEVTER
Medtr6g006530.7	CMMLCCTSKIVSYHTR
Medtr6g006530.4	RNVANMVPPYDQA
Medtr6g006530.3	VCPSHVLDFQPGEAFVVR
Medtr6g006530.2	EAVNVSLGNLLTYPFVR
Medtr6g006530.1	GQAPPFMVFACSDSR
Medtr1g013990.1	LGSPNYMAPEQWKPEVR
	SLNELANDGGGWR
Medtr2g117630.1	AGVCDNNGVPIIR
Medtr2g117620.1	DLEAEAAQALKACRPNSALTVR
	ANYTDPWIQGDDKR
	WSGTAGLIFQR
Medtr3g147870.1	QEDAEAFLAQVR
	NSGWDDLIFIPPGKSR
Medtr8g009100.1	LNLIFQQQVAGPVVFR
	TAIDSSFWDLNISSPQNLDGWAK
	FVPGDPIPLDASVSSR
	LRTAIDSSFWDLNISSPQNLDGWAK
Medtr1g083540.2	YVSAGSIEYWPDPQR
Medtr1g083540.1	NVTILDQSPHQLAK
	YVSAGSIEYWPDPQRGIK
	IVEGDAEDLPFRTDYADR
	NVTIIDQSPHQLAK
	IVEGDAEDLPFR
	ACLIGPVYPTFWLSR
Medtr3g122010.2	DVKIPPGPR
Medtr3g122010.1	GLPQQLQNPIDQIQTR
Medtr4g092710.3	TQASEEWYRKA
Medtr4g092710.2	QVLASQKRMENKYKAA
Medtr4g092710.1	LQKGEEDLAREALKRRKSFADNA
Medtr7g103830.1	LKIIIPSLLHLKIVNVGCYYR
	TSALSKQWIHEWGLR
Medtr1g137310.1	LLAEAPIGAAFPLMFGAVLYPMAR
	TTLLNVLAGQLSASPR
	WNNINCSLSDKSSK
	QLALDGHTVICSIHQPR
	MGLLQVAAINTAMAALTKTVGVFPKER
Medtr5g022240.1	EKAPENFRLDFAVSR
	KAEQWNVEVY
Medtr1g030990.1	DNTQPCFPCNGSGAQK
	CINCDGAGSLTCTTCQGSGIQPR
Medtr7g081050.2	FEDGGVVASGTR
Medtr7g081050.1	QFSNGRGQQKFEDGGVVASGTR
Medtr2g130100.1	ATSLGFDMQTVGKDLAYTLR
	FGQTPHNVVVAQVLYR
Medtr1g047120.1	YALNEKPFNPDVVADLIQLR
	ALDLVEFTGSVTQAIPGPR
	YALNEKPFNPDVVADLIQLRR
Medtr8g137810.1	GLFDLGHPLLNR
Medtr2g038650.1	AAGIGAVQAVSR
Medtr5g029500.1	SEPVPEAKPSLSSK
	SKIDLPENINIFGQNLSLGPLQQSLGPLENVVANISR
	ISRGDGGLFVLAR
	ALVDTVYGTELGFR
	TSSWLLTTYLDKDLR
	IDLPENINIFGQNLSLGPLQQSLGPLENVVANISR
	VISGQSPLKIPIPGER
Medtr3g157410.1	FYCSPHAGAGMVGQVTVN
	NNAGFPHNVIFDEDEIPSGVDAAK
Medtr8g025130.1	SDTLTDLTIIEVLSR
Medtr8g021580.1	HASDEQYLGER
Medtr8g021550.1	TYLPSETPAPLVYYR
Medtr8g021500.1
Medtr8g021430.1
Medtr8g021390.1
Medtr8g021380.1
Medtr5g023920.2
Medtr5g023920.1
Medtr3g043620.1	DFGYSFPCDGPGR
	SFEKWAKPGHFSRTL
	ILVDRDPIKTSFEQWAKPGHFSR
	EIPLPHEFILNR
	FSQGLAQDPTTRR
	FSQGLAQDPTTR
	FSQGIAQDPTTR
	LIPDKANLGFRFPCDGPGR
	SFEQWAKPGHFSRTI
	TSFEQWAKPGHFSR
	FSQGIAQDPTTRR
	FPCDGPGR
	TSYGFDVLLSSTNSPALSAGR
	SFEQWAKPGHFSRTIA
Medtr5g106420.1	WLAYGEIINGR
Medtr5g106410.1	GLGGSGEPAYPGGPIFNPLGFGKDEK
Medtr5g106390.1
Medtr5g007350.1	RRPPYYYDEGLERT
	SLLNEDEYGFRR
	ARRPPYYYDEGLER
	LLNEDEYGFRRA
	RPPYYYDEGLER
Medtr5g075640.1	LRSTGVDIIIEII
	ARTPSGSCISAEASA
Medtr4g011930.1	ALTGVIFEPFEEVKKDVLAVPI
	GVIFEPFEEVKKDVLAVPI
Medtr5g006220.1	NPGREGVGQNFRSIGKNVSPI
Medtr1g132590.1	DGVYPEKVNPGREGVGQNFR
	YKIKYQFYR
	VNPGREGVGQNFR
	DGVYPEKVNPGR
	KEQCLALGNR
	KAQVEEFYVITWESPK
	EEAPAAPVGFTPPELDPNTPSPIFGGSTGGLLR
	SKYKIKYQFYR
	VFPNGEVQYLHPK
	KEQCLALGNRLR
Medtr2g008680.1	FFDPLSLAGTIKDGVYIPDTEKLER
	TAENFANATGEQGYPGGK
	FFDPLSLAGTIENGVYIPDTEKLER
Medtr5g102510.1	KVQERYEALLK
	VEDGNELDMLRK
Medtr6g070180.4	HLSDPFGNNLLTVISGNVER
Medtr6g070180.3	IFLPDGLLDR
Medtr6g070180.2	VATPASEELAKWYGPDRR
Medtr6g070180.1	HLSDPFGNNLLTVISGNVERVPTL
Medtr8g015970.1	AAEDPEFETFYTKNILLNEGIR
Medtr7g014910.1	AAEDPEFETFYTK
Medtr3g009740.1	IKKDIQPWQER
	LKKDIQPWQER
	AWMAAQDKPHENLIFPEEVLPR
	AAEDPEFETFYTKNIILNEGIR
	DQETTGFAWWAGNAR
Medtr2g095410.1	GNELWYGPDRV
	GNELWYGPDR
Medtr2g077510.1	LAPLVPRLSELIGIEVI
	GFLLQKELDYLVGAV
