# Supplementary material for: Defining the Core Proteome of the Chloroplast Envelope Membranes
Source: Front Plant Sci. 2013 Feb 6;4:11. doi: 10.3389/fpls.2013.00011 (PMC3565376; doi:10.3389/fpls.2013.00011)
Supplement: Supplementary Table S1 — Proteins identified in the A. thaliana envelope membrane fraction. The first column gives the AGI number, the second the number of identified splice variants, the third the AGI of the splice variants, the fourth the AGI code of similar proteins detected, the fifth column the number of peptides assigned to the protein only, the sixth column the number of peptides additionally assigned to other proteins, and the seventh column a short description of the protein. In the second sheet the AGI number and all identified peptides are listed. Every peptide is identified by MS/MS. [file 38279_Schleiff_DataSheet2.ZIP › Table S3.xls]

## Sheet: PISUM_OE_proteintable
Table S3. The proteins identified in the P. sativum outer envelope membrane fraction.
The first column gives the ATG number, the second column the Pisum specific ID, the third the number of identified splice variants, the fourth the ATG of the splice variants, the fifth the ATG code of similar proteins detected, the sixth column the number of peptides assigned to the protein only, the seventh column the number of peptides additionally assigned to other proteins and the eight colum…
A.thaliana_ID	Species_ID	Splicevariants		similar_ID	peptides		description
		Number	List		unique	nonunique
AT3G49350	Ps_contig_mira-and-tgicl-ass_29837	1	AT3G49350.1		3	0	Ypt/Rab-GAP domain of gyp1p superfamily protein
AT5G17770	Ps_contig_mira-and-tgicl-ass_32756	1	AT5G17770.1		12	0	ATCBR, CBR1, CBRNADH:cytochrome B5 reductase 1
	Ps_contig_mira-and-tgicl-ass_30307
AT1G20816	Ps_contig_mira-and-tgicl-ass_41742	1	AT1G20816.1		18	0	unknown protein (TAIR:AT1G76405.2)
AT4G14210	Ps_contig_mira-and-tgicl-ass_18906	1	AT4G14210.1		2	0	PDS3, PDS, PDE226phytoene desaturase 3
	Ps_contig_mira-and-tgicl-ass_16791
AT4G31780	Ps_contig_mira-and-tgicl-ass_41536	1	AT4G31780.2		10	0	MGD1, MGDAmonogalactosyl diacylglycerol synthase 1
AT3G63170	Ps_contig_mira-and-tgicl-ass_33534	1	AT3G63170.1		2	0	Chalcone-flavanone isomerase family protein
AT1G27300	Ps_contig_mira-and-tgicl-ass_37334	1	AT1G27300.1		2	0	unknown protein: Has 54 Blast hits to 54 proteins in 19 species: Archae - 0: Bacteria - 0: Metazoa - 11: Fungi - 6: Plants - 34: Viruses - 0: Other Eukaryotes - 3 (source: NCBI BLink).
AT2G32240	Ps_contig_mira-and-tgicl-ass_7762	1	AT2G32240.1		4	0	unknown protein
	Ps_contig_mira-and-tgicl-ass_7761
	Ps_contig_mira-and-tgicl-ass_28951
	Ps_contig_mira-and-tgicl-ass_16525
	Ps_contig_mira-and-tgicl-ass_13820
	Ps_contig_mira-and-tgicl-ass_13276
AT3G16620	Ps_contig_mira-and-tgicl-ass_9502	1	AT3G16620.1		5	0	ATTOC120, TOC120translocon outer complex protein 120
	Ps_contig_mira-and-tgicl-ass_37108
	Ps_contig_mira-and-tgicl-ass_14120
AT3G27820	Ps_contig_mira-and-tgicl-ass_33143	1	AT3G27820.1		15	0	ATMDAR4, MDAR4monodehydroascorbate reductase 4
	Ps_contig_mira-and-tgicl-ass_28782
AT5G51020	Ps_contig_mira-and-tgicl-ass_35969	1	AT5G51020.1		13	0	CRLcrumpled leaf
AT4G38920	Ps_contig_mira-and-tgicl-ass_29915	1	AT4G38920.1	AT1G75630	0	3	AVA-P3, ATVHA-C3, VHA-C3vacuolar-type H(+)-ATPase C3
	Ps_contig_mira-and-tgicl-ass_28443			AT2G16510
	Ps_contig_mira-and-tgicl-ass_24595			AT1G19910
				AT4G34720
AT4G14430	Ps_contig_mira-and-tgicl-ass_31153	1	AT4G14430.1		2	0	IBR10, ATECI2, ECI2, ECHIB, PEC12indole-3-butyric acid response 10
	Ps_contig_mira-and-tgicl-ass_31152
AT4G27990	Ps_contig_mira-and-tgicl-ass_37118	1	AT4G27990.1		2	0	YLMG1-2, ATYLMG1-2YGGT family protein
AT3G26740	Ps_contig_mira-and-tgicl-ass_28970	1	AT3G26740.1		2	0	CCLCCR-like
	Ps_contig_mira-and-tgicl-ass_28969
	Ps_contig_mira-and-tgicl-ass_1972
AT4G29130	Ps_contig_mira-and-tgicl-ass_7523	1	AT4G29130.1		6	0	ATHXK1, GIN2, HXK1hexokinase 1
	Ps_contig_mira-and-tgicl-ass_42070
	Ps_contig_mira-and-tgicl-ass_32175
	Ps_contig_mira-and-tgicl-ass_29589
AT1G45170	Ps_contig_mira-and-tgicl-ass_31657	1	AT1G45170.1		13	0	unknown protein (TAIR:AT5G42960.1)
AT1G67090	Ps_contig_mira-and-tgicl-ass_43311	2	AT1G67090.2	AT5G38430	8	28	RBCS1Aribulose bisphosphate carboxylase small chain 1A
	Ps_contig_mira-and-tgicl-ass_42921		AT1G67090.1	AT5G38420
	Ps_contig_mira-and-tgicl-ass_42783			AT5G38410
	Ps_contig_mira-and-tgicl-ass_42603
	Ps_contig_mira-and-tgicl-ass_42595
	Ps_contig_mira-and-tgicl-ass_42574
	Ps_contig_mira-and-tgicl-ass_42554
	Ps_contig_mira-and-tgicl-ass_18843
AT3G53560	Ps_contig_mira-and-tgicl-ass_32231	1	AT3G53560.1		4	0	Tetratricopeptide repeat (TPR)-like superfamily protein
AT2G27490	Ps_contig_mira-and-tgicl-ass_31170	1	AT2G27490.2		0	6	ATCOAEdephospho-CoA kinase family
AT2G39730	Ps_contig_mira-and-tgicl-ass_6224	1	AT2G39730.3		0	3	RCArubisco activase
	Ps_contig_mira-and-tgicl-ass_45590
	Ps_contig_mira-and-tgicl-ass_45577
	Ps_contig_mira-and-tgicl-ass_45403
	Ps_contig_mira-and-tgicl-ass_45065
	Ps_contig_mira-and-tgicl-ass_44839
	Ps_contig_mira-and-tgicl-ass_44615
	Ps_contig_mira-and-tgicl-ass_44374
	Ps_contig_mira-and-tgicl-ass_44315
	Ps_contig_mira-and-tgicl-ass_44179
	Ps_contig_mira-and-tgicl-ass_44137
	Ps_contig_mira-and-tgicl-ass_44132
	Ps_contig_mira-and-tgicl-ass_44094
	Ps_contig_mira-and-tgicl-ass_43793
	Ps_contig_mira-and-tgicl-ass_43713
	Ps_contig_mira-and-tgicl-ass_43617
	Ps_contig_mira-and-tgicl-ass_43240
	Ps_contig_mira-and-tgicl-ass_43198
	Ps_contig_mira-and-tgicl-ass_43148
	Ps_contig_mira-and-tgicl-ass_42797
	Ps_contig_mira-and-tgicl-ass_42718
	Ps_contig_mira-and-tgicl-ass_42640
	Ps_contig_mira-and-tgicl-ass_42600
	Ps_contig_mira-and-tgicl-ass_42582
	Ps_contig_mira-and-tgicl-ass_27010
	Ps_contig_mira-and-tgicl-ass_26867
	Ps_contig_mira-and-tgicl-ass_26850
	Ps_contig_mira-and-tgicl-ass_26835
	Ps_contig_mira-and-tgicl-ass_26723
	Ps_contig_mira-and-tgicl-ass_26679
	Ps_contig_mira-and-tgicl-ass_26618
	Ps_contig_mira-and-tgicl-ass_26486
	Ps_contig_mira-and-tgicl-ass_26286
	Ps_contig_mira-and-tgicl-ass_26149
	Ps_contig_mira-and-tgicl-ass_26124
	Ps_contig_mira-and-tgicl-ass_25915
	Ps_contig_mira-and-tgicl-ass_25622
	Ps_contig_mira-and-tgicl-ass_25530
	Ps_contig_mira-and-tgicl-ass_25483
	Ps_contig_mira-and-tgicl-ass_25436
	Ps_contig_mira-and-tgicl-ass_25416
	Ps_contig_mira-and-tgicl-ass_25254
	Ps_contig_mira-and-tgicl-ass_24914
	Ps_contig_mira-and-tgicl-ass_24864
	Ps_contig_mira-and-tgicl-ass_24475
	Ps_contig_mira-and-tgicl-ass_24214
	Ps_contig_mira-and-tgicl-ass_24209
	Ps_contig_mira-and-tgicl-ass_24085
	Ps_contig_mira-and-tgicl-ass_23760
	Ps_contig_mira-and-tgicl-ass_23426
	Ps_contig_mira-and-tgicl-ass_22929
	Ps_contig_mira-and-tgicl-ass_22881
	Ps_contig_mira-and-tgicl-ass_22753
	Ps_contig_mira-and-tgicl-ass_22731
	Ps_contig_mira-and-tgicl-ass_21922
	Ps_contig_mira-and-tgicl-ass_21877
	Ps_contig_mira-and-tgicl-ass_21734
	Ps_contig_mira-and-tgicl-ass_21624
	Ps_contig_mira-and-tgicl-ass_21612
	Ps_contig_mira-and-tgicl-ass_21580
	Ps_contig_mira-and-tgicl-ass_21490
	Ps_contig_mira-and-tgicl-ass_21175
	Ps_contig_mira-and-tgicl-ass_20825
	Ps_contig_mira-and-tgicl-ass_20321
	Ps_contig_mira-and-tgicl-ass_20122
	Ps_contig_mira-and-tgicl-ass_20057
	Ps_contig_mira-and-tgicl-ass_19892
	Ps_contig_mira-and-tgicl-ass_19667
	Ps_contig_mira-and-tgicl-ass_19585
	Ps_contig_mira-and-tgicl-ass_19552
	Ps_contig_mira-and-tgicl-ass_19513
	Ps_contig_mira-and-tgicl-ass_19474
	Ps_contig_mira-and-tgicl-ass_19339
	Ps_contig_mira-and-tgicl-ass_18419
	Ps_contig_mira-and-tgicl-ass_18340
	Ps_contig_mira-and-tgicl-ass_18056
	Ps_contig_mira-and-tgicl-ass_11284
	Ps_contig_mira-and-tgicl-ass_11283
AT3G46740	Ps_contig_mira-and-tgicl-ass_36583	1	AT3G46740.1		67	0	TOC75-III, MAR1translocon at the outer envelope membrane of chloroplasts 75-III
	Ps_contig_mira-and-tgicl-ass_26679
AT4G35000	Ps_contig_mira-and-tgicl-ass_30143	1	AT4G35000.1		15	0	APX3ascorbate peroxidase 3
	Ps_contig_mira-and-tgicl-ass_29385
	Ps_contig_mira-and-tgicl-ass_25253
AT2G28900	Ps_contig_mira-and-tgicl-ass_40527	1	AT2G28900.1		8	0	OEP16, ATOEP16-L, ATOEP16-1, OEP16-1outer plastid envelope protein 16-1
	Ps_contig_mira-and-tgicl-ass_31065
AT3G17970	Ps_contig_mira-and-tgicl-ass_9031	1	AT3G17970.1		27	0	atToc64-III, TOC64-IIItranslocon at the outer membrane of chloroplasts 64-III
	Ps_contig_mira-and-tgicl-ass_32650
AT2G16070	Ps_contig_mira-and-tgicl-ass_39826	1	AT2G16070.2		5	0	PDV2plastid division2
AT5G16620	Ps_contig_mira-and-tgicl-ass_34218	1	AT5G16620.1		2	0	PDE120, TIC40, ATTIC40hydroxyproline-rich glycoprotein family protein
AT1G77590	Ps_contig_mira-and-tgicl-ass_33783	1	AT1G77590.1		37	0	LACS9long chain acyl-CoA synthetase 9
	Ps_contig_mira-and-tgicl-ass_32307
	Ps_contig_mira-and-tgicl-ass_2016
ATCG00480	Ps_contig_mira-and-tgicl-ass_3936	1	ATCG00480.1		2	0	ATPB, PBATP synthase subunit betachrC:52660-54156 REVERSE LENGTH=1497
	Ps_contig_mira-and-tgicl-ass_31884
	Ps_contig_mira-and-tgicl-ass_30687
	Ps_contig_mira-and-tgicl-ass_30685
AT3G06510	Ps_contig_mira-and-tgicl-ass_36255	1	AT3G06510.2		0	9	SFR2, ATSFR2Glycosyl hydrolase superfamily protein
	Ps_contig_mira-and-tgicl-ass_3456
	Ps_contig_mira-and-tgicl-ass_33509
	Ps_contig_mira-and-tgicl-ass_31178
	Ps_contig_mira-and-tgicl-ass_28314
	Ps_contig_mira-and-tgicl-ass_28310
AT5G10160	Ps_contig_mira-and-tgicl-ass_32100	1	AT5G10160.1	AT2G22230	0	2	Thioesterase superfamily protein
	Ps_contig_mira-and-tgicl-ass_32099
AT4G02510	Ps_contig_mira-and-tgicl-ass_32950	1	AT4G02510.1		66	0	TOC159, TOC86, PPI2, TOC160, ATTOC159translocon at the outer envelope membrane of chloroplasts 159
	Ps_contig_mira-and-tgicl-ass_24711
	Ps_contig_mira-and-tgicl-ass_18352
AT2G01320	Ps_contig_mira-and-tgicl-ass_35685	1	AT2G01320.4		0	7	ABC-2 type transporter family protein
AT3G46030	Ps_contig_mira-and-tgicl-ass_701	1	AT3G46030.1	AT3G45980	0	2	HTB11Histone superfamily protein
	Ps_contig_mira-and-tgicl-ass_700
	Ps_contig_mira-and-tgicl-ass_694
	Ps_contig_mira-and-tgicl-ass_693
	Ps_contig_mira-and-tgicl-ass_692
	Ps_contig_mira-and-tgicl-ass_691
	Ps_contig_mira-and-tgicl-ass_690
	Ps_contig_mira-and-tgicl-ass_689
	Ps_contig_mira-and-tgicl-ass_687
	Ps_contig_mira-and-tgicl-ass_684
	Ps_contig_mira-and-tgicl-ass_683
	Ps_contig_mira-and-tgicl-ass_681
	Ps_contig_mira-and-tgicl-ass_680
	Ps_contig_mira-and-tgicl-ass_676
	Ps_contig_mira-and-tgicl-ass_30941
	Ps_contig_mira-and-tgicl-ass_29380
	Ps_contig_mira-and-tgicl-ass_29379
	Ps_contig_mira-and-tgicl-ass_29378
	Ps_contig_mira-and-tgicl-ass_28169
	Ps_contig_mira-and-tgicl-ass_28168
	Ps_contig_mira-and-tgicl-ass_28167
	Ps_contig_mira-and-tgicl-ass_28165
	Ps_contig_mira-and-tgicl-ass_28164
	Ps_contig_mira-and-tgicl-ass_28163
	Ps_contig_mira-and-tgicl-ass_28162
	Ps_contig_mira-and-tgicl-ass_28159
	Ps_contig_mira-and-tgicl-ass_28158
	Ps_contig_mira-and-tgicl-ass_28157
	Ps_contig_mira-and-tgicl-ass_28156
	Ps_contig_mira-and-tgicl-ass_28154
	Ps_contig_mira-and-tgicl-ass_2485
AT5G21920	Ps_contig_mira-and-tgicl-ass_41198	1	AT5G21920.1		2	0	YLMG2, ATYLMG2YGGT family protein
AT5G27330	Ps_contig_mira-and-tgicl-ass_37291	1	AT5G27330.1		15	0	Prefoldin chaperone subunit family protein
AT3G01500	Ps_contig_mira-and-tgicl-ass_27889	1	AT3G01500.3	AT5G14740	0	7	CA1carbonic anhydrase 1
AT4G32250	Ps_contig_mira-and-tgicl-ass_7733	1	AT4G32250.3		0	7	Protein kinase superfamily protein
	Ps_contig_mira-and-tgicl-ass_35175
	Ps_contig_mira-and-tgicl-ass_30276
	Ps_contig_mira-and-tgicl-ass_10070
	Ps_contig_mira-and-tgicl-ass_10069
AT2G16640	Ps_contig_mira-and-tgicl-ass_7321	1	AT2G16640.1		3	0	ATTOC132, TOC132multimeric translocon complex in the outer envelope membrane 132
	Ps_contig_mira-and-tgicl-ass_5413
	Ps_contig_mira-and-tgicl-ass_32415
	Ps_contig_mira-and-tgicl-ass_10070
AT4G23420	Ps_contig_mira-and-tgicl-ass_34474	1	AT4G23420.2	AT4G23430	0	6	NAD(P)-binding Rossmann-fold superfamily protein
	Ps_contig_mira-and-tgicl-ass_32345
	Ps_contig_mira-and-tgicl-ass_30126
	Ps_contig_mira-and-tgicl-ass_29579
	Ps_contig_mira-and-tgicl-ass_29578
AT2G44640	Ps_contig_mira-and-tgicl-ass_16755	1	AT2G44640.1		9	0	unknown protein
AT5G16870	Ps_contig_mira-and-tgicl-ass_15221	1	AT5G16870.1		2	0	Peptidyl-tRNA hydrolase II (PTH2) family protein
AT1G68680	Ps_contig_mira-and-tgicl-ass_38606	1	AT1G68680.1		3	0	unknown protein
AT4G16450	Ps_contig_mira-and-tgicl-ass_32714	1	AT4G16450.1		7	0	unknown protein
AT3G52230	Ps_contig_mira-and-tgicl-ass_16735	1	AT3G52230.1		2	0	unknown protein
AT5G64816	Ps_contig_mira-and-tgicl-ass_32815	1	AT5G64816.2		0	5	unknown protein: Has 30201 Blast hits to 17322 proteins in 780 species: Archae - 12: Bacteria - 1396: Metazoa - 17338: Fungi - 3422: Plants - 5037: Viruses - 0: Other Eukaryotes - 2996 (source: NCBI BLink).
AT2G34430	Ps_contig_mira-and-tgicl-ass_43921	1	AT2G34430.1	AT1G29910	0	5	LHB1B1, LHCB1.4light-harvesting chlorophyll-protein complex II subunit B1
	Ps_contig_mira-and-tgicl-ass_43255			AT2G34420
	Ps_contig_mira-and-tgicl-ass_42872			AT1G29920
	Ps_contig_mira-and-tgicl-ass_42665			AT1G29930
	Ps_contig_mira-and-tgicl-ass_42576
	Ps_contig_mira-and-tgicl-ass_42568
	Ps_contig_mira-and-tgicl-ass_42552
	Ps_contig_mira-and-tgicl-ass_42547
	Ps_contig_mira-and-tgicl-ass_42543
AT5G66190	Ps_contig_mira-and-tgicl-ass_28297	1	AT5G66190.1		3	0	ATLFNR1ferredoxin-NADP(+)-oxidoreductase 1
AT4G05050	Ps_contig_mira-and-tgicl-ass_45145	1	AT4G05050.3	AT1G65350	0	20	UBQ11ubiquitin 11
	Ps_contig_mira-and-tgicl-ass_44185			AT4G02890
	Ps_contig_mira-and-tgicl-ass_42855			AT5G03240
	Ps_contig_mira-and-tgicl-ass_42623			AT3G52590
	Ps_contig_mira-and-tgicl-ass_26468			AT4G05320
	Ps_contig_mira-and-tgicl-ass_26004			AT5G37640
	Ps_contig_mira-and-tgicl-ass_25896			AT2G35635
	Ps_contig_mira-and-tgicl-ass_24357			AT2G36170
	Ps_contig_mira-and-tgicl-ass_20811			AT2G47110
	Ps_contig_mira-and-tgicl-ass_19375			AT1G55060
				AT1G23410
				AT3G62250
				AT5G20620
				AT1G31340
AT3G14420	Ps_contig_mira-and-tgicl-ass_19689	1	AT3G14420.6		0	6	Aldolase-type TIM barrel family protein
	Ps_contig_mira-and-tgicl-ass_19409
AT5G05000	Ps_contig_mira-and-tgicl-ass_30828	1	AT5G05000.3	AT1G02280	0	42	TOC34, ATTOC34, OEP34translocon at the outer envelope membrane of chloroplasts 34
AT4G27680	Ps_contig_mira-and-tgicl-ass_5572	1	AT4G27680.1		3	0	P-loop containing nucleoside triphosphate hydrolases superfamily protein
	Ps_contig_mira-and-tgicl-ass_32602
AT1G09920	Ps_contig_mira-and-tgicl-ass_41452	1	AT1G09920.1		3	0	TRAF-type zinc finger-related
AT1G07930	Ps_contig_mira-and-tgicl-ass_45430	1	AT1G07930.2		2	0	GTP binding Elongation factor Tu family protein
	Ps_contig_mira-and-tgicl-ass_43431
	Ps_contig_mira-and-tgicl-ass_42638
	Ps_contig_mira-and-tgicl-ass_42622
AT5G43070	Ps_contig_mira-and-tgicl-ass_32412	1	AT5G43070.1		9	0	WPP1WPP domain protein 1
AT1G70480	Ps_contig_mira-and-tgicl-ass_36415	1	AT1G70480.2		0	4	Domain of unknown function (DUF220)
	Ps_contig_mira-and-tgicl-ass_14890
AT5G58140	Ps_contig_mira-and-tgicl-ass_6222	1	AT5G58140.2		0	2	PHOT2, NPL1phototropin 2
	Ps_contig_mira-and-tgicl-ass_38922
	Ps_contig_mira-and-tgicl-ass_33644
	Ps_contig_mira-and-tgicl-ass_33408
	Ps_contig_mira-and-tgicl-ass_32183
	Ps_contig_mira-and-tgicl-ass_31247
	Ps_contig_mira-and-tgicl-ass_24801
	Ps_contig_mira-and-tgicl-ass_20378
	Ps_contig_mira-and-tgicl-ass_19142
AT1G56190	Ps_contig_mira-and-tgicl-ass_40111	1	AT1G56190.1		5	0	Phosphoglycerate kinase family protein
	Ps_contig_mira-and-tgicl-ass_33408
	Ps_contig_mira-and-tgicl-ass_29313
	Ps_contig_mira-and-tgicl-ass_29044
	Ps_contig_mira-and-tgicl-ass_2398
AT2G24440	Ps_contig_mira-and-tgicl-ass_34289	1	AT2G24440.1		3	0	selenium binding
AT3G09440	Ps_contig_mira-and-tgicl-ass_5623	1	AT3G09440.1	AT5G02490	1	21	Heat shock protein 70 (Hsp 70) family protein
	Ps_contig_mira-and-tgicl-ass_41158			AT5G42020
	Ps_contig_mira-and-tgicl-ass_36283			AT5G28540
	Ps_contig_mira-and-tgicl-ass_35327			AT5G02500
	Ps_contig_mira-and-tgicl-ass_29562			AT3G12580
	Ps_contig_mira-and-tgicl-ass_28236			AT1G56410
	Ps_contig_mira-and-tgicl-ass_28230
	Ps_contig_mira-and-tgicl-ass_12135
AT2G17390	Ps_contig_mira-and-tgicl-ass_29942	1	AT2G17390.1		2	0	AKR2Bankyrin repeat-containing 2B
	Ps_contig_mira-and-tgicl-ass_29651
	Ps_contig_mira-and-tgicl-ass_2800
AT2G43950	Ps_contig_mira-and-tgicl-ass_29967	1	AT2G43950.1		11	0	OEP37chloroplast outer envelope protein 37
AT1G27390	Ps_contig_mira-and-tgicl-ass_33055	1	AT1G27390.1		8	0	TOM20-2translocase outer membrane 20-2
	Ps_contig_mira-and-tgicl-ass_33022

## Sheet: Tabelle1
Table S3, Sheet 2
The Pisum ID number and all identified peptides are listed. Every peptide is identified by MS/MS.
Ps_contig_mira-and-tgicl-ass_29837	APPTDDLLLYAIAASVLQR
	NPVKTTKDSADGPEVIQT
	TKEVSSPLQEKVPSKPPTNEDFSTWQRII
Ps_contig_mira-and-tgicl-ass_32756	FKYQPGEVR
Ps_contig_mira-and-tgicl-ass_30307	SVLGLPIGQHISCRGKDGEGAEVIKPYTPT
	RCGPPPMNKA
	VGEYLAVKGPK
	SCRGKDGEGAEVIKPYTPT
	KILRCGPPPMNKA
	QILRCGPPPMNKA
	GGTGITPMFQVT
	LRCGPPPMNKA
	FTFALPTPTSVLGLPIGQHISCR
	NYPDRFNIYYV
	AFGMLAGGSGITPMFQVAR
Ps_contig_mira-and-tgicl-ass_41742	RHFYPNFSATLGVGV
	ENNWTFNADYK
	DYKGRWNVRYDL
	IGYEAFEQVPYLQIR
	SRGGAEFSWNVFNFQKDQDVR
	GGCDVDQDFKEWK
	HFYPNFSATLGVGVR
	ALIRHFYPNFS
	RHFYPNFS
	IDTNTFFQVR
	RHFYPNFSAT
	GGAEFSWNVFNFQKDQDVR
	SLRYGGDSKA
	LRIDTNTFFQVR
	RHFYPNFSA
	ENNWTFNADYKGR
	YDKQDSVGVR
	IKGGCDVDQDFKEWK
Ps_contig_mira-and-tgicl-ass_18906	ILRNNEMLTWPEKIKFAI
Ps_contig_mira-and-tgicl-ass_16791	RFDFLEVLPSPL
Ps_contig_mira-and-tgicl-ass_41536	MIRGLPIILNDYIAGQEA
	RGLPIILNDYIAGQEAGNVPYVV
	ALGDLLNEDGIPTGQILVICGR
	YQPDIIISVHPLMQHVPLR
	DLGMDEDLPAVLLIGGGEGMGPIEATAR
	LVHQSNFAATSTFIAR
	IVHQSNFAATSTFIAR
	MIRGLPIILNDYIAGQEAGNVPYVV
	GLQQTQIKIYGLPVRPS
	RALGDLLNEDGIPTGQILVI
Ps_contig_mira-and-tgicl-ass_33534	FTSQFSDEIKIPR
	FGGSDNKELLQR
Ps_contig_mira-and-tgicl-ass_37334	AFNNNGQDADDKENNK
	DGINHPFR
Ps_contig_mira-and-tgicl-ass_7762	LHEEVGSVQAAATQR
Ps_contig_mira-and-tgicl-ass_7761	FSEAENLLEIVRDDLNLTQVK
Ps_contig_mira-and-tgicl-ass_28951	SSAIHSANEAR
Ps_contig_mira-and-tgicl-ass_16525	SSDPPSREFLEAQEK
Ps_contig_mira-and-tgicl-ass_13820
Ps_contig_mira-and-tgicl-ass_13276
Ps_contig_mira-and-tgicl-ass_9502	VNYTVSDTQPR
Ps_contig_mira-and-tgicl-ass_37108	NYTVSDTQPRKT
Ps_contig_mira-and-tgicl-ass_14120	NLNNRGAGQI
	ARVVQQPRVNYT
	ARVVQQPRVNYTVS
Ps_contig_mira-and-tgicl-ass_33143	SNESVAPYERPALS
Ps_contig_mira-and-tgicl-ass_28782	FGEKRRLEHVDSA
	RLEHVDSARK
	IASYYEEYYK
	ALKLEEFGVNGSDAENVCYLR
	VEDLTELERQGLGFAV
	RGVSHGELCIISNESVAPYERPALSK
	TLRPAVEDLTELERQGLGFAV
	SNESVAPYERPA
	LPSFHTCVGANEERLTPK
	SYYEEYYKSRGV
	GVSHGELCIISNESVAPYERPALSK
	LPSFHTCVGANEER
	TTLRPAVEDLTELERQGLGFA
	TLRPAVEDLTELERQGLGFA
Ps_contig_mira-and-tgicl-ass_35969	RIQGSFILEE
	TCPAAELVDGSEVLYFEQAFWR
	SRDPDNYFNIRMRTCPA
	WGQKEGPYKFKPAPT
	AHSLTGEKYSKDQA
	GYDDDGNQVWGQK
	GYDDDGNQVWGQKEGPYK
	EMEEYKNFCDRPK
	HSLTGEKYSKDQA
	ELTCDVELSTYAIR
	SCFNDMFPPLNLSPTPPMERRIQGS
	SCFNDMFPPLNLSPTPPMERRI
	SCFNDMFPPLNLSPTPPMERRIQGSFILEE
Ps_contig_mira-and-tgicl-ass_29915	ASMGXMRPELV
Ps_contig_mira-and-tgicl-ass_28443	GVASMGXMRPELVMKS
Ps_contig_mira-and-tgicl-ass_24595	GVASMGXMRPELVMKSL
Ps_contig_mira-and-tgicl-ass_31153	RLQSMVDSLKPVAAA
Ps_contig_mira-and-tgicl-ass_31152	INGHASAAGLL
Ps_contig_mira-and-tgicl-ass_37118	LFRNVIPPVFDTL
	LFRNVIPPVFDTLDISPL
Ps_contig_mira-and-tgicl-ass_28970	TAASENIDRDYLEYNDPK
Ps_contig_mira-and-tgicl-ass_28969	ASENIDRDYLEYNDPKTV
Ps_contig_mira-and-tgicl-ass_1972
Ps_contig_mira-and-tgicl-ass_7523	EFFGDTVPPKLKIPFILRTPDMS
Ps_contig_mira-and-tgicl-ass_42070	NMEWGNFRS
Ps_contig_mira-and-tgicl-ass_32175	ELGFTFSFPVR
Ps_contig_mira-and-tgicl-ass_29589	SIPPHLMTGSSEGLFDFI
	EFFGDTVPPKLKIPFIL
	FVESEPEGFHPPPGR
Ps_contig_mira-and-tgicl-ass_31657	VYGDDSLKASYQTSSK
	AALKGKYDLDHNSSGAATVAFNAGDVK
	AFNAGDVKLRA
	GLVLAVEKPGSFSVDYNVPKKDFRFQFMNTV
	NSPSLTGLVLAVEKPGSFSVDYNVPKKDFR
	GKYDLDHNSSGAATVAFNAGDVKLR
	GKYDLDHNSSGAATVAFNAGDVK
	NSWDFAVSGK
	AALKGKYDLDHNSSGAATVAFNAGDVKLR
	VEKPGSFSVDYNVPKKDFRFQFMNTV
	VAEKPLNLAYIHSK
	VVASVNLAEEK
	VSANYAVESGNCK
Ps_contig_mira-and-tgicl-ass_43311	KDLCTVSTTVXR
Ps_contig_mira-and-tgicl-ass_42921	GDDITSYASNGSXV
Ps_contig_mira-and-tgicl-ass_42783	TVNRATRAQTNL
Ps_contig_mira-and-tgicl-ass_42603	DQLLKEVEYLLR
Ps_contig_mira-and-tgicl-ass_42595	EHNKSPGYXDGR
Ps_contig_mira-and-tgicl-ass_42574	ELDEVVAXPPQAFVR
Ps_contig_mira-and-tgicl-ass_42554	SPGYYDGR
Ps_contig_mira-and-tgicl-ass_18843	EYLLRKGWVPCLEFELEKG
	LPMFGTTDASQVLKELEETKTAYPXAFIRI
	SPGYYXGDTGQCGSFLCLVPTDASQVL
	EXNNSPGYYDGR
	RXIGFDNVRQV
	RIXGFDNVRQV
	ELDEVVAAYPQAXVR
	GFVYREHNNSPGYYDGRYWTMWKLPI
	EHNNSPGXYDGR
	KVNTDITSXTSNGRRVK
	EHNKSPGYYXGR
	ELDEVVAAYPQAFVR
	ELDEVVAAYPXAFVR
	RIIGFXNVRQV
	DKLLKEVEYLLR
	EYLLRKGWVPCLE
	TLSYLPPLTR
	EHNKSPGYYDGR
	AAYPQXFVRIIGFDNVRQVYNASS
	EHNNSPGYYDGR
	EHNNSPGYXDGR
	EHNXSPGYYDGR
	ELDEVVAAYPQXFVR
	QXLKELEEAKTAYPNA
	NTDILPIXSNGGRVK
	LKELDEVVAAYPQAXV
	RIIGFDNVRQV
	SQVLXELDEVVAAYPQA
	XQLLKEVEYLLR
Ps_contig_mira-and-tgicl-ass_32231	DRIIELEPEEFVLQLL
	INIIDRLIEIEPEET
	NMYIYNDDHETAKKLFEEILQRDPFRV
	KKLFEEILQRDPFRV
Ps_contig_mira-and-tgicl-ass_31170	VWVDPETQIQRL
	VVAAFGDEILLENGEVNRPR
	IDKFTTPIIVVWVDPETQIQR
	VVAAFGEEILLDNGEVNRPR
	VTGPLTWCEFWR
	LARDKSSEEDGRNRV
Ps_contig_mira-and-tgicl-ass_6224	EGPPEFDQPK
Ps_contig_mira-and-tgicl-ass_45590	IVDTFPGQSIDFFGALR
Ps_contig_mira-and-tgicl-ass_45577	LVDTFPGQSIDFFGALR
Ps_contig_mira-and-tgicl-ass_45403
Ps_contig_mira-and-tgicl-ass_45065
Ps_contig_mira-and-tgicl-ass_44839
Ps_contig_mira-and-tgicl-ass_44615
Ps_contig_mira-and-tgicl-ass_44374
Ps_contig_mira-and-tgicl-ass_44315
Ps_contig_mira-and-tgicl-ass_44179
Ps_contig_mira-and-tgicl-ass_44137
Ps_contig_mira-and-tgicl-ass_44132
Ps_contig_mira-and-tgicl-ass_44094
Ps_contig_mira-and-tgicl-ass_43793
Ps_contig_mira-and-tgicl-ass_43713
Ps_contig_mira-and-tgicl-ass_43617
Ps_contig_mira-and-tgicl-ass_43240
Ps_contig_mira-and-tgicl-ass_43198
Ps_contig_mira-and-tgicl-ass_43148
Ps_contig_mira-and-tgicl-ass_42797
Ps_contig_mira-and-tgicl-ass_42718
Ps_contig_mira-and-tgicl-ass_42640
Ps_contig_mira-and-tgicl-ass_42600
Ps_contig_mira-and-tgicl-ass_42582
Ps_contig_mira-and-tgicl-ass_27010
Ps_contig_mira-and-tgicl-ass_26867
Ps_contig_mira-and-tgicl-ass_26850
Ps_contig_mira-and-tgicl-ass_26835
Ps_contig_mira-and-tgicl-ass_26723
Ps_contig_mira-and-tgicl-ass_26679
Ps_contig_mira-and-tgicl-ass_26618
Ps_contig_mira-and-tgicl-ass_26486
Ps_contig_mira-and-tgicl-ass_26286
Ps_contig_mira-and-tgicl-ass_26149
Ps_contig_mira-and-tgicl-ass_26124
Ps_contig_mira-and-tgicl-ass_25915
Ps_contig_mira-and-tgicl-ass_25622
Ps_contig_mira-and-tgicl-ass_25530
Ps_contig_mira-and-tgicl-ass_25483
Ps_contig_mira-and-tgicl-ass_25436
Ps_contig_mira-and-tgicl-ass_25416
Ps_contig_mira-and-tgicl-ass_25254
Ps_contig_mira-and-tgicl-ass_24914
Ps_contig_mira-and-tgicl-ass_24864
Ps_contig_mira-and-tgicl-ass_24475
Ps_contig_mira-and-tgicl-ass_24214
Ps_contig_mira-and-tgicl-ass_24209
Ps_contig_mira-and-tgicl-ass_24085
Ps_contig_mira-and-tgicl-ass_23760
Ps_contig_mira-and-tgicl-ass_23426
Ps_contig_mira-and-tgicl-ass_22929
Ps_contig_mira-and-tgicl-ass_22881
Ps_contig_mira-and-tgicl-ass_22753
Ps_contig_mira-and-tgicl-ass_22731
Ps_contig_mira-and-tgicl-ass_21922
Ps_contig_mira-and-tgicl-ass_21877
Ps_contig_mira-and-tgicl-ass_21734
Ps_contig_mira-and-tgicl-ass_21624
Ps_contig_mira-and-tgicl-ass_21612
Ps_contig_mira-and-tgicl-ass_21580
Ps_contig_mira-and-tgicl-ass_21490
Ps_contig_mira-and-tgicl-ass_21175
Ps_contig_mira-and-tgicl-ass_20825
Ps_contig_mira-and-tgicl-ass_20321
Ps_contig_mira-and-tgicl-ass_20122
Ps_contig_mira-and-tgicl-ass_20057
Ps_contig_mira-and-tgicl-ass_19892
Ps_contig_mira-and-tgicl-ass_19667
Ps_contig_mira-and-tgicl-ass_19585
Ps_contig_mira-and-tgicl-ass_19552
Ps_contig_mira-and-tgicl-ass_19513
Ps_contig_mira-and-tgicl-ass_19474
Ps_contig_mira-and-tgicl-ass_19339
Ps_contig_mira-and-tgicl-ass_18419
Ps_contig_mira-and-tgicl-ass_18340
Ps_contig_mira-and-tgicl-ass_18056
Ps_contig_mira-and-tgicl-ass_11284
Ps_contig_mira-and-tgicl-ass_11283
Ps_contig_mira-and-tgicl-ass_36583	MAFLQANITRDNTR
Ps_contig_mira-and-tgicl-ass_26679	SARPCLLPT
	RMGQGSSYGAGMK
	EVVCEVVEGDITK
	MEYAHPYLDGVDNPR
	ISSARPCLLPTSVHEEIKDMLAEQGR
	RGYNMGEIGAA
	TEWSIVPGRGGRPT
	SLQPGGTITFEHRNLQGLNRS
	SVHEEIKDMLAEQGRV
	CSNGQRVLPNGA
	GSNFPFFNRHQLTVT
	NMFQVDQGLGVGSNFPFFNR
	STEWSIVPGRGGRPT
	CFNSRKLSPV
	EHGTDLGSSKDVKGNPT
	VVYRRMGQGS
	NGQRVLPNGAISA
	GNPTVVYRR
	NGQRVLPNGAI
	GGPGVDEVPSIWVDRA
	EFFRRQEREYKRRIS
	NINSLALFSNIEVNPRPDEMNEGSIIVEIK
	DESNHICSNGQR
	DVKGNPTVVYR
	NITENFSRQS
	GYNMGEIGAAR
	SLQPGGTITFEHRNLQGLNRSLT
	SAEVSTEWSIVPGR
	MAFLQANITR
	VQSWYHEEGYACAQVVNFGNLNTR
	NILELAAEIRIPIK
	DRVQSWYHEEGYACAQVVNFGNLNTR
	LFSNIEVNPRPDEMNEGSIIVEI
	FTGGPGVDEVPSIWVDRAGVKA
	AEVSTEWSIVPGRGGRPT
	FTYGLVMEEIITR
	LSPVFTGGPGVDEVPSIWVDR
	CSNGQRVLPNGAI
	LHGHYGGCVGDLPSYDAFTLGGPYSV
	NITRDNTRFV
	LGNVVEGNTEGPVVQR
	SCFNSRKLSPV
	STEWSIVPGRGGRPTLA
	EVSTEWSIVPGRGGRPT
	MGQGSSYGAGMK
	AGVKANITENFSR
	KLSPVFTGGPGVDEVPSIWVDR
	TFEHRNLQGLNRS
	FTGGPGVDEVPSIWVDRA
	IWVDRAGVKA
	GGRPTLASLQPGGTITFEHR
	LSIQYLDKLGNVVEGNTEGPVVQR
	DVKGNPTVVYRR
	ELPKQLLPGHTFNIEAGKQALR
	LHGHYGGCV
	NGQRVLPNGA
	FTGGPGVDEVPSIWVDRAGV
	SPPPVLVLHGHYGGCVGDLPSYDAFTLGGPYSVR
	VQRELPKQLLPGHTFNIEAGKQALRNI
	VQRELPKQLLPGHTFNIEAGKQALRNINSL
	NIEVNPRPDEMNEGSIIV
	FVNGTIVGSR
	HPYLDGVDNPRNRTLRV
	VLPNGAISADGPPTTLSGTGIDR
	EWSIVPGRGGRPT
	NIEVNPRPDEMNEGSIIVEI
Ps_contig_mira-and-tgicl-ass_30143	RNEEEYSHGANNGLKKA
Ps_contig_mira-and-tgicl-ass_29385	WHDAGTYDAT
Ps_contig_mira-and-tgicl-ass_25253	LVDDNEFRHYVEL
	GGPNGSIRNEEEYS
	SGAHTLGRAHPERS
	TGGPNGSIRNEEEYSHGANNGLKK
	GGPNGSIRNEEEYSHGANNGLKKAI
	GGPNGSIRNEEEYSHGANNGLKKA
	AIDFCEEVKANHPK
	LAWHDAGTYDATSK
	NEEEYSHGANNGLKK
	GAHTLGRAHPERS
	RALIANRNCAPLMLRLAWHDA
	GGPNGSIRNEEEYSHGA
	ISYADLYQLAGVVAVEVTGGPTVNFVPGRR
Ps_contig_mira-and-tgicl-ass_40527	IDTGNPFLNLTVDGFLKI
Ps_contig_mira-and-tgicl-ass_31065	EGAYWGTIAGVYVGMQYGSER
	EGAYWGAIAGVYVGMEYGVER
	RGTRDWKNA
	KGSISSNDFEK
	IDMGNPFLNLTVDGFLKI
	DMGNPFLNLTVDGFLKI
	LDVVIDMGNPFLNLTVDGFLK
Ps_contig_mira-and-tgicl-ass_9031	SLIARHGGDRFLLDTL
Ps_contig_mira-and-tgicl-ass_32650	GFCGILGFRPSHGAVSHVGIIPV
	TFGHPEWA
	GFCGILGFRPSHGAV
	GGVRVPAGFCGILGFRPSHGAV
	SGENKHFGTPTNPA
	EFLSHDYQSR
	DIFDIEGHVSTFGHPEWA
	GFCGILGFRPS
	EAIDDFKYALVLEPTNKR
	GNQAYKDKQWQK
	GHILLQAPFVMQRNPRQIII
	ADDCFQHLNVPLDRT
	AYGISGENKHFGTPT
	AYGISGENKHFGTPTNPA
	LGGKEFLSHDYQSR
	LCGNNATYYSNR
	AIGFYTEAIKLCGNNATYYSNR
	ISDIFDIEGHVSTFGHPEWA
	GHILLQAPFVMQRNPRQIIIA
	NFVDFSLGVDTSGGVRVPA
	GFCGILGFRPSHGAVS
	EKGNQAYKDKQWQK
	GWFAKDPDVLRRV
	QIIIADDCFQHLNVPLDR
	RHGGDRFLLDTL
	VGHILLQAPFVMQR
Ps_contig_mira-and-tgicl-ass_39826	RFNAQGRHHRLENENVT
	YEREIALAEIENSRK
	VLVMENGESR
	LLNICDALEALETQLSSLQVLQQQQR
	ERVEVPFSSVAATPDINYGSG
Ps_contig_mira-and-tgicl-ass_34218	SQNGTPFKQGFGDSPGSPSERKS
	VGSPLFWIGIGVGFSALFS
Ps_contig_mira-and-tgicl-ass_33783	WFYTGDIGR
Ps_contig_mira-and-tgicl-ass_32307	YLPMAHILEL
Ps_contig_mira-and-tgicl-ass_2016	LQHGEYVSLGK
	SNDGRQFEKV
	KLIDWPEGGYLINDSPMPRGEIVIGGPNVT
	DWPEGGYLINDSPMPRGEIVIGGPNVT
	GEIVIGGPNVTLGYFK
	KLIDWPEGGYLINDSPMPRGEIV
	KLIDWPEGGYLINDSPMPRGEIVI
	NDSPMPRGEIVIGGPNVT
	CAGGTFSDFDDTSVGRVGPPLPCSYI
	FDSPVETVWEGVSTLAELFEEACR
	KGTKGDATVLMPTLMAAVPAILDR
	LIDWPEGGYLINDSPMPR
	GDATVLMPTLMAAVPAILDR
	YLPMAHILELA
	VICLDDEIPSDASSVGHGWTVISFADVKR
	GTKGDATVLMPTLMAAVPAILDRVR
	DTTGDPGVTVRNKRFDSPVET
	GTKGDATVLMPTLMAAVPAILDR
	GEIVIGGPNVTLGYFKNEVK
	RNKRFDSPVET
	DWPEGGYLINDSPMPRGEIVI
	GRVGPPLPCSYIKLI
	RFDSPVETVWEGVSTLAELFEEACR
	GGTFSDFDDTSVGRVGPPLPCSYI
	ILDRVRDGVFKKV
	FDSPVETVWEGVSTLAELFEEACRK
	DFDDTSVGRVGPPLPCSYI
	TLVHISGQLDSVKR
	GVPTDTTGDPGVTVR
	ELETSNDGRQFEK
	GDATVLMPTLMAAVPAILDRVR
	ALGHGREQRA
	FHLDGCLEIIDR
	KYGEGLLLGTR
	KLIDWPEGGYLI
Ps_contig_mira-and-tgicl-ass_3936	IVGEEHYETAKR
Ps_contig_mira-and-tgicl-ass_31884	IVGEEHYETAQR
Ps_contig_mira-and-tgicl-ass_30687
Ps_contig_mira-and-tgicl-ass_30685
Ps_contig_mira-and-tgicl-ass_36255	AGAEQKVDALMGXATA
Ps_contig_mira-and-tgicl-ass_3456	HVEDRLDDAWIQFAEQES
Ps_contig_mira-and-tgicl-ass_33509	VDALMGXATADGGSQQAVSSPQR
Ps_contig_mira-and-tgicl-ass_31178	HVEDRLDDAWIQFAEQESIA
Ps_contig_mira-and-tgicl-ass_28314	AGAEQKVDALMGXATADGGSQQA
Ps_contig_mira-and-tgicl-ass_28310	HVEDRLDDAWIQFA
	HVEDRLDDAWIQFAEQESIAGA
	HVEDRLDDAWIQFAEQESIAGAEQKV
	GAEQKVDALMGXATADGGSQQA
Ps_contig_mira-and-tgicl-ass_32100	ILDINQIRDILPHRFPFLLV
Ps_contig_mira-and-tgicl-ass_32099	QPEVGGSRENFFFAGIDKV
Ps_contig_mira-and-tgicl-ass_32950	GKPAVRSIRPNLFAPS
Ps_contig_mira-and-tgicl-ass_24711	APPLPYLLSWLLQSR
Ps_contig_mira-and-tgicl-ass_18352	NKTAAGVSVTFLGENVSTGVKLEDQIALGKR
	SRAPPLPYLLSWLLQSR
	IGQAVGDLRLMNPNLMNPV
	RAPPLPFLLS
	FGGSDSANKYLEELEKQIRDSESSQGDRI
	SHIVQQAIGQAVGDLR
	ALGPTIWRNVIVTL
	IYKNFWPGVTENYS
	TAAGVSVTFLGENVSTGVKLEDQIALGKR
	ADNRRLFGFRSRAPPLPYLL
	HIVQQAIGQAV
	DKQDFSIHLDSSVAAK
	YLEEYDYRVKLL
	GDLRLMNPNLMNPV
	RVFDTPGLKS
	HPKLPDQA
	AYLEEYDYR
	TSSSDQLQIALIAILPVAK
	HIVQQAIGQAVGDLRLMNPNLMNPV
	ADNRRLFGFRS
	GFDIQNIGKQLA
	VRSIRPNLFAPS
	ILSEATNISKTQEAADNRR
	TSFSAYGPATTSVTEIVGMVDGVEIR
	LEDQIALGKR
	TSFSAYGPATTSVTEIVGMVDGVEIRVFDTPGLK
	LDTHSWDHDCGYDGV
	GLGPSLQTGKPAVRS
	ENHPSCRKNRDGQKVLPNGQSWKPL
	AGLNNKLSGQINVR
	LYVDRLDLQTRDMNDLPMLRSV
	LEAEGRDDFAFSLNILVLGK
	ALGPTIWRNVIVT
	SVTSALGPTIWR
	LVLVGSTGTVR
	LGPTIWRNVIVT
	QLAYIVRGETK
	QWRGDLALGA
	SIRPNLFAPSMSR
	KQWREELKR
	SQNDSAYGANVEVR
	SLVENHPSCRKNRDGQKV
	AYLEEYDYRVK
	AQDGSRLFSVERPA
	SSAFEQSYNR
	RAHPKLPDQA
	TSALGPTIWRNVIVT
	LGPTIWRNVIV
	LGFTTEESIAAQVLYR
	DDFAFSLNILVLGK
	GDLALGANFQSQISLGR
	WLLQSRAHPKLPDQA
	GLGPSLQTGKPAVRSIRPNLFAPS
	IRPNLFAPS
	SALGPTIWRNVIVT
	IYKNFWPGVT
	RAPPLPYLLSWLLQSRAHPKLPDQA
	KAYLEEYDYRVK
	QDGSRLFSVERPA
	KAYLEEYDYR
	IYKNFWPGVTENYSIY
	LGPTIWRNVIVTL
	SWLLQSRAHPKLPDQA
	QIAKLNGEQRKA
Ps_contig_mira-and-tgicl-ass_35685	LLAIMGPSGSGKTTLLNVLAGQLAASPR
	TTLLNVLAGQLAASPR
	SVEERDEYVNNLLFKLGLVS
	TTILNVLAGQLAASPR
	SVEERDEYVNNLLFKL
	ETLSLAIELQLPNISSVEER
	LLAIMGPSGSGKTTILNVLAGQLAASPR
Ps_contig_mira-and-tgicl-ass_701	MGIMNSFINDIFEKL
Ps_contig_mira-and-tgicl-ass_700	LKQVHPDIGTSSKAMGIMNSFI
Ps_contig_mira-and-tgicl-ass_694
Ps_contig_mira-and-tgicl-ass_693
Ps_contig_mira-and-tgicl-ass_692
Ps_contig_mira-and-tgicl-ass_691
Ps_contig_mira-and-tgicl-ass_690
Ps_contig_mira-and-tgicl-ass_689
Ps_contig_mira-and-tgicl-ass_687
Ps_contig_mira-and-tgicl-ass_684
Ps_contig_mira-and-tgicl-ass_683
Ps_contig_mira-and-tgicl-ass_681
Ps_contig_mira-and-tgicl-ass_680
Ps_contig_mira-and-tgicl-ass_676
Ps_contig_mira-and-tgicl-ass_30941
Ps_contig_mira-and-tgicl-ass_29380
Ps_contig_mira-and-tgicl-ass_29379
Ps_contig_mira-and-tgicl-ass_29378
Ps_contig_mira-and-tgicl-ass_28169
Ps_contig_mira-and-tgicl-ass_28168
Ps_contig_mira-and-tgicl-ass_28167
Ps_contig_mira-and-tgicl-ass_28165
Ps_contig_mira-and-tgicl-ass_28164
Ps_contig_mira-and-tgicl-ass_28163
Ps_contig_mira-and-tgicl-ass_28162
Ps_contig_mira-and-tgicl-ass_28159
Ps_contig_mira-and-tgicl-ass_28158
Ps_contig_mira-and-tgicl-ass_28157
Ps_contig_mira-and-tgicl-ass_28156
Ps_contig_mira-and-tgicl-ass_28154
Ps_contig_mira-and-tgicl-ass_2485
Ps_contig_mira-and-tgicl-ass_41198	CDPYLNVFRGLIPPIGGLDLSPI
	STVCDPYLNVFRGLIPPIGGLDLSPI
Ps_contig_mira-and-tgicl-ass_37291	EKDATHSSLIAAQR
	LIAAQRECDELRA
	IKEKDATHSSLIAA
	NKGLGGRVDVLIK
	QRELENRQHEVDES
	NKVESFESQVVVMQEK
	NAVDEVVLER
	VLERDNIRKGYDEEQT
	EKNEIENVNGSR
	ILEMEETIGLAVDKER
	NKGLGGRVDVLIKEK
	VKVSSENEIIELR
	VKVSSENEIIELRGEVNR
	GYDEELNKVK
	VSSENEIIELRGEVNR
Ps_contig_mira-and-tgicl-ass_27889	HFKKRNMTESSLYGELAKGQASVMV
	RNVANLVPPYDQA
	FACSDSRVCPS
	SLGNLLTYPFVREGLVNKT
	FVVRNVANLVPPYDQA
	KVSNIVXIGHSACGGIKGLL
	EAVNASLGNLLTYPFVR
Ps_contig_mira-and-tgicl-ass_7733	GRISWILPNGCLVI
Ps_contig_mira-and-tgicl-ass_35175	TLHQSTEDYDQHHEVA
Ps_contig_mira-and-tgicl-ass_30276	TLHQSTEDYDQHHEVAA
Ps_contig_mira-and-tgicl-ass_10070	LHTINRDDGRA
Ps_contig_mira-and-tgicl-ass_10069	VVQSNRTNPWIEPETL
	KLQHRIGRGPFGDVWLA
	QSNRTNPWI
Ps_contig_mira-and-tgicl-ass_7321	LETQGWDHDVGYEGLNVERL
Ps_contig_mira-and-tgicl-ass_5413	AYLDEVEYR
Ps_contig_mira-and-tgicl-ass_32415	FGQTPHNVVVAQVLYR
Ps_contig_mira-and-tgicl-ass_10070
Ps_contig_mira-and-tgicl-ass_34474	IVNVASEAHR
Ps_contig_mira-and-tgicl-ass_32345	KKLWDFSINLV
Ps_contig_mira-and-tgicl-ass_30126	GAHVIMGVR
Ps_contig_mira-and-tgicl-ass_29579	RFDKINDQSSYNNWRAYGQS
Ps_contig_mira-and-tgicl-ass_29578	FDKINDQSSYNNWR
	INDQSSYNNWR
Ps_contig_mira-and-tgicl-ass_16755	HVPGNPIPLDASVSSR
	YLWENTEIGIDDEDDKKVLTPYDVR
	VFRHQQLSEITSHVPFGIVPSLAPSPR
	FSSTASGEDQAVTKR
	HQQLSEITSHVPFGIVPSLAPSPR
	LNLIFQQQVAGPIVFR
	LAPSPRKEFGSFSLQSLLL
	LAPSPRKEFGSFSLQSLLLNLT
	LRTAIDSSFWDLNISSPQTLDGWAK
Ps_contig_mira-and-tgicl-ass_15221	LGPVEVVDEVTGGLKLL
	ILGPVEVVDEVTGGLKLL
Ps_contig_mira-and-tgicl-ass_38606	IYAPVLPLIRL
	IYAPVLPLIRI
	KFLLPLIYAPVLPLIRL
Ps_contig_mira-and-tgicl-ass_32714	IMGFFPNDGEVAR
	RTXPVFPSPSAISPGI
	STKPEYPVIDRNPPFTT
	STKPEYPVIDRNPPFTTVV
	KPEYPVIDRNPPFTTVV
	KPEYPVIDRNPPFTTV
	STKPEYPVIDRNPPFTTV
Ps_contig_mira-and-tgicl-ass_16735	GRSPNDEDANGTGSRENE
	GRSPNDEDANGTGSR
Ps_contig_mira-and-tgicl-ass_32815	GRETSSAENFVCER
	TVCVNQHQVPNWNDICLR
	KVGSFSKDPIPDTCVTVCGVSDLDACADACVR
	VGSFSKDPIPDTCVTVCGVSDLDACADACVR
	TVCVNQHQVPNWNDICLRR
Ps_contig_mira-and-tgicl-ass_43921	NPXSQELGGARFTMRKS
Ps_contig_mira-and-tgicl-ass_43255	KYLGPFSGESPSYXT
Ps_contig_mira-and-tgicl-ass_42872	DPETFSKNRELEVIHSRWAMVGS
Ps_contig_mira-and-tgicl-ass_42665	KXNPSSQELGGA
Ps_contig_mira-and-tgicl-ass_42576	ASSGSPWYGPDRV
Ps_contig_mira-and-tgicl-ass_42568
Ps_contig_mira-and-tgicl-ass_42552
Ps_contig_mira-and-tgicl-ass_42547
Ps_contig_mira-and-tgicl-ass_42543
Ps_contig_mira-and-tgicl-ass_28297	ITGDDAPGETWHMVFSTEGEVPYR
	FKPKEPYVGR
	EKAPENFRLDFAVSR
Ps_contig_mira-and-tgicl-ass_45145	SRIKEGIPPDQQR
Ps_contig_mira-and-tgicl-ass_44185	LRGGMQIIXERTLRR
Ps_contig_mira-and-tgicl-ass_42855	RSLPSILXCVLRWLVCSIIR
Ps_contig_mira-and-tgicl-ass_42623	IQDKEGIPPXQQR
Ps_contig_mira-and-tgicl-ass_26468	TLADYNIQKESTLHLVLRLR
Ps_contig_mira-and-tgicl-ass_26004	IQDKEGIPPDKQR
Ps_contig_mira-and-tgicl-ass_25896	IQDKEGIPPDXQR
Ps_contig_mira-and-tgicl-ass_24357	IQDKEGIPPDQQR
Ps_contig_mira-and-tgicl-ass_20811	TLTGKTITLEVESXDTIDNVKAKIQDK
Ps_contig_mira-and-tgicl-ass_19375	IQDXEGIPPDQQR
	TLADYNIXKESTLHLVLRLR
	IKDKEGIPPDQQR
	XQDKEGIPPDQQR
	TLADYNIQKESTLXLVLRLR
	QLEDATLADYNIQK
	DSCGLQYPRK
	LIFDGKQLEE
	TLADYNIQKESTLHXVLRLR
	QVEXSDTIDNVKAKIQDK
	KTLTXKTITLEVES
Ps_contig_mira-and-tgicl-ass_19689	XGCESCSNGPVRFLVIFGV
Ps_contig_mira-and-tgicl-ass_19409	LAVQSGAAGIIVSNHGAR
	DIKNRFVLPPFLTL
	IAVQSGAAGIIVSNHGAR
	KNRFVLPPFLTL
	VEEVASTGPGI
Ps_contig_mira-and-tgicl-ass_30828	REWSGINTFAPATQT
	SPFQSEGPRPV
	DAQASDIPVVLIENSGR
	IFALQYLFLAKPI
	RSRAGFTLNIIDTPGLI
	LTHAQFSPPDGLPYDEFFSKRSEALLQVV
	LIRRDIATETKPA
	QFSPPDGLPYDEFFSKRSEALLQVV
	QFSPPDGLPYDEFFSKRS
	ITDSFGKGIWNKAIVA
	FLLDKTIDVLLYVDRL
	EWSGINTFAPATQTK
	ENSGRCNKNDSDEKVLPNGI
	QFSPPDGLPYDEFFSKRSEALL
	RDIATETKPAWETR
	STVNSIIGERVV
	DIPVVLIENSGRCNKNDSDEKVLPNGI
	LIRRDIATET
	HAQFSPPDGLPYDEFFSKRSEALL
	HAQFSPPDGLPYDEFFSKRSEA
	AIVALTHAQFSPPDGLPYDEFFSKR
	QFSPPDGLPYDEFFSKRSEA
	REWSGINT
	SSTVNSIIGER
	RSGASLKKDAQAS
	AWIPHLVQTITEVA
	IENSGRCNKNDSDEKVLPNGI
	LIRRDIATETKPAWET
	AWIPHLVQTITEV
	ITDSFGKGIWNKA
	LLELLGNLKQEDVNSLTILVMGK
	HAQFSPPDGLPYDEFFSKRSEALLQVV
	NLIDGPNPNQR
	SISPFQSEGPRPV
	RRDIATETKPAWET
	REWSGINTFAPA
	HAQFSPPDGLPYDEFFSKRS
	VLPNGIAWIPHLVQTITEVALNK
	VSISPFQSEGPRPV
	RAGFTLNIIDTPGLI
	DIATETKPAWETR
	VVSISPFQSEGPRPVMVSR
Ps_contig_mira-and-tgicl-ass_5572	RPFPGESDYDVQAAIK
Ps_contig_mira-and-tgicl-ass_32602	ESGAVFINVR
	AYFPVRELLDNEKRGKQTHEPRPL
Ps_contig_mira-and-tgicl-ass_41452	TTVCPHCDRAIPA
	LEDNAAAGSSRDERPAER
	DERPAERDESAPR
Ps_contig_mira-and-tgicl-ass_45430	QMICCCNKXDATTLSPK
Ps_contig_mira-and-tgicl-ass_43431	XDATTLSPKGR
Ps_contig_mira-and-tgicl-ass_42638
Ps_contig_mira-and-tgicl-ass_42622
Ps_contig_mira-and-tgicl-ass_32412	SEQDSSASPQQNVDQTKLS
	YGTLPSEEAASAAR
	SAGFSIWPPTQRT
	GFSIWPPTQRT
	GFSIWPPTQRTRDAVIT
	RYGTLPSEEAASAAR
	ATSEQDSSASPQQNVDQTKLS
	GFSIWPPTQRTRDA
	VLSKRYGTLPSEEAA
Ps_contig_mira-and-tgicl-ass_36415	VRLEQILQPAIVPPPPISWYLR
Ps_contig_mira-and-tgicl-ass_14890	IVPPPPISWYLRGI
	LEQILQPAIVPPPPISWYLR
	IVPPPPISWYLRGITA
Ps_contig_mira-and-tgicl-ass_6222	LGSTAGANEIKQHPFFR
Ps_contig_mira-and-tgicl-ass_38922	FLQGPETDQATVSR
Ps_contig_mira-and-tgicl-ass_33644
Ps_contig_mira-and-tgicl-ass_33408
Ps_contig_mira-and-tgicl-ass_32183
Ps_contig_mira-and-tgicl-ass_31247
Ps_contig_mira-and-tgicl-ass_24801
Ps_contig_mira-and-tgicl-ass_20378
Ps_contig_mira-and-tgicl-ass_19142
Ps_contig_mira-and-tgicl-ass_40111	QGLSVGSSLVEEXXXXXXXXXXXXXXXXGVSL
Ps_contig_mira-and-tgicl-ass_33408	LAPLVPRLSELIGIEVV
Ps_contig_mira-and-tgicl-ass_29313	RFYKEEEKNDPEHA
Ps_contig_mira-and-tgicl-ass_29044	LAPLVPRLSELIGI
Ps_contig_mira-and-tgicl-ass_2398	LAPLVPRLSELLGIEVV
Ps_contig_mira-and-tgicl-ass_34289	VEKEENVVDDTSNKTER
	EENVVDDTSNKTER
	KVEKEENVVDDTSNKTERS
Ps_contig_mira-and-tgicl-ass_5623	QGLETAGGVMTVLIPRNT
Ps_contig_mira-and-tgicl-ass_41158	GGSTRIPKVQQLLQDFFNGKELCKSINPDEA
Ps_contig_mira-and-tgicl-ass_36283	YFNDSQRQATKDAGAIA
Ps_contig_mira-and-tgicl-ass_35327	TTPSYVAFTDSER
Ps_contig_mira-and-tgicl-ass_29562	KDISGNPRALRR
Ps_contig_mira-and-tgicl-ass_28236	YFNDSQRQATKDAGVIA
Ps_contig_mira-and-tgicl-ass_28230	YFNDSQRQATKDA
Ps_contig_mira-and-tgicl-ass_12135	TLSSTAQTTIEIDSLFEGIDFYSPITR
	ATAGDTHLGGEDFDNR
	STVHDVVLVGGSTR
	SVQSDMKLWPFKII
	SVQSDMKLWPFKI
	NEPTAAAXDIS
	NKITITNDKGR
	VEIIANDQGNR
	YFNDSQRQA
	GGSTRIPKVQQLLQDFFNGKELCKS
	SIHDVVLVGGSTR
	GGSTRIPKVQQLLQDFFNGKEL
	EQVFSTYSDNQPGVLIQVFEGER
	YFNDSQRKATKDAGAIA
	EQVFSTYSDNQPGVLIQVYEGER
Ps_contig_mira-and-tgicl-ass_29942	VENGAAVTLQNMDGKTPIDV
Ps_contig_mira-and-tgicl-ass_29651	KLNNQDDVLQLLEKDVFL
Ps_contig_mira-and-tgicl-ass_2800
Ps_contig_mira-and-tgicl-ass_29967	YKDDEMSFLPILSLPSNALSFAFKR
	YRYKDDEMSFLPILSLPSNALSFAFK
	GLCTAQYKDQEFK
	VQFMLQVPQDDIKSSVLMFR
	TNPIHSRPI
	ITTEFDSESTVFFHK
	FKAGYDSEVR
	TRNPNYSPEVDPQPLPS
	YKDDEMSFLPILSLPSNALSFAFK
	HTYGEDFK
	RNPNYSPEVDPQPLPS
Ps_contig_mira-and-tgicl-ass_33055	QFQNFPESKKMTQEA
Ps_contig_mira-and-tgicl-ass_33022	AAVYFQQAVDEDPSNELYRK
	DVDNLTRWGGALLELS
	YFQQAVDEDPSNELYRKS
	AAVYFQQAVDEDPSNELYR
	EYLANPLDVDNLTRWGGALL
	DVDNLTRWGGALLEL
	EYLANPLDVDNLTRWGGALLEL
