# Supplementary material for: Defining the Core Proteome of the Chloroplast Envelope Membranes
Source: Front Plant Sci. 2013 Feb 6;4:11. doi: 10.3389/fpls.2013.00011 (PMC3565376; doi:10.3389/fpls.2013.00011)
Supplement: Supplementary Table S1 — Proteins identified in the A. thaliana envelope membrane fraction. The first column gives the AGI number, the second the number of identified splice variants, the third the AGI of the splice variants, the fourth the AGI code of similar proteins detected, the fifth column the number of peptides assigned to the protein only, the sixth column the number of peptides additionally assigned to other proteins, and the seventh column a short description of the protein. In the second sheet the AGI number and all identified peptides are listed. Every peptide is identified by MS/MS. [file 38279_Schleiff_DataSheet2.ZIP › Table S4.xls]

## Sheet: PISUM_IE_proteintable
Table S4. The proteins identified in the P. sativum inner envelope membrane fraction.
The first column gives the ATG number, the second column the Pisum specific ID, the third the number of identified splice variants, the fourth the ATG of the splice variants, the fifth the ATG code of similar proteins detected, the sixth column the number of peptides assigned to the protein only, the seventh column the number of peptides additionally assigned to other proteins and the eight colum…
A.thaliana_ID	Species_ID	Splicevariants		similar_ID	peptides		description
		Number	List		unique	nonunique
AT4G31500	Ps_contig_mira-and-tgicl-ass_33689	1	AT4G31500.1	AT1G13090	2	3	CYP83B1, SUR2, RNT1, RED1, ATR4cytochrome P450, family 83, subfamily B, polypeptide 1
	Ps_contig_mira-and-tgicl-ass_32262			AT3G26220
	Ps_contig_mira-and-tgicl-ass_31508			AT3G26330
	Ps_contig_mira-and-tgicl-ass_29944
	Ps_contig_mira-and-tgicl-ass_28422
	Ps_contig_mira-and-tgicl-ass_28418
AT1G29930	Ps_contig_mira-and-tgicl-ass_43921	1	AT1G29930.1	AT2G34420	1	36	CAB1, AB140, CAB140, LHCB1.3chlorophyll A/B binding protein 1
	Ps_contig_mira-and-tgicl-ass_43255			AT2G05100
	Ps_contig_mira-and-tgicl-ass_42872			AT2G34430
	Ps_contig_mira-and-tgicl-ass_42665			AT3G27690
	Ps_contig_mira-and-tgicl-ass_42576			AT1G29910
	Ps_contig_mira-and-tgicl-ass_42568			AT1G29920
	Ps_contig_mira-and-tgicl-ass_42552			AT2G05070
	Ps_contig_mira-and-tgicl-ass_42547
	Ps_contig_mira-and-tgicl-ass_42543
AT4G05180	Ps_contig_mira-and-tgicl-ass_43736	1	AT4G05180.1		2	0	PSBQ, PSBQ-2, PSII-Qphotosystem II subunit Q-2
AT5G53170	Ps_contig_mira-and-tgicl-ass_30989	1	AT5G53170.1		8	0	FTSH11FTSH protease 11
AT2G38550	Ps_contig_mira-and-tgicl-ass_32850	1	AT2G38550.1		2	0	Transmembrane proteins 14C
AT5G16620	Ps_contig_mira-and-tgicl-ass_34218	1	AT5G16620.1		13	0	PDE120, TIC40, ATTIC40hydroxyproline-rich glycoprotein family protein
AT4G31780	Ps_contig_mira-and-tgicl-ass_41536	1	AT4G31780.2		2	0	MGD1, MGDAmonogalactosyl diacylglycerol synthase 1
AT5G64290	Ps_contig_mira-and-tgicl-ass_36457	1	AT5G64290.1		2	0	DCT, DIT2.1dicarboxylate transport 2.1
	Ps_contig_mira-and-tgicl-ass_30686
	Ps_contig_mira-and-tgicl-ass_21143
	Ps_contig_mira-and-tgicl-ass_16914
AT3G47520	Ps_contig_mira-and-tgicl-ass_9456	1	AT3G47520.1	AT2G22780	8	2	MDHmalate dehydrogenase
	Ps_contig_mira-and-tgicl-ass_28873			AT1G53240
AT1G42960	Ps_contig_mira-and-tgicl-ass_3549	1	AT1G42960.1		5	0	expressed protein localized to the inner membrane of the chloroplast.
	Ps_contig_mira-and-tgicl-ass_30276
	Ps_contig_mira-and-tgicl-ass_16949
AT1G32080	Ps_contig_mira-and-tgicl-ass_4133	1	AT1G32080.1		2	0	membrane protein, putative
	Ps_contig_mira-and-tgicl-ass_30888
AT5G01220	Ps_contig_mira-and-tgicl-ass_40701	1	AT5G01220.1		5	0	SQD2sulfoquinovosyldiacylglycerol 2
	Ps_contig_mira-and-tgicl-ass_33725
	Ps_contig_mira-and-tgicl-ass_10088
AT5G50920	Ps_contig_mira-and-tgicl-ass_752	1	AT5G50920.1		26	0	CLPC, ATHSP93-V, HSP93-V, DCA1, CLPC1CLPC homologue 1
	Ps_contig_mira-and-tgicl-ass_40436
	Ps_contig_mira-and-tgicl-ass_30888
	Ps_contig_mira-and-tgicl-ass_28214
	Ps_contig_mira-and-tgicl-ass_28213
AT1G10510	Ps_contig_mira-and-tgicl-ass_30603	1	AT1G10510.1		3	0	emb2004RNI-like superfamily protein
AT1G33810	Ps_contig_mira-and-tgicl-ass_29277	1	AT1G33810.1		4	0	unknown protein
AT1G65260	Ps_contig_mira-and-tgicl-ass_33992	1	AT1G65260.1		3	0	PTAC4, VIPP1plastid transcriptionally active 4
AT3G46740	Ps_contig_mira-and-tgicl-ass_36583	1	AT3G46740.1		21	0	TOC75-III, MAR1translocon at the outer envelope membrane of chloroplasts 75-III
	Ps_contig_mira-and-tgicl-ass_26679
AT1G79560	Ps_contig_mira-and-tgicl-ass_42226	1	AT1G79560.1		6	0	EMB156, EMB36, EMB1047, FTSH12FTSH protease 12
	Ps_contig_mira-and-tgicl-ass_41165
	Ps_contig_mira-and-tgicl-ass_35926
	Ps_contig_mira-and-tgicl-ass_32042
	Ps_contig_mira-and-tgicl-ass_20131
	Ps_contig_mira-and-tgicl-ass_14308
	Ps_contig_mira-and-tgicl-ass_11695
AT4G13590	Ps_contig_mira-and-tgicl-ass_32936	1	AT4G13590.1		3	0	Uncharacterized protein family (UPF0016)
AT5G59250	Ps_contig_mira-and-tgicl-ass_37074	1	AT5G59250.1		2	0	Major facilitator superfamily protein
AT4G32770	Ps_contig_mira-and-tgicl-ass_7760	1	AT4G32770.1		5	0	VTE1, ATSDX1tocopherol cyclase, chloroplast / vitamin E deficient 1 (VTE1) / sucrose export defective 1 (SXD1)
	Ps_contig_mira-and-tgicl-ass_34132
AT4G25650	Ps_contig_mira-and-tgicl-ass_37186	1	AT4G25650.1		6	0	ACD1-LIKE, PTC52, TIC55-IVACD1-like
	Ps_contig_mira-and-tgicl-ass_36396
	Ps_contig_mira-and-tgicl-ass_32042
AT1G45170	Ps_contig_mira-and-tgicl-ass_31657	1	AT1G45170.1		4	0	unknown protein (TAIR:AT5G42960.1)
AT1G67090	Ps_contig_mira-and-tgicl-ass_43311	2	AT1G67090.2	AT5G38430	8	63	RBCS1Aribulose bisphosphate carboxylase small chain 1A
	Ps_contig_mira-and-tgicl-ass_42921		AT1G67090.1	AT5G38420
	Ps_contig_mira-and-tgicl-ass_42783			AT5G38410
	Ps_contig_mira-and-tgicl-ass_42603
	Ps_contig_mira-and-tgicl-ass_42595
	Ps_contig_mira-and-tgicl-ass_42574
	Ps_contig_mira-and-tgicl-ass_42554
	Ps_contig_mira-and-tgicl-ass_18843
AT3G53560	Ps_contig_mira-and-tgicl-ass_32231	1	AT3G53560.1		2	0	Tetratricopeptide repeat (TPR)-like superfamily protein
AT1G20816	Ps_contig_mira-and-tgicl-ass_41742	1	AT1G20816.1		7	0	unknown protein (TAIR:AT1G76405.2)
AT2G39730	Ps_contig_mira-and-tgicl-ass_6224	1	AT2G39730.3		0	18	RCArubisco activase
	Ps_contig_mira-and-tgicl-ass_45590
	Ps_contig_mira-and-tgicl-ass_45577
	Ps_contig_mira-and-tgicl-ass_45403
	Ps_contig_mira-and-tgicl-ass_45065
	Ps_contig_mira-and-tgicl-ass_44839
	Ps_contig_mira-and-tgicl-ass_44615
	Ps_contig_mira-and-tgicl-ass_44374
	Ps_contig_mira-and-tgicl-ass_44315
	Ps_contig_mira-and-tgicl-ass_44179
	Ps_contig_mira-and-tgicl-ass_44137
	Ps_contig_mira-and-tgicl-ass_44132
	Ps_contig_mira-and-tgicl-ass_44094
	Ps_contig_mira-and-tgicl-ass_43793
	Ps_contig_mira-and-tgicl-ass_43713
	Ps_contig_mira-and-tgicl-ass_43617
	Ps_contig_mira-and-tgicl-ass_43240
	Ps_contig_mira-and-tgicl-ass_43198
	Ps_contig_mira-and-tgicl-ass_43148
	Ps_contig_mira-and-tgicl-ass_42797
	Ps_contig_mira-and-tgicl-ass_42718
	Ps_contig_mira-and-tgicl-ass_42640
	Ps_contig_mira-and-tgicl-ass_42600
	Ps_contig_mira-and-tgicl-ass_42582
	Ps_contig_mira-and-tgicl-ass_27010
	Ps_contig_mira-and-tgicl-ass_26867
	Ps_contig_mira-and-tgicl-ass_26850
	Ps_contig_mira-and-tgicl-ass_26835
	Ps_contig_mira-and-tgicl-ass_26723
	Ps_contig_mira-and-tgicl-ass_26679
	Ps_contig_mira-and-tgicl-ass_26618
	Ps_contig_mira-and-tgicl-ass_26486
	Ps_contig_mira-and-tgicl-ass_26286
	Ps_contig_mira-and-tgicl-ass_26149
	Ps_contig_mira-and-tgicl-ass_26124
	Ps_contig_mira-and-tgicl-ass_25915
	Ps_contig_mira-and-tgicl-ass_25622
	Ps_contig_mira-and-tgicl-ass_25530
	Ps_contig_mira-and-tgicl-ass_25483
	Ps_contig_mira-and-tgicl-ass_25436
	Ps_contig_mira-and-tgicl-ass_25416
	Ps_contig_mira-and-tgicl-ass_25254
	Ps_contig_mira-and-tgicl-ass_24914
	Ps_contig_mira-and-tgicl-ass_24864
	Ps_contig_mira-and-tgicl-ass_24475
	Ps_contig_mira-and-tgicl-ass_24214
	Ps_contig_mira-and-tgicl-ass_24209
	Ps_contig_mira-and-tgicl-ass_24085
	Ps_contig_mira-and-tgicl-ass_23760
	Ps_contig_mira-and-tgicl-ass_23426
	Ps_contig_mira-and-tgicl-ass_22929
	Ps_contig_mira-and-tgicl-ass_22881
	Ps_contig_mira-and-tgicl-ass_22753
	Ps_contig_mira-and-tgicl-ass_22731
	Ps_contig_mira-and-tgicl-ass_21922
	Ps_contig_mira-and-tgicl-ass_21877
	Ps_contig_mira-and-tgicl-ass_21734
	Ps_contig_mira-and-tgicl-ass_21624
	Ps_contig_mira-and-tgicl-ass_21612
	Ps_contig_mira-and-tgicl-ass_21580
	Ps_contig_mira-and-tgicl-ass_21490
	Ps_contig_mira-and-tgicl-ass_21175
	Ps_contig_mira-and-tgicl-ass_20825
	Ps_contig_mira-and-tgicl-ass_20321
	Ps_contig_mira-and-tgicl-ass_20122
	Ps_contig_mira-and-tgicl-ass_20057
	Ps_contig_mira-and-tgicl-ass_19892
	Ps_contig_mira-and-tgicl-ass_19667
	Ps_contig_mira-and-tgicl-ass_19585
	Ps_contig_mira-and-tgicl-ass_19552
	Ps_contig_mira-and-tgicl-ass_19513
	Ps_contig_mira-and-tgicl-ass_19474
	Ps_contig_mira-and-tgicl-ass_19339
	Ps_contig_mira-and-tgicl-ass_18419
	Ps_contig_mira-and-tgicl-ass_18340
	Ps_contig_mira-and-tgicl-ass_18056
	Ps_contig_mira-and-tgicl-ass_11284
	Ps_contig_mira-and-tgicl-ass_11283
AT4G15440	Ps_contig_mira-and-tgicl-ass_29742	1	AT4G15440.1		4	0	HPL1, CYP74B2hydroperoxide lyase 1
AT5G64580	Ps_contig_mira-and-tgicl-ass_44293	1	AT5G64580.1		5	0	AAA-type ATPase family protein
	Ps_contig_mira-and-tgicl-ass_40653
	Ps_contig_mira-and-tgicl-ass_40542
	Ps_contig_mira-and-tgicl-ass_40086
	Ps_contig_mira-and-tgicl-ass_30989
	Ps_contig_mira-and-tgicl-ass_30017
	Ps_contig_mira-and-tgicl-ass_28716
AT2G28900	Ps_contig_mira-and-tgicl-ass_40527	1	AT2G28900.1		4	0	OEP16, ATOEP16-L, ATOEP16-1, OEP16-1outer plastid envelope protein 16-1
	Ps_contig_mira-and-tgicl-ass_31065
AT1G55490	Ps_contig_mira-and-tgicl-ass_36415	1	AT1G55490.2		0	2	CPN60B, LEN1chaperonin 60 beta
	Ps_contig_mira-and-tgicl-ass_29222
	Ps_contig_mira-and-tgicl-ass_28679
	Ps_contig_mira-and-tgicl-ass_2316
	Ps_contig_mira-and-tgicl-ass_2315
	Ps_contig_mira-and-tgicl-ass_1500
	Ps_contig_mira-and-tgicl-ass_1499
	Ps_contig_mira-and-tgicl-ass_1498
AT5G53860	Ps_contig_mira-and-tgicl-ass_30408	1	AT5G53860.2		6	0	emb2737embryo defective 2737
ATCG00480	Ps_contig_mira-and-tgicl-ass_3936	1	ATCG00480.1		5	0	ATPB, PBATP synthase subunit betachrC:52660-54156 REVERSE LENGTH=1497
	Ps_contig_mira-and-tgicl-ass_31884
	Ps_contig_mira-and-tgicl-ass_30687
	Ps_contig_mira-and-tgicl-ass_30685
AT5G66190	Ps_contig_mira-and-tgicl-ass_28297	1	AT5G66190.1		3	7	ATLFNR1ferredoxin-NADP(+)-oxidoreductase 1
AT1G55670	Ps_contig_mira-and-tgicl-ass_44470	1	AT1G55670.1		4	0	PSAGphotosystem I subunit G
	Ps_contig_mira-and-tgicl-ass_43675
	Ps_contig_mira-and-tgicl-ass_42779
	Ps_contig_mira-and-tgicl-ass_42659
	Ps_contig_mira-and-tgicl-ass_25998
	Ps_contig_mira-and-tgicl-ass_25701
AT4G20360	Ps_contig_mira-and-tgicl-ass_28998	1	AT4G20360.1		3	0	ATRAB8D, ATRABE1B, RABE1bRAB GTPase homolog E1B
	Ps_contig_mira-and-tgicl-ass_2093
	Ps_contig_mira-and-tgicl-ass_2016
AT5G54190	Ps_contig_mira-and-tgicl-ass_28592	1	AT5G54190.1		2	0	PORAprotochlorophyllide oxidoreductase A
AT1G77590	Ps_contig_mira-and-tgicl-ass_33783	1	AT1G77590.1		9	0	LACS9long chain acyl-CoA synthetase 9
	Ps_contig_mira-and-tgicl-ass_32307
	Ps_contig_mira-and-tgicl-ass_2016
AT3G04340	Ps_contig_mira-and-tgicl-ass_7504	1	AT3G04340.1		5	0	emb2458FtsH extracellular protease family
	Ps_contig_mira-and-tgicl-ass_44293
	Ps_contig_mira-and-tgicl-ass_40542
	Ps_contig_mira-and-tgicl-ass_34994
	Ps_contig_mira-and-tgicl-ass_30989
	Ps_contig_mira-and-tgicl-ass_30334
	Ps_contig_mira-and-tgicl-ass_30017
	Ps_contig_mira-and-tgicl-ass_28716
AT4G00630	Ps_contig_mira-and-tgicl-ass_33796	1	AT4G00630.1		9	0	KEA2, ATKEA2K+ efflux antiporter 2
AT2G35800	Ps_contig_mira-and-tgicl-ass_5838	1	AT2G35800.1		2	0	mitochondrial substrate carrier family protein
	Ps_contig_mira-and-tgicl-ass_32950
	Ps_contig_mira-and-tgicl-ass_21744
AT4G02510	Ps_contig_mira-and-tgicl-ass_32950	1	AT4G02510.1		17	0	TOC159, TOC86, PPI2, TOC160, ATTOC159translocon at the outer envelope membrane of chloroplasts 159
	Ps_contig_mira-and-tgicl-ass_24711
	Ps_contig_mira-and-tgicl-ass_18352
ATCG00490	Ps_contig_mira-and-tgicl-ass_36126	1	ATCG00490.1		3	0	RBCLribulose-bisphosphate carboxylaseschrC:54958-56397 FORWARD LENGTH=1440
AT3G10840	Ps_contig_mira-and-tgicl-ass_36459	1	AT3G10840.1		6	0	alpha/beta-Hydrolases superfamily protein
AT1G06950	Ps_contig_mira-and-tgicl-ass_31701	1	AT1G06950.1		36	0	ATTIC110, TIC110translocon at the inner envelope membrane of chloroplasts 110
	Ps_contig_mira-and-tgicl-ass_31486
	Ps_contig_mira-and-tgicl-ass_31485
AT3G50820	Ps_contig_mira-and-tgicl-ass_42566	1	AT3G50820.1	AT5G66570	0	3	PSBO2, PSBO-2, OEC33photosystem II subunit O-2
AT2G36570	Ps_contig_mira-and-tgicl-ass_38851	1	AT2G36570.1		2	0	Leucine-rich repeat protein kinase family protein
	Ps_contig_mira-and-tgicl-ass_33184
	Ps_contig_mira-and-tgicl-ass_32639
	Ps_contig_mira-and-tgicl-ass_15693
	Ps_contig_mira-and-tgicl-ass_15131
AT3G32930	Ps_contig_mira-and-tgicl-ass_5877	1	AT3G32930.1		4	0	unknown protein
	Ps_contig_mira-and-tgicl-ass_33003
AT3G01500	Ps_contig_mira-and-tgicl-ass_27889	1	AT3G01500.3	AT1G70410	0	9	CA1carbonic anhydrase 1
				AT5G14740
AT4G33350	Ps_contig_mira-and-tgicl-ass_4622	1	AT4G33350.1		2	0	Tic22-like family protein
AT4G25450	Ps_contig_mira-and-tgicl-ass_30944	1	AT4G25450.3		0	2	ATNAP8, NAP8non-intrinsic ABC protein 8
AT4G23420	Ps_contig_mira-and-tgicl-ass_34474	1	AT4G23420.2	AT4G23430	0	11	NAD(P)-binding Rossmann-fold superfamily protein
	Ps_contig_mira-and-tgicl-ass_32345			AT4G11410
	Ps_contig_mira-and-tgicl-ass_30126
	Ps_contig_mira-and-tgicl-ass_29579
	Ps_contig_mira-and-tgicl-ass_29578
AT2G44640	Ps_contig_mira-and-tgicl-ass_16755	1	AT2G44640.1		4	0	unknown protein
AT3G63410	Ps_contig_mira-and-tgicl-ass_31624	1	AT3G63410.1		8	0	APG1, VTE3, IEP37, E37S-adenosyl-L-methionine-dependent methyltransferases superfamily protein
AT5G24650	Ps_contig_mira-and-tgicl-ass_32172	1	AT5G24650.1		7	0	Mitochondrial import inner membrane translocase subunit Tim17/Tim22/Tim23 family protein
AT3G20320	Ps_contig_mira-and-tgicl-ass_34116	1	AT3G20320.1		3	0	TGD2trigalactosyldiacylglycerol2
	Ps_contig_mira-and-tgicl-ass_29948
AT2G24820	Ps_contig_mira-and-tgicl-ass_38330	1	AT2G24820.1		23	0	TIC55-IItranslocon at the inner envelope membrane of chloroplasts 55-II
	Ps_contig_mira-and-tgicl-ass_32650
AT5G12470	Ps_contig_mira-and-tgicl-ass_13720	1	AT5G12470.1		7	0	Protein of unknown function (DUF3411)
	Ps_contig_mira-and-tgicl-ass_11333
AT5G23040	Ps_contig_mira-and-tgicl-ass_25879	1	AT5G23040.1		6	0	CDF1Protein of unknown function (DUF3353)
AT3G14420	Ps_contig_mira-and-tgicl-ass_19689	1	AT3G14420.2		0	6	Aldolase-type TIM barrel family protein
	Ps_contig_mira-and-tgicl-ass_19409
AT3G52590	Ps_contig_mira-and-tgicl-ass_24580	1	AT3G52590.1	AT2G35635	0	2	UBQ1, EMB2167, ERD16, HAP4ubiquitin extension protein 1
	Ps_contig_mira-and-tgicl-ass_20837			AT1G31340
	Ps_contig_mira-and-tgicl-ass_19712			AT1G65350
				AT2G47110
				AT1G23410
				AT3G62250
				AT2G36170
AT5G08540	Ps_contig_mira-and-tgicl-ass_42266	1	AT5G08540.1		7	0	unknown protein
AT1G03130	Ps_contig_mira-and-tgicl-ass_45231	1	AT1G03130.1	AT4G02770	0	7	PSAD-2photosystem I subunit D-2
	Ps_contig_mira-and-tgicl-ass_43085
	Ps_contig_mira-and-tgicl-ass_43027
	Ps_contig_mira-and-tgicl-ass_42687
	Ps_contig_mira-and-tgicl-ass_42605
	Ps_contig_mira-and-tgicl-ass_42588
	Ps_contig_mira-and-tgicl-ass_27009
	Ps_contig_mira-and-tgicl-ass_26501
	Ps_contig_mira-and-tgicl-ass_26359
AT5G12860	Ps_contig_mira-and-tgicl-ass_29701	1	AT5G12860.1		3	0	DiT1dicarboxylate transporter 1
	Ps_contig_mira-and-tgicl-ass_29700
	Ps_contig_mira-and-tgicl-ass_13368
AT1G80300	Ps_contig_mira-and-tgicl-ass_36476	1	AT1G80300.1		4	0	NTT1, ATNTT1nucleotide transporter 1
	Ps_contig_mira-and-tgicl-ass_35184
	Ps_contig_mira-and-tgicl-ass_34802
	Ps_contig_mira-and-tgicl-ass_14851
AT5G03900	Ps_contig_mira-and-tgicl-ass_7743	1	AT5G03900.2		4	0	Iron-sulphur cluster biosynthesis family protein
ATCG01130	Ps_contig_mira-and-tgicl-ass_12892	1	ATCG01130.1		5	0	YCF1.2Ycf1 proteinchrC:123884-129244 REVERSE LENGTH=5361
	Ps_contig_mira-and-tgicl-ass_12891
AT5G05580	Ps_contig_mira-and-tgicl-ass_34825	1	AT5G05580.1		3	0	FAD8fatty acid desaturase 8
	Ps_contig_mira-and-tgicl-ass_30951
AT5G17520	Ps_contig_mira-and-tgicl-ass_32517	1	AT5G17520.1		3	0	RCP1, MEX1root cap 1 (RCP1)
	Ps_contig_mira-and-tgicl-ass_32516
AT5G54270	Ps_contig_mira-and-tgicl-ass_43921	1	AT5G54270.1		2	0	LHCB3, LHCB3*1light-harvesting chlorophyll B-binding protein 3
	Ps_contig_mira-and-tgicl-ass_42665
	Ps_contig_mira-and-tgicl-ass_42576
	Ps_contig_mira-and-tgicl-ass_42568
	Ps_contig_mira-and-tgicl-ass_42552
	Ps_contig_mira-and-tgicl-ass_42547
	Ps_contig_mira-and-tgicl-ass_42543
AT1G74470	Ps_contig_mira-and-tgicl-ass_29044	1	AT1G74470.1		5	0	Pyridine nucleotide-disulphide oxidoreductase family protein
	Ps_contig_mira-and-tgicl-ass_28967
	Ps_contig_mira-and-tgicl-ass_27710
AT5G05000	Ps_contig_mira-and-tgicl-ass_30828	1	AT5G05000.3		0	11	TOC34, ATTOC34, OEP34translocon at the outer envelope membrane of chloroplasts 34
AT5G14100	Ps_contig_mira-and-tgicl-ass_10417	1	AT5G14100.1		2	0	ATNAP14, NAP14non-intrinsic ABC protein 14
AT4G24280	Ps_contig_mira-and-tgicl-ass_29884	1	AT4G24280.1		2	0	cpHsc70-1chloroplast heat shock protein 70-1
AT1G08640	Ps_contig_mira-and-tgicl-ass_31350	1	AT1G08640.1		6	0	CJD1Chloroplast J-like domain 1
AT2G37860	Ps_contig_mira-and-tgicl-ass_40522	1	AT2G37860.3		3	0	LCD1Protein of unknown function (DUF3411)
	Ps_contig_mira-and-tgicl-ass_17525
AT2G43950	Ps_contig_mira-and-tgicl-ass_29967	1	AT2G43950.1		2	0	OEP37chloroplast outer envelope protein 37
AT3G02900	Ps_contig_mira-and-tgicl-ass_42530	1	AT3G02900.1	AT5G16660	8	6	unknown protein
	Ps_contig_mira-and-tgicl-ass_30783
AT5G22640	Ps_contig_mira-and-tgicl-ass_36673	1	AT5G22640.1		7	0	emb1211MORN (Membrane Occupation and Recognition Nexus) repeat-containing protein
	Ps_contig_mira-and-tgicl-ass_16636
AT3G54390	Ps_contig_mira-and-tgicl-ass_40911	1	AT3G54390.1		2	0	sequence-specific DNA binding transcription factors

## Sheet: Tabelle1
Table S4, Sheet 2
The Pisum ID number and all identified peptides are listed. Every peptide is identified by MS/MS.
Ps_contig_mira-and-tgicl-ass_33689	KKDFINEDDIKNFPYLK
Ps_contig_mira-and-tgicl-ass_32262	KICVIHIFSSIR
Ps_contig_mira-and-tgicl-ass_31508	NPDEFYPER
Ps_contig_mira-and-tgicl-ass_29944	MNLPSPLLVQR
Ps_contig_mira-and-tgicl-ass_28422	FLESSLESSINFTGQDFELIPFGAGR
Ps_contig_mira-and-tgicl-ass_28418
Ps_contig_mira-and-tgicl-ass_43921	QGNXCHQKAGNFGQARFTMR
Ps_contig_mira-and-tgicl-ass_43255	SAPESXWYGPDRPK
Ps_contig_mira-and-tgicl-ass_42872	EFIXKAGNFGQARFTMR
Ps_contig_mira-and-tgicl-ass_42665	SAPESIWYGPDRPK
Ps_contig_mira-and-tgicl-ass_42576	SAPESIWXGPDRPK
Ps_contig_mira-and-tgicl-ass_42568	TGLRQGNEFIR
Ps_contig_mira-and-tgicl-ass_42552	VGCXGMCLPELLSR
Ps_contig_mira-and-tgicl-ass_42547	VGCXGMCLPELLSRNGVKFG
Ps_contig_mira-and-tgicl-ass_42543	MGGARFTMR
	LNPXSQELGGARFTMR
	WAMLGALGCVFPELLSR
	KVAXSSSPWYGPDR
	KVASSSSPRYGPDR
	KVAXSGSPWYGPDR
	VAXSSSPWYGPDRVK
	XNPSSQELGGARFTMRK
	VASSGSPXYGPDRVK
	QATQXDPSSQELGAAR
	KVASSSSPWYGPDR
	NRELEVIPPQMGYVGCLGXCLPR
	LXPSSQELGAARFTMR
	VAXSSSPWYGPDR
	VASSSSPWYGPDR
	VASSSSPRYGPDR
	KKVASSXSPWYGPDR
	VSSASPWYGPDR
	VASSGSPWYGPDR
	VASSGSPXYGPDR
	KVASSXSPWYGPDR
	VASSXSPWYGPDR
	KVASSGSPXYGPDR
	KVASSGSPWYGPDR
	FGEAVWFK
	VASSGSPWYGPDRVK
	VAXSGSPWYGPDR
	VAXSGSPWYGPDRVK
	VASSXSPWYGPDRVK
Ps_contig_mira-and-tgicl-ass_43736	FFIQPLAPTEAAAR
	FFIQPLAPXEAAAR
Ps_contig_mira-and-tgicl-ass_30989	ASGNIDETFLNPGISAK
	HIVVPNPDVR
	GCDDAKQELEEVVEYLRNPAK
	LISEADVNRQDAAK
	AGSEFEEMFVGVGAR
	AIAGEAGVPFFYR
	DRIIMGTERK
	GRQEILELYLQDKPTAENVDIK
Ps_contig_mira-and-tgicl-ass_32850	VQGVSQEAYELYSKK
	VQGVSQEAYELYSK
Ps_contig_mira-and-tgicl-ass_34218	APAEASQNGTPFK
	WMMQNPEYR
	SQNGTPFKQGFGDSPGSPSERKS
	FKDVDESSSFKEAR
	KSAFVDVSPEETVQKNAFER
	IMANPDVAMAFQNPR
	QGFGDSPGSPSER
	APAEASQNGTPFKQGFGDSPGSPSER
	FKDVDESSSFK
	YQNDKEVMDVFNK
	QGFGDSPGSPSERK
	KSAFVDVSPEETVQK
	QQLEAMLNNMGGGTEWDSR
Ps_contig_mira-and-tgicl-ass_41536	IVADWFGPK
	LVHQSNFAATSTFIAR
Ps_contig_mira-and-tgicl-ass_36457	SLALSAGSEPNSPTSKR
Ps_contig_mira-and-tgicl-ass_30686	AGGVFLPIIK
Ps_contig_mira-and-tgicl-ass_21143
Ps_contig_mira-and-tgicl-ass_16914
Ps_contig_mira-and-tgicl-ass_9456	VADFTGAAELANCLK
Ps_contig_mira-and-tgicl-ass_28873	ALDGDADVYECSYVQSDLTDLPFFASR
	SIEKGVAFAQKQTVVA
	GVDVVVIPAGVPR
	GVAADISHCNTPSK
	KGVEAFIPTDLQGLSEYEQK
	TKPSASFTDEEIEELTVR
	KPGMTRDDLFNINAGIVR
	VALLGAAGGIGQPLALXIK
	DDLFNINAGIVR
Ps_contig_mira-and-tgicl-ass_3549	KVLSNKIEQLNSAIDEISSQLR
Ps_contig_mira-and-tgicl-ass_30276	FIYDEEKALEK
Ps_contig_mira-and-tgicl-ass_16949	FIYDEEKALEKTR
	IEQLNSAIDEISSQLR
	VLSNKIEQLNSAIDEISSQLR
Ps_contig_mira-and-tgicl-ass_4133	EPEALPFCAIAYALNGIFGSLLCSVPIVR
Ps_contig_mira-and-tgicl-ass_30888	GIATASSAHGLGTAALSAK
Ps_contig_mira-and-tgicl-ass_40701	GVDSESFHPR
Ps_contig_mira-and-tgicl-ass_33725	LSNGEPEKPLIVHVGR
Ps_contig_mira-and-tgicl-ass_10088	AQLLVPFQWLTKR
	AARDEMEKFDWK
	NEQYNAAIWFWR
Ps_contig_mira-and-tgicl-ass_752	FTEKAIKVIMLAQEEARR
Ps_contig_mira-and-tgicl-ass_40436	NNPCLIGEPGVGK
Ps_contig_mira-and-tgicl-ass_30888	VLENLGADPNNIR
Ps_contig_mira-and-tgicl-ass_28214	GELQCIGATTLDEYRK
Ps_contig_mira-and-tgicl-ass_28213	HIEKDPALERR
	YTDEALIAAAQLSYQYISDR
	VGLKNPNRPIASFIFSGPTGVGK
	RIGFDLDYDEKDSSYNR
	LAEEGKLDPVVGRQPQIER
	VFSQMAISRAK
	YTDEALIAAAKLSYQYISDR
	GELQCIGATTIDEYRK
	GSGFVAVEIPFTPR
	GSRVRLQHAQLPEEA
	IGFDLDYDEKDSSYNR
	TAIAEGLAQR
	QSDDIILFIDEVHTLIGAGAAEGAIDAANILKPALAR
	IIGQHEAVEAISR
	ALATYYFGSEEAMIR
	LKHAQLPEEAR
	AHPDVFNMMLQILEDGR
	TKNNPCLIGEPGVGK
	HIEKDPALER
	LIGSPPGYVGYTEGGQLTEAVR
	RRPYTVVLFDEIEK
	SLVTEELKQYFRPEFLNR
Ps_contig_mira-and-tgicl-ass_30603	CLCDILMGNSTIEK
	ELHLHGNSIGDEGIR
	AFPFVDMSGR
Ps_contig_mira-and-tgicl-ass_29277	QQDDTSTMHVPR
	IFTQFFDPEGIAAAQK
	VFSIDTVVKPLPPVMAYNVSR
	GEDESEQFPDANLK
Ps_contig_mira-and-tgicl-ass_33992	DADIEIELEQLRKR
	AAQQASEEWYR
	DADIEIELEQLR
Ps_contig_mira-and-tgicl-ass_36583	QLLPGHTFNIEAGK
Ps_contig_mira-and-tgicl-ass_26679	NMFQVDQGLGVGSNFPFFNR
	NVGXMGQSKPVEMDPDMSEKEKIEFFR
	GNPTVVYRR
	IPIKGTHVYAFAEHGTDLGSSK
	DESNHICSNGQR
	GYNMGEIGAAR
	SAEVSTEWSIVPGR
	MAFLQANITR
	FTYGLVMEEIITR
	LSPVFTGGPGVDEVPSIWVDR
	VQSWYHEEGYACAQVVNFGNLNTR
	NILELAAEIRIPIK
	LGNVVEGNTEGPVVQR
	KLSPVFTGGPGVDEVPSIWVDR
	VLPNGAISADGPPTTLSGTGIDR
	GGRPTLASLQPGGTITFEHR
	LSIQYLDKLGNVVEGNTEGPVVQR
	MEYAHPYLDGVDNPR
	FVNGTIVGSR
	GTHVYAFAEHGTDLGSSKDVK
Ps_contig_mira-and-tgicl-ass_42226	NAPCFVFVDEIDAIAGR
Ps_contig_mira-and-tgicl-ass_41165	TMSPVMFEDFIKPFQVNFEEDGSLR
Ps_contig_mira-and-tgicl-ass_35926	EVVLGGDVWDMLDELLIYMR
Ps_contig_mira-and-tgicl-ass_32042	GRATFEALISQLDGEKEK
Ps_contig_mira-and-tgicl-ass_20131	LFIGLPDADQR
Ps_contig_mira-and-tgicl-ass_14308	YEAPDIYPAPLHR
Ps_contig_mira-and-tgicl-ass_11695
Ps_contig_mira-and-tgicl-ass_32936	SVGPGDYGNNHEKDIQDV
	MQYEKGLVLLGSMGAL
	VGPGDYGNNHEKDIQDVS
Ps_contig_mira-and-tgicl-ass_37074	GRPPGDKESEKQIEESIVSLK
	LRGRPPGDKESEK
Ps_contig_mira-and-tgicl-ass_7760	IILDVTSDMAALEVGGGPWFNTWK
Ps_contig_mira-and-tgicl-ass_34132	WEYSTRPVYGWGDVGSTQK
	TPHSGYHFDGTAR
	KPLTTFELAQYGPR
	NELMLGNTFAAKPNSKPPNKEVHPK
Ps_contig_mira-and-tgicl-ass_37186	FIPQAPSDGPPIHTSK
Ps_contig_mira-and-tgicl-ass_36396	EGGRPLELSIEKLDINGFTANQGWSK
Ps_contig_mira-and-tgicl-ass_32042	VMGIDVVVWWDR
	KACVAAYPSIVQNDILWFWPNTDPQYKDIITR
	VMGLDVVVWWDR
	KKPPFIPEIDDPSFTSLMGNR
Ps_contig_mira-and-tgicl-ass_31657	GKYDLDHNSSGAATVAFNAGDVK
	NSWDFAVSGK
	VAEKPLNLAYIHSK
	VYGDDSLKASYQTSSK
Ps_contig_mira-and-tgicl-ass_43311	KDLCTVSTTVXR
Ps_contig_mira-and-tgicl-ass_42921	KGWVPCFGVLSWKK
Ps_contig_mira-and-tgicl-ass_42783	GWGFHAWKFELEKGFVYR
Ps_contig_mira-and-tgicl-ass_42603	GWVPCLEFELEKGFVYR
Ps_contig_mira-and-tgicl-ass_42595	KFETLSYLPPLTR
Ps_contig_mira-and-tgicl-ass_42574	DQLLKEVEYLLR
Ps_contig_mira-and-tgicl-ass_42554	LPMFGTTDASQVLKELEEAKTAYPN
Ps_contig_mira-and-tgicl-ass_18843	EHNKSPGYXDGR
	ELDEVVAXPPQAFVR
	SPGYYXGRYWTMWK
	LPMFGTTDASQVLKELDEVVAAYPQAFVR
	DQLLKEVEYLLRK
	XQLLKEVEYLLR
	EHNNTPGYYDGR
	QVQCISFIAHTPXSY
	EXNNSPGYYDGR
	ELDEVVAAYPQAXVR
	KFVDSFLICPPLTR
	KGXVPCLEFELEKGFVYR
	XKFETLSYLPPLTPEQLAKEVEYLLR
	KFETLSYLPPLTPEQLAKEVEYLIR
	KGWVPCLEFXLEK
	GXVPCLEFELEKGFVYR
	SPGYXDGRYWTMWK
	DXLLKEVEYLLR
	QVQCISFIAHTPEXY
	EHNNSPGXYDGR
	KGWVPXLEFELEK
	SPGYYDGRYWTMWK
	SYLPPLTRXQLLK
	QVQCISFIAHTPESY
	ELDEVVAAYPXAFVR
	KKFETLSYLPPLTR
	LPXFGTTDASQVLKELDEVVAAYPQAFVR
	KXWVPCLEFELEK
	EHNKSPGYYXGR
	LPMFGTTDASQVLKELDEVVAAYPXAFVR
	KSSVGYPVTKK
	XQLLKEVEYLLRK
	GFXYREHNK
	LPMFGTTDASQVLKELDEVVAAYPQAXVR
	GFVYREHNK
	KKVNTDITSXTSNGRR
	DQLLKXVEYLLR
	QVQCISFIAHTXESY
	LPMFGTTDASQVLKELDEVVAAYPQXFVR
	EHNKSPGYYDGR
	LPMXGTTDASQVLKELDEVVAAYPQAFVR
	XWVPCLEFELEKGFVYR
	EHNNSPGYYDGR
	ELDEVVAAYPKAFVR
	QVQCXSFIAHTPETY
	EHNNSPGYXDGR
	SSXQVWPPIGKK
	KXWVPCLEFELEKGFVYR
	EHNXSPGYYDGR
	XQLLERVEYLLR
	KKFETLSYLPPLTPEQLAKEVEYLLR
	TAYPNAFIR
	ELDEVVAAYPQXFVR
	KGWVPCLEFELEK
	KVNTDITSXTSNGGR
	SPGYYDGRYWTXWK
	EHNKSPGITNDGR
	ELDEVVAAYPQAFVR
	QSSVGYPVTKK
	KFETLSYLPPLTPEQLAKEVEYLLR
	KGWVPCLEFELEKGFVYR
	QVQCISFIAHTPETY
	DQLLKEVEXLLR
	KGXVPCLEFELEK
Ps_contig_mira-and-tgicl-ass_32231	NHPYKEYFDDNMYGTNFFTQK
	LIEIEPEETEWR
Ps_contig_mira-and-tgicl-ass_41742	ENNWTFNADYKGR
	IDTNTFFQVR
	IGYEAFEQVPYLQIR
	HFYPNFSATLGVGVR
	GGAEFSWNVFNFQKDQDVR
	IKGGCDVDQDFKEWK
	LRIDTNTFFQVR
Ps_contig_mira-and-tgicl-ass_6224	YLSEAALGDANEDAIKR
Ps_contig_mira-and-tgicl-ass_45590	VQLADKYLSEAALGDANEDAIRK
Ps_contig_mira-and-tgicl-ass_45577	VRLADKYLSEAALGDAXEDAIR
Ps_contig_mira-and-tgicl-ass_45403	ALGDANEDAIKRGTF
Ps_contig_mira-and-tgicl-ass_45065	EGPPEFDQPK
Ps_contig_mira-and-tgicl-ass_44839	ALGDANEXAIKRGTF
Ps_contig_mira-and-tgicl-ass_44615	GLAYDISDDQQDITR
Ps_contig_mira-and-tgicl-ass_44374	VQLADKYLSEAALGDANEDAIKR
Ps_contig_mira-and-tgicl-ass_44315	MCALFINDLDAGAGR
Ps_contig_mira-and-tgicl-ass_44179	WISGIGVEGIGKR
Ps_contig_mira-and-tgicl-ass_44137	LVDTFPGQSIDFFGALR
Ps_contig_mira-and-tgicl-ass_44132	VQLADKYLSEAALGDANEXAIKR
Ps_contig_mira-and-tgicl-ass_44094	LLEYGNMLVKEQENVKR
Ps_contig_mira-and-tgicl-ass_43793	LLEYGNMLVQEQENVKR
Ps_contig_mira-and-tgicl-ass_43713	FYWAPTREDR
Ps_contig_mira-and-tgicl-ass_43617	LGDANEXAIKRGTF
Ps_contig_mira-and-tgicl-ass_43240	LLEXGNMLVQEQENVKR
Ps_contig_mira-and-tgicl-ass_43198	IVDTFPGQSIDFFGALR
Ps_contig_mira-and-tgicl-ass_43148
Ps_contig_mira-and-tgicl-ass_42797
Ps_contig_mira-and-tgicl-ass_42718
Ps_contig_mira-and-tgicl-ass_42640
Ps_contig_mira-and-tgicl-ass_42600
Ps_contig_mira-and-tgicl-ass_42582
Ps_contig_mira-and-tgicl-ass_27010
Ps_contig_mira-and-tgicl-ass_26867
Ps_contig_mira-and-tgicl-ass_26850
Ps_contig_mira-and-tgicl-ass_26835
Ps_contig_mira-and-tgicl-ass_26723
Ps_contig_mira-and-tgicl-ass_26679
Ps_contig_mira-and-tgicl-ass_26618
Ps_contig_mira-and-tgicl-ass_26486
Ps_contig_mira-and-tgicl-ass_26286
Ps_contig_mira-and-tgicl-ass_26149
Ps_contig_mira-and-tgicl-ass_26124
Ps_contig_mira-and-tgicl-ass_25915
Ps_contig_mira-and-tgicl-ass_25622
Ps_contig_mira-and-tgicl-ass_25530
Ps_contig_mira-and-tgicl-ass_25483
Ps_contig_mira-and-tgicl-ass_25436
Ps_contig_mira-and-tgicl-ass_25416
Ps_contig_mira-and-tgicl-ass_25254
Ps_contig_mira-and-tgicl-ass_24914
Ps_contig_mira-and-tgicl-ass_24864
Ps_contig_mira-and-tgicl-ass_24475
Ps_contig_mira-and-tgicl-ass_24214
Ps_contig_mira-and-tgicl-ass_24209
Ps_contig_mira-and-tgicl-ass_24085
Ps_contig_mira-and-tgicl-ass_23760
Ps_contig_mira-and-tgicl-ass_23426
Ps_contig_mira-and-tgicl-ass_22929
Ps_contig_mira-and-tgicl-ass_22881
Ps_contig_mira-and-tgicl-ass_22753
Ps_contig_mira-and-tgicl-ass_22731
Ps_contig_mira-and-tgicl-ass_21922
Ps_contig_mira-and-tgicl-ass_21877
Ps_contig_mira-and-tgicl-ass_21734
Ps_contig_mira-and-tgicl-ass_21624
Ps_contig_mira-and-tgicl-ass_21612
Ps_contig_mira-and-tgicl-ass_21580
Ps_contig_mira-and-tgicl-ass_21490
Ps_contig_mira-and-tgicl-ass_21175
Ps_contig_mira-and-tgicl-ass_20825
Ps_contig_mira-and-tgicl-ass_20321
Ps_contig_mira-and-tgicl-ass_20122
Ps_contig_mira-and-tgicl-ass_20057
Ps_contig_mira-and-tgicl-ass_19892
Ps_contig_mira-and-tgicl-ass_19667
Ps_contig_mira-and-tgicl-ass_19585
Ps_contig_mira-and-tgicl-ass_19552
Ps_contig_mira-and-tgicl-ass_19513
Ps_contig_mira-and-tgicl-ass_19474
Ps_contig_mira-and-tgicl-ass_19339
Ps_contig_mira-and-tgicl-ass_18419
Ps_contig_mira-and-tgicl-ass_18340
Ps_contig_mira-and-tgicl-ass_18056
Ps_contig_mira-and-tgicl-ass_11284
Ps_contig_mira-and-tgicl-ass_11283
Ps_contig_mira-and-tgicl-ass_29742	NLELINSVVYETLR
	VQPLEELFLHSFSYPFSLVK
	EKCGSTLGFDSLKNLELINSVVYETLR
	MNPPVPLQFGR
Ps_contig_mira-and-tgicl-ass_44293	KDLDYIGRDELLEALKR
Ps_contig_mira-and-tgicl-ass_40653	SQPNMCYNEVSGK
Ps_contig_mira-and-tgicl-ass_40542	DLDYIGRDELLEALKR
Ps_contig_mira-and-tgicl-ass_40086	WGIHGISLPGR
Ps_contig_mira-and-tgicl-ass_30989	VAQPSVSPLDEYGALIYAGR
Ps_contig_mira-and-tgicl-ass_30017
Ps_contig_mira-and-tgicl-ass_28716
Ps_contig_mira-and-tgicl-ass_40527	EGAYWGAIAGVYVGMEYGVER
Ps_contig_mira-and-tgicl-ass_31065	SVAEDTFHIIR
	LDVVIDMGNPFLNLTVDGFLK
	SVAEDTFHIIRK
Ps_contig_mira-and-tgicl-ass_36415	DLINILEDAIR
Ps_contig_mira-and-tgicl-ass_29222	AKELHFNKDGSAIR
Ps_contig_mira-and-tgicl-ass_28679
Ps_contig_mira-and-tgicl-ass_2316
Ps_contig_mira-and-tgicl-ass_2315
Ps_contig_mira-and-tgicl-ass_1500
Ps_contig_mira-and-tgicl-ass_1499
Ps_contig_mira-and-tgicl-ass_1498
Ps_contig_mira-and-tgicl-ass_30408	LSAASVFAVATLGTYDIALNLGR
	KKQEKKRRRWFFF
	ILFTPLTLAIDIAGSAPR
	MDYPYEHIR
	NCGTCNGWQALR
	RKPGWEFLQDALISIDPDR
Ps_contig_mira-and-tgicl-ass_3936	DVNEQDVLLFIDNIFR
Ps_contig_mira-and-tgicl-ass_31884	IFNVLGEPIDNLGPVDTR
Ps_contig_mira-and-tgicl-ass_30687	AHGGVSVFGGVGER
Ps_contig_mira-and-tgicl-ass_30685	DVNEQDVILFIDNIFR
	IVGEEHYETAQR
Ps_contig_mira-and-tgicl-ass_28297	ITGDDAPGETWHMVFSTEGEVPYR
	FKPKEPYVGR
	MAQYAEELXELLKK
	APENFRLDFAVSR
	GIDDIMVSLAAKDGIDWIEYKR
	EKAPENFRLDFAVSR
	DGIDWIEYKR
	MAQYAEELWELLKK
	DGIDWLEYKR
	KAEQWNVEVY
Ps_contig_mira-and-tgicl-ass_44470	IVLGRFVSFNFQR
Ps_contig_mira-and-tgicl-ass_43675	KGLPEQNGVTHFEAGDSR
Ps_contig_mira-and-tgicl-ass_42779	QGLPEQNGVTHFEAGDSR
Ps_contig_mira-and-tgicl-ass_42659	QGLPXQNGVTHFEAGDSR
Ps_contig_mira-and-tgicl-ass_25998
Ps_contig_mira-and-tgicl-ass_25701
Ps_contig_mira-and-tgicl-ass_28998	QTELPFLLAIEDVFSITGR
Ps_contig_mira-and-tgicl-ass_2093	IVVELIVPVAIEQGMR
Ps_contig_mira-and-tgicl-ass_2016	KYDEIDAAPEER
Ps_contig_mira-and-tgicl-ass_28592	GYVSEEESGKR
	WHVIMACR
Ps_contig_mira-and-tgicl-ass_33783	WFYTGDIGR
Ps_contig_mira-and-tgicl-ass_32307	EEWFLALQGCFR
Ps_contig_mira-and-tgicl-ass_2016	FDSPVETVWEGVSTLAELFEEACR
	LIDWPEGGYLINDSPMPR
	VGPPLPCSYIK
	VGPPIPCSYIK
	FHLDGCLEIIDR
	FDSPVETVWEGVSTLAELFEEACRK
	GVPTDTTGDPGVTVR
Ps_contig_mira-and-tgicl-ass_7504	IFHLQRPTQAER
Ps_contig_mira-and-tgicl-ass_44293	QIDEALKRPGR
Ps_contig_mira-and-tgicl-ass_40542	DLAPVILFIEDFDLFAGVR
Ps_contig_mira-and-tgicl-ass_34994	LVPVALEGSAFR
Ps_contig_mira-and-tgicl-ass_30989	VLETVPGLLR
Ps_contig_mira-and-tgicl-ass_30334
Ps_contig_mira-and-tgicl-ass_30017
Ps_contig_mira-and-tgicl-ass_28716
Ps_contig_mira-and-tgicl-ass_33796	VGQIIAQLLSER
	RVNDAEIALQR
	AQLNAVKAEEDVTDIMHLAEQAVAFELEAAKR
	SLDLPVYFGDAGSR
	AEEDVTDIMHLAEQAVAFELEAAKR
	LVAQEDIKECQTSLASCEAELKR
	LPASEIAATINEFR
	VNDAEIALQR
	ASAAAVTLDSPGANYR
Ps_contig_mira-and-tgicl-ass_5838	LFSVQDFFR
Ps_contig_mira-and-tgicl-ass_32950	NSGLPANEDNAVAMMR
Ps_contig_mira-and-tgicl-ass_21744
Ps_contig_mira-and-tgicl-ass_32950	SVTSALGPTIWR
Ps_contig_mira-and-tgicl-ass_24711	APPLPYLLSWLLQSR
Ps_contig_mira-and-tgicl-ass_18352	LVLVGSTGTVR
	EADFPVGQDQSSLSLSLVQWR
	SRAPPLPYLLSWLLQSR
	SHIVQQAIGQAVGDLR
	DKQDFSIHLDSSVAAK
	DMNDLPMLR
	AYLEEYDYR
	LFSVERPAGLGPSLQTGKPAVR
	GDLALGANFQSQISLGR
	SQNDSAYGANVEVR
	NVIVTLTHAASAPPDGPSGSPLSYDVFVAQR
	SSAFEQSYNR
	LGFTTEESIAAQVLYR
	KAYLEEYDYR
	LEAEGRDDFAFSLNILVLGK
Ps_contig_mira-and-tgicl-ass_36126	DDENVNSQPFMR
	DRFLFCAEAIYK
	FLFCAEAIYK
Ps_contig_mira-and-tgicl-ass_36459	QCGHLPHEEKVEEFISIVENFLR
	VEEFISIVENFLR
	QVSEHVLSGYTQPLR
	LNEISCPVLIVTGDSDR
	IVPSWNAER
	VEEFISIVENFLRK
Ps_contig_mira-and-tgicl-ass_31701	LSDELAENLFREHAR
Ps_contig_mira-and-tgicl-ass_31486	DAIASGVDGYDDETKK
Ps_contig_mira-and-tgicl-ass_31485	AAFLQNLCDELHFDPQK
	VLSFNDLLISFKNHSDIDR
	IPFGVEIKK
	QAEVLLADGQLTK
	TFLTYCLTGDVVR
	TRPDKELVEK
	MGKPGQTEITLKDDLPEKDRADLYK
	KTRPDKELVEK
	AAFLQNICDELHFDPKKASEIHEEIYR
	GVGPVSLVGGEYDADR
	AVPSQTLSWEVSEELSDLYTIYLK
	EIGLSQEYAQK
	AAFLQNICDELHFDPKK
	KMFITYVKR
	MGKPGQTEITLKDDLPEKDR
	VLSFNDLLISFK
	LVTLKETQSLCR
	GVGPVSLVGGEYDADRK
	LSDELAENLFR
	IVKDAIASGVDGYDDETKK
	TFLTYCLTGDVVRIPFGVEIK
	KKDDTEYIYLNQLGGILGLTGK
	ALRDSEDSLLETAEEEKFVF
	GVGPVSLVGGEYDADRKIEDLK
	AVPGVSQVVEELEKVLSFNDLLISFK
	LQYLLGINDSTAAALR
	LSNSLIQAVALLR
	VMLCVPQQTVEAAHAEICGNLFEK
	AFLQNLCDELHFDPQKA
	EAEAILLDITRK
	RDSEDSLLETAEEEKFVF
	ASELHEEIYR
	AAFLQNLCDELHFDPQKASELHEEIYR
	KLVEENISVALGILK
Ps_contig_mira-and-tgicl-ass_42566	QLVASGKPDSFSGEFLXPSYR
	QLVASGKPDSFSGEFLVPSYR
	KLVASGKPDSFSGEFLVPSYR
Ps_contig_mira-and-tgicl-ass_38851	LVLEVLTGRAPSSQYSSPI
Ps_contig_mira-and-tgicl-ass_33184	GLACVVSQPEQRPTML
Ps_contig_mira-and-tgicl-ass_32639
Ps_contig_mira-and-tgicl-ass_15693
Ps_contig_mira-and-tgicl-ass_15131
Ps_contig_mira-and-tgicl-ass_5877	AIASLLSDDDHFVDATSHK
Ps_contig_mira-and-tgicl-ass_33003	ESAHGESVCCNNVR
	WTQSLLGKPAKEEANGGNLTSK
	RESAHGESVCCNNVR
Ps_contig_mira-and-tgicl-ass_27889	GLLSFPFDGTYSTDFIEEWVK
	GQSPPFMVFACSDSR
	VCPSHVLDFQPGEAFVVR
	NVANLVPPYDQAK
	EKYDKNPALYGELAK
	VKAQHGDAPFAELCTHCEK
	IKTGFLHFKK
	AQHGDAPFAELCTHCEK
	EAVNASLGNLLTYPFVR
Ps_contig_mira-and-tgicl-ass_4622	QEDAEAFLAQVR
	SSGWEDLVFIPPGKK
Ps_contig_mira-and-tgicl-ass_30944	INSVLSGVQVDDALAYGLER
	AANAHDFIISLPQGYDTLVGER
Ps_contig_mira-and-tgicl-ass_34474	IVNVASEAHR
Ps_contig_mira-and-tgicl-ass_32345	KLWDFSINLVK
Ps_contig_mira-and-tgicl-ass_30126	FAYPEGIRFDKINDQSSYNNWR
Ps_contig_mira-and-tgicl-ass_29579	NVQQGAATTCYVALHPQVK
Ps_contig_mira-and-tgicl-ass_29578	LANVLHANQLTK
	NVQQGAATTCYVALHPKVK
	HLKEDGVNITANSLHPGTIVTNLFR
	GVSGEYFSDSNVYK
	FDKINDQSSYNNWR
	FAYPEGIRFDK
	INDQSSYNNWR
Ps_contig_mira-and-tgicl-ass_16755	HVPGNPIPLDASVSSR
	FNADLFGSVCFTFQHGR
	HQQLSEITSHVPFGIVPSLAPSPR
	LNLIFQQQVAGPIVFR
Ps_contig_mira-and-tgicl-ass_31624	YVSAGSIEYWPDPQR
	NVTILDQSPHQLAK
	EKEPLKDCK
	AKEKEPLKDCK
	KEAYWFYR
	ACLIGPVHPTFWLSR
	IIEGDAEDLPFKTDYADR
	NVTIIDQSPHQLAK
Ps_contig_mira-and-tgicl-ass_32172	LLILDHIQSFSR
	SMLNNLGLQNYEK
	DVKIPPGPR
	FSQPPVEDTHYAK
	QAQALAGGPLIQAR
	FKNIENGVK
	GLPHQIQNPITQIQTR
Ps_contig_mira-and-tgicl-ass_34116	DSGLLKEVESLTQSLTQASNDLRR
Ps_contig_mira-and-tgicl-ass_29948	GYQGVSLDALVGIFTR
	IKGYQGVSLDALVGIFTR
Ps_contig_mira-and-tgicl-ass_38330	VYDKNIVLFR
Ps_contig_mira-and-tgicl-ass_32650	LSEGQLIDGRLECLYHGWQFEGEGK
	DGNDQFQCYEDRCPHR
	AAADVKDATLLDGEEDQKVLVGPSSEQER
	LFPEWYFHQNASK
	NVPHDAPLGLK
	DSQGVLWVWMSR
	EVADYDWTEEWYPLYLTK
	LSEGQLIDGR
	DATLLDGEEDQKVLVGPSSEQER
	VLVGPSSEQER
	DGNDQFQCYEDR
	SSDTWVAEYRK
	SSDTWVAEYR
	LECLYHGWQFEGEGK
	REDAQALGFEVTER
	GFAGWWGR
	FEAPCVLQNNR
	EKDGSKPNFLR
	EDAQALGFEVTER
	GGIGTMHAPNLANR
	DGSKPNFLR
	TDRGFAGWWGR
Ps_contig_mira-and-tgicl-ass_13720	AGRVPGSIVKR
Ps_contig_mira-and-tgicl-ass_11333	WLLNFGGFRER
	NREEALMVLAEAGKPLESLPADLAEAVK
	LFAVGTGASLVGTGITNALINAR
	LFAVGTGASLIGTGVTNALINAR
	WLLNFGGFR
	VAMECGVGIFTK
Ps_contig_mira-and-tgicl-ass_25879	KKVEESPPWIK
	NFLLQQYAGHER
	DASEEEIWGSR
	VSVWDPFRR
	KVEESPPWIK
	VSVWDPFR
Ps_contig_mira-and-tgicl-ass_19689	LAVQSGAAGIIVSNHGAR
Ps_contig_mira-and-tgicl-ass_19409	FVLPPFLTLK
	NRFVLPPFLTLK
	MVFDYYASGAEDQWTLQENR
	MIYDYFASGGEDQWTLKENR
	EHITADWDTPR
Ps_contig_mira-and-tgicl-ass_24580	QLEDGKAXADYDIRR
Ps_contig_mira-and-tgicl-ass_20837	QLEDGKAXADYDIR
Ps_contig_mira-and-tgicl-ass_19712
Ps_contig_mira-and-tgicl-ass_42266	EIFGVTDEDADKLR
	TGFVLEEILRK
	YALNEKPFNPDVVADLIQLR
	EIFGVTDEDADQLR
	TGFVLEEILR
	ALDLVEFTGSVTQAIPGPR
	YALNEKPFNPDVVADLIQLRR
Ps_contig_mira-and-tgicl-ass_45231	KFTGKQPYDV
Ps_contig_mira-and-tgicl-ass_43085	KAQVEEFXVITWESPKEQIFEMPTGGAAIMR
Ps_contig_mira-and-tgicl-ass_43027	DGVYPXKVNPGR
Ps_contig_mira-and-tgicl-ass_42687	XGVYPEKVNPGR
Ps_contig_mira-and-tgicl-ass_42605	DGVYPEKVNPGR
Ps_contig_mira-and-tgicl-ass_42588	SARKEXCLALGTRLR
Ps_contig_mira-and-tgicl-ass_27009	KAQVEEFYVITWESPKEQIFEMPTGGAAIMR
Ps_contig_mira-and-tgicl-ass_26501
Ps_contig_mira-and-tgicl-ass_26359
Ps_contig_mira-and-tgicl-ass_29701	RAGGIFLPLVKSLCVA
Ps_contig_mira-and-tgicl-ass_29700	AGGIFLPLVK
Ps_contig_mira-and-tgicl-ass_13368	SPDAPKLARERLA
Ps_contig_mira-and-tgicl-ass_36476	IPVVSENDGGNGSLTSDSSNSPSEASTPR
Ps_contig_mira-and-tgicl-ass_35184	AAAVKIPVVSENDGGNGSLTSDSSNSPSEASTPR
Ps_contig_mira-and-tgicl-ass_34802	AEAAAASDGQQPVFGEAEVEKKPK
Ps_contig_mira-and-tgicl-ass_14851	AEAAAASDGQQPVFGEAEVEK
Ps_contig_mira-and-tgicl-ass_7743	FDGQPAVDEEGNILYR
	TNFIESVFSFVFGDGDPNQGIEEERWK
	IKDDESYILPVLLR
	TNFIESVFSFVFGDGDPNQGIEEER
Ps_contig_mira-and-tgicl-ass_12892	SDSDKTSYNHNELFNYWSSINKEK
Ps_contig_mira-and-tgicl-ass_12891	KINPADVFDIRR
	SDSDKTSYNHNELFNYWSSINK
	ISFTYPPHLSTFQK
	IYDPFVNGGFR
Ps_contig_mira-and-tgicl-ass_34825	KSKPLPFHLIGELIK
Ps_contig_mira-and-tgicl-ass_30951	SKPLPFHLIGELIK
	GQEWSYLR
Ps_contig_mira-and-tgicl-ass_32517	RNESYQQWDTLTSK
Ps_contig_mira-and-tgicl-ass_32516	LSGVANFPFLLLQMPQILLNAR
	NESYQQWDTLTSK
Ps_contig_mira-and-tgicl-ass_43921	GNDLWYGPDRV
Ps_contig_mira-and-tgicl-ass_42665	GNDLWYGPDR
Ps_contig_mira-and-tgicl-ass_42576
Ps_contig_mira-and-tgicl-ass_42568
Ps_contig_mira-and-tgicl-ass_42552
Ps_contig_mira-and-tgicl-ass_42547
Ps_contig_mira-and-tgicl-ass_42543
Ps_contig_mira-and-tgicl-ass_29044	AKDNGANIINGLFLKMDIPKEK
Ps_contig_mira-and-tgicl-ass_28967	VEAHPIPEHPRPR
Ps_contig_mira-and-tgicl-ass_27710	SIDAGDYEYAIAFQER
	TVVPGNPLEDLKLAINTIGSLVR
	TVVPGNPLEDIKLAINTIGSLVR
Ps_contig_mira-and-tgicl-ass_30828	DAQASDIPVVLIENSGR
	SFLLDKTIDVLLYVDR
	SESIFVDKNLIDGPNPNQR
	EWSGINTFAPATQTK
	AIVALTHAQFSPPDGLPYDEFFSKR
	LLELLGNLKQEDVNSLTILVMGK
	NLIDGPNPNQR
	RDIATETKPAWETR
	SSTVNSIIGER
	DIATETKPAWETR
	VVSISPFQSEGPRPVMVSR
Ps_contig_mira-and-tgicl-ass_10417	YFVADTVLDEVTFGWPR
	YGDDGNPSQSPEPLVPER
Ps_contig_mira-and-tgicl-ass_29884	AKFEELCSDLLDRLR
	VVDWLAGDFKR
Ps_contig_mira-and-tgicl-ass_31350	YADKQPIIPWGPR
	KYADKQPIIPWGPRFA
	AYDKVMMSQLSNR
	DKQPIIPWGPRFA
	DIKYADKQPIIPWGPR
	KDIKYADKQPIIPWGPRFA
Ps_contig_mira-and-tgicl-ass_40522	YDEVLRETEAR
Ps_contig_mira-and-tgicl-ass_17525	FANNVYGGMQFVDWAR
	AYAALPSSVFEAERPGCR
Ps_contig_mira-and-tgicl-ass_29967	GLCTAQYKDQEFK
	HTYGEDFKFK
Ps_contig_mira-and-tgicl-ass_42530	ARRPIYYDEEIEESTKETFNK
Ps_contig_mira-and-tgicl-ass_30783	RPIYYDEEIEESTKETFNK
	SLLDENEHGFRK
	IGQLNSAINNIYSR
	RPIYYDEEIEESTKETFNEK
	TWLNENEHGFQK
	LGQLNSAINNIYSR
	ARRPIYYDEEIEESTKETFNEK
	LRGNNNKVPVPK
	ARRPIYYDEEIEESTK
	RTWLNENEHGFQK
	RTVLDENEHGFQR
	IGQLNSAIDNIYSR
	TVLDENEHGFQR
Ps_contig_mira-and-tgicl-ass_36673	RDFMSPQER
Ps_contig_mira-and-tgicl-ass_16636	MFWQPPLKR
	SPLRIPMPAELEYWWSK
	GVYSTQDGFVR
	DFMSPQEREWLRK
	AAFLPLGYVEFFGIDKEEK
	AAFLPLGYVEFFGIDKEEKNIEK
Ps_contig_mira-and-tgicl-ass_40911	HVSSRSNSTKSPK
	QQTIIINSTNER
