# Supplementary material for: Defining the Core Proteome of the Chloroplast Envelope Membranes
Source: Front Plant Sci. 2013 Feb 6;4:11. doi: 10.3389/fpls.2013.00011 (PMC3565376; doi:10.3389/fpls.2013.00011)
Supplement: Supplementary Table S1 — Proteins identified in the A. thaliana envelope membrane fraction. The first column gives the AGI number, the second the number of identified splice variants, the third the AGI of the splice variants, the fourth the AGI code of similar proteins detected, the fifth column the number of peptides assigned to the protein only, the sixth column the number of peptides additionally assigned to other proteins, and the seventh column a short description of the protein. In the second sheet the AGI number and all identified peptides are listed. Every peptide is identified by MS/MS. [file 38279_Schleiff_DataSheet2.ZIP › Table S5.xls]

## Sheet: Arabidopsis_nomapping
Table S5: Peptides identified by analysis of A. thaliana fractions not assigned to a protein
The peptide, the type of digestion yielding the peptide and the fraction(s) the peptide was identified in is given in sheet one. In sheet two the Arabidopsis ID, the peptide, the type of digestion yielding the peptide, the fraction(s) the peptide was identified in and the short description of the protein is given for all proteins identified by a single peptide only. In sheet three the Arabidopsis…
Peptide	Trypsin	Elastase	Fraction
AVEVEPTIDYGGGGGIGGDK	X		MIXED
GGQGGAGGPGGLGGPMDFGR	X		MIXED
FLEYLDKDR	X		MIXED
ADEISNIIR	X		MIXED
TPGFSGADLANLLNEAAILAGR	X		MIXED
YPIYVGGNR	X		MIXED
ETQVEVEEKLAEGR	X		MIXED
FVFFNFQR	X		MIXED
VAVIGGGPAGGAAAETLAQGGIETILIER	X		MIXED
VGGPPLPSGGLPGTDNSDQAR	X		MIXED
GLAGSGNPAYPGGPFFNPLGFGK	X		MIXED
GLAGSGNPAYPGGPFFNPLGFGKDEK	X		MIXED
ALQESLASELAAR	X		MIXED
ATTEVGEAPATTTEAETTELPEIVK	X		MIXED
FGEAVWFK	X		MIXED
YENLKPPSSPSPTASSTR	X		MIXED
MGSQLLDVLK	X		MIXED
GFIEGYRIGGGPLGEGLDPLYPGGAFD	X		MIXED
GGGGGGFRGFSSGSAVVSGGSR	X		MIXED
KDLRNVSTGDVNVEMNAAPGVDLTQLLNNM	X		MIXED
NDVFAIENR	X		MIXED
GLGLTLSSLEK	X		MIXED
GIVVLITSQK	X		MIXED
AQGGPGGGPGGLGGPMDFGR	X		MIXED
EELIEEIEQK	X		MIXED
VLDELTLTKADLEM	X		MIXED
NSAIEELNTR	X		MIXED
SSGGMGGPGGPGFPLQIGQSK	X		MIXED
VYESYLYYEK	X		MIXED
SPYASYEDLKPPTSPIPNSTTSVSPAK	X		MIXED
QGGGVVITGVDGGGNAAK	X		MIXED
TVNALEIELQAQHNLR	X		MIXED
AEEEAVEIVK	X		MIXED
GVLNDLLDNRK	X		MIXED
SQYEQLAEQNRKDAEAWFNEK	X		MIXED
IGSVEEQLAQLRCEM	X		MIXED
EIELQSQLALK	X		MIXED
KAEEEAVEIVKEGFETAEK	X		MIXED
KGLGYFSK	X		MIXED
GVLNDLLDNR	X		MIXED
LTADILEELR	X		MIXED
PLSPYASYEDLKPPTSPIPNSTTSVSPAK	X		MIXED
LAEDIDSAVK	X		MIXED
KMFFDAELSQM	X		MIXED
DLAAAIEAGR	X		MIXED
VSDIMFFDR	X		MIXED
LALDLEIATYR	X		MIXED
RPYVPPPK	X		MIXED
LLEGEDAHLSSQQASGQSYSSR	X		MIXED
AEIAAALNK	X		MIXED
TINQSLLQPLNVEIDPEIQK	X		MIXED
AGDLVVIDLK	X		MIXED
LLNEAAILAGR	X		MIXED
PGGPFFNPLGFGK	X		MIXED
EQLDEFSRSF	X		MIXED
AYEIALSQIR	X		MIXED
TTTEAETTELPEIVK	X		MIXED
NKLNDLEDALQQAKEDLAR	X		MIXED
MAFLQANITR	X		MIXED
AEDTPPATASSDSSSTTAAAAPAK	X		MIXED
ATQTVEDSSR	X		MIXED
DGIFGTSGGIGFTK	X		MIXED
LPLTLAAVSR	X		MIXED
TDSSAAAAAAPATK	X		MIXED
TEVGEAPATTTEAETTELPEIVK	X		MIXED
SQLTGQNSGDVNVEINVAPGKDLTKTLNDM	X		MIXED
AGSGNPAYPGGPFFNPLGFGK	X		MIXED
LERIVEEMSR	X		MIXED
YLDGLTAERTSQNSELNNM	X		MIXED
VEEELKEALASLESQKEETIK	X		MIXED
SKVEDGIFGTSGGIGFTK	X		MIXED
GFIEGYRIGGGPLGEGLDPLYPGGAFDPLNLAED	X		MIXED
LAAVAMAGLAAEGLK	X		MIXED
TTEVGEAPATTTEAETTELPEIVK	X		MIXED
LDLEIATYR	X		MIXED
AAPGVDLTQLLNNM	X		MIXED
VIKDVQVVPR	X		MIXED
TLDDFRIKFEM	X		MIXED
EKTDSSAAAAAAPATK	X		MIXED
NYLMVDIR	X		MIXED
ETQVEVEEK	X		MIXED
EKSDLEMQYETLQEELM	X		MIXED
SEDLEDFVVR	X		MIXED
LISNLSTNSVSSTS	X		MIXED
AAELAYFLR	X		MIXED
RVEAEIAALK	X		MIXED
ATFFVPPGTGGGGGGTPAK	X		MIXED
KAQLQLAEIK	X		MIXED
GFIEGYRIGGGPLGEGLDPLYPGGAFDPLNL	X		MIXED
LPLVAEAADR	X		MIXED
AKEYVSLLK	X		MIXED
NSSSSGVGFGSPASSSSPAK	X		MIXED
LLEGEDAHLSSQQASGQS	X		MIXED
LLEGEDAHLSSSQFSSGSQ	X		MIXED
TTAENEFVMLKK	X		MIXED
QIEGLNEELAYLK	X		MIXED
ASGESSDSSTDLDVVSTIQNVWDK	X		MIXED
FLLQEVMTR	X		MIXED
SISAMQFIQR	X		MIXED
GIAQFEMAVK	X		MIXED
RFDNYGK	X		MIXED
GFIEGYRIGGGPLGEGLDPLYPG	X		MIXED
TVTDVAQQTSK	X		MIXED
VVNFVFER	X		MIXED
AAEAAAASSDSR	X		MIXED
LVDDAYLSVK	X		MIXED
IGGGPLGEGLDPLYPGGAFDPLNLAEDPEAFSELK	X		MIXED
TMQNLEIELQSQLSMK	X		MIXED
LALRGQTGGDVNVEM	X		MIXED
LENLLQQGSK	X		MIXED
IGGGPLGEGLDPLYPGGAFDPLNLAED	X		MIXED

## Sheet: Tabelle1
Table S5, sheet 2
Arabidopsis ID	Peptide	Trypsin	Elastase	Fraction	Description
AT3G20320	GVQGVSLDELVGIFTR	X		MIXED	TGD2trigalactosyldiacylglycerol2
AT1G67740	SSDNRGLALLLPIVPA		X	MIXED	PSBY, YCF32photosystem II BY
AT5G03910	SSILILDEATSALDSLSELLVR	X		MIXED	ATATH12, ATH12ABC2 homolog 12
AT4G11150	VLDDAKEEYAGKA		X	MIXED	TUF, emb2448, TUFF, VHA-E1vacuolar ATP synthase subunit E1
ATCG00520	AAELAYFLRVPIEVF	X		MIXED	YCF4unfolded protein binding
AT5G16660	SVLNEEDEYGFEKPK	X		MIXED	unknown protein
AT4G01800	SGPAEKPSDQYYKAA		X	MIXED	AGY1, SECA1Albino or Glassy Yellow 1
AT3G57580	NQGICINGV		X	MIXED	F-box and associated interaction domains-containing protein
AT1G52510	AEEFEKQNPQNV		X	MIXED	alpha/beta-Hydrolases superfamily protein
ATCG00630	GLLIEINRLFPDA		X	MIXED	PSAJPSAJ
AT1G54500	FAVLNTGIYECR	X		MIXED	Rubredoxin-like superfamily protein
AT5G42480	LLETWLAGVVFPR	X		MIXED	ARC6Chaperone DnaJ-domain superfamily protein
AT5G64940	FDITEIAKPYALELLR	X		MIXED	ATATH13, ATH13ABC2 homolog 13
AT1G76180	KNVPEQEVPKVA		X	MIXED	ERD14Dehydrin family protein
AT2G43950	AQQGEVAMEANLTEPGYSLELSSPVPIGYPR	X		MIXED	OEP37, ATOEP37chloroplast outer envelope protein 37
AT5G04900	FFINVLAEPAEVVAEYLVPNIR	X		MIXED	NOLNYC1-like
AT1G55670	HFEAGDDRAKEYV		X	MIXED	PSAGphotosystem I subunit G
AT4G32470	GYLQDMLALVER	X		MIXED	Cytochrome bd ubiquinol oxidase, 14kDa subunit
AT3G15520	IIQASLEDISYLLR	X		MIXED	Cyclophilin-like peptidyl-prolyl cis-trans isomerase family protein
AT4G24810	ISVEAFPEELFSVLR	X		MIXED	Protein kinase superfamily protein
AT5G58870	EVTNLLQSALDVALTVVR	X		MIXED	ftsh9FTSH protease 9
AT1G05190	KYSDEIVRRKEGKA		X	MIXED	emb2394Ribosomal protein L6 family
AT5G59960	NLLQDLFADIALEVDDR	X		MIXED	unknown protein
AT1G51400	DDEPKRGTEAAKKKYAPV		X	MIXED	Photosystem II 5 kD protein
AT3G46780	SLIPVVTNPSTGLVFGNNR	X		MIXED	PTAC16plastid transcriptionally active 16
AT1G54520	LAESSDTSTPEGLSYVLTEATLALLR	X		MIXED	unknown protein
AT3G08580	TIKDEGFGSLWR	X		MIXED	AAC1ADP/ATP carrier 1
AT5G22830	VQALLEVLPNRLTADILEELR	X		MIXED	ATMGT10, GMN10, MGT10, MRS2-11magnesium (Mg) transporter 10
ATCG00470	NLXKAEGKRQTIEA		X	MIXED	ATPEATP synthase epsilon chain
AT3G26710	QVAGEILSFFTR	X		MIXED	CCB1cofactor assembly of complex C
AT5G13720	KDDSPFAQFFR	X		MIXED	Uncharacterised protein family (UPF0114)
AT5G23040	LGVSPYASEEEIWASR	X		MIXED	CDF1Protein of unknown function (DUF3353)
AT5G66680	SIADFVDSGRDLILSADTAASDLIR	X		MIXED	DGL1dolichyl-diphosphooligosaccharide-protein glycosyltransferase 48kDa subunit family protein
AT5G53860	LVLSPFTLAFDIAGSAPR	X		MIXED	emb2737embryo defective 2737
AT5G17710	LNLVSNAQGEVVENLLAVLDNFER	X		MIXED	EMB1241Co-chaperone GrpE family protein
AT5G02160	DTCPECDGAGFVR	X		MIXED	unknown protein
AT2G26340	SQLGTALTALDSLLQTVPSQVLDKGK	X		MIXED	unknown protein
AT3G21055	YAQVCVTMPTAK	X		MIXED	PSBTNphotosystem II subunit T
ATCG00730	KPDLNDPVLR	X		MIXED	PETDphotosynthetic electron transfer D
AT3G61870	QLKPTPVSPDGSTAVDSSSPPSTTELQIQR	X		MIXED	unknown protein
AT5G64290	STLGLSYGLTISEAILAPAMPSTTAR	X		MIXED	DCT, DIT2.1dicarboxylate transport 2.1
AT4G26670	ALVTIPAPAVCLFR	X		MIXED	Mitochondrial import inner membrane translocase subunit Tim17/Tim22/Tim23 family protein
AT1G13930	SSSTPEEPDHNKPVEGTETATRPA		X	MIXED	Involved in response to salt stress. Knockout mutants are hypersensitive to salt stress.
AT2G26900	NLPIPADDKDDFKE	X		MIXED	Sodium Bile acid symporter family
AT2G23670	AEEEAVEIVKEGFETAEKGVDAAEKGLEAAER	X		MIXED	YCF37homolog of Synechocystis YCF37
AT5G19620	GLFGIVSDIDTLSGGIVR	X		MIXED	EMB213, OEP80, ATOEP80, TOC75outer envelope protein of 80 kDa
AT1G10510	VVNEALTSVDLGFNEIRDDGAFAIAQALK	X		MIXED	emb2004RNI-like superfamily protein
ATCG01100	IGPEYAGPLGIIQALADGTK	X		MIXED	NDHANADH dehydrogenase family protein
AT3G18420	NPLSFEALFENALLMDR	X		MIXED	Protein prenylyltransferase superfamily protein
AT5G55220	LLPGFLDAIIGIR	X		MIXED	trigger factor type chaperone family protein
AT5G54270	VDFKEPVWFK	X		MIXED	LHCB3, LHCB3*1light-harvesting chlorophyll B-binding protein 3
AT5G13120	IVIGLYGDDVPQTVENFR	X		MIXED	CYP20-2cyclophilin 20-2
AT4G01690	LPKPQGQTVGSFR	X		MIXED	PPOXFlavin containing amine oxidoreductase family
AT4G33350	NGFDGVPVFQSELLVVR	X		MIXED	Tic22-like family protein
AT1G07320	TLNLFDILNADKLVLTPAAVEFLNAR	X		MIXED	RPL4ribosomal protein L4
AT3G59780	VLSPVGAVLQQVSVAIGGLER	X		MIXED	Rhodanese/Cell cycle control phosphatase superfamily protein
AT1G65260	LASQKQLQNKYKAA		X	MIXED	PTAC4, VIPP1plastid transcriptionally active 4
AT3G57280	ESITEPVEEDVATQPIR	X		MIXED	Transmembrane proteins 14C
AT3G26570	SYADSEGEEQHHADQPIQNPHES		X	MIXED	PHT2:1, ORF02phosphate transporter 2:1
ATCG01130	SQYQYNLPQISWAR	X		MIXED	YCF1.2Ycf1 protein
AT2G41560	ITSISDIIEGFASEALR	X		MIXED	ACA4autoinhibited Ca(2+)-ATPase, isoform 4
AT1G43170	GYAKQYDSEDGKKGIQA		X	MIXED	ARP1, emb2207, RPL3A, RP1ribosomal protein 1
AT5G52410	AQTAVSLAIGDAFEVVGEELAR	X		MIXED	unknown protein (TAIR:AT5G23890.1)
AT1G52400	GVQFYHDLIDELLKNNIIPL		X	MIXED	BGL1, BGLU18, ATBG1beta glucosidase 18
AT4G14070	QLEQEILDFAEGLR	X		MIXED	AAE15acyl-activating enzyme 15
ATCG00710	LLKPLNSEYGK	X		MIXED	PSBHphotosystem II reaction center protein H
AT1G65410	EVIEPEVLLYDEPTAGLDPIASTVVEDLIR	X		MIXED	ATNAP11, TGD3, NAP11non-intrinsic ABC protein 11
AT5G09660	RGFLGAKQLEDALTGMDLVIIPA		X	MIXED	PMDH2peroxisomal NAD-malate dehydrogenase 2
AT1G56070	STLTDSLVAAAGIIAQEVAGDVR	X		MIXED	LOS1Ribosomal protein S5/Elongation factor G/III/V family protein
AT1G79560	NAPAFVFVDEIDAIAGR	X		MIXED	EMB156, EMB36, EMB1047, FTSH12FTSH protease 12
AT1G18540	KNGGVFPRHDAQPKVDAPVEKPA		X	MIXED	Ribosomal protein L6 family protein
AT2G05620	GLFAPLVVVTR	X		MIXED	PGR5proton gradient regulation 5
AT5G12470	YQIVAGVIEQR	X		MIXED	Protein of unknown function (DUF3411)
AT1G54710	KSNSKVNINNNGDNH	X		MIXED	ATATG18H, ATG18Hhomolog of yeast autophagy 18 (ATG18) H
AT5G11560	GKLEVVDSLSDETAMS	X		MIXED	catalytics
AT3G47070	QDQFYETNPLLK	X		MIXED	LOCATED IN: thylakoid, chloroplast thylakoid membrane, chloroplast, chloroplast envelope: EXPRESSED IN: 22 plant structures
AT4G35760	TEISSSSSPYAIALAK	X		MIXED	NAD(P)H dehydrogenase (quinone)s
AT1G48540	LAENGNMSTLDITQHM	X		MIXED	Outer arm dynein light chain 1 protein
AT1G42960	IAQLNSAIDDVSSQLK	X		MIXED	expressed protein localized to the inner membrane of the chloroplast.
AT4G39710	FADGTLFDSSYK	X		MIXED	FKBP16-2FK506-binding protein 16-2
AT2G27490	ADVVIDNNGSLDDLH	X		MIXED	ATCOAEdephospho-CoA kinase family
AT4G17330	ASEAVSQAGILVSM	X		MIXED	ATG2484-1, G2484-1G2484-1 protein
AT1G74730	AEGLGLTLSSLEK	X		MIXED	Protein of unknown function (DUF1118)

## Sheet: Tabelle2
Table S5, sheet 3
Arabidopsis ID	Peptide	Trypsin	Elastase	Fraction
AT2G21330	GLENTEANRQAYRT		X	MIXED
AT4G38970
ATMG00040	AIGIGNVFSSLIHSV		X	MIXED
AT2G07671
ATMG01080
AT4G35090	FFIRDGIKFPDVV		X	MIXED
AT1G20620
AT1G20630
AT2G43710	DYADILEFIVGR	X		MIXED
AT1G43800
AT1G56190	ADDCIGPEVESLVASLPEGGVLLLENVR	X		MIXED
AT3G12780
AT1G75780	GHYTEGAEIIDSVLDVVRK	X		MIXED
AT1G20010
AT5G23860
AT5G62700
AT5G12250
AT5G62690
AT5G44340
AT4G20890
AT2G29550
AT5G02490	EQVFSTYSDNQPGVLIQVYEGER	X		MIXED
AT1G16030
AT3G09440
AT3G12580
AT5G02500
AT4G36130	AMNPVEHPHGGGNHQHIGHA		X	MIXED
AT3G51190
AT2G18020
AT5G35630	IIAEYIWIGGSGIDLR	X		MIXED
AT5G16570
AT1G66200
AT5G37600
AT1G48470
AT3G17820
ATCG00860	WFDPLIFLSQTER	X		MIXED
ATCG01280
AT4G13500	FITKDEEPEQYWQSVGER	X		MIXED
AT2G05310
AT3G44300	HNEEGRDEFRKYHAS		X	MIXED
AT3G44310
AT5G38190	CGIPLSVELMEELTSFSKVP	X		MIXED
AT1G32010
AT3G27830	IGSEISSLTLEEAR	X		MIXED
AT3G27850
AT3G27840
