# Supplementary material for: Defining the Core Proteome of the Chloroplast Envelope Membranes
Source: Front Plant Sci. 2013 Feb 6;4:11. doi: 10.3389/fpls.2013.00011 (PMC3565376; doi:10.3389/fpls.2013.00011)
Supplement: Supplementary Table S1 — Proteins identified in the A. thaliana envelope membrane fraction. The first column gives the AGI number, the second the number of identified splice variants, the third the AGI of the splice variants, the fourth the AGI code of similar proteins detected, the fifth column the number of peptides assigned to the protein only, the sixth column the number of peptides additionally assigned to other proteins, and the seventh column a short description of the protein. In the second sheet the AGI number and all identified peptides are listed. Every peptide is identified by MS/MS. [file 38279_Schleiff_DataSheet2.ZIP › Table S6.xls]

## Sheet: Pisum_nomapping
Table S6. Peptides identified by analysis of P. sativum fractions not assigned to a protein
The peptide, the type of digestion yielding the peptide and the fraction(s) the peptide was identified in is given in sheet one. In sheet two the Arabidopsis ID, the Pisum ID, the peptide, the type of digestion yielding the peptide, the fraction(s) the peptide was identified in and the short description of the protein is given for all proteins identified by a single peptide only. In sheet three t…
Peptide	Trypsin	Elastase	Fraction
ANTFVAQRK	X		IE
LENYDFLIPENLLSPR	X		IE
DKNRPDSIMNQWTNWLK	X		IE
QFVDNFRR	X		IE
IIGFDNVR	X		OE and IE
MMQXXXXXXXXXXXXMKQGMVS		X	IE
VAAVMHDLR	X		IE
GVAEYLR	X		IE
QFVDNFR	X		IE
AGVKDYPDYQTKDTDILAAFR	X		IE
GGLDFTKDDENVNSKPFMR	X		IE
SPILGEELKQIENELSEIQK	X		IE
KGVTMXXXXXXXXXXXXXKHPV		X	IE
YIENHKFNR	X		IE
SSTINEDGEDPGEGLR	X		IE
IEKDENSQFFFQTCESDGKKR	X		IE
APHPLSSLNFAISDIFDIEGHVSTFGHPEWAR	X		IE
DSIDKSDPTRDPDDAPPPPPPETDAGDADKDD	X		OE and IE
ETKFPHAVWAAGR	X		IE
NPDEFXPER	X		IE
AVSSGSPWYGPDR	X		IE
NIFGLGKR	X		IE
DSLRADTEVR	X		IE
VISGALSCLKNDFLR	X		IE
VAPVGFFSR	X		IE
KCFDPLILIYR	X		IE
LSPQAMASLK	X		IE
LKLELAQFAELEAFAQFSSDLDKATQNQLAR	X		IE
DKIAVDAITGAAIATAAEFINYLT	X		IE
AASGAGGEDGGGITLTAQDGSR	X		IE
VSCFNSR	X		OE and IE
AYIQIPHE		X	IE
VLGLEWTR	X		IE
TAYPXAFIR	X		IE
YEGEWVR	X		IE
YFHWMGK	X		IE
QFDQFR	X		IE
VIMDVHR	X		IE
VHYQYALPQR	X		IE
KHPSIDPSTDFR	X		IE
EPSFTADGFEISVGTNHLGHFLLSR	X		IE
ANITENFSR	X		OE and IE
VFYEANEFVSPR	X		IE
TPGTLVHGNQDGNSNLTIGR	X		OE and IE
KKINPADVFDIR	X		IE
GTLRCIGATTLDEYRK	X		IE
DITELQDYLMFFIEPNR	X		IE
YRGEFEER	X		IE
IIGFXNVR	X		IE
IFEERDR	X		IE
SEALLQVVR	X		OE and IE
FHFGVGYRN	X		OE and IE
NLQGLNR	X		OE and IE
LSGQINVR	X		OE and IE
SFHFPTRVPR	X		IE
RKEDQKDEIENR	X		IE
IGGARFTXRK	X		IE
QACEWSPELAAACEVWK	X		IE
FKNFKR	X		OE and IE
GGLDMTKDDENVNSQPFMR	X		IE
LLILDHIQR	X		IE
LWRPWGFLFDEGSNELR	X		IE
LLENDSDLVHGLLEIEGALLGPSETGSR	X		IE
FSDPIAR	X		IE
YWFDTHNGSR	X		IE
NRPDSIMNQWTNWLK	X		IE
CFDPLILIYR	X		IE
GLAEQAFRK	X		IE
IGYMLAAR	X		OE and IE
YLGYYGDCGR	X		IE
QWREELKR	X		OE and IE
IEFFRR	X		OE and IE
IPSYNLR	X		IE
NRSPILGEELKQIENELSEIQK	X		IE
FQFMNTVR	X		OE and IE
KNWVPCLEFELEKGFVYR	X		IE
LLETWLMEVVFPR	X		IE
LEGERELTLGFVDLLR	X		IE
LNEFAQELR	X		IE
SQAETGEIKGHYLNATAGNFEEMIKR	X		OE and IE
VTPQPGVPPEEAGAAVAAESSTGTWTTVWTDGLTSVER	X		IE
LFQKEDVSFVLSR	X		IE
SIVEFENAR	X		IE
KTVTAMDVVAALK	X		IE
IVSPTQFAR	X		IE
YGAFGAVTLEK	X		IE
DDENVNSQPMMR	X		IE
TIPDPDDKKPEDWDER	X		IE
EHIPLFR	X		IE
XIGFDNVR	X		OE and IE
EVEYLXR	X		OE and IE
NFQFIQR	X		IE
VSKPWYVK	X		IE
IXGFDNVR	X		OE and IE
ILMASFIQR	X		IE
SLVTTLFDYNR	X		IE
SIFEVALEQFGNFLEER	X		IE
VCPSHVLDMQPGEAFVVR	X		IE
VTAQPGVPPEEPGAAVAAESSTGTWTTVWTDGLTSLDR	X		IE
SDPTRDPDDAPPPPPPETDAGDADKDD	X		OE and IE
VGGPPPLSGGLPGTLNSDEAR	X		IE
TDEAYNRDFSR	X		IE
YEIHHK	X		IE
AQAAVALATGEASDIVSEELAR	X		IE
IYDTCIGCTQCVR	X		IE
ILLQELFDRK	X		IE
SFFMNNEIKEYLLR	X		IE
WLFQQGK	X		IE
RFPELKIK	X		IE
YWTMXK	X		IE
QGMVSAATR	X		IE
WSPELAAACEVGKE	X		IE
DARIPPGPR	X		IE
RPGRMDR	X		IE
GLAEQAFR	X		IE
ANSIILKK	X		OE
XVAVKDLK	X		OE
QTRDSIDKSDPTRDPDDAPPPPPPETDA		X	OE
EEIVNACGVEDIHDGTNYSR	X		OE
MTPQPGVPPPEAGAAVAAESSTGTWTTVWTDGLTSLDR	X		OE
DPTRDPDDAPPPPPPETDAGDADKDD		X	OE
RDPDDAPPPPPPET		X	OE
FSFPKRPA		X	OE
NVEVRLREA		X	OE
VFQGPPHGIQVER	X		OE
NVAVKDLK	X		OE
QTRDSIDKSDPTRDPDDAPPPPPPET		X	OE
AITDSFGK	X		OE
RDPDDAPPPPPPETDAGDADKDD		X	OE
VSAXSVAPWK	X		OE
RDPDDAPPPPPPETDA		X	OE
QTRDSIDKSDPT		X	OE
LIFAGKQLE	X		OE
AMRVTPQPGVPPEEA		X	OE
SIEILTEAR	X		OE
DPTRDPDDAPPPPPPETDAGDA		X	OE
KVGSFSKDPIPDTCVTVCGASDLDACADACAR	X		OE
VKAXLGGR	X		OE
DPDDAPPPPPPETDAGDADKDD	X		OE
AHENGLQENYYWLDR	X		OE
GVYPDGLYR	X		OE
NRLFPDALTFPFF		X	OE
ISQQQTVR	X		OE
SAVNEIKR	X		OE
LSDLIQVVK	X		OE
MLENSFR	X		OE
SPQKPFR	X		OE
AWHNVPHPEERL		X	OE
LNQSPQNVVVAQVLYR	X		OE
LLAEIPIGAAFPLIFGSILYPMAK	X		OE
LIFAGXQLE	X		OE
DKSDPTRDPDDAPPPPPPETDAGDADKDD		X	OE
LVLGTXNREK	X		OE
NSISVXGWK	X		OE
QTRDSIDKSDPTRDPDDAPPPPPPETDAGDA		X	OE
KLDVVQR	X		OE
REASAVKERK	X		OE
PRSSFSGSLS		X	OE
PTGLTTEVK	X		OE
TVVAKNVR	X		OE
RDPDDAPPPPPPETDAGDA		X	OE
LKYSYNHK	X		OE
AGAGGGAALVR	X		OE
LISRKXVGSGR	X		OE
LKELEQK	X		OE
QGLGGKVR	X		OE
AASAAELKR	X		OE
WHNVPHPEERL		X	OE
GAPKARVET		X	OE
LVENDEYSESGR	X		OE
EIYIVWR	X		OE
NYGNSYFFRPI		X	OE
SHVVQQAIR	X		OE
GGMQXFVK	X		OE
IPYAYVK	X		OE
NYTDPWIQGDDKRTS		X	OE
NTYYTPDYKTKDTDILAAFR	X		OE
ALVDDNEFR	X		OE
YGRPILGCTIKPK	X		OE
WSGTAGLIFQR	X		OE
NVAVKXLK	X		OE
PRSSFSGSLSSPK	X		OE
NSLSVSGTLK	X		OE
YAKNDKLR	X		OE
AFGVEPQPGVPPEEAGA		X	OE
VTPQPGVPPEEAGAAVAAESSCGTWTTVWTDGLTSLDR	X		OE
SLQVLQQQQRYEREIA		X	OE
LYEEQAR	X		OE
ISGKVQVVG	X		OE
VTPQPGVPPEEAGAAVAAMSSTGTWTTVWTDGLTSLDR	X		OE
VYDDEVR	X		OE
QTVAVGVIK	X		OE
FKDYEQK	X		OE
DPIPDTCVTVCGVSDVDACADACAR	X		OE
AMAGGEGPIPQSCQDRAR	X		OE
LQVSEAEVNNISIR	X		OE
AMGIPPTT		X	OE
REVAVKR	X		OE
APPLPFLLSSLLQSRPQLK	X		OE
SSFSGSLSSPK	X		OE
YGRPLLGCTIQPK	X		OE
EGANEIKR	X		OE
VTPQPGVPAREAGAAVAAESSTGTWTTVWTDGLTSLDR	X		OE
LLAQDGHTVICSIHQPR	X		OE
QTRDSIDKSDPTRDPDDAPPPPPPETDAGDADKDD		X	OE
QEILQEK	X		OE
NYTDPWIQGDDKRTSRT		X	OE
NNLARIPRPS		X	OE
CVKARNEGRDLAREG		X	OE
IRSCQLLRSK	X		OE
VTPQPGVPPEEAGAAVAACSSTGTWTAVWTDGLTSLDR	X		OE
RSEALLQVVR	X		OE
VAMEAMIR	X		OE
DYAESHKK	X		OE
REASAVXERK	X		OE
SSPPQRPPKELNGIEILVDKL		X	OE
ILPYPCKK	X		OE
SVYEPLQTGLIAIDSMIPIGR	X		OE
NVAVKDLQ	X		OE
GRSLIGRK	X		OE

## Sheet: Tabelle1
Table S6, sheet 2
Arabidopsis ID	Species_ID	Peptide	Trypsin	Elastase	Fraction	Description
AT5G23890	Ps_contig_mira-and-tgicl-ass_30387	SANELQHSAIEFGFTVK	X		IE	LOCATED IN: mitochondrion, chloroplast thylakoid membrane, chloroplast, plastid, chloroplast envelope: EXPRESSED IN: 24 plant structures
AT3G25680	Ps_singlet_mira-and-tgicl-ass_5916	FQPSKPSTNAQAAVALTSGR	X		IE	unknown protein
AT3G26310	Ps_contig_mira-and-tgicl-ass_19324	KLNYLDMVVDETLR	X		IE	CYP71B35cytochrome P450, family 71, subfamily B, polypeptide 35
AT3G14750	Ps_contig_mira-and-tgicl-ass_37913	MAHFKDSLRADTEVRMR	X		IE	unknown protein (TAIR:AT1G67170.1)
AT3G56940	Ps_contig_mira-and-tgicl-ass_11848	TDYNQTHFVR	X		IE	CRD1, CHL27, ACSFdicarboxylate diiron protein, putative (Crd1)
AT5G24690	Ps_contig_mira-and-tgicl-ass_31166	LPNNIFEMSYPLR	X		IE	Protein of unknown function (DUF3411)
ATCG00120	Ps_contig_mira-and-tgicl-ass_35433	IAQIPVSEGYLGR	X		IE	ATPAATP synthase subunit alpha
AT1G44920	Ps_contig_mira-and-tgicl-ass_43607	NGSPFELFELLTSLVR	X		IE	unknown protein
AT4G13500	Ps_contig_mira-and-tgicl-ass_29782	EQEPEQYWQSAGER	X		IE	unknown protein
ATCG00340	Ps_contig_mira-and-tgicl-ass_29314	DFGYSFPCDGPGR	X		IE	PSABPhotosystem I, PsaA/PsaB protein
AT5G22830	Ps_contig_mira-and-tgicl-ass_3294	NNNGGPSMPFEIEVVEAALLSR	X		IE	ATMGT10, GMN10, MGT10, MRS2-11magnesium (Mg) transporter 10
AT3G07790	Ps_contig_mira-and-tgicl-ass_17548	RGGKVTPLNPLDSR	X		IE	DGCR14-related
AT5G46110	Ps_contig_mira-and-tgicl-ass_30333	RAPIDGNLLK	X		IE	APE2, TPTGlucose-6-phosphate/phosphate translocator-related
AT2G38025	Ps_contig_mira-and-tgicl-ass_17548	LYEEAIIAVTVDEPLQR	X		IE	Cysteine proteinases superfamily protein
AT3G18890	Ps_contig_mira-and-tgicl-ass_42441	IPSQRPYIPSPK	X		OE and IE	NAD(P)-binding Rossmann-fold superfamily protein
AT1G34430	Ps_contig_mira-and-tgicl-ass_29958	IVGTGPSGRIVA		X	IE	EMB30032-oxoacid dehydrogenases acyltransferase family protein
AT5G15802	Ps_contig_mira-and-tgicl-ass_41223	EGGLLSFNLIDDLFETIGNR	X		IE	unknown protein
AT3G09860	Ps_contig_mira-and-tgicl-ass_34802	GDPAIPHAAPQR	X		IE	unknown protein
AT5G42130	Ps_contig_mira-and-tgicl-ass_29324	EILKEEGWVGFTR	X		IE	Mitochondrial substrate carrier family protein
AT1G16790	Ps_contig_mira-and-tgicl-ass_34170	LDTKPGYVETFAIGVVSGAALNGFGAILPR	X		IE	ribosomal protein-related
AT2G47840	Ps_contig_mira-and-tgicl-ass_33666	AYALPFFNSLQYGHNILTQYPKFA		X	OE and IE	Uncharacterised conserved protein ycf60
AT5G03880	Ps_contig_mira-and-tgicl-ass_41634	EIVAVLDLDVLFYPCPR	X		IE	Thioredoxin family protein
AT2G26900	Ps_contig_mira-and-tgicl-ass_31111	NTPIPIDDKDDFKE	X		IE	Sodium Bile acid symporter family
AT1G69390	Ps_contig_mira-and-tgicl-ass_25975	SVSQETENFLLDAVNMGFFER	X		IE	ATMINE1, MINE1, ARC12homologue of bacterial MinE 1
AT1G23310	Ps_contig_mira-and-tgicl-ass_33796	AVMQILNTIIR	X		OE and IE	GGT1, AOAT1, GGAT1glutamate:glyoxylate aminotransferase
AT4G39460	Ps_contig_mira-and-tgicl-ass_31111	MQTGQFTSASNAVR	X		OE and IE	SAMC1, SAMT1S-adenosylmethionine carrier 1
AT1G21750	Ps_contig_mira-and-tgicl-ass_4622	FSGEEYDNFLALADKLR	X		IE	ATPDIL1-1, ATPDI5, PDI5, PDIL1-1PDI-like 1-1
AT5G33320	Ps_contig_mira-and-tgicl-ass_14210	FTPAYLQSAGLNVR	X		IE	CUE1, PPT, ARAPPTGlucose-6-phosphate/phosphate translocator-related
AT5G04590	Ps_contig_mira-and-tgicl-ass_43607	YLIDSWGIDKFR	X		IE	SIRsulfite reductase
AT3G47060	Ps_contig_mira-and-tgicl-ass_30664	ALLQSALEVALSIVR	X		IE	ftsh7FTSH protease 7
AT5G16150	Ps_contig_mira-and-tgicl-ass_32923	LYGKERVAAVMHDLRTA		X	IE	GLT1, PGLCTplastidic GLC translocator
AT4G19900	Ps_contig_mira-and-tgicl-ass_31850	YFVAPATETEKAQQDVLLER	X		IE	alpha 1,4-glycosyltransferase family protein
AT4G34240	Ps_contig_mira-and-tgicl-ass_37859	MLVEKEEEIIDALVKDLSKPR	X		IE	ALDH3I1, ALDH3aldehyde dehydrogenase 3I1
AT3G17970	Ps_contig_mira-and-tgicl-ass_43607	LGGKEFLSHDYQSR	X		IE	atToc64-III, TOC64-IIItranslocon at the outer membrane of chloroplasts 64-III
AT2G28000	Ps_contig_mira-and-tgicl-ass_43607	DIAFDQHSR	X		IE	CPN60A, CH-CPN60A, SLPchaperonin-60alpha
AT3G55800	Ps_singlet_mira-and-tgicl-ass_6809	KLRLLFEVAPL		X	OE	SBPASEsedoheptulose-bisphosphatase
AT1G16790	Ps_contig_mira-and-tgicl-ass_34170	ALNGFGAILPRIISPI		X	OE	ribosomal protein-related
AT5G51690	Ps_contig_mira-and-tgicl-ass_28969	SQDPYDVFRNPNGIIQL		X	OE	ACS121-amino-cyclopropane-1-carboxylate synthase 12
AT2G38670	Ps_31166.46894	GQKFDDGVVASGTR	X		OE	PECT1phosphorylethanolamine cytidylyltransferase 1
AT2G34640	Ps_contig_mira-and-tgicl-ass_28605	NWSVLKTTPQLR	X		OE	PTAC12, HMRplastid transcriptionally active 12
AT2G40840	Ps_contig_mira-and-tgicl-ass_29323	THVTLESLNKDNELQTIIKDLVRWGGR	X		OE	DPE2disproportionating enzyme 2
AT5G56730	Ps_contig_mira-and-tgicl-ass_32877	SSLTPSAAQLALQR	X		OE	Insulinase (Peptidase family M16) protein
AT1G53000	Ps_contig_mira-and-tgicl-ass_19611	NFGADVIMTSESCR	X		OE	KDSBNucleotide-diphospho-sugar transferases superfamily protein
AT5G17170	Ps_contig_mira-and-tgicl-ass_31617	SFDDQPDTYNCPQCQASK	X		OE	ENH1rubredoxin family protein
AT2G45360	Ps_contig_mira-and-tgicl-ass_32359	NANFISKMDSGYIWRSVVAR	X		OE	Protein of unknown function (DUF1442)
AT1G15420	Ps_contig_mira-and-tgicl-ass_37334	KPPSADSVDVLLK	X		OE	CONTAINS InterPro DOMAIN/s: Small-subunit processome, Utp12 (InterPro:IPR007148)
AT4G00630	Ps_contig_mira-and-tgicl-ass_36323	LSEVKLPASEIAATI		X	OE	KEA2, ATKEA2K+ efflux antiporter 2
ATCG00490	Ps_contig_mira-and-tgicl-ass_3294	DDENVNSQPFMR	X		OE	RBCLribulose-bisphosphate carboxylases
AT2G47240	Ps_contig_mira-and-tgicl-ass_38024	TFPDEMCMLGNVGAV		X	OE	CER8, LACS1AMP-dependent synthetase and ligase family protein
AT1G36180	Ps_contig_mira-and-tgicl-ass_32056	SDDLEGVSSIL		X	OE	ACC2acetyl-CoA carboxylase 2
AT5G42070	Ps_contig_mira-and-tgicl-ass_31015	AYRPCPGFVASGGR	X		OE	unknown protein
AT1G44170	Ps_singlet_mira-and-tgicl-ass_6370	IVHGGEKDETKLR	X		OE	ALDH3H1, ALDH4aldehyde dehydrogenase 3H1
AT5G08540	Ps_contig_mira-and-tgicl-ass_28309	GFVLEEILRKYI		X	OE	unknown protein
AT3G05130	Ps_contig_mira-and-tgicl-ass_29781	DETKYEVDLQNEK	X		OE	BEST Arabidopsis thaliana protein match is: Prefoldin chaperone subunit family protein (TAIR:AT5G27330.1)
AT3G01280	Ps_contig_mira-and-tgicl-ass_32820	ASALIQHEWRPK	X		IE	VDAC1, ATVDAC1voltage dependent anion channel 1
	Ps_contig_mira-and-tgicl-ass_28812
AT4G30950	Ps_contig_mira-and-tgicl-ass_29028	YLNEASWNWR	X		IE	FAD6, FADC, SFD4fatty acid desaturase 6
	Ps_contig_mira-and-tgicl-ass_33731
AT3G46780	Ps_singlet_mira-and-tgicl-ass_5294	NSSAPGFSFGSPR	X		IE	PTAC16plastid transcriptionally active 16
	Ps_contig_mira-and-tgicl-ass_28969
AT3G16950	Ps_contig_mira-and-tgicl-ass_36119	LAVHAHPTLSEVLDELFK	X		IE	LPD1, ptlpd1lipoamide dehydrogenase 1
	Ps_contig_mira-and-tgicl-ass_25975
AT1G70680	Ps_contig_mira-and-tgicl-ass_28970	HAAFFDVNKDGLIYPWETFR	X		IE	Caleosin-related family protein
	Ps_contig_mira-and-tgicl-ass_40001
AT3G26740	Ps_contig_mira-and-tgicl-ass_27171	TAASENIDRDYLEYNDPK	X		IE	CCLCCR-like
	Ps_contig_mira-and-tgicl-ass_32730
	Ps_contig_mira-and-tgicl-ass_42316
AT1G15820	Ps_contig_mira-and-tgicl-ass_37291	TAENFVNSTGEQGYPGGK	X		IE	LHCB6, CP24light harvesting complex photosystem II subunit 6
	Ps_contig_mira-and-tgicl-ass_32001
	Ps_contig_mira-and-tgicl-ass_36658
	Ps_contig_mira-and-tgicl-ass_29519
	Ps_contig_mira-and-tgicl-ass_36727
	Ps_singlet_mira-and-tgicl-ass_8580
AT1G76080	Ps_contig_mira-and-tgicl-ass_6285	VIQVPTFLFIR	X		OE	ATCDSP32, CDSP32chloroplastic drought-induced stress protein of 32 kD
	Ps_contig_mira-and-tgicl-ass_30824
AT4G33350	Ps_contig_mira-and-tgicl-ass_32060	FIPPGKKHSQHMQEV		X	OE	Tic22-like family protein
	Ps_contig_mira-and-tgicl-ass_32060
AT5G66120	Ps_contig_mira-and-tgicl-ass_32213	EKNMQALMAR	X		OE	3-dehydroquinate synthase, putative
	Ps_contig_mira-and-tgicl-ass_28893
AT4G32970	Ps_contig_mira-and-tgicl-ass_36919	IQKHIHDNYHNLKDHETQYQNTLS		X	OE	unknown protein (TAIR:AT4G32960.1)
	Ps_contig_mira-and-tgicl-ass_36423
AT3G46780	Ps_singlet_mira-and-tgicl-ass_5294	RKDSSTVFVAGATGQAGIR	X		OE	PTAC16plastid transcriptionally active 16
	Ps_contig_mira-and-tgicl-ass_28969
AT5G14105	Ps_contig_mira-and-tgicl-ass_33232	RHWLEEETPNPS		X	OE	unknown protein
	Ps_contig_mira-and-tgicl-ass_11070
AT3G03870	Ps_contig_mira-and-tgicl-ass_37622	IMFQIYADDKR	X		OE	unknown protein (TAIR:AT5G18130.1)
	Ps_contig_mira-and-tgicl-ass_7990
AT3G22950	Ps_contig_mira-and-tgicl-ass_4622	LSGEGLYDGLGWIAQRV		X	OE	ATARFC1, ARFC1ADP-ribosylation factor C1
	Ps_contig_mira-and-tgicl-ass_31190
AT2G37220	Ps_contig_mira-and-tgicl-ass_33322	VNSGPPPPPRENSR	X		OE	RNA-binding (RRM/RBD/RNP motifs) family protein
	Ps_contig_mira-and-tgicl-ass_37334
AT4G31720	Ps_contig_mira-and-tgicl-ass_34944	HQEYFADSPSTGMDPATR	X		OE	TAFII15, STG1TBP-associated factor II 15
	Ps_contig_mira-and-tgicl-ass_28813

## Sheet: Tabelle2
Table S6, sheet 3
Arabidopsis ID	Species_ID	Peptide	Trypsin	Elastase	Fraction
AT3G44750	Ps_contig_mira-and-tgicl-ass_29519	VGDQKLVLGTXNREKIPQ	X		OE
AT5G03740	Ps_contig_mira-and-tgicl-ass_14874
AT2G21130	Ps_contig_mira-and-tgicl-ass_29904	VFFDMTVGGQPAGR	X		OE
AT2G16600	Ps_contig_mira-and-tgicl-ass_15708
	Ps_singlet_mira-and-tgicl-ass_8851
	Ps_contig_mira-and-tgicl-ass_42266
AT1G02130	Ps_contig_mira-and-tgicl-ass_28720	MASQPSNNARPPTVQIR	X		OE
AT5G47200	Ps_contig_mira-and-tgicl-ass_32841
AT1G07940	Ps_contig_mira-and-tgicl-ass_16449	EAANFTSQVIIIEPXR	X		OE
AT1G07920
AT1G07930
AT5G60390
