# Supplementary material for: Defining the Core Proteome of the Chloroplast Envelope Membranes
Source: Front Plant Sci. 2013 Feb 6;4:11. doi: 10.3389/fpls.2013.00011 (PMC3565376; doi:10.3389/fpls.2013.00011)
Supplement: Supplementary Table S1 — Proteins identified in the A. thaliana envelope membrane fraction. The first column gives the AGI number, the second the number of identified splice variants, the third the AGI of the splice variants, the fourth the AGI code of similar proteins detected, the fifth column the number of peptides assigned to the protein only, the sixth column the number of peptides additionally assigned to other proteins, and the seventh column a short description of the protein. In the second sheet the AGI number and all identified peptides are listed. Every peptide is identified by MS/MS. [file 38279_Schleiff_DataSheet2.ZIP › Table S7.xls]

## Sheet: Medicago_nomapping
Table S7. Peptides identified by analysis of M. sativa fractions not assigned to a protein
The peptide, the type of digestion yielding the peptide and the fraction(s) the peptide was identified in is given in sheet one. In sheet two the Arabidopsis ID, the Medicago ID, the peptide, the type of digestion yielding the peptide, the fraction(s) the peptide was identified in and the short description of the protein is given for all proteins identified by a single peptide only. In sheet thre…
Peptide	Trypsin	Elastase
ANRVALEA		X
CVKKRNEGRDLAREGNEII		X
SSDEIFVCER	X
WNFEWFGPGSPGLFAAR	X
FLSQPFFVAEVFTGDPGKYVGLAETIR	X
LVFRGFSWPIAAYR	X
MVVFGGKK	X
DVGVKKETR	X
AGNYGRAVYEC		X
RTVDVIASR	X
ETYFTPDYETKDTDILAAFR	X
IKKDIQPWQERR	X
SVDELLQR	X
DKFGDDSVLQFGGGTLGHPWGNAPGAVANRV		X
THSYTGDQRILDASHRDLRRA		X
FKESELIHCR	X
SPPLPYLLSWLLQSRAHPK	X
AVGDAEDGEEGRGLSPAMRTTRPR	X
SISAGPNVR	X
CAGLPIAAK	X
FLSQPFFVAEVFTGSPGKYVGIVETIR	X
FHFGVGYRN	X
FGEAVWFK	X
YYTPDYETKDTDILAAFRVTPQPGVPKEEAGA		X
EGPNLLKLAR	X
IGPKWYR	X
EFPGQVLR	X
ANVSDFGLSR	X
LIPFVALDVR	X
YYTPDYETKDTDILAAFRMTPQPGVPPKEAGAAV		X
TRPFYR	X
GMDVIDTGAPLSVPVGGATLGR	X
KNLDAATER	X
FLSQPFFVAEVFEGSPGKYVGLAETIR	X
QYFLGLEK	X
LETLLAFER	X
KDTCPDCDGAGFVR	X
VYLGPETTR	X
VKILVDPEVK	X
NFAFPSGL		X
LRFWSDPDTELKLAK	X
AGNYGRAVYECL		X
NLQGLNR	X
ALSIVQGR	X
GLAYDISDDQQDITR	X
AGGIFLPLVK	X
FWDIKFK	X
LVENDEYSESGR	X
QVQEFQEEVLDR	X
GKDVEVQEQGAEFTAK	X
ALFDLAYAR	X
YYTPDYETKDTDILAAFRVTPQPGVPAEERGAA		X
QVERDKLNKYGRGPLGCTIKPKL		X
FIYDEEK	X
YSEITFPILSPDPATKR	X
EAFWFYR	X
FRVSPQPGVPAEEAGAAVA		X
MTRDDFAK	X
DKNYPLGR	X
AGVKANITENFSR	X
AVSSGSPWYGPDRVK	X
SHVVQQAIR	X
IGNLSFQSYRPTKKNILVVGPVPGKK	X
IFNVLGEPIDNLGPVDTSATSPIHR	X
APWLEPLRGPNGLDLSR	X
IIEGDAEDLPFPTDYADR	X
TRSPPLPYLLSWLLQSR	X
FRVSPQPGVPAEEAGAAVAAES		X
NNNAWAYAT		X
YYTPDYETKDTDILAAFRVCPQPGVPPEEAGAA		X
AACEVWKEIKFEFQATDTL		X
NTTGQQINVTCEVQQLLGNNRVR	X
FGLVAVDR	X
GFSWPIAAYR	X
GNPTEVYRR	X
RYNKKPTIT		X
FTGKQPFDV	X
KYPGGAFDPLGYSKDPK	X
ASSGSPWYGPDRV		X
ARPTELPIR	X
EVTLGFVDLLRDDYPEKDR	X
LATSGANFAR	X
RLTFDEIQSK	X
IEINRLFPDALTFPFF		X
AACEVWKEIKFEVEAVDTL		X
IGANVGSAQGPTGLGK	X
YKAQTVTGEIKGHYLNATA		X
ISKKIMSLR	X
VLISEVLVR	X
FRVSPQPGVPAEEAGAAVAA		X
AGIQFPVGR	X
KKVASSGSPWYGPDRV		X
FDSLEQLDEFSR	X
ATTKKVASSGSPWYGPDRV		X
DIQPWKER	X
ERVEIPFSAVAATPDINYGCG	X
AGACEVWKEIKFEFQAMDTV		X
GIDRDSEPVLFMTPLN	X
FVLPPFLTLK	X
GEVGYPGGIFNPLNFAPTLEAK	X
ALEACVKKRNEGRDLA		X
APPLPFLLSSLLQSRPQLK	X
KSWIPGVR	X
DPISDIIVR	X
LIDWPEGGYLISNSPMPR	X
LLAQDGHTVICSIHQPR	X
AGLQFPVGR	X
EIIIDVPLASR	X
ENFGDDSVLQFGGGTLGHPWGNAPGAVANRV		X
SFIAHTPKNY		X
KTRPFYR	X
QGIPLITGRFDSLEQLDEFSR	X
TVVPGSPLEDIKLAINTIGSLVR	X
QGIPLITGR	X
PHSSISGSVSSPK	X
FFINVLAEPAEVVAEYLVPNIR	X
FEIPAKIK	X
GKFDEGSL		X
NLNFFTR	X
ALEACIKGRNEGRDLA		X
CLADTVYGTELGFR	X
SIGLLCFR	X
NYQFLQR	X
GLPADVAGDPGFAVR	X
IPRPSYHLFSK	X
SVVEPLQTGLIAIDSMIPIGR	X
SPPLPYLLSWLLQSR	X
KSAFVDVSPEETVQKNAFER	X

## Sheet: Tabelle1
Table S7, sheet 2
Arabidopsis ID	Species_ID	Peptide	Trypsin	Elastase	Description
AT4G00630	Medtr7g084460.1	VGQIIAQLLSER	X		KEA2K+ efflux antiporter 2
AT5G52980	Medtr1g121560.1	AFLSEASTDTTLSAELR	X		CONTAINS InterPro DOMAIN/s: ATPase, vacuolar ER assembly factor, Vma12 (InterPro:IPR021013)
AT5G51020	Medtr3g151420.1	DQASRDPDNYFNIR	X		CRLcrumpled leaf
AT5G58140	Medtr8g084040.1	LGSATGSNEIKQHPFFR	X		PHOT2, NPL1phototropin 2
ATCG00720	Medtr2g080770.1	SKVYDWFEER	X		PETBphotosynthetic electron transfer B
AT2G38550	Medtr7g080440.1	EITEEGKEYFSSAAENSPEVK	X		Transmembrane proteins 14C
AT4G29130	Medtr4g159960.1	FVESEPEGFHPPPGR	X		ATHXK1, GIN2, HXK1hexokinase 1
AT2G42220	Medtr7g111490.1	LLIVCQEGLR	X		Rhodanese/Cell cycle control phosphatase superfamily protein
AT5G12470	Medtr4g104500.1	SGGLNEALLLLAQAGR	X		Protein of unknown function (DUF3411)
AT5G35450	Medtr8g024970.1	YIHMSMEKSRSKSR	X		Disease resistance protein (CC-NBS-LRR class) family
AT2G35230	Medtr8g092880.1	KLNENLGVNKIGK	X		hydroxyproline-rich glycoprotein family protein
AT2G26250	Medtr3g138870.1	KSGKFDEGSLEFQKR	X		FDH, KCS103-ketoacyl-CoA synthase 10
ATCG00680	AC151525.28	AGSMDNGDGIAVGWLGHPIFR	X		PSBBphotosystem II reaction center protein B
AT3G06510	Medtr4g009000.1	FGLVAVDRANNLAR	X		SFR2Glycosyl hydrolase superfamily protein
AT3G46780	Medtr4g084290.1	KKDPSTVFVAGATGQAGIR	X		PTAC16plastid transcriptionally active 16
AT1G52230	Medtr2g122810.1	GPQLPPKLGPR	X		PSAH2, PSAH-2, PSI-Hphotosystem I subunit H2
AT2G03220	Medtr4g021820.1	GMKNSSDKNKTIVKV		X	FT1, ATFUT1, ATFT1, MUR2fucosyltransferase 1
AT3G44880	Medtr4g076120.1	GGCTVIPQASPEGPEAR	X		ACD1, LLS1, PAOPheophorbide a oxygenase family protein with Rieske [2Fe-2S] domain
AT1G32220	Medtr5g029140.1	RVDGFEIPLDLVGEPAER	X		NAD(P)-binding Rossmann-fold superfamily protein
AT1G06950	Medtr5g082650.1	LSNSLIQAVALLR	X		ATTIC110, TIC110translocon at the inner envelope membrane of chloroplasts 110
AT5G17770	Medtr7g103920.1	FTFSLPTPTSVLGLPIGQHISCR	X		ATCBR, CBR1, CBRNADH:cytochrome B5 reductase 1
AT1G62390	Medtr8g147450.1	LAQMPANCSFRVLRDVVSKR	X		Phox2Octicosapeptide/Phox/Bem1p (PB1) domain-containing protein / tetratricopeptide repeat (TPR)-containing protein
AT5G64040	Medtr3g144130.1	AYTVQFGTCKFPENFTGCQDLAK	X		PSANphotosystem I reaction center subunit PSI-N, chloroplast, putative / PSI-N, putative (PSAN)
AT4G12800	Medtr7g089570.1	GIEVGLAHGFFLVGPFVK	X		PSALphotosystem I subunit l
AT2G16600	Medtr4g100810.1	IIFELFADVTPR	X		ROC3rotamase CYP 3
AT5G01500	Medtr3g025560.1	GTPYTTVLEAFAGIVAR	X		TAACthylakoid ATP/ADP carrier
AT5G58940	Medtr5g078150.1	NGEAVFAMDPR	X		CRCK1calmodulin-binding receptor-like cytoplasmic kinase 1
AT2G24670	Medtr5g008060.1	SSDEGSMADKAK	X		Domain of unknown function (DUF313)
	Medtr5g007990.1
AT5G64940	Medtr3g144970.1	TAQFFLNSFEER	X		ATATH13, ATH13ABC2 homolog 13
	Medtr4g140720.1
	Medtr3g144970.2
AT1G15510	Medtr5g106940.1	DPTCLCMVCKNYTRA		X	ATECB2, ECB2, VAC1Tetratricopeptide repeat (TPR)-like superfamily protein
	Medtr5g107040.1
AT2G37170	Medtr4g081730.2	AKDVEVQEQGEYSAK	X		PIP2B, PIP2:2plasma membrane intrinsic protein 2
	Medtr4g081730.1
ATCG00580	Medtr5g068130.1	SGSTGERSFADIITSIR	X		PSBEphotosystem II reaction center protein E
	Medtr4g042270.1
AT3G14470	Medtr3g041120.1	CLRTFLPCCSWR	X		NB-ARC domain-containing disease resistance protein
	Medtr3g030400.1
	Medtr3g041090.1

## Sheet: Tabelle2
Table S7, sheet 3
Arabidopsis ID	Species_ID	Peptide	Trypsin	Elastase
AT2G35510	Medtr5g033580.2	KHASRHATCPNGALRPVLPQWASLVSPRNK	X
AT1G32230	Medtr5g033580.1
AT2G28720	AC233662.2	MGIMNSFINDIFEKLAQES		X
AT5G59910	Medtr4g078640.1
AT1G07790	Medtr4g095790.1
	Medtr4g078880.1
	Medtr1g081120.1
	Medtr4g096630.1
	Medtr1g117030.1
	Medtr4g078900.1
	Medtr4g078620.1
	Medtr4g078860.1
	Medtr7g118390.1
AT3G53730	Medtr4g079480.1	DNIQGITKPAIRR	X
AT3G45930	Medtr7g118080.1
AT3G46320	Medtr2g114070.1
AT2G28740	Medtr8g039670.1
AT5G59690	Medtr3g080600.1
AT5G59970	Medtr3g094110.1
AT1G07820	Medtr5g072490.1
AT1G07660	Medtr8g128950.1
