# Supplementary material for: Defining the Core Proteome of the Chloroplast Envelope Membranes
Source: Front Plant Sci. 2013 Feb 6;4:11. doi: 10.3389/fpls.2013.00011 (PMC3565376; doi:10.3389/fpls.2013.00011)
Supplement: Supplementary Table S9–S12 — List of all proteins in category I. The first column is the AGI identifier, the second column the name and aliases of the protein, and the third column the number of studies, where the protein was identified. Category Ia are proteins found in our study and at least one other study and category Ib are proteins identified not in our study but at least two other studies. Category IIa are proteins found in our study and at least two other studies but also in the stromal or thylakoid fraction. Category IIb are proteins found in three other studies and also in the stromal or thylakoid fraction. Category IIIa are proteins only identified in our study and category IIIb are proteins found only in one study excluding our study. Category IVa and IVb contains proteins identified in the stromal or thylakoid fraction and only in our and less than two other studies (IVa) or in less than three other studies (IVb). [file 38279_Schleiff_DataSheet3.ZIP]

Archive with 4 entries (4 files):
- 38279_Schleiff_DataSheet7.XLS
- 38279_Schleiff_DataSheet4.XLS
- 38279_Schleiff_DataSheet5.XLS
- 38279_Schleiff_DataSheet6.XLS
