# Supplementary material for: Defining the Core Proteome of the Chloroplast Envelope Membranes
Source: Front Plant Sci. 2013 Feb 6;4:11. doi: 10.3389/fpls.2013.00011 (PMC3565376; doi:10.3389/fpls.2013.00011)
Supplement: Supplementary Table S9–S12 — List of all proteins in category I. The first column is the AGI identifier, the second column the name and aliases of the protein, and the third column the number of studies, where the protein was identified. Category Ia are proteins found in our study and at least one other study and category Ib are proteins identified not in our study but at least two other studies. Category IIa are proteins found in our study and at least two other studies but also in the stromal or thylakoid fraction. Category IIb are proteins found in three other studies and also in the stromal or thylakoid fraction. Category IIIa are proteins only identified in our study and category IIIb are proteins found only in one study excluding our study. Category IVa and IVb contains proteins identified in the stromal or thylakoid fraction and only in our and less than two other studies (IVa) or in less than three other studies (IVb). [file 38279_Schleiff_DataSheet3.ZIP › 38279_Schleiff_DataSheet7.XLS]

## Sheet: Sheet1
Table S12. List of all proteins of category IV.
The first column is the AGI identifier, the second column the name and aliases of the protein and the third column the number of studies, where the protein was identified. Category IVa are proteins found in our study and maximal one other study and the stromal or thylakoid fraction and category IVb are proteins identified not in our study but maximal two other studies and the stromal or thylakoid…
Category IVa
AGI	Name and aliases	Studies
AT1G30380	PSAK	1
AT2G05620	PGR5	1
AT2G35490	unknown	1
AT3G16140	PSAH-1	1
AT3G61470	LHCA2	1
AT4G04020	FIB	1
AT4G19710	AK-HSDH II, AK-HSDH	1
AT4G21280	PSBQ, PSBQA, PSBQ-1	1
AT4G22890	PGR5-LIKE A	1
AT5G23060	CaS	1
AT5G54270	LHCB3, LHCB3*1	1
AT5G55280	FTSZ1-1, ATFTSZ1-1, CPFTSZ	1
AT5G66120	unknown	1
AT5G66570	PSBO-1, OEE1, OEE33, OE33, PSBO1, MSP-1	1
ATCG00140	ATPH	1
ATCG00150	ATPI	1
ATCG00350	PSAA	1
ATCG00580	PSBE	1
ATCG00680	PSBB	1
ATCG01060	PSAC	1
ATCG01110	NDHH	1
AT1G06680	PSBP-1, OEE2, PSII-P, OE23	2
AT1G20340	DRT112, PETE2	2
AT1G29930	CAB1, AB140, CAB140, LHCB1.3	2
AT1G54780	TLP18.3	2
AT1G56190	unknown	2
AT1G61520	LHCA3	2
AT1G71500	unknown	2
AT1G76080	ATCDSP32, CDSP32	2
AT1G79040	PSBR	2
AT2G20260	PSAE-2	2
AT2G42220	unknown	2
AT3G08940	LHCB4.2	2
AT3G09440	unknown	2
AT3G14420	unknown	2
AT3G45140	LOX2, ATLOX2	2
AT3G47070	unknown	2
AT3G50820	PSBO2, PSBO-2, OEC33	2
AT4G03280	PETC, PGR1	2
AT4G05180	PSBQ, PSBQ-2, PSII-Q	2
AT4G09010	APX4, TL29	2
AT4G10340	LHCB5	2
AT4G12800	PSAL	2
AT5G01530	LHCB4.1	2
AT5G01600	ATFER1, FER1	2
AT5G10160	unknown	2
AT5G17170	ENH1	2
AT5G38660	APE1	2
AT5G64040	PSAN	2
ATCG00020	PSBA	2
ATCG00120	ATPA	2
ATCG00270	PSBD	2
ATCG00280	PSBC	2
ATCG00340	PSAB	2
ATCG00490	RBCL	2
ATCG00540	PETA	2
Category IVb
AGI	Name and aliases	Studies
AT1G01080	unknown	1
AT1G03600	PSB27	1
AT1G03680	ATHM1, TRX-M1, ATM1, THM1	1
AT1G04420	unknown	1
AT1G04620	unknown	1
AT1G07660	unknown	1
AT1G10760	SEX1, SOP1, SOP, GWD1, GWD	1
AT1G14810	unknown	1
AT1G15140	unknown	1
AT1G16080	unknown	1
AT1G16720	HCF173	1
AT1G17220	FUG1	1
AT1G17580	MYA1, ATMYA1, XI-1	1
AT1G20620	CAT3, SEN2, ATCAT3	1
AT1G23730	ATBCA3, BCA3	1
AT1G23740	unknown	1
AT1G24360	unknown	1
AT1G26230	unknown	1
AT1G29700	unknown	1
AT1G32550	FdC1	1
AT1G48350	unknown	1
AT1G49240	ACT8	1
AT1G49970	CLPR1, NCLPP5, SVR2	1
AT1G51060	HTA10	1
AT1G51110	unknown	1
AT1G52740	HTA9	1
AT1G54500	unknown	1
AT1G62750	ATSCO1, ATSCO1/CPEF-G, SCO1	1
AT1G63770	unknown	1
AT1G64680	unknown	1
AT1G66200	ATGSR2, GSR2, GLN1_2	1
AT1G72640	unknown	1
AT1G73990	SPPA, SPPA1	1
AT1G74310	ATHSP101, HSP101, HOT1	1
AT1G76180	ERD14	1
AT1G78630	emb1473	1
AT1G79850	RPS17, CS17, PRPS17	1
AT1G80380	unknown	1
AT1G80560	ATIMD2, IMD2	1
AT2G04700	unknown	1
AT2G05070	LHCB2.2, LHCB2	1
AT2G05990	MOD1, ENR1	1
AT2G21170	TIM, PDTPI	1
AT2G21330	FBA1	1
AT2G21385	unknown	1
AT2G25140	HSP98.7, CLPB-M, CLPB4	1
AT2G28190	CSD2, CZSOD2	1
AT2G29720	CTF2B	1
AT2G30790	PSBP-2	1
AT2G30950	VAR2, FTSH2	1
AT2G33450	unknown	1
AT2G38140	PSRP4	1
AT2G38810	HTA8	1
AT2G40490	HEME2	1
AT2G42130	unknown	1
AT2G42530	COR15B	1
AT2G42540	COR15A, COR15	1
AT2G43030	unknown	1
AT2G43750	OASB, ACS1, CPACS1, ATCS-B	1
AT2G44650	CHL-CPN10, CPN10	1
AT2G44920	unknown	1
AT2G45290	unknown	1
AT2G46820	PTAC8, TMP14, PSAP, PSI-P	1
AT2G47400	CP12-1, CP12	1
AT2G47730	ATGSTF8, ATGSTF5, GST6, GSTF8	1
AT2G47940	DEGP2	1
AT3G08920	unknown	1
AT3G12110	ACT11	1
AT3G12780	PGK1	1
AT3G15190	unknown	1
AT3G19170	ATPREP1, ATZNMP, PREP1	1
AT3G20390	unknown	1
AT3G23710	unknown	1
AT3G25920	RPL15	1
AT3G26520	TIP2, SITIP, GAMMA-TIP2, TIP1_2	1
AT3G26650	GAPA, GAPA-1	1
AT3G44890	RPL9	1
AT3G45450	unknown	1
AT3G46520	ACT12	1
AT3G48420	unknown	1
AT3G48730	GSA2	1
AT3G52150	unknown	1
AT3G54210	unknown	1
AT3G54900	CXIP1, ATGRXCP	1
AT3G55250	unknown	1
AT3G56090	ATFER3, FER3	1
AT3G58610	unknown	1
AT3G60750	unknown	1
AT3G63140	CSP41A	1
AT3G63490	unknown	1
AT4G01050	TROL	1
AT4G01800	AGY1, AtcpSecA, SECA1	1
AT4G03520	ATHM2	1
AT4G18810	unknown	1
AT4G24620	PGI1, PGI	1
AT4G24830	unknown	1
AT4G25100	FSD1, ATFSD1	1
AT4G25130	PMSR4	1
AT4G27070	TSB2	1
AT4G29060	emb2726	1
AT4G29840	MTO2, TS	1
AT4G31990	ASP5, AAT3, ATAAT1	1
AT4G33010	AtGLDP1, GLDP1	1
AT4G34200	EDA9	1
AT4G37000	ACD2, ATRCCR	1
AT4G37930	SHM1, STM, SHMT1	1
AT4G39970	unknown	1
AT5G02490	unknown	1
AT5G02500	HSC70-1, HSP70-1, AT-HSC70-1, HSC70	1
AT5G08280	HEMC	1
AT5G08680	unknown	1
AT5G09650	AtPPa6, PPa6	1
AT5G09810	ACT7	1
AT5G13120	ATCYP20-2, CYP20-2	1
AT5G13510	unknown	1
AT5G14320	unknown	1
AT5G14910	unknown	1
AT5G15530	BCCP2, CAC1-B	1
AT5G16390	CAC1, CAC1A, BCCP, BCCP1	1
AT5G16710	DHAR3	1
AT5G17990	TRP1, pat1	1
AT5G19220	ADG2, APL1	1
AT5G21430	unknown	1
AT5G24020	MIND, ARC11, ATMIND1	1
AT5G25510	unknown	1
AT5G26742	emb1138	1
AT5G27240	unknown	1
AT5G27670	HTA7	1
AT5G28540	BIP1	1
AT5G35170	unknown	1
AT5G35360	CAC2	1
AT5G35630	GS2, GLN2, ATGSL1	1
AT5G35970	unknown	1
AT5G38410	unknown	1
AT5G40950	RPL27	1
AT5G42070	unknown	1
AT5G46290	KASI, KAS1	1
AT5G46580	unknown	1
AT5G48790	unknown	1
AT5G49910	CPHSC70-2EAT SHOCK PROTEIN 70-2, HSC70-7, cpHsc70-2	1
AT5G50250	CP31B	1
AT5G51820	PGM, ATPGMP, PGM1, STF1	1
AT5G51830	unknown	1
AT5G52440	HCF106	1
AT5G54600	unknown	1
AT5G54770	THI1, TZ, THI4	1
AT5G56500	unknown	1
AT5G58330	unknown	1
AT5G60600	GCPE, ISPG, CSB3, CLB4, HDS	1
AT5G63310	NDPK2, NDPK1A, NDPK IA IA, NDPK IA, ATNDPK2	1
AT5G63570	GSA1	1
ATCG00470	ATPE	1
ATCG00780	RPL14	1
AT1G01090	PDH-E1 ALPHA	2
AT1G05190	emb2394	2
AT1G09130	unknown	2
AT1G11750	CLPP6, NCLPP1, NCLPP6	2
AT1G11860	unknown	2
AT1G12230	unknown	2
AT1G13930	unknown	2
AT1G16880	unknown	2
AT1G30120	PDH-E1 BETA	2
AT1G32060	PRK	2
AT1G35680	unknown	2
AT1G44575	NPQ4, PSBS	2
AT1G50250	FTSH1	2
AT1G52510	unknown	2
AT1G53240	mMDH1	2
AT1G55480	ZKT	2
AT1G66670	CLPP3, NCLPP3	2
AT1G67700	unknown	2
AT2G04030	CR88, EMB1956, HSP90.5, Hsp88.1, AtHsp90.5	2
AT2G20890	PSB29, THF1	2
AT2G24020	unknown	2
AT2G40300	ATFER4, FER4	2
AT3G04790	unknown	2
AT3G14110	FLU	2
AT3G15360	ATHM4, TRX-M4, ATM4	2
AT3G25770	AOC2	2
AT3G27830	RPL12-A, RPL12	2
AT3G48870	ATCLPC, ATHSP93-III, HSP93-III	2
AT3G55800	SBPASE	2
AT3G56910	PSRP5	2
AT4G01310	unknown	2
AT4G02770	PSAD-1	2
AT4G12060	unknown	2
AT4G13670	PTAC5	2
AT4G16155	unknown	2
AT4G17560	unknown	2
AT4G25050	ACP4	2
AT4G27700	unknown	2
AT4G28750	PSAE-1	2
AT4G30620	unknown	2
AT4G38970	FBA2	2
AT5G04140	GLU1, GLS1, GLUS, FD-GOGAT	2
AT5G04590	SIR	2
AT5G14740	CA2, CA18, BETA CA2	2
AT5G17670	unknown	2
AT5G18660	PCB2	2
AT5G20140	unknown	2
AT5G38520	unknown	2
AT5G47190	unknown	2
AT5G51070	ERD1, CLPD, SAG15	2
AT5G55220	unknown	2
AT5G59870	HTA6	2
AT5G61410	RPE, EMB2728	2
