# Supplementary material for: Defining the Core Proteome of the Chloroplast Envelope Membranes
Source: Front Plant Sci. 2013 Feb 6;4:11. doi: 10.3389/fpls.2013.00011 (PMC3565376; doi:10.3389/fpls.2013.00011)
Supplement: Supplementary Table S9–S12 — List of all proteins in category I. The first column is the AGI identifier, the second column the name and aliases of the protein, and the third column the number of studies, where the protein was identified. Category Ia are proteins found in our study and at least one other study and category Ib are proteins identified not in our study but at least two other studies. Category IIa are proteins found in our study and at least two other studies but also in the stromal or thylakoid fraction. Category IIb are proteins found in three other studies and also in the stromal or thylakoid fraction. Category IIIa are proteins only identified in our study and category IIIb are proteins found only in one study excluding our study. Category IVa and IVb contains proteins identified in the stromal or thylakoid fraction and only in our and less than two other studies (IVa) or in less than three other studies (IVb). [file 38279_Schleiff_DataSheet3.ZIP › 38279_Schleiff_DataSheet4.XLS]

## Sheet: Sheet1
Table S9. List of all proteins of category I.
The first column is the AGI identifier, the second column the name and aliases of the protein and the third column the number of studies, where the protein was identified. Category Ia are proteins found in our study and at least one other study and category Ib are proteins identified not in our study but at least two other studies.
Category Ia
AGI	Name and aliases	Studies
AT1G76030	unknown	2
AT2G27490	ATCOAE	2
AT2G32240	unknown	2
AT2G38670	PECT1	2
AT3G14210	ESM1	2
AT3G16620	ATTOC120, TOC120	2
AT3G27820	ATMDAR4, MDAR4	2
AT3G53420	PIP2A, PIP2, PIP2_1	2
AT3G53560	unknown	2
AT4G20260	ATPCAP1, PCAP1	2
AT4G23420	unknown	2
AT5G17770	ATCBR, CBR1, CBR	2
AT5G25980	TGG2, BGLU37	2
AT5G27330	unknown	2
AT5G43070	WPP1	2
AT5G51020	CRL	2
AT5G58140	PHOT2, NPL1	2
AT5G64940	ATATH13, ATH13, ATOSA1, OSA1	2
AT1G20816	unknown	3
AT1G27390	TOM20-2	3
AT1G76405	unknown	3
AT2G01320	unknown	3
AT2G16070	PDV2	3
AT2G16640	ATTOC132, TOC132	3
AT2G36830	GAMMA-TIP, TIP1_1, GAMMA-TIP1	3
AT3G17970	atToc64-III, TOC64-III	3
AT4G16450	unknown	3
AT4G32250	unknown	3
AT5G05580	FAD8	3
AT5G13450	ATP5	3
AT5G14100	ATNAP14, NAP14	3
AT5G17520	RCP1, MEX1	3
AT5G53860	EMB64, emb2737	3
AT5G64816	unknown	3
ATCG01130	YCF1.2	3
AT1G15690	AVP1, ATAVP3, AVP-3, AtVHP1_1	4
AT1G78900	VHA-A	4
AT1G79560	EMB156, EMB36, EMB1047, FTSH12	4
AT2G35800	unknown	4
AT2G37860	LCD1	4
AT3G01280	VDAC1, ATVDAC1	4
AT3G02900	unknown	4
AT3G04340	emb2458	4
AT3G10840	unknown	4
AT3G32930	unknown	4
AT3G47520	MDH	4
AT3G63170	unknown	4
AT4G00630	KEA2, ATKEA2	4
AT4G13590	unknown	4
AT4G15440	HPL1, CYP74B2	4
AT4G25650	ACD1-LIKE, PTC52, TIC55-IV	4
AT4G29130	ATHXK1, GIN2, HXK1	4
AT4G30950	FAD6, FADC, SFD4	4
AT5G01220	SQD2	4
AT5G02940	unknown	4
AT5G03900	unknown	4
AT5G16660	unknown	4
AT5G22640	emb1211	4
AT5G53170	FTSH11	4
AT5G64580	unknown	4
AT1G08640	CJD1	5
AT1G16790	unknown	5
AT1G32080	unknown	5
AT1G33810	unknown	5
AT1G80300	NTT1, ATNTT1	5
AT2G24820	TIC55-II	5
AT4G27990	YLMG1-2, ATYLMG1-2	5
AT4G31780	MGD1, MGDA	5
AT4G35000	APX3	5
AT4G39460	SAMC1, SAMT1	5
AT5G19620	EMB213, OEP80, ATOEP80, TOC75	5
AT5G23040	CDF1	5
AT1G01790	KEA1, ATKEA1	6
AT1G06950	ATTIC110, TIC110	6
AT1G10510	emb2004	6
AT1G42960	unknown	6
AT1G65260	PTAC4, VIPP1	6
AT1G77590	LACS9	6
AT2G28900	OEP16, ATOEP16-L, ATOEP16-1, OEP16-1	6
AT2G38040	CAC3	6
AT2G38550	unknown	6
AT2G43950	OEP37, ATOEP37	6
AT2G44640	unknown	6
AT2G47840	unknown	6
AT3G06510	SFR2, ATSFR2	6
AT3G20320	TGD2	6
AT3G46740	TOC75-III, MAR1	6
AT3G52230	unknown	6
AT3G63410	APG1, VTE3, IEP37, E37	6
AT4G02510	TOC159, TOC86, PPI2, TOC160, ATTOC159	6
AT4G25450	ATNAP8, NAP8	6
AT4G33350	unknown	6
AT5G05000	TOC34, ATTOC34, OEP34	6
AT5G08540	unknown	6
AT5G12470	unknown	6
AT5G16620	PDE120, TIC40, ATTIC40	6
AT5G23890	unknown	6
AT5G24650	unknown	6
AT5G59250	unknown	6
Category Ib
AGI	Name and aliases	Studies
AT1G20830	MCD1	2
AT1G31800	CYP97A3, LUT5	2
AT1G32990	PRPL11	2
AT1G34430	EMB3003	2
AT1G48460	unknown	2
AT1G52400	BGL1, BGLU18, ATBG1	2
AT1G55930	unknown	2
AT1G64850	unknown	2
AT1G69390	ATMINE1, MINE1, ARC12	2
AT1G70610	ATTAP1, TAP1	2
AT1G78620	unknown	2
AT1G80030	unknown	2
AT2G05100	LHCB2.1, LHCB2	2
AT2G15290	ATTIC21, TIC21, CIA5, PIC1	2
AT2G21280	GC1, ATSULA, SULA	2
AT2G22360	unknown	2
AT2G26080	AtGLDP2, GLDP2	2
AT2G33040	ATP3	2
AT2G38025	unknown	2
AT2G41220	GLU2	2
AT2G44610	RAB6, ATRABH1B, ATRAB6A, RAB6A	2
AT3G04870	ZDS, PDE181, SPC1	2
AT3G06960	PDE320, TGD4	2
AT3G11560	unknown	2
AT3G11950	unknown	2
AT3G17960	unknown	2
AT3G18420	unknown	2
AT3G20000	TOM40	2
AT3G23790	AAE16	2
AT3G23990	HSP60, HSP60-3B	2
AT3G25760	AOC1, ERD12	2
AT3G28220	unknown	2
AT3G46060	ARA3, ARA-3, ATRABE1C, ATRAB8A, RAB8A	2
AT3G47060	ftsh7	2
AT3G51870	unknown	2
AT3G53130	LUT1, CYP97C1	2
AT3G55330	PPL1	2
AT3G59840	unknown	2
AT3G60590	unknown	2
AT3G60620	CDS5	2
AT3G63520	CCD1, ATCCD1, ATNCED1, NCED1	2
AT4G00290	unknown	2
AT4G11010	NDPK3	2
AT4G11150	TUF, emb2448, TUFF, VHA-E1	2
AT4G13140	unknown	2
AT4G15110	CYP97B3	2
AT4G19390	unknown	2
AT4G23430	unknown	2
AT4G23940	unknown	2
AT4G30580	ATS2, EMB1995, LPAT1	2
AT4G32400	EMB104, SHS1, EMB42, ATBT1	2
AT4G33460	ATNAP13, EMB2751	2
AT4G33520	PAA1, HMA6	2
AT4G34240	ALDH3I1, ALDH3	2
AT4G39960	unknown	2
AT5G03910	ATATH12, ATH12	2
AT5G04830	unknown	2
AT5G08670	unknown	2
AT5G08690	unknown	2
AT5G09995	unknown	2
AT5G10490	MSL2	2
AT5G14040	PHT3_1	2
AT5G15090	VDAC3, ATVDAC3	2
AT5G16010	unknown	2
AT5G17630	unknown	2
AT5G19750	unknown	2
AT5G20130	unknown	2
AT5G25940	unknown	2
AT5G39410	unknown	2
AT5G43970	TOM22-V, TOM9-2, ATTOM22-V	2
AT5G46800	BOU	2
AT5G47030	unknown	2
AT5G52410	unknown	2
AT5G64970	unknown	2
AT5G67030	ABA1, LOS6, NPQ2, ATABA1, ZEP, IBS3, ATZEP	2
AT1G06690	unknown	3
AT1G15500	ATNTT2	3
AT1G65410	ATNAP11, TGD3, NAP11	3
AT1G67080	ABA4	3
AT1G74640	unknown	3
AT2G25080	ATGPX1, GPX1	3
AT2G36835	unknown	3
AT2G37400	unknown	3
AT2G43630	unknown	3
AT2G44870	unknown	3
AT3G07430	emb1990, YLMG1-1, ATYLMG1-1	3
AT3G08580	AAC1	3
AT3G09580	unknown	3
AT3G11170	FAD7, FADD	3
AT3G13070	unknown	3
AT3G16290	EMB2083	3
AT3G25680	unknown	3
AT3G26570	PHT2_1, ORF02	3
AT3G49560	unknown	3
AT3G55030	PGPS2	3
AT3G63160	unknown	3
AT4G00370	ANTR2, PHT4_4	3
AT4G00640	unknown	3
AT4G26670	unknown	3
AT4G37270	HMA1, ATHMA1	3
AT4G38510	unknown	3
AT5G01500	TAAC	3
AT5G13490	AAC2	3
AT5G13720	unknown	3
AT5G14220	HEMG2, MEE61, PPO2	3
AT5G19760	unknown	3
AT5G22790	RER1	3
AT5G28750	unknown	3
AT5G42130	unknown	3
AT5G42480	ARC6	3
AT5G43745	unknown	3
AT5G52540	unknown	3
AT5G55510	unknown	3
AT5G61790	CNX1, ATCNX1	3
AT5G62720	unknown	3
AT5G67500	VDAC2, ATVDAC2	3
AT1G02280	TOC33, ATTOC33, PPI1	4
AT2G39290	PGPS1, PGP1, PGS1	4
AT3G08640	unknown	4
AT3G43520	unknown	4
AT3G56160	unknown	4
AT4G14070	AAE15	4
AT5G22830	ATMGT10, GMN10, MGT10, MRS2-11	4
AT5G24690	unknown	4
AT5G33320	CUE1, PPT, ARAPPT	4
AT5G42960	unknown	4
AT5G58270	STA1, ATATM3, ATM3	4
AT2G42770	unknown	5
AT3G51140	unknown	5
AT3G57280	unknown	5
AT5G01590	unknown	5
AT5G16150	GLT1, PGLCT	5
