# Supplementary material for: Defining the Core Proteome of the Chloroplast Envelope Membranes
Source: Front Plant Sci. 2013 Feb 6;4:11. doi: 10.3389/fpls.2013.00011 (PMC3565376; doi:10.3389/fpls.2013.00011)
Supplement: Supplementary Table S9–S12 — List of all proteins in category I. The first column is the AGI identifier, the second column the name and aliases of the protein, and the third column the number of studies, where the protein was identified. Category Ia are proteins found in our study and at least one other study and category Ib are proteins identified not in our study but at least two other studies. Category IIa are proteins found in our study and at least two other studies but also in the stromal or thylakoid fraction. Category IIb are proteins found in three other studies and also in the stromal or thylakoid fraction. Category IIIa are proteins only identified in our study and category IIIb are proteins found only in one study excluding our study. Category IVa and IVb contains proteins identified in the stromal or thylakoid fraction and only in our and less than two other studies (IVa) or in less than three other studies (IVb). [file 38279_Schleiff_DataSheet3.ZIP › 38279_Schleiff_DataSheet5.XLS]

## Sheet: Sheet1
Table S10. List of all proteins of category II.
The first column is the AGI identifier, the second column the name and aliases of the protein and the third column the number of studies, where the protein was identified. Category IIa are proteins found in our study and at least two other studies and the stromal or thylakoid fraction and category IIb are proteins identified not in our study but at least three other studies and the stromal or thy…
Category IIa
AGI	Name and aliases	Studies
AT1G03130	PSAD-2	3
AT1G03630	POR C, PORC	3
AT1G55670	PSAG	3
AT1G74470	unknown	3
AT2G34430	LHB1B1, LHCB1.4	3
AT2G37220	unknown	3
AT3G54890	LHCA1	3
AT4G02530	unknown	3
AT4G24280	cpHsc70-1	3
AT4G32770	VTE1, ATSDX1	3
AT5G03880	unknown	3
AT5G23120	HCF136	3
AT5G54190	PORA	3
ATCG00130	ATPF	3
ATCG00480	ATPB, PB	3
ATCG00720	PETB	3
AT1G15820	LHCB6, CP24	4
AT1G31330	PSAF	4
AT2G39730	RCA	4
AT3G18890	unknown	4
AT3G23400	FIB4	4
AT3G46780	PTAC16	4
AT3G47470	LHCA4, CAB4	4
AT4G14210	PDS3, PDS, PDE226	4
AT4G20360	ATRAB8D, ATRABE1B, RABE1b	4
AT5G38430	unknown	4
AT5G42270	VAR1, FTSH5	4
AT1G12900	GAPA-2	5
AT1G55490	CPN60B, LEN1	5
AT1G67090	RBCS1A	5
AT3G01500	CA1	5
AT3G16950	LPD1, ptlpd1	5
AT3G25860	LTA2, PLE2	5
AT3G26060	ATPRX Q	5
AT3G56940	CRD1, CHL27, ACSF	5
AT4G04640	ATPC1	5
AT4G09650	ATPD	5
AT4G27440	PORB	5
AT4G32260	unknown	5
AT5G42650	AOS, CYP74A, DDE2	5
AT5G66190	ATLFNR1, FNR1	5
AT5G12860	DiT1	6
AT5G50920	CLPC, ATHSP93-V, HSP93-V, DCA1, CLPC1	6
AT5G64290	DCT, DIT2.1	6
Category IIb
AGI	Name and aliases	Studies
AT1G06430	FTSH8	3
AT1G74970	RPS9, TWN3	3
AT2G07698	unknown	3
AT2G33210	HSP60-2	3
AT3G11630	unknown	3
AT3G16240	DELTA-TIP, TIP2_1, DELTA-TIP1, AQP1, ATTIP2_1	3
AT3G44880	ACD1, LLS1, PAO	3
AT3G52960	unknown	3
AT3G62030	ROC4	3
AT4G01150	unknown	3
AT4G17040	CLPR4	3
AT4G24770	RBP31, ATRBP31, CP31, ATRBP33	3
AT4G25080	CHLM	3
AT4G25370	unknown	3
AT5G09660	PMDH2	3
AT5G20720	CPN20, CPN10, CHCPN10, ATCPN21, CPN21	3
AT5G45390	CLPP4, NCLPP4	3
AT1G12410	CLPR2, NCLPP2, CLP2	4
AT1G42970	GAPB	4
AT2G26900	unknown	4
AT2G28000	CPN60A, CH-CPN60A, SLP	4
AT2G34460	unknown	4
AT3G13470	unknown	4
AT3G61870	unknown	4
AT4G01690	PPOX	4
AT5G19940	unknown	4
AT1G02560	CLPP5, NCLPP5, NCLPP1	5
AT5G46110	APE2, TPT	5
