# Supplementary material for: Defining the Core Proteome of the Chloroplast Envelope Membranes
Source: Front Plant Sci. 2013 Feb 6;4:11. doi: 10.3389/fpls.2013.00011 (PMC3565376; doi:10.3389/fpls.2013.00011)
Supplement: Supplementary Table S9–S12 — List of all proteins in category I. The first column is the AGI identifier, the second column the name and aliases of the protein, and the third column the number of studies, where the protein was identified. Category Ia are proteins found in our study and at least one other study and category Ib are proteins identified not in our study but at least two other studies. Category IIa are proteins found in our study and at least two other studies but also in the stromal or thylakoid fraction. Category IIb are proteins found in three other studies and also in the stromal or thylakoid fraction. Category IIIa are proteins only identified in our study and category IIIb are proteins found only in one study excluding our study. Category IVa and IVb contains proteins identified in the stromal or thylakoid fraction and only in our and less than two other studies (IVa) or in less than three other studies (IVb). [file 38279_Schleiff_DataSheet3.ZIP › 38279_Schleiff_DataSheet6.XLS]

## Sheet: Sheet1
Table S11. List of all proteins of category III.
The first column is the AGI identifier, the second column the name and aliases of the protein and the third column the number of studies, where the protein was identified. Category IIIa are proteins found only in our study and category IIIb are proteins identified not in our study and only one other study.
Category IIIa
AGI	Name and aliases	Studies
AT1G51400	unknown	1
AT1G55020	LOX1, ATLOX1	1
AT1G55860	UPL1	1
AT1G68680	unknown	1
AT1G70480	unknown	1
AT1G70680	unknown	1
AT1G75690	unknown	1
AT1G80370	CYCA2_4	1
AT2G17390	AKR2B	1
AT2G24440	unknown	1
AT2G24670	unknown	1
AT2G36570	unknown	1
AT2G37170	PIP2B, PIP2_2	1
AT2G45460	unknown	1
AT3G03870	unknown	1
AT3G09260	PYK10, PSR3.1, BGLU23, LEB	1
AT3G14470	unknown	1
AT3G22950	ATARFC1, ARFC1	1
AT3G26740	CCL	1
AT3G46030	HTB11	1
AT3G49350	unknown	1
AT3G52590	UBQ1, EMB2167, ERD16, HAP4	1
AT3G54390	unknown	1
AT4G05050	UBQ11	1
AT4G14430	IBR10, ATECI2, ECI2, ECHIB, PEC12	1
AT4G14500	unknown	1
AT4G16160	ATOEP16-2, ATOEP16-S	1
AT4G19170	NCED4, CCD4	1
AT4G22710	CYP706A2	1
AT4G24750	unknown	1
AT4G26910	unknown	1
AT4G27680	unknown	1
AT4G31500	CYP83B1, SUR2, RNT1, RED1, ATR4	1
AT4G31720	TAFII15, STG1	1
AT4G32970	unknown	1
AT4G38920	AVA-P3, ATVHA-C3, VHA-C3	1
AT5G14105	unknown	1
AT5G15920	SMC5	1
AT5G16870	unknown	1
AT5G21920	YLMG2, ATYLMG2	1
AT5G37360	unknown	1
AT5G44960	unknown	1
ATCG00500	ACCD	1
Category IIIb
AGI	Name and aliases	Studies
AT1G01620	PIP1C, TMP-B, PIP1_3	1
AT1G02980	CUL2, ATCUL2	1
AT1G03780	TPX2	1
AT1G03860	ATPHB2, PHB2	1
AT1G04270	RPS15	1
AT1G06380	unknown	1
AT1G06530	unknown	1
AT1G06820	CRTISO, CCR2	1
AT1G07120	unknown	1
AT1G07420	ATSMO2, SMO2-1	1
AT1G08470	SSL3	1
AT1G08480	unknown	1
AT1G08530	unknown	1
AT1G09340	CRB, CSP41B, HIP1.3	1
AT1G10630	ATARFA1F, ARFA1F	1
AT1G11320	unknown	1
AT1G11430	unknown	1
AT1G11840	ATGLX1, GLX1	1
AT1G12840	DET3, ATVHA-C	1
AT1G13040	unknown	1
AT1G14450	unknown	1
AT1G16300	GAPCP-2	1
AT1G16700	unknown	1
AT1G18360	unknown	1
AT1G19100	unknown	1
AT1G19800	TGD1	1
AT1G19870	iqd32	1
AT1G19910	AVA-P2, AVA-2PE, ATVHA-C2	1
AT1G20630	CAT1	1
AT1G20810	unknown	1
AT1G21650	SECA2	1
AT1G22740	RAB7, ATRABG3B, RAB75, RABG3B	1
AT1G22780	PFL, RPS18A, PFL1	1
AT1G24040	unknown	1
AT1G25290	ATRBL10, RBL10	1
AT1G25375	unknown	1
AT1G26130	unknown	1
AT1G26340	B5 #6, ATCB5-A, CB5-A	1
AT1G26400	unknown	1
AT1G26910	RPL10B	1
AT1G27400	unknown	1
AT1G28530	unknown	1
AT1G30360	ERD4	1
AT1G31410	unknown	1
AT1G33140	PGY2	1
AT1G44191	unknown	1
AT1G44920	unknown	1
AT1G49510	emb1273	1
AT1G51980	unknown	1
AT1G52340	ABA2, SIS4, GIN1, SDR1, ISI4, SRE1, ATABA2, ATSDR1	1
AT1G52570	PLDALPHA2	1
AT1G53000	KDSB	1
AT1G54520	unknown	1
AT1G55450	unknown	1
AT1G56200	emb1303	1
AT1G56410	ERD2, HSP70T-1	1
AT1G57770	unknown	1
AT1G58200	MSL3	1
AT1G59453	unknown	1
AT1G59870	PEN3, PDR8, ATPDR8, ABCG36, ATABCG36	1
AT1G60690	unknown	1
AT1G61800	GPT2, ATGPT2	1
AT1G64520	RPN12a	1
AT1G64970	G-TMT, TMT1, VTE4	1
AT1G66820	unknown	1
AT1G67120	unknown	1
AT1G70410	ATBCA4, BCA4	1
AT1G71240	unknown	1
AT1G72150	PATL1	1
AT1G72250	unknown	1
AT1G73740	unknown	1
AT1G74040	IMS1, MAML-3, IPMS2	1
AT1G75350	emb2184	1
AT1G76370	unknown	1
AT1G76450	unknown	1
AT1G78180	unknown	1
AT1G78560	unknown	1
AT1G79530	GAPCP-1	1
AT1G80270	PPR596	1
AT2G01220	unknown	1
AT2G01980	SOS1, ATSOS1, ATNHX7	1
AT2G02590	unknown	1
AT2G03140	unknown	1
AT2G04350	LACS8	1
AT2G07707	unknown	1
AT2G07741	unknown	1
AT2G11600	unknown	1
AT2G11910	unknown	1
AT2G16440	MCM4	1
AT2G17695	unknown	1
AT2G18245	unknown	1
AT2G19680	unknown	1
AT2G19860	ATHXK2, HXK2	1
AT2G20360	unknown	1
AT2G21195	unknown	1
AT2G21340	unknown	1
AT2G21870	MGP1	1
AT2G27680	unknown	1
AT2G27710	unknown	1
AT2G29650	ANTR1	1
AT2G30930	unknown	1
AT2G31190	RUS2, WXR1	1
AT2G31490	unknown	1
AT2G31610	unknown	1
AT2G31960	ATGSL03, GSL03, ATGSL3	1
AT2G32290	BMY5, BAM6	1
AT2G34230	unknown	1
AT2G34585	unknown	1
AT2G34590	unknown	1
AT2G36160	unknown	1
AT2G36885	unknown	1
AT2G37190	unknown	1
AT2G37470	unknown	1
AT2G37930	unknown	1
AT2G37970	SOUL-1	1
AT2G40010	unknown	1
AT2G40060	unknown	1
AT2G40510	unknown	1
AT2G40550	ETG1	1
AT2G40690	GLY1, SFD1	1
AT2G41130	unknown	1
AT2G42210	ATOEP16-3, OEP16-3	1
AT2G42740	RPL16A	1
AT2G43240	unknown	1
AT2G43940	ATHOL3, HOL3	1
AT2G44490	PEN2, BGLU26	1
AT2G44530	unknown	1
AT2G45740	PEX11D	1
AT2G46100	unknown	1
AT2G47250	unknown	1
AT2G47380	unknown	1
AT2G47450	CAO, CPSRP43	1
AT2G47750	GH3.9	1
AT3G01390	VMA10, AVMA10	1
AT3G02090	MPPBETA	1
AT3G02450	unknown	1
AT3G03780	ATMS2, MS2	1
AT3G04840	unknown	1
AT3G04890	unknown	1
AT3G06940	unknown	1
AT3G08630	unknown	1
AT3G10230	LYC	1
AT3G10680	unknown	1
AT3G11510	unknown	1
AT3G12570	FYD	1
AT3G12580	HSP70, ATHSP70	1
AT3G13930	unknown	1
AT3G15850	FAD5, FADB, JB67, ADS3	1
AT3G17240	mtLPD2	1
AT3G17830	unknown	1
AT3G19820	DWF1, DIM, EVE1, DIM1, CBB1	1
AT3G21580	unknown	1
AT3G22150	unknown	1
AT3G22520	unknown	1
AT3G22620	unknown	1
AT3G25690	CHUP1	1
AT3G25780	AOC3	1
AT3G27100	unknown	1
AT3G27280	ATPHB4, PHB4	1
AT3G27690	LHCB2.4, LHCB2.3, LHCB2	1
AT3G28710	unknown	1
AT3G42050	unknown	1
AT3G44690	unknown	1
AT3G45890	RUS1	1
AT3G46980	PHT4_3	1
AT3G47010	unknown	1
AT3G48680	GAMMA CAL2	1
AT3G52300	ATPQ	1
AT3G52420	OEP7, ATOEP7	1
AT3G53220	unknown	1
AT3G53650	unknown	1
AT3G53870	unknown	1
AT3G54640	TSA1, TRP3	1
AT3G56690	CIP111	1
AT3G57090	BIGYIN, FIS1A	1
AT3G58730	unknown	1
AT3G58840	unknown	1
AT3G60170	unknown	1
AT3G60210	unknown	1
AT3G61430	PIP1A, ATPIP1, PIP1, PIP1_1	1
AT3G61770	unknown	1
AT3G63150	MIRO2, ATCBG	1
AT3G63390	unknown	1
AT4G02620	unknown	1
AT4G05420	DDB1A	1
AT4G07780	unknown	1
AT4G08020	unknown	1
AT4G09320	NDPK1	1
AT4G10330	unknown	1
AT4G10730	unknown	1
AT4G12020	WRKY19, ATWRKY19, MAPKKK11, MEKK4	1
AT4G12830	unknown	1
AT4G13010	unknown	1
AT4G13130	unknown	1
AT4G13150	unknown	1
AT4G15820	unknown	1
AT4G17170	AT-RAB2, ATRABB1C, ATRAB2A, RAB2A, RABB1C, ATRAB-B1B, RAB-B1B	1
AT4G17530	RAB1C, ATRAB1C, ATRABD2C	1
AT4G17540	unknown	1
AT4G22840	unknown	1
AT4G23900	unknown	1
AT4G24150	AtGRF8, GRF8	1
AT4G24450	GWD3, PWD, ATGWD2	1
AT4G24460	CLT2	1
AT4G24580	REN1	1
AT4G26630	unknown	1
AT4G28210	emb1923	1
AT4G28390	AAC3, ATAAC3	1
AT4G28440	unknown	1
AT4G28510	ATPHB1, PHB1	1
AT4G31530	unknown	1
AT4G31690	unknown	1
AT4G33145	unknown	1
AT4G34620	SSR16	1
AT4G34820	unknown	1
AT4G34830	MRL1	1
AT4G35100	PIP3, PIP3A, PIP2_7, SIMIP	1
AT4G35260	IDH1, IDH-I	1
AT4G35460	ATNTRB, NTRB, NTR1	1
AT4G36530	unknown	1
AT4G37920	unknown	1
AT4G38380	unknown	1
AT4G39080	VHA-A3	1
AT4G40030	unknown	1
AT5G02560	HTA12	1
AT5G02590	unknown	1
AT5G04290	KTF1, SPT5L	1
AT5G04900	NOL	1
AT5G06220	unknown	1
AT5G06430	unknown	1
AT5G08040	TOM5	1
AT5G10470	KCA1, KAC1	1
AT5G10860	unknown	1
AT5G11770	unknown	1
AT5G13430	unknown	1
AT5G19850	unknown	1
AT5G22210	unknown	1
AT5G25752	ATRBL11, RBL11	1
AT5G26000	TGG1, BGLU38	1
AT5G27540	MIRO1, emb2473	1
AT5G29771	unknown	1
AT5G35210	unknown	1
AT5G38420	unknown	1
AT5G40100	unknown	1
AT5G40770	ATPHB3, PHB3	1
AT5G43530	unknown	1
AT5G44140	ATPHB7, PHB7	1
AT5G50100	unknown	1
AT5G51320	unknown	1
AT5G51690	ACS12	1
AT5G53540	unknown	1
AT5G54800	GPT1, ATGPT1	1
AT5G55610	unknown	1
AT5G56730	unknown	1
AT5G57490	VDAC4, ATVDAC4	1
AT5G58070	ATTIL, TIL	1
AT5G58250	unknown	1
AT5G58260	unknown	1
AT5G58870	ftsh9	1
AT5G59970	unknown	1
AT5G60660	PIP2F, PIP2_4	1
AT5G62140	unknown	1
AT5G63040	unknown	1
AT5G63050	EMB2759	1
AT5G63110	HDA6, AXE1, ATHDA6, RTS1, RPD3B, SIL1	1
AT5G63400	ADK1	1
AT5G64280	DiT2.2	1
AT5G64430	unknown	1
AT5G65220	unknown	1
AT5G65250	unknown	1
AT5G66760	SDH1-1	1
ATCG01000	YCF1.1	1
ATMG00070	NAD9	1
ATMG00160	COX2	1
ATMG00480	ORFB, ATP8	1
ATMG00510	NAD7	1
ATMG00640	ORF25	1
ATMG01190	ATP1	1
AtCg00120	unknown	1
AtCg00330	unknown	1
AtCg00340	unknown	1
AtCg00350	unknown	1
AtCg00470	unknown	1
AtCg00490	unknown	1
AtCg00500	unknown	1
AtCg00650	unknown	1
AtCg00660	unknown	1
AtCg00670	unknown	1
AtCg00760	unknown	1
AtCg00770	unknown	1
AtCg00790	unknown	1
AtCg00800	unknown	1
AtCg00810	unknown	1
AtCg00820	unknown	1
AtCg00830	unknown	1
AtCg00840	unknown	1
AtCg00860	unknown	1
AtCg01130	unknown	1
