# Supplementary material for: Defining the Core Proteome of the Chloroplast Envelope Membranes
Source: Front Plant Sci. 2013 Feb 6;4:11. doi: 10.3389/fpls.2013.00011 (PMC3565376; doi:10.3389/fpls.2013.00011)
Supplement: Supplementary Table S13 — List of overlapping and not overlapping proteins in the Venn diagram. The first column gives the AGI identifier, the second column the name and aliases of the protein, the third column the number of studies where the protein was identified, the fourth column the category of the protein, the columns 5–9 show in which envelope fractions and plant species the proteins could be identified. X, identified; –, not identified. [file 38279_Schleiff_DataSheet8.XLS]

## Sheet: Sheet1
Table S13. List of overlapping and not verlapping proteins in the venn diagram.
The first column gives the AGI identifier, the second column the name and aliases of the protein, the third column the number of studies where the protein was identified, the fourth column the category of the protein, the columns 5-9 show in which envelope fractions and plant species the proteins could be identified. X...identified; -...not identified.
AGI	Name and Aliases	Studies	Cat.	A. thaliana mixed	M. sativa mixed	P. sativum
						OE	IE	mixed
AT1G01790	KEA1,ATKEA1	6	I	X	-	-	-	-
AT1G03130	PSAD-2	3	II	X	X	-	X	-
AT1G03630	PORC,PORC	3	II	X	-	-	-	-
AT1G06950	ATTIC110,TIC110	6	I	X	-	-	X	-
AT1G07930		1	III	-	-	X	-	-
AT1G08640	CJD1	5	I	X	-	-	X	-
AT1G09920		1	III	-	-	X	-	-
AT1G10510	emb2004	6	I	-	-	-	X	-
AT1G12900	GAPA-2	5	II	-	X	-	-	-
AT1G15510	ATECB2,ECB2,VAC1	1	III	-	X	-	-	-
AT1G15690	AVP1,ATAVP3,AVP-3,AtVHP1;1	4	I	X	-	-	-	-
AT1G15820	LHCB6,CP24	4	II	X	X	-	X	-
AT1G16790		5	I	X	-	-	-	-
AT1G20816		3	I	-	-	-	-	X
AT1G27300		1	III	-	-	X	-	-
AT1G27390	TOM20-2	3	I	-	-	X	-	-
AT1G31330	PSAF	4	II	X	-	-	-	-
AT1G32080		5	I	-	-	-	X	-
AT1G33810		5	I	-	-	-	X	-
AT1G42960		6	I	-	-	-	X	-
AT1G45170		1	III	-	-	-	-	X
AT1G51400		1	III	-	X	-	-	-
AT1G55020	LOX1,ATLOX1	1	III	-	X	-	-	-
AT1G55490	CPN60B,LEN1	5	II	-	-	-	X	-
AT1G55670	PSAG	3	II	-	X	-	X	-
AT1G55860	UPL1	1	III	-	X	-	-	-
AT1G65260	PTAC4,VIPP1	6	I	-	X	-	X	-
AT1G67090	RBCS1A	5	II	-	X	-	-	X
AT1G68680		1	III	-	-	X	-	-
AT1G70480		1	III	-	-	X	-	-
AT1G70680		1	III	-	-	-	X	-
AT1G74470		3	II	X	-	-	X	-
AT1G75690		1	III	-	X	-	-	-
AT1G76030		2	I	X	-	-	-	-
AT1G76405		3	I	-	X	-	-	-
AT1G77590	LACS9	6	I	-	X	-	-	X
AT1G78900	VHA-A	4	I	X	-	-	-	-
AT1G79560	EMB156,EMB36,EMB1047,FTSH12	4	I	-	-	-	X	-
AT1G80300	NTT1,ATNTT1	5	I	-	-	-	X	-
AT1G80370	CYCA2;4	1	III	X	-	-	-	-
AT2G01320		3	I	-	X	X	-	-
AT2G16070	PDV2	3	I	-	-	X	-	-
AT2G16640	ATTOC132,TOC132	3	I	-	X	X	-	-
AT2G17390	AKR2B	1	III	-	-	X	-	-
AT2G24440		1	III	-	-	X	-	-
AT2G24670		1	III	-	X	-	-	-
AT2G24820	TIC55-II	5	I	X	X	-	X	-
AT2G27490	ATCOAE	2	I	-	-	X	-	-
AT2G28900	OEP16,ATOEP16-L,ATOEP16-1,OEP16-1	6	I	X	-	-	-	X
AT2G32240		2	I	-	-	X	-	-
AT2G34430	LHB1B1,LHCB1.4	3	II	-	-	X	-	-
AT2G35800		4	I	-	-	-	X	-
AT2G36570		1	III	-	-	-	X	-
AT2G36830	GAMMA-TIP,TIP1;1,GAMMA-TIP1	3	I	X	-	-	-	-
AT2G37170	PIP2B,PIP2;2	1	III	-	X	-	-	-
AT2G37220		3	II	-	-	X	-	-
AT2G37860	LCD1	4	I	-	-	-	X	-
AT2G38040	CAC3	6	I	X	-	-	-	-
AT2G38550		6	I	-	-	-	X	-
AT2G38670	PECT1	2	I	-	X	-	-	-
AT2G39730	RCA	4	II	X	X	-	-	X
AT2G43950	OEP37,ATOEP37	6	I	-	-	-	-	X
AT2G44640	LptD	6	I	X	X	-	-	X
AT2G45460		1	III	-	X	-	-	-
AT2G47840		6	I	X	-	-	-	-
AT3G01280	VDAC1,ATVDAC1	4	I	-	-	-	X	-
AT3G01500	CA1	5	II	X	X	-	-	X
AT3G02900		4	I	-	-	-	X	-
AT3G03870		1	III	-	-	X	-	-
AT3G04340	emb2458	4	I	X	-	-	X	-
AT3G06510	SFR2,ATSFR2	6	I	-	-	X	-	-
AT3G09260	PYK10,PSR3.1,BGLU23,LEB	1	III	X	-	-	-	-
AT3G10840		4	I	-	-	-	X	-
AT3G14210	ESM1	2	I	X	-	-	-	-
AT3G14470		1	III	-	X	-	-	-
AT3G16620	ATTOC120,TOC120	2	I	-	-	X	-	-
AT3G16950	LPD1,ptlpd1	5	II	X	-	-	X	-
AT3G17970	atToc64-III,TOC64-III	3	I	-	X	X	-	-
AT3G18890		4	II	X	-	-	-	-
AT3G20320	TGD2	6	I	-	-	-	X	-
AT3G22950	ATARFC1,ARFC1	1	III	-	-	X	-	-
AT3G23400	FIB4	4	II	X	X	-	-	-
AT3G25860	LTA2,PLE2	5	II	X	-	-	-	-
AT3G26060	ATPRXQ	5	II	X	-	-	-	-
AT3G26740	CCL	1	III	X	-	-	-	X
AT3G27820	ATMDAR4,MDAR4	2	I	-	-	X	-	-
AT3G32930		4	I	-	-	-	X	-
AT3G46030	HTB11	1	III	-	-	X	-	-
AT3G46740	TOC75-III,MAR1	6	I	X	X	-	-	X
AT3G46780	PTAC16	4	II	-	-	-	-	X
AT3G47470	LHCA4,CAB4	4	II	X	-	-	-	-
AT3G47520	MDH	4	I	X	-	-	X	-
AT3G49350		1	III	-	-	X	-	-
AT3G52230		6	I	-	-	X	-	-
AT3G52590	UBQ1,EMB2167,ERD16,HAP4	1	III	-	-	-	X	-
AT3G53420	PIP2A,PIP2,PIP2;1	2	I	X	-	-	-	-
AT3G53560		2	I	-	-	-	-	X
AT3G54390		1	III	-	-	-	X	-
AT3G54890	LHCA1	3	II	X	-	-	-	-
AT3G56940	CRD1,CHL27,ACSF	5	II	X	-	-	-	-
AT3G63170		4	I	-	-	X	-	-
AT3G63410	APG1,VTE3,IEP37,E37	6	I	X	X	-	X	-
AT4G00630	KEA2,ATKEA2	4	I	-	-	-	X	-
AT4G02510	TOC159,TOC86,PPI2,TOC160,ATTOC159	6	I	X	X	-	-	X
AT4G02530		3	II	X	-	-	-	-
AT4G04640	ATPC1	5	II	X	-	-	-	-
AT4G05050	UBQ11	1	III	-	-	X	-	-
AT4G09650	ATPD	5	II	X	-	-	-	-
AT4G13590		4	I	-	-	-	X	-
AT4G14210	PDS3,PDS,PDE226	4	II	-	-	X	-	-
AT4G14430	IBR10,ATECI2,ECI2,ECHIB,PEC12	1	III	-	-	X	-	-
AT4G14500		1	III	-	X	-	-	-
AT4G15440	HPL1,CYP74B2	4	I	-	X	-	X	-
AT4G16160	ATOEP16-2,ATOEP16-S	1	III	-	X	-	-	-
AT4G16450		3	I	-	-	X	-	-
AT4G19170	NCED4,CCD4	1	III	-	X	-	-	-
AT4G20260	ATPCAP1,PCAP1	2	I	X	-	-	-	-
AT4G20360	ATRAB8D,ATRABE1B,RABE1b	4	II	X	-	-	X	-
AT4G22710	CYP706A2	1	III	X	-	-	-	-
AT4G23420		2	I	-	-	-	-	X
AT4G24280	cpHsc70-1	3	II	-	-	-	X	-
AT4G24750		1	III	X	-	-	-	-
AT4G25450	ATNAP8,NAP8	6	I	X	-	-	X	-
AT4G25650	ACD1-LIKE,PTC52,TIC55-IV	4	I	-	-	-	X	-
AT4G26910		1	III	X	-	-	-	-
AT4G27440	PORB	5	II	X	-	-	-	-
AT4G27680		1	III	-	-	X	-	-
AT4G27990	YLMG1-2,ATYLMG1-2	5	I	-	-	X	-	-
AT4G29130	ATHXK1,GIN2,HXK1	4	I	-	-	X	-	-
AT4G30950	FAD6,FADC,SFD4	4	I	-	-	-	X	-
AT4G31500	CYP83B1,SUR2,RNT1,RED1,ATR4	1	III	-	-	-	X	-
AT4G31720	TAFII15,STG1	1	III	-	-	X	-	-
AT4G31780	MGD1,MGDA	5	I	-	-	-	-	X
AT4G32250		3	I	-	X	X	-	-
AT4G32260		5	II	X	X	-	-	-
AT4G32770	VTE1,ATSDX1	3	II	X	X	-	X	-
AT4G32970		1	III	-	-	X	-	-
AT4G33350		6	I	-	X	-	-	X
AT4G35000	APX3	5	I	-	-	X	-	-
AT4G38920	AVA-P3,ATVHA-C3,VHA-C3	1	III	-	-	X	-	-
AT4G39460	SAMC1,SAMT1	5	I	X	X	-	-	-
AT5G01220	SQD2	4	I	-	-	-	X	-
AT5G02940		4	I	X	-	-	-	-
AT5G03880		3	II	X	-	-	-	-
AT5G03900		4	I	-	-	-	X	-
AT5G05000	TOC34,ATTOC34,OEP34	6	I	-	X	-	-	X
AT5G05580	FAD8	3	I	-	-	-	X	-
AT5G08540		6	I	X	X	-	X	-
AT5G12470		6	I	-	-	-	X	-
AT5G12860	DiT1	6	II	-	-	-	X	-
AT5G13450	ATP5	3	I	X	-	-	-	-
AT5G14100	ATNAP14,NAP14	3	I	-	-	-	X	-
AT5G14105		1	III	-	-	X	-	-
AT5G15920	SMC5	1	III	-	X	-	-	-
AT5G16620	PDE120,TIC40,ATTIC40	6	I	-	-	-	-	X
AT5G16660		4	I	-	X	-	-	-
AT5G16870		1	III	-	-	X	-	-
AT5G17520	RCP1,MEX1	3	I	-	-	-	X	-
AT5G17770	ATCBR,CBR1,CBR	2	I	-	-	X	-	-
AT5G19620	EMB213,OEP80,ATOEP80,TOC75	5	I	-	X	-	-	-
AT5G21920	YLMG2,ATYLMG2	1	III	-	-	X	-	-
AT5G22640	emb1211	4	I	-	-	-	X	-
AT5G23040	CDF1	5	I	-	-	-	X	-
AT5G23120	HCF136	3	II	X	-	-	-	-
AT5G23890		6	I	X	-	-	-	-
AT5G24650		6	I	-	X	-	X	-
AT5G25980	TGG2,BGLU37	2	I	X	-	-	-	-
AT5G27330		2	I	-	-	X	-	-
AT5G37360		1	III	X	-	-	-	-
AT5G38430		4	II	X	-	-	-	-
AT5G42270	VAR1,FTSH5	4	II	X	-	-	-	-
AT5G42650	AOS,CYP74A,DDE2	5	II	X	-	-	-	-
AT5G43070	WPP1	2	I	-	-	X	-	-
AT5G44960		1	III	-	X	-	-	-
AT5G50920	CLPC,ATHSP93-V,HSP93-V,DCA1,CLPC1	6	II	X	-	-	X	-
AT5G51020	CRL	2	I	-	-	X	-	-
AT5G53170	FTSH11	4	I	-	-	-	X	-
AT5G53860	EMB64,emb2737	3	I	-	-	-	X	-
AT5G54190	PORA	3	II	-	-	-	X	-
AT5G58140	PHOT2,NPL1	2	I	-	-	X	-	-
AT5G59250		6	I	-	-	-	X	-
AT5G64290	DCT,DIT2.1	6	II	-	-	-	X	-
AT5G64580		4	I	-	-	-	X	-
AT5G64816		3	I	-	-	X	-	-
AT5G64940	ATATH13,ATH13,ATOSA1,OSA1	2	I	-	X	-	-	-
AT5G66190	ATLFNR1,FNR1	5	II	X	X	-	-	X
ATCG00130	ATPF	3	II	X	-	-	-	-
ATCG00480	ATPB,PB	3	II	X	X	-	-	X
ATCG00500	ACCD	1	III	X	-	-	-	-
ATCG00720	PETB	3	II	X	-	-	-	-
ATCG01130	YCF1.2	3	I	-	-	-	X	-
