# Supplementary material for: Defining the Core Proteome of the Chloroplast Envelope Membranes
Source: Front Plant Sci. 2013 Feb 6;4:11. doi: 10.3389/fpls.2013.00011 (PMC3565376; doi:10.3389/fpls.2013.00011)
Supplement: Supplementary Table S14 — List of the ions score cutoff and FDR for nLC-MALDI MS/MS. The first column gives the used MS method, the second column the organism and fraction, the third column the restriction enzyme, the fourth column the used database for searching, the fifth column the number of repetition, the sixth column the ions score cutoff in −10log(p) by p = 0.05, and the seventh column the false discovery rate (FDR). The used databases are the UniProtKB, the MT3.0 from IMGAG for Medicago truncatula, and the EST-library by Franssen et al. (2012) for Pisum sativum. [file 38279_Schleiff_DataSheet9.XLS]

## Sheet: Tabelle1
Table S14. List of the ions score cutoff and FDR for nLC MALDI MS/MS.
The first column gives the used MS method, the second column the organism and fraction, the third column the restriction enzyme, the fourth column the used database for searching, the fifth column the number of repetition, the sixth column the Ions score cutoff in -10log(p) by p= 0.0, the seventh column the false discovery rate (FDR) and the eighth column the supplementary table with the detected…
MS method	Organism and fraction	Restriction enzyme	Repetition	Database	Ions score cutoff	FDR	Supplementary table
nLC-MALDI-MS/MS	A. thaliana mixed	Elastase	1	UniProtKB	>56	4.00%	TABLE S15
			2	UniProtKB	>56	5.34%	TABLE S16
			3	UniProtKB	>51	0.00%	TABLE S17
		Trypsin	1	UniProtKB	>46	2.65%	TABLE S18
			2	UniProtKB	>46	3.08%	TABLE S19
			3	UniProtKB	>46	4.64%	TABLE S20
			4	UniProtKB	>46	2.39%	TABLE S21
	M. sativa mixed	Elastase	1	UniProtKB	>56	3.03%	TABLE S22
				MT3.0 (IMGAG)	>42	3.13%	TABLE S23
			2	UniProtKB	>56	0.00%	TABLE S24
				MT3.0 (IMGAG)	>42	0.00%	TABLE S25
			3	UniProtKB	>56	0.00%	TABLE S26
				MT3.0 (IMGAG)	>42	0.00%	TABLE S27
		Trypsin	1	UniProtKB	>46	7.04%	TABLE S28
				MT3.0 (IMGAG)	>32	5.99%	TABLE S29
			2	UniProtKB	>46	2.82%	TABLE S30
				MT3.0 (IMGAG)	>32	3.92%	TABLE S31
			3	UniProtKB	>46	3.33%	TABLE S32
				MT3.0 (IMGAG)	>32	3.43%	TABLE S33
	P. sativum Inner Envelope	Elastase	1	UniProtKB	>56	9.52%	TABLE S34
				EST library	>38	17.65%	TABLE S35
			2	UniProtKB	>56	5.56%	TABLE S36
				EST library	>38	5.56%	TABLE S37
			3	UniProtKB	>56	41.67%	TABLE S38
				EST library	>38	28.57%	TABLE S39
		Trypsin	1	UniProtKB	>46	4.58%	TABLE S40
				EST library	>30	2.02%	TABLE S41
			2	UniProtKB	>46	4.12%	TABLE S42
				EST library	>29	2.99%	TABLE S43
			3	UniProtKB	>46	3.41%	TABLE S44
				EST library	>29	3.09%	TABLE S45
	P. sativum Outer Envelope	Elastase	1	UniProtKB	>56	4.65%	TABLE S46
				EST library	>39	4.58%	TABLE S47
			2	UniProtKB	>56	3.40%	TABLE S48
				EST library	>39	3.33%	TABLE S49
			3	UniProtKB	>56	5.67%	TABLE S50
				EST library	>39	4.28%	TABLE S51
		Trypsin	1	UniProtKB	>45	3.62%	TABLE S52
				EST library	>28	2.84%	TABLE S53
			2	UniProtKB	>45	7.73%	TABLE S54
				EST library	>29	4.35%	TABLE S55
			3	UniProtKB	>46	8.33%	TABLE S56
				EST library	>29	5.41%	TABLE S57
