# Supplementary material for: Defining the Core Proteome of the Chloroplast Envelope Membranes
Source: Front Plant Sci. 2013 Feb 6;4:11. doi: 10.3389/fpls.2013.00011 (PMC3565376; doi:10.3389/fpls.2013.00011)
Supplement: Supplementary Tables S15–S57 — Raw data measured by nLC-MALDI MS/MS. Each excel sheet is grouped in two levels. The first level contains information for each identified accession ID. The first column gives the accession (UniProtKB, IMGAG, or EST-library by Franssen et al., 2012), the second column the coverage, the third column the number of peptide spectrum matches (#PSMs), the fourth column the number of peptides, the fifth column the number of amino acids (#AAs), the sixth column the molecular weight (MW in kDa), the seventh column the isoelectric point (pI), the eighth column the score, and the ninth column the description. The second level contains all peptide information for each accession ID. The second column gives the confidence icon (Low; Medium; High), the third column the peptide sequence, the fourth column the protein accessions, the fifth column the number of proteins, the sixth column the number of protein groups, the seventh column the activation type (Collision Induced Dissociation, CID), the eighth column the modifications, the ninth column the ion score, the 10th column the expectation value (exp. value), the 11th column the delta score (Δscore), the 12th column the rank, the 13th column the identity High, the 14th column the homology threshold, the 15th column the charge, the 16th column the mass to charge ratio in daltons (m/z), the 18th column the delta mass (ΔM, difference between the theoretical mass of the peptide and the experimental mass of the precursor ion), the 19th column the matched ions, and the 20th column the spectrum file. [file 38279_Schleiff_DataSheet10.ZIP]

Archive with 43 entries (43 files):
- Table S57.xls
- Table S15.xls
- Table S16.xls
- Table S17.xls
- Table S18.xls
- Table S19.xls
- Table S20.xls
- Table S21.xls
- Table S22.xls
- Table S23.xls
- Table S24.xls
- Table S25.xls
- Table S26.xls
- Table S27.xls
- Table S28.xls
- Table S29.xls
- Table S30.xls
- Table S31.xls
- Table S32.xls
- Table S33.xls
- Table S34.xls
- Table S35.xls
- Table S36.xls
- Table S37.xls
- Table S38.xls
- Table S39.xls
- Table S40.xls
- Table S41.xls
- Table S42.xls
- Table S43.xls
- Table S44.xls
- Table S45.xls
- Table S46.xls
- Table S47.xls
- Table S48.xls
- Table S49.xls
- Table S50.xls
- Table S51.xls
- Table S52.xls
- Table S53.xls
- Table S54.xls
- Table S55.xls
- Table S56.xls
