# Supplementary material for: Defining the Core Proteome of the Chloroplast Envelope Membranes
Source: Front Plant Sci. 2013 Feb 6;4:11. doi: 10.3389/fpls.2013.00011 (PMC3565376; doi:10.3389/fpls.2013.00011)
Supplement: Supplementary Tables S15–S57 — Raw data measured by nLC-MALDI MS/MS. Each excel sheet is grouped in two levels. The first level contains information for each identified accession ID. The first column gives the accession (UniProtKB, IMGAG, or EST-library by Franssen et al., 2012), the second column the coverage, the third column the number of peptide spectrum matches (#PSMs), the fourth column the number of peptides, the fifth column the number of amino acids (#AAs), the sixth column the molecular weight (MW in kDa), the seventh column the isoelectric point (pI), the eighth column the score, and the ninth column the description. The second level contains all peptide information for each accession ID. The second column gives the confidence icon (Low; Medium; High), the third column the peptide sequence, the fourth column the protein accessions, the fifth column the number of proteins, the sixth column the number of protein groups, the seventh column the activation type (Collision Induced Dissociation, CID), the eighth column the modifications, the ninth column the ion score, the 10th column the expectation value (exp. value), the 11th column the delta score (Δscore), the 12th column the rank, the 13th column the identity High, the 14th column the homology threshold, the 15th column the charge, the 16th column the mass to charge ratio in daltons (m/z), the 18th column the delta mass (ΔM, difference between the theoretical mass of the peptide and the experimental mass of the precursor ion), the 19th column the matched ions, and the 20th column the spectrum file. [file 38279_Schleiff_DataSheet10.ZIP › Table S57.xls]

## Sheet: Sheet1
Accession	Coverage	# PSMs	# Peptides	# AAs	MW [kDa]	calc. pI	Score	Description
Ps_31701.7658	34.31	33	33	924	102.634	5.51611	1580.1	AT4G02510.1 - [Ps_31701_7658]
	Confidence Icon	Sequence	Protein Accessions	# Proteins	# Protein Groups	Activation Type	Modifications	IonScore	Exp Value	Δ Score	Rank	Identity High	Homology Threshold	Charge	m/z [Da]	ΔM [ppm]	Ions Matched	Spectrum File
	High	TSFSAYGPATTSVTEIVGMVDGVEIR	Ps_31701.7658	1	1	CID		166.26	1.30362e-15	0.915663	1	35		1	2687.27	-20.6192	18/248	pps_pisum_OE_trypsin_rep3.mgf
	High	DKQDFSIHLDSSVAAK	Ps_31701.7658	1	1	CID		154.92	1.88271e-14	0.916129	1	35		1	1760.88	-0.528877	14/174	pps_pisum_OE_trypsin_rep3.mgf
	High	GDLALGANFQSQISLGR	Ps_31701.7658	1	1	CID		147.49	1.09082e-13	0.843537	1	36		1	1746.94	14.2447	15/173	pps_pisum_OE_trypsin_rep3.mgf
	High	SHIVQQAIGQAVGDLR	Ps_31701.7658	1	1	CID		137.54	9.90231e-13	0.905797	1	35		1	1691.95	15.6355	14/170	pps_pisum_OE_trypsin_rep3.mgf
	High	SQNDSAYGANVEVR	Ps_31701.7658	1	1	CID		135.18	1.62313e-12	0.881481	1	35		1	1509.7	6.08751	13/152	pps_pisum_OE_trypsin_rep3.mgf
	High	AGLNNKLSGQINVR	Ps_31701.7658	1	1	CID		129.65	5.56055e-12	0.815385	1	35		1	1483.85	7.87057	13/130	pps_pisum_OE_trypsin_rep3.mgf
	High	LGFTTEESIAAQVLYR	Ps_31701.7658	1	1	CID		117.82	9.68876e-11	1	1	35	28	1	1797.97	16.2232	13/144	pps_pisum_OE_trypsin_rep3.mgf
	High	TSSSDQLQIALIAILPVAK	Ps_31701.7658	1	1	CID		100.09	4.68196e-09	0.88	1	35		1	1968.14	1.22182	13/192	pps_pisum_OE_trypsin_rep3.mgf
	High	SSAFEQSYNR	Ps_31701.7658	1	1	CID		91.31	2.74024e-08	0.758242	1	33		1	1188.53	5.11446	9/95	pps_pisum_OE_trypsin_rep3.mgf
	High	LEAEGRDDFAFSLNILVLGK	Ps_31701.7658	1	1	CID		89.39	7.82544e-08	0.842697	1	36		1	2207.18	2.61283	15/208	pps_pisum_OE_trypsin_rep3.mgf
	High	ILSEATNISKTQEAADNRR	Ps_31701.7658	1	1	CID		88.56	8.11514e-08	0.808989	1	35		1	2117.05	-20.3733	13/197	pps_pisum_OE_trypsin_rep3.mgf
	High	TSFSAYGPATTSVTEIVGMVDGVEIRVFDTPGLK	Ps_31701.7658	1	1	CID		85.85	1.17527e-07	1	1	34	26	1	3544.68	-30.4545	14/342	pps_pisum_OE_trypsin_rep3.mgf
	High	KAYLEEYDYR	Ps_31701.7658	1	1	CID		83.79	2.30642e-07	0.845238	1	35		1	1349.66	20.2411	9/98	pps_pisum_OE_trypsin_rep3.mgf
	High	TAAGVSVTFLGENVSTGVKLEDQIALGKR	Ps_31701.7658	1	1	CID		81.92	3.48015e-07	0.731707	1	35		1	2960.55	-19.7047	16/305	pps_pisum_OE_trypsin_rep3.mgf
	High	APPLPYLLSWLLQSR	Ps_31701.7658	1	1	CID		74.08	1.58095e-06	0.851351	1	34	28	1	1754.02	14.2366	21/127	pps_pisum_OE_trypsin_rep3.mgf
	High	QLAYIVRGETK	Ps_31701.7658	1	1	CID		73.49	2.27662e-06	0.780822	1	35		1	1277.72	1.9869	9/103	pps_pisum_OE_trypsin_rep3.mgf
	High	LVLVGSTGTVR	Ps_31701.7658	1	1	CID		70.31	3.54752e-06	0.757143	1	34		1	1101.68	16.2977	8/88	pps_pisum_OE_trypsin_rep3.mgf
	High	SRAPPLPYLLSWLLQSR	Ps_31701.7658	1	1	CID		59.88	5.13494e-05	1	1	35	26	1	1997.15	8.85442	17/189	pps_pisum_OE_trypsin_rep3.mgf
	High	DDFAFSLNILVLGK	Ps_31701.7658	1	1	CID		58.99	6.75078e-05	0.711864	1	35		1	1551.85	8.02988	9/134	pps_pisum_OE_trypsin_rep3.mgf
	High	AYLEEYDYR	Ps_31701.7658	1	1	CID		56.94	9.46773e-05	1	1	34	23	1	1221.57	26.3277	7/72	pps_pisum_OE_trypsin_rep3.mgf
	High	SVTSALGPTIWR	Ps_31701.7658	1	1	CID		56.6	0.000117483	0.649123	1	35		1	1287.73	20.2232	8/107	pps_pisum_OE_trypsin_rep3.mgf
	High	KQWREELKR	Ps_31701.7658	1	1	CID		51.39	0.000359786	0.686275	1	35		1	1272.72	5.34971	8/85	pps_pisum_OE_trypsin_rep3.mgf
	High	NKTAAGVSVTFLGENVSTGVKLEDQIALGKR	Ps_31701.7658	1	1	CID		50.58	0.00041518	0.784314	1	35	26	1	3202.63	-36.1476	12/349	pps_pisum_OE_trypsin_rep3.mgf
	High	LEDQIALGKR	Ps_31701.7658	1	1	CID		43.39	0.00176614	0.55814	1	34		1	1142.66	5.92511	8/93	pps_pisum_OE_trypsin_rep3.mgf
	High	LSGQINVR	Ps_31701.7658	1	1	CID		41.32	0.00389613	0.146341	1	35		1	886.529	21.2387	5/70	pps_pisum_OE_trypsin_rep3.mgf
	High	KAYLEEYDYRVK	Ps_31701.7658	1	1	CID		39.2	0.00738791	1	1	36	23	1	1576.79	-7.43365	13/120	pps_pisum_OE_trypsin_rep3.mgf
	High	AYLEEYDYRVK	Ps_31701.7658	1	1	CID		36.35	0.0137074	1	1	35	20	1	1448.7	-2.93455	12/94	pps_pisum_OE_trypsin_rep3.mgf
	Low	QWREELKR	Ps_31701.7658	1	1	CID		27.99	0.09293	0.25	1	35		1	1144.62	0.418225	12/75	pps_pisum_OE_trypsin_rep3.mgf
	Low	TQEAADNRR	Ps_31701.7658	1	1	CID		26.47	0.116882	0.538462	1	35	26	1	1060.53	16.9528	4/91	pps_pisum_OE_trypsin_rep3.mgf
	Low	VFDTPGLK	Ps_31701.7658	1	1	CID		21.84	0.333864	1	1	35	20	1	876.515	37.2244	7/62	pps_pisum_OE_trypsin_rep3.mgf
	Low	SIRPNLFAPSmSR	Ps_31701.7658	1	1	CID	M11(Oxidation)	14.96	1.97077		2	36	29	1	1491.75	-14.3242	5/139	pps_pisum_OE_trypsin_rep3.mgf
	Low	FKNFKR	Ps_31701.7658	1	1	CID		13.86	1.19233		2	32	27	1	839.491	2.57119	4/55	pps_pisum_OE_trypsin_rep3.mgf
	Low	QLAYIVR	Ps_31701.7658	1	1	CID		13.33	1.47716		2	33	27	1	862.542	31.4339	8/68	pps_pisum_OE_trypsin_rep3.mgf
Ps_36583.42027	77.64	42	36	550	60.5045	6.96143	1578.27	AT3G46740.1 - [Ps_36583_42027]
	Confidence Icon	Sequence	Protein Accessions	# Proteins	# Protein Groups	Activation Type	Modifications	IonScore	Exp Value	Δ Score	Rank	Identity High	Homology Threshold	Charge	m/z [Da]	ΔM [ppm]	Ions Matched	Spectrum File
	High	VQSWYHEEGYAcAQVVNFGNLNTR	Ps_36583.42027	1	1	CID	C12(Carbamidomethyl)	222.37	4.23273e-21	0.95045	1	36		1	2842.22	-28.5957	21/269	pps_pisum_OE_trypsin_rep3.mgf
	High	LSIQYLDKLGNVVEGNTEGPVVQR	Ps_36583.42027	1	1	CID		177.91	8.20367e-17	0.926966	1	35		1	2628.3	-36.1721	19/262	pps_pisum_OE_trypsin_rep3.mgf
	High	VLPNGAISADGPPTTLSGTGIDR	Ps_36583.42027	1	1	CID		177.58	1.07281e-16	0.932584	1	36		1	2209.1	-22.4623	18/243	pps_pisum_OE_trypsin_rep3.mgf
	High	LGNVVEGNTEGPVVQR	Ps_36583.42027	1	1	CID		154.61	1.85942e-14	0.851613	1	35		1	1667.87	-2.94465	14/160	pps_pisum_OE_trypsin_rep3.mgf
	High	NMFQVDQGLGVGSNFPFFNR	Ps_36583.42027	1	1	CID		118.92	6.76429e-11	0.848739	1	35		1	2274.04	-14.5883	16/211	pps_pisum_OE_trypsin_rep3.mgf
	High	AGVKANITENFSR	Ps_36583.42027	1	1	CID		110.09	5.12763e-10	0.845455	1	35		1	1406.75	5.88805	12/123	pps_pisum_OE_trypsin_rep3.mgf
	High	KLSPVFTGGPGVDEVPSIWVDR	Ps_36583.42027	1	1	CID		106.82	1.2551e-09	0.88785	1	36		1	2355.17	-27.7873	13/247	pps_pisum_OE_trypsin_rep3.mgf
	High	DESNHIcSNGQR	Ps_36583.42027	1	1	CID	C7(Carbamidomethyl)	100.57	2.48191e-09	0.891089	1	32		1	1416.6	2.53051	10/122	pps_pisum_OE_trypsin_rep3.mgf
	High	GGRPTLASLQPGGTITFEHR	Ps_36583.42027	1	1	CID		92.45	3.43303e-08	0.880435	1	36	29	1	2095.07	-16.6642	13/214	pps_pisum_OE_trypsin_rep3.mgf
	High	MGQGSSYGAGMK	Ps_36583.42027	1	1	CID		87.48	4.44835e-08	0.850575	1	32		1	1173.5	-0.9129	10/114	pps_pisum_OE_trypsin_rep3.mgf
	High	MEYAHPYLDGVDNPR	Ps_36583.42027	1	1	CID		84.47	1.46303e-07	1	1	34	27	1	1776.78	-12.9793	11/139	pps_pisum_OE_trypsin_rep3.mgf
	High	EVVcEVVEGDITK	Ps_36583.42027	1	1	CID	C4(Carbamidomethyl)	81.75	3.66921e-07	0.756098	1	35		1	1476.72	-5.1569	9/119	pps_pisum_OE_trypsin_rep3.mgf
	High	FVNGTIVGSR	Ps_36583.42027	1	1	CID		81.59	5.17642e-07	0.731707	1	36		1	1049.6	28.1332	8/95	pps_pisum_OE_trypsin_rep3.mgf
	High	SAEVSTEWSIVPGR	Ps_36583.42027	1	1	CID		80.32	5.7085e-07	0.2	1	36		1	1517.77	7.69237	11/125	pps_pisum_OE_trypsin_rep3.mgf
	High	ANITENFSR	Ps_36583.42027	1	1	CID		70.06	4.97085e-06	0.828571	1	35	29	1	1051.53	16.8884	7/87	pps_pisum_OE_trypsin_rep3.mgf
	High	MAFLQANITR	Ps_36583.42027	1	1	CID		69.89	7.84624e-06	0.771429	1	37		1	1164.64	14.7245	14/83	pps_pisum_OE_trypsin_rep3.mgf
	High	GYNMGEIGAAR	Ps_36583.42027	1	1	CID		69.62	5.47903e-06	0.757143	1	35		1	1138.55	18.5852	9/101	pps_pisum_OE_trypsin_rep3.mgf
	High	NILELAAEIRIPIK	Ps_36583.42027	1	1	CID		57.78	4.88503e-05	0.551724	1	32		1	1592.99	8.22901	12/144	pps_pisum_OE_trypsin_rep3.mgf
	High	GNPTVVYR	Ps_36583.42027	1	1	CID		54.47	0.00020043	0.796296	1	35	27	1	905.5	17.9003	6/72	pps_pisum_OE_trypsin_rep3.mgf
	High	NINSLALFSNIEVNPRPDEMNEGSIIVEIK	Ps_36583.42027	1	1	CID		46.74	0.000980801	1	1	34	24	1	3355.62	-30.3266	22/340	pps_pisum_OE_trypsin_rep3.mgf
	High	mAFLQANITR	Ps_36583.42027	1	1	CID	M1(Oxidation)	43.12	0.00262778	0.627907	1	35		1	1180.61	-5.22298	7/83	pps_pisum_OE_trypsin_rep3.mgf
	High	ISSARPcLLPTSVHEEIKDMLAEQGR	Ps_36583.42027	1	1	CID	C7(Carbamidomethyl)	40.12	0.00555439	1	1	35	22	1	2937.37	-41.8181	9/287	pps_pisum_OE_trypsin_rep3.mgf
	High	DVKGNPTVVYRR	Ps_36583.42027	1	1	CID		38.92	0.00734775	0.641026	1	35	29	1	1403.76	-9.35435	6/123	pps_pisum_OE_trypsin_rep3.mgf
	High	GNPTVVYRR	Ps_36583.42027	1	1	CID		37.68	0.00974173	0.684211	1	35	26	1	1061.6	14.8937	11/83	pps_pisum_OE_trypsin_rep3.mgf
	Medium	NmFQVDQGLGVGSNFPFFNR	Ps_36583.42027	1	1	CID	M2(Oxidation)	34.57	0.0186266	0.685714	1	35	26	1	2290.01	-25.239	6/211	pps_pisum_OE_trypsin_rep3.mgf
	High	mGQGSSYGAGMK	Ps_36583.42027	1	1	CID	M1(Oxidation)	34.28	0.00892068	1	1	32	18	1	1189.5	-0.316597	6/114	pps_pisum_OE_trypsin_rep3.mgf
	Medium	RMGQGSSYGAGMK	Ps_36583.42027	1	1	CID		33.14	0.0193145	0.575758	1	34	29	1	1329.6	0.0817612	14/128	pps_pisum_OE_trypsin_rep3.mgf
	Medium	FTYGLVMEEIITR	Ps_36583.42027	1	1	CID		31.94	0.0416467	0.625	1	36	27	1	1571.82	6.72488	10/117	pps_pisum_OE_trypsin_rep3.mgf
	Low	ELPKQLLPGHTFNIEAGKQALR	Ps_36583.42027	1	1	CID		26.46	0.145734	0.538462	1	36	26	1	2460.31	-24.9039	6/239	pps_pisum_OE_trypsin_rep3.mgf
	Low	SPPPVLVLHGHYGGcVGDLPSYDAFTLGGPYSVR	Ps_36583.42027	1	1	CID	C15(Carbamidomethyl)	25.11	0.100204	1	1	33	20	1	3584.51	-71.5957	7/328	pps_pisum_OE_trypsin_rep3.mgf
	Low	LKELEQK	Ps_36583.42027	1	1	CID		22.19	0.311034	0.318182	1	35	29	1	887.531	13.1474	4/64	pps_pisum_OE_trypsin_rep3.mgf
	Low	NLQGLNR	Ps_36583.42027	1	1	CID		21.91	0.229646	0.363636	1	33	28	1	814.489	44.6579	6/68	pps_pisum_OE_trypsin_rep3.mgf
	Low	VScFNSR	Ps_36583.42027	1	1	CID	C3(Carbamidomethyl)	21.49	0.207551	0.380952	1	32	27	1	869.423	33.7721	10/61	pps_pisum_OE_trypsin_rep3.mgf
	Low	GYNmGEIGAAR	Ps_36583.42027	1	1	CID	M4(Oxidation)	20.23	0.346647	1	1	33	22	1	1154.53	5.27862	7/101	pps_pisum_OE_trypsin_rep3.mgf
	Low	IEFFRR	Ps_36583.42027	1	1	CID		16.63	0.726769	0.294118	1	33	25	1	867.495	12.794	6/46	pps_pisum_OE_trypsin_rep3.mgf
	Low	NILELAAEIR	Ps_36583.42027	1	1	CID		16.47	0.764187		6	33		1	1141.69	27.6684	2/100	pps_pisum_OE_trypsin_rep3.mgf
	Low	DVKGNPTVVYR	Ps_36583.42027	1	1	CID		14.21	2.37262	0.0714286	1	36	26	1	1247.67	-5.77982	5/112	pps_pisum_OE_trypsin_rep3.mgf
	Low	MAFLQANITRDNTR	Ps_36583.42027	1	1	CID		13.72	2.57319		4	36		1	1650.81	-17.9496	9/131	pps_pisum_OE_trypsin_rep3.mgf
	Low	DRVQSWYHEEGYAcAQVVNFGNLNTR	Ps_36583.42027	1	1	CID	C14(Carbamidomethyl)	13.61	1.79431	1	1	34	18	1	3113.34	-27.1558	4/297	pps_pisum_OE_trypsin_rep3.mgf
	Low	NMFQVDQGLGVGSNFPFFNR	Ps_36583.42027	1	1	CID		12.9	2.98485	0.0769231	1	35	25	1	2274.14	28.3354	5/211	pps_pisum_OE_trypsin_rep3.mgf
	Low	LSPVFTGGPGVDEVPSIWVDR	Ps_36583.42027	1	1	CID		11.34	4.55399		4	36	24	1	2227.08	-27.5614	2/197	pps_pisum_OE_trypsin_rep3.mgf
	Low	NINSLALFSNIEVNPRPDEmNEGSIIVEIK	Ps_36583.42027	1	1	CID	M20(Oxidation)	10.77	3.81495		2	34	25	1	3371.61	-30.0076	9/340	pps_pisum_OE_trypsin_rep3.mgf
Ps_32307.45535	28.57	22	19	693	75.693	7.97217	1355.26	AT1G77590.1 - [Ps_32307_45535]
	Confidence Icon	Sequence	Protein Accessions	# Proteins	# Protein Groups	Activation Type	Modifications	IonScore	Exp Value	Δ Score	Rank	Identity High	Homology Threshold	Charge	m/z [Da]	ΔM [ppm]	Ions Matched	Spectrum File
	High	GTKGDATVLMPTLMAAVPAILDR	Ps_32307.45535	1	1	CID		198.5	8.9343e-19	0.858586	1	36		1	2341.23	-12.9211	20/257	pps_pisum_OE_trypsin_rep3.mgf
	High	FDSPVETVWEGVSTLAELFEEAcR	Ps_32307.45535	1	1	CID	C23(Carbamidomethyl)	197.14	1.03457e-18	0.918782	1	35		1	2771.25	-14.0822	19/225	pps_pisum_OE_trypsin_rep3.mgf
	High	GDATVLMPTLMAAVPAILDR	Ps_32307.45535	1	1	CID		183.21	2.77683e-17	0.907104	1	35		1	2055.09	-4.97852	17/187	pps_pisum_OE_trypsin_rep3.mgf
	High	GDATVLMPTLMAAVPAILDRVR	Ps_32307.45535	1	1	CID		148.41	8.92669e-14	0.864865	1	36		1	2310.23	-15.2241	16/209	pps_pisum_OE_trypsin_rep3.mgf
	High	KGTKGDATVLMPTLMAAVPAILDR	Ps_32307.45535	1	1	CID		147.06	1.20336e-13	0.897959	1	36		1	2469.3	-24.1045	18/271	pps_pisum_OE_trypsin_rep3.mgf
	High	TLVHISGQLDSVKR	Ps_32307.45535	1	1	CID		141.86	2.97794e-13	0.84507	1	34		1	1552.88	-0.66684	13/139	pps_pisum_OE_trypsin_rep3.mgf
	High	VIcLDDEIPSDASSVGHGWTVISFADVKR	Ps_32307.45535	1	1	CID	C3(Carbamidomethyl)	116.86	9.43769e-11	0.880342	1	34		1	3173.4	-49.2359	18/271	pps_pisum_OE_trypsin_rep3.mgf
	High	GVPTDTTGDPGVTVR	Ps_32307.45535	1	1	CID		115.71	1.68103e-10	0.836207	1	36		1	1471.74	0.889226	11/132	pps_pisum_OE_trypsin_rep3.mgf
	High	FDSPVETVWEGVSTLAELFEEAcRK	Ps_32307.45535	1	1	CID	C23(Carbamidomethyl)	103.8	3.57049e-09	0.875	1	37	32	1	2899.33	-16.3125	14/236	pps_pisum_OE_trypsin_rep3.mgf
	High	LIDWPEGGYLINDSPMPR	Ps_32307.45535	1	1	CID		102.23	3.81188e-09	0.843137	1	36		1	2072.97	-20.2084	11/174	pps_pisum_OE_trypsin_rep3.mgf
	High	ELETSNDGRQFEK	Ps_32307.45535	1	1	CID		70.34	4.03631e-06	0.728571	1	34		1	1552.7	-13.8863	10/133	pps_pisum_OE_trypsin_rep3.mgf
	High	GEIVIGGPNVTLGYFKNEVK	Ps_32307.45535	1	1	CID		61.32	5.08416e-05	0.737705	1	36		1	2134.11	-22.2488	8/208	pps_pisum_OE_trypsin_rep3.mgf
	High	GDATVLmPTLMAAVPAILDR	Ps_32307.45535	1	1	CID	M7(Oxidation)	61.28	4.87427e-05		2	36		1	2071.09	-2.94248	22/187	pps_pisum_OE_trypsin_rep3.mgf
	High	WFYTGDIGR	Ps_32307.45535	1	1	CID		54.82	0.000163816	0.818182	1	35	26	1	1114.55	14.2263	7/71	pps_pisum_OE_trypsin_rep3.mgf
	High	FHLDGcLEIIDR	Ps_32307.45535	1	1	CID	C6(Carbamidomethyl)	48.07	0.00103944	0.75	1	36	28	1	1487.75	9.51968	7/103	pps_pisum_OE_trypsin_rep3.mgf
	High	LIDWPEGGYLINDSPmPR	Ps_32307.45535	1	1	CID	M16(Oxidation)	41.78	0.0037601	1	1	35	23	1	2088.96	-22.1672	8/174	pps_pisum_OE_trypsin_rep3.mgf
	High	KYGEGLLLGTR	Ps_32307.45535	1	1	CID		38.17	0.00830609	0.631579	1	35	29	1	1206.69	3.68671	5/113	pps_pisum_OE_trypsin_rep3.mgf
	Medium	GDATVLMPTLmAAVPAILDR	Ps_32307.45535	1	1	CID	M11(Oxidation)	35.84	0.0170573		3	36		1	2071.09	-2.94248	18/187	pps_pisum_OE_trypsin_rep3.mgf
	Low	RFDSPVETVWEGVSTLAELFEEAcR	Ps_32307.45535	1	1	CID	C24(Carbamidomethyl)	23.44	0.243432	0.521739	1	35	25	1	2927.36	-10.981	9/281	pps_pisum_OE_trypsin_rep3.mgf
	Low	GTKGDATVLMPTLMAAVPAILDRVR	Ps_32307.45535	1	1	CID		14.83	1.70181	0.2	1	35	25	1	2596.37	-21.8348	4/279	pps_pisum_OE_trypsin_rep3.mgf
	Low	VRDGVFKK	Ps_32307.45535	1	1	CID		12.38	2.80666		6	35	27	1	948.569	6.79836	4/73	pps_pisum_OE_trypsin_rep3.mgf
	Low	VRDGVFK	Ps_32307.45535	1	1	CID		10.39	3.44164		3	33	23	1	820.498	36.6989	5/62	pps_pisum_OE_trypsin_rep3.mgf
Ps_30828.65058	57.95	16	13	302	33.1917	6.62451	821.473	AT5G05000.1;;;AT5G05000.3;;;AT5G05000.2 - [Ps_30828_65058]
	Confidence Icon	Sequence	Protein Accessions	# Proteins	# Protein Groups	Activation Type	Modifications	IonScore	Exp Value	Δ Score	Rank	Identity High	Homology Threshold	Charge	m/z [Da]	ΔM [ppm]	Ions Matched	Spectrum File
	High	LLELLGNLKQEDVNSLTILVMGK	Ps_30828.65058	1	1	CID		177.1	9.68098e-17	0.920904	1	35		1	2540.43	-4.34422	19/242	pps_pisum_OE_trypsin_rep3.mgf
	High	LLELLGNLKQEDVNSLTILVmGK	Ps_30828.65058	1	1	CID	M21(Oxidation)	151.6	3.57331e-14	0.914474	1	35		1	2556.42	-5.31672	17/242	pps_pisum_OE_trypsin_rep3.mgf
	High	AIVALTHAQFSPPDGLPYDEFFSKR	Ps_30828.65058	1	1	CID		137.73	9.56276e-13	1	1	35	30	1	2806.3	-41.8741	28/260	pps_pisum_OE_trypsin_rep3.mgf
	High	VLPNGIAWIPHLVQTITEVALNK	Ps_30828.65058	1	1	CID		123.38	2.40161e-11	1	1	35	29	1	2526.42	-11.4278	25/225	pps_pisum_OE_trypsin_rep3.mgf
	High	DIATETKPAWETR	Ps_30828.65058	1	1	CID		122.69	3.04661e-11	0.845528	1	35		1	1517.84	49.7938	12/131	pps_pisum_OE_trypsin_rep3.mgf
	High	SSTVNSIIGER	Ps_30828.65058	2	1	CID		83.2	2.7258e-07	0.73494	1	35		1	1162.63	17.812	9/111	pps_pisum_OE_trypsin_rep3.mgf
	High	EWSGINTFAPATQTK	Ps_30828.65058	1	1	CID		76.24	1.44037e-06	0.763158	1	36		1	1650.81	-2.29057	10/157	pps_pisum_OE_trypsin_rep3.mgf
	High	DIATETKPAWETR	Ps_30828.65058	1	1	CID		64.21	2.33089e-05		2	36		1	1517.77	7.69237	12/131	pps_pisum_OE_trypsin_rep3.mgf
	High	RDIATETKPAWETR	Ps_30828.65058	1	1	CID		59.8	5.90057e-05	0.8	1	35	28	1	1673.84	-10.6589	8/153	pps_pisum_OE_trypsin_rep3.mgf
	High	NLIDGPNPNQR	Ps_30828.65058	1	1	CID		57	9.74686e-05	1	1	35	25	1	1237.63	-2.36848	7/107	pps_pisum_OE_trypsin_rep3.mgf
	High	DAQASDIPVVLIENSGR	Ps_30828.65058	2	1	CID		37.26	0.0113887	1	1	36	23	1	1783.93	4.74534	15/186	pps_pisum_OE_trypsin_rep3.mgf
	High	SEALLQVVR	Ps_30828.65058	1	1	CID		35.12	0.0114431	0.485714	1	33		1	1014.62	24.471	8/79	pps_pisum_OE_trypsin_rep3.mgf
	Medium	RSEALLQVVR	Ps_30828.65058	1	1	CID		33.41	0.0252188	0.151515	1	35		1	1170.7	4.44922	9/99	pps_pisum_OE_trypsin_rep3.mgf
	Medium	AITDSFGK	Ps_30828.65058	1	1	CID		29.61	0.0489545	1	1	34	18	1	838.431	0.785646	6/63	pps_pisum_OE_trypsin_rep3.mgf
	Low	VVSISPFQSEGPRPVMVSR	Ps_30828.65058	1	1	CID		16.1	1.95149	1	1	37	21	1	2072.05	-23.9282	8/197	pps_pisum_OE_trypsin_rep3.mgf
	Low	VVSISPFQSEGPRPVmVSR	Ps_30828.65058	1	1	CID	M16(Oxidation)	15.96	1.59206	1	1	36	22	1	2088.05	-18.8914	9/197	pps_pisum_OE_trypsin_rep3.mgf
Ps_31657.15746	49.3	10	9	213	23.3679	9.08545	546.393	AT1G45170.1 - [Ps_31657_15746]
	Confidence Icon	Sequence	Protein Accessions	# Proteins	# Protein Groups	Activation Type	Modifications	IonScore	Exp Value	Δ Score	Rank	Identity High	Homology Threshold	Charge	m/z [Da]	ΔM [ppm]	Ions Matched	Spectrum File
	High	GKYDLDHNSSGAATVAFNAGDVK	Ps_31657.15746	1	1	CID		164.34	4.46909e-15	0.896341	1	39		1	2337.05	-27.2206	30/254	pps_pisum_OE_trypsin_rep3.mgf
	High	AALKGKYDLDHNSSGAATVAFNAGDVKLR	Ps_31657.15746	1	1	CID		159.06	6.43176e-15	0.90566	1	35		1	2989.44	-34.9735	19/312	pps_pisum_OE_trypsin_rep3.mgf
	High	AALKGKYDLDHNSSGAATVAFNAGDVK	Ps_31657.15746	1	1	CID		137.22	1.14277e-12	0.890511	1	36		1	2720.29	-26.2697	26/290	pps_pisum_OE_trypsin_rep3.mgf
	High	VYGDDSLKASYQTSSK	Ps_31657.15746	1	1	CID		91.67	3.66594e-08	0.891304	1	35	29	1	1748.8	-16.6422	22/159	pps_pisum_OE_trypsin_rep3.mgf
	High	VAEKPLNLAYIHSK	Ps_31657.15746	1	1	CID		68.98	6.33001e-06	0.782609	1	35		1	1582.87	-14.1586	17/145	pps_pisum_OE_trypsin_rep3.mgf
	High	NSPSLTGLVLAVEKPGSFSVDYNVPKKDFR	Ps_31657.15746	1	1	CID		50.14	0.00046671	0.7	1	35		1	3264.56	-50.1603	7/344	pps_pisum_OE_trypsin_rep3.mgf
	High	LKYSYNHK	Ps_31657.15746	1	1	CID		41.17	0.00379244	0.634146	1	35		1	1052.56	3.45702	5/72	pps_pisum_OE_trypsin_rep3.mgf
	High	GKYDLDHNSSGAATVAFNAGDVKLR	Ps_31657.15746	1	1	CID		39.99	0.00555277	1	1	35	22	1	2606.24	-22.5502	11/276	pps_pisum_OE_trypsin_rep3.mgf
	Low	FQFMNTVR	Ps_31657.15746	1	1	CID		24.57	0.162699	0.56	1	34	25	1	1042.53	18.3099	7/70	pps_pisum_OE_trypsin_rep3.mgf
	Low	FQFmNTVR	Ps_31657.15746	1	1	CID	M4(Oxidation)	21.09	0.361009	0.380952	1	34	27	1	1058.53	17.0744	6/70	pps_pisum_OE_trypsin_rep3.mgf
Ps_37291.28825	25.61	14	13	488	56.1407	5.42725	504.91	AT5G27330.1 - [Ps_37291_28825]
	Confidence Icon	Sequence	Protein Accessions	# Proteins	# Protein Groups	Activation Type	Modifications	IonScore	Exp Value	Δ Score	Rank	Identity High	Homology Threshold	Charge	m/z [Da]	ΔM [ppm]	Ions Matched	Spectrum File
	High	VKVSSENEIIELRGEVNR	Ps_37291.28825	1	1	CID		120.97	5.23492e-11	0.495868	1	36		1	2071.09	-13.3549	14/193	pps_pisum_OE_trypsin_rep3.mgf
	High	NKVESFESQVVVMQEK	Ps_37291.28825	1	1	CID		110.98	4.81989e-10	0.855856	1	36		1	1880.91	-15.2752	22/173	pps_pisum_OE_trypsin_rep3.mgf
	High	VSSENEIIELRGEVNR	Ps_37291.28825	1	1	CID		99.17	7.25754e-09	0.767677	1	36		1	1843.94	-3.25967	13/167	pps_pisum_OE_trypsin_rep3.mgf
	High	ILEmEETIGLAVDKER	Ps_37291.28825	1	1	CID	M4(Oxidation)	78.73	8.48685e-07	0.772152	1	36		1	1861.92	-18.4574	13/149	pps_pisum_OE_trypsin_rep3.mgf
	High	VKVSSENEIIELR	Ps_37291.28825	1	1	CID		76.07	1.62516e-06	0.644737	1	36		1	1515.83	-5.58855	11/134	pps_pisum_OE_trypsin_rep3.mgf
	High	ILEMEETIGLAVDKER	Ps_37291.28825	1	1	CID		73.37	2.74083e-06	0.794521	1	35		1	1845.96	-1.60669	12/149	pps_pisum_OE_trypsin_rep3.mgf
	High	EKNEIENVNGSR	Ps_37291.28825	1	1	CID		71.7	3.87058e-06	0.763889	1	35		1	1388.67	-1.0883	9/129	pps_pisum_OE_trypsin_rep3.mgf
	High	NKGLGGRVDVLIK	Ps_37291.28825	1	1	CID		61.24	2.24359e-05	0.0163934	1	32		1	1368.83	-0.249329	9/124	pps_pisum_OE_trypsin_rep3.mgf
	High	GYDEELNKVK	Ps_37291.28825	1	1	CID		37.58	0.00906082	0.684211	1	35	26	1	1194.59	-10.1636	6/87	pps_pisum_OE_trypsin_rep3.mgf
	High	NAVDEVVLER	Ps_37291.28825	1	1	CID		35.7	0.0137941	0.583333	1	35	29	1	1143.61	6.52386	8/101	pps_pisum_OE_trypsin_rep3.mgf
	High	SIEILTEAR	Ps_37291.28825	1	1	CID		35.14	0.0152792	0.6	1	35	29	1	1031.59	14.2486	8/78	pps_pisum_OE_trypsin_rep3.mgf
	Medium	EKDATHSSLIAAQR	Ps_37291.28825	1	1	CID		29.77	0.0512959	0.6	1	35	27	1	1526.77	-14.6789	11/148	pps_pisum_OE_trypsin_rep3.mgf
	Low	NKGLGGRVDVLIKEK	Ps_37291.28825	1	1	CID		21.49	0.306183	1	1	34	23	1	1625.95	-12.0131	12/151	pps_pisum_OE_trypsin_rep3.mgf
	Low	KLDVVQR	Ps_37291.28825	1	1	CID		18.31	0.569623	0.111111	1	34		1	857.532	13.9552	8/64	pps_pisum_OE_trypsin_rep3.mgf
Ps_34802.62813	17.04	9	9	587	64.7536	7.56201	446.983	AT3G17970.1 - [Ps_34802_62813]
	Confidence Icon	Sequence	Protein Accessions	# Proteins	# Protein Groups	Activation Type	Modifications	IonScore	Exp Value	Δ Score	Rank	Identity High	Homology Threshold	Charge	m/z [Da]	ΔM [ppm]	Ions Matched	Spectrum File
	High	EAIDDFKYALVLEPTNKR	Ps_34802.62813	1	1	CID		141.19	4.94592e-13	0.87234	1	36		1	2122.07	-21.5314	14/189	pps_pisum_OE_trypsin_rep3.mgf
	High	AIGFYTEAIKLcGNNATYYSNR	Ps_34802.62813	1	1	CID	C12(Carbamidomethyl)	100.86	4.54475e-09	1	1	35	26	1	2526.15	-23.6943	12/222	pps_pisum_OE_trypsin_rep3.mgf
	High	LcGNNATYYSNR	Ps_34802.62813	1	1	CID	C2(Carbamidomethyl)	76.12	9.3339e-07	0.789474	1	34		1	1432.62	-2.59335	9/112	pps_pisum_OE_trypsin_rep3.mgf
	High	QIIIADDcFQHLNVPLDR	Ps_34802.62813	1	1	CID	C8(Carbamidomethyl)	76.03	1.64394e-06	1	1	36	27	1	2167.04	-26.0495	20/193	pps_pisum_OE_trypsin_rep3.mgf
	High	GNQAYKDKQWQK	Ps_34802.62813	1	1	CID		69.7	6.19874e-06	0.771429	1	35		1	1493.73	-10.3775	9/113	pps_pisum_OE_trypsin_rep3.mgf
	High	EKGNQAYKDKQWQK	Ps_34802.62813	1	1	CID		67.66	1.07122e-05	0.647059	1	36		1	1750.85	-18.4317	14/149	pps_pisum_OE_trypsin_rep3.mgf
	High	EFLSHDYQSR	Ps_34802.62813	1	1	CID		65.92	1.21277e-05	0.848485	1	34	27	1	1281.59	6.1866	9/93	pps_pisum_OE_trypsin_rep3.mgf
	High	LGGKEFLSHDYQSR	Ps_34802.62813	1	1	CID		35.88	0.0151062	1	1	35	20	1	1636.81	-1.55326	8/141	pps_pisum_OE_trypsin_rep3.mgf
	Medium	VGHILLQAPFVMQR	Ps_34802.62813	1	1	CID		34.58	0.0189321	0.657143	1	35	27	1	1608.88	-15.8321	5/133	pps_pisum_OE_trypsin_rep3.mgf
Ps_41742.13371	65.54	12	12	177	20.4314	9.51025	432.709	AT1G20816.1 - [Ps_41742_13371]
	Confidence Icon	Sequence	Protein Accessions	# Proteins	# Protein Groups	Activation Type	Modifications	IonScore	Exp Value	Δ Score	Rank	Identity High	Homology Threshold	Charge	m/z [Da]	ΔM [ppm]	Ions Matched	Spectrum File
	High	HFYPNFSATLGVGVR	Ps_41742.13371	1	1	CID		103.46	3.63809e-09	0.854369	1	37		1	1664.87	8.69606	12/142	pps_pisum_OE_trypsin_rep3.mgf
	High	IGYEAFEQVPYLQIR	Ps_41742.13371	1	1	CID		97.47	1.20597e-08	0.876289	1	36	30	1	1825.92	-13.9498	19/140	pps_pisum_OE_trypsin_rep3.mgf
	High	IKGGcDVDQDFKEWK	Ps_41742.13371	1	1	CID	C5(Carbamidomethyl)	82.86	2.68897e-07	0.843373	1	35	30	1	1824.84	-10.5892	19/154	pps_pisum_OE_trypsin_rep3.mgf
	High	GGAEFSWNVFNFQKDQDVR	Ps_41742.13371	1	1	CID		75.89	1.26626e-06	0.842105	1	35	29	1	2243.99	-25.072	10/194	pps_pisum_OE_trypsin_rep3.mgf
	High	ENNWTFNADYKGR	Ps_41742.13371	1	1	CID		70.17	4.48592e-06	0.785714	1	34		1	1614.74	5.62055	12/138	pps_pisum_OE_trypsin_rep3.mgf
	High	YDKQDSVGVR	Ps_41742.13371	1	1	CID		68.35	7.01845e-06	0.661765	1	35		1	1166.59	5.5107	9/98	pps_pisum_OE_trypsin_rep3.mgf
	High	GGcDVDQDFKEWK	Ps_41742.13371	1	1	CID	C3(Carbamidomethyl)	61.87	1.85287e-05	0.709677	1	32		1	1583.66	-10.9653	9/124	pps_pisum_OE_trypsin_rep3.mgf
	High	LRIDTNTFFQVR	Ps_41742.13371	1	1	CID		59.25	6.73287e-05	0.711864	1	35		1	1509.82	3.06171	9/119	pps_pisum_OE_trypsin_rep3.mgf
	High	ENNWTFNADYK	Ps_41742.13371	1	1	CID		44.41	0.00162647	1	1	34	21	1	1401.6	-5.85852	8/116	pps_pisum_OE_trypsin_rep3.mgf
	Low	WNVRYDL	Ps_41742.13371	1	1	CID		27.36	0.0986221	0.333333	1	35		1	965.511	28.2946	4/56	pps_pisum_OE_trypsin_rep3.mgf
	Low	YAKNDKLR	Ps_41742.13371	1	1	CID		23.52	0.200306	0.5	1	34	26	1	1007.58	19.6318	4/69	pps_pisum_OE_trypsin_rep3.mgf
	Low	SRGGAEFSWNVFNFQKDQDVR	Ps_41742.13371	1	1	CID		22.51	0.305771	1	1	35	22	1	2487.1	-31.2859	10/236	pps_pisum_OE_trypsin_rep3.mgf
Ps_29967.66275	28.35	12	9	328	37.2069	8.1626	417.198	AT2G43950.1 - [Ps_29967_66275]
	Confidence Icon	Sequence	Protein Accessions	# Proteins	# Protein Groups	Activation Type	Modifications	IonScore	Exp Value	Δ Score	Rank	Identity High	Homology Threshold	Charge	m/z [Da]	ΔM [ppm]	Ions Matched	Spectrum File
	High	YKDDEMSFLPILSLPSNALSFAFKR	Ps_29967.66275	1	1	CID		113.08	3.23762e-10	0.911504	1	36	30	1	2889.44	-16.6681	16/277	pps_pisum_OE_trypsin_rep3.mgf
	High	GLcTAQYKDQEFK	Ps_29967.66275	1	1	CID	C3(Carbamidomethyl)	90.6	4.96014e-08	0.857143	1	35		1	1587.74	-4.18272	11/126	pps_pisum_OE_trypsin_rep3.mgf
	High	YKDDEmSFLPILSLPSNALSFAFK	Ps_29967.66275	1	1	CID	M6(Oxidation)	81.65	4.34284e-07	0.817073	1	36		1	2749.36	-5.80363	22/266	pps_pisum_OE_trypsin_rep3.mgf
	High	ITTEFDSESTVFFHK	Ps_29967.66275	1	1	CID		76.88	1.16814e-06	0.805195	1	35		1	1787.84	-6.44426	9/133	pps_pisum_OE_trypsin_rep3.mgf
	High	VQFMLQVPQDDIKSSVLMFR	Ps_29967.66275	3	1	CID		60.17	6.58704e-05	0.816667	1	36	27	1	2381.18	-24.7404	15/203	pps_pisum_OE_trypsin_rep3.mgf
	High	YKDDEMSFLPILSLPSNALSFAFK	Ps_29967.66275	1	1	CID		56.12	0.000151981	1	1	36	23	1	2733.38	-3.05164	9/266	pps_pisum_OE_trypsin_rep3.mgf
	High	YKDDEmSFLPILSLPSNALSFAFKR	Ps_29967.66275	1	1	CID	M6(Oxidation)	55.64	0.000179294	1	1	36	20	1	2905.41	-23.8095	10/277	pps_pisum_OE_trypsin_rep3.mgf
	High	HTYGEDFK	Ps_29967.66275	3	1	CID		54.17	0.000148727	0.703704	1	34		1	996.449	6.53191	11/66	pps_pisum_OE_trypsin_rep3.mgf
	High	FKAGYDSEVR	Ps_29967.66275	3	1	CID		40.6	0.00372772	0.658537	1	34	29	1	1171.57	0.033041	7/94	pps_pisum_OE_trypsin_rep3.mgf
	Low	YRYKDDEmSFLPILSLPSNALSFAFK	Ps_29967.66275	1	1	CID	M8(Oxidation)	26.69	0.146359	1	1	36	22	1	3068.47	-24.8972	8/286	pps_pisum_OE_trypsin_rep3.mgf
	Low	GLcTAQYK	Ps_29967.66275	1	1	CID	C3(Carbamidomethyl)	26.21	0.085202	1	1	33	19	1	940.465	9.9788	5/64	pps_pisum_OE_trypsin_rep3.mgf
	Low	YRYKDDEMSFLPILSLPSNALSFAFK	Ps_29967.66275	1	1	CID		16.59	1.433	0.0588235	1	36	26	1	3052.48	-24.1382	9/286	pps_pisum_OE_trypsin_rep3.mgf
Ps_32815.13138	58.04	6	5	112	12.3155	8.1333	344.499	AT5G64816.2;;;AT5G64816.1 - [Ps_32815_13138]
	Confidence Icon	Sequence	Protein Accessions	# Proteins	# Protein Groups	Activation Type	Modifications	IonScore	Exp Value	Δ Score	Rank	Identity High	Homology Threshold	Charge	m/z [Da]	ΔM [ppm]	Ions Matched	Spectrum File
	High	VGSFSKDPIPDTcVTVcGVSDLDAcADAcVR	Ps_32815.13138	1	1	CID	C13(Carbamidomethyl), C17(Carbamidomethyl), C25(Carbamidomethyl), C29(Carbamidomethyl)	173.83	1.39932e-16	0.942529	1	33		1	3371.4	-30.4168	22/342	pps_pisum_OE_trypsin_rep3.mgf
	High	GRETSSAENFVcER	Ps_32815.13138	1	1	CID	C12(Carbamidomethyl)	78.17	5.70758e-07	0.858974	1	33	28	1	1641.71	-10.1329	10/149	pps_pisum_OE_trypsin_rep3.mgf
	High	KVGSFSKDPIPDTcVTVcGVSDLDAcADAcVR	Ps_32815.13138	1	1	CID	C14(Carbamidomethyl), C18(Carbamidomethyl), C26(Carbamidomethyl), C30(Carbamidomethyl)	77.67	5.7884e-07	0.794872	1	33		1	3499.48	-34.0386	14/362	pps_pisum_OE_trypsin_rep3.mgf
	High	TVcVNQHQVPNWNDIcLR	Ps_32815.13138	2	1	CID	C3(Carbamidomethyl), C16(Carbamidomethyl)	77.42	9.3918e-07	1	1	35	26	1	2253.03	-17.8202	11/192	pps_pisum_OE_trypsin_rep3.mgf
	High	VGSFSKDPIPDTcVTVcGVSDLDAcADAcVR	Ps_32815.13138	1	1	CID	C13(Carbamidomethyl), C17(Carbamidomethyl), C25(Carbamidomethyl), C29(Carbamidomethyl)	34.52	0.0160875	0.685714	1	34	25	1	3371.61	33.4839	9/342	pps_pisum_OE_trypsin_rep3.mgf
	Medium	TVcVNQHQVPNWNDIcLRR	Ps_32815.13138	2	1	CID	C3(Carbamidomethyl), C16(Carbamidomethyl)	32.56	0.0334439	1	1	36	20	1	2409.11	-22.0286	9/203	pps_pisum_OE_trypsin_rep3.mgf
Ps_16755.41927	26.55	7	7	467	52.9111	9.42236	336.372	AT2G44640.1 - [Ps_16755_41927]
	Confidence Icon	Sequence	Protein Accessions	# Proteins	# Protein Groups	Activation Type	Modifications	IonScore	Exp Value	Δ Score	Rank	Identity High	Homology Threshold	Charge	m/z [Da]	ΔM [ppm]	Ions Matched	Spectrum File
	High	HQQLSEITSHVPFGIVPSLAPSPR	Ps_16755.41927	1	1	CID		150.35	5.30017e-14	0.92	1	35		1	2597.29	-36.0958	16/264	pps_pisum_OE_trypsin_rep3.mgf
	High	YLWENTEIGIDDEDDKKVLTPYDVR	Ps_16755.41927	1	1	CID		100.63	4.87409e-09	0.80198	1	35		1	3026.34	-39.1103	13/272	pps_pisum_OE_trypsin_rep3.mgf
	High	HVPGNPIPLDASVSSR	Ps_16755.41927	1	1	CID		85.69	1.75758e-07	1	1	36	25	1	1645.85	-6.75079	11/153	pps_pisum_OE_trypsin_rep3.mgf
	High	LNLIFQQQVAGPIVFR	Ps_16755.41927	1	1	CID		70.83	3.91129e-06	0.859155	1	34	27	1	1843.04	-9.59266	10/165	pps_pisum_OE_trypsin_rep3.mgf
	High	FSSTASGEDQAVTKR	Ps_16755.41927	1	1	CID		42.57	0.00257031	0.674419	1	34	29	1	1583.75	-10.7727	6/146	pps_pisum_OE_trypsin_rep3.mgf
	Low	LRTAIDSSFWDLNISSPQTLDGWAK	Ps_16755.41927	1	1	CID		14.53	1.90633	1	1	35	23	1	2821.29	-45.3911	4/278	pps_pisum_OE_trypsin_rep3.mgf
	Low	VFRHQQLSEITSHVPFGIVPSLAPSPR	Ps_16755.41927	1	1	CID		10.9	4.65752	1	1	35	21	1	2999.47	-50.346	5/292	pps_pisum_OE_trypsin_rep3.mgf
Ps_29385.26147	31.78	5	5	258	28.6845	6.01123	244.896	AT4G35000.1 - [Ps_29385_26147]
	Confidence Icon	Sequence	Protein Accessions	# Proteins	# Protein Groups	Activation Type	Modifications	IonScore	Exp Value	Δ Score	Rank	Identity High	Homology Threshold	Charge	m/z [Da]	ΔM [ppm]	Ions Matched	Spectrum File
	High	AIDFcEEVKANHPK	Ps_29385.26147	1	1	CID	C5(Carbamidomethyl)	110.66	5.63083e-10	0.873874	1	36		1	1657.79	-8.59296	19/129	pps_pisum_OE_trypsin_rep3.mgf
	High	NEEEYSHGANNGLKK	Ps_29385.26147	1	1	CID		105.98	1.39422e-09	0.849057	1	35		1	1689.77	-6.25013	19/157	pps_pisum_OE_trypsin_rep3.mgf
	High	ISYADLYQLAGVVAVEVTGGPTVNFVPGRR	Ps_29385.26147	1	1	CID		66.53	1.21059e-05	0.776119	1	35		1	3148.61	-22.5926	17/324	pps_pisum_OE_trypsin_rep3.mgf
	High	LAWHDAGTYDATSK	Ps_29385.26147	1	1	CID		39.91	0.00605928	1	1	35	23	1	1535.74	19.8398	12/121	pps_pisum_OE_trypsin_rep3.mgf
	Medium	ALVDDNEFR	Ps_29385.26147	1	1	CID		32.2	0.033894	1	1	35	23	1	1078.53	9.9012	5/78	pps_pisum_OE_trypsin_rep3.mgf
Ps_36255.68802	22.3	5	2	139	14.9556	5.2876	225.772	AT3G06510.2;;;AT3G06510.1 - [Ps_36255_68802]
	Confidence Icon	Sequence	Protein Accessions	# Proteins	# Protein Groups	Activation Type	Modifications	IonScore	Exp Value	Δ Score	Rank	Identity High	Homology Threshold	Charge	m/z [Da]	ΔM [ppm]	Ions Matched	Spectrum File
	High	VDALmGxATADGGSQQAVSSPQR	Ps_36255.68802	1	1	CID	M5(Oxidation), X7(S)	131.47	3.63555e-12	0.312977	1	35		1	2248.98	-29.2071	18/231	pps_pisum_OE_trypsin_rep3.mgf
	High	VDALMGxATADGGSQQAVSSPQR	Ps_36255.68802	1	1	CID	X7(S)	124.36	1.84501e-11	0.112903	1	35		1	2233	-22.3785	16/231	pps_pisum_OE_trypsin_rep3.mgf
	High	VDALmGxATADGGSQQAVSSPQR	Ps_36255.68802	1	1	CID	M5(Oxidation), X7(A)	110.34	4.65586e-10		2	35		1	2233	-22.3808	13/231	pps_pisum_OE_trypsin_rep3.mgf
	High	VDALMGxATADGGSQQAVSSPQR	Ps_36255.68802	1	1	CID	X7(C)	89.58	5.61785e-08		2	35		1	2248.98	-21.3125	14/231	pps_pisum_OE_trypsin_rep3.mgf
	Low	VAMEAMIR	Ps_36255.68802	1	1	CID		21.71	0.390889	0.454545	1	35	26	1	920.491	23.1614	8/60	pps_pisum_OE_trypsin_rep3.mgf
Ps_35969.71905	32.43	7	7	259	29.7337	8.26514	204.787	AT5G51020.1 - [Ps_35969_71905]
	Confidence Icon	Sequence	Protein Accessions	# Proteins	# Protein Groups	Activation Type	Modifications	IonScore	Exp Value	Δ Score	Rank	Identity High	Homology Threshold	Charge	m/z [Da]	ΔM [ppm]	Ions Matched	Spectrum File
	High	TcPAAELVDGSEVLYFEQAFWR	Ps_35969.71905	1	1	CID	C2(Carbamidomethyl)	104.5	1.92486e-09	0.865385	1	35		1	2588.15	-23.6135	14/213	pps_pisum_OE_trypsin_rep3.mgf
	High	ELTcDVELSTYAIR	Ps_35969.71905	1	1	CID	C4(Carbamidomethyl)	67.2	9.85123e-06	0.791045	1	35		1	1669.78	-15.7102	11/126	pps_pisum_OE_trypsin_rep3.mgf
	High	RIQGSFILEE	Ps_35969.71905	1	1	CID		61.16	4.34859e-05	0.737705	1	35		1	1191.67	24.0241	8/93	pps_pisum_OE_trypsin_rep3.mgf
	High	EMEEYKNFcDRPK	Ps_35969.71905	1	1	CID	C9(Carbamidomethyl)	50.03	0.00037937	1	1	34	24	1	1745.74	-11.7365	10/131	pps_pisum_OE_trypsin_rep3.mgf
	Medium	GYDDDGNQVWGQK	Ps_35969.71905	1	1	CID		29.14	0.032608	1	1	32	19	1	1481.61	-11.9608	11/120	pps_pisum_OE_trypsin_rep3.mgf
	Low	SPQKPFR	Ps_35969.71905	1	1	CID		25.18	0.179	0.24	1	35		1	859.498	22.4535	10/62	pps_pisum_OE_trypsin_rep3.mgf
	Low	GYDDDGNQVWGQKEGPYK	Ps_35969.71905	1	1	CID		12.94	2.38581	1	1	34	23	1	2055.89	-5.86183	6/184	pps_pisum_OE_trypsin_rep3.mgf
Ps_30307.15384	22.38	4	4	277	31.0771	7.59131	194.327	AT5G17770.1 - [Ps_30307_15384]
	Confidence Icon	Sequence	Protein Accessions	# Proteins	# Protein Groups	Activation Type	Modifications	IonScore	Exp Value	Δ Score	Rank	Identity High	Homology Threshold	Charge	m/z [Da]	ΔM [ppm]	Ions Matched	Spectrum File
	High	FTFALPTPTSVLGLPIGQHIScR	Ps_30307.15384	1	1	CID	C22(Carbamidomethyl)	183	2.93696e-17	0.852459	1	35		1	2512.27	-26.7429	19/226	pps_pisum_OE_trypsin_rep3.mgf
	High	FKYQPGEVR	Ps_30307.15384	1	1	CID		35.65	0.0143622	0.666667	1	35	27	1	1123.6	7.64393	6/80	pps_pisum_OE_trypsin_rep3.mgf
	Low	VGEYLAVKGPK	Ps_30307.15384	2	1	CID		29.47	0.0652457	1	1	35	23	1	1160.64	-21.5522	11/94	pps_pisum_OE_trypsin_rep3.mgf
	Low	AFGMLAGGSGITPMFQVAR	Ps_30307.15384	1	1	CID		22.6	0.34154	0.347826	1	36	29	1	1910.94	-11.8587	6/163	pps_pisum_OE_trypsin_rep3.mgf
Ps_41536.4954	21.02	3	3	314	34.5543	9.1001	193.928	AT4G31780.2 - [Ps_41536_4954]
	Confidence Icon	Sequence	Protein Accessions	# Proteins	# Protein Groups	Activation Type	Modifications	IonScore	Exp Value	Δ Score	Rank	Identity High	Homology Threshold	Charge	m/z [Da]	ΔM [ppm]	Ions Matched	Spectrum File
	High	ALGDLLNEDGIPTGQILVIcGR	Ps_41536.4954	1	1	CID	C20(Carbamidomethyl)	131.97	4.18365e-12	0.909091	1	36		1	2324.15	-33.081	14/225	pps_pisum_OE_trypsin_rep3.mgf
	High	LVHQSNFAATSTFIAR	Ps_41536.4954	1	1	CID		65.14	1.92138e-05	0.846154	1	36	27	1	1762.9	-13.0814	11/162	pps_pisum_OE_trypsin_rep3.mgf
	High	DLGMDEDLPAVLLIGGGEGMGPIEATAR	Ps_41536.4954	1	1	CID		55.72	0.000138915	0.732143	1	35		1	2797.27	-37.8409	8/268	pps_pisum_OE_trypsin_rep3.mgf
Ps_28297.13956	13.92	3	3	352	39.4823	8.39697	173.979	AT5G66190.1 - [Ps_28297_13956]
	Confidence Icon	Sequence	Protein Accessions	# Proteins	# Protein Groups	Activation Type	Modifications	IonScore	Exp Value	Δ Score	Rank	Identity High	Homology Threshold	Charge	m/z [Da]	ΔM [ppm]	Ions Matched	Spectrum File
	High	ITGDDAPGETWHMVFSTEGEVPYR	Ps_28297.13956	3	1	CID		123.85	2.09964e-11	0.903226	1	35		1	2694.15	-23.5998	14/224	pps_pisum_OE_trypsin_rep3.mgf
	High	EKAPENFRLDFAVSR	Ps_28297.13956	3	1	CID		56.44	0.000151854	0.767857	1	36	29	1	1778.89	-16.8404	11/165	pps_pisum_OE_trypsin_rep3.mgf
	High	FKPKEPYVGR	Ps_28297.13956	2	1	CID		53.27	0.000251737	0.660377	1	35		1	1220.68	-2.10645	8/93	pps_pisum_OE_trypsin_rep3.mgf
Ps_33143.19368	10.12	3	3	405	43.9727	8.38232	164.515	AT3G27820.1 - [Ps_33143_19368]
	Confidence Icon	Sequence	Protein Accessions	# Proteins	# Protein Groups	Activation Type	Modifications	IonScore	Exp Value	Δ Score	Rank	Identity High	Homology Threshold	Charge	m/z [Da]	ΔM [ppm]	Ions Matched	Spectrum File
	High	ALKLEEFGVNGSDAENVcYLR	Ps_33143.19368	1	1	CID	C18(Carbamidomethyl)	105.29	1.72748e-09	1	1	35	27	1	2384.11	-20.9703	14/222	pps_pisum_OE_trypsin_rep3.mgf
	High	IASYYEEYYK	Ps_33143.19368	1	1	CID		87.18	7.44646e-08	0.850575	1	34		1	1328.6	-1.74989	8/83	pps_pisum_OE_trypsin_rep3.mgf
	Low	RLEHVDSARK	Ps_33143.19368	1	1	CID		10.77	3.98245		2	35	24	1	1210.66	-0.372762	4/101	pps_pisum_OE_trypsin_rep3.mgf
Ps_7761.48673	26.19	2	2	84	9.21681	4.75439	136.8	AT2G32240.1 - [Ps_7761_48673]
	Confidence Icon	Sequence	Protein Accessions	# Proteins	# Protein Groups	Activation Type	Modifications	IonScore	Exp Value	Δ Score	Rank	Identity High	Homology Threshold	Charge	m/z [Da]	ΔM [ppm]	Ions Matched	Spectrum File
	High	LHEEVGSVQAAATQR	Ps_7761.48673	2	1	CID		136.8	1.22642e-12	0.912409	1	35		1	1595.79	-15.3412	14/146	pps_pisum_OE_trypsin_rep3.mgf
	Low	FKDYEQK	Ps_7761.48673	1	1	CID		26.23	0.079093	0.461538	1	33	28	1	957.477	9.81612	5/64	pps_pisum_OE_trypsin_rep3.mgf
Ps_796.57904	16.34	6	6	618	68.6956	5.52881	126.713	AT5G02500.1 - [Ps_796_57904]
	Confidence Icon	Sequence	Protein Accessions	# Proteins	# Protein Groups	Activation Type	Modifications	IonScore	Exp Value	Δ Score	Rank	Identity High	Homology Threshold	Charge	m/z [Da]	ΔM [ppm]	Ions Matched	Spectrum File
	High	EQVFSTYSDNQPGVLIQVFEGER	Ps_796.57904	4	1	CID		90.92	3.85534e-08	0.879121	1	35		1	2642.16	-42.0077	12/261	pps_pisum_OE_trypsin_rep3.mgf
	High	ATAGDTHLGGEDFDNR	Ps_29562.43596;Ps_796.57904	6	2	CID		47.17	0.000725257	1	1	34	24	1	1675.72	-7.7288	8/148	pps_pisum_OE_trypsin_rep3.mgf
	High	TLSSTAQTTIEIDSLFEGIDFYSPITR	Ps_796.57904	2	1	CID		41.15	0.00339557	1	1	34	25	1	3005.71	71.2971	10/299	pps_pisum_OE_trypsin_rep3.mgf
	Low	TTPSYVAFTDSER	Ps_29562.43596;Ps_796.57904	4	2	CID		17.34	0.892987	0.411765	1	35	24	1	1473.68	-2.48445	5/119	pps_pisum_OE_trypsin_rep3.mgf
	Low	VEIIANDQGNR	Ps_29562.43596;Ps_796.57904	4	2	CID		11.48	4.51976	1	1	36	23	1	1228.65	14.4051	5/104	pps_pisum_OE_trypsin_rep3.mgf
	Low	NKITITNDKGR	Ps_29562.43596;Ps_796.57904	6	2	CID		10.05	5.75832		2	35	23	1	1259.71	0.888071	3/111	pps_pisum_OE_trypsin_rep3.mgf
Ps_32638.54967	73.91	1	1	23	2.54842	8.99756	113.58	AT2G39730.3;;;AT2G39730.2;;;AT2G39730.1 - [Ps_32638_54967]
	Confidence Icon	Sequence	Protein Accessions	# Proteins	# Protein Groups	Activation Type	Modifications	IonScore	Exp Value	Δ Score	Rank	Identity High	Homology Threshold	Charge	m/z [Da]	ΔM [ppm]	Ions Matched	Spectrum File
	High	LVDTFPGQSIDFFGALR	Ps_32638.54967	35	1	CID		113.58	2.46454e-10	0.903509	3	35		1	1882.94	-17.2198	13/168	pps_pisum_OE_trypsin_rep3.mgf
Ps_32412.20380	11.54	2	2	130	14.1336	5.22412	111.617	AT5G43070.1 - [Ps_32412_20380]
	Confidence Icon	Sequence	Protein Accessions	# Proteins	# Protein Groups	Activation Type	Modifications	IonScore	Exp Value	Δ Score	Rank	Identity High	Homology Threshold	Charge	m/z [Da]	ΔM [ppm]	Ions Matched	Spectrum File
	High	YGTLPSEEAASAAR	Ps_32412.20380	1	1	CID		87.72	1.12076e-07	0.75	1	36		1	1422.67	-9.32315	12/123	pps_pisum_OE_trypsin_rep3.mgf
	High	RYGTLPSEEAASAAR	Ps_32412.20380	1	1	CID		54.01	0.000218257	0.759259	1	35	29	1	1578.76	-15.0316	8/159	pps_pisum_OE_trypsin_rep3.mgf
Ps_31065.27201	22.38	3	2	143	15.5936	9.26123	109.442	AT2G28900.1 - [Ps_31065_27201]
	Confidence Icon	Sequence	Protein Accessions	# Proteins	# Protein Groups	Activation Type	Modifications	IonScore	Exp Value	Δ Score	Rank	Identity High	Homology Threshold	Charge	m/z [Da]	ΔM [ppm]	Ions Matched	Spectrum File
	High	KGSISSNDFEK	Ps_31065.27201	2	1	CID		78.3	6.24184e-07	0.769231	1	34		1	1211.58	-10.3264	12/115	pps_pisum_OE_trypsin_rep3.mgf
	High	EGAYWGAIAGVYVGMEYGVER	Ps_31065.27201	1	1	CID		62.38	5.79252e-05	0.725806	1	38		1	2277.06	-0.350363	13/199	pps_pisum_OE_trypsin_rep3.mgf
	Low	EGAYWGAIAGVYVGmEYGVER	Ps_31065.27201	1	1	CID	M15(Oxidation)	26.95	0.13624	0.592593	1	36	25	1	2293.06	-0.759851	14/199	pps_pisum_OE_trypsin_rep3.mgf
Ps_29562.43596	11.97	5	5	618	68.3544	5.45264	100.15	AT5G02500.1 - [Ps_29562_43596]
	Confidence Icon	Sequence	Protein Accessions	# Proteins	# Protein Groups	Activation Type	Modifications	IonScore	Exp Value	Δ Score	Rank	Identity High	Homology Threshold	Charge	m/z [Da]	ΔM [ppm]	Ions Matched	Spectrum File
	High	EQVFSTYSDNQPGVLIQVYEGER	Ps_29562.43596	4	1	CID		76.98	1.01226e-06	1	1	35	24	1	2658.17	-35.4346	12/261	pps_pisum_OE_trypsin_rep3.mgf
	High	ATAGDTHLGGEDFDNR	Ps_29562.43596;Ps_796.57904	6	2	CID		47.17	0.000725257	1	1	34	24	1	1675.72	-7.7288	8/148	pps_pisum_OE_trypsin_rep3.mgf
	Low	TTPSYVAFTDSER	Ps_29562.43596;Ps_796.57904	4	2	CID		17.34	0.892987	0.411765	1	35	24	1	1473.68	-2.48445	5/119	pps_pisum_OE_trypsin_rep3.mgf
	Low	VEIIANDQGNR	Ps_29562.43596;Ps_796.57904	4	2	CID		11.48	4.51976	1	1	36	23	1	1228.65	14.4051	5/104	pps_pisum_OE_trypsin_rep3.mgf
	Low	NKITITNDKGR	Ps_29562.43596;Ps_796.57904	6	2	CID		10.05	5.75832		2	35	23	1	1259.71	0.888071	3/111	pps_pisum_OE_trypsin_rep3.mgf
Ps_29837.56795	5.09	1	1	373	42.0593	5.05908	100.01	AT3G49350.1 - [Ps_29837_56795]
	Confidence Icon	Sequence	Protein Accessions	# Proteins	# Protein Groups	Activation Type	Modifications	IonScore	Exp Value	Δ Score	Rank	Identity High	Homology Threshold	Charge	m/z [Da]	ΔM [ppm]	Ions Matched	Spectrum File
	High	APPTDDLLLYAIAASVLQR	Ps_29837.56795	1	1	CID		100.01	5.49733e-09	1	1	35	24	1	2027.09	-11.7219	13/172	pps_pisum_OE_trypsin_rep3.mgf
Ps_16525.73646	11.05	1	1	190	21.8272	4.60205	98.04	AT2G32240.1 - [Ps_16525_73646]
	Confidence Icon	Sequence	Protein Accessions	# Proteins	# Protein Groups	Activation Type	Modifications	IonScore	Exp Value	Δ Score	Rank	Identity High	Homology Threshold	Charge	m/z [Da]	ΔM [ppm]	Ions Matched	Spectrum File
	High	FSEAENLLEIVRDDLNLTQVK	Ps_16525.73646	1	1	CID		98.04	9.50855e-09	0.877551	1	36		1	2446.23	-21.0574	14/225	pps_pisum_OE_trypsin_rep3.mgf
Ps_35935.71752	23.86	2	2	88	10.1853	9.99365	90.5329	AT4G23430.2 - [Ps_35935_71752]
	Confidence Icon	Sequence	Protein Accessions	# Proteins	# Protein Groups	Activation Type	Modifications	IonScore	Exp Value	Δ Score	Rank	Identity High	Homology Threshold	Charge	m/z [Da]	ΔM [ppm]	Ions Matched	Spectrum File
	High	INDQSSYNNWR	Ps_35935.71752	2	1	CID		81.6	3.0406e-07	0.878049	1	34	28	1	1396.62	0.536085	10/109	pps_pisum_OE_trypsin_rep3.mgf
	High	IVNVASEAHR	Ps_35935.71752	2	1	CID		37.78	0.00776937	0.552632	1	34		1	1095.6	6.49756	11/91	pps_pisum_OE_trypsin_rep3.mgf
Ps_33022.72556	10.26	2	2	195	21.8766	5.09717	87.4162	AT1G27390.1 - [Ps_33022_72556]
	Confidence Icon	Sequence	Protein Accessions	# Proteins	# Protein Groups	Activation Type	Modifications	IonScore	Exp Value	Δ Score	Rank	Identity High	Homology Threshold	Charge	m/z [Da]	ΔM [ppm]	Ions Matched	Spectrum File
	High	AAVYFQQAVDEDPSNELYRK	Ps_33022.72556	1	1	CID		74.62	1.93971e-06	0.813333	1	35		1	2343.07	-24.0929	12/196	pps_pisum_OE_trypsin_rep3.mgf
	High	AAVYFQQAVDEDPSNELYR	Ps_33022.72556	1	1	CID		39.05	0.00645281	1	1	35	22	1	2214.98	-21.1655	7/185	pps_pisum_OE_trypsin_rep3.mgf
Ps_32820.4643	5.45	1	1	257	28.874	7.07861	85.62	AT1G53000.1 - [Ps_32820_4643]
	Confidence Icon	Sequence	Protein Accessions	# Proteins	# Protein Groups	Activation Type	Modifications	IonScore	Exp Value	Δ Score	Rank	Identity High	Homology Threshold	Charge	m/z [Da]	ΔM [ppm]	Ions Matched	Spectrum File
	High	NFGADVIMTSEScR	Ps_32820.4643	1	1	CID	C13(Carbamidomethyl)	85.62	1.11034e-07	0.883721	1	34	28	1	1586.69	0.699761	12/146	pps_pisum_OE_trypsin_rep3.mgf
Ps_758.60811	70.83	1	1	24	2.64644	6.44287	83.05	AT3G01500.1 - [Ps_758_60811]
	Confidence Icon	Sequence	Protein Accessions	# Proteins	# Protein Groups	Activation Type	Modifications	IonScore	Exp Value	Δ Score	Rank	Identity High	Homology Threshold	Charge	m/z [Da]	ΔM [ppm]	Ions Matched	Spectrum File
	High	EAVNASLGNLLTYPFVR	Ps_758.60811	14	1	CID		83.05	3.07179e-07	0.759036	1	36		1	1863.97	-12.1253	15/181	pps_pisum_OE_trypsin_rep3.mgf
Ps_23262.6469	44.44	1	1	45	5.19174	8.66064	76.36	AT2G27490.2;;;AT2G27490.1 - [Ps_23262_6469]
	Confidence Icon	Sequence	Protein Accessions	# Proteins	# Protein Groups	Activation Type	Modifications	IonScore	Exp Value	Δ Score	Rank	Identity High	Homology Threshold	Charge	m/z [Da]	ΔM [ppm]	Ions Matched	Spectrum File
	High	VVAAFGEEILLDNGEVNRPR	Ps_23262.6469	2	1	CID		76.36	1.46122e-06	0.868421	1	36	27	1	2198.11	-22.2151	10/187	pps_pisum_OE_trypsin_rep3.mgf
Ps_35685.42532	11.11	1	1	144	15.6613	8.44092	71.13	AT2G01320.1;;;AT2G01320.3;;;AT2G01320.4;;;AT2G01320.2 - [Ps_35685_42532]
	Confidence Icon	Sequence	Protein Accessions	# Proteins	# Protein Groups	Activation Type	Modifications	IonScore	Exp Value	Δ Score	Rank	Identity High	Homology Threshold	Charge	m/z [Da]	ΔM [ppm]	Ions Matched	Spectrum File
	High	TTLLNVLAGQLAASPR	Ps_35685.42532	1	1	CID		71.13	3.64252e-06	0.802817	1	34		1	1624.96	10.767	12/170	pps_pisum_OE_trypsin_rep3.mgf
Ps_36415.70919	7.14	2	2	308	35.5855	9.43701	70.2	AT1G70480.2;;;AT1G70480.1 - [Ps_36415_70919]
	Confidence Icon	Sequence	Protein Accessions	# Proteins	# Protein Groups	Activation Type	Modifications	IonScore	Exp Value	Δ Score	Rank	Identity High	Homology Threshold	Charge	m/z [Da]	ΔM [ppm]	Ions Matched	Spectrum File
	High	LEQILQPAIVPPPPISWYLR	Ps_36415.70919	1	1	CID		70.2	5.39093e-06	0.757143	1	35		1	2330.28	-19.1828	16/218	pps_pisum_OE_trypsin_rep3.mgf
	Low	VRLEQILQPAIVPPPPISWYLR	Ps_36415.70919	1	1	CID		17.93	0.774721	1	1	35	22	1	2585.43	-25.2729	7/240	pps_pisum_OE_trypsin_rep3.mgf
Ps_45355.1387	37.5	2	2	88	9.87853	10.6235	66.37	AT1G55060.1 - [Ps_45355_1387]
	Confidence Icon	Sequence	Protein Accessions	# Proteins	# Protein Groups	Activation Type	Modifications	IonScore	Exp Value	Δ Score	Rank	Identity High	Homology Threshold	Charge	m/z [Da]	ΔM [ppm]	Ions Matched	Spectrum File
	High	SRIKEGIPPDQQR	Ps_45355.1387	1	1	CID		66.37	2.44054e-05	0.030303	1	38	33	1	1523.76	-42.3565	8/139	pps_pisum_OE_trypsin_rep3.mgf
	Low	TLADYNIQKESTLHLVLRLR	Ps_25350.40732;Ps_45355.1387	263	2	CID		14.25	3.33368		4	37	23	1	2383.14	-87.9896	6/210	pps_pisum_OE_trypsin_rep3.mgf
Ps_22703.26137	29.55	2	1	44	4.98861	8.6167	63.71	AT3G52590.1;;;AT2G36170.1 - [Ps_22703_26137]
	Confidence Icon	Sequence	Protein Accessions	# Proteins	# Protein Groups	Activation Type	Modifications	IonScore	Exp Value	Δ Score	Rank	Identity High	Homology Threshold	Charge	m/z [Da]	ΔM [ppm]	Ions Matched	Spectrum File
	High	IQDKEGIPPDxQR	Ps_22703.26137	2	1	CID	X11(K)	63.71	4.50283e-05		2	38	33	1	1523.76	-34.9866	8/135	pps_pisum_OE_trypsin_rep3.mgf
	High	IQDKEGIPPDxQR	Ps_22703.26137	2	1	CID	X11(Q)	63.71	4.50283e-05		4	38	33	1	1523.76	-11.1049	8/135	pps_pisum_OE_trypsin_rep3.mgf
Ps_22846.10116	45.1	2	2	51	5.71403	4.77979	63.71	AT2G47110.1;;;AT5G03240.3;;;AT5G03240.2;;;AT5G20620.1;;;AT1G31340.1;;;AT1G65350.1;;;AT5G03240.1;;;AT4G05050.3;;;AT4G02890.4;;;AT4G05320.6;;;AT4G05050.2;;;AT4G02890.3;;;AT4G02890.2;;;AT4G05320.1;;;AT4G05320.5;;;AT4G05320.4;;;AT4G05320.3;;;AT4G05050.1;;;AT4G02890.1;;;AT1G23410.1;;;AT4G05320.2;;;AT3G62250.1;;;AT3G52590.1;;;AT2G36170.1;;;AT2G35635.1 - [Ps_22846_10116]
	Confidence Icon	Sequence	Protein Accessions	# Proteins	# Protein Groups	Activation Type	Modifications	IonScore	Exp Value	Δ Score	Rank	Identity High	Homology Threshold	Charge	m/z [Da]	ΔM [ppm]	Ions Matched	Spectrum File
	High	IQDKEGIPPDQQR	Ps_22846.10116;Ps_22606.11969;Ps_25937.12240;Ps_24587.13373;Ps_22318.15510;Ps_26244.32935;Ps_26727.36006;Ps_25350.40732;Ps_43290.42475;Ps_45447.43759;Ps_24619.46484;Ps_24718.48097;Ps_22318.57906;Ps_20512.71142;Ps_21815.71723	687	15	CID		63.71	4.50283e-05		3	38	33	1	1523.76	-11.1049	8/135	pps_pisum_OE_trypsin_rep3.mgf
	Low	LIFDGKQLEE	Ps_22846.10116	1	1	CID		14.23	2.14461		3	35		1	1191.67	33.4479	4/89	pps_pisum_OE_trypsin_rep3.mgf
Ps_22606.11969	30.43	2	2	69	7.56902	5.99854	63.71	AT5G03240.3;;;AT5G03240.2;;;AT5G20620.1;;;AT1G65350.1;;;AT5G03240.1;;;AT4G05050.3;;;AT4G02890.4;;;AT4G05320.6;;;AT4G05050.2;;;AT4G02890.3;;;AT4G02890.2;;;AT4G05320.1;;;AT4G05320.5;;;AT4G05320.4;;;AT4G05320.3;;;AT4G05050.1;;;AT4G02890.1;;;AT4G05320.2 - [Ps_22606_11969]
	Confidence Icon	Sequence	Protein Accessions	# Proteins	# Protein Groups	Activation Type	Modifications	IonScore	Exp Value	Δ Score	Rank	Identity High	Homology Threshold	Charge	m/z [Da]	ΔM [ppm]	Ions Matched	Spectrum File
	High	IQDKEGIPPDQQR	Ps_22846.10116;Ps_22606.11969;Ps_25937.12240;Ps_24587.13373;Ps_22318.15510;Ps_26244.32935;Ps_26727.36006;Ps_25350.40732;Ps_43290.42475;Ps_45447.43759;Ps_24619.46484;Ps_24718.48097;Ps_22318.57906;Ps_20512.71142;Ps_21815.71723	687	15	CID		63.71	4.50283e-05		3	38	33	1	1523.76	-11.1049	8/135	pps_pisum_OE_trypsin_rep3.mgf
	Low	GGMQxFVK	Ps_22606.11969	3	1	CID	X5(S)	12.26	2.17214		6	33	28	1	853.494	81.8855	4/73	pps_pisum_OE_trypsin_rep3.mgf
Ps_25937.12240	64.29	2	2	42	4.67339	4.89404	63.71	AT2G47110.1;;;AT5G03240.3;;;AT5G03240.2;;;AT5G20620.1;;;AT1G31340.1;;;AT1G65350.1;;;AT5G03240.1;;;AT4G05050.3;;;AT4G02890.4;;;AT4G05320.6;;;AT4G05050.2;;;AT4G02890.3;;;AT4G02890.2;;;AT4G05320.1;;;AT4G05320.5;;;AT4G05320.4;;;AT4G05320.3;;;AT4G05050.1;;;AT4G02890.1;;;AT1G23410.1;;;AT4G05320.2;;;AT3G62250.1;;;AT3G52590.1;;;AT2G36170.1;;;AT2G35635.1 - [Ps_25937_12240]
	Confidence Icon	Sequence	Protein Accessions	# Proteins	# Protein Groups	Activation Type	Modifications	IonScore	Exp Value	Δ Score	Rank	Identity High	Homology Threshold	Charge	m/z [Da]	ΔM [ppm]	Ions Matched	Spectrum File
	High	IQDKEGIPPDQQR	Ps_22846.10116;Ps_22606.11969;Ps_25937.12240;Ps_24587.13373;Ps_22318.15510;Ps_26244.32935;Ps_26727.36006;Ps_25350.40732;Ps_43290.42475;Ps_45447.43759;Ps_24619.46484;Ps_24718.48097;Ps_22318.57906;Ps_20512.71142;Ps_21815.71723	687	15	CID		63.71	4.50283e-05		3	38	33	1	1523.76	-11.1049	8/135	pps_pisum_OE_trypsin_rep3.mgf
	Low	QVExSDTIDNVKAKIQDK	Ps_25937.12240	1	1	CID	X4(W)	13.95	2.34583		6	35		1	2117.05	-16.9676	7/199	pps_pisum_OE_trypsin_rep3.mgf
Ps_24587.13373	42	2	2	50	5.62284	4.84326	63.71	AT2G47110.1;;;AT5G03240.3;;;AT5G03240.2;;;AT5G20620.1;;;AT1G31340.1;;;AT1G65350.1;;;AT5G03240.1;;;AT4G05050.3;;;AT4G02890.4;;;AT4G05320.6;;;AT4G05050.2;;;AT4G02890.3;;;AT4G02890.2;;;AT4G05320.1;;;AT4G05320.5;;;AT4G05320.4;;;AT4G05320.3;;;AT4G05050.1;;;AT4G02890.1;;;AT1G23410.1;;;AT4G05320.2;;;AT3G62250.1;;;AT3G52590.1;;;AT2G36170.1;;;AT2G35635.1 - [Ps_24587_13373]
	Confidence Icon	Sequence	Protein Accessions	# Proteins	# Protein Groups	Activation Type	Modifications	IonScore	Exp Value	Δ Score	Rank	Identity High	Homology Threshold	Charge	m/z [Da]	ΔM [ppm]	Ions Matched	Spectrum File
	High	IQDKEGIPPDQQR	Ps_22846.10116;Ps_22606.11969;Ps_25937.12240;Ps_24587.13373;Ps_22318.15510;Ps_26244.32935;Ps_26727.36006;Ps_25350.40732;Ps_43290.42475;Ps_45447.43759;Ps_24619.46484;Ps_24718.48097;Ps_22318.57906;Ps_20512.71142;Ps_21815.71723	687	15	CID		63.71	4.50283e-05		3	38	33	1	1523.76	-11.1049	8/135	pps_pisum_OE_trypsin_rep3.mgf
	Low	AxADYDIR	Ps_24587.13373	1	1	CID	X2(S)	12.14	2.81644	1	1	34	21	1	910.457	33.641	5/62	pps_pisum_OE_trypsin_rep3.mgf
Ps_22318.15510	45.83	2	2	72	8.16744	9.05615	63.71	AT2G35635.1 - [Ps_22318_15510]
	Confidence Icon	Sequence	Protein Accessions	# Proteins	# Protein Groups	Activation Type	Modifications	IonScore	Exp Value	Δ Score	Rank	Identity High	Homology Threshold	Charge	m/z [Da]	ΔM [ppm]	Ions Matched	Spectrum File
	High	IQDKEGIPPDQQR	Ps_22846.10116;Ps_22606.11969;Ps_25937.12240;Ps_24587.13373;Ps_22318.15510;Ps_26244.32935;Ps_26727.36006;Ps_25350.40732;Ps_43290.42475;Ps_45447.43759;Ps_24619.46484;Ps_24718.48097;Ps_22318.57906;Ps_20512.71142;Ps_21815.71723	687	15	CID		63.71	4.50283e-05		3	38	33	1	1523.76	-11.1049	8/135	pps_pisum_OE_trypsin_rep3.mgf
	Low	RSLPSILxCVLRWLVCSIIR	Ps_22318.15510	1	1	CID	X8(P)	10.01	6.56985		3	36		1	2324.15	-83.7989	7/223	pps_pisum_OE_trypsin_rep3.mgf
Ps_26244.32935	46.48	2	2	71	7.93224	7.25439	63.71	AT5G03240.3;;;AT5G03240.2;;;AT5G20620.1;;;AT1G65350.1;;;AT5G03240.1;;;AT4G05050.3;;;AT4G02890.4;;;AT4G05320.6;;;AT4G05050.2;;;AT4G02890.3;;;AT4G02890.2;;;AT4G05320.1;;;AT4G05320.5;;;AT4G05320.4;;;AT4G05320.3;;;AT4G05050.1;;;AT4G02890.1;;;AT4G05320.2 - [Ps_26244_32935]
	Confidence Icon	Sequence	Protein Accessions	# Proteins	# Protein Groups	Activation Type	Modifications	IonScore	Exp Value	Δ Score	Rank	Identity High	Homology Threshold	Charge	m/z [Da]	ΔM [ppm]	Ions Matched	Spectrum File
	High	IQDKEGIPPDQQR	Ps_22846.10116;Ps_22606.11969;Ps_25937.12240;Ps_24587.13373;Ps_22318.15510;Ps_26244.32935;Ps_26727.36006;Ps_25350.40732;Ps_43290.42475;Ps_45447.43759;Ps_24619.46484;Ps_24718.48097;Ps_22318.57906;Ps_20512.71142;Ps_21815.71723	687	15	CID		63.71	4.50283e-05		3	38	33	1	1523.76	-11.1049	8/135	pps_pisum_OE_trypsin_rep3.mgf
	Low	TLADYNIxKESTLHLVLRLR	Ps_26244.32935	2	1	CID	X8(Q)	14.25	3.33368		9	37	23	1	2383.14	-87.9896	6/210	pps_pisum_OE_trypsin_rep3.mgf
Ps_26727.36006	55	2	2	60	6.78963	8.57275	63.71	AT5G03240.3;;;AT5G03240.2;;;AT5G20620.1;;;AT1G65350.1;;;AT5G03240.1;;;AT4G05050.3;;;AT4G02890.4;;;AT4G05320.6;;;AT4G05050.2;;;AT4G02890.3;;;AT4G02890.2;;;AT4G05320.1;;;AT4G05320.5;;;AT4G05320.4;;;AT4G05320.3;;;AT4G05050.1;;;AT4G02890.1;;;AT4G05320.2 - [Ps_26727_36006]
	Confidence Icon	Sequence	Protein Accessions	# Proteins	# Protein Groups	Activation Type	Modifications	IonScore	Exp Value	Δ Score	Rank	Identity High	Homology Threshold	Charge	m/z [Da]	ΔM [ppm]	Ions Matched	Spectrum File
	High	IQDKEGIPPDQQR	Ps_22846.10116;Ps_22606.11969;Ps_25937.12240;Ps_24587.13373;Ps_22318.15510;Ps_26244.32935;Ps_26727.36006;Ps_25350.40732;Ps_43290.42475;Ps_45447.43759;Ps_24619.46484;Ps_24718.48097;Ps_22318.57906;Ps_20512.71142;Ps_21815.71723	687	15	CID		63.71	4.50283e-05		3	38	33	1	1523.76	-11.1049	8/135	pps_pisum_OE_trypsin_rep3.mgf
	Low	TLADYNIQKESTLxLVLRLR	Ps_26727.36006	2	1	CID	X14(H)	14.25	3.33368		6	37	23	1	2383.14	-87.9896	6/210	pps_pisum_OE_trypsin_rep3.mgf
Ps_25350.40732	68.75	2	2	48	5.44989	7.25439	63.71	AT4G05050.3;;;AT4G02890.4;;;AT4G05320.6;;;AT4G05050.2;;;AT4G02890.3;;;AT4G02890.2;;;AT4G05320.1;;;AT4G05320.5;;;AT4G05320.4;;;AT4G05320.3;;;AT4G05050.1;;;AT4G02890.1;;;AT4G05320.2 - [Ps_25350_40732]
	Confidence Icon	Sequence	Protein Accessions	# Proteins	# Protein Groups	Activation Type	Modifications	IonScore	Exp Value	Δ Score	Rank	Identity High	Homology Threshold	Charge	m/z [Da]	ΔM [ppm]	Ions Matched	Spectrum File
	High	IQDKEGIPPDQQR	Ps_22846.10116;Ps_22606.11969;Ps_25937.12240;Ps_24587.13373;Ps_22318.15510;Ps_26244.32935;Ps_26727.36006;Ps_25350.40732;Ps_43290.42475;Ps_45447.43759;Ps_24619.46484;Ps_24718.48097;Ps_22318.57906;Ps_20512.71142;Ps_21815.71723	687	15	CID		63.71	4.50283e-05		3	38	33	1	1523.76	-11.1049	8/135	pps_pisum_OE_trypsin_rep3.mgf
	Low	TLADYNIQKESTLHLVLRLR	Ps_25350.40732;Ps_45355.1387	263	2	CID		14.25	3.33368		4	37	23	1	2383.14	-87.9896	6/210	pps_pisum_OE_trypsin_rep3.mgf
Ps_43290.42475	35.06	2	2	77	8.85558	7.25439	63.71	AT4G05050.3;;;AT4G05050.2;;;AT4G02890.2;;;AT4G05050.1;;;AT4G02890.1 - [Ps_43290_42475]
	Confidence Icon	Sequence	Protein Accessions	# Proteins	# Protein Groups	Activation Type	Modifications	IonScore	Exp Value	Δ Score	Rank	Identity High	Homology Threshold	Charge	m/z [Da]	ΔM [ppm]	Ions Matched	Spectrum File
	High	IQDKEGIPPDQQR	Ps_22846.10116;Ps_22606.11969;Ps_25937.12240;Ps_24587.13373;Ps_22318.15510;Ps_26244.32935;Ps_26727.36006;Ps_25350.40732;Ps_43290.42475;Ps_45447.43759;Ps_24619.46484;Ps_24718.48097;Ps_22318.57906;Ps_20512.71142;Ps_21815.71723	687	15	CID		63.71	4.50283e-05		3	38	33	1	1523.76	-11.1049	8/135	pps_pisum_OE_trypsin_rep3.mgf
	Low	KTLTxKTITLEVES	Ps_43290.42475	1	1	CID	X5(W)	17.06	1.60481		2	37	31	1	1648.84	-47.7193	7/146	pps_pisum_OE_trypsin_rep3.mgf
Ps_45447.43759	48.65	2	2	74	8.15634	7.25439	63.71	AT1G65350.1 - [Ps_45447_43759]
	Confidence Icon	Sequence	Protein Accessions	# Proteins	# Protein Groups	Activation Type	Modifications	IonScore	Exp Value	Δ Score	Rank	Identity High	Homology Threshold	Charge	m/z [Da]	ΔM [ppm]	Ions Matched	Spectrum File
	High	IQDKEGIPPDQQR	Ps_22846.10116;Ps_22606.11969;Ps_25937.12240;Ps_24587.13373;Ps_22318.15510;Ps_26244.32935;Ps_26727.36006;Ps_25350.40732;Ps_43290.42475;Ps_45447.43759;Ps_24619.46484;Ps_24718.48097;Ps_22318.57906;Ps_20512.71142;Ps_21815.71723	687	15	CID		63.71	4.50283e-05		3	38	33	1	1523.76	-11.1049	8/135	pps_pisum_OE_trypsin_rep3.mgf
	Low	TLTGKTITLEVESxDTIDNVKAKIQDK	Ps_45447.43759	1	1	CID	X14(E)	10.19	4.95827		8	35		1	2989.44	-50.0064	5/303	pps_pisum_OE_trypsin_rep3.mgf
Ps_24619.46484	29.49	2	2	78	8.70648	8.17725	63.71	AT5G03240.3;;;AT5G03240.2;;;AT5G20620.1;;;AT1G65350.1;;;AT5G03240.1;;;AT4G05050.3;;;AT4G02890.4;;;AT4G05320.6;;;AT4G05050.2;;;AT4G02890.3;;;AT4G02890.2;;;AT4G05320.1;;;AT4G05320.5;;;AT4G05320.4;;;AT4G05320.3;;;AT4G05050.1;;;AT4G02890.1;;;AT4G05320.2 - [Ps_24619_46484]
	Confidence Icon	Sequence	Protein Accessions	# Proteins	# Protein Groups	Activation Type	Modifications	IonScore	Exp Value	Δ Score	Rank	Identity High	Homology Threshold	Charge	m/z [Da]	ΔM [ppm]	Ions Matched	Spectrum File
	High	IQDKEGIPPDQQR	Ps_22846.10116;Ps_22606.11969;Ps_25937.12240;Ps_24587.13373;Ps_22318.15510;Ps_26244.32935;Ps_26727.36006;Ps_25350.40732;Ps_43290.42475;Ps_45447.43759;Ps_24619.46484;Ps_24718.48097;Ps_22318.57906;Ps_20512.71142;Ps_21815.71723	687	15	CID		63.71	4.50283e-05		3	38	33	1	1523.76	-11.1049	8/135	pps_pisum_OE_trypsin_rep3.mgf
	Low	DSCGLQYPRK	Ps_24619.46484	1	1	CID		13.69	2.0523		5	35		1	1166.59	20.7346	3/90	pps_pisum_OE_trypsin_rep3.mgf
Ps_24718.48097	47.83	3	2	46	5.2128	4.89404	63.71	AT2G35635.1 - [Ps_24718_48097]
	Confidence Icon	Sequence	Protein Accessions	# Proteins	# Protein Groups	Activation Type	Modifications	IonScore	Exp Value	Δ Score	Rank	Identity High	Homology Threshold	Charge	m/z [Da]	ΔM [ppm]	Ions Matched	Spectrum File
	High	IQDKEGIPPDQQR	Ps_22846.10116;Ps_22606.11969;Ps_25937.12240;Ps_24587.13373;Ps_22318.15510;Ps_26244.32935;Ps_26727.36006;Ps_25350.40732;Ps_43290.42475;Ps_45447.43759;Ps_24619.46484;Ps_24718.48097;Ps_22318.57906;Ps_20512.71142;Ps_21815.71723	687	15	CID		63.71	4.50283e-05		3	38	33	1	1523.76	-11.1049	8/135	pps_pisum_OE_trypsin_rep3.mgf
	Low	LIFAGxQLE	Ps_24718.48097	2	1	CID	X6(K)	14.03	2.12707		8	35		1	1018.58	-10.1232	3/66	pps_pisum_OE_trypsin_rep3.mgf
	Low	LIFAGxQLE	Ps_24718.48097	2	1	CID	X6(Q)	14.03	2.12707		10	35		1	1018.58	25.6029	3/66	pps_pisum_OE_trypsin_rep3.mgf
Ps_22318.57906	38.71	2	2	62	6.92059	9.18799	63.71	AT2G47110.1;;;AT5G03240.3;;;AT5G03240.2;;;AT5G20620.1;;;AT1G31340.1;;;AT1G65350.1;;;AT5G03240.1;;;AT4G05050.3;;;AT4G02890.4;;;AT4G05320.6;;;AT4G05050.2;;;AT4G02890.3;;;AT4G02890.2;;;AT4G05320.1;;;AT4G05320.5;;;AT4G05320.4;;;AT4G05320.3;;;AT4G05050.1;;;AT4G02890.1;;;AT1G23410.1;;;AT4G05320.2;;;AT3G62250.1;;;AT3G52590.1;;;AT2G36170.1;;;AT2G35635.1 - [Ps_22318_57906]
	Confidence Icon	Sequence	Protein Accessions	# Proteins	# Protein Groups	Activation Type	Modifications	IonScore	Exp Value	Δ Score	Rank	Identity High	Homology Threshold	Charge	m/z [Da]	ΔM [ppm]	Ions Matched	Spectrum File
	High	IQDKEGIPPDQQR	Ps_22846.10116;Ps_22606.11969;Ps_25937.12240;Ps_24587.13373;Ps_22318.15510;Ps_26244.32935;Ps_26727.36006;Ps_25350.40732;Ps_43290.42475;Ps_45447.43759;Ps_24619.46484;Ps_24718.48097;Ps_22318.57906;Ps_20512.71142;Ps_21815.71723	687	15	CID		63.71	4.50283e-05		3	38	33	1	1523.76	-11.1049	8/135	pps_pisum_OE_trypsin_rep3.mgf
	Low	LISRKxVGSGR	Ps_22318.57906	1	1	CID	X6(A)	11.54	3.59496		4	35	29	1	1143.61	-76.7564	5/108	pps_pisum_OE_trypsin_rep3.mgf
Ps_20512.71142	67.35	3	2	49	5.58488	7.25439	63.71	AT4G05050.3;;;AT4G05050.2;;;AT4G02890.2;;;AT4G05050.1;;;AT4G02890.1 - [Ps_20512_71142]
	Confidence Icon	Sequence	Protein Accessions	# Proteins	# Protein Groups	Activation Type	Modifications	IonScore	Exp Value	Δ Score	Rank	Identity High	Homology Threshold	Charge	m/z [Da]	ΔM [ppm]	Ions Matched	Spectrum File
	High	IQDKEGIPPDQQR	Ps_22846.10116;Ps_22606.11969;Ps_25937.12240;Ps_24587.13373;Ps_22318.15510;Ps_26244.32935;Ps_26727.36006;Ps_25350.40732;Ps_43290.42475;Ps_45447.43759;Ps_24619.46484;Ps_24718.48097;Ps_22318.57906;Ps_20512.71142;Ps_21815.71723	687	15	CID		63.71	4.50283e-05		3	38	33	1	1523.76	-11.1049	8/135	pps_pisum_OE_trypsin_rep3.mgf
	Low	TLADYNIQKESTLHxVLRLR	Ps_20512.71142	1	1	CID	X15(I)	14.25	3.33368		3	37	23	1	2383.14	-87.9896	6/210	pps_pisum_OE_trypsin_rep3.mgf
	Low	TLADYNIQKESTLHxVLRLR	Ps_20512.71142	1	1	CID	X15(L)	14.25	3.33368		5	37	23	1	2383.14	-87.9896	6/210	pps_pisum_OE_trypsin_rep3.mgf
Ps_21815.71723	73.33	2	2	30	3.39185	6.55127	63.71	AT1G31340.1;;;AT1G23410.1;;;AT2G35635.1 - [Ps_21815_71723]
	Confidence Icon	Sequence	Protein Accessions	# Proteins	# Protein Groups	Activation Type	Modifications	IonScore	Exp Value	Δ Score	Rank	Identity High	Homology Threshold	Charge	m/z [Da]	ΔM [ppm]	Ions Matched	Spectrum File
	High	IQDKEGIPPDQQR	Ps_22846.10116;Ps_22606.11969;Ps_25937.12240;Ps_24587.13373;Ps_22318.15510;Ps_26244.32935;Ps_26727.36006;Ps_25350.40732;Ps_43290.42475;Ps_45447.43759;Ps_24619.46484;Ps_24718.48097;Ps_22318.57906;Ps_20512.71142;Ps_21815.71723	687	15	CID		63.71	4.50283e-05		3	38	33	1	1523.76	-11.1049	8/135	pps_pisum_OE_trypsin_rep3.mgf
	Low	LIFAGKQLE	Ps_21815.71723	7	1	CID		14.03	2.12707		7	35		1	1018.58	-10.1232	3/68	pps_pisum_OE_trypsin_rep3.mgf
Ps_25458.5460	29.55	1	1	44	4.67243	5.10986	63.71	AT1G65350.1 - [Ps_25458_5460]
	Confidence Icon	Sequence	Protein Accessions	# Proteins	# Protein Groups	Activation Type	Modifications	IonScore	Exp Value	Δ Score	Rank	Identity High	Homology Threshold	Charge	m/z [Da]	ΔM [ppm]	Ions Matched	Spectrum File
	High	IQDKEGIPPxQQR	Ps_25458.5460	1	1	CID	X10(D)	63.71	4.50283e-05		5	38	33	1	1523.76	-11.1049	8/130	pps_pisum_OE_trypsin_rep3.mgf
Ps_43920.30574	20.97	2	1	62	6.98965	8.57275	63.71	AT1G65350.1 - [Ps_43920_30574]
	Confidence Icon	Sequence	Protein Accessions	# Proteins	# Protein Groups	Activation Type	Modifications	IonScore	Exp Value	Δ Score	Rank	Identity High	Homology Threshold	Charge	m/z [Da]	ΔM [ppm]	Ions Matched	Spectrum File
	High	IQDxEGIPPDQQR	Ps_43920.30574	1	1	CID	X4(K)	63.71	4.50283e-05		6	38	33	1	1523.76	-11.1049	8/135	pps_pisum_OE_trypsin_rep3.mgf
	High	IQDxEGIPPDQQR	Ps_43920.30574	1	1	CID	X4(Q)	63.71	4.50283e-05		8	38	33	1	1523.76	12.7767	8/135	pps_pisum_OE_trypsin_rep3.mgf
Ps_25492.55777	22.03	2	1	59	6.56353	9.40771	63.71	AT5G03240.3;;;AT5G03240.2;;;AT5G20620.1;;;AT1G65350.1;;;AT5G03240.1;;;AT4G05050.3;;;AT4G02890.4;;;AT4G05320.6;;;AT4G05050.2;;;AT4G02890.3;;;AT4G02890.2;;;AT4G05320.1;;;AT4G05320.5;;;AT4G05320.4;;;AT4G05320.3;;;AT4G05050.1;;;AT4G02890.1;;;AT4G05320.2 - [Ps_25492_55777]
	Confidence Icon	Sequence	Protein Accessions	# Proteins	# Protein Groups	Activation Type	Modifications	IonScore	Exp Value	Δ Score	Rank	Identity High	Homology Threshold	Charge	m/z [Da]	ΔM [ppm]	Ions Matched	Spectrum File
	High	xQDKEGIPPDQQR	Ps_25492.55777	2	1	CID	X1(I)	63.71	4.50283e-05		7	38	33	1	1523.76	-11.1049	8/135	pps_pisum_OE_trypsin_rep3.mgf
	High	xQDKEGIPPDQQR	Ps_25492.55777	2	1	CID	X1(L)	63.71	4.50283e-05		10	38	33	1	1523.76	-11.1049	8/135	pps_pisum_OE_trypsin_rep3.mgf
Ps_31166.46894	3.81	1	1	367	40.8543	6.62451	62.88	AT2G38670.1 - [Ps_31166_46894]
	Confidence Icon	Sequence	Protein Accessions	# Proteins	# Protein Groups	Activation Type	Modifications	IonScore	Exp Value	Δ Score	Rank	Identity High	Homology Threshold	Charge	m/z [Da]	ΔM [ppm]	Ions Matched	Spectrum File
	High	GQKFDDGVVASGTR	Ps_31166.46894	1	1	CID		62.88	3.32065e-05	0.730159	1	36		1	1436.69	-13.9606	12/145	pps_pisum_OE_trypsin_rep3.mgf
Ps_33534.61311	9.03	2	2	277	30.8219	8.1333	62.0929	AT3G63170.1 - [Ps_33534_61311]
	Confidence Icon	Sequence	Protein Accessions	# Proteins	# Protein Groups	Activation Type	Modifications	IonScore	Exp Value	Δ Score	Rank	Identity High	Homology Threshold	Charge	m/z [Da]	ΔM [ppm]	Ions Matched	Spectrum File
	High	FGGSDNKELLQR	Ps_33534.61311	1	1	CID		57.21	0.000111213	0.77193	1	35	28	1	1363.7	1.231	8/112	pps_pisum_OE_trypsin_rep3.mgf
	Medium	FTSQFSDEIKIPR	Ps_33534.61311	1	1	CID		34.06	0.021301	0.441176	1	35		1	1567.78	-21.5988	16/131	pps_pisum_OE_trypsin_rep3.mgf
Ps_37913.19581	7.03	1	1	185	20.357	4.81787	60.38	AT1G15420.1 - [Ps_37913_19581]
	Confidence Icon	Sequence	Protein Accessions	# Proteins	# Protein Groups	Activation Type	Modifications	IonScore	Exp Value	Δ Score	Rank	Identity High	Homology Threshold	Charge	m/z [Da]	ΔM [ppm]	Ions Matched	Spectrum File
	High	KPPSADSVDVLLK	Ps_37913.19581	1	1	CID		60.38	2.73492e-05		2	32		1	1368.83	42.7508	8/134	pps_pisum_OE_trypsin_rep3.mgf
Ps_29782.72703	10.56	1	1	180	19.3809	9.5249	57.7	AT3G46780.1 - [Ps_29782_72703]
	Confidence Icon	Sequence	Protein Accessions	# Proteins	# Protein Groups	Activation Type	Modifications	IonScore	Exp Value	Δ Score	Rank	Identity High	Homology Threshold	Charge	m/z [Da]	ΔM [ppm]	Ions Matched	Spectrum File
	High	RKDSSTVFVAGATGQAGIR	Ps_29782.72703	2	1	CID		57.7	0.000103508	0.827586	1	36	26	1	1920.99	-16.867	8/206	pps_pisum_OE_trypsin_rep3.mgf
Ps_6285.9195	15.73	1	1	89	9.40554	9.53955	57.45	AT5G42070.1 - [Ps_6285_9195]
	Confidence Icon	Sequence	Protein Accessions	# Proteins	# Protein Groups	Activation Type	Modifications	IonScore	Exp Value	Δ Score	Rank	Identity High	Homology Threshold	Charge	m/z [Da]	ΔM [ppm]	Ions Matched	Spectrum File
	High	AYRPcPGFVASGGR	Ps_6285.9195	1	1	CID	C5(Carbamidomethyl)	57.45	9.33614e-05	0.807018	1	35	28	1	1494.72	-2.95392	9/129	pps_pisum_OE_trypsin_rep3.mgf
Ps_7321.50384	29.63	1	1	54	6.18243	12.0005	54.35	AT2G16640.1 - [Ps_7321_50384]
	Confidence Icon	Sequence	Protein Accessions	# Proteins	# Protein Groups	Activation Type	Modifications	IonScore	Exp Value	Δ Score	Rank	Identity High	Homology Threshold	Charge	m/z [Da]	ΔM [ppm]	Ions Matched	Spectrum File
	High	FGQTPHNVVVAQVLYR	Ps_7321.50384	1	1	CID		54.35	0.000194292	0.814815	1	35	26	1	1828	6.78751	11/158	pps_pisum_OE_trypsin_rep3.mgf
Ps_33408.1483	18.92	1	1	74	8.6364	5.40186	47.49	AT5G58140.1;;;AT5G58140.3;;;AT5G58140.2;;;AT5G58140.4 - [Ps_33408_1483]
	Confidence Icon	Sequence	Protein Accessions	# Proteins	# Protein Groups	Activation Type	Modifications	IonScore	Exp Value	Δ Score	Rank	Identity High	Homology Threshold	Charge	m/z [Da]	ΔM [ppm]	Ions Matched	Spectrum File
	High	FLQGPETDQATVSR	Ps_33408.1483	1	1	CID		47.49	0.0010418	0.723404	1	35	28	1	1548.75	-7.31639	10/141	pps_pisum_OE_trypsin_rep3.mgf
Ps_3385.27015	27.45	1	1	51	5.45378	8.96826	42.2	AT2G21130.1 - [Ps_3385_27015]
	Confidence Icon	Sequence	Protein Accessions	# Proteins	# Protein Groups	Activation Type	Modifications	IonScore	Exp Value	Δ Score	Rank	Identity High	Homology Threshold	Charge	m/z [Da]	ΔM [ppm]	Ions Matched	Spectrum File
	High	VFFDMTVGGQPAGR	Ps_3385.27015	2	1	CID		42.2	0.0035551	1	1	35	22	1	1481.73	2.97322	8/124	pps_pisum_OE_trypsin_rep3.mgf
Ps_25130.15897	38.1	2	2	63	7.6868	5.97314	39.74	AT1G67090.1 - [Ps_25130_15897]
	Confidence Icon	Sequence	Protein Accessions	# Proteins	# Protein Groups	Activation Type	Modifications	IonScore	Exp Value	Δ Score	Rank	Identity High	Homology Threshold	Charge	m/z [Da]	ΔM [ppm]	Ions Matched	Spectrum File
	High	EHNNSPGYYDGR	Ps_25130.15897;Ps_44959.36198	155	2	CID		39.74	0.0043848	0	1	34	29	1	1408.59	1.30536	10/126	pps_pisum_OE_trypsin_rep3.mgf
	Medium	DQLLKEVEYLLR	Ps_25130.15897;Ps_33742.30073;Ps_28976.37885;Ps_27527.39995;Ps_34407.49429;Ps_44739.63835	214	6	CID		31.22	0.0543666		2	36		1	1518.83	-11.8389	7/126	pps_pisum_OE_trypsin_rep3.mgf
Ps_44959.36198	59.09	2	2	44	5.40561	7.1665	39.74	AT1G67090.1 - [Ps_44959_36198]
	Confidence Icon	Sequence	Protein Accessions	# Proteins	# Protein Groups	Activation Type	Modifications	IonScore	Exp Value	Δ Score	Rank	Identity High	Homology Threshold	Charge	m/z [Da]	ΔM [ppm]	Ions Matched	Spectrum File
	High	EHNNSPGYYDGR	Ps_25130.15897;Ps_44959.36198	155	2	CID		39.74	0.0043848	0	1	34	29	1	1408.59	1.30536	10/126	pps_pisum_OE_trypsin_rep3.mgf
	Low	GFVYREHNNSPGYYDGRYWTmWKLPI	Ps_44959.36198	1	1	CID	M21(Oxidation)	12.96	2.69099	1	1	35	23	1	3265.54	3.47682	6/273	pps_pisum_OE_trypsin_rep3.mgf
Ps_16991.11282	63.16	1	1	19	2.32598	7.23975	39.74	AT1G67090.1 - [Ps_16991_11282]
	Confidence Icon	Sequence	Protein Accessions	# Proteins	# Protein Groups	Activation Type	Modifications	IonScore	Exp Value	Δ Score	Rank	Identity High	Homology Threshold	Charge	m/z [Da]	ΔM [ppm]	Ions Matched	Spectrum File
	High	EHNNSPGYxDGR	Ps_16991.11282	2	1	CID	X9(Y)	39.74	0.0043848		2	34	29	1	1408.59	1.30536	10/126	pps_pisum_OE_trypsin_rep3.mgf
Ps_20804.40444	15.79	1	1	76	8.97441	4.88135	39.74	AT1G67090.1 - [Ps_20804_40444]
	Confidence Icon	Sequence	Protein Accessions	# Proteins	# Protein Groups	Activation Type	Modifications	IonScore	Exp Value	Δ Score	Rank	Identity High	Homology Threshold	Charge	m/z [Da]	ΔM [ppm]	Ions Matched	Spectrum File
	High	EHNNSPGxYDGR	Ps_20804.40444	1	1	CID	X8(Y)	39.74	0.0043848		3	34	29	1	1408.59	1.30536	10/126	pps_pisum_OE_trypsin_rep3.mgf
Ps_18837.31052	41.38	3	1	29	3.4786	5.0083	39.74	AT1G67090.1 - [Ps_18837_31052]
	Confidence Icon	Sequence	Protein Accessions	# Proteins	# Protein Groups	Activation Type	Modifications	IonScore	Exp Value	Δ Score	Rank	Identity High	Homology Threshold	Charge	m/z [Da]	ΔM [ppm]	Ions Matched	Spectrum File
	High	EHNxSPGYYDGR	Ps_18837.31052	4	1	CID	X4(N)	39.74	0.0043848		4	34	29	1	1408.59	1.30536	10/126	pps_pisum_OE_trypsin_rep3.mgf
	Low	EHNxSPGYYDGR	Ps_18837.31052	4	1	CID	X4(K)	10.93	5.35197		8	36		1	1422.67	23.2283	6/126	pps_pisum_OE_trypsin_rep3.mgf
	Low	EHNxSPGYYDGR	Ps_18837.31052	4	1	CID	X4(Q)	10.93	5.35197		9	36		1	1422.67	48.8069	6/126	pps_pisum_OE_trypsin_rep3.mgf
Ps_29826.20321	18.75	1	1	64	7.26556	5.26221	39.74	AT1G67090.1 - [Ps_29826_20321]
	Confidence Icon	Sequence	Protein Accessions	# Proteins	# Protein Groups	Activation Type	Modifications	IonScore	Exp Value	Δ Score	Rank	Identity High	Homology Threshold	Charge	m/z [Da]	ΔM [ppm]	Ions Matched	Spectrum File
	High	ExNNSPGYYDGR	Ps_29826.20321	1	1	CID	X2(H)	39.74	0.0043848		5	34	29	1	1408.59	1.30536	10/126	pps_pisum_OE_trypsin_rep3.mgf
Ps_40503.47867	4.86	1	1	185	20.3384	5.41455	36.18	AT1G26665.1 - [Ps_40503_47867]
	Confidence Icon	Sequence	Protein Accessions	# Proteins	# Protein Groups	Activation Type	Modifications	IonScore	Exp Value	Δ Score	Rank	Identity High	Homology Threshold	Charge	m/z [Da]	ΔM [ppm]	Ions Matched	Spectrum File
	High	AASAAELKR	Ps_40503.47867	1	1	CID		36.18	0.01411	0.388889	1	35		1	916.496	-27.3548	6/75	pps_pisum_OE_trypsin_rep3.mgf
Ps_37334.10350	19.28	1	1	83	9.45076	8.17725	35.44	AT1G27300.1 - [Ps_37334_10350]
	Confidence Icon	Sequence	Protein Accessions	# Proteins	# Protein Groups	Activation Type	Modifications	IonScore	Exp Value	Δ Score	Rank	Identity High	Homology Threshold	Charge	m/z [Da]	ΔM [ppm]	Ions Matched	Spectrum File
	High	AFNNNGQDADDKENNK	Ps_37334.10350	1	1	CID		35.44	0.0109017	0.314286	1	34		1	1793.75	-7.96013	6/159	pps_pisum_OE_trypsin_rep3.mgf
Ps_29958.21497	7.69	1	1	234	24.9178	9.5542	35.33	AT5G17170.1 - [Ps_29958_21497]
	Confidence Icon	Sequence	Protein Accessions	# Proteins	# Protein Groups	Activation Type	Modifications	IonScore	Exp Value	Δ Score	Rank	Identity High	Homology Threshold	Charge	m/z [Da]	ΔM [ppm]	Ions Matched	Spectrum File
	High	SFDDQPDTYNcPQcQASK	Ps_29958.21497	1	1	CID	C11(Carbamidomethyl), C14(Carbamidomethyl)	35.33	0.00359034	1	1	29	16	1	2160.8	-25.629	5/195	pps_pisum_OE_trypsin_rep3.mgf
Ps_21571.41992	12.31	1	1	65	7.08382	10.1548	34.96	AT3G44190.1 - [Ps_21571_41992]
	Confidence Icon	Sequence	Protein Accessions	# Proteins	# Protein Groups	Activation Type	Modifications	IonScore	Exp Value	Δ Score	Rank	Identity High	Homology Threshold	Charge	m/z [Da]	ΔM [ppm]	Ions Matched	Spectrum File
	Medium	TVVAKNVR	Ps_21571.41992	1	1	CID		34.96	0.0168513		2	35		1	886.529	-19.809	10/69	pps_pisum_OE_trypsin_rep3.mgf
Ps_41634.13834	13.33	1	1	60	6.65161	10.0083	34.38	AT5G56730.1 - [Ps_41634_13834]
	Confidence Icon	Sequence	Protein Accessions	# Proteins	# Protein Groups	Activation Type	Modifications	IonScore	Exp Value	Δ Score	Rank	Identity High	Homology Threshold	Charge	m/z [Da]	ΔM [ppm]	Ions Matched	Spectrum File
	Medium	ILPYPcKK	Ps_41634.13834	1	1	CID	C6(Carbamidomethyl)	34.38	0.0196238	0.294118	1	35		1	1018.58	7.32852	4/67	pps_pisum_OE_trypsin_rep3.mgf
Ps_1972.40231	26.09	1	1	69	7.44326	3.9292	33.61	AT3G26740.1 - [Ps_1972_40231]
	Confidence Icon	Sequence	Protein Accessions	# Proteins	# Protein Groups	Activation Type	Modifications	IonScore	Exp Value	Δ Score	Rank	Identity High	Homology Threshold	Charge	m/z [Da]	ΔM [ppm]	Ions Matched	Spectrum File
	Medium	TAASENIDRDYLEYNDPK	Ps_1972.40231	3	1	CID		33.61	0.0215578	0.647059	1	35	26	1	2113.93	-17.8063	8/192	pps_pisum_OE_trypsin_rep3.mgf
Ps_29323.44666	22	2	1	50	5.63502	9.61279	32.01	AT3G03870.2 - [Ps_29323_44666]
	Confidence Icon	Sequence	Protein Accessions	# Proteins	# Protein Groups	Activation Type	Modifications	IonScore	Exp Value	Δ Score	Rank	Identity High	Homology Threshold	Charge	m/z [Da]	ΔM [ppm]	Ions Matched	Spectrum File
	Low	IMFQIYADDKR	Ps_29323.44666	2	1	CID		28.89	0.0697904	1	1	35	23	1	1399.71	1.20648	5/98	pps_pisum_OE_trypsin_rep3.mgf
	Low	ImFQIYADDKR	Ps_29323.44666	2	1	CID	M2(Oxidation)	28.62	0.0782517	0.517241	1	35	28	1	1415.69	-4.60996	5/98	pps_pisum_OE_trypsin_rep3.mgf
Ps_30661.35440	1.71	1	1	409	46.2863	7.53271	31.93	AT2G42690.1 - [Ps_30661_35440]
	Confidence Icon	Sequence	Protein Accessions	# Proteins	# Protein Groups	Activation Type	Modifications	IonScore	Exp Value	Δ Score	Rank	Identity High	Homology Threshold	Charge	m/z [Da]	ΔM [ppm]	Ions Matched	Spectrum File
	Medium	EIYIVWR	Ps_30661.35440	1	1	CID		31.93	0.0284056	0.25	1	34		1	978.577	36.6846	6/54	pps_pisum_OE_trypsin_rep3.mgf
Ps_38780.32523	10.26	1	1	78	8.5893	9.70068	31.27	AT4G28080.1 - [Ps_38780_32523]
	Confidence Icon	Sequence	Protein Accessions	# Proteins	# Protein Groups	Activation Type	Modifications	IonScore	Exp Value	Δ Score	Rank	Identity High	Homology Threshold	Charge	m/z [Da]	ΔM [ppm]	Ions Matched	Spectrum File
	Medium	GRSLIGRK	Ps_38780.32523	1	1	CID		31.27	0.0394125		3	35		1	886.529	-32.4877	5/73	pps_pisum_OE_trypsin_rep3.mgf
Ps_32877.5086	16.22	1	1	111	12.4215	5.18604	30.16	AT4G31720.1;;;AT4G31720.2 - [Ps_32877_5086]
	Confidence Icon	Sequence	Protein Accessions	# Proteins	# Protein Groups	Activation Type	Modifications	IonScore	Exp Value	Δ Score	Rank	Identity High	Homology Threshold	Charge	m/z [Da]	ΔM [ppm]	Ions Matched	Spectrum File
	Low	HQEYFADSPSTGmDPATR	Ps_32877.5086	1	1	CID	M13(Oxidation)	30.16	0.125298	0.666667	1	39	24	1	2026.01	74.7891	4/197	pps_pisum_OE_trypsin_rep3.mgf
Ps_5572.46295	5.43	1	1	184	20.4372	9.26123	29.54	AT4G27680.1 - [Ps_5572_46295]
	Confidence Icon	Sequence	Protein Accessions	# Proteins	# Protein Groups	Activation Type	Modifications	IonScore	Exp Value	Δ Score	Rank	Identity High	Homology Threshold	Charge	m/z [Da]	ΔM [ppm]	Ions Matched	Spectrum File
	Medium	ESGAVFINVR	Ps_5572.46295	1	1	CID		29.54	0.0610341	0.5	1	35	29	1	1091.59	1.03136	10/86	pps_pisum_OE_trypsin_rep3.mgf
Ps_41223.8408	16.67	1	1	120	13.1749	9.90576	28.93	AT2G45360.1 - [Ps_41223_8408]
	Confidence Icon	Sequence	Protein Accessions	# Proteins	# Protein Groups	Activation Type	Modifications	IonScore	Exp Value	Δ Score	Rank	Identity High	Homology Threshold	Charge	m/z [Da]	ΔM [ppm]	Ions Matched	Spectrum File
	Low	NANFISKMDSGYIWRSVVAR	Ps_41223.8408	1	1	CID		28.93	0.0715174	0.517241	1	35	28	1	2314.26	35.1727	7/214	pps_pisum_OE_trypsin_rep3.mgf
Ps_5413.58253	16.07	1	1	56	6.63854	9.64209	28.63	AT2G16640.1 - [Ps_5413_58253]
	Confidence Icon	Sequence	Protein Accessions	# Proteins	# Protein Groups	Activation Type	Modifications	IonScore	Exp Value	Δ Score	Rank	Identity High	Homology Threshold	Charge	m/z [Da]	ΔM [ppm]	Ions Matched	Spectrum File
	Low	AYLDEVEYR	Ps_5413.58253	1	1	CID		28.63	0.0599761	1	1	34	23	1	1157.56	8.67232	8/72	pps_pisum_OE_trypsin_rep3.mgf
Ps_28709.40326	10.13	2	1	158	17.9502	5.60498	28.22	AT2G42740.1;;;AT5G45775.2;;;AT5G45775.1;;;AT4G18730.1;;;AT3G58700.1 - [Ps_28709_40326]
	Confidence Icon	Sequence	Protein Accessions	# Proteins	# Protein Groups	Activation Type	Modifications	IonScore	Exp Value	Δ Score	Rank	Identity High	Homology Threshold	Charge	m/z [Da]	ΔM [ppm]	Ions Matched	Spectrum File
	Low	WLEATQWDKTPxcSPK	Ps_28709.40326	1	1	CID	X12(G), C13(Carbamidomethyl)	28.22	0.102977	0.5	1	36	28	1	1903.95	24.7931	5/164	pps_pisum_OE_trypsin_rep3.mgf
	Low	WLEATQWDKTPxCSPK	Ps_28709.40326	1	1	CID	X12(N)	28.22	0.102977	0.5	2	36	28	1	1903.95	24.7952	5/164	pps_pisum_OE_trypsin_rep3.mgf
Ps_30664.58961	3.61	1	1	332	35.1195	7.73779	27.22	AT3G18890.1 - [Ps_30664_58961]
	Confidence Icon	Sequence	Protein Accessions	# Proteins	# Protein Groups	Activation Type	Modifications	IonScore	Exp Value	Δ Score	Rank	Identity High	Homology Threshold	Charge	m/z [Da]	ΔM [ppm]	Ions Matched	Spectrum File
	Low	IPSQRPYIPSPK	Ps_30664.58961	1	1	CID		27.22	0.0905677	0.592593	1	35	26	1	1382.78	1.22124	10/120	pps_pisum_OE_trypsin_rep3.mgf
Ps_23832.47794	36.63	3	2	101	10.6925	8.00146	26.76	AT3G14420.6;;;AT3G14420.5;;;AT3G14420.4;;;AT3G14420.2;;;AT3G14420.1 - [Ps_23832_47794]
	Confidence Icon	Sequence	Protein Accessions	# Proteins	# Protein Groups	Activation Type	Modifications	IonScore	Exp Value	Δ Score	Rank	Identity High	Homology Threshold	Charge	m/z [Da]	ΔM [ppm]	Ions Matched	Spectrum File
	Low	LAVQSGAAGIIVSNHGAR	Ps_23832.47794	3	1	CID		26.76	0.128943	1	1	36	24	1	1720.89	-29.8146	13/185	pps_pisum_OE_trypsin_rep3.mgf
	Low	xGcESCSNGPVRFLVIFGV	Ps_23832.47794	1	1	CID	X1(D), C3(Carbamidomethyl)	13.43	2.65556		2	35	25	1	2056.1	67.0369	3/177	pps_pisum_OE_trypsin_rep3.mgf
	Low	xGCEScSNGPVRFLVIFGV	Ps_23832.47794	1	1	CID	X1(D), C6(Carbamidomethyl)	11.55	4.09408		4	35	25	1	2056.1	67.0369	3/177	pps_pisum_OE_trypsin_rep3.mgf
Ps_36423.43066	5.72	2	2	594	69.7306	6.03662	25.18	AT2G40840.1 - [Ps_36423_43066]
	Confidence Icon	Sequence	Protein Accessions	# Proteins	# Protein Groups	Activation Type	Modifications	IonScore	Exp Value	Δ Score	Rank	Identity High	Homology Threshold	Charge	m/z [Da]	ΔM [ppm]	Ions Matched	Spectrum File
	Low	THVTLESLNKDNELQTIIKDLVRWGGR	Ps_36423.43066	1	1	CID		25.18	0.150481	1	1	35	21	1	3135.52	-56.0231	6/289	pps_pisum_OE_trypsin_rep3.mgf
	Low	QEILQEK	Ps_36423.43066	1	1	CID		13.17	2.48203		9	35	29	1	887.531	54.1487	6/69	pps_pisum_OE_trypsin_rep3.mgf
Ps_27136.54795	46.67	1	1	45	4.59822	10.4624	23.39	AT4G34000.3;;;AT4G34000.2;;;AT4G34000.1 - [Ps_27136_54795]
	Confidence Icon	Sequence	Protein Accessions	# Proteins	# Protein Groups	Activation Type	Modifications	IonScore	Exp Value	Δ Score	Rank	Identity High	Homology Threshold	Charge	m/z [Da]	ΔM [ppm]	Ions Matched	Spectrum File
	Low	QTQSTSGTNGGYTNLSNNGTK	Ps_27136.54795	1	1	CID		23.39	0.146376	1	1	33	23	1	2129.88	-43.5477	5/237	pps_pisum_OE_trypsin_rep3.mgf
Ps_27171.37260	34.78	3	2	69	7.42477	5.8335	0	AT1G07940.2;;;AT1G07940.1;;;AT1G07930.1;;;AT1G07920.1;;;AT5G60390.3;;;AT5G60390.2;;;AT5G60390.1 - [Ps_27171_37260]
	Confidence Icon	Sequence	Protein Accessions	# Proteins	# Protein Groups	Activation Type	Modifications	IonScore	Exp Value	Δ Score	Rank	Identity High	Homology Threshold	Charge	m/z [Da]	ΔM [ppm]	Ions Matched	Spectrum File
	Medium	NVAVKDLK	Ps_27171.37260;Ps_23399.60271;Ps_26031.74701	56	3	CID		29.01	0.0663184		5	35		1	886.529	-7.14166	6/72	pps_pisum_OE_trypsin_rep3.mgf
	Low	EAANFTSQVIIIEPxR	Ps_27171.37260	1	1	CID	X15(F)	15.87	1.25658	1	1	35	22	1	1834.83	-78.5695	3/171	pps_pisum_OE_trypsin_rep3.mgf
	Low	EAANFTSQVIIIEPxR	Ps_27171.37260	1	1	CID	X15(M), X15(Oxidation)	15.87	1.25658	1	2	35	22	1	1834.83	-60.5814	3/171	pps_pisum_OE_trypsin_rep3.mgf
Ps_23399.60271	25.76	2	2	66	7.04057	6.52197	0	AT1G07940.2;;;AT1G07940.1;;;AT1G07930.1;;;AT1G07920.1;;;AT5G60390.3;;;AT5G60390.2;;;AT5G60390.1 - [Ps_23399_60271]
	Confidence Icon	Sequence	Protein Accessions	# Proteins	# Protein Groups	Activation Type	Modifications	IonScore	Exp Value	Δ Score	Rank	Identity High	Homology Threshold	Charge	m/z [Da]	ΔM [ppm]	Ions Matched	Spectrum File
	Medium	NVAVKDLK	Ps_27171.37260;Ps_23399.60271;Ps_26031.74701	56	3	CID		29.01	0.0663184		5	35		1	886.529	-7.14166	6/72	pps_pisum_OE_trypsin_rep3.mgf
	Low	PTGLTTEVK	Ps_23399.60271	2	1	CID		19.39	0.703714	0	1	36	29	1	945.518	-7.78546	5/76	pps_pisum_OE_trypsin_rep3.mgf
Ps_26031.74701	8.21	2	2	207	22.2429	9.48096	0	AT1G07940.2;;;AT1G07940.1;;;AT1G07930.1;;;AT1G07920.1;;;AT5G60390.3;;;AT5G60390.1 - [Ps_26031_74701]
	Confidence Icon	Sequence	Protein Accessions	# Proteins	# Protein Groups	Activation Type	Modifications	IonScore	Exp Value	Δ Score	Rank	Identity High	Homology Threshold	Charge	m/z [Da]	ΔM [ppm]	Ions Matched	Spectrum File
	Medium	NVAVKDLK	Ps_27171.37260;Ps_23399.60271;Ps_26031.74701	56	3	CID		29.01	0.0663184		5	35		1	886.529	-7.14166	6/72	pps_pisum_OE_trypsin_rep3.mgf
	Low	QTVAVGVIK	Ps_26031.74701	4	1	CID		11.23	3.70274		6	35	27	1	914.527	-43.7508	7/87	pps_pisum_OE_trypsin_rep3.mgf
Ps_43665.49367	16	1	1	50	5.30375	6.59521	0	AT1G07940.2;;;AT1G07940.1;;;AT1G07930.1;;;AT1G07920.1;;;AT5G60390.3;;;AT5G60390.2;;;AT5G60390.1 - [Ps_43665_49367]
	Confidence Icon	Sequence	Protein Accessions	# Proteins	# Protein Groups	Activation Type	Modifications	IonScore	Exp Value	Δ Score	Rank	Identity High	Homology Threshold	Charge	m/z [Da]	ΔM [ppm]	Ions Matched	Spectrum File
	Medium	NVAVKxLK	Ps_43665.49367	2	1	CID	X6(D)	29.01	0.0663184		6	35		1	886.529	-7.14166	6/79	pps_pisum_OE_trypsin_rep3.mgf
Ps_26996.24475	10.67	1	1	75	8.1432	9.24658	0	AT1G07940.2;;;AT1G07940.1;;;AT1G07930.1;;;AT1G07920.1;;;AT5G60390.3;;;AT5G60390.2;;;AT5G60390.1 - [Ps_26996_24475]
	Confidence Icon	Sequence	Protein Accessions	# Proteins	# Protein Groups	Activation Type	Modifications	IonScore	Exp Value	Δ Score	Rank	Identity High	Homology Threshold	Charge	m/z [Da]	ΔM [ppm]	Ions Matched	Spectrum File
	Medium	xVAVKDLK	Ps_26996.24475	1	1	CID	X1(N)	29.01	0.0663184		7	35		1	886.529	-7.14166	6/64	pps_pisum_OE_trypsin_rep3.mgf
Ps_18805.3876	61.54	1	1	13	1.43079	8.83643	0	AT1G07940.2;;;AT1G07940.1;;;AT1G07930.1;;;AT1G07920.1;;;AT5G60390.3;;;AT5G60390.2;;;AT5G60390.1 - [Ps_18805_3876]
	Confidence Icon	Sequence	Protein Accessions	# Proteins	# Protein Groups	Activation Type	Modifications	IonScore	Exp Value	Δ Score	Rank	Identity High	Homology Threshold	Charge	m/z [Da]	ΔM [ppm]	Ions Matched	Spectrum File
	Medium	NVAVKDLQ	Ps_18805.3876	1	1	CID		29.01	0.0663184		8	35		1	886.529	33.9061	6/72	pps_pisum_OE_trypsin_rep3.mgf
Ps_22144.49406	24.24	3	1	33	3.70109	10.8726	0	AT1G07820.2;;;AT1G07820.1;;;AT1G07660.1;;;AT5G59970.1;;;AT5G59690.1;;;AT3G46320.1;;;AT3G53730.1;;;AT3G45930.1;;;AT2G28740.1 - [Ps_22144_49406]
	Confidence Icon	Sequence	Protein Accessions	# Proteins	# Protein Groups	Activation Type	Modifications	IonScore	Exp Value	Δ Score	Rank	Identity High	Homology Threshold	Charge	m/z [Da]	ΔM [ppm]	Ions Matched	Spectrum File
	Low	LARxGGVK	Ps_22144.49406	2	1	CID	X4(W)	24.51	0.186911		10	35		1	886.529	4.0142	4/75	pps_pisum_OE_trypsin_rep3.mgf
	Low	LARxGGVK	Ps_22144.49406	2	1	CID	X4(F)	11.56	1.71416		8	32		1	847.553	45.211	7/75	pps_pisum_OE_trypsin_rep3.mgf
	Low	LARxGGVK	Ps_22144.49406	2	1	CID	X4(M), X4(Oxidation)	11.56	1.71416		9	32		1	847.553	84.1525	7/75	pps_pisum_OE_trypsin_rep3.mgf
Ps_10597.63970	11.84	1	1	76	8.57629	6.93213	0	AT3G08020.1 - [Ps_10597_63970]
	Confidence Icon	Sequence	Protein Accessions	# Proteins	# Protein Groups	Activation Type	Modifications	IonScore	Exp Value	Δ Score	Rank	Identity High	Homology Threshold	Charge	m/z [Da]	ΔM [ppm]	Ions Matched	Spectrum File
	Low	LGSDAIGKR	Ps_10597.63970	2	1	CID		21.76	0.390415		3	35		1	916.496	-27.3548	5/73	pps_pisum_OE_trypsin_rep3.mgf
Ps_7046.32268	4.76	1	1	168	19.4363	4.90674	0	AT3G50360.1 - [Ps_7046_32268]
	Confidence Icon	Sequence	Protein Accessions	# Proteins	# Protein Groups	Activation Type	Modifications	IonScore	Exp Value	Δ Score	Rank	Identity High	Homology Threshold	Charge	m/z [Da]	ΔM [ppm]	Ions Matched	Spectrum File
	Low	ISANDIKR	Ps_7046.32268	1	1	CID		21.95	0.373703		2	35		1	916.496	-27.3439	5/73	pps_pisum_OE_trypsin_rep3.mgf
Ps_15875.43347	8.11	1	1	111	12.437	8.17725	0	AT2G01755.1 - [Ps_15875_43347]
	Confidence Icon	Sequence	Protein Accessions	# Proteins	# Protein Groups	Activation Type	Modifications	IonScore	Exp Value	Δ Score	Rank	Identity High	Homology Threshold	Charge	m/z [Da]	ΔM [ppm]	Ions Matched	Spectrum File
	Low	KSLRCGARR	Ps_15875.43347	1	1	CID		23.43	0.0941929	0.304348	1	31		1	1046.69	83.357	5/87	pps_pisum_OE_trypsin_rep3.mgf
Ps_21054.50180	13.85	1	1	65	7.95933	10.3452	0	AT3G14570.1 - [Ps_21054_50180]
	Confidence Icon	Sequence	Protein Accessions	# Proteins	# Protein Groups	Activation Type	Modifications	IonScore	Exp Value	Δ Score	Rank	Identity High	Homology Threshold	Charge	m/z [Da]	ΔM [ppm]	Ions Matched	Spectrum File
	Low	EANERELRK	Ps_21054.50180	1	1	CID		20.81	0.485463		2	35		1	1144.62	13.7414	10/89	pps_pisum_OE_trypsin_rep3.mgf
Ps_10937.42222	2.54	1	1	394	43.712	4.83057	0	AT5G66330.1 - [Ps_10937_42222]
	Confidence Icon	Sequence	Protein Accessions	# Proteins	# Protein Groups	Activation Type	Modifications	IonScore	Exp Value	Δ Score	Rank	Identity High	Homology Threshold	Charge	m/z [Da]	ΔM [ppm]	Ions Matched	Spectrum File
	Low	cDVVVSQLSR	Ps_10937.42222	1	1	CID	C1(Carbamidomethyl)	22.02	0.357679		2	35		1	1162.63	33.0843	5/93	pps_pisum_OE_trypsin_rep3.mgf
Ps_31312.3578	5.02	1	1	219	24.7351	9.51025	0	AT4G17490.1 - [Ps_31312_3578]
	Confidence Icon	Sequence	Protein Accessions	# Proteins	# Protein Groups	Activation Type	Modifications	IonScore	Exp Value	Δ Score	Rank	Identity High	Homology Threshold	Charge	m/z [Da]	ΔM [ppm]	Ions Matched	Spectrum File
	Low	ANADEVSALKR	Ps_31312.3578	1	1	CID		28.05	0.0833512		3	35		1	1173.61	-6.72392	9/108	pps_pisum_OE_trypsin_rep3.mgf
Ps_40652.44681	7.41	1	1	135	14.5067	8.79248	0	AT3G27820.1 - [Ps_40652_44681]
	Confidence Icon	Sequence	Protein Accessions	# Proteins	# Protein Groups	Activation Type	Modifications	IonScore	Exp Value	Δ Score	Rank	Identity High	Homology Threshold	Charge	m/z [Da]	ΔM [ppm]	Ions Matched	Spectrum File
	Low	GYLLPEAAAR	Ps_40652.44681	1	1	CID		27.04	0.108634	0.333333	1	35		1	1060.58	3.75144	8/76	pps_pisum_OE_trypsin_rep3.mgf
Ps_13276.15343	18.07	1	1	83	9.22171	4.99561	0	AT2G32240.1 - [Ps_13276_15343]
	Confidence Icon	Sequence	Protein Accessions	# Proteins	# Protein Groups	Activation Type	Modifications	IonScore	Exp Value	Δ Score	Rank	Identity High	Homology Threshold	Charge	m/z [Da]	ΔM [ppm]	Ions Matched	Spectrum File
	Low	SSDPPSREFLEAQEK	Ps_13276.15343	1	1	CID		26.29	0.123003	0.307692	1	35		1	1719.8	-12.4441	11/155	pps_pisum_OE_trypsin_rep3.mgf
Ps_13246_1.2197	60	1	1	25	2.81142	9.84717	0	frame2 - [Ps_13246_1_2197]
	Confidence Icon	Sequence	Protein Accessions	# Proteins	# Protein Groups	Activation Type	Modifications	IonScore	Exp Value	Δ Score	Rank	Identity High	Homology Threshold	Charge	m/z [Da]	ΔM [ppm]	Ions Matched	Spectrum File
	Low	GRVFPxDKADcLGQK	Ps_13246_1.2197	1	1	CID	X6(C), X6(Carbamidomethyl), C11(Carbamidomethyl)	24.44	0.224843		2	36		1	1750.85	10.5495	5/149	pps_pisum_OE_trypsin_rep3.mgf
Ps_16735.1016	23.08	1	1	78	8.66135	6.68311	0	AT3G52230.1 - [Ps_16735_1016]
	Confidence Icon	Sequence	Protein Accessions	# Proteins	# Protein Groups	Activation Type	Modifications	IonScore	Exp Value	Δ Score	Rank	Identity High	Homology Threshold	Charge	m/z [Da]	ΔM [ppm]	Ions Matched	Spectrum File
	Low	GRSPNDEDANGTGSRENE	Ps_16735.1016	1	1	CID		23.28	0.129691	0.391304	1	32		1	1904.78	-8.77334	9/197	pps_pisum_OE_trypsin_rep3.mgf
Ps_31633.30026	6.48	1	1	324	34.6052	5.84619	0	AT1G23740.1 - [Ps_31633_30026]
	Confidence Icon	Sequence	Protein Accessions	# Proteins	# Protein Groups	Activation Type	Modifications	IonScore	Exp Value	Δ Score	Rank	Identity High	Homology Threshold	Charge	m/z [Da]	ΔM [ppm]	Ions Matched	Spectrum File
	Low	EDQVLVKVFAASLNPVDGKRR	Ps_31633.30026	1	1	CID		27.5	0.112476		2	36		1	2341.23	-28.6521	6/232	pps_pisum_OE_trypsin_rep3.mgf
Ps_20265.51913	9.09	2	1	77	8.1403	8.38232	0	AT2G45180.1 - [Ps_20265_51913]
	Confidence Icon	Sequence	Protein Accessions	# Proteins	# Protein Groups	Activation Type	Modifications	IonScore	Exp Value	Δ Score	Rank	Identity High	Homology Threshold	Charge	m/z [Da]	ΔM [ppm]	Ions Matched	Spectrum File
	Low	CcALIxR	Ps_20265.51913	1	1	CID	C2(Carbamidomethyl), X6(D)	21.2	0.431251	0.142857	1	35		1	850.434	50.5006	7/56	pps_pisum_OE_trypsin_rep3.mgf
	Low	cCALIxR	Ps_20265.51913	1	1	CID	C1(Carbamidomethyl), X6(D)	10.7	4.83872		4	35		1	850.434	50.5006	5/56	pps_pisum_OE_trypsin_rep3.mgf
Ps_2347.75098	4.84	1	1	186	20.6915	4.75439	0	AT4G26850.1 - [Ps_2347_75098]
	Confidence Icon	Sequence	Protein Accessions	# Proteins	# Protein Groups	Activation Type	Modifications	IonScore	Exp Value	Δ Score	Rank	Identity High	Homology Threshold	Charge	m/z [Da]	ΔM [ppm]	Ions Matched	Spectrum File
	Medium	IATLKGGVK	Ps_2347.75098	2	1	CID		29.63	0.0574955		4	35		1	886.529	-48.1894	5/78	pps_pisum_OE_trypsin_rep3.mgf
Ps_37176.30958	3.62	1	1	221	25.5995	6.04932	0	AT1G48600.1;;;AT1G48600.2 - [Ps_37176_30958]
	Confidence Icon	Sequence	Protein Accessions	# Proteins	# Protein Groups	Activation Type	Modifications	IonScore	Exp Value	Δ Score	Rank	Identity High	Homology Threshold	Charge	m/z [Da]	ΔM [ppm]	Ions Matched	Spectrum File
	Low	LELKAGQK	Ps_37176.30958	2	1	CID		27.92	0.0852381		9	35		1	886.529	-7.14166	9/70	pps_pisum_OE_trypsin_rep3.mgf
Ps_15254.19618	30.77	1	1	26	2.95056	12.0005	0	AT5G12310.1 - [Ps_15254_19618]
	Confidence Icon	Sequence	Protein Accessions	# Proteins	# Protein Groups	Activation Type	Modifications	IonScore	Exp Value	Δ Score	Rank	Identity High	Homology Threshold	Charge	m/z [Da]	ΔM [ppm]	Ions Matched	Spectrum File
	Low	ANVRLGNR	Ps_15254.19618	1	1	CID		21.38	0.256542	0.190476	1	33		1	899.542	28.3018	4/77	pps_pisum_OE_trypsin_rep3.mgf
Ps_1873.71924	28	1	1	25	2.94544	8.22119	0	AT2G47590.1 - [Ps_1873_71924]
	Confidence Icon	Sequence	Protein Accessions	# Proteins	# Protein Groups	Activation Type	Modifications	IonScore	Exp Value	Δ Score	Rank	Identity High	Homology Threshold	Charge	m/z [Da]	ΔM [ppm]	Ions Matched	Spectrum File
	Low	EmFDETR	Ps_1873.71924	1	1	CID	M2(Oxidation)	24.04	0.122479	0.125	1	33		1	943.444	64.6925	4/59	pps_pisum_OE_trypsin_rep3.mgf
Ps_30276.24600	6.54	1	1	107	11.7551	6.68311	0	AT1G42960.1 - [Ps_30276_24600]
	Confidence Icon	Sequence	Protein Accessions	# Proteins	# Protein Groups	Activation Type	Modifications	IonScore	Exp Value	Δ Score	Rank	Identity High	Homology Threshold	Charge	m/z [Da]	ΔM [ppm]	Ions Matched	Spectrum File
	Low	FIYDEEK	Ps_30276.24600	1	1	CID		21.42	0.223904		2	33		1	943.444	3.06188	4/53	pps_pisum_OE_trypsin_rep3.mgf
Ps_32452.64227	2.07	1	1	386	42.9088	5.92236	0	AT5G09880.1 - [Ps_32452_64227]
	Confidence Icon	Sequence	Protein Accessions	# Proteins	# Protein Groups	Activation Type	Modifications	IonScore	Exp Value	Δ Score	Rank	Identity High	Homology Threshold	Charge	m/z [Da]	ΔM [ppm]	Ions Matched	Spectrum File
	Low	LImDxNSR	Ps_32452.64227	1	1	CID	M3(Oxidation), X5(N)	21.55	0.39646	0.181818	1	35		1	978.511	44.2752	4/67	pps_pisum_OE_trypsin_rep3.mgf
Ps_1292.50939	17.02	1	1	47	5.31971	9.24658	0	AT5G14780.1 - [Ps_1292_50939]
	Confidence Icon	Sequence	Protein Accessions	# Proteins	# Protein Groups	Activation Type	Modifications	IonScore	Exp Value	Δ Score	Rank	Identity High	Homology Threshold	Charge	m/z [Da]	ΔM [ppm]	Ions Matched	Spectrum File
	Low	QNYIVEGR	Ps_1292.50939	1	1	CID		24.38	0.161586		2	34		1	978.577	77.9793	5/72	pps_pisum_OE_trypsin_rep3.mgf
Ps_10610.20396	11.27	1	1	71	8.0552	8.20654	0	AT1G40087.1 - [Ps_10610_20396]
	Confidence Icon	Sequence	Protein Accessions	# Proteins	# Protein Groups	Activation Type	Modifications	IonScore	Exp Value	Δ Score	Rank	Identity High	Homology Threshold	Charge	m/z [Da]	ΔM [ppm]	Ions Matched	Spectrum File
	Low	EIAEIEmK	Ps_10610.20396	1	1	CID	M7(Oxidation)	22.3	0.260858		3	34		1	978.577	97.4617	4/68	pps_pisum_OE_trypsin_rep3.mgf
Ps_15260.70914	12.31	1	1	65	7.65902	8.80713	0	AT1G69340.1 - [Ps_15260_70914]
	Confidence Icon	Sequence	Protein Accessions	# Proteins	# Protein Groups	Activation Type	Modifications	IonScore	Exp Value	Δ Score	Rank	Identity High	Homology Threshold	Charge	m/z [Da]	ΔM [ppm]	Ions Matched	Spectrum File
	Low	LLPLYFPR	Ps_15260.70914	1	1	CID		23.52	0.239212		2	35		1	1018.58	-25.0851	4/65	pps_pisum_OE_trypsin_rep3.mgf
Ps_40607.70720	3.62	1	1	221	25.2721	7.76709	0	AT4G30870.1 - [Ps_40607_70720]
	Confidence Icon	Sequence	Protein Accessions	# Proteins	# Protein Groups	Activation Type	Modifications	IonScore	Exp Value	Δ Score	Rank	Identity High	Homology Threshold	Charge	m/z [Da]	ΔM [ppm]	Ions Matched	Spectrum File
	Low	DQKLRLVR	Ps_40607.70720	1	1	CID		20.3	0.147454	0	1	30		1	1027.69	50.0723	3/75	pps_pisum_OE_trypsin_rep3.mgf
Ps_11343.2676	9.2	1	1	87	10.3985	9.17334	0	AT2G01480.1 - [Ps_11343_2676]
	Confidence Icon	Sequence	Protein Accessions	# Proteins	# Protein Groups	Activation Type	Modifications	IonScore	Exp Value	Δ Score	Rank	Identity High	Homology Threshold	Charge	m/z [Da]	ΔM [ppm]	Ions Matched	Spectrum File
	Low	LLEERVIR	Ps_11343.2676	1	1	CID		20.3	0.147454		2	30		1	1027.69	60.9997	3/68	pps_pisum_OE_trypsin_rep3.mgf
Ps_6423.27531	22.5	1	1	40	4.41722	8.20654	0	AT2G43760.1;;;AT2G43760.3;;;AT2G43760.2 - [Ps_6423_27531]
	Confidence Icon	Sequence	Protein Accessions	# Proteins	# Protein Groups	Activation Type	Modifications	IonScore	Exp Value	Δ Score	Rank	Identity High	Homology Threshold	Charge	m/z [Da]	ΔM [ppm]	Ions Matched	Spectrum File
	Low	RxFITNGEV	Ps_6423.27531	1	1	CID	X2(N)	21.96	0.475368		2	36		1	1049.6	62.8034	5/84	pps_pisum_OE_trypsin_rep3.mgf
Ps_17417.73850	3.99	2	1	276	29.6502	6.68311	0	AT3G07090.1 - [Ps_17417_73850]
	Confidence Icon	Sequence	Protein Accessions	# Proteins	# Protein Groups	Activation Type	Modifications	IonScore	Exp Value	Δ Score	Rank	Identity High	Homology Threshold	Charge	m/z [Da]	ΔM [ppm]	Ions Matched	Spectrum File
	Low	ASEAAALATRR	Ps_17417.73850	1	1	CID		20.15	0.361303		2	33		1	1116.67	54.2106	6/98	pps_pisum_OE_trypsin_rep3.mgf
	Low	ASEAAALATRR	Ps_17417.73850	1	1	CID		19.41	0.55271	0.105263	1	35		1	1116.62	10.3373	6/98	pps_pisum_OE_trypsin_rep3.mgf
Ps_9421.73842	2.32	2	1	475	54.3161	4.95752	0	AT5G64840.1 - [Ps_9421_73842]
	Confidence Icon	Sequence	Protein Accessions	# Proteins	# Protein Groups	Activation Type	Modifications	IonScore	Exp Value	Δ Score	Rank	Identity High	Homology Threshold	Charge	m/z [Da]	ΔM [ppm]	Ions Matched	Spectrum File
	Low	VSLLSGGEKAR	Ps_9421.73842	1	1	CID		23.08	0.184023	0.130435	1	33		1	1116.67	31.6883	5/99	pps_pisum_OE_trypsin_rep3.mgf
	Low	VSLLSGGEKAR	Ps_9421.73842	1	1	CID		17.26	0.90677		2	35		1	1116.62	-12.186	5/99	pps_pisum_OE_trypsin_rep3.mgf
Ps_28303.7148	23.26	1	1	43	4.67828	8.71924	0	AT1G07930.2;;;AT1G07940.2;;;AT1G07940.1;;;AT1G07930.1;;;AT1G07920.1;;;AT5G60390.3;;;AT5G60390.2;;;AT5G60390.1 - [Ps_28303_7148]
	Confidence Icon	Sequence	Protein Accessions	# Proteins	# Protein Groups	Activation Type	Modifications	IonScore	Exp Value	Δ Score	Rank	Identity High	Homology Threshold	Charge	m/z [Da]	ΔM [ppm]	Ions Matched	Spectrum File
	Low	xDATTPKYSK	Ps_28303.7148	2	1	CID	X1(R)	22.66	0.26016		2	35		1	1166.59	-25.6743	6/93	pps_pisum_OE_trypsin_rep3.mgf
Ps_29946.24762	50	1	1	20	2.43946	12.0005	0	AT5G27860.2;;;AT5G27860.1 - [Ps_29946_24762]
	Confidence Icon	Sequence	Protein Accessions	# Proteins	# Protein Groups	Activation Type	Modifications	IonScore	Exp Value	Δ Score	Rank	Identity High	Homology Threshold	Charge	m/z [Da]	ΔM [ppm]	Ions Matched	Spectrum File
	Low	RSEVKVIAIR	Ps_29946.24762	1	1	CID		28.18	0.0840863		2	35		1	1170.7	-26.6347	5/99	pps_pisum_OE_trypsin_rep3.mgf
Ps_10946.53596	19.61	2	1	51	5.76598	9.979	0	AT1G21650.1 - [Ps_10946_53596]
	Confidence Icon	Sequence	Protein Accessions	# Proteins	# Protein Groups	Activation Type	Modifications	IonScore	Exp Value	Δ Score	Rank	Identity High	Homology Threshold	Charge	m/z [Da]	ΔM [ppm]	Ions Matched	Spectrum File
	Low	REASAVxERK	Ps_10946.53596	1	1	CID	X7(K)	28.65	0.0725958	0.0344828	1	35		1	1173.61	-47.2994	6/104	pps_pisum_OE_trypsin_rep3.mgf
	Low	REASAVxERK	Ps_10946.53596	1	1	CID	X7(Q)	28.65	0.0725958	0.0344828	2	35		1	1173.61	-16.2927	6/104	pps_pisum_OE_trypsin_rep3.mgf
Ps_30933.9323	2.92	1	1	308	35.0805	9.26123	0	AT3G54020.1 - [Ps_30933_9323]
	Confidence Icon	Sequence	Protein Accessions	# Proteins	# Protein Groups	Activation Type	Modifications	IonScore	Exp Value	Δ Score	Rank	Identity High	Homology Threshold	Charge	m/z [Da]	ΔM [ppm]	Ions Matched	Spectrum File
	Low	REASKLWKR	Ps_30933.9323	1	1	CID		20.73	0.449688		4	35		1	1173.61	-60.2935	9/89	pps_pisum_OE_trypsin_rep3.mgf
Ps_40145.65132	9.09	1	1	110	12.2988	9.05615	0	AT1G67360.1;;;AT1G67360.2 - [Ps_40145_65132]
	Confidence Icon	Sequence	Protein Accessions	# Proteins	# Protein Groups	Activation Type	Modifications	IonScore	Exp Value	Δ Score	Rank	Identity High	Homology Threshold	Charge	m/z [Da]	ΔM [ppm]	Ions Matched	Spectrum File
	Low	FYECAPLFAK	Ps_40145.65132	1	1	CID		21.91	0.238665		2	33		1	1188.53	-35.12	4/79	pps_pisum_OE_trypsin_rep3.mgf
Ps_5321.74871	14.67	1	1	75	8.35653	10.1694	0	AT3G26210.1 - [Ps_5321_74871]
	Confidence Icon	Sequence	Protein Accessions	# Proteins	# Protein Groups	Activation Type	Modifications	IonScore	Exp Value	Δ Score	Rank	Identity High	Homology Threshold	Charge	m/z [Da]	ΔM [ppm]	Ions Matched	Spectrum File
	Low	KLCTLKLLSLR	Ps_5321.74871	1	1	CID		20.32	0.498855		2	35		1	1287.73	-67.163	7/112	pps_pisum_OE_trypsin_rep3.mgf
Ps_29395.55163	18.33	1	1	60	7.17067	7.13721	0	AT4G09180.1 - [Ps_29395_55163]
	Confidence Icon	Sequence	Protein Accessions	# Proteins	# Protein Groups	Activation Type	Modifications	IonScore	Exp Value	Δ Score	Rank	Identity High	Homology Threshold	Charge	m/z [Da]	ΔM [ppm]	Ions Matched	Spectrum File
	Low	KLQELVPNMDK	Ps_29395.55163	1	1	CID		22.26	0.443342	0	1	36		1	1314.71	1.23884	10/113	pps_pisum_OE_trypsin_rep3.mgf
Ps_9969.4183	17.14	1	1	70	8.17523	10.0962	0	AT5G61430.1 - [Ps_9969_4183]
	Confidence Icon	Sequence	Protein Accessions	# Proteins	# Protein Groups	Activation Type	Modifications	IonScore	Exp Value	Δ Score	Rank	Identity High	Homology Threshold	Charge	m/z [Da]	ΔM [ppm]	Ions Matched	Spectrum File
	Low	LxGKFSVINLPK	Ps_9969.4183	1	1	CID	X2(V)	22.26	0.443342		2	36		1	1314.71	-79.22	6/110	pps_pisum_OE_trypsin_rep3.mgf
Ps_8736.31807	41.94	1	1	31	3.47699	11.0044	0	AT4G04640.1 - [Ps_8736_31807]
	Confidence Icon	Sequence	Protein Accessions	# Proteins	# Protein Groups	Activation Type	Modifications	IonScore	Exp Value	Δ Score	Rank	Identity High	Homology Threshold	Charge	m/z [Da]	ΔM [ppm]	Ions Matched	Spectrum File
	Low	YTEAMLNLVAAAR	Ps_8736.31807	1	1	CID		21.65	0.453433		2	36		1	1422.67	-47.9968	7/120	pps_pisum_OE_trypsin_rep3.mgf
Ps_20676_0.3391	60	1	1	20	2.5533	11.0044	0	frame3 - [Ps_20676_0_3391]
	Confidence Icon	Sequence	Protein Accessions	# Proteins	# Protein Groups	Activation Type	Modifications	IonScore	Exp Value	Δ Score	Rank	Identity High	Homology Threshold	Charge	m/z [Da]	ΔM [ppm]	Ions Matched	Spectrum File
	Low	INAAxYQRRVSK	Ps_20676_0.3391	1	1	CID	X5(M), X5(Oxidation)	21.05	0.360031	0.238095	1	34		1	1452.86	55.8512	4/109	pps_pisum_OE_trypsin_rep3.mgf
Ps_28639.65463	3.36	1	1	387	43.0533	7.40088	0	AT2G47590.1 - [Ps_28639_65463]
	Confidence Icon	Sequence	Protein Accessions	# Proteins	# Protein Groups	Activation Type	Modifications	IonScore	Exp Value	Δ Score	Rank	Identity High	Homology Threshold	Charge	m/z [Da]	ΔM [ppm]	Ions Matched	Spectrum File
	Low	RNLKARGSDLVVR	Ps_28639.65463	1	1	CID		24.39	0.186688		2	35		1	1483.85	-24.2285	9/126	pps_pisum_OE_trypsin_rep3.mgf
Ps_19318.70883	12.26	1	1	106	11.2248	5.09717	0	AT1G29930.1;;;AT1G29920.1;;;AT1G29910.1;;;AT2G34420.1;;;AT2G34430.1 - [Ps_19318_70883]
	Confidence Icon	Sequence	Protein Accessions	# Proteins	# Protein Groups	Activation Type	Modifications	IonScore	Exp Value	Δ Score	Rank	Identity High	Homology Threshold	Charge	m/z [Da]	ΔM [ppm]	Ions Matched	Spectrum File
	Low	VKELKNGRLAxVK	Ps_19318.70883	1	1	CID	X11(E)	22.6	0.281914		3	35		1	1483.85	-33.6095	8/128	pps_pisum_OE_trypsin_rep3.mgf
Ps_31250.9356	21.82	2	1	55	6.51633	7.75244	0	AT5G38430.1 - [Ps_31250_9356]
	Confidence Icon	Sequence	Protein Accessions	# Proteins	# Protein Groups	Activation Type	Modifications	IonScore	Exp Value	Δ Score	Rank	Identity High	Homology Threshold	Charge	m/z [Da]	ΔM [ppm]	Ions Matched	Spectrum File
	Medium	DQLLKEVExLLR	Ps_31250.9356	1	1	CID	X9(Y)	31.22	0.0543666		3	36		1	1518.83	-11.8389	7/126	pps_pisum_OE_trypsin_rep3.mgf
	Low	DQLLKEVExLLR	Ps_31250.9356	1	1	CID	X9(K)	13.08	2.52416		10	35		1	1483.85	-26.0346	6/126	pps_pisum_OE_trypsin_rep3.mgf
Ps_19873.43308	100	1	1	13	1.45781	9.31982	0	AT1G03130.1;;;AT4G02770.1 - [Ps_19873_43308]
	Confidence Icon	Sequence	Protein Accessions	# Proteins	# Protein Groups	Activation Type	Modifications	IonScore	Exp Value	Δ Score	Rank	Identity High	Homology Threshold	Charge	m/z [Da]	ΔM [ppm]	Ions Matched	Spectrum File
	Low	ARKEQcLALGTRL	Ps_19873.43308	1	1	CID	C6(Carbamidomethyl)	27.34	0.12131		2	36		1	1515.83	-8.6984	7/133	pps_pisum_OE_trypsin_rep3.mgf
Ps_26444.13528	20.34	2	1	59	7.05547	4.83057	0	AT1G67090.1 - [Ps_26444_13528]
	Confidence Icon	Sequence	Protein Accessions	# Proteins	# Protein Groups	Activation Type	Modifications	IonScore	Exp Value	Δ Score	Rank	Identity High	Homology Threshold	Charge	m/z [Da]	ΔM [ppm]	Ions Matched	Spectrum File
	Medium	DxLLKEVEYLLR	Ps_26444.13528	1	1	CID	X2(K)	31.22	0.0543666	0	1	36		1	1518.83	-35.798	7/120	pps_pisum_OE_trypsin_rep3.mgf
	Medium	DxLLKEVEYLLR	Ps_26444.13528	1	1	CID	X2(Q)	31.22	0.0543666		5	36		1	1518.83	-11.8389	7/120	pps_pisum_OE_trypsin_rep3.mgf
Ps_33742.30073	41.38	2	2	58	6.92168	9.29053	0	AT1G67090.2 - [Ps_33742_30073]
	Confidence Icon	Sequence	Protein Accessions	# Proteins	# Protein Groups	Activation Type	Modifications	IonScore	Exp Value	Δ Score	Rank	Identity High	Homology Threshold	Charge	m/z [Da]	ΔM [ppm]	Ions Matched	Spectrum File
	Medium	DQLLKEVEYLLR	Ps_25130.15897;Ps_33742.30073;Ps_28976.37885;Ps_27527.39995;Ps_34407.49429;Ps_44739.63835	214	6	CID		31.22	0.0543666		2	36		1	1518.83	-11.8389	7/126	pps_pisum_OE_trypsin_rep3.mgf
	Low	KDLcTVSTTVxR	Ps_33742.30073	1	1	CID	C4(Carbamidomethyl), X11(G)	11.78	5.77125		3	37	26	1	1336.69	2.3465	5/127	pps_pisum_OE_trypsin_rep3.mgf
Ps_28976.37885	33.85	2	2	65	7.73596	8.1333	0	AT1G67090.1 - [Ps_28976_37885]
	Confidence Icon	Sequence	Protein Accessions	# Proteins	# Protein Groups	Activation Type	Modifications	IonScore	Exp Value	Δ Score	Rank	Identity High	Homology Threshold	Charge	m/z [Da]	ΔM [ppm]	Ions Matched	Spectrum File
	Medium	DQLLKEVEYLLR	Ps_25130.15897;Ps_33742.30073;Ps_28976.37885;Ps_27527.39995;Ps_34407.49429;Ps_44739.63835	214	6	CID		31.22	0.0543666		2	36		1	1518.83	-11.8389	7/126	pps_pisum_OE_trypsin_rep3.mgf
	Low	VSAxSVAPWK	Ps_28976.37885	1	1	CID	X4(N)	10.78	3.8772		5	34	27	1	1058.53	-34.0769	5/83	pps_pisum_OE_trypsin_rep3.mgf
Ps_27527.39995	41.43	2	2	70	8.18835	9.40771	0	AT1G67090.1 - [Ps_27527_39995]
	Confidence Icon	Sequence	Protein Accessions	# Proteins	# Protein Groups	Activation Type	Modifications	IonScore	Exp Value	Δ Score	Rank	Identity High	Homology Threshold	Charge	m/z [Da]	ΔM [ppm]	Ions Matched	Spectrum File
	Medium	DQLLKEVEYLLR	Ps_25130.15897;Ps_33742.30073;Ps_28976.37885;Ps_27527.39995;Ps_34407.49429;Ps_44739.63835	214	6	CID		31.22	0.0543666		2	36		1	1518.83	-11.8389	7/126	pps_pisum_OE_trypsin_rep3.mgf
	Low	KVNTDITSxTSNGRRVK	Ps_27527.39995	1	1	CID	X9(Q)	13.78	2.86245		6	36	28	1	1903.95	-43.5365	4/180	pps_pisum_OE_trypsin_rep3.mgf
Ps_34407.49429	36.49	2	2	74	8.68254	8.85107	0	AT1G67090.1 - [Ps_34407_49429]
	Confidence Icon	Sequence	Protein Accessions	# Proteins	# Protein Groups	Activation Type	Modifications	IonScore	Exp Value	Δ Score	Rank	Identity High	Homology Threshold	Charge	m/z [Da]	ΔM [ppm]	Ions Matched	Spectrum File
	Medium	DQLLKEVEYLLR	Ps_25130.15897;Ps_33742.30073;Ps_28976.37885;Ps_27527.39995;Ps_34407.49429;Ps_44739.63835	214	6	CID		31.22	0.0543666		2	36		1	1518.83	-11.8389	7/126	pps_pisum_OE_trypsin_rep3.mgf
	Low	NTDILPIxSNGGRVK	Ps_34407.49429	1	1	CID	X8(C)	10.27	3.80588		2	34	28	1	1586.69	-86.3655	5/160	pps_pisum_OE_trypsin_rep3.mgf
Ps_44739.63835	48	2	2	50	6.24012	7.18115	0	AT1G67090.1 - [Ps_44739_63835]
	Confidence Icon	Sequence	Protein Accessions	# Proteins	# Protein Groups	Activation Type	Modifications	IonScore	Exp Value	Δ Score	Rank	Identity High	Homology Threshold	Charge	m/z [Da]	ΔM [ppm]	Ions Matched	Spectrum File
	Medium	DQLLKEVEYLLR	Ps_25130.15897;Ps_33742.30073;Ps_28976.37885;Ps_27527.39995;Ps_34407.49429;Ps_44739.63835	214	6	CID		31.22	0.0543666		2	36		1	1518.83	-11.8389	7/126	pps_pisum_OE_trypsin_rep3.mgf
	Low	EHNKSPGYYDGR	Ps_44739.63835;Ps_42848.15596;Ps_34081.24740	44	3	CID		10.93	5.35197		5	36		1	1422.67	23.2283	6/126	pps_pisum_OE_trypsin_rep3.mgf
Ps_42848.15596	28.92	2	2	83	9.99582	5.38916	0	AT1G67090.1 - [Ps_42848_15596]
	Confidence Icon	Sequence	Protein Accessions	# Proteins	# Protein Groups	Activation Type	Modifications	IonScore	Exp Value	Δ Score	Rank	Identity High	Homology Threshold	Charge	m/z [Da]	ΔM [ppm]	Ions Matched	Spectrum File
	Medium	DQLLKxVEYLLR	Ps_42848.15596	1	1	CID	X6(E)	31.22	0.0543666		4	36		1	1518.83	-11.8389	7/126	pps_pisum_OE_trypsin_rep3.mgf
	Low	EHNKSPGYYDGR	Ps_44739.63835;Ps_42848.15596;Ps_34081.24740	44	3	CID		10.93	5.35197		5	36		1	1422.67	23.2283	6/126	pps_pisum_OE_trypsin_rep3.mgf
Ps_34081.24740	34.78	2	2	69	8.36731	9.45166	0	AT1G67090.1 - [Ps_34081_24740]
	Confidence Icon	Sequence	Protein Accessions	# Proteins	# Protein Groups	Activation Type	Modifications	IonScore	Exp Value	Δ Score	Rank	Identity High	Homology Threshold	Charge	m/z [Da]	ΔM [ppm]	Ions Matched	Spectrum File
	Medium	xQLLKEVEYLLR	Ps_34081.24740	5	1	CID	X1(D)	31.22	0.0543666		6	36		1	1518.83	-11.8389	7/116	pps_pisum_OE_trypsin_rep3.mgf
	Low	EHNKSPGYYDGR	Ps_44739.63835;Ps_42848.15596;Ps_34081.24740	44	3	CID		10.93	5.35197		5	36		1	1422.67	23.2283	6/126	pps_pisum_OE_trypsin_rep3.mgf
Ps_32273.8800	5.35	1	1	243	28.3937	8.77783	0	AT5G01710.1 - [Ps_32273_8800]
	Confidence Icon	Sequence	Protein Accessions	# Proteins	# Protein Groups	Activation Type	Modifications	IonScore	Exp Value	Δ Score	Rank	Identity High	Homology Threshold	Charge	m/z [Da]	ΔM [ppm]	Ions Matched	Spectrum File
	Low	YAPSmVDISFKNR	Ps_32273.8800	1	1	CID	M5(Oxidation)	27.18	0.116195	0.259259	1	36		1	1543.79	22.3435	3/114	pps_pisum_OE_trypsin_rep3.mgf
Ps_13144.14471	35.14	1	1	37	4.30944	10.5649	0	AT3G13360.1 - [Ps_13144_14471]
	Confidence Icon	Sequence	Protein Accessions	# Proteins	# Protein Groups	Activation Type	Modifications	IonScore	Exp Value	Δ Score	Rank	Identity High	Homology Threshold	Charge	m/z [Da]	ΔM [ppm]	Ions Matched	Spectrum File
	Low	RNLSYISLTRISK	Ps_13144.14471	1	1	CID		23.6	0.257981	0.25	1	35		1	1550.75	-97.8567	6/137	pps_pisum_OE_trypsin_rep3.mgf
Ps_2406.45686	38.89	1	1	36	4.11325	9.61279	0	AT4G01820.1 - [Ps_2406_45686]
	Confidence Icon	Sequence	Protein Accessions	# Proteins	# Protein Groups	Activation Type	Modifications	IonScore	Exp Value	Δ Score	Rank	Identity High	Homology Threshold	Charge	m/z [Da]	ΔM [ppm]	Ions Matched	Spectrum File
	Low	TTVVVAHRLSTIKK	Ps_2406.45686	1	1	CID		21.58	0.317626		2	34		1	1552.88	-47.5282	8/139	pps_pisum_OE_trypsin_rep3.mgf
Ps_37209.9153	6.6	1	1	197	22.9761	8.49951	0	AT3G12090.1 - [Ps_37209_9153]
	Confidence Icon	Sequence	Protein Accessions	# Proteins	# Protein Groups	Activation Type	Modifications	IonScore	Exp Value	Δ Score	Rank	Identity High	Homology Threshold	Charge	m/z [Da]	ΔM [ppm]	Ions Matched	Spectrum File
	Low	AGVLENLRRNWHK	Ps_37209.9153	1	1	CID		26.28	0.0690029		2	32		1	1592.99	68.8698	7/118	pps_pisum_OE_trypsin_rep3.mgf
Ps_11064.52144	26.79	1	1	56	6.1112	11.561	0	AT5G57580.1 - [Ps_11064_52144]
	Confidence Icon	Sequence	Protein Accessions	# Proteins	# Protein Groups	Activation Type	Modifications	IonScore	Exp Value	Δ Score	Rank	Identity High	Homology Threshold	Charge	m/z [Da]	ΔM [ppm]	Ions Matched	Spectrum File
	Low	SSPKRxEGPDGRNLR	Ps_11064.52144	1	1	CID	X6(V)	23.06	0.265692		2	35		1	1667.87	-16.417	5/157	pps_pisum_OE_trypsin_rep3.mgf
Ps_27732.69172	45.71	1	1	35	3.76679	8.20654	0	AT4G37930.1 - [Ps_27732_69172]
	Confidence Icon	Sequence	Protein Accessions	# Proteins	# Protein Groups	Activation Type	Modifications	IonScore	Exp Value	Δ Score	Rank	Identity High	Homology Threshold	Charge	m/z [Da]	ΔM [ppm]	Ions Matched	Spectrum File
	Low	QQVPGxVSAmVPGGIR	Ps_27732.69172	1	1	CID	X6(R), M10(Oxidation)	21.45	0.384927		3	35		1	1667.87	-20.8568	11/158	pps_pisum_OE_trypsin_rep3.mgf
Ps_2226.7139	28.57	2	1	56	6.51306	6.50732	0	AT5G11650.1 - [Ps_2226_7139]
	Confidence Icon	Sequence	Protein Accessions	# Proteins	# Protein Groups	Activation Type	Modifications	IonScore	Exp Value	Δ Score	Rank	Identity High	Homology Threshold	Charge	m/z [Da]	ΔM [ppm]	Ions Matched	Spectrum File
	Low	ALAQDVGMGRDDGCcR	Ps_2226.7139	3	1	CID	C15(Carbamidomethyl)	21.75	0.386971	0.0909091	1	35		1	1723.9	98.2683	4/162	pps_pisum_OE_trypsin_rep3.mgf
	Low	ALAQDVGMGRDDGcCR	Ps_2226.7139	3	1	CID	C14(Carbamidomethyl)	21.75	0.386971	0.0909091	2	35		1	1723.9	98.2683	4/162	pps_pisum_OE_trypsin_rep3.mgf
Ps_22855.52049	33.33	1	1	54	5.55568	8.86572	0	AT3G43230.1 - [Ps_22855_52049]
	Confidence Icon	Sequence	Protein Accessions	# Proteins	# Protein Groups	Activation Type	Modifications	IonScore	Exp Value	Δ Score	Rank	Identity High	Homology Threshold	Charge	m/z [Da]	ΔM [ppm]	Ions Matched	Spectrum File
	Low	mHFSLGAGCSVAAGPIGR	Ps_22855.52049	2	1	CID	M1(Oxidation)	22.7	0.328663		2	36		1	1746.94	55.3938	11/156	pps_pisum_OE_trypsin_rep3.mgf
Ps_30044.49736	16.49	1	1	97	10.8727	7.18115	0	AT4G23100.2;;;AT4G23100.1 - [Ps_30044_49736]
	Confidence Icon	Sequence	Protein Accessions	# Proteins	# Protein Groups	Activation Type	Modifications	IonScore	Exp Value	Δ Score	Rank	Identity High	Homology Threshold	Charge	m/z [Da]	ΔM [ppm]	Ions Matched	Spectrum File
	Low	QDLIDYLASGCKPKDK	Ps_30044.49736	2	1	CID		24.48	0.135986		2	34		1	1793.75	-86.9565	6/177	pps_pisum_OE_trypsin_rep3.mgf
Ps_33261.57186	3.37	1	1	475	52.6315	8.93896	0	AT5G63630.1 - [Ps_33261_57186]
	Confidence Icon	Sequence	Protein Accessions	# Proteins	# Protein Groups	Activation Type	Modifications	IonScore	Exp Value	Δ Score	Rank	Identity High	Homology Threshold	Charge	m/z [Da]	ΔM [ppm]	Ions Matched	Spectrum File
	Low	HmQANPcQILVATPGR	Ps_33261.57186	1	1	CID	M2(Oxidation), C7(Carbamidomethyl)	21.36	0.412728	0.047619	1	35		1	1809.01	69.253	8/149	pps_pisum_OE_trypsin_rep3.mgf
Ps_40099.28064	3.39	1	1	443	50.5195	5.33838	0	AT1G06110.1 - [Ps_40099_28064]
	Confidence Icon	Sequence	Protein Accessions	# Proteins	# Protein Groups	Activation Type	Modifications	IonScore	Exp Value	Δ Score	Rank	Identity High	Homology Threshold	Charge	m/z [Da]	ΔM [ppm]	Ions Matched	Spectrum File
	Low	LQRGFIKLIEEENVR	Ps_40099.28064	1	1	CID		23.18	0.288263		2	36		1	1843.94	-50.9997	8/145	pps_pisum_OE_trypsin_rep3.mgf
Ps_40778.14890	3.97	1	1	378	43.4779	5.09717	0	AT1G32160.1 - [Ps_40778_14890]
	Confidence Icon	Sequence	Protein Accessions	# Proteins	# Protein Groups	Activation Type	Modifications	IonScore	Exp Value	Δ Score	Rank	Identity High	Homology Threshold	Charge	m/z [Da]	ΔM [ppm]	Ions Matched	Spectrum File
	Low	RTTLEEImYCSIVNR	Ps_40778.14890	1	1	CID	M8(Oxidation)	21.1	0.46536		3	36		1	1843.94	22.1017	5/162	pps_pisum_OE_trypsin_rep3.mgf
Ps_33217.75169	4.48	1	1	357	39.8969	6.72705	0	AT1G52540.1 - [Ps_33217_75169]
	Confidence Icon	Sequence	Protein Accessions	# Proteins	# Protein Groups	Activation Type	Modifications	IonScore	Exp Value	Δ Score	Rank	Identity High	Homology Threshold	Charge	m/z [Da]	ΔM [ppm]	Ions Matched	Spectrum File
	Low	ADmEFAVEVEILARVR	Ps_33217.75169	1	1	CID	M3(Oxidation)	20.17	0.5962		2	36		1	1863.97	5.56537	8/146	pps_pisum_OE_trypsin_rep3.mgf
Ps_8490.3660	37.25	1	1	51	5.33374	8.63135	0	AT5G65700.1 - [Ps_8490_3660]
	Confidence Icon	Sequence	Protein Accessions	# Proteins	# Protein Groups	Activation Type	Modifications	IonScore	Exp Value	Δ Score	Rank	Identity High	Homology Threshold	Charge	m/z [Da]	ΔM [ppm]	Ions Matched	Spectrum File
	Low	GTmPNGELVAVKRLPVMSR	Ps_8490.3660	1	1	CID	M3(Oxidation)	23.82	0.271587		4	36		1	2071.09	-13.787	17/205	pps_pisum_OE_trypsin_rep3.mgf
Ps_38456.12535	14.01	1	1	157	17.925	9.5542	0	AT5G61330.1 - [Ps_38456_12535]
	Confidence Icon	Sequence	Protein Accessions	# Proteins	# Protein Groups	Activation Type	Modifications	IonScore	Exp Value	Δ Score	Rank	Identity High	Homology Threshold	Charge	m/z [Da]	ΔM [ppm]	Ions Matched	Spectrum File
	Low	RSAVNVFGSVSKISDSSDEAVR	Ps_38456.12535	1	1	CID		20.03	0.614739		2	36		1	2310.23	27.5551	6/247	pps_pisum_OE_trypsin_rep3.mgf
Ps_14858.67317	6.76	1	1	296	32.99	7.92822	0	AT1G77470.1 - [Ps_14858_67317]
	Confidence Icon	Sequence	Protein Accessions	# Proteins	# Protein Groups	Activation Type	Modifications	IonScore	Exp Value	Δ Score	Rank	Identity High	Homology Threshold	Charge	m/z [Da]	ΔM [ppm]	Ions Matched	Spectrum File
	Low	ASLWVEKYRPQSLDDVAAHR	Ps_14858.67317	1	1	CID		21.38	0.460321		3	36		1	2341.23	11.4678	10/209	pps_pisum_OE_trypsin_rep3.mgf
Ps_35592.66697	7.75	3	2	284	32.1085	8.30908	0	AT5G19210.1;;;AT5G19210.2 - [Ps_35592_66697]
	Confidence Icon	Sequence	Protein Accessions	# Proteins	# Protein Groups	Activation Type	Modifications	IonScore	Exp Value	Δ Score	Rank	Identity High	Homology Threshold	Charge	m/z [Da]	ΔM [ppm]	Ions Matched	Spectrum File
	Low	AEPPAIVVAxVESmCLmLERHR	Ps_35592.66697	1	1	CID	X10(E), M14(Oxidation), M17(Oxidation)	26.78	0.122998		2	35		1	2512.27	14.0067	8/209	pps_pisum_OE_trypsin_rep3.mgf
	Low	AEPPAIVVAxVESMCLmLER	Ps_35592.66697	1	1	CID	X10(N), M17(Oxidation)	13.35	2.84364		2	36	25	1	2188.07	-6.21383	3/187	pps_pisum_OE_trypsin_rep3.mgf
	Low	AEPPAIVVAxVESMcLmLER	Ps_35592.66697	1	1	CID	X10(G), C15(Carbamidomethyl), M17(Oxidation)	10.55	5.41845		5	36	25	1	2188.07	-6.21566	3/187	pps_pisum_OE_trypsin_rep3.mgf
Ps_33880.41505	5.46	1	1	421	47.71	5.59229	0	AT2G30100.1 - [Ps_33880_41505]
	Confidence Icon	Sequence	Protein Accessions	# Proteins	# Protein Groups	Activation Type	Modifications	IonScore	Exp Value	Δ Score	Rank	Identity High	Homology Threshold	Charge	m/z [Da]	ΔM [ppm]	Ions Matched	Spectrum File
	Low	VISLYWDmGEKEGAALFVEEVLR	Ps_33880.41505	1	1	CID	M8(Oxidation)	25.93	0.132996	0.269231	1	35		1	2670.19	-59.0244	4/237	pps_pisum_OE_trypsin_rep3.mgf
Ps_7274.6180	36.36	1	1	77	8.01317	8.52881	0	AT2G21340.1;;;AT2G21340.2 - [Ps_7274_6180]
	Confidence Icon	Sequence	Protein Accessions	# Proteins	# Protein Groups	Activation Type	Modifications	IonScore	Exp Value	Δ Score	Rank	Identity High	Homology Threshold	Charge	m/z [Da]	ΔM [ppm]	Ions Matched	Spectrum File
	Low	GLAWPcLLVGSVSQSASLGmKDSWGPLK	Ps_7274.6180	1	1	CID	C6(Carbamidomethyl), M20(Oxidation)	21.82	0.356122		2	35		1	2960.55	15.5121	13/273	pps_pisum_OE_trypsin_rep3.mgf
