# Supplementary material for: Defining the Core Proteome of the Chloroplast Envelope Membranes
Source: Front Plant Sci. 2013 Feb 6;4:11. doi: 10.3389/fpls.2013.00011 (PMC3565376; doi:10.3389/fpls.2013.00011)
Supplement: Supplementary Tables S15–S57 — Raw data measured by nLC-MALDI MS/MS. Each excel sheet is grouped in two levels. The first level contains information for each identified accession ID. The first column gives the accession (UniProtKB, IMGAG, or EST-library by Franssen et al., 2012), the second column the coverage, the third column the number of peptide spectrum matches (#PSMs), the fourth column the number of peptides, the fifth column the number of amino acids (#AAs), the sixth column the molecular weight (MW in kDa), the seventh column the isoelectric point (pI), the eighth column the score, and the ninth column the description. The second level contains all peptide information for each accession ID. The second column gives the confidence icon (Low; Medium; High), the third column the peptide sequence, the fourth column the protein accessions, the fifth column the number of proteins, the sixth column the number of protein groups, the seventh column the activation type (Collision Induced Dissociation, CID), the eighth column the modifications, the ninth column the ion score, the 10th column the expectation value (exp. value), the 11th column the delta score (Δscore), the 12th column the rank, the 13th column the identity High, the 14th column the homology threshold, the 15th column the charge, the 16th column the mass to charge ratio in daltons (m/z), the 18th column the delta mass (ΔM, difference between the theoretical mass of the peptide and the experimental mass of the precursor ion), the 19th column the matched ions, and the 20th column the spectrum file. [file 38279_Schleiff_DataSheet10.ZIP › Table S15.xls]

## Sheet: Sheet1
Accession	Coverage	# PSMs	# Peptides	# AAs	MW [kDa]	calc. pI	Score	Description
Q9C8S5	25.3	7	7	249	26.5314	5.42725	282.574	Chlorophyll A-B-binding protein 2, 5' partial; 1-750 (Fragment) OS=Arabidopsis thaliana GN=T1P2.1 PE=4 SV=1 - [Q9C8S5_ARATH]
	Confidence Icon	Sequence	Protein Accessions	# Proteins	# Protein Groups	Activation Type	Modifications	IonScore	Exp Value	Δ Score	Rank	Identity High	Homology Threshold	Charge	m/z [Da]	ΔM [ppm]	Ions Matched	Spectrum File
	High	KPKGPSGSPWYGSDRV	Q9C8S5	10	1	CID		148.17	4.52122e-11	0.824324	1	47	47	1	1717.78	-50.2517	14/167	Arabidopsis_elastase_rep1.mgf
	High	VAKPKGPSGSPWYGSDRV	Q9C8S5	9	1	CID		121.05	2.3905e-08	0.768595	1	47	47	1	1887.88	-47.017	13/183	Arabidopsis_elastase_rep1.mgf
	High	GLSADPETFARNRELEVI	D7LH06;Q9C8S5	50	2	CID		73.33	0.00135551	0.479452	1	47	54	1	2016.92	-58.1091	16/173	Arabidopsis_elastase_rep1.mgf
	High	KYLGPFSGESPS	Q41424;O64447;Q9C8S5	38	3	CID		67.77	0.0042986	0.352941	1	47		1	1268.58	-27.8983	14/109	Arabidopsis_elastase_rep1.mgf
	High	SADPETFARNRELEVI	D7LH06;Q9C8S5	51	2	CID		63.82	0.0122464	0.453125	1	47	50	1	1846.82	-56.6709	15/157	Arabidopsis_elastase_rep1.mgf
	Low	AKPKGPSGSPWYGSDRV	Q9C8S5	10	1	CID		38.48	4.08608	0.605263	1	47	30	1	1788.81	-54.5846	9/175	Arabidopsis_elastase_rep1.mgf
	Low	KYLGPFSGESPSYLTGEFPGDYGWDTA	Q41424;O64447;Q9C8S5	35	3	CID		37.48	1.5498	0.675676	1	42	27	1	2941.14	-62.4593	11/273	Arabidopsis_elastase_rep1.mgf
Q56YV4	34.07	3	3	135	14.4854	4.4624	234.889	Endomembrane-associated protein (Fragment) OS=Arabidopsis thaliana GN=At4g20260 PE=2 SV=1 - [Q56YV4_ARATH]
	Confidence Icon	Sequence	Protein Accessions	# Proteins	# Protein Groups	Activation Type	Modifications	IonScore	Exp Value	Δ Score	Rank	Identity High	Homology Threshold	Charge	m/z [Da]	ΔM [ppm]	Ions Matched	Spectrum File
	High	VVEEKKPEVEEKKEEATPAPA	Q56YV4	4	1	CID		161.4	1.97785e-12	0.763975	1	47		1	2337.05	-72.284	16/216	Arabidopsis_elastase_rep1.mgf
	High	EGTSGEKEEIVEETKKGETPETA	Q56YV4	3	1	CID		103.32	8.61532e-07	0.679612	1	45	51	1	2478.02	-61.6586	22/244	Arabidopsis_elastase_rep1.mgf
	High	KTEGTSGEKEEIVEETKKGETPETA	Q56YV4	3	1	CID		63.75	0.00741964	0.75	1	45	32	1	2707.13	-68.8335	17/278	Arabidopsis_elastase_rep1.mgf
O23654	15.25	8	8	623	68.7688	5.23682	233.367	V-type proton ATPase catalytic subunit A OS=Arabidopsis thaliana GN=VHA-A PE=1 SV=1 - [VATA_ARATH]
	Confidence Icon	Sequence	Protein Accessions	# Proteins	# Protein Groups	Activation Type	Modifications	IonScore	Exp Value	Δ Score	Rank	Identity High	Homology Threshold	Charge	m/z [Da]	ΔM [ppm]	Ions Matched	Spectrum File
	High	ELGPGILGNIFDGIQRPLKT	O23654;D7SS06	30	2	CID		129.11	3.90046e-09	0.829457	1	48	42	1	2138.05	-67.3189	15/211	Arabidopsis_elastase_rep1.mgf
	High	EGEDTLVEKFKKLYDDLNAGFRAL	O23654	5	1	CID		77.84	0.000336329	0.74359	1	46	36	1	2771.22	-73.5312	13/250	Arabidopsis_elastase_rep1.mgf
	High	SGDVYIPRGV	O23654;D7SS06	8	2	CID		61.27	0.0236433	0.393443	1	48	52	1	1062.56	-1.20586	8/85	Arabidopsis_elastase_rep1.mgf
	High	TFEDDEKESEYGYVRKV	O23654	3	1	CID		58.79	0.01736	0.627119	1	44	37	1	2093.82	-70.2932	12/172	Arabidopsis_elastase_rep1.mgf
	High	PAFYGGKLTTFEDDEKESEYGYVRKV	O23654	3	1	CID		53.55	0.0421773	0.574074	1	42	39	1	3028.19	-88.6904	10/264	Arabidopsis_elastase_rep1.mgf
	High	ELGPGILGNIFDGIQRPL	O23654;D7SS06	32	2	CID		49.6	0.360295	0.58	1	48	36	1	1908.93	-66.9388	9/180	Arabidopsis_elastase_rep1.mgf
	High	GQRVLDALFPSVL	O23654;D7SS06	44	2	CID		48.35	0.443322	0.395833	1	47	44	1	1414.76	-32.0361	7/120	Arabidopsis_elastase_rep1.mgf
	Low	SVELGPGILGNIFDGIQRPLKT	O23654;D7SS06	30	2	CID		16.43	667.547		3	47	30	1	2324.11	-79.4201	5/231	Arabidopsis_elastase_rep1.mgf
A4QKH7	20.32	8	8	507	55.248	5.24951	203.22	ATP synthase subunit alpha, chloroplastic OS=Capsella bursa-pastoris GN=atpA PE=3 SV=1 - [ATPA_CAPBU]
	Confidence Icon	Sequence	Protein Accessions	# Proteins	# Protein Groups	Activation Type	Modifications	IonScore	Exp Value	Δ Score	Rank	Identity High	Homology Threshold	Charge	m/z [Da]	ΔM [ppm]	Ions Matched	Spectrum File
	High	EAESFLKEGIQEQLERFLLQEKV	A4QKH7	3	1	CID		123.3	9.88872e-09	0.691057	1	46		1	2763.22	-84.8905	22/249	Arabidopsis_elastase_rep1.mgf
	High	ESFLKEGIQEQLERFLLQEKV	A4QKH7	3	1	CID		115.48	7.32436e-08	0.626087	1	47		1	2563.17	-81.1696	22/229	Arabidopsis_elastase_rep1.mgf
	High	TAEAESFLKEGIQEQLERFLLQEKV	A4QKH7	3	1	CID		49.28	0.204481	0.693878	1	45	30	1	2935.27	-90.9187	8/269	Arabidopsis_elastase_rep1.mgf
	High	YPGDVFYLHSRLLERA	A4QKH7;B7T3N7;C1IXE2;Q4FGJ0;Q19VA5;Q4FGJ4;D4HN06	272	7	CID		47.3	0.579071	0.446809	2	47	41	1	1935.91	-49.3934	14/151	Arabidopsis_elastase_rep1.mgf
	Low	GRGQRELIIGDRQTGKT	A4QKH7;B7T3N7;C1IXE2;Q4FGJ0;Q19VA5;Q4FGJ4;E0X235;A7J1A4	1561	8	CID		43.38	1.51019		3	48	35	1	1884.92	-60.6027	11/179	Arabidopsis_elastase_rep1.mgf
	Low	FLKEGIQEQLERFLLQEKV	A4QKH7	3	1	CID		38.06	4.97431	0.210526	1	48	44	1	2347.13	-74.7387	9/203	Arabidopsis_elastase_rep1.mgf
	Low	RADEISNIIRERIEQYNREVTIV	A4QKH7	12	1	CID		22.51	125.403		2	46	36	1	2816.29	-76.715	6/253	Arabidopsis_elastase_rep1.mgf
	Low	RLIESPAPGIISRRSVYEPLQT	A4QKH7;B7T3N7;Q4FGJ0	116	3	CID		20.96	223.874	0.285714	1	47	28	1	2482.18	-78.2139	10/245	Arabidopsis_elastase_rep1.mgf
Q9SR37	10.31	4	4	524	59.6827	6.91748	195.05	Beta-glucosidase 23 OS=Arabidopsis thaliana GN=BGLU23 PE=1 SV=1 - [BGL23_ARATH]
	Confidence Icon	Sequence	Protein Accessions	# Proteins	# Protein Groups	Activation Type	Modifications	IonScore	Exp Value	Δ Score	Rank	Identity High	Homology Threshold	Charge	m/z [Da]	ΔM [ppm]	Ions Matched	Spectrum File
	High	GVQFYHDLIDELIKNGITPFVT	Q9SR37	1	1	CID		134.23	9.59135e-10	0.731343	1	47	56	1	2519.14	-72.307	16/229	Arabidopsis_elastase_rep1.mgf
	High	DGPVcPPSNKLSRA	Q9SR37	1	1	CID	C5(Carbamidomethyl)	79.76	0.000302749	0.7	1	47	41	1	1497.7	-31.0578	13/137	Arabidopsis_elastase_rep1.mgf
	High	GVQFYHDLIDELIKNGITPFVTV	Q9SR37	1	1	CID		75.06	0.000778364	0.64	1	46	44	1	2618.21	-66.332	10/239	Arabidopsis_elastase_rep1.mgf
	Low	SIDRALDFILGWHLDTT	Q9SR37	1	1	CID		15.51	789.133		6	47	32	1	1972.89	-64.3176	5/173	Arabidopsis_elastase_rep1.mgf
Q0WLM1	14.67	5	5	259	28.8832	4.95752	172.302	Rubisco activase (Fragment) OS=Arabidopsis thaliana GN=At2g39730 PE=2 SV=1 - [Q0WLM1_ARATH]
	Confidence Icon	Sequence	Protein Accessions	# Proteins	# Protein Groups	Activation Type	Modifications	IonScore	Exp Value	Δ Score	Rank	Identity High	Homology Threshold	Charge	m/z [Da]	ΔM [ppm]	Ions Matched	Spectrum File
	High	VDQFPGQSIDFFGALRA	Q0WLM1	8	1	CID		100.94	2.14243e-06		2	47	45	1	1867.84	-52.5856	13/178	Arabidopsis_elastase_rep1.mgf
	High	DQFPGQSIDFFGALRA	Q0WLM1	8	1	CID		86.33	6.30007e-05		2	47	40	1	1768.79	-44.2948	12/170	Arabidopsis_elastase_rep1.mgf
	High	TLVDQFPGQSIDFFGALRA	Q0WLM1	5	1	CID		76.01	0.000729417	0.394737	1	47		1	2081.94	-61.7551	9/200	Arabidopsis_elastase_rep1.mgf
	High	RVYDDEVRKFVESLGVEKI	Q0WLM1	5	1	CID		52.76	0.160311	0.358491	1	47	49	1	2281.08	-62.1116	14/207	Arabidopsis_elastase_rep1.mgf
	Low	DFFGALRA	A1BQW4;Q0WLM1;Q9FUI0;A9RES5	70	4	CID		16.53	448.712		8	46	33	1	896.488	28.1083	5/64	Arabidopsis_elastase_rep1.mgf
D7L3B5	30.39	6	6	283	30.3009	7.35693	170.64	Plastid-lipid associated protein pap OS=Arabidopsis lyrata subsp. lyrata GN=ARALYDRAFT_319057 PE=4 SV=1 - [D7L3B5_ARALY]
	Confidence Icon	Sequence	Protein Accessions	# Proteins	# Protein Groups	Activation Type	Modifications	IonScore	Exp Value	Δ Score	Rank	Identity High	Homology Threshold	Charge	m/z [Da]	ΔM [ppm]	Ions Matched	Spectrum File
	High	GGPVDLTDDLDKLQGKWRLLYS	D7L3B5	3	1	CID		82.75	0.000134288	0.746988	1	47	38	1	2489.12	-72.6285	11/218	Arabidopsis_elastase_rep1.mgf
	High	GGPVDLTDDLDKLQGKWRLLYSSA	D7L3B5	3	1	CID		81.47	0.000151383	0.740741	1	46	38	1	2647.15	-82.7044	11/239	Arabidopsis_elastase_rep1.mgf
	High	SGNLSQIPPFDIPRLPDSFRPS	D7L3B5	2	1	CID		62.45	0.0158738	0.741935	1	47	31	1	2440.1	-68.1741	15/246	Arabidopsis_elastase_rep1.mgf
	Medium	TLGQVFQRIDVFSKDFDNIAEV	D7L3B5	3	1	CID		45.22	0.735237	0.711111	1	46	28	1	2541.11	-72.481	8/241	Arabidopsis_elastase_rep1.mgf
	Low	RSLGGSRPGLPT	D7L3B5	3	1	CID		18.81	312.138		2	46	32	1	1197.67	-1.34536	5/125	Arabidopsis_elastase_rep1.mgf
	Low	GRLIPVTLGQVFQRI	D7L3B5	3	1	CID		16.29	688.297		5	47	30	1	1696.93	-56.6149	4/145	Arabidopsis_elastase_rep1.mgf
Q9SA56	34.31	6	6	204	22.2927	9.77393	164.067	Photosystem I reaction center subunit II-2, chloroplastic OS=Arabidopsis thaliana GN=psaD2 PE=1 SV=1 - [PSAD2_ARATH]
	Confidence Icon	Sequence	Protein Accessions	# Proteins	# Protein Groups	Activation Type	Modifications	IonScore	Exp Value	Δ Score	Rank	Identity High	Homology Threshold	Charge	m/z [Da]	ΔM [ppm]	Ions Matched	Spectrum File
	High	QYLHPKDGVYPEKA	Q9SA56	4	1	CID		127.75	5.13954e-09	0.773438	1	47	48	1	1644.76	-48.3848	13/141	Arabidopsis_elastase_rep1.mgf
	High	NPGREGVGLNMRSIGKNVSPI	Q9SA56	4	1	CID		78.27	0.000436562	0.74359	1	47	37	1	2195.02	-69.8939	21/226	Arabidopsis_elastase_rep1.mgf
	Medium	KFTGKQSYDL	Q9SA56	4	1	CID		45.3	0.775337	0.288889	1	47	46	1	1186.67	47.0214	9/99	Arabidopsis_elastase_rep1.mgf
	Low	GFTPPQLDPNTPSPI	Q9SA56	9	1	CID		37.38	4.92349	0	1	47	34	1	1580.71	-53.6286	11/147	Arabidopsis_elastase_rep1.mgf
	Low	NPGREGVGLNMRSIGKNVSPIEV	Q9SA56	4	1	CID		29.67	28.7218	0.433333	1	47	31	1	2423.13	-64.7166	13/249	Arabidopsis_elastase_rep1.mgf
	Low	MREGPNLL	Q9SA56	5	1	CID		16.94	509		8	47	33	1	929.507	21.1389	7/71	Arabidopsis_elastase_rep1.mgf
D7KN05	16.98	3	3	159	16.9438	9.56885	163.19	Putative uncharacterized protein (Fragment) OS=Arabidopsis lyrata subsp. lyrata GN=ARALYDRAFT_474626 PE=4 SV=1 - [D7KN05_ARALY]
	Confidence Icon	Sequence	Protein Accessions	# Proteins	# Protein Groups	Activation Type	Modifications	IonScore	Exp Value	Δ Score	Rank	Identity High	Homology Threshold	Charge	m/z [Da]	ΔM [ppm]	Ions Matched	Spectrum File
	High	KQGLPEQNGKTHFEAGDDRAKEYV	D7KN05	2	1	CID		117.22	2.79242e-08	0.82906	1	44	39	1	2717.1	-83.5822	15/261	Arabidopsis_elastase_rep1.mgf
	High	HFEAGDDRAKEYV	D7KN05	2	1	CID		75.16	0.000642745	0.626667	1	46	44	1	1536.65	-40.2899	16/121	Arabidopsis_elastase_rep1.mgf
	High	HFEAGDDRAKEYVSLL	D7KN05	2	1	CID		48.81	0.358101	0.612245	1	47	34	1	1849.81	-52.9142	10/154	Arabidopsis_elastase_rep1.mgf
D7SS06	11.4	6	6	623	68.6789	5.37646	157.83	Whole genome shotgun sequence of line PN40024, scaffold_54.assembly12x (Fragment) OS=Vitis vinifera GN=VIT_00029546001 PE=3 SV=1 - [D7SS06_VITVI]
	Confidence Icon	Sequence	Protein Accessions	# Proteins	# Protein Groups	Activation Type	Modifications	IonScore	Exp Value	Δ Score	Rank	Identity High	Homology Threshold	Charge	m/z [Da]	ΔM [ppm]	Ions Matched	Spectrum File
	High	ELGPGILGNIFDGIQRPLKT	O23654;D7SS06	30	2	CID		129.11	3.90046e-09	0.829457	1	48	42	1	2138.05	-67.3189	15/211	Arabidopsis_elastase_rep1.mgf
	High	SGDVYIPRGV	O23654;D7SS06	8	2	CID		61.27	0.0236433	0.393443	1	48	52	1	1062.56	-1.20586	8/85	Arabidopsis_elastase_rep1.mgf
	High	ELGPGILGNIFDGIQRPL	O23654;D7SS06	32	2	CID		49.6	0.360295	0.58	1	48	36	1	1908.93	-66.9388	9/180	Arabidopsis_elastase_rep1.mgf
	High	GQRVLDALFPSVL	O23654;D7SS06	44	2	CID		48.35	0.443322	0.395833	1	47	44	1	1414.76	-32.0361	7/120	Arabidopsis_elastase_rep1.mgf
	Low	PSVYGARMTTFEDSEKESEYGYVRKV	D7SS06	1	1	CID		17.74	160.723		6	42	39	1	3028.19	-81.498	6/278	Arabidopsis_elastase_rep1.mgf
	Low	SVELGPGILGNIFDGIQRPLKT	O23654;D7SS06	30	2	CID		16.43	667.547		3	47	30	1	2324.11	-79.4201	5/231	Arabidopsis_elastase_rep1.mgf
Q94FY7	9.22	6	6	488	54.686	6.31592	155.297	Tocopherol cyclase, chloroplastic OS=Arabidopsis thaliana GN=VTE1 PE=1 SV=1 - [TOCC_ARATH]
	Confidence Icon	Sequence	Protein Accessions	# Proteins	# Protein Groups	Activation Type	Modifications	IonScore	Exp Value	Δ Score	Rank	Identity High	Homology Threshold	Charge	m/z [Da]	ΔM [ppm]	Ions Matched	Spectrum File
	High	KQALQVPLDLESALGLVPFFKPPGL	Q94FY7	1	1	CID		160.73	2.0507e-12	0.850932	1	46	46	1	2677.34	-72.1915	19/255	Arabidopsis_elastase_rep1.mgf
	Low	DLESALGLVPFFKPPGL	Q94FY7	1	1	CID		38.23	5.07663	0.368421	1	48	38	1	1799.87	-69.0613	12/151	Arabidopsis_elastase_rep1.mgf
	Low	RWEYSTRPV	Q94FY7	2	1	CID		33.26	13.2771	0.333333	1	47	35	1	1193.56	-38.9009	6/87	Arabidopsis_elastase_rep1.mgf
	Low	LYGPRFTGVGA	Q94FY7	2	1	CID		31.67	19.3531	0.53125	1	47	29	1	1137.6	-4.98531	8/90	Arabidopsis_elastase_rep1.mgf
	Low	LQVPLDLESALGLVPFFKPPGL	Q94FY7	1	1	CID		26.45	66.9215	0.384615	1	47	29	1	2350.19	-64.4677	11/223	Arabidopsis_elastase_rep1.mgf
	Low	LYGPRFT	Q94FY7	2	1	CID		21.28	119.921		3	45	35	1	853.483	30.79	6/50	Arabidopsis_elastase_rep1.mgf
Q9FLQ4	10.56	3	3	464	50.1021	9.14404	152.83	Dihydrolipoyllysine-residue succinyltransferase component of 2-oxoglutarate dehydrogenase complex 1, mitochondrial OS=Arabidopsis thaliana GN=At5g55070 PE=1 SV=1 - [ODO2A_ARATH]
	Confidence Icon	Sequence	Protein Accessions	# Proteins	# Protein Groups	Activation Type	Modifications	IonScore	Exp Value	Δ Score	Rank	Identity High	Homology Threshold	Charge	m/z [Da]	ΔM [ppm]	Ions Matched	Spectrum File
	High	EKAPEKPAPKPSPPAEKPKVEST	Q9FLQ4	1	1	CID		110.62	2.46682e-07	0.81982	1	47	39	1	2442.14	-75.3033	20/258	Arabidopsis_elastase_rep1.mgf
	High	KVAEKPKAPSPPPPPPSKQS	Q9FLQ4	1	1	CID		87.21	6.46225e-05	0.609195	1	48	51	1	2067.01	-71.8967	22/221	Arabidopsis_elastase_rep1.mgf
	Low	SHVAPSEKAPEKPAPKPSPPAEKPKVEST	Q9FLQ4	1	1	CID		28.17	29.6464	0.464286	1	45	29	1	3020.39	-70.0178	12/318	Arabidopsis_elastase_rep1.mgf
D7MUZ3	4.1	2	2	463	50.1731	9.21729	150.689	2-oxoglutarate dehydrogenase E2 subunit OS=Arabidopsis lyrata subsp. lyrata GN=ARALYDRAFT_495590 PE=4 SV=1 - [D7MUZ3_ARALY]
	Confidence Icon	Sequence	Protein Accessions	# Proteins	# Protein Groups	Activation Type	Modifications	IonScore	Exp Value	Δ Score	Rank	Identity High	Homology Threshold	Charge	m/z [Da]	ΔM [ppm]	Ions Matched	Spectrum File
	High	KVAEKPKAPSPPPPPPKQS	D7MUZ3	1	1	CID		109.62	3.59337e-07	0.7	1	48	52	1	1979.99	-67.9706	14/209	Arabidopsis_elastase_rep1.mgf
	High	AEKPKAPSPPPPPPKQS	D7MUZ3	1	1	CID		96.21	8.05713e-06	0.489583	1	48		1	1752.85	-65.089	11/185	Arabidopsis_elastase_rep1.mgf
A9RES5	3.56	3	3	477	51.6481	6.15088	144.77	Predicted protein OS=Physcomitrella patens subsp. patens GN=PHYPADRAFT_109430 PE=4 SV=1 - [A9RES5_PHYPA]
	Confidence Icon	Sequence	Protein Accessions	# Proteins	# Protein Groups	Activation Type	Modifications	IonScore	Exp Value	Δ Score	Rank	Identity High	Homology Threshold	Charge	m/z [Da]	ΔM [ppm]	Ions Matched	Spectrum File
	High	VDKFPGQSIDFFGALRA	A9RES5	1	1	CID		100.94	2.14243e-06	0	1	47	45	1	1867.84	-72.0681	13/178	Arabidopsis_elastase_rep1.mgf
	High	DKFPGQSIDFFGALRA	A9RES5	1	1	CID		86.33	6.30007e-05	0	1	47	40	1	1768.79	-64.8682	12/170	Arabidopsis_elastase_rep1.mgf
	Low	DFFGALRA	A1BQW4;Q0WLM1;Q9FUI0;A9RES5	70	4	CID		16.53	448.712		8	46	33	1	896.488	28.1083	5/64	Arabidopsis_elastase_rep1.mgf
Q39101	28.63	6	6	255	28.1602	6.11279	138.997	Ferritin-1, chloroplastic OS=Arabidopsis thaliana GN=FER1 PE=1 SV=1 - [FRI1_ARATH]
	Confidence Icon	Sequence	Protein Accessions	# Proteins	# Protein Groups	Activation Type	Modifications	IonScore	Exp Value	Δ Score	Rank	Identity High	Homology Threshold	Charge	m/z [Da]	ΔM [ppm]	Ions Matched	Spectrum File
	High	AATVDTNNMPMTGVVFQPFEEVKKA	Q39101	2	1	CID		117.35	3.33703e-08	0.777778	1	45	45	1	2724.15	-68.609	13/267	Arabidopsis_elastase_rep1.mgf
	High	ATVDTNNMPMTGVVFQPFEEVKKA	Q39101	2	1	CID		57.94	0.0307901	0.741379	1	45	30	1	2653.13	-64.8221	9/259	Arabidopsis_elastase_rep1.mgf
	Low	SLARQRFADASEA	Q39101	1	1	CID		41.04	2.42974	0.341463	1	47	41	1	1421.67	-27.75	7/130	Arabidopsis_elastase_rep1.mgf
	Low	YFDRDNV	D7LVC2;Q39101	5	2	CID		31.53	13.6802	0.09375	1	45	43	1	928.431	16.2411	5/59	Arabidopsis_elastase_rep1.mgf
	Low	KFFKESSEEERGHAEKFMEYQNQRGGRV	Q39101	2	1	CID		22.04	34.8434	0.409091	1	40	27	1	3403.29	-97.935	8/306	Arabidopsis_elastase_rep1.mgf
	Low	RQRFADASEA	Q39101	1	1	CID		18.98	319.716		5	47	32	1	1150.53	-27.1213	6/90	Arabidopsis_elastase_rep1.mgf
D7LR61	13.44	2	2	253	25.8324	5.05908	131.075	Putative uncharacterized protein OS=Arabidopsis lyrata subsp. lyrata GN=ARALYDRAFT_484417 PE=4 SV=1 - [D7LR61_ARALY]
	Confidence Icon	Sequence	Protein Accessions	# Proteins	# Protein Groups	Activation Type	Modifications	IonScore	Exp Value	Δ Score	Rank	Identity High	Homology Threshold	Charge	m/z [Da]	ΔM [ppm]	Ions Matched	Spectrum File
	High	AFNKLTDNGATTPS	D7LR61	3	1	CID		99.33	3.16985e-06	0.575758	2	47		1	1436.64	-39.5792	10/136	Arabidopsis_elastase_rep1.mgf
	High	PTRNIAIGGVQEEVYHPNAL	D7LR61	2	1	CID		79.92	0.000313047	0.725	1	47	39	1	2177.99	-65.0974	25/213	Arabidopsis_elastase_rep1.mgf
A8MQQ1	5.56	1	1	306	35.0417	10.1255	127.86	Uncharacterized protein At1g43170.4 OS=Arabidopsis thaliana GN=At1g43170 PE=4 SV=1 - [A8MQQ1_ARATH]
	Confidence Icon	Sequence	Protein Accessions	# Proteins	# Protein Groups	Activation Type	Modifications	IonScore	Exp Value	Δ Score	Rank	Identity High	Homology Threshold	Charge	m/z [Da]	ΔM [ppm]	Ions Matched	Spectrum File
	High	GYAKQYDSEDGKKGIQA	A8MQQ1	4	1	CID		127.86	3.5354e-09	0.742188	1	46	52	1	1857.79	-60.126	23/166	Arabidopsis_elastase_rep1.mgf
Q9LJG3	27.3	7	7	392	44.0322	7.72314	127.27	GDSL esterase/lipase ESM1 OS=Arabidopsis thaliana GN=ESM1 PE=1 SV=1 - [ESM1_ARATH]
	Confidence Icon	Sequence	Protein Accessions	# Proteins	# Protein Groups	Activation Type	Modifications	IonScore	Exp Value	Δ Score	Rank	Identity High	Homology Threshold	Charge	m/z [Da]	ΔM [ppm]	Ions Matched	Spectrum File
	High	SIPNGVLPPVLKPGVDISRGV	Q9LJG3	1	1	CID		84.47	0.000113425	0.72619	1	48	40	1	2114.12	-51.8046	11/229	Arabidopsis_elastase_rep1.mgf
	High	LFTFGDSYYDAGNKV	Q9LJG3	2	1	CID		77.8	0.000356486	0.551282	1	46	51	1	1696.72	-39.8306	9/134	Arabidopsis_elastase_rep1.mgf
	Medium	SIPNGVLPPVLKPGVDISRGVSFA	Q9LJG3	1	1	CID		46.33	0.685874	0.652174	1	47	31	1	2419.2	-70.8463	7/263	Arabidopsis_elastase_rep1.mgf
	Low	VFDFYNAVLRRI	Q9LJG3	2	1	CID		35.67	8.34919	0.444444	1	47	34	1	1512.77	-43.7089	6/108	Arabidopsis_elastase_rep1.mgf
	Low	GcLPIVRQEYKT	Q9LJG3	2	1	CID	C2(Carbamidomethyl)	30.55	28.9214	0.225806	1	48	38	1	1463.71	-38.7818	6/103	Arabidopsis_elastase_rep1.mgf
	Low	RELIVYPTGETMREYWEPNNLA	Q9LJG3	1	1	CID		30.39	15.9098	0.433333	1	45	32	1	2681.12	-69.4566	12/243	Arabidopsis_elastase_rep1.mgf
	Low	RDYPNGKFSDGHIVPDFIADFI	Q9LJG3	2	1	CID		22.72	93.0711	0.173913	1	45	33	1	2523.03	-78.7589	7/233	Arabidopsis_elastase_rep1.mgf
D7LH06	13.16	4	4	266	28.2132	5.42725	116.88	LHB1B1 OS=Arabidopsis lyrata subsp. lyrata GN=ARALYDRAFT_482403 PE=4 SV=1 - [D7LH06_ARALY]
	Confidence Icon	Sequence	Protein Accessions	# Proteins	# Protein Groups	Activation Type	Modifications	IonScore	Exp Value	Δ Score	Rank	Identity High	Homology Threshold	Charge	m/z [Da]	ΔM [ppm]	Ions Matched	Spectrum File
	High	GLSADPETFARNRELEVI	D7LH06;Q9C8S5	50	2	CID		73.33	0.00135551	0.479452	1	47	54	1	2016.92	-58.1091	16/173	Arabidopsis_elastase_rep1.mgf
	High	SADPETFARNRELEVI	D7LH06;Q9C8S5	51	2	CID		63.82	0.0122464	0.453125	1	47	50	1	1846.82	-56.6709	15/157	Arabidopsis_elastase_rep1.mgf
	High	SKPTGPSGSPWYGSDRV	D7LH06	4	1	CID		56.97	0.0450589	0.736842	1	46	31	1	1777.75	-58.2657	10/187	Arabidopsis_elastase_rep1.mgf
	High	GPSGSPWYGSDRV	D7LH06	6	1	CID		51.01	0.179706	0.588235	1	46	36	1	1364.58	-29.8343	13/115	Arabidopsis_elastase_rep1.mgf
Q3E725	14.49	3	3	207	22.0663	6.15088	116.41	Uncharacterized protein OS=Arabidopsis thaliana GN=At3g54890 PE=4 SV=1 - [Q3E725_ARATH]
	Confidence Icon	Sequence	Protein Accessions	# Proteins	# Protein Groups	Activation Type	Modifications	IonScore	Exp Value	Δ Score	Rank	Identity High	Homology Threshold	Charge	m/z [Da]	ΔM [ppm]	Ions Matched	Spectrum File
	High	THLADPWHNNIGDIVIPFN	Q3E725	3	1	CID		116.41	5.28299e-08	0.836207	1	46	38	1	2172.92	-72.7487	12/194	Arabidopsis_elastase_rep1.mgf
	Low	HWMPGEPRPA	Q3E725	3	1	CID		26.35	66.8488		2	47	36	1	1177.56	5.01774	5/78	Arabidopsis_elastase_rep1.mgf
	Low	AHWMPGEPRPA	Q3E725	3	1	CID		11	2560.1		2	48	23	1	1248.61	14.7273	5/86	Arabidopsis_elastase_rep1.mgf
B6SHL1	16.89	6	6	219	23.1362	9.94971	116.347	Photosystem I reaction center subunit XI OS=Zea mays PE=2 SV=1 - [B6SHL1_MAIZE]
	Confidence Icon	Sequence	Protein Accessions	# Proteins	# Protein Groups	Activation Type	Modifications	IonScore	Exp Value	Δ Score	Rank	Identity High	Homology Threshold	Charge	m/z [Da]	ΔM [ppm]	Ions Matched	Spectrum File
	High	TSSPLIAWYLSNLPGYRT	B6SHL1	3	1	CID		85.63	8.06675e-05	0.77907	1	47	36	1	2038.94	-59.1229	22/181	Arabidopsis_elastase_rep1.mgf
	High	TSSPLIAWYLSNLPGYRTA	B6SHL1	3	1	CID		59.58	0.0291329	0.666667	1	47	35	1	2109.93	-79.9567	21/191	Arabidopsis_elastase_rep1.mgf
	High	WYLSNLPGYRT	B6SHL1	4	1	CID		50.47	0.263284	0.32	1	47	48	1	1369.65	-26.4602	8/105	Arabidopsis_elastase_rep1.mgf
	Low	WYLSNLPGYRTA	B6SHL1	4	1	CID		29.78	31.8782	0.133333	1	47	40	1	1440.69	-25.317	15/115	Arabidopsis_elastase_rep1.mgf
	Low	HGFFLVGPFVKAGPLRNT	B6SHL1	4	1	CID		23.8	133.477	0.416667	1	48	27	1	1956.96	-60.0222	10/149	Arabidopsis_elastase_rep1.mgf
	Low	HGFFLVGPFVKAGPL	B6SHL1	4	1	CID		21.6	203.094		4	47	36	1	1585.74	-92.1031	9/132	Arabidopsis_elastase_rep1.mgf
D7LYX4	10.43	2	2	230	26.0577	6.40479	110.98	Putative uncharacterized protein OS=Arabidopsis lyrata subsp. lyrata GN=ARALYDRAFT_489953 PE=3 SV=1 - [D7LYX4_ARALY]
	Confidence Icon	Sequence	Protein Accessions	# Proteins	# Protein Groups	Activation Type	Modifications	IonScore	Exp Value	Δ Score	Rank	Identity High	Homology Threshold	Charge	m/z [Da]	ΔM [ppm]	Ions Matched	Spectrum File
	High	VLDDAKEEYAGKA	D7LYX4	3	1	CID		110.98	2.1191e-07	0.621622	1	47		1	1408.63	-48.2181	11/124	Arabidopsis_elastase_rep1.mgf
	Low	RFIRQEAEEKA	D7LYX4	3	1	CID		43.47	1.4663	0.0697674	1	48	54	1	1376.67	-39.5511	6/107	Arabidopsis_elastase_rep1.mgf
O03042	18.37	9	9	479	52.9216	6.29053	106.852	Ribulose bisphosphate carboxylase large chain OS=Arabidopsis thaliana GN=rbcL PE=1 SV=1 - [RBL_ARATH]
	Confidence Icon	Sequence	Protein Accessions	# Proteins	# Protein Groups	Activation Type	Modifications	IonScore	Exp Value	Δ Score	Rank	Identity High	Homology Threshold	Charge	m/z [Da]	ΔM [ppm]	Ions Matched	Spectrum File
	High	AAcEVWKEITFNFPTIDKLDGQE	O03042	2	1	CID	C3(Carbamidomethyl)	85.93	3.28002e-05	0.790698	1	44	35	1	2711.08	-81.1393	15/245	Arabidopsis_elastase_rep1.mgf
	High	RDDYVEKDRSRGI	Q8WIX2;O03042;B0L5G2;Q8MBZ1;E0WEC1;B0F7Q0;Q33385	293	7	CID		63.88	0.0116335	0	1	47		1	1608.73	-50.6184	13/137	Arabidopsis_elastase_rep1.mgf
	High	FRVTPQPGVPPEEA	C3S8U8;P94047;B6GUW7;Q8WIX2;P93986;Q9BAP1;Q32183;Q37269;Q9XQP7;Q8MCX9;E5FE88;Q6SSI3;O98549;O03042;Q8MDX6;Q31982;Q9MU99;Q5J9V6;Q5I979;A4F2T3;A1XM46;D5J718;Q9MUA2;Q9MS06;Q6U107;Q37222;O47280;O98900;Q95EY5;D6MYJ8;A5PF92;O98879;Q9GHP5;Q7YJM0;Q6L9X5;Q1KZQ0;A0PDC7;Q9BAL7;Q95CF0;Q710I7;Q5J8V0;Q9GG55;Q8MBZ1;Q6U127;Q6SSH7;A2VAU7;B9UM37;O98529;Q6VW38;Q15KB0;Q32087;O98531;Q33369;Q05579;C0J9V7;Q33598;Q5UFF3;…	14407	61	CID		52.14	0.184606		2	47		1	1523.71	-46.696	13/139	Arabidopsis_elastase_rep1.mgf
	Medium	FQGPPHGIQV	Q9SBZ1;C3S8U8;B6GUW7;Q9BAP1;Q32183;O03042;Q8MDX6;Q8WHV7;Q31982;Q9MU99;Q37170;Q5J9V6;Q5I979;Q09RH6;A4F2T3;B1PHP1;B8YHH9;Q9GE57;Q8WGV6;A1XM46;D5J718;E5FEA2;Q9MUA2;Q9MS06;Q5K3Z6;Q6U107;B0L5G2;B0YHW9;Q37154;Q9GE55;Q37222;Q9GEC4;O47280;O98900;Q8MFU7;Q8MC01;Q9GEC0;Q95EY5;D6MYJ8;Q9GDL4;Q5SGC7;Q71N71;B0YHR1;A5PF92;O98879;Q9GE66;Q9GHP5;O98832;Q7YJM0;Q6L9Y3;Q6L9X5;Q1KZQ0;A0PDC7;Q9BAL7;Q95CF0;Q710I7;Q5J8V0;…	19239	84	CID		46.74	0.652669		5	47	42	1	1079.55	-8.06007	8/98	Arabidopsis_elastase_rep1.mgf
	Low	FQGPPHGI	Q9SBZ1;C3S8U8;B6GUW7;Q32224;Q9BAP1;Q32183;Q6SSI3;D3XQ20;O98549;O03042;Q8MDX6;Q8WHV7;Q31982;Q9MU99;Q37170;Q5J9V6;Q5I979;Q09RH6;A4F2T3;B1PHP1;B8YHH9;Q9GE57;Q8WGV6;A1XM46;D5J718;E5FEA2;Q9MUA2;Q9MS06;Q5K3Z6;Q6U107;B0L5G2;B0YHW9;Q37154;Q9GE55;Q37222;Q9GEC4;O47280;O98900;Q8MFU7;Q8MC01;Q9GEC0;Q95EY5;D6MYJ8;Q9GDL4;Q5SGC7;Q71N71;B0YHR1;A5PF92;O98879;Q9GE66;Q9GHP5;O98832;Q7YJM0;Q6L9Y3;Q6L9X5;Q1KZQ0;A0PDC7;…	19775	90	CID		41.21	2.01077		3	47	50	1	852.454	20.5275	8/71	Arabidopsis_elastase_rep1.mgf
	Low	FRVTPQPGVPPEEAGA	C3S8U8;Q8WIX2;P93986;Q9BAP1;Q32183;Q9XQP7;Q8MCX9;E5FE88;Q6SSI3;O98549;O03042;Q8MDX6;Q31982;Q9MU99;Q5J9V6;Q5I979;A4F2T3;A1XM46;D5J718;Q9MUA2;Q9MS06;Q37222;O47280;O98900;Q95EY5;D6MYJ8;A5PF92;O98879;Q9GHP5;Q7YJM0;Q6L9X5;Q1KZQ0;A0PDC7;Q9BAL7;Q95CF0;Q710I7;Q5J8V0;Q8MBZ1;Q6U127;Q6SSH7;A2VAU7;B9UM37;Q6VW38;Q15KB0;O98531;Q33369;C0J9V7;Q33598;Q5UFF3;Q8MCY5;O98747;Q9TID9;Q4VI93	14257	53	CID		35.41	8.59797		3	47	49	1	1651.76	-50.6377	16/159	Arabidopsis_elastase_rep1.mgf
	Low	NMFTSIVGNVFGFKA	Q9SBZ1;C3S8U8;P94047;Q8WIX2;Q32183;Q37269;Q9XQP7;Q8HVG8;E5FE88;O98549;O03042;Q8MDX6;Q8WHV7;Q31982;Q9MU99;Q37170;Q5J9V6;Q5I979;A4F2T3;B1PHP1;B8YHH9;Q8WGV6;A1XM46;D5J718;E5FEA2;Q9MUA2;Q9MS06;Q5K3Z6;Q6U107;Q37154;O47280;O98900;Q8MFU7;Q8MC01;Q95EY5;Q9GDL4;Q71N71;A5PF92;Q9GHP5;O98832;Q6L9Y3;Q6L9X5;A0PDC7;Q95CF0;Q710I7;Q5J8V0;B7P0E8;Q9TKI3;A2VAU7;E0WEC1;Q6VW38;Q8WIB2;Q15KB0;D0F0R4;Q32087;Q3L239;C6FJU8;…	15358	68	CID		34.26	11.0807	0	1	47	37	1	1631.74	-54.2755	14/151	Arabidopsis_elastase_rep1.mgf
	Low	FRVTPQPGVPPEEAGAA	C3S8U8;Q8WIX2;P93986;Q9BAP1;Q32183;Q9XQP7;Q8MCX9;E5FE88;Q6SSI3;O98549;O03042;Q8MDX6;Q31982;Q9MU99;Q5J9V6;Q5I979;A4F2T3;A1XM46;D5J718;Q9MUA2;Q9MS06;Q37222;O47280;O98900;Q95EY5;D6MYJ8;A5PF92;O98879;Q9GHP5;Q7YJM0;Q6L9X5;Q1KZQ0;A0PDC7;Q9BAL7;Q95CF0;Q710I7;Q5J8V0;Q8MBZ1;Q6U127;Q6SSH7;A2VAU7;B9UM37;Q6VW38;Q15KB0;O98531;Q33369;C0J9V7;Q33598;Q5UFF3;Q8MCY5;O98747;Q9TID9;Q4VI93	14214	53	CID		31.75	20.7063		4	47	38	1	1722.78	-59.01	8/169	Arabidopsis_elastase_rep1.mgf
	Low	VFARELGVPI	Q9SBZ1;P94047;B6GUW7;Q8WIX2;P93986;Q32224;Q32183;Q9XQP7;Q8MCX9;Q8HVG8;Q6SSI3;O98549;O03042;Q8MDX6;Q8WHV7;Q31982;Q37170;A4F2T3;B8YHH9;Q8WGV6;A1XM46;D5J718;Q6U107;Q37154;Q37222;O47280;O98900;Q8MFU7;Q8MC01;Q95EY5;D6MYJ8;Q9GDL4;Q71N71;A5PF92;O98879;Q9GHP5;O98832;Q7YJM0;Q6L9X5;Q1KZQ0;Q9GG55;Q6U127;B7P0E8;A2VAU7;E0WEC1;B9UM37;O98529;Q4VIA4;Q15KB0;Q32087;Q3L239;O98531;Q33369;Q32920;A5X4D3;C0J9V7;Q33598;…	9380	62	CID		15.98	550.642		10	46	31	1	1100.65	4.06915	6/83	Arabidopsis_elastase_rep1.mgf
E0WEC1	14.55	7	7	440	48.5414	6.48096	106.839	Ribulose bisphosphate carboxylase large subunit (Fragment) OS=Ballantinia antipoda GN=rbcL PE=3 SV=1 - [E0WEC1_9BRAS]
	Confidence Icon	Sequence	Protein Accessions	# Proteins	# Protein Groups	Activation Type	Modifications	IonScore	Exp Value	Δ Score	Rank	Identity High	Homology Threshold	Charge	m/z [Da]	ΔM [ppm]	Ions Matched	Spectrum File
	High	RVTPQPGVPPEEAGAA	E0WEC1;Q9GGX3	23	2	CID		72.64	0.00168589	0	1	47	45	1	1575.75	-37.0878	17/161	Arabidopsis_elastase_rep1.mgf
	High	RDDYVEKDRSRGI	Q8WIX2;O03042;B0L5G2;Q8MBZ1;E0WEC1;B0F7Q0;Q33385	293	7	CID		63.88	0.0116335	0	1	47		1	1608.73	-50.6184	13/137	Arabidopsis_elastase_rep1.mgf
	High	RVTPQPGVPPEEAGA	E0WEC1;Q9GGX3	23	2	CID		61.99	0.0196949	0	1	47	40	1	1504.73	-32.1794	13/151	Arabidopsis_elastase_rep1.mgf
	Medium	FQGPPHGIQV	Q9SBZ1;C3S8U8;B6GUW7;Q9BAP1;Q32183;O03042;Q8MDX6;Q8WHV7;Q31982;Q9MU99;Q37170;Q5J9V6;Q5I979;Q09RH6;A4F2T3;B1PHP1;B8YHH9;Q9GE57;Q8WGV6;A1XM46;D5J718;E5FEA2;Q9MUA2;Q9MS06;Q5K3Z6;Q6U107;B0L5G2;B0YHW9;Q37154;Q9GE55;Q37222;Q9GEC4;O47280;O98900;Q8MFU7;Q8MC01;Q9GEC0;Q95EY5;D6MYJ8;Q9GDL4;Q5SGC7;Q71N71;B0YHR1;A5PF92;O98879;Q9GE66;Q9GHP5;O98832;Q7YJM0;Q6L9Y3;Q6L9X5;Q1KZQ0;A0PDC7;Q9BAL7;Q95CF0;Q710I7;Q5J8V0;…	19239	84	CID		46.74	0.652669		5	47	42	1	1079.55	-8.06007	8/98	Arabidopsis_elastase_rep1.mgf
	Low	FQGPPHGI	Q9SBZ1;C3S8U8;B6GUW7;Q32224;Q9BAP1;Q32183;Q6SSI3;D3XQ20;O98549;O03042;Q8MDX6;Q8WHV7;Q31982;Q9MU99;Q37170;Q5J9V6;Q5I979;Q09RH6;A4F2T3;B1PHP1;B8YHH9;Q9GE57;Q8WGV6;A1XM46;D5J718;E5FEA2;Q9MUA2;Q9MS06;Q5K3Z6;Q6U107;B0L5G2;B0YHW9;Q37154;Q9GE55;Q37222;Q9GEC4;O47280;O98900;Q8MFU7;Q8MC01;Q9GEC0;Q95EY5;D6MYJ8;Q9GDL4;Q5SGC7;Q71N71;B0YHR1;A5PF92;O98879;Q9GE66;Q9GHP5;O98832;Q7YJM0;Q6L9Y3;Q6L9X5;Q1KZQ0;A0PDC7;…	19775	90	CID		41.21	2.01077		3	47	50	1	852.454	20.5275	8/71	Arabidopsis_elastase_rep1.mgf
	Low	NMFTSIVGNVFGFKA	Q9SBZ1;C3S8U8;P94047;Q8WIX2;Q32183;Q37269;Q9XQP7;Q8HVG8;E5FE88;O98549;O03042;Q8MDX6;Q8WHV7;Q31982;Q9MU99;Q37170;Q5J9V6;Q5I979;A4F2T3;B1PHP1;B8YHH9;Q8WGV6;A1XM46;D5J718;E5FEA2;Q9MUA2;Q9MS06;Q5K3Z6;Q6U107;Q37154;O47280;O98900;Q8MFU7;Q8MC01;Q95EY5;Q9GDL4;Q71N71;A5PF92;Q9GHP5;O98832;Q6L9Y3;Q6L9X5;A0PDC7;Q95CF0;Q710I7;Q5J8V0;B7P0E8;Q9TKI3;A2VAU7;E0WEC1;Q6VW38;Q8WIB2;Q15KB0;D0F0R4;Q32087;Q3L239;C6FJU8;…	15358	68	CID		34.26	11.0807	0	1	47	37	1	1631.74	-54.2755	14/151	Arabidopsis_elastase_rep1.mgf
	Low	VFARELGVPI	Q9SBZ1;P94047;B6GUW7;Q8WIX2;P93986;Q32224;Q32183;Q9XQP7;Q8MCX9;Q8HVG8;Q6SSI3;O98549;O03042;Q8MDX6;Q8WHV7;Q31982;Q37170;A4F2T3;B8YHH9;Q8WGV6;A1XM46;D5J718;Q6U107;Q37154;Q37222;O47280;O98900;Q8MFU7;Q8MC01;Q95EY5;D6MYJ8;Q9GDL4;Q71N71;A5PF92;O98879;Q9GHP5;O98832;Q7YJM0;Q6L9X5;Q1KZQ0;Q9GG55;Q6U127;B7P0E8;A2VAU7;E0WEC1;B9UM37;O98529;Q4VIA4;Q15KB0;Q32087;Q3L239;O98531;Q33369;Q32920;A5X4D3;C0J9V7;Q33598;…	9380	62	CID		15.98	550.642		10	46	31	1	1100.65	4.06915	6/83	Arabidopsis_elastase_rep1.mgf
P19366	26.91	11	10	498	53.9001	5.50342	106.176	ATP synthase subunit beta, chloroplastic OS=Arabidopsis thaliana GN=atpB PE=1 SV=2 - [ATPB_ARATH]
	Confidence Icon	Sequence	Protein Accessions	# Proteins	# Protein Groups	Activation Type	Modifications	IonScore	Exp Value	Δ Score	Rank	Identity High	Homology Threshold	Charge	m/z [Da]	ΔM [ppm]	Ions Matched	Spectrum File
	High	GGATLGRIFNVLGEPV	O98495;Q9MRV8;Q8SLS8;Q29VB8;Q3L1L0;Q9TLJ8;Q9MRR8;Q95AN2;A8ASH2;Q9GER5;Q9MRF4;Q67H80;B8PRL4;Q9MU34;Q9TMS7;O98508;Q9MTY9;C7SLZ3;P19366;A7X6V1;Q6K1L2;C0J9K5;Q29V89;O98775;Q8MFW1;Q8ME50;Q9XPT2;Q9MU36;A4QLK1;Q6EMT4	1964	30	CID		76.3	0.000753493		4	48		1	1599.82	-38.6099	11/154	Arabidopsis_elastase_rep1.mgf
	High	VLIMELINNIAKA	O98495;Q9MRV8;Q8SLS8;O98596;Q9TLJ8;Q9MRR8;Q9MRN3;Q95AN2;A8ASH2;Q9MRF4;Q67H80;A8ASI0;Q8SLT5;Q95FQ1;A0AR48;A3KLS5;B8PRL4;Q9MU34;Q9MRU3;O98418;Q9TMS7;Q9MU03;O98508;O98565;Q9MTY9;Q9XQY2;C7SLZ3;P19366;A7X6V1;O98778;C0J9K5;Q8M9G2;Q8MFX8;A8ASH1;Q29V89;O98777;O98775;Q8MFW1;Q8ME50;Q9XPT2;Q9MU36;A4QLK1;B2LMK0;B9TU71;O98774;Q5YGM2;A9T278;Q8MFV8;E0X088;Q9XQY0;Q6EMT4;A9L9Z4;Q8M8V8;A9L9W8	3587	54	CID		75.39	0.000834707		4	47		1	1441.77	-52.2145	9/113	Arabidopsis_elastase_rep1.mgf
	High	VLImELINNIAKA	O98495;Q9MRV8;Q8SLS8;O98596;Q9TLJ8;Q9MRR8;Q9MRN3;Q95AN2;A8ASH2;Q9MRF4;Q67H80;A8ASI0;Q8SLT5;Q95FQ1;A0AR48;A3KLS5;B8PRL4;Q9MU34;Q9MRU3;O98418;Q9TMS7;Q9MU03;O98508;O98565;Q9MTY9;Q9XQY2;C7SLZ3;P19366;A7X6V1;O98778;C0J9K5;Q8M9G2;Q8MFX8;A8ASH1;Q29V89;O98777;O98775;Q8MFW1;Q8ME50;Q9XPT2;Q9MU36;A4QLK1;B2LMK0;B9TU71;O98774;Q5YGM2;A9T278;Q8MFV8;E0X088;Q9XQY0;Q6EMT4;A9L9Z4;Q8M8V8;A9L9W8	3587	54	CID	M4(Oxidation)	68.53	0.00441043		5	47		1	1457.76	-51.6519	9/113	Arabidopsis_elastase_rep1.mgf
	High	TSNPEVSIREKKNLGRIA	P19366	3	1	CID		59.87	0.0340699	0.233333	1	48		1	2012	-64.4406	19/190	Arabidopsis_elastase_rep1.mgf
	Medium	GGATLGRIFNVLGEPVDNLGPVDT	O98495;Q9MRV8;Q8SLS8;Q29VB8;Q9MRR8;A8ASH2;Q9GER5;Q9MRF4;Q9TMS7;Q9MTY9;C7SLZ3;P19366;A7X6V1;Q6K1L2;O98775;Q8ME50;Q9XPT2;Q9MU36;A4QLK1;Q6EMT4	1284	20	CID		44.82	0.872268		4	47	54	1	2411.08	-71.8147	8/252	Arabidopsis_elastase_rep1.mgf
	Low	SVPVGGATLGRIFNVLGEPV	O98495;Q9MRV8;Q8SLS8;Q29VB8;Q3L1L0;Q9TLJ8;Q9MRR8;Q95AN2;A8ASH2;Q9GER5;Q9MRF4;Q67H80;B8PRL4;Q9MU34;Q9TMS7;O98508;Q9MTY9;C7SLZ3;P19366;A7X6V1;Q6K1L2;C0J9K5;Q29V89;O98775;Q8MFW1;Q8ME50;Q9XPT2;A4QLK1;Q6EMT4	1904	29	CID		34.41	11.5646		4	48	41	1	1981.96	-71.9608	14/200	Arabidopsis_elastase_rep1.mgf
	Low	ERFLSQPFFV	O98495;Q9MRV8;Q8SLS8;Q9XQY8;O98596;Q29VB8;Q3L1L0;Q9TLJ8;Q9MRR8;Q9MRN3;Q95AN2;A8ASH2;Q9GER5;Q9MRF4;Q67H80;B7S4V7;Q95FQ1;A0AR48;A3KLS5;B8PRL4;Q9MU34;Q9MRU3;O98418;Q9TMS7;Q9MU03;O98508;O98565;Q9MTY9;Q9XQY2;Q29S96;P19366;A7X6V1;O98778;Q6K1L2;C0J9K5;Q8M9G2;A8ASH1;Q29V89;O98777;Q8MFW1;Q9XPT2;Q9MU36;A9U8M5;A4QLK1;B2LMK0;B9TU71;Q5YGM2;E0X088;Q9XQY0;A9L9Z4;Q8M8V8;Q5UVH4;A9L9W8	3179	53	CID		28.8	35.4064		4	47	40	1	1269.64	-21.4166	11/97	Arabidopsis_elastase_rep1.mgf
	Low	RGFNLILSGEFDSLPEQA	P19366	3	1	CID		21.07	232.798		2	47	35	1	1992.91	-47.2889	10/187	Arabidopsis_elastase_rep1.mgf
	Low	AMSATEGLKRGMDVVDMGNPL	P19366	15	1	CID		16.36	575.871		3	46	30	1	2191.94	-48.6651	6/213	Arabidopsis_elastase_rep1.mgf
	Low	YGQMNEPPGARMRVGLT	O98495;Q9MRV8;Q8SLS8;Q9XQY8;O98596;Q29VB8;Q9TLJ8;Q9MRN3;Q95AN2;A8ASH2;Q9GER5;Q67H80;B7S4V7;A8ASI0;Q95FQ1;Q95FY1;A0AR48;A3KLS5;B8PRL4;Q9MU34;Q95FP0;Q9MRU3;O98418;Q9TMS7;O98508;Q9MTY9;Q9XQY2;Q29S96;C7SLZ3;P19366;O98778;Q6K1L2;Q8M9G2;Q8MFX8;A8ASH1;Q29V89;O98777;O98775;Q8MFW1;Q8ME50;Q9XPT2;Q9MU36;A9U8M5;A4QLK1;B2LMK0;B9TU71;O98774;Q5YGM2;Q8MFV8;E0X088;Q9XQY0;Q6EMT4;A9L9Z4;Q8M8V8;Q5UVH4;A9L9W8	3303	56	CID		13.62	1172.09		8	47	29	1	1876.82	-51.5294	4/174	Arabidopsis_elastase_rep1.mgf
	Low	SALLGRMPS	O98495;Q9MRV8;Q8SLS8;Q29VB8;Q3L1L0;Q9MRR8;Q9MRN3;Q95AN2;Q9GER5;Q9MRF4;Q67H80;A8ASI0;Q8SLT5;Q95FY1;A0AR48;A3KLS5;B8PRL4;Q9MU34;Q95FP0;Q9MRU3;O98418;Q9TMS7;O98565;Q9MTY9;Q9XQY2;Q29S96;C7SLZ3;P19366;A7X6V1;O98778;Q6K1L2;C0J9K5;Q8M9G2;Q8MFX8;Q29V89;O98775;Q8MFW1;Q8ME50;Q9XPT2;Q9MU36;A9U8M5;A4QLK1;B2LMK0;B9TU71;O98774;Q5YGM2;Q8MFV8;E0X088;Q9XQY0;Q6EMT4;A9L9Z4;Q5UVH4;A9L9W8	3399	53	CID		11.89	1802.04		5	47	28	1	931.527	26.1707	5/83	Arabidopsis_elastase_rep1.mgf
Q8M9M3	10.94	5	5	722	80.1739	7.03467	104.963	Photosystem1 subunit A (Fragment) OS=Isomeris arborea GN=psaA PE=2 SV=1 - [Q8M9M3_ISOAR]
	Confidence Icon	Sequence	Protein Accessions	# Proteins	# Protein Groups	Activation Type	Modifications	IonScore	Exp Value	Δ Score	Rank	Identity High	Homology Threshold	Charge	m/z [Da]	ΔM [ppm]	Ions Matched	Spectrum File
	High	SFEEWAKPGHFSRTI	Q8M9M3	47	1	CID		73.56	0.00133209	0.351351	1	47		1	1791.81	-39.3991	11/153	Arabidopsis_elastase_rep1.mgf
	High	GVDPKEIPLPHEFILNRDLLAQLYPS	E2EKG3;Q8M9M3;D0FLT8;D3WCZ8	238	4	CID		69.29	0.00236482	0	3	46	43	1	2974.34	-88.8941	9/284	Arabidopsis_elastase_rep1.mgf
	High	SFEEWAKPGHFSRTIA	Q8M9M3	46	1	CID		57.99	0.0460663	0.517241	1	47	43	1	1862.82	-53.409	10/163	Arabidopsis_elastase_rep1.mgf
	Low	LGRPQDMFSDTAIQLQPV	E2EKG3;Q8M9M3;D0FLT8;D3WCZ8	151	4	CID		41.91	1.89123	0.238095	1	47	47	1	2015.92	-50.3725	8/181	Arabidopsis_elastase_rep1.mgf
	Low	NLGFRFPcDGPGRGGTcQV	E2EKG3;Q8M9M3;D0FLT8;D3WCZ8	242	4	CID	C8(Carbamidomethyl), C17(Carbamidomethyl)	26.95	27.6738	0.37037	1	44	31	1	2094.83	-63.752	13/196	Arabidopsis_elastase_rep1.mgf
O98495	17.96	9	8	490	52.6804	5.23682	104.432	ATP synthase beta subunit (Fragment) OS=Isopogon buxifolius GN=atpB PE=3 SV=1 - [O98495_9MAGN]
	Confidence Icon	Sequence	Protein Accessions	# Proteins	# Protein Groups	Activation Type	Modifications	IonScore	Exp Value	Δ Score	Rank	Identity High	Homology Threshold	Charge	m/z [Da]	ΔM [ppm]	Ions Matched	Spectrum File
	High	GGATLGRIFNVLGEPV	O98495;Q9MRV8;Q8SLS8;Q29VB8;Q3L1L0;Q9TLJ8;Q9MRR8;Q95AN2;A8ASH2;Q9GER5;Q9MRF4;Q67H80;B8PRL4;Q9MU34;Q9TMS7;O98508;Q9MTY9;C7SLZ3;P19366;A7X6V1;Q6K1L2;C0J9K5;Q29V89;O98775;Q8MFW1;Q8ME50;Q9XPT2;Q9MU36;A4QLK1;Q6EMT4	1964	30	CID		76.3	0.000753493		4	48		1	1599.82	-38.6099	11/154	Arabidopsis_elastase_rep1.mgf
	High	VLIMELINNIAKA	O98495;Q9MRV8;Q8SLS8;O98596;Q9TLJ8;Q9MRR8;Q9MRN3;Q95AN2;A8ASH2;Q9MRF4;Q67H80;A8ASI0;Q8SLT5;Q95FQ1;A0AR48;A3KLS5;B8PRL4;Q9MU34;Q9MRU3;O98418;Q9TMS7;Q9MU03;O98508;O98565;Q9MTY9;Q9XQY2;C7SLZ3;P19366;A7X6V1;O98778;C0J9K5;Q8M9G2;Q8MFX8;A8ASH1;Q29V89;O98777;O98775;Q8MFW1;Q8ME50;Q9XPT2;Q9MU36;A4QLK1;B2LMK0;B9TU71;O98774;Q5YGM2;A9T278;Q8MFV8;E0X088;Q9XQY0;Q6EMT4;A9L9Z4;Q8M8V8;A9L9W8	3587	54	CID		75.39	0.000834707		4	47		1	1441.77	-52.2145	9/113	Arabidopsis_elastase_rep1.mgf
	High	VLImELINNIAKA	O98495;Q9MRV8;Q8SLS8;O98596;Q9TLJ8;Q9MRR8;Q9MRN3;Q95AN2;A8ASH2;Q9MRF4;Q67H80;A8ASI0;Q8SLT5;Q95FQ1;A0AR48;A3KLS5;B8PRL4;Q9MU34;Q9MRU3;O98418;Q9TMS7;Q9MU03;O98508;O98565;Q9MTY9;Q9XQY2;C7SLZ3;P19366;A7X6V1;O98778;C0J9K5;Q8M9G2;Q8MFX8;A8ASH1;Q29V89;O98777;O98775;Q8MFW1;Q8ME50;Q9XPT2;Q9MU36;A4QLK1;B2LMK0;B9TU71;O98774;Q5YGM2;A9T278;Q8MFV8;E0X088;Q9XQY0;Q6EMT4;A9L9Z4;Q8M8V8;A9L9W8	3587	54	CID	M4(Oxidation)	68.53	0.00441043		5	47		1	1457.76	-51.6519	9/113	Arabidopsis_elastase_rep1.mgf
	Medium	GGATLGRIFNVLGEPVDNLGPVDT	O98495;Q9MRV8;Q8SLS8;Q29VB8;Q9MRR8;A8ASH2;Q9GER5;Q9MRF4;Q9TMS7;Q9MTY9;C7SLZ3;P19366;A7X6V1;Q6K1L2;O98775;Q8ME50;Q9XPT2;Q9MU36;A4QLK1;Q6EMT4	1284	20	CID		44.82	0.872268		4	47	54	1	2411.08	-71.8147	8/252	Arabidopsis_elastase_rep1.mgf
	Low	SVPVGGATLGRIFNVLGEPV	O98495;Q9MRV8;Q8SLS8;Q29VB8;Q3L1L0;Q9TLJ8;Q9MRR8;Q95AN2;A8ASH2;Q9GER5;Q9MRF4;Q67H80;B8PRL4;Q9MU34;Q9TMS7;O98508;Q9MTY9;C7SLZ3;P19366;A7X6V1;Q6K1L2;C0J9K5;Q29V89;O98775;Q8MFW1;Q8ME50;Q9XPT2;A4QLK1;Q6EMT4	1904	29	CID		34.41	11.5646		4	48	41	1	1981.96	-71.9608	14/200	Arabidopsis_elastase_rep1.mgf
	Low	MNLxVESNLKK	O98495	1	1	CID	X4(D)	29.11	30.8756		3	47	43	1	1290.58	-73.3635	5/104	Arabidopsis_elastase_rep1.mgf
	Low	ERFLSQPFFV	O98495;Q9MRV8;Q8SLS8;Q9XQY8;O98596;Q29VB8;Q3L1L0;Q9TLJ8;Q9MRR8;Q9MRN3;Q95AN2;A8ASH2;Q9GER5;Q9MRF4;Q67H80;B7S4V7;Q95FQ1;A0AR48;A3KLS5;B8PRL4;Q9MU34;Q9MRU3;O98418;Q9TMS7;Q9MU03;O98508;O98565;Q9MTY9;Q9XQY2;Q29S96;P19366;A7X6V1;O98778;Q6K1L2;C0J9K5;Q8M9G2;A8ASH1;Q29V89;O98777;Q8MFW1;Q9XPT2;Q9MU36;A9U8M5;A4QLK1;B2LMK0;B9TU71;Q5YGM2;E0X088;Q9XQY0;A9L9Z4;Q8M8V8;Q5UVH4;A9L9W8	3179	53	CID		28.8	35.4064		4	47	40	1	1269.64	-21.4166	11/97	Arabidopsis_elastase_rep1.mgf
	Low	YGQMNEPPGARMRVGLT	O98495;Q9MRV8;Q8SLS8;Q9XQY8;O98596;Q29VB8;Q9TLJ8;Q9MRN3;Q95AN2;A8ASH2;Q9GER5;Q67H80;B7S4V7;A8ASI0;Q95FQ1;Q95FY1;A0AR48;A3KLS5;B8PRL4;Q9MU34;Q95FP0;Q9MRU3;O98418;Q9TMS7;O98508;Q9MTY9;Q9XQY2;Q29S96;C7SLZ3;P19366;O98778;Q6K1L2;Q8M9G2;Q8MFX8;A8ASH1;Q29V89;O98777;O98775;Q8MFW1;Q8ME50;Q9XPT2;Q9MU36;A9U8M5;A4QLK1;B2LMK0;B9TU71;O98774;Q5YGM2;Q8MFV8;E0X088;Q9XQY0;Q6EMT4;A9L9Z4;Q8M8V8;Q5UVH4;A9L9W8	3303	56	CID		13.62	1172.09		8	47	29	1	1876.82	-51.5294	4/174	Arabidopsis_elastase_rep1.mgf
	Low	SALLGRMPS	O98495;Q9MRV8;Q8SLS8;Q29VB8;Q3L1L0;Q9MRR8;Q9MRN3;Q95AN2;Q9GER5;Q9MRF4;Q67H80;A8ASI0;Q8SLT5;Q95FY1;A0AR48;A3KLS5;B8PRL4;Q9MU34;Q95FP0;Q9MRU3;O98418;Q9TMS7;O98565;Q9MTY9;Q9XQY2;Q29S96;C7SLZ3;P19366;A7X6V1;O98778;Q6K1L2;C0J9K5;Q8M9G2;Q8MFX8;Q29V89;O98775;Q8MFW1;Q8ME50;Q9XPT2;Q9MU36;A9U8M5;A4QLK1;B2LMK0;B9TU71;O98774;Q5YGM2;Q8MFV8;E0X088;Q9XQY0;Q6EMT4;A9L9Z4;Q5UVH4;A9L9W8	3399	53	CID		11.89	1802.04		5	47	28	1	931.527	26.1707	5/83	Arabidopsis_elastase_rep1.mgf
Q9MRV8	17.67	9	8	498	53.6158	5.38916	104.432	ATP synthase subunit beta, chloroplastic OS=Aristolochia macrophylla GN=atpB PE=3 SV=1 - [ATPB_ARIMA]
	Confidence Icon	Sequence	Protein Accessions	# Proteins	# Protein Groups	Activation Type	Modifications	IonScore	Exp Value	Δ Score	Rank	Identity High	Homology Threshold	Charge	m/z [Da]	ΔM [ppm]	Ions Matched	Spectrum File
	High	GGATLGRIFNVLGEPV	O98495;Q9MRV8;Q8SLS8;Q29VB8;Q3L1L0;Q9TLJ8;Q9MRR8;Q95AN2;A8ASH2;Q9GER5;Q9MRF4;Q67H80;B8PRL4;Q9MU34;Q9TMS7;O98508;Q9MTY9;C7SLZ3;P19366;A7X6V1;Q6K1L2;C0J9K5;Q29V89;O98775;Q8MFW1;Q8ME50;Q9XPT2;Q9MU36;A4QLK1;Q6EMT4	1964	30	CID		76.3	0.000753493		4	48		1	1599.82	-38.6099	11/154	Arabidopsis_elastase_rep1.mgf
	High	VLIMELINNIAKA	O98495;Q9MRV8;Q8SLS8;O98596;Q9TLJ8;Q9MRR8;Q9MRN3;Q95AN2;A8ASH2;Q9MRF4;Q67H80;A8ASI0;Q8SLT5;Q95FQ1;A0AR48;A3KLS5;B8PRL4;Q9MU34;Q9MRU3;O98418;Q9TMS7;Q9MU03;O98508;O98565;Q9MTY9;Q9XQY2;C7SLZ3;P19366;A7X6V1;O98778;C0J9K5;Q8M9G2;Q8MFX8;A8ASH1;Q29V89;O98777;O98775;Q8MFW1;Q8ME50;Q9XPT2;Q9MU36;A4QLK1;B2LMK0;B9TU71;O98774;Q5YGM2;A9T278;Q8MFV8;E0X088;Q9XQY0;Q6EMT4;A9L9Z4;Q8M8V8;A9L9W8	3587	54	CID		75.39	0.000834707		4	47		1	1441.77	-52.2145	9/113	Arabidopsis_elastase_rep1.mgf
	High	VLImELINNIAKA	O98495;Q9MRV8;Q8SLS8;O98596;Q9TLJ8;Q9MRR8;Q9MRN3;Q95AN2;A8ASH2;Q9MRF4;Q67H80;A8ASI0;Q8SLT5;Q95FQ1;A0AR48;A3KLS5;B8PRL4;Q9MU34;Q9MRU3;O98418;Q9TMS7;Q9MU03;O98508;O98565;Q9MTY9;Q9XQY2;C7SLZ3;P19366;A7X6V1;O98778;C0J9K5;Q8M9G2;Q8MFX8;A8ASH1;Q29V89;O98777;O98775;Q8MFW1;Q8ME50;Q9XPT2;Q9MU36;A4QLK1;B2LMK0;B9TU71;O98774;Q5YGM2;A9T278;Q8MFV8;E0X088;Q9XQY0;Q6EMT4;A9L9Z4;Q8M8V8;A9L9W8	3587	54	CID	M4(Oxidation)	68.53	0.00441043		5	47		1	1457.76	-51.6519	9/113	Arabidopsis_elastase_rep1.mgf
	Medium	GGATLGRIFNVLGEPVDNLGPVDT	O98495;Q9MRV8;Q8SLS8;Q29VB8;Q9MRR8;A8ASH2;Q9GER5;Q9MRF4;Q9TMS7;Q9MTY9;C7SLZ3;P19366;A7X6V1;Q6K1L2;O98775;Q8ME50;Q9XPT2;Q9MU36;A4QLK1;Q6EMT4	1284	20	CID		44.82	0.872268		4	47	54	1	2411.08	-71.8147	8/252	Arabidopsis_elastase_rep1.mgf
	Low	SVPVGGATLGRIFNVLGEPV	O98495;Q9MRV8;Q8SLS8;Q29VB8;Q3L1L0;Q9TLJ8;Q9MRR8;Q95AN2;A8ASH2;Q9GER5;Q9MRF4;Q67H80;B8PRL4;Q9MU34;Q9TMS7;O98508;Q9MTY9;C7SLZ3;P19366;A7X6V1;Q6K1L2;C0J9K5;Q29V89;O98775;Q8MFW1;Q8ME50;Q9XPT2;A4QLK1;Q6EMT4	1904	29	CID		34.41	11.5646		4	48	41	1	1981.96	-71.9608	14/200	Arabidopsis_elastase_rep1.mgf
	Low	MNLDVESxLKK	Q9MRV8	1	1	CID	X8(N)	29.11	30.8756		2	47	43	1	1290.58	-73.3635	5/108	Arabidopsis_elastase_rep1.mgf
	Low	ERFLSQPFFV	O98495;Q9MRV8;Q8SLS8;Q9XQY8;O98596;Q29VB8;Q3L1L0;Q9TLJ8;Q9MRR8;Q9MRN3;Q95AN2;A8ASH2;Q9GER5;Q9MRF4;Q67H80;B7S4V7;Q95FQ1;A0AR48;A3KLS5;B8PRL4;Q9MU34;Q9MRU3;O98418;Q9TMS7;Q9MU03;O98508;O98565;Q9MTY9;Q9XQY2;Q29S96;P19366;A7X6V1;O98778;Q6K1L2;C0J9K5;Q8M9G2;A8ASH1;Q29V89;O98777;Q8MFW1;Q9XPT2;Q9MU36;A9U8M5;A4QLK1;B2LMK0;B9TU71;Q5YGM2;E0X088;Q9XQY0;A9L9Z4;Q8M8V8;Q5UVH4;A9L9W8	3179	53	CID		28.8	35.4064		4	47	40	1	1269.64	-21.4166	11/97	Arabidopsis_elastase_rep1.mgf
	Low	YGQMNEPPGARMRVGLT	O98495;Q9MRV8;Q8SLS8;Q9XQY8;O98596;Q29VB8;Q9TLJ8;Q9MRN3;Q95AN2;A8ASH2;Q9GER5;Q67H80;B7S4V7;A8ASI0;Q95FQ1;Q95FY1;A0AR48;A3KLS5;B8PRL4;Q9MU34;Q95FP0;Q9MRU3;O98418;Q9TMS7;O98508;Q9MTY9;Q9XQY2;Q29S96;C7SLZ3;P19366;O98778;Q6K1L2;Q8M9G2;Q8MFX8;A8ASH1;Q29V89;O98777;O98775;Q8MFW1;Q8ME50;Q9XPT2;Q9MU36;A9U8M5;A4QLK1;B2LMK0;B9TU71;O98774;Q5YGM2;Q8MFV8;E0X088;Q9XQY0;Q6EMT4;A9L9Z4;Q8M8V8;Q5UVH4;A9L9W8	3303	56	CID		13.62	1172.09		8	47	29	1	1876.82	-51.5294	4/174	Arabidopsis_elastase_rep1.mgf
	Low	SALLGRMPS	O98495;Q9MRV8;Q8SLS8;Q29VB8;Q3L1L0;Q9MRR8;Q9MRN3;Q95AN2;Q9GER5;Q9MRF4;Q67H80;A8ASI0;Q8SLT5;Q95FY1;A0AR48;A3KLS5;B8PRL4;Q9MU34;Q95FP0;Q9MRU3;O98418;Q9TMS7;O98565;Q9MTY9;Q9XQY2;Q29S96;C7SLZ3;P19366;A7X6V1;O98778;Q6K1L2;C0J9K5;Q8M9G2;Q8MFX8;Q29V89;O98775;Q8MFW1;Q8ME50;Q9XPT2;Q9MU36;A9U8M5;A4QLK1;B2LMK0;B9TU71;O98774;Q5YGM2;Q8MFV8;E0X088;Q9XQY0;Q6EMT4;A9L9Z4;Q5UVH4;A9L9W8	3399	53	CID		11.89	1802.04		5	47	28	1	931.527	26.1707	5/83	Arabidopsis_elastase_rep1.mgf
Q8SLS8	18.58	9	8	479	51.3842	5.19873	104.432	ATP synthase beta subunit (Fragment) OS=Schima superba GN=atpB PE=3 SV=1 - [Q8SLS8_9ERIC]
	Confidence Icon	Sequence	Protein Accessions	# Proteins	# Protein Groups	Activation Type	Modifications	IonScore	Exp Value	Δ Score	Rank	Identity High	Homology Threshold	Charge	m/z [Da]	ΔM [ppm]	Ions Matched	Spectrum File
	High	GGATLGRIFNVLGEPV	O98495;Q9MRV8;Q8SLS8;Q29VB8;Q3L1L0;Q9TLJ8;Q9MRR8;Q95AN2;A8ASH2;Q9GER5;Q9MRF4;Q67H80;B8PRL4;Q9MU34;Q9TMS7;O98508;Q9MTY9;C7SLZ3;P19366;A7X6V1;Q6K1L2;C0J9K5;Q29V89;O98775;Q8MFW1;Q8ME50;Q9XPT2;Q9MU36;A4QLK1;Q6EMT4	1964	30	CID		76.3	0.000753493		4	48		1	1599.82	-38.6099	11/154	Arabidopsis_elastase_rep1.mgf
	High	VLIMELINNIAKA	O98495;Q9MRV8;Q8SLS8;O98596;Q9TLJ8;Q9MRR8;Q9MRN3;Q95AN2;A8ASH2;Q9MRF4;Q67H80;A8ASI0;Q8SLT5;Q95FQ1;A0AR48;A3KLS5;B8PRL4;Q9MU34;Q9MRU3;O98418;Q9TMS7;Q9MU03;O98508;O98565;Q9MTY9;Q9XQY2;C7SLZ3;P19366;A7X6V1;O98778;C0J9K5;Q8M9G2;Q8MFX8;A8ASH1;Q29V89;O98777;O98775;Q8MFW1;Q8ME50;Q9XPT2;Q9MU36;A4QLK1;B2LMK0;B9TU71;O98774;Q5YGM2;A9T278;Q8MFV8;E0X088;Q9XQY0;Q6EMT4;A9L9Z4;Q8M8V8;A9L9W8	3587	54	CID		75.39	0.000834707		4	47		1	1441.77	-52.2145	9/113	Arabidopsis_elastase_rep1.mgf
	High	VLImELINNIAKA	O98495;Q9MRV8;Q8SLS8;O98596;Q9TLJ8;Q9MRR8;Q9MRN3;Q95AN2;A8ASH2;Q9MRF4;Q67H80;A8ASI0;Q8SLT5;Q95FQ1;A0AR48;A3KLS5;B8PRL4;Q9MU34;Q9MRU3;O98418;Q9TMS7;Q9MU03;O98508;O98565;Q9MTY9;Q9XQY2;C7SLZ3;P19366;A7X6V1;O98778;C0J9K5;Q8M9G2;Q8MFX8;A8ASH1;Q29V89;O98777;O98775;Q8MFW1;Q8ME50;Q9XPT2;Q9MU36;A4QLK1;B2LMK0;B9TU71;O98774;Q5YGM2;A9T278;Q8MFV8;E0X088;Q9XQY0;Q6EMT4;A9L9Z4;Q8M8V8;A9L9W8	3587	54	CID	M4(Oxidation)	68.53	0.00441043		5	47		1	1457.76	-51.6519	9/113	Arabidopsis_elastase_rep1.mgf
	Medium	GGATLGRIFNVLGEPVDNLGPVDT	O98495;Q9MRV8;Q8SLS8;Q29VB8;Q9MRR8;A8ASH2;Q9GER5;Q9MRF4;Q9TMS7;Q9MTY9;C7SLZ3;P19366;A7X6V1;Q6K1L2;O98775;Q8ME50;Q9XPT2;Q9MU36;A4QLK1;Q6EMT4	1284	20	CID		44.82	0.872268		4	47	54	1	2411.08	-71.8147	8/252	Arabidopsis_elastase_rep1.mgf
	Low	SVPVGGATLGRIFNVLGEPV	O98495;Q9MRV8;Q8SLS8;Q29VB8;Q3L1L0;Q9TLJ8;Q9MRR8;Q95AN2;A8ASH2;Q9GER5;Q9MRF4;Q67H80;B8PRL4;Q9MU34;Q9TMS7;O98508;Q9MTY9;C7SLZ3;P19366;A7X6V1;Q6K1L2;C0J9K5;Q29V89;O98775;Q8MFW1;Q8ME50;Q9XPT2;A4QLK1;Q6EMT4	1904	29	CID		34.41	11.5646		4	48	41	1	1981.96	-71.9608	14/200	Arabidopsis_elastase_rep1.mgf
	Low	ERFLSQPFFV	O98495;Q9MRV8;Q8SLS8;Q9XQY8;O98596;Q29VB8;Q3L1L0;Q9TLJ8;Q9MRR8;Q9MRN3;Q95AN2;A8ASH2;Q9GER5;Q9MRF4;Q67H80;B7S4V7;Q95FQ1;A0AR48;A3KLS5;B8PRL4;Q9MU34;Q9MRU3;O98418;Q9TMS7;Q9MU03;O98508;O98565;Q9MTY9;Q9XQY2;Q29S96;P19366;A7X6V1;O98778;Q6K1L2;C0J9K5;Q8M9G2;A8ASH1;Q29V89;O98777;Q8MFW1;Q9XPT2;Q9MU36;A9U8M5;A4QLK1;B2LMK0;B9TU71;Q5YGM2;E0X088;Q9XQY0;A9L9Z4;Q8M8V8;Q5UVH4;A9L9W8	3179	53	CID		28.8	35.4064		4	47	40	1	1269.64	-21.4166	11/97	Arabidopsis_elastase_rep1.mgf
	Low	DGLTRGMxVIDT	Q8SLS8	1	1	CID	X8(T)	16.43	791.604		5	48	27	1	1278.64	5.70817	5/117	Arabidopsis_elastase_rep1.mgf
	Low	YGQMNEPPGARMRVGLT	O98495;Q9MRV8;Q8SLS8;Q9XQY8;O98596;Q29VB8;Q9TLJ8;Q9MRN3;Q95AN2;A8ASH2;Q9GER5;Q67H80;B7S4V7;A8ASI0;Q95FQ1;Q95FY1;A0AR48;A3KLS5;B8PRL4;Q9MU34;Q95FP0;Q9MRU3;O98418;Q9TMS7;O98508;Q9MTY9;Q9XQY2;Q29S96;C7SLZ3;P19366;O98778;Q6K1L2;Q8M9G2;Q8MFX8;A8ASH1;Q29V89;O98777;O98775;Q8MFW1;Q8ME50;Q9XPT2;Q9MU36;A9U8M5;A4QLK1;B2LMK0;B9TU71;O98774;Q5YGM2;Q8MFV8;E0X088;Q9XQY0;Q6EMT4;A9L9Z4;Q8M8V8;Q5UVH4;A9L9W8	3303	56	CID		13.62	1172.09		8	47	29	1	1876.82	-51.5294	4/174	Arabidopsis_elastase_rep1.mgf
	Low	SALLGRMPS	O98495;Q9MRV8;Q8SLS8;Q29VB8;Q3L1L0;Q9MRR8;Q9MRN3;Q95AN2;Q9GER5;Q9MRF4;Q67H80;A8ASI0;Q8SLT5;Q95FY1;A0AR48;A3KLS5;B8PRL4;Q9MU34;Q95FP0;Q9MRU3;O98418;Q9TMS7;O98565;Q9MTY9;Q9XQY2;Q29S96;C7SLZ3;P19366;A7X6V1;O98778;Q6K1L2;C0J9K5;Q8M9G2;Q8MFX8;Q29V89;O98775;Q8MFW1;Q8ME50;Q9XPT2;Q9MU36;A9U8M5;A4QLK1;B2LMK0;B9TU71;O98774;Q5YGM2;Q8MFV8;E0X088;Q9XQY0;Q6EMT4;A9L9Z4;Q5UVH4;A9L9W8	3399	53	CID		11.89	1802.04		5	47	28	1	931.527	26.1707	5/83	Arabidopsis_elastase_rep1.mgf
Q9XQY8	12.61	10	5	476	51.2841	5.09717	104.432	ATP synthase beta subunit (Fragment) OS=Caulophyllum thalictroides GN=atpB PE=3 SV=1 - [Q9XQY8_CAUTH]
	Confidence Icon	Sequence	Protein Accessions	# Proteins	# Protein Groups	Activation Type	Modifications	IonScore	Exp Value	Δ Score	Rank	Identity High	Homology Threshold	Charge	m/z [Da]	ΔM [ppm]	Ions Matched	Spectrum File
	High	GGATLGRIFNVxGEPV	Q9XQY8;O98778	3	2	CID	X12(I)	76.3	0.000753493		3	48		1	1599.82	-38.6099	11/154	Arabidopsis_elastase_rep1.mgf
	High	GGATLGRIFNVxGEPV	Q9XQY8;O98778	3	2	CID	X12(L)	76.3	0.000753493		6	48		1	1599.82	-38.6099	11/154	Arabidopsis_elastase_rep1.mgf
	High	VLIMExINNIAKA	Q9XQY8;A9U8M5	2	2	CID	X6(I)	75.39	0.000834707		3	47		1	1441.77	-52.2145	9/113	Arabidopsis_elastase_rep1.mgf
	High	VLIMExINNIAKA	Q9XQY8;A9U8M5	2	2	CID	X6(L)	75.39	0.000834707		9	47		1	1441.77	-52.2145	9/113	Arabidopsis_elastase_rep1.mgf
	High	VLImExINNIAKA	Q9XQY8;A9U8M5	2	2	CID	M4(Oxidation), X6(I)	68.53	0.00441043		4	47		1	1457.76	-51.6519	9/113	Arabidopsis_elastase_rep1.mgf
	High	VLImExINNIAKA	Q9XQY8;A9U8M5	2	2	CID	M4(Oxidation), X6(L)	68.53	0.00441043		10	47		1	1457.76	-51.6519	9/113	Arabidopsis_elastase_rep1.mgf
	Low	SVPVGGATLGRIFNVxGEPV	Q9XQY8;O98778	3	2	CID	X16(I)	34.41	11.5646		3	48	41	1	1981.96	-71.9608	14/200	Arabidopsis_elastase_rep1.mgf
	Low	SVPVGGATLGRIFNVxGEPV	Q9XQY8;O98778	3	2	CID	X16(L)	34.41	11.5646		6	48	41	1	1981.96	-71.9608	14/200	Arabidopsis_elastase_rep1.mgf
	Low	ERFLSQPFFV	O98495;Q9MRV8;Q8SLS8;Q9XQY8;O98596;Q29VB8;Q3L1L0;Q9TLJ8;Q9MRR8;Q9MRN3;Q95AN2;A8ASH2;Q9GER5;Q9MRF4;Q67H80;B7S4V7;Q95FQ1;A0AR48;A3KLS5;B8PRL4;Q9MU34;Q9MRU3;O98418;Q9TMS7;Q9MU03;O98508;O98565;Q9MTY9;Q9XQY2;Q29S96;P19366;A7X6V1;O98778;Q6K1L2;C0J9K5;Q8M9G2;A8ASH1;Q29V89;O98777;Q8MFW1;Q9XPT2;Q9MU36;A9U8M5;A4QLK1;B2LMK0;B9TU71;Q5YGM2;E0X088;Q9XQY0;A9L9Z4;Q8M8V8;Q5UVH4;A9L9W8	3179	53	CID		28.8	35.4064		4	47	40	1	1269.64	-21.4166	11/97	Arabidopsis_elastase_rep1.mgf
	Low	YGQMNEPPGARMRVGLT	O98495;Q9MRV8;Q8SLS8;Q9XQY8;O98596;Q29VB8;Q9TLJ8;Q9MRN3;Q95AN2;A8ASH2;Q9GER5;Q67H80;B7S4V7;A8ASI0;Q95FQ1;Q95FY1;A0AR48;A3KLS5;B8PRL4;Q9MU34;Q95FP0;Q9MRU3;O98418;Q9TMS7;O98508;Q9MTY9;Q9XQY2;Q29S96;C7SLZ3;P19366;O98778;Q6K1L2;Q8M9G2;Q8MFX8;A8ASH1;Q29V89;O98777;O98775;Q8MFW1;Q8ME50;Q9XPT2;Q9MU36;A9U8M5;A4QLK1;B2LMK0;B9TU71;O98774;Q5YGM2;Q8MFV8;E0X088;Q9XQY0;Q6EMT4;A9L9Z4;Q8M8V8;Q5UVH4;A9L9W8	3303	56	CID		13.62	1172.09		8	47	29	1	1876.82	-51.5294	4/174	Arabidopsis_elastase_rep1.mgf
O98596	17.78	10	7	433	46.5692	5.05908	104.432	ATP synthase beta subunit (Fragment) OS=Amaroria soulameoides GN=atpB PE=3 SV=2 - [O98596_9ROSI]
	Confidence Icon	Sequence	Protein Accessions	# Proteins	# Protein Groups	Activation Type	Modifications	IonScore	Exp Value	Δ Score	Rank	Identity High	Homology Threshold	Charge	m/z [Da]	ΔM [ppm]	Ions Matched	Spectrum File
	High	GGATxGRIFNVLGEPV	O98596;Q95FY1;A0AR48;A9L9Z4	5	4	CID	X5(I)	76.3	0.000753493	0	1	48		1	1599.82	-38.6099	11/154	Arabidopsis_elastase_rep1.mgf
	High	GGATxGRIFNVLGEPV	O98596;Q95FY1;A0AR48;A9L9Z4	5	4	CID	X5(L)	76.3	0.000753493		10	48		1	1599.82	-38.6099	11/154	Arabidopsis_elastase_rep1.mgf
	High	VLIMELINNIAKA	O98495;Q9MRV8;Q8SLS8;O98596;Q9TLJ8;Q9MRR8;Q9MRN3;Q95AN2;A8ASH2;Q9MRF4;Q67H80;A8ASI0;Q8SLT5;Q95FQ1;A0AR48;A3KLS5;B8PRL4;Q9MU34;Q9MRU3;O98418;Q9TMS7;Q9MU03;O98508;O98565;Q9MTY9;Q9XQY2;C7SLZ3;P19366;A7X6V1;O98778;C0J9K5;Q8M9G2;Q8MFX8;A8ASH1;Q29V89;O98777;O98775;Q8MFW1;Q8ME50;Q9XPT2;Q9MU36;A4QLK1;B2LMK0;B9TU71;O98774;Q5YGM2;A9T278;Q8MFV8;E0X088;Q9XQY0;Q6EMT4;A9L9Z4;Q8M8V8;A9L9W8	3587	54	CID		75.39	0.000834707		4	47		1	1441.77	-52.2145	9/113	Arabidopsis_elastase_rep1.mgf
	High	VLImELINNIAKA	O98495;Q9MRV8;Q8SLS8;O98596;Q9TLJ8;Q9MRR8;Q9MRN3;Q95AN2;A8ASH2;Q9MRF4;Q67H80;A8ASI0;Q8SLT5;Q95FQ1;A0AR48;A3KLS5;B8PRL4;Q9MU34;Q9MRU3;O98418;Q9TMS7;Q9MU03;O98508;O98565;Q9MTY9;Q9XQY2;C7SLZ3;P19366;A7X6V1;O98778;C0J9K5;Q8M9G2;Q8MFX8;A8ASH1;Q29V89;O98777;O98775;Q8MFW1;Q8ME50;Q9XPT2;Q9MU36;A4QLK1;B2LMK0;B9TU71;O98774;Q5YGM2;A9T278;Q8MFV8;E0X088;Q9XQY0;Q6EMT4;A9L9Z4;Q8M8V8;A9L9W8	3587	54	CID	M4(Oxidation)	68.53	0.00441043		5	47		1	1457.76	-51.6519	9/113	Arabidopsis_elastase_rep1.mgf
	Medium	GGATxGRIFNVLGEPVDNLGPVDT	O98596;Q95FY1;A0AR48	4	3	CID	X5(I)	44.82	0.872268	0	1	47	54	1	2411.08	-71.8147	8/252	Arabidopsis_elastase_rep1.mgf
	Low	SVPVGGATxGRIFNVLGEPV	O98596;Q95FY1;A9L9Z4	4	3	CID	X9(I)	34.41	11.5646	0	1	48	41	1	1981.96	-71.9608	14/200	Arabidopsis_elastase_rep1.mgf
	Low	SVPVGGATxGRIFNVLGEPV	O98596;Q95FY1;A9L9Z4	4	3	CID	X9(L)	34.41	11.5646		10	48	41	1	1981.96	-71.9608	14/200	Arabidopsis_elastase_rep1.mgf
	Low	ERFLSQPFFV	O98495;Q9MRV8;Q8SLS8;Q9XQY8;O98596;Q29VB8;Q3L1L0;Q9TLJ8;Q9MRR8;Q9MRN3;Q95AN2;A8ASH2;Q9GER5;Q9MRF4;Q67H80;B7S4V7;Q95FQ1;A0AR48;A3KLS5;B8PRL4;Q9MU34;Q9MRU3;O98418;Q9TMS7;Q9MU03;O98508;O98565;Q9MTY9;Q9XQY2;Q29S96;P19366;A7X6V1;O98778;Q6K1L2;C0J9K5;Q8M9G2;A8ASH1;Q29V89;O98777;Q8MFW1;Q9XPT2;Q9MU36;A9U8M5;A4QLK1;B2LMK0;B9TU71;Q5YGM2;E0X088;Q9XQY0;A9L9Z4;Q8M8V8;Q5UVH4;A9L9W8	3179	53	CID		28.8	35.4064		4	47	40	1	1269.64	-21.4166	11/97	Arabidopsis_elastase_rep1.mgf
	Low	YGQMNEPPGARMRVGLT	O98495;Q9MRV8;Q8SLS8;Q9XQY8;O98596;Q29VB8;Q9TLJ8;Q9MRN3;Q95AN2;A8ASH2;Q9GER5;Q67H80;B7S4V7;A8ASI0;Q95FQ1;Q95FY1;A0AR48;A3KLS5;B8PRL4;Q9MU34;Q95FP0;Q9MRU3;O98418;Q9TMS7;O98508;Q9MTY9;Q9XQY2;Q29S96;C7SLZ3;P19366;O98778;Q6K1L2;Q8M9G2;Q8MFX8;A8ASH1;Q29V89;O98777;O98775;Q8MFW1;Q8ME50;Q9XPT2;Q9MU36;A9U8M5;A4QLK1;B2LMK0;B9TU71;O98774;Q5YGM2;Q8MFV8;E0X088;Q9XQY0;Q6EMT4;A9L9Z4;Q8M8V8;Q5UVH4;A9L9W8	3303	56	CID		13.62	1172.09		8	47	29	1	1876.82	-51.5294	4/174	Arabidopsis_elastase_rep1.mgf
	Low	SALLGxMPS	O98596;Q9TLJ8;Q9MU03	7	3	CID	X6(R)	11.89	1802.04		8	47	28	1	931.527	26.1707	5/90	Arabidopsis_elastase_rep1.mgf
Q29VB8	15.78	8	7	488	52.6234	5.38916	104.432	ATP synthase beta subunit (Fragment) OS=Mortonia greggii GN=atpB PE=3 SV=1 - [Q29VB8_9ROSI]
	Confidence Icon	Sequence	Protein Accessions	# Proteins	# Protein Groups	Activation Type	Modifications	IonScore	Exp Value	Δ Score	Rank	Identity High	Homology Threshold	Charge	m/z [Da]	ΔM [ppm]	Ions Matched	Spectrum File
	High	GGATLGRIFNVLGEPV	O98495;Q9MRV8;Q8SLS8;Q29VB8;Q3L1L0;Q9TLJ8;Q9MRR8;Q95AN2;A8ASH2;Q9GER5;Q9MRF4;Q67H80;B8PRL4;Q9MU34;Q9TMS7;O98508;Q9MTY9;C7SLZ3;P19366;A7X6V1;Q6K1L2;C0J9K5;Q29V89;O98775;Q8MFW1;Q8ME50;Q9XPT2;Q9MU36;A4QLK1;Q6EMT4	1964	30	CID		76.3	0.000753493		4	48		1	1599.82	-38.6099	11/154	Arabidopsis_elastase_rep1.mgf
	High	VLIMELIxNIAKA	Q29VB8	8	1	CID	X8(N)	75.39	0.000834707		8	47		1	1441.77	-52.2145	9/111	Arabidopsis_elastase_rep1.mgf
	High	VLImELIxNIAKA	Q29VB8	8	1	CID	M4(Oxidation), X8(N)	68.53	0.00441043		9	47		1	1457.76	-51.6519	9/111	Arabidopsis_elastase_rep1.mgf
	Medium	GGATLGRIFNVLGEPVDNLGPVDT	O98495;Q9MRV8;Q8SLS8;Q29VB8;Q9MRR8;A8ASH2;Q9GER5;Q9MRF4;Q9TMS7;Q9MTY9;C7SLZ3;P19366;A7X6V1;Q6K1L2;O98775;Q8ME50;Q9XPT2;Q9MU36;A4QLK1;Q6EMT4	1284	20	CID		44.82	0.872268		4	47	54	1	2411.08	-71.8147	8/252	Arabidopsis_elastase_rep1.mgf
	Low	SVPVGGATLGRIFNVLGEPV	O98495;Q9MRV8;Q8SLS8;Q29VB8;Q3L1L0;Q9TLJ8;Q9MRR8;Q95AN2;A8ASH2;Q9GER5;Q9MRF4;Q67H80;B8PRL4;Q9MU34;Q9TMS7;O98508;Q9MTY9;C7SLZ3;P19366;A7X6V1;Q6K1L2;C0J9K5;Q29V89;O98775;Q8MFW1;Q8ME50;Q9XPT2;A4QLK1;Q6EMT4	1904	29	CID		34.41	11.5646		4	48	41	1	1981.96	-71.9608	14/200	Arabidopsis_elastase_rep1.mgf
	Low	ERFLSQPFFV	O98495;Q9MRV8;Q8SLS8;Q9XQY8;O98596;Q29VB8;Q3L1L0;Q9TLJ8;Q9MRR8;Q9MRN3;Q95AN2;A8ASH2;Q9GER5;Q9MRF4;Q67H80;B7S4V7;Q95FQ1;A0AR48;A3KLS5;B8PRL4;Q9MU34;Q9MRU3;O98418;Q9TMS7;Q9MU03;O98508;O98565;Q9MTY9;Q9XQY2;Q29S96;P19366;A7X6V1;O98778;Q6K1L2;C0J9K5;Q8M9G2;A8ASH1;Q29V89;O98777;Q8MFW1;Q9XPT2;Q9MU36;A9U8M5;A4QLK1;B2LMK0;B9TU71;Q5YGM2;E0X088;Q9XQY0;A9L9Z4;Q8M8V8;Q5UVH4;A9L9W8	3179	53	CID		28.8	35.4064		4	47	40	1	1269.64	-21.4166	11/97	Arabidopsis_elastase_rep1.mgf
	Low	YGQMNEPPGARMRVGLT	O98495;Q9MRV8;Q8SLS8;Q9XQY8;O98596;Q29VB8;Q9TLJ8;Q9MRN3;Q95AN2;A8ASH2;Q9GER5;Q67H80;B7S4V7;A8ASI0;Q95FQ1;Q95FY1;A0AR48;A3KLS5;B8PRL4;Q9MU34;Q95FP0;Q9MRU3;O98418;Q9TMS7;O98508;Q9MTY9;Q9XQY2;Q29S96;C7SLZ3;P19366;O98778;Q6K1L2;Q8M9G2;Q8MFX8;A8ASH1;Q29V89;O98777;O98775;Q8MFW1;Q8ME50;Q9XPT2;Q9MU36;A9U8M5;A4QLK1;B2LMK0;B9TU71;O98774;Q5YGM2;Q8MFV8;E0X088;Q9XQY0;Q6EMT4;A9L9Z4;Q8M8V8;Q5UVH4;A9L9W8	3303	56	CID		13.62	1172.09		8	47	29	1	1876.82	-51.5294	4/174	Arabidopsis_elastase_rep1.mgf
	Low	SALLGRMPS	O98495;Q9MRV8;Q8SLS8;Q29VB8;Q3L1L0;Q9MRR8;Q9MRN3;Q95AN2;Q9GER5;Q9MRF4;Q67H80;A8ASI0;Q8SLT5;Q95FY1;A0AR48;A3KLS5;B8PRL4;Q9MU34;Q95FP0;Q9MRU3;O98418;Q9TMS7;O98565;Q9MTY9;Q9XQY2;Q29S96;C7SLZ3;P19366;A7X6V1;O98778;Q6K1L2;C0J9K5;Q8M9G2;Q8MFX8;Q29V89;O98775;Q8MFW1;Q8ME50;Q9XPT2;Q9MU36;A9U8M5;A4QLK1;B2LMK0;B9TU71;O98774;Q5YGM2;Q8MFV8;E0X088;Q9XQY0;Q6EMT4;A9L9Z4;Q5UVH4;A9L9W8	3399	53	CID		11.89	1802.04		5	47	28	1	931.527	26.1707	5/83	Arabidopsis_elastase_rep1.mgf
Q9TLJ8	15.68	8	7	491	52.6029	5.22412	104.432	ATP synthase beta subunit (Fragment) OS=Sabia swinhoei GN=atpB PE=3 SV=1 - [Q9TLJ8_SABSW]
	Confidence Icon	Sequence	Protein Accessions	# Proteins	# Protein Groups	Activation Type	Modifications	IonScore	Exp Value	Δ Score	Rank	Identity High	Homology Threshold	Charge	m/z [Da]	ΔM [ppm]	Ions Matched	Spectrum File
	High	GGATLGRIFNVLGEPV	O98495;Q9MRV8;Q8SLS8;Q29VB8;Q3L1L0;Q9TLJ8;Q9MRR8;Q95AN2;A8ASH2;Q9GER5;Q9MRF4;Q67H80;B8PRL4;Q9MU34;Q9TMS7;O98508;Q9MTY9;C7SLZ3;P19366;A7X6V1;Q6K1L2;C0J9K5;Q29V89;O98775;Q8MFW1;Q8ME50;Q9XPT2;Q9MU36;A4QLK1;Q6EMT4	1964	30	CID		76.3	0.000753493		4	48		1	1599.82	-38.6099	11/154	Arabidopsis_elastase_rep1.mgf
	High	VLIMELINNIAKA	O98495;Q9MRV8;Q8SLS8;O98596;Q9TLJ8;Q9MRR8;Q9MRN3;Q95AN2;A8ASH2;Q9MRF4;Q67H80;A8ASI0;Q8SLT5;Q95FQ1;A0AR48;A3KLS5;B8PRL4;Q9MU34;Q9MRU3;O98418;Q9TMS7;Q9MU03;O98508;O98565;Q9MTY9;Q9XQY2;C7SLZ3;P19366;A7X6V1;O98778;C0J9K5;Q8M9G2;Q8MFX8;A8ASH1;Q29V89;O98777;O98775;Q8MFW1;Q8ME50;Q9XPT2;Q9MU36;A4QLK1;B2LMK0;B9TU71;O98774;Q5YGM2;A9T278;Q8MFV8;E0X088;Q9XQY0;Q6EMT4;A9L9Z4;Q8M8V8;A9L9W8	3587	54	CID		75.39	0.000834707		4	47		1	1441.77	-52.2145	9/113	Arabidopsis_elastase_rep1.mgf
	High	VLImELINNIAKA	O98495;Q9MRV8;Q8SLS8;O98596;Q9TLJ8;Q9MRR8;Q9MRN3;Q95AN2;A8ASH2;Q9MRF4;Q67H80;A8ASI0;Q8SLT5;Q95FQ1;A0AR48;A3KLS5;B8PRL4;Q9MU34;Q9MRU3;O98418;Q9TMS7;Q9MU03;O98508;O98565;Q9MTY9;Q9XQY2;C7SLZ3;P19366;A7X6V1;O98778;C0J9K5;Q8M9G2;Q8MFX8;A8ASH1;Q29V89;O98777;O98775;Q8MFW1;Q8ME50;Q9XPT2;Q9MU36;A4QLK1;B2LMK0;B9TU71;O98774;Q5YGM2;A9T278;Q8MFV8;E0X088;Q9XQY0;Q6EMT4;A9L9Z4;Q8M8V8;A9L9W8	3587	54	CID	M4(Oxidation)	68.53	0.00441043		5	47		1	1457.76	-51.6519	9/113	Arabidopsis_elastase_rep1.mgf
	Medium	GGATLGRIFNVLGEPVxNLGPVDT	Q9TLJ8;B8PRL4	3	2	CID	X17(D)	44.82	0.872268		8	47	54	1	2411.08	-71.8147	8/252	Arabidopsis_elastase_rep1.mgf
	Low	SVPVGGATLGRIFNVLGEPV	O98495;Q9MRV8;Q8SLS8;Q29VB8;Q3L1L0;Q9TLJ8;Q9MRR8;Q95AN2;A8ASH2;Q9GER5;Q9MRF4;Q67H80;B8PRL4;Q9MU34;Q9TMS7;O98508;Q9MTY9;C7SLZ3;P19366;A7X6V1;Q6K1L2;C0J9K5;Q29V89;O98775;Q8MFW1;Q8ME50;Q9XPT2;A4QLK1;Q6EMT4	1904	29	CID		34.41	11.5646		4	48	41	1	1981.96	-71.9608	14/200	Arabidopsis_elastase_rep1.mgf
	Low	ERFLSQPFFV	O98495;Q9MRV8;Q8SLS8;Q9XQY8;O98596;Q29VB8;Q3L1L0;Q9TLJ8;Q9MRR8;Q9MRN3;Q95AN2;A8ASH2;Q9GER5;Q9MRF4;Q67H80;B7S4V7;Q95FQ1;A0AR48;A3KLS5;B8PRL4;Q9MU34;Q9MRU3;O98418;Q9TMS7;Q9MU03;O98508;O98565;Q9MTY9;Q9XQY2;Q29S96;P19366;A7X6V1;O98778;Q6K1L2;C0J9K5;Q8M9G2;A8ASH1;Q29V89;O98777;Q8MFW1;Q9XPT2;Q9MU36;A9U8M5;A4QLK1;B2LMK0;B9TU71;Q5YGM2;E0X088;Q9XQY0;A9L9Z4;Q8M8V8;Q5UVH4;A9L9W8	3179	53	CID		28.8	35.4064		4	47	40	1	1269.64	-21.4166	11/97	Arabidopsis_elastase_rep1.mgf
	Low	YGQMNEPPGARMRVGLT	O98495;Q9MRV8;Q8SLS8;Q9XQY8;O98596;Q29VB8;Q9TLJ8;Q9MRN3;Q95AN2;A8ASH2;Q9GER5;Q67H80;B7S4V7;A8ASI0;Q95FQ1;Q95FY1;A0AR48;A3KLS5;B8PRL4;Q9MU34;Q95FP0;Q9MRU3;O98418;Q9TMS7;O98508;Q9MTY9;Q9XQY2;Q29S96;C7SLZ3;P19366;O98778;Q6K1L2;Q8M9G2;Q8MFX8;A8ASH1;Q29V89;O98777;O98775;Q8MFW1;Q8ME50;Q9XPT2;Q9MU36;A9U8M5;A4QLK1;B2LMK0;B9TU71;O98774;Q5YGM2;Q8MFV8;E0X088;Q9XQY0;Q6EMT4;A9L9Z4;Q8M8V8;Q5UVH4;A9L9W8	3303	56	CID		13.62	1172.09		8	47	29	1	1876.82	-51.5294	4/174	Arabidopsis_elastase_rep1.mgf
	Low	SALLGxMPS	O98596;Q9TLJ8;Q9MU03	7	3	CID	X6(R)	11.89	1802.04		8	47	28	1	931.527	26.1707	5/90	Arabidopsis_elastase_rep1.mgf
Q9MRR8	14.26	8	7	498	53.6368	5.32568	104.432	ATP synthase subunit beta, chloroplastic OS=Zygogynum pauciflorum GN=atpB PE=3 SV=1 - [Q9MRR8_9MAGN]
	Confidence Icon	Sequence	Protein Accessions	# Proteins	# Protein Groups	Activation Type	Modifications	IonScore	Exp Value	Δ Score	Rank	Identity High	Homology Threshold	Charge	m/z [Da]	ΔM [ppm]	Ions Matched	Spectrum File
	High	GGATLGRIFNVLGEPV	O98495;Q9MRV8;Q8SLS8;Q29VB8;Q3L1L0;Q9TLJ8;Q9MRR8;Q95AN2;A8ASH2;Q9GER5;Q9MRF4;Q67H80;B8PRL4;Q9MU34;Q9TMS7;O98508;Q9MTY9;C7SLZ3;P19366;A7X6V1;Q6K1L2;C0J9K5;Q29V89;O98775;Q8MFW1;Q8ME50;Q9XPT2;Q9MU36;A4QLK1;Q6EMT4	1964	30	CID		76.3	0.000753493		4	48		1	1599.82	-38.6099	11/154	Arabidopsis_elastase_rep1.mgf
	High	VLIMELINNIAKA	O98495;Q9MRV8;Q8SLS8;O98596;Q9TLJ8;Q9MRR8;Q9MRN3;Q95AN2;A8ASH2;Q9MRF4;Q67H80;A8ASI0;Q8SLT5;Q95FQ1;A0AR48;A3KLS5;B8PRL4;Q9MU34;Q9MRU3;O98418;Q9TMS7;Q9MU03;O98508;O98565;Q9MTY9;Q9XQY2;C7SLZ3;P19366;A7X6V1;O98778;C0J9K5;Q8M9G2;Q8MFX8;A8ASH1;Q29V89;O98777;O98775;Q8MFW1;Q8ME50;Q9XPT2;Q9MU36;A4QLK1;B2LMK0;B9TU71;O98774;Q5YGM2;A9T278;Q8MFV8;E0X088;Q9XQY0;Q6EMT4;A9L9Z4;Q8M8V8;A9L9W8	3587	54	CID		75.39	0.000834707		4	47		1	1441.77	-52.2145	9/113	Arabidopsis_elastase_rep1.mgf
	High	VLImELINNIAKA	O98495;Q9MRV8;Q8SLS8;O98596;Q9TLJ8;Q9MRR8;Q9MRN3;Q95AN2;A8ASH2;Q9MRF4;Q67H80;A8ASI0;Q8SLT5;Q95FQ1;A0AR48;A3KLS5;B8PRL4;Q9MU34;Q9MRU3;O98418;Q9TMS7;Q9MU03;O98508;O98565;Q9MTY9;Q9XQY2;C7SLZ3;P19366;A7X6V1;O98778;C0J9K5;Q8M9G2;Q8MFX8;A8ASH1;Q29V89;O98777;O98775;Q8MFW1;Q8ME50;Q9XPT2;Q9MU36;A4QLK1;B2LMK0;B9TU71;O98774;Q5YGM2;A9T278;Q8MFV8;E0X088;Q9XQY0;Q6EMT4;A9L9Z4;Q8M8V8;A9L9W8	3587	54	CID	M4(Oxidation)	68.53	0.00441043		5	47		1	1457.76	-51.6519	9/113	Arabidopsis_elastase_rep1.mgf
	Medium	GGATLGRIFNVLGEPVDNLGPVDT	O98495;Q9MRV8;Q8SLS8;Q29VB8;Q9MRR8;A8ASH2;Q9GER5;Q9MRF4;Q9TMS7;Q9MTY9;C7SLZ3;P19366;A7X6V1;Q6K1L2;O98775;Q8ME50;Q9XPT2;Q9MU36;A4QLK1;Q6EMT4	1284	20	CID		44.82	0.872268		4	47	54	1	2411.08	-71.8147	8/252	Arabidopsis_elastase_rep1.mgf
	Low	SVPVGGATLGRIFNVLGEPV	O98495;Q9MRV8;Q8SLS8;Q29VB8;Q3L1L0;Q9TLJ8;Q9MRR8;Q95AN2;A8ASH2;Q9GER5;Q9MRF4;Q67H80;B8PRL4;Q9MU34;Q9TMS7;O98508;Q9MTY9;C7SLZ3;P19366;A7X6V1;Q6K1L2;C0J9K5;Q29V89;O98775;Q8MFW1;Q8ME50;Q9XPT2;A4QLK1;Q6EMT4	1904	29	CID		34.41	11.5646		4	48	41	1	1981.96	-71.9608	14/200	Arabidopsis_elastase_rep1.mgf
	Low	xNLDVESNLKK	Q9MRR8	1	1	CID	X1(M)	29.11	30.8756		4	47	43	1	1290.58	-73.3635	5/108	Arabidopsis_elastase_rep1.mgf
	Low	ERFLSQPFFV	O98495;Q9MRV8;Q8SLS8;Q9XQY8;O98596;Q29VB8;Q3L1L0;Q9TLJ8;Q9MRR8;Q9MRN3;Q95AN2;A8ASH2;Q9GER5;Q9MRF4;Q67H80;B7S4V7;Q95FQ1;A0AR48;A3KLS5;B8PRL4;Q9MU34;Q9MRU3;O98418;Q9TMS7;Q9MU03;O98508;O98565;Q9MTY9;Q9XQY2;Q29S96;P19366;A7X6V1;O98778;Q6K1L2;C0J9K5;Q8M9G2;A8ASH1;Q29V89;O98777;Q8MFW1;Q9XPT2;Q9MU36;A9U8M5;A4QLK1;B2LMK0;B9TU71;Q5YGM2;E0X088;Q9XQY0;A9L9Z4;Q8M8V8;Q5UVH4;A9L9W8	3179	53	CID		28.8	35.4064		4	47	40	1	1269.64	-21.4166	11/97	Arabidopsis_elastase_rep1.mgf
	Low	SALLGRMPS	O98495;Q9MRV8;Q8SLS8;Q29VB8;Q3L1L0;Q9MRR8;Q9MRN3;Q95AN2;Q9GER5;Q9MRF4;Q67H80;A8ASI0;Q8SLT5;Q95FY1;A0AR48;A3KLS5;B8PRL4;Q9MU34;Q95FP0;Q9MRU3;O98418;Q9TMS7;O98565;Q9MTY9;Q9XQY2;Q29S96;C7SLZ3;P19366;A7X6V1;O98778;Q6K1L2;C0J9K5;Q8M9G2;Q8MFX8;Q29V89;O98775;Q8MFW1;Q8ME50;Q9XPT2;Q9MU36;A9U8M5;A4QLK1;B2LMK0;B9TU71;O98774;Q5YGM2;Q8MFV8;E0X088;Q9XQY0;Q6EMT4;A9L9Z4;Q5UVH4;A9L9W8	3399	53	CID		11.89	1802.04		5	47	28	1	931.527	26.1707	5/83	Arabidopsis_elastase_rep1.mgf
Q95AN2	16.31	8	7	472	50.8593	5.2876	104.432	ATP synthase beta subunit (Fragment) OS=Trichodiadema barbatum GN=atpB PE=3 SV=1 - [Q95AN2_TRIBA]
	Confidence Icon	Sequence	Protein Accessions	# Proteins	# Protein Groups	Activation Type	Modifications	IonScore	Exp Value	Δ Score	Rank	Identity High	Homology Threshold	Charge	m/z [Da]	ΔM [ppm]	Ions Matched	Spectrum File
	High	GGATLGRIFNVLGEPV	O98495;Q9MRV8;Q8SLS8;Q29VB8;Q3L1L0;Q9TLJ8;Q9MRR8;Q95AN2;A8ASH2;Q9GER5;Q9MRF4;Q67H80;B8PRL4;Q9MU34;Q9TMS7;O98508;Q9MTY9;C7SLZ3;P19366;A7X6V1;Q6K1L2;C0J9K5;Q29V89;O98775;Q8MFW1;Q8ME50;Q9XPT2;Q9MU36;A4QLK1;Q6EMT4	1964	30	CID		76.3	0.000753493		4	48		1	1599.82	-38.6099	11/154	Arabidopsis_elastase_rep1.mgf
	High	VLIMELINNIAKA	O98495;Q9MRV8;Q8SLS8;O98596;Q9TLJ8;Q9MRR8;Q9MRN3;Q95AN2;A8ASH2;Q9MRF4;Q67H80;A8ASI0;Q8SLT5;Q95FQ1;A0AR48;A3KLS5;B8PRL4;Q9MU34;Q9MRU3;O98418;Q9TMS7;Q9MU03;O98508;O98565;Q9MTY9;Q9XQY2;C7SLZ3;P19366;A7X6V1;O98778;C0J9K5;Q8M9G2;Q8MFX8;A8ASH1;Q29V89;O98777;O98775;Q8MFW1;Q8ME50;Q9XPT2;Q9MU36;A4QLK1;B2LMK0;B9TU71;O98774;Q5YGM2;A9T278;Q8MFV8;E0X088;Q9XQY0;Q6EMT4;A9L9Z4;Q8M8V8;A9L9W8	3587	54	CID		75.39	0.000834707		4	47		1	1441.77	-52.2145	9/113	Arabidopsis_elastase_rep1.mgf
	High	VLImELINNIAKA	O98495;Q9MRV8;Q8SLS8;O98596;Q9TLJ8;Q9MRR8;Q9MRN3;Q95AN2;A8ASH2;Q9MRF4;Q67H80;A8ASI0;Q8SLT5;Q95FQ1;A0AR48;A3KLS5;B8PRL4;Q9MU34;Q9MRU3;O98418;Q9TMS7;Q9MU03;O98508;O98565;Q9MTY9;Q9XQY2;C7SLZ3;P19366;A7X6V1;O98778;C0J9K5;Q8M9G2;Q8MFX8;A8ASH1;Q29V89;O98777;O98775;Q8MFW1;Q8ME50;Q9XPT2;Q9MU36;A4QLK1;B2LMK0;B9TU71;O98774;Q5YGM2;A9T278;Q8MFV8;E0X088;Q9XQY0;Q6EMT4;A9L9Z4;Q8M8V8;A9L9W8	3587	54	CID	M4(Oxidation)	68.53	0.00441043		5	47		1	1457.76	-51.6519	9/113	Arabidopsis_elastase_rep1.mgf
	Medium	GGATLGRIFNVLGEPVDNLxPVDT	Q95AN2	1	1	CID	X20(G)	44.82	0.872268		7	47	54	1	2411.08	-71.8147	8/252	Arabidopsis_elastase_rep1.mgf
	Low	SVPVGGATLGRIFNVLGEPV	O98495;Q9MRV8;Q8SLS8;Q29VB8;Q3L1L0;Q9TLJ8;Q9MRR8;Q95AN2;A8ASH2;Q9GER5;Q9MRF4;Q67H80;B8PRL4;Q9MU34;Q9TMS7;O98508;Q9MTY9;C7SLZ3;P19366;A7X6V1;Q6K1L2;C0J9K5;Q29V89;O98775;Q8MFW1;Q8ME50;Q9XPT2;A4QLK1;Q6EMT4	1904	29	CID		34.41	11.5646		4	48	41	1	1981.96	-71.9608	14/200	Arabidopsis_elastase_rep1.mgf
	Low	ERFLSQPFFV	O98495;Q9MRV8;Q8SLS8;Q9XQY8;O98596;Q29VB8;Q3L1L0;Q9TLJ8;Q9MRR8;Q9MRN3;Q95AN2;A8ASH2;Q9GER5;Q9MRF4;Q67H80;B7S4V7;Q95FQ1;A0AR48;A3KLS5;B8PRL4;Q9MU34;Q9MRU3;O98418;Q9TMS7;Q9MU03;O98508;O98565;Q9MTY9;Q9XQY2;Q29S96;P19366;A7X6V1;O98778;Q6K1L2;C0J9K5;Q8M9G2;A8ASH1;Q29V89;O98777;Q8MFW1;Q9XPT2;Q9MU36;A9U8M5;A4QLK1;B2LMK0;B9TU71;Q5YGM2;E0X088;Q9XQY0;A9L9Z4;Q8M8V8;Q5UVH4;A9L9W8	3179	53	CID		28.8	35.4064		4	47	40	1	1269.64	-21.4166	11/97	Arabidopsis_elastase_rep1.mgf
	Low	YGQMNEPPGARMRVGLT	O98495;Q9MRV8;Q8SLS8;Q9XQY8;O98596;Q29VB8;Q9TLJ8;Q9MRN3;Q95AN2;A8ASH2;Q9GER5;Q67H80;B7S4V7;A8ASI0;Q95FQ1;Q95FY1;A0AR48;A3KLS5;B8PRL4;Q9MU34;Q95FP0;Q9MRU3;O98418;Q9TMS7;O98508;Q9MTY9;Q9XQY2;Q29S96;C7SLZ3;P19366;O98778;Q6K1L2;Q8M9G2;Q8MFX8;A8ASH1;Q29V89;O98777;O98775;Q8MFW1;Q8ME50;Q9XPT2;Q9MU36;A9U8M5;A4QLK1;B2LMK0;B9TU71;O98774;Q5YGM2;Q8MFV8;E0X088;Q9XQY0;Q6EMT4;A9L9Z4;Q8M8V8;Q5UVH4;A9L9W8	3303	56	CID		13.62	1172.09		8	47	29	1	1876.82	-51.5294	4/174	Arabidopsis_elastase_rep1.mgf
	Low	SALLGRMPS	O98495;Q9MRV8;Q8SLS8;Q29VB8;Q3L1L0;Q9MRR8;Q9MRN3;Q95AN2;Q9GER5;Q9MRF4;Q67H80;A8ASI0;Q8SLT5;Q95FY1;A0AR48;A3KLS5;B8PRL4;Q9MU34;Q95FP0;Q9MRU3;O98418;Q9TMS7;O98565;Q9MTY9;Q9XQY2;Q29S96;C7SLZ3;P19366;A7X6V1;O98778;Q6K1L2;C0J9K5;Q8M9G2;Q8MFX8;Q29V89;O98775;Q8MFW1;Q8ME50;Q9XPT2;Q9MU36;A9U8M5;A4QLK1;B2LMK0;B9TU71;O98774;Q5YGM2;Q8MFV8;E0X088;Q9XQY0;Q6EMT4;A9L9Z4;Q5UVH4;A9L9W8	3399	53	CID		11.89	1802.04		5	47	28	1	931.527	26.1707	5/83	Arabidopsis_elastase_rep1.mgf
A8ASH2	15.81	8	7	487	52.3608	5.13525	104.432	ATP synthase beta subunit (Fragment) OS=Acorus gramineus GN=atpB PE=3 SV=1 - [A8ASH2_ACOGR]
	Confidence Icon	Sequence	Protein Accessions	# Proteins	# Protein Groups	Activation Type	Modifications	IonScore	Exp Value	Δ Score	Rank	Identity High	Homology Threshold	Charge	m/z [Da]	ΔM [ppm]	Ions Matched	Spectrum File
	High	GGATLGRIFNVLGEPV	O98495;Q9MRV8;Q8SLS8;Q29VB8;Q3L1L0;Q9TLJ8;Q9MRR8;Q95AN2;A8ASH2;Q9GER5;Q9MRF4;Q67H80;B8PRL4;Q9MU34;Q9TMS7;O98508;Q9MTY9;C7SLZ3;P19366;A7X6V1;Q6K1L2;C0J9K5;Q29V89;O98775;Q8MFW1;Q8ME50;Q9XPT2;Q9MU36;A4QLK1;Q6EMT4	1964	30	CID		76.3	0.000753493		4	48		1	1599.82	-38.6099	11/154	Arabidopsis_elastase_rep1.mgf
	High	VLIMELINNIAKA	O98495;Q9MRV8;Q8SLS8;O98596;Q9TLJ8;Q9MRR8;Q9MRN3;Q95AN2;A8ASH2;Q9MRF4;Q67H80;A8ASI0;Q8SLT5;Q95FQ1;A0AR48;A3KLS5;B8PRL4;Q9MU34;Q9MRU3;O98418;Q9TMS7;Q9MU03;O98508;O98565;Q9MTY9;Q9XQY2;C7SLZ3;P19366;A7X6V1;O98778;C0J9K5;Q8M9G2;Q8MFX8;A8ASH1;Q29V89;O98777;O98775;Q8MFW1;Q8ME50;Q9XPT2;Q9MU36;A4QLK1;B2LMK0;B9TU71;O98774;Q5YGM2;A9T278;Q8MFV8;E0X088;Q9XQY0;Q6EMT4;A9L9Z4;Q8M8V8;A9L9W8	3587	54	CID		75.39	0.000834707		4	47		1	1441.77	-52.2145	9/113	Arabidopsis_elastase_rep1.mgf
	High	VLImELINNIAKA	O98495;Q9MRV8;Q8SLS8;O98596;Q9TLJ8;Q9MRR8;Q9MRN3;Q95AN2;A8ASH2;Q9MRF4;Q67H80;A8ASI0;Q8SLT5;Q95FQ1;A0AR48;A3KLS5;B8PRL4;Q9MU34;Q9MRU3;O98418;Q9TMS7;Q9MU03;O98508;O98565;Q9MTY9;Q9XQY2;C7SLZ3;P19366;A7X6V1;O98778;C0J9K5;Q8M9G2;Q8MFX8;A8ASH1;Q29V89;O98777;O98775;Q8MFW1;Q8ME50;Q9XPT2;Q9MU36;A4QLK1;B2LMK0;B9TU71;O98774;Q5YGM2;A9T278;Q8MFV8;E0X088;Q9XQY0;Q6EMT4;A9L9Z4;Q8M8V8;A9L9W8	3587	54	CID	M4(Oxidation)	68.53	0.00441043		5	47		1	1457.76	-51.6519	9/113	Arabidopsis_elastase_rep1.mgf
	Medium	GGATLGRIFNVLGEPVDNLGPVDT	O98495;Q9MRV8;Q8SLS8;Q29VB8;Q9MRR8;A8ASH2;Q9GER5;Q9MRF4;Q9TMS7;Q9MTY9;C7SLZ3;P19366;A7X6V1;Q6K1L2;O98775;Q8ME50;Q9XPT2;Q9MU36;A4QLK1;Q6EMT4	1284	20	CID		44.82	0.872268		4	47	54	1	2411.08	-71.8147	8/252	Arabidopsis_elastase_rep1.mgf
	Low	SVPVGGATLGRIFNVLGEPV	O98495;Q9MRV8;Q8SLS8;Q29VB8;Q3L1L0;Q9TLJ8;Q9MRR8;Q95AN2;A8ASH2;Q9GER5;Q9MRF4;Q67H80;B8PRL4;Q9MU34;Q9TMS7;O98508;Q9MTY9;C7SLZ3;P19366;A7X6V1;Q6K1L2;C0J9K5;Q29V89;O98775;Q8MFW1;Q8ME50;Q9XPT2;A4QLK1;Q6EMT4	1904	29	CID		34.41	11.5646		4	48	41	1	1981.96	-71.9608	14/200	Arabidopsis_elastase_rep1.mgf
	Low	ERFLSQPFFV	O98495;Q9MRV8;Q8SLS8;Q9XQY8;O98596;Q29VB8;Q3L1L0;Q9TLJ8;Q9MRR8;Q9MRN3;Q95AN2;A8ASH2;Q9GER5;Q9MRF4;Q67H80;B7S4V7;Q95FQ1;A0AR48;A3KLS5;B8PRL4;Q9MU34;Q9MRU3;O98418;Q9TMS7;Q9MU03;O98508;O98565;Q9MTY9;Q9XQY2;Q29S96;P19366;A7X6V1;O98778;Q6K1L2;C0J9K5;Q8M9G2;A8ASH1;Q29V89;O98777;Q8MFW1;Q9XPT2;Q9MU36;A9U8M5;A4QLK1;B2LMK0;B9TU71;Q5YGM2;E0X088;Q9XQY0;A9L9Z4;Q8M8V8;Q5UVH4;A9L9W8	3179	53	CID		28.8	35.4064		4	47	40	1	1269.64	-21.4166	11/97	Arabidopsis_elastase_rep1.mgf
	Low	YGQMNEPPGARMRVGLT	O98495;Q9MRV8;Q8SLS8;Q9XQY8;O98596;Q29VB8;Q9TLJ8;Q9MRN3;Q95AN2;A8ASH2;Q9GER5;Q67H80;B7S4V7;A8ASI0;Q95FQ1;Q95FY1;A0AR48;A3KLS5;B8PRL4;Q9MU34;Q95FP0;Q9MRU3;O98418;Q9TMS7;O98508;Q9MTY9;Q9XQY2;Q29S96;C7SLZ3;P19366;O98778;Q6K1L2;Q8M9G2;Q8MFX8;A8ASH1;Q29V89;O98777;O98775;Q8MFW1;Q8ME50;Q9XPT2;Q9MU36;A9U8M5;A4QLK1;B2LMK0;B9TU71;O98774;Q5YGM2;Q8MFV8;E0X088;Q9XQY0;Q6EMT4;A9L9Z4;Q8M8V8;Q5UVH4;A9L9W8	3303	56	CID		13.62	1172.09		8	47	29	1	1876.82	-51.5294	4/174	Arabidopsis_elastase_rep1.mgf
	Low	SALLxRMPS	A8ASH2	2	1	CID	X5(G)	11.89	1802.04		9	47	28	1	931.527	26.1707	5/83	Arabidopsis_elastase_rep1.mgf
Q9GER5	17.34	8	7	444	47.6365	4.88135	104.432	ATP synthase beta subunit (Fragment) OS=Primula palinuri GN=atpB PE=3 SV=1 - [Q9GER5_9ERIC]
	Confidence Icon	Sequence	Protein Accessions	# Proteins	# Protein Groups	Activation Type	Modifications	IonScore	Exp Value	Δ Score	Rank	Identity High	Homology Threshold	Charge	m/z [Da]	ΔM [ppm]	Ions Matched	Spectrum File
	High	GGATLGRIFNVLGEPV	O98495;Q9MRV8;Q8SLS8;Q29VB8;Q3L1L0;Q9TLJ8;Q9MRR8;Q95AN2;A8ASH2;Q9GER5;Q9MRF4;Q67H80;B8PRL4;Q9MU34;Q9TMS7;O98508;Q9MTY9;C7SLZ3;P19366;A7X6V1;Q6K1L2;C0J9K5;Q29V89;O98775;Q8MFW1;Q8ME50;Q9XPT2;Q9MU36;A4QLK1;Q6EMT4	1964	30	CID		76.3	0.000753493		4	48		1	1599.82	-38.6099	11/154	Arabidopsis_elastase_rep1.mgf
	High	VLIMELINxIAKA	Q9GER5	4	1	CID	X9(N)	75.39	0.000834707		7	47		1	1441.77	-52.2145	9/113	Arabidopsis_elastase_rep1.mgf
	High	VLImELINxIAKA	Q9GER5	4	1	CID	M4(Oxidation), X9(N)	68.53	0.00441043		8	47		1	1457.76	-51.6519	9/113	Arabidopsis_elastase_rep1.mgf
	Medium	GGATLGRIFNVLGEPVDNLGPVDT	O98495;Q9MRV8;Q8SLS8;Q29VB8;Q9MRR8;A8ASH2;Q9GER5;Q9MRF4;Q9TMS7;Q9MTY9;C7SLZ3;P19366;A7X6V1;Q6K1L2;O98775;Q8ME50;Q9XPT2;Q9MU36;A4QLK1;Q6EMT4	1284	20	CID		44.82	0.872268		4	47	54	1	2411.08	-71.8147	8/252	Arabidopsis_elastase_rep1.mgf
	Low	SVPVGGATLGRIFNVLGEPV	O98495;Q9MRV8;Q8SLS8;Q29VB8;Q3L1L0;Q9TLJ8;Q9MRR8;Q95AN2;A8ASH2;Q9GER5;Q9MRF4;Q67H80;B8PRL4;Q9MU34;Q9TMS7;O98508;Q9MTY9;C7SLZ3;P19366;A7X6V1;Q6K1L2;C0J9K5;Q29V89;O98775;Q8MFW1;Q8ME50;Q9XPT2;A4QLK1;Q6EMT4	1904	29	CID		34.41	11.5646		4	48	41	1	1981.96	-71.9608	14/200	Arabidopsis_elastase_rep1.mgf
	Low	ERFLSQPFFV	O98495;Q9MRV8;Q8SLS8;Q9XQY8;O98596;Q29VB8;Q3L1L0;Q9TLJ8;Q9MRR8;Q9MRN3;Q95AN2;A8ASH2;Q9GER5;Q9MRF4;Q67H80;B7S4V7;Q95FQ1;A0AR48;A3KLS5;B8PRL4;Q9MU34;Q9MRU3;O98418;Q9TMS7;Q9MU03;O98508;O98565;Q9MTY9;Q9XQY2;Q29S96;P19366;A7X6V1;O98778;Q6K1L2;C0J9K5;Q8M9G2;A8ASH1;Q29V89;O98777;Q8MFW1;Q9XPT2;Q9MU36;A9U8M5;A4QLK1;B2LMK0;B9TU71;Q5YGM2;E0X088;Q9XQY0;A9L9Z4;Q8M8V8;Q5UVH4;A9L9W8	3179	53	CID		28.8	35.4064		4	47	40	1	1269.64	-21.4166	11/97	Arabidopsis_elastase_rep1.mgf
	Low	YGQMNEPPGARMRVGLT	O98495;Q9MRV8;Q8SLS8;Q9XQY8;O98596;Q29VB8;Q9TLJ8;Q9MRN3;Q95AN2;A8ASH2;Q9GER5;Q67H80;B7S4V7;A8ASI0;Q95FQ1;Q95FY1;A0AR48;A3KLS5;B8PRL4;Q9MU34;Q95FP0;Q9MRU3;O98418;Q9TMS7;O98508;Q9MTY9;Q9XQY2;Q29S96;C7SLZ3;P19366;O98778;Q6K1L2;Q8M9G2;Q8MFX8;A8ASH1;Q29V89;O98777;O98775;Q8MFW1;Q8ME50;Q9XPT2;Q9MU36;A9U8M5;A4QLK1;B2LMK0;B9TU71;O98774;Q5YGM2;Q8MFV8;E0X088;Q9XQY0;Q6EMT4;A9L9Z4;Q8M8V8;Q5UVH4;A9L9W8	3303	56	CID		13.62	1172.09		8	47	29	1	1876.82	-51.5294	4/174	Arabidopsis_elastase_rep1.mgf
	Low	SALLGRMPS	O98495;Q9MRV8;Q8SLS8;Q29VB8;Q3L1L0;Q9MRR8;Q9MRN3;Q95AN2;Q9GER5;Q9MRF4;Q67H80;A8ASI0;Q8SLT5;Q95FY1;A0AR48;A3KLS5;B8PRL4;Q9MU34;Q95FP0;Q9MRU3;O98418;Q9TMS7;O98565;Q9MTY9;Q9XQY2;Q29S96;C7SLZ3;P19366;A7X6V1;O98778;Q6K1L2;C0J9K5;Q8M9G2;Q8MFX8;Q29V89;O98775;Q8MFW1;Q8ME50;Q9XPT2;Q9MU36;A9U8M5;A4QLK1;B2LMK0;B9TU71;O98774;Q5YGM2;Q8MFV8;E0X088;Q9XQY0;Q6EMT4;A9L9Z4;Q5UVH4;A9L9W8	3399	53	CID		11.89	1802.04		5	47	28	1	931.527	26.1707	5/83	Arabidopsis_elastase_rep1.mgf
Q9MRF4	15.84	9	7	486	52.276	5.22412	104.432	ATP synthase beta subunit (Fragment) OS=Heisteria parvifolia GN=atpB PE=3 SV=1 - [Q9MRF4_HEIPA]
	Confidence Icon	Sequence	Protein Accessions	# Proteins	# Protein Groups	Activation Type	Modifications	IonScore	Exp Value	Δ Score	Rank	Identity High	Homology Threshold	Charge	m/z [Da]	ΔM [ppm]	Ions Matched	Spectrum File
	High	GGATLGRIFNVLGEPV	O98495;Q9MRV8;Q8SLS8;Q29VB8;Q3L1L0;Q9TLJ8;Q9MRR8;Q95AN2;A8ASH2;Q9GER5;Q9MRF4;Q67H80;B8PRL4;Q9MU34;Q9TMS7;O98508;Q9MTY9;C7SLZ3;P19366;A7X6V1;Q6K1L2;C0J9K5;Q29V89;O98775;Q8MFW1;Q8ME50;Q9XPT2;Q9MU36;A4QLK1;Q6EMT4	1964	30	CID		76.3	0.000753493		4	48		1	1599.82	-38.6099	11/154	Arabidopsis_elastase_rep1.mgf
	High	VLIMELINNIAKA	O98495;Q9MRV8;Q8SLS8;O98596;Q9TLJ8;Q9MRR8;Q9MRN3;Q95AN2;A8ASH2;Q9MRF4;Q67H80;A8ASI0;Q8SLT5;Q95FQ1;A0AR48;A3KLS5;B8PRL4;Q9MU34;Q9MRU3;O98418;Q9TMS7;Q9MU03;O98508;O98565;Q9MTY9;Q9XQY2;C7SLZ3;P19366;A7X6V1;O98778;C0J9K5;Q8M9G2;Q8MFX8;A8ASH1;Q29V89;O98777;O98775;Q8MFW1;Q8ME50;Q9XPT2;Q9MU36;A4QLK1;B2LMK0;B9TU71;O98774;Q5YGM2;A9T278;Q8MFV8;E0X088;Q9XQY0;Q6EMT4;A9L9Z4;Q8M8V8;A9L9W8	3587	54	CID		75.39	0.000834707		4	47		1	1441.77	-52.2145	9/113	Arabidopsis_elastase_rep1.mgf
	High	VLImELINNIAKA	O98495;Q9MRV8;Q8SLS8;O98596;Q9TLJ8;Q9MRR8;Q9MRN3;Q95AN2;A8ASH2;Q9MRF4;Q67H80;A8ASI0;Q8SLT5;Q95FQ1;A0AR48;A3KLS5;B8PRL4;Q9MU34;Q9MRU3;O98418;Q9TMS7;Q9MU03;O98508;O98565;Q9MTY9;Q9XQY2;C7SLZ3;P19366;A7X6V1;O98778;C0J9K5;Q8M9G2;Q8MFX8;A8ASH1;Q29V89;O98777;O98775;Q8MFW1;Q8ME50;Q9XPT2;Q9MU36;A4QLK1;B2LMK0;B9TU71;O98774;Q5YGM2;A9T278;Q8MFV8;E0X088;Q9XQY0;Q6EMT4;A9L9Z4;Q8M8V8;A9L9W8	3587	54	CID	M4(Oxidation)	68.53	0.00441043		5	47		1	1457.76	-51.6519	9/113	Arabidopsis_elastase_rep1.mgf
	Medium	GGATLGRIFNVLGEPVDNLGPVDT	O98495;Q9MRV8;Q8SLS8;Q29VB8;Q9MRR8;A8ASH2;Q9GER5;Q9MRF4;Q9TMS7;Q9MTY9;C7SLZ3;P19366;A7X6V1;Q6K1L2;O98775;Q8ME50;Q9XPT2;Q9MU36;A4QLK1;Q6EMT4	1284	20	CID		44.82	0.872268		4	47	54	1	2411.08	-71.8147	8/252	Arabidopsis_elastase_rep1.mgf
	Low	SVPVGGATLGRIFNVLGEPV	O98495;Q9MRV8;Q8SLS8;Q29VB8;Q3L1L0;Q9TLJ8;Q9MRR8;Q95AN2;A8ASH2;Q9GER5;Q9MRF4;Q67H80;B8PRL4;Q9MU34;Q9TMS7;O98508;Q9MTY9;C7SLZ3;P19366;A7X6V1;Q6K1L2;C0J9K5;Q29V89;O98775;Q8MFW1;Q8ME50;Q9XPT2;A4QLK1;Q6EMT4	1904	29	CID		34.41	11.5646		4	48	41	1	1981.96	-71.9608	14/200	Arabidopsis_elastase_rep1.mgf
	Low	ERFLSQPFFV	O98495;Q9MRV8;Q8SLS8;Q9XQY8;O98596;Q29VB8;Q3L1L0;Q9TLJ8;Q9MRR8;Q9MRN3;Q95AN2;A8ASH2;Q9GER5;Q9MRF4;Q67H80;B7S4V7;Q95FQ1;A0AR48;A3KLS5;B8PRL4;Q9MU34;Q9MRU3;O98418;Q9TMS7;Q9MU03;O98508;O98565;Q9MTY9;Q9XQY2;Q29S96;P19366;A7X6V1;O98778;Q6K1L2;C0J9K5;Q8M9G2;A8ASH1;Q29V89;O98777;Q8MFW1;Q9XPT2;Q9MU36;A9U8M5;A4QLK1;B2LMK0;B9TU71;Q5YGM2;E0X088;Q9XQY0;A9L9Z4;Q8M8V8;Q5UVH4;A9L9W8	3179	53	CID		28.8	35.4064		4	47	40	1	1269.64	-21.4166	11/97	Arabidopsis_elastase_rep1.mgf
	Low	YGQMNEPPGARMRVGxT	Q9MRF4	2	1	CID	X16(I)	13.62	1172.09		7	47	29	1	1876.82	-51.5294	4/174	Arabidopsis_elastase_rep1.mgf
	Low	YGQMNEPPGARMRVGxT	Q9MRF4	2	1	CID	X16(L)	13.62	1172.09		9	47	29	1	1876.82	-51.5294	4/174	Arabidopsis_elastase_rep1.mgf
	Low	SALLGRMPS	O98495;Q9MRV8;Q8SLS8;Q29VB8;Q3L1L0;Q9MRR8;Q9MRN3;Q95AN2;Q9GER5;Q9MRF4;Q67H80;A8ASI0;Q8SLT5;Q95FY1;A0AR48;A3KLS5;B8PRL4;Q9MU34;Q95FP0;Q9MRU3;O98418;Q9TMS7;O98565;Q9MTY9;Q9XQY2;Q29S96;C7SLZ3;P19366;A7X6V1;O98778;Q6K1L2;C0J9K5;Q8M9G2;Q8MFX8;Q29V89;O98775;Q8MFW1;Q8ME50;Q9XPT2;Q9MU36;A9U8M5;A4QLK1;B2LMK0;B9TU71;O98774;Q5YGM2;Q8MFV8;E0X088;Q9XQY0;Q6EMT4;A9L9Z4;Q5UVH4;A9L9W8	3399	53	CID		11.89	1802.04		5	47	28	1	931.527	26.1707	5/83	Arabidopsis_elastase_rep1.mgf
Q67H80	15.75	8	7	489	52.6983	5.18604	104.432	ATP synthase beta subunit (Fragment) OS=Triantha glutinosa GN=atpB PE=3 SV=1 - [Q67H80_9LILI]
	Confidence Icon	Sequence	Protein Accessions	# Proteins	# Protein Groups	Activation Type	Modifications	IonScore	Exp Value	Δ Score	Rank	Identity High	Homology Threshold	Charge	m/z [Da]	ΔM [ppm]	Ions Matched	Spectrum File
	High	GGATLGRIFNVLGEPV	O98495;Q9MRV8;Q8SLS8;Q29VB8;Q3L1L0;Q9TLJ8;Q9MRR8;Q95AN2;A8ASH2;Q9GER5;Q9MRF4;Q67H80;B8PRL4;Q9MU34;Q9TMS7;O98508;Q9MTY9;C7SLZ3;P19366;A7X6V1;Q6K1L2;C0J9K5;Q29V89;O98775;Q8MFW1;Q8ME50;Q9XPT2;Q9MU36;A4QLK1;Q6EMT4	1964	30	CID		76.3	0.000753493		4	48		1	1599.82	-38.6099	11/154	Arabidopsis_elastase_rep1.mgf
	High	VLIMELINNIAKA	O98495;Q9MRV8;Q8SLS8;O98596;Q9TLJ8;Q9MRR8;Q9MRN3;Q95AN2;A8ASH2;Q9MRF4;Q67H80;A8ASI0;Q8SLT5;Q95FQ1;A0AR48;A3KLS5;B8PRL4;Q9MU34;Q9MRU3;O98418;Q9TMS7;Q9MU03;O98508;O98565;Q9MTY9;Q9XQY2;C7SLZ3;P19366;A7X6V1;O98778;C0J9K5;Q8M9G2;Q8MFX8;A8ASH1;Q29V89;O98777;O98775;Q8MFW1;Q8ME50;Q9XPT2;Q9MU36;A4QLK1;B2LMK0;B9TU71;O98774;Q5YGM2;A9T278;Q8MFV8;E0X088;Q9XQY0;Q6EMT4;A9L9Z4;Q8M8V8;A9L9W8	3587	54	CID		75.39	0.000834707		4	47		1	1441.77	-52.2145	9/113	Arabidopsis_elastase_rep1.mgf
	High	VLImELINNIAKA	O98495;Q9MRV8;Q8SLS8;O98596;Q9TLJ8;Q9MRR8;Q9MRN3;Q95AN2;A8ASH2;Q9MRF4;Q67H80;A8ASI0;Q8SLT5;Q95FQ1;A0AR48;A3KLS5;B8PRL4;Q9MU34;Q9MRU3;O98418;Q9TMS7;Q9MU03;O98508;O98565;Q9MTY9;Q9XQY2;C7SLZ3;P19366;A7X6V1;O98778;C0J9K5;Q8M9G2;Q8MFX8;A8ASH1;Q29V89;O98777;O98775;Q8MFW1;Q8ME50;Q9XPT2;Q9MU36;A4QLK1;B2LMK0;B9TU71;O98774;Q5YGM2;A9T278;Q8MFV8;E0X088;Q9XQY0;Q6EMT4;A9L9Z4;Q8M8V8;A9L9W8	3587	54	CID	M4(Oxidation)	68.53	0.00441043		5	47		1	1457.76	-51.6519	9/113	Arabidopsis_elastase_rep1.mgf
	Medium	GGATLGRIFNVLGEPVDNLGPVxT	Q67H80	4	1	CID	X23(D)	44.82	0.872268		6	47	54	1	2411.08	-71.8147	8/252	Arabidopsis_elastase_rep1.mgf
	Low	SVPVGGATLGRIFNVLGEPV	O98495;Q9MRV8;Q8SLS8;Q29VB8;Q3L1L0;Q9TLJ8;Q9MRR8;Q95AN2;A8ASH2;Q9GER5;Q9MRF4;Q67H80;B8PRL4;Q9MU34;Q9TMS7;O98508;Q9MTY9;C7SLZ3;P19366;A7X6V1;Q6K1L2;C0J9K5;Q29V89;O98775;Q8MFW1;Q8ME50;Q9XPT2;A4QLK1;Q6EMT4	1904	29	CID		34.41	11.5646		4	48	41	1	1981.96	-71.9608	14/200	Arabidopsis_elastase_rep1.mgf
	Low	ERFLSQPFFV	O98495;Q9MRV8;Q8SLS8;Q9XQY8;O98596;Q29VB8;Q3L1L0;Q9TLJ8;Q9MRR8;Q9MRN3;Q95AN2;A8ASH2;Q9GER5;Q9MRF4;Q67H80;B7S4V7;Q95FQ1;A0AR48;A3KLS5;B8PRL4;Q9MU34;Q9MRU3;O98418;Q9TMS7;Q9MU03;O98508;O98565;Q9MTY9;Q9XQY2;Q29S96;P19366;A7X6V1;O98778;Q6K1L2;C0J9K5;Q8M9G2;A8ASH1;Q29V89;O98777;Q8MFW1;Q9XPT2;Q9MU36;A9U8M5;A4QLK1;B2LMK0;B9TU71;Q5YGM2;E0X088;Q9XQY0;A9L9Z4;Q8M8V8;Q5UVH4;A9L9W8	3179	53	CID		28.8	35.4064		4	47	40	1	1269.64	-21.4166	11/97	Arabidopsis_elastase_rep1.mgf
	Low	YGQMNEPPGARMRVGLT	O98495;Q9MRV8;Q8SLS8;Q9XQY8;O98596;Q29VB8;Q9TLJ8;Q9MRN3;Q95AN2;A8ASH2;Q9GER5;Q67H80;B7S4V7;A8ASI0;Q95FQ1;Q95FY1;A0AR48;A3KLS5;B8PRL4;Q9MU34;Q95FP0;Q9MRU3;O98418;Q9TMS7;O98508;Q9MTY9;Q9XQY2;Q29S96;C7SLZ3;P19366;O98778;Q6K1L2;Q8M9G2;Q8MFX8;A8ASH1;Q29V89;O98777;O98775;Q8MFW1;Q8ME50;Q9XPT2;Q9MU36;A9U8M5;A4QLK1;B2LMK0;B9TU71;O98774;Q5YGM2;Q8MFV8;E0X088;Q9XQY0;Q6EMT4;A9L9Z4;Q8M8V8;Q5UVH4;A9L9W8	3303	56	CID		13.62	1172.09		8	47	29	1	1876.82	-51.5294	4/174	Arabidopsis_elastase_rep1.mgf
	Low	SALLGRMPS	O98495;Q9MRV8;Q8SLS8;Q29VB8;Q3L1L0;Q9MRR8;Q9MRN3;Q95AN2;Q9GER5;Q9MRF4;Q67H80;A8ASI0;Q8SLT5;Q95FY1;A0AR48;A3KLS5;B8PRL4;Q9MU34;Q95FP0;Q9MRU3;O98418;Q9TMS7;O98565;Q9MTY9;Q9XQY2;Q29S96;C7SLZ3;P19366;A7X6V1;O98778;Q6K1L2;C0J9K5;Q8M9G2;Q8MFX8;Q29V89;O98775;Q8MFW1;Q8ME50;Q9XPT2;Q9MU36;A9U8M5;A4QLK1;B2LMK0;B9TU71;O98774;Q5YGM2;Q8MFV8;E0X088;Q9XQY0;Q6EMT4;A9L9Z4;Q5UVH4;A9L9W8	3399	53	CID		11.89	1802.04		5	47	28	1	931.527	26.1707	5/83	Arabidopsis_elastase_rep1.mgf
A0AR48	16.44	8	6	444	47.8806	5.14795	104.432	ATP synthase beta subunit (Fragment) OS=Tripladenia cunninghamii GN=atpB PE=3 SV=1 - [A0AR48_9LILI]
	Confidence Icon	Sequence	Protein Accessions	# Proteins	# Protein Groups	Activation Type	Modifications	IonScore	Exp Value	Δ Score	Rank	Identity High	Homology Threshold	Charge	m/z [Da]	ΔM [ppm]	Ions Matched	Spectrum File
	High	GGATxGRIFNVLGEPV	O98596;Q95FY1;A0AR48;A9L9Z4	5	4	CID	X5(I)	76.3	0.000753493	0	1	48		1	1599.82	-38.6099	11/154	Arabidopsis_elastase_rep1.mgf
	High	GGATxGRIFNVLGEPV	O98596;Q95FY1;A0AR48;A9L9Z4	5	4	CID	X5(L)	76.3	0.000753493		10	48		1	1599.82	-38.6099	11/154	Arabidopsis_elastase_rep1.mgf
	High	VLIMELINNIAKA	O98495;Q9MRV8;Q8SLS8;O98596;Q9TLJ8;Q9MRR8;Q9MRN3;Q95AN2;A8ASH2;Q9MRF4;Q67H80;A8ASI0;Q8SLT5;Q95FQ1;A0AR48;A3KLS5;B8PRL4;Q9MU34;Q9MRU3;O98418;Q9TMS7;Q9MU03;O98508;O98565;Q9MTY9;Q9XQY2;C7SLZ3;P19366;A7X6V1;O98778;C0J9K5;Q8M9G2;Q8MFX8;A8ASH1;Q29V89;O98777;O98775;Q8MFW1;Q8ME50;Q9XPT2;Q9MU36;A4QLK1;B2LMK0;B9TU71;O98774;Q5YGM2;A9T278;Q8MFV8;E0X088;Q9XQY0;Q6EMT4;A9L9Z4;Q8M8V8;A9L9W8	3587	54	CID		75.39	0.000834707		4	47		1	1441.77	-52.2145	9/113	Arabidopsis_elastase_rep1.mgf
	High	VLImELINNIAKA	O98495;Q9MRV8;Q8SLS8;O98596;Q9TLJ8;Q9MRR8;Q9MRN3;Q95AN2;A8ASH2;Q9MRF4;Q67H80;A8ASI0;Q8SLT5;Q95FQ1;A0AR48;A3KLS5;B8PRL4;Q9MU34;Q9MRU3;O98418;Q9TMS7;Q9MU03;O98508;O98565;Q9MTY9;Q9XQY2;C7SLZ3;P19366;A7X6V1;O98778;C0J9K5;Q8M9G2;Q8MFX8;A8ASH1;Q29V89;O98777;O98775;Q8MFW1;Q8ME50;Q9XPT2;Q9MU36;A4QLK1;B2LMK0;B9TU71;O98774;Q5YGM2;A9T278;Q8MFV8;E0X088;Q9XQY0;Q6EMT4;A9L9Z4;Q8M8V8;A9L9W8	3587	54	CID	M4(Oxidation)	68.53	0.00441043		5	47		1	1457.76	-51.6519	9/113	Arabidopsis_elastase_rep1.mgf
	Medium	GGATxGRIFNVLGEPVDNLGPVDT	O98596;Q95FY1;A0AR48	4	3	CID	X5(I)	44.82	0.872268	0	1	47	54	1	2411.08	-71.8147	8/252	Arabidopsis_elastase_rep1.mgf
	Low	ERFLSQPFFV	O98495;Q9MRV8;Q8SLS8;Q9XQY8;O98596;Q29VB8;Q3L1L0;Q9TLJ8;Q9MRR8;Q9MRN3;Q95AN2;A8ASH2;Q9GER5;Q9MRF4;Q67H80;B7S4V7;Q95FQ1;A0AR48;A3KLS5;B8PRL4;Q9MU34;Q9MRU3;O98418;Q9TMS7;Q9MU03;O98508;O98565;Q9MTY9;Q9XQY2;Q29S96;P19366;A7X6V1;O98778;Q6K1L2;C0J9K5;Q8M9G2;A8ASH1;Q29V89;O98777;Q8MFW1;Q9XPT2;Q9MU36;A9U8M5;A4QLK1;B2LMK0;B9TU71;Q5YGM2;E0X088;Q9XQY0;A9L9Z4;Q8M8V8;Q5UVH4;A9L9W8	3179	53	CID		28.8	35.4064		4	47	40	1	1269.64	-21.4166	11/97	Arabidopsis_elastase_rep1.mgf
	Low	YGQMNEPPGARMRVGLT	O98495;Q9MRV8;Q8SLS8;Q9XQY8;O98596;Q29VB8;Q9TLJ8;Q9MRN3;Q95AN2;A8ASH2;Q9GER5;Q67H80;B7S4V7;A8ASI0;Q95FQ1;Q95FY1;A0AR48;A3KLS5;B8PRL4;Q9MU34;Q95FP0;Q9MRU3;O98418;Q9TMS7;O98508;Q9MTY9;Q9XQY2;Q29S96;C7SLZ3;P19366;O98778;Q6K1L2;Q8M9G2;Q8MFX8;A8ASH1;Q29V89;O98777;O98775;Q8MFW1;Q8ME50;Q9XPT2;Q9MU36;A9U8M5;A4QLK1;B2LMK0;B9TU71;O98774;Q5YGM2;Q8MFV8;E0X088;Q9XQY0;Q6EMT4;A9L9Z4;Q8M8V8;Q5UVH4;A9L9W8	3303	56	CID		13.62	1172.09		8	47	29	1	1876.82	-51.5294	4/174	Arabidopsis_elastase_rep1.mgf
	Low	SALLGRMPS	O98495;Q9MRV8;Q8SLS8;Q29VB8;Q3L1L0;Q9MRR8;Q9MRN3;Q95AN2;Q9GER5;Q9MRF4;Q67H80;A8ASI0;Q8SLT5;Q95FY1;A0AR48;A3KLS5;B8PRL4;Q9MU34;Q95FP0;Q9MRU3;O98418;Q9TMS7;O98565;Q9MTY9;Q9XQY2;Q29S96;C7SLZ3;P19366;A7X6V1;O98778;Q6K1L2;C0J9K5;Q8M9G2;Q8MFX8;Q29V89;O98775;Q8MFW1;Q8ME50;Q9XPT2;Q9MU36;A9U8M5;A4QLK1;B2LMK0;B9TU71;O98774;Q5YGM2;Q8MFV8;E0X088;Q9XQY0;Q6EMT4;A9L9Z4;Q5UVH4;A9L9W8	3399	53	CID		11.89	1802.04		5	47	28	1	931.527	26.1707	5/83	Arabidopsis_elastase_rep1.mgf
B8PRL4	16.35	8	7	471	50.7704	5.30029	104.432	ATP synthase beta subunit (Fragment) OS=Trollius ledebouri GN=atpB PE=3 SV=1 - [B8PRL4_9MAGN]
	Confidence Icon	Sequence	Protein Accessions	# Proteins	# Protein Groups	Activation Type	Modifications	IonScore	Exp Value	Δ Score	Rank	Identity High	Homology Threshold	Charge	m/z [Da]	ΔM [ppm]	Ions Matched	Spectrum File
	High	GGATLGRIFNVLGEPV	O98495;Q9MRV8;Q8SLS8;Q29VB8;Q3L1L0;Q9TLJ8;Q9MRR8;Q95AN2;A8ASH2;Q9GER5;Q9MRF4;Q67H80;B8PRL4;Q9MU34;Q9TMS7;O98508;Q9MTY9;C7SLZ3;P19366;A7X6V1;Q6K1L2;C0J9K5;Q29V89;O98775;Q8MFW1;Q8ME50;Q9XPT2;Q9MU36;A4QLK1;Q6EMT4	1964	30	CID		76.3	0.000753493		4	48		1	1599.82	-38.6099	11/154	Arabidopsis_elastase_rep1.mgf
	High	VLIMELINNIAKA	O98495;Q9MRV8;Q8SLS8;O98596;Q9TLJ8;Q9MRR8;Q9MRN3;Q95AN2;A8ASH2;Q9MRF4;Q67H80;A8ASI0;Q8SLT5;Q95FQ1;A0AR48;A3KLS5;B8PRL4;Q9MU34;Q9MRU3;O98418;Q9TMS7;Q9MU03;O98508;O98565;Q9MTY9;Q9XQY2;C7SLZ3;P19366;A7X6V1;O98778;C0J9K5;Q8M9G2;Q8MFX8;A8ASH1;Q29V89;O98777;O98775;Q8MFW1;Q8ME50;Q9XPT2;Q9MU36;A4QLK1;B2LMK0;B9TU71;O98774;Q5YGM2;A9T278;Q8MFV8;E0X088;Q9XQY0;Q6EMT4;A9L9Z4;Q8M8V8;A9L9W8	3587	54	CID		75.39	0.000834707		4	47		1	1441.77	-52.2145	9/113	Arabidopsis_elastase_rep1.mgf
	High	VLImELINNIAKA	O98495;Q9MRV8;Q8SLS8;O98596;Q9TLJ8;Q9MRR8;Q9MRN3;Q95AN2;A8ASH2;Q9MRF4;Q67H80;A8ASI0;Q8SLT5;Q95FQ1;A0AR48;A3KLS5;B8PRL4;Q9MU34;Q9MRU3;O98418;Q9TMS7;Q9MU03;O98508;O98565;Q9MTY9;Q9XQY2;C7SLZ3;P19366;A7X6V1;O98778;C0J9K5;Q8M9G2;Q8MFX8;A8ASH1;Q29V89;O98777;O98775;Q8MFW1;Q8ME50;Q9XPT2;Q9MU36;A4QLK1;B2LMK0;B9TU71;O98774;Q5YGM2;A9T278;Q8MFV8;E0X088;Q9XQY0;Q6EMT4;A9L9Z4;Q8M8V8;A9L9W8	3587	54	CID	M4(Oxidation)	68.53	0.00441043		5	47		1	1457.76	-51.6519	9/113	Arabidopsis_elastase_rep1.mgf
	Medium	GGATLGRIFNVLGEPVxNLGPVDT	Q9TLJ8;B8PRL4	3	2	CID	X17(D)	44.82	0.872268		8	47	54	1	2411.08	-71.8147	8/252	Arabidopsis_elastase_rep1.mgf
	Low	SVPVGGATLGRIFNVLGEPV	O98495;Q9MRV8;Q8SLS8;Q29VB8;Q3L1L0;Q9TLJ8;Q9MRR8;Q95AN2;A8ASH2;Q9GER5;Q9MRF4;Q67H80;B8PRL4;Q9MU34;Q9TMS7;O98508;Q9MTY9;C7SLZ3;P19366;A7X6V1;Q6K1L2;C0J9K5;Q29V89;O98775;Q8MFW1;Q8ME50;Q9XPT2;A4QLK1;Q6EMT4	1904	29	CID		34.41	11.5646		4	48	41	1	1981.96	-71.9608	14/200	Arabidopsis_elastase_rep1.mgf
	Low	ERFLSQPFFV	O98495;Q9MRV8;Q8SLS8;Q9XQY8;O98596;Q29VB8;Q3L1L0;Q9TLJ8;Q9MRR8;Q9MRN3;Q95AN2;A8ASH2;Q9GER5;Q9MRF4;Q67H80;B7S4V7;Q95FQ1;A0AR48;A3KLS5;B8PRL4;Q9MU34;Q9MRU3;O98418;Q9TMS7;Q9MU03;O98508;O98565;Q9MTY9;Q9XQY2;Q29S96;P19366;A7X6V1;O98778;Q6K1L2;C0J9K5;Q8M9G2;A8ASH1;Q29V89;O98777;Q8MFW1;Q9XPT2;Q9MU36;A9U8M5;A4QLK1;B2LMK0;B9TU71;Q5YGM2;E0X088;Q9XQY0;A9L9Z4;Q8M8V8;Q5UVH4;A9L9W8	3179	53	CID		28.8	35.4064		4	47	40	1	1269.64	-21.4166	11/97	Arabidopsis_elastase_rep1.mgf
	Low	YGQMNEPPGARMRVGLT	O98495;Q9MRV8;Q8SLS8;Q9XQY8;O98596;Q29VB8;Q9TLJ8;Q9MRN3;Q95AN2;A8ASH2;Q9GER5;Q67H80;B7S4V7;A8ASI0;Q95FQ1;Q95FY1;A0AR48;A3KLS5;B8PRL4;Q9MU34;Q95FP0;Q9MRU3;O98418;Q9TMS7;O98508;Q9MTY9;Q9XQY2;Q29S96;C7SLZ3;P19366;O98778;Q6K1L2;Q8M9G2;Q8MFX8;A8ASH1;Q29V89;O98777;O98775;Q8MFW1;Q8ME50;Q9XPT2;Q9MU36;A9U8M5;A4QLK1;B2LMK0;B9TU71;O98774;Q5YGM2;Q8MFV8;E0X088;Q9XQY0;Q6EMT4;A9L9Z4;Q8M8V8;Q5UVH4;A9L9W8	3303	56	CID		13.62	1172.09		8	47	29	1	1876.82	-51.5294	4/174	Arabidopsis_elastase_rep1.mgf
	Low	SALLGRMPS	O98495;Q9MRV8;Q8SLS8;Q29VB8;Q3L1L0;Q9MRR8;Q9MRN3;Q95AN2;Q9GER5;Q9MRF4;Q67H80;A8ASI0;Q8SLT5;Q95FY1;A0AR48;A3KLS5;B8PRL4;Q9MU34;Q95FP0;Q9MRU3;O98418;Q9TMS7;O98565;Q9MTY9;Q9XQY2;Q29S96;C7SLZ3;P19366;A7X6V1;O98778;Q6K1L2;C0J9K5;Q8M9G2;Q8MFX8;Q29V89;O98775;Q8MFW1;Q8ME50;Q9XPT2;Q9MU36;A9U8M5;A4QLK1;B2LMK0;B9TU71;O98774;Q5YGM2;Q8MFV8;E0X088;Q9XQY0;Q6EMT4;A9L9Z4;Q5UVH4;A9L9W8	3399	53	CID		11.89	1802.04		5	47	28	1	931.527	26.1707	5/83	Arabidopsis_elastase_rep1.mgf
Q9MU34	17.01	8	7	488	52.4535	5.021	104.432	ATP synthase beta subunit (Fragment) OS=Metrosideros nervulosa GN=atpB PE=3 SV=1 - [Q9MU34_9MYRT]
	Confidence Icon	Sequence	Protein Accessions	# Proteins	# Protein Groups	Activation Type	Modifications	IonScore	Exp Value	Δ Score	Rank	Identity High	Homology Threshold	Charge	m/z [Da]	ΔM [ppm]	Ions Matched	Spectrum File
	High	GGATLGRIFNVLGEPV	O98495;Q9MRV8;Q8SLS8;Q29VB8;Q3L1L0;Q9TLJ8;Q9MRR8;Q95AN2;A8ASH2;Q9GER5;Q9MRF4;Q67H80;B8PRL4;Q9MU34;Q9TMS7;O98508;Q9MTY9;C7SLZ3;P19366;A7X6V1;Q6K1L2;C0J9K5;Q29V89;O98775;Q8MFW1;Q8ME50;Q9XPT2;Q9MU36;A4QLK1;Q6EMT4	1964	30	CID		76.3	0.000753493		4	48		1	1599.82	-38.6099	11/154	Arabidopsis_elastase_rep1.mgf
	High	VLIMELINNIAKA	O98495;Q9MRV8;Q8SLS8;O98596;Q9TLJ8;Q9MRR8;Q9MRN3;Q95AN2;A8ASH2;Q9MRF4;Q67H80;A8ASI0;Q8SLT5;Q95FQ1;A0AR48;A3KLS5;B8PRL4;Q9MU34;Q9MRU3;O98418;Q9TMS7;Q9MU03;O98508;O98565;Q9MTY9;Q9XQY2;C7SLZ3;P19366;A7X6V1;O98778;C0J9K5;Q8M9G2;Q8MFX8;A8ASH1;Q29V89;O98777;O98775;Q8MFW1;Q8ME50;Q9XPT2;Q9MU36;A4QLK1;B2LMK0;B9TU71;O98774;Q5YGM2;A9T278;Q8MFV8;E0X088;Q9XQY0;Q6EMT4;A9L9Z4;Q8M8V8;A9L9W8	3587	54	CID		75.39	0.000834707		4	47		1	1441.77	-52.2145	9/113	Arabidopsis_elastase_rep1.mgf
	High	VLImELINNIAKA	O98495;Q9MRV8;Q8SLS8;O98596;Q9TLJ8;Q9MRR8;Q9MRN3;Q95AN2;A8ASH2;Q9MRF4;Q67H80;A8ASI0;Q8SLT5;Q95FQ1;A0AR48;A3KLS5;B8PRL4;Q9MU34;Q9MRU3;O98418;Q9TMS7;Q9MU03;O98508;O98565;Q9MTY9;Q9XQY2;C7SLZ3;P19366;A7X6V1;O98778;C0J9K5;Q8M9G2;Q8MFX8;A8ASH1;Q29V89;O98777;O98775;Q8MFW1;Q8ME50;Q9XPT2;Q9MU36;A4QLK1;B2LMK0;B9TU71;O98774;Q5YGM2;A9T278;Q8MFV8;E0X088;Q9XQY0;Q6EMT4;A9L9Z4;Q8M8V8;A9L9W8	3587	54	CID	M4(Oxidation)	68.53	0.00441043		5	47		1	1457.76	-51.6519	9/113	Arabidopsis_elastase_rep1.mgf
	Low	SVPVGGATLGRIFNVLGEPV	O98495;Q9MRV8;Q8SLS8;Q29VB8;Q3L1L0;Q9TLJ8;Q9MRR8;Q95AN2;A8ASH2;Q9GER5;Q9MRF4;Q67H80;B8PRL4;Q9MU34;Q9TMS7;O98508;Q9MTY9;C7SLZ3;P19366;A7X6V1;Q6K1L2;C0J9K5;Q29V89;O98775;Q8MFW1;Q8ME50;Q9XPT2;A4QLK1;Q6EMT4	1904	29	CID		34.41	11.5646		4	48	41	1	1981.96	-71.9608	14/200	Arabidopsis_elastase_rep1.mgf
	Low	ERFLSQPFFV	O98495;Q9MRV8;Q8SLS8;Q9XQY8;O98596;Q29VB8;Q3L1L0;Q9TLJ8;Q9MRR8;Q9MRN3;Q95AN2;A8ASH2;Q9GER5;Q9MRF4;Q67H80;B7S4V7;Q95FQ1;A0AR48;A3KLS5;B8PRL4;Q9MU34;Q9MRU3;O98418;Q9TMS7;Q9MU03;O98508;O98565;Q9MTY9;Q9XQY2;Q29S96;P19366;A7X6V1;O98778;Q6K1L2;C0J9K5;Q8M9G2;A8ASH1;Q29V89;O98777;Q8MFW1;Q9XPT2;Q9MU36;A9U8M5;A4QLK1;B2LMK0;B9TU71;Q5YGM2;E0X088;Q9XQY0;A9L9Z4;Q8M8V8;Q5UVH4;A9L9W8	3179	53	CID		28.8	35.4064		4	47	40	1	1269.64	-21.4166	11/97	Arabidopsis_elastase_rep1.mgf
	Low	LQRYxELQDIIAIL	Q9MU34	2	1	CID	X5(A)	18.72	444.824		6	48	36	1	1658.84	-65.7998	6/133	Arabidopsis_elastase_rep1.mgf
	Low	YGQMNEPPGARMRVGLT	O98495;Q9MRV8;Q8SLS8;Q9XQY8;O98596;Q29VB8;Q9TLJ8;Q9MRN3;Q95AN2;A8ASH2;Q9GER5;Q67H80;B7S4V7;A8ASI0;Q95FQ1;Q95FY1;A0AR48;A3KLS5;B8PRL4;Q9MU34;Q95FP0;Q9MRU3;O98418;Q9TMS7;O98508;Q9MTY9;Q9XQY2;Q29S96;C7SLZ3;P19366;O98778;Q6K1L2;Q8M9G2;Q8MFX8;A8ASH1;Q29V89;O98777;O98775;Q8MFW1;Q8ME50;Q9XPT2;Q9MU36;A9U8M5;A4QLK1;B2LMK0;B9TU71;O98774;Q5YGM2;Q8MFV8;E0X088;Q9XQY0;Q6EMT4;A9L9Z4;Q8M8V8;Q5UVH4;A9L9W8	3303	56	CID		13.62	1172.09		8	47	29	1	1876.82	-51.5294	4/174	Arabidopsis_elastase_rep1.mgf
	Low	SALLGRMPS	O98495;Q9MRV8;Q8SLS8;Q29VB8;Q3L1L0;Q9MRR8;Q9MRN3;Q95AN2;Q9GER5;Q9MRF4;Q67H80;A8ASI0;Q8SLT5;Q95FY1;A0AR48;A3KLS5;B8PRL4;Q9MU34;Q95FP0;Q9MRU3;O98418;Q9TMS7;O98565;Q9MTY9;Q9XQY2;Q29S96;C7SLZ3;P19366;A7X6V1;O98778;Q6K1L2;C0J9K5;Q8M9G2;Q8MFX8;Q29V89;O98775;Q8MFW1;Q8ME50;Q9XPT2;Q9MU36;A9U8M5;A4QLK1;B2LMK0;B9TU71;O98774;Q5YGM2;Q8MFV8;E0X088;Q9XQY0;Q6EMT4;A9L9Z4;Q5UVH4;A9L9W8	3399	53	CID		11.89	1802.04		5	47	28	1	931.527	26.1707	5/83	Arabidopsis_elastase_rep1.mgf
O98418	16.89	7	6	456	49.0748	5.18604	104.432	ATP synthase beta subunit (Fragment) OS=Simarouba glauca GN=atpB PE=3 SV=2 - [O98418_9ROSI]
	Confidence Icon	Sequence	Protein Accessions	# Proteins	# Protein Groups	Activation Type	Modifications	IonScore	Exp Value	Δ Score	Rank	Identity High	Homology Threshold	Charge	m/z [Da]	ΔM [ppm]	Ions Matched	Spectrum File
	High	GGATLGxIFNVLGEPV	O98418;O98565	3	2	CID	X7(R)	76.3	0.000753493		9	48		1	1599.82	-38.6099	11/148	Arabidopsis_elastase_rep1.mgf
	High	VLIMELINNIAKA	O98495;Q9MRV8;Q8SLS8;O98596;Q9TLJ8;Q9MRR8;Q9MRN3;Q95AN2;A8ASH2;Q9MRF4;Q67H80;A8ASI0;Q8SLT5;Q95FQ1;A0AR48;A3KLS5;B8PRL4;Q9MU34;Q9MRU3;O98418;Q9TMS7;Q9MU03;O98508;O98565;Q9MTY9;Q9XQY2;C7SLZ3;P19366;A7X6V1;O98778;C0J9K5;Q8M9G2;Q8MFX8;A8ASH1;Q29V89;O98777;O98775;Q8MFW1;Q8ME50;Q9XPT2;Q9MU36;A4QLK1;B2LMK0;B9TU71;O98774;Q5YGM2;A9T278;Q8MFV8;E0X088;Q9XQY0;Q6EMT4;A9L9Z4;Q8M8V8;A9L9W8	3587	54	CID		75.39	0.000834707		4	47		1	1441.77	-52.2145	9/113	Arabidopsis_elastase_rep1.mgf
	High	VLImELINNIAKA	O98495;Q9MRV8;Q8SLS8;O98596;Q9TLJ8;Q9MRR8;Q9MRN3;Q95AN2;A8ASH2;Q9MRF4;Q67H80;A8ASI0;Q8SLT5;Q95FQ1;A0AR48;A3KLS5;B8PRL4;Q9MU34;Q9MRU3;O98418;Q9TMS7;Q9MU03;O98508;O98565;Q9MTY9;Q9XQY2;C7SLZ3;P19366;A7X6V1;O98778;C0J9K5;Q8M9G2;Q8MFX8;A8ASH1;Q29V89;O98777;O98775;Q8MFW1;Q8ME50;Q9XPT2;Q9MU36;A4QLK1;B2LMK0;B9TU71;O98774;Q5YGM2;A9T278;Q8MFV8;E0X088;Q9XQY0;Q6EMT4;A9L9Z4;Q8M8V8;A9L9W8	3587	54	CID	M4(Oxidation)	68.53	0.00441043		5	47		1	1457.76	-51.6519	9/113	Arabidopsis_elastase_rep1.mgf
	Low	ERFLSQPFFV	O98495;Q9MRV8;Q8SLS8;Q9XQY8;O98596;Q29VB8;Q3L1L0;Q9TLJ8;Q9MRR8;Q9MRN3;Q95AN2;A8ASH2;Q9GER5;Q9MRF4;Q67H80;B7S4V7;Q95FQ1;A0AR48;A3KLS5;B8PRL4;Q9MU34;Q9MRU3;O98418;Q9TMS7;Q9MU03;O98508;O98565;Q9MTY9;Q9XQY2;Q29S96;P19366;A7X6V1;O98778;Q6K1L2;C0J9K5;Q8M9G2;A8ASH1;Q29V89;O98777;Q8MFW1;Q9XPT2;Q9MU36;A9U8M5;A4QLK1;B2LMK0;B9TU71;Q5YGM2;E0X088;Q9XQY0;A9L9Z4;Q8M8V8;Q5UVH4;A9L9W8	3179	53	CID		28.8	35.4064		4	47	40	1	1269.64	-21.4166	11/97	Arabidopsis_elastase_rep1.mgf
	Low	DGLTRGMExIDT	O98418	2	1	CID	X9(A)	16.43	791.604		3	48	27	1	1278.64	34.1602	5/117	Arabidopsis_elastase_rep1.mgf
	Low	YGQMNEPPGARMRVGLT	O98495;Q9MRV8;Q8SLS8;Q9XQY8;O98596;Q29VB8;Q9TLJ8;Q9MRN3;Q95AN2;A8ASH2;Q9GER5;Q67H80;B7S4V7;A8ASI0;Q95FQ1;Q95FY1;A0AR48;A3KLS5;B8PRL4;Q9MU34;Q95FP0;Q9MRU3;O98418;Q9TMS7;O98508;Q9MTY9;Q9XQY2;Q29S96;C7SLZ3;P19366;O98778;Q6K1L2;Q8M9G2;Q8MFX8;A8ASH1;Q29V89;O98777;O98775;Q8MFW1;Q8ME50;Q9XPT2;Q9MU36;A9U8M5;A4QLK1;B2LMK0;B9TU71;O98774;Q5YGM2;Q8MFV8;E0X088;Q9XQY0;Q6EMT4;A9L9Z4;Q8M8V8;Q5UVH4;A9L9W8	3303	56	CID		13.62	1172.09		8	47	29	1	1876.82	-51.5294	4/174	Arabidopsis_elastase_rep1.mgf
	Low	SALLGRMPS	O98495;Q9MRV8;Q8SLS8;Q29VB8;Q3L1L0;Q9MRR8;Q9MRN3;Q95AN2;Q9GER5;Q9MRF4;Q67H80;A8ASI0;Q8SLT5;Q95FY1;A0AR48;A3KLS5;B8PRL4;Q9MU34;Q95FP0;Q9MRU3;O98418;Q9TMS7;O98565;Q9MTY9;Q9XQY2;Q29S96;C7SLZ3;P19366;A7X6V1;O98778;Q6K1L2;C0J9K5;Q8M9G2;Q8MFX8;Q29V89;O98775;Q8MFW1;Q8ME50;Q9XPT2;Q9MU36;A9U8M5;A4QLK1;B2LMK0;B9TU71;O98774;Q5YGM2;Q8MFV8;E0X088;Q9XQY0;Q6EMT4;A9L9Z4;Q5UVH4;A9L9W8	3399	53	CID		11.89	1802.04		5	47	28	1	931.527	26.1707	5/83	Arabidopsis_elastase_rep1.mgf
Q9TMS7	17.94	9	8	496	53.2546	5.18604	104.432	ATP synthase beta subunit (Fragment) OS=Eucharis grandiflora GN=atpB PE=3 SV=1 - [Q9TMS7_EUCGA]
	Confidence Icon	Sequence	Protein Accessions	# Proteins	# Protein Groups	Activation Type	Modifications	IonScore	Exp Value	Δ Score	Rank	Identity High	Homology Threshold	Charge	m/z [Da]	ΔM [ppm]	Ions Matched	Spectrum File
	High	GGATLGRIFNVLGEPV	O98495;Q9MRV8;Q8SLS8;Q29VB8;Q3L1L0;Q9TLJ8;Q9MRR8;Q95AN2;A8ASH2;Q9GER5;Q9MRF4;Q67H80;B8PRL4;Q9MU34;Q9TMS7;O98508;Q9MTY9;C7SLZ3;P19366;A7X6V1;Q6K1L2;C0J9K5;Q29V89;O98775;Q8MFW1;Q8ME50;Q9XPT2;Q9MU36;A4QLK1;Q6EMT4	1964	30	CID		76.3	0.000753493		4	48		1	1599.82	-38.6099	11/154	Arabidopsis_elastase_rep1.mgf
	High	VLIMELINNIAKA	O98495;Q9MRV8;Q8SLS8;O98596;Q9TLJ8;Q9MRR8;Q9MRN3;Q95AN2;A8ASH2;Q9MRF4;Q67H80;A8ASI0;Q8SLT5;Q95FQ1;A0AR48;A3KLS5;B8PRL4;Q9MU34;Q9MRU3;O98418;Q9TMS7;Q9MU03;O98508;O98565;Q9MTY9;Q9XQY2;C7SLZ3;P19366;A7X6V1;O98778;C0J9K5;Q8M9G2;Q8MFX8;A8ASH1;Q29V89;O98777;O98775;Q8MFW1;Q8ME50;Q9XPT2;Q9MU36;A4QLK1;B2LMK0;B9TU71;O98774;Q5YGM2;A9T278;Q8MFV8;E0X088;Q9XQY0;Q6EMT4;A9L9Z4;Q8M8V8;A9L9W8	3587	54	CID		75.39	0.000834707		4	47		1	1441.77	-52.2145	9/113	Arabidopsis_elastase_rep1.mgf
	High	VLImELINNIAKA	O98495;Q9MRV8;Q8SLS8;O98596;Q9TLJ8;Q9MRR8;Q9MRN3;Q95AN2;A8ASH2;Q9MRF4;Q67H80;A8ASI0;Q8SLT5;Q95FQ1;A0AR48;A3KLS5;B8PRL4;Q9MU34;Q9MRU3;O98418;Q9TMS7;Q9MU03;O98508;O98565;Q9MTY9;Q9XQY2;C7SLZ3;P19366;A7X6V1;O98778;C0J9K5;Q8M9G2;Q8MFX8;A8ASH1;Q29V89;O98777;O98775;Q8MFW1;Q8ME50;Q9XPT2;Q9MU36;A4QLK1;B2LMK0;B9TU71;O98774;Q5YGM2;A9T278;Q8MFV8;E0X088;Q9XQY0;Q6EMT4;A9L9Z4;Q8M8V8;A9L9W8	3587	54	CID	M4(Oxidation)	68.53	0.00441043		5	47		1	1457.76	-51.6519	9/113	Arabidopsis_elastase_rep1.mgf
	Medium	GGATLGRIFNVLGEPVDNLGPVDT	O98495;Q9MRV8;Q8SLS8;Q29VB8;Q9MRR8;A8ASH2;Q9GER5;Q9MRF4;Q9TMS7;Q9MTY9;C7SLZ3;P19366;A7X6V1;Q6K1L2;O98775;Q8ME50;Q9XPT2;Q9MU36;A4QLK1;Q6EMT4	1284	20	CID		44.82	0.872268		4	47	54	1	2411.08	-71.8147	8/252	Arabidopsis_elastase_rep1.mgf
	Low	SVPVGGATLGRIFNVLGEPV	O98495;Q9MRV8;Q8SLS8;Q29VB8;Q3L1L0;Q9TLJ8;Q9MRR8;Q95AN2;A8ASH2;Q9GER5;Q9MRF4;Q67H80;B8PRL4;Q9MU34;Q9TMS7;O98508;Q9MTY9;C7SLZ3;P19366;A7X6V1;Q6K1L2;C0J9K5;Q29V89;O98775;Q8MFW1;Q8ME50;Q9XPT2;A4QLK1;Q6EMT4	1904	29	CID		34.41	11.5646		4	48	41	1	1981.96	-71.9608	14/200	Arabidopsis_elastase_rep1.mgf
	Low	ERFLSQPFFV	O98495;Q9MRV8;Q8SLS8;Q9XQY8;O98596;Q29VB8;Q3L1L0;Q9TLJ8;Q9MRR8;Q9MRN3;Q95AN2;A8ASH2;Q9GER5;Q9MRF4;Q67H80;B7S4V7;Q95FQ1;A0AR48;A3KLS5;B8PRL4;Q9MU34;Q9MRU3;O98418;Q9TMS7;Q9MU03;O98508;O98565;Q9MTY9;Q9XQY2;Q29S96;P19366;A7X6V1;O98778;Q6K1L2;C0J9K5;Q8M9G2;A8ASH1;Q29V89;O98777;Q8MFW1;Q9XPT2;Q9MU36;A9U8M5;A4QLK1;B2LMK0;B9TU71;Q5YGM2;E0X088;Q9XQY0;A9L9Z4;Q8M8V8;Q5UVH4;A9L9W8	3179	53	CID		28.8	35.4064		4	47	40	1	1269.64	-21.4166	11/97	Arabidopsis_elastase_rep1.mgf
	Low	DGLTRGMEAIDT	Q9TMS7	5	1	CID		16.43	791.604		2	48	27	1	1278.64	34.1602	5/117	Arabidopsis_elastase_rep1.mgf
	Low	YGQMNEPPGARMRVGLT	O98495;Q9MRV8;Q8SLS8;Q9XQY8;O98596;Q29VB8;Q9TLJ8;Q9MRN3;Q95AN2;A8ASH2;Q9GER5;Q67H80;B7S4V7;A8ASI0;Q95FQ1;Q95FY1;A0AR48;A3KLS5;B8PRL4;Q9MU34;Q95FP0;Q9MRU3;O98418;Q9TMS7;O98508;Q9MTY9;Q9XQY2;Q29S96;C7SLZ3;P19366;O98778;Q6K1L2;Q8M9G2;Q8MFX8;A8ASH1;Q29V89;O98777;O98775;Q8MFW1;Q8ME50;Q9XPT2;Q9MU36;A9U8M5;A4QLK1;B2LMK0;B9TU71;O98774;Q5YGM2;Q8MFV8;E0X088;Q9XQY0;Q6EMT4;A9L9Z4;Q8M8V8;Q5UVH4;A9L9W8	3303	56	CID		13.62	1172.09		8	47	29	1	1876.82	-51.5294	4/174	Arabidopsis_elastase_rep1.mgf
	Low	SALLGRMPS	O98495;Q9MRV8;Q8SLS8;Q29VB8;Q3L1L0;Q9MRR8;Q9MRN3;Q95AN2;Q9GER5;Q9MRF4;Q67H80;A8ASI0;Q8SLT5;Q95FY1;A0AR48;A3KLS5;B8PRL4;Q9MU34;Q95FP0;Q9MRU3;O98418;Q9TMS7;O98565;Q9MTY9;Q9XQY2;Q29S96;C7SLZ3;P19366;A7X6V1;O98778;Q6K1L2;C0J9K5;Q8M9G2;Q8MFX8;Q29V89;O98775;Q8MFW1;Q8ME50;Q9XPT2;Q9MU36;A9U8M5;A4QLK1;B2LMK0;B9TU71;O98774;Q5YGM2;Q8MFV8;E0X088;Q9XQY0;Q6EMT4;A9L9Z4;Q5UVH4;A9L9W8	3399	53	CID		11.89	1802.04		5	47	28	1	931.527	26.1707	5/83	Arabidopsis_elastase_rep1.mgf
O98508	14.08	7	6	490	52.5538	5.2876	104.432	ATP synthase beta subunit (Fragment) OS=Roupala macrophylla GN=atpB PE=3 SV=1 - [O98508_9MAGN]
	Confidence Icon	Sequence	Protein Accessions	# Proteins	# Protein Groups	Activation Type	Modifications	IonScore	Exp Value	Δ Score	Rank	Identity High	Homology Threshold	Charge	m/z [Da]	ΔM [ppm]	Ions Matched	Spectrum File
	High	GGATLGRIFNVLGEPV	O98495;Q9MRV8;Q8SLS8;Q29VB8;Q3L1L0;Q9TLJ8;Q9MRR8;Q95AN2;A8ASH2;Q9GER5;Q9MRF4;Q67H80;B8PRL4;Q9MU34;Q9TMS7;O98508;Q9MTY9;C7SLZ3;P19366;A7X6V1;Q6K1L2;C0J9K5;Q29V89;O98775;Q8MFW1;Q8ME50;Q9XPT2;Q9MU36;A4QLK1;Q6EMT4	1964	30	CID		76.3	0.000753493		4	48		1	1599.82	-38.6099	11/154	Arabidopsis_elastase_rep1.mgf
	High	VLIMELINNIAKA	O98495;Q9MRV8;Q8SLS8;O98596;Q9TLJ8;Q9MRR8;Q9MRN3;Q95AN2;A8ASH2;Q9MRF4;Q67H80;A8ASI0;Q8SLT5;Q95FQ1;A0AR48;A3KLS5;B8PRL4;Q9MU34;Q9MRU3;O98418;Q9TMS7;Q9MU03;O98508;O98565;Q9MTY9;Q9XQY2;C7SLZ3;P19366;A7X6V1;O98778;C0J9K5;Q8M9G2;Q8MFX8;A8ASH1;Q29V89;O98777;O98775;Q8MFW1;Q8ME50;Q9XPT2;Q9MU36;A4QLK1;B2LMK0;B9TU71;O98774;Q5YGM2;A9T278;Q8MFV8;E0X088;Q9XQY0;Q6EMT4;A9L9Z4;Q8M8V8;A9L9W8	3587	54	CID		75.39	0.000834707		4	47		1	1441.77	-52.2145	9/113	Arabidopsis_elastase_rep1.mgf
	High	VLImELINNIAKA	O98495;Q9MRV8;Q8SLS8;O98596;Q9TLJ8;Q9MRR8;Q9MRN3;Q95AN2;A8ASH2;Q9MRF4;Q67H80;A8ASI0;Q8SLT5;Q95FQ1;A0AR48;A3KLS5;B8PRL4;Q9MU34;Q9MRU3;O98418;Q9TMS7;Q9MU03;O98508;O98565;Q9MTY9;Q9XQY2;C7SLZ3;P19366;A7X6V1;O98778;C0J9K5;Q8M9G2;Q8MFX8;A8ASH1;Q29V89;O98777;O98775;Q8MFW1;Q8ME50;Q9XPT2;Q9MU36;A4QLK1;B2LMK0;B9TU71;O98774;Q5YGM2;A9T278;Q8MFV8;E0X088;Q9XQY0;Q6EMT4;A9L9Z4;Q8M8V8;A9L9W8	3587	54	CID	M4(Oxidation)	68.53	0.00441043		5	47		1	1457.76	-51.6519	9/113	Arabidopsis_elastase_rep1.mgf
	Low	SVPVGGATLGRIFNVLGEPV	O98495;Q9MRV8;Q8SLS8;Q29VB8;Q3L1L0;Q9TLJ8;Q9MRR8;Q95AN2;A8ASH2;Q9GER5;Q9MRF4;Q67H80;B8PRL4;Q9MU34;Q9TMS7;O98508;Q9MTY9;C7SLZ3;P19366;A7X6V1;Q6K1L2;C0J9K5;Q29V89;O98775;Q8MFW1;Q8ME50;Q9XPT2;A4QLK1;Q6EMT4	1904	29	CID		34.41	11.5646		4	48	41	1	1981.96	-71.9608	14/200	Arabidopsis_elastase_rep1.mgf
	Low	ERFLSQPFFV	O98495;Q9MRV8;Q8SLS8;Q9XQY8;O98596;Q29VB8;Q3L1L0;Q9TLJ8;Q9MRR8;Q9MRN3;Q95AN2;A8ASH2;Q9GER5;Q9MRF4;Q67H80;B7S4V7;Q95FQ1;A0AR48;A3KLS5;B8PRL4;Q9MU34;Q9MRU3;O98418;Q9TMS7;Q9MU03;O98508;O98565;Q9MTY9;Q9XQY2;Q29S96;P19366;A7X6V1;O98778;Q6K1L2;C0J9K5;Q8M9G2;A8ASH1;Q29V89;O98777;Q8MFW1;Q9XPT2;Q9MU36;A9U8M5;A4QLK1;B2LMK0;B9TU71;Q5YGM2;E0X088;Q9XQY0;A9L9Z4;Q8M8V8;Q5UVH4;A9L9W8	3179	53	CID		28.8	35.4064		4	47	40	1	1269.64	-21.4166	11/97	Arabidopsis_elastase_rep1.mgf
	Low	YGQMNEPPGARMRVGLT	O98495;Q9MRV8;Q8SLS8;Q9XQY8;O98596;Q29VB8;Q9TLJ8;Q9MRN3;Q95AN2;A8ASH2;Q9GER5;Q67H80;B7S4V7;A8ASI0;Q95FQ1;Q95FY1;A0AR48;A3KLS5;B8PRL4;Q9MU34;Q95FP0;Q9MRU3;O98418;Q9TMS7;O98508;Q9MTY9;Q9XQY2;Q29S96;C7SLZ3;P19366;O98778;Q6K1L2;Q8M9G2;Q8MFX8;A8ASH1;Q29V89;O98777;O98775;Q8MFW1;Q8ME50;Q9XPT2;Q9MU36;A9U8M5;A4QLK1;B2LMK0;B9TU71;O98774;Q5YGM2;Q8MFV8;E0X088;Q9XQY0;Q6EMT4;A9L9Z4;Q8M8V8;Q5UVH4;A9L9W8	3303	56	CID		13.62	1172.09		8	47	29	1	1876.82	-51.5294	4/174	Arabidopsis_elastase_rep1.mgf
	Low	SALLGRxPS	O98508;Q8M8V8	3	2	CID	X7(M)	11.89	1802.04		7	47	28	1	931.527	26.1707	5/83	Arabidopsis_elastase_rep1.mgf
O98565	10.66	6	5	488	52.3273	5.07178	104.432	ATP synthase beta subunit (Fragment) OS=Samadera baileyana GN=atpB PE=3 SV=2 - [O98565_9ROSI]
	Confidence Icon	Sequence	Protein Accessions	# Proteins	# Protein Groups	Activation Type	Modifications	IonScore	Exp Value	Δ Score	Rank	Identity High	Homology Threshold	Charge	m/z [Da]	ΔM [ppm]	Ions Matched	Spectrum File
	High	GGATLGxIFNVLGEPV	O98418;O98565	3	2	CID	X7(R)	76.3	0.000753493		9	48		1	1599.82	-38.6099	11/148	Arabidopsis_elastase_rep1.mgf
	High	VLIMELINNIAKA	O98495;Q9MRV8;Q8SLS8;O98596;Q9TLJ8;Q9MRR8;Q9MRN3;Q95AN2;A8ASH2;Q9MRF4;Q67H80;A8ASI0;Q8SLT5;Q95FQ1;A0AR48;A3KLS5;B8PRL4;Q9MU34;Q9MRU3;O98418;Q9TMS7;Q9MU03;O98508;O98565;Q9MTY9;Q9XQY2;C7SLZ3;P19366;A7X6V1;O98778;C0J9K5;Q8M9G2;Q8MFX8;A8ASH1;Q29V89;O98777;O98775;Q8MFW1;Q8ME50;Q9XPT2;Q9MU36;A4QLK1;B2LMK0;B9TU71;O98774;Q5YGM2;A9T278;Q8MFV8;E0X088;Q9XQY0;Q6EMT4;A9L9Z4;Q8M8V8;A9L9W8	3587	54	CID		75.39	0.000834707		4	47		1	1441.77	-52.2145	9/113	Arabidopsis_elastase_rep1.mgf
	High	VLImELINNIAKA	O98495;Q9MRV8;Q8SLS8;O98596;Q9TLJ8;Q9MRR8;Q9MRN3;Q95AN2;A8ASH2;Q9MRF4;Q67H80;A8ASI0;Q8SLT5;Q95FQ1;A0AR48;A3KLS5;B8PRL4;Q9MU34;Q9MRU3;O98418;Q9TMS7;Q9MU03;O98508;O98565;Q9MTY9;Q9XQY2;C7SLZ3;P19366;A7X6V1;O98778;C0J9K5;Q8M9G2;Q8MFX8;A8ASH1;Q29V89;O98777;O98775;Q8MFW1;Q8ME50;Q9XPT2;Q9MU36;A4QLK1;B2LMK0;B9TU71;O98774;Q5YGM2;A9T278;Q8MFV8;E0X088;Q9XQY0;Q6EMT4;A9L9Z4;Q8M8V8;A9L9W8	3587	54	CID	M4(Oxidation)	68.53	0.00441043		5	47		1	1457.76	-51.6519	9/113	Arabidopsis_elastase_rep1.mgf
	Low	SVPVGGATLGxIFNVLGEPV	O98565	1	1	CID	X11(R)	34.41	11.5646		9	48	41	1	1981.96	-71.9608	14/194	Arabidopsis_elastase_rep1.mgf
	Low	ERFLSQPFFV	O98495;Q9MRV8;Q8SLS8;Q9XQY8;O98596;Q29VB8;Q3L1L0;Q9TLJ8;Q9MRR8;Q9MRN3;Q95AN2;A8ASH2;Q9GER5;Q9MRF4;Q67H80;B7S4V7;Q95FQ1;A0AR48;A3KLS5;B8PRL4;Q9MU34;Q9MRU3;O98418;Q9TMS7;Q9MU03;O98508;O98565;Q9MTY9;Q9XQY2;Q29S96;P19366;A7X6V1;O98778;Q6K1L2;C0J9K5;Q8M9G2;A8ASH1;Q29V89;O98777;Q8MFW1;Q9XPT2;Q9MU36;A9U8M5;A4QLK1;B2LMK0;B9TU71;Q5YGM2;E0X088;Q9XQY0;A9L9Z4;Q8M8V8;Q5UVH4;A9L9W8	3179	53	CID		28.8	35.4064		4	47	40	1	1269.64	-21.4166	11/97	Arabidopsis_elastase_rep1.mgf
	Low	SALLGRMPS	O98495;Q9MRV8;Q8SLS8;Q29VB8;Q3L1L0;Q9MRR8;Q9MRN3;Q95AN2;Q9GER5;Q9MRF4;Q67H80;A8ASI0;Q8SLT5;Q95FY1;A0AR48;A3KLS5;B8PRL4;Q9MU34;Q95FP0;Q9MRU3;O98418;Q9TMS7;O98565;Q9MTY9;Q9XQY2;Q29S96;C7SLZ3;P19366;A7X6V1;O98778;Q6K1L2;C0J9K5;Q8M9G2;Q8MFX8;Q29V89;O98775;Q8MFW1;Q8ME50;Q9XPT2;Q9MU36;A9U8M5;A4QLK1;B2LMK0;B9TU71;O98774;Q5YGM2;Q8MFV8;E0X088;Q9XQY0;Q6EMT4;A9L9Z4;Q5UVH4;A9L9W8	3399	53	CID		11.89	1802.04		5	47	28	1	931.527	26.1707	5/83	Arabidopsis_elastase_rep1.mgf
Q9MTY9	19.46	9	8	483	52.187	5.08447	104.432	ATP synthase beta subunit (Fragment) OS=Saintpaulia ionantha GN=atpB PE=3 SV=1 - [Q9MTY9_9LAMI]
	Confidence Icon	Sequence	Protein Accessions	# Proteins	# Protein Groups	Activation Type	Modifications	IonScore	Exp Value	Δ Score	Rank	Identity High	Homology Threshold	Charge	m/z [Da]	ΔM [ppm]	Ions Matched	Spectrum File
	High	GGATLGRIFNVLGEPV	O98495;Q9MRV8;Q8SLS8;Q29VB8;Q3L1L0;Q9TLJ8;Q9MRR8;Q95AN2;A8ASH2;Q9GER5;Q9MRF4;Q67H80;B8PRL4;Q9MU34;Q9TMS7;O98508;Q9MTY9;C7SLZ3;P19366;A7X6V1;Q6K1L2;C0J9K5;Q29V89;O98775;Q8MFW1;Q8ME50;Q9XPT2;Q9MU36;A4QLK1;Q6EMT4	1964	30	CID		76.3	0.000753493		4	48		1	1599.82	-38.6099	11/154	Arabidopsis_elastase_rep1.mgf
	High	VLIMELINNIAKA	O98495;Q9MRV8;Q8SLS8;O98596;Q9TLJ8;Q9MRR8;Q9MRN3;Q95AN2;A8ASH2;Q9MRF4;Q67H80;A8ASI0;Q8SLT5;Q95FQ1;A0AR48;A3KLS5;B8PRL4;Q9MU34;Q9MRU3;O98418;Q9TMS7;Q9MU03;O98508;O98565;Q9MTY9;Q9XQY2;C7SLZ3;P19366;A7X6V1;O98778;C0J9K5;Q8M9G2;Q8MFX8;A8ASH1;Q29V89;O98777;O98775;Q8MFW1;Q8ME50;Q9XPT2;Q9MU36;A4QLK1;B2LMK0;B9TU71;O98774;Q5YGM2;A9T278;Q8MFV8;E0X088;Q9XQY0;Q6EMT4;A9L9Z4;Q8M8V8;A9L9W8	3587	54	CID		75.39	0.000834707		4	47		1	1441.77	-52.2145	9/113	Arabidopsis_elastase_rep1.mgf
	High	VLImELINNIAKA	O98495;Q9MRV8;Q8SLS8;O98596;Q9TLJ8;Q9MRR8;Q9MRN3;Q95AN2;A8ASH2;Q9MRF4;Q67H80;A8ASI0;Q8SLT5;Q95FQ1;A0AR48;A3KLS5;B8PRL4;Q9MU34;Q9MRU3;O98418;Q9TMS7;Q9MU03;O98508;O98565;Q9MTY9;Q9XQY2;C7SLZ3;P19366;A7X6V1;O98778;C0J9K5;Q8M9G2;Q8MFX8;A8ASH1;Q29V89;O98777;O98775;Q8MFW1;Q8ME50;Q9XPT2;Q9MU36;A4QLK1;B2LMK0;B9TU71;O98774;Q5YGM2;A9T278;Q8MFV8;E0X088;Q9XQY0;Q6EMT4;A9L9Z4;Q8M8V8;A9L9W8	3587	54	CID	M4(Oxidation)	68.53	0.00441043		5	47		1	1457.76	-51.6519	9/113	Arabidopsis_elastase_rep1.mgf
	Medium	GGATLGRIFNVLGEPVDNLGPVDT	O98495;Q9MRV8;Q8SLS8;Q29VB8;Q9MRR8;A8ASH2;Q9GER5;Q9MRF4;Q9TMS7;Q9MTY9;C7SLZ3;P19366;A7X6V1;Q6K1L2;O98775;Q8ME50;Q9XPT2;Q9MU36;A4QLK1;Q6EMT4	1284	20	CID		44.82	0.872268		4	47	54	1	2411.08	-71.8147	8/252	Arabidopsis_elastase_rep1.mgf
	Low	SVPVGGATLGRIFNVLGEPV	O98495;Q9MRV8;Q8SLS8;Q29VB8;Q3L1L0;Q9TLJ8;Q9MRR8;Q95AN2;A8ASH2;Q9GER5;Q9MRF4;Q67H80;B8PRL4;Q9MU34;Q9TMS7;O98508;Q9MTY9;C7SLZ3;P19366;A7X6V1;Q6K1L2;C0J9K5;Q29V89;O98775;Q8MFW1;Q8ME50;Q9XPT2;A4QLK1;Q6EMT4	1904	29	CID		34.41	11.5646		4	48	41	1	1981.96	-71.9608	14/200	Arabidopsis_elastase_rep1.mgf
	Low	ERFLSQPFFV	O98495;Q9MRV8;Q8SLS8;Q9XQY8;O98596;Q29VB8;Q3L1L0;Q9TLJ8;Q9MRR8;Q9MRN3;Q95AN2;A8ASH2;Q9GER5;Q9MRF4;Q67H80;B7S4V7;Q95FQ1;A0AR48;A3KLS5;B8PRL4;Q9MU34;Q9MRU3;O98418;Q9TMS7;Q9MU03;O98508;O98565;Q9MTY9;Q9XQY2;Q29S96;P19366;A7X6V1;O98778;Q6K1L2;C0J9K5;Q8M9G2;A8ASH1;Q29V89;O98777;Q8MFW1;Q9XPT2;Q9MU36;A9U8M5;A4QLK1;B2LMK0;B9TU71;Q5YGM2;E0X088;Q9XQY0;A9L9Z4;Q8M8V8;Q5UVH4;A9L9W8	3179	53	CID		28.8	35.4064		4	47	40	1	1269.64	-21.4166	11/97	Arabidopsis_elastase_rep1.mgf
	Low	EVFTGSSGKYVDLAETI	Q9MTY9	2	1	CID		23.96	131.866		7	48	41	1	1815.92	11.806	7/167	Arabidopsis_elastase_rep1.mgf
	Low	YGQMNEPPGARMRVGLT	O98495;Q9MRV8;Q8SLS8;Q9XQY8;O98596;Q29VB8;Q9TLJ8;Q9MRN3;Q95AN2;A8ASH2;Q9GER5;Q67H80;B7S4V7;A8ASI0;Q95FQ1;Q95FY1;A0AR48;A3KLS5;B8PRL4;Q9MU34;Q95FP0;Q9MRU3;O98418;Q9TMS7;O98508;Q9MTY9;Q9XQY2;Q29S96;C7SLZ3;P19366;O98778;Q6K1L2;Q8M9G2;Q8MFX8;A8ASH1;Q29V89;O98777;O98775;Q8MFW1;Q8ME50;Q9XPT2;Q9MU36;A9U8M5;A4QLK1;B2LMK0;B9TU71;O98774;Q5YGM2;Q8MFV8;E0X088;Q9XQY0;Q6EMT4;A9L9Z4;Q8M8V8;Q5UVH4;A9L9W8	3303	56	CID		13.62	1172.09		8	47	29	1	1876.82	-51.5294	4/174	Arabidopsis_elastase_rep1.mgf
	Low	SALLGRMPS	O98495;Q9MRV8;Q8SLS8;Q29VB8;Q3L1L0;Q9MRR8;Q9MRN3;Q95AN2;Q9GER5;Q9MRF4;Q67H80;A8ASI0;Q8SLT5;Q95FY1;A0AR48;A3KLS5;B8PRL4;Q9MU34;Q95FP0;Q9MRU3;O98418;Q9TMS7;O98565;Q9MTY9;Q9XQY2;Q29S96;C7SLZ3;P19366;A7X6V1;O98778;Q6K1L2;C0J9K5;Q8M9G2;Q8MFX8;Q29V89;O98775;Q8MFW1;Q8ME50;Q9XPT2;Q9MU36;A9U8M5;A4QLK1;B2LMK0;B9TU71;O98774;Q5YGM2;Q8MFV8;E0X088;Q9XQY0;Q6EMT4;A9L9Z4;Q5UVH4;A9L9W8	3399	53	CID		11.89	1802.04		5	47	28	1	931.527	26.1707	5/83	Arabidopsis_elastase_rep1.mgf
Q9XQY2	16.24	8	7	474	51.1096	5.23682	104.432	ATP synthase beta subunit (Fragment) OS=Sarcandra glabra GN=atpB PE=3 SV=1 - [Q9XQY2_9MAGN]
	Confidence Icon	Sequence	Protein Accessions	# Proteins	# Protein Groups	Activation Type	Modifications	IonScore	Exp Value	Δ Score	Rank	Identity High	Homology Threshold	Charge	m/z [Da]	ΔM [ppm]	Ions Matched	Spectrum File
	High	GGATLGRIFNVLGxPV	Q9XQY2	2	1	CID	X14(E)	76.3	0.000753493		5	48		1	1599.82	-38.6099	11/144	Arabidopsis_elastase_rep1.mgf
	High	VLIMELINNIAKA	O98495;Q9MRV8;Q8SLS8;O98596;Q9TLJ8;Q9MRR8;Q9MRN3;Q95AN2;A8ASH2;Q9MRF4;Q67H80;A8ASI0;Q8SLT5;Q95FQ1;A0AR48;A3KLS5;B8PRL4;Q9MU34;Q9MRU3;O98418;Q9TMS7;Q9MU03;O98508;O98565;Q9MTY9;Q9XQY2;C7SLZ3;P19366;A7X6V1;O98778;C0J9K5;Q8M9G2;Q8MFX8;A8ASH1;Q29V89;O98777;O98775;Q8MFW1;Q8ME50;Q9XPT2;Q9MU36;A4QLK1;B2LMK0;B9TU71;O98774;Q5YGM2;A9T278;Q8MFV8;E0X088;Q9XQY0;Q6EMT4;A9L9Z4;Q8M8V8;A9L9W8	3587	54	CID		75.39	0.000834707		4	47		1	1441.77	-52.2145	9/113	Arabidopsis_elastase_rep1.mgf
	High	VLImELINNIAKA	O98495;Q9MRV8;Q8SLS8;O98596;Q9TLJ8;Q9MRR8;Q9MRN3;Q95AN2;A8ASH2;Q9MRF4;Q67H80;A8ASI0;Q8SLT5;Q95FQ1;A0AR48;A3KLS5;B8PRL4;Q9MU34;Q9MRU3;O98418;Q9TMS7;Q9MU03;O98508;O98565;Q9MTY9;Q9XQY2;C7SLZ3;P19366;A7X6V1;O98778;C0J9K5;Q8M9G2;Q8MFX8;A8ASH1;Q29V89;O98777;O98775;Q8MFW1;Q8ME50;Q9XPT2;Q9MU36;A4QLK1;B2LMK0;B9TU71;O98774;Q5YGM2;A9T278;Q8MFV8;E0X088;Q9XQY0;Q6EMT4;A9L9Z4;Q8M8V8;A9L9W8	3587	54	CID	M4(Oxidation)	68.53	0.00441043		5	47		1	1457.76	-51.6519	9/113	Arabidopsis_elastase_rep1.mgf
	Medium	GGATLGRIFNVLGxPVDNLGPVDT	Q9XQY2	2	1	CID	X14(E)	44.82	0.872268		10	47	54	1	2411.08	-71.8147	8/252	Arabidopsis_elastase_rep1.mgf
	Low	SVPVGGATLGRIFNVLGxPV	Q9XQY2	1	1	CID	X18(E)	34.41	11.5646		5	48	41	1	1981.96	-71.9608	14/190	Arabidopsis_elastase_rep1.mgf
	Low	ERFLSQPFFV	O98495;Q9MRV8;Q8SLS8;Q9XQY8;O98596;Q29VB8;Q3L1L0;Q9TLJ8;Q9MRR8;Q9MRN3;Q95AN2;A8ASH2;Q9GER5;Q9MRF4;Q67H80;B7S4V7;Q95FQ1;A0AR48;A3KLS5;B8PRL4;Q9MU34;Q9MRU3;O98418;Q9TMS7;Q9MU03;O98508;O98565;Q9MTY9;Q9XQY2;Q29S96;P19366;A7X6V1;O98778;Q6K1L2;C0J9K5;Q8M9G2;A8ASH1;Q29V89;O98777;Q8MFW1;Q9XPT2;Q9MU36;A9U8M5;A4QLK1;B2LMK0;B9TU71;Q5YGM2;E0X088;Q9XQY0;A9L9Z4;Q8M8V8;Q5UVH4;A9L9W8	3179	53	CID		28.8	35.4064		4	47	40	1	1269.64	-21.4166	11/97	Arabidopsis_elastase_rep1.mgf
	Low	YGQMNEPPGARMRVGLT	O98495;Q9MRV8;Q8SLS8;Q9XQY8;O98596;Q29VB8;Q9TLJ8;Q9MRN3;Q95AN2;A8ASH2;Q9GER5;Q67H80;B7S4V7;A8ASI0;Q95FQ1;Q95FY1;A0AR48;A3KLS5;B8PRL4;Q9MU34;Q95FP0;Q9MRU3;O98418;Q9TMS7;O98508;Q9MTY9;Q9XQY2;Q29S96;C7SLZ3;P19366;O98778;Q6K1L2;Q8M9G2;Q8MFX8;A8ASH1;Q29V89;O98777;O98775;Q8MFW1;Q8ME50;Q9XPT2;Q9MU36;A9U8M5;A4QLK1;B2LMK0;B9TU71;O98774;Q5YGM2;Q8MFV8;E0X088;Q9XQY0;Q6EMT4;A9L9Z4;Q8M8V8;Q5UVH4;A9L9W8	3303	56	CID		13.62	1172.09		8	47	29	1	1876.82	-51.5294	4/174	Arabidopsis_elastase_rep1.mgf
	Low	SALLGRMPS	O98495;Q9MRV8;Q8SLS8;Q29VB8;Q3L1L0;Q9MRR8;Q9MRN3;Q95AN2;Q9GER5;Q9MRF4;Q67H80;A8ASI0;Q8SLT5;Q95FY1;A0AR48;A3KLS5;B8PRL4;Q9MU34;Q95FP0;Q9MRU3;O98418;Q9TMS7;O98565;Q9MTY9;Q9XQY2;Q29S96;C7SLZ3;P19366;A7X6V1;O98778;Q6K1L2;C0J9K5;Q8M9G2;Q8MFX8;Q29V89;O98775;Q8MFW1;Q8ME50;Q9XPT2;Q9MU36;A9U8M5;A4QLK1;B2LMK0;B9TU71;O98774;Q5YGM2;Q8MFV8;E0X088;Q9XQY0;Q6EMT4;A9L9Z4;Q5UVH4;A9L9W8	3399	53	CID		11.89	1802.04		5	47	28	1	931.527	26.1707	5/83	Arabidopsis_elastase_rep1.mgf
C7SLZ3	19.35	10	8	491	52.8099	5.57959	104.432	ATP synthase CF1 beta subunit (Fragment) OS=Joinvillea plicata GN=atpB PE=3 SV=1 - [C7SLZ3_9POAL]
	Confidence Icon	Sequence	Protein Accessions	# Proteins	# Protein Groups	Activation Type	Modifications	IonScore	Exp Value	Δ Score	Rank	Identity High	Homology Threshold	Charge	m/z [Da]	ΔM [ppm]	Ions Matched	Spectrum File
	High	GGATLGRIFNVLGEPV	O98495;Q9MRV8;Q8SLS8;Q29VB8;Q3L1L0;Q9TLJ8;Q9MRR8;Q95AN2;A8ASH2;Q9GER5;Q9MRF4;Q67H80;B8PRL4;Q9MU34;Q9TMS7;O98508;Q9MTY9;C7SLZ3;P19366;A7X6V1;Q6K1L2;C0J9K5;Q29V89;O98775;Q8MFW1;Q8ME50;Q9XPT2;Q9MU36;A4QLK1;Q6EMT4	1964	30	CID		76.3	0.000753493		4	48		1	1599.82	-38.6099	11/154	Arabidopsis_elastase_rep1.mgf
	High	VLIMELINNIAKA	O98495;Q9MRV8;Q8SLS8;O98596;Q9TLJ8;Q9MRR8;Q9MRN3;Q95AN2;A8ASH2;Q9MRF4;Q67H80;A8ASI0;Q8SLT5;Q95FQ1;A0AR48;A3KLS5;B8PRL4;Q9MU34;Q9MRU3;O98418;Q9TMS7;Q9MU03;O98508;O98565;Q9MTY9;Q9XQY2;C7SLZ3;P19366;A7X6V1;O98778;C0J9K5;Q8M9G2;Q8MFX8;A8ASH1;Q29V89;O98777;O98775;Q8MFW1;Q8ME50;Q9XPT2;Q9MU36;A4QLK1;B2LMK0;B9TU71;O98774;Q5YGM2;A9T278;Q8MFV8;E0X088;Q9XQY0;Q6EMT4;A9L9Z4;Q8M8V8;A9L9W8	3587	54	CID		75.39	0.000834707		4	47		1	1441.77	-52.2145	9/113	Arabidopsis_elastase_rep1.mgf
	High	VLImELINNIAKA	O98495;Q9MRV8;Q8SLS8;O98596;Q9TLJ8;Q9MRR8;Q9MRN3;Q95AN2;A8ASH2;Q9MRF4;Q67H80;A8ASI0;Q8SLT5;Q95FQ1;A0AR48;A3KLS5;B8PRL4;Q9MU34;Q9MRU3;O98418;Q9TMS7;Q9MU03;O98508;O98565;Q9MTY9;Q9XQY2;C7SLZ3;P19366;A7X6V1;O98778;C0J9K5;Q8M9G2;Q8MFX8;A8ASH1;Q29V89;O98777;O98775;Q8MFW1;Q8ME50;Q9XPT2;Q9MU36;A4QLK1;B2LMK0;B9TU71;O98774;Q5YGM2;A9T278;Q8MFV8;E0X088;Q9XQY0;Q6EMT4;A9L9Z4;Q8M8V8;A9L9W8	3587	54	CID	M4(Oxidation)	68.53	0.00441043		5	47		1	1457.76	-51.6519	9/113	Arabidopsis_elastase_rep1.mgf
	Medium	GGATLGRIFNVLGEPVDNLGPVDT	O98495;Q9MRV8;Q8SLS8;Q29VB8;Q9MRR8;A8ASH2;Q9GER5;Q9MRF4;Q9TMS7;Q9MTY9;C7SLZ3;P19366;A7X6V1;Q6K1L2;O98775;Q8ME50;Q9XPT2;Q9MU36;A4QLK1;Q6EMT4	1284	20	CID		44.82	0.872268		4	47	54	1	2411.08	-71.8147	8/252	Arabidopsis_elastase_rep1.mgf
	Low	SVPVGGATLGRIFNVLGEPV	O98495;Q9MRV8;Q8SLS8;Q29VB8;Q3L1L0;Q9TLJ8;Q9MRR8;Q95AN2;A8ASH2;Q9GER5;Q9MRF4;Q67H80;B8PRL4;Q9MU34;Q9TMS7;O98508;Q9MTY9;C7SLZ3;P19366;A7X6V1;Q6K1L2;C0J9K5;Q29V89;O98775;Q8MFW1;Q8ME50;Q9XPT2;A4QLK1;Q6EMT4	1904	29	CID		34.41	11.5646		4	48	41	1	1981.96	-71.9608	14/200	Arabidopsis_elastase_rep1.mgf
	Low	ERFxSQPFFV	C7SLZ3	2	1	CID	X4(I)	28.8	35.4064		2	47	40	1	1269.64	-21.4166	11/97	Arabidopsis_elastase_rep1.mgf
	Low	ERFxSQPFFV	C7SLZ3	2	1	CID	X4(L)	28.8	35.4064		9	47	40	1	1269.64	-21.4166	11/97	Arabidopsis_elastase_rep1.mgf
	Low	YGQMNEPPGARMRVGLT	O98495;Q9MRV8;Q8SLS8;Q9XQY8;O98596;Q29VB8;Q9TLJ8;Q9MRN3;Q95AN2;A8ASH2;Q9GER5;Q67H80;B7S4V7;A8ASI0;Q95FQ1;Q95FY1;A0AR48;A3KLS5;B8PRL4;Q9MU34;Q95FP0;Q9MRU3;O98418;Q9TMS7;O98508;Q9MTY9;Q9XQY2;Q29S96;C7SLZ3;P19366;O98778;Q6K1L2;Q8M9G2;Q8MFX8;A8ASH1;Q29V89;O98777;O98775;Q8MFW1;Q8ME50;Q9XPT2;Q9MU36;A9U8M5;A4QLK1;B2LMK0;B9TU71;O98774;Q5YGM2;Q8MFV8;E0X088;Q9XQY0;Q6EMT4;A9L9Z4;Q8M8V8;Q5UVH4;A9L9W8	3303	56	CID		13.62	1172.09		8	47	29	1	1876.82	-51.5294	4/174	Arabidopsis_elastase_rep1.mgf
	Low	SALLGRMPS	O98495;Q9MRV8;Q8SLS8;Q29VB8;Q3L1L0;Q9MRR8;Q9MRN3;Q95AN2;Q9GER5;Q9MRF4;Q67H80;A8ASI0;Q8SLT5;Q95FY1;A0AR48;A3KLS5;B8PRL4;Q9MU34;Q95FP0;Q9MRU3;O98418;Q9TMS7;O98565;Q9MTY9;Q9XQY2;Q29S96;C7SLZ3;P19366;A7X6V1;O98778;Q6K1L2;C0J9K5;Q8M9G2;Q8MFX8;Q29V89;O98775;Q8MFW1;Q8ME50;Q9XPT2;Q9MU36;A9U8M5;A4QLK1;B2LMK0;B9TU71;O98774;Q5YGM2;Q8MFV8;E0X088;Q9XQY0;Q6EMT4;A9L9Z4;Q5UVH4;A9L9W8	3399	53	CID		11.89	1802.04		5	47	28	1	931.527	26.1707	5/83	Arabidopsis_elastase_rep1.mgf
	Low	SRGLAAKGxYPAVDPLDS	C7SLZ3;A8ASH1	2	2	CID	X9(P)	10.48	2120.36		6	46	29	1	1813.77	-95.4659	5/191	Arabidopsis_elastase_rep1.mgf
A7X6V1	16.04	8	7	480	51.7218	5.23682	104.432	AtpB (Fragment) OS=Cneorum tricoccon GN=atpB PE=3 SV=1 - [A7X6V1_9ROSI]
	Confidence Icon	Sequence	Protein Accessions	# Proteins	# Protein Groups	Activation Type	Modifications	IonScore	Exp Value	Δ Score	Rank	Identity High	Homology Threshold	Charge	m/z [Da]	ΔM [ppm]	Ions Matched	Spectrum File
	High	GGATLGRIFNVLGEPV	O98495;Q9MRV8;Q8SLS8;Q29VB8;Q3L1L0;Q9TLJ8;Q9MRR8;Q95AN2;A8ASH2;Q9GER5;Q9MRF4;Q67H80;B8PRL4;Q9MU34;Q9TMS7;O98508;Q9MTY9;C7SLZ3;P19366;A7X6V1;Q6K1L2;C0J9K5;Q29V89;O98775;Q8MFW1;Q8ME50;Q9XPT2;Q9MU36;A4QLK1;Q6EMT4	1964	30	CID		76.3	0.000753493		4	48		1	1599.82	-38.6099	11/154	Arabidopsis_elastase_rep1.mgf
	High	VLIMELINNIAKA	O98495;Q9MRV8;Q8SLS8;O98596;Q9TLJ8;Q9MRR8;Q9MRN3;Q95AN2;A8ASH2;Q9MRF4;Q67H80;A8ASI0;Q8SLT5;Q95FQ1;A0AR48;A3KLS5;B8PRL4;Q9MU34;Q9MRU3;O98418;Q9TMS7;Q9MU03;O98508;O98565;Q9MTY9;Q9XQY2;C7SLZ3;P19366;A7X6V1;O98778;C0J9K5;Q8M9G2;Q8MFX8;A8ASH1;Q29V89;O98777;O98775;Q8MFW1;Q8ME50;Q9XPT2;Q9MU36;A4QLK1;B2LMK0;B9TU71;O98774;Q5YGM2;A9T278;Q8MFV8;E0X088;Q9XQY0;Q6EMT4;A9L9Z4;Q8M8V8;A9L9W8	3587	54	CID		75.39	0.000834707		4	47		1	1441.77	-52.2145	9/113	Arabidopsis_elastase_rep1.mgf
	High	VLImELINNIAKA	O98495;Q9MRV8;Q8SLS8;O98596;Q9TLJ8;Q9MRR8;Q9MRN3;Q95AN2;A8ASH2;Q9MRF4;Q67H80;A8ASI0;Q8SLT5;Q95FQ1;A0AR48;A3KLS5;B8PRL4;Q9MU34;Q9MRU3;O98418;Q9TMS7;Q9MU03;O98508;O98565;Q9MTY9;Q9XQY2;C7SLZ3;P19366;A7X6V1;O98778;C0J9K5;Q8M9G2;Q8MFX8;A8ASH1;Q29V89;O98777;O98775;Q8MFW1;Q8ME50;Q9XPT2;Q9MU36;A4QLK1;B2LMK0;B9TU71;O98774;Q5YGM2;A9T278;Q8MFV8;E0X088;Q9XQY0;Q6EMT4;A9L9Z4;Q8M8V8;A9L9W8	3587	54	CID	M4(Oxidation)	68.53	0.00441043		5	47		1	1457.76	-51.6519	9/113	Arabidopsis_elastase_rep1.mgf
	Medium	GGATLGRIFNVLGEPVDNLGPVDT	O98495;Q9MRV8;Q8SLS8;Q29VB8;Q9MRR8;A8ASH2;Q9GER5;Q9MRF4;Q9TMS7;Q9MTY9;C7SLZ3;P19366;A7X6V1;Q6K1L2;O98775;Q8ME50;Q9XPT2;Q9MU36;A4QLK1;Q6EMT4	1284	20	CID		44.82	0.872268		4	47	54	1	2411.08	-71.8147	8/252	Arabidopsis_elastase_rep1.mgf
	Low	SVPVGGATLGRIFNVLGEPV	O98495;Q9MRV8;Q8SLS8;Q29VB8;Q3L1L0;Q9TLJ8;Q9MRR8;Q95AN2;A8ASH2;Q9GER5;Q9MRF4;Q67H80;B8PRL4;Q9MU34;Q9TMS7;O98508;Q9MTY9;C7SLZ3;P19366;A7X6V1;Q6K1L2;C0J9K5;Q29V89;O98775;Q8MFW1;Q8ME50;Q9XPT2;A4QLK1;Q6EMT4	1904	29	CID		34.41	11.5646		4	48	41	1	1981.96	-71.9608	14/200	Arabidopsis_elastase_rep1.mgf
	Low	ERFLSQPFFV	O98495;Q9MRV8;Q8SLS8;Q9XQY8;O98596;Q29VB8;Q3L1L0;Q9TLJ8;Q9MRR8;Q9MRN3;Q95AN2;A8ASH2;Q9GER5;Q9MRF4;Q67H80;B7S4V7;Q95FQ1;A0AR48;A3KLS5;B8PRL4;Q9MU34;Q9MRU3;O98418;Q9TMS7;Q9MU03;O98508;O98565;Q9MTY9;Q9XQY2;Q29S96;P19366;A7X6V1;O98778;Q6K1L2;C0J9K5;Q8M9G2;A8ASH1;Q29V89;O98777;Q8MFW1;Q9XPT2;Q9MU36;A9U8M5;A4QLK1;B2LMK0;B9TU71;Q5YGM2;E0X088;Q9XQY0;A9L9Z4;Q8M8V8;Q5UVH4;A9L9W8	3179	53	CID		28.8	35.4064		4	47	40	1	1269.64	-21.4166	11/97	Arabidopsis_elastase_rep1.mgf
	Low	YGQMNEPPGARMRxGLT	Q9MU03;A7X6V1	3	2	CID	X14(V)	13.62	1172.09		10	47	29	1	1876.82	-51.5294	4/174	Arabidopsis_elastase_rep1.mgf
	Low	SALLGRMPS	O98495;Q9MRV8;Q8SLS8;Q29VB8;Q3L1L0;Q9MRR8;Q9MRN3;Q95AN2;Q9GER5;Q9MRF4;Q67H80;A8ASI0;Q8SLT5;Q95FY1;A0AR48;A3KLS5;B8PRL4;Q9MU34;Q95FP0;Q9MRU3;O98418;Q9TMS7;O98565;Q9MTY9;Q9XQY2;Q29S96;C7SLZ3;P19366;A7X6V1;O98778;Q6K1L2;C0J9K5;Q8M9G2;Q8MFX8;Q29V89;O98775;Q8MFW1;Q8ME50;Q9XPT2;Q9MU36;A9U8M5;A4QLK1;B2LMK0;B9TU71;O98774;Q5YGM2;Q8MFV8;E0X088;Q9XQY0;Q6EMT4;A9L9Z4;Q5UVH4;A9L9W8	3399	53	CID		11.89	1802.04		5	47	28	1	931.527	26.1707	5/83	Arabidopsis_elastase_rep1.mgf
O98778	15.78	10	7	488	52.5099	5.24951	104.432	ATP synthase beta subunit (Fragment) OS=Romneya coulteri GN=atpB PE=3 SV=2 - [O98778_ROMCO]
	Confidence Icon	Sequence	Protein Accessions	# Proteins	# Protein Groups	Activation Type	Modifications	IonScore	Exp Value	Δ Score	Rank	Identity High	Homology Threshold	Charge	m/z [Da]	ΔM [ppm]	Ions Matched	Spectrum File
	High	GGATLGRIFNVxGEPV	Q9XQY8;O98778	3	2	CID	X12(I)	76.3	0.000753493		3	48		1	1599.82	-38.6099	11/154	Arabidopsis_elastase_rep1.mgf
	High	GGATLGRIFNVxGEPV	Q9XQY8;O98778	3	2	CID	X12(L)	76.3	0.000753493		6	48		1	1599.82	-38.6099	11/154	Arabidopsis_elastase_rep1.mgf
	High	VLIMELINNIAKA	O98495;Q9MRV8;Q8SLS8;O98596;Q9TLJ8;Q9MRR8;Q9MRN3;Q95AN2;A8ASH2;Q9MRF4;Q67H80;A8ASI0;Q8SLT5;Q95FQ1;A0AR48;A3KLS5;B8PRL4;Q9MU34;Q9MRU3;O98418;Q9TMS7;Q9MU03;O98508;O98565;Q9MTY9;Q9XQY2;C7SLZ3;P19366;A7X6V1;O98778;C0J9K5;Q8M9G2;Q8MFX8;A8ASH1;Q29V89;O98777;O98775;Q8MFW1;Q8ME50;Q9XPT2;Q9MU36;A4QLK1;B2LMK0;B9TU71;O98774;Q5YGM2;A9T278;Q8MFV8;E0X088;Q9XQY0;Q6EMT4;A9L9Z4;Q8M8V8;A9L9W8	3587	54	CID		75.39	0.000834707		4	47		1	1441.77	-52.2145	9/113	Arabidopsis_elastase_rep1.mgf
	High	VLImELINNIAKA	O98495;Q9MRV8;Q8SLS8;O98596;Q9TLJ8;Q9MRR8;Q9MRN3;Q95AN2;A8ASH2;Q9MRF4;Q67H80;A8ASI0;Q8SLT5;Q95FQ1;A0AR48;A3KLS5;B8PRL4;Q9MU34;Q9MRU3;O98418;Q9TMS7;Q9MU03;O98508;O98565;Q9MTY9;Q9XQY2;C7SLZ3;P19366;A7X6V1;O98778;C0J9K5;Q8M9G2;Q8MFX8;A8ASH1;Q29V89;O98777;O98775;Q8MFW1;Q8ME50;Q9XPT2;Q9MU36;A4QLK1;B2LMK0;B9TU71;O98774;Q5YGM2;A9T278;Q8MFV8;E0X088;Q9XQY0;Q6EMT4;A9L9Z4;Q8M8V8;A9L9W8	3587	54	CID	M4(Oxidation)	68.53	0.00441043		5	47		1	1457.76	-51.6519	9/113	Arabidopsis_elastase_rep1.mgf
	Medium	GGATLGRIFNVxGEPVDNLGPVDT	O98778	1	1	CID	X12(I)	44.82	0.872268		2	47	54	1	2411.08	-71.8147	8/252	Arabidopsis_elastase_rep1.mgf
	Low	SVPVGGATLGRIFNVxGEPV	Q9XQY8;O98778	3	2	CID	X16(I)	34.41	11.5646		3	48	41	1	1981.96	-71.9608	14/200	Arabidopsis_elastase_rep1.mgf
	Low	SVPVGGATLGRIFNVxGEPV	Q9XQY8;O98778	3	2	CID	X16(L)	34.41	11.5646		6	48	41	1	1981.96	-71.9608	14/200	Arabidopsis_elastase_rep1.mgf
	Low	ERFLSQPFFV	O98495;Q9MRV8;Q8SLS8;Q9XQY8;O98596;Q29VB8;Q3L1L0;Q9TLJ8;Q9MRR8;Q9MRN3;Q95AN2;A8ASH2;Q9GER5;Q9MRF4;Q67H80;B7S4V7;Q95FQ1;A0AR48;A3KLS5;B8PRL4;Q9MU34;Q9MRU3;O98418;Q9TMS7;Q9MU03;O98508;O98565;Q9MTY9;Q9XQY2;Q29S96;P19366;A7X6V1;O98778;Q6K1L2;C0J9K5;Q8M9G2;A8ASH1;Q29V89;O98777;Q8MFW1;Q9XPT2;Q9MU36;A9U8M5;A4QLK1;B2LMK0;B9TU71;Q5YGM2;E0X088;Q9XQY0;A9L9Z4;Q8M8V8;Q5UVH4;A9L9W8	3179	53	CID		28.8	35.4064		4	47	40	1	1269.64	-21.4166	11/97	Arabidopsis_elastase_rep1.mgf
	Low	YGQMNEPPGARMRVGLT	O98495;Q9MRV8;Q8SLS8;Q9XQY8;O98596;Q29VB8;Q9TLJ8;Q9MRN3;Q95AN2;A8ASH2;Q9GER5;Q67H80;B7S4V7;A8ASI0;Q95FQ1;Q95FY1;A0AR48;A3KLS5;B8PRL4;Q9MU34;Q95FP0;Q9MRU3;O98418;Q9TMS7;O98508;Q9MTY9;Q9XQY2;Q29S96;C7SLZ3;P19366;O98778;Q6K1L2;Q8M9G2;Q8MFX8;A8ASH1;Q29V89;O98777;O98775;Q8MFW1;Q8ME50;Q9XPT2;Q9MU36;A9U8M5;A4QLK1;B2LMK0;B9TU71;O98774;Q5YGM2;Q8MFV8;E0X088;Q9XQY0;Q6EMT4;A9L9Z4;Q8M8V8;Q5UVH4;A9L9W8	3303	56	CID		13.62	1172.09		8	47	29	1	1876.82	-51.5294	4/174	Arabidopsis_elastase_rep1.mgf
	Low	SALLGRMPS	O98495;Q9MRV8;Q8SLS8;Q29VB8;Q3L1L0;Q9MRR8;Q9MRN3;Q95AN2;Q9GER5;Q9MRF4;Q67H80;A8ASI0;Q8SLT5;Q95FY1;A0AR48;A3KLS5;B8PRL4;Q9MU34;Q95FP0;Q9MRU3;O98418;Q9TMS7;O98565;Q9MTY9;Q9XQY2;Q29S96;C7SLZ3;P19366;A7X6V1;O98778;Q6K1L2;C0J9K5;Q8M9G2;Q8MFX8;Q29V89;O98775;Q8MFW1;Q8ME50;Q9XPT2;Q9MU36;A9U8M5;A4QLK1;B2LMK0;B9TU71;O98774;Q5YGM2;Q8MFV8;E0X088;Q9XQY0;Q6EMT4;A9L9Z4;Q5UVH4;A9L9W8	3399	53	CID		11.89	1802.04		5	47	28	1	931.527	26.1707	5/83	Arabidopsis_elastase_rep1.mgf
Q6K1L2	15.81	8	7	487	52.24	5.021	104.432	ATP synthase beta subunit (Fragment) OS=Lilium superbum GN=atpB PE=3 SV=1 - [Q6K1L2_LILSU]
	Confidence Icon	Sequence	Protein Accessions	# Proteins	# Protein Groups	Activation Type	Modifications	IonScore	Exp Value	Δ Score	Rank	Identity High	Homology Threshold	Charge	m/z [Da]	ΔM [ppm]	Ions Matched	Spectrum File
	High	GGATLGRIFNVLGEPV	O98495;Q9MRV8;Q8SLS8;Q29VB8;Q3L1L0;Q9TLJ8;Q9MRR8;Q95AN2;A8ASH2;Q9GER5;Q9MRF4;Q67H80;B8PRL4;Q9MU34;Q9TMS7;O98508;Q9MTY9;C7SLZ3;P19366;A7X6V1;Q6K1L2;C0J9K5;Q29V89;O98775;Q8MFW1;Q8ME50;Q9XPT2;Q9MU36;A4QLK1;Q6EMT4	1964	30	CID		76.3	0.000753493		4	48		1	1599.82	-38.6099	11/154	Arabidopsis_elastase_rep1.mgf
	High	VLIMELINNIAxA	Q6K1L2	1	1	CID	X12(K)	75.39	0.000834707		5	47		1	1441.77	-52.2145	9/110	Arabidopsis_elastase_rep1.mgf
	High	VLImELINNIAxA	Q6K1L2	1	1	CID	M4(Oxidation), X12(K)	68.53	0.00441043		6	47		1	1457.76	-51.6519	9/110	Arabidopsis_elastase_rep1.mgf
	Medium	GGATLGRIFNVLGEPVDNLGPVDT	O98495;Q9MRV8;Q8SLS8;Q29VB8;Q9MRR8;A8ASH2;Q9GER5;Q9MRF4;Q9TMS7;Q9MTY9;C7SLZ3;P19366;A7X6V1;Q6K1L2;O98775;Q8ME50;Q9XPT2;Q9MU36;A4QLK1;Q6EMT4	1284	20	CID		44.82	0.872268		4	47	54	1	2411.08	-71.8147	8/252	Arabidopsis_elastase_rep1.mgf
	Low	SVPVGGATLGRIFNVLGEPV	O98495;Q9MRV8;Q8SLS8;Q29VB8;Q3L1L0;Q9TLJ8;Q9MRR8;Q95AN2;A8ASH2;Q9GER5;Q9MRF4;Q67H80;B8PRL4;Q9MU34;Q9TMS7;O98508;Q9MTY9;C7SLZ3;P19366;A7X6V1;Q6K1L2;C0J9K5;Q29V89;O98775;Q8MFW1;Q8ME50;Q9XPT2;A4QLK1;Q6EMT4	1904	29	CID		34.41	11.5646		4	48	41	1	1981.96	-71.9608	14/200	Arabidopsis_elastase_rep1.mgf
	Low	ERFLSQPFFV	O98495;Q9MRV8;Q8SLS8;Q9XQY8;O98596;Q29VB8;Q3L1L0;Q9TLJ8;Q9MRR8;Q9MRN3;Q95AN2;A8ASH2;Q9GER5;Q9MRF4;Q67H80;B7S4V7;Q95FQ1;A0AR48;A3KLS5;B8PRL4;Q9MU34;Q9MRU3;O98418;Q9TMS7;Q9MU03;O98508;O98565;Q9MTY9;Q9XQY2;Q29S96;P19366;A7X6V1;O98778;Q6K1L2;C0J9K5;Q8M9G2;A8ASH1;Q29V89;O98777;Q8MFW1;Q9XPT2;Q9MU36;A9U8M5;A4QLK1;B2LMK0;B9TU71;Q5YGM2;E0X088;Q9XQY0;A9L9Z4;Q8M8V8;Q5UVH4;A9L9W8	3179	53	CID		28.8	35.4064		4	47	40	1	1269.64	-21.4166	11/97	Arabidopsis_elastase_rep1.mgf
	Low	YGQMNEPPGARMRVGLT	O98495;Q9MRV8;Q8SLS8;Q9XQY8;O98596;Q29VB8;Q9TLJ8;Q9MRN3;Q95AN2;A8ASH2;Q9GER5;Q67H80;B7S4V7;A8ASI0;Q95FQ1;Q95FY1;A0AR48;A3KLS5;B8PRL4;Q9MU34;Q95FP0;Q9MRU3;O98418;Q9TMS7;O98508;Q9MTY9;Q9XQY2;Q29S96;C7SLZ3;P19366;O98778;Q6K1L2;Q8M9G2;Q8MFX8;A8ASH1;Q29V89;O98777;O98775;Q8MFW1;Q8ME50;Q9XPT2;Q9MU36;A9U8M5;A4QLK1;B2LMK0;B9TU71;O98774;Q5YGM2;Q8MFV8;E0X088;Q9XQY0;Q6EMT4;A9L9Z4;Q8M8V8;Q5UVH4;A9L9W8	3303	56	CID		13.62	1172.09		8	47	29	1	1876.82	-51.5294	4/174	Arabidopsis_elastase_rep1.mgf
	Low	SALLGRMPS	O98495;Q9MRV8;Q8SLS8;Q29VB8;Q3L1L0;Q9MRR8;Q9MRN3;Q95AN2;Q9GER5;Q9MRF4;Q67H80;A8ASI0;Q8SLT5;Q95FY1;A0AR48;A3KLS5;B8PRL4;Q9MU34;Q95FP0;Q9MRU3;O98418;Q9TMS7;O98565;Q9MTY9;Q9XQY2;Q29S96;C7SLZ3;P19366;A7X6V1;O98778;Q6K1L2;C0J9K5;Q8M9G2;Q8MFX8;Q29V89;O98775;Q8MFW1;Q8ME50;Q9XPT2;Q9MU36;A9U8M5;A4QLK1;B2LMK0;B9TU71;O98774;Q5YGM2;Q8MFV8;E0X088;Q9XQY0;Q6EMT4;A9L9Z4;Q5UVH4;A9L9W8	3399	53	CID		11.89	1802.04		5	47	28	1	931.527	26.1707	5/83	Arabidopsis_elastase_rep1.mgf
C0J9K5	14.74	7	6	468	50.3982	5.43994	104.432	ATP synthase beta chain (Fragment) OS=Cissampelos andromorpha GN=atpB PE=3 SV=1 - [C0J9K5_9MAGN]
	Confidence Icon	Sequence	Protein Accessions	# Proteins	# Protein Groups	Activation Type	Modifications	IonScore	Exp Value	Δ Score	Rank	Identity High	Homology Threshold	Charge	m/z [Da]	ΔM [ppm]	Ions Matched	Spectrum File
	High	GGATLGRIFNVLGEPV	O98495;Q9MRV8;Q8SLS8;Q29VB8;Q3L1L0;Q9TLJ8;Q9MRR8;Q95AN2;A8ASH2;Q9GER5;Q9MRF4;Q67H80;B8PRL4;Q9MU34;Q9TMS7;O98508;Q9MTY9;C7SLZ3;P19366;A7X6V1;Q6K1L2;C0J9K5;Q29V89;O98775;Q8MFW1;Q8ME50;Q9XPT2;Q9MU36;A4QLK1;Q6EMT4	1964	30	CID		76.3	0.000753493		4	48		1	1599.82	-38.6099	11/154	Arabidopsis_elastase_rep1.mgf
	High	VLIMELINNIAKA	O98495;Q9MRV8;Q8SLS8;O98596;Q9TLJ8;Q9MRR8;Q9MRN3;Q95AN2;A8ASH2;Q9MRF4;Q67H80;A8ASI0;Q8SLT5;Q95FQ1;A0AR48;A3KLS5;B8PRL4;Q9MU34;Q9MRU3;O98418;Q9TMS7;Q9MU03;O98508;O98565;Q9MTY9;Q9XQY2;C7SLZ3;P19366;A7X6V1;O98778;C0J9K5;Q8M9G2;Q8MFX8;A8ASH1;Q29V89;O98777;O98775;Q8MFW1;Q8ME50;Q9XPT2;Q9MU36;A4QLK1;B2LMK0;B9TU71;O98774;Q5YGM2;A9T278;Q8MFV8;E0X088;Q9XQY0;Q6EMT4;A9L9Z4;Q8M8V8;A9L9W8	3587	54	CID		75.39	0.000834707		4	47		1	1441.77	-52.2145	9/113	Arabidopsis_elastase_rep1.mgf
	High	VLImELINNIAKA	O98495;Q9MRV8;Q8SLS8;O98596;Q9TLJ8;Q9MRR8;Q9MRN3;Q95AN2;A8ASH2;Q9MRF4;Q67H80;A8ASI0;Q8SLT5;Q95FQ1;A0AR48;A3KLS5;B8PRL4;Q9MU34;Q9MRU3;O98418;Q9TMS7;Q9MU03;O98508;O98565;Q9MTY9;Q9XQY2;C7SLZ3;P19366;A7X6V1;O98778;C0J9K5;Q8M9G2;Q8MFX8;A8ASH1;Q29V89;O98777;O98775;Q8MFW1;Q8ME50;Q9XPT2;Q9MU36;A4QLK1;B2LMK0;B9TU71;O98774;Q5YGM2;A9T278;Q8MFV8;E0X088;Q9XQY0;Q6EMT4;A9L9Z4;Q8M8V8;A9L9W8	3587	54	CID	M4(Oxidation)	68.53	0.00441043		5	47		1	1457.76	-51.6519	9/113	Arabidopsis_elastase_rep1.mgf
	Low	SVPVGGATLGRIFNVLGEPV	O98495;Q9MRV8;Q8SLS8;Q29VB8;Q3L1L0;Q9TLJ8;Q9MRR8;Q95AN2;A8ASH2;Q9GER5;Q9MRF4;Q67H80;B8PRL4;Q9MU34;Q9TMS7;O98508;Q9MTY9;C7SLZ3;P19366;A7X6V1;Q6K1L2;C0J9K5;Q29V89;O98775;Q8MFW1;Q8ME50;Q9XPT2;A4QLK1;Q6EMT4	1904	29	CID		34.41	11.5646		4	48	41	1	1981.96	-71.9608	14/200	Arabidopsis_elastase_rep1.mgf
	Low	ERFLSQPFFV	O98495;Q9MRV8;Q8SLS8;Q9XQY8;O98596;Q29VB8;Q3L1L0;Q9TLJ8;Q9MRR8;Q9MRN3;Q95AN2;A8ASH2;Q9GER5;Q9MRF4;Q67H80;B7S4V7;Q95FQ1;A0AR48;A3KLS5;B8PRL4;Q9MU34;Q9MRU3;O98418;Q9TMS7;Q9MU03;O98508;O98565;Q9MTY9;Q9XQY2;Q29S96;P19366;A7X6V1;O98778;Q6K1L2;C0J9K5;Q8M9G2;A8ASH1;Q29V89;O98777;Q8MFW1;Q9XPT2;Q9MU36;A9U8M5;A4QLK1;B2LMK0;B9TU71;Q5YGM2;E0X088;Q9XQY0;A9L9Z4;Q8M8V8;Q5UVH4;A9L9W8	3179	53	CID		28.8	35.4064		4	47	40	1	1269.64	-21.4166	11/97	Arabidopsis_elastase_rep1.mgf
	Low	YGxMNEPPGARMRVGLT	C0J9K5	1	1	CID	X3(K)	13.62	1172.09		6	47	29	1	1876.82	-70.9185	4/170	Arabidopsis_elastase_rep1.mgf
	Low	SALLGRMPS	O98495;Q9MRV8;Q8SLS8;Q29VB8;Q3L1L0;Q9MRR8;Q9MRN3;Q95AN2;Q9GER5;Q9MRF4;Q67H80;A8ASI0;Q8SLT5;Q95FY1;A0AR48;A3KLS5;B8PRL4;Q9MU34;Q95FP0;Q9MRU3;O98418;Q9TMS7;O98565;Q9MTY9;Q9XQY2;Q29S96;C7SLZ3;P19366;A7X6V1;O98778;Q6K1L2;C0J9K5;Q8M9G2;Q8MFX8;Q29V89;O98775;Q8MFW1;Q8ME50;Q9XPT2;Q9MU36;A9U8M5;A4QLK1;B2LMK0;B9TU71;O98774;Q5YGM2;Q8MFV8;E0X088;Q9XQY0;Q6EMT4;A9L9Z4;Q5UVH4;A9L9W8	3399	53	CID		11.89	1802.04		5	47	28	1	931.527	26.1707	5/83	Arabidopsis_elastase_rep1.mgf
A8ASH1	20.17	8	7	481	51.6449	5.22412	104.432	ATP synthase beta subunit (Fragment) OS=Cycas revoluta GN=atpB PE=3 SV=1 - [A8ASH1_CYCRE]
	Confidence Icon	Sequence	Protein Accessions	# Proteins	# Protein Groups	Activation Type	Modifications	IonScore	Exp Value	Δ Score	Rank	Identity High	Homology Threshold	Charge	m/z [Da]	ΔM [ppm]	Ions Matched	Spectrum File
	High	GGATLGRIFNVIGEPV	A8ASH1	41	1	CID		76.3	0.000753493		2	48		1	1599.82	-38.6099	11/154	Arabidopsis_elastase_rep1.mgf
	High	VLIMELINNIAKA	O98495;Q9MRV8;Q8SLS8;O98596;Q9TLJ8;Q9MRR8;Q9MRN3;Q95AN2;A8ASH2;Q9MRF4;Q67H80;A8ASI0;Q8SLT5;Q95FQ1;A0AR48;A3KLS5;B8PRL4;Q9MU34;Q9MRU3;O98418;Q9TMS7;Q9MU03;O98508;O98565;Q9MTY9;Q9XQY2;C7SLZ3;P19366;A7X6V1;O98778;C0J9K5;Q8M9G2;Q8MFX8;A8ASH1;Q29V89;O98777;O98775;Q8MFW1;Q8ME50;Q9XPT2;Q9MU36;A4QLK1;B2LMK0;B9TU71;O98774;Q5YGM2;A9T278;Q8MFV8;E0X088;Q9XQY0;Q6EMT4;A9L9Z4;Q8M8V8;A9L9W8	3587	54	CID		75.39	0.000834707		4	47		1	1441.77	-52.2145	9/113	Arabidopsis_elastase_rep1.mgf
	High	VLImELINNIAKA	O98495;Q9MRV8;Q8SLS8;O98596;Q9TLJ8;Q9MRR8;Q9MRN3;Q95AN2;A8ASH2;Q9MRF4;Q67H80;A8ASI0;Q8SLT5;Q95FQ1;A0AR48;A3KLS5;B8PRL4;Q9MU34;Q9MRU3;O98418;Q9TMS7;Q9MU03;O98508;O98565;Q9MTY9;Q9XQY2;C7SLZ3;P19366;A7X6V1;O98778;C0J9K5;Q8M9G2;Q8MFX8;A8ASH1;Q29V89;O98777;O98775;Q8MFW1;Q8ME50;Q9XPT2;Q9MU36;A4QLK1;B2LMK0;B9TU71;O98774;Q5YGM2;A9T278;Q8MFV8;E0X088;Q9XQY0;Q6EMT4;A9L9Z4;Q8M8V8;A9L9W8	3587	54	CID	M4(Oxidation)	68.53	0.00441043		5	47		1	1457.76	-51.6519	9/113	Arabidopsis_elastase_rep1.mgf
	Low	SVPVGGATLGRIFNVIGEPV	A8ASH1	40	1	CID		34.41	11.5646		2	48	41	1	1981.96	-71.9608	14/200	Arabidopsis_elastase_rep1.mgf
	Low	ERFLSQPFFV	O98495;Q9MRV8;Q8SLS8;Q9XQY8;O98596;Q29VB8;Q3L1L0;Q9TLJ8;Q9MRR8;Q9MRN3;Q95AN2;A8ASH2;Q9GER5;Q9MRF4;Q67H80;B7S4V7;Q95FQ1;A0AR48;A3KLS5;B8PRL4;Q9MU34;Q9MRU3;O98418;Q9TMS7;Q9MU03;O98508;O98565;Q9MTY9;Q9XQY2;Q29S96;P19366;A7X6V1;O98778;Q6K1L2;C0J9K5;Q8M9G2;A8ASH1;Q29V89;O98777;Q8MFW1;Q9XPT2;Q9MU36;A9U8M5;A4QLK1;B2LMK0;B9TU71;Q5YGM2;E0X088;Q9XQY0;A9L9Z4;Q8M8V8;Q5UVH4;A9L9W8	3179	53	CID		28.8	35.4064		4	47	40	1	1269.64	-21.4166	11/97	Arabidopsis_elastase_rep1.mgf
	Low	EVSALLGRmPxAVGYQPTL	B7S4V7;A8ASH1;O98777	3	3	CID	M9(Oxidation), X11(I)	15.17	997.251		10	48	31	1	2030.97	-59.738	5/198	Arabidopsis_elastase_rep1.mgf
	Low	YGQMNEPPGARMRVGLT	O98495;Q9MRV8;Q8SLS8;Q9XQY8;O98596;Q29VB8;Q9TLJ8;Q9MRN3;Q95AN2;A8ASH2;Q9GER5;Q67H80;B7S4V7;A8ASI0;Q95FQ1;Q95FY1;A0AR48;A3KLS5;B8PRL4;Q9MU34;Q95FP0;Q9MRU3;O98418;Q9TMS7;O98508;Q9MTY9;Q9XQY2;Q29S96;C7SLZ3;P19366;O98778;Q6K1L2;Q8M9G2;Q8MFX8;A8ASH1;Q29V89;O98777;O98775;Q8MFW1;Q8ME50;Q9XPT2;Q9MU36;A9U8M5;A4QLK1;B2LMK0;B9TU71;O98774;Q5YGM2;Q8MFV8;E0X088;Q9XQY0;Q6EMT4;A9L9Z4;Q8M8V8;Q5UVH4;A9L9W8	3303	56	CID		13.62	1172.09		8	47	29	1	1876.82	-51.5294	4/174	Arabidopsis_elastase_rep1.mgf
	Low	SRGLAAKGxYPAVDPLDS	C7SLZ3;A8ASH1	2	2	CID	X9(P)	10.48	2120.36		6	46	29	1	1813.77	-95.4659	5/191	Arabidopsis_elastase_rep1.mgf
Q29V89	18.58	8	7	479	51.5511	5.13525	104.432	ATP synthase beta subunit (Fragment) OS=Rinorea pubiflora GN=atpB PE=3 SV=1 - [Q29V89_9ROSI]
	Confidence Icon	Sequence	Protein Accessions	# Proteins	# Protein Groups	Activation Type	Modifications	IonScore	Exp Value	Δ Score	Rank	Identity High	Homology Threshold	Charge	m/z [Da]	ΔM [ppm]	Ions Matched	Spectrum File
	High	GGATLGRIFNVLGEPV	O98495;Q9MRV8;Q8SLS8;Q29VB8;Q3L1L0;Q9TLJ8;Q9MRR8;Q95AN2;A8ASH2;Q9GER5;Q9MRF4;Q67H80;B8PRL4;Q9MU34;Q9TMS7;O98508;Q9MTY9;C7SLZ3;P19366;A7X6V1;Q6K1L2;C0J9K5;Q29V89;O98775;Q8MFW1;Q8ME50;Q9XPT2;Q9MU36;A4QLK1;Q6EMT4	1964	30	CID		76.3	0.000753493		4	48		1	1599.82	-38.6099	11/154	Arabidopsis_elastase_rep1.mgf
	High	VLIMELINNIAKA	O98495;Q9MRV8;Q8SLS8;O98596;Q9TLJ8;Q9MRR8;Q9MRN3;Q95AN2;A8ASH2;Q9MRF4;Q67H80;A8ASI0;Q8SLT5;Q95FQ1;A0AR48;A3KLS5;B8PRL4;Q9MU34;Q9MRU3;O98418;Q9TMS7;Q9MU03;O98508;O98565;Q9MTY9;Q9XQY2;C7SLZ3;P19366;A7X6V1;O98778;C0J9K5;Q8M9G2;Q8MFX8;A8ASH1;Q29V89;O98777;O98775;Q8MFW1;Q8ME50;Q9XPT2;Q9MU36;A4QLK1;B2LMK0;B9TU71;O98774;Q5YGM2;A9T278;Q8MFV8;E0X088;Q9XQY0;Q6EMT4;A9L9Z4;Q8M8V8;A9L9W8	3587	54	CID		75.39	0.000834707		4	47		1	1441.77	-52.2145	9/113	Arabidopsis_elastase_rep1.mgf
	High	VLImELINNIAKA	O98495;Q9MRV8;Q8SLS8;O98596;Q9TLJ8;Q9MRR8;Q9MRN3;Q95AN2;A8ASH2;Q9MRF4;Q67H80;A8ASI0;Q8SLT5;Q95FQ1;A0AR48;A3KLS5;B8PRL4;Q9MU34;Q9MRU3;O98418;Q9TMS7;Q9MU03;O98508;O98565;Q9MTY9;Q9XQY2;C7SLZ3;P19366;A7X6V1;O98778;C0J9K5;Q8M9G2;Q8MFX8;A8ASH1;Q29V89;O98777;O98775;Q8MFW1;Q8ME50;Q9XPT2;Q9MU36;A4QLK1;B2LMK0;B9TU71;O98774;Q5YGM2;A9T278;Q8MFV8;E0X088;Q9XQY0;Q6EMT4;A9L9Z4;Q8M8V8;A9L9W8	3587	54	CID	M4(Oxidation)	68.53	0.00441043		5	47		1	1457.76	-51.6519	9/113	Arabidopsis_elastase_rep1.mgf
	Low	SVPVGGATLGRIFNVLGEPV	O98495;Q9MRV8;Q8SLS8;Q29VB8;Q3L1L0;Q9TLJ8;Q9MRR8;Q95AN2;A8ASH2;Q9GER5;Q9MRF4;Q67H80;B8PRL4;Q9MU34;Q9TMS7;O98508;Q9MTY9;C7SLZ3;P19366;A7X6V1;Q6K1L2;C0J9K5;Q29V89;O98775;Q8MFW1;Q8ME50;Q9XPT2;A4QLK1;Q6EMT4	1904	29	CID		34.41	11.5646		4	48	41	1	1981.96	-71.9608	14/200	Arabidopsis_elastase_rep1.mgf
	Low	ERFLSQPFFV	O98495;Q9MRV8;Q8SLS8;Q9XQY8;O98596;Q29VB8;Q3L1L0;Q9TLJ8;Q9MRR8;Q9MRN3;Q95AN2;A8ASH2;Q9GER5;Q9MRF4;Q67H80;B7S4V7;Q95FQ1;A0AR48;A3KLS5;B8PRL4;Q9MU34;Q9MRU3;O98418;Q9TMS7;Q9MU03;O98508;O98565;Q9MTY9;Q9XQY2;Q29S96;P19366;A7X6V1;O98778;Q6K1L2;C0J9K5;Q8M9G2;A8ASH1;Q29V89;O98777;Q8MFW1;Q9XPT2;Q9MU36;A9U8M5;A4QLK1;B2LMK0;B9TU71;Q5YGM2;E0X088;Q9XQY0;A9L9Z4;Q8M8V8;Q5UVH4;A9L9W8	3179	53	CID		28.8	35.4064		4	47	40	1	1269.64	-21.4166	11/97	Arabidopsis_elastase_rep1.mgf
	Low	YGQMNEPPGARMRVGLT	O98495;Q9MRV8;Q8SLS8;Q9XQY8;O98596;Q29VB8;Q9TLJ8;Q9MRN3;Q95AN2;A8ASH2;Q9GER5;Q67H80;B7S4V7;A8ASI0;Q95FQ1;Q95FY1;A0AR48;A3KLS5;B8PRL4;Q9MU34;Q95FP0;Q9MRU3;O98418;Q9TMS7;O98508;Q9MTY9;Q9XQY2;Q29S96;C7SLZ3;P19366;O98778;Q6K1L2;Q8M9G2;Q8MFX8;A8ASH1;Q29V89;O98777;O98775;Q8MFW1;Q8ME50;Q9XPT2;Q9MU36;A9U8M5;A4QLK1;B2LMK0;B9TU71;O98774;Q5YGM2;Q8MFV8;E0X088;Q9XQY0;Q6EMT4;A9L9Z4;Q8M8V8;Q5UVH4;A9L9W8	3303	56	CID		13.62	1172.09		8	47	29	1	1876.82	-51.5294	4/174	Arabidopsis_elastase_rep1.mgf
	Low	SALLGRMPS	O98495;Q9MRV8;Q8SLS8;Q29VB8;Q3L1L0;Q9MRR8;Q9MRN3;Q95AN2;Q9GER5;Q9MRF4;Q67H80;A8ASI0;Q8SLT5;Q95FY1;A0AR48;A3KLS5;B8PRL4;Q9MU34;Q95FP0;Q9MRU3;O98418;Q9TMS7;O98565;Q9MTY9;Q9XQY2;Q29S96;C7SLZ3;P19366;A7X6V1;O98778;Q6K1L2;C0J9K5;Q8M9G2;Q8MFX8;Q29V89;O98775;Q8MFW1;Q8ME50;Q9XPT2;Q9MU36;A9U8M5;A4QLK1;B2LMK0;B9TU71;O98774;Q5YGM2;Q8MFV8;E0X088;Q9XQY0;Q6EMT4;A9L9Z4;Q5UVH4;A9L9W8	3399	53	CID		11.89	1802.04		5	47	28	1	931.527	26.1707	5/83	Arabidopsis_elastase_rep1.mgf
	Low	YmEmxESGVINEENIAESKV	Q29V89	1	1	CID	M2(Oxidation), M4(Oxidation), X5(C)	10.52	1750.71		6	45	26	1	2306.95	-14.5826	5/201	Arabidopsis_elastase_rep1.mgf
O98777	16.09	7	6	491	52.7523	5.19873	104.432	ATP synthase beta subunit (Fragment) OS=Papaver orientale GN=atpB PE=3 SV=2 - [O98777_PAPOR]
	Confidence Icon	Sequence	Protein Accessions	# Proteins	# Protein Groups	Activation Type	Modifications	IonScore	Exp Value	Δ Score	Rank	Identity High	Homology Threshold	Charge	m/z [Da]	ΔM [ppm]	Ions Matched	Spectrum File
	High	GGATLGRIxNVLGEPV	O98777;O98774;Q9XQY0	3	3	CID	X9(F)	76.3	0.000753493		8	48		1	1599.82	-38.6099	11/154	Arabidopsis_elastase_rep1.mgf
	High	VLIMELINNIAKA	O98495;Q9MRV8;Q8SLS8;O98596;Q9TLJ8;Q9MRR8;Q9MRN3;Q95AN2;A8ASH2;Q9MRF4;Q67H80;A8ASI0;Q8SLT5;Q95FQ1;A0AR48;A3KLS5;B8PRL4;Q9MU34;Q9MRU3;O98418;Q9TMS7;Q9MU03;O98508;O98565;Q9MTY9;Q9XQY2;C7SLZ3;P19366;A7X6V1;O98778;C0J9K5;Q8M9G2;Q8MFX8;A8ASH1;Q29V89;O98777;O98775;Q8MFW1;Q8ME50;Q9XPT2;Q9MU36;A4QLK1;B2LMK0;B9TU71;O98774;Q5YGM2;A9T278;Q8MFV8;E0X088;Q9XQY0;Q6EMT4;A9L9Z4;Q8M8V8;A9L9W8	3587	54	CID		75.39	0.000834707		4	47		1	1441.77	-52.2145	9/113	Arabidopsis_elastase_rep1.mgf
	High	VLImELINNIAKA	O98495;Q9MRV8;Q8SLS8;O98596;Q9TLJ8;Q9MRR8;Q9MRN3;Q95AN2;A8ASH2;Q9MRF4;Q67H80;A8ASI0;Q8SLT5;Q95FQ1;A0AR48;A3KLS5;B8PRL4;Q9MU34;Q9MRU3;O98418;Q9TMS7;Q9MU03;O98508;O98565;Q9MTY9;Q9XQY2;C7SLZ3;P19366;A7X6V1;O98778;C0J9K5;Q8M9G2;Q8MFX8;A8ASH1;Q29V89;O98777;O98775;Q8MFW1;Q8ME50;Q9XPT2;Q9MU36;A4QLK1;B2LMK0;B9TU71;O98774;Q5YGM2;A9T278;Q8MFV8;E0X088;Q9XQY0;Q6EMT4;A9L9Z4;Q8M8V8;A9L9W8	3587	54	CID	M4(Oxidation)	68.53	0.00441043		5	47		1	1457.76	-51.6519	9/113	Arabidopsis_elastase_rep1.mgf
	Low	SVPVGGATLGRIxNVLGEPV	O98777;O98774	2	2	CID	X13(F)	34.41	11.5646		8	48	41	1	1981.96	-71.9608	14/200	Arabidopsis_elastase_rep1.mgf
	Low	ERFLSQPFFV	O98495;Q9MRV8;Q8SLS8;Q9XQY8;O98596;Q29VB8;Q3L1L0;Q9TLJ8;Q9MRR8;Q9MRN3;Q95AN2;A8ASH2;Q9GER5;Q9MRF4;Q67H80;B7S4V7;Q95FQ1;A0AR48;A3KLS5;B8PRL4;Q9MU34;Q9MRU3;O98418;Q9TMS7;Q9MU03;O98508;O98565;Q9MTY9;Q9XQY2;Q29S96;P19366;A7X6V1;O98778;Q6K1L2;C0J9K5;Q8M9G2;A8ASH1;Q29V89;O98777;Q8MFW1;Q9XPT2;Q9MU36;A9U8M5;A4QLK1;B2LMK0;B9TU71;Q5YGM2;E0X088;Q9XQY0;A9L9Z4;Q8M8V8;Q5UVH4;A9L9W8	3179	53	CID		28.8	35.4064		4	47	40	1	1269.64	-21.4166	11/97	Arabidopsis_elastase_rep1.mgf
	Low	EVSALLGRmPxAVGYQPTL	B7S4V7;A8ASH1;O98777	3	3	CID	M9(Oxidation), X11(I)	15.17	997.251		10	48	31	1	2030.97	-59.738	5/198	Arabidopsis_elastase_rep1.mgf
	Low	YGQMNEPPGARMRVGLT	O98495;Q9MRV8;Q8SLS8;Q9XQY8;O98596;Q29VB8;Q9TLJ8;Q9MRN3;Q95AN2;A8ASH2;Q9GER5;Q67H80;B7S4V7;A8ASI0;Q95FQ1;Q95FY1;A0AR48;A3KLS5;B8PRL4;Q9MU34;Q95FP0;Q9MRU3;O98418;Q9TMS7;O98508;Q9MTY9;Q9XQY2;Q29S96;C7SLZ3;P19366;O98778;Q6K1L2;Q8M9G2;Q8MFX8;A8ASH1;Q29V89;O98777;O98775;Q8MFW1;Q8ME50;Q9XPT2;Q9MU36;A9U8M5;A4QLK1;B2LMK0;B9TU71;O98774;Q5YGM2;Q8MFV8;E0X088;Q9XQY0;Q6EMT4;A9L9Z4;Q8M8V8;Q5UVH4;A9L9W8	3303	56	CID		13.62	1172.09		8	47	29	1	1876.82	-51.5294	4/174	Arabidopsis_elastase_rep1.mgf
O98775	15.65	8	7	492	52.7639	5.07178	104.432	ATP synthase beta subunit (Fragment) OS=Dicranostigma franchetianum GN=atpB PE=3 SV=2 - [O98775_9MAGN]
	Confidence Icon	Sequence	Protein Accessions	# Proteins	# Protein Groups	Activation Type	Modifications	IonScore	Exp Value	Δ Score	Rank	Identity High	Homology Threshold	Charge	m/z [Da]	ΔM [ppm]	Ions Matched	Spectrum File
	High	GGATLGRIFNVLGEPV	O98495;Q9MRV8;Q8SLS8;Q29VB8;Q3L1L0;Q9TLJ8;Q9MRR8;Q95AN2;A8ASH2;Q9GER5;Q9MRF4;Q67H80;B8PRL4;Q9MU34;Q9TMS7;O98508;Q9MTY9;C7SLZ3;P19366;A7X6V1;Q6K1L2;C0J9K5;Q29V89;O98775;Q8MFW1;Q8ME50;Q9XPT2;Q9MU36;A4QLK1;Q6EMT4	1964	30	CID		76.3	0.000753493		4	48		1	1599.82	-38.6099	11/154	Arabidopsis_elastase_rep1.mgf
	High	VLIMELINNIAKA	O98495;Q9MRV8;Q8SLS8;O98596;Q9TLJ8;Q9MRR8;Q9MRN3;Q95AN2;A8ASH2;Q9MRF4;Q67H80;A8ASI0;Q8SLT5;Q95FQ1;A0AR48;A3KLS5;B8PRL4;Q9MU34;Q9MRU3;O98418;Q9TMS7;Q9MU03;O98508;O98565;Q9MTY9;Q9XQY2;C7SLZ3;P19366;A7X6V1;O98778;C0J9K5;Q8M9G2;Q8MFX8;A8ASH1;Q29V89;O98777;O98775;Q8MFW1;Q8ME50;Q9XPT2;Q9MU36;A4QLK1;B2LMK0;B9TU71;O98774;Q5YGM2;A9T278;Q8MFV8;E0X088;Q9XQY0;Q6EMT4;A9L9Z4;Q8M8V8;A9L9W8	3587	54	CID		75.39	0.000834707		4	47		1	1441.77	-52.2145	9/113	Arabidopsis_elastase_rep1.mgf
	High	VLImELINNIAKA	O98495;Q9MRV8;Q8SLS8;O98596;Q9TLJ8;Q9MRR8;Q9MRN3;Q95AN2;A8ASH2;Q9MRF4;Q67H80;A8ASI0;Q8SLT5;Q95FQ1;A0AR48;A3KLS5;B8PRL4;Q9MU34;Q9MRU3;O98418;Q9TMS7;Q9MU03;O98508;O98565;Q9MTY9;Q9XQY2;C7SLZ3;P19366;A7X6V1;O98778;C0J9K5;Q8M9G2;Q8MFX8;A8ASH1;Q29V89;O98777;O98775;Q8MFW1;Q8ME50;Q9XPT2;Q9MU36;A4QLK1;B2LMK0;B9TU71;O98774;Q5YGM2;A9T278;Q8MFV8;E0X088;Q9XQY0;Q6EMT4;A9L9Z4;Q8M8V8;A9L9W8	3587	54	CID	M4(Oxidation)	68.53	0.00441043		5	47		1	1457.76	-51.6519	9/113	Arabidopsis_elastase_rep1.mgf
	Medium	GGATLGRIFNVLGEPVDNLGPVDT	O98495;Q9MRV8;Q8SLS8;Q29VB8;Q9MRR8;A8ASH2;Q9GER5;Q9MRF4;Q9TMS7;Q9MTY9;C7SLZ3;P19366;A7X6V1;Q6K1L2;O98775;Q8ME50;Q9XPT2;Q9MU36;A4QLK1;Q6EMT4	1284	20	CID		44.82	0.872268		4	47	54	1	2411.08	-71.8147	8/252	Arabidopsis_elastase_rep1.mgf
	Low	SVPVGGATLGRIFNVLGEPV	O98495;Q9MRV8;Q8SLS8;Q29VB8;Q3L1L0;Q9TLJ8;Q9MRR8;Q95AN2;A8ASH2;Q9GER5;Q9MRF4;Q67H80;B8PRL4;Q9MU34;Q9TMS7;O98508;Q9MTY9;C7SLZ3;P19366;A7X6V1;Q6K1L2;C0J9K5;Q29V89;O98775;Q8MFW1;Q8ME50;Q9XPT2;A4QLK1;Q6EMT4	1904	29	CID		34.41	11.5646		4	48	41	1	1981.96	-71.9608	14/200	Arabidopsis_elastase_rep1.mgf
	Low	ERxLSQPFFV	O98775	3	1	CID	X3(F)	28.8	35.4064		10	47	40	1	1269.64	-21.4166	11/97	Arabidopsis_elastase_rep1.mgf
	Low	YGQMNEPPGARMRVGLT	O98495;Q9MRV8;Q8SLS8;Q9XQY8;O98596;Q29VB8;Q9TLJ8;Q9MRN3;Q95AN2;A8ASH2;Q9GER5;Q67H80;B7S4V7;A8ASI0;Q95FQ1;Q95FY1;A0AR48;A3KLS5;B8PRL4;Q9MU34;Q95FP0;Q9MRU3;O98418;Q9TMS7;O98508;Q9MTY9;Q9XQY2;Q29S96;C7SLZ3;P19366;O98778;Q6K1L2;Q8M9G2;Q8MFX8;A8ASH1;Q29V89;O98777;O98775;Q8MFW1;Q8ME50;Q9XPT2;Q9MU36;A9U8M5;A4QLK1;B2LMK0;B9TU71;O98774;Q5YGM2;Q8MFV8;E0X088;Q9XQY0;Q6EMT4;A9L9Z4;Q8M8V8;Q5UVH4;A9L9W8	3303	56	CID		13.62	1172.09		8	47	29	1	1876.82	-51.5294	4/174	Arabidopsis_elastase_rep1.mgf
	Low	SALLGRMPS	O98495;Q9MRV8;Q8SLS8;Q29VB8;Q3L1L0;Q9MRR8;Q9MRN3;Q95AN2;Q9GER5;Q9MRF4;Q67H80;A8ASI0;Q8SLT5;Q95FY1;A0AR48;A3KLS5;B8PRL4;Q9MU34;Q95FP0;Q9MRU3;O98418;Q9TMS7;O98565;Q9MTY9;Q9XQY2;Q29S96;C7SLZ3;P19366;A7X6V1;O98778;Q6K1L2;C0J9K5;Q8M9G2;Q8MFX8;Q29V89;O98775;Q8MFW1;Q8ME50;Q9XPT2;Q9MU36;A9U8M5;A4QLK1;B2LMK0;B9TU71;O98774;Q5YGM2;Q8MFV8;E0X088;Q9XQY0;Q6EMT4;A9L9Z4;Q5UVH4;A9L9W8	3399	53	CID		11.89	1802.04		5	47	28	1	931.527	26.1707	5/83	Arabidopsis_elastase_rep1.mgf
Q8MFW1	18.33	8	7	442	47.5736	5.13525	104.432	ATPase beta subunit (Fragment) OS=Pinus strobus PE=3 SV=1 - [Q8MFW1_PINST]
	Confidence Icon	Sequence	Protein Accessions	# Proteins	# Protein Groups	Activation Type	Modifications	IonScore	Exp Value	Δ Score	Rank	Identity High	Homology Threshold	Charge	m/z [Da]	ΔM [ppm]	Ions Matched	Spectrum File
	High	GGATLGRIFNVLGEPV	O98495;Q9MRV8;Q8SLS8;Q29VB8;Q3L1L0;Q9TLJ8;Q9MRR8;Q95AN2;A8ASH2;Q9GER5;Q9MRF4;Q67H80;B8PRL4;Q9MU34;Q9TMS7;O98508;Q9MTY9;C7SLZ3;P19366;A7X6V1;Q6K1L2;C0J9K5;Q29V89;O98775;Q8MFW1;Q8ME50;Q9XPT2;Q9MU36;A4QLK1;Q6EMT4	1964	30	CID		76.3	0.000753493		4	48		1	1599.82	-38.6099	11/154	Arabidopsis_elastase_rep1.mgf
	High	VLIMELINNIAKA	O98495;Q9MRV8;Q8SLS8;O98596;Q9TLJ8;Q9MRR8;Q9MRN3;Q95AN2;A8ASH2;Q9MRF4;Q67H80;A8ASI0;Q8SLT5;Q95FQ1;A0AR48;A3KLS5;B8PRL4;Q9MU34;Q9MRU3;O98418;Q9TMS7;Q9MU03;O98508;O98565;Q9MTY9;Q9XQY2;C7SLZ3;P19366;A7X6V1;O98778;C0J9K5;Q8M9G2;Q8MFX8;A8ASH1;Q29V89;O98777;O98775;Q8MFW1;Q8ME50;Q9XPT2;Q9MU36;A4QLK1;B2LMK0;B9TU71;O98774;Q5YGM2;A9T278;Q8MFV8;E0X088;Q9XQY0;Q6EMT4;A9L9Z4;Q8M8V8;A9L9W8	3587	54	CID		75.39	0.000834707		4	47		1	1441.77	-52.2145	9/113	Arabidopsis_elastase_rep1.mgf
	High	VLImELINNIAKA	O98495;Q9MRV8;Q8SLS8;O98596;Q9TLJ8;Q9MRR8;Q9MRN3;Q95AN2;A8ASH2;Q9MRF4;Q67H80;A8ASI0;Q8SLT5;Q95FQ1;A0AR48;A3KLS5;B8PRL4;Q9MU34;Q9MRU3;O98418;Q9TMS7;Q9MU03;O98508;O98565;Q9MTY9;Q9XQY2;C7SLZ3;P19366;A7X6V1;O98778;C0J9K5;Q8M9G2;Q8MFX8;A8ASH1;Q29V89;O98777;O98775;Q8MFW1;Q8ME50;Q9XPT2;Q9MU36;A4QLK1;B2LMK0;B9TU71;O98774;Q5YGM2;A9T278;Q8MFV8;E0X088;Q9XQY0;Q6EMT4;A9L9Z4;Q8M8V8;A9L9W8	3587	54	CID	M4(Oxidation)	68.53	0.00441043		5	47		1	1457.76	-51.6519	9/113	Arabidopsis_elastase_rep1.mgf
	Low	SVPVGGATLGRIFNVLGEPV	O98495;Q9MRV8;Q8SLS8;Q29VB8;Q3L1L0;Q9TLJ8;Q9MRR8;Q95AN2;A8ASH2;Q9GER5;Q9MRF4;Q67H80;B8PRL4;Q9MU34;Q9TMS7;O98508;Q9MTY9;C7SLZ3;P19366;A7X6V1;Q6K1L2;C0J9K5;Q29V89;O98775;Q8MFW1;Q8ME50;Q9XPT2;A4QLK1;Q6EMT4	1904	29	CID		34.41	11.5646		4	48	41	1	1981.96	-71.9608	14/200	Arabidopsis_elastase_rep1.mgf
	Low	ERFLSQPFFV	O98495;Q9MRV8;Q8SLS8;Q9XQY8;O98596;Q29VB8;Q3L1L0;Q9TLJ8;Q9MRR8;Q9MRN3;Q95AN2;A8ASH2;Q9GER5;Q9MRF4;Q67H80;B7S4V7;Q95FQ1;A0AR48;A3KLS5;B8PRL4;Q9MU34;Q9MRU3;O98418;Q9TMS7;Q9MU03;O98508;O98565;Q9MTY9;Q9XQY2;Q29S96;P19366;A7X6V1;O98778;Q6K1L2;C0J9K5;Q8M9G2;A8ASH1;Q29V89;O98777;Q8MFW1;Q9XPT2;Q9MU36;A9U8M5;A4QLK1;B2LMK0;B9TU71;Q5YGM2;E0X088;Q9XQY0;A9L9Z4;Q8M8V8;Q5UVH4;A9L9W8	3179	53	CID		28.8	35.4064		4	47	40	1	1269.64	-21.4166	11/97	Arabidopsis_elastase_rep1.mgf
	Low	DGLTRGMTVIDT	Q8MFW1	5	1	CID		16.43	791.604		4	48	27	1	1278.64	5.70817	5/117	Arabidopsis_elastase_rep1.mgf
	Low	YGQMNEPPGARMRVGLT	O98495;Q9MRV8;Q8SLS8;Q9XQY8;O98596;Q29VB8;Q9TLJ8;Q9MRN3;Q95AN2;A8ASH2;Q9GER5;Q67H80;B7S4V7;A8ASI0;Q95FQ1;Q95FY1;A0AR48;A3KLS5;B8PRL4;Q9MU34;Q95FP0;Q9MRU3;O98418;Q9TMS7;O98508;Q9MTY9;Q9XQY2;Q29S96;C7SLZ3;P19366;O98778;Q6K1L2;Q8M9G2;Q8MFX8;A8ASH1;Q29V89;O98777;O98775;Q8MFW1;Q8ME50;Q9XPT2;Q9MU36;A9U8M5;A4QLK1;B2LMK0;B9TU71;O98774;Q5YGM2;Q8MFV8;E0X088;Q9XQY0;Q6EMT4;A9L9Z4;Q8M8V8;Q5UVH4;A9L9W8	3303	56	CID		13.62	1172.09		8	47	29	1	1876.82	-51.5294	4/174	Arabidopsis_elastase_rep1.mgf
	Low	SALLGRMPS	O98495;Q9MRV8;Q8SLS8;Q29VB8;Q3L1L0;Q9MRR8;Q9MRN3;Q95AN2;Q9GER5;Q9MRF4;Q67H80;A8ASI0;Q8SLT5;Q95FY1;A0AR48;A3KLS5;B8PRL4;Q9MU34;Q95FP0;Q9MRU3;O98418;Q9TMS7;O98565;Q9MTY9;Q9XQY2;Q29S96;C7SLZ3;P19366;A7X6V1;O98778;Q6K1L2;C0J9K5;Q8M9G2;Q8MFX8;Q29V89;O98775;Q8MFW1;Q8ME50;Q9XPT2;Q9MU36;A9U8M5;A4QLK1;B2LMK0;B9TU71;O98774;Q5YGM2;Q8MFV8;E0X088;Q9XQY0;Q6EMT4;A9L9Z4;Q5UVH4;A9L9W8	3399	53	CID		11.89	1802.04		5	47	28	1	931.527	26.1707	5/83	Arabidopsis_elastase_rep1.mgf
Q8ME50	16.59	8	7	464	49.8696	5.18604	104.432	ATP synthase beta subunit (Fragment) OS=Pentaphylax euryoides GN=atpB PE=3 SV=1 - [Q8ME50_9ERIC]
	Confidence Icon	Sequence	Protein Accessions	# Proteins	# Protein Groups	Activation Type	Modifications	IonScore	Exp Value	Δ Score	Rank	Identity High	Homology Threshold	Charge	m/z [Da]	ΔM [ppm]	Ions Matched	Spectrum File
	High	GGATLGRIFNVLGEPV	O98495;Q9MRV8;Q8SLS8;Q29VB8;Q3L1L0;Q9TLJ8;Q9MRR8;Q95AN2;A8ASH2;Q9GER5;Q9MRF4;Q67H80;B8PRL4;Q9MU34;Q9TMS7;O98508;Q9MTY9;C7SLZ3;P19366;A7X6V1;Q6K1L2;C0J9K5;Q29V89;O98775;Q8MFW1;Q8ME50;Q9XPT2;Q9MU36;A4QLK1;Q6EMT4	1964	30	CID		76.3	0.000753493		4	48		1	1599.82	-38.6099	11/154	Arabidopsis_elastase_rep1.mgf
	High	VLIMELINNIAKA	O98495;Q9MRV8;Q8SLS8;O98596;Q9TLJ8;Q9MRR8;Q9MRN3;Q95AN2;A8ASH2;Q9MRF4;Q67H80;A8ASI0;Q8SLT5;Q95FQ1;A0AR48;A3KLS5;B8PRL4;Q9MU34;Q9MRU3;O98418;Q9TMS7;Q9MU03;O98508;O98565;Q9MTY9;Q9XQY2;C7SLZ3;P19366;A7X6V1;O98778;C0J9K5;Q8M9G2;Q8MFX8;A8ASH1;Q29V89;O98777;O98775;Q8MFW1;Q8ME50;Q9XPT2;Q9MU36;A4QLK1;B2LMK0;B9TU71;O98774;Q5YGM2;A9T278;Q8MFV8;E0X088;Q9XQY0;Q6EMT4;A9L9Z4;Q8M8V8;A9L9W8	3587	54	CID		75.39	0.000834707		4	47		1	1441.77	-52.2145	9/113	Arabidopsis_elastase_rep1.mgf
	High	VLImELINNIAKA	O98495;Q9MRV8;Q8SLS8;O98596;Q9TLJ8;Q9MRR8;Q9MRN3;Q95AN2;A8ASH2;Q9MRF4;Q67H80;A8ASI0;Q8SLT5;Q95FQ1;A0AR48;A3KLS5;B8PRL4;Q9MU34;Q9MRU3;O98418;Q9TMS7;Q9MU03;O98508;O98565;Q9MTY9;Q9XQY2;C7SLZ3;P19366;A7X6V1;O98778;C0J9K5;Q8M9G2;Q8MFX8;A8ASH1;Q29V89;O98777;O98775;Q8MFW1;Q8ME50;Q9XPT2;Q9MU36;A4QLK1;B2LMK0;B9TU71;O98774;Q5YGM2;A9T278;Q8MFV8;E0X088;Q9XQY0;Q6EMT4;A9L9Z4;Q8M8V8;A9L9W8	3587	54	CID	M4(Oxidation)	68.53	0.00441043		5	47		1	1457.76	-51.6519	9/113	Arabidopsis_elastase_rep1.mgf
	Medium	GGATLGRIFNVLGEPVDNLGPVDT	O98495;Q9MRV8;Q8SLS8;Q29VB8;Q9MRR8;A8ASH2;Q9GER5;Q9MRF4;Q9TMS7;Q9MTY9;C7SLZ3;P19366;A7X6V1;Q6K1L2;O98775;Q8ME50;Q9XPT2;Q9MU36;A4QLK1;Q6EMT4	1284	20	CID		44.82	0.872268		4	47	54	1	2411.08	-71.8147	8/252	Arabidopsis_elastase_rep1.mgf
	Low	SVPVGGATLGRIFNVLGEPV	O98495;Q9MRV8;Q8SLS8;Q29VB8;Q3L1L0;Q9TLJ8;Q9MRR8;Q95AN2;A8ASH2;Q9GER5;Q9MRF4;Q67H80;B8PRL4;Q9MU34;Q9TMS7;O98508;Q9MTY9;C7SLZ3;P19366;A7X6V1;Q6K1L2;C0J9K5;Q29V89;O98775;Q8MFW1;Q8ME50;Q9XPT2;A4QLK1;Q6EMT4	1904	29	CID		34.41	11.5646		4	48	41	1	1981.96	-71.9608	14/200	Arabidopsis_elastase_rep1.mgf
	Low	ERFLSQPFxV	Q8ME50	2	1	CID	X9(F)	28.8	35.4064		5	47	40	1	1269.64	-21.4166	11/97	Arabidopsis_elastase_rep1.mgf
	Low	YGQMNEPPGARMRVGLT	O98495;Q9MRV8;Q8SLS8;Q9XQY8;O98596;Q29VB8;Q9TLJ8;Q9MRN3;Q95AN2;A8ASH2;Q9GER5;Q67H80;B7S4V7;A8ASI0;Q95FQ1;Q95FY1;A0AR48;A3KLS5;B8PRL4;Q9MU34;Q95FP0;Q9MRU3;O98418;Q9TMS7;O98508;Q9MTY9;Q9XQY2;Q29S96;C7SLZ3;P19366;O98778;Q6K1L2;Q8M9G2;Q8MFX8;A8ASH1;Q29V89;O98777;O98775;Q8MFW1;Q8ME50;Q9XPT2;Q9MU36;A9U8M5;A4QLK1;B2LMK0;B9TU71;O98774;Q5YGM2;Q8MFV8;E0X088;Q9XQY0;Q6EMT4;A9L9Z4;Q8M8V8;Q5UVH4;A9L9W8	3303	56	CID		13.62	1172.09		8	47	29	1	1876.82	-51.5294	4/174	Arabidopsis_elastase_rep1.mgf
	Low	SALLGRMPS	O98495;Q9MRV8;Q8SLS8;Q29VB8;Q3L1L0;Q9MRR8;Q9MRN3;Q95AN2;Q9GER5;Q9MRF4;Q67H80;A8ASI0;Q8SLT5;Q95FY1;A0AR48;A3KLS5;B8PRL4;Q9MU34;Q95FP0;Q9MRU3;O98418;Q9TMS7;O98565;Q9MTY9;Q9XQY2;Q29S96;C7SLZ3;P19366;A7X6V1;O98778;Q6K1L2;C0J9K5;Q8M9G2;Q8MFX8;Q29V89;O98775;Q8MFW1;Q8ME50;Q9XPT2;Q9MU36;A9U8M5;A4QLK1;B2LMK0;B9TU71;O98774;Q5YGM2;Q8MFV8;E0X088;Q9XQY0;Q6EMT4;A9L9Z4;Q5UVH4;A9L9W8	3399	53	CID		11.89	1802.04		5	47	28	1	931.527	26.1707	5/83	Arabidopsis_elastase_rep1.mgf
Q9XPT2	19.12	9	8	476	51.2348	5.46533	104.432	H(+)-transporting ATP synthase (Fragment) OS=Aquilaria beccariana GN=atpB PE=3 SV=1 - [Q9XPT2_9ROSI]
	Confidence Icon	Sequence	Protein Accessions	# Proteins	# Protein Groups	Activation Type	Modifications	IonScore	Exp Value	Δ Score	Rank	Identity High	Homology Threshold	Charge	m/z [Da]	ΔM [ppm]	Ions Matched	Spectrum File
	High	GGATLGRIFNVLGEPV	O98495;Q9MRV8;Q8SLS8;Q29VB8;Q3L1L0;Q9TLJ8;Q9MRR8;Q95AN2;A8ASH2;Q9GER5;Q9MRF4;Q67H80;B8PRL4;Q9MU34;Q9TMS7;O98508;Q9MTY9;C7SLZ3;P19366;A7X6V1;Q6K1L2;C0J9K5;Q29V89;O98775;Q8MFW1;Q8ME50;Q9XPT2;Q9MU36;A4QLK1;Q6EMT4	1964	30	CID		76.3	0.000753493		4	48		1	1599.82	-38.6099	11/154	Arabidopsis_elastase_rep1.mgf
	High	VLIMELINNIAKA	O98495;Q9MRV8;Q8SLS8;O98596;Q9TLJ8;Q9MRR8;Q9MRN3;Q95AN2;A8ASH2;Q9MRF4;Q67H80;A8ASI0;Q8SLT5;Q95FQ1;A0AR48;A3KLS5;B8PRL4;Q9MU34;Q9MRU3;O98418;Q9TMS7;Q9MU03;O98508;O98565;Q9MTY9;Q9XQY2;C7SLZ3;P19366;A7X6V1;O98778;C0J9K5;Q8M9G2;Q8MFX8;A8ASH1;Q29V89;O98777;O98775;Q8MFW1;Q8ME50;Q9XPT2;Q9MU36;A4QLK1;B2LMK0;B9TU71;O98774;Q5YGM2;A9T278;Q8MFV8;E0X088;Q9XQY0;Q6EMT4;A9L9Z4;Q8M8V8;A9L9W8	3587	54	CID		75.39	0.000834707		4	47		1	1441.77	-52.2145	9/113	Arabidopsis_elastase_rep1.mgf
	High	VLImELINNIAKA	O98495;Q9MRV8;Q8SLS8;O98596;Q9TLJ8;Q9MRR8;Q9MRN3;Q95AN2;A8ASH2;Q9MRF4;Q67H80;A8ASI0;Q8SLT5;Q95FQ1;A0AR48;A3KLS5;B8PRL4;Q9MU34;Q9MRU3;O98418;Q9TMS7;Q9MU03;O98508;O98565;Q9MTY9;Q9XQY2;C7SLZ3;P19366;A7X6V1;O98778;C0J9K5;Q8M9G2;Q8MFX8;A8ASH1;Q29V89;O98777;O98775;Q8MFW1;Q8ME50;Q9XPT2;Q9MU36;A4QLK1;B2LMK0;B9TU71;O98774;Q5YGM2;A9T278;Q8MFV8;E0X088;Q9XQY0;Q6EMT4;A9L9Z4;Q8M8V8;A9L9W8	3587	54	CID	M4(Oxidation)	68.53	0.00441043		5	47		1	1457.76	-51.6519	9/113	Arabidopsis_elastase_rep1.mgf
	Medium	GGATLGRIFNVLGEPVDNLGPVDT	O98495;Q9MRV8;Q8SLS8;Q29VB8;Q9MRR8;A8ASH2;Q9GER5;Q9MRF4;Q9TMS7;Q9MTY9;C7SLZ3;P19366;A7X6V1;Q6K1L2;O98775;Q8ME50;Q9XPT2;Q9MU36;A4QLK1;Q6EMT4	1284	20	CID		44.82	0.872268		4	47	54	1	2411.08	-71.8147	8/252	Arabidopsis_elastase_rep1.mgf
	Low	SVPVGGATLGRIFNVLGEPV	O98495;Q9MRV8;Q8SLS8;Q29VB8;Q3L1L0;Q9TLJ8;Q9MRR8;Q95AN2;A8ASH2;Q9GER5;Q9MRF4;Q67H80;B8PRL4;Q9MU34;Q9TMS7;O98508;Q9MTY9;C7SLZ3;P19366;A7X6V1;Q6K1L2;C0J9K5;Q29V89;O98775;Q8MFW1;Q8ME50;Q9XPT2;A4QLK1;Q6EMT4	1904	29	CID		34.41	11.5646		4	48	41	1	1981.96	-71.9608	14/200	Arabidopsis_elastase_rep1.mgf
	Low	ERFLSQPFFV	O98495;Q9MRV8;Q8SLS8;Q9XQY8;O98596;Q29VB8;Q3L1L0;Q9TLJ8;Q9MRR8;Q9MRN3;Q95AN2;A8ASH2;Q9GER5;Q9MRF4;Q67H80;B7S4V7;Q95FQ1;A0AR48;A3KLS5;B8PRL4;Q9MU34;Q9MRU3;O98418;Q9TMS7;Q9MU03;O98508;O98565;Q9MTY9;Q9XQY2;Q29S96;P19366;A7X6V1;O98778;Q6K1L2;C0J9K5;Q8M9G2;A8ASH1;Q29V89;O98777;Q8MFW1;Q9XPT2;Q9MU36;A9U8M5;A4QLK1;B2LMK0;B9TU71;Q5YGM2;E0X088;Q9XQY0;A9L9Z4;Q8M8V8;Q5UVH4;A9L9W8	3179	53	CID		28.8	35.4064		4	47	40	1	1269.64	-21.4166	11/97	Arabidopsis_elastase_rep1.mgf
	Low	LQxYKELQDIIAIL	Q9XPT2	1	1	CID	X3(V)	18.63	454.139		8	48	36	1	1658.84	-80.961	6/133	Arabidopsis_elastase_rep1.mgf
	Low	YGQMNEPPGARMRVGLT	O98495;Q9MRV8;Q8SLS8;Q9XQY8;O98596;Q29VB8;Q9TLJ8;Q9MRN3;Q95AN2;A8ASH2;Q9GER5;Q67H80;B7S4V7;A8ASI0;Q95FQ1;Q95FY1;A0AR48;A3KLS5;B8PRL4;Q9MU34;Q95FP0;Q9MRU3;O98418;Q9TMS7;O98508;Q9MTY9;Q9XQY2;Q29S96;C7SLZ3;P19366;O98778;Q6K1L2;Q8M9G2;Q8MFX8;A8ASH1;Q29V89;O98777;O98775;Q8MFW1;Q8ME50;Q9XPT2;Q9MU36;A9U8M5;A4QLK1;B2LMK0;B9TU71;O98774;Q5YGM2;Q8MFV8;E0X088;Q9XQY0;Q6EMT4;A9L9Z4;Q8M8V8;Q5UVH4;A9L9W8	3303	56	CID		13.62	1172.09		8	47	29	1	1876.82	-51.5294	4/174	Arabidopsis_elastase_rep1.mgf
	Low	SALLGRMPS	O98495;Q9MRV8;Q8SLS8;Q29VB8;Q3L1L0;Q9MRR8;Q9MRN3;Q95AN2;Q9GER5;Q9MRF4;Q67H80;A8ASI0;Q8SLT5;Q95FY1;A0AR48;A3KLS5;B8PRL4;Q9MU34;Q95FP0;Q9MRU3;O98418;Q9TMS7;O98565;Q9MTY9;Q9XQY2;Q29S96;C7SLZ3;P19366;A7X6V1;O98778;Q6K1L2;C0J9K5;Q8M9G2;Q8MFX8;Q29V89;O98775;Q8MFW1;Q8ME50;Q9XPT2;Q9MU36;A9U8M5;A4QLK1;B2LMK0;B9TU71;O98774;Q5YGM2;Q8MFV8;E0X088;Q9XQY0;Q6EMT4;A9L9Z4;Q5UVH4;A9L9W8	3399	53	CID		11.89	1802.04		5	47	28	1	931.527	26.1707	5/83	Arabidopsis_elastase_rep1.mgf
Q9MU36	20.82	8	7	461	49.5237	5.10986	104.432	ATP synthase beta subunit (Fragment) OS=Menyanthes trifoliata GN=atpB PE=3 SV=1 - [Q9MU36_MENTR]
	Confidence Icon	Sequence	Protein Accessions	# Proteins	# Protein Groups	Activation Type	Modifications	IonScore	Exp Value	Δ Score	Rank	Identity High	Homology Threshold	Charge	m/z [Da]	ΔM [ppm]	Ions Matched	Spectrum File
	High	GGATLGRIFNVLGEPV	O98495;Q9MRV8;Q8SLS8;Q29VB8;Q3L1L0;Q9TLJ8;Q9MRR8;Q95AN2;A8ASH2;Q9GER5;Q9MRF4;Q67H80;B8PRL4;Q9MU34;Q9TMS7;O98508;Q9MTY9;C7SLZ3;P19366;A7X6V1;Q6K1L2;C0J9K5;Q29V89;O98775;Q8MFW1;Q8ME50;Q9XPT2;Q9MU36;A4QLK1;Q6EMT4	1964	30	CID		76.3	0.000753493		4	48		1	1599.82	-38.6099	11/154	Arabidopsis_elastase_rep1.mgf
	High	VLIMELINNIAKA	O98495;Q9MRV8;Q8SLS8;O98596;Q9TLJ8;Q9MRR8;Q9MRN3;Q95AN2;A8ASH2;Q9MRF4;Q67H80;A8ASI0;Q8SLT5;Q95FQ1;A0AR48;A3KLS5;B8PRL4;Q9MU34;Q9MRU3;O98418;Q9TMS7;Q9MU03;O98508;O98565;Q9MTY9;Q9XQY2;C7SLZ3;P19366;A7X6V1;O98778;C0J9K5;Q8M9G2;Q8MFX8;A8ASH1;Q29V89;O98777;O98775;Q8MFW1;Q8ME50;Q9XPT2;Q9MU36;A4QLK1;B2LMK0;B9TU71;O98774;Q5YGM2;A9T278;Q8MFV8;E0X088;Q9XQY0;Q6EMT4;A9L9Z4;Q8M8V8;A9L9W8	3587	54	CID		75.39	0.000834707		4	47		1	1441.77	-52.2145	9/113	Arabidopsis_elastase_rep1.mgf
	High	VLImELINNIAKA	O98495;Q9MRV8;Q8SLS8;O98596;Q9TLJ8;Q9MRR8;Q9MRN3;Q95AN2;A8ASH2;Q9MRF4;Q67H80;A8ASI0;Q8SLT5;Q95FQ1;A0AR48;A3KLS5;B8PRL4;Q9MU34;Q9MRU3;O98418;Q9TMS7;Q9MU03;O98508;O98565;Q9MTY9;Q9XQY2;C7SLZ3;P19366;A7X6V1;O98778;C0J9K5;Q8M9G2;Q8MFX8;A8ASH1;Q29V89;O98777;O98775;Q8MFW1;Q8ME50;Q9XPT2;Q9MU36;A4QLK1;B2LMK0;B9TU71;O98774;Q5YGM2;A9T278;Q8MFV8;E0X088;Q9XQY0;Q6EMT4;A9L9Z4;Q8M8V8;A9L9W8	3587	54	CID	M4(Oxidation)	68.53	0.00441043		5	47		1	1457.76	-51.6519	9/113	Arabidopsis_elastase_rep1.mgf
	Medium	GGATLGRIFNVLGEPVDNLGPVDT	O98495;Q9MRV8;Q8SLS8;Q29VB8;Q9MRR8;A8ASH2;Q9GER5;Q9MRF4;Q9TMS7;Q9MTY9;C7SLZ3;P19366;A7X6V1;Q6K1L2;O98775;Q8ME50;Q9XPT2;Q9MU36;A4QLK1;Q6EMT4	1284	20	CID		44.82	0.872268		4	47	54	1	2411.08	-71.8147	8/252	Arabidopsis_elastase_rep1.mgf
	Low	ERFLSQPFFV	O98495;Q9MRV8;Q8SLS8;Q9XQY8;O98596;Q29VB8;Q3L1L0;Q9TLJ8;Q9MRR8;Q9MRN3;Q95AN2;A8ASH2;Q9GER5;Q9MRF4;Q67H80;B7S4V7;Q95FQ1;A0AR48;A3KLS5;B8PRL4;Q9MU34;Q9MRU3;O98418;Q9TMS7;Q9MU03;O98508;O98565;Q9MTY9;Q9XQY2;Q29S96;P19366;A7X6V1;O98778;Q6K1L2;C0J9K5;Q8M9G2;A8ASH1;Q29V89;O98777;Q8MFW1;Q9XPT2;Q9MU36;A9U8M5;A4QLK1;B2LMK0;B9TU71;Q5YGM2;E0X088;Q9XQY0;A9L9Z4;Q8M8V8;Q5UVH4;A9L9W8	3179	53	CID		28.8	35.4064		4	47	40	1	1269.64	-21.4166	11/97	Arabidopsis_elastase_rep1.mgf
	Low	YGQMNEPPGARMRVGLT	O98495;Q9MRV8;Q8SLS8;Q9XQY8;O98596;Q29VB8;Q9TLJ8;Q9MRN3;Q95AN2;A8ASH2;Q9GER5;Q67H80;B7S4V7;A8ASI0;Q95FQ1;Q95FY1;A0AR48;A3KLS5;B8PRL4;Q9MU34;Q95FP0;Q9MRU3;O98418;Q9TMS7;O98508;Q9MTY9;Q9XQY2;Q29S96;C7SLZ3;P19366;O98778;Q6K1L2;Q8M9G2;Q8MFX8;A8ASH1;Q29V89;O98777;O98775;Q8MFW1;Q8ME50;Q9XPT2;Q9MU36;A9U8M5;A4QLK1;B2LMK0;B9TU71;O98774;Q5YGM2;Q8MFV8;E0X088;Q9XQY0;Q6EMT4;A9L9Z4;Q8M8V8;Q5UVH4;A9L9W8	3303	56	CID		13.62	1172.09		8	47	29	1	1876.82	-51.5294	4/174	Arabidopsis_elastase_rep1.mgf
	Low	SALLGRMPS	O98495;Q9MRV8;Q8SLS8;Q29VB8;Q3L1L0;Q9MRR8;Q9MRN3;Q95AN2;Q9GER5;Q9MRF4;Q67H80;A8ASI0;Q8SLT5;Q95FY1;A0AR48;A3KLS5;B8PRL4;Q9MU34;Q95FP0;Q9MRU3;O98418;Q9TMS7;O98565;Q9MTY9;Q9XQY2;Q29S96;C7SLZ3;P19366;A7X6V1;O98778;Q6K1L2;C0J9K5;Q8M9G2;Q8MFX8;Q29V89;O98775;Q8MFW1;Q8ME50;Q9XPT2;Q9MU36;A9U8M5;A4QLK1;B2LMK0;B9TU71;O98774;Q5YGM2;Q8MFV8;E0X088;Q9XQY0;Q6EMT4;A9L9Z4;Q5UVH4;A9L9W8	3399	53	CID		11.89	1802.04		5	47	28	1	931.527	26.1707	5/83	Arabidopsis_elastase_rep1.mgf
	Low	VAmSATDGLKRGMEVIDTGAPxS	Q9MU36	1	1	CID	M3(Oxidation), X22(E)	11.46	1626.49		3	46	24	1	2351	-50.7771	5/228	Arabidopsis_elastase_rep1.mgf
A4QLK1	19.08	9	8	498	53.9112	5.89697	104.432	ATP synthase subunit beta, chloroplastic OS=Lobularia maritima GN=atpB PE=3 SV=1 - [ATPB_LOBMA]
	Confidence Icon	Sequence	Protein Accessions	# Proteins	# Protein Groups	Activation Type	Modifications	IonScore	Exp Value	Δ Score	Rank	Identity High	Homology Threshold	Charge	m/z [Da]	ΔM [ppm]	Ions Matched	Spectrum File
	High	GGATLGRIFNVLGEPV	O98495;Q9MRV8;Q8SLS8;Q29VB8;Q3L1L0;Q9TLJ8;Q9MRR8;Q95AN2;A8ASH2;Q9GER5;Q9MRF4;Q67H80;B8PRL4;Q9MU34;Q9TMS7;O98508;Q9MTY9;C7SLZ3;P19366;A7X6V1;Q6K1L2;C0J9K5;Q29V89;O98775;Q8MFW1;Q8ME50;Q9XPT2;Q9MU36;A4QLK1;Q6EMT4	1964	30	CID		76.3	0.000753493		4	48		1	1599.82	-38.6099	11/154	Arabidopsis_elastase_rep1.mgf
	High	VLIMELINNIAKA	O98495;Q9MRV8;Q8SLS8;O98596;Q9TLJ8;Q9MRR8;Q9MRN3;Q95AN2;A8ASH2;Q9MRF4;Q67H80;A8ASI0;Q8SLT5;Q95FQ1;A0AR48;A3KLS5;B8PRL4;Q9MU34;Q9MRU3;O98418;Q9TMS7;Q9MU03;O98508;O98565;Q9MTY9;Q9XQY2;C7SLZ3;P19366;A7X6V1;O98778;C0J9K5;Q8M9G2;Q8MFX8;A8ASH1;Q29V89;O98777;O98775;Q8MFW1;Q8ME50;Q9XPT2;Q9MU36;A4QLK1;B2LMK0;B9TU71;O98774;Q5YGM2;A9T278;Q8MFV8;E0X088;Q9XQY0;Q6EMT4;A9L9Z4;Q8M8V8;A9L9W8	3587	54	CID		75.39	0.000834707		4	47		1	1441.77	-52.2145	9/113	Arabidopsis_elastase_rep1.mgf
	High	VLImELINNIAKA	O98495;Q9MRV8;Q8SLS8;O98596;Q9TLJ8;Q9MRR8;Q9MRN3;Q95AN2;A8ASH2;Q9MRF4;Q67H80;A8ASI0;Q8SLT5;Q95FQ1;A0AR48;A3KLS5;B8PRL4;Q9MU34;Q9MRU3;O98418;Q9TMS7;Q9MU03;O98508;O98565;Q9MTY9;Q9XQY2;C7SLZ3;P19366;A7X6V1;O98778;C0J9K5;Q8M9G2;Q8MFX8;A8ASH1;Q29V89;O98777;O98775;Q8MFW1;Q8ME50;Q9XPT2;Q9MU36;A4QLK1;B2LMK0;B9TU71;O98774;Q5YGM2;A9T278;Q8MFV8;E0X088;Q9XQY0;Q6EMT4;A9L9Z4;Q8M8V8;A9L9W8	3587	54	CID	M4(Oxidation)	68.53	0.00441043		5	47		1	1457.76	-51.6519	9/113	Arabidopsis_elastase_rep1.mgf
	Medium	TSDPQVSIREKKNLGRIA	A4QLK1	1	1	CID		45.87	0.855798		2	48		1	2012	-64.4406	17/186	Arabidopsis_elastase_rep1.mgf
	Medium	GGATLGRIFNVLGEPVDNLGPVDT	O98495;Q9MRV8;Q8SLS8;Q29VB8;Q9MRR8;A8ASH2;Q9GER5;Q9MRF4;Q9TMS7;Q9MTY9;C7SLZ3;P19366;A7X6V1;Q6K1L2;O98775;Q8ME50;Q9XPT2;Q9MU36;A4QLK1;Q6EMT4	1284	20	CID		44.82	0.872268		4	47	54	1	2411.08	-71.8147	8/252	Arabidopsis_elastase_rep1.mgf
	Low	SVPVGGATLGRIFNVLGEPV	O98495;Q9MRV8;Q8SLS8;Q29VB8;Q3L1L0;Q9TLJ8;Q9MRR8;Q95AN2;A8ASH2;Q9GER5;Q9MRF4;Q67H80;B8PRL4;Q9MU34;Q9TMS7;O98508;Q9MTY9;C7SLZ3;P19366;A7X6V1;Q6K1L2;C0J9K5;Q29V89;O98775;Q8MFW1;Q8ME50;Q9XPT2;A4QLK1;Q6EMT4	1904	29	CID		34.41	11.5646		4	48	41	1	1981.96	-71.9608	14/200	Arabidopsis_elastase_rep1.mgf
	Low	ERFLSQPFFV	O98495;Q9MRV8;Q8SLS8;Q9XQY8;O98596;Q29VB8;Q3L1L0;Q9TLJ8;Q9MRR8;Q9MRN3;Q95AN2;A8ASH2;Q9GER5;Q9MRF4;Q67H80;B7S4V7;Q95FQ1;A0AR48;A3KLS5;B8PRL4;Q9MU34;Q9MRU3;O98418;Q9TMS7;Q9MU03;O98508;O98565;Q9MTY9;Q9XQY2;Q29S96;P19366;A7X6V1;O98778;Q6K1L2;C0J9K5;Q8M9G2;A8ASH1;Q29V89;O98777;Q8MFW1;Q9XPT2;Q9MU36;A9U8M5;A4QLK1;B2LMK0;B9TU71;Q5YGM2;E0X088;Q9XQY0;A9L9Z4;Q8M8V8;Q5UVH4;A9L9W8	3179	53	CID		28.8	35.4064		4	47	40	1	1269.64	-21.4166	11/97	Arabidopsis_elastase_rep1.mgf
	Low	YGQMNEPPGARMRVGLT	O98495;Q9MRV8;Q8SLS8;Q9XQY8;O98596;Q29VB8;Q9TLJ8;Q9MRN3;Q95AN2;A8ASH2;Q9GER5;Q67H80;B7S4V7;A8ASI0;Q95FQ1;Q95FY1;A0AR48;A3KLS5;B8PRL4;Q9MU34;Q95FP0;Q9MRU3;O98418;Q9TMS7;O98508;Q9MTY9;Q9XQY2;Q29S96;C7SLZ3;P19366;O98778;Q6K1L2;Q8M9G2;Q8MFX8;A8ASH1;Q29V89;O98777;O98775;Q8MFW1;Q8ME50;Q9XPT2;Q9MU36;A9U8M5;A4QLK1;B2LMK0;B9TU71;O98774;Q5YGM2;Q8MFV8;E0X088;Q9XQY0;Q6EMT4;A9L9Z4;Q8M8V8;Q5UVH4;A9L9W8	3303	56	CID		13.62	1172.09		8	47	29	1	1876.82	-51.5294	4/174	Arabidopsis_elastase_rep1.mgf
	Low	SALLGRMPS	O98495;Q9MRV8;Q8SLS8;Q29VB8;Q3L1L0;Q9MRR8;Q9MRN3;Q95AN2;Q9GER5;Q9MRF4;Q67H80;A8ASI0;Q8SLT5;Q95FY1;A0AR48;A3KLS5;B8PRL4;Q9MU34;Q95FP0;Q9MRU3;O98418;Q9TMS7;O98565;Q9MTY9;Q9XQY2;Q29S96;C7SLZ3;P19366;A7X6V1;O98778;Q6K1L2;C0J9K5;Q8M9G2;Q8MFX8;Q29V89;O98775;Q8MFW1;Q8ME50;Q9XPT2;Q9MU36;A9U8M5;A4QLK1;B2LMK0;B9TU71;O98774;Q5YGM2;Q8MFV8;E0X088;Q9XQY0;Q6EMT4;A9L9Z4;Q5UVH4;A9L9W8	3399	53	CID		11.89	1802.04		5	47	28	1	931.527	26.1707	5/83	Arabidopsis_elastase_rep1.mgf
O98774	12.42	6	5	475	50.972	5.19873	104.432	ATP synthase beta subunit (Fragment) OS=Glaucium flavum GN=atpB PE=3 SV=2 - [O98774_GLAFL]
	Confidence Icon	Sequence	Protein Accessions	# Proteins	# Protein Groups	Activation Type	Modifications	IonScore	Exp Value	Δ Score	Rank	Identity High	Homology Threshold	Charge	m/z [Da]	ΔM [ppm]	Ions Matched	Spectrum File
	High	GGATLGRIxNVLGEPV	O98777;O98774;Q9XQY0	3	3	CID	X9(F)	76.3	0.000753493		8	48		1	1599.82	-38.6099	11/154	Arabidopsis_elastase_rep1.mgf
	High	VLIMELINNIAKA	O98495;Q9MRV8;Q8SLS8;O98596;Q9TLJ8;Q9MRR8;Q9MRN3;Q95AN2;A8ASH2;Q9MRF4;Q67H80;A8ASI0;Q8SLT5;Q95FQ1;A0AR48;A3KLS5;B8PRL4;Q9MU34;Q9MRU3;O98418;Q9TMS7;Q9MU03;O98508;O98565;Q9MTY9;Q9XQY2;C7SLZ3;P19366;A7X6V1;O98778;C0J9K5;Q8M9G2;Q8MFX8;A8ASH1;Q29V89;O98777;O98775;Q8MFW1;Q8ME50;Q9XPT2;Q9MU36;A4QLK1;B2LMK0;B9TU71;O98774;Q5YGM2;A9T278;Q8MFV8;E0X088;Q9XQY0;Q6EMT4;A9L9Z4;Q8M8V8;A9L9W8	3587	54	CID		75.39	0.000834707		4	47		1	1441.77	-52.2145	9/113	Arabidopsis_elastase_rep1.mgf
	High	VLImELINNIAKA	O98495;Q9MRV8;Q8SLS8;O98596;Q9TLJ8;Q9MRR8;Q9MRN3;Q95AN2;A8ASH2;Q9MRF4;Q67H80;A8ASI0;Q8SLT5;Q95FQ1;A0AR48;A3KLS5;B8PRL4;Q9MU34;Q9MRU3;O98418;Q9TMS7;Q9MU03;O98508;O98565;Q9MTY9;Q9XQY2;C7SLZ3;P19366;A7X6V1;O98778;C0J9K5;Q8M9G2;Q8MFX8;A8ASH1;Q29V89;O98777;O98775;Q8MFW1;Q8ME50;Q9XPT2;Q9MU36;A4QLK1;B2LMK0;B9TU71;O98774;Q5YGM2;A9T278;Q8MFV8;E0X088;Q9XQY0;Q6EMT4;A9L9Z4;Q8M8V8;A9L9W8	3587	54	CID	M4(Oxidation)	68.53	0.00441043		5	47		1	1457.76	-51.6519	9/113	Arabidopsis_elastase_rep1.mgf
	Low	SVPVGGATLGRIxNVLGEPV	O98777;O98774	2	2	CID	X13(F)	34.41	11.5646		8	48	41	1	1981.96	-71.9608	14/200	Arabidopsis_elastase_rep1.mgf
	Low	YGQMNEPPGARMRVGLT	O98495;Q9MRV8;Q8SLS8;Q9XQY8;O98596;Q29VB8;Q9TLJ8;Q9MRN3;Q95AN2;A8ASH2;Q9GER5;Q67H80;B7S4V7;A8ASI0;Q95FQ1;Q95FY1;A0AR48;A3KLS5;B8PRL4;Q9MU34;Q95FP0;Q9MRU3;O98418;Q9TMS7;O98508;Q9MTY9;Q9XQY2;Q29S96;C7SLZ3;P19366;O98778;Q6K1L2;Q8M9G2;Q8MFX8;A8ASH1;Q29V89;O98777;O98775;Q8MFW1;Q8ME50;Q9XPT2;Q9MU36;A9U8M5;A4QLK1;B2LMK0;B9TU71;O98774;Q5YGM2;Q8MFV8;E0X088;Q9XQY0;Q6EMT4;A9L9Z4;Q8M8V8;Q5UVH4;A9L9W8	3303	56	CID		13.62	1172.09		8	47	29	1	1876.82	-51.5294	4/174	Arabidopsis_elastase_rep1.mgf
	Low	SALLGRMPS	O98495;Q9MRV8;Q8SLS8;Q29VB8;Q3L1L0;Q9MRR8;Q9MRN3;Q95AN2;Q9GER5;Q9MRF4;Q67H80;A8ASI0;Q8SLT5;Q95FY1;A0AR48;A3KLS5;B8PRL4;Q9MU34;Q95FP0;Q9MRU3;O98418;Q9TMS7;O98565;Q9MTY9;Q9XQY2;Q29S96;C7SLZ3;P19366;A7X6V1;O98778;Q6K1L2;C0J9K5;Q8M9G2;Q8MFX8;Q29V89;O98775;Q8MFW1;Q8ME50;Q9XPT2;Q9MU36;A9U8M5;A4QLK1;B2LMK0;B9TU71;O98774;Q5YGM2;Q8MFV8;E0X088;Q9XQY0;Q6EMT4;A9L9Z4;Q5UVH4;A9L9W8	3399	53	CID		11.89	1802.04		5	47	28	1	931.527	26.1707	5/83	Arabidopsis_elastase_rep1.mgf
Q9XQY0	13.37	6	5	486	52.2659	5.45264	104.432	ATP synthase beta subunit (Fragment) OS=Circaeaster agrestis GN=atpB PE=3 SV=1 - [Q9XQY0_9MAGN]
	Confidence Icon	Sequence	Protein Accessions	# Proteins	# Protein Groups	Activation Type	Modifications	IonScore	Exp Value	Δ Score	Rank	Identity High	Homology Threshold	Charge	m/z [Da]	ΔM [ppm]	Ions Matched	Spectrum File
	High	GGATLGRIxNVLGEPV	O98777;O98774;Q9XQY0	3	3	CID	X9(F)	76.3	0.000753493		8	48		1	1599.82	-38.6099	11/154	Arabidopsis_elastase_rep1.mgf
	High	VLIMELINNIAKA	O98495;Q9MRV8;Q8SLS8;O98596;Q9TLJ8;Q9MRR8;Q9MRN3;Q95AN2;A8ASH2;Q9MRF4;Q67H80;A8ASI0;Q8SLT5;Q95FQ1;A0AR48;A3KLS5;B8PRL4;Q9MU34;Q9MRU3;O98418;Q9TMS7;Q9MU03;O98508;O98565;Q9MTY9;Q9XQY2;C7SLZ3;P19366;A7X6V1;O98778;C0J9K5;Q8M9G2;Q8MFX8;A8ASH1;Q29V89;O98777;O98775;Q8MFW1;Q8ME50;Q9XPT2;Q9MU36;A4QLK1;B2LMK0;B9TU71;O98774;Q5YGM2;A9T278;Q8MFV8;E0X088;Q9XQY0;Q6EMT4;A9L9Z4;Q8M8V8;A9L9W8	3587	54	CID		75.39	0.000834707		4	47		1	1441.77	-52.2145	9/113	Arabidopsis_elastase_rep1.mgf
	High	VLImELINNIAKA	O98495;Q9MRV8;Q8SLS8;O98596;Q9TLJ8;Q9MRR8;Q9MRN3;Q95AN2;A8ASH2;Q9MRF4;Q67H80;A8ASI0;Q8SLT5;Q95FQ1;A0AR48;A3KLS5;B8PRL4;Q9MU34;Q9MRU3;O98418;Q9TMS7;Q9MU03;O98508;O98565;Q9MTY9;Q9XQY2;C7SLZ3;P19366;A7X6V1;O98778;C0J9K5;Q8M9G2;Q8MFX8;A8ASH1;Q29V89;O98777;O98775;Q8MFW1;Q8ME50;Q9XPT2;Q9MU36;A4QLK1;B2LMK0;B9TU71;O98774;Q5YGM2;A9T278;Q8MFV8;E0X088;Q9XQY0;Q6EMT4;A9L9Z4;Q8M8V8;A9L9W8	3587	54	CID	M4(Oxidation)	68.53	0.00441043		5	47		1	1457.76	-51.6519	9/113	Arabidopsis_elastase_rep1.mgf
	Low	ERFLSQPFFV	O98495;Q9MRV8;Q8SLS8;Q9XQY8;O98596;Q29VB8;Q3L1L0;Q9TLJ8;Q9MRR8;Q9MRN3;Q95AN2;A8ASH2;Q9GER5;Q9MRF4;Q67H80;B7S4V7;Q95FQ1;A0AR48;A3KLS5;B8PRL4;Q9MU34;Q9MRU3;O98418;Q9TMS7;Q9MU03;O98508;O98565;Q9MTY9;Q9XQY2;Q29S96;P19366;A7X6V1;O98778;Q6K1L2;C0J9K5;Q8M9G2;A8ASH1;Q29V89;O98777;Q8MFW1;Q9XPT2;Q9MU36;A9U8M5;A4QLK1;B2LMK0;B9TU71;Q5YGM2;E0X088;Q9XQY0;A9L9Z4;Q8M8V8;Q5UVH4;A9L9W8	3179	53	CID		28.8	35.4064		4	47	40	1	1269.64	-21.4166	11/97	Arabidopsis_elastase_rep1.mgf
	Low	YGQMNEPPGARMRVGLT	O98495;Q9MRV8;Q8SLS8;Q9XQY8;O98596;Q29VB8;Q9TLJ8;Q9MRN3;Q95AN2;A8ASH2;Q9GER5;Q67H80;B7S4V7;A8ASI0;Q95FQ1;Q95FY1;A0AR48;A3KLS5;B8PRL4;Q9MU34;Q95FP0;Q9MRU3;O98418;Q9TMS7;O98508;Q9MTY9;Q9XQY2;Q29S96;C7SLZ3;P19366;O98778;Q6K1L2;Q8M9G2;Q8MFX8;A8ASH1;Q29V89;O98777;O98775;Q8MFW1;Q8ME50;Q9XPT2;Q9MU36;A9U8M5;A4QLK1;B2LMK0;B9TU71;O98774;Q5YGM2;Q8MFV8;E0X088;Q9XQY0;Q6EMT4;A9L9Z4;Q8M8V8;Q5UVH4;A9L9W8	3303	56	CID		13.62	1172.09		8	47	29	1	1876.82	-51.5294	4/174	Arabidopsis_elastase_rep1.mgf
	Low	SALLGRMPS	O98495;Q9MRV8;Q8SLS8;Q29VB8;Q3L1L0;Q9MRR8;Q9MRN3;Q95AN2;Q9GER5;Q9MRF4;Q67H80;A8ASI0;Q8SLT5;Q95FY1;A0AR48;A3KLS5;B8PRL4;Q9MU34;Q95FP0;Q9MRU3;O98418;Q9TMS7;O98565;Q9MTY9;Q9XQY2;Q29S96;C7SLZ3;P19366;A7X6V1;O98778;Q6K1L2;C0J9K5;Q8M9G2;Q8MFX8;Q29V89;O98775;Q8MFW1;Q8ME50;Q9XPT2;Q9MU36;A9U8M5;A4QLK1;B2LMK0;B9TU71;O98774;Q5YGM2;Q8MFV8;E0X088;Q9XQY0;Q6EMT4;A9L9Z4;Q5UVH4;A9L9W8	3399	53	CID		11.89	1802.04		5	47	28	1	931.527	26.1707	5/83	Arabidopsis_elastase_rep1.mgf
Q6EMT4	16.45	8	7	468	50.2966	5.21143	104.432	ATP synthase beta subunit (Fragment) OS=Stypandra glauca GN=atpB PE=3 SV=1 - [Q6EMT4_9ASPA]
	Confidence Icon	Sequence	Protein Accessions	# Proteins	# Protein Groups	Activation Type	Modifications	IonScore	Exp Value	Δ Score	Rank	Identity High	Homology Threshold	Charge	m/z [Da]	ΔM [ppm]	Ions Matched	Spectrum File
	High	GGATLGRIFNVLGEPV	O98495;Q9MRV8;Q8SLS8;Q29VB8;Q3L1L0;Q9TLJ8;Q9MRR8;Q95AN2;A8ASH2;Q9GER5;Q9MRF4;Q67H80;B8PRL4;Q9MU34;Q9TMS7;O98508;Q9MTY9;C7SLZ3;P19366;A7X6V1;Q6K1L2;C0J9K5;Q29V89;O98775;Q8MFW1;Q8ME50;Q9XPT2;Q9MU36;A4QLK1;Q6EMT4	1964	30	CID		76.3	0.000753493		4	48		1	1599.82	-38.6099	11/154	Arabidopsis_elastase_rep1.mgf
	High	VLIMELINNIAKA	O98495;Q9MRV8;Q8SLS8;O98596;Q9TLJ8;Q9MRR8;Q9MRN3;Q95AN2;A8ASH2;Q9MRF4;Q67H80;A8ASI0;Q8SLT5;Q95FQ1;A0AR48;A3KLS5;B8PRL4;Q9MU34;Q9MRU3;O98418;Q9TMS7;Q9MU03;O98508;O98565;Q9MTY9;Q9XQY2;C7SLZ3;P19366;A7X6V1;O98778;C0J9K5;Q8M9G2;Q8MFX8;A8ASH1;Q29V89;O98777;O98775;Q8MFW1;Q8ME50;Q9XPT2;Q9MU36;A4QLK1;B2LMK0;B9TU71;O98774;Q5YGM2;A9T278;Q8MFV8;E0X088;Q9XQY0;Q6EMT4;A9L9Z4;Q8M8V8;A9L9W8	3587	54	CID		75.39	0.000834707		4	47		1	1441.77	-52.2145	9/113	Arabidopsis_elastase_rep1.mgf
	High	VLImELINNIAKA	O98495;Q9MRV8;Q8SLS8;O98596;Q9TLJ8;Q9MRR8;Q9MRN3;Q95AN2;A8ASH2;Q9MRF4;Q67H80;A8ASI0;Q8SLT5;Q95FQ1;A0AR48;A3KLS5;B8PRL4;Q9MU34;Q9MRU3;O98418;Q9TMS7;Q9MU03;O98508;O98565;Q9MTY9;Q9XQY2;C7SLZ3;P19366;A7X6V1;O98778;C0J9K5;Q8M9G2;Q8MFX8;A8ASH1;Q29V89;O98777;O98775;Q8MFW1;Q8ME50;Q9XPT2;Q9MU36;A4QLK1;B2LMK0;B9TU71;O98774;Q5YGM2;A9T278;Q8MFV8;E0X088;Q9XQY0;Q6EMT4;A9L9Z4;Q8M8V8;A9L9W8	3587	54	CID	M4(Oxidation)	68.53	0.00441043		5	47		1	1457.76	-51.6519	9/113	Arabidopsis_elastase_rep1.mgf
	Medium	GGATLGRIFNVLGEPVDNLGPVDT	O98495;Q9MRV8;Q8SLS8;Q29VB8;Q9MRR8;A8ASH2;Q9GER5;Q9MRF4;Q9TMS7;Q9MTY9;C7SLZ3;P19366;A7X6V1;Q6K1L2;O98775;Q8ME50;Q9XPT2;Q9MU36;A4QLK1;Q6EMT4	1284	20	CID		44.82	0.872268		4	47	54	1	2411.08	-71.8147	8/252	Arabidopsis_elastase_rep1.mgf
	Low	SVPVGGATLGRIFNVLGEPV	O98495;Q9MRV8;Q8SLS8;Q29VB8;Q3L1L0;Q9TLJ8;Q9MRR8;Q95AN2;A8ASH2;Q9GER5;Q9MRF4;Q67H80;B8PRL4;Q9MU34;Q9TMS7;O98508;Q9MTY9;C7SLZ3;P19366;A7X6V1;Q6K1L2;C0J9K5;Q29V89;O98775;Q8MFW1;Q8ME50;Q9XPT2;A4QLK1;Q6EMT4	1904	29	CID		34.41	11.5646		4	48	41	1	1981.96	-71.9608	14/200	Arabidopsis_elastase_rep1.mgf
	Low	ERFLSQPxFV	Q6EMT4	1	1	CID	X8(F)	28.8	35.4064		6	47	40	1	1269.64	-21.4166	11/97	Arabidopsis_elastase_rep1.mgf
	Low	YGQMNEPPGARMRVGLT	O98495;Q9MRV8;Q8SLS8;Q9XQY8;O98596;Q29VB8;Q9TLJ8;Q9MRN3;Q95AN2;A8ASH2;Q9GER5;Q67H80;B7S4V7;A8ASI0;Q95FQ1;Q95FY1;A0AR48;A3KLS5;B8PRL4;Q9MU34;Q95FP0;Q9MRU3;O98418;Q9TMS7;O98508;Q9MTY9;Q9XQY2;Q29S96;C7SLZ3;P19366;O98778;Q6K1L2;Q8M9G2;Q8MFX8;A8ASH1;Q29V89;O98777;O98775;Q8MFW1;Q8ME50;Q9XPT2;Q9MU36;A9U8M5;A4QLK1;B2LMK0;B9TU71;O98774;Q5YGM2;Q8MFV8;E0X088;Q9XQY0;Q6EMT4;A9L9Z4;Q8M8V8;Q5UVH4;A9L9W8	3303	56	CID		13.62	1172.09		8	47	29	1	1876.82	-51.5294	4/174	Arabidopsis_elastase_rep1.mgf
	Low	SALLGRMPS	O98495;Q9MRV8;Q8SLS8;Q29VB8;Q3L1L0;Q9MRR8;Q9MRN3;Q95AN2;Q9GER5;Q9MRF4;Q67H80;A8ASI0;Q8SLT5;Q95FY1;A0AR48;A3KLS5;B8PRL4;Q9MU34;Q95FP0;Q9MRU3;O98418;Q9TMS7;O98565;Q9MTY9;Q9XQY2;Q29S96;C7SLZ3;P19366;A7X6V1;O98778;Q6K1L2;C0J9K5;Q8M9G2;Q8MFX8;Q29V89;O98775;Q8MFW1;Q8ME50;Q9XPT2;Q9MU36;A9U8M5;A4QLK1;B2LMK0;B9TU71;O98774;Q5YGM2;Q8MFV8;E0X088;Q9XQY0;Q6EMT4;A9L9Z4;Q5UVH4;A9L9W8	3399	53	CID		11.89	1802.04		5	47	28	1	931.527	26.1707	5/83	Arabidopsis_elastase_rep1.mgf
A9L9Z4	14.08	9	6	490	52.9584	5.2749	104.432	ATP synthase beta subunit (Fragment) OS=Vulpia microstachys GN=atpB PE=3 SV=1 - [A9L9Z4_9POAL]
	Confidence Icon	Sequence	Protein Accessions	# Proteins	# Protein Groups	Activation Type	Modifications	IonScore	Exp Value	Δ Score	Rank	Identity High	Homology Threshold	Charge	m/z [Da]	ΔM [ppm]	Ions Matched	Spectrum File
	High	GGATxGRIFNVLGEPV	O98596;Q95FY1;A0AR48;A9L9Z4	5	4	CID	X5(I)	76.3	0.000753493	0	1	48		1	1599.82	-38.6099	11/154	Arabidopsis_elastase_rep1.mgf
	High	GGATxGRIFNVLGEPV	O98596;Q95FY1;A0AR48;A9L9Z4	5	4	CID	X5(L)	76.3	0.000753493		10	48		1	1599.82	-38.6099	11/154	Arabidopsis_elastase_rep1.mgf
	High	VLIMELINNIAKA	O98495;Q9MRV8;Q8SLS8;O98596;Q9TLJ8;Q9MRR8;Q9MRN3;Q95AN2;A8ASH2;Q9MRF4;Q67H80;A8ASI0;Q8SLT5;Q95FQ1;A0AR48;A3KLS5;B8PRL4;Q9MU34;Q9MRU3;O98418;Q9TMS7;Q9MU03;O98508;O98565;Q9MTY9;Q9XQY2;C7SLZ3;P19366;A7X6V1;O98778;C0J9K5;Q8M9G2;Q8MFX8;A8ASH1;Q29V89;O98777;O98775;Q8MFW1;Q8ME50;Q9XPT2;Q9MU36;A4QLK1;B2LMK0;B9TU71;O98774;Q5YGM2;A9T278;Q8MFV8;E0X088;Q9XQY0;Q6EMT4;A9L9Z4;Q8M8V8;A9L9W8	3587	54	CID		75.39	0.000834707		4	47		1	1441.77	-52.2145	9/113	Arabidopsis_elastase_rep1.mgf
	High	VLImELINNIAKA	O98495;Q9MRV8;Q8SLS8;O98596;Q9TLJ8;Q9MRR8;Q9MRN3;Q95AN2;A8ASH2;Q9MRF4;Q67H80;A8ASI0;Q8SLT5;Q95FQ1;A0AR48;A3KLS5;B8PRL4;Q9MU34;Q9MRU3;O98418;Q9TMS7;Q9MU03;O98508;O98565;Q9MTY9;Q9XQY2;C7SLZ3;P19366;A7X6V1;O98778;C0J9K5;Q8M9G2;Q8MFX8;A8ASH1;Q29V89;O98777;O98775;Q8MFW1;Q8ME50;Q9XPT2;Q9MU36;A4QLK1;B2LMK0;B9TU71;O98774;Q5YGM2;A9T278;Q8MFV8;E0X088;Q9XQY0;Q6EMT4;A9L9Z4;Q8M8V8;A9L9W8	3587	54	CID	M4(Oxidation)	68.53	0.00441043		5	47		1	1457.76	-51.6519	9/113	Arabidopsis_elastase_rep1.mgf
	Low	SVPVGGATxGRIFNVLGEPV	O98596;Q95FY1;A9L9Z4	4	3	CID	X9(I)	34.41	11.5646	0	1	48	41	1	1981.96	-71.9608	14/200	Arabidopsis_elastase_rep1.mgf
	Low	SVPVGGATxGRIFNVLGEPV	O98596;Q95FY1;A9L9Z4	4	3	CID	X9(L)	34.41	11.5646		10	48	41	1	1981.96	-71.9608	14/200	Arabidopsis_elastase_rep1.mgf
	Low	ERFLSQPFFV	O98495;Q9MRV8;Q8SLS8;Q9XQY8;O98596;Q29VB8;Q3L1L0;Q9TLJ8;Q9MRR8;Q9MRN3;Q95AN2;A8ASH2;Q9GER5;Q9MRF4;Q67H80;B7S4V7;Q95FQ1;A0AR48;A3KLS5;B8PRL4;Q9MU34;Q9MRU3;O98418;Q9TMS7;Q9MU03;O98508;O98565;Q9MTY9;Q9XQY2;Q29S96;P19366;A7X6V1;O98778;Q6K1L2;C0J9K5;Q8M9G2;A8ASH1;Q29V89;O98777;Q8MFW1;Q9XPT2;Q9MU36;A9U8M5;A4QLK1;B2LMK0;B9TU71;Q5YGM2;E0X088;Q9XQY0;A9L9Z4;Q8M8V8;Q5UVH4;A9L9W8	3179	53	CID		28.8	35.4064		4	47	40	1	1269.64	-21.4166	11/97	Arabidopsis_elastase_rep1.mgf
	Low	YGQMNEPPGARMRVGLT	O98495;Q9MRV8;Q8SLS8;Q9XQY8;O98596;Q29VB8;Q9TLJ8;Q9MRN3;Q95AN2;A8ASH2;Q9GER5;Q67H80;B7S4V7;A8ASI0;Q95FQ1;Q95FY1;A0AR48;A3KLS5;B8PRL4;Q9MU34;Q95FP0;Q9MRU3;O98418;Q9TMS7;O98508;Q9MTY9;Q9XQY2;Q29S96;C7SLZ3;P19366;O98778;Q6K1L2;Q8M9G2;Q8MFX8;A8ASH1;Q29V89;O98777;O98775;Q8MFW1;Q8ME50;Q9XPT2;Q9MU36;A9U8M5;A4QLK1;B2LMK0;B9TU71;O98774;Q5YGM2;Q8MFV8;E0X088;Q9XQY0;Q6EMT4;A9L9Z4;Q8M8V8;Q5UVH4;A9L9W8	3303	56	CID		13.62	1172.09		8	47	29	1	1876.82	-51.5294	4/174	Arabidopsis_elastase_rep1.mgf
	Low	SALLGRMPS	O98495;Q9MRV8;Q8SLS8;Q29VB8;Q3L1L0;Q9MRR8;Q9MRN3;Q95AN2;Q9GER5;Q9MRF4;Q67H80;A8ASI0;Q8SLT5;Q95FY1;A0AR48;A3KLS5;B8PRL4;Q9MU34;Q95FP0;Q9MRU3;O98418;Q9TMS7;O98565;Q9MTY9;Q9XQY2;Q29S96;C7SLZ3;P19366;A7X6V1;O98778;Q6K1L2;C0J9K5;Q8M9G2;Q8MFX8;Q29V89;O98775;Q8MFW1;Q8ME50;Q9XPT2;Q9MU36;A9U8M5;A4QLK1;B2LMK0;B9TU71;O98774;Q5YGM2;Q8MFV8;E0X088;Q9XQY0;Q6EMT4;A9L9Z4;Q5UVH4;A9L9W8	3399	53	CID		11.89	1802.04		5	47	28	1	931.527	26.1707	5/83	Arabidopsis_elastase_rep1.mgf
A9L9W8	14.65	7	6	471	50.8771	5.18604	104.432	ATP synthase beta subunit (Fragment) OS=Hookerochloa hookeriana GN=atpB PE=3 SV=1 - [A9L9W8_9POAL]
	Confidence Icon	Sequence	Protein Accessions	# Proteins	# Protein Groups	Activation Type	Modifications	IonScore	Exp Value	Δ Score	Rank	Identity High	Homology Threshold	Charge	m/z [Da]	ΔM [ppm]	Ions Matched	Spectrum File
	High	GGATLGRIFxVLGEPV	A9L9W8	3	1	CID	X10(N)	76.3	0.000753493		7	48		1	1599.82	-38.6099	11/151	Arabidopsis_elastase_rep1.mgf
	High	VLIMELINNIAKA	O98495;Q9MRV8;Q8SLS8;O98596;Q9TLJ8;Q9MRR8;Q9MRN3;Q95AN2;A8ASH2;Q9MRF4;Q67H80;A8ASI0;Q8SLT5;Q95FQ1;A0AR48;A3KLS5;B8PRL4;Q9MU34;Q9MRU3;O98418;Q9TMS7;Q9MU03;O98508;O98565;Q9MTY9;Q9XQY2;C7SLZ3;P19366;A7X6V1;O98778;C0J9K5;Q8M9G2;Q8MFX8;A8ASH1;Q29V89;O98777;O98775;Q8MFW1;Q8ME50;Q9XPT2;Q9MU36;A4QLK1;B2LMK0;B9TU71;O98774;Q5YGM2;A9T278;Q8MFV8;E0X088;Q9XQY0;Q6EMT4;A9L9Z4;Q8M8V8;A9L9W8	3587	54	CID		75.39	0.000834707		4	47		1	1441.77	-52.2145	9/113	Arabidopsis_elastase_rep1.mgf
	High	VLImELINNIAKA	O98495;Q9MRV8;Q8SLS8;O98596;Q9TLJ8;Q9MRR8;Q9MRN3;Q95AN2;A8ASH2;Q9MRF4;Q67H80;A8ASI0;Q8SLT5;Q95FQ1;A0AR48;A3KLS5;B8PRL4;Q9MU34;Q9MRU3;O98418;Q9TMS7;Q9MU03;O98508;O98565;Q9MTY9;Q9XQY2;C7SLZ3;P19366;A7X6V1;O98778;C0J9K5;Q8M9G2;Q8MFX8;A8ASH1;Q29V89;O98777;O98775;Q8MFW1;Q8ME50;Q9XPT2;Q9MU36;A4QLK1;B2LMK0;B9TU71;O98774;Q5YGM2;A9T278;Q8MFV8;E0X088;Q9XQY0;Q6EMT4;A9L9Z4;Q8M8V8;A9L9W8	3587	54	CID	M4(Oxidation)	68.53	0.00441043		5	47		1	1457.76	-51.6519	9/113	Arabidopsis_elastase_rep1.mgf
	Low	SVPVGGATLGRIFxVLGEPV	A9L9W8	2	1	CID	X14(N)	34.41	11.5646		7	48	41	1	1981.96	-71.9608	14/197	Arabidopsis_elastase_rep1.mgf
	Low	ERFLSQPFFV	O98495;Q9MRV8;Q8SLS8;Q9XQY8;O98596;Q29VB8;Q3L1L0;Q9TLJ8;Q9MRR8;Q9MRN3;Q95AN2;A8ASH2;Q9GER5;Q9MRF4;Q67H80;B7S4V7;Q95FQ1;A0AR48;A3KLS5;B8PRL4;Q9MU34;Q9MRU3;O98418;Q9TMS7;Q9MU03;O98508;O98565;Q9MTY9;Q9XQY2;Q29S96;P19366;A7X6V1;O98778;Q6K1L2;C0J9K5;Q8M9G2;A8ASH1;Q29V89;O98777;Q8MFW1;Q9XPT2;Q9MU36;A9U8M5;A4QLK1;B2LMK0;B9TU71;Q5YGM2;E0X088;Q9XQY0;A9L9Z4;Q8M8V8;Q5UVH4;A9L9W8	3179	53	CID		28.8	35.4064		4	47	40	1	1269.64	-21.4166	11/97	Arabidopsis_elastase_rep1.mgf
	Low	YGQMNEPPGARMRVGLT	O98495;Q9MRV8;Q8SLS8;Q9XQY8;O98596;Q29VB8;Q9TLJ8;Q9MRN3;Q95AN2;A8ASH2;Q9GER5;Q67H80;B7S4V7;A8ASI0;Q95FQ1;Q95FY1;A0AR48;A3KLS5;B8PRL4;Q9MU34;Q95FP0;Q9MRU3;O98418;Q9TMS7;O98508;Q9MTY9;Q9XQY2;Q29S96;C7SLZ3;P19366;O98778;Q6K1L2;Q8M9G2;Q8MFX8;A8ASH1;Q29V89;O98777;O98775;Q8MFW1;Q8ME50;Q9XPT2;Q9MU36;A9U8M5;A4QLK1;B2LMK0;B9TU71;O98774;Q5YGM2;Q8MFV8;E0X088;Q9XQY0;Q6EMT4;A9L9Z4;Q8M8V8;Q5UVH4;A9L9W8	3303	56	CID		13.62	1172.09		8	47	29	1	1876.82	-51.5294	4/174	Arabidopsis_elastase_rep1.mgf
	Low	SALLGRMPS	O98495;Q9MRV8;Q8SLS8;Q29VB8;Q3L1L0;Q9MRR8;Q9MRN3;Q95AN2;Q9GER5;Q9MRF4;Q67H80;A8ASI0;Q8SLT5;Q95FY1;A0AR48;A3KLS5;B8PRL4;Q9MU34;Q95FP0;Q9MRU3;O98418;Q9TMS7;O98565;Q9MTY9;Q9XQY2;Q29S96;C7SLZ3;P19366;A7X6V1;O98778;Q6K1L2;C0J9K5;Q8M9G2;Q8MFX8;Q29V89;O98775;Q8MFW1;Q8ME50;Q9XPT2;Q9MU36;A9U8M5;A4QLK1;B2LMK0;B9TU71;O98774;Q5YGM2;Q8MFV8;E0X088;Q9XQY0;Q6EMT4;A9L9Z4;Q5UVH4;A9L9W8	3399	53	CID		11.89	1802.04		5	47	28	1	931.527	26.1707	5/83	Arabidopsis_elastase_rep1.mgf
Q9GE30	29.09	1	1	55	6.26211	4.55127	97.22	Cytochrome b-559 alpha subunit (Fragment) OS=Amborella trichopoda GN=psbE PE=4 SV=1 - [Q9GE30_AMBTC]
	Confidence Icon	Sequence	Protein Accessions	# Proteins	# Protein Groups	Activation Type	Modifications	IonScore	Exp Value	Δ Score	Rank	Identity High	Homology Threshold	Charge	m/z [Da]	ΔM [ppm]	Ions Matched	Spectrum File
	High	GRFDSLEQLDEFSRSF	Q9GE30	36	1	CID		97.22	4.03742e-06	0.597938	1	46	56	1	1932.81	-51.2835	21/169	Arabidopsis_elastase_rep1.mgf
D7MMF6	25.9	7	7	332	35.0766	5.65576	96.7054	Oxygen-evolving enhancer 33 OS=Arabidopsis lyrata subsp. lyrata GN=PSBO-1 PE=4 SV=1 - [D7MMF6_ARALY]
	Confidence Icon	Sequence	Protein Accessions	# Proteins	# Protein Groups	Activation Type	Modifications	IonScore	Exp Value	Δ Score	Rank	Identity High	Homology Threshold	Charge	m/z [Da]	ΔM [ppm]	Ions Matched	Spectrum File
	High	GGRGDEEELVKENVKNT	D7MMF6	2	1	CID		87.75	4.47504e-05	0.534091	1	47		1	1873.83	-49.797	12/179	Arabidopsis_elastase_rep1.mgf
	Medium	SFLDPKGRGGSTGYDNAVALPA	D7MMF6;A9PHI5;A6N1L3	56	3	CID		44.36	0.871592	0	1	46	37	1	2192.94	-67.8775	8/229	Arabidopsis_elastase_rep1.mgf
	Medium	DSVSKNAPPEFQNT	D7MMF6	2	1	CID		43.47	1.00525	0.465116	1	46	38	1	1533.66	-39.8011	12/147	Arabidopsis_elastase_rep1.mgf
	Low	QLPGGERVPFLFTV	Q9LRC4;D7MMF6	31	2	CID		42.3	1.87837	0.357143	1	48	41	1	1559.79	-45.4686	13/138	Arabidopsis_elastase_rep1.mgf
	Low	EGAPKRLTYDEIQSKT	D7MMF6	10	1	CID		42.24	1.94576	0.619048	1	48	31	1	1835.85	-54.929	8/171	Arabidopsis_elastase_rep1.mgf
	Low	QLPGGERVPFLFTVKQL	Q9LRC4;D7MMF6	20	2	CID		21.31	245.471	0.238095	1	48	29	1	1928.98	-60.0013	6/177	Arabidopsis_elastase_rep1.mgf
	Low	QLPGGERVPFLFT	Q9LRC4;D7MMF6;A9PHI5;A6N1L3	64	4	CID		20.58	284.461		8	48	39	1	1460.77	-15.6992	13/128	Arabidopsis_elastase_rep1.mgf
D0F0R4	26.8	5	5	153	16.8605	7.85498	96.7033	Ribulose-1,5-bisphosphate carboxylase/oxygenase large subunit (Fragment) OS=Inga ruiziana GN=rbcL PE=4 SV=1 - [D0F0R4_9FABA]
	Confidence Icon	Sequence	Protein Accessions	# Proteins	# Protein Groups	Activation Type	Modifications	IonScore	Exp Value	Δ Score	Rank	Identity High	Homology Threshold	Charge	m/z [Da]	ΔM [ppm]	Ions Matched	Spectrum File
	High	RxTPQPGVPPEEAGAA	D0F0R4	1	1	CID	X2(V)	72.64	0.00168589		3	47	45	1	1575.75	-37.0878	17/161	Arabidopsis_elastase_rep1.mgf
	High	RxTPQPGVPPEEAGA	D0F0R4	1	1	CID	X2(V)	61.99	0.0196949		3	47	40	1	1504.73	-32.1794	13/151	Arabidopsis_elastase_rep1.mgf
	Medium	FQGPPHGIQV	Q9SBZ1;C3S8U8;B6GUW7;Q9BAP1;Q32183;O03042;Q8MDX6;Q8WHV7;Q31982;Q9MU99;Q37170;Q5J9V6;Q5I979;Q09RH6;A4F2T3;B1PHP1;B8YHH9;Q9GE57;Q8WGV6;A1XM46;D5J718;E5FEA2;Q9MUA2;Q9MS06;Q5K3Z6;Q6U107;B0L5G2;B0YHW9;Q37154;Q9GE55;Q37222;Q9GEC4;O47280;O98900;Q8MFU7;Q8MC01;Q9GEC0;Q95EY5;D6MYJ8;Q9GDL4;Q5SGC7;Q71N71;B0YHR1;A5PF92;O98879;Q9GE66;Q9GHP5;O98832;Q7YJM0;Q6L9Y3;Q6L9X5;Q1KZQ0;A0PDC7;Q9BAL7;Q95CF0;Q710I7;Q5J8V0;…	19239	84	CID		46.74	0.652669		5	47	42	1	1079.55	-8.06007	8/98	Arabidopsis_elastase_rep1.mgf
	Low	FQGPPHGI	Q9SBZ1;C3S8U8;B6GUW7;Q32224;Q9BAP1;Q32183;Q6SSI3;D3XQ20;O98549;O03042;Q8MDX6;Q8WHV7;Q31982;Q9MU99;Q37170;Q5J9V6;Q5I979;Q09RH6;A4F2T3;B1PHP1;B8YHH9;Q9GE57;Q8WGV6;A1XM46;D5J718;E5FEA2;Q9MUA2;Q9MS06;Q5K3Z6;Q6U107;B0L5G2;B0YHW9;Q37154;Q9GE55;Q37222;Q9GEC4;O47280;O98900;Q8MFU7;Q8MC01;Q9GEC0;Q95EY5;D6MYJ8;Q9GDL4;Q5SGC7;Q71N71;B0YHR1;A5PF92;O98879;Q9GE66;Q9GHP5;O98832;Q7YJM0;Q6L9Y3;Q6L9X5;Q1KZQ0;A0PDC7;…	19775	90	CID		41.21	2.01077		3	47	50	1	852.454	20.5275	8/71	Arabidopsis_elastase_rep1.mgf
	Low	NMFTSIVGNVFGFKA	Q9SBZ1;C3S8U8;P94047;Q8WIX2;Q32183;Q37269;Q9XQP7;Q8HVG8;E5FE88;O98549;O03042;Q8MDX6;Q8WHV7;Q31982;Q9MU99;Q37170;Q5J9V6;Q5I979;A4F2T3;B1PHP1;B8YHH9;Q8WGV6;A1XM46;D5J718;E5FEA2;Q9MUA2;Q9MS06;Q5K3Z6;Q6U107;Q37154;O47280;O98900;Q8MFU7;Q8MC01;Q95EY5;Q9GDL4;Q71N71;A5PF92;Q9GHP5;O98832;Q6L9Y3;Q6L9X5;A0PDC7;Q95CF0;Q710I7;Q5J8V0;B7P0E8;Q9TKI3;A2VAU7;E0WEC1;Q6VW38;Q8WIB2;Q15KB0;D0F0R4;Q32087;Q3L239;C6FJU8;…	15358	68	CID		34.26	11.0807	0	1	47	37	1	1631.74	-54.2755	14/151	Arabidopsis_elastase_rep1.mgf
A4QJG7	39.51	2	2	81	9.03219	7.07861	95.71	Photosystem I iron-sulfur center OS=Aethionema cordifolium GN=psaC PE=3 SV=1 - [PSAC_AETCO]
	Confidence Icon	Sequence	Protein Accessions	# Proteins	# Protein Groups	Activation Type	Modifications	IonScore	Exp Value	Δ Score	Rank	Identity High	Homology Threshold	Charge	m/z [Da]	ΔM [ppm]	Ions Matched	Spectrum File
	High	RAcPTDVLEMIPWDGcKA	A4QJG7	43	1	CID	C3(Carbamidomethyl), C16(Carbamidomethyl)	99.37	2.16834e-06	0.767677	1	45	41	1	2118.86	-56.0912	13/191	Arabidopsis_elastase_rep1.mgf
	Low	YLWHETTRSMGLAY	A4QJG7	34	1	CID		31.34	17.4083	0.516129	2	46	29	1	1727.75	-42.1655	7/123	Arabidopsis_elastase_rep1.mgf
Q9GGX3	6.58	3	3	456	50.5384	6.48096	92.13	Ribulose 1,5-bisphosphate carboxylase large subunit (Fragment) OS=Tsuga dumosa GN=rbcL PE=3 SV=1 - [Q9GGX3_9CONI]
	Confidence Icon	Sequence	Protein Accessions	# Proteins	# Protein Groups	Activation Type	Modifications	IonScore	Exp Value	Δ Score	Rank	Identity High	Homology Threshold	Charge	m/z [Da]	ΔM [ppm]	Ions Matched	Spectrum File
	High	RVTPQPGVPPEEAGAA	E0WEC1;Q9GGX3	23	2	CID		72.64	0.00168589	0	1	47	45	1	1575.75	-37.0878	17/161	Arabidopsis_elastase_rep1.mgf
	High	RVTPQPGVPPEEAGA	E0WEC1;Q9GGX3	23	2	CID		61.99	0.0196949	0	1	47	40	1	1504.73	-32.1794	13/151	Arabidopsis_elastase_rep1.mgf
	Low	CEEmMKRAVxAREL	Q9MS06;Q9GGX3	2	2	CID	M4(Oxidation), X10(D)	34.02	8.51221		3	46	51	1	1696.72	-37.6234	6/141	Arabidopsis_elastase_rep1.mgf
Q5CA28	7.47	3	3	348	38.7142	7.15186	92.13	Ribulose-1,5-bisphosphate carboxylase/oxygenase large subunit (Fragment) OS=Ephedra aphylla GN=rbcL PE=4 SV=1 - [Q5CA28_9SPER]
	Confidence Icon	Sequence	Protein Accessions	# Proteins	# Protein Groups	Activation Type	Modifications	IonScore	Exp Value	Δ Score	Rank	Identity High	Homology Threshold	Charge	m/z [Da]	ΔM [ppm]	Ions Matched	Spectrum File
	High	RVTPQPGVPxEEAGAA	Q5CA28	1	1	CID	X10(P)	72.64	0.00168589		2	47	45	1	1575.75	-37.0878	17/161	Arabidopsis_elastase_rep1.mgf
	High	RVTPQPGVPxEEAGA	Q5CA28	1	1	CID	X10(P)	61.99	0.0196949		2	47	40	1	1504.73	-32.1794	13/151	Arabidopsis_elastase_rep1.mgf
	Low	VFARELGVPI	Q9SBZ1;P94047;B6GUW7;Q8WIX2;P93986;Q32224;Q32183;Q9XQP7;Q8MCX9;Q8HVG8;Q6SSI3;O98549;O03042;Q8MDX6;Q8WHV7;Q31982;Q37170;A4F2T3;B8YHH9;Q8WGV6;A1XM46;D5J718;Q6U107;Q37154;Q37222;O47280;O98900;Q8MFU7;Q8MC01;Q95EY5;D6MYJ8;Q9GDL4;Q71N71;A5PF92;O98879;Q9GHP5;O98832;Q7YJM0;Q6L9X5;Q1KZQ0;Q9GG55;Q6U127;B7P0E8;A2VAU7;E0WEC1;B9UM37;O98529;Q4VIA4;Q15KB0;Q32087;Q3L239;O98531;Q33369;Q32920;A5X4D3;C0J9V7;Q33598;…	9380	62	CID		15.98	550.642		10	46	31	1	1100.65	4.06915	6/83	Arabidopsis_elastase_rep1.mgf
Q56WK6	5.06	1	1	573	64.007	4.83057	91.03	Patellin-1 OS=Arabidopsis thaliana GN=PATL1 PE=1 SV=2 - [PATL1_ARATH]
	Confidence Icon	Sequence	Protein Accessions	# Proteins	# Protein Groups	Activation Type	Modifications	IonScore	Exp Value	Δ Score	Rank	Identity High	Homology Threshold	Charge	m/z [Da]	ΔM [ppm]	Ions Matched	Spectrum File
	High	KEEKTEEKKTEEETKEEEKTEEKKEETTT	Q56WK6	1	1	CID		91.03	3.89196e-06	0.846154	1	39	32	1	3557.36	-98.0675	22/329	Arabidopsis_elastase_rep1.mgf
D7MLK3	5.02	3	3	478	52.0569	6.41748	89.09	Chloroplast elongation factor tub OS=Arabidopsis lyrata subsp. lyrata GN=ARALYDRAFT_917130 PE=3 SV=1 - [D7MLK3_ARALY]
	Confidence Icon	Sequence	Protein Accessions	# Proteins	# Protein Groups	Activation Type	Modifications	IonScore	Exp Value	Δ Score	Rank	Identity High	Homology Threshold	Charge	m/z [Da]	ΔM [ppm]	Ions Matched	Spectrum File
	High	KKYDEIDAAPEERA	D7MLK3	6	1	CID		89.09	3.74123e-05	0.539326	1	47		1	1634.75	-32.6274	11/147	Arabidopsis_elastase_rep1.mgf
	Low	RQTELPFLL	D7MLK3	1	1	CID		36.13	6.81579	0.0277778	1	47	48	1	1116.64	-4.4968	6/80	Arabidopsis_elastase_rep1.mgf
	Low	AKKYDEIDAAPEERA	D7MLK3	6	1	CID		15.25	772.501		7	47	34	1	1705.74	-58.9745	5/155	Arabidopsis_elastase_rep1.mgf
Q9MRN3	13.76	6	5	487	52.4282	5.31299	86.1196	ATP synthase beta subunit (Fragment) OS=Corynocarpus laevigatus GN=atpB PE=3 SV=1 - [Q9MRN3_CORLA]
	Confidence Icon	Sequence	Protein Accessions	# Proteins	# Protein Groups	Activation Type	Modifications	IonScore	Exp Value	Δ Score	Rank	Identity High	Homology Threshold	Charge	m/z [Da]	ΔM [ppm]	Ions Matched	Spectrum File
	High	VLIMELINNIAKA	O98495;Q9MRV8;Q8SLS8;O98596;Q9TLJ8;Q9MRR8;Q9MRN3;Q95AN2;A8ASH2;Q9MRF4;Q67H80;A8ASI0;Q8SLT5;Q95FQ1;A0AR48;A3KLS5;B8PRL4;Q9MU34;Q9MRU3;O98418;Q9TMS7;Q9MU03;O98508;O98565;Q9MTY9;Q9XQY2;C7SLZ3;P19366;A7X6V1;O98778;C0J9K5;Q8M9G2;Q8MFX8;A8ASH1;Q29V89;O98777;O98775;Q8MFW1;Q8ME50;Q9XPT2;Q9MU36;A4QLK1;B2LMK0;B9TU71;O98774;Q5YGM2;A9T278;Q8MFV8;E0X088;Q9XQY0;Q6EMT4;A9L9Z4;Q8M8V8;A9L9W8	3587	54	CID		75.39	0.000834707		4	47		1	1441.77	-52.2145	9/113	Arabidopsis_elastase_rep1.mgf
	High	VLImELINNIAKA	O98495;Q9MRV8;Q8SLS8;O98596;Q9TLJ8;Q9MRR8;Q9MRN3;Q95AN2;A8ASH2;Q9MRF4;Q67H80;A8ASI0;Q8SLT5;Q95FQ1;A0AR48;A3KLS5;B8PRL4;Q9MU34;Q9MRU3;O98418;Q9TMS7;Q9MU03;O98508;O98565;Q9MTY9;Q9XQY2;C7SLZ3;P19366;A7X6V1;O98778;C0J9K5;Q8M9G2;Q8MFX8;A8ASH1;Q29V89;O98777;O98775;Q8MFW1;Q8ME50;Q9XPT2;Q9MU36;A4QLK1;B2LMK0;B9TU71;O98774;Q5YGM2;A9T278;Q8MFV8;E0X088;Q9XQY0;Q6EMT4;A9L9Z4;Q8M8V8;A9L9W8	3587	54	CID	M4(Oxidation)	68.53	0.00441043		5	47		1	1457.76	-51.6519	9/113	Arabidopsis_elastase_rep1.mgf
	Low	ERFLSQPFFV	O98495;Q9MRV8;Q8SLS8;Q9XQY8;O98596;Q29VB8;Q3L1L0;Q9TLJ8;Q9MRR8;Q9MRN3;Q95AN2;A8ASH2;Q9GER5;Q9MRF4;Q67H80;B7S4V7;Q95FQ1;A0AR48;A3KLS5;B8PRL4;Q9MU34;Q9MRU3;O98418;Q9TMS7;Q9MU03;O98508;O98565;Q9MTY9;Q9XQY2;Q29S96;P19366;A7X6V1;O98778;Q6K1L2;C0J9K5;Q8M9G2;A8ASH1;Q29V89;O98777;Q8MFW1;Q9XPT2;Q9MU36;A9U8M5;A4QLK1;B2LMK0;B9TU71;Q5YGM2;E0X088;Q9XQY0;A9L9Z4;Q8M8V8;Q5UVH4;A9L9W8	3179	53	CID		28.8	35.4064		4	47	40	1	1269.64	-21.4166	11/97	Arabidopsis_elastase_rep1.mgf
	Low	VGNIDEATAKATNLEmxS	Q9MRN3	1	1	CID	M16(Oxidation), X17(Y)	13.96	1030.77		7	47	28	1	1942.85	-26.983	6/187	Arabidopsis_elastase_rep1.mgf
	Low	YGQMNEPPGARMRVGLT	O98495;Q9MRV8;Q8SLS8;Q9XQY8;O98596;Q29VB8;Q9TLJ8;Q9MRN3;Q95AN2;A8ASH2;Q9GER5;Q67H80;B7S4V7;A8ASI0;Q95FQ1;Q95FY1;A0AR48;A3KLS5;B8PRL4;Q9MU34;Q95FP0;Q9MRU3;O98418;Q9TMS7;O98508;Q9MTY9;Q9XQY2;Q29S96;C7SLZ3;P19366;O98778;Q6K1L2;Q8M9G2;Q8MFX8;A8ASH1;Q29V89;O98777;O98775;Q8MFW1;Q8ME50;Q9XPT2;Q9MU36;A9U8M5;A4QLK1;B2LMK0;B9TU71;O98774;Q5YGM2;Q8MFV8;E0X088;Q9XQY0;Q6EMT4;A9L9Z4;Q8M8V8;Q5UVH4;A9L9W8	3303	56	CID		13.62	1172.09		8	47	29	1	1876.82	-51.5294	4/174	Arabidopsis_elastase_rep1.mgf
	Low	SALLGRMPS	O98495;Q9MRV8;Q8SLS8;Q29VB8;Q3L1L0;Q9MRR8;Q9MRN3;Q95AN2;Q9GER5;Q9MRF4;Q67H80;A8ASI0;Q8SLT5;Q95FY1;A0AR48;A3KLS5;B8PRL4;Q9MU34;Q95FP0;Q9MRU3;O98418;Q9TMS7;O98565;Q9MTY9;Q9XQY2;Q29S96;C7SLZ3;P19366;A7X6V1;O98778;Q6K1L2;C0J9K5;Q8M9G2;Q8MFX8;Q29V89;O98775;Q8MFW1;Q8ME50;Q9XPT2;Q9MU36;A9U8M5;A4QLK1;B2LMK0;B9TU71;O98774;Q5YGM2;Q8MFV8;E0X088;Q9XQY0;Q6EMT4;A9L9Z4;Q5UVH4;A9L9W8	3399	53	CID		11.89	1802.04		5	47	28	1	931.527	26.1707	5/83	Arabidopsis_elastase_rep1.mgf
B7S4V7	12.8	5	4	461	49.7341	5.33838	86.1196	ATP synthase beta subunit (Fragment) OS=Oxanthera neocaledonica GN=atpB PE=3 SV=1 - [B7S4V7_9ROSI]
	Confidence Icon	Sequence	Protein Accessions	# Proteins	# Protein Groups	Activation Type	Modifications	IonScore	Exp Value	Δ Score	Rank	Identity High	Homology Threshold	Charge	m/z [Da]	ΔM [ppm]	Ions Matched	Spectrum File
	High	VLIMELINNxAKA	B7S4V7	1	1	CID	X10(I)	75.39	0.000834707		6	47		1	1441.77	-52.2145	9/113	Arabidopsis_elastase_rep1.mgf
	High	VLImELINNxAKA	B7S4V7	1	1	CID	M4(Oxidation), X10(I)	68.53	0.00441043		7	47		1	1457.76	-51.6519	9/113	Arabidopsis_elastase_rep1.mgf
	Low	ERFLSQPFFV	O98495;Q9MRV8;Q8SLS8;Q9XQY8;O98596;Q29VB8;Q3L1L0;Q9TLJ8;Q9MRR8;Q9MRN3;Q95AN2;A8ASH2;Q9GER5;Q9MRF4;Q67H80;B7S4V7;Q95FQ1;A0AR48;A3KLS5;B8PRL4;Q9MU34;Q9MRU3;O98418;Q9TMS7;Q9MU03;O98508;O98565;Q9MTY9;Q9XQY2;Q29S96;P19366;A7X6V1;O98778;Q6K1L2;C0J9K5;Q8M9G2;A8ASH1;Q29V89;O98777;Q8MFW1;Q9XPT2;Q9MU36;A9U8M5;A4QLK1;B2LMK0;B9TU71;Q5YGM2;E0X088;Q9XQY0;A9L9Z4;Q8M8V8;Q5UVH4;A9L9W8	3179	53	CID		28.8	35.4064		4	47	40	1	1269.64	-21.4166	11/97	Arabidopsis_elastase_rep1.mgf
	Low	EVSALLGRmPxAVGYQPTL	B7S4V7;A8ASH1;O98777	3	3	CID	M9(Oxidation), X11(I)	15.17	997.251		10	48	31	1	2030.97	-59.738	5/198	Arabidopsis_elastase_rep1.mgf
	Low	YGQMNEPPGARMRVGLT	O98495;Q9MRV8;Q8SLS8;Q9XQY8;O98596;Q29VB8;Q9TLJ8;Q9MRN3;Q95AN2;A8ASH2;Q9GER5;Q67H80;B7S4V7;A8ASI0;Q95FQ1;Q95FY1;A0AR48;A3KLS5;B8PRL4;Q9MU34;Q95FP0;Q9MRU3;O98418;Q9TMS7;O98508;Q9MTY9;Q9XQY2;Q29S96;C7SLZ3;P19366;O98778;Q6K1L2;Q8M9G2;Q8MFX8;A8ASH1;Q29V89;O98777;O98775;Q8MFW1;Q8ME50;Q9XPT2;Q9MU36;A9U8M5;A4QLK1;B2LMK0;B9TU71;O98774;Q5YGM2;Q8MFV8;E0X088;Q9XQY0;Q6EMT4;A9L9Z4;Q8M8V8;Q5UVH4;A9L9W8	3303	56	CID		13.62	1172.09		8	47	29	1	1876.82	-51.5294	4/174	Arabidopsis_elastase_rep1.mgf
A8ASI0	10.06	5	4	487	52.4279	5.17334	86.1196	ATP synthase beta subunit (Fragment) OS=Schisandra repanda GN=atpB PE=3 SV=1 - [A8ASI0_9MAGN]
	Confidence Icon	Sequence	Protein Accessions	# Proteins	# Protein Groups	Activation Type	Modifications	IonScore	Exp Value	Δ Score	Rank	Identity High	Homology Threshold	Charge	m/z [Da]	ΔM [ppm]	Ions Matched	Spectrum File
	High	VLIMELINNIAKA	O98495;Q9MRV8;Q8SLS8;O98596;Q9TLJ8;Q9MRR8;Q9MRN3;Q95AN2;A8ASH2;Q9MRF4;Q67H80;A8ASI0;Q8SLT5;Q95FQ1;A0AR48;A3KLS5;B8PRL4;Q9MU34;Q9MRU3;O98418;Q9TMS7;Q9MU03;O98508;O98565;Q9MTY9;Q9XQY2;C7SLZ3;P19366;A7X6V1;O98778;C0J9K5;Q8M9G2;Q8MFX8;A8ASH1;Q29V89;O98777;O98775;Q8MFW1;Q8ME50;Q9XPT2;Q9MU36;A4QLK1;B2LMK0;B9TU71;O98774;Q5YGM2;A9T278;Q8MFV8;E0X088;Q9XQY0;Q6EMT4;A9L9Z4;Q8M8V8;A9L9W8	3587	54	CID		75.39	0.000834707		4	47		1	1441.77	-52.2145	9/113	Arabidopsis_elastase_rep1.mgf
	High	VLImELINNIAKA	O98495;Q9MRV8;Q8SLS8;O98596;Q9TLJ8;Q9MRR8;Q9MRN3;Q95AN2;A8ASH2;Q9MRF4;Q67H80;A8ASI0;Q8SLT5;Q95FQ1;A0AR48;A3KLS5;B8PRL4;Q9MU34;Q9MRU3;O98418;Q9TMS7;Q9MU03;O98508;O98565;Q9MTY9;Q9XQY2;C7SLZ3;P19366;A7X6V1;O98778;C0J9K5;Q8M9G2;Q8MFX8;A8ASH1;Q29V89;O98777;O98775;Q8MFW1;Q8ME50;Q9XPT2;Q9MU36;A4QLK1;B2LMK0;B9TU71;O98774;Q5YGM2;A9T278;Q8MFV8;E0X088;Q9XQY0;Q6EMT4;A9L9Z4;Q8M8V8;A9L9W8	3587	54	CID	M4(Oxidation)	68.53	0.00441043		5	47		1	1457.76	-51.6519	9/113	Arabidopsis_elastase_rep1.mgf
	Low	ERFLxQPFFV	A8ASI0	1	1	CID	X5(S)	28.8	35.4064		8	47	40	1	1269.64	-21.4166	11/93	Arabidopsis_elastase_rep1.mgf
	Low	YGQMNEPPGARMRVGLT	O98495;Q9MRV8;Q8SLS8;Q9XQY8;O98596;Q29VB8;Q9TLJ8;Q9MRN3;Q95AN2;A8ASH2;Q9GER5;Q67H80;B7S4V7;A8ASI0;Q95FQ1;Q95FY1;A0AR48;A3KLS5;B8PRL4;Q9MU34;Q95FP0;Q9MRU3;O98418;Q9TMS7;O98508;Q9MTY9;Q9XQY2;Q29S96;C7SLZ3;P19366;O98778;Q6K1L2;Q8M9G2;Q8MFX8;A8ASH1;Q29V89;O98777;O98775;Q8MFW1;Q8ME50;Q9XPT2;Q9MU36;A9U8M5;A4QLK1;B2LMK0;B9TU71;O98774;Q5YGM2;Q8MFV8;E0X088;Q9XQY0;Q6EMT4;A9L9Z4;Q8M8V8;Q5UVH4;A9L9W8	3303	56	CID		13.62	1172.09		8	47	29	1	1876.82	-51.5294	4/174	Arabidopsis_elastase_rep1.mgf
	Low	SALLGRMPS	O98495;Q9MRV8;Q8SLS8;Q29VB8;Q3L1L0;Q9MRR8;Q9MRN3;Q95AN2;Q9GER5;Q9MRF4;Q67H80;A8ASI0;Q8SLT5;Q95FY1;A0AR48;A3KLS5;B8PRL4;Q9MU34;Q95FP0;Q9MRU3;O98418;Q9TMS7;O98565;Q9MTY9;Q9XQY2;Q29S96;C7SLZ3;P19366;A7X6V1;O98778;Q6K1L2;C0J9K5;Q8M9G2;Q8MFX8;Q29V89;O98775;Q8MFW1;Q8ME50;Q9XPT2;Q9MU36;A9U8M5;A4QLK1;B2LMK0;B9TU71;O98774;Q5YGM2;Q8MFV8;E0X088;Q9XQY0;Q6EMT4;A9L9Z4;Q5UVH4;A9L9W8	3399	53	CID		11.89	1802.04		5	47	28	1	931.527	26.1707	5/83	Arabidopsis_elastase_rep1.mgf
Q8SLT5	7.59	4	3	435	46.8744	5.66846	86.1196	ATP synthase beta subunit (Fragment) OS=Lissocarpa guianensis GN=atpB PE=3 SV=1 - [Q8SLT5_9ERIC]
	Confidence Icon	Sequence	Protein Accessions	# Proteins	# Protein Groups	Activation Type	Modifications	IonScore	Exp Value	Δ Score	Rank	Identity High	Homology Threshold	Charge	m/z [Da]	ΔM [ppm]	Ions Matched	Spectrum File
	High	VLIMELINNIAKA	O98495;Q9MRV8;Q8SLS8;O98596;Q9TLJ8;Q9MRR8;Q9MRN3;Q95AN2;A8ASH2;Q9MRF4;Q67H80;A8ASI0;Q8SLT5;Q95FQ1;A0AR48;A3KLS5;B8PRL4;Q9MU34;Q9MRU3;O98418;Q9TMS7;Q9MU03;O98508;O98565;Q9MTY9;Q9XQY2;C7SLZ3;P19366;A7X6V1;O98778;C0J9K5;Q8M9G2;Q8MFX8;A8ASH1;Q29V89;O98777;O98775;Q8MFW1;Q8ME50;Q9XPT2;Q9MU36;A4QLK1;B2LMK0;B9TU71;O98774;Q5YGM2;A9T278;Q8MFV8;E0X088;Q9XQY0;Q6EMT4;A9L9Z4;Q8M8V8;A9L9W8	3587	54	CID		75.39	0.000834707		4	47		1	1441.77	-52.2145	9/113	Arabidopsis_elastase_rep1.mgf
	High	VLImELINNIAKA	O98495;Q9MRV8;Q8SLS8;O98596;Q9TLJ8;Q9MRR8;Q9MRN3;Q95AN2;A8ASH2;Q9MRF4;Q67H80;A8ASI0;Q8SLT5;Q95FQ1;A0AR48;A3KLS5;B8PRL4;Q9MU34;Q9MRU3;O98418;Q9TMS7;Q9MU03;O98508;O98565;Q9MTY9;Q9XQY2;C7SLZ3;P19366;A7X6V1;O98778;C0J9K5;Q8M9G2;Q8MFX8;A8ASH1;Q29V89;O98777;O98775;Q8MFW1;Q8ME50;Q9XPT2;Q9MU36;A4QLK1;B2LMK0;B9TU71;O98774;Q5YGM2;A9T278;Q8MFV8;E0X088;Q9XQY0;Q6EMT4;A9L9Z4;Q8M8V8;A9L9W8	3587	54	CID	M4(Oxidation)	68.53	0.00441043		5	47		1	1457.76	-51.6519	9/113	Arabidopsis_elastase_rep1.mgf
	Low	RKIERFLSQPF	Q8SLT5	1	1	CID		37.16	5.78517	0.351351	1	47	38	1	1420.78	-19.9266	10/109	Arabidopsis_elastase_rep1.mgf
	Low	SALLGRMPS	O98495;Q9MRV8;Q8SLS8;Q29VB8;Q3L1L0;Q9MRR8;Q9MRN3;Q95AN2;Q9GER5;Q9MRF4;Q67H80;A8ASI0;Q8SLT5;Q95FY1;A0AR48;A3KLS5;B8PRL4;Q9MU34;Q95FP0;Q9MRU3;O98418;Q9TMS7;O98565;Q9MTY9;Q9XQY2;Q29S96;C7SLZ3;P19366;A7X6V1;O98778;Q6K1L2;C0J9K5;Q8M9G2;Q8MFX8;Q29V89;O98775;Q8MFW1;Q8ME50;Q9XPT2;Q9MU36;A9U8M5;A4QLK1;B2LMK0;B9TU71;O98774;Q5YGM2;Q8MFV8;E0X088;Q9XQY0;Q6EMT4;A9L9Z4;Q5UVH4;A9L9W8	3399	53	CID		11.89	1802.04		5	47	28	1	931.527	26.1707	5/83	Arabidopsis_elastase_rep1.mgf
Q95FQ1	10.38	5	4	472	50.9038	5.12256	86.1196	ATP synthase beta subunit (Fragment) OS=Lythrum salicaria GN=atpB PE=3 SV=1 - [Q95FQ1_LYTSA]
	Confidence Icon	Sequence	Protein Accessions	# Proteins	# Protein Groups	Activation Type	Modifications	IonScore	Exp Value	Δ Score	Rank	Identity High	Homology Threshold	Charge	m/z [Da]	ΔM [ppm]	Ions Matched	Spectrum File
	High	VLIMELINNIAKA	O98495;Q9MRV8;Q8SLS8;O98596;Q9TLJ8;Q9MRR8;Q9MRN3;Q95AN2;A8ASH2;Q9MRF4;Q67H80;A8ASI0;Q8SLT5;Q95FQ1;A0AR48;A3KLS5;B8PRL4;Q9MU34;Q9MRU3;O98418;Q9TMS7;Q9MU03;O98508;O98565;Q9MTY9;Q9XQY2;C7SLZ3;P19366;A7X6V1;O98778;C0J9K5;Q8M9G2;Q8MFX8;A8ASH1;Q29V89;O98777;O98775;Q8MFW1;Q8ME50;Q9XPT2;Q9MU36;A4QLK1;B2LMK0;B9TU71;O98774;Q5YGM2;A9T278;Q8MFV8;E0X088;Q9XQY0;Q6EMT4;A9L9Z4;Q8M8V8;A9L9W8	3587	54	CID		75.39	0.000834707		4	47		1	1441.77	-52.2145	9/113	Arabidopsis_elastase_rep1.mgf
	High	VLImELINNIAKA	O98495;Q9MRV8;Q8SLS8;O98596;Q9TLJ8;Q9MRR8;Q9MRN3;Q95AN2;A8ASH2;Q9MRF4;Q67H80;A8ASI0;Q8SLT5;Q95FQ1;A0AR48;A3KLS5;B8PRL4;Q9MU34;Q9MRU3;O98418;Q9TMS7;Q9MU03;O98508;O98565;Q9MTY9;Q9XQY2;C7SLZ3;P19366;A7X6V1;O98778;C0J9K5;Q8M9G2;Q8MFX8;A8ASH1;Q29V89;O98777;O98775;Q8MFW1;Q8ME50;Q9XPT2;Q9MU36;A4QLK1;B2LMK0;B9TU71;O98774;Q5YGM2;A9T278;Q8MFV8;E0X088;Q9XQY0;Q6EMT4;A9L9Z4;Q8M8V8;A9L9W8	3587	54	CID	M4(Oxidation)	68.53	0.00441043		5	47		1	1457.76	-51.6519	9/113	Arabidopsis_elastase_rep1.mgf
	Low	ERFLSQPFFV	O98495;Q9MRV8;Q8SLS8;Q9XQY8;O98596;Q29VB8;Q3L1L0;Q9TLJ8;Q9MRR8;Q9MRN3;Q95AN2;A8ASH2;Q9GER5;Q9MRF4;Q67H80;B7S4V7;Q95FQ1;A0AR48;A3KLS5;B8PRL4;Q9MU34;Q9MRU3;O98418;Q9TMS7;Q9MU03;O98508;O98565;Q9MTY9;Q9XQY2;Q29S96;P19366;A7X6V1;O98778;Q6K1L2;C0J9K5;Q8M9G2;A8ASH1;Q29V89;O98777;Q8MFW1;Q9XPT2;Q9MU36;A9U8M5;A4QLK1;B2LMK0;B9TU71;Q5YGM2;E0X088;Q9XQY0;A9L9Z4;Q8M8V8;Q5UVH4;A9L9W8	3179	53	CID		28.8	35.4064		4	47	40	1	1269.64	-21.4166	11/97	Arabidopsis_elastase_rep1.mgf
	Low	YGQMNEPPGARMRVGLT	O98495;Q9MRV8;Q8SLS8;Q9XQY8;O98596;Q29VB8;Q9TLJ8;Q9MRN3;Q95AN2;A8ASH2;Q9GER5;Q67H80;B7S4V7;A8ASI0;Q95FQ1;Q95FY1;A0AR48;A3KLS5;B8PRL4;Q9MU34;Q95FP0;Q9MRU3;O98418;Q9TMS7;O98508;Q9MTY9;Q9XQY2;Q29S96;C7SLZ3;P19366;O98778;Q6K1L2;Q8M9G2;Q8MFX8;A8ASH1;Q29V89;O98777;O98775;Q8MFW1;Q8ME50;Q9XPT2;Q9MU36;A9U8M5;A4QLK1;B2LMK0;B9TU71;O98774;Q5YGM2;Q8MFV8;E0X088;Q9XQY0;Q6EMT4;A9L9Z4;Q8M8V8;Q5UVH4;A9L9W8	3303	56	CID		13.62	1172.09		8	47	29	1	1876.82	-51.5294	4/174	Arabidopsis_elastase_rep1.mgf
	Low	SALLGRMxS	Q95FQ1	3	1	CID	X8(P)	11.89	1802.04		6	47	28	1	931.527	26.1707	5/83	Arabidopsis_elastase_rep1.mgf
A3KLS5	16.07	7	6	473	50.9388	5.09717	86.1196	ATP synthase beta subunit (Fragment) OS=Anisophyllea obtusifolia GN=atpB PE=3 SV=1 - [A3KLS5_9ROSI]
	Confidence Icon	Sequence	Protein Accessions	# Proteins	# Protein Groups	Activation Type	Modifications	IonScore	Exp Value	Δ Score	Rank	Identity High	Homology Threshold	Charge	m/z [Da]	ΔM [ppm]	Ions Matched	Spectrum File
	High	VLIMELINNIAKA	O98495;Q9MRV8;Q8SLS8;O98596;Q9TLJ8;Q9MRR8;Q9MRN3;Q95AN2;A8ASH2;Q9MRF4;Q67H80;A8ASI0;Q8SLT5;Q95FQ1;A0AR48;A3KLS5;B8PRL4;Q9MU34;Q9MRU3;O98418;Q9TMS7;Q9MU03;O98508;O98565;Q9MTY9;Q9XQY2;C7SLZ3;P19366;A7X6V1;O98778;C0J9K5;Q8M9G2;Q8MFX8;A8ASH1;Q29V89;O98777;O98775;Q8MFW1;Q8ME50;Q9XPT2;Q9MU36;A4QLK1;B2LMK0;B9TU71;O98774;Q5YGM2;A9T278;Q8MFV8;E0X088;Q9XQY0;Q6EMT4;A9L9Z4;Q8M8V8;A9L9W8	3587	54	CID		75.39	0.000834707		4	47		1	1441.77	-52.2145	9/113	Arabidopsis_elastase_rep1.mgf
	High	VLImELINNIAKA	O98495;Q9MRV8;Q8SLS8;O98596;Q9TLJ8;Q9MRR8;Q9MRN3;Q95AN2;A8ASH2;Q9MRF4;Q67H80;A8ASI0;Q8SLT5;Q95FQ1;A0AR48;A3KLS5;B8PRL4;Q9MU34;Q9MRU3;O98418;Q9TMS7;Q9MU03;O98508;O98565;Q9MTY9;Q9XQY2;C7SLZ3;P19366;A7X6V1;O98778;C0J9K5;Q8M9G2;Q8MFX8;A8ASH1;Q29V89;O98777;O98775;Q8MFW1;Q8ME50;Q9XPT2;Q9MU36;A4QLK1;B2LMK0;B9TU71;O98774;Q5YGM2;A9T278;Q8MFV8;E0X088;Q9XQY0;Q6EMT4;A9L9Z4;Q8M8V8;A9L9W8	3587	54	CID	M4(Oxidation)	68.53	0.00441043		5	47		1	1457.76	-51.6519	9/113	Arabidopsis_elastase_rep1.mgf
	Medium	GGATLGRIFNVLGEPxDNLGPVDT	A3KLS5;Q29S96	2	2	CID	X16(V)	44.82	0.872268		9	47	54	1	2411.08	-71.8147	8/252	Arabidopsis_elastase_rep1.mgf
	Low	ERFLSQPFFV	O98495;Q9MRV8;Q8SLS8;Q9XQY8;O98596;Q29VB8;Q3L1L0;Q9TLJ8;Q9MRR8;Q9MRN3;Q95AN2;A8ASH2;Q9GER5;Q9MRF4;Q67H80;B7S4V7;Q95FQ1;A0AR48;A3KLS5;B8PRL4;Q9MU34;Q9MRU3;O98418;Q9TMS7;Q9MU03;O98508;O98565;Q9MTY9;Q9XQY2;Q29S96;P19366;A7X6V1;O98778;Q6K1L2;C0J9K5;Q8M9G2;A8ASH1;Q29V89;O98777;Q8MFW1;Q9XPT2;Q9MU36;A9U8M5;A4QLK1;B2LMK0;B9TU71;Q5YGM2;E0X088;Q9XQY0;A9L9Z4;Q8M8V8;Q5UVH4;A9L9W8	3179	53	CID		28.8	35.4064		4	47	40	1	1269.64	-21.4166	11/97	Arabidopsis_elastase_rep1.mgf
	Low	VPVGGATLGRIFNVLGEPxDNLGPVDT	A3KLS5;Q29S96	2	2	CID	X19(W)	14.02	813.812		10	46	31	1	2793.24	-76.528	4/276	Arabidopsis_elastase_rep1.mgf
	Low	YGQMNEPPGARMRVGLT	O98495;Q9MRV8;Q8SLS8;Q9XQY8;O98596;Q29VB8;Q9TLJ8;Q9MRN3;Q95AN2;A8ASH2;Q9GER5;Q67H80;B7S4V7;A8ASI0;Q95FQ1;Q95FY1;A0AR48;A3KLS5;B8PRL4;Q9MU34;Q95FP0;Q9MRU3;O98418;Q9TMS7;O98508;Q9MTY9;Q9XQY2;Q29S96;C7SLZ3;P19366;O98778;Q6K1L2;Q8M9G2;Q8MFX8;A8ASH1;Q29V89;O98777;O98775;Q8MFW1;Q8ME50;Q9XPT2;Q9MU36;A9U8M5;A4QLK1;B2LMK0;B9TU71;O98774;Q5YGM2;Q8MFV8;E0X088;Q9XQY0;Q6EMT4;A9L9Z4;Q8M8V8;Q5UVH4;A9L9W8	3303	56	CID		13.62	1172.09		8	47	29	1	1876.82	-51.5294	4/174	Arabidopsis_elastase_rep1.mgf
	Low	SALLGRMPS	O98495;Q9MRV8;Q8SLS8;Q29VB8;Q3L1L0;Q9MRR8;Q9MRN3;Q95AN2;Q9GER5;Q9MRF4;Q67H80;A8ASI0;Q8SLT5;Q95FY1;A0AR48;A3KLS5;B8PRL4;Q9MU34;Q95FP0;Q9MRU3;O98418;Q9TMS7;O98565;Q9MTY9;Q9XQY2;Q29S96;C7SLZ3;P19366;A7X6V1;O98778;Q6K1L2;C0J9K5;Q8M9G2;Q8MFX8;Q29V89;O98775;Q8MFW1;Q8ME50;Q9XPT2;Q9MU36;A9U8M5;A4QLK1;B2LMK0;B9TU71;O98774;Q5YGM2;Q8MFV8;E0X088;Q9XQY0;Q6EMT4;A9L9Z4;Q5UVH4;A9L9W8	3399	53	CID		11.89	1802.04		5	47	28	1	931.527	26.1707	5/83	Arabidopsis_elastase_rep1.mgf
Q95FP0	10.18	4	3	383	40.9229	5.26221	86.1196	ATP synthase beta subunit (Fragment) OS=Mouriri cyphocarpa GN=atpB PE=4 SV=1 - [Q95FP0_9MYRT]
	Confidence Icon	Sequence	Protein Accessions	# Proteins	# Protein Groups	Activation Type	Modifications	IonScore	Exp Value	Δ Score	Rank	Identity High	Homology Threshold	Charge	m/z [Da]	ΔM [ppm]	Ions Matched	Spectrum File
	High	VxIMELINNIAKA	Q95FP0	1	1	CID	X2(I)	75.39	0.000834707		2	47		1	1441.77	-52.2145	9/113	Arabidopsis_elastase_rep1.mgf
	High	VxImELINNIAKA	Q95FP0	1	1	CID	X2(I), M4(Oxidation)	68.53	0.00441043		2	47		1	1457.76	-51.6519	9/113	Arabidopsis_elastase_rep1.mgf
	Low	YGQMNEPPGARMRVGLT	O98495;Q9MRV8;Q8SLS8;Q9XQY8;O98596;Q29VB8;Q9TLJ8;Q9MRN3;Q95AN2;A8ASH2;Q9GER5;Q67H80;B7S4V7;A8ASI0;Q95FQ1;Q95FY1;A0AR48;A3KLS5;B8PRL4;Q9MU34;Q95FP0;Q9MRU3;O98418;Q9TMS7;O98508;Q9MTY9;Q9XQY2;Q29S96;C7SLZ3;P19366;O98778;Q6K1L2;Q8M9G2;Q8MFX8;A8ASH1;Q29V89;O98777;O98775;Q8MFW1;Q8ME50;Q9XPT2;Q9MU36;A9U8M5;A4QLK1;B2LMK0;B9TU71;O98774;Q5YGM2;Q8MFV8;E0X088;Q9XQY0;Q6EMT4;A9L9Z4;Q8M8V8;Q5UVH4;A9L9W8	3303	56	CID		13.62	1172.09		8	47	29	1	1876.82	-51.5294	4/174	Arabidopsis_elastase_rep1.mgf
	Low	SALLGRMPS	O98495;Q9MRV8;Q8SLS8;Q29VB8;Q3L1L0;Q9MRR8;Q9MRN3;Q95AN2;Q9GER5;Q9MRF4;Q67H80;A8ASI0;Q8SLT5;Q95FY1;A0AR48;A3KLS5;B8PRL4;Q9MU34;Q95FP0;Q9MRU3;O98418;Q9TMS7;O98565;Q9MTY9;Q9XQY2;Q29S96;C7SLZ3;P19366;A7X6V1;O98778;Q6K1L2;C0J9K5;Q8M9G2;Q8MFX8;Q29V89;O98775;Q8MFW1;Q8ME50;Q9XPT2;Q9MU36;A9U8M5;A4QLK1;B2LMK0;B9TU71;O98774;Q5YGM2;Q8MFV8;E0X088;Q9XQY0;Q6EMT4;A9L9Z4;Q5UVH4;A9L9W8	3399	53	CID		11.89	1802.04		5	47	28	1	931.527	26.1707	5/83	Arabidopsis_elastase_rep1.mgf
Q9MRU3	13.77	7	6	494	53.4315	5.8335	86.1196	ATP synthase beta subunit (Fragment) OS=Apostasia stylidioides GN=atpB PE=3 SV=1 - [Q9MRU3_9ASPA]
	Confidence Icon	Sequence	Protein Accessions	# Proteins	# Protein Groups	Activation Type	Modifications	IonScore	Exp Value	Δ Score	Rank	Identity High	Homology Threshold	Charge	m/z [Da]	ΔM [ppm]	Ions Matched	Spectrum File
	High	VLIMELINNIAKA	O98495;Q9MRV8;Q8SLS8;O98596;Q9TLJ8;Q9MRR8;Q9MRN3;Q95AN2;A8ASH2;Q9MRF4;Q67H80;A8ASI0;Q8SLT5;Q95FQ1;A0AR48;A3KLS5;B8PRL4;Q9MU34;Q9MRU3;O98418;Q9TMS7;Q9MU03;O98508;O98565;Q9MTY9;Q9XQY2;C7SLZ3;P19366;A7X6V1;O98778;C0J9K5;Q8M9G2;Q8MFX8;A8ASH1;Q29V89;O98777;O98775;Q8MFW1;Q8ME50;Q9XPT2;Q9MU36;A4QLK1;B2LMK0;B9TU71;O98774;Q5YGM2;A9T278;Q8MFV8;E0X088;Q9XQY0;Q6EMT4;A9L9Z4;Q8M8V8;A9L9W8	3587	54	CID		75.39	0.000834707		4	47		1	1441.77	-52.2145	9/113	Arabidopsis_elastase_rep1.mgf
	High	VLImELINNIAKA	O98495;Q9MRV8;Q8SLS8;O98596;Q9TLJ8;Q9MRR8;Q9MRN3;Q95AN2;A8ASH2;Q9MRF4;Q67H80;A8ASI0;Q8SLT5;Q95FQ1;A0AR48;A3KLS5;B8PRL4;Q9MU34;Q9MRU3;O98418;Q9TMS7;Q9MU03;O98508;O98565;Q9MTY9;Q9XQY2;C7SLZ3;P19366;A7X6V1;O98778;C0J9K5;Q8M9G2;Q8MFX8;A8ASH1;Q29V89;O98777;O98775;Q8MFW1;Q8ME50;Q9XPT2;Q9MU36;A4QLK1;B2LMK0;B9TU71;O98774;Q5YGM2;A9T278;Q8MFV8;E0X088;Q9XQY0;Q6EMT4;A9L9Z4;Q8M8V8;A9L9W8	3587	54	CID	M4(Oxidation)	68.53	0.00441043		5	47		1	1457.76	-51.6519	9/113	Arabidopsis_elastase_rep1.mgf
	Low	ERFLSQPFFV	O98495;Q9MRV8;Q8SLS8;Q9XQY8;O98596;Q29VB8;Q3L1L0;Q9TLJ8;Q9MRR8;Q9MRN3;Q95AN2;A8ASH2;Q9GER5;Q9MRF4;Q67H80;B7S4V7;Q95FQ1;A0AR48;A3KLS5;B8PRL4;Q9MU34;Q9MRU3;O98418;Q9TMS7;Q9MU03;O98508;O98565;Q9MTY9;Q9XQY2;Q29S96;P19366;A7X6V1;O98778;Q6K1L2;C0J9K5;Q8M9G2;A8ASH1;Q29V89;O98777;Q8MFW1;Q9XPT2;Q9MU36;A9U8M5;A4QLK1;B2LMK0;B9TU71;Q5YGM2;E0X088;Q9XQY0;A9L9Z4;Q8M8V8;Q5UVH4;A9L9W8	3179	53	CID		28.8	35.4064		4	47	40	1	1269.64	-21.4166	11/97	Arabidopsis_elastase_rep1.mgf
	Low	IDTGAxLSVPVGGTT	Q9MRU3	1	1	CID	X6(N)	27	61.6626	0.296296	1	47	32	1	1401.74	15.285	8/154	Arabidopsis_elastase_rep1.mgf
	Low	YGQMNEPPGARMRVGLT	O98495;Q9MRV8;Q8SLS8;Q9XQY8;O98596;Q29VB8;Q9TLJ8;Q9MRN3;Q95AN2;A8ASH2;Q9GER5;Q67H80;B7S4V7;A8ASI0;Q95FQ1;Q95FY1;A0AR48;A3KLS5;B8PRL4;Q9MU34;Q95FP0;Q9MRU3;O98418;Q9TMS7;O98508;Q9MTY9;Q9XQY2;Q29S96;C7SLZ3;P19366;O98778;Q6K1L2;Q8M9G2;Q8MFX8;A8ASH1;Q29V89;O98777;O98775;Q8MFW1;Q8ME50;Q9XPT2;Q9MU36;A9U8M5;A4QLK1;B2LMK0;B9TU71;O98774;Q5YGM2;Q8MFV8;E0X088;Q9XQY0;Q6EMT4;A9L9Z4;Q8M8V8;Q5UVH4;A9L9W8	3303	56	CID		13.62	1172.09		8	47	29	1	1876.82	-51.5294	4/174	Arabidopsis_elastase_rep1.mgf
	Low	SALLGRMPS	O98495;Q9MRV8;Q8SLS8;Q29VB8;Q3L1L0;Q9MRR8;Q9MRN3;Q95AN2;Q9GER5;Q9MRF4;Q67H80;A8ASI0;Q8SLT5;Q95FY1;A0AR48;A3KLS5;B8PRL4;Q9MU34;Q95FP0;Q9MRU3;O98418;Q9TMS7;O98565;Q9MTY9;Q9XQY2;Q29S96;C7SLZ3;P19366;A7X6V1;O98778;Q6K1L2;C0J9K5;Q8M9G2;Q8MFX8;Q29V89;O98775;Q8MFW1;Q8ME50;Q9XPT2;Q9MU36;A9U8M5;A4QLK1;B2LMK0;B9TU71;O98774;Q5YGM2;Q8MFV8;E0X088;Q9XQY0;Q6EMT4;A9L9Z4;Q5UVH4;A9L9W8	3399	53	CID		11.89	1802.04		5	47	28	1	931.527	26.1707	5/83	Arabidopsis_elastase_rep1.mgf
	Low	DTGAxLSVPVGGTTLGRI	Q9MRU3	1	1	CID	X5(C), X5(Carbamidomethyl)	10.77	2549.13		6	47	30	1	1773.81	-60.1922	4/167	Arabidopsis_elastase_rep1.mgf
Q9MU03	10.25	5	4	478	51.4768	5.16064	86.1196	ATP synthase beta subunit (Fragment) OS=Punica protopunica GN=atpB PE=3 SV=2 - [Q9MU03_9MYRT]
	Confidence Icon	Sequence	Protein Accessions	# Proteins	# Protein Groups	Activation Type	Modifications	IonScore	Exp Value	Δ Score	Rank	Identity High	Homology Threshold	Charge	m/z [Da]	ΔM [ppm]	Ions Matched	Spectrum File
	High	VLIMELINNIAKA	O98495;Q9MRV8;Q8SLS8;O98596;Q9TLJ8;Q9MRR8;Q9MRN3;Q95AN2;A8ASH2;Q9MRF4;Q67H80;A8ASI0;Q8SLT5;Q95FQ1;A0AR48;A3KLS5;B8PRL4;Q9MU34;Q9MRU3;O98418;Q9TMS7;Q9MU03;O98508;O98565;Q9MTY9;Q9XQY2;C7SLZ3;P19366;A7X6V1;O98778;C0J9K5;Q8M9G2;Q8MFX8;A8ASH1;Q29V89;O98777;O98775;Q8MFW1;Q8ME50;Q9XPT2;Q9MU36;A4QLK1;B2LMK0;B9TU71;O98774;Q5YGM2;A9T278;Q8MFV8;E0X088;Q9XQY0;Q6EMT4;A9L9Z4;Q8M8V8;A9L9W8	3587	54	CID		75.39	0.000834707		4	47		1	1441.77	-52.2145	9/113	Arabidopsis_elastase_rep1.mgf
	High	VLImELINNIAKA	O98495;Q9MRV8;Q8SLS8;O98596;Q9TLJ8;Q9MRR8;Q9MRN3;Q95AN2;A8ASH2;Q9MRF4;Q67H80;A8ASI0;Q8SLT5;Q95FQ1;A0AR48;A3KLS5;B8PRL4;Q9MU34;Q9MRU3;O98418;Q9TMS7;Q9MU03;O98508;O98565;Q9MTY9;Q9XQY2;C7SLZ3;P19366;A7X6V1;O98778;C0J9K5;Q8M9G2;Q8MFX8;A8ASH1;Q29V89;O98777;O98775;Q8MFW1;Q8ME50;Q9XPT2;Q9MU36;A4QLK1;B2LMK0;B9TU71;O98774;Q5YGM2;A9T278;Q8MFV8;E0X088;Q9XQY0;Q6EMT4;A9L9Z4;Q8M8V8;A9L9W8	3587	54	CID	M4(Oxidation)	68.53	0.00441043		5	47		1	1457.76	-51.6519	9/113	Arabidopsis_elastase_rep1.mgf
	Low	ERFLSQPFFV	O98495;Q9MRV8;Q8SLS8;Q9XQY8;O98596;Q29VB8;Q3L1L0;Q9TLJ8;Q9MRR8;Q9MRN3;Q95AN2;A8ASH2;Q9GER5;Q9MRF4;Q67H80;B7S4V7;Q95FQ1;A0AR48;A3KLS5;B8PRL4;Q9MU34;Q9MRU3;O98418;Q9TMS7;Q9MU03;O98508;O98565;Q9MTY9;Q9XQY2;Q29S96;P19366;A7X6V1;O98778;Q6K1L2;C0J9K5;Q8M9G2;A8ASH1;Q29V89;O98777;Q8MFW1;Q9XPT2;Q9MU36;A9U8M5;A4QLK1;B2LMK0;B9TU71;Q5YGM2;E0X088;Q9XQY0;A9L9Z4;Q8M8V8;Q5UVH4;A9L9W8	3179	53	CID		28.8	35.4064		4	47	40	1	1269.64	-21.4166	11/97	Arabidopsis_elastase_rep1.mgf
	Low	YGQMNEPPGARMRxGLT	Q9MU03;A7X6V1	3	2	CID	X14(V)	13.62	1172.09		10	47	29	1	1876.82	-51.5294	4/174	Arabidopsis_elastase_rep1.mgf
	Low	SALLGxMPS	O98596;Q9TLJ8;Q9MU03	7	3	CID	X6(R)	11.89	1802.04		8	47	28	1	931.527	26.1707	5/90	Arabidopsis_elastase_rep1.mgf
Q8M9G2	13.24	6	5	491	52.7624	5.18604	86.1196	ATP synthase beta subunit (Fragment) OS=Lachnocaulon anceps GN=atpB PE=3 SV=1 - [Q8M9G2_9POAL]
	Confidence Icon	Sequence	Protein Accessions	# Proteins	# Protein Groups	Activation Type	Modifications	IonScore	Exp Value	Δ Score	Rank	Identity High	Homology Threshold	Charge	m/z [Da]	ΔM [ppm]	Ions Matched	Spectrum File
	High	VLIMELINNIAKA	O98495;Q9MRV8;Q8SLS8;O98596;Q9TLJ8;Q9MRR8;Q9MRN3;Q95AN2;A8ASH2;Q9MRF4;Q67H80;A8ASI0;Q8SLT5;Q95FQ1;A0AR48;A3KLS5;B8PRL4;Q9MU34;Q9MRU3;O98418;Q9TMS7;Q9MU03;O98508;O98565;Q9MTY9;Q9XQY2;C7SLZ3;P19366;A7X6V1;O98778;C0J9K5;Q8M9G2;Q8MFX8;A8ASH1;Q29V89;O98777;O98775;Q8MFW1;Q8ME50;Q9XPT2;Q9MU36;A4QLK1;B2LMK0;B9TU71;O98774;Q5YGM2;A9T278;Q8MFV8;E0X088;Q9XQY0;Q6EMT4;A9L9Z4;Q8M8V8;A9L9W8	3587	54	CID		75.39	0.000834707		4	47		1	1441.77	-52.2145	9/113	Arabidopsis_elastase_rep1.mgf
	High	VLImELINNIAKA	O98495;Q9MRV8;Q8SLS8;O98596;Q9TLJ8;Q9MRR8;Q9MRN3;Q95AN2;A8ASH2;Q9MRF4;Q67H80;A8ASI0;Q8SLT5;Q95FQ1;A0AR48;A3KLS5;B8PRL4;Q9MU34;Q9MRU3;O98418;Q9TMS7;Q9MU03;O98508;O98565;Q9MTY9;Q9XQY2;C7SLZ3;P19366;A7X6V1;O98778;C0J9K5;Q8M9G2;Q8MFX8;A8ASH1;Q29V89;O98777;O98775;Q8MFW1;Q8ME50;Q9XPT2;Q9MU36;A4QLK1;B2LMK0;B9TU71;O98774;Q5YGM2;A9T278;Q8MFV8;E0X088;Q9XQY0;Q6EMT4;A9L9Z4;Q8M8V8;A9L9W8	3587	54	CID	M4(Oxidation)	68.53	0.00441043		5	47		1	1457.76	-51.6519	9/113	Arabidopsis_elastase_rep1.mgf
	Low	ERFLSQPFFV	O98495;Q9MRV8;Q8SLS8;Q9XQY8;O98596;Q29VB8;Q3L1L0;Q9TLJ8;Q9MRR8;Q9MRN3;Q95AN2;A8ASH2;Q9GER5;Q9MRF4;Q67H80;B7S4V7;Q95FQ1;A0AR48;A3KLS5;B8PRL4;Q9MU34;Q9MRU3;O98418;Q9TMS7;Q9MU03;O98508;O98565;Q9MTY9;Q9XQY2;Q29S96;P19366;A7X6V1;O98778;Q6K1L2;C0J9K5;Q8M9G2;A8ASH1;Q29V89;O98777;Q8MFW1;Q9XPT2;Q9MU36;A9U8M5;A4QLK1;B2LMK0;B9TU71;Q5YGM2;E0X088;Q9XQY0;A9L9Z4;Q8M8V8;Q5UVH4;A9L9W8	3179	53	CID		28.8	35.4064		4	47	40	1	1269.64	-21.4166	11/97	Arabidopsis_elastase_rep1.mgf
	Low	YGQMNEPPGARMRVGLT	O98495;Q9MRV8;Q8SLS8;Q9XQY8;O98596;Q29VB8;Q9TLJ8;Q9MRN3;Q95AN2;A8ASH2;Q9GER5;Q67H80;B7S4V7;A8ASI0;Q95FQ1;Q95FY1;A0AR48;A3KLS5;B8PRL4;Q9MU34;Q95FP0;Q9MRU3;O98418;Q9TMS7;O98508;Q9MTY9;Q9XQY2;Q29S96;C7SLZ3;P19366;O98778;Q6K1L2;Q8M9G2;Q8MFX8;A8ASH1;Q29V89;O98777;O98775;Q8MFW1;Q8ME50;Q9XPT2;Q9MU36;A9U8M5;A4QLK1;B2LMK0;B9TU71;O98774;Q5YGM2;Q8MFV8;E0X088;Q9XQY0;Q6EMT4;A9L9Z4;Q8M8V8;Q5UVH4;A9L9W8	3303	56	CID		13.62	1172.09		8	47	29	1	1876.82	-51.5294	4/174	Arabidopsis_elastase_rep1.mgf
	Low	GGATLGRIFNVLGxPI	Q8M9G2	1	1	CID	X14(G)	12.03	2099.55		5	48	26	1	1541.79	-59.0426	5/144	Arabidopsis_elastase_rep1.mgf
	Low	SALLGRMPS	O98495;Q9MRV8;Q8SLS8;Q29VB8;Q3L1L0;Q9MRR8;Q9MRN3;Q95AN2;Q9GER5;Q9MRF4;Q67H80;A8ASI0;Q8SLT5;Q95FY1;A0AR48;A3KLS5;B8PRL4;Q9MU34;Q95FP0;Q9MRU3;O98418;Q9TMS7;O98565;Q9MTY9;Q9XQY2;Q29S96;C7SLZ3;P19366;A7X6V1;O98778;Q6K1L2;C0J9K5;Q8M9G2;Q8MFX8;Q29V89;O98775;Q8MFW1;Q8ME50;Q9XPT2;Q9MU36;A9U8M5;A4QLK1;B2LMK0;B9TU71;O98774;Q5YGM2;Q8MFV8;E0X088;Q9XQY0;Q6EMT4;A9L9Z4;Q5UVH4;A9L9W8	3399	53	CID		11.89	1802.04		5	47	28	1	931.527	26.1707	5/83	Arabidopsis_elastase_rep1.mgf
Q8MFX8	10.91	6	4	449	48.5682	5.26221	86.1196	ATPase beta subunit (Fragment) OS=Ephedra monosperma PE=3 SV=1 - [Q8MFX8_9SPER]
	Confidence Icon	Sequence	Protein Accessions	# Proteins	# Protein Groups	Activation Type	Modifications	IonScore	Exp Value	Δ Score	Rank	Identity High	Homology Threshold	Charge	m/z [Da]	ΔM [ppm]	Ions Matched	Spectrum File
	High	VLIMELINNIAKA	O98495;Q9MRV8;Q8SLS8;O98596;Q9TLJ8;Q9MRR8;Q9MRN3;Q95AN2;A8ASH2;Q9MRF4;Q67H80;A8ASI0;Q8SLT5;Q95FQ1;A0AR48;A3KLS5;B8PRL4;Q9MU34;Q9MRU3;O98418;Q9TMS7;Q9MU03;O98508;O98565;Q9MTY9;Q9XQY2;C7SLZ3;P19366;A7X6V1;O98778;C0J9K5;Q8M9G2;Q8MFX8;A8ASH1;Q29V89;O98777;O98775;Q8MFW1;Q8ME50;Q9XPT2;Q9MU36;A4QLK1;B2LMK0;B9TU71;O98774;Q5YGM2;A9T278;Q8MFV8;E0X088;Q9XQY0;Q6EMT4;A9L9Z4;Q8M8V8;A9L9W8	3587	54	CID		75.39	0.000834707		4	47		1	1441.77	-52.2145	9/113	Arabidopsis_elastase_rep1.mgf
	High	VLImELINNIAKA	O98495;Q9MRV8;Q8SLS8;O98596;Q9TLJ8;Q9MRR8;Q9MRN3;Q95AN2;A8ASH2;Q9MRF4;Q67H80;A8ASI0;Q8SLT5;Q95FQ1;A0AR48;A3KLS5;B8PRL4;Q9MU34;Q9MRU3;O98418;Q9TMS7;Q9MU03;O98508;O98565;Q9MTY9;Q9XQY2;C7SLZ3;P19366;A7X6V1;O98778;C0J9K5;Q8M9G2;Q8MFX8;A8ASH1;Q29V89;O98777;O98775;Q8MFW1;Q8ME50;Q9XPT2;Q9MU36;A4QLK1;B2LMK0;B9TU71;O98774;Q5YGM2;A9T278;Q8MFV8;E0X088;Q9XQY0;Q6EMT4;A9L9Z4;Q8M8V8;A9L9W8	3587	54	CID	M4(Oxidation)	68.53	0.00441043		5	47		1	1457.76	-51.6519	9/113	Arabidopsis_elastase_rep1.mgf
	Low	ERFLSxPFFV	Q8MFX8	1	1	CID	X6(K)	28.8	35.4064		3	47	40	1	1269.64	-50.0784	11/93	Arabidopsis_elastase_rep1.mgf
	Low	ERFLSxPFFV	Q8MFX8	1	1	CID	X6(Q)	28.8	35.4064		7	47	40	1	1269.64	-21.4166	11/93	Arabidopsis_elastase_rep1.mgf
	Low	YGQMNEPPGARMRVGLT	O98495;Q9MRV8;Q8SLS8;Q9XQY8;O98596;Q29VB8;Q9TLJ8;Q9MRN3;Q95AN2;A8ASH2;Q9GER5;Q67H80;B7S4V7;A8ASI0;Q95FQ1;Q95FY1;A0AR48;A3KLS5;B8PRL4;Q9MU34;Q95FP0;Q9MRU3;O98418;Q9TMS7;O98508;Q9MTY9;Q9XQY2;Q29S96;C7SLZ3;P19366;O98778;Q6K1L2;Q8M9G2;Q8MFX8;A8ASH1;Q29V89;O98777;O98775;Q8MFW1;Q8ME50;Q9XPT2;Q9MU36;A9U8M5;A4QLK1;B2LMK0;B9TU71;O98774;Q5YGM2;Q8MFV8;E0X088;Q9XQY0;Q6EMT4;A9L9Z4;Q8M8V8;Q5UVH4;A9L9W8	3303	56	CID		13.62	1172.09		8	47	29	1	1876.82	-51.5294	4/174	Arabidopsis_elastase_rep1.mgf
	Low	SALLGRMPS	O98495;Q9MRV8;Q8SLS8;Q29VB8;Q3L1L0;Q9MRR8;Q9MRN3;Q95AN2;Q9GER5;Q9MRF4;Q67H80;A8ASI0;Q8SLT5;Q95FY1;A0AR48;A3KLS5;B8PRL4;Q9MU34;Q95FP0;Q9MRU3;O98418;Q9TMS7;O98565;Q9MTY9;Q9XQY2;Q29S96;C7SLZ3;P19366;A7X6V1;O98778;Q6K1L2;C0J9K5;Q8M9G2;Q8MFX8;Q29V89;O98775;Q8MFW1;Q8ME50;Q9XPT2;Q9MU36;A9U8M5;A4QLK1;B2LMK0;B9TU71;O98774;Q5YGM2;Q8MFV8;E0X088;Q9XQY0;Q6EMT4;A9L9Z4;Q5UVH4;A9L9W8	3399	53	CID		11.89	1802.04		5	47	28	1	931.527	26.1707	5/83	Arabidopsis_elastase_rep1.mgf
A9U8M5	9.84	7	4	498	53.6958	5.59229	86.1196	ATP synthase subunit beta, chloroplastic OS=Siphocampylus affinis GN=atpB PE=3 SV=1 - [A9U8M5_9ASTR]
	Confidence Icon	Sequence	Protein Accessions	# Proteins	# Protein Groups	Activation Type	Modifications	IonScore	Exp Value	Δ Score	Rank	Identity High	Homology Threshold	Charge	m/z [Da]	ΔM [ppm]	Ions Matched	Spectrum File
	High	VLIMExINNIAKA	Q9XQY8;A9U8M5	2	2	CID	X6(I)	75.39	0.000834707		3	47		1	1441.77	-52.2145	9/113	Arabidopsis_elastase_rep1.mgf
	High	VLIMExINNIAKA	Q9XQY8;A9U8M5	2	2	CID	X6(L)	75.39	0.000834707		9	47		1	1441.77	-52.2145	9/113	Arabidopsis_elastase_rep1.mgf
	High	VLImExINNIAKA	Q9XQY8;A9U8M5	2	2	CID	M4(Oxidation), X6(I)	68.53	0.00441043		4	47		1	1457.76	-51.6519	9/113	Arabidopsis_elastase_rep1.mgf
	High	VLImExINNIAKA	Q9XQY8;A9U8M5	2	2	CID	M4(Oxidation), X6(L)	68.53	0.00441043		10	47		1	1457.76	-51.6519	9/113	Arabidopsis_elastase_rep1.mgf
	Low	ERFLSQPFFV	O98495;Q9MRV8;Q8SLS8;Q9XQY8;O98596;Q29VB8;Q3L1L0;Q9TLJ8;Q9MRR8;Q9MRN3;Q95AN2;A8ASH2;Q9GER5;Q9MRF4;Q67H80;B7S4V7;Q95FQ1;A0AR48;A3KLS5;B8PRL4;Q9MU34;Q9MRU3;O98418;Q9TMS7;Q9MU03;O98508;O98565;Q9MTY9;Q9XQY2;Q29S96;P19366;A7X6V1;O98778;Q6K1L2;C0J9K5;Q8M9G2;A8ASH1;Q29V89;O98777;Q8MFW1;Q9XPT2;Q9MU36;A9U8M5;A4QLK1;B2LMK0;B9TU71;Q5YGM2;E0X088;Q9XQY0;A9L9Z4;Q8M8V8;Q5UVH4;A9L9W8	3179	53	CID		28.8	35.4064		4	47	40	1	1269.64	-21.4166	11/97	Arabidopsis_elastase_rep1.mgf
	Low	YGQMNEPPGARMRVGLT	O98495;Q9MRV8;Q8SLS8;Q9XQY8;O98596;Q29VB8;Q9TLJ8;Q9MRN3;Q95AN2;A8ASH2;Q9GER5;Q67H80;B7S4V7;A8ASI0;Q95FQ1;Q95FY1;A0AR48;A3KLS5;B8PRL4;Q9MU34;Q95FP0;Q9MRU3;O98418;Q9TMS7;O98508;Q9MTY9;Q9XQY2;Q29S96;C7SLZ3;P19366;O98778;Q6K1L2;Q8M9G2;Q8MFX8;A8ASH1;Q29V89;O98777;O98775;Q8MFW1;Q8ME50;Q9XPT2;Q9MU36;A9U8M5;A4QLK1;B2LMK0;B9TU71;O98774;Q5YGM2;Q8MFV8;E0X088;Q9XQY0;Q6EMT4;A9L9Z4;Q8M8V8;Q5UVH4;A9L9W8	3303	56	CID		13.62	1172.09		8	47	29	1	1876.82	-51.5294	4/174	Arabidopsis_elastase_rep1.mgf
	Low	SALLGRMPS	O98495;Q9MRV8;Q8SLS8;Q29VB8;Q3L1L0;Q9MRR8;Q9MRN3;Q95AN2;Q9GER5;Q9MRF4;Q67H80;A8ASI0;Q8SLT5;Q95FY1;A0AR48;A3KLS5;B8PRL4;Q9MU34;Q95FP0;Q9MRU3;O98418;Q9TMS7;O98565;Q9MTY9;Q9XQY2;Q29S96;C7SLZ3;P19366;A7X6V1;O98778;Q6K1L2;C0J9K5;Q8M9G2;Q8MFX8;Q29V89;O98775;Q8MFW1;Q8ME50;Q9XPT2;Q9MU36;A9U8M5;A4QLK1;B2LMK0;B9TU71;O98774;Q5YGM2;Q8MFV8;E0X088;Q9XQY0;Q6EMT4;A9L9Z4;Q5UVH4;A9L9W8	3399	53	CID		11.89	1802.04		5	47	28	1	931.527	26.1707	5/83	Arabidopsis_elastase_rep1.mgf
B2LMK0	12.25	6	5	498	53.5138	5.23682	86.1196	ATP synthase subunit beta, chloroplastic OS=Guizotia abyssinica GN=atpB PE=3 SV=1 - [B2LMK0_GUIAB]
	Confidence Icon	Sequence	Protein Accessions	# Proteins	# Protein Groups	Activation Type	Modifications	IonScore	Exp Value	Δ Score	Rank	Identity High	Homology Threshold	Charge	m/z [Da]	ΔM [ppm]	Ions Matched	Spectrum File
	High	VLIMELINNIAKA	O98495;Q9MRV8;Q8SLS8;O98596;Q9TLJ8;Q9MRR8;Q9MRN3;Q95AN2;A8ASH2;Q9MRF4;Q67H80;A8ASI0;Q8SLT5;Q95FQ1;A0AR48;A3KLS5;B8PRL4;Q9MU34;Q9MRU3;O98418;Q9TMS7;Q9MU03;O98508;O98565;Q9MTY9;Q9XQY2;C7SLZ3;P19366;A7X6V1;O98778;C0J9K5;Q8M9G2;Q8MFX8;A8ASH1;Q29V89;O98777;O98775;Q8MFW1;Q8ME50;Q9XPT2;Q9MU36;A4QLK1;B2LMK0;B9TU71;O98774;Q5YGM2;A9T278;Q8MFV8;E0X088;Q9XQY0;Q6EMT4;A9L9Z4;Q8M8V8;A9L9W8	3587	54	CID		75.39	0.000834707		4	47		1	1441.77	-52.2145	9/113	Arabidopsis_elastase_rep1.mgf
	High	VLImELINNIAKA	O98495;Q9MRV8;Q8SLS8;O98596;Q9TLJ8;Q9MRR8;Q9MRN3;Q95AN2;A8ASH2;Q9MRF4;Q67H80;A8ASI0;Q8SLT5;Q95FQ1;A0AR48;A3KLS5;B8PRL4;Q9MU34;Q9MRU3;O98418;Q9TMS7;Q9MU03;O98508;O98565;Q9MTY9;Q9XQY2;C7SLZ3;P19366;A7X6V1;O98778;C0J9K5;Q8M9G2;Q8MFX8;A8ASH1;Q29V89;O98777;O98775;Q8MFW1;Q8ME50;Q9XPT2;Q9MU36;A4QLK1;B2LMK0;B9TU71;O98774;Q5YGM2;A9T278;Q8MFV8;E0X088;Q9XQY0;Q6EMT4;A9L9Z4;Q8M8V8;A9L9W8	3587	54	CID	M4(Oxidation)	68.53	0.00441043		5	47		1	1457.76	-51.6519	9/113	Arabidopsis_elastase_rep1.mgf
	Low	ERFLSQPFFV	O98495;Q9MRV8;Q8SLS8;Q9XQY8;O98596;Q29VB8;Q3L1L0;Q9TLJ8;Q9MRR8;Q9MRN3;Q95AN2;A8ASH2;Q9GER5;Q9MRF4;Q67H80;B7S4V7;Q95FQ1;A0AR48;A3KLS5;B8PRL4;Q9MU34;Q9MRU3;O98418;Q9TMS7;Q9MU03;O98508;O98565;Q9MTY9;Q9XQY2;Q29S96;P19366;A7X6V1;O98778;Q6K1L2;C0J9K5;Q8M9G2;A8ASH1;Q29V89;O98777;Q8MFW1;Q9XPT2;Q9MU36;A9U8M5;A4QLK1;B2LMK0;B9TU71;Q5YGM2;E0X088;Q9XQY0;A9L9Z4;Q8M8V8;Q5UVH4;A9L9W8	3179	53	CID		28.8	35.4064		4	47	40	1	1269.64	-21.4166	11/97	Arabidopsis_elastase_rep1.mgf
	Low	DGLTRGMDVVDT	B2LMK0	2	1	CID		16.43	791.604	0	1	48	27	1	1278.64	34.1602	5/117	Arabidopsis_elastase_rep1.mgf
	Low	YGQMNEPPGARMRVGLT	O98495;Q9MRV8;Q8SLS8;Q9XQY8;O98596;Q29VB8;Q9TLJ8;Q9MRN3;Q95AN2;A8ASH2;Q9GER5;Q67H80;B7S4V7;A8ASI0;Q95FQ1;Q95FY1;A0AR48;A3KLS5;B8PRL4;Q9MU34;Q95FP0;Q9MRU3;O98418;Q9TMS7;O98508;Q9MTY9;Q9XQY2;Q29S96;C7SLZ3;P19366;O98778;Q6K1L2;Q8M9G2;Q8MFX8;A8ASH1;Q29V89;O98777;O98775;Q8MFW1;Q8ME50;Q9XPT2;Q9MU36;A9U8M5;A4QLK1;B2LMK0;B9TU71;O98774;Q5YGM2;Q8MFV8;E0X088;Q9XQY0;Q6EMT4;A9L9Z4;Q8M8V8;Q5UVH4;A9L9W8	3303	56	CID		13.62	1172.09		8	47	29	1	1876.82	-51.5294	4/174	Arabidopsis_elastase_rep1.mgf
	Low	SALLGRMPS	O98495;Q9MRV8;Q8SLS8;Q29VB8;Q3L1L0;Q9MRR8;Q9MRN3;Q95AN2;Q9GER5;Q9MRF4;Q67H80;A8ASI0;Q8SLT5;Q95FY1;A0AR48;A3KLS5;B8PRL4;Q9MU34;Q95FP0;Q9MRU3;O98418;Q9TMS7;O98565;Q9MTY9;Q9XQY2;Q29S96;C7SLZ3;P19366;A7X6V1;O98778;Q6K1L2;C0J9K5;Q8M9G2;Q8MFX8;Q29V89;O98775;Q8MFW1;Q8ME50;Q9XPT2;Q9MU36;A9U8M5;A4QLK1;B2LMK0;B9TU71;O98774;Q5YGM2;Q8MFV8;E0X088;Q9XQY0;Q6EMT4;A9L9Z4;Q5UVH4;A9L9W8	3399	53	CID		11.89	1802.04		5	47	28	1	931.527	26.1707	5/83	Arabidopsis_elastase_rep1.mgf
B9TU71	19.24	6	5	369	40.197	5.19873	86.1196	ATP synthase beta subunit (Fragment) OS=Halimeda sp. CHR505644 GN=atpB PE=4 SV=1 - [B9TU71_9CHLO]
	Confidence Icon	Sequence	Protein Accessions	# Proteins	# Protein Groups	Activation Type	Modifications	IonScore	Exp Value	Δ Score	Rank	Identity High	Homology Threshold	Charge	m/z [Da]	ΔM [ppm]	Ions Matched	Spectrum File
	High	VLIMELINNIAKA	O98495;Q9MRV8;Q8SLS8;O98596;Q9TLJ8;Q9MRR8;Q9MRN3;Q95AN2;A8ASH2;Q9MRF4;Q67H80;A8ASI0;Q8SLT5;Q95FQ1;A0AR48;A3KLS5;B8PRL4;Q9MU34;Q9MRU3;O98418;Q9TMS7;Q9MU03;O98508;O98565;Q9MTY9;Q9XQY2;C7SLZ3;P19366;A7X6V1;O98778;C0J9K5;Q8M9G2;Q8MFX8;A8ASH1;Q29V89;O98777;O98775;Q8MFW1;Q8ME50;Q9XPT2;Q9MU36;A4QLK1;B2LMK0;B9TU71;O98774;Q5YGM2;A9T278;Q8MFV8;E0X088;Q9XQY0;Q6EMT4;A9L9Z4;Q8M8V8;A9L9W8	3587	54	CID		75.39	0.000834707		4	47		1	1441.77	-52.2145	9/113	Arabidopsis_elastase_rep1.mgf
	High	VLImELINNIAKA	O98495;Q9MRV8;Q8SLS8;O98596;Q9TLJ8;Q9MRR8;Q9MRN3;Q95AN2;A8ASH2;Q9MRF4;Q67H80;A8ASI0;Q8SLT5;Q95FQ1;A0AR48;A3KLS5;B8PRL4;Q9MU34;Q9MRU3;O98418;Q9TMS7;Q9MU03;O98508;O98565;Q9MTY9;Q9XQY2;C7SLZ3;P19366;A7X6V1;O98778;C0J9K5;Q8M9G2;Q8MFX8;A8ASH1;Q29V89;O98777;O98775;Q8MFW1;Q8ME50;Q9XPT2;Q9MU36;A4QLK1;B2LMK0;B9TU71;O98774;Q5YGM2;A9T278;Q8MFV8;E0X088;Q9XQY0;Q6EMT4;A9L9Z4;Q8M8V8;A9L9W8	3587	54	CID	M4(Oxidation)	68.53	0.00441043		5	47		1	1457.76	-51.6519	9/113	Arabidopsis_elastase_rep1.mgf
	Low	ERFLSQPFFV	O98495;Q9MRV8;Q8SLS8;Q9XQY8;O98596;Q29VB8;Q3L1L0;Q9TLJ8;Q9MRR8;Q9MRN3;Q95AN2;A8ASH2;Q9GER5;Q9MRF4;Q67H80;B7S4V7;Q95FQ1;A0AR48;A3KLS5;B8PRL4;Q9MU34;Q9MRU3;O98418;Q9TMS7;Q9MU03;O98508;O98565;Q9MTY9;Q9XQY2;Q29S96;P19366;A7X6V1;O98778;Q6K1L2;C0J9K5;Q8M9G2;A8ASH1;Q29V89;O98777;Q8MFW1;Q9XPT2;Q9MU36;A9U8M5;A4QLK1;B2LMK0;B9TU71;Q5YGM2;E0X088;Q9XQY0;A9L9Z4;Q8M8V8;Q5UVH4;A9L9W8	3179	53	CID		28.8	35.4064		4	47	40	1	1269.64	-21.4166	11/97	Arabidopsis_elastase_rep1.mgf
	Low	YGQMNEPPGARMRVGLT	O98495;Q9MRV8;Q8SLS8;Q9XQY8;O98596;Q29VB8;Q9TLJ8;Q9MRN3;Q95AN2;A8ASH2;Q9GER5;Q67H80;B7S4V7;A8ASI0;Q95FQ1;Q95FY1;A0AR48;A3KLS5;B8PRL4;Q9MU34;Q95FP0;Q9MRU3;O98418;Q9TMS7;O98508;Q9MTY9;Q9XQY2;Q29S96;C7SLZ3;P19366;O98778;Q6K1L2;Q8M9G2;Q8MFX8;A8ASH1;Q29V89;O98777;O98775;Q8MFW1;Q8ME50;Q9XPT2;Q9MU36;A9U8M5;A4QLK1;B2LMK0;B9TU71;O98774;Q5YGM2;Q8MFV8;E0X088;Q9XQY0;Q6EMT4;A9L9Z4;Q8M8V8;Q5UVH4;A9L9W8	3303	56	CID		13.62	1172.09		8	47	29	1	1876.82	-51.5294	4/174	Arabidopsis_elastase_rep1.mgf
	Low	DSFEKISTETNLPIHRPAPSFT	B9TU71	1	1	CID		13.51	874.774		10	45	34	1	2487.04	-84.8524	11/238	Arabidopsis_elastase_rep1.mgf
	Low	SALLGRMPS	O98495;Q9MRV8;Q8SLS8;Q29VB8;Q3L1L0;Q9MRR8;Q9MRN3;Q95AN2;Q9GER5;Q9MRF4;Q67H80;A8ASI0;Q8SLT5;Q95FY1;A0AR48;A3KLS5;B8PRL4;Q9MU34;Q95FP0;Q9MRU3;O98418;Q9TMS7;O98565;Q9MTY9;Q9XQY2;Q29S96;C7SLZ3;P19366;A7X6V1;O98778;Q6K1L2;C0J9K5;Q8M9G2;Q8MFX8;Q29V89;O98775;Q8MFW1;Q8ME50;Q9XPT2;Q9MU36;A9U8M5;A4QLK1;B2LMK0;B9TU71;O98774;Q5YGM2;Q8MFV8;E0X088;Q9XQY0;Q6EMT4;A9L9Z4;Q5UVH4;A9L9W8	3399	53	CID		11.89	1802.04		5	47	28	1	931.527	26.1707	5/83	Arabidopsis_elastase_rep1.mgf
Q5YGM2	16.23	7	5	382	41.6265	5.14795	86.1196	ATP synthase beta subunit (Fragment) OS=Hattorianthus erimonus GN=atpB PE=3 SV=1 - [Q5YGM2_9MARC]
	Confidence Icon	Sequence	Protein Accessions	# Proteins	# Protein Groups	Activation Type	Modifications	IonScore	Exp Value	Δ Score	Rank	Identity High	Homology Threshold	Charge	m/z [Da]	ΔM [ppm]	Ions Matched	Spectrum File
	High	VLIMELINNIAKA	O98495;Q9MRV8;Q8SLS8;O98596;Q9TLJ8;Q9MRR8;Q9MRN3;Q95AN2;A8ASH2;Q9MRF4;Q67H80;A8ASI0;Q8SLT5;Q95FQ1;A0AR48;A3KLS5;B8PRL4;Q9MU34;Q9MRU3;O98418;Q9TMS7;Q9MU03;O98508;O98565;Q9MTY9;Q9XQY2;C7SLZ3;P19366;A7X6V1;O98778;C0J9K5;Q8M9G2;Q8MFX8;A8ASH1;Q29V89;O98777;O98775;Q8MFW1;Q8ME50;Q9XPT2;Q9MU36;A4QLK1;B2LMK0;B9TU71;O98774;Q5YGM2;A9T278;Q8MFV8;E0X088;Q9XQY0;Q6EMT4;A9L9Z4;Q8M8V8;A9L9W8	3587	54	CID		75.39	0.000834707		4	47		1	1441.77	-52.2145	9/113	Arabidopsis_elastase_rep1.mgf
	High	VLImELINNIAKA	O98495;Q9MRV8;Q8SLS8;O98596;Q9TLJ8;Q9MRR8;Q9MRN3;Q95AN2;A8ASH2;Q9MRF4;Q67H80;A8ASI0;Q8SLT5;Q95FQ1;A0AR48;A3KLS5;B8PRL4;Q9MU34;Q9MRU3;O98418;Q9TMS7;Q9MU03;O98508;O98565;Q9MTY9;Q9XQY2;C7SLZ3;P19366;A7X6V1;O98778;C0J9K5;Q8M9G2;Q8MFX8;A8ASH1;Q29V89;O98777;O98775;Q8MFW1;Q8ME50;Q9XPT2;Q9MU36;A4QLK1;B2LMK0;B9TU71;O98774;Q5YGM2;A9T278;Q8MFV8;E0X088;Q9XQY0;Q6EMT4;A9L9Z4;Q8M8V8;A9L9W8	3587	54	CID	M4(Oxidation)	68.53	0.00441043		5	47		1	1457.76	-51.6519	9/113	Arabidopsis_elastase_rep1.mgf
	Medium	TLxRIFNVLGEPV	Q5YGM2	1	1	CID	X3(K)	46.61	0.659009	0.0212766	1	47	47	1	1485.79	-59.868	7/130	Arabidopsis_elastase_rep1.mgf
	Medium	TLxRIFNVLGEPV	Q5YGM2	1	1	CID	X3(Q)	46.61	0.659009	0.0212766	2	47	47	1	1485.79	-35.376	7/130	Arabidopsis_elastase_rep1.mgf
	Low	ERFLSQPFFV	O98495;Q9MRV8;Q8SLS8;Q9XQY8;O98596;Q29VB8;Q3L1L0;Q9TLJ8;Q9MRR8;Q9MRN3;Q95AN2;A8ASH2;Q9GER5;Q9MRF4;Q67H80;B7S4V7;Q95FQ1;A0AR48;A3KLS5;B8PRL4;Q9MU34;Q9MRU3;O98418;Q9TMS7;Q9MU03;O98508;O98565;Q9MTY9;Q9XQY2;Q29S96;P19366;A7X6V1;O98778;Q6K1L2;C0J9K5;Q8M9G2;A8ASH1;Q29V89;O98777;Q8MFW1;Q9XPT2;Q9MU36;A9U8M5;A4QLK1;B2LMK0;B9TU71;Q5YGM2;E0X088;Q9XQY0;A9L9Z4;Q8M8V8;Q5UVH4;A9L9W8	3179	53	CID		28.8	35.4064		4	47	40	1	1269.64	-21.4166	11/97	Arabidopsis_elastase_rep1.mgf
	Low	YGQMNEPPGARMRVGLT	O98495;Q9MRV8;Q8SLS8;Q9XQY8;O98596;Q29VB8;Q9TLJ8;Q9MRN3;Q95AN2;A8ASH2;Q9GER5;Q67H80;B7S4V7;A8ASI0;Q95FQ1;Q95FY1;A0AR48;A3KLS5;B8PRL4;Q9MU34;Q95FP0;Q9MRU3;O98418;Q9TMS7;O98508;Q9MTY9;Q9XQY2;Q29S96;C7SLZ3;P19366;O98778;Q6K1L2;Q8M9G2;Q8MFX8;A8ASH1;Q29V89;O98777;O98775;Q8MFW1;Q8ME50;Q9XPT2;Q9MU36;A9U8M5;A4QLK1;B2LMK0;B9TU71;O98774;Q5YGM2;Q8MFV8;E0X088;Q9XQY0;Q6EMT4;A9L9Z4;Q8M8V8;Q5UVH4;A9L9W8	3303	56	CID		13.62	1172.09		8	47	29	1	1876.82	-51.5294	4/174	Arabidopsis_elastase_rep1.mgf
	Low	SALLGRMPS	O98495;Q9MRV8;Q8SLS8;Q29VB8;Q3L1L0;Q9MRR8;Q9MRN3;Q95AN2;Q9GER5;Q9MRF4;Q67H80;A8ASI0;Q8SLT5;Q95FY1;A0AR48;A3KLS5;B8PRL4;Q9MU34;Q95FP0;Q9MRU3;O98418;Q9TMS7;O98565;Q9MTY9;Q9XQY2;Q29S96;C7SLZ3;P19366;A7X6V1;O98778;Q6K1L2;C0J9K5;Q8M9G2;Q8MFX8;Q29V89;O98775;Q8MFW1;Q8ME50;Q9XPT2;Q9MU36;A9U8M5;A4QLK1;B2LMK0;B9TU71;O98774;Q5YGM2;Q8MFV8;E0X088;Q9XQY0;Q6EMT4;A9L9Z4;Q5UVH4;A9L9W8	3399	53	CID		11.89	1802.04		5	47	28	1	931.527	26.1707	5/83	Arabidopsis_elastase_rep1.mgf
A9T278	5.61	3	2	481	52.4301	6.41748	86.1196	Predicted protein OS=Physcomitrella patens subsp. patens GN=PHYPADRAFT_87133 PE=3 SV=1 - [A9T278_PHYPA]
	Confidence Icon	Sequence	Protein Accessions	# Proteins	# Protein Groups	Activation Type	Modifications	IonScore	Exp Value	Δ Score	Rank	Identity High	Homology Threshold	Charge	m/z [Da]	ΔM [ppm]	Ions Matched	Spectrum File
	High	VLIMELINNIAKA	O98495;Q9MRV8;Q8SLS8;O98596;Q9TLJ8;Q9MRR8;Q9MRN3;Q95AN2;A8ASH2;Q9MRF4;Q67H80;A8ASI0;Q8SLT5;Q95FQ1;A0AR48;A3KLS5;B8PRL4;Q9MU34;Q9MRU3;O98418;Q9TMS7;Q9MU03;O98508;O98565;Q9MTY9;Q9XQY2;C7SLZ3;P19366;A7X6V1;O98778;C0J9K5;Q8M9G2;Q8MFX8;A8ASH1;Q29V89;O98777;O98775;Q8MFW1;Q8ME50;Q9XPT2;Q9MU36;A4QLK1;B2LMK0;B9TU71;O98774;Q5YGM2;A9T278;Q8MFV8;E0X088;Q9XQY0;Q6EMT4;A9L9Z4;Q8M8V8;A9L9W8	3587	54	CID		75.39	0.000834707		4	47		1	1441.77	-52.2145	9/113	Arabidopsis_elastase_rep1.mgf
	High	VLImELINNIAKA	O98495;Q9MRV8;Q8SLS8;O98596;Q9TLJ8;Q9MRR8;Q9MRN3;Q95AN2;A8ASH2;Q9MRF4;Q67H80;A8ASI0;Q8SLT5;Q95FQ1;A0AR48;A3KLS5;B8PRL4;Q9MU34;Q9MRU3;O98418;Q9TMS7;Q9MU03;O98508;O98565;Q9MTY9;Q9XQY2;C7SLZ3;P19366;A7X6V1;O98778;C0J9K5;Q8M9G2;Q8MFX8;A8ASH1;Q29V89;O98777;O98775;Q8MFW1;Q8ME50;Q9XPT2;Q9MU36;A4QLK1;B2LMK0;B9TU71;O98774;Q5YGM2;A9T278;Q8MFV8;E0X088;Q9XQY0;Q6EMT4;A9L9Z4;Q8M8V8;A9L9W8	3587	54	CID	M4(Oxidation)	68.53	0.00441043		5	47		1	1457.76	-51.6519	9/113	Arabidopsis_elastase_rep1.mgf
	Low	LQNYKNLQDIIAIL	A9T278	3	1	CID		29.62	36.1567	0.266667	1	48	36	1	1658.84	-65.7938	7/127	Arabidopsis_elastase_rep1.mgf
Q8MFV8	13.76	5	4	356	37.9227	5.74463	86.1196	ATPase beta subunit (Fragment) OS=Juniperus communis PE=4 SV=1 - [Q8MFV8_JUNCM]
	Confidence Icon	Sequence	Protein Accessions	# Proteins	# Protein Groups	Activation Type	Modifications	IonScore	Exp Value	Δ Score	Rank	Identity High	Homology Threshold	Charge	m/z [Da]	ΔM [ppm]	Ions Matched	Spectrum File
	High	VLIMELINNIAKA	O98495;Q9MRV8;Q8SLS8;O98596;Q9TLJ8;Q9MRR8;Q9MRN3;Q95AN2;A8ASH2;Q9MRF4;Q67H80;A8ASI0;Q8SLT5;Q95FQ1;A0AR48;A3KLS5;B8PRL4;Q9MU34;Q9MRU3;O98418;Q9TMS7;Q9MU03;O98508;O98565;Q9MTY9;Q9XQY2;C7SLZ3;P19366;A7X6V1;O98778;C0J9K5;Q8M9G2;Q8MFX8;A8ASH1;Q29V89;O98777;O98775;Q8MFW1;Q8ME50;Q9XPT2;Q9MU36;A4QLK1;B2LMK0;B9TU71;O98774;Q5YGM2;A9T278;Q8MFV8;E0X088;Q9XQY0;Q6EMT4;A9L9Z4;Q8M8V8;A9L9W8	3587	54	CID		75.39	0.000834707		4	47		1	1441.77	-52.2145	9/113	Arabidopsis_elastase_rep1.mgf
	High	VLImELINNIAKA	O98495;Q9MRV8;Q8SLS8;O98596;Q9TLJ8;Q9MRR8;Q9MRN3;Q95AN2;A8ASH2;Q9MRF4;Q67H80;A8ASI0;Q8SLT5;Q95FQ1;A0AR48;A3KLS5;B8PRL4;Q9MU34;Q9MRU3;O98418;Q9TMS7;Q9MU03;O98508;O98565;Q9MTY9;Q9XQY2;C7SLZ3;P19366;A7X6V1;O98778;C0J9K5;Q8M9G2;Q8MFX8;A8ASH1;Q29V89;O98777;O98775;Q8MFW1;Q8ME50;Q9XPT2;Q9MU36;A4QLK1;B2LMK0;B9TU71;O98774;Q5YGM2;A9T278;Q8MFV8;E0X088;Q9XQY0;Q6EMT4;A9L9Z4;Q8M8V8;A9L9W8	3587	54	CID	M4(Oxidation)	68.53	0.00441043		5	47		1	1457.76	-51.6519	9/113	Arabidopsis_elastase_rep1.mgf
	Low	xFIDNIFRFV	Q8MFV8	1	1	CID	X1(I)	14.55	985.339		10	47	31	1	1283.68	-26.6665	4/86	Arabidopsis_elastase_rep1.mgf
	Low	YGQMNEPPGARMRVGLT	O98495;Q9MRV8;Q8SLS8;Q9XQY8;O98596;Q29VB8;Q9TLJ8;Q9MRN3;Q95AN2;A8ASH2;Q9GER5;Q67H80;B7S4V7;A8ASI0;Q95FQ1;Q95FY1;A0AR48;A3KLS5;B8PRL4;Q9MU34;Q95FP0;Q9MRU3;O98418;Q9TMS7;O98508;Q9MTY9;Q9XQY2;Q29S96;C7SLZ3;P19366;O98778;Q6K1L2;Q8M9G2;Q8MFX8;A8ASH1;Q29V89;O98777;O98775;Q8MFW1;Q8ME50;Q9XPT2;Q9MU36;A9U8M5;A4QLK1;B2LMK0;B9TU71;O98774;Q5YGM2;Q8MFV8;E0X088;Q9XQY0;Q6EMT4;A9L9Z4;Q8M8V8;Q5UVH4;A9L9W8	3303	56	CID		13.62	1172.09		8	47	29	1	1876.82	-51.5294	4/174	Arabidopsis_elastase_rep1.mgf
	Low	SALLGRMPS	O98495;Q9MRV8;Q8SLS8;Q29VB8;Q3L1L0;Q9MRR8;Q9MRN3;Q95AN2;Q9GER5;Q9MRF4;Q67H80;A8ASI0;Q8SLT5;Q95FY1;A0AR48;A3KLS5;B8PRL4;Q9MU34;Q95FP0;Q9MRU3;O98418;Q9TMS7;O98565;Q9MTY9;Q9XQY2;Q29S96;C7SLZ3;P19366;A7X6V1;O98778;Q6K1L2;C0J9K5;Q8M9G2;Q8MFX8;Q29V89;O98775;Q8MFW1;Q8ME50;Q9XPT2;Q9MU36;A9U8M5;A4QLK1;B2LMK0;B9TU71;O98774;Q5YGM2;Q8MFV8;E0X088;Q9XQY0;Q6EMT4;A9L9Z4;Q5UVH4;A9L9W8	3399	53	CID		11.89	1802.04		5	47	28	1	931.527	26.1707	5/83	Arabidopsis_elastase_rep1.mgf
E0X088	17.21	6	5	366	39.5476	5.46533	86.1196	ATP synthase B subunit (Fragment) OS=Chlorella vulgaris GN=atpB PE=4 SV=1 - [E0X088_CHLVU]
	Confidence Icon	Sequence	Protein Accessions	# Proteins	# Protein Groups	Activation Type	Modifications	IonScore	Exp Value	Δ Score	Rank	Identity High	Homology Threshold	Charge	m/z [Da]	ΔM [ppm]	Ions Matched	Spectrum File
	High	VLIMELINNIAKA	O98495;Q9MRV8;Q8SLS8;O98596;Q9TLJ8;Q9MRR8;Q9MRN3;Q95AN2;A8ASH2;Q9MRF4;Q67H80;A8ASI0;Q8SLT5;Q95FQ1;A0AR48;A3KLS5;B8PRL4;Q9MU34;Q9MRU3;O98418;Q9TMS7;Q9MU03;O98508;O98565;Q9MTY9;Q9XQY2;C7SLZ3;P19366;A7X6V1;O98778;C0J9K5;Q8M9G2;Q8MFX8;A8ASH1;Q29V89;O98777;O98775;Q8MFW1;Q8ME50;Q9XPT2;Q9MU36;A4QLK1;B2LMK0;B9TU71;O98774;Q5YGM2;A9T278;Q8MFV8;E0X088;Q9XQY0;Q6EMT4;A9L9Z4;Q8M8V8;A9L9W8	3587	54	CID		75.39	0.000834707		4	47		1	1441.77	-52.2145	9/113	Arabidopsis_elastase_rep1.mgf
	High	VLImELINNIAKA	O98495;Q9MRV8;Q8SLS8;O98596;Q9TLJ8;Q9MRR8;Q9MRN3;Q95AN2;A8ASH2;Q9MRF4;Q67H80;A8ASI0;Q8SLT5;Q95FQ1;A0AR48;A3KLS5;B8PRL4;Q9MU34;Q9MRU3;O98418;Q9TMS7;Q9MU03;O98508;O98565;Q9MTY9;Q9XQY2;C7SLZ3;P19366;A7X6V1;O98778;C0J9K5;Q8M9G2;Q8MFX8;A8ASH1;Q29V89;O98777;O98775;Q8MFW1;Q8ME50;Q9XPT2;Q9MU36;A4QLK1;B2LMK0;B9TU71;O98774;Q5YGM2;A9T278;Q8MFV8;E0X088;Q9XQY0;Q6EMT4;A9L9Z4;Q8M8V8;A9L9W8	3587	54	CID	M4(Oxidation)	68.53	0.00441043		5	47		1	1457.76	-51.6519	9/113	Arabidopsis_elastase_rep1.mgf
	Medium	ATLGRIFNVLGEPV	E0X088;Q8M8V8	14	2	CID		45.95	0.767169		3	47	47	1	1485.79	-35.3827	8/138	Arabidopsis_elastase_rep1.mgf
	Low	ERFLSQPFFV	O98495;Q9MRV8;Q8SLS8;Q9XQY8;O98596;Q29VB8;Q3L1L0;Q9TLJ8;Q9MRR8;Q9MRN3;Q95AN2;A8ASH2;Q9GER5;Q9MRF4;Q67H80;B7S4V7;Q95FQ1;A0AR48;A3KLS5;B8PRL4;Q9MU34;Q9MRU3;O98418;Q9TMS7;Q9MU03;O98508;O98565;Q9MTY9;Q9XQY2;Q29S96;P19366;A7X6V1;O98778;Q6K1L2;C0J9K5;Q8M9G2;A8ASH1;Q29V89;O98777;Q8MFW1;Q9XPT2;Q9MU36;A9U8M5;A4QLK1;B2LMK0;B9TU71;Q5YGM2;E0X088;Q9XQY0;A9L9Z4;Q8M8V8;Q5UVH4;A9L9W8	3179	53	CID		28.8	35.4064		4	47	40	1	1269.64	-21.4166	11/97	Arabidopsis_elastase_rep1.mgf
	Low	YGQMNEPPGARMRVGLT	O98495;Q9MRV8;Q8SLS8;Q9XQY8;O98596;Q29VB8;Q9TLJ8;Q9MRN3;Q95AN2;A8ASH2;Q9GER5;Q67H80;B7S4V7;A8ASI0;Q95FQ1;Q95FY1;A0AR48;A3KLS5;B8PRL4;Q9MU34;Q95FP0;Q9MRU3;O98418;Q9TMS7;O98508;Q9MTY9;Q9XQY2;Q29S96;C7SLZ3;P19366;O98778;Q6K1L2;Q8M9G2;Q8MFX8;A8ASH1;Q29V89;O98777;O98775;Q8MFW1;Q8ME50;Q9XPT2;Q9MU36;A9U8M5;A4QLK1;B2LMK0;B9TU71;O98774;Q5YGM2;Q8MFV8;E0X088;Q9XQY0;Q6EMT4;A9L9Z4;Q8M8V8;Q5UVH4;A9L9W8	3303	56	CID		13.62	1172.09		8	47	29	1	1876.82	-51.5294	4/174	Arabidopsis_elastase_rep1.mgf
	Low	SALLGRMPS	O98495;Q9MRV8;Q8SLS8;Q29VB8;Q3L1L0;Q9MRR8;Q9MRN3;Q95AN2;Q9GER5;Q9MRF4;Q67H80;A8ASI0;Q8SLT5;Q95FY1;A0AR48;A3KLS5;B8PRL4;Q9MU34;Q95FP0;Q9MRU3;O98418;Q9TMS7;O98565;Q9MTY9;Q9XQY2;Q29S96;C7SLZ3;P19366;A7X6V1;O98778;Q6K1L2;C0J9K5;Q8M9G2;Q8MFX8;Q29V89;O98775;Q8MFW1;Q8ME50;Q9XPT2;Q9MU36;A9U8M5;A4QLK1;B2LMK0;B9TU71;O98774;Q5YGM2;Q8MFV8;E0X088;Q9XQY0;Q6EMT4;A9L9Z4;Q5UVH4;A9L9W8	3399	53	CID		11.89	1802.04		5	47	28	1	931.527	26.1707	5/83	Arabidopsis_elastase_rep1.mgf
Q8M8V8	15.4	6	5	409	43.9719	5.10986	86.1196	ATP synthase beta subunit (Fragment) OS=Thurnia sphaerocephala GN=atpB PE=3 SV=1 - [Q8M8V8_9POAL]
	Confidence Icon	Sequence	Protein Accessions	# Proteins	# Protein Groups	Activation Type	Modifications	IonScore	Exp Value	Δ Score	Rank	Identity High	Homology Threshold	Charge	m/z [Da]	ΔM [ppm]	Ions Matched	Spectrum File
	High	VLIMELINNIAKA	O98495;Q9MRV8;Q8SLS8;O98596;Q9TLJ8;Q9MRR8;Q9MRN3;Q95AN2;A8ASH2;Q9MRF4;Q67H80;A8ASI0;Q8SLT5;Q95FQ1;A0AR48;A3KLS5;B8PRL4;Q9MU34;Q9MRU3;O98418;Q9TMS7;Q9MU03;O98508;O98565;Q9MTY9;Q9XQY2;C7SLZ3;P19366;A7X6V1;O98778;C0J9K5;Q8M9G2;Q8MFX8;A8ASH1;Q29V89;O98777;O98775;Q8MFW1;Q8ME50;Q9XPT2;Q9MU36;A4QLK1;B2LMK0;B9TU71;O98774;Q5YGM2;A9T278;Q8MFV8;E0X088;Q9XQY0;Q6EMT4;A9L9Z4;Q8M8V8;A9L9W8	3587	54	CID		75.39	0.000834707		4	47		1	1441.77	-52.2145	9/113	Arabidopsis_elastase_rep1.mgf
	High	VLImELINNIAKA	O98495;Q9MRV8;Q8SLS8;O98596;Q9TLJ8;Q9MRR8;Q9MRN3;Q95AN2;A8ASH2;Q9MRF4;Q67H80;A8ASI0;Q8SLT5;Q95FQ1;A0AR48;A3KLS5;B8PRL4;Q9MU34;Q9MRU3;O98418;Q9TMS7;Q9MU03;O98508;O98565;Q9MTY9;Q9XQY2;C7SLZ3;P19366;A7X6V1;O98778;C0J9K5;Q8M9G2;Q8MFX8;A8ASH1;Q29V89;O98777;O98775;Q8MFW1;Q8ME50;Q9XPT2;Q9MU36;A4QLK1;B2LMK0;B9TU71;O98774;Q5YGM2;A9T278;Q8MFV8;E0X088;Q9XQY0;Q6EMT4;A9L9Z4;Q8M8V8;A9L9W8	3587	54	CID	M4(Oxidation)	68.53	0.00441043		5	47		1	1457.76	-51.6519	9/113	Arabidopsis_elastase_rep1.mgf
	Medium	ATLGRIFNVLGEPV	E0X088;Q8M8V8	14	2	CID		45.95	0.767169		3	47	47	1	1485.79	-35.3827	8/138	Arabidopsis_elastase_rep1.mgf
	Low	ERFLSQPFFV	O98495;Q9MRV8;Q8SLS8;Q9XQY8;O98596;Q29VB8;Q3L1L0;Q9TLJ8;Q9MRR8;Q9MRN3;Q95AN2;A8ASH2;Q9GER5;Q9MRF4;Q67H80;B7S4V7;Q95FQ1;A0AR48;A3KLS5;B8PRL4;Q9MU34;Q9MRU3;O98418;Q9TMS7;Q9MU03;O98508;O98565;Q9MTY9;Q9XQY2;Q29S96;P19366;A7X6V1;O98778;Q6K1L2;C0J9K5;Q8M9G2;A8ASH1;Q29V89;O98777;Q8MFW1;Q9XPT2;Q9MU36;A9U8M5;A4QLK1;B2LMK0;B9TU71;Q5YGM2;E0X088;Q9XQY0;A9L9Z4;Q8M8V8;Q5UVH4;A9L9W8	3179	53	CID		28.8	35.4064		4	47	40	1	1269.64	-21.4166	11/97	Arabidopsis_elastase_rep1.mgf
	Low	YGQMNEPPGARMRVGLT	O98495;Q9MRV8;Q8SLS8;Q9XQY8;O98596;Q29VB8;Q9TLJ8;Q9MRN3;Q95AN2;A8ASH2;Q9GER5;Q67H80;B7S4V7;A8ASI0;Q95FQ1;Q95FY1;A0AR48;A3KLS5;B8PRL4;Q9MU34;Q95FP0;Q9MRU3;O98418;Q9TMS7;O98508;Q9MTY9;Q9XQY2;Q29S96;C7SLZ3;P19366;O98778;Q6K1L2;Q8M9G2;Q8MFX8;A8ASH1;Q29V89;O98777;O98775;Q8MFW1;Q8ME50;Q9XPT2;Q9MU36;A9U8M5;A4QLK1;B2LMK0;B9TU71;O98774;Q5YGM2;Q8MFV8;E0X088;Q9XQY0;Q6EMT4;A9L9Z4;Q8M8V8;Q5UVH4;A9L9W8	3303	56	CID		13.62	1172.09		8	47	29	1	1876.82	-51.5294	4/174	Arabidopsis_elastase_rep1.mgf
	Low	SALLGRxPS	O98508;Q8M8V8	3	2	CID	X7(M)	11.89	1802.04		7	47	28	1	931.527	26.1707	5/83	Arabidopsis_elastase_rep1.mgf
B9PAZ3	34.48	2	1	58	6.28836	12.0005	85.7	Predicted protein (Fragment) OS=Populus trichocarpa GN=POPTRDRAFT_267334 PE=4 SV=1 - [B9PAZ3_POPTR]
	Confidence Icon	Sequence	Protein Accessions	# Proteins	# Protein Groups	Activation Type	Modifications	IonScore	Exp Value	Δ Score	Rank	Identity High	Homology Threshold	Charge	m/z [Da]	ΔM [ppm]	Ions Matched	Spectrum File
	High	AMNPVEHPHGGGNHQHIGHA	B9PAZ3	47	1	CID		82.29	8.68245e-05	0.841463	1	44	30	1	2096.83	-60.3869	18/195	Arabidopsis_elastase_rep1.mgf
	Low	AmNPVEHPHGGGNHQHIGHA	B9PAZ3	47	1	CID	M2(Oxidation)	31.41	9.98915	0.612903	1	44	26	1	2112.83	-57.6841	15/195	Arabidopsis_elastase_rep1.mgf
E5KXU4	27.91	6	6	369	42.4403	6.48096	83.57	Catalase 3 (Fragment) OS=Brassica campestris GN=CAT3 PE=2 SV=1 - [E5KXU4_BRACM]
	Confidence Icon	Sequence	Protein Accessions	# Proteins	# Protein Groups	Activation Type	Modifications	IonScore	Exp Value	Δ Score	Rank	Identity High	Homology Threshold	Charge	m/z [Da]	ΔM [ppm]	Ions Matched	Spectrum File
	High	FFIRDGIQFPDVV	E5KXU4	10	1	CID		60.4	0.0275378		2	47	41	1	1552.76	-37.8918	9/123	Arabidopsis_elastase_rep1.mgf
	High	GRLVLNRTIDNFFNETEQL	E5KXU4	10	1	CID		54.77	0.0938959	0.636364	1	47	35	1	2279.03	-64.1102	10/197	Arabidopsis_elastase_rep1.mgf
	Low	TIGERGPVLLEDYHLIEKV	E5KXU4	9	1	CID		43.16	1.53119	0.488372	1	48	37	1	2181.06	-58.683	7/205	Arabidopsis_elastase_rep1.mgf
	Low	DFLRAPGVQTPVIV	P49318;E5KXU4	11	2	CID		35.74	7.92412		2	47	40	1	1511.82	-26.5384	6/141	Arabidopsis_elastase_rep1.mgf
	Low	KFYTREGNFDLVGNNTPV	E5KXU4	10	1	CID		30.24	27.1425	0.566667	1	47	27	1	2070.93	-44.1701	12/193	Arabidopsis_elastase_rep1.mgf
	Low	FAYGDTQRHRLGPNYLQLPV	E5KXU4	11	1	CID		14.36	1076.15		3	47	28	1	2345.11	-46.2464	12/191	Arabidopsis_elastase_rep1.mgf
D7KIQ7	11.03	1	1	145	15.2922	9.90576	82.12	Putative uncharacterized protein OS=Arabidopsis lyrata subsp. lyrata GN=ARALYDRAFT_474340 PE=4 SV=1 - [D7KIQ7_ARALY]
	Confidence Icon	Sequence	Protein Accessions	# Proteins	# Protein Groups	Activation Type	Modifications	IonScore	Exp Value	Δ Score	Rank	Identity High	Homology Threshold	Charge	m/z [Da]	ΔM [ppm]	Ions Matched	Spectrum File
	High	KRGPQEPPKLGPRGKL	D7KIQ7	3	1	CID		82.12	0.000184609	0.682927	1	47	43	1	1757.95	-54.951	17/159	Arabidopsis_elastase_rep1.mgf
Q9M0L8	10.61	1	1	179	17.7334	9.74463	81.53	At4g19200 OS=Arabidopsis thaliana GN=At4g19200 PE=2 SV=1 - [Q9M0L8_ARATH]
	Confidence Icon	Sequence	Protein Accessions	# Proteins	# Protein Groups	Activation Type	Modifications	IonScore	Exp Value	Δ Score	Rank	Identity High	Homology Threshold	Charge	m/z [Da]	ΔM [ppm]	Ions Matched	Spectrum File
	High	SHNPYGHAVGHGGYGHAPA	Q9M0L8	2	1	CID		81.53	9.64334e-05	0.792683	1	44	35	1	1885.75	-53.3748	14/178	Arabidopsis_elastase_rep1.mgf
A8MQH1	2.8	2	2	642	67.6628	5.17334	81.01	Uncharacterized protein At1g15690.2 OS=Arabidopsis thaliana GN=At1g15690 PE=4 SV=1 - [A8MQH1_ARATH]
	Confidence Icon	Sequence	Protein Accessions	# Proteins	# Protein Groups	Activation Type	Modifications	IonScore	Exp Value	Δ Score	Rank	Identity High	Homology Threshold	Charge	m/z [Da]	ΔM [ppm]	Ions Matched	Spectrum File
	High	GKIERNIPEDDPRNPA	A8MQH1	7	1	CID		81.01	0.000240913	0.407407	1	47		1	1820.84	-48.6322	16/165	Arabidopsis_elastase_rep1.mgf
	Low	GKIERNIPEDDPRNPAVI	A8MQH1	7	1	CID		28.58	42.4774	0.172414	1	47	38	1	2032.92	-76.0684	5/185	Arabidopsis_elastase_rep1.mgf
Q8H107	6.03	2	2	464	50.0281	9.08545	79.93	Dihydrolipoyllysine-residue succinyltransferase component of 2-oxoglutarate dehydrogenase complex 2, mitochondrial OS=Arabidopsis thaliana GN=At4g26910 PE=1 SV=2 - [ODO2B_ARATH]
	Confidence Icon	Sequence	Protein Accessions	# Proteins	# Protein Groups	Activation Type	Modifications	IonScore	Exp Value	Δ Score	Rank	Identity High	Homology Threshold	Charge	m/z [Da]	ΔM [ppm]	Ions Matched	Spectrum File
	High	DTKPSPPAEDKQKPRVESAPV	Q8H107	1	1	CID		66.92	0.00627762	0.522388	1	47	48	1	2276.06	-55.1484	9/227	Arabidopsis_elastase_rep1.mgf
	High	QKIPETTDTKPSPPAEDKQKPRVESAPV	Q8H107	1	1	CID		52.01	0.114881	0.730769	1	45	30	1	3073.39	-72.5489	9/307	Arabidopsis_elastase_rep1.mgf
P38418	6.47	5	5	896	101.982	5.61768	77.3567	Lipoxygenase 2, chloroplastic OS=Arabidopsis thaliana GN=LOX2 PE=1 SV=1 - [LOX2_ARATH]
	Confidence Icon	Sequence	Protein Accessions	# Proteins	# Protein Groups	Activation Type	Modifications	IonScore	Exp Value	Δ Score	Rank	Identity High	Homology Threshold	Charge	m/z [Da]	ΔM [ppm]	Ions Matched	Spectrum File
	High	SEQRYGGEFYVPRDEEFSTA	P38418	2	1	CID		56.53	0.0154864	0.807018	1	41	27	1	2366.88	-74.2672	16/216	Arabidopsis_elastase_rep1.mgf
	High	GLLPLLPRII	P38418	2	1	CID		52.69	0.021288	0.396226	1	38	47	1	1104.74	-5.05045	7/85	Arabidopsis_elastase_rep1.mgf
	Medium	SEQRYGGEFYVPRDEEFS	P38418	2	1	CID		43.47	0.675545	0.418605	1	44	39	1	2194.87	-42.7048	9/195	Arabidopsis_elastase_rep1.mgf
	Low	NFGQYGYGGYFPNRPT	P38418	2	1	CID		26.89	31.1223	0.37037	1	44	31	1	1837.73	-52.6743	9/148	Arabidopsis_elastase_rep1.mgf
	Low	QGKNREEVGEFT	P38418	1	1	CID		26.65	62.8846	0.333333	1	47	31	1	1393.64	-21.2403	5/115	Arabidopsis_elastase_rep1.mgf
Q3L1L0	10.24	5	5	459	49.5267	5.61768	76.3	ATP synthase beta subunit (Fragment) OS=Gerrardina foliosa GN=atpB PE=3 SV=1 - [Q3L1L0_9ROSI]
	Confidence Icon	Sequence	Protein Accessions	# Proteins	# Protein Groups	Activation Type	Modifications	IonScore	Exp Value	Δ Score	Rank	Identity High	Homology Threshold	Charge	m/z [Da]	ΔM [ppm]	Ions Matched	Spectrum File
	High	GGATLGRIFNVLGEPV	O98495;Q9MRV8;Q8SLS8;Q29VB8;Q3L1L0;Q9TLJ8;Q9MRR8;Q95AN2;A8ASH2;Q9GER5;Q9MRF4;Q67H80;B8PRL4;Q9MU34;Q9TMS7;O98508;Q9MTY9;C7SLZ3;P19366;A7X6V1;Q6K1L2;C0J9K5;Q29V89;O98775;Q8MFW1;Q8ME50;Q9XPT2;Q9MU36;A4QLK1;Q6EMT4	1964	30	CID		76.3	0.000753493		4	48		1	1599.82	-38.6099	11/154	Arabidopsis_elastase_rep1.mgf
	Medium	GGATLGRIFNVLGEPVDNLGPVbT	Q3L1L0	1	1	CID	B23(D)	44.82	0.872268		5	47	54	1	2411.08	-71.8147	8/252	Arabidopsis_elastase_rep1.mgf
	Low	SVPVGGATLGRIFNVLGEPV	O98495;Q9MRV8;Q8SLS8;Q29VB8;Q3L1L0;Q9TLJ8;Q9MRR8;Q95AN2;A8ASH2;Q9GER5;Q9MRF4;Q67H80;B8PRL4;Q9MU34;Q9TMS7;O98508;Q9MTY9;C7SLZ3;P19366;A7X6V1;Q6K1L2;C0J9K5;Q29V89;O98775;Q8MFW1;Q8ME50;Q9XPT2;A4QLK1;Q6EMT4	1904	29	CID		34.41	11.5646		4	48	41	1	1981.96	-71.9608	14/200	Arabidopsis_elastase_rep1.mgf
	Low	ERFLSQPFFV	O98495;Q9MRV8;Q8SLS8;Q9XQY8;O98596;Q29VB8;Q3L1L0;Q9TLJ8;Q9MRR8;Q9MRN3;Q95AN2;A8ASH2;Q9GER5;Q9MRF4;Q67H80;B7S4V7;Q95FQ1;A0AR48;A3KLS5;B8PRL4;Q9MU34;Q9MRU3;O98418;Q9TMS7;Q9MU03;O98508;O98565;Q9MTY9;Q9XQY2;Q29S96;P19366;A7X6V1;O98778;Q6K1L2;C0J9K5;Q8M9G2;A8ASH1;Q29V89;O98777;Q8MFW1;Q9XPT2;Q9MU36;A9U8M5;A4QLK1;B2LMK0;B9TU71;Q5YGM2;E0X088;Q9XQY0;A9L9Z4;Q8M8V8;Q5UVH4;A9L9W8	3179	53	CID		28.8	35.4064		4	47	40	1	1269.64	-21.4166	11/97	Arabidopsis_elastase_rep1.mgf
	Low	SALLGRMPS	O98495;Q9MRV8;Q8SLS8;Q29VB8;Q3L1L0;Q9MRR8;Q9MRN3;Q95AN2;Q9GER5;Q9MRF4;Q67H80;A8ASI0;Q8SLT5;Q95FY1;A0AR48;A3KLS5;B8PRL4;Q9MU34;Q95FP0;Q9MRU3;O98418;Q9TMS7;O98565;Q9MTY9;Q9XQY2;Q29S96;C7SLZ3;P19366;A7X6V1;O98778;Q6K1L2;C0J9K5;Q8M9G2;Q8MFX8;Q29V89;O98775;Q8MFW1;Q8ME50;Q9XPT2;Q9MU36;A9U8M5;A4QLK1;B2LMK0;B9TU71;O98774;Q5YGM2;Q8MFV8;E0X088;Q9XQY0;Q6EMT4;A9L9Z4;Q5UVH4;A9L9W8	3399	53	CID		11.89	1802.04		5	47	28	1	931.527	26.1707	5/83	Arabidopsis_elastase_rep1.mgf
Q95FY1	14.25	7	5	379	40.5079	6.27783	76.3	ATP synthase beta subunit (Fragment) OS=Akania bidwillii GN=atpB PE=4 SV=1 - [Q95FY1_AKABI]
	Confidence Icon	Sequence	Protein Accessions	# Proteins	# Protein Groups	Activation Type	Modifications	IonScore	Exp Value	Δ Score	Rank	Identity High	Homology Threshold	Charge	m/z [Da]	ΔM [ppm]	Ions Matched	Spectrum File
	High	GGATxGRIFNVLGEPV	O98596;Q95FY1;A0AR48;A9L9Z4	5	4	CID	X5(I)	76.3	0.000753493	0	1	48		1	1599.82	-38.6099	11/154	Arabidopsis_elastase_rep1.mgf
	High	GGATxGRIFNVLGEPV	O98596;Q95FY1;A0AR48;A9L9Z4	5	4	CID	X5(L)	76.3	0.000753493		10	48		1	1599.82	-38.6099	11/154	Arabidopsis_elastase_rep1.mgf
	Medium	GGATxGRIFNVLGEPVDNLGPVDT	O98596;Q95FY1;A0AR48	4	3	CID	X5(I)	44.82	0.872268	0	1	47	54	1	2411.08	-71.8147	8/252	Arabidopsis_elastase_rep1.mgf
	Low	SVPVGGATxGRIFNVLGEPV	O98596;Q95FY1;A9L9Z4	4	3	CID	X9(I)	34.41	11.5646	0	1	48	41	1	1981.96	-71.9608	14/200	Arabidopsis_elastase_rep1.mgf
	Low	SVPVGGATxGRIFNVLGEPV	O98596;Q95FY1;A9L9Z4	4	3	CID	X9(L)	34.41	11.5646		10	48	41	1	1981.96	-71.9608	14/200	Arabidopsis_elastase_rep1.mgf
	Low	YGQMNEPPGARMRVGLT	O98495;Q9MRV8;Q8SLS8;Q9XQY8;O98596;Q29VB8;Q9TLJ8;Q9MRN3;Q95AN2;A8ASH2;Q9GER5;Q67H80;B7S4V7;A8ASI0;Q95FQ1;Q95FY1;A0AR48;A3KLS5;B8PRL4;Q9MU34;Q95FP0;Q9MRU3;O98418;Q9TMS7;O98508;Q9MTY9;Q9XQY2;Q29S96;C7SLZ3;P19366;O98778;Q6K1L2;Q8M9G2;Q8MFX8;A8ASH1;Q29V89;O98777;O98775;Q8MFW1;Q8ME50;Q9XPT2;Q9MU36;A9U8M5;A4QLK1;B2LMK0;B9TU71;O98774;Q5YGM2;Q8MFV8;E0X088;Q9XQY0;Q6EMT4;A9L9Z4;Q8M8V8;Q5UVH4;A9L9W8	3303	56	CID		13.62	1172.09		8	47	29	1	1876.82	-51.5294	4/174	Arabidopsis_elastase_rep1.mgf
	Low	SALLGRMPS	O98495;Q9MRV8;Q8SLS8;Q29VB8;Q3L1L0;Q9MRR8;Q9MRN3;Q95AN2;Q9GER5;Q9MRF4;Q67H80;A8ASI0;Q8SLT5;Q95FY1;A0AR48;A3KLS5;B8PRL4;Q9MU34;Q95FP0;Q9MRU3;O98418;Q9TMS7;O98565;Q9MTY9;Q9XQY2;Q29S96;C7SLZ3;P19366;A7X6V1;O98778;Q6K1L2;C0J9K5;Q8M9G2;Q8MFX8;Q29V89;O98775;Q8MFW1;Q8ME50;Q9XPT2;Q9MU36;A9U8M5;A4QLK1;B2LMK0;B9TU71;O98774;Q5YGM2;Q8MFV8;E0X088;Q9XQY0;Q6EMT4;A9L9Z4;Q5UVH4;A9L9W8	3399	53	CID		11.89	1802.04		5	47	28	1	931.527	26.1707	5/83	Arabidopsis_elastase_rep1.mgf
Q5UVH4	13.28	4	4	369	40.2366	5.021	75.39	ATP synthase beta chain (Fragment) OS=Gackstroemia weindorferi GN=atpB PE=4 SV=1 - [Q5UVH4_9MARC]
	Confidence Icon	Sequence	Protein Accessions	# Proteins	# Protein Groups	Activation Type	Modifications	IonScore	Exp Value	Δ Score	Rank	Identity High	Homology Threshold	Charge	m/z [Da]	ΔM [ppm]	Ions Matched	Spectrum File
	High	VLIMxLINNIAKA	Q5UVH4	1	1	CID	X5(E)	75.39	0.000834707		10	47		1	1441.77	-52.2145	9/119	Arabidopsis_elastase_rep1.mgf
	Low	ERFLSQPFFV	O98495;Q9MRV8;Q8SLS8;Q9XQY8;O98596;Q29VB8;Q3L1L0;Q9TLJ8;Q9MRR8;Q9MRN3;Q95AN2;A8ASH2;Q9GER5;Q9MRF4;Q67H80;B7S4V7;Q95FQ1;A0AR48;A3KLS5;B8PRL4;Q9MU34;Q9MRU3;O98418;Q9TMS7;Q9MU03;O98508;O98565;Q9MTY9;Q9XQY2;Q29S96;P19366;A7X6V1;O98778;Q6K1L2;C0J9K5;Q8M9G2;A8ASH1;Q29V89;O98777;Q8MFW1;Q9XPT2;Q9MU36;A9U8M5;A4QLK1;B2LMK0;B9TU71;Q5YGM2;E0X088;Q9XQY0;A9L9Z4;Q8M8V8;Q5UVH4;A9L9W8	3179	53	CID		28.8	35.4064		4	47	40	1	1269.64	-21.4166	11/97	Arabidopsis_elastase_rep1.mgf
	Low	YGQMNEPPGARMRVGLT	O98495;Q9MRV8;Q8SLS8;Q9XQY8;O98596;Q29VB8;Q9TLJ8;Q9MRN3;Q95AN2;A8ASH2;Q9GER5;Q67H80;B7S4V7;A8ASI0;Q95FQ1;Q95FY1;A0AR48;A3KLS5;B8PRL4;Q9MU34;Q95FP0;Q9MRU3;O98418;Q9TMS7;O98508;Q9MTY9;Q9XQY2;Q29S96;C7SLZ3;P19366;O98778;Q6K1L2;Q8M9G2;Q8MFX8;A8ASH1;Q29V89;O98777;O98775;Q8MFW1;Q8ME50;Q9XPT2;Q9MU36;A9U8M5;A4QLK1;B2LMK0;B9TU71;O98774;Q5YGM2;Q8MFV8;E0X088;Q9XQY0;Q6EMT4;A9L9Z4;Q8M8V8;Q5UVH4;A9L9W8	3303	56	CID		13.62	1172.09		8	47	29	1	1876.82	-51.5294	4/174	Arabidopsis_elastase_rep1.mgf
	Low	SALLGRMPS	O98495;Q9MRV8;Q8SLS8;Q29VB8;Q3L1L0;Q9MRR8;Q9MRN3;Q95AN2;Q9GER5;Q9MRF4;Q67H80;A8ASI0;Q8SLT5;Q95FY1;A0AR48;A3KLS5;B8PRL4;Q9MU34;Q95FP0;Q9MRU3;O98418;Q9TMS7;O98565;Q9MTY9;Q9XQY2;Q29S96;C7SLZ3;P19366;A7X6V1;O98778;Q6K1L2;C0J9K5;Q8M9G2;Q8MFX8;Q29V89;O98775;Q8MFW1;Q8ME50;Q9XPT2;Q9MU36;A9U8M5;A4QLK1;B2LMK0;B9TU71;O98774;Q5YGM2;Q8MFV8;E0X088;Q9XQY0;Q6EMT4;A9L9Z4;Q5UVH4;A9L9W8	3399	53	CID		11.89	1802.04		5	47	28	1	931.527	26.1707	5/83	Arabidopsis_elastase_rep1.mgf
D7L8M3	19.62	4	4	265	28.6034	5.65576	74	Lhcb2 protein OS=Arabidopsis lyrata subsp. lyrata GN=ARALYDRAFT_899321 PE=4 SV=1 - [D7L8M3_ARALY]
	Confidence Icon	Sequence	Protein Accessions	# Proteins	# Protein Groups	Activation Type	Modifications	IonScore	Exp Value	Δ Score	Rank	Identity High	Homology Threshold	Charge	m/z [Da]	ΔM [ppm]	Ions Matched	Spectrum File
	High	WYGPDRPKYLGPFSENTPSYL	D7L8M3	9	1	CID		74	0.000781441	0.77027	1	45	34	1	2487.04	-63.3328	15/215	Arabidopsis_elastase_rep1.mgf
	Low	WYGPDRPKYLGPFSENTPS	D7L8M3	9	1	CID		30.98	17.5591	0.258065	1	46	37	1	2210.94	-52.2817	13/195	Arabidopsis_elastase_rep1.mgf
	Low	GLSADPETFAKNRELEVI	D7L8M3;Q41424;O64447	38	3	CID		30.6	25.6911		3	47	42	1	1988.91	-59.2542	5/173	Arabidopsis_elastase_rep1.mgf
	Low	WYGPDRPKYLGPFSENTPSYLTGEYPGDYGWDTA	D7L8M3	9	1	CID		21.86	18.8959	0.545455	1	37	24	1	3899.38	-94.382	6/359	Arabidopsis_elastase_rep1.mgf
A4QK38	52.27	5	5	44	5.00569	6.45557	72.14	Photosystem I reaction center subunit IX OS=Arabis hirsuta GN=psaJ PE=3 SV=1 - [PSAJ_ARAHI]
	Confidence Icon	Sequence	Protein Accessions	# Proteins	# Protein Groups	Activation Type	Modifications	IonScore	Exp Value	Δ Score	Rank	Identity High	Homology Threshold	Charge	m/z [Da]	ΔM [ppm]	Ions Matched	Spectrum File
	High	GLLIEINRLFPDA	A4QK38	44	1	CID		72.14	0.00195172	0.458333	1	48	55	1	1470.76	-49.2178	10/118	Arabidopsis_elastase_rep1.mgf
	Medium	LAGLLIEINRLFPDA	A4QK38	43	1	CID		45.8	0.851668	0.26087	1	48	48	1	1654.86	-59.037	7/134	Arabidopsis_elastase_rep1.mgf
	Low	AGLLIEINRLFPDAL	A4QK38	44	1	CID		33.8	13.498		2	48	48	1	1654.86	-59.037	5/136	Arabidopsis_elastase_rep1.mgf
	Low	GLLIEINRLFPDAL	A4QK38	44	1	CID		17.53	547.946		8	47	34	1	1583.83	-55.7455	7/128	Arabidopsis_elastase_rep1.mgf
	Low	EINRLFPDALTFPFFSF	A4QK38	10	1	CID		14.71	944.764		5	47	29	1	2060.91	-66.5803	9/174	Arabidopsis_elastase_rep1.mgf
Q0WPJ1	10.28	2	2	214	24.0505	9.81787	72.03	Putative uncharacterized protein At1g65260 (Fragment) OS=Arabidopsis thaliana GN=At1g65260 PE=2 SV=1 - [Q0WPJ1_ARATH]
	Confidence Icon	Sequence	Protein Accessions	# Proteins	# Protein Groups	Activation Type	Modifications	IonScore	Exp Value	Δ Score	Rank	Identity High	Homology Threshold	Charge	m/z [Da]	ΔM [ppm]	Ions Matched	Spectrum File
	High	LASQKQLQNKYKAA	Q0WPJ1	3	1	CID		72.03	0.00206104	0.486111	1	48	53	1	1590.79	-65.2144	15/133	Arabidopsis_elastase_rep1.mgf
	Low	SDDWYKRA	Q0WPJ1	3	1	CID		19.2	274.053		10	46	38	1	1040.49	8.53321	7/68	Arabidopsis_elastase_rep1.mgf
P25818	7.57	2	2	251	25.6035	6.50732	71.78	Aquaporin TIP1-1 OS=Arabidopsis thaliana GN=TIP1-1 PE=1 SV=1 - [TIP11_ARATH]
	Confidence Icon	Sequence	Protein Accessions	# Proteins	# Protein Groups	Activation Type	Modifications	IonScore	Exp Value	Δ Score	Rank	Identity High	Homology Threshold	Charge	m/z [Da]	ΔM [ppm]	Ions Matched	Spectrum File
	High	PIRNIAIGRPDEA	P25818	1	1	CID		71.78	0.00201315	0.583333	1	47	46	1	1421.77	-9.45524	17/115	Arabidopsis_elastase_rep1.mgf
	Low	PIRNIAIGRPDEATRPDAL	P25818	1	1	CID		27.13	66.1706	0.37037	1	48	31	1	2075.02	-57.0748	11/186	Arabidopsis_elastase_rep1.mgf
D7KRA2	11.04	3	3	317	35.0177	8.76318	69.39	Cytochrome f OS=Arabidopsis lyrata subsp. lyrata GN=ARALYDRAFT_475560 PE=3 SV=1 - [D7KRA2_ARALY]
	Confidence Icon	Sequence	Protein Accessions	# Proteins	# Protein Groups	Activation Type	Modifications	IonScore	Exp Value	Δ Score	Rank	Identity High	Homology Threshold	Charge	m/z [Da]	ΔM [ppm]	Ions Matched	Spectrum File
	High	YPIFAQQNYENPREA	D7KRA2	20	1	CID		69.39	0.0024114	0.231884	1	46		1	1839.77	-52.2004	17/137	Arabidopsis_elastase_rep1.mgf
	Low	YVGGNRGRGQIYPDGS	D7KRA2	16	1	CID		36.55	5.77662		2	47	51	1	1695.75	-40.9384	5/140	Arabidopsis_elastase_rep1.mgf
	Low	KYPIYVGGNRGRGQIYPDGS	D7KRA2	15	1	CID		20.64	218.741		2	47	33	1	2196.95	-73.5342	6/188	Arabidopsis_elastase_rep1.mgf
E2EKG3	11.33	5	5	697	77.3692	7.03467	69.29	Photosystem 1 subunit A (Fragment) OS=Canella sp. SM-2010 GN=psbA PE=2 SV=1 - [E2EKG3_9MAGN]
	Confidence Icon	Sequence	Protein Accessions	# Proteins	# Protein Groups	Activation Type	Modifications	IonScore	Exp Value	Δ Score	Rank	Identity High	Homology Threshold	Charge	m/z [Da]	ΔM [ppm]	Ions Matched	Spectrum File
	High	GVDPKEIPLPHEFILNRDLLAQLYPS	E2EKG3;Q8M9M3;D0FLT8;D3WCZ8	238	4	CID		69.29	0.00236482	0	3	46	43	1	2974.34	-88.8941	9/284	Arabidopsis_elastase_rep1.mgf
	High	SFExWARPGHFSRTI	E2EKG3	3	1	CID	X4(T)	47.77	0.505283		2	47		1	1791.81	-45.6665	19/153	Arabidopsis_elastase_rep1.mgf
	Low	LGRPQDMFSDTAIQLQPV	E2EKG3;Q8M9M3;D0FLT8;D3WCZ8	151	4	CID		41.91	1.89123	0.238095	1	47	47	1	2015.92	-50.3725	8/181	Arabidopsis_elastase_rep1.mgf
	Low	SFExWARPGHFSRTIA	E2EKG3	3	1	CID	X4(T)	28.08	45.1214		2	47	43	1	1862.82	-59.4375	11/163	Arabidopsis_elastase_rep1.mgf
	Low	NLGFRFPcDGPGRGGTcQV	E2EKG3;Q8M9M3;D0FLT8;D3WCZ8	242	4	CID	C8(Carbamidomethyl), C17(Carbamidomethyl)	26.95	27.6738	0.37037	1	44	31	1	2094.83	-63.752	13/196	Arabidopsis_elastase_rep1.mgf
D0FLT8	12.23	4	4	703	77.7654	6.88818	69.29	Photosystem I P700 chlorophyll A apoprotein A1 (Fragment) OS=Mesotaenium kramstae GN=psaA PE=4 SV=1 - [D0FLT8_9VIRI]
	Confidence Icon	Sequence	Protein Accessions	# Proteins	# Protein Groups	Activation Type	Modifications	IonScore	Exp Value	Δ Score	Rank	Identity High	Homology Threshold	Charge	m/z [Da]	ΔM [ppm]	Ions Matched	Spectrum File
	High	GVDPKEIPLPHEFILNRDLLAQLYPS	E2EKG3;Q8M9M3;D0FLT8;D3WCZ8	238	4	CID		69.29	0.00236482	0	3	46	43	1	2974.34	-88.8941	9/284	Arabidopsis_elastase_rep1.mgf
	Low	LGRPQDMFSDTAIQLQPV	E2EKG3;Q8M9M3;D0FLT8;D3WCZ8	151	4	CID		41.91	1.89123	0.238095	1	47	47	1	2015.92	-50.3725	8/181	Arabidopsis_elastase_rep1.mgf
	Low	NLGFRFPcDGPGRGGTcQV	E2EKG3;Q8M9M3;D0FLT8;D3WCZ8	242	4	CID	C8(Carbamidomethyl), C17(Carbamidomethyl)	26.95	27.6738	0.37037	1	44	31	1	2094.83	-63.752	13/196	Arabidopsis_elastase_rep1.mgf
	Low	VAHHMYSMPPYPYLATDYGTQxS	D0FLT8	1	1	CID	X22(E)	14.89	373.467		2	43	28	1	2658.05	-44.5898	5/210	Arabidopsis_elastase_rep1.mgf
D3WCZ8	10.43	4	4	748	82.8236	7.10791	69.29	Photosystem I P700 chlorophyll a apoprotein A1 OS=Ximenia americana GN=psaA PE=3 SV=1 - [D3WCZ8_XIMAM]
	Confidence Icon	Sequence	Protein Accessions	# Proteins	# Protein Groups	Activation Type	Modifications	IonScore	Exp Value	Δ Score	Rank	Identity High	Homology Threshold	Charge	m/z [Da]	ΔM [ppm]	Ions Matched	Spectrum File
	High	GVDPKEIPLPHEFILNRDLLAQLYPS	E2EKG3;Q8M9M3;D0FLT8;D3WCZ8	238	4	CID		69.29	0.00236482	0	3	46	43	1	2974.34	-88.8941	9/284	Arabidopsis_elastase_rep1.mgf
	Low	LGRPQDMFSDTAIQLQPV	E2EKG3;Q8M9M3;D0FLT8;D3WCZ8	151	4	CID		41.91	1.89123	0.238095	1	47	47	1	2015.92	-50.3725	8/181	Arabidopsis_elastase_rep1.mgf
	Low	SFEEWARPGHFSKTI	D3WCZ8	6	1	CID		37.66	5.18245		3	47		1	1791.81	-39.3991	16/153	Arabidopsis_elastase_rep1.mgf
	Low	NLGFRFPcDGPGRGGTcQV	E2EKG3;Q8M9M3;D0FLT8;D3WCZ8	242	4	CID	C8(Carbamidomethyl), C17(Carbamidomethyl)	26.95	27.6738	0.37037	1	44	31	1	2094.83	-63.752	13/196	Arabidopsis_elastase_rep1.mgf
Q95DX6	8.25	1	1	315	35.0751	6.46826	69.29	PSI P700 apoprotein A1 (Fragment) OS=Daucus carota GN=psaA PE=4 SV=1 - [Q95DX6_DAUCA]
	Confidence Icon	Sequence	Protein Accessions	# Proteins	# Protein Groups	Activation Type	Modifications	IonScore	Exp Value	Δ Score	Rank	Identity High	Homology Threshold	Charge	m/z [Da]	ΔM [ppm]	Ions Matched	Spectrum File
	High	GVDPKEIPLPHxFILNRDLLAQLYPS	Q95DX6	1	1	CID	X12(E)	69.29	0.00236482		4	46	43	1	2974.34	-88.8941	9/284	Arabidopsis_elastase_rep1.mgf
Q29S96	16.07	6	6	473	50.9674	5.30029	68.53	ATP synthase beta subunit (Fragment) OS=Coriaria ruscifolia GN=atpB PE=3 SV=1 - [Q29S96_9ROSI]
	Confidence Icon	Sequence	Protein Accessions	# Proteins	# Protein Groups	Activation Type	Modifications	IonScore	Exp Value	Δ Score	Rank	Identity High	Homology Threshold	Charge	m/z [Da]	ΔM [ppm]	Ions Matched	Spectrum File
	High	VLIxELINNIAKA	Q29S96	1	1	CID	X4(F)	68.53	0.00441043		3	47		1	1457.76	-74.2927	9/113	Arabidopsis_elastase_rep1.mgf
	Medium	GGATLGRIFNVLGEPxDNLGPVDT	A3KLS5;Q29S96	2	2	CID	X16(V)	44.82	0.872268		9	47	54	1	2411.08	-71.8147	8/252	Arabidopsis_elastase_rep1.mgf
	Low	ERFLSQPFFV	O98495;Q9MRV8;Q8SLS8;Q9XQY8;O98596;Q29VB8;Q3L1L0;Q9TLJ8;Q9MRR8;Q9MRN3;Q95AN2;A8ASH2;Q9GER5;Q9MRF4;Q67H80;B7S4V7;Q95FQ1;A0AR48;A3KLS5;B8PRL4;Q9MU34;Q9MRU3;O98418;Q9TMS7;Q9MU03;O98508;O98565;Q9MTY9;Q9XQY2;Q29S96;P19366;A7X6V1;O98778;Q6K1L2;C0J9K5;Q8M9G2;A8ASH1;Q29V89;O98777;Q8MFW1;Q9XPT2;Q9MU36;A9U8M5;A4QLK1;B2LMK0;B9TU71;Q5YGM2;E0X088;Q9XQY0;A9L9Z4;Q8M8V8;Q5UVH4;A9L9W8	3179	53	CID		28.8	35.4064		4	47	40	1	1269.64	-21.4166	11/97	Arabidopsis_elastase_rep1.mgf
	Low	VPVGGATLGRIFNVLGEPxDNLGPVDT	A3KLS5;Q29S96	2	2	CID	X19(W)	14.02	813.812		10	46	31	1	2793.24	-76.528	4/276	Arabidopsis_elastase_rep1.mgf
	Low	YGQMNEPPGARMRVGLT	O98495;Q9MRV8;Q8SLS8;Q9XQY8;O98596;Q29VB8;Q9TLJ8;Q9MRN3;Q95AN2;A8ASH2;Q9GER5;Q67H80;B7S4V7;A8ASI0;Q95FQ1;Q95FY1;A0AR48;A3KLS5;B8PRL4;Q9MU34;Q95FP0;Q9MRU3;O98418;Q9TMS7;O98508;Q9MTY9;Q9XQY2;Q29S96;C7SLZ3;P19366;O98778;Q6K1L2;Q8M9G2;Q8MFX8;A8ASH1;Q29V89;O98777;O98775;Q8MFW1;Q8ME50;Q9XPT2;Q9MU36;A9U8M5;A4QLK1;B2LMK0;B9TU71;O98774;Q5YGM2;Q8MFV8;E0X088;Q9XQY0;Q6EMT4;A9L9Z4;Q8M8V8;Q5UVH4;A9L9W8	3303	56	CID		13.62	1172.09		8	47	29	1	1876.82	-51.5294	4/174	Arabidopsis_elastase_rep1.mgf
	Low	SALLGRMPS	O98495;Q9MRV8;Q8SLS8;Q29VB8;Q3L1L0;Q9MRR8;Q9MRN3;Q95AN2;Q9GER5;Q9MRF4;Q67H80;A8ASI0;Q8SLT5;Q95FY1;A0AR48;A3KLS5;B8PRL4;Q9MU34;Q95FP0;Q9MRU3;O98418;Q9TMS7;O98565;Q9MTY9;Q9XQY2;Q29S96;C7SLZ3;P19366;A7X6V1;O98778;Q6K1L2;C0J9K5;Q8M9G2;Q8MFX8;Q29V89;O98775;Q8MFW1;Q8ME50;Q9XPT2;Q9MU36;A9U8M5;A4QLK1;B2LMK0;B9TU71;O98774;Q5YGM2;Q8MFV8;E0X088;Q9XQY0;Q6EMT4;A9L9Z4;Q5UVH4;A9L9W8	3399	53	CID		11.89	1802.04		5	47	28	1	931.527	26.1707	5/83	Arabidopsis_elastase_rep1.mgf
P43286	10.1	6	6	287	30.4548	8.39697	66.0881	Aquaporin PIP2-1 OS=Arabidopsis thaliana GN=PIP2-1 PE=1 SV=1 - [PIP21_ARATH]
	Confidence Icon	Sequence	Protein Accessions	# Proteins	# Protein Groups	Activation Type	Modifications	IonScore	Exp Value	Δ Score	Rank	Identity High	Homology Threshold	Charge	m/z [Da]	ΔM [ppm]	Ions Matched	Spectrum File
	High	AFYHQFVLRA	P43286	21	1	CID		70.45	0.00267154	0.0428571	1	47		1	1251.66	-3.96246	12/92	Arabidopsis_elastase_rep1.mgf
	Low	SYYTRYGGGA	P43286	4	1	CID		41.44	1.38784	0.463415	1	45	36	1	1094.46	-26.0048	11/89	Arabidopsis_elastase_rep1.mgf
	Low	AFYHQFVLRAS	P43286	13	1	CID		41.35	2.14763	0.463415	1	47	37	1	1338.67	-17.9068	8/90	Arabidopsis_elastase_rep1.mgf
	Low	FYHQFVLRA	P43286	21	1	CID		38.19	4.36433	0.0526316	1	47	50	1	1180.62	-3.74858	6/83	Arabidopsis_elastase_rep1.mgf
	Low	FYHQFVLRAS	P43286	13	1	CID		26.85	57.2036	0	1	47	38	1	1267.64	-14.3978	6/82	Arabidopsis_elastase_rep1.mgf
	Low	RSFGAAVI	P43286	20	1	CID		15.24	525.873		9	45	35	1	820.496	34.7091	5/69	Arabidopsis_elastase_rep1.mgf
Q9C5C2	9.51	4	4	547	62.6921	7.44482	64.96	Myrosinase 2 OS=Arabidopsis thaliana GN=TGG2 PE=1 SV=1 - [BGL37_ARATH]
	Confidence Icon	Sequence	Protein Accessions	# Proteins	# Protein Groups	Activation Type	Modifications	IonScore	Exp Value	Δ Score	Rank	Identity High	Homology Threshold	Charge	m/z [Da]	ΔM [ppm]	Ions Matched	Spectrum File
	High	RGYALGTDAPGRcS	Q9C5C2	1	1	CID	C13(Carbamidomethyl)	64.96	0.00784116	0.569231	2	46	44	1	1480.65	-33.8402	8/142	Arabidopsis_elastase_rep1.mgf
	High	RWFLPYDDTLES	Q9C5C2	1	1	CID		50.16	0.264484	0.28	1	47	51	1	1541.69	-22.1935	9/109	Arabidopsis_elastase_rep1.mgf
	Low	FHDYNRI	Q9C5C2	1	1	CID		17.13	542.834	0	1	47	30	1	964.47	6.86003	8/55	Arabidopsis_elastase_rep1.mgf
	Low	QTDRFNKQDFESDFIFGVA	Q9C5C2	1	1	CID		16.09	462.008	0.125	1	45	28	1	2263.93	-58.9424	5/197	Arabidopsis_elastase_rep1.mgf
Q32224	9.6	4	4	479	53.0808	7.35693	63.88	Ribulose-1,5-bisphosphate carboxylase/oxygenase (Fragment) OS=Eriophorum viridicarinatum GN=rbcL PE=3 SV=1 - [Q32224_9POAL]
	Confidence Icon	Sequence	Protein Accessions	# Proteins	# Protein Groups	Activation Type	Modifications	IonScore	Exp Value	Δ Score	Rank	Identity High	Homology Threshold	Charge	m/z [Da]	ΔM [ppm]	Ions Matched	Spectrum File
	High	RDDYxEKDRSRGI	Q32224;Q32277	5	2	CID	X5(V)	63.88	0.0116335		4	47		1	1608.73	-50.6184	13/137	Arabidopsis_elastase_rep1.mgf
	Low	FQGPPHGI	Q9SBZ1;C3S8U8;B6GUW7;Q32224;Q9BAP1;Q32183;Q6SSI3;D3XQ20;O98549;O03042;Q8MDX6;Q8WHV7;Q31982;Q9MU99;Q37170;Q5J9V6;Q5I979;Q09RH6;A4F2T3;B1PHP1;B8YHH9;Q9GE57;Q8WGV6;A1XM46;D5J718;E5FEA2;Q9MUA2;Q9MS06;Q5K3Z6;Q6U107;B0L5G2;B0YHW9;Q37154;Q9GE55;Q37222;Q9GEC4;O47280;O98900;Q8MFU7;Q8MC01;Q9GEC0;Q95EY5;D6MYJ8;Q9GDL4;Q5SGC7;Q71N71;B0YHR1;A5PF92;O98879;Q9GE66;Q9GHP5;O98832;Q7YJM0;Q6L9Y3;Q6L9X5;Q1KZQ0;A0PDC7;…	19775	90	CID		41.21	2.01077		3	47	50	1	852.454	20.5275	8/71	Arabidopsis_elastase_rep1.mgf
	Low	NMFTSxVGNVFGFKA	Q32224;Q37222;O98747	17	3	CID	X6(I)	34.26	11.0807		10	47	37	1	1631.74	-54.2755	14/151	Arabidopsis_elastase_rep1.mgf
	Low	VFARELGVPI	Q9SBZ1;P94047;B6GUW7;Q8WIX2;P93986;Q32224;Q32183;Q9XQP7;Q8MCX9;Q8HVG8;Q6SSI3;O98549;O03042;Q8MDX6;Q8WHV7;Q31982;Q37170;A4F2T3;B8YHH9;Q8WGV6;A1XM46;D5J718;Q6U107;Q37154;Q37222;O47280;O98900;Q8MFU7;Q8MC01;Q95EY5;D6MYJ8;Q9GDL4;Q71N71;A5PF92;O98879;Q9GHP5;O98832;Q7YJM0;Q6L9X5;Q1KZQ0;Q9GG55;Q6U127;B7P0E8;A2VAU7;E0WEC1;B9UM37;O98529;Q4VIA4;Q15KB0;Q32087;Q3L239;O98531;Q33369;Q32920;A5X4D3;C0J9V7;Q33598;…	9380	62	CID		15.98	550.642		10	46	31	1	1100.65	4.06915	6/83	Arabidopsis_elastase_rep1.mgf
B0F7Q0	11.24	3	3	436	48.0001	6.63916	63.88	Ribulose-1,5-bisphosphate carboxylase/oxygenase large subunit (Fragment) OS=Danaea erecta GN=rbcL PE=3 SV=1 - [B0F7Q0_9TRAC]
	Confidence Icon	Sequence	Protein Accessions	# Proteins	# Protein Groups	Activation Type	Modifications	IonScore	Exp Value	Δ Score	Rank	Identity High	Homology Threshold	Charge	m/z [Da]	ΔM [ppm]	Ions Matched	Spectrum File
	High	RDDYVEKDRSRGI	Q8WIX2;O03042;B0L5G2;Q8MBZ1;E0WEC1;B0F7Q0;Q33385	293	7	CID		63.88	0.0116335	0	1	47		1	1608.73	-50.6184	13/137	Arabidopsis_elastase_rep1.mgf
	Low	NMFTSIVGNVFGFKA	Q9SBZ1;C3S8U8;P94047;Q8WIX2;Q32183;Q37269;Q9XQP7;Q8HVG8;E5FE88;O98549;O03042;Q8MDX6;Q8WHV7;Q31982;Q9MU99;Q37170;Q5J9V6;Q5I979;A4F2T3;B1PHP1;B8YHH9;Q8WGV6;A1XM46;D5J718;E5FEA2;Q9MUA2;Q9MS06;Q5K3Z6;Q6U107;Q37154;O47280;O98900;Q8MFU7;Q8MC01;Q95EY5;Q9GDL4;Q71N71;A5PF92;Q9GHP5;O98832;Q6L9Y3;Q6L9X5;A0PDC7;Q95CF0;Q710I7;Q5J8V0;B7P0E8;Q9TKI3;A2VAU7;E0WEC1;Q6VW38;Q8WIB2;Q15KB0;D0F0R4;Q32087;Q3L239;C6FJU8;…	15358	68	CID		34.26	11.0807	0	1	47	37	1	1631.74	-54.2755	14/151	Arabidopsis_elastase_rep1.mgf
	Low	LAAFRMTPQPGVPPEEAGAAV	E3WFD0;A7VJY7;D3XQ20;Q09RH6;Q9GE57;B0L5G2;Q9GDL4;Q9GHH7;A5H757;Q9GE68;D2T1D8;Q1A5T8;B0F7Q0;P43229;Q33385	1323	15	CID		14.4	1165.85		7	48	32	1	2109.03	-25.8277	5/203	Arabidopsis_elastase_rep1.mgf
Q33385	10.59	3	3	425	46.9936	6.99072	63.88	Large subunit of ribulose-1,5-bisphosphate carboxylase/oxygenase (Fragment) OS=Crepidomanes thysanostomum GN=rbcL PE=3 SV=1 - [Q33385_9TRAC]
	Confidence Icon	Sequence	Protein Accessions	# Proteins	# Protein Groups	Activation Type	Modifications	IonScore	Exp Value	Δ Score	Rank	Identity High	Homology Threshold	Charge	m/z [Da]	ΔM [ppm]	Ions Matched	Spectrum File
	High	RDDYVEKDRSRGI	Q8WIX2;O03042;B0L5G2;Q8MBZ1;E0WEC1;B0F7Q0;Q33385	293	7	CID		63.88	0.0116335	0	1	47		1	1608.73	-50.6184	13/137	Arabidopsis_elastase_rep1.mgf
	Low	AGTCDEMLKRA	Q33385	10	1	CID		20.11	229.946		9	46	33	1	1194.53	-27.0662	4/94	Arabidopsis_elastase_rep1.mgf
	Low	LAAFRMTPQPGVPPEEAGAAV	E3WFD0;A7VJY7;D3XQ20;Q09RH6;Q9GE57;B0L5G2;Q9GDL4;Q9GHH7;A5H757;Q9GE68;D2T1D8;Q1A5T8;B0F7Q0;P43229;Q33385	1323	15	CID		14.4	1165.85		7	48	32	1	2109.03	-25.8277	5/203	Arabidopsis_elastase_rep1.mgf
Q32277	9.64	4	4	477	52.8792	7.02002	63.88	Ribulose-1,5-bisphosphate carboxylase/oxygenase (Fragment) OS=Gahnia deusta GN=rbcL PE=4 SV=1 - [Q32277_9POAL]
	Confidence Icon	Sequence	Protein Accessions	# Proteins	# Protein Groups	Activation Type	Modifications	IonScore	Exp Value	Δ Score	Rank	Identity High	Homology Threshold	Charge	m/z [Da]	ΔM [ppm]	Ions Matched	Spectrum File
	High	RDDYxEKDRSRGI	Q32224;Q32277	5	2	CID	X5(V)	63.88	0.0116335		4	47		1	1608.73	-50.6184	13/137	Arabidopsis_elastase_rep1.mgf
	Low	FQGPPHGI	Q9SBZ1;C3S8U8;B6GUW7;Q32224;Q9BAP1;Q32183;Q6SSI3;D3XQ20;O98549;O03042;Q8MDX6;Q8WHV7;Q31982;Q9MU99;Q37170;Q5J9V6;Q5I979;Q09RH6;A4F2T3;B1PHP1;B8YHH9;Q9GE57;Q8WGV6;A1XM46;D5J718;E5FEA2;Q9MUA2;Q9MS06;Q5K3Z6;Q6U107;B0L5G2;B0YHW9;Q37154;Q9GE55;Q37222;Q9GEC4;O47280;O98900;Q8MFU7;Q8MC01;Q9GEC0;Q95EY5;D6MYJ8;Q9GDL4;Q5SGC7;Q71N71;B0YHR1;A5PF92;O98879;Q9GE66;Q9GHP5;O98832;Q7YJM0;Q6L9Y3;Q6L9X5;Q1KZQ0;A0PDC7;…	19775	90	CID		41.21	2.01077		3	47	50	1	852.454	20.5275	8/71	Arabidopsis_elastase_rep1.mgf
	Low	NMFTSIVGNVFGFKA	Q9SBZ1;C3S8U8;P94047;Q8WIX2;Q32183;Q37269;Q9XQP7;Q8HVG8;E5FE88;O98549;O03042;Q8MDX6;Q8WHV7;Q31982;Q9MU99;Q37170;Q5J9V6;Q5I979;A4F2T3;B1PHP1;B8YHH9;Q8WGV6;A1XM46;D5J718;E5FEA2;Q9MUA2;Q9MS06;Q5K3Z6;Q6U107;Q37154;O47280;O98900;Q8MFU7;Q8MC01;Q95EY5;Q9GDL4;Q71N71;A5PF92;Q9GHP5;O98832;Q6L9Y3;Q6L9X5;A0PDC7;Q95CF0;Q710I7;Q5J8V0;B7P0E8;Q9TKI3;A2VAU7;E0WEC1;Q6VW38;Q8WIB2;Q15KB0;D0F0R4;Q32087;Q3L239;C6FJU8;…	15358	68	CID		34.26	11.0807	0	1	47	37	1	1631.74	-54.2755	14/151	Arabidopsis_elastase_rep1.mgf
	Low	VFARELGVPI	Q9SBZ1;P94047;B6GUW7;Q8WIX2;P93986;Q32224;Q32183;Q9XQP7;Q8MCX9;Q8HVG8;Q6SSI3;O98549;O03042;Q8MDX6;Q8WHV7;Q31982;Q37170;A4F2T3;B8YHH9;Q8WGV6;A1XM46;D5J718;Q6U107;Q37154;Q37222;O47280;O98900;Q8MFU7;Q8MC01;Q95EY5;D6MYJ8;Q9GDL4;Q71N71;A5PF92;O98879;Q9GHP5;O98832;Q7YJM0;Q6L9X5;Q1KZQ0;Q9GG55;Q6U127;B7P0E8;A2VAU7;E0WEC1;B9UM37;O98529;Q4VIA4;Q15KB0;Q32087;Q3L239;O98531;Q33369;Q32920;A5X4D3;C0J9V7;Q33598;…	9380	62	CID		15.98	550.642		10	46	31	1	1100.65	4.06915	6/83	Arabidopsis_elastase_rep1.mgf
O79336	31.25	1	1	48	4.73855	9.15869	63.25	Atp9 protein OS=Daucus carota GN=atp9 PE=4 SV=1 - [O79336_DAUCA]
	Confidence Icon	Sequence	Protein Accessions	# Proteins	# Protein Groups	Activation Type	Modifications	IonScore	Exp Value	Δ Score	Rank	Identity High	Homology Threshold	Charge	m/z [Da]	ΔM [ppm]	Ions Matched	Spectrum File
	High	AIGIGNVFSSLIHSV	O79336	27	1	CID		63.25	0.0148133	0	1	47	52	1	1513.73	-69.6242	14/132	Arabidopsis_elastase_rep1.mgf
A9Q8U0	26.79	1	1	56	5.44494	8.83643	63.25	ATP synthase subunit 9 (Fragment) OS=Silene cucubalus GN=atp9 PE=4 SV=1 - [A9Q8U0_SILCU]
	Confidence Icon	Sequence	Protein Accessions	# Proteins	# Protein Groups	Activation Type	Modifications	IonScore	Exp Value	Δ Score	Rank	Identity High	Homology Threshold	Charge	m/z [Da]	ΔM [ppm]	Ions Matched	Spectrum File
	High	AIGIGNVFSSLIxSV	A9Q8U0	2	1	CID	X13(H)	63.25	0.0148133		2	47	52	1	1513.73	-69.6242	14/132	Arabidopsis_elastase_rep1.mgf
Q41424	20.38	4	4	265	28.1301	5.26221	63.1932	Chlorophyll a/b binding protein OS=Solanum tuberosum GN=Lhcb1-4 PE=4 SV=1 - [Q41424_SOLTU]
	Confidence Icon	Sequence	Protein Accessions	# Proteins	# Protein Groups	Activation Type	Modifications	IonScore	Exp Value	Δ Score	Rank	Identity High	Homology Threshold	Charge	m/z [Da]	ΔM [ppm]	Ions Matched	Spectrum File
	High	KYLGPFSGESPS	Q41424;O64447;Q9C8S5	38	3	CID		67.77	0.0042986	0.352941	1	47		1	1268.58	-27.8983	14/109	Arabidopsis_elastase_rep1.mgf
	Low	KYLGPFSGESPSYLTGEFPGDYGWDTA	Q41424;O64447;Q9C8S5	35	3	CID		37.48	1.5498	0.675676	1	42	27	1	2941.14	-62.4593	11/273	Arabidopsis_elastase_rep1.mgf
	Low	GLSADPETFAKNRELEVI	D7L8M3;Q41424;O64447	38	3	CID		30.6	25.6911		3	47	42	1	1988.91	-59.2542	5/173	Arabidopsis_elastase_rep1.mgf
	Low	IDPLYPGGS	Q41424	1	1	CID		12.5	1500.76		4	47	26	1	918.522	71.2652	3/88	Arabidopsis_elastase_rep1.mgf
O64447	21.43	4	4	266	28.2242	5.65576	63.1932	Light harvesting chlorophyll a/b-binding protein OS=Nicotiana sylvestris GN=Lhcb1*5 PE=4 SV=1 - [O64447_NICSY]
	Confidence Icon	Sequence	Protein Accessions	# Proteins	# Protein Groups	Activation Type	Modifications	IonScore	Exp Value	Δ Score	Rank	Identity High	Homology Threshold	Charge	m/z [Da]	ΔM [ppm]	Ions Matched	Spectrum File
	High	KYLGPFSGESPS	Q41424;O64447;Q9C8S5	38	3	CID		67.77	0.0042986	0.352941	1	47		1	1268.58	-27.8983	14/109	Arabidopsis_elastase_rep1.mgf
	Low	KYLGPFSGESPSYLTGEFPGDYGWDTA	Q41424;O64447;Q9C8S5	35	3	CID		37.48	1.5498	0.675676	1	42	27	1	2941.14	-62.4593	11/273	Arabidopsis_elastase_rep1.mgf
	Low	GLSADPETFAKNRELEVI	D7L8M3;Q41424;O64447	38	3	CID		30.6	25.6911		3	47	42	1	1988.91	-59.2542	5/173	Arabidopsis_elastase_rep1.mgf
	Low	SSGSLWYGPDRV	O64447	1	1	CID		20.37	202.982		2	46	34	1	1323.57	-47.0253	6/109	Arabidopsis_elastase_rep1.mgf
E1ZM81	7.86	1	1	229	23.7137	6.84424	62.94	Putative uncharacterized protein (Fragment) OS=Chlorella variabilis GN=CHLNCDRAFT_11918 PE=4 SV=1 - [E1ZM81_9CHLO]
	Confidence Icon	Sequence	Protein Accessions	# Proteins	# Protein Groups	Activation Type	Modifications	IonScore	Exp Value	Δ Score	Rank	Identity High	Homology Threshold	Charge	m/z [Da]	ΔM [ppm]	Ions Matched	Spectrum File
	High	GALAGGKDSCQGDSGGPL	E1ZM81	1	1	CID		62.94	0.00800565	0.222222	1	44		1	1589.64	-54.1704	11/167	Arabidopsis_elastase_rep1.mgf
P49107	14.62	2	2	171	18.4172	8.92432	62.58	Photosystem I reaction center subunit N, chloroplastic OS=Arabidopsis thaliana GN=PSAN PE=1 SV=2 - [PSAN_ARATH]
	Confidence Icon	Sequence	Protein Accessions	# Proteins	# Protein Groups	Activation Type	Modifications	IonScore	Exp Value	Δ Score	Rank	Identity High	Homology Threshold	Charge	m/z [Da]	ΔM [ppm]	Ions Matched	Spectrum File
	High	GVIDEYLERSKTNKELNDKKRLA	P49107	1	1	CID		62.58	0.0130127	0.698413	1	46	35	1	2719.25	-81.5082	12/235	Arabidopsis_elastase_rep1.mgf
	Low	GVIDEYLERSKTNKELNDKKRLATS	P49107	1	1	CID		32.1	11.6597	0.375	1	45	34	1	2907.3	-88.5535	8/262	Arabidopsis_elastase_rep1.mgf
O82291	11.7	2	2	376	40.4805	4.55127	62.18	Probable plastid-lipid-associated protein 3, chloroplastic OS=Arabidopsis thaliana GN=PAP3 PE=1 SV=1 - [PAP3_ARATH]
	Confidence Icon	Sequence	Protein Accessions	# Proteins	# Protein Groups	Activation Type	Modifications	IonScore	Exp Value	Δ Score	Rank	Identity High	Homology Threshold	Charge	m/z [Da]	ΔM [ppm]	Ions Matched	Spectrum File
	High	AVTDEWGEKPGDANEPDSQPDNV	O82291	1	1	CID		61.16	0.00291463	0.557377	1	38	43	1	2469.87	-77.296	16/241	Arabidopsis_elastase_rep1.mgf
	Low	RAEVLELVNQLEALNPTPAPL	O82291	1	1	CID		37.52	5.35674	0.578947	2	47	30	1	2287.1	-70.4581	9/226	Arabidopsis_elastase_rep1.mgf
C4MI48	8.15	3	3	368	40.3375	7.25439	61.97	Photosystem II subunit (Fragment) OS=Lobatiriccardia lobata GN=psbC PE=4 SV=1 - [C4MI48_9MARC]
	Confidence Icon	Sequence	Protein Accessions	# Proteins	# Protein Groups	Activation Type	Modifications	IonScore	Exp Value	Δ Score	Rank	Identity High	Homology Threshold	Charge	m/z [Da]	ΔM [ppm]	Ions Matched	Spectrum File
	High	GFEKGIDRDFEPV	C4MI48;B7ZIL1;D8WUK9	148	3	CID		61.97	0.0177067	0.225806	1	47		1	1508.69	-31.2664	8/127	Arabidopsis_elastase_rep1.mgf
	Low	AAGFEKGIDRDFEPV	C4MI48;B7ZIL1;D8WUK9	148	3	CID		24.34	114.135		4	47	36	1	1650.79	-15.8665	12/143	Arabidopsis_elastase_rep1.mgf
	Low	KLKRDIQPWQERRSA	C4MI48	1	1	CID		18.04	508.475		3	48	32	1	1910.94	-66.0121	11/157	Arabidopsis_elastase_rep1.mgf
B7ZIL1	6.34	3	3	473	51.7316	7.40088	61.97	Photosystem II 44 kDa protein OS=Keteleeria davidiana GN=psbC PE=4 SV=1 - [B7ZIL1_KETDA]
	Confidence Icon	Sequence	Protein Accessions	# Proteins	# Protein Groups	Activation Type	Modifications	IonScore	Exp Value	Δ Score	Rank	Identity High	Homology Threshold	Charge	m/z [Da]	ΔM [ppm]	Ions Matched	Spectrum File
	High	GFEKGIDRDFEPV	C4MI48;B7ZIL1;D8WUK9	148	3	CID		61.97	0.0177067	0.225806	1	47		1	1508.69	-31.2664	8/127	Arabidopsis_elastase_rep1.mgf
	Low	AAGFEKGIDRDFEPV	C4MI48;B7ZIL1;D8WUK9	148	3	CID		24.34	114.135		4	47	36	1	1650.79	-15.8665	12/143	Arabidopsis_elastase_rep1.mgf
	Low	KLRKDIQPWQERRSA	B7ZIL1	14	1	CID		18.04	508.475		4	48	32	1	1910.94	-66.0121	11/157	Arabidopsis_elastase_rep1.mgf
D8WUK9	28.04	3	3	107	11.8101	8.646	61.97	Photosystem II CP43 protein (Fragment) OS=Saxifraga rivularis GN=psbC PE=4 SV=1 - [D8WUK9_9MAGN]
	Confidence Icon	Sequence	Protein Accessions	# Proteins	# Protein Groups	Activation Type	Modifications	IonScore	Exp Value	Δ Score	Rank	Identity High	Homology Threshold	Charge	m/z [Da]	ΔM [ppm]	Ions Matched	Spectrum File
	High	GFEKGIDRDFEPV	C4MI48;B7ZIL1;D8WUK9	148	3	CID		61.97	0.0177067	0.225806	1	47		1	1508.69	-31.2664	8/127	Arabidopsis_elastase_rep1.mgf
	Low	RLKKDIQPWQERRSA	D8WUK9	107	1	CID		25.01	102.157	0.28	2	48	32	1	1910.94	-66.0121	12/157	Arabidopsis_elastase_rep1.mgf
	Low	AAGFEKGIDRDFEPV	C4MI48;B7ZIL1;D8WUK9	148	3	CID		24.34	114.135		4	47	36	1	1650.79	-15.8665	12/143	Arabidopsis_elastase_rep1.mgf
D7KJG9	3.79	1	1	528	60.4609	6.96143	61.25	Beta-glucosidase 1 OS=Arabidopsis lyrata subsp. lyrata GN=ARALYDRAFT_474364 PE=4 SV=1 - [D7KJG9_ARALY]
	Confidence Icon	Sequence	Protein Accessions	# Proteins	# Protein Groups	Activation Type	Modifications	IonScore	Exp Value	Δ Score	Rank	Identity High	Homology Threshold	Charge	m/z [Da]	ΔM [ppm]	Ions Matched	Spectrum File
	High	GVQFYHDLIDELLKNNIIPL	D7KJG9	2	1	CID		61.25	0.0223082	0.622951	1	47	38	1	2354.11	-70.3668	10/199	Arabidopsis_elastase_rep1.mgf
O82142	7.26	2	2	248	24.897	5.64307	60.87	Delta-VM23 OS=Raphanus sativus GN=VIP3 PE=2 SV=1 - [O82142_RAPSA]
	Confidence Icon	Sequence	Protein Accessions	# Proteins	# Protein Groups	Activation Type	Modifications	IonScore	Exp Value	Δ Score	Rank	Identity High	Homology Threshold	Charge	m/z [Da]	ΔM [ppm]	Ions Matched	Spectrum File
	High	SLRAYLAEFI	O82142	7	1	CID		60.87	0.0211714	0.47541	1	47	47	1	1182.63	-14.6971	8/95	Arabidopsis_elastase_rep1.mgf
	Low	RSFGPAVA	O82142	4	1	CID		40.42	2.64979	0.075	1	47	51	1	804.462	31.3539	6/69	Arabidopsis_elastase_rep1.mgf
Q8WIX2	14.54	8	8	447	49.3789	7.02002	60.8463	Ribulose-1,5-bisphosphate carboxylase large subunit (Fragment) OS=Stewartia serrata GN=rbcL PE=3 SV=1 - [Q8WIX2_9ERIC]
	Confidence Icon	Sequence	Protein Accessions	# Proteins	# Protein Groups	Activation Type	Modifications	IonScore	Exp Value	Δ Score	Rank	Identity High	Homology Threshold	Charge	m/z [Da]	ΔM [ppm]	Ions Matched	Spectrum File
	High	RDDYVEKDRSRGI	Q8WIX2;O03042;B0L5G2;Q8MBZ1;E0WEC1;B0F7Q0;Q33385	293	7	CID		63.88	0.0116335	0	1	47		1	1608.73	-50.6184	13/137	Arabidopsis_elastase_rep1.mgf
	High	FRVTPQPGVPPEEA	C3S8U8;P94047;B6GUW7;Q8WIX2;P93986;Q9BAP1;Q32183;Q37269;Q9XQP7;Q8MCX9;E5FE88;Q6SSI3;O98549;O03042;Q8MDX6;Q31982;Q9MU99;Q5J9V6;Q5I979;A4F2T3;A1XM46;D5J718;Q9MUA2;Q9MS06;Q6U107;Q37222;O47280;O98900;Q95EY5;D6MYJ8;A5PF92;O98879;Q9GHP5;Q7YJM0;Q6L9X5;Q1KZQ0;A0PDC7;Q9BAL7;Q95CF0;Q710I7;Q5J8V0;Q9GG55;Q8MBZ1;Q6U127;Q6SSH7;A2VAU7;B9UM37;O98529;Q6VW38;Q15KB0;Q32087;O98531;Q33369;Q05579;C0J9V7;Q33598;Q5UFF3;…	14407	61	CID		52.14	0.184606		2	47		1	1523.71	-46.696	13/139	Arabidopsis_elastase_rep1.mgf
	Medium	FQGPPxGIQV	Q8WIX2;A5X4D3;A0PDB9	9	3	CID	X6(H)	46.74	0.652669		9	47	42	1	1079.55	-8.06007	8/98	Arabidopsis_elastase_rep1.mgf
	Low	FQGPPxGI	Q8WIX2;A5X4D3;A0PDB9	9	3	CID	X6(H)	41.21	2.01077		5	47	50	1	852.454	20.5275	8/71	Arabidopsis_elastase_rep1.mgf
	Low	FRVTPQPGVPPEEAGA	C3S8U8;Q8WIX2;P93986;Q9BAP1;Q32183;Q9XQP7;Q8MCX9;E5FE88;Q6SSI3;O98549;O03042;Q8MDX6;Q31982;Q9MU99;Q5J9V6;Q5I979;A4F2T3;A1XM46;D5J718;Q9MUA2;Q9MS06;Q37222;O47280;O98900;Q95EY5;D6MYJ8;A5PF92;O98879;Q9GHP5;Q7YJM0;Q6L9X5;Q1KZQ0;A0PDC7;Q9BAL7;Q95CF0;Q710I7;Q5J8V0;Q8MBZ1;Q6U127;Q6SSH7;A2VAU7;B9UM37;Q6VW38;Q15KB0;O98531;Q33369;C0J9V7;Q33598;Q5UFF3;Q8MCY5;O98747;Q9TID9;Q4VI93	14257	53	CID		35.41	8.59797		3	47	49	1	1651.76	-50.6377	16/159	Arabidopsis_elastase_rep1.mgf
	Low	NMFTSIVGNVFGFKA	Q9SBZ1;C3S8U8;P94047;Q8WIX2;Q32183;Q37269;Q9XQP7;Q8HVG8;E5FE88;O98549;O03042;Q8MDX6;Q8WHV7;Q31982;Q9MU99;Q37170;Q5J9V6;Q5I979;A4F2T3;B1PHP1;B8YHH9;Q8WGV6;A1XM46;D5J718;E5FEA2;Q9MUA2;Q9MS06;Q5K3Z6;Q6U107;Q37154;O47280;O98900;Q8MFU7;Q8MC01;Q95EY5;Q9GDL4;Q71N71;A5PF92;Q9GHP5;O98832;Q6L9Y3;Q6L9X5;A0PDC7;Q95CF0;Q710I7;Q5J8V0;B7P0E8;Q9TKI3;A2VAU7;E0WEC1;Q6VW38;Q8WIB2;Q15KB0;D0F0R4;Q32087;Q3L239;C6FJU8;…	15358	68	CID		34.26	11.0807	0	1	47	37	1	1631.74	-54.2755	14/151	Arabidopsis_elastase_rep1.mgf
	Low	FRVTPQPGVPPEEAGAA	C3S8U8;Q8WIX2;P93986;Q9BAP1;Q32183;Q9XQP7;Q8MCX9;E5FE88;Q6SSI3;O98549;O03042;Q8MDX6;Q31982;Q9MU99;Q5J9V6;Q5I979;A4F2T3;A1XM46;D5J718;Q9MUA2;Q9MS06;Q37222;O47280;O98900;Q95EY5;D6MYJ8;A5PF92;O98879;Q9GHP5;Q7YJM0;Q6L9X5;Q1KZQ0;A0PDC7;Q9BAL7;Q95CF0;Q710I7;Q5J8V0;Q8MBZ1;Q6U127;Q6SSH7;A2VAU7;B9UM37;Q6VW38;Q15KB0;O98531;Q33369;C0J9V7;Q33598;Q5UFF3;Q8MCY5;O98747;Q9TID9;Q4VI93	14214	53	CID		31.75	20.7063		4	47	38	1	1722.78	-59.01	8/169	Arabidopsis_elastase_rep1.mgf
	Low	VFARELGVPI	Q9SBZ1;P94047;B6GUW7;Q8WIX2;P93986;Q32224;Q32183;Q9XQP7;Q8MCX9;Q8HVG8;Q6SSI3;O98549;O03042;Q8MDX6;Q8WHV7;Q31982;Q37170;A4F2T3;B8YHH9;Q8WGV6;A1XM46;D5J718;Q6U107;Q37154;Q37222;O47280;O98900;Q8MFU7;Q8MC01;Q95EY5;D6MYJ8;Q9GDL4;Q71N71;A5PF92;O98879;Q9GHP5;O98832;Q7YJM0;Q6L9X5;Q1KZQ0;Q9GG55;Q6U127;B7P0E8;A2VAU7;E0WEC1;B9UM37;O98529;Q4VIA4;Q15KB0;Q32087;Q3L239;O98531;Q33369;Q32920;A5X4D3;C0J9V7;Q33598;…	9380	62	CID		15.98	550.642		10	46	31	1	1100.65	4.06915	6/83	Arabidopsis_elastase_rep1.mgf
Q8MDX6	15.51	8	8	419	46.3363	7.04932	60.8463	Ribulose 1,5-bisphosphate carboxylase/oxygenase large subunit (Fragment) OS=Lythrum salicaria GN=rbcL PE=3 SV=1 - [Q8MDX6_LYTSA]
	Confidence Icon	Sequence	Protein Accessions	# Proteins	# Protein Groups	Activation Type	Modifications	IonScore	Exp Value	Δ Score	Rank	Identity High	Homology Threshold	Charge	m/z [Da]	ΔM [ppm]	Ions Matched	Spectrum File
	High	RDDYVEKDRxRGI	Q8MDX6	2	1	CID	X10(S)	63.88	0.0116335		2	47		1	1608.73	-50.6184	13/135	Arabidopsis_elastase_rep1.mgf
	High	FRVTPQPGVPPEEA	C3S8U8;P94047;B6GUW7;Q8WIX2;P93986;Q9BAP1;Q32183;Q37269;Q9XQP7;Q8MCX9;E5FE88;Q6SSI3;O98549;O03042;Q8MDX6;Q31982;Q9MU99;Q5J9V6;Q5I979;A4F2T3;A1XM46;D5J718;Q9MUA2;Q9MS06;Q6U107;Q37222;O47280;O98900;Q95EY5;D6MYJ8;A5PF92;O98879;Q9GHP5;Q7YJM0;Q6L9X5;Q1KZQ0;A0PDC7;Q9BAL7;Q95CF0;Q710I7;Q5J8V0;Q9GG55;Q8MBZ1;Q6U127;Q6SSH7;A2VAU7;B9UM37;O98529;Q6VW38;Q15KB0;Q32087;O98531;Q33369;Q05579;C0J9V7;Q33598;Q5UFF3;…	14407	61	CID		52.14	0.184606		2	47		1	1523.71	-46.696	13/139	Arabidopsis_elastase_rep1.mgf
	Medium	FQGPPHGIQV	Q9SBZ1;C3S8U8;B6GUW7;Q9BAP1;Q32183;O03042;Q8MDX6;Q8WHV7;Q31982;Q9MU99;Q37170;Q5J9V6;Q5I979;Q09RH6;A4F2T3;B1PHP1;B8YHH9;Q9GE57;Q8WGV6;A1XM46;D5J718;E5FEA2;Q9MUA2;Q9MS06;Q5K3Z6;Q6U107;B0L5G2;B0YHW9;Q37154;Q9GE55;Q37222;Q9GEC4;O47280;O98900;Q8MFU7;Q8MC01;Q9GEC0;Q95EY5;D6MYJ8;Q9GDL4;Q5SGC7;Q71N71;B0YHR1;A5PF92;O98879;Q9GE66;Q9GHP5;O98832;Q7YJM0;Q6L9Y3;Q6L9X5;Q1KZQ0;A0PDC7;Q9BAL7;Q95CF0;Q710I7;Q5J8V0;…	19239	84	CID		46.74	0.652669		5	47	42	1	1079.55	-8.06007	8/98	Arabidopsis_elastase_rep1.mgf
	Low	FQGPPHGI	Q9SBZ1;C3S8U8;B6GUW7;Q32224;Q9BAP1;Q32183;Q6SSI3;D3XQ20;O98549;O03042;Q8MDX6;Q8WHV7;Q31982;Q9MU99;Q37170;Q5J9V6;Q5I979;Q09RH6;A4F2T3;B1PHP1;B8YHH9;Q9GE57;Q8WGV6;A1XM46;D5J718;E5FEA2;Q9MUA2;Q9MS06;Q5K3Z6;Q6U107;B0L5G2;B0YHW9;Q37154;Q9GE55;Q37222;Q9GEC4;O47280;O98900;Q8MFU7;Q8MC01;Q9GEC0;Q95EY5;D6MYJ8;Q9GDL4;Q5SGC7;Q71N71;B0YHR1;A5PF92;O98879;Q9GE66;Q9GHP5;O98832;Q7YJM0;Q6L9Y3;Q6L9X5;Q1KZQ0;A0PDC7;…	19775	90	CID		41.21	2.01077		3	47	50	1	852.454	20.5275	8/71	Arabidopsis_elastase_rep1.mgf
	Low	FRVTPQPGVPPEEAGA	C3S8U8;Q8WIX2;P93986;Q9BAP1;Q32183;Q9XQP7;Q8MCX9;E5FE88;Q6SSI3;O98549;O03042;Q8MDX6;Q31982;Q9MU99;Q5J9V6;Q5I979;A4F2T3;A1XM46;D5J718;Q9MUA2;Q9MS06;Q37222;O47280;O98900;Q95EY5;D6MYJ8;A5PF92;O98879;Q9GHP5;Q7YJM0;Q6L9X5;Q1KZQ0;A0PDC7;Q9BAL7;Q95CF0;Q710I7;Q5J8V0;Q8MBZ1;Q6U127;Q6SSH7;A2VAU7;B9UM37;Q6VW38;Q15KB0;O98531;Q33369;C0J9V7;Q33598;Q5UFF3;Q8MCY5;O98747;Q9TID9;Q4VI93	14257	53	CID		35.41	8.59797		3	47	49	1	1651.76	-50.6377	16/159	Arabidopsis_elastase_rep1.mgf
	Low	NMFTSIVGNVFGFKA	Q9SBZ1;C3S8U8;P94047;Q8WIX2;Q32183;Q37269;Q9XQP7;Q8HVG8;E5FE88;O98549;O03042;Q8MDX6;Q8WHV7;Q31982;Q9MU99;Q37170;Q5J9V6;Q5I979;A4F2T3;B1PHP1;B8YHH9;Q8WGV6;A1XM46;D5J718;E5FEA2;Q9MUA2;Q9MS06;Q5K3Z6;Q6U107;Q37154;O47280;O98900;Q8MFU7;Q8MC01;Q95EY5;Q9GDL4;Q71N71;A5PF92;Q9GHP5;O98832;Q6L9Y3;Q6L9X5;A0PDC7;Q95CF0;Q710I7;Q5J8V0;B7P0E8;Q9TKI3;A2VAU7;E0WEC1;Q6VW38;Q8WIB2;Q15KB0;D0F0R4;Q32087;Q3L239;C6FJU8;…	15358	68	CID		34.26	11.0807	0	1	47	37	1	1631.74	-54.2755	14/151	Arabidopsis_elastase_rep1.mgf
	Low	FRVTPQPGVPPEEAGAA	C3S8U8;Q8WIX2;P93986;Q9BAP1;Q32183;Q9XQP7;Q8MCX9;E5FE88;Q6SSI3;O98549;O03042;Q8MDX6;Q31982;Q9MU99;Q5J9V6;Q5I979;A4F2T3;A1XM46;D5J718;Q9MUA2;Q9MS06;Q37222;O47280;O98900;Q95EY5;D6MYJ8;A5PF92;O98879;Q9GHP5;Q7YJM0;Q6L9X5;Q1KZQ0;A0PDC7;Q9BAL7;Q95CF0;Q710I7;Q5J8V0;Q8MBZ1;Q6U127;Q6SSH7;A2VAU7;B9UM37;Q6VW38;Q15KB0;O98531;Q33369;C0J9V7;Q33598;Q5UFF3;Q8MCY5;O98747;Q9TID9;Q4VI93	14214	53	CID		31.75	20.7063		4	47	38	1	1722.78	-59.01	8/169	Arabidopsis_elastase_rep1.mgf
	Low	VFARELGVPI	Q9SBZ1;P94047;B6GUW7;Q8WIX2;P93986;Q32224;Q32183;Q9XQP7;Q8MCX9;Q8HVG8;Q6SSI3;O98549;O03042;Q8MDX6;Q8WHV7;Q31982;Q37170;A4F2T3;B8YHH9;Q8WGV6;A1XM46;D5J718;Q6U107;Q37154;Q37222;O47280;O98900;Q8MFU7;Q8MC01;Q95EY5;D6MYJ8;Q9GDL4;Q71N71;A5PF92;O98879;Q9GHP5;O98832;Q7YJM0;Q6L9X5;Q1KZQ0;Q9GG55;Q6U127;B7P0E8;A2VAU7;E0WEC1;B9UM37;O98529;Q4VIA4;Q15KB0;Q32087;Q3L239;O98531;Q33369;Q32920;A5X4D3;C0J9V7;Q33598;…	9380	62	CID		15.98	550.642		10	46	31	1	1100.65	4.06915	6/83	Arabidopsis_elastase_rep1.mgf
B0L5G2	10.02	4	4	439	48.5895	6.63916	60.8463	Ribulose-1,5-bisphophate carboxylase/oxygenase large subunit (Fragment) OS=Heimansia pusilla GN=rbcL PE=3 SV=1 - [B0L5G2_9VIRI]
	Confidence Icon	Sequence	Protein Accessions	# Proteins	# Protein Groups	Activation Type	Modifications	IonScore	Exp Value	Δ Score	Rank	Identity High	Homology Threshold	Charge	m/z [Da]	ΔM [ppm]	Ions Matched	Spectrum File
	High	RDDYVEKDRSRGI	Q8WIX2;O03042;B0L5G2;Q8MBZ1;E0WEC1;B0F7Q0;Q33385	293	7	CID		63.88	0.0116335	0	1	47		1	1608.73	-50.6184	13/137	Arabidopsis_elastase_rep1.mgf
	Medium	FQGPPHGIQV	Q9SBZ1;C3S8U8;B6GUW7;Q9BAP1;Q32183;O03042;Q8MDX6;Q8WHV7;Q31982;Q9MU99;Q37170;Q5J9V6;Q5I979;Q09RH6;A4F2T3;B1PHP1;B8YHH9;Q9GE57;Q8WGV6;A1XM46;D5J718;E5FEA2;Q9MUA2;Q9MS06;Q5K3Z6;Q6U107;B0L5G2;B0YHW9;Q37154;Q9GE55;Q37222;Q9GEC4;O47280;O98900;Q8MFU7;Q8MC01;Q9GEC0;Q95EY5;D6MYJ8;Q9GDL4;Q5SGC7;Q71N71;B0YHR1;A5PF92;O98879;Q9GE66;Q9GHP5;O98832;Q7YJM0;Q6L9Y3;Q6L9X5;Q1KZQ0;A0PDC7;Q9BAL7;Q95CF0;Q710I7;Q5J8V0;…	19239	84	CID		46.74	0.652669		5	47	42	1	1079.55	-8.06007	8/98	Arabidopsis_elastase_rep1.mgf
	Low	FQGPPHGI	Q9SBZ1;C3S8U8;B6GUW7;Q32224;Q9BAP1;Q32183;Q6SSI3;D3XQ20;O98549;O03042;Q8MDX6;Q8WHV7;Q31982;Q9MU99;Q37170;Q5J9V6;Q5I979;Q09RH6;A4F2T3;B1PHP1;B8YHH9;Q9GE57;Q8WGV6;A1XM46;D5J718;E5FEA2;Q9MUA2;Q9MS06;Q5K3Z6;Q6U107;B0L5G2;B0YHW9;Q37154;Q9GE55;Q37222;Q9GEC4;O47280;O98900;Q8MFU7;Q8MC01;Q9GEC0;Q95EY5;D6MYJ8;Q9GDL4;Q5SGC7;Q71N71;B0YHR1;A5PF92;O98879;Q9GE66;Q9GHP5;O98832;Q7YJM0;Q6L9Y3;Q6L9X5;Q1KZQ0;A0PDC7;…	19775	90	CID		41.21	2.01077		3	47	50	1	852.454	20.5275	8/71	Arabidopsis_elastase_rep1.mgf
	Low	LAAFRMTPQPGVPPEEAGAAV	E3WFD0;A7VJY7;D3XQ20;Q09RH6;Q9GE57;B0L5G2;Q9GDL4;Q9GHH7;A5H757;Q9GE68;D2T1D8;Q1A5T8;B0F7Q0;P43229;Q33385	1323	15	CID		14.4	1165.85		7	48	32	1	2109.03	-25.8277	5/203	Arabidopsis_elastase_rep1.mgf
Q37154	12.57	5	5	382	42.4437	6.80029	60.8463	Ribulose-biphosphate carboxylase large subunit (Fragment) OS=Cyanastrum cordifolium GN=rbcL PE=4 SV=1 - [Q37154_9ASPA]
	Confidence Icon	Sequence	Protein Accessions	# Proteins	# Protein Groups	Activation Type	Modifications	IonScore	Exp Value	Δ Score	Rank	Identity High	Homology Threshold	Charge	m/z [Da]	ΔM [ppm]	Ions Matched	Spectrum File
	High	RDDYxEQDRSRGI	Q37154	2	1	CID	X5(V)	63.88	0.0116335		5	47		1	1608.73	-27.9981	13/137	Arabidopsis_elastase_rep1.mgf
	Medium	FQGPPHGIQV	Q9SBZ1;C3S8U8;B6GUW7;Q9BAP1;Q32183;O03042;Q8MDX6;Q8WHV7;Q31982;Q9MU99;Q37170;Q5J9V6;Q5I979;Q09RH6;A4F2T3;B1PHP1;B8YHH9;Q9GE57;Q8WGV6;A1XM46;D5J718;E5FEA2;Q9MUA2;Q9MS06;Q5K3Z6;Q6U107;B0L5G2;B0YHW9;Q37154;Q9GE55;Q37222;Q9GEC4;O47280;O98900;Q8MFU7;Q8MC01;Q9GEC0;Q95EY5;D6MYJ8;Q9GDL4;Q5SGC7;Q71N71;B0YHR1;A5PF92;O98879;Q9GE66;Q9GHP5;O98832;Q7YJM0;Q6L9Y3;Q6L9X5;Q1KZQ0;A0PDC7;Q9BAL7;Q95CF0;Q710I7;Q5J8V0;…	19239	84	CID		46.74	0.652669		5	47	42	1	1079.55	-8.06007	8/98	Arabidopsis_elastase_rep1.mgf
	Low	FQGPPHGI	Q9SBZ1;C3S8U8;B6GUW7;Q32224;Q9BAP1;Q32183;Q6SSI3;D3XQ20;O98549;O03042;Q8MDX6;Q8WHV7;Q31982;Q9MU99;Q37170;Q5J9V6;Q5I979;Q09RH6;A4F2T3;B1PHP1;B8YHH9;Q9GE57;Q8WGV6;A1XM46;D5J718;E5FEA2;Q9MUA2;Q9MS06;Q5K3Z6;Q6U107;B0L5G2;B0YHW9;Q37154;Q9GE55;Q37222;Q9GEC4;O47280;O98900;Q8MFU7;Q8MC01;Q9GEC0;Q95EY5;D6MYJ8;Q9GDL4;Q5SGC7;Q71N71;B0YHR1;A5PF92;O98879;Q9GE66;Q9GHP5;O98832;Q7YJM0;Q6L9Y3;Q6L9X5;Q1KZQ0;A0PDC7;…	19775	90	CID		41.21	2.01077		3	47	50	1	852.454	20.5275	8/71	Arabidopsis_elastase_rep1.mgf
	Low	NMFTSIVGNVFGFKA	Q9SBZ1;C3S8U8;P94047;Q8WIX2;Q32183;Q37269;Q9XQP7;Q8HVG8;E5FE88;O98549;O03042;Q8MDX6;Q8WHV7;Q31982;Q9MU99;Q37170;Q5J9V6;Q5I979;A4F2T3;B1PHP1;B8YHH9;Q8WGV6;A1XM46;D5J718;E5FEA2;Q9MUA2;Q9MS06;Q5K3Z6;Q6U107;Q37154;O47280;O98900;Q8MFU7;Q8MC01;Q95EY5;Q9GDL4;Q71N71;A5PF92;Q9GHP5;O98832;Q6L9Y3;Q6L9X5;A0PDC7;Q95CF0;Q710I7;Q5J8V0;B7P0E8;Q9TKI3;A2VAU7;E0WEC1;Q6VW38;Q8WIB2;Q15KB0;D0F0R4;Q32087;Q3L239;C6FJU8;…	15358	68	CID		34.26	11.0807	0	1	47	37	1	1631.74	-54.2755	14/151	Arabidopsis_elastase_rep1.mgf
	Low	VFARELGVPI	Q9SBZ1;P94047;B6GUW7;Q8WIX2;P93986;Q32224;Q32183;Q9XQP7;Q8MCX9;Q8HVG8;Q6SSI3;O98549;O03042;Q8MDX6;Q8WHV7;Q31982;Q37170;A4F2T3;B8YHH9;Q8WGV6;A1XM46;D5J718;Q6U107;Q37154;Q37222;O47280;O98900;Q8MFU7;Q8MC01;Q95EY5;D6MYJ8;Q9GDL4;Q71N71;A5PF92;O98879;Q9GHP5;O98832;Q7YJM0;Q6L9X5;Q1KZQ0;Q9GG55;Q6U127;B7P0E8;A2VAU7;E0WEC1;B9UM37;O98529;Q4VIA4;Q15KB0;Q32087;Q3L239;O98531;Q33369;Q32920;A5X4D3;C0J9V7;Q33598;…	9380	62	CID		15.98	550.642		10	46	31	1	1100.65	4.06915	6/83	Arabidopsis_elastase_rep1.mgf
Q9GHP5	13.89	8	8	468	51.782	6.68311	60.8463	Ribulose 1,5-bisphosphate carboxylase (Fragment) OS=Pleurostylia wightii GN=rbcL PE=3 SV=1 - [Q9GHP5_9ROSI]
	Confidence Icon	Sequence	Protein Accessions	# Proteins	# Protein Groups	Activation Type	Modifications	IonScore	Exp Value	Δ Score	Rank	Identity High	Homology Threshold	Charge	m/z [Da]	ΔM [ppm]	Ions Matched	Spectrum File
	High	RDDYVEKxRSRGI	Q9GHP5	1	1	CID	X8(D)	63.88	0.0116335		3	47		1	1608.73	-50.6184	13/137	Arabidopsis_elastase_rep1.mgf
	High	FRVTPQPGVPPEEA	C3S8U8;P94047;B6GUW7;Q8WIX2;P93986;Q9BAP1;Q32183;Q37269;Q9XQP7;Q8MCX9;E5FE88;Q6SSI3;O98549;O03042;Q8MDX6;Q31982;Q9MU99;Q5J9V6;Q5I979;A4F2T3;A1XM46;D5J718;Q9MUA2;Q9MS06;Q6U107;Q37222;O47280;O98900;Q95EY5;D6MYJ8;A5PF92;O98879;Q9GHP5;Q7YJM0;Q6L9X5;Q1KZQ0;A0PDC7;Q9BAL7;Q95CF0;Q710I7;Q5J8V0;Q9GG55;Q8MBZ1;Q6U127;Q6SSH7;A2VAU7;B9UM37;O98529;Q6VW38;Q15KB0;Q32087;O98531;Q33369;Q05579;C0J9V7;Q33598;Q5UFF3;…	14407	61	CID		52.14	0.184606		2	47		1	1523.71	-46.696	13/139	Arabidopsis_elastase_rep1.mgf
	Medium	FQGPPHGIQV	Q9SBZ1;C3S8U8;B6GUW7;Q9BAP1;Q32183;O03042;Q8MDX6;Q8WHV7;Q31982;Q9MU99;Q37170;Q5J9V6;Q5I979;Q09RH6;A4F2T3;B1PHP1;B8YHH9;Q9GE57;Q8WGV6;A1XM46;D5J718;E5FEA2;Q9MUA2;Q9MS06;Q5K3Z6;Q6U107;B0L5G2;B0YHW9;Q37154;Q9GE55;Q37222;Q9GEC4;O47280;O98900;Q8MFU7;Q8MC01;Q9GEC0;Q95EY5;D6MYJ8;Q9GDL4;Q5SGC7;Q71N71;B0YHR1;A5PF92;O98879;Q9GE66;Q9GHP5;O98832;Q7YJM0;Q6L9Y3;Q6L9X5;Q1KZQ0;A0PDC7;Q9BAL7;Q95CF0;Q710I7;Q5J8V0;…	19239	84	CID		46.74	0.652669		5	47	42	1	1079.55	-8.06007	8/98	Arabidopsis_elastase_rep1.mgf
	Low	FQGPPHGI	Q9SBZ1;C3S8U8;B6GUW7;Q32224;Q9BAP1;Q32183;Q6SSI3;D3XQ20;O98549;O03042;Q8MDX6;Q8WHV7;Q31982;Q9MU99;Q37170;Q5J9V6;Q5I979;Q09RH6;A4F2T3;B1PHP1;B8YHH9;Q9GE57;Q8WGV6;A1XM46;D5J718;E5FEA2;Q9MUA2;Q9MS06;Q5K3Z6;Q6U107;B0L5G2;B0YHW9;Q37154;Q9GE55;Q37222;Q9GEC4;O47280;O98900;Q8MFU7;Q8MC01;Q9GEC0;Q95EY5;D6MYJ8;Q9GDL4;Q5SGC7;Q71N71;B0YHR1;A5PF92;O98879;Q9GE66;Q9GHP5;O98832;Q7YJM0;Q6L9Y3;Q6L9X5;Q1KZQ0;A0PDC7;…	19775	90	CID		41.21	2.01077		3	47	50	1	852.454	20.5275	8/71	Arabidopsis_elastase_rep1.mgf
	Low	FRVTPQPGVPPEEAGA	C3S8U8;Q8WIX2;P93986;Q9BAP1;Q32183;Q9XQP7;Q8MCX9;E5FE88;Q6SSI3;O98549;O03042;Q8MDX6;Q31982;Q9MU99;Q5J9V6;Q5I979;A4F2T3;A1XM46;D5J718;Q9MUA2;Q9MS06;Q37222;O47280;O98900;Q95EY5;D6MYJ8;A5PF92;O98879;Q9GHP5;Q7YJM0;Q6L9X5;Q1KZQ0;A0PDC7;Q9BAL7;Q95CF0;Q710I7;Q5J8V0;Q8MBZ1;Q6U127;Q6SSH7;A2VAU7;B9UM37;Q6VW38;Q15KB0;O98531;Q33369;C0J9V7;Q33598;Q5UFF3;Q8MCY5;O98747;Q9TID9;Q4VI93	14257	53	CID		35.41	8.59797		3	47	49	1	1651.76	-50.6377	16/159	Arabidopsis_elastase_rep1.mgf
	Low	NMFTSIVGNVFGFKA	Q9SBZ1;C3S8U8;P94047;Q8WIX2;Q32183;Q37269;Q9XQP7;Q8HVG8;E5FE88;O98549;O03042;Q8MDX6;Q8WHV7;Q31982;Q9MU99;Q37170;Q5J9V6;Q5I979;A4F2T3;B1PHP1;B8YHH9;Q8WGV6;A1XM46;D5J718;E5FEA2;Q9MUA2;Q9MS06;Q5K3Z6;Q6U107;Q37154;O47280;O98900;Q8MFU7;Q8MC01;Q95EY5;Q9GDL4;Q71N71;A5PF92;Q9GHP5;O98832;Q6L9Y3;Q6L9X5;A0PDC7;Q95CF0;Q710I7;Q5J8V0;B7P0E8;Q9TKI3;A2VAU7;E0WEC1;Q6VW38;Q8WIB2;Q15KB0;D0F0R4;Q32087;Q3L239;C6FJU8;…	15358	68	CID		34.26	11.0807	0	1	47	37	1	1631.74	-54.2755	14/151	Arabidopsis_elastase_rep1.mgf
	Low	FRVTPQPGVPPEEAGAA	C3S8U8;Q8WIX2;P93986;Q9BAP1;Q32183;Q9XQP7;Q8MCX9;E5FE88;Q6SSI3;O98549;O03042;Q8MDX6;Q31982;Q9MU99;Q5J9V6;Q5I979;A4F2T3;A1XM46;D5J718;Q9MUA2;Q9MS06;Q37222;O47280;O98900;Q95EY5;D6MYJ8;A5PF92;O98879;Q9GHP5;Q7YJM0;Q6L9X5;Q1KZQ0;A0PDC7;Q9BAL7;Q95CF0;Q710I7;Q5J8V0;Q8MBZ1;Q6U127;Q6SSH7;A2VAU7;B9UM37;Q6VW38;Q15KB0;O98531;Q33369;C0J9V7;Q33598;Q5UFF3;Q8MCY5;O98747;Q9TID9;Q4VI93	14214	53	CID		31.75	20.7063		4	47	38	1	1722.78	-59.01	8/169	Arabidopsis_elastase_rep1.mgf
	Low	VFARELGVPI	Q9SBZ1;P94047;B6GUW7;Q8WIX2;P93986;Q32224;Q32183;Q9XQP7;Q8MCX9;Q8HVG8;Q6SSI3;O98549;O03042;Q8MDX6;Q8WHV7;Q31982;Q37170;A4F2T3;B8YHH9;Q8WGV6;A1XM46;D5J718;Q6U107;Q37154;Q37222;O47280;O98900;Q8MFU7;Q8MC01;Q95EY5;D6MYJ8;Q9GDL4;Q71N71;A5PF92;O98879;Q9GHP5;O98832;Q7YJM0;Q6L9X5;Q1KZQ0;Q9GG55;Q6U127;B7P0E8;A2VAU7;E0WEC1;B9UM37;O98529;Q4VIA4;Q15KB0;Q32087;Q3L239;O98531;Q33369;Q32920;A5X4D3;C0J9V7;Q33598;…	9380	62	CID		15.98	550.642		10	46	31	1	1100.65	4.06915	6/83	Arabidopsis_elastase_rep1.mgf
Q8MBZ1	12.06	7	7	456	50.67	6.37939	60.8463	Ribulose 1,5-bisphosphate carboxylase large subunit (Fragment) OS=Berneuxia thibetica GN=rbcL PE=3 SV=1 - [Q8MBZ1_9ERIC]
	Confidence Icon	Sequence	Protein Accessions	# Proteins	# Protein Groups	Activation Type	Modifications	IonScore	Exp Value	Δ Score	Rank	Identity High	Homology Threshold	Charge	m/z [Da]	ΔM [ppm]	Ions Matched	Spectrum File
	High	RDDYVEKDRSRGI	Q8WIX2;O03042;B0L5G2;Q8MBZ1;E0WEC1;B0F7Q0;Q33385	293	7	CID		63.88	0.0116335	0	1	47		1	1608.73	-50.6184	13/137	Arabidopsis_elastase_rep1.mgf
	High	FRVTPQPGVPPEEA	C3S8U8;P94047;B6GUW7;Q8WIX2;P93986;Q9BAP1;Q32183;Q37269;Q9XQP7;Q8MCX9;E5FE88;Q6SSI3;O98549;O03042;Q8MDX6;Q31982;Q9MU99;Q5J9V6;Q5I979;A4F2T3;A1XM46;D5J718;Q9MUA2;Q9MS06;Q6U107;Q37222;O47280;O98900;Q95EY5;D6MYJ8;A5PF92;O98879;Q9GHP5;Q7YJM0;Q6L9X5;Q1KZQ0;A0PDC7;Q9BAL7;Q95CF0;Q710I7;Q5J8V0;Q9GG55;Q8MBZ1;Q6U127;Q6SSH7;A2VAU7;B9UM37;O98529;Q6VW38;Q15KB0;Q32087;O98531;Q33369;Q05579;C0J9V7;Q33598;Q5UFF3;…	14407	61	CID		52.14	0.184606		2	47		1	1523.71	-46.696	13/139	Arabidopsis_elastase_rep1.mgf
	Medium	FQGPPHGIQV	Q9SBZ1;C3S8U8;B6GUW7;Q9BAP1;Q32183;O03042;Q8MDX6;Q8WHV7;Q31982;Q9MU99;Q37170;Q5J9V6;Q5I979;Q09RH6;A4F2T3;B1PHP1;B8YHH9;Q9GE57;Q8WGV6;A1XM46;D5J718;E5FEA2;Q9MUA2;Q9MS06;Q5K3Z6;Q6U107;B0L5G2;B0YHW9;Q37154;Q9GE55;Q37222;Q9GEC4;O47280;O98900;Q8MFU7;Q8MC01;Q9GEC0;Q95EY5;D6MYJ8;Q9GDL4;Q5SGC7;Q71N71;B0YHR1;A5PF92;O98879;Q9GE66;Q9GHP5;O98832;Q7YJM0;Q6L9Y3;Q6L9X5;Q1KZQ0;A0PDC7;Q9BAL7;Q95CF0;Q710I7;Q5J8V0;…	19239	84	CID		46.74	0.652669		5	47	42	1	1079.55	-8.06007	8/98	Arabidopsis_elastase_rep1.mgf
	Low	FQGPPHGI	Q9SBZ1;C3S8U8;B6GUW7;Q32224;Q9BAP1;Q32183;Q6SSI3;D3XQ20;O98549;O03042;Q8MDX6;Q8WHV7;Q31982;Q9MU99;Q37170;Q5J9V6;Q5I979;Q09RH6;A4F2T3;B1PHP1;B8YHH9;Q9GE57;Q8WGV6;A1XM46;D5J718;E5FEA2;Q9MUA2;Q9MS06;Q5K3Z6;Q6U107;B0L5G2;B0YHW9;Q37154;Q9GE55;Q37222;Q9GEC4;O47280;O98900;Q8MFU7;Q8MC01;Q9GEC0;Q95EY5;D6MYJ8;Q9GDL4;Q5SGC7;Q71N71;B0YHR1;A5PF92;O98879;Q9GE66;Q9GHP5;O98832;Q7YJM0;Q6L9Y3;Q6L9X5;Q1KZQ0;A0PDC7;…	19775	90	CID		41.21	2.01077		3	47	50	1	852.454	20.5275	8/71	Arabidopsis_elastase_rep1.mgf
	Low	FRVTPQPGVPPEEAGA	C3S8U8;Q8WIX2;P93986;Q9BAP1;Q32183;Q9XQP7;Q8MCX9;E5FE88;Q6SSI3;O98549;O03042;Q8MDX6;Q31982;Q9MU99;Q5J9V6;Q5I979;A4F2T3;A1XM46;D5J718;Q9MUA2;Q9MS06;Q37222;O47280;O98900;Q95EY5;D6MYJ8;A5PF92;O98879;Q9GHP5;Q7YJM0;Q6L9X5;Q1KZQ0;A0PDC7;Q9BAL7;Q95CF0;Q710I7;Q5J8V0;Q8MBZ1;Q6U127;Q6SSH7;A2VAU7;B9UM37;Q6VW38;Q15KB0;O98531;Q33369;C0J9V7;Q33598;Q5UFF3;Q8MCY5;O98747;Q9TID9;Q4VI93	14257	53	CID		35.41	8.59797		3	47	49	1	1651.76	-50.6377	16/159	Arabidopsis_elastase_rep1.mgf
	Low	NMFTSIxGNVFGFKA	Q8MBZ1;O03048;Q4VIA4;A8U1K5	7	4	CID	X7(V)	34.26	11.0807		9	47	37	1	1631.74	-54.2755	14/151	Arabidopsis_elastase_rep1.mgf
	Low	FRVTPQPGVPPEEAGAA	C3S8U8;Q8WIX2;P93986;Q9BAP1;Q32183;Q9XQP7;Q8MCX9;E5FE88;Q6SSI3;O98549;O03042;Q8MDX6;Q31982;Q9MU99;Q5J9V6;Q5I979;A4F2T3;A1XM46;D5J718;Q9MUA2;Q9MS06;Q37222;O47280;O98900;Q95EY5;D6MYJ8;A5PF92;O98879;Q9GHP5;Q7YJM0;Q6L9X5;Q1KZQ0;A0PDC7;Q9BAL7;Q95CF0;Q710I7;Q5J8V0;Q8MBZ1;Q6U127;Q6SSH7;A2VAU7;B9UM37;Q6VW38;Q15KB0;O98531;Q33369;C0J9V7;Q33598;Q5UFF3;Q8MCY5;O98747;Q9TID9;Q4VI93	14214	53	CID		31.75	20.7063		4	47	38	1	1722.78	-59.01	8/169	Arabidopsis_elastase_rep1.mgf
P49318	5.49	2	2	492	57.135	7.07861	60.4	Catalase isozyme 2 OS=Ricinus communis GN=CAT2 PE=2 SV=1 - [CATA2_RICCO]
	Confidence Icon	Sequence	Protein Accessions	# Proteins	# Protein Groups	Activation Type	Modifications	IonScore	Exp Value	Δ Score	Rank	Identity High	Homology Threshold	Charge	m/z [Da]	ΔM [ppm]	Ions Matched	Spectrum File
	High	FFIRDGIKFPDVV	P49318	2	1	CID		60.4	0.0275378	0	1	47	41	1	1552.76	-61.3275	9/123	Arabidopsis_elastase_rep1.mgf
	Low	DFLRAPGVQTPVIV	P49318;E5KXU4	11	2	CID		35.74	7.92412		2	47	40	1	1511.82	-26.5384	6/141	Arabidopsis_elastase_rep1.mgf
D8UHX5	2.2	1	1	774	76.4169	8.67529	59.65	Putative uncharacterized protein OS=Volvox carteri f. nagariensis GN=VOLCADRAFT_99490 PE=4 SV=1 - [D8UHX5_VOLCA]
	Confidence Icon	Sequence	Protein Accessions	# Proteins	# Protein Groups	Activation Type	Modifications	IonScore	Exp Value	Δ Score	Rank	Identity High	Homology Threshold	Charge	m/z [Da]	ΔM [ppm]	Ions Matched	Spectrum File
	High	STTQPPPPPPLPPLTGA	D8UHX5	2	1	CID		59.65	0.0327051	0.1	1	47		1	1667.78	-71.4335	9/171	Arabidopsis_elastase_rep1.mgf
Q96242	18.53	6	6	518	58.1604	8.66064	57.282	Allene oxide synthase, chloroplastic OS=Arabidopsis thaliana GN=CYP74A PE=1 SV=3 - [CP74A_ARATH]
	Confidence Icon	Sequence	Protein Accessions	# Proteins	# Protein Groups	Activation Type	Modifications	IonScore	Exp Value	Δ Score	Rank	Identity High	Homology Threshold	Charge	m/z [Da]	ΔM [ppm]	Ions Matched	Spectrum File
	High	ALLDGKSFPVLFDVDKV	Q96242;D7MS31	3	2	CID		61.74	0.0235814	0.145161	1	48		1	1862.93	-53.2461	10/173	Arabidopsis_elastase_rep1.mgf
	High	RNIPGNYGLPI	Q96242;D7MS31	3	2	CID		47.78	0.459016	0.354167	1	47	46	1	1213.65	-14.062	8/107	Arabidopsis_elastase_rep1.mgf
	Low	KSDYQRLYEFFLESAGEI	Q96242	1	1	CID		24.71	50.7755		2	44	39	1	2194.87	-87.3178	10/189	Arabidopsis_elastase_rep1.mgf
	Low	DEFVPERFVGEEGEKL	Q96242;D7MS31	3	2	CID		24.7	86.9503	0.16	1	47	35	1	1879.82	-48.8033	11/165	Arabidopsis_elastase_rep1.mgf
	Low	KWVLFNLHPLLSI	Q96242	1	1	CID		23.42	137.412		2	47	37	1	1579.84	-58.0825	5/114	Arabidopsis_elastase_rep1.mgf
	Low	GLPRVIEEPLIHTFSLPPALV	Q96242	1	1	CID		19.11	365.266	0.263158	1	47	28	1	2298.12	-87.3422	6/199	Arabidopsis_elastase_rep1.mgf
D7MS31	15.03	5	5	519	58.2555	8.77783	57.282	Putative uncharacterized protein OS=Arabidopsis lyrata subsp. lyrata GN=ARALYDRAFT_494777 PE=4 SV=1 - [D7MS31_ARALY]
	Confidence Icon	Sequence	Protein Accessions	# Proteins	# Protein Groups	Activation Type	Modifications	IonScore	Exp Value	Δ Score	Rank	Identity High	Homology Threshold	Charge	m/z [Da]	ΔM [ppm]	Ions Matched	Spectrum File
	High	ALLDGKSFPVLFDVDKV	Q96242;D7MS31	3	2	CID		61.74	0.0235814	0.145161	1	48		1	1862.93	-53.2461	10/173	Arabidopsis_elastase_rep1.mgf
	High	RNIPGNYGLPI	Q96242;D7MS31	3	2	CID		47.78	0.459016	0.354167	1	47	46	1	1213.65	-14.062	8/107	Arabidopsis_elastase_rep1.mgf
	Low	DEFVPERFVGEEGEKL	Q96242;D7MS31	3	2	CID		24.7	86.9503	0.16	1	47	35	1	1879.82	-48.8033	11/165	Arabidopsis_elastase_rep1.mgf
	Low	KWVLFNLHPLLSL	D7MS31	2	1	CID		23.42	137.412		3	47	37	1	1579.84	-58.0825	5/114	Arabidopsis_elastase_rep1.mgf
	Low	GLPRIIEDPLLHTFSLPPALV	D7MS31	1	1	CID		11.61	2054.04		5	47	28	1	2298.12	-87.3422	9/199	Arabidopsis_elastase_rep1.mgf
D7M2Q5	8.3	2	2	229	24.4455	8.54346	56.88	Rieske fes protein OS=Arabidopsis lyrata subsp. lyrata GN=ARALYDRAFT_490231 PE=4 SV=1 - [D7M2Q5_ARALY]
	Confidence Icon	Sequence	Protein Accessions	# Proteins	# Protein Groups	Activation Type	Modifications	IonScore	Exp Value	Δ Score	Rank	Identity High	Homology Threshold	Charge	m/z [Da]	ΔM [ppm]	Ions Matched	Spectrum File
	High	DFRTGDAPWWS	D7M2Q5	7	1	CID		56.88	0.0481309	0.526316	1	46	43	1	1337.56	-19.5066	8/108	Arabidopsis_elastase_rep1.mgf
	Low	LFVPWVETDFRTGDAPWWS	D7M2Q5	3	1	CID		16.99	339.612		3	45	31	1	2308.94	-69.7251	9/176	Arabidopsis_elastase_rep1.mgf
Q94AM2	9.21	2	2	369	38.08	7.47412	53.6	Putative dihydrolipoamide S-acetyltransferase (Fragment) OS=Arabidopsis thaliana GN=At3g25860 PE=2 SV=2 - [Q94AM2_ARATH]
	Confidence Icon	Sequence	Protein Accessions	# Proteins	# Protein Groups	Activation Type	Modifications	IonScore	Exp Value	Δ Score	Rank	Identity High	Homology Threshold	Charge	m/z [Da]	ΔM [ppm]	Ions Matched	Spectrum File
	High	AFLQTFAKIIENPDSLTL	Q94AM2	4	1	CID		53.6	0.154957	0.518519	1	48	41	1	2020.95	-69.8488	10/183	Arabidopsis_elastase_rep1.mgf
	Low	RSKQLQPHEYNSGTFT	Q94AM2	4	1	CID		32.53	16.5413	0.424242	1	47	33	1	1892.82	-53.6243	6/173	Arabidopsis_elastase_rep1.mgf
B7T3N7	13.35	4	4	502	55.0861	7.32764	52.68	ATP synthase CF1 alpha subunit OS=Monsonia speciosa GN=atpA PE=3 SV=1 - [B7T3N7_9ROSI]
	Confidence Icon	Sequence	Protein Accessions	# Proteins	# Protein Groups	Activation Type	Modifications	IonScore	Exp Value	Δ Score	Rank	Identity High	Homology Threshold	Charge	m/z [Da]	ΔM [ppm]	Ions Matched	Spectrum File
	High	YPGDVFYLHSRLLERA	A4QKH7;B7T3N7;C1IXE2;Q4FGJ0;Q19VA5;Q4FGJ4;D4HN06	272	7	CID		47.3	0.579071	0.446809	2	47	41	1	1935.91	-49.3934	14/151	Arabidopsis_elastase_rep1.mgf
	Low	GRGQRELIIGDRQTGKT	A4QKH7;B7T3N7;C1IXE2;Q4FGJ0;Q19VA5;Q4FGJ4;E0X235;A7J1A4	1561	8	CID		43.38	1.51019		3	48	35	1	1884.92	-60.6027	11/179	Arabidopsis_elastase_rep1.mgf
	Low	SLLLRRPPGREA	B7T3N7	6	1	CID		40.75	2.21694	0.243902	1	47	45	1	1364.77	-33.7576	8/121	Arabidopsis_elastase_rep1.mgf
	Low	RLIESPAPGIISRRSVYEPLQT	A4QKH7;B7T3N7;Q4FGJ0	116	3	CID		20.96	223.874	0.285714	1	47	28	1	2482.18	-78.2139	10/245	Arabidopsis_elastase_rep1.mgf
C1IXE2	10.26	3	3	507	55.2434	6.32861	52.68	ATP synthase subunit alpha, chloroplastic OS=Picea sitchensis GN=atpA PE=3 SV=1 - [C1IXE2_PICSI]
	Confidence Icon	Sequence	Protein Accessions	# Proteins	# Protein Groups	Activation Type	Modifications	IonScore	Exp Value	Δ Score	Rank	Identity High	Homology Threshold	Charge	m/z [Da]	ΔM [ppm]	Ions Matched	Spectrum File
	High	YPGDVFYLHSRLLERA	A4QKH7;B7T3N7;C1IXE2;Q4FGJ0;Q19VA5;Q4FGJ4;D4HN06	272	7	CID		47.3	0.579071	0.446809	2	47	41	1	1935.91	-49.3934	14/151	Arabidopsis_elastase_rep1.mgf
	Low	GRGQRELIIGDRQTGKT	A4QKH7;B7T3N7;C1IXE2;Q4FGJ0;Q19VA5;Q4FGJ4;E0X235;A7J1A4	1561	8	CID		43.38	1.51019		3	48	35	1	1884.92	-60.6027	11/179	Arabidopsis_elastase_rep1.mgf
	Low	HGLDEVmAGELVEFGDGTI	C1IXE2	5	1	CID	M7(Oxidation)	11.67	1907.25		6	47	25	1	2004.89	-17.9144	5/193	Arabidopsis_elastase_rep1.mgf
Q4FGJ0	15.42	4	4	506	54.9739	5.57959	52.68	ATP synthase alpha chain (Fragment) OS=Typha latifolia GN=atpA PE=3 SV=1 - [Q4FGJ0_TYPLA]
	Confidence Icon	Sequence	Protein Accessions	# Proteins	# Protein Groups	Activation Type	Modifications	IonScore	Exp Value	Δ Score	Rank	Identity High	Homology Threshold	Charge	m/z [Da]	ΔM [ppm]	Ions Matched	Spectrum File
	High	YPGDVFYLHSRLLERA	A4QKH7;B7T3N7;C1IXE2;Q4FGJ0;Q19VA5;Q4FGJ4;D4HN06	272	7	CID		47.3	0.579071	0.446809	2	47	41	1	1935.91	-49.3934	14/151	Arabidopsis_elastase_rep1.mgf
	Low	GRGQRELIIGDRQTGKT	A4QKH7;B7T3N7;C1IXE2;Q4FGJ0;Q19VA5;Q4FGJ4;E0X235;A7J1A4	1561	8	CID		43.38	1.51019		3	48	35	1	1884.92	-60.6027	11/179	Arabidopsis_elastase_rep1.mgf
	Low	RADEISNIIRERIEQYSREVKIV	Q4FGJ0	2	1	CID		21.8	147.675		3	46	36	1	2816.29	-89.6363	7/254	Arabidopsis_elastase_rep1.mgf
	Low	RLIESPAPGIISRRSVYEPLQT	A4QKH7;B7T3N7;Q4FGJ0	116	3	CID		20.96	223.874	0.285714	1	47	28	1	2482.18	-78.2139	10/245	Arabidopsis_elastase_rep1.mgf
Q19VA5	8.89	3	3	506	54.7699	5.97314	52.68	ATP synthase subunit alpha, chloroplastic OS=Chlorokybus atmophyticus GN=atpA PE=3 SV=2 - [ATPA_CHLAT]
	Confidence Icon	Sequence	Protein Accessions	# Proteins	# Protein Groups	Activation Type	Modifications	IonScore	Exp Value	Δ Score	Rank	Identity High	Homology Threshold	Charge	m/z [Da]	ΔM [ppm]	Ions Matched	Spectrum File
	High	YPGDVFYLHSRLLERA	A4QKH7;B7T3N7;C1IXE2;Q4FGJ0;Q19VA5;Q4FGJ4;D4HN06	272	7	CID		47.3	0.579071	0.446809	2	47	41	1	1935.91	-49.3934	14/151	Arabidopsis_elastase_rep1.mgf
	Low	GRGQRELIIGDRQTGKT	A4QKH7;B7T3N7;C1IXE2;Q4FGJ0;Q19VA5;Q4FGJ4;E0X235;A7J1A4	1561	8	CID		43.38	1.51019		3	48	35	1	1884.92	-60.6027	11/179	Arabidopsis_elastase_rep1.mgf
	Low	LAEYFmYKGRHT	Q19VA5	5	1	CID	M6(Oxidation)	18.03	303.693		10	45	37	1	1531.64	-65.9141	5/112	Arabidopsis_elastase_rep1.mgf
Q4FGJ4	11.07	3	3	506	55.218	5.35107	52.68	ATP synthase alpha chain (Fragment) OS=Acorus americanus GN=atpA PE=3 SV=1 - [Q4FGJ4_ACOAM]
	Confidence Icon	Sequence	Protein Accessions	# Proteins	# Protein Groups	Activation Type	Modifications	IonScore	Exp Value	Δ Score	Rank	Identity High	Homology Threshold	Charge	m/z [Da]	ΔM [ppm]	Ions Matched	Spectrum File
	High	YPGDVFYLHSRLLERA	A4QKH7;B7T3N7;C1IXE2;Q4FGJ0;Q19VA5;Q4FGJ4;D4HN06	272	7	CID		47.3	0.579071	0.446809	2	47	41	1	1935.91	-49.3934	14/151	Arabidopsis_elastase_rep1.mgf
	Low	GRGQRELIIGDRQTGKT	A4QKH7;B7T3N7;C1IXE2;Q4FGJ0;Q19VA5;Q4FGJ4;E0X235;A7J1A4	1561	8	CID		43.38	1.51019		3	48	35	1	1884.92	-60.6027	11/179	Arabidopsis_elastase_rep1.mgf
	Low	RADEISNIIRERIEQYTREVKVV	Q4FGJ4	2	1	CID		25.51	62.8503	0.115385	1	46	36	1	2816.29	-89.6363	7/254	Arabidopsis_elastase_rep1.mgf
C0Z2S4	13.94	1	1	165	18.1942	11.0044	52.64	AT1G18540 protein OS=Arabidopsis thaliana GN=AT1G18540 PE=2 SV=1 - [C0Z2S4_ARATH]
	Confidence Icon	Sequence	Protein Accessions	# Proteins	# Protein Groups	Activation Type	Modifications	IonScore	Exp Value	Δ Score	Rank	Identity High	Homology Threshold	Charge	m/z [Da]	ΔM [ppm]	Ions Matched	Spectrum File
	High	KNGGVFPRHDAQPKVDAPVEKPA	C0Z2S4	3	1	CID		52.64	0.132683	0.716981	1	46	30	1	2457.09	-85.9099	14/241	Arabidopsis_elastase_rep1.mgf
D7LQY3	9.72	1	1	216	23.7392	9.51025	52.03	Putative uncharacterized protein OS=Arabidopsis lyrata subsp. lyrata GN=ARALYDRAFT_484368 PE=4 SV=1 - [D7LQY3_ARALY]
	Confidence Icon	Sequence	Protein Accessions	# Proteins	# Protein Groups	Activation Type	Modifications	IonScore	Exp Value	Δ Score	Rank	Identity High	Homology Threshold	Charge	m/z [Da]	ΔM [ppm]	Ions Matched	Spectrum File
	High	KVNKGQAAPDFTLKDQNGKPV	D7LQY3	2	1	CID		52.03	0.190314	0.730769	1	47	30	1	2255.05	-70.761	18/214	Arabidopsis_elastase_rep1.mgf
D7KL23	12.27	3	3	220	24.1008	9.53955	51.77	At1g31330/T19E23_1 OS=Arabidopsis lyrata subsp. lyrata GN=ARALYDRAFT_473640 PE=4 SV=1 - [D7KL23_ARALY]
	Confidence Icon	Sequence	Protein Accessions	# Proteins	# Protein Groups	Activation Type	Modifications	IonScore	Exp Value	Δ Score	Rank	Identity High	Homology Threshold	Charge	m/z [Da]	ΔM [ppm]	Ions Matched	Spectrum File
	High	AAYREFLNGDLIAKDV	D7KL23	2	1	CID		51.77	0.210463	0.519231	1	48	40	1	1794.86	-46.319	10/163	Arabidopsis_elastase_rep1.mgf
	Low	IFRGFIWPV	D7KL23	2	1	CID		38.89	3.47754	0.179487	1	47	45	1	1134.63	-10.8948	10/80	Arabidopsis_elastase_rep1.mgf
	Low	RIIFRGFIWPV	D7KL23	2	1	CID		31.28	21.0512	0.129032	1	47	41	1	1403.78	-36.5155	11/106	Arabidopsis_elastase_rep1.mgf
Q9LPK9	15.08	4	4	126	13.2503	10.6528	50.71	F24J8.11 protein OS=Arabidopsis thaliana GN=At1g21500 PE=2 SV=1 - [Q9LPK9_ARATH]
	Confidence Icon	Sequence	Protein Accessions	# Proteins	# Protein Groups	Activation Type	Modifications	IonScore	Exp Value	Δ Score	Rank	Identity High	Homology Threshold	Charge	m/z [Da]	ΔM [ppm]	Ions Matched	Spectrum File
	Low	RRPPPPPPKEKKDPTVT	Q9LPK9	2	1	CID		43.95	1.37832	0.477273	1	48	37	1	1939.98	-65.1653	9/169	Arabidopsis_elastase_rep1.mgf
	Low	ARRPPPPPPKEKKDPTVT	Q9LPK9	2	1	CID		39.89	3.36814	0.5	1	48	34	1	2011.01	-67.9417	8/177	Arabidopsis_elastase_rep1.mgf
	Low	AARRPPPPPPKEKKDPTVT	Q9LPK9	1	1	CID		34.87	10.7101	0.514286	1	48	31	1	2082.04	-66.9781	9/185	Arabidopsis_elastase_rep1.mgf
	Low	RRPPPPPPKEKKDPT	Q9LPK9	2	1	CID		25.54	90.3549	0.346154	1	48	31	1	1739.91	-45.9284	6/147	Arabidopsis_elastase_rep1.mgf
D7KTA6	7.06	1	1	170	19.2449	5.37646	50.59	Putative uncharacterized protein OS=Arabidopsis lyrata subsp. lyrata GN=ARALYDRAFT_895496 PE=4 SV=1 - [D7KTA6_ARALY]
	Confidence Icon	Sequence	Protein Accessions	# Proteins	# Protein Groups	Activation Type	Modifications	IonScore	Exp Value	Δ Score	Rank	Identity High	Homology Threshold	Charge	m/z [Da]	ΔM [ppm]	Ions Matched	Spectrum File
	High	KNVPEQEVPKVA	D7KTA6	2	1	CID		50.59	0.29139	0.392157	1	48	46	1	1337.7	-34.0969	7/117	Arabidopsis_elastase_rep1.mgf
Q2V382	14.21	2	2	190	21.0703	9.70068	49.58	AT5G13450 protein OS=Arabidopsis thaliana GN=AT5G13450 PE=2 SV=1 - [Q2V382_ARATH]
	Confidence Icon	Sequence	Protein Accessions	# Proteins	# Protein Groups	Activation Type	Modifications	IonScore	Exp Value	Δ Score	Rank	Identity High	Homology Threshold	Charge	m/z [Da]	ΔM [ppm]	Ions Matched	Spectrum File
	High	KFTKDPSVPRGT	Q2V382	1	1	CID		49.58	0.339955	0	1	47	47	1	1332.65	-61.3751	11/126	Arabidopsis_elastase_rep1.mgf
	Low	AIRDAcDQAKFAEPT	Q2V382;Q96251	3	2	CID	C6(Carbamidomethyl)	26.85	51.8948		2	47	40	1	1692.73	-40.5766	6/153	Arabidopsis_elastase_rep1.mgf
Q96251	11.34	2	2	238	26.305	9.23193	49.58	ATP synthase subunit O, mitochondrial OS=Arabidopsis thaliana GN=At5g13450 PE=1 SV=2 - [ATPO_ARATH]
	Confidence Icon	Sequence	Protein Accessions	# Proteins	# Protein Groups	Activation Type	Modifications	IonScore	Exp Value	Δ Score	Rank	Identity High	Homology Threshold	Charge	m/z [Da]	ΔM [ppm]	Ions Matched	Spectrum File
	High	QFTKDPSVPRGT	Q96251	2	1	CID		49.58	0.339955		2	47	47	1	1332.65	-34.0685	11/126	Arabidopsis_elastase_rep1.mgf
	Low	AIRDAcDQAKFAEPT	Q2V382;Q96251	3	2	CID	C6(Carbamidomethyl)	26.85	51.8948		2	47	40	1	1692.73	-40.5766	6/153	Arabidopsis_elastase_rep1.mgf
Q8LAL4	9.73	2	2	185	19.1083	9.53955	48.58	Putative uncharacterized protein OS=Arabidopsis thaliana PE=2 SV=1 - [Q8LAL4_ARATH]
	Confidence Icon	Sequence	Protein Accessions	# Proteins	# Protein Groups	Activation Type	Modifications	IonScore	Exp Value	Δ Score	Rank	Identity High	Homology Threshold	Charge	m/z [Da]	ΔM [ppm]	Ions Matched	Spectrum File
	High	SSDNRGLALLLPIVPA	Q8LAL4	2	1	CID		48.58	0.439182	0.428571	1	48	42	1	1635.87	-47.2663	11/150	Arabidopsis_elastase_rep1.mgf
	Low	SSDNRGLALLLPIVPAIA	Q8LAL4	2	1	CID		20.35	298.856		10	48	36	1	1819.96	-57.8751	9/170	Arabidopsis_elastase_rep1.mgf
Q9LRC4	11.75	4	4	332	35.1155	6.78564	47.66	Oxygen evolving enhancer protein 1 OS=Bruguiera gymnorhiza GN=psbO PE=2 SV=1 - [Q9LRC4_9ROSI]
	Confidence Icon	Sequence	Protein Accessions	# Proteins	# Protein Groups	Activation Type	Modifications	IonScore	Exp Value	Δ Score	Rank	Identity High	Homology Threshold	Charge	m/z [Da]	ΔM [ppm]	Ions Matched	Spectrum File
	Medium	SFLDPKGRGGSTGYbNAVALPA	Q9LRC4	1	1	CID	B15(D)	44.36	0.871592		3	46	37	1	2192.94	-67.8775	8/226	Arabidopsis_elastase_rep1.mgf
	Low	QLPGGERVPFLFTV	Q9LRC4;D7MMF6	31	2	CID		42.3	1.87837	0.357143	1	48	41	1	1559.79	-45.4686	13/138	Arabidopsis_elastase_rep1.mgf
	Low	QLPGGERVPFLFTVKQL	Q9LRC4;D7MMF6	20	2	CID		21.31	245.471	0.238095	1	48	29	1	1928.98	-60.0013	6/177	Arabidopsis_elastase_rep1.mgf
	Low	QLPGGERVPFLFT	Q9LRC4;D7MMF6;A9PHI5;A6N1L3	64	4	CID		20.58	284.461		8	48	39	1	1460.77	-15.6992	13/128	Arabidopsis_elastase_rep1.mgf
D4HN06	16.85	2	2	184	20.0382	5.2749	47.3	ATPase alpha subunit (Fragment) OS=Hexalectris spicata var. arizonica GN=atpA PE=4 SV=1 - [D4HN06_9ASPA]
	Confidence Icon	Sequence	Protein Accessions	# Proteins	# Protein Groups	Activation Type	Modifications	IonScore	Exp Value	Δ Score	Rank	Identity High	Homology Threshold	Charge	m/z [Da]	ΔM [ppm]	Ions Matched	Spectrum File
	High	YPGDVFYLHSRLLERA	A4QKH7;B7T3N7;C1IXE2;Q4FGJ0;Q19VA5;Q4FGJ4;D4HN06	272	7	CID		47.3	0.579071	0.446809	2	47	41	1	1935.91	-49.3934	14/151	Arabidopsis_elastase_rep1.mgf
	Low	SADLFNTGIRPAINV	D4HN06	1	1	CID		26.5	72.8601		6	48	43	1	1587.83	-11.9244	5/149	Arabidopsis_elastase_rep1.mgf
Q9SBZ1	11.16	6	6	466	51.6529	6.48096	46.74	Ribulose-1,5-bisphosphate (Fragment) OS=Usteria guineensis GN=rbcL PE=3 SV=1 - [Q9SBZ1_9GENT]
	Confidence Icon	Sequence	Protein Accessions	# Proteins	# Protein Groups	Activation Type	Modifications	IonScore	Exp Value	Δ Score	Rank	Identity High	Homology Threshold	Charge	m/z [Da]	ΔM [ppm]	Ions Matched	Spectrum File
	Medium	FQGPPHGIQV	Q9SBZ1;C3S8U8;B6GUW7;Q9BAP1;Q32183;O03042;Q8MDX6;Q8WHV7;Q31982;Q9MU99;Q37170;Q5J9V6;Q5I979;Q09RH6;A4F2T3;B1PHP1;B8YHH9;Q9GE57;Q8WGV6;A1XM46;D5J718;E5FEA2;Q9MUA2;Q9MS06;Q5K3Z6;Q6U107;B0L5G2;B0YHW9;Q37154;Q9GE55;Q37222;Q9GEC4;O47280;O98900;Q8MFU7;Q8MC01;Q9GEC0;Q95EY5;D6MYJ8;Q9GDL4;Q5SGC7;Q71N71;B0YHR1;A5PF92;O98879;Q9GE66;Q9GHP5;O98832;Q7YJM0;Q6L9Y3;Q6L9X5;Q1KZQ0;A0PDC7;Q9BAL7;Q95CF0;Q710I7;Q5J8V0;…	19239	84	CID		46.74	0.652669		5	47	42	1	1079.55	-8.06007	8/98	Arabidopsis_elastase_rep1.mgf
	Low	FQGPPHGI	Q9SBZ1;C3S8U8;B6GUW7;Q32224;Q9BAP1;Q32183;Q6SSI3;D3XQ20;O98549;O03042;Q8MDX6;Q8WHV7;Q31982;Q9MU99;Q37170;Q5J9V6;Q5I979;Q09RH6;A4F2T3;B1PHP1;B8YHH9;Q9GE57;Q8WGV6;A1XM46;D5J718;E5FEA2;Q9MUA2;Q9MS06;Q5K3Z6;Q6U107;B0L5G2;B0YHW9;Q37154;Q9GE55;Q37222;Q9GEC4;O47280;O98900;Q8MFU7;Q8MC01;Q9GEC0;Q95EY5;D6MYJ8;Q9GDL4;Q5SGC7;Q71N71;B0YHR1;A5PF92;O98879;Q9GE66;Q9GHP5;O98832;Q7YJM0;Q6L9Y3;Q6L9X5;Q1KZQ0;A0PDC7;…	19775	90	CID		41.21	2.01077		3	47	50	1	852.454	20.5275	8/71	Arabidopsis_elastase_rep1.mgf
	Low	FRVTPQPGVPPEExGA	Q9SBZ1;O03048	6	2	CID	X14(A)	35.41	8.59797		5	47	49	1	1651.76	-50.6377	16/159	Arabidopsis_elastase_rep1.mgf
	Low	NMFTSIVGNVFGFKA	Q9SBZ1;C3S8U8;P94047;Q8WIX2;Q32183;Q37269;Q9XQP7;Q8HVG8;E5FE88;O98549;O03042;Q8MDX6;Q8WHV7;Q31982;Q9MU99;Q37170;Q5J9V6;Q5I979;A4F2T3;B1PHP1;B8YHH9;Q8WGV6;A1XM46;D5J718;E5FEA2;Q9MUA2;Q9MS06;Q5K3Z6;Q6U107;Q37154;O47280;O98900;Q8MFU7;Q8MC01;Q95EY5;Q9GDL4;Q71N71;A5PF92;Q9GHP5;O98832;Q6L9Y3;Q6L9X5;A0PDC7;Q95CF0;Q710I7;Q5J8V0;B7P0E8;Q9TKI3;A2VAU7;E0WEC1;Q6VW38;Q8WIB2;Q15KB0;D0F0R4;Q32087;Q3L239;C6FJU8;…	15358	68	CID		34.26	11.0807	0	1	47	37	1	1631.74	-54.2755	14/151	Arabidopsis_elastase_rep1.mgf
	Low	FRVTPQPGVPPEExGAA	Q9SBZ1;O03048	6	2	CID	X14(A)	31.75	20.7063		7	47	38	1	1722.78	-59.01	8/169	Arabidopsis_elastase_rep1.mgf
	Low	VFARELGVPI	Q9SBZ1;P94047;B6GUW7;Q8WIX2;P93986;Q32224;Q32183;Q9XQP7;Q8MCX9;Q8HVG8;Q6SSI3;O98549;O03042;Q8MDX6;Q8WHV7;Q31982;Q37170;A4F2T3;B8YHH9;Q8WGV6;A1XM46;D5J718;Q6U107;Q37154;Q37222;O47280;O98900;Q8MFU7;Q8MC01;Q95EY5;D6MYJ8;Q9GDL4;Q71N71;A5PF92;O98879;Q9GHP5;O98832;Q7YJM0;Q6L9X5;Q1KZQ0;Q9GG55;Q6U127;B7P0E8;A2VAU7;E0WEC1;B9UM37;O98529;Q4VIA4;Q15KB0;Q32087;Q3L239;O98531;Q33369;Q32920;A5X4D3;C0J9V7;Q33598;…	9380	62	CID		15.98	550.642		10	46	31	1	1100.65	4.06915	6/83	Arabidopsis_elastase_rep1.mgf
C3S8U8	12.28	7	7	448	49.5883	7.04932	46.74	Ribulose-1,5-bisphosphate carboxylase/oxygenase large subunit (Fragment) OS=Campanula peregrina GN=rbcL PE=3 SV=1 - [C3S8U8_9ASTR]
	Confidence Icon	Sequence	Protein Accessions	# Proteins	# Protein Groups	Activation Type	Modifications	IonScore	Exp Value	Δ Score	Rank	Identity High	Homology Threshold	Charge	m/z [Da]	ΔM [ppm]	Ions Matched	Spectrum File
	High	FRVTPQPGVPPEEA	C3S8U8;P94047;B6GUW7;Q8WIX2;P93986;Q9BAP1;Q32183;Q37269;Q9XQP7;Q8MCX9;E5FE88;Q6SSI3;O98549;O03042;Q8MDX6;Q31982;Q9MU99;Q5J9V6;Q5I979;A4F2T3;A1XM46;D5J718;Q9MUA2;Q9MS06;Q6U107;Q37222;O47280;O98900;Q95EY5;D6MYJ8;A5PF92;O98879;Q9GHP5;Q7YJM0;Q6L9X5;Q1KZQ0;A0PDC7;Q9BAL7;Q95CF0;Q710I7;Q5J8V0;Q9GG55;Q8MBZ1;Q6U127;Q6SSH7;A2VAU7;B9UM37;O98529;Q6VW38;Q15KB0;Q32087;O98531;Q33369;Q05579;C0J9V7;Q33598;Q5UFF3;…	14407	61	CID		52.14	0.184606		2	47		1	1523.71	-46.696	13/139	Arabidopsis_elastase_rep1.mgf
	Medium	FQGPPHGIQV	Q9SBZ1;C3S8U8;B6GUW7;Q9BAP1;Q32183;O03042;Q8MDX6;Q8WHV7;Q31982;Q9MU99;Q37170;Q5J9V6;Q5I979;Q09RH6;A4F2T3;B1PHP1;B8YHH9;Q9GE57;Q8WGV6;A1XM46;D5J718;E5FEA2;Q9MUA2;Q9MS06;Q5K3Z6;Q6U107;B0L5G2;B0YHW9;Q37154;Q9GE55;Q37222;Q9GEC4;O47280;O98900;Q8MFU7;Q8MC01;Q9GEC0;Q95EY5;D6MYJ8;Q9GDL4;Q5SGC7;Q71N71;B0YHR1;A5PF92;O98879;Q9GE66;Q9GHP5;O98832;Q7YJM0;Q6L9Y3;Q6L9X5;Q1KZQ0;A0PDC7;Q9BAL7;Q95CF0;Q710I7;Q5J8V0;…	19239	84	CID		46.74	0.652669		5	47	42	1	1079.55	-8.06007	8/98	Arabidopsis_elastase_rep1.mgf
	Low	FQGPPHGI	Q9SBZ1;C3S8U8;B6GUW7;Q32224;Q9BAP1;Q32183;Q6SSI3;D3XQ20;O98549;O03042;Q8MDX6;Q8WHV7;Q31982;Q9MU99;Q37170;Q5J9V6;Q5I979;Q09RH6;A4F2T3;B1PHP1;B8YHH9;Q9GE57;Q8WGV6;A1XM46;D5J718;E5FEA2;Q9MUA2;Q9MS06;Q5K3Z6;Q6U107;B0L5G2;B0YHW9;Q37154;Q9GE55;Q37222;Q9GEC4;O47280;O98900;Q8MFU7;Q8MC01;Q9GEC0;Q95EY5;D6MYJ8;Q9GDL4;Q5SGC7;Q71N71;B0YHR1;A5PF92;O98879;Q9GE66;Q9GHP5;O98832;Q7YJM0;Q6L9Y3;Q6L9X5;Q1KZQ0;A0PDC7;…	19775	90	CID		41.21	2.01077		3	47	50	1	852.454	20.5275	8/71	Arabidopsis_elastase_rep1.mgf
	Low	FRVTPQPGVPPEEAGA	C3S8U8;Q8WIX2;P93986;Q9BAP1;Q32183;Q9XQP7;Q8MCX9;E5FE88;Q6SSI3;O98549;O03042;Q8MDX6;Q31982;Q9MU99;Q5J9V6;Q5I979;A4F2T3;A1XM46;D5J718;Q9MUA2;Q9MS06;Q37222;O47280;O98900;Q95EY5;D6MYJ8;A5PF92;O98879;Q9GHP5;Q7YJM0;Q6L9X5;Q1KZQ0;A0PDC7;Q9BAL7;Q95CF0;Q710I7;Q5J8V0;Q8MBZ1;Q6U127;Q6SSH7;A2VAU7;B9UM37;Q6VW38;Q15KB0;O98531;Q33369;C0J9V7;Q33598;Q5UFF3;Q8MCY5;O98747;Q9TID9;Q4VI93	14257	53	CID		35.41	8.59797		3	47	49	1	1651.76	-50.6377	16/159	Arabidopsis_elastase_rep1.mgf
	Low	NMFTSIVGNVFGFKA	Q9SBZ1;C3S8U8;P94047;Q8WIX2;Q32183;Q37269;Q9XQP7;Q8HVG8;E5FE88;O98549;O03042;Q8MDX6;Q8WHV7;Q31982;Q9MU99;Q37170;Q5J9V6;Q5I979;A4F2T3;B1PHP1;B8YHH9;Q8WGV6;A1XM46;D5J718;E5FEA2;Q9MUA2;Q9MS06;Q5K3Z6;Q6U107;Q37154;O47280;O98900;Q8MFU7;Q8MC01;Q95EY5;Q9GDL4;Q71N71;A5PF92;Q9GHP5;O98832;Q6L9Y3;Q6L9X5;A0PDC7;Q95CF0;Q710I7;Q5J8V0;B7P0E8;Q9TKI3;A2VAU7;E0WEC1;Q6VW38;Q8WIB2;Q15KB0;D0F0R4;Q32087;Q3L239;C6FJU8;…	15358	68	CID		34.26	11.0807	0	1	47	37	1	1631.74	-54.2755	14/151	Arabidopsis_elastase_rep1.mgf
	Low	FRVTPQPGVPPEEAGAA	C3S8U8;Q8WIX2;P93986;Q9BAP1;Q32183;Q9XQP7;Q8MCX9;E5FE88;Q6SSI3;O98549;O03042;Q8MDX6;Q31982;Q9MU99;Q5J9V6;Q5I979;A4F2T3;A1XM46;D5J718;Q9MUA2;Q9MS06;Q37222;O47280;O98900;Q95EY5;D6MYJ8;A5PF92;O98879;Q9GHP5;Q7YJM0;Q6L9X5;Q1KZQ0;A0PDC7;Q9BAL7;Q95CF0;Q710I7;Q5J8V0;Q8MBZ1;Q6U127;Q6SSH7;A2VAU7;B9UM37;Q6VW38;Q15KB0;O98531;Q33369;C0J9V7;Q33598;Q5UFF3;Q8MCY5;O98747;Q9TID9;Q4VI93	14214	53	CID		31.75	20.7063		4	47	38	1	1722.78	-59.01	8/169	Arabidopsis_elastase_rep1.mgf
	Low	KRVVLAKELGVPI	C3S8U8	1	1	CID		10.37	927.273		2	43	23	1	1421.9	-16.1268	6/119	Arabidopsis_elastase_rep1.mgf
B6GUW7	11.13	7	7	467	51.7898	6.68311	46.74	Ribulose-1,5-bisphosphate-carboxylase (Fragment) OS=Pyrostria bibracteata GN=rbcL PE=3 SV=1 - [B6GUW7_9GENT]
	Confidence Icon	Sequence	Protein Accessions	# Proteins	# Protein Groups	Activation Type	Modifications	IonScore	Exp Value	Δ Score	Rank	Identity High	Homology Threshold	Charge	m/z [Da]	ΔM [ppm]	Ions Matched	Spectrum File
	High	FRVTPQPGVPPEEA	C3S8U8;P94047;B6GUW7;Q8WIX2;P93986;Q9BAP1;Q32183;Q37269;Q9XQP7;Q8MCX9;E5FE88;Q6SSI3;O98549;O03042;Q8MDX6;Q31982;Q9MU99;Q5J9V6;Q5I979;A4F2T3;A1XM46;D5J718;Q9MUA2;Q9MS06;Q6U107;Q37222;O47280;O98900;Q95EY5;D6MYJ8;A5PF92;O98879;Q9GHP5;Q7YJM0;Q6L9X5;Q1KZQ0;A0PDC7;Q9BAL7;Q95CF0;Q710I7;Q5J8V0;Q9GG55;Q8MBZ1;Q6U127;Q6SSH7;A2VAU7;B9UM37;O98529;Q6VW38;Q15KB0;Q32087;O98531;Q33369;Q05579;C0J9V7;Q33598;Q5UFF3;…	14407	61	CID		52.14	0.184606		2	47		1	1523.71	-46.696	13/139	Arabidopsis_elastase_rep1.mgf
	Medium	FQGPPHGIQV	Q9SBZ1;C3S8U8;B6GUW7;Q9BAP1;Q32183;O03042;Q8MDX6;Q8WHV7;Q31982;Q9MU99;Q37170;Q5J9V6;Q5I979;Q09RH6;A4F2T3;B1PHP1;B8YHH9;Q9GE57;Q8WGV6;A1XM46;D5J718;E5FEA2;Q9MUA2;Q9MS06;Q5K3Z6;Q6U107;B0L5G2;B0YHW9;Q37154;Q9GE55;Q37222;Q9GEC4;O47280;O98900;Q8MFU7;Q8MC01;Q9GEC0;Q95EY5;D6MYJ8;Q9GDL4;Q5SGC7;Q71N71;B0YHR1;A5PF92;O98879;Q9GE66;Q9GHP5;O98832;Q7YJM0;Q6L9Y3;Q6L9X5;Q1KZQ0;A0PDC7;Q9BAL7;Q95CF0;Q710I7;Q5J8V0;…	19239	84	CID		46.74	0.652669		5	47	42	1	1079.55	-8.06007	8/98	Arabidopsis_elastase_rep1.mgf
	Low	FQGPPHGI	Q9SBZ1;C3S8U8;B6GUW7;Q32224;Q9BAP1;Q32183;Q6SSI3;D3XQ20;O98549;O03042;Q8MDX6;Q8WHV7;Q31982;Q9MU99;Q37170;Q5J9V6;Q5I979;Q09RH6;A4F2T3;B1PHP1;B8YHH9;Q9GE57;Q8WGV6;A1XM46;D5J718;E5FEA2;Q9MUA2;Q9MS06;Q5K3Z6;Q6U107;B0L5G2;B0YHW9;Q37154;Q9GE55;Q37222;Q9GEC4;O47280;O98900;Q8MFU7;Q8MC01;Q9GEC0;Q95EY5;D6MYJ8;Q9GDL4;Q5SGC7;Q71N71;B0YHR1;A5PF92;O98879;Q9GE66;Q9GHP5;O98832;Q7YJM0;Q6L9Y3;Q6L9X5;Q1KZQ0;A0PDC7;…	19775	90	CID		41.21	2.01077		3	47	50	1	852.454	20.5275	8/71	Arabidopsis_elastase_rep1.mgf
	Low	FRVTPQPGVPPEEAxA	P94047;B6GUW7;Q32087	3	3	CID	X15(G)	35.41	8.59797		4	47	49	1	1651.76	-50.6377	16/159	Arabidopsis_elastase_rep1.mgf
	Low	NMFTSIVGNVFGFxA	B6GUW7;Q1KZQ0	7	2	CID	X14(K)	34.26	11.0807		2	47	37	1	1631.74	-54.2755	14/146	Arabidopsis_elastase_rep1.mgf
	Low	FRVTPQPGVPPEEAxAA	P94047;B6GUW7	2	2	CID	X15(G)	31.75	20.7063		6	47	38	1	1722.78	-59.01	8/169	Arabidopsis_elastase_rep1.mgf
	Low	VFARELGVPI	Q9SBZ1;P94047;B6GUW7;Q8WIX2;P93986;Q32224;Q32183;Q9XQP7;Q8MCX9;Q8HVG8;Q6SSI3;O98549;O03042;Q8MDX6;Q8WHV7;Q31982;Q37170;A4F2T3;B8YHH9;Q8WGV6;A1XM46;D5J718;Q6U107;Q37154;Q37222;O47280;O98900;Q8MFU7;Q8MC01;Q95EY5;D6MYJ8;Q9GDL4;Q71N71;A5PF92;O98879;Q9GHP5;O98832;Q7YJM0;Q6L9X5;Q1KZQ0;Q9GG55;Q6U127;B7P0E8;A2VAU7;E0WEC1;B9UM37;O98529;Q4VIA4;Q15KB0;Q32087;Q3L239;O98531;Q33369;Q32920;A5X4D3;C0J9V7;Q33598;…	9380	62	CID		15.98	550.642		10	46	31	1	1100.65	4.06915	6/83	Arabidopsis_elastase_rep1.mgf
Q9BAP1	10.48	6	6	439	48.4127	6.75635	46.74	Ribulose-1,5-bisphosphate carboxylase large subunit (Fragment) OS=Podocarpus lawrencii GN=rbcL PE=3 SV=1 - [Q9BAP1_9CONI]
	Confidence Icon	Sequence	Protein Accessions	# Proteins	# Protein Groups	Activation Type	Modifications	IonScore	Exp Value	Δ Score	Rank	Identity High	Homology Threshold	Charge	m/z [Da]	ΔM [ppm]	Ions Matched	Spectrum File
	High	FRVTPQPGVPPEEA	C3S8U8;P94047;B6GUW7;Q8WIX2;P93986;Q9BAP1;Q32183;Q37269;Q9XQP7;Q8MCX9;E5FE88;Q6SSI3;O98549;O03042;Q8MDX6;Q31982;Q9MU99;Q5J9V6;Q5I979;A4F2T3;A1XM46;D5J718;Q9MUA2;Q9MS06;Q6U107;Q37222;O47280;O98900;Q95EY5;D6MYJ8;A5PF92;O98879;Q9GHP5;Q7YJM0;Q6L9X5;Q1KZQ0;A0PDC7;Q9BAL7;Q95CF0;Q710I7;Q5J8V0;Q9GG55;Q8MBZ1;Q6U127;Q6SSH7;A2VAU7;B9UM37;O98529;Q6VW38;Q15KB0;Q32087;O98531;Q33369;Q05579;C0J9V7;Q33598;Q5UFF3;…	14407	61	CID		52.14	0.184606		2	47		1	1523.71	-46.696	13/139	Arabidopsis_elastase_rep1.mgf
	Medium	FQGPPHGIQV	Q9SBZ1;C3S8U8;B6GUW7;Q9BAP1;Q32183;O03042;Q8MDX6;Q8WHV7;Q31982;Q9MU99;Q37170;Q5J9V6;Q5I979;Q09RH6;A4F2T3;B1PHP1;B8YHH9;Q9GE57;Q8WGV6;A1XM46;D5J718;E5FEA2;Q9MUA2;Q9MS06;Q5K3Z6;Q6U107;B0L5G2;B0YHW9;Q37154;Q9GE55;Q37222;Q9GEC4;O47280;O98900;Q8MFU7;Q8MC01;Q9GEC0;Q95EY5;D6MYJ8;Q9GDL4;Q5SGC7;Q71N71;B0YHR1;A5PF92;O98879;Q9GE66;Q9GHP5;O98832;Q7YJM0;Q6L9Y3;Q6L9X5;Q1KZQ0;A0PDC7;Q9BAL7;Q95CF0;Q710I7;Q5J8V0;…	19239	84	CID		46.74	0.652669		5	47	42	1	1079.55	-8.06007	8/98	Arabidopsis_elastase_rep1.mgf
	Low	FQGPPHGI	Q9SBZ1;C3S8U8;B6GUW7;Q32224;Q9BAP1;Q32183;Q6SSI3;D3XQ20;O98549;O03042;Q8MDX6;Q8WHV7;Q31982;Q9MU99;Q37170;Q5J9V6;Q5I979;Q09RH6;A4F2T3;B1PHP1;B8YHH9;Q9GE57;Q8WGV6;A1XM46;D5J718;E5FEA2;Q9MUA2;Q9MS06;Q5K3Z6;Q6U107;B0L5G2;B0YHW9;Q37154;Q9GE55;Q37222;Q9GEC4;O47280;O98900;Q8MFU7;Q8MC01;Q9GEC0;Q95EY5;D6MYJ8;Q9GDL4;Q5SGC7;Q71N71;B0YHR1;A5PF92;O98879;Q9GE66;Q9GHP5;O98832;Q7YJM0;Q6L9Y3;Q6L9X5;Q1KZQ0;A0PDC7;…	19775	90	CID		41.21	2.01077		3	47	50	1	852.454	20.5275	8/71	Arabidopsis_elastase_rep1.mgf
	Low	FRVTPQPGVPPEEAGA	C3S8U8;Q8WIX2;P93986;Q9BAP1;Q32183;Q9XQP7;Q8MCX9;E5FE88;Q6SSI3;O98549;O03042;Q8MDX6;Q31982;Q9MU99;Q5J9V6;Q5I979;A4F2T3;A1XM46;D5J718;Q9MUA2;Q9MS06;Q37222;O47280;O98900;Q95EY5;D6MYJ8;A5PF92;O98879;Q9GHP5;Q7YJM0;Q6L9X5;Q1KZQ0;A0PDC7;Q9BAL7;Q95CF0;Q710I7;Q5J8V0;Q8MBZ1;Q6U127;Q6SSH7;A2VAU7;B9UM37;Q6VW38;Q15KB0;O98531;Q33369;C0J9V7;Q33598;Q5UFF3;Q8MCY5;O98747;Q9TID9;Q4VI93	14257	53	CID		35.41	8.59797		3	47	49	1	1651.76	-50.6377	16/159	Arabidopsis_elastase_rep1.mgf
	Low	FRVTPQPGVPPEEAGAA	C3S8U8;Q8WIX2;P93986;Q9BAP1;Q32183;Q9XQP7;Q8MCX9;E5FE88;Q6SSI3;O98549;O03042;Q8MDX6;Q31982;Q9MU99;Q5J9V6;Q5I979;A4F2T3;A1XM46;D5J718;Q9MUA2;Q9MS06;Q37222;O47280;O98900;Q95EY5;D6MYJ8;A5PF92;O98879;Q9GHP5;Q7YJM0;Q6L9X5;Q1KZQ0;A0PDC7;Q9BAL7;Q95CF0;Q710I7;Q5J8V0;Q8MBZ1;Q6U127;Q6SSH7;A2VAU7;B9UM37;Q6VW38;Q15KB0;O98531;Q33369;C0J9V7;Q33598;Q5UFF3;Q8MCY5;O98747;Q9TID9;Q4VI93	14214	53	CID		31.75	20.7063		4	47	38	1	1722.78	-59.01	8/169	Arabidopsis_elastase_rep1.mgf
	Low	RGIYFTQxWVSmPGVLPVA	Q9BAP1	1	1	CID	X8(H), M12(Oxidation)	12.25	1685.29		10	47	29	1	2173.98	-63.4169	7/186	Arabidopsis_elastase_rep1.mgf
Q32183	13.89	8	8	468	51.8497	6.21436	46.74	Ribulose-1,5-bisphosphate carboxylase oxygenase, large subunit (Fragment) OS=Erisma floribundum GN=rbcL PE=3 SV=2 - [Q32183_9MYRT]
	Confidence Icon	Sequence	Protein Accessions	# Proteins	# Protein Groups	Activation Type	Modifications	IonScore	Exp Value	Δ Score	Rank	Identity High	Homology Threshold	Charge	m/z [Da]	ΔM [ppm]	Ions Matched	Spectrum File
	High	FRVTPQPGVPPEEA	C3S8U8;P94047;B6GUW7;Q8WIX2;P93986;Q9BAP1;Q32183;Q37269;Q9XQP7;Q8MCX9;E5FE88;Q6SSI3;O98549;O03042;Q8MDX6;Q31982;Q9MU99;Q5J9V6;Q5I979;A4F2T3;A1XM46;D5J718;Q9MUA2;Q9MS06;Q6U107;Q37222;O47280;O98900;Q95EY5;D6MYJ8;A5PF92;O98879;Q9GHP5;Q7YJM0;Q6L9X5;Q1KZQ0;A0PDC7;Q9BAL7;Q95CF0;Q710I7;Q5J8V0;Q9GG55;Q8MBZ1;Q6U127;Q6SSH7;A2VAU7;B9UM37;O98529;Q6VW38;Q15KB0;Q32087;O98531;Q33369;Q05579;C0J9V7;Q33598;Q5UFF3;…	14407	61	CID		52.14	0.184606		2	47		1	1523.71	-46.696	13/139	Arabidopsis_elastase_rep1.mgf
	Medium	FQGPPHGIQV	Q9SBZ1;C3S8U8;B6GUW7;Q9BAP1;Q32183;O03042;Q8MDX6;Q8WHV7;Q31982;Q9MU99;Q37170;Q5J9V6;Q5I979;Q09RH6;A4F2T3;B1PHP1;B8YHH9;Q9GE57;Q8WGV6;A1XM46;D5J718;E5FEA2;Q9MUA2;Q9MS06;Q5K3Z6;Q6U107;B0L5G2;B0YHW9;Q37154;Q9GE55;Q37222;Q9GEC4;O47280;O98900;Q8MFU7;Q8MC01;Q9GEC0;Q95EY5;D6MYJ8;Q9GDL4;Q5SGC7;Q71N71;B0YHR1;A5PF92;O98879;Q9GE66;Q9GHP5;O98832;Q7YJM0;Q6L9Y3;Q6L9X5;Q1KZQ0;A0PDC7;Q9BAL7;Q95CF0;Q710I7;Q5J8V0;…	19239	84	CID		46.74	0.652669		5	47	42	1	1079.55	-8.06007	8/98	Arabidopsis_elastase_rep1.mgf
	Low	FQGPPHGI	Q9SBZ1;C3S8U8;B6GUW7;Q32224;Q9BAP1;Q32183;Q6SSI3;D3XQ20;O98549;O03042;Q8MDX6;Q8WHV7;Q31982;Q9MU99;Q37170;Q5J9V6;Q5I979;Q09RH6;A4F2T3;B1PHP1;B8YHH9;Q9GE57;Q8WGV6;A1XM46;D5J718;E5FEA2;Q9MUA2;Q9MS06;Q5K3Z6;Q6U107;B0L5G2;B0YHW9;Q37154;Q9GE55;Q37222;Q9GEC4;O47280;O98900;Q8MFU7;Q8MC01;Q9GEC0;Q95EY5;D6MYJ8;Q9GDL4;Q5SGC7;Q71N71;B0YHR1;A5PF92;O98879;Q9GE66;Q9GHP5;O98832;Q7YJM0;Q6L9Y3;Q6L9X5;Q1KZQ0;A0PDC7;…	19775	90	CID		41.21	2.01077		3	47	50	1	852.454	20.5275	8/71	Arabidopsis_elastase_rep1.mgf
	Low	FRVTPQPGVPPEEAGA	C3S8U8;Q8WIX2;P93986;Q9BAP1;Q32183;Q9XQP7;Q8MCX9;E5FE88;Q6SSI3;O98549;O03042;Q8MDX6;Q31982;Q9MU99;Q5J9V6;Q5I979;A4F2T3;A1XM46;D5J718;Q9MUA2;Q9MS06;Q37222;O47280;O98900;Q95EY5;D6MYJ8;A5PF92;O98879;Q9GHP5;Q7YJM0;Q6L9X5;Q1KZQ0;A0PDC7;Q9BAL7;Q95CF0;Q710I7;Q5J8V0;Q8MBZ1;Q6U127;Q6SSH7;A2VAU7;B9UM37;Q6VW38;Q15KB0;O98531;Q33369;C0J9V7;Q33598;Q5UFF3;Q8MCY5;O98747;Q9TID9;Q4VI93	14257	53	CID		35.41	8.59797		3	47	49	1	1651.76	-50.6377	16/159	Arabidopsis_elastase_rep1.mgf
	Low	NMFTSIVGNVFGFKA	Q9SBZ1;C3S8U8;P94047;Q8WIX2;Q32183;Q37269;Q9XQP7;Q8HVG8;E5FE88;O98549;O03042;Q8MDX6;Q8WHV7;Q31982;Q9MU99;Q37170;Q5J9V6;Q5I979;A4F2T3;B1PHP1;B8YHH9;Q8WGV6;A1XM46;D5J718;E5FEA2;Q9MUA2;Q9MS06;Q5K3Z6;Q6U107;Q37154;O47280;O98900;Q8MFU7;Q8MC01;Q95EY5;Q9GDL4;Q71N71;A5PF92;Q9GHP5;O98832;Q6L9Y3;Q6L9X5;A0PDC7;Q95CF0;Q710I7;Q5J8V0;B7P0E8;Q9TKI3;A2VAU7;E0WEC1;Q6VW38;Q8WIB2;Q15KB0;D0F0R4;Q32087;Q3L239;C6FJU8;…	15358	68	CID		34.26	11.0807	0	1	47	37	1	1631.74	-54.2755	14/151	Arabidopsis_elastase_rep1.mgf
	Low	FRVTPQPGVPPEEAGAA	C3S8U8;Q8WIX2;P93986;Q9BAP1;Q32183;Q9XQP7;Q8MCX9;E5FE88;Q6SSI3;O98549;O03042;Q8MDX6;Q31982;Q9MU99;Q5J9V6;Q5I979;A4F2T3;A1XM46;D5J718;Q9MUA2;Q9MS06;Q37222;O47280;O98900;Q95EY5;D6MYJ8;A5PF92;O98879;Q9GHP5;Q7YJM0;Q6L9X5;Q1KZQ0;A0PDC7;Q9BAL7;Q95CF0;Q710I7;Q5J8V0;Q8MBZ1;Q6U127;Q6SSH7;A2VAU7;B9UM37;Q6VW38;Q15KB0;O98531;Q33369;C0J9V7;Q33598;Q5UFF3;Q8MCY5;O98747;Q9TID9;Q4VI93	14214	53	CID		31.75	20.7063		4	47	38	1	1722.78	-59.01	8/169	Arabidopsis_elastase_rep1.mgf
	Low	QVERDKLNKYGxPLL	Q32183;Q8MCX9;Q9GEC4;Q9GG55	8	4	CID	X12(D)	22.68	162.548		2	47	36	1	1787.83	-73.5534	7/148	Arabidopsis_elastase_rep1.mgf
	Low	VFARELGVPI	Q9SBZ1;P94047;B6GUW7;Q8WIX2;P93986;Q32224;Q32183;Q9XQP7;Q8MCX9;Q8HVG8;Q6SSI3;O98549;O03042;Q8MDX6;Q8WHV7;Q31982;Q37170;A4F2T3;B8YHH9;Q8WGV6;A1XM46;D5J718;Q6U107;Q37154;Q37222;O47280;O98900;Q8MFU7;Q8MC01;Q95EY5;D6MYJ8;Q9GDL4;Q71N71;A5PF92;O98879;Q9GHP5;O98832;Q7YJM0;Q6L9X5;Q1KZQ0;Q9GG55;Q6U127;B7P0E8;A2VAU7;E0WEC1;B9UM37;O98529;Q4VIA4;Q15KB0;Q32087;Q3L239;O98531;Q33369;Q32920;A5X4D3;C0J9V7;Q33598;…	9380	62	CID		15.98	550.642		10	46	31	1	1100.65	4.06915	6/83	Arabidopsis_elastase_rep1.mgf
Q37269	8.99	5	5	467	51.6519	6.80029	46.74	Ribulosebisphosphate carboxylase (Fragment) OS=Pandanus tectorius GN=rbcL PE=3 SV=1 - [Q37269_PANTE]
	Confidence Icon	Sequence	Protein Accessions	# Proteins	# Protein Groups	Activation Type	Modifications	IonScore	Exp Value	Δ Score	Rank	Identity High	Homology Threshold	Charge	m/z [Da]	ΔM [ppm]	Ions Matched	Spectrum File
	High	FRVTPQPGVPPEEA	C3S8U8;P94047;B6GUW7;Q8WIX2;P93986;Q9BAP1;Q32183;Q37269;Q9XQP7;Q8MCX9;E5FE88;Q6SSI3;O98549;O03042;Q8MDX6;Q31982;Q9MU99;Q5J9V6;Q5I979;A4F2T3;A1XM46;D5J718;Q9MUA2;Q9MS06;Q6U107;Q37222;O47280;O98900;Q95EY5;D6MYJ8;A5PF92;O98879;Q9GHP5;Q7YJM0;Q6L9X5;Q1KZQ0;A0PDC7;Q9BAL7;Q95CF0;Q710I7;Q5J8V0;Q9GG55;Q8MBZ1;Q6U127;Q6SSH7;A2VAU7;B9UM37;O98529;Q6VW38;Q15KB0;Q32087;O98531;Q33369;Q05579;C0J9V7;Q33598;Q5UFF3;…	14407	61	CID		52.14	0.184606		2	47		1	1523.71	-46.696	13/139	Arabidopsis_elastase_rep1.mgf
	Medium	FKGPPHGIQV	Q37269;Q9XQP7;E3WFD0	27	3	CID		46.74	0.652669	0	1	47	42	1	1079.55	-41.7684	8/98	Arabidopsis_elastase_rep1.mgf
	Low	FKGPPHGI	Q37269;Q9XQP7;E3WFD0	27	3	CID		41.21	2.01077	0	1	47	50	1	852.454	-22.1611	8/71	Arabidopsis_elastase_rep1.mgf
	Low	NMFTSIVGNVFGFKA	Q9SBZ1;C3S8U8;P94047;Q8WIX2;Q32183;Q37269;Q9XQP7;Q8HVG8;E5FE88;O98549;O03042;Q8MDX6;Q8WHV7;Q31982;Q9MU99;Q37170;Q5J9V6;Q5I979;A4F2T3;B1PHP1;B8YHH9;Q8WGV6;A1XM46;D5J718;E5FEA2;Q9MUA2;Q9MS06;Q5K3Z6;Q6U107;Q37154;O47280;O98900;Q8MFU7;Q8MC01;Q95EY5;Q9GDL4;Q71N71;A5PF92;Q9GHP5;O98832;Q6L9Y3;Q6L9X5;A0PDC7;Q95CF0;Q710I7;Q5J8V0;B7P0E8;Q9TKI3;A2VAU7;E0WEC1;Q6VW38;Q8WIB2;Q15KB0;D0F0R4;Q32087;Q3L239;C6FJU8;…	15358	68	CID		34.26	11.0807	0	1	47	37	1	1631.74	-54.2755	14/151	Arabidopsis_elastase_rep1.mgf
	Low	FRVTPQPGVPPEEAGxA	Q37269;Q6U107;Q9GG55;O98529;Q05579	35	5	CID	X16(A)	31.75	20.7063		5	47	38	1	1722.78	-59.01	8/169	Arabidopsis_elastase_rep1.mgf
Q9XQP7	11.09	7	7	469	51.879	6.53662	46.74	Ribulose-1,5-bisphosphate carboxylase, large subunit (Fragment) OS=Ixora parviflora GN=rbcL PE=3 SV=1 - [Q9XQP7_9GENT]
	Confidence Icon	Sequence	Protein Accessions	# Proteins	# Protein Groups	Activation Type	Modifications	IonScore	Exp Value	Δ Score	Rank	Identity High	Homology Threshold	Charge	m/z [Da]	ΔM [ppm]	Ions Matched	Spectrum File
	High	FRVTPQPGVPPEEA	C3S8U8;P94047;B6GUW7;Q8WIX2;P93986;Q9BAP1;Q32183;Q37269;Q9XQP7;Q8MCX9;E5FE88;Q6SSI3;O98549;O03042;Q8MDX6;Q31982;Q9MU99;Q5J9V6;Q5I979;A4F2T3;A1XM46;D5J718;Q9MUA2;Q9MS06;Q6U107;Q37222;O47280;O98900;Q95EY5;D6MYJ8;A5PF92;O98879;Q9GHP5;Q7YJM0;Q6L9X5;Q1KZQ0;A0PDC7;Q9BAL7;Q95CF0;Q710I7;Q5J8V0;Q9GG55;Q8MBZ1;Q6U127;Q6SSH7;A2VAU7;B9UM37;O98529;Q6VW38;Q15KB0;Q32087;O98531;Q33369;Q05579;C0J9V7;Q33598;Q5UFF3;…	14407	61	CID		52.14	0.184606		2	47		1	1523.71	-46.696	13/139	Arabidopsis_elastase_rep1.mgf
	Medium	FKGPPHGIQV	Q37269;Q9XQP7;E3WFD0	27	3	CID		46.74	0.652669	0	1	47	42	1	1079.55	-41.7684	8/98	Arabidopsis_elastase_rep1.mgf
	Low	FKGPPHGI	Q37269;Q9XQP7;E3WFD0	27	3	CID		41.21	2.01077	0	1	47	50	1	852.454	-22.1611	8/71	Arabidopsis_elastase_rep1.mgf
	Low	FRVTPQPGVPPEEAGA	C3S8U8;Q8WIX2;P93986;Q9BAP1;Q32183;Q9XQP7;Q8MCX9;E5FE88;Q6SSI3;O98549;O03042;Q8MDX6;Q31982;Q9MU99;Q5J9V6;Q5I979;A4F2T3;A1XM46;D5J718;Q9MUA2;Q9MS06;Q37222;O47280;O98900;Q95EY5;D6MYJ8;A5PF92;O98879;Q9GHP5;Q7YJM0;Q6L9X5;Q1KZQ0;A0PDC7;Q9BAL7;Q95CF0;Q710I7;Q5J8V0;Q8MBZ1;Q6U127;Q6SSH7;A2VAU7;B9UM37;Q6VW38;Q15KB0;O98531;Q33369;C0J9V7;Q33598;Q5UFF3;Q8MCY5;O98747;Q9TID9;Q4VI93	14257	53	CID		35.41	8.59797		3	47	49	1	1651.76	-50.6377	16/159	Arabidopsis_elastase_rep1.mgf
	Low	NMFTSIVGNVFGFKA	Q9SBZ1;C3S8U8;P94047;Q8WIX2;Q32183;Q37269;Q9XQP7;Q8HVG8;E5FE88;O98549;O03042;Q8MDX6;Q8WHV7;Q31982;Q9MU99;Q37170;Q5J9V6;Q5I979;A4F2T3;B1PHP1;B8YHH9;Q8WGV6;A1XM46;D5J718;E5FEA2;Q9MUA2;Q9MS06;Q5K3Z6;Q6U107;Q37154;O47280;O98900;Q8MFU7;Q8MC01;Q95EY5;Q9GDL4;Q71N71;A5PF92;Q9GHP5;O98832;Q6L9Y3;Q6L9X5;A0PDC7;Q95CF0;Q710I7;Q5J8V0;B7P0E8;Q9TKI3;A2VAU7;E0WEC1;Q6VW38;Q8WIB2;Q15KB0;D0F0R4;Q32087;Q3L239;C6FJU8;…	15358	68	CID		34.26	11.0807	0	1	47	37	1	1631.74	-54.2755	14/151	Arabidopsis_elastase_rep1.mgf
	Low	FRVTPQPGVPPEEAGAA	C3S8U8;Q8WIX2;P93986;Q9BAP1;Q32183;Q9XQP7;Q8MCX9;E5FE88;Q6SSI3;O98549;O03042;Q8MDX6;Q31982;Q9MU99;Q5J9V6;Q5I979;A4F2T3;A1XM46;D5J718;Q9MUA2;Q9MS06;Q37222;O47280;O98900;Q95EY5;D6MYJ8;A5PF92;O98879;Q9GHP5;Q7YJM0;Q6L9X5;Q1KZQ0;A0PDC7;Q9BAL7;Q95CF0;Q710I7;Q5J8V0;Q8MBZ1;Q6U127;Q6SSH7;A2VAU7;B9UM37;Q6VW38;Q15KB0;O98531;Q33369;C0J9V7;Q33598;Q5UFF3;Q8MCY5;O98747;Q9TID9;Q4VI93	14214	53	CID		31.75	20.7063		4	47	38	1	1722.78	-59.01	8/169	Arabidopsis_elastase_rep1.mgf
	Low	VFARELGVPI	Q9SBZ1;P94047;B6GUW7;Q8WIX2;P93986;Q32224;Q32183;Q9XQP7;Q8MCX9;Q8HVG8;Q6SSI3;O98549;O03042;Q8MDX6;Q8WHV7;Q31982;Q37170;A4F2T3;B8YHH9;Q8WGV6;A1XM46;D5J718;Q6U107;Q37154;Q37222;O47280;O98900;Q8MFU7;Q8MC01;Q95EY5;D6MYJ8;Q9GDL4;Q71N71;A5PF92;O98879;Q9GHP5;O98832;Q7YJM0;Q6L9X5;Q1KZQ0;Q9GG55;Q6U127;B7P0E8;A2VAU7;E0WEC1;B9UM37;O98529;Q4VIA4;Q15KB0;Q32087;Q3L239;O98531;Q33369;Q32920;A5X4D3;C0J9V7;Q33598;…	9380	62	CID		15.98	550.642		10	46	31	1	1100.65	4.06915	6/83	Arabidopsis_elastase_rep1.mgf
E3WFD0	7.71	3	3	402	44.3532	6.59521	46.74	Ribulose-1,5-bisphosphate carboxylase/oxygenase large subunit (Fragment) OS=Didymoglossum motleyi GN=rbcL PE=4 SV=1 - [E3WFD0_9TRAC]
	Confidence Icon	Sequence	Protein Accessions	# Proteins	# Protein Groups	Activation Type	Modifications	IonScore	Exp Value	Δ Score	Rank	Identity High	Homology Threshold	Charge	m/z [Da]	ΔM [ppm]	Ions Matched	Spectrum File
	Medium	FKGPPHGIQV	Q37269;Q9XQP7;E3WFD0	27	3	CID		46.74	0.652669	0	1	47	42	1	1079.55	-41.7684	8/98	Arabidopsis_elastase_rep1.mgf
	Low	FKGPPHGI	Q37269;Q9XQP7;E3WFD0	27	3	CID		41.21	2.01077	0	1	47	50	1	852.454	-22.1611	8/71	Arabidopsis_elastase_rep1.mgf
	Low	LAAFRMTPQPGVPPEEAGAAV	E3WFD0;A7VJY7;D3XQ20;Q09RH6;Q9GE57;B0L5G2;Q9GDL4;Q9GHH7;A5H757;Q9GE68;D2T1D8;Q1A5T8;B0F7Q0;P43229;Q33385	1323	15	CID		14.4	1165.85		7	48	32	1	2109.03	-25.8277	5/203	Arabidopsis_elastase_rep1.mgf
Q8MCX9	11.14	8	7	449	49.9289	7.04932	46.74	Ribulose-1,5-bisphosphate carboxylase large subunit (Fragment) OS=Kayea stylosa GN=rbcL PE=3 SV=2 - [Q8MCX9_9ROSI]
	Confidence Icon	Sequence	Protein Accessions	# Proteins	# Protein Groups	Activation Type	Modifications	IonScore	Exp Value	Δ Score	Rank	Identity High	Homology Threshold	Charge	m/z [Da]	ΔM [ppm]	Ions Matched	Spectrum File
	High	FRVTPQPGVPPEEA	C3S8U8;P94047;B6GUW7;Q8WIX2;P93986;Q9BAP1;Q32183;Q37269;Q9XQP7;Q8MCX9;E5FE88;Q6SSI3;O98549;O03042;Q8MDX6;Q31982;Q9MU99;Q5J9V6;Q5I979;A4F2T3;A1XM46;D5J718;Q9MUA2;Q9MS06;Q6U107;Q37222;O47280;O98900;Q95EY5;D6MYJ8;A5PF92;O98879;Q9GHP5;Q7YJM0;Q6L9X5;Q1KZQ0;A0PDC7;Q9BAL7;Q95CF0;Q710I7;Q5J8V0;Q9GG55;Q8MBZ1;Q6U127;Q6SSH7;A2VAU7;B9UM37;O98529;Q6VW38;Q15KB0;Q32087;O98531;Q33369;Q05579;C0J9V7;Q33598;Q5UFF3;…	14407	61	CID		52.14	0.184606		2	47		1	1523.71	-46.696	13/139	Arabidopsis_elastase_rep1.mgf
	Medium	FxGPPHGIQV	Q8MCX9;A7VJY7;Q8HVG8;Q6YLP8;E5FE88	16	5	CID	X2(K)	46.74	0.652669		2	47	42	1	1079.55	-41.7684	8/84	Arabidopsis_elastase_rep1.mgf
	Low	FxGPPHGI	Q8MCX9;A7VJY7;Q8HVG8;Q6YLP8;E5FE88	17	5	CID	X2(K)	41.21	2.01077		2	47	50	1	852.454	-22.1611	8/74	Arabidopsis_elastase_rep1.mgf
	Low	FxGPPHGI	Q8MCX9;A7VJY7;Q8HVG8;Q6YLP8;E5FE88	17	5	CID	X2(Q)	41.21	2.01077		9	47	50	1	852.454	20.5275	8/74	Arabidopsis_elastase_rep1.mgf
	Low	FRVTPQPGVPPEEAGA	C3S8U8;Q8WIX2;P93986;Q9BAP1;Q32183;Q9XQP7;Q8MCX9;E5FE88;Q6SSI3;O98549;O03042;Q8MDX6;Q31982;Q9MU99;Q5J9V6;Q5I979;A4F2T3;A1XM46;D5J718;Q9MUA2;Q9MS06;Q37222;O47280;O98900;Q95EY5;D6MYJ8;A5PF92;O98879;Q9GHP5;Q7YJM0;Q6L9X5;Q1KZQ0;A0PDC7;Q9BAL7;Q95CF0;Q710I7;Q5J8V0;Q8MBZ1;Q6U127;Q6SSH7;A2VAU7;B9UM37;Q6VW38;Q15KB0;O98531;Q33369;C0J9V7;Q33598;Q5UFF3;Q8MCY5;O98747;Q9TID9;Q4VI93	14257	53	CID		35.41	8.59797		3	47	49	1	1651.76	-50.6377	16/159	Arabidopsis_elastase_rep1.mgf
	Low	FRVTPQPGVPPEEAGAA	C3S8U8;Q8WIX2;P93986;Q9BAP1;Q32183;Q9XQP7;Q8MCX9;E5FE88;Q6SSI3;O98549;O03042;Q8MDX6;Q31982;Q9MU99;Q5J9V6;Q5I979;A4F2T3;A1XM46;D5J718;Q9MUA2;Q9MS06;Q37222;O47280;O98900;Q95EY5;D6MYJ8;A5PF92;O98879;Q9GHP5;Q7YJM0;Q6L9X5;Q1KZQ0;A0PDC7;Q9BAL7;Q95CF0;Q710I7;Q5J8V0;Q8MBZ1;Q6U127;Q6SSH7;A2VAU7;B9UM37;Q6VW38;Q15KB0;O98531;Q33369;C0J9V7;Q33598;Q5UFF3;Q8MCY5;O98747;Q9TID9;Q4VI93	14214	53	CID		31.75	20.7063		4	47	38	1	1722.78	-59.01	8/169	Arabidopsis_elastase_rep1.mgf
	Low	QVERDKLNKYGxPLL	Q32183;Q8MCX9;Q9GEC4;Q9GG55	8	4	CID	X12(D)	22.68	162.548		2	47	36	1	1787.83	-73.5534	7/148	Arabidopsis_elastase_rep1.mgf
	Low	VFARELGVPI	Q9SBZ1;P94047;B6GUW7;Q8WIX2;P93986;Q32224;Q32183;Q9XQP7;Q8MCX9;Q8HVG8;Q6SSI3;O98549;O03042;Q8MDX6;Q8WHV7;Q31982;Q37170;A4F2T3;B8YHH9;Q8WGV6;A1XM46;D5J718;Q6U107;Q37154;Q37222;O47280;O98900;Q8MFU7;Q8MC01;Q95EY5;D6MYJ8;Q9GDL4;Q71N71;A5PF92;O98879;Q9GHP5;O98832;Q7YJM0;Q6L9X5;Q1KZQ0;Q9GG55;Q6U127;B7P0E8;A2VAU7;E0WEC1;B9UM37;O98529;Q4VIA4;Q15KB0;Q32087;Q3L239;O98531;Q33369;Q32920;A5X4D3;C0J9V7;Q33598;…	9380	62	CID		15.98	550.642		10	46	31	1	1100.65	4.06915	6/83	Arabidopsis_elastase_rep1.mgf
A7VJY7	7.71	4	3	402	44.3301	6.48096	46.74	Large subunit of ribulose-1,5-bisphosphate carboxylase/oxygenase (Fragment) OS=Didymoglossum liberiense GN=rbcL PE=4 SV=1 - [A7VJY7_9TRAC]
	Confidence Icon	Sequence	Protein Accessions	# Proteins	# Protein Groups	Activation Type	Modifications	IonScore	Exp Value	Δ Score	Rank	Identity High	Homology Threshold	Charge	m/z [Da]	ΔM [ppm]	Ions Matched	Spectrum File
	Medium	FxGPPHGIQV	Q8MCX9;A7VJY7;Q8HVG8;Q6YLP8;E5FE88	16	5	CID	X2(K)	46.74	0.652669		2	47	42	1	1079.55	-41.7684	8/84	Arabidopsis_elastase_rep1.mgf
	Low	FxGPPHGI	Q8MCX9;A7VJY7;Q8HVG8;Q6YLP8;E5FE88	17	5	CID	X2(K)	41.21	2.01077		2	47	50	1	852.454	-22.1611	8/74	Arabidopsis_elastase_rep1.mgf
	Low	FxGPPHGI	Q8MCX9;A7VJY7;Q8HVG8;Q6YLP8;E5FE88	17	5	CID	X2(Q)	41.21	2.01077		9	47	50	1	852.454	20.5275	8/74	Arabidopsis_elastase_rep1.mgf
	Low	LAAFRMTPQPGVPPEEAGAAV	E3WFD0;A7VJY7;D3XQ20;Q09RH6;Q9GE57;B0L5G2;Q9GDL4;Q9GHH7;A5H757;Q9GE68;D2T1D8;Q1A5T8;B0F7Q0;P43229;Q33385	1323	15	CID		14.4	1165.85		7	48	32	1	2109.03	-25.8277	5/203	Arabidopsis_elastase_rep1.mgf
Q8HVG8	7.76	5	4	451	49.6857	6.63916	46.74	Ribulose 1,5-bisphosphate carboxylase large subunit (Fragment) OS=Encephalartos arenarius GN=rbcL PE=3 SV=1 - [Q8HVG8_ENCAR]
	Confidence Icon	Sequence	Protein Accessions	# Proteins	# Protein Groups	Activation Type	Modifications	IonScore	Exp Value	Δ Score	Rank	Identity High	Homology Threshold	Charge	m/z [Da]	ΔM [ppm]	Ions Matched	Spectrum File
	Medium	FxGPPHGIQV	Q8MCX9;A7VJY7;Q8HVG8;Q6YLP8;E5FE88	16	5	CID	X2(K)	46.74	0.652669		2	47	42	1	1079.55	-41.7684	8/84	Arabidopsis_elastase_rep1.mgf
	Low	FxGPPHGI	Q8MCX9;A7VJY7;Q8HVG8;Q6YLP8;E5FE88	17	5	CID	X2(K)	41.21	2.01077		2	47	50	1	852.454	-22.1611	8/74	Arabidopsis_elastase_rep1.mgf
	Low	FxGPPHGI	Q8MCX9;A7VJY7;Q8HVG8;Q6YLP8;E5FE88	17	5	CID	X2(Q)	41.21	2.01077		9	47	50	1	852.454	20.5275	8/74	Arabidopsis_elastase_rep1.mgf
	Low	NMFTSIVGNVFGFKA	Q9SBZ1;C3S8U8;P94047;Q8WIX2;Q32183;Q37269;Q9XQP7;Q8HVG8;E5FE88;O98549;O03042;Q8MDX6;Q8WHV7;Q31982;Q9MU99;Q37170;Q5J9V6;Q5I979;A4F2T3;B1PHP1;B8YHH9;Q8WGV6;A1XM46;D5J718;E5FEA2;Q9MUA2;Q9MS06;Q5K3Z6;Q6U107;Q37154;O47280;O98900;Q8MFU7;Q8MC01;Q95EY5;Q9GDL4;Q71N71;A5PF92;Q9GHP5;O98832;Q6L9Y3;Q6L9X5;A0PDC7;Q95CF0;Q710I7;Q5J8V0;B7P0E8;Q9TKI3;A2VAU7;E0WEC1;Q6VW38;Q8WIB2;Q15KB0;D0F0R4;Q32087;Q3L239;C6FJU8;…	15358	68	CID		34.26	11.0807	0	1	47	37	1	1631.74	-54.2755	14/151	Arabidopsis_elastase_rep1.mgf
	Low	VFARELGVPI	Q9SBZ1;P94047;B6GUW7;Q8WIX2;P93986;Q32224;Q32183;Q9XQP7;Q8MCX9;Q8HVG8;Q6SSI3;O98549;O03042;Q8MDX6;Q8WHV7;Q31982;Q37170;A4F2T3;B8YHH9;Q8WGV6;A1XM46;D5J718;Q6U107;Q37154;Q37222;O47280;O98900;Q8MFU7;Q8MC01;Q95EY5;D6MYJ8;Q9GDL4;Q71N71;A5PF92;O98879;Q9GHP5;O98832;Q7YJM0;Q6L9X5;Q1KZQ0;Q9GG55;Q6U127;B7P0E8;A2VAU7;E0WEC1;B9UM37;O98529;Q4VIA4;Q15KB0;Q32087;Q3L239;O98531;Q33369;Q32920;A5X4D3;C0J9V7;Q33598;…	9380	62	CID		15.98	550.642		10	46	31	1	1100.65	4.06915	6/83	Arabidopsis_elastase_rep1.mgf
Q6YLP8	8.45	4	3	367	40.8039	6.80029	46.74	Ribulose 1,5-bisphosphate carboxylase/oxygenase (Fragment) OS=Pogonatum nipponicum GN=rbcL PE=4 SV=1 - [Q6YLP8_9BRYO]
	Confidence Icon	Sequence	Protein Accessions	# Proteins	# Protein Groups	Activation Type	Modifications	IonScore	Exp Value	Δ Score	Rank	Identity High	Homology Threshold	Charge	m/z [Da]	ΔM [ppm]	Ions Matched	Spectrum File
	Medium	FxGPPHGIQV	Q8MCX9;A7VJY7;Q8HVG8;Q6YLP8;E5FE88	16	5	CID	X2(K)	46.74	0.652669		2	47	42	1	1079.55	-41.7684	8/84	Arabidopsis_elastase_rep1.mgf
	Low	FxGPPHGI	Q8MCX9;A7VJY7;Q8HVG8;Q6YLP8;E5FE88	17	5	CID	X2(K)	41.21	2.01077		2	47	50	1	852.454	-22.1611	8/74	Arabidopsis_elastase_rep1.mgf
	Low	FxGPPHGI	Q8MCX9;A7VJY7;Q8HVG8;Q6YLP8;E5FE88	17	5	CID	X2(Q)	41.21	2.01077		9	47	50	1	852.454	20.5275	8/74	Arabidopsis_elastase_rep1.mgf
	Low	LAAFRMTPQPGVPPEExGAAV	Q6YLP8;Q9GE55	2	2	CID	X17(A)	14.4	1165.85		9	48	32	1	2109.03	-25.8277	5/203	Arabidopsis_elastase_rep1.mgf
E5FE88	29.58	7	6	142	15.9	5.2876	46.74	Ribulose-1,5-bisphosphate/carboxylase large subunit (Fragment) OS=Cestrum macrophyllum GN=rbcL PE=4 SV=1 - [E5FE88_9SOLA]
	Confidence Icon	Sequence	Protein Accessions	# Proteins	# Protein Groups	Activation Type	Modifications	IonScore	Exp Value	Δ Score	Rank	Identity High	Homology Threshold	Charge	m/z [Da]	ΔM [ppm]	Ions Matched	Spectrum File
	High	FRVTPQPGVPPEEA	C3S8U8;P94047;B6GUW7;Q8WIX2;P93986;Q9BAP1;Q32183;Q37269;Q9XQP7;Q8MCX9;E5FE88;Q6SSI3;O98549;O03042;Q8MDX6;Q31982;Q9MU99;Q5J9V6;Q5I979;A4F2T3;A1XM46;D5J718;Q9MUA2;Q9MS06;Q6U107;Q37222;O47280;O98900;Q95EY5;D6MYJ8;A5PF92;O98879;Q9GHP5;Q7YJM0;Q6L9X5;Q1KZQ0;A0PDC7;Q9BAL7;Q95CF0;Q710I7;Q5J8V0;Q9GG55;Q8MBZ1;Q6U127;Q6SSH7;A2VAU7;B9UM37;O98529;Q6VW38;Q15KB0;Q32087;O98531;Q33369;Q05579;C0J9V7;Q33598;Q5UFF3;…	14407	61	CID		52.14	0.184606		2	47		1	1523.71	-46.696	13/139	Arabidopsis_elastase_rep1.mgf
	Medium	FxGPPHGIQV	Q8MCX9;A7VJY7;Q8HVG8;Q6YLP8;E5FE88	16	5	CID	X2(K)	46.74	0.652669		2	47	42	1	1079.55	-41.7684	8/84	Arabidopsis_elastase_rep1.mgf
	Low	FxGPPHGI	Q8MCX9;A7VJY7;Q8HVG8;Q6YLP8;E5FE88	17	5	CID	X2(K)	41.21	2.01077		2	47	50	1	852.454	-22.1611	8/74	Arabidopsis_elastase_rep1.mgf
	Low	FxGPPHGI	Q8MCX9;A7VJY7;Q8HVG8;Q6YLP8;E5FE88	17	5	CID	X2(Q)	41.21	2.01077		9	47	50	1	852.454	20.5275	8/74	Arabidopsis_elastase_rep1.mgf
	Low	FRVTPQPGVPPEEAGA	C3S8U8;Q8WIX2;P93986;Q9BAP1;Q32183;Q9XQP7;Q8MCX9;E5FE88;Q6SSI3;O98549;O03042;Q8MDX6;Q31982;Q9MU99;Q5J9V6;Q5I979;A4F2T3;A1XM46;D5J718;Q9MUA2;Q9MS06;Q37222;O47280;O98900;Q95EY5;D6MYJ8;A5PF92;O98879;Q9GHP5;Q7YJM0;Q6L9X5;Q1KZQ0;A0PDC7;Q9BAL7;Q95CF0;Q710I7;Q5J8V0;Q8MBZ1;Q6U127;Q6SSH7;A2VAU7;B9UM37;Q6VW38;Q15KB0;O98531;Q33369;C0J9V7;Q33598;Q5UFF3;Q8MCY5;O98747;Q9TID9;Q4VI93	14257	53	CID		35.41	8.59797		3	47	49	1	1651.76	-50.6377	16/159	Arabidopsis_elastase_rep1.mgf
	Low	NMFTSIVGNVFGFKA	Q9SBZ1;C3S8U8;P94047;Q8WIX2;Q32183;Q37269;Q9XQP7;Q8HVG8;E5FE88;O98549;O03042;Q8MDX6;Q8WHV7;Q31982;Q9MU99;Q37170;Q5J9V6;Q5I979;A4F2T3;B1PHP1;B8YHH9;Q8WGV6;A1XM46;D5J718;E5FEA2;Q9MUA2;Q9MS06;Q5K3Z6;Q6U107;Q37154;O47280;O98900;Q8MFU7;Q8MC01;Q95EY5;Q9GDL4;Q71N71;A5PF92;Q9GHP5;O98832;Q6L9Y3;Q6L9X5;A0PDC7;Q95CF0;Q710I7;Q5J8V0;B7P0E8;Q9TKI3;A2VAU7;E0WEC1;Q6VW38;Q8WIB2;Q15KB0;D0F0R4;Q32087;Q3L239;C6FJU8;…	15358	68	CID		34.26	11.0807	0	1	47	37	1	1631.74	-54.2755	14/151	Arabidopsis_elastase_rep1.mgf
	Low	FRVTPQPGVPPEEAGAA	C3S8U8;Q8WIX2;P93986;Q9BAP1;Q32183;Q9XQP7;Q8MCX9;E5FE88;Q6SSI3;O98549;O03042;Q8MDX6;Q31982;Q9MU99;Q5J9V6;Q5I979;A4F2T3;A1XM46;D5J718;Q9MUA2;Q9MS06;Q37222;O47280;O98900;Q95EY5;D6MYJ8;A5PF92;O98879;Q9GHP5;Q7YJM0;Q6L9X5;Q1KZQ0;A0PDC7;Q9BAL7;Q95CF0;Q710I7;Q5J8V0;Q8MBZ1;Q6U127;Q6SSH7;A2VAU7;B9UM37;Q6VW38;Q15KB0;O98531;Q33369;C0J9V7;Q33598;Q5UFF3;Q8MCY5;O98747;Q9TID9;Q4VI93	14214	53	CID		31.75	20.7063		4	47	38	1	1722.78	-59.01	8/169	Arabidopsis_elastase_rep1.mgf
Q6SSI3	8.73	6	6	424	47.1127	7.02002	46.74	Ribulose-1,5-bisphosphate carboxylase/oxygenase large subunit (Fragment) OS=Amentotaxus yunnanensis GN=rbcL PE=4 SV=1 - [Q6SSI3_9CONI]
	Confidence Icon	Sequence	Protein Accessions	# Proteins	# Protein Groups	Activation Type	Modifications	IonScore	Exp Value	Δ Score	Rank	Identity High	Homology Threshold	Charge	m/z [Da]	ΔM [ppm]	Ions Matched	Spectrum File
	High	FRVTPQPGVPPEEA	C3S8U8;P94047;B6GUW7;Q8WIX2;P93986;Q9BAP1;Q32183;Q37269;Q9XQP7;Q8MCX9;E5FE88;Q6SSI3;O98549;O03042;Q8MDX6;Q31982;Q9MU99;Q5J9V6;Q5I979;A4F2T3;A1XM46;D5J718;Q9MUA2;Q9MS06;Q6U107;Q37222;O47280;O98900;Q95EY5;D6MYJ8;A5PF92;O98879;Q9GHP5;Q7YJM0;Q6L9X5;Q1KZQ0;A0PDC7;Q9BAL7;Q95CF0;Q710I7;Q5J8V0;Q9GG55;Q8MBZ1;Q6U127;Q6SSH7;A2VAU7;B9UM37;O98529;Q6VW38;Q15KB0;Q32087;O98531;Q33369;Q05579;C0J9V7;Q33598;Q5UFF3;…	14407	61	CID		52.14	0.184606		2	47		1	1523.71	-46.696	13/139	Arabidopsis_elastase_rep1.mgf
	Medium	FQGPPHGIKV	Q6SSI3	1	1	CID		46.74	0.652669		3	47	42	1	1079.55	-41.7684	8/98	Arabidopsis_elastase_rep1.mgf
	Low	FQGPPHGI	Q9SBZ1;C3S8U8;B6GUW7;Q32224;Q9BAP1;Q32183;Q6SSI3;D3XQ20;O98549;O03042;Q8MDX6;Q8WHV7;Q31982;Q9MU99;Q37170;Q5J9V6;Q5I979;Q09RH6;A4F2T3;B1PHP1;B8YHH9;Q9GE57;Q8WGV6;A1XM46;D5J718;E5FEA2;Q9MUA2;Q9MS06;Q5K3Z6;Q6U107;B0L5G2;B0YHW9;Q37154;Q9GE55;Q37222;Q9GEC4;O47280;O98900;Q8MFU7;Q8MC01;Q9GEC0;Q95EY5;D6MYJ8;Q9GDL4;Q5SGC7;Q71N71;B0YHR1;A5PF92;O98879;Q9GE66;Q9GHP5;O98832;Q7YJM0;Q6L9Y3;Q6L9X5;Q1KZQ0;A0PDC7;…	19775	90	CID		41.21	2.01077		3	47	50	1	852.454	20.5275	8/71	Arabidopsis_elastase_rep1.mgf
	Low	FRVTPQPGVPPEEAGA	C3S8U8;Q8WIX2;P93986;Q9BAP1;Q32183;Q9XQP7;Q8MCX9;E5FE88;Q6SSI3;O98549;O03042;Q8MDX6;Q31982;Q9MU99;Q5J9V6;Q5I979;A4F2T3;A1XM46;D5J718;Q9MUA2;Q9MS06;Q37222;O47280;O98900;Q95EY5;D6MYJ8;A5PF92;O98879;Q9GHP5;Q7YJM0;Q6L9X5;Q1KZQ0;A0PDC7;Q9BAL7;Q95CF0;Q710I7;Q5J8V0;Q8MBZ1;Q6U127;Q6SSH7;A2VAU7;B9UM37;Q6VW38;Q15KB0;O98531;Q33369;C0J9V7;Q33598;Q5UFF3;Q8MCY5;O98747;Q9TID9;Q4VI93	14257	53	CID		35.41	8.59797		3	47	49	1	1651.76	-50.6377	16/159	Arabidopsis_elastase_rep1.mgf
	Low	FRVTPQPGVPPEEAGAA	C3S8U8;Q8WIX2;P93986;Q9BAP1;Q32183;Q9XQP7;Q8MCX9;E5FE88;Q6SSI3;O98549;O03042;Q8MDX6;Q31982;Q9MU99;Q5J9V6;Q5I979;A4F2T3;A1XM46;D5J718;Q9MUA2;Q9MS06;Q37222;O47280;O98900;Q95EY5;D6MYJ8;A5PF92;O98879;Q9GHP5;Q7YJM0;Q6L9X5;Q1KZQ0;A0PDC7;Q9BAL7;Q95CF0;Q710I7;Q5J8V0;Q8MBZ1;Q6U127;Q6SSH7;A2VAU7;B9UM37;Q6VW38;Q15KB0;O98531;Q33369;C0J9V7;Q33598;Q5UFF3;Q8MCY5;O98747;Q9TID9;Q4VI93	14214	53	CID		31.75	20.7063		4	47	38	1	1722.78	-59.01	8/169	Arabidopsis_elastase_rep1.mgf
	Low	VFARELGVPI	Q9SBZ1;P94047;B6GUW7;Q8WIX2;P93986;Q32224;Q32183;Q9XQP7;Q8MCX9;Q8HVG8;Q6SSI3;O98549;O03042;Q8MDX6;Q8WHV7;Q31982;Q37170;A4F2T3;B8YHH9;Q8WGV6;A1XM46;D5J718;Q6U107;Q37154;Q37222;O47280;O98900;Q8MFU7;Q8MC01;Q95EY5;D6MYJ8;Q9GDL4;Q71N71;A5PF92;O98879;Q9GHP5;O98832;Q7YJM0;Q6L9X5;Q1KZQ0;Q9GG55;Q6U127;B7P0E8;A2VAU7;E0WEC1;B9UM37;O98529;Q4VIA4;Q15KB0;Q32087;Q3L239;O98531;Q33369;Q32920;A5X4D3;C0J9V7;Q33598;…	9380	62	CID		15.98	550.642		10	46	31	1	1100.65	4.06915	6/83	Arabidopsis_elastase_rep1.mgf
D3XQ20	21.99	4	3	141	15.7088	4.7417	46.74	Ribulose-1,5-bisphosphate carboxylase/oxygenase large subunit (Fragment) OS=Dicranum polysetum GN=rbcL PE=4 SV=1 - [D3XQ20_9BRYO]
	Confidence Icon	Sequence	Protein Accessions	# Proteins	# Protein Groups	Activation Type	Modifications	IonScore	Exp Value	Δ Score	Rank	Identity High	Homology Threshold	Charge	m/z [Da]	ΔM [ppm]	Ions Matched	Spectrum File
	Medium	FQGPPHGIxV	D3XQ20;O98549	9	2	CID	X9(K)	46.74	0.652669		4	47	42	1	1079.55	-41.7684	8/91	Arabidopsis_elastase_rep1.mgf
	Medium	FQGPPHGIxV	D3XQ20;O98549	9	2	CID	X9(Q)	46.74	0.652669		6	47	42	1	1079.55	-8.06007	8/91	Arabidopsis_elastase_rep1.mgf
	Low	FQGPPHGI	Q9SBZ1;C3S8U8;B6GUW7;Q32224;Q9BAP1;Q32183;Q6SSI3;D3XQ20;O98549;O03042;Q8MDX6;Q8WHV7;Q31982;Q9MU99;Q37170;Q5J9V6;Q5I979;Q09RH6;A4F2T3;B1PHP1;B8YHH9;Q9GE57;Q8WGV6;A1XM46;D5J718;E5FEA2;Q9MUA2;Q9MS06;Q5K3Z6;Q6U107;B0L5G2;B0YHW9;Q37154;Q9GE55;Q37222;Q9GEC4;O47280;O98900;Q8MFU7;Q8MC01;Q9GEC0;Q95EY5;D6MYJ8;Q9GDL4;Q5SGC7;Q71N71;B0YHR1;A5PF92;O98879;Q9GE66;Q9GHP5;O98832;Q7YJM0;Q6L9Y3;Q6L9X5;Q1KZQ0;A0PDC7;…	19775	90	CID		41.21	2.01077		3	47	50	1	852.454	20.5275	8/71	Arabidopsis_elastase_rep1.mgf
	Low	LAAFRMTPQPGVPPEEAGAAV	E3WFD0;A7VJY7;D3XQ20;Q09RH6;Q9GE57;B0L5G2;Q9GDL4;Q9GHH7;A5H757;Q9GE68;D2T1D8;Q1A5T8;B0F7Q0;P43229;Q33385	1323	15	CID		14.4	1165.85		7	48	32	1	2109.03	-25.8277	5/203	Arabidopsis_elastase_rep1.mgf
O98549	11.58	8	7	449	49.6769	6.72705	46.74	Ribulose 1,5-bisphosphate carboxylase (Fragment) OS=Casimiroa edulis GN=rbcL PE=3 SV=1 - [O98549_CASED]
	Confidence Icon	Sequence	Protein Accessions	# Proteins	# Protein Groups	Activation Type	Modifications	IonScore	Exp Value	Δ Score	Rank	Identity High	Homology Threshold	Charge	m/z [Da]	ΔM [ppm]	Ions Matched	Spectrum File
	High	FRVTPQPGVPPEEA	C3S8U8;P94047;B6GUW7;Q8WIX2;P93986;Q9BAP1;Q32183;Q37269;Q9XQP7;Q8MCX9;E5FE88;Q6SSI3;O98549;O03042;Q8MDX6;Q31982;Q9MU99;Q5J9V6;Q5I979;A4F2T3;A1XM46;D5J718;Q9MUA2;Q9MS06;Q6U107;Q37222;O47280;O98900;Q95EY5;D6MYJ8;A5PF92;O98879;Q9GHP5;Q7YJM0;Q6L9X5;Q1KZQ0;A0PDC7;Q9BAL7;Q95CF0;Q710I7;Q5J8V0;Q9GG55;Q8MBZ1;Q6U127;Q6SSH7;A2VAU7;B9UM37;O98529;Q6VW38;Q15KB0;Q32087;O98531;Q33369;Q05579;C0J9V7;Q33598;Q5UFF3;…	14407	61	CID		52.14	0.184606		2	47		1	1523.71	-46.696	13/139	Arabidopsis_elastase_rep1.mgf
	Medium	FQGPPHGIxV	D3XQ20;O98549	9	2	CID	X9(K)	46.74	0.652669		4	47	42	1	1079.55	-41.7684	8/91	Arabidopsis_elastase_rep1.mgf
	Medium	FQGPPHGIxV	D3XQ20;O98549	9	2	CID	X9(Q)	46.74	0.652669		6	47	42	1	1079.55	-8.06007	8/91	Arabidopsis_elastase_rep1.mgf
	Low	FQGPPHGI	Q9SBZ1;C3S8U8;B6GUW7;Q32224;Q9BAP1;Q32183;Q6SSI3;D3XQ20;O98549;O03042;Q8MDX6;Q8WHV7;Q31982;Q9MU99;Q37170;Q5J9V6;Q5I979;Q09RH6;A4F2T3;B1PHP1;B8YHH9;Q9GE57;Q8WGV6;A1XM46;D5J718;E5FEA2;Q9MUA2;Q9MS06;Q5K3Z6;Q6U107;B0L5G2;B0YHW9;Q37154;Q9GE55;Q37222;Q9GEC4;O47280;O98900;Q8MFU7;Q8MC01;Q9GEC0;Q95EY5;D6MYJ8;Q9GDL4;Q5SGC7;Q71N71;B0YHR1;A5PF92;O98879;Q9GE66;Q9GHP5;O98832;Q7YJM0;Q6L9Y3;Q6L9X5;Q1KZQ0;A0PDC7;…	19775	90	CID		41.21	2.01077		3	47	50	1	852.454	20.5275	8/71	Arabidopsis_elastase_rep1.mgf
	Low	FRVTPQPGVPPEEAGA	C3S8U8;Q8WIX2;P93986;Q9BAP1;Q32183;Q9XQP7;Q8MCX9;E5FE88;Q6SSI3;O98549;O03042;Q8MDX6;Q31982;Q9MU99;Q5J9V6;Q5I979;A4F2T3;A1XM46;D5J718;Q9MUA2;Q9MS06;Q37222;O47280;O98900;Q95EY5;D6MYJ8;A5PF92;O98879;Q9GHP5;Q7YJM0;Q6L9X5;Q1KZQ0;A0PDC7;Q9BAL7;Q95CF0;Q710I7;Q5J8V0;Q8MBZ1;Q6U127;Q6SSH7;A2VAU7;B9UM37;Q6VW38;Q15KB0;O98531;Q33369;C0J9V7;Q33598;Q5UFF3;Q8MCY5;O98747;Q9TID9;Q4VI93	14257	53	CID		35.41	8.59797		3	47	49	1	1651.76	-50.6377	16/159	Arabidopsis_elastase_rep1.mgf
	Low	NMFTSIVGNVFGFKA	Q9SBZ1;C3S8U8;P94047;Q8WIX2;Q32183;Q37269;Q9XQP7;Q8HVG8;E5FE88;O98549;O03042;Q8MDX6;Q8WHV7;Q31982;Q9MU99;Q37170;Q5J9V6;Q5I979;A4F2T3;B1PHP1;B8YHH9;Q8WGV6;A1XM46;D5J718;E5FEA2;Q9MUA2;Q9MS06;Q5K3Z6;Q6U107;Q37154;O47280;O98900;Q8MFU7;Q8MC01;Q95EY5;Q9GDL4;Q71N71;A5PF92;Q9GHP5;O98832;Q6L9Y3;Q6L9X5;A0PDC7;Q95CF0;Q710I7;Q5J8V0;B7P0E8;Q9TKI3;A2VAU7;E0WEC1;Q6VW38;Q8WIB2;Q15KB0;D0F0R4;Q32087;Q3L239;C6FJU8;…	15358	68	CID		34.26	11.0807	0	1	47	37	1	1631.74	-54.2755	14/151	Arabidopsis_elastase_rep1.mgf
	Low	FRVTPQPGVPPEEAGAA	C3S8U8;Q8WIX2;P93986;Q9BAP1;Q32183;Q9XQP7;Q8MCX9;E5FE88;Q6SSI3;O98549;O03042;Q8MDX6;Q31982;Q9MU99;Q5J9V6;Q5I979;A4F2T3;A1XM46;D5J718;Q9MUA2;Q9MS06;Q37222;O47280;O98900;Q95EY5;D6MYJ8;A5PF92;O98879;Q9GHP5;Q7YJM0;Q6L9X5;Q1KZQ0;A0PDC7;Q9BAL7;Q95CF0;Q710I7;Q5J8V0;Q8MBZ1;Q6U127;Q6SSH7;A2VAU7;B9UM37;Q6VW38;Q15KB0;O98531;Q33369;C0J9V7;Q33598;Q5UFF3;Q8MCY5;O98747;Q9TID9;Q4VI93	14214	53	CID		31.75	20.7063		4	47	38	1	1722.78	-59.01	8/169	Arabidopsis_elastase_rep1.mgf
	Low	VFARELGVPI	Q9SBZ1;P94047;B6GUW7;Q8WIX2;P93986;Q32224;Q32183;Q9XQP7;Q8MCX9;Q8HVG8;Q6SSI3;O98549;O03042;Q8MDX6;Q8WHV7;Q31982;Q37170;A4F2T3;B8YHH9;Q8WGV6;A1XM46;D5J718;Q6U107;Q37154;Q37222;O47280;O98900;Q8MFU7;Q8MC01;Q95EY5;D6MYJ8;Q9GDL4;Q71N71;A5PF92;O98879;Q9GHP5;O98832;Q7YJM0;Q6L9X5;Q1KZQ0;Q9GG55;Q6U127;B7P0E8;A2VAU7;E0WEC1;B9UM37;O98529;Q4VIA4;Q15KB0;Q32087;Q3L239;O98531;Q33369;Q32920;A5X4D3;C0J9V7;Q33598;…	9380	62	CID		15.98	550.642		10	46	31	1	1100.65	4.06915	6/83	Arabidopsis_elastase_rep1.mgf
Q8WHV7	12.17	5	5	460	51.1534	6.3667	46.74	Ribulose 1,5-bisphosphate carboxylase (Fragment) OS=Gunnera cordifolia GN=rbcL PE=3 SV=1 - [Q8WHV7_9MAGN]
	Confidence Icon	Sequence	Protein Accessions	# Proteins	# Protein Groups	Activation Type	Modifications	IonScore	Exp Value	Δ Score	Rank	Identity High	Homology Threshold	Charge	m/z [Da]	ΔM [ppm]	Ions Matched	Spectrum File
	Medium	FQGPPHGIQV	Q9SBZ1;C3S8U8;B6GUW7;Q9BAP1;Q32183;O03042;Q8MDX6;Q8WHV7;Q31982;Q9MU99;Q37170;Q5J9V6;Q5I979;Q09RH6;A4F2T3;B1PHP1;B8YHH9;Q9GE57;Q8WGV6;A1XM46;D5J718;E5FEA2;Q9MUA2;Q9MS06;Q5K3Z6;Q6U107;B0L5G2;B0YHW9;Q37154;Q9GE55;Q37222;Q9GEC4;O47280;O98900;Q8MFU7;Q8MC01;Q9GEC0;Q95EY5;D6MYJ8;Q9GDL4;Q5SGC7;Q71N71;B0YHR1;A5PF92;O98879;Q9GE66;Q9GHP5;O98832;Q7YJM0;Q6L9Y3;Q6L9X5;Q1KZQ0;A0PDC7;Q9BAL7;Q95CF0;Q710I7;Q5J8V0;…	19239	84	CID		46.74	0.652669		5	47	42	1	1079.55	-8.06007	8/98	Arabidopsis_elastase_rep1.mgf
	Low	FQGPPHGI	Q9SBZ1;C3S8U8;B6GUW7;Q32224;Q9BAP1;Q32183;Q6SSI3;D3XQ20;O98549;O03042;Q8MDX6;Q8WHV7;Q31982;Q9MU99;Q37170;Q5J9V6;Q5I979;Q09RH6;A4F2T3;B1PHP1;B8YHH9;Q9GE57;Q8WGV6;A1XM46;D5J718;E5FEA2;Q9MUA2;Q9MS06;Q5K3Z6;Q6U107;B0L5G2;B0YHW9;Q37154;Q9GE55;Q37222;Q9GEC4;O47280;O98900;Q8MFU7;Q8MC01;Q9GEC0;Q95EY5;D6MYJ8;Q9GDL4;Q5SGC7;Q71N71;B0YHR1;A5PF92;O98879;Q9GE66;Q9GHP5;O98832;Q7YJM0;Q6L9Y3;Q6L9X5;Q1KZQ0;A0PDC7;…	19775	90	CID		41.21	2.01077		3	47	50	1	852.454	20.5275	8/71	Arabidopsis_elastase_rep1.mgf
	Low	NMFTSIVGNVFGFKA	Q9SBZ1;C3S8U8;P94047;Q8WIX2;Q32183;Q37269;Q9XQP7;Q8HVG8;E5FE88;O98549;O03042;Q8MDX6;Q8WHV7;Q31982;Q9MU99;Q37170;Q5J9V6;Q5I979;A4F2T3;B1PHP1;B8YHH9;Q8WGV6;A1XM46;D5J718;E5FEA2;Q9MUA2;Q9MS06;Q5K3Z6;Q6U107;Q37154;O47280;O98900;Q8MFU7;Q8MC01;Q95EY5;Q9GDL4;Q71N71;A5PF92;Q9GHP5;O98832;Q6L9Y3;Q6L9X5;A0PDC7;Q95CF0;Q710I7;Q5J8V0;B7P0E8;Q9TKI3;A2VAU7;E0WEC1;Q6VW38;Q8WIB2;Q15KB0;D0F0R4;Q32087;Q3L239;C6FJU8;…	15358	68	CID		34.26	11.0807	0	1	47	37	1	1631.74	-54.2755	14/151	Arabidopsis_elastase_rep1.mgf
	Low	VFARELGVPI	Q9SBZ1;P94047;B6GUW7;Q8WIX2;P93986;Q32224;Q32183;Q9XQP7;Q8MCX9;Q8HVG8;Q6SSI3;O98549;O03042;Q8MDX6;Q8WHV7;Q31982;Q37170;A4F2T3;B8YHH9;Q8WGV6;A1XM46;D5J718;Q6U107;Q37154;Q37222;O47280;O98900;Q8MFU7;Q8MC01;Q95EY5;D6MYJ8;Q9GDL4;Q71N71;A5PF92;O98879;Q9GHP5;O98832;Q7YJM0;Q6L9X5;Q1KZQ0;Q9GG55;Q6U127;B7P0E8;A2VAU7;E0WEC1;B9UM37;O98529;Q4VIA4;Q15KB0;Q32087;Q3L239;O98531;Q33369;Q32920;A5X4D3;C0J9V7;Q33598;…	9380	62	CID		15.98	550.642		10	46	31	1	1100.65	4.06915	6/83	Arabidopsis_elastase_rep1.mgf
	Low	LAAFRMTPQPGVPPxEAGAAV	Q8WHV7	1	1	CID	X15(E)	14.4	1165.85		10	48	32	1	2109.03	-25.8277	5/203	Arabidopsis_elastase_rep1.mgf
Q31982	14.38	8	8	445	49.2528	6.53662	46.74	Ribulose 1,5-bisphosphate carboxylase large subunit (Fragment) OS=Clerodendrum fragrans GN=rbcL PE=3 SV=1 - [Q31982_9LAMI]
	Confidence Icon	Sequence	Protein Accessions	# Proteins	# Protein Groups	Activation Type	Modifications	IonScore	Exp Value	Δ Score	Rank	Identity High	Homology Threshold	Charge	m/z [Da]	ΔM [ppm]	Ions Matched	Spectrum File
	High	FRVTPQPGVPPEEA	C3S8U8;P94047;B6GUW7;Q8WIX2;P93986;Q9BAP1;Q32183;Q37269;Q9XQP7;Q8MCX9;E5FE88;Q6SSI3;O98549;O03042;Q8MDX6;Q31982;Q9MU99;Q5J9V6;Q5I979;A4F2T3;A1XM46;D5J718;Q9MUA2;Q9MS06;Q6U107;Q37222;O47280;O98900;Q95EY5;D6MYJ8;A5PF92;O98879;Q9GHP5;Q7YJM0;Q6L9X5;Q1KZQ0;A0PDC7;Q9BAL7;Q95CF0;Q710I7;Q5J8V0;Q9GG55;Q8MBZ1;Q6U127;Q6SSH7;A2VAU7;B9UM37;O98529;Q6VW38;Q15KB0;Q32087;O98531;Q33369;Q05579;C0J9V7;Q33598;Q5UFF3;…	14407	61	CID		52.14	0.184606		2	47		1	1523.71	-46.696	13/139	Arabidopsis_elastase_rep1.mgf
	Medium	FQGPPHGIQV	Q9SBZ1;C3S8U8;B6GUW7;Q9BAP1;Q32183;O03042;Q8MDX6;Q8WHV7;Q31982;Q9MU99;Q37170;Q5J9V6;Q5I979;Q09RH6;A4F2T3;B1PHP1;B8YHH9;Q9GE57;Q8WGV6;A1XM46;D5J718;E5FEA2;Q9MUA2;Q9MS06;Q5K3Z6;Q6U107;B0L5G2;B0YHW9;Q37154;Q9GE55;Q37222;Q9GEC4;O47280;O98900;Q8MFU7;Q8MC01;Q9GEC0;Q95EY5;D6MYJ8;Q9GDL4;Q5SGC7;Q71N71;B0YHR1;A5PF92;O98879;Q9GE66;Q9GHP5;O98832;Q7YJM0;Q6L9Y3;Q6L9X5;Q1KZQ0;A0PDC7;Q9BAL7;Q95CF0;Q710I7;Q5J8V0;…	19239	84	CID		46.74	0.652669		5	47	42	1	1079.55	-8.06007	8/98	Arabidopsis_elastase_rep1.mgf
	Low	FQGPPHGI	Q9SBZ1;C3S8U8;B6GUW7;Q32224;Q9BAP1;Q32183;Q6SSI3;D3XQ20;O98549;O03042;Q8MDX6;Q8WHV7;Q31982;Q9MU99;Q37170;Q5J9V6;Q5I979;Q09RH6;A4F2T3;B1PHP1;B8YHH9;Q9GE57;Q8WGV6;A1XM46;D5J718;E5FEA2;Q9MUA2;Q9MS06;Q5K3Z6;Q6U107;B0L5G2;B0YHW9;Q37154;Q9GE55;Q37222;Q9GEC4;O47280;O98900;Q8MFU7;Q8MC01;Q9GEC0;Q95EY5;D6MYJ8;Q9GDL4;Q5SGC7;Q71N71;B0YHR1;A5PF92;O98879;Q9GE66;Q9GHP5;O98832;Q7YJM0;Q6L9Y3;Q6L9X5;Q1KZQ0;A0PDC7;…	19775	90	CID		41.21	2.01077		3	47	50	1	852.454	20.5275	8/71	Arabidopsis_elastase_rep1.mgf
	Low	FRVTPQPGVPPEEAGA	C3S8U8;Q8WIX2;P93986;Q9BAP1;Q32183;Q9XQP7;Q8MCX9;E5FE88;Q6SSI3;O98549;O03042;Q8MDX6;Q31982;Q9MU99;Q5J9V6;Q5I979;A4F2T3;A1XM46;D5J718;Q9MUA2;Q9MS06;Q37222;O47280;O98900;Q95EY5;D6MYJ8;A5PF92;O98879;Q9GHP5;Q7YJM0;Q6L9X5;Q1KZQ0;A0PDC7;Q9BAL7;Q95CF0;Q710I7;Q5J8V0;Q8MBZ1;Q6U127;Q6SSH7;A2VAU7;B9UM37;Q6VW38;Q15KB0;O98531;Q33369;C0J9V7;Q33598;Q5UFF3;Q8MCY5;O98747;Q9TID9;Q4VI93	14257	53	CID		35.41	8.59797		3	47	49	1	1651.76	-50.6377	16/159	Arabidopsis_elastase_rep1.mgf
	Low	NMFTSIVGNVFGFKA	Q9SBZ1;C3S8U8;P94047;Q8WIX2;Q32183;Q37269;Q9XQP7;Q8HVG8;E5FE88;O98549;O03042;Q8MDX6;Q8WHV7;Q31982;Q9MU99;Q37170;Q5J9V6;Q5I979;A4F2T3;B1PHP1;B8YHH9;Q8WGV6;A1XM46;D5J718;E5FEA2;Q9MUA2;Q9MS06;Q5K3Z6;Q6U107;Q37154;O47280;O98900;Q8MFU7;Q8MC01;Q95EY5;Q9GDL4;Q71N71;A5PF92;Q9GHP5;O98832;Q6L9Y3;Q6L9X5;A0PDC7;Q95CF0;Q710I7;Q5J8V0;B7P0E8;Q9TKI3;A2VAU7;E0WEC1;Q6VW38;Q8WIB2;Q15KB0;D0F0R4;Q32087;Q3L239;C6FJU8;…	15358	68	CID		34.26	11.0807	0	1	47	37	1	1631.74	-54.2755	14/151	Arabidopsis_elastase_rep1.mgf
	Low	FRVTPQPGVPPEEAGAA	C3S8U8;Q8WIX2;P93986;Q9BAP1;Q32183;Q9XQP7;Q8MCX9;E5FE88;Q6SSI3;O98549;O03042;Q8MDX6;Q31982;Q9MU99;Q5J9V6;Q5I979;A4F2T3;A1XM46;D5J718;Q9MUA2;Q9MS06;Q37222;O47280;O98900;Q95EY5;D6MYJ8;A5PF92;O98879;Q9GHP5;Q7YJM0;Q6L9X5;Q1KZQ0;A0PDC7;Q9BAL7;Q95CF0;Q710I7;Q5J8V0;Q8MBZ1;Q6U127;Q6SSH7;A2VAU7;B9UM37;Q6VW38;Q15KB0;O98531;Q33369;C0J9V7;Q33598;Q5UFF3;Q8MCY5;O98747;Q9TID9;Q4VI93	14214	53	CID		31.75	20.7063		4	47	38	1	1722.78	-59.01	8/169	Arabidopsis_elastase_rep1.mgf
	Low	QVERDKLNKYxRPL	Q31982	3	1	CID	X11(E)	18.63	413.029		7	47	36	1	1787.83	-79.8348	6/141	Arabidopsis_elastase_rep1.mgf
	Low	VFARELGVPI	Q9SBZ1;P94047;B6GUW7;Q8WIX2;P93986;Q32224;Q32183;Q9XQP7;Q8MCX9;Q8HVG8;Q6SSI3;O98549;O03042;Q8MDX6;Q8WHV7;Q31982;Q37170;A4F2T3;B8YHH9;Q8WGV6;A1XM46;D5J718;Q6U107;Q37154;Q37222;O47280;O98900;Q8MFU7;Q8MC01;Q95EY5;D6MYJ8;Q9GDL4;Q71N71;A5PF92;O98879;Q9GHP5;O98832;Q7YJM0;Q6L9X5;Q1KZQ0;Q9GG55;Q6U127;B7P0E8;A2VAU7;E0WEC1;B9UM37;O98529;Q4VIA4;Q15KB0;Q32087;Q3L239;O98531;Q33369;Q32920;A5X4D3;C0J9V7;Q33598;…	9380	62	CID		15.98	550.642		10	46	31	1	1100.65	4.06915	6/83	Arabidopsis_elastase_rep1.mgf
Q9MU99	12.18	7	7	394	43.739	6.88818	46.74	Ribulose 1,5-bisphosphate carboxylase/oxygenase, large subunit (Fragment) OS=Prunus domestica subsp. insititia GN=rbcL PE=4 SV=1 - [Q9MU99_PRUDO]
	Confidence Icon	Sequence	Protein Accessions	# Proteins	# Protein Groups	Activation Type	Modifications	IonScore	Exp Value	Δ Score	Rank	Identity High	Homology Threshold	Charge	m/z [Da]	ΔM [ppm]	Ions Matched	Spectrum File
	High	FRVTPQPGVPPEEA	C3S8U8;P94047;B6GUW7;Q8WIX2;P93986;Q9BAP1;Q32183;Q37269;Q9XQP7;Q8MCX9;E5FE88;Q6SSI3;O98549;O03042;Q8MDX6;Q31982;Q9MU99;Q5J9V6;Q5I979;A4F2T3;A1XM46;D5J718;Q9MUA2;Q9MS06;Q6U107;Q37222;O47280;O98900;Q95EY5;D6MYJ8;A5PF92;O98879;Q9GHP5;Q7YJM0;Q6L9X5;Q1KZQ0;A0PDC7;Q9BAL7;Q95CF0;Q710I7;Q5J8V0;Q9GG55;Q8MBZ1;Q6U127;Q6SSH7;A2VAU7;B9UM37;O98529;Q6VW38;Q15KB0;Q32087;O98531;Q33369;Q05579;C0J9V7;Q33598;Q5UFF3;…	14407	61	CID		52.14	0.184606		2	47		1	1523.71	-46.696	13/139	Arabidopsis_elastase_rep1.mgf
	Medium	FQGPPHGIQV	Q9SBZ1;C3S8U8;B6GUW7;Q9BAP1;Q32183;O03042;Q8MDX6;Q8WHV7;Q31982;Q9MU99;Q37170;Q5J9V6;Q5I979;Q09RH6;A4F2T3;B1PHP1;B8YHH9;Q9GE57;Q8WGV6;A1XM46;D5J718;E5FEA2;Q9MUA2;Q9MS06;Q5K3Z6;Q6U107;B0L5G2;B0YHW9;Q37154;Q9GE55;Q37222;Q9GEC4;O47280;O98900;Q8MFU7;Q8MC01;Q9GEC0;Q95EY5;D6MYJ8;Q9GDL4;Q5SGC7;Q71N71;B0YHR1;A5PF92;O98879;Q9GE66;Q9GHP5;O98832;Q7YJM0;Q6L9Y3;Q6L9X5;Q1KZQ0;A0PDC7;Q9BAL7;Q95CF0;Q710I7;Q5J8V0;…	19239	84	CID		46.74	0.652669		5	47	42	1	1079.55	-8.06007	8/98	Arabidopsis_elastase_rep1.mgf
	Low	FQGPPHGI	Q9SBZ1;C3S8U8;B6GUW7;Q32224;Q9BAP1;Q32183;Q6SSI3;D3XQ20;O98549;O03042;Q8MDX6;Q8WHV7;Q31982;Q9MU99;Q37170;Q5J9V6;Q5I979;Q09RH6;A4F2T3;B1PHP1;B8YHH9;Q9GE57;Q8WGV6;A1XM46;D5J718;E5FEA2;Q9MUA2;Q9MS06;Q5K3Z6;Q6U107;B0L5G2;B0YHW9;Q37154;Q9GE55;Q37222;Q9GEC4;O47280;O98900;Q8MFU7;Q8MC01;Q9GEC0;Q95EY5;D6MYJ8;Q9GDL4;Q5SGC7;Q71N71;B0YHR1;A5PF92;O98879;Q9GE66;Q9GHP5;O98832;Q7YJM0;Q6L9Y3;Q6L9X5;Q1KZQ0;A0PDC7;…	19775	90	CID		41.21	2.01077		3	47	50	1	852.454	20.5275	8/71	Arabidopsis_elastase_rep1.mgf
	Low	FRVTPQPGVPPEEAGA	C3S8U8;Q8WIX2;P93986;Q9BAP1;Q32183;Q9XQP7;Q8MCX9;E5FE88;Q6SSI3;O98549;O03042;Q8MDX6;Q31982;Q9MU99;Q5J9V6;Q5I979;A4F2T3;A1XM46;D5J718;Q9MUA2;Q9MS06;Q37222;O47280;O98900;Q95EY5;D6MYJ8;A5PF92;O98879;Q9GHP5;Q7YJM0;Q6L9X5;Q1KZQ0;A0PDC7;Q9BAL7;Q95CF0;Q710I7;Q5J8V0;Q8MBZ1;Q6U127;Q6SSH7;A2VAU7;B9UM37;Q6VW38;Q15KB0;O98531;Q33369;C0J9V7;Q33598;Q5UFF3;Q8MCY5;O98747;Q9TID9;Q4VI93	14257	53	CID		35.41	8.59797		3	47	49	1	1651.76	-50.6377	16/159	Arabidopsis_elastase_rep1.mgf
	Low	NMFTSIVGNVFGFKA	Q9SBZ1;C3S8U8;P94047;Q8WIX2;Q32183;Q37269;Q9XQP7;Q8HVG8;E5FE88;O98549;O03042;Q8MDX6;Q8WHV7;Q31982;Q9MU99;Q37170;Q5J9V6;Q5I979;A4F2T3;B1PHP1;B8YHH9;Q8WGV6;A1XM46;D5J718;E5FEA2;Q9MUA2;Q9MS06;Q5K3Z6;Q6U107;Q37154;O47280;O98900;Q8MFU7;Q8MC01;Q95EY5;Q9GDL4;Q71N71;A5PF92;Q9GHP5;O98832;Q6L9Y3;Q6L9X5;A0PDC7;Q95CF0;Q710I7;Q5J8V0;B7P0E8;Q9TKI3;A2VAU7;E0WEC1;Q6VW38;Q8WIB2;Q15KB0;D0F0R4;Q32087;Q3L239;C6FJU8;…	15358	68	CID		34.26	11.0807	0	1	47	37	1	1631.74	-54.2755	14/151	Arabidopsis_elastase_rep1.mgf
	Low	FRVTPQPGVPPEEAGAA	C3S8U8;Q8WIX2;P93986;Q9BAP1;Q32183;Q9XQP7;Q8MCX9;E5FE88;Q6SSI3;O98549;O03042;Q8MDX6;Q31982;Q9MU99;Q5J9V6;Q5I979;A4F2T3;A1XM46;D5J718;Q9MUA2;Q9MS06;Q37222;O47280;O98900;Q95EY5;D6MYJ8;A5PF92;O98879;Q9GHP5;Q7YJM0;Q6L9X5;Q1KZQ0;A0PDC7;Q9BAL7;Q95CF0;Q710I7;Q5J8V0;Q8MBZ1;Q6U127;Q6SSH7;A2VAU7;B9UM37;Q6VW38;Q15KB0;O98531;Q33369;C0J9V7;Q33598;Q5UFF3;Q8MCY5;O98747;Q9TID9;Q4VI93	14214	53	CID		31.75	20.7063		4	47	38	1	1722.78	-59.01	8/169	Arabidopsis_elastase_rep1.mgf
	Low	IVGNVFGFKALRAxGL	Q9MU99	1	1	CID	X14(D)	28.84	42.3869	0.344828	1	48	33	1	1676.82	-75.5306	8/157	Arabidopsis_elastase_rep1.mgf
Q37170	10.47	5	5	468	52.0888	6.75635	46.74	Ribulose 1,5-bisphosphate carboxylase large subunit (Fragment) OS=Celsia arturus GN=rbcL PE=3 SV=1 - [Q37170_9LAMI]
	Confidence Icon	Sequence	Protein Accessions	# Proteins	# Protein Groups	Activation Type	Modifications	IonScore	Exp Value	Δ Score	Rank	Identity High	Homology Threshold	Charge	m/z [Da]	ΔM [ppm]	Ions Matched	Spectrum File
	High	FRVTPQPxVPPEEA	Q37170;Q32920;A8U1K5	5	3	CID	X8(G)	52.14	0.184606		10	47		1	1523.71	-46.696	13/139	Arabidopsis_elastase_rep1.mgf
	Medium	FQGPPHGIQV	Q9SBZ1;C3S8U8;B6GUW7;Q9BAP1;Q32183;O03042;Q8MDX6;Q8WHV7;Q31982;Q9MU99;Q37170;Q5J9V6;Q5I979;Q09RH6;A4F2T3;B1PHP1;B8YHH9;Q9GE57;Q8WGV6;A1XM46;D5J718;E5FEA2;Q9MUA2;Q9MS06;Q5K3Z6;Q6U107;B0L5G2;B0YHW9;Q37154;Q9GE55;Q37222;Q9GEC4;O47280;O98900;Q8MFU7;Q8MC01;Q9GEC0;Q95EY5;D6MYJ8;Q9GDL4;Q5SGC7;Q71N71;B0YHR1;A5PF92;O98879;Q9GE66;Q9GHP5;O98832;Q7YJM0;Q6L9Y3;Q6L9X5;Q1KZQ0;A0PDC7;Q9BAL7;Q95CF0;Q710I7;Q5J8V0;…	19239	84	CID		46.74	0.652669		5	47	42	1	1079.55	-8.06007	8/98	Arabidopsis_elastase_rep1.mgf
	Low	FQGPPHGI	Q9SBZ1;C3S8U8;B6GUW7;Q32224;Q9BAP1;Q32183;Q6SSI3;D3XQ20;O98549;O03042;Q8MDX6;Q8WHV7;Q31982;Q9MU99;Q37170;Q5J9V6;Q5I979;Q09RH6;A4F2T3;B1PHP1;B8YHH9;Q9GE57;Q8WGV6;A1XM46;D5J718;E5FEA2;Q9MUA2;Q9MS06;Q5K3Z6;Q6U107;B0L5G2;B0YHW9;Q37154;Q9GE55;Q37222;Q9GEC4;O47280;O98900;Q8MFU7;Q8MC01;Q9GEC0;Q95EY5;D6MYJ8;Q9GDL4;Q5SGC7;Q71N71;B0YHR1;A5PF92;O98879;Q9GE66;Q9GHP5;O98832;Q7YJM0;Q6L9Y3;Q6L9X5;Q1KZQ0;A0PDC7;…	19775	90	CID		41.21	2.01077		3	47	50	1	852.454	20.5275	8/71	Arabidopsis_elastase_rep1.mgf
	Low	NMFTSIVGNVFGFKA	Q9SBZ1;C3S8U8;P94047;Q8WIX2;Q32183;Q37269;Q9XQP7;Q8HVG8;E5FE88;O98549;O03042;Q8MDX6;Q8WHV7;Q31982;Q9MU99;Q37170;Q5J9V6;Q5I979;A4F2T3;B1PHP1;B8YHH9;Q8WGV6;A1XM46;D5J718;E5FEA2;Q9MUA2;Q9MS06;Q5K3Z6;Q6U107;Q37154;O47280;O98900;Q8MFU7;Q8MC01;Q95EY5;Q9GDL4;Q71N71;A5PF92;Q9GHP5;O98832;Q6L9Y3;Q6L9X5;A0PDC7;Q95CF0;Q710I7;Q5J8V0;B7P0E8;Q9TKI3;A2VAU7;E0WEC1;Q6VW38;Q8WIB2;Q15KB0;D0F0R4;Q32087;Q3L239;C6FJU8;…	15358	68	CID		34.26	11.0807	0	1	47	37	1	1631.74	-54.2755	14/151	Arabidopsis_elastase_rep1.mgf
	Low	VFARELGVPI	Q9SBZ1;P94047;B6GUW7;Q8WIX2;P93986;Q32224;Q32183;Q9XQP7;Q8MCX9;Q8HVG8;Q6SSI3;O98549;O03042;Q8MDX6;Q8WHV7;Q31982;Q37170;A4F2T3;B8YHH9;Q8WGV6;A1XM46;D5J718;Q6U107;Q37154;Q37222;O47280;O98900;Q8MFU7;Q8MC01;Q95EY5;D6MYJ8;Q9GDL4;Q71N71;A5PF92;O98879;Q9GHP5;O98832;Q7YJM0;Q6L9X5;Q1KZQ0;Q9GG55;Q6U127;B7P0E8;A2VAU7;E0WEC1;B9UM37;O98529;Q4VIA4;Q15KB0;Q32087;Q3L239;O98531;Q33369;Q32920;A5X4D3;C0J9V7;Q33598;…	9380	62	CID		15.98	550.642		10	46	31	1	1100.65	4.06915	6/83	Arabidopsis_elastase_rep1.mgf
Q5J9V6	13.71	7	7	423	46.9111	6.53662	46.74	Ribulose-1,5-bisphosphate carboxylase/oxygenase large subunit (Fragment) OS=Acorus tatarinowii GN=rbcL PE=3 SV=1 - [Q5J9V6_9LILI]
	Confidence Icon	Sequence	Protein Accessions	# Proteins	# Protein Groups	Activation Type	Modifications	IonScore	Exp Value	Δ Score	Rank	Identity High	Homology Threshold	Charge	m/z [Da]	ΔM [ppm]	Ions Matched	Spectrum File
	High	FRVTPQPGVPPEEA	C3S8U8;P94047;B6GUW7;Q8WIX2;P93986;Q9BAP1;Q32183;Q37269;Q9XQP7;Q8MCX9;E5FE88;Q6SSI3;O98549;O03042;Q8MDX6;Q31982;Q9MU99;Q5J9V6;Q5I979;A4F2T3;A1XM46;D5J718;Q9MUA2;Q9MS06;Q6U107;Q37222;O47280;O98900;Q95EY5;D6MYJ8;A5PF92;O98879;Q9GHP5;Q7YJM0;Q6L9X5;Q1KZQ0;A0PDC7;Q9BAL7;Q95CF0;Q710I7;Q5J8V0;Q9GG55;Q8MBZ1;Q6U127;Q6SSH7;A2VAU7;B9UM37;O98529;Q6VW38;Q15KB0;Q32087;O98531;Q33369;Q05579;C0J9V7;Q33598;Q5UFF3;…	14407	61	CID		52.14	0.184606		2	47		1	1523.71	-46.696	13/139	Arabidopsis_elastase_rep1.mgf
	Medium	FQGPPHGIQV	Q9SBZ1;C3S8U8;B6GUW7;Q9BAP1;Q32183;O03042;Q8MDX6;Q8WHV7;Q31982;Q9MU99;Q37170;Q5J9V6;Q5I979;Q09RH6;A4F2T3;B1PHP1;B8YHH9;Q9GE57;Q8WGV6;A1XM46;D5J718;E5FEA2;Q9MUA2;Q9MS06;Q5K3Z6;Q6U107;B0L5G2;B0YHW9;Q37154;Q9GE55;Q37222;Q9GEC4;O47280;O98900;Q8MFU7;Q8MC01;Q9GEC0;Q95EY5;D6MYJ8;Q9GDL4;Q5SGC7;Q71N71;B0YHR1;A5PF92;O98879;Q9GE66;Q9GHP5;O98832;Q7YJM0;Q6L9Y3;Q6L9X5;Q1KZQ0;A0PDC7;Q9BAL7;Q95CF0;Q710I7;Q5J8V0;…	19239	84	CID		46.74	0.652669		5	47	42	1	1079.55	-8.06007	8/98	Arabidopsis_elastase_rep1.mgf
	Low	FQGPPHGI	Q9SBZ1;C3S8U8;B6GUW7;Q32224;Q9BAP1;Q32183;Q6SSI3;D3XQ20;O98549;O03042;Q8MDX6;Q8WHV7;Q31982;Q9MU99;Q37170;Q5J9V6;Q5I979;Q09RH6;A4F2T3;B1PHP1;B8YHH9;Q9GE57;Q8WGV6;A1XM46;D5J718;E5FEA2;Q9MUA2;Q9MS06;Q5K3Z6;Q6U107;B0L5G2;B0YHW9;Q37154;Q9GE55;Q37222;Q9GEC4;O47280;O98900;Q8MFU7;Q8MC01;Q9GEC0;Q95EY5;D6MYJ8;Q9GDL4;Q5SGC7;Q71N71;B0YHR1;A5PF92;O98879;Q9GE66;Q9GHP5;O98832;Q7YJM0;Q6L9Y3;Q6L9X5;Q1KZQ0;A0PDC7;…	19775	90	CID		41.21	2.01077		3	47	50	1	852.454	20.5275	8/71	Arabidopsis_elastase_rep1.mgf
	Low	AIYCRNNGxLLHIHRA	Q5J9V6	1	1	CID	X9(D)	38.13	5.17059	0.210526	1	48	44	1	1865.93	-13.1362	13/158	Arabidopsis_elastase_rep1.mgf
	Low	FRVTPQPGVPPEEAGA	C3S8U8;Q8WIX2;P93986;Q9BAP1;Q32183;Q9XQP7;Q8MCX9;E5FE88;Q6SSI3;O98549;O03042;Q8MDX6;Q31982;Q9MU99;Q5J9V6;Q5I979;A4F2T3;A1XM46;D5J718;Q9MUA2;Q9MS06;Q37222;O47280;O98900;Q95EY5;D6MYJ8;A5PF92;O98879;Q9GHP5;Q7YJM0;Q6L9X5;Q1KZQ0;A0PDC7;Q9BAL7;Q95CF0;Q710I7;Q5J8V0;Q8MBZ1;Q6U127;Q6SSH7;A2VAU7;B9UM37;Q6VW38;Q15KB0;O98531;Q33369;C0J9V7;Q33598;Q5UFF3;Q8MCY5;O98747;Q9TID9;Q4VI93	14257	53	CID		35.41	8.59797		3	47	49	1	1651.76	-50.6377	16/159	Arabidopsis_elastase_rep1.mgf
	Low	NMFTSIVGNVFGFKA	Q9SBZ1;C3S8U8;P94047;Q8WIX2;Q32183;Q37269;Q9XQP7;Q8HVG8;E5FE88;O98549;O03042;Q8MDX6;Q8WHV7;Q31982;Q9MU99;Q37170;Q5J9V6;Q5I979;A4F2T3;B1PHP1;B8YHH9;Q8WGV6;A1XM46;D5J718;E5FEA2;Q9MUA2;Q9MS06;Q5K3Z6;Q6U107;Q37154;O47280;O98900;Q8MFU7;Q8MC01;Q95EY5;Q9GDL4;Q71N71;A5PF92;Q9GHP5;O98832;Q6L9Y3;Q6L9X5;A0PDC7;Q95CF0;Q710I7;Q5J8V0;B7P0E8;Q9TKI3;A2VAU7;E0WEC1;Q6VW38;Q8WIB2;Q15KB0;D0F0R4;Q32087;Q3L239;C6FJU8;…	15358	68	CID		34.26	11.0807	0	1	47	37	1	1631.74	-54.2755	14/151	Arabidopsis_elastase_rep1.mgf
	Low	FRVTPQPGVPPEEAGAA	C3S8U8;Q8WIX2;P93986;Q9BAP1;Q32183;Q9XQP7;Q8MCX9;E5FE88;Q6SSI3;O98549;O03042;Q8MDX6;Q31982;Q9MU99;Q5J9V6;Q5I979;A4F2T3;A1XM46;D5J718;Q9MUA2;Q9MS06;Q37222;O47280;O98900;Q95EY5;D6MYJ8;A5PF92;O98879;Q9GHP5;Q7YJM0;Q6L9X5;Q1KZQ0;A0PDC7;Q9BAL7;Q95CF0;Q710I7;Q5J8V0;Q8MBZ1;Q6U127;Q6SSH7;A2VAU7;B9UM37;Q6VW38;Q15KB0;O98531;Q33369;C0J9V7;Q33598;Q5UFF3;Q8MCY5;O98747;Q9TID9;Q4VI93	14214	53	CID		31.75	20.7063		4	47	38	1	1722.78	-59.01	8/169	Arabidopsis_elastase_rep1.mgf
Q5I979	11.3	9	7	469	51.9017	6.72705	46.74	Ribulose-1,5-bisphosphate carboxylase/oxygenase large subunit (Fragment) OS=Oxandra asbeckii GN=rbcL PE=3 SV=1 - [Q5I979_9MAGN]
	Confidence Icon	Sequence	Protein Accessions	# Proteins	# Protein Groups	Activation Type	Modifications	IonScore	Exp Value	Δ Score	Rank	Identity High	Homology Threshold	Charge	m/z [Da]	ΔM [ppm]	Ions Matched	Spectrum File
	High	FRVTPQPGVPPEEA	C3S8U8;P94047;B6GUW7;Q8WIX2;P93986;Q9BAP1;Q32183;Q37269;Q9XQP7;Q8MCX9;E5FE88;Q6SSI3;O98549;O03042;Q8MDX6;Q31982;Q9MU99;Q5J9V6;Q5I979;A4F2T3;A1XM46;D5J718;Q9MUA2;Q9MS06;Q6U107;Q37222;O47280;O98900;Q95EY5;D6MYJ8;A5PF92;O98879;Q9GHP5;Q7YJM0;Q6L9X5;Q1KZQ0;A0PDC7;Q9BAL7;Q95CF0;Q710I7;Q5J8V0;Q9GG55;Q8MBZ1;Q6U127;Q6SSH7;A2VAU7;B9UM37;O98529;Q6VW38;Q15KB0;Q32087;O98531;Q33369;Q05579;C0J9V7;Q33598;Q5UFF3;…	14407	61	CID		52.14	0.184606		2	47		1	1523.71	-46.696	13/139	Arabidopsis_elastase_rep1.mgf
	Medium	FQGPPHGIQV	Q9SBZ1;C3S8U8;B6GUW7;Q9BAP1;Q32183;O03042;Q8MDX6;Q8WHV7;Q31982;Q9MU99;Q37170;Q5J9V6;Q5I979;Q09RH6;A4F2T3;B1PHP1;B8YHH9;Q9GE57;Q8WGV6;A1XM46;D5J718;E5FEA2;Q9MUA2;Q9MS06;Q5K3Z6;Q6U107;B0L5G2;B0YHW9;Q37154;Q9GE55;Q37222;Q9GEC4;O47280;O98900;Q8MFU7;Q8MC01;Q9GEC0;Q95EY5;D6MYJ8;Q9GDL4;Q5SGC7;Q71N71;B0YHR1;A5PF92;O98879;Q9GE66;Q9GHP5;O98832;Q7YJM0;Q6L9Y3;Q6L9X5;Q1KZQ0;A0PDC7;Q9BAL7;Q95CF0;Q710I7;Q5J8V0;…	19239	84	CID		46.74	0.652669		5	47	42	1	1079.55	-8.06007	8/98	Arabidopsis_elastase_rep1.mgf
	Low	FQGPPHGI	Q9SBZ1;C3S8U8;B6GUW7;Q32224;Q9BAP1;Q32183;Q6SSI3;D3XQ20;O98549;O03042;Q8MDX6;Q8WHV7;Q31982;Q9MU99;Q37170;Q5J9V6;Q5I979;Q09RH6;A4F2T3;B1PHP1;B8YHH9;Q9GE57;Q8WGV6;A1XM46;D5J718;E5FEA2;Q9MUA2;Q9MS06;Q5K3Z6;Q6U107;B0L5G2;B0YHW9;Q37154;Q9GE55;Q37222;Q9GEC4;O47280;O98900;Q8MFU7;Q8MC01;Q9GEC0;Q95EY5;D6MYJ8;Q9GDL4;Q5SGC7;Q71N71;B0YHR1;A5PF92;O98879;Q9GE66;Q9GHP5;O98832;Q7YJM0;Q6L9Y3;Q6L9X5;Q1KZQ0;A0PDC7;…	19775	90	CID		41.21	2.01077		3	47	50	1	852.454	20.5275	8/71	Arabidopsis_elastase_rep1.mgf
	Low	FRVTPQPGVPPEEAGA	C3S8U8;Q8WIX2;P93986;Q9BAP1;Q32183;Q9XQP7;Q8MCX9;E5FE88;Q6SSI3;O98549;O03042;Q8MDX6;Q31982;Q9MU99;Q5J9V6;Q5I979;A4F2T3;A1XM46;D5J718;Q9MUA2;Q9MS06;Q37222;O47280;O98900;Q95EY5;D6MYJ8;A5PF92;O98879;Q9GHP5;Q7YJM0;Q6L9X5;Q1KZQ0;A0PDC7;Q9BAL7;Q95CF0;Q710I7;Q5J8V0;Q8MBZ1;Q6U127;Q6SSH7;A2VAU7;B9UM37;Q6VW38;Q15KB0;O98531;Q33369;C0J9V7;Q33598;Q5UFF3;Q8MCY5;O98747;Q9TID9;Q4VI93	14257	53	CID		35.41	8.59797		3	47	49	1	1651.76	-50.6377	16/159	Arabidopsis_elastase_rep1.mgf
	Low	NMFTSIVGNVFGFKA	Q9SBZ1;C3S8U8;P94047;Q8WIX2;Q32183;Q37269;Q9XQP7;Q8HVG8;E5FE88;O98549;O03042;Q8MDX6;Q8WHV7;Q31982;Q9MU99;Q37170;Q5J9V6;Q5I979;A4F2T3;B1PHP1;B8YHH9;Q8WGV6;A1XM46;D5J718;E5FEA2;Q9MUA2;Q9MS06;Q5K3Z6;Q6U107;Q37154;O47280;O98900;Q8MFU7;Q8MC01;Q95EY5;Q9GDL4;Q71N71;A5PF92;Q9GHP5;O98832;Q6L9Y3;Q6L9X5;A0PDC7;Q95CF0;Q710I7;Q5J8V0;B7P0E8;Q9TKI3;A2VAU7;E0WEC1;Q6VW38;Q8WIB2;Q15KB0;D0F0R4;Q32087;Q3L239;C6FJU8;…	15358	68	CID		34.26	11.0807	0	1	47	37	1	1631.74	-54.2755	14/151	Arabidopsis_elastase_rep1.mgf
	Low	FRVTPQPGVPPEEAGAA	C3S8U8;Q8WIX2;P93986;Q9BAP1;Q32183;Q9XQP7;Q8MCX9;E5FE88;Q6SSI3;O98549;O03042;Q8MDX6;Q31982;Q9MU99;Q5J9V6;Q5I979;A4F2T3;A1XM46;D5J718;Q9MUA2;Q9MS06;Q37222;O47280;O98900;Q95EY5;D6MYJ8;A5PF92;O98879;Q9GHP5;Q7YJM0;Q6L9X5;Q1KZQ0;A0PDC7;Q9BAL7;Q95CF0;Q710I7;Q5J8V0;Q8MBZ1;Q6U127;Q6SSH7;A2VAU7;B9UM37;Q6VW38;Q15KB0;O98531;Q33369;C0J9V7;Q33598;Q5UFF3;Q8MCY5;O98747;Q9TID9;Q4VI93	14214	53	CID		31.75	20.7063		4	47	38	1	1722.78	-59.01	8/169	Arabidopsis_elastase_rep1.mgf
	Low	AGTCDEmxKRA	Q5I979	1	1	CID	M7(Oxidation), X8(P)	23.48	105.834	0.130435	1	46	33	1	1194.53	3.39357	4/94	Arabidopsis_elastase_rep1.mgf
	Low	AGTCDEMxKRA	Q5I979	1	1	CID	X8(I)	20.11	229.946		6	46	33	1	1194.53	-27.0662	4/94	Arabidopsis_elastase_rep1.mgf
	Low	AGTCDEMxKRA	Q5I979	1	1	CID	X8(L)	20.11	229.946		10	46	33	1	1194.53	-27.0662	4/94	Arabidopsis_elastase_rep1.mgf
Q09RH6	9.48	4	4	464	51.1846	6.7124	46.74	Ribulose-1,5-bisphosphate carboxylase/oxygenase large subunit (Fragment) OS=Dicranum scoparium GN=rbcL PE=3 SV=1 - [Q09RH6_DICSC]
	Confidence Icon	Sequence	Protein Accessions	# Proteins	# Protein Groups	Activation Type	Modifications	IonScore	Exp Value	Δ Score	Rank	Identity High	Homology Threshold	Charge	m/z [Da]	ΔM [ppm]	Ions Matched	Spectrum File
	High	RDDYIxKDRSRGI	Q09RH6	2	1	CID	X6(D)	53.69	0.121537		10	47		1	1608.73	-50.6184	12/137	Arabidopsis_elastase_rep1.mgf
	Medium	FQGPPHGIQV	Q9SBZ1;C3S8U8;B6GUW7;Q9BAP1;Q32183;O03042;Q8MDX6;Q8WHV7;Q31982;Q9MU99;Q37170;Q5J9V6;Q5I979;Q09RH6;A4F2T3;B1PHP1;B8YHH9;Q9GE57;Q8WGV6;A1XM46;D5J718;E5FEA2;Q9MUA2;Q9MS06;Q5K3Z6;Q6U107;B0L5G2;B0YHW9;Q37154;Q9GE55;Q37222;Q9GEC4;O47280;O98900;Q8MFU7;Q8MC01;Q9GEC0;Q95EY5;D6MYJ8;Q9GDL4;Q5SGC7;Q71N71;B0YHR1;A5PF92;O98879;Q9GE66;Q9GHP5;O98832;Q7YJM0;Q6L9Y3;Q6L9X5;Q1KZQ0;A0PDC7;Q9BAL7;Q95CF0;Q710I7;Q5J8V0;…	19239	84	CID		46.74	0.652669		5	47	42	1	1079.55	-8.06007	8/98	Arabidopsis_elastase_rep1.mgf
	Low	FQGPPHGI	Q9SBZ1;C3S8U8;B6GUW7;Q32224;Q9BAP1;Q32183;Q6SSI3;D3XQ20;O98549;O03042;Q8MDX6;Q8WHV7;Q31982;Q9MU99;Q37170;Q5J9V6;Q5I979;Q09RH6;A4F2T3;B1PHP1;B8YHH9;Q9GE57;Q8WGV6;A1XM46;D5J718;E5FEA2;Q9MUA2;Q9MS06;Q5K3Z6;Q6U107;B0L5G2;B0YHW9;Q37154;Q9GE55;Q37222;Q9GEC4;O47280;O98900;Q8MFU7;Q8MC01;Q9GEC0;Q95EY5;D6MYJ8;Q9GDL4;Q5SGC7;Q71N71;B0YHR1;A5PF92;O98879;Q9GE66;Q9GHP5;O98832;Q7YJM0;Q6L9Y3;Q6L9X5;Q1KZQ0;A0PDC7;…	19775	90	CID		41.21	2.01077		3	47	50	1	852.454	20.5275	8/71	Arabidopsis_elastase_rep1.mgf
	Low	LAAFRMTPQPGVPPEEAGAAV	E3WFD0;A7VJY7;D3XQ20;Q09RH6;Q9GE57;B0L5G2;Q9GDL4;Q9GHH7;A5H757;Q9GE68;D2T1D8;Q1A5T8;B0F7Q0;P43229;Q33385	1323	15	CID		14.4	1165.85		7	48	32	1	2109.03	-25.8277	5/203	Arabidopsis_elastase_rep1.mgf
A4F2T3	14.48	8	8	449	49.6532	7.59131	46.74	Ribulose bisphosphate carboxylase oxygenase large subunit (Fragment) OS=Drosera tokaiensis GN=rbcL PE=3 SV=1 - [A4F2T3_9CARY]
	Confidence Icon	Sequence	Protein Accessions	# Proteins	# Protein Groups	Activation Type	Modifications	IonScore	Exp Value	Δ Score	Rank	Identity High	Homology Threshold	Charge	m/z [Da]	ΔM [ppm]	Ions Matched	Spectrum File
	High	RDDFIxKDRSRGI	A4F2T3	8	1	CID	X6(M)	53.72	0.120701		6	47		1	1608.73	-62.2115	12/137	Arabidopsis_elastase_rep1.mgf
	High	FRVTPQPGVPPEEA	C3S8U8;P94047;B6GUW7;Q8WIX2;P93986;Q9BAP1;Q32183;Q37269;Q9XQP7;Q8MCX9;E5FE88;Q6SSI3;O98549;O03042;Q8MDX6;Q31982;Q9MU99;Q5J9V6;Q5I979;A4F2T3;A1XM46;D5J718;Q9MUA2;Q9MS06;Q6U107;Q37222;O47280;O98900;Q95EY5;D6MYJ8;A5PF92;O98879;Q9GHP5;Q7YJM0;Q6L9X5;Q1KZQ0;A0PDC7;Q9BAL7;Q95CF0;Q710I7;Q5J8V0;Q9GG55;Q8MBZ1;Q6U127;Q6SSH7;A2VAU7;B9UM37;O98529;Q6VW38;Q15KB0;Q32087;O98531;Q33369;Q05579;C0J9V7;Q33598;Q5UFF3;…	14407	61	CID		52.14	0.184606		2	47		1	1523.71	-46.696	13/139	Arabidopsis_elastase_rep1.mgf
	Medium	FQGPPHGIQV	Q9SBZ1;C3S8U8;B6GUW7;Q9BAP1;Q32183;O03042;Q8MDX6;Q8WHV7;Q31982;Q9MU99;Q37170;Q5J9V6;Q5I979;Q09RH6;A4F2T3;B1PHP1;B8YHH9;Q9GE57;Q8WGV6;A1XM46;D5J718;E5FEA2;Q9MUA2;Q9MS06;Q5K3Z6;Q6U107;B0L5G2;B0YHW9;Q37154;Q9GE55;Q37222;Q9GEC4;O47280;O98900;Q8MFU7;Q8MC01;Q9GEC0;Q95EY5;D6MYJ8;Q9GDL4;Q5SGC7;Q71N71;B0YHR1;A5PF92;O98879;Q9GE66;Q9GHP5;O98832;Q7YJM0;Q6L9Y3;Q6L9X5;Q1KZQ0;A0PDC7;Q9BAL7;Q95CF0;Q710I7;Q5J8V0;…	19239	84	CID		46.74	0.652669		5	47	42	1	1079.55	-8.06007	8/98	Arabidopsis_elastase_rep1.mgf
	Low	FQGPPHGI	Q9SBZ1;C3S8U8;B6GUW7;Q32224;Q9BAP1;Q32183;Q6SSI3;D3XQ20;O98549;O03042;Q8MDX6;Q8WHV7;Q31982;Q9MU99;Q37170;Q5J9V6;Q5I979;Q09RH6;A4F2T3;B1PHP1;B8YHH9;Q9GE57;Q8WGV6;A1XM46;D5J718;E5FEA2;Q9MUA2;Q9MS06;Q5K3Z6;Q6U107;B0L5G2;B0YHW9;Q37154;Q9GE55;Q37222;Q9GEC4;O47280;O98900;Q8MFU7;Q8MC01;Q9GEC0;Q95EY5;D6MYJ8;Q9GDL4;Q5SGC7;Q71N71;B0YHR1;A5PF92;O98879;Q9GE66;Q9GHP5;O98832;Q7YJM0;Q6L9Y3;Q6L9X5;Q1KZQ0;A0PDC7;…	19775	90	CID		41.21	2.01077		3	47	50	1	852.454	20.5275	8/71	Arabidopsis_elastase_rep1.mgf
	Low	FRVTPQPGVPPEEAGA	C3S8U8;Q8WIX2;P93986;Q9BAP1;Q32183;Q9XQP7;Q8MCX9;E5FE88;Q6SSI3;O98549;O03042;Q8MDX6;Q31982;Q9MU99;Q5J9V6;Q5I979;A4F2T3;A1XM46;D5J718;Q9MUA2;Q9MS06;Q37222;O47280;O98900;Q95EY5;D6MYJ8;A5PF92;O98879;Q9GHP5;Q7YJM0;Q6L9X5;Q1KZQ0;A0PDC7;Q9BAL7;Q95CF0;Q710I7;Q5J8V0;Q8MBZ1;Q6U127;Q6SSH7;A2VAU7;B9UM37;Q6VW38;Q15KB0;O98531;Q33369;C0J9V7;Q33598;Q5UFF3;Q8MCY5;O98747;Q9TID9;Q4VI93	14257	53	CID		35.41	8.59797		3	47	49	1	1651.76	-50.6377	16/159	Arabidopsis_elastase_rep1.mgf
	Low	NMFTSIVGNVFGFKA	Q9SBZ1;C3S8U8;P94047;Q8WIX2;Q32183;Q37269;Q9XQP7;Q8HVG8;E5FE88;O98549;O03042;Q8MDX6;Q8WHV7;Q31982;Q9MU99;Q37170;Q5J9V6;Q5I979;A4F2T3;B1PHP1;B8YHH9;Q8WGV6;A1XM46;D5J718;E5FEA2;Q9MUA2;Q9MS06;Q5K3Z6;Q6U107;Q37154;O47280;O98900;Q8MFU7;Q8MC01;Q95EY5;Q9GDL4;Q71N71;A5PF92;Q9GHP5;O98832;Q6L9Y3;Q6L9X5;A0PDC7;Q95CF0;Q710I7;Q5J8V0;B7P0E8;Q9TKI3;A2VAU7;E0WEC1;Q6VW38;Q8WIB2;Q15KB0;D0F0R4;Q32087;Q3L239;C6FJU8;…	15358	68	CID		34.26	11.0807	0	1	47	37	1	1631.74	-54.2755	14/151	Arabidopsis_elastase_rep1.mgf
	Low	FRVTPQPGVPPEEAGAA	C3S8U8;Q8WIX2;P93986;Q9BAP1;Q32183;Q9XQP7;Q8MCX9;E5FE88;Q6SSI3;O98549;O03042;Q8MDX6;Q31982;Q9MU99;Q5J9V6;Q5I979;A4F2T3;A1XM46;D5J718;Q9MUA2;Q9MS06;Q37222;O47280;O98900;Q95EY5;D6MYJ8;A5PF92;O98879;Q9GHP5;Q7YJM0;Q6L9X5;Q1KZQ0;A0PDC7;Q9BAL7;Q95CF0;Q710I7;Q5J8V0;Q8MBZ1;Q6U127;Q6SSH7;A2VAU7;B9UM37;Q6VW38;Q15KB0;O98531;Q33369;C0J9V7;Q33598;Q5UFF3;Q8MCY5;O98747;Q9TID9;Q4VI93	14214	53	CID		31.75	20.7063		4	47	38	1	1722.78	-59.01	8/169	Arabidopsis_elastase_rep1.mgf
	Low	VFARELGVPI	Q9SBZ1;P94047;B6GUW7;Q8WIX2;P93986;Q32224;Q32183;Q9XQP7;Q8MCX9;Q8HVG8;Q6SSI3;O98549;O03042;Q8MDX6;Q8WHV7;Q31982;Q37170;A4F2T3;B8YHH9;Q8WGV6;A1XM46;D5J718;Q6U107;Q37154;Q37222;O47280;O98900;Q8MFU7;Q8MC01;Q95EY5;D6MYJ8;Q9GDL4;Q71N71;A5PF92;O98879;Q9GHP5;O98832;Q7YJM0;Q6L9X5;Q1KZQ0;Q9GG55;Q6U127;B7P0E8;A2VAU7;E0WEC1;B9UM37;O98529;Q4VIA4;Q15KB0;Q32087;Q3L239;O98531;Q33369;Q32920;A5X4D3;C0J9V7;Q33598;…	9380	62	CID		15.98	550.642		10	46	31	1	1100.65	4.06915	6/83	Arabidopsis_elastase_rep1.mgf
B1PHP1	9.57	4	4	439	48.5014	6.58057	46.74	Ribulose-1,5-bisphosphate carboxylase/oxygenase large subunit (Fragment) OS=Annona amazonica GN=rbcL PE=3 SV=1 - [B1PHP1_9MAGN]
	Confidence Icon	Sequence	Protein Accessions	# Proteins	# Protein Groups	Activation Type	Modifications	IonScore	Exp Value	Δ Score	Rank	Identity High	Homology Threshold	Charge	m/z [Da]	ΔM [ppm]	Ions Matched	Spectrum File
	Medium	FQGPPHGIQV	Q9SBZ1;C3S8U8;B6GUW7;Q9BAP1;Q32183;O03042;Q8MDX6;Q8WHV7;Q31982;Q9MU99;Q37170;Q5J9V6;Q5I979;Q09RH6;A4F2T3;B1PHP1;B8YHH9;Q9GE57;Q8WGV6;A1XM46;D5J718;E5FEA2;Q9MUA2;Q9MS06;Q5K3Z6;Q6U107;B0L5G2;B0YHW9;Q37154;Q9GE55;Q37222;Q9GEC4;O47280;O98900;Q8MFU7;Q8MC01;Q9GEC0;Q95EY5;D6MYJ8;Q9GDL4;Q5SGC7;Q71N71;B0YHR1;A5PF92;O98879;Q9GE66;Q9GHP5;O98832;Q7YJM0;Q6L9Y3;Q6L9X5;Q1KZQ0;A0PDC7;Q9BAL7;Q95CF0;Q710I7;Q5J8V0;…	19239	84	CID		46.74	0.652669		5	47	42	1	1079.55	-8.06007	8/98	Arabidopsis_elastase_rep1.mgf
	Low	FQGPPHGI	Q9SBZ1;C3S8U8;B6GUW7;Q32224;Q9BAP1;Q32183;Q6SSI3;D3XQ20;O98549;O03042;Q8MDX6;Q8WHV7;Q31982;Q9MU99;Q37170;Q5J9V6;Q5I979;Q09RH6;A4F2T3;B1PHP1;B8YHH9;Q9GE57;Q8WGV6;A1XM46;D5J718;E5FEA2;Q9MUA2;Q9MS06;Q5K3Z6;Q6U107;B0L5G2;B0YHW9;Q37154;Q9GE55;Q37222;Q9GEC4;O47280;O98900;Q8MFU7;Q8MC01;Q9GEC0;Q95EY5;D6MYJ8;Q9GDL4;Q5SGC7;Q71N71;B0YHR1;A5PF92;O98879;Q9GE66;Q9GHP5;O98832;Q7YJM0;Q6L9Y3;Q6L9X5;Q1KZQ0;A0PDC7;…	19775	90	CID		41.21	2.01077		3	47	50	1	852.454	20.5275	8/71	Arabidopsis_elastase_rep1.mgf
	Low	AFGVxPQPGVPPEEAGA	B1PHP1	1	1	CID	X5(E)	37.1	5.82634	0.0540541	1	47	49	1	1651.76	-21.8139	12/143	Arabidopsis_elastase_rep1.mgf
	Low	NMFTSIVGNVFGFKA	Q9SBZ1;C3S8U8;P94047;Q8WIX2;Q32183;Q37269;Q9XQP7;Q8HVG8;E5FE88;O98549;O03042;Q8MDX6;Q8WHV7;Q31982;Q9MU99;Q37170;Q5J9V6;Q5I979;A4F2T3;B1PHP1;B8YHH9;Q8WGV6;A1XM46;D5J718;E5FEA2;Q9MUA2;Q9MS06;Q5K3Z6;Q6U107;Q37154;O47280;O98900;Q8MFU7;Q8MC01;Q95EY5;Q9GDL4;Q71N71;A5PF92;Q9GHP5;O98832;Q6L9Y3;Q6L9X5;A0PDC7;Q95CF0;Q710I7;Q5J8V0;B7P0E8;Q9TKI3;A2VAU7;E0WEC1;Q6VW38;Q8WIB2;Q15KB0;D0F0R4;Q32087;Q3L239;C6FJU8;…	15358	68	CID		34.26	11.0807	0	1	47	37	1	1631.74	-54.2755	14/151	Arabidopsis_elastase_rep1.mgf
B8YHH9	13.33	8	8	420	46.4452	6.68311	46.74	Ribulose-1,5-bisphosphate carboxylase/oxygenase large subunit (Fragment) OS=Cyrtochilum myanthum GN=rbcL PE=3 SV=1 - [B8YHH9_9ASPA]
	Confidence Icon	Sequence	Protein Accessions	# Proteins	# Protein Groups	Activation Type	Modifications	IonScore	Exp Value	Δ Score	Rank	Identity High	Homology Threshold	Charge	m/z [Da]	ΔM [ppm]	Ions Matched	Spectrum File
	High	FRVTPxPGVPPEEA	B8YHH9;A0PDB9	8	2	CID	X6(K)	52.14	0.184606	0	1	47		1	1523.71	-70.5784	13/135	Arabidopsis_elastase_rep1.mgf
	Medium	FQGPPHGIQV	Q9SBZ1;C3S8U8;B6GUW7;Q9BAP1;Q32183;O03042;Q8MDX6;Q8WHV7;Q31982;Q9MU99;Q37170;Q5J9V6;Q5I979;Q09RH6;A4F2T3;B1PHP1;B8YHH9;Q9GE57;Q8WGV6;A1XM46;D5J718;E5FEA2;Q9MUA2;Q9MS06;Q5K3Z6;Q6U107;B0L5G2;B0YHW9;Q37154;Q9GE55;Q37222;Q9GEC4;O47280;O98900;Q8MFU7;Q8MC01;Q9GEC0;Q95EY5;D6MYJ8;Q9GDL4;Q5SGC7;Q71N71;B0YHR1;A5PF92;O98879;Q9GE66;Q9GHP5;O98832;Q7YJM0;Q6L9Y3;Q6L9X5;Q1KZQ0;A0PDC7;Q9BAL7;Q95CF0;Q710I7;Q5J8V0;…	19239	84	CID		46.74	0.652669		5	47	42	1	1079.55	-8.06007	8/98	Arabidopsis_elastase_rep1.mgf
	Low	FQGPPHGI	Q9SBZ1;C3S8U8;B6GUW7;Q32224;Q9BAP1;Q32183;Q6SSI3;D3XQ20;O98549;O03042;Q8MDX6;Q8WHV7;Q31982;Q9MU99;Q37170;Q5J9V6;Q5I979;Q09RH6;A4F2T3;B1PHP1;B8YHH9;Q9GE57;Q8WGV6;A1XM46;D5J718;E5FEA2;Q9MUA2;Q9MS06;Q5K3Z6;Q6U107;B0L5G2;B0YHW9;Q37154;Q9GE55;Q37222;Q9GEC4;O47280;O98900;Q8MFU7;Q8MC01;Q9GEC0;Q95EY5;D6MYJ8;Q9GDL4;Q5SGC7;Q71N71;B0YHR1;A5PF92;O98879;Q9GE66;Q9GHP5;O98832;Q7YJM0;Q6L9Y3;Q6L9X5;Q1KZQ0;A0PDC7;…	19775	90	CID		41.21	2.01077		3	47	50	1	852.454	20.5275	8/71	Arabidopsis_elastase_rep1.mgf
	Low	FRVTPxPGVPPEEAGA	B8YHH9;A0PDB9	7	2	CID	X6(K)	35.41	8.59797		2	47	49	1	1651.76	-72.6687	16/155	Arabidopsis_elastase_rep1.mgf
	Low	NMFTSIVGNVFGFKA	Q9SBZ1;C3S8U8;P94047;Q8WIX2;Q32183;Q37269;Q9XQP7;Q8HVG8;E5FE88;O98549;O03042;Q8MDX6;Q8WHV7;Q31982;Q9MU99;Q37170;Q5J9V6;Q5I979;A4F2T3;B1PHP1;B8YHH9;Q8WGV6;A1XM46;D5J718;E5FEA2;Q9MUA2;Q9MS06;Q5K3Z6;Q6U107;Q37154;O47280;O98900;Q8MFU7;Q8MC01;Q95EY5;Q9GDL4;Q71N71;A5PF92;Q9GHP5;O98832;Q6L9Y3;Q6L9X5;A0PDC7;Q95CF0;Q710I7;Q5J8V0;B7P0E8;Q9TKI3;A2VAU7;E0WEC1;Q6VW38;Q8WIB2;Q15KB0;D0F0R4;Q32087;Q3L239;C6FJU8;…	15358	68	CID		34.26	11.0807	0	1	47	37	1	1631.74	-54.2755	14/151	Arabidopsis_elastase_rep1.mgf
	Low	FRVTPxPGVPPEEAGAA	B8YHH9;A0PDB9	7	2	CID	X6(K)	31.75	20.7063		3	47	38	1	1722.78	-80.1329	8/165	Arabidopsis_elastase_rep1.mgf
	Low	VFARELGVPI	Q9SBZ1;P94047;B6GUW7;Q8WIX2;P93986;Q32224;Q32183;Q9XQP7;Q8MCX9;Q8HVG8;Q6SSI3;O98549;O03042;Q8MDX6;Q8WHV7;Q31982;Q37170;A4F2T3;B8YHH9;Q8WGV6;A1XM46;D5J718;Q6U107;Q37154;Q37222;O47280;O98900;Q8MFU7;Q8MC01;Q95EY5;D6MYJ8;Q9GDL4;Q71N71;A5PF92;O98879;Q9GHP5;O98832;Q7YJM0;Q6L9X5;Q1KZQ0;Q9GG55;Q6U127;B7P0E8;A2VAU7;E0WEC1;B9UM37;O98529;Q4VIA4;Q15KB0;Q32087;Q3L239;O98531;Q33369;Q32920;A5X4D3;C0J9V7;Q33598;…	9380	62	CID		15.98	550.642		10	46	31	1	1100.65	4.06915	6/83	Arabidopsis_elastase_rep1.mgf
	Low	LAAFRVTPxPGVPPEEAGAAV	B8YHH9;A0PDB9	5	2	CID	X9(C), X9(Carbamidomethyl)	14.44	1155.16		4	48	32	1	2109.03	-25.8249	5/199	Arabidopsis_elastase_rep1.mgf
Q9GE57	10.63	4	4	395	44.001	7.18115	46.74	Ribulose-1,5-bisphosphate carboxylase (Fragment) OS=Stegonia latifolia GN=rbcL PE=2 SV=1 - [Q9GE57_9BRYO]
	Confidence Icon	Sequence	Protein Accessions	# Proteins	# Protein Groups	Activation Type	Modifications	IonScore	Exp Value	Δ Score	Rank	Identity High	Homology Threshold	Charge	m/z [Da]	ΔM [ppm]	Ions Matched	Spectrum File
	Medium	FQGPPHGIQV	Q9SBZ1;C3S8U8;B6GUW7;Q9BAP1;Q32183;O03042;Q8MDX6;Q8WHV7;Q31982;Q9MU99;Q37170;Q5J9V6;Q5I979;Q09RH6;A4F2T3;B1PHP1;B8YHH9;Q9GE57;Q8WGV6;A1XM46;D5J718;E5FEA2;Q9MUA2;Q9MS06;Q5K3Z6;Q6U107;B0L5G2;B0YHW9;Q37154;Q9GE55;Q37222;Q9GEC4;O47280;O98900;Q8MFU7;Q8MC01;Q9GEC0;Q95EY5;D6MYJ8;Q9GDL4;Q5SGC7;Q71N71;B0YHR1;A5PF92;O98879;Q9GE66;Q9GHP5;O98832;Q7YJM0;Q6L9Y3;Q6L9X5;Q1KZQ0;A0PDC7;Q9BAL7;Q95CF0;Q710I7;Q5J8V0;…	19239	84	CID		46.74	0.652669		5	47	42	1	1079.55	-8.06007	8/98	Arabidopsis_elastase_rep1.mgf
	Low	FQGPPHGI	Q9SBZ1;C3S8U8;B6GUW7;Q32224;Q9BAP1;Q32183;Q6SSI3;D3XQ20;O98549;O03042;Q8MDX6;Q8WHV7;Q31982;Q9MU99;Q37170;Q5J9V6;Q5I979;Q09RH6;A4F2T3;B1PHP1;B8YHH9;Q9GE57;Q8WGV6;A1XM46;D5J718;E5FEA2;Q9MUA2;Q9MS06;Q5K3Z6;Q6U107;B0L5G2;B0YHW9;Q37154;Q9GE55;Q37222;Q9GEC4;O47280;O98900;Q8MFU7;Q8MC01;Q9GEC0;Q95EY5;D6MYJ8;Q9GDL4;Q5SGC7;Q71N71;B0YHR1;A5PF92;O98879;Q9GE66;Q9GHP5;O98832;Q7YJM0;Q6L9Y3;Q6L9X5;Q1KZQ0;A0PDC7;…	19775	90	CID		41.21	2.01077		3	47	50	1	852.454	20.5275	8/71	Arabidopsis_elastase_rep1.mgf
	Low	NAxAGTcEEML	Q9GE57	1	1	CID	X3(C), C7(Carbamidomethyl)	21.36	160.534		6	46	39	1	1198.54	69.549	6/98	Arabidopsis_elastase_rep1.mgf
	Low	LAAFRMTPQPGVPPEEAGAAV	E3WFD0;A7VJY7;D3XQ20;Q09RH6;Q9GE57;B0L5G2;Q9GDL4;Q9GHH7;A5H757;Q9GE68;D2T1D8;Q1A5T8;B0F7Q0;P43229;Q33385	1323	15	CID		14.4	1165.85		7	48	32	1	2109.03	-25.8277	5/203	Arabidopsis_elastase_rep1.mgf
Q8WGV6	11.97	6	6	426	47.1106	7.04932	46.74	Ribulose-1,5-biphosphate-carboxylase (Fragment) OS=Moraea ventricosa GN=rbcL PE=3 SV=1 - [Q8WGV6_9ASPA]
	Confidence Icon	Sequence	Protein Accessions	# Proteins	# Protein Groups	Activation Type	Modifications	IonScore	Exp Value	Δ Score	Rank	Identity High	Homology Threshold	Charge	m/z [Da]	ΔM [ppm]	Ions Matched	Spectrum File
	High	FRVTPQPGVPxEEA	Q8WGV6	7	1	CID	X11(P)	52.14	0.184606		7	47		1	1523.71	-46.696	13/139	Arabidopsis_elastase_rep1.mgf
	Medium	FQGPPHGIQV	Q9SBZ1;C3S8U8;B6GUW7;Q9BAP1;Q32183;O03042;Q8MDX6;Q8WHV7;Q31982;Q9MU99;Q37170;Q5J9V6;Q5I979;Q09RH6;A4F2T3;B1PHP1;B8YHH9;Q9GE57;Q8WGV6;A1XM46;D5J718;E5FEA2;Q9MUA2;Q9MS06;Q5K3Z6;Q6U107;B0L5G2;B0YHW9;Q37154;Q9GE55;Q37222;Q9GEC4;O47280;O98900;Q8MFU7;Q8MC01;Q9GEC0;Q95EY5;D6MYJ8;Q9GDL4;Q5SGC7;Q71N71;B0YHR1;A5PF92;O98879;Q9GE66;Q9GHP5;O98832;Q7YJM0;Q6L9Y3;Q6L9X5;Q1KZQ0;A0PDC7;Q9BAL7;Q95CF0;Q710I7;Q5J8V0;…	19239	84	CID		46.74	0.652669		5	47	42	1	1079.55	-8.06007	8/98	Arabidopsis_elastase_rep1.mgf
	Low	FQGPPHGI	Q9SBZ1;C3S8U8;B6GUW7;Q32224;Q9BAP1;Q32183;Q6SSI3;D3XQ20;O98549;O03042;Q8MDX6;Q8WHV7;Q31982;Q9MU99;Q37170;Q5J9V6;Q5I979;Q09RH6;A4F2T3;B1PHP1;B8YHH9;Q9GE57;Q8WGV6;A1XM46;D5J718;E5FEA2;Q9MUA2;Q9MS06;Q5K3Z6;Q6U107;B0L5G2;B0YHW9;Q37154;Q9GE55;Q37222;Q9GEC4;O47280;O98900;Q8MFU7;Q8MC01;Q9GEC0;Q95EY5;D6MYJ8;Q9GDL4;Q5SGC7;Q71N71;B0YHR1;A5PF92;O98879;Q9GE66;Q9GHP5;O98832;Q7YJM0;Q6L9Y3;Q6L9X5;Q1KZQ0;A0PDC7;…	19775	90	CID		41.21	2.01077		3	47	50	1	852.454	20.5275	8/71	Arabidopsis_elastase_rep1.mgf
	Low	FRVTPQPGVPxEEAGA	Q8WGV6	7	1	CID	X11(P)	35.41	8.59797		9	47	49	1	1651.76	-50.6377	16/159	Arabidopsis_elastase_rep1.mgf
	Low	NMFTSIVGNVFGFKA	Q9SBZ1;C3S8U8;P94047;Q8WIX2;Q32183;Q37269;Q9XQP7;Q8HVG8;E5FE88;O98549;O03042;Q8MDX6;Q8WHV7;Q31982;Q9MU99;Q37170;Q5J9V6;Q5I979;A4F2T3;B1PHP1;B8YHH9;Q8WGV6;A1XM46;D5J718;E5FEA2;Q9MUA2;Q9MS06;Q5K3Z6;Q6U107;Q37154;O47280;O98900;Q8MFU7;Q8MC01;Q95EY5;Q9GDL4;Q71N71;A5PF92;Q9GHP5;O98832;Q6L9Y3;Q6L9X5;A0PDC7;Q95CF0;Q710I7;Q5J8V0;B7P0E8;Q9TKI3;A2VAU7;E0WEC1;Q6VW38;Q8WIB2;Q15KB0;D0F0R4;Q32087;Q3L239;C6FJU8;…	15358	68	CID		34.26	11.0807	0	1	47	37	1	1631.74	-54.2755	14/151	Arabidopsis_elastase_rep1.mgf
	Low	VFARELGVPI	Q9SBZ1;P94047;B6GUW7;Q8WIX2;P93986;Q32224;Q32183;Q9XQP7;Q8MCX9;Q8HVG8;Q6SSI3;O98549;O03042;Q8MDX6;Q8WHV7;Q31982;Q37170;A4F2T3;B8YHH9;Q8WGV6;A1XM46;D5J718;Q6U107;Q37154;Q37222;O47280;O98900;Q8MFU7;Q8MC01;Q95EY5;D6MYJ8;Q9GDL4;Q71N71;A5PF92;O98879;Q9GHP5;O98832;Q7YJM0;Q6L9X5;Q1KZQ0;Q9GG55;Q6U127;B7P0E8;A2VAU7;E0WEC1;B9UM37;O98529;Q4VIA4;Q15KB0;Q32087;Q3L239;O98531;Q33369;Q32920;A5X4D3;C0J9V7;Q33598;…	9380	62	CID		15.98	550.642		10	46	31	1	1100.65	4.06915	6/83	Arabidopsis_elastase_rep1.mgf
A1XM46	14.74	8	8	468	51.7529	6.80029	46.74	Ribulose 1,5-bisphosphate carboxylase large subunit (Fragment) OS=Erodium crinitum GN=rbcL PE=3 SV=1 - [A1XM46_9ROSI]
	Confidence Icon	Sequence	Protein Accessions	# Proteins	# Protein Groups	Activation Type	Modifications	IonScore	Exp Value	Δ Score	Rank	Identity High	Homology Threshold	Charge	m/z [Da]	ΔM [ppm]	Ions Matched	Spectrum File
	High	FRVTPQPGVPPEEA	C3S8U8;P94047;B6GUW7;Q8WIX2;P93986;Q9BAP1;Q32183;Q37269;Q9XQP7;Q8MCX9;E5FE88;Q6SSI3;O98549;O03042;Q8MDX6;Q31982;Q9MU99;Q5J9V6;Q5I979;A4F2T3;A1XM46;D5J718;Q9MUA2;Q9MS06;Q6U107;Q37222;O47280;O98900;Q95EY5;D6MYJ8;A5PF92;O98879;Q9GHP5;Q7YJM0;Q6L9X5;Q1KZQ0;A0PDC7;Q9BAL7;Q95CF0;Q710I7;Q5J8V0;Q9GG55;Q8MBZ1;Q6U127;Q6SSH7;A2VAU7;B9UM37;O98529;Q6VW38;Q15KB0;Q32087;O98531;Q33369;Q05579;C0J9V7;Q33598;Q5UFF3;…	14407	61	CID		52.14	0.184606		2	47		1	1523.71	-46.696	13/139	Arabidopsis_elastase_rep1.mgf
	Medium	FQGPPHGIQV	Q9SBZ1;C3S8U8;B6GUW7;Q9BAP1;Q32183;O03042;Q8MDX6;Q8WHV7;Q31982;Q9MU99;Q37170;Q5J9V6;Q5I979;Q09RH6;A4F2T3;B1PHP1;B8YHH9;Q9GE57;Q8WGV6;A1XM46;D5J718;E5FEA2;Q9MUA2;Q9MS06;Q5K3Z6;Q6U107;B0L5G2;B0YHW9;Q37154;Q9GE55;Q37222;Q9GEC4;O47280;O98900;Q8MFU7;Q8MC01;Q9GEC0;Q95EY5;D6MYJ8;Q9GDL4;Q5SGC7;Q71N71;B0YHR1;A5PF92;O98879;Q9GE66;Q9GHP5;O98832;Q7YJM0;Q6L9Y3;Q6L9X5;Q1KZQ0;A0PDC7;Q9BAL7;Q95CF0;Q710I7;Q5J8V0;…	19239	84	CID		46.74	0.652669		5	47	42	1	1079.55	-8.06007	8/98	Arabidopsis_elastase_rep1.mgf
	Low	FQGPPHGI	Q9SBZ1;C3S8U8;B6GUW7;Q32224;Q9BAP1;Q32183;Q6SSI3;D3XQ20;O98549;O03042;Q8MDX6;Q8WHV7;Q31982;Q9MU99;Q37170;Q5J9V6;Q5I979;Q09RH6;A4F2T3;B1PHP1;B8YHH9;Q9GE57;Q8WGV6;A1XM46;D5J718;E5FEA2;Q9MUA2;Q9MS06;Q5K3Z6;Q6U107;B0L5G2;B0YHW9;Q37154;Q9GE55;Q37222;Q9GEC4;O47280;O98900;Q8MFU7;Q8MC01;Q9GEC0;Q95EY5;D6MYJ8;Q9GDL4;Q5SGC7;Q71N71;B0YHR1;A5PF92;O98879;Q9GE66;Q9GHP5;O98832;Q7YJM0;Q6L9Y3;Q6L9X5;Q1KZQ0;A0PDC7;…	19775	90	CID		41.21	2.01077		3	47	50	1	852.454	20.5275	8/71	Arabidopsis_elastase_rep1.mgf
	Low	FRVTPQPGVPPEEAGA	C3S8U8;Q8WIX2;P93986;Q9BAP1;Q32183;Q9XQP7;Q8MCX9;E5FE88;Q6SSI3;O98549;O03042;Q8MDX6;Q31982;Q9MU99;Q5J9V6;Q5I979;A4F2T3;A1XM46;D5J718;Q9MUA2;Q9MS06;Q37222;O47280;O98900;Q95EY5;D6MYJ8;A5PF92;O98879;Q9GHP5;Q7YJM0;Q6L9X5;Q1KZQ0;A0PDC7;Q9BAL7;Q95CF0;Q710I7;Q5J8V0;Q8MBZ1;Q6U127;Q6SSH7;A2VAU7;B9UM37;Q6VW38;Q15KB0;O98531;Q33369;C0J9V7;Q33598;Q5UFF3;Q8MCY5;O98747;Q9TID9;Q4VI93	14257	53	CID		35.41	8.59797		3	47	49	1	1651.76	-50.6377	16/159	Arabidopsis_elastase_rep1.mgf
	Low	NMFTSIVGNVFGFKA	Q9SBZ1;C3S8U8;P94047;Q8WIX2;Q32183;Q37269;Q9XQP7;Q8HVG8;E5FE88;O98549;O03042;Q8MDX6;Q8WHV7;Q31982;Q9MU99;Q37170;Q5J9V6;Q5I979;A4F2T3;B1PHP1;B8YHH9;Q8WGV6;A1XM46;D5J718;E5FEA2;Q9MUA2;Q9MS06;Q5K3Z6;Q6U107;Q37154;O47280;O98900;Q8MFU7;Q8MC01;Q95EY5;Q9GDL4;Q71N71;A5PF92;Q9GHP5;O98832;Q6L9Y3;Q6L9X5;A0PDC7;Q95CF0;Q710I7;Q5J8V0;B7P0E8;Q9TKI3;A2VAU7;E0WEC1;Q6VW38;Q8WIB2;Q15KB0;D0F0R4;Q32087;Q3L239;C6FJU8;…	15358	68	CID		34.26	11.0807	0	1	47	37	1	1631.74	-54.2755	14/151	Arabidopsis_elastase_rep1.mgf
	Low	FRVTPQPGVPPEEAGAA	C3S8U8;Q8WIX2;P93986;Q9BAP1;Q32183;Q9XQP7;Q8MCX9;E5FE88;Q6SSI3;O98549;O03042;Q8MDX6;Q31982;Q9MU99;Q5J9V6;Q5I979;A4F2T3;A1XM46;D5J718;Q9MUA2;Q9MS06;Q37222;O47280;O98900;Q95EY5;D6MYJ8;A5PF92;O98879;Q9GHP5;Q7YJM0;Q6L9X5;Q1KZQ0;A0PDC7;Q9BAL7;Q95CF0;Q710I7;Q5J8V0;Q8MBZ1;Q6U127;Q6SSH7;A2VAU7;B9UM37;Q6VW38;Q15KB0;O98531;Q33369;C0J9V7;Q33598;Q5UFF3;Q8MCY5;O98747;Q9TID9;Q4VI93	14214	53	CID		31.75	20.7063		4	47	38	1	1722.78	-59.01	8/169	Arabidopsis_elastase_rep1.mgf
	Low	VFARELGVPI	Q9SBZ1;P94047;B6GUW7;Q8WIX2;P93986;Q32224;Q32183;Q9XQP7;Q8MCX9;Q8HVG8;Q6SSI3;O98549;O03042;Q8MDX6;Q8WHV7;Q31982;Q37170;A4F2T3;B8YHH9;Q8WGV6;A1XM46;D5J718;Q6U107;Q37154;Q37222;O47280;O98900;Q8MFU7;Q8MC01;Q95EY5;D6MYJ8;Q9GDL4;Q71N71;A5PF92;O98879;Q9GHP5;O98832;Q7YJM0;Q6L9X5;Q1KZQ0;Q9GG55;Q6U127;B7P0E8;A2VAU7;E0WEC1;B9UM37;O98529;Q4VIA4;Q15KB0;Q32087;Q3L239;O98531;Q33369;Q32920;A5X4D3;C0J9V7;Q33598;…	9380	62	CID		15.98	550.642		10	46	31	1	1100.65	4.06915	6/83	Arabidopsis_elastase_rep1.mgf
	Low	TEGNxIIRKAcKWSPEL	A1XM46	1	1	CID	X5(C), X5(Carbamidomethyl), C11(Carbamidomethyl)	15.76	785.162		5	47	32	1	2062.14	57.688	4/180	Arabidopsis_elastase_rep1.mgf
D5J718	15	8	8	420	46.3143	6.59521	46.74	Ribulose-1,5-bisphosphate carboxylase/oxygenase large subunit (Fragment) OS=Ledothamnus sessiliflorus GN=rbcL PE=3 SV=1 - [D5J718_9ERIC]
	Confidence Icon	Sequence	Protein Accessions	# Proteins	# Protein Groups	Activation Type	Modifications	IonScore	Exp Value	Δ Score	Rank	Identity High	Homology Threshold	Charge	m/z [Da]	ΔM [ppm]	Ions Matched	Spectrum File
	High	FRVTPQPGVPPEEA	C3S8U8;P94047;B6GUW7;Q8WIX2;P93986;Q9BAP1;Q32183;Q37269;Q9XQP7;Q8MCX9;E5FE88;Q6SSI3;O98549;O03042;Q8MDX6;Q31982;Q9MU99;Q5J9V6;Q5I979;A4F2T3;A1XM46;D5J718;Q9MUA2;Q9MS06;Q6U107;Q37222;O47280;O98900;Q95EY5;D6MYJ8;A5PF92;O98879;Q9GHP5;Q7YJM0;Q6L9X5;Q1KZQ0;A0PDC7;Q9BAL7;Q95CF0;Q710I7;Q5J8V0;Q9GG55;Q8MBZ1;Q6U127;Q6SSH7;A2VAU7;B9UM37;O98529;Q6VW38;Q15KB0;Q32087;O98531;Q33369;Q05579;C0J9V7;Q33598;Q5UFF3;…	14407	61	CID		52.14	0.184606		2	47		1	1523.71	-46.696	13/139	Arabidopsis_elastase_rep1.mgf
	Medium	FQGPPHGIQV	Q9SBZ1;C3S8U8;B6GUW7;Q9BAP1;Q32183;O03042;Q8MDX6;Q8WHV7;Q31982;Q9MU99;Q37170;Q5J9V6;Q5I979;Q09RH6;A4F2T3;B1PHP1;B8YHH9;Q9GE57;Q8WGV6;A1XM46;D5J718;E5FEA2;Q9MUA2;Q9MS06;Q5K3Z6;Q6U107;B0L5G2;B0YHW9;Q37154;Q9GE55;Q37222;Q9GEC4;O47280;O98900;Q8MFU7;Q8MC01;Q9GEC0;Q95EY5;D6MYJ8;Q9GDL4;Q5SGC7;Q71N71;B0YHR1;A5PF92;O98879;Q9GE66;Q9GHP5;O98832;Q7YJM0;Q6L9Y3;Q6L9X5;Q1KZQ0;A0PDC7;Q9BAL7;Q95CF0;Q710I7;Q5J8V0;…	19239	84	CID		46.74	0.652669		5	47	42	1	1079.55	-8.06007	8/98	Arabidopsis_elastase_rep1.mgf
	Low	FQGPPHGI	Q9SBZ1;C3S8U8;B6GUW7;Q32224;Q9BAP1;Q32183;Q6SSI3;D3XQ20;O98549;O03042;Q8MDX6;Q8WHV7;Q31982;Q9MU99;Q37170;Q5J9V6;Q5I979;Q09RH6;A4F2T3;B1PHP1;B8YHH9;Q9GE57;Q8WGV6;A1XM46;D5J718;E5FEA2;Q9MUA2;Q9MS06;Q5K3Z6;Q6U107;B0L5G2;B0YHW9;Q37154;Q9GE55;Q37222;Q9GEC4;O47280;O98900;Q8MFU7;Q8MC01;Q9GEC0;Q95EY5;D6MYJ8;Q9GDL4;Q5SGC7;Q71N71;B0YHR1;A5PF92;O98879;Q9GE66;Q9GHP5;O98832;Q7YJM0;Q6L9Y3;Q6L9X5;Q1KZQ0;A0PDC7;…	19775	90	CID		41.21	2.01077		3	47	50	1	852.454	20.5275	8/71	Arabidopsis_elastase_rep1.mgf
	Low	FRVTPQPGVPPEEAGA	C3S8U8;Q8WIX2;P93986;Q9BAP1;Q32183;Q9XQP7;Q8MCX9;E5FE88;Q6SSI3;O98549;O03042;Q8MDX6;Q31982;Q9MU99;Q5J9V6;Q5I979;A4F2T3;A1XM46;D5J718;Q9MUA2;Q9MS06;Q37222;O47280;O98900;Q95EY5;D6MYJ8;A5PF92;O98879;Q9GHP5;Q7YJM0;Q6L9X5;Q1KZQ0;A0PDC7;Q9BAL7;Q95CF0;Q710I7;Q5J8V0;Q8MBZ1;Q6U127;Q6SSH7;A2VAU7;B9UM37;Q6VW38;Q15KB0;O98531;Q33369;C0J9V7;Q33598;Q5UFF3;Q8MCY5;O98747;Q9TID9;Q4VI93	14257	53	CID		35.41	8.59797		3	47	49	1	1651.76	-50.6377	16/159	Arabidopsis_elastase_rep1.mgf
	Low	NMFTSIVGNVFGFKA	Q9SBZ1;C3S8U8;P94047;Q8WIX2;Q32183;Q37269;Q9XQP7;Q8HVG8;E5FE88;O98549;O03042;Q8MDX6;Q8WHV7;Q31982;Q9MU99;Q37170;Q5J9V6;Q5I979;A4F2T3;B1PHP1;B8YHH9;Q8WGV6;A1XM46;D5J718;E5FEA2;Q9MUA2;Q9MS06;Q5K3Z6;Q6U107;Q37154;O47280;O98900;Q8MFU7;Q8MC01;Q95EY5;Q9GDL4;Q71N71;A5PF92;Q9GHP5;O98832;Q6L9Y3;Q6L9X5;A0PDC7;Q95CF0;Q710I7;Q5J8V0;B7P0E8;Q9TKI3;A2VAU7;E0WEC1;Q6VW38;Q8WIB2;Q15KB0;D0F0R4;Q32087;Q3L239;C6FJU8;…	15358	68	CID		34.26	11.0807	0	1	47	37	1	1631.74	-54.2755	14/151	Arabidopsis_elastase_rep1.mgf
	Low	FRVTPQPGVPPEEAGAA	C3S8U8;Q8WIX2;P93986;Q9BAP1;Q32183;Q9XQP7;Q8MCX9;E5FE88;Q6SSI3;O98549;O03042;Q8MDX6;Q31982;Q9MU99;Q5J9V6;Q5I979;A4F2T3;A1XM46;D5J718;Q9MUA2;Q9MS06;Q37222;O47280;O98900;Q95EY5;D6MYJ8;A5PF92;O98879;Q9GHP5;Q7YJM0;Q6L9X5;Q1KZQ0;A0PDC7;Q9BAL7;Q95CF0;Q710I7;Q5J8V0;Q8MBZ1;Q6U127;Q6SSH7;A2VAU7;B9UM37;Q6VW38;Q15KB0;O98531;Q33369;C0J9V7;Q33598;Q5UFF3;Q8MCY5;O98747;Q9TID9;Q4VI93	14214	53	CID		31.75	20.7063		4	47	38	1	1722.78	-59.01	8/169	Arabidopsis_elastase_rep1.mgf
	Low	AGTCDEMIKRA	D5J718;Q9GHH7	9	2	CID		20.11	229.946		4	46	33	1	1194.53	-27.0662	4/94	Arabidopsis_elastase_rep1.mgf
	Low	VFARELGVPI	Q9SBZ1;P94047;B6GUW7;Q8WIX2;P93986;Q32224;Q32183;Q9XQP7;Q8MCX9;Q8HVG8;Q6SSI3;O98549;O03042;Q8MDX6;Q8WHV7;Q31982;Q37170;A4F2T3;B8YHH9;Q8WGV6;A1XM46;D5J718;Q6U107;Q37154;Q37222;O47280;O98900;Q8MFU7;Q8MC01;Q95EY5;D6MYJ8;Q9GDL4;Q71N71;A5PF92;O98879;Q9GHP5;O98832;Q7YJM0;Q6L9X5;Q1KZQ0;Q9GG55;Q6U127;B7P0E8;A2VAU7;E0WEC1;B9UM37;O98529;Q4VIA4;Q15KB0;Q32087;Q3L239;O98531;Q33369;Q32920;A5X4D3;C0J9V7;Q33598;…	9380	62	CID		15.98	550.642		10	46	31	1	1100.65	4.06915	6/83	Arabidopsis_elastase_rep1.mgf
E5FEA2	22.54	4	4	173	19.0466	6.16357	46.74	Ribulose-1,5-bisphosphate/carboxylase large subunit (Fragment) OS=Croton poecilanthus GN=rbcL PE=4 SV=1 - [E5FEA2_9ROSI]
	Confidence Icon	Sequence	Protein Accessions	# Proteins	# Protein Groups	Activation Type	Modifications	IonScore	Exp Value	Δ Score	Rank	Identity High	Homology Threshold	Charge	m/z [Da]	ΔM [ppm]	Ions Matched	Spectrum File
	High	FRVTPQPGxPPEEA	E5FEA2;A5X4D3	4	2	CID	X9(V)	52.14	0.184606		9	47		1	1523.71	-46.696	13/139	Arabidopsis_elastase_rep1.mgf
	Medium	FQGPPHGIQV	Q9SBZ1;C3S8U8;B6GUW7;Q9BAP1;Q32183;O03042;Q8MDX6;Q8WHV7;Q31982;Q9MU99;Q37170;Q5J9V6;Q5I979;Q09RH6;A4F2T3;B1PHP1;B8YHH9;Q9GE57;Q8WGV6;A1XM46;D5J718;E5FEA2;Q9MUA2;Q9MS06;Q5K3Z6;Q6U107;B0L5G2;B0YHW9;Q37154;Q9GE55;Q37222;Q9GEC4;O47280;O98900;Q8MFU7;Q8MC01;Q9GEC0;Q95EY5;D6MYJ8;Q9GDL4;Q5SGC7;Q71N71;B0YHR1;A5PF92;O98879;Q9GE66;Q9GHP5;O98832;Q7YJM0;Q6L9Y3;Q6L9X5;Q1KZQ0;A0PDC7;Q9BAL7;Q95CF0;Q710I7;Q5J8V0;…	19239	84	CID		46.74	0.652669		5	47	42	1	1079.55	-8.06007	8/98	Arabidopsis_elastase_rep1.mgf
	Low	FQGPPHGI	Q9SBZ1;C3S8U8;B6GUW7;Q32224;Q9BAP1;Q32183;Q6SSI3;D3XQ20;O98549;O03042;Q8MDX6;Q8WHV7;Q31982;Q9MU99;Q37170;Q5J9V6;Q5I979;Q09RH6;A4F2T3;B1PHP1;B8YHH9;Q9GE57;Q8WGV6;A1XM46;D5J718;E5FEA2;Q9MUA2;Q9MS06;Q5K3Z6;Q6U107;B0L5G2;B0YHW9;Q37154;Q9GE55;Q37222;Q9GEC4;O47280;O98900;Q8MFU7;Q8MC01;Q9GEC0;Q95EY5;D6MYJ8;Q9GDL4;Q5SGC7;Q71N71;B0YHR1;A5PF92;O98879;Q9GE66;Q9GHP5;O98832;Q7YJM0;Q6L9Y3;Q6L9X5;Q1KZQ0;A0PDC7;…	19775	90	CID		41.21	2.01077		3	47	50	1	852.454	20.5275	8/71	Arabidopsis_elastase_rep1.mgf
	Low	NMFTSIVGNVFGFKA	Q9SBZ1;C3S8U8;P94047;Q8WIX2;Q32183;Q37269;Q9XQP7;Q8HVG8;E5FE88;O98549;O03042;Q8MDX6;Q8WHV7;Q31982;Q9MU99;Q37170;Q5J9V6;Q5I979;A4F2T3;B1PHP1;B8YHH9;Q8WGV6;A1XM46;D5J718;E5FEA2;Q9MUA2;Q9MS06;Q5K3Z6;Q6U107;Q37154;O47280;O98900;Q8MFU7;Q8MC01;Q95EY5;Q9GDL4;Q71N71;A5PF92;Q9GHP5;O98832;Q6L9Y3;Q6L9X5;A0PDC7;Q95CF0;Q710I7;Q5J8V0;B7P0E8;Q9TKI3;A2VAU7;E0WEC1;Q6VW38;Q8WIB2;Q15KB0;D0F0R4;Q32087;Q3L239;C6FJU8;…	15358	68	CID		34.26	11.0807	0	1	47	37	1	1631.74	-54.2755	14/151	Arabidopsis_elastase_rep1.mgf
Q9MUA2	17.77	7	7	394	43.868	6.7124	46.74	Ribulose 1,5-bisphosphate carboxylase/oxygenase, large subunit (Fragment) OS=Prunus cerasifera GN=rbcL PE=4 SV=1 - [Q9MUA2_9ROSA]
	Confidence Icon	Sequence	Protein Accessions	# Proteins	# Protein Groups	Activation Type	Modifications	IonScore	Exp Value	Δ Score	Rank	Identity High	Homology Threshold	Charge	m/z [Da]	ΔM [ppm]	Ions Matched	Spectrum File
	High	FRVTPQPGVPPEEA	C3S8U8;P94047;B6GUW7;Q8WIX2;P93986;Q9BAP1;Q32183;Q37269;Q9XQP7;Q8MCX9;E5FE88;Q6SSI3;O98549;O03042;Q8MDX6;Q31982;Q9MU99;Q5J9V6;Q5I979;A4F2T3;A1XM46;D5J718;Q9MUA2;Q9MS06;Q6U107;Q37222;O47280;O98900;Q95EY5;D6MYJ8;A5PF92;O98879;Q9GHP5;Q7YJM0;Q6L9X5;Q1KZQ0;A0PDC7;Q9BAL7;Q95CF0;Q710I7;Q5J8V0;Q9GG55;Q8MBZ1;Q6U127;Q6SSH7;A2VAU7;B9UM37;O98529;Q6VW38;Q15KB0;Q32087;O98531;Q33369;Q05579;C0J9V7;Q33598;Q5UFF3;…	14407	61	CID		52.14	0.184606		2	47		1	1523.71	-46.696	13/139	Arabidopsis_elastase_rep1.mgf
	Medium	FQGPPHGIQV	Q9SBZ1;C3S8U8;B6GUW7;Q9BAP1;Q32183;O03042;Q8MDX6;Q8WHV7;Q31982;Q9MU99;Q37170;Q5J9V6;Q5I979;Q09RH6;A4F2T3;B1PHP1;B8YHH9;Q9GE57;Q8WGV6;A1XM46;D5J718;E5FEA2;Q9MUA2;Q9MS06;Q5K3Z6;Q6U107;B0L5G2;B0YHW9;Q37154;Q9GE55;Q37222;Q9GEC4;O47280;O98900;Q8MFU7;Q8MC01;Q9GEC0;Q95EY5;D6MYJ8;Q9GDL4;Q5SGC7;Q71N71;B0YHR1;A5PF92;O98879;Q9GE66;Q9GHP5;O98832;Q7YJM0;Q6L9Y3;Q6L9X5;Q1KZQ0;A0PDC7;Q9BAL7;Q95CF0;Q710I7;Q5J8V0;…	19239	84	CID		46.74	0.652669		5	47	42	1	1079.55	-8.06007	8/98	Arabidopsis_elastase_rep1.mgf
	Low	FQGPPHGI	Q9SBZ1;C3S8U8;B6GUW7;Q32224;Q9BAP1;Q32183;Q6SSI3;D3XQ20;O98549;O03042;Q8MDX6;Q8WHV7;Q31982;Q9MU99;Q37170;Q5J9V6;Q5I979;Q09RH6;A4F2T3;B1PHP1;B8YHH9;Q9GE57;Q8WGV6;A1XM46;D5J718;E5FEA2;Q9MUA2;Q9MS06;Q5K3Z6;Q6U107;B0L5G2;B0YHW9;Q37154;Q9GE55;Q37222;Q9GEC4;O47280;O98900;Q8MFU7;Q8MC01;Q9GEC0;Q95EY5;D6MYJ8;Q9GDL4;Q5SGC7;Q71N71;B0YHR1;A5PF92;O98879;Q9GE66;Q9GHP5;O98832;Q7YJM0;Q6L9Y3;Q6L9X5;Q1KZQ0;A0PDC7;…	19775	90	CID		41.21	2.01077		3	47	50	1	852.454	20.5275	8/71	Arabidopsis_elastase_rep1.mgf
	Low	FRVTPQPGVPPEEAGA	C3S8U8;Q8WIX2;P93986;Q9BAP1;Q32183;Q9XQP7;Q8MCX9;E5FE88;Q6SSI3;O98549;O03042;Q8MDX6;Q31982;Q9MU99;Q5J9V6;Q5I979;A4F2T3;A1XM46;D5J718;Q9MUA2;Q9MS06;Q37222;O47280;O98900;Q95EY5;D6MYJ8;A5PF92;O98879;Q9GHP5;Q7YJM0;Q6L9X5;Q1KZQ0;A0PDC7;Q9BAL7;Q95CF0;Q710I7;Q5J8V0;Q8MBZ1;Q6U127;Q6SSH7;A2VAU7;B9UM37;Q6VW38;Q15KB0;O98531;Q33369;C0J9V7;Q33598;Q5UFF3;Q8MCY5;O98747;Q9TID9;Q4VI93	14257	53	CID		35.41	8.59797		3	47	49	1	1651.76	-50.6377	16/159	Arabidopsis_elastase_rep1.mgf
	Low	NMFTSIVGNVFGFKA	Q9SBZ1;C3S8U8;P94047;Q8WIX2;Q32183;Q37269;Q9XQP7;Q8HVG8;E5FE88;O98549;O03042;Q8MDX6;Q8WHV7;Q31982;Q9MU99;Q37170;Q5J9V6;Q5I979;A4F2T3;B1PHP1;B8YHH9;Q8WGV6;A1XM46;D5J718;E5FEA2;Q9MUA2;Q9MS06;Q5K3Z6;Q6U107;Q37154;O47280;O98900;Q8MFU7;Q8MC01;Q95EY5;Q9GDL4;Q71N71;A5PF92;Q9GHP5;O98832;Q6L9Y3;Q6L9X5;A0PDC7;Q95CF0;Q710I7;Q5J8V0;B7P0E8;Q9TKI3;A2VAU7;E0WEC1;Q6VW38;Q8WIB2;Q15KB0;D0F0R4;Q32087;Q3L239;C6FJU8;…	15358	68	CID		34.26	11.0807	0	1	47	37	1	1631.74	-54.2755	14/151	Arabidopsis_elastase_rep1.mgf
	Low	FRVTPQPGVPPEEAGAA	C3S8U8;Q8WIX2;P93986;Q9BAP1;Q32183;Q9XQP7;Q8MCX9;E5FE88;Q6SSI3;O98549;O03042;Q8MDX6;Q31982;Q9MU99;Q5J9V6;Q5I979;A4F2T3;A1XM46;D5J718;Q9MUA2;Q9MS06;Q37222;O47280;O98900;Q95EY5;D6MYJ8;A5PF92;O98879;Q9GHP5;Q7YJM0;Q6L9X5;Q1KZQ0;A0PDC7;Q9BAL7;Q95CF0;Q710I7;Q5J8V0;Q8MBZ1;Q6U127;Q6SSH7;A2VAU7;B9UM37;Q6VW38;Q15KB0;O98531;Q33369;C0J9V7;Q33598;Q5UFF3;Q8MCY5;O98747;Q9TID9;Q4VI93	14214	53	CID		31.75	20.7063		4	47	38	1	1722.78	-59.01	8/169	Arabidopsis_elastase_rep1.mgf
	Low	HRAMHAVIDRQxNHGmEFRVLAKALRmS	Q9MUA2	1	1	CID	X12(Y), M16(Oxidation), M27(Oxidation)	13.64	230.234		2	40	27	1	3370.03	96.8594	5/304	Arabidopsis_elastase_rep1.mgf
Q9MS06	11.99	7	7	467	51.8091	7.02002	46.74	Ribulose biphosphate carboxylase large subunit (Fragment) OS=Gravesia viscosa GN=rbcL PE=3 SV=1 - [Q9MS06_9MYRT]
	Confidence Icon	Sequence	Protein Accessions	# Proteins	# Protein Groups	Activation Type	Modifications	IonScore	Exp Value	Δ Score	Rank	Identity High	Homology Threshold	Charge	m/z [Da]	ΔM [ppm]	Ions Matched	Spectrum File
	High	FRVTPQPGVPPEEA	C3S8U8;P94047;B6GUW7;Q8WIX2;P93986;Q9BAP1;Q32183;Q37269;Q9XQP7;Q8MCX9;E5FE88;Q6SSI3;O98549;O03042;Q8MDX6;Q31982;Q9MU99;Q5J9V6;Q5I979;A4F2T3;A1XM46;D5J718;Q9MUA2;Q9MS06;Q6U107;Q37222;O47280;O98900;Q95EY5;D6MYJ8;A5PF92;O98879;Q9GHP5;Q7YJM0;Q6L9X5;Q1KZQ0;A0PDC7;Q9BAL7;Q95CF0;Q710I7;Q5J8V0;Q9GG55;Q8MBZ1;Q6U127;Q6SSH7;A2VAU7;B9UM37;O98529;Q6VW38;Q15KB0;Q32087;O98531;Q33369;Q05579;C0J9V7;Q33598;Q5UFF3;…	14407	61	CID		52.14	0.184606		2	47		1	1523.71	-46.696	13/139	Arabidopsis_elastase_rep1.mgf
	Medium	FQGPPHGIQV	Q9SBZ1;C3S8U8;B6GUW7;Q9BAP1;Q32183;O03042;Q8MDX6;Q8WHV7;Q31982;Q9MU99;Q37170;Q5J9V6;Q5I979;Q09RH6;A4F2T3;B1PHP1;B8YHH9;Q9GE57;Q8WGV6;A1XM46;D5J718;E5FEA2;Q9MUA2;Q9MS06;Q5K3Z6;Q6U107;B0L5G2;B0YHW9;Q37154;Q9GE55;Q37222;Q9GEC4;O47280;O98900;Q8MFU7;Q8MC01;Q9GEC0;Q95EY5;D6MYJ8;Q9GDL4;Q5SGC7;Q71N71;B0YHR1;A5PF92;O98879;Q9GE66;Q9GHP5;O98832;Q7YJM0;Q6L9Y3;Q6L9X5;Q1KZQ0;A0PDC7;Q9BAL7;Q95CF0;Q710I7;Q5J8V0;…	19239	84	CID		46.74	0.652669		5	47	42	1	1079.55	-8.06007	8/98	Arabidopsis_elastase_rep1.mgf
	Low	FQGPPHGI	Q9SBZ1;C3S8U8;B6GUW7;Q32224;Q9BAP1;Q32183;Q6SSI3;D3XQ20;O98549;O03042;Q8MDX6;Q8WHV7;Q31982;Q9MU99;Q37170;Q5J9V6;Q5I979;Q09RH6;A4F2T3;B1PHP1;B8YHH9;Q9GE57;Q8WGV6;A1XM46;D5J718;E5FEA2;Q9MUA2;Q9MS06;Q5K3Z6;Q6U107;B0L5G2;B0YHW9;Q37154;Q9GE55;Q37222;Q9GEC4;O47280;O98900;Q8MFU7;Q8MC01;Q9GEC0;Q95EY5;D6MYJ8;Q9GDL4;Q5SGC7;Q71N71;B0YHR1;A5PF92;O98879;Q9GE66;Q9GHP5;O98832;Q7YJM0;Q6L9Y3;Q6L9X5;Q1KZQ0;A0PDC7;…	19775	90	CID		41.21	2.01077		3	47	50	1	852.454	20.5275	8/71	Arabidopsis_elastase_rep1.mgf
	Low	FRVTPQPGVPPEEAGA	C3S8U8;Q8WIX2;P93986;Q9BAP1;Q32183;Q9XQP7;Q8MCX9;E5FE88;Q6SSI3;O98549;O03042;Q8MDX6;Q31982;Q9MU99;Q5J9V6;Q5I979;A4F2T3;A1XM46;D5J718;Q9MUA2;Q9MS06;Q37222;O47280;O98900;Q95EY5;D6MYJ8;A5PF92;O98879;Q9GHP5;Q7YJM0;Q6L9X5;Q1KZQ0;A0PDC7;Q9BAL7;Q95CF0;Q710I7;Q5J8V0;Q8MBZ1;Q6U127;Q6SSH7;A2VAU7;B9UM37;Q6VW38;Q15KB0;O98531;Q33369;C0J9V7;Q33598;Q5UFF3;Q8MCY5;O98747;Q9TID9;Q4VI93	14257	53	CID		35.41	8.59797		3	47	49	1	1651.76	-50.6377	16/159	Arabidopsis_elastase_rep1.mgf
	Low	NMFTSIVGNVFGFKA	Q9SBZ1;C3S8U8;P94047;Q8WIX2;Q32183;Q37269;Q9XQP7;Q8HVG8;E5FE88;O98549;O03042;Q8MDX6;Q8WHV7;Q31982;Q9MU99;Q37170;Q5J9V6;Q5I979;A4F2T3;B1PHP1;B8YHH9;Q8WGV6;A1XM46;D5J718;E5FEA2;Q9MUA2;Q9MS06;Q5K3Z6;Q6U107;Q37154;O47280;O98900;Q8MFU7;Q8MC01;Q95EY5;Q9GDL4;Q71N71;A5PF92;Q9GHP5;O98832;Q6L9Y3;Q6L9X5;A0PDC7;Q95CF0;Q710I7;Q5J8V0;B7P0E8;Q9TKI3;A2VAU7;E0WEC1;Q6VW38;Q8WIB2;Q15KB0;D0F0R4;Q32087;Q3L239;C6FJU8;…	15358	68	CID		34.26	11.0807	0	1	47	37	1	1631.74	-54.2755	14/151	Arabidopsis_elastase_rep1.mgf
	Low	CEEmMKRAVxAREL	Q9MS06;Q9GGX3	2	2	CID	M4(Oxidation), X10(D)	34.02	8.51221		3	46	51	1	1696.72	-37.6234	6/141	Arabidopsis_elastase_rep1.mgf
	Low	FRVTPQPGVPPEEAGAA	C3S8U8;Q8WIX2;P93986;Q9BAP1;Q32183;Q9XQP7;Q8MCX9;E5FE88;Q6SSI3;O98549;O03042;Q8MDX6;Q31982;Q9MU99;Q5J9V6;Q5I979;A4F2T3;A1XM46;D5J718;Q9MUA2;Q9MS06;Q37222;O47280;O98900;Q95EY5;D6MYJ8;A5PF92;O98879;Q9GHP5;Q7YJM0;Q6L9X5;Q1KZQ0;A0PDC7;Q9BAL7;Q95CF0;Q710I7;Q5J8V0;Q8MBZ1;Q6U127;Q6SSH7;A2VAU7;B9UM37;Q6VW38;Q15KB0;O98531;Q33369;C0J9V7;Q33598;Q5UFF3;Q8MCY5;O98747;Q9TID9;Q4VI93	14214	53	CID		31.75	20.7063		4	47	38	1	1722.78	-59.01	8/169	Arabidopsis_elastase_rep1.mgf
Q5K3Z6	20.5	5	5	200	22.4592	5.30029	46.74	Ribulose 1,5 biphosphate carboxylase/oxygenase (Fragment) OS=Lachnaea elsieae GN=rbcL PE=4 SV=1 - [Q5K3Z6_9ROSI]
	Confidence Icon	Sequence	Protein Accessions	# Proteins	# Protein Groups	Activation Type	Modifications	IonScore	Exp Value	Δ Score	Rank	Identity High	Homology Threshold	Charge	m/z [Da]	ΔM [ppm]	Ions Matched	Spectrum File
	High	FRVTPQPGVxPEEA	Q5K3Z6	2	1	CID	X10(P)	52.14	0.184606		8	47		1	1523.71	-46.696	13/139	Arabidopsis_elastase_rep1.mgf
	Medium	FQGPPHGIQV	Q9SBZ1;C3S8U8;B6GUW7;Q9BAP1;Q32183;O03042;Q8MDX6;Q8WHV7;Q31982;Q9MU99;Q37170;Q5J9V6;Q5I979;Q09RH6;A4F2T3;B1PHP1;B8YHH9;Q9GE57;Q8WGV6;A1XM46;D5J718;E5FEA2;Q9MUA2;Q9MS06;Q5K3Z6;Q6U107;B0L5G2;B0YHW9;Q37154;Q9GE55;Q37222;Q9GEC4;O47280;O98900;Q8MFU7;Q8MC01;Q9GEC0;Q95EY5;D6MYJ8;Q9GDL4;Q5SGC7;Q71N71;B0YHR1;A5PF92;O98879;Q9GE66;Q9GHP5;O98832;Q7YJM0;Q6L9Y3;Q6L9X5;Q1KZQ0;A0PDC7;Q9BAL7;Q95CF0;Q710I7;Q5J8V0;…	19239	84	CID		46.74	0.652669		5	47	42	1	1079.55	-8.06007	8/98	Arabidopsis_elastase_rep1.mgf
	Low	FQGPPHGI	Q9SBZ1;C3S8U8;B6GUW7;Q32224;Q9BAP1;Q32183;Q6SSI3;D3XQ20;O98549;O03042;Q8MDX6;Q8WHV7;Q31982;Q9MU99;Q37170;Q5J9V6;Q5I979;Q09RH6;A4F2T3;B1PHP1;B8YHH9;Q9GE57;Q8WGV6;A1XM46;D5J718;E5FEA2;Q9MUA2;Q9MS06;Q5K3Z6;Q6U107;B0L5G2;B0YHW9;Q37154;Q9GE55;Q37222;Q9GEC4;O47280;O98900;Q8MFU7;Q8MC01;Q9GEC0;Q95EY5;D6MYJ8;Q9GDL4;Q5SGC7;Q71N71;B0YHR1;A5PF92;O98879;Q9GE66;Q9GHP5;O98832;Q7YJM0;Q6L9Y3;Q6L9X5;Q1KZQ0;A0PDC7;…	19775	90	CID		41.21	2.01077		3	47	50	1	852.454	20.5275	8/71	Arabidopsis_elastase_rep1.mgf
	Low	FRVTPQPGVxPEEAGA	Q5K3Z6	2	1	CID	X10(P)	35.41	8.59797		10	47	49	1	1651.76	-50.6377	16/159	Arabidopsis_elastase_rep1.mgf
	Low	NMFTSIVGNVFGFKA	Q9SBZ1;C3S8U8;P94047;Q8WIX2;Q32183;Q37269;Q9XQP7;Q8HVG8;E5FE88;O98549;O03042;Q8MDX6;Q8WHV7;Q31982;Q9MU99;Q37170;Q5J9V6;Q5I979;A4F2T3;B1PHP1;B8YHH9;Q8WGV6;A1XM46;D5J718;E5FEA2;Q9MUA2;Q9MS06;Q5K3Z6;Q6U107;Q37154;O47280;O98900;Q8MFU7;Q8MC01;Q95EY5;Q9GDL4;Q71N71;A5PF92;Q9GHP5;O98832;Q6L9Y3;Q6L9X5;A0PDC7;Q95CF0;Q710I7;Q5J8V0;B7P0E8;Q9TKI3;A2VAU7;E0WEC1;Q6VW38;Q8WIB2;Q15KB0;D0F0R4;Q32087;Q3L239;C6FJU8;…	15358	68	CID		34.26	11.0807	0	1	47	37	1	1631.74	-54.2755	14/151	Arabidopsis_elastase_rep1.mgf
Q6U107	12.12	6	6	429	47.4829	6.91748	46.74	Ribulose-1,5-bisphosphate carboxylase/oxygenase large subunit (Fragment) OS=Vanilla inodora GN=rbcL PE=3 SV=1 - [Q6U107_9ASPA]
	Confidence Icon	Sequence	Protein Accessions	# Proteins	# Protein Groups	Activation Type	Modifications	IonScore	Exp Value	Δ Score	Rank	Identity High	Homology Threshold	Charge	m/z [Da]	ΔM [ppm]	Ions Matched	Spectrum File
	High	FRVTPQPGVPPEEA	C3S8U8;P94047;B6GUW7;Q8WIX2;P93986;Q9BAP1;Q32183;Q37269;Q9XQP7;Q8MCX9;E5FE88;Q6SSI3;O98549;O03042;Q8MDX6;Q31982;Q9MU99;Q5J9V6;Q5I979;A4F2T3;A1XM46;D5J718;Q9MUA2;Q9MS06;Q6U107;Q37222;O47280;O98900;Q95EY5;D6MYJ8;A5PF92;O98879;Q9GHP5;Q7YJM0;Q6L9X5;Q1KZQ0;A0PDC7;Q9BAL7;Q95CF0;Q710I7;Q5J8V0;Q9GG55;Q8MBZ1;Q6U127;Q6SSH7;A2VAU7;B9UM37;O98529;Q6VW38;Q15KB0;Q32087;O98531;Q33369;Q05579;C0J9V7;Q33598;Q5UFF3;…	14407	61	CID		52.14	0.184606		2	47		1	1523.71	-46.696	13/139	Arabidopsis_elastase_rep1.mgf
	Medium	FQGPPHGIQV	Q9SBZ1;C3S8U8;B6GUW7;Q9BAP1;Q32183;O03042;Q8MDX6;Q8WHV7;Q31982;Q9MU99;Q37170;Q5J9V6;Q5I979;Q09RH6;A4F2T3;B1PHP1;B8YHH9;Q9GE57;Q8WGV6;A1XM46;D5J718;E5FEA2;Q9MUA2;Q9MS06;Q5K3Z6;Q6U107;B0L5G2;B0YHW9;Q37154;Q9GE55;Q37222;Q9GEC4;O47280;O98900;Q8MFU7;Q8MC01;Q9GEC0;Q95EY5;D6MYJ8;Q9GDL4;Q5SGC7;Q71N71;B0YHR1;A5PF92;O98879;Q9GE66;Q9GHP5;O98832;Q7YJM0;Q6L9Y3;Q6L9X5;Q1KZQ0;A0PDC7;Q9BAL7;Q95CF0;Q710I7;Q5J8V0;…	19239	84	CID		46.74	0.652669		5	47	42	1	1079.55	-8.06007	8/98	Arabidopsis_elastase_rep1.mgf
	Low	FQGPPHGI	Q9SBZ1;C3S8U8;B6GUW7;Q32224;Q9BAP1;Q32183;Q6SSI3;D3XQ20;O98549;O03042;Q8MDX6;Q8WHV7;Q31982;Q9MU99;Q37170;Q5J9V6;Q5I979;Q09RH6;A4F2T3;B1PHP1;B8YHH9;Q9GE57;Q8WGV6;A1XM46;D5J718;E5FEA2;Q9MUA2;Q9MS06;Q5K3Z6;Q6U107;B0L5G2;B0YHW9;Q37154;Q9GE55;Q37222;Q9GEC4;O47280;O98900;Q8MFU7;Q8MC01;Q9GEC0;Q95EY5;D6MYJ8;Q9GDL4;Q5SGC7;Q71N71;B0YHR1;A5PF92;O98879;Q9GE66;Q9GHP5;O98832;Q7YJM0;Q6L9Y3;Q6L9X5;Q1KZQ0;A0PDC7;…	19775	90	CID		41.21	2.01077		3	47	50	1	852.454	20.5275	8/71	Arabidopsis_elastase_rep1.mgf
	Low	NMFTSIVGNVFGFKA	Q9SBZ1;C3S8U8;P94047;Q8WIX2;Q32183;Q37269;Q9XQP7;Q8HVG8;E5FE88;O98549;O03042;Q8MDX6;Q8WHV7;Q31982;Q9MU99;Q37170;Q5J9V6;Q5I979;A4F2T3;B1PHP1;B8YHH9;Q8WGV6;A1XM46;D5J718;E5FEA2;Q9MUA2;Q9MS06;Q5K3Z6;Q6U107;Q37154;O47280;O98900;Q8MFU7;Q8MC01;Q95EY5;Q9GDL4;Q71N71;A5PF92;Q9GHP5;O98832;Q6L9Y3;Q6L9X5;A0PDC7;Q95CF0;Q710I7;Q5J8V0;B7P0E8;Q9TKI3;A2VAU7;E0WEC1;Q6VW38;Q8WIB2;Q15KB0;D0F0R4;Q32087;Q3L239;C6FJU8;…	15358	68	CID		34.26	11.0807	0	1	47	37	1	1631.74	-54.2755	14/151	Arabidopsis_elastase_rep1.mgf
	Low	FRVTPQPGVPPEEAGxA	Q37269;Q6U107;Q9GG55;O98529;Q05579	35	5	CID	X16(A)	31.75	20.7063		5	47	38	1	1722.78	-59.01	8/169	Arabidopsis_elastase_rep1.mgf
	Low	VFARELGVPI	Q9SBZ1;P94047;B6GUW7;Q8WIX2;P93986;Q32224;Q32183;Q9XQP7;Q8MCX9;Q8HVG8;Q6SSI3;O98549;O03042;Q8MDX6;Q8WHV7;Q31982;Q37170;A4F2T3;B8YHH9;Q8WGV6;A1XM46;D5J718;Q6U107;Q37154;Q37222;O47280;O98900;Q8MFU7;Q8MC01;Q95EY5;D6MYJ8;Q9GDL4;Q71N71;A5PF92;O98879;Q9GHP5;O98832;Q7YJM0;Q6L9X5;Q1KZQ0;Q9GG55;Q6U127;B7P0E8;A2VAU7;E0WEC1;B9UM37;O98529;Q4VIA4;Q15KB0;Q32087;Q3L239;O98531;Q33369;Q32920;A5X4D3;C0J9V7;Q33598;…	9380	62	CID		15.98	550.642		10	46	31	1	1100.65	4.06915	6/83	Arabidopsis_elastase_rep1.mgf
B0YHW9	13.36	3	3	277	30.7019	6.27783	46.74	Ribulose-1,5-bisphosphate carboxylase/oxygenase large subunit (Fragment) OS=Ulva sp. WELT A027296 GN=rbcL PE=4 SV=1 - [B0YHW9_9CHLO]
	Confidence Icon	Sequence	Protein Accessions	# Proteins	# Protein Groups	Activation Type	Modifications	IonScore	Exp Value	Δ Score	Rank	Identity High	Homology Threshold	Charge	m/z [Da]	ΔM [ppm]	Ions Matched	Spectrum File
	Medium	FQGPPHGIQV	Q9SBZ1;C3S8U8;B6GUW7;Q9BAP1;Q32183;O03042;Q8MDX6;Q8WHV7;Q31982;Q9MU99;Q37170;Q5J9V6;Q5I979;Q09RH6;A4F2T3;B1PHP1;B8YHH9;Q9GE57;Q8WGV6;A1XM46;D5J718;E5FEA2;Q9MUA2;Q9MS06;Q5K3Z6;Q6U107;B0L5G2;B0YHW9;Q37154;Q9GE55;Q37222;Q9GEC4;O47280;O98900;Q8MFU7;Q8MC01;Q9GEC0;Q95EY5;D6MYJ8;Q9GDL4;Q5SGC7;Q71N71;B0YHR1;A5PF92;O98879;Q9GE66;Q9GHP5;O98832;Q7YJM0;Q6L9Y3;Q6L9X5;Q1KZQ0;A0PDC7;Q9BAL7;Q95CF0;Q710I7;Q5J8V0;…	19239	84	CID		46.74	0.652669		5	47	42	1	1079.55	-8.06007	8/98	Arabidopsis_elastase_rep1.mgf
	Low	FQGPPHGI	Q9SBZ1;C3S8U8;B6GUW7;Q32224;Q9BAP1;Q32183;Q6SSI3;D3XQ20;O98549;O03042;Q8MDX6;Q8WHV7;Q31982;Q9MU99;Q37170;Q5J9V6;Q5I979;Q09RH6;A4F2T3;B1PHP1;B8YHH9;Q9GE57;Q8WGV6;A1XM46;D5J718;E5FEA2;Q9MUA2;Q9MS06;Q5K3Z6;Q6U107;B0L5G2;B0YHW9;Q37154;Q9GE55;Q37222;Q9GEC4;O47280;O98900;Q8MFU7;Q8MC01;Q9GEC0;Q95EY5;D6MYJ8;Q9GDL4;Q5SGC7;Q71N71;B0YHR1;A5PF92;O98879;Q9GE66;Q9GHP5;O98832;Q7YJM0;Q6L9Y3;Q6L9X5;Q1KZQ0;A0PDC7;…	19775	90	CID		41.21	2.01077		3	47	50	1	852.454	20.5275	8/71	Arabidopsis_elastase_rep1.mgf
	Low	AGTcEEMMERGQFAxDLGVPIVMHDYI	B0YHW9	2	1	CID	C4(Carbamidomethyl), X15(P)	12.93	849.48		9	45	32	1	3066.34	-15.0229	5/273	Arabidopsis_elastase_rep1.mgf
Q9GE55	15.09	4	4	338	37.7621	8.77783	46.74	Ribulose-1,5-bisphosphate carboxylase (Fragment) OS=Campylopus atrovirens GN=rbcL PE=2 SV=1 - [Q9GE55_9BRYO]
	Confidence Icon	Sequence	Protein Accessions	# Proteins	# Protein Groups	Activation Type	Modifications	IonScore	Exp Value	Δ Score	Rank	Identity High	Homology Threshold	Charge	m/z [Da]	ΔM [ppm]	Ions Matched	Spectrum File
	Medium	FQGPPHGIQV	Q9SBZ1;C3S8U8;B6GUW7;Q9BAP1;Q32183;O03042;Q8MDX6;Q8WHV7;Q31982;Q9MU99;Q37170;Q5J9V6;Q5I979;Q09RH6;A4F2T3;B1PHP1;B8YHH9;Q9GE57;Q8WGV6;A1XM46;D5J718;E5FEA2;Q9MUA2;Q9MS06;Q5K3Z6;Q6U107;B0L5G2;B0YHW9;Q37154;Q9GE55;Q37222;Q9GEC4;O47280;O98900;Q8MFU7;Q8MC01;Q9GEC0;Q95EY5;D6MYJ8;Q9GDL4;Q5SGC7;Q71N71;B0YHR1;A5PF92;O98879;Q9GE66;Q9GHP5;O98832;Q7YJM0;Q6L9Y3;Q6L9X5;Q1KZQ0;A0PDC7;Q9BAL7;Q95CF0;Q710I7;Q5J8V0;…	19239	84	CID		46.74	0.652669		5	47	42	1	1079.55	-8.06007	8/98	Arabidopsis_elastase_rep1.mgf
	Low	FQGPPHGI	Q9SBZ1;C3S8U8;B6GUW7;Q32224;Q9BAP1;Q32183;Q6SSI3;D3XQ20;O98549;O03042;Q8MDX6;Q8WHV7;Q31982;Q9MU99;Q37170;Q5J9V6;Q5I979;Q09RH6;A4F2T3;B1PHP1;B8YHH9;Q9GE57;Q8WGV6;A1XM46;D5J718;E5FEA2;Q9MUA2;Q9MS06;Q5K3Z6;Q6U107;B0L5G2;B0YHW9;Q37154;Q9GE55;Q37222;Q9GEC4;O47280;O98900;Q8MFU7;Q8MC01;Q9GEC0;Q95EY5;D6MYJ8;Q9GDL4;Q5SGC7;Q71N71;B0YHR1;A5PF92;O98879;Q9GE66;Q9GHP5;O98832;Q7YJM0;Q6L9Y3;Q6L9X5;Q1KZQ0;A0PDC7;…	19775	90	CID		41.21	2.01077		3	47	50	1	852.454	20.5275	8/71	Arabidopsis_elastase_rep1.mgf
	Low	LAAFRMTPQPGVPPEExGAAV	Q6YLP8;Q9GE55	2	2	CID	X17(A)	14.4	1165.85		9	48	32	1	2109.03	-25.8277	5/203	Arabidopsis_elastase_rep1.mgf
	Low	GTCEEMLKRAQFSRELGxPI	Q9GE55	1	1	CID	X18(E)	12.8	1598.31	0.0769231	1	47	24	1	2294.08	-20.0914	8/201	Arabidopsis_elastase_rep1.mgf
[truncated: 1,096 more rows]
