# Supplementary material for: Defining the Core Proteome of the Chloroplast Envelope Membranes
Source: Front Plant Sci. 2013 Feb 6;4:11. doi: 10.3389/fpls.2013.00011 (PMC3565376; doi:10.3389/fpls.2013.00011)
Supplement: Supplementary Tables S15–S57 — Raw data measured by nLC-MALDI MS/MS. Each excel sheet is grouped in two levels. The first level contains information for each identified accession ID. The first column gives the accession (UniProtKB, IMGAG, or EST-library by Franssen et al., 2012), the second column the coverage, the third column the number of peptide spectrum matches (#PSMs), the fourth column the number of peptides, the fifth column the number of amino acids (#AAs), the sixth column the molecular weight (MW in kDa), the seventh column the isoelectric point (pI), the eighth column the score, and the ninth column the description. The second level contains all peptide information for each accession ID. The second column gives the confidence icon (Low; Medium; High), the third column the peptide sequence, the fourth column the protein accessions, the fifth column the number of proteins, the sixth column the number of protein groups, the seventh column the activation type (Collision Induced Dissociation, CID), the eighth column the modifications, the ninth column the ion score, the 10th column the expectation value (exp. value), the 11th column the delta score (Δscore), the 12th column the rank, the 13th column the identity High, the 14th column the homology threshold, the 15th column the charge, the 16th column the mass to charge ratio in daltons (m/z), the 18th column the delta mass (ΔM, difference between the theoretical mass of the peptide and the experimental mass of the precursor ion), the 19th column the matched ions, and the 20th column the spectrum file. [file 38279_Schleiff_DataSheet10.ZIP › Table S16.xls]

## Sheet: Sheet1
Accession	Coverage	# PSMs	# Peptides	# AAs	MW [kDa]	calc. pI	Score	Description
Q9C8S5	19.28	7	6	249	26.5314	5.42725	333.87	Chlorophyll A-B-binding protein 2, 5' partial; 1-750 (Fragment) OS=Arabidopsis thaliana GN=T1P2.1 PE=4 SV=1 - [Q9C8S5_ARATH]
	Confidence Icon	Sequence	Protein Accessions	# Proteins	# Protein Groups	Activation Type	Modifications	IonScore	Exp Value	Δ Score	Rank	Identity High	Homology Threshold	Charge	m/z [Da]	ΔM [ppm]	Ions Matched	Spectrum File
	High	VAKPKGPSGSPWYGSDRV	Q9C8S5	9	1	CID		154.75	1.06335e-11	0.76129	1	50	58	1	1887.92	-29.6418	15/183	Arabidopsis_elastase_rep2.mgf
	High	VAKPKGPSGSPWYGSDRV	Q9C8S5	9	1	CID		150.86	2.42012e-11	0.81457	1	49	49	1	1887.87	-53.9321	14/183	Arabidopsis_elastase_rep2.mgf
	High	KPKGPSGSPWYGSDRV	Q9C8S5	10	1	CID		98.13	4.38455e-06	0.653061	1	49	51	1	1717.77	-56.0153	11/167	Arabidopsis_elastase_rep2.mgf
	High	GLSADPETFARNRELEVI	D7LH06;Q9C8S5	50	2	CID		72.25	0.00148555	0.541667	1	49	49	1	2016.87	-79.5792	10/173	Arabidopsis_elastase_rep2.mgf
	High	AKPKGPSGSPWYGSDRV	Q9C8S5	10	1	CID		52.83	0.144165	0.566038	1	49	38	1	1788.8	-60.2871	9/175	Arabidopsis_elastase_rep2.mgf
	Low	SADPETFARNRELEVI	D7LH06;Q9C8S5	51	2	CID		42.55	1.45707	0.395349	1	49	40	1	1846.8	-72.0498	11/157	Arabidopsis_elastase_rep2.mgf
	Low	KYLGPFSGESPS	Q9C8S5	4	1	CID		37.18	4.63843	0.0810811	1	49	48	1	1268.57	-38.0676	12/109	Arabidopsis_elastase_rep2.mgf
Q56YV4	32.59	2	2	135	14.4854	4.4624	272.155	Endomembrane-associated protein (Fragment) OS=Arabidopsis thaliana GN=At4g20260 PE=2 SV=1 - [Q56YV4_ARATH]
	Confidence Icon	Sequence	Protein Accessions	# Proteins	# Protein Groups	Activation Type	Modifications	IonScore	Exp Value	Δ Score	Rank	Identity High	Homology Threshold	Charge	m/z [Da]	ΔM [ppm]	Ions Matched	Spectrum File
	High	VVEEKKPEVEEKKEEATPAPA	Q56YV4	4	1	CID		175.08	7.34939e-14	0.845714	1	48	49	1	2337	-92.5679	16/216	Arabidopsis_elastase_rep2.mgf
	High	EGTSGEKEEIVEETKKGETPETA	Q56YV4	3	1	CID		148.14	1.57747e-11	0.763514	1	45		1	2477.95	-89.9499	26/244	Arabidopsis_elastase_rep2.mgf
D7LR61	13.44	3	3	253	25.8324	5.05908	178.556	Putative uncharacterized protein OS=Arabidopsis lyrata subsp. lyrata GN=ARALYDRAFT_484417 PE=4 SV=1 - [D7LR61_ARALY]
	Confidence Icon	Sequence	Protein Accessions	# Proteins	# Protein Groups	Activation Type	Modifications	IonScore	Exp Value	Δ Score	Rank	Identity High	Homology Threshold	Charge	m/z [Da]	ΔM [ppm]	Ions Matched	Spectrum File
	High	PTRNIAIGGVQEEVYHPNAL	D7LR61	2	1	CID		104.12	1.10657e-06	0.788462	1	49	40	1	2177.96	-77.1736	21/213	Arabidopsis_elastase_rep2.mgf
	High	AFNKLTDNGATTPS	D7LR61	3	1	CID		99.25	2.41568e-06	0.535354	2	48		1	1436.6	-68.2591	12/136	Arabidopsis_elastase_rep2.mgf
	High	FNKLTDNGATTPS	D7LR61	3	1	CID		72.58	0.0010947	0.534247	2	48	50	1	1365.57	-65.8633	8/128	Arabidopsis_elastase_rep2.mgf
Q3EBJ5	10.88	5	5	441	48.4694	7.69385	175.287	Uncharacterized protein OS=Arabidopsis thaliana GN=At2g39730 PE=4 SV=1 - [Q3EBJ5_ARATH]
	Confidence Icon	Sequence	Protein Accessions	# Proteins	# Protein Groups	Activation Type	Modifications	IonScore	Exp Value	Δ Score	Rank	Identity High	Homology Threshold	Charge	m/z [Da]	ΔM [ppm]	Ions Matched	Spectrum File
	High	VDQFPGQSIDFFGALRA	Q3EBJ5	8	1	CID		95.53	6.65761e-06		2	48	44	1	1867.81	-66.7741	13/178	Arabidopsis_elastase_rep2.mgf
	High	TLVDQFPGQSIDFFGALRA	Q3EBJ5	5	1	CID		88.18	4.05522e-05	0.443182	1	49		1	2081.91	-75.2537	12/200	Arabidopsis_elastase_rep2.mgf
	High	DQFPGQSIDFFGALRA	Q3EBJ5	8	1	CID		80.06	0.000219112		2	48	41	1	1768.75	-66.2623	10/170	Arabidopsis_elastase_rep2.mgf
	High	KLIRQRYREA	A6H598;Q3EBJ5;Q9FUI0;A9RES5;O04772	99	5	CID		50.47	0.271891		2	50	43	1	1332.72	-52.5478	8/89	Arabidopsis_elastase_rep2.mgf
	Low	RVYDDEVRKFVESLGVEKI	Q3EBJ5	5	1	CID		31.51	19.2005	0.1875	1	49	40	1	2281.01	-90.3464	9/207	Arabidopsis_elastase_rep2.mgf
D7MMF6	25.9	7	7	332	35.0766	5.65576	161.697	Oxygen-evolving enhancer 33 OS=Arabidopsis lyrata subsp. lyrata GN=PSBO-1 PE=4 SV=1 - [D7MMF6_ARALY]
	Confidence Icon	Sequence	Protein Accessions	# Proteins	# Protein Groups	Activation Type	Modifications	IonScore	Exp Value	Δ Score	Rank	Identity High	Homology Threshold	Charge	m/z [Da]	ΔM [ppm]	Ions Matched	Spectrum File
	High	GGRGDEEELVKENVKNT	D7MMF6	2	1	CID		130.03	2.12796e-09	0.692308	1	48		1	1873.79	-71.2519	14/179	Arabidopsis_elastase_rep2.mgf
	High	DSVSKNAPPEFQNT	D7MMF6	2	1	CID		73.96	0.000526039	0.689189	1	46	40	1	1533.61	-71.9488	15/147	Arabidopsis_elastase_rep2.mgf
	Medium	EGAPKRLTYDEIQSKT	Q9S841;D7MMF6	10	2	CID		45.92	0.785431	0.543478	1	50	36	1	1835.82	-68.4386	9/171	Arabidopsis_elastase_rep2.mgf
	Low	QLPGGERVPFLFT	Q9S841;A5BPG1;D7MMF6	8	3	CID		27.66	56.5459	0.321429	2	50	32	1	1460.74	-36.7733	12/128	Arabidopsis_elastase_rep2.mgf
	Low	SFLDPKGRGGSTGYDNAVALPA	Q9S841;A5BPG1;D7MMF6	7	3	CID		25.1	54.811	0	1	47	29	1	2192.9	-90.5269	9/229	Arabidopsis_elastase_rep2.mgf
	Low	QLPGGERVPFLFTVKQL	Q9S841;D7MMF6	6	2	CID		18.81	434.669		9	50	35	1	1928.95	-76.799	10/177	Arabidopsis_elastase_rep2.mgf
	Low	QLPGGERVPFLFTV	Q9S841;D7MMF6	6	2	CID		15.19	961.507		8	50	32	1	1559.77	-54.0629	11/138	Arabidopsis_elastase_rep2.mgf
Q94FY7	8.4	4	4	488	54.686	6.31592	158.677	Tocopherol cyclase, chloroplastic OS=Arabidopsis thaliana GN=VTE1 PE=1 SV=1 - [TOCC_ARATH]
	Confidence Icon	Sequence	Protein Accessions	# Proteins	# Protein Groups	Activation Type	Modifications	IonScore	Exp Value	Δ Score	Rank	Identity High	Homology Threshold	Charge	m/z [Da]	ΔM [ppm]	Ions Matched	Spectrum File
	High	KQALQVPLDLESALGLVPFFKPPGL	Q94FY7	1	1	CID		120.25	2.29277e-08	0.825	1	49	40	1	2677.33	-74.8436	15/255	Arabidopsis_elastase_rep2.mgf
	High	LQVPLDLESALGLVPFFKPPGL	Q94FY7	1	1	CID		74.39	0.0010776	0.756757	1	49	35	1	2350.17	-74.6804	17/223	Arabidopsis_elastase_rep2.mgf
	Low	RWEYSTRPV	Q94FY7	16	1	CID		39.37	3.33182	0.410256	1	49	38	1	1193.57	-28.7551	6/87	Arabidopsis_elastase_rep2.mgf
	Low	LYGPRFT	Q94FY7	2	1	CID		26.36	42.242		2	47	40	1	853.465	10.0516	5/50	Arabidopsis_elastase_rep2.mgf
Q9S841	22.96	8	8	331	34.9977	6.16357	158.197	Oxygen-evolving enhancer protein 1-2, chloroplastic OS=Arabidopsis thaliana GN=PSBO2 PE=1 SV=1 - [PSBO2_ARATH]
	Confidence Icon	Sequence	Protein Accessions	# Proteins	# Protein Groups	Activation Type	Modifications	IonScore	Exp Value	Δ Score	Rank	Identity High	Homology Threshold	Charge	m/z [Da]	ΔM [ppm]	Ions Matched	Spectrum File
	High	GGRGDEEELSKENVKNTAA	Q9S841	4	1	CID		113.23	9.93919e-08	0.761062	1	48	45	1	2003.83	-65.605	13/199	Arabidopsis_elastase_rep2.mgf
	High	GGRGDEEELSKENVKNTA	Q9S841	4	1	CID		82.38	0.00010592	0.670732	1	47	44	1	1932.79	-70.6663	10/189	Arabidopsis_elastase_rep2.mgf
	Medium	EGAPKRLTYDEIQSKT	Q9S841;D7MMF6	10	2	CID		45.92	0.785431	0.543478	1	50	36	1	1835.82	-68.4386	9/171	Arabidopsis_elastase_rep2.mgf
	Low	QLPGGERVPFLFT	Q9S841;A5BPG1;D7MMF6	8	3	CID		27.66	56.5459	0.321429	2	50	32	1	1460.74	-36.7733	12/128	Arabidopsis_elastase_rep2.mgf
	Low	SFLDPKGRGGSTGYDNAVALPA	Q9S841;A5BPG1;D7MMF6	7	3	CID		25.1	54.811	0	1	47	29	1	2192.9	-90.5269	9/229	Arabidopsis_elastase_rep2.mgf
	Low	GAEGAPKRLTYDEIQS	Q9S841	1	1	CID		19.03	398.313		2	50	32	1	1734.79	-41.0315	5/163	Arabidopsis_elastase_rep2.mgf
	Low	QLPGGERVPFLFTVKQL	Q9S841;D7MMF6	6	2	CID		18.81	434.669		9	50	35	1	1928.95	-76.799	10/177	Arabidopsis_elastase_rep2.mgf
	Low	QLPGGERVPFLFTV	Q9S841;D7MMF6	6	2	CID		15.19	961.507		8	50	32	1	1559.77	-54.0629	11/138	Arabidopsis_elastase_rep2.mgf
P19366	17.07	9	9	498	53.9001	5.50342	151.283	ATP synthase subunit beta, chloroplastic OS=Arabidopsis thaliana GN=atpB PE=1 SV=2 - [ATPB_ARATH]
	Confidence Icon	Sequence	Protein Accessions	# Proteins	# Protein Groups	Activation Type	Modifications	IonScore	Exp Value	Δ Score	Rank	Identity High	Homology Threshold	Charge	m/z [Da]	ΔM [ppm]	Ions Matched	Spectrum File
	High	GGATLGRIFNVLGEPV	O98495;Q9MRV8;Q9MRK3;Q8SLS8;Q29VB8;Q3L1L0;Q9MRR8;A8Y666;Q95AN2;Q9MTY8;Q9GER5;Q67H80;B8PRK4;B8PRL4;Q95FM3;Q9XQW9;Q9GER4;Q67H59;Q29VB4;C7SLZ3;P19366;Q9S6Y9;Q6K1L2;Q95AE3;C3VXZ0;O98775;D7KRE0;Q8ME50;Q95FW2;C0J9P3;A4QLK1;Q6EMT4;Q4VN22;A9L9Y8;A9L9Y9;O98593;Q4VN14	1964	37	CID		113.4	1.4625e-07		4	50		1	1599.8	-53.8888	13/154	Arabidopsis_elastase_rep2.mgf
	High	TSNPEVSIREKKNLGRIA	P19366	3	1	CID		82.82	0.000172532	0.108434	1	50		1	2011.99	-65.8661	19/190	Arabidopsis_elastase_rep2.mgf
	High	SVPVGGATLGRIFNVLGEPV	O98495;Q9MRV8;Q9MRK3;Q8SLS8;Q29VB8;Q3L1L0;Q9MRR8;Q95AN2;Q9MTY8;Q9GER5;Q67H80;B8PRK4;B8PRL4;Q95FM3;Q9XQW9;Q9GER4;Q67H59;C7SLZ3;P19366;Q6K1L2;C3VXZ0;O98775;D7KRE0;Q8ME50;Q95FW2;C0J9P3;A4QLK1;Q6EMT4;Q4VN22;A9L9Y8;A9L9Y9;O98593;Q4VN14	1904	33	CID		68.35	0.00454511		2	50		1	1981.94	-84.8702	19/200	Arabidopsis_elastase_rep2.mgf
	High	DNLGPVDTRTT	O98495;Q9MRV8;Q9MRK3;Q8SLS8;O98596;Q29VB8;Q9MTY8;Q9GER5;B8PRK4;B7S4V7;A8ASI0;Q95FY1;A0AR48;Q4KU62;Q9MRU3;Q95FM3;Q9XQW9;Q9XQY2;Q29VB4;P19366;Q9MTD1;Q6K1L2;O98777;D7KRE0;Q8ME50;Q9XQD8;Q95FN3;Q6EMT4	1534	28	CID		57.91	0.0395338		3	49	56	1	1188.53	-44.2237	10/116	Arabidopsis_elastase_rep2.mgf
	High	VLIMELINNIAKA	O98495;Q9MRV8;Q9FEX4;Q9MRK3;Q8SLS8;O98596;Q95FT8;Q9MRR8;A8Y666;Q95AN2;Q9MTY8;Q67H80;B8PRK4;A8ASI0;Q29VB0;A0AR48;A3KLS5;B8PRL4;Q4KU62;Q9MRU3;O98418;Q95FM3;O98565;Q9XQW9;Q9XQY2;Q9GER4;Q67H59;Q29VB4;C7SLZ3;P19366;Q9MTD1;O98778;Q9S6Y9;Q95AE3;Q8MFX8;O98777;C3VXZ0;O98775;D7KRE0;Q8MFY5;Q8ME50;Q95FW2;Q29VA0;C0J9P3;B9U4R2;A4QLK1;Q9XQD8;Q95FN3;Q09RD3;Q5YGM2;O98933;Q8MFV8;Q6EMT4;Q4VN22;A9L9Y8;A9L9Z4;A1E931;…	3587	63	CID		57.76	0.0479596		4	49	56	1	1441.77	-49.9949	8/113	Arabidopsis_elastase_rep2.mgf
	Low	ERFLSQPFFV	O98495;Q9MRV8;Q9MRK3;Q8SLS8;Q9XQY8;O98596;Q29VB8;Q95FT8;Q3L1L0;Q9MRR8;Q95AN2;Q9MTY8;Q9GER5;Q67H80;B8PRK4;B7S4V7;Q29VB0;A0AR48;A3KLS5;B8PRL4;Q4KU62;Q9MRU3;O98418;Q95FM3;O98565;Q9XQW9;Q9XQY2;Q9GER4;Q67H59;Q29VB4;P19366;Q9MTD1;O98778;Q9S6Y9;Q6K1L2;Q95AE3;Q95FP4;O98777;C3VXZ0;D7KRE0;A9U8M5;B9U4R2;A4QLK1;Q09RD3;Q5YGM2;O98933;Q4VN22;A9L9Z4;A1E931;A9L9Y9;Q9SC30;D0EVV0;Q5UVH4;Q4VN14;C8XPP1	3190	55	CID		28.32	38.6386		3	49	35	1	1269.62	-36.1458	11/97	Arabidopsis_elastase_rep2.mgf
	Low	GGATLGRIFNVLGEPVDNLGPVDT	O98495;Q9MRV8;Q9MRK3;Q8SLS8;Q29VB8;Q9MRR8;A8Y666;Q9MTY8;Q9GER5;B8PRK4;Q95FM3;Q9XQW9;Q9GER4;Q29VB4;C7SLZ3;P19366;Q9S6Y9;Q6K1L2;O98775;D7KRE0;Q8ME50;A4QLK1;Q6EMT4	1284	23	CID		25.18	69.3966		4	48	31	1	2411.03	-92.4712	6/252	Arabidopsis_elastase_rep2.mgf
	Low	LFIDNIFRFV	O98495;Q9MRV8;Q9FEX4;Q9XQY8;Q29VB8;Q95FT8;Q3L1L0;Q9MRR8;A8Y666;Q95AN2;Q9MTY8;Q9GER5;Q67H80;Q95FY1;Q29VB0;A0AR48;A3KLS5;B8PRL4;Q95FP0;Q4KU62;Q9MRU3;O98418;Q9XQW9;Q9XQY2;Q9GER4;Q29VB4;C7SLZ3;P19366;Q9MTD1;O98778;Q9S6Y9;Q6K1L2;Q95AE3;Q95D42;Q95FP4;Q8MFX8;O98777;C3VXZ0;D7KRE0;Q8MFY5;Q8ME50;Q95FW2;Q29VA0;A9U8M5;B9U4R2;A4QLK1;Q09RD3;Q5YGM2;Q4VN22;A9L9Y8;A9L9Z4;A1E931;A9L9Y9;Q9SC30;D0EVV0;Q5UVH4;Q4VN14;…	3379	58	CID		21.11	220.018		3	49	34	1	1283.67	-35.3917	9/86	Arabidopsis_elastase_rep2.mgf
	Low	RKIERFLSQPFFV	O98495;Q9MRV8;Q9MRK3;Q8SLS8;Q9XQY8;O98596;Q29VB8;Q95FT8;Q3L1L0;Q9MRR8;Q95AN2;Q9MTY8;Q9GER5;Q67H80;B8PRK4;B7S4V7;Q29VB0;A0AR48;A3KLS5;B8PRL4;Q4KU62;Q9MRU3;O98418;Q95FM3;O98565;Q9XQW9;Q9XQY2;Q67H59;Q29VB4;P19366;Q9MTD1;O98778;Q9S6Y9;Q6K1L2;Q95AE3;Q95FP4;O98777;C3VXZ0;D7KRE0;A9U8M5;B9U4R2;A4QLK1;Q09RD3;Q5YGM2;O98933;Q4VN22;A9L9Z4;A1E931;A9L9Y9;Q9SC30;D0EVV0;Q5UVH4;Q4VN14;C8XPP1	3136	54	CID		13.88	1359.53		9	50	35	1	1666.81	-79.1429	5/129	Arabidopsis_elastase_rep2.mgf
Q8LEH5	15.48	1	1	155	16.1788	5.021	151.1	Putative uncharacterized protein OS=Arabidopsis thaliana PE=2 SV=1 - [Q8LEH5_ARATH]
	Confidence Icon	Sequence	Protein Accessions	# Proteins	# Protein Groups	Activation Type	Modifications	IonScore	Exp Value	Δ Score	Rank	Identity High	Homology Threshold	Charge	m/z [Da]	ΔM [ppm]	Ions Matched	Spectrum File
	High	SSSTPEEPDHNKPVEGTETATRPA	Q8LEH5	2	1	CID		151.1	7.54209e-12	0.317881	1	45		1	2536.97	-79.5205	16/251	Arabidopsis_elastase_rep2.mgf
A4QLK1	16.47	8	8	498	53.9112	5.89697	140.783	ATP synthase subunit beta, chloroplastic OS=Lobularia maritima GN=atpB PE=3 SV=1 - [ATPB_LOBMA]
	Confidence Icon	Sequence	Protein Accessions	# Proteins	# Protein Groups	Activation Type	Modifications	IonScore	Exp Value	Δ Score	Rank	Identity High	Homology Threshold	Charge	m/z [Da]	ΔM [ppm]	Ions Matched	Spectrum File
	High	GGATLGRIFNVLGEPV	O98495;Q9MRV8;Q9MRK3;Q8SLS8;Q29VB8;Q3L1L0;Q9MRR8;A8Y666;Q95AN2;Q9MTY8;Q9GER5;Q67H80;B8PRK4;B8PRL4;Q95FM3;Q9XQW9;Q9GER4;Q67H59;Q29VB4;C7SLZ3;P19366;Q9S6Y9;Q6K1L2;Q95AE3;C3VXZ0;O98775;D7KRE0;Q8ME50;Q95FW2;C0J9P3;A4QLK1;Q6EMT4;Q4VN22;A9L9Y8;A9L9Y9;O98593;Q4VN14	1964	37	CID		113.4	1.4625e-07		4	50		1	1599.8	-53.8888	13/154	Arabidopsis_elastase_rep2.mgf
	High	TSDPQVSIREKKNLGRIA	A4QLK1	1	1	CID		73.92	0.00133928		2	50		1	2011.99	-65.8661	18/186	Arabidopsis_elastase_rep2.mgf
	High	SVPVGGATLGRIFNVLGEPV	O98495;Q9MRV8;Q9MRK3;Q8SLS8;Q29VB8;Q3L1L0;Q9MRR8;Q95AN2;Q9MTY8;Q9GER5;Q67H80;B8PRK4;B8PRL4;Q95FM3;Q9XQW9;Q9GER4;Q67H59;C7SLZ3;P19366;Q6K1L2;C3VXZ0;O98775;D7KRE0;Q8ME50;Q95FW2;C0J9P3;A4QLK1;Q6EMT4;Q4VN22;A9L9Y8;A9L9Y9;O98593;Q4VN14	1904	33	CID		68.35	0.00454511		2	50		1	1981.94	-84.8702	19/200	Arabidopsis_elastase_rep2.mgf
	High	VLIMELINNIAKA	O98495;Q9MRV8;Q9FEX4;Q9MRK3;Q8SLS8;O98596;Q95FT8;Q9MRR8;A8Y666;Q95AN2;Q9MTY8;Q67H80;B8PRK4;A8ASI0;Q29VB0;A0AR48;A3KLS5;B8PRL4;Q4KU62;Q9MRU3;O98418;Q95FM3;O98565;Q9XQW9;Q9XQY2;Q9GER4;Q67H59;Q29VB4;C7SLZ3;P19366;Q9MTD1;O98778;Q9S6Y9;Q95AE3;Q8MFX8;O98777;C3VXZ0;O98775;D7KRE0;Q8MFY5;Q8ME50;Q95FW2;Q29VA0;C0J9P3;B9U4R2;A4QLK1;Q9XQD8;Q95FN3;Q09RD3;Q5YGM2;O98933;Q8MFV8;Q6EMT4;Q4VN22;A9L9Y8;A9L9Z4;A1E931;…	3587	63	CID		57.76	0.0479596		4	49	56	1	1441.77	-49.9949	8/113	Arabidopsis_elastase_rep2.mgf
	Low	ERFLSQPFFV	O98495;Q9MRV8;Q9MRK3;Q8SLS8;Q9XQY8;O98596;Q29VB8;Q95FT8;Q3L1L0;Q9MRR8;Q95AN2;Q9MTY8;Q9GER5;Q67H80;B8PRK4;B7S4V7;Q29VB0;A0AR48;A3KLS5;B8PRL4;Q4KU62;Q9MRU3;O98418;Q95FM3;O98565;Q9XQW9;Q9XQY2;Q9GER4;Q67H59;Q29VB4;P19366;Q9MTD1;O98778;Q9S6Y9;Q6K1L2;Q95AE3;Q95FP4;O98777;C3VXZ0;D7KRE0;A9U8M5;B9U4R2;A4QLK1;Q09RD3;Q5YGM2;O98933;Q4VN22;A9L9Z4;A1E931;A9L9Y9;Q9SC30;D0EVV0;Q5UVH4;Q4VN14;C8XPP1	3190	55	CID		28.32	38.6386		3	49	35	1	1269.62	-36.1458	11/97	Arabidopsis_elastase_rep2.mgf
	Low	GGATLGRIFNVLGEPVDNLGPVDT	O98495;Q9MRV8;Q9MRK3;Q8SLS8;Q29VB8;Q9MRR8;A8Y666;Q9MTY8;Q9GER5;B8PRK4;Q95FM3;Q9XQW9;Q9GER4;Q29VB4;C7SLZ3;P19366;Q9S6Y9;Q6K1L2;O98775;D7KRE0;Q8ME50;A4QLK1;Q6EMT4	1284	23	CID		25.18	69.3966		4	48	31	1	2411.03	-92.4712	6/252	Arabidopsis_elastase_rep2.mgf
	Low	LFIDNIFRFV	O98495;Q9MRV8;Q9FEX4;Q9XQY8;Q29VB8;Q95FT8;Q3L1L0;Q9MRR8;A8Y666;Q95AN2;Q9MTY8;Q9GER5;Q67H80;Q95FY1;Q29VB0;A0AR48;A3KLS5;B8PRL4;Q95FP0;Q4KU62;Q9MRU3;O98418;Q9XQW9;Q9XQY2;Q9GER4;Q29VB4;C7SLZ3;P19366;Q9MTD1;O98778;Q9S6Y9;Q6K1L2;Q95AE3;Q95D42;Q95FP4;Q8MFX8;O98777;C3VXZ0;D7KRE0;Q8MFY5;Q8ME50;Q95FW2;Q29VA0;A9U8M5;B9U4R2;A4QLK1;Q09RD3;Q5YGM2;Q4VN22;A9L9Y8;A9L9Z4;A1E931;A9L9Y9;Q9SC30;D0EVV0;Q5UVH4;Q4VN14;…	3379	58	CID		21.11	220.018		3	49	34	1	1283.67	-35.3917	9/86	Arabidopsis_elastase_rep2.mgf
	Low	RKIERFLSQPFFV	O98495;Q9MRV8;Q9MRK3;Q8SLS8;Q9XQY8;O98596;Q29VB8;Q95FT8;Q3L1L0;Q9MRR8;Q95AN2;Q9MTY8;Q9GER5;Q67H80;B8PRK4;B7S4V7;Q29VB0;A0AR48;A3KLS5;B8PRL4;Q4KU62;Q9MRU3;O98418;Q95FM3;O98565;Q9XQW9;Q9XQY2;Q67H59;Q29VB4;P19366;Q9MTD1;O98778;Q9S6Y9;Q6K1L2;Q95AE3;Q95FP4;O98777;C3VXZ0;D7KRE0;A9U8M5;B9U4R2;A4QLK1;Q09RD3;Q5YGM2;O98933;Q4VN22;A9L9Z4;A1E931;A9L9Y9;Q9SC30;D0EVV0;Q5UVH4;Q4VN14;C8XPP1	3136	54	CID		13.88	1359.53		9	50	35	1	1666.81	-79.1429	5/129	Arabidopsis_elastase_rep2.mgf
A9RES5	5.66	3	3	477	51.6481	6.15088	140.727	Predicted protein OS=Physcomitrella patens subsp. patens GN=PHYPADRAFT_109430 PE=4 SV=1 - [A9RES5_PHYPA]
	Confidence Icon	Sequence	Protein Accessions	# Proteins	# Protein Groups	Activation Type	Modifications	IonScore	Exp Value	Δ Score	Rank	Identity High	Homology Threshold	Charge	m/z [Da]	ΔM [ppm]	Ions Matched	Spectrum File
	High	VDKFPGQSIDFFGALRA	A9RES5	1	1	CID		95.53	6.65761e-06	0	1	48	44	1	1867.81	-86.2568	13/178	Arabidopsis_elastase_rep2.mgf
	High	DKFPGQSIDFFGALRA	A9RES5	1	1	CID		80.06	0.000219112	0	1	48	41	1	1768.75	-86.8362	10/170	Arabidopsis_elastase_rep2.mgf
	High	KLIRQRYREA	A6H598;Q3EBJ5;Q9FUI0;A9RES5;O04772	99	5	CID		50.47	0.271891		2	50	43	1	1332.72	-52.5478	8/89	Arabidopsis_elastase_rep2.mgf
E5KXU4	21.68	5	5	369	42.4403	6.48096	138.707	Catalase 3 (Fragment) OS=Brassica campestris GN=CAT3 PE=2 SV=1 - [E5KXU4_BRACM]
	Confidence Icon	Sequence	Protein Accessions	# Proteins	# Protein Groups	Activation Type	Modifications	IonScore	Exp Value	Δ Score	Rank	Identity High	Homology Threshold	Charge	m/z [Da]	ΔM [ppm]	Ions Matched	Spectrum File
	High	NHSHATKDLHDAIAS	E5KXU4	7	1	CID		123.97	6.99949e-09	0	1	47		1	1616.66	-69.6565	11/156	Arabidopsis_elastase_rep2.mgf
	High	GRLVLNRTIDNFFNETEQL	E5KXU4	10	1	CID		54.67	0.0808245	0.509091	1	48	42	1	2278.98	-88.9309	8/197	Arabidopsis_elastase_rep2.mgf
	High	FFIRDGIQFPDVV	E5KXU4	10	1	CID		49.2	0.340745		2	49	42	1	1552.72	-59.8792	14/123	Arabidopsis_elastase_rep2.mgf
	Low	TIGERGPVLLEDYHLIEKV	E5KXU4	9	1	CID		43.19	1.41944	0.488372	1	49	37	1	2181	-88.2583	7/205	Arabidopsis_elastase_rep2.mgf
	Low	DFLRAPGVQTPVIV	P49318;E5KXU4;B8XJK7	16	3	CID		27.49	56.7653	0.111111	1	50	38	1	1511.77	-61.5316	6/141	Arabidopsis_elastase_rep2.mgf
O23654	8.67	4	4	623	68.7688	5.23682	135.703	V-type proton ATPase catalytic subunit A OS=Arabidopsis thaliana GN=VHA-A PE=1 SV=1 - [VATA_ARATH]
	Confidence Icon	Sequence	Protein Accessions	# Proteins	# Protein Groups	Activation Type	Modifications	IonScore	Exp Value	Δ Score	Rank	Identity High	Homology Threshold	Charge	m/z [Da]	ΔM [ppm]	Ions Matched	Spectrum File
	High	ELGPGILGNIFDGIQRPLKT	O23654;A5BYV7	30	2	CID		100.96	2.51978e-06	0.762376	1	50	42	1	2138.03	-79.1062	13/211	Arabidopsis_elastase_rep2.mgf
	High	EGEDTLVEKFKKLYDDLNAGFRAL	O23654	5	1	CID		71.2	0.00145766	0.704225	1	48	37	1	2771.2	-82.6976	10/250	Arabidopsis_elastase_rep2.mgf
	Low	ELGPGILGNIFDGIQRPL	O23654;A5BYV7	32	2	CID		42.21	1.9255	0.404762	1	50	39	1	1908.9	-80.4549	10/180	Arabidopsis_elastase_rep2.mgf
	Low	SGDVYIPRGV	O23654	8	1	CID		30.66	27.3983	0.0967742	1	50	41	1	1062.54	-14.2877	9/85	Arabidopsis_elastase_rep2.mgf
Q9LJG3	20.41	6	6	392	44.0322	7.72314	130.89	GDSL esterase/lipase ESM1 OS=Arabidopsis thaliana GN=ESM1 PE=1 SV=1 - [ESM1_ARATH]
	Confidence Icon	Sequence	Protein Accessions	# Proteins	# Protein Groups	Activation Type	Modifications	IonScore	Exp Value	Δ Score	Rank	Identity High	Homology Threshold	Charge	m/z [Da]	ΔM [ppm]	Ions Matched	Spectrum File
	High	SIPNGVLPPVLKPGVDISRGV	Q9LJG3	1	1	CID		83.32	0.000153364	0.686747	1	50	43	1	2114.06	-83.6881	11/229	Arabidopsis_elastase_rep2.mgf
	High	VFDFYNAVLRRI	Q9LJG3	2	1	CID		65.32	0.00898009	0.553846	1	50	45	1	1512.76	-50.9807	8/108	Arabidopsis_elastase_rep2.mgf
	High	SIPNGVLPPVLKPGVDISRGVSFA	Q9LJG3	1	1	CID		54.05	0.113875	0.62963	1	49	35	1	2419.14	-95.1955	8/263	Arabidopsis_elastase_rep2.mgf
	Low	RELIVYPTGETMREYWEPNNLA	Q9LJG3	1	1	CID		39.95	1.12135	0.725	1	45	26	1	2681.05	-95.4184	8/243	Arabidopsis_elastase_rep2.mgf
	Low	RDYPNGKFSDGHIVPDFIADFI	Q9LJG3	2	1	CID		21.66	108.707	0.454545	1	47	25	1	2523.02	-84.2686	6/233	Arabidopsis_elastase_rep2.mgf
	Low	GETMREYWEPNNLA	Q9LJG3	1	1	CID		16.19	331.908		3	46	30	1	1709.67	-50.5192	10/139	Arabidopsis_elastase_rep2.mgf
D7KRE0	13.32	9	9	608	65.9886	5.49072	129.002	H+-transporting two-sector ATPase, alpha/beta subunit, central region OS=Arabidopsis lyrata subsp. lyrata GN=ARALYDRAFT_893992 PE=3 SV=1 - [D7KRE0_ARALY]
	Confidence Icon	Sequence	Protein Accessions	# Proteins	# Protein Groups	Activation Type	Modifications	IonScore	Exp Value	Δ Score	Rank	Identity High	Homology Threshold	Charge	m/z [Da]	ΔM [ppm]	Ions Matched	Spectrum File
	High	GGATLGRIFNVLGEPV	O98495;Q9MRV8;Q9MRK3;Q8SLS8;Q29VB8;Q3L1L0;Q9MRR8;A8Y666;Q95AN2;Q9MTY8;Q9GER5;Q67H80;B8PRK4;B8PRL4;Q95FM3;Q9XQW9;Q9GER4;Q67H59;Q29VB4;C7SLZ3;P19366;Q9S6Y9;Q6K1L2;Q95AE3;C3VXZ0;O98775;D7KRE0;Q8ME50;Q95FW2;C0J9P3;A4QLK1;Q6EMT4;Q4VN22;A9L9Y8;A9L9Y9;O98593;Q4VN14	1964	37	CID		113.4	1.4625e-07		4	50		1	1599.8	-53.8888	13/154	Arabidopsis_elastase_rep2.mgf
	High	SVPVGGATLGRIFNVLGEPV	O98495;Q9MRV8;Q9MRK3;Q8SLS8;Q29VB8;Q3L1L0;Q9MRR8;Q95AN2;Q9MTY8;Q9GER5;Q67H80;B8PRK4;B8PRL4;Q95FM3;Q9XQW9;Q9GER4;Q67H59;C7SLZ3;P19366;Q6K1L2;C3VXZ0;O98775;D7KRE0;Q8ME50;Q95FW2;C0J9P3;A4QLK1;Q6EMT4;Q4VN22;A9L9Y8;A9L9Y9;O98593;Q4VN14	1904	33	CID		68.35	0.00454511		2	50		1	1981.94	-84.8702	19/200	Arabidopsis_elastase_rep2.mgf
	High	DNLGPVDTRTT	O98495;Q9MRV8;Q9MRK3;Q8SLS8;O98596;Q29VB8;Q9MTY8;Q9GER5;B8PRK4;B7S4V7;A8ASI0;Q95FY1;A0AR48;Q4KU62;Q9MRU3;Q95FM3;Q9XQW9;Q9XQY2;Q29VB4;P19366;Q9MTD1;Q6K1L2;O98777;D7KRE0;Q8ME50;Q9XQD8;Q95FN3;Q6EMT4	1534	28	CID		57.91	0.0395338		3	49	56	1	1188.53	-44.2237	10/116	Arabidopsis_elastase_rep2.mgf
	High	VLIMELINNIAKA	O98495;Q9MRV8;Q9FEX4;Q9MRK3;Q8SLS8;O98596;Q95FT8;Q9MRR8;A8Y666;Q95AN2;Q9MTY8;Q67H80;B8PRK4;A8ASI0;Q29VB0;A0AR48;A3KLS5;B8PRL4;Q4KU62;Q9MRU3;O98418;Q95FM3;O98565;Q9XQW9;Q9XQY2;Q9GER4;Q67H59;Q29VB4;C7SLZ3;P19366;Q9MTD1;O98778;Q9S6Y9;Q95AE3;Q8MFX8;O98777;C3VXZ0;O98775;D7KRE0;Q8MFY5;Q8ME50;Q95FW2;Q29VA0;C0J9P3;B9U4R2;A4QLK1;Q9XQD8;Q95FN3;Q09RD3;Q5YGM2;O98933;Q8MFV8;Q6EMT4;Q4VN22;A9L9Y8;A9L9Z4;A1E931;…	3587	63	CID		57.76	0.0479596		4	49	56	1	1441.77	-49.9949	8/113	Arabidopsis_elastase_rep2.mgf
	Medium	NLRKAEGKRQTIEA	D7KRE0;E0XEL1	83	2	CID		46.78	0.699897	0	1	50	41	1	1613.78	-77.6197	11/141	Arabidopsis_elastase_rep2.mgf
	Low	ERFLSQPFFV	O98495;Q9MRV8;Q9MRK3;Q8SLS8;Q9XQY8;O98596;Q29VB8;Q95FT8;Q3L1L0;Q9MRR8;Q95AN2;Q9MTY8;Q9GER5;Q67H80;B8PRK4;B7S4V7;Q29VB0;A0AR48;A3KLS5;B8PRL4;Q4KU62;Q9MRU3;O98418;Q95FM3;O98565;Q9XQW9;Q9XQY2;Q9GER4;Q67H59;Q29VB4;P19366;Q9MTD1;O98778;Q9S6Y9;Q6K1L2;Q95AE3;Q95FP4;O98777;C3VXZ0;D7KRE0;A9U8M5;B9U4R2;A4QLK1;Q09RD3;Q5YGM2;O98933;Q4VN22;A9L9Z4;A1E931;A9L9Y9;Q9SC30;D0EVV0;Q5UVH4;Q4VN14;C8XPP1	3190	55	CID		28.32	38.6386		3	49	35	1	1269.62	-36.1458	11/97	Arabidopsis_elastase_rep2.mgf
	Low	GGATLGRIFNVLGEPVDNLGPVDT	O98495;Q9MRV8;Q9MRK3;Q8SLS8;Q29VB8;Q9MRR8;A8Y666;Q9MTY8;Q9GER5;B8PRK4;Q95FM3;Q9XQW9;Q9GER4;Q29VB4;C7SLZ3;P19366;Q9S6Y9;Q6K1L2;O98775;D7KRE0;Q8ME50;A4QLK1;Q6EMT4	1284	23	CID		25.18	69.3966		4	48	31	1	2411.03	-92.4712	6/252	Arabidopsis_elastase_rep2.mgf
	Low	LFIDNIFRFV	O98495;Q9MRV8;Q9FEX4;Q9XQY8;Q29VB8;Q95FT8;Q3L1L0;Q9MRR8;A8Y666;Q95AN2;Q9MTY8;Q9GER5;Q67H80;Q95FY1;Q29VB0;A0AR48;A3KLS5;B8PRL4;Q95FP0;Q4KU62;Q9MRU3;O98418;Q9XQW9;Q9XQY2;Q9GER4;Q29VB4;C7SLZ3;P19366;Q9MTD1;O98778;Q9S6Y9;Q6K1L2;Q95AE3;Q95D42;Q95FP4;Q8MFX8;O98777;C3VXZ0;D7KRE0;Q8MFY5;Q8ME50;Q95FW2;Q29VA0;A9U8M5;B9U4R2;A4QLK1;Q09RD3;Q5YGM2;Q4VN22;A9L9Y8;A9L9Z4;A1E931;A9L9Y9;Q9SC30;D0EVV0;Q5UVH4;Q4VN14;…	3379	58	CID		21.11	220.018		3	49	34	1	1283.67	-35.3917	9/86	Arabidopsis_elastase_rep2.mgf
	Low	RKIERFLSQPFFV	O98495;Q9MRV8;Q9MRK3;Q8SLS8;Q9XQY8;O98596;Q29VB8;Q95FT8;Q3L1L0;Q9MRR8;Q95AN2;Q9MTY8;Q9GER5;Q67H80;B8PRK4;B7S4V7;Q29VB0;A0AR48;A3KLS5;B8PRL4;Q4KU62;Q9MRU3;O98418;Q95FM3;O98565;Q9XQW9;Q9XQY2;Q67H59;Q29VB4;P19366;Q9MTD1;O98778;Q9S6Y9;Q6K1L2;Q95AE3;Q95FP4;O98777;C3VXZ0;D7KRE0;A9U8M5;B9U4R2;A4QLK1;Q09RD3;Q5YGM2;O98933;Q4VN22;A9L9Z4;A1E931;A9L9Y9;Q9SC30;D0EVV0;Q5UVH4;Q4VN14;C8XPP1	3136	54	CID		13.88	1359.53		9	50	35	1	1666.81	-79.1429	5/129	Arabidopsis_elastase_rep2.mgf
Q3E725	14.01	2	2	207	22.0663	6.15088	128.84	Uncharacterized protein OS=Arabidopsis thaliana GN=At3g54890 PE=4 SV=1 - [Q3E725_ARATH]
	Confidence Icon	Sequence	Protein Accessions	# Proteins	# Protein Groups	Activation Type	Modifications	IonScore	Exp Value	Δ Score	Rank	Identity High	Homology Threshold	Charge	m/z [Da]	ΔM [ppm]	Ions Matched	Spectrum File
	High	THLADPWHNNIGDIVIPFN	Q3E725	3	1	CID		128.84	2.53784e-09	0.875969	1	48	36	1	2172.9	-85.8768	14/194	Arabidopsis_elastase_rep2.mgf
	Low	HWMPGEPRPA	Q3E725	3	1	CID		31.37	17.6664	0	1	49	40	1	1177.53	-24.9602	4/78	Arabidopsis_elastase_rep2.mgf
D7KRC9	17.63	7	7	431	46.9677	6.20166	128.59	ATPase subunit I (Fragment) OS=Arabidopsis lyrata subsp. lyrata GN=ARALYDRAFT_475584 PE=3 SV=1 - [D7KRC9_ARALY]
	Confidence Icon	Sequence	Protein Accessions	# Proteins	# Protein Groups	Activation Type	Modifications	IonScore	Exp Value	Δ Score	Rank	Identity High	Homology Threshold	Charge	m/z [Da]	ΔM [ppm]	Ions Matched	Spectrum File
	High	ESFLKEGIQEQLERFLLQEKV	D7KRC9	3	1	CID		77.37	0.000451414	0.571429	1	49	49	1	2563.14	-92.6798	22/229	Arabidopsis_elastase_rep2.mgf
	High	YPGDVFYLHSRLLERA	A4QLH9;A8Y9G7;B7T3N7;D7KRC9;C3W0J3;Q1KVU0	272	6	CID		71.15	0.00207897	0.704225	2	49	37	1	1935.86	-78.5809	9/151	Arabidopsis_elastase_rep2.mgf
	High	EAESFLKEGIQEQLERFLLQEKV	D7KRC9	3	1	CID		64.07	0.0077038	0.625	1	48	40	1	2763.19	-96.0018	13/249	Arabidopsis_elastase_rep2.mgf
	Low	RLIESPAPGIISRRSVYEPLQT	A4QLH9;B7T3N7;D7KRC9	108	3	CID		21.48	190.993	0.285714	1	49	29	1	2482.14	-96.7881	6/245	Arabidopsis_elastase_rep2.mgf
	Low	SRRSVYEPLQT	A4QLH9;A8Y9G7;B7T3N7;D7KRC9;Q1KVU0	191	5	CID		19.8	320.537	0	1	50	26	1	1335.65	-38.9932	6/117	Arabidopsis_elastase_rep2.mgf
	Low	FLKEGIQEQLERFLLQEKV	D7KRC9	3	1	CID		16.35	716.694		2	50	30	1	2347.09	-90.0354	8/203	Arabidopsis_elastase_rep2.mgf
	Low	ANPIDGRGKISASES	D7KRC9	12	1	CID		14.83	853.895		8	49	29	1	1501.67	-58.1293	3/152	Arabidopsis_elastase_rep2.mgf
O98495	15.92	9	9	490	52.6804	5.23682	126.422	ATP synthase beta subunit (Fragment) OS=Isopogon buxifolius GN=atpB PE=3 SV=1 - [O98495_9MAGN]
	Confidence Icon	Sequence	Protein Accessions	# Proteins	# Protein Groups	Activation Type	Modifications	IonScore	Exp Value	Δ Score	Rank	Identity High	Homology Threshold	Charge	m/z [Da]	ΔM [ppm]	Ions Matched	Spectrum File
	High	GGATLGRIFNVLGEPV	O98495;Q9MRV8;Q9MRK3;Q8SLS8;Q29VB8;Q3L1L0;Q9MRR8;A8Y666;Q95AN2;Q9MTY8;Q9GER5;Q67H80;B8PRK4;B8PRL4;Q95FM3;Q9XQW9;Q9GER4;Q67H59;Q29VB4;C7SLZ3;P19366;Q9S6Y9;Q6K1L2;Q95AE3;C3VXZ0;O98775;D7KRE0;Q8ME50;Q95FW2;C0J9P3;A4QLK1;Q6EMT4;Q4VN22;A9L9Y8;A9L9Y9;O98593;Q4VN14	1964	37	CID		113.4	1.4625e-07		4	50		1	1599.8	-53.8888	13/154	Arabidopsis_elastase_rep2.mgf
	High	SVPVGGATLGRIFNVLGEPV	O98495;Q9MRV8;Q9MRK3;Q8SLS8;Q29VB8;Q3L1L0;Q9MRR8;Q95AN2;Q9MTY8;Q9GER5;Q67H80;B8PRK4;B8PRL4;Q95FM3;Q9XQW9;Q9GER4;Q67H59;C7SLZ3;P19366;Q6K1L2;C3VXZ0;O98775;D7KRE0;Q8ME50;Q95FW2;C0J9P3;A4QLK1;Q6EMT4;Q4VN22;A9L9Y8;A9L9Y9;O98593;Q4VN14	1904	33	CID		68.35	0.00454511		2	50		1	1981.94	-84.8702	19/200	Arabidopsis_elastase_rep2.mgf
	High	DNLGPVDTRTT	O98495;Q9MRV8;Q9MRK3;Q8SLS8;O98596;Q29VB8;Q9MTY8;Q9GER5;B8PRK4;B7S4V7;A8ASI0;Q95FY1;A0AR48;Q4KU62;Q9MRU3;Q95FM3;Q9XQW9;Q9XQY2;Q29VB4;P19366;Q9MTD1;Q6K1L2;O98777;D7KRE0;Q8ME50;Q9XQD8;Q95FN3;Q6EMT4	1534	28	CID		57.91	0.0395338		3	49	56	1	1188.53	-44.2237	10/116	Arabidopsis_elastase_rep2.mgf
	High	VLIMELINNIAKA	O98495;Q9MRV8;Q9FEX4;Q9MRK3;Q8SLS8;O98596;Q95FT8;Q9MRR8;A8Y666;Q95AN2;Q9MTY8;Q67H80;B8PRK4;A8ASI0;Q29VB0;A0AR48;A3KLS5;B8PRL4;Q4KU62;Q9MRU3;O98418;Q95FM3;O98565;Q9XQW9;Q9XQY2;Q9GER4;Q67H59;Q29VB4;C7SLZ3;P19366;Q9MTD1;O98778;Q9S6Y9;Q95AE3;Q8MFX8;O98777;C3VXZ0;O98775;D7KRE0;Q8MFY5;Q8ME50;Q95FW2;Q29VA0;C0J9P3;B9U4R2;A4QLK1;Q9XQD8;Q95FN3;Q09RD3;Q5YGM2;O98933;Q8MFV8;Q6EMT4;Q4VN22;A9L9Y8;A9L9Z4;A1E931;…	3587	63	CID		57.76	0.0479596		4	49	56	1	1441.77	-49.9949	8/113	Arabidopsis_elastase_rep2.mgf
	Low	ERFLSQPFFV	O98495;Q9MRV8;Q9MRK3;Q8SLS8;Q9XQY8;O98596;Q29VB8;Q95FT8;Q3L1L0;Q9MRR8;Q95AN2;Q9MTY8;Q9GER5;Q67H80;B8PRK4;B7S4V7;Q29VB0;A0AR48;A3KLS5;B8PRL4;Q4KU62;Q9MRU3;O98418;Q95FM3;O98565;Q9XQW9;Q9XQY2;Q9GER4;Q67H59;Q29VB4;P19366;Q9MTD1;O98778;Q9S6Y9;Q6K1L2;Q95AE3;Q95FP4;O98777;C3VXZ0;D7KRE0;A9U8M5;B9U4R2;A4QLK1;Q09RD3;Q5YGM2;O98933;Q4VN22;A9L9Z4;A1E931;A9L9Y9;Q9SC30;D0EVV0;Q5UVH4;Q4VN14;C8XPP1	3190	55	CID		28.32	38.6386		3	49	35	1	1269.62	-36.1458	11/97	Arabidopsis_elastase_rep2.mgf
	Low	MNLxVESNLKK	O98495	1	1	CID	X4(D)	25.92	51.4079		2	48	36	1	1290.55	-96.3012	5/104	Arabidopsis_elastase_rep2.mgf
	Low	GGATLGRIFNVLGEPVDNLGPVDT	O98495;Q9MRV8;Q9MRK3;Q8SLS8;Q29VB8;Q9MRR8;A8Y666;Q9MTY8;Q9GER5;B8PRK4;Q95FM3;Q9XQW9;Q9GER4;Q29VB4;C7SLZ3;P19366;Q9S6Y9;Q6K1L2;O98775;D7KRE0;Q8ME50;A4QLK1;Q6EMT4	1284	23	CID		25.18	69.3966		4	48	31	1	2411.03	-92.4712	6/252	Arabidopsis_elastase_rep2.mgf
	Low	LFIDNIFRFV	O98495;Q9MRV8;Q9FEX4;Q9XQY8;Q29VB8;Q95FT8;Q3L1L0;Q9MRR8;A8Y666;Q95AN2;Q9MTY8;Q9GER5;Q67H80;Q95FY1;Q29VB0;A0AR48;A3KLS5;B8PRL4;Q95FP0;Q4KU62;Q9MRU3;O98418;Q9XQW9;Q9XQY2;Q9GER4;Q29VB4;C7SLZ3;P19366;Q9MTD1;O98778;Q9S6Y9;Q6K1L2;Q95AE3;Q95D42;Q95FP4;Q8MFX8;O98777;C3VXZ0;D7KRE0;Q8MFY5;Q8ME50;Q95FW2;Q29VA0;A9U8M5;B9U4R2;A4QLK1;Q09RD3;Q5YGM2;Q4VN22;A9L9Y8;A9L9Z4;A1E931;A9L9Y9;Q9SC30;D0EVV0;Q5UVH4;Q4VN14;…	3379	58	CID		21.11	220.018		3	49	34	1	1283.67	-35.3917	9/86	Arabidopsis_elastase_rep2.mgf
	Low	RKIERFLSQPFFV	O98495;Q9MRV8;Q9MRK3;Q8SLS8;Q9XQY8;O98596;Q29VB8;Q95FT8;Q3L1L0;Q9MRR8;Q95AN2;Q9MTY8;Q9GER5;Q67H80;B8PRK4;B7S4V7;Q29VB0;A0AR48;A3KLS5;B8PRL4;Q4KU62;Q9MRU3;O98418;Q95FM3;O98565;Q9XQW9;Q9XQY2;Q67H59;Q29VB4;P19366;Q9MTD1;O98778;Q9S6Y9;Q6K1L2;Q95AE3;Q95FP4;O98777;C3VXZ0;D7KRE0;A9U8M5;B9U4R2;A4QLK1;Q09RD3;Q5YGM2;O98933;Q4VN22;A9L9Z4;A1E931;A9L9Y9;Q9SC30;D0EVV0;Q5UVH4;Q4VN14;C8XPP1	3136	54	CID		13.88	1359.53		9	50	35	1	1666.81	-79.1429	5/129	Arabidopsis_elastase_rep2.mgf
Q9MRV8	15.66	9	9	498	53.6158	5.38916	126.422	ATP synthase subunit beta, chloroplastic OS=Aristolochia macrophylla GN=atpB PE=3 SV=1 - [ATPB_ARIMA]
	Confidence Icon	Sequence	Protein Accessions	# Proteins	# Protein Groups	Activation Type	Modifications	IonScore	Exp Value	Δ Score	Rank	Identity High	Homology Threshold	Charge	m/z [Da]	ΔM [ppm]	Ions Matched	Spectrum File
	High	GGATLGRIFNVLGEPV	O98495;Q9MRV8;Q9MRK3;Q8SLS8;Q29VB8;Q3L1L0;Q9MRR8;A8Y666;Q95AN2;Q9MTY8;Q9GER5;Q67H80;B8PRK4;B8PRL4;Q95FM3;Q9XQW9;Q9GER4;Q67H59;Q29VB4;C7SLZ3;P19366;Q9S6Y9;Q6K1L2;Q95AE3;C3VXZ0;O98775;D7KRE0;Q8ME50;Q95FW2;C0J9P3;A4QLK1;Q6EMT4;Q4VN22;A9L9Y8;A9L9Y9;O98593;Q4VN14	1964	37	CID		113.4	1.4625e-07		4	50		1	1599.8	-53.8888	13/154	Arabidopsis_elastase_rep2.mgf
	High	SVPVGGATLGRIFNVLGEPV	O98495;Q9MRV8;Q9MRK3;Q8SLS8;Q29VB8;Q3L1L0;Q9MRR8;Q95AN2;Q9MTY8;Q9GER5;Q67H80;B8PRK4;B8PRL4;Q95FM3;Q9XQW9;Q9GER4;Q67H59;C7SLZ3;P19366;Q6K1L2;C3VXZ0;O98775;D7KRE0;Q8ME50;Q95FW2;C0J9P3;A4QLK1;Q6EMT4;Q4VN22;A9L9Y8;A9L9Y9;O98593;Q4VN14	1904	33	CID		68.35	0.00454511		2	50		1	1981.94	-84.8702	19/200	Arabidopsis_elastase_rep2.mgf
	High	DNLGPVDTRTT	O98495;Q9MRV8;Q9MRK3;Q8SLS8;O98596;Q29VB8;Q9MTY8;Q9GER5;B8PRK4;B7S4V7;A8ASI0;Q95FY1;A0AR48;Q4KU62;Q9MRU3;Q95FM3;Q9XQW9;Q9XQY2;Q29VB4;P19366;Q9MTD1;Q6K1L2;O98777;D7KRE0;Q8ME50;Q9XQD8;Q95FN3;Q6EMT4	1534	28	CID		57.91	0.0395338		3	49	56	1	1188.53	-44.2237	10/116	Arabidopsis_elastase_rep2.mgf
	High	VLIMELINNIAKA	O98495;Q9MRV8;Q9FEX4;Q9MRK3;Q8SLS8;O98596;Q95FT8;Q9MRR8;A8Y666;Q95AN2;Q9MTY8;Q67H80;B8PRK4;A8ASI0;Q29VB0;A0AR48;A3KLS5;B8PRL4;Q4KU62;Q9MRU3;O98418;Q95FM3;O98565;Q9XQW9;Q9XQY2;Q9GER4;Q67H59;Q29VB4;C7SLZ3;P19366;Q9MTD1;O98778;Q9S6Y9;Q95AE3;Q8MFX8;O98777;C3VXZ0;O98775;D7KRE0;Q8MFY5;Q8ME50;Q95FW2;Q29VA0;C0J9P3;B9U4R2;A4QLK1;Q9XQD8;Q95FN3;Q09RD3;Q5YGM2;O98933;Q8MFV8;Q6EMT4;Q4VN22;A9L9Y8;A9L9Z4;A1E931;…	3587	63	CID		57.76	0.0479596		4	49	56	1	1441.77	-49.9949	8/113	Arabidopsis_elastase_rep2.mgf
	Low	ERFLSQPFFV	O98495;Q9MRV8;Q9MRK3;Q8SLS8;Q9XQY8;O98596;Q29VB8;Q95FT8;Q3L1L0;Q9MRR8;Q95AN2;Q9MTY8;Q9GER5;Q67H80;B8PRK4;B7S4V7;Q29VB0;A0AR48;A3KLS5;B8PRL4;Q4KU62;Q9MRU3;O98418;Q95FM3;O98565;Q9XQW9;Q9XQY2;Q9GER4;Q67H59;Q29VB4;P19366;Q9MTD1;O98778;Q9S6Y9;Q6K1L2;Q95AE3;Q95FP4;O98777;C3VXZ0;D7KRE0;A9U8M5;B9U4R2;A4QLK1;Q09RD3;Q5YGM2;O98933;Q4VN22;A9L9Z4;A1E931;A9L9Y9;Q9SC30;D0EVV0;Q5UVH4;Q4VN14;C8XPP1	3190	55	CID		28.32	38.6386		3	49	35	1	1269.62	-36.1458	11/97	Arabidopsis_elastase_rep2.mgf
	Low	MNLDVESxLKK	Q9MRV8	1	1	CID	X8(N)	25.92	51.4079	0	1	48	36	1	1290.55	-96.3012	5/108	Arabidopsis_elastase_rep2.mgf
	Low	GGATLGRIFNVLGEPVDNLGPVDT	O98495;Q9MRV8;Q9MRK3;Q8SLS8;Q29VB8;Q9MRR8;A8Y666;Q9MTY8;Q9GER5;B8PRK4;Q95FM3;Q9XQW9;Q9GER4;Q29VB4;C7SLZ3;P19366;Q9S6Y9;Q6K1L2;O98775;D7KRE0;Q8ME50;A4QLK1;Q6EMT4	1284	23	CID		25.18	69.3966		4	48	31	1	2411.03	-92.4712	6/252	Arabidopsis_elastase_rep2.mgf
	Low	LFIDNIFRFV	O98495;Q9MRV8;Q9FEX4;Q9XQY8;Q29VB8;Q95FT8;Q3L1L0;Q9MRR8;A8Y666;Q95AN2;Q9MTY8;Q9GER5;Q67H80;Q95FY1;Q29VB0;A0AR48;A3KLS5;B8PRL4;Q95FP0;Q4KU62;Q9MRU3;O98418;Q9XQW9;Q9XQY2;Q9GER4;Q29VB4;C7SLZ3;P19366;Q9MTD1;O98778;Q9S6Y9;Q6K1L2;Q95AE3;Q95D42;Q95FP4;Q8MFX8;O98777;C3VXZ0;D7KRE0;Q8MFY5;Q8ME50;Q95FW2;Q29VA0;A9U8M5;B9U4R2;A4QLK1;Q09RD3;Q5YGM2;Q4VN22;A9L9Y8;A9L9Z4;A1E931;A9L9Y9;Q9SC30;D0EVV0;Q5UVH4;Q4VN14;…	3379	58	CID		21.11	220.018		3	49	34	1	1283.67	-35.3917	9/86	Arabidopsis_elastase_rep2.mgf
	Low	RKIERFLSQPFFV	O98495;Q9MRV8;Q9MRK3;Q8SLS8;Q9XQY8;O98596;Q29VB8;Q95FT8;Q3L1L0;Q9MRR8;Q95AN2;Q9MTY8;Q9GER5;Q67H80;B8PRK4;B7S4V7;Q29VB0;A0AR48;A3KLS5;B8PRL4;Q4KU62;Q9MRU3;O98418;Q95FM3;O98565;Q9XQW9;Q9XQY2;Q67H59;Q29VB4;P19366;Q9MTD1;O98778;Q9S6Y9;Q6K1L2;Q95AE3;Q95FP4;O98777;C3VXZ0;D7KRE0;A9U8M5;B9U4R2;A4QLK1;Q09RD3;Q5YGM2;O98933;Q4VN22;A9L9Z4;A1E931;A9L9Y9;Q9SC30;D0EVV0;Q5UVH4;Q4VN14;C8XPP1	3136	54	CID		13.88	1359.53		9	50	35	1	1666.81	-79.1429	5/129	Arabidopsis_elastase_rep2.mgf
Q9MRK3	13.87	9	8	483	51.9969	5.17334	126.422	ATP synthase beta subunit (Fragment) OS=Eurya japonica GN=atpB PE=3 SV=1 - [Q9MRK3_9ERIC]
	Confidence Icon	Sequence	Protein Accessions	# Proteins	# Protein Groups	Activation Type	Modifications	IonScore	Exp Value	Δ Score	Rank	Identity High	Homology Threshold	Charge	m/z [Da]	ΔM [ppm]	Ions Matched	Spectrum File
	High	GGATLGRIFNVLGEPV	O98495;Q9MRV8;Q9MRK3;Q8SLS8;Q29VB8;Q3L1L0;Q9MRR8;A8Y666;Q95AN2;Q9MTY8;Q9GER5;Q67H80;B8PRK4;B8PRL4;Q95FM3;Q9XQW9;Q9GER4;Q67H59;Q29VB4;C7SLZ3;P19366;Q9S6Y9;Q6K1L2;Q95AE3;C3VXZ0;O98775;D7KRE0;Q8ME50;Q95FW2;C0J9P3;A4QLK1;Q6EMT4;Q4VN22;A9L9Y8;A9L9Y9;O98593;Q4VN14	1964	37	CID		113.4	1.4625e-07		4	50		1	1599.8	-53.8888	13/154	Arabidopsis_elastase_rep2.mgf
	High	SVPVGGATLGRIFNVLGEPV	O98495;Q9MRV8;Q9MRK3;Q8SLS8;Q29VB8;Q3L1L0;Q9MRR8;Q95AN2;Q9MTY8;Q9GER5;Q67H80;B8PRK4;B8PRL4;Q95FM3;Q9XQW9;Q9GER4;Q67H59;C7SLZ3;P19366;Q6K1L2;C3VXZ0;O98775;D7KRE0;Q8ME50;Q95FW2;C0J9P3;A4QLK1;Q6EMT4;Q4VN22;A9L9Y8;A9L9Y9;O98593;Q4VN14	1904	33	CID		68.35	0.00454511		2	50		1	1981.94	-84.8702	19/200	Arabidopsis_elastase_rep2.mgf
	High	DNLGPVDTRTT	O98495;Q9MRV8;Q9MRK3;Q8SLS8;O98596;Q29VB8;Q9MTY8;Q9GER5;B8PRK4;B7S4V7;A8ASI0;Q95FY1;A0AR48;Q4KU62;Q9MRU3;Q95FM3;Q9XQW9;Q9XQY2;Q29VB4;P19366;Q9MTD1;Q6K1L2;O98777;D7KRE0;Q8ME50;Q9XQD8;Q95FN3;Q6EMT4	1534	28	CID		57.91	0.0395338		3	49	56	1	1188.53	-44.2237	10/116	Arabidopsis_elastase_rep2.mgf
	High	VLIMELINNIAKA	O98495;Q9MRV8;Q9FEX4;Q9MRK3;Q8SLS8;O98596;Q95FT8;Q9MRR8;A8Y666;Q95AN2;Q9MTY8;Q67H80;B8PRK4;A8ASI0;Q29VB0;A0AR48;A3KLS5;B8PRL4;Q4KU62;Q9MRU3;O98418;Q95FM3;O98565;Q9XQW9;Q9XQY2;Q9GER4;Q67H59;Q29VB4;C7SLZ3;P19366;Q9MTD1;O98778;Q9S6Y9;Q95AE3;Q8MFX8;O98777;C3VXZ0;O98775;D7KRE0;Q8MFY5;Q8ME50;Q95FW2;Q29VA0;C0J9P3;B9U4R2;A4QLK1;Q9XQD8;Q95FN3;Q09RD3;Q5YGM2;O98933;Q8MFV8;Q6EMT4;Q4VN22;A9L9Y8;A9L9Z4;A1E931;…	3587	63	CID		57.76	0.0479596		4	49	56	1	1441.77	-49.9949	8/113	Arabidopsis_elastase_rep2.mgf
	Low	ERFLSQPFFV	O98495;Q9MRV8;Q9MRK3;Q8SLS8;Q9XQY8;O98596;Q29VB8;Q95FT8;Q3L1L0;Q9MRR8;Q95AN2;Q9MTY8;Q9GER5;Q67H80;B8PRK4;B7S4V7;Q29VB0;A0AR48;A3KLS5;B8PRL4;Q4KU62;Q9MRU3;O98418;Q95FM3;O98565;Q9XQW9;Q9XQY2;Q9GER4;Q67H59;Q29VB4;P19366;Q9MTD1;O98778;Q9S6Y9;Q6K1L2;Q95AE3;Q95FP4;O98777;C3VXZ0;D7KRE0;A9U8M5;B9U4R2;A4QLK1;Q09RD3;Q5YGM2;O98933;Q4VN22;A9L9Z4;A1E931;A9L9Y9;Q9SC30;D0EVV0;Q5UVH4;Q4VN14;C8XPP1	3190	55	CID		28.32	38.6386		3	49	35	1	1269.62	-36.1458	11/97	Arabidopsis_elastase_rep2.mgf
	Low	GGATLGRIFNVLGEPVDNLGPVDT	O98495;Q9MRV8;Q9MRK3;Q8SLS8;Q29VB8;Q9MRR8;A8Y666;Q9MTY8;Q9GER5;B8PRK4;Q95FM3;Q9XQW9;Q9GER4;Q29VB4;C7SLZ3;P19366;Q9S6Y9;Q6K1L2;O98775;D7KRE0;Q8ME50;A4QLK1;Q6EMT4	1284	23	CID		25.18	69.3966		4	48	31	1	2411.03	-92.4712	6/252	Arabidopsis_elastase_rep2.mgf
	Low	LFIDNIFRxV	Q9MRK3	7	1	CID	X9(M), X9(Oxidation)	21.91	183.003	0.0454545	1	49	34	1	1283.67	-9.68029	9/86	Arabidopsis_elastase_rep2.mgf
	Low	LFIDNIFRxV	Q9MRK3	7	1	CID	X9(F)	21.11	220.018		4	49	34	1	1283.67	-35.3917	9/86	Arabidopsis_elastase_rep2.mgf
	Low	RKIERFLSQPFFV	O98495;Q9MRV8;Q9MRK3;Q8SLS8;Q9XQY8;O98596;Q29VB8;Q95FT8;Q3L1L0;Q9MRR8;Q95AN2;Q9MTY8;Q9GER5;Q67H80;B8PRK4;B7S4V7;Q29VB0;A0AR48;A3KLS5;B8PRL4;Q4KU62;Q9MRU3;O98418;Q95FM3;O98565;Q9XQW9;Q9XQY2;Q67H59;Q29VB4;P19366;Q9MTD1;O98778;Q9S6Y9;Q6K1L2;Q95AE3;Q95FP4;O98777;C3VXZ0;D7KRE0;A9U8M5;B9U4R2;A4QLK1;Q09RD3;Q5YGM2;O98933;Q4VN22;A9L9Z4;A1E931;A9L9Y9;Q9SC30;D0EVV0;Q5UVH4;Q4VN14;C8XPP1	3136	54	CID		13.88	1359.53		9	50	35	1	1666.81	-79.1429	5/129	Arabidopsis_elastase_rep2.mgf
Q8SLS8	13.99	8	8	479	51.3842	5.19873	126.422	ATP synthase beta subunit (Fragment) OS=Schima superba GN=atpB PE=3 SV=1 - [Q8SLS8_9ERIC]
	Confidence Icon	Sequence	Protein Accessions	# Proteins	# Protein Groups	Activation Type	Modifications	IonScore	Exp Value	Δ Score	Rank	Identity High	Homology Threshold	Charge	m/z [Da]	ΔM [ppm]	Ions Matched	Spectrum File
	High	GGATLGRIFNVLGEPV	O98495;Q9MRV8;Q9MRK3;Q8SLS8;Q29VB8;Q3L1L0;Q9MRR8;A8Y666;Q95AN2;Q9MTY8;Q9GER5;Q67H80;B8PRK4;B8PRL4;Q95FM3;Q9XQW9;Q9GER4;Q67H59;Q29VB4;C7SLZ3;P19366;Q9S6Y9;Q6K1L2;Q95AE3;C3VXZ0;O98775;D7KRE0;Q8ME50;Q95FW2;C0J9P3;A4QLK1;Q6EMT4;Q4VN22;A9L9Y8;A9L9Y9;O98593;Q4VN14	1964	37	CID		113.4	1.4625e-07		4	50		1	1599.8	-53.8888	13/154	Arabidopsis_elastase_rep2.mgf
	High	SVPVGGATLGRIFNVLGEPV	O98495;Q9MRV8;Q9MRK3;Q8SLS8;Q29VB8;Q3L1L0;Q9MRR8;Q95AN2;Q9MTY8;Q9GER5;Q67H80;B8PRK4;B8PRL4;Q95FM3;Q9XQW9;Q9GER4;Q67H59;C7SLZ3;P19366;Q6K1L2;C3VXZ0;O98775;D7KRE0;Q8ME50;Q95FW2;C0J9P3;A4QLK1;Q6EMT4;Q4VN22;A9L9Y8;A9L9Y9;O98593;Q4VN14	1904	33	CID		68.35	0.00454511		2	50		1	1981.94	-84.8702	19/200	Arabidopsis_elastase_rep2.mgf
	High	DNLGPVDTRTT	O98495;Q9MRV8;Q9MRK3;Q8SLS8;O98596;Q29VB8;Q9MTY8;Q9GER5;B8PRK4;B7S4V7;A8ASI0;Q95FY1;A0AR48;Q4KU62;Q9MRU3;Q95FM3;Q9XQW9;Q9XQY2;Q29VB4;P19366;Q9MTD1;Q6K1L2;O98777;D7KRE0;Q8ME50;Q9XQD8;Q95FN3;Q6EMT4	1534	28	CID		57.91	0.0395338		3	49	56	1	1188.53	-44.2237	10/116	Arabidopsis_elastase_rep2.mgf
	High	VLIMELINNIAKA	O98495;Q9MRV8;Q9FEX4;Q9MRK3;Q8SLS8;O98596;Q95FT8;Q9MRR8;A8Y666;Q95AN2;Q9MTY8;Q67H80;B8PRK4;A8ASI0;Q29VB0;A0AR48;A3KLS5;B8PRL4;Q4KU62;Q9MRU3;O98418;Q95FM3;O98565;Q9XQW9;Q9XQY2;Q9GER4;Q67H59;Q29VB4;C7SLZ3;P19366;Q9MTD1;O98778;Q9S6Y9;Q95AE3;Q8MFX8;O98777;C3VXZ0;O98775;D7KRE0;Q8MFY5;Q8ME50;Q95FW2;Q29VA0;C0J9P3;B9U4R2;A4QLK1;Q9XQD8;Q95FN3;Q09RD3;Q5YGM2;O98933;Q8MFV8;Q6EMT4;Q4VN22;A9L9Y8;A9L9Z4;A1E931;…	3587	63	CID		57.76	0.0479596		4	49	56	1	1441.77	-49.9949	8/113	Arabidopsis_elastase_rep2.mgf
	Low	ERFLSQPFFV	O98495;Q9MRV8;Q9MRK3;Q8SLS8;Q9XQY8;O98596;Q29VB8;Q95FT8;Q3L1L0;Q9MRR8;Q95AN2;Q9MTY8;Q9GER5;Q67H80;B8PRK4;B7S4V7;Q29VB0;A0AR48;A3KLS5;B8PRL4;Q4KU62;Q9MRU3;O98418;Q95FM3;O98565;Q9XQW9;Q9XQY2;Q9GER4;Q67H59;Q29VB4;P19366;Q9MTD1;O98778;Q9S6Y9;Q6K1L2;Q95AE3;Q95FP4;O98777;C3VXZ0;D7KRE0;A9U8M5;B9U4R2;A4QLK1;Q09RD3;Q5YGM2;O98933;Q4VN22;A9L9Z4;A1E931;A9L9Y9;Q9SC30;D0EVV0;Q5UVH4;Q4VN14;C8XPP1	3190	55	CID		28.32	38.6386		3	49	35	1	1269.62	-36.1458	11/97	Arabidopsis_elastase_rep2.mgf
	Low	GGATLGRIFNVLGEPVDNLGPVDT	O98495;Q9MRV8;Q9MRK3;Q8SLS8;Q29VB8;Q9MRR8;A8Y666;Q9MTY8;Q9GER5;B8PRK4;Q95FM3;Q9XQW9;Q9GER4;Q29VB4;C7SLZ3;P19366;Q9S6Y9;Q6K1L2;O98775;D7KRE0;Q8ME50;A4QLK1;Q6EMT4	1284	23	CID		25.18	69.3966		4	48	31	1	2411.03	-92.4712	6/252	Arabidopsis_elastase_rep2.mgf
	Low	LFIDNxFRFV	Q8SLS8	1	1	CID	X6(I)	21.11	220.018		7	49	34	1	1283.67	-35.3917	9/86	Arabidopsis_elastase_rep2.mgf
	Low	RKIERFLSQPFFV	O98495;Q9MRV8;Q9MRK3;Q8SLS8;Q9XQY8;O98596;Q29VB8;Q95FT8;Q3L1L0;Q9MRR8;Q95AN2;Q9MTY8;Q9GER5;Q67H80;B8PRK4;B7S4V7;Q29VB0;A0AR48;A3KLS5;B8PRL4;Q4KU62;Q9MRU3;O98418;Q95FM3;O98565;Q9XQW9;Q9XQY2;Q67H59;Q29VB4;P19366;Q9MTD1;O98778;Q9S6Y9;Q6K1L2;Q95AE3;Q95FP4;O98777;C3VXZ0;D7KRE0;A9U8M5;B9U4R2;A4QLK1;Q09RD3;Q5YGM2;O98933;Q4VN22;A9L9Z4;A1E931;A9L9Y9;Q9SC30;D0EVV0;Q5UVH4;Q4VN14;C8XPP1	3136	54	CID		13.88	1359.53		9	50	35	1	1666.81	-79.1429	5/129	Arabidopsis_elastase_rep2.mgf
O98596	15.47	11	9	433	46.5692	5.05908	126.422	ATP synthase beta subunit (Fragment) OS=Amaroria soulameoides GN=atpB PE=3 SV=2 - [O98596_9ROSI]
	Confidence Icon	Sequence	Protein Accessions	# Proteins	# Protein Groups	Activation Type	Modifications	IonScore	Exp Value	Δ Score	Rank	Identity High	Homology Threshold	Charge	m/z [Da]	ΔM [ppm]	Ions Matched	Spectrum File
	High	GGATxGRIFNVLGEPV	O98596;Q95FY1;A0AR48;A9L9Z4	5	4	CID	X5(I)	113.4	1.4625e-07	0	1	50		1	1599.8	-53.8888	13/154	Arabidopsis_elastase_rep2.mgf
	High	GGATxGRIFNVLGEPV	O98596;Q95FY1;A0AR48;A9L9Z4	5	4	CID	X5(L)	113.4	1.4625e-07		10	50		1	1599.8	-53.8888	13/154	Arabidopsis_elastase_rep2.mgf
	High	SVPVGGATxGRIFNVLGEPV	O98596;Q95FY1;A9L9Z4	4	3	CID	X9(I)	68.35	0.00454511	0	1	50		1	1981.94	-84.8702	19/200	Arabidopsis_elastase_rep2.mgf
	High	SVPVGGATxGRIFNVLGEPV	O98596;Q95FY1;A9L9Z4	4	3	CID	X9(L)	68.35	0.00454511		8	50		1	1981.94	-84.8702	19/200	Arabidopsis_elastase_rep2.mgf
	High	DNLGPVDTRTT	O98495;Q9MRV8;Q9MRK3;Q8SLS8;O98596;Q29VB8;Q9MTY8;Q9GER5;B8PRK4;B7S4V7;A8ASI0;Q95FY1;A0AR48;Q4KU62;Q9MRU3;Q95FM3;Q9XQW9;Q9XQY2;Q29VB4;P19366;Q9MTD1;Q6K1L2;O98777;D7KRE0;Q8ME50;Q9XQD8;Q95FN3;Q6EMT4	1534	28	CID		57.91	0.0395338		3	49	56	1	1188.53	-44.2237	10/116	Arabidopsis_elastase_rep2.mgf
	High	VLIMELINNIAKA	O98495;Q9MRV8;Q9FEX4;Q9MRK3;Q8SLS8;O98596;Q95FT8;Q9MRR8;A8Y666;Q95AN2;Q9MTY8;Q67H80;B8PRK4;A8ASI0;Q29VB0;A0AR48;A3KLS5;B8PRL4;Q4KU62;Q9MRU3;O98418;Q95FM3;O98565;Q9XQW9;Q9XQY2;Q9GER4;Q67H59;Q29VB4;C7SLZ3;P19366;Q9MTD1;O98778;Q9S6Y9;Q95AE3;Q8MFX8;O98777;C3VXZ0;O98775;D7KRE0;Q8MFY5;Q8ME50;Q95FW2;Q29VA0;C0J9P3;B9U4R2;A4QLK1;Q9XQD8;Q95FN3;Q09RD3;Q5YGM2;O98933;Q8MFV8;Q6EMT4;Q4VN22;A9L9Y8;A9L9Z4;A1E931;…	3587	63	CID		57.76	0.0479596		4	49	56	1	1441.77	-49.9949	8/113	Arabidopsis_elastase_rep2.mgf
	Low	ERFLSQPFFV	O98495;Q9MRV8;Q9MRK3;Q8SLS8;Q9XQY8;O98596;Q29VB8;Q95FT8;Q3L1L0;Q9MRR8;Q95AN2;Q9MTY8;Q9GER5;Q67H80;B8PRK4;B7S4V7;Q29VB0;A0AR48;A3KLS5;B8PRL4;Q4KU62;Q9MRU3;O98418;Q95FM3;O98565;Q9XQW9;Q9XQY2;Q9GER4;Q67H59;Q29VB4;P19366;Q9MTD1;O98778;Q9S6Y9;Q6K1L2;Q95AE3;Q95FP4;O98777;C3VXZ0;D7KRE0;A9U8M5;B9U4R2;A4QLK1;Q09RD3;Q5YGM2;O98933;Q4VN22;A9L9Z4;A1E931;A9L9Y9;Q9SC30;D0EVV0;Q5UVH4;Q4VN14;C8XPP1	3190	55	CID		28.32	38.6386		3	49	35	1	1269.62	-36.1458	11/97	Arabidopsis_elastase_rep2.mgf
	Low	GGATxGRIFNVLGEPVDNLGPVDT	O98596;Q95FY1;A0AR48	4	3	CID	X5(I)	25.18	69.3966	0	1	48	31	1	2411.03	-92.4712	6/252	Arabidopsis_elastase_rep2.mgf
	Low	LFIDNIFxFV	O98596;Q67H59	2	2	CID	X8(R)	21.11	220.018		5	49	34	1	1283.67	-35.3917	9/83	Arabidopsis_elastase_rep2.mgf
	Low	GGATxGRIFNVLGEPVDNLGPV	O98596;Q95FY1;A0AR48;A9L9Z4	5	4	CID	X5(I)	16.72	580.232		9	49	36	1	2194.98	-90.343	7/225	Arabidopsis_elastase_rep2.mgf
	Low	RKIERFLSQPFFV	O98495;Q9MRV8;Q9MRK3;Q8SLS8;Q9XQY8;O98596;Q29VB8;Q95FT8;Q3L1L0;Q9MRR8;Q95AN2;Q9MTY8;Q9GER5;Q67H80;B8PRK4;B7S4V7;Q29VB0;A0AR48;A3KLS5;B8PRL4;Q4KU62;Q9MRU3;O98418;Q95FM3;O98565;Q9XQW9;Q9XQY2;Q67H59;Q29VB4;P19366;Q9MTD1;O98778;Q9S6Y9;Q6K1L2;Q95AE3;Q95FP4;O98777;C3VXZ0;D7KRE0;A9U8M5;B9U4R2;A4QLK1;Q09RD3;Q5YGM2;O98933;Q4VN22;A9L9Z4;A1E931;A9L9Y9;Q9SC30;D0EVV0;Q5UVH4;Q4VN14;C8XPP1	3136	54	CID		13.88	1359.53		9	50	35	1	1666.81	-79.1429	5/129	Arabidopsis_elastase_rep2.mgf
Q29VB8	13.73	8	8	488	52.6234	5.38916	126.422	ATP synthase beta subunit (Fragment) OS=Mortonia greggii GN=atpB PE=3 SV=1 - [Q29VB8_9ROSI]
	Confidence Icon	Sequence	Protein Accessions	# Proteins	# Protein Groups	Activation Type	Modifications	IonScore	Exp Value	Δ Score	Rank	Identity High	Homology Threshold	Charge	m/z [Da]	ΔM [ppm]	Ions Matched	Spectrum File
	High	GGATLGRIFNVLGEPV	O98495;Q9MRV8;Q9MRK3;Q8SLS8;Q29VB8;Q3L1L0;Q9MRR8;A8Y666;Q95AN2;Q9MTY8;Q9GER5;Q67H80;B8PRK4;B8PRL4;Q95FM3;Q9XQW9;Q9GER4;Q67H59;Q29VB4;C7SLZ3;P19366;Q9S6Y9;Q6K1L2;Q95AE3;C3VXZ0;O98775;D7KRE0;Q8ME50;Q95FW2;C0J9P3;A4QLK1;Q6EMT4;Q4VN22;A9L9Y8;A9L9Y9;O98593;Q4VN14	1964	37	CID		113.4	1.4625e-07		4	50		1	1599.8	-53.8888	13/154	Arabidopsis_elastase_rep2.mgf
	High	SVPVGGATLGRIFNVLGEPV	O98495;Q9MRV8;Q9MRK3;Q8SLS8;Q29VB8;Q3L1L0;Q9MRR8;Q95AN2;Q9MTY8;Q9GER5;Q67H80;B8PRK4;B8PRL4;Q95FM3;Q9XQW9;Q9GER4;Q67H59;C7SLZ3;P19366;Q6K1L2;C3VXZ0;O98775;D7KRE0;Q8ME50;Q95FW2;C0J9P3;A4QLK1;Q6EMT4;Q4VN22;A9L9Y8;A9L9Y9;O98593;Q4VN14	1904	33	CID		68.35	0.00454511		2	50		1	1981.94	-84.8702	19/200	Arabidopsis_elastase_rep2.mgf
	High	DNLGPVDTRTT	O98495;Q9MRV8;Q9MRK3;Q8SLS8;O98596;Q29VB8;Q9MTY8;Q9GER5;B8PRK4;B7S4V7;A8ASI0;Q95FY1;A0AR48;Q4KU62;Q9MRU3;Q95FM3;Q9XQW9;Q9XQY2;Q29VB4;P19366;Q9MTD1;Q6K1L2;O98777;D7KRE0;Q8ME50;Q9XQD8;Q95FN3;Q6EMT4	1534	28	CID		57.91	0.0395338		3	49	56	1	1188.53	-44.2237	10/116	Arabidopsis_elastase_rep2.mgf
	High	VLIMELIxNIAKA	Q29VB8;Q95D42	8	2	CID	X8(N)	57.76	0.0479596		8	49	56	1	1441.77	-49.9949	8/111	Arabidopsis_elastase_rep2.mgf
	Low	ERFLSQPFFV	O98495;Q9MRV8;Q9MRK3;Q8SLS8;Q9XQY8;O98596;Q29VB8;Q95FT8;Q3L1L0;Q9MRR8;Q95AN2;Q9MTY8;Q9GER5;Q67H80;B8PRK4;B7S4V7;Q29VB0;A0AR48;A3KLS5;B8PRL4;Q4KU62;Q9MRU3;O98418;Q95FM3;O98565;Q9XQW9;Q9XQY2;Q9GER4;Q67H59;Q29VB4;P19366;Q9MTD1;O98778;Q9S6Y9;Q6K1L2;Q95AE3;Q95FP4;O98777;C3VXZ0;D7KRE0;A9U8M5;B9U4R2;A4QLK1;Q09RD3;Q5YGM2;O98933;Q4VN22;A9L9Z4;A1E931;A9L9Y9;Q9SC30;D0EVV0;Q5UVH4;Q4VN14;C8XPP1	3190	55	CID		28.32	38.6386		3	49	35	1	1269.62	-36.1458	11/97	Arabidopsis_elastase_rep2.mgf
	Low	GGATLGRIFNVLGEPVDNLGPVDT	O98495;Q9MRV8;Q9MRK3;Q8SLS8;Q29VB8;Q9MRR8;A8Y666;Q9MTY8;Q9GER5;B8PRK4;Q95FM3;Q9XQW9;Q9GER4;Q29VB4;C7SLZ3;P19366;Q9S6Y9;Q6K1L2;O98775;D7KRE0;Q8ME50;A4QLK1;Q6EMT4	1284	23	CID		25.18	69.3966		4	48	31	1	2411.03	-92.4712	6/252	Arabidopsis_elastase_rep2.mgf
	Low	LFIDNIFRFV	O98495;Q9MRV8;Q9FEX4;Q9XQY8;Q29VB8;Q95FT8;Q3L1L0;Q9MRR8;A8Y666;Q95AN2;Q9MTY8;Q9GER5;Q67H80;Q95FY1;Q29VB0;A0AR48;A3KLS5;B8PRL4;Q95FP0;Q4KU62;Q9MRU3;O98418;Q9XQW9;Q9XQY2;Q9GER4;Q29VB4;C7SLZ3;P19366;Q9MTD1;O98778;Q9S6Y9;Q6K1L2;Q95AE3;Q95D42;Q95FP4;Q8MFX8;O98777;C3VXZ0;D7KRE0;Q8MFY5;Q8ME50;Q95FW2;Q29VA0;A9U8M5;B9U4R2;A4QLK1;Q09RD3;Q5YGM2;Q4VN22;A9L9Y8;A9L9Z4;A1E931;A9L9Y9;Q9SC30;D0EVV0;Q5UVH4;Q4VN14;…	3379	58	CID		21.11	220.018		3	49	34	1	1283.67	-35.3917	9/86	Arabidopsis_elastase_rep2.mgf
	Low	RKIERFLSQPFFV	O98495;Q9MRV8;Q9MRK3;Q8SLS8;Q9XQY8;O98596;Q29VB8;Q95FT8;Q3L1L0;Q9MRR8;Q95AN2;Q9MTY8;Q9GER5;Q67H80;B8PRK4;B7S4V7;Q29VB0;A0AR48;A3KLS5;B8PRL4;Q4KU62;Q9MRU3;O98418;Q95FM3;O98565;Q9XQW9;Q9XQY2;Q67H59;Q29VB4;P19366;Q9MTD1;O98778;Q9S6Y9;Q6K1L2;Q95AE3;Q95FP4;O98777;C3VXZ0;D7KRE0;A9U8M5;B9U4R2;A4QLK1;Q09RD3;Q5YGM2;O98933;Q4VN22;A9L9Z4;A1E931;A9L9Y9;Q9SC30;D0EVV0;Q5UVH4;Q4VN14;C8XPP1	3136	54	CID		13.88	1359.53		9	50	35	1	1666.81	-79.1429	5/129	Arabidopsis_elastase_rep2.mgf
Q9MTY8	16.39	9	9	482	51.8959	5.46533	126.422	ATP synthase beta subunit (Fragment) OS=Salacia pallescens GN=atpB PE=3 SV=2 - [Q9MTY8_SALPL]
	Confidence Icon	Sequence	Protein Accessions	# Proteins	# Protein Groups	Activation Type	Modifications	IonScore	Exp Value	Δ Score	Rank	Identity High	Homology Threshold	Charge	m/z [Da]	ΔM [ppm]	Ions Matched	Spectrum File
	High	GGATLGRIFNVLGEPV	O98495;Q9MRV8;Q9MRK3;Q8SLS8;Q29VB8;Q3L1L0;Q9MRR8;A8Y666;Q95AN2;Q9MTY8;Q9GER5;Q67H80;B8PRK4;B8PRL4;Q95FM3;Q9XQW9;Q9GER4;Q67H59;Q29VB4;C7SLZ3;P19366;Q9S6Y9;Q6K1L2;Q95AE3;C3VXZ0;O98775;D7KRE0;Q8ME50;Q95FW2;C0J9P3;A4QLK1;Q6EMT4;Q4VN22;A9L9Y8;A9L9Y9;O98593;Q4VN14	1964	37	CID		113.4	1.4625e-07		4	50		1	1599.8	-53.8888	13/154	Arabidopsis_elastase_rep2.mgf
	High	SVPVGGATLGRIFNVLGEPV	O98495;Q9MRV8;Q9MRK3;Q8SLS8;Q29VB8;Q3L1L0;Q9MRR8;Q95AN2;Q9MTY8;Q9GER5;Q67H80;B8PRK4;B8PRL4;Q95FM3;Q9XQW9;Q9GER4;Q67H59;C7SLZ3;P19366;Q6K1L2;C3VXZ0;O98775;D7KRE0;Q8ME50;Q95FW2;C0J9P3;A4QLK1;Q6EMT4;Q4VN22;A9L9Y8;A9L9Y9;O98593;Q4VN14	1904	33	CID		68.35	0.00454511		2	50		1	1981.94	-84.8702	19/200	Arabidopsis_elastase_rep2.mgf
	High	DNLGPVDTRTT	O98495;Q9MRV8;Q9MRK3;Q8SLS8;O98596;Q29VB8;Q9MTY8;Q9GER5;B8PRK4;B7S4V7;A8ASI0;Q95FY1;A0AR48;Q4KU62;Q9MRU3;Q95FM3;Q9XQW9;Q9XQY2;Q29VB4;P19366;Q9MTD1;Q6K1L2;O98777;D7KRE0;Q8ME50;Q9XQD8;Q95FN3;Q6EMT4	1534	28	CID		57.91	0.0395338		3	49	56	1	1188.53	-44.2237	10/116	Arabidopsis_elastase_rep2.mgf
	High	VLIMELINNIAKA	O98495;Q9MRV8;Q9FEX4;Q9MRK3;Q8SLS8;O98596;Q95FT8;Q9MRR8;A8Y666;Q95AN2;Q9MTY8;Q67H80;B8PRK4;A8ASI0;Q29VB0;A0AR48;A3KLS5;B8PRL4;Q4KU62;Q9MRU3;O98418;Q95FM3;O98565;Q9XQW9;Q9XQY2;Q9GER4;Q67H59;Q29VB4;C7SLZ3;P19366;Q9MTD1;O98778;Q9S6Y9;Q95AE3;Q8MFX8;O98777;C3VXZ0;O98775;D7KRE0;Q8MFY5;Q8ME50;Q95FW2;Q29VA0;C0J9P3;B9U4R2;A4QLK1;Q9XQD8;Q95FN3;Q09RD3;Q5YGM2;O98933;Q8MFV8;Q6EMT4;Q4VN22;A9L9Y8;A9L9Z4;A1E931;…	3587	63	CID		57.76	0.0479596		4	49	56	1	1441.77	-49.9949	8/113	Arabidopsis_elastase_rep2.mgf
	Low	ERFLSQPFFV	O98495;Q9MRV8;Q9MRK3;Q8SLS8;Q9XQY8;O98596;Q29VB8;Q95FT8;Q3L1L0;Q9MRR8;Q95AN2;Q9MTY8;Q9GER5;Q67H80;B8PRK4;B7S4V7;Q29VB0;A0AR48;A3KLS5;B8PRL4;Q4KU62;Q9MRU3;O98418;Q95FM3;O98565;Q9XQW9;Q9XQY2;Q9GER4;Q67H59;Q29VB4;P19366;Q9MTD1;O98778;Q9S6Y9;Q6K1L2;Q95AE3;Q95FP4;O98777;C3VXZ0;D7KRE0;A9U8M5;B9U4R2;A4QLK1;Q09RD3;Q5YGM2;O98933;Q4VN22;A9L9Z4;A1E931;A9L9Y9;Q9SC30;D0EVV0;Q5UVH4;Q4VN14;C8XPP1	3190	55	CID		28.32	38.6386		3	49	35	1	1269.62	-36.1458	11/97	Arabidopsis_elastase_rep2.mgf
	Low	GGATLGRIFNVLGEPVDNLGPVDT	O98495;Q9MRV8;Q9MRK3;Q8SLS8;Q29VB8;Q9MRR8;A8Y666;Q9MTY8;Q9GER5;B8PRK4;Q95FM3;Q9XQW9;Q9GER4;Q29VB4;C7SLZ3;P19366;Q9S6Y9;Q6K1L2;O98775;D7KRE0;Q8ME50;A4QLK1;Q6EMT4	1284	23	CID		25.18	69.3966		4	48	31	1	2411.03	-92.4712	6/252	Arabidopsis_elastase_rep2.mgf
	Low	LFIDNIFRFV	O98495;Q9MRV8;Q9FEX4;Q9XQY8;Q29VB8;Q95FT8;Q3L1L0;Q9MRR8;A8Y666;Q95AN2;Q9MTY8;Q9GER5;Q67H80;Q95FY1;Q29VB0;A0AR48;A3KLS5;B8PRL4;Q95FP0;Q4KU62;Q9MRU3;O98418;Q9XQW9;Q9XQY2;Q9GER4;Q29VB4;C7SLZ3;P19366;Q9MTD1;O98778;Q9S6Y9;Q6K1L2;Q95AE3;Q95D42;Q95FP4;Q8MFX8;O98777;C3VXZ0;D7KRE0;Q8MFY5;Q8ME50;Q95FW2;Q29VA0;A9U8M5;B9U4R2;A4QLK1;Q09RD3;Q5YGM2;Q4VN22;A9L9Y8;A9L9Z4;A1E931;A9L9Y9;Q9SC30;D0EVV0;Q5UVH4;Q4VN14;…	3379	58	CID		21.11	220.018		3	49	34	1	1283.67	-35.3917	9/86	Arabidopsis_elastase_rep2.mgf
	Low	VGNIDEAILKxT	Q9MTY8	1	1	CID	X11(M)	16.28	719.256		4	50	31	1	1303.63	-50.9282	6/118	Arabidopsis_elastase_rep2.mgf
	Low	RKIERFLSQPFFV	O98495;Q9MRV8;Q9MRK3;Q8SLS8;Q9XQY8;O98596;Q29VB8;Q95FT8;Q3L1L0;Q9MRR8;Q95AN2;Q9MTY8;Q9GER5;Q67H80;B8PRK4;B7S4V7;Q29VB0;A0AR48;A3KLS5;B8PRL4;Q4KU62;Q9MRU3;O98418;Q95FM3;O98565;Q9XQW9;Q9XQY2;Q67H59;Q29VB4;P19366;Q9MTD1;O98778;Q9S6Y9;Q6K1L2;Q95AE3;Q95FP4;O98777;C3VXZ0;D7KRE0;A9U8M5;B9U4R2;A4QLK1;Q09RD3;Q5YGM2;O98933;Q4VN22;A9L9Z4;A1E931;A9L9Y9;Q9SC30;D0EVV0;Q5UVH4;Q4VN14;C8XPP1	3136	54	CID		13.88	1359.53		9	50	35	1	1666.81	-79.1429	5/129	Arabidopsis_elastase_rep2.mgf
Q9GER5	15.09	8	8	444	47.6365	4.88135	126.422	ATP synthase beta subunit (Fragment) OS=Primula palinuri GN=atpB PE=3 SV=1 - [Q9GER5_9ERIC]
	Confidence Icon	Sequence	Protein Accessions	# Proteins	# Protein Groups	Activation Type	Modifications	IonScore	Exp Value	Δ Score	Rank	Identity High	Homology Threshold	Charge	m/z [Da]	ΔM [ppm]	Ions Matched	Spectrum File
	High	GGATLGRIFNVLGEPV	O98495;Q9MRV8;Q9MRK3;Q8SLS8;Q29VB8;Q3L1L0;Q9MRR8;A8Y666;Q95AN2;Q9MTY8;Q9GER5;Q67H80;B8PRK4;B8PRL4;Q95FM3;Q9XQW9;Q9GER4;Q67H59;Q29VB4;C7SLZ3;P19366;Q9S6Y9;Q6K1L2;Q95AE3;C3VXZ0;O98775;D7KRE0;Q8ME50;Q95FW2;C0J9P3;A4QLK1;Q6EMT4;Q4VN22;A9L9Y8;A9L9Y9;O98593;Q4VN14	1964	37	CID		113.4	1.4625e-07		4	50		1	1599.8	-53.8888	13/154	Arabidopsis_elastase_rep2.mgf
	High	SVPVGGATLGRIFNVLGEPV	O98495;Q9MRV8;Q9MRK3;Q8SLS8;Q29VB8;Q3L1L0;Q9MRR8;Q95AN2;Q9MTY8;Q9GER5;Q67H80;B8PRK4;B8PRL4;Q95FM3;Q9XQW9;Q9GER4;Q67H59;C7SLZ3;P19366;Q6K1L2;C3VXZ0;O98775;D7KRE0;Q8ME50;Q95FW2;C0J9P3;A4QLK1;Q6EMT4;Q4VN22;A9L9Y8;A9L9Y9;O98593;Q4VN14	1904	33	CID		68.35	0.00454511		2	50		1	1981.94	-84.8702	19/200	Arabidopsis_elastase_rep2.mgf
	High	DNLGPVDTRTT	O98495;Q9MRV8;Q9MRK3;Q8SLS8;O98596;Q29VB8;Q9MTY8;Q9GER5;B8PRK4;B7S4V7;A8ASI0;Q95FY1;A0AR48;Q4KU62;Q9MRU3;Q95FM3;Q9XQW9;Q9XQY2;Q29VB4;P19366;Q9MTD1;Q6K1L2;O98777;D7KRE0;Q8ME50;Q9XQD8;Q95FN3;Q6EMT4	1534	28	CID		57.91	0.0395338		3	49	56	1	1188.53	-44.2237	10/116	Arabidopsis_elastase_rep2.mgf
	High	VLIMELINxIAKA	Q9GER5	4	1	CID	X9(N)	57.76	0.0479596		7	49	56	1	1441.77	-49.9949	8/113	Arabidopsis_elastase_rep2.mgf
	Low	ERFLSQPFFV	O98495;Q9MRV8;Q9MRK3;Q8SLS8;Q9XQY8;O98596;Q29VB8;Q95FT8;Q3L1L0;Q9MRR8;Q95AN2;Q9MTY8;Q9GER5;Q67H80;B8PRK4;B7S4V7;Q29VB0;A0AR48;A3KLS5;B8PRL4;Q4KU62;Q9MRU3;O98418;Q95FM3;O98565;Q9XQW9;Q9XQY2;Q9GER4;Q67H59;Q29VB4;P19366;Q9MTD1;O98778;Q9S6Y9;Q6K1L2;Q95AE3;Q95FP4;O98777;C3VXZ0;D7KRE0;A9U8M5;B9U4R2;A4QLK1;Q09RD3;Q5YGM2;O98933;Q4VN22;A9L9Z4;A1E931;A9L9Y9;Q9SC30;D0EVV0;Q5UVH4;Q4VN14;C8XPP1	3190	55	CID		28.32	38.6386		3	49	35	1	1269.62	-36.1458	11/97	Arabidopsis_elastase_rep2.mgf
	Low	GGATLGRIFNVLGEPVDNLGPVDT	O98495;Q9MRV8;Q9MRK3;Q8SLS8;Q29VB8;Q9MRR8;A8Y666;Q9MTY8;Q9GER5;B8PRK4;Q95FM3;Q9XQW9;Q9GER4;Q29VB4;C7SLZ3;P19366;Q9S6Y9;Q6K1L2;O98775;D7KRE0;Q8ME50;A4QLK1;Q6EMT4	1284	23	CID		25.18	69.3966		4	48	31	1	2411.03	-92.4712	6/252	Arabidopsis_elastase_rep2.mgf
	Low	LFIDNIFRFV	O98495;Q9MRV8;Q9FEX4;Q9XQY8;Q29VB8;Q95FT8;Q3L1L0;Q9MRR8;A8Y666;Q95AN2;Q9MTY8;Q9GER5;Q67H80;Q95FY1;Q29VB0;A0AR48;A3KLS5;B8PRL4;Q95FP0;Q4KU62;Q9MRU3;O98418;Q9XQW9;Q9XQY2;Q9GER4;Q29VB4;C7SLZ3;P19366;Q9MTD1;O98778;Q9S6Y9;Q6K1L2;Q95AE3;Q95D42;Q95FP4;Q8MFX8;O98777;C3VXZ0;D7KRE0;Q8MFY5;Q8ME50;Q95FW2;Q29VA0;A9U8M5;B9U4R2;A4QLK1;Q09RD3;Q5YGM2;Q4VN22;A9L9Y8;A9L9Z4;A1E931;A9L9Y9;Q9SC30;D0EVV0;Q5UVH4;Q4VN14;…	3379	58	CID		21.11	220.018		3	49	34	1	1283.67	-35.3917	9/86	Arabidopsis_elastase_rep2.mgf
	Low	RKIERFLSQPFFV	O98495;Q9MRV8;Q9MRK3;Q8SLS8;Q9XQY8;O98596;Q29VB8;Q95FT8;Q3L1L0;Q9MRR8;Q95AN2;Q9MTY8;Q9GER5;Q67H80;B8PRK4;B7S4V7;Q29VB0;A0AR48;A3KLS5;B8PRL4;Q4KU62;Q9MRU3;O98418;Q95FM3;O98565;Q9XQW9;Q9XQY2;Q67H59;Q29VB4;P19366;Q9MTD1;O98778;Q9S6Y9;Q6K1L2;Q95AE3;Q95FP4;O98777;C3VXZ0;D7KRE0;A9U8M5;B9U4R2;A4QLK1;Q09RD3;Q5YGM2;O98933;Q4VN22;A9L9Z4;A1E931;A9L9Y9;Q9SC30;D0EVV0;Q5UVH4;Q4VN14;C8XPP1	3136	54	CID		13.88	1359.53		9	50	35	1	1666.81	-79.1429	5/129	Arabidopsis_elastase_rep2.mgf
Q67H80	13.7	8	8	489	52.6983	5.18604	126.422	ATP synthase beta subunit (Fragment) OS=Triantha glutinosa GN=atpB PE=3 SV=1 - [Q67H80_9LILI]
	Confidence Icon	Sequence	Protein Accessions	# Proteins	# Protein Groups	Activation Type	Modifications	IonScore	Exp Value	Δ Score	Rank	Identity High	Homology Threshold	Charge	m/z [Da]	ΔM [ppm]	Ions Matched	Spectrum File
	High	GGATLGRIFNVLGEPV	O98495;Q9MRV8;Q9MRK3;Q8SLS8;Q29VB8;Q3L1L0;Q9MRR8;A8Y666;Q95AN2;Q9MTY8;Q9GER5;Q67H80;B8PRK4;B8PRL4;Q95FM3;Q9XQW9;Q9GER4;Q67H59;Q29VB4;C7SLZ3;P19366;Q9S6Y9;Q6K1L2;Q95AE3;C3VXZ0;O98775;D7KRE0;Q8ME50;Q95FW2;C0J9P3;A4QLK1;Q6EMT4;Q4VN22;A9L9Y8;A9L9Y9;O98593;Q4VN14	1964	37	CID		113.4	1.4625e-07		4	50		1	1599.8	-53.8888	13/154	Arabidopsis_elastase_rep2.mgf
	High	SVPVGGATLGRIFNVLGEPV	O98495;Q9MRV8;Q9MRK3;Q8SLS8;Q29VB8;Q3L1L0;Q9MRR8;Q95AN2;Q9MTY8;Q9GER5;Q67H80;B8PRK4;B8PRL4;Q95FM3;Q9XQW9;Q9GER4;Q67H59;C7SLZ3;P19366;Q6K1L2;C3VXZ0;O98775;D7KRE0;Q8ME50;Q95FW2;C0J9P3;A4QLK1;Q6EMT4;Q4VN22;A9L9Y8;A9L9Y9;O98593;Q4VN14	1904	33	CID		68.35	0.00454511		2	50		1	1981.94	-84.8702	19/200	Arabidopsis_elastase_rep2.mgf
	High	DNLGPVxTRTT	Q67H80;Q29VB0	4	2	CID	X7(D)	57.91	0.0395338		8	49	56	1	1188.53	-44.2237	10/116	Arabidopsis_elastase_rep2.mgf
	High	VLIMELINNIAKA	O98495;Q9MRV8;Q9FEX4;Q9MRK3;Q8SLS8;O98596;Q95FT8;Q9MRR8;A8Y666;Q95AN2;Q9MTY8;Q67H80;B8PRK4;A8ASI0;Q29VB0;A0AR48;A3KLS5;B8PRL4;Q4KU62;Q9MRU3;O98418;Q95FM3;O98565;Q9XQW9;Q9XQY2;Q9GER4;Q67H59;Q29VB4;C7SLZ3;P19366;Q9MTD1;O98778;Q9S6Y9;Q95AE3;Q8MFX8;O98777;C3VXZ0;O98775;D7KRE0;Q8MFY5;Q8ME50;Q95FW2;Q29VA0;C0J9P3;B9U4R2;A4QLK1;Q9XQD8;Q95FN3;Q09RD3;Q5YGM2;O98933;Q8MFV8;Q6EMT4;Q4VN22;A9L9Y8;A9L9Z4;A1E931;…	3587	63	CID		57.76	0.0479596		4	49	56	1	1441.77	-49.9949	8/113	Arabidopsis_elastase_rep2.mgf
	Low	ERFLSQPFFV	O98495;Q9MRV8;Q9MRK3;Q8SLS8;Q9XQY8;O98596;Q29VB8;Q95FT8;Q3L1L0;Q9MRR8;Q95AN2;Q9MTY8;Q9GER5;Q67H80;B8PRK4;B7S4V7;Q29VB0;A0AR48;A3KLS5;B8PRL4;Q4KU62;Q9MRU3;O98418;Q95FM3;O98565;Q9XQW9;Q9XQY2;Q9GER4;Q67H59;Q29VB4;P19366;Q9MTD1;O98778;Q9S6Y9;Q6K1L2;Q95AE3;Q95FP4;O98777;C3VXZ0;D7KRE0;A9U8M5;B9U4R2;A4QLK1;Q09RD3;Q5YGM2;O98933;Q4VN22;A9L9Z4;A1E931;A9L9Y9;Q9SC30;D0EVV0;Q5UVH4;Q4VN14;C8XPP1	3190	55	CID		28.32	38.6386		3	49	35	1	1269.62	-36.1458	11/97	Arabidopsis_elastase_rep2.mgf
	Low	GGATLGRIFNVLGEPVDNLGPVxT	Q67H80	4	1	CID	X23(D)	25.18	69.3966		6	48	31	1	2411.03	-92.4712	6/252	Arabidopsis_elastase_rep2.mgf
	Low	LFIDNIFRFV	O98495;Q9MRV8;Q9FEX4;Q9XQY8;Q29VB8;Q95FT8;Q3L1L0;Q9MRR8;A8Y666;Q95AN2;Q9MTY8;Q9GER5;Q67H80;Q95FY1;Q29VB0;A0AR48;A3KLS5;B8PRL4;Q95FP0;Q4KU62;Q9MRU3;O98418;Q9XQW9;Q9XQY2;Q9GER4;Q29VB4;C7SLZ3;P19366;Q9MTD1;O98778;Q9S6Y9;Q6K1L2;Q95AE3;Q95D42;Q95FP4;Q8MFX8;O98777;C3VXZ0;D7KRE0;Q8MFY5;Q8ME50;Q95FW2;Q29VA0;A9U8M5;B9U4R2;A4QLK1;Q09RD3;Q5YGM2;Q4VN22;A9L9Y8;A9L9Z4;A1E931;A9L9Y9;Q9SC30;D0EVV0;Q5UVH4;Q4VN14;…	3379	58	CID		21.11	220.018		3	49	34	1	1283.67	-35.3917	9/86	Arabidopsis_elastase_rep2.mgf
	Low	RKIERFLSQPFFV	O98495;Q9MRV8;Q9MRK3;Q8SLS8;Q9XQY8;O98596;Q29VB8;Q95FT8;Q3L1L0;Q9MRR8;Q95AN2;Q9MTY8;Q9GER5;Q67H80;B8PRK4;B7S4V7;Q29VB0;A0AR48;A3KLS5;B8PRL4;Q4KU62;Q9MRU3;O98418;Q95FM3;O98565;Q9XQW9;Q9XQY2;Q67H59;Q29VB4;P19366;Q9MTD1;O98778;Q9S6Y9;Q6K1L2;Q95AE3;Q95FP4;O98777;C3VXZ0;D7KRE0;A9U8M5;B9U4R2;A4QLK1;Q09RD3;Q5YGM2;O98933;Q4VN22;A9L9Z4;A1E931;A9L9Y9;Q9SC30;D0EVV0;Q5UVH4;Q4VN14;C8XPP1	3136	54	CID		13.88	1359.53		9	50	35	1	1666.81	-79.1429	5/129	Arabidopsis_elastase_rep2.mgf
B8PRK4	13.56	8	8	494	53.1155	5.04639	126.422	ATP synthase beta subunit (Fragment) OS=Laccopetalum giganteum GN=atpB PE=3 SV=1 - [B8PRK4_9MAGN]
	Confidence Icon	Sequence	Protein Accessions	# Proteins	# Protein Groups	Activation Type	Modifications	IonScore	Exp Value	Δ Score	Rank	Identity High	Homology Threshold	Charge	m/z [Da]	ΔM [ppm]	Ions Matched	Spectrum File
	High	GGATLGRIFNVLGEPV	O98495;Q9MRV8;Q9MRK3;Q8SLS8;Q29VB8;Q3L1L0;Q9MRR8;A8Y666;Q95AN2;Q9MTY8;Q9GER5;Q67H80;B8PRK4;B8PRL4;Q95FM3;Q9XQW9;Q9GER4;Q67H59;Q29VB4;C7SLZ3;P19366;Q9S6Y9;Q6K1L2;Q95AE3;C3VXZ0;O98775;D7KRE0;Q8ME50;Q95FW2;C0J9P3;A4QLK1;Q6EMT4;Q4VN22;A9L9Y8;A9L9Y9;O98593;Q4VN14	1964	37	CID		113.4	1.4625e-07		4	50		1	1599.8	-53.8888	13/154	Arabidopsis_elastase_rep2.mgf
	High	SVPVGGATLGRIFNVLGEPV	O98495;Q9MRV8;Q9MRK3;Q8SLS8;Q29VB8;Q3L1L0;Q9MRR8;Q95AN2;Q9MTY8;Q9GER5;Q67H80;B8PRK4;B8PRL4;Q95FM3;Q9XQW9;Q9GER4;Q67H59;C7SLZ3;P19366;Q6K1L2;C3VXZ0;O98775;D7KRE0;Q8ME50;Q95FW2;C0J9P3;A4QLK1;Q6EMT4;Q4VN22;A9L9Y8;A9L9Y9;O98593;Q4VN14	1904	33	CID		68.35	0.00454511		2	50		1	1981.94	-84.8702	19/200	Arabidopsis_elastase_rep2.mgf
	High	DNLGPVDTRTT	O98495;Q9MRV8;Q9MRK3;Q8SLS8;O98596;Q29VB8;Q9MTY8;Q9GER5;B8PRK4;B7S4V7;A8ASI0;Q95FY1;A0AR48;Q4KU62;Q9MRU3;Q95FM3;Q9XQW9;Q9XQY2;Q29VB4;P19366;Q9MTD1;Q6K1L2;O98777;D7KRE0;Q8ME50;Q9XQD8;Q95FN3;Q6EMT4	1534	28	CID		57.91	0.0395338		3	49	56	1	1188.53	-44.2237	10/116	Arabidopsis_elastase_rep2.mgf
	High	VLIMELINNIAKA	O98495;Q9MRV8;Q9FEX4;Q9MRK3;Q8SLS8;O98596;Q95FT8;Q9MRR8;A8Y666;Q95AN2;Q9MTY8;Q67H80;B8PRK4;A8ASI0;Q29VB0;A0AR48;A3KLS5;B8PRL4;Q4KU62;Q9MRU3;O98418;Q95FM3;O98565;Q9XQW9;Q9XQY2;Q9GER4;Q67H59;Q29VB4;C7SLZ3;P19366;Q9MTD1;O98778;Q9S6Y9;Q95AE3;Q8MFX8;O98777;C3VXZ0;O98775;D7KRE0;Q8MFY5;Q8ME50;Q95FW2;Q29VA0;C0J9P3;B9U4R2;A4QLK1;Q9XQD8;Q95FN3;Q09RD3;Q5YGM2;O98933;Q8MFV8;Q6EMT4;Q4VN22;A9L9Y8;A9L9Z4;A1E931;…	3587	63	CID		57.76	0.0479596		4	49	56	1	1441.77	-49.9949	8/113	Arabidopsis_elastase_rep2.mgf
	Low	ERFLSQPFFV	O98495;Q9MRV8;Q9MRK3;Q8SLS8;Q9XQY8;O98596;Q29VB8;Q95FT8;Q3L1L0;Q9MRR8;Q95AN2;Q9MTY8;Q9GER5;Q67H80;B8PRK4;B7S4V7;Q29VB0;A0AR48;A3KLS5;B8PRL4;Q4KU62;Q9MRU3;O98418;Q95FM3;O98565;Q9XQW9;Q9XQY2;Q9GER4;Q67H59;Q29VB4;P19366;Q9MTD1;O98778;Q9S6Y9;Q6K1L2;Q95AE3;Q95FP4;O98777;C3VXZ0;D7KRE0;A9U8M5;B9U4R2;A4QLK1;Q09RD3;Q5YGM2;O98933;Q4VN22;A9L9Z4;A1E931;A9L9Y9;Q9SC30;D0EVV0;Q5UVH4;Q4VN14;C8XPP1	3190	55	CID		28.32	38.6386		3	49	35	1	1269.62	-36.1458	11/97	Arabidopsis_elastase_rep2.mgf
	Low	GGATLGRIFNVLGEPVDNLGPVDT	O98495;Q9MRV8;Q9MRK3;Q8SLS8;Q29VB8;Q9MRR8;A8Y666;Q9MTY8;Q9GER5;B8PRK4;Q95FM3;Q9XQW9;Q9GER4;Q29VB4;C7SLZ3;P19366;Q9S6Y9;Q6K1L2;O98775;D7KRE0;Q8ME50;A4QLK1;Q6EMT4	1284	23	CID		25.18	69.3966		4	48	31	1	2411.03	-92.4712	6/252	Arabidopsis_elastase_rep2.mgf
	Low	LFIDNIxRFV	B8PRK4	2	1	CID	X7(F)	21.11	220.018		6	49	34	1	1283.67	-35.3917	9/86	Arabidopsis_elastase_rep2.mgf
	Low	RKIERFLSQPFFV	O98495;Q9MRV8;Q9MRK3;Q8SLS8;Q9XQY8;O98596;Q29VB8;Q95FT8;Q3L1L0;Q9MRR8;Q95AN2;Q9MTY8;Q9GER5;Q67H80;B8PRK4;B7S4V7;Q29VB0;A0AR48;A3KLS5;B8PRL4;Q4KU62;Q9MRU3;O98418;Q95FM3;O98565;Q9XQW9;Q9XQY2;Q67H59;Q29VB4;P19366;Q9MTD1;O98778;Q9S6Y9;Q6K1L2;Q95AE3;Q95FP4;O98777;C3VXZ0;D7KRE0;A9U8M5;B9U4R2;A4QLK1;Q09RD3;Q5YGM2;O98933;Q4VN22;A9L9Z4;A1E931;A9L9Y9;Q9SC30;D0EVV0;Q5UVH4;Q4VN14;C8XPP1	3136	54	CID		13.88	1359.53		9	50	35	1	1666.81	-79.1429	5/129	Arabidopsis_elastase_rep2.mgf
Q29VB0	14.11	7	7	475	51.0803	5.21143	126.422	ATP synthase beta subunit (Fragment) OS=Perrottetia longistylis GN=atpB PE=3 SV=1 - [Q29VB0_9ROSI]
	Confidence Icon	Sequence	Protein Accessions	# Proteins	# Protein Groups	Activation Type	Modifications	IonScore	Exp Value	Δ Score	Rank	Identity High	Homology Threshold	Charge	m/z [Da]	ΔM [ppm]	Ions Matched	Spectrum File
	High	GGATLGRIFxVLGEPV	Q29VB0;Q9XQD8	3	2	CID	X10(N)	113.4	1.4625e-07		7	50		1	1599.8	-53.8888	13/151	Arabidopsis_elastase_rep2.mgf
	High	SVPVGGATLGRIFxVLGEPV	Q29VB0	2	1	CID	X14(N)	68.35	0.00454511		5	50		1	1981.94	-84.8702	19/197	Arabidopsis_elastase_rep2.mgf
	High	DNLGPVxTRTT	Q67H80;Q29VB0	4	2	CID	X7(D)	57.91	0.0395338		8	49	56	1	1188.53	-44.2237	10/116	Arabidopsis_elastase_rep2.mgf
	High	VLIMELINNIAKA	O98495;Q9MRV8;Q9FEX4;Q9MRK3;Q8SLS8;O98596;Q95FT8;Q9MRR8;A8Y666;Q95AN2;Q9MTY8;Q67H80;B8PRK4;A8ASI0;Q29VB0;A0AR48;A3KLS5;B8PRL4;Q4KU62;Q9MRU3;O98418;Q95FM3;O98565;Q9XQW9;Q9XQY2;Q9GER4;Q67H59;Q29VB4;C7SLZ3;P19366;Q9MTD1;O98778;Q9S6Y9;Q95AE3;Q8MFX8;O98777;C3VXZ0;O98775;D7KRE0;Q8MFY5;Q8ME50;Q95FW2;Q29VA0;C0J9P3;B9U4R2;A4QLK1;Q9XQD8;Q95FN3;Q09RD3;Q5YGM2;O98933;Q8MFV8;Q6EMT4;Q4VN22;A9L9Y8;A9L9Z4;A1E931;…	3587	63	CID		57.76	0.0479596		4	49	56	1	1441.77	-49.9949	8/113	Arabidopsis_elastase_rep2.mgf
	Low	ERFLSQPFFV	O98495;Q9MRV8;Q9MRK3;Q8SLS8;Q9XQY8;O98596;Q29VB8;Q95FT8;Q3L1L0;Q9MRR8;Q95AN2;Q9MTY8;Q9GER5;Q67H80;B8PRK4;B7S4V7;Q29VB0;A0AR48;A3KLS5;B8PRL4;Q4KU62;Q9MRU3;O98418;Q95FM3;O98565;Q9XQW9;Q9XQY2;Q9GER4;Q67H59;Q29VB4;P19366;Q9MTD1;O98778;Q9S6Y9;Q6K1L2;Q95AE3;Q95FP4;O98777;C3VXZ0;D7KRE0;A9U8M5;B9U4R2;A4QLK1;Q09RD3;Q5YGM2;O98933;Q4VN22;A9L9Z4;A1E931;A9L9Y9;Q9SC30;D0EVV0;Q5UVH4;Q4VN14;C8XPP1	3190	55	CID		28.32	38.6386		3	49	35	1	1269.62	-36.1458	11/97	Arabidopsis_elastase_rep2.mgf
	Low	LFIDNIFRFV	O98495;Q9MRV8;Q9FEX4;Q9XQY8;Q29VB8;Q95FT8;Q3L1L0;Q9MRR8;A8Y666;Q95AN2;Q9MTY8;Q9GER5;Q67H80;Q95FY1;Q29VB0;A0AR48;A3KLS5;B8PRL4;Q95FP0;Q4KU62;Q9MRU3;O98418;Q9XQW9;Q9XQY2;Q9GER4;Q29VB4;C7SLZ3;P19366;Q9MTD1;O98778;Q9S6Y9;Q6K1L2;Q95AE3;Q95D42;Q95FP4;Q8MFX8;O98777;C3VXZ0;D7KRE0;Q8MFY5;Q8ME50;Q95FW2;Q29VA0;A9U8M5;B9U4R2;A4QLK1;Q09RD3;Q5YGM2;Q4VN22;A9L9Y8;A9L9Z4;A1E931;A9L9Y9;Q9SC30;D0EVV0;Q5UVH4;Q4VN14;…	3379	58	CID		21.11	220.018		3	49	34	1	1283.67	-35.3917	9/86	Arabidopsis_elastase_rep2.mgf
	Low	RKIERFLSQPFFV	O98495;Q9MRV8;Q9MRK3;Q8SLS8;Q9XQY8;O98596;Q29VB8;Q95FT8;Q3L1L0;Q9MRR8;Q95AN2;Q9MTY8;Q9GER5;Q67H80;B8PRK4;B7S4V7;Q29VB0;A0AR48;A3KLS5;B8PRL4;Q4KU62;Q9MRU3;O98418;Q95FM3;O98565;Q9XQW9;Q9XQY2;Q67H59;Q29VB4;P19366;Q9MTD1;O98778;Q9S6Y9;Q6K1L2;Q95AE3;Q95FP4;O98777;C3VXZ0;D7KRE0;A9U8M5;B9U4R2;A4QLK1;Q09RD3;Q5YGM2;O98933;Q4VN22;A9L9Z4;A1E931;A9L9Y9;Q9SC30;D0EVV0;Q5UVH4;Q4VN14;C8XPP1	3136	54	CID		13.88	1359.53		9	50	35	1	1666.81	-79.1429	5/129	Arabidopsis_elastase_rep2.mgf
Q95FM3	13.99	8	8	479	51.5839	5.46533	126.422	ATP synthase beta subunit (Fragment) OS=Photinia x fraseri GN=atpB PE=3 SV=1 - [Q95FM3_9ROSA]
	Confidence Icon	Sequence	Protein Accessions	# Proteins	# Protein Groups	Activation Type	Modifications	IonScore	Exp Value	Δ Score	Rank	Identity High	Homology Threshold	Charge	m/z [Da]	ΔM [ppm]	Ions Matched	Spectrum File
	High	GGATLGRIFNVLGEPV	O98495;Q9MRV8;Q9MRK3;Q8SLS8;Q29VB8;Q3L1L0;Q9MRR8;A8Y666;Q95AN2;Q9MTY8;Q9GER5;Q67H80;B8PRK4;B8PRL4;Q95FM3;Q9XQW9;Q9GER4;Q67H59;Q29VB4;C7SLZ3;P19366;Q9S6Y9;Q6K1L2;Q95AE3;C3VXZ0;O98775;D7KRE0;Q8ME50;Q95FW2;C0J9P3;A4QLK1;Q6EMT4;Q4VN22;A9L9Y8;A9L9Y9;O98593;Q4VN14	1964	37	CID		113.4	1.4625e-07		4	50		1	1599.8	-53.8888	13/154	Arabidopsis_elastase_rep2.mgf
	High	SVPVGGATLGRIFNVLGEPV	O98495;Q9MRV8;Q9MRK3;Q8SLS8;Q29VB8;Q3L1L0;Q9MRR8;Q95AN2;Q9MTY8;Q9GER5;Q67H80;B8PRK4;B8PRL4;Q95FM3;Q9XQW9;Q9GER4;Q67H59;C7SLZ3;P19366;Q6K1L2;C3VXZ0;O98775;D7KRE0;Q8ME50;Q95FW2;C0J9P3;A4QLK1;Q6EMT4;Q4VN22;A9L9Y8;A9L9Y9;O98593;Q4VN14	1904	33	CID		68.35	0.00454511		2	50		1	1981.94	-84.8702	19/200	Arabidopsis_elastase_rep2.mgf
	High	DNLGPVDTRTT	O98495;Q9MRV8;Q9MRK3;Q8SLS8;O98596;Q29VB8;Q9MTY8;Q9GER5;B8PRK4;B7S4V7;A8ASI0;Q95FY1;A0AR48;Q4KU62;Q9MRU3;Q95FM3;Q9XQW9;Q9XQY2;Q29VB4;P19366;Q9MTD1;Q6K1L2;O98777;D7KRE0;Q8ME50;Q9XQD8;Q95FN3;Q6EMT4	1534	28	CID		57.91	0.0395338		3	49	56	1	1188.53	-44.2237	10/116	Arabidopsis_elastase_rep2.mgf
	High	VLIMELINNIAKA	O98495;Q9MRV8;Q9FEX4;Q9MRK3;Q8SLS8;O98596;Q95FT8;Q9MRR8;A8Y666;Q95AN2;Q9MTY8;Q67H80;B8PRK4;A8ASI0;Q29VB0;A0AR48;A3KLS5;B8PRL4;Q4KU62;Q9MRU3;O98418;Q95FM3;O98565;Q9XQW9;Q9XQY2;Q9GER4;Q67H59;Q29VB4;C7SLZ3;P19366;Q9MTD1;O98778;Q9S6Y9;Q95AE3;Q8MFX8;O98777;C3VXZ0;O98775;D7KRE0;Q8MFY5;Q8ME50;Q95FW2;Q29VA0;C0J9P3;B9U4R2;A4QLK1;Q9XQD8;Q95FN3;Q09RD3;Q5YGM2;O98933;Q8MFV8;Q6EMT4;Q4VN22;A9L9Y8;A9L9Z4;A1E931;…	3587	63	CID		57.76	0.0479596		4	49	56	1	1441.77	-49.9949	8/113	Arabidopsis_elastase_rep2.mgf
	Low	ERFLSQPFFV	O98495;Q9MRV8;Q9MRK3;Q8SLS8;Q9XQY8;O98596;Q29VB8;Q95FT8;Q3L1L0;Q9MRR8;Q95AN2;Q9MTY8;Q9GER5;Q67H80;B8PRK4;B7S4V7;Q29VB0;A0AR48;A3KLS5;B8PRL4;Q4KU62;Q9MRU3;O98418;Q95FM3;O98565;Q9XQW9;Q9XQY2;Q9GER4;Q67H59;Q29VB4;P19366;Q9MTD1;O98778;Q9S6Y9;Q6K1L2;Q95AE3;Q95FP4;O98777;C3VXZ0;D7KRE0;A9U8M5;B9U4R2;A4QLK1;Q09RD3;Q5YGM2;O98933;Q4VN22;A9L9Z4;A1E931;A9L9Y9;Q9SC30;D0EVV0;Q5UVH4;Q4VN14;C8XPP1	3190	55	CID		28.32	38.6386		3	49	35	1	1269.62	-36.1458	11/97	Arabidopsis_elastase_rep2.mgf
	Low	GGATLGRIFNVLGEPVDNLGPVDT	O98495;Q9MRV8;Q9MRK3;Q8SLS8;Q29VB8;Q9MRR8;A8Y666;Q9MTY8;Q9GER5;B8PRK4;Q95FM3;Q9XQW9;Q9GER4;Q29VB4;C7SLZ3;P19366;Q9S6Y9;Q6K1L2;O98775;D7KRE0;Q8ME50;A4QLK1;Q6EMT4	1284	23	CID		25.18	69.3966		4	48	31	1	2411.03	-92.4712	6/252	Arabidopsis_elastase_rep2.mgf
	Low	LFIxNIFRFV	Q95FM3;O98565	3	2	CID	X4(D)	21.11	220.018		10	49	34	1	1283.67	-35.3917	9/91	Arabidopsis_elastase_rep2.mgf
	Low	RKIERFLSQPFFV	O98495;Q9MRV8;Q9MRK3;Q8SLS8;Q9XQY8;O98596;Q29VB8;Q95FT8;Q3L1L0;Q9MRR8;Q95AN2;Q9MTY8;Q9GER5;Q67H80;B8PRK4;B7S4V7;Q29VB0;A0AR48;A3KLS5;B8PRL4;Q4KU62;Q9MRU3;O98418;Q95FM3;O98565;Q9XQW9;Q9XQY2;Q67H59;Q29VB4;P19366;Q9MTD1;O98778;Q9S6Y9;Q6K1L2;Q95AE3;Q95FP4;O98777;C3VXZ0;D7KRE0;A9U8M5;B9U4R2;A4QLK1;Q09RD3;Q5YGM2;O98933;Q4VN22;A9L9Z4;A1E931;A9L9Y9;Q9SC30;D0EVV0;Q5UVH4;Q4VN14;C8XPP1	3136	54	CID		13.88	1359.53		9	50	35	1	1666.81	-79.1429	5/129	Arabidopsis_elastase_rep2.mgf
O98565	13.73	8	7	488	52.3273	5.07178	126.422	ATP synthase beta subunit (Fragment) OS=Samadera baileyana GN=atpB PE=3 SV=2 - [O98565_9ROSI]
	Confidence Icon	Sequence	Protein Accessions	# Proteins	# Protein Groups	Activation Type	Modifications	IonScore	Exp Value	Δ Score	Rank	Identity High	Homology Threshold	Charge	m/z [Da]	ΔM [ppm]	Ions Matched	Spectrum File
	High	GGATLGxIFNVLGEPV	O98418;O98565	3	2	CID	X7(R)	113.4	1.4625e-07		9	50		1	1599.8	-53.8888	13/148	Arabidopsis_elastase_rep2.mgf
	High	SVPVGGATLGxIFNVLGEPV	O98565	1	1	CID	X11(R)	68.35	0.00454511		7	50		1	1981.94	-84.8702	19/194	Arabidopsis_elastase_rep2.mgf
	High	DNLGPVbTRTT	Q3L1L0;O98418;O98565	5	3	CID	B7(D)	57.91	0.0395338		7	49	56	1	1188.53	-44.2237	10/116	Arabidopsis_elastase_rep2.mgf
	High	VLIMELINNIAKA	O98495;Q9MRV8;Q9FEX4;Q9MRK3;Q8SLS8;O98596;Q95FT8;Q9MRR8;A8Y666;Q95AN2;Q9MTY8;Q67H80;B8PRK4;A8ASI0;Q29VB0;A0AR48;A3KLS5;B8PRL4;Q4KU62;Q9MRU3;O98418;Q95FM3;O98565;Q9XQW9;Q9XQY2;Q9GER4;Q67H59;Q29VB4;C7SLZ3;P19366;Q9MTD1;O98778;Q9S6Y9;Q95AE3;Q8MFX8;O98777;C3VXZ0;O98775;D7KRE0;Q8MFY5;Q8ME50;Q95FW2;Q29VA0;C0J9P3;B9U4R2;A4QLK1;Q9XQD8;Q95FN3;Q09RD3;Q5YGM2;O98933;Q8MFV8;Q6EMT4;Q4VN22;A9L9Y8;A9L9Z4;A1E931;…	3587	63	CID		57.76	0.0479596		4	49	56	1	1441.77	-49.9949	8/113	Arabidopsis_elastase_rep2.mgf
	Low	ERFLSQPFFV	O98495;Q9MRV8;Q9MRK3;Q8SLS8;Q9XQY8;O98596;Q29VB8;Q95FT8;Q3L1L0;Q9MRR8;Q95AN2;Q9MTY8;Q9GER5;Q67H80;B8PRK4;B7S4V7;Q29VB0;A0AR48;A3KLS5;B8PRL4;Q4KU62;Q9MRU3;O98418;Q95FM3;O98565;Q9XQW9;Q9XQY2;Q9GER4;Q67H59;Q29VB4;P19366;Q9MTD1;O98778;Q9S6Y9;Q6K1L2;Q95AE3;Q95FP4;O98777;C3VXZ0;D7KRE0;A9U8M5;B9U4R2;A4QLK1;Q09RD3;Q5YGM2;O98933;Q4VN22;A9L9Z4;A1E931;A9L9Y9;Q9SC30;D0EVV0;Q5UVH4;Q4VN14;C8XPP1	3190	55	CID		28.32	38.6386		3	49	35	1	1269.62	-36.1458	11/97	Arabidopsis_elastase_rep2.mgf
	Low	LFIxNIFRFV	Q95FM3;O98565	3	2	CID	X4(D)	21.11	220.018		10	49	34	1	1283.67	-35.3917	9/91	Arabidopsis_elastase_rep2.mgf
	Low	RKIERFLSQPFFV	O98495;Q9MRV8;Q9MRK3;Q8SLS8;Q9XQY8;O98596;Q29VB8;Q95FT8;Q3L1L0;Q9MRR8;Q95AN2;Q9MTY8;Q9GER5;Q67H80;B8PRK4;B7S4V7;Q29VB0;A0AR48;A3KLS5;B8PRL4;Q4KU62;Q9MRU3;O98418;Q95FM3;O98565;Q9XQW9;Q9XQY2;Q67H59;Q29VB4;P19366;Q9MTD1;O98778;Q9S6Y9;Q6K1L2;Q95AE3;Q95FP4;O98777;C3VXZ0;D7KRE0;A9U8M5;B9U4R2;A4QLK1;Q09RD3;Q5YGM2;O98933;Q4VN22;A9L9Z4;A1E931;A9L9Y9;Q9SC30;D0EVV0;Q5UVH4;Q4VN14;C8XPP1	3136	54	CID		13.88	1359.53		9	50	35	1	1666.81	-79.1429	5/129	Arabidopsis_elastase_rep2.mgf
	Low	GGATLGxIFNVLGEPV	O98418;O98565	3	2	CID	X7(C)	13.55	1260.62		8	49	28	1	1546.7	-57.7882	8/148	Arabidopsis_elastase_rep2.mgf
Q9XQW9	16.8	9	9	494	53.1465	5.32568	126.422	ATP synthase beta subunit (Fragment) OS=Pseudowintera colorata GN=atpB PE=3 SV=1 - [Q9XQW9_9MAGN]
	Confidence Icon	Sequence	Protein Accessions	# Proteins	# Protein Groups	Activation Type	Modifications	IonScore	Exp Value	Δ Score	Rank	Identity High	Homology Threshold	Charge	m/z [Da]	ΔM [ppm]	Ions Matched	Spectrum File
	High	GGATLGRIFNVLGEPV	O98495;Q9MRV8;Q9MRK3;Q8SLS8;Q29VB8;Q3L1L0;Q9MRR8;A8Y666;Q95AN2;Q9MTY8;Q9GER5;Q67H80;B8PRK4;B8PRL4;Q95FM3;Q9XQW9;Q9GER4;Q67H59;Q29VB4;C7SLZ3;P19366;Q9S6Y9;Q6K1L2;Q95AE3;C3VXZ0;O98775;D7KRE0;Q8ME50;Q95FW2;C0J9P3;A4QLK1;Q6EMT4;Q4VN22;A9L9Y8;A9L9Y9;O98593;Q4VN14	1964	37	CID		113.4	1.4625e-07		4	50		1	1599.8	-53.8888	13/154	Arabidopsis_elastase_rep2.mgf
	High	SVPVGGATLGRIFNVLGEPV	O98495;Q9MRV8;Q9MRK3;Q8SLS8;Q29VB8;Q3L1L0;Q9MRR8;Q95AN2;Q9MTY8;Q9GER5;Q67H80;B8PRK4;B8PRL4;Q95FM3;Q9XQW9;Q9GER4;Q67H59;C7SLZ3;P19366;Q6K1L2;C3VXZ0;O98775;D7KRE0;Q8ME50;Q95FW2;C0J9P3;A4QLK1;Q6EMT4;Q4VN22;A9L9Y8;A9L9Y9;O98593;Q4VN14	1904	33	CID		68.35	0.00454511		2	50		1	1981.94	-84.8702	19/200	Arabidopsis_elastase_rep2.mgf
	High	DNLGPVDTRTT	O98495;Q9MRV8;Q9MRK3;Q8SLS8;O98596;Q29VB8;Q9MTY8;Q9GER5;B8PRK4;B7S4V7;A8ASI0;Q95FY1;A0AR48;Q4KU62;Q9MRU3;Q95FM3;Q9XQW9;Q9XQY2;Q29VB4;P19366;Q9MTD1;Q6K1L2;O98777;D7KRE0;Q8ME50;Q9XQD8;Q95FN3;Q6EMT4	1534	28	CID		57.91	0.0395338		3	49	56	1	1188.53	-44.2237	10/116	Arabidopsis_elastase_rep2.mgf
	High	VLIMELINNIAKA	O98495;Q9MRV8;Q9FEX4;Q9MRK3;Q8SLS8;O98596;Q95FT8;Q9MRR8;A8Y666;Q95AN2;Q9MTY8;Q67H80;B8PRK4;A8ASI0;Q29VB0;A0AR48;A3KLS5;B8PRL4;Q4KU62;Q9MRU3;O98418;Q95FM3;O98565;Q9XQW9;Q9XQY2;Q9GER4;Q67H59;Q29VB4;C7SLZ3;P19366;Q9MTD1;O98778;Q9S6Y9;Q95AE3;Q8MFX8;O98777;C3VXZ0;O98775;D7KRE0;Q8MFY5;Q8ME50;Q95FW2;Q29VA0;C0J9P3;B9U4R2;A4QLK1;Q9XQD8;Q95FN3;Q09RD3;Q5YGM2;O98933;Q8MFV8;Q6EMT4;Q4VN22;A9L9Y8;A9L9Z4;A1E931;…	3587	63	CID		57.76	0.0479596		4	49	56	1	1441.77	-49.9949	8/113	Arabidopsis_elastase_rep2.mgf
	Low	ERFLSQPFFV	O98495;Q9MRV8;Q9MRK3;Q8SLS8;Q9XQY8;O98596;Q29VB8;Q95FT8;Q3L1L0;Q9MRR8;Q95AN2;Q9MTY8;Q9GER5;Q67H80;B8PRK4;B7S4V7;Q29VB0;A0AR48;A3KLS5;B8PRL4;Q4KU62;Q9MRU3;O98418;Q95FM3;O98565;Q9XQW9;Q9XQY2;Q9GER4;Q67H59;Q29VB4;P19366;Q9MTD1;O98778;Q9S6Y9;Q6K1L2;Q95AE3;Q95FP4;O98777;C3VXZ0;D7KRE0;A9U8M5;B9U4R2;A4QLK1;Q09RD3;Q5YGM2;O98933;Q4VN22;A9L9Z4;A1E931;A9L9Y9;Q9SC30;D0EVV0;Q5UVH4;Q4VN14;C8XPP1	3190	55	CID		28.32	38.6386		3	49	35	1	1269.62	-36.1458	11/97	Arabidopsis_elastase_rep2.mgf
	Low	GGATLGRIFNVLGEPVDNLGPVDT	O98495;Q9MRV8;Q9MRK3;Q8SLS8;Q29VB8;Q9MRR8;A8Y666;Q9MTY8;Q9GER5;B8PRK4;Q95FM3;Q9XQW9;Q9GER4;Q29VB4;C7SLZ3;P19366;Q9S6Y9;Q6K1L2;O98775;D7KRE0;Q8ME50;A4QLK1;Q6EMT4	1284	23	CID		25.18	69.3966		4	48	31	1	2411.03	-92.4712	6/252	Arabidopsis_elastase_rep2.mgf
	Low	LFIDNIFRFV	O98495;Q9MRV8;Q9FEX4;Q9XQY8;Q29VB8;Q95FT8;Q3L1L0;Q9MRR8;A8Y666;Q95AN2;Q9MTY8;Q9GER5;Q67H80;Q95FY1;Q29VB0;A0AR48;A3KLS5;B8PRL4;Q95FP0;Q4KU62;Q9MRU3;O98418;Q9XQW9;Q9XQY2;Q9GER4;Q29VB4;C7SLZ3;P19366;Q9MTD1;O98778;Q9S6Y9;Q6K1L2;Q95AE3;Q95D42;Q95FP4;Q8MFX8;O98777;C3VXZ0;D7KRE0;Q8MFY5;Q8ME50;Q95FW2;Q29VA0;A9U8M5;B9U4R2;A4QLK1;Q09RD3;Q5YGM2;Q4VN22;A9L9Y8;A9L9Z4;A1E931;A9L9Y9;Q9SC30;D0EVV0;Q5UVH4;Q4VN14;…	3379	58	CID		21.11	220.018		3	49	34	1	1283.67	-35.3917	9/86	Arabidopsis_elastase_rep2.mgf
	Low	GPGxSTLEEKKLGRIA	Q9XQW9	1	1	CID	X4(S)	14.02	1076.34	0.285714	1	49	23	1	1642.93	11.2291	5/145	Arabidopsis_elastase_rep2.mgf
	Low	RKIERFLSQPFFV	O98495;Q9MRV8;Q9MRK3;Q8SLS8;Q9XQY8;O98596;Q29VB8;Q95FT8;Q3L1L0;Q9MRR8;Q95AN2;Q9MTY8;Q9GER5;Q67H80;B8PRK4;B7S4V7;Q29VB0;A0AR48;A3KLS5;B8PRL4;Q4KU62;Q9MRU3;O98418;Q95FM3;O98565;Q9XQW9;Q9XQY2;Q67H59;Q29VB4;P19366;Q9MTD1;O98778;Q9S6Y9;Q6K1L2;Q95AE3;Q95FP4;O98777;C3VXZ0;D7KRE0;A9U8M5;B9U4R2;A4QLK1;Q09RD3;Q5YGM2;O98933;Q4VN22;A9L9Z4;A1E931;A9L9Y9;Q9SC30;D0EVV0;Q5UVH4;Q4VN14;C8XPP1	3136	54	CID		13.88	1359.53		9	50	35	1	1666.81	-79.1429	5/129	Arabidopsis_elastase_rep2.mgf
Q9XQY2	14.14	8	8	474	51.1096	5.23682	126.422	ATP synthase beta subunit (Fragment) OS=Sarcandra glabra GN=atpB PE=3 SV=1 - [Q9XQY2_9MAGN]
	Confidence Icon	Sequence	Protein Accessions	# Proteins	# Protein Groups	Activation Type	Modifications	IonScore	Exp Value	Δ Score	Rank	Identity High	Homology Threshold	Charge	m/z [Da]	ΔM [ppm]	Ions Matched	Spectrum File
	High	GGATLGRIFNVLGxPV	Q9XQY2	2	1	CID	X14(E)	113.4	1.4625e-07		5	50		1	1599.8	-53.8888	13/144	Arabidopsis_elastase_rep2.mgf
	High	SVPVGGATLGRIFNVLGxPV	Q9XQY2	1	1	CID	X18(E)	68.35	0.00454511		3	50		1	1981.94	-84.8702	19/190	Arabidopsis_elastase_rep2.mgf
	High	DNLGPVDTRTT	O98495;Q9MRV8;Q9MRK3;Q8SLS8;O98596;Q29VB8;Q9MTY8;Q9GER5;B8PRK4;B7S4V7;A8ASI0;Q95FY1;A0AR48;Q4KU62;Q9MRU3;Q95FM3;Q9XQW9;Q9XQY2;Q29VB4;P19366;Q9MTD1;Q6K1L2;O98777;D7KRE0;Q8ME50;Q9XQD8;Q95FN3;Q6EMT4	1534	28	CID		57.91	0.0395338		3	49	56	1	1188.53	-44.2237	10/116	Arabidopsis_elastase_rep2.mgf
	High	VLIMELINNIAKA	O98495;Q9MRV8;Q9FEX4;Q9MRK3;Q8SLS8;O98596;Q95FT8;Q9MRR8;A8Y666;Q95AN2;Q9MTY8;Q67H80;B8PRK4;A8ASI0;Q29VB0;A0AR48;A3KLS5;B8PRL4;Q4KU62;Q9MRU3;O98418;Q95FM3;O98565;Q9XQW9;Q9XQY2;Q9GER4;Q67H59;Q29VB4;C7SLZ3;P19366;Q9MTD1;O98778;Q9S6Y9;Q95AE3;Q8MFX8;O98777;C3VXZ0;O98775;D7KRE0;Q8MFY5;Q8ME50;Q95FW2;Q29VA0;C0J9P3;B9U4R2;A4QLK1;Q9XQD8;Q95FN3;Q09RD3;Q5YGM2;O98933;Q8MFV8;Q6EMT4;Q4VN22;A9L9Y8;A9L9Z4;A1E931;…	3587	63	CID		57.76	0.0479596		4	49	56	1	1441.77	-49.9949	8/113	Arabidopsis_elastase_rep2.mgf
	Low	ERFLSQPFFV	O98495;Q9MRV8;Q9MRK3;Q8SLS8;Q9XQY8;O98596;Q29VB8;Q95FT8;Q3L1L0;Q9MRR8;Q95AN2;Q9MTY8;Q9GER5;Q67H80;B8PRK4;B7S4V7;Q29VB0;A0AR48;A3KLS5;B8PRL4;Q4KU62;Q9MRU3;O98418;Q95FM3;O98565;Q9XQW9;Q9XQY2;Q9GER4;Q67H59;Q29VB4;P19366;Q9MTD1;O98778;Q9S6Y9;Q6K1L2;Q95AE3;Q95FP4;O98777;C3VXZ0;D7KRE0;A9U8M5;B9U4R2;A4QLK1;Q09RD3;Q5YGM2;O98933;Q4VN22;A9L9Z4;A1E931;A9L9Y9;Q9SC30;D0EVV0;Q5UVH4;Q4VN14;C8XPP1	3190	55	CID		28.32	38.6386		3	49	35	1	1269.62	-36.1458	11/97	Arabidopsis_elastase_rep2.mgf
	Low	GGATLGRIFNVLGxPVDNLGPVDT	Q9XQY2	2	1	CID	X14(E)	25.18	69.3966		10	48	31	1	2411.03	-92.4712	6/252	Arabidopsis_elastase_rep2.mgf
	Low	LFIDNIFRFV	O98495;Q9MRV8;Q9FEX4;Q9XQY8;Q29VB8;Q95FT8;Q3L1L0;Q9MRR8;A8Y666;Q95AN2;Q9MTY8;Q9GER5;Q67H80;Q95FY1;Q29VB0;A0AR48;A3KLS5;B8PRL4;Q95FP0;Q4KU62;Q9MRU3;O98418;Q9XQW9;Q9XQY2;Q9GER4;Q29VB4;C7SLZ3;P19366;Q9MTD1;O98778;Q9S6Y9;Q6K1L2;Q95AE3;Q95D42;Q95FP4;Q8MFX8;O98777;C3VXZ0;D7KRE0;Q8MFY5;Q8ME50;Q95FW2;Q29VA0;A9U8M5;B9U4R2;A4QLK1;Q09RD3;Q5YGM2;Q4VN22;A9L9Y8;A9L9Z4;A1E931;A9L9Y9;Q9SC30;D0EVV0;Q5UVH4;Q4VN14;…	3379	58	CID		21.11	220.018		3	49	34	1	1283.67	-35.3917	9/86	Arabidopsis_elastase_rep2.mgf
	Low	RKIERFLSQPFFV	O98495;Q9MRV8;Q9MRK3;Q8SLS8;Q9XQY8;O98596;Q29VB8;Q95FT8;Q3L1L0;Q9MRR8;Q95AN2;Q9MTY8;Q9GER5;Q67H80;B8PRK4;B7S4V7;Q29VB0;A0AR48;A3KLS5;B8PRL4;Q4KU62;Q9MRU3;O98418;Q95FM3;O98565;Q9XQW9;Q9XQY2;Q67H59;Q29VB4;P19366;Q9MTD1;O98778;Q9S6Y9;Q6K1L2;Q95AE3;Q95FP4;O98777;C3VXZ0;D7KRE0;A9U8M5;B9U4R2;A4QLK1;Q09RD3;Q5YGM2;O98933;Q4VN22;A9L9Z4;A1E931;A9L9Y9;Q9SC30;D0EVV0;Q5UVH4;Q4VN14;C8XPP1	3136	54	CID		13.88	1359.53		9	50	35	1	1666.81	-79.1429	5/129	Arabidopsis_elastase_rep2.mgf
Q9GER4	13.79	7	7	464	49.7299	5.43994	126.422	ATP synthase beta subunit (Fragment) OS=Primula cortusoides GN=atpB PE=3 SV=1 - [Q9GER4_9ERIC]
	Confidence Icon	Sequence	Protein Accessions	# Proteins	# Protein Groups	Activation Type	Modifications	IonScore	Exp Value	Δ Score	Rank	Identity High	Homology Threshold	Charge	m/z [Da]	ΔM [ppm]	Ions Matched	Spectrum File
	High	GGATLGRIFNVLGEPV	O98495;Q9MRV8;Q9MRK3;Q8SLS8;Q29VB8;Q3L1L0;Q9MRR8;A8Y666;Q95AN2;Q9MTY8;Q9GER5;Q67H80;B8PRK4;B8PRL4;Q95FM3;Q9XQW9;Q9GER4;Q67H59;Q29VB4;C7SLZ3;P19366;Q9S6Y9;Q6K1L2;Q95AE3;C3VXZ0;O98775;D7KRE0;Q8ME50;Q95FW2;C0J9P3;A4QLK1;Q6EMT4;Q4VN22;A9L9Y8;A9L9Y9;O98593;Q4VN14	1964	37	CID		113.4	1.4625e-07		4	50		1	1599.8	-53.8888	13/154	Arabidopsis_elastase_rep2.mgf
	High	SVPVGGATLGRIFNVLGEPV	O98495;Q9MRV8;Q9MRK3;Q8SLS8;Q29VB8;Q3L1L0;Q9MRR8;Q95AN2;Q9MTY8;Q9GER5;Q67H80;B8PRK4;B8PRL4;Q95FM3;Q9XQW9;Q9GER4;Q67H59;C7SLZ3;P19366;Q6K1L2;C3VXZ0;O98775;D7KRE0;Q8ME50;Q95FW2;C0J9P3;A4QLK1;Q6EMT4;Q4VN22;A9L9Y8;A9L9Y9;O98593;Q4VN14	1904	33	CID		68.35	0.00454511		2	50		1	1981.94	-84.8702	19/200	Arabidopsis_elastase_rep2.mgf
	High	DNLGPVDTxTT	Q9GER4;Q9S6Y9	8	2	CID	X9(R)	57.91	0.0395338		5	49	56	1	1188.53	-44.2237	10/109	Arabidopsis_elastase_rep2.mgf
	High	VLIMELINNIAKA	O98495;Q9MRV8;Q9FEX4;Q9MRK3;Q8SLS8;O98596;Q95FT8;Q9MRR8;A8Y666;Q95AN2;Q9MTY8;Q67H80;B8PRK4;A8ASI0;Q29VB0;A0AR48;A3KLS5;B8PRL4;Q4KU62;Q9MRU3;O98418;Q95FM3;O98565;Q9XQW9;Q9XQY2;Q9GER4;Q67H59;Q29VB4;C7SLZ3;P19366;Q9MTD1;O98778;Q9S6Y9;Q95AE3;Q8MFX8;O98777;C3VXZ0;O98775;D7KRE0;Q8MFY5;Q8ME50;Q95FW2;Q29VA0;C0J9P3;B9U4R2;A4QLK1;Q9XQD8;Q95FN3;Q09RD3;Q5YGM2;O98933;Q8MFV8;Q6EMT4;Q4VN22;A9L9Y8;A9L9Z4;A1E931;…	3587	63	CID		57.76	0.0479596		4	49	56	1	1441.77	-49.9949	8/113	Arabidopsis_elastase_rep2.mgf
	Low	ERFLSQPFFV	O98495;Q9MRV8;Q9MRK3;Q8SLS8;Q9XQY8;O98596;Q29VB8;Q95FT8;Q3L1L0;Q9MRR8;Q95AN2;Q9MTY8;Q9GER5;Q67H80;B8PRK4;B7S4V7;Q29VB0;A0AR48;A3KLS5;B8PRL4;Q4KU62;Q9MRU3;O98418;Q95FM3;O98565;Q9XQW9;Q9XQY2;Q9GER4;Q67H59;Q29VB4;P19366;Q9MTD1;O98778;Q9S6Y9;Q6K1L2;Q95AE3;Q95FP4;O98777;C3VXZ0;D7KRE0;A9U8M5;B9U4R2;A4QLK1;Q09RD3;Q5YGM2;O98933;Q4VN22;A9L9Z4;A1E931;A9L9Y9;Q9SC30;D0EVV0;Q5UVH4;Q4VN14;C8XPP1	3190	55	CID		28.32	38.6386		3	49	35	1	1269.62	-36.1458	11/97	Arabidopsis_elastase_rep2.mgf
	Low	GGATLGRIFNVLGEPVDNLGPVDT	O98495;Q9MRV8;Q9MRK3;Q8SLS8;Q29VB8;Q9MRR8;A8Y666;Q9MTY8;Q9GER5;B8PRK4;Q95FM3;Q9XQW9;Q9GER4;Q29VB4;C7SLZ3;P19366;Q9S6Y9;Q6K1L2;O98775;D7KRE0;Q8ME50;A4QLK1;Q6EMT4	1284	23	CID		25.18	69.3966		4	48	31	1	2411.03	-92.4712	6/252	Arabidopsis_elastase_rep2.mgf
	Low	LFIDNIFRFV	O98495;Q9MRV8;Q9FEX4;Q9XQY8;Q29VB8;Q95FT8;Q3L1L0;Q9MRR8;A8Y666;Q95AN2;Q9MTY8;Q9GER5;Q67H80;Q95FY1;Q29VB0;A0AR48;A3KLS5;B8PRL4;Q95FP0;Q4KU62;Q9MRU3;O98418;Q9XQW9;Q9XQY2;Q9GER4;Q29VB4;C7SLZ3;P19366;Q9MTD1;O98778;Q9S6Y9;Q6K1L2;Q95AE3;Q95D42;Q95FP4;Q8MFX8;O98777;C3VXZ0;D7KRE0;Q8MFY5;Q8ME50;Q95FW2;Q29VA0;A9U8M5;B9U4R2;A4QLK1;Q09RD3;Q5YGM2;Q4VN22;A9L9Y8;A9L9Z4;A1E931;A9L9Y9;Q9SC30;D0EVV0;Q5UVH4;Q4VN14;…	3379	58	CID		21.11	220.018		3	49	34	1	1283.67	-35.3917	9/86	Arabidopsis_elastase_rep2.mgf
Q6K1L2	13.76	8	8	487	52.24	5.021	126.422	ATP synthase beta subunit (Fragment) OS=Lilium superbum GN=atpB PE=3 SV=1 - [Q6K1L2_LILSU]
	Confidence Icon	Sequence	Protein Accessions	# Proteins	# Protein Groups	Activation Type	Modifications	IonScore	Exp Value	Δ Score	Rank	Identity High	Homology Threshold	Charge	m/z [Da]	ΔM [ppm]	Ions Matched	Spectrum File
	High	GGATLGRIFNVLGEPV	O98495;Q9MRV8;Q9MRK3;Q8SLS8;Q29VB8;Q3L1L0;Q9MRR8;A8Y666;Q95AN2;Q9MTY8;Q9GER5;Q67H80;B8PRK4;B8PRL4;Q95FM3;Q9XQW9;Q9GER4;Q67H59;Q29VB4;C7SLZ3;P19366;Q9S6Y9;Q6K1L2;Q95AE3;C3VXZ0;O98775;D7KRE0;Q8ME50;Q95FW2;C0J9P3;A4QLK1;Q6EMT4;Q4VN22;A9L9Y8;A9L9Y9;O98593;Q4VN14	1964	37	CID		113.4	1.4625e-07		4	50		1	1599.8	-53.8888	13/154	Arabidopsis_elastase_rep2.mgf
	High	SVPVGGATLGRIFNVLGEPV	O98495;Q9MRV8;Q9MRK3;Q8SLS8;Q29VB8;Q3L1L0;Q9MRR8;Q95AN2;Q9MTY8;Q9GER5;Q67H80;B8PRK4;B8PRL4;Q95FM3;Q9XQW9;Q9GER4;Q67H59;C7SLZ3;P19366;Q6K1L2;C3VXZ0;O98775;D7KRE0;Q8ME50;Q95FW2;C0J9P3;A4QLK1;Q6EMT4;Q4VN22;A9L9Y8;A9L9Y9;O98593;Q4VN14	1904	33	CID		68.35	0.00454511		2	50		1	1981.94	-84.8702	19/200	Arabidopsis_elastase_rep2.mgf
	High	DNLGPVDTRTT	O98495;Q9MRV8;Q9MRK3;Q8SLS8;O98596;Q29VB8;Q9MTY8;Q9GER5;B8PRK4;B7S4V7;A8ASI0;Q95FY1;A0AR48;Q4KU62;Q9MRU3;Q95FM3;Q9XQW9;Q9XQY2;Q29VB4;P19366;Q9MTD1;Q6K1L2;O98777;D7KRE0;Q8ME50;Q9XQD8;Q95FN3;Q6EMT4	1534	28	CID		57.91	0.0395338		3	49	56	1	1188.53	-44.2237	10/116	Arabidopsis_elastase_rep2.mgf
	High	VLIMELINNIAxA	Q6K1L2	1	1	CID	X12(K)	57.76	0.0479596		5	49	56	1	1441.77	-49.9949	8/110	Arabidopsis_elastase_rep2.mgf
	Low	ERFLSQPFFV	O98495;Q9MRV8;Q9MRK3;Q8SLS8;Q9XQY8;O98596;Q29VB8;Q95FT8;Q3L1L0;Q9MRR8;Q95AN2;Q9MTY8;Q9GER5;Q67H80;B8PRK4;B7S4V7;Q29VB0;A0AR48;A3KLS5;B8PRL4;Q4KU62;Q9MRU3;O98418;Q95FM3;O98565;Q9XQW9;Q9XQY2;Q9GER4;Q67H59;Q29VB4;P19366;Q9MTD1;O98778;Q9S6Y9;Q6K1L2;Q95AE3;Q95FP4;O98777;C3VXZ0;D7KRE0;A9U8M5;B9U4R2;A4QLK1;Q09RD3;Q5YGM2;O98933;Q4VN22;A9L9Z4;A1E931;A9L9Y9;Q9SC30;D0EVV0;Q5UVH4;Q4VN14;C8XPP1	3190	55	CID		28.32	38.6386		3	49	35	1	1269.62	-36.1458	11/97	Arabidopsis_elastase_rep2.mgf
	Low	GGATLGRIFNVLGEPVDNLGPVDT	O98495;Q9MRV8;Q9MRK3;Q8SLS8;Q29VB8;Q9MRR8;A8Y666;Q9MTY8;Q9GER5;B8PRK4;Q95FM3;Q9XQW9;Q9GER4;Q29VB4;C7SLZ3;P19366;Q9S6Y9;Q6K1L2;O98775;D7KRE0;Q8ME50;A4QLK1;Q6EMT4	1284	23	CID		25.18	69.3966		4	48	31	1	2411.03	-92.4712	6/252	Arabidopsis_elastase_rep2.mgf
	Low	LFIDNIFRFV	O98495;Q9MRV8;Q9FEX4;Q9XQY8;Q29VB8;Q95FT8;Q3L1L0;Q9MRR8;A8Y666;Q95AN2;Q9MTY8;Q9GER5;Q67H80;Q95FY1;Q29VB0;A0AR48;A3KLS5;B8PRL4;Q95FP0;Q4KU62;Q9MRU3;O98418;Q9XQW9;Q9XQY2;Q9GER4;Q29VB4;C7SLZ3;P19366;Q9MTD1;O98778;Q9S6Y9;Q6K1L2;Q95AE3;Q95D42;Q95FP4;Q8MFX8;O98777;C3VXZ0;D7KRE0;Q8MFY5;Q8ME50;Q95FW2;Q29VA0;A9U8M5;B9U4R2;A4QLK1;Q09RD3;Q5YGM2;Q4VN22;A9L9Y8;A9L9Z4;A1E931;A9L9Y9;Q9SC30;D0EVV0;Q5UVH4;Q4VN14;…	3379	58	CID		21.11	220.018		3	49	34	1	1283.67	-35.3917	9/86	Arabidopsis_elastase_rep2.mgf
	Low	RKIERFLSQPFFV	O98495;Q9MRV8;Q9MRK3;Q8SLS8;Q9XQY8;O98596;Q29VB8;Q95FT8;Q3L1L0;Q9MRR8;Q95AN2;Q9MTY8;Q9GER5;Q67H80;B8PRK4;B7S4V7;Q29VB0;A0AR48;A3KLS5;B8PRL4;Q4KU62;Q9MRU3;O98418;Q95FM3;O98565;Q9XQW9;Q9XQY2;Q67H59;Q29VB4;P19366;Q9MTD1;O98778;Q9S6Y9;Q6K1L2;Q95AE3;Q95FP4;O98777;C3VXZ0;D7KRE0;A9U8M5;B9U4R2;A4QLK1;Q09RD3;Q5YGM2;O98933;Q4VN22;A9L9Z4;A1E931;A9L9Y9;Q9SC30;D0EVV0;Q5UVH4;Q4VN14;C8XPP1	3136	54	CID		13.88	1359.53		9	50	35	1	1666.81	-79.1429	5/129	Arabidopsis_elastase_rep2.mgf
O98777	13.65	7	7	491	52.7523	5.19873	126.422	ATP synthase beta subunit (Fragment) OS=Papaver orientale GN=atpB PE=3 SV=2 - [O98777_PAPOR]
	Confidence Icon	Sequence	Protein Accessions	# Proteins	# Protein Groups	Activation Type	Modifications	IonScore	Exp Value	Δ Score	Rank	Identity High	Homology Threshold	Charge	m/z [Da]	ΔM [ppm]	Ions Matched	Spectrum File
	High	GGATLGRIxNVLGEPV	O98777	3	1	CID	X9(F)	113.4	1.4625e-07		8	50		1	1599.8	-53.8888	13/154	Arabidopsis_elastase_rep2.mgf
	High	SVPVGGATLGRIxNVLGEPV	O98777	2	1	CID	X13(F)	68.35	0.00454511		6	50		1	1981.94	-84.8702	19/200	Arabidopsis_elastase_rep2.mgf
	High	DNLGPVDTRTT	O98495;Q9MRV8;Q9MRK3;Q8SLS8;O98596;Q29VB8;Q9MTY8;Q9GER5;B8PRK4;B7S4V7;A8ASI0;Q95FY1;A0AR48;Q4KU62;Q9MRU3;Q95FM3;Q9XQW9;Q9XQY2;Q29VB4;P19366;Q9MTD1;Q6K1L2;O98777;D7KRE0;Q8ME50;Q9XQD8;Q95FN3;Q6EMT4	1534	28	CID		57.91	0.0395338		3	49	56	1	1188.53	-44.2237	10/116	Arabidopsis_elastase_rep2.mgf
	High	VLIMELINNIAKA	O98495;Q9MRV8;Q9FEX4;Q9MRK3;Q8SLS8;O98596;Q95FT8;Q9MRR8;A8Y666;Q95AN2;Q9MTY8;Q67H80;B8PRK4;A8ASI0;Q29VB0;A0AR48;A3KLS5;B8PRL4;Q4KU62;Q9MRU3;O98418;Q95FM3;O98565;Q9XQW9;Q9XQY2;Q9GER4;Q67H59;Q29VB4;C7SLZ3;P19366;Q9MTD1;O98778;Q9S6Y9;Q95AE3;Q8MFX8;O98777;C3VXZ0;O98775;D7KRE0;Q8MFY5;Q8ME50;Q95FW2;Q29VA0;C0J9P3;B9U4R2;A4QLK1;Q9XQD8;Q95FN3;Q09RD3;Q5YGM2;O98933;Q8MFV8;Q6EMT4;Q4VN22;A9L9Y8;A9L9Z4;A1E931;…	3587	63	CID		57.76	0.0479596		4	49	56	1	1441.77	-49.9949	8/113	Arabidopsis_elastase_rep2.mgf
	Low	ERFLSQPFFV	O98495;Q9MRV8;Q9MRK3;Q8SLS8;Q9XQY8;O98596;Q29VB8;Q95FT8;Q3L1L0;Q9MRR8;Q95AN2;Q9MTY8;Q9GER5;Q67H80;B8PRK4;B7S4V7;Q29VB0;A0AR48;A3KLS5;B8PRL4;Q4KU62;Q9MRU3;O98418;Q95FM3;O98565;Q9XQW9;Q9XQY2;Q9GER4;Q67H59;Q29VB4;P19366;Q9MTD1;O98778;Q9S6Y9;Q6K1L2;Q95AE3;Q95FP4;O98777;C3VXZ0;D7KRE0;A9U8M5;B9U4R2;A4QLK1;Q09RD3;Q5YGM2;O98933;Q4VN22;A9L9Z4;A1E931;A9L9Y9;Q9SC30;D0EVV0;Q5UVH4;Q4VN14;C8XPP1	3190	55	CID		28.32	38.6386		3	49	35	1	1269.62	-36.1458	11/97	Arabidopsis_elastase_rep2.mgf
	Low	LFIDNIFRFV	O98495;Q9MRV8;Q9FEX4;Q9XQY8;Q29VB8;Q95FT8;Q3L1L0;Q9MRR8;A8Y666;Q95AN2;Q9MTY8;Q9GER5;Q67H80;Q95FY1;Q29VB0;A0AR48;A3KLS5;B8PRL4;Q95FP0;Q4KU62;Q9MRU3;O98418;Q9XQW9;Q9XQY2;Q9GER4;Q29VB4;C7SLZ3;P19366;Q9MTD1;O98778;Q9S6Y9;Q6K1L2;Q95AE3;Q95D42;Q95FP4;Q8MFX8;O98777;C3VXZ0;D7KRE0;Q8MFY5;Q8ME50;Q95FW2;Q29VA0;A9U8M5;B9U4R2;A4QLK1;Q09RD3;Q5YGM2;Q4VN22;A9L9Y8;A9L9Z4;A1E931;A9L9Y9;Q9SC30;D0EVV0;Q5UVH4;Q4VN14;…	3379	58	CID		21.11	220.018		3	49	34	1	1283.67	-35.3917	9/86	Arabidopsis_elastase_rep2.mgf
	Low	RKIERFLSQPFFV	O98495;Q9MRV8;Q9MRK3;Q8SLS8;Q9XQY8;O98596;Q29VB8;Q95FT8;Q3L1L0;Q9MRR8;Q95AN2;Q9MTY8;Q9GER5;Q67H80;B8PRK4;B7S4V7;Q29VB0;A0AR48;A3KLS5;B8PRL4;Q4KU62;Q9MRU3;O98418;Q95FM3;O98565;Q9XQW9;Q9XQY2;Q67H59;Q29VB4;P19366;Q9MTD1;O98778;Q9S6Y9;Q6K1L2;Q95AE3;Q95FP4;O98777;C3VXZ0;D7KRE0;A9U8M5;B9U4R2;A4QLK1;Q09RD3;Q5YGM2;O98933;Q4VN22;A9L9Z4;A1E931;A9L9Y9;Q9SC30;D0EVV0;Q5UVH4;Q4VN14;C8XPP1	3136	54	CID		13.88	1359.53		9	50	35	1	1666.81	-79.1429	5/129	Arabidopsis_elastase_rep2.mgf
Q8ME50	14.44	8	8	464	49.8696	5.18604	126.422	ATP synthase beta subunit (Fragment) OS=Pentaphylax euryoides GN=atpB PE=3 SV=1 - [Q8ME50_9ERIC]
	Confidence Icon	Sequence	Protein Accessions	# Proteins	# Protein Groups	Activation Type	Modifications	IonScore	Exp Value	Δ Score	Rank	Identity High	Homology Threshold	Charge	m/z [Da]	ΔM [ppm]	Ions Matched	Spectrum File
	High	GGATLGRIFNVLGEPV	O98495;Q9MRV8;Q9MRK3;Q8SLS8;Q29VB8;Q3L1L0;Q9MRR8;A8Y666;Q95AN2;Q9MTY8;Q9GER5;Q67H80;B8PRK4;B8PRL4;Q95FM3;Q9XQW9;Q9GER4;Q67H59;Q29VB4;C7SLZ3;P19366;Q9S6Y9;Q6K1L2;Q95AE3;C3VXZ0;O98775;D7KRE0;Q8ME50;Q95FW2;C0J9P3;A4QLK1;Q6EMT4;Q4VN22;A9L9Y8;A9L9Y9;O98593;Q4VN14	1964	37	CID		113.4	1.4625e-07		4	50		1	1599.8	-53.8888	13/154	Arabidopsis_elastase_rep2.mgf
	High	SVPVGGATLGRIFNVLGEPV	O98495;Q9MRV8;Q9MRK3;Q8SLS8;Q29VB8;Q3L1L0;Q9MRR8;Q95AN2;Q9MTY8;Q9GER5;Q67H80;B8PRK4;B8PRL4;Q95FM3;Q9XQW9;Q9GER4;Q67H59;C7SLZ3;P19366;Q6K1L2;C3VXZ0;O98775;D7KRE0;Q8ME50;Q95FW2;C0J9P3;A4QLK1;Q6EMT4;Q4VN22;A9L9Y8;A9L9Y9;O98593;Q4VN14	1904	33	CID		68.35	0.00454511		2	50		1	1981.94	-84.8702	19/200	Arabidopsis_elastase_rep2.mgf
	High	DNLGPVDTRTT	O98495;Q9MRV8;Q9MRK3;Q8SLS8;O98596;Q29VB8;Q9MTY8;Q9GER5;B8PRK4;B7S4V7;A8ASI0;Q95FY1;A0AR48;Q4KU62;Q9MRU3;Q95FM3;Q9XQW9;Q9XQY2;Q29VB4;P19366;Q9MTD1;Q6K1L2;O98777;D7KRE0;Q8ME50;Q9XQD8;Q95FN3;Q6EMT4	1534	28	CID		57.91	0.0395338		3	49	56	1	1188.53	-44.2237	10/116	Arabidopsis_elastase_rep2.mgf
	High	VLIMELINNIAKA	O98495;Q9MRV8;Q9FEX4;Q9MRK3;Q8SLS8;O98596;Q95FT8;Q9MRR8;A8Y666;Q95AN2;Q9MTY8;Q67H80;B8PRK4;A8ASI0;Q29VB0;A0AR48;A3KLS5;B8PRL4;Q4KU62;Q9MRU3;O98418;Q95FM3;O98565;Q9XQW9;Q9XQY2;Q9GER4;Q67H59;Q29VB4;C7SLZ3;P19366;Q9MTD1;O98778;Q9S6Y9;Q95AE3;Q8MFX8;O98777;C3VXZ0;O98775;D7KRE0;Q8MFY5;Q8ME50;Q95FW2;Q29VA0;C0J9P3;B9U4R2;A4QLK1;Q9XQD8;Q95FN3;Q09RD3;Q5YGM2;O98933;Q8MFV8;Q6EMT4;Q4VN22;A9L9Y8;A9L9Z4;A1E931;…	3587	63	CID		57.76	0.0479596		4	49	56	1	1441.77	-49.9949	8/113	Arabidopsis_elastase_rep2.mgf
	Low	ERFLSQPFxV	Q8ME50	2	1	CID	X9(F)	28.32	38.6386		4	49	35	1	1269.62	-36.1458	11/97	Arabidopsis_elastase_rep2.mgf
	Low	GGATLGRIFNVLGEPVDNLGPVDT	O98495;Q9MRV8;Q9MRK3;Q8SLS8;Q29VB8;Q9MRR8;A8Y666;Q9MTY8;Q9GER5;B8PRK4;Q95FM3;Q9XQW9;Q9GER4;Q29VB4;C7SLZ3;P19366;Q9S6Y9;Q6K1L2;O98775;D7KRE0;Q8ME50;A4QLK1;Q6EMT4	1284	23	CID		25.18	69.3966		4	48	31	1	2411.03	-92.4712	6/252	Arabidopsis_elastase_rep2.mgf
	Low	LFIDNIFRFV	O98495;Q9MRV8;Q9FEX4;Q9XQY8;Q29VB8;Q95FT8;Q3L1L0;Q9MRR8;A8Y666;Q95AN2;Q9MTY8;Q9GER5;Q67H80;Q95FY1;Q29VB0;A0AR48;A3KLS5;B8PRL4;Q95FP0;Q4KU62;Q9MRU3;O98418;Q9XQW9;Q9XQY2;Q9GER4;Q29VB4;C7SLZ3;P19366;Q9MTD1;O98778;Q9S6Y9;Q6K1L2;Q95AE3;Q95D42;Q95FP4;Q8MFX8;O98777;C3VXZ0;D7KRE0;Q8MFY5;Q8ME50;Q95FW2;Q29VA0;A9U8M5;B9U4R2;A4QLK1;Q09RD3;Q5YGM2;Q4VN22;A9L9Y8;A9L9Z4;A1E931;A9L9Y9;Q9SC30;D0EVV0;Q5UVH4;Q4VN14;…	3379	58	CID		21.11	220.018		3	49	34	1	1283.67	-35.3917	9/86	Arabidopsis_elastase_rep2.mgf
	Low	RKIERFLSQPFxV	Q8ME50	2	1	CID	X12(F)	13.88	1359.53		10	50	35	1	1666.81	-79.1429	5/129	Arabidopsis_elastase_rep2.mgf
Q6EMT4	11.54	6	6	468	50.2966	5.21143	126.422	ATP synthase beta subunit (Fragment) OS=Stypandra glauca GN=atpB PE=3 SV=1 - [Q6EMT4_9ASPA]
	Confidence Icon	Sequence	Protein Accessions	# Proteins	# Protein Groups	Activation Type	Modifications	IonScore	Exp Value	Δ Score	Rank	Identity High	Homology Threshold	Charge	m/z [Da]	ΔM [ppm]	Ions Matched	Spectrum File
	High	GGATLGRIFNVLGEPV	O98495;Q9MRV8;Q9MRK3;Q8SLS8;Q29VB8;Q3L1L0;Q9MRR8;A8Y666;Q95AN2;Q9MTY8;Q9GER5;Q67H80;B8PRK4;B8PRL4;Q95FM3;Q9XQW9;Q9GER4;Q67H59;Q29VB4;C7SLZ3;P19366;Q9S6Y9;Q6K1L2;Q95AE3;C3VXZ0;O98775;D7KRE0;Q8ME50;Q95FW2;C0J9P3;A4QLK1;Q6EMT4;Q4VN22;A9L9Y8;A9L9Y9;O98593;Q4VN14	1964	37	CID		113.4	1.4625e-07		4	50		1	1599.8	-53.8888	13/154	Arabidopsis_elastase_rep2.mgf
	High	SVPVGGATLGRIFNVLGEPV	O98495;Q9MRV8;Q9MRK3;Q8SLS8;Q29VB8;Q3L1L0;Q9MRR8;Q95AN2;Q9MTY8;Q9GER5;Q67H80;B8PRK4;B8PRL4;Q95FM3;Q9XQW9;Q9GER4;Q67H59;C7SLZ3;P19366;Q6K1L2;C3VXZ0;O98775;D7KRE0;Q8ME50;Q95FW2;C0J9P3;A4QLK1;Q6EMT4;Q4VN22;A9L9Y8;A9L9Y9;O98593;Q4VN14	1904	33	CID		68.35	0.00454511		2	50		1	1981.94	-84.8702	19/200	Arabidopsis_elastase_rep2.mgf
	High	DNLGPVDTRTT	O98495;Q9MRV8;Q9MRK3;Q8SLS8;O98596;Q29VB8;Q9MTY8;Q9GER5;B8PRK4;B7S4V7;A8ASI0;Q95FY1;A0AR48;Q4KU62;Q9MRU3;Q95FM3;Q9XQW9;Q9XQY2;Q29VB4;P19366;Q9MTD1;Q6K1L2;O98777;D7KRE0;Q8ME50;Q9XQD8;Q95FN3;Q6EMT4	1534	28	CID		57.91	0.0395338		3	49	56	1	1188.53	-44.2237	10/116	Arabidopsis_elastase_rep2.mgf
	High	VLIMELINNIAKA	O98495;Q9MRV8;Q9FEX4;Q9MRK3;Q8SLS8;O98596;Q95FT8;Q9MRR8;A8Y666;Q95AN2;Q9MTY8;Q67H80;B8PRK4;A8ASI0;Q29VB0;A0AR48;A3KLS5;B8PRL4;Q4KU62;Q9MRU3;O98418;Q95FM3;O98565;Q9XQW9;Q9XQY2;Q9GER4;Q67H59;Q29VB4;C7SLZ3;P19366;Q9MTD1;O98778;Q9S6Y9;Q95AE3;Q8MFX8;O98777;C3VXZ0;O98775;D7KRE0;Q8MFY5;Q8ME50;Q95FW2;Q29VA0;C0J9P3;B9U4R2;A4QLK1;Q9XQD8;Q95FN3;Q09RD3;Q5YGM2;O98933;Q8MFV8;Q6EMT4;Q4VN22;A9L9Y8;A9L9Z4;A1E931;…	3587	63	CID		57.76	0.0479596		4	49	56	1	1441.77	-49.9949	8/113	Arabidopsis_elastase_rep2.mgf
	Low	ERFLSQPxFV	Q6EMT4	1	1	CID	X8(F)	28.32	38.6386		5	49	35	1	1269.62	-36.1458	11/97	Arabidopsis_elastase_rep2.mgf
	Low	GGATLGRIFNVLGEPVDNLGPVDT	O98495;Q9MRV8;Q9MRK3;Q8SLS8;Q29VB8;Q9MRR8;A8Y666;Q9MTY8;Q9GER5;B8PRK4;Q95FM3;Q9XQW9;Q9GER4;Q29VB4;C7SLZ3;P19366;Q9S6Y9;Q6K1L2;O98775;D7KRE0;Q8ME50;A4QLK1;Q6EMT4	1284	23	CID		25.18	69.3966		4	48	31	1	2411.03	-92.4712	6/252	Arabidopsis_elastase_rep2.mgf
O98593	19.73	4	4	223	23.3854	8.646	126.422	ATP synthase beta subunit (Fragment) OS=Dictyoloma vandellianum GN=atpB PE=4 SV=1 - [O98593_9ROSI]
	Confidence Icon	Sequence	Protein Accessions	# Proteins	# Protein Groups	Activation Type	Modifications	IonScore	Exp Value	Δ Score	Rank	Identity High	Homology Threshold	Charge	m/z [Da]	ΔM [ppm]	Ions Matched	Spectrum File
	High	GGATLGRIFNVLGEPV	O98495;Q9MRV8;Q9MRK3;Q8SLS8;Q29VB8;Q3L1L0;Q9MRR8;A8Y666;Q95AN2;Q9MTY8;Q9GER5;Q67H80;B8PRK4;B8PRL4;Q95FM3;Q9XQW9;Q9GER4;Q67H59;Q29VB4;C7SLZ3;P19366;Q9S6Y9;Q6K1L2;Q95AE3;C3VXZ0;O98775;D7KRE0;Q8ME50;Q95FW2;C0J9P3;A4QLK1;Q6EMT4;Q4VN22;A9L9Y8;A9L9Y9;O98593;Q4VN14	1964	37	CID		113.4	1.4625e-07		4	50		1	1599.8	-53.8888	13/154	Arabidopsis_elastase_rep2.mgf
	High	SVPVGGATLGRIFNVLGEPV	O98495;Q9MRV8;Q9MRK3;Q8SLS8;Q29VB8;Q3L1L0;Q9MRR8;Q95AN2;Q9MTY8;Q9GER5;Q67H80;B8PRK4;B8PRL4;Q95FM3;Q9XQW9;Q9GER4;Q67H59;C7SLZ3;P19366;Q6K1L2;C3VXZ0;O98775;D7KRE0;Q8ME50;Q95FW2;C0J9P3;A4QLK1;Q6EMT4;Q4VN22;A9L9Y8;A9L9Y9;O98593;Q4VN14	1904	33	CID		68.35	0.00454511		2	50		1	1981.94	-84.8702	19/200	Arabidopsis_elastase_rep2.mgf
	High	DNLGPVDxRTT	Q9FEX4;O98593	3	2	CID	X8(T)	57.91	0.0395338		6	49	56	1	1188.53	-44.2237	10/116	Arabidopsis_elastase_rep2.mgf
	High	VLIMELINNIAKA	O98495;Q9MRV8;Q9FEX4;Q9MRK3;Q8SLS8;O98596;Q95FT8;Q9MRR8;A8Y666;Q95AN2;Q9MTY8;Q67H80;B8PRK4;A8ASI0;Q29VB0;A0AR48;A3KLS5;B8PRL4;Q4KU62;Q9MRU3;O98418;Q95FM3;O98565;Q9XQW9;Q9XQY2;Q9GER4;Q67H59;Q29VB4;C7SLZ3;P19366;Q9MTD1;O98778;Q9S6Y9;Q95AE3;Q8MFX8;O98777;C3VXZ0;O98775;D7KRE0;Q8MFY5;Q8ME50;Q95FW2;Q29VA0;C0J9P3;B9U4R2;A4QLK1;Q9XQD8;Q95FN3;Q09RD3;Q5YGM2;O98933;Q8MFV8;Q6EMT4;Q4VN22;A9L9Y8;A9L9Z4;A1E931;…	3587	63	CID		57.76	0.0479596		4	49	56	1	1441.77	-49.9949	8/113	Arabidopsis_elastase_rep2.mgf
Q3L1L0	11.76	7	7	459	49.5267	5.61768	124.995	ATP synthase beta subunit (Fragment) OS=Gerrardina foliosa GN=atpB PE=3 SV=1 - [Q3L1L0_9ROSI]
	Confidence Icon	Sequence	Protein Accessions	# Proteins	# Protein Groups	Activation Type	Modifications	IonScore	Exp Value	Δ Score	Rank	Identity High	Homology Threshold	Charge	m/z [Da]	ΔM [ppm]	Ions Matched	Spectrum File
	High	GGATLGRIFNVLGEPV	O98495;Q9MRV8;Q9MRK3;Q8SLS8;Q29VB8;Q3L1L0;Q9MRR8;A8Y666;Q95AN2;Q9MTY8;Q9GER5;Q67H80;B8PRK4;B8PRL4;Q95FM3;Q9XQW9;Q9GER4;Q67H59;Q29VB4;C7SLZ3;P19366;Q9S6Y9;Q6K1L2;Q95AE3;C3VXZ0;O98775;D7KRE0;Q8ME50;Q95FW2;C0J9P3;A4QLK1;Q6EMT4;Q4VN22;A9L9Y8;A9L9Y9;O98593;Q4VN14	1964	37	CID		113.4	1.4625e-07		4	50		1	1599.8	-53.8888	13/154	Arabidopsis_elastase_rep2.mgf
	High	SVPVGGATLGRIFNVLGEPV	O98495;Q9MRV8;Q9MRK3;Q8SLS8;Q29VB8;Q3L1L0;Q9MRR8;Q95AN2;Q9MTY8;Q9GER5;Q67H80;B8PRK4;B8PRL4;Q95FM3;Q9XQW9;Q9GER4;Q67H59;C7SLZ3;P19366;Q6K1L2;C3VXZ0;O98775;D7KRE0;Q8ME50;Q95FW2;C0J9P3;A4QLK1;Q6EMT4;Q4VN22;A9L9Y8;A9L9Y9;O98593;Q4VN14	1904	33	CID		68.35	0.00454511		2	50		1	1981.94	-84.8702	19/200	Arabidopsis_elastase_rep2.mgf
	High	DNLGPVbTRTT	Q3L1L0;O98418;O98565	5	3	CID	B7(D)	57.91	0.0395338		7	49	56	1	1188.53	-44.2237	10/116	Arabidopsis_elastase_rep2.mgf
	Low	ERFLSQPFFV	O98495;Q9MRV8;Q9MRK3;Q8SLS8;Q9XQY8;O98596;Q29VB8;Q95FT8;Q3L1L0;Q9MRR8;Q95AN2;Q9MTY8;Q9GER5;Q67H80;B8PRK4;B7S4V7;Q29VB0;A0AR48;A3KLS5;B8PRL4;Q4KU62;Q9MRU3;O98418;Q95FM3;O98565;Q9XQW9;Q9XQY2;Q9GER4;Q67H59;Q29VB4;P19366;Q9MTD1;O98778;Q9S6Y9;Q6K1L2;Q95AE3;Q95FP4;O98777;C3VXZ0;D7KRE0;A9U8M5;B9U4R2;A4QLK1;Q09RD3;Q5YGM2;O98933;Q4VN22;A9L9Z4;A1E931;A9L9Y9;Q9SC30;D0EVV0;Q5UVH4;Q4VN14;C8XPP1	3190	55	CID		28.32	38.6386		3	49	35	1	1269.62	-36.1458	11/97	Arabidopsis_elastase_rep2.mgf
	Low	GGATLGRIFNVLGEPVDNLGPVbT	Q3L1L0	1	1	CID	B23(D)	25.18	69.3966		5	48	31	1	2411.03	-92.4712	6/252	Arabidopsis_elastase_rep2.mgf
	Low	LFIDNIFRFV	O98495;Q9MRV8;Q9FEX4;Q9XQY8;Q29VB8;Q95FT8;Q3L1L0;Q9MRR8;A8Y666;Q95AN2;Q9MTY8;Q9GER5;Q67H80;Q95FY1;Q29VB0;A0AR48;A3KLS5;B8PRL4;Q95FP0;Q4KU62;Q9MRU3;O98418;Q9XQW9;Q9XQY2;Q9GER4;Q29VB4;C7SLZ3;P19366;Q9MTD1;O98778;Q9S6Y9;Q6K1L2;Q95AE3;Q95D42;Q95FP4;Q8MFX8;O98777;C3VXZ0;D7KRE0;Q8MFY5;Q8ME50;Q95FW2;Q29VA0;A9U8M5;B9U4R2;A4QLK1;Q09RD3;Q5YGM2;Q4VN22;A9L9Y8;A9L9Z4;A1E931;A9L9Y9;Q9SC30;D0EVV0;Q5UVH4;Q4VN14;…	3379	58	CID		21.11	220.018		3	49	34	1	1283.67	-35.3917	9/86	Arabidopsis_elastase_rep2.mgf
	Low	RKIERFLSQPFFV	O98495;Q9MRV8;Q9MRK3;Q8SLS8;Q9XQY8;O98596;Q29VB8;Q95FT8;Q3L1L0;Q9MRR8;Q95AN2;Q9MTY8;Q9GER5;Q67H80;B8PRK4;B7S4V7;Q29VB0;A0AR48;A3KLS5;B8PRL4;Q4KU62;Q9MRU3;O98418;Q95FM3;O98565;Q9XQW9;Q9XQY2;Q67H59;Q29VB4;P19366;Q9MTD1;O98778;Q9S6Y9;Q6K1L2;Q95AE3;Q95FP4;O98777;C3VXZ0;D7KRE0;A9U8M5;B9U4R2;A4QLK1;Q09RD3;Q5YGM2;O98933;Q4VN22;A9L9Z4;A1E931;A9L9Y9;Q9SC30;D0EVV0;Q5UVH4;Q4VN14;C8XPP1	3136	54	CID		13.88	1359.53		9	50	35	1	1666.81	-79.1429	5/129	Arabidopsis_elastase_rep2.mgf
Q95FY1	10.82	8	6	379	40.5079	6.27783	124.995	ATP synthase beta subunit (Fragment) OS=Akania bidwillii GN=atpB PE=4 SV=1 - [Q95FY1_AKABI]
	Confidence Icon	Sequence	Protein Accessions	# Proteins	# Protein Groups	Activation Type	Modifications	IonScore	Exp Value	Δ Score	Rank	Identity High	Homology Threshold	Charge	m/z [Da]	ΔM [ppm]	Ions Matched	Spectrum File
	High	GGATxGRIFNVLGEPV	O98596;Q95FY1;A0AR48;A9L9Z4	5	4	CID	X5(I)	113.4	1.4625e-07	0	1	50		1	1599.8	-53.8888	13/154	Arabidopsis_elastase_rep2.mgf
	High	GGATxGRIFNVLGEPV	O98596;Q95FY1;A0AR48;A9L9Z4	5	4	CID	X5(L)	113.4	1.4625e-07		10	50		1	1599.8	-53.8888	13/154	Arabidopsis_elastase_rep2.mgf
	High	SVPVGGATxGRIFNVLGEPV	O98596;Q95FY1;A9L9Z4	4	3	CID	X9(I)	68.35	0.00454511	0	1	50		1	1981.94	-84.8702	19/200	Arabidopsis_elastase_rep2.mgf
	High	SVPVGGATxGRIFNVLGEPV	O98596;Q95FY1;A9L9Z4	4	3	CID	X9(L)	68.35	0.00454511		8	50		1	1981.94	-84.8702	19/200	Arabidopsis_elastase_rep2.mgf
	High	DNLGPVDTRTT	O98495;Q9MRV8;Q9MRK3;Q8SLS8;O98596;Q29VB8;Q9MTY8;Q9GER5;B8PRK4;B7S4V7;A8ASI0;Q95FY1;A0AR48;Q4KU62;Q9MRU3;Q95FM3;Q9XQW9;Q9XQY2;Q29VB4;P19366;Q9MTD1;Q6K1L2;O98777;D7KRE0;Q8ME50;Q9XQD8;Q95FN3;Q6EMT4	1534	28	CID		57.91	0.0395338		3	49	56	1	1188.53	-44.2237	10/116	Arabidopsis_elastase_rep2.mgf
	Low	GGATxGRIFNVLGEPVDNLGPVDT	O98596;Q95FY1;A0AR48	4	3	CID	X5(I)	25.18	69.3966	0	1	48	31	1	2411.03	-92.4712	6/252	Arabidopsis_elastase_rep2.mgf
	Low	LFIDNIFRFV	O98495;Q9MRV8;Q9FEX4;Q9XQY8;Q29VB8;Q95FT8;Q3L1L0;Q9MRR8;A8Y666;Q95AN2;Q9MTY8;Q9GER5;Q67H80;Q95FY1;Q29VB0;A0AR48;A3KLS5;B8PRL4;Q95FP0;Q4KU62;Q9MRU3;O98418;Q9XQW9;Q9XQY2;Q9GER4;Q29VB4;C7SLZ3;P19366;Q9MTD1;O98778;Q9S6Y9;Q6K1L2;Q95AE3;Q95D42;Q95FP4;Q8MFX8;O98777;C3VXZ0;D7KRE0;Q8MFY5;Q8ME50;Q95FW2;Q29VA0;A9U8M5;B9U4R2;A4QLK1;Q09RD3;Q5YGM2;Q4VN22;A9L9Y8;A9L9Z4;A1E931;A9L9Y9;Q9SC30;D0EVV0;Q5UVH4;Q4VN14;…	3379	58	CID		21.11	220.018		3	49	34	1	1283.67	-35.3917	9/86	Arabidopsis_elastase_rep2.mgf
	Low	GGATxGRIFNVLGEPVDNLGPV	O98596;Q95FY1;A0AR48;A9L9Z4	5	4	CID	X5(I)	16.72	580.232		9	49	36	1	2194.98	-90.343	7/225	Arabidopsis_elastase_rep2.mgf
Q9XQY8	11.76	8	6	476	51.2841	5.09717	124.845	ATP synthase beta subunit (Fragment) OS=Caulophyllum thalictroides GN=atpB PE=3 SV=1 - [Q9XQY8_CAUTH]
	Confidence Icon	Sequence	Protein Accessions	# Proteins	# Protein Groups	Activation Type	Modifications	IonScore	Exp Value	Δ Score	Rank	Identity High	Homology Threshold	Charge	m/z [Da]	ΔM [ppm]	Ions Matched	Spectrum File
	High	GGATLGRIFNVxGEPV	Q9XQY8;O98778	3	2	CID	X12(I)	113.4	1.4625e-07		3	50		1	1599.8	-53.8888	13/154	Arabidopsis_elastase_rep2.mgf
	High	GGATLGRIFNVxGEPV	Q9XQY8;O98778	3	2	CID	X12(L)	113.4	1.4625e-07		6	50		1	1599.8	-53.8888	13/154	Arabidopsis_elastase_rep2.mgf
	High	SVPVGGATLGRIFNVxGEPV	Q9XQY8;O98778	3	2	CID	X16(L)	68.35	0.00454511		4	50		1	1981.94	-84.8702	19/200	Arabidopsis_elastase_rep2.mgf
	High	VLIMExINNIAKA	Q9XQY8;A9U8M5	2	2	CID	X6(I)	57.76	0.0479596		3	49	56	1	1441.77	-49.9949	8/113	Arabidopsis_elastase_rep2.mgf
	High	VLIMExINNIAKA	Q9XQY8;A9U8M5	2	2	CID	X6(L)	57.76	0.0479596		9	49	56	1	1441.77	-49.9949	8/113	Arabidopsis_elastase_rep2.mgf
	Low	ERFLSQPFFV	O98495;Q9MRV8;Q9MRK3;Q8SLS8;Q9XQY8;O98596;Q29VB8;Q95FT8;Q3L1L0;Q9MRR8;Q95AN2;Q9MTY8;Q9GER5;Q67H80;B8PRK4;B7S4V7;Q29VB0;A0AR48;A3KLS5;B8PRL4;Q4KU62;Q9MRU3;O98418;Q95FM3;O98565;Q9XQW9;Q9XQY2;Q9GER4;Q67H59;Q29VB4;P19366;Q9MTD1;O98778;Q9S6Y9;Q6K1L2;Q95AE3;Q95FP4;O98777;C3VXZ0;D7KRE0;A9U8M5;B9U4R2;A4QLK1;Q09RD3;Q5YGM2;O98933;Q4VN22;A9L9Z4;A1E931;A9L9Y9;Q9SC30;D0EVV0;Q5UVH4;Q4VN14;C8XPP1	3190	55	CID		28.32	38.6386		3	49	35	1	1269.62	-36.1458	11/97	Arabidopsis_elastase_rep2.mgf
	Low	LFIDNIFRFV	O98495;Q9MRV8;Q9FEX4;Q9XQY8;Q29VB8;Q95FT8;Q3L1L0;Q9MRR8;A8Y666;Q95AN2;Q9MTY8;Q9GER5;Q67H80;Q95FY1;Q29VB0;A0AR48;A3KLS5;B8PRL4;Q95FP0;Q4KU62;Q9MRU3;O98418;Q9XQW9;Q9XQY2;Q9GER4;Q29VB4;C7SLZ3;P19366;Q9MTD1;O98778;Q9S6Y9;Q6K1L2;Q95AE3;Q95D42;Q95FP4;Q8MFX8;O98777;C3VXZ0;D7KRE0;Q8MFY5;Q8ME50;Q95FW2;Q29VA0;A9U8M5;B9U4R2;A4QLK1;Q09RD3;Q5YGM2;Q4VN22;A9L9Y8;A9L9Z4;A1E931;A9L9Y9;Q9SC30;D0EVV0;Q5UVH4;Q4VN14;…	3379	58	CID		21.11	220.018		3	49	34	1	1283.67	-35.3917	9/86	Arabidopsis_elastase_rep2.mgf
	Low	RKIERFLSQPFFV	O98495;Q9MRV8;Q9MRK3;Q8SLS8;Q9XQY8;O98596;Q29VB8;Q95FT8;Q3L1L0;Q9MRR8;Q95AN2;Q9MTY8;Q9GER5;Q67H80;B8PRK4;B7S4V7;Q29VB0;A0AR48;A3KLS5;B8PRL4;Q4KU62;Q9MRU3;O98418;Q95FM3;O98565;Q9XQW9;Q9XQY2;Q67H59;Q29VB4;P19366;Q9MTD1;O98778;Q9S6Y9;Q6K1L2;Q95AE3;Q95FP4;O98777;C3VXZ0;D7KRE0;A9U8M5;B9U4R2;A4QLK1;Q09RD3;Q5YGM2;O98933;Q4VN22;A9L9Z4;A1E931;A9L9Y9;Q9SC30;D0EVV0;Q5UVH4;Q4VN14;C8XPP1	3136	54	CID		13.88	1359.53		9	50	35	1	1666.81	-79.1429	5/129	Arabidopsis_elastase_rep2.mgf
Q9MRR8	15.06	8	8	498	53.6368	5.32568	124.845	ATP synthase subunit beta, chloroplastic OS=Zygogynum pauciflorum GN=atpB PE=3 SV=1 - [Q9MRR8_9MAGN]
	Confidence Icon	Sequence	Protein Accessions	# Proteins	# Protein Groups	Activation Type	Modifications	IonScore	Exp Value	Δ Score	Rank	Identity High	Homology Threshold	Charge	m/z [Da]	ΔM [ppm]	Ions Matched	Spectrum File
	High	GGATLGRIFNVLGEPV	O98495;Q9MRV8;Q9MRK3;Q8SLS8;Q29VB8;Q3L1L0;Q9MRR8;A8Y666;Q95AN2;Q9MTY8;Q9GER5;Q67H80;B8PRK4;B8PRL4;Q95FM3;Q9XQW9;Q9GER4;Q67H59;Q29VB4;C7SLZ3;P19366;Q9S6Y9;Q6K1L2;Q95AE3;C3VXZ0;O98775;D7KRE0;Q8ME50;Q95FW2;C0J9P3;A4QLK1;Q6EMT4;Q4VN22;A9L9Y8;A9L9Y9;O98593;Q4VN14	1964	37	CID		113.4	1.4625e-07		4	50		1	1599.8	-53.8888	13/154	Arabidopsis_elastase_rep2.mgf
	High	SVPVGGATLGRIFNVLGEPV	O98495;Q9MRV8;Q9MRK3;Q8SLS8;Q29VB8;Q3L1L0;Q9MRR8;Q95AN2;Q9MTY8;Q9GER5;Q67H80;B8PRK4;B8PRL4;Q95FM3;Q9XQW9;Q9GER4;Q67H59;C7SLZ3;P19366;Q6K1L2;C3VXZ0;O98775;D7KRE0;Q8ME50;Q95FW2;C0J9P3;A4QLK1;Q6EMT4;Q4VN22;A9L9Y8;A9L9Y9;O98593;Q4VN14	1904	33	CID		68.35	0.00454511		2	50		1	1981.94	-84.8702	19/200	Arabidopsis_elastase_rep2.mgf
	High	VLIMELINNIAKA	O98495;Q9MRV8;Q9FEX4;Q9MRK3;Q8SLS8;O98596;Q95FT8;Q9MRR8;A8Y666;Q95AN2;Q9MTY8;Q67H80;B8PRK4;A8ASI0;Q29VB0;A0AR48;A3KLS5;B8PRL4;Q4KU62;Q9MRU3;O98418;Q95FM3;O98565;Q9XQW9;Q9XQY2;Q9GER4;Q67H59;Q29VB4;C7SLZ3;P19366;Q9MTD1;O98778;Q9S6Y9;Q95AE3;Q8MFX8;O98777;C3VXZ0;O98775;D7KRE0;Q8MFY5;Q8ME50;Q95FW2;Q29VA0;C0J9P3;B9U4R2;A4QLK1;Q9XQD8;Q95FN3;Q09RD3;Q5YGM2;O98933;Q8MFV8;Q6EMT4;Q4VN22;A9L9Y8;A9L9Z4;A1E931;…	3587	63	CID		57.76	0.0479596		4	49	56	1	1441.77	-49.9949	8/113	Arabidopsis_elastase_rep2.mgf
	Low	ERFLSQPFFV	O98495;Q9MRV8;Q9MRK3;Q8SLS8;Q9XQY8;O98596;Q29VB8;Q95FT8;Q3L1L0;Q9MRR8;Q95AN2;Q9MTY8;Q9GER5;Q67H80;B8PRK4;B7S4V7;Q29VB0;A0AR48;A3KLS5;B8PRL4;Q4KU62;Q9MRU3;O98418;Q95FM3;O98565;Q9XQW9;Q9XQY2;Q9GER4;Q67H59;Q29VB4;P19366;Q9MTD1;O98778;Q9S6Y9;Q6K1L2;Q95AE3;Q95FP4;O98777;C3VXZ0;D7KRE0;A9U8M5;B9U4R2;A4QLK1;Q09RD3;Q5YGM2;O98933;Q4VN22;A9L9Z4;A1E931;A9L9Y9;Q9SC30;D0EVV0;Q5UVH4;Q4VN14;C8XPP1	3190	55	CID		28.32	38.6386		3	49	35	1	1269.62	-36.1458	11/97	Arabidopsis_elastase_rep2.mgf
	Low	xNLDVESNLKK	Q9MRR8	1	1	CID	X1(M)	25.92	51.4079		3	48	36	1	1290.55	-96.3012	5/108	Arabidopsis_elastase_rep2.mgf
	Low	GGATLGRIFNVLGEPVDNLGPVDT	O98495;Q9MRV8;Q9MRK3;Q8SLS8;Q29VB8;Q9MRR8;A8Y666;Q9MTY8;Q9GER5;B8PRK4;Q95FM3;Q9XQW9;Q9GER4;Q29VB4;C7SLZ3;P19366;Q9S6Y9;Q6K1L2;O98775;D7KRE0;Q8ME50;A4QLK1;Q6EMT4	1284	23	CID		25.18	69.3966		4	48	31	1	2411.03	-92.4712	6/252	Arabidopsis_elastase_rep2.mgf
	Low	LFIDNIFRFV	O98495;Q9MRV8;Q9FEX4;Q9XQY8;Q29VB8;Q95FT8;Q3L1L0;Q9MRR8;A8Y666;Q95AN2;Q9MTY8;Q9GER5;Q67H80;Q95FY1;Q29VB0;A0AR48;A3KLS5;B8PRL4;Q95FP0;Q4KU62;Q9MRU3;O98418;Q9XQW9;Q9XQY2;Q9GER4;Q29VB4;C7SLZ3;P19366;Q9MTD1;O98778;Q9S6Y9;Q6K1L2;Q95AE3;Q95D42;Q95FP4;Q8MFX8;O98777;C3VXZ0;D7KRE0;Q8MFY5;Q8ME50;Q95FW2;Q29VA0;A9U8M5;B9U4R2;A4QLK1;Q09RD3;Q5YGM2;Q4VN22;A9L9Y8;A9L9Z4;A1E931;A9L9Y9;Q9SC30;D0EVV0;Q5UVH4;Q4VN14;…	3379	58	CID		21.11	220.018		3	49	34	1	1283.67	-35.3917	9/86	Arabidopsis_elastase_rep2.mgf
	Low	RKIERFLSQPFFV	O98495;Q9MRV8;Q9MRK3;Q8SLS8;Q9XQY8;O98596;Q29VB8;Q95FT8;Q3L1L0;Q9MRR8;Q95AN2;Q9MTY8;Q9GER5;Q67H80;B8PRK4;B7S4V7;Q29VB0;A0AR48;A3KLS5;B8PRL4;Q4KU62;Q9MRU3;O98418;Q95FM3;O98565;Q9XQW9;Q9XQY2;Q67H59;Q29VB4;P19366;Q9MTD1;O98778;Q9S6Y9;Q6K1L2;Q95AE3;Q95FP4;O98777;C3VXZ0;D7KRE0;A9U8M5;B9U4R2;A4QLK1;Q09RD3;Q5YGM2;O98933;Q4VN22;A9L9Z4;A1E931;A9L9Y9;Q9SC30;D0EVV0;Q5UVH4;Q4VN14;C8XPP1	3136	54	CID		13.88	1359.53		9	50	35	1	1666.81	-79.1429	5/129	Arabidopsis_elastase_rep2.mgf
Q95AN2	13.56	7	7	472	50.8593	5.2876	124.845	ATP synthase beta subunit (Fragment) OS=Trichodiadema barbatum GN=atpB PE=3 SV=1 - [Q95AN2_TRIBA]
	Confidence Icon	Sequence	Protein Accessions	# Proteins	# Protein Groups	Activation Type	Modifications	IonScore	Exp Value	Δ Score	Rank	Identity High	Homology Threshold	Charge	m/z [Da]	ΔM [ppm]	Ions Matched	Spectrum File
	High	GGATLGRIFNVLGEPV	O98495;Q9MRV8;Q9MRK3;Q8SLS8;Q29VB8;Q3L1L0;Q9MRR8;A8Y666;Q95AN2;Q9MTY8;Q9GER5;Q67H80;B8PRK4;B8PRL4;Q95FM3;Q9XQW9;Q9GER4;Q67H59;Q29VB4;C7SLZ3;P19366;Q9S6Y9;Q6K1L2;Q95AE3;C3VXZ0;O98775;D7KRE0;Q8ME50;Q95FW2;C0J9P3;A4QLK1;Q6EMT4;Q4VN22;A9L9Y8;A9L9Y9;O98593;Q4VN14	1964	37	CID		113.4	1.4625e-07		4	50		1	1599.8	-53.8888	13/154	Arabidopsis_elastase_rep2.mgf
	High	SVPVGGATLGRIFNVLGEPV	O98495;Q9MRV8;Q9MRK3;Q8SLS8;Q29VB8;Q3L1L0;Q9MRR8;Q95AN2;Q9MTY8;Q9GER5;Q67H80;B8PRK4;B8PRL4;Q95FM3;Q9XQW9;Q9GER4;Q67H59;C7SLZ3;P19366;Q6K1L2;C3VXZ0;O98775;D7KRE0;Q8ME50;Q95FW2;C0J9P3;A4QLK1;Q6EMT4;Q4VN22;A9L9Y8;A9L9Y9;O98593;Q4VN14	1904	33	CID		68.35	0.00454511		2	50		1	1981.94	-84.8702	19/200	Arabidopsis_elastase_rep2.mgf
	High	VLIMELINNIAKA	O98495;Q9MRV8;Q9FEX4;Q9MRK3;Q8SLS8;O98596;Q95FT8;Q9MRR8;A8Y666;Q95AN2;Q9MTY8;Q67H80;B8PRK4;A8ASI0;Q29VB0;A0AR48;A3KLS5;B8PRL4;Q4KU62;Q9MRU3;O98418;Q95FM3;O98565;Q9XQW9;Q9XQY2;Q9GER4;Q67H59;Q29VB4;C7SLZ3;P19366;Q9MTD1;O98778;Q9S6Y9;Q95AE3;Q8MFX8;O98777;C3VXZ0;O98775;D7KRE0;Q8MFY5;Q8ME50;Q95FW2;Q29VA0;C0J9P3;B9U4R2;A4QLK1;Q9XQD8;Q95FN3;Q09RD3;Q5YGM2;O98933;Q8MFV8;Q6EMT4;Q4VN22;A9L9Y8;A9L9Z4;A1E931;…	3587	63	CID		57.76	0.0479596		4	49	56	1	1441.77	-49.9949	8/113	Arabidopsis_elastase_rep2.mgf
	Low	ERFLSQPFFV	O98495;Q9MRV8;Q9MRK3;Q8SLS8;Q9XQY8;O98596;Q29VB8;Q95FT8;Q3L1L0;Q9MRR8;Q95AN2;Q9MTY8;Q9GER5;Q67H80;B8PRK4;B7S4V7;Q29VB0;A0AR48;A3KLS5;B8PRL4;Q4KU62;Q9MRU3;O98418;Q95FM3;O98565;Q9XQW9;Q9XQY2;Q9GER4;Q67H59;Q29VB4;P19366;Q9MTD1;O98778;Q9S6Y9;Q6K1L2;Q95AE3;Q95FP4;O98777;C3VXZ0;D7KRE0;A9U8M5;B9U4R2;A4QLK1;Q09RD3;Q5YGM2;O98933;Q4VN22;A9L9Z4;A1E931;A9L9Y9;Q9SC30;D0EVV0;Q5UVH4;Q4VN14;C8XPP1	3190	55	CID		28.32	38.6386		3	49	35	1	1269.62	-36.1458	11/97	Arabidopsis_elastase_rep2.mgf
	Low	GGATLGRIFNVLGEPVDNLxPVDT	Q95AN2	1	1	CID	X20(G)	25.18	69.3966		7	48	31	1	2411.03	-92.4712	6/252	Arabidopsis_elastase_rep2.mgf
	Low	LFIDNIFRFV	O98495;Q9MRV8;Q9FEX4;Q9XQY8;Q29VB8;Q95FT8;Q3L1L0;Q9MRR8;A8Y666;Q95AN2;Q9MTY8;Q9GER5;Q67H80;Q95FY1;Q29VB0;A0AR48;A3KLS5;B8PRL4;Q95FP0;Q4KU62;Q9MRU3;O98418;Q9XQW9;Q9XQY2;Q9GER4;Q29VB4;C7SLZ3;P19366;Q9MTD1;O98778;Q9S6Y9;Q6K1L2;Q95AE3;Q95D42;Q95FP4;Q8MFX8;O98777;C3VXZ0;D7KRE0;Q8MFY5;Q8ME50;Q95FW2;Q29VA0;A9U8M5;B9U4R2;A4QLK1;Q09RD3;Q5YGM2;Q4VN22;A9L9Y8;A9L9Z4;A1E931;A9L9Y9;Q9SC30;D0EVV0;Q5UVH4;Q4VN14;…	3379	58	CID		21.11	220.018		3	49	34	1	1283.67	-35.3917	9/86	Arabidopsis_elastase_rep2.mgf
	Low	RKIERFLSQPFFV	O98495;Q9MRV8;Q9MRK3;Q8SLS8;Q9XQY8;O98596;Q29VB8;Q95FT8;Q3L1L0;Q9MRR8;Q95AN2;Q9MTY8;Q9GER5;Q67H80;B8PRK4;B7S4V7;Q29VB0;A0AR48;A3KLS5;B8PRL4;Q4KU62;Q9MRU3;O98418;Q95FM3;O98565;Q9XQW9;Q9XQY2;Q67H59;Q29VB4;P19366;Q9MTD1;O98778;Q9S6Y9;Q6K1L2;Q95AE3;Q95FP4;O98777;C3VXZ0;D7KRE0;A9U8M5;B9U4R2;A4QLK1;Q09RD3;Q5YGM2;O98933;Q4VN22;A9L9Z4;A1E931;A9L9Y9;Q9SC30;D0EVV0;Q5UVH4;Q4VN14;C8XPP1	3136	54	CID		13.88	1359.53		9	50	35	1	1666.81	-79.1429	5/129	Arabidopsis_elastase_rep2.mgf
B8PRL4	13.59	7	7	471	50.7704	5.30029	124.845	ATP synthase beta subunit (Fragment) OS=Trollius ledebouri GN=atpB PE=3 SV=1 - [B8PRL4_9MAGN]
	Confidence Icon	Sequence	Protein Accessions	# Proteins	# Protein Groups	Activation Type	Modifications	IonScore	Exp Value	Δ Score	Rank	Identity High	Homology Threshold	Charge	m/z [Da]	ΔM [ppm]	Ions Matched	Spectrum File
	High	GGATLGRIFNVLGEPV	O98495;Q9MRV8;Q9MRK3;Q8SLS8;Q29VB8;Q3L1L0;Q9MRR8;A8Y666;Q95AN2;Q9MTY8;Q9GER5;Q67H80;B8PRK4;B8PRL4;Q95FM3;Q9XQW9;Q9GER4;Q67H59;Q29VB4;C7SLZ3;P19366;Q9S6Y9;Q6K1L2;Q95AE3;C3VXZ0;O98775;D7KRE0;Q8ME50;Q95FW2;C0J9P3;A4QLK1;Q6EMT4;Q4VN22;A9L9Y8;A9L9Y9;O98593;Q4VN14	1964	37	CID		113.4	1.4625e-07		4	50		1	1599.8	-53.8888	13/154	Arabidopsis_elastase_rep2.mgf
	High	SVPVGGATLGRIFNVLGEPV	O98495;Q9MRV8;Q9MRK3;Q8SLS8;Q29VB8;Q3L1L0;Q9MRR8;Q95AN2;Q9MTY8;Q9GER5;Q67H80;B8PRK4;B8PRL4;Q95FM3;Q9XQW9;Q9GER4;Q67H59;C7SLZ3;P19366;Q6K1L2;C3VXZ0;O98775;D7KRE0;Q8ME50;Q95FW2;C0J9P3;A4QLK1;Q6EMT4;Q4VN22;A9L9Y8;A9L9Y9;O98593;Q4VN14	1904	33	CID		68.35	0.00454511		2	50		1	1981.94	-84.8702	19/200	Arabidopsis_elastase_rep2.mgf
	High	VLIMELINNIAKA	O98495;Q9MRV8;Q9FEX4;Q9MRK3;Q8SLS8;O98596;Q95FT8;Q9MRR8;A8Y666;Q95AN2;Q9MTY8;Q67H80;B8PRK4;A8ASI0;Q29VB0;A0AR48;A3KLS5;B8PRL4;Q4KU62;Q9MRU3;O98418;Q95FM3;O98565;Q9XQW9;Q9XQY2;Q9GER4;Q67H59;Q29VB4;C7SLZ3;P19366;Q9MTD1;O98778;Q9S6Y9;Q95AE3;Q8MFX8;O98777;C3VXZ0;O98775;D7KRE0;Q8MFY5;Q8ME50;Q95FW2;Q29VA0;C0J9P3;B9U4R2;A4QLK1;Q9XQD8;Q95FN3;Q09RD3;Q5YGM2;O98933;Q8MFV8;Q6EMT4;Q4VN22;A9L9Y8;A9L9Z4;A1E931;…	3587	63	CID		57.76	0.0479596		4	49	56	1	1441.77	-49.9949	8/113	Arabidopsis_elastase_rep2.mgf
	Low	ERFLSQPFFV	O98495;Q9MRV8;Q9MRK3;Q8SLS8;Q9XQY8;O98596;Q29VB8;Q95FT8;Q3L1L0;Q9MRR8;Q95AN2;Q9MTY8;Q9GER5;Q67H80;B8PRK4;B7S4V7;Q29VB0;A0AR48;A3KLS5;B8PRL4;Q4KU62;Q9MRU3;O98418;Q95FM3;O98565;Q9XQW9;Q9XQY2;Q9GER4;Q67H59;Q29VB4;P19366;Q9MTD1;O98778;Q9S6Y9;Q6K1L2;Q95AE3;Q95FP4;O98777;C3VXZ0;D7KRE0;A9U8M5;B9U4R2;A4QLK1;Q09RD3;Q5YGM2;O98933;Q4VN22;A9L9Z4;A1E931;A9L9Y9;Q9SC30;D0EVV0;Q5UVH4;Q4VN14;C8XPP1	3190	55	CID		28.32	38.6386		3	49	35	1	1269.62	-36.1458	11/97	Arabidopsis_elastase_rep2.mgf
	Low	GGATLGRIFNVLGEPVxNLGPVDT	B8PRL4	3	1	CID	X17(D)	25.18	69.3966		8	48	31	1	2411.03	-92.4712	6/252	Arabidopsis_elastase_rep2.mgf
	Low	LFIDNIFRFV	O98495;Q9MRV8;Q9FEX4;Q9XQY8;Q29VB8;Q95FT8;Q3L1L0;Q9MRR8;A8Y666;Q95AN2;Q9MTY8;Q9GER5;Q67H80;Q95FY1;Q29VB0;A0AR48;A3KLS5;B8PRL4;Q95FP0;Q4KU62;Q9MRU3;O98418;Q9XQW9;Q9XQY2;Q9GER4;Q29VB4;C7SLZ3;P19366;Q9MTD1;O98778;Q9S6Y9;Q6K1L2;Q95AE3;Q95D42;Q95FP4;Q8MFX8;O98777;C3VXZ0;D7KRE0;Q8MFY5;Q8ME50;Q95FW2;Q29VA0;A9U8M5;B9U4R2;A4QLK1;Q09RD3;Q5YGM2;Q4VN22;A9L9Y8;A9L9Z4;A1E931;A9L9Y9;Q9SC30;D0EVV0;Q5UVH4;Q4VN14;…	3379	58	CID		21.11	220.018		3	49	34	1	1283.67	-35.3917	9/86	Arabidopsis_elastase_rep2.mgf
	Low	RKIERFLSQPFFV	O98495;Q9MRV8;Q9MRK3;Q8SLS8;Q9XQY8;O98596;Q29VB8;Q95FT8;Q3L1L0;Q9MRR8;Q95AN2;Q9MTY8;Q9GER5;Q67H80;B8PRK4;B7S4V7;Q29VB0;A0AR48;A3KLS5;B8PRL4;Q4KU62;Q9MRU3;O98418;Q95FM3;O98565;Q9XQW9;Q9XQY2;Q67H59;Q29VB4;P19366;Q9MTD1;O98778;Q9S6Y9;Q6K1L2;Q95AE3;Q95FP4;O98777;C3VXZ0;D7KRE0;A9U8M5;B9U4R2;A4QLK1;Q09RD3;Q5YGM2;O98933;Q4VN22;A9L9Z4;A1E931;A9L9Y9;Q9SC30;D0EVV0;Q5UVH4;Q4VN14;C8XPP1	3136	54	CID		13.88	1359.53		9	50	35	1	1666.81	-79.1429	5/129	Arabidopsis_elastase_rep2.mgf
Q67H59	11.22	6	6	499	53.9658	5.13525	124.845	ATP synthase beta subunit (Fragment) OS=Coelogyne cristata GN=atpB PE=3 SV=1 - [Q67H59_COECR]
	Confidence Icon	Sequence	Protein Accessions	# Proteins	# Protein Groups	Activation Type	Modifications	IonScore	Exp Value	Δ Score	Rank	Identity High	Homology Threshold	Charge	m/z [Da]	ΔM [ppm]	Ions Matched	Spectrum File
	High	GGATLGRIFNVLGEPV	O98495;Q9MRV8;Q9MRK3;Q8SLS8;Q29VB8;Q3L1L0;Q9MRR8;A8Y666;Q95AN2;Q9MTY8;Q9GER5;Q67H80;B8PRK4;B8PRL4;Q95FM3;Q9XQW9;Q9GER4;Q67H59;Q29VB4;C7SLZ3;P19366;Q9S6Y9;Q6K1L2;Q95AE3;C3VXZ0;O98775;D7KRE0;Q8ME50;Q95FW2;C0J9P3;A4QLK1;Q6EMT4;Q4VN22;A9L9Y8;A9L9Y9;O98593;Q4VN14	1964	37	CID		113.4	1.4625e-07		4	50		1	1599.8	-53.8888	13/154	Arabidopsis_elastase_rep2.mgf
	High	SVPVGGATLGRIFNVLGEPV	O98495;Q9MRV8;Q9MRK3;Q8SLS8;Q29VB8;Q3L1L0;Q9MRR8;Q95AN2;Q9MTY8;Q9GER5;Q67H80;B8PRK4;B8PRL4;Q95FM3;Q9XQW9;Q9GER4;Q67H59;C7SLZ3;P19366;Q6K1L2;C3VXZ0;O98775;D7KRE0;Q8ME50;Q95FW2;C0J9P3;A4QLK1;Q6EMT4;Q4VN22;A9L9Y8;A9L9Y9;O98593;Q4VN14	1904	33	CID		68.35	0.00454511		2	50		1	1981.94	-84.8702	19/200	Arabidopsis_elastase_rep2.mgf
	High	VLIMELINNIAKA	O98495;Q9MRV8;Q9FEX4;Q9MRK3;Q8SLS8;O98596;Q95FT8;Q9MRR8;A8Y666;Q95AN2;Q9MTY8;Q67H80;B8PRK4;A8ASI0;Q29VB0;A0AR48;A3KLS5;B8PRL4;Q4KU62;Q9MRU3;O98418;Q95FM3;O98565;Q9XQW9;Q9XQY2;Q9GER4;Q67H59;Q29VB4;C7SLZ3;P19366;Q9MTD1;O98778;Q9S6Y9;Q95AE3;Q8MFX8;O98777;C3VXZ0;O98775;D7KRE0;Q8MFY5;Q8ME50;Q95FW2;Q29VA0;C0J9P3;B9U4R2;A4QLK1;Q9XQD8;Q95FN3;Q09RD3;Q5YGM2;O98933;Q8MFV8;Q6EMT4;Q4VN22;A9L9Y8;A9L9Z4;A1E931;…	3587	63	CID		57.76	0.0479596		4	49	56	1	1441.77	-49.9949	8/113	Arabidopsis_elastase_rep2.mgf
	Low	ERFLSQPFFV	O98495;Q9MRV8;Q9MRK3;Q8SLS8;Q9XQY8;O98596;Q29VB8;Q95FT8;Q3L1L0;Q9MRR8;Q95AN2;Q9MTY8;Q9GER5;Q67H80;B8PRK4;B7S4V7;Q29VB0;A0AR48;A3KLS5;B8PRL4;Q4KU62;Q9MRU3;O98418;Q95FM3;O98565;Q9XQW9;Q9XQY2;Q9GER4;Q67H59;Q29VB4;P19366;Q9MTD1;O98778;Q9S6Y9;Q6K1L2;Q95AE3;Q95FP4;O98777;C3VXZ0;D7KRE0;A9U8M5;B9U4R2;A4QLK1;Q09RD3;Q5YGM2;O98933;Q4VN22;A9L9Z4;A1E931;A9L9Y9;Q9SC30;D0EVV0;Q5UVH4;Q4VN14;C8XPP1	3190	55	CID		28.32	38.6386		3	49	35	1	1269.62	-36.1458	11/97	Arabidopsis_elastase_rep2.mgf
	Low	LFIDNIFxFV	O98596;Q67H59	2	2	CID	X8(R)	21.11	220.018		5	49	34	1	1283.67	-35.3917	9/83	Arabidopsis_elastase_rep2.mgf
	Low	RKIERFLSQPFFV	O98495;Q9MRV8;Q9MRK3;Q8SLS8;Q9XQY8;O98596;Q29VB8;Q95FT8;Q3L1L0;Q9MRR8;Q95AN2;Q9MTY8;Q9GER5;Q67H80;B8PRK4;B7S4V7;Q29VB0;A0AR48;A3KLS5;B8PRL4;Q4KU62;Q9MRU3;O98418;Q95FM3;O98565;Q9XQW9;Q9XQY2;Q67H59;Q29VB4;P19366;Q9MTD1;O98778;Q9S6Y9;Q6K1L2;Q95AE3;Q95FP4;O98777;C3VXZ0;D7KRE0;A9U8M5;B9U4R2;A4QLK1;Q09RD3;Q5YGM2;O98933;Q4VN22;A9L9Z4;A1E931;A9L9Y9;Q9SC30;D0EVV0;Q5UVH4;Q4VN14;C8XPP1	3136	54	CID		13.88	1359.53		9	50	35	1	1666.81	-79.1429	5/129	Arabidopsis_elastase_rep2.mgf
C7SLZ3	13.03	8	7	491	52.8099	5.57959	124.845	ATP synthase CF1 beta subunit (Fragment) OS=Joinvillea plicata GN=atpB PE=3 SV=1 - [C7SLZ3_9POAL]
	Confidence Icon	Sequence	Protein Accessions	# Proteins	# Protein Groups	Activation Type	Modifications	IonScore	Exp Value	Δ Score	Rank	Identity High	Homology Threshold	Charge	m/z [Da]	ΔM [ppm]	Ions Matched	Spectrum File
	High	GGATLGRIFNVLGEPV	O98495;Q9MRV8;Q9MRK3;Q8SLS8;Q29VB8;Q3L1L0;Q9MRR8;A8Y666;Q95AN2;Q9MTY8;Q9GER5;Q67H80;B8PRK4;B8PRL4;Q95FM3;Q9XQW9;Q9GER4;Q67H59;Q29VB4;C7SLZ3;P19366;Q9S6Y9;Q6K1L2;Q95AE3;C3VXZ0;O98775;D7KRE0;Q8ME50;Q95FW2;C0J9P3;A4QLK1;Q6EMT4;Q4VN22;A9L9Y8;A9L9Y9;O98593;Q4VN14	1964	37	CID		113.4	1.4625e-07		4	50		1	1599.8	-53.8888	13/154	Arabidopsis_elastase_rep2.mgf
	High	SVPVGGATLGRIFNVLGEPV	O98495;Q9MRV8;Q9MRK3;Q8SLS8;Q29VB8;Q3L1L0;Q9MRR8;Q95AN2;Q9MTY8;Q9GER5;Q67H80;B8PRK4;B8PRL4;Q95FM3;Q9XQW9;Q9GER4;Q67H59;C7SLZ3;P19366;Q6K1L2;C3VXZ0;O98775;D7KRE0;Q8ME50;Q95FW2;C0J9P3;A4QLK1;Q6EMT4;Q4VN22;A9L9Y8;A9L9Y9;O98593;Q4VN14	1904	33	CID		68.35	0.00454511		2	50		1	1981.94	-84.8702	19/200	Arabidopsis_elastase_rep2.mgf
	High	VLIMELINNIAKA	O98495;Q9MRV8;Q9FEX4;Q9MRK3;Q8SLS8;O98596;Q95FT8;Q9MRR8;A8Y666;Q95AN2;Q9MTY8;Q67H80;B8PRK4;A8ASI0;Q29VB0;A0AR48;A3KLS5;B8PRL4;Q4KU62;Q9MRU3;O98418;Q95FM3;O98565;Q9XQW9;Q9XQY2;Q9GER4;Q67H59;Q29VB4;C7SLZ3;P19366;Q9MTD1;O98778;Q9S6Y9;Q95AE3;Q8MFX8;O98777;C3VXZ0;O98775;D7KRE0;Q8MFY5;Q8ME50;Q95FW2;Q29VA0;C0J9P3;B9U4R2;A4QLK1;Q9XQD8;Q95FN3;Q09RD3;Q5YGM2;O98933;Q8MFV8;Q6EMT4;Q4VN22;A9L9Y8;A9L9Z4;A1E931;…	3587	63	CID		57.76	0.0479596		4	49	56	1	1441.77	-49.9949	8/113	Arabidopsis_elastase_rep2.mgf
	Low	ERFxSQPFFV	C7SLZ3	2	1	CID	X4(I)	28.32	38.6386	0	1	49	35	1	1269.62	-36.1458	11/97	Arabidopsis_elastase_rep2.mgf
	Low	ERFxSQPFFV	C7SLZ3	2	1	CID	X4(L)	28.32	38.6386		8	49	35	1	1269.62	-36.1458	11/97	Arabidopsis_elastase_rep2.mgf
	Low	GGATLGRIFNVLGEPVDNLGPVDT	O98495;Q9MRV8;Q9MRK3;Q8SLS8;Q29VB8;Q9MRR8;A8Y666;Q9MTY8;Q9GER5;B8PRK4;Q95FM3;Q9XQW9;Q9GER4;Q29VB4;C7SLZ3;P19366;Q9S6Y9;Q6K1L2;O98775;D7KRE0;Q8ME50;A4QLK1;Q6EMT4	1284	23	CID		25.18	69.3966		4	48	31	1	2411.03	-92.4712	6/252	Arabidopsis_elastase_rep2.mgf
	Low	LFIDNIFRFV	O98495;Q9MRV8;Q9FEX4;Q9XQY8;Q29VB8;Q95FT8;Q3L1L0;Q9MRR8;A8Y666;Q95AN2;Q9MTY8;Q9GER5;Q67H80;Q95FY1;Q29VB0;A0AR48;A3KLS5;B8PRL4;Q95FP0;Q4KU62;Q9MRU3;O98418;Q9XQW9;Q9XQY2;Q9GER4;Q29VB4;C7SLZ3;P19366;Q9MTD1;O98778;Q9S6Y9;Q6K1L2;Q95AE3;Q95D42;Q95FP4;Q8MFX8;O98777;C3VXZ0;D7KRE0;Q8MFY5;Q8ME50;Q95FW2;Q29VA0;A9U8M5;B9U4R2;A4QLK1;Q09RD3;Q5YGM2;Q4VN22;A9L9Y8;A9L9Z4;A1E931;A9L9Y9;Q9SC30;D0EVV0;Q5UVH4;Q4VN14;…	3379	58	CID		21.11	220.018		3	49	34	1	1283.67	-35.3917	9/86	Arabidopsis_elastase_rep2.mgf
	Low	RKIERFxSQPFFV	C7SLZ3	2	1	CID	X7(I)	13.88	1359.53		8	50	35	1	1666.81	-79.1429	5/129	Arabidopsis_elastase_rep2.mgf
O98778	17.21	9	8	488	52.5099	5.24951	124.845	ATP synthase beta subunit (Fragment) OS=Romneya coulteri GN=atpB PE=3 SV=2 - [O98778_ROMCO]
	Confidence Icon	Sequence	Protein Accessions	# Proteins	# Protein Groups	Activation Type	Modifications	IonScore	Exp Value	Δ Score	Rank	Identity High	Homology Threshold	Charge	m/z [Da]	ΔM [ppm]	Ions Matched	Spectrum File
	High	GGATLGRIFNVxGEPV	Q9XQY8;O98778	3	2	CID	X12(I)	113.4	1.4625e-07		3	50		1	1599.8	-53.8888	13/154	Arabidopsis_elastase_rep2.mgf
	High	GGATLGRIFNVxGEPV	Q9XQY8;O98778	3	2	CID	X12(L)	113.4	1.4625e-07		6	50		1	1599.8	-53.8888	13/154	Arabidopsis_elastase_rep2.mgf
	High	SVPVGGATLGRIFNVxGEPV	Q9XQY8;O98778	3	2	CID	X16(L)	68.35	0.00454511		4	50		1	1981.94	-84.8702	19/200	Arabidopsis_elastase_rep2.mgf
	High	VLIMELINNIAKA	O98495;Q9MRV8;Q9FEX4;Q9MRK3;Q8SLS8;O98596;Q95FT8;Q9MRR8;A8Y666;Q95AN2;Q9MTY8;Q67H80;B8PRK4;A8ASI0;Q29VB0;A0AR48;A3KLS5;B8PRL4;Q4KU62;Q9MRU3;O98418;Q95FM3;O98565;Q9XQW9;Q9XQY2;Q9GER4;Q67H59;Q29VB4;C7SLZ3;P19366;Q9MTD1;O98778;Q9S6Y9;Q95AE3;Q8MFX8;O98777;C3VXZ0;O98775;D7KRE0;Q8MFY5;Q8ME50;Q95FW2;Q29VA0;C0J9P3;B9U4R2;A4QLK1;Q9XQD8;Q95FN3;Q09RD3;Q5YGM2;O98933;Q8MFV8;Q6EMT4;Q4VN22;A9L9Y8;A9L9Z4;A1E931;…	3587	63	CID		57.76	0.0479596		4	49	56	1	1441.77	-49.9949	8/113	Arabidopsis_elastase_rep2.mgf
	Low	ERFLSQPFFV	O98495;Q9MRV8;Q9MRK3;Q8SLS8;Q9XQY8;O98596;Q29VB8;Q95FT8;Q3L1L0;Q9MRR8;Q95AN2;Q9MTY8;Q9GER5;Q67H80;B8PRK4;B7S4V7;Q29VB0;A0AR48;A3KLS5;B8PRL4;Q4KU62;Q9MRU3;O98418;Q95FM3;O98565;Q9XQW9;Q9XQY2;Q9GER4;Q67H59;Q29VB4;P19366;Q9MTD1;O98778;Q9S6Y9;Q6K1L2;Q95AE3;Q95FP4;O98777;C3VXZ0;D7KRE0;A9U8M5;B9U4R2;A4QLK1;Q09RD3;Q5YGM2;O98933;Q4VN22;A9L9Z4;A1E931;A9L9Y9;Q9SC30;D0EVV0;Q5UVH4;Q4VN14;C8XPP1	3190	55	CID		28.32	38.6386		3	49	35	1	1269.62	-36.1458	11/97	Arabidopsis_elastase_rep2.mgf
	Low	GGATLGRIFNVxGEPVDNLGPVDT	O98778	1	1	CID	X12(I)	25.18	69.3966		2	48	31	1	2411.03	-92.4712	6/252	Arabidopsis_elastase_rep2.mgf
	Low	LFIDNIFRFV	O98495;Q9MRV8;Q9FEX4;Q9XQY8;Q29VB8;Q95FT8;Q3L1L0;Q9MRR8;A8Y666;Q95AN2;Q9MTY8;Q9GER5;Q67H80;Q95FY1;Q29VB0;A0AR48;A3KLS5;B8PRL4;Q95FP0;Q4KU62;Q9MRU3;O98418;Q9XQW9;Q9XQY2;Q9GER4;Q29VB4;C7SLZ3;P19366;Q9MTD1;O98778;Q9S6Y9;Q6K1L2;Q95AE3;Q95D42;Q95FP4;Q8MFX8;O98777;C3VXZ0;D7KRE0;Q8MFY5;Q8ME50;Q95FW2;Q29VA0;A9U8M5;B9U4R2;A4QLK1;Q09RD3;Q5YGM2;Q4VN22;A9L9Y8;A9L9Z4;A1E931;A9L9Y9;Q9SC30;D0EVV0;Q5UVH4;Q4VN14;…	3379	58	CID		21.11	220.018		3	49	34	1	1283.67	-35.3917	9/86	Arabidopsis_elastase_rep2.mgf
	Low	TSIQAVCVPADDLTxPAPAT	O98778	1	1	CID	X15(C)	13.95	1141.05		5	49	31	1	1972.89	-23.9452	5/206	Arabidopsis_elastase_rep2.mgf
	Low	RKIERFLSQPFFV	O98495;Q9MRV8;Q9MRK3;Q8SLS8;Q9XQY8;O98596;Q29VB8;Q95FT8;Q3L1L0;Q9MRR8;Q95AN2;Q9MTY8;Q9GER5;Q67H80;B8PRK4;B7S4V7;Q29VB0;A0AR48;A3KLS5;B8PRL4;Q4KU62;Q9MRU3;O98418;Q95FM3;O98565;Q9XQW9;Q9XQY2;Q67H59;Q29VB4;P19366;Q9MTD1;O98778;Q9S6Y9;Q6K1L2;Q95AE3;Q95FP4;O98777;C3VXZ0;D7KRE0;A9U8M5;B9U4R2;A4QLK1;Q09RD3;Q5YGM2;O98933;Q4VN22;A9L9Z4;A1E931;A9L9Y9;Q9SC30;D0EVV0;Q5UVH4;Q4VN14;C8XPP1	3136	54	CID		13.88	1359.53		9	50	35	1	1666.81	-79.1429	5/129	Arabidopsis_elastase_rep2.mgf
C3VXZ0	14.63	7	7	492	52.8563	5.05908	124.845	ATP synthase subunit beta, chloroplastic OS=Pinus rzedowskii GN=atpB PE=3 SV=1 - [C3VXZ0_PINRZ]
	Confidence Icon	Sequence	Protein Accessions	# Proteins	# Protein Groups	Activation Type	Modifications	IonScore	Exp Value	Δ Score	Rank	Identity High	Homology Threshold	Charge	m/z [Da]	ΔM [ppm]	Ions Matched	Spectrum File
	High	GGATLGRIFNVLGEPV	O98495;Q9MRV8;Q9MRK3;Q8SLS8;Q29VB8;Q3L1L0;Q9MRR8;A8Y666;Q95AN2;Q9MTY8;Q9GER5;Q67H80;B8PRK4;B8PRL4;Q95FM3;Q9XQW9;Q9GER4;Q67H59;Q29VB4;C7SLZ3;P19366;Q9S6Y9;Q6K1L2;Q95AE3;C3VXZ0;O98775;D7KRE0;Q8ME50;Q95FW2;C0J9P3;A4QLK1;Q6EMT4;Q4VN22;A9L9Y8;A9L9Y9;O98593;Q4VN14	1964	37	CID		113.4	1.4625e-07		4	50		1	1599.8	-53.8888	13/154	Arabidopsis_elastase_rep2.mgf
	High	SVPVGGATLGRIFNVLGEPV	O98495;Q9MRV8;Q9MRK3;Q8SLS8;Q29VB8;Q3L1L0;Q9MRR8;Q95AN2;Q9MTY8;Q9GER5;Q67H80;B8PRK4;B8PRL4;Q95FM3;Q9XQW9;Q9GER4;Q67H59;C7SLZ3;P19366;Q6K1L2;C3VXZ0;O98775;D7KRE0;Q8ME50;Q95FW2;C0J9P3;A4QLK1;Q6EMT4;Q4VN22;A9L9Y8;A9L9Y9;O98593;Q4VN14	1904	33	CID		68.35	0.00454511		2	50		1	1981.94	-84.8702	19/200	Arabidopsis_elastase_rep2.mgf
	High	VLIMELINNIAKA	O98495;Q9MRV8;Q9FEX4;Q9MRK3;Q8SLS8;O98596;Q95FT8;Q9MRR8;A8Y666;Q95AN2;Q9MTY8;Q67H80;B8PRK4;A8ASI0;Q29VB0;A0AR48;A3KLS5;B8PRL4;Q4KU62;Q9MRU3;O98418;Q95FM3;O98565;Q9XQW9;Q9XQY2;Q9GER4;Q67H59;Q29VB4;C7SLZ3;P19366;Q9MTD1;O98778;Q9S6Y9;Q95AE3;Q8MFX8;O98777;C3VXZ0;O98775;D7KRE0;Q8MFY5;Q8ME50;Q95FW2;Q29VA0;C0J9P3;B9U4R2;A4QLK1;Q9XQD8;Q95FN3;Q09RD3;Q5YGM2;O98933;Q8MFV8;Q6EMT4;Q4VN22;A9L9Y8;A9L9Z4;A1E931;…	3587	63	CID		57.76	0.0479596		4	49	56	1	1441.77	-49.9949	8/113	Arabidopsis_elastase_rep2.mgf
	Low	ERFLSQPFFV	O98495;Q9MRV8;Q9MRK3;Q8SLS8;Q9XQY8;O98596;Q29VB8;Q95FT8;Q3L1L0;Q9MRR8;Q95AN2;Q9MTY8;Q9GER5;Q67H80;B8PRK4;B7S4V7;Q29VB0;A0AR48;A3KLS5;B8PRL4;Q4KU62;Q9MRU3;O98418;Q95FM3;O98565;Q9XQW9;Q9XQY2;Q9GER4;Q67H59;Q29VB4;P19366;Q9MTD1;O98778;Q9S6Y9;Q6K1L2;Q95AE3;Q95FP4;O98777;C3VXZ0;D7KRE0;A9U8M5;B9U4R2;A4QLK1;Q09RD3;Q5YGM2;O98933;Q4VN22;A9L9Z4;A1E931;A9L9Y9;Q9SC30;D0EVV0;Q5UVH4;Q4VN14;C8XPP1	3190	55	CID		28.32	38.6386		3	49	35	1	1269.62	-36.1458	11/97	Arabidopsis_elastase_rep2.mgf
	Low	LFIDNIFRFV	O98495;Q9MRV8;Q9FEX4;Q9XQY8;Q29VB8;Q95FT8;Q3L1L0;Q9MRR8;A8Y666;Q95AN2;Q9MTY8;Q9GER5;Q67H80;Q95FY1;Q29VB0;A0AR48;A3KLS5;B8PRL4;Q95FP0;Q4KU62;Q9MRU3;O98418;Q9XQW9;Q9XQY2;Q9GER4;Q29VB4;C7SLZ3;P19366;Q9MTD1;O98778;Q9S6Y9;Q6K1L2;Q95AE3;Q95D42;Q95FP4;Q8MFX8;O98777;C3VXZ0;D7KRE0;Q8MFY5;Q8ME50;Q95FW2;Q29VA0;A9U8M5;B9U4R2;A4QLK1;Q09RD3;Q5YGM2;Q4VN22;A9L9Y8;A9L9Z4;A1E931;A9L9Y9;Q9SC30;D0EVV0;Q5UVH4;Q4VN14;…	3379	58	CID		21.11	220.018		3	49	34	1	1283.67	-35.3917	9/86	Arabidopsis_elastase_rep2.mgf
	Low	KGEGTAGQEIQVTcEV	C3VXZ0	1	1	CID	C14(Carbamidomethyl)	19.47	238.558		8	48	36	1	1705.71	-56.7068	5/170	Arabidopsis_elastase_rep2.mgf
	Low	RKIERFLSQPFFV	O98495;Q9MRV8;Q9MRK3;Q8SLS8;Q9XQY8;O98596;Q29VB8;Q95FT8;Q3L1L0;Q9MRR8;Q95AN2;Q9MTY8;Q9GER5;Q67H80;B8PRK4;B7S4V7;Q29VB0;A0AR48;A3KLS5;B8PRL4;Q4KU62;Q9MRU3;O98418;Q95FM3;O98565;Q9XQW9;Q9XQY2;Q67H59;Q29VB4;P19366;Q9MTD1;O98778;Q9S6Y9;Q6K1L2;Q95AE3;Q95FP4;O98777;C3VXZ0;D7KRE0;A9U8M5;B9U4R2;A4QLK1;Q09RD3;Q5YGM2;O98933;Q4VN22;A9L9Z4;A1E931;A9L9Y9;Q9SC30;D0EVV0;Q5UVH4;Q4VN14;C8XPP1	3136	54	CID		13.88	1359.53		9	50	35	1	1666.81	-79.1429	5/129	Arabidopsis_elastase_rep2.mgf
O98775	10.37	5	5	492	52.7639	5.07178	124.845	ATP synthase beta subunit (Fragment) OS=Dicranostigma franchetianum GN=atpB PE=3 SV=2 - [O98775_9MAGN]
	Confidence Icon	Sequence	Protein Accessions	# Proteins	# Protein Groups	Activation Type	Modifications	IonScore	Exp Value	Δ Score	Rank	Identity High	Homology Threshold	Charge	m/z [Da]	ΔM [ppm]	Ions Matched	Spectrum File
	High	GGATLGRIFNVLGEPV	O98495;Q9MRV8;Q9MRK3;Q8SLS8;Q29VB8;Q3L1L0;Q9MRR8;A8Y666;Q95AN2;Q9MTY8;Q9GER5;Q67H80;B8PRK4;B8PRL4;Q95FM3;Q9XQW9;Q9GER4;Q67H59;Q29VB4;C7SLZ3;P19366;Q9S6Y9;Q6K1L2;Q95AE3;C3VXZ0;O98775;D7KRE0;Q8ME50;Q95FW2;C0J9P3;A4QLK1;Q6EMT4;Q4VN22;A9L9Y8;A9L9Y9;O98593;Q4VN14	1964	37	CID		113.4	1.4625e-07		4	50		1	1599.8	-53.8888	13/154	Arabidopsis_elastase_rep2.mgf
	High	SVPVGGATLGRIFNVLGEPV	O98495;Q9MRV8;Q9MRK3;Q8SLS8;Q29VB8;Q3L1L0;Q9MRR8;Q95AN2;Q9MTY8;Q9GER5;Q67H80;B8PRK4;B8PRL4;Q95FM3;Q9XQW9;Q9GER4;Q67H59;C7SLZ3;P19366;Q6K1L2;C3VXZ0;O98775;D7KRE0;Q8ME50;Q95FW2;C0J9P3;A4QLK1;Q6EMT4;Q4VN22;A9L9Y8;A9L9Y9;O98593;Q4VN14	1904	33	CID		68.35	0.00454511		2	50		1	1981.94	-84.8702	19/200	Arabidopsis_elastase_rep2.mgf
	High	VLIMELINNIAKA	O98495;Q9MRV8;Q9FEX4;Q9MRK3;Q8SLS8;O98596;Q95FT8;Q9MRR8;A8Y666;Q95AN2;Q9MTY8;Q67H80;B8PRK4;A8ASI0;Q29VB0;A0AR48;A3KLS5;B8PRL4;Q4KU62;Q9MRU3;O98418;Q95FM3;O98565;Q9XQW9;Q9XQY2;Q9GER4;Q67H59;Q29VB4;C7SLZ3;P19366;Q9MTD1;O98778;Q9S6Y9;Q95AE3;Q8MFX8;O98777;C3VXZ0;O98775;D7KRE0;Q8MFY5;Q8ME50;Q95FW2;Q29VA0;C0J9P3;B9U4R2;A4QLK1;Q9XQD8;Q95FN3;Q09RD3;Q5YGM2;O98933;Q8MFV8;Q6EMT4;Q4VN22;A9L9Y8;A9L9Z4;A1E931;…	3587	63	CID		57.76	0.0479596		4	49	56	1	1441.77	-49.9949	8/113	Arabidopsis_elastase_rep2.mgf
	Low	ERxLSQPFFV	O98775;A9L9Y8	3	2	CID	X3(F)	28.32	38.6386		9	49	35	1	1269.62	-36.1458	11/97	Arabidopsis_elastase_rep2.mgf
	Low	GGATLGRIFNVLGEPVDNLGPVDT	O98495;Q9MRV8;Q9MRK3;Q8SLS8;Q29VB8;Q9MRR8;A8Y666;Q9MTY8;Q9GER5;B8PRK4;Q95FM3;Q9XQW9;Q9GER4;Q29VB4;C7SLZ3;P19366;Q9S6Y9;Q6K1L2;O98775;D7KRE0;Q8ME50;A4QLK1;Q6EMT4	1284	23	CID		25.18	69.3966		4	48	31	1	2411.03	-92.4712	6/252	Arabidopsis_elastase_rep2.mgf
Q95FW2	14.32	6	5	384	40.8881	5.32568	124.845	ATP synthase beta subunit (Fragment) OS=Bruguiera gymnorhiza GN=atpB PE=4 SV=1 - [Q95FW2_9ROSI]
	Confidence Icon	Sequence	Protein Accessions	# Proteins	# Protein Groups	Activation Type	Modifications	IonScore	Exp Value	Δ Score	Rank	Identity High	Homology Threshold	Charge	m/z [Da]	ΔM [ppm]	Ions Matched	Spectrum File
	High	GGATLGRIFNVLGEPV	O98495;Q9MRV8;Q9MRK3;Q8SLS8;Q29VB8;Q3L1L0;Q9MRR8;A8Y666;Q95AN2;Q9MTY8;Q9GER5;Q67H80;B8PRK4;B8PRL4;Q95FM3;Q9XQW9;Q9GER4;Q67H59;Q29VB4;C7SLZ3;P19366;Q9S6Y9;Q6K1L2;Q95AE3;C3VXZ0;O98775;D7KRE0;Q8ME50;Q95FW2;C0J9P3;A4QLK1;Q6EMT4;Q4VN22;A9L9Y8;A9L9Y9;O98593;Q4VN14	1964	37	CID		113.4	1.4625e-07		4	50		1	1599.8	-53.8888	13/154	Arabidopsis_elastase_rep2.mgf
	High	SVPVGGATLGRIFNVLGEPV	O98495;Q9MRV8;Q9MRK3;Q8SLS8;Q29VB8;Q3L1L0;Q9MRR8;Q95AN2;Q9MTY8;Q9GER5;Q67H80;B8PRK4;B8PRL4;Q95FM3;Q9XQW9;Q9GER4;Q67H59;C7SLZ3;P19366;Q6K1L2;C3VXZ0;O98775;D7KRE0;Q8ME50;Q95FW2;C0J9P3;A4QLK1;Q6EMT4;Q4VN22;A9L9Y8;A9L9Y9;O98593;Q4VN14	1904	33	CID		68.35	0.00454511		2	50		1	1981.94	-84.8702	19/200	Arabidopsis_elastase_rep2.mgf
	High	VLIMELINNIAKA	O98495;Q9MRV8;Q9FEX4;Q9MRK3;Q8SLS8;O98596;Q95FT8;Q9MRR8;A8Y666;Q95AN2;Q9MTY8;Q67H80;B8PRK4;A8ASI0;Q29VB0;A0AR48;A3KLS5;B8PRL4;Q4KU62;Q9MRU3;O98418;Q95FM3;O98565;Q9XQW9;Q9XQY2;Q9GER4;Q67H59;Q29VB4;C7SLZ3;P19366;Q9MTD1;O98778;Q9S6Y9;Q95AE3;Q8MFX8;O98777;C3VXZ0;O98775;D7KRE0;Q8MFY5;Q8ME50;Q95FW2;Q29VA0;C0J9P3;B9U4R2;A4QLK1;Q9XQD8;Q95FN3;Q09RD3;Q5YGM2;O98933;Q8MFV8;Q6EMT4;Q4VN22;A9L9Y8;A9L9Z4;A1E931;…	3587	63	CID		57.76	0.0479596		4	49	56	1	1441.77	-49.9949	8/113	Arabidopsis_elastase_rep2.mgf
	Low	LFIDNIFRFV	O98495;Q9MRV8;Q9FEX4;Q9XQY8;Q29VB8;Q95FT8;Q3L1L0;Q9MRR8;A8Y666;Q95AN2;Q9MTY8;Q9GER5;Q67H80;Q95FY1;Q29VB0;A0AR48;A3KLS5;B8PRL4;Q95FP0;Q4KU62;Q9MRU3;O98418;Q9XQW9;Q9XQY2;Q9GER4;Q29VB4;C7SLZ3;P19366;Q9MTD1;O98778;Q9S6Y9;Q6K1L2;Q95AE3;Q95D42;Q95FP4;Q8MFX8;O98777;C3VXZ0;D7KRE0;Q8MFY5;Q8ME50;Q95FW2;Q29VA0;A9U8M5;B9U4R2;A4QLK1;Q09RD3;Q5YGM2;Q4VN22;A9L9Y8;A9L9Z4;A1E931;A9L9Y9;Q9SC30;D0EVV0;Q5UVH4;Q4VN14;…	3379	58	CID		21.11	220.018		3	49	34	1	1283.67	-35.3917	9/86	Arabidopsis_elastase_rep2.mgf
	Low	RxTSPIHRSAPA	Q95D42;Q95FW2;A9U8M5	5	3	CID	X2(K)	18.23	502.655		4	50	33	1	1320.65	-72.0486	6/121	Arabidopsis_elastase_rep2.mgf
	Low	RxTSPIHRSAPA	Q95D42;Q95FW2;A9U8M5	5	3	CID	X2(Q)	18.23	502.655		5	50	33	1	1320.65	-44.4941	6/121	Arabidopsis_elastase_rep2.mgf
C0J9P3	12.29	4	4	350	37.0901	5.18604	124.845	ATP synthase beta chain (Fragment) OS=Stephania laetificata GN=atpB PE=4 SV=1 - [C0J9P3_9MAGN]
	Confidence Icon	Sequence	Protein Accessions	# Proteins	# Protein Groups	Activation Type	Modifications	IonScore	Exp Value	Δ Score	Rank	Identity High	Homology Threshold	Charge	m/z [Da]	ΔM [ppm]	Ions Matched	Spectrum File
	High	GGATLGRIFNVLGEPV	O98495;Q9MRV8;Q9MRK3;Q8SLS8;Q29VB8;Q3L1L0;Q9MRR8;A8Y666;Q95AN2;Q9MTY8;Q9GER5;Q67H80;B8PRK4;B8PRL4;Q95FM3;Q9XQW9;Q9GER4;Q67H59;Q29VB4;C7SLZ3;P19366;Q9S6Y9;Q6K1L2;Q95AE3;C3VXZ0;O98775;D7KRE0;Q8ME50;Q95FW2;C0J9P3;A4QLK1;Q6EMT4;Q4VN22;A9L9Y8;A9L9Y9;O98593;Q4VN14	1964	37	CID		113.4	1.4625e-07		4	50		1	1599.8	-53.8888	13/154	Arabidopsis_elastase_rep2.mgf
	High	SVPVGGATLGRIFNVLGEPV	O98495;Q9MRV8;Q9MRK3;Q8SLS8;Q29VB8;Q3L1L0;Q9MRR8;Q95AN2;Q9MTY8;Q9GER5;Q67H80;B8PRK4;B8PRL4;Q95FM3;Q9XQW9;Q9GER4;Q67H59;C7SLZ3;P19366;Q6K1L2;C3VXZ0;O98775;D7KRE0;Q8ME50;Q95FW2;C0J9P3;A4QLK1;Q6EMT4;Q4VN22;A9L9Y8;A9L9Y9;O98593;Q4VN14	1904	33	CID		68.35	0.00454511		2	50		1	1981.94	-84.8702	19/200	Arabidopsis_elastase_rep2.mgf
	High	VLIMELINNIAKA	O98495;Q9MRV8;Q9FEX4;Q9MRK3;Q8SLS8;O98596;Q95FT8;Q9MRR8;A8Y666;Q95AN2;Q9MTY8;Q67H80;B8PRK4;A8ASI0;Q29VB0;A0AR48;A3KLS5;B8PRL4;Q4KU62;Q9MRU3;O98418;Q95FM3;O98565;Q9XQW9;Q9XQY2;Q9GER4;Q67H59;Q29VB4;C7SLZ3;P19366;Q9MTD1;O98778;Q9S6Y9;Q95AE3;Q8MFX8;O98777;C3VXZ0;O98775;D7KRE0;Q8MFY5;Q8ME50;Q95FW2;Q29VA0;C0J9P3;B9U4R2;A4QLK1;Q9XQD8;Q95FN3;Q09RD3;Q5YGM2;O98933;Q8MFV8;Q6EMT4;Q4VN22;A9L9Y8;A9L9Z4;A1E931;…	3587	63	CID		57.76	0.0479596		4	49	56	1	1441.77	-49.9949	8/113	Arabidopsis_elastase_rep2.mgf
	Low	LFIDxIFRFV	C0J9P3	1	1	CID	X5(N)	21.11	220.018		8	49	34	1	1283.67	-35.3917	9/80	Arabidopsis_elastase_rep2.mgf
Q4VN22	13.99	7	7	479	51.5447	5.2876	124.845	ATP synthase beta subunit (Fragment) OS=Discocarpus essequeboensis GN=atpB PE=3 SV=1 - [Q4VN22_9ROSI]
	Confidence Icon	Sequence	Protein Accessions	# Proteins	# Protein Groups	Activation Type	Modifications	IonScore	Exp Value	Δ Score	Rank	Identity High	Homology Threshold	Charge	m/z [Da]	ΔM [ppm]	Ions Matched	Spectrum File
	High	GGATLGRIFNVLGEPV	O98495;Q9MRV8;Q9MRK3;Q8SLS8;Q29VB8;Q3L1L0;Q9MRR8;A8Y666;Q95AN2;Q9MTY8;Q9GER5;Q67H80;B8PRK4;B8PRL4;Q95FM3;Q9XQW9;Q9GER4;Q67H59;Q29VB4;C7SLZ3;P19366;Q9S6Y9;Q6K1L2;Q95AE3;C3VXZ0;O98775;D7KRE0;Q8ME50;Q95FW2;C0J9P3;A4QLK1;Q6EMT4;Q4VN22;A9L9Y8;A9L9Y9;O98593;Q4VN14	1964	37	CID		113.4	1.4625e-07		4	50		1	1599.8	-53.8888	13/154	Arabidopsis_elastase_rep2.mgf
	High	SVPVGGATLGRIFNVLGEPV	O98495;Q9MRV8;Q9MRK3;Q8SLS8;Q29VB8;Q3L1L0;Q9MRR8;Q95AN2;Q9MTY8;Q9GER5;Q67H80;B8PRK4;B8PRL4;Q95FM3;Q9XQW9;Q9GER4;Q67H59;C7SLZ3;P19366;Q6K1L2;C3VXZ0;O98775;D7KRE0;Q8ME50;Q95FW2;C0J9P3;A4QLK1;Q6EMT4;Q4VN22;A9L9Y8;A9L9Y9;O98593;Q4VN14	1904	33	CID		68.35	0.00454511		2	50		1	1981.94	-84.8702	19/200	Arabidopsis_elastase_rep2.mgf
	High	VLIMELINNIAKA	O98495;Q9MRV8;Q9FEX4;Q9MRK3;Q8SLS8;O98596;Q95FT8;Q9MRR8;A8Y666;Q95AN2;Q9MTY8;Q67H80;B8PRK4;A8ASI0;Q29VB0;A0AR48;A3KLS5;B8PRL4;Q4KU62;Q9MRU3;O98418;Q95FM3;O98565;Q9XQW9;Q9XQY2;Q9GER4;Q67H59;Q29VB4;C7SLZ3;P19366;Q9MTD1;O98778;Q9S6Y9;Q95AE3;Q8MFX8;O98777;C3VXZ0;O98775;D7KRE0;Q8MFY5;Q8ME50;Q95FW2;Q29VA0;C0J9P3;B9U4R2;A4QLK1;Q9XQD8;Q95FN3;Q09RD3;Q5YGM2;O98933;Q8MFV8;Q6EMT4;Q4VN22;A9L9Y8;A9L9Z4;A1E931;…	3587	63	CID		57.76	0.0479596		4	49	56	1	1441.77	-49.9949	8/113	Arabidopsis_elastase_rep2.mgf
	Low	ERFLSQPFFV	O98495;Q9MRV8;Q9MRK3;Q8SLS8;Q9XQY8;O98596;Q29VB8;Q95FT8;Q3L1L0;Q9MRR8;Q95AN2;Q9MTY8;Q9GER5;Q67H80;B8PRK4;B7S4V7;Q29VB0;A0AR48;A3KLS5;B8PRL4;Q4KU62;Q9MRU3;O98418;Q95FM3;O98565;Q9XQW9;Q9XQY2;Q9GER4;Q67H59;Q29VB4;P19366;Q9MTD1;O98778;Q9S6Y9;Q6K1L2;Q95AE3;Q95FP4;O98777;C3VXZ0;D7KRE0;A9U8M5;B9U4R2;A4QLK1;Q09RD3;Q5YGM2;O98933;Q4VN22;A9L9Z4;A1E931;A9L9Y9;Q9SC30;D0EVV0;Q5UVH4;Q4VN14;C8XPP1	3190	55	CID		28.32	38.6386		3	49	35	1	1269.62	-36.1458	11/97	Arabidopsis_elastase_rep2.mgf
	Low	xVSALLGTMPS	Q4VN22	1	1	CID	X1(P)	24.16	101.402		5	49	40	1	1072.52	-46.8721	5/108	Arabidopsis_elastase_rep2.mgf
	Low	LFIDNIFRFV	O98495;Q9MRV8;Q9FEX4;Q9XQY8;Q29VB8;Q95FT8;Q3L1L0;Q9MRR8;A8Y666;Q95AN2;Q9MTY8;Q9GER5;Q67H80;Q95FY1;Q29VB0;A0AR48;A3KLS5;B8PRL4;Q95FP0;Q4KU62;Q9MRU3;O98418;Q9XQW9;Q9XQY2;Q9GER4;Q29VB4;C7SLZ3;P19366;Q9MTD1;O98778;Q9S6Y9;Q6K1L2;Q95AE3;Q95D42;Q95FP4;Q8MFX8;O98777;C3VXZ0;D7KRE0;Q8MFY5;Q8ME50;Q95FW2;Q29VA0;A9U8M5;B9U4R2;A4QLK1;Q09RD3;Q5YGM2;Q4VN22;A9L9Y8;A9L9Z4;A1E931;A9L9Y9;Q9SC30;D0EVV0;Q5UVH4;Q4VN14;…	3379	58	CID		21.11	220.018		3	49	34	1	1283.67	-35.3917	9/86	Arabidopsis_elastase_rep2.mgf
	Low	RKIERFLSQPFFV	O98495;Q9MRV8;Q9MRK3;Q8SLS8;Q9XQY8;O98596;Q29VB8;Q95FT8;Q3L1L0;Q9MRR8;Q95AN2;Q9MTY8;Q9GER5;Q67H80;B8PRK4;B7S4V7;Q29VB0;A0AR48;A3KLS5;B8PRL4;Q4KU62;Q9MRU3;O98418;Q95FM3;O98565;Q9XQW9;Q9XQY2;Q67H59;Q29VB4;P19366;Q9MTD1;O98778;Q9S6Y9;Q6K1L2;Q95AE3;Q95FP4;O98777;C3VXZ0;D7KRE0;A9U8M5;B9U4R2;A4QLK1;Q09RD3;Q5YGM2;O98933;Q4VN22;A9L9Z4;A1E931;A9L9Y9;Q9SC30;D0EVV0;Q5UVH4;Q4VN14;C8XPP1	3136	54	CID		13.88	1359.53		9	50	35	1	1666.81	-79.1429	5/129	Arabidopsis_elastase_rep2.mgf
A9L9Y8	11.25	5	5	471	50.8553	5.24951	124.845	ATP synthase beta subunit (Fragment) OS=Sesleria caerulea GN=atpB PE=3 SV=1 - [A9L9Y8_9POAL]
	Confidence Icon	Sequence	Protein Accessions	# Proteins	# Protein Groups	Activation Type	Modifications	IonScore	Exp Value	Δ Score	Rank	Identity High	Homology Threshold	Charge	m/z [Da]	ΔM [ppm]	Ions Matched	Spectrum File
	High	GGATLGRIFNVLGEPV	O98495;Q9MRV8;Q9MRK3;Q8SLS8;Q29VB8;Q3L1L0;Q9MRR8;A8Y666;Q95AN2;Q9MTY8;Q9GER5;Q67H80;B8PRK4;B8PRL4;Q95FM3;Q9XQW9;Q9GER4;Q67H59;Q29VB4;C7SLZ3;P19366;Q9S6Y9;Q6K1L2;Q95AE3;C3VXZ0;O98775;D7KRE0;Q8ME50;Q95FW2;C0J9P3;A4QLK1;Q6EMT4;Q4VN22;A9L9Y8;A9L9Y9;O98593;Q4VN14	1964	37	CID		113.4	1.4625e-07		4	50		1	1599.8	-53.8888	13/154	Arabidopsis_elastase_rep2.mgf
	High	SVPVGGATLGRIFNVLGEPV	O98495;Q9MRV8;Q9MRK3;Q8SLS8;Q29VB8;Q3L1L0;Q9MRR8;Q95AN2;Q9MTY8;Q9GER5;Q67H80;B8PRK4;B8PRL4;Q95FM3;Q9XQW9;Q9GER4;Q67H59;C7SLZ3;P19366;Q6K1L2;C3VXZ0;O98775;D7KRE0;Q8ME50;Q95FW2;C0J9P3;A4QLK1;Q6EMT4;Q4VN22;A9L9Y8;A9L9Y9;O98593;Q4VN14	1904	33	CID		68.35	0.00454511		2	50		1	1981.94	-84.8702	19/200	Arabidopsis_elastase_rep2.mgf
	High	VLIMELINNIAKA	O98495;Q9MRV8;Q9FEX4;Q9MRK3;Q8SLS8;O98596;Q95FT8;Q9MRR8;A8Y666;Q95AN2;Q9MTY8;Q67H80;B8PRK4;A8ASI0;Q29VB0;A0AR48;A3KLS5;B8PRL4;Q4KU62;Q9MRU3;O98418;Q95FM3;O98565;Q9XQW9;Q9XQY2;Q9GER4;Q67H59;Q29VB4;C7SLZ3;P19366;Q9MTD1;O98778;Q9S6Y9;Q95AE3;Q8MFX8;O98777;C3VXZ0;O98775;D7KRE0;Q8MFY5;Q8ME50;Q95FW2;Q29VA0;C0J9P3;B9U4R2;A4QLK1;Q9XQD8;Q95FN3;Q09RD3;Q5YGM2;O98933;Q8MFV8;Q6EMT4;Q4VN22;A9L9Y8;A9L9Z4;A1E931;…	3587	63	CID		57.76	0.0479596		4	49	56	1	1441.77	-49.9949	8/113	Arabidopsis_elastase_rep2.mgf
	Low	ERxLSQPFFV	O98775;A9L9Y8	3	2	CID	X3(F)	28.32	38.6386		9	49	35	1	1269.62	-36.1458	11/97	Arabidopsis_elastase_rep2.mgf
	Low	LFIDNIFRFV	O98495;Q9MRV8;Q9FEX4;Q9XQY8;Q29VB8;Q95FT8;Q3L1L0;Q9MRR8;A8Y666;Q95AN2;Q9MTY8;Q9GER5;Q67H80;Q95FY1;Q29VB0;A0AR48;A3KLS5;B8PRL4;Q95FP0;Q4KU62;Q9MRU3;O98418;Q9XQW9;Q9XQY2;Q9GER4;Q29VB4;C7SLZ3;P19366;Q9MTD1;O98778;Q9S6Y9;Q6K1L2;Q95AE3;Q95D42;Q95FP4;Q8MFX8;O98777;C3VXZ0;D7KRE0;Q8MFY5;Q8ME50;Q95FW2;Q29VA0;A9U8M5;B9U4R2;A4QLK1;Q09RD3;Q5YGM2;Q4VN22;A9L9Y8;A9L9Z4;A1E931;A9L9Y9;Q9SC30;D0EVV0;Q5UVH4;Q4VN14;…	3379	58	CID		21.11	220.018		3	49	34	1	1283.67	-35.3917	9/86	Arabidopsis_elastase_rep2.mgf
A9L9Z4	12.65	9	7	490	52.9584	5.2749	124.845	ATP synthase beta subunit (Fragment) OS=Vulpia microstachys GN=atpB PE=3 SV=1 - [A9L9Z4_9POAL]
	Confidence Icon	Sequence	Protein Accessions	# Proteins	# Protein Groups	Activation Type	Modifications	IonScore	Exp Value	Δ Score	Rank	Identity High	Homology Threshold	Charge	m/z [Da]	ΔM [ppm]	Ions Matched	Spectrum File
	High	GGATxGRIFNVLGEPV	O98596;Q95FY1;A0AR48;A9L9Z4	5	4	CID	X5(I)	113.4	1.4625e-07	0	1	50		1	1599.8	-53.8888	13/154	Arabidopsis_elastase_rep2.mgf
	High	GGATxGRIFNVLGEPV	O98596;Q95FY1;A0AR48;A9L9Z4	5	4	CID	X5(L)	113.4	1.4625e-07		10	50		1	1599.8	-53.8888	13/154	Arabidopsis_elastase_rep2.mgf
	High	SVPVGGATxGRIFNVLGEPV	O98596;Q95FY1;A9L9Z4	4	3	CID	X9(I)	68.35	0.00454511	0	1	50		1	1981.94	-84.8702	19/200	Arabidopsis_elastase_rep2.mgf
	High	SVPVGGATxGRIFNVLGEPV	O98596;Q95FY1;A9L9Z4	4	3	CID	X9(L)	68.35	0.00454511		8	50		1	1981.94	-84.8702	19/200	Arabidopsis_elastase_rep2.mgf
	High	VLIMELINNIAKA	O98495;Q9MRV8;Q9FEX4;Q9MRK3;Q8SLS8;O98596;Q95FT8;Q9MRR8;A8Y666;Q95AN2;Q9MTY8;Q67H80;B8PRK4;A8ASI0;Q29VB0;A0AR48;A3KLS5;B8PRL4;Q4KU62;Q9MRU3;O98418;Q95FM3;O98565;Q9XQW9;Q9XQY2;Q9GER4;Q67H59;Q29VB4;C7SLZ3;P19366;Q9MTD1;O98778;Q9S6Y9;Q95AE3;Q8MFX8;O98777;C3VXZ0;O98775;D7KRE0;Q8MFY5;Q8ME50;Q95FW2;Q29VA0;C0J9P3;B9U4R2;A4QLK1;Q9XQD8;Q95FN3;Q09RD3;Q5YGM2;O98933;Q8MFV8;Q6EMT4;Q4VN22;A9L9Y8;A9L9Z4;A1E931;…	3587	63	CID		57.76	0.0479596		4	49	56	1	1441.77	-49.9949	8/113	Arabidopsis_elastase_rep2.mgf
	Low	ERFLSQPFFV	O98495;Q9MRV8;Q9MRK3;Q8SLS8;Q9XQY8;O98596;Q29VB8;Q95FT8;Q3L1L0;Q9MRR8;Q95AN2;Q9MTY8;Q9GER5;Q67H80;B8PRK4;B7S4V7;Q29VB0;A0AR48;A3KLS5;B8PRL4;Q4KU62;Q9MRU3;O98418;Q95FM3;O98565;Q9XQW9;Q9XQY2;Q9GER4;Q67H59;Q29VB4;P19366;Q9MTD1;O98778;Q9S6Y9;Q6K1L2;Q95AE3;Q95FP4;O98777;C3VXZ0;D7KRE0;A9U8M5;B9U4R2;A4QLK1;Q09RD3;Q5YGM2;O98933;Q4VN22;A9L9Z4;A1E931;A9L9Y9;Q9SC30;D0EVV0;Q5UVH4;Q4VN14;C8XPP1	3190	55	CID		28.32	38.6386		3	49	35	1	1269.62	-36.1458	11/97	Arabidopsis_elastase_rep2.mgf
	Low	LFIDNIFRFV	O98495;Q9MRV8;Q9FEX4;Q9XQY8;Q29VB8;Q95FT8;Q3L1L0;Q9MRR8;A8Y666;Q95AN2;Q9MTY8;Q9GER5;Q67H80;Q95FY1;Q29VB0;A0AR48;A3KLS5;B8PRL4;Q95FP0;Q4KU62;Q9MRU3;O98418;Q9XQW9;Q9XQY2;Q9GER4;Q29VB4;C7SLZ3;P19366;Q9MTD1;O98778;Q9S6Y9;Q6K1L2;Q95AE3;Q95D42;Q95FP4;Q8MFX8;O98777;C3VXZ0;D7KRE0;Q8MFY5;Q8ME50;Q95FW2;Q29VA0;A9U8M5;B9U4R2;A4QLK1;Q09RD3;Q5YGM2;Q4VN22;A9L9Y8;A9L9Z4;A1E931;A9L9Y9;Q9SC30;D0EVV0;Q5UVH4;Q4VN14;…	3379	58	CID		21.11	220.018		3	49	34	1	1283.67	-35.3917	9/86	Arabidopsis_elastase_rep2.mgf
	Low	GGATxGRIFNVLGEPVDNLGPV	O98596;Q95FY1;A0AR48;A9L9Z4	5	4	CID	X5(I)	16.72	580.232		9	49	36	1	2194.98	-90.343	7/225	Arabidopsis_elastase_rep2.mgf
	Low	RKIERFLSQPFFV	O98495;Q9MRV8;Q9MRK3;Q8SLS8;Q9XQY8;O98596;Q29VB8;Q95FT8;Q3L1L0;Q9MRR8;Q95AN2;Q9MTY8;Q9GER5;Q67H80;B8PRK4;B7S4V7;Q29VB0;A0AR48;A3KLS5;B8PRL4;Q4KU62;Q9MRU3;O98418;Q95FM3;O98565;Q9XQW9;Q9XQY2;Q67H59;Q29VB4;P19366;Q9MTD1;O98778;Q9S6Y9;Q6K1L2;Q95AE3;Q95FP4;O98777;C3VXZ0;D7KRE0;A9U8M5;B9U4R2;A4QLK1;Q09RD3;Q5YGM2;O98933;Q4VN22;A9L9Z4;A1E931;A9L9Y9;Q9SC30;D0EVV0;Q5UVH4;Q4VN14;C8XPP1	3136	54	CID		13.88	1359.53		9	50	35	1	1666.81	-79.1429	5/129	Arabidopsis_elastase_rep2.mgf
A9L9Y9	15.5	7	7	471	50.8894	5.24951	124.845	ATP synthase beta subunit (Fragment) OS=Sphenopus divaricatus GN=atpB PE=3 SV=1 - [A9L9Y9_9POAL]
	Confidence Icon	Sequence	Protein Accessions	# Proteins	# Protein Groups	Activation Type	Modifications	IonScore	Exp Value	Δ Score	Rank	Identity High	Homology Threshold	Charge	m/z [Da]	ΔM [ppm]	Ions Matched	Spectrum File
	High	GGATLGRIFNVLGEPV	O98495;Q9MRV8;Q9MRK3;Q8SLS8;Q29VB8;Q3L1L0;Q9MRR8;A8Y666;Q95AN2;Q9MTY8;Q9GER5;Q67H80;B8PRK4;B8PRL4;Q95FM3;Q9XQW9;Q9GER4;Q67H59;Q29VB4;C7SLZ3;P19366;Q9S6Y9;Q6K1L2;Q95AE3;C3VXZ0;O98775;D7KRE0;Q8ME50;Q95FW2;C0J9P3;A4QLK1;Q6EMT4;Q4VN22;A9L9Y8;A9L9Y9;O98593;Q4VN14	1964	37	CID		113.4	1.4625e-07		4	50		1	1599.8	-53.8888	13/154	Arabidopsis_elastase_rep2.mgf
	High	SVPVGGATLGRIFNVLGEPV	O98495;Q9MRV8;Q9MRK3;Q8SLS8;Q29VB8;Q3L1L0;Q9MRR8;Q95AN2;Q9MTY8;Q9GER5;Q67H80;B8PRK4;B8PRL4;Q95FM3;Q9XQW9;Q9GER4;Q67H59;C7SLZ3;P19366;Q6K1L2;C3VXZ0;O98775;D7KRE0;Q8ME50;Q95FW2;C0J9P3;A4QLK1;Q6EMT4;Q4VN22;A9L9Y8;A9L9Y9;O98593;Q4VN14	1904	33	CID		68.35	0.00454511		2	50		1	1981.94	-84.8702	19/200	Arabidopsis_elastase_rep2.mgf
	High	VLIMELINNIAKA	O98495;Q9MRV8;Q9FEX4;Q9MRK3;Q8SLS8;O98596;Q95FT8;Q9MRR8;A8Y666;Q95AN2;Q9MTY8;Q67H80;B8PRK4;A8ASI0;Q29VB0;A0AR48;A3KLS5;B8PRL4;Q4KU62;Q9MRU3;O98418;Q95FM3;O98565;Q9XQW9;Q9XQY2;Q9GER4;Q67H59;Q29VB4;C7SLZ3;P19366;Q9MTD1;O98778;Q9S6Y9;Q95AE3;Q8MFX8;O98777;C3VXZ0;O98775;D7KRE0;Q8MFY5;Q8ME50;Q95FW2;Q29VA0;C0J9P3;B9U4R2;A4QLK1;Q9XQD8;Q95FN3;Q09RD3;Q5YGM2;O98933;Q8MFV8;Q6EMT4;Q4VN22;A9L9Y8;A9L9Z4;A1E931;…	3587	63	CID		57.76	0.0479596		4	49	56	1	1441.77	-49.9949	8/113	Arabidopsis_elastase_rep2.mgf
	Low	ERFLSQPFFV	O98495;Q9MRV8;Q9MRK3;Q8SLS8;Q9XQY8;O98596;Q29VB8;Q95FT8;Q3L1L0;Q9MRR8;Q95AN2;Q9MTY8;Q9GER5;Q67H80;B8PRK4;B7S4V7;Q29VB0;A0AR48;A3KLS5;B8PRL4;Q4KU62;Q9MRU3;O98418;Q95FM3;O98565;Q9XQW9;Q9XQY2;Q9GER4;Q67H59;Q29VB4;P19366;Q9MTD1;O98778;Q9S6Y9;Q6K1L2;Q95AE3;Q95FP4;O98777;C3VXZ0;D7KRE0;A9U8M5;B9U4R2;A4QLK1;Q09RD3;Q5YGM2;O98933;Q4VN22;A9L9Z4;A1E931;A9L9Y9;Q9SC30;D0EVV0;Q5UVH4;Q4VN14;C8XPP1	3190	55	CID		28.32	38.6386		3	49	35	1	1269.62	-36.1458	11/97	Arabidopsis_elastase_rep2.mgf
	Low	LFIDNIFRFV	O98495;Q9MRV8;Q9FEX4;Q9XQY8;Q29VB8;Q95FT8;Q3L1L0;Q9MRR8;A8Y666;Q95AN2;Q9MTY8;Q9GER5;Q67H80;Q95FY1;Q29VB0;A0AR48;A3KLS5;B8PRL4;Q95FP0;Q4KU62;Q9MRU3;O98418;Q9XQW9;Q9XQY2;Q9GER4;Q29VB4;C7SLZ3;P19366;Q9MTD1;O98778;Q9S6Y9;Q6K1L2;Q95AE3;Q95D42;Q95FP4;Q8MFX8;O98777;C3VXZ0;D7KRE0;Q8MFY5;Q8ME50;Q95FW2;Q29VA0;A9U8M5;B9U4R2;A4QLK1;Q09RD3;Q5YGM2;Q4VN22;A9L9Y8;A9L9Z4;A1E931;A9L9Y9;Q9SC30;D0EVV0;Q5UVH4;Q4VN14;…	3379	58	CID		21.11	220.018		3	49	34	1	1283.67	-35.3917	9/86	Arabidopsis_elastase_rep2.mgf
	Low	GYxPTLSTEMGSLQERI	Q8MFY5;A9L9Y9	3	2	CID	X3(G)	14.77	937.433		4	49	28	1	1838.83	-36.6382	6/155	Arabidopsis_elastase_rep2.mgf
	Low	RKIERFLSQPFFV	O98495;Q9MRV8;Q9MRK3;Q8SLS8;Q9XQY8;O98596;Q29VB8;Q95FT8;Q3L1L0;Q9MRR8;Q95AN2;Q9MTY8;Q9GER5;Q67H80;B8PRK4;B7S4V7;Q29VB0;A0AR48;A3KLS5;B8PRL4;Q4KU62;Q9MRU3;O98418;Q95FM3;O98565;Q9XQW9;Q9XQY2;Q67H59;Q29VB4;P19366;Q9MTD1;O98778;Q9S6Y9;Q6K1L2;Q95AE3;Q95FP4;O98777;C3VXZ0;D7KRE0;A9U8M5;B9U4R2;A4QLK1;Q09RD3;Q5YGM2;O98933;Q4VN22;A9L9Z4;A1E931;A9L9Y9;Q9SC30;D0EVV0;Q5UVH4;Q4VN14;C8XPP1	3136	54	CID		13.88	1359.53		9	50	35	1	1666.81	-79.1429	5/129	Arabidopsis_elastase_rep2.mgf
Q4VN14	14.26	7	7	477	51.4458	5.30029	124.845	ATP synthase beta subunit (Fragment) OS=Keayodendron bridelioides GN=atpB PE=3 SV=1 - [Q4VN14_9ROSI]
	Confidence Icon	Sequence	Protein Accessions	# Proteins	# Protein Groups	Activation Type	Modifications	IonScore	Exp Value	Δ Score	Rank	Identity High	Homology Threshold	Charge	m/z [Da]	ΔM [ppm]	Ions Matched	Spectrum File
	High	GGATLGRIFNVLGEPV	O98495;Q9MRV8;Q9MRK3;Q8SLS8;Q29VB8;Q3L1L0;Q9MRR8;A8Y666;Q95AN2;Q9MTY8;Q9GER5;Q67H80;B8PRK4;B8PRL4;Q95FM3;Q9XQW9;Q9GER4;Q67H59;Q29VB4;C7SLZ3;P19366;Q9S6Y9;Q6K1L2;Q95AE3;C3VXZ0;O98775;D7KRE0;Q8ME50;Q95FW2;C0J9P3;A4QLK1;Q6EMT4;Q4VN22;A9L9Y8;A9L9Y9;O98593;Q4VN14	1964	37	CID		113.4	1.4625e-07		4	50		1	1599.8	-53.8888	13/154	Arabidopsis_elastase_rep2.mgf
	High	SVPVGGATLGRIFNVLGEPV	O98495;Q9MRV8;Q9MRK3;Q8SLS8;Q29VB8;Q3L1L0;Q9MRR8;Q95AN2;Q9MTY8;Q9GER5;Q67H80;B8PRK4;B8PRL4;Q95FM3;Q9XQW9;Q9GER4;Q67H59;C7SLZ3;P19366;Q6K1L2;C3VXZ0;O98775;D7KRE0;Q8ME50;Q95FW2;C0J9P3;A4QLK1;Q6EMT4;Q4VN22;A9L9Y8;A9L9Y9;O98593;Q4VN14	1904	33	CID		68.35	0.00454511		2	50		1	1981.94	-84.8702	19/200	Arabidopsis_elastase_rep2.mgf
	High	VLIMELINNIAKA	O98495;Q9MRV8;Q9FEX4;Q9MRK3;Q8SLS8;O98596;Q95FT8;Q9MRR8;A8Y666;Q95AN2;Q9MTY8;Q67H80;B8PRK4;A8ASI0;Q29VB0;A0AR48;A3KLS5;B8PRL4;Q4KU62;Q9MRU3;O98418;Q95FM3;O98565;Q9XQW9;Q9XQY2;Q9GER4;Q67H59;Q29VB4;C7SLZ3;P19366;Q9MTD1;O98778;Q9S6Y9;Q95AE3;Q8MFX8;O98777;C3VXZ0;O98775;D7KRE0;Q8MFY5;Q8ME50;Q95FW2;Q29VA0;C0J9P3;B9U4R2;A4QLK1;Q9XQD8;Q95FN3;Q09RD3;Q5YGM2;O98933;Q8MFV8;Q6EMT4;Q4VN22;A9L9Y8;A9L9Z4;A1E931;…	3587	63	CID		57.76	0.0479596		4	49	56	1	1441.77	-49.9949	8/113	Arabidopsis_elastase_rep2.mgf
	Low	ERFLSQPFFV	O98495;Q9MRV8;Q9MRK3;Q8SLS8;Q9XQY8;O98596;Q29VB8;Q95FT8;Q3L1L0;Q9MRR8;Q95AN2;Q9MTY8;Q9GER5;Q67H80;B8PRK4;B7S4V7;Q29VB0;A0AR48;A3KLS5;B8PRL4;Q4KU62;Q9MRU3;O98418;Q95FM3;O98565;Q9XQW9;Q9XQY2;Q9GER4;Q67H59;Q29VB4;P19366;Q9MTD1;O98778;Q9S6Y9;Q6K1L2;Q95AE3;Q95FP4;O98777;C3VXZ0;D7KRE0;A9U8M5;B9U4R2;A4QLK1;Q09RD3;Q5YGM2;O98933;Q4VN22;A9L9Z4;A1E931;A9L9Y9;Q9SC30;D0EVV0;Q5UVH4;Q4VN14;C8XPP1	3190	55	CID		28.32	38.6386		3	49	35	1	1269.62	-36.1458	11/97	Arabidopsis_elastase_rep2.mgf
	Low	LFIDNIFRFV	O98495;Q9MRV8;Q9FEX4;Q9XQY8;Q29VB8;Q95FT8;Q3L1L0;Q9MRR8;A8Y666;Q95AN2;Q9MTY8;Q9GER5;Q67H80;Q95FY1;Q29VB0;A0AR48;A3KLS5;B8PRL4;Q95FP0;Q4KU62;Q9MRU3;O98418;Q9XQW9;Q9XQY2;Q9GER4;Q29VB4;C7SLZ3;P19366;Q9MTD1;O98778;Q9S6Y9;Q6K1L2;Q95AE3;Q95D42;Q95FP4;Q8MFX8;O98777;C3VXZ0;D7KRE0;Q8MFY5;Q8ME50;Q95FW2;Q29VA0;A9U8M5;B9U4R2;A4QLK1;Q09RD3;Q5YGM2;Q4VN22;A9L9Y8;A9L9Z4;A1E931;A9L9Y9;Q9SC30;D0EVV0;Q5UVH4;Q4VN14;…	3379	58	CID		21.11	220.018		3	49	34	1	1283.67	-35.3917	9/86	Arabidopsis_elastase_rep2.mgf
	Low	HATYPIHRSAPA	Q4VN14	1	1	CID		17	667.222		8	50	33	1	1320.65	-19.9759	4/107	Arabidopsis_elastase_rep2.mgf
	Low	RKIERFLSQPFFV	O98495;Q9MRV8;Q9MRK3;Q8SLS8;Q9XQY8;O98596;Q29VB8;Q95FT8;Q3L1L0;Q9MRR8;Q95AN2;Q9MTY8;Q9GER5;Q67H80;B8PRK4;B7S4V7;Q29VB0;A0AR48;A3KLS5;B8PRL4;Q4KU62;Q9MRU3;O98418;Q95FM3;O98565;Q9XQW9;Q9XQY2;Q67H59;Q29VB4;P19366;Q9MTD1;O98778;Q9S6Y9;Q6K1L2;Q95AE3;Q95FP4;O98777;C3VXZ0;D7KRE0;A9U8M5;B9U4R2;A4QLK1;Q09RD3;Q5YGM2;O98933;Q4VN22;A9L9Z4;A1E931;A9L9Y9;Q9SC30;D0EVV0;Q5UVH4;Q4VN14;C8XPP1	3136	54	CID		13.88	1359.53		9	50	35	1	1666.81	-79.1429	5/129	Arabidopsis_elastase_rep2.mgf
B2LWR0	12.3	1	1	122	13.8499	5.99854	123.97	At1G20620-like protein (Fragment) OS=Arabidopsis lyrata subsp. petraea PE=4 SV=1 - [B2LWR0_ARALP]
	Confidence Icon	Sequence	Protein Accessions	# Proteins	# Protein Groups	Activation Type	Modifications	IonScore	Exp Value	Δ Score	Rank	Identity High	Homology Threshold	Charge	m/z [Da]	ΔM [ppm]	Ions Matched	Spectrum File
	High	NHSHATKDLHDAIxS	B2LWR0	1	1	CID	X14(A)	123.97	6.99949e-09		2	47		1	1616.66	-69.6565	11/156	Arabidopsis_elastase_rep2.mgf
Q9SR37	10.11	3	3	524	59.6827	6.91748	120.67	Beta-glucosidase 23 OS=Arabidopsis thaliana GN=BGLU23 PE=1 SV=1 - [BGL23_ARATH]
	Confidence Icon	Sequence	Protein Accessions	# Proteins	# Protein Groups	Activation Type	Modifications	IonScore	Exp Value	Δ Score	Rank	Identity High	Homology Threshold	Charge	m/z [Da]	ΔM [ppm]	Ions Matched	Spectrum File
	High	GVQFYHDLIDELIKNGITPFVT	Q9SR37	1	1	CID		100.21	2.361e-06	0.71	1	49	47	1	2519.12	-77.2695	12/229	Arabidopsis_elastase_rep2.mgf
	High	DGPVcPPSNKLSRA	Q9SR37	1	1	CID	C5(Carbamidomethyl)	68.46	0.00338239	0.514706	1	48	49	1	1497.65	-62.1073	9/137	Arabidopsis_elastase_rep2.mgf
	Low	SIDRALDFILGWHLDTT	Q9SR37	1	1	CID		24.95	90.6365	0.28	1	49	31	1	1972.89	-63.101	6/173	Arabidopsis_elastase_rep2.mgf
A0AR48	14.19	9	8	444	47.8806	5.14795	115.696	ATP synthase beta subunit (Fragment) OS=Tripladenia cunninghamii GN=atpB PE=3 SV=1 - [A0AR48_9LILI]
	Confidence Icon	Sequence	Protein Accessions	# Proteins	# Protein Groups	Activation Type	Modifications	IonScore	Exp Value	Δ Score	Rank	Identity High	Homology Threshold	Charge	m/z [Da]	ΔM [ppm]	Ions Matched	Spectrum File
	High	GGATxGRIFNVLGEPV	O98596;Q95FY1;A0AR48;A9L9Z4	5	4	CID	X5(I)	113.4	1.4625e-07	0	1	50		1	1599.8	-53.8888	13/154	Arabidopsis_elastase_rep2.mgf
	High	GGATxGRIFNVLGEPV	O98596;Q95FY1;A0AR48;A9L9Z4	5	4	CID	X5(L)	113.4	1.4625e-07		10	50		1	1599.8	-53.8888	13/154	Arabidopsis_elastase_rep2.mgf
	High	DNLGPVDTRTT	O98495;Q9MRV8;Q9MRK3;Q8SLS8;O98596;Q29VB8;Q9MTY8;Q9GER5;B8PRK4;B7S4V7;A8ASI0;Q95FY1;A0AR48;Q4KU62;Q9MRU3;Q95FM3;Q9XQW9;Q9XQY2;Q29VB4;P19366;Q9MTD1;Q6K1L2;O98777;D7KRE0;Q8ME50;Q9XQD8;Q95FN3;Q6EMT4	1534	28	CID		57.91	0.0395338		3	49	56	1	1188.53	-44.2237	10/116	Arabidopsis_elastase_rep2.mgf
	High	VLIMELINNIAKA	O98495;Q9MRV8;Q9FEX4;Q9MRK3;Q8SLS8;O98596;Q95FT8;Q9MRR8;A8Y666;Q95AN2;Q9MTY8;Q67H80;B8PRK4;A8ASI0;Q29VB0;A0AR48;A3KLS5;B8PRL4;Q4KU62;Q9MRU3;O98418;Q95FM3;O98565;Q9XQW9;Q9XQY2;Q9GER4;Q67H59;Q29VB4;C7SLZ3;P19366;Q9MTD1;O98778;Q9S6Y9;Q95AE3;Q8MFX8;O98777;C3VXZ0;O98775;D7KRE0;Q8MFY5;Q8ME50;Q95FW2;Q29VA0;C0J9P3;B9U4R2;A4QLK1;Q9XQD8;Q95FN3;Q09RD3;Q5YGM2;O98933;Q8MFV8;Q6EMT4;Q4VN22;A9L9Y8;A9L9Z4;A1E931;…	3587	63	CID		57.76	0.0479596		4	49	56	1	1441.77	-49.9949	8/113	Arabidopsis_elastase_rep2.mgf
	Low	ERFLSQPFFV	O98495;Q9MRV8;Q9MRK3;Q8SLS8;Q9XQY8;O98596;Q29VB8;Q95FT8;Q3L1L0;Q9MRR8;Q95AN2;Q9MTY8;Q9GER5;Q67H80;B8PRK4;B7S4V7;Q29VB0;A0AR48;A3KLS5;B8PRL4;Q4KU62;Q9MRU3;O98418;Q95FM3;O98565;Q9XQW9;Q9XQY2;Q9GER4;Q67H59;Q29VB4;P19366;Q9MTD1;O98778;Q9S6Y9;Q6K1L2;Q95AE3;Q95FP4;O98777;C3VXZ0;D7KRE0;A9U8M5;B9U4R2;A4QLK1;Q09RD3;Q5YGM2;O98933;Q4VN22;A9L9Z4;A1E931;A9L9Y9;Q9SC30;D0EVV0;Q5UVH4;Q4VN14;C8XPP1	3190	55	CID		28.32	38.6386		3	49	35	1	1269.62	-36.1458	11/97	Arabidopsis_elastase_rep2.mgf
	Low	GGATxGRIFNVLGEPVDNLGPVDT	O98596;Q95FY1;A0AR48	4	3	CID	X5(I)	25.18	69.3966	0	1	48	31	1	2411.03	-92.4712	6/252	Arabidopsis_elastase_rep2.mgf
	Low	LFIDNIFRFV	O98495;Q9MRV8;Q9FEX4;Q9XQY8;Q29VB8;Q95FT8;Q3L1L0;Q9MRR8;A8Y666;Q95AN2;Q9MTY8;Q9GER5;Q67H80;Q95FY1;Q29VB0;A0AR48;A3KLS5;B8PRL4;Q95FP0;Q4KU62;Q9MRU3;O98418;Q9XQW9;Q9XQY2;Q9GER4;Q29VB4;C7SLZ3;P19366;Q9MTD1;O98778;Q9S6Y9;Q6K1L2;Q95AE3;Q95D42;Q95FP4;Q8MFX8;O98777;C3VXZ0;D7KRE0;Q8MFY5;Q8ME50;Q95FW2;Q29VA0;A9U8M5;B9U4R2;A4QLK1;Q09RD3;Q5YGM2;Q4VN22;A9L9Y8;A9L9Z4;A1E931;A9L9Y9;Q9SC30;D0EVV0;Q5UVH4;Q4VN14;…	3379	58	CID		21.11	220.018		3	49	34	1	1283.67	-35.3917	9/86	Arabidopsis_elastase_rep2.mgf
	Low	GGATxGRIFNVLGEPVDNLGPV	O98596;Q95FY1;A0AR48;A9L9Z4	5	4	CID	X5(I)	16.72	580.232		9	49	36	1	2194.98	-90.343	7/225	Arabidopsis_elastase_rep2.mgf
	Low	RKIERFLSQPFFV	O98495;Q9MRV8;Q9MRK3;Q8SLS8;Q9XQY8;O98596;Q29VB8;Q95FT8;Q3L1L0;Q9MRR8;Q95AN2;Q9MTY8;Q9GER5;Q67H80;B8PRK4;B7S4V7;Q29VB0;A0AR48;A3KLS5;B8PRL4;Q4KU62;Q9MRU3;O98418;Q95FM3;O98565;Q9XQW9;Q9XQY2;Q67H59;Q29VB4;P19366;Q9MTD1;O98778;Q9S6Y9;Q6K1L2;Q95AE3;Q95FP4;O98777;C3VXZ0;D7KRE0;A9U8M5;B9U4R2;A4QLK1;Q09RD3;Q5YGM2;O98933;Q4VN22;A9L9Z4;A1E931;A9L9Y9;Q9SC30;D0EVV0;Q5UVH4;Q4VN14;C8XPP1	3136	54	CID		13.88	1359.53		9	50	35	1	1666.81	-79.1429	5/129	Arabidopsis_elastase_rep2.mgf
O98418	15.57	8	7	456	49.0748	5.18604	115.696	ATP synthase beta subunit (Fragment) OS=Simarouba glauca GN=atpB PE=3 SV=2 - [O98418_9ROSI]
	Confidence Icon	Sequence	Protein Accessions	# Proteins	# Protein Groups	Activation Type	Modifications	IonScore	Exp Value	Δ Score	Rank	Identity High	Homology Threshold	Charge	m/z [Da]	ΔM [ppm]	Ions Matched	Spectrum File
	High	GGATLGxIFNVLGEPV	O98418;O98565	3	2	CID	X7(R)	113.4	1.4625e-07		9	50		1	1599.8	-53.8888	13/148	Arabidopsis_elastase_rep2.mgf
	High	DNLGPVbTRTT	Q3L1L0;O98418;O98565	5	3	CID	B7(D)	57.91	0.0395338		7	49	56	1	1188.53	-44.2237	10/116	Arabidopsis_elastase_rep2.mgf
	High	VLIMELINNIAKA	O98495;Q9MRV8;Q9FEX4;Q9MRK3;Q8SLS8;O98596;Q95FT8;Q9MRR8;A8Y666;Q95AN2;Q9MTY8;Q67H80;B8PRK4;A8ASI0;Q29VB0;A0AR48;A3KLS5;B8PRL4;Q4KU62;Q9MRU3;O98418;Q95FM3;O98565;Q9XQW9;Q9XQY2;Q9GER4;Q67H59;Q29VB4;C7SLZ3;P19366;Q9MTD1;O98778;Q9S6Y9;Q95AE3;Q8MFX8;O98777;C3VXZ0;O98775;D7KRE0;Q8MFY5;Q8ME50;Q95FW2;Q29VA0;C0J9P3;B9U4R2;A4QLK1;Q9XQD8;Q95FN3;Q09RD3;Q5YGM2;O98933;Q8MFV8;Q6EMT4;Q4VN22;A9L9Y8;A9L9Z4;A1E931;…	3587	63	CID		57.76	0.0479596		4	49	56	1	1441.77	-49.9949	8/113	Arabidopsis_elastase_rep2.mgf
	Low	ERFLSQPFFV	O98495;Q9MRV8;Q9MRK3;Q8SLS8;Q9XQY8;O98596;Q29VB8;Q95FT8;Q3L1L0;Q9MRR8;Q95AN2;Q9MTY8;Q9GER5;Q67H80;B8PRK4;B7S4V7;Q29VB0;A0AR48;A3KLS5;B8PRL4;Q4KU62;Q9MRU3;O98418;Q95FM3;O98565;Q9XQW9;Q9XQY2;Q9GER4;Q67H59;Q29VB4;P19366;Q9MTD1;O98778;Q9S6Y9;Q6K1L2;Q95AE3;Q95FP4;O98777;C3VXZ0;D7KRE0;A9U8M5;B9U4R2;A4QLK1;Q09RD3;Q5YGM2;O98933;Q4VN22;A9L9Z4;A1E931;A9L9Y9;Q9SC30;D0EVV0;Q5UVH4;Q4VN14;C8XPP1	3190	55	CID		28.32	38.6386		3	49	35	1	1269.62	-36.1458	11/97	Arabidopsis_elastase_rep2.mgf
	Low	LFIDNIFRFV	O98495;Q9MRV8;Q9FEX4;Q9XQY8;Q29VB8;Q95FT8;Q3L1L0;Q9MRR8;A8Y666;Q95AN2;Q9MTY8;Q9GER5;Q67H80;Q95FY1;Q29VB0;A0AR48;A3KLS5;B8PRL4;Q95FP0;Q4KU62;Q9MRU3;O98418;Q9XQW9;Q9XQY2;Q9GER4;Q29VB4;C7SLZ3;P19366;Q9MTD1;O98778;Q9S6Y9;Q6K1L2;Q95AE3;Q95D42;Q95FP4;Q8MFX8;O98777;C3VXZ0;D7KRE0;Q8MFY5;Q8ME50;Q95FW2;Q29VA0;A9U8M5;B9U4R2;A4QLK1;Q09RD3;Q5YGM2;Q4VN22;A9L9Y8;A9L9Z4;A1E931;A9L9Y9;Q9SC30;D0EVV0;Q5UVH4;Q4VN14;…	3379	58	CID		21.11	220.018		3	49	34	1	1283.67	-35.3917	9/86	Arabidopsis_elastase_rep2.mgf
	Low	RKIERFLSQPFFV	O98495;Q9MRV8;Q9MRK3;Q8SLS8;Q9XQY8;O98596;Q29VB8;Q95FT8;Q3L1L0;Q9MRR8;Q95AN2;Q9MTY8;Q9GER5;Q67H80;B8PRK4;B7S4V7;Q29VB0;A0AR48;A3KLS5;B8PRL4;Q4KU62;Q9MRU3;O98418;Q95FM3;O98565;Q9XQW9;Q9XQY2;Q67H59;Q29VB4;P19366;Q9MTD1;O98778;Q9S6Y9;Q6K1L2;Q95AE3;Q95FP4;O98777;C3VXZ0;D7KRE0;A9U8M5;B9U4R2;A4QLK1;Q09RD3;Q5YGM2;O98933;Q4VN22;A9L9Z4;A1E931;A9L9Y9;Q9SC30;D0EVV0;Q5UVH4;Q4VN14;C8XPP1	3136	54	CID		13.88	1359.53		9	50	35	1	1666.81	-79.1429	5/129	Arabidopsis_elastase_rep2.mgf
	Low	GGATLGxIFNVLGEPV	O98418;O98565	3	2	CID	X7(C)	13.55	1260.62		8	49	28	1	1546.7	-57.7882	8/148	Arabidopsis_elastase_rep2.mgf
	Low	GAPLxVPVGGATL	O98418	3	1	CID	X5(P)	13.54	1315.8		9	49	29	1	1148.58	-77.9758	5/111	Arabidopsis_elastase_rep2.mgf
Q29VB4	17.45	9	9	470	50.5174	5.43994	115.696	ATP synthase beta subunit (Fragment) OS=Parnassia palustris GN=atpB PE=3 SV=1 - [Q29VB4_PARPL]
	Confidence Icon	Sequence	Protein Accessions	# Proteins	# Protein Groups	Activation Type	Modifications	IonScore	Exp Value	Δ Score	Rank	Identity High	Homology Threshold	Charge	m/z [Da]	ΔM [ppm]	Ions Matched	Spectrum File
	High	GGATLGRIFNVLGEPV	O98495;Q9MRV8;Q9MRK3;Q8SLS8;Q29VB8;Q3L1L0;Q9MRR8;A8Y666;Q95AN2;Q9MTY8;Q9GER5;Q67H80;B8PRK4;B8PRL4;Q95FM3;Q9XQW9;Q9GER4;Q67H59;Q29VB4;C7SLZ3;P19366;Q9S6Y9;Q6K1L2;Q95AE3;C3VXZ0;O98775;D7KRE0;Q8ME50;Q95FW2;C0J9P3;A4QLK1;Q6EMT4;Q4VN22;A9L9Y8;A9L9Y9;O98593;Q4VN14	1964	37	CID		113.4	1.4625e-07		4	50		1	1599.8	-53.8888	13/154	Arabidopsis_elastase_rep2.mgf
	High	DNLGPVDTRTT	O98495;Q9MRV8;Q9MRK3;Q8SLS8;O98596;Q29VB8;Q9MTY8;Q9GER5;B8PRK4;B7S4V7;A8ASI0;Q95FY1;A0AR48;Q4KU62;Q9MRU3;Q95FM3;Q9XQW9;Q9XQY2;Q29VB4;P19366;Q9MTD1;Q6K1L2;O98777;D7KRE0;Q8ME50;Q9XQD8;Q95FN3;Q6EMT4	1534	28	CID		57.91	0.0395338		3	49	56	1	1188.53	-44.2237	10/116	Arabidopsis_elastase_rep2.mgf
	High	VLIMELINNIAKA	O98495;Q9MRV8;Q9FEX4;Q9MRK3;Q8SLS8;O98596;Q95FT8;Q9MRR8;A8Y666;Q95AN2;Q9MTY8;Q67H80;B8PRK4;A8ASI0;Q29VB0;A0AR48;A3KLS5;B8PRL4;Q4KU62;Q9MRU3;O98418;Q95FM3;O98565;Q9XQW9;Q9XQY2;Q9GER4;Q67H59;Q29VB4;C7SLZ3;P19366;Q9MTD1;O98778;Q9S6Y9;Q95AE3;Q8MFX8;O98777;C3VXZ0;O98775;D7KRE0;Q8MFY5;Q8ME50;Q95FW2;Q29VA0;C0J9P3;B9U4R2;A4QLK1;Q9XQD8;Q95FN3;Q09RD3;Q5YGM2;O98933;Q8MFV8;Q6EMT4;Q4VN22;A9L9Y8;A9L9Z4;A1E931;…	3587	63	CID		57.76	0.0479596		4	49	56	1	1441.77	-49.9949	8/113	Arabidopsis_elastase_rep2.mgf
	Low	ERFLSQPFFV	O98495;Q9MRV8;Q9MRK3;Q8SLS8;Q9XQY8;O98596;Q29VB8;Q95FT8;Q3L1L0;Q9MRR8;Q95AN2;Q9MTY8;Q9GER5;Q67H80;B8PRK4;B7S4V7;Q29VB0;A0AR48;A3KLS5;B8PRL4;Q4KU62;Q9MRU3;O98418;Q95FM3;O98565;Q9XQW9;Q9XQY2;Q9GER4;Q67H59;Q29VB4;P19366;Q9MTD1;O98778;Q9S6Y9;Q6K1L2;Q95AE3;Q95FP4;O98777;C3VXZ0;D7KRE0;A9U8M5;B9U4R2;A4QLK1;Q09RD3;Q5YGM2;O98933;Q4VN22;A9L9Z4;A1E931;A9L9Y9;Q9SC30;D0EVV0;Q5UVH4;Q4VN14;C8XPP1	3190	55	CID		28.32	38.6386		3	49	35	1	1269.62	-36.1458	11/97	Arabidopsis_elastase_rep2.mgf
	Low	xDLTDPAPAT	Q29VB4	2	1	CID	X1(S)	26.11	44.1689		5	47	45	1	987.439	-23.8914	5/99	Arabidopsis_elastase_rep2.mgf
	Low	GGATLGRIFNVLGEPVDNLGPVDT	O98495;Q9MRV8;Q9MRK3;Q8SLS8;Q29VB8;Q9MRR8;A8Y666;Q9MTY8;Q9GER5;B8PRK4;Q95FM3;Q9XQW9;Q9GER4;Q29VB4;C7SLZ3;P19366;Q9S6Y9;Q6K1L2;O98775;D7KRE0;Q8ME50;A4QLK1;Q6EMT4	1284	23	CID		25.18	69.3966		4	48	31	1	2411.03	-92.4712	6/252	Arabidopsis_elastase_rep2.mgf
	Low	LFIDNIFRFV	O98495;Q9MRV8;Q9FEX4;Q9XQY8;Q29VB8;Q95FT8;Q3L1L0;Q9MRR8;A8Y666;Q95AN2;Q9MTY8;Q9GER5;Q67H80;Q95FY1;Q29VB0;A0AR48;A3KLS5;B8PRL4;Q95FP0;Q4KU62;Q9MRU3;O98418;Q9XQW9;Q9XQY2;Q9GER4;Q29VB4;C7SLZ3;P19366;Q9MTD1;O98778;Q9S6Y9;Q6K1L2;Q95AE3;Q95D42;Q95FP4;Q8MFX8;O98777;C3VXZ0;D7KRE0;Q8MFY5;Q8ME50;Q95FW2;Q29VA0;A9U8M5;B9U4R2;A4QLK1;Q09RD3;Q5YGM2;Q4VN22;A9L9Y8;A9L9Z4;A1E931;A9L9Y9;Q9SC30;D0EVV0;Q5UVH4;Q4VN14;…	3379	58	CID		21.11	220.018		3	49	34	1	1283.67	-35.3917	9/86	Arabidopsis_elastase_rep2.mgf
	Low	IQAVYVPAxDLTDPAPATT	Q29VB4	2	1	CID	X9(P)	18.52	462.864		2	50	32	1	1939.93	-35.1098	7/179	Arabidopsis_elastase_rep2.mgf
	Low	RKIERFLSQPFFV	O98495;Q9MRV8;Q9MRK3;Q8SLS8;Q9XQY8;O98596;Q29VB8;Q95FT8;Q3L1L0;Q9MRR8;Q95AN2;Q9MTY8;Q9GER5;Q67H80;B8PRK4;B7S4V7;Q29VB0;A0AR48;A3KLS5;B8PRL4;Q4KU62;Q9MRU3;O98418;Q95FM3;O98565;Q9XQW9;Q9XQY2;Q67H59;Q29VB4;P19366;Q9MTD1;O98778;Q9S6Y9;Q6K1L2;Q95AE3;Q95FP4;O98777;C3VXZ0;D7KRE0;A9U8M5;B9U4R2;A4QLK1;Q09RD3;Q5YGM2;O98933;Q4VN22;A9L9Z4;A1E931;A9L9Y9;Q9SC30;D0EVV0;Q5UVH4;Q4VN14;C8XPP1	3136	54	CID		13.88	1359.53		9	50	35	1	1666.81	-79.1429	5/129	Arabidopsis_elastase_rep2.mgf
Q9S6Y9	12.65	7	7	498	53.6562	5.23682	115.696	ATP synthase beta subunit (Fragment) OS=Phyllonoma laticuspis GN=atpB PE=3 SV=1 - [Q9S6Y9_9ASTE]
	Confidence Icon	Sequence	Protein Accessions	# Proteins	# Protein Groups	Activation Type	Modifications	IonScore	Exp Value	Δ Score	Rank	Identity High	Homology Threshold	Charge	m/z [Da]	ΔM [ppm]	Ions Matched	Spectrum File
	High	GGATLGRIFNVLGEPV	O98495;Q9MRV8;Q9MRK3;Q8SLS8;Q29VB8;Q3L1L0;Q9MRR8;A8Y666;Q95AN2;Q9MTY8;Q9GER5;Q67H80;B8PRK4;B8PRL4;Q95FM3;Q9XQW9;Q9GER4;Q67H59;Q29VB4;C7SLZ3;P19366;Q9S6Y9;Q6K1L2;Q95AE3;C3VXZ0;O98775;D7KRE0;Q8ME50;Q95FW2;C0J9P3;A4QLK1;Q6EMT4;Q4VN22;A9L9Y8;A9L9Y9;O98593;Q4VN14	1964	37	CID		113.4	1.4625e-07		4	50		1	1599.8	-53.8888	13/154	Arabidopsis_elastase_rep2.mgf
	High	DNLGPVDTxTT	Q9GER4;Q9S6Y9	8	2	CID	X9(R)	57.91	0.0395338		5	49	56	1	1188.53	-44.2237	10/109	Arabidopsis_elastase_rep2.mgf
	High	VLIMELINNIAKA	O98495;Q9MRV8;Q9FEX4;Q9MRK3;Q8SLS8;O98596;Q95FT8;Q9MRR8;A8Y666;Q95AN2;Q9MTY8;Q67H80;B8PRK4;A8ASI0;Q29VB0;A0AR48;A3KLS5;B8PRL4;Q4KU62;Q9MRU3;O98418;Q95FM3;O98565;Q9XQW9;Q9XQY2;Q9GER4;Q67H59;Q29VB4;C7SLZ3;P19366;Q9MTD1;O98778;Q9S6Y9;Q95AE3;Q8MFX8;O98777;C3VXZ0;O98775;D7KRE0;Q8MFY5;Q8ME50;Q95FW2;Q29VA0;C0J9P3;B9U4R2;A4QLK1;Q9XQD8;Q95FN3;Q09RD3;Q5YGM2;O98933;Q8MFV8;Q6EMT4;Q4VN22;A9L9Y8;A9L9Z4;A1E931;…	3587	63	CID		57.76	0.0479596		4	49	56	1	1441.77	-49.9949	8/113	Arabidopsis_elastase_rep2.mgf
	Low	ERFLSQPFFV	O98495;Q9MRV8;Q9MRK3;Q8SLS8;Q9XQY8;O98596;Q29VB8;Q95FT8;Q3L1L0;Q9MRR8;Q95AN2;Q9MTY8;Q9GER5;Q67H80;B8PRK4;B7S4V7;Q29VB0;A0AR48;A3KLS5;B8PRL4;Q4KU62;Q9MRU3;O98418;Q95FM3;O98565;Q9XQW9;Q9XQY2;Q9GER4;Q67H59;Q29VB4;P19366;Q9MTD1;O98778;Q9S6Y9;Q6K1L2;Q95AE3;Q95FP4;O98777;C3VXZ0;D7KRE0;A9U8M5;B9U4R2;A4QLK1;Q09RD3;Q5YGM2;O98933;Q4VN22;A9L9Z4;A1E931;A9L9Y9;Q9SC30;D0EVV0;Q5UVH4;Q4VN14;C8XPP1	3190	55	CID		28.32	38.6386		3	49	35	1	1269.62	-36.1458	11/97	Arabidopsis_elastase_rep2.mgf
	Low	GGATLGRIFNVLGEPVDNLGPVDT	O98495;Q9MRV8;Q9MRK3;Q8SLS8;Q29VB8;Q9MRR8;A8Y666;Q9MTY8;Q9GER5;B8PRK4;Q95FM3;Q9XQW9;Q9GER4;Q29VB4;C7SLZ3;P19366;Q9S6Y9;Q6K1L2;O98775;D7KRE0;Q8ME50;A4QLK1;Q6EMT4	1284	23	CID		25.18	69.3966		4	48	31	1	2411.03	-92.4712	6/252	Arabidopsis_elastase_rep2.mgf
	Low	LFIDNIFRFV	O98495;Q9MRV8;Q9FEX4;Q9XQY8;Q29VB8;Q95FT8;Q3L1L0;Q9MRR8;A8Y666;Q95AN2;Q9MTY8;Q9GER5;Q67H80;Q95FY1;Q29VB0;A0AR48;A3KLS5;B8PRL4;Q95FP0;Q4KU62;Q9MRU3;O98418;Q9XQW9;Q9XQY2;Q9GER4;Q29VB4;C7SLZ3;P19366;Q9MTD1;O98778;Q9S6Y9;Q6K1L2;Q95AE3;Q95D42;Q95FP4;Q8MFX8;O98777;C3VXZ0;D7KRE0;Q8MFY5;Q8ME50;Q95FW2;Q29VA0;A9U8M5;B9U4R2;A4QLK1;Q09RD3;Q5YGM2;Q4VN22;A9L9Y8;A9L9Z4;A1E931;A9L9Y9;Q9SC30;D0EVV0;Q5UVH4;Q4VN14;…	3379	58	CID		21.11	220.018		3	49	34	1	1283.67	-35.3917	9/86	Arabidopsis_elastase_rep2.mgf
	Low	RKIERFLSQPFFV	O98495;Q9MRV8;Q9MRK3;Q8SLS8;Q9XQY8;O98596;Q29VB8;Q95FT8;Q3L1L0;Q9MRR8;Q95AN2;Q9MTY8;Q9GER5;Q67H80;B8PRK4;B7S4V7;Q29VB0;A0AR48;A3KLS5;B8PRL4;Q4KU62;Q9MRU3;O98418;Q95FM3;O98565;Q9XQW9;Q9XQY2;Q67H59;Q29VB4;P19366;Q9MTD1;O98778;Q9S6Y9;Q6K1L2;Q95AE3;Q95FP4;O98777;C3VXZ0;D7KRE0;A9U8M5;B9U4R2;A4QLK1;Q09RD3;Q5YGM2;O98933;Q4VN22;A9L9Z4;A1E931;A9L9Y9;Q9SC30;D0EVV0;Q5UVH4;Q4VN14;C8XPP1	3136	54	CID		13.88	1359.53		9	50	35	1	1666.81	-79.1429	5/129	Arabidopsis_elastase_rep2.mgf
Q95AE3	12.73	8	8	495	53.3478	5.23682	115.696	ATP synthase, beta subunit (Fragment) OS=Kniphofia uvaria GN=atpB PE=3 SV=1 - [Q95AE3_KNIUV]
	Confidence Icon	Sequence	Protein Accessions	# Proteins	# Protein Groups	Activation Type	Modifications	IonScore	Exp Value	Δ Score	Rank	Identity High	Homology Threshold	Charge	m/z [Da]	ΔM [ppm]	Ions Matched	Spectrum File
	High	GGATLGRIFNVLGEPV	O98495;Q9MRV8;Q9MRK3;Q8SLS8;Q29VB8;Q3L1L0;Q9MRR8;A8Y666;Q95AN2;Q9MTY8;Q9GER5;Q67H80;B8PRK4;B8PRL4;Q95FM3;Q9XQW9;Q9GER4;Q67H59;Q29VB4;C7SLZ3;P19366;Q9S6Y9;Q6K1L2;Q95AE3;C3VXZ0;O98775;D7KRE0;Q8ME50;Q95FW2;C0J9P3;A4QLK1;Q6EMT4;Q4VN22;A9L9Y8;A9L9Y9;O98593;Q4VN14	1964	37	CID		113.4	1.4625e-07		4	50		1	1599.8	-53.8888	13/154	Arabidopsis_elastase_rep2.mgf
	High	DNIGPVDTRTT	Q95AE3	1	1	CID		57.91	0.0395338	0	1	49	56	1	1188.53	-44.2237	10/116	Arabidopsis_elastase_rep2.mgf
	High	VLIMELINNIAKA	O98495;Q9MRV8;Q9FEX4;Q9MRK3;Q8SLS8;O98596;Q95FT8;Q9MRR8;A8Y666;Q95AN2;Q9MTY8;Q67H80;B8PRK4;A8ASI0;Q29VB0;A0AR48;A3KLS5;B8PRL4;Q4KU62;Q9MRU3;O98418;Q95FM3;O98565;Q9XQW9;Q9XQY2;Q9GER4;Q67H59;Q29VB4;C7SLZ3;P19366;Q9MTD1;O98778;Q9S6Y9;Q95AE3;Q8MFX8;O98777;C3VXZ0;O98775;D7KRE0;Q8MFY5;Q8ME50;Q95FW2;Q29VA0;C0J9P3;B9U4R2;A4QLK1;Q9XQD8;Q95FN3;Q09RD3;Q5YGM2;O98933;Q8MFV8;Q6EMT4;Q4VN22;A9L9Y8;A9L9Z4;A1E931;…	3587	63	CID		57.76	0.0479596		4	49	56	1	1441.77	-49.9949	8/113	Arabidopsis_elastase_rep2.mgf
	Low	ERFLSQPFFV	O98495;Q9MRV8;Q9MRK3;Q8SLS8;Q9XQY8;O98596;Q29VB8;Q95FT8;Q3L1L0;Q9MRR8;Q95AN2;Q9MTY8;Q9GER5;Q67H80;B8PRK4;B7S4V7;Q29VB0;A0AR48;A3KLS5;B8PRL4;Q4KU62;Q9MRU3;O98418;Q95FM3;O98565;Q9XQW9;Q9XQY2;Q9GER4;Q67H59;Q29VB4;P19366;Q9MTD1;O98778;Q9S6Y9;Q6K1L2;Q95AE3;Q95FP4;O98777;C3VXZ0;D7KRE0;A9U8M5;B9U4R2;A4QLK1;Q09RD3;Q5YGM2;O98933;Q4VN22;A9L9Z4;A1E931;A9L9Y9;Q9SC30;D0EVV0;Q5UVH4;Q4VN14;C8XPP1	3190	55	CID		28.32	38.6386		3	49	35	1	1269.62	-36.1458	11/97	Arabidopsis_elastase_rep2.mgf
	Low	GGATLGRIFNVLGEPVDNIGPVDT	Q95AE3	1	1	CID		25.18	69.3966		3	48	31	1	2411.03	-92.4712	6/252	Arabidopsis_elastase_rep2.mgf
	Low	LFIDNIFRFV	O98495;Q9MRV8;Q9FEX4;Q9XQY8;Q29VB8;Q95FT8;Q3L1L0;Q9MRR8;A8Y666;Q95AN2;Q9MTY8;Q9GER5;Q67H80;Q95FY1;Q29VB0;A0AR48;A3KLS5;B8PRL4;Q95FP0;Q4KU62;Q9MRU3;O98418;Q9XQW9;Q9XQY2;Q9GER4;Q29VB4;C7SLZ3;P19366;Q9MTD1;O98778;Q9S6Y9;Q6K1L2;Q95AE3;Q95D42;Q95FP4;Q8MFX8;O98777;C3VXZ0;D7KRE0;Q8MFY5;Q8ME50;Q95FW2;Q29VA0;A9U8M5;B9U4R2;A4QLK1;Q09RD3;Q5YGM2;Q4VN22;A9L9Y8;A9L9Z4;A1E931;A9L9Y9;Q9SC30;D0EVV0;Q5UVH4;Q4VN14;…	3379	58	CID		21.11	220.018		3	49	34	1	1283.67	-35.3917	9/86	Arabidopsis_elastase_rep2.mgf
	Low	GGATLGRIFNVLGEPVDNIGPV	Q95AE3	1	1	CID		17.39	497.281		5	49	36	1	2194.98	-90.343	8/225	Arabidopsis_elastase_rep2.mgf
	Low	RKIERFLSQPFFV	O98495;Q9MRV8;Q9MRK3;Q8SLS8;Q9XQY8;O98596;Q29VB8;Q95FT8;Q3L1L0;Q9MRR8;Q95AN2;Q9MTY8;Q9GER5;Q67H80;B8PRK4;B7S4V7;Q29VB0;A0AR48;A3KLS5;B8PRL4;Q4KU62;Q9MRU3;O98418;Q95FM3;O98565;Q9XQW9;Q9XQY2;Q67H59;Q29VB4;P19366;Q9MTD1;O98778;Q9S6Y9;Q6K1L2;Q95AE3;Q95FP4;O98777;C3VXZ0;D7KRE0;A9U8M5;B9U4R2;A4QLK1;Q09RD3;Q5YGM2;O98933;Q4VN22;A9L9Z4;A1E931;A9L9Y9;Q9SC30;D0EVV0;Q5UVH4;Q4VN14;C8XPP1	3136	54	CID		13.88	1359.53		9	50	35	1	1666.81	-79.1429	5/129	Arabidopsis_elastase_rep2.mgf
Q9XQD8	21.28	3	3	188	19.8162	7.34229	115.696	H(+)-transporting ATP synthase (Fragment) OS=Cochlospermum intermedium GN=atpB PE=4 SV=1 - [Q9XQD8_9ROSI]
	Confidence Icon	Sequence	Protein Accessions	# Proteins	# Protein Groups	Activation Type	Modifications	IonScore	Exp Value	Δ Score	Rank	Identity High	Homology Threshold	Charge	m/z [Da]	ΔM [ppm]	Ions Matched	Spectrum File
	High	GGATLGRIFxVLGEPV	Q29VB0;Q9XQD8	3	2	CID	X10(N)	113.4	1.4625e-07		7	50		1	1599.8	-53.8888	13/151	Arabidopsis_elastase_rep2.mgf
	High	DNLGPVDTRTT	O98495;Q9MRV8;Q9MRK3;Q8SLS8;O98596;Q29VB8;Q9MTY8;Q9GER5;B8PRK4;B7S4V7;A8ASI0;Q95FY1;A0AR48;Q4KU62;Q9MRU3;Q95FM3;Q9XQW9;Q9XQY2;Q29VB4;P19366;Q9MTD1;Q6K1L2;O98777;D7KRE0;Q8ME50;Q9XQD8;Q95FN3;Q6EMT4	1534	28	CID		57.91	0.0395338		3	49	56	1	1188.53	-44.2237	10/116	Arabidopsis_elastase_rep2.mgf
	High	VLIMELINNIAKA	O98495;Q9MRV8;Q9FEX4;Q9MRK3;Q8SLS8;O98596;Q95FT8;Q9MRR8;A8Y666;Q95AN2;Q9MTY8;Q67H80;B8PRK4;A8ASI0;Q29VB0;A0AR48;A3KLS5;B8PRL4;Q4KU62;Q9MRU3;O98418;Q95FM3;O98565;Q9XQW9;Q9XQY2;Q9GER4;Q67H59;Q29VB4;C7SLZ3;P19366;Q9MTD1;O98778;Q9S6Y9;Q95AE3;Q8MFX8;O98777;C3VXZ0;O98775;D7KRE0;Q8MFY5;Q8ME50;Q95FW2;Q29VA0;C0J9P3;B9U4R2;A4QLK1;Q9XQD8;Q95FN3;Q09RD3;Q5YGM2;O98933;Q8MFV8;Q6EMT4;Q4VN22;A9L9Y8;A9L9Z4;A1E931;…	3587	63	CID		57.76	0.0479596		4	49	56	1	1441.77	-49.9949	8/113	Arabidopsis_elastase_rep2.mgf
A8Y666	16.37	5	5	336	35.9675	5.41455	114.129	ATP synthase beta subunit (Fragment) OS=Solanum sisymbriifolium GN=atpB PE=4 SV=1 - [A8Y666_9SOLN]
	Confidence Icon	Sequence	Protein Accessions	# Proteins	# Protein Groups	Activation Type	Modifications	IonScore	Exp Value	Δ Score	Rank	Identity High	Homology Threshold	Charge	m/z [Da]	ΔM [ppm]	Ions Matched	Spectrum File
	High	GGATLGRIFNVLGEPV	O98495;Q9MRV8;Q9MRK3;Q8SLS8;Q29VB8;Q3L1L0;Q9MRR8;A8Y666;Q95AN2;Q9MTY8;Q9GER5;Q67H80;B8PRK4;B8PRL4;Q95FM3;Q9XQW9;Q9GER4;Q67H59;Q29VB4;C7SLZ3;P19366;Q9S6Y9;Q6K1L2;Q95AE3;C3VXZ0;O98775;D7KRE0;Q8ME50;Q95FW2;C0J9P3;A4QLK1;Q6EMT4;Q4VN22;A9L9Y8;A9L9Y9;O98593;Q4VN14	1964	37	CID		113.4	1.4625e-07		4	50		1	1599.8	-53.8888	13/154	Arabidopsis_elastase_rep2.mgf
	High	VLIMELINNIAKA	O98495;Q9MRV8;Q9FEX4;Q9MRK3;Q8SLS8;O98596;Q95FT8;Q9MRR8;A8Y666;Q95AN2;Q9MTY8;Q67H80;B8PRK4;A8ASI0;Q29VB0;A0AR48;A3KLS5;B8PRL4;Q4KU62;Q9MRU3;O98418;Q95FM3;O98565;Q9XQW9;Q9XQY2;Q9GER4;Q67H59;Q29VB4;C7SLZ3;P19366;Q9MTD1;O98778;Q9S6Y9;Q95AE3;Q8MFX8;O98777;C3VXZ0;O98775;D7KRE0;Q8MFY5;Q8ME50;Q95FW2;Q29VA0;C0J9P3;B9U4R2;A4QLK1;Q9XQD8;Q95FN3;Q09RD3;Q5YGM2;O98933;Q8MFV8;Q6EMT4;Q4VN22;A9L9Y8;A9L9Z4;A1E931;…	3587	63	CID		57.76	0.0479596		4	49	56	1	1441.77	-49.9949	8/113	Arabidopsis_elastase_rep2.mgf
	Low	GGATLGRIFNVLGEPVDNLGPVDT	O98495;Q9MRV8;Q9MRK3;Q8SLS8;Q29VB8;Q9MRR8;A8Y666;Q9MTY8;Q9GER5;B8PRK4;Q95FM3;Q9XQW9;Q9GER4;Q29VB4;C7SLZ3;P19366;Q9S6Y9;Q6K1L2;O98775;D7KRE0;Q8ME50;A4QLK1;Q6EMT4	1284	23	CID		25.18	69.3966		4	48	31	1	2411.03	-92.4712	6/252	Arabidopsis_elastase_rep2.mgf
	Low	LFIDNIFRFV	O98495;Q9MRV8;Q9FEX4;Q9XQY8;Q29VB8;Q95FT8;Q3L1L0;Q9MRR8;A8Y666;Q95AN2;Q9MTY8;Q9GER5;Q67H80;Q95FY1;Q29VB0;A0AR48;A3KLS5;B8PRL4;Q95FP0;Q4KU62;Q9MRU3;O98418;Q9XQW9;Q9XQY2;Q9GER4;Q29VB4;C7SLZ3;P19366;Q9MTD1;O98778;Q9S6Y9;Q6K1L2;Q95AE3;Q95D42;Q95FP4;Q8MFX8;O98777;C3VXZ0;D7KRE0;Q8MFY5;Q8ME50;Q95FW2;Q29VA0;A9U8M5;B9U4R2;A4QLK1;Q09RD3;Q5YGM2;Q4VN22;A9L9Y8;A9L9Z4;A1E931;A9L9Y9;Q9SC30;D0EVV0;Q5UVH4;Q4VN14;…	3379	58	CID		21.11	220.018		3	49	34	1	1283.67	-35.3917	9/86	Arabidopsis_elastase_rep2.mgf
	Low	GAPIxVPVGGATL	A8Y666	1	1	CID	X5(P)	13.54	1315.8		8	49	29	1	1148.58	-77.9758	5/111	Arabidopsis_elastase_rep2.mgf
Q8MFY5	16.23	5	5	382	40.841	5.26221	114.129	ATPase beta subunit (Fragment) OS=Cycas revoluta PE=4 SV=1 - [Q8MFY5_CYCRE]
	Confidence Icon	Sequence	Protein Accessions	# Proteins	# Protein Groups	Activation Type	Modifications	IonScore	Exp Value	Δ Score	Rank	Identity High	Homology Threshold	Charge	m/z [Da]	ΔM [ppm]	Ions Matched	Spectrum File
	High	GGATLGRIFNVIGEPV	Q8MFY5	41	1	CID		113.4	1.4625e-07		2	50		1	1599.8	-53.8888	13/154	Arabidopsis_elastase_rep2.mgf
	High	VLIMELINNIAKA	O98495;Q9MRV8;Q9FEX4;Q9MRK3;Q8SLS8;O98596;Q95FT8;Q9MRR8;A8Y666;Q95AN2;Q9MTY8;Q67H80;B8PRK4;A8ASI0;Q29VB0;A0AR48;A3KLS5;B8PRL4;Q4KU62;Q9MRU3;O98418;Q95FM3;O98565;Q9XQW9;Q9XQY2;Q9GER4;Q67H59;Q29VB4;C7SLZ3;P19366;Q9MTD1;O98778;Q9S6Y9;Q95AE3;Q8MFX8;O98777;C3VXZ0;O98775;D7KRE0;Q8MFY5;Q8ME50;Q95FW2;Q29VA0;C0J9P3;B9U4R2;A4QLK1;Q9XQD8;Q95FN3;Q09RD3;Q5YGM2;O98933;Q8MFV8;Q6EMT4;Q4VN22;A9L9Y8;A9L9Z4;A1E931;…	3587	63	CID		57.76	0.0479596		4	49	56	1	1441.77	-49.9949	8/113	Arabidopsis_elastase_rep2.mgf
	Low	LFIDNIFRFV	O98495;Q9MRV8;Q9FEX4;Q9XQY8;Q29VB8;Q95FT8;Q3L1L0;Q9MRR8;A8Y666;Q95AN2;Q9MTY8;Q9GER5;Q67H80;Q95FY1;Q29VB0;A0AR48;A3KLS5;B8PRL4;Q95FP0;Q4KU62;Q9MRU3;O98418;Q9XQW9;Q9XQY2;Q9GER4;Q29VB4;C7SLZ3;P19366;Q9MTD1;O98778;Q9S6Y9;Q6K1L2;Q95AE3;Q95D42;Q95FP4;Q8MFX8;O98777;C3VXZ0;D7KRE0;Q8MFY5;Q8ME50;Q95FW2;Q29VA0;A9U8M5;B9U4R2;A4QLK1;Q09RD3;Q5YGM2;Q4VN22;A9L9Y8;A9L9Z4;A1E931;A9L9Y9;Q9SC30;D0EVV0;Q5UVH4;Q4VN14;…	3379	58	CID		21.11	220.018		3	49	34	1	1283.67	-35.3917	9/86	Arabidopsis_elastase_rep2.mgf
	Low	GGATLGRIFNVIGEPVDNLGPV	Q8MFY5	41	1	CID		16.72	580.232		10	49	36	1	2194.98	-90.343	7/225	Arabidopsis_elastase_rep2.mgf
	Low	GYxPTLSTEMGSLQERI	Q8MFY5;A9L9Y9	3	2	CID	X3(G)	14.77	937.433		4	49	28	1	1838.83	-36.6382	6/155	Arabidopsis_elastase_rep2.mgf
Q56WK6	5.06	1	1	573	64.007	4.83057	113.85	Patellin-1 OS=Arabidopsis thaliana GN=PATL1 PE=1 SV=2 - [PATL1_ARATH]
	Confidence Icon	Sequence	Protein Accessions	# Proteins	# Protein Groups	Activation Type	Modifications	IonScore	Exp Value	Δ Score	Rank	Identity High	Homology Threshold	Charge	m/z [Da]	ΔM [ppm]	Ions Matched	Spectrum File
	High	KEEKTEEKKTEEETKEEEKTEEKKEETTT	Q56WK6	1	1	CID		113.85	2.27618e-08	0.877193	1	42	33	1	3557.38	-92.8665	24/329	Arabidopsis_elastase_rep2.mgf
D7LQY3	15.74	3	3	216	23.7392	9.51025	113.47	Putative uncharacterized protein OS=Arabidopsis lyrata subsp. lyrata GN=ARALYDRAFT_484368 PE=4 SV=1 - [D7LQY3_ARALY]
	Confidence Icon	Sequence	Protein Accessions	# Proteins	# Protein Groups	Activation Type	Modifications	IonScore	Exp Value	Δ Score	Rank	Identity High	Homology Threshold	Charge	m/z [Da]	ΔM [ppm]	Ions Matched	Spectrum File
	High	KVNKGQAAPDFTLKDQNGKPV	D7LQY3	2	1	CID		113.47	1.35066e-07	0.610619	1	50		1	2255.05	-75.019	21/214	Arabidopsis_elastase_rep2.mgf
	Medium	FRDSYEKFKKA	D7LQY3	2	1	CID		47.64	0.518153	0.270833	1	50	49	1	1418.66	-55.7788	7/108	Arabidopsis_elastase_rep2.mgf
	Low	cAFRDSYEKFKKA	D7LQY3	2	1	CID	C1(Carbamidomethyl)	20.72	196.66		4	48	36	1	1649.7	-65.3199	8/124	Arabidopsis_elastase_rep2.mgf
E0WEC1	15	7	7	440	48.5414	6.48096	109.157	Ribulose bisphosphate carboxylase large subunit (Fragment) OS=Ballantinia antipoda GN=rbcL PE=3 SV=1 - [E0WEC1_9BRAS]
	Confidence Icon	Sequence	Protein Accessions	# Proteins	# Protein Groups	Activation Type	Modifications	IonScore	Exp Value	Δ Score	Rank	Identity High	Homology Threshold	Charge	m/z [Da]	ΔM [ppm]	Ions Matched	Spectrum File
	High	RVTPQPGVPPEEAGA	E0WEC1	23	1	CID		73.46	0.0012807	0	1	49	48	1	1504.69	-57.3017	15/151	Arabidopsis_elastase_rep2.mgf
	High	RDDYVEKDRSRGI	Q8WIX2;O98601;Q8MBZ1;E0WEC1	293	4	CID		73.44	0.00114998	0	1	49		1	1608.7	-67.9004	15/137	Arabidopsis_elastase_rep2.mgf
	High	RVTPQPGVPPEEAGAA	E0WEC1	23	1	CID		60.78	0.0233881	0	1	49	46	1	1575.72	-60.8239	14/161	Arabidopsis_elastase_rep2.mgf
	High	FQGPPHGI	P94108;O46893;Q7YKF7;B6GUW7;D7F7W4;D8V9E0;Q95E77;Q9BB64;Q32224;Q6SSI3;E5FEB9;E5KUX0;Q8MDX6;Q37170;Q32601;A0AS70;B1PHP1;Q9MUG3;Q8HUZ8;O98380;Q6PZB5;Q4VI77;A1XM40;A5X4C4;D5FFC9;E5FEA2;Q5K3Z6;D0PVA4;Q37235;Q37154;Q32555;Q8MC01;D6MYJ8;Q9MVS0;Q8WLJ4;B5LC06;O98879;Q9GHP5;Q9MT11;Q6VW42;Q5VAR7;Q1KZQ0;Q32432;Q6VW16;Q3ZR38;B0YHL2;O98601;Q8H980;Q8MBZ1;Q6Y2Z0;Q6U127;D0F0U1;E2CZ66;B7P0E8;Q8WHG5;Q9TKI3;O03048;…	20049	80	CID		53.71	0.116359		3	49		1	852.443	7.56498	6/71	Arabidopsis_elastase_rep2.mgf
	Low	NMFTSIVGNVFGFKA	P94108;P94047;O46893;Q7YKF7;P94025;P93987;Q8WIX2;D7F7W4;D8V9E0;Q95E77;Q37269;D0F109;B5U0R5;E5FEB9;E5KUX0;Q8MDX6;Q37170;Q32601;A0AS70;B1PHP1;Q8HUZ8;O98380;Q6PZB5;Q4VI77;A1XM40;A5X4C4;E5FEA2;Q5K3Z6;Q37154;Q32555;Q8MC01;Q9MVS0;Q8WLJ4;B5LC06;Q9GHP5;Q32432;Q6VW16;Q3ZR38;O98601;Q8H980;Q6Y2Z0;D0F0U1;E2CZ66;B7P0E8;Q8WHG5;Q9TKI3;C7AQU5;E0WEC1;Q8MAP8;E5FE83;O98752;Q8WLG9;O98749;A0PDF5;Q8WIB2;Q15KB0;A5X4D8;…	16077	71	CID		44.02	1.2156	0	1	50	39	1	1631.75	-47.7472	8/151	Arabidopsis_elastase_rep2.mgf
	Low	QVERDKLNKYGRPL	P94108;P94047;O46893;B6GUW7;Q8WIX2;D8V9E0;Q95E77;Q9BB64;Q37269;D0F109;B5U0R5;E5KUX0;Q8MDX6;Q37170;Q32601;A0AS70;B1PHP1;Q9MUG3;Q8HUZ8;O98380;Q6PZB5;Q4VI77;A5X4C4;D5FFC9;E5FEA2;Q5K3Z6;Q37235;Q37154;Q32555;Q8MC01;D6MYJ8;Q9MVS0;Q8WLJ4;B5LC06;O98879;Q9GHP5;Q9MT11;Q6VW42;Q5VAR7;Q1KZQ0;Q32432;Q6VW16;Q3ZR38;O98601;Q8MBZ1;Q6Y2Z0;Q6U127;D0F0U1;E2CZ66;B7P0E8;Q8WHG5;Q9TKI3;O03048;Q7YJP4;E0WEC1;Q8MAP8;B9UM37;…	18718	81	CID		34.78	11.3766		10	50	44	1	1715.84	-66.8485	9/141	Arabidopsis_elastase_rep2.mgf
	Low	RVTPQPGVPPEEA	E0WEC1	23	1	CID		32.97	14.9918	0	1	49	39	1	1376.64	-57.8445	5/131	Arabidopsis_elastase_rep2.mgf
D7KBF1	16.22	1	1	148	15.2383	4.75439	103.17	Putative uncharacterized protein (Fragment) OS=Arabidopsis lyrata subsp. lyrata GN=ARALYDRAFT_471553 PE=4 SV=1 - [D7KBF1_ARALY]
	Confidence Icon	Sequence	Protein Accessions	# Proteins	# Protein Groups	Activation Type	Modifications	IonScore	Exp Value	Δ Score	Rank	Identity High	Homology Threshold	Charge	m/z [Da]	ΔM [ppm]	Ions Matched	Spectrum File
	High	SSSTPEEPDHKKPVDGTETATRPA	D7KBF1	1	1	CID		103.17	4.68265e-07		2	45		1	2536.97	-93.8643	13/251	Arabidopsis_elastase_rep2.mgf
Q9FLQ4	4.96	1	1	464	50.1021	9.14404	103.02	Dihydrolipoyllysine-residue succinyltransferase component of 2-oxoglutarate dehydrogenase complex 1, mitochondrial OS=Arabidopsis thaliana GN=At5g55070 PE=1 SV=1 - [ODO2A_ARATH]
	Confidence Icon	Sequence	Protein Accessions	# Proteins	# Protein Groups	Activation Type	Modifications	IonScore	Exp Value	Δ Score	Rank	Identity High	Homology Threshold	Charge	m/z [Da]	ΔM [ppm]	Ions Matched	Spectrum File
	High	EKAPEKPAPKPSPPAEKPKVEST	Q9FLQ4	1	1	CID		103.02	1.29749e-06	0.815534	1	49	37	1	2442.08	-98.0725	18/258	Arabidopsis_elastase_rep2.mgf
A5BYV7	5.16	4	3	659	72.9883	5.2876	102.67	Putative uncharacterized protein OS=Vitis vinifera GN=VITISV_008123 PE=4 SV=1 - [A5BYV7_VITVI]
	Confidence Icon	Sequence	Protein Accessions	# Proteins	# Protein Groups	Activation Type	Modifications	IonScore	Exp Value	Δ Score	Rank	Identity High	Homology Threshold	Charge	m/z [Da]	ΔM [ppm]	Ions Matched	Spectrum File
	High	ELGPGILGNIFDGIQRPLKT	O23654;A5BYV7	30	2	CID		100.96	2.51978e-06	0.762376	1	50	42	1	2138.03	-79.1062	13/211	Arabidopsis_elastase_rep2.mgf
	Low	ELGPGILGNIFDGIQRPL	O23654;A5BYV7	32	2	CID		42.21	1.9255	0.404762	1	50	39	1	1908.9	-80.4549	10/180	Arabidopsis_elastase_rep2.mgf
	Low	SQKFEDPAEGExAL	A5BYV7	1	1	CID	X12(I)	21.01	103.757		6	46	40	1	1533.61	-88.3611	5/140	Arabidopsis_elastase_rep2.mgf
	Low	SQKFEDPAEGExAL	A5BYV7	1	1	CID	X12(L)	21.01	103.757		7	46	40	1	1533.61	-88.3611	5/140	Arabidopsis_elastase_rep2.mgf
B9PAZ3	34.48	2	1	58	6.28836	12.0005	98.13	Predicted protein (Fragment) OS=Populus trichocarpa GN=POPTRDRAFT_267334 PE=4 SV=1 - [B9PAZ3_POPTR]
	Confidence Icon	Sequence	Protein Accessions	# Proteins	# Protein Groups	Activation Type	Modifications	IonScore	Exp Value	Δ Score	Rank	Identity High	Homology Threshold	Charge	m/z [Da]	ΔM [ppm]	Ions Matched	Spectrum File
	High	AMNPVEHPHGGGNHQHIGHA	B9PAZ3	47	1	CID		98.13	1.26531e-06	0.867347	1	44	31	1	2096.78	-84.12	17/195	Arabidopsis_elastase_rep2.mgf
	Low	AmNPVEHPHGGGNHQHIGHA	B9PAZ3	47	1	CID	M2(Oxidation)	35.56	2.50611	0.305556	1	44	39	1	2112.79	-75.7401	15/195	Arabidopsis_elastase_rep2.mgf
D7L3B5	23.67	4	4	283	30.3009	7.35693	94.92	Plastid-lipid associated protein pap OS=Arabidopsis lyrata subsp. lyrata GN=ARALYDRAFT_319057 PE=4 SV=1 - [D7L3B5_ARALY]
	Confidence Icon	Sequence	Protein Accessions	# Proteins	# Protein Groups	Activation Type	Modifications	IonScore	Exp Value	Δ Score	Rank	Identity High	Homology Threshold	Charge	m/z [Da]	ΔM [ppm]	Ions Matched	Spectrum File
	High	TLGQVFQRIDVFSKDFDNIAEV	D7L3B5	3	1	CID		71.68	0.00150347	0.708333	1	48	37	1	2541.08	-84.5314	13/241	Arabidopsis_elastase_rep2.mgf
	High	SGNLSQIPPFDIPRLPDSFRPS	D7L3B5	2	1	CID		60.24	0.0216043	0.633333	1	48	37	1	2440.03	-94.7739	15/246	Arabidopsis_elastase_rep2.mgf
	Low	TRGDRGELRV	D7L3B5	3	1	CID		42.34	1.69752	0.142857	1	49	50	1	1158.6	-32.8512	11/102	Arabidopsis_elastase_rep2.mgf
	Low	SRSLGGSRPGLPT	D7L3B5	3	1	CID		32.22	17.5664	0.34375	1	49	35	1	1284.67	-21.5162	7/137	Arabidopsis_elastase_rep2.mgf
D7LH06	13.16	4	4	266	28.2132	5.42725	91.3833	LHB1B1 OS=Arabidopsis lyrata subsp. lyrata GN=ARALYDRAFT_482403 PE=4 SV=1 - [D7LH06_ARALY]
	Confidence Icon	Sequence	Protein Accessions	# Proteins	# Protein Groups	Activation Type	Modifications	IonScore	Exp Value	Δ Score	Rank	Identity High	Homology Threshold	Charge	m/z [Da]	ΔM [ppm]	Ions Matched	Spectrum File
	High	GLSADPETFARNRELEVI	D7LH06;Q9C8S5	50	2	CID		72.25	0.00148555	0.541667	1	49	49	1	2016.87	-79.5792	10/173	Arabidopsis_elastase_rep2.mgf
	High	SKPTGPSGSPWYGSDRV	D7LH06	4	1	CID		59.25	0.0255243	0.661017	1	48	35	1	1777.74	-61.5732	9/187	Arabidopsis_elastase_rep2.mgf
	Low	SADPETFARNRELEVI	D7LH06;Q9C8S5	51	2	CID		42.55	1.45707	0.395349	1	49	40	1	1846.8	-72.0498	11/157	Arabidopsis_elastase_rep2.mgf
	Low	GPSGSPWYGSDRV	D7LH06	6	1	CID		23	97.0537	0.304348	1	48	29	1	1364.56	-43.099	10/115	Arabidopsis_elastase_rep2.mgf
Q9SA56	23.04	5	5	204	22.2927	9.77393	91.33	Photosystem I reaction center subunit II-2, chloroplastic OS=Arabidopsis thaliana GN=psaD2 PE=1 SV=1 - [PSAD2_ARATH]
	Confidence Icon	Sequence	Protein Accessions	# Proteins	# Protein Groups	Activation Type	Modifications	IonScore	Exp Value	Δ Score	Rank	Identity High	Homology Threshold	Charge	m/z [Da]	ΔM [ppm]	Ions Matched	Spectrum File
	High	QYLHPKDGVYPEKA	Q9SA56	4	1	CID		84.86	9.48553e-05	0.552941	1	49	55	1	1644.75	-56.2283	10/141	Arabidopsis_elastase_rep2.mgf
	High	NPGREGVGLNMRSIGKNVSPIEV	Q9SA56	4	1	CID		50.47	0.20635	0.64	1	48	33	1	2423.05	-94.5053	13/249	Arabidopsis_elastase_rep2.mgf
	Low	KFTGKQSYDL	Q9SA56	4	1	CID		41.99	1.56093	0.333333	1	49	43	1	1186.68	59.6911	9/99	Arabidopsis_elastase_rep2.mgf
	Low	NPGREGVGLNMRSIGKNVSPI	Q9SA56	4	1	CID		34.64	9.36702	0.371429	1	49	36	1	2194.98	-85.5366	16/226	Arabidopsis_elastase_rep2.mgf
	Low	NPGREGVGL	Q9SA56	4	1	CID		24.8	64.6891		3	48	37	1	898.484	11.4167	8/79	Arabidopsis_elastase_rep2.mgf
D0F0R4	34.64	6	6	153	16.8605	7.85498	89.5933	Ribulose-1,5-bisphosphate carboxylase/oxygenase large subunit (Fragment) OS=Inga ruiziana GN=rbcL PE=4 SV=1 - [D0F0R4_9FABA]
	Confidence Icon	Sequence	Protein Accessions	# Proteins	# Protein Groups	Activation Type	Modifications	IonScore	Exp Value	Δ Score	Rank	Identity High	Homology Threshold	Charge	m/z [Da]	ΔM [ppm]	Ions Matched	Spectrum File
	High	RxTPQPGVPPEEAGA	D0F0R4	1	1	CID	X2(V)	73.46	0.0012807		3	49	48	1	1504.69	-57.3017	15/151	Arabidopsis_elastase_rep2.mgf
	High	RxTPQPGVPPEEAGAA	D0F0R4	1	1	CID	X2(V)	60.78	0.0233881		3	49	46	1	1575.72	-60.8239	14/161	Arabidopsis_elastase_rep2.mgf
	High	FQGPPHGI	P94108;O46893;Q7YKF7;B6GUW7;D7F7W4;D8V9E0;Q95E77;Q9BB64;Q32224;Q6SSI3;E5FEB9;E5KUX0;Q8MDX6;Q37170;Q32601;A0AS70;B1PHP1;Q9MUG3;Q8HUZ8;O98380;Q6PZB5;Q4VI77;A1XM40;A5X4C4;D5FFC9;E5FEA2;Q5K3Z6;D0PVA4;Q37235;Q37154;Q32555;Q8MC01;D6MYJ8;Q9MVS0;Q8WLJ4;B5LC06;O98879;Q9GHP5;Q9MT11;Q6VW42;Q5VAR7;Q1KZQ0;Q32432;Q6VW16;Q3ZR38;B0YHL2;O98601;Q8H980;Q8MBZ1;Q6Y2Z0;Q6U127;D0F0U1;E2CZ66;B7P0E8;Q8WHG5;Q9TKI3;O03048;…	20049	80	CID		53.71	0.116359		3	49		1	852.443	7.56498	6/71	Arabidopsis_elastase_rep2.mgf
	Low	NMFTSIVGNVFGFKA	P94108;P94047;O46893;Q7YKF7;P94025;P93987;Q8WIX2;D7F7W4;D8V9E0;Q95E77;Q37269;D0F109;B5U0R5;E5FEB9;E5KUX0;Q8MDX6;Q37170;Q32601;A0AS70;B1PHP1;Q8HUZ8;O98380;Q6PZB5;Q4VI77;A1XM40;A5X4C4;E5FEA2;Q5K3Z6;Q37154;Q32555;Q8MC01;Q9MVS0;Q8WLJ4;B5LC06;Q9GHP5;Q32432;Q6VW16;Q3ZR38;O98601;Q8H980;Q6Y2Z0;D0F0U1;E2CZ66;B7P0E8;Q8WHG5;Q9TKI3;C7AQU5;E0WEC1;Q8MAP8;E5FE83;O98752;Q8WLG9;O98749;A0PDF5;Q8WIB2;Q15KB0;A5X4D8;…	16077	71	CID		44.02	1.2156	0	1	50	39	1	1631.75	-47.7472	8/151	Arabidopsis_elastase_rep2.mgf
	Low	QVERDKLNKYGRPL	P94108;P94047;O46893;B6GUW7;Q8WIX2;D8V9E0;Q95E77;Q9BB64;Q37269;D0F109;B5U0R5;E5KUX0;Q8MDX6;Q37170;Q32601;A0AS70;B1PHP1;Q9MUG3;Q8HUZ8;O98380;Q6PZB5;Q4VI77;A5X4C4;D5FFC9;E5FEA2;Q5K3Z6;Q37235;Q37154;Q32555;Q8MC01;D6MYJ8;Q9MVS0;Q8WLJ4;B5LC06;O98879;Q9GHP5;Q9MT11;Q6VW42;Q5VAR7;Q1KZQ0;Q32432;Q6VW16;Q3ZR38;O98601;Q8MBZ1;Q6Y2Z0;Q6U127;D0F0U1;E2CZ66;B7P0E8;Q8WHG5;Q9TKI3;O03048;Q7YJP4;E0WEC1;Q8MAP8;B9UM37;…	18718	81	CID		34.78	11.3766		10	50	44	1	1715.84	-66.8485	9/141	Arabidopsis_elastase_rep2.mgf
	Low	RxTPQPGVPPEEA	D0F0R4	1	1	CID	X2(V)	32.97	14.9918		3	49	39	1	1376.64	-57.8445	5/131	Arabidopsis_elastase_rep2.mgf
D7KN05	15.09	2	2	159	16.9438	9.56885	89.07	Putative uncharacterized protein (Fragment) OS=Arabidopsis lyrata subsp. lyrata GN=ARALYDRAFT_474626 PE=4 SV=1 - [D7KN05_ARALY]
	Confidence Icon	Sequence	Protein Accessions	# Proteins	# Protein Groups	Activation Type	Modifications	IonScore	Exp Value	Δ Score	Rank	Identity High	Homology Threshold	Charge	m/z [Da]	ΔM [ppm]	Ions Matched	Spectrum File
	High	HFEAGDDRAKEYV	D7KN05	2	1	CID		82.97	9.62495e-05	0.662651	1	48	45	1	1536.64	-47.1884	11/121	Arabidopsis_elastase_rep2.mgf
	High	KQGLPEQNGKTHFEAGDDRAKEYV	D7KN05	2	1	CID		54.6	0.0482732	0.327273	1	46	52	1	2717.09	-86.4532	10/261	Arabidopsis_elastase_rep2.mgf
Q5CA28	8.62	4	4	348	38.7142	7.15186	87.24	Ribulose-1,5-bisphosphate carboxylase/oxygenase large subunit (Fragment) OS=Ephedra aphylla GN=rbcL PE=4 SV=1 - [Q5CA28_9SPER]
	Confidence Icon	Sequence	Protein Accessions	# Proteins	# Protein Groups	Activation Type	Modifications	IonScore	Exp Value	Δ Score	Rank	Identity High	Homology Threshold	Charge	m/z [Da]	ΔM [ppm]	Ions Matched	Spectrum File
	High	RVTPQPGVPxEEAGA	Q5CA28	1	1	CID	X10(P)	73.46	0.0012807		2	49	48	1	1504.69	-57.3017	15/151	Arabidopsis_elastase_rep2.mgf
	High	RVTPQPGVPxEEAGAA	Q5CA28	1	1	CID	X10(P)	60.78	0.0233881		2	49	46	1	1575.72	-60.8239	14/161	Arabidopsis_elastase_rep2.mgf
	Low	QVERDKLNxYGRPL	P93987;D0PVA4;C7AQU5;Q5CA28	12	4	CID	X9(Q)	35.2	10.3279		2	50	44	1	1715.84	-45.6402	10/141	Arabidopsis_elastase_rep2.mgf
	Low	RVTPQPGVPxEEA	Q5CA28	1	1	CID	X10(P)	32.97	14.9918		2	49	39	1	1376.64	-57.8445	5/131	Arabidopsis_elastase_rep2.mgf
Q8LFE2	16.98	1	1	106	11.3827	9.5249	87.19	Photosystem II OS=Arabidopsis thaliana PE=4 SV=1 - [Q8LFE2_ARATH]
	Confidence Icon	Sequence	Protein Accessions	# Proteins	# Protein Groups	Activation Type	Modifications	IonScore	Exp Value	Δ Score	Rank	Identity High	Homology Threshold	Charge	m/z [Da]	ΔM [ppm]	Ions Matched	Spectrum File
	High	DDEPKRGTEAAKKKYAPV	Q8LFE2	2	1	CID		87.19	5.12086e-05	0.712644	1	49	42	1	2002.89	-84.6435	11/183	Arabidopsis_elastase_rep2.mgf
D7KIQ7	11.03	1	1	145	15.2922	9.90576	85.89	Putative uncharacterized protein OS=Arabidopsis lyrata subsp. lyrata GN=ARALYDRAFT_474340 PE=4 SV=1 - [D7KIQ7_ARALY]
	Confidence Icon	Sequence	Protein Accessions	# Proteins	# Protein Groups	Activation Type	Modifications	IonScore	Exp Value	Δ Score	Rank	Identity High	Homology Threshold	Charge	m/z [Da]	ΔM [ppm]	Ions Matched	Spectrum File
	High	KRGPQEPPKLGPRGKL	D7KIQ7	3	1	CID		85.89	7.70598e-05	0.674419	1	49	45	1	1757.96	-53.1875	11/159	Arabidopsis_elastase_rep2.mgf
Q0WWI1	4.56	2	2	767	80.4946	5.26221	82.88	Putative uncharacterized protein At1g15690 (Fragment) OS=Arabidopsis thaliana GN=At1g15690 PE=2 SV=1 - [Q0WWI1_ARATH]
	Confidence Icon	Sequence	Protein Accessions	# Proteins	# Protein Groups	Activation Type	Modifications	IonScore	Exp Value	Δ Score	Rank	Identity High	Homology Threshold	Charge	m/z [Da]	ΔM [ppm]	Ions Matched	Spectrum File
	High	GKIERNIPEDDPRNPA	Q0WWI1	7	1	CID		82.88	0.000132817	0.277108	1	49		1	1820.79	-73.293	20/165	Arabidopsis_elastase_rep2.mgf
	High	GVSEHAKSLGPKGSEPHKA	Q0WWI1	4	1	CID		53.84	0.122665	0.240741	1	49	56	1	1915.88	-63.5956	12/195	Arabidopsis_elastase_rep2.mgf
B8XJK7	7.36	2	2	394	45.1804	6.59521	82.65	Catalase 2 (Fragment) OS=Vigna unguiculata GN=Cat2 PE=2 SV=1 - [B8XJK7_VIGUN]
	Confidence Icon	Sequence	Protein Accessions	# Proteins	# Protein Groups	Activation Type	Modifications	IonScore	Exp Value	Δ Score	Rank	Identity High	Homology Threshold	Charge	m/z [Da]	ΔM [ppm]	Ions Matched	Spectrum File
	High	NHSHATQDLHDSIAA	B8XJK7	6	1	CID		82.65	9.48564e-05		3	47		1	1616.66	-47.1472	9/153	Arabidopsis_elastase_rep2.mgf
	Low	DFLRAPGVQTPVIV	P49318;E5KXU4;B8XJK7	16	3	CID		27.49	56.7653	0.111111	1	50	38	1	1511.77	-61.5316	6/141	Arabidopsis_elastase_rep2.mgf
Q43743	11.45	2	2	358	37.7077	7.69385	82.54	Malate dehydrogenase 1, glyoxysomal OS=Brassica napus GN=MDH1 PE=2 SV=2 - [MDHG1_BRANA]
	Confidence Icon	Sequence	Protein Accessions	# Proteins	# Protein Groups	Activation Type	Modifications	IonScore	Exp Value	Δ Score	Rank	Identity High	Homology Threshold	Charge	m/z [Da]	ΔM [ppm]	Ions Matched	Spectrum File
	High	RGFLGAKQLEDALTGMDLVIIPA	Q43743	8	1	CID		82.54	0.000157681	0.614458	1	49	49	1	2428.13	-80.6757	10/225	Arabidopsis_elastase_rep2.mgf
	Low	GIVRTLCEGVAKCCPNAI	Q43743	1	1	CID		20.54	231.462		5	49	40	1	1846.8	-74.3511	6/178	Arabidopsis_elastase_rep2.mgf
D7LYX4	10.43	2	2	230	26.0577	6.40479	82.19	Putative uncharacterized protein OS=Arabidopsis lyrata subsp. lyrata GN=ARALYDRAFT_489953 PE=3 SV=1 - [D7LYX4_ARALY]
	Confidence Icon	Sequence	Protein Accessions	# Proteins	# Protein Groups	Activation Type	Modifications	IonScore	Exp Value	Δ Score	Rank	Identity High	Homology Threshold	Charge	m/z [Da]	ΔM [ppm]	Ions Matched	Spectrum File
	High	VLDDAKEEYAGKA	D7LYX4	3	1	CID		82.19	0.000138056	0.573171	1	48	51	1	1408.6	-66.109	16/124	Arabidopsis_elastase_rep2.mgf
	Low	RFIRQEAEEKA	D7LYX4	3	1	CID		22.84	154.474		9	49	39	1	1376.64	-66.0021	9/107	Arabidopsis_elastase_rep2.mgf
B6SHL1	8.68	3	3	219	23.1362	9.94971	81.88	Photosystem I reaction center subunit XI OS=Zea mays PE=2 SV=1 - [B6SHL1_MAIZE]
	Confidence Icon	Sequence	Protein Accessions	# Proteins	# Protein Groups	Activation Type	Modifications	IonScore	Exp Value	Δ Score	Rank	Identity High	Homology Threshold	Charge	m/z [Da]	ΔM [ppm]	Ions Matched	Spectrum File
	High	TSSPLIAWYLSNLPGYRT	B6SHL1	3	1	CID		67.34	0.00502084	0.477612	1	49	51	1	2038.91	-73.7717	19/181	Arabidopsis_elastase_rep2.mgf
	High	TSSPLIAWYLSNLPGYRTA	B6SHL1	3	1	CID		55.54	0.0638969	0.714286	1	48	31	1	2109.9	-95.6577	19/191	Arabidopsis_elastase_rep2.mgf
	Low	WYLSNLPGYRT	B6SHL1	3	1	CID		29.87	28.4137	0.233333	1	49	37	1	1369.63	-42.5233	10/105	Arabidopsis_elastase_rep2.mgf
Q8H107	4.53	1	1	464	50.0281	9.08545	80.07	Dihydrolipoyllysine-residue succinyltransferase component of 2-oxoglutarate dehydrogenase complex 2, mitochondrial OS=Arabidopsis thaliana GN=At4g26910 PE=1 SV=2 - [ODO2B_ARATH]
	Confidence Icon	Sequence	Protein Accessions	# Proteins	# Protein Groups	Activation Type	Modifications	IonScore	Exp Value	Δ Score	Rank	Identity High	Homology Threshold	Charge	m/z [Da]	ΔM [ppm]	Ions Matched	Spectrum File
	High	DTKPSPPAEDKQKPRVESAPV	Q8H107	1	1	CID		80.07	0.000256174	0.5875	1	49	50	1	2275.99	-89.2454	11/227	Arabidopsis_elastase_rep2.mgf
Q8WIX2	14.99	7	7	447	49.3789	7.02002	80.0159	Ribulose-1,5-bisphosphate carboxylase large subunit (Fragment) OS=Stewartia serrata GN=rbcL PE=3 SV=1 - [Q8WIX2_9ERIC]
	Confidence Icon	Sequence	Protein Accessions	# Proteins	# Protein Groups	Activation Type	Modifications	IonScore	Exp Value	Δ Score	Rank	Identity High	Homology Threshold	Charge	m/z [Da]	ΔM [ppm]	Ions Matched	Spectrum File
	High	RDDYVEKDRSRGI	Q8WIX2;O98601;Q8MBZ1;E0WEC1	293	4	CID		73.44	0.00114998	0	1	49		1	1608.7	-67.9004	15/137	Arabidopsis_elastase_rep2.mgf
	High	FRVTPQPGVPPEEA	P94108;P94047;O46893;Q7YKF7;P93987;B6GUW7;Q8WIX2;D7F7W4;D8V9E0;Q95E77;Q9BB64;P93986;Q37269;D0F109;B5U0R5;Q6SSI3;E5FEB9;E5KUX0;Q8MDX6;Q32601;A0AS70;Q8HUZ8;O98380;Q6PZB5;Q4VI77;A1XM40;D5FFC9;D6MYJ8;Q9MVS0;O98879;Q9GHP5;Q6VW42;Q1KZQ0;Q32432;Q3ZR38;O98601;Q8H980;Q8MBZ1;Q6U127;D0F0U1;E2CZ66;Q8WHG5;Q7YJP4;C7AQU5;Q8MAP8;B9UM37;E5FE83;O98752;O98529;Q8WLG9;O98749;Q710J3;A0PDF5;Q15KB0;Q32087;Q9GEP5;Q8HSW2;…	14407	67	CID		65.09	0.00921231		2	49		1	1523.71	-51.6184	14/139	Arabidopsis_elastase_rep2.mgf
	High	FQGPPxGI	Q8WIX2;A5X4D3;A0PDB9	10	3	CID	X6(H)	53.71	0.116359		5	49		1	852.443	7.56498	6/71	Arabidopsis_elastase_rep2.mgf
	Low	NMFTSIVGNVFGFKA	P94108;P94047;O46893;Q7YKF7;P94025;P93987;Q8WIX2;D7F7W4;D8V9E0;Q95E77;Q37269;D0F109;B5U0R5;E5FEB9;E5KUX0;Q8MDX6;Q37170;Q32601;A0AS70;B1PHP1;Q8HUZ8;O98380;Q6PZB5;Q4VI77;A1XM40;A5X4C4;E5FEA2;Q5K3Z6;Q37154;Q32555;Q8MC01;Q9MVS0;Q8WLJ4;B5LC06;Q9GHP5;Q32432;Q6VW16;Q3ZR38;O98601;Q8H980;Q6Y2Z0;D0F0U1;E2CZ66;B7P0E8;Q8WHG5;Q9TKI3;C7AQU5;E0WEC1;Q8MAP8;E5FE83;O98752;Q8WLG9;O98749;A0PDF5;Q8WIB2;Q15KB0;A5X4D8;…	16077	71	CID		44.02	1.2156	0	1	50	39	1	1631.75	-47.7472	8/151	Arabidopsis_elastase_rep2.mgf
	Low	FRVTPQPGVPPEEAGA	P94108;O46893;Q7YKF7;P93987;Q8WIX2;D7F7W4;D8V9E0;Q95E77;Q9BB64;P93986;D0F109;B5U0R5;Q6SSI3;E5FEB9;E5KUX0;Q8MDX6;Q32601;A0AS70;Q8HUZ8;O98380;Q6PZB5;Q4VI77;A1XM40;D5FFC9;D6MYJ8;Q9MVS0;O98879;Q9GHP5;Q6VW42;Q1KZQ0;Q32432;Q3ZR38;O98601;Q8H980;Q8MBZ1;Q6U127;D0F0U1;E2CZ66;Q8WHG5;Q7YJP4;C7AQU5;Q8MAP8;B9UM37;E5FE83;Q8WLG9;Q710J3;A0PDF5;Q15KB0;Q8HSW2;Q36802;Q6L9X4;Q33369;Q4KUE1;D0F0E1;A5X4I4;Q5UFF3;O98747	14257	57	CID		37.62	5.00954		3	49	51	1	1651.75	-56.45	8/159	Arabidopsis_elastase_rep2.mgf
	Low	QVERDKLNKYGRPL	P94108;P94047;O46893;B6GUW7;Q8WIX2;D8V9E0;Q95E77;Q9BB64;Q37269;D0F109;B5U0R5;E5KUX0;Q8MDX6;Q37170;Q32601;A0AS70;B1PHP1;Q9MUG3;Q8HUZ8;O98380;Q6PZB5;Q4VI77;A5X4C4;D5FFC9;E5FEA2;Q5K3Z6;Q37235;Q37154;Q32555;Q8MC01;D6MYJ8;Q9MVS0;Q8WLJ4;B5LC06;O98879;Q9GHP5;Q9MT11;Q6VW42;Q5VAR7;Q1KZQ0;Q32432;Q6VW16;Q3ZR38;O98601;Q8MBZ1;Q6Y2Z0;Q6U127;D0F0U1;E2CZ66;B7P0E8;Q8WHG5;Q9TKI3;O03048;Q7YJP4;E0WEC1;Q8MAP8;B9UM37;…	18718	81	CID		34.78	11.3766		10	50	44	1	1715.84	-66.8485	9/141	Arabidopsis_elastase_rep2.mgf
	Low	FRVTPQPGVPPEEAGAA	P94108;O46893;Q7YKF7;P93987;Q8WIX2;D7F7W4;D8V9E0;Q95E77;Q9BB64;P93986;D0F109;B5U0R5;Q6SSI3;E5FEB9;E5KUX0;Q8MDX6;Q32601;A0AS70;Q8HUZ8;O98380;Q6PZB5;Q4VI77;A1XM40;D5FFC9;D6MYJ8;Q9MVS0;O98879;Q9GHP5;Q6VW42;Q1KZQ0;Q32432;Q3ZR38;O98601;Q8H980;Q8MBZ1;Q6U127;D0F0U1;E2CZ66;Q8WHG5;Q7YJP4;C7AQU5;Q8MAP8;B9UM37;E5FE83;Q8WLG9;Q710J3;A0PDF5;Q15KB0;Q8HSW2;Q36802;Q6L9X4;Q33369;Q4KUE1;D0F0E1;A5X4I4;Q5UFF3;O98747	14214	57	CID		34.33	11.3038		5	50	45	1	1722.78	-61.2159	8/169	Arabidopsis_elastase_rep2.mgf
Q8MDX6	15.99	7	7	419	46.3363	7.04932	80.0159	Ribulose 1,5-bisphosphate carboxylase/oxygenase large subunit (Fragment) OS=Lythrum salicaria GN=rbcL PE=3 SV=1 - [Q8MDX6_LYTSA]
	Confidence Icon	Sequence	Protein Accessions	# Proteins	# Protein Groups	Activation Type	Modifications	IonScore	Exp Value	Δ Score	Rank	Identity High	Homology Threshold	Charge	m/z [Da]	ΔM [ppm]	Ions Matched	Spectrum File
	High	RDDYVEKDRxRGI	Q8MDX6	2	1	CID	X10(S)	73.44	0.00114998		2	49		1	1608.7	-67.9004	15/135	Arabidopsis_elastase_rep2.mgf
	High	FRVTPQPGVPPEEA	P94108;P94047;O46893;Q7YKF7;P93987;B6GUW7;Q8WIX2;D7F7W4;D8V9E0;Q95E77;Q9BB64;P93986;Q37269;D0F109;B5U0R5;Q6SSI3;E5FEB9;E5KUX0;Q8MDX6;Q32601;A0AS70;Q8HUZ8;O98380;Q6PZB5;Q4VI77;A1XM40;D5FFC9;D6MYJ8;Q9MVS0;O98879;Q9GHP5;Q6VW42;Q1KZQ0;Q32432;Q3ZR38;O98601;Q8H980;Q8MBZ1;Q6U127;D0F0U1;E2CZ66;Q8WHG5;Q7YJP4;C7AQU5;Q8MAP8;B9UM37;E5FE83;O98752;O98529;Q8WLG9;O98749;Q710J3;A0PDF5;Q15KB0;Q32087;Q9GEP5;Q8HSW2;…	14407	67	CID		65.09	0.00921231		2	49		1	1523.71	-51.6184	14/139	Arabidopsis_elastase_rep2.mgf
	High	FQGPPHGI	P94108;O46893;Q7YKF7;B6GUW7;D7F7W4;D8V9E0;Q95E77;Q9BB64;Q32224;Q6SSI3;E5FEB9;E5KUX0;Q8MDX6;Q37170;Q32601;A0AS70;B1PHP1;Q9MUG3;Q8HUZ8;O98380;Q6PZB5;Q4VI77;A1XM40;A5X4C4;D5FFC9;E5FEA2;Q5K3Z6;D0PVA4;Q37235;Q37154;Q32555;Q8MC01;D6MYJ8;Q9MVS0;Q8WLJ4;B5LC06;O98879;Q9GHP5;Q9MT11;Q6VW42;Q5VAR7;Q1KZQ0;Q32432;Q6VW16;Q3ZR38;B0YHL2;O98601;Q8H980;Q8MBZ1;Q6Y2Z0;Q6U127;D0F0U1;E2CZ66;B7P0E8;Q8WHG5;Q9TKI3;O03048;…	20049	80	CID		53.71	0.116359		3	49		1	852.443	7.56498	6/71	Arabidopsis_elastase_rep2.mgf
	Low	NMFTSIVGNVFGFKA	P94108;P94047;O46893;Q7YKF7;P94025;P93987;Q8WIX2;D7F7W4;D8V9E0;Q95E77;Q37269;D0F109;B5U0R5;E5FEB9;E5KUX0;Q8MDX6;Q37170;Q32601;A0AS70;B1PHP1;Q8HUZ8;O98380;Q6PZB5;Q4VI77;A1XM40;A5X4C4;E5FEA2;Q5K3Z6;Q37154;Q32555;Q8MC01;Q9MVS0;Q8WLJ4;B5LC06;Q9GHP5;Q32432;Q6VW16;Q3ZR38;O98601;Q8H980;Q6Y2Z0;D0F0U1;E2CZ66;B7P0E8;Q8WHG5;Q9TKI3;C7AQU5;E0WEC1;Q8MAP8;E5FE83;O98752;Q8WLG9;O98749;A0PDF5;Q8WIB2;Q15KB0;A5X4D8;…	16077	71	CID		44.02	1.2156	0	1	50	39	1	1631.75	-47.7472	8/151	Arabidopsis_elastase_rep2.mgf
	Low	FRVTPQPGVPPEEAGA	P94108;O46893;Q7YKF7;P93987;Q8WIX2;D7F7W4;D8V9E0;Q95E77;Q9BB64;P93986;D0F109;B5U0R5;Q6SSI3;E5FEB9;E5KUX0;Q8MDX6;Q32601;A0AS70;Q8HUZ8;O98380;Q6PZB5;Q4VI77;A1XM40;D5FFC9;D6MYJ8;Q9MVS0;O98879;Q9GHP5;Q6VW42;Q1KZQ0;Q32432;Q3ZR38;O98601;Q8H980;Q8MBZ1;Q6U127;D0F0U1;E2CZ66;Q8WHG5;Q7YJP4;C7AQU5;Q8MAP8;B9UM37;E5FE83;Q8WLG9;Q710J3;A0PDF5;Q15KB0;Q8HSW2;Q36802;Q6L9X4;Q33369;Q4KUE1;D0F0E1;A5X4I4;Q5UFF3;O98747	14257	57	CID		37.62	5.00954		3	49	51	1	1651.75	-56.45	8/159	Arabidopsis_elastase_rep2.mgf
	Low	QVERDKLNKYGRPL	P94108;P94047;O46893;B6GUW7;Q8WIX2;D8V9E0;Q95E77;Q9BB64;Q37269;D0F109;B5U0R5;E5KUX0;Q8MDX6;Q37170;Q32601;A0AS70;B1PHP1;Q9MUG3;Q8HUZ8;O98380;Q6PZB5;Q4VI77;A5X4C4;D5FFC9;E5FEA2;Q5K3Z6;Q37235;Q37154;Q32555;Q8MC01;D6MYJ8;Q9MVS0;Q8WLJ4;B5LC06;O98879;Q9GHP5;Q9MT11;Q6VW42;Q5VAR7;Q1KZQ0;Q32432;Q6VW16;Q3ZR38;O98601;Q8MBZ1;Q6Y2Z0;Q6U127;D0F0U1;E2CZ66;B7P0E8;Q8WHG5;Q9TKI3;O03048;Q7YJP4;E0WEC1;Q8MAP8;B9UM37;…	18718	81	CID		34.78	11.3766		10	50	44	1	1715.84	-66.8485	9/141	Arabidopsis_elastase_rep2.mgf
	Low	FRVTPQPGVPPEEAGAA	P94108;O46893;Q7YKF7;P93987;Q8WIX2;D7F7W4;D8V9E0;Q95E77;Q9BB64;P93986;D0F109;B5U0R5;Q6SSI3;E5FEB9;E5KUX0;Q8MDX6;Q32601;A0AS70;Q8HUZ8;O98380;Q6PZB5;Q4VI77;A1XM40;D5FFC9;D6MYJ8;Q9MVS0;O98879;Q9GHP5;Q6VW42;Q1KZQ0;Q32432;Q3ZR38;O98601;Q8H980;Q8MBZ1;Q6U127;D0F0U1;E2CZ66;Q8WHG5;Q7YJP4;C7AQU5;Q8MAP8;B9UM37;E5FE83;Q8WLG9;Q710J3;A0PDF5;Q15KB0;Q8HSW2;Q36802;Q6L9X4;Q33369;Q4KUE1;D0F0E1;A5X4I4;Q5UFF3;O98747	14214	57	CID		34.33	11.3038		5	50	45	1	1722.78	-61.2159	8/169	Arabidopsis_elastase_rep2.mgf
Q9GHP5	14.32	7	7	468	51.782	6.68311	80.0159	Ribulose 1,5-bisphosphate carboxylase (Fragment) OS=Pleurostylia wightii GN=rbcL PE=3 SV=1 - [Q9GHP5_9ROSI]
	Confidence Icon	Sequence	Protein Accessions	# Proteins	# Protein Groups	Activation Type	Modifications	IonScore	Exp Value	Δ Score	Rank	Identity High	Homology Threshold	Charge	m/z [Da]	ΔM [ppm]	Ions Matched	Spectrum File
	High	RDDYVEKxRSRGI	Q9GHP5	1	1	CID	X8(D)	73.44	0.00114998		3	49		1	1608.7	-67.9004	15/137	Arabidopsis_elastase_rep2.mgf
	High	FRVTPQPGVPPEEA	P94108;P94047;O46893;Q7YKF7;P93987;B6GUW7;Q8WIX2;D7F7W4;D8V9E0;Q95E77;Q9BB64;P93986;Q37269;D0F109;B5U0R5;Q6SSI3;E5FEB9;E5KUX0;Q8MDX6;Q32601;A0AS70;Q8HUZ8;O98380;Q6PZB5;Q4VI77;A1XM40;D5FFC9;D6MYJ8;Q9MVS0;O98879;Q9GHP5;Q6VW42;Q1KZQ0;Q32432;Q3ZR38;O98601;Q8H980;Q8MBZ1;Q6U127;D0F0U1;E2CZ66;Q8WHG5;Q7YJP4;C7AQU5;Q8MAP8;B9UM37;E5FE83;O98752;O98529;Q8WLG9;O98749;Q710J3;A0PDF5;Q15KB0;Q32087;Q9GEP5;Q8HSW2;…	14407	67	CID		65.09	0.00921231		2	49		1	1523.71	-51.6184	14/139	Arabidopsis_elastase_rep2.mgf
	High	FQGPPHGI	P94108;O46893;Q7YKF7;B6GUW7;D7F7W4;D8V9E0;Q95E77;Q9BB64;Q32224;Q6SSI3;E5FEB9;E5KUX0;Q8MDX6;Q37170;Q32601;A0AS70;B1PHP1;Q9MUG3;Q8HUZ8;O98380;Q6PZB5;Q4VI77;A1XM40;A5X4C4;D5FFC9;E5FEA2;Q5K3Z6;D0PVA4;Q37235;Q37154;Q32555;Q8MC01;D6MYJ8;Q9MVS0;Q8WLJ4;B5LC06;O98879;Q9GHP5;Q9MT11;Q6VW42;Q5VAR7;Q1KZQ0;Q32432;Q6VW16;Q3ZR38;B0YHL2;O98601;Q8H980;Q8MBZ1;Q6Y2Z0;Q6U127;D0F0U1;E2CZ66;B7P0E8;Q8WHG5;Q9TKI3;O03048;…	20049	80	CID		53.71	0.116359		3	49		1	852.443	7.56498	6/71	Arabidopsis_elastase_rep2.mgf
	Low	NMFTSIVGNVFGFKA	P94108;P94047;O46893;Q7YKF7;P94025;P93987;Q8WIX2;D7F7W4;D8V9E0;Q95E77;Q37269;D0F109;B5U0R5;E5FEB9;E5KUX0;Q8MDX6;Q37170;Q32601;A0AS70;B1PHP1;Q8HUZ8;O98380;Q6PZB5;Q4VI77;A1XM40;A5X4C4;E5FEA2;Q5K3Z6;Q37154;Q32555;Q8MC01;Q9MVS0;Q8WLJ4;B5LC06;Q9GHP5;Q32432;Q6VW16;Q3ZR38;O98601;Q8H980;Q6Y2Z0;D0F0U1;E2CZ66;B7P0E8;Q8WHG5;Q9TKI3;C7AQU5;E0WEC1;Q8MAP8;E5FE83;O98752;Q8WLG9;O98749;A0PDF5;Q8WIB2;Q15KB0;A5X4D8;…	16077	71	CID		44.02	1.2156	0	1	50	39	1	1631.75	-47.7472	8/151	Arabidopsis_elastase_rep2.mgf
	Low	FRVTPQPGVPPEEAGA	P94108;O46893;Q7YKF7;P93987;Q8WIX2;D7F7W4;D8V9E0;Q95E77;Q9BB64;P93986;D0F109;B5U0R5;Q6SSI3;E5FEB9;E5KUX0;Q8MDX6;Q32601;A0AS70;Q8HUZ8;O98380;Q6PZB5;Q4VI77;A1XM40;D5FFC9;D6MYJ8;Q9MVS0;O98879;Q9GHP5;Q6VW42;Q1KZQ0;Q32432;Q3ZR38;O98601;Q8H980;Q8MBZ1;Q6U127;D0F0U1;E2CZ66;Q8WHG5;Q7YJP4;C7AQU5;Q8MAP8;B9UM37;E5FE83;Q8WLG9;Q710J3;A0PDF5;Q15KB0;Q8HSW2;Q36802;Q6L9X4;Q33369;Q4KUE1;D0F0E1;A5X4I4;Q5UFF3;O98747	14257	57	CID		37.62	5.00954		3	49	51	1	1651.75	-56.45	8/159	Arabidopsis_elastase_rep2.mgf
	Low	QVERDKLNKYGRPL	P94108;P94047;O46893;B6GUW7;Q8WIX2;D8V9E0;Q95E77;Q9BB64;Q37269;D0F109;B5U0R5;E5KUX0;Q8MDX6;Q37170;Q32601;A0AS70;B1PHP1;Q9MUG3;Q8HUZ8;O98380;Q6PZB5;Q4VI77;A5X4C4;D5FFC9;E5FEA2;Q5K3Z6;Q37235;Q37154;Q32555;Q8MC01;D6MYJ8;Q9MVS0;Q8WLJ4;B5LC06;O98879;Q9GHP5;Q9MT11;Q6VW42;Q5VAR7;Q1KZQ0;Q32432;Q6VW16;Q3ZR38;O98601;Q8MBZ1;Q6Y2Z0;Q6U127;D0F0U1;E2CZ66;B7P0E8;Q8WHG5;Q9TKI3;O03048;Q7YJP4;E0WEC1;Q8MAP8;B9UM37;…	18718	81	CID		34.78	11.3766		10	50	44	1	1715.84	-66.8485	9/141	Arabidopsis_elastase_rep2.mgf
	Low	FRVTPQPGVPPEEAGAA	P94108;O46893;Q7YKF7;P93987;Q8WIX2;D7F7W4;D8V9E0;Q95E77;Q9BB64;P93986;D0F109;B5U0R5;Q6SSI3;E5FEB9;E5KUX0;Q8MDX6;Q32601;A0AS70;Q8HUZ8;O98380;Q6PZB5;Q4VI77;A1XM40;D5FFC9;D6MYJ8;Q9MVS0;O98879;Q9GHP5;Q6VW42;Q1KZQ0;Q32432;Q3ZR38;O98601;Q8H980;Q8MBZ1;Q6U127;D0F0U1;E2CZ66;Q8WHG5;Q7YJP4;C7AQU5;Q8MAP8;B9UM37;E5FE83;Q8WLG9;Q710J3;A0PDF5;Q15KB0;Q8HSW2;Q36802;Q6L9X4;Q33369;Q4KUE1;D0F0E1;A5X4I4;Q5UFF3;O98747	14214	57	CID		34.33	11.3038		5	50	45	1	1722.78	-61.2159	8/169	Arabidopsis_elastase_rep2.mgf
O98601	16.59	8	8	458	51.0287	6.48096	80.0159	Ribulose 1,5-bisphosphate carboxylase large subunit (Fragment) OS=Petersianthus africanus GN=rbcL PE=3 SV=1 - [O98601_9ERIC]
	Confidence Icon	Sequence	Protein Accessions	# Proteins	# Protein Groups	Activation Type	Modifications	IonScore	Exp Value	Δ Score	Rank	Identity High	Homology Threshold	Charge	m/z [Da]	ΔM [ppm]	Ions Matched	Spectrum File
	High	RDDYVEKDRSRGI	Q8WIX2;O98601;Q8MBZ1;E0WEC1	293	4	CID		73.44	0.00114998	0	1	49		1	1608.7	-67.9004	15/137	Arabidopsis_elastase_rep2.mgf
	High	FRVTPQPGVPPEEA	P94108;P94047;O46893;Q7YKF7;P93987;B6GUW7;Q8WIX2;D7F7W4;D8V9E0;Q95E77;Q9BB64;P93986;Q37269;D0F109;B5U0R5;Q6SSI3;E5FEB9;E5KUX0;Q8MDX6;Q32601;A0AS70;Q8HUZ8;O98380;Q6PZB5;Q4VI77;A1XM40;D5FFC9;D6MYJ8;Q9MVS0;O98879;Q9GHP5;Q6VW42;Q1KZQ0;Q32432;Q3ZR38;O98601;Q8H980;Q8MBZ1;Q6U127;D0F0U1;E2CZ66;Q8WHG5;Q7YJP4;C7AQU5;Q8MAP8;B9UM37;E5FE83;O98752;O98529;Q8WLG9;O98749;Q710J3;A0PDF5;Q15KB0;Q32087;Q9GEP5;Q8HSW2;…	14407	67	CID		65.09	0.00921231		2	49		1	1523.71	-51.6184	14/139	Arabidopsis_elastase_rep2.mgf
	High	FQGPPHGI	P94108;O46893;Q7YKF7;B6GUW7;D7F7W4;D8V9E0;Q95E77;Q9BB64;Q32224;Q6SSI3;E5FEB9;E5KUX0;Q8MDX6;Q37170;Q32601;A0AS70;B1PHP1;Q9MUG3;Q8HUZ8;O98380;Q6PZB5;Q4VI77;A1XM40;A5X4C4;D5FFC9;E5FEA2;Q5K3Z6;D0PVA4;Q37235;Q37154;Q32555;Q8MC01;D6MYJ8;Q9MVS0;Q8WLJ4;B5LC06;O98879;Q9GHP5;Q9MT11;Q6VW42;Q5VAR7;Q1KZQ0;Q32432;Q6VW16;Q3ZR38;B0YHL2;O98601;Q8H980;Q8MBZ1;Q6Y2Z0;Q6U127;D0F0U1;E2CZ66;B7P0E8;Q8WHG5;Q9TKI3;O03048;…	20049	80	CID		53.71	0.116359		3	49		1	852.443	7.56498	6/71	Arabidopsis_elastase_rep2.mgf
	Low	NMFTSIVGNVFGFKA	P94108;P94047;O46893;Q7YKF7;P94025;P93987;Q8WIX2;D7F7W4;D8V9E0;Q95E77;Q37269;D0F109;B5U0R5;E5FEB9;E5KUX0;Q8MDX6;Q37170;Q32601;A0AS70;B1PHP1;Q8HUZ8;O98380;Q6PZB5;Q4VI77;A1XM40;A5X4C4;E5FEA2;Q5K3Z6;Q37154;Q32555;Q8MC01;Q9MVS0;Q8WLJ4;B5LC06;Q9GHP5;Q32432;Q6VW16;Q3ZR38;O98601;Q8H980;Q6Y2Z0;D0F0U1;E2CZ66;B7P0E8;Q8WHG5;Q9TKI3;C7AQU5;E0WEC1;Q8MAP8;E5FE83;O98752;Q8WLG9;O98749;A0PDF5;Q8WIB2;Q15KB0;A5X4D8;…	16077	71	CID		44.02	1.2156	0	1	50	39	1	1631.75	-47.7472	8/151	Arabidopsis_elastase_rep2.mgf
	Low	FRVTPQPGVPPEEAGA	P94108;O46893;Q7YKF7;P93987;Q8WIX2;D7F7W4;D8V9E0;Q95E77;Q9BB64;P93986;D0F109;B5U0R5;Q6SSI3;E5FEB9;E5KUX0;Q8MDX6;Q32601;A0AS70;Q8HUZ8;O98380;Q6PZB5;Q4VI77;A1XM40;D5FFC9;D6MYJ8;Q9MVS0;O98879;Q9GHP5;Q6VW42;Q1KZQ0;Q32432;Q3ZR38;O98601;Q8H980;Q8MBZ1;Q6U127;D0F0U1;E2CZ66;Q8WHG5;Q7YJP4;C7AQU5;Q8MAP8;B9UM37;E5FE83;Q8WLG9;Q710J3;A0PDF5;Q15KB0;Q8HSW2;Q36802;Q6L9X4;Q33369;Q4KUE1;D0F0E1;A5X4I4;Q5UFF3;O98747	14257	57	CID		37.62	5.00954		3	49	51	1	1651.75	-56.45	8/159	Arabidopsis_elastase_rep2.mgf
	Low	QVERDKLNKYGRPL	P94108;P94047;O46893;B6GUW7;Q8WIX2;D8V9E0;Q95E77;Q9BB64;Q37269;D0F109;B5U0R5;E5KUX0;Q8MDX6;Q37170;Q32601;A0AS70;B1PHP1;Q9MUG3;Q8HUZ8;O98380;Q6PZB5;Q4VI77;A5X4C4;D5FFC9;E5FEA2;Q5K3Z6;Q37235;Q37154;Q32555;Q8MC01;D6MYJ8;Q9MVS0;Q8WLJ4;B5LC06;O98879;Q9GHP5;Q9MT11;Q6VW42;Q5VAR7;Q1KZQ0;Q32432;Q6VW16;Q3ZR38;O98601;Q8MBZ1;Q6Y2Z0;Q6U127;D0F0U1;E2CZ66;B7P0E8;Q8WHG5;Q9TKI3;O03048;Q7YJP4;E0WEC1;Q8MAP8;B9UM37;…	18718	81	CID		34.78	11.3766		10	50	44	1	1715.84	-66.8485	9/141	Arabidopsis_elastase_rep2.mgf
	Low	FRVTPQPGVPPEEAGAA	P94108;O46893;Q7YKF7;P93987;Q8WIX2;D7F7W4;D8V9E0;Q95E77;Q9BB64;P93986;D0F109;B5U0R5;Q6SSI3;E5FEB9;E5KUX0;Q8MDX6;Q32601;A0AS70;Q8HUZ8;O98380;Q6PZB5;Q4VI77;A1XM40;D5FFC9;D6MYJ8;Q9MVS0;O98879;Q9GHP5;Q6VW42;Q1KZQ0;Q32432;Q3ZR38;O98601;Q8H980;Q8MBZ1;Q6U127;D0F0U1;E2CZ66;Q8WHG5;Q7YJP4;C7AQU5;Q8MAP8;B9UM37;E5FE83;Q8WLG9;Q710J3;A0PDF5;Q15KB0;Q8HSW2;Q36802;Q6L9X4;Q33369;Q4KUE1;D0F0E1;A5X4I4;Q5UFF3;O98747	14214	57	CID		34.33	11.3038		5	50	45	1	1722.78	-61.2159	8/169	Arabidopsis_elastase_rep2.mgf
	Low	KxHYLNATA	O98601	10	1	CID	X2(T)	12.58	1563.44		9	49	27	1	1018.49	-39.8392	3/78	Arabidopsis_elastase_rep2.mgf
Q8MBZ1	14.69	7	7	456	50.67	6.37939	80.0159	Ribulose 1,5-bisphosphate carboxylase large subunit (Fragment) OS=Berneuxia thibetica GN=rbcL PE=3 SV=1 - [Q8MBZ1_9ERIC]
	Confidence Icon	Sequence	Protein Accessions	# Proteins	# Protein Groups	Activation Type	Modifications	IonScore	Exp Value	Δ Score	Rank	Identity High	Homology Threshold	Charge	m/z [Da]	ΔM [ppm]	Ions Matched	Spectrum File
	High	RDDYVEKDRSRGI	Q8WIX2;O98601;Q8MBZ1;E0WEC1	293	4	CID		73.44	0.00114998	0	1	49		1	1608.7	-67.9004	15/137	Arabidopsis_elastase_rep2.mgf
	High	FRVTPQPGVPPEEA	P94108;P94047;O46893;Q7YKF7;P93987;B6GUW7;Q8WIX2;D7F7W4;D8V9E0;Q95E77;Q9BB64;P93986;Q37269;D0F109;B5U0R5;Q6SSI3;E5FEB9;E5KUX0;Q8MDX6;Q32601;A0AS70;Q8HUZ8;O98380;Q6PZB5;Q4VI77;A1XM40;D5FFC9;D6MYJ8;Q9MVS0;O98879;Q9GHP5;Q6VW42;Q1KZQ0;Q32432;Q3ZR38;O98601;Q8H980;Q8MBZ1;Q6U127;D0F0U1;E2CZ66;Q8WHG5;Q7YJP4;C7AQU5;Q8MAP8;B9UM37;E5FE83;O98752;O98529;Q8WLG9;O98749;Q710J3;A0PDF5;Q15KB0;Q32087;Q9GEP5;Q8HSW2;…	14407	67	CID		65.09	0.00921231		2	49		1	1523.71	-51.6184	14/139	Arabidopsis_elastase_rep2.mgf
	High	FQGPPHGI	P94108;O46893;Q7YKF7;B6GUW7;D7F7W4;D8V9E0;Q95E77;Q9BB64;Q32224;Q6SSI3;E5FEB9;E5KUX0;Q8MDX6;Q37170;Q32601;A0AS70;B1PHP1;Q9MUG3;Q8HUZ8;O98380;Q6PZB5;Q4VI77;A1XM40;A5X4C4;D5FFC9;E5FEA2;Q5K3Z6;D0PVA4;Q37235;Q37154;Q32555;Q8MC01;D6MYJ8;Q9MVS0;Q8WLJ4;B5LC06;O98879;Q9GHP5;Q9MT11;Q6VW42;Q5VAR7;Q1KZQ0;Q32432;Q6VW16;Q3ZR38;B0YHL2;O98601;Q8H980;Q8MBZ1;Q6Y2Z0;Q6U127;D0F0U1;E2CZ66;B7P0E8;Q8WHG5;Q9TKI3;O03048;…	20049	80	CID		53.71	0.116359		3	49		1	852.443	7.56498	6/71	Arabidopsis_elastase_rep2.mgf
	Low	NMFTSIxGNVFGFKA	Q8MBZ1;O03048;A8U1K5	7	3	CID	X7(V)	44.02	1.2156		9	50	39	1	1631.75	-47.7472	8/151	Arabidopsis_elastase_rep2.mgf
	Low	FRVTPQPGVPPEEAGA	P94108;O46893;Q7YKF7;P93987;Q8WIX2;D7F7W4;D8V9E0;Q95E77;Q9BB64;P93986;D0F109;B5U0R5;Q6SSI3;E5FEB9;E5KUX0;Q8MDX6;Q32601;A0AS70;Q8HUZ8;O98380;Q6PZB5;Q4VI77;A1XM40;D5FFC9;D6MYJ8;Q9MVS0;O98879;Q9GHP5;Q6VW42;Q1KZQ0;Q32432;Q3ZR38;O98601;Q8H980;Q8MBZ1;Q6U127;D0F0U1;E2CZ66;Q8WHG5;Q7YJP4;C7AQU5;Q8MAP8;B9UM37;E5FE83;Q8WLG9;Q710J3;A0PDF5;Q15KB0;Q8HSW2;Q36802;Q6L9X4;Q33369;Q4KUE1;D0F0E1;A5X4I4;Q5UFF3;O98747	14257	57	CID		37.62	5.00954		3	49	51	1	1651.75	-56.45	8/159	Arabidopsis_elastase_rep2.mgf
	Low	QVERDKLNKYGRPL	P94108;P94047;O46893;B6GUW7;Q8WIX2;D8V9E0;Q95E77;Q9BB64;Q37269;D0F109;B5U0R5;E5KUX0;Q8MDX6;Q37170;Q32601;A0AS70;B1PHP1;Q9MUG3;Q8HUZ8;O98380;Q6PZB5;Q4VI77;A5X4C4;D5FFC9;E5FEA2;Q5K3Z6;Q37235;Q37154;Q32555;Q8MC01;D6MYJ8;Q9MVS0;Q8WLJ4;B5LC06;O98879;Q9GHP5;Q9MT11;Q6VW42;Q5VAR7;Q1KZQ0;Q32432;Q6VW16;Q3ZR38;O98601;Q8MBZ1;Q6Y2Z0;Q6U127;D0F0U1;E2CZ66;B7P0E8;Q8WHG5;Q9TKI3;O03048;Q7YJP4;E0WEC1;Q8MAP8;B9UM37;…	18718	81	CID		34.78	11.3766		10	50	44	1	1715.84	-66.8485	9/141	Arabidopsis_elastase_rep2.mgf
	Low	FRVTPQPGVPPEEAGAA	P94108;O46893;Q7YKF7;P93987;Q8WIX2;D7F7W4;D8V9E0;Q95E77;Q9BB64;P93986;D0F109;B5U0R5;Q6SSI3;E5FEB9;E5KUX0;Q8MDX6;Q32601;A0AS70;Q8HUZ8;O98380;Q6PZB5;Q4VI77;A1XM40;D5FFC9;D6MYJ8;Q9MVS0;O98879;Q9GHP5;Q6VW42;Q1KZQ0;Q32432;Q3ZR38;O98601;Q8H980;Q8MBZ1;Q6U127;D0F0U1;E2CZ66;Q8WHG5;Q7YJP4;C7AQU5;Q8MAP8;B9UM37;E5FE83;Q8WLG9;Q710J3;A0PDF5;Q15KB0;Q8HSW2;Q36802;Q6L9X4;Q33369;Q4KUE1;D0F0E1;A5X4I4;Q5UFF3;O98747	14214	57	CID		34.33	11.3038		5	50	45	1	1722.78	-61.2159	8/169	Arabidopsis_elastase_rep2.mgf
Q96242	7.72	3	3	518	58.1604	8.66064	79.9404	Allene oxide synthase, chloroplastic OS=Arabidopsis thaliana GN=CYP74A PE=1 SV=3 - [CP74A_ARATH]
	Confidence Icon	Sequence	Protein Accessions	# Proteins	# Protein Groups	Activation Type	Modifications	IonScore	Exp Value	Δ Score	Rank	Identity High	Homology Threshold	Charge	m/z [Da]	ΔM [ppm]	Ions Matched	Spectrum File
	High	RNIPGNYGLPI	Q96242;D7MS31	3	2	CID		76.17	0.000681305	0.539474	1	49	51	1	1213.63	-27.9584	9/107	Arabidopsis_elastase_rep2.mgf
	High	GLPRVIEEPLIHTFSLPPALV	Q96242	1	1	CID		58.15	0.0456965	0.206897	1	49		1	2298.14	-80.9053	10/199	Arabidopsis_elastase_rep2.mgf
	Low	NFSSLRKA	Q96242	1	1	CID		40.74	2.11827	0.219512	1	49	46	1	922.499	-12.0773	6/75	Arabidopsis_elastase_rep2.mgf
Q9M0L8	10.61	1	1	179	17.7334	9.74463	79.12	At4g19200 OS=Arabidopsis thaliana GN=At4g19200 PE=2 SV=1 - [Q9M0L8_ARATH]
	Confidence Icon	Sequence	Protein Accessions	# Proteins	# Protein Groups	Activation Type	Modifications	IonScore	Exp Value	Δ Score	Rank	Identity High	Homology Threshold	Charge	m/z [Da]	ΔM [ppm]	Ions Matched	Spectrum File
	High	SHNPYGHAVGHGGYGHAPA	Q9M0L8	2	1	CID		79.12	9.2115e-05	0.860759	1	43	28	1	1885.7	-78.7248	21/178	Arabidopsis_elastase_rep2.mgf
D7KRA2	10.41	4	4	317	35.0177	8.76318	78.6293	Cytochrome f OS=Arabidopsis lyrata subsp. lyrata GN=ARALYDRAFT_475560 PE=3 SV=1 - [D7KRA2_ARALY]
	Confidence Icon	Sequence	Protein Accessions	# Proteins	# Protein Groups	Activation Type	Modifications	IonScore	Exp Value	Δ Score	Rank	Identity High	Homology Threshold	Charge	m/z [Da]	ΔM [ppm]	Ions Matched	Spectrum File
	High	YPIFAQQNYENPREA	D7KRA2	20	1	CID		76.92	0.000330447	0.285714	1	47		1	1839.74	-68.755	16/137	Arabidopsis_elastase_rep2.mgf
	Medium	FAQQNYENPREA	D7KRA2	20	1	CID		45.77	0.504575	0.586957	1	48	33	1	1466.6	-42.2277	11/113	Arabidopsis_elastase_rep2.mgf
	Low	YVGGNRGRGQIYPDGS	C3W206;D7KRA2	17	2	CID		28.21	29.2099		2	48	33	1	1695.7	-70.249	9/140	Arabidopsis_elastase_rep2.mgf
	Low	YVGGNRGRGQIYPDGSKS	C3W206;D7KRA2	17	2	CID		22.73	106.902		3	48	36	1	1910.79	-81.5481	7/169	Arabidopsis_elastase_rep2.mgf
P43286	7.32	5	5	287	30.4548	8.39697	78.0433	Aquaporin PIP2-1 OS=Arabidopsis thaliana GN=PIP2-1 PE=1 SV=1 - [PIP21_ARATH]
	Confidence Icon	Sequence	Protein Accessions	# Proteins	# Protein Groups	Activation Type	Modifications	IonScore	Exp Value	Δ Score	Rank	Identity High	Homology Threshold	Charge	m/z [Da]	ΔM [ppm]	Ions Matched	Spectrum File
	High	AFYHQFVLRA	P43286;P43287	21	2	CID		73.93	0.00121562	0.0405405	1	50	47	1	1251.63	-26.1589	15/92	Arabidopsis_elastase_rep2.mgf
	Medium	SYYTRYGGGA	P43286	4	1	CID		46.89	0.39566	0.510638	1	48	38	1	1094.46	-26.3703	6/89	Arabidopsis_elastase_rep2.mgf
	Low	FYHQFVLRAS	P43286;P43287	13	2	CID		33.89	11.156	0.529412	1	49	30	1	1267.62	-30.0179	5/82	Arabidopsis_elastase_rep2.mgf
	Low	AFYHQFVLRAS	P43286;P43287	13	2	CID		19.59	318.316	0.1	1	49	31	1	1338.65	-30.8304	5/90	Arabidopsis_elastase_rep2.mgf
	Low	FYHQFVLRA	P43286;P43287	21	2	CID		17.26	543.51		8	49	33	1	1180.58	-40.4326	5/83	Arabidopsis_elastase_rep2.mgf
Q70PN8	49.37	2	2	79	8.79809	7.07861	77.49	Putative photosystem I reaction centre PSI-C subunit (Fragment) OS=Solanum tuberosum GN=psaC PE=2 SV=1 - [Q70PN8_SOLTU]
	Confidence Icon	Sequence	Protein Accessions	# Proteins	# Protein Groups	Activation Type	Modifications	IonScore	Exp Value	Δ Score	Rank	Identity High	Homology Threshold	Charge	m/z [Da]	ΔM [ppm]	Ions Matched	Spectrum File
	High	RAcPTDVLEMIPWDGcKA	Q70PN8	43	1	CID	C3(Carbamidomethyl), C16(Carbamidomethyl)	85.67	2.69015e-05	0.662791	1	45	47	1	2118.81	-79.7379	11/191	Arabidopsis_elastase_rep2.mgf
	Low	ASAPRTEDcVGcKRcESAcPT	Q70PN8;B6D428	68	2	CID	C9(Carbamidomethyl), C12(Carbamidomethyl), C15(Carbamidomethyl), C19(Carbamidomethyl)	25.32	3.28503	1	1	35	20	1	2411.78	-97.035	6/223	Arabidopsis_elastase_rep2.mgf
D7MS31	6.17	2	2	519	58.2555	8.77783	76.17	Putative uncharacterized protein OS=Arabidopsis lyrata subsp. lyrata GN=ARALYDRAFT_494777 PE=4 SV=1 - [D7MS31_ARALY]
	Confidence Icon	Sequence	Protein Accessions	# Proteins	# Protein Groups	Activation Type	Modifications	IonScore	Exp Value	Δ Score	Rank	Identity High	Homology Threshold	Charge	m/z [Da]	ΔM [ppm]	Ions Matched	Spectrum File
	High	RNIPGNYGLPI	Q96242;D7MS31	3	2	CID		76.17	0.000681305	0.539474	1	49	51	1	1213.63	-27.9584	9/107	Arabidopsis_elastase_rep2.mgf
	Medium	GLPRIIEDPLLHTFSLPPALV	D7MS31	1	1	CID		46.26	0.706126		2	49		1	2298.14	-80.9053	9/199	Arabidopsis_elastase_rep2.mgf
P38418	6.58	5	5	896	101.982	5.61768	75.1607	Lipoxygenase 2, chloroplastic OS=Arabidopsis thaliana GN=LOX2 PE=1 SV=1 - [LOX2_ARATH]
	Confidence Icon	Sequence	Protein Accessions	# Proteins	# Protein Groups	Activation Type	Modifications	IonScore	Exp Value	Δ Score	Rank	Identity High	Homology Threshold	Charge	m/z [Da]	ΔM [ppm]	Ions Matched	Spectrum File
	High	SEQRYGGEFYVPRDEEFS	P38418	2	1	CID		64.77	0.00345942	0.753846	1	45	32	1	2194.84	-57.6046	17/195	Arabidopsis_elastase_rep2.mgf
	High	GLLPLLPRII	P38418	2	1	CID		51.36	0.0360433	0.27451	1	42		1	1104.74	-9.8377	7/85	Arabidopsis_elastase_rep2.mgf
	Low	SEQRYGGEFYVPRDEEFSTA	P38418	2	1	CID		27.03	7.41567	0.444444	1	40	29	1	2366.83	-92.3095	9/216	Arabidopsis_elastase_rep2.mgf
	Low	RIRmPTEDPTDEA	P38418	1	1	CID	M4(Oxidation)	18.87	204.936	0.263158	1	47	27	1	1546.62	-59.6048	6/123	Arabidopsis_elastase_rep2.mgf
	Low	NFGQYGYGGYFPNRPT	P38418	2	1	CID		12.17	721.758		5	45	27	1	1837.71	-64.4831	8/148	Arabidopsis_elastase_rep2.mgf
D7L8M3	14.72	3	3	265	28.6034	5.65576	75.11	Lhcb2 protein OS=Arabidopsis lyrata subsp. lyrata GN=ARALYDRAFT_899321 PE=4 SV=1 - [D7L8M3_ARALY]
	Confidence Icon	Sequence	Protein Accessions	# Proteins	# Protein Groups	Activation Type	Modifications	IonScore	Exp Value	Δ Score	Rank	Identity High	Homology Threshold	Charge	m/z [Da]	ΔM [ppm]	Ions Matched	Spectrum File
	High	WYGPDRPKYLGPFSENTPS	D7L8M3	9	1	CID		58.95	0.0164728	0.627119	1	46	38	1	2210.87	-83.8682	14/195	Arabidopsis_elastase_rep2.mgf
	High	WYGPDRPKYLGPFSENTPSYL	D7L8M3	9	1	CID		49.66	0.122335	0.72	1	45	29	1	2486.96	-94.256	12/215	Arabidopsis_elastase_rep2.mgf
	Low	GLSADPETFAKNRELEVI	D7L8M3	9	1	CID		14	1054.36		6	49	28	1	1988.88	-77.1045	4/173	Arabidopsis_elastase_rep2.mgf
D7KJG9	6.44	2	2	528	60.4609	6.96143	74.24	Beta-glucosidase 1 OS=Arabidopsis lyrata subsp. lyrata GN=ARALYDRAFT_474364 PE=4 SV=1 - [D7KJG9_ARALY]
	Confidence Icon	Sequence	Protein Accessions	# Proteins	# Protein Groups	Activation Type	Modifications	IonScore	Exp Value	Δ Score	Rank	Identity High	Homology Threshold	Charge	m/z [Da]	ΔM [ppm]	Ions Matched	Spectrum File
	High	GVQFYHDLIDELLKNNIIPL	D7KJG9	2	1	CID		74.24	0.00111018	0.743243	1	49	35	1	2354.1	-75.2523	12/199	Arabidopsis_elastase_rep2.mgf
	Low	SIAWPRIFPHGRMS	D7KJG9	2	1	CID		23.65	125.094		2	49	30	1	1654.76	-62.4026	8/144	Arabidopsis_elastase_rep2.mgf
Q683E8	4.03	1	1	273	31.1879	5.5542	73.48	Vacuolar-type H+-ATPase subunit B3 (VHA-B3) OS=Arabidopsis thaliana GN=At1g20260 PE=2 SV=1 - [Q683E8_ARATH]
	Confidence Icon	Sequence	Protein Accessions	# Proteins	# Protein Groups	Activation Type	Modifications	IonScore	Exp Value	Δ Score	Rank	Identity High	Homology Threshold	Charge	m/z [Da]	ΔM [ppm]	Ions Matched	Spectrum File
	High	LDQFYSRDSTS	Q683E8	5	1	CID		73.48	0.000691263	0.575342	1	47	48	1	1318.54	-41.7291	8/110	Arabidopsis_elastase_rep2.mgf
Q33287	6.14	2	2	440	48.6546	7.03467	73.44	Ribulose 1,5-bisphosphate carboxylase/oxygenase large subunit (Fragment) OS=Woodsia obtusa GN=rbcL PE=3 SV=1 - [Q33287_9TRAC]
	Confidence Icon	Sequence	Protein Accessions	# Proteins	# Protein Groups	Activation Type	Modifications	IonScore	Exp Value	Δ Score	Rank	Identity High	Homology Threshold	Charge	m/z [Da]	ΔM [ppm]	Ions Matched	Spectrum File
	High	RDDYxEKDRSRGI	Q32224;Q33287;Q32277	5	3	CID	X5(V)	73.44	0.00114998		4	49		1	1608.7	-67.9004	15/137	Arabidopsis_elastase_rep2.mgf
	Low	QVERDKLNKYGRPL	P94108;P94047;O46893;B6GUW7;Q8WIX2;D8V9E0;Q95E77;Q9BB64;Q37269;D0F109;B5U0R5;E5KUX0;Q8MDX6;Q37170;Q32601;A0AS70;B1PHP1;Q9MUG3;Q8HUZ8;O98380;Q6PZB5;Q4VI77;A5X4C4;D5FFC9;E5FEA2;Q5K3Z6;Q37235;Q37154;Q32555;Q8MC01;D6MYJ8;Q9MVS0;Q8WLJ4;B5LC06;O98879;Q9GHP5;Q9MT11;Q6VW42;Q5VAR7;Q1KZQ0;Q32432;Q6VW16;Q3ZR38;O98601;Q8MBZ1;Q6Y2Z0;Q6U127;D0F0U1;E2CZ66;B7P0E8;Q8WHG5;Q9TKI3;O03048;Q7YJP4;E0WEC1;Q8MAP8;B9UM37;…	18718	81	CID		34.78	11.3766		10	50	44	1	1715.84	-66.8485	9/141	Arabidopsis_elastase_rep2.mgf
O04907	4.42	1	1	339	37.1525	5.5542	71.18	Nitrilase 2 OS=Arabidopsis thaliana GN=nit2 PE=4 SV=2 - [O04907_ARATH]
	Confidence Icon	Sequence	Protein Accessions	# Proteins	# Protein Groups	Activation Type	Modifications	IonScore	Exp Value	Δ Score	Rank	Identity High	Homology Threshold	Charge	m/z [Da]	ΔM [ppm]	Ions Matched	Spectrum File
	High	HNEEGRDEFRKYHAS	O04907	4	1	CID		71.18	0.000844593	0.661972	1	45	40	1	1874.72	-71.3234	14/158	Arabidopsis_elastase_rep2.mgf
A4QLH9	10.45	4	4	507	55.307	5.12256	71.15	ATP synthase subunit alpha, chloroplastic OS=Lobularia maritima GN=atpA PE=3 SV=1 - [ATPA_LOBMA]
	Confidence Icon	Sequence	Protein Accessions	# Proteins	# Protein Groups	Activation Type	Modifications	IonScore	Exp Value	Δ Score	Rank	Identity High	Homology Threshold	Charge	m/z [Da]	ΔM [ppm]	Ions Matched	Spectrum File
	High	YPGDVFYLHSRLLERA	A4QLH9;A8Y9G7;B7T3N7;D7KRC9;C3W0J3;Q1KVU0	272	6	CID		71.15	0.00207897	0.704225	2	49	37	1	1935.86	-78.5809	9/151	Arabidopsis_elastase_rep2.mgf
	Low	RLIESPAPGIISRRSVYEPLQT	A4QLH9;B7T3N7;D7KRC9	108	3	CID		21.48	190.993	0.285714	1	49	29	1	2482.14	-96.7881	6/245	Arabidopsis_elastase_rep2.mgf
	Low	SRRSVYEPLQT	A4QLH9;A8Y9G7;B7T3N7;D7KRC9;Q1KVU0	191	5	CID		19.8	320.537	0	1	50	26	1	1335.65	-38.9932	6/117	Arabidopsis_elastase_rep2.mgf
	Low	ANPIDGRGQISASES	A4QLH9	1	1	CID		14.83	853.895		9	49	29	1	1501.67	-33.8964	3/152	Arabidopsis_elastase_rep2.mgf
A8Y9G7	8.28	3	3	507	55.7044	6.48096	71.15	ATP synthase subunit alpha, chloroplastic OS=Lolium perenne GN=atpA PE=3 SV=1 - [ATPA_LOLPR]
	Confidence Icon	Sequence	Protein Accessions	# Proteins	# Protein Groups	Activation Type	Modifications	IonScore	Exp Value	Δ Score	Rank	Identity High	Homology Threshold	Charge	m/z [Da]	ΔM [ppm]	Ions Matched	Spectrum File
	High	YPGDVFYLHSRLLERA	A4QLH9;A8Y9G7;B7T3N7;D7KRC9;C3W0J3;Q1KVU0	272	6	CID		71.15	0.00207897	0.704225	2	49	37	1	1935.86	-78.5809	9/151	Arabidopsis_elastase_rep2.mgf
	Low	SRRSVYEPLQT	A4QLH9;A8Y9G7;B7T3N7;D7KRC9;Q1KVU0	191	5	CID		19.8	320.537	0	1	50	26	1	1335.65	-38.9932	6/117	Arabidopsis_elastase_rep2.mgf
	Low	NFHEEGAMEYTIVVA	A8Y9G7	2	1	CID		13.47	620.894		9	46	30	1	1709.67	-65.2296	4/144	Arabidopsis_elastase_rep2.mgf
B7T3N7	9.96	4	4	502	55.0861	7.32764	71.15	ATP synthase CF1 alpha subunit OS=Monsonia speciosa GN=atpA PE=3 SV=1 - [B7T3N7_9ROSI]
	Confidence Icon	Sequence	Protein Accessions	# Proteins	# Protein Groups	Activation Type	Modifications	IonScore	Exp Value	Δ Score	Rank	Identity High	Homology Threshold	Charge	m/z [Da]	ΔM [ppm]	Ions Matched	Spectrum File
	High	YPGDVFYLHSRLLERA	A4QLH9;A8Y9G7;B7T3N7;D7KRC9;C3W0J3;Q1KVU0	272	6	CID		71.15	0.00207897	0.704225	2	49	37	1	1935.86	-78.5809	9/151	Arabidopsis_elastase_rep2.mgf
	Medium	SLLLRRPPGREA	B7T3N7	5	1	CID		44.46	0.954517	0.159091	1	49	51	1	1364.76	-35.5163	8/121	Arabidopsis_elastase_rep2.mgf
	Low	RLIESPAPGIISRRSVYEPLQT	A4QLH9;B7T3N7;D7KRC9	108	3	CID		21.48	190.993	0.285714	1	49	29	1	2482.14	-96.7881	6/245	Arabidopsis_elastase_rep2.mgf
	Low	SRRSVYEPLQT	A4QLH9;A8Y9G7;B7T3N7;D7KRC9;Q1KVU0	191	5	CID		19.8	320.537	0	1	50	26	1	1335.65	-38.9932	6/117	Arabidopsis_elastase_rep2.mgf
C3W0J3	5.33	2	2	507	55.0607	6.31592	71.15	ATP synthase subunit alpha, chloroplastic OS=Pinus canariensis GN=atpA PE=3 SV=1 - [C3W0J3_9CONI]
	Confidence Icon	Sequence	Protein Accessions	# Proteins	# Protein Groups	Activation Type	Modifications	IonScore	Exp Value	Δ Score	Rank	Identity High	Homology Threshold	Charge	m/z [Da]	ΔM [ppm]	Ions Matched	Spectrum File
	High	YPGDVFYLHSRLLERA	A4QLH9;A8Y9G7;B7T3N7;D7KRC9;C3W0J3;Q1KVU0	272	6	CID		71.15	0.00207897	0.704225	2	49	37	1	1935.86	-78.5809	9/151	Arabidopsis_elastase_rep2.mgf
	Low	SRRSVxEPLQT	C3W0J3	1	1	CID	X6(Y)	19.8	320.537		2	50	26	1	1335.65	-38.9932	6/117	Arabidopsis_elastase_rep2.mgf
Q1KVU0	7.3	3	3	507	54.6526	5.26221	71.15	ATP synthase subunit alpha, chloroplastic OS=Scenedesmus obliquus GN=atpA PE=3 SV=1 - [ATPA_SCEOB]
	Confidence Icon	Sequence	Protein Accessions	# Proteins	# Protein Groups	Activation Type	Modifications	IonScore	Exp Value	Δ Score	Rank	Identity High	Homology Threshold	Charge	m/z [Da]	ΔM [ppm]	Ions Matched	Spectrum File
	High	YPGDVFYLHSRLLERA	A4QLH9;A8Y9G7;B7T3N7;D7KRC9;C3W0J3;Q1KVU0	272	6	CID		71.15	0.00207897	0.704225	2	49	37	1	1935.86	-78.5809	9/151	Arabidopsis_elastase_rep2.mgf
	Low	SRRSVYEPLQT	A4QLH9;A8Y9G7;B7T3N7;D7KRC9;Q1KVU0	191	5	CID		19.8	320.537	0	1	50	26	1	1335.65	-38.9932	6/117	Arabidopsis_elastase_rep2.mgf
	Low	RKTNTFTPEA	Q1KVU0	1	1	CID		13.63	1228.7		9	49	30	1	1164.56	-38.4162	7/97	Arabidopsis_elastase_rep2.mgf
Q9STF2	3.73	1	1	510	54.3254	8.90967	70.48	Putative uncharacterized protein T6H20.190 OS=Arabidopsis thaliana GN=T6H20.190 PE=1 SV=1 - [Q9STF2_ARATH]
	Confidence Icon	Sequence	Protein Accessions	# Proteins	# Protein Groups	Activation Type	Modifications	IonScore	Exp Value	Δ Score	Rank	Identity High	Homology Threshold	Charge	m/z [Da]	ΔM [ppm]	Ions Matched	Spectrum File
	High	SPFASKPKEERPKKPEKEV	Q9STF2	1	1	CID		70.48	0.00254239	0.542857	1	49	47	1	2211.01	-90.4161	16/203	Arabidopsis_elastase_rep2.mgf
Q95E77	15.91	7	7	421	46.5764	6.68311	69.4959	Ribulose-1,5-bisphosphate carboxylase/oxygenase large subunit (Fragment) OS=Veronicastrum sibiricum GN=rbcL PE=3 SV=1 - [Q95E77_9LAMI]
	Confidence Icon	Sequence	Protein Accessions	# Proteins	# Protein Groups	Activation Type	Modifications	IonScore	Exp Value	Δ Score	Rank	Identity High	Homology Threshold	Charge	m/z [Da]	ΔM [ppm]	Ions Matched	Spectrum File
	High	FRVTPQPGVPPEEA	P94108;P94047;O46893;Q7YKF7;P93987;B6GUW7;Q8WIX2;D7F7W4;D8V9E0;Q95E77;Q9BB64;P93986;Q37269;D0F109;B5U0R5;Q6SSI3;E5FEB9;E5KUX0;Q8MDX6;Q32601;A0AS70;Q8HUZ8;O98380;Q6PZB5;Q4VI77;A1XM40;D5FFC9;D6MYJ8;Q9MVS0;O98879;Q9GHP5;Q6VW42;Q1KZQ0;Q32432;Q3ZR38;O98601;Q8H980;Q8MBZ1;Q6U127;D0F0U1;E2CZ66;Q8WHG5;Q7YJP4;C7AQU5;Q8MAP8;B9UM37;E5FE83;O98752;O98529;Q8WLG9;O98749;Q710J3;A0PDF5;Q15KB0;Q32087;Q9GEP5;Q8HSW2;…	14407	67	CID		65.09	0.00921231		2	49		1	1523.71	-51.6184	14/139	Arabidopsis_elastase_rep2.mgf
	High	RDDYIDKDRSRGI	Q95E77	52	1	CID		62.92	0.0129625		6	49		1	1608.7	-67.9004	12/137	Arabidopsis_elastase_rep2.mgf
	High	FQGPPHGI	P94108;O46893;Q7YKF7;B6GUW7;D7F7W4;D8V9E0;Q95E77;Q9BB64;Q32224;Q6SSI3;E5FEB9;E5KUX0;Q8MDX6;Q37170;Q32601;A0AS70;B1PHP1;Q9MUG3;Q8HUZ8;O98380;Q6PZB5;Q4VI77;A1XM40;A5X4C4;D5FFC9;E5FEA2;Q5K3Z6;D0PVA4;Q37235;Q37154;Q32555;Q8MC01;D6MYJ8;Q9MVS0;Q8WLJ4;B5LC06;O98879;Q9GHP5;Q9MT11;Q6VW42;Q5VAR7;Q1KZQ0;Q32432;Q6VW16;Q3ZR38;B0YHL2;O98601;Q8H980;Q8MBZ1;Q6Y2Z0;Q6U127;D0F0U1;E2CZ66;B7P0E8;Q8WHG5;Q9TKI3;O03048;…	20049	80	CID		53.71	0.116359		3	49		1	852.443	7.56498	6/71	Arabidopsis_elastase_rep2.mgf
	Low	NMFTSIVGNVFGFKA	P94108;P94047;O46893;Q7YKF7;P94025;P93987;Q8WIX2;D7F7W4;D8V9E0;Q95E77;Q37269;D0F109;B5U0R5;E5FEB9;E5KUX0;Q8MDX6;Q37170;Q32601;A0AS70;B1PHP1;Q8HUZ8;O98380;Q6PZB5;Q4VI77;A1XM40;A5X4C4;E5FEA2;Q5K3Z6;Q37154;Q32555;Q8MC01;Q9MVS0;Q8WLJ4;B5LC06;Q9GHP5;Q32432;Q6VW16;Q3ZR38;O98601;Q8H980;Q6Y2Z0;D0F0U1;E2CZ66;B7P0E8;Q8WHG5;Q9TKI3;C7AQU5;E0WEC1;Q8MAP8;E5FE83;O98752;Q8WLG9;O98749;A0PDF5;Q8WIB2;Q15KB0;A5X4D8;…	16077	71	CID		44.02	1.2156	0	1	50	39	1	1631.75	-47.7472	8/151	Arabidopsis_elastase_rep2.mgf
	Low	FRVTPQPGVPPEEAGA	P94108;O46893;Q7YKF7;P93987;Q8WIX2;D7F7W4;D8V9E0;Q95E77;Q9BB64;P93986;D0F109;B5U0R5;Q6SSI3;E5FEB9;E5KUX0;Q8MDX6;Q32601;A0AS70;Q8HUZ8;O98380;Q6PZB5;Q4VI77;A1XM40;D5FFC9;D6MYJ8;Q9MVS0;O98879;Q9GHP5;Q6VW42;Q1KZQ0;Q32432;Q3ZR38;O98601;Q8H980;Q8MBZ1;Q6U127;D0F0U1;E2CZ66;Q8WHG5;Q7YJP4;C7AQU5;Q8MAP8;B9UM37;E5FE83;Q8WLG9;Q710J3;A0PDF5;Q15KB0;Q8HSW2;Q36802;Q6L9X4;Q33369;Q4KUE1;D0F0E1;A5X4I4;Q5UFF3;O98747	14257	57	CID		37.62	5.00954		3	49	51	1	1651.75	-56.45	8/159	Arabidopsis_elastase_rep2.mgf
	Low	QVERDKLNKYGRPL	P94108;P94047;O46893;B6GUW7;Q8WIX2;D8V9E0;Q95E77;Q9BB64;Q37269;D0F109;B5U0R5;E5KUX0;Q8MDX6;Q37170;Q32601;A0AS70;B1PHP1;Q9MUG3;Q8HUZ8;O98380;Q6PZB5;Q4VI77;A5X4C4;D5FFC9;E5FEA2;Q5K3Z6;Q37235;Q37154;Q32555;Q8MC01;D6MYJ8;Q9MVS0;Q8WLJ4;B5LC06;O98879;Q9GHP5;Q9MT11;Q6VW42;Q5VAR7;Q1KZQ0;Q32432;Q6VW16;Q3ZR38;O98601;Q8MBZ1;Q6Y2Z0;Q6U127;D0F0U1;E2CZ66;B7P0E8;Q8WHG5;Q9TKI3;O03048;Q7YJP4;E0WEC1;Q8MAP8;B9UM37;…	18718	81	CID		34.78	11.3766		10	50	44	1	1715.84	-66.8485	9/141	Arabidopsis_elastase_rep2.mgf
	Low	FRVTPQPGVPPEEAGAA	P94108;O46893;Q7YKF7;P93987;Q8WIX2;D7F7W4;D8V9E0;Q95E77;Q9BB64;P93986;D0F109;B5U0R5;Q6SSI3;E5FEB9;E5KUX0;Q8MDX6;Q32601;A0AS70;Q8HUZ8;O98380;Q6PZB5;Q4VI77;A1XM40;D5FFC9;D6MYJ8;Q9MVS0;O98879;Q9GHP5;Q6VW42;Q1KZQ0;Q32432;Q3ZR38;O98601;Q8H980;Q8MBZ1;Q6U127;D0F0U1;E2CZ66;Q8WHG5;Q7YJP4;C7AQU5;Q8MAP8;B9UM37;E5FE83;Q8WLG9;Q710J3;A0PDF5;Q15KB0;Q8HSW2;Q36802;Q6L9X4;Q33369;Q4KUE1;D0F0E1;A5X4I4;Q5UFF3;O98747	14214	57	CID		34.33	11.3038		5	50	45	1	1722.78	-61.2159	8/169	Arabidopsis_elastase_rep2.mgf
Q8MAP8	14.96	7	7	448	49.7876	6.53662	69.4959	Ribulose-1,5-bisphosphate carboxylase/oxygenase large subunit (Fragment) OS=Seddera arabica GN=rbcL PE=4 SV=1 - [Q8MAP8_9ASTE]
	Confidence Icon	Sequence	Protein Accessions	# Proteins	# Protein Groups	Activation Type	Modifications	IonScore	Exp Value	Δ Score	Rank	Identity High	Homology Threshold	Charge	m/z [Da]	ΔM [ppm]	Ions Matched	Spectrum File
	High	FRVTPQPGVPPEEA	P94108;P94047;O46893;Q7YKF7;P93987;B6GUW7;Q8WIX2;D7F7W4;D8V9E0;Q95E77;Q9BB64;P93986;Q37269;D0F109;B5U0R5;Q6SSI3;E5FEB9;E5KUX0;Q8MDX6;Q32601;A0AS70;Q8HUZ8;O98380;Q6PZB5;Q4VI77;A1XM40;D5FFC9;D6MYJ8;Q9MVS0;O98879;Q9GHP5;Q6VW42;Q1KZQ0;Q32432;Q3ZR38;O98601;Q8H980;Q8MBZ1;Q6U127;D0F0U1;E2CZ66;Q8WHG5;Q7YJP4;C7AQU5;Q8MAP8;B9UM37;E5FE83;O98752;O98529;Q8WLG9;O98749;Q710J3;A0PDF5;Q15KB0;Q32087;Q9GEP5;Q8HSW2;…	14407	67	CID		65.09	0.00921231		2	49		1	1523.71	-51.6184	14/139	Arabidopsis_elastase_rep2.mgf
	High	RDDYIDQDRSRGI	Q8MAP8	7	1	CID		62.92	0.0129625		8	49		1	1608.7	-45.2796	12/137	Arabidopsis_elastase_rep2.mgf
	High	FQGPPHGI	P94108;O46893;Q7YKF7;B6GUW7;D7F7W4;D8V9E0;Q95E77;Q9BB64;Q32224;Q6SSI3;E5FEB9;E5KUX0;Q8MDX6;Q37170;Q32601;A0AS70;B1PHP1;Q9MUG3;Q8HUZ8;O98380;Q6PZB5;Q4VI77;A1XM40;A5X4C4;D5FFC9;E5FEA2;Q5K3Z6;D0PVA4;Q37235;Q37154;Q32555;Q8MC01;D6MYJ8;Q9MVS0;Q8WLJ4;B5LC06;O98879;Q9GHP5;Q9MT11;Q6VW42;Q5VAR7;Q1KZQ0;Q32432;Q6VW16;Q3ZR38;B0YHL2;O98601;Q8H980;Q8MBZ1;Q6Y2Z0;Q6U127;D0F0U1;E2CZ66;B7P0E8;Q8WHG5;Q9TKI3;O03048;…	20049	80	CID		53.71	0.116359		3	49		1	852.443	7.56498	6/71	Arabidopsis_elastase_rep2.mgf
	Low	NMFTSIVGNVFGFKA	P94108;P94047;O46893;Q7YKF7;P94025;P93987;Q8WIX2;D7F7W4;D8V9E0;Q95E77;Q37269;D0F109;B5U0R5;E5FEB9;E5KUX0;Q8MDX6;Q37170;Q32601;A0AS70;B1PHP1;Q8HUZ8;O98380;Q6PZB5;Q4VI77;A1XM40;A5X4C4;E5FEA2;Q5K3Z6;Q37154;Q32555;Q8MC01;Q9MVS0;Q8WLJ4;B5LC06;Q9GHP5;Q32432;Q6VW16;Q3ZR38;O98601;Q8H980;Q6Y2Z0;D0F0U1;E2CZ66;B7P0E8;Q8WHG5;Q9TKI3;C7AQU5;E0WEC1;Q8MAP8;E5FE83;O98752;Q8WLG9;O98749;A0PDF5;Q8WIB2;Q15KB0;A5X4D8;…	16077	71	CID		44.02	1.2156	0	1	50	39	1	1631.75	-47.7472	8/151	Arabidopsis_elastase_rep2.mgf
	Low	FRVTPQPGVPPEEAGA	P94108;O46893;Q7YKF7;P93987;Q8WIX2;D7F7W4;D8V9E0;Q95E77;Q9BB64;P93986;D0F109;B5U0R5;Q6SSI3;E5FEB9;E5KUX0;Q8MDX6;Q32601;A0AS70;Q8HUZ8;O98380;Q6PZB5;Q4VI77;A1XM40;D5FFC9;D6MYJ8;Q9MVS0;O98879;Q9GHP5;Q6VW42;Q1KZQ0;Q32432;Q3ZR38;O98601;Q8H980;Q8MBZ1;Q6U127;D0F0U1;E2CZ66;Q8WHG5;Q7YJP4;C7AQU5;Q8MAP8;B9UM37;E5FE83;Q8WLG9;Q710J3;A0PDF5;Q15KB0;Q8HSW2;Q36802;Q6L9X4;Q33369;Q4KUE1;D0F0E1;A5X4I4;Q5UFF3;O98747	14257	57	CID		37.62	5.00954		3	49	51	1	1651.75	-56.45	8/159	Arabidopsis_elastase_rep2.mgf
	Low	QVERDKLNKYGRPL	P94108;P94047;O46893;B6GUW7;Q8WIX2;D8V9E0;Q95E77;Q9BB64;Q37269;D0F109;B5U0R5;E5KUX0;Q8MDX6;Q37170;Q32601;A0AS70;B1PHP1;Q9MUG3;Q8HUZ8;O98380;Q6PZB5;Q4VI77;A5X4C4;D5FFC9;E5FEA2;Q5K3Z6;Q37235;Q37154;Q32555;Q8MC01;D6MYJ8;Q9MVS0;Q8WLJ4;B5LC06;O98879;Q9GHP5;Q9MT11;Q6VW42;Q5VAR7;Q1KZQ0;Q32432;Q6VW16;Q3ZR38;O98601;Q8MBZ1;Q6Y2Z0;Q6U127;D0F0U1;E2CZ66;B7P0E8;Q8WHG5;Q9TKI3;O03048;Q7YJP4;E0WEC1;Q8MAP8;B9UM37;…	18718	81	CID		34.78	11.3766		10	50	44	1	1715.84	-66.8485	9/141	Arabidopsis_elastase_rep2.mgf
	Low	FRVTPQPGVPPEEAGAA	P94108;O46893;Q7YKF7;P93987;Q8WIX2;D7F7W4;D8V9E0;Q95E77;Q9BB64;P93986;D0F109;B5U0R5;Q6SSI3;E5FEB9;E5KUX0;Q8MDX6;Q32601;A0AS70;Q8HUZ8;O98380;Q6PZB5;Q4VI77;A1XM40;D5FFC9;D6MYJ8;Q9MVS0;O98879;Q9GHP5;Q6VW42;Q1KZQ0;Q32432;Q3ZR38;O98601;Q8H980;Q8MBZ1;Q6U127;D0F0U1;E2CZ66;Q8WHG5;Q7YJP4;C7AQU5;Q8MAP8;B9UM37;E5FE83;Q8WLG9;Q710J3;A0PDF5;Q15KB0;Q8HSW2;Q36802;Q6L9X4;Q33369;Q4KUE1;D0F0E1;A5X4I4;Q5UFF3;O98747	14214	57	CID		34.33	11.3038		5	50	45	1	1722.78	-61.2159	8/169	Arabidopsis_elastase_rep2.mgf
Q8M9M3	9.97	7	7	722	80.1739	7.03467	69.47	Photosystem1 subunit A (Fragment) OS=Isomeris arborea GN=psaA PE=2 SV=1 - [Q8M9M3_ISOAR]
	Confidence Icon	Sequence	Protein Accessions	# Proteins	# Protein Groups	Activation Type	Modifications	IonScore	Exp Value	Δ Score	Rank	Identity High	Homology Threshold	Charge	m/z [Da]	ΔM [ppm]	Ions Matched	Spectrum File
	High	SFEEWAKPGHFSRTIA	Q8M9M3	46	1	CID		65.13	0.00738424	0.461538	1	49	51	1	1862.79	-68.441	10/163	Arabidopsis_elastase_rep2.mgf
	High	SFEEWAKPGHFSRTI	Q8M9M3	47	1	CID		50.34	0.262125	0.48	1	49	41	1	1791.79	-48.4778	10/153	Arabidopsis_elastase_rep2.mgf
	Low	NLGFRFPcDGPGRGGTcQV	Q8M9M3	38	1	CID	C8(Carbamidomethyl), C17(Carbamidomethyl)	32.52	4.81993	0.363636	1	44	35	1	2094.79	-82.4185	6/196	Arabidopsis_elastase_rep2.mgf
	Low	LGRPQDMFSDTAIQLQPV	Q8M9M3	29	1	CID		29.49	31.2516	0.103448	1	49	40	1	2015.9	-59.1181	10/181	Arabidopsis_elastase_rep2.mgf
	Low	RSSRLIPDKA	Q8M9M3	39	1	CID		28.05	41.8364		4	49	42	1	1142.63	-32.3739	8/103	Arabidopsis_elastase_rep2.mgf
	Low	LVDRDPIKT	Q8M9M3	25	1	CID		19.24	296.611		7	49	36	1	1056.56	-45.4561	7/85	Arabidopsis_elastase_rep2.mgf
	Low	RLIPDKA	Q8M9M3	39	1	CID		18.58	214.427		10	47	34	1	812.452	-57.8635	5/61	Arabidopsis_elastase_rep2.mgf
Q32224	11.48	4	4	479	53.0808	7.35693	69.4314	Ribulose-1,5-bisphosphate carboxylase/oxygenase (Fragment) OS=Eriophorum viridicarinatum GN=rbcL PE=3 SV=1 - [Q32224_9POAL]
	Confidence Icon	Sequence	Protein Accessions	# Proteins	# Protein Groups	Activation Type	Modifications	IonScore	Exp Value	Δ Score	Rank	Identity High	Homology Threshold	Charge	m/z [Da]	ΔM [ppm]	Ions Matched	Spectrum File
	High	RDDYxEKDRSRGI	Q32224;Q33287;Q32277	5	3	CID	X5(V)	73.44	0.00114998		4	49		1	1608.7	-67.9004	15/137	Arabidopsis_elastase_rep2.mgf
	High	FQGPPHGI	P94108;O46893;Q7YKF7;B6GUW7;D7F7W4;D8V9E0;Q95E77;Q9BB64;Q32224;Q6SSI3;E5FEB9;E5KUX0;Q8MDX6;Q37170;Q32601;A0AS70;B1PHP1;Q9MUG3;Q8HUZ8;O98380;Q6PZB5;Q4VI77;A1XM40;A5X4C4;D5FFC9;E5FEA2;Q5K3Z6;D0PVA4;Q37235;Q37154;Q32555;Q8MC01;D6MYJ8;Q9MVS0;Q8WLJ4;B5LC06;O98879;Q9GHP5;Q9MT11;Q6VW42;Q5VAR7;Q1KZQ0;Q32432;Q6VW16;Q3ZR38;B0YHL2;O98601;Q8H980;Q8MBZ1;Q6Y2Z0;Q6U127;D0F0U1;E2CZ66;B7P0E8;Q8WHG5;Q9TKI3;O03048;…	20049	80	CID		53.71	0.116359		3	49		1	852.443	7.56498	6/71	Arabidopsis_elastase_rep2.mgf
	Low	NMFTSxVGNVFGFKA	Q9BB64;Q32224;Q710J3;O98747	18	4	CID	X6(I)	44.02	1.2156		10	50	39	1	1631.75	-47.7472	8/151	Arabidopsis_elastase_rep2.mgf
	Low	QDWVSmPGVxPVASGGIHV	Q32224;A0AS70;Q32277	5	3	CID	M6(Oxidation), X10(E)	14.97	965.574		4	50	30	1	1980.92	-13.2748	4/191	Arabidopsis_elastase_rep2.mgf
Q37154	13.09	4	4	382	42.4437	6.80029	69.4314	Ribulose-biphosphate carboxylase large subunit (Fragment) OS=Cyanastrum cordifolium GN=rbcL PE=4 SV=1 - [Q37154_9ASPA]
	Confidence Icon	Sequence	Protein Accessions	# Proteins	# Protein Groups	Activation Type	Modifications	IonScore	Exp Value	Δ Score	Rank	Identity High	Homology Threshold	Charge	m/z [Da]	ΔM [ppm]	Ions Matched	Spectrum File
	High	RDDYxEQDRSRGI	Q37154	2	1	CID	X5(V)	73.44	0.00114998		5	49		1	1608.7	-45.2796	15/137	Arabidopsis_elastase_rep2.mgf
	High	FQGPPHGI	P94108;O46893;Q7YKF7;B6GUW7;D7F7W4;D8V9E0;Q95E77;Q9BB64;Q32224;Q6SSI3;E5FEB9;E5KUX0;Q8MDX6;Q37170;Q32601;A0AS70;B1PHP1;Q9MUG3;Q8HUZ8;O98380;Q6PZB5;Q4VI77;A1XM40;A5X4C4;D5FFC9;E5FEA2;Q5K3Z6;D0PVA4;Q37235;Q37154;Q32555;Q8MC01;D6MYJ8;Q9MVS0;Q8WLJ4;B5LC06;O98879;Q9GHP5;Q9MT11;Q6VW42;Q5VAR7;Q1KZQ0;Q32432;Q6VW16;Q3ZR38;B0YHL2;O98601;Q8H980;Q8MBZ1;Q6Y2Z0;Q6U127;D0F0U1;E2CZ66;B7P0E8;Q8WHG5;Q9TKI3;O03048;…	20049	80	CID		53.71	0.116359		3	49		1	852.443	7.56498	6/71	Arabidopsis_elastase_rep2.mgf
	Low	NMFTSIVGNVFGFKA	P94108;P94047;O46893;Q7YKF7;P94025;P93987;Q8WIX2;D7F7W4;D8V9E0;Q95E77;Q37269;D0F109;B5U0R5;E5FEB9;E5KUX0;Q8MDX6;Q37170;Q32601;A0AS70;B1PHP1;Q8HUZ8;O98380;Q6PZB5;Q4VI77;A1XM40;A5X4C4;E5FEA2;Q5K3Z6;Q37154;Q32555;Q8MC01;Q9MVS0;Q8WLJ4;B5LC06;Q9GHP5;Q32432;Q6VW16;Q3ZR38;O98601;Q8H980;Q6Y2Z0;D0F0U1;E2CZ66;B7P0E8;Q8WHG5;Q9TKI3;C7AQU5;E0WEC1;Q8MAP8;E5FE83;O98752;Q8WLG9;O98749;A0PDF5;Q8WIB2;Q15KB0;A5X4D8;…	16077	71	CID		44.02	1.2156	0	1	50	39	1	1631.75	-47.7472	8/151	Arabidopsis_elastase_rep2.mgf
	Low	QVERDKLNKYGRPL	P94108;P94047;O46893;B6GUW7;Q8WIX2;D8V9E0;Q95E77;Q9BB64;Q37269;D0F109;B5U0R5;E5KUX0;Q8MDX6;Q37170;Q32601;A0AS70;B1PHP1;Q9MUG3;Q8HUZ8;O98380;Q6PZB5;Q4VI77;A5X4C4;D5FFC9;E5FEA2;Q5K3Z6;Q37235;Q37154;Q32555;Q8MC01;D6MYJ8;Q9MVS0;Q8WLJ4;B5LC06;O98879;Q9GHP5;Q9MT11;Q6VW42;Q5VAR7;Q1KZQ0;Q32432;Q6VW16;Q3ZR38;O98601;Q8MBZ1;Q6Y2Z0;Q6U127;D0F0U1;E2CZ66;B7P0E8;Q8WHG5;Q9TKI3;O03048;Q7YJP4;E0WEC1;Q8MAP8;B9UM37;…	18718	81	CID		34.78	11.3766		10	50	44	1	1715.84	-66.8485	9/141	Arabidopsis_elastase_rep2.mgf
Q32277	11.53	4	4	477	52.8792	7.02002	69.4314	Ribulose-1,5-bisphosphate carboxylase/oxygenase (Fragment) OS=Gahnia deusta GN=rbcL PE=4 SV=1 - [Q32277_9POAL]
	Confidence Icon	Sequence	Protein Accessions	# Proteins	# Protein Groups	Activation Type	Modifications	IonScore	Exp Value	Δ Score	Rank	Identity High	Homology Threshold	Charge	m/z [Da]	ΔM [ppm]	Ions Matched	Spectrum File
	High	RDDYxEKDRSRGI	Q32224;Q33287;Q32277	5	3	CID	X5(V)	73.44	0.00114998		4	49		1	1608.7	-67.9004	15/137	Arabidopsis_elastase_rep2.mgf
	High	FQGPPHGI	P94108;O46893;Q7YKF7;B6GUW7;D7F7W4;D8V9E0;Q95E77;Q9BB64;Q32224;Q6SSI3;E5FEB9;E5KUX0;Q8MDX6;Q37170;Q32601;A0AS70;B1PHP1;Q9MUG3;Q8HUZ8;O98380;Q6PZB5;Q4VI77;A1XM40;A5X4C4;D5FFC9;E5FEA2;Q5K3Z6;D0PVA4;Q37235;Q37154;Q32555;Q8MC01;D6MYJ8;Q9MVS0;Q8WLJ4;B5LC06;O98879;Q9GHP5;Q9MT11;Q6VW42;Q5VAR7;Q1KZQ0;Q32432;Q6VW16;Q3ZR38;B0YHL2;O98601;Q8H980;Q8MBZ1;Q6Y2Z0;Q6U127;D0F0U1;E2CZ66;B7P0E8;Q8WHG5;Q9TKI3;O03048;…	20049	80	CID		53.71	0.116359		3	49		1	852.443	7.56498	6/71	Arabidopsis_elastase_rep2.mgf
	Low	NMFTSIVGNVFGFKA	P94108;P94047;O46893;Q7YKF7;P94025;P93987;Q8WIX2;D7F7W4;D8V9E0;Q95E77;Q37269;D0F109;B5U0R5;E5FEB9;E5KUX0;Q8MDX6;Q37170;Q32601;A0AS70;B1PHP1;Q8HUZ8;O98380;Q6PZB5;Q4VI77;A1XM40;A5X4C4;E5FEA2;Q5K3Z6;Q37154;Q32555;Q8MC01;Q9MVS0;Q8WLJ4;B5LC06;Q9GHP5;Q32432;Q6VW16;Q3ZR38;O98601;Q8H980;Q6Y2Z0;D0F0U1;E2CZ66;B7P0E8;Q8WHG5;Q9TKI3;C7AQU5;E0WEC1;Q8MAP8;E5FE83;O98752;Q8WLG9;O98749;A0PDF5;Q8WIB2;Q15KB0;A5X4D8;…	16077	71	CID		44.02	1.2156	0	1	50	39	1	1631.75	-47.7472	8/151	Arabidopsis_elastase_rep2.mgf
	Low	QDWVSmPGVxPVASGGIHV	Q32224;A0AS70;Q32277	5	3	CID	M6(Oxidation), X10(E)	14.97	965.574		4	50	30	1	1980.92	-13.2748	4/191	Arabidopsis_elastase_rep2.mgf
Q15KB0	14.38	7	7	466	51.4499	6.43018	69.3559	Ribulose-1,5-bisphosphate carboxylase/oxygenase large subunit (Fragment) OS=Hermas villosa GN=rbcL PE=3 SV=1 - [Q15KB0_9APIA]
	Confidence Icon	Sequence	Protein Accessions	# Proteins	# Protein Groups	Activation Type	Modifications	IonScore	Exp Value	Δ Score	Rank	Identity High	Homology Threshold	Charge	m/z [Da]	ΔM [ppm]	Ions Matched	Spectrum File
	High	FRVTPQPGVPPEEA	P94108;P94047;O46893;Q7YKF7;P93987;B6GUW7;Q8WIX2;D7F7W4;D8V9E0;Q95E77;Q9BB64;P93986;Q37269;D0F109;B5U0R5;Q6SSI3;E5FEB9;E5KUX0;Q8MDX6;Q32601;A0AS70;Q8HUZ8;O98380;Q6PZB5;Q4VI77;A1XM40;D5FFC9;D6MYJ8;Q9MVS0;O98879;Q9GHP5;Q6VW42;Q1KZQ0;Q32432;Q3ZR38;O98601;Q8H980;Q8MBZ1;Q6U127;D0F0U1;E2CZ66;Q8WHG5;Q7YJP4;C7AQU5;Q8MAP8;B9UM37;E5FE83;O98752;O98529;Q8WLG9;O98749;Q710J3;A0PDF5;Q15KB0;Q32087;Q9GEP5;Q8HSW2;…	14407	67	CID		65.09	0.00921231		2	49		1	1523.71	-51.6184	14/139	Arabidopsis_elastase_rep2.mgf
	High	RDDVxEKDRSRGI	Q15KB0	1	1	CID	X5(Y)	62.78	0.0133872		9	49		1	1608.7	-67.9004	14/137	Arabidopsis_elastase_rep2.mgf
	High	FQGPPHGI	P94108;O46893;Q7YKF7;B6GUW7;D7F7W4;D8V9E0;Q95E77;Q9BB64;Q32224;Q6SSI3;E5FEB9;E5KUX0;Q8MDX6;Q37170;Q32601;A0AS70;B1PHP1;Q9MUG3;Q8HUZ8;O98380;Q6PZB5;Q4VI77;A1XM40;A5X4C4;D5FFC9;E5FEA2;Q5K3Z6;D0PVA4;Q37235;Q37154;Q32555;Q8MC01;D6MYJ8;Q9MVS0;Q8WLJ4;B5LC06;O98879;Q9GHP5;Q9MT11;Q6VW42;Q5VAR7;Q1KZQ0;Q32432;Q6VW16;Q3ZR38;B0YHL2;O98601;Q8H980;Q8MBZ1;Q6Y2Z0;Q6U127;D0F0U1;E2CZ66;B7P0E8;Q8WHG5;Q9TKI3;O03048;…	20049	80	CID		53.71	0.116359		3	49		1	852.443	7.56498	6/71	Arabidopsis_elastase_rep2.mgf
	Low	NMFTSIVGNVFGFKA	P94108;P94047;O46893;Q7YKF7;P94025;P93987;Q8WIX2;D7F7W4;D8V9E0;Q95E77;Q37269;D0F109;B5U0R5;E5FEB9;E5KUX0;Q8MDX6;Q37170;Q32601;A0AS70;B1PHP1;Q8HUZ8;O98380;Q6PZB5;Q4VI77;A1XM40;A5X4C4;E5FEA2;Q5K3Z6;Q37154;Q32555;Q8MC01;Q9MVS0;Q8WLJ4;B5LC06;Q9GHP5;Q32432;Q6VW16;Q3ZR38;O98601;Q8H980;Q6Y2Z0;D0F0U1;E2CZ66;B7P0E8;Q8WHG5;Q9TKI3;C7AQU5;E0WEC1;Q8MAP8;E5FE83;O98752;Q8WLG9;O98749;A0PDF5;Q8WIB2;Q15KB0;A5X4D8;…	16077	71	CID		44.02	1.2156	0	1	50	39	1	1631.75	-47.7472	8/151	Arabidopsis_elastase_rep2.mgf
	Low	FRVTPQPGVPPEEAGA	P94108;O46893;Q7YKF7;P93987;Q8WIX2;D7F7W4;D8V9E0;Q95E77;Q9BB64;P93986;D0F109;B5U0R5;Q6SSI3;E5FEB9;E5KUX0;Q8MDX6;Q32601;A0AS70;Q8HUZ8;O98380;Q6PZB5;Q4VI77;A1XM40;D5FFC9;D6MYJ8;Q9MVS0;O98879;Q9GHP5;Q6VW42;Q1KZQ0;Q32432;Q3ZR38;O98601;Q8H980;Q8MBZ1;Q6U127;D0F0U1;E2CZ66;Q8WHG5;Q7YJP4;C7AQU5;Q8MAP8;B9UM37;E5FE83;Q8WLG9;Q710J3;A0PDF5;Q15KB0;Q8HSW2;Q36802;Q6L9X4;Q33369;Q4KUE1;D0F0E1;A5X4I4;Q5UFF3;O98747	14257	57	CID		37.62	5.00954		3	49	51	1	1651.75	-56.45	8/159	Arabidopsis_elastase_rep2.mgf
	Low	QVERDKLNKYGRPL	P94108;P94047;O46893;B6GUW7;Q8WIX2;D8V9E0;Q95E77;Q9BB64;Q37269;D0F109;B5U0R5;E5KUX0;Q8MDX6;Q37170;Q32601;A0AS70;B1PHP1;Q9MUG3;Q8HUZ8;O98380;Q6PZB5;Q4VI77;A5X4C4;D5FFC9;E5FEA2;Q5K3Z6;Q37235;Q37154;Q32555;Q8MC01;D6MYJ8;Q9MVS0;Q8WLJ4;B5LC06;O98879;Q9GHP5;Q9MT11;Q6VW42;Q5VAR7;Q1KZQ0;Q32432;Q6VW16;Q3ZR38;O98601;Q8MBZ1;Q6Y2Z0;Q6U127;D0F0U1;E2CZ66;B7P0E8;Q8WHG5;Q9TKI3;O03048;Q7YJP4;E0WEC1;Q8MAP8;B9UM37;…	18718	81	CID		34.78	11.3766		10	50	44	1	1715.84	-66.8485	9/141	Arabidopsis_elastase_rep2.mgf
	Low	FRVTPQPGVPPEEAGAA	P94108;O46893;Q7YKF7;P93987;Q8WIX2;D7F7W4;D8V9E0;Q95E77;Q9BB64;P93986;D0F109;B5U0R5;Q6SSI3;E5FEB9;E5KUX0;Q8MDX6;Q32601;A0AS70;Q8HUZ8;O98380;Q6PZB5;Q4VI77;A1XM40;D5FFC9;D6MYJ8;Q9MVS0;O98879;Q9GHP5;Q6VW42;Q1KZQ0;Q32432;Q3ZR38;O98601;Q8H980;Q8MBZ1;Q6U127;D0F0U1;E2CZ66;Q8WHG5;Q7YJP4;C7AQU5;Q8MAP8;B9UM37;E5FE83;Q8WLG9;Q710J3;A0PDF5;Q15KB0;Q8HSW2;Q36802;Q6L9X4;Q33369;Q4KUE1;D0F0E1;A5X4I4;Q5UFF3;O98747	14214	57	CID		34.33	11.3038		5	50	45	1	1722.78	-61.2159	8/169	Arabidopsis_elastase_rep2.mgf
P43287	7.37	5	5	285	30.4337	7.81104	69.32	Aquaporin PIP2-2 OS=Arabidopsis thaliana GN=PIP2-2 PE=1 SV=2 - [PIP22_ARATH]
	Confidence Icon	Sequence	Protein Accessions	# Proteins	# Protein Groups	Activation Type	Modifications	IonScore	Exp Value	Δ Score	Rank	Identity High	Homology Threshold	Charge	m/z [Da]	ΔM [ppm]	Ions Matched	Spectrum File
	High	AFYHQFVLRA	P43286;P43287	21	2	CID		73.93	0.00121562	0.0405405	1	50	47	1	1251.63	-26.1589	15/92	Arabidopsis_elastase_rep2.mgf
	Low	FYHQFVLRAS	P43286;P43287	13	2	CID		33.89	11.156	0.529412	1	49	30	1	1267.62	-30.0179	5/82	Arabidopsis_elastase_rep2.mgf
	Low	AFYHQFVLRAS	P43286;P43287	13	2	CID		19.59	318.316	0.1	1	49	31	1	1338.65	-30.8304	5/90	Arabidopsis_elastase_rep2.mgf
	Low	FYHQFVLRA	P43286;P43287	21	2	CID		17.26	543.51		8	49	33	1	1180.58	-40.4326	5/83	Arabidopsis_elastase_rep2.mgf
	Low	SYYDRYGGGA	P43287	2	1	CID		14.92	415.571		2	46	28	1	1108.44	-27.9955	7/89	Arabidopsis_elastase_rep2.mgf
Q29VA0	9.6	3	3	448	48.3769	4.99561	69.1421	ATP synthase beta subunit (Fragment) OS=Casearia javitensis GN=atpB PE=3 SV=1 - [Q29VA0_9ROSI]
	Confidence Icon	Sequence	Protein Accessions	# Proteins	# Protein Groups	Activation Type	Modifications	IonScore	Exp Value	Δ Score	Rank	Identity High	Homology Threshold	Charge	m/z [Da]	ΔM [ppm]	Ions Matched	Spectrum File
	High	SVPVxGATLGRIFNVLGEPV	Q29VA0	2	1	CID	X5(G)	68.35	0.00454511		10	50		1	1981.94	-84.8702	19/200	Arabidopsis_elastase_rep2.mgf
	High	VLIMELINNIAKA	O98495;Q9MRV8;Q9FEX4;Q9MRK3;Q8SLS8;O98596;Q95FT8;Q9MRR8;A8Y666;Q95AN2;Q9MTY8;Q67H80;B8PRK4;A8ASI0;Q29VB0;A0AR48;A3KLS5;B8PRL4;Q4KU62;Q9MRU3;O98418;Q95FM3;O98565;Q9XQW9;Q9XQY2;Q9GER4;Q67H59;Q29VB4;C7SLZ3;P19366;Q9MTD1;O98778;Q9S6Y9;Q95AE3;Q8MFX8;O98777;C3VXZ0;O98775;D7KRE0;Q8MFY5;Q8ME50;Q95FW2;Q29VA0;C0J9P3;B9U4R2;A4QLK1;Q9XQD8;Q95FN3;Q09RD3;Q5YGM2;O98933;Q8MFV8;Q6EMT4;Q4VN22;A9L9Y8;A9L9Z4;A1E931;…	3587	63	CID		57.76	0.0479596		4	49	56	1	1441.77	-49.9949	8/113	Arabidopsis_elastase_rep2.mgf
	Low	LFIDNIFRFV	O98495;Q9MRV8;Q9FEX4;Q9XQY8;Q29VB8;Q95FT8;Q3L1L0;Q9MRR8;A8Y666;Q95AN2;Q9MTY8;Q9GER5;Q67H80;Q95FY1;Q29VB0;A0AR48;A3KLS5;B8PRL4;Q95FP0;Q4KU62;Q9MRU3;O98418;Q9XQW9;Q9XQY2;Q9GER4;Q29VB4;C7SLZ3;P19366;Q9MTD1;O98778;Q9S6Y9;Q6K1L2;Q95AE3;Q95D42;Q95FP4;Q8MFX8;O98777;C3VXZ0;D7KRE0;Q8MFY5;Q8ME50;Q95FW2;Q29VA0;A9U8M5;B9U4R2;A4QLK1;Q09RD3;Q5YGM2;Q4VN22;A9L9Y8;A9L9Z4;A1E931;A9L9Y9;Q9SC30;D0EVV0;Q5UVH4;Q4VN14;…	3379	58	CID		21.11	220.018		3	49	34	1	1283.67	-35.3917	9/86	Arabidopsis_elastase_rep2.mgf
Q9SC30	11.24	5	5	498	53.9437	5.69385	69.1421	ATP synthase beta subunit (Fragment) OS=Roridula gorgonias GN=atpB PE=3 SV=1 - [Q9SC30_RORGO]
	Confidence Icon	Sequence	Protein Accessions	# Proteins	# Protein Groups	Activation Type	Modifications	IonScore	Exp Value	Δ Score	Rank	Identity High	Homology Threshold	Charge	m/z [Da]	ΔM [ppm]	Ions Matched	Spectrum File
	High	SVPVGxATLGRIFNVLGEPV	Q9SC30	1	1	CID	X6(G)	68.35	0.00454511		9	50		1	1981.94	-84.8702	19/200	Arabidopsis_elastase_rep2.mgf
	High	VLIMELINNIAKA	O98495;Q9MRV8;Q9FEX4;Q9MRK3;Q8SLS8;O98596;Q95FT8;Q9MRR8;A8Y666;Q95AN2;Q9MTY8;Q67H80;B8PRK4;A8ASI0;Q29VB0;A0AR48;A3KLS5;B8PRL4;Q4KU62;Q9MRU3;O98418;Q95FM3;O98565;Q9XQW9;Q9XQY2;Q9GER4;Q67H59;Q29VB4;C7SLZ3;P19366;Q9MTD1;O98778;Q9S6Y9;Q95AE3;Q8MFX8;O98777;C3VXZ0;O98775;D7KRE0;Q8MFY5;Q8ME50;Q95FW2;Q29VA0;C0J9P3;B9U4R2;A4QLK1;Q9XQD8;Q95FN3;Q09RD3;Q5YGM2;O98933;Q8MFV8;Q6EMT4;Q4VN22;A9L9Y8;A9L9Z4;A1E931;…	3587	63	CID		57.76	0.0479596		4	49	56	1	1441.77	-49.9949	8/113	Arabidopsis_elastase_rep2.mgf
	Low	ERFLSQPFFV	O98495;Q9MRV8;Q9MRK3;Q8SLS8;Q9XQY8;O98596;Q29VB8;Q95FT8;Q3L1L0;Q9MRR8;Q95AN2;Q9MTY8;Q9GER5;Q67H80;B8PRK4;B7S4V7;Q29VB0;A0AR48;A3KLS5;B8PRL4;Q4KU62;Q9MRU3;O98418;Q95FM3;O98565;Q9XQW9;Q9XQY2;Q9GER4;Q67H59;Q29VB4;P19366;Q9MTD1;O98778;Q9S6Y9;Q6K1L2;Q95AE3;Q95FP4;O98777;C3VXZ0;D7KRE0;A9U8M5;B9U4R2;A4QLK1;Q09RD3;Q5YGM2;O98933;Q4VN22;A9L9Z4;A1E931;A9L9Y9;Q9SC30;D0EVV0;Q5UVH4;Q4VN14;C8XPP1	3190	55	CID		28.32	38.6386		3	49	35	1	1269.62	-36.1458	11/97	Arabidopsis_elastase_rep2.mgf
	Low	LFIDNIFRFV	O98495;Q9MRV8;Q9FEX4;Q9XQY8;Q29VB8;Q95FT8;Q3L1L0;Q9MRR8;A8Y666;Q95AN2;Q9MTY8;Q9GER5;Q67H80;Q95FY1;Q29VB0;A0AR48;A3KLS5;B8PRL4;Q95FP0;Q4KU62;Q9MRU3;O98418;Q9XQW9;Q9XQY2;Q9GER4;Q29VB4;C7SLZ3;P19366;Q9MTD1;O98778;Q9S6Y9;Q6K1L2;Q95AE3;Q95D42;Q95FP4;Q8MFX8;O98777;C3VXZ0;D7KRE0;Q8MFY5;Q8ME50;Q95FW2;Q29VA0;A9U8M5;B9U4R2;A4QLK1;Q09RD3;Q5YGM2;Q4VN22;A9L9Y8;A9L9Z4;A1E931;A9L9Y9;Q9SC30;D0EVV0;Q5UVH4;Q4VN14;…	3379	58	CID		21.11	220.018		3	49	34	1	1283.67	-35.3917	9/86	Arabidopsis_elastase_rep2.mgf
	Low	RKIERFLSQPFFV	O98495;Q9MRV8;Q9MRK3;Q8SLS8;Q9XQY8;O98596;Q29VB8;Q95FT8;Q3L1L0;Q9MRR8;Q95AN2;Q9MTY8;Q9GER5;Q67H80;B8PRK4;B7S4V7;Q29VB0;A0AR48;A3KLS5;B8PRL4;Q4KU62;Q9MRU3;O98418;Q95FM3;O98565;Q9XQW9;Q9XQY2;Q67H59;Q29VB4;P19366;Q9MTD1;O98778;Q9S6Y9;Q6K1L2;Q95AE3;Q95FP4;O98777;C3VXZ0;D7KRE0;A9U8M5;B9U4R2;A4QLK1;Q09RD3;Q5YGM2;O98933;Q4VN22;A9L9Z4;A1E931;A9L9Y9;Q9SC30;D0EVV0;Q5UVH4;Q4VN14;C8XPP1	3136	54	CID		13.88	1359.53		9	50	35	1	1666.81	-79.1429	5/129	Arabidopsis_elastase_rep2.mgf
Q0WPJ1	11.68	3	3	214	24.0505	9.81787	68.56	Putative uncharacterized protein At1g65260 (Fragment) OS=Arabidopsis thaliana GN=At1g65260 PE=2 SV=1 - [Q0WPJ1_ARATH]
	Confidence Icon	Sequence	Protein Accessions	# Proteins	# Protein Groups	Activation Type	Modifications	IonScore	Exp Value	Δ Score	Rank	Identity High	Homology Threshold	Charge	m/z [Da]	ΔM [ppm]	Ions Matched	Spectrum File
	High	LASQKQLQNKYKAA	Q0WPJ1	3	1	CID		68.56	0.00451665	0.507246	1	50	50	1	1590.77	-79.3775	13/133	Arabidopsis_elastase_rep2.mgf
	Low	SDDWYKRA	Q0WPJ1	3	1	CID		27.07	41.7476		3	48	40	1	1040.48	-4.05063	5/68	Arabidopsis_elastase_rep2.mgf
	Low	QQSSDDWYKRA	Q0WPJ1	2	1	CID		14.06	667.255		3	47	27	1	1383.57	-43.1057	6/110	Arabidopsis_elastase_rep2.mgf
Q6PZB5	17.05	7	7	393	43.7199	6.88818	67.1959	Ribulose-1,5-bisphosphate carboxylase large subunit (Fragment) OS=Salvia cadmica GN=rbcL PE=4 SV=1 - [Q6PZB5_9LAMI]
	Confidence Icon	Sequence	Protein Accessions	# Proteins	# Protein Groups	Activation Type	Modifications	IonScore	Exp Value	Δ Score	Rank	Identity High	Homology Threshold	Charge	m/z [Da]	ΔM [ppm]	Ions Matched	Spectrum File
	High	FRVTPQPGVPPEEA	P94108;P94047;O46893;Q7YKF7;P93987;B6GUW7;Q8WIX2;D7F7W4;D8V9E0;Q95E77;Q9BB64;P93986;Q37269;D0F109;B5U0R5;Q6SSI3;E5FEB9;E5KUX0;Q8MDX6;Q32601;A0AS70;Q8HUZ8;O98380;Q6PZB5;Q4VI77;A1XM40;D5FFC9;D6MYJ8;Q9MVS0;O98879;Q9GHP5;Q6VW42;Q1KZQ0;Q32432;Q3ZR38;O98601;Q8H980;Q8MBZ1;Q6U127;D0F0U1;E2CZ66;Q8WHG5;Q7YJP4;C7AQU5;Q8MAP8;B9UM37;E5FE83;O98752;O98529;Q8WLG9;O98749;Q710J3;A0PDF5;Q15KB0;Q32087;Q9GEP5;Q8HSW2;…	14407	67	CID		65.09	0.00921231		2	49		1	1523.71	-51.6184	14/139	Arabidopsis_elastase_rep2.mgf
	High	RDDFxEKDRSRGI	Q6PZB5	10	1	CID	X5(D)	60.62	0.0220135		10	49		1	1608.7	-45.292	14/137	Arabidopsis_elastase_rep2.mgf
	High	FQGPPHGI	P94108;O46893;Q7YKF7;B6GUW7;D7F7W4;D8V9E0;Q95E77;Q9BB64;Q32224;Q6SSI3;E5FEB9;E5KUX0;Q8MDX6;Q37170;Q32601;A0AS70;B1PHP1;Q9MUG3;Q8HUZ8;O98380;Q6PZB5;Q4VI77;A1XM40;A5X4C4;D5FFC9;E5FEA2;Q5K3Z6;D0PVA4;Q37235;Q37154;Q32555;Q8MC01;D6MYJ8;Q9MVS0;Q8WLJ4;B5LC06;O98879;Q9GHP5;Q9MT11;Q6VW42;Q5VAR7;Q1KZQ0;Q32432;Q6VW16;Q3ZR38;B0YHL2;O98601;Q8H980;Q8MBZ1;Q6Y2Z0;Q6U127;D0F0U1;E2CZ66;B7P0E8;Q8WHG5;Q9TKI3;O03048;…	20049	80	CID		53.71	0.116359		3	49		1	852.443	7.56498	6/71	Arabidopsis_elastase_rep2.mgf
	Low	NMFTSIVGNVFGFKA	P94108;P94047;O46893;Q7YKF7;P94025;P93987;Q8WIX2;D7F7W4;D8V9E0;Q95E77;Q37269;D0F109;B5U0R5;E5FEB9;E5KUX0;Q8MDX6;Q37170;Q32601;A0AS70;B1PHP1;Q8HUZ8;O98380;Q6PZB5;Q4VI77;A1XM40;A5X4C4;E5FEA2;Q5K3Z6;Q37154;Q32555;Q8MC01;Q9MVS0;Q8WLJ4;B5LC06;Q9GHP5;Q32432;Q6VW16;Q3ZR38;O98601;Q8H980;Q6Y2Z0;D0F0U1;E2CZ66;B7P0E8;Q8WHG5;Q9TKI3;C7AQU5;E0WEC1;Q8MAP8;E5FE83;O98752;Q8WLG9;O98749;A0PDF5;Q8WIB2;Q15KB0;A5X4D8;…	16077	71	CID		44.02	1.2156	0	1	50	39	1	1631.75	-47.7472	8/151	Arabidopsis_elastase_rep2.mgf
	Low	FRVTPQPGVPPEEAGA	P94108;O46893;Q7YKF7;P93987;Q8WIX2;D7F7W4;D8V9E0;Q95E77;Q9BB64;P93986;D0F109;B5U0R5;Q6SSI3;E5FEB9;E5KUX0;Q8MDX6;Q32601;A0AS70;Q8HUZ8;O98380;Q6PZB5;Q4VI77;A1XM40;D5FFC9;D6MYJ8;Q9MVS0;O98879;Q9GHP5;Q6VW42;Q1KZQ0;Q32432;Q3ZR38;O98601;Q8H980;Q8MBZ1;Q6U127;D0F0U1;E2CZ66;Q8WHG5;Q7YJP4;C7AQU5;Q8MAP8;B9UM37;E5FE83;Q8WLG9;Q710J3;A0PDF5;Q15KB0;Q8HSW2;Q36802;Q6L9X4;Q33369;Q4KUE1;D0F0E1;A5X4I4;Q5UFF3;O98747	14257	57	CID		37.62	5.00954		3	49	51	1	1651.75	-56.45	8/159	Arabidopsis_elastase_rep2.mgf
	Low	QVERDKLNKYGRPL	P94108;P94047;O46893;B6GUW7;Q8WIX2;D8V9E0;Q95E77;Q9BB64;Q37269;D0F109;B5U0R5;E5KUX0;Q8MDX6;Q37170;Q32601;A0AS70;B1PHP1;Q9MUG3;Q8HUZ8;O98380;Q6PZB5;Q4VI77;A5X4C4;D5FFC9;E5FEA2;Q5K3Z6;Q37235;Q37154;Q32555;Q8MC01;D6MYJ8;Q9MVS0;Q8WLJ4;B5LC06;O98879;Q9GHP5;Q9MT11;Q6VW42;Q5VAR7;Q1KZQ0;Q32432;Q6VW16;Q3ZR38;O98601;Q8MBZ1;Q6Y2Z0;Q6U127;D0F0U1;E2CZ66;B7P0E8;Q8WHG5;Q9TKI3;O03048;Q7YJP4;E0WEC1;Q8MAP8;B9UM37;…	18718	81	CID		34.78	11.3766		10	50	44	1	1715.84	-66.8485	9/141	Arabidopsis_elastase_rep2.mgf
	Low	FRVTPQPGVPPEEAGAA	P94108;O46893;Q7YKF7;P93987;Q8WIX2;D7F7W4;D8V9E0;Q95E77;Q9BB64;P93986;D0F109;B5U0R5;Q6SSI3;E5FEB9;E5KUX0;Q8MDX6;Q32601;A0AS70;Q8HUZ8;O98380;Q6PZB5;Q4VI77;A1XM40;D5FFC9;D6MYJ8;Q9MVS0;O98879;Q9GHP5;Q6VW42;Q1KZQ0;Q32432;Q3ZR38;O98601;Q8H980;Q8MBZ1;Q6U127;D0F0U1;E2CZ66;Q8WHG5;Q7YJP4;C7AQU5;Q8MAP8;B9UM37;E5FE83;Q8WLG9;Q710J3;A0PDF5;Q15KB0;Q8HSW2;Q36802;Q6L9X4;Q33369;Q4KUE1;D0F0E1;A5X4I4;Q5UFF3;O98747	14214	57	CID		34.33	11.3038		5	50	45	1	1722.78	-61.2159	8/169	Arabidopsis_elastase_rep2.mgf
D7KTA6	7.06	1	1	170	19.2449	5.37646	65.79	Putative uncharacterized protein OS=Arabidopsis lyrata subsp. lyrata GN=ARALYDRAFT_895496 PE=4 SV=1 - [D7KTA6_ARALY]
	Confidence Icon	Sequence	Protein Accessions	# Proteins	# Protein Groups	Activation Type	Modifications	IonScore	Exp Value	Δ Score	Rank	Identity High	Homology Threshold	Charge	m/z [Da]	ΔM [ppm]	Ions Matched	Spectrum File
	High	KNVPEQEVPKVA	D7KTA6	2	1	CID		65.79	0.00881964	0.424242	1	50	53	1	1337.66	-58.0947	13/117	Arabidopsis_elastase_rep2.mgf
D7MUZ3	4.1	1	1	463	50.1731	9.21729	65.33	2-oxoglutarate dehydrogenase E2 subunit OS=Arabidopsis lyrata subsp. lyrata GN=ARALYDRAFT_495590 PE=4 SV=1 - [D7MUZ3_ARALY]
	Confidence Icon	Sequence	Protein Accessions	# Proteins	# Protein Groups	Activation Type	Modifications	IonScore	Exp Value	Δ Score	Rank	Identity High	Homology Threshold	Charge	m/z [Da]	ΔM [ppm]	Ions Matched	Spectrum File
	High	KVAEKPKAPSPPPPPPKQS	D7MUZ3	1	1	CID		65.33	0.00954047	0.646154	1	50	39	1	1979.96	-83.8811	11/209	Arabidopsis_elastase_rep2.mgf
Q6SSI3	9.2	5	5	424	47.1127	7.02002	65.09	Ribulose-1,5-bisphosphate carboxylase/oxygenase large subunit (Fragment) OS=Amentotaxus yunnanensis GN=rbcL PE=4 SV=1 - [Q6SSI3_9CONI]
	Confidence Icon	Sequence	Protein Accessions	# Proteins	# Protein Groups	Activation Type	Modifications	IonScore	Exp Value	Δ Score	Rank	Identity High	Homology Threshold	Charge	m/z [Da]	ΔM [ppm]	Ions Matched	Spectrum File
	High	FRVTPQPGVPPEEA	P94108;P94047;O46893;Q7YKF7;P93987;B6GUW7;Q8WIX2;D7F7W4;D8V9E0;Q95E77;Q9BB64;P93986;Q37269;D0F109;B5U0R5;Q6SSI3;E5FEB9;E5KUX0;Q8MDX6;Q32601;A0AS70;Q8HUZ8;O98380;Q6PZB5;Q4VI77;A1XM40;D5FFC9;D6MYJ8;Q9MVS0;O98879;Q9GHP5;Q6VW42;Q1KZQ0;Q32432;Q3ZR38;O98601;Q8H980;Q8MBZ1;Q6U127;D0F0U1;E2CZ66;Q8WHG5;Q7YJP4;C7AQU5;Q8MAP8;B9UM37;E5FE83;O98752;O98529;Q8WLG9;O98749;Q710J3;A0PDF5;Q15KB0;Q32087;Q9GEP5;Q8HSW2;…	14407	67	CID		65.09	0.00921231		2	49		1	1523.71	-51.6184	14/139	Arabidopsis_elastase_rep2.mgf
	High	FQGPPHGI	P94108;O46893;Q7YKF7;B6GUW7;D7F7W4;D8V9E0;Q95E77;Q9BB64;Q32224;Q6SSI3;E5FEB9;E5KUX0;Q8MDX6;Q37170;Q32601;A0AS70;B1PHP1;Q9MUG3;Q8HUZ8;O98380;Q6PZB5;Q4VI77;A1XM40;A5X4C4;D5FFC9;E5FEA2;Q5K3Z6;D0PVA4;Q37235;Q37154;Q32555;Q8MC01;D6MYJ8;Q9MVS0;Q8WLJ4;B5LC06;O98879;Q9GHP5;Q9MT11;Q6VW42;Q5VAR7;Q1KZQ0;Q32432;Q6VW16;Q3ZR38;B0YHL2;O98601;Q8H980;Q8MBZ1;Q6Y2Z0;Q6U127;D0F0U1;E2CZ66;B7P0E8;Q8WHG5;Q9TKI3;O03048;…	20049	80	CID		53.71	0.116359		3	49		1	852.443	7.56498	6/71	Arabidopsis_elastase_rep2.mgf
	Low	FRVTPQPGVPPEEAGA	P94108;O46893;Q7YKF7;P93987;Q8WIX2;D7F7W4;D8V9E0;Q95E77;Q9BB64;P93986;D0F109;B5U0R5;Q6SSI3;E5FEB9;E5KUX0;Q8MDX6;Q32601;A0AS70;Q8HUZ8;O98380;Q6PZB5;Q4VI77;A1XM40;D5FFC9;D6MYJ8;Q9MVS0;O98879;Q9GHP5;Q6VW42;Q1KZQ0;Q32432;Q3ZR38;O98601;Q8H980;Q8MBZ1;Q6U127;D0F0U1;E2CZ66;Q8WHG5;Q7YJP4;C7AQU5;Q8MAP8;B9UM37;E5FE83;Q8WLG9;Q710J3;A0PDF5;Q15KB0;Q8HSW2;Q36802;Q6L9X4;Q33369;Q4KUE1;D0F0E1;A5X4I4;Q5UFF3;O98747	14257	57	CID		37.62	5.00954		3	49	51	1	1651.75	-56.45	8/159	Arabidopsis_elastase_rep2.mgf
	Low	KVERDKLNKYGRPL	Q6SSI3	1	1	CID		34.78	11.3766		5	50	44	1	1715.84	-88.0567	9/141	Arabidopsis_elastase_rep2.mgf
	Low	FRVTPQPGVPPEEAGAA	P94108;O46893;Q7YKF7;P93987;Q8WIX2;D7F7W4;D8V9E0;Q95E77;Q9BB64;P93986;D0F109;B5U0R5;Q6SSI3;E5FEB9;E5KUX0;Q8MDX6;Q32601;A0AS70;Q8HUZ8;O98380;Q6PZB5;Q4VI77;A1XM40;D5FFC9;D6MYJ8;Q9MVS0;O98879;Q9GHP5;Q6VW42;Q1KZQ0;Q32432;Q3ZR38;O98601;Q8H980;Q8MBZ1;Q6U127;D0F0U1;E2CZ66;Q8WHG5;Q7YJP4;C7AQU5;Q8MAP8;B9UM37;E5FE83;Q8WLG9;Q710J3;A0PDF5;Q15KB0;Q8HSW2;Q36802;Q6L9X4;Q33369;Q4KUE1;D0F0E1;A5X4I4;Q5UFF3;O98747	14214	57	CID		34.33	11.3038		5	50	45	1	1722.78	-61.2159	8/169	Arabidopsis_elastase_rep2.mgf
D5FFC9	14.03	6	6	449	49.5929	6.88818	65.09	Ribulose-1,5-bisphosphate carboxylase/oxygenase large subunit (Fragment) OS=Picea asperata GN=rbcL PE=3 SV=1 - [D5FFC9_9CONI]
	Confidence Icon	Sequence	Protein Accessions	# Proteins	# Protein Groups	Activation Type	Modifications	IonScore	Exp Value	Δ Score	Rank	Identity High	Homology Threshold	Charge	m/z [Da]	ΔM [ppm]	Ions Matched	Spectrum File
	High	FRVTPQPGVPPEEA	P94108;P94047;O46893;Q7YKF7;P93987;B6GUW7;Q8WIX2;D7F7W4;D8V9E0;Q95E77;Q9BB64;P93986;Q37269;D0F109;B5U0R5;Q6SSI3;E5FEB9;E5KUX0;Q8MDX6;Q32601;A0AS70;Q8HUZ8;O98380;Q6PZB5;Q4VI77;A1XM40;D5FFC9;D6MYJ8;Q9MVS0;O98879;Q9GHP5;Q6VW42;Q1KZQ0;Q32432;Q3ZR38;O98601;Q8H980;Q8MBZ1;Q6U127;D0F0U1;E2CZ66;Q8WHG5;Q7YJP4;C7AQU5;Q8MAP8;B9UM37;E5FE83;O98752;O98529;Q8WLG9;O98749;Q710J3;A0PDF5;Q15KB0;Q32087;Q9GEP5;Q8HSW2;…	14407	67	CID		65.09	0.00921231		2	49		1	1523.71	-51.6184	14/139	Arabidopsis_elastase_rep2.mgf
	High	FQGPPHGI	P94108;O46893;Q7YKF7;B6GUW7;D7F7W4;D8V9E0;Q95E77;Q9BB64;Q32224;Q6SSI3;E5FEB9;E5KUX0;Q8MDX6;Q37170;Q32601;A0AS70;B1PHP1;Q9MUG3;Q8HUZ8;O98380;Q6PZB5;Q4VI77;A1XM40;A5X4C4;D5FFC9;E5FEA2;Q5K3Z6;D0PVA4;Q37235;Q37154;Q32555;Q8MC01;D6MYJ8;Q9MVS0;Q8WLJ4;B5LC06;O98879;Q9GHP5;Q9MT11;Q6VW42;Q5VAR7;Q1KZQ0;Q32432;Q6VW16;Q3ZR38;B0YHL2;O98601;Q8H980;Q8MBZ1;Q6Y2Z0;Q6U127;D0F0U1;E2CZ66;B7P0E8;Q8WHG5;Q9TKI3;O03048;…	20049	80	CID		53.71	0.116359		3	49		1	852.443	7.56498	6/71	Arabidopsis_elastase_rep2.mgf
	Low	FRVTPQPGVPPEEAGA	P94108;O46893;Q7YKF7;P93987;Q8WIX2;D7F7W4;D8V9E0;Q95E77;Q9BB64;P93986;D0F109;B5U0R5;Q6SSI3;E5FEB9;E5KUX0;Q8MDX6;Q32601;A0AS70;Q8HUZ8;O98380;Q6PZB5;Q4VI77;A1XM40;D5FFC9;D6MYJ8;Q9MVS0;O98879;Q9GHP5;Q6VW42;Q1KZQ0;Q32432;Q3ZR38;O98601;Q8H980;Q8MBZ1;Q6U127;D0F0U1;E2CZ66;Q8WHG5;Q7YJP4;C7AQU5;Q8MAP8;B9UM37;E5FE83;Q8WLG9;Q710J3;A0PDF5;Q15KB0;Q8HSW2;Q36802;Q6L9X4;Q33369;Q4KUE1;D0F0E1;A5X4I4;Q5UFF3;O98747	14257	57	CID		37.62	5.00954		3	49	51	1	1651.75	-56.45	8/159	Arabidopsis_elastase_rep2.mgf
	Low	QVERDKLNKYGRPL	P94108;P94047;O46893;B6GUW7;Q8WIX2;D8V9E0;Q95E77;Q9BB64;Q37269;D0F109;B5U0R5;E5KUX0;Q8MDX6;Q37170;Q32601;A0AS70;B1PHP1;Q9MUG3;Q8HUZ8;O98380;Q6PZB5;Q4VI77;A5X4C4;D5FFC9;E5FEA2;Q5K3Z6;Q37235;Q37154;Q32555;Q8MC01;D6MYJ8;Q9MVS0;Q8WLJ4;B5LC06;O98879;Q9GHP5;Q9MT11;Q6VW42;Q5VAR7;Q1KZQ0;Q32432;Q6VW16;Q3ZR38;O98601;Q8MBZ1;Q6Y2Z0;Q6U127;D0F0U1;E2CZ66;B7P0E8;Q8WHG5;Q9TKI3;O03048;Q7YJP4;E0WEC1;Q8MAP8;B9UM37;…	18718	81	CID		34.78	11.3766		10	50	44	1	1715.84	-66.8485	9/141	Arabidopsis_elastase_rep2.mgf
	Low	FRVTPQPGVPPEEAGAA	P94108;O46893;Q7YKF7;P93987;Q8WIX2;D7F7W4;D8V9E0;Q95E77;Q9BB64;P93986;D0F109;B5U0R5;Q6SSI3;E5FEB9;E5KUX0;Q8MDX6;Q32601;A0AS70;Q8HUZ8;O98380;Q6PZB5;Q4VI77;A1XM40;D5FFC9;D6MYJ8;Q9MVS0;O98879;Q9GHP5;Q6VW42;Q1KZQ0;Q32432;Q3ZR38;O98601;Q8H980;Q8MBZ1;Q6U127;D0F0U1;E2CZ66;Q8WHG5;Q7YJP4;C7AQU5;Q8MAP8;B9UM37;E5FE83;Q8WLG9;Q710J3;A0PDF5;Q15KB0;Q8HSW2;Q36802;Q6L9X4;Q33369;Q4KUE1;D0F0E1;A5X4I4;Q5UFF3;O98747	14214	57	CID		34.33	11.3038		5	50	45	1	1722.78	-61.2159	8/169	Arabidopsis_elastase_rep2.mgf
	Low	CEEmmKRAIFARELGVPIVmHDxL	D5FFC9	1	1	CID	M4(Oxidation), M5(Oxidation), M20(Oxidation), X23(G)	13.51	825.948	0.0714286	1	47	25	1	2793.2	-55.8271	6/250	Arabidopsis_elastase_rep2.mgf
Q6VW42	10.9	6	6	422	46.576	6.63916	65.09	Ribulose-1,5-bisphosphate carboxylase/oxygenase large subunit (Fragment) OS=Haworthia cymbiformis var. cymbiformis GN=rbcL PE=4 SV=1 - [Q6VW42_9ASPA]
	Confidence Icon	Sequence	Protein Accessions	# Proteins	# Protein Groups	Activation Type	Modifications	IonScore	Exp Value	Δ Score	Rank	Identity High	Homology Threshold	Charge	m/z [Da]	ΔM [ppm]	Ions Matched	Spectrum File
	High	FRVTPQPGVPPEEA	P94108;P94047;O46893;Q7YKF7;P93987;B6GUW7;Q8WIX2;D7F7W4;D8V9E0;Q95E77;Q9BB64;P93986;Q37269;D0F109;B5U0R5;Q6SSI3;E5FEB9;E5KUX0;Q8MDX6;Q32601;A0AS70;Q8HUZ8;O98380;Q6PZB5;Q4VI77;A1XM40;D5FFC9;D6MYJ8;Q9MVS0;O98879;Q9GHP5;Q6VW42;Q1KZQ0;Q32432;Q3ZR38;O98601;Q8H980;Q8MBZ1;Q6U127;D0F0U1;E2CZ66;Q8WHG5;Q7YJP4;C7AQU5;Q8MAP8;B9UM37;E5FE83;O98752;O98529;Q8WLG9;O98749;Q710J3;A0PDF5;Q15KB0;Q32087;Q9GEP5;Q8HSW2;…	14407	67	CID		65.09	0.00921231		2	49		1	1523.71	-51.6184	14/139	Arabidopsis_elastase_rep2.mgf
	High	FQGPPHGI	P94108;O46893;Q7YKF7;B6GUW7;D7F7W4;D8V9E0;Q95E77;Q9BB64;Q32224;Q6SSI3;E5FEB9;E5KUX0;Q8MDX6;Q37170;Q32601;A0AS70;B1PHP1;Q9MUG3;Q8HUZ8;O98380;Q6PZB5;Q4VI77;A1XM40;A5X4C4;D5FFC9;E5FEA2;Q5K3Z6;D0PVA4;Q37235;Q37154;Q32555;Q8MC01;D6MYJ8;Q9MVS0;Q8WLJ4;B5LC06;O98879;Q9GHP5;Q9MT11;Q6VW42;Q5VAR7;Q1KZQ0;Q32432;Q6VW16;Q3ZR38;B0YHL2;O98601;Q8H980;Q8MBZ1;Q6Y2Z0;Q6U127;D0F0U1;E2CZ66;B7P0E8;Q8WHG5;Q9TKI3;O03048;…	20049	80	CID		53.71	0.116359		3	49		1	852.443	7.56498	6/71	Arabidopsis_elastase_rep2.mgf
	Low	FRVTPQPGVPPEEAGA	P94108;O46893;Q7YKF7;P93987;Q8WIX2;D7F7W4;D8V9E0;Q95E77;Q9BB64;P93986;D0F109;B5U0R5;Q6SSI3;E5FEB9;E5KUX0;Q8MDX6;Q32601;A0AS70;Q8HUZ8;O98380;Q6PZB5;Q4VI77;A1XM40;D5FFC9;D6MYJ8;Q9MVS0;O98879;Q9GHP5;Q6VW42;Q1KZQ0;Q32432;Q3ZR38;O98601;Q8H980;Q8MBZ1;Q6U127;D0F0U1;E2CZ66;Q8WHG5;Q7YJP4;C7AQU5;Q8MAP8;B9UM37;E5FE83;Q8WLG9;Q710J3;A0PDF5;Q15KB0;Q8HSW2;Q36802;Q6L9X4;Q33369;Q4KUE1;D0F0E1;A5X4I4;Q5UFF3;O98747	14257	57	CID		37.62	5.00954		3	49	51	1	1651.75	-56.45	8/159	Arabidopsis_elastase_rep2.mgf
	Low	QVERDKLNKYGRPL	P94108;P94047;O46893;B6GUW7;Q8WIX2;D8V9E0;Q95E77;Q9BB64;Q37269;D0F109;B5U0R5;E5KUX0;Q8MDX6;Q37170;Q32601;A0AS70;B1PHP1;Q9MUG3;Q8HUZ8;O98380;Q6PZB5;Q4VI77;A5X4C4;D5FFC9;E5FEA2;Q5K3Z6;Q37235;Q37154;Q32555;Q8MC01;D6MYJ8;Q9MVS0;Q8WLJ4;B5LC06;O98879;Q9GHP5;Q9MT11;Q6VW42;Q5VAR7;Q1KZQ0;Q32432;Q6VW16;Q3ZR38;O98601;Q8MBZ1;Q6Y2Z0;Q6U127;D0F0U1;E2CZ66;B7P0E8;Q8WHG5;Q9TKI3;O03048;Q7YJP4;E0WEC1;Q8MAP8;B9UM37;…	18718	81	CID		34.78	11.3766		10	50	44	1	1715.84	-66.8485	9/141	Arabidopsis_elastase_rep2.mgf
	Low	FRVTPQPGVPPEEAGAA	P94108;O46893;Q7YKF7;P93987;Q8WIX2;D7F7W4;D8V9E0;Q95E77;Q9BB64;P93986;D0F109;B5U0R5;Q6SSI3;E5FEB9;E5KUX0;Q8MDX6;Q32601;A0AS70;Q8HUZ8;O98380;Q6PZB5;Q4VI77;A1XM40;D5FFC9;D6MYJ8;Q9MVS0;O98879;Q9GHP5;Q6VW42;Q1KZQ0;Q32432;Q3ZR38;O98601;Q8H980;Q8MBZ1;Q6U127;D0F0U1;E2CZ66;Q8WHG5;Q7YJP4;C7AQU5;Q8MAP8;B9UM37;E5FE83;Q8WLG9;Q710J3;A0PDF5;Q15KB0;Q8HSW2;Q36802;Q6L9X4;Q33369;Q4KUE1;D0F0E1;A5X4I4;Q5UFF3;O98747	14214	57	CID		34.33	11.3038		5	50	45	1	1722.78	-61.2159	8/169	Arabidopsis_elastase_rep2.mgf
	Low	YTPDxET	Q6VW42;Q6VW16	2	2	CID	X5(K)	20.13	177.315		4	47	40	1	853.465	83.7277	5/66	Arabidopsis_elastase_rep2.mgf
A5X4D3	8.11	3	3	444	49.1015	6.48096	65.09	Ribulose-1,5-bisphosphate carboxylase/oxygenase large subunit (Fragment) OS=Elateriopsis oerstedii GN=rbcL PE=3 SV=1 - [A5X4D3_9ROSI]
	Confidence Icon	Sequence	Protein Accessions	# Proteins	# Protein Groups	Activation Type	Modifications	IonScore	Exp Value	Δ Score	Rank	Identity High	Homology Threshold	Charge	m/z [Da]	ΔM [ppm]	Ions Matched	Spectrum File
	High	FRVTPQPGxPPEEA	E5FEA2;A5X4D3	4	2	CID	X9(V)	65.09	0.00921231		9	49		1	1523.71	-51.6184	14/139	Arabidopsis_elastase_rep2.mgf
	High	FQGPPxGI	Q8WIX2;A5X4D3;A0PDB9	10	3	CID	X6(H)	53.71	0.116359		5	49		1	852.443	7.56498	6/71	Arabidopsis_elastase_rep2.mgf
	Low	QVERDKLNKYGRPL	P94108;P94047;O46893;B6GUW7;Q8WIX2;D8V9E0;Q95E77;Q9BB64;Q37269;D0F109;B5U0R5;E5KUX0;Q8MDX6;Q37170;Q32601;A0AS70;B1PHP1;Q9MUG3;Q8HUZ8;O98380;Q6PZB5;Q4VI77;A5X4C4;D5FFC9;E5FEA2;Q5K3Z6;Q37235;Q37154;Q32555;Q8MC01;D6MYJ8;Q9MVS0;Q8WLJ4;B5LC06;O98879;Q9GHP5;Q9MT11;Q6VW42;Q5VAR7;Q1KZQ0;Q32432;Q6VW16;Q3ZR38;O98601;Q8MBZ1;Q6Y2Z0;Q6U127;D0F0U1;E2CZ66;B7P0E8;Q8WHG5;Q9TKI3;O03048;Q7YJP4;E0WEC1;Q8MAP8;B9UM37;…	18718	81	CID		34.78	11.3766		10	50	44	1	1715.84	-66.8485	9/141	Arabidopsis_elastase_rep2.mgf
Q19U50	7.66	2	2	209	22.1205	8.96826	64.8	Plastid fructose bisphosphate aldolase (Fragment) OS=Stevia rebaudiana PE=2 SV=1 - [Q19U50_STERE]
	Confidence Icon	Sequence	Protein Accessions	# Proteins	# Protein Groups	Activation Type	Modifications	IonScore	Exp Value	Δ Score	Rank	Identity High	Homology Threshold	Charge	m/z [Da]	ΔM [ppm]	Ions Matched	Spectrum File
	High	GLENTEANRQAYRT	Q19U50	38	1	CID		57.49	0.0442616	0.666667	1	49	34	1	1622.7	-53.5411	13/145	Arabidopsis_elastase_rep2.mgf
	Low	SIGLENTEANRQAYRT	Q19U50	35	1	CID		39.81	2.74398	0.6	1	49	31	1	1822.81	-54.3016	13/169	Arabidopsis_elastase_rep2.mgf
A9T0S1	7.04	2	2	213	22.2742	8.17725	64.76	Predicted protein OS=Physcomitrella patens subsp. patens GN=PHYPADRAFT_138485 PE=4 SV=1 - [A9T0S1_PHYPA]
	Confidence Icon	Sequence	Protein Accessions	# Proteins	# Protein Groups	Activation Type	Modifications	IonScore	Exp Value	Δ Score	Rank	Identity High	Homology Threshold	Charge	m/z [Da]	ΔM [ppm]	Ions Matched	Spectrum File
	High	KKYDEIDAAPEERA	A9T0S1	6	1	CID		64.76	0.00819968	0.661538	1	49	38	1	1634.7	-61.3123	10/147	Arabidopsis_elastase_rep2.mgf
	Low	AKKYDEIDAAPEERA	A9T0S1	6	1	CID		24.52	74.5752	0.08	1	48	36	1	1705.71	-76.0629	5/155	Arabidopsis_elastase_rep2.mgf
Q39101	16.08	3	3	255	28.1602	6.11279	64.52	Ferritin-1, chloroplastic OS=Arabidopsis thaliana GN=FER1 PE=1 SV=1 - [FRI1_ARATH]
	Confidence Icon	Sequence	Protein Accessions	# Proteins	# Protein Groups	Activation Type	Modifications	IonScore	Exp Value	Δ Score	Rank	Identity High	Homology Threshold	Charge	m/z [Da]	ΔM [ppm]	Ions Matched	Spectrum File
	High	SLARQRFADASEA	Q39101	1	1	CID		64.52	0.0100022	0.538462	1	49	45	1	1421.65	-47.3685	8/130	Arabidopsis_elastase_rep2.mgf
	Low	RQRFADASEA	Q39101	1	1	CID		14.53	889.992		4	49	28	1	1150.53	-28.8288	6/90	Arabidopsis_elastase_rep2.mgf
	Low	KFFKESSEEERGHAEKFMEYQNQRGGRV	Q39101	1	1	CID		13.53	225.262	0.0714286	1	42	25	1	3403.28	-99.6394	7/306	Arabidopsis_elastase_rep2.mgf
Q9C5C2	6.03	3	3	547	62.6921	7.44482	64.09	Myrosinase 2 OS=Arabidopsis thaliana GN=TGG2 PE=1 SV=1 - [BGL37_ARATH]
	Confidence Icon	Sequence	Protein Accessions	# Proteins	# Protein Groups	Activation Type	Modifications	IonScore	Exp Value	Δ Score	Rank	Identity High	Homology Threshold	Charge	m/z [Da]	ΔM [ppm]	Ions Matched	Spectrum File
	High	RGYALGTDAPGRcS	Q9C5C2	1	1	CID	C13(Carbamidomethyl)	64.09	0.00723565	0.46875	2	47	50	1	1480.61	-58.5605	16/142	Arabidopsis_elastase_rep2.mgf
	Low	RWFLPYDDTLES	Q9C5C2	1	1	CID		36.93	4.25311	0.162162	1	48	45	1	1541.65	-49.5192	7/109	Arabidopsis_elastase_rep2.mgf
	Low	FHDYNRI	Q9C5C2	1	1	CID		33.55	12.5689	0.352941	1	49	35	1	964.485	22.269	5/55	Arabidopsis_elastase_rep2.mgf
A8MQQ1	5.56	1	1	306	35.0417	10.1255	63.06	Uncharacterized protein At1g43170.4 OS=Arabidopsis thaliana GN=At1g43170 PE=4 SV=1 - [A8MQQ1_ARATH]
	Confidence Icon	Sequence	Protein Accessions	# Proteins	# Protein Groups	Activation Type	Modifications	IonScore	Exp Value	Δ Score	Rank	Identity High	Homology Threshold	Charge	m/z [Da]	ΔM [ppm]	Ions Matched	Spectrum File
	High	GYAKQYDSEDGKKGIQA	A8MQQ1	4	1	CID		63.06	0.00820667	0.650794	1	47	37	1	1857.75	-79.1825	16/166	Arabidopsis_elastase_rep2.mgf
Q9MUG3	7.95	3	3	440	48.7367	7.37158	62.92	Ribulose 1,5-bisphosphate carboxylase/oxygenase large subunit (Fragment) OS=Dawsonia papuana PE=3 SV=2 - [Q9MUG3_9BRYO]
	Confidence Icon	Sequence	Protein Accessions	# Proteins	# Protein Groups	Activation Type	Modifications	IonScore	Exp Value	Δ Score	Rank	Identity High	Homology Threshold	Charge	m/z [Da]	ΔM [ppm]	Ions Matched	Spectrum File
	High	RDDYIxKDRSRGI	Q9MUG3	2	1	CID	X6(D)	62.92	0.0129625		7	49		1	1608.7	-67.9004	12/137	Arabidopsis_elastase_rep2.mgf
	High	FQGPPHGI	P94108;O46893;Q7YKF7;B6GUW7;D7F7W4;D8V9E0;Q95E77;Q9BB64;Q32224;Q6SSI3;E5FEB9;E5KUX0;Q8MDX6;Q37170;Q32601;A0AS70;B1PHP1;Q9MUG3;Q8HUZ8;O98380;Q6PZB5;Q4VI77;A1XM40;A5X4C4;D5FFC9;E5FEA2;Q5K3Z6;D0PVA4;Q37235;Q37154;Q32555;Q8MC01;D6MYJ8;Q9MVS0;Q8WLJ4;B5LC06;O98879;Q9GHP5;Q9MT11;Q6VW42;Q5VAR7;Q1KZQ0;Q32432;Q6VW16;Q3ZR38;B0YHL2;O98601;Q8H980;Q8MBZ1;Q6Y2Z0;Q6U127;D0F0U1;E2CZ66;B7P0E8;Q8WHG5;Q9TKI3;O03048;…	20049	80	CID		53.71	0.116359		3	49		1	852.443	7.56498	6/71	Arabidopsis_elastase_rep2.mgf
	Low	QVERDKLNKYGRPL	P94108;P94047;O46893;B6GUW7;Q8WIX2;D8V9E0;Q95E77;Q9BB64;Q37269;D0F109;B5U0R5;E5KUX0;Q8MDX6;Q37170;Q32601;A0AS70;B1PHP1;Q9MUG3;Q8HUZ8;O98380;Q6PZB5;Q4VI77;A5X4C4;D5FFC9;E5FEA2;Q5K3Z6;Q37235;Q37154;Q32555;Q8MC01;D6MYJ8;Q9MVS0;Q8WLJ4;B5LC06;O98879;Q9GHP5;Q9MT11;Q6VW42;Q5VAR7;Q1KZQ0;Q32432;Q6VW16;Q3ZR38;O98601;Q8MBZ1;Q6Y2Z0;Q6U127;D0F0U1;E2CZ66;B7P0E8;Q8WHG5;Q9TKI3;O03048;Q7YJP4;E0WEC1;Q8MAP8;B9UM37;…	18718	81	CID		34.78	11.3766		10	50	44	1	1715.84	-66.8485	9/141	Arabidopsis_elastase_rep2.mgf
C0Z2S4	13.94	1	1	165	18.1942	11.0044	62.88	AT1G18540 protein OS=Arabidopsis thaliana GN=AT1G18540 PE=2 SV=1 - [C0Z2S4_ARATH]
	Confidence Icon	Sequence	Protein Accessions	# Proteins	# Protein Groups	Activation Type	Modifications	IonScore	Exp Value	Δ Score	Rank	Identity High	Homology Threshold	Charge	m/z [Da]	ΔM [ppm]	Ions Matched	Spectrum File
	High	KNGGVFPRHDAQPKVDAPVEKPA	C0Z2S4	3	1	CID		62.88	0.0125741	0.634921	1	49	38	1	2457.09	-85.5871	11/241	Arabidopsis_elastase_rep2.mgf
Q9SSQ3	3.17	1	1	379	41.8293	7.44482	60.8	F6D8.27 protein OS=Arabidopsis thaliana GN=F6D8.27 PE=4 SV=1 - [Q9SSQ3_ARATH]
	Confidence Icon	Sequence	Protein Accessions	# Proteins	# Protein Groups	Activation Type	Modifications	IonScore	Exp Value	Δ Score	Rank	Identity High	Homology Threshold	Charge	m/z [Da]	ΔM [ppm]	Ions Matched	Spectrum File
	High	AEEFEKQNPQNV	Q9SSQ3	3	1	CID		60.8	0.013667	0.459016	1	47	48	1	1432.58	-63.425	15/112	Arabidopsis_elastase_rep2.mgf
P94108	14.5	7	7	469	51.6414	6.53662	60.738	Ribulose-1,5-bisphosphate carboxylase, large subunit (Fragment) OS=Tricalysia cryptocalyx GN=rbcL PE=3 SV=1 - [P94108_9GENT]
	Confidence Icon	Sequence	Protein Accessions	# Proteins	# Protein Groups	Activation Type	Modifications	IonScore	Exp Value	Δ Score	Rank	Identity High	Homology Threshold	Charge	m/z [Da]	ΔM [ppm]	Ions Matched	Spectrum File
	High	FRVTPQPGVPPEEA	P94108;P94047;O46893;Q7YKF7;P93987;B6GUW7;Q8WIX2;D7F7W4;D8V9E0;Q95E77;Q9BB64;P93986;Q37269;D0F109;B5U0R5;Q6SSI3;E5FEB9;E5KUX0;Q8MDX6;Q32601;A0AS70;Q8HUZ8;O98380;Q6PZB5;Q4VI77;A1XM40;D5FFC9;D6MYJ8;Q9MVS0;O98879;Q9GHP5;Q6VW42;Q1KZQ0;Q32432;Q3ZR38;O98601;Q8H980;Q8MBZ1;Q6U127;D0F0U1;E2CZ66;Q8WHG5;Q7YJP4;C7AQU5;Q8MAP8;B9UM37;E5FE83;O98752;O98529;Q8WLG9;O98749;Q710J3;A0PDF5;Q15KB0;Q32087;Q9GEP5;Q8HSW2;…	14407	67	CID		65.09	0.00921231		2	49		1	1523.71	-51.6184	14/139	Arabidopsis_elastase_rep2.mgf
	High	FQGPPHGI	P94108;O46893;Q7YKF7;B6GUW7;D7F7W4;D8V9E0;Q95E77;Q9BB64;Q32224;Q6SSI3;E5FEB9;E5KUX0;Q8MDX6;Q37170;Q32601;A0AS70;B1PHP1;Q9MUG3;Q8HUZ8;O98380;Q6PZB5;Q4VI77;A1XM40;A5X4C4;D5FFC9;E5FEA2;Q5K3Z6;D0PVA4;Q37235;Q37154;Q32555;Q8MC01;D6MYJ8;Q9MVS0;Q8WLJ4;B5LC06;O98879;Q9GHP5;Q9MT11;Q6VW42;Q5VAR7;Q1KZQ0;Q32432;Q6VW16;Q3ZR38;B0YHL2;O98601;Q8H980;Q8MBZ1;Q6Y2Z0;Q6U127;D0F0U1;E2CZ66;B7P0E8;Q8WHG5;Q9TKI3;O03048;…	20049	80	CID		53.71	0.116359		3	49		1	852.443	7.56498	6/71	Arabidopsis_elastase_rep2.mgf
	Low	NMFTSIVGNVFGFKA	P94108;P94047;O46893;Q7YKF7;P94025;P93987;Q8WIX2;D7F7W4;D8V9E0;Q95E77;Q37269;D0F109;B5U0R5;E5FEB9;E5KUX0;Q8MDX6;Q37170;Q32601;A0AS70;B1PHP1;Q8HUZ8;O98380;Q6PZB5;Q4VI77;A1XM40;A5X4C4;E5FEA2;Q5K3Z6;Q37154;Q32555;Q8MC01;Q9MVS0;Q8WLJ4;B5LC06;Q9GHP5;Q32432;Q6VW16;Q3ZR38;O98601;Q8H980;Q6Y2Z0;D0F0U1;E2CZ66;B7P0E8;Q8WHG5;Q9TKI3;C7AQU5;E0WEC1;Q8MAP8;E5FE83;O98752;Q8WLG9;O98749;A0PDF5;Q8WIB2;Q15KB0;A5X4D8;…	16077	71	CID		44.02	1.2156	0	1	50	39	1	1631.75	-47.7472	8/151	Arabidopsis_elastase_rep2.mgf
	Low	FRVTPQPGVPPEEAGA	P94108;O46893;Q7YKF7;P93987;Q8WIX2;D7F7W4;D8V9E0;Q95E77;Q9BB64;P93986;D0F109;B5U0R5;Q6SSI3;E5FEB9;E5KUX0;Q8MDX6;Q32601;A0AS70;Q8HUZ8;O98380;Q6PZB5;Q4VI77;A1XM40;D5FFC9;D6MYJ8;Q9MVS0;O98879;Q9GHP5;Q6VW42;Q1KZQ0;Q32432;Q3ZR38;O98601;Q8H980;Q8MBZ1;Q6U127;D0F0U1;E2CZ66;Q8WHG5;Q7YJP4;C7AQU5;Q8MAP8;B9UM37;E5FE83;Q8WLG9;Q710J3;A0PDF5;Q15KB0;Q8HSW2;Q36802;Q6L9X4;Q33369;Q4KUE1;D0F0E1;A5X4I4;Q5UFF3;O98747	14257	57	CID		37.62	5.00954		3	49	51	1	1651.75	-56.45	8/159	Arabidopsis_elastase_rep2.mgf
	Low	QVERDKLNKYGRPL	P94108;P94047;O46893;B6GUW7;Q8WIX2;D8V9E0;Q95E77;Q9BB64;Q37269;D0F109;B5U0R5;E5KUX0;Q8MDX6;Q37170;Q32601;A0AS70;B1PHP1;Q9MUG3;Q8HUZ8;O98380;Q6PZB5;Q4VI77;A5X4C4;D5FFC9;E5FEA2;Q5K3Z6;Q37235;Q37154;Q32555;Q8MC01;D6MYJ8;Q9MVS0;Q8WLJ4;B5LC06;O98879;Q9GHP5;Q9MT11;Q6VW42;Q5VAR7;Q1KZQ0;Q32432;Q6VW16;Q3ZR38;O98601;Q8MBZ1;Q6Y2Z0;Q6U127;D0F0U1;E2CZ66;B7P0E8;Q8WHG5;Q9TKI3;O03048;Q7YJP4;E0WEC1;Q8MAP8;B9UM37;…	18718	81	CID		34.78	11.3766		10	50	44	1	1715.84	-66.8485	9/141	Arabidopsis_elastase_rep2.mgf
	Low	FRVTPQPGVPPEEAGAA	P94108;O46893;Q7YKF7;P93987;Q8WIX2;D7F7W4;D8V9E0;Q95E77;Q9BB64;P93986;D0F109;B5U0R5;Q6SSI3;E5FEB9;E5KUX0;Q8MDX6;Q32601;A0AS70;Q8HUZ8;O98380;Q6PZB5;Q4VI77;A1XM40;D5FFC9;D6MYJ8;Q9MVS0;O98879;Q9GHP5;Q6VW42;Q1KZQ0;Q32432;Q3ZR38;O98601;Q8H980;Q8MBZ1;Q6U127;D0F0U1;E2CZ66;Q8WHG5;Q7YJP4;C7AQU5;Q8MAP8;B9UM37;E5FE83;Q8WLG9;Q710J3;A0PDF5;Q15KB0;Q8HSW2;Q36802;Q6L9X4;Q33369;Q4KUE1;D0F0E1;A5X4I4;Q5UFF3;O98747	14214	57	CID		34.33	11.3038		5	50	45	1	1722.78	-61.2159	8/169	Arabidopsis_elastase_rep2.mgf
	Low	LxALRLExLRIPPA	P94108	1	1	CID	X2(111.0), X8(111.0)	14.67	1055.21		6	50	30	1	1583.83	-19.5168	6/125	Arabidopsis_elastase_rep2.mgf
P94047	9.87	7	5	466	51.5606	6.68311	60.738	Ribulose-1,5-bisphosphate carboxylase, large subunit (Fragment) OS=Pentanopsis fragrans GN=rbcL PE=3 SV=1 - [P94047_9GENT]
	Confidence Icon	Sequence	Protein Accessions	# Proteins	# Protein Groups	Activation Type	Modifications	IonScore	Exp Value	Δ Score	Rank	Identity High	Homology Threshold	Charge	m/z [Da]	ΔM [ppm]	Ions Matched	Spectrum File
	High	FRVTPQPGVPPEEA	P94108;P94047;O46893;Q7YKF7;P93987;B6GUW7;Q8WIX2;D7F7W4;D8V9E0;Q95E77;Q9BB64;P93986;Q37269;D0F109;B5U0R5;Q6SSI3;E5FEB9;E5KUX0;Q8MDX6;Q32601;A0AS70;Q8HUZ8;O98380;Q6PZB5;Q4VI77;A1XM40;D5FFC9;D6MYJ8;Q9MVS0;O98879;Q9GHP5;Q6VW42;Q1KZQ0;Q32432;Q3ZR38;O98601;Q8H980;Q8MBZ1;Q6U127;D0F0U1;E2CZ66;Q8WHG5;Q7YJP4;C7AQU5;Q8MAP8;B9UM37;E5FE83;O98752;O98529;Q8WLG9;O98749;Q710J3;A0PDF5;Q15KB0;Q32087;Q9GEP5;Q8HSW2;…	14407	67	CID		65.09	0.00921231		2	49		1	1523.71	-51.6184	14/139	Arabidopsis_elastase_rep2.mgf
	Low	NMFTSIVGNVFGFKA	P94108;P94047;O46893;Q7YKF7;P94025;P93987;Q8WIX2;D7F7W4;D8V9E0;Q95E77;Q37269;D0F109;B5U0R5;E5FEB9;E5KUX0;Q8MDX6;Q37170;Q32601;A0AS70;B1PHP1;Q8HUZ8;O98380;Q6PZB5;Q4VI77;A1XM40;A5X4C4;E5FEA2;Q5K3Z6;Q37154;Q32555;Q8MC01;Q9MVS0;Q8WLJ4;B5LC06;Q9GHP5;Q32432;Q6VW16;Q3ZR38;O98601;Q8H980;Q6Y2Z0;D0F0U1;E2CZ66;B7P0E8;Q8WHG5;Q9TKI3;C7AQU5;E0WEC1;Q8MAP8;E5FE83;O98752;Q8WLG9;O98749;A0PDF5;Q8WIB2;Q15KB0;A5X4D8;…	16077	71	CID		44.02	1.2156	0	1	50	39	1	1631.75	-47.7472	8/151	Arabidopsis_elastase_rep2.mgf
	Low	FRVTPQPGVPPEEAxA	P94047;B6GUW7;Q32087	3	3	CID	X15(G)	37.62	5.00954		4	49	51	1	1651.75	-56.45	8/159	Arabidopsis_elastase_rep2.mgf
	Low	FRVTPQPGVPPEEAxA	P94047;B6GUW7;Q32087	3	3	CID	X15(K)	35.47	8.69411		2	50	45	1	1722.78	-82.333	8/159	Arabidopsis_elastase_rep2.mgf
	Low	FRVTPQPGVPPEEAxA	P94047;B6GUW7;Q32087	3	3	CID	X15(Q)	35.47	8.69411		3	50	45	1	1722.78	-61.2101	8/159	Arabidopsis_elastase_rep2.mgf
	Low	QVERDKLNKYGRPL	P94108;P94047;O46893;B6GUW7;Q8WIX2;D8V9E0;Q95E77;Q9BB64;Q37269;D0F109;B5U0R5;E5KUX0;Q8MDX6;Q37170;Q32601;A0AS70;B1PHP1;Q9MUG3;Q8HUZ8;O98380;Q6PZB5;Q4VI77;A5X4C4;D5FFC9;E5FEA2;Q5K3Z6;Q37235;Q37154;Q32555;Q8MC01;D6MYJ8;Q9MVS0;Q8WLJ4;B5LC06;O98879;Q9GHP5;Q9MT11;Q6VW42;Q5VAR7;Q1KZQ0;Q32432;Q6VW16;Q3ZR38;O98601;Q8MBZ1;Q6Y2Z0;Q6U127;D0F0U1;E2CZ66;B7P0E8;Q8WHG5;Q9TKI3;O03048;Q7YJP4;E0WEC1;Q8MAP8;B9UM37;…	18718	81	CID		34.78	11.3766		10	50	44	1	1715.84	-66.8485	9/141	Arabidopsis_elastase_rep2.mgf
	Low	FRVTPQPGVPPEEAxAA	P94047;B6GUW7	2	2	CID	X15(G)	34.33	11.3038		7	50	45	1	1722.78	-61.2159	8/169	Arabidopsis_elastase_rep2.mgf
O46893	15.78	7	7	469	51.9543	7.02002	60.738	Ribulose-1,5-bisphosphate carboxylase large subunit (Fragment) OS=Schwenckia lateriflora GN=rbcL PE=3 SV=1 - [O46893_9SOLA]
	Confidence Icon	Sequence	Protein Accessions	# Proteins	# Protein Groups	Activation Type	Modifications	IonScore	Exp Value	Δ Score	Rank	Identity High	Homology Threshold	Charge	m/z [Da]	ΔM [ppm]	Ions Matched	Spectrum File
	High	FRVTPQPGVPPEEA	P94108;P94047;O46893;Q7YKF7;P93987;B6GUW7;Q8WIX2;D7F7W4;D8V9E0;Q95E77;Q9BB64;P93986;Q37269;D0F109;B5U0R5;Q6SSI3;E5FEB9;E5KUX0;Q8MDX6;Q32601;A0AS70;Q8HUZ8;O98380;Q6PZB5;Q4VI77;A1XM40;D5FFC9;D6MYJ8;Q9MVS0;O98879;Q9GHP5;Q6VW42;Q1KZQ0;Q32432;Q3ZR38;O98601;Q8H980;Q8MBZ1;Q6U127;D0F0U1;E2CZ66;Q8WHG5;Q7YJP4;C7AQU5;Q8MAP8;B9UM37;E5FE83;O98752;O98529;Q8WLG9;O98749;Q710J3;A0PDF5;Q15KB0;Q32087;Q9GEP5;Q8HSW2;…	14407	67	CID		65.09	0.00921231		2	49		1	1523.71	-51.6184	14/139	Arabidopsis_elastase_rep2.mgf
	High	FQGPPHGI	P94108;O46893;Q7YKF7;B6GUW7;D7F7W4;D8V9E0;Q95E77;Q9BB64;Q32224;Q6SSI3;E5FEB9;E5KUX0;Q8MDX6;Q37170;Q32601;A0AS70;B1PHP1;Q9MUG3;Q8HUZ8;O98380;Q6PZB5;Q4VI77;A1XM40;A5X4C4;D5FFC9;E5FEA2;Q5K3Z6;D0PVA4;Q37235;Q37154;Q32555;Q8MC01;D6MYJ8;Q9MVS0;Q8WLJ4;B5LC06;O98879;Q9GHP5;Q9MT11;Q6VW42;Q5VAR7;Q1KZQ0;Q32432;Q6VW16;Q3ZR38;B0YHL2;O98601;Q8H980;Q8MBZ1;Q6Y2Z0;Q6U127;D0F0U1;E2CZ66;B7P0E8;Q8WHG5;Q9TKI3;O03048;…	20049	80	CID		53.71	0.116359		3	49		1	852.443	7.56498	6/71	Arabidopsis_elastase_rep2.mgf
	Low	NMFTSIVGNVFGFKA	P94108;P94047;O46893;Q7YKF7;P94025;P93987;Q8WIX2;D7F7W4;D8V9E0;Q95E77;Q37269;D0F109;B5U0R5;E5FEB9;E5KUX0;Q8MDX6;Q37170;Q32601;A0AS70;B1PHP1;Q8HUZ8;O98380;Q6PZB5;Q4VI77;A1XM40;A5X4C4;E5FEA2;Q5K3Z6;Q37154;Q32555;Q8MC01;Q9MVS0;Q8WLJ4;B5LC06;Q9GHP5;Q32432;Q6VW16;Q3ZR38;O98601;Q8H980;Q6Y2Z0;D0F0U1;E2CZ66;B7P0E8;Q8WHG5;Q9TKI3;C7AQU5;E0WEC1;Q8MAP8;E5FE83;O98752;Q8WLG9;O98749;A0PDF5;Q8WIB2;Q15KB0;A5X4D8;…	16077	71	CID		44.02	1.2156	0	1	50	39	1	1631.75	-47.7472	8/151	Arabidopsis_elastase_rep2.mgf
	Low	FRVTPQPGVPPEEAGA	P94108;O46893;Q7YKF7;P93987;Q8WIX2;D7F7W4;D8V9E0;Q95E77;Q9BB64;P93986;D0F109;B5U0R5;Q6SSI3;E5FEB9;E5KUX0;Q8MDX6;Q32601;A0AS70;Q8HUZ8;O98380;Q6PZB5;Q4VI77;A1XM40;D5FFC9;D6MYJ8;Q9MVS0;O98879;Q9GHP5;Q6VW42;Q1KZQ0;Q32432;Q3ZR38;O98601;Q8H980;Q8MBZ1;Q6U127;D0F0U1;E2CZ66;Q8WHG5;Q7YJP4;C7AQU5;Q8MAP8;B9UM37;E5FE83;Q8WLG9;Q710J3;A0PDF5;Q15KB0;Q8HSW2;Q36802;Q6L9X4;Q33369;Q4KUE1;D0F0E1;A5X4I4;Q5UFF3;O98747	14257	57	CID		37.62	5.00954		3	49	51	1	1651.75	-56.45	8/159	Arabidopsis_elastase_rep2.mgf
	Low	QVERDKLNKYGRPL	P94108;P94047;O46893;B6GUW7;Q8WIX2;D8V9E0;Q95E77;Q9BB64;Q37269;D0F109;B5U0R5;E5KUX0;Q8MDX6;Q37170;Q32601;A0AS70;B1PHP1;Q9MUG3;Q8HUZ8;O98380;Q6PZB5;Q4VI77;A5X4C4;D5FFC9;E5FEA2;Q5K3Z6;Q37235;Q37154;Q32555;Q8MC01;D6MYJ8;Q9MVS0;Q8WLJ4;B5LC06;O98879;Q9GHP5;Q9MT11;Q6VW42;Q5VAR7;Q1KZQ0;Q32432;Q6VW16;Q3ZR38;O98601;Q8MBZ1;Q6Y2Z0;Q6U127;D0F0U1;E2CZ66;B7P0E8;Q8WHG5;Q9TKI3;O03048;Q7YJP4;E0WEC1;Q8MAP8;B9UM37;…	18718	81	CID		34.78	11.3766		10	50	44	1	1715.84	-66.8485	9/141	Arabidopsis_elastase_rep2.mgf
	Low	FRVTPQPGVPPEEAGAA	P94108;O46893;Q7YKF7;P93987;Q8WIX2;D7F7W4;D8V9E0;Q95E77;Q9BB64;P93986;D0F109;B5U0R5;Q6SSI3;E5FEB9;E5KUX0;Q8MDX6;Q32601;A0AS70;Q8HUZ8;O98380;Q6PZB5;Q4VI77;A1XM40;D5FFC9;D6MYJ8;Q9MVS0;O98879;Q9GHP5;Q6VW42;Q1KZQ0;Q32432;Q3ZR38;O98601;Q8H980;Q8MBZ1;Q6U127;D0F0U1;E2CZ66;Q8WHG5;Q7YJP4;C7AQU5;Q8MAP8;B9UM37;E5FE83;Q8WLG9;Q710J3;A0PDF5;Q15KB0;Q8HSW2;Q36802;Q6L9X4;Q33369;Q4KUE1;D0F0E1;A5X4I4;Q5UFF3;O98747	14214	57	CID		34.33	11.3038		5	50	45	1	1722.78	-61.2159	8/169	Arabidopsis_elastase_rep2.mgf
	Low	KARNEGRDLAQEGNAIIREA	O46893	1	1	CID		31.69	19.2416		2	49	47	1	2211.01	-65.8482	7/217	Arabidopsis_elastase_rep2.mgf
Q7YKF7	11.37	6	6	475	52.5415	6.53662	60.738	Ribulose-1,5-bisphosphate carboxylase/oxygenase large subunit OS=Ecballium elaterium GN=rbcL PE=3 SV=1 - [Q7YKF7_ECBEL]
	Confidence Icon	Sequence	Protein Accessions	# Proteins	# Protein Groups	Activation Type	Modifications	IonScore	Exp Value	Δ Score	Rank	Identity High	Homology Threshold	Charge	m/z [Da]	ΔM [ppm]	Ions Matched	Spectrum File
	High	FRVTPQPGVPPEEA	P94108;P94047;O46893;Q7YKF7;P93987;B6GUW7;Q8WIX2;D7F7W4;D8V9E0;Q95E77;Q9BB64;P93986;Q37269;D0F109;B5U0R5;Q6SSI3;E5FEB9;E5KUX0;Q8MDX6;Q32601;A0AS70;Q8HUZ8;O98380;Q6PZB5;Q4VI77;A1XM40;D5FFC9;D6MYJ8;Q9MVS0;O98879;Q9GHP5;Q6VW42;Q1KZQ0;Q32432;Q3ZR38;O98601;Q8H980;Q8MBZ1;Q6U127;D0F0U1;E2CZ66;Q8WHG5;Q7YJP4;C7AQU5;Q8MAP8;B9UM37;E5FE83;O98752;O98529;Q8WLG9;O98749;Q710J3;A0PDF5;Q15KB0;Q32087;Q9GEP5;Q8HSW2;…	14407	67	CID		65.09	0.00921231		2	49		1	1523.71	-51.6184	14/139	Arabidopsis_elastase_rep2.mgf
	High	FQGPPHGI	P94108;O46893;Q7YKF7;B6GUW7;D7F7W4;D8V9E0;Q95E77;Q9BB64;Q32224;Q6SSI3;E5FEB9;E5KUX0;Q8MDX6;Q37170;Q32601;A0AS70;B1PHP1;Q9MUG3;Q8HUZ8;O98380;Q6PZB5;Q4VI77;A1XM40;A5X4C4;D5FFC9;E5FEA2;Q5K3Z6;D0PVA4;Q37235;Q37154;Q32555;Q8MC01;D6MYJ8;Q9MVS0;Q8WLJ4;B5LC06;O98879;Q9GHP5;Q9MT11;Q6VW42;Q5VAR7;Q1KZQ0;Q32432;Q6VW16;Q3ZR38;B0YHL2;O98601;Q8H980;Q8MBZ1;Q6Y2Z0;Q6U127;D0F0U1;E2CZ66;B7P0E8;Q8WHG5;Q9TKI3;O03048;…	20049	80	CID		53.71	0.116359		3	49		1	852.443	7.56498	6/71	Arabidopsis_elastase_rep2.mgf
	Low	NMFTSIVGNVFGFKA	P94108;P94047;O46893;Q7YKF7;P94025;P93987;Q8WIX2;D7F7W4;D8V9E0;Q95E77;Q37269;D0F109;B5U0R5;E5FEB9;E5KUX0;Q8MDX6;Q37170;Q32601;A0AS70;B1PHP1;Q8HUZ8;O98380;Q6PZB5;Q4VI77;A1XM40;A5X4C4;E5FEA2;Q5K3Z6;Q37154;Q32555;Q8MC01;Q9MVS0;Q8WLJ4;B5LC06;Q9GHP5;Q32432;Q6VW16;Q3ZR38;O98601;Q8H980;Q6Y2Z0;D0F0U1;E2CZ66;B7P0E8;Q8WHG5;Q9TKI3;C7AQU5;E0WEC1;Q8MAP8;E5FE83;O98752;Q8WLG9;O98749;A0PDF5;Q8WIB2;Q15KB0;A5X4D8;…	16077	71	CID		44.02	1.2156	0	1	50	39	1	1631.75	-47.7472	8/151	Arabidopsis_elastase_rep2.mgf
	Low	FRVTPQPGVPPEEAGA	P94108;O46893;Q7YKF7;P93987;Q8WIX2;D7F7W4;D8V9E0;Q95E77;Q9BB64;P93986;D0F109;B5U0R5;Q6SSI3;E5FEB9;E5KUX0;Q8MDX6;Q32601;A0AS70;Q8HUZ8;O98380;Q6PZB5;Q4VI77;A1XM40;D5FFC9;D6MYJ8;Q9MVS0;O98879;Q9GHP5;Q6VW42;Q1KZQ0;Q32432;Q3ZR38;O98601;Q8H980;Q8MBZ1;Q6U127;D0F0U1;E2CZ66;Q8WHG5;Q7YJP4;C7AQU5;Q8MAP8;B9UM37;E5FE83;Q8WLG9;Q710J3;A0PDF5;Q15KB0;Q8HSW2;Q36802;Q6L9X4;Q33369;Q4KUE1;D0F0E1;A5X4I4;Q5UFF3;O98747	14257	57	CID		37.62	5.00954		3	49	51	1	1651.75	-56.45	8/159	Arabidopsis_elastase_rep2.mgf
	Low	QVERDKLNQYGRPL	Q7YKF7	1	1	CID		35.2	10.3279	0	1	50	44	1	1715.84	-45.6402	10/141	Arabidopsis_elastase_rep2.mgf
	Low	FRVTPQPGVPPEEAGAA	P94108;O46893;Q7YKF7;P93987;Q8WIX2;D7F7W4;D8V9E0;Q95E77;Q9BB64;P93986;D0F109;B5U0R5;Q6SSI3;E5FEB9;E5KUX0;Q8MDX6;Q32601;A0AS70;Q8HUZ8;O98380;Q6PZB5;Q4VI77;A1XM40;D5FFC9;D6MYJ8;Q9MVS0;O98879;Q9GHP5;Q6VW42;Q1KZQ0;Q32432;Q3ZR38;O98601;Q8H980;Q8MBZ1;Q6U127;D0F0U1;E2CZ66;Q8WHG5;Q7YJP4;C7AQU5;Q8MAP8;B9UM37;E5FE83;Q8WLG9;Q710J3;A0PDF5;Q15KB0;Q8HSW2;Q36802;Q6L9X4;Q33369;Q4KUE1;D0F0E1;A5X4I4;Q5UFF3;O98747	14214	57	CID		34.33	11.3038		5	50	45	1	1722.78	-61.2159	8/169	Arabidopsis_elastase_rep2.mgf
P94025	9.66	5	5	466	51.3143	6.58057	60.738	Ribulose-1,5-bisphosphate carboxylase, large subunit (Fragment) OS=Manettia bicolor GN=rbcL PE=3 SV=1 - [P94025_9GENT]
	Confidence Icon	Sequence	Protein Accessions	# Proteins	# Protein Groups	Activation Type	Modifications	IonScore	Exp Value	Δ Score	Rank	Identity High	Homology Threshold	Charge	m/z [Da]	ΔM [ppm]	Ions Matched	Spectrum File
	High	FRVTPQPGVPPxEA	P94025;Q32555	4	2	CID	X12(E)	65.09	0.00921231		5	49		1	1523.71	-51.6184	14/139	Arabidopsis_elastase_rep2.mgf
	Low	NMFTSIVGNVFGFKA	P94108;P94047;O46893;Q7YKF7;P94025;P93987;Q8WIX2;D7F7W4;D8V9E0;Q95E77;Q37269;D0F109;B5U0R5;E5FEB9;E5KUX0;Q8MDX6;Q37170;Q32601;A0AS70;B1PHP1;Q8HUZ8;O98380;Q6PZB5;Q4VI77;A1XM40;A5X4C4;E5FEA2;Q5K3Z6;Q37154;Q32555;Q8MC01;Q9MVS0;Q8WLJ4;B5LC06;Q9GHP5;Q32432;Q6VW16;Q3ZR38;O98601;Q8H980;Q6Y2Z0;D0F0U1;E2CZ66;B7P0E8;Q8WHG5;Q9TKI3;C7AQU5;E0WEC1;Q8MAP8;E5FE83;O98752;Q8WLG9;O98749;A0PDF5;Q8WIB2;Q15KB0;A5X4D8;…	16077	71	CID		44.02	1.2156	0	1	50	39	1	1631.75	-47.7472	8/151	Arabidopsis_elastase_rep2.mgf
	Low	FRVTPQPGVPPxEAGA	P94025;Q32555	4	2	CID	X12(E)	37.62	5.00954		7	49	51	1	1651.75	-56.45	8/159	Arabidopsis_elastase_rep2.mgf
	Low	FRVTPQPGVPPxEAGAA	P94025;Q32555	4	2	CID	X12(E)	34.33	11.3038		10	50	45	1	1722.78	-61.2159	8/169	Arabidopsis_elastase_rep2.mgf
	Low	VGFKxGVKEYKLT	P94025	1	1	CID	X5(R)	21.43	227.201		3	50	35	1	1524.75	-94.2067	7/120	Arabidopsis_elastase_rep2.mgf
P93987	11.51	6	6	469	51.988	6.53662	60.738	Ribulose-1,5-bisphosphate carboxylase, large subunit (Fragment) OS=Canthium coromandelicum GN=rbcL PE=3 SV=1 - [P93987_9GENT]
	Confidence Icon	Sequence	Protein Accessions	# Proteins	# Protein Groups	Activation Type	Modifications	IonScore	Exp Value	Δ Score	Rank	Identity High	Homology Threshold	Charge	m/z [Da]	ΔM [ppm]	Ions Matched	Spectrum File
	High	FRVTPQPGVPPEEA	P94108;P94047;O46893;Q7YKF7;P93987;B6GUW7;Q8WIX2;D7F7W4;D8V9E0;Q95E77;Q9BB64;P93986;Q37269;D0F109;B5U0R5;Q6SSI3;E5FEB9;E5KUX0;Q8MDX6;Q32601;A0AS70;Q8HUZ8;O98380;Q6PZB5;Q4VI77;A1XM40;D5FFC9;D6MYJ8;Q9MVS0;O98879;Q9GHP5;Q6VW42;Q1KZQ0;Q32432;Q3ZR38;O98601;Q8H980;Q8MBZ1;Q6U127;D0F0U1;E2CZ66;Q8WHG5;Q7YJP4;C7AQU5;Q8MAP8;B9UM37;E5FE83;O98752;O98529;Q8WLG9;O98749;Q710J3;A0PDF5;Q15KB0;Q32087;Q9GEP5;Q8HSW2;…	14407	67	CID		65.09	0.00921231		2	49		1	1523.71	-51.6184	14/139	Arabidopsis_elastase_rep2.mgf
	High	FQGPPHxI	P93987;Q33369;Q32920	6	3	CID	X7(G)	53.71	0.116359		4	49		1	852.443	7.56498	6/71	Arabidopsis_elastase_rep2.mgf
	Low	NMFTSIVGNVFGFKA	P94108;P94047;O46893;Q7YKF7;P94025;P93987;Q8WIX2;D7F7W4;D8V9E0;Q95E77;Q37269;D0F109;B5U0R5;E5FEB9;E5KUX0;Q8MDX6;Q37170;Q32601;A0AS70;B1PHP1;Q8HUZ8;O98380;Q6PZB5;Q4VI77;A1XM40;A5X4C4;E5FEA2;Q5K3Z6;Q37154;Q32555;Q8MC01;Q9MVS0;Q8WLJ4;B5LC06;Q9GHP5;Q32432;Q6VW16;Q3ZR38;O98601;Q8H980;Q6Y2Z0;D0F0U1;E2CZ66;B7P0E8;Q8WHG5;Q9TKI3;C7AQU5;E0WEC1;Q8MAP8;E5FE83;O98752;Q8WLG9;O98749;A0PDF5;Q8WIB2;Q15KB0;A5X4D8;…	16077	71	CID		44.02	1.2156	0	1	50	39	1	1631.75	-47.7472	8/151	Arabidopsis_elastase_rep2.mgf
	Low	FRVTPQPGVPPEEAGA	P94108;O46893;Q7YKF7;P93987;Q8WIX2;D7F7W4;D8V9E0;Q95E77;Q9BB64;P93986;D0F109;B5U0R5;Q6SSI3;E5FEB9;E5KUX0;Q8MDX6;Q32601;A0AS70;Q8HUZ8;O98380;Q6PZB5;Q4VI77;A1XM40;D5FFC9;D6MYJ8;Q9MVS0;O98879;Q9GHP5;Q6VW42;Q1KZQ0;Q32432;Q3ZR38;O98601;Q8H980;Q8MBZ1;Q6U127;D0F0U1;E2CZ66;Q8WHG5;Q7YJP4;C7AQU5;Q8MAP8;B9UM37;E5FE83;Q8WLG9;Q710J3;A0PDF5;Q15KB0;Q8HSW2;Q36802;Q6L9X4;Q33369;Q4KUE1;D0F0E1;A5X4I4;Q5UFF3;O98747	14257	57	CID		37.62	5.00954		3	49	51	1	1651.75	-56.45	8/159	Arabidopsis_elastase_rep2.mgf
	Low	QVERDKLNxYGRPL	P93987;D0PVA4;C7AQU5;Q5CA28	12	4	CID	X9(Q)	35.2	10.3279		2	50	44	1	1715.84	-45.6402	10/141	Arabidopsis_elastase_rep2.mgf
	Low	FRVTPQPGVPPEEAGAA	P94108;O46893;Q7YKF7;P93987;Q8WIX2;D7F7W4;D8V9E0;Q95E77;Q9BB64;P93986;D0F109;B5U0R5;Q6SSI3;E5FEB9;E5KUX0;Q8MDX6;Q32601;A0AS70;Q8HUZ8;O98380;Q6PZB5;Q4VI77;A1XM40;D5FFC9;D6MYJ8;Q9MVS0;O98879;Q9GHP5;Q6VW42;Q1KZQ0;Q32432;Q3ZR38;O98601;Q8H980;Q8MBZ1;Q6U127;D0F0U1;E2CZ66;Q8WHG5;Q7YJP4;C7AQU5;Q8MAP8;B9UM37;E5FE83;Q8WLG9;Q710J3;A0PDF5;Q15KB0;Q8HSW2;Q36802;Q6L9X4;Q33369;Q4KUE1;D0F0E1;A5X4I4;Q5UFF3;O98747	14214	57	CID		34.33	11.3038		5	50	45	1	1722.78	-61.2159	8/169	Arabidopsis_elastase_rep2.mgf
B6GUW7	11.56	8	6	467	51.7898	6.68311	60.738	Ribulose-1,5-bisphosphate-carboxylase (Fragment) OS=Pyrostria bibracteata GN=rbcL PE=3 SV=1 - [B6GUW7_9GENT]
	Confidence Icon	Sequence	Protein Accessions	# Proteins	# Protein Groups	Activation Type	Modifications	IonScore	Exp Value	Δ Score	Rank	Identity High	Homology Threshold	Charge	m/z [Da]	ΔM [ppm]	Ions Matched	Spectrum File
	High	FRVTPQPGVPPEEA	P94108;P94047;O46893;Q7YKF7;P93987;B6GUW7;Q8WIX2;D7F7W4;D8V9E0;Q95E77;Q9BB64;P93986;Q37269;D0F109;B5U0R5;Q6SSI3;E5FEB9;E5KUX0;Q8MDX6;Q32601;A0AS70;Q8HUZ8;O98380;Q6PZB5;Q4VI77;A1XM40;D5FFC9;D6MYJ8;Q9MVS0;O98879;Q9GHP5;Q6VW42;Q1KZQ0;Q32432;Q3ZR38;O98601;Q8H980;Q8MBZ1;Q6U127;D0F0U1;E2CZ66;Q8WHG5;Q7YJP4;C7AQU5;Q8MAP8;B9UM37;E5FE83;O98752;O98529;Q8WLG9;O98749;Q710J3;A0PDF5;Q15KB0;Q32087;Q9GEP5;Q8HSW2;…	14407	67	CID		65.09	0.00921231		2	49		1	1523.71	-51.6184	14/139	Arabidopsis_elastase_rep2.mgf
	High	FQGPPHGI	P94108;O46893;Q7YKF7;B6GUW7;D7F7W4;D8V9E0;Q95E77;Q9BB64;Q32224;Q6SSI3;E5FEB9;E5KUX0;Q8MDX6;Q37170;Q32601;A0AS70;B1PHP1;Q9MUG3;Q8HUZ8;O98380;Q6PZB5;Q4VI77;A1XM40;A5X4C4;D5FFC9;E5FEA2;Q5K3Z6;D0PVA4;Q37235;Q37154;Q32555;Q8MC01;D6MYJ8;Q9MVS0;Q8WLJ4;B5LC06;O98879;Q9GHP5;Q9MT11;Q6VW42;Q5VAR7;Q1KZQ0;Q32432;Q6VW16;Q3ZR38;B0YHL2;O98601;Q8H980;Q8MBZ1;Q6Y2Z0;Q6U127;D0F0U1;E2CZ66;B7P0E8;Q8WHG5;Q9TKI3;O03048;…	20049	80	CID		53.71	0.116359		3	49		1	852.443	7.56498	6/71	Arabidopsis_elastase_rep2.mgf
	Low	NMFTSIVGNVFGFxA	B6GUW7;Q1KZQ0	7	2	CID	X14(K)	44.02	1.2156		2	50	39	1	1631.75	-47.7472	8/146	Arabidopsis_elastase_rep2.mgf
	Low	FRVTPQPGVPPEEAxA	P94047;B6GUW7;Q32087	3	3	CID	X15(G)	37.62	5.00954		4	49	51	1	1651.75	-56.45	8/159	Arabidopsis_elastase_rep2.mgf
	Low	FRVTPQPGVPPEEAxA	P94047;B6GUW7;Q32087	3	3	CID	X15(K)	35.47	8.69411		2	50	45	1	1722.78	-82.333	8/159	Arabidopsis_elastase_rep2.mgf
	Low	FRVTPQPGVPPEEAxA	P94047;B6GUW7;Q32087	3	3	CID	X15(Q)	35.47	8.69411		3	50	45	1	1722.78	-61.2101	8/159	Arabidopsis_elastase_rep2.mgf
	Low	QVERDKLNKYGRPL	P94108;P94047;O46893;B6GUW7;Q8WIX2;D8V9E0;Q95E77;Q9BB64;Q37269;D0F109;B5U0R5;E5KUX0;Q8MDX6;Q37170;Q32601;A0AS70;B1PHP1;Q9MUG3;Q8HUZ8;O98380;Q6PZB5;Q4VI77;A5X4C4;D5FFC9;E5FEA2;Q5K3Z6;Q37235;Q37154;Q32555;Q8MC01;D6MYJ8;Q9MVS0;Q8WLJ4;B5LC06;O98879;Q9GHP5;Q9MT11;Q6VW42;Q5VAR7;Q1KZQ0;Q32432;Q6VW16;Q3ZR38;O98601;Q8MBZ1;Q6Y2Z0;Q6U127;D0F0U1;E2CZ66;B7P0E8;Q8WHG5;Q9TKI3;O03048;Q7YJP4;E0WEC1;Q8MAP8;B9UM37;…	18718	81	CID		34.78	11.3766		10	50	44	1	1715.84	-66.8485	9/141	Arabidopsis_elastase_rep2.mgf
	Low	FRVTPQPGVPPEEAxAA	P94047;B6GUW7	2	2	CID	X15(G)	34.33	11.3038		7	50	45	1	1722.78	-61.2159	8/169	Arabidopsis_elastase_rep2.mgf
D7F7W4	11.82	6	6	457	50.6145	6.29053	60.738	Ribulose-1,5-bisphosphate carboxylase/oxygenase large subunit (Fragment) OS=Breonia fragifera GN=rbcL PE=3 SV=1 - [D7F7W4_9GENT]
	Confidence Icon	Sequence	Protein Accessions	# Proteins	# Protein Groups	Activation Type	Modifications	IonScore	Exp Value	Δ Score	Rank	Identity High	Homology Threshold	Charge	m/z [Da]	ΔM [ppm]	Ions Matched	Spectrum File
	High	FRVTPQPGVPPEEA	P94108;P94047;O46893;Q7YKF7;P93987;B6GUW7;Q8WIX2;D7F7W4;D8V9E0;Q95E77;Q9BB64;P93986;Q37269;D0F109;B5U0R5;Q6SSI3;E5FEB9;E5KUX0;Q8MDX6;Q32601;A0AS70;Q8HUZ8;O98380;Q6PZB5;Q4VI77;A1XM40;D5FFC9;D6MYJ8;Q9MVS0;O98879;Q9GHP5;Q6VW42;Q1KZQ0;Q32432;Q3ZR38;O98601;Q8H980;Q8MBZ1;Q6U127;D0F0U1;E2CZ66;Q8WHG5;Q7YJP4;C7AQU5;Q8MAP8;B9UM37;E5FE83;O98752;O98529;Q8WLG9;O98749;Q710J3;A0PDF5;Q15KB0;Q32087;Q9GEP5;Q8HSW2;…	14407	67	CID		65.09	0.00921231		2	49		1	1523.71	-51.6184	14/139	Arabidopsis_elastase_rep2.mgf
	High	FQGPPHGI	P94108;O46893;Q7YKF7;B6GUW7;D7F7W4;D8V9E0;Q95E77;Q9BB64;Q32224;Q6SSI3;E5FEB9;E5KUX0;Q8MDX6;Q37170;Q32601;A0AS70;B1PHP1;Q9MUG3;Q8HUZ8;O98380;Q6PZB5;Q4VI77;A1XM40;A5X4C4;D5FFC9;E5FEA2;Q5K3Z6;D0PVA4;Q37235;Q37154;Q32555;Q8MC01;D6MYJ8;Q9MVS0;Q8WLJ4;B5LC06;O98879;Q9GHP5;Q9MT11;Q6VW42;Q5VAR7;Q1KZQ0;Q32432;Q6VW16;Q3ZR38;B0YHL2;O98601;Q8H980;Q8MBZ1;Q6Y2Z0;Q6U127;D0F0U1;E2CZ66;B7P0E8;Q8WHG5;Q9TKI3;O03048;…	20049	80	CID		53.71	0.116359		3	49		1	852.443	7.56498	6/71	Arabidopsis_elastase_rep2.mgf
	Low	NMFTSIVGNVFGFKA	P94108;P94047;O46893;Q7YKF7;P94025;P93987;Q8WIX2;D7F7W4;D8V9E0;Q95E77;Q37269;D0F109;B5U0R5;E5FEB9;E5KUX0;Q8MDX6;Q37170;Q32601;A0AS70;B1PHP1;Q8HUZ8;O98380;Q6PZB5;Q4VI77;A1XM40;A5X4C4;E5FEA2;Q5K3Z6;Q37154;Q32555;Q8MC01;Q9MVS0;Q8WLJ4;B5LC06;Q9GHP5;Q32432;Q6VW16;Q3ZR38;O98601;Q8H980;Q6Y2Z0;D0F0U1;E2CZ66;B7P0E8;Q8WHG5;Q9TKI3;C7AQU5;E0WEC1;Q8MAP8;E5FE83;O98752;Q8WLG9;O98749;A0PDF5;Q8WIB2;Q15KB0;A5X4D8;…	16077	71	CID		44.02	1.2156	0	1	50	39	1	1631.75	-47.7472	8/151	Arabidopsis_elastase_rep2.mgf
	Low	FRVTPQPGVPPEEAGA	P94108;O46893;Q7YKF7;P93987;Q8WIX2;D7F7W4;D8V9E0;Q95E77;Q9BB64;P93986;D0F109;B5U0R5;Q6SSI3;E5FEB9;E5KUX0;Q8MDX6;Q32601;A0AS70;Q8HUZ8;O98380;Q6PZB5;Q4VI77;A1XM40;D5FFC9;D6MYJ8;Q9MVS0;O98879;Q9GHP5;Q6VW42;Q1KZQ0;Q32432;Q3ZR38;O98601;Q8H980;Q8MBZ1;Q6U127;D0F0U1;E2CZ66;Q8WHG5;Q7YJP4;C7AQU5;Q8MAP8;B9UM37;E5FE83;Q8WLG9;Q710J3;A0PDF5;Q15KB0;Q8HSW2;Q36802;Q6L9X4;Q33369;Q4KUE1;D0F0E1;A5X4I4;Q5UFF3;O98747	14257	57	CID		37.62	5.00954		3	49	51	1	1651.75	-56.45	8/159	Arabidopsis_elastase_rep2.mgf
	Low	QVERDxLNKYGRPL	D7F7W4	7	1	CID	X6(Q)	35.2	10.3279		4	50	44	1	1715.84	-45.6402	10/141	Arabidopsis_elastase_rep2.mgf
	Low	FRVTPQPGVPPEEAGAA	P94108;O46893;Q7YKF7;P93987;Q8WIX2;D7F7W4;D8V9E0;Q95E77;Q9BB64;P93986;D0F109;B5U0R5;Q6SSI3;E5FEB9;E5KUX0;Q8MDX6;Q32601;A0AS70;Q8HUZ8;O98380;Q6PZB5;Q4VI77;A1XM40;D5FFC9;D6MYJ8;Q9MVS0;O98879;Q9GHP5;Q6VW42;Q1KZQ0;Q32432;Q3ZR38;O98601;Q8H980;Q8MBZ1;Q6U127;D0F0U1;E2CZ66;Q8WHG5;Q7YJP4;C7AQU5;Q8MAP8;B9UM37;E5FE83;Q8WLG9;Q710J3;A0PDF5;Q15KB0;Q8HSW2;Q36802;Q6L9X4;Q33369;Q4KUE1;D0F0E1;A5X4I4;Q5UFF3;O98747	14214	57	CID		34.33	11.3038		5	50	45	1	1722.78	-61.2159	8/169	Arabidopsis_elastase_rep2.mgf
D8V9E0	18.66	7	7	418	46.0813	6.48096	60.738	Ribulose-1,5-bisphosphate carboxylase/oxygenase large subunit (Fragment) OS=Machaonia acuminata GN=rbcL PE=3 SV=1 - [D8V9E0_9GENT]
	Confidence Icon	Sequence	Protein Accessions	# Proteins	# Protein Groups	Activation Type	Modifications	IonScore	Exp Value	Δ Score	Rank	Identity High	Homology Threshold	Charge	m/z [Da]	ΔM [ppm]	Ions Matched	Spectrum File
	High	FRVTPQPGVPPEEA	P94108;P94047;O46893;Q7YKF7;P93987;B6GUW7;Q8WIX2;D7F7W4;D8V9E0;Q95E77;Q9BB64;P93986;Q37269;D0F109;B5U0R5;Q6SSI3;E5FEB9;E5KUX0;Q8MDX6;Q32601;A0AS70;Q8HUZ8;O98380;Q6PZB5;Q4VI77;A1XM40;D5FFC9;D6MYJ8;Q9MVS0;O98879;Q9GHP5;Q6VW42;Q1KZQ0;Q32432;Q3ZR38;O98601;Q8H980;Q8MBZ1;Q6U127;D0F0U1;E2CZ66;Q8WHG5;Q7YJP4;C7AQU5;Q8MAP8;B9UM37;E5FE83;O98752;O98529;Q8WLG9;O98749;Q710J3;A0PDF5;Q15KB0;Q32087;Q9GEP5;Q8HSW2;…	14407	67	CID		65.09	0.00921231		2	49		1	1523.71	-51.6184	14/139	Arabidopsis_elastase_rep2.mgf
	High	FQGPPHGI	P94108;O46893;Q7YKF7;B6GUW7;D7F7W4;D8V9E0;Q95E77;Q9BB64;Q32224;Q6SSI3;E5FEB9;E5KUX0;Q8MDX6;Q37170;Q32601;A0AS70;B1PHP1;Q9MUG3;Q8HUZ8;O98380;Q6PZB5;Q4VI77;A1XM40;A5X4C4;D5FFC9;E5FEA2;Q5K3Z6;D0PVA4;Q37235;Q37154;Q32555;Q8MC01;D6MYJ8;Q9MVS0;Q8WLJ4;B5LC06;O98879;Q9GHP5;Q9MT11;Q6VW42;Q5VAR7;Q1KZQ0;Q32432;Q6VW16;Q3ZR38;B0YHL2;O98601;Q8H980;Q8MBZ1;Q6Y2Z0;Q6U127;D0F0U1;E2CZ66;B7P0E8;Q8WHG5;Q9TKI3;O03048;…	20049	80	CID		53.71	0.116359		3	49		1	852.443	7.56498	6/71	Arabidopsis_elastase_rep2.mgf
	Low	NMFTSIVGNVFGFKA	P94108;P94047;O46893;Q7YKF7;P94025;P93987;Q8WIX2;D7F7W4;D8V9E0;Q95E77;Q37269;D0F109;B5U0R5;E5FEB9;E5KUX0;Q8MDX6;Q37170;Q32601;A0AS70;B1PHP1;Q8HUZ8;O98380;Q6PZB5;Q4VI77;A1XM40;A5X4C4;E5FEA2;Q5K3Z6;Q37154;Q32555;Q8MC01;Q9MVS0;Q8WLJ4;B5LC06;Q9GHP5;Q32432;Q6VW16;Q3ZR38;O98601;Q8H980;Q6Y2Z0;D0F0U1;E2CZ66;B7P0E8;Q8WHG5;Q9TKI3;C7AQU5;E0WEC1;Q8MAP8;E5FE83;O98752;Q8WLG9;O98749;A0PDF5;Q8WIB2;Q15KB0;A5X4D8;…	16077	71	CID		44.02	1.2156	0	1	50	39	1	1631.75	-47.7472	8/151	Arabidopsis_elastase_rep2.mgf
	Low	FRVTPQPGVPPEEAGA	P94108;O46893;Q7YKF7;P93987;Q8WIX2;D7F7W4;D8V9E0;Q95E77;Q9BB64;P93986;D0F109;B5U0R5;Q6SSI3;E5FEB9;E5KUX0;Q8MDX6;Q32601;A0AS70;Q8HUZ8;O98380;Q6PZB5;Q4VI77;A1XM40;D5FFC9;D6MYJ8;Q9MVS0;O98879;Q9GHP5;Q6VW42;Q1KZQ0;Q32432;Q3ZR38;O98601;Q8H980;Q8MBZ1;Q6U127;D0F0U1;E2CZ66;Q8WHG5;Q7YJP4;C7AQU5;Q8MAP8;B9UM37;E5FE83;Q8WLG9;Q710J3;A0PDF5;Q15KB0;Q8HSW2;Q36802;Q6L9X4;Q33369;Q4KUE1;D0F0E1;A5X4I4;Q5UFF3;O98747	14257	57	CID		37.62	5.00954		3	49	51	1	1651.75	-56.45	8/159	Arabidopsis_elastase_rep2.mgf
	Low	QVERDKLNKYGRPL	P94108;P94047;O46893;B6GUW7;Q8WIX2;D8V9E0;Q95E77;Q9BB64;Q37269;D0F109;B5U0R5;E5KUX0;Q8MDX6;Q37170;Q32601;A0AS70;B1PHP1;Q9MUG3;Q8HUZ8;O98380;Q6PZB5;Q4VI77;A5X4C4;D5FFC9;E5FEA2;Q5K3Z6;Q37235;Q37154;Q32555;Q8MC01;D6MYJ8;Q9MVS0;Q8WLJ4;B5LC06;O98879;Q9GHP5;Q9MT11;Q6VW42;Q5VAR7;Q1KZQ0;Q32432;Q6VW16;Q3ZR38;O98601;Q8MBZ1;Q6Y2Z0;Q6U127;D0F0U1;E2CZ66;B7P0E8;Q8WHG5;Q9TKI3;O03048;Q7YJP4;E0WEC1;Q8MAP8;B9UM37;…	18718	81	CID		34.78	11.3766		10	50	44	1	1715.84	-66.8485	9/141	Arabidopsis_elastase_rep2.mgf
	Low	FRVTPQPGVPPEEAGAA	P94108;O46893;Q7YKF7;P93987;Q8WIX2;D7F7W4;D8V9E0;Q95E77;Q9BB64;P93986;D0F109;B5U0R5;Q6SSI3;E5FEB9;E5KUX0;Q8MDX6;Q32601;A0AS70;Q8HUZ8;O98380;Q6PZB5;Q4VI77;A1XM40;D5FFC9;D6MYJ8;Q9MVS0;O98879;Q9GHP5;Q6VW42;Q1KZQ0;Q32432;Q3ZR38;O98601;Q8H980;Q8MBZ1;Q6U127;D0F0U1;E2CZ66;Q8WHG5;Q7YJP4;C7AQU5;Q8MAP8;B9UM37;E5FE83;Q8WLG9;Q710J3;A0PDF5;Q15KB0;Q8HSW2;Q36802;Q6L9X4;Q33369;Q4KUE1;D0F0E1;A5X4I4;Q5UFF3;O98747	14214	57	CID		34.33	11.3038		5	50	45	1	1722.78	-61.2159	8/169	Arabidopsis_elastase_rep2.mgf
	Low	EGExDITLGFVDLLRDDFVEKDRS	D8V9E0	1	1	CID	X4(C)	17.53	339.357		7	48	37	1	2771.2	-44.53	5/247	Arabidopsis_elastase_rep2.mgf
Q9BB64	12.22	7	7	483	53.4319	6.91748	60.738	Ribulose 1,5-bisphosphate carboxylase large subunit (Fragment) OS=Mitchella undulata GN=rbcL PE=3 SV=1 - [Q9BB64_9GENT]
	Confidence Icon	Sequence	Protein Accessions	# Proteins	# Protein Groups	Activation Type	Modifications	IonScore	Exp Value	Δ Score	Rank	Identity High	Homology Threshold	Charge	m/z [Da]	ΔM [ppm]	Ions Matched	Spectrum File
	High	FRVTPQPGVPPEEA	P94108;P94047;O46893;Q7YKF7;P93987;B6GUW7;Q8WIX2;D7F7W4;D8V9E0;Q95E77;Q9BB64;P93986;Q37269;D0F109;B5U0R5;Q6SSI3;E5FEB9;E5KUX0;Q8MDX6;Q32601;A0AS70;Q8HUZ8;O98380;Q6PZB5;Q4VI77;A1XM40;D5FFC9;D6MYJ8;Q9MVS0;O98879;Q9GHP5;Q6VW42;Q1KZQ0;Q32432;Q3ZR38;O98601;Q8H980;Q8MBZ1;Q6U127;D0F0U1;E2CZ66;Q8WHG5;Q7YJP4;C7AQU5;Q8MAP8;B9UM37;E5FE83;O98752;O98529;Q8WLG9;O98749;Q710J3;A0PDF5;Q15KB0;Q32087;Q9GEP5;Q8HSW2;…	14407	67	CID		65.09	0.00921231		2	49		1	1523.71	-51.6184	14/139	Arabidopsis_elastase_rep2.mgf
	High	FQGPPHGI	P94108;O46893;Q7YKF7;B6GUW7;D7F7W4;D8V9E0;Q95E77;Q9BB64;Q32224;Q6SSI3;E5FEB9;E5KUX0;Q8MDX6;Q37170;Q32601;A0AS70;B1PHP1;Q9MUG3;Q8HUZ8;O98380;Q6PZB5;Q4VI77;A1XM40;A5X4C4;D5FFC9;E5FEA2;Q5K3Z6;D0PVA4;Q37235;Q37154;Q32555;Q8MC01;D6MYJ8;Q9MVS0;Q8WLJ4;B5LC06;O98879;Q9GHP5;Q9MT11;Q6VW42;Q5VAR7;Q1KZQ0;Q32432;Q6VW16;Q3ZR38;B0YHL2;O98601;Q8H980;Q8MBZ1;Q6Y2Z0;Q6U127;D0F0U1;E2CZ66;B7P0E8;Q8WHG5;Q9TKI3;O03048;…	20049	80	CID		53.71	0.116359		3	49		1	852.443	7.56498	6/71	Arabidopsis_elastase_rep2.mgf
	Low	NMFTSxVGNVFGFKA	Q9BB64;Q32224;Q710J3;O98747	18	4	CID	X6(I)	44.02	1.2156		10	50	39	1	1631.75	-47.7472	8/151	Arabidopsis_elastase_rep2.mgf
	Low	FRVTPQPGVPPEEAGA	P94108;O46893;Q7YKF7;P93987;Q8WIX2;D7F7W4;D8V9E0;Q95E77;Q9BB64;P93986;D0F109;B5U0R5;Q6SSI3;E5FEB9;E5KUX0;Q8MDX6;Q32601;A0AS70;Q8HUZ8;O98380;Q6PZB5;Q4VI77;A1XM40;D5FFC9;D6MYJ8;Q9MVS0;O98879;Q9GHP5;Q6VW42;Q1KZQ0;Q32432;Q3ZR38;O98601;Q8H980;Q8MBZ1;Q6U127;D0F0U1;E2CZ66;Q8WHG5;Q7YJP4;C7AQU5;Q8MAP8;B9UM37;E5FE83;Q8WLG9;Q710J3;A0PDF5;Q15KB0;Q8HSW2;Q36802;Q6L9X4;Q33369;Q4KUE1;D0F0E1;A5X4I4;Q5UFF3;O98747	14257	57	CID		37.62	5.00954		3	49	51	1	1651.75	-56.45	8/159	Arabidopsis_elastase_rep2.mgf
	Low	QVERDKLNKYGRPL	P94108;P94047;O46893;B6GUW7;Q8WIX2;D8V9E0;Q95E77;Q9BB64;Q37269;D0F109;B5U0R5;E5KUX0;Q8MDX6;Q37170;Q32601;A0AS70;B1PHP1;Q9MUG3;Q8HUZ8;O98380;Q6PZB5;Q4VI77;A5X4C4;D5FFC9;E5FEA2;Q5K3Z6;Q37235;Q37154;Q32555;Q8MC01;D6MYJ8;Q9MVS0;Q8WLJ4;B5LC06;O98879;Q9GHP5;Q9MT11;Q6VW42;Q5VAR7;Q1KZQ0;Q32432;Q6VW16;Q3ZR38;O98601;Q8MBZ1;Q6Y2Z0;Q6U127;D0F0U1;E2CZ66;B7P0E8;Q8WHG5;Q9TKI3;O03048;Q7YJP4;E0WEC1;Q8MAP8;B9UM37;…	18718	81	CID		34.78	11.3766		10	50	44	1	1715.84	-66.8485	9/141	Arabidopsis_elastase_rep2.mgf
	Low	FRVTPQPGVPPEEAGAA	P94108;O46893;Q7YKF7;P93987;Q8WIX2;D7F7W4;D8V9E0;Q95E77;Q9BB64;P93986;D0F109;B5U0R5;Q6SSI3;E5FEB9;E5KUX0;Q8MDX6;Q32601;A0AS70;Q8HUZ8;O98380;Q6PZB5;Q4VI77;A1XM40;D5FFC9;D6MYJ8;Q9MVS0;O98879;Q9GHP5;Q6VW42;Q1KZQ0;Q32432;Q3ZR38;O98601;Q8H980;Q8MBZ1;Q6U127;D0F0U1;E2CZ66;Q8WHG5;Q7YJP4;C7AQU5;Q8MAP8;B9UM37;E5FE83;Q8WLG9;Q710J3;A0PDF5;Q15KB0;Q8HSW2;Q36802;Q6L9X4;Q33369;Q4KUE1;D0F0E1;A5X4I4;Q5UFF3;O98747	14214	57	CID		34.33	11.3038		5	50	45	1	1722.78	-61.2159	8/169	Arabidopsis_elastase_rep2.mgf
	Low	SYVKTFQGPPHGIQV	Q9BB64;D0PVA4;D0F0U1;O98752;Q36802	413	5	CID		18.9	420.378		8	50	36	1	1657.86	-6.28599	6/151	Arabidopsis_elastase_rep2.mgf
P93986	8.49	5	5	471	52.242	6.58057	60.738	Ribulose-1,5-bisphosphate carboxylase, large subunit (Fragment) OS=Casasia clusiifolia GN=rbcL PE=3 SV=1 - [P93986_9GENT]
	Confidence Icon	Sequence	Protein Accessions	# Proteins	# Protein Groups	Activation Type	Modifications	IonScore	Exp Value	Δ Score	Rank	Identity High	Homology Threshold	Charge	m/z [Da]	ΔM [ppm]	Ions Matched	Spectrum File
	High	FRVTPQPGVPPEEA	P94108;P94047;O46893;Q7YKF7;P93987;B6GUW7;Q8WIX2;D7F7W4;D8V9E0;Q95E77;Q9BB64;P93986;Q37269;D0F109;B5U0R5;Q6SSI3;E5FEB9;E5KUX0;Q8MDX6;Q32601;A0AS70;Q8HUZ8;O98380;Q6PZB5;Q4VI77;A1XM40;D5FFC9;D6MYJ8;Q9MVS0;O98879;Q9GHP5;Q6VW42;Q1KZQ0;Q32432;Q3ZR38;O98601;Q8H980;Q8MBZ1;Q6U127;D0F0U1;E2CZ66;Q8WHG5;Q7YJP4;C7AQU5;Q8MAP8;B9UM37;E5FE83;O98752;O98529;Q8WLG9;O98749;Q710J3;A0PDF5;Q15KB0;Q32087;Q9GEP5;Q8HSW2;…	14407	67	CID		65.09	0.00921231		2	49		1	1523.71	-51.6184	14/139	Arabidopsis_elastase_rep2.mgf
	High	FQxPPHGI	P93986;A5X4I4	6	2	CID	X3(G)	53.71	0.116359		8	49		1	852.443	7.56498	6/71	Arabidopsis_elastase_rep2.mgf
	Low	NMFTSIVGNVFGxKA	P93986;B9UM37	6	2	CID	X13(F)	44.02	1.2156		3	50	39	1	1631.75	-47.7472	8/151	Arabidopsis_elastase_rep2.mgf
	Low	FRVTPQPGVPPEEAGA	P94108;O46893;Q7YKF7;P93987;Q8WIX2;D7F7W4;D8V9E0;Q95E77;Q9BB64;P93986;D0F109;B5U0R5;Q6SSI3;E5FEB9;E5KUX0;Q8MDX6;Q32601;A0AS70;Q8HUZ8;O98380;Q6PZB5;Q4VI77;A1XM40;D5FFC9;D6MYJ8;Q9MVS0;O98879;Q9GHP5;Q6VW42;Q1KZQ0;Q32432;Q3ZR38;O98601;Q8H980;Q8MBZ1;Q6U127;D0F0U1;E2CZ66;Q8WHG5;Q7YJP4;C7AQU5;Q8MAP8;B9UM37;E5FE83;Q8WLG9;Q710J3;A0PDF5;Q15KB0;Q8HSW2;Q36802;Q6L9X4;Q33369;Q4KUE1;D0F0E1;A5X4I4;Q5UFF3;O98747	14257	57	CID		37.62	5.00954		3	49	51	1	1651.75	-56.45	8/159	Arabidopsis_elastase_rep2.mgf
	Low	FRVTPQPGVPPEEAGAA	P94108;O46893;Q7YKF7;P93987;Q8WIX2;D7F7W4;D8V9E0;Q95E77;Q9BB64;P93986;D0F109;B5U0R5;Q6SSI3;E5FEB9;E5KUX0;Q8MDX6;Q32601;A0AS70;Q8HUZ8;O98380;Q6PZB5;Q4VI77;A1XM40;D5FFC9;D6MYJ8;Q9MVS0;O98879;Q9GHP5;Q6VW42;Q1KZQ0;Q32432;Q3ZR38;O98601;Q8H980;Q8MBZ1;Q6U127;D0F0U1;E2CZ66;Q8WHG5;Q7YJP4;C7AQU5;Q8MAP8;B9UM37;E5FE83;Q8WLG9;Q710J3;A0PDF5;Q15KB0;Q8HSW2;Q36802;Q6L9X4;Q33369;Q4KUE1;D0F0E1;A5X4I4;Q5UFF3;O98747	14214	57	CID		34.33	11.3038		5	50	45	1	1722.78	-61.2159	8/169	Arabidopsis_elastase_rep2.mgf
Q37269	11.56	5	5	467	51.6519	6.80029	60.738	Ribulosebisphosphate carboxylase (Fragment) OS=Pandanus tectorius GN=rbcL PE=3 SV=1 - [Q37269_PANTE]
	Confidence Icon	Sequence	Protein Accessions	# Proteins	# Protein Groups	Activation Type	Modifications	IonScore	Exp Value	Δ Score	Rank	Identity High	Homology Threshold	Charge	m/z [Da]	ΔM [ppm]	Ions Matched	Spectrum File
	High	FRVTPQPGVPPEEA	P94108;P94047;O46893;Q7YKF7;P93987;B6GUW7;Q8WIX2;D7F7W4;D8V9E0;Q95E77;Q9BB64;P93986;Q37269;D0F109;B5U0R5;Q6SSI3;E5FEB9;E5KUX0;Q8MDX6;Q32601;A0AS70;Q8HUZ8;O98380;Q6PZB5;Q4VI77;A1XM40;D5FFC9;D6MYJ8;Q9MVS0;O98879;Q9GHP5;Q6VW42;Q1KZQ0;Q32432;Q3ZR38;O98601;Q8H980;Q8MBZ1;Q6U127;D0F0U1;E2CZ66;Q8WHG5;Q7YJP4;C7AQU5;Q8MAP8;B9UM37;E5FE83;O98752;O98529;Q8WLG9;O98749;Q710J3;A0PDF5;Q15KB0;Q32087;Q9GEP5;Q8HSW2;…	14407	67	CID		65.09	0.00921231		2	49		1	1523.71	-51.6184	14/139	Arabidopsis_elastase_rep2.mgf
	High	FKGPPHGI	Q37269;D0F109	27	2	CID		53.71	0.116359	0	1	49		1	852.443	-35.1241	6/71	Arabidopsis_elastase_rep2.mgf
	Low	NMFTSIVGNVFGFKA	P94108;P94047;O46893;Q7YKF7;P94025;P93987;Q8WIX2;D7F7W4;D8V9E0;Q95E77;Q37269;D0F109;B5U0R5;E5FEB9;E5KUX0;Q8MDX6;Q37170;Q32601;A0AS70;B1PHP1;Q8HUZ8;O98380;Q6PZB5;Q4VI77;A1XM40;A5X4C4;E5FEA2;Q5K3Z6;Q37154;Q32555;Q8MC01;Q9MVS0;Q8WLJ4;B5LC06;Q9GHP5;Q32432;Q6VW16;Q3ZR38;O98601;Q8H980;Q6Y2Z0;D0F0U1;E2CZ66;B7P0E8;Q8WHG5;Q9TKI3;C7AQU5;E0WEC1;Q8MAP8;E5FE83;O98752;Q8WLG9;O98749;A0PDF5;Q8WIB2;Q15KB0;A5X4D8;…	16077	71	CID		44.02	1.2156	0	1	50	39	1	1631.75	-47.7472	8/151	Arabidopsis_elastase_rep2.mgf
	Low	QVERDKLNKYGRPL	P94108;P94047;O46893;B6GUW7;Q8WIX2;D8V9E0;Q95E77;Q9BB64;Q37269;D0F109;B5U0R5;E5KUX0;Q8MDX6;Q37170;Q32601;A0AS70;B1PHP1;Q9MUG3;Q8HUZ8;O98380;Q6PZB5;Q4VI77;A5X4C4;D5FFC9;E5FEA2;Q5K3Z6;Q37235;Q37154;Q32555;Q8MC01;D6MYJ8;Q9MVS0;Q8WLJ4;B5LC06;O98879;Q9GHP5;Q9MT11;Q6VW42;Q5VAR7;Q1KZQ0;Q32432;Q6VW16;Q3ZR38;O98601;Q8MBZ1;Q6Y2Z0;Q6U127;D0F0U1;E2CZ66;B7P0E8;Q8WHG5;Q9TKI3;O03048;Q7YJP4;E0WEC1;Q8MAP8;B9UM37;…	18718	81	CID		34.78	11.3766		10	50	44	1	1715.84	-66.8485	9/141	Arabidopsis_elastase_rep2.mgf
	Low	FRVTPQPGVPPEEAGxA	Q37269;O98752;O98529;O98749;Q05579	35	5	CID	X16(A)	34.33	11.3038		6	50	45	1	1722.78	-61.2159	8/169	Arabidopsis_elastase_rep2.mgf
D0F109	31.03	6	6	174	19.1799	7.92822	60.738	Ribulose-1,5-bisphosphate carboxylase/oxygenase large subunit (Fragment) OS=Senna dariensis GN=rbcL PE=4 SV=1 - [D0F109_9FABA]
	Confidence Icon	Sequence	Protein Accessions	# Proteins	# Protein Groups	Activation Type	Modifications	IonScore	Exp Value	Δ Score	Rank	Identity High	Homology Threshold	Charge	m/z [Da]	ΔM [ppm]	Ions Matched	Spectrum File
	High	FRVTPQPGVPPEEA	P94108;P94047;O46893;Q7YKF7;P93987;B6GUW7;Q8WIX2;D7F7W4;D8V9E0;Q95E77;Q9BB64;P93986;Q37269;D0F109;B5U0R5;Q6SSI3;E5FEB9;E5KUX0;Q8MDX6;Q32601;A0AS70;Q8HUZ8;O98380;Q6PZB5;Q4VI77;A1XM40;D5FFC9;D6MYJ8;Q9MVS0;O98879;Q9GHP5;Q6VW42;Q1KZQ0;Q32432;Q3ZR38;O98601;Q8H980;Q8MBZ1;Q6U127;D0F0U1;E2CZ66;Q8WHG5;Q7YJP4;C7AQU5;Q8MAP8;B9UM37;E5FE83;O98752;O98529;Q8WLG9;O98749;Q710J3;A0PDF5;Q15KB0;Q32087;Q9GEP5;Q8HSW2;…	14407	67	CID		65.09	0.00921231		2	49		1	1523.71	-51.6184	14/139	Arabidopsis_elastase_rep2.mgf
	High	FKGPPHGI	Q37269;D0F109	27	2	CID		53.71	0.116359	0	1	49		1	852.443	-35.1241	6/71	Arabidopsis_elastase_rep2.mgf
	Low	NMFTSIVGNVFGFKA	P94108;P94047;O46893;Q7YKF7;P94025;P93987;Q8WIX2;D7F7W4;D8V9E0;Q95E77;Q37269;D0F109;B5U0R5;E5FEB9;E5KUX0;Q8MDX6;Q37170;Q32601;A0AS70;B1PHP1;Q8HUZ8;O98380;Q6PZB5;Q4VI77;A1XM40;A5X4C4;E5FEA2;Q5K3Z6;Q37154;Q32555;Q8MC01;Q9MVS0;Q8WLJ4;B5LC06;Q9GHP5;Q32432;Q6VW16;Q3ZR38;O98601;Q8H980;Q6Y2Z0;D0F0U1;E2CZ66;B7P0E8;Q8WHG5;Q9TKI3;C7AQU5;E0WEC1;Q8MAP8;E5FE83;O98752;Q8WLG9;O98749;A0PDF5;Q8WIB2;Q15KB0;A5X4D8;…	16077	71	CID		44.02	1.2156	0	1	50	39	1	1631.75	-47.7472	8/151	Arabidopsis_elastase_rep2.mgf
	Low	FRVTPQPGVPPEEAGA	P94108;O46893;Q7YKF7;P93987;Q8WIX2;D7F7W4;D8V9E0;Q95E77;Q9BB64;P93986;D0F109;B5U0R5;Q6SSI3;E5FEB9;E5KUX0;Q8MDX6;Q32601;A0AS70;Q8HUZ8;O98380;Q6PZB5;Q4VI77;A1XM40;D5FFC9;D6MYJ8;Q9MVS0;O98879;Q9GHP5;Q6VW42;Q1KZQ0;Q32432;Q3ZR38;O98601;Q8H980;Q8MBZ1;Q6U127;D0F0U1;E2CZ66;Q8WHG5;Q7YJP4;C7AQU5;Q8MAP8;B9UM37;E5FE83;Q8WLG9;Q710J3;A0PDF5;Q15KB0;Q8HSW2;Q36802;Q6L9X4;Q33369;Q4KUE1;D0F0E1;A5X4I4;Q5UFF3;O98747	14257	57	CID		37.62	5.00954		3	49	51	1	1651.75	-56.45	8/159	Arabidopsis_elastase_rep2.mgf
	Low	QVERDKLNKYGRPL	P94108;P94047;O46893;B6GUW7;Q8WIX2;D8V9E0;Q95E77;Q9BB64;Q37269;D0F109;B5U0R5;E5KUX0;Q8MDX6;Q37170;Q32601;A0AS70;B1PHP1;Q9MUG3;Q8HUZ8;O98380;Q6PZB5;Q4VI77;A5X4C4;D5FFC9;E5FEA2;Q5K3Z6;Q37235;Q37154;Q32555;Q8MC01;D6MYJ8;Q9MVS0;Q8WLJ4;B5LC06;O98879;Q9GHP5;Q9MT11;Q6VW42;Q5VAR7;Q1KZQ0;Q32432;Q6VW16;Q3ZR38;O98601;Q8MBZ1;Q6Y2Z0;Q6U127;D0F0U1;E2CZ66;B7P0E8;Q8WHG5;Q9TKI3;O03048;Q7YJP4;E0WEC1;Q8MAP8;B9UM37;…	18718	81	CID		34.78	11.3766		10	50	44	1	1715.84	-66.8485	9/141	Arabidopsis_elastase_rep2.mgf
	Low	FRVTPQPGVPPEEAGAA	P94108;O46893;Q7YKF7;P93987;Q8WIX2;D7F7W4;D8V9E0;Q95E77;Q9BB64;P93986;D0F109;B5U0R5;Q6SSI3;E5FEB9;E5KUX0;Q8MDX6;Q32601;A0AS70;Q8HUZ8;O98380;Q6PZB5;Q4VI77;A1XM40;D5FFC9;D6MYJ8;Q9MVS0;O98879;Q9GHP5;Q6VW42;Q1KZQ0;Q32432;Q3ZR38;O98601;Q8H980;Q8MBZ1;Q6U127;D0F0U1;E2CZ66;Q8WHG5;Q7YJP4;C7AQU5;Q8MAP8;B9UM37;E5FE83;Q8WLG9;Q710J3;A0PDF5;Q15KB0;Q8HSW2;Q36802;Q6L9X4;Q33369;Q4KUE1;D0F0E1;A5X4I4;Q5UFF3;O98747	14214	57	CID		34.33	11.3038		5	50	45	1	1722.78	-61.2159	8/169	Arabidopsis_elastase_rep2.mgf
B5U0R5	25.23	7	6	214	24.0469	6.90283	60.738	Ribulose-1,5-bisphosphate carboxylase/oxygenase large subunit (Fragment) OS=Ruprechtia chiapensis GN=rbcL PE=4 SV=1 - [B5U0R5_9CARY]
	Confidence Icon	Sequence	Protein Accessions	# Proteins	# Protein Groups	Activation Type	Modifications	IonScore	Exp Value	Δ Score	Rank	Identity High	Homology Threshold	Charge	m/z [Da]	ΔM [ppm]	Ions Matched	Spectrum File
	High	FRVTPQPGVPPEEA	P94108;P94047;O46893;Q7YKF7;P93987;B6GUW7;Q8WIX2;D7F7W4;D8V9E0;Q95E77;Q9BB64;P93986;Q37269;D0F109;B5U0R5;Q6SSI3;E5FEB9;E5KUX0;Q8MDX6;Q32601;A0AS70;Q8HUZ8;O98380;Q6PZB5;Q4VI77;A1XM40;D5FFC9;D6MYJ8;Q9MVS0;O98879;Q9GHP5;Q6VW42;Q1KZQ0;Q32432;Q3ZR38;O98601;Q8H980;Q8MBZ1;Q6U127;D0F0U1;E2CZ66;Q8WHG5;Q7YJP4;C7AQU5;Q8MAP8;B9UM37;E5FE83;O98752;O98529;Q8WLG9;O98749;Q710J3;A0PDF5;Q15KB0;Q32087;Q9GEP5;Q8HSW2;…	14407	67	CID		65.09	0.00921231		2	49		1	1523.71	-51.6184	14/139	Arabidopsis_elastase_rep2.mgf
	High	FxGPPHGI	B5U0R5;A4GGT2	18	2	CID	X2(K)	53.71	0.116359		2	49		1	852.443	-35.1241	6/74	Arabidopsis_elastase_rep2.mgf
	High	FxGPPHGI	B5U0R5;A4GGT2	18	2	CID	X2(Q)	53.71	0.116359		9	49		1	852.443	7.56498	6/74	Arabidopsis_elastase_rep2.mgf
	Low	NMFTSIVGNVFGFKA	P94108;P94047;O46893;Q7YKF7;P94025;P93987;Q8WIX2;D7F7W4;D8V9E0;Q95E77;Q37269;D0F109;B5U0R5;E5FEB9;E5KUX0;Q8MDX6;Q37170;Q32601;A0AS70;B1PHP1;Q8HUZ8;O98380;Q6PZB5;Q4VI77;A1XM40;A5X4C4;E5FEA2;Q5K3Z6;Q37154;Q32555;Q8MC01;Q9MVS0;Q8WLJ4;B5LC06;Q9GHP5;Q32432;Q6VW16;Q3ZR38;O98601;Q8H980;Q6Y2Z0;D0F0U1;E2CZ66;B7P0E8;Q8WHG5;Q9TKI3;C7AQU5;E0WEC1;Q8MAP8;E5FE83;O98752;Q8WLG9;O98749;A0PDF5;Q8WIB2;Q15KB0;A5X4D8;…	16077	71	CID		44.02	1.2156	0	1	50	39	1	1631.75	-47.7472	8/151	Arabidopsis_elastase_rep2.mgf
	Low	FRVTPQPGVPPEEAGA	P94108;O46893;Q7YKF7;P93987;Q8WIX2;D7F7W4;D8V9E0;Q95E77;Q9BB64;P93986;D0F109;B5U0R5;Q6SSI3;E5FEB9;E5KUX0;Q8MDX6;Q32601;A0AS70;Q8HUZ8;O98380;Q6PZB5;Q4VI77;A1XM40;D5FFC9;D6MYJ8;Q9MVS0;O98879;Q9GHP5;Q6VW42;Q1KZQ0;Q32432;Q3ZR38;O98601;Q8H980;Q8MBZ1;Q6U127;D0F0U1;E2CZ66;Q8WHG5;Q7YJP4;C7AQU5;Q8MAP8;B9UM37;E5FE83;Q8WLG9;Q710J3;A0PDF5;Q15KB0;Q8HSW2;Q36802;Q6L9X4;Q33369;Q4KUE1;D0F0E1;A5X4I4;Q5UFF3;O98747	14257	57	CID		37.62	5.00954		3	49	51	1	1651.75	-56.45	8/159	Arabidopsis_elastase_rep2.mgf
	Low	QVERDKLNKYGRPL	P94108;P94047;O46893;B6GUW7;Q8WIX2;D8V9E0;Q95E77;Q9BB64;Q37269;D0F109;B5U0R5;E5KUX0;Q8MDX6;Q37170;Q32601;A0AS70;B1PHP1;Q9MUG3;Q8HUZ8;O98380;Q6PZB5;Q4VI77;A5X4C4;D5FFC9;E5FEA2;Q5K3Z6;Q37235;Q37154;Q32555;Q8MC01;D6MYJ8;Q9MVS0;Q8WLJ4;B5LC06;O98879;Q9GHP5;Q9MT11;Q6VW42;Q5VAR7;Q1KZQ0;Q32432;Q6VW16;Q3ZR38;O98601;Q8MBZ1;Q6Y2Z0;Q6U127;D0F0U1;E2CZ66;B7P0E8;Q8WHG5;Q9TKI3;O03048;Q7YJP4;E0WEC1;Q8MAP8;B9UM37;…	18718	81	CID		34.78	11.3766		10	50	44	1	1715.84	-66.8485	9/141	Arabidopsis_elastase_rep2.mgf
	Low	FRVTPQPGVPPEEAGAA	P94108;O46893;Q7YKF7;P93987;Q8WIX2;D7F7W4;D8V9E0;Q95E77;Q9BB64;P93986;D0F109;B5U0R5;Q6SSI3;E5FEB9;E5KUX0;Q8MDX6;Q32601;A0AS70;Q8HUZ8;O98380;Q6PZB5;Q4VI77;A1XM40;D5FFC9;D6MYJ8;Q9MVS0;O98879;Q9GHP5;Q6VW42;Q1KZQ0;Q32432;Q3ZR38;O98601;Q8H980;Q8MBZ1;Q6U127;D0F0U1;E2CZ66;Q8WHG5;Q7YJP4;C7AQU5;Q8MAP8;B9UM37;E5FE83;Q8WLG9;Q710J3;A0PDF5;Q15KB0;Q8HSW2;Q36802;Q6L9X4;Q33369;Q4KUE1;D0F0E1;A5X4I4;Q5UFF3;O98747	14214	57	CID		34.33	11.3038		5	50	45	1	1722.78	-61.2159	8/169	Arabidopsis_elastase_rep2.mgf
E5FEB9	33.75	6	6	160	17.765	6.13818	60.738	Ribulose-1,5-bisphosphate/carboxylase large subunit (Fragment) OS=Guarea glabra GN=rbcL PE=4 SV=1 - [E5FEB9_9ROSI]
	Confidence Icon	Sequence	Protein Accessions	# Proteins	# Protein Groups	Activation Type	Modifications	IonScore	Exp Value	Δ Score	Rank	Identity High	Homology Threshold	Charge	m/z [Da]	ΔM [ppm]	Ions Matched	Spectrum File
	High	FRVTPQPGVPPEEA	P94108;P94047;O46893;Q7YKF7;P93987;B6GUW7;Q8WIX2;D7F7W4;D8V9E0;Q95E77;Q9BB64;P93986;Q37269;D0F109;B5U0R5;Q6SSI3;E5FEB9;E5KUX0;Q8MDX6;Q32601;A0AS70;Q8HUZ8;O98380;Q6PZB5;Q4VI77;A1XM40;D5FFC9;D6MYJ8;Q9MVS0;O98879;Q9GHP5;Q6VW42;Q1KZQ0;Q32432;Q3ZR38;O98601;Q8H980;Q8MBZ1;Q6U127;D0F0U1;E2CZ66;Q8WHG5;Q7YJP4;C7AQU5;Q8MAP8;B9UM37;E5FE83;O98752;O98529;Q8WLG9;O98749;Q710J3;A0PDF5;Q15KB0;Q32087;Q9GEP5;Q8HSW2;…	14407	67	CID		65.09	0.00921231		2	49		1	1523.71	-51.6184	14/139	Arabidopsis_elastase_rep2.mgf
	High	FQGPPHGI	P94108;O46893;Q7YKF7;B6GUW7;D7F7W4;D8V9E0;Q95E77;Q9BB64;Q32224;Q6SSI3;E5FEB9;E5KUX0;Q8MDX6;Q37170;Q32601;A0AS70;B1PHP1;Q9MUG3;Q8HUZ8;O98380;Q6PZB5;Q4VI77;A1XM40;A5X4C4;D5FFC9;E5FEA2;Q5K3Z6;D0PVA4;Q37235;Q37154;Q32555;Q8MC01;D6MYJ8;Q9MVS0;Q8WLJ4;B5LC06;O98879;Q9GHP5;Q9MT11;Q6VW42;Q5VAR7;Q1KZQ0;Q32432;Q6VW16;Q3ZR38;B0YHL2;O98601;Q8H980;Q8MBZ1;Q6Y2Z0;Q6U127;D0F0U1;E2CZ66;B7P0E8;Q8WHG5;Q9TKI3;O03048;…	20049	80	CID		53.71	0.116359		3	49		1	852.443	7.56498	6/71	Arabidopsis_elastase_rep2.mgf
	Low	NMFTSIVGNVFGFKA	P94108;P94047;O46893;Q7YKF7;P94025;P93987;Q8WIX2;D7F7W4;D8V9E0;Q95E77;Q37269;D0F109;B5U0R5;E5FEB9;E5KUX0;Q8MDX6;Q37170;Q32601;A0AS70;B1PHP1;Q8HUZ8;O98380;Q6PZB5;Q4VI77;A1XM40;A5X4C4;E5FEA2;Q5K3Z6;Q37154;Q32555;Q8MC01;Q9MVS0;Q8WLJ4;B5LC06;Q9GHP5;Q32432;Q6VW16;Q3ZR38;O98601;Q8H980;Q6Y2Z0;D0F0U1;E2CZ66;B7P0E8;Q8WHG5;Q9TKI3;C7AQU5;E0WEC1;Q8MAP8;E5FE83;O98752;Q8WLG9;O98749;A0PDF5;Q8WIB2;Q15KB0;A5X4D8;…	16077	71	CID		44.02	1.2156	0	1	50	39	1	1631.75	-47.7472	8/151	Arabidopsis_elastase_rep2.mgf
	Low	FRVTPQPGVPPEEAGA	P94108;O46893;Q7YKF7;P93987;Q8WIX2;D7F7W4;D8V9E0;Q95E77;Q9BB64;P93986;D0F109;B5U0R5;Q6SSI3;E5FEB9;E5KUX0;Q8MDX6;Q32601;A0AS70;Q8HUZ8;O98380;Q6PZB5;Q4VI77;A1XM40;D5FFC9;D6MYJ8;Q9MVS0;O98879;Q9GHP5;Q6VW42;Q1KZQ0;Q32432;Q3ZR38;O98601;Q8H980;Q8MBZ1;Q6U127;D0F0U1;E2CZ66;Q8WHG5;Q7YJP4;C7AQU5;Q8MAP8;B9UM37;E5FE83;Q8WLG9;Q710J3;A0PDF5;Q15KB0;Q8HSW2;Q36802;Q6L9X4;Q33369;Q4KUE1;D0F0E1;A5X4I4;Q5UFF3;O98747	14257	57	CID		37.62	5.00954		3	49	51	1	1651.75	-56.45	8/159	Arabidopsis_elastase_rep2.mgf
	Low	xVERDKLNKYGRPL	E5FEB9;A4GGT2	8	2	CID	X1(K)	34.78	11.3766		6	50	44	1	1715.84	-88.0567	9/135	Arabidopsis_elastase_rep2.mgf
	Low	FRVTPQPGVPPEEAGAA	P94108;O46893;Q7YKF7;P93987;Q8WIX2;D7F7W4;D8V9E0;Q95E77;Q9BB64;P93986;D0F109;B5U0R5;Q6SSI3;E5FEB9;E5KUX0;Q8MDX6;Q32601;A0AS70;Q8HUZ8;O98380;Q6PZB5;Q4VI77;A1XM40;D5FFC9;D6MYJ8;Q9MVS0;O98879;Q9GHP5;Q6VW42;Q1KZQ0;Q32432;Q3ZR38;O98601;Q8H980;Q8MBZ1;Q6U127;D0F0U1;E2CZ66;Q8WHG5;Q7YJP4;C7AQU5;Q8MAP8;B9UM37;E5FE83;Q8WLG9;Q710J3;A0PDF5;Q15KB0;Q8HSW2;Q36802;Q6L9X4;Q33369;Q4KUE1;D0F0E1;A5X4I4;Q5UFF3;O98747	14214	57	CID		34.33	11.3038		5	50	45	1	1722.78	-61.2159	8/169	Arabidopsis_elastase_rep2.mgf
E5KUX0	16.12	7	7	459	50.9738	6.63916	60.738	Ribulose-1,5-bisphosphate carboxylase/oxygenase large subunit (Fragment) OS=Mandragora officinarum GN=rbcL PE=4 SV=1 - [E5KUX0_MANOF]
	Confidence Icon	Sequence	Protein Accessions	# Proteins	# Protein Groups	Activation Type	Modifications	IonScore	Exp Value	Δ Score	Rank	Identity High	Homology Threshold	Charge	m/z [Da]	ΔM [ppm]	Ions Matched	Spectrum File
	High	FRVTPQPGVPPEEA	P94108;P94047;O46893;Q7YKF7;P93987;B6GUW7;Q8WIX2;D7F7W4;D8V9E0;Q95E77;Q9BB64;P93986;Q37269;D0F109;B5U0R5;Q6SSI3;E5FEB9;E5KUX0;Q8MDX6;Q32601;A0AS70;Q8HUZ8;O98380;Q6PZB5;Q4VI77;A1XM40;D5FFC9;D6MYJ8;Q9MVS0;O98879;Q9GHP5;Q6VW42;Q1KZQ0;Q32432;Q3ZR38;O98601;Q8H980;Q8MBZ1;Q6U127;D0F0U1;E2CZ66;Q8WHG5;Q7YJP4;C7AQU5;Q8MAP8;B9UM37;E5FE83;O98752;O98529;Q8WLG9;O98749;Q710J3;A0PDF5;Q15KB0;Q32087;Q9GEP5;Q8HSW2;…	14407	67	CID		65.09	0.00921231		2	49		1	1523.71	-51.6184	14/139	Arabidopsis_elastase_rep2.mgf
	High	FQGPPHGI	P94108;O46893;Q7YKF7;B6GUW7;D7F7W4;D8V9E0;Q95E77;Q9BB64;Q32224;Q6SSI3;E5FEB9;E5KUX0;Q8MDX6;Q37170;Q32601;A0AS70;B1PHP1;Q9MUG3;Q8HUZ8;O98380;Q6PZB5;Q4VI77;A1XM40;A5X4C4;D5FFC9;E5FEA2;Q5K3Z6;D0PVA4;Q37235;Q37154;Q32555;Q8MC01;D6MYJ8;Q9MVS0;Q8WLJ4;B5LC06;O98879;Q9GHP5;Q9MT11;Q6VW42;Q5VAR7;Q1KZQ0;Q32432;Q6VW16;Q3ZR38;B0YHL2;O98601;Q8H980;Q8MBZ1;Q6Y2Z0;Q6U127;D0F0U1;E2CZ66;B7P0E8;Q8WHG5;Q9TKI3;O03048;…	20049	80	CID		53.71	0.116359		3	49		1	852.443	7.56498	6/71	Arabidopsis_elastase_rep2.mgf
	Low	NMFTSIVGNVFGFKA	P94108;P94047;O46893;Q7YKF7;P94025;P93987;Q8WIX2;D7F7W4;D8V9E0;Q95E77;Q37269;D0F109;B5U0R5;E5FEB9;E5KUX0;Q8MDX6;Q37170;Q32601;A0AS70;B1PHP1;Q8HUZ8;O98380;Q6PZB5;Q4VI77;A1XM40;A5X4C4;E5FEA2;Q5K3Z6;Q37154;Q32555;Q8MC01;Q9MVS0;Q8WLJ4;B5LC06;Q9GHP5;Q32432;Q6VW16;Q3ZR38;O98601;Q8H980;Q6Y2Z0;D0F0U1;E2CZ66;B7P0E8;Q8WHG5;Q9TKI3;C7AQU5;E0WEC1;Q8MAP8;E5FE83;O98752;Q8WLG9;O98749;A0PDF5;Q8WIB2;Q15KB0;A5X4D8;…	16077	71	CID		44.02	1.2156	0	1	50	39	1	1631.75	-47.7472	8/151	Arabidopsis_elastase_rep2.mgf
	Low	FRVTPQPGVPPEEAGA	P94108;O46893;Q7YKF7;P93987;Q8WIX2;D7F7W4;D8V9E0;Q95E77;Q9BB64;P93986;D0F109;B5U0R5;Q6SSI3;E5FEB9;E5KUX0;Q8MDX6;Q32601;A0AS70;Q8HUZ8;O98380;Q6PZB5;Q4VI77;A1XM40;D5FFC9;D6MYJ8;Q9MVS0;O98879;Q9GHP5;Q6VW42;Q1KZQ0;Q32432;Q3ZR38;O98601;Q8H980;Q8MBZ1;Q6U127;D0F0U1;E2CZ66;Q8WHG5;Q7YJP4;C7AQU5;Q8MAP8;B9UM37;E5FE83;Q8WLG9;Q710J3;A0PDF5;Q15KB0;Q8HSW2;Q36802;Q6L9X4;Q33369;Q4KUE1;D0F0E1;A5X4I4;Q5UFF3;O98747	14257	57	CID		37.62	5.00954		3	49	51	1	1651.75	-56.45	8/159	Arabidopsis_elastase_rep2.mgf
	Low	QVERDKLNKYGRPL	P94108;P94047;O46893;B6GUW7;Q8WIX2;D8V9E0;Q95E77;Q9BB64;Q37269;D0F109;B5U0R5;E5KUX0;Q8MDX6;Q37170;Q32601;A0AS70;B1PHP1;Q9MUG3;Q8HUZ8;O98380;Q6PZB5;Q4VI77;A5X4C4;D5FFC9;E5FEA2;Q5K3Z6;Q37235;Q37154;Q32555;Q8MC01;D6MYJ8;Q9MVS0;Q8WLJ4;B5LC06;O98879;Q9GHP5;Q9MT11;Q6VW42;Q5VAR7;Q1KZQ0;Q32432;Q6VW16;Q3ZR38;O98601;Q8MBZ1;Q6Y2Z0;Q6U127;D0F0U1;E2CZ66;B7P0E8;Q8WHG5;Q9TKI3;O03048;Q7YJP4;E0WEC1;Q8MAP8;B9UM37;…	18718	81	CID		34.78	11.3766		10	50	44	1	1715.84	-66.8485	9/141	Arabidopsis_elastase_rep2.mgf
	Low	FRVTPQPGVPPEEAGAA	P94108;O46893;Q7YKF7;P93987;Q8WIX2;D7F7W4;D8V9E0;Q95E77;Q9BB64;P93986;D0F109;B5U0R5;Q6SSI3;E5FEB9;E5KUX0;Q8MDX6;Q32601;A0AS70;Q8HUZ8;O98380;Q6PZB5;Q4VI77;A1XM40;D5FFC9;D6MYJ8;Q9MVS0;O98879;Q9GHP5;Q6VW42;Q1KZQ0;Q32432;Q3ZR38;O98601;Q8H980;Q8MBZ1;Q6U127;D0F0U1;E2CZ66;Q8WHG5;Q7YJP4;C7AQU5;Q8MAP8;B9UM37;E5FE83;Q8WLG9;Q710J3;A0PDF5;Q15KB0;Q8HSW2;Q36802;Q6L9X4;Q33369;Q4KUE1;D0F0E1;A5X4I4;Q5UFF3;O98747	14214	57	CID		34.33	11.3038		5	50	45	1	1722.78	-61.2159	8/169	Arabidopsis_elastase_rep2.mgf
	Low	QARNEGRDLAQEGNAIIREA	E5KUX0	3	1	CID		31.69	19.2416		3	49	47	1	2211.01	-49.3897	7/217	Arabidopsis_elastase_rep2.mgf
Q37170	15.17	5	5	468	52.0888	6.75635	60.738	Ribulose 1,5-bisphosphate carboxylase large subunit (Fragment) OS=Celsia arturus GN=rbcL PE=3 SV=1 - [Q37170_9LAMI]
	Confidence Icon	Sequence	Protein Accessions	# Proteins	# Protein Groups	Activation Type	Modifications	IonScore	Exp Value	Δ Score	Rank	Identity High	Homology Threshold	Charge	m/z [Da]	ΔM [ppm]	Ions Matched	Spectrum File
	High	FRVTPQPxVPPEEA	Q37170;Q32920;A8U1K5	5	3	CID	X8(G)	65.09	0.00921231		10	49		1	1523.71	-51.6184	14/139	Arabidopsis_elastase_rep2.mgf
	High	FQGPPHGI	P94108;O46893;Q7YKF7;B6GUW7;D7F7W4;D8V9E0;Q95E77;Q9BB64;Q32224;Q6SSI3;E5FEB9;E5KUX0;Q8MDX6;Q37170;Q32601;A0AS70;B1PHP1;Q9MUG3;Q8HUZ8;O98380;Q6PZB5;Q4VI77;A1XM40;A5X4C4;D5FFC9;E5FEA2;Q5K3Z6;D0PVA4;Q37235;Q37154;Q32555;Q8MC01;D6MYJ8;Q9MVS0;Q8WLJ4;B5LC06;O98879;Q9GHP5;Q9MT11;Q6VW42;Q5VAR7;Q1KZQ0;Q32432;Q6VW16;Q3ZR38;B0YHL2;O98601;Q8H980;Q8MBZ1;Q6Y2Z0;Q6U127;D0F0U1;E2CZ66;B7P0E8;Q8WHG5;Q9TKI3;O03048;…	20049	80	CID		53.71	0.116359		3	49		1	852.443	7.56498	6/71	Arabidopsis_elastase_rep2.mgf
	Low	NMFTSIVGNVFGFKA	P94108;P94047;O46893;Q7YKF7;P94025;P93987;Q8WIX2;D7F7W4;D8V9E0;Q95E77;Q37269;D0F109;B5U0R5;E5FEB9;E5KUX0;Q8MDX6;Q37170;Q32601;A0AS70;B1PHP1;Q8HUZ8;O98380;Q6PZB5;Q4VI77;A1XM40;A5X4C4;E5FEA2;Q5K3Z6;Q37154;Q32555;Q8MC01;Q9MVS0;Q8WLJ4;B5LC06;Q9GHP5;Q32432;Q6VW16;Q3ZR38;O98601;Q8H980;Q6Y2Z0;D0F0U1;E2CZ66;B7P0E8;Q8WHG5;Q9TKI3;C7AQU5;E0WEC1;Q8MAP8;E5FE83;O98752;Q8WLG9;O98749;A0PDF5;Q8WIB2;Q15KB0;A5X4D8;…	16077	71	CID		44.02	1.2156	0	1	50	39	1	1631.75	-47.7472	8/151	Arabidopsis_elastase_rep2.mgf
	Low	QVERDKLNKYGRPL	P94108;P94047;O46893;B6GUW7;Q8WIX2;D8V9E0;Q95E77;Q9BB64;Q37269;D0F109;B5U0R5;E5KUX0;Q8MDX6;Q37170;Q32601;A0AS70;B1PHP1;Q9MUG3;Q8HUZ8;O98380;Q6PZB5;Q4VI77;A5X4C4;D5FFC9;E5FEA2;Q5K3Z6;Q37235;Q37154;Q32555;Q8MC01;D6MYJ8;Q9MVS0;Q8WLJ4;B5LC06;O98879;Q9GHP5;Q9MT11;Q6VW42;Q5VAR7;Q1KZQ0;Q32432;Q6VW16;Q3ZR38;O98601;Q8MBZ1;Q6Y2Z0;Q6U127;D0F0U1;E2CZ66;B7P0E8;Q8WHG5;Q9TKI3;O03048;Q7YJP4;E0WEC1;Q8MAP8;B9UM37;…	18718	81	CID		34.78	11.3766		10	50	44	1	1715.84	-66.8485	9/141	Arabidopsis_elastase_rep2.mgf
	Low	QARNEGRDLAAEGNKIIREA	Q37170	2	1	CID		28.94	36.2445		5	49	47	1	2211.01	-65.8482	7/217	Arabidopsis_elastase_rep2.mgf
Q32601	15.81	7	7	468	51.8012	6.75635	60.738	Ribulose-1,5-bisphosphate carboxylase/oxygenase large subunit (Fragment) OS=Mandragora officinarum GN=rbcL PE=3 SV=1 - [Q32601_MANOF]
	Confidence Icon	Sequence	Protein Accessions	# Proteins	# Protein Groups	Activation Type	Modifications	IonScore	Exp Value	Δ Score	Rank	Identity High	Homology Threshold	Charge	m/z [Da]	ΔM [ppm]	Ions Matched	Spectrum File
	High	FRVTPQPGVPPEEA	P94108;P94047;O46893;Q7YKF7;P93987;B6GUW7;Q8WIX2;D7F7W4;D8V9E0;Q95E77;Q9BB64;P93986;Q37269;D0F109;B5U0R5;Q6SSI3;E5FEB9;E5KUX0;Q8MDX6;Q32601;A0AS70;Q8HUZ8;O98380;Q6PZB5;Q4VI77;A1XM40;D5FFC9;D6MYJ8;Q9MVS0;O98879;Q9GHP5;Q6VW42;Q1KZQ0;Q32432;Q3ZR38;O98601;Q8H980;Q8MBZ1;Q6U127;D0F0U1;E2CZ66;Q8WHG5;Q7YJP4;C7AQU5;Q8MAP8;B9UM37;E5FE83;O98752;O98529;Q8WLG9;O98749;Q710J3;A0PDF5;Q15KB0;Q32087;Q9GEP5;Q8HSW2;…	14407	67	CID		65.09	0.00921231		2	49		1	1523.71	-51.6184	14/139	Arabidopsis_elastase_rep2.mgf
	High	FQGPPHGI	P94108;O46893;Q7YKF7;B6GUW7;D7F7W4;D8V9E0;Q95E77;Q9BB64;Q32224;Q6SSI3;E5FEB9;E5KUX0;Q8MDX6;Q37170;Q32601;A0AS70;B1PHP1;Q9MUG3;Q8HUZ8;O98380;Q6PZB5;Q4VI77;A1XM40;A5X4C4;D5FFC9;E5FEA2;Q5K3Z6;D0PVA4;Q37235;Q37154;Q32555;Q8MC01;D6MYJ8;Q9MVS0;Q8WLJ4;B5LC06;O98879;Q9GHP5;Q9MT11;Q6VW42;Q5VAR7;Q1KZQ0;Q32432;Q6VW16;Q3ZR38;B0YHL2;O98601;Q8H980;Q8MBZ1;Q6Y2Z0;Q6U127;D0F0U1;E2CZ66;B7P0E8;Q8WHG5;Q9TKI3;O03048;…	20049	80	CID		53.71	0.116359		3	49		1	852.443	7.56498	6/71	Arabidopsis_elastase_rep2.mgf
	Low	NMFTSIVGNVFGFKA	P94108;P94047;O46893;Q7YKF7;P94025;P93987;Q8WIX2;D7F7W4;D8V9E0;Q95E77;Q37269;D0F109;B5U0R5;E5FEB9;E5KUX0;Q8MDX6;Q37170;Q32601;A0AS70;B1PHP1;Q8HUZ8;O98380;Q6PZB5;Q4VI77;A1XM40;A5X4C4;E5FEA2;Q5K3Z6;Q37154;Q32555;Q8MC01;Q9MVS0;Q8WLJ4;B5LC06;Q9GHP5;Q32432;Q6VW16;Q3ZR38;O98601;Q8H980;Q6Y2Z0;D0F0U1;E2CZ66;B7P0E8;Q8WHG5;Q9TKI3;C7AQU5;E0WEC1;Q8MAP8;E5FE83;O98752;Q8WLG9;O98749;A0PDF5;Q8WIB2;Q15KB0;A5X4D8;…	16077	71	CID		44.02	1.2156	0	1	50	39	1	1631.75	-47.7472	8/151	Arabidopsis_elastase_rep2.mgf
	Low	FRVTPQPGVPPEEAGA	P94108;O46893;Q7YKF7;P93987;Q8WIX2;D7F7W4;D8V9E0;Q95E77;Q9BB64;P93986;D0F109;B5U0R5;Q6SSI3;E5FEB9;E5KUX0;Q8MDX6;Q32601;A0AS70;Q8HUZ8;O98380;Q6PZB5;Q4VI77;A1XM40;D5FFC9;D6MYJ8;Q9MVS0;O98879;Q9GHP5;Q6VW42;Q1KZQ0;Q32432;Q3ZR38;O98601;Q8H980;Q8MBZ1;Q6U127;D0F0U1;E2CZ66;Q8WHG5;Q7YJP4;C7AQU5;Q8MAP8;B9UM37;E5FE83;Q8WLG9;Q710J3;A0PDF5;Q15KB0;Q8HSW2;Q36802;Q6L9X4;Q33369;Q4KUE1;D0F0E1;A5X4I4;Q5UFF3;O98747	14257	57	CID		37.62	5.00954		3	49	51	1	1651.75	-56.45	8/159	Arabidopsis_elastase_rep2.mgf
	Low	QVERDKLNKYGRPL	P94108;P94047;O46893;B6GUW7;Q8WIX2;D8V9E0;Q95E77;Q9BB64;Q37269;D0F109;B5U0R5;E5KUX0;Q8MDX6;Q37170;Q32601;A0AS70;B1PHP1;Q9MUG3;Q8HUZ8;O98380;Q6PZB5;Q4VI77;A5X4C4;D5FFC9;E5FEA2;Q5K3Z6;Q37235;Q37154;Q32555;Q8MC01;D6MYJ8;Q9MVS0;Q8WLJ4;B5LC06;O98879;Q9GHP5;Q9MT11;Q6VW42;Q5VAR7;Q1KZQ0;Q32432;Q6VW16;Q3ZR38;O98601;Q8MBZ1;Q6Y2Z0;Q6U127;D0F0U1;E2CZ66;B7P0E8;Q8WHG5;Q9TKI3;O03048;Q7YJP4;E0WEC1;Q8MAP8;B9UM37;…	18718	81	CID		34.78	11.3766		10	50	44	1	1715.84	-66.8485	9/141	Arabidopsis_elastase_rep2.mgf
	Low	FRVTPQPGVPPEEAGAA	P94108;O46893;Q7YKF7;P93987;Q8WIX2;D7F7W4;D8V9E0;Q95E77;Q9BB64;P93986;D0F109;B5U0R5;Q6SSI3;E5FEB9;E5KUX0;Q8MDX6;Q32601;A0AS70;Q8HUZ8;O98380;Q6PZB5;Q4VI77;A1XM40;D5FFC9;D6MYJ8;Q9MVS0;O98879;Q9GHP5;Q6VW42;Q1KZQ0;Q32432;Q3ZR38;O98601;Q8H980;Q8MBZ1;Q6U127;D0F0U1;E2CZ66;Q8WHG5;Q7YJP4;C7AQU5;Q8MAP8;B9UM37;E5FE83;Q8WLG9;Q710J3;A0PDF5;Q15KB0;Q8HSW2;Q36802;Q6L9X4;Q33369;Q4KUE1;D0F0E1;A5X4I4;Q5UFF3;O98747	14214	57	CID		34.33	11.3038		5	50	45	1	1722.78	-61.2159	8/169	Arabidopsis_elastase_rep2.mgf
	Low	QARNEGRDLAQEGNAIIxEA	Q32601	1	1	CID	X18(R)	31.69	19.2416		4	49	47	1	2211.01	-49.3897	7/213	Arabidopsis_elastase_rep2.mgf
A0AS70	18.62	7	7	392	43.6897	6.84424	60.738	Ribulose-1,5-bisphosphate carboxylase/oxygenase large subunit (Fragment) OS=Kingia australis GN=rbcL PE=4 SV=1 - [A0AS70_KINAU]
	Confidence Icon	Sequence	Protein Accessions	# Proteins	# Protein Groups	Activation Type	Modifications	IonScore	Exp Value	Δ Score	Rank	Identity High	Homology Threshold	Charge	m/z [Da]	ΔM [ppm]	Ions Matched	Spectrum File
	High	FRVTPQPGVPPEEA	P94108;P94047;O46893;Q7YKF7;P93987;B6GUW7;Q8WIX2;D7F7W4;D8V9E0;Q95E77;Q9BB64;P93986;Q37269;D0F109;B5U0R5;Q6SSI3;E5FEB9;E5KUX0;Q8MDX6;Q32601;A0AS70;Q8HUZ8;O98380;Q6PZB5;Q4VI77;A1XM40;D5FFC9;D6MYJ8;Q9MVS0;O98879;Q9GHP5;Q6VW42;Q1KZQ0;Q32432;Q3ZR38;O98601;Q8H980;Q8MBZ1;Q6U127;D0F0U1;E2CZ66;Q8WHG5;Q7YJP4;C7AQU5;Q8MAP8;B9UM37;E5FE83;O98752;O98529;Q8WLG9;O98749;Q710J3;A0PDF5;Q15KB0;Q32087;Q9GEP5;Q8HSW2;…	14407	67	CID		65.09	0.00921231		2	49		1	1523.71	-51.6184	14/139	Arabidopsis_elastase_rep2.mgf
	High	FQGPPHGI	P94108;O46893;Q7YKF7;B6GUW7;D7F7W4;D8V9E0;Q95E77;Q9BB64;Q32224;Q6SSI3;E5FEB9;E5KUX0;Q8MDX6;Q37170;Q32601;A0AS70;B1PHP1;Q9MUG3;Q8HUZ8;O98380;Q6PZB5;Q4VI77;A1XM40;A5X4C4;D5FFC9;E5FEA2;Q5K3Z6;D0PVA4;Q37235;Q37154;Q32555;Q8MC01;D6MYJ8;Q9MVS0;Q8WLJ4;B5LC06;O98879;Q9GHP5;Q9MT11;Q6VW42;Q5VAR7;Q1KZQ0;Q32432;Q6VW16;Q3ZR38;B0YHL2;O98601;Q8H980;Q8MBZ1;Q6Y2Z0;Q6U127;D0F0U1;E2CZ66;B7P0E8;Q8WHG5;Q9TKI3;O03048;…	20049	80	CID		53.71	0.116359		3	49		1	852.443	7.56498	6/71	Arabidopsis_elastase_rep2.mgf
	Low	NMFTSIVGNVFGFKA	P94108;P94047;O46893;Q7YKF7;P94025;P93987;Q8WIX2;D7F7W4;D8V9E0;Q95E77;Q37269;D0F109;B5U0R5;E5FEB9;E5KUX0;Q8MDX6;Q37170;Q32601;A0AS70;B1PHP1;Q8HUZ8;O98380;Q6PZB5;Q4VI77;A1XM40;A5X4C4;E5FEA2;Q5K3Z6;Q37154;Q32555;Q8MC01;Q9MVS0;Q8WLJ4;B5LC06;Q9GHP5;Q32432;Q6VW16;Q3ZR38;O98601;Q8H980;Q6Y2Z0;D0F0U1;E2CZ66;B7P0E8;Q8WHG5;Q9TKI3;C7AQU5;E0WEC1;Q8MAP8;E5FE83;O98752;Q8WLG9;O98749;A0PDF5;Q8WIB2;Q15KB0;A5X4D8;…	16077	71	CID		44.02	1.2156	0	1	50	39	1	1631.75	-47.7472	8/151	Arabidopsis_elastase_rep2.mgf
	Low	FRVTPQPGVPPEEAGA	P94108;O46893;Q7YKF7;P93987;Q8WIX2;D7F7W4;D8V9E0;Q95E77;Q9BB64;P93986;D0F109;B5U0R5;Q6SSI3;E5FEB9;E5KUX0;Q8MDX6;Q32601;A0AS70;Q8HUZ8;O98380;Q6PZB5;Q4VI77;A1XM40;D5FFC9;D6MYJ8;Q9MVS0;O98879;Q9GHP5;Q6VW42;Q1KZQ0;Q32432;Q3ZR38;O98601;Q8H980;Q8MBZ1;Q6U127;D0F0U1;E2CZ66;Q8WHG5;Q7YJP4;C7AQU5;Q8MAP8;B9UM37;E5FE83;Q8WLG9;Q710J3;A0PDF5;Q15KB0;Q8HSW2;Q36802;Q6L9X4;Q33369;Q4KUE1;D0F0E1;A5X4I4;Q5UFF3;O98747	14257	57	CID		37.62	5.00954		3	49	51	1	1651.75	-56.45	8/159	Arabidopsis_elastase_rep2.mgf
	Low	QVERDKLNKYGRPL	P94108;P94047;O46893;B6GUW7;Q8WIX2;D8V9E0;Q95E77;Q9BB64;Q37269;D0F109;B5U0R5;E5KUX0;Q8MDX6;Q37170;Q32601;A0AS70;B1PHP1;Q9MUG3;Q8HUZ8;O98380;Q6PZB5;Q4VI77;A5X4C4;D5FFC9;E5FEA2;Q5K3Z6;Q37235;Q37154;Q32555;Q8MC01;D6MYJ8;Q9MVS0;Q8WLJ4;B5LC06;O98879;Q9GHP5;Q9MT11;Q6VW42;Q5VAR7;Q1KZQ0;Q32432;Q6VW16;Q3ZR38;O98601;Q8MBZ1;Q6Y2Z0;Q6U127;D0F0U1;E2CZ66;B7P0E8;Q8WHG5;Q9TKI3;O03048;Q7YJP4;E0WEC1;Q8MAP8;B9UM37;…	18718	81	CID		34.78	11.3766		10	50	44	1	1715.84	-66.8485	9/141	Arabidopsis_elastase_rep2.mgf
	Low	FRVTPQPGVPPEEAGAA	P94108;O46893;Q7YKF7;P93987;Q8WIX2;D7F7W4;D8V9E0;Q95E77;Q9BB64;P93986;D0F109;B5U0R5;Q6SSI3;E5FEB9;E5KUX0;Q8MDX6;Q32601;A0AS70;Q8HUZ8;O98380;Q6PZB5;Q4VI77;A1XM40;D5FFC9;D6MYJ8;Q9MVS0;O98879;Q9GHP5;Q6VW42;Q1KZQ0;Q32432;Q3ZR38;O98601;Q8H980;Q8MBZ1;Q6U127;D0F0U1;E2CZ66;Q8WHG5;Q7YJP4;C7AQU5;Q8MAP8;B9UM37;E5FE83;Q8WLG9;Q710J3;A0PDF5;Q15KB0;Q8HSW2;Q36802;Q6L9X4;Q33369;Q4KUE1;D0F0E1;A5X4I4;Q5UFF3;O98747	14214	57	CID		34.33	11.3038		5	50	45	1	1722.78	-61.2159	8/169	Arabidopsis_elastase_rep2.mgf
	Low	QDWVSmPGVxPVASGGIHV	Q32224;A0AS70;Q32277	5	3	CID	M6(Oxidation), X10(E)	14.97	965.574		4	50	30	1	1980.92	-13.2748	4/191	Arabidopsis_elastase_rep2.mgf
Q8HUZ8	14.53	7	7	468	51.904	6.53662	60.738	Ribulose-1,5-bisphosphate carboxylase large subunit (Fragment) OS=Hemiptelea davidii GN=rbcL PE=3 SV=1 - [Q8HUZ8_9ROSA]
	Confidence Icon	Sequence	Protein Accessions	# Proteins	# Protein Groups	Activation Type	Modifications	IonScore	Exp Value	Δ Score	Rank	Identity High	Homology Threshold	Charge	m/z [Da]	ΔM [ppm]	Ions Matched	Spectrum File
	High	FRVTPQPGVPPEEA	P94108;P94047;O46893;Q7YKF7;P93987;B6GUW7;Q8WIX2;D7F7W4;D8V9E0;Q95E77;Q9BB64;P93986;Q37269;D0F109;B5U0R5;Q6SSI3;E5FEB9;E5KUX0;Q8MDX6;Q32601;A0AS70;Q8HUZ8;O98380;Q6PZB5;Q4VI77;A1XM40;D5FFC9;D6MYJ8;Q9MVS0;O98879;Q9GHP5;Q6VW42;Q1KZQ0;Q32432;Q3ZR38;O98601;Q8H980;Q8MBZ1;Q6U127;D0F0U1;E2CZ66;Q8WHG5;Q7YJP4;C7AQU5;Q8MAP8;B9UM37;E5FE83;O98752;O98529;Q8WLG9;O98749;Q710J3;A0PDF5;Q15KB0;Q32087;Q9GEP5;Q8HSW2;…	14407	67	CID		65.09	0.00921231		2	49		1	1523.71	-51.6184	14/139	Arabidopsis_elastase_rep2.mgf
	High	FQGPPHGI	P94108;O46893;Q7YKF7;B6GUW7;D7F7W4;D8V9E0;Q95E77;Q9BB64;Q32224;Q6SSI3;E5FEB9;E5KUX0;Q8MDX6;Q37170;Q32601;A0AS70;B1PHP1;Q9MUG3;Q8HUZ8;O98380;Q6PZB5;Q4VI77;A1XM40;A5X4C4;D5FFC9;E5FEA2;Q5K3Z6;D0PVA4;Q37235;Q37154;Q32555;Q8MC01;D6MYJ8;Q9MVS0;Q8WLJ4;B5LC06;O98879;Q9GHP5;Q9MT11;Q6VW42;Q5VAR7;Q1KZQ0;Q32432;Q6VW16;Q3ZR38;B0YHL2;O98601;Q8H980;Q8MBZ1;Q6Y2Z0;Q6U127;D0F0U1;E2CZ66;B7P0E8;Q8WHG5;Q9TKI3;O03048;…	20049	80	CID		53.71	0.116359		3	49		1	852.443	7.56498	6/71	Arabidopsis_elastase_rep2.mgf
	Low	NMFTSIVGNVFGFKA	P94108;P94047;O46893;Q7YKF7;P94025;P93987;Q8WIX2;D7F7W4;D8V9E0;Q95E77;Q37269;D0F109;B5U0R5;E5FEB9;E5KUX0;Q8MDX6;Q37170;Q32601;A0AS70;B1PHP1;Q8HUZ8;O98380;Q6PZB5;Q4VI77;A1XM40;A5X4C4;E5FEA2;Q5K3Z6;Q37154;Q32555;Q8MC01;Q9MVS0;Q8WLJ4;B5LC06;Q9GHP5;Q32432;Q6VW16;Q3ZR38;O98601;Q8H980;Q6Y2Z0;D0F0U1;E2CZ66;B7P0E8;Q8WHG5;Q9TKI3;C7AQU5;E0WEC1;Q8MAP8;E5FE83;O98752;Q8WLG9;O98749;A0PDF5;Q8WIB2;Q15KB0;A5X4D8;…	16077	71	CID		44.02	1.2156	0	1	50	39	1	1631.75	-47.7472	8/151	Arabidopsis_elastase_rep2.mgf
	Low	FRVTPQPGVPPEEAGA	P94108;O46893;Q7YKF7;P93987;Q8WIX2;D7F7W4;D8V9E0;Q95E77;Q9BB64;P93986;D0F109;B5U0R5;Q6SSI3;E5FEB9;E5KUX0;Q8MDX6;Q32601;A0AS70;Q8HUZ8;O98380;Q6PZB5;Q4VI77;A1XM40;D5FFC9;D6MYJ8;Q9MVS0;O98879;Q9GHP5;Q6VW42;Q1KZQ0;Q32432;Q3ZR38;O98601;Q8H980;Q8MBZ1;Q6U127;D0F0U1;E2CZ66;Q8WHG5;Q7YJP4;C7AQU5;Q8MAP8;B9UM37;E5FE83;Q8WLG9;Q710J3;A0PDF5;Q15KB0;Q8HSW2;Q36802;Q6L9X4;Q33369;Q4KUE1;D0F0E1;A5X4I4;Q5UFF3;O98747	14257	57	CID		37.62	5.00954		3	49	51	1	1651.75	-56.45	8/159	Arabidopsis_elastase_rep2.mgf
	Low	QVERDKLNKYGRPL	P94108;P94047;O46893;B6GUW7;Q8WIX2;D8V9E0;Q95E77;Q9BB64;Q37269;D0F109;B5U0R5;E5KUX0;Q8MDX6;Q37170;Q32601;A0AS70;B1PHP1;Q9MUG3;Q8HUZ8;O98380;Q6PZB5;Q4VI77;A5X4C4;D5FFC9;E5FEA2;Q5K3Z6;Q37235;Q37154;Q32555;Q8MC01;D6MYJ8;Q9MVS0;Q8WLJ4;B5LC06;O98879;Q9GHP5;Q9MT11;Q6VW42;Q5VAR7;Q1KZQ0;Q32432;Q6VW16;Q3ZR38;O98601;Q8MBZ1;Q6Y2Z0;Q6U127;D0F0U1;E2CZ66;B7P0E8;Q8WHG5;Q9TKI3;O03048;Q7YJP4;E0WEC1;Q8MAP8;B9UM37;…	18718	81	CID		34.78	11.3766		10	50	44	1	1715.84	-66.8485	9/141	Arabidopsis_elastase_rep2.mgf
	Low	FRVTPQPGVPPEEAGAA	P94108;O46893;Q7YKF7;P93987;Q8WIX2;D7F7W4;D8V9E0;Q95E77;Q9BB64;P93986;D0F109;B5U0R5;Q6SSI3;E5FEB9;E5KUX0;Q8MDX6;Q32601;A0AS70;Q8HUZ8;O98380;Q6PZB5;Q4VI77;A1XM40;D5FFC9;D6MYJ8;Q9MVS0;O98879;Q9GHP5;Q6VW42;Q1KZQ0;Q32432;Q3ZR38;O98601;Q8H980;Q8MBZ1;Q6U127;D0F0U1;E2CZ66;Q8WHG5;Q7YJP4;C7AQU5;Q8MAP8;B9UM37;E5FE83;Q8WLG9;Q710J3;A0PDF5;Q15KB0;Q8HSW2;Q36802;Q6L9X4;Q33369;Q4KUE1;D0F0E1;A5X4I4;Q5UFF3;O98747	14214	57	CID		34.33	11.3038		5	50	45	1	1722.78	-61.2159	8/169	Arabidopsis_elastase_rep2.mgf
	Low	RmSGGxHIHAGTVV	Q8HUZ8	1	1	CID	M2(Oxidation), X6(G)	17.84	352.042		2	48	29	1	1394.59	-73.2265	7/137	Arabidopsis_elastase_rep2.mgf
O98380	15.81	7	7	468	51.9121	6.58057	60.738	Ribulose 1,5-bisphosphate carboxylase large subunit (Fragment) OS=Collinsia grandiflora GN=rbcL PE=3 SV=1 - [O98380_9LAMI]
	Confidence Icon	Sequence	Protein Accessions	# Proteins	# Protein Groups	Activation Type	Modifications	IonScore	Exp Value	Δ Score	Rank	Identity High	Homology Threshold	Charge	m/z [Da]	ΔM [ppm]	Ions Matched	Spectrum File
	High	FRVTPQPGVPPEEA	P94108;P94047;O46893;Q7YKF7;P93987;B6GUW7;Q8WIX2;D7F7W4;D8V9E0;Q95E77;Q9BB64;P93986;Q37269;D0F109;B5U0R5;Q6SSI3;E5FEB9;E5KUX0;Q8MDX6;Q32601;A0AS70;Q8HUZ8;O98380;Q6PZB5;Q4VI77;A1XM40;D5FFC9;D6MYJ8;Q9MVS0;O98879;Q9GHP5;Q6VW42;Q1KZQ0;Q32432;Q3ZR38;O98601;Q8H980;Q8MBZ1;Q6U127;D0F0U1;E2CZ66;Q8WHG5;Q7YJP4;C7AQU5;Q8MAP8;B9UM37;E5FE83;O98752;O98529;Q8WLG9;O98749;Q710J3;A0PDF5;Q15KB0;Q32087;Q9GEP5;Q8HSW2;…	14407	67	CID		65.09	0.00921231		2	49		1	1523.71	-51.6184	14/139	Arabidopsis_elastase_rep2.mgf
	High	FQGPPHGI	P94108;O46893;Q7YKF7;B6GUW7;D7F7W4;D8V9E0;Q95E77;Q9BB64;Q32224;Q6SSI3;E5FEB9;E5KUX0;Q8MDX6;Q37170;Q32601;A0AS70;B1PHP1;Q9MUG3;Q8HUZ8;O98380;Q6PZB5;Q4VI77;A1XM40;A5X4C4;D5FFC9;E5FEA2;Q5K3Z6;D0PVA4;Q37235;Q37154;Q32555;Q8MC01;D6MYJ8;Q9MVS0;Q8WLJ4;B5LC06;O98879;Q9GHP5;Q9MT11;Q6VW42;Q5VAR7;Q1KZQ0;Q32432;Q6VW16;Q3ZR38;B0YHL2;O98601;Q8H980;Q8MBZ1;Q6Y2Z0;Q6U127;D0F0U1;E2CZ66;B7P0E8;Q8WHG5;Q9TKI3;O03048;…	20049	80	CID		53.71	0.116359		3	49		1	852.443	7.56498	6/71	Arabidopsis_elastase_rep2.mgf
	Low	NMFTSIVGNVFGFKA	P94108;P94047;O46893;Q7YKF7;P94025;P93987;Q8WIX2;D7F7W4;D8V9E0;Q95E77;Q37269;D0F109;B5U0R5;E5FEB9;E5KUX0;Q8MDX6;Q37170;Q32601;A0AS70;B1PHP1;Q8HUZ8;O98380;Q6PZB5;Q4VI77;A1XM40;A5X4C4;E5FEA2;Q5K3Z6;Q37154;Q32555;Q8MC01;Q9MVS0;Q8WLJ4;B5LC06;Q9GHP5;Q32432;Q6VW16;Q3ZR38;O98601;Q8H980;Q6Y2Z0;D0F0U1;E2CZ66;B7P0E8;Q8WHG5;Q9TKI3;C7AQU5;E0WEC1;Q8MAP8;E5FE83;O98752;Q8WLG9;O98749;A0PDF5;Q8WIB2;Q15KB0;A5X4D8;…	16077	71	CID		44.02	1.2156	0	1	50	39	1	1631.75	-47.7472	8/151	Arabidopsis_elastase_rep2.mgf
	Low	FRVTPQPGVPPEEAGA	P94108;O46893;Q7YKF7;P93987;Q8WIX2;D7F7W4;D8V9E0;Q95E77;Q9BB64;P93986;D0F109;B5U0R5;Q6SSI3;E5FEB9;E5KUX0;Q8MDX6;Q32601;A0AS70;Q8HUZ8;O98380;Q6PZB5;Q4VI77;A1XM40;D5FFC9;D6MYJ8;Q9MVS0;O98879;Q9GHP5;Q6VW42;Q1KZQ0;Q32432;Q3ZR38;O98601;Q8H980;Q8MBZ1;Q6U127;D0F0U1;E2CZ66;Q8WHG5;Q7YJP4;C7AQU5;Q8MAP8;B9UM37;E5FE83;Q8WLG9;Q710J3;A0PDF5;Q15KB0;Q8HSW2;Q36802;Q6L9X4;Q33369;Q4KUE1;D0F0E1;A5X4I4;Q5UFF3;O98747	14257	57	CID		37.62	5.00954		3	49	51	1	1651.75	-56.45	8/159	Arabidopsis_elastase_rep2.mgf
	Low	QVERDKLNKYGRPL	P94108;P94047;O46893;B6GUW7;Q8WIX2;D8V9E0;Q95E77;Q9BB64;Q37269;D0F109;B5U0R5;E5KUX0;Q8MDX6;Q37170;Q32601;A0AS70;B1PHP1;Q9MUG3;Q8HUZ8;O98380;Q6PZB5;Q4VI77;A5X4C4;D5FFC9;E5FEA2;Q5K3Z6;Q37235;Q37154;Q32555;Q8MC01;D6MYJ8;Q9MVS0;Q8WLJ4;B5LC06;O98879;Q9GHP5;Q9MT11;Q6VW42;Q5VAR7;Q1KZQ0;Q32432;Q6VW16;Q3ZR38;O98601;Q8MBZ1;Q6Y2Z0;Q6U127;D0F0U1;E2CZ66;B7P0E8;Q8WHG5;Q9TKI3;O03048;Q7YJP4;E0WEC1;Q8MAP8;B9UM37;…	18718	81	CID		34.78	11.3766		10	50	44	1	1715.84	-66.8485	9/141	Arabidopsis_elastase_rep2.mgf
	Low	FRVTPQPGVPPEEAGAA	P94108;O46893;Q7YKF7;P93987;Q8WIX2;D7F7W4;D8V9E0;Q95E77;Q9BB64;P93986;D0F109;B5U0R5;Q6SSI3;E5FEB9;E5KUX0;Q8MDX6;Q32601;A0AS70;Q8HUZ8;O98380;Q6PZB5;Q4VI77;A1XM40;D5FFC9;D6MYJ8;Q9MVS0;O98879;Q9GHP5;Q6VW42;Q1KZQ0;Q32432;Q3ZR38;O98601;Q8H980;Q8MBZ1;Q6U127;D0F0U1;E2CZ66;Q8WHG5;Q7YJP4;C7AQU5;Q8MAP8;B9UM37;E5FE83;Q8WLG9;Q710J3;A0PDF5;Q15KB0;Q8HSW2;Q36802;Q6L9X4;Q33369;Q4KUE1;D0F0E1;A5X4I4;Q5UFF3;O98747	14214	57	CID		34.33	11.3038		5	50	45	1	1722.78	-61.2159	8/169	Arabidopsis_elastase_rep2.mgf
	Low	QARNEGRDLAAEGNQIIREA	O98380	1	1	CID		28.94	36.2445		6	49	47	1	2211.01	-49.3897	7/217	Arabidopsis_elastase_rep2.mgf
Q4VI77	25.32	7	7	233	26.113	6.78564	60.738	Ribulose-1,5-bisphosphate carboxylase/oxygenase large subunit (Fragment) OS=Delonix baccal GN=rbcL PE=4 SV=1 - [Q4VI77_9FABA]
	Confidence Icon	Sequence	Protein Accessions	# Proteins	# Protein Groups	Activation Type	Modifications	IonScore	Exp Value	Δ Score	Rank	Identity High	Homology Threshold	Charge	m/z [Da]	ΔM [ppm]	Ions Matched	Spectrum File
	High	FRVTPQPGVPPEEA	P94108;P94047;O46893;Q7YKF7;P93987;B6GUW7;Q8WIX2;D7F7W4;D8V9E0;Q95E77;Q9BB64;P93986;Q37269;D0F109;B5U0R5;Q6SSI3;E5FEB9;E5KUX0;Q8MDX6;Q32601;A0AS70;Q8HUZ8;O98380;Q6PZB5;Q4VI77;A1XM40;D5FFC9;D6MYJ8;Q9MVS0;O98879;Q9GHP5;Q6VW42;Q1KZQ0;Q32432;Q3ZR38;O98601;Q8H980;Q8MBZ1;Q6U127;D0F0U1;E2CZ66;Q8WHG5;Q7YJP4;C7AQU5;Q8MAP8;B9UM37;E5FE83;O98752;O98529;Q8WLG9;O98749;Q710J3;A0PDF5;Q15KB0;Q32087;Q9GEP5;Q8HSW2;…	14407	67	CID		65.09	0.00921231		2	49		1	1523.71	-51.6184	14/139	Arabidopsis_elastase_rep2.mgf
	High	FQGPPHGI	P94108;O46893;Q7YKF7;B6GUW7;D7F7W4;D8V9E0;Q95E77;Q9BB64;Q32224;Q6SSI3;E5FEB9;E5KUX0;Q8MDX6;Q37170;Q32601;A0AS70;B1PHP1;Q9MUG3;Q8HUZ8;O98380;Q6PZB5;Q4VI77;A1XM40;A5X4C4;D5FFC9;E5FEA2;Q5K3Z6;D0PVA4;Q37235;Q37154;Q32555;Q8MC01;D6MYJ8;Q9MVS0;Q8WLJ4;B5LC06;O98879;Q9GHP5;Q9MT11;Q6VW42;Q5VAR7;Q1KZQ0;Q32432;Q6VW16;Q3ZR38;B0YHL2;O98601;Q8H980;Q8MBZ1;Q6Y2Z0;Q6U127;D0F0U1;E2CZ66;B7P0E8;Q8WHG5;Q9TKI3;O03048;…	20049	80	CID		53.71	0.116359		3	49		1	852.443	7.56498	6/71	Arabidopsis_elastase_rep2.mgf
	Low	NMFTSIVGNVFGFKA	P94108;P94047;O46893;Q7YKF7;P94025;P93987;Q8WIX2;D7F7W4;D8V9E0;Q95E77;Q37269;D0F109;B5U0R5;E5FEB9;E5KUX0;Q8MDX6;Q37170;Q32601;A0AS70;B1PHP1;Q8HUZ8;O98380;Q6PZB5;Q4VI77;A1XM40;A5X4C4;E5FEA2;Q5K3Z6;Q37154;Q32555;Q8MC01;Q9MVS0;Q8WLJ4;B5LC06;Q9GHP5;Q32432;Q6VW16;Q3ZR38;O98601;Q8H980;Q6Y2Z0;D0F0U1;E2CZ66;B7P0E8;Q8WHG5;Q9TKI3;C7AQU5;E0WEC1;Q8MAP8;E5FE83;O98752;Q8WLG9;O98749;A0PDF5;Q8WIB2;Q15KB0;A5X4D8;…	16077	71	CID		44.02	1.2156	0	1	50	39	1	1631.75	-47.7472	8/151	Arabidopsis_elastase_rep2.mgf
	Low	FRVTPQPGVPPEEAGA	P94108;O46893;Q7YKF7;P93987;Q8WIX2;D7F7W4;D8V9E0;Q95E77;Q9BB64;P93986;D0F109;B5U0R5;Q6SSI3;E5FEB9;E5KUX0;Q8MDX6;Q32601;A0AS70;Q8HUZ8;O98380;Q6PZB5;Q4VI77;A1XM40;D5FFC9;D6MYJ8;Q9MVS0;O98879;Q9GHP5;Q6VW42;Q1KZQ0;Q32432;Q3ZR38;O98601;Q8H980;Q8MBZ1;Q6U127;D0F0U1;E2CZ66;Q8WHG5;Q7YJP4;C7AQU5;Q8MAP8;B9UM37;E5FE83;Q8WLG9;Q710J3;A0PDF5;Q15KB0;Q8HSW2;Q36802;Q6L9X4;Q33369;Q4KUE1;D0F0E1;A5X4I4;Q5UFF3;O98747	14257	57	CID		37.62	5.00954		3	49	51	1	1651.75	-56.45	8/159	Arabidopsis_elastase_rep2.mgf
	Low	QVERDKLNKYGRPL	P94108;P94047;O46893;B6GUW7;Q8WIX2;D8V9E0;Q95E77;Q9BB64;Q37269;D0F109;B5U0R5;E5KUX0;Q8MDX6;Q37170;Q32601;A0AS70;B1PHP1;Q9MUG3;Q8HUZ8;O98380;Q6PZB5;Q4VI77;A5X4C4;D5FFC9;E5FEA2;Q5K3Z6;Q37235;Q37154;Q32555;Q8MC01;D6MYJ8;Q9MVS0;Q8WLJ4;B5LC06;O98879;Q9GHP5;Q9MT11;Q6VW42;Q5VAR7;Q1KZQ0;Q32432;Q6VW16;Q3ZR38;O98601;Q8MBZ1;Q6Y2Z0;Q6U127;D0F0U1;E2CZ66;B7P0E8;Q8WHG5;Q9TKI3;O03048;Q7YJP4;E0WEC1;Q8MAP8;B9UM37;…	18718	81	CID		34.78	11.3766		10	50	44	1	1715.84	-66.8485	9/141	Arabidopsis_elastase_rep2.mgf
	Low	FRVTPQPGVPPEEAGAA	P94108;O46893;Q7YKF7;P93987;Q8WIX2;D7F7W4;D8V9E0;Q95E77;Q9BB64;P93986;D0F109;B5U0R5;Q6SSI3;E5FEB9;E5KUX0;Q8MDX6;Q32601;A0AS70;Q8HUZ8;O98380;Q6PZB5;Q4VI77;A1XM40;D5FFC9;D6MYJ8;Q9MVS0;O98879;Q9GHP5;Q6VW42;Q1KZQ0;Q32432;Q3ZR38;O98601;Q8H980;Q8MBZ1;Q6U127;D0F0U1;E2CZ66;Q8WHG5;Q7YJP4;C7AQU5;Q8MAP8;B9UM37;E5FE83;Q8WLG9;Q710J3;A0PDF5;Q15KB0;Q8HSW2;Q36802;Q6L9X4;Q33369;Q4KUE1;D0F0E1;A5X4I4;Q5UFF3;O98747	14214	57	CID		34.33	11.3038		5	50	45	1	1722.78	-61.2159	8/169	Arabidopsis_elastase_rep2.mgf
	Low	SYxKTFQGPPHGIQV	Q4VI77	3	1	CID	X3(V)	18.9	420.378		10	50	36	1	1657.86	-6.28599	6/151	Arabidopsis_elastase_rep2.mgf
A1XM40	11.54	6	6	468	51.801	6.91748	60.738	Ribulose 1,5-bisphosphate carboxylase large subunit (Fragment) OS=Erodium stephanianum GN=rbcL PE=3 SV=1 - [A1XM40_9ROSI]
	Confidence Icon	Sequence	Protein Accessions	# Proteins	# Protein Groups	Activation Type	Modifications	IonScore	Exp Value	Δ Score	Rank	Identity High	Homology Threshold	Charge	m/z [Da]	ΔM [ppm]	Ions Matched	Spectrum File
	High	FRVTPQPGVPPEEA	P94108;P94047;O46893;Q7YKF7;P93987;B6GUW7;Q8WIX2;D7F7W4;D8V9E0;Q95E77;Q9BB64;P93986;Q37269;D0F109;B5U0R5;Q6SSI3;E5FEB9;E5KUX0;Q8MDX6;Q32601;A0AS70;Q8HUZ8;O98380;Q6PZB5;Q4VI77;A1XM40;D5FFC9;D6MYJ8;Q9MVS0;O98879;Q9GHP5;Q6VW42;Q1KZQ0;Q32432;Q3ZR38;O98601;Q8H980;Q8MBZ1;Q6U127;D0F0U1;E2CZ66;Q8WHG5;Q7YJP4;C7AQU5;Q8MAP8;B9UM37;E5FE83;O98752;O98529;Q8WLG9;O98749;Q710J3;A0PDF5;Q15KB0;Q32087;Q9GEP5;Q8HSW2;…	14407	67	CID		65.09	0.00921231		2	49		1	1523.71	-51.6184	14/139	Arabidopsis_elastase_rep2.mgf
	High	FQGPPHGI	P94108;O46893;Q7YKF7;B6GUW7;D7F7W4;D8V9E0;Q95E77;Q9BB64;Q32224;Q6SSI3;E5FEB9;E5KUX0;Q8MDX6;Q37170;Q32601;A0AS70;B1PHP1;Q9MUG3;Q8HUZ8;O98380;Q6PZB5;Q4VI77;A1XM40;A5X4C4;D5FFC9;E5FEA2;Q5K3Z6;D0PVA4;Q37235;Q37154;Q32555;Q8MC01;D6MYJ8;Q9MVS0;Q8WLJ4;B5LC06;O98879;Q9GHP5;Q9MT11;Q6VW42;Q5VAR7;Q1KZQ0;Q32432;Q6VW16;Q3ZR38;B0YHL2;O98601;Q8H980;Q8MBZ1;Q6Y2Z0;Q6U127;D0F0U1;E2CZ66;B7P0E8;Q8WHG5;Q9TKI3;O03048;…	20049	80	CID		53.71	0.116359		3	49		1	852.443	7.56498	6/71	Arabidopsis_elastase_rep2.mgf
	Low	NMFTSIVGNVFGFKA	P94108;P94047;O46893;Q7YKF7;P94025;P93987;Q8WIX2;D7F7W4;D8V9E0;Q95E77;Q37269;D0F109;B5U0R5;E5FEB9;E5KUX0;Q8MDX6;Q37170;Q32601;A0AS70;B1PHP1;Q8HUZ8;O98380;Q6PZB5;Q4VI77;A1XM40;A5X4C4;E5FEA2;Q5K3Z6;Q37154;Q32555;Q8MC01;Q9MVS0;Q8WLJ4;B5LC06;Q9GHP5;Q32432;Q6VW16;Q3ZR38;O98601;Q8H980;Q6Y2Z0;D0F0U1;E2CZ66;B7P0E8;Q8WHG5;Q9TKI3;C7AQU5;E0WEC1;Q8MAP8;E5FE83;O98752;Q8WLG9;O98749;A0PDF5;Q8WIB2;Q15KB0;A5X4D8;…	16077	71	CID		44.02	1.2156	0	1	50	39	1	1631.75	-47.7472	8/151	Arabidopsis_elastase_rep2.mgf
	Low	FRVTPQPGVPPEEAGA	P94108;O46893;Q7YKF7;P93987;Q8WIX2;D7F7W4;D8V9E0;Q95E77;Q9BB64;P93986;D0F109;B5U0R5;Q6SSI3;E5FEB9;E5KUX0;Q8MDX6;Q32601;A0AS70;Q8HUZ8;O98380;Q6PZB5;Q4VI77;A1XM40;D5FFC9;D6MYJ8;Q9MVS0;O98879;Q9GHP5;Q6VW42;Q1KZQ0;Q32432;Q3ZR38;O98601;Q8H980;Q8MBZ1;Q6U127;D0F0U1;E2CZ66;Q8WHG5;Q7YJP4;C7AQU5;Q8MAP8;B9UM37;E5FE83;Q8WLG9;Q710J3;A0PDF5;Q15KB0;Q8HSW2;Q36802;Q6L9X4;Q33369;Q4KUE1;D0F0E1;A5X4I4;Q5UFF3;O98747	14257	57	CID		37.62	5.00954		3	49	51	1	1651.75	-56.45	8/159	Arabidopsis_elastase_rep2.mgf
	Low	QVERDKxNKYGRPL	A1XM40	4	1	CID	X7(I)	34.78	11.3766		8	50	44	1	1715.84	-66.8485	9/141	Arabidopsis_elastase_rep2.mgf
	Low	FRVTPQPGVPPEEAGAA	P94108;O46893;Q7YKF7;P93987;Q8WIX2;D7F7W4;D8V9E0;Q95E77;Q9BB64;P93986;D0F109;B5U0R5;Q6SSI3;E5FEB9;E5KUX0;Q8MDX6;Q32601;A0AS70;Q8HUZ8;O98380;Q6PZB5;Q4VI77;A1XM40;D5FFC9;D6MYJ8;Q9MVS0;O98879;Q9GHP5;Q6VW42;Q1KZQ0;Q32432;Q3ZR38;O98601;Q8H980;Q8MBZ1;Q6U127;D0F0U1;E2CZ66;Q8WHG5;Q7YJP4;C7AQU5;Q8MAP8;B9UM37;E5FE83;Q8WLG9;Q710J3;A0PDF5;Q15KB0;Q8HSW2;Q36802;Q6L9X4;Q33369;Q4KUE1;D0F0E1;A5X4I4;Q5UFF3;O98747	14214	57	CID		34.33	11.3038		5	50	45	1	1722.78	-61.2159	8/169	Arabidopsis_elastase_rep2.mgf
A5X4C4	13.04	6	6	414	45.59	7.02002	60.738	Ribulose-1,5-bisphosphate carboxylase/oxygenase large subunit (Fragment) OS=Calycophysum pedunculatum GN=rbcL PE=4 SV=1 - [A5X4C4_9ROSI]
	Confidence Icon	Sequence	Protein Accessions	# Proteins	# Protein Groups	Activation Type	Modifications	IonScore	Exp Value	Δ Score	Rank	Identity High	Homology Threshold	Charge	m/z [Da]	ΔM [ppm]	Ions Matched	Spectrum File
	High	FRVTPxPGVPPEEA	A5X4C4;A0PDB9	8	2	CID	X6(K)	65.09	0.00921231	0	1	49		1	1523.71	-75.5009	14/135	Arabidopsis_elastase_rep2.mgf
	High	FQGPPHGI	P94108;O46893;Q7YKF7;B6GUW7;D7F7W4;D8V9E0;Q95E77;Q9BB64;Q32224;Q6SSI3;E5FEB9;E5KUX0;Q8MDX6;Q37170;Q32601;A0AS70;B1PHP1;Q9MUG3;Q8HUZ8;O98380;Q6PZB5;Q4VI77;A1XM40;A5X4C4;D5FFC9;E5FEA2;Q5K3Z6;D0PVA4;Q37235;Q37154;Q32555;Q8MC01;D6MYJ8;Q9MVS0;Q8WLJ4;B5LC06;O98879;Q9GHP5;Q9MT11;Q6VW42;Q5VAR7;Q1KZQ0;Q32432;Q6VW16;Q3ZR38;B0YHL2;O98601;Q8H980;Q8MBZ1;Q6Y2Z0;Q6U127;D0F0U1;E2CZ66;B7P0E8;Q8WHG5;Q9TKI3;O03048;…	20049	80	CID		53.71	0.116359		3	49		1	852.443	7.56498	6/71	Arabidopsis_elastase_rep2.mgf
	Low	NMFTSIVGNVFGFKA	P94108;P94047;O46893;Q7YKF7;P94025;P93987;Q8WIX2;D7F7W4;D8V9E0;Q95E77;Q37269;D0F109;B5U0R5;E5FEB9;E5KUX0;Q8MDX6;Q37170;Q32601;A0AS70;B1PHP1;Q8HUZ8;O98380;Q6PZB5;Q4VI77;A1XM40;A5X4C4;E5FEA2;Q5K3Z6;Q37154;Q32555;Q8MC01;Q9MVS0;Q8WLJ4;B5LC06;Q9GHP5;Q32432;Q6VW16;Q3ZR38;O98601;Q8H980;Q6Y2Z0;D0F0U1;E2CZ66;B7P0E8;Q8WHG5;Q9TKI3;C7AQU5;E0WEC1;Q8MAP8;E5FE83;O98752;Q8WLG9;O98749;A0PDF5;Q8WIB2;Q15KB0;A5X4D8;…	16077	71	CID		44.02	1.2156	0	1	50	39	1	1631.75	-47.7472	8/151	Arabidopsis_elastase_rep2.mgf
	Low	FRVTPxPGVPPEEAGA	A5X4C4;A0PDB9	7	2	CID	X6(K)	38.64	3.96094	0	1	49	51	1	1651.75	-78.4811	8/155	Arabidopsis_elastase_rep2.mgf
	Low	QVERDKLNKYGRPL	P94108;P94047;O46893;B6GUW7;Q8WIX2;D8V9E0;Q95E77;Q9BB64;Q37269;D0F109;B5U0R5;E5KUX0;Q8MDX6;Q37170;Q32601;A0AS70;B1PHP1;Q9MUG3;Q8HUZ8;O98380;Q6PZB5;Q4VI77;A5X4C4;D5FFC9;E5FEA2;Q5K3Z6;Q37235;Q37154;Q32555;Q8MC01;D6MYJ8;Q9MVS0;Q8WLJ4;B5LC06;O98879;Q9GHP5;Q9MT11;Q6VW42;Q5VAR7;Q1KZQ0;Q32432;Q6VW16;Q3ZR38;O98601;Q8MBZ1;Q6Y2Z0;Q6U127;D0F0U1;E2CZ66;B7P0E8;Q8WHG5;Q9TKI3;O03048;Q7YJP4;E0WEC1;Q8MAP8;B9UM37;…	18718	81	CID		34.78	11.3766		10	50	44	1	1715.84	-66.8485	9/141	Arabidopsis_elastase_rep2.mgf
	Low	FRVTPxPGVPPEEAGAA	A5X4C4;A0PDB9	7	2	CID	X6(K)	34.33	11.3038		4	50	45	1	1722.78	-82.3388	8/165	Arabidopsis_elastase_rep2.mgf
E5FEA2	29.48	4	4	173	19.0466	6.16357	60.738	Ribulose-1,5-bisphosphate/carboxylase large subunit (Fragment) OS=Croton poecilanthus GN=rbcL PE=4 SV=1 - [E5FEA2_9ROSI]
	Confidence Icon	Sequence	Protein Accessions	# Proteins	# Protein Groups	Activation Type	Modifications	IonScore	Exp Value	Δ Score	Rank	Identity High	Homology Threshold	Charge	m/z [Da]	ΔM [ppm]	Ions Matched	Spectrum File
	High	FRVTPQPGxPPEEA	E5FEA2;A5X4D3	4	2	CID	X9(V)	65.09	0.00921231		9	49		1	1523.71	-51.6184	14/139	Arabidopsis_elastase_rep2.mgf
	High	FQGPPHGI	P94108;O46893;Q7YKF7;B6GUW7;D7F7W4;D8V9E0;Q95E77;Q9BB64;Q32224;Q6SSI3;E5FEB9;E5KUX0;Q8MDX6;Q37170;Q32601;A0AS70;B1PHP1;Q9MUG3;Q8HUZ8;O98380;Q6PZB5;Q4VI77;A1XM40;A5X4C4;D5FFC9;E5FEA2;Q5K3Z6;D0PVA4;Q37235;Q37154;Q32555;Q8MC01;D6MYJ8;Q9MVS0;Q8WLJ4;B5LC06;O98879;Q9GHP5;Q9MT11;Q6VW42;Q5VAR7;Q1KZQ0;Q32432;Q6VW16;Q3ZR38;B0YHL2;O98601;Q8H980;Q8MBZ1;Q6Y2Z0;Q6U127;D0F0U1;E2CZ66;B7P0E8;Q8WHG5;Q9TKI3;O03048;…	20049	80	CID		53.71	0.116359		3	49		1	852.443	7.56498	6/71	Arabidopsis_elastase_rep2.mgf
	Low	NMFTSIVGNVFGFKA	P94108;P94047;O46893;Q7YKF7;P94025;P93987;Q8WIX2;D7F7W4;D8V9E0;Q95E77;Q37269;D0F109;B5U0R5;E5FEB9;E5KUX0;Q8MDX6;Q37170;Q32601;A0AS70;B1PHP1;Q8HUZ8;O98380;Q6PZB5;Q4VI77;A1XM40;A5X4C4;E5FEA2;Q5K3Z6;Q37154;Q32555;Q8MC01;Q9MVS0;Q8WLJ4;B5LC06;Q9GHP5;Q32432;Q6VW16;Q3ZR38;O98601;Q8H980;Q6Y2Z0;D0F0U1;E2CZ66;B7P0E8;Q8WHG5;Q9TKI3;C7AQU5;E0WEC1;Q8MAP8;E5FE83;O98752;Q8WLG9;O98749;A0PDF5;Q8WIB2;Q15KB0;A5X4D8;…	16077	71	CID		44.02	1.2156	0	1	50	39	1	1631.75	-47.7472	8/151	Arabidopsis_elastase_rep2.mgf
	Low	QVERDKLNKYGRPL	P94108;P94047;O46893;B6GUW7;Q8WIX2;D8V9E0;Q95E77;Q9BB64;Q37269;D0F109;B5U0R5;E5KUX0;Q8MDX6;Q37170;Q32601;A0AS70;B1PHP1;Q9MUG3;Q8HUZ8;O98380;Q6PZB5;Q4VI77;A5X4C4;D5FFC9;E5FEA2;Q5K3Z6;Q37235;Q37154;Q32555;Q8MC01;D6MYJ8;Q9MVS0;Q8WLJ4;B5LC06;O98879;Q9GHP5;Q9MT11;Q6VW42;Q5VAR7;Q1KZQ0;Q32432;Q6VW16;Q3ZR38;O98601;Q8MBZ1;Q6Y2Z0;Q6U127;D0F0U1;E2CZ66;B7P0E8;Q8WHG5;Q9TKI3;O03048;Q7YJP4;E0WEC1;Q8MAP8;B9UM37;…	18718	81	CID		34.78	11.3766		10	50	44	1	1715.84	-66.8485	9/141	Arabidopsis_elastase_rep2.mgf
Q5K3Z6	26.5	5	5	200	22.4592	5.30029	60.738	Ribulose 1,5 biphosphate carboxylase/oxygenase (Fragment) OS=Lachnaea elsieae GN=rbcL PE=4 SV=1 - [Q5K3Z6_9ROSI]
	Confidence Icon	Sequence	Protein Accessions	# Proteins	# Protein Groups	Activation Type	Modifications	IonScore	Exp Value	Δ Score	Rank	Identity High	Homology Threshold	Charge	m/z [Da]	ΔM [ppm]	Ions Matched	Spectrum File
	High	FRVTPQPGVxPEEA	Q5K3Z6	2	1	CID	X10(P)	65.09	0.00921231		8	49		1	1523.71	-51.6184	14/139	Arabidopsis_elastase_rep2.mgf
	High	FQGPPHGI	P94108;O46893;Q7YKF7;B6GUW7;D7F7W4;D8V9E0;Q95E77;Q9BB64;Q32224;Q6SSI3;E5FEB9;E5KUX0;Q8MDX6;Q37170;Q32601;A0AS70;B1PHP1;Q9MUG3;Q8HUZ8;O98380;Q6PZB5;Q4VI77;A1XM40;A5X4C4;D5FFC9;E5FEA2;Q5K3Z6;D0PVA4;Q37235;Q37154;Q32555;Q8MC01;D6MYJ8;Q9MVS0;Q8WLJ4;B5LC06;O98879;Q9GHP5;Q9MT11;Q6VW42;Q5VAR7;Q1KZQ0;Q32432;Q6VW16;Q3ZR38;B0YHL2;O98601;Q8H980;Q8MBZ1;Q6Y2Z0;Q6U127;D0F0U1;E2CZ66;B7P0E8;Q8WHG5;Q9TKI3;O03048;…	20049	80	CID		53.71	0.116359		3	49		1	852.443	7.56498	6/71	Arabidopsis_elastase_rep2.mgf
	Low	NMFTSIVGNVFGFKA	P94108;P94047;O46893;Q7YKF7;P94025;P93987;Q8WIX2;D7F7W4;D8V9E0;Q95E77;Q37269;D0F109;B5U0R5;E5FEB9;E5KUX0;Q8MDX6;Q37170;Q32601;A0AS70;B1PHP1;Q8HUZ8;O98380;Q6PZB5;Q4VI77;A1XM40;A5X4C4;E5FEA2;Q5K3Z6;Q37154;Q32555;Q8MC01;Q9MVS0;Q8WLJ4;B5LC06;Q9GHP5;Q32432;Q6VW16;Q3ZR38;O98601;Q8H980;Q6Y2Z0;D0F0U1;E2CZ66;B7P0E8;Q8WHG5;Q9TKI3;C7AQU5;E0WEC1;Q8MAP8;E5FE83;O98752;Q8WLG9;O98749;A0PDF5;Q8WIB2;Q15KB0;A5X4D8;…	16077	71	CID		44.02	1.2156	0	1	50	39	1	1631.75	-47.7472	8/151	Arabidopsis_elastase_rep2.mgf
	Low	FRVTPQPGVxPEEAGA	Q5K3Z6	2	1	CID	X10(P)	37.62	5.00954		10	49	51	1	1651.75	-56.45	8/159	Arabidopsis_elastase_rep2.mgf
	Low	QVERDKLNKYGRPL	P94108;P94047;O46893;B6GUW7;Q8WIX2;D8V9E0;Q95E77;Q9BB64;Q37269;D0F109;B5U0R5;E5KUX0;Q8MDX6;Q37170;Q32601;A0AS70;B1PHP1;Q9MUG3;Q8HUZ8;O98380;Q6PZB5;Q4VI77;A5X4C4;D5FFC9;E5FEA2;Q5K3Z6;Q37235;Q37154;Q32555;Q8MC01;D6MYJ8;Q9MVS0;Q8WLJ4;B5LC06;O98879;Q9GHP5;Q9MT11;Q6VW42;Q5VAR7;Q1KZQ0;Q32432;Q6VW16;Q3ZR38;O98601;Q8MBZ1;Q6Y2Z0;Q6U127;D0F0U1;E2CZ66;B7P0E8;Q8WHG5;Q9TKI3;O03048;Q7YJP4;E0WEC1;Q8MAP8;B9UM37;…	18718	81	CID		34.78	11.3766		10	50	44	1	1715.84	-66.8485	9/141	Arabidopsis_elastase_rep2.mgf
Q32555	11.71	6	6	461	50.9472	5.88428	60.738	Ribulose-1,5-bisphosphate carboxylase oxygenase, large subunit (Fragment) OS=Mouriri cyphocarpa GN=rbcL PE=3 SV=2 - [Q32555_9MYRT]
	Confidence Icon	Sequence	Protein Accessions	# Proteins	# Protein Groups	Activation Type	Modifications	IonScore	Exp Value	Δ Score	Rank	Identity High	Homology Threshold	Charge	m/z [Da]	ΔM [ppm]	Ions Matched	Spectrum File
	High	FRVTPQPGVPPxEA	P94025;Q32555	4	2	CID	X12(E)	65.09	0.00921231		5	49		1	1523.71	-51.6184	14/139	Arabidopsis_elastase_rep2.mgf
	High	FQGPPHGI	P94108;O46893;Q7YKF7;B6GUW7;D7F7W4;D8V9E0;Q95E77;Q9BB64;Q32224;Q6SSI3;E5FEB9;E5KUX0;Q8MDX6;Q37170;Q32601;A0AS70;B1PHP1;Q9MUG3;Q8HUZ8;O98380;Q6PZB5;Q4VI77;A1XM40;A5X4C4;D5FFC9;E5FEA2;Q5K3Z6;D0PVA4;Q37235;Q37154;Q32555;Q8MC01;D6MYJ8;Q9MVS0;Q8WLJ4;B5LC06;O98879;Q9GHP5;Q9MT11;Q6VW42;Q5VAR7;Q1KZQ0;Q32432;Q6VW16;Q3ZR38;B0YHL2;O98601;Q8H980;Q8MBZ1;Q6Y2Z0;Q6U127;D0F0U1;E2CZ66;B7P0E8;Q8WHG5;Q9TKI3;O03048;…	20049	80	CID		53.71	0.116359		3	49		1	852.443	7.56498	6/71	Arabidopsis_elastase_rep2.mgf
	Low	NMFTSIVGNVFGFKA	P94108;P94047;O46893;Q7YKF7;P94025;P93987;Q8WIX2;D7F7W4;D8V9E0;Q95E77;Q37269;D0F109;B5U0R5;E5FEB9;E5KUX0;Q8MDX6;Q37170;Q32601;A0AS70;B1PHP1;Q8HUZ8;O98380;Q6PZB5;Q4VI77;A1XM40;A5X4C4;E5FEA2;Q5K3Z6;Q37154;Q32555;Q8MC01;Q9MVS0;Q8WLJ4;B5LC06;Q9GHP5;Q32432;Q6VW16;Q3ZR38;O98601;Q8H980;Q6Y2Z0;D0F0U1;E2CZ66;B7P0E8;Q8WHG5;Q9TKI3;C7AQU5;E0WEC1;Q8MAP8;E5FE83;O98752;Q8WLG9;O98749;A0PDF5;Q8WIB2;Q15KB0;A5X4D8;…	16077	71	CID		44.02	1.2156	0	1	50	39	1	1631.75	-47.7472	8/151	Arabidopsis_elastase_rep2.mgf
	Low	FRVTPQPGVPPxEAGA	P94025;Q32555	4	2	CID	X12(E)	37.62	5.00954		7	49	51	1	1651.75	-56.45	8/159	Arabidopsis_elastase_rep2.mgf
	Low	QVERDKLNKYGRPL	P94108;P94047;O46893;B6GUW7;Q8WIX2;D8V9E0;Q95E77;Q9BB64;Q37269;D0F109;B5U0R5;E5KUX0;Q8MDX6;Q37170;Q32601;A0AS70;B1PHP1;Q9MUG3;Q8HUZ8;O98380;Q6PZB5;Q4VI77;A5X4C4;D5FFC9;E5FEA2;Q5K3Z6;Q37235;Q37154;Q32555;Q8MC01;D6MYJ8;Q9MVS0;Q8WLJ4;B5LC06;O98879;Q9GHP5;Q9MT11;Q6VW42;Q5VAR7;Q1KZQ0;Q32432;Q6VW16;Q3ZR38;O98601;Q8MBZ1;Q6Y2Z0;Q6U127;D0F0U1;E2CZ66;B7P0E8;Q8WHG5;Q9TKI3;O03048;Q7YJP4;E0WEC1;Q8MAP8;B9UM37;…	18718	81	CID		34.78	11.3766		10	50	44	1	1715.84	-66.8485	9/141	Arabidopsis_elastase_rep2.mgf
	Low	FRVTPQPGVPPxEAGAA	P94025;Q32555	4	2	CID	X12(E)	34.33	11.3038		10	50	45	1	1722.78	-61.2159	8/169	Arabidopsis_elastase_rep2.mgf
Q8MC01	12.65	5	5	419	46.451	7.60596	60.738	Ribulose 1,5-bisphosphate carboxylase (Fragment) OS=Rotala indica GN=rbcL PE=4 SV=1 - [Q8MC01_9MYRT]
	Confidence Icon	Sequence	Protein Accessions	# Proteins	# Protein Groups	Activation Type	Modifications	IonScore	Exp Value	Δ Score	Rank	Identity High	Homology Threshold	Charge	m/z [Da]	ΔM [ppm]	Ions Matched	Spectrum File
	High	FRVTPQPGVPPzEA	Q8MC01	3	1	CID	Z12(E)	65.09	0.00921231		6	49		1	1523.71	-51.6184	14/139	Arabidopsis_elastase_rep2.mgf
	High	FQGPPHGI	P94108;O46893;Q7YKF7;B6GUW7;D7F7W4;D8V9E0;Q95E77;Q9BB64;Q32224;Q6SSI3;E5FEB9;E5KUX0;Q8MDX6;Q37170;Q32601;A0AS70;B1PHP1;Q9MUG3;Q8HUZ8;O98380;Q6PZB5;Q4VI77;A1XM40;A5X4C4;D5FFC9;E5FEA2;Q5K3Z6;D0PVA4;Q37235;Q37154;Q32555;Q8MC01;D6MYJ8;Q9MVS0;Q8WLJ4;B5LC06;O98879;Q9GHP5;Q9MT11;Q6VW42;Q5VAR7;Q1KZQ0;Q32432;Q6VW16;Q3ZR38;B0YHL2;O98601;Q8H980;Q8MBZ1;Q6Y2Z0;Q6U127;D0F0U1;E2CZ66;B7P0E8;Q8WHG5;Q9TKI3;O03048;…	20049	80	CID		53.71	0.116359		3	49		1	852.443	7.56498	6/71	Arabidopsis_elastase_rep2.mgf
	Low	NMFTSIVGNVFGFKA	P94108;P94047;O46893;Q7YKF7;P94025;P93987;Q8WIX2;D7F7W4;D8V9E0;Q95E77;Q37269;D0F109;B5U0R5;E5FEB9;E5KUX0;Q8MDX6;Q37170;Q32601;A0AS70;B1PHP1;Q8HUZ8;O98380;Q6PZB5;Q4VI77;A1XM40;A5X4C4;E5FEA2;Q5K3Z6;Q37154;Q32555;Q8MC01;Q9MVS0;Q8WLJ4;B5LC06;Q9GHP5;Q32432;Q6VW16;Q3ZR38;O98601;Q8H980;Q6Y2Z0;D0F0U1;E2CZ66;B7P0E8;Q8WHG5;Q9TKI3;C7AQU5;E0WEC1;Q8MAP8;E5FE83;O98752;Q8WLG9;O98749;A0PDF5;Q8WIB2;Q15KB0;A5X4D8;…	16077	71	CID		44.02	1.2156	0	1	50	39	1	1631.75	-47.7472	8/151	Arabidopsis_elastase_rep2.mgf
	Low	FRVTPQPGVPPzEAGA	Q8MC01	3	1	CID	Z12(E)	37.62	5.00954		8	49	51	1	1651.75	-56.45	8/159	Arabidopsis_elastase_rep2.mgf
	Low	QVERDKLNKYGRPL	P94108;P94047;O46893;B6GUW7;Q8WIX2;D8V9E0;Q95E77;Q9BB64;Q37269;D0F109;B5U0R5;E5KUX0;Q8MDX6;Q37170;Q32601;A0AS70;B1PHP1;Q9MUG3;Q8HUZ8;O98380;Q6PZB5;Q4VI77;A5X4C4;D5FFC9;E5FEA2;Q5K3Z6;Q37235;Q37154;Q32555;Q8MC01;D6MYJ8;Q9MVS0;Q8WLJ4;B5LC06;O98879;Q9GHP5;Q9MT11;Q6VW42;Q5VAR7;Q1KZQ0;Q32432;Q6VW16;Q3ZR38;O98601;Q8MBZ1;Q6Y2Z0;Q6U127;D0F0U1;E2CZ66;B7P0E8;Q8WHG5;Q9TKI3;O03048;Q7YJP4;E0WEC1;Q8MAP8;B9UM37;…	18718	81	CID		34.78	11.3766		10	50	44	1	1715.84	-66.8485	9/141	Arabidopsis_elastase_rep2.mgf
D6MYJ8	11.25	6	6	480	53.2397	6.80029	60.738	Ribulose-1,5-bisphosphate carboxylase/oxygenase large subunit OS=Arum hygrophilum GN=rbcL PE=3 SV=1 - [D6MYJ8_9ARAE]
	Confidence Icon	Sequence	Protein Accessions	# Proteins	# Protein Groups	Activation Type	Modifications	IonScore	Exp Value	Δ Score	Rank	Identity High	Homology Threshold	Charge	m/z [Da]	ΔM [ppm]	Ions Matched	Spectrum File
	High	FRVTPQPGVPPEEA	P94108;P94047;O46893;Q7YKF7;P93987;B6GUW7;Q8WIX2;D7F7W4;D8V9E0;Q95E77;Q9BB64;P93986;Q37269;D0F109;B5U0R5;Q6SSI3;E5FEB9;E5KUX0;Q8MDX6;Q32601;A0AS70;Q8HUZ8;O98380;Q6PZB5;Q4VI77;A1XM40;D5FFC9;D6MYJ8;Q9MVS0;O98879;Q9GHP5;Q6VW42;Q1KZQ0;Q32432;Q3ZR38;O98601;Q8H980;Q8MBZ1;Q6U127;D0F0U1;E2CZ66;Q8WHG5;Q7YJP4;C7AQU5;Q8MAP8;B9UM37;E5FE83;O98752;O98529;Q8WLG9;O98749;Q710J3;A0PDF5;Q15KB0;Q32087;Q9GEP5;Q8HSW2;…	14407	67	CID		65.09	0.00921231		2	49		1	1523.71	-51.6184	14/139	Arabidopsis_elastase_rep2.mgf
	High	FQGPPHGI	P94108;O46893;Q7YKF7;B6GUW7;D7F7W4;D8V9E0;Q95E77;Q9BB64;Q32224;Q6SSI3;E5FEB9;E5KUX0;Q8MDX6;Q37170;Q32601;A0AS70;B1PHP1;Q9MUG3;Q8HUZ8;O98380;Q6PZB5;Q4VI77;A1XM40;A5X4C4;D5FFC9;E5FEA2;Q5K3Z6;D0PVA4;Q37235;Q37154;Q32555;Q8MC01;D6MYJ8;Q9MVS0;Q8WLJ4;B5LC06;O98879;Q9GHP5;Q9MT11;Q6VW42;Q5VAR7;Q1KZQ0;Q32432;Q6VW16;Q3ZR38;B0YHL2;O98601;Q8H980;Q8MBZ1;Q6Y2Z0;Q6U127;D0F0U1;E2CZ66;B7P0E8;Q8WHG5;Q9TKI3;O03048;…	20049	80	CID		53.71	0.116359		3	49		1	852.443	7.56498	6/71	Arabidopsis_elastase_rep2.mgf
	Low	NMFTSIVGNVFxFKA	D6MYJ8	3	1	CID	X12(G)	44.02	1.2156		4	50	39	1	1631.75	-47.7472	8/151	Arabidopsis_elastase_rep2.mgf
	Low	FRVTPQPGVPPEEAGA	P94108;O46893;Q7YKF7;P93987;Q8WIX2;D7F7W4;D8V9E0;Q95E77;Q9BB64;P93986;D0F109;B5U0R5;Q6SSI3;E5FEB9;E5KUX0;Q8MDX6;Q32601;A0AS70;Q8HUZ8;O98380;Q6PZB5;Q4VI77;A1XM40;D5FFC9;D6MYJ8;Q9MVS0;O98879;Q9GHP5;Q6VW42;Q1KZQ0;Q32432;Q3ZR38;O98601;Q8H980;Q8MBZ1;Q6U127;D0F0U1;E2CZ66;Q8WHG5;Q7YJP4;C7AQU5;Q8MAP8;B9UM37;E5FE83;Q8WLG9;Q710J3;A0PDF5;Q15KB0;Q8HSW2;Q36802;Q6L9X4;Q33369;Q4KUE1;D0F0E1;A5X4I4;Q5UFF3;O98747	14257	57	CID		37.62	5.00954		3	49	51	1	1651.75	-56.45	8/159	Arabidopsis_elastase_rep2.mgf
	Low	QVERDKLNKYGRPL	P94108;P94047;O46893;B6GUW7;Q8WIX2;D8V9E0;Q95E77;Q9BB64;Q37269;D0F109;B5U0R5;E5KUX0;Q8MDX6;Q37170;Q32601;A0AS70;B1PHP1;Q9MUG3;Q8HUZ8;O98380;Q6PZB5;Q4VI77;A5X4C4;D5FFC9;E5FEA2;Q5K3Z6;Q37235;Q37154;Q32555;Q8MC01;D6MYJ8;Q9MVS0;Q8WLJ4;B5LC06;O98879;Q9GHP5;Q9MT11;Q6VW42;Q5VAR7;Q1KZQ0;Q32432;Q6VW16;Q3ZR38;O98601;Q8MBZ1;Q6Y2Z0;Q6U127;D0F0U1;E2CZ66;B7P0E8;Q8WHG5;Q9TKI3;O03048;Q7YJP4;E0WEC1;Q8MAP8;B9UM37;…	18718	81	CID		34.78	11.3766		10	50	44	1	1715.84	-66.8485	9/141	Arabidopsis_elastase_rep2.mgf
	Low	FRVTPQPGVPPEEAGAA	P94108;O46893;Q7YKF7;P93987;Q8WIX2;D7F7W4;D8V9E0;Q95E77;Q9BB64;P93986;D0F109;B5U0R5;Q6SSI3;E5FEB9;E5KUX0;Q8MDX6;Q32601;A0AS70;Q8HUZ8;O98380;Q6PZB5;Q4VI77;A1XM40;D5FFC9;D6MYJ8;Q9MVS0;O98879;Q9GHP5;Q6VW42;Q1KZQ0;Q32432;Q3ZR38;O98601;Q8H980;Q8MBZ1;Q6U127;D0F0U1;E2CZ66;Q8WHG5;Q7YJP4;C7AQU5;Q8MAP8;B9UM37;E5FE83;Q8WLG9;Q710J3;A0PDF5;Q15KB0;Q8HSW2;Q36802;Q6L9X4;Q33369;Q4KUE1;D0F0E1;A5X4I4;Q5UFF3;O98747	14214	57	CID		34.33	11.3038		5	50	45	1	1722.78	-61.2159	8/169	Arabidopsis_elastase_rep2.mgf
Q9MVS0	15.98	7	7	463	51.1797	7.04932	60.738	Ribulose 1,5-bisphosphate carboxylase/oxygenase large subunit (Fragment) OS=Gagea lutea GN=rbcL PE=3 SV=1 - [Q9MVS0_GAGLU]
	Confidence Icon	Sequence	Protein Accessions	# Proteins	# Protein Groups	Activation Type	Modifications	IonScore	Exp Value	Δ Score	Rank	Identity High	Homology Threshold	Charge	m/z [Da]	ΔM [ppm]	Ions Matched	Spectrum File
	High	FRVTPQPGVPPEEA	P94108;P94047;O46893;Q7YKF7;P93987;B6GUW7;Q8WIX2;D7F7W4;D8V9E0;Q95E77;Q9BB64;P93986;Q37269;D0F109;B5U0R5;Q6SSI3;E5FEB9;E5KUX0;Q8MDX6;Q32601;A0AS70;Q8HUZ8;O98380;Q6PZB5;Q4VI77;A1XM40;D5FFC9;D6MYJ8;Q9MVS0;O98879;Q9GHP5;Q6VW42;Q1KZQ0;Q32432;Q3ZR38;O98601;Q8H980;Q8MBZ1;Q6U127;D0F0U1;E2CZ66;Q8WHG5;Q7YJP4;C7AQU5;Q8MAP8;B9UM37;E5FE83;O98752;O98529;Q8WLG9;O98749;Q710J3;A0PDF5;Q15KB0;Q32087;Q9GEP5;Q8HSW2;…	14407	67	CID		65.09	0.00921231		2	49		1	1523.71	-51.6184	14/139	Arabidopsis_elastase_rep2.mgf
	High	FQGPPHGI	P94108;O46893;Q7YKF7;B6GUW7;D7F7W4;D8V9E0;Q95E77;Q9BB64;Q32224;Q6SSI3;E5FEB9;E5KUX0;Q8MDX6;Q37170;Q32601;A0AS70;B1PHP1;Q9MUG3;Q8HUZ8;O98380;Q6PZB5;Q4VI77;A1XM40;A5X4C4;D5FFC9;E5FEA2;Q5K3Z6;D0PVA4;Q37235;Q37154;Q32555;Q8MC01;D6MYJ8;Q9MVS0;Q8WLJ4;B5LC06;O98879;Q9GHP5;Q9MT11;Q6VW42;Q5VAR7;Q1KZQ0;Q32432;Q6VW16;Q3ZR38;B0YHL2;O98601;Q8H980;Q8MBZ1;Q6Y2Z0;Q6U127;D0F0U1;E2CZ66;B7P0E8;Q8WHG5;Q9TKI3;O03048;…	20049	80	CID		53.71	0.116359		3	49		1	852.443	7.56498	6/71	Arabidopsis_elastase_rep2.mgf
	Low	NMFTSIVGNVFGFKA	P94108;P94047;O46893;Q7YKF7;P94025;P93987;Q8WIX2;D7F7W4;D8V9E0;Q95E77;Q37269;D0F109;B5U0R5;E5FEB9;E5KUX0;Q8MDX6;Q37170;Q32601;A0AS70;B1PHP1;Q8HUZ8;O98380;Q6PZB5;Q4VI77;A1XM40;A5X4C4;E5FEA2;Q5K3Z6;Q37154;Q32555;Q8MC01;Q9MVS0;Q8WLJ4;B5LC06;Q9GHP5;Q32432;Q6VW16;Q3ZR38;O98601;Q8H980;Q6Y2Z0;D0F0U1;E2CZ66;B7P0E8;Q8WHG5;Q9TKI3;C7AQU5;E0WEC1;Q8MAP8;E5FE83;O98752;Q8WLG9;O98749;A0PDF5;Q8WIB2;Q15KB0;A5X4D8;…	16077	71	CID		44.02	1.2156	0	1	50	39	1	1631.75	-47.7472	8/151	Arabidopsis_elastase_rep2.mgf
	Low	FRVTPQPGVPPEEAGA	P94108;O46893;Q7YKF7;P93987;Q8WIX2;D7F7W4;D8V9E0;Q95E77;Q9BB64;P93986;D0F109;B5U0R5;Q6SSI3;E5FEB9;E5KUX0;Q8MDX6;Q32601;A0AS70;Q8HUZ8;O98380;Q6PZB5;Q4VI77;A1XM40;D5FFC9;D6MYJ8;Q9MVS0;O98879;Q9GHP5;Q6VW42;Q1KZQ0;Q32432;Q3ZR38;O98601;Q8H980;Q8MBZ1;Q6U127;D0F0U1;E2CZ66;Q8WHG5;Q7YJP4;C7AQU5;Q8MAP8;B9UM37;E5FE83;Q8WLG9;Q710J3;A0PDF5;Q15KB0;Q8HSW2;Q36802;Q6L9X4;Q33369;Q4KUE1;D0F0E1;A5X4I4;Q5UFF3;O98747	14257	57	CID		37.62	5.00954		3	49	51	1	1651.75	-56.45	8/159	Arabidopsis_elastase_rep2.mgf
	Low	QVERDKLNKYGRPL	P94108;P94047;O46893;B6GUW7;Q8WIX2;D8V9E0;Q95E77;Q9BB64;Q37269;D0F109;B5U0R5;E5KUX0;Q8MDX6;Q37170;Q32601;A0AS70;B1PHP1;Q9MUG3;Q8HUZ8;O98380;Q6PZB5;Q4VI77;A5X4C4;D5FFC9;E5FEA2;Q5K3Z6;Q37235;Q37154;Q32555;Q8MC01;D6MYJ8;Q9MVS0;Q8WLJ4;B5LC06;O98879;Q9GHP5;Q9MT11;Q6VW42;Q5VAR7;Q1KZQ0;Q32432;Q6VW16;Q3ZR38;O98601;Q8MBZ1;Q6Y2Z0;Q6U127;D0F0U1;E2CZ66;B7P0E8;Q8WHG5;Q9TKI3;O03048;Q7YJP4;E0WEC1;Q8MAP8;B9UM37;…	18718	81	CID		34.78	11.3766		10	50	44	1	1715.84	-66.8485	9/141	Arabidopsis_elastase_rep2.mgf
	Low	FRVTPQPGVPPEEAGAA	P94108;O46893;Q7YKF7;P93987;Q8WIX2;D7F7W4;D8V9E0;Q95E77;Q9BB64;P93986;D0F109;B5U0R5;Q6SSI3;E5FEB9;E5KUX0;Q8MDX6;Q32601;A0AS70;Q8HUZ8;O98380;Q6PZB5;Q4VI77;A1XM40;D5FFC9;D6MYJ8;Q9MVS0;O98879;Q9GHP5;Q6VW42;Q1KZQ0;Q32432;Q3ZR38;O98601;Q8H980;Q8MBZ1;Q6U127;D0F0U1;E2CZ66;Q8WHG5;Q7YJP4;C7AQU5;Q8MAP8;B9UM37;E5FE83;Q8WLG9;Q710J3;A0PDF5;Q15KB0;Q8HSW2;Q36802;Q6L9X4;Q33369;Q4KUE1;D0F0E1;A5X4I4;Q5UFF3;O98747	14214	57	CID		34.33	11.3038		5	50	45	1	1722.78	-61.2159	8/169	Arabidopsis_elastase_rep2.mgf
	Low	QARNEGRxLAREGNAIIREA	Q9MVS0	1	1	CID	X8(S)	26.12	69.3812		9	49	47	1	2211.01	-70.9273	6/217	Arabidopsis_elastase_rep2.mgf
B5LC06	25.85	5	5	205	22.7695	6.21436	60.738	Ribulose-1,5-bisphosphate carboxylase/oxygenase large subunit (Fragment) OS=Solidago canadensis GN=rbcL PE=4 SV=1 - [B5LC06_9ASTR]
	Confidence Icon	Sequence	Protein Accessions	# Proteins	# Protein Groups	Activation Type	Modifications	IonScore	Exp Value	Δ Score	Rank	Identity High	Homology Threshold	Charge	m/z [Da]	ΔM [ppm]	Ions Matched	Spectrum File
	High	FRVTPQPGVPxEEA	B5LC06	7	1	CID	X11(P)	65.09	0.00921231		7	49		1	1523.71	-51.6184	14/139	Arabidopsis_elastase_rep2.mgf
	High	FQGPPHGI	P94108;O46893;Q7YKF7;B6GUW7;D7F7W4;D8V9E0;Q95E77;Q9BB64;Q32224;Q6SSI3;E5FEB9;E5KUX0;Q8MDX6;Q37170;Q32601;A0AS70;B1PHP1;Q9MUG3;Q8HUZ8;O98380;Q6PZB5;Q4VI77;A1XM40;A5X4C4;D5FFC9;E5FEA2;Q5K3Z6;D0PVA4;Q37235;Q37154;Q32555;Q8MC01;D6MYJ8;Q9MVS0;Q8WLJ4;B5LC06;O98879;Q9GHP5;Q9MT11;Q6VW42;Q5VAR7;Q1KZQ0;Q32432;Q6VW16;Q3ZR38;B0YHL2;O98601;Q8H980;Q8MBZ1;Q6Y2Z0;Q6U127;D0F0U1;E2CZ66;B7P0E8;Q8WHG5;Q9TKI3;O03048;…	20049	80	CID		53.71	0.116359		3	49		1	852.443	7.56498	6/71	Arabidopsis_elastase_rep2.mgf
	Low	NMFTSIVGNVFGFKA	P94108;P94047;O46893;Q7YKF7;P94025;P93987;Q8WIX2;D7F7W4;D8V9E0;Q95E77;Q37269;D0F109;B5U0R5;E5FEB9;E5KUX0;Q8MDX6;Q37170;Q32601;A0AS70;B1PHP1;Q8HUZ8;O98380;Q6PZB5;Q4VI77;A1XM40;A5X4C4;E5FEA2;Q5K3Z6;Q37154;Q32555;Q8MC01;Q9MVS0;Q8WLJ4;B5LC06;Q9GHP5;Q32432;Q6VW16;Q3ZR38;O98601;Q8H980;Q6Y2Z0;D0F0U1;E2CZ66;B7P0E8;Q8WHG5;Q9TKI3;C7AQU5;E0WEC1;Q8MAP8;E5FE83;O98752;Q8WLG9;O98749;A0PDF5;Q8WIB2;Q15KB0;A5X4D8;…	16077	71	CID		44.02	1.2156	0	1	50	39	1	1631.75	-47.7472	8/151	Arabidopsis_elastase_rep2.mgf
	Low	FRVTPQPGVPxEEAGA	B5LC06	7	1	CID	X11(P)	37.62	5.00954		9	49	51	1	1651.75	-56.45	8/159	Arabidopsis_elastase_rep2.mgf
	Low	QVERDKLNKYGRPL	P94108;P94047;O46893;B6GUW7;Q8WIX2;D8V9E0;Q95E77;Q9BB64;Q37269;D0F109;B5U0R5;E5KUX0;Q8MDX6;Q37170;Q32601;A0AS70;B1PHP1;Q9MUG3;Q8HUZ8;O98380;Q6PZB5;Q4VI77;A5X4C4;D5FFC9;E5FEA2;Q5K3Z6;Q37235;Q37154;Q32555;Q8MC01;D6MYJ8;Q9MVS0;Q8WLJ4;B5LC06;O98879;Q9GHP5;Q9MT11;Q6VW42;Q5VAR7;Q1KZQ0;Q32432;Q6VW16;Q3ZR38;O98601;Q8MBZ1;Q6Y2Z0;Q6U127;D0F0U1;E2CZ66;B7P0E8;Q8WHG5;Q9TKI3;O03048;Q7YJP4;E0WEC1;Q8MAP8;B9UM37;…	18718	81	CID		34.78	11.3766		10	50	44	1	1715.84	-66.8485	9/141	Arabidopsis_elastase_rep2.mgf
O98879	12.16	6	6	444	49.2829	6.88818	60.738	Ribulose-1,5-bisphosphate carboxylase, large subunit (Fragment) OS=Couratari tauari GN=rbcL PE=3 SV=2 - [O98879_9ERIC]
	Confidence Icon	Sequence	Protein Accessions	# Proteins	# Protein Groups	Activation Type	Modifications	IonScore	Exp Value	Δ Score	Rank	Identity High	Homology Threshold	Charge	m/z [Da]	ΔM [ppm]	Ions Matched	Spectrum File
	High	FRVTPQPGVPPEEA	P94108;P94047;O46893;Q7YKF7;P93987;B6GUW7;Q8WIX2;D7F7W4;D8V9E0;Q95E77;Q9BB64;P93986;Q37269;D0F109;B5U0R5;Q6SSI3;E5FEB9;E5KUX0;Q8MDX6;Q32601;A0AS70;Q8HUZ8;O98380;Q6PZB5;Q4VI77;A1XM40;D5FFC9;D6MYJ8;Q9MVS0;O98879;Q9GHP5;Q6VW42;Q1KZQ0;Q32432;Q3ZR38;O98601;Q8H980;Q8MBZ1;Q6U127;D0F0U1;E2CZ66;Q8WHG5;Q7YJP4;C7AQU5;Q8MAP8;B9UM37;E5FE83;O98752;O98529;Q8WLG9;O98749;Q710J3;A0PDF5;Q15KB0;Q32087;Q9GEP5;Q8HSW2;…	14407	67	CID		65.09	0.00921231		2	49		1	1523.71	-51.6184	14/139	Arabidopsis_elastase_rep2.mgf
	High	FQGPPHGI	P94108;O46893;Q7YKF7;B6GUW7;D7F7W4;D8V9E0;Q95E77;Q9BB64;Q32224;Q6SSI3;E5FEB9;E5KUX0;Q8MDX6;Q37170;Q32601;A0AS70;B1PHP1;Q9MUG3;Q8HUZ8;O98380;Q6PZB5;Q4VI77;A1XM40;A5X4C4;D5FFC9;E5FEA2;Q5K3Z6;D0PVA4;Q37235;Q37154;Q32555;Q8MC01;D6MYJ8;Q9MVS0;Q8WLJ4;B5LC06;O98879;Q9GHP5;Q9MT11;Q6VW42;Q5VAR7;Q1KZQ0;Q32432;Q6VW16;Q3ZR38;B0YHL2;O98601;Q8H980;Q8MBZ1;Q6Y2Z0;Q6U127;D0F0U1;E2CZ66;B7P0E8;Q8WHG5;Q9TKI3;O03048;…	20049	80	CID		53.71	0.116359		3	49		1	852.443	7.56498	6/71	Arabidopsis_elastase_rep2.mgf
	Low	NMFTSIVxNVFGFKA	O98879	4	1	CID	X8(G)	44.02	1.2156		8	50	39	1	1631.75	-47.7472	8/151	Arabidopsis_elastase_rep2.mgf
	Low	FRVTPQPGVPPEEAGA	P94108;O46893;Q7YKF7;P93987;Q8WIX2;D7F7W4;D8V9E0;Q95E77;Q9BB64;P93986;D0F109;B5U0R5;Q6SSI3;E5FEB9;E5KUX0;Q8MDX6;Q32601;A0AS70;Q8HUZ8;O98380;Q6PZB5;Q4VI77;A1XM40;D5FFC9;D6MYJ8;Q9MVS0;O98879;Q9GHP5;Q6VW42;Q1KZQ0;Q32432;Q3ZR38;O98601;Q8H980;Q8MBZ1;Q6U127;D0F0U1;E2CZ66;Q8WHG5;Q7YJP4;C7AQU5;Q8MAP8;B9UM37;E5FE83;Q8WLG9;Q710J3;A0PDF5;Q15KB0;Q8HSW2;Q36802;Q6L9X4;Q33369;Q4KUE1;D0F0E1;A5X4I4;Q5UFF3;O98747	14257	57	CID		37.62	5.00954		3	49	51	1	1651.75	-56.45	8/159	Arabidopsis_elastase_rep2.mgf
	Low	QVERDKLNKYGRPL	P94108;P94047;O46893;B6GUW7;Q8WIX2;D8V9E0;Q95E77;Q9BB64;Q37269;D0F109;B5U0R5;E5KUX0;Q8MDX6;Q37170;Q32601;A0AS70;B1PHP1;Q9MUG3;Q8HUZ8;O98380;Q6PZB5;Q4VI77;A5X4C4;D5FFC9;E5FEA2;Q5K3Z6;Q37235;Q37154;Q32555;Q8MC01;D6MYJ8;Q9MVS0;Q8WLJ4;B5LC06;O98879;Q9GHP5;Q9MT11;Q6VW42;Q5VAR7;Q1KZQ0;Q32432;Q6VW16;Q3ZR38;O98601;Q8MBZ1;Q6Y2Z0;Q6U127;D0F0U1;E2CZ66;B7P0E8;Q8WHG5;Q9TKI3;O03048;Q7YJP4;E0WEC1;Q8MAP8;B9UM37;…	18718	81	CID		34.78	11.3766		10	50	44	1	1715.84	-66.8485	9/141	Arabidopsis_elastase_rep2.mgf
	Low	FRVTPQPGVPPEEAGAA	P94108;O46893;Q7YKF7;P93987;Q8WIX2;D7F7W4;D8V9E0;Q95E77;Q9BB64;P93986;D0F109;B5U0R5;Q6SSI3;E5FEB9;E5KUX0;Q8MDX6;Q32601;A0AS70;Q8HUZ8;O98380;Q6PZB5;Q4VI77;A1XM40;D5FFC9;D6MYJ8;Q9MVS0;O98879;Q9GHP5;Q6VW42;Q1KZQ0;Q32432;Q3ZR38;O98601;Q8H980;Q8MBZ1;Q6U127;D0F0U1;E2CZ66;Q8WHG5;Q7YJP4;C7AQU5;Q8MAP8;B9UM37;E5FE83;Q8WLG9;Q710J3;A0PDF5;Q15KB0;Q8HSW2;Q36802;Q6L9X4;Q33369;Q4KUE1;D0F0E1;A5X4I4;Q5UFF3;O98747	14214	57	CID		34.33	11.3038		5	50	45	1	1722.78	-61.2159	8/169	Arabidopsis_elastase_rep2.mgf
Q1KZQ0	11.76	6	6	459	50.7736	6.91748	60.738	Ribulose-1,5-bisphosphate carboxylase/oxygenase large subunit (Fragment) OS=Erodium pelargoniflorum GN=rbcL PE=3 SV=1 - [Q1KZQ0_9ROSI]
	Confidence Icon	Sequence	Protein Accessions	# Proteins	# Protein Groups	Activation Type	Modifications	IonScore	Exp Value	Δ Score	Rank	Identity High	Homology Threshold	Charge	m/z [Da]	ΔM [ppm]	Ions Matched	Spectrum File
	High	FRVTPQPGVPPEEA	P94108;P94047;O46893;Q7YKF7;P93987;B6GUW7;Q8WIX2;D7F7W4;D8V9E0;Q95E77;Q9BB64;P93986;Q37269;D0F109;B5U0R5;Q6SSI3;E5FEB9;E5KUX0;Q8MDX6;Q32601;A0AS70;Q8HUZ8;O98380;Q6PZB5;Q4VI77;A1XM40;D5FFC9;D6MYJ8;Q9MVS0;O98879;Q9GHP5;Q6VW42;Q1KZQ0;Q32432;Q3ZR38;O98601;Q8H980;Q8MBZ1;Q6U127;D0F0U1;E2CZ66;Q8WHG5;Q7YJP4;C7AQU5;Q8MAP8;B9UM37;E5FE83;O98752;O98529;Q8WLG9;O98749;Q710J3;A0PDF5;Q15KB0;Q32087;Q9GEP5;Q8HSW2;…	14407	67	CID		65.09	0.00921231		2	49		1	1523.71	-51.6184	14/139	Arabidopsis_elastase_rep2.mgf
	High	FQGPPHGI	P94108;O46893;Q7YKF7;B6GUW7;D7F7W4;D8V9E0;Q95E77;Q9BB64;Q32224;Q6SSI3;E5FEB9;E5KUX0;Q8MDX6;Q37170;Q32601;A0AS70;B1PHP1;Q9MUG3;Q8HUZ8;O98380;Q6PZB5;Q4VI77;A1XM40;A5X4C4;D5FFC9;E5FEA2;Q5K3Z6;D0PVA4;Q37235;Q37154;Q32555;Q8MC01;D6MYJ8;Q9MVS0;Q8WLJ4;B5LC06;O98879;Q9GHP5;Q9MT11;Q6VW42;Q5VAR7;Q1KZQ0;Q32432;Q6VW16;Q3ZR38;B0YHL2;O98601;Q8H980;Q8MBZ1;Q6Y2Z0;Q6U127;D0F0U1;E2CZ66;B7P0E8;Q8WHG5;Q9TKI3;O03048;…	20049	80	CID		53.71	0.116359		3	49		1	852.443	7.56498	6/71	Arabidopsis_elastase_rep2.mgf
	Low	NMFTSIVGNVFGFxA	B6GUW7;Q1KZQ0	7	2	CID	X14(K)	44.02	1.2156		2	50	39	1	1631.75	-47.7472	8/146	Arabidopsis_elastase_rep2.mgf
	Low	FRVTPQPGVPPEEAGA	P94108;O46893;Q7YKF7;P93987;Q8WIX2;D7F7W4;D8V9E0;Q95E77;Q9BB64;P93986;D0F109;B5U0R5;Q6SSI3;E5FEB9;E5KUX0;Q8MDX6;Q32601;A0AS70;Q8HUZ8;O98380;Q6PZB5;Q4VI77;A1XM40;D5FFC9;D6MYJ8;Q9MVS0;O98879;Q9GHP5;Q6VW42;Q1KZQ0;Q32432;Q3ZR38;O98601;Q8H980;Q8MBZ1;Q6U127;D0F0U1;E2CZ66;Q8WHG5;Q7YJP4;C7AQU5;Q8MAP8;B9UM37;E5FE83;Q8WLG9;Q710J3;A0PDF5;Q15KB0;Q8HSW2;Q36802;Q6L9X4;Q33369;Q4KUE1;D0F0E1;A5X4I4;Q5UFF3;O98747	14257	57	CID		37.62	5.00954		3	49	51	1	1651.75	-56.45	8/159	Arabidopsis_elastase_rep2.mgf
	Low	QVERDKLNKYGRPL	P94108;P94047;O46893;B6GUW7;Q8WIX2;D8V9E0;Q95E77;Q9BB64;Q37269;D0F109;B5U0R5;E5KUX0;Q8MDX6;Q37170;Q32601;A0AS70;B1PHP1;Q9MUG3;Q8HUZ8;O98380;Q6PZB5;Q4VI77;A5X4C4;D5FFC9;E5FEA2;Q5K3Z6;Q37235;Q37154;Q32555;Q8MC01;D6MYJ8;Q9MVS0;Q8WLJ4;B5LC06;O98879;Q9GHP5;Q9MT11;Q6VW42;Q5VAR7;Q1KZQ0;Q32432;Q6VW16;Q3ZR38;O98601;Q8MBZ1;Q6Y2Z0;Q6U127;D0F0U1;E2CZ66;B7P0E8;Q8WHG5;Q9TKI3;O03048;Q7YJP4;E0WEC1;Q8MAP8;B9UM37;…	18718	81	CID		34.78	11.3766		10	50	44	1	1715.84	-66.8485	9/141	Arabidopsis_elastase_rep2.mgf
	Low	FRVTPQPGVPPEEAGAA	P94108;O46893;Q7YKF7;P93987;Q8WIX2;D7F7W4;D8V9E0;Q95E77;Q9BB64;P93986;D0F109;B5U0R5;Q6SSI3;E5FEB9;E5KUX0;Q8MDX6;Q32601;A0AS70;Q8HUZ8;O98380;Q6PZB5;Q4VI77;A1XM40;D5FFC9;D6MYJ8;Q9MVS0;O98879;Q9GHP5;Q6VW42;Q1KZQ0;Q32432;Q3ZR38;O98601;Q8H980;Q8MBZ1;Q6U127;D0F0U1;E2CZ66;Q8WHG5;Q7YJP4;C7AQU5;Q8MAP8;B9UM37;E5FE83;Q8WLG9;Q710J3;A0PDF5;Q15KB0;Q8HSW2;Q36802;Q6L9X4;Q33369;Q4KUE1;D0F0E1;A5X4I4;Q5UFF3;O98747	14214	57	CID		34.33	11.3038		5	50	45	1	1722.78	-61.2159	8/169	Arabidopsis_elastase_rep2.mgf
Q32432	14.81	7	7	466	51.7825	6.94678	60.738	Ribulose 1,5-bisphosphate carboxylase large subunit (Fragment) OS=Hypseocharis sp. Beck s.n. GN=rbcL PE=3 SV=2 - [Q32432_9ROSI]
	Confidence Icon	Sequence	Protein Accessions	# Proteins	# Protein Groups	Activation Type	Modifications	IonScore	Exp Value	Δ Score	Rank	Identity High	Homology Threshold	Charge	m/z [Da]	ΔM [ppm]	Ions Matched	Spectrum File
	High	FRVTPQPGVPPEEA	P94108;P94047;O46893;Q7YKF7;P93987;B6GUW7;Q8WIX2;D7F7W4;D8V9E0;Q95E77;Q9BB64;P93986;Q37269;D0F109;B5U0R5;Q6SSI3;E5FEB9;E5KUX0;Q8MDX6;Q32601;A0AS70;Q8HUZ8;O98380;Q6PZB5;Q4VI77;A1XM40;D5FFC9;D6MYJ8;Q9MVS0;O98879;Q9GHP5;Q6VW42;Q1KZQ0;Q32432;Q3ZR38;O98601;Q8H980;Q8MBZ1;Q6U127;D0F0U1;E2CZ66;Q8WHG5;Q7YJP4;C7AQU5;Q8MAP8;B9UM37;E5FE83;O98752;O98529;Q8WLG9;O98749;Q710J3;A0PDF5;Q15KB0;Q32087;Q9GEP5;Q8HSW2;…	14407	67	CID		65.09	0.00921231		2	49		1	1523.71	-51.6184	14/139	Arabidopsis_elastase_rep2.mgf
	High	FQGPPHGI	P94108;O46893;Q7YKF7;B6GUW7;D7F7W4;D8V9E0;Q95E77;Q9BB64;Q32224;Q6SSI3;E5FEB9;E5KUX0;Q8MDX6;Q37170;Q32601;A0AS70;B1PHP1;Q9MUG3;Q8HUZ8;O98380;Q6PZB5;Q4VI77;A1XM40;A5X4C4;D5FFC9;E5FEA2;Q5K3Z6;D0PVA4;Q37235;Q37154;Q32555;Q8MC01;D6MYJ8;Q9MVS0;Q8WLJ4;B5LC06;O98879;Q9GHP5;Q9MT11;Q6VW42;Q5VAR7;Q1KZQ0;Q32432;Q6VW16;Q3ZR38;B0YHL2;O98601;Q8H980;Q8MBZ1;Q6Y2Z0;Q6U127;D0F0U1;E2CZ66;B7P0E8;Q8WHG5;Q9TKI3;O03048;…	20049	80	CID		53.71	0.116359		3	49		1	852.443	7.56498	6/71	Arabidopsis_elastase_rep2.mgf
	Low	NMFTSIVGNVFGFKA	P94108;P94047;O46893;Q7YKF7;P94025;P93987;Q8WIX2;D7F7W4;D8V9E0;Q95E77;Q37269;D0F109;B5U0R5;E5FEB9;E5KUX0;Q8MDX6;Q37170;Q32601;A0AS70;B1PHP1;Q8HUZ8;O98380;Q6PZB5;Q4VI77;A1XM40;A5X4C4;E5FEA2;Q5K3Z6;Q37154;Q32555;Q8MC01;Q9MVS0;Q8WLJ4;B5LC06;Q9GHP5;Q32432;Q6VW16;Q3ZR38;O98601;Q8H980;Q6Y2Z0;D0F0U1;E2CZ66;B7P0E8;Q8WHG5;Q9TKI3;C7AQU5;E0WEC1;Q8MAP8;E5FE83;O98752;Q8WLG9;O98749;A0PDF5;Q8WIB2;Q15KB0;A5X4D8;…	16077	71	CID		44.02	1.2156	0	1	50	39	1	1631.75	-47.7472	8/151	Arabidopsis_elastase_rep2.mgf
	Low	FRVTPQPGVPPEEAGA	P94108;O46893;Q7YKF7;P93987;Q8WIX2;D7F7W4;D8V9E0;Q95E77;Q9BB64;P93986;D0F109;B5U0R5;Q6SSI3;E5FEB9;E5KUX0;Q8MDX6;Q32601;A0AS70;Q8HUZ8;O98380;Q6PZB5;Q4VI77;A1XM40;D5FFC9;D6MYJ8;Q9MVS0;O98879;Q9GHP5;Q6VW42;Q1KZQ0;Q32432;Q3ZR38;O98601;Q8H980;Q8MBZ1;Q6U127;D0F0U1;E2CZ66;Q8WHG5;Q7YJP4;C7AQU5;Q8MAP8;B9UM37;E5FE83;Q8WLG9;Q710J3;A0PDF5;Q15KB0;Q8HSW2;Q36802;Q6L9X4;Q33369;Q4KUE1;D0F0E1;A5X4I4;Q5UFF3;O98747	14257	57	CID		37.62	5.00954		3	49	51	1	1651.75	-56.45	8/159	Arabidopsis_elastase_rep2.mgf
	Low	QVERDKLNKYGRPL	P94108;P94047;O46893;B6GUW7;Q8WIX2;D8V9E0;Q95E77;Q9BB64;Q37269;D0F109;B5U0R5;E5KUX0;Q8MDX6;Q37170;Q32601;A0AS70;B1PHP1;Q9MUG3;Q8HUZ8;O98380;Q6PZB5;Q4VI77;A5X4C4;D5FFC9;E5FEA2;Q5K3Z6;Q37235;Q37154;Q32555;Q8MC01;D6MYJ8;Q9MVS0;Q8WLJ4;B5LC06;O98879;Q9GHP5;Q9MT11;Q6VW42;Q5VAR7;Q1KZQ0;Q32432;Q6VW16;Q3ZR38;O98601;Q8MBZ1;Q6Y2Z0;Q6U127;D0F0U1;E2CZ66;B7P0E8;Q8WHG5;Q9TKI3;O03048;Q7YJP4;E0WEC1;Q8MAP8;B9UM37;…	18718	81	CID		34.78	11.3766		10	50	44	1	1715.84	-66.8485	9/141	Arabidopsis_elastase_rep2.mgf
	Low	FRVTPQPGVPPEEAGAA	P94108;O46893;Q7YKF7;P93987;Q8WIX2;D7F7W4;D8V9E0;Q95E77;Q9BB64;P93986;D0F109;B5U0R5;Q6SSI3;E5FEB9;E5KUX0;Q8MDX6;Q32601;A0AS70;Q8HUZ8;O98380;Q6PZB5;Q4VI77;A1XM40;D5FFC9;D6MYJ8;Q9MVS0;O98879;Q9GHP5;Q6VW42;Q1KZQ0;Q32432;Q3ZR38;O98601;Q8H980;Q8MBZ1;Q6U127;D0F0U1;E2CZ66;Q8WHG5;Q7YJP4;C7AQU5;Q8MAP8;B9UM37;E5FE83;Q8WLG9;Q710J3;A0PDF5;Q15KB0;Q8HSW2;Q36802;Q6L9X4;Q33369;Q4KUE1;D0F0E1;A5X4I4;Q5UFF3;O98747	14214	57	CID		34.33	11.3038		5	50	45	1	1722.78	-61.2159	8/169	Arabidopsis_elastase_rep2.mgf
	Low	LRMSGGDxIHSGTVV	Q32432	1	1	CID	X8(N)	14.68	1104.97		2	50	28	1	1542.75	-15.6601	9/145	Arabidopsis_elastase_rep2.mgf
Q3ZR38	15.4	7	7	435	48.131	6.91748	60.738	Ribulose-1, 5-bisphosphate carboxylase large subunit (Fragment) OS=Dioscorea bemarivensis GN=rbcL PE=3 SV=1 - [Q3ZR38_9LILI]
	Confidence Icon	Sequence	Protein Accessions	# Proteins	# Protein Groups	Activation Type	Modifications	IonScore	Exp Value	Δ Score	Rank	Identity High	Homology Threshold	Charge	m/z [Da]	ΔM [ppm]	Ions Matched	Spectrum File
	High	FRVTPQPGVPPEEA	P94108;P94047;O46893;Q7YKF7;P93987;B6GUW7;Q8WIX2;D7F7W4;D8V9E0;Q95E77;Q9BB64;P93986;Q37269;D0F109;B5U0R5;Q6SSI3;E5FEB9;E5KUX0;Q8MDX6;Q32601;A0AS70;Q8HUZ8;O98380;Q6PZB5;Q4VI77;A1XM40;D5FFC9;D6MYJ8;Q9MVS0;O98879;Q9GHP5;Q6VW42;Q1KZQ0;Q32432;Q3ZR38;O98601;Q8H980;Q8MBZ1;Q6U127;D0F0U1;E2CZ66;Q8WHG5;Q7YJP4;C7AQU5;Q8MAP8;B9UM37;E5FE83;O98752;O98529;Q8WLG9;O98749;Q710J3;A0PDF5;Q15KB0;Q32087;Q9GEP5;Q8HSW2;…	14407	67	CID		65.09	0.00921231		2	49		1	1523.71	-51.6184	14/139	Arabidopsis_elastase_rep2.mgf
	High	FQGPPHGI	P94108;O46893;Q7YKF7;B6GUW7;D7F7W4;D8V9E0;Q95E77;Q9BB64;Q32224;Q6SSI3;E5FEB9;E5KUX0;Q8MDX6;Q37170;Q32601;A0AS70;B1PHP1;Q9MUG3;Q8HUZ8;O98380;Q6PZB5;Q4VI77;A1XM40;A5X4C4;D5FFC9;E5FEA2;Q5K3Z6;D0PVA4;Q37235;Q37154;Q32555;Q8MC01;D6MYJ8;Q9MVS0;Q8WLJ4;B5LC06;O98879;Q9GHP5;Q9MT11;Q6VW42;Q5VAR7;Q1KZQ0;Q32432;Q6VW16;Q3ZR38;B0YHL2;O98601;Q8H980;Q8MBZ1;Q6Y2Z0;Q6U127;D0F0U1;E2CZ66;B7P0E8;Q8WHG5;Q9TKI3;O03048;…	20049	80	CID		53.71	0.116359		3	49		1	852.443	7.56498	6/71	Arabidopsis_elastase_rep2.mgf
	Low	NMFTSIVGNVFGFKA	P94108;P94047;O46893;Q7YKF7;P94025;P93987;Q8WIX2;D7F7W4;D8V9E0;Q95E77;Q37269;D0F109;B5U0R5;E5FEB9;E5KUX0;Q8MDX6;Q37170;Q32601;A0AS70;B1PHP1;Q8HUZ8;O98380;Q6PZB5;Q4VI77;A1XM40;A5X4C4;E5FEA2;Q5K3Z6;Q37154;Q32555;Q8MC01;Q9MVS0;Q8WLJ4;B5LC06;Q9GHP5;Q32432;Q6VW16;Q3ZR38;O98601;Q8H980;Q6Y2Z0;D0F0U1;E2CZ66;B7P0E8;Q8WHG5;Q9TKI3;C7AQU5;E0WEC1;Q8MAP8;E5FE83;O98752;Q8WLG9;O98749;A0PDF5;Q8WIB2;Q15KB0;A5X4D8;…	16077	71	CID		44.02	1.2156	0	1	50	39	1	1631.75	-47.7472	8/151	Arabidopsis_elastase_rep2.mgf
	Low	FRVTPQPGVPPEEAGA	P94108;O46893;Q7YKF7;P93987;Q8WIX2;D7F7W4;D8V9E0;Q95E77;Q9BB64;P93986;D0F109;B5U0R5;Q6SSI3;E5FEB9;E5KUX0;Q8MDX6;Q32601;A0AS70;Q8HUZ8;O98380;Q6PZB5;Q4VI77;A1XM40;D5FFC9;D6MYJ8;Q9MVS0;O98879;Q9GHP5;Q6VW42;Q1KZQ0;Q32432;Q3ZR38;O98601;Q8H980;Q8MBZ1;Q6U127;D0F0U1;E2CZ66;Q8WHG5;Q7YJP4;C7AQU5;Q8MAP8;B9UM37;E5FE83;Q8WLG9;Q710J3;A0PDF5;Q15KB0;Q8HSW2;Q36802;Q6L9X4;Q33369;Q4KUE1;D0F0E1;A5X4I4;Q5UFF3;O98747	14257	57	CID		37.62	5.00954		3	49	51	1	1651.75	-56.45	8/159	Arabidopsis_elastase_rep2.mgf
	Low	QVERDKLNKYGRPL	P94108;P94047;O46893;B6GUW7;Q8WIX2;D8V9E0;Q95E77;Q9BB64;Q37269;D0F109;B5U0R5;E5KUX0;Q8MDX6;Q37170;Q32601;A0AS70;B1PHP1;Q9MUG3;Q8HUZ8;O98380;Q6PZB5;Q4VI77;A5X4C4;D5FFC9;E5FEA2;Q5K3Z6;Q37235;Q37154;Q32555;Q8MC01;D6MYJ8;Q9MVS0;Q8WLJ4;B5LC06;O98879;Q9GHP5;Q9MT11;Q6VW42;Q5VAR7;Q1KZQ0;Q32432;Q6VW16;Q3ZR38;O98601;Q8MBZ1;Q6Y2Z0;Q6U127;D0F0U1;E2CZ66;B7P0E8;Q8WHG5;Q9TKI3;O03048;Q7YJP4;E0WEC1;Q8MAP8;B9UM37;…	18718	81	CID		34.78	11.3766		10	50	44	1	1715.84	-66.8485	9/141	Arabidopsis_elastase_rep2.mgf
	Low	FRVTPQPGVPPEEAGAA	P94108;O46893;Q7YKF7;P93987;Q8WIX2;D7F7W4;D8V9E0;Q95E77;Q9BB64;P93986;D0F109;B5U0R5;Q6SSI3;E5FEB9;E5KUX0;Q8MDX6;Q32601;A0AS70;Q8HUZ8;O98380;Q6PZB5;Q4VI77;A1XM40;D5FFC9;D6MYJ8;Q9MVS0;O98879;Q9GHP5;Q6VW42;Q1KZQ0;Q32432;Q3ZR38;O98601;Q8H980;Q8MBZ1;Q6U127;D0F0U1;E2CZ66;Q8WHG5;Q7YJP4;C7AQU5;Q8MAP8;B9UM37;E5FE83;Q8WLG9;Q710J3;A0PDF5;Q15KB0;Q8HSW2;Q36802;Q6L9X4;Q33369;Q4KUE1;D0F0E1;A5X4I4;Q5UFF3;O98747	14214	57	CID		34.33	11.3038		5	50	45	1	1722.78	-61.2159	8/169	Arabidopsis_elastase_rep2.mgf
	Low	KPCVQARNEGxDL	Q3ZR38	1	1	CID	X11(V)	17.39	543.913		9	49	34	1	1428.68	-32.4434	6/122	Arabidopsis_elastase_rep2.mgf
Q8H980	17.36	6	6	311	34.7849	7.84033	60.738	Ribulose 1,5 bisphosphate carboxylase/oxygenase large subunit (Fragment) OS=Terniopsis malayana GN=rbcL PE=4 SV=1 - [Q8H980_9ROSI]
	Confidence Icon	Sequence	Protein Accessions	# Proteins	# Protein Groups	Activation Type	Modifications	IonScore	Exp Value	Δ Score	Rank	Identity High	Homology Threshold	Charge	m/z [Da]	ΔM [ppm]	Ions Matched	Spectrum File
	High	FRVTPQPGVPPEEA	P94108;P94047;O46893;Q7YKF7;P93987;B6GUW7;Q8WIX2;D7F7W4;D8V9E0;Q95E77;Q9BB64;P93986;Q37269;D0F109;B5U0R5;Q6SSI3;E5FEB9;E5KUX0;Q8MDX6;Q32601;A0AS70;Q8HUZ8;O98380;Q6PZB5;Q4VI77;A1XM40;D5FFC9;D6MYJ8;Q9MVS0;O98879;Q9GHP5;Q6VW42;Q1KZQ0;Q32432;Q3ZR38;O98601;Q8H980;Q8MBZ1;Q6U127;D0F0U1;E2CZ66;Q8WHG5;Q7YJP4;C7AQU5;Q8MAP8;B9UM37;E5FE83;O98752;O98529;Q8WLG9;O98749;Q710J3;A0PDF5;Q15KB0;Q32087;Q9GEP5;Q8HSW2;…	14407	67	CID		65.09	0.00921231		2	49		1	1523.71	-51.6184	14/139	Arabidopsis_elastase_rep2.mgf
	High	FQGPPHGI	P94108;O46893;Q7YKF7;B6GUW7;D7F7W4;D8V9E0;Q95E77;Q9BB64;Q32224;Q6SSI3;E5FEB9;E5KUX0;Q8MDX6;Q37170;Q32601;A0AS70;B1PHP1;Q9MUG3;Q8HUZ8;O98380;Q6PZB5;Q4VI77;A1XM40;A5X4C4;D5FFC9;E5FEA2;Q5K3Z6;D0PVA4;Q37235;Q37154;Q32555;Q8MC01;D6MYJ8;Q9MVS0;Q8WLJ4;B5LC06;O98879;Q9GHP5;Q9MT11;Q6VW42;Q5VAR7;Q1KZQ0;Q32432;Q6VW16;Q3ZR38;B0YHL2;O98601;Q8H980;Q8MBZ1;Q6Y2Z0;Q6U127;D0F0U1;E2CZ66;B7P0E8;Q8WHG5;Q9TKI3;O03048;…	20049	80	CID		53.71	0.116359		3	49		1	852.443	7.56498	6/71	Arabidopsis_elastase_rep2.mgf
	Low	NMFTSIVGNVFGFKA	P94108;P94047;O46893;Q7YKF7;P94025;P93987;Q8WIX2;D7F7W4;D8V9E0;Q95E77;Q37269;D0F109;B5U0R5;E5FEB9;E5KUX0;Q8MDX6;Q37170;Q32601;A0AS70;B1PHP1;Q8HUZ8;O98380;Q6PZB5;Q4VI77;A1XM40;A5X4C4;E5FEA2;Q5K3Z6;Q37154;Q32555;Q8MC01;Q9MVS0;Q8WLJ4;B5LC06;Q9GHP5;Q32432;Q6VW16;Q3ZR38;O98601;Q8H980;Q6Y2Z0;D0F0U1;E2CZ66;B7P0E8;Q8WHG5;Q9TKI3;C7AQU5;E0WEC1;Q8MAP8;E5FE83;O98752;Q8WLG9;O98749;A0PDF5;Q8WIB2;Q15KB0;A5X4D8;…	16077	71	CID		44.02	1.2156	0	1	50	39	1	1631.75	-47.7472	8/151	Arabidopsis_elastase_rep2.mgf
	Low	FRVTPQPGVPPEEAGA	P94108;O46893;Q7YKF7;P93987;Q8WIX2;D7F7W4;D8V9E0;Q95E77;Q9BB64;P93986;D0F109;B5U0R5;Q6SSI3;E5FEB9;E5KUX0;Q8MDX6;Q32601;A0AS70;Q8HUZ8;O98380;Q6PZB5;Q4VI77;A1XM40;D5FFC9;D6MYJ8;Q9MVS0;O98879;Q9GHP5;Q6VW42;Q1KZQ0;Q32432;Q3ZR38;O98601;Q8H980;Q8MBZ1;Q6U127;D0F0U1;E2CZ66;Q8WHG5;Q7YJP4;C7AQU5;Q8MAP8;B9UM37;E5FE83;Q8WLG9;Q710J3;A0PDF5;Q15KB0;Q8HSW2;Q36802;Q6L9X4;Q33369;Q4KUE1;D0F0E1;A5X4I4;Q5UFF3;O98747	14257	57	CID		37.62	5.00954		3	49	51	1	1651.75	-56.45	8/159	Arabidopsis_elastase_rep2.mgf
	Low	QVERDQLNKYGRPL	Q8H980	4	1	CID		35.2	10.3279		3	50	44	1	1715.84	-45.6402	10/141	Arabidopsis_elastase_rep2.mgf
	Low	FRVTPQPGVPPEEAGAA	P94108;O46893;Q7YKF7;P93987;Q8WIX2;D7F7W4;D8V9E0;Q95E77;Q9BB64;P93986;D0F109;B5U0R5;Q6SSI3;E5FEB9;E5KUX0;Q8MDX6;Q32601;A0AS70;Q8HUZ8;O98380;Q6PZB5;Q4VI77;A1XM40;D5FFC9;D6MYJ8;Q9MVS0;O98879;Q9GHP5;Q6VW42;Q1KZQ0;Q32432;Q3ZR38;O98601;Q8H980;Q8MBZ1;Q6U127;D0F0U1;E2CZ66;Q8WHG5;Q7YJP4;C7AQU5;Q8MAP8;B9UM37;E5FE83;Q8WLG9;Q710J3;A0PDF5;Q15KB0;Q8HSW2;Q36802;Q6L9X4;Q33369;Q4KUE1;D0F0E1;A5X4I4;Q5UFF3;O98747	14214	57	CID		34.33	11.3038		5	50	45	1	1722.78	-61.2159	8/169	Arabidopsis_elastase_rep2.mgf
Q6U127	12.3	6	6	439	48.6434	6.91748	60.738	Ribulose-1,5-bisphosphate carboxylase/oxygenase large subunit (Fragment) OS=Corycium carnosum GN=rbcL PE=3 SV=1 - [Q6U127_9ASPA]
	Confidence Icon	Sequence	Protein Accessions	# Proteins	# Protein Groups	Activation Type	Modifications	IonScore	Exp Value	Δ Score	Rank	Identity High	Homology Threshold	Charge	m/z [Da]	ΔM [ppm]	Ions Matched	Spectrum File
	High	FRVTPQPGVPPEEA	P94108;P94047;O46893;Q7YKF7;P93987;B6GUW7;Q8WIX2;D7F7W4;D8V9E0;Q95E77;Q9BB64;P93986;Q37269;D0F109;B5U0R5;Q6SSI3;E5FEB9;E5KUX0;Q8MDX6;Q32601;A0AS70;Q8HUZ8;O98380;Q6PZB5;Q4VI77;A1XM40;D5FFC9;D6MYJ8;Q9MVS0;O98879;Q9GHP5;Q6VW42;Q1KZQ0;Q32432;Q3ZR38;O98601;Q8H980;Q8MBZ1;Q6U127;D0F0U1;E2CZ66;Q8WHG5;Q7YJP4;C7AQU5;Q8MAP8;B9UM37;E5FE83;O98752;O98529;Q8WLG9;O98749;Q710J3;A0PDF5;Q15KB0;Q32087;Q9GEP5;Q8HSW2;…	14407	67	CID		65.09	0.00921231		2	49		1	1523.71	-51.6184	14/139	Arabidopsis_elastase_rep2.mgf
	High	FQGPPHGI	P94108;O46893;Q7YKF7;B6GUW7;D7F7W4;D8V9E0;Q95E77;Q9BB64;Q32224;Q6SSI3;E5FEB9;E5KUX0;Q8MDX6;Q37170;Q32601;A0AS70;B1PHP1;Q9MUG3;Q8HUZ8;O98380;Q6PZB5;Q4VI77;A1XM40;A5X4C4;D5FFC9;E5FEA2;Q5K3Z6;D0PVA4;Q37235;Q37154;Q32555;Q8MC01;D6MYJ8;Q9MVS0;Q8WLJ4;B5LC06;O98879;Q9GHP5;Q9MT11;Q6VW42;Q5VAR7;Q1KZQ0;Q32432;Q6VW16;Q3ZR38;B0YHL2;O98601;Q8H980;Q8MBZ1;Q6Y2Z0;Q6U127;D0F0U1;E2CZ66;B7P0E8;Q8WHG5;Q9TKI3;O03048;…	20049	80	CID		53.71	0.116359		3	49		1	852.443	7.56498	6/71	Arabidopsis_elastase_rep2.mgf
	Low	NMFTSIVGNVxGFKA	Q6U127;Q5UFF3	8	2	CID	X11(F)	44.02	1.2156		5	50	39	1	1631.75	-47.7472	8/151	Arabidopsis_elastase_rep2.mgf
	Low	FRVTPQPGVPPEEAGA	P94108;O46893;Q7YKF7;P93987;Q8WIX2;D7F7W4;D8V9E0;Q95E77;Q9BB64;P93986;D0F109;B5U0R5;Q6SSI3;E5FEB9;E5KUX0;Q8MDX6;Q32601;A0AS70;Q8HUZ8;O98380;Q6PZB5;Q4VI77;A1XM40;D5FFC9;D6MYJ8;Q9MVS0;O98879;Q9GHP5;Q6VW42;Q1KZQ0;Q32432;Q3ZR38;O98601;Q8H980;Q8MBZ1;Q6U127;D0F0U1;E2CZ66;Q8WHG5;Q7YJP4;C7AQU5;Q8MAP8;B9UM37;E5FE83;Q8WLG9;Q710J3;A0PDF5;Q15KB0;Q8HSW2;Q36802;Q6L9X4;Q33369;Q4KUE1;D0F0E1;A5X4I4;Q5UFF3;O98747	14257	57	CID		37.62	5.00954		3	49	51	1	1651.75	-56.45	8/159	Arabidopsis_elastase_rep2.mgf
	Low	QVERDKLNKYGRPL	P94108;P94047;O46893;B6GUW7;Q8WIX2;D8V9E0;Q95E77;Q9BB64;Q37269;D0F109;B5U0R5;E5KUX0;Q8MDX6;Q37170;Q32601;A0AS70;B1PHP1;Q9MUG3;Q8HUZ8;O98380;Q6PZB5;Q4VI77;A5X4C4;D5FFC9;E5FEA2;Q5K3Z6;Q37235;Q37154;Q32555;Q8MC01;D6MYJ8;Q9MVS0;Q8WLJ4;B5LC06;O98879;Q9GHP5;Q9MT11;Q6VW42;Q5VAR7;Q1KZQ0;Q32432;Q6VW16;Q3ZR38;O98601;Q8MBZ1;Q6Y2Z0;Q6U127;D0F0U1;E2CZ66;B7P0E8;Q8WHG5;Q9TKI3;O03048;Q7YJP4;E0WEC1;Q8MAP8;B9UM37;…	18718	81	CID		34.78	11.3766		10	50	44	1	1715.84	-66.8485	9/141	Arabidopsis_elastase_rep2.mgf
	Low	FRVTPQPGVPPEEAGAA	P94108;O46893;Q7YKF7;P93987;Q8WIX2;D7F7W4;D8V9E0;Q95E77;Q9BB64;P93986;D0F109;B5U0R5;Q6SSI3;E5FEB9;E5KUX0;Q8MDX6;Q32601;A0AS70;Q8HUZ8;O98380;Q6PZB5;Q4VI77;A1XM40;D5FFC9;D6MYJ8;Q9MVS0;O98879;Q9GHP5;Q6VW42;Q1KZQ0;Q32432;Q3ZR38;O98601;Q8H980;Q8MBZ1;Q6U127;D0F0U1;E2CZ66;Q8WHG5;Q7YJP4;C7AQU5;Q8MAP8;B9UM37;E5FE83;Q8WLG9;Q710J3;A0PDF5;Q15KB0;Q8HSW2;Q36802;Q6L9X4;Q33369;Q4KUE1;D0F0E1;A5X4I4;Q5UFF3;O98747	14214	57	CID		34.33	11.3038		5	50	45	1	1722.78	-61.2159	8/169	Arabidopsis_elastase_rep2.mgf
D0F0U1	34.71	7	7	170	18.8246	7.82568	60.738	Ribulose-1,5-bisphosphate carboxylase/oxygenase large subunit (Fragment) OS=Miconia impetiolaris GN=rbcL PE=4 SV=1 - [D0F0U1_9MYRT]
	Confidence Icon	Sequence	Protein Accessions	# Proteins	# Protein Groups	Activation Type	Modifications	IonScore	Exp Value	Δ Score	Rank	Identity High	Homology Threshold	Charge	m/z [Da]	ΔM [ppm]	Ions Matched	Spectrum File
	High	FRVTPQPGVPPEEA	P94108;P94047;O46893;Q7YKF7;P93987;B6GUW7;Q8WIX2;D7F7W4;D8V9E0;Q95E77;Q9BB64;P93986;Q37269;D0F109;B5U0R5;Q6SSI3;E5FEB9;E5KUX0;Q8MDX6;Q32601;A0AS70;Q8HUZ8;O98380;Q6PZB5;Q4VI77;A1XM40;D5FFC9;D6MYJ8;Q9MVS0;O98879;Q9GHP5;Q6VW42;Q1KZQ0;Q32432;Q3ZR38;O98601;Q8H980;Q8MBZ1;Q6U127;D0F0U1;E2CZ66;Q8WHG5;Q7YJP4;C7AQU5;Q8MAP8;B9UM37;E5FE83;O98752;O98529;Q8WLG9;O98749;Q710J3;A0PDF5;Q15KB0;Q32087;Q9GEP5;Q8HSW2;…	14407	67	CID		65.09	0.00921231		2	49		1	1523.71	-51.6184	14/139	Arabidopsis_elastase_rep2.mgf
	High	FQGPPHGI	P94108;O46893;Q7YKF7;B6GUW7;D7F7W4;D8V9E0;Q95E77;Q9BB64;Q32224;Q6SSI3;E5FEB9;E5KUX0;Q8MDX6;Q37170;Q32601;A0AS70;B1PHP1;Q9MUG3;Q8HUZ8;O98380;Q6PZB5;Q4VI77;A1XM40;A5X4C4;D5FFC9;E5FEA2;Q5K3Z6;D0PVA4;Q37235;Q37154;Q32555;Q8MC01;D6MYJ8;Q9MVS0;Q8WLJ4;B5LC06;O98879;Q9GHP5;Q9MT11;Q6VW42;Q5VAR7;Q1KZQ0;Q32432;Q6VW16;Q3ZR38;B0YHL2;O98601;Q8H980;Q8MBZ1;Q6Y2Z0;Q6U127;D0F0U1;E2CZ66;B7P0E8;Q8WHG5;Q9TKI3;O03048;…	20049	80	CID		53.71	0.116359		3	49		1	852.443	7.56498	6/71	Arabidopsis_elastase_rep2.mgf
	Low	NMFTSIVGNVFGFKA	P94108;P94047;O46893;Q7YKF7;P94025;P93987;Q8WIX2;D7F7W4;D8V9E0;Q95E77;Q37269;D0F109;B5U0R5;E5FEB9;E5KUX0;Q8MDX6;Q37170;Q32601;A0AS70;B1PHP1;Q8HUZ8;O98380;Q6PZB5;Q4VI77;A1XM40;A5X4C4;E5FEA2;Q5K3Z6;Q37154;Q32555;Q8MC01;Q9MVS0;Q8WLJ4;B5LC06;Q9GHP5;Q32432;Q6VW16;Q3ZR38;O98601;Q8H980;Q6Y2Z0;D0F0U1;E2CZ66;B7P0E8;Q8WHG5;Q9TKI3;C7AQU5;E0WEC1;Q8MAP8;E5FE83;O98752;Q8WLG9;O98749;A0PDF5;Q8WIB2;Q15KB0;A5X4D8;…	16077	71	CID		44.02	1.2156	0	1	50	39	1	1631.75	-47.7472	8/151	Arabidopsis_elastase_rep2.mgf
	Low	FRVTPQPGVPPEEAGA	P94108;O46893;Q7YKF7;P93987;Q8WIX2;D7F7W4;D8V9E0;Q95E77;Q9BB64;P93986;D0F109;B5U0R5;Q6SSI3;E5FEB9;E5KUX0;Q8MDX6;Q32601;A0AS70;Q8HUZ8;O98380;Q6PZB5;Q4VI77;A1XM40;D5FFC9;D6MYJ8;Q9MVS0;O98879;Q9GHP5;Q6VW42;Q1KZQ0;Q32432;Q3ZR38;O98601;Q8H980;Q8MBZ1;Q6U127;D0F0U1;E2CZ66;Q8WHG5;Q7YJP4;C7AQU5;Q8MAP8;B9UM37;E5FE83;Q8WLG9;Q710J3;A0PDF5;Q15KB0;Q8HSW2;Q36802;Q6L9X4;Q33369;Q4KUE1;D0F0E1;A5X4I4;Q5UFF3;O98747	14257	57	CID		37.62	5.00954		3	49	51	1	1651.75	-56.45	8/159	Arabidopsis_elastase_rep2.mgf
	Low	QVERDKLNKYGRPL	P94108;P94047;O46893;B6GUW7;Q8WIX2;D8V9E0;Q95E77;Q9BB64;Q37269;D0F109;B5U0R5;E5KUX0;Q8MDX6;Q37170;Q32601;A0AS70;B1PHP1;Q9MUG3;Q8HUZ8;O98380;Q6PZB5;Q4VI77;A5X4C4;D5FFC9;E5FEA2;Q5K3Z6;Q37235;Q37154;Q32555;Q8MC01;D6MYJ8;Q9MVS0;Q8WLJ4;B5LC06;O98879;Q9GHP5;Q9MT11;Q6VW42;Q5VAR7;Q1KZQ0;Q32432;Q6VW16;Q3ZR38;O98601;Q8MBZ1;Q6Y2Z0;Q6U127;D0F0U1;E2CZ66;B7P0E8;Q8WHG5;Q9TKI3;O03048;Q7YJP4;E0WEC1;Q8MAP8;B9UM37;…	18718	81	CID		34.78	11.3766		10	50	44	1	1715.84	-66.8485	9/141	Arabidopsis_elastase_rep2.mgf
	Low	FRVTPQPGVPPEEAGAA	P94108;O46893;Q7YKF7;P93987;Q8WIX2;D7F7W4;D8V9E0;Q95E77;Q9BB64;P93986;D0F109;B5U0R5;Q6SSI3;E5FEB9;E5KUX0;Q8MDX6;Q32601;A0AS70;Q8HUZ8;O98380;Q6PZB5;Q4VI77;A1XM40;D5FFC9;D6MYJ8;Q9MVS0;O98879;Q9GHP5;Q6VW42;Q1KZQ0;Q32432;Q3ZR38;O98601;Q8H980;Q8MBZ1;Q6U127;D0F0U1;E2CZ66;Q8WHG5;Q7YJP4;C7AQU5;Q8MAP8;B9UM37;E5FE83;Q8WLG9;Q710J3;A0PDF5;Q15KB0;Q8HSW2;Q36802;Q6L9X4;Q33369;Q4KUE1;D0F0E1;A5X4I4;Q5UFF3;O98747	14214	57	CID		34.33	11.3038		5	50	45	1	1722.78	-61.2159	8/169	Arabidopsis_elastase_rep2.mgf
	Low	SYVKTFQGPPHGIQV	Q9BB64;D0PVA4;D0F0U1;O98752;Q36802	413	5	CID		18.9	420.378		8	50	36	1	1657.86	-6.28599	6/151	Arabidopsis_elastase_rep2.mgf
E2CZ66	18.46	7	7	455	50.3561	7.04932	60.738	Ribulose-1,5-bisphosphate carboxylase/oxygenase large subunit (Fragment) OS=Hopkinsia anoectocolea GN=rbcL PE=3 SV=1 - [E2CZ66_9POAL]
	Confidence Icon	Sequence	Protein Accessions	# Proteins	# Protein Groups	Activation Type	Modifications	IonScore	Exp Value	Δ Score	Rank	Identity High	Homology Threshold	Charge	m/z [Da]	ΔM [ppm]	Ions Matched	Spectrum File
	High	FRVTPQPGVPPEEA	P94108;P94047;O46893;Q7YKF7;P93987;B6GUW7;Q8WIX2;D7F7W4;D8V9E0;Q95E77;Q9BB64;P93986;Q37269;D0F109;B5U0R5;Q6SSI3;E5FEB9;E5KUX0;Q8MDX6;Q32601;A0AS70;Q8HUZ8;O98380;Q6PZB5;Q4VI77;A1XM40;D5FFC9;D6MYJ8;Q9MVS0;O98879;Q9GHP5;Q6VW42;Q1KZQ0;Q32432;Q3ZR38;O98601;Q8H980;Q8MBZ1;Q6U127;D0F0U1;E2CZ66;Q8WHG5;Q7YJP4;C7AQU5;Q8MAP8;B9UM37;E5FE83;O98752;O98529;Q8WLG9;O98749;Q710J3;A0PDF5;Q15KB0;Q32087;Q9GEP5;Q8HSW2;…	14407	67	CID		65.09	0.00921231		2	49		1	1523.71	-51.6184	14/139	Arabidopsis_elastase_rep2.mgf
	High	FQGPPHGI	P94108;O46893;Q7YKF7;B6GUW7;D7F7W4;D8V9E0;Q95E77;Q9BB64;Q32224;Q6SSI3;E5FEB9;E5KUX0;Q8MDX6;Q37170;Q32601;A0AS70;B1PHP1;Q9MUG3;Q8HUZ8;O98380;Q6PZB5;Q4VI77;A1XM40;A5X4C4;D5FFC9;E5FEA2;Q5K3Z6;D0PVA4;Q37235;Q37154;Q32555;Q8MC01;D6MYJ8;Q9MVS0;Q8WLJ4;B5LC06;O98879;Q9GHP5;Q9MT11;Q6VW42;Q5VAR7;Q1KZQ0;Q32432;Q6VW16;Q3ZR38;B0YHL2;O98601;Q8H980;Q8MBZ1;Q6Y2Z0;Q6U127;D0F0U1;E2CZ66;B7P0E8;Q8WHG5;Q9TKI3;O03048;…	20049	80	CID		53.71	0.116359		3	49		1	852.443	7.56498	6/71	Arabidopsis_elastase_rep2.mgf
	Low	NMFTSIVGNVFGFKA	P94108;P94047;O46893;Q7YKF7;P94025;P93987;Q8WIX2;D7F7W4;D8V9E0;Q95E77;Q37269;D0F109;B5U0R5;E5FEB9;E5KUX0;Q8MDX6;Q37170;Q32601;A0AS70;B1PHP1;Q8HUZ8;O98380;Q6PZB5;Q4VI77;A1XM40;A5X4C4;E5FEA2;Q5K3Z6;Q37154;Q32555;Q8MC01;Q9MVS0;Q8WLJ4;B5LC06;Q9GHP5;Q32432;Q6VW16;Q3ZR38;O98601;Q8H980;Q6Y2Z0;D0F0U1;E2CZ66;B7P0E8;Q8WHG5;Q9TKI3;C7AQU5;E0WEC1;Q8MAP8;E5FE83;O98752;Q8WLG9;O98749;A0PDF5;Q8WIB2;Q15KB0;A5X4D8;…	16077	71	CID		44.02	1.2156	0	1	50	39	1	1631.75	-47.7472	8/151	Arabidopsis_elastase_rep2.mgf
	Low	FRVTPQPGVPPEEAGA	P94108;O46893;Q7YKF7;P93987;Q8WIX2;D7F7W4;D8V9E0;Q95E77;Q9BB64;P93986;D0F109;B5U0R5;Q6SSI3;E5FEB9;E5KUX0;Q8MDX6;Q32601;A0AS70;Q8HUZ8;O98380;Q6PZB5;Q4VI77;A1XM40;D5FFC9;D6MYJ8;Q9MVS0;O98879;Q9GHP5;Q6VW42;Q1KZQ0;Q32432;Q3ZR38;O98601;Q8H980;Q8MBZ1;Q6U127;D0F0U1;E2CZ66;Q8WHG5;Q7YJP4;C7AQU5;Q8MAP8;B9UM37;E5FE83;Q8WLG9;Q710J3;A0PDF5;Q15KB0;Q8HSW2;Q36802;Q6L9X4;Q33369;Q4KUE1;D0F0E1;A5X4I4;Q5UFF3;O98747	14257	57	CID		37.62	5.00954		3	49	51	1	1651.75	-56.45	8/159	Arabidopsis_elastase_rep2.mgf
	Low	QVERDKLNKYGRPL	P94108;P94047;O46893;B6GUW7;Q8WIX2;D8V9E0;Q95E77;Q9BB64;Q37269;D0F109;B5U0R5;E5KUX0;Q8MDX6;Q37170;Q32601;A0AS70;B1PHP1;Q9MUG3;Q8HUZ8;O98380;Q6PZB5;Q4VI77;A5X4C4;D5FFC9;E5FEA2;Q5K3Z6;Q37235;Q37154;Q32555;Q8MC01;D6MYJ8;Q9MVS0;Q8WLJ4;B5LC06;O98879;Q9GHP5;Q9MT11;Q6VW42;Q5VAR7;Q1KZQ0;Q32432;Q6VW16;Q3ZR38;O98601;Q8MBZ1;Q6Y2Z0;Q6U127;D0F0U1;E2CZ66;B7P0E8;Q8WHG5;Q9TKI3;O03048;Q7YJP4;E0WEC1;Q8MAP8;B9UM37;…	18718	81	CID		34.78	11.3766		10	50	44	1	1715.84	-66.8485	9/141	Arabidopsis_elastase_rep2.mgf
	Low	FRVTPQPGVPPEEAGAA	P94108;O46893;Q7YKF7;P93987;Q8WIX2;D7F7W4;D8V9E0;Q95E77;Q9BB64;P93986;D0F109;B5U0R5;Q6SSI3;E5FEB9;E5KUX0;Q8MDX6;Q32601;A0AS70;Q8HUZ8;O98380;Q6PZB5;Q4VI77;A1XM40;D5FFC9;D6MYJ8;Q9MVS0;O98879;Q9GHP5;Q6VW42;Q1KZQ0;Q32432;Q3ZR38;O98601;Q8H980;Q8MBZ1;Q6U127;D0F0U1;E2CZ66;Q8WHG5;Q7YJP4;C7AQU5;Q8MAP8;B9UM37;E5FE83;Q8WLG9;Q710J3;A0PDF5;Q15KB0;Q8HSW2;Q36802;Q6L9X4;Q33369;Q4KUE1;D0F0E1;A5X4I4;Q5UFF3;O98747	14214	57	CID		34.33	11.3038		5	50	45	1	1722.78	-61.2159	8/169	Arabidopsis_elastase_rep2.mgf
	Low	xDRQKNHGmHFRVLAKALRMSGGDHIHAGT	E2CZ66	1	1	CID	X1(N), M9(Oxidation)	11.54	878.401		3	46	25	1	3370.47	-63.3847	5/331	Arabidopsis_elastase_rep2.mgf
B7P0E8	12.56	6	6	430	47.4169	6.80029	60.738	Ribulose-1,5-bisphosphate carboxylase/oxygenase large subunit (Fragment) OS=Craspidospermum verticillatum GN=rbcL PE=3 SV=1 - [B7P0E8_9GENT]
	Confidence Icon	Sequence	Protein Accessions	# Proteins	# Protein Groups	Activation Type	Modifications	IonScore	Exp Value	Δ Score	Rank	Identity High	Homology Threshold	Charge	m/z [Da]	ΔM [ppm]	Ions Matched	Spectrum File
	High	FRVTPQPGVPPExA	B7P0E8	14	1	CID	X13(E)	65.09	0.00921231		3	49		1	1523.71	-51.6184	14/138	Arabidopsis_elastase_rep2.mgf
	High	FQGPPHGI	P94108;O46893;Q7YKF7;B6GUW7;D7F7W4;D8V9E0;Q95E77;Q9BB64;Q32224;Q6SSI3;E5FEB9;E5KUX0;Q8MDX6;Q37170;Q32601;A0AS70;B1PHP1;Q9MUG3;Q8HUZ8;O98380;Q6PZB5;Q4VI77;A1XM40;A5X4C4;D5FFC9;E5FEA2;Q5K3Z6;D0PVA4;Q37235;Q37154;Q32555;Q8MC01;D6MYJ8;Q9MVS0;Q8WLJ4;B5LC06;O98879;Q9GHP5;Q9MT11;Q6VW42;Q5VAR7;Q1KZQ0;Q32432;Q6VW16;Q3ZR38;B0YHL2;O98601;Q8H980;Q8MBZ1;Q6Y2Z0;Q6U127;D0F0U1;E2CZ66;B7P0E8;Q8WHG5;Q9TKI3;O03048;…	20049	80	CID		53.71	0.116359		3	49		1	852.443	7.56498	6/71	Arabidopsis_elastase_rep2.mgf
	Low	NMFTSIVGNVFGFKA	P94108;P94047;O46893;Q7YKF7;P94025;P93987;Q8WIX2;D7F7W4;D8V9E0;Q95E77;Q37269;D0F109;B5U0R5;E5FEB9;E5KUX0;Q8MDX6;Q37170;Q32601;A0AS70;B1PHP1;Q8HUZ8;O98380;Q6PZB5;Q4VI77;A1XM40;A5X4C4;E5FEA2;Q5K3Z6;Q37154;Q32555;Q8MC01;Q9MVS0;Q8WLJ4;B5LC06;Q9GHP5;Q32432;Q6VW16;Q3ZR38;O98601;Q8H980;Q6Y2Z0;D0F0U1;E2CZ66;B7P0E8;Q8WHG5;Q9TKI3;C7AQU5;E0WEC1;Q8MAP8;E5FE83;O98752;Q8WLG9;O98749;A0PDF5;Q8WIB2;Q15KB0;A5X4D8;…	16077	71	CID		44.02	1.2156	0	1	50	39	1	1631.75	-47.7472	8/151	Arabidopsis_elastase_rep2.mgf
	Low	FRVTPQPGVPPExAGA	B7P0E8	14	1	CID	X13(E)	37.62	5.00954		6	49	51	1	1651.75	-56.45	8/158	Arabidopsis_elastase_rep2.mgf
	Low	QVERDKLNKYGRPL	P94108;P94047;O46893;B6GUW7;Q8WIX2;D8V9E0;Q95E77;Q9BB64;Q37269;D0F109;B5U0R5;E5KUX0;Q8MDX6;Q37170;Q32601;A0AS70;B1PHP1;Q9MUG3;Q8HUZ8;O98380;Q6PZB5;Q4VI77;A5X4C4;D5FFC9;E5FEA2;Q5K3Z6;Q37235;Q37154;Q32555;Q8MC01;D6MYJ8;Q9MVS0;Q8WLJ4;B5LC06;O98879;Q9GHP5;Q9MT11;Q6VW42;Q5VAR7;Q1KZQ0;Q32432;Q6VW16;Q3ZR38;O98601;Q8MBZ1;Q6Y2Z0;Q6U127;D0F0U1;E2CZ66;B7P0E8;Q8WHG5;Q9TKI3;O03048;Q7YJP4;E0WEC1;Q8MAP8;B9UM37;…	18718	81	CID		34.78	11.3766		10	50	44	1	1715.84	-66.8485	9/141	Arabidopsis_elastase_rep2.mgf
	Low	FRVTPQPGVPPExAGAA	B7P0E8	14	1	CID	X13(E)	34.33	11.3038		9	50	45	1	1722.78	-61.2159	8/168	Arabidopsis_elastase_rep2.mgf
Q8WHG5	16.26	7	7	449	49.6167	6.80029	60.738	Ribulose-1,5-biphosphate carboxylase (Fragment) OS=Wolffia australiana GN=rbcL PE=3 SV=1 - [Q8WHG5_9ARAE]
	Confidence Icon	Sequence	Protein Accessions	# Proteins	# Protein Groups	Activation Type	Modifications	IonScore	Exp Value	Δ Score	Rank	Identity High	Homology Threshold	Charge	m/z [Da]	ΔM [ppm]	Ions Matched	Spectrum File
	High	FRVTPQPGVPPEEA	P94108;P94047;O46893;Q7YKF7;P93987;B6GUW7;Q8WIX2;D7F7W4;D8V9E0;Q95E77;Q9BB64;P93986;Q37269;D0F109;B5U0R5;Q6SSI3;E5FEB9;E5KUX0;Q8MDX6;Q32601;A0AS70;Q8HUZ8;O98380;Q6PZB5;Q4VI77;A1XM40;D5FFC9;D6MYJ8;Q9MVS0;O98879;Q9GHP5;Q6VW42;Q1KZQ0;Q32432;Q3ZR38;O98601;Q8H980;Q8MBZ1;Q6U127;D0F0U1;E2CZ66;Q8WHG5;Q7YJP4;C7AQU5;Q8MAP8;B9UM37;E5FE83;O98752;O98529;Q8WLG9;O98749;Q710J3;A0PDF5;Q15KB0;Q32087;Q9GEP5;Q8HSW2;…	14407	67	CID		65.09	0.00921231		2	49		1	1523.71	-51.6184	14/139	Arabidopsis_elastase_rep2.mgf
	High	FQGPPHGI	P94108;O46893;Q7YKF7;B6GUW7;D7F7W4;D8V9E0;Q95E77;Q9BB64;Q32224;Q6SSI3;E5FEB9;E5KUX0;Q8MDX6;Q37170;Q32601;A0AS70;B1PHP1;Q9MUG3;Q8HUZ8;O98380;Q6PZB5;Q4VI77;A1XM40;A5X4C4;D5FFC9;E5FEA2;Q5K3Z6;D0PVA4;Q37235;Q37154;Q32555;Q8MC01;D6MYJ8;Q9MVS0;Q8WLJ4;B5LC06;O98879;Q9GHP5;Q9MT11;Q6VW42;Q5VAR7;Q1KZQ0;Q32432;Q6VW16;Q3ZR38;B0YHL2;O98601;Q8H980;Q8MBZ1;Q6Y2Z0;Q6U127;D0F0U1;E2CZ66;B7P0E8;Q8WHG5;Q9TKI3;O03048;…	20049	80	CID		53.71	0.116359		3	49		1	852.443	7.56498	6/71	Arabidopsis_elastase_rep2.mgf
	Low	NMFTSIVGNVFGFKA	P94108;P94047;O46893;Q7YKF7;P94025;P93987;Q8WIX2;D7F7W4;D8V9E0;Q95E77;Q37269;D0F109;B5U0R5;E5FEB9;E5KUX0;Q8MDX6;Q37170;Q32601;A0AS70;B1PHP1;Q8HUZ8;O98380;Q6PZB5;Q4VI77;A1XM40;A5X4C4;E5FEA2;Q5K3Z6;Q37154;Q32555;Q8MC01;Q9MVS0;Q8WLJ4;B5LC06;Q9GHP5;Q32432;Q6VW16;Q3ZR38;O98601;Q8H980;Q6Y2Z0;D0F0U1;E2CZ66;B7P0E8;Q8WHG5;Q9TKI3;C7AQU5;E0WEC1;Q8MAP8;E5FE83;O98752;Q8WLG9;O98749;A0PDF5;Q8WIB2;Q15KB0;A5X4D8;…	16077	71	CID		44.02	1.2156	0	1	50	39	1	1631.75	-47.7472	8/151	Arabidopsis_elastase_rep2.mgf
	Low	FRVTPQPGVPPEEAGA	P94108;O46893;Q7YKF7;P93987;Q8WIX2;D7F7W4;D8V9E0;Q95E77;Q9BB64;P93986;D0F109;B5U0R5;Q6SSI3;E5FEB9;E5KUX0;Q8MDX6;Q32601;A0AS70;Q8HUZ8;O98380;Q6PZB5;Q4VI77;A1XM40;D5FFC9;D6MYJ8;Q9MVS0;O98879;Q9GHP5;Q6VW42;Q1KZQ0;Q32432;Q3ZR38;O98601;Q8H980;Q8MBZ1;Q6U127;D0F0U1;E2CZ66;Q8WHG5;Q7YJP4;C7AQU5;Q8MAP8;B9UM37;E5FE83;Q8WLG9;Q710J3;A0PDF5;Q15KB0;Q8HSW2;Q36802;Q6L9X4;Q33369;Q4KUE1;D0F0E1;A5X4I4;Q5UFF3;O98747	14257	57	CID		37.62	5.00954		3	49	51	1	1651.75	-56.45	8/159	Arabidopsis_elastase_rep2.mgf
	Low	QVERDKLNKYGRPL	P94108;P94047;O46893;B6GUW7;Q8WIX2;D8V9E0;Q95E77;Q9BB64;Q37269;D0F109;B5U0R5;E5KUX0;Q8MDX6;Q37170;Q32601;A0AS70;B1PHP1;Q9MUG3;Q8HUZ8;O98380;Q6PZB5;Q4VI77;A5X4C4;D5FFC9;E5FEA2;Q5K3Z6;Q37235;Q37154;Q32555;Q8MC01;D6MYJ8;Q9MVS0;Q8WLJ4;B5LC06;O98879;Q9GHP5;Q9MT11;Q6VW42;Q5VAR7;Q1KZQ0;Q32432;Q6VW16;Q3ZR38;O98601;Q8MBZ1;Q6Y2Z0;Q6U127;D0F0U1;E2CZ66;B7P0E8;Q8WHG5;Q9TKI3;O03048;Q7YJP4;E0WEC1;Q8MAP8;B9UM37;…	18718	81	CID		34.78	11.3766		10	50	44	1	1715.84	-66.8485	9/141	Arabidopsis_elastase_rep2.mgf
	Low	FRVTPQPGVPPEEAGAA	P94108;O46893;Q7YKF7;P93987;Q8WIX2;D7F7W4;D8V9E0;Q95E77;Q9BB64;P93986;D0F109;B5U0R5;Q6SSI3;E5FEB9;E5KUX0;Q8MDX6;Q32601;A0AS70;Q8HUZ8;O98380;Q6PZB5;Q4VI77;A1XM40;D5FFC9;D6MYJ8;Q9MVS0;O98879;Q9GHP5;Q6VW42;Q1KZQ0;Q32432;Q3ZR38;O98601;Q8H980;Q8MBZ1;Q6U127;D0F0U1;E2CZ66;Q8WHG5;Q7YJP4;C7AQU5;Q8MAP8;B9UM37;E5FE83;Q8WLG9;Q710J3;A0PDF5;Q15KB0;Q8HSW2;Q36802;Q6L9X4;Q33369;Q4KUE1;D0F0E1;A5X4I4;Q5UFF3;O98747	14214	57	CID		34.33	11.3038		5	50	45	1	1722.78	-61.2159	8/169	Arabidopsis_elastase_rep2.mgf
	Low	QDWxSmPGVIPVASGGIHV	Q8WHG5	4	1	CID	X4(D), M6(Oxidation)	14.74	1018.09		6	50	30	1	1980.92	-13.2748	4/191	Arabidopsis_elastase_rep2.mgf
Q9TKI3	11.41	4	4	447	49.2835	7.7085	60.738	Ribulose 1,5-bisphosphate carboxylase large subunit (Fragment) OS=Aeschynanthus micranthus PE=3 SV=2 - [Q9TKI3_9LAMI]
	Confidence Icon	Sequence	Protein Accessions	# Proteins	# Protein Groups	Activation Type	Modifications	IonScore	Exp Value	Δ Score	Rank	Identity High	Homology Threshold	Charge	m/z [Da]	ΔM [ppm]	Ions Matched	Spectrum File
	High	FRVTPQPGVPPEzA	Q9TKI3	1	1	CID	Z13(E)	65.09	0.00921231		4	49		1	1523.71	-51.6184	14/138	Arabidopsis_elastase_rep2.mgf
	High	FQGPPHGI	P94108;O46893;Q7YKF7;B6GUW7;D7F7W4;D8V9E0;Q95E77;Q9BB64;Q32224;Q6SSI3;E5FEB9;E5KUX0;Q8MDX6;Q37170;Q32601;A0AS70;B1PHP1;Q9MUG3;Q8HUZ8;O98380;Q6PZB5;Q4VI77;A1XM40;A5X4C4;D5FFC9;E5FEA2;Q5K3Z6;D0PVA4;Q37235;Q37154;Q32555;Q8MC01;D6MYJ8;Q9MVS0;Q8WLJ4;B5LC06;O98879;Q9GHP5;Q9MT11;Q6VW42;Q5VAR7;Q1KZQ0;Q32432;Q6VW16;Q3ZR38;B0YHL2;O98601;Q8H980;Q8MBZ1;Q6Y2Z0;Q6U127;D0F0U1;E2CZ66;B7P0E8;Q8WHG5;Q9TKI3;O03048;…	20049	80	CID		53.71	0.116359		3	49		1	852.443	7.56498	6/71	Arabidopsis_elastase_rep2.mgf
	Low	NMFTSIVGNVFGFKA	P94108;P94047;O46893;Q7YKF7;P94025;P93987;Q8WIX2;D7F7W4;D8V9E0;Q95E77;Q37269;D0F109;B5U0R5;E5FEB9;E5KUX0;Q8MDX6;Q37170;Q32601;A0AS70;B1PHP1;Q8HUZ8;O98380;Q6PZB5;Q4VI77;A1XM40;A5X4C4;E5FEA2;Q5K3Z6;Q37154;Q32555;Q8MC01;Q9MVS0;Q8WLJ4;B5LC06;Q9GHP5;Q32432;Q6VW16;Q3ZR38;O98601;Q8H980;Q6Y2Z0;D0F0U1;E2CZ66;B7P0E8;Q8WHG5;Q9TKI3;C7AQU5;E0WEC1;Q8MAP8;E5FE83;O98752;Q8WLG9;O98749;A0PDF5;Q8WIB2;Q15KB0;A5X4D8;…	16077	71	CID		44.02	1.2156	0	1	50	39	1	1631.75	-47.7472	8/151	Arabidopsis_elastase_rep2.mgf
	Low	QVERDKLNKYGRPL	P94108;P94047;O46893;B6GUW7;Q8WIX2;D8V9E0;Q95E77;Q9BB64;Q37269;D0F109;B5U0R5;E5KUX0;Q8MDX6;Q37170;Q32601;A0AS70;B1PHP1;Q9MUG3;Q8HUZ8;O98380;Q6PZB5;Q4VI77;A5X4C4;D5FFC9;E5FEA2;Q5K3Z6;Q37235;Q37154;Q32555;Q8MC01;D6MYJ8;Q9MVS0;Q8WLJ4;B5LC06;O98879;Q9GHP5;Q9MT11;Q6VW42;Q5VAR7;Q1KZQ0;Q32432;Q6VW16;Q3ZR38;O98601;Q8MBZ1;Q6Y2Z0;Q6U127;D0F0U1;E2CZ66;B7P0E8;Q8WHG5;Q9TKI3;O03048;Q7YJP4;E0WEC1;Q8MAP8;B9UM37;…	18718	81	CID		34.78	11.3766		10	50	44	1	1715.84	-66.8485	9/141	Arabidopsis_elastase_rep2.mgf
Q7YJP4	11.97	6	6	451	50.0691	6.87354	60.738	Ribulose 1,5-bisphosphate carboxylase large subunit (Fragment) OS=Aloe sinkatana GN=rbcL PE=3 SV=1 - [Q7YJP4_9ASPA]
	Confidence Icon	Sequence	Protein Accessions	# Proteins	# Protein Groups	Activation Type	Modifications	IonScore	Exp Value	Δ Score	Rank	Identity High	Homology Threshold	Charge	m/z [Da]	ΔM [ppm]	Ions Matched	Spectrum File
	High	FRVTPQPGVPPEEA	P94108;P94047;O46893;Q7YKF7;P93987;B6GUW7;Q8WIX2;D7F7W4;D8V9E0;Q95E77;Q9BB64;P93986;Q37269;D0F109;B5U0R5;Q6SSI3;E5FEB9;E5KUX0;Q8MDX6;Q32601;A0AS70;Q8HUZ8;O98380;Q6PZB5;Q4VI77;A1XM40;D5FFC9;D6MYJ8;Q9MVS0;O98879;Q9GHP5;Q6VW42;Q1KZQ0;Q32432;Q3ZR38;O98601;Q8H980;Q8MBZ1;Q6U127;D0F0U1;E2CZ66;Q8WHG5;Q7YJP4;C7AQU5;Q8MAP8;B9UM37;E5FE83;O98752;O98529;Q8WLG9;O98749;Q710J3;A0PDF5;Q15KB0;Q32087;Q9GEP5;Q8HSW2;…	14407	67	CID		65.09	0.00921231		2	49		1	1523.71	-51.6184	14/139	Arabidopsis_elastase_rep2.mgf
	High	FQGPPHGI	P94108;O46893;Q7YKF7;B6GUW7;D7F7W4;D8V9E0;Q95E77;Q9BB64;Q32224;Q6SSI3;E5FEB9;E5KUX0;Q8MDX6;Q37170;Q32601;A0AS70;B1PHP1;Q9MUG3;Q8HUZ8;O98380;Q6PZB5;Q4VI77;A1XM40;A5X4C4;D5FFC9;E5FEA2;Q5K3Z6;D0PVA4;Q37235;Q37154;Q32555;Q8MC01;D6MYJ8;Q9MVS0;Q8WLJ4;B5LC06;O98879;Q9GHP5;Q9MT11;Q6VW42;Q5VAR7;Q1KZQ0;Q32432;Q6VW16;Q3ZR38;B0YHL2;O98601;Q8H980;Q8MBZ1;Q6Y2Z0;Q6U127;D0F0U1;E2CZ66;B7P0E8;Q8WHG5;Q9TKI3;O03048;…	20049	80	CID		53.71	0.116359		3	49		1	852.443	7.56498	6/71	Arabidopsis_elastase_rep2.mgf
	Low	NMFTSIVGxVFGFKA	Q7YJP4;O98529	16	2	CID	X9(N)	44.02	1.2156		7	50	39	1	1631.75	-47.7472	8/151	Arabidopsis_elastase_rep2.mgf
	Low	FRVTPQPGVPPEEAGA	P94108;O46893;Q7YKF7;P93987;Q8WIX2;D7F7W4;D8V9E0;Q95E77;Q9BB64;P93986;D0F109;B5U0R5;Q6SSI3;E5FEB9;E5KUX0;Q8MDX6;Q32601;A0AS70;Q8HUZ8;O98380;Q6PZB5;Q4VI77;A1XM40;D5FFC9;D6MYJ8;Q9MVS0;O98879;Q9GHP5;Q6VW42;Q1KZQ0;Q32432;Q3ZR38;O98601;Q8H980;Q8MBZ1;Q6U127;D0F0U1;E2CZ66;Q8WHG5;Q7YJP4;C7AQU5;Q8MAP8;B9UM37;E5FE83;Q8WLG9;Q710J3;A0PDF5;Q15KB0;Q8HSW2;Q36802;Q6L9X4;Q33369;Q4KUE1;D0F0E1;A5X4I4;Q5UFF3;O98747	14257	57	CID		37.62	5.00954		3	49	51	1	1651.75	-56.45	8/159	Arabidopsis_elastase_rep2.mgf
	Low	QVERDKLNKYGRPL	P94108;P94047;O46893;B6GUW7;Q8WIX2;D8V9E0;Q95E77;Q9BB64;Q37269;D0F109;B5U0R5;E5KUX0;Q8MDX6;Q37170;Q32601;A0AS70;B1PHP1;Q9MUG3;Q8HUZ8;O98380;Q6PZB5;Q4VI77;A5X4C4;D5FFC9;E5FEA2;Q5K3Z6;Q37235;Q37154;Q32555;Q8MC01;D6MYJ8;Q9MVS0;Q8WLJ4;B5LC06;O98879;Q9GHP5;Q9MT11;Q6VW42;Q5VAR7;Q1KZQ0;Q32432;Q6VW16;Q3ZR38;O98601;Q8MBZ1;Q6Y2Z0;Q6U127;D0F0U1;E2CZ66;B7P0E8;Q8WHG5;Q9TKI3;O03048;Q7YJP4;E0WEC1;Q8MAP8;B9UM37;…	18718	81	CID		34.78	11.3766		10	50	44	1	1715.84	-66.8485	9/141	Arabidopsis_elastase_rep2.mgf
	Low	FRVTPQPGVPPEEAGAA	P94108;O46893;Q7YKF7;P93987;Q8WIX2;D7F7W4;D8V9E0;Q95E77;Q9BB64;P93986;D0F109;B5U0R5;Q6SSI3;E5FEB9;E5KUX0;Q8MDX6;Q32601;A0AS70;Q8HUZ8;O98380;Q6PZB5;Q4VI77;A1XM40;D5FFC9;D6MYJ8;Q9MVS0;O98879;Q9GHP5;Q6VW42;Q1KZQ0;Q32432;Q3ZR38;O98601;Q8H980;Q8MBZ1;Q6U127;D0F0U1;E2CZ66;Q8WHG5;Q7YJP4;C7AQU5;Q8MAP8;B9UM37;E5FE83;Q8WLG9;Q710J3;A0PDF5;Q15KB0;Q8HSW2;Q36802;Q6L9X4;Q33369;Q4KUE1;D0F0E1;A5X4I4;Q5UFF3;O98747	14214	57	CID		34.33	11.3038		5	50	45	1	1722.78	-61.2159	8/169	Arabidopsis_elastase_rep2.mgf
C7AQU5	25.96	6	6	208	23.3099	6.55127	60.738	Ribulose-1,5-bisphosphate carboxylase/oxygenase large subunit (Fragment) OS=Campanula semisecta GN=rbcL PE=4 SV=1 - [C7AQU5_9ASTR]
	Confidence Icon	Sequence	Protein Accessions	# Proteins	# Protein Groups	Activation Type	Modifications	IonScore	Exp Value	Δ Score	Rank	Identity High	Homology Threshold	Charge	m/z [Da]	ΔM [ppm]	Ions Matched	Spectrum File
	High	FRVTPQPGVPPEEA	P94108;P94047;O46893;Q7YKF7;P93987;B6GUW7;Q8WIX2;D7F7W4;D8V9E0;Q95E77;Q9BB64;P93986;Q37269;D0F109;B5U0R5;Q6SSI3;E5FEB9;E5KUX0;Q8MDX6;Q32601;A0AS70;Q8HUZ8;O98380;Q6PZB5;Q4VI77;A1XM40;D5FFC9;D6MYJ8;Q9MVS0;O98879;Q9GHP5;Q6VW42;Q1KZQ0;Q32432;Q3ZR38;O98601;Q8H980;Q8MBZ1;Q6U127;D0F0U1;E2CZ66;Q8WHG5;Q7YJP4;C7AQU5;Q8MAP8;B9UM37;E5FE83;O98752;O98529;Q8WLG9;O98749;Q710J3;A0PDF5;Q15KB0;Q32087;Q9GEP5;Q8HSW2;…	14407	67	CID		65.09	0.00921231		2	49		1	1523.71	-51.6184	14/139	Arabidopsis_elastase_rep2.mgf
	High	FQGPPHGI	P94108;O46893;Q7YKF7;B6GUW7;D7F7W4;D8V9E0;Q95E77;Q9BB64;Q32224;Q6SSI3;E5FEB9;E5KUX0;Q8MDX6;Q37170;Q32601;A0AS70;B1PHP1;Q9MUG3;Q8HUZ8;O98380;Q6PZB5;Q4VI77;A1XM40;A5X4C4;D5FFC9;E5FEA2;Q5K3Z6;D0PVA4;Q37235;Q37154;Q32555;Q8MC01;D6MYJ8;Q9MVS0;Q8WLJ4;B5LC06;O98879;Q9GHP5;Q9MT11;Q6VW42;Q5VAR7;Q1KZQ0;Q32432;Q6VW16;Q3ZR38;B0YHL2;O98601;Q8H980;Q8MBZ1;Q6Y2Z0;Q6U127;D0F0U1;E2CZ66;B7P0E8;Q8WHG5;Q9TKI3;O03048;…	20049	80	CID		53.71	0.116359		3	49		1	852.443	7.56498	6/71	Arabidopsis_elastase_rep2.mgf
	Low	NMFTSIVGNVFGFKA	P94108;P94047;O46893;Q7YKF7;P94025;P93987;Q8WIX2;D7F7W4;D8V9E0;Q95E77;Q37269;D0F109;B5U0R5;E5FEB9;E5KUX0;Q8MDX6;Q37170;Q32601;A0AS70;B1PHP1;Q8HUZ8;O98380;Q6PZB5;Q4VI77;A1XM40;A5X4C4;E5FEA2;Q5K3Z6;Q37154;Q32555;Q8MC01;Q9MVS0;Q8WLJ4;B5LC06;Q9GHP5;Q32432;Q6VW16;Q3ZR38;O98601;Q8H980;Q6Y2Z0;D0F0U1;E2CZ66;B7P0E8;Q8WHG5;Q9TKI3;C7AQU5;E0WEC1;Q8MAP8;E5FE83;O98752;Q8WLG9;O98749;A0PDF5;Q8WIB2;Q15KB0;A5X4D8;…	16077	71	CID		44.02	1.2156	0	1	50	39	1	1631.75	-47.7472	8/151	Arabidopsis_elastase_rep2.mgf
	Low	FRVTPQPGVPPEEAGA	P94108;O46893;Q7YKF7;P93987;Q8WIX2;D7F7W4;D8V9E0;Q95E77;Q9BB64;P93986;D0F109;B5U0R5;Q6SSI3;E5FEB9;E5KUX0;Q8MDX6;Q32601;A0AS70;Q8HUZ8;O98380;Q6PZB5;Q4VI77;A1XM40;D5FFC9;D6MYJ8;Q9MVS0;O98879;Q9GHP5;Q6VW42;Q1KZQ0;Q32432;Q3ZR38;O98601;Q8H980;Q8MBZ1;Q6U127;D0F0U1;E2CZ66;Q8WHG5;Q7YJP4;C7AQU5;Q8MAP8;B9UM37;E5FE83;Q8WLG9;Q710J3;A0PDF5;Q15KB0;Q8HSW2;Q36802;Q6L9X4;Q33369;Q4KUE1;D0F0E1;A5X4I4;Q5UFF3;O98747	14257	57	CID		37.62	5.00954		3	49	51	1	1651.75	-56.45	8/159	Arabidopsis_elastase_rep2.mgf
	Low	QVERDKLNxYGRPL	P93987;D0PVA4;C7AQU5;Q5CA28	12	4	CID	X9(Q)	35.2	10.3279		2	50	44	1	1715.84	-45.6402	10/141	Arabidopsis_elastase_rep2.mgf
	Low	FRVTPQPGVPPEEAGAA	P94108;O46893;Q7YKF7;P93987;Q8WIX2;D7F7W4;D8V9E0;Q95E77;Q9BB64;P93986;D0F109;B5U0R5;Q6SSI3;E5FEB9;E5KUX0;Q8MDX6;Q32601;A0AS70;Q8HUZ8;O98380;Q6PZB5;Q4VI77;A1XM40;D5FFC9;D6MYJ8;Q9MVS0;O98879;Q9GHP5;Q6VW42;Q1KZQ0;Q32432;Q3ZR38;O98601;Q8H980;Q8MBZ1;Q6U127;D0F0U1;E2CZ66;Q8WHG5;Q7YJP4;C7AQU5;Q8MAP8;B9UM37;E5FE83;Q8WLG9;Q710J3;A0PDF5;Q15KB0;Q8HSW2;Q36802;Q6L9X4;Q33369;Q4KUE1;D0F0E1;A5X4I4;Q5UFF3;O98747	14214	57	CID		34.33	11.3038		5	50	45	1	1722.78	-61.2159	8/169	Arabidopsis_elastase_rep2.mgf
B9UM37	14.48	6	6	373	41.623	6.99072	60.738	Ribulose-1,5-bisphosphate carboxylase/oxygenase large subunit (Fragment) OS=Doricera trilocularis GN=rbcL PE=4 SV=1 - [B9UM37_9GENT]
	Confidence Icon	Sequence	Protein Accessions	# Proteins	# Protein Groups	Activation Type	Modifications	IonScore	Exp Value	Δ Score	Rank	Identity High	Homology Threshold	Charge	m/z [Da]	ΔM [ppm]	Ions Matched	Spectrum File
	High	FRVTPQPGVPPEEA	P94108;P94047;O46893;Q7YKF7;P93987;B6GUW7;Q8WIX2;D7F7W4;D8V9E0;Q95E77;Q9BB64;P93986;Q37269;D0F109;B5U0R5;Q6SSI3;E5FEB9;E5KUX0;Q8MDX6;Q32601;A0AS70;Q8HUZ8;O98380;Q6PZB5;Q4VI77;A1XM40;D5FFC9;D6MYJ8;Q9MVS0;O98879;Q9GHP5;Q6VW42;Q1KZQ0;Q32432;Q3ZR38;O98601;Q8H980;Q8MBZ1;Q6U127;D0F0U1;E2CZ66;Q8WHG5;Q7YJP4;C7AQU5;Q8MAP8;B9UM37;E5FE83;O98752;O98529;Q8WLG9;O98749;Q710J3;A0PDF5;Q15KB0;Q32087;Q9GEP5;Q8HSW2;…	14407	67	CID		65.09	0.00921231		2	49		1	1523.71	-51.6184	14/139	Arabidopsis_elastase_rep2.mgf
	High	FQGPPHGI	P94108;O46893;Q7YKF7;B6GUW7;D7F7W4;D8V9E0;Q95E77;Q9BB64;Q32224;Q6SSI3;E5FEB9;E5KUX0;Q8MDX6;Q37170;Q32601;A0AS70;B1PHP1;Q9MUG3;Q8HUZ8;O98380;Q6PZB5;Q4VI77;A1XM40;A5X4C4;D5FFC9;E5FEA2;Q5K3Z6;D0PVA4;Q37235;Q37154;Q32555;Q8MC01;D6MYJ8;Q9MVS0;Q8WLJ4;B5LC06;O98879;Q9GHP5;Q9MT11;Q6VW42;Q5VAR7;Q1KZQ0;Q32432;Q6VW16;Q3ZR38;B0YHL2;O98601;Q8H980;Q8MBZ1;Q6Y2Z0;Q6U127;D0F0U1;E2CZ66;B7P0E8;Q8WHG5;Q9TKI3;O03048;…	20049	80	CID		53.71	0.116359		3	49		1	852.443	7.56498	6/71	Arabidopsis_elastase_rep2.mgf
	Low	NMFTSIVGNVFGxKA	P93986;B9UM37	6	2	CID	X13(F)	44.02	1.2156		3	50	39	1	1631.75	-47.7472	8/151	Arabidopsis_elastase_rep2.mgf
	Low	FRVTPQPGVPPEEAGA	P94108;O46893;Q7YKF7;P93987;Q8WIX2;D7F7W4;D8V9E0;Q95E77;Q9BB64;P93986;D0F109;B5U0R5;Q6SSI3;E5FEB9;E5KUX0;Q8MDX6;Q32601;A0AS70;Q8HUZ8;O98380;Q6PZB5;Q4VI77;A1XM40;D5FFC9;D6MYJ8;Q9MVS0;O98879;Q9GHP5;Q6VW42;Q1KZQ0;Q32432;Q3ZR38;O98601;Q8H980;Q8MBZ1;Q6U127;D0F0U1;E2CZ66;Q8WHG5;Q7YJP4;C7AQU5;Q8MAP8;B9UM37;E5FE83;Q8WLG9;Q710J3;A0PDF5;Q15KB0;Q8HSW2;Q36802;Q6L9X4;Q33369;Q4KUE1;D0F0E1;A5X4I4;Q5UFF3;O98747	14257	57	CID		37.62	5.00954		3	49	51	1	1651.75	-56.45	8/159	Arabidopsis_elastase_rep2.mgf
	Low	QVERDKLNKYGRPL	P94108;P94047;O46893;B6GUW7;Q8WIX2;D8V9E0;Q95E77;Q9BB64;Q37269;D0F109;B5U0R5;E5KUX0;Q8MDX6;Q37170;Q32601;A0AS70;B1PHP1;Q9MUG3;Q8HUZ8;O98380;Q6PZB5;Q4VI77;A5X4C4;D5FFC9;E5FEA2;Q5K3Z6;Q37235;Q37154;Q32555;Q8MC01;D6MYJ8;Q9MVS0;Q8WLJ4;B5LC06;O98879;Q9GHP5;Q9MT11;Q6VW42;Q5VAR7;Q1KZQ0;Q32432;Q6VW16;Q3ZR38;O98601;Q8MBZ1;Q6Y2Z0;Q6U127;D0F0U1;E2CZ66;B7P0E8;Q8WHG5;Q9TKI3;O03048;Q7YJP4;E0WEC1;Q8MAP8;B9UM37;…	18718	81	CID		34.78	11.3766		10	50	44	1	1715.84	-66.8485	9/141	Arabidopsis_elastase_rep2.mgf
	Low	FRVTPQPGVPPEEAGAA	P94108;O46893;Q7YKF7;P93987;Q8WIX2;D7F7W4;D8V9E0;Q95E77;Q9BB64;P93986;D0F109;B5U0R5;Q6SSI3;E5FEB9;E5KUX0;Q8MDX6;Q32601;A0AS70;Q8HUZ8;O98380;Q6PZB5;Q4VI77;A1XM40;D5FFC9;D6MYJ8;Q9MVS0;O98879;Q9GHP5;Q6VW42;Q1KZQ0;Q32432;Q3ZR38;O98601;Q8H980;Q8MBZ1;Q6U127;D0F0U1;E2CZ66;Q8WHG5;Q7YJP4;C7AQU5;Q8MAP8;B9UM37;E5FE83;Q8WLG9;Q710J3;A0PDF5;Q15KB0;Q8HSW2;Q36802;Q6L9X4;Q33369;Q4KUE1;D0F0E1;A5X4I4;Q5UFF3;O98747	14214	57	CID		34.33	11.3038		5	50	45	1	1722.78	-61.2159	8/169	Arabidopsis_elastase_rep2.mgf
E5FE83	34.5	7	7	171	18.9485	7.81104	60.738	Ribulose-1,5-bisphosphate/carboxylase large subunit (Fragment) OS=Calycogonium squamulosum GN=rbcL PE=4 SV=1 - [E5FE83_9MYRT]
	Confidence Icon	Sequence	Protein Accessions	# Proteins	# Protein Groups	Activation Type	Modifications	IonScore	Exp Value	Δ Score	Rank	Identity High	Homology Threshold	Charge	m/z [Da]	ΔM [ppm]	Ions Matched	Spectrum File
	High	FRVTPQPGVPPEEA	P94108;P94047;O46893;Q7YKF7;P93987;B6GUW7;Q8WIX2;D7F7W4;D8V9E0;Q95E77;Q9BB64;P93986;Q37269;D0F109;B5U0R5;Q6SSI3;E5FEB9;E5KUX0;Q8MDX6;Q32601;A0AS70;Q8HUZ8;O98380;Q6PZB5;Q4VI77;A1XM40;D5FFC9;D6MYJ8;Q9MVS0;O98879;Q9GHP5;Q6VW42;Q1KZQ0;Q32432;Q3ZR38;O98601;Q8H980;Q8MBZ1;Q6U127;D0F0U1;E2CZ66;Q8WHG5;Q7YJP4;C7AQU5;Q8MAP8;B9UM37;E5FE83;O98752;O98529;Q8WLG9;O98749;Q710J3;A0PDF5;Q15KB0;Q32087;Q9GEP5;Q8HSW2;…	14407	67	CID		65.09	0.00921231		2	49		1	1523.71	-51.6184	14/139	Arabidopsis_elastase_rep2.mgf
	High	FQGPPHGI	P94108;O46893;Q7YKF7;B6GUW7;D7F7W4;D8V9E0;Q95E77;Q9BB64;Q32224;Q6SSI3;E5FEB9;E5KUX0;Q8MDX6;Q37170;Q32601;A0AS70;B1PHP1;Q9MUG3;Q8HUZ8;O98380;Q6PZB5;Q4VI77;A1XM40;A5X4C4;D5FFC9;E5FEA2;Q5K3Z6;D0PVA4;Q37235;Q37154;Q32555;Q8MC01;D6MYJ8;Q9MVS0;Q8WLJ4;B5LC06;O98879;Q9GHP5;Q9MT11;Q6VW42;Q5VAR7;Q1KZQ0;Q32432;Q6VW16;Q3ZR38;B0YHL2;O98601;Q8H980;Q8MBZ1;Q6Y2Z0;Q6U127;D0F0U1;E2CZ66;B7P0E8;Q8WHG5;Q9TKI3;O03048;…	20049	80	CID		53.71	0.116359		3	49		1	852.443	7.56498	6/71	Arabidopsis_elastase_rep2.mgf
	Low	NMFTSIVGNVFGFKA	P94108;P94047;O46893;Q7YKF7;P94025;P93987;Q8WIX2;D7F7W4;D8V9E0;Q95E77;Q37269;D0F109;B5U0R5;E5FEB9;E5KUX0;Q8MDX6;Q37170;Q32601;A0AS70;B1PHP1;Q8HUZ8;O98380;Q6PZB5;Q4VI77;A1XM40;A5X4C4;E5FEA2;Q5K3Z6;Q37154;Q32555;Q8MC01;Q9MVS0;Q8WLJ4;B5LC06;Q9GHP5;Q32432;Q6VW16;Q3ZR38;O98601;Q8H980;Q6Y2Z0;D0F0U1;E2CZ66;B7P0E8;Q8WHG5;Q9TKI3;C7AQU5;E0WEC1;Q8MAP8;E5FE83;O98752;Q8WLG9;O98749;A0PDF5;Q8WIB2;Q15KB0;A5X4D8;…	16077	71	CID		44.02	1.2156	0	1	50	39	1	1631.75	-47.7472	8/151	Arabidopsis_elastase_rep2.mgf
	Low	FRVTPQPGVPPEEAGA	P94108;O46893;Q7YKF7;P93987;Q8WIX2;D7F7W4;D8V9E0;Q95E77;Q9BB64;P93986;D0F109;B5U0R5;Q6SSI3;E5FEB9;E5KUX0;Q8MDX6;Q32601;A0AS70;Q8HUZ8;O98380;Q6PZB5;Q4VI77;A1XM40;D5FFC9;D6MYJ8;Q9MVS0;O98879;Q9GHP5;Q6VW42;Q1KZQ0;Q32432;Q3ZR38;O98601;Q8H980;Q8MBZ1;Q6U127;D0F0U1;E2CZ66;Q8WHG5;Q7YJP4;C7AQU5;Q8MAP8;B9UM37;E5FE83;Q8WLG9;Q710J3;A0PDF5;Q15KB0;Q8HSW2;Q36802;Q6L9X4;Q33369;Q4KUE1;D0F0E1;A5X4I4;Q5UFF3;O98747	14257	57	CID		37.62	5.00954		3	49	51	1	1651.75	-56.45	8/159	Arabidopsis_elastase_rep2.mgf
	Low	QVERDKLNKYGRPL	P94108;P94047;O46893;B6GUW7;Q8WIX2;D8V9E0;Q95E77;Q9BB64;Q37269;D0F109;B5U0R5;E5KUX0;Q8MDX6;Q37170;Q32601;A0AS70;B1PHP1;Q9MUG3;Q8HUZ8;O98380;Q6PZB5;Q4VI77;A5X4C4;D5FFC9;E5FEA2;Q5K3Z6;Q37235;Q37154;Q32555;Q8MC01;D6MYJ8;Q9MVS0;Q8WLJ4;B5LC06;O98879;Q9GHP5;Q9MT11;Q6VW42;Q5VAR7;Q1KZQ0;Q32432;Q6VW16;Q3ZR38;O98601;Q8MBZ1;Q6Y2Z0;Q6U127;D0F0U1;E2CZ66;B7P0E8;Q8WHG5;Q9TKI3;O03048;Q7YJP4;E0WEC1;Q8MAP8;B9UM37;…	18718	81	CID		34.78	11.3766		10	50	44	1	1715.84	-66.8485	9/141	Arabidopsis_elastase_rep2.mgf
	Low	FRVTPQPGVPPEEAGAA	P94108;O46893;Q7YKF7;P93987;Q8WIX2;D7F7W4;D8V9E0;Q95E77;Q9BB64;P93986;D0F109;B5U0R5;Q6SSI3;E5FEB9;E5KUX0;Q8MDX6;Q32601;A0AS70;Q8HUZ8;O98380;Q6PZB5;Q4VI77;A1XM40;D5FFC9;D6MYJ8;Q9MVS0;O98879;Q9GHP5;Q6VW42;Q1KZQ0;Q32432;Q3ZR38;O98601;Q8H980;Q8MBZ1;Q6U127;D0F0U1;E2CZ66;Q8WHG5;Q7YJP4;C7AQU5;Q8MAP8;B9UM37;E5FE83;Q8WLG9;Q710J3;A0PDF5;Q15KB0;Q8HSW2;Q36802;Q6L9X4;Q33369;Q4KUE1;D0F0E1;A5X4I4;Q5UFF3;O98747	14214	57	CID		34.33	11.3038		5	50	45	1	1722.78	-61.2159	8/169	Arabidopsis_elastase_rep2.mgf
	Low	AYxKTFQGPPHGIQV	E5FE83;Q710J3	7	2	CID	X3(D)	19.08	403.311		6	50	36	1	1657.86	15.658	6/143	Arabidopsis_elastase_rep2.mgf
O98752	12.39	6	6	476	52.7153	7.06396	60.738	Ribulose-1,5-bisphosphate carboxylase/oxygenase (Fragment) OS=Hakea myrtoides GN=rbcL PE=3 SV=2 - [O98752_9MAGN]
	Confidence Icon	Sequence	Protein Accessions	# Proteins	# Protein Groups	Activation Type	Modifications	IonScore	Exp Value	Δ Score	Rank	Identity High	Homology Threshold	Charge	m/z [Da]	ΔM [ppm]	Ions Matched	Spectrum File
	High	FRVTPQPGVPPEEA	P94108;P94047;O46893;Q7YKF7;P93987;B6GUW7;Q8WIX2;D7F7W4;D8V9E0;Q95E77;Q9BB64;P93986;Q37269;D0F109;B5U0R5;Q6SSI3;E5FEB9;E5KUX0;Q8MDX6;Q32601;A0AS70;Q8HUZ8;O98380;Q6PZB5;Q4VI77;A1XM40;D5FFC9;D6MYJ8;Q9MVS0;O98879;Q9GHP5;Q6VW42;Q1KZQ0;Q32432;Q3ZR38;O98601;Q8H980;Q8MBZ1;Q6U127;D0F0U1;E2CZ66;Q8WHG5;Q7YJP4;C7AQU5;Q8MAP8;B9UM37;E5FE83;O98752;O98529;Q8WLG9;O98749;Q710J3;A0PDF5;Q15KB0;Q32087;Q9GEP5;Q8HSW2;…	14407	67	CID		65.09	0.00921231		2	49		1	1523.71	-51.6184	14/139	Arabidopsis_elastase_rep2.mgf
	High	FQGPPHGI	P94108;O46893;Q7YKF7;B6GUW7;D7F7W4;D8V9E0;Q95E77;Q9BB64;Q32224;Q6SSI3;E5FEB9;E5KUX0;Q8MDX6;Q37170;Q32601;A0AS70;B1PHP1;Q9MUG3;Q8HUZ8;O98380;Q6PZB5;Q4VI77;A1XM40;A5X4C4;D5FFC9;E5FEA2;Q5K3Z6;D0PVA4;Q37235;Q37154;Q32555;Q8MC01;D6MYJ8;Q9MVS0;Q8WLJ4;B5LC06;O98879;Q9GHP5;Q9MT11;Q6VW42;Q5VAR7;Q1KZQ0;Q32432;Q6VW16;Q3ZR38;B0YHL2;O98601;Q8H980;Q8MBZ1;Q6Y2Z0;Q6U127;D0F0U1;E2CZ66;B7P0E8;Q8WHG5;Q9TKI3;O03048;…	20049	80	CID		53.71	0.116359		3	49		1	852.443	7.56498	6/71	Arabidopsis_elastase_rep2.mgf
	Low	NMFTSIVGNVFGFKA	P94108;P94047;O46893;Q7YKF7;P94025;P93987;Q8WIX2;D7F7W4;D8V9E0;Q95E77;Q37269;D0F109;B5U0R5;E5FEB9;E5KUX0;Q8MDX6;Q37170;Q32601;A0AS70;B1PHP1;Q8HUZ8;O98380;Q6PZB5;Q4VI77;A1XM40;A5X4C4;E5FEA2;Q5K3Z6;Q37154;Q32555;Q8MC01;Q9MVS0;Q8WLJ4;B5LC06;Q9GHP5;Q32432;Q6VW16;Q3ZR38;O98601;Q8H980;Q6Y2Z0;D0F0U1;E2CZ66;B7P0E8;Q8WHG5;Q9TKI3;C7AQU5;E0WEC1;Q8MAP8;E5FE83;O98752;Q8WLG9;O98749;A0PDF5;Q8WIB2;Q15KB0;A5X4D8;…	16077	71	CID		44.02	1.2156	0	1	50	39	1	1631.75	-47.7472	8/151	Arabidopsis_elastase_rep2.mgf
	Low	QVERDKLNKYGRPL	P94108;P94047;O46893;B6GUW7;Q8WIX2;D8V9E0;Q95E77;Q9BB64;Q37269;D0F109;B5U0R5;E5KUX0;Q8MDX6;Q37170;Q32601;A0AS70;B1PHP1;Q9MUG3;Q8HUZ8;O98380;Q6PZB5;Q4VI77;A5X4C4;D5FFC9;E5FEA2;Q5K3Z6;Q37235;Q37154;Q32555;Q8MC01;D6MYJ8;Q9MVS0;Q8WLJ4;B5LC06;O98879;Q9GHP5;Q9MT11;Q6VW42;Q5VAR7;Q1KZQ0;Q32432;Q6VW16;Q3ZR38;O98601;Q8MBZ1;Q6Y2Z0;Q6U127;D0F0U1;E2CZ66;B7P0E8;Q8WHG5;Q9TKI3;O03048;Q7YJP4;E0WEC1;Q8MAP8;B9UM37;…	18718	81	CID		34.78	11.3766		10	50	44	1	1715.84	-66.8485	9/141	Arabidopsis_elastase_rep2.mgf
	Low	FRVTPQPGVPPEEAGxA	Q37269;O98752;O98529;O98749;Q05579	35	5	CID	X16(A)	34.33	11.3038		6	50	45	1	1722.78	-61.2159	8/169	Arabidopsis_elastase_rep2.mgf
	Low	SYVKTFQGPPHGIQV	Q9BB64;D0PVA4;D0F0U1;O98752;Q36802	413	5	CID		18.9	420.378		8	50	36	1	1657.86	-6.28599	6/151	Arabidopsis_elastase_rep2.mgf
O98529	11.51	5	5	469	51.8087	6.37939	60.738	Ribulose 1,5-bisphosphate carboxylase/oxygenase large subunit (Fragment) OS=Disanthus cercidifolius GN=rbcL PE=3 SV=1 - [O98529_9MAGN]
	Confidence Icon	Sequence	Protein Accessions	# Proteins	# Protein Groups	Activation Type	Modifications	IonScore	Exp Value	Δ Score	Rank	Identity High	Homology Threshold	Charge	m/z [Da]	ΔM [ppm]	Ions Matched	Spectrum File
	High	FRVTPQPGVPPEEA	P94108;P94047;O46893;Q7YKF7;P93987;B6GUW7;Q8WIX2;D7F7W4;D8V9E0;Q95E77;Q9BB64;P93986;Q37269;D0F109;B5U0R5;Q6SSI3;E5FEB9;E5KUX0;Q8MDX6;Q32601;A0AS70;Q8HUZ8;O98380;Q6PZB5;Q4VI77;A1XM40;D5FFC9;D6MYJ8;Q9MVS0;O98879;Q9GHP5;Q6VW42;Q1KZQ0;Q32432;Q3ZR38;O98601;Q8H980;Q8MBZ1;Q6U127;D0F0U1;E2CZ66;Q8WHG5;Q7YJP4;C7AQU5;Q8MAP8;B9UM37;E5FE83;O98752;O98529;Q8WLG9;O98749;Q710J3;A0PDF5;Q15KB0;Q32087;Q9GEP5;Q8HSW2;…	14407	67	CID		65.09	0.00921231		2	49		1	1523.71	-51.6184	14/139	Arabidopsis_elastase_rep2.mgf
	High	FQGPPHGI	P94108;O46893;Q7YKF7;B6GUW7;D7F7W4;D8V9E0;Q95E77;Q9BB64;Q32224;Q6SSI3;E5FEB9;E5KUX0;Q8MDX6;Q37170;Q32601;A0AS70;B1PHP1;Q9MUG3;Q8HUZ8;O98380;Q6PZB5;Q4VI77;A1XM40;A5X4C4;D5FFC9;E5FEA2;Q5K3Z6;D0PVA4;Q37235;Q37154;Q32555;Q8MC01;D6MYJ8;Q9MVS0;Q8WLJ4;B5LC06;O98879;Q9GHP5;Q9MT11;Q6VW42;Q5VAR7;Q1KZQ0;Q32432;Q6VW16;Q3ZR38;B0YHL2;O98601;Q8H980;Q8MBZ1;Q6Y2Z0;Q6U127;D0F0U1;E2CZ66;B7P0E8;Q8WHG5;Q9TKI3;O03048;…	20049	80	CID		53.71	0.116359		3	49		1	852.443	7.56498	6/71	Arabidopsis_elastase_rep2.mgf
	Low	NMFTSIVGxVFGFKA	Q7YJP4;O98529	16	2	CID	X9(N)	44.02	1.2156		7	50	39	1	1631.75	-47.7472	8/151	Arabidopsis_elastase_rep2.mgf
	Low	QVERDKLNKYGRPL	P94108;P94047;O46893;B6GUW7;Q8WIX2;D8V9E0;Q95E77;Q9BB64;Q37269;D0F109;B5U0R5;E5KUX0;Q8MDX6;Q37170;Q32601;A0AS70;B1PHP1;Q9MUG3;Q8HUZ8;O98380;Q6PZB5;Q4VI77;A5X4C4;D5FFC9;E5FEA2;Q5K3Z6;Q37235;Q37154;Q32555;Q8MC01;D6MYJ8;Q9MVS0;Q8WLJ4;B5LC06;O98879;Q9GHP5;Q9MT11;Q6VW42;Q5VAR7;Q1KZQ0;Q32432;Q6VW16;Q3ZR38;O98601;Q8MBZ1;Q6Y2Z0;Q6U127;D0F0U1;E2CZ66;B7P0E8;Q8WHG5;Q9TKI3;O03048;Q7YJP4;E0WEC1;Q8MAP8;B9UM37;…	18718	81	CID		34.78	11.3766		10	50	44	1	1715.84	-66.8485	9/141	Arabidopsis_elastase_rep2.mgf
	Low	FRVTPQPGVPPEEAGxA	Q37269;O98752;O98529;O98749;Q05579	35	5	CID	X16(A)	34.33	11.3038		6	50	45	1	1722.78	-61.2159	8/169	Arabidopsis_elastase_rep2.mgf
[truncated: 802 more rows]
