# Supplementary material for: Defining the Core Proteome of the Chloroplast Envelope Membranes
Source: Front Plant Sci. 2013 Feb 6;4:11. doi: 10.3389/fpls.2013.00011 (PMC3565376; doi:10.3389/fpls.2013.00011)
Supplement: Supplementary Tables S15–S57 — Raw data measured by nLC-MALDI MS/MS. Each excel sheet is grouped in two levels. The first level contains information for each identified accession ID. The first column gives the accession (UniProtKB, IMGAG, or EST-library by Franssen et al., 2012), the second column the coverage, the third column the number of peptide spectrum matches (#PSMs), the fourth column the number of peptides, the fifth column the number of amino acids (#AAs), the sixth column the molecular weight (MW in kDa), the seventh column the isoelectric point (pI), the eighth column the score, and the ninth column the description. The second level contains all peptide information for each accession ID. The second column gives the confidence icon (Low; Medium; High), the third column the peptide sequence, the fourth column the protein accessions, the fifth column the number of proteins, the sixth column the number of protein groups, the seventh column the activation type (Collision Induced Dissociation, CID), the eighth column the modifications, the ninth column the ion score, the 10th column the expectation value (exp. value), the 11th column the delta score (Δscore), the 12th column the rank, the 13th column the identity High, the 14th column the homology threshold, the 15th column the charge, the 16th column the mass to charge ratio in daltons (m/z), the 18th column the delta mass (ΔM, difference between the theoretical mass of the peptide and the experimental mass of the precursor ion), the 19th column the matched ions, and the 20th column the spectrum file. [file 38279_Schleiff_DataSheet10.ZIP › Table S18.xls]

## Sheet: Sheet1
Accession	Coverage	# PSMs	# Peptides	# AAs	MW [kDa]	calc. pI	Score	Description
D7KRE0	58.88	34	25	608	65.9886	5.49072	2636.21	H+-transporting two-sector ATPase, alpha/beta subunit, central region OS=Arabidopsis lyrata subsp. lyrata GN=ARALYDRAFT_893992 PE=3 SV=1 - [D7KRE0_ARALY]
	Confidence Icon	Sequence	Protein Accessions	# Proteins	# Protein Groups	Activation Type	Modifications	IonScore	Exp Value	Δ Score	Rank	Identity High	Homology Threshold	Charge	m/z [Da]	ΔM [ppm]	Ions Matched	Spectrum File
	High	DTLGQEINVTcEVQQLLGNNR	P19366;Q95FW4;D7KRE0	24	3	CID	C11(Carbamidomethyl)	216	5.87392e-19	0	2	48		1	2401.08	-39.322	19/223	pps_Arabidopsis_trypsin_rep1.mgf
	High	GMDVVDMGNPLSVPVGGATLGR	P19366;Q95FW4;Q9THU9;D7KRE0	17	4	CID		199.61	2.57785e-17	0.63	1	48		1	2141.99	-34.5152	19/229	pps_Arabidopsis_trypsin_rep1.mgf
	High	GRDTLGQEINVTcEVQQLLGNNR	P19366;Q95FW4;D7KRE0	24	3	CID	C13(Carbamidomethyl)	187.7	4.17148e-16	0	2	49		1	2614.21	-36.4184	20/249	pps_Arabidopsis_trypsin_rep1.mgf
	High	MPSAVGYQPTLSTEMGTLQER	Q8MBJ6;Q9MRM6;Q9MTU3;Q3L1L0;Q9TLL5;Q9MTZ8;Q95FM7;Q597K1;Q257C7;A0AR40;O98412;Q29VB0;Q9MRL5;Q95FL6;Q8MBK2;Q67H62;C8YPI1;Q9MRR6;Q95FM3;Q9MTZ4;Q9XQY2;Q9SC47;Q9MRW3;P19366;Q9MRG6;Q9THU9;Q3ZMJ5;Q8MBI2;A9QAU1;D7KRE0;Q8MBI0;Q8WH97;Q9SBN9;Q5UVH1;Q6YN70;O98406;Q09RD9;B2BI37;Q5UVF9;Q5YGN7;Q5YGK8;Q5UVH4;Q95FT4	571	43	CID		183.04	1.34636e-15		2	49		1	2296.09	-2.6137	18/221	pps_Arabidopsis_trypsin_rep1.mgf
	High	DTLGQEINVTCEVQQLLGNNR	P19366;Q95FW4;D7KRE0	24	3	CID		146.26	5.60924e-12	0	2	48		1	2344.07	-38.5447	16/223	pps_Arabidopsis_trypsin_rep1.mgf
	High	YKELQDIIAILGLDELSEEDR	O98766;Q9MRF3;Q8MBQ4;Q9MTX9;Q9MTW0;Q9XQL3;Q9XQG7;Q9MU12;Q9MRM9;Q9MRK7;Q8MBJ6;Q9BA74;Q9MRM6;Q95FR1;Q9XQY8;Q9MU01;Q9MRK1;Q597J4;Q29VB8;Q9XQX8;Q9XQN1;Q9MTV9;Q95FT8;Q95FL9;Q67H63;Q6EYX5;B7S4Q6;Q9XQY1;Q3L1L0;Q9TLJ8;Q9TLL5;Q9TLK3;Q9MRS1;Q9MT58;Q95FM8;Q9FF03;Q71N61;Q29VB2;Q9XQY5;Q9MRJ8;Q95AN2;Q9MTU5;Q9MTZ8;Q67H60;Q3ZU72;Q9GET4;Q9MW35;Q9TMV2;O98523;O98492;Q8HT82;Q93Y44;A7X6U2;B7S4P3;C0J3J3;Q9MRK2;A0AR37;…	3355	196	CID		142.92	1.3826e-11		9	49		1	2462.25	-7.06317	16/233	pps_Arabidopsis_trypsin_rep1.mgf
	High	GIYPAVDPLDSTSTMLQPR	O98766;Q9MRF3;Q8MBQ4;Q9MTX9;Q9MTW0;Q9XQL3;Q9XQG7;Q8SLS8;Q9MU12;Q9MRM9;Q9MRK7;Q8MBJ6;Q9BA74;Q9MRM6;Q95FR1;Q9XQY8;Q9MU01;Q9MRK1;Q597J4;Q29VB8;Q9XQX8;Q9MTU3;Q9XQN1;Q9MTV9;Q95FT8;Q95FL9;Q67H63;Q6EYX5;B7S4Q6;Q9XQY1;Q67H82;Q3L1L0;Q9TLJ8;Q9TLL5;Q9MRS1;Q95FM8;Q9FF03;Q71N61;Q29VB2;Q9TLL3;Q9XQY5;Q9MRJ8;Q9GI23;Q95AN2;Q9MTU5;Q9MTZ8;Q67H60;Q3ZU72;A8ASI2;Q9GET4;Q9MW35;Q9TMV2;O98523;O98492;Q8HT82;Q93Y44;A7X6U2;…	2265	199	CID		128.41	3.83999e-10		2	49		1	2060.98	-27.7019	14/167	pps_Arabidopsis_trypsin_rep1.mgf
	High	NSDIDPQEAQQTLEIAEANLR	D7KRE0	7	1	CID		127.47	4.31393e-10	0.716535	1	49		1	2355.12	-11.6106	17/234	pps_Arabidopsis_trypsin_rep1.mgf
	High	DVNEQDVLLFIDNIFR	Q9MRF3;Q8MBQ4;Q9MTW0;Q9XQL3;Q9MU12;Q8MBJ6;Q9BA74;Q9MRM6;Q95FR1;Q9XQY8;Q9MU01;Q9MRK1;Q597J4;Q29VB8;Q9XQX8;Q9MTU3;Q9XQN1;Q9MTV9;Q95FT8;Q95FL9;Q67H63;Q6EYX5;Q67H82;Q3L1L0;Q9TLJ8;Q9TLK3;Q9MRS1;Q9MT58;Q95FM8;Q9FF03;Q9XQY5;Q9MRJ8;Q9GI23;Q95AN2;Q9MTU5;Q9MTZ8;Q67H60;Q3ZU72;A8ASI2;Q9GET4;Q9MW35;Q9TMV2;O98523;O98492;Q8HT82;Q93Y44;A7X6U2;A8ASH2;B7S4P3;C0J3J3;Q8MBL0;Q9MRK2;Q95FM7;A0AR37;Q9MRF4;Q67H80;Q29S89;…	2339	167	CID		126.07	6.8295e-10		3	49		1	1949.98	-7.32425	14/172	pps_Arabidopsis_trypsin_rep1.mgf
	High	IVGEEHYETAQQVK	P19366;Q95FW4;Q9THU9;D7KRE0;Q9MU37	35	5	CID		117.46	4.1391e-09		3	48		1	1630.77	-24.2716	20/125	pps_Arabidopsis_trypsin_rep1.mgf
	High	FVQAGSEVSALLGR	O98766;Q9MRF3;Q8MBQ4;Q9MTX9;Q9MTW0;Q9XQL3;Q9XQG7;Q8SLS8;Q9MU12;Q9MRM9;Q9MRK7;Q8MBJ6;Q9BA74;Q9MRM6;Q95FR1;Q9XQY8;Q9MU01;Q9MRK1;Q597J4;Q29VB8;Q9XQX8;Q9MTU3;Q9XQN1;Q9MTV9;Q95FT8;Q95FL9;Q67H63;B7S4Q6;Q67H82;Q3L1L0;Q9TLL5;Q9TLK3;Q9MRS1;Q9MT58;Q95FM8;Q9FF03;Q71N61;Q29VB2;Q9MRJ8;Q9GI23;Q95AN2;Q9MTU5;Q67H60;Q3ZU72;A8ASI2;Q9MW35;Q9TMV2;O98523;O98492;Q8HT82;A7X6U2;B7S4P3;C0J3J3;Q8MBL0;Q9MRK2;Q95FM7;A0AR37;…	3906	235	CID		115.65	7.20549e-09	0	1	49		1	1433.76	-11.9746	12/137	pps_Arabidopsis_trypsin_rep1.mgf
	High	IFNVLGEPVDNLGPVDTR	O98766;Q9MRF3;Q9MTX9;Q9MTW0;Q9XQG7;Q8SLS8;Q9MU12;Q9BA74;Q95FR1;Q9MRK1;Q597J4;Q29VB8;Q9MTU3;Q9XQN1;B7S4Q6;Q9XQY1;Q9TLL5;Q9TLK3;Q9MRS1;Q9MT58;Q95FM8;Q71N61;Q29VB2;Q67H60;Q3ZU72;A8ASI2;Q9GET4;Q9MW35;Q9TMV2;O98523;O98492;Q8HT82;A8ASH2;B7S4P3;A0AR37;Q9MRF4;Q257C7;A0AR40;B8PRK4;B7S4V7;Q5W4R8;Q8WJG3;Q8SLT5;Q9MRR7;Q9MRU7;Q9MRL5;O98595;Q95FL6;Q9MRA6;O98404;O98583;Q9XQY9;Q9MW37;Q9XQY6;Q9MRR6;Q67H40;Q9MRA2;…	1261	89	CID		114.13	1.05152e-08		2	49		1	1954.97	-29.2324	14/187	pps_Arabidopsis_trypsin_rep1.mgf
	High	KGSITSIQAVYVPADDLTDPAPATTFAHLDATTVLSR	Q29VB8;Q9MTV9;Q29VB2;Q9MW35;O98412;Q95D38;O98404;Q9MRL6;P19366;Q8MFW7;Q95FW4;Q9THU9;Q9S6Z4;D7KRE0;Q8MFX1;Q8MFX9;B9U4M6;B9U4L6;B9U4K5;Q95DY3;A9U8M5;B9U4R2;Q06FV3;Q9SBN9;Q6YN70;A9L9X3;O98406;Q95FX5;Q9TMQ1;A9L9T1;A9L9V1;A9L9Y8;A9L9V2;A9L9Y2;B3SHD4;A9L9U2;A9L9V9;Q9XQN7;A9L9S9;Q95FT4	402	40	CID		107	4.38778e-08		3	48		1	3842.8	-46.9557	14/427	pps_Arabidopsis_trypsin_rep1.mgf
	High	GSITSIQAVYVPADDLTDPAPATTFAHLDATTVLSR	Q29VB8;Q9MTV9;Q29VB2;Q9MW35;O98412;Q95D38;O98404;Q9MRL6;P19366;Q8MFW7;Q95FW4;Q9THU9;Q9S6Z4;Q4KU64;D7KRE0;Q8MFX1;Q9MTZ1;Q8MFX9;B9U4M6;B9U4L6;B9U4K5;Q95DY3;A9U8M5;B9U4R2;Q06FV3;Q9SBN9;Q6YN70;A9L9X3;O98406;Q95FX5;Q9TMQ1;A9L9T1;A9L9V1;A9L9Y8;A9L9V2;A9L9Y2;B3SHD4;A9L9U2;A9L9V9;Q9XQN7;A9L9S9;Q95FT4	421	42	CID		106.59	4.77417e-08		3	48	42	1	3714.71	-48.3945	16/405	pps_Arabidopsis_trypsin_rep1.mgf
	High	VGLTALTMAEYFR	O98766;Q9MRF3;Q8MBQ4;Q9MTX9;Q9XQL3;Q9XQG7;Q8SLS8;Q9MU12;Q9MRM9;Q9MRK7;Q8MBJ6;Q9BA74;Q9MRM6;Q95FR1;Q9XQY8;Q9MU01;Q9MRK1;Q597J4;Q29VB8;Q9XQX8;Q9MTU3;Q9XQN1;Q9MTV9;Q95FT8;Q95FL9;Q67H63;Q6EYX5;B7S4Q6;Q9XQY1;Q67H82;Q3L1L0;Q9TLJ8;Q9TLL5;Q9MRS1;Q9MT58;Q95FM8;Q9FF03;Q71N61;Q9XQY5;Q9MRJ8;Q9GI23;Q95AN2;Q9MTU5;Q9MTZ8;Q67H60;Q3ZU72;A8ASI2;Q9GET4;Q9MW35;Q9TMV2;O98523;O98492;Q8HT82;Q93Y44;A7X6U2;A8ASH2;B7S4P3;…	3375	230	CID		105.03	9.72977e-08		2	50		1	1471.73	-23.7366	12/111	pps_Arabidopsis_trypsin_rep1.mgf
	High	AHGGVSVFGGVGER	O98766;Q9MRF3;Q9MTX9;Q9MTW0;Q9XQL3;Q9XQG7;Q9MU12;Q9MRM9;Q8MBJ6;Q9BA74;Q9MRM6;Q95FR1;Q9XQY8;Q9MU01;Q9MRK1;Q597J4;Q29VB8;Q9XQX8;Q9MTU3;Q9XQN1;Q9MTV9;Q95FT8;Q95FL9;Q67H63;B7S4Q6;Q9XQY1;Q67H82;Q9TLJ8;Q9TLL5;Q9TLK3;Q9MRS1;Q9MT58;Q71N61;Q29VB2;Q9XQY5;Q9MRJ8;Q9MTU5;Q9MTZ8;Q3ZU72;A8ASI2;Q9GET4;Q9TMV2;O98523;O98492;Q8HT82;Q93Y44;A7X6U2;A8ASH2;B7S4P3;C0J3J3;Q9MRK2;Q95FM7;A0AR37;Q9MRF4;Q67H80;Q597K1;Q29S89;…	3365	211	CID		99.38	2.95884e-07	0	1	49	47	1	1328.68	8.64367	12/119	pps_Arabidopsis_trypsin_rep1.mgf
	High	TVLIMELINNIAK	O98766;Q9MRF3;Q9MTX9;Q9MTW0;Q9XQL3;Q9XQG7;Q8SLS8;Q9MU12;Q9MRM9;Q9MRK7;Q8MBJ6;Q9BA74;Q9MRM6;Q95FR1;Q9MU01;Q9MRK1;Q597J4;Q9XQX8;Q9MTU3;Q9MTV9;Q95FT8;Q95FL9;Q67H63;Q6EYX5;B7S4Q6;Q9XQY1;Q67H82;Q9TLJ8;Q9TLL5;Q9TLK3;Q9MRS1;Q9MT58;Q95FM8;Q9FF03;Q71N61;Q29VB2;Q9TLL3;Q9XQY5;Q9MRJ8;Q95AN2;Q9MTU5;Q9MTZ8;Q3ZU72;A8ASI2;Q9GET4;Q9MW35;Q9TMV2;O98523;O98492;Q93Y44;A7X6U2;A8ASH2;B7S4P3;C0J3J3;Q9MRK2;Q95FM7;A0AR37;…	3602	230	CID		86.74	5.87972e-06		4	49		1	1471.85	-4.29689	10/121	pps_Arabidopsis_trypsin_rep1.mgf
	High	mPSAVGYQPTLSTEMGTLQER	Q8MBJ6;Q9MRM6;Q9MTU3;Q3L1L0;Q9TLL5;Q9MTZ8;Q95FM7;Q597K1;Q257C7;A0AR40;O98412;Q29VB0;Q9MRL5;Q95FL6;Q8MBK2;Q67H62;C8YPI1;Q9MRR6;Q95FM3;Q9MTZ4;Q9XQY2;Q9SC47;Q9MRW3;P19366;Q9MRG6;Q9THU9;Q3ZMJ5;Q8MBI2;A9QAU1;D7KRE0;Q8MBI0;Q8WH97;Q9SBN9;Q5UVH1;Q6YN70;O98406;Q09RD9;B2BI37;Q5UVF9;Q5YGN7;Q5YGK8;Q5UVH4;Q95FT4	571	43	CID	M1(Oxidation)	86.62	5.43731e-06		2	49		1	2312.08	-4.72706	16/221	pps_Arabidopsis_trypsin_rep1.mgf
	High	VALVYGQMNEPPGAR	Q8MBQ4;Q9MTX9;Q9MTW0;Q9XQL3;Q9XQG7;Q9MU12;Q9MRM9;Q9MRK7;Q8MBJ6;Q9BA74;Q9MRM6;Q95FR1;Q9XQY8;Q9MU01;Q9MRK1;Q597J4;Q29VB8;Q9XQX8;Q9MTU3;Q9XQN1;Q9MTV9;Q95FT8;Q95FL9;Q67H63;Q6EYX5;B7S4Q6;Q9XQY1;Q67H82;Q9TLJ8;Q9TLL5;Q9TLK3;Q9MRS1;Q9MT58;Q95FM8;Q9FF03;Q71N61;Q9TLL3;Q9XQY5;Q9GI23;Q95AN2;Q9MTU5;Q9MTZ8;Q67H60;A8ASI2;Q9GET4;Q9MW35;Q9TMV2;O98523;O98492;Q8HT82;Q93Y44;A7X6U2;A8ASH2;B7S4P3;C0J3J3;Q8MBL0;Q9MRK2;…	4104	235	CID		83.47	1.20208e-05		4	49		1	1601.78	-16.7446	9/133	pps_Arabidopsis_trypsin_rep1.mgf
	High	GMDVVDmGNPLSVPVGGATLGR	P19366;Q95FW4;Q9THU9;D7KRE0	17	4	CID	M7(Oxidation)	82.53	1.4222e-05	0.26506	1	49		1	2158.05	-5.53568	13/229	pps_Arabidopsis_trypsin_rep1.mgf
	High	IAQIIGPVLDVAFPPGK	O98766;Q9MRF3;Q95FR1;Q9MU01;Q95FT8;Q6EYX5;Q67H82;Q9TLL5;Q95FM8;Q9TLL3;Q9XQY5;Q95AN2;Q9MTZ8;Q3ZU72;A8ASI2;Q95FM7;Q67H80;Q29S89;Q5W4R8;Q95FQ1;Q29VB0;Q9MRL5;Q95FL6;Q9MRA6;Q95FS7;Q9MRL6;Q95FM3;Q9XQZ0;Q3ZU69;A3KLS6;P19366;Q95DV0;Q9THU9;Q8WJG9;Q8WJG8;Q9XQX3;Q95FV0;Q95FV3;Q4KU64;A7BGH3;A9QBY3;D7KRE0;Q95FQ5	595	43	CID		72.5	0.000148509		2	49		1	1734.95	-36.5839	10/163	pps_Arabidopsis_trypsin_rep1.mgf
	High	YKELQDIIAILGLDELSEEDRLTVAR	O98766;Q9MRF3;Q8MBQ4;Q9MTX9;Q9MTW0;Q9XQL3;Q9XQG7;Q9MU12;Q9MRK7;Q8MBJ6;Q9BA74;Q95FR1;Q9XQY8;Q9MU01;Q9MRK1;Q597J4;Q29VB8;Q9XQX8;Q9XQN1;Q9MTV9;Q95FT8;Q95FL9;Q67H63;Q6EYX5;B7S4Q6;Q9XQY1;Q3L1L0;Q9TLJ8;Q9TLL5;Q9TLK3;Q9MRS1;Q9MT58;Q95FM8;Q9FF03;Q71N61;Q29VB2;Q9XQY5;Q9MRJ8;Q95AN2;Q9MTU5;Q9MTZ8;Q67H60;Q3ZU72;Q9GET4;Q9MW35;Q9TMV2;O98523;O98492;Q93Y44;A7X6U2;B7S4P3;C0J3J3;Q9MRK2;A0AR37;Q9MRF4;Q67H80;Q597K1;…	2967	175	CID		67.44	0.000477646		7	49		1	3002.6	-2.74008	11/291	pps_Arabidopsis_trypsin_rep1.mgf
	High	GmDVVDMGNPLSVPVGGATLGR	P19366;Q95FW4;Q9THU9;D7KRE0	17	4	CID	M2(Oxidation)	60.65	0.00219261		2	49		1	2158.05	-5.53568	11/229	pps_Arabidopsis_trypsin_rep1.mgf
	High	IGLFGGAGVGK	O98766;Q9MRF3;Q9MTX9;Q9MTW0;Q9XQG7;Q8SLS8;Q9MU12;Q9MRM9;Q9MRK7;Q8MBJ6;Q9BA74;Q9MRM6;Q95FR1;Q9XQY8;Q9MU01;Q9MRK1;Q29VB8;Q9XQX8;Q9MTU3;Q9XQN1;Q9MTV9;Q95FT8;Q95FL9;Q67H63;B7S4Q6;Q9XQY1;Q67H82;Q9TLL5;Q9TLK3;Q9MRS1;Q9MT58;Q95FM8;Q9FF03;Q71N61;Q29VB2;Q9TLL3;Q9MRJ8;Q95AN2;Q9MTU5;Q9MTZ8;Q67H60;Q3ZU72;A8ASI2;Q9GET4;Q9MW35;Q9TMV2;O98523;O98492;Q8HT82;Q93Y44;A7X6U2;A8ASH2;B7S4P3;C0J3J3;Q9MRK2;Q95FM7;A0AR37;…	4083	238	CID		53.95	0.0110119		2	49		1	975.545	-17.3352	13/92	pps_Arabidopsis_trypsin_rep1.mgf
	Medium	VVDLLAPYRR	O98766;Q9MRF3;Q9MTX9;Q9MTW0;Q9XQL3;Q9XQG7;Q8SLS8;Q9MU12;Q9MRM9;Q8MBJ6;Q95FR1;Q9XQY8;Q9MU01;Q9MRK1;Q597J4;Q29VB8;Q9XQX8;Q9XQN1;Q9MTV9;Q95FT8;Q95FL9;Q6EYX5;B7S4Q6;Q67H82;Q9TLL5;Q9TLK3;Q9MRS1;Q9MT58;Q95FM8;Q9FF03;Q71N61;Q29VB2;Q9TLL3;Q9XQY5;Q9MRJ8;Q9GI23;Q95AN2;Q9MTU5;Q9MTZ8;Q67H60;Q3ZU72;A8ASI2;Q9GET4;Q9MW35;Q9TMV2;O98523;O98492;Q8HT82;Q93Y44;A7X6U2;A8ASH2;B7S4P3;C0J3J3;Q8MBL0;Q95FM7;A0AR37;Q9MRF4;…	4060	234	CID		45.45	0.0741193		3	49	46	1	1201.67	-29.5599	6/81	pps_Arabidopsis_trypsin_rep1.mgf
	Medium	QTIEANLALRR	D7KRE0;Q8M8W9	146	2	CID		42.83	0.113652		3	48		1	1284.72	-17.4523	12/111	pps_Arabidopsis_trypsin_rep1.mgf
	Medium	TREGNDLYMEMK	O98766;Q9MRF3;Q9MTX9;Q9XQL3;Q9XQG7;Q9MU12;Q9MRM9;Q9MRK7;Q8MBJ6;Q9BA74;Q9MRM6;Q95FR1;Q9XQY8;Q9MU01;Q597J4;Q9XQX8;Q9MTU3;Q9XQN1;Q9MTV9;Q95FT8;Q95FL9;Q67H63;B7S4Q6;Q9XQY1;Q67H82;Q9TLJ8;Q9TLL5;Q9MRS1;Q9MT58;Q95FM8;Q9FF03;Q71N61;Q9TLL3;Q9MRJ8;Q95AN2;Q9MTU5;Q9MTZ8;Q3ZU72;A8ASI2;Q9GET4;Q9MW35;Q9TMV2;O98492;Q8HT82;Q93Y44;A7X6U2;A8ASH2;B7S4P3;C0J3J3;Q8MBL0;Q9MRK2;Q95FM7;A0AR37;Q9MRF4;Q67H80;Q597K1;Q29S89;…	3486	207	CID		42.47	0.0961191	0	1	47		1	1486.65	-12.2768	14/128	pps_Arabidopsis_trypsin_rep1.mgf
	Medium	TVLImELINNIAK	O98766;Q9MRF3;Q9MTX9;Q9MTW0;Q9XQL3;Q9XQG7;Q8SLS8;Q9MU12;Q9MRM9;Q9MRK7;Q8MBJ6;Q9BA74;Q9MRM6;Q95FR1;Q9MU01;Q9MRK1;Q597J4;Q9XQX8;Q9MTU3;Q9MTV9;Q95FT8;Q95FL9;Q67H63;Q6EYX5;B7S4Q6;Q9XQY1;Q67H82;Q9TLJ8;Q9TLL5;Q9TLK3;Q9MRS1;Q9MT58;Q95FM8;Q9FF03;Q71N61;Q29VB2;Q9TLL3;Q9XQY5;Q9MRJ8;Q95AN2;Q9MTU5;Q9MTZ8;Q3ZU72;A8ASI2;Q9GET4;Q9MW35;Q9TMV2;O98523;O98492;Q93Y44;A7X6U2;A8ASH2;B7S4P3;C0J3J3;Q9MRK2;Q95FM7;A0AR37;…	3602	230	CID	M5(Oxidation)	41.42	0.207621		5	49	46	1	1487.83	-12.8081	11/121	pps_Arabidopsis_trypsin_rep1.mgf
	Low	IAQIIGPVLDVAFPPGKMPNIYNALVVK	O98766;Q9MRF3;Q95FR1;Q9MU01;Q6EYX5;Q67H82;Q9TLL5;Q95FM8;Q9TLL3;Q9XQY5;Q95AN2;Q9MTZ8;Q3ZU72;A8ASI2;Q67H80;Q5W4R8;Q95FQ1;Q29VB0;Q9MRL5;Q95FS7;Q9MRL6;Q3ZU69;A3KLS6;P19366;Q95DV0;Q9THU9;Q8WJG9;Q9XQX3;Q95FV0;A7BGH3;A9QBY3;D7KRE0;Q95FQ5	468	33	CID		36.28	0.56301		4	49	41	1	2977.62	-26.1925	13/284	pps_Arabidopsis_trypsin_rep1.mgf
	Low	VGLTALTmAEYFR	O98766;Q9MRF3;Q8MBQ4;Q9MTX9;Q9XQL3;Q9XQG7;Q8SLS8;Q9MU12;Q9MRM9;Q9MRK7;Q8MBJ6;Q9BA74;Q9MRM6;Q95FR1;Q9XQY8;Q9MU01;Q9MRK1;Q597J4;Q29VB8;Q9XQX8;Q9MTU3;Q9XQN1;Q9MTV9;Q95FT8;Q95FL9;Q67H63;Q6EYX5;B7S4Q6;Q9XQY1;Q67H82;Q3L1L0;Q9TLJ8;Q9TLL5;Q9MRS1;Q9MT58;Q95FM8;Q9FF03;Q71N61;Q9XQY5;Q9MRJ8;Q9GI23;Q95AN2;Q9MTU5;Q9MTZ8;Q67H60;Q3ZU72;A8ASI2;Q9GET4;Q9MW35;Q9TMV2;O98523;O98492;Q8HT82;Q93Y44;A7X6U2;A8ASH2;B7S4P3;…	3375	230	CID	M8(Oxidation)	29.9	2.8776		2	49	32	1	1487.7	-35.0811	9/111	pps_Arabidopsis_trypsin_rep1.mgf
	Low	VVDLLAPYR	O98766;Q9MRF3;Q9MTX9;Q9MTW0;Q9XQL3;Q9XQG7;Q8SLS8;Q9MU12;Q9MRM9;Q8MBJ6;Q95FR1;Q9XQY8;Q9MU01;Q9MRK1;Q597J4;Q29VB8;Q9XQX8;Q9XQN1;Q9MTV9;Q95FT8;Q95FL9;Q6EYX5;B7S4Q6;Q67H82;Q9TLL5;Q9TLK3;Q9MRS1;Q9MT58;Q95FM8;Q9FF03;Q71N61;Q29VB2;Q9TLL3;Q9XQY5;Q9MRJ8;Q9GI23;Q95AN2;Q9MTU5;Q9MTZ8;Q67H60;Q3ZU72;A8ASI2;Q9GET4;Q9MW35;Q9TMV2;O98523;O98492;Q8HT82;Q93Y44;A7X6U2;A8ASH2;B7S4P3;C0J3J3;Q8MBL0;Q95FM7;A0AR37;Q9MRF4;…	4069	235	CID		28.62	3.76975		3	49	42	1	1045.57	-30.0871	8/70	pps_Arabidopsis_trypsin_rep1.mgf
	Low	GIYPAVDPLDSTSTmLQPR	O98766;Q9MRF3;Q8MBQ4;Q9MTX9;Q9MTW0;Q9XQL3;Q9XQG7;Q8SLS8;Q9MU12;Q9MRM9;Q9MRK7;Q8MBJ6;Q9BA74;Q9MRM6;Q95FR1;Q9XQY8;Q9MU01;Q9MRK1;Q597J4;Q29VB8;Q9XQX8;Q9MTU3;Q9XQN1;Q9MTV9;Q95FT8;Q95FL9;Q67H63;Q6EYX5;B7S4Q6;Q9XQY1;Q67H82;Q3L1L0;Q9TLJ8;Q9TLL5;Q9MRS1;Q95FM8;Q9FF03;Q71N61;Q29VB2;Q9TLL3;Q9XQY5;Q9MRJ8;Q9GI23;Q95AN2;Q9MTU5;Q9MTZ8;Q67H60;Q3ZU72;A8ASI2;Q9GET4;Q9MW35;Q9TMV2;O98523;O98492;Q8HT82;Q93Y44;A7X6U2;…	2265	199	CID	M15(Oxidation)	27.85	4.45789		4	49	42	1	2076.98	-24.2678	8/167	pps_Arabidopsis_trypsin_rep1.mgf
	Low	TREGNDLYmEMK	O98766;Q9MRF3;Q9MTX9;Q9XQL3;Q9XQG7;Q9MU12;Q9MRM9;Q9MRK7;Q8MBJ6;Q9BA74;Q9MRM6;Q95FR1;Q9XQY8;Q9MU01;Q597J4;Q9XQX8;Q9MTU3;Q9XQN1;Q9MTV9;Q95FT8;Q95FL9;Q67H63;B7S4Q6;Q9XQY1;Q67H82;Q9TLJ8;Q9TLL5;Q9MRS1;Q9MT58;Q95FM8;Q9FF03;Q71N61;Q9TLL3;Q9MRJ8;Q95AN2;Q9MTU5;Q9MTZ8;Q3ZU72;A8ASI2;Q9GET4;Q9MW35;Q9TMV2;O98492;Q8HT82;Q93Y44;A7X6U2;A8ASH2;B7S4P3;C0J3J3;Q8MBL0;Q9MRK2;Q95FM7;A0AR37;Q9MRF4;Q67H80;Q597K1;Q29S89;…	3486	207	CID	M9(Oxidation)	26.47	3.22852		2	46	33	1	1502.63	-20.475	10/128	pps_Arabidopsis_trypsin_rep1.mgf
	Low	VALVYGQmNEPPGAR	Q8MBQ4;Q9MTX9;Q9MTW0;Q9XQL3;Q9XQG7;Q9MU12;Q9MRM9;Q9MRK7;Q8MBJ6;Q9BA74;Q9MRM6;Q95FR1;Q9XQY8;Q9MU01;Q9MRK1;Q597J4;Q29VB8;Q9XQX8;Q9MTU3;Q9XQN1;Q9MTV9;Q95FT8;Q95FL9;Q67H63;Q6EYX5;B7S4Q6;Q9XQY1;Q67H82;Q9TLJ8;Q9TLL5;Q9TLK3;Q9MRS1;Q9MT58;Q95FM8;Q9FF03;Q71N61;Q9TLL3;Q9XQY5;Q9GI23;Q95AN2;Q9MTU5;Q9MTZ8;Q67H60;A8ASI2;Q9GET4;Q9MW35;Q9TMV2;O98523;O98492;Q8HT82;Q93Y44;A7X6U2;A8ASH2;B7S4P3;C0J3J3;Q8MBL0;Q9MRK2;…	4104	235	CID	M8(Oxidation)	23.39	11.8327		4	49	35	1	1617.77	-22.8015	8/133	pps_Arabidopsis_trypsin_rep1.mgf
P19366	72.69	35	26	498	53.9001	5.50342	2574.36	ATP synthase subunit beta, chloroplastic OS=Arabidopsis thaliana GN=atpB PE=1 SV=2 - [ATPB_ARATH]
	Confidence Icon	Sequence	Protein Accessions	# Proteins	# Protein Groups	Activation Type	Modifications	IonScore	Exp Value	Δ Score	Rank	Identity High	Homology Threshold	Charge	m/z [Da]	ΔM [ppm]	Ions Matched	Spectrum File
	High	DTLGQEINVTcEVQQLLGNNR	P19366;Q95FW4;D7KRE0	24	3	CID	C11(Carbamidomethyl)	216	5.87392e-19	0	2	48		1	2401.08	-39.322	19/223	pps_Arabidopsis_trypsin_rep1.mgf
	High	GMDVVDMGNPLSVPVGGATLGR	P19366;Q95FW4;Q9THU9;D7KRE0	17	4	CID		199.61	2.57785e-17	0.63	1	48		1	2141.99	-34.5152	19/229	pps_Arabidopsis_trypsin_rep1.mgf
	High	GRDTLGQEINVTcEVQQLLGNNR	P19366;Q95FW4;D7KRE0	24	3	CID	C13(Carbamidomethyl)	187.7	4.17148e-16	0	2	49		1	2614.21	-36.4184	20/249	pps_Arabidopsis_trypsin_rep1.mgf
	High	MPSAVGYQPTLSTEMGTLQER	Q8MBJ6;Q9MRM6;Q9MTU3;Q3L1L0;Q9TLL5;Q9MTZ8;Q95FM7;Q597K1;Q257C7;A0AR40;O98412;Q29VB0;Q9MRL5;Q95FL6;Q8MBK2;Q67H62;C8YPI1;Q9MRR6;Q95FM3;Q9MTZ4;Q9XQY2;Q9SC47;Q9MRW3;P19366;Q9MRG6;Q9THU9;Q3ZMJ5;Q8MBI2;A9QAU1;D7KRE0;Q8MBI0;Q8WH97;Q9SBN9;Q5UVH1;Q6YN70;O98406;Q09RD9;B2BI37;Q5UVF9;Q5YGN7;Q5YGK8;Q5UVH4;Q95FT4	571	43	CID		183.04	1.34636e-15		2	49		1	2296.09	-2.6137	18/221	pps_Arabidopsis_trypsin_rep1.mgf
	High	DTLGQEINVTCEVQQLLGNNR	P19366;Q95FW4;D7KRE0	24	3	CID		146.26	5.60924e-12	0	2	48		1	2344.07	-38.5447	16/223	pps_Arabidopsis_trypsin_rep1.mgf
	High	YKELQDIIAILGLDELSEEDR	O98766;Q9MRF3;Q8MBQ4;Q9MTX9;Q9MTW0;Q9XQL3;Q9XQG7;Q9MU12;Q9MRM9;Q9MRK7;Q8MBJ6;Q9BA74;Q9MRM6;Q95FR1;Q9XQY8;Q9MU01;Q9MRK1;Q597J4;Q29VB8;Q9XQX8;Q9XQN1;Q9MTV9;Q95FT8;Q95FL9;Q67H63;Q6EYX5;B7S4Q6;Q9XQY1;Q3L1L0;Q9TLJ8;Q9TLL5;Q9TLK3;Q9MRS1;Q9MT58;Q95FM8;Q9FF03;Q71N61;Q29VB2;Q9XQY5;Q9MRJ8;Q95AN2;Q9MTU5;Q9MTZ8;Q67H60;Q3ZU72;Q9GET4;Q9MW35;Q9TMV2;O98523;O98492;Q8HT82;Q93Y44;A7X6U2;B7S4P3;C0J3J3;Q9MRK2;A0AR37;…	3355	196	CID		142.92	1.3826e-11		9	49		1	2462.25	-7.06317	16/233	pps_Arabidopsis_trypsin_rep1.mgf
	High	GIYPAVDPLDSTSTMLQPR	O98766;Q9MRF3;Q8MBQ4;Q9MTX9;Q9MTW0;Q9XQL3;Q9XQG7;Q8SLS8;Q9MU12;Q9MRM9;Q9MRK7;Q8MBJ6;Q9BA74;Q9MRM6;Q95FR1;Q9XQY8;Q9MU01;Q9MRK1;Q597J4;Q29VB8;Q9XQX8;Q9MTU3;Q9XQN1;Q9MTV9;Q95FT8;Q95FL9;Q67H63;Q6EYX5;B7S4Q6;Q9XQY1;Q67H82;Q3L1L0;Q9TLJ8;Q9TLL5;Q9MRS1;Q95FM8;Q9FF03;Q71N61;Q29VB2;Q9TLL3;Q9XQY5;Q9MRJ8;Q9GI23;Q95AN2;Q9MTU5;Q9MTZ8;Q67H60;Q3ZU72;A8ASI2;Q9GET4;Q9MW35;Q9TMV2;O98523;O98492;Q8HT82;Q93Y44;A7X6U2;…	2265	199	CID		128.41	3.83999e-10		2	49		1	2060.98	-27.7019	14/167	pps_Arabidopsis_trypsin_rep1.mgf
	High	DVNEQDVLLFIDNIFR	Q9MRF3;Q8MBQ4;Q9MTW0;Q9XQL3;Q9MU12;Q8MBJ6;Q9BA74;Q9MRM6;Q95FR1;Q9XQY8;Q9MU01;Q9MRK1;Q597J4;Q29VB8;Q9XQX8;Q9MTU3;Q9XQN1;Q9MTV9;Q95FT8;Q95FL9;Q67H63;Q6EYX5;Q67H82;Q3L1L0;Q9TLJ8;Q9TLK3;Q9MRS1;Q9MT58;Q95FM8;Q9FF03;Q9XQY5;Q9MRJ8;Q9GI23;Q95AN2;Q9MTU5;Q9MTZ8;Q67H60;Q3ZU72;A8ASI2;Q9GET4;Q9MW35;Q9TMV2;O98523;O98492;Q8HT82;Q93Y44;A7X6U2;A8ASH2;B7S4P3;C0J3J3;Q8MBL0;Q9MRK2;Q95FM7;A0AR37;Q9MRF4;Q67H80;Q29S89;…	2339	167	CID		126.07	6.8295e-10		3	49		1	1949.98	-7.32425	14/172	pps_Arabidopsis_trypsin_rep1.mgf
	High	IVGEEHYETAQQVK	P19366;Q95FW4;Q9THU9;D7KRE0;Q9MU37	35	5	CID		117.46	4.1391e-09		3	48		1	1630.77	-24.2716	20/125	pps_Arabidopsis_trypsin_rep1.mgf
	High	FVQAGSEVSALLGR	O98766;Q9MRF3;Q8MBQ4;Q9MTX9;Q9MTW0;Q9XQL3;Q9XQG7;Q8SLS8;Q9MU12;Q9MRM9;Q9MRK7;Q8MBJ6;Q9BA74;Q9MRM6;Q95FR1;Q9XQY8;Q9MU01;Q9MRK1;Q597J4;Q29VB8;Q9XQX8;Q9MTU3;Q9XQN1;Q9MTV9;Q95FT8;Q95FL9;Q67H63;B7S4Q6;Q67H82;Q3L1L0;Q9TLL5;Q9TLK3;Q9MRS1;Q9MT58;Q95FM8;Q9FF03;Q71N61;Q29VB2;Q9MRJ8;Q9GI23;Q95AN2;Q9MTU5;Q67H60;Q3ZU72;A8ASI2;Q9MW35;Q9TMV2;O98523;O98492;Q8HT82;A7X6U2;B7S4P3;C0J3J3;Q8MBL0;Q9MRK2;Q95FM7;A0AR37;…	3906	235	CID		115.65	7.20549e-09	0	1	49		1	1433.76	-11.9746	12/137	pps_Arabidopsis_trypsin_rep1.mgf
	High	IFNVLGEPVDNLGPVDTR	O98766;Q9MRF3;Q9MTX9;Q9MTW0;Q9XQG7;Q8SLS8;Q9MU12;Q9BA74;Q95FR1;Q9MRK1;Q597J4;Q29VB8;Q9MTU3;Q9XQN1;B7S4Q6;Q9XQY1;Q9TLL5;Q9TLK3;Q9MRS1;Q9MT58;Q95FM8;Q71N61;Q29VB2;Q67H60;Q3ZU72;A8ASI2;Q9GET4;Q9MW35;Q9TMV2;O98523;O98492;Q8HT82;A8ASH2;B7S4P3;A0AR37;Q9MRF4;Q257C7;A0AR40;B8PRK4;B7S4V7;Q5W4R8;Q8WJG3;Q8SLT5;Q9MRR7;Q9MRU7;Q9MRL5;O98595;Q95FL6;Q9MRA6;O98404;O98583;Q9XQY9;Q9MW37;Q9XQY6;Q9MRR6;Q67H40;Q9MRA2;…	1261	89	CID		114.13	1.05152e-08		2	49		1	1954.97	-29.2324	14/187	pps_Arabidopsis_trypsin_rep1.mgf
	High	KGSITSIQAVYVPADDLTDPAPATTFAHLDATTVLSR	Q29VB8;Q9MTV9;Q29VB2;Q9MW35;O98412;Q95D38;O98404;Q9MRL6;P19366;Q8MFW7;Q95FW4;Q9THU9;Q9S6Z4;D7KRE0;Q8MFX1;Q8MFX9;B9U4M6;B9U4L6;B9U4K5;Q95DY3;A9U8M5;B9U4R2;Q06FV3;Q9SBN9;Q6YN70;A9L9X3;O98406;Q95FX5;Q9TMQ1;A9L9T1;A9L9V1;A9L9Y8;A9L9V2;A9L9Y2;B3SHD4;A9L9U2;A9L9V9;Q9XQN7;A9L9S9;Q95FT4	402	40	CID		107	4.38778e-08		3	48		1	3842.8	-46.9557	14/427	pps_Arabidopsis_trypsin_rep1.mgf
	High	GSITSIQAVYVPADDLTDPAPATTFAHLDATTVLSR	Q29VB8;Q9MTV9;Q29VB2;Q9MW35;O98412;Q95D38;O98404;Q9MRL6;P19366;Q8MFW7;Q95FW4;Q9THU9;Q9S6Z4;Q4KU64;D7KRE0;Q8MFX1;Q9MTZ1;Q8MFX9;B9U4M6;B9U4L6;B9U4K5;Q95DY3;A9U8M5;B9U4R2;Q06FV3;Q9SBN9;Q6YN70;A9L9X3;O98406;Q95FX5;Q9TMQ1;A9L9T1;A9L9V1;A9L9Y8;A9L9V2;A9L9Y2;B3SHD4;A9L9U2;A9L9V9;Q9XQN7;A9L9S9;Q95FT4	421	42	CID		106.59	4.77417e-08		3	48	42	1	3714.71	-48.3945	16/405	pps_Arabidopsis_trypsin_rep1.mgf
	High	VGLTALTMAEYFR	O98766;Q9MRF3;Q8MBQ4;Q9MTX9;Q9XQL3;Q9XQG7;Q8SLS8;Q9MU12;Q9MRM9;Q9MRK7;Q8MBJ6;Q9BA74;Q9MRM6;Q95FR1;Q9XQY8;Q9MU01;Q9MRK1;Q597J4;Q29VB8;Q9XQX8;Q9MTU3;Q9XQN1;Q9MTV9;Q95FT8;Q95FL9;Q67H63;Q6EYX5;B7S4Q6;Q9XQY1;Q67H82;Q3L1L0;Q9TLJ8;Q9TLL5;Q9MRS1;Q9MT58;Q95FM8;Q9FF03;Q71N61;Q9XQY5;Q9MRJ8;Q9GI23;Q95AN2;Q9MTU5;Q9MTZ8;Q67H60;Q3ZU72;A8ASI2;Q9GET4;Q9MW35;Q9TMV2;O98523;O98492;Q8HT82;Q93Y44;A7X6U2;A8ASH2;B7S4P3;…	3375	230	CID		105.03	9.72977e-08		2	50		1	1471.73	-23.7366	12/111	pps_Arabidopsis_trypsin_rep1.mgf
	High	AHGGVSVFGGVGER	O98766;Q9MRF3;Q9MTX9;Q9MTW0;Q9XQL3;Q9XQG7;Q9MU12;Q9MRM9;Q8MBJ6;Q9BA74;Q9MRM6;Q95FR1;Q9XQY8;Q9MU01;Q9MRK1;Q597J4;Q29VB8;Q9XQX8;Q9MTU3;Q9XQN1;Q9MTV9;Q95FT8;Q95FL9;Q67H63;B7S4Q6;Q9XQY1;Q67H82;Q9TLJ8;Q9TLL5;Q9TLK3;Q9MRS1;Q9MT58;Q71N61;Q29VB2;Q9XQY5;Q9MRJ8;Q9MTU5;Q9MTZ8;Q3ZU72;A8ASI2;Q9GET4;Q9TMV2;O98523;O98492;Q8HT82;Q93Y44;A7X6U2;A8ASH2;B7S4P3;C0J3J3;Q9MRK2;Q95FM7;A0AR37;Q9MRF4;Q67H80;Q597K1;Q29S89;…	3365	211	CID		99.38	2.95884e-07	0	1	49	47	1	1328.68	8.64367	12/119	pps_Arabidopsis_trypsin_rep1.mgf
	High	TVLIMELINNIAK	O98766;Q9MRF3;Q9MTX9;Q9MTW0;Q9XQL3;Q9XQG7;Q8SLS8;Q9MU12;Q9MRM9;Q9MRK7;Q8MBJ6;Q9BA74;Q9MRM6;Q95FR1;Q9MU01;Q9MRK1;Q597J4;Q9XQX8;Q9MTU3;Q9MTV9;Q95FT8;Q95FL9;Q67H63;Q6EYX5;B7S4Q6;Q9XQY1;Q67H82;Q9TLJ8;Q9TLL5;Q9TLK3;Q9MRS1;Q9MT58;Q95FM8;Q9FF03;Q71N61;Q29VB2;Q9TLL3;Q9XQY5;Q9MRJ8;Q95AN2;Q9MTU5;Q9MTZ8;Q3ZU72;A8ASI2;Q9GET4;Q9MW35;Q9TMV2;O98523;O98492;Q93Y44;A7X6U2;A8ASH2;B7S4P3;C0J3J3;Q9MRK2;Q95FM7;A0AR37;…	3602	230	CID		86.74	5.87972e-06		4	49		1	1471.85	-4.29689	10/121	pps_Arabidopsis_trypsin_rep1.mgf
	High	mPSAVGYQPTLSTEMGTLQER	Q8MBJ6;Q9MRM6;Q9MTU3;Q3L1L0;Q9TLL5;Q9MTZ8;Q95FM7;Q597K1;Q257C7;A0AR40;O98412;Q29VB0;Q9MRL5;Q95FL6;Q8MBK2;Q67H62;C8YPI1;Q9MRR6;Q95FM3;Q9MTZ4;Q9XQY2;Q9SC47;Q9MRW3;P19366;Q9MRG6;Q9THU9;Q3ZMJ5;Q8MBI2;A9QAU1;D7KRE0;Q8MBI0;Q8WH97;Q9SBN9;Q5UVH1;Q6YN70;O98406;Q09RD9;B2BI37;Q5UVF9;Q5YGN7;Q5YGK8;Q5UVH4;Q95FT4	571	43	CID	M1(Oxidation)	86.62	5.43731e-06		2	49		1	2312.08	-4.72706	16/221	pps_Arabidopsis_trypsin_rep1.mgf
	High	VALVYGQMNEPPGAR	Q8MBQ4;Q9MTX9;Q9MTW0;Q9XQL3;Q9XQG7;Q9MU12;Q9MRM9;Q9MRK7;Q8MBJ6;Q9BA74;Q9MRM6;Q95FR1;Q9XQY8;Q9MU01;Q9MRK1;Q597J4;Q29VB8;Q9XQX8;Q9MTU3;Q9XQN1;Q9MTV9;Q95FT8;Q95FL9;Q67H63;Q6EYX5;B7S4Q6;Q9XQY1;Q67H82;Q9TLJ8;Q9TLL5;Q9TLK3;Q9MRS1;Q9MT58;Q95FM8;Q9FF03;Q71N61;Q9TLL3;Q9XQY5;Q9GI23;Q95AN2;Q9MTU5;Q9MTZ8;Q67H60;A8ASI2;Q9GET4;Q9MW35;Q9TMV2;O98523;O98492;Q8HT82;Q93Y44;A7X6U2;A8ASH2;B7S4P3;C0J3J3;Q8MBL0;Q9MRK2;…	4104	235	CID		83.47	1.20208e-05		4	49		1	1601.78	-16.7446	9/133	pps_Arabidopsis_trypsin_rep1.mgf
	High	GMDVVDmGNPLSVPVGGATLGR	P19366;Q95FW4;Q9THU9;D7KRE0	17	4	CID	M7(Oxidation)	82.53	1.4222e-05	0.26506	1	49		1	2158.05	-5.53568	13/229	pps_Arabidopsis_trypsin_rep1.mgf
	High	IAQIIGPVLDVAFPPGK	O98766;Q9MRF3;Q95FR1;Q9MU01;Q95FT8;Q6EYX5;Q67H82;Q9TLL5;Q95FM8;Q9TLL3;Q9XQY5;Q95AN2;Q9MTZ8;Q3ZU72;A8ASI2;Q95FM7;Q67H80;Q29S89;Q5W4R8;Q95FQ1;Q29VB0;Q9MRL5;Q95FL6;Q9MRA6;Q95FS7;Q9MRL6;Q95FM3;Q9XQZ0;Q3ZU69;A3KLS6;P19366;Q95DV0;Q9THU9;Q8WJG9;Q8WJG8;Q9XQX3;Q95FV0;Q95FV3;Q4KU64;A7BGH3;A9QBY3;D7KRE0;Q95FQ5	595	43	CID		72.5	0.000148509		2	49		1	1734.95	-36.5839	10/163	pps_Arabidopsis_trypsin_rep1.mgf
	High	SAPAFIELDTK	Q29VB8;Q9XQY1;P19366;Q9S6Z4;Q9MTZ1;B9U4K5;Q95DY3;A9U8M5;Q8MC72;A9L9U8;A9L9S3;A9L9X3;A9L9Y4;A9L9X9;A9L9T1;A9L9V1;A9L9Y8;A9L9V2;A9L9Y2;B3SHD4;A9L9V9;A9L9S9;A9L9W8	188	23	CID		68.5	0.000336918	0	1	49		1	1191.61	-11.6995	9/99	pps_Arabidopsis_trypsin_rep1.mgf
	High	YKELQDIIAILGLDELSEEDRLTVAR	O98766;Q9MRF3;Q8MBQ4;Q9MTX9;Q9MTW0;Q9XQL3;Q9XQG7;Q9MU12;Q9MRK7;Q8MBJ6;Q9BA74;Q95FR1;Q9XQY8;Q9MU01;Q9MRK1;Q597J4;Q29VB8;Q9XQX8;Q9XQN1;Q9MTV9;Q95FT8;Q95FL9;Q67H63;Q6EYX5;B7S4Q6;Q9XQY1;Q3L1L0;Q9TLJ8;Q9TLL5;Q9TLK3;Q9MRS1;Q9MT58;Q95FM8;Q9FF03;Q71N61;Q29VB2;Q9XQY5;Q9MRJ8;Q95AN2;Q9MTU5;Q9MTZ8;Q67H60;Q3ZU72;Q9GET4;Q9MW35;Q9TMV2;O98523;O98492;Q93Y44;A7X6U2;B7S4P3;C0J3J3;Q9MRK2;A0AR37;Q9MRF4;Q67H80;Q597K1;…	2967	175	CID		67.44	0.000477646		7	49		1	3002.6	-2.74008	11/291	pps_Arabidopsis_trypsin_rep1.mgf
	High	GmDVVDMGNPLSVPVGGATLGR	P19366;Q95FW4;Q9THU9;D7KRE0	17	4	CID	M2(Oxidation)	60.65	0.00219261		2	49		1	2158.05	-5.53568	11/229	pps_Arabidopsis_trypsin_rep1.mgf
	High	IGLFGGAGVGK	O98766;Q9MRF3;Q9MTX9;Q9MTW0;Q9XQG7;Q8SLS8;Q9MU12;Q9MRM9;Q9MRK7;Q8MBJ6;Q9BA74;Q9MRM6;Q95FR1;Q9XQY8;Q9MU01;Q9MRK1;Q29VB8;Q9XQX8;Q9MTU3;Q9XQN1;Q9MTV9;Q95FT8;Q95FL9;Q67H63;B7S4Q6;Q9XQY1;Q67H82;Q9TLL5;Q9TLK3;Q9MRS1;Q9MT58;Q95FM8;Q9FF03;Q71N61;Q29VB2;Q9TLL3;Q9MRJ8;Q95AN2;Q9MTU5;Q9MTZ8;Q67H60;Q3ZU72;A8ASI2;Q9GET4;Q9MW35;Q9TMV2;O98523;O98492;Q8HT82;Q93Y44;A7X6U2;A8ASH2;B7S4P3;C0J3J3;Q9MRK2;Q95FM7;A0AR37;…	4083	238	CID		53.95	0.0110119		2	49		1	975.545	-17.3352	13/92	pps_Arabidopsis_trypsin_rep1.mgf
	Medium	VVDLLAPYRR	O98766;Q9MRF3;Q9MTX9;Q9MTW0;Q9XQL3;Q9XQG7;Q8SLS8;Q9MU12;Q9MRM9;Q8MBJ6;Q95FR1;Q9XQY8;Q9MU01;Q9MRK1;Q597J4;Q29VB8;Q9XQX8;Q9XQN1;Q9MTV9;Q95FT8;Q95FL9;Q6EYX5;B7S4Q6;Q67H82;Q9TLL5;Q9TLK3;Q9MRS1;Q9MT58;Q95FM8;Q9FF03;Q71N61;Q29VB2;Q9TLL3;Q9XQY5;Q9MRJ8;Q9GI23;Q95AN2;Q9MTU5;Q9MTZ8;Q67H60;Q3ZU72;A8ASI2;Q9GET4;Q9MW35;Q9TMV2;O98523;O98492;Q8HT82;Q93Y44;A7X6U2;A8ASH2;B7S4P3;C0J3J3;Q8MBL0;Q95FM7;A0AR37;Q9MRF4;…	4060	234	CID		45.45	0.0741193		3	49	46	1	1201.67	-29.5599	6/81	pps_Arabidopsis_trypsin_rep1.mgf
	Medium	TREGNDLYMEMK	O98766;Q9MRF3;Q9MTX9;Q9XQL3;Q9XQG7;Q9MU12;Q9MRM9;Q9MRK7;Q8MBJ6;Q9BA74;Q9MRM6;Q95FR1;Q9XQY8;Q9MU01;Q597J4;Q9XQX8;Q9MTU3;Q9XQN1;Q9MTV9;Q95FT8;Q95FL9;Q67H63;B7S4Q6;Q9XQY1;Q67H82;Q9TLJ8;Q9TLL5;Q9MRS1;Q9MT58;Q95FM8;Q9FF03;Q71N61;Q9TLL3;Q9MRJ8;Q95AN2;Q9MTU5;Q9MTZ8;Q3ZU72;A8ASI2;Q9GET4;Q9MW35;Q9TMV2;O98492;Q8HT82;Q93Y44;A7X6U2;A8ASH2;B7S4P3;C0J3J3;Q8MBL0;Q9MRK2;Q95FM7;A0AR37;Q9MRF4;Q67H80;Q597K1;Q29S89;…	3486	207	CID		42.47	0.0961191	0	1	47		1	1486.65	-12.2768	14/128	pps_Arabidopsis_trypsin_rep1.mgf
	Medium	TVLImELINNIAK	O98766;Q9MRF3;Q9MTX9;Q9MTW0;Q9XQL3;Q9XQG7;Q8SLS8;Q9MU12;Q9MRM9;Q9MRK7;Q8MBJ6;Q9BA74;Q9MRM6;Q95FR1;Q9MU01;Q9MRK1;Q597J4;Q9XQX8;Q9MTU3;Q9MTV9;Q95FT8;Q95FL9;Q67H63;Q6EYX5;B7S4Q6;Q9XQY1;Q67H82;Q9TLJ8;Q9TLL5;Q9TLK3;Q9MRS1;Q9MT58;Q95FM8;Q9FF03;Q71N61;Q29VB2;Q9TLL3;Q9XQY5;Q9MRJ8;Q95AN2;Q9MTU5;Q9MTZ8;Q3ZU72;A8ASI2;Q9GET4;Q9MW35;Q9TMV2;O98523;O98492;Q93Y44;A7X6U2;A8ASH2;B7S4P3;C0J3J3;Q9MRK2;Q95FM7;A0AR37;…	3602	230	CID	M5(Oxidation)	41.42	0.207621		5	49	46	1	1487.83	-12.8081	11/121	pps_Arabidopsis_trypsin_rep1.mgf
	Low	IAQIIGPVLDVAFPPGKMPNIYNALVVK	O98766;Q9MRF3;Q95FR1;Q9MU01;Q6EYX5;Q67H82;Q9TLL5;Q95FM8;Q9TLL3;Q9XQY5;Q95AN2;Q9MTZ8;Q3ZU72;A8ASI2;Q67H80;Q5W4R8;Q95FQ1;Q29VB0;Q9MRL5;Q95FS7;Q9MRL6;Q3ZU69;A3KLS6;P19366;Q95DV0;Q9THU9;Q8WJG9;Q9XQX3;Q95FV0;A7BGH3;A9QBY3;D7KRE0;Q95FQ5	468	33	CID		36.28	0.56301		4	49	41	1	2977.62	-26.1925	13/284	pps_Arabidopsis_trypsin_rep1.mgf
	Low	VGLTALTmAEYFR	O98766;Q9MRF3;Q8MBQ4;Q9MTX9;Q9XQL3;Q9XQG7;Q8SLS8;Q9MU12;Q9MRM9;Q9MRK7;Q8MBJ6;Q9BA74;Q9MRM6;Q95FR1;Q9XQY8;Q9MU01;Q9MRK1;Q597J4;Q29VB8;Q9XQX8;Q9MTU3;Q9XQN1;Q9MTV9;Q95FT8;Q95FL9;Q67H63;Q6EYX5;B7S4Q6;Q9XQY1;Q67H82;Q3L1L0;Q9TLJ8;Q9TLL5;Q9MRS1;Q9MT58;Q95FM8;Q9FF03;Q71N61;Q9XQY5;Q9MRJ8;Q9GI23;Q95AN2;Q9MTU5;Q9MTZ8;Q67H60;Q3ZU72;A8ASI2;Q9GET4;Q9MW35;Q9TMV2;O98523;O98492;Q8HT82;Q93Y44;A7X6U2;A8ASH2;B7S4P3;…	3375	230	CID	M8(Oxidation)	29.9	2.8776		2	49	32	1	1487.7	-35.0811	9/111	pps_Arabidopsis_trypsin_rep1.mgf
	Low	VVDLLAPYR	O98766;Q9MRF3;Q9MTX9;Q9MTW0;Q9XQL3;Q9XQG7;Q8SLS8;Q9MU12;Q9MRM9;Q8MBJ6;Q95FR1;Q9XQY8;Q9MU01;Q9MRK1;Q597J4;Q29VB8;Q9XQX8;Q9XQN1;Q9MTV9;Q95FT8;Q95FL9;Q6EYX5;B7S4Q6;Q67H82;Q9TLL5;Q9TLK3;Q9MRS1;Q9MT58;Q95FM8;Q9FF03;Q71N61;Q29VB2;Q9TLL3;Q9XQY5;Q9MRJ8;Q9GI23;Q95AN2;Q9MTU5;Q9MTZ8;Q67H60;Q3ZU72;A8ASI2;Q9GET4;Q9MW35;Q9TMV2;O98523;O98492;Q8HT82;Q93Y44;A7X6U2;A8ASH2;B7S4P3;C0J3J3;Q8MBL0;Q95FM7;A0AR37;Q9MRF4;…	4069	235	CID		28.62	3.76975		3	49	42	1	1045.57	-30.0871	8/70	pps_Arabidopsis_trypsin_rep1.mgf
	Low	GIYPAVDPLDSTSTmLQPR	O98766;Q9MRF3;Q8MBQ4;Q9MTX9;Q9MTW0;Q9XQL3;Q9XQG7;Q8SLS8;Q9MU12;Q9MRM9;Q9MRK7;Q8MBJ6;Q9BA74;Q9MRM6;Q95FR1;Q9XQY8;Q9MU01;Q9MRK1;Q597J4;Q29VB8;Q9XQX8;Q9MTU3;Q9XQN1;Q9MTV9;Q95FT8;Q95FL9;Q67H63;Q6EYX5;B7S4Q6;Q9XQY1;Q67H82;Q3L1L0;Q9TLJ8;Q9TLL5;Q9MRS1;Q95FM8;Q9FF03;Q71N61;Q29VB2;Q9TLL3;Q9XQY5;Q9MRJ8;Q9GI23;Q95AN2;Q9MTU5;Q9MTZ8;Q67H60;Q3ZU72;A8ASI2;Q9GET4;Q9MW35;Q9TMV2;O98523;O98492;Q8HT82;Q93Y44;A7X6U2;…	2265	199	CID	M15(Oxidation)	27.85	4.45789		4	49	42	1	2076.98	-24.2678	8/167	pps_Arabidopsis_trypsin_rep1.mgf
	Low	TREGNDLYmEMK	O98766;Q9MRF3;Q9MTX9;Q9XQL3;Q9XQG7;Q9MU12;Q9MRM9;Q9MRK7;Q8MBJ6;Q9BA74;Q9MRM6;Q95FR1;Q9XQY8;Q9MU01;Q597J4;Q9XQX8;Q9MTU3;Q9XQN1;Q9MTV9;Q95FT8;Q95FL9;Q67H63;B7S4Q6;Q9XQY1;Q67H82;Q9TLJ8;Q9TLL5;Q9MRS1;Q9MT58;Q95FM8;Q9FF03;Q71N61;Q9TLL3;Q9MRJ8;Q95AN2;Q9MTU5;Q9MTZ8;Q3ZU72;A8ASI2;Q9GET4;Q9MW35;Q9TMV2;O98492;Q8HT82;Q93Y44;A7X6U2;A8ASH2;B7S4P3;C0J3J3;Q8MBL0;Q9MRK2;Q95FM7;A0AR37;Q9MRF4;Q67H80;Q597K1;Q29S89;…	3486	207	CID	M9(Oxidation)	26.47	3.22852		2	46	33	1	1502.63	-20.475	10/128	pps_Arabidopsis_trypsin_rep1.mgf
	Low	VALVYGQmNEPPGAR	Q8MBQ4;Q9MTX9;Q9MTW0;Q9XQL3;Q9XQG7;Q9MU12;Q9MRM9;Q9MRK7;Q8MBJ6;Q9BA74;Q9MRM6;Q95FR1;Q9XQY8;Q9MU01;Q9MRK1;Q597J4;Q29VB8;Q9XQX8;Q9MTU3;Q9XQN1;Q9MTV9;Q95FT8;Q95FL9;Q67H63;Q6EYX5;B7S4Q6;Q9XQY1;Q67H82;Q9TLJ8;Q9TLL5;Q9TLK3;Q9MRS1;Q9MT58;Q95FM8;Q9FF03;Q71N61;Q9TLL3;Q9XQY5;Q9GI23;Q95AN2;Q9MTU5;Q9MTZ8;Q67H60;A8ASI2;Q9GET4;Q9MW35;Q9TMV2;O98523;O98492;Q8HT82;Q93Y44;A7X6U2;A8ASH2;B7S4P3;C0J3J3;Q8MBL0;Q9MRK2;…	4104	235	CID	M8(Oxidation)	23.39	11.8327		4	49	35	1	1617.77	-22.8015	8/133	pps_Arabidopsis_trypsin_rep1.mgf
	Low	AVAMSATEGLKR	P19366;Q9THU9	19	2	CID		21.11	19.2233		2	49	34	1	1233.63	-25.9894	10/100	pps_Arabidopsis_trypsin_rep1.mgf
	Low	TNPTTSNPEVSIR	P19366	3	1	CID		18.84	32.5478	0.315789	1	49	27	1	1415.69	-13.7301	6/140	pps_Arabidopsis_trypsin_rep1.mgf
Q95FW4	64.84	30	22	475	51.2793	5.23682	2261.76	ATP synthase beta subunit (Fragment) OS=Brassica balearica GN=atpB PE=3 SV=1 - [Q95FW4_9BRAS]
	Confidence Icon	Sequence	Protein Accessions	# Proteins	# Protein Groups	Activation Type	Modifications	IonScore	Exp Value	Δ Score	Rank	Identity High	Homology Threshold	Charge	m/z [Da]	ΔM [ppm]	Ions Matched	Spectrum File
	High	DTLGQEINVTcEVQQLLGNNR	P19366;Q95FW4;D7KRE0	24	3	CID	C11(Carbamidomethyl)	216	5.87392e-19	0	2	48		1	2401.08	-39.322	19/223	pps_Arabidopsis_trypsin_rep1.mgf
	High	GMDVVDMGNPLSVPVGGATLGR	P19366;Q95FW4;Q9THU9;D7KRE0	17	4	CID		199.61	2.57785e-17	0.63	1	48		1	2141.99	-34.5152	19/229	pps_Arabidopsis_trypsin_rep1.mgf
	High	GRDTLGQEINVTcEVQQLLGNNR	P19366;Q95FW4;D7KRE0	24	3	CID	C13(Carbamidomethyl)	187.7	4.17148e-16	0	2	49		1	2614.21	-36.4184	20/249	pps_Arabidopsis_trypsin_rep1.mgf
	High	DTLGQEINVTCEVQQLLGNNR	P19366;Q95FW4;D7KRE0	24	3	CID		146.26	5.60924e-12	0	2	48		1	2344.07	-38.5447	16/223	pps_Arabidopsis_trypsin_rep1.mgf
	High	YKELQDIIAILGLDELSEEDR	O98766;Q9MRF3;Q8MBQ4;Q9MTX9;Q9MTW0;Q9XQL3;Q9XQG7;Q9MU12;Q9MRM9;Q9MRK7;Q8MBJ6;Q9BA74;Q9MRM6;Q95FR1;Q9XQY8;Q9MU01;Q9MRK1;Q597J4;Q29VB8;Q9XQX8;Q9XQN1;Q9MTV9;Q95FT8;Q95FL9;Q67H63;Q6EYX5;B7S4Q6;Q9XQY1;Q3L1L0;Q9TLJ8;Q9TLL5;Q9TLK3;Q9MRS1;Q9MT58;Q95FM8;Q9FF03;Q71N61;Q29VB2;Q9XQY5;Q9MRJ8;Q95AN2;Q9MTU5;Q9MTZ8;Q67H60;Q3ZU72;Q9GET4;Q9MW35;Q9TMV2;O98523;O98492;Q8HT82;Q93Y44;A7X6U2;B7S4P3;C0J3J3;Q9MRK2;A0AR37;…	3355	196	CID		142.92	1.3826e-11		9	49		1	2462.25	-7.06317	16/233	pps_Arabidopsis_trypsin_rep1.mgf
	High	GIYPAVDPLDSTSTMLQPR	O98766;Q9MRF3;Q8MBQ4;Q9MTX9;Q9MTW0;Q9XQL3;Q9XQG7;Q8SLS8;Q9MU12;Q9MRM9;Q9MRK7;Q8MBJ6;Q9BA74;Q9MRM6;Q95FR1;Q9XQY8;Q9MU01;Q9MRK1;Q597J4;Q29VB8;Q9XQX8;Q9MTU3;Q9XQN1;Q9MTV9;Q95FT8;Q95FL9;Q67H63;Q6EYX5;B7S4Q6;Q9XQY1;Q67H82;Q3L1L0;Q9TLJ8;Q9TLL5;Q9MRS1;Q95FM8;Q9FF03;Q71N61;Q29VB2;Q9TLL3;Q9XQY5;Q9MRJ8;Q9GI23;Q95AN2;Q9MTU5;Q9MTZ8;Q67H60;Q3ZU72;A8ASI2;Q9GET4;Q9MW35;Q9TMV2;O98523;O98492;Q8HT82;Q93Y44;A7X6U2;…	2265	199	CID		128.41	3.83999e-10		2	49		1	2060.98	-27.7019	14/167	pps_Arabidopsis_trypsin_rep1.mgf
	High	DVNEQDVLLFIDNIFR	Q9MRF3;Q8MBQ4;Q9MTW0;Q9XQL3;Q9MU12;Q8MBJ6;Q9BA74;Q9MRM6;Q95FR1;Q9XQY8;Q9MU01;Q9MRK1;Q597J4;Q29VB8;Q9XQX8;Q9MTU3;Q9XQN1;Q9MTV9;Q95FT8;Q95FL9;Q67H63;Q6EYX5;Q67H82;Q3L1L0;Q9TLJ8;Q9TLK3;Q9MRS1;Q9MT58;Q95FM8;Q9FF03;Q9XQY5;Q9MRJ8;Q9GI23;Q95AN2;Q9MTU5;Q9MTZ8;Q67H60;Q3ZU72;A8ASI2;Q9GET4;Q9MW35;Q9TMV2;O98523;O98492;Q8HT82;Q93Y44;A7X6U2;A8ASH2;B7S4P3;C0J3J3;Q8MBL0;Q9MRK2;Q95FM7;A0AR37;Q9MRF4;Q67H80;Q29S89;…	2339	167	CID		126.07	6.8295e-10		3	49		1	1949.98	-7.32425	14/172	pps_Arabidopsis_trypsin_rep1.mgf
	High	IVGEEHYETAQQVK	P19366;Q95FW4;Q9THU9;D7KRE0;Q9MU37	35	5	CID		117.46	4.1391e-09		3	48		1	1630.77	-24.2716	20/125	pps_Arabidopsis_trypsin_rep1.mgf
	High	FVQAGSEVSALLGR	O98766;Q9MRF3;Q8MBQ4;Q9MTX9;Q9MTW0;Q9XQL3;Q9XQG7;Q8SLS8;Q9MU12;Q9MRM9;Q9MRK7;Q8MBJ6;Q9BA74;Q9MRM6;Q95FR1;Q9XQY8;Q9MU01;Q9MRK1;Q597J4;Q29VB8;Q9XQX8;Q9MTU3;Q9XQN1;Q9MTV9;Q95FT8;Q95FL9;Q67H63;B7S4Q6;Q67H82;Q3L1L0;Q9TLL5;Q9TLK3;Q9MRS1;Q9MT58;Q95FM8;Q9FF03;Q71N61;Q29VB2;Q9MRJ8;Q9GI23;Q95AN2;Q9MTU5;Q67H60;Q3ZU72;A8ASI2;Q9MW35;Q9TMV2;O98523;O98492;Q8HT82;A7X6U2;B7S4P3;C0J3J3;Q8MBL0;Q9MRK2;Q95FM7;A0AR37;…	3906	235	CID		115.65	7.20549e-09	0	1	49		1	1433.76	-11.9746	12/137	pps_Arabidopsis_trypsin_rep1.mgf
	High	IFNVLGEPVDNLGPVDTR	O98766;Q9MRF3;Q9MTX9;Q9MTW0;Q9XQG7;Q8SLS8;Q9MU12;Q9BA74;Q95FR1;Q9MRK1;Q597J4;Q29VB8;Q9MTU3;Q9XQN1;B7S4Q6;Q9XQY1;Q9TLL5;Q9TLK3;Q9MRS1;Q9MT58;Q95FM8;Q71N61;Q29VB2;Q67H60;Q3ZU72;A8ASI2;Q9GET4;Q9MW35;Q9TMV2;O98523;O98492;Q8HT82;A8ASH2;B7S4P3;A0AR37;Q9MRF4;Q257C7;A0AR40;B8PRK4;B7S4V7;Q5W4R8;Q8WJG3;Q8SLT5;Q9MRR7;Q9MRU7;Q9MRL5;O98595;Q95FL6;Q9MRA6;O98404;O98583;Q9XQY9;Q9MW37;Q9XQY6;Q9MRR6;Q67H40;Q9MRA2;…	1261	89	CID		114.13	1.05152e-08		2	49		1	1954.97	-29.2324	14/187	pps_Arabidopsis_trypsin_rep1.mgf
	High	KGSITSIQAVYVPADDLTDPAPATTFAHLDATTVLSR	Q29VB8;Q9MTV9;Q29VB2;Q9MW35;O98412;Q95D38;O98404;Q9MRL6;P19366;Q8MFW7;Q95FW4;Q9THU9;Q9S6Z4;D7KRE0;Q8MFX1;Q8MFX9;B9U4M6;B9U4L6;B9U4K5;Q95DY3;A9U8M5;B9U4R2;Q06FV3;Q9SBN9;Q6YN70;A9L9X3;O98406;Q95FX5;Q9TMQ1;A9L9T1;A9L9V1;A9L9Y8;A9L9V2;A9L9Y2;B3SHD4;A9L9U2;A9L9V9;Q9XQN7;A9L9S9;Q95FT4	402	40	CID		107	4.38778e-08		3	48		1	3842.8	-46.9557	14/427	pps_Arabidopsis_trypsin_rep1.mgf
	High	GSITSIQAVYVPADDLTDPAPATTFAHLDATTVLSR	Q29VB8;Q9MTV9;Q29VB2;Q9MW35;O98412;Q95D38;O98404;Q9MRL6;P19366;Q8MFW7;Q95FW4;Q9THU9;Q9S6Z4;Q4KU64;D7KRE0;Q8MFX1;Q9MTZ1;Q8MFX9;B9U4M6;B9U4L6;B9U4K5;Q95DY3;A9U8M5;B9U4R2;Q06FV3;Q9SBN9;Q6YN70;A9L9X3;O98406;Q95FX5;Q9TMQ1;A9L9T1;A9L9V1;A9L9Y8;A9L9V2;A9L9Y2;B3SHD4;A9L9U2;A9L9V9;Q9XQN7;A9L9S9;Q95FT4	421	42	CID		106.59	4.77417e-08		3	48	42	1	3714.71	-48.3945	16/405	pps_Arabidopsis_trypsin_rep1.mgf
	High	VGLTALTMAEYFR	O98766;Q9MRF3;Q8MBQ4;Q9MTX9;Q9XQL3;Q9XQG7;Q8SLS8;Q9MU12;Q9MRM9;Q9MRK7;Q8MBJ6;Q9BA74;Q9MRM6;Q95FR1;Q9XQY8;Q9MU01;Q9MRK1;Q597J4;Q29VB8;Q9XQX8;Q9MTU3;Q9XQN1;Q9MTV9;Q95FT8;Q95FL9;Q67H63;Q6EYX5;B7S4Q6;Q9XQY1;Q67H82;Q3L1L0;Q9TLJ8;Q9TLL5;Q9MRS1;Q9MT58;Q95FM8;Q9FF03;Q71N61;Q9XQY5;Q9MRJ8;Q9GI23;Q95AN2;Q9MTU5;Q9MTZ8;Q67H60;Q3ZU72;A8ASI2;Q9GET4;Q9MW35;Q9TMV2;O98523;O98492;Q8HT82;Q93Y44;A7X6U2;A8ASH2;B7S4P3;…	3375	230	CID		105.03	9.72977e-08		2	50		1	1471.73	-23.7366	12/111	pps_Arabidopsis_trypsin_rep1.mgf
	High	AHGGVSVFGGVGER	O98766;Q9MRF3;Q9MTX9;Q9MTW0;Q9XQL3;Q9XQG7;Q9MU12;Q9MRM9;Q8MBJ6;Q9BA74;Q9MRM6;Q95FR1;Q9XQY8;Q9MU01;Q9MRK1;Q597J4;Q29VB8;Q9XQX8;Q9MTU3;Q9XQN1;Q9MTV9;Q95FT8;Q95FL9;Q67H63;B7S4Q6;Q9XQY1;Q67H82;Q9TLJ8;Q9TLL5;Q9TLK3;Q9MRS1;Q9MT58;Q71N61;Q29VB2;Q9XQY5;Q9MRJ8;Q9MTU5;Q9MTZ8;Q3ZU72;A8ASI2;Q9GET4;Q9TMV2;O98523;O98492;Q8HT82;Q93Y44;A7X6U2;A8ASH2;B7S4P3;C0J3J3;Q9MRK2;Q95FM7;A0AR37;Q9MRF4;Q67H80;Q597K1;Q29S89;…	3365	211	CID		99.38	2.95884e-07	0	1	49	47	1	1328.68	8.64367	12/119	pps_Arabidopsis_trypsin_rep1.mgf
	High	TVLIMELINNIAK	O98766;Q9MRF3;Q9MTX9;Q9MTW0;Q9XQL3;Q9XQG7;Q8SLS8;Q9MU12;Q9MRM9;Q9MRK7;Q8MBJ6;Q9BA74;Q9MRM6;Q95FR1;Q9MU01;Q9MRK1;Q597J4;Q9XQX8;Q9MTU3;Q9MTV9;Q95FT8;Q95FL9;Q67H63;Q6EYX5;B7S4Q6;Q9XQY1;Q67H82;Q9TLJ8;Q9TLL5;Q9TLK3;Q9MRS1;Q9MT58;Q95FM8;Q9FF03;Q71N61;Q29VB2;Q9TLL3;Q9XQY5;Q9MRJ8;Q95AN2;Q9MTU5;Q9MTZ8;Q3ZU72;A8ASI2;Q9GET4;Q9MW35;Q9TMV2;O98523;O98492;Q93Y44;A7X6U2;A8ASH2;B7S4P3;C0J3J3;Q9MRK2;Q95FM7;A0AR37;…	3602	230	CID		86.74	5.87972e-06		4	49		1	1471.85	-4.29689	10/121	pps_Arabidopsis_trypsin_rep1.mgf
	High	VALVYGQMNEPPGAR	Q8MBQ4;Q9MTX9;Q9MTW0;Q9XQL3;Q9XQG7;Q9MU12;Q9MRM9;Q9MRK7;Q8MBJ6;Q9BA74;Q9MRM6;Q95FR1;Q9XQY8;Q9MU01;Q9MRK1;Q597J4;Q29VB8;Q9XQX8;Q9MTU3;Q9XQN1;Q9MTV9;Q95FT8;Q95FL9;Q67H63;Q6EYX5;B7S4Q6;Q9XQY1;Q67H82;Q9TLJ8;Q9TLL5;Q9TLK3;Q9MRS1;Q9MT58;Q95FM8;Q9FF03;Q71N61;Q9TLL3;Q9XQY5;Q9GI23;Q95AN2;Q9MTU5;Q9MTZ8;Q67H60;A8ASI2;Q9GET4;Q9MW35;Q9TMV2;O98523;O98492;Q8HT82;Q93Y44;A7X6U2;A8ASH2;B7S4P3;C0J3J3;Q8MBL0;Q9MRK2;…	4104	235	CID		83.47	1.20208e-05		4	49		1	1601.78	-16.7446	9/133	pps_Arabidopsis_trypsin_rep1.mgf
	High	GMDVVDmGNPLSVPVGGATLGR	P19366;Q95FW4;Q9THU9;D7KRE0	17	4	CID	M7(Oxidation)	82.53	1.4222e-05	0.26506	1	49		1	2158.05	-5.53568	13/229	pps_Arabidopsis_trypsin_rep1.mgf
	High	IxQIIGPVLDVAFPPGK	Q9TLJ8;Q9XQY6;Q95FW4	3	3	CID	X2(A)	72.5	0.000148509		9	49		1	1734.95	-36.5839	10/163	pps_Arabidopsis_trypsin_rep1.mgf
	High	YKELQDIIAILGLDELSEEDRLTVAR	O98766;Q9MRF3;Q8MBQ4;Q9MTX9;Q9MTW0;Q9XQL3;Q9XQG7;Q9MU12;Q9MRK7;Q8MBJ6;Q9BA74;Q95FR1;Q9XQY8;Q9MU01;Q9MRK1;Q597J4;Q29VB8;Q9XQX8;Q9XQN1;Q9MTV9;Q95FT8;Q95FL9;Q67H63;Q6EYX5;B7S4Q6;Q9XQY1;Q3L1L0;Q9TLJ8;Q9TLL5;Q9TLK3;Q9MRS1;Q9MT58;Q95FM8;Q9FF03;Q71N61;Q29VB2;Q9XQY5;Q9MRJ8;Q95AN2;Q9MTU5;Q9MTZ8;Q67H60;Q3ZU72;Q9GET4;Q9MW35;Q9TMV2;O98523;O98492;Q93Y44;A7X6U2;B7S4P3;C0J3J3;Q9MRK2;A0AR37;Q9MRF4;Q67H80;Q597K1;…	2967	175	CID		67.44	0.000477646		7	49		1	3002.6	-2.74008	11/291	pps_Arabidopsis_trypsin_rep1.mgf
	High	GmDVVDMGNPLSVPVGGATLGR	P19366;Q95FW4;Q9THU9;D7KRE0	17	4	CID	M2(Oxidation)	60.65	0.00219261		2	49		1	2158.05	-5.53568	11/229	pps_Arabidopsis_trypsin_rep1.mgf
	High	IGLFGGAGVGK	O98766;Q9MRF3;Q9MTX9;Q9MTW0;Q9XQG7;Q8SLS8;Q9MU12;Q9MRM9;Q9MRK7;Q8MBJ6;Q9BA74;Q9MRM6;Q95FR1;Q9XQY8;Q9MU01;Q9MRK1;Q29VB8;Q9XQX8;Q9MTU3;Q9XQN1;Q9MTV9;Q95FT8;Q95FL9;Q67H63;B7S4Q6;Q9XQY1;Q67H82;Q9TLL5;Q9TLK3;Q9MRS1;Q9MT58;Q95FM8;Q9FF03;Q71N61;Q29VB2;Q9TLL3;Q9MRJ8;Q95AN2;Q9MTU5;Q9MTZ8;Q67H60;Q3ZU72;A8ASI2;Q9GET4;Q9MW35;Q9TMV2;O98523;O98492;Q8HT82;Q93Y44;A7X6U2;A8ASH2;B7S4P3;C0J3J3;Q9MRK2;Q95FM7;A0AR37;…	4083	238	CID		53.95	0.0110119		2	49		1	975.545	-17.3352	13/92	pps_Arabidopsis_trypsin_rep1.mgf
	Medium	VVDLLAPYRR	O98766;Q9MRF3;Q9MTX9;Q9MTW0;Q9XQL3;Q9XQG7;Q8SLS8;Q9MU12;Q9MRM9;Q8MBJ6;Q95FR1;Q9XQY8;Q9MU01;Q9MRK1;Q597J4;Q29VB8;Q9XQX8;Q9XQN1;Q9MTV9;Q95FT8;Q95FL9;Q6EYX5;B7S4Q6;Q67H82;Q9TLL5;Q9TLK3;Q9MRS1;Q9MT58;Q95FM8;Q9FF03;Q71N61;Q29VB2;Q9TLL3;Q9XQY5;Q9MRJ8;Q9GI23;Q95AN2;Q9MTU5;Q9MTZ8;Q67H60;Q3ZU72;A8ASI2;Q9GET4;Q9MW35;Q9TMV2;O98523;O98492;Q8HT82;Q93Y44;A7X6U2;A8ASH2;B7S4P3;C0J3J3;Q8MBL0;Q95FM7;A0AR37;Q9MRF4;…	4060	234	CID		45.45	0.0741193		3	49	46	1	1201.67	-29.5599	6/81	pps_Arabidopsis_trypsin_rep1.mgf
	Medium	TREGNDLYMEMK	O98766;Q9MRF3;Q9MTX9;Q9XQL3;Q9XQG7;Q9MU12;Q9MRM9;Q9MRK7;Q8MBJ6;Q9BA74;Q9MRM6;Q95FR1;Q9XQY8;Q9MU01;Q597J4;Q9XQX8;Q9MTU3;Q9XQN1;Q9MTV9;Q95FT8;Q95FL9;Q67H63;B7S4Q6;Q9XQY1;Q67H82;Q9TLJ8;Q9TLL5;Q9MRS1;Q9MT58;Q95FM8;Q9FF03;Q71N61;Q9TLL3;Q9MRJ8;Q95AN2;Q9MTU5;Q9MTZ8;Q3ZU72;A8ASI2;Q9GET4;Q9MW35;Q9TMV2;O98492;Q8HT82;Q93Y44;A7X6U2;A8ASH2;B7S4P3;C0J3J3;Q8MBL0;Q9MRK2;Q95FM7;A0AR37;Q9MRF4;Q67H80;Q597K1;Q29S89;…	3486	207	CID		42.47	0.0961191	0	1	47		1	1486.65	-12.2768	14/128	pps_Arabidopsis_trypsin_rep1.mgf
	Medium	TVLImELINNIAK	O98766;Q9MRF3;Q9MTX9;Q9MTW0;Q9XQL3;Q9XQG7;Q8SLS8;Q9MU12;Q9MRM9;Q9MRK7;Q8MBJ6;Q9BA74;Q9MRM6;Q95FR1;Q9MU01;Q9MRK1;Q597J4;Q9XQX8;Q9MTU3;Q9MTV9;Q95FT8;Q95FL9;Q67H63;Q6EYX5;B7S4Q6;Q9XQY1;Q67H82;Q9TLJ8;Q9TLL5;Q9TLK3;Q9MRS1;Q9MT58;Q95FM8;Q9FF03;Q71N61;Q29VB2;Q9TLL3;Q9XQY5;Q9MRJ8;Q95AN2;Q9MTU5;Q9MTZ8;Q3ZU72;A8ASI2;Q9GET4;Q9MW35;Q9TMV2;O98523;O98492;Q93Y44;A7X6U2;A8ASH2;B7S4P3;C0J3J3;Q9MRK2;Q95FM7;A0AR37;…	3602	230	CID	M5(Oxidation)	41.42	0.207621		5	49	46	1	1487.83	-12.8081	11/121	pps_Arabidopsis_trypsin_rep1.mgf
	Low	VGLTALTmAEYFR	O98766;Q9MRF3;Q8MBQ4;Q9MTX9;Q9XQL3;Q9XQG7;Q8SLS8;Q9MU12;Q9MRM9;Q9MRK7;Q8MBJ6;Q9BA74;Q9MRM6;Q95FR1;Q9XQY8;Q9MU01;Q9MRK1;Q597J4;Q29VB8;Q9XQX8;Q9MTU3;Q9XQN1;Q9MTV9;Q95FT8;Q95FL9;Q67H63;Q6EYX5;B7S4Q6;Q9XQY1;Q67H82;Q3L1L0;Q9TLJ8;Q9TLL5;Q9MRS1;Q9MT58;Q95FM8;Q9FF03;Q71N61;Q9XQY5;Q9MRJ8;Q9GI23;Q95AN2;Q9MTU5;Q9MTZ8;Q67H60;Q3ZU72;A8ASI2;Q9GET4;Q9MW35;Q9TMV2;O98523;O98492;Q8HT82;Q93Y44;A7X6U2;A8ASH2;B7S4P3;…	3375	230	CID	M8(Oxidation)	29.9	2.8776		2	49	32	1	1487.7	-35.0811	9/111	pps_Arabidopsis_trypsin_rep1.mgf
	Low	VVDLLAPYR	O98766;Q9MRF3;Q9MTX9;Q9MTW0;Q9XQL3;Q9XQG7;Q8SLS8;Q9MU12;Q9MRM9;Q8MBJ6;Q95FR1;Q9XQY8;Q9MU01;Q9MRK1;Q597J4;Q29VB8;Q9XQX8;Q9XQN1;Q9MTV9;Q95FT8;Q95FL9;Q6EYX5;B7S4Q6;Q67H82;Q9TLL5;Q9TLK3;Q9MRS1;Q9MT58;Q95FM8;Q9FF03;Q71N61;Q29VB2;Q9TLL3;Q9XQY5;Q9MRJ8;Q9GI23;Q95AN2;Q9MTU5;Q9MTZ8;Q67H60;Q3ZU72;A8ASI2;Q9GET4;Q9MW35;Q9TMV2;O98523;O98492;Q8HT82;Q93Y44;A7X6U2;A8ASH2;B7S4P3;C0J3J3;Q8MBL0;Q95FM7;A0AR37;Q9MRF4;…	4069	235	CID		28.62	3.76975		3	49	42	1	1045.57	-30.0871	8/70	pps_Arabidopsis_trypsin_rep1.mgf
	Low	GIYPAVDPLDSTSTmLQPR	O98766;Q9MRF3;Q8MBQ4;Q9MTX9;Q9MTW0;Q9XQL3;Q9XQG7;Q8SLS8;Q9MU12;Q9MRM9;Q9MRK7;Q8MBJ6;Q9BA74;Q9MRM6;Q95FR1;Q9XQY8;Q9MU01;Q9MRK1;Q597J4;Q29VB8;Q9XQX8;Q9MTU3;Q9XQN1;Q9MTV9;Q95FT8;Q95FL9;Q67H63;Q6EYX5;B7S4Q6;Q9XQY1;Q67H82;Q3L1L0;Q9TLJ8;Q9TLL5;Q9MRS1;Q95FM8;Q9FF03;Q71N61;Q29VB2;Q9TLL3;Q9XQY5;Q9MRJ8;Q9GI23;Q95AN2;Q9MTU5;Q9MTZ8;Q67H60;Q3ZU72;A8ASI2;Q9GET4;Q9MW35;Q9TMV2;O98523;O98492;Q8HT82;Q93Y44;A7X6U2;…	2265	199	CID	M15(Oxidation)	27.85	4.45789		4	49	42	1	2076.98	-24.2678	8/167	pps_Arabidopsis_trypsin_rep1.mgf
	Low	TREGNDLYmEMK	O98766;Q9MRF3;Q9MTX9;Q9XQL3;Q9XQG7;Q9MU12;Q9MRM9;Q9MRK7;Q8MBJ6;Q9BA74;Q9MRM6;Q95FR1;Q9XQY8;Q9MU01;Q597J4;Q9XQX8;Q9MTU3;Q9XQN1;Q9MTV9;Q95FT8;Q95FL9;Q67H63;B7S4Q6;Q9XQY1;Q67H82;Q9TLJ8;Q9TLL5;Q9MRS1;Q9MT58;Q95FM8;Q9FF03;Q71N61;Q9TLL3;Q9MRJ8;Q95AN2;Q9MTU5;Q9MTZ8;Q3ZU72;A8ASI2;Q9GET4;Q9MW35;Q9TMV2;O98492;Q8HT82;Q93Y44;A7X6U2;A8ASH2;B7S4P3;C0J3J3;Q8MBL0;Q9MRK2;Q95FM7;A0AR37;Q9MRF4;Q67H80;Q597K1;Q29S89;…	3486	207	CID	M9(Oxidation)	26.47	3.22852		2	46	33	1	1502.63	-20.475	10/128	pps_Arabidopsis_trypsin_rep1.mgf
	Low	VALVYGQmNEPPGAR	Q8MBQ4;Q9MTX9;Q9MTW0;Q9XQL3;Q9XQG7;Q9MU12;Q9MRM9;Q9MRK7;Q8MBJ6;Q9BA74;Q9MRM6;Q95FR1;Q9XQY8;Q9MU01;Q9MRK1;Q597J4;Q29VB8;Q9XQX8;Q9MTU3;Q9XQN1;Q9MTV9;Q95FT8;Q95FL9;Q67H63;Q6EYX5;B7S4Q6;Q9XQY1;Q67H82;Q9TLJ8;Q9TLL5;Q9TLK3;Q9MRS1;Q9MT58;Q95FM8;Q9FF03;Q71N61;Q9TLL3;Q9XQY5;Q9GI23;Q95AN2;Q9MTU5;Q9MTZ8;Q67H60;A8ASI2;Q9GET4;Q9MW35;Q9TMV2;O98523;O98492;Q8HT82;Q93Y44;A7X6U2;A8ASH2;B7S4P3;C0J3J3;Q8MBL0;Q9MRK2;…	4104	235	CID	M8(Oxidation)	23.39	11.8327		4	49	35	1	1617.77	-22.8015	8/133	pps_Arabidopsis_trypsin_rep1.mgf
	Low	TREGNDLYmEmKESGVINELNxAESK	Q95FW4	2	1	CID	M9(Oxidation), M11(Oxidation), X22(K)	15.17	73.5484		7	49	27	1	3017.36	-20.9426	9/297	pps_Arabidopsis_trypsin_rep1.mgf
Q9THU9	67.74	31	23	499	53.8792	5.19873	2110.94	Atp synthase beta subunit (Fragment) OS=Stanleya pinnata GN=atpB PE=3 SV=2 - [Q9THU9_STAPI]
	Confidence Icon	Sequence	Protein Accessions	# Proteins	# Protein Groups	Activation Type	Modifications	IonScore	Exp Value	Δ Score	Rank	Identity High	Homology Threshold	Charge	m/z [Da]	ΔM [ppm]	Ions Matched	Spectrum File
	High	GMDVVDMGNPLSVPVGGATLGR	P19366;Q95FW4;Q9THU9;D7KRE0	17	4	CID		199.61	2.57785e-17	0.63	1	48		1	2141.99	-34.5152	19/229	pps_Arabidopsis_trypsin_rep1.mgf
	High	MPSAVGYQPTLSTEMGTLQER	Q8MBJ6;Q9MRM6;Q9MTU3;Q3L1L0;Q9TLL5;Q9MTZ8;Q95FM7;Q597K1;Q257C7;A0AR40;O98412;Q29VB0;Q9MRL5;Q95FL6;Q8MBK2;Q67H62;C8YPI1;Q9MRR6;Q95FM3;Q9MTZ4;Q9XQY2;Q9SC47;Q9MRW3;P19366;Q9MRG6;Q9THU9;Q3ZMJ5;Q8MBI2;A9QAU1;D7KRE0;Q8MBI0;Q8WH97;Q9SBN9;Q5UVH1;Q6YN70;O98406;Q09RD9;B2BI37;Q5UVF9;Q5YGN7;Q5YGK8;Q5UVH4;Q95FT4	571	43	CID		183.04	1.34636e-15		2	49		1	2296.09	-2.6137	18/221	pps_Arabidopsis_trypsin_rep1.mgf
	High	YKELQDIIAILGLDELSEEDR	O98766;Q9MRF3;Q8MBQ4;Q9MTX9;Q9MTW0;Q9XQL3;Q9XQG7;Q9MU12;Q9MRM9;Q9MRK7;Q8MBJ6;Q9BA74;Q9MRM6;Q95FR1;Q9XQY8;Q9MU01;Q9MRK1;Q597J4;Q29VB8;Q9XQX8;Q9XQN1;Q9MTV9;Q95FT8;Q95FL9;Q67H63;Q6EYX5;B7S4Q6;Q9XQY1;Q3L1L0;Q9TLJ8;Q9TLL5;Q9TLK3;Q9MRS1;Q9MT58;Q95FM8;Q9FF03;Q71N61;Q29VB2;Q9XQY5;Q9MRJ8;Q95AN2;Q9MTU5;Q9MTZ8;Q67H60;Q3ZU72;Q9GET4;Q9MW35;Q9TMV2;O98523;O98492;Q8HT82;Q93Y44;A7X6U2;B7S4P3;C0J3J3;Q9MRK2;A0AR37;…	3355	196	CID		142.92	1.3826e-11		9	49		1	2462.25	-7.06317	16/233	pps_Arabidopsis_trypsin_rep1.mgf
	High	GIYPAVDPLDSTSTMLQPR	O98766;Q9MRF3;Q8MBQ4;Q9MTX9;Q9MTW0;Q9XQL3;Q9XQG7;Q8SLS8;Q9MU12;Q9MRM9;Q9MRK7;Q8MBJ6;Q9BA74;Q9MRM6;Q95FR1;Q9XQY8;Q9MU01;Q9MRK1;Q597J4;Q29VB8;Q9XQX8;Q9MTU3;Q9XQN1;Q9MTV9;Q95FT8;Q95FL9;Q67H63;Q6EYX5;B7S4Q6;Q9XQY1;Q67H82;Q3L1L0;Q9TLJ8;Q9TLL5;Q9MRS1;Q95FM8;Q9FF03;Q71N61;Q29VB2;Q9TLL3;Q9XQY5;Q9MRJ8;Q9GI23;Q95AN2;Q9MTU5;Q9MTZ8;Q67H60;Q3ZU72;A8ASI2;Q9GET4;Q9MW35;Q9TMV2;O98523;O98492;Q8HT82;Q93Y44;A7X6U2;…	2265	199	CID		128.41	3.83999e-10		2	49		1	2060.98	-27.7019	14/167	pps_Arabidopsis_trypsin_rep1.mgf
	High	DVNEQDVLLFIDNIFR	Q9MRF3;Q8MBQ4;Q9MTW0;Q9XQL3;Q9MU12;Q8MBJ6;Q9BA74;Q9MRM6;Q95FR1;Q9XQY8;Q9MU01;Q9MRK1;Q597J4;Q29VB8;Q9XQX8;Q9MTU3;Q9XQN1;Q9MTV9;Q95FT8;Q95FL9;Q67H63;Q6EYX5;Q67H82;Q3L1L0;Q9TLJ8;Q9TLK3;Q9MRS1;Q9MT58;Q95FM8;Q9FF03;Q9XQY5;Q9MRJ8;Q9GI23;Q95AN2;Q9MTU5;Q9MTZ8;Q67H60;Q3ZU72;A8ASI2;Q9GET4;Q9MW35;Q9TMV2;O98523;O98492;Q8HT82;Q93Y44;A7X6U2;A8ASH2;B7S4P3;C0J3J3;Q8MBL0;Q9MRK2;Q95FM7;A0AR37;Q9MRF4;Q67H80;Q29S89;…	2339	167	CID		126.07	6.8295e-10		3	49		1	1949.98	-7.32425	14/172	pps_Arabidopsis_trypsin_rep1.mgf
	High	IVGEEHYETAQQVK	P19366;Q95FW4;Q9THU9;D7KRE0;Q9MU37	35	5	CID		117.46	4.1391e-09		3	48		1	1630.77	-24.2716	20/125	pps_Arabidopsis_trypsin_rep1.mgf
	High	FVQAGSEVSALLGR	O98766;Q9MRF3;Q8MBQ4;Q9MTX9;Q9MTW0;Q9XQL3;Q9XQG7;Q8SLS8;Q9MU12;Q9MRM9;Q9MRK7;Q8MBJ6;Q9BA74;Q9MRM6;Q95FR1;Q9XQY8;Q9MU01;Q9MRK1;Q597J4;Q29VB8;Q9XQX8;Q9MTU3;Q9XQN1;Q9MTV9;Q95FT8;Q95FL9;Q67H63;B7S4Q6;Q67H82;Q3L1L0;Q9TLL5;Q9TLK3;Q9MRS1;Q9MT58;Q95FM8;Q9FF03;Q71N61;Q29VB2;Q9MRJ8;Q9GI23;Q95AN2;Q9MTU5;Q67H60;Q3ZU72;A8ASI2;Q9MW35;Q9TMV2;O98523;O98492;Q8HT82;A7X6U2;B7S4P3;C0J3J3;Q8MBL0;Q9MRK2;Q95FM7;A0AR37;…	3906	235	CID		115.65	7.20549e-09	0	1	49		1	1433.76	-11.9746	12/137	pps_Arabidopsis_trypsin_rep1.mgf
	High	IFNVLGEPVDNLGPVDTR	O98766;Q9MRF3;Q9MTX9;Q9MTW0;Q9XQG7;Q8SLS8;Q9MU12;Q9BA74;Q95FR1;Q9MRK1;Q597J4;Q29VB8;Q9MTU3;Q9XQN1;B7S4Q6;Q9XQY1;Q9TLL5;Q9TLK3;Q9MRS1;Q9MT58;Q95FM8;Q71N61;Q29VB2;Q67H60;Q3ZU72;A8ASI2;Q9GET4;Q9MW35;Q9TMV2;O98523;O98492;Q8HT82;A8ASH2;B7S4P3;A0AR37;Q9MRF4;Q257C7;A0AR40;B8PRK4;B7S4V7;Q5W4R8;Q8WJG3;Q8SLT5;Q9MRR7;Q9MRU7;Q9MRL5;O98595;Q95FL6;Q9MRA6;O98404;O98583;Q9XQY9;Q9MW37;Q9XQY6;Q9MRR6;Q67H40;Q9MRA2;…	1261	89	CID		114.13	1.05152e-08		2	49		1	1954.97	-29.2324	14/187	pps_Arabidopsis_trypsin_rep1.mgf
	High	KGSITSIQAVYVPADDLTDPAPATTFAHLDATTVLSR	Q29VB8;Q9MTV9;Q29VB2;Q9MW35;O98412;Q95D38;O98404;Q9MRL6;P19366;Q8MFW7;Q95FW4;Q9THU9;Q9S6Z4;D7KRE0;Q8MFX1;Q8MFX9;B9U4M6;B9U4L6;B9U4K5;Q95DY3;A9U8M5;B9U4R2;Q06FV3;Q9SBN9;Q6YN70;A9L9X3;O98406;Q95FX5;Q9TMQ1;A9L9T1;A9L9V1;A9L9Y8;A9L9V2;A9L9Y2;B3SHD4;A9L9U2;A9L9V9;Q9XQN7;A9L9S9;Q95FT4	402	40	CID		107	4.38778e-08		3	48		1	3842.8	-46.9557	14/427	pps_Arabidopsis_trypsin_rep1.mgf
	High	GSITSIQAVYVPADDLTDPAPATTFAHLDATTVLSR	Q29VB8;Q9MTV9;Q29VB2;Q9MW35;O98412;Q95D38;O98404;Q9MRL6;P19366;Q8MFW7;Q95FW4;Q9THU9;Q9S6Z4;Q4KU64;D7KRE0;Q8MFX1;Q9MTZ1;Q8MFX9;B9U4M6;B9U4L6;B9U4K5;Q95DY3;A9U8M5;B9U4R2;Q06FV3;Q9SBN9;Q6YN70;A9L9X3;O98406;Q95FX5;Q9TMQ1;A9L9T1;A9L9V1;A9L9Y8;A9L9V2;A9L9Y2;B3SHD4;A9L9U2;A9L9V9;Q9XQN7;A9L9S9;Q95FT4	421	42	CID		106.59	4.77417e-08		3	48	42	1	3714.71	-48.3945	16/405	pps_Arabidopsis_trypsin_rep1.mgf
	High	VGLTALTMAEYFR	O98766;Q9MRF3;Q8MBQ4;Q9MTX9;Q9XQL3;Q9XQG7;Q8SLS8;Q9MU12;Q9MRM9;Q9MRK7;Q8MBJ6;Q9BA74;Q9MRM6;Q95FR1;Q9XQY8;Q9MU01;Q9MRK1;Q597J4;Q29VB8;Q9XQX8;Q9MTU3;Q9XQN1;Q9MTV9;Q95FT8;Q95FL9;Q67H63;Q6EYX5;B7S4Q6;Q9XQY1;Q67H82;Q3L1L0;Q9TLJ8;Q9TLL5;Q9MRS1;Q9MT58;Q95FM8;Q9FF03;Q71N61;Q9XQY5;Q9MRJ8;Q9GI23;Q95AN2;Q9MTU5;Q9MTZ8;Q67H60;Q3ZU72;A8ASI2;Q9GET4;Q9MW35;Q9TMV2;O98523;O98492;Q8HT82;Q93Y44;A7X6U2;A8ASH2;B7S4P3;…	3375	230	CID		105.03	9.72977e-08		2	50		1	1471.73	-23.7366	12/111	pps_Arabidopsis_trypsin_rep1.mgf
	High	AHGGVSVFGGVGER	O98766;Q9MRF3;Q9MTX9;Q9MTW0;Q9XQL3;Q9XQG7;Q9MU12;Q9MRM9;Q8MBJ6;Q9BA74;Q9MRM6;Q95FR1;Q9XQY8;Q9MU01;Q9MRK1;Q597J4;Q29VB8;Q9XQX8;Q9MTU3;Q9XQN1;Q9MTV9;Q95FT8;Q95FL9;Q67H63;B7S4Q6;Q9XQY1;Q67H82;Q9TLJ8;Q9TLL5;Q9TLK3;Q9MRS1;Q9MT58;Q71N61;Q29VB2;Q9XQY5;Q9MRJ8;Q9MTU5;Q9MTZ8;Q3ZU72;A8ASI2;Q9GET4;Q9TMV2;O98523;O98492;Q8HT82;Q93Y44;A7X6U2;A8ASH2;B7S4P3;C0J3J3;Q9MRK2;Q95FM7;A0AR37;Q9MRF4;Q67H80;Q597K1;Q29S89;…	3365	211	CID		99.38	2.95884e-07	0	1	49	47	1	1328.68	8.64367	12/119	pps_Arabidopsis_trypsin_rep1.mgf
	High	TVLIMELINNIAK	O98766;Q9MRF3;Q9MTX9;Q9MTW0;Q9XQL3;Q9XQG7;Q8SLS8;Q9MU12;Q9MRM9;Q9MRK7;Q8MBJ6;Q9BA74;Q9MRM6;Q95FR1;Q9MU01;Q9MRK1;Q597J4;Q9XQX8;Q9MTU3;Q9MTV9;Q95FT8;Q95FL9;Q67H63;Q6EYX5;B7S4Q6;Q9XQY1;Q67H82;Q9TLJ8;Q9TLL5;Q9TLK3;Q9MRS1;Q9MT58;Q95FM8;Q9FF03;Q71N61;Q29VB2;Q9TLL3;Q9XQY5;Q9MRJ8;Q95AN2;Q9MTU5;Q9MTZ8;Q3ZU72;A8ASI2;Q9GET4;Q9MW35;Q9TMV2;O98523;O98492;Q93Y44;A7X6U2;A8ASH2;B7S4P3;C0J3J3;Q9MRK2;Q95FM7;A0AR37;…	3602	230	CID		86.74	5.87972e-06		4	49		1	1471.85	-4.29689	10/121	pps_Arabidopsis_trypsin_rep1.mgf
	High	mPSAVGYQPTLSTEMGTLQER	Q8MBJ6;Q9MRM6;Q9MTU3;Q3L1L0;Q9TLL5;Q9MTZ8;Q95FM7;Q597K1;Q257C7;A0AR40;O98412;Q29VB0;Q9MRL5;Q95FL6;Q8MBK2;Q67H62;C8YPI1;Q9MRR6;Q95FM3;Q9MTZ4;Q9XQY2;Q9SC47;Q9MRW3;P19366;Q9MRG6;Q9THU9;Q3ZMJ5;Q8MBI2;A9QAU1;D7KRE0;Q8MBI0;Q8WH97;Q9SBN9;Q5UVH1;Q6YN70;O98406;Q09RD9;B2BI37;Q5UVF9;Q5YGN7;Q5YGK8;Q5UVH4;Q95FT4	571	43	CID	M1(Oxidation)	86.62	5.43731e-06		2	49		1	2312.08	-4.72706	16/221	pps_Arabidopsis_trypsin_rep1.mgf
	High	VALVYGQMNEPPGAR	Q8MBQ4;Q9MTX9;Q9MTW0;Q9XQL3;Q9XQG7;Q9MU12;Q9MRM9;Q9MRK7;Q8MBJ6;Q9BA74;Q9MRM6;Q95FR1;Q9XQY8;Q9MU01;Q9MRK1;Q597J4;Q29VB8;Q9XQX8;Q9MTU3;Q9XQN1;Q9MTV9;Q95FT8;Q95FL9;Q67H63;Q6EYX5;B7S4Q6;Q9XQY1;Q67H82;Q9TLJ8;Q9TLL5;Q9TLK3;Q9MRS1;Q9MT58;Q95FM8;Q9FF03;Q71N61;Q9TLL3;Q9XQY5;Q9GI23;Q95AN2;Q9MTU5;Q9MTZ8;Q67H60;A8ASI2;Q9GET4;Q9MW35;Q9TMV2;O98523;O98492;Q8HT82;Q93Y44;A7X6U2;A8ASH2;B7S4P3;C0J3J3;Q8MBL0;Q9MRK2;…	4104	235	CID		83.47	1.20208e-05		4	49		1	1601.78	-16.7446	9/133	pps_Arabidopsis_trypsin_rep1.mgf
	High	GMDVVDmGNPLSVPVGGATLGR	P19366;Q95FW4;Q9THU9;D7KRE0	17	4	CID	M7(Oxidation)	82.53	1.4222e-05	0.26506	1	49		1	2158.05	-5.53568	13/229	pps_Arabidopsis_trypsin_rep1.mgf
	High	IAQIIGPVLDVAFPPGK	O98766;Q9MRF3;Q95FR1;Q9MU01;Q95FT8;Q6EYX5;Q67H82;Q9TLL5;Q95FM8;Q9TLL3;Q9XQY5;Q95AN2;Q9MTZ8;Q3ZU72;A8ASI2;Q95FM7;Q67H80;Q29S89;Q5W4R8;Q95FQ1;Q29VB0;Q9MRL5;Q95FL6;Q9MRA6;Q95FS7;Q9MRL6;Q95FM3;Q9XQZ0;Q3ZU69;A3KLS6;P19366;Q95DV0;Q9THU9;Q8WJG9;Q8WJG8;Q9XQX3;Q95FV0;Q95FV3;Q4KU64;A7BGH3;A9QBY3;D7KRE0;Q95FQ5	595	43	CID		72.5	0.000148509		2	49		1	1734.95	-36.5839	10/163	pps_Arabidopsis_trypsin_rep1.mgf
	High	YKELQDIIAILGLDELSEEDRLTVAR	O98766;Q9MRF3;Q8MBQ4;Q9MTX9;Q9MTW0;Q9XQL3;Q9XQG7;Q9MU12;Q9MRK7;Q8MBJ6;Q9BA74;Q95FR1;Q9XQY8;Q9MU01;Q9MRK1;Q597J4;Q29VB8;Q9XQX8;Q9XQN1;Q9MTV9;Q95FT8;Q95FL9;Q67H63;Q6EYX5;B7S4Q6;Q9XQY1;Q3L1L0;Q9TLJ8;Q9TLL5;Q9TLK3;Q9MRS1;Q9MT58;Q95FM8;Q9FF03;Q71N61;Q29VB2;Q9XQY5;Q9MRJ8;Q95AN2;Q9MTU5;Q9MTZ8;Q67H60;Q3ZU72;Q9GET4;Q9MW35;Q9TMV2;O98523;O98492;Q93Y44;A7X6U2;B7S4P3;C0J3J3;Q9MRK2;A0AR37;Q9MRF4;Q67H80;Q597K1;…	2967	175	CID		67.44	0.000477646		7	49		1	3002.6	-2.74008	11/291	pps_Arabidopsis_trypsin_rep1.mgf
	High	GmDVVDMGNPLSVPVGGATLGR	P19366;Q95FW4;Q9THU9;D7KRE0	17	4	CID	M2(Oxidation)	60.65	0.00219261		2	49		1	2158.05	-5.53568	11/229	pps_Arabidopsis_trypsin_rep1.mgf
	High	IGLFGGAGVGK	O98766;Q9MRF3;Q9MTX9;Q9MTW0;Q9XQG7;Q8SLS8;Q9MU12;Q9MRM9;Q9MRK7;Q8MBJ6;Q9BA74;Q9MRM6;Q95FR1;Q9XQY8;Q9MU01;Q9MRK1;Q29VB8;Q9XQX8;Q9MTU3;Q9XQN1;Q9MTV9;Q95FT8;Q95FL9;Q67H63;B7S4Q6;Q9XQY1;Q67H82;Q9TLL5;Q9TLK3;Q9MRS1;Q9MT58;Q95FM8;Q9FF03;Q71N61;Q29VB2;Q9TLL3;Q9MRJ8;Q95AN2;Q9MTU5;Q9MTZ8;Q67H60;Q3ZU72;A8ASI2;Q9GET4;Q9MW35;Q9TMV2;O98523;O98492;Q8HT82;Q93Y44;A7X6U2;A8ASH2;B7S4P3;C0J3J3;Q9MRK2;Q95FM7;A0AR37;…	4083	238	CID		53.95	0.0110119		2	49		1	975.545	-17.3352	13/92	pps_Arabidopsis_trypsin_rep1.mgf
	Medium	VVDLLAPYRR	O98766;Q9MRF3;Q9MTX9;Q9MTW0;Q9XQL3;Q9XQG7;Q8SLS8;Q9MU12;Q9MRM9;Q8MBJ6;Q95FR1;Q9XQY8;Q9MU01;Q9MRK1;Q597J4;Q29VB8;Q9XQX8;Q9XQN1;Q9MTV9;Q95FT8;Q95FL9;Q6EYX5;B7S4Q6;Q67H82;Q9TLL5;Q9TLK3;Q9MRS1;Q9MT58;Q95FM8;Q9FF03;Q71N61;Q29VB2;Q9TLL3;Q9XQY5;Q9MRJ8;Q9GI23;Q95AN2;Q9MTU5;Q9MTZ8;Q67H60;Q3ZU72;A8ASI2;Q9GET4;Q9MW35;Q9TMV2;O98523;O98492;Q8HT82;Q93Y44;A7X6U2;A8ASH2;B7S4P3;C0J3J3;Q8MBL0;Q95FM7;A0AR37;Q9MRF4;…	4060	234	CID		45.45	0.0741193		3	49	46	1	1201.67	-29.5599	6/81	pps_Arabidopsis_trypsin_rep1.mgf
	Medium	TREGNDLYMEMK	O98766;Q9MRF3;Q9MTX9;Q9XQL3;Q9XQG7;Q9MU12;Q9MRM9;Q9MRK7;Q8MBJ6;Q9BA74;Q9MRM6;Q95FR1;Q9XQY8;Q9MU01;Q597J4;Q9XQX8;Q9MTU3;Q9XQN1;Q9MTV9;Q95FT8;Q95FL9;Q67H63;B7S4Q6;Q9XQY1;Q67H82;Q9TLJ8;Q9TLL5;Q9MRS1;Q9MT58;Q95FM8;Q9FF03;Q71N61;Q9TLL3;Q9MRJ8;Q95AN2;Q9MTU5;Q9MTZ8;Q3ZU72;A8ASI2;Q9GET4;Q9MW35;Q9TMV2;O98492;Q8HT82;Q93Y44;A7X6U2;A8ASH2;B7S4P3;C0J3J3;Q8MBL0;Q9MRK2;Q95FM7;A0AR37;Q9MRF4;Q67H80;Q597K1;Q29S89;…	3486	207	CID		42.47	0.0961191	0	1	47		1	1486.65	-12.2768	14/128	pps_Arabidopsis_trypsin_rep1.mgf
	Medium	TVLImELINNIAK	O98766;Q9MRF3;Q9MTX9;Q9MTW0;Q9XQL3;Q9XQG7;Q8SLS8;Q9MU12;Q9MRM9;Q9MRK7;Q8MBJ6;Q9BA74;Q9MRM6;Q95FR1;Q9MU01;Q9MRK1;Q597J4;Q9XQX8;Q9MTU3;Q9MTV9;Q95FT8;Q95FL9;Q67H63;Q6EYX5;B7S4Q6;Q9XQY1;Q67H82;Q9TLJ8;Q9TLL5;Q9TLK3;Q9MRS1;Q9MT58;Q95FM8;Q9FF03;Q71N61;Q29VB2;Q9TLL3;Q9XQY5;Q9MRJ8;Q95AN2;Q9MTU5;Q9MTZ8;Q3ZU72;A8ASI2;Q9GET4;Q9MW35;Q9TMV2;O98523;O98492;Q93Y44;A7X6U2;A8ASH2;B7S4P3;C0J3J3;Q9MRK2;Q95FM7;A0AR37;…	3602	230	CID	M5(Oxidation)	41.42	0.207621		5	49	46	1	1487.83	-12.8081	11/121	pps_Arabidopsis_trypsin_rep1.mgf
	Low	IAQIIGPVLDVAFPPGKMPNIYNALVVK	O98766;Q9MRF3;Q95FR1;Q9MU01;Q6EYX5;Q67H82;Q9TLL5;Q95FM8;Q9TLL3;Q9XQY5;Q95AN2;Q9MTZ8;Q3ZU72;A8ASI2;Q67H80;Q5W4R8;Q95FQ1;Q29VB0;Q9MRL5;Q95FS7;Q9MRL6;Q3ZU69;A3KLS6;P19366;Q95DV0;Q9THU9;Q8WJG9;Q9XQX3;Q95FV0;A7BGH3;A9QBY3;D7KRE0;Q95FQ5	468	33	CID		36.28	0.56301		4	49	41	1	2977.62	-26.1925	13/284	pps_Arabidopsis_trypsin_rep1.mgf
	Low	VGLTALTmAEYFR	O98766;Q9MRF3;Q8MBQ4;Q9MTX9;Q9XQL3;Q9XQG7;Q8SLS8;Q9MU12;Q9MRM9;Q9MRK7;Q8MBJ6;Q9BA74;Q9MRM6;Q95FR1;Q9XQY8;Q9MU01;Q9MRK1;Q597J4;Q29VB8;Q9XQX8;Q9MTU3;Q9XQN1;Q9MTV9;Q95FT8;Q95FL9;Q67H63;Q6EYX5;B7S4Q6;Q9XQY1;Q67H82;Q3L1L0;Q9TLJ8;Q9TLL5;Q9MRS1;Q9MT58;Q95FM8;Q9FF03;Q71N61;Q9XQY5;Q9MRJ8;Q9GI23;Q95AN2;Q9MTU5;Q9MTZ8;Q67H60;Q3ZU72;A8ASI2;Q9GET4;Q9MW35;Q9TMV2;O98523;O98492;Q8HT82;Q93Y44;A7X6U2;A8ASH2;B7S4P3;…	3375	230	CID	M8(Oxidation)	29.9	2.8776		2	49	32	1	1487.7	-35.0811	9/111	pps_Arabidopsis_trypsin_rep1.mgf
	Low	VVDLLAPYR	O98766;Q9MRF3;Q9MTX9;Q9MTW0;Q9XQL3;Q9XQG7;Q8SLS8;Q9MU12;Q9MRM9;Q8MBJ6;Q95FR1;Q9XQY8;Q9MU01;Q9MRK1;Q597J4;Q29VB8;Q9XQX8;Q9XQN1;Q9MTV9;Q95FT8;Q95FL9;Q6EYX5;B7S4Q6;Q67H82;Q9TLL5;Q9TLK3;Q9MRS1;Q9MT58;Q95FM8;Q9FF03;Q71N61;Q29VB2;Q9TLL3;Q9XQY5;Q9MRJ8;Q9GI23;Q95AN2;Q9MTU5;Q9MTZ8;Q67H60;Q3ZU72;A8ASI2;Q9GET4;Q9MW35;Q9TMV2;O98523;O98492;Q8HT82;Q93Y44;A7X6U2;A8ASH2;B7S4P3;C0J3J3;Q8MBL0;Q95FM7;A0AR37;Q9MRF4;…	4069	235	CID		28.62	3.76975		3	49	42	1	1045.57	-30.0871	8/70	pps_Arabidopsis_trypsin_rep1.mgf
	Low	GIYPAVDPLDSTSTmLQPR	O98766;Q9MRF3;Q8MBQ4;Q9MTX9;Q9MTW0;Q9XQL3;Q9XQG7;Q8SLS8;Q9MU12;Q9MRM9;Q9MRK7;Q8MBJ6;Q9BA74;Q9MRM6;Q95FR1;Q9XQY8;Q9MU01;Q9MRK1;Q597J4;Q29VB8;Q9XQX8;Q9MTU3;Q9XQN1;Q9MTV9;Q95FT8;Q95FL9;Q67H63;Q6EYX5;B7S4Q6;Q9XQY1;Q67H82;Q3L1L0;Q9TLJ8;Q9TLL5;Q9MRS1;Q95FM8;Q9FF03;Q71N61;Q29VB2;Q9TLL3;Q9XQY5;Q9MRJ8;Q9GI23;Q95AN2;Q9MTU5;Q9MTZ8;Q67H60;Q3ZU72;A8ASI2;Q9GET4;Q9MW35;Q9TMV2;O98523;O98492;Q8HT82;Q93Y44;A7X6U2;…	2265	199	CID	M15(Oxidation)	27.85	4.45789		4	49	42	1	2076.98	-24.2678	8/167	pps_Arabidopsis_trypsin_rep1.mgf
	Low	GRDTLGEEINVTcEVQQLLGNNR	Q9THU9	2	1	CID	C13(Carbamidomethyl)	27.62	4.10079	0.107143	1	48	39	1	2615.2	-31.3266	9/249	pps_Arabidopsis_trypsin_rep1.mgf
	Low	TREGNDLYmEMK	O98766;Q9MRF3;Q9MTX9;Q9XQL3;Q9XQG7;Q9MU12;Q9MRM9;Q9MRK7;Q8MBJ6;Q9BA74;Q9MRM6;Q95FR1;Q9XQY8;Q9MU01;Q597J4;Q9XQX8;Q9MTU3;Q9XQN1;Q9MTV9;Q95FT8;Q95FL9;Q67H63;B7S4Q6;Q9XQY1;Q67H82;Q9TLJ8;Q9TLL5;Q9MRS1;Q9MT58;Q95FM8;Q9FF03;Q71N61;Q9TLL3;Q9MRJ8;Q95AN2;Q9MTU5;Q9MTZ8;Q3ZU72;A8ASI2;Q9GET4;Q9MW35;Q9TMV2;O98492;Q8HT82;Q93Y44;A7X6U2;A8ASH2;B7S4P3;C0J3J3;Q8MBL0;Q9MRK2;Q95FM7;A0AR37;Q9MRF4;Q67H80;Q597K1;Q29S89;…	3486	207	CID	M9(Oxidation)	26.47	3.22852		2	46	33	1	1502.63	-20.475	10/128	pps_Arabidopsis_trypsin_rep1.mgf
	Low	VALVYGQmNEPPGAR	Q8MBQ4;Q9MTX9;Q9MTW0;Q9XQL3;Q9XQG7;Q9MU12;Q9MRM9;Q9MRK7;Q8MBJ6;Q9BA74;Q9MRM6;Q95FR1;Q9XQY8;Q9MU01;Q9MRK1;Q597J4;Q29VB8;Q9XQX8;Q9MTU3;Q9XQN1;Q9MTV9;Q95FT8;Q95FL9;Q67H63;Q6EYX5;B7S4Q6;Q9XQY1;Q67H82;Q9TLJ8;Q9TLL5;Q9TLK3;Q9MRS1;Q9MT58;Q95FM8;Q9FF03;Q71N61;Q9TLL3;Q9XQY5;Q9GI23;Q95AN2;Q9MTU5;Q9MTZ8;Q67H60;A8ASI2;Q9GET4;Q9MW35;Q9TMV2;O98523;O98492;Q8HT82;Q93Y44;A7X6U2;A8ASH2;B7S4P3;C0J3J3;Q8MBL0;Q9MRK2;…	4104	235	CID	M8(Oxidation)	23.39	11.8327		4	49	35	1	1617.77	-22.8015	8/133	pps_Arabidopsis_trypsin_rep1.mgf
	Low	AVAMSATEGLKR	P19366;Q9THU9	19	2	CID		21.11	19.2233		2	49	34	1	1233.63	-25.9894	10/100	pps_Arabidopsis_trypsin_rep1.mgf
Q9MU01	44.31	24	17	483	52.083	5.18604	1638.08	ATP synthase beta subunit (Fragment) OS=Quisqualis indica GN=atpB PE=3 SV=1 - [Q9MU01_QUIIN]
	Confidence Icon	Sequence	Protein Accessions	# Proteins	# Protein Groups	Activation Type	Modifications	IonScore	Exp Value	Δ Score	Rank	Identity High	Homology Threshold	Charge	m/z [Da]	ΔM [ppm]	Ions Matched	Spectrum File
	High	DTLGQxINVTcEVQQLLGNNR	Q9MU01	1	1	CID	X6(E), C11(Carbamidomethyl)	216	5.87392e-19		3	48		1	2401.08	-39.322	19/223	pps_Arabidopsis_trypsin_rep1.mgf
	High	GRDTLGQxINVTcEVQQLLGNNR	Q9MU01	1	1	CID	X8(E), C13(Carbamidomethyl)	187.7	4.17148e-16		3	49		1	2614.21	-36.4184	20/249	pps_Arabidopsis_trypsin_rep1.mgf
	High	DTLGQxINVTCEVQQLLGNNR	Q9MU01	1	1	CID	X6(E)	146.26	5.60924e-12		3	48		1	2344.07	-38.5447	16/223	pps_Arabidopsis_trypsin_rep1.mgf
	High	YKELQDIIAILGLDELSEEDR	O98766;Q9MRF3;Q8MBQ4;Q9MTX9;Q9MTW0;Q9XQL3;Q9XQG7;Q9MU12;Q9MRM9;Q9MRK7;Q8MBJ6;Q9BA74;Q9MRM6;Q95FR1;Q9XQY8;Q9MU01;Q9MRK1;Q597J4;Q29VB8;Q9XQX8;Q9XQN1;Q9MTV9;Q95FT8;Q95FL9;Q67H63;Q6EYX5;B7S4Q6;Q9XQY1;Q3L1L0;Q9TLJ8;Q9TLL5;Q9TLK3;Q9MRS1;Q9MT58;Q95FM8;Q9FF03;Q71N61;Q29VB2;Q9XQY5;Q9MRJ8;Q95AN2;Q9MTU5;Q9MTZ8;Q67H60;Q3ZU72;Q9GET4;Q9MW35;Q9TMV2;O98523;O98492;Q8HT82;Q93Y44;A7X6U2;B7S4P3;C0J3J3;Q9MRK2;A0AR37;…	3355	196	CID		142.92	1.3826e-11		9	49		1	2462.25	-7.06317	16/233	pps_Arabidopsis_trypsin_rep1.mgf
	High	GIYPAVDPLDSTSTMLQPR	O98766;Q9MRF3;Q8MBQ4;Q9MTX9;Q9MTW0;Q9XQL3;Q9XQG7;Q8SLS8;Q9MU12;Q9MRM9;Q9MRK7;Q8MBJ6;Q9BA74;Q9MRM6;Q95FR1;Q9XQY8;Q9MU01;Q9MRK1;Q597J4;Q29VB8;Q9XQX8;Q9MTU3;Q9XQN1;Q9MTV9;Q95FT8;Q95FL9;Q67H63;Q6EYX5;B7S4Q6;Q9XQY1;Q67H82;Q3L1L0;Q9TLJ8;Q9TLL5;Q9MRS1;Q95FM8;Q9FF03;Q71N61;Q29VB2;Q9TLL3;Q9XQY5;Q9MRJ8;Q9GI23;Q95AN2;Q9MTU5;Q9MTZ8;Q67H60;Q3ZU72;A8ASI2;Q9GET4;Q9MW35;Q9TMV2;O98523;O98492;Q8HT82;Q93Y44;A7X6U2;…	2265	199	CID		128.41	3.83999e-10		2	49		1	2060.98	-27.7019	14/167	pps_Arabidopsis_trypsin_rep1.mgf
	High	DVNEQDVLLFIDNIFR	Q9MRF3;Q8MBQ4;Q9MTW0;Q9XQL3;Q9MU12;Q8MBJ6;Q9BA74;Q9MRM6;Q95FR1;Q9XQY8;Q9MU01;Q9MRK1;Q597J4;Q29VB8;Q9XQX8;Q9MTU3;Q9XQN1;Q9MTV9;Q95FT8;Q95FL9;Q67H63;Q6EYX5;Q67H82;Q3L1L0;Q9TLJ8;Q9TLK3;Q9MRS1;Q9MT58;Q95FM8;Q9FF03;Q9XQY5;Q9MRJ8;Q9GI23;Q95AN2;Q9MTU5;Q9MTZ8;Q67H60;Q3ZU72;A8ASI2;Q9GET4;Q9MW35;Q9TMV2;O98523;O98492;Q8HT82;Q93Y44;A7X6U2;A8ASH2;B7S4P3;C0J3J3;Q8MBL0;Q9MRK2;Q95FM7;A0AR37;Q9MRF4;Q67H80;Q29S89;…	2339	167	CID		126.07	6.8295e-10		3	49		1	1949.98	-7.32425	14/172	pps_Arabidopsis_trypsin_rep1.mgf
	High	FVQAGSEVSALLGR	O98766;Q9MRF3;Q8MBQ4;Q9MTX9;Q9MTW0;Q9XQL3;Q9XQG7;Q8SLS8;Q9MU12;Q9MRM9;Q9MRK7;Q8MBJ6;Q9BA74;Q9MRM6;Q95FR1;Q9XQY8;Q9MU01;Q9MRK1;Q597J4;Q29VB8;Q9XQX8;Q9MTU3;Q9XQN1;Q9MTV9;Q95FT8;Q95FL9;Q67H63;B7S4Q6;Q67H82;Q3L1L0;Q9TLL5;Q9TLK3;Q9MRS1;Q9MT58;Q95FM8;Q9FF03;Q71N61;Q29VB2;Q9MRJ8;Q9GI23;Q95AN2;Q9MTU5;Q67H60;Q3ZU72;A8ASI2;Q9MW35;Q9TMV2;O98523;O98492;Q8HT82;A7X6U2;B7S4P3;C0J3J3;Q8MBL0;Q9MRK2;Q95FM7;A0AR37;…	3906	235	CID		115.65	7.20549e-09	0	1	49		1	1433.76	-11.9746	12/137	pps_Arabidopsis_trypsin_rep1.mgf
	High	GRDTLGQxINVTCEVQQLLGNNR	Q9MU01	1	1	CID	X8(W)	105.83	6.41638e-08		10	49		1	2614.21	-42.2543	15/249	pps_Arabidopsis_trypsin_rep1.mgf
	High	VGLTALTMAEYFR	O98766;Q9MRF3;Q8MBQ4;Q9MTX9;Q9XQL3;Q9XQG7;Q8SLS8;Q9MU12;Q9MRM9;Q9MRK7;Q8MBJ6;Q9BA74;Q9MRM6;Q95FR1;Q9XQY8;Q9MU01;Q9MRK1;Q597J4;Q29VB8;Q9XQX8;Q9MTU3;Q9XQN1;Q9MTV9;Q95FT8;Q95FL9;Q67H63;Q6EYX5;B7S4Q6;Q9XQY1;Q67H82;Q3L1L0;Q9TLJ8;Q9TLL5;Q9MRS1;Q9MT58;Q95FM8;Q9FF03;Q71N61;Q9XQY5;Q9MRJ8;Q9GI23;Q95AN2;Q9MTU5;Q9MTZ8;Q67H60;Q3ZU72;A8ASI2;Q9GET4;Q9MW35;Q9TMV2;O98523;O98492;Q8HT82;Q93Y44;A7X6U2;A8ASH2;B7S4P3;…	3375	230	CID		105.03	9.72977e-08		2	50		1	1471.73	-23.7366	12/111	pps_Arabidopsis_trypsin_rep1.mgf
	High	AHGGVSVFGGVGER	O98766;Q9MRF3;Q9MTX9;Q9MTW0;Q9XQL3;Q9XQG7;Q9MU12;Q9MRM9;Q8MBJ6;Q9BA74;Q9MRM6;Q95FR1;Q9XQY8;Q9MU01;Q9MRK1;Q597J4;Q29VB8;Q9XQX8;Q9MTU3;Q9XQN1;Q9MTV9;Q95FT8;Q95FL9;Q67H63;B7S4Q6;Q9XQY1;Q67H82;Q9TLJ8;Q9TLL5;Q9TLK3;Q9MRS1;Q9MT58;Q71N61;Q29VB2;Q9XQY5;Q9MRJ8;Q9MTU5;Q9MTZ8;Q3ZU72;A8ASI2;Q9GET4;Q9TMV2;O98523;O98492;Q8HT82;Q93Y44;A7X6U2;A8ASH2;B7S4P3;C0J3J3;Q9MRK2;Q95FM7;A0AR37;Q9MRF4;Q67H80;Q597K1;Q29S89;…	3365	211	CID		99.38	2.95884e-07	0	1	49	47	1	1328.68	8.64367	12/119	pps_Arabidopsis_trypsin_rep1.mgf
	High	TVLIMELINNIAK	O98766;Q9MRF3;Q9MTX9;Q9MTW0;Q9XQL3;Q9XQG7;Q8SLS8;Q9MU12;Q9MRM9;Q9MRK7;Q8MBJ6;Q9BA74;Q9MRM6;Q95FR1;Q9MU01;Q9MRK1;Q597J4;Q9XQX8;Q9MTU3;Q9MTV9;Q95FT8;Q95FL9;Q67H63;Q6EYX5;B7S4Q6;Q9XQY1;Q67H82;Q9TLJ8;Q9TLL5;Q9TLK3;Q9MRS1;Q9MT58;Q95FM8;Q9FF03;Q71N61;Q29VB2;Q9TLL3;Q9XQY5;Q9MRJ8;Q95AN2;Q9MTU5;Q9MTZ8;Q3ZU72;A8ASI2;Q9GET4;Q9MW35;Q9TMV2;O98523;O98492;Q93Y44;A7X6U2;A8ASH2;B7S4P3;C0J3J3;Q9MRK2;Q95FM7;A0AR37;…	3602	230	CID		86.74	5.87972e-06		4	49		1	1471.85	-4.29689	10/121	pps_Arabidopsis_trypsin_rep1.mgf
	High	VALVYGQMNEPPGAR	Q8MBQ4;Q9MTX9;Q9MTW0;Q9XQL3;Q9XQG7;Q9MU12;Q9MRM9;Q9MRK7;Q8MBJ6;Q9BA74;Q9MRM6;Q95FR1;Q9XQY8;Q9MU01;Q9MRK1;Q597J4;Q29VB8;Q9XQX8;Q9MTU3;Q9XQN1;Q9MTV9;Q95FT8;Q95FL9;Q67H63;Q6EYX5;B7S4Q6;Q9XQY1;Q67H82;Q9TLJ8;Q9TLL5;Q9TLK3;Q9MRS1;Q9MT58;Q95FM8;Q9FF03;Q71N61;Q9TLL3;Q9XQY5;Q9GI23;Q95AN2;Q9MTU5;Q9MTZ8;Q67H60;A8ASI2;Q9GET4;Q9MW35;Q9TMV2;O98523;O98492;Q8HT82;Q93Y44;A7X6U2;A8ASH2;B7S4P3;C0J3J3;Q8MBL0;Q9MRK2;…	4104	235	CID		83.47	1.20208e-05		4	49		1	1601.78	-16.7446	9/133	pps_Arabidopsis_trypsin_rep1.mgf
	High	IAQIIGPVLDVAFPPGK	O98766;Q9MRF3;Q95FR1;Q9MU01;Q95FT8;Q6EYX5;Q67H82;Q9TLL5;Q95FM8;Q9TLL3;Q9XQY5;Q95AN2;Q9MTZ8;Q3ZU72;A8ASI2;Q95FM7;Q67H80;Q29S89;Q5W4R8;Q95FQ1;Q29VB0;Q9MRL5;Q95FL6;Q9MRA6;Q95FS7;Q9MRL6;Q95FM3;Q9XQZ0;Q3ZU69;A3KLS6;P19366;Q95DV0;Q9THU9;Q8WJG9;Q8WJG8;Q9XQX3;Q95FV0;Q95FV3;Q4KU64;A7BGH3;A9QBY3;D7KRE0;Q95FQ5	595	43	CID		72.5	0.000148509		2	49		1	1734.95	-36.5839	10/163	pps_Arabidopsis_trypsin_rep1.mgf
	High	YKELQDIIAILGLDELSEEDRLTVAR	O98766;Q9MRF3;Q8MBQ4;Q9MTX9;Q9MTW0;Q9XQL3;Q9XQG7;Q9MU12;Q9MRK7;Q8MBJ6;Q9BA74;Q95FR1;Q9XQY8;Q9MU01;Q9MRK1;Q597J4;Q29VB8;Q9XQX8;Q9XQN1;Q9MTV9;Q95FT8;Q95FL9;Q67H63;Q6EYX5;B7S4Q6;Q9XQY1;Q3L1L0;Q9TLJ8;Q9TLL5;Q9TLK3;Q9MRS1;Q9MT58;Q95FM8;Q9FF03;Q71N61;Q29VB2;Q9XQY5;Q9MRJ8;Q95AN2;Q9MTU5;Q9MTZ8;Q67H60;Q3ZU72;Q9GET4;Q9MW35;Q9TMV2;O98523;O98492;Q93Y44;A7X6U2;B7S4P3;C0J3J3;Q9MRK2;A0AR37;Q9MRF4;Q67H80;Q597K1;…	2967	175	CID		67.44	0.000477646		7	49		1	3002.6	-2.74008	11/291	pps_Arabidopsis_trypsin_rep1.mgf
	High	IGLFGGAGVGK	O98766;Q9MRF3;Q9MTX9;Q9MTW0;Q9XQG7;Q8SLS8;Q9MU12;Q9MRM9;Q9MRK7;Q8MBJ6;Q9BA74;Q9MRM6;Q95FR1;Q9XQY8;Q9MU01;Q9MRK1;Q29VB8;Q9XQX8;Q9MTU3;Q9XQN1;Q9MTV9;Q95FT8;Q95FL9;Q67H63;B7S4Q6;Q9XQY1;Q67H82;Q9TLL5;Q9TLK3;Q9MRS1;Q9MT58;Q95FM8;Q9FF03;Q71N61;Q29VB2;Q9TLL3;Q9MRJ8;Q95AN2;Q9MTU5;Q9MTZ8;Q67H60;Q3ZU72;A8ASI2;Q9GET4;Q9MW35;Q9TMV2;O98523;O98492;Q8HT82;Q93Y44;A7X6U2;A8ASH2;B7S4P3;C0J3J3;Q9MRK2;Q95FM7;A0AR37;…	4083	238	CID		53.95	0.0110119		2	49		1	975.545	-17.3352	13/92	pps_Arabidopsis_trypsin_rep1.mgf
	Medium	VVDLLAPYRR	O98766;Q9MRF3;Q9MTX9;Q9MTW0;Q9XQL3;Q9XQG7;Q8SLS8;Q9MU12;Q9MRM9;Q8MBJ6;Q95FR1;Q9XQY8;Q9MU01;Q9MRK1;Q597J4;Q29VB8;Q9XQX8;Q9XQN1;Q9MTV9;Q95FT8;Q95FL9;Q6EYX5;B7S4Q6;Q67H82;Q9TLL5;Q9TLK3;Q9MRS1;Q9MT58;Q95FM8;Q9FF03;Q71N61;Q29VB2;Q9TLL3;Q9XQY5;Q9MRJ8;Q9GI23;Q95AN2;Q9MTU5;Q9MTZ8;Q67H60;Q3ZU72;A8ASI2;Q9GET4;Q9MW35;Q9TMV2;O98523;O98492;Q8HT82;Q93Y44;A7X6U2;A8ASH2;B7S4P3;C0J3J3;Q8MBL0;Q95FM7;A0AR37;Q9MRF4;…	4060	234	CID		45.45	0.0741193		3	49	46	1	1201.67	-29.5599	6/81	pps_Arabidopsis_trypsin_rep1.mgf
	Medium	TREGNDLYMEMK	O98766;Q9MRF3;Q9MTX9;Q9XQL3;Q9XQG7;Q9MU12;Q9MRM9;Q9MRK7;Q8MBJ6;Q9BA74;Q9MRM6;Q95FR1;Q9XQY8;Q9MU01;Q597J4;Q9XQX8;Q9MTU3;Q9XQN1;Q9MTV9;Q95FT8;Q95FL9;Q67H63;B7S4Q6;Q9XQY1;Q67H82;Q9TLJ8;Q9TLL5;Q9MRS1;Q9MT58;Q95FM8;Q9FF03;Q71N61;Q9TLL3;Q9MRJ8;Q95AN2;Q9MTU5;Q9MTZ8;Q3ZU72;A8ASI2;Q9GET4;Q9MW35;Q9TMV2;O98492;Q8HT82;Q93Y44;A7X6U2;A8ASH2;B7S4P3;C0J3J3;Q8MBL0;Q9MRK2;Q95FM7;A0AR37;Q9MRF4;Q67H80;Q597K1;Q29S89;…	3486	207	CID		42.47	0.0961191	0	1	47		1	1486.65	-12.2768	14/128	pps_Arabidopsis_trypsin_rep1.mgf
	Medium	TVLImELINNIAK	O98766;Q9MRF3;Q9MTX9;Q9MTW0;Q9XQL3;Q9XQG7;Q8SLS8;Q9MU12;Q9MRM9;Q9MRK7;Q8MBJ6;Q9BA74;Q9MRM6;Q95FR1;Q9MU01;Q9MRK1;Q597J4;Q9XQX8;Q9MTU3;Q9MTV9;Q95FT8;Q95FL9;Q67H63;Q6EYX5;B7S4Q6;Q9XQY1;Q67H82;Q9TLJ8;Q9TLL5;Q9TLK3;Q9MRS1;Q9MT58;Q95FM8;Q9FF03;Q71N61;Q29VB2;Q9TLL3;Q9XQY5;Q9MRJ8;Q95AN2;Q9MTU5;Q9MTZ8;Q3ZU72;A8ASI2;Q9GET4;Q9MW35;Q9TMV2;O98523;O98492;Q93Y44;A7X6U2;A8ASH2;B7S4P3;C0J3J3;Q9MRK2;Q95FM7;A0AR37;…	3602	230	CID	M5(Oxidation)	41.42	0.207621		5	49	46	1	1487.83	-12.8081	11/121	pps_Arabidopsis_trypsin_rep1.mgf
	Low	IAQIIGPVLDVAFPPGKMPNIYNALVVK	O98766;Q9MRF3;Q95FR1;Q9MU01;Q6EYX5;Q67H82;Q9TLL5;Q95FM8;Q9TLL3;Q9XQY5;Q95AN2;Q9MTZ8;Q3ZU72;A8ASI2;Q67H80;Q5W4R8;Q95FQ1;Q29VB0;Q9MRL5;Q95FS7;Q9MRL6;Q3ZU69;A3KLS6;P19366;Q95DV0;Q9THU9;Q8WJG9;Q9XQX3;Q95FV0;A7BGH3;A9QBY3;D7KRE0;Q95FQ5	468	33	CID		36.28	0.56301		4	49	41	1	2977.62	-26.1925	13/284	pps_Arabidopsis_trypsin_rep1.mgf
	Low	VGLTALTmAEYFR	O98766;Q9MRF3;Q8MBQ4;Q9MTX9;Q9XQL3;Q9XQG7;Q8SLS8;Q9MU12;Q9MRM9;Q9MRK7;Q8MBJ6;Q9BA74;Q9MRM6;Q95FR1;Q9XQY8;Q9MU01;Q9MRK1;Q597J4;Q29VB8;Q9XQX8;Q9MTU3;Q9XQN1;Q9MTV9;Q95FT8;Q95FL9;Q67H63;Q6EYX5;B7S4Q6;Q9XQY1;Q67H82;Q3L1L0;Q9TLJ8;Q9TLL5;Q9MRS1;Q9MT58;Q95FM8;Q9FF03;Q71N61;Q9XQY5;Q9MRJ8;Q9GI23;Q95AN2;Q9MTU5;Q9MTZ8;Q67H60;Q3ZU72;A8ASI2;Q9GET4;Q9MW35;Q9TMV2;O98523;O98492;Q8HT82;Q93Y44;A7X6U2;A8ASH2;B7S4P3;…	3375	230	CID	M8(Oxidation)	29.9	2.8776		2	49	32	1	1487.7	-35.0811	9/111	pps_Arabidopsis_trypsin_rep1.mgf
	Low	VVDLLAPYR	O98766;Q9MRF3;Q9MTX9;Q9MTW0;Q9XQL3;Q9XQG7;Q8SLS8;Q9MU12;Q9MRM9;Q8MBJ6;Q95FR1;Q9XQY8;Q9MU01;Q9MRK1;Q597J4;Q29VB8;Q9XQX8;Q9XQN1;Q9MTV9;Q95FT8;Q95FL9;Q6EYX5;B7S4Q6;Q67H82;Q9TLL5;Q9TLK3;Q9MRS1;Q9MT58;Q95FM8;Q9FF03;Q71N61;Q29VB2;Q9TLL3;Q9XQY5;Q9MRJ8;Q9GI23;Q95AN2;Q9MTU5;Q9MTZ8;Q67H60;Q3ZU72;A8ASI2;Q9GET4;Q9MW35;Q9TMV2;O98523;O98492;Q8HT82;Q93Y44;A7X6U2;A8ASH2;B7S4P3;C0J3J3;Q8MBL0;Q95FM7;A0AR37;Q9MRF4;…	4069	235	CID		28.62	3.76975		3	49	42	1	1045.57	-30.0871	8/70	pps_Arabidopsis_trypsin_rep1.mgf
	Low	GIYPAVDPLDSTSTmLQPR	O98766;Q9MRF3;Q8MBQ4;Q9MTX9;Q9MTW0;Q9XQL3;Q9XQG7;Q8SLS8;Q9MU12;Q9MRM9;Q9MRK7;Q8MBJ6;Q9BA74;Q9MRM6;Q95FR1;Q9XQY8;Q9MU01;Q9MRK1;Q597J4;Q29VB8;Q9XQX8;Q9MTU3;Q9XQN1;Q9MTV9;Q95FT8;Q95FL9;Q67H63;Q6EYX5;B7S4Q6;Q9XQY1;Q67H82;Q3L1L0;Q9TLJ8;Q9TLL5;Q9MRS1;Q95FM8;Q9FF03;Q71N61;Q29VB2;Q9TLL3;Q9XQY5;Q9MRJ8;Q9GI23;Q95AN2;Q9MTU5;Q9MTZ8;Q67H60;Q3ZU72;A8ASI2;Q9GET4;Q9MW35;Q9TMV2;O98523;O98492;Q8HT82;Q93Y44;A7X6U2;…	2265	199	CID	M15(Oxidation)	27.85	4.45789		4	49	42	1	2076.98	-24.2678	8/167	pps_Arabidopsis_trypsin_rep1.mgf
	Low	TREGNDLYmEMK	O98766;Q9MRF3;Q9MTX9;Q9XQL3;Q9XQG7;Q9MU12;Q9MRM9;Q9MRK7;Q8MBJ6;Q9BA74;Q9MRM6;Q95FR1;Q9XQY8;Q9MU01;Q597J4;Q9XQX8;Q9MTU3;Q9XQN1;Q9MTV9;Q95FT8;Q95FL9;Q67H63;B7S4Q6;Q9XQY1;Q67H82;Q9TLJ8;Q9TLL5;Q9MRS1;Q9MT58;Q95FM8;Q9FF03;Q71N61;Q9TLL3;Q9MRJ8;Q95AN2;Q9MTU5;Q9MTZ8;Q3ZU72;A8ASI2;Q9GET4;Q9MW35;Q9TMV2;O98492;Q8HT82;Q93Y44;A7X6U2;A8ASH2;B7S4P3;C0J3J3;Q8MBL0;Q9MRK2;Q95FM7;A0AR37;Q9MRF4;Q67H80;Q597K1;Q29S89;…	3486	207	CID	M9(Oxidation)	26.47	3.22852		2	46	33	1	1502.63	-20.475	10/128	pps_Arabidopsis_trypsin_rep1.mgf
	Low	VALVYGQmNEPPGAR	Q8MBQ4;Q9MTX9;Q9MTW0;Q9XQL3;Q9XQG7;Q9MU12;Q9MRM9;Q9MRK7;Q8MBJ6;Q9BA74;Q9MRM6;Q95FR1;Q9XQY8;Q9MU01;Q9MRK1;Q597J4;Q29VB8;Q9XQX8;Q9MTU3;Q9XQN1;Q9MTV9;Q95FT8;Q95FL9;Q67H63;Q6EYX5;B7S4Q6;Q9XQY1;Q67H82;Q9TLJ8;Q9TLL5;Q9TLK3;Q9MRS1;Q9MT58;Q95FM8;Q9FF03;Q71N61;Q9TLL3;Q9XQY5;Q9GI23;Q95AN2;Q9MTU5;Q9MTZ8;Q67H60;A8ASI2;Q9GET4;Q9MW35;Q9TMV2;O98523;O98492;Q8HT82;Q93Y44;A7X6U2;A8ASH2;B7S4P3;C0J3J3;Q8MBL0;Q9MRK2;…	4104	235	CID	M8(Oxidation)	23.39	11.8327		4	49	35	1	1617.77	-22.8015	8/133	pps_Arabidopsis_trypsin_rep1.mgf
C8YPI1	39	21	15	482	51.79	5.23682	1545.76	ATP synthase beta subunit (Fragment) OS=Viola pubescens GN=atpB PE=3 SV=1 - [C8YPI1_9ROSI]
	Confidence Icon	Sequence	Protein Accessions	# Proteins	# Protein Groups	Activation Type	Modifications	IonScore	Exp Value	Δ Score	Rank	Identity High	Homology Threshold	Charge	m/z [Da]	ΔM [ppm]	Ions Matched	Spectrum File
	High	DTIGEQINVTcEVQQLLGNNR	C8YPI1	1	1	CID	C11(Carbamidomethyl)	195.15	7.14378e-17		5	48		1	2401.08	-39.322	18/221	pps_Arabidopsis_trypsin_rep1.mgf
	High	MPSAVGYQPTLSTEMGTLQER	Q8MBJ6;Q9MRM6;Q9MTU3;Q3L1L0;Q9TLL5;Q9MTZ8;Q95FM7;Q597K1;Q257C7;A0AR40;O98412;Q29VB0;Q9MRL5;Q95FL6;Q8MBK2;Q67H62;C8YPI1;Q9MRR6;Q95FM3;Q9MTZ4;Q9XQY2;Q9SC47;Q9MRW3;P19366;Q9MRG6;Q9THU9;Q3ZMJ5;Q8MBI2;A9QAU1;D7KRE0;Q8MBI0;Q8WH97;Q9SBN9;Q5UVH1;Q6YN70;O98406;Q09RD9;B2BI37;Q5UVF9;Q5YGN7;Q5YGK8;Q5UVH4;Q95FT4	571	43	CID		183.04	1.34636e-15		2	49		1	2296.09	-2.6137	18/221	pps_Arabidopsis_trypsin_rep1.mgf
	High	GRDTIGEQINVTcEVQQLLGNNR	C8YPI1	1	1	CID	C13(Carbamidomethyl)	170.38	2.25056e-14		5	49		1	2614.21	-36.4184	19/249	pps_Arabidopsis_trypsin_rep1.mgf
	High	DTIGEQINVTCEVQQLLGNNR	C8YPI1	1	1	CID		143.16	1.14526e-11		4	48		1	2344.07	-38.5447	16/221	pps_Arabidopsis_trypsin_rep1.mgf
	High	YKELQDIIAILGLDELSEEDR	O98766;Q9MRF3;Q8MBQ4;Q9MTX9;Q9MTW0;Q9XQL3;Q9XQG7;Q9MU12;Q9MRM9;Q9MRK7;Q8MBJ6;Q9BA74;Q9MRM6;Q95FR1;Q9XQY8;Q9MU01;Q9MRK1;Q597J4;Q29VB8;Q9XQX8;Q9XQN1;Q9MTV9;Q95FT8;Q95FL9;Q67H63;Q6EYX5;B7S4Q6;Q9XQY1;Q3L1L0;Q9TLJ8;Q9TLL5;Q9TLK3;Q9MRS1;Q9MT58;Q95FM8;Q9FF03;Q71N61;Q29VB2;Q9XQY5;Q9MRJ8;Q95AN2;Q9MTU5;Q9MTZ8;Q67H60;Q3ZU72;Q9GET4;Q9MW35;Q9TMV2;O98523;O98492;Q8HT82;Q93Y44;A7X6U2;B7S4P3;C0J3J3;Q9MRK2;A0AR37;…	3355	196	CID		142.92	1.3826e-11		9	49		1	2462.25	-7.06317	16/233	pps_Arabidopsis_trypsin_rep1.mgf
	High	DVNEQDVLLFIDNIFR	Q9MRF3;Q8MBQ4;Q9MTW0;Q9XQL3;Q9MU12;Q8MBJ6;Q9BA74;Q9MRM6;Q95FR1;Q9XQY8;Q9MU01;Q9MRK1;Q597J4;Q29VB8;Q9XQX8;Q9MTU3;Q9XQN1;Q9MTV9;Q95FT8;Q95FL9;Q67H63;Q6EYX5;Q67H82;Q3L1L0;Q9TLJ8;Q9TLK3;Q9MRS1;Q9MT58;Q95FM8;Q9FF03;Q9XQY5;Q9MRJ8;Q9GI23;Q95AN2;Q9MTU5;Q9MTZ8;Q67H60;Q3ZU72;A8ASI2;Q9GET4;Q9MW35;Q9TMV2;O98523;O98492;Q8HT82;Q93Y44;A7X6U2;A8ASH2;B7S4P3;C0J3J3;Q8MBL0;Q9MRK2;Q95FM7;A0AR37;Q9MRF4;Q67H80;Q29S89;…	2339	167	CID		126.07	6.8295e-10		3	49		1	1949.98	-7.32425	14/172	pps_Arabidopsis_trypsin_rep1.mgf
	High	FVQAGSEVSALLGR	O98766;Q9MRF3;Q8MBQ4;Q9MTX9;Q9MTW0;Q9XQL3;Q9XQG7;Q8SLS8;Q9MU12;Q9MRM9;Q9MRK7;Q8MBJ6;Q9BA74;Q9MRM6;Q95FR1;Q9XQY8;Q9MU01;Q9MRK1;Q597J4;Q29VB8;Q9XQX8;Q9MTU3;Q9XQN1;Q9MTV9;Q95FT8;Q95FL9;Q67H63;B7S4Q6;Q67H82;Q3L1L0;Q9TLL5;Q9TLK3;Q9MRS1;Q9MT58;Q95FM8;Q9FF03;Q71N61;Q29VB2;Q9MRJ8;Q9GI23;Q95AN2;Q9MTU5;Q67H60;Q3ZU72;A8ASI2;Q9MW35;Q9TMV2;O98523;O98492;Q8HT82;A7X6U2;B7S4P3;C0J3J3;Q8MBL0;Q9MRK2;Q95FM7;A0AR37;…	3906	235	CID		115.65	7.20549e-09	0	1	49		1	1433.76	-11.9746	12/137	pps_Arabidopsis_trypsin_rep1.mgf
	High	VGLTALTMAEYFR	O98766;Q9MRF3;Q8MBQ4;Q9MTX9;Q9XQL3;Q9XQG7;Q8SLS8;Q9MU12;Q9MRM9;Q9MRK7;Q8MBJ6;Q9BA74;Q9MRM6;Q95FR1;Q9XQY8;Q9MU01;Q9MRK1;Q597J4;Q29VB8;Q9XQX8;Q9MTU3;Q9XQN1;Q9MTV9;Q95FT8;Q95FL9;Q67H63;Q6EYX5;B7S4Q6;Q9XQY1;Q67H82;Q3L1L0;Q9TLJ8;Q9TLL5;Q9MRS1;Q9MT58;Q95FM8;Q9FF03;Q71N61;Q9XQY5;Q9MRJ8;Q9GI23;Q95AN2;Q9MTU5;Q9MTZ8;Q67H60;Q3ZU72;A8ASI2;Q9GET4;Q9MW35;Q9TMV2;O98523;O98492;Q8HT82;Q93Y44;A7X6U2;A8ASH2;B7S4P3;…	3375	230	CID		105.03	9.72977e-08		2	50		1	1471.73	-23.7366	12/111	pps_Arabidopsis_trypsin_rep1.mgf
	High	AHGGVSVFGGVGER	O98766;Q9MRF3;Q9MTX9;Q9MTW0;Q9XQL3;Q9XQG7;Q9MU12;Q9MRM9;Q8MBJ6;Q9BA74;Q9MRM6;Q95FR1;Q9XQY8;Q9MU01;Q9MRK1;Q597J4;Q29VB8;Q9XQX8;Q9MTU3;Q9XQN1;Q9MTV9;Q95FT8;Q95FL9;Q67H63;B7S4Q6;Q9XQY1;Q67H82;Q9TLJ8;Q9TLL5;Q9TLK3;Q9MRS1;Q9MT58;Q71N61;Q29VB2;Q9XQY5;Q9MRJ8;Q9MTU5;Q9MTZ8;Q3ZU72;A8ASI2;Q9GET4;Q9TMV2;O98523;O98492;Q8HT82;Q93Y44;A7X6U2;A8ASH2;B7S4P3;C0J3J3;Q9MRK2;Q95FM7;A0AR37;Q9MRF4;Q67H80;Q597K1;Q29S89;…	3365	211	CID		99.38	2.95884e-07	0	1	49	47	1	1328.68	8.64367	12/119	pps_Arabidopsis_trypsin_rep1.mgf
	High	TVLIMELINNIAK	O98766;Q9MRF3;Q9MTX9;Q9MTW0;Q9XQL3;Q9XQG7;Q8SLS8;Q9MU12;Q9MRM9;Q9MRK7;Q8MBJ6;Q9BA74;Q9MRM6;Q95FR1;Q9MU01;Q9MRK1;Q597J4;Q9XQX8;Q9MTU3;Q9MTV9;Q95FT8;Q95FL9;Q67H63;Q6EYX5;B7S4Q6;Q9XQY1;Q67H82;Q9TLJ8;Q9TLL5;Q9TLK3;Q9MRS1;Q9MT58;Q95FM8;Q9FF03;Q71N61;Q29VB2;Q9TLL3;Q9XQY5;Q9MRJ8;Q95AN2;Q9MTU5;Q9MTZ8;Q3ZU72;A8ASI2;Q9GET4;Q9MW35;Q9TMV2;O98523;O98492;Q93Y44;A7X6U2;A8ASH2;B7S4P3;C0J3J3;Q9MRK2;Q95FM7;A0AR37;…	3602	230	CID		86.74	5.87972e-06		4	49		1	1471.85	-4.29689	10/121	pps_Arabidopsis_trypsin_rep1.mgf
	High	mPSAVGYQPTLSTEMGTLQER	Q8MBJ6;Q9MRM6;Q9MTU3;Q3L1L0;Q9TLL5;Q9MTZ8;Q95FM7;Q597K1;Q257C7;A0AR40;O98412;Q29VB0;Q9MRL5;Q95FL6;Q8MBK2;Q67H62;C8YPI1;Q9MRR6;Q95FM3;Q9MTZ4;Q9XQY2;Q9SC47;Q9MRW3;P19366;Q9MRG6;Q9THU9;Q3ZMJ5;Q8MBI2;A9QAU1;D7KRE0;Q8MBI0;Q8WH97;Q9SBN9;Q5UVH1;Q6YN70;O98406;Q09RD9;B2BI37;Q5UVF9;Q5YGN7;Q5YGK8;Q5UVH4;Q95FT4	571	43	CID	M1(Oxidation)	86.62	5.43731e-06		2	49		1	2312.08	-4.72706	16/221	pps_Arabidopsis_trypsin_rep1.mgf
	High	VALVYGQMNEPPGAR	Q8MBQ4;Q9MTX9;Q9MTW0;Q9XQL3;Q9XQG7;Q9MU12;Q9MRM9;Q9MRK7;Q8MBJ6;Q9BA74;Q9MRM6;Q95FR1;Q9XQY8;Q9MU01;Q9MRK1;Q597J4;Q29VB8;Q9XQX8;Q9MTU3;Q9XQN1;Q9MTV9;Q95FT8;Q95FL9;Q67H63;Q6EYX5;B7S4Q6;Q9XQY1;Q67H82;Q9TLJ8;Q9TLL5;Q9TLK3;Q9MRS1;Q9MT58;Q95FM8;Q9FF03;Q71N61;Q9TLL3;Q9XQY5;Q9GI23;Q95AN2;Q9MTU5;Q9MTZ8;Q67H60;A8ASI2;Q9GET4;Q9MW35;Q9TMV2;O98523;O98492;Q8HT82;Q93Y44;A7X6U2;A8ASH2;B7S4P3;C0J3J3;Q8MBL0;Q9MRK2;…	4104	235	CID		83.47	1.20208e-05		4	49		1	1601.78	-16.7446	9/133	pps_Arabidopsis_trypsin_rep1.mgf
	High	YKELQDIIAILGLDELSEEDRLTVAR	O98766;Q9MRF3;Q8MBQ4;Q9MTX9;Q9MTW0;Q9XQL3;Q9XQG7;Q9MU12;Q9MRK7;Q8MBJ6;Q9BA74;Q95FR1;Q9XQY8;Q9MU01;Q9MRK1;Q597J4;Q29VB8;Q9XQX8;Q9XQN1;Q9MTV9;Q95FT8;Q95FL9;Q67H63;Q6EYX5;B7S4Q6;Q9XQY1;Q3L1L0;Q9TLJ8;Q9TLL5;Q9TLK3;Q9MRS1;Q9MT58;Q95FM8;Q9FF03;Q71N61;Q29VB2;Q9XQY5;Q9MRJ8;Q95AN2;Q9MTU5;Q9MTZ8;Q67H60;Q3ZU72;Q9GET4;Q9MW35;Q9TMV2;O98523;O98492;Q93Y44;A7X6U2;B7S4P3;C0J3J3;Q9MRK2;A0AR37;Q9MRF4;Q67H80;Q597K1;…	2967	175	CID		67.44	0.000477646		7	49		1	3002.6	-2.74008	11/291	pps_Arabidopsis_trypsin_rep1.mgf
	High	IGLFGGAGVGK	O98766;Q9MRF3;Q9MTX9;Q9MTW0;Q9XQG7;Q8SLS8;Q9MU12;Q9MRM9;Q9MRK7;Q8MBJ6;Q9BA74;Q9MRM6;Q95FR1;Q9XQY8;Q9MU01;Q9MRK1;Q29VB8;Q9XQX8;Q9MTU3;Q9XQN1;Q9MTV9;Q95FT8;Q95FL9;Q67H63;B7S4Q6;Q9XQY1;Q67H82;Q9TLL5;Q9TLK3;Q9MRS1;Q9MT58;Q95FM8;Q9FF03;Q71N61;Q29VB2;Q9TLL3;Q9MRJ8;Q95AN2;Q9MTU5;Q9MTZ8;Q67H60;Q3ZU72;A8ASI2;Q9GET4;Q9MW35;Q9TMV2;O98523;O98492;Q8HT82;Q93Y44;A7X6U2;A8ASH2;B7S4P3;C0J3J3;Q9MRK2;Q95FM7;A0AR37;…	4083	238	CID		53.95	0.0110119		2	49		1	975.545	-17.3352	13/92	pps_Arabidopsis_trypsin_rep1.mgf
	Medium	VVDLLAPYRR	O98766;Q9MRF3;Q9MTX9;Q9MTW0;Q9XQL3;Q9XQG7;Q8SLS8;Q9MU12;Q9MRM9;Q8MBJ6;Q95FR1;Q9XQY8;Q9MU01;Q9MRK1;Q597J4;Q29VB8;Q9XQX8;Q9XQN1;Q9MTV9;Q95FT8;Q95FL9;Q6EYX5;B7S4Q6;Q67H82;Q9TLL5;Q9TLK3;Q9MRS1;Q9MT58;Q95FM8;Q9FF03;Q71N61;Q29VB2;Q9TLL3;Q9XQY5;Q9MRJ8;Q9GI23;Q95AN2;Q9MTU5;Q9MTZ8;Q67H60;Q3ZU72;A8ASI2;Q9GET4;Q9MW35;Q9TMV2;O98523;O98492;Q8HT82;Q93Y44;A7X6U2;A8ASH2;B7S4P3;C0J3J3;Q8MBL0;Q95FM7;A0AR37;Q9MRF4;…	4060	234	CID		45.45	0.0741193		3	49	46	1	1201.67	-29.5599	6/81	pps_Arabidopsis_trypsin_rep1.mgf
	Medium	TREGNDLYMEMK	O98766;Q9MRF3;Q9MTX9;Q9XQL3;Q9XQG7;Q9MU12;Q9MRM9;Q9MRK7;Q8MBJ6;Q9BA74;Q9MRM6;Q95FR1;Q9XQY8;Q9MU01;Q597J4;Q9XQX8;Q9MTU3;Q9XQN1;Q9MTV9;Q95FT8;Q95FL9;Q67H63;B7S4Q6;Q9XQY1;Q67H82;Q9TLJ8;Q9TLL5;Q9MRS1;Q9MT58;Q95FM8;Q9FF03;Q71N61;Q9TLL3;Q9MRJ8;Q95AN2;Q9MTU5;Q9MTZ8;Q3ZU72;A8ASI2;Q9GET4;Q9MW35;Q9TMV2;O98492;Q8HT82;Q93Y44;A7X6U2;A8ASH2;B7S4P3;C0J3J3;Q8MBL0;Q9MRK2;Q95FM7;A0AR37;Q9MRF4;Q67H80;Q597K1;Q29S89;…	3486	207	CID		42.47	0.0961191	0	1	47		1	1486.65	-12.2768	14/128	pps_Arabidopsis_trypsin_rep1.mgf
	Medium	TVLImELINNIAK	O98766;Q9MRF3;Q9MTX9;Q9MTW0;Q9XQL3;Q9XQG7;Q8SLS8;Q9MU12;Q9MRM9;Q9MRK7;Q8MBJ6;Q9BA74;Q9MRM6;Q95FR1;Q9MU01;Q9MRK1;Q597J4;Q9XQX8;Q9MTU3;Q9MTV9;Q95FT8;Q95FL9;Q67H63;Q6EYX5;B7S4Q6;Q9XQY1;Q67H82;Q9TLJ8;Q9TLL5;Q9TLK3;Q9MRS1;Q9MT58;Q95FM8;Q9FF03;Q71N61;Q29VB2;Q9TLL3;Q9XQY5;Q9MRJ8;Q95AN2;Q9MTU5;Q9MTZ8;Q3ZU72;A8ASI2;Q9GET4;Q9MW35;Q9TMV2;O98523;O98492;Q93Y44;A7X6U2;A8ASH2;B7S4P3;C0J3J3;Q9MRK2;Q95FM7;A0AR37;…	3602	230	CID	M5(Oxidation)	41.42	0.207621		5	49	46	1	1487.83	-12.8081	11/121	pps_Arabidopsis_trypsin_rep1.mgf
	Low	VGLTALTmAEYFR	O98766;Q9MRF3;Q8MBQ4;Q9MTX9;Q9XQL3;Q9XQG7;Q8SLS8;Q9MU12;Q9MRM9;Q9MRK7;Q8MBJ6;Q9BA74;Q9MRM6;Q95FR1;Q9XQY8;Q9MU01;Q9MRK1;Q597J4;Q29VB8;Q9XQX8;Q9MTU3;Q9XQN1;Q9MTV9;Q95FT8;Q95FL9;Q67H63;Q6EYX5;B7S4Q6;Q9XQY1;Q67H82;Q3L1L0;Q9TLJ8;Q9TLL5;Q9MRS1;Q9MT58;Q95FM8;Q9FF03;Q71N61;Q9XQY5;Q9MRJ8;Q9GI23;Q95AN2;Q9MTU5;Q9MTZ8;Q67H60;Q3ZU72;A8ASI2;Q9GET4;Q9MW35;Q9TMV2;O98523;O98492;Q8HT82;Q93Y44;A7X6U2;A8ASH2;B7S4P3;…	3375	230	CID	M8(Oxidation)	29.9	2.8776		2	49	32	1	1487.7	-35.0811	9/111	pps_Arabidopsis_trypsin_rep1.mgf
	Low	VVDLLAPYR	O98766;Q9MRF3;Q9MTX9;Q9MTW0;Q9XQL3;Q9XQG7;Q8SLS8;Q9MU12;Q9MRM9;Q8MBJ6;Q95FR1;Q9XQY8;Q9MU01;Q9MRK1;Q597J4;Q29VB8;Q9XQX8;Q9XQN1;Q9MTV9;Q95FT8;Q95FL9;Q6EYX5;B7S4Q6;Q67H82;Q9TLL5;Q9TLK3;Q9MRS1;Q9MT58;Q95FM8;Q9FF03;Q71N61;Q29VB2;Q9TLL3;Q9XQY5;Q9MRJ8;Q9GI23;Q95AN2;Q9MTU5;Q9MTZ8;Q67H60;Q3ZU72;A8ASI2;Q9GET4;Q9MW35;Q9TMV2;O98523;O98492;Q8HT82;Q93Y44;A7X6U2;A8ASH2;B7S4P3;C0J3J3;Q8MBL0;Q95FM7;A0AR37;Q9MRF4;…	4069	235	CID		28.62	3.76975		3	49	42	1	1045.57	-30.0871	8/70	pps_Arabidopsis_trypsin_rep1.mgf
	Low	TREGNDLYmEMK	O98766;Q9MRF3;Q9MTX9;Q9XQL3;Q9XQG7;Q9MU12;Q9MRM9;Q9MRK7;Q8MBJ6;Q9BA74;Q9MRM6;Q95FR1;Q9XQY8;Q9MU01;Q597J4;Q9XQX8;Q9MTU3;Q9XQN1;Q9MTV9;Q95FT8;Q95FL9;Q67H63;B7S4Q6;Q9XQY1;Q67H82;Q9TLJ8;Q9TLL5;Q9MRS1;Q9MT58;Q95FM8;Q9FF03;Q71N61;Q9TLL3;Q9MRJ8;Q95AN2;Q9MTU5;Q9MTZ8;Q3ZU72;A8ASI2;Q9GET4;Q9MW35;Q9TMV2;O98492;Q8HT82;Q93Y44;A7X6U2;A8ASH2;B7S4P3;C0J3J3;Q8MBL0;Q9MRK2;Q95FM7;A0AR37;Q9MRF4;Q67H80;Q597K1;Q29S89;…	3486	207	CID	M9(Oxidation)	26.47	3.22852		2	46	33	1	1502.63	-20.475	10/128	pps_Arabidopsis_trypsin_rep1.mgf
	Low	VALVYGQmNEPPGAR	Q8MBQ4;Q9MTX9;Q9MTW0;Q9XQL3;Q9XQG7;Q9MU12;Q9MRM9;Q9MRK7;Q8MBJ6;Q9BA74;Q9MRM6;Q95FR1;Q9XQY8;Q9MU01;Q9MRK1;Q597J4;Q29VB8;Q9XQX8;Q9MTU3;Q9XQN1;Q9MTV9;Q95FT8;Q95FL9;Q67H63;Q6EYX5;B7S4Q6;Q9XQY1;Q67H82;Q9TLJ8;Q9TLL5;Q9TLK3;Q9MRS1;Q9MT58;Q95FM8;Q9FF03;Q71N61;Q9TLL3;Q9XQY5;Q9GI23;Q95AN2;Q9MTU5;Q9MTZ8;Q67H60;A8ASI2;Q9GET4;Q9MW35;Q9TMV2;O98523;O98492;Q8HT82;Q93Y44;A7X6U2;A8ASH2;B7S4P3;C0J3J3;Q8MBL0;Q9MRK2;…	4104	235	CID	M8(Oxidation)	23.39	11.8327		4	49	35	1	1617.77	-22.8015	8/133	pps_Arabidopsis_trypsin_rep1.mgf
Q3ZMJ5	43.81	22	16	493	52.8835	5.23682	1540.23	ATP synthase beta subunit (Fragment) OS=Ilex repanda GN=atpB PE=3 SV=1 - [Q3ZMJ5_9AQUA]
	Confidence Icon	Sequence	Protein Accessions	# Proteins	# Protein Groups	Activation Type	Modifications	IonScore	Exp Value	Δ Score	Rank	Identity High	Homology Threshold	Charge	m/z [Da]	ΔM [ppm]	Ions Matched	Spectrum File
	High	MPSAVGYQPTLSTEMGTLQER	Q8MBJ6;Q9MRM6;Q9MTU3;Q3L1L0;Q9TLL5;Q9MTZ8;Q95FM7;Q597K1;Q257C7;A0AR40;O98412;Q29VB0;Q9MRL5;Q95FL6;Q8MBK2;Q67H62;C8YPI1;Q9MRR6;Q95FM3;Q9MTZ4;Q9XQY2;Q9SC47;Q9MRW3;P19366;Q9MRG6;Q9THU9;Q3ZMJ5;Q8MBI2;A9QAU1;D7KRE0;Q8MBI0;Q8WH97;Q9SBN9;Q5UVH1;Q6YN70;O98406;Q09RD9;B2BI37;Q5UVF9;Q5YGN7;Q5YGK8;Q5UVH4;Q95FT4	571	43	CID		183.04	1.34636e-15		2	49		1	2296.09	-2.6137	18/221	pps_Arabidopsis_trypsin_rep1.mgf
	High	YKELQDIIAILGLDELSEEDR	O98766;Q9MRF3;Q8MBQ4;Q9MTX9;Q9MTW0;Q9XQL3;Q9XQG7;Q9MU12;Q9MRM9;Q9MRK7;Q8MBJ6;Q9BA74;Q9MRM6;Q95FR1;Q9XQY8;Q9MU01;Q9MRK1;Q597J4;Q29VB8;Q9XQX8;Q9XQN1;Q9MTV9;Q95FT8;Q95FL9;Q67H63;Q6EYX5;B7S4Q6;Q9XQY1;Q3L1L0;Q9TLJ8;Q9TLL5;Q9TLK3;Q9MRS1;Q9MT58;Q95FM8;Q9FF03;Q71N61;Q29VB2;Q9XQY5;Q9MRJ8;Q95AN2;Q9MTU5;Q9MTZ8;Q67H60;Q3ZU72;Q9GET4;Q9MW35;Q9TMV2;O98523;O98492;Q8HT82;Q93Y44;A7X6U2;B7S4P3;C0J3J3;Q9MRK2;A0AR37;…	3355	196	CID		142.92	1.3826e-11		9	49		1	2462.25	-7.06317	16/233	pps_Arabidopsis_trypsin_rep1.mgf
	High	GIYPAVDPLDSTSTMLQPR	O98766;Q9MRF3;Q8MBQ4;Q9MTX9;Q9MTW0;Q9XQL3;Q9XQG7;Q8SLS8;Q9MU12;Q9MRM9;Q9MRK7;Q8MBJ6;Q9BA74;Q9MRM6;Q95FR1;Q9XQY8;Q9MU01;Q9MRK1;Q597J4;Q29VB8;Q9XQX8;Q9MTU3;Q9XQN1;Q9MTV9;Q95FT8;Q95FL9;Q67H63;Q6EYX5;B7S4Q6;Q9XQY1;Q67H82;Q3L1L0;Q9TLJ8;Q9TLL5;Q9MRS1;Q95FM8;Q9FF03;Q71N61;Q29VB2;Q9TLL3;Q9XQY5;Q9MRJ8;Q9GI23;Q95AN2;Q9MTU5;Q9MTZ8;Q67H60;Q3ZU72;A8ASI2;Q9GET4;Q9MW35;Q9TMV2;O98523;O98492;Q8HT82;Q93Y44;A7X6U2;…	2265	199	CID		128.41	3.83999e-10		2	49		1	2060.98	-27.7019	14/167	pps_Arabidopsis_trypsin_rep1.mgf
	High	DVNEQDVLLFIDNIFR	Q9MRF3;Q8MBQ4;Q9MTW0;Q9XQL3;Q9MU12;Q8MBJ6;Q9BA74;Q9MRM6;Q95FR1;Q9XQY8;Q9MU01;Q9MRK1;Q597J4;Q29VB8;Q9XQX8;Q9MTU3;Q9XQN1;Q9MTV9;Q95FT8;Q95FL9;Q67H63;Q6EYX5;Q67H82;Q3L1L0;Q9TLJ8;Q9TLK3;Q9MRS1;Q9MT58;Q95FM8;Q9FF03;Q9XQY5;Q9MRJ8;Q9GI23;Q95AN2;Q9MTU5;Q9MTZ8;Q67H60;Q3ZU72;A8ASI2;Q9GET4;Q9MW35;Q9TMV2;O98523;O98492;Q8HT82;Q93Y44;A7X6U2;A8ASH2;B7S4P3;C0J3J3;Q8MBL0;Q9MRK2;Q95FM7;A0AR37;Q9MRF4;Q67H80;Q29S89;…	2339	167	CID		126.07	6.8295e-10		3	49		1	1949.98	-7.32425	14/172	pps_Arabidopsis_trypsin_rep1.mgf
	High	IVGEEHYETAQKVK	Q9MRI0;Q6EMT3;Q95DV0;Q8WJG9;Q8WJH7;Q8WJG8;Q3ZMJ5;Q8WJH0;Q8SLT2;Q4KU64;Q9MTW2;B8PRJ0	58	12	CID		117.46	4.1391e-09	0	1	48		1	1630.77	-46.5862	20/125	pps_Arabidopsis_trypsin_rep1.mgf
	High	FVQAGSEVSALLGR	O98766;Q9MRF3;Q8MBQ4;Q9MTX9;Q9MTW0;Q9XQL3;Q9XQG7;Q8SLS8;Q9MU12;Q9MRM9;Q9MRK7;Q8MBJ6;Q9BA74;Q9MRM6;Q95FR1;Q9XQY8;Q9MU01;Q9MRK1;Q597J4;Q29VB8;Q9XQX8;Q9MTU3;Q9XQN1;Q9MTV9;Q95FT8;Q95FL9;Q67H63;B7S4Q6;Q67H82;Q3L1L0;Q9TLL5;Q9TLK3;Q9MRS1;Q9MT58;Q95FM8;Q9FF03;Q71N61;Q29VB2;Q9MRJ8;Q9GI23;Q95AN2;Q9MTU5;Q67H60;Q3ZU72;A8ASI2;Q9MW35;Q9TMV2;O98523;O98492;Q8HT82;A7X6U2;B7S4P3;C0J3J3;Q8MBL0;Q9MRK2;Q95FM7;A0AR37;…	3906	235	CID		115.65	7.20549e-09	0	1	49		1	1433.76	-11.9746	12/137	pps_Arabidopsis_trypsin_rep1.mgf
	High	IFNVLGEPVDNLGPVDTR	O98766;Q9MRF3;Q9MTX9;Q9MTW0;Q9XQG7;Q8SLS8;Q9MU12;Q9BA74;Q95FR1;Q9MRK1;Q597J4;Q29VB8;Q9MTU3;Q9XQN1;B7S4Q6;Q9XQY1;Q9TLL5;Q9TLK3;Q9MRS1;Q9MT58;Q95FM8;Q71N61;Q29VB2;Q67H60;Q3ZU72;A8ASI2;Q9GET4;Q9MW35;Q9TMV2;O98523;O98492;Q8HT82;A8ASH2;B7S4P3;A0AR37;Q9MRF4;Q257C7;A0AR40;B8PRK4;B7S4V7;Q5W4R8;Q8WJG3;Q8SLT5;Q9MRR7;Q9MRU7;Q9MRL5;O98595;Q95FL6;Q9MRA6;O98404;O98583;Q9XQY9;Q9MW37;Q9XQY6;Q9MRR6;Q67H40;Q9MRA2;…	1261	89	CID		114.13	1.05152e-08		2	49		1	1954.97	-29.2324	14/187	pps_Arabidopsis_trypsin_rep1.mgf
	High	VGLTALTMAEYFR	O98766;Q9MRF3;Q8MBQ4;Q9MTX9;Q9XQL3;Q9XQG7;Q8SLS8;Q9MU12;Q9MRM9;Q9MRK7;Q8MBJ6;Q9BA74;Q9MRM6;Q95FR1;Q9XQY8;Q9MU01;Q9MRK1;Q597J4;Q29VB8;Q9XQX8;Q9MTU3;Q9XQN1;Q9MTV9;Q95FT8;Q95FL9;Q67H63;Q6EYX5;B7S4Q6;Q9XQY1;Q67H82;Q3L1L0;Q9TLJ8;Q9TLL5;Q9MRS1;Q9MT58;Q95FM8;Q9FF03;Q71N61;Q9XQY5;Q9MRJ8;Q9GI23;Q95AN2;Q9MTU5;Q9MTZ8;Q67H60;Q3ZU72;A8ASI2;Q9GET4;Q9MW35;Q9TMV2;O98523;O98492;Q8HT82;Q93Y44;A7X6U2;A8ASH2;B7S4P3;…	3375	230	CID		105.03	9.72977e-08		2	50		1	1471.73	-23.7366	12/111	pps_Arabidopsis_trypsin_rep1.mgf
	High	AHGGVSVFGGVGER	O98766;Q9MRF3;Q9MTX9;Q9MTW0;Q9XQL3;Q9XQG7;Q9MU12;Q9MRM9;Q8MBJ6;Q9BA74;Q9MRM6;Q95FR1;Q9XQY8;Q9MU01;Q9MRK1;Q597J4;Q29VB8;Q9XQX8;Q9MTU3;Q9XQN1;Q9MTV9;Q95FT8;Q95FL9;Q67H63;B7S4Q6;Q9XQY1;Q67H82;Q9TLJ8;Q9TLL5;Q9TLK3;Q9MRS1;Q9MT58;Q71N61;Q29VB2;Q9XQY5;Q9MRJ8;Q9MTU5;Q9MTZ8;Q3ZU72;A8ASI2;Q9GET4;Q9TMV2;O98523;O98492;Q8HT82;Q93Y44;A7X6U2;A8ASH2;B7S4P3;C0J3J3;Q9MRK2;Q95FM7;A0AR37;Q9MRF4;Q67H80;Q597K1;Q29S89;…	3365	211	CID		99.38	2.95884e-07	0	1	49	47	1	1328.68	8.64367	12/119	pps_Arabidopsis_trypsin_rep1.mgf
	High	TVLIMELINNIAK	O98766;Q9MRF3;Q9MTX9;Q9MTW0;Q9XQL3;Q9XQG7;Q8SLS8;Q9MU12;Q9MRM9;Q9MRK7;Q8MBJ6;Q9BA74;Q9MRM6;Q95FR1;Q9MU01;Q9MRK1;Q597J4;Q9XQX8;Q9MTU3;Q9MTV9;Q95FT8;Q95FL9;Q67H63;Q6EYX5;B7S4Q6;Q9XQY1;Q67H82;Q9TLJ8;Q9TLL5;Q9TLK3;Q9MRS1;Q9MT58;Q95FM8;Q9FF03;Q71N61;Q29VB2;Q9TLL3;Q9XQY5;Q9MRJ8;Q95AN2;Q9MTU5;Q9MTZ8;Q3ZU72;A8ASI2;Q9GET4;Q9MW35;Q9TMV2;O98523;O98492;Q93Y44;A7X6U2;A8ASH2;B7S4P3;C0J3J3;Q9MRK2;Q95FM7;A0AR37;…	3602	230	CID		86.74	5.87972e-06		4	49		1	1471.85	-4.29689	10/121	pps_Arabidopsis_trypsin_rep1.mgf
	High	mPSAVGYQPTLSTEMGTLQER	Q8MBJ6;Q9MRM6;Q9MTU3;Q3L1L0;Q9TLL5;Q9MTZ8;Q95FM7;Q597K1;Q257C7;A0AR40;O98412;Q29VB0;Q9MRL5;Q95FL6;Q8MBK2;Q67H62;C8YPI1;Q9MRR6;Q95FM3;Q9MTZ4;Q9XQY2;Q9SC47;Q9MRW3;P19366;Q9MRG6;Q9THU9;Q3ZMJ5;Q8MBI2;A9QAU1;D7KRE0;Q8MBI0;Q8WH97;Q9SBN9;Q5UVH1;Q6YN70;O98406;Q09RD9;B2BI37;Q5UVF9;Q5YGN7;Q5YGK8;Q5UVH4;Q95FT4	571	43	CID	M1(Oxidation)	86.62	5.43731e-06		2	49		1	2312.08	-4.72706	16/221	pps_Arabidopsis_trypsin_rep1.mgf
	High	VALVYGQMNEPPGAR	Q8MBQ4;Q9MTX9;Q9MTW0;Q9XQL3;Q9XQG7;Q9MU12;Q9MRM9;Q9MRK7;Q8MBJ6;Q9BA74;Q9MRM6;Q95FR1;Q9XQY8;Q9MU01;Q9MRK1;Q597J4;Q29VB8;Q9XQX8;Q9MTU3;Q9XQN1;Q9MTV9;Q95FT8;Q95FL9;Q67H63;Q6EYX5;B7S4Q6;Q9XQY1;Q67H82;Q9TLJ8;Q9TLL5;Q9TLK3;Q9MRS1;Q9MT58;Q95FM8;Q9FF03;Q71N61;Q9TLL3;Q9XQY5;Q9GI23;Q95AN2;Q9MTU5;Q9MTZ8;Q67H60;A8ASI2;Q9GET4;Q9MW35;Q9TMV2;O98523;O98492;Q8HT82;Q93Y44;A7X6U2;A8ASH2;B7S4P3;C0J3J3;Q8MBL0;Q9MRK2;…	4104	235	CID		83.47	1.20208e-05		4	49		1	1601.78	-16.7446	9/133	pps_Arabidopsis_trypsin_rep1.mgf
	High	YKELQDIIAILGLDELSEEDRLTVAR	O98766;Q9MRF3;Q8MBQ4;Q9MTX9;Q9MTW0;Q9XQL3;Q9XQG7;Q9MU12;Q9MRK7;Q8MBJ6;Q9BA74;Q95FR1;Q9XQY8;Q9MU01;Q9MRK1;Q597J4;Q29VB8;Q9XQX8;Q9XQN1;Q9MTV9;Q95FT8;Q95FL9;Q67H63;Q6EYX5;B7S4Q6;Q9XQY1;Q3L1L0;Q9TLJ8;Q9TLL5;Q9TLK3;Q9MRS1;Q9MT58;Q95FM8;Q9FF03;Q71N61;Q29VB2;Q9XQY5;Q9MRJ8;Q95AN2;Q9MTU5;Q9MTZ8;Q67H60;Q3ZU72;Q9GET4;Q9MW35;Q9TMV2;O98523;O98492;Q93Y44;A7X6U2;B7S4P3;C0J3J3;Q9MRK2;A0AR37;Q9MRF4;Q67H80;Q597K1;…	2967	175	CID		67.44	0.000477646		7	49		1	3002.6	-2.74008	11/291	pps_Arabidopsis_trypsin_rep1.mgf
	High	IGLFGGAGVGK	O98766;Q9MRF3;Q9MTX9;Q9MTW0;Q9XQG7;Q8SLS8;Q9MU12;Q9MRM9;Q9MRK7;Q8MBJ6;Q9BA74;Q9MRM6;Q95FR1;Q9XQY8;Q9MU01;Q9MRK1;Q29VB8;Q9XQX8;Q9MTU3;Q9XQN1;Q9MTV9;Q95FT8;Q95FL9;Q67H63;B7S4Q6;Q9XQY1;Q67H82;Q9TLL5;Q9TLK3;Q9MRS1;Q9MT58;Q95FM8;Q9FF03;Q71N61;Q29VB2;Q9TLL3;Q9MRJ8;Q95AN2;Q9MTU5;Q9MTZ8;Q67H60;Q3ZU72;A8ASI2;Q9GET4;Q9MW35;Q9TMV2;O98523;O98492;Q8HT82;Q93Y44;A7X6U2;A8ASH2;B7S4P3;C0J3J3;Q9MRK2;Q95FM7;A0AR37;…	4083	238	CID		53.95	0.0110119		2	49		1	975.545	-17.3352	13/92	pps_Arabidopsis_trypsin_rep1.mgf
	Medium	VVDLLAPYRR	O98766;Q9MRF3;Q9MTX9;Q9MTW0;Q9XQL3;Q9XQG7;Q8SLS8;Q9MU12;Q9MRM9;Q8MBJ6;Q95FR1;Q9XQY8;Q9MU01;Q9MRK1;Q597J4;Q29VB8;Q9XQX8;Q9XQN1;Q9MTV9;Q95FT8;Q95FL9;Q6EYX5;B7S4Q6;Q67H82;Q9TLL5;Q9TLK3;Q9MRS1;Q9MT58;Q95FM8;Q9FF03;Q71N61;Q29VB2;Q9TLL3;Q9XQY5;Q9MRJ8;Q9GI23;Q95AN2;Q9MTU5;Q9MTZ8;Q67H60;Q3ZU72;A8ASI2;Q9GET4;Q9MW35;Q9TMV2;O98523;O98492;Q8HT82;Q93Y44;A7X6U2;A8ASH2;B7S4P3;C0J3J3;Q8MBL0;Q95FM7;A0AR37;Q9MRF4;…	4060	234	CID		45.45	0.0741193		3	49	46	1	1201.67	-29.5599	6/81	pps_Arabidopsis_trypsin_rep1.mgf
	Medium	TREGNDLYMEMK	O98766;Q9MRF3;Q9MTX9;Q9XQL3;Q9XQG7;Q9MU12;Q9MRM9;Q9MRK7;Q8MBJ6;Q9BA74;Q9MRM6;Q95FR1;Q9XQY8;Q9MU01;Q597J4;Q9XQX8;Q9MTU3;Q9XQN1;Q9MTV9;Q95FT8;Q95FL9;Q67H63;B7S4Q6;Q9XQY1;Q67H82;Q9TLJ8;Q9TLL5;Q9MRS1;Q9MT58;Q95FM8;Q9FF03;Q71N61;Q9TLL3;Q9MRJ8;Q95AN2;Q9MTU5;Q9MTZ8;Q3ZU72;A8ASI2;Q9GET4;Q9MW35;Q9TMV2;O98492;Q8HT82;Q93Y44;A7X6U2;A8ASH2;B7S4P3;C0J3J3;Q8MBL0;Q9MRK2;Q95FM7;A0AR37;Q9MRF4;Q67H80;Q597K1;Q29S89;…	3486	207	CID		42.47	0.0961191	0	1	47		1	1486.65	-12.2768	14/128	pps_Arabidopsis_trypsin_rep1.mgf
	Medium	TVLImELINNIAK	O98766;Q9MRF3;Q9MTX9;Q9MTW0;Q9XQL3;Q9XQG7;Q8SLS8;Q9MU12;Q9MRM9;Q9MRK7;Q8MBJ6;Q9BA74;Q9MRM6;Q95FR1;Q9MU01;Q9MRK1;Q597J4;Q9XQX8;Q9MTU3;Q9MTV9;Q95FT8;Q95FL9;Q67H63;Q6EYX5;B7S4Q6;Q9XQY1;Q67H82;Q9TLJ8;Q9TLL5;Q9TLK3;Q9MRS1;Q9MT58;Q95FM8;Q9FF03;Q71N61;Q29VB2;Q9TLL3;Q9XQY5;Q9MRJ8;Q95AN2;Q9MTU5;Q9MTZ8;Q3ZU72;A8ASI2;Q9GET4;Q9MW35;Q9TMV2;O98523;O98492;Q93Y44;A7X6U2;A8ASH2;B7S4P3;C0J3J3;Q9MRK2;Q95FM7;A0AR37;…	3602	230	CID	M5(Oxidation)	41.42	0.207621		5	49	46	1	1487.83	-12.8081	11/121	pps_Arabidopsis_trypsin_rep1.mgf
	Low	VGLTALTmAEYFR	O98766;Q9MRF3;Q8MBQ4;Q9MTX9;Q9XQL3;Q9XQG7;Q8SLS8;Q9MU12;Q9MRM9;Q9MRK7;Q8MBJ6;Q9BA74;Q9MRM6;Q95FR1;Q9XQY8;Q9MU01;Q9MRK1;Q597J4;Q29VB8;Q9XQX8;Q9MTU3;Q9XQN1;Q9MTV9;Q95FT8;Q95FL9;Q67H63;Q6EYX5;B7S4Q6;Q9XQY1;Q67H82;Q3L1L0;Q9TLJ8;Q9TLL5;Q9MRS1;Q9MT58;Q95FM8;Q9FF03;Q71N61;Q9XQY5;Q9MRJ8;Q9GI23;Q95AN2;Q9MTU5;Q9MTZ8;Q67H60;Q3ZU72;A8ASI2;Q9GET4;Q9MW35;Q9TMV2;O98523;O98492;Q8HT82;Q93Y44;A7X6U2;A8ASH2;B7S4P3;…	3375	230	CID	M8(Oxidation)	29.9	2.8776		2	49	32	1	1487.7	-35.0811	9/111	pps_Arabidopsis_trypsin_rep1.mgf
	Low	VVDLLAPYR	O98766;Q9MRF3;Q9MTX9;Q9MTW0;Q9XQL3;Q9XQG7;Q8SLS8;Q9MU12;Q9MRM9;Q8MBJ6;Q95FR1;Q9XQY8;Q9MU01;Q9MRK1;Q597J4;Q29VB8;Q9XQX8;Q9XQN1;Q9MTV9;Q95FT8;Q95FL9;Q6EYX5;B7S4Q6;Q67H82;Q9TLL5;Q9TLK3;Q9MRS1;Q9MT58;Q95FM8;Q9FF03;Q71N61;Q29VB2;Q9TLL3;Q9XQY5;Q9MRJ8;Q9GI23;Q95AN2;Q9MTU5;Q9MTZ8;Q67H60;Q3ZU72;A8ASI2;Q9GET4;Q9MW35;Q9TMV2;O98523;O98492;Q8HT82;Q93Y44;A7X6U2;A8ASH2;B7S4P3;C0J3J3;Q8MBL0;Q95FM7;A0AR37;Q9MRF4;…	4069	235	CID		28.62	3.76975		3	49	42	1	1045.57	-30.0871	8/70	pps_Arabidopsis_trypsin_rep1.mgf
	Low	GIYPAVDPLDSTSTmLQPR	O98766;Q9MRF3;Q8MBQ4;Q9MTX9;Q9MTW0;Q9XQL3;Q9XQG7;Q8SLS8;Q9MU12;Q9MRM9;Q9MRK7;Q8MBJ6;Q9BA74;Q9MRM6;Q95FR1;Q9XQY8;Q9MU01;Q9MRK1;Q597J4;Q29VB8;Q9XQX8;Q9MTU3;Q9XQN1;Q9MTV9;Q95FT8;Q95FL9;Q67H63;Q6EYX5;B7S4Q6;Q9XQY1;Q67H82;Q3L1L0;Q9TLJ8;Q9TLL5;Q9MRS1;Q95FM8;Q9FF03;Q71N61;Q29VB2;Q9TLL3;Q9XQY5;Q9MRJ8;Q9GI23;Q95AN2;Q9MTU5;Q9MTZ8;Q67H60;Q3ZU72;A8ASI2;Q9GET4;Q9MW35;Q9TMV2;O98523;O98492;Q8HT82;Q93Y44;A7X6U2;…	2265	199	CID	M15(Oxidation)	27.85	4.45789		4	49	42	1	2076.98	-24.2678	8/167	pps_Arabidopsis_trypsin_rep1.mgf
	Low	TREGNDLYmEMK	O98766;Q9MRF3;Q9MTX9;Q9XQL3;Q9XQG7;Q9MU12;Q9MRM9;Q9MRK7;Q8MBJ6;Q9BA74;Q9MRM6;Q95FR1;Q9XQY8;Q9MU01;Q597J4;Q9XQX8;Q9MTU3;Q9XQN1;Q9MTV9;Q95FT8;Q95FL9;Q67H63;B7S4Q6;Q9XQY1;Q67H82;Q9TLJ8;Q9TLL5;Q9MRS1;Q9MT58;Q95FM8;Q9FF03;Q71N61;Q9TLL3;Q9MRJ8;Q95AN2;Q9MTU5;Q9MTZ8;Q3ZU72;A8ASI2;Q9GET4;Q9MW35;Q9TMV2;O98492;Q8HT82;Q93Y44;A7X6U2;A8ASH2;B7S4P3;C0J3J3;Q8MBL0;Q9MRK2;Q95FM7;A0AR37;Q9MRF4;Q67H80;Q597K1;Q29S89;…	3486	207	CID	M9(Oxidation)	26.47	3.22852		2	46	33	1	1502.63	-20.475	10/128	pps_Arabidopsis_trypsin_rep1.mgf
	Low	VALVYGQmNEPPGAR	Q8MBQ4;Q9MTX9;Q9MTW0;Q9XQL3;Q9XQG7;Q9MU12;Q9MRM9;Q9MRK7;Q8MBJ6;Q9BA74;Q9MRM6;Q95FR1;Q9XQY8;Q9MU01;Q9MRK1;Q597J4;Q29VB8;Q9XQX8;Q9MTU3;Q9XQN1;Q9MTV9;Q95FT8;Q95FL9;Q67H63;Q6EYX5;B7S4Q6;Q9XQY1;Q67H82;Q9TLJ8;Q9TLL5;Q9TLK3;Q9MRS1;Q9MT58;Q95FM8;Q9FF03;Q71N61;Q9TLL3;Q9XQY5;Q9GI23;Q95AN2;Q9MTU5;Q9MTZ8;Q67H60;A8ASI2;Q9GET4;Q9MW35;Q9TMV2;O98523;O98492;Q8HT82;Q93Y44;A7X6U2;A8ASH2;B7S4P3;C0J3J3;Q8MBL0;Q9MRK2;…	4104	235	CID	M8(Oxidation)	23.39	11.8327		4	49	35	1	1617.77	-22.8015	8/133	pps_Arabidopsis_trypsin_rep1.mgf
O98412	51.54	23	17	456	49.1497	5.36377	1537.4	ATP synthase beta subunit (Fragment) OS=Muntingia calabura GN=atpB PE=3 SV=1 - [O98412_MUNCA]
	Confidence Icon	Sequence	Protein Accessions	# Proteins	# Protein Groups	Activation Type	Modifications	IonScore	Exp Value	Δ Score	Rank	Identity High	Homology Threshold	Charge	m/z [Da]	ΔM [ppm]	Ions Matched	Spectrum File
	High	MPSAVGYQPTLSTEMGTLQER	Q8MBJ6;Q9MRM6;Q9MTU3;Q3L1L0;Q9TLL5;Q9MTZ8;Q95FM7;Q597K1;Q257C7;A0AR40;O98412;Q29VB0;Q9MRL5;Q95FL6;Q8MBK2;Q67H62;C8YPI1;Q9MRR6;Q95FM3;Q9MTZ4;Q9XQY2;Q9SC47;Q9MRW3;P19366;Q9MRG6;Q9THU9;Q3ZMJ5;Q8MBI2;A9QAU1;D7KRE0;Q8MBI0;Q8WH97;Q9SBN9;Q5UVH1;Q6YN70;O98406;Q09RD9;B2BI37;Q5UVF9;Q5YGN7;Q5YGK8;Q5UVH4;Q95FT4	571	43	CID		183.04	1.34636e-15		2	49		1	2296.09	-2.6137	18/221	pps_Arabidopsis_trypsin_rep1.mgf
	High	YKELQDIIAILGLDELSEEDR	O98766;Q9MRF3;Q8MBQ4;Q9MTX9;Q9MTW0;Q9XQL3;Q9XQG7;Q9MU12;Q9MRM9;Q9MRK7;Q8MBJ6;Q9BA74;Q9MRM6;Q95FR1;Q9XQY8;Q9MU01;Q9MRK1;Q597J4;Q29VB8;Q9XQX8;Q9XQN1;Q9MTV9;Q95FT8;Q95FL9;Q67H63;Q6EYX5;B7S4Q6;Q9XQY1;Q3L1L0;Q9TLJ8;Q9TLL5;Q9TLK3;Q9MRS1;Q9MT58;Q95FM8;Q9FF03;Q71N61;Q29VB2;Q9XQY5;Q9MRJ8;Q95AN2;Q9MTU5;Q9MTZ8;Q67H60;Q3ZU72;Q9GET4;Q9MW35;Q9TMV2;O98523;O98492;Q8HT82;Q93Y44;A7X6U2;B7S4P3;C0J3J3;Q9MRK2;A0AR37;…	3355	196	CID		142.92	1.3826e-11		9	49		1	2462.25	-7.06317	16/233	pps_Arabidopsis_trypsin_rep1.mgf
	High	GIYPAVDPLDSTSTMLQPR	O98766;Q9MRF3;Q8MBQ4;Q9MTX9;Q9MTW0;Q9XQL3;Q9XQG7;Q8SLS8;Q9MU12;Q9MRM9;Q9MRK7;Q8MBJ6;Q9BA74;Q9MRM6;Q95FR1;Q9XQY8;Q9MU01;Q9MRK1;Q597J4;Q29VB8;Q9XQX8;Q9MTU3;Q9XQN1;Q9MTV9;Q95FT8;Q95FL9;Q67H63;Q6EYX5;B7S4Q6;Q9XQY1;Q67H82;Q3L1L0;Q9TLJ8;Q9TLL5;Q9MRS1;Q95FM8;Q9FF03;Q71N61;Q29VB2;Q9TLL3;Q9XQY5;Q9MRJ8;Q9GI23;Q95AN2;Q9MTU5;Q9MTZ8;Q67H60;Q3ZU72;A8ASI2;Q9GET4;Q9MW35;Q9TMV2;O98523;O98492;Q8HT82;Q93Y44;A7X6U2;…	2265	199	CID		128.41	3.83999e-10		2	49		1	2060.98	-27.7019	14/167	pps_Arabidopsis_trypsin_rep1.mgf
	High	DVNEQDVLLFIDNIFR	Q9MRF3;Q8MBQ4;Q9MTW0;Q9XQL3;Q9MU12;Q8MBJ6;Q9BA74;Q9MRM6;Q95FR1;Q9XQY8;Q9MU01;Q9MRK1;Q597J4;Q29VB8;Q9XQX8;Q9MTU3;Q9XQN1;Q9MTV9;Q95FT8;Q95FL9;Q67H63;Q6EYX5;Q67H82;Q3L1L0;Q9TLJ8;Q9TLK3;Q9MRS1;Q9MT58;Q95FM8;Q9FF03;Q9XQY5;Q9MRJ8;Q9GI23;Q95AN2;Q9MTU5;Q9MTZ8;Q67H60;Q3ZU72;A8ASI2;Q9GET4;Q9MW35;Q9TMV2;O98523;O98492;Q8HT82;Q93Y44;A7X6U2;A8ASH2;B7S4P3;C0J3J3;Q8MBL0;Q9MRK2;Q95FM7;A0AR37;Q9MRF4;Q67H80;Q29S89;…	2339	167	CID		126.07	6.8295e-10		3	49		1	1949.98	-7.32425	14/172	pps_Arabidopsis_trypsin_rep1.mgf
	High	FVQAGSEVSALLGR	O98766;Q9MRF3;Q8MBQ4;Q9MTX9;Q9MTW0;Q9XQL3;Q9XQG7;Q8SLS8;Q9MU12;Q9MRM9;Q9MRK7;Q8MBJ6;Q9BA74;Q9MRM6;Q95FR1;Q9XQY8;Q9MU01;Q9MRK1;Q597J4;Q29VB8;Q9XQX8;Q9MTU3;Q9XQN1;Q9MTV9;Q95FT8;Q95FL9;Q67H63;B7S4Q6;Q67H82;Q3L1L0;Q9TLL5;Q9TLK3;Q9MRS1;Q9MT58;Q95FM8;Q9FF03;Q71N61;Q29VB2;Q9MRJ8;Q9GI23;Q95AN2;Q9MTU5;Q67H60;Q3ZU72;A8ASI2;Q9MW35;Q9TMV2;O98523;O98492;Q8HT82;A7X6U2;B7S4P3;C0J3J3;Q8MBL0;Q9MRK2;Q95FM7;A0AR37;…	3906	235	CID		115.65	7.20549e-09	0	1	49		1	1433.76	-11.9746	12/137	pps_Arabidopsis_trypsin_rep1.mgf
	High	KGSITSIQAVYVPADDLTDPAPATTFAHLDATTVLSR	Q29VB8;Q9MTV9;Q29VB2;Q9MW35;O98412;Q95D38;O98404;Q9MRL6;P19366;Q8MFW7;Q95FW4;Q9THU9;Q9S6Z4;D7KRE0;Q8MFX1;Q8MFX9;B9U4M6;B9U4L6;B9U4K5;Q95DY3;A9U8M5;B9U4R2;Q06FV3;Q9SBN9;Q6YN70;A9L9X3;O98406;Q95FX5;Q9TMQ1;A9L9T1;A9L9V1;A9L9Y8;A9L9V2;A9L9Y2;B3SHD4;A9L9U2;A9L9V9;Q9XQN7;A9L9S9;Q95FT4	402	40	CID		107	4.38778e-08		3	48		1	3842.8	-46.9557	14/427	pps_Arabidopsis_trypsin_rep1.mgf
	High	GSITSIQAVYVPADDLTDPAPATTFAHLDATTVLSR	Q29VB8;Q9MTV9;Q29VB2;Q9MW35;O98412;Q95D38;O98404;Q9MRL6;P19366;Q8MFW7;Q95FW4;Q9THU9;Q9S6Z4;Q4KU64;D7KRE0;Q8MFX1;Q9MTZ1;Q8MFX9;B9U4M6;B9U4L6;B9U4K5;Q95DY3;A9U8M5;B9U4R2;Q06FV3;Q9SBN9;Q6YN70;A9L9X3;O98406;Q95FX5;Q9TMQ1;A9L9T1;A9L9V1;A9L9Y8;A9L9V2;A9L9Y2;B3SHD4;A9L9U2;A9L9V9;Q9XQN7;A9L9S9;Q95FT4	421	42	CID		106.59	4.77417e-08		3	48	42	1	3714.71	-48.3945	16/405	pps_Arabidopsis_trypsin_rep1.mgf
	High	VGLTALTMAEYFR	O98766;Q9MRF3;Q8MBQ4;Q9MTX9;Q9XQL3;Q9XQG7;Q8SLS8;Q9MU12;Q9MRM9;Q9MRK7;Q8MBJ6;Q9BA74;Q9MRM6;Q95FR1;Q9XQY8;Q9MU01;Q9MRK1;Q597J4;Q29VB8;Q9XQX8;Q9MTU3;Q9XQN1;Q9MTV9;Q95FT8;Q95FL9;Q67H63;Q6EYX5;B7S4Q6;Q9XQY1;Q67H82;Q3L1L0;Q9TLJ8;Q9TLL5;Q9MRS1;Q9MT58;Q95FM8;Q9FF03;Q71N61;Q9XQY5;Q9MRJ8;Q9GI23;Q95AN2;Q9MTU5;Q9MTZ8;Q67H60;Q3ZU72;A8ASI2;Q9GET4;Q9MW35;Q9TMV2;O98523;O98492;Q8HT82;Q93Y44;A7X6U2;A8ASH2;B7S4P3;…	3375	230	CID		105.03	9.72977e-08		2	50		1	1471.73	-23.7366	12/111	pps_Arabidopsis_trypsin_rep1.mgf
	High	AHGGVSVFGGVGER	O98766;Q9MRF3;Q9MTX9;Q9MTW0;Q9XQL3;Q9XQG7;Q9MU12;Q9MRM9;Q8MBJ6;Q9BA74;Q9MRM6;Q95FR1;Q9XQY8;Q9MU01;Q9MRK1;Q597J4;Q29VB8;Q9XQX8;Q9MTU3;Q9XQN1;Q9MTV9;Q95FT8;Q95FL9;Q67H63;B7S4Q6;Q9XQY1;Q67H82;Q9TLJ8;Q9TLL5;Q9TLK3;Q9MRS1;Q9MT58;Q71N61;Q29VB2;Q9XQY5;Q9MRJ8;Q9MTU5;Q9MTZ8;Q3ZU72;A8ASI2;Q9GET4;Q9TMV2;O98523;O98492;Q8HT82;Q93Y44;A7X6U2;A8ASH2;B7S4P3;C0J3J3;Q9MRK2;Q95FM7;A0AR37;Q9MRF4;Q67H80;Q597K1;Q29S89;…	3365	211	CID		99.38	2.95884e-07	0	1	49	47	1	1328.68	8.64367	12/119	pps_Arabidopsis_trypsin_rep1.mgf
	High	TVLIMELINNIAK	O98766;Q9MRF3;Q9MTX9;Q9MTW0;Q9XQL3;Q9XQG7;Q8SLS8;Q9MU12;Q9MRM9;Q9MRK7;Q8MBJ6;Q9BA74;Q9MRM6;Q95FR1;Q9MU01;Q9MRK1;Q597J4;Q9XQX8;Q9MTU3;Q9MTV9;Q95FT8;Q95FL9;Q67H63;Q6EYX5;B7S4Q6;Q9XQY1;Q67H82;Q9TLJ8;Q9TLL5;Q9TLK3;Q9MRS1;Q9MT58;Q95FM8;Q9FF03;Q71N61;Q29VB2;Q9TLL3;Q9XQY5;Q9MRJ8;Q95AN2;Q9MTU5;Q9MTZ8;Q3ZU72;A8ASI2;Q9GET4;Q9MW35;Q9TMV2;O98523;O98492;Q93Y44;A7X6U2;A8ASH2;B7S4P3;C0J3J3;Q9MRK2;Q95FM7;A0AR37;…	3602	230	CID		86.74	5.87972e-06		4	49		1	1471.85	-4.29689	10/121	pps_Arabidopsis_trypsin_rep1.mgf
	High	mPSAVGYQPTLSTEMGTLQER	Q8MBJ6;Q9MRM6;Q9MTU3;Q3L1L0;Q9TLL5;Q9MTZ8;Q95FM7;Q597K1;Q257C7;A0AR40;O98412;Q29VB0;Q9MRL5;Q95FL6;Q8MBK2;Q67H62;C8YPI1;Q9MRR6;Q95FM3;Q9MTZ4;Q9XQY2;Q9SC47;Q9MRW3;P19366;Q9MRG6;Q9THU9;Q3ZMJ5;Q8MBI2;A9QAU1;D7KRE0;Q8MBI0;Q8WH97;Q9SBN9;Q5UVH1;Q6YN70;O98406;Q09RD9;B2BI37;Q5UVF9;Q5YGN7;Q5YGK8;Q5UVH4;Q95FT4	571	43	CID	M1(Oxidation)	86.62	5.43731e-06		2	49		1	2312.08	-4.72706	16/221	pps_Arabidopsis_trypsin_rep1.mgf
	High	VALVYGQMNEPPGAR	Q8MBQ4;Q9MTX9;Q9MTW0;Q9XQL3;Q9XQG7;Q9MU12;Q9MRM9;Q9MRK7;Q8MBJ6;Q9BA74;Q9MRM6;Q95FR1;Q9XQY8;Q9MU01;Q9MRK1;Q597J4;Q29VB8;Q9XQX8;Q9MTU3;Q9XQN1;Q9MTV9;Q95FT8;Q95FL9;Q67H63;Q6EYX5;B7S4Q6;Q9XQY1;Q67H82;Q9TLJ8;Q9TLL5;Q9TLK3;Q9MRS1;Q9MT58;Q95FM8;Q9FF03;Q71N61;Q9TLL3;Q9XQY5;Q9GI23;Q95AN2;Q9MTU5;Q9MTZ8;Q67H60;A8ASI2;Q9GET4;Q9MW35;Q9TMV2;O98523;O98492;Q8HT82;Q93Y44;A7X6U2;A8ASH2;B7S4P3;C0J3J3;Q8MBL0;Q9MRK2;…	4104	235	CID		83.47	1.20208e-05		4	49		1	1601.78	-16.7446	9/133	pps_Arabidopsis_trypsin_rep1.mgf
	High	YKELQDIIAILGLDELSEEDRLTVAR	O98766;Q9MRF3;Q8MBQ4;Q9MTX9;Q9MTW0;Q9XQL3;Q9XQG7;Q9MU12;Q9MRK7;Q8MBJ6;Q9BA74;Q95FR1;Q9XQY8;Q9MU01;Q9MRK1;Q597J4;Q29VB8;Q9XQX8;Q9XQN1;Q9MTV9;Q95FT8;Q95FL9;Q67H63;Q6EYX5;B7S4Q6;Q9XQY1;Q3L1L0;Q9TLJ8;Q9TLL5;Q9TLK3;Q9MRS1;Q9MT58;Q95FM8;Q9FF03;Q71N61;Q29VB2;Q9XQY5;Q9MRJ8;Q95AN2;Q9MTU5;Q9MTZ8;Q67H60;Q3ZU72;Q9GET4;Q9MW35;Q9TMV2;O98523;O98492;Q93Y44;A7X6U2;B7S4P3;C0J3J3;Q9MRK2;A0AR37;Q9MRF4;Q67H80;Q597K1;…	2967	175	CID		67.44	0.000477646		7	49		1	3002.6	-2.74008	11/291	pps_Arabidopsis_trypsin_rep1.mgf
	High	IGLFGGAGVGK	O98766;Q9MRF3;Q9MTX9;Q9MTW0;Q9XQG7;Q8SLS8;Q9MU12;Q9MRM9;Q9MRK7;Q8MBJ6;Q9BA74;Q9MRM6;Q95FR1;Q9XQY8;Q9MU01;Q9MRK1;Q29VB8;Q9XQX8;Q9MTU3;Q9XQN1;Q9MTV9;Q95FT8;Q95FL9;Q67H63;B7S4Q6;Q9XQY1;Q67H82;Q9TLL5;Q9TLK3;Q9MRS1;Q9MT58;Q95FM8;Q9FF03;Q71N61;Q29VB2;Q9TLL3;Q9MRJ8;Q95AN2;Q9MTU5;Q9MTZ8;Q67H60;Q3ZU72;A8ASI2;Q9GET4;Q9MW35;Q9TMV2;O98523;O98492;Q8HT82;Q93Y44;A7X6U2;A8ASH2;B7S4P3;C0J3J3;Q9MRK2;Q95FM7;A0AR37;…	4083	238	CID		53.95	0.0110119		2	49		1	975.545	-17.3352	13/92	pps_Arabidopsis_trypsin_rep1.mgf
	Medium	VVDLLAPYRR	O98766;Q9MRF3;Q9MTX9;Q9MTW0;Q9XQL3;Q9XQG7;Q8SLS8;Q9MU12;Q9MRM9;Q8MBJ6;Q95FR1;Q9XQY8;Q9MU01;Q9MRK1;Q597J4;Q29VB8;Q9XQX8;Q9XQN1;Q9MTV9;Q95FT8;Q95FL9;Q6EYX5;B7S4Q6;Q67H82;Q9TLL5;Q9TLK3;Q9MRS1;Q9MT58;Q95FM8;Q9FF03;Q71N61;Q29VB2;Q9TLL3;Q9XQY5;Q9MRJ8;Q9GI23;Q95AN2;Q9MTU5;Q9MTZ8;Q67H60;Q3ZU72;A8ASI2;Q9GET4;Q9MW35;Q9TMV2;O98523;O98492;Q8HT82;Q93Y44;A7X6U2;A8ASH2;B7S4P3;C0J3J3;Q8MBL0;Q95FM7;A0AR37;Q9MRF4;…	4060	234	CID		45.45	0.0741193		3	49	46	1	1201.67	-29.5599	6/81	pps_Arabidopsis_trypsin_rep1.mgf
	Medium	TREGNDLYMEMK	O98766;Q9MRF3;Q9MTX9;Q9XQL3;Q9XQG7;Q9MU12;Q9MRM9;Q9MRK7;Q8MBJ6;Q9BA74;Q9MRM6;Q95FR1;Q9XQY8;Q9MU01;Q597J4;Q9XQX8;Q9MTU3;Q9XQN1;Q9MTV9;Q95FT8;Q95FL9;Q67H63;B7S4Q6;Q9XQY1;Q67H82;Q9TLJ8;Q9TLL5;Q9MRS1;Q9MT58;Q95FM8;Q9FF03;Q71N61;Q9TLL3;Q9MRJ8;Q95AN2;Q9MTU5;Q9MTZ8;Q3ZU72;A8ASI2;Q9GET4;Q9MW35;Q9TMV2;O98492;Q8HT82;Q93Y44;A7X6U2;A8ASH2;B7S4P3;C0J3J3;Q8MBL0;Q9MRK2;Q95FM7;A0AR37;Q9MRF4;Q67H80;Q597K1;Q29S89;…	3486	207	CID		42.47	0.0961191	0	1	47		1	1486.65	-12.2768	14/128	pps_Arabidopsis_trypsin_rep1.mgf
	Medium	TVLImELINNIAK	O98766;Q9MRF3;Q9MTX9;Q9MTW0;Q9XQL3;Q9XQG7;Q8SLS8;Q9MU12;Q9MRM9;Q9MRK7;Q8MBJ6;Q9BA74;Q9MRM6;Q95FR1;Q9MU01;Q9MRK1;Q597J4;Q9XQX8;Q9MTU3;Q9MTV9;Q95FT8;Q95FL9;Q67H63;Q6EYX5;B7S4Q6;Q9XQY1;Q67H82;Q9TLJ8;Q9TLL5;Q9TLK3;Q9MRS1;Q9MT58;Q95FM8;Q9FF03;Q71N61;Q29VB2;Q9TLL3;Q9XQY5;Q9MRJ8;Q95AN2;Q9MTU5;Q9MTZ8;Q3ZU72;A8ASI2;Q9GET4;Q9MW35;Q9TMV2;O98523;O98492;Q93Y44;A7X6U2;A8ASH2;B7S4P3;C0J3J3;Q9MRK2;Q95FM7;A0AR37;…	3602	230	CID	M5(Oxidation)	41.42	0.207621		5	49	46	1	1487.83	-12.8081	11/121	pps_Arabidopsis_trypsin_rep1.mgf
	Low	VGLTALTmAEYFR	O98766;Q9MRF3;Q8MBQ4;Q9MTX9;Q9XQL3;Q9XQG7;Q8SLS8;Q9MU12;Q9MRM9;Q9MRK7;Q8MBJ6;Q9BA74;Q9MRM6;Q95FR1;Q9XQY8;Q9MU01;Q9MRK1;Q597J4;Q29VB8;Q9XQX8;Q9MTU3;Q9XQN1;Q9MTV9;Q95FT8;Q95FL9;Q67H63;Q6EYX5;B7S4Q6;Q9XQY1;Q67H82;Q3L1L0;Q9TLJ8;Q9TLL5;Q9MRS1;Q9MT58;Q95FM8;Q9FF03;Q71N61;Q9XQY5;Q9MRJ8;Q9GI23;Q95AN2;Q9MTU5;Q9MTZ8;Q67H60;Q3ZU72;A8ASI2;Q9GET4;Q9MW35;Q9TMV2;O98523;O98492;Q8HT82;Q93Y44;A7X6U2;A8ASH2;B7S4P3;…	3375	230	CID	M8(Oxidation)	29.9	2.8776		2	49	32	1	1487.7	-35.0811	9/111	pps_Arabidopsis_trypsin_rep1.mgf
	Low	VVDLLAPYR	O98766;Q9MRF3;Q9MTX9;Q9MTW0;Q9XQL3;Q9XQG7;Q8SLS8;Q9MU12;Q9MRM9;Q8MBJ6;Q95FR1;Q9XQY8;Q9MU01;Q9MRK1;Q597J4;Q29VB8;Q9XQX8;Q9XQN1;Q9MTV9;Q95FT8;Q95FL9;Q6EYX5;B7S4Q6;Q67H82;Q9TLL5;Q9TLK3;Q9MRS1;Q9MT58;Q95FM8;Q9FF03;Q71N61;Q29VB2;Q9TLL3;Q9XQY5;Q9MRJ8;Q9GI23;Q95AN2;Q9MTU5;Q9MTZ8;Q67H60;Q3ZU72;A8ASI2;Q9GET4;Q9MW35;Q9TMV2;O98523;O98492;Q8HT82;Q93Y44;A7X6U2;A8ASH2;B7S4P3;C0J3J3;Q8MBL0;Q95FM7;A0AR37;Q9MRF4;…	4069	235	CID		28.62	3.76975		3	49	42	1	1045.57	-30.0871	8/70	pps_Arabidopsis_trypsin_rep1.mgf
	Low	GIYPAVDPLDSTSTmLQPR	O98766;Q9MRF3;Q8MBQ4;Q9MTX9;Q9MTW0;Q9XQL3;Q9XQG7;Q8SLS8;Q9MU12;Q9MRM9;Q9MRK7;Q8MBJ6;Q9BA74;Q9MRM6;Q95FR1;Q9XQY8;Q9MU01;Q9MRK1;Q597J4;Q29VB8;Q9XQX8;Q9MTU3;Q9XQN1;Q9MTV9;Q95FT8;Q95FL9;Q67H63;Q6EYX5;B7S4Q6;Q9XQY1;Q67H82;Q3L1L0;Q9TLJ8;Q9TLL5;Q9MRS1;Q95FM8;Q9FF03;Q71N61;Q29VB2;Q9TLL3;Q9XQY5;Q9MRJ8;Q9GI23;Q95AN2;Q9MTU5;Q9MTZ8;Q67H60;Q3ZU72;A8ASI2;Q9GET4;Q9MW35;Q9TMV2;O98523;O98492;Q8HT82;Q93Y44;A7X6U2;…	2265	199	CID	M15(Oxidation)	27.85	4.45789		4	49	42	1	2076.98	-24.2678	8/167	pps_Arabidopsis_trypsin_rep1.mgf
	Low	TREGNDLYmEMK	O98766;Q9MRF3;Q9MTX9;Q9XQL3;Q9XQG7;Q9MU12;Q9MRM9;Q9MRK7;Q8MBJ6;Q9BA74;Q9MRM6;Q95FR1;Q9XQY8;Q9MU01;Q597J4;Q9XQX8;Q9MTU3;Q9XQN1;Q9MTV9;Q95FT8;Q95FL9;Q67H63;B7S4Q6;Q9XQY1;Q67H82;Q9TLJ8;Q9TLL5;Q9MRS1;Q9MT58;Q95FM8;Q9FF03;Q71N61;Q9TLL3;Q9MRJ8;Q95AN2;Q9MTU5;Q9MTZ8;Q3ZU72;A8ASI2;Q9GET4;Q9MW35;Q9TMV2;O98492;Q8HT82;Q93Y44;A7X6U2;A8ASH2;B7S4P3;C0J3J3;Q8MBL0;Q9MRK2;Q95FM7;A0AR37;Q9MRF4;Q67H80;Q597K1;Q29S89;…	3486	207	CID	M9(Oxidation)	26.47	3.22852		2	46	33	1	1502.63	-20.475	10/128	pps_Arabidopsis_trypsin_rep1.mgf
	Low	VALVYGQmNEPPGAR	Q8MBQ4;Q9MTX9;Q9MTW0;Q9XQL3;Q9XQG7;Q9MU12;Q9MRM9;Q9MRK7;Q8MBJ6;Q9BA74;Q9MRM6;Q95FR1;Q9XQY8;Q9MU01;Q9MRK1;Q597J4;Q29VB8;Q9XQX8;Q9MTU3;Q9XQN1;Q9MTV9;Q95FT8;Q95FL9;Q67H63;Q6EYX5;B7S4Q6;Q9XQY1;Q67H82;Q9TLJ8;Q9TLL5;Q9TLK3;Q9MRS1;Q9MT58;Q95FM8;Q9FF03;Q71N61;Q9TLL3;Q9XQY5;Q9GI23;Q95AN2;Q9MTU5;Q9MTZ8;Q67H60;A8ASI2;Q9GET4;Q9MW35;Q9TMV2;O98523;O98492;Q8HT82;Q93Y44;A7X6U2;A8ASH2;B7S4P3;C0J3J3;Q8MBL0;Q9MRK2;…	4104	235	CID	M8(Oxidation)	23.39	11.8327		4	49	35	1	1617.77	-22.8015	8/133	pps_Arabidopsis_trypsin_rep1.mgf
	Low	TREGNDLYmEmKESGVINEKNLAESK	Q95FM7;A0AR37;O98412	77	3	CID	M9(Oxidation), M11(Oxidation)	15.17	73.5484		6	49	27	1	3017.36	-20.9426	9/297	pps_Arabidopsis_trypsin_rep1.mgf
Q9TLL5	47.72	25	17	482	52.003	5.30029	1531.55	ATP synthase beta subunit (Fragment) OS=Corylopsis pauciflora GN=atpB PE=3 SV=1 - [Q9TLL5_9MAGN]
	Confidence Icon	Sequence	Protein Accessions	# Proteins	# Protein Groups	Activation Type	Modifications	IonScore	Exp Value	Δ Score	Rank	Identity High	Homology Threshold	Charge	m/z [Da]	ΔM [ppm]	Ions Matched	Spectrum File
	High	MPSAVGYQPTLSTEMGTLQER	Q8MBJ6;Q9MRM6;Q9MTU3;Q3L1L0;Q9TLL5;Q9MTZ8;Q95FM7;Q597K1;Q257C7;A0AR40;O98412;Q29VB0;Q9MRL5;Q95FL6;Q8MBK2;Q67H62;C8YPI1;Q9MRR6;Q95FM3;Q9MTZ4;Q9XQY2;Q9SC47;Q9MRW3;P19366;Q9MRG6;Q9THU9;Q3ZMJ5;Q8MBI2;A9QAU1;D7KRE0;Q8MBI0;Q8WH97;Q9SBN9;Q5UVH1;Q6YN70;O98406;Q09RD9;B2BI37;Q5UVF9;Q5YGN7;Q5YGK8;Q5UVH4;Q95FT4	571	43	CID		183.04	1.34636e-15		2	49		1	2296.09	-2.6137	18/221	pps_Arabidopsis_trypsin_rep1.mgf
	High	YKELQDIIAILGLDELSEEDR	O98766;Q9MRF3;Q8MBQ4;Q9MTX9;Q9MTW0;Q9XQL3;Q9XQG7;Q9MU12;Q9MRM9;Q9MRK7;Q8MBJ6;Q9BA74;Q9MRM6;Q95FR1;Q9XQY8;Q9MU01;Q9MRK1;Q597J4;Q29VB8;Q9XQX8;Q9XQN1;Q9MTV9;Q95FT8;Q95FL9;Q67H63;Q6EYX5;B7S4Q6;Q9XQY1;Q3L1L0;Q9TLJ8;Q9TLL5;Q9TLK3;Q9MRS1;Q9MT58;Q95FM8;Q9FF03;Q71N61;Q29VB2;Q9XQY5;Q9MRJ8;Q95AN2;Q9MTU5;Q9MTZ8;Q67H60;Q3ZU72;Q9GET4;Q9MW35;Q9TMV2;O98523;O98492;Q8HT82;Q93Y44;A7X6U2;B7S4P3;C0J3J3;Q9MRK2;A0AR37;…	3355	196	CID		142.92	1.3826e-11		9	49		1	2462.25	-7.06317	16/233	pps_Arabidopsis_trypsin_rep1.mgf
	High	GIYPAVDPLDSTSTMLQPR	O98766;Q9MRF3;Q8MBQ4;Q9MTX9;Q9MTW0;Q9XQL3;Q9XQG7;Q8SLS8;Q9MU12;Q9MRM9;Q9MRK7;Q8MBJ6;Q9BA74;Q9MRM6;Q95FR1;Q9XQY8;Q9MU01;Q9MRK1;Q597J4;Q29VB8;Q9XQX8;Q9MTU3;Q9XQN1;Q9MTV9;Q95FT8;Q95FL9;Q67H63;Q6EYX5;B7S4Q6;Q9XQY1;Q67H82;Q3L1L0;Q9TLJ8;Q9TLL5;Q9MRS1;Q95FM8;Q9FF03;Q71N61;Q29VB2;Q9TLL3;Q9XQY5;Q9MRJ8;Q9GI23;Q95AN2;Q9MTU5;Q9MTZ8;Q67H60;Q3ZU72;A8ASI2;Q9GET4;Q9MW35;Q9TMV2;O98523;O98492;Q8HT82;Q93Y44;A7X6U2;…	2265	199	CID		128.41	3.83999e-10		2	49		1	2060.98	-27.7019	14/167	pps_Arabidopsis_trypsin_rep1.mgf
	High	DVNEQDVLLFxDNIFR	Q9TLL5;Q8WJH4	2	2	CID	X11(I)	126.07	6.8295e-10		8	49		1	1949.98	-7.32425	14/172	pps_Arabidopsis_trypsin_rep1.mgf
	High	FVQAGSEVSALLGR	O98766;Q9MRF3;Q8MBQ4;Q9MTX9;Q9MTW0;Q9XQL3;Q9XQG7;Q8SLS8;Q9MU12;Q9MRM9;Q9MRK7;Q8MBJ6;Q9BA74;Q9MRM6;Q95FR1;Q9XQY8;Q9MU01;Q9MRK1;Q597J4;Q29VB8;Q9XQX8;Q9MTU3;Q9XQN1;Q9MTV9;Q95FT8;Q95FL9;Q67H63;B7S4Q6;Q67H82;Q3L1L0;Q9TLL5;Q9TLK3;Q9MRS1;Q9MT58;Q95FM8;Q9FF03;Q71N61;Q29VB2;Q9MRJ8;Q9GI23;Q95AN2;Q9MTU5;Q67H60;Q3ZU72;A8ASI2;Q9MW35;Q9TMV2;O98523;O98492;Q8HT82;A7X6U2;B7S4P3;C0J3J3;Q8MBL0;Q9MRK2;Q95FM7;A0AR37;…	3906	235	CID		115.65	7.20549e-09	0	1	49		1	1433.76	-11.9746	12/137	pps_Arabidopsis_trypsin_rep1.mgf
	High	IFNVLGEPVDNLGPVDTR	O98766;Q9MRF3;Q9MTX9;Q9MTW0;Q9XQG7;Q8SLS8;Q9MU12;Q9BA74;Q95FR1;Q9MRK1;Q597J4;Q29VB8;Q9MTU3;Q9XQN1;B7S4Q6;Q9XQY1;Q9TLL5;Q9TLK3;Q9MRS1;Q9MT58;Q95FM8;Q71N61;Q29VB2;Q67H60;Q3ZU72;A8ASI2;Q9GET4;Q9MW35;Q9TMV2;O98523;O98492;Q8HT82;A8ASH2;B7S4P3;A0AR37;Q9MRF4;Q257C7;A0AR40;B8PRK4;B7S4V7;Q5W4R8;Q8WJG3;Q8SLT5;Q9MRR7;Q9MRU7;Q9MRL5;O98595;Q95FL6;Q9MRA6;O98404;O98583;Q9XQY9;Q9MW37;Q9XQY6;Q9MRR6;Q67H40;Q9MRA2;…	1261	89	CID		114.13	1.05152e-08		2	49		1	1954.97	-29.2324	14/187	pps_Arabidopsis_trypsin_rep1.mgf
	High	VGLTALTMAEYFR	O98766;Q9MRF3;Q8MBQ4;Q9MTX9;Q9XQL3;Q9XQG7;Q8SLS8;Q9MU12;Q9MRM9;Q9MRK7;Q8MBJ6;Q9BA74;Q9MRM6;Q95FR1;Q9XQY8;Q9MU01;Q9MRK1;Q597J4;Q29VB8;Q9XQX8;Q9MTU3;Q9XQN1;Q9MTV9;Q95FT8;Q95FL9;Q67H63;Q6EYX5;B7S4Q6;Q9XQY1;Q67H82;Q3L1L0;Q9TLJ8;Q9TLL5;Q9MRS1;Q9MT58;Q95FM8;Q9FF03;Q71N61;Q9XQY5;Q9MRJ8;Q9GI23;Q95AN2;Q9MTU5;Q9MTZ8;Q67H60;Q3ZU72;A8ASI2;Q9GET4;Q9MW35;Q9TMV2;O98523;O98492;Q8HT82;Q93Y44;A7X6U2;A8ASH2;B7S4P3;…	3375	230	CID		105.03	9.72977e-08		2	50		1	1471.73	-23.7366	12/111	pps_Arabidopsis_trypsin_rep1.mgf
	High	AHGGVSVFGGVGER	O98766;Q9MRF3;Q9MTX9;Q9MTW0;Q9XQL3;Q9XQG7;Q9MU12;Q9MRM9;Q8MBJ6;Q9BA74;Q9MRM6;Q95FR1;Q9XQY8;Q9MU01;Q9MRK1;Q597J4;Q29VB8;Q9XQX8;Q9MTU3;Q9XQN1;Q9MTV9;Q95FT8;Q95FL9;Q67H63;B7S4Q6;Q9XQY1;Q67H82;Q9TLJ8;Q9TLL5;Q9TLK3;Q9MRS1;Q9MT58;Q71N61;Q29VB2;Q9XQY5;Q9MRJ8;Q9MTU5;Q9MTZ8;Q3ZU72;A8ASI2;Q9GET4;Q9TMV2;O98523;O98492;Q8HT82;Q93Y44;A7X6U2;A8ASH2;B7S4P3;C0J3J3;Q9MRK2;Q95FM7;A0AR37;Q9MRF4;Q67H80;Q597K1;Q29S89;…	3365	211	CID		99.38	2.95884e-07	0	1	49	47	1	1328.68	8.64367	12/119	pps_Arabidopsis_trypsin_rep1.mgf
	High	TVLIMELINNIAK	O98766;Q9MRF3;Q9MTX9;Q9MTW0;Q9XQL3;Q9XQG7;Q8SLS8;Q9MU12;Q9MRM9;Q9MRK7;Q8MBJ6;Q9BA74;Q9MRM6;Q95FR1;Q9MU01;Q9MRK1;Q597J4;Q9XQX8;Q9MTU3;Q9MTV9;Q95FT8;Q95FL9;Q67H63;Q6EYX5;B7S4Q6;Q9XQY1;Q67H82;Q9TLJ8;Q9TLL5;Q9TLK3;Q9MRS1;Q9MT58;Q95FM8;Q9FF03;Q71N61;Q29VB2;Q9TLL3;Q9XQY5;Q9MRJ8;Q95AN2;Q9MTU5;Q9MTZ8;Q3ZU72;A8ASI2;Q9GET4;Q9MW35;Q9TMV2;O98523;O98492;Q93Y44;A7X6U2;A8ASH2;B7S4P3;C0J3J3;Q9MRK2;Q95FM7;A0AR37;…	3602	230	CID		86.74	5.87972e-06		4	49		1	1471.85	-4.29689	10/121	pps_Arabidopsis_trypsin_rep1.mgf
	High	mPSAVGYQPTLSTEMGTLQER	Q8MBJ6;Q9MRM6;Q9MTU3;Q3L1L0;Q9TLL5;Q9MTZ8;Q95FM7;Q597K1;Q257C7;A0AR40;O98412;Q29VB0;Q9MRL5;Q95FL6;Q8MBK2;Q67H62;C8YPI1;Q9MRR6;Q95FM3;Q9MTZ4;Q9XQY2;Q9SC47;Q9MRW3;P19366;Q9MRG6;Q9THU9;Q3ZMJ5;Q8MBI2;A9QAU1;D7KRE0;Q8MBI0;Q8WH97;Q9SBN9;Q5UVH1;Q6YN70;O98406;Q09RD9;B2BI37;Q5UVF9;Q5YGN7;Q5YGK8;Q5UVH4;Q95FT4	571	43	CID	M1(Oxidation)	86.62	5.43731e-06		2	49		1	2312.08	-4.72706	16/221	pps_Arabidopsis_trypsin_rep1.mgf
	High	VALVYGQMNEPPGAR	Q8MBQ4;Q9MTX9;Q9MTW0;Q9XQL3;Q9XQG7;Q9MU12;Q9MRM9;Q9MRK7;Q8MBJ6;Q9BA74;Q9MRM6;Q95FR1;Q9XQY8;Q9MU01;Q9MRK1;Q597J4;Q29VB8;Q9XQX8;Q9MTU3;Q9XQN1;Q9MTV9;Q95FT8;Q95FL9;Q67H63;Q6EYX5;B7S4Q6;Q9XQY1;Q67H82;Q9TLJ8;Q9TLL5;Q9TLK3;Q9MRS1;Q9MT58;Q95FM8;Q9FF03;Q71N61;Q9TLL3;Q9XQY5;Q9GI23;Q95AN2;Q9MTU5;Q9MTZ8;Q67H60;A8ASI2;Q9GET4;Q9MW35;Q9TMV2;O98523;O98492;Q8HT82;Q93Y44;A7X6U2;A8ASH2;B7S4P3;C0J3J3;Q8MBL0;Q9MRK2;…	4104	235	CID		83.47	1.20208e-05		4	49		1	1601.78	-16.7446	9/133	pps_Arabidopsis_trypsin_rep1.mgf
	High	IAQIIGPVLDVAFPPGK	O98766;Q9MRF3;Q95FR1;Q9MU01;Q95FT8;Q6EYX5;Q67H82;Q9TLL5;Q95FM8;Q9TLL3;Q9XQY5;Q95AN2;Q9MTZ8;Q3ZU72;A8ASI2;Q95FM7;Q67H80;Q29S89;Q5W4R8;Q95FQ1;Q29VB0;Q9MRL5;Q95FL6;Q9MRA6;Q95FS7;Q9MRL6;Q95FM3;Q9XQZ0;Q3ZU69;A3KLS6;P19366;Q95DV0;Q9THU9;Q8WJG9;Q8WJG8;Q9XQX3;Q95FV0;Q95FV3;Q4KU64;A7BGH3;A9QBY3;D7KRE0;Q95FQ5	595	43	CID		72.5	0.000148509		2	49		1	1734.95	-36.5839	10/163	pps_Arabidopsis_trypsin_rep1.mgf
	High	YKELQDIIAILGLDELSEEDRLTVAR	O98766;Q9MRF3;Q8MBQ4;Q9MTX9;Q9MTW0;Q9XQL3;Q9XQG7;Q9MU12;Q9MRK7;Q8MBJ6;Q9BA74;Q95FR1;Q9XQY8;Q9MU01;Q9MRK1;Q597J4;Q29VB8;Q9XQX8;Q9XQN1;Q9MTV9;Q95FT8;Q95FL9;Q67H63;Q6EYX5;B7S4Q6;Q9XQY1;Q3L1L0;Q9TLJ8;Q9TLL5;Q9TLK3;Q9MRS1;Q9MT58;Q95FM8;Q9FF03;Q71N61;Q29VB2;Q9XQY5;Q9MRJ8;Q95AN2;Q9MTU5;Q9MTZ8;Q67H60;Q3ZU72;Q9GET4;Q9MW35;Q9TMV2;O98523;O98492;Q93Y44;A7X6U2;B7S4P3;C0J3J3;Q9MRK2;A0AR37;Q9MRF4;Q67H80;Q597K1;…	2967	175	CID		67.44	0.000477646		7	49		1	3002.6	-2.74008	11/291	pps_Arabidopsis_trypsin_rep1.mgf
	High	IGLFGGAGVGK	O98766;Q9MRF3;Q9MTX9;Q9MTW0;Q9XQG7;Q8SLS8;Q9MU12;Q9MRM9;Q9MRK7;Q8MBJ6;Q9BA74;Q9MRM6;Q95FR1;Q9XQY8;Q9MU01;Q9MRK1;Q29VB8;Q9XQX8;Q9MTU3;Q9XQN1;Q9MTV9;Q95FT8;Q95FL9;Q67H63;B7S4Q6;Q9XQY1;Q67H82;Q9TLL5;Q9TLK3;Q9MRS1;Q9MT58;Q95FM8;Q9FF03;Q71N61;Q29VB2;Q9TLL3;Q9MRJ8;Q95AN2;Q9MTU5;Q9MTZ8;Q67H60;Q3ZU72;A8ASI2;Q9GET4;Q9MW35;Q9TMV2;O98523;O98492;Q8HT82;Q93Y44;A7X6U2;A8ASH2;B7S4P3;C0J3J3;Q9MRK2;Q95FM7;A0AR37;…	4083	238	CID		53.95	0.0110119		2	49		1	975.545	-17.3352	13/92	pps_Arabidopsis_trypsin_rep1.mgf
	High	DVNEQDVLLFxDNIFR	Q9TLL5;Q8WJH4	2	2	CID	X11(E)	52.66	0.0132373		6	49		1	1965.94	-7.09141	14/172	pps_Arabidopsis_trypsin_rep1.mgf
	Medium	VVDLLAPYRR	O98766;Q9MRF3;Q9MTX9;Q9MTW0;Q9XQL3;Q9XQG7;Q8SLS8;Q9MU12;Q9MRM9;Q8MBJ6;Q95FR1;Q9XQY8;Q9MU01;Q9MRK1;Q597J4;Q29VB8;Q9XQX8;Q9XQN1;Q9MTV9;Q95FT8;Q95FL9;Q6EYX5;B7S4Q6;Q67H82;Q9TLL5;Q9TLK3;Q9MRS1;Q9MT58;Q95FM8;Q9FF03;Q71N61;Q29VB2;Q9TLL3;Q9XQY5;Q9MRJ8;Q9GI23;Q95AN2;Q9MTU5;Q9MTZ8;Q67H60;Q3ZU72;A8ASI2;Q9GET4;Q9MW35;Q9TMV2;O98523;O98492;Q8HT82;Q93Y44;A7X6U2;A8ASH2;B7S4P3;C0J3J3;Q8MBL0;Q95FM7;A0AR37;Q9MRF4;…	4060	234	CID		45.45	0.0741193		3	49	46	1	1201.67	-29.5599	6/81	pps_Arabidopsis_trypsin_rep1.mgf
	Medium	TREGNDLYMEMK	O98766;Q9MRF3;Q9MTX9;Q9XQL3;Q9XQG7;Q9MU12;Q9MRM9;Q9MRK7;Q8MBJ6;Q9BA74;Q9MRM6;Q95FR1;Q9XQY8;Q9MU01;Q597J4;Q9XQX8;Q9MTU3;Q9XQN1;Q9MTV9;Q95FT8;Q95FL9;Q67H63;B7S4Q6;Q9XQY1;Q67H82;Q9TLJ8;Q9TLL5;Q9MRS1;Q9MT58;Q95FM8;Q9FF03;Q71N61;Q9TLL3;Q9MRJ8;Q95AN2;Q9MTU5;Q9MTZ8;Q3ZU72;A8ASI2;Q9GET4;Q9MW35;Q9TMV2;O98492;Q8HT82;Q93Y44;A7X6U2;A8ASH2;B7S4P3;C0J3J3;Q8MBL0;Q9MRK2;Q95FM7;A0AR37;Q9MRF4;Q67H80;Q597K1;Q29S89;…	3486	207	CID		42.47	0.0961191	0	1	47		1	1486.65	-12.2768	14/128	pps_Arabidopsis_trypsin_rep1.mgf
	Medium	TVLImELINNIAK	O98766;Q9MRF3;Q9MTX9;Q9MTW0;Q9XQL3;Q9XQG7;Q8SLS8;Q9MU12;Q9MRM9;Q9MRK7;Q8MBJ6;Q9BA74;Q9MRM6;Q95FR1;Q9MU01;Q9MRK1;Q597J4;Q9XQX8;Q9MTU3;Q9MTV9;Q95FT8;Q95FL9;Q67H63;Q6EYX5;B7S4Q6;Q9XQY1;Q67H82;Q9TLJ8;Q9TLL5;Q9TLK3;Q9MRS1;Q9MT58;Q95FM8;Q9FF03;Q71N61;Q29VB2;Q9TLL3;Q9XQY5;Q9MRJ8;Q95AN2;Q9MTU5;Q9MTZ8;Q3ZU72;A8ASI2;Q9GET4;Q9MW35;Q9TMV2;O98523;O98492;Q93Y44;A7X6U2;A8ASH2;B7S4P3;C0J3J3;Q9MRK2;Q95FM7;A0AR37;…	3602	230	CID	M5(Oxidation)	41.42	0.207621		5	49	46	1	1487.83	-12.8081	11/121	pps_Arabidopsis_trypsin_rep1.mgf
	Low	IAQIIGPVLDVAFPPGKMPNIYNALVVK	O98766;Q9MRF3;Q95FR1;Q9MU01;Q6EYX5;Q67H82;Q9TLL5;Q95FM8;Q9TLL3;Q9XQY5;Q95AN2;Q9MTZ8;Q3ZU72;A8ASI2;Q67H80;Q5W4R8;Q95FQ1;Q29VB0;Q9MRL5;Q95FS7;Q9MRL6;Q3ZU69;A3KLS6;P19366;Q95DV0;Q9THU9;Q8WJG9;Q9XQX3;Q95FV0;A7BGH3;A9QBY3;D7KRE0;Q95FQ5	468	33	CID		36.28	0.56301		4	49	41	1	2977.62	-26.1925	13/284	pps_Arabidopsis_trypsin_rep1.mgf
	Low	VGLTALTmAEYFR	O98766;Q9MRF3;Q8MBQ4;Q9MTX9;Q9XQL3;Q9XQG7;Q8SLS8;Q9MU12;Q9MRM9;Q9MRK7;Q8MBJ6;Q9BA74;Q9MRM6;Q95FR1;Q9XQY8;Q9MU01;Q9MRK1;Q597J4;Q29VB8;Q9XQX8;Q9MTU3;Q9XQN1;Q9MTV9;Q95FT8;Q95FL9;Q67H63;Q6EYX5;B7S4Q6;Q9XQY1;Q67H82;Q3L1L0;Q9TLJ8;Q9TLL5;Q9MRS1;Q9MT58;Q95FM8;Q9FF03;Q71N61;Q9XQY5;Q9MRJ8;Q9GI23;Q95AN2;Q9MTU5;Q9MTZ8;Q67H60;Q3ZU72;A8ASI2;Q9GET4;Q9MW35;Q9TMV2;O98523;O98492;Q8HT82;Q93Y44;A7X6U2;A8ASH2;B7S4P3;…	3375	230	CID	M8(Oxidation)	29.9	2.8776		2	49	32	1	1487.7	-35.0811	9/111	pps_Arabidopsis_trypsin_rep1.mgf
	Low	VVDLLAPYR	O98766;Q9MRF3;Q9MTX9;Q9MTW0;Q9XQL3;Q9XQG7;Q8SLS8;Q9MU12;Q9MRM9;Q8MBJ6;Q95FR1;Q9XQY8;Q9MU01;Q9MRK1;Q597J4;Q29VB8;Q9XQX8;Q9XQN1;Q9MTV9;Q95FT8;Q95FL9;Q6EYX5;B7S4Q6;Q67H82;Q9TLL5;Q9TLK3;Q9MRS1;Q9MT58;Q95FM8;Q9FF03;Q71N61;Q29VB2;Q9TLL3;Q9XQY5;Q9MRJ8;Q9GI23;Q95AN2;Q9MTU5;Q9MTZ8;Q67H60;Q3ZU72;A8ASI2;Q9GET4;Q9MW35;Q9TMV2;O98523;O98492;Q8HT82;Q93Y44;A7X6U2;A8ASH2;B7S4P3;C0J3J3;Q8MBL0;Q95FM7;A0AR37;Q9MRF4;…	4069	235	CID		28.62	3.76975		3	49	42	1	1045.57	-30.0871	8/70	pps_Arabidopsis_trypsin_rep1.mgf
	Low	GIYPAVDPLDSTSTmLQPR	O98766;Q9MRF3;Q8MBQ4;Q9MTX9;Q9MTW0;Q9XQL3;Q9XQG7;Q8SLS8;Q9MU12;Q9MRM9;Q9MRK7;Q8MBJ6;Q9BA74;Q9MRM6;Q95FR1;Q9XQY8;Q9MU01;Q9MRK1;Q597J4;Q29VB8;Q9XQX8;Q9MTU3;Q9XQN1;Q9MTV9;Q95FT8;Q95FL9;Q67H63;Q6EYX5;B7S4Q6;Q9XQY1;Q67H82;Q3L1L0;Q9TLJ8;Q9TLL5;Q9MRS1;Q95FM8;Q9FF03;Q71N61;Q29VB2;Q9TLL3;Q9XQY5;Q9MRJ8;Q9GI23;Q95AN2;Q9MTU5;Q9MTZ8;Q67H60;Q3ZU72;A8ASI2;Q9GET4;Q9MW35;Q9TMV2;O98523;O98492;Q8HT82;Q93Y44;A7X6U2;…	2265	199	CID	M15(Oxidation)	27.85	4.45789		4	49	42	1	2076.98	-24.2678	8/167	pps_Arabidopsis_trypsin_rep1.mgf
	Low	TREGNDLYmEMK	O98766;Q9MRF3;Q9MTX9;Q9XQL3;Q9XQG7;Q9MU12;Q9MRM9;Q9MRK7;Q8MBJ6;Q9BA74;Q9MRM6;Q95FR1;Q9XQY8;Q9MU01;Q597J4;Q9XQX8;Q9MTU3;Q9XQN1;Q9MTV9;Q95FT8;Q95FL9;Q67H63;B7S4Q6;Q9XQY1;Q67H82;Q9TLJ8;Q9TLL5;Q9MRS1;Q9MT58;Q95FM8;Q9FF03;Q71N61;Q9TLL3;Q9MRJ8;Q95AN2;Q9MTU5;Q9MTZ8;Q3ZU72;A8ASI2;Q9GET4;Q9MW35;Q9TMV2;O98492;Q8HT82;Q93Y44;A7X6U2;A8ASH2;B7S4P3;C0J3J3;Q8MBL0;Q9MRK2;Q95FM7;A0AR37;Q9MRF4;Q67H80;Q597K1;Q29S89;…	3486	207	CID	M9(Oxidation)	26.47	3.22852		2	46	33	1	1502.63	-20.475	10/128	pps_Arabidopsis_trypsin_rep1.mgf
	Low	VALVYGQmNEPPGAR	Q8MBQ4;Q9MTX9;Q9MTW0;Q9XQL3;Q9XQG7;Q9MU12;Q9MRM9;Q9MRK7;Q8MBJ6;Q9BA74;Q9MRM6;Q95FR1;Q9XQY8;Q9MU01;Q9MRK1;Q597J4;Q29VB8;Q9XQX8;Q9MTU3;Q9XQN1;Q9MTV9;Q95FT8;Q95FL9;Q67H63;Q6EYX5;B7S4Q6;Q9XQY1;Q67H82;Q9TLJ8;Q9TLL5;Q9TLK3;Q9MRS1;Q9MT58;Q95FM8;Q9FF03;Q71N61;Q9TLL3;Q9XQY5;Q9GI23;Q95AN2;Q9MTU5;Q9MTZ8;Q67H60;A8ASI2;Q9GET4;Q9MW35;Q9TMV2;O98523;O98492;Q8HT82;Q93Y44;A7X6U2;A8ASH2;B7S4P3;C0J3J3;Q8MBL0;Q9MRK2;…	4104	235	CID	M8(Oxidation)	23.39	11.8327		4	49	35	1	1617.77	-22.8015	8/133	pps_Arabidopsis_trypsin_rep1.mgf
	Low	DVNEQDVLLFxDNIFR	Q9TLL5;Q8WJH4	2	2	CID	X11(N)	21.35	22.2255	0	1	50	32	1	1950.96	0.7845	13/172	pps_Arabidopsis_trypsin_rep1.mgf
O98404	53.73	24	17	456	49.2346	5.2749	1531.37	ATP synthase beta subunit (Fragment) OS=Capparis spinosa GN=atpB PE=3 SV=1 - [O98404_CAPSN]
	Confidence Icon	Sequence	Protein Accessions	# Proteins	# Protein Groups	Activation Type	Modifications	IonScore	Exp Value	Δ Score	Rank	Identity High	Homology Threshold	Charge	m/z [Da]	ΔM [ppm]	Ions Matched	Spectrum File
	High	YKELQDIIAILGLDELSEEDR	O98766;Q9MRF3;Q8MBQ4;Q9MTX9;Q9MTW0;Q9XQL3;Q9XQG7;Q9MU12;Q9MRM9;Q9MRK7;Q8MBJ6;Q9BA74;Q9MRM6;Q95FR1;Q9XQY8;Q9MU01;Q9MRK1;Q597J4;Q29VB8;Q9XQX8;Q9XQN1;Q9MTV9;Q95FT8;Q95FL9;Q67H63;Q6EYX5;B7S4Q6;Q9XQY1;Q3L1L0;Q9TLJ8;Q9TLL5;Q9TLK3;Q9MRS1;Q9MT58;Q95FM8;Q9FF03;Q71N61;Q29VB2;Q9XQY5;Q9MRJ8;Q95AN2;Q9MTU5;Q9MTZ8;Q67H60;Q3ZU72;Q9GET4;Q9MW35;Q9TMV2;O98523;O98492;Q8HT82;Q93Y44;A7X6U2;B7S4P3;C0J3J3;Q9MRK2;A0AR37;…	3355	196	CID		142.92	1.3826e-11		9	49		1	2462.25	-7.06317	16/233	pps_Arabidopsis_trypsin_rep1.mgf
	High	GIYPAVDPLDSTSTMLQPR	O98766;Q9MRF3;Q8MBQ4;Q9MTX9;Q9MTW0;Q9XQL3;Q9XQG7;Q8SLS8;Q9MU12;Q9MRM9;Q9MRK7;Q8MBJ6;Q9BA74;Q9MRM6;Q95FR1;Q9XQY8;Q9MU01;Q9MRK1;Q597J4;Q29VB8;Q9XQX8;Q9MTU3;Q9XQN1;Q9MTV9;Q95FT8;Q95FL9;Q67H63;Q6EYX5;B7S4Q6;Q9XQY1;Q67H82;Q3L1L0;Q9TLJ8;Q9TLL5;Q9MRS1;Q95FM8;Q9FF03;Q71N61;Q29VB2;Q9TLL3;Q9XQY5;Q9MRJ8;Q9GI23;Q95AN2;Q9MTU5;Q9MTZ8;Q67H60;Q3ZU72;A8ASI2;Q9GET4;Q9MW35;Q9TMV2;O98523;O98492;Q8HT82;Q93Y44;A7X6U2;…	2265	199	CID		128.41	3.83999e-10		2	49		1	2060.98	-27.7019	14/167	pps_Arabidopsis_trypsin_rep1.mgf
	High	DVNEQDVLLFIDNIFR	Q9MRF3;Q8MBQ4;Q9MTW0;Q9XQL3;Q9MU12;Q8MBJ6;Q9BA74;Q9MRM6;Q95FR1;Q9XQY8;Q9MU01;Q9MRK1;Q597J4;Q29VB8;Q9XQX8;Q9MTU3;Q9XQN1;Q9MTV9;Q95FT8;Q95FL9;Q67H63;Q6EYX5;Q67H82;Q3L1L0;Q9TLJ8;Q9TLK3;Q9MRS1;Q9MT58;Q95FM8;Q9FF03;Q9XQY5;Q9MRJ8;Q9GI23;Q95AN2;Q9MTU5;Q9MTZ8;Q67H60;Q3ZU72;A8ASI2;Q9GET4;Q9MW35;Q9TMV2;O98523;O98492;Q8HT82;Q93Y44;A7X6U2;A8ASH2;B7S4P3;C0J3J3;Q8MBL0;Q9MRK2;Q95FM7;A0AR37;Q9MRF4;Q67H80;Q29S89;…	2339	167	CID		126.07	6.8295e-10		3	49		1	1949.98	-7.32425	14/172	pps_Arabidopsis_trypsin_rep1.mgf
	High	FVQAGSEVSALLGR	O98766;Q9MRF3;Q8MBQ4;Q9MTX9;Q9MTW0;Q9XQL3;Q9XQG7;Q8SLS8;Q9MU12;Q9MRM9;Q9MRK7;Q8MBJ6;Q9BA74;Q9MRM6;Q95FR1;Q9XQY8;Q9MU01;Q9MRK1;Q597J4;Q29VB8;Q9XQX8;Q9MTU3;Q9XQN1;Q9MTV9;Q95FT8;Q95FL9;Q67H63;B7S4Q6;Q67H82;Q3L1L0;Q9TLL5;Q9TLK3;Q9MRS1;Q9MT58;Q95FM8;Q9FF03;Q71N61;Q29VB2;Q9MRJ8;Q9GI23;Q95AN2;Q9MTU5;Q67H60;Q3ZU72;A8ASI2;Q9MW35;Q9TMV2;O98523;O98492;Q8HT82;A7X6U2;B7S4P3;C0J3J3;Q8MBL0;Q9MRK2;Q95FM7;A0AR37;…	3906	235	CID		115.65	7.20549e-09	0	1	49		1	1433.76	-11.9746	12/137	pps_Arabidopsis_trypsin_rep1.mgf
	High	IFNVLGEPVDNLGPVDTR	O98766;Q9MRF3;Q9MTX9;Q9MTW0;Q9XQG7;Q8SLS8;Q9MU12;Q9BA74;Q95FR1;Q9MRK1;Q597J4;Q29VB8;Q9MTU3;Q9XQN1;B7S4Q6;Q9XQY1;Q9TLL5;Q9TLK3;Q9MRS1;Q9MT58;Q95FM8;Q71N61;Q29VB2;Q67H60;Q3ZU72;A8ASI2;Q9GET4;Q9MW35;Q9TMV2;O98523;O98492;Q8HT82;A8ASH2;B7S4P3;A0AR37;Q9MRF4;Q257C7;A0AR40;B8PRK4;B7S4V7;Q5W4R8;Q8WJG3;Q8SLT5;Q9MRR7;Q9MRU7;Q9MRL5;O98595;Q95FL6;Q9MRA6;O98404;O98583;Q9XQY9;Q9MW37;Q9XQY6;Q9MRR6;Q67H40;Q9MRA2;…	1261	89	CID		114.13	1.05152e-08		2	49		1	1954.97	-29.2324	14/187	pps_Arabidopsis_trypsin_rep1.mgf
	High	KGSITSIQAVYVPADDLTDPAPATTFAHLDATTVLSR	Q29VB8;Q9MTV9;Q29VB2;Q9MW35;O98412;Q95D38;O98404;Q9MRL6;P19366;Q8MFW7;Q95FW4;Q9THU9;Q9S6Z4;D7KRE0;Q8MFX1;Q8MFX9;B9U4M6;B9U4L6;B9U4K5;Q95DY3;A9U8M5;B9U4R2;Q06FV3;Q9SBN9;Q6YN70;A9L9X3;O98406;Q95FX5;Q9TMQ1;A9L9T1;A9L9V1;A9L9Y8;A9L9V2;A9L9Y2;B3SHD4;A9L9U2;A9L9V9;Q9XQN7;A9L9S9;Q95FT4	402	40	CID		107	4.38778e-08		3	48		1	3842.8	-46.9557	14/427	pps_Arabidopsis_trypsin_rep1.mgf
	High	GSITSIQAVYVPADDLTDPAPATTFAHLDATTVLSR	Q29VB8;Q9MTV9;Q29VB2;Q9MW35;O98412;Q95D38;O98404;Q9MRL6;P19366;Q8MFW7;Q95FW4;Q9THU9;Q9S6Z4;Q4KU64;D7KRE0;Q8MFX1;Q9MTZ1;Q8MFX9;B9U4M6;B9U4L6;B9U4K5;Q95DY3;A9U8M5;B9U4R2;Q06FV3;Q9SBN9;Q6YN70;A9L9X3;O98406;Q95FX5;Q9TMQ1;A9L9T1;A9L9V1;A9L9Y8;A9L9V2;A9L9Y2;B3SHD4;A9L9U2;A9L9V9;Q9XQN7;A9L9S9;Q95FT4	421	42	CID		106.59	4.77417e-08		3	48	42	1	3714.71	-48.3945	16/405	pps_Arabidopsis_trypsin_rep1.mgf
	High	VGLTALTMAEYFR	O98766;Q9MRF3;Q8MBQ4;Q9MTX9;Q9XQL3;Q9XQG7;Q8SLS8;Q9MU12;Q9MRM9;Q9MRK7;Q8MBJ6;Q9BA74;Q9MRM6;Q95FR1;Q9XQY8;Q9MU01;Q9MRK1;Q597J4;Q29VB8;Q9XQX8;Q9MTU3;Q9XQN1;Q9MTV9;Q95FT8;Q95FL9;Q67H63;Q6EYX5;B7S4Q6;Q9XQY1;Q67H82;Q3L1L0;Q9TLJ8;Q9TLL5;Q9MRS1;Q9MT58;Q95FM8;Q9FF03;Q71N61;Q9XQY5;Q9MRJ8;Q9GI23;Q95AN2;Q9MTU5;Q9MTZ8;Q67H60;Q3ZU72;A8ASI2;Q9GET4;Q9MW35;Q9TMV2;O98523;O98492;Q8HT82;Q93Y44;A7X6U2;A8ASH2;B7S4P3;…	3375	230	CID		105.03	9.72977e-08		2	50		1	1471.73	-23.7366	12/111	pps_Arabidopsis_trypsin_rep1.mgf
	High	AHGGVSVFGGVGER	O98766;Q9MRF3;Q9MTX9;Q9MTW0;Q9XQL3;Q9XQG7;Q9MU12;Q9MRM9;Q8MBJ6;Q9BA74;Q9MRM6;Q95FR1;Q9XQY8;Q9MU01;Q9MRK1;Q597J4;Q29VB8;Q9XQX8;Q9MTU3;Q9XQN1;Q9MTV9;Q95FT8;Q95FL9;Q67H63;B7S4Q6;Q9XQY1;Q67H82;Q9TLJ8;Q9TLL5;Q9TLK3;Q9MRS1;Q9MT58;Q71N61;Q29VB2;Q9XQY5;Q9MRJ8;Q9MTU5;Q9MTZ8;Q3ZU72;A8ASI2;Q9GET4;Q9TMV2;O98523;O98492;Q8HT82;Q93Y44;A7X6U2;A8ASH2;B7S4P3;C0J3J3;Q9MRK2;Q95FM7;A0AR37;Q9MRF4;Q67H80;Q597K1;Q29S89;…	3365	211	CID		99.38	2.95884e-07	0	1	49	47	1	1328.68	8.64367	12/119	pps_Arabidopsis_trypsin_rep1.mgf
	High	TVLIMELINNIAK	O98766;Q9MRF3;Q9MTX9;Q9MTW0;Q9XQL3;Q9XQG7;Q8SLS8;Q9MU12;Q9MRM9;Q9MRK7;Q8MBJ6;Q9BA74;Q9MRM6;Q95FR1;Q9MU01;Q9MRK1;Q597J4;Q9XQX8;Q9MTU3;Q9MTV9;Q95FT8;Q95FL9;Q67H63;Q6EYX5;B7S4Q6;Q9XQY1;Q67H82;Q9TLJ8;Q9TLL5;Q9TLK3;Q9MRS1;Q9MT58;Q95FM8;Q9FF03;Q71N61;Q29VB2;Q9TLL3;Q9XQY5;Q9MRJ8;Q95AN2;Q9MTU5;Q9MTZ8;Q3ZU72;A8ASI2;Q9GET4;Q9MW35;Q9TMV2;O98523;O98492;Q93Y44;A7X6U2;A8ASH2;B7S4P3;C0J3J3;Q9MRK2;Q95FM7;A0AR37;…	3602	230	CID		86.74	5.87972e-06		4	49		1	1471.85	-4.29689	10/121	pps_Arabidopsis_trypsin_rep1.mgf
	High	VALVYGQMNEPPGAR	Q8MBQ4;Q9MTX9;Q9MTW0;Q9XQL3;Q9XQG7;Q9MU12;Q9MRM9;Q9MRK7;Q8MBJ6;Q9BA74;Q9MRM6;Q95FR1;Q9XQY8;Q9MU01;Q9MRK1;Q597J4;Q29VB8;Q9XQX8;Q9MTU3;Q9XQN1;Q9MTV9;Q95FT8;Q95FL9;Q67H63;Q6EYX5;B7S4Q6;Q9XQY1;Q67H82;Q9TLJ8;Q9TLL5;Q9TLK3;Q9MRS1;Q9MT58;Q95FM8;Q9FF03;Q71N61;Q9TLL3;Q9XQY5;Q9GI23;Q95AN2;Q9MTU5;Q9MTZ8;Q67H60;A8ASI2;Q9GET4;Q9MW35;Q9TMV2;O98523;O98492;Q8HT82;Q93Y44;A7X6U2;A8ASH2;B7S4P3;C0J3J3;Q8MBL0;Q9MRK2;…	4104	235	CID		83.47	1.20208e-05		4	49		1	1601.78	-16.7446	9/133	pps_Arabidopsis_trypsin_rep1.mgf
	High	FLSQPFFVAEVxTGSPGKYVGLVETIR	O98404	1	1	CID	X12(F)	78.05	3.75582e-05		4	49		1	2988.54	-14.6028	17/300	pps_Arabidopsis_trypsin_rep1.mgf
	High	YKELQDIIAILGLDELSEEDRLTVAR	O98766;Q9MRF3;Q8MBQ4;Q9MTX9;Q9MTW0;Q9XQL3;Q9XQG7;Q9MU12;Q9MRK7;Q8MBJ6;Q9BA74;Q95FR1;Q9XQY8;Q9MU01;Q9MRK1;Q597J4;Q29VB8;Q9XQX8;Q9XQN1;Q9MTV9;Q95FT8;Q95FL9;Q67H63;Q6EYX5;B7S4Q6;Q9XQY1;Q3L1L0;Q9TLJ8;Q9TLL5;Q9TLK3;Q9MRS1;Q9MT58;Q95FM8;Q9FF03;Q71N61;Q29VB2;Q9XQY5;Q9MRJ8;Q95AN2;Q9MTU5;Q9MTZ8;Q67H60;Q3ZU72;Q9GET4;Q9MW35;Q9TMV2;O98523;O98492;Q93Y44;A7X6U2;B7S4P3;C0J3J3;Q9MRK2;A0AR37;Q9MRF4;Q67H80;Q597K1;…	2967	175	CID		67.44	0.000477646		7	49		1	3002.6	-2.74008	11/291	pps_Arabidopsis_trypsin_rep1.mgf
	High	FLSQPFFVAEVxTGSPGKYVGLVETIR	O98404	1	1	CID	X12(M), X12(Oxidation)	60.32	0.00222692		9	49		1	2988.54	-3.55893	15/300	pps_Arabidopsis_trypsin_rep1.mgf
	High	IGLFGGAGVGK	O98766;Q9MRF3;Q9MTX9;Q9MTW0;Q9XQG7;Q8SLS8;Q9MU12;Q9MRM9;Q9MRK7;Q8MBJ6;Q9BA74;Q9MRM6;Q95FR1;Q9XQY8;Q9MU01;Q9MRK1;Q29VB8;Q9XQX8;Q9MTU3;Q9XQN1;Q9MTV9;Q95FT8;Q95FL9;Q67H63;B7S4Q6;Q9XQY1;Q67H82;Q9TLL5;Q9TLK3;Q9MRS1;Q9MT58;Q95FM8;Q9FF03;Q71N61;Q29VB2;Q9TLL3;Q9MRJ8;Q95AN2;Q9MTU5;Q9MTZ8;Q67H60;Q3ZU72;A8ASI2;Q9GET4;Q9MW35;Q9TMV2;O98523;O98492;Q8HT82;Q93Y44;A7X6U2;A8ASH2;B7S4P3;C0J3J3;Q9MRK2;Q95FM7;A0AR37;…	4083	238	CID		53.95	0.0110119		2	49		1	975.545	-17.3352	13/92	pps_Arabidopsis_trypsin_rep1.mgf
	Medium	VVDLLAPYRR	O98766;Q9MRF3;Q9MTX9;Q9MTW0;Q9XQL3;Q9XQG7;Q8SLS8;Q9MU12;Q9MRM9;Q8MBJ6;Q95FR1;Q9XQY8;Q9MU01;Q9MRK1;Q597J4;Q29VB8;Q9XQX8;Q9XQN1;Q9MTV9;Q95FT8;Q95FL9;Q6EYX5;B7S4Q6;Q67H82;Q9TLL5;Q9TLK3;Q9MRS1;Q9MT58;Q95FM8;Q9FF03;Q71N61;Q29VB2;Q9TLL3;Q9XQY5;Q9MRJ8;Q9GI23;Q95AN2;Q9MTU5;Q9MTZ8;Q67H60;Q3ZU72;A8ASI2;Q9GET4;Q9MW35;Q9TMV2;O98523;O98492;Q8HT82;Q93Y44;A7X6U2;A8ASH2;B7S4P3;C0J3J3;Q8MBL0;Q95FM7;A0AR37;Q9MRF4;…	4060	234	CID		45.45	0.0741193		3	49	46	1	1201.67	-29.5599	6/81	pps_Arabidopsis_trypsin_rep1.mgf
	Medium	TREGNDLYMEMK	O98766;Q9MRF3;Q9MTX9;Q9XQL3;Q9XQG7;Q9MU12;Q9MRM9;Q9MRK7;Q8MBJ6;Q9BA74;Q9MRM6;Q95FR1;Q9XQY8;Q9MU01;Q597J4;Q9XQX8;Q9MTU3;Q9XQN1;Q9MTV9;Q95FT8;Q95FL9;Q67H63;B7S4Q6;Q9XQY1;Q67H82;Q9TLJ8;Q9TLL5;Q9MRS1;Q9MT58;Q95FM8;Q9FF03;Q71N61;Q9TLL3;Q9MRJ8;Q95AN2;Q9MTU5;Q9MTZ8;Q3ZU72;A8ASI2;Q9GET4;Q9MW35;Q9TMV2;O98492;Q8HT82;Q93Y44;A7X6U2;A8ASH2;B7S4P3;C0J3J3;Q8MBL0;Q9MRK2;Q95FM7;A0AR37;Q9MRF4;Q67H80;Q597K1;Q29S89;…	3486	207	CID		42.47	0.0961191	0	1	47		1	1486.65	-12.2768	14/128	pps_Arabidopsis_trypsin_rep1.mgf
	Medium	TVLImELINNIAK	O98766;Q9MRF3;Q9MTX9;Q9MTW0;Q9XQL3;Q9XQG7;Q8SLS8;Q9MU12;Q9MRM9;Q9MRK7;Q8MBJ6;Q9BA74;Q9MRM6;Q95FR1;Q9MU01;Q9MRK1;Q597J4;Q9XQX8;Q9MTU3;Q9MTV9;Q95FT8;Q95FL9;Q67H63;Q6EYX5;B7S4Q6;Q9XQY1;Q67H82;Q9TLJ8;Q9TLL5;Q9TLK3;Q9MRS1;Q9MT58;Q95FM8;Q9FF03;Q71N61;Q29VB2;Q9TLL3;Q9XQY5;Q9MRJ8;Q95AN2;Q9MTU5;Q9MTZ8;Q3ZU72;A8ASI2;Q9GET4;Q9MW35;Q9TMV2;O98523;O98492;Q93Y44;A7X6U2;A8ASH2;B7S4P3;C0J3J3;Q9MRK2;Q95FM7;A0AR37;…	3602	230	CID	M5(Oxidation)	41.42	0.207621		5	49	46	1	1487.83	-12.8081	11/121	pps_Arabidopsis_trypsin_rep1.mgf
	Low	VGLTALTmAEYFR	O98766;Q9MRF3;Q8MBQ4;Q9MTX9;Q9XQL3;Q9XQG7;Q8SLS8;Q9MU12;Q9MRM9;Q9MRK7;Q8MBJ6;Q9BA74;Q9MRM6;Q95FR1;Q9XQY8;Q9MU01;Q9MRK1;Q597J4;Q29VB8;Q9XQX8;Q9MTU3;Q9XQN1;Q9MTV9;Q95FT8;Q95FL9;Q67H63;Q6EYX5;B7S4Q6;Q9XQY1;Q67H82;Q3L1L0;Q9TLJ8;Q9TLL5;Q9MRS1;Q9MT58;Q95FM8;Q9FF03;Q71N61;Q9XQY5;Q9MRJ8;Q9GI23;Q95AN2;Q9MTU5;Q9MTZ8;Q67H60;Q3ZU72;A8ASI2;Q9GET4;Q9MW35;Q9TMV2;O98523;O98492;Q8HT82;Q93Y44;A7X6U2;A8ASH2;B7S4P3;…	3375	230	CID	M8(Oxidation)	29.9	2.8776		2	49	32	1	1487.7	-35.0811	9/111	pps_Arabidopsis_trypsin_rep1.mgf
	Low	VVDLLAPYR	O98766;Q9MRF3;Q9MTX9;Q9MTW0;Q9XQL3;Q9XQG7;Q8SLS8;Q9MU12;Q9MRM9;Q8MBJ6;Q95FR1;Q9XQY8;Q9MU01;Q9MRK1;Q597J4;Q29VB8;Q9XQX8;Q9XQN1;Q9MTV9;Q95FT8;Q95FL9;Q6EYX5;B7S4Q6;Q67H82;Q9TLL5;Q9TLK3;Q9MRS1;Q9MT58;Q95FM8;Q9FF03;Q71N61;Q29VB2;Q9TLL3;Q9XQY5;Q9MRJ8;Q9GI23;Q95AN2;Q9MTU5;Q9MTZ8;Q67H60;Q3ZU72;A8ASI2;Q9GET4;Q9MW35;Q9TMV2;O98523;O98492;Q8HT82;Q93Y44;A7X6U2;A8ASH2;B7S4P3;C0J3J3;Q8MBL0;Q95FM7;A0AR37;Q9MRF4;…	4069	235	CID		28.62	3.76975		3	49	42	1	1045.57	-30.0871	8/70	pps_Arabidopsis_trypsin_rep1.mgf
	Low	GIYPAVDPLDSTSTmLQPR	O98766;Q9MRF3;Q8MBQ4;Q9MTX9;Q9MTW0;Q9XQL3;Q9XQG7;Q8SLS8;Q9MU12;Q9MRM9;Q9MRK7;Q8MBJ6;Q9BA74;Q9MRM6;Q95FR1;Q9XQY8;Q9MU01;Q9MRK1;Q597J4;Q29VB8;Q9XQX8;Q9MTU3;Q9XQN1;Q9MTV9;Q95FT8;Q95FL9;Q67H63;Q6EYX5;B7S4Q6;Q9XQY1;Q67H82;Q3L1L0;Q9TLJ8;Q9TLL5;Q9MRS1;Q95FM8;Q9FF03;Q71N61;Q29VB2;Q9TLL3;Q9XQY5;Q9MRJ8;Q9GI23;Q95AN2;Q9MTU5;Q9MTZ8;Q67H60;Q3ZU72;A8ASI2;Q9GET4;Q9MW35;Q9TMV2;O98523;O98492;Q8HT82;Q93Y44;A7X6U2;…	2265	199	CID	M15(Oxidation)	27.85	4.45789		4	49	42	1	2076.98	-24.2678	8/167	pps_Arabidopsis_trypsin_rep1.mgf
	Low	TREGNDLYmEMK	O98766;Q9MRF3;Q9MTX9;Q9XQL3;Q9XQG7;Q9MU12;Q9MRM9;Q9MRK7;Q8MBJ6;Q9BA74;Q9MRM6;Q95FR1;Q9XQY8;Q9MU01;Q597J4;Q9XQX8;Q9MTU3;Q9XQN1;Q9MTV9;Q95FT8;Q95FL9;Q67H63;B7S4Q6;Q9XQY1;Q67H82;Q9TLJ8;Q9TLL5;Q9MRS1;Q9MT58;Q95FM8;Q9FF03;Q71N61;Q9TLL3;Q9MRJ8;Q95AN2;Q9MTU5;Q9MTZ8;Q3ZU72;A8ASI2;Q9GET4;Q9MW35;Q9TMV2;O98492;Q8HT82;Q93Y44;A7X6U2;A8ASH2;B7S4P3;C0J3J3;Q8MBL0;Q9MRK2;Q95FM7;A0AR37;Q9MRF4;Q67H80;Q597K1;Q29S89;…	3486	207	CID	M9(Oxidation)	26.47	3.22852		2	46	33	1	1502.63	-20.475	10/128	pps_Arabidopsis_trypsin_rep1.mgf
	Low	VALVYGQmNEPPGAR	Q8MBQ4;Q9MTX9;Q9MTW0;Q9XQL3;Q9XQG7;Q9MU12;Q9MRM9;Q9MRK7;Q8MBJ6;Q9BA74;Q9MRM6;Q95FR1;Q9XQY8;Q9MU01;Q9MRK1;Q597J4;Q29VB8;Q9XQX8;Q9MTU3;Q9XQN1;Q9MTV9;Q95FT8;Q95FL9;Q67H63;Q6EYX5;B7S4Q6;Q9XQY1;Q67H82;Q9TLJ8;Q9TLL5;Q9TLK3;Q9MRS1;Q9MT58;Q95FM8;Q9FF03;Q71N61;Q9TLL3;Q9XQY5;Q9GI23;Q95AN2;Q9MTU5;Q9MTZ8;Q67H60;A8ASI2;Q9GET4;Q9MW35;Q9TMV2;O98523;O98492;Q8HT82;Q93Y44;A7X6U2;A8ASH2;B7S4P3;C0J3J3;Q8MBL0;Q9MRK2;…	4104	235	CID	M8(Oxidation)	23.39	11.8327		4	49	35	1	1617.77	-22.8015	8/133	pps_Arabidopsis_trypsin_rep1.mgf
	Low	FLSQPFFVAEVxTGSPGKYVGLVETIR	O98404	1	1	CID	X12(Y)	15.79	95.6725		5	50	36	1	3004.54	-14.2745	9/300	pps_Arabidopsis_trypsin_rep1.mgf
Q29VB8	46.93	22	17	488	52.6234	5.38916	1521.82	ATP synthase beta subunit (Fragment) OS=Mortonia greggii GN=atpB PE=3 SV=1 - [Q29VB8_9ROSI]
	Confidence Icon	Sequence	Protein Accessions	# Proteins	# Protein Groups	Activation Type	Modifications	IonScore	Exp Value	Δ Score	Rank	Identity High	Homology Threshold	Charge	m/z [Da]	ΔM [ppm]	Ions Matched	Spectrum File
	High	YKELQDIIAILGLDELSEEDR	O98766;Q9MRF3;Q8MBQ4;Q9MTX9;Q9MTW0;Q9XQL3;Q9XQG7;Q9MU12;Q9MRM9;Q9MRK7;Q8MBJ6;Q9BA74;Q9MRM6;Q95FR1;Q9XQY8;Q9MU01;Q9MRK1;Q597J4;Q29VB8;Q9XQX8;Q9XQN1;Q9MTV9;Q95FT8;Q95FL9;Q67H63;Q6EYX5;B7S4Q6;Q9XQY1;Q3L1L0;Q9TLJ8;Q9TLL5;Q9TLK3;Q9MRS1;Q9MT58;Q95FM8;Q9FF03;Q71N61;Q29VB2;Q9XQY5;Q9MRJ8;Q95AN2;Q9MTU5;Q9MTZ8;Q67H60;Q3ZU72;Q9GET4;Q9MW35;Q9TMV2;O98523;O98492;Q8HT82;Q93Y44;A7X6U2;B7S4P3;C0J3J3;Q9MRK2;A0AR37;…	3355	196	CID		142.92	1.3826e-11		9	49		1	2462.25	-7.06317	16/233	pps_Arabidopsis_trypsin_rep1.mgf
	High	GIYPAVDPLDSTSTMLQPR	O98766;Q9MRF3;Q8MBQ4;Q9MTX9;Q9MTW0;Q9XQL3;Q9XQG7;Q8SLS8;Q9MU12;Q9MRM9;Q9MRK7;Q8MBJ6;Q9BA74;Q9MRM6;Q95FR1;Q9XQY8;Q9MU01;Q9MRK1;Q597J4;Q29VB8;Q9XQX8;Q9MTU3;Q9XQN1;Q9MTV9;Q95FT8;Q95FL9;Q67H63;Q6EYX5;B7S4Q6;Q9XQY1;Q67H82;Q3L1L0;Q9TLJ8;Q9TLL5;Q9MRS1;Q95FM8;Q9FF03;Q71N61;Q29VB2;Q9TLL3;Q9XQY5;Q9MRJ8;Q9GI23;Q95AN2;Q9MTU5;Q9MTZ8;Q67H60;Q3ZU72;A8ASI2;Q9GET4;Q9MW35;Q9TMV2;O98523;O98492;Q8HT82;Q93Y44;A7X6U2;…	2265	199	CID		128.41	3.83999e-10		2	49		1	2060.98	-27.7019	14/167	pps_Arabidopsis_trypsin_rep1.mgf
	High	DVNEQDVLLFIDNIFR	Q9MRF3;Q8MBQ4;Q9MTW0;Q9XQL3;Q9MU12;Q8MBJ6;Q9BA74;Q9MRM6;Q95FR1;Q9XQY8;Q9MU01;Q9MRK1;Q597J4;Q29VB8;Q9XQX8;Q9MTU3;Q9XQN1;Q9MTV9;Q95FT8;Q95FL9;Q67H63;Q6EYX5;Q67H82;Q3L1L0;Q9TLJ8;Q9TLK3;Q9MRS1;Q9MT58;Q95FM8;Q9FF03;Q9XQY5;Q9MRJ8;Q9GI23;Q95AN2;Q9MTU5;Q9MTZ8;Q67H60;Q3ZU72;A8ASI2;Q9GET4;Q9MW35;Q9TMV2;O98523;O98492;Q8HT82;Q93Y44;A7X6U2;A8ASH2;B7S4P3;C0J3J3;Q8MBL0;Q9MRK2;Q95FM7;A0AR37;Q9MRF4;Q67H80;Q29S89;…	2339	167	CID		126.07	6.8295e-10		3	49		1	1949.98	-7.32425	14/172	pps_Arabidopsis_trypsin_rep1.mgf
	High	FVQAGSEVSALLGR	O98766;Q9MRF3;Q8MBQ4;Q9MTX9;Q9MTW0;Q9XQL3;Q9XQG7;Q8SLS8;Q9MU12;Q9MRM9;Q9MRK7;Q8MBJ6;Q9BA74;Q9MRM6;Q95FR1;Q9XQY8;Q9MU01;Q9MRK1;Q597J4;Q29VB8;Q9XQX8;Q9MTU3;Q9XQN1;Q9MTV9;Q95FT8;Q95FL9;Q67H63;B7S4Q6;Q67H82;Q3L1L0;Q9TLL5;Q9TLK3;Q9MRS1;Q9MT58;Q95FM8;Q9FF03;Q71N61;Q29VB2;Q9MRJ8;Q9GI23;Q95AN2;Q9MTU5;Q67H60;Q3ZU72;A8ASI2;Q9MW35;Q9TMV2;O98523;O98492;Q8HT82;A7X6U2;B7S4P3;C0J3J3;Q8MBL0;Q9MRK2;Q95FM7;A0AR37;…	3906	235	CID		115.65	7.20549e-09	0	1	49		1	1433.76	-11.9746	12/137	pps_Arabidopsis_trypsin_rep1.mgf
	High	IFNVLGEPVDNLGPVDTR	O98766;Q9MRF3;Q9MTX9;Q9MTW0;Q9XQG7;Q8SLS8;Q9MU12;Q9BA74;Q95FR1;Q9MRK1;Q597J4;Q29VB8;Q9MTU3;Q9XQN1;B7S4Q6;Q9XQY1;Q9TLL5;Q9TLK3;Q9MRS1;Q9MT58;Q95FM8;Q71N61;Q29VB2;Q67H60;Q3ZU72;A8ASI2;Q9GET4;Q9MW35;Q9TMV2;O98523;O98492;Q8HT82;A8ASH2;B7S4P3;A0AR37;Q9MRF4;Q257C7;A0AR40;B8PRK4;B7S4V7;Q5W4R8;Q8WJG3;Q8SLT5;Q9MRR7;Q9MRU7;Q9MRL5;O98595;Q95FL6;Q9MRA6;O98404;O98583;Q9XQY9;Q9MW37;Q9XQY6;Q9MRR6;Q67H40;Q9MRA2;…	1261	89	CID		114.13	1.05152e-08		2	49		1	1954.97	-29.2324	14/187	pps_Arabidopsis_trypsin_rep1.mgf
	High	KGSITSIQAVYVPADDLTDPAPATTFAHLDATTVLSR	Q29VB8;Q9MTV9;Q29VB2;Q9MW35;O98412;Q95D38;O98404;Q9MRL6;P19366;Q8MFW7;Q95FW4;Q9THU9;Q9S6Z4;D7KRE0;Q8MFX1;Q8MFX9;B9U4M6;B9U4L6;B9U4K5;Q95DY3;A9U8M5;B9U4R2;Q06FV3;Q9SBN9;Q6YN70;A9L9X3;O98406;Q95FX5;Q9TMQ1;A9L9T1;A9L9V1;A9L9Y8;A9L9V2;A9L9Y2;B3SHD4;A9L9U2;A9L9V9;Q9XQN7;A9L9S9;Q95FT4	402	40	CID		107	4.38778e-08		3	48		1	3842.8	-46.9557	14/427	pps_Arabidopsis_trypsin_rep1.mgf
	High	GSITSIQAVYVPADDLTDPAPATTFAHLDATTVLSR	Q29VB8;Q9MTV9;Q29VB2;Q9MW35;O98412;Q95D38;O98404;Q9MRL6;P19366;Q8MFW7;Q95FW4;Q9THU9;Q9S6Z4;Q4KU64;D7KRE0;Q8MFX1;Q9MTZ1;Q8MFX9;B9U4M6;B9U4L6;B9U4K5;Q95DY3;A9U8M5;B9U4R2;Q06FV3;Q9SBN9;Q6YN70;A9L9X3;O98406;Q95FX5;Q9TMQ1;A9L9T1;A9L9V1;A9L9Y8;A9L9V2;A9L9Y2;B3SHD4;A9L9U2;A9L9V9;Q9XQN7;A9L9S9;Q95FT4	421	42	CID		106.59	4.77417e-08		3	48	42	1	3714.71	-48.3945	16/405	pps_Arabidopsis_trypsin_rep1.mgf
	High	VGLTALTMAEYFR	O98766;Q9MRF3;Q8MBQ4;Q9MTX9;Q9XQL3;Q9XQG7;Q8SLS8;Q9MU12;Q9MRM9;Q9MRK7;Q8MBJ6;Q9BA74;Q9MRM6;Q95FR1;Q9XQY8;Q9MU01;Q9MRK1;Q597J4;Q29VB8;Q9XQX8;Q9MTU3;Q9XQN1;Q9MTV9;Q95FT8;Q95FL9;Q67H63;Q6EYX5;B7S4Q6;Q9XQY1;Q67H82;Q3L1L0;Q9TLJ8;Q9TLL5;Q9MRS1;Q9MT58;Q95FM8;Q9FF03;Q71N61;Q9XQY5;Q9MRJ8;Q9GI23;Q95AN2;Q9MTU5;Q9MTZ8;Q67H60;Q3ZU72;A8ASI2;Q9GET4;Q9MW35;Q9TMV2;O98523;O98492;Q8HT82;Q93Y44;A7X6U2;A8ASH2;B7S4P3;…	3375	230	CID		105.03	9.72977e-08		2	50		1	1471.73	-23.7366	12/111	pps_Arabidopsis_trypsin_rep1.mgf
	High	AHGGVSVFGGVGER	O98766;Q9MRF3;Q9MTX9;Q9MTW0;Q9XQL3;Q9XQG7;Q9MU12;Q9MRM9;Q8MBJ6;Q9BA74;Q9MRM6;Q95FR1;Q9XQY8;Q9MU01;Q9MRK1;Q597J4;Q29VB8;Q9XQX8;Q9MTU3;Q9XQN1;Q9MTV9;Q95FT8;Q95FL9;Q67H63;B7S4Q6;Q9XQY1;Q67H82;Q9TLJ8;Q9TLL5;Q9TLK3;Q9MRS1;Q9MT58;Q71N61;Q29VB2;Q9XQY5;Q9MRJ8;Q9MTU5;Q9MTZ8;Q3ZU72;A8ASI2;Q9GET4;Q9TMV2;O98523;O98492;Q8HT82;Q93Y44;A7X6U2;A8ASH2;B7S4P3;C0J3J3;Q9MRK2;Q95FM7;A0AR37;Q9MRF4;Q67H80;Q597K1;Q29S89;…	3365	211	CID		99.38	2.95884e-07	0	1	49	47	1	1328.68	8.64367	12/119	pps_Arabidopsis_trypsin_rep1.mgf
	High	TVLIMELIxNIAK	Q29VB8;Q95D38;Q95FS7;O98782;Q95D42;Q8MBI2;Q95FT6	9	7	CID	X9(N)	86.74	5.87972e-06		7	49		1	1471.85	-4.29689	10/119	pps_Arabidopsis_trypsin_rep1.mgf
	High	VALVYGQMNEPPGAR	Q8MBQ4;Q9MTX9;Q9MTW0;Q9XQL3;Q9XQG7;Q9MU12;Q9MRM9;Q9MRK7;Q8MBJ6;Q9BA74;Q9MRM6;Q95FR1;Q9XQY8;Q9MU01;Q9MRK1;Q597J4;Q29VB8;Q9XQX8;Q9MTU3;Q9XQN1;Q9MTV9;Q95FT8;Q95FL9;Q67H63;Q6EYX5;B7S4Q6;Q9XQY1;Q67H82;Q9TLJ8;Q9TLL5;Q9TLK3;Q9MRS1;Q9MT58;Q95FM8;Q9FF03;Q71N61;Q9TLL3;Q9XQY5;Q9GI23;Q95AN2;Q9MTU5;Q9MTZ8;Q67H60;A8ASI2;Q9GET4;Q9MW35;Q9TMV2;O98523;O98492;Q8HT82;Q93Y44;A7X6U2;A8ASH2;B7S4P3;C0J3J3;Q8MBL0;Q9MRK2;…	4104	235	CID		83.47	1.20208e-05		4	49		1	1601.78	-16.7446	9/133	pps_Arabidopsis_trypsin_rep1.mgf
	High	SAPAFIELDTK	Q29VB8;Q9XQY1;P19366;Q9S6Z4;Q9MTZ1;B9U4K5;Q95DY3;A9U8M5;Q8MC72;A9L9U8;A9L9S3;A9L9X3;A9L9Y4;A9L9X9;A9L9T1;A9L9V1;A9L9Y8;A9L9V2;A9L9Y2;B3SHD4;A9L9V9;A9L9S9;A9L9W8	188	23	CID		68.5	0.000336918	0	1	49		1	1191.61	-11.6995	9/99	pps_Arabidopsis_trypsin_rep1.mgf
	High	YKELQDIIAILGLDELSEEDRLTVAR	O98766;Q9MRF3;Q8MBQ4;Q9MTX9;Q9MTW0;Q9XQL3;Q9XQG7;Q9MU12;Q9MRK7;Q8MBJ6;Q9BA74;Q95FR1;Q9XQY8;Q9MU01;Q9MRK1;Q597J4;Q29VB8;Q9XQX8;Q9XQN1;Q9MTV9;Q95FT8;Q95FL9;Q67H63;Q6EYX5;B7S4Q6;Q9XQY1;Q3L1L0;Q9TLJ8;Q9TLL5;Q9TLK3;Q9MRS1;Q9MT58;Q95FM8;Q9FF03;Q71N61;Q29VB2;Q9XQY5;Q9MRJ8;Q95AN2;Q9MTU5;Q9MTZ8;Q67H60;Q3ZU72;Q9GET4;Q9MW35;Q9TMV2;O98523;O98492;Q93Y44;A7X6U2;B7S4P3;C0J3J3;Q9MRK2;A0AR37;Q9MRF4;Q67H80;Q597K1;…	2967	175	CID		67.44	0.000477646		7	49		1	3002.6	-2.74008	11/291	pps_Arabidopsis_trypsin_rep1.mgf
	High	IGLFGGAGVGK	O98766;Q9MRF3;Q9MTX9;Q9MTW0;Q9XQG7;Q8SLS8;Q9MU12;Q9MRM9;Q9MRK7;Q8MBJ6;Q9BA74;Q9MRM6;Q95FR1;Q9XQY8;Q9MU01;Q9MRK1;Q29VB8;Q9XQX8;Q9MTU3;Q9XQN1;Q9MTV9;Q95FT8;Q95FL9;Q67H63;B7S4Q6;Q9XQY1;Q67H82;Q9TLL5;Q9TLK3;Q9MRS1;Q9MT58;Q95FM8;Q9FF03;Q71N61;Q29VB2;Q9TLL3;Q9MRJ8;Q95AN2;Q9MTU5;Q9MTZ8;Q67H60;Q3ZU72;A8ASI2;Q9GET4;Q9MW35;Q9TMV2;O98523;O98492;Q8HT82;Q93Y44;A7X6U2;A8ASH2;B7S4P3;C0J3J3;Q9MRK2;Q95FM7;A0AR37;…	4083	238	CID		53.95	0.0110119		2	49		1	975.545	-17.3352	13/92	pps_Arabidopsis_trypsin_rep1.mgf
	Medium	VVDLLAPYRR	O98766;Q9MRF3;Q9MTX9;Q9MTW0;Q9XQL3;Q9XQG7;Q8SLS8;Q9MU12;Q9MRM9;Q8MBJ6;Q95FR1;Q9XQY8;Q9MU01;Q9MRK1;Q597J4;Q29VB8;Q9XQX8;Q9XQN1;Q9MTV9;Q95FT8;Q95FL9;Q6EYX5;B7S4Q6;Q67H82;Q9TLL5;Q9TLK3;Q9MRS1;Q9MT58;Q95FM8;Q9FF03;Q71N61;Q29VB2;Q9TLL3;Q9XQY5;Q9MRJ8;Q9GI23;Q95AN2;Q9MTU5;Q9MTZ8;Q67H60;Q3ZU72;A8ASI2;Q9GET4;Q9MW35;Q9TMV2;O98523;O98492;Q8HT82;Q93Y44;A7X6U2;A8ASH2;B7S4P3;C0J3J3;Q8MBL0;Q95FM7;A0AR37;Q9MRF4;…	4060	234	CID		45.45	0.0741193		3	49	46	1	1201.67	-29.5599	6/81	pps_Arabidopsis_trypsin_rep1.mgf
	Medium	TREGNDLxMEMK	Q29VB8;O98523;C0J3I8;Q9GEQ9	5	4	CID	X8(Y)	42.47	0.0961191		4	47		1	1486.65	-12.2768	14/128	pps_Arabidopsis_trypsin_rep1.mgf
	Medium	TVLImELIxNIAK	Q29VB8;Q95D38;Q95FS7;O98782;Q95D42;Q8MBI2;Q95FT6	9	7	CID	M5(Oxidation), X9(N)	41.42	0.207621		8	49	46	1	1487.83	-12.8081	11/119	pps_Arabidopsis_trypsin_rep1.mgf
	Low	VGLTALTmAEYFR	O98766;Q9MRF3;Q8MBQ4;Q9MTX9;Q9XQL3;Q9XQG7;Q8SLS8;Q9MU12;Q9MRM9;Q9MRK7;Q8MBJ6;Q9BA74;Q9MRM6;Q95FR1;Q9XQY8;Q9MU01;Q9MRK1;Q597J4;Q29VB8;Q9XQX8;Q9MTU3;Q9XQN1;Q9MTV9;Q95FT8;Q95FL9;Q67H63;Q6EYX5;B7S4Q6;Q9XQY1;Q67H82;Q3L1L0;Q9TLJ8;Q9TLL5;Q9MRS1;Q9MT58;Q95FM8;Q9FF03;Q71N61;Q9XQY5;Q9MRJ8;Q9GI23;Q95AN2;Q9MTU5;Q9MTZ8;Q67H60;Q3ZU72;A8ASI2;Q9GET4;Q9MW35;Q9TMV2;O98523;O98492;Q8HT82;Q93Y44;A7X6U2;A8ASH2;B7S4P3;…	3375	230	CID	M8(Oxidation)	29.9	2.8776		2	49	32	1	1487.7	-35.0811	9/111	pps_Arabidopsis_trypsin_rep1.mgf
	Low	VVDLLAPYR	O98766;Q9MRF3;Q9MTX9;Q9MTW0;Q9XQL3;Q9XQG7;Q8SLS8;Q9MU12;Q9MRM9;Q8MBJ6;Q95FR1;Q9XQY8;Q9MU01;Q9MRK1;Q597J4;Q29VB8;Q9XQX8;Q9XQN1;Q9MTV9;Q95FT8;Q95FL9;Q6EYX5;B7S4Q6;Q67H82;Q9TLL5;Q9TLK3;Q9MRS1;Q9MT58;Q95FM8;Q9FF03;Q71N61;Q29VB2;Q9TLL3;Q9XQY5;Q9MRJ8;Q9GI23;Q95AN2;Q9MTU5;Q9MTZ8;Q67H60;Q3ZU72;A8ASI2;Q9GET4;Q9MW35;Q9TMV2;O98523;O98492;Q8HT82;Q93Y44;A7X6U2;A8ASH2;B7S4P3;C0J3J3;Q8MBL0;Q95FM7;A0AR37;Q9MRF4;…	4069	235	CID		28.62	3.76975		3	49	42	1	1045.57	-30.0871	8/70	pps_Arabidopsis_trypsin_rep1.mgf
	Low	GIYPAVDPLDSTSTmLQPR	O98766;Q9MRF3;Q8MBQ4;Q9MTX9;Q9MTW0;Q9XQL3;Q9XQG7;Q8SLS8;Q9MU12;Q9MRM9;Q9MRK7;Q8MBJ6;Q9BA74;Q9MRM6;Q95FR1;Q9XQY8;Q9MU01;Q9MRK1;Q597J4;Q29VB8;Q9XQX8;Q9MTU3;Q9XQN1;Q9MTV9;Q95FT8;Q95FL9;Q67H63;Q6EYX5;B7S4Q6;Q9XQY1;Q67H82;Q3L1L0;Q9TLJ8;Q9TLL5;Q9MRS1;Q95FM8;Q9FF03;Q71N61;Q29VB2;Q9TLL3;Q9XQY5;Q9MRJ8;Q9GI23;Q95AN2;Q9MTU5;Q9MTZ8;Q67H60;Q3ZU72;A8ASI2;Q9GET4;Q9MW35;Q9TMV2;O98523;O98492;Q8HT82;Q93Y44;A7X6U2;…	2265	199	CID	M15(Oxidation)	27.85	4.45789		4	49	42	1	2076.98	-24.2678	8/167	pps_Arabidopsis_trypsin_rep1.mgf
	Low	TREGNDLxmEMK	Q29VB8;O98523;C0J3I8;Q9GEQ9	5	4	CID	X8(Y), M9(Oxidation)	26.47	3.22852		5	46	33	1	1502.63	-20.475	10/128	pps_Arabidopsis_trypsin_rep1.mgf
	Low	VALVYGQmNEPPGAR	Q8MBQ4;Q9MTX9;Q9MTW0;Q9XQL3;Q9XQG7;Q9MU12;Q9MRM9;Q9MRK7;Q8MBJ6;Q9BA74;Q9MRM6;Q95FR1;Q9XQY8;Q9MU01;Q9MRK1;Q597J4;Q29VB8;Q9XQX8;Q9MTU3;Q9XQN1;Q9MTV9;Q95FT8;Q95FL9;Q67H63;Q6EYX5;B7S4Q6;Q9XQY1;Q67H82;Q9TLJ8;Q9TLL5;Q9TLK3;Q9MRS1;Q9MT58;Q95FM8;Q9FF03;Q71N61;Q9TLL3;Q9XQY5;Q9GI23;Q95AN2;Q9MTU5;Q9MTZ8;Q67H60;A8ASI2;Q9GET4;Q9MW35;Q9TMV2;O98523;O98492;Q8HT82;Q93Y44;A7X6U2;A8ASH2;B7S4P3;C0J3J3;Q8MBL0;Q9MRK2;…	4104	235	CID	M8(Oxidation)	23.39	11.8327		4	49	35	1	1617.77	-22.8015	8/133	pps_Arabidopsis_trypsin_rep1.mgf
Q9MTZ4	43.29	21	14	492	52.8919	5.12256	1520.44	ATP synthase beta subunit (Fragment) OS=Ribes speciosum GN=atpB PE=3 SV=1 - [Q9MTZ4_RIBSP]
	Confidence Icon	Sequence	Protein Accessions	# Proteins	# Protein Groups	Activation Type	Modifications	IonScore	Exp Value	Δ Score	Rank	Identity High	Homology Threshold	Charge	m/z [Da]	ΔM [ppm]	Ions Matched	Spectrum File
	High	MPSAVGYQPTLSTEMGTLQER	Q8MBJ6;Q9MRM6;Q9MTU3;Q3L1L0;Q9TLL5;Q9MTZ8;Q95FM7;Q597K1;Q257C7;A0AR40;O98412;Q29VB0;Q9MRL5;Q95FL6;Q8MBK2;Q67H62;C8YPI1;Q9MRR6;Q95FM3;Q9MTZ4;Q9XQY2;Q9SC47;Q9MRW3;P19366;Q9MRG6;Q9THU9;Q3ZMJ5;Q8MBI2;A9QAU1;D7KRE0;Q8MBI0;Q8WH97;Q9SBN9;Q5UVH1;Q6YN70;O98406;Q09RD9;B2BI37;Q5UVF9;Q5YGN7;Q5YGK8;Q5UVH4;Q95FT4	571	43	CID		183.04	1.34636e-15		2	49		1	2296.09	-2.6137	18/221	pps_Arabidopsis_trypsin_rep1.mgf
	High	DTxGQQINVTcEVQQLLGNNR	Q29S89;Q9MTZ4	4	2	CID	X3(N), C11(Carbamidomethyl)	171.74	1.56649e-14		7	48		1	2401.08	-28.8434	17/223	pps_Arabidopsis_trypsin_rep1.mgf
	High	DTxGQQINVTCEVQQLLGNNR	Q29S89;Q9MTZ4	4	2	CID	X3(N)	143.16	1.14526e-11		6	48		1	2344.07	-27.8112	16/223	pps_Arabidopsis_trypsin_rep1.mgf
	High	YKELQDIIAILGLDELSEEDR	O98766;Q9MRF3;Q8MBQ4;Q9MTX9;Q9MTW0;Q9XQL3;Q9XQG7;Q9MU12;Q9MRM9;Q9MRK7;Q8MBJ6;Q9BA74;Q9MRM6;Q95FR1;Q9XQY8;Q9MU01;Q9MRK1;Q597J4;Q29VB8;Q9XQX8;Q9XQN1;Q9MTV9;Q95FT8;Q95FL9;Q67H63;Q6EYX5;B7S4Q6;Q9XQY1;Q3L1L0;Q9TLJ8;Q9TLL5;Q9TLK3;Q9MRS1;Q9MT58;Q95FM8;Q9FF03;Q71N61;Q29VB2;Q9XQY5;Q9MRJ8;Q95AN2;Q9MTU5;Q9MTZ8;Q67H60;Q3ZU72;Q9GET4;Q9MW35;Q9TMV2;O98523;O98492;Q8HT82;Q93Y44;A7X6U2;B7S4P3;C0J3J3;Q9MRK2;A0AR37;…	3355	196	CID		142.92	1.3826e-11		9	49		1	2462.25	-7.06317	16/233	pps_Arabidopsis_trypsin_rep1.mgf
	High	GIYPAVDPLDSTSTMLQPR	O98766;Q9MRF3;Q8MBQ4;Q9MTX9;Q9MTW0;Q9XQL3;Q9XQG7;Q8SLS8;Q9MU12;Q9MRM9;Q9MRK7;Q8MBJ6;Q9BA74;Q9MRM6;Q95FR1;Q9XQY8;Q9MU01;Q9MRK1;Q597J4;Q29VB8;Q9XQX8;Q9MTU3;Q9XQN1;Q9MTV9;Q95FT8;Q95FL9;Q67H63;Q6EYX5;B7S4Q6;Q9XQY1;Q67H82;Q3L1L0;Q9TLJ8;Q9TLL5;Q9MRS1;Q95FM8;Q9FF03;Q71N61;Q29VB2;Q9TLL3;Q9XQY5;Q9MRJ8;Q9GI23;Q95AN2;Q9MTU5;Q9MTZ8;Q67H60;Q3ZU72;A8ASI2;Q9GET4;Q9MW35;Q9TMV2;O98523;O98492;Q8HT82;Q93Y44;A7X6U2;…	2265	199	CID		128.41	3.83999e-10		2	49		1	2060.98	-27.7019	14/167	pps_Arabidopsis_trypsin_rep1.mgf
	High	DVNEQDVLLFIDNIFR	Q9MRF3;Q8MBQ4;Q9MTW0;Q9XQL3;Q9MU12;Q8MBJ6;Q9BA74;Q9MRM6;Q95FR1;Q9XQY8;Q9MU01;Q9MRK1;Q597J4;Q29VB8;Q9XQX8;Q9MTU3;Q9XQN1;Q9MTV9;Q95FT8;Q95FL9;Q67H63;Q6EYX5;Q67H82;Q3L1L0;Q9TLJ8;Q9TLK3;Q9MRS1;Q9MT58;Q95FM8;Q9FF03;Q9XQY5;Q9MRJ8;Q9GI23;Q95AN2;Q9MTU5;Q9MTZ8;Q67H60;Q3ZU72;A8ASI2;Q9GET4;Q9MW35;Q9TMV2;O98523;O98492;Q8HT82;Q93Y44;A7X6U2;A8ASH2;B7S4P3;C0J3J3;Q8MBL0;Q9MRK2;Q95FM7;A0AR37;Q9MRF4;Q67H80;Q29S89;…	2339	167	CID		126.07	6.8295e-10		3	49		1	1949.98	-7.32425	14/172	pps_Arabidopsis_trypsin_rep1.mgf
	High	FVQAGSEVSALLGR	O98766;Q9MRF3;Q8MBQ4;Q9MTX9;Q9MTW0;Q9XQL3;Q9XQG7;Q8SLS8;Q9MU12;Q9MRM9;Q9MRK7;Q8MBJ6;Q9BA74;Q9MRM6;Q95FR1;Q9XQY8;Q9MU01;Q9MRK1;Q597J4;Q29VB8;Q9XQX8;Q9MTU3;Q9XQN1;Q9MTV9;Q95FT8;Q95FL9;Q67H63;B7S4Q6;Q67H82;Q3L1L0;Q9TLL5;Q9TLK3;Q9MRS1;Q9MT58;Q95FM8;Q9FF03;Q71N61;Q29VB2;Q9MRJ8;Q9GI23;Q95AN2;Q9MTU5;Q67H60;Q3ZU72;A8ASI2;Q9MW35;Q9TMV2;O98523;O98492;Q8HT82;A7X6U2;B7S4P3;C0J3J3;Q8MBL0;Q9MRK2;Q95FM7;A0AR37;…	3906	235	CID		115.65	7.20549e-09	0	1	49		1	1433.76	-11.9746	12/137	pps_Arabidopsis_trypsin_rep1.mgf
	High	IFNVLGEPVDNLGPVDTR	O98766;Q9MRF3;Q9MTX9;Q9MTW0;Q9XQG7;Q8SLS8;Q9MU12;Q9BA74;Q95FR1;Q9MRK1;Q597J4;Q29VB8;Q9MTU3;Q9XQN1;B7S4Q6;Q9XQY1;Q9TLL5;Q9TLK3;Q9MRS1;Q9MT58;Q95FM8;Q71N61;Q29VB2;Q67H60;Q3ZU72;A8ASI2;Q9GET4;Q9MW35;Q9TMV2;O98523;O98492;Q8HT82;A8ASH2;B7S4P3;A0AR37;Q9MRF4;Q257C7;A0AR40;B8PRK4;B7S4V7;Q5W4R8;Q8WJG3;Q8SLT5;Q9MRR7;Q9MRU7;Q9MRL5;O98595;Q95FL6;Q9MRA6;O98404;O98583;Q9XQY9;Q9MW37;Q9XQY6;Q9MRR6;Q67H40;Q9MRA2;…	1261	89	CID		114.13	1.05152e-08		2	49		1	1954.97	-29.2324	14/187	pps_Arabidopsis_trypsin_rep1.mgf
	High	VGLTALTMAEYFR	O98766;Q9MRF3;Q8MBQ4;Q9MTX9;Q9XQL3;Q9XQG7;Q8SLS8;Q9MU12;Q9MRM9;Q9MRK7;Q8MBJ6;Q9BA74;Q9MRM6;Q95FR1;Q9XQY8;Q9MU01;Q9MRK1;Q597J4;Q29VB8;Q9XQX8;Q9MTU3;Q9XQN1;Q9MTV9;Q95FT8;Q95FL9;Q67H63;Q6EYX5;B7S4Q6;Q9XQY1;Q67H82;Q3L1L0;Q9TLJ8;Q9TLL5;Q9MRS1;Q9MT58;Q95FM8;Q9FF03;Q71N61;Q9XQY5;Q9MRJ8;Q9GI23;Q95AN2;Q9MTU5;Q9MTZ8;Q67H60;Q3ZU72;A8ASI2;Q9GET4;Q9MW35;Q9TMV2;O98523;O98492;Q8HT82;Q93Y44;A7X6U2;A8ASH2;B7S4P3;…	3375	230	CID		105.03	9.72977e-08		2	50		1	1471.73	-23.7366	12/111	pps_Arabidopsis_trypsin_rep1.mgf
	High	AHGGVSVFGGVGER	O98766;Q9MRF3;Q9MTX9;Q9MTW0;Q9XQL3;Q9XQG7;Q9MU12;Q9MRM9;Q8MBJ6;Q9BA74;Q9MRM6;Q95FR1;Q9XQY8;Q9MU01;Q9MRK1;Q597J4;Q29VB8;Q9XQX8;Q9MTU3;Q9XQN1;Q9MTV9;Q95FT8;Q95FL9;Q67H63;B7S4Q6;Q9XQY1;Q67H82;Q9TLJ8;Q9TLL5;Q9TLK3;Q9MRS1;Q9MT58;Q71N61;Q29VB2;Q9XQY5;Q9MRJ8;Q9MTU5;Q9MTZ8;Q3ZU72;A8ASI2;Q9GET4;Q9TMV2;O98523;O98492;Q8HT82;Q93Y44;A7X6U2;A8ASH2;B7S4P3;C0J3J3;Q9MRK2;Q95FM7;A0AR37;Q9MRF4;Q67H80;Q597K1;Q29S89;…	3365	211	CID		99.38	2.95884e-07	0	1	49	47	1	1328.68	8.64367	12/119	pps_Arabidopsis_trypsin_rep1.mgf
	High	TVLIMELINNIAK	O98766;Q9MRF3;Q9MTX9;Q9MTW0;Q9XQL3;Q9XQG7;Q8SLS8;Q9MU12;Q9MRM9;Q9MRK7;Q8MBJ6;Q9BA74;Q9MRM6;Q95FR1;Q9MU01;Q9MRK1;Q597J4;Q9XQX8;Q9MTU3;Q9MTV9;Q95FT8;Q95FL9;Q67H63;Q6EYX5;B7S4Q6;Q9XQY1;Q67H82;Q9TLJ8;Q9TLL5;Q9TLK3;Q9MRS1;Q9MT58;Q95FM8;Q9FF03;Q71N61;Q29VB2;Q9TLL3;Q9XQY5;Q9MRJ8;Q95AN2;Q9MTU5;Q9MTZ8;Q3ZU72;A8ASI2;Q9GET4;Q9MW35;Q9TMV2;O98523;O98492;Q93Y44;A7X6U2;A8ASH2;B7S4P3;C0J3J3;Q9MRK2;Q95FM7;A0AR37;…	3602	230	CID		86.74	5.87972e-06		4	49		1	1471.85	-4.29689	10/121	pps_Arabidopsis_trypsin_rep1.mgf
	High	mPSAVGYQPTLSTEMGTLQER	Q8MBJ6;Q9MRM6;Q9MTU3;Q3L1L0;Q9TLL5;Q9MTZ8;Q95FM7;Q597K1;Q257C7;A0AR40;O98412;Q29VB0;Q9MRL5;Q95FL6;Q8MBK2;Q67H62;C8YPI1;Q9MRR6;Q95FM3;Q9MTZ4;Q9XQY2;Q9SC47;Q9MRW3;P19366;Q9MRG6;Q9THU9;Q3ZMJ5;Q8MBI2;A9QAU1;D7KRE0;Q8MBI0;Q8WH97;Q9SBN9;Q5UVH1;Q6YN70;O98406;Q09RD9;B2BI37;Q5UVF9;Q5YGN7;Q5YGK8;Q5UVH4;Q95FT4	571	43	CID	M1(Oxidation)	86.62	5.43731e-06		2	49		1	2312.08	-4.72706	16/221	pps_Arabidopsis_trypsin_rep1.mgf
	High	VALVYGQMNEPPGAR	Q8MBQ4;Q9MTX9;Q9MTW0;Q9XQL3;Q9XQG7;Q9MU12;Q9MRM9;Q9MRK7;Q8MBJ6;Q9BA74;Q9MRM6;Q95FR1;Q9XQY8;Q9MU01;Q9MRK1;Q597J4;Q29VB8;Q9XQX8;Q9MTU3;Q9XQN1;Q9MTV9;Q95FT8;Q95FL9;Q67H63;Q6EYX5;B7S4Q6;Q9XQY1;Q67H82;Q9TLJ8;Q9TLL5;Q9TLK3;Q9MRS1;Q9MT58;Q95FM8;Q9FF03;Q71N61;Q9TLL3;Q9XQY5;Q9GI23;Q95AN2;Q9MTU5;Q9MTZ8;Q67H60;A8ASI2;Q9GET4;Q9MW35;Q9TMV2;O98523;O98492;Q8HT82;Q93Y44;A7X6U2;A8ASH2;B7S4P3;C0J3J3;Q8MBL0;Q9MRK2;…	4104	235	CID		83.47	1.20208e-05		4	49		1	1601.78	-16.7446	9/133	pps_Arabidopsis_trypsin_rep1.mgf
	High	YKELQDIIAILGLDELSEEDRLTVAR	O98766;Q9MRF3;Q8MBQ4;Q9MTX9;Q9MTW0;Q9XQL3;Q9XQG7;Q9MU12;Q9MRK7;Q8MBJ6;Q9BA74;Q95FR1;Q9XQY8;Q9MU01;Q9MRK1;Q597J4;Q29VB8;Q9XQX8;Q9XQN1;Q9MTV9;Q95FT8;Q95FL9;Q67H63;Q6EYX5;B7S4Q6;Q9XQY1;Q3L1L0;Q9TLJ8;Q9TLL5;Q9TLK3;Q9MRS1;Q9MT58;Q95FM8;Q9FF03;Q71N61;Q29VB2;Q9XQY5;Q9MRJ8;Q95AN2;Q9MTU5;Q9MTZ8;Q67H60;Q3ZU72;Q9GET4;Q9MW35;Q9TMV2;O98523;O98492;Q93Y44;A7X6U2;B7S4P3;C0J3J3;Q9MRK2;A0AR37;Q9MRF4;Q67H80;Q597K1;…	2967	175	CID		67.44	0.000477646		7	49		1	3002.6	-2.74008	11/291	pps_Arabidopsis_trypsin_rep1.mgf
	High	IGLFGGAGVGK	O98766;Q9MRF3;Q9MTX9;Q9MTW0;Q9XQG7;Q8SLS8;Q9MU12;Q9MRM9;Q9MRK7;Q8MBJ6;Q9BA74;Q9MRM6;Q95FR1;Q9XQY8;Q9MU01;Q9MRK1;Q29VB8;Q9XQX8;Q9MTU3;Q9XQN1;Q9MTV9;Q95FT8;Q95FL9;Q67H63;B7S4Q6;Q9XQY1;Q67H82;Q9TLL5;Q9TLK3;Q9MRS1;Q9MT58;Q95FM8;Q9FF03;Q71N61;Q29VB2;Q9TLL3;Q9MRJ8;Q95AN2;Q9MTU5;Q9MTZ8;Q67H60;Q3ZU72;A8ASI2;Q9GET4;Q9MW35;Q9TMV2;O98523;O98492;Q8HT82;Q93Y44;A7X6U2;A8ASH2;B7S4P3;C0J3J3;Q9MRK2;Q95FM7;A0AR37;…	4083	238	CID		53.95	0.0110119		2	49		1	975.545	-17.3352	13/92	pps_Arabidopsis_trypsin_rep1.mgf
	Medium	TREGNDLYMEMK	O98766;Q9MRF3;Q9MTX9;Q9XQL3;Q9XQG7;Q9MU12;Q9MRM9;Q9MRK7;Q8MBJ6;Q9BA74;Q9MRM6;Q95FR1;Q9XQY8;Q9MU01;Q597J4;Q9XQX8;Q9MTU3;Q9XQN1;Q9MTV9;Q95FT8;Q95FL9;Q67H63;B7S4Q6;Q9XQY1;Q67H82;Q9TLJ8;Q9TLL5;Q9MRS1;Q9MT58;Q95FM8;Q9FF03;Q71N61;Q9TLL3;Q9MRJ8;Q95AN2;Q9MTU5;Q9MTZ8;Q3ZU72;A8ASI2;Q9GET4;Q9MW35;Q9TMV2;O98492;Q8HT82;Q93Y44;A7X6U2;A8ASH2;B7S4P3;C0J3J3;Q8MBL0;Q9MRK2;Q95FM7;A0AR37;Q9MRF4;Q67H80;Q597K1;Q29S89;…	3486	207	CID		42.47	0.0961191	0	1	47		1	1486.65	-12.2768	14/128	pps_Arabidopsis_trypsin_rep1.mgf
	Medium	TVLImELINNIAK	O98766;Q9MRF3;Q9MTX9;Q9MTW0;Q9XQL3;Q9XQG7;Q8SLS8;Q9MU12;Q9MRM9;Q9MRK7;Q8MBJ6;Q9BA74;Q9MRM6;Q95FR1;Q9MU01;Q9MRK1;Q597J4;Q9XQX8;Q9MTU3;Q9MTV9;Q95FT8;Q95FL9;Q67H63;Q6EYX5;B7S4Q6;Q9XQY1;Q67H82;Q9TLJ8;Q9TLL5;Q9TLK3;Q9MRS1;Q9MT58;Q95FM8;Q9FF03;Q71N61;Q29VB2;Q9TLL3;Q9XQY5;Q9MRJ8;Q95AN2;Q9MTU5;Q9MTZ8;Q3ZU72;A8ASI2;Q9GET4;Q9MW35;Q9TMV2;O98523;O98492;Q93Y44;A7X6U2;A8ASH2;B7S4P3;C0J3J3;Q9MRK2;Q95FM7;A0AR37;…	3602	230	CID	M5(Oxidation)	41.42	0.207621		5	49	46	1	1487.83	-12.8081	11/121	pps_Arabidopsis_trypsin_rep1.mgf
	Low	VGLTALTmAEYFR	O98766;Q9MRF3;Q8MBQ4;Q9MTX9;Q9XQL3;Q9XQG7;Q8SLS8;Q9MU12;Q9MRM9;Q9MRK7;Q8MBJ6;Q9BA74;Q9MRM6;Q95FR1;Q9XQY8;Q9MU01;Q9MRK1;Q597J4;Q29VB8;Q9XQX8;Q9MTU3;Q9XQN1;Q9MTV9;Q95FT8;Q95FL9;Q67H63;Q6EYX5;B7S4Q6;Q9XQY1;Q67H82;Q3L1L0;Q9TLJ8;Q9TLL5;Q9MRS1;Q9MT58;Q95FM8;Q9FF03;Q71N61;Q9XQY5;Q9MRJ8;Q9GI23;Q95AN2;Q9MTU5;Q9MTZ8;Q67H60;Q3ZU72;A8ASI2;Q9GET4;Q9MW35;Q9TMV2;O98523;O98492;Q8HT82;Q93Y44;A7X6U2;A8ASH2;B7S4P3;…	3375	230	CID	M8(Oxidation)	29.9	2.8776		2	49	32	1	1487.7	-35.0811	9/111	pps_Arabidopsis_trypsin_rep1.mgf
	Low	GIYPAVDPLDSTSTmLQPR	O98766;Q9MRF3;Q8MBQ4;Q9MTX9;Q9MTW0;Q9XQL3;Q9XQG7;Q8SLS8;Q9MU12;Q9MRM9;Q9MRK7;Q8MBJ6;Q9BA74;Q9MRM6;Q95FR1;Q9XQY8;Q9MU01;Q9MRK1;Q597J4;Q29VB8;Q9XQX8;Q9MTU3;Q9XQN1;Q9MTV9;Q95FT8;Q95FL9;Q67H63;Q6EYX5;B7S4Q6;Q9XQY1;Q67H82;Q3L1L0;Q9TLJ8;Q9TLL5;Q9MRS1;Q95FM8;Q9FF03;Q71N61;Q29VB2;Q9TLL3;Q9XQY5;Q9MRJ8;Q9GI23;Q95AN2;Q9MTU5;Q9MTZ8;Q67H60;Q3ZU72;A8ASI2;Q9GET4;Q9MW35;Q9TMV2;O98523;O98492;Q8HT82;Q93Y44;A7X6U2;…	2265	199	CID	M15(Oxidation)	27.85	4.45789		4	49	42	1	2076.98	-24.2678	8/167	pps_Arabidopsis_trypsin_rep1.mgf
	Low	TREGNDLYmEMK	O98766;Q9MRF3;Q9MTX9;Q9XQL3;Q9XQG7;Q9MU12;Q9MRM9;Q9MRK7;Q8MBJ6;Q9BA74;Q9MRM6;Q95FR1;Q9XQY8;Q9MU01;Q597J4;Q9XQX8;Q9MTU3;Q9XQN1;Q9MTV9;Q95FT8;Q95FL9;Q67H63;B7S4Q6;Q9XQY1;Q67H82;Q9TLJ8;Q9TLL5;Q9MRS1;Q9MT58;Q95FM8;Q9FF03;Q71N61;Q9TLL3;Q9MRJ8;Q95AN2;Q9MTU5;Q9MTZ8;Q3ZU72;A8ASI2;Q9GET4;Q9MW35;Q9TMV2;O98492;Q8HT82;Q93Y44;A7X6U2;A8ASH2;B7S4P3;C0J3J3;Q8MBL0;Q9MRK2;Q95FM7;A0AR37;Q9MRF4;Q67H80;Q597K1;Q29S89;…	3486	207	CID	M9(Oxidation)	26.47	3.22852		2	46	33	1	1502.63	-20.475	10/128	pps_Arabidopsis_trypsin_rep1.mgf
	Low	VALVYGQmNEPPGAR	Q8MBQ4;Q9MTX9;Q9MTW0;Q9XQL3;Q9XQG7;Q9MU12;Q9MRM9;Q9MRK7;Q8MBJ6;Q9BA74;Q9MRM6;Q95FR1;Q9XQY8;Q9MU01;Q9MRK1;Q597J4;Q29VB8;Q9XQX8;Q9MTU3;Q9XQN1;Q9MTV9;Q95FT8;Q95FL9;Q67H63;Q6EYX5;B7S4Q6;Q9XQY1;Q67H82;Q9TLJ8;Q9TLL5;Q9TLK3;Q9MRS1;Q9MT58;Q95FM8;Q9FF03;Q71N61;Q9TLL3;Q9XQY5;Q9GI23;Q95AN2;Q9MTU5;Q9MTZ8;Q67H60;A8ASI2;Q9GET4;Q9MW35;Q9TMV2;O98523;O98492;Q8HT82;Q93Y44;A7X6U2;A8ASH2;B7S4P3;C0J3J3;Q8MBL0;Q9MRK2;…	4104	235	CID	M8(Oxidation)	23.39	11.8327		4	49	35	1	1617.77	-22.8015	8/133	pps_Arabidopsis_trypsin_rep1.mgf
Q29S89	42.56	24	16	477	51.3627	5.30029	1508.15	ATP synthase beta subunit (Fragment) OS=Hillebrandia sandwicensis GN=atpB PE=3 SV=1 - [Q29S89_9ROSI]
	Confidence Icon	Sequence	Protein Accessions	# Proteins	# Protein Groups	Activation Type	Modifications	IonScore	Exp Value	Δ Score	Rank	Identity High	Homology Threshold	Charge	m/z [Da]	ΔM [ppm]	Ions Matched	Spectrum File
	High	DTxGQQINVTcEVQQLLGNNR	Q29S89;Q9MTZ4	4	2	CID	X3(N), C11(Carbamidomethyl)	171.74	1.56649e-14		7	48		1	2401.08	-28.8434	17/223	pps_Arabidopsis_trypsin_rep1.mgf
	High	DTxGQQINVTCEVQQLLGNNR	Q29S89;Q9MTZ4	4	2	CID	X3(N)	143.16	1.14526e-11		6	48		1	2344.07	-27.8112	16/223	pps_Arabidopsis_trypsin_rep1.mgf
	High	YKELQDIIAILGLDELSEEDR	O98766;Q9MRF3;Q8MBQ4;Q9MTX9;Q9MTW0;Q9XQL3;Q9XQG7;Q9MU12;Q9MRM9;Q9MRK7;Q8MBJ6;Q9BA74;Q9MRM6;Q95FR1;Q9XQY8;Q9MU01;Q9MRK1;Q597J4;Q29VB8;Q9XQX8;Q9XQN1;Q9MTV9;Q95FT8;Q95FL9;Q67H63;Q6EYX5;B7S4Q6;Q9XQY1;Q3L1L0;Q9TLJ8;Q9TLL5;Q9TLK3;Q9MRS1;Q9MT58;Q95FM8;Q9FF03;Q71N61;Q29VB2;Q9XQY5;Q9MRJ8;Q95AN2;Q9MTU5;Q9MTZ8;Q67H60;Q3ZU72;Q9GET4;Q9MW35;Q9TMV2;O98523;O98492;Q8HT82;Q93Y44;A7X6U2;B7S4P3;C0J3J3;Q9MRK2;A0AR37;…	3355	196	CID		142.92	1.3826e-11		9	49		1	2462.25	-7.06317	16/233	pps_Arabidopsis_trypsin_rep1.mgf
	High	GRDTxGQQINVTcEVQQLLGNNR	Q29S89	2	1	CID	X5(N), C13(Carbamidomethyl)	138.31	3.62485e-11		7	49		1	2614.21	-26.7941	17/249	pps_Arabidopsis_trypsin_rep1.mgf
	High	GIYPAVDPLDSTSTMLQPR	O98766;Q9MRF3;Q8MBQ4;Q9MTX9;Q9MTW0;Q9XQL3;Q9XQG7;Q8SLS8;Q9MU12;Q9MRM9;Q9MRK7;Q8MBJ6;Q9BA74;Q9MRM6;Q95FR1;Q9XQY8;Q9MU01;Q9MRK1;Q597J4;Q29VB8;Q9XQX8;Q9MTU3;Q9XQN1;Q9MTV9;Q95FT8;Q95FL9;Q67H63;Q6EYX5;B7S4Q6;Q9XQY1;Q67H82;Q3L1L0;Q9TLJ8;Q9TLL5;Q9MRS1;Q95FM8;Q9FF03;Q71N61;Q29VB2;Q9TLL3;Q9XQY5;Q9MRJ8;Q9GI23;Q95AN2;Q9MTU5;Q9MTZ8;Q67H60;Q3ZU72;A8ASI2;Q9GET4;Q9MW35;Q9TMV2;O98523;O98492;Q8HT82;Q93Y44;A7X6U2;…	2265	199	CID		128.41	3.83999e-10		2	49		1	2060.98	-27.7019	14/167	pps_Arabidopsis_trypsin_rep1.mgf
	High	DVNEQDVLLFIDNIFR	Q9MRF3;Q8MBQ4;Q9MTW0;Q9XQL3;Q9MU12;Q8MBJ6;Q9BA74;Q9MRM6;Q95FR1;Q9XQY8;Q9MU01;Q9MRK1;Q597J4;Q29VB8;Q9XQX8;Q9MTU3;Q9XQN1;Q9MTV9;Q95FT8;Q95FL9;Q67H63;Q6EYX5;Q67H82;Q3L1L0;Q9TLJ8;Q9TLK3;Q9MRS1;Q9MT58;Q95FM8;Q9FF03;Q9XQY5;Q9MRJ8;Q9GI23;Q95AN2;Q9MTU5;Q9MTZ8;Q67H60;Q3ZU72;A8ASI2;Q9GET4;Q9MW35;Q9TMV2;O98523;O98492;Q8HT82;Q93Y44;A7X6U2;A8ASH2;B7S4P3;C0J3J3;Q8MBL0;Q9MRK2;Q95FM7;A0AR37;Q9MRF4;Q67H80;Q29S89;…	2339	167	CID		126.07	6.8295e-10		3	49		1	1949.98	-7.32425	14/172	pps_Arabidopsis_trypsin_rep1.mgf
	High	FVQAGSEVSALLGR	O98766;Q9MRF3;Q8MBQ4;Q9MTX9;Q9MTW0;Q9XQL3;Q9XQG7;Q8SLS8;Q9MU12;Q9MRM9;Q9MRK7;Q8MBJ6;Q9BA74;Q9MRM6;Q95FR1;Q9XQY8;Q9MU01;Q9MRK1;Q597J4;Q29VB8;Q9XQX8;Q9MTU3;Q9XQN1;Q9MTV9;Q95FT8;Q95FL9;Q67H63;B7S4Q6;Q67H82;Q3L1L0;Q9TLL5;Q9TLK3;Q9MRS1;Q9MT58;Q95FM8;Q9FF03;Q71N61;Q29VB2;Q9MRJ8;Q9GI23;Q95AN2;Q9MTU5;Q67H60;Q3ZU72;A8ASI2;Q9MW35;Q9TMV2;O98523;O98492;Q8HT82;A7X6U2;B7S4P3;C0J3J3;Q8MBL0;Q9MRK2;Q95FM7;A0AR37;…	3906	235	CID		115.65	7.20549e-09	0	1	49		1	1433.76	-11.9746	12/137	pps_Arabidopsis_trypsin_rep1.mgf
	High	VGLTALTMAEYFR	O98766;Q9MRF3;Q8MBQ4;Q9MTX9;Q9XQL3;Q9XQG7;Q8SLS8;Q9MU12;Q9MRM9;Q9MRK7;Q8MBJ6;Q9BA74;Q9MRM6;Q95FR1;Q9XQY8;Q9MU01;Q9MRK1;Q597J4;Q29VB8;Q9XQX8;Q9MTU3;Q9XQN1;Q9MTV9;Q95FT8;Q95FL9;Q67H63;Q6EYX5;B7S4Q6;Q9XQY1;Q67H82;Q3L1L0;Q9TLJ8;Q9TLL5;Q9MRS1;Q9MT58;Q95FM8;Q9FF03;Q71N61;Q9XQY5;Q9MRJ8;Q9GI23;Q95AN2;Q9MTU5;Q9MTZ8;Q67H60;Q3ZU72;A8ASI2;Q9GET4;Q9MW35;Q9TMV2;O98523;O98492;Q8HT82;Q93Y44;A7X6U2;A8ASH2;B7S4P3;…	3375	230	CID		105.03	9.72977e-08		2	50		1	1471.73	-23.7366	12/111	pps_Arabidopsis_trypsin_rep1.mgf
	High	AHGGVSVFGGVGER	O98766;Q9MRF3;Q9MTX9;Q9MTW0;Q9XQL3;Q9XQG7;Q9MU12;Q9MRM9;Q8MBJ6;Q9BA74;Q9MRM6;Q95FR1;Q9XQY8;Q9MU01;Q9MRK1;Q597J4;Q29VB8;Q9XQX8;Q9MTU3;Q9XQN1;Q9MTV9;Q95FT8;Q95FL9;Q67H63;B7S4Q6;Q9XQY1;Q67H82;Q9TLJ8;Q9TLL5;Q9TLK3;Q9MRS1;Q9MT58;Q71N61;Q29VB2;Q9XQY5;Q9MRJ8;Q9MTU5;Q9MTZ8;Q3ZU72;A8ASI2;Q9GET4;Q9TMV2;O98523;O98492;Q8HT82;Q93Y44;A7X6U2;A8ASH2;B7S4P3;C0J3J3;Q9MRK2;Q95FM7;A0AR37;Q9MRF4;Q67H80;Q597K1;Q29S89;…	3365	211	CID		99.38	2.95884e-07	0	1	49	47	1	1328.68	8.64367	12/119	pps_Arabidopsis_trypsin_rep1.mgf
	High	TVLIMELINNIAK	O98766;Q9MRF3;Q9MTX9;Q9MTW0;Q9XQL3;Q9XQG7;Q8SLS8;Q9MU12;Q9MRM9;Q9MRK7;Q8MBJ6;Q9BA74;Q9MRM6;Q95FR1;Q9MU01;Q9MRK1;Q597J4;Q9XQX8;Q9MTU3;Q9MTV9;Q95FT8;Q95FL9;Q67H63;Q6EYX5;B7S4Q6;Q9XQY1;Q67H82;Q9TLJ8;Q9TLL5;Q9TLK3;Q9MRS1;Q9MT58;Q95FM8;Q9FF03;Q71N61;Q29VB2;Q9TLL3;Q9XQY5;Q9MRJ8;Q95AN2;Q9MTU5;Q9MTZ8;Q3ZU72;A8ASI2;Q9GET4;Q9MW35;Q9TMV2;O98523;O98492;Q93Y44;A7X6U2;A8ASH2;B7S4P3;C0J3J3;Q9MRK2;Q95FM7;A0AR37;…	3602	230	CID		86.74	5.87972e-06		4	49		1	1471.85	-4.29689	10/121	pps_Arabidopsis_trypsin_rep1.mgf
	High	VALVYGQMNEPPGAR	Q8MBQ4;Q9MTX9;Q9MTW0;Q9XQL3;Q9XQG7;Q9MU12;Q9MRM9;Q9MRK7;Q8MBJ6;Q9BA74;Q9MRM6;Q95FR1;Q9XQY8;Q9MU01;Q9MRK1;Q597J4;Q29VB8;Q9XQX8;Q9MTU3;Q9XQN1;Q9MTV9;Q95FT8;Q95FL9;Q67H63;Q6EYX5;B7S4Q6;Q9XQY1;Q67H82;Q9TLJ8;Q9TLL5;Q9TLK3;Q9MRS1;Q9MT58;Q95FM8;Q9FF03;Q71N61;Q9TLL3;Q9XQY5;Q9GI23;Q95AN2;Q9MTU5;Q9MTZ8;Q67H60;A8ASI2;Q9GET4;Q9MW35;Q9TMV2;O98523;O98492;Q8HT82;Q93Y44;A7X6U2;A8ASH2;B7S4P3;C0J3J3;Q8MBL0;Q9MRK2;…	4104	235	CID		83.47	1.20208e-05		4	49		1	1601.78	-16.7446	9/133	pps_Arabidopsis_trypsin_rep1.mgf
	High	IAQIIGPVLDVAFPPGK	O98766;Q9MRF3;Q95FR1;Q9MU01;Q95FT8;Q6EYX5;Q67H82;Q9TLL5;Q95FM8;Q9TLL3;Q9XQY5;Q95AN2;Q9MTZ8;Q3ZU72;A8ASI2;Q95FM7;Q67H80;Q29S89;Q5W4R8;Q95FQ1;Q29VB0;Q9MRL5;Q95FL6;Q9MRA6;Q95FS7;Q9MRL6;Q95FM3;Q9XQZ0;Q3ZU69;A3KLS6;P19366;Q95DV0;Q9THU9;Q8WJG9;Q8WJG8;Q9XQX3;Q95FV0;Q95FV3;Q4KU64;A7BGH3;A9QBY3;D7KRE0;Q95FQ5	595	43	CID		72.5	0.000148509		2	49		1	1734.95	-36.5839	10/163	pps_Arabidopsis_trypsin_rep1.mgf
	High	YKELQDIIAILGLDELSEEDRLTVAR	O98766;Q9MRF3;Q8MBQ4;Q9MTX9;Q9MTW0;Q9XQL3;Q9XQG7;Q9MU12;Q9MRK7;Q8MBJ6;Q9BA74;Q95FR1;Q9XQY8;Q9MU01;Q9MRK1;Q597J4;Q29VB8;Q9XQX8;Q9XQN1;Q9MTV9;Q95FT8;Q95FL9;Q67H63;Q6EYX5;B7S4Q6;Q9XQY1;Q3L1L0;Q9TLJ8;Q9TLL5;Q9TLK3;Q9MRS1;Q9MT58;Q95FM8;Q9FF03;Q71N61;Q29VB2;Q9XQY5;Q9MRJ8;Q95AN2;Q9MTU5;Q9MTZ8;Q67H60;Q3ZU72;Q9GET4;Q9MW35;Q9TMV2;O98523;O98492;Q93Y44;A7X6U2;B7S4P3;C0J3J3;Q9MRK2;A0AR37;Q9MRF4;Q67H80;Q597K1;…	2967	175	CID		67.44	0.000477646		7	49		1	3002.6	-2.74008	11/291	pps_Arabidopsis_trypsin_rep1.mgf
	High	IGLFGGAGVGK	O98766;Q9MRF3;Q9MTX9;Q9MTW0;Q9XQG7;Q8SLS8;Q9MU12;Q9MRM9;Q9MRK7;Q8MBJ6;Q9BA74;Q9MRM6;Q95FR1;Q9XQY8;Q9MU01;Q9MRK1;Q29VB8;Q9XQX8;Q9MTU3;Q9XQN1;Q9MTV9;Q95FT8;Q95FL9;Q67H63;B7S4Q6;Q9XQY1;Q67H82;Q9TLL5;Q9TLK3;Q9MRS1;Q9MT58;Q95FM8;Q9FF03;Q71N61;Q29VB2;Q9TLL3;Q9MRJ8;Q95AN2;Q9MTU5;Q9MTZ8;Q67H60;Q3ZU72;A8ASI2;Q9GET4;Q9MW35;Q9TMV2;O98523;O98492;Q8HT82;Q93Y44;A7X6U2;A8ASH2;B7S4P3;C0J3J3;Q9MRK2;Q95FM7;A0AR37;…	4083	238	CID		53.95	0.0110119		2	49		1	975.545	-17.3352	13/92	pps_Arabidopsis_trypsin_rep1.mgf
	Medium	VVDLLAPYRR	O98766;Q9MRF3;Q9MTX9;Q9MTW0;Q9XQL3;Q9XQG7;Q8SLS8;Q9MU12;Q9MRM9;Q8MBJ6;Q95FR1;Q9XQY8;Q9MU01;Q9MRK1;Q597J4;Q29VB8;Q9XQX8;Q9XQN1;Q9MTV9;Q95FT8;Q95FL9;Q6EYX5;B7S4Q6;Q67H82;Q9TLL5;Q9TLK3;Q9MRS1;Q9MT58;Q95FM8;Q9FF03;Q71N61;Q29VB2;Q9TLL3;Q9XQY5;Q9MRJ8;Q9GI23;Q95AN2;Q9MTU5;Q9MTZ8;Q67H60;Q3ZU72;A8ASI2;Q9GET4;Q9MW35;Q9TMV2;O98523;O98492;Q8HT82;Q93Y44;A7X6U2;A8ASH2;B7S4P3;C0J3J3;Q8MBL0;Q95FM7;A0AR37;Q9MRF4;…	4060	234	CID		45.45	0.0741193		3	49	46	1	1201.67	-29.5599	6/81	pps_Arabidopsis_trypsin_rep1.mgf
	Medium	TREGNDLYMEMK	O98766;Q9MRF3;Q9MTX9;Q9XQL3;Q9XQG7;Q9MU12;Q9MRM9;Q9MRK7;Q8MBJ6;Q9BA74;Q9MRM6;Q95FR1;Q9XQY8;Q9MU01;Q597J4;Q9XQX8;Q9MTU3;Q9XQN1;Q9MTV9;Q95FT8;Q95FL9;Q67H63;B7S4Q6;Q9XQY1;Q67H82;Q9TLJ8;Q9TLL5;Q9MRS1;Q9MT58;Q95FM8;Q9FF03;Q71N61;Q9TLL3;Q9MRJ8;Q95AN2;Q9MTU5;Q9MTZ8;Q3ZU72;A8ASI2;Q9GET4;Q9MW35;Q9TMV2;O98492;Q8HT82;Q93Y44;A7X6U2;A8ASH2;B7S4P3;C0J3J3;Q8MBL0;Q9MRK2;Q95FM7;A0AR37;Q9MRF4;Q67H80;Q597K1;Q29S89;…	3486	207	CID		42.47	0.0961191	0	1	47		1	1486.65	-12.2768	14/128	pps_Arabidopsis_trypsin_rep1.mgf
	Medium	TVLImELINNIAK	O98766;Q9MRF3;Q9MTX9;Q9MTW0;Q9XQL3;Q9XQG7;Q8SLS8;Q9MU12;Q9MRM9;Q9MRK7;Q8MBJ6;Q9BA74;Q9MRM6;Q95FR1;Q9MU01;Q9MRK1;Q597J4;Q9XQX8;Q9MTU3;Q9MTV9;Q95FT8;Q95FL9;Q67H63;Q6EYX5;B7S4Q6;Q9XQY1;Q67H82;Q9TLJ8;Q9TLL5;Q9TLK3;Q9MRS1;Q9MT58;Q95FM8;Q9FF03;Q71N61;Q29VB2;Q9TLL3;Q9XQY5;Q9MRJ8;Q95AN2;Q9MTU5;Q9MTZ8;Q3ZU72;A8ASI2;Q9GET4;Q9MW35;Q9TMV2;O98523;O98492;Q93Y44;A7X6U2;A8ASH2;B7S4P3;C0J3J3;Q9MRK2;Q95FM7;A0AR37;…	3602	230	CID	M5(Oxidation)	41.42	0.207621		5	49	46	1	1487.83	-12.8081	11/121	pps_Arabidopsis_trypsin_rep1.mgf
	Low	GRDTxGQQINVTcEVQQLLGNNR	Q29S89	2	1	CID	X5(P), C13(Carbamidomethyl)	30.95	2.03666	0	1	49	43	1	2597.23	-21.1707	8/249	pps_Arabidopsis_trypsin_rep1.mgf
	Low	VGLTALTmAEYFR	O98766;Q9MRF3;Q8MBQ4;Q9MTX9;Q9XQL3;Q9XQG7;Q8SLS8;Q9MU12;Q9MRM9;Q9MRK7;Q8MBJ6;Q9BA74;Q9MRM6;Q95FR1;Q9XQY8;Q9MU01;Q9MRK1;Q597J4;Q29VB8;Q9XQX8;Q9MTU3;Q9XQN1;Q9MTV9;Q95FT8;Q95FL9;Q67H63;Q6EYX5;B7S4Q6;Q9XQY1;Q67H82;Q3L1L0;Q9TLJ8;Q9TLL5;Q9MRS1;Q9MT58;Q95FM8;Q9FF03;Q71N61;Q9XQY5;Q9MRJ8;Q9GI23;Q95AN2;Q9MTU5;Q9MTZ8;Q67H60;Q3ZU72;A8ASI2;Q9GET4;Q9MW35;Q9TMV2;O98523;O98492;Q8HT82;Q93Y44;A7X6U2;A8ASH2;B7S4P3;…	3375	230	CID	M8(Oxidation)	29.9	2.8776		2	49	32	1	1487.7	-35.0811	9/111	pps_Arabidopsis_trypsin_rep1.mgf
	Low	VVDLLAPYR	O98766;Q9MRF3;Q9MTX9;Q9MTW0;Q9XQL3;Q9XQG7;Q8SLS8;Q9MU12;Q9MRM9;Q8MBJ6;Q95FR1;Q9XQY8;Q9MU01;Q9MRK1;Q597J4;Q29VB8;Q9XQX8;Q9XQN1;Q9MTV9;Q95FT8;Q95FL9;Q6EYX5;B7S4Q6;Q67H82;Q9TLL5;Q9TLK3;Q9MRS1;Q9MT58;Q95FM8;Q9FF03;Q71N61;Q29VB2;Q9TLL3;Q9XQY5;Q9MRJ8;Q9GI23;Q95AN2;Q9MTU5;Q9MTZ8;Q67H60;Q3ZU72;A8ASI2;Q9GET4;Q9MW35;Q9TMV2;O98523;O98492;Q8HT82;Q93Y44;A7X6U2;A8ASH2;B7S4P3;C0J3J3;Q8MBL0;Q95FM7;A0AR37;Q9MRF4;…	4069	235	CID		28.62	3.76975		3	49	42	1	1045.57	-30.0871	8/70	pps_Arabidopsis_trypsin_rep1.mgf
	Low	GIYPAVDPLDSTSTmLQPR	O98766;Q9MRF3;Q8MBQ4;Q9MTX9;Q9MTW0;Q9XQL3;Q9XQG7;Q8SLS8;Q9MU12;Q9MRM9;Q9MRK7;Q8MBJ6;Q9BA74;Q9MRM6;Q95FR1;Q9XQY8;Q9MU01;Q9MRK1;Q597J4;Q29VB8;Q9XQX8;Q9MTU3;Q9XQN1;Q9MTV9;Q95FT8;Q95FL9;Q67H63;Q6EYX5;B7S4Q6;Q9XQY1;Q67H82;Q3L1L0;Q9TLJ8;Q9TLL5;Q9MRS1;Q95FM8;Q9FF03;Q71N61;Q29VB2;Q9TLL3;Q9XQY5;Q9MRJ8;Q9GI23;Q95AN2;Q9MTU5;Q9MTZ8;Q67H60;Q3ZU72;A8ASI2;Q9GET4;Q9MW35;Q9TMV2;O98523;O98492;Q8HT82;Q93Y44;A7X6U2;…	2265	199	CID	M15(Oxidation)	27.85	4.45789		4	49	42	1	2076.98	-24.2678	8/167	pps_Arabidopsis_trypsin_rep1.mgf
	Low	TREGNDLYmEMK	O98766;Q9MRF3;Q9MTX9;Q9XQL3;Q9XQG7;Q9MU12;Q9MRM9;Q9MRK7;Q8MBJ6;Q9BA74;Q9MRM6;Q95FR1;Q9XQY8;Q9MU01;Q597J4;Q9XQX8;Q9MTU3;Q9XQN1;Q9MTV9;Q95FT8;Q95FL9;Q67H63;B7S4Q6;Q9XQY1;Q67H82;Q9TLJ8;Q9TLL5;Q9MRS1;Q9MT58;Q95FM8;Q9FF03;Q71N61;Q9TLL3;Q9MRJ8;Q95AN2;Q9MTU5;Q9MTZ8;Q3ZU72;A8ASI2;Q9GET4;Q9MW35;Q9TMV2;O98492;Q8HT82;Q93Y44;A7X6U2;A8ASH2;B7S4P3;C0J3J3;Q8MBL0;Q9MRK2;Q95FM7;A0AR37;Q9MRF4;Q67H80;Q597K1;Q29S89;…	3486	207	CID	M9(Oxidation)	26.47	3.22852		2	46	33	1	1502.63	-20.475	10/128	pps_Arabidopsis_trypsin_rep1.mgf
	Low	VALVYGQmNEPPGAR	Q8MBQ4;Q9MTX9;Q9MTW0;Q9XQL3;Q9XQG7;Q9MU12;Q9MRM9;Q9MRK7;Q8MBJ6;Q9BA74;Q9MRM6;Q95FR1;Q9XQY8;Q9MU01;Q9MRK1;Q597J4;Q29VB8;Q9XQX8;Q9MTU3;Q9XQN1;Q9MTV9;Q95FT8;Q95FL9;Q67H63;Q6EYX5;B7S4Q6;Q9XQY1;Q67H82;Q9TLJ8;Q9TLL5;Q9TLK3;Q9MRS1;Q9MT58;Q95FM8;Q9FF03;Q71N61;Q9TLL3;Q9XQY5;Q9GI23;Q95AN2;Q9MTU5;Q9MTZ8;Q67H60;A8ASI2;Q9GET4;Q9MW35;Q9TMV2;O98523;O98492;Q8HT82;Q93Y44;A7X6U2;A8ASH2;B7S4P3;C0J3J3;Q8MBL0;Q9MRK2;…	4104	235	CID	M8(Oxidation)	23.39	11.8327		4	49	35	1	1617.77	-22.8015	8/133	pps_Arabidopsis_trypsin_rep1.mgf
	Low	GRDTxGQQINVTcEVQQLLGNNR	Q29S89	2	1	CID	X5(D), C13(Carbamidomethyl)	21.88	15.3769		4	48	39	1	2615.2	-21.7059	8/249	pps_Arabidopsis_trypsin_rep1.mgf
Q6YN70	48.49	21	16	464	49.9822	5.84619	1505.61	ATP synthase beta subunit (Fragment) OS=Cliftonia monophylla GN=atpB PE=3 SV=1 - [Q6YN70_9ERIC]
	Confidence Icon	Sequence	Protein Accessions	# Proteins	# Protein Groups	Activation Type	Modifications	IonScore	Exp Value	Δ Score	Rank	Identity High	Homology Threshold	Charge	m/z [Da]	ΔM [ppm]	Ions Matched	Spectrum File
	High	MPSAVGYQPTLSTEMGTLQER	Q8MBJ6;Q9MRM6;Q9MTU3;Q3L1L0;Q9TLL5;Q9MTZ8;Q95FM7;Q597K1;Q257C7;A0AR40;O98412;Q29VB0;Q9MRL5;Q95FL6;Q8MBK2;Q67H62;C8YPI1;Q9MRR6;Q95FM3;Q9MTZ4;Q9XQY2;Q9SC47;Q9MRW3;P19366;Q9MRG6;Q9THU9;Q3ZMJ5;Q8MBI2;A9QAU1;D7KRE0;Q8MBI0;Q8WH97;Q9SBN9;Q5UVH1;Q6YN70;O98406;Q09RD9;B2BI37;Q5UVF9;Q5YGN7;Q5YGK8;Q5UVH4;Q95FT4	571	43	CID		183.04	1.34636e-15		2	49		1	2296.09	-2.6137	18/221	pps_Arabidopsis_trypsin_rep1.mgf
	High	YKELQDIIAILGLDELSEEDR	O98766;Q9MRF3;Q8MBQ4;Q9MTX9;Q9MTW0;Q9XQL3;Q9XQG7;Q9MU12;Q9MRM9;Q9MRK7;Q8MBJ6;Q9BA74;Q9MRM6;Q95FR1;Q9XQY8;Q9MU01;Q9MRK1;Q597J4;Q29VB8;Q9XQX8;Q9XQN1;Q9MTV9;Q95FT8;Q95FL9;Q67H63;Q6EYX5;B7S4Q6;Q9XQY1;Q3L1L0;Q9TLJ8;Q9TLL5;Q9TLK3;Q9MRS1;Q9MT58;Q95FM8;Q9FF03;Q71N61;Q29VB2;Q9XQY5;Q9MRJ8;Q95AN2;Q9MTU5;Q9MTZ8;Q67H60;Q3ZU72;Q9GET4;Q9MW35;Q9TMV2;O98523;O98492;Q8HT82;Q93Y44;A7X6U2;B7S4P3;C0J3J3;Q9MRK2;A0AR37;…	3355	196	CID		142.92	1.3826e-11		9	49		1	2462.25	-7.06317	16/233	pps_Arabidopsis_trypsin_rep1.mgf
	High	GIYPAVDPLDSTSTMLQPR	O98766;Q9MRF3;Q8MBQ4;Q9MTX9;Q9MTW0;Q9XQL3;Q9XQG7;Q8SLS8;Q9MU12;Q9MRM9;Q9MRK7;Q8MBJ6;Q9BA74;Q9MRM6;Q95FR1;Q9XQY8;Q9MU01;Q9MRK1;Q597J4;Q29VB8;Q9XQX8;Q9MTU3;Q9XQN1;Q9MTV9;Q95FT8;Q95FL9;Q67H63;Q6EYX5;B7S4Q6;Q9XQY1;Q67H82;Q3L1L0;Q9TLJ8;Q9TLL5;Q9MRS1;Q95FM8;Q9FF03;Q71N61;Q29VB2;Q9TLL3;Q9XQY5;Q9MRJ8;Q9GI23;Q95AN2;Q9MTU5;Q9MTZ8;Q67H60;Q3ZU72;A8ASI2;Q9GET4;Q9MW35;Q9TMV2;O98523;O98492;Q8HT82;Q93Y44;A7X6U2;…	2265	199	CID		128.41	3.83999e-10		2	49		1	2060.98	-27.7019	14/167	pps_Arabidopsis_trypsin_rep1.mgf
	High	FVQAGSEVSALLGR	O98766;Q9MRF3;Q8MBQ4;Q9MTX9;Q9MTW0;Q9XQL3;Q9XQG7;Q8SLS8;Q9MU12;Q9MRM9;Q9MRK7;Q8MBJ6;Q9BA74;Q9MRM6;Q95FR1;Q9XQY8;Q9MU01;Q9MRK1;Q597J4;Q29VB8;Q9XQX8;Q9MTU3;Q9XQN1;Q9MTV9;Q95FT8;Q95FL9;Q67H63;B7S4Q6;Q67H82;Q3L1L0;Q9TLL5;Q9TLK3;Q9MRS1;Q9MT58;Q95FM8;Q9FF03;Q71N61;Q29VB2;Q9MRJ8;Q9GI23;Q95AN2;Q9MTU5;Q67H60;Q3ZU72;A8ASI2;Q9MW35;Q9TMV2;O98523;O98492;Q8HT82;A7X6U2;B7S4P3;C0J3J3;Q8MBL0;Q9MRK2;Q95FM7;A0AR37;…	3906	235	CID		115.65	7.20549e-09	0	1	49		1	1433.76	-11.9746	12/137	pps_Arabidopsis_trypsin_rep1.mgf
	High	IFNVLGEPVDNLGPVDTR	O98766;Q9MRF3;Q9MTX9;Q9MTW0;Q9XQG7;Q8SLS8;Q9MU12;Q9BA74;Q95FR1;Q9MRK1;Q597J4;Q29VB8;Q9MTU3;Q9XQN1;B7S4Q6;Q9XQY1;Q9TLL5;Q9TLK3;Q9MRS1;Q9MT58;Q95FM8;Q71N61;Q29VB2;Q67H60;Q3ZU72;A8ASI2;Q9GET4;Q9MW35;Q9TMV2;O98523;O98492;Q8HT82;A8ASH2;B7S4P3;A0AR37;Q9MRF4;Q257C7;A0AR40;B8PRK4;B7S4V7;Q5W4R8;Q8WJG3;Q8SLT5;Q9MRR7;Q9MRU7;Q9MRL5;O98595;Q95FL6;Q9MRA6;O98404;O98583;Q9XQY9;Q9MW37;Q9XQY6;Q9MRR6;Q67H40;Q9MRA2;…	1261	89	CID		114.13	1.05152e-08		2	49		1	1954.97	-29.2324	14/187	pps_Arabidopsis_trypsin_rep1.mgf
	High	KGSITSIQAVYVPADDLTDPAPATTFAHLDATTVLSR	Q29VB8;Q9MTV9;Q29VB2;Q9MW35;O98412;Q95D38;O98404;Q9MRL6;P19366;Q8MFW7;Q95FW4;Q9THU9;Q9S6Z4;D7KRE0;Q8MFX1;Q8MFX9;B9U4M6;B9U4L6;B9U4K5;Q95DY3;A9U8M5;B9U4R2;Q06FV3;Q9SBN9;Q6YN70;A9L9X3;O98406;Q95FX5;Q9TMQ1;A9L9T1;A9L9V1;A9L9Y8;A9L9V2;A9L9Y2;B3SHD4;A9L9U2;A9L9V9;Q9XQN7;A9L9S9;Q95FT4	402	40	CID		107	4.38778e-08		3	48		1	3842.8	-46.9557	14/427	pps_Arabidopsis_trypsin_rep1.mgf
	High	GSITSIQAVYVPADDLTDPAPATTFAHLDATTVLSR	Q29VB8;Q9MTV9;Q29VB2;Q9MW35;O98412;Q95D38;O98404;Q9MRL6;P19366;Q8MFW7;Q95FW4;Q9THU9;Q9S6Z4;Q4KU64;D7KRE0;Q8MFX1;Q9MTZ1;Q8MFX9;B9U4M6;B9U4L6;B9U4K5;Q95DY3;A9U8M5;B9U4R2;Q06FV3;Q9SBN9;Q6YN70;A9L9X3;O98406;Q95FX5;Q9TMQ1;A9L9T1;A9L9V1;A9L9Y8;A9L9V2;A9L9Y2;B3SHD4;A9L9U2;A9L9V9;Q9XQN7;A9L9S9;Q95FT4	421	42	CID		106.59	4.77417e-08		3	48	42	1	3714.71	-48.3945	16/405	pps_Arabidopsis_trypsin_rep1.mgf
	High	VGLTALTMAEYFR	O98766;Q9MRF3;Q8MBQ4;Q9MTX9;Q9XQL3;Q9XQG7;Q8SLS8;Q9MU12;Q9MRM9;Q9MRK7;Q8MBJ6;Q9BA74;Q9MRM6;Q95FR1;Q9XQY8;Q9MU01;Q9MRK1;Q597J4;Q29VB8;Q9XQX8;Q9MTU3;Q9XQN1;Q9MTV9;Q95FT8;Q95FL9;Q67H63;Q6EYX5;B7S4Q6;Q9XQY1;Q67H82;Q3L1L0;Q9TLJ8;Q9TLL5;Q9MRS1;Q9MT58;Q95FM8;Q9FF03;Q71N61;Q9XQY5;Q9MRJ8;Q9GI23;Q95AN2;Q9MTU5;Q9MTZ8;Q67H60;Q3ZU72;A8ASI2;Q9GET4;Q9MW35;Q9TMV2;O98523;O98492;Q8HT82;Q93Y44;A7X6U2;A8ASH2;B7S4P3;…	3375	230	CID		105.03	9.72977e-08		2	50		1	1471.73	-23.7366	12/111	pps_Arabidopsis_trypsin_rep1.mgf
	High	AHGGVSVFGGVGER	O98766;Q9MRF3;Q9MTX9;Q9MTW0;Q9XQL3;Q9XQG7;Q9MU12;Q9MRM9;Q8MBJ6;Q9BA74;Q9MRM6;Q95FR1;Q9XQY8;Q9MU01;Q9MRK1;Q597J4;Q29VB8;Q9XQX8;Q9MTU3;Q9XQN1;Q9MTV9;Q95FT8;Q95FL9;Q67H63;B7S4Q6;Q9XQY1;Q67H82;Q9TLJ8;Q9TLL5;Q9TLK3;Q9MRS1;Q9MT58;Q71N61;Q29VB2;Q9XQY5;Q9MRJ8;Q9MTU5;Q9MTZ8;Q3ZU72;A8ASI2;Q9GET4;Q9TMV2;O98523;O98492;Q8HT82;Q93Y44;A7X6U2;A8ASH2;B7S4P3;C0J3J3;Q9MRK2;Q95FM7;A0AR37;Q9MRF4;Q67H80;Q597K1;Q29S89;…	3365	211	CID		99.38	2.95884e-07	0	1	49	47	1	1328.68	8.64367	12/119	pps_Arabidopsis_trypsin_rep1.mgf
	High	TVLIMELINNIAK	O98766;Q9MRF3;Q9MTX9;Q9MTW0;Q9XQL3;Q9XQG7;Q8SLS8;Q9MU12;Q9MRM9;Q9MRK7;Q8MBJ6;Q9BA74;Q9MRM6;Q95FR1;Q9MU01;Q9MRK1;Q597J4;Q9XQX8;Q9MTU3;Q9MTV9;Q95FT8;Q95FL9;Q67H63;Q6EYX5;B7S4Q6;Q9XQY1;Q67H82;Q9TLJ8;Q9TLL5;Q9TLK3;Q9MRS1;Q9MT58;Q95FM8;Q9FF03;Q71N61;Q29VB2;Q9TLL3;Q9XQY5;Q9MRJ8;Q95AN2;Q9MTU5;Q9MTZ8;Q3ZU72;A8ASI2;Q9GET4;Q9MW35;Q9TMV2;O98523;O98492;Q93Y44;A7X6U2;A8ASH2;B7S4P3;C0J3J3;Q9MRK2;Q95FM7;A0AR37;…	3602	230	CID		86.74	5.87972e-06		4	49		1	1471.85	-4.29689	10/121	pps_Arabidopsis_trypsin_rep1.mgf
	High	mPSAVGYQPTLSTEMGTLQER	Q8MBJ6;Q9MRM6;Q9MTU3;Q3L1L0;Q9TLL5;Q9MTZ8;Q95FM7;Q597K1;Q257C7;A0AR40;O98412;Q29VB0;Q9MRL5;Q95FL6;Q8MBK2;Q67H62;C8YPI1;Q9MRR6;Q95FM3;Q9MTZ4;Q9XQY2;Q9SC47;Q9MRW3;P19366;Q9MRG6;Q9THU9;Q3ZMJ5;Q8MBI2;A9QAU1;D7KRE0;Q8MBI0;Q8WH97;Q9SBN9;Q5UVH1;Q6YN70;O98406;Q09RD9;B2BI37;Q5UVF9;Q5YGN7;Q5YGK8;Q5UVH4;Q95FT4	571	43	CID	M1(Oxidation)	86.62	5.43731e-06		2	49		1	2312.08	-4.72706	16/221	pps_Arabidopsis_trypsin_rep1.mgf
	High	VALVYGQMNEPPGAR	Q8MBQ4;Q9MTX9;Q9MTW0;Q9XQL3;Q9XQG7;Q9MU12;Q9MRM9;Q9MRK7;Q8MBJ6;Q9BA74;Q9MRM6;Q95FR1;Q9XQY8;Q9MU01;Q9MRK1;Q597J4;Q29VB8;Q9XQX8;Q9MTU3;Q9XQN1;Q9MTV9;Q95FT8;Q95FL9;Q67H63;Q6EYX5;B7S4Q6;Q9XQY1;Q67H82;Q9TLJ8;Q9TLL5;Q9TLK3;Q9MRS1;Q9MT58;Q95FM8;Q9FF03;Q71N61;Q9TLL3;Q9XQY5;Q9GI23;Q95AN2;Q9MTU5;Q9MTZ8;Q67H60;A8ASI2;Q9GET4;Q9MW35;Q9TMV2;O98523;O98492;Q8HT82;Q93Y44;A7X6U2;A8ASH2;B7S4P3;C0J3J3;Q8MBL0;Q9MRK2;…	4104	235	CID		83.47	1.20208e-05		4	49		1	1601.78	-16.7446	9/133	pps_Arabidopsis_trypsin_rep1.mgf
	High	YKELQDIIAILGLDELSEEDRLTVAR	O98766;Q9MRF3;Q8MBQ4;Q9MTX9;Q9MTW0;Q9XQL3;Q9XQG7;Q9MU12;Q9MRK7;Q8MBJ6;Q9BA74;Q95FR1;Q9XQY8;Q9MU01;Q9MRK1;Q597J4;Q29VB8;Q9XQX8;Q9XQN1;Q9MTV9;Q95FT8;Q95FL9;Q67H63;Q6EYX5;B7S4Q6;Q9XQY1;Q3L1L0;Q9TLJ8;Q9TLL5;Q9TLK3;Q9MRS1;Q9MT58;Q95FM8;Q9FF03;Q71N61;Q29VB2;Q9XQY5;Q9MRJ8;Q95AN2;Q9MTU5;Q9MTZ8;Q67H60;Q3ZU72;Q9GET4;Q9MW35;Q9TMV2;O98523;O98492;Q93Y44;A7X6U2;B7S4P3;C0J3J3;Q9MRK2;A0AR37;Q9MRF4;Q67H80;Q597K1;…	2967	175	CID		67.44	0.000477646		7	49		1	3002.6	-2.74008	11/291	pps_Arabidopsis_trypsin_rep1.mgf
	High	IGLFGGAGVGK	O98766;Q9MRF3;Q9MTX9;Q9MTW0;Q9XQG7;Q8SLS8;Q9MU12;Q9MRM9;Q9MRK7;Q8MBJ6;Q9BA74;Q9MRM6;Q95FR1;Q9XQY8;Q9MU01;Q9MRK1;Q29VB8;Q9XQX8;Q9MTU3;Q9XQN1;Q9MTV9;Q95FT8;Q95FL9;Q67H63;B7S4Q6;Q9XQY1;Q67H82;Q9TLL5;Q9TLK3;Q9MRS1;Q9MT58;Q95FM8;Q9FF03;Q71N61;Q29VB2;Q9TLL3;Q9MRJ8;Q95AN2;Q9MTU5;Q9MTZ8;Q67H60;Q3ZU72;A8ASI2;Q9GET4;Q9MW35;Q9TMV2;O98523;O98492;Q8HT82;Q93Y44;A7X6U2;A8ASH2;B7S4P3;C0J3J3;Q9MRK2;Q95FM7;A0AR37;…	4083	238	CID		53.95	0.0110119		2	49		1	975.545	-17.3352	13/92	pps_Arabidopsis_trypsin_rep1.mgf
	Medium	VVDLLAPYRR	O98766;Q9MRF3;Q9MTX9;Q9MTW0;Q9XQL3;Q9XQG7;Q8SLS8;Q9MU12;Q9MRM9;Q8MBJ6;Q95FR1;Q9XQY8;Q9MU01;Q9MRK1;Q597J4;Q29VB8;Q9XQX8;Q9XQN1;Q9MTV9;Q95FT8;Q95FL9;Q6EYX5;B7S4Q6;Q67H82;Q9TLL5;Q9TLK3;Q9MRS1;Q9MT58;Q95FM8;Q9FF03;Q71N61;Q29VB2;Q9TLL3;Q9XQY5;Q9MRJ8;Q9GI23;Q95AN2;Q9MTU5;Q9MTZ8;Q67H60;Q3ZU72;A8ASI2;Q9GET4;Q9MW35;Q9TMV2;O98523;O98492;Q8HT82;Q93Y44;A7X6U2;A8ASH2;B7S4P3;C0J3J3;Q8MBL0;Q95FM7;A0AR37;Q9MRF4;…	4060	234	CID		45.45	0.0741193		3	49	46	1	1201.67	-29.5599	6/81	pps_Arabidopsis_trypsin_rep1.mgf
	Medium	TVLImELINNIAK	O98766;Q9MRF3;Q9MTX9;Q9MTW0;Q9XQL3;Q9XQG7;Q8SLS8;Q9MU12;Q9MRM9;Q9MRK7;Q8MBJ6;Q9BA74;Q9MRM6;Q95FR1;Q9MU01;Q9MRK1;Q597J4;Q9XQX8;Q9MTU3;Q9MTV9;Q95FT8;Q95FL9;Q67H63;Q6EYX5;B7S4Q6;Q9XQY1;Q67H82;Q9TLJ8;Q9TLL5;Q9TLK3;Q9MRS1;Q9MT58;Q95FM8;Q9FF03;Q71N61;Q29VB2;Q9TLL3;Q9XQY5;Q9MRJ8;Q95AN2;Q9MTU5;Q9MTZ8;Q3ZU72;A8ASI2;Q9GET4;Q9MW35;Q9TMV2;O98523;O98492;Q93Y44;A7X6U2;A8ASH2;B7S4P3;C0J3J3;Q9MRK2;Q95FM7;A0AR37;…	3602	230	CID	M5(Oxidation)	41.42	0.207621		5	49	46	1	1487.83	-12.8081	11/121	pps_Arabidopsis_trypsin_rep1.mgf
	Low	IVGTEHYETAQRVK	Q6YN70	5	1	CID		37.79	0.383625		9	48		1	1630.77	-53.4725	8/125	pps_Arabidopsis_trypsin_rep1.mgf
	Low	VGLTALTmAEYFR	O98766;Q9MRF3;Q8MBQ4;Q9MTX9;Q9XQL3;Q9XQG7;Q8SLS8;Q9MU12;Q9MRM9;Q9MRK7;Q8MBJ6;Q9BA74;Q9MRM6;Q95FR1;Q9XQY8;Q9MU01;Q9MRK1;Q597J4;Q29VB8;Q9XQX8;Q9MTU3;Q9XQN1;Q9MTV9;Q95FT8;Q95FL9;Q67H63;Q6EYX5;B7S4Q6;Q9XQY1;Q67H82;Q3L1L0;Q9TLJ8;Q9TLL5;Q9MRS1;Q9MT58;Q95FM8;Q9FF03;Q71N61;Q9XQY5;Q9MRJ8;Q9GI23;Q95AN2;Q9MTU5;Q9MTZ8;Q67H60;Q3ZU72;A8ASI2;Q9GET4;Q9MW35;Q9TMV2;O98523;O98492;Q8HT82;Q93Y44;A7X6U2;A8ASH2;B7S4P3;…	3375	230	CID	M8(Oxidation)	29.9	2.8776		2	49	32	1	1487.7	-35.0811	9/111	pps_Arabidopsis_trypsin_rep1.mgf
	Low	VVDLLAPYR	O98766;Q9MRF3;Q9MTX9;Q9MTW0;Q9XQL3;Q9XQG7;Q8SLS8;Q9MU12;Q9MRM9;Q8MBJ6;Q95FR1;Q9XQY8;Q9MU01;Q9MRK1;Q597J4;Q29VB8;Q9XQX8;Q9XQN1;Q9MTV9;Q95FT8;Q95FL9;Q6EYX5;B7S4Q6;Q67H82;Q9TLL5;Q9TLK3;Q9MRS1;Q9MT58;Q95FM8;Q9FF03;Q71N61;Q29VB2;Q9TLL3;Q9XQY5;Q9MRJ8;Q9GI23;Q95AN2;Q9MTU5;Q9MTZ8;Q67H60;Q3ZU72;A8ASI2;Q9GET4;Q9MW35;Q9TMV2;O98523;O98492;Q8HT82;Q93Y44;A7X6U2;A8ASH2;B7S4P3;C0J3J3;Q8MBL0;Q95FM7;A0AR37;Q9MRF4;…	4069	235	CID		28.62	3.76975		3	49	42	1	1045.57	-30.0871	8/70	pps_Arabidopsis_trypsin_rep1.mgf
	Low	GIYPAVDPLDSTSTmLQPR	O98766;Q9MRF3;Q8MBQ4;Q9MTX9;Q9MTW0;Q9XQL3;Q9XQG7;Q8SLS8;Q9MU12;Q9MRM9;Q9MRK7;Q8MBJ6;Q9BA74;Q9MRM6;Q95FR1;Q9XQY8;Q9MU01;Q9MRK1;Q597J4;Q29VB8;Q9XQX8;Q9MTU3;Q9XQN1;Q9MTV9;Q95FT8;Q95FL9;Q67H63;Q6EYX5;B7S4Q6;Q9XQY1;Q67H82;Q3L1L0;Q9TLJ8;Q9TLL5;Q9MRS1;Q95FM8;Q9FF03;Q71N61;Q29VB2;Q9TLL3;Q9XQY5;Q9MRJ8;Q9GI23;Q95AN2;Q9MTU5;Q9MTZ8;Q67H60;Q3ZU72;A8ASI2;Q9GET4;Q9MW35;Q9TMV2;O98523;O98492;Q8HT82;Q93Y44;A7X6U2;…	2265	199	CID	M15(Oxidation)	27.85	4.45789		4	49	42	1	2076.98	-24.2678	8/167	pps_Arabidopsis_trypsin_rep1.mgf
	Low	VALVYGQmNEPPGAR	Q8MBQ4;Q9MTX9;Q9MTW0;Q9XQL3;Q9XQG7;Q9MU12;Q9MRM9;Q9MRK7;Q8MBJ6;Q9BA74;Q9MRM6;Q95FR1;Q9XQY8;Q9MU01;Q9MRK1;Q597J4;Q29VB8;Q9XQX8;Q9MTU3;Q9XQN1;Q9MTV9;Q95FT8;Q95FL9;Q67H63;Q6EYX5;B7S4Q6;Q9XQY1;Q67H82;Q9TLJ8;Q9TLL5;Q9TLK3;Q9MRS1;Q9MT58;Q95FM8;Q9FF03;Q71N61;Q9TLL3;Q9XQY5;Q9GI23;Q95AN2;Q9MTU5;Q9MTZ8;Q67H60;A8ASI2;Q9GET4;Q9MW35;Q9TMV2;O98523;O98492;Q8HT82;Q93Y44;A7X6U2;A8ASH2;B7S4P3;C0J3J3;Q8MBL0;Q9MRK2;…	4104	235	CID	M8(Oxidation)	23.39	11.8327		4	49	35	1	1617.77	-22.8015	8/133	pps_Arabidopsis_trypsin_rep1.mgf
Q9XQY1	47.16	27	15	475	51.3581	5.66846	1504.72	ATP synthase beta subunit (Fragment) OS=Kingdonia uniflora GN=atpB PE=3 SV=1 - [Q9XQY1_9MAGN]
	Confidence Icon	Sequence	Protein Accessions	# Proteins	# Protein Groups	Activation Type	Modifications	IonScore	Exp Value	Δ Score	Rank	Identity High	Homology Threshold	Charge	m/z [Da]	ΔM [ppm]	Ions Matched	Spectrum File
	High	MPSAVGYQPTLSTEMGTxQER	Q9XQY1	1	1	CID	X18(I)	183.04	1.34636e-15	0	1	49		1	2296.09	-2.6137	18/221	pps_Arabidopsis_trypsin_rep1.mgf
	High	MPSAVGYQPTLSTEMGTxQER	Q9XQY1	1	1	CID	X18(L)	183.04	1.34636e-15		3	49		1	2296.09	-2.6137	18/221	pps_Arabidopsis_trypsin_rep1.mgf
	High	YKELQDIIAILGLDELSEEDR	O98766;Q9MRF3;Q8MBQ4;Q9MTX9;Q9MTW0;Q9XQL3;Q9XQG7;Q9MU12;Q9MRM9;Q9MRK7;Q8MBJ6;Q9BA74;Q9MRM6;Q95FR1;Q9XQY8;Q9MU01;Q9MRK1;Q597J4;Q29VB8;Q9XQX8;Q9XQN1;Q9MTV9;Q95FT8;Q95FL9;Q67H63;Q6EYX5;B7S4Q6;Q9XQY1;Q3L1L0;Q9TLJ8;Q9TLL5;Q9TLK3;Q9MRS1;Q9MT58;Q95FM8;Q9FF03;Q71N61;Q29VB2;Q9XQY5;Q9MRJ8;Q95AN2;Q9MTU5;Q9MTZ8;Q67H60;Q3ZU72;Q9GET4;Q9MW35;Q9TMV2;O98523;O98492;Q8HT82;Q93Y44;A7X6U2;B7S4P3;C0J3J3;Q9MRK2;A0AR37;…	3355	196	CID		142.92	1.3826e-11		9	49		1	2462.25	-7.06317	16/233	pps_Arabidopsis_trypsin_rep1.mgf
	High	MPSAVGYQPTLSTEmGTxQER	Q9XQY1	1	1	CID	M15(Oxidation), X18(P)	140.28	2.54192e-11		7	49		1	2296.09	13.2328	15/221	pps_Arabidopsis_trypsin_rep1.mgf
	High	GIYPAVDPLDSTSTMLQPR	O98766;Q9MRF3;Q8MBQ4;Q9MTX9;Q9MTW0;Q9XQL3;Q9XQG7;Q8SLS8;Q9MU12;Q9MRM9;Q9MRK7;Q8MBJ6;Q9BA74;Q9MRM6;Q95FR1;Q9XQY8;Q9MU01;Q9MRK1;Q597J4;Q29VB8;Q9XQX8;Q9MTU3;Q9XQN1;Q9MTV9;Q95FT8;Q95FL9;Q67H63;Q6EYX5;B7S4Q6;Q9XQY1;Q67H82;Q3L1L0;Q9TLJ8;Q9TLL5;Q9MRS1;Q95FM8;Q9FF03;Q71N61;Q29VB2;Q9TLL3;Q9XQY5;Q9MRJ8;Q9GI23;Q95AN2;Q9MTU5;Q9MTZ8;Q67H60;Q3ZU72;A8ASI2;Q9GET4;Q9MW35;Q9TMV2;O98523;O98492;Q8HT82;Q93Y44;A7X6U2;…	2265	199	CID		128.41	3.83999e-10		2	49		1	2060.98	-27.7019	14/167	pps_Arabidopsis_trypsin_rep1.mgf
	High	FVQAGSEVSxLLGR	Q9XQY1;A9L9S9	2	2	CID	X10(A)	115.65	7.20549e-09		4	49		1	1433.76	-11.9746	12/137	pps_Arabidopsis_trypsin_rep1.mgf
	High	IFNVLGEPVDNLGPVDTR	O98766;Q9MRF3;Q9MTX9;Q9MTW0;Q9XQG7;Q8SLS8;Q9MU12;Q9BA74;Q95FR1;Q9MRK1;Q597J4;Q29VB8;Q9MTU3;Q9XQN1;B7S4Q6;Q9XQY1;Q9TLL5;Q9TLK3;Q9MRS1;Q9MT58;Q95FM8;Q71N61;Q29VB2;Q67H60;Q3ZU72;A8ASI2;Q9GET4;Q9MW35;Q9TMV2;O98523;O98492;Q8HT82;A8ASH2;B7S4P3;A0AR37;Q9MRF4;Q257C7;A0AR40;B8PRK4;B7S4V7;Q5W4R8;Q8WJG3;Q8SLT5;Q9MRR7;Q9MRU7;Q9MRL5;O98595;Q95FL6;Q9MRA6;O98404;O98583;Q9XQY9;Q9MW37;Q9XQY6;Q9MRR6;Q67H40;Q9MRA2;…	1261	89	CID		114.13	1.05152e-08		2	49		1	1954.97	-29.2324	14/187	pps_Arabidopsis_trypsin_rep1.mgf
	High	KGSITSIxAVYVPADDLTDPAPATTFAHLDATTVLSR	Q9XQY1	1	1	CID	X8(K)	107	4.38778e-08	0	1	48		1	3842.8	-56.4253	14/427	pps_Arabidopsis_trypsin_rep1.mgf
	High	KGSITSIxAVYVPADDLTDPAPATTFAHLDATTVLSR	Q9XQY1	1	1	CID	X8(Q)	107	4.38778e-08		9	48		1	3842.8	-46.9557	14/427	pps_Arabidopsis_trypsin_rep1.mgf
	High	GSITSIxAVYVPADDLTDPAPATTFAHLDATTVLSR	Q9XQY1	1	1	CID	X7(K)	106.59	4.77417e-08	0	1	48	42	1	3714.71	-58.1907	16/347	pps_Arabidopsis_trypsin_rep1.mgf
	High	GSITSIxAVYVPADDLTDPAPATTFAHLDATTVLSR	Q9XQY1	1	1	CID	X7(Q)	106.59	4.77417e-08		9	48	42	1	3714.71	-48.3945	16/347	pps_Arabidopsis_trypsin_rep1.mgf
	High	VGLTALTMAEYFR	O98766;Q9MRF3;Q8MBQ4;Q9MTX9;Q9XQL3;Q9XQG7;Q8SLS8;Q9MU12;Q9MRM9;Q9MRK7;Q8MBJ6;Q9BA74;Q9MRM6;Q95FR1;Q9XQY8;Q9MU01;Q9MRK1;Q597J4;Q29VB8;Q9XQX8;Q9MTU3;Q9XQN1;Q9MTV9;Q95FT8;Q95FL9;Q67H63;Q6EYX5;B7S4Q6;Q9XQY1;Q67H82;Q3L1L0;Q9TLJ8;Q9TLL5;Q9MRS1;Q9MT58;Q95FM8;Q9FF03;Q71N61;Q9XQY5;Q9MRJ8;Q9GI23;Q95AN2;Q9MTU5;Q9MTZ8;Q67H60;Q3ZU72;A8ASI2;Q9GET4;Q9MW35;Q9TMV2;O98523;O98492;Q8HT82;Q93Y44;A7X6U2;A8ASH2;B7S4P3;…	3375	230	CID		105.03	9.72977e-08		2	50		1	1471.73	-23.7366	12/111	pps_Arabidopsis_trypsin_rep1.mgf
	High	AHGGVSVFGGVGER	O98766;Q9MRF3;Q9MTX9;Q9MTW0;Q9XQL3;Q9XQG7;Q9MU12;Q9MRM9;Q8MBJ6;Q9BA74;Q9MRM6;Q95FR1;Q9XQY8;Q9MU01;Q9MRK1;Q597J4;Q29VB8;Q9XQX8;Q9MTU3;Q9XQN1;Q9MTV9;Q95FT8;Q95FL9;Q67H63;B7S4Q6;Q9XQY1;Q67H82;Q9TLJ8;Q9TLL5;Q9TLK3;Q9MRS1;Q9MT58;Q71N61;Q29VB2;Q9XQY5;Q9MRJ8;Q9MTU5;Q9MTZ8;Q3ZU72;A8ASI2;Q9GET4;Q9TMV2;O98523;O98492;Q8HT82;Q93Y44;A7X6U2;A8ASH2;B7S4P3;C0J3J3;Q9MRK2;Q95FM7;A0AR37;Q9MRF4;Q67H80;Q597K1;Q29S89;…	3365	211	CID		99.38	2.95884e-07	0	1	49	47	1	1328.68	8.64367	12/119	pps_Arabidopsis_trypsin_rep1.mgf
	High	TVLIMELINNIAK	O98766;Q9MRF3;Q9MTX9;Q9MTW0;Q9XQL3;Q9XQG7;Q8SLS8;Q9MU12;Q9MRM9;Q9MRK7;Q8MBJ6;Q9BA74;Q9MRM6;Q95FR1;Q9MU01;Q9MRK1;Q597J4;Q9XQX8;Q9MTU3;Q9MTV9;Q95FT8;Q95FL9;Q67H63;Q6EYX5;B7S4Q6;Q9XQY1;Q67H82;Q9TLJ8;Q9TLL5;Q9TLK3;Q9MRS1;Q9MT58;Q95FM8;Q9FF03;Q71N61;Q29VB2;Q9TLL3;Q9XQY5;Q9MRJ8;Q95AN2;Q9MTU5;Q9MTZ8;Q3ZU72;A8ASI2;Q9GET4;Q9MW35;Q9TMV2;O98523;O98492;Q93Y44;A7X6U2;A8ASH2;B7S4P3;C0J3J3;Q9MRK2;Q95FM7;A0AR37;…	3602	230	CID		86.74	5.87972e-06		4	49		1	1471.85	-4.29689	10/121	pps_Arabidopsis_trypsin_rep1.mgf
	High	mPSAVGYQPTLSTEMGTxQER	Q9XQY1	1	1	CID	M1(Oxidation), X18(I)	86.62	5.43731e-06	0	1	49		1	2312.08	-4.72706	16/221	pps_Arabidopsis_trypsin_rep1.mgf
	High	mPSAVGYQPTLSTEMGTxQER	Q9XQY1	1	1	CID	M1(Oxidation), X18(L)	86.62	5.43731e-06		3	49		1	2312.08	-4.72706	16/221	pps_Arabidopsis_trypsin_rep1.mgf
	High	VALVYGQMNEPPGAR	Q8MBQ4;Q9MTX9;Q9MTW0;Q9XQL3;Q9XQG7;Q9MU12;Q9MRM9;Q9MRK7;Q8MBJ6;Q9BA74;Q9MRM6;Q95FR1;Q9XQY8;Q9MU01;Q9MRK1;Q597J4;Q29VB8;Q9XQX8;Q9MTU3;Q9XQN1;Q9MTV9;Q95FT8;Q95FL9;Q67H63;Q6EYX5;B7S4Q6;Q9XQY1;Q67H82;Q9TLJ8;Q9TLL5;Q9TLK3;Q9MRS1;Q9MT58;Q95FM8;Q9FF03;Q71N61;Q9TLL3;Q9XQY5;Q9GI23;Q95AN2;Q9MTU5;Q9MTZ8;Q67H60;A8ASI2;Q9GET4;Q9MW35;Q9TMV2;O98523;O98492;Q8HT82;Q93Y44;A7X6U2;A8ASH2;B7S4P3;C0J3J3;Q8MBL0;Q9MRK2;…	4104	235	CID		83.47	1.20208e-05		4	49		1	1601.78	-16.7446	9/133	pps_Arabidopsis_trypsin_rep1.mgf
	High	SAPAFIELDTK	Q29VB8;Q9XQY1;P19366;Q9S6Z4;Q9MTZ1;B9U4K5;Q95DY3;A9U8M5;Q8MC72;A9L9U8;A9L9S3;A9L9X3;A9L9Y4;A9L9X9;A9L9T1;A9L9V1;A9L9Y8;A9L9V2;A9L9Y2;B3SHD4;A9L9V9;A9L9S9;A9L9W8	188	23	CID		68.5	0.000336918	0	1	49		1	1191.61	-11.6995	9/99	pps_Arabidopsis_trypsin_rep1.mgf
	High	YKELQDIIAILGLDELSEEDRLTVAR	O98766;Q9MRF3;Q8MBQ4;Q9MTX9;Q9MTW0;Q9XQL3;Q9XQG7;Q9MU12;Q9MRK7;Q8MBJ6;Q9BA74;Q95FR1;Q9XQY8;Q9MU01;Q9MRK1;Q597J4;Q29VB8;Q9XQX8;Q9XQN1;Q9MTV9;Q95FT8;Q95FL9;Q67H63;Q6EYX5;B7S4Q6;Q9XQY1;Q3L1L0;Q9TLJ8;Q9TLL5;Q9TLK3;Q9MRS1;Q9MT58;Q95FM8;Q9FF03;Q71N61;Q29VB2;Q9XQY5;Q9MRJ8;Q95AN2;Q9MTU5;Q9MTZ8;Q67H60;Q3ZU72;Q9GET4;Q9MW35;Q9TMV2;O98523;O98492;Q93Y44;A7X6U2;B7S4P3;C0J3J3;Q9MRK2;A0AR37;Q9MRF4;Q67H80;Q597K1;…	2967	175	CID		67.44	0.000477646		7	49		1	3002.6	-2.74008	11/291	pps_Arabidopsis_trypsin_rep1.mgf
	High	mPSAVGYQPTLSTEmGTxQER	Q9XQY1	1	1	CID	M1(Oxidation), M15(Oxidation), X18(P)	59.76	0.00263866		9	49		1	2312.08	11.0099	14/221	pps_Arabidopsis_trypsin_rep1.mgf
	High	IGLFGGAGVGK	O98766;Q9MRF3;Q9MTX9;Q9MTW0;Q9XQG7;Q8SLS8;Q9MU12;Q9MRM9;Q9MRK7;Q8MBJ6;Q9BA74;Q9MRM6;Q95FR1;Q9XQY8;Q9MU01;Q9MRK1;Q29VB8;Q9XQX8;Q9MTU3;Q9XQN1;Q9MTV9;Q95FT8;Q95FL9;Q67H63;B7S4Q6;Q9XQY1;Q67H82;Q9TLL5;Q9TLK3;Q9MRS1;Q9MT58;Q95FM8;Q9FF03;Q71N61;Q29VB2;Q9TLL3;Q9MRJ8;Q95AN2;Q9MTU5;Q9MTZ8;Q67H60;Q3ZU72;A8ASI2;Q9GET4;Q9MW35;Q9TMV2;O98523;O98492;Q8HT82;Q93Y44;A7X6U2;A8ASH2;B7S4P3;C0J3J3;Q9MRK2;Q95FM7;A0AR37;…	4083	238	CID		53.95	0.0110119		2	49		1	975.545	-17.3352	13/92	pps_Arabidopsis_trypsin_rep1.mgf
	Medium	TREGNDLYMEMK	O98766;Q9MRF3;Q9MTX9;Q9XQL3;Q9XQG7;Q9MU12;Q9MRM9;Q9MRK7;Q8MBJ6;Q9BA74;Q9MRM6;Q95FR1;Q9XQY8;Q9MU01;Q597J4;Q9XQX8;Q9MTU3;Q9XQN1;Q9MTV9;Q95FT8;Q95FL9;Q67H63;B7S4Q6;Q9XQY1;Q67H82;Q9TLJ8;Q9TLL5;Q9MRS1;Q9MT58;Q95FM8;Q9FF03;Q71N61;Q9TLL3;Q9MRJ8;Q95AN2;Q9MTU5;Q9MTZ8;Q3ZU72;A8ASI2;Q9GET4;Q9MW35;Q9TMV2;O98492;Q8HT82;Q93Y44;A7X6U2;A8ASH2;B7S4P3;C0J3J3;Q8MBL0;Q9MRK2;Q95FM7;A0AR37;Q9MRF4;Q67H80;Q597K1;Q29S89;…	3486	207	CID		42.47	0.0961191	0	1	47		1	1486.65	-12.2768	14/128	pps_Arabidopsis_trypsin_rep1.mgf
	Medium	TVLImELINNIAK	O98766;Q9MRF3;Q9MTX9;Q9MTW0;Q9XQL3;Q9XQG7;Q8SLS8;Q9MU12;Q9MRM9;Q9MRK7;Q8MBJ6;Q9BA74;Q9MRM6;Q95FR1;Q9MU01;Q9MRK1;Q597J4;Q9XQX8;Q9MTU3;Q9MTV9;Q95FT8;Q95FL9;Q67H63;Q6EYX5;B7S4Q6;Q9XQY1;Q67H82;Q9TLJ8;Q9TLL5;Q9TLK3;Q9MRS1;Q9MT58;Q95FM8;Q9FF03;Q71N61;Q29VB2;Q9TLL3;Q9XQY5;Q9MRJ8;Q95AN2;Q9MTU5;Q9MTZ8;Q3ZU72;A8ASI2;Q9GET4;Q9MW35;Q9TMV2;O98523;O98492;Q93Y44;A7X6U2;A8ASH2;B7S4P3;C0J3J3;Q9MRK2;Q95FM7;A0AR37;…	3602	230	CID	M5(Oxidation)	41.42	0.207621		5	49	46	1	1487.83	-12.8081	11/121	pps_Arabidopsis_trypsin_rep1.mgf
	Low	VGLTALTmAEYFR	O98766;Q9MRF3;Q8MBQ4;Q9MTX9;Q9XQL3;Q9XQG7;Q8SLS8;Q9MU12;Q9MRM9;Q9MRK7;Q8MBJ6;Q9BA74;Q9MRM6;Q95FR1;Q9XQY8;Q9MU01;Q9MRK1;Q597J4;Q29VB8;Q9XQX8;Q9MTU3;Q9XQN1;Q9MTV9;Q95FT8;Q95FL9;Q67H63;Q6EYX5;B7S4Q6;Q9XQY1;Q67H82;Q3L1L0;Q9TLJ8;Q9TLL5;Q9MRS1;Q9MT58;Q95FM8;Q9FF03;Q71N61;Q9XQY5;Q9MRJ8;Q9GI23;Q95AN2;Q9MTU5;Q9MTZ8;Q67H60;Q3ZU72;A8ASI2;Q9GET4;Q9MW35;Q9TMV2;O98523;O98492;Q8HT82;Q93Y44;A7X6U2;A8ASH2;B7S4P3;…	3375	230	CID	M8(Oxidation)	29.9	2.8776		2	49	32	1	1487.7	-35.0811	9/111	pps_Arabidopsis_trypsin_rep1.mgf
	Low	GIYPAVDPLDSTSTmLQPR	O98766;Q9MRF3;Q8MBQ4;Q9MTX9;Q9MTW0;Q9XQL3;Q9XQG7;Q8SLS8;Q9MU12;Q9MRM9;Q9MRK7;Q8MBJ6;Q9BA74;Q9MRM6;Q95FR1;Q9XQY8;Q9MU01;Q9MRK1;Q597J4;Q29VB8;Q9XQX8;Q9MTU3;Q9XQN1;Q9MTV9;Q95FT8;Q95FL9;Q67H63;Q6EYX5;B7S4Q6;Q9XQY1;Q67H82;Q3L1L0;Q9TLJ8;Q9TLL5;Q9MRS1;Q95FM8;Q9FF03;Q71N61;Q29VB2;Q9TLL3;Q9XQY5;Q9MRJ8;Q9GI23;Q95AN2;Q9MTU5;Q9MTZ8;Q67H60;Q3ZU72;A8ASI2;Q9GET4;Q9MW35;Q9TMV2;O98523;O98492;Q8HT82;Q93Y44;A7X6U2;…	2265	199	CID	M15(Oxidation)	27.85	4.45789		4	49	42	1	2076.98	-24.2678	8/167	pps_Arabidopsis_trypsin_rep1.mgf
	Low	TREGNDLYmEMK	O98766;Q9MRF3;Q9MTX9;Q9XQL3;Q9XQG7;Q9MU12;Q9MRM9;Q9MRK7;Q8MBJ6;Q9BA74;Q9MRM6;Q95FR1;Q9XQY8;Q9MU01;Q597J4;Q9XQX8;Q9MTU3;Q9XQN1;Q9MTV9;Q95FT8;Q95FL9;Q67H63;B7S4Q6;Q9XQY1;Q67H82;Q9TLJ8;Q9TLL5;Q9MRS1;Q9MT58;Q95FM8;Q9FF03;Q71N61;Q9TLL3;Q9MRJ8;Q95AN2;Q9MTU5;Q9MTZ8;Q3ZU72;A8ASI2;Q9GET4;Q9MW35;Q9TMV2;O98492;Q8HT82;Q93Y44;A7X6U2;A8ASH2;B7S4P3;C0J3J3;Q8MBL0;Q9MRK2;Q95FM7;A0AR37;Q9MRF4;Q67H80;Q597K1;Q29S89;…	3486	207	CID	M9(Oxidation)	26.47	3.22852		2	46	33	1	1502.63	-20.475	10/128	pps_Arabidopsis_trypsin_rep1.mgf
	Low	VALVYGQmNEPPGAR	Q8MBQ4;Q9MTX9;Q9MTW0;Q9XQL3;Q9XQG7;Q9MU12;Q9MRM9;Q9MRK7;Q8MBJ6;Q9BA74;Q9MRM6;Q95FR1;Q9XQY8;Q9MU01;Q9MRK1;Q597J4;Q29VB8;Q9XQX8;Q9MTU3;Q9XQN1;Q9MTV9;Q95FT8;Q95FL9;Q67H63;Q6EYX5;B7S4Q6;Q9XQY1;Q67H82;Q9TLJ8;Q9TLL5;Q9TLK3;Q9MRS1;Q9MT58;Q95FM8;Q9FF03;Q71N61;Q9TLL3;Q9XQY5;Q9GI23;Q95AN2;Q9MTU5;Q9MTZ8;Q67H60;A8ASI2;Q9GET4;Q9MW35;Q9TMV2;O98523;O98492;Q8HT82;Q93Y44;A7X6U2;A8ASH2;B7S4P3;C0J3J3;Q8MBL0;Q9MRK2;…	4104	235	CID	M8(Oxidation)	23.39	11.8327		4	49	35	1	1617.77	-22.8015	8/133	pps_Arabidopsis_trypsin_rep1.mgf
Q9XQX8	37.65	21	15	494	53.2937	5.19873	1491.13	ATP synthase beta subunit (Fragment) OS=Didymeles perrieri GN=atpB PE=3 SV=1 - [Q9XQX8_9MAGN]
	Confidence Icon	Sequence	Protein Accessions	# Proteins	# Protein Groups	Activation Type	Modifications	IonScore	Exp Value	Δ Score	Rank	Identity High	Homology Threshold	Charge	m/z [Da]	ΔM [ppm]	Ions Matched	Spectrum File
	High	DTLGEQINVTcEVQQLLGNNR	Q9XQX8	1	1	CID	C11(Carbamidomethyl)	195.15	7.14378e-17		6	48		1	2401.08	-39.322	18/221	pps_Arabidopsis_trypsin_rep1.mgf
	High	GRDTLGEQINVTcEVQQLLGNNR	Q9XQX8	1	1	CID	C13(Carbamidomethyl)	170.38	2.25056e-14		6	49		1	2614.21	-36.4184	19/249	pps_Arabidopsis_trypsin_rep1.mgf
	High	DTLGEQINVTCEVQQLLGNNR	Q9XQX8	1	1	CID		143.16	1.14526e-11		5	48		1	2344.07	-38.5447	16/221	pps_Arabidopsis_trypsin_rep1.mgf
	High	YKELQDIIAILGLDELSEEDR	O98766;Q9MRF3;Q8MBQ4;Q9MTX9;Q9MTW0;Q9XQL3;Q9XQG7;Q9MU12;Q9MRM9;Q9MRK7;Q8MBJ6;Q9BA74;Q9MRM6;Q95FR1;Q9XQY8;Q9MU01;Q9MRK1;Q597J4;Q29VB8;Q9XQX8;Q9XQN1;Q9MTV9;Q95FT8;Q95FL9;Q67H63;Q6EYX5;B7S4Q6;Q9XQY1;Q3L1L0;Q9TLJ8;Q9TLL5;Q9TLK3;Q9MRS1;Q9MT58;Q95FM8;Q9FF03;Q71N61;Q29VB2;Q9XQY5;Q9MRJ8;Q95AN2;Q9MTU5;Q9MTZ8;Q67H60;Q3ZU72;Q9GET4;Q9MW35;Q9TMV2;O98523;O98492;Q8HT82;Q93Y44;A7X6U2;B7S4P3;C0J3J3;Q9MRK2;A0AR37;…	3355	196	CID		142.92	1.3826e-11		9	49		1	2462.25	-7.06317	16/233	pps_Arabidopsis_trypsin_rep1.mgf
	High	GIYPAVDPLDSTSTMLQPR	O98766;Q9MRF3;Q8MBQ4;Q9MTX9;Q9MTW0;Q9XQL3;Q9XQG7;Q8SLS8;Q9MU12;Q9MRM9;Q9MRK7;Q8MBJ6;Q9BA74;Q9MRM6;Q95FR1;Q9XQY8;Q9MU01;Q9MRK1;Q597J4;Q29VB8;Q9XQX8;Q9MTU3;Q9XQN1;Q9MTV9;Q95FT8;Q95FL9;Q67H63;Q6EYX5;B7S4Q6;Q9XQY1;Q67H82;Q3L1L0;Q9TLJ8;Q9TLL5;Q9MRS1;Q95FM8;Q9FF03;Q71N61;Q29VB2;Q9TLL3;Q9XQY5;Q9MRJ8;Q9GI23;Q95AN2;Q9MTU5;Q9MTZ8;Q67H60;Q3ZU72;A8ASI2;Q9GET4;Q9MW35;Q9TMV2;O98523;O98492;Q8HT82;Q93Y44;A7X6U2;…	2265	199	CID		128.41	3.83999e-10		2	49		1	2060.98	-27.7019	14/167	pps_Arabidopsis_trypsin_rep1.mgf
	High	DVNEQDVLLFIDNIFR	Q9MRF3;Q8MBQ4;Q9MTW0;Q9XQL3;Q9MU12;Q8MBJ6;Q9BA74;Q9MRM6;Q95FR1;Q9XQY8;Q9MU01;Q9MRK1;Q597J4;Q29VB8;Q9XQX8;Q9MTU3;Q9XQN1;Q9MTV9;Q95FT8;Q95FL9;Q67H63;Q6EYX5;Q67H82;Q3L1L0;Q9TLJ8;Q9TLK3;Q9MRS1;Q9MT58;Q95FM8;Q9FF03;Q9XQY5;Q9MRJ8;Q9GI23;Q95AN2;Q9MTU5;Q9MTZ8;Q67H60;Q3ZU72;A8ASI2;Q9GET4;Q9MW35;Q9TMV2;O98523;O98492;Q8HT82;Q93Y44;A7X6U2;A8ASH2;B7S4P3;C0J3J3;Q8MBL0;Q9MRK2;Q95FM7;A0AR37;Q9MRF4;Q67H80;Q29S89;…	2339	167	CID		126.07	6.8295e-10		3	49		1	1949.98	-7.32425	14/172	pps_Arabidopsis_trypsin_rep1.mgf
	High	FVQAGSEVSALLGR	O98766;Q9MRF3;Q8MBQ4;Q9MTX9;Q9MTW0;Q9XQL3;Q9XQG7;Q8SLS8;Q9MU12;Q9MRM9;Q9MRK7;Q8MBJ6;Q9BA74;Q9MRM6;Q95FR1;Q9XQY8;Q9MU01;Q9MRK1;Q597J4;Q29VB8;Q9XQX8;Q9MTU3;Q9XQN1;Q9MTV9;Q95FT8;Q95FL9;Q67H63;B7S4Q6;Q67H82;Q3L1L0;Q9TLL5;Q9TLK3;Q9MRS1;Q9MT58;Q95FM8;Q9FF03;Q71N61;Q29VB2;Q9MRJ8;Q9GI23;Q95AN2;Q9MTU5;Q67H60;Q3ZU72;A8ASI2;Q9MW35;Q9TMV2;O98523;O98492;Q8HT82;A7X6U2;B7S4P3;C0J3J3;Q8MBL0;Q9MRK2;Q95FM7;A0AR37;…	3906	235	CID		115.65	7.20549e-09	0	1	49		1	1433.76	-11.9746	12/137	pps_Arabidopsis_trypsin_rep1.mgf
	High	VGLTALTMAEYFR	O98766;Q9MRF3;Q8MBQ4;Q9MTX9;Q9XQL3;Q9XQG7;Q8SLS8;Q9MU12;Q9MRM9;Q9MRK7;Q8MBJ6;Q9BA74;Q9MRM6;Q95FR1;Q9XQY8;Q9MU01;Q9MRK1;Q597J4;Q29VB8;Q9XQX8;Q9MTU3;Q9XQN1;Q9MTV9;Q95FT8;Q95FL9;Q67H63;Q6EYX5;B7S4Q6;Q9XQY1;Q67H82;Q3L1L0;Q9TLJ8;Q9TLL5;Q9MRS1;Q9MT58;Q95FM8;Q9FF03;Q71N61;Q9XQY5;Q9MRJ8;Q9GI23;Q95AN2;Q9MTU5;Q9MTZ8;Q67H60;Q3ZU72;A8ASI2;Q9GET4;Q9MW35;Q9TMV2;O98523;O98492;Q8HT82;Q93Y44;A7X6U2;A8ASH2;B7S4P3;…	3375	230	CID		105.03	9.72977e-08		2	50		1	1471.73	-23.7366	12/111	pps_Arabidopsis_trypsin_rep1.mgf
	High	AHGGVSVFGGVGER	O98766;Q9MRF3;Q9MTX9;Q9MTW0;Q9XQL3;Q9XQG7;Q9MU12;Q9MRM9;Q8MBJ6;Q9BA74;Q9MRM6;Q95FR1;Q9XQY8;Q9MU01;Q9MRK1;Q597J4;Q29VB8;Q9XQX8;Q9MTU3;Q9XQN1;Q9MTV9;Q95FT8;Q95FL9;Q67H63;B7S4Q6;Q9XQY1;Q67H82;Q9TLJ8;Q9TLL5;Q9TLK3;Q9MRS1;Q9MT58;Q71N61;Q29VB2;Q9XQY5;Q9MRJ8;Q9MTU5;Q9MTZ8;Q3ZU72;A8ASI2;Q9GET4;Q9TMV2;O98523;O98492;Q8HT82;Q93Y44;A7X6U2;A8ASH2;B7S4P3;C0J3J3;Q9MRK2;Q95FM7;A0AR37;Q9MRF4;Q67H80;Q597K1;Q29S89;…	3365	211	CID		99.38	2.95884e-07	0	1	49	47	1	1328.68	8.64367	12/119	pps_Arabidopsis_trypsin_rep1.mgf
	High	TVLIMELINNIAK	O98766;Q9MRF3;Q9MTX9;Q9MTW0;Q9XQL3;Q9XQG7;Q8SLS8;Q9MU12;Q9MRM9;Q9MRK7;Q8MBJ6;Q9BA74;Q9MRM6;Q95FR1;Q9MU01;Q9MRK1;Q597J4;Q9XQX8;Q9MTU3;Q9MTV9;Q95FT8;Q95FL9;Q67H63;Q6EYX5;B7S4Q6;Q9XQY1;Q67H82;Q9TLJ8;Q9TLL5;Q9TLK3;Q9MRS1;Q9MT58;Q95FM8;Q9FF03;Q71N61;Q29VB2;Q9TLL3;Q9XQY5;Q9MRJ8;Q95AN2;Q9MTU5;Q9MTZ8;Q3ZU72;A8ASI2;Q9GET4;Q9MW35;Q9TMV2;O98523;O98492;Q93Y44;A7X6U2;A8ASH2;B7S4P3;C0J3J3;Q9MRK2;Q95FM7;A0AR37;…	3602	230	CID		86.74	5.87972e-06		4	49		1	1471.85	-4.29689	10/121	pps_Arabidopsis_trypsin_rep1.mgf
	High	VALVYGQMNEPPGAR	Q8MBQ4;Q9MTX9;Q9MTW0;Q9XQL3;Q9XQG7;Q9MU12;Q9MRM9;Q9MRK7;Q8MBJ6;Q9BA74;Q9MRM6;Q95FR1;Q9XQY8;Q9MU01;Q9MRK1;Q597J4;Q29VB8;Q9XQX8;Q9MTU3;Q9XQN1;Q9MTV9;Q95FT8;Q95FL9;Q67H63;Q6EYX5;B7S4Q6;Q9XQY1;Q67H82;Q9TLJ8;Q9TLL5;Q9TLK3;Q9MRS1;Q9MT58;Q95FM8;Q9FF03;Q71N61;Q9TLL3;Q9XQY5;Q9GI23;Q95AN2;Q9MTU5;Q9MTZ8;Q67H60;A8ASI2;Q9GET4;Q9MW35;Q9TMV2;O98523;O98492;Q8HT82;Q93Y44;A7X6U2;A8ASH2;B7S4P3;C0J3J3;Q8MBL0;Q9MRK2;…	4104	235	CID		83.47	1.20208e-05		4	49		1	1601.78	-16.7446	9/133	pps_Arabidopsis_trypsin_rep1.mgf
	High	YKELQDIIAILGLDELSEEDRLTVAR	O98766;Q9MRF3;Q8MBQ4;Q9MTX9;Q9MTW0;Q9XQL3;Q9XQG7;Q9MU12;Q9MRK7;Q8MBJ6;Q9BA74;Q95FR1;Q9XQY8;Q9MU01;Q9MRK1;Q597J4;Q29VB8;Q9XQX8;Q9XQN1;Q9MTV9;Q95FT8;Q95FL9;Q67H63;Q6EYX5;B7S4Q6;Q9XQY1;Q3L1L0;Q9TLJ8;Q9TLL5;Q9TLK3;Q9MRS1;Q9MT58;Q95FM8;Q9FF03;Q71N61;Q29VB2;Q9XQY5;Q9MRJ8;Q95AN2;Q9MTU5;Q9MTZ8;Q67H60;Q3ZU72;Q9GET4;Q9MW35;Q9TMV2;O98523;O98492;Q93Y44;A7X6U2;B7S4P3;C0J3J3;Q9MRK2;A0AR37;Q9MRF4;Q67H80;Q597K1;…	2967	175	CID		67.44	0.000477646		7	49		1	3002.6	-2.74008	11/291	pps_Arabidopsis_trypsin_rep1.mgf
	High	IGLFGGAGVGK	O98766;Q9MRF3;Q9MTX9;Q9MTW0;Q9XQG7;Q8SLS8;Q9MU12;Q9MRM9;Q9MRK7;Q8MBJ6;Q9BA74;Q9MRM6;Q95FR1;Q9XQY8;Q9MU01;Q9MRK1;Q29VB8;Q9XQX8;Q9MTU3;Q9XQN1;Q9MTV9;Q95FT8;Q95FL9;Q67H63;B7S4Q6;Q9XQY1;Q67H82;Q9TLL5;Q9TLK3;Q9MRS1;Q9MT58;Q95FM8;Q9FF03;Q71N61;Q29VB2;Q9TLL3;Q9MRJ8;Q95AN2;Q9MTU5;Q9MTZ8;Q67H60;Q3ZU72;A8ASI2;Q9GET4;Q9MW35;Q9TMV2;O98523;O98492;Q8HT82;Q93Y44;A7X6U2;A8ASH2;B7S4P3;C0J3J3;Q9MRK2;Q95FM7;A0AR37;…	4083	238	CID		53.95	0.0110119		2	49		1	975.545	-17.3352	13/92	pps_Arabidopsis_trypsin_rep1.mgf
	Medium	VVDLLAPYRR	O98766;Q9MRF3;Q9MTX9;Q9MTW0;Q9XQL3;Q9XQG7;Q8SLS8;Q9MU12;Q9MRM9;Q8MBJ6;Q95FR1;Q9XQY8;Q9MU01;Q9MRK1;Q597J4;Q29VB8;Q9XQX8;Q9XQN1;Q9MTV9;Q95FT8;Q95FL9;Q6EYX5;B7S4Q6;Q67H82;Q9TLL5;Q9TLK3;Q9MRS1;Q9MT58;Q95FM8;Q9FF03;Q71N61;Q29VB2;Q9TLL3;Q9XQY5;Q9MRJ8;Q9GI23;Q95AN2;Q9MTU5;Q9MTZ8;Q67H60;Q3ZU72;A8ASI2;Q9GET4;Q9MW35;Q9TMV2;O98523;O98492;Q8HT82;Q93Y44;A7X6U2;A8ASH2;B7S4P3;C0J3J3;Q8MBL0;Q95FM7;A0AR37;Q9MRF4;…	4060	234	CID		45.45	0.0741193		3	49	46	1	1201.67	-29.5599	6/81	pps_Arabidopsis_trypsin_rep1.mgf
	Medium	TREGNDLYMEMK	O98766;Q9MRF3;Q9MTX9;Q9XQL3;Q9XQG7;Q9MU12;Q9MRM9;Q9MRK7;Q8MBJ6;Q9BA74;Q9MRM6;Q95FR1;Q9XQY8;Q9MU01;Q597J4;Q9XQX8;Q9MTU3;Q9XQN1;Q9MTV9;Q95FT8;Q95FL9;Q67H63;B7S4Q6;Q9XQY1;Q67H82;Q9TLJ8;Q9TLL5;Q9MRS1;Q9MT58;Q95FM8;Q9FF03;Q71N61;Q9TLL3;Q9MRJ8;Q95AN2;Q9MTU5;Q9MTZ8;Q3ZU72;A8ASI2;Q9GET4;Q9MW35;Q9TMV2;O98492;Q8HT82;Q93Y44;A7X6U2;A8ASH2;B7S4P3;C0J3J3;Q8MBL0;Q9MRK2;Q95FM7;A0AR37;Q9MRF4;Q67H80;Q597K1;Q29S89;…	3486	207	CID		42.47	0.0961191	0	1	47		1	1486.65	-12.2768	14/128	pps_Arabidopsis_trypsin_rep1.mgf
	Medium	TVLImELINNIAK	O98766;Q9MRF3;Q9MTX9;Q9MTW0;Q9XQL3;Q9XQG7;Q8SLS8;Q9MU12;Q9MRM9;Q9MRK7;Q8MBJ6;Q9BA74;Q9MRM6;Q95FR1;Q9MU01;Q9MRK1;Q597J4;Q9XQX8;Q9MTU3;Q9MTV9;Q95FT8;Q95FL9;Q67H63;Q6EYX5;B7S4Q6;Q9XQY1;Q67H82;Q9TLJ8;Q9TLL5;Q9TLK3;Q9MRS1;Q9MT58;Q95FM8;Q9FF03;Q71N61;Q29VB2;Q9TLL3;Q9XQY5;Q9MRJ8;Q95AN2;Q9MTU5;Q9MTZ8;Q3ZU72;A8ASI2;Q9GET4;Q9MW35;Q9TMV2;O98523;O98492;Q93Y44;A7X6U2;A8ASH2;B7S4P3;C0J3J3;Q9MRK2;Q95FM7;A0AR37;…	3602	230	CID	M5(Oxidation)	41.42	0.207621		5	49	46	1	1487.83	-12.8081	11/121	pps_Arabidopsis_trypsin_rep1.mgf
	Low	VGLTALTmAEYFR	O98766;Q9MRF3;Q8MBQ4;Q9MTX9;Q9XQL3;Q9XQG7;Q8SLS8;Q9MU12;Q9MRM9;Q9MRK7;Q8MBJ6;Q9BA74;Q9MRM6;Q95FR1;Q9XQY8;Q9MU01;Q9MRK1;Q597J4;Q29VB8;Q9XQX8;Q9MTU3;Q9XQN1;Q9MTV9;Q95FT8;Q95FL9;Q67H63;Q6EYX5;B7S4Q6;Q9XQY1;Q67H82;Q3L1L0;Q9TLJ8;Q9TLL5;Q9MRS1;Q9MT58;Q95FM8;Q9FF03;Q71N61;Q9XQY5;Q9MRJ8;Q9GI23;Q95AN2;Q9MTU5;Q9MTZ8;Q67H60;Q3ZU72;A8ASI2;Q9GET4;Q9MW35;Q9TMV2;O98523;O98492;Q8HT82;Q93Y44;A7X6U2;A8ASH2;B7S4P3;…	3375	230	CID	M8(Oxidation)	29.9	2.8776		2	49	32	1	1487.7	-35.0811	9/111	pps_Arabidopsis_trypsin_rep1.mgf
	Low	VVDLLAPYR	O98766;Q9MRF3;Q9MTX9;Q9MTW0;Q9XQL3;Q9XQG7;Q8SLS8;Q9MU12;Q9MRM9;Q8MBJ6;Q95FR1;Q9XQY8;Q9MU01;Q9MRK1;Q597J4;Q29VB8;Q9XQX8;Q9XQN1;Q9MTV9;Q95FT8;Q95FL9;Q6EYX5;B7S4Q6;Q67H82;Q9TLL5;Q9TLK3;Q9MRS1;Q9MT58;Q95FM8;Q9FF03;Q71N61;Q29VB2;Q9TLL3;Q9XQY5;Q9MRJ8;Q9GI23;Q95AN2;Q9MTU5;Q9MTZ8;Q67H60;Q3ZU72;A8ASI2;Q9GET4;Q9MW35;Q9TMV2;O98523;O98492;Q8HT82;Q93Y44;A7X6U2;A8ASH2;B7S4P3;C0J3J3;Q8MBL0;Q95FM7;A0AR37;Q9MRF4;…	4069	235	CID		28.62	3.76975		3	49	42	1	1045.57	-30.0871	8/70	pps_Arabidopsis_trypsin_rep1.mgf
	Low	GIYPAVDPLDSTSTmLQPR	O98766;Q9MRF3;Q8MBQ4;Q9MTX9;Q9MTW0;Q9XQL3;Q9XQG7;Q8SLS8;Q9MU12;Q9MRM9;Q9MRK7;Q8MBJ6;Q9BA74;Q9MRM6;Q95FR1;Q9XQY8;Q9MU01;Q9MRK1;Q597J4;Q29VB8;Q9XQX8;Q9MTU3;Q9XQN1;Q9MTV9;Q95FT8;Q95FL9;Q67H63;Q6EYX5;B7S4Q6;Q9XQY1;Q67H82;Q3L1L0;Q9TLJ8;Q9TLL5;Q9MRS1;Q95FM8;Q9FF03;Q71N61;Q29VB2;Q9TLL3;Q9XQY5;Q9MRJ8;Q9GI23;Q95AN2;Q9MTU5;Q9MTZ8;Q67H60;Q3ZU72;A8ASI2;Q9GET4;Q9MW35;Q9TMV2;O98523;O98492;Q8HT82;Q93Y44;A7X6U2;…	2265	199	CID	M15(Oxidation)	27.85	4.45789		4	49	42	1	2076.98	-24.2678	8/167	pps_Arabidopsis_trypsin_rep1.mgf
	Low	TREGNDLYmEMK	O98766;Q9MRF3;Q9MTX9;Q9XQL3;Q9XQG7;Q9MU12;Q9MRM9;Q9MRK7;Q8MBJ6;Q9BA74;Q9MRM6;Q95FR1;Q9XQY8;Q9MU01;Q597J4;Q9XQX8;Q9MTU3;Q9XQN1;Q9MTV9;Q95FT8;Q95FL9;Q67H63;B7S4Q6;Q9XQY1;Q67H82;Q9TLJ8;Q9TLL5;Q9MRS1;Q9MT58;Q95FM8;Q9FF03;Q71N61;Q9TLL3;Q9MRJ8;Q95AN2;Q9MTU5;Q9MTZ8;Q3ZU72;A8ASI2;Q9GET4;Q9MW35;Q9TMV2;O98492;Q8HT82;Q93Y44;A7X6U2;A8ASH2;B7S4P3;C0J3J3;Q8MBL0;Q9MRK2;Q95FM7;A0AR37;Q9MRF4;Q67H80;Q597K1;Q29S89;…	3486	207	CID	M9(Oxidation)	26.47	3.22852		2	46	33	1	1502.63	-20.475	10/128	pps_Arabidopsis_trypsin_rep1.mgf
	Low	VALVYGQmNEPPGAR	Q8MBQ4;Q9MTX9;Q9MTW0;Q9XQL3;Q9XQG7;Q9MU12;Q9MRM9;Q9MRK7;Q8MBJ6;Q9BA74;Q9MRM6;Q95FR1;Q9XQY8;Q9MU01;Q9MRK1;Q597J4;Q29VB8;Q9XQX8;Q9MTU3;Q9XQN1;Q9MTV9;Q95FT8;Q95FL9;Q67H63;Q6EYX5;B7S4Q6;Q9XQY1;Q67H82;Q9TLJ8;Q9TLL5;Q9TLK3;Q9MRS1;Q9MT58;Q95FM8;Q9FF03;Q71N61;Q9TLL3;Q9XQY5;Q9GI23;Q95AN2;Q9MTU5;Q9MTZ8;Q67H60;A8ASI2;Q9GET4;Q9MW35;Q9TMV2;O98523;O98492;Q8HT82;Q93Y44;A7X6U2;A8ASH2;B7S4P3;C0J3J3;Q8MBL0;Q9MRK2;…	4104	235	CID	M8(Oxidation)	23.39	11.8327		4	49	35	1	1617.77	-22.8015	8/133	pps_Arabidopsis_trypsin_rep1.mgf
Q95DV0	45.6	22	17	489	52.6153	5.12256	1465.97	ATP synthase beta subunit (Fragment) OS=Pentaphragma ellipticum GN=atpB PE=3 SV=1 - [Q95DV0_9ASTR]
	Confidence Icon	Sequence	Protein Accessions	# Proteins	# Protein Groups	Activation Type	Modifications	IonScore	Exp Value	Δ Score	Rank	Identity High	Homology Threshold	Charge	m/z [Da]	ΔM [ppm]	Ions Matched	Spectrum File
	High	YKELQDIIAILGLDELSEEDR	O98766;Q9MRF3;Q8MBQ4;Q9MTX9;Q9MTW0;Q9XQL3;Q9XQG7;Q9MU12;Q9MRM9;Q9MRK7;Q8MBJ6;Q9BA74;Q9MRM6;Q95FR1;Q9XQY8;Q9MU01;Q9MRK1;Q597J4;Q29VB8;Q9XQX8;Q9XQN1;Q9MTV9;Q95FT8;Q95FL9;Q67H63;Q6EYX5;B7S4Q6;Q9XQY1;Q3L1L0;Q9TLJ8;Q9TLL5;Q9TLK3;Q9MRS1;Q9MT58;Q95FM8;Q9FF03;Q71N61;Q29VB2;Q9XQY5;Q9MRJ8;Q95AN2;Q9MTU5;Q9MTZ8;Q67H60;Q3ZU72;Q9GET4;Q9MW35;Q9TMV2;O98523;O98492;Q8HT82;Q93Y44;A7X6U2;B7S4P3;C0J3J3;Q9MRK2;A0AR37;…	3355	196	CID		142.92	1.3826e-11		9	49		1	2462.25	-7.06317	16/233	pps_Arabidopsis_trypsin_rep1.mgf
	High	GIYPAVDPLDSTSTMLQPR	O98766;Q9MRF3;Q8MBQ4;Q9MTX9;Q9MTW0;Q9XQL3;Q9XQG7;Q8SLS8;Q9MU12;Q9MRM9;Q9MRK7;Q8MBJ6;Q9BA74;Q9MRM6;Q95FR1;Q9XQY8;Q9MU01;Q9MRK1;Q597J4;Q29VB8;Q9XQX8;Q9MTU3;Q9XQN1;Q9MTV9;Q95FT8;Q95FL9;Q67H63;Q6EYX5;B7S4Q6;Q9XQY1;Q67H82;Q3L1L0;Q9TLJ8;Q9TLL5;Q9MRS1;Q95FM8;Q9FF03;Q71N61;Q29VB2;Q9TLL3;Q9XQY5;Q9MRJ8;Q9GI23;Q95AN2;Q9MTU5;Q9MTZ8;Q67H60;Q3ZU72;A8ASI2;Q9GET4;Q9MW35;Q9TMV2;O98523;O98492;Q8HT82;Q93Y44;A7X6U2;…	2265	199	CID		128.41	3.83999e-10		2	49		1	2060.98	-27.7019	14/167	pps_Arabidopsis_trypsin_rep1.mgf
	High	DVNEQDVLLFIDNIFR	Q9MRF3;Q8MBQ4;Q9MTW0;Q9XQL3;Q9MU12;Q8MBJ6;Q9BA74;Q9MRM6;Q95FR1;Q9XQY8;Q9MU01;Q9MRK1;Q597J4;Q29VB8;Q9XQX8;Q9MTU3;Q9XQN1;Q9MTV9;Q95FT8;Q95FL9;Q67H63;Q6EYX5;Q67H82;Q3L1L0;Q9TLJ8;Q9TLK3;Q9MRS1;Q9MT58;Q95FM8;Q9FF03;Q9XQY5;Q9MRJ8;Q9GI23;Q95AN2;Q9MTU5;Q9MTZ8;Q67H60;Q3ZU72;A8ASI2;Q9GET4;Q9MW35;Q9TMV2;O98523;O98492;Q8HT82;Q93Y44;A7X6U2;A8ASH2;B7S4P3;C0J3J3;Q8MBL0;Q9MRK2;Q95FM7;A0AR37;Q9MRF4;Q67H80;Q29S89;…	2339	167	CID		126.07	6.8295e-10		3	49		1	1949.98	-7.32425	14/172	pps_Arabidopsis_trypsin_rep1.mgf
	High	IVGEEHYETAQKVK	Q9MRI0;Q6EMT3;Q95DV0;Q8WJG9;Q8WJH7;Q8WJG8;Q3ZMJ5;Q8WJH0;Q8SLT2;Q4KU64;Q9MTW2;B8PRJ0	58	12	CID		117.46	4.1391e-09	0	1	48		1	1630.77	-46.5862	20/125	pps_Arabidopsis_trypsin_rep1.mgf
	High	FVQAGSEVSALLGR	O98766;Q9MRF3;Q8MBQ4;Q9MTX9;Q9MTW0;Q9XQL3;Q9XQG7;Q8SLS8;Q9MU12;Q9MRM9;Q9MRK7;Q8MBJ6;Q9BA74;Q9MRM6;Q95FR1;Q9XQY8;Q9MU01;Q9MRK1;Q597J4;Q29VB8;Q9XQX8;Q9MTU3;Q9XQN1;Q9MTV9;Q95FT8;Q95FL9;Q67H63;B7S4Q6;Q67H82;Q3L1L0;Q9TLL5;Q9TLK3;Q9MRS1;Q9MT58;Q95FM8;Q9FF03;Q71N61;Q29VB2;Q9MRJ8;Q9GI23;Q95AN2;Q9MTU5;Q67H60;Q3ZU72;A8ASI2;Q9MW35;Q9TMV2;O98523;O98492;Q8HT82;A7X6U2;B7S4P3;C0J3J3;Q8MBL0;Q9MRK2;Q95FM7;A0AR37;…	3906	235	CID		115.65	7.20549e-09	0	1	49		1	1433.76	-11.9746	12/137	pps_Arabidopsis_trypsin_rep1.mgf
	High	IFNVLGEPVDNLGPVDTR	O98766;Q9MRF3;Q9MTX9;Q9MTW0;Q9XQG7;Q8SLS8;Q9MU12;Q9BA74;Q95FR1;Q9MRK1;Q597J4;Q29VB8;Q9MTU3;Q9XQN1;B7S4Q6;Q9XQY1;Q9TLL5;Q9TLK3;Q9MRS1;Q9MT58;Q95FM8;Q71N61;Q29VB2;Q67H60;Q3ZU72;A8ASI2;Q9GET4;Q9MW35;Q9TMV2;O98523;O98492;Q8HT82;A8ASH2;B7S4P3;A0AR37;Q9MRF4;Q257C7;A0AR40;B8PRK4;B7S4V7;Q5W4R8;Q8WJG3;Q8SLT5;Q9MRR7;Q9MRU7;Q9MRL5;O98595;Q95FL6;Q9MRA6;O98404;O98583;Q9XQY9;Q9MW37;Q9XQY6;Q9MRR6;Q67H40;Q9MRA2;…	1261	89	CID		114.13	1.05152e-08		2	49		1	1954.97	-29.2324	14/187	pps_Arabidopsis_trypsin_rep1.mgf
	High	VGLTALTMAEYFR	O98766;Q9MRF3;Q8MBQ4;Q9MTX9;Q9XQL3;Q9XQG7;Q8SLS8;Q9MU12;Q9MRM9;Q9MRK7;Q8MBJ6;Q9BA74;Q9MRM6;Q95FR1;Q9XQY8;Q9MU01;Q9MRK1;Q597J4;Q29VB8;Q9XQX8;Q9MTU3;Q9XQN1;Q9MTV9;Q95FT8;Q95FL9;Q67H63;Q6EYX5;B7S4Q6;Q9XQY1;Q67H82;Q3L1L0;Q9TLJ8;Q9TLL5;Q9MRS1;Q9MT58;Q95FM8;Q9FF03;Q71N61;Q9XQY5;Q9MRJ8;Q9GI23;Q95AN2;Q9MTU5;Q9MTZ8;Q67H60;Q3ZU72;A8ASI2;Q9GET4;Q9MW35;Q9TMV2;O98523;O98492;Q8HT82;Q93Y44;A7X6U2;A8ASH2;B7S4P3;…	3375	230	CID		105.03	9.72977e-08		2	50		1	1471.73	-23.7366	12/111	pps_Arabidopsis_trypsin_rep1.mgf
	High	AHGGVSVFGGVGER	O98766;Q9MRF3;Q9MTX9;Q9MTW0;Q9XQL3;Q9XQG7;Q9MU12;Q9MRM9;Q8MBJ6;Q9BA74;Q9MRM6;Q95FR1;Q9XQY8;Q9MU01;Q9MRK1;Q597J4;Q29VB8;Q9XQX8;Q9MTU3;Q9XQN1;Q9MTV9;Q95FT8;Q95FL9;Q67H63;B7S4Q6;Q9XQY1;Q67H82;Q9TLJ8;Q9TLL5;Q9TLK3;Q9MRS1;Q9MT58;Q71N61;Q29VB2;Q9XQY5;Q9MRJ8;Q9MTU5;Q9MTZ8;Q3ZU72;A8ASI2;Q9GET4;Q9TMV2;O98523;O98492;Q8HT82;Q93Y44;A7X6U2;A8ASH2;B7S4P3;C0J3J3;Q9MRK2;Q95FM7;A0AR37;Q9MRF4;Q67H80;Q597K1;Q29S89;…	3365	211	CID		99.38	2.95884e-07	0	1	49	47	1	1328.68	8.64367	12/119	pps_Arabidopsis_trypsin_rep1.mgf
	High	TVLIMELINNIAK	O98766;Q9MRF3;Q9MTX9;Q9MTW0;Q9XQL3;Q9XQG7;Q8SLS8;Q9MU12;Q9MRM9;Q9MRK7;Q8MBJ6;Q9BA74;Q9MRM6;Q95FR1;Q9MU01;Q9MRK1;Q597J4;Q9XQX8;Q9MTU3;Q9MTV9;Q95FT8;Q95FL9;Q67H63;Q6EYX5;B7S4Q6;Q9XQY1;Q67H82;Q9TLJ8;Q9TLL5;Q9TLK3;Q9MRS1;Q9MT58;Q95FM8;Q9FF03;Q71N61;Q29VB2;Q9TLL3;Q9XQY5;Q9MRJ8;Q95AN2;Q9MTU5;Q9MTZ8;Q3ZU72;A8ASI2;Q9GET4;Q9MW35;Q9TMV2;O98523;O98492;Q93Y44;A7X6U2;A8ASH2;B7S4P3;C0J3J3;Q9MRK2;Q95FM7;A0AR37;…	3602	230	CID		86.74	5.87972e-06		4	49		1	1471.85	-4.29689	10/121	pps_Arabidopsis_trypsin_rep1.mgf
	High	VALVYGQMNEPPGAR	Q8MBQ4;Q9MTX9;Q9MTW0;Q9XQL3;Q9XQG7;Q9MU12;Q9MRM9;Q9MRK7;Q8MBJ6;Q9BA74;Q9MRM6;Q95FR1;Q9XQY8;Q9MU01;Q9MRK1;Q597J4;Q29VB8;Q9XQX8;Q9MTU3;Q9XQN1;Q9MTV9;Q95FT8;Q95FL9;Q67H63;Q6EYX5;B7S4Q6;Q9XQY1;Q67H82;Q9TLJ8;Q9TLL5;Q9TLK3;Q9MRS1;Q9MT58;Q95FM8;Q9FF03;Q71N61;Q9TLL3;Q9XQY5;Q9GI23;Q95AN2;Q9MTU5;Q9MTZ8;Q67H60;A8ASI2;Q9GET4;Q9MW35;Q9TMV2;O98523;O98492;Q8HT82;Q93Y44;A7X6U2;A8ASH2;B7S4P3;C0J3J3;Q8MBL0;Q9MRK2;…	4104	235	CID		83.47	1.20208e-05		4	49		1	1601.78	-16.7446	9/133	pps_Arabidopsis_trypsin_rep1.mgf
	High	IAQIIGPVLDVAFPPGK	O98766;Q9MRF3;Q95FR1;Q9MU01;Q95FT8;Q6EYX5;Q67H82;Q9TLL5;Q95FM8;Q9TLL3;Q9XQY5;Q95AN2;Q9MTZ8;Q3ZU72;A8ASI2;Q95FM7;Q67H80;Q29S89;Q5W4R8;Q95FQ1;Q29VB0;Q9MRL5;Q95FL6;Q9MRA6;Q95FS7;Q9MRL6;Q95FM3;Q9XQZ0;Q3ZU69;A3KLS6;P19366;Q95DV0;Q9THU9;Q8WJG9;Q8WJG8;Q9XQX3;Q95FV0;Q95FV3;Q4KU64;A7BGH3;A9QBY3;D7KRE0;Q95FQ5	595	43	CID		72.5	0.000148509		2	49		1	1734.95	-36.5839	10/163	pps_Arabidopsis_trypsin_rep1.mgf
	High	YKELQDIIAILGLDELSEEDRLTVAR	O98766;Q9MRF3;Q8MBQ4;Q9MTX9;Q9MTW0;Q9XQL3;Q9XQG7;Q9MU12;Q9MRK7;Q8MBJ6;Q9BA74;Q95FR1;Q9XQY8;Q9MU01;Q9MRK1;Q597J4;Q29VB8;Q9XQX8;Q9XQN1;Q9MTV9;Q95FT8;Q95FL9;Q67H63;Q6EYX5;B7S4Q6;Q9XQY1;Q3L1L0;Q9TLJ8;Q9TLL5;Q9TLK3;Q9MRS1;Q9MT58;Q95FM8;Q9FF03;Q71N61;Q29VB2;Q9XQY5;Q9MRJ8;Q95AN2;Q9MTU5;Q9MTZ8;Q67H60;Q3ZU72;Q9GET4;Q9MW35;Q9TMV2;O98523;O98492;Q93Y44;A7X6U2;B7S4P3;C0J3J3;Q9MRK2;A0AR37;Q9MRF4;Q67H80;Q597K1;…	2967	175	CID		67.44	0.000477646		7	49		1	3002.6	-2.74008	11/291	pps_Arabidopsis_trypsin_rep1.mgf
	High	IGLFGGAGVGK	O98766;Q9MRF3;Q9MTX9;Q9MTW0;Q9XQG7;Q8SLS8;Q9MU12;Q9MRM9;Q9MRK7;Q8MBJ6;Q9BA74;Q9MRM6;Q95FR1;Q9XQY8;Q9MU01;Q9MRK1;Q29VB8;Q9XQX8;Q9MTU3;Q9XQN1;Q9MTV9;Q95FT8;Q95FL9;Q67H63;B7S4Q6;Q9XQY1;Q67H82;Q9TLL5;Q9TLK3;Q9MRS1;Q9MT58;Q95FM8;Q9FF03;Q71N61;Q29VB2;Q9TLL3;Q9MRJ8;Q95AN2;Q9MTU5;Q9MTZ8;Q67H60;Q3ZU72;A8ASI2;Q9GET4;Q9MW35;Q9TMV2;O98523;O98492;Q8HT82;Q93Y44;A7X6U2;A8ASH2;B7S4P3;C0J3J3;Q9MRK2;Q95FM7;A0AR37;…	4083	238	CID		53.95	0.0110119		2	49		1	975.545	-17.3352	13/92	pps_Arabidopsis_trypsin_rep1.mgf
	Medium	VVDLLAPYRR	O98766;Q9MRF3;Q9MTX9;Q9MTW0;Q9XQL3;Q9XQG7;Q8SLS8;Q9MU12;Q9MRM9;Q8MBJ6;Q95FR1;Q9XQY8;Q9MU01;Q9MRK1;Q597J4;Q29VB8;Q9XQX8;Q9XQN1;Q9MTV9;Q95FT8;Q95FL9;Q6EYX5;B7S4Q6;Q67H82;Q9TLL5;Q9TLK3;Q9MRS1;Q9MT58;Q95FM8;Q9FF03;Q71N61;Q29VB2;Q9TLL3;Q9XQY5;Q9MRJ8;Q9GI23;Q95AN2;Q9MTU5;Q9MTZ8;Q67H60;Q3ZU72;A8ASI2;Q9GET4;Q9MW35;Q9TMV2;O98523;O98492;Q8HT82;Q93Y44;A7X6U2;A8ASH2;B7S4P3;C0J3J3;Q8MBL0;Q95FM7;A0AR37;Q9MRF4;…	4060	234	CID		45.45	0.0741193		3	49	46	1	1201.67	-29.5599	6/81	pps_Arabidopsis_trypsin_rep1.mgf
	Medium	TREGNDLYMEMK	O98766;Q9MRF3;Q9MTX9;Q9XQL3;Q9XQG7;Q9MU12;Q9MRM9;Q9MRK7;Q8MBJ6;Q9BA74;Q9MRM6;Q95FR1;Q9XQY8;Q9MU01;Q597J4;Q9XQX8;Q9MTU3;Q9XQN1;Q9MTV9;Q95FT8;Q95FL9;Q67H63;B7S4Q6;Q9XQY1;Q67H82;Q9TLJ8;Q9TLL5;Q9MRS1;Q9MT58;Q95FM8;Q9FF03;Q71N61;Q9TLL3;Q9MRJ8;Q95AN2;Q9MTU5;Q9MTZ8;Q3ZU72;A8ASI2;Q9GET4;Q9MW35;Q9TMV2;O98492;Q8HT82;Q93Y44;A7X6U2;A8ASH2;B7S4P3;C0J3J3;Q8MBL0;Q9MRK2;Q95FM7;A0AR37;Q9MRF4;Q67H80;Q597K1;Q29S89;…	3486	207	CID		42.47	0.0961191	0	1	47		1	1486.65	-12.2768	14/128	pps_Arabidopsis_trypsin_rep1.mgf
	Medium	TVLImELINNIAK	O98766;Q9MRF3;Q9MTX9;Q9MTW0;Q9XQL3;Q9XQG7;Q8SLS8;Q9MU12;Q9MRM9;Q9MRK7;Q8MBJ6;Q9BA74;Q9MRM6;Q95FR1;Q9MU01;Q9MRK1;Q597J4;Q9XQX8;Q9MTU3;Q9MTV9;Q95FT8;Q95FL9;Q67H63;Q6EYX5;B7S4Q6;Q9XQY1;Q67H82;Q9TLJ8;Q9TLL5;Q9TLK3;Q9MRS1;Q9MT58;Q95FM8;Q9FF03;Q71N61;Q29VB2;Q9TLL3;Q9XQY5;Q9MRJ8;Q95AN2;Q9MTU5;Q9MTZ8;Q3ZU72;A8ASI2;Q9GET4;Q9MW35;Q9TMV2;O98523;O98492;Q93Y44;A7X6U2;A8ASH2;B7S4P3;C0J3J3;Q9MRK2;Q95FM7;A0AR37;…	3602	230	CID	M5(Oxidation)	41.42	0.207621		5	49	46	1	1487.83	-12.8081	11/121	pps_Arabidopsis_trypsin_rep1.mgf
	Low	IAQIIGPVLDVAFPPGKMPNIYNALVVK	O98766;Q9MRF3;Q95FR1;Q9MU01;Q6EYX5;Q67H82;Q9TLL5;Q95FM8;Q9TLL3;Q9XQY5;Q95AN2;Q9MTZ8;Q3ZU72;A8ASI2;Q67H80;Q5W4R8;Q95FQ1;Q29VB0;Q9MRL5;Q95FS7;Q9MRL6;Q3ZU69;A3KLS6;P19366;Q95DV0;Q9THU9;Q8WJG9;Q9XQX3;Q95FV0;A7BGH3;A9QBY3;D7KRE0;Q95FQ5	468	33	CID		36.28	0.56301		4	49	41	1	2977.62	-26.1925	13/284	pps_Arabidopsis_trypsin_rep1.mgf
	Low	VGLTALTmAEYFR	O98766;Q9MRF3;Q8MBQ4;Q9MTX9;Q9XQL3;Q9XQG7;Q8SLS8;Q9MU12;Q9MRM9;Q9MRK7;Q8MBJ6;Q9BA74;Q9MRM6;Q95FR1;Q9XQY8;Q9MU01;Q9MRK1;Q597J4;Q29VB8;Q9XQX8;Q9MTU3;Q9XQN1;Q9MTV9;Q95FT8;Q95FL9;Q67H63;Q6EYX5;B7S4Q6;Q9XQY1;Q67H82;Q3L1L0;Q9TLJ8;Q9TLL5;Q9MRS1;Q9MT58;Q95FM8;Q9FF03;Q71N61;Q9XQY5;Q9MRJ8;Q9GI23;Q95AN2;Q9MTU5;Q9MTZ8;Q67H60;Q3ZU72;A8ASI2;Q9GET4;Q9MW35;Q9TMV2;O98523;O98492;Q8HT82;Q93Y44;A7X6U2;A8ASH2;B7S4P3;…	3375	230	CID	M8(Oxidation)	29.9	2.8776		2	49	32	1	1487.7	-35.0811	9/111	pps_Arabidopsis_trypsin_rep1.mgf
	Low	VVDLLAPYR	O98766;Q9MRF3;Q9MTX9;Q9MTW0;Q9XQL3;Q9XQG7;Q8SLS8;Q9MU12;Q9MRM9;Q8MBJ6;Q95FR1;Q9XQY8;Q9MU01;Q9MRK1;Q597J4;Q29VB8;Q9XQX8;Q9XQN1;Q9MTV9;Q95FT8;Q95FL9;Q6EYX5;B7S4Q6;Q67H82;Q9TLL5;Q9TLK3;Q9MRS1;Q9MT58;Q95FM8;Q9FF03;Q71N61;Q29VB2;Q9TLL3;Q9XQY5;Q9MRJ8;Q9GI23;Q95AN2;Q9MTU5;Q9MTZ8;Q67H60;Q3ZU72;A8ASI2;Q9GET4;Q9MW35;Q9TMV2;O98523;O98492;Q8HT82;Q93Y44;A7X6U2;A8ASH2;B7S4P3;C0J3J3;Q8MBL0;Q95FM7;A0AR37;Q9MRF4;…	4069	235	CID		28.62	3.76975		3	49	42	1	1045.57	-30.0871	8/70	pps_Arabidopsis_trypsin_rep1.mgf
	Low	GIYPAVDPLDSTSTmLQPR	O98766;Q9MRF3;Q8MBQ4;Q9MTX9;Q9MTW0;Q9XQL3;Q9XQG7;Q8SLS8;Q9MU12;Q9MRM9;Q9MRK7;Q8MBJ6;Q9BA74;Q9MRM6;Q95FR1;Q9XQY8;Q9MU01;Q9MRK1;Q597J4;Q29VB8;Q9XQX8;Q9MTU3;Q9XQN1;Q9MTV9;Q95FT8;Q95FL9;Q67H63;Q6EYX5;B7S4Q6;Q9XQY1;Q67H82;Q3L1L0;Q9TLJ8;Q9TLL5;Q9MRS1;Q95FM8;Q9FF03;Q71N61;Q29VB2;Q9TLL3;Q9XQY5;Q9MRJ8;Q9GI23;Q95AN2;Q9MTU5;Q9MTZ8;Q67H60;Q3ZU72;A8ASI2;Q9GET4;Q9MW35;Q9TMV2;O98523;O98492;Q8HT82;Q93Y44;A7X6U2;…	2265	199	CID	M15(Oxidation)	27.85	4.45789		4	49	42	1	2076.98	-24.2678	8/167	pps_Arabidopsis_trypsin_rep1.mgf
	Low	TREGNDLYmEMK	O98766;Q9MRF3;Q9MTX9;Q9XQL3;Q9XQG7;Q9MU12;Q9MRM9;Q9MRK7;Q8MBJ6;Q9BA74;Q9MRM6;Q95FR1;Q9XQY8;Q9MU01;Q597J4;Q9XQX8;Q9MTU3;Q9XQN1;Q9MTV9;Q95FT8;Q95FL9;Q67H63;B7S4Q6;Q9XQY1;Q67H82;Q9TLJ8;Q9TLL5;Q9MRS1;Q9MT58;Q95FM8;Q9FF03;Q71N61;Q9TLL3;Q9MRJ8;Q95AN2;Q9MTU5;Q9MTZ8;Q3ZU72;A8ASI2;Q9GET4;Q9MW35;Q9TMV2;O98492;Q8HT82;Q93Y44;A7X6U2;A8ASH2;B7S4P3;C0J3J3;Q8MBL0;Q9MRK2;Q95FM7;A0AR37;Q9MRF4;Q67H80;Q597K1;Q29S89;…	3486	207	CID	M9(Oxidation)	26.47	3.22852		2	46	33	1	1502.63	-20.475	10/128	pps_Arabidopsis_trypsin_rep1.mgf
	Low	VALVYGQmNEPPGAR	Q8MBQ4;Q9MTX9;Q9MTW0;Q9XQL3;Q9XQG7;Q9MU12;Q9MRM9;Q9MRK7;Q8MBJ6;Q9BA74;Q9MRM6;Q95FR1;Q9XQY8;Q9MU01;Q9MRK1;Q597J4;Q29VB8;Q9XQX8;Q9MTU3;Q9XQN1;Q9MTV9;Q95FT8;Q95FL9;Q67H63;Q6EYX5;B7S4Q6;Q9XQY1;Q67H82;Q9TLJ8;Q9TLL5;Q9TLK3;Q9MRS1;Q9MT58;Q95FM8;Q9FF03;Q71N61;Q9TLL3;Q9XQY5;Q9GI23;Q95AN2;Q9MTU5;Q9MTZ8;Q67H60;A8ASI2;Q9GET4;Q9MW35;Q9TMV2;O98523;O98492;Q8HT82;Q93Y44;A7X6U2;A8ASH2;B7S4P3;C0J3J3;Q8MBL0;Q9MRK2;…	4104	235	CID	M8(Oxidation)	23.39	11.8327		4	49	35	1	1617.77	-22.8015	8/133	pps_Arabidopsis_trypsin_rep1.mgf
Q9MW35	44.49	21	16	490	52.826	5.46533	1453.32	ATP synthase beta subunit (Fragment) OS=Parnassia palustris GN=atpB PE=3 SV=1 - [Q9MW35_PARPL]
	Confidence Icon	Sequence	Protein Accessions	# Proteins	# Protein Groups	Activation Type	Modifications	IonScore	Exp Value	Δ Score	Rank	Identity High	Homology Threshold	Charge	m/z [Da]	ΔM [ppm]	Ions Matched	Spectrum File
	High	YKELQDIIAILGLDELSEEDR	O98766;Q9MRF3;Q8MBQ4;Q9MTX9;Q9MTW0;Q9XQL3;Q9XQG7;Q9MU12;Q9MRM9;Q9MRK7;Q8MBJ6;Q9BA74;Q9MRM6;Q95FR1;Q9XQY8;Q9MU01;Q9MRK1;Q597J4;Q29VB8;Q9XQX8;Q9XQN1;Q9MTV9;Q95FT8;Q95FL9;Q67H63;Q6EYX5;B7S4Q6;Q9XQY1;Q3L1L0;Q9TLJ8;Q9TLL5;Q9TLK3;Q9MRS1;Q9MT58;Q95FM8;Q9FF03;Q71N61;Q29VB2;Q9XQY5;Q9MRJ8;Q95AN2;Q9MTU5;Q9MTZ8;Q67H60;Q3ZU72;Q9GET4;Q9MW35;Q9TMV2;O98523;O98492;Q8HT82;Q93Y44;A7X6U2;B7S4P3;C0J3J3;Q9MRK2;A0AR37;…	3355	196	CID		142.92	1.3826e-11		9	49		1	2462.25	-7.06317	16/233	pps_Arabidopsis_trypsin_rep1.mgf
	High	GIYPAVDPLDSTSTMLQPR	O98766;Q9MRF3;Q8MBQ4;Q9MTX9;Q9MTW0;Q9XQL3;Q9XQG7;Q8SLS8;Q9MU12;Q9MRM9;Q9MRK7;Q8MBJ6;Q9BA74;Q9MRM6;Q95FR1;Q9XQY8;Q9MU01;Q9MRK1;Q597J4;Q29VB8;Q9XQX8;Q9MTU3;Q9XQN1;Q9MTV9;Q95FT8;Q95FL9;Q67H63;Q6EYX5;B7S4Q6;Q9XQY1;Q67H82;Q3L1L0;Q9TLJ8;Q9TLL5;Q9MRS1;Q95FM8;Q9FF03;Q71N61;Q29VB2;Q9TLL3;Q9XQY5;Q9MRJ8;Q9GI23;Q95AN2;Q9MTU5;Q9MTZ8;Q67H60;Q3ZU72;A8ASI2;Q9GET4;Q9MW35;Q9TMV2;O98523;O98492;Q8HT82;Q93Y44;A7X6U2;…	2265	199	CID		128.41	3.83999e-10		2	49		1	2060.98	-27.7019	14/167	pps_Arabidopsis_trypsin_rep1.mgf
	High	DVNEQDVLLFIDNIFR	Q9MRF3;Q8MBQ4;Q9MTW0;Q9XQL3;Q9MU12;Q8MBJ6;Q9BA74;Q9MRM6;Q95FR1;Q9XQY8;Q9MU01;Q9MRK1;Q597J4;Q29VB8;Q9XQX8;Q9MTU3;Q9XQN1;Q9MTV9;Q95FT8;Q95FL9;Q67H63;Q6EYX5;Q67H82;Q3L1L0;Q9TLJ8;Q9TLK3;Q9MRS1;Q9MT58;Q95FM8;Q9FF03;Q9XQY5;Q9MRJ8;Q9GI23;Q95AN2;Q9MTU5;Q9MTZ8;Q67H60;Q3ZU72;A8ASI2;Q9GET4;Q9MW35;Q9TMV2;O98523;O98492;Q8HT82;Q93Y44;A7X6U2;A8ASH2;B7S4P3;C0J3J3;Q8MBL0;Q9MRK2;Q95FM7;A0AR37;Q9MRF4;Q67H80;Q29S89;…	2339	167	CID		126.07	6.8295e-10		3	49		1	1949.98	-7.32425	14/172	pps_Arabidopsis_trypsin_rep1.mgf
	High	FVQAGSEVSALLGR	O98766;Q9MRF3;Q8MBQ4;Q9MTX9;Q9MTW0;Q9XQL3;Q9XQG7;Q8SLS8;Q9MU12;Q9MRM9;Q9MRK7;Q8MBJ6;Q9BA74;Q9MRM6;Q95FR1;Q9XQY8;Q9MU01;Q9MRK1;Q597J4;Q29VB8;Q9XQX8;Q9MTU3;Q9XQN1;Q9MTV9;Q95FT8;Q95FL9;Q67H63;B7S4Q6;Q67H82;Q3L1L0;Q9TLL5;Q9TLK3;Q9MRS1;Q9MT58;Q95FM8;Q9FF03;Q71N61;Q29VB2;Q9MRJ8;Q9GI23;Q95AN2;Q9MTU5;Q67H60;Q3ZU72;A8ASI2;Q9MW35;Q9TMV2;O98523;O98492;Q8HT82;A7X6U2;B7S4P3;C0J3J3;Q8MBL0;Q9MRK2;Q95FM7;A0AR37;…	3906	235	CID		115.65	7.20549e-09	0	1	49		1	1433.76	-11.9746	12/137	pps_Arabidopsis_trypsin_rep1.mgf
	High	IFNVLGEPVDNLGPVDTR	O98766;Q9MRF3;Q9MTX9;Q9MTW0;Q9XQG7;Q8SLS8;Q9MU12;Q9BA74;Q95FR1;Q9MRK1;Q597J4;Q29VB8;Q9MTU3;Q9XQN1;B7S4Q6;Q9XQY1;Q9TLL5;Q9TLK3;Q9MRS1;Q9MT58;Q95FM8;Q71N61;Q29VB2;Q67H60;Q3ZU72;A8ASI2;Q9GET4;Q9MW35;Q9TMV2;O98523;O98492;Q8HT82;A8ASH2;B7S4P3;A0AR37;Q9MRF4;Q257C7;A0AR40;B8PRK4;B7S4V7;Q5W4R8;Q8WJG3;Q8SLT5;Q9MRR7;Q9MRU7;Q9MRL5;O98595;Q95FL6;Q9MRA6;O98404;O98583;Q9XQY9;Q9MW37;Q9XQY6;Q9MRR6;Q67H40;Q9MRA2;…	1261	89	CID		114.13	1.05152e-08		2	49		1	1954.97	-29.2324	14/187	pps_Arabidopsis_trypsin_rep1.mgf
	High	KGSITSIQAVYVPADDLTDPAPATTFAHLDATTVLSR	Q29VB8;Q9MTV9;Q29VB2;Q9MW35;O98412;Q95D38;O98404;Q9MRL6;P19366;Q8MFW7;Q95FW4;Q9THU9;Q9S6Z4;D7KRE0;Q8MFX1;Q8MFX9;B9U4M6;B9U4L6;B9U4K5;Q95DY3;A9U8M5;B9U4R2;Q06FV3;Q9SBN9;Q6YN70;A9L9X3;O98406;Q95FX5;Q9TMQ1;A9L9T1;A9L9V1;A9L9Y8;A9L9V2;A9L9Y2;B3SHD4;A9L9U2;A9L9V9;Q9XQN7;A9L9S9;Q95FT4	402	40	CID		107	4.38778e-08		3	48		1	3842.8	-46.9557	14/427	pps_Arabidopsis_trypsin_rep1.mgf
	High	GSITSIQAVYVPADDLTDPAPATTFAHLDATTVLSR	Q29VB8;Q9MTV9;Q29VB2;Q9MW35;O98412;Q95D38;O98404;Q9MRL6;P19366;Q8MFW7;Q95FW4;Q9THU9;Q9S6Z4;Q4KU64;D7KRE0;Q8MFX1;Q9MTZ1;Q8MFX9;B9U4M6;B9U4L6;B9U4K5;Q95DY3;A9U8M5;B9U4R2;Q06FV3;Q9SBN9;Q6YN70;A9L9X3;O98406;Q95FX5;Q9TMQ1;A9L9T1;A9L9V1;A9L9Y8;A9L9V2;A9L9Y2;B3SHD4;A9L9U2;A9L9V9;Q9XQN7;A9L9S9;Q95FT4	421	42	CID		106.59	4.77417e-08		3	48	42	1	3714.71	-48.3945	16/405	pps_Arabidopsis_trypsin_rep1.mgf
	High	VGLTALTMAEYFR	O98766;Q9MRF3;Q8MBQ4;Q9MTX9;Q9XQL3;Q9XQG7;Q8SLS8;Q9MU12;Q9MRM9;Q9MRK7;Q8MBJ6;Q9BA74;Q9MRM6;Q95FR1;Q9XQY8;Q9MU01;Q9MRK1;Q597J4;Q29VB8;Q9XQX8;Q9MTU3;Q9XQN1;Q9MTV9;Q95FT8;Q95FL9;Q67H63;Q6EYX5;B7S4Q6;Q9XQY1;Q67H82;Q3L1L0;Q9TLJ8;Q9TLL5;Q9MRS1;Q9MT58;Q95FM8;Q9FF03;Q71N61;Q9XQY5;Q9MRJ8;Q9GI23;Q95AN2;Q9MTU5;Q9MTZ8;Q67H60;Q3ZU72;A8ASI2;Q9GET4;Q9MW35;Q9TMV2;O98523;O98492;Q8HT82;Q93Y44;A7X6U2;A8ASH2;B7S4P3;…	3375	230	CID		105.03	9.72977e-08		2	50		1	1471.73	-23.7366	12/111	pps_Arabidopsis_trypsin_rep1.mgf
	High	AHGGVSVFxGVGER	Q9MW35;Q95FM3;Q95D42;Q8WH97	5	4	CID	X9(G)	99.38	2.95884e-07		6	49	47	1	1328.68	8.64367	12/119	pps_Arabidopsis_trypsin_rep1.mgf
	High	TVLIMELINNIAK	O98766;Q9MRF3;Q9MTX9;Q9MTW0;Q9XQL3;Q9XQG7;Q8SLS8;Q9MU12;Q9MRM9;Q9MRK7;Q8MBJ6;Q9BA74;Q9MRM6;Q95FR1;Q9MU01;Q9MRK1;Q597J4;Q9XQX8;Q9MTU3;Q9MTV9;Q95FT8;Q95FL9;Q67H63;Q6EYX5;B7S4Q6;Q9XQY1;Q67H82;Q9TLJ8;Q9TLL5;Q9TLK3;Q9MRS1;Q9MT58;Q95FM8;Q9FF03;Q71N61;Q29VB2;Q9TLL3;Q9XQY5;Q9MRJ8;Q95AN2;Q9MTU5;Q9MTZ8;Q3ZU72;A8ASI2;Q9GET4;Q9MW35;Q9TMV2;O98523;O98492;Q93Y44;A7X6U2;A8ASH2;B7S4P3;C0J3J3;Q9MRK2;Q95FM7;A0AR37;…	3602	230	CID		86.74	5.87972e-06		4	49		1	1471.85	-4.29689	10/121	pps_Arabidopsis_trypsin_rep1.mgf
	High	VALVYGQMNEPPGAR	Q8MBQ4;Q9MTX9;Q9MTW0;Q9XQL3;Q9XQG7;Q9MU12;Q9MRM9;Q9MRK7;Q8MBJ6;Q9BA74;Q9MRM6;Q95FR1;Q9XQY8;Q9MU01;Q9MRK1;Q597J4;Q29VB8;Q9XQX8;Q9MTU3;Q9XQN1;Q9MTV9;Q95FT8;Q95FL9;Q67H63;Q6EYX5;B7S4Q6;Q9XQY1;Q67H82;Q9TLJ8;Q9TLL5;Q9TLK3;Q9MRS1;Q9MT58;Q95FM8;Q9FF03;Q71N61;Q9TLL3;Q9XQY5;Q9GI23;Q95AN2;Q9MTU5;Q9MTZ8;Q67H60;A8ASI2;Q9GET4;Q9MW35;Q9TMV2;O98523;O98492;Q8HT82;Q93Y44;A7X6U2;A8ASH2;B7S4P3;C0J3J3;Q8MBL0;Q9MRK2;…	4104	235	CID		83.47	1.20208e-05		4	49		1	1601.78	-16.7446	9/133	pps_Arabidopsis_trypsin_rep1.mgf
	High	YKELQDIIAILGLDELSEEDRLTVAR	O98766;Q9MRF3;Q8MBQ4;Q9MTX9;Q9MTW0;Q9XQL3;Q9XQG7;Q9MU12;Q9MRK7;Q8MBJ6;Q9BA74;Q95FR1;Q9XQY8;Q9MU01;Q9MRK1;Q597J4;Q29VB8;Q9XQX8;Q9XQN1;Q9MTV9;Q95FT8;Q95FL9;Q67H63;Q6EYX5;B7S4Q6;Q9XQY1;Q3L1L0;Q9TLJ8;Q9TLL5;Q9TLK3;Q9MRS1;Q9MT58;Q95FM8;Q9FF03;Q71N61;Q29VB2;Q9XQY5;Q9MRJ8;Q95AN2;Q9MTU5;Q9MTZ8;Q67H60;Q3ZU72;Q9GET4;Q9MW35;Q9TMV2;O98523;O98492;Q93Y44;A7X6U2;B7S4P3;C0J3J3;Q9MRK2;A0AR37;Q9MRF4;Q67H80;Q597K1;…	2967	175	CID		67.44	0.000477646		7	49		1	3002.6	-2.74008	11/291	pps_Arabidopsis_trypsin_rep1.mgf
	High	IGLFGGAGVGK	O98766;Q9MRF3;Q9MTX9;Q9MTW0;Q9XQG7;Q8SLS8;Q9MU12;Q9MRM9;Q9MRK7;Q8MBJ6;Q9BA74;Q9MRM6;Q95FR1;Q9XQY8;Q9MU01;Q9MRK1;Q29VB8;Q9XQX8;Q9MTU3;Q9XQN1;Q9MTV9;Q95FT8;Q95FL9;Q67H63;B7S4Q6;Q9XQY1;Q67H82;Q9TLL5;Q9TLK3;Q9MRS1;Q9MT58;Q95FM8;Q9FF03;Q71N61;Q29VB2;Q9TLL3;Q9MRJ8;Q95AN2;Q9MTU5;Q9MTZ8;Q67H60;Q3ZU72;A8ASI2;Q9GET4;Q9MW35;Q9TMV2;O98523;O98492;Q8HT82;Q93Y44;A7X6U2;A8ASH2;B7S4P3;C0J3J3;Q9MRK2;Q95FM7;A0AR37;…	4083	238	CID		53.95	0.0110119		2	49		1	975.545	-17.3352	13/92	pps_Arabidopsis_trypsin_rep1.mgf
	Medium	VVDLLAPYRR	O98766;Q9MRF3;Q9MTX9;Q9MTW0;Q9XQL3;Q9XQG7;Q8SLS8;Q9MU12;Q9MRM9;Q8MBJ6;Q95FR1;Q9XQY8;Q9MU01;Q9MRK1;Q597J4;Q29VB8;Q9XQX8;Q9XQN1;Q9MTV9;Q95FT8;Q95FL9;Q6EYX5;B7S4Q6;Q67H82;Q9TLL5;Q9TLK3;Q9MRS1;Q9MT58;Q95FM8;Q9FF03;Q71N61;Q29VB2;Q9TLL3;Q9XQY5;Q9MRJ8;Q9GI23;Q95AN2;Q9MTU5;Q9MTZ8;Q67H60;Q3ZU72;A8ASI2;Q9GET4;Q9MW35;Q9TMV2;O98523;O98492;Q8HT82;Q93Y44;A7X6U2;A8ASH2;B7S4P3;C0J3J3;Q8MBL0;Q95FM7;A0AR37;Q9MRF4;…	4060	234	CID		45.45	0.0741193		3	49	46	1	1201.67	-29.5599	6/81	pps_Arabidopsis_trypsin_rep1.mgf
	Medium	TREGNDLYMEMK	O98766;Q9MRF3;Q9MTX9;Q9XQL3;Q9XQG7;Q9MU12;Q9MRM9;Q9MRK7;Q8MBJ6;Q9BA74;Q9MRM6;Q95FR1;Q9XQY8;Q9MU01;Q597J4;Q9XQX8;Q9MTU3;Q9XQN1;Q9MTV9;Q95FT8;Q95FL9;Q67H63;B7S4Q6;Q9XQY1;Q67H82;Q9TLJ8;Q9TLL5;Q9MRS1;Q9MT58;Q95FM8;Q9FF03;Q71N61;Q9TLL3;Q9MRJ8;Q95AN2;Q9MTU5;Q9MTZ8;Q3ZU72;A8ASI2;Q9GET4;Q9MW35;Q9TMV2;O98492;Q8HT82;Q93Y44;A7X6U2;A8ASH2;B7S4P3;C0J3J3;Q8MBL0;Q9MRK2;Q95FM7;A0AR37;Q9MRF4;Q67H80;Q597K1;Q29S89;…	3486	207	CID		42.47	0.0961191	0	1	47		1	1486.65	-12.2768	14/128	pps_Arabidopsis_trypsin_rep1.mgf
	Medium	TVLImELINNIAK	O98766;Q9MRF3;Q9MTX9;Q9MTW0;Q9XQL3;Q9XQG7;Q8SLS8;Q9MU12;Q9MRM9;Q9MRK7;Q8MBJ6;Q9BA74;Q9MRM6;Q95FR1;Q9MU01;Q9MRK1;Q597J4;Q9XQX8;Q9MTU3;Q9MTV9;Q95FT8;Q95FL9;Q67H63;Q6EYX5;B7S4Q6;Q9XQY1;Q67H82;Q9TLJ8;Q9TLL5;Q9TLK3;Q9MRS1;Q9MT58;Q95FM8;Q9FF03;Q71N61;Q29VB2;Q9TLL3;Q9XQY5;Q9MRJ8;Q95AN2;Q9MTU5;Q9MTZ8;Q3ZU72;A8ASI2;Q9GET4;Q9MW35;Q9TMV2;O98523;O98492;Q93Y44;A7X6U2;A8ASH2;B7S4P3;C0J3J3;Q9MRK2;Q95FM7;A0AR37;…	3602	230	CID	M5(Oxidation)	41.42	0.207621		5	49	46	1	1487.83	-12.8081	11/121	pps_Arabidopsis_trypsin_rep1.mgf
	Low	VGLTALTmAEYFR	O98766;Q9MRF3;Q8MBQ4;Q9MTX9;Q9XQL3;Q9XQG7;Q8SLS8;Q9MU12;Q9MRM9;Q9MRK7;Q8MBJ6;Q9BA74;Q9MRM6;Q95FR1;Q9XQY8;Q9MU01;Q9MRK1;Q597J4;Q29VB8;Q9XQX8;Q9MTU3;Q9XQN1;Q9MTV9;Q95FT8;Q95FL9;Q67H63;Q6EYX5;B7S4Q6;Q9XQY1;Q67H82;Q3L1L0;Q9TLJ8;Q9TLL5;Q9MRS1;Q9MT58;Q95FM8;Q9FF03;Q71N61;Q9XQY5;Q9MRJ8;Q9GI23;Q95AN2;Q9MTU5;Q9MTZ8;Q67H60;Q3ZU72;A8ASI2;Q9GET4;Q9MW35;Q9TMV2;O98523;O98492;Q8HT82;Q93Y44;A7X6U2;A8ASH2;B7S4P3;…	3375	230	CID	M8(Oxidation)	29.9	2.8776		2	49	32	1	1487.7	-35.0811	9/111	pps_Arabidopsis_trypsin_rep1.mgf
	Low	VVDLLAPYR	O98766;Q9MRF3;Q9MTX9;Q9MTW0;Q9XQL3;Q9XQG7;Q8SLS8;Q9MU12;Q9MRM9;Q8MBJ6;Q95FR1;Q9XQY8;Q9MU01;Q9MRK1;Q597J4;Q29VB8;Q9XQX8;Q9XQN1;Q9MTV9;Q95FT8;Q95FL9;Q6EYX5;B7S4Q6;Q67H82;Q9TLL5;Q9TLK3;Q9MRS1;Q9MT58;Q95FM8;Q9FF03;Q71N61;Q29VB2;Q9TLL3;Q9XQY5;Q9MRJ8;Q9GI23;Q95AN2;Q9MTU5;Q9MTZ8;Q67H60;Q3ZU72;A8ASI2;Q9GET4;Q9MW35;Q9TMV2;O98523;O98492;Q8HT82;Q93Y44;A7X6U2;A8ASH2;B7S4P3;C0J3J3;Q8MBL0;Q95FM7;A0AR37;Q9MRF4;…	4069	235	CID		28.62	3.76975		3	49	42	1	1045.57	-30.0871	8/70	pps_Arabidopsis_trypsin_rep1.mgf
	Low	GIYPAVDPLDSTSTmLQPR	O98766;Q9MRF3;Q8MBQ4;Q9MTX9;Q9MTW0;Q9XQL3;Q9XQG7;Q8SLS8;Q9MU12;Q9MRM9;Q9MRK7;Q8MBJ6;Q9BA74;Q9MRM6;Q95FR1;Q9XQY8;Q9MU01;Q9MRK1;Q597J4;Q29VB8;Q9XQX8;Q9MTU3;Q9XQN1;Q9MTV9;Q95FT8;Q95FL9;Q67H63;Q6EYX5;B7S4Q6;Q9XQY1;Q67H82;Q3L1L0;Q9TLJ8;Q9TLL5;Q9MRS1;Q95FM8;Q9FF03;Q71N61;Q29VB2;Q9TLL3;Q9XQY5;Q9MRJ8;Q9GI23;Q95AN2;Q9MTU5;Q9MTZ8;Q67H60;Q3ZU72;A8ASI2;Q9GET4;Q9MW35;Q9TMV2;O98523;O98492;Q8HT82;Q93Y44;A7X6U2;…	2265	199	CID	M15(Oxidation)	27.85	4.45789		4	49	42	1	2076.98	-24.2678	8/167	pps_Arabidopsis_trypsin_rep1.mgf
	Low	TREGNDLYmEMK	O98766;Q9MRF3;Q9MTX9;Q9XQL3;Q9XQG7;Q9MU12;Q9MRM9;Q9MRK7;Q8MBJ6;Q9BA74;Q9MRM6;Q95FR1;Q9XQY8;Q9MU01;Q597J4;Q9XQX8;Q9MTU3;Q9XQN1;Q9MTV9;Q95FT8;Q95FL9;Q67H63;B7S4Q6;Q9XQY1;Q67H82;Q9TLJ8;Q9TLL5;Q9MRS1;Q9MT58;Q95FM8;Q9FF03;Q71N61;Q9TLL3;Q9MRJ8;Q95AN2;Q9MTU5;Q9MTZ8;Q3ZU72;A8ASI2;Q9GET4;Q9MW35;Q9TMV2;O98492;Q8HT82;Q93Y44;A7X6U2;A8ASH2;B7S4P3;C0J3J3;Q8MBL0;Q9MRK2;Q95FM7;A0AR37;Q9MRF4;Q67H80;Q597K1;Q29S89;…	3486	207	CID	M9(Oxidation)	26.47	3.22852		2	46	33	1	1502.63	-20.475	10/128	pps_Arabidopsis_trypsin_rep1.mgf
	Low	VALVYGQmNEPPGAR	Q8MBQ4;Q9MTX9;Q9MTW0;Q9XQL3;Q9XQG7;Q9MU12;Q9MRM9;Q9MRK7;Q8MBJ6;Q9BA74;Q9MRM6;Q95FR1;Q9XQY8;Q9MU01;Q9MRK1;Q597J4;Q29VB8;Q9XQX8;Q9MTU3;Q9XQN1;Q9MTV9;Q95FT8;Q95FL9;Q67H63;Q6EYX5;B7S4Q6;Q9XQY1;Q67H82;Q9TLJ8;Q9TLL5;Q9TLK3;Q9MRS1;Q9MT58;Q95FM8;Q9FF03;Q71N61;Q9TLL3;Q9XQY5;Q9GI23;Q95AN2;Q9MTU5;Q9MTZ8;Q67H60;A8ASI2;Q9GET4;Q9MW35;Q9TMV2;O98523;O98492;Q8HT82;Q93Y44;A7X6U2;A8ASH2;B7S4P3;C0J3J3;Q8MBL0;Q9MRK2;…	4104	235	CID	M8(Oxidation)	23.39	11.8327		4	49	35	1	1617.77	-22.8015	8/133	pps_Arabidopsis_trypsin_rep1.mgf
Q29VB4	46.38	21	16	470	50.5174	5.43994	1453.32	ATP synthase beta subunit (Fragment) OS=Parnassia palustris GN=atpB PE=3 SV=1 - [Q29VB4_PARPL]
	Confidence Icon	Sequence	Protein Accessions	# Proteins	# Protein Groups	Activation Type	Modifications	IonScore	Exp Value	Δ Score	Rank	Identity High	Homology Threshold	Charge	m/z [Da]	ΔM [ppm]	Ions Matched	Spectrum File
	High	YKELQDIIAILGLDELSEEDR	O98766;Q9MRF3;Q8MBQ4;Q9MTX9;Q9MTW0;Q9XQL3;Q9XQG7;Q9MU12;Q9MRM9;Q9MRK7;Q8MBJ6;Q9BA74;Q9MRM6;Q95FR1;Q9XQY8;Q9MU01;Q9MRK1;Q597J4;Q29VB8;Q9XQX8;Q9XQN1;Q9MTV9;Q95FT8;Q95FL9;Q67H63;Q6EYX5;B7S4Q6;Q9XQY1;Q3L1L0;Q9TLJ8;Q9TLL5;Q9TLK3;Q9MRS1;Q9MT58;Q95FM8;Q9FF03;Q71N61;Q29VB2;Q9XQY5;Q9MRJ8;Q95AN2;Q9MTU5;Q9MTZ8;Q67H60;Q3ZU72;Q9GET4;Q9MW35;Q9TMV2;O98523;O98492;Q8HT82;Q93Y44;A7X6U2;B7S4P3;C0J3J3;Q9MRK2;A0AR37;…	3355	196	CID		142.92	1.3826e-11		9	49		1	2462.25	-7.06317	16/233	pps_Arabidopsis_trypsin_rep1.mgf
	High	GIYPAVDPLDSTSTMLQPR	O98766;Q9MRF3;Q8MBQ4;Q9MTX9;Q9MTW0;Q9XQL3;Q9XQG7;Q8SLS8;Q9MU12;Q9MRM9;Q9MRK7;Q8MBJ6;Q9BA74;Q9MRM6;Q95FR1;Q9XQY8;Q9MU01;Q9MRK1;Q597J4;Q29VB8;Q9XQX8;Q9MTU3;Q9XQN1;Q9MTV9;Q95FT8;Q95FL9;Q67H63;Q6EYX5;B7S4Q6;Q9XQY1;Q67H82;Q3L1L0;Q9TLJ8;Q9TLL5;Q9MRS1;Q95FM8;Q9FF03;Q71N61;Q29VB2;Q9TLL3;Q9XQY5;Q9MRJ8;Q9GI23;Q95AN2;Q9MTU5;Q9MTZ8;Q67H60;Q3ZU72;A8ASI2;Q9GET4;Q9MW35;Q9TMV2;O98523;O98492;Q8HT82;Q93Y44;A7X6U2;…	2265	199	CID		128.41	3.83999e-10		2	49		1	2060.98	-27.7019	14/167	pps_Arabidopsis_trypsin_rep1.mgf
	High	DVNEQDVLLFIDNIFR	Q9MRF3;Q8MBQ4;Q9MTW0;Q9XQL3;Q9MU12;Q8MBJ6;Q9BA74;Q9MRM6;Q95FR1;Q9XQY8;Q9MU01;Q9MRK1;Q597J4;Q29VB8;Q9XQX8;Q9MTU3;Q9XQN1;Q9MTV9;Q95FT8;Q95FL9;Q67H63;Q6EYX5;Q67H82;Q3L1L0;Q9TLJ8;Q9TLK3;Q9MRS1;Q9MT58;Q95FM8;Q9FF03;Q9XQY5;Q9MRJ8;Q9GI23;Q95AN2;Q9MTU5;Q9MTZ8;Q67H60;Q3ZU72;A8ASI2;Q9GET4;Q9MW35;Q9TMV2;O98523;O98492;Q8HT82;Q93Y44;A7X6U2;A8ASH2;B7S4P3;C0J3J3;Q8MBL0;Q9MRK2;Q95FM7;A0AR37;Q9MRF4;Q67H80;Q29S89;…	2339	167	CID		126.07	6.8295e-10		3	49		1	1949.98	-7.32425	14/172	pps_Arabidopsis_trypsin_rep1.mgf
	High	FVQAGSEVSALLGR	O98766;Q9MRF3;Q8MBQ4;Q9MTX9;Q9MTW0;Q9XQL3;Q9XQG7;Q8SLS8;Q9MU12;Q9MRM9;Q9MRK7;Q8MBJ6;Q9BA74;Q9MRM6;Q95FR1;Q9XQY8;Q9MU01;Q9MRK1;Q597J4;Q29VB8;Q9XQX8;Q9MTU3;Q9XQN1;Q9MTV9;Q95FT8;Q95FL9;Q67H63;B7S4Q6;Q67H82;Q3L1L0;Q9TLL5;Q9TLK3;Q9MRS1;Q9MT58;Q95FM8;Q9FF03;Q71N61;Q29VB2;Q9MRJ8;Q9GI23;Q95AN2;Q9MTU5;Q67H60;Q3ZU72;A8ASI2;Q9MW35;Q9TMV2;O98523;O98492;Q8HT82;A7X6U2;B7S4P3;C0J3J3;Q8MBL0;Q9MRK2;Q95FM7;A0AR37;…	3906	235	CID		115.65	7.20549e-09	0	1	49		1	1433.76	-11.9746	12/137	pps_Arabidopsis_trypsin_rep1.mgf
	High	IFNVLGEPVDNLGPVDTR	O98766;Q9MRF3;Q9MTX9;Q9MTW0;Q9XQG7;Q8SLS8;Q9MU12;Q9BA74;Q95FR1;Q9MRK1;Q597J4;Q29VB8;Q9MTU3;Q9XQN1;B7S4Q6;Q9XQY1;Q9TLL5;Q9TLK3;Q9MRS1;Q9MT58;Q95FM8;Q71N61;Q29VB2;Q67H60;Q3ZU72;A8ASI2;Q9GET4;Q9MW35;Q9TMV2;O98523;O98492;Q8HT82;A8ASH2;B7S4P3;A0AR37;Q9MRF4;Q257C7;A0AR40;B8PRK4;B7S4V7;Q5W4R8;Q8WJG3;Q8SLT5;Q9MRR7;Q9MRU7;Q9MRL5;O98595;Q95FL6;Q9MRA6;O98404;O98583;Q9XQY9;Q9MW37;Q9XQY6;Q9MRR6;Q67H40;Q9MRA2;…	1261	89	CID		114.13	1.05152e-08		2	49		1	1954.97	-29.2324	14/187	pps_Arabidopsis_trypsin_rep1.mgf
	High	KGSITSIQAVYVPAxDLTDPAPATTFAHLDATTVLSR	Q29VB4	1	1	CID	X15(D)	107	4.38778e-08		7	48		1	3842.8	-46.9557	14/427	pps_Arabidopsis_trypsin_rep1.mgf
	High	GSITSIQAVYVPAxDLTDPAPATTFAHLDATTVLSR	Q29VB4	1	1	CID	X14(D)	106.59	4.77417e-08		7	48	42	1	3714.71	-48.3945	16/405	pps_Arabidopsis_trypsin_rep1.mgf
	High	VGLTALTMAEYFR	O98766;Q9MRF3;Q8MBQ4;Q9MTX9;Q9XQL3;Q9XQG7;Q8SLS8;Q9MU12;Q9MRM9;Q9MRK7;Q8MBJ6;Q9BA74;Q9MRM6;Q95FR1;Q9XQY8;Q9MU01;Q9MRK1;Q597J4;Q29VB8;Q9XQX8;Q9MTU3;Q9XQN1;Q9MTV9;Q95FT8;Q95FL9;Q67H63;Q6EYX5;B7S4Q6;Q9XQY1;Q67H82;Q3L1L0;Q9TLJ8;Q9TLL5;Q9MRS1;Q9MT58;Q95FM8;Q9FF03;Q71N61;Q9XQY5;Q9MRJ8;Q9GI23;Q95AN2;Q9MTU5;Q9MTZ8;Q67H60;Q3ZU72;A8ASI2;Q9GET4;Q9MW35;Q9TMV2;O98523;O98492;Q8HT82;Q93Y44;A7X6U2;A8ASH2;B7S4P3;…	3375	230	CID		105.03	9.72977e-08		2	50		1	1471.73	-23.7366	12/111	pps_Arabidopsis_trypsin_rep1.mgf
	High	AHGGVSVFGGVGER	O98766;Q9MRF3;Q9MTX9;Q9MTW0;Q9XQL3;Q9XQG7;Q9MU12;Q9MRM9;Q8MBJ6;Q9BA74;Q9MRM6;Q95FR1;Q9XQY8;Q9MU01;Q9MRK1;Q597J4;Q29VB8;Q9XQX8;Q9MTU3;Q9XQN1;Q9MTV9;Q95FT8;Q95FL9;Q67H63;B7S4Q6;Q9XQY1;Q67H82;Q9TLJ8;Q9TLL5;Q9TLK3;Q9MRS1;Q9MT58;Q71N61;Q29VB2;Q9XQY5;Q9MRJ8;Q9MTU5;Q9MTZ8;Q3ZU72;A8ASI2;Q9GET4;Q9TMV2;O98523;O98492;Q8HT82;Q93Y44;A7X6U2;A8ASH2;B7S4P3;C0J3J3;Q9MRK2;Q95FM7;A0AR37;Q9MRF4;Q67H80;Q597K1;Q29S89;…	3365	211	CID		99.38	2.95884e-07	0	1	49	47	1	1328.68	8.64367	12/119	pps_Arabidopsis_trypsin_rep1.mgf
	High	TVLIMELINNIAK	O98766;Q9MRF3;Q9MTX9;Q9MTW0;Q9XQL3;Q9XQG7;Q8SLS8;Q9MU12;Q9MRM9;Q9MRK7;Q8MBJ6;Q9BA74;Q9MRM6;Q95FR1;Q9MU01;Q9MRK1;Q597J4;Q9XQX8;Q9MTU3;Q9MTV9;Q95FT8;Q95FL9;Q67H63;Q6EYX5;B7S4Q6;Q9XQY1;Q67H82;Q9TLJ8;Q9TLL5;Q9TLK3;Q9MRS1;Q9MT58;Q95FM8;Q9FF03;Q71N61;Q29VB2;Q9TLL3;Q9XQY5;Q9MRJ8;Q95AN2;Q9MTU5;Q9MTZ8;Q3ZU72;A8ASI2;Q9GET4;Q9MW35;Q9TMV2;O98523;O98492;Q93Y44;A7X6U2;A8ASH2;B7S4P3;C0J3J3;Q9MRK2;Q95FM7;A0AR37;…	3602	230	CID		86.74	5.87972e-06		4	49		1	1471.85	-4.29689	10/121	pps_Arabidopsis_trypsin_rep1.mgf
	High	VALVYGQMNEPPGAR	Q8MBQ4;Q9MTX9;Q9MTW0;Q9XQL3;Q9XQG7;Q9MU12;Q9MRM9;Q9MRK7;Q8MBJ6;Q9BA74;Q9MRM6;Q95FR1;Q9XQY8;Q9MU01;Q9MRK1;Q597J4;Q29VB8;Q9XQX8;Q9MTU3;Q9XQN1;Q9MTV9;Q95FT8;Q95FL9;Q67H63;Q6EYX5;B7S4Q6;Q9XQY1;Q67H82;Q9TLJ8;Q9TLL5;Q9TLK3;Q9MRS1;Q9MT58;Q95FM8;Q9FF03;Q71N61;Q9TLL3;Q9XQY5;Q9GI23;Q95AN2;Q9MTU5;Q9MTZ8;Q67H60;A8ASI2;Q9GET4;Q9MW35;Q9TMV2;O98523;O98492;Q8HT82;Q93Y44;A7X6U2;A8ASH2;B7S4P3;C0J3J3;Q8MBL0;Q9MRK2;…	4104	235	CID		83.47	1.20208e-05		4	49		1	1601.78	-16.7446	9/133	pps_Arabidopsis_trypsin_rep1.mgf
	High	YKELQDIIAILGLDELSEEDRLTVAR	O98766;Q9MRF3;Q8MBQ4;Q9MTX9;Q9MTW0;Q9XQL3;Q9XQG7;Q9MU12;Q9MRK7;Q8MBJ6;Q9BA74;Q95FR1;Q9XQY8;Q9MU01;Q9MRK1;Q597J4;Q29VB8;Q9XQX8;Q9XQN1;Q9MTV9;Q95FT8;Q95FL9;Q67H63;Q6EYX5;B7S4Q6;Q9XQY1;Q3L1L0;Q9TLJ8;Q9TLL5;Q9TLK3;Q9MRS1;Q9MT58;Q95FM8;Q9FF03;Q71N61;Q29VB2;Q9XQY5;Q9MRJ8;Q95AN2;Q9MTU5;Q9MTZ8;Q67H60;Q3ZU72;Q9GET4;Q9MW35;Q9TMV2;O98523;O98492;Q93Y44;A7X6U2;B7S4P3;C0J3J3;Q9MRK2;A0AR37;Q9MRF4;Q67H80;Q597K1;…	2967	175	CID		67.44	0.000477646		7	49		1	3002.6	-2.74008	11/291	pps_Arabidopsis_trypsin_rep1.mgf
	High	IGLFGGAGVGK	O98766;Q9MRF3;Q9MTX9;Q9MTW0;Q9XQG7;Q8SLS8;Q9MU12;Q9MRM9;Q9MRK7;Q8MBJ6;Q9BA74;Q9MRM6;Q95FR1;Q9XQY8;Q9MU01;Q9MRK1;Q29VB8;Q9XQX8;Q9MTU3;Q9XQN1;Q9MTV9;Q95FT8;Q95FL9;Q67H63;B7S4Q6;Q9XQY1;Q67H82;Q9TLL5;Q9TLK3;Q9MRS1;Q9MT58;Q95FM8;Q9FF03;Q71N61;Q29VB2;Q9TLL3;Q9MRJ8;Q95AN2;Q9MTU5;Q9MTZ8;Q67H60;Q3ZU72;A8ASI2;Q9GET4;Q9MW35;Q9TMV2;O98523;O98492;Q8HT82;Q93Y44;A7X6U2;A8ASH2;B7S4P3;C0J3J3;Q9MRK2;Q95FM7;A0AR37;…	4083	238	CID		53.95	0.0110119		2	49		1	975.545	-17.3352	13/92	pps_Arabidopsis_trypsin_rep1.mgf
	Medium	VVDLLAPYRR	O98766;Q9MRF3;Q9MTX9;Q9MTW0;Q9XQL3;Q9XQG7;Q8SLS8;Q9MU12;Q9MRM9;Q8MBJ6;Q95FR1;Q9XQY8;Q9MU01;Q9MRK1;Q597J4;Q29VB8;Q9XQX8;Q9XQN1;Q9MTV9;Q95FT8;Q95FL9;Q6EYX5;B7S4Q6;Q67H82;Q9TLL5;Q9TLK3;Q9MRS1;Q9MT58;Q95FM8;Q9FF03;Q71N61;Q29VB2;Q9TLL3;Q9XQY5;Q9MRJ8;Q9GI23;Q95AN2;Q9MTU5;Q9MTZ8;Q67H60;Q3ZU72;A8ASI2;Q9GET4;Q9MW35;Q9TMV2;O98523;O98492;Q8HT82;Q93Y44;A7X6U2;A8ASH2;B7S4P3;C0J3J3;Q8MBL0;Q95FM7;A0AR37;Q9MRF4;…	4060	234	CID		45.45	0.0741193		3	49	46	1	1201.67	-29.5599	6/81	pps_Arabidopsis_trypsin_rep1.mgf
	Medium	TREGNDLYMEMK	O98766;Q9MRF3;Q9MTX9;Q9XQL3;Q9XQG7;Q9MU12;Q9MRM9;Q9MRK7;Q8MBJ6;Q9BA74;Q9MRM6;Q95FR1;Q9XQY8;Q9MU01;Q597J4;Q9XQX8;Q9MTU3;Q9XQN1;Q9MTV9;Q95FT8;Q95FL9;Q67H63;B7S4Q6;Q9XQY1;Q67H82;Q9TLJ8;Q9TLL5;Q9MRS1;Q9MT58;Q95FM8;Q9FF03;Q71N61;Q9TLL3;Q9MRJ8;Q95AN2;Q9MTU5;Q9MTZ8;Q3ZU72;A8ASI2;Q9GET4;Q9MW35;Q9TMV2;O98492;Q8HT82;Q93Y44;A7X6U2;A8ASH2;B7S4P3;C0J3J3;Q8MBL0;Q9MRK2;Q95FM7;A0AR37;Q9MRF4;Q67H80;Q597K1;Q29S89;…	3486	207	CID		42.47	0.0961191	0	1	47		1	1486.65	-12.2768	14/128	pps_Arabidopsis_trypsin_rep1.mgf
	Medium	TVLImELINNIAK	O98766;Q9MRF3;Q9MTX9;Q9MTW0;Q9XQL3;Q9XQG7;Q8SLS8;Q9MU12;Q9MRM9;Q9MRK7;Q8MBJ6;Q9BA74;Q9MRM6;Q95FR1;Q9MU01;Q9MRK1;Q597J4;Q9XQX8;Q9MTU3;Q9MTV9;Q95FT8;Q95FL9;Q67H63;Q6EYX5;B7S4Q6;Q9XQY1;Q67H82;Q9TLJ8;Q9TLL5;Q9TLK3;Q9MRS1;Q9MT58;Q95FM8;Q9FF03;Q71N61;Q29VB2;Q9TLL3;Q9XQY5;Q9MRJ8;Q95AN2;Q9MTU5;Q9MTZ8;Q3ZU72;A8ASI2;Q9GET4;Q9MW35;Q9TMV2;O98523;O98492;Q93Y44;A7X6U2;A8ASH2;B7S4P3;C0J3J3;Q9MRK2;Q95FM7;A0AR37;…	3602	230	CID	M5(Oxidation)	41.42	0.207621		5	49	46	1	1487.83	-12.8081	11/121	pps_Arabidopsis_trypsin_rep1.mgf
	Low	VGLTALTmAEYFR	O98766;Q9MRF3;Q8MBQ4;Q9MTX9;Q9XQL3;Q9XQG7;Q8SLS8;Q9MU12;Q9MRM9;Q9MRK7;Q8MBJ6;Q9BA74;Q9MRM6;Q95FR1;Q9XQY8;Q9MU01;Q9MRK1;Q597J4;Q29VB8;Q9XQX8;Q9MTU3;Q9XQN1;Q9MTV9;Q95FT8;Q95FL9;Q67H63;Q6EYX5;B7S4Q6;Q9XQY1;Q67H82;Q3L1L0;Q9TLJ8;Q9TLL5;Q9MRS1;Q9MT58;Q95FM8;Q9FF03;Q71N61;Q9XQY5;Q9MRJ8;Q9GI23;Q95AN2;Q9MTU5;Q9MTZ8;Q67H60;Q3ZU72;A8ASI2;Q9GET4;Q9MW35;Q9TMV2;O98523;O98492;Q8HT82;Q93Y44;A7X6U2;A8ASH2;B7S4P3;…	3375	230	CID	M8(Oxidation)	29.9	2.8776		2	49	32	1	1487.7	-35.0811	9/111	pps_Arabidopsis_trypsin_rep1.mgf
	Low	VVDLLAPYR	O98766;Q9MRF3;Q9MTX9;Q9MTW0;Q9XQL3;Q9XQG7;Q8SLS8;Q9MU12;Q9MRM9;Q8MBJ6;Q95FR1;Q9XQY8;Q9MU01;Q9MRK1;Q597J4;Q29VB8;Q9XQX8;Q9XQN1;Q9MTV9;Q95FT8;Q95FL9;Q6EYX5;B7S4Q6;Q67H82;Q9TLL5;Q9TLK3;Q9MRS1;Q9MT58;Q95FM8;Q9FF03;Q71N61;Q29VB2;Q9TLL3;Q9XQY5;Q9MRJ8;Q9GI23;Q95AN2;Q9MTU5;Q9MTZ8;Q67H60;Q3ZU72;A8ASI2;Q9GET4;Q9MW35;Q9TMV2;O98523;O98492;Q8HT82;Q93Y44;A7X6U2;A8ASH2;B7S4P3;C0J3J3;Q8MBL0;Q95FM7;A0AR37;Q9MRF4;…	4069	235	CID		28.62	3.76975		3	49	42	1	1045.57	-30.0871	8/70	pps_Arabidopsis_trypsin_rep1.mgf
	Low	GIYPAVDPLDSTSTmLQPR	O98766;Q9MRF3;Q8MBQ4;Q9MTX9;Q9MTW0;Q9XQL3;Q9XQG7;Q8SLS8;Q9MU12;Q9MRM9;Q9MRK7;Q8MBJ6;Q9BA74;Q9MRM6;Q95FR1;Q9XQY8;Q9MU01;Q9MRK1;Q597J4;Q29VB8;Q9XQX8;Q9MTU3;Q9XQN1;Q9MTV9;Q95FT8;Q95FL9;Q67H63;Q6EYX5;B7S4Q6;Q9XQY1;Q67H82;Q3L1L0;Q9TLJ8;Q9TLL5;Q9MRS1;Q95FM8;Q9FF03;Q71N61;Q29VB2;Q9TLL3;Q9XQY5;Q9MRJ8;Q9GI23;Q95AN2;Q9MTU5;Q9MTZ8;Q67H60;Q3ZU72;A8ASI2;Q9GET4;Q9MW35;Q9TMV2;O98523;O98492;Q8HT82;Q93Y44;A7X6U2;…	2265	199	CID	M15(Oxidation)	27.85	4.45789		4	49	42	1	2076.98	-24.2678	8/167	pps_Arabidopsis_trypsin_rep1.mgf
	Low	TREGNDLYmEMK	O98766;Q9MRF3;Q9MTX9;Q9XQL3;Q9XQG7;Q9MU12;Q9MRM9;Q9MRK7;Q8MBJ6;Q9BA74;Q9MRM6;Q95FR1;Q9XQY8;Q9MU01;Q597J4;Q9XQX8;Q9MTU3;Q9XQN1;Q9MTV9;Q95FT8;Q95FL9;Q67H63;B7S4Q6;Q9XQY1;Q67H82;Q9TLJ8;Q9TLL5;Q9MRS1;Q9MT58;Q95FM8;Q9FF03;Q71N61;Q9TLL3;Q9MRJ8;Q95AN2;Q9MTU5;Q9MTZ8;Q3ZU72;A8ASI2;Q9GET4;Q9MW35;Q9TMV2;O98492;Q8HT82;Q93Y44;A7X6U2;A8ASH2;B7S4P3;C0J3J3;Q8MBL0;Q9MRK2;Q95FM7;A0AR37;Q9MRF4;Q67H80;Q597K1;Q29S89;…	3486	207	CID	M9(Oxidation)	26.47	3.22852		2	46	33	1	1502.63	-20.475	10/128	pps_Arabidopsis_trypsin_rep1.mgf
	Low	VALVYGQmNEPPGAR	Q8MBQ4;Q9MTX9;Q9MTW0;Q9XQL3;Q9XQG7;Q9MU12;Q9MRM9;Q9MRK7;Q8MBJ6;Q9BA74;Q9MRM6;Q95FR1;Q9XQY8;Q9MU01;Q9MRK1;Q597J4;Q29VB8;Q9XQX8;Q9MTU3;Q9XQN1;Q9MTV9;Q95FT8;Q95FL9;Q67H63;Q6EYX5;B7S4Q6;Q9XQY1;Q67H82;Q9TLJ8;Q9TLL5;Q9TLK3;Q9MRS1;Q9MT58;Q95FM8;Q9FF03;Q71N61;Q9TLL3;Q9XQY5;Q9GI23;Q95AN2;Q9MTU5;Q9MTZ8;Q67H60;A8ASI2;Q9GET4;Q9MW35;Q9TMV2;O98523;O98492;Q8HT82;Q93Y44;A7X6U2;A8ASH2;B7S4P3;C0J3J3;Q8MBL0;Q9MRK2;…	4104	235	CID	M8(Oxidation)	23.39	11.8327		4	49	35	1	1617.77	-22.8015	8/133	pps_Arabidopsis_trypsin_rep1.mgf
A0AR40	44.08	22	16	490	52.7316	5.32568	1437.94	ATP synthase beta subunit (Fragment) OS=Agapanthus africanus GN=atpB PE=3 SV=1 - [A0AR40_AGAAF]
	Confidence Icon	Sequence	Protein Accessions	# Proteins	# Protein Groups	Activation Type	Modifications	IonScore	Exp Value	Δ Score	Rank	Identity High	Homology Threshold	Charge	m/z [Da]	ΔM [ppm]	Ions Matched	Spectrum File
	High	MPSAVGYQPTLSTEMGTLQER	Q8MBJ6;Q9MRM6;Q9MTU3;Q3L1L0;Q9TLL5;Q9MTZ8;Q95FM7;Q597K1;Q257C7;A0AR40;O98412;Q29VB0;Q9MRL5;Q95FL6;Q8MBK2;Q67H62;C8YPI1;Q9MRR6;Q95FM3;Q9MTZ4;Q9XQY2;Q9SC47;Q9MRW3;P19366;Q9MRG6;Q9THU9;Q3ZMJ5;Q8MBI2;A9QAU1;D7KRE0;Q8MBI0;Q8WH97;Q9SBN9;Q5UVH1;Q6YN70;O98406;Q09RD9;B2BI37;Q5UVF9;Q5YGN7;Q5YGK8;Q5UVH4;Q95FT4	571	43	CID		183.04	1.34636e-15		2	49		1	2296.09	-2.6137	18/221	pps_Arabidopsis_trypsin_rep1.mgf
	High	YKELQDIIAILGLDELSEEDR	O98766;Q9MRF3;Q8MBQ4;Q9MTX9;Q9MTW0;Q9XQL3;Q9XQG7;Q9MU12;Q9MRM9;Q9MRK7;Q8MBJ6;Q9BA74;Q9MRM6;Q95FR1;Q9XQY8;Q9MU01;Q9MRK1;Q597J4;Q29VB8;Q9XQX8;Q9XQN1;Q9MTV9;Q95FT8;Q95FL9;Q67H63;Q6EYX5;B7S4Q6;Q9XQY1;Q3L1L0;Q9TLJ8;Q9TLL5;Q9TLK3;Q9MRS1;Q9MT58;Q95FM8;Q9FF03;Q71N61;Q29VB2;Q9XQY5;Q9MRJ8;Q95AN2;Q9MTU5;Q9MTZ8;Q67H60;Q3ZU72;Q9GET4;Q9MW35;Q9TMV2;O98523;O98492;Q8HT82;Q93Y44;A7X6U2;B7S4P3;C0J3J3;Q9MRK2;A0AR37;…	3355	196	CID		142.92	1.3826e-11		9	49		1	2462.25	-7.06317	16/233	pps_Arabidopsis_trypsin_rep1.mgf
	High	GIYPAVDPLDSTSTMLQPR	O98766;Q9MRF3;Q8MBQ4;Q9MTX9;Q9MTW0;Q9XQL3;Q9XQG7;Q8SLS8;Q9MU12;Q9MRM9;Q9MRK7;Q8MBJ6;Q9BA74;Q9MRM6;Q95FR1;Q9XQY8;Q9MU01;Q9MRK1;Q597J4;Q29VB8;Q9XQX8;Q9MTU3;Q9XQN1;Q9MTV9;Q95FT8;Q95FL9;Q67H63;Q6EYX5;B7S4Q6;Q9XQY1;Q67H82;Q3L1L0;Q9TLJ8;Q9TLL5;Q9MRS1;Q95FM8;Q9FF03;Q71N61;Q29VB2;Q9TLL3;Q9XQY5;Q9MRJ8;Q9GI23;Q95AN2;Q9MTU5;Q9MTZ8;Q67H60;Q3ZU72;A8ASI2;Q9GET4;Q9MW35;Q9TMV2;O98523;O98492;Q8HT82;Q93Y44;A7X6U2;…	2265	199	CID		128.41	3.83999e-10		2	49		1	2060.98	-27.7019	14/167	pps_Arabidopsis_trypsin_rep1.mgf
	High	DVNEQDVLLFIDNIFR	Q9MRF3;Q8MBQ4;Q9MTW0;Q9XQL3;Q9MU12;Q8MBJ6;Q9BA74;Q9MRM6;Q95FR1;Q9XQY8;Q9MU01;Q9MRK1;Q597J4;Q29VB8;Q9XQX8;Q9MTU3;Q9XQN1;Q9MTV9;Q95FT8;Q95FL9;Q67H63;Q6EYX5;Q67H82;Q3L1L0;Q9TLJ8;Q9TLK3;Q9MRS1;Q9MT58;Q95FM8;Q9FF03;Q9XQY5;Q9MRJ8;Q9GI23;Q95AN2;Q9MTU5;Q9MTZ8;Q67H60;Q3ZU72;A8ASI2;Q9GET4;Q9MW35;Q9TMV2;O98523;O98492;Q8HT82;Q93Y44;A7X6U2;A8ASH2;B7S4P3;C0J3J3;Q8MBL0;Q9MRK2;Q95FM7;A0AR37;Q9MRF4;Q67H80;Q29S89;…	2339	167	CID		126.07	6.8295e-10		3	49		1	1949.98	-7.32425	14/172	pps_Arabidopsis_trypsin_rep1.mgf
	High	FVQAGSEVSALLGR	O98766;Q9MRF3;Q8MBQ4;Q9MTX9;Q9MTW0;Q9XQL3;Q9XQG7;Q8SLS8;Q9MU12;Q9MRM9;Q9MRK7;Q8MBJ6;Q9BA74;Q9MRM6;Q95FR1;Q9XQY8;Q9MU01;Q9MRK1;Q597J4;Q29VB8;Q9XQX8;Q9MTU3;Q9XQN1;Q9MTV9;Q95FT8;Q95FL9;Q67H63;B7S4Q6;Q67H82;Q3L1L0;Q9TLL5;Q9TLK3;Q9MRS1;Q9MT58;Q95FM8;Q9FF03;Q71N61;Q29VB2;Q9MRJ8;Q9GI23;Q95AN2;Q9MTU5;Q67H60;Q3ZU72;A8ASI2;Q9MW35;Q9TMV2;O98523;O98492;Q8HT82;A7X6U2;B7S4P3;C0J3J3;Q8MBL0;Q9MRK2;Q95FM7;A0AR37;…	3906	235	CID		115.65	7.20549e-09	0	1	49		1	1433.76	-11.9746	12/137	pps_Arabidopsis_trypsin_rep1.mgf
	High	IFNVLGEPVDNLGPVDTR	O98766;Q9MRF3;Q9MTX9;Q9MTW0;Q9XQG7;Q8SLS8;Q9MU12;Q9BA74;Q95FR1;Q9MRK1;Q597J4;Q29VB8;Q9MTU3;Q9XQN1;B7S4Q6;Q9XQY1;Q9TLL5;Q9TLK3;Q9MRS1;Q9MT58;Q95FM8;Q71N61;Q29VB2;Q67H60;Q3ZU72;A8ASI2;Q9GET4;Q9MW35;Q9TMV2;O98523;O98492;Q8HT82;A8ASH2;B7S4P3;A0AR37;Q9MRF4;Q257C7;A0AR40;B8PRK4;B7S4V7;Q5W4R8;Q8WJG3;Q8SLT5;Q9MRR7;Q9MRU7;Q9MRL5;O98595;Q95FL6;Q9MRA6;O98404;O98583;Q9XQY9;Q9MW37;Q9XQY6;Q9MRR6;Q67H40;Q9MRA2;…	1261	89	CID		114.13	1.05152e-08		2	49		1	1954.97	-29.2324	14/187	pps_Arabidopsis_trypsin_rep1.mgf
	High	VGLTALTMAEYFR	O98766;Q9MRF3;Q8MBQ4;Q9MTX9;Q9XQL3;Q9XQG7;Q8SLS8;Q9MU12;Q9MRM9;Q9MRK7;Q8MBJ6;Q9BA74;Q9MRM6;Q95FR1;Q9XQY8;Q9MU01;Q9MRK1;Q597J4;Q29VB8;Q9XQX8;Q9MTU3;Q9XQN1;Q9MTV9;Q95FT8;Q95FL9;Q67H63;Q6EYX5;B7S4Q6;Q9XQY1;Q67H82;Q3L1L0;Q9TLJ8;Q9TLL5;Q9MRS1;Q9MT58;Q95FM8;Q9FF03;Q71N61;Q9XQY5;Q9MRJ8;Q9GI23;Q95AN2;Q9MTU5;Q9MTZ8;Q67H60;Q3ZU72;A8ASI2;Q9GET4;Q9MW35;Q9TMV2;O98523;O98492;Q8HT82;Q93Y44;A7X6U2;A8ASH2;B7S4P3;…	3375	230	CID		105.03	9.72977e-08		2	50		1	1471.73	-23.7366	12/111	pps_Arabidopsis_trypsin_rep1.mgf
	High	AHGGVSVFGGVGER	O98766;Q9MRF3;Q9MTX9;Q9MTW0;Q9XQL3;Q9XQG7;Q9MU12;Q9MRM9;Q8MBJ6;Q9BA74;Q9MRM6;Q95FR1;Q9XQY8;Q9MU01;Q9MRK1;Q597J4;Q29VB8;Q9XQX8;Q9MTU3;Q9XQN1;Q9MTV9;Q95FT8;Q95FL9;Q67H63;B7S4Q6;Q9XQY1;Q67H82;Q9TLJ8;Q9TLL5;Q9TLK3;Q9MRS1;Q9MT58;Q71N61;Q29VB2;Q9XQY5;Q9MRJ8;Q9MTU5;Q9MTZ8;Q3ZU72;A8ASI2;Q9GET4;Q9TMV2;O98523;O98492;Q8HT82;Q93Y44;A7X6U2;A8ASH2;B7S4P3;C0J3J3;Q9MRK2;Q95FM7;A0AR37;Q9MRF4;Q67H80;Q597K1;Q29S89;…	3365	211	CID		99.38	2.95884e-07	0	1	49	47	1	1328.68	8.64367	12/119	pps_Arabidopsis_trypsin_rep1.mgf
	High	TVLIMELINNIAK	O98766;Q9MRF3;Q9MTX9;Q9MTW0;Q9XQL3;Q9XQG7;Q8SLS8;Q9MU12;Q9MRM9;Q9MRK7;Q8MBJ6;Q9BA74;Q9MRM6;Q95FR1;Q9MU01;Q9MRK1;Q597J4;Q9XQX8;Q9MTU3;Q9MTV9;Q95FT8;Q95FL9;Q67H63;Q6EYX5;B7S4Q6;Q9XQY1;Q67H82;Q9TLJ8;Q9TLL5;Q9TLK3;Q9MRS1;Q9MT58;Q95FM8;Q9FF03;Q71N61;Q29VB2;Q9TLL3;Q9XQY5;Q9MRJ8;Q95AN2;Q9MTU5;Q9MTZ8;Q3ZU72;A8ASI2;Q9GET4;Q9MW35;Q9TMV2;O98523;O98492;Q93Y44;A7X6U2;A8ASH2;B7S4P3;C0J3J3;Q9MRK2;Q95FM7;A0AR37;…	3602	230	CID		86.74	5.87972e-06		4	49		1	1471.85	-4.29689	10/121	pps_Arabidopsis_trypsin_rep1.mgf
	High	mPSAVGYQPTLSTEMGTLQER	Q8MBJ6;Q9MRM6;Q9MTU3;Q3L1L0;Q9TLL5;Q9MTZ8;Q95FM7;Q597K1;Q257C7;A0AR40;O98412;Q29VB0;Q9MRL5;Q95FL6;Q8MBK2;Q67H62;C8YPI1;Q9MRR6;Q95FM3;Q9MTZ4;Q9XQY2;Q9SC47;Q9MRW3;P19366;Q9MRG6;Q9THU9;Q3ZMJ5;Q8MBI2;A9QAU1;D7KRE0;Q8MBI0;Q8WH97;Q9SBN9;Q5UVH1;Q6YN70;O98406;Q09RD9;B2BI37;Q5UVF9;Q5YGN7;Q5YGK8;Q5UVH4;Q95FT4	571	43	CID	M1(Oxidation)	86.62	5.43731e-06		2	49		1	2312.08	-4.72706	16/221	pps_Arabidopsis_trypsin_rep1.mgf
	High	VALVYGQMNEPPGAR	Q8MBQ4;Q9MTX9;Q9MTW0;Q9XQL3;Q9XQG7;Q9MU12;Q9MRM9;Q9MRK7;Q8MBJ6;Q9BA74;Q9MRM6;Q95FR1;Q9XQY8;Q9MU01;Q9MRK1;Q597J4;Q29VB8;Q9XQX8;Q9MTU3;Q9XQN1;Q9MTV9;Q95FT8;Q95FL9;Q67H63;Q6EYX5;B7S4Q6;Q9XQY1;Q67H82;Q9TLJ8;Q9TLL5;Q9TLK3;Q9MRS1;Q9MT58;Q95FM8;Q9FF03;Q71N61;Q9TLL3;Q9XQY5;Q9GI23;Q95AN2;Q9MTU5;Q9MTZ8;Q67H60;A8ASI2;Q9GET4;Q9MW35;Q9TMV2;O98523;O98492;Q8HT82;Q93Y44;A7X6U2;A8ASH2;B7S4P3;C0J3J3;Q8MBL0;Q9MRK2;…	4104	235	CID		83.47	1.20208e-05		4	49		1	1601.78	-16.7446	9/133	pps_Arabidopsis_trypsin_rep1.mgf
	High	YKELQDIIAILGLDELSEEDRLTVAR	O98766;Q9MRF3;Q8MBQ4;Q9MTX9;Q9MTW0;Q9XQL3;Q9XQG7;Q9MU12;Q9MRK7;Q8MBJ6;Q9BA74;Q95FR1;Q9XQY8;Q9MU01;Q9MRK1;Q597J4;Q29VB8;Q9XQX8;Q9XQN1;Q9MTV9;Q95FT8;Q95FL9;Q67H63;Q6EYX5;B7S4Q6;Q9XQY1;Q3L1L0;Q9TLJ8;Q9TLL5;Q9TLK3;Q9MRS1;Q9MT58;Q95FM8;Q9FF03;Q71N61;Q29VB2;Q9XQY5;Q9MRJ8;Q95AN2;Q9MTU5;Q9MTZ8;Q67H60;Q3ZU72;Q9GET4;Q9MW35;Q9TMV2;O98523;O98492;Q93Y44;A7X6U2;B7S4P3;C0J3J3;Q9MRK2;A0AR37;Q9MRF4;Q67H80;Q597K1;…	2967	175	CID		67.44	0.000477646		7	49		1	3002.6	-2.74008	11/291	pps_Arabidopsis_trypsin_rep1.mgf
	High	IGLFGGAGVGK	O98766;Q9MRF3;Q9MTX9;Q9MTW0;Q9XQG7;Q8SLS8;Q9MU12;Q9MRM9;Q9MRK7;Q8MBJ6;Q9BA74;Q9MRM6;Q95FR1;Q9XQY8;Q9MU01;Q9MRK1;Q29VB8;Q9XQX8;Q9MTU3;Q9XQN1;Q9MTV9;Q95FT8;Q95FL9;Q67H63;B7S4Q6;Q9XQY1;Q67H82;Q9TLL5;Q9TLK3;Q9MRS1;Q9MT58;Q95FM8;Q9FF03;Q71N61;Q29VB2;Q9TLL3;Q9MRJ8;Q95AN2;Q9MTU5;Q9MTZ8;Q67H60;Q3ZU72;A8ASI2;Q9GET4;Q9MW35;Q9TMV2;O98523;O98492;Q8HT82;Q93Y44;A7X6U2;A8ASH2;B7S4P3;C0J3J3;Q9MRK2;Q95FM7;A0AR37;…	4083	238	CID		53.95	0.0110119		2	49		1	975.545	-17.3352	13/92	pps_Arabidopsis_trypsin_rep1.mgf
	Medium	VVDLLAPYRR	O98766;Q9MRF3;Q9MTX9;Q9MTW0;Q9XQL3;Q9XQG7;Q8SLS8;Q9MU12;Q9MRM9;Q8MBJ6;Q95FR1;Q9XQY8;Q9MU01;Q9MRK1;Q597J4;Q29VB8;Q9XQX8;Q9XQN1;Q9MTV9;Q95FT8;Q95FL9;Q6EYX5;B7S4Q6;Q67H82;Q9TLL5;Q9TLK3;Q9MRS1;Q9MT58;Q95FM8;Q9FF03;Q71N61;Q29VB2;Q9TLL3;Q9XQY5;Q9MRJ8;Q9GI23;Q95AN2;Q9MTU5;Q9MTZ8;Q67H60;Q3ZU72;A8ASI2;Q9GET4;Q9MW35;Q9TMV2;O98523;O98492;Q8HT82;Q93Y44;A7X6U2;A8ASH2;B7S4P3;C0J3J3;Q8MBL0;Q95FM7;A0AR37;Q9MRF4;…	4060	234	CID		45.45	0.0741193		3	49	46	1	1201.67	-29.5599	6/81	pps_Arabidopsis_trypsin_rep1.mgf
	Medium	TREGNDLYMEMK	O98766;Q9MRF3;Q9MTX9;Q9XQL3;Q9XQG7;Q9MU12;Q9MRM9;Q9MRK7;Q8MBJ6;Q9BA74;Q9MRM6;Q95FR1;Q9XQY8;Q9MU01;Q597J4;Q9XQX8;Q9MTU3;Q9XQN1;Q9MTV9;Q95FT8;Q95FL9;Q67H63;B7S4Q6;Q9XQY1;Q67H82;Q9TLJ8;Q9TLL5;Q9MRS1;Q9MT58;Q95FM8;Q9FF03;Q71N61;Q9TLL3;Q9MRJ8;Q95AN2;Q9MTU5;Q9MTZ8;Q3ZU72;A8ASI2;Q9GET4;Q9MW35;Q9TMV2;O98492;Q8HT82;Q93Y44;A7X6U2;A8ASH2;B7S4P3;C0J3J3;Q8MBL0;Q9MRK2;Q95FM7;A0AR37;Q9MRF4;Q67H80;Q597K1;Q29S89;…	3486	207	CID		42.47	0.0961191	0	1	47		1	1486.65	-12.2768	14/128	pps_Arabidopsis_trypsin_rep1.mgf
	Medium	TVLImELINNIAK	O98766;Q9MRF3;Q9MTX9;Q9MTW0;Q9XQL3;Q9XQG7;Q8SLS8;Q9MU12;Q9MRM9;Q9MRK7;Q8MBJ6;Q9BA74;Q9MRM6;Q95FR1;Q9MU01;Q9MRK1;Q597J4;Q9XQX8;Q9MTU3;Q9MTV9;Q95FT8;Q95FL9;Q67H63;Q6EYX5;B7S4Q6;Q9XQY1;Q67H82;Q9TLJ8;Q9TLL5;Q9TLK3;Q9MRS1;Q9MT58;Q95FM8;Q9FF03;Q71N61;Q29VB2;Q9TLL3;Q9XQY5;Q9MRJ8;Q95AN2;Q9MTU5;Q9MTZ8;Q3ZU72;A8ASI2;Q9GET4;Q9MW35;Q9TMV2;O98523;O98492;Q93Y44;A7X6U2;A8ASH2;B7S4P3;C0J3J3;Q9MRK2;Q95FM7;A0AR37;…	3602	230	CID	M5(Oxidation)	41.42	0.207621		5	49	46	1	1487.83	-12.8081	11/121	pps_Arabidopsis_trypsin_rep1.mgf
	Low	VGLTALTmAEYFR	O98766;Q9MRF3;Q8MBQ4;Q9MTX9;Q9XQL3;Q9XQG7;Q8SLS8;Q9MU12;Q9MRM9;Q9MRK7;Q8MBJ6;Q9BA74;Q9MRM6;Q95FR1;Q9XQY8;Q9MU01;Q9MRK1;Q597J4;Q29VB8;Q9XQX8;Q9MTU3;Q9XQN1;Q9MTV9;Q95FT8;Q95FL9;Q67H63;Q6EYX5;B7S4Q6;Q9XQY1;Q67H82;Q3L1L0;Q9TLJ8;Q9TLL5;Q9MRS1;Q9MT58;Q95FM8;Q9FF03;Q71N61;Q9XQY5;Q9MRJ8;Q9GI23;Q95AN2;Q9MTU5;Q9MTZ8;Q67H60;Q3ZU72;A8ASI2;Q9GET4;Q9MW35;Q9TMV2;O98523;O98492;Q8HT82;Q93Y44;A7X6U2;A8ASH2;B7S4P3;…	3375	230	CID	M8(Oxidation)	29.9	2.8776		2	49	32	1	1487.7	-35.0811	9/111	pps_Arabidopsis_trypsin_rep1.mgf
	Low	VVDLLAPYR	O98766;Q9MRF3;Q9MTX9;Q9MTW0;Q9XQL3;Q9XQG7;Q8SLS8;Q9MU12;Q9MRM9;Q8MBJ6;Q95FR1;Q9XQY8;Q9MU01;Q9MRK1;Q597J4;Q29VB8;Q9XQX8;Q9XQN1;Q9MTV9;Q95FT8;Q95FL9;Q6EYX5;B7S4Q6;Q67H82;Q9TLL5;Q9TLK3;Q9MRS1;Q9MT58;Q95FM8;Q9FF03;Q71N61;Q29VB2;Q9TLL3;Q9XQY5;Q9MRJ8;Q9GI23;Q95AN2;Q9MTU5;Q9MTZ8;Q67H60;Q3ZU72;A8ASI2;Q9GET4;Q9MW35;Q9TMV2;O98523;O98492;Q8HT82;Q93Y44;A7X6U2;A8ASH2;B7S4P3;C0J3J3;Q8MBL0;Q95FM7;A0AR37;Q9MRF4;…	4069	235	CID		28.62	3.76975		3	49	42	1	1045.57	-30.0871	8/70	pps_Arabidopsis_trypsin_rep1.mgf
	Low	GIYPAVDPLDSTSTmLQPR	O98766;Q9MRF3;Q8MBQ4;Q9MTX9;Q9MTW0;Q9XQL3;Q9XQG7;Q8SLS8;Q9MU12;Q9MRM9;Q9MRK7;Q8MBJ6;Q9BA74;Q9MRM6;Q95FR1;Q9XQY8;Q9MU01;Q9MRK1;Q597J4;Q29VB8;Q9XQX8;Q9MTU3;Q9XQN1;Q9MTV9;Q95FT8;Q95FL9;Q67H63;Q6EYX5;B7S4Q6;Q9XQY1;Q67H82;Q3L1L0;Q9TLJ8;Q9TLL5;Q9MRS1;Q95FM8;Q9FF03;Q71N61;Q29VB2;Q9TLL3;Q9XQY5;Q9MRJ8;Q9GI23;Q95AN2;Q9MTU5;Q9MTZ8;Q67H60;Q3ZU72;A8ASI2;Q9GET4;Q9MW35;Q9TMV2;O98523;O98492;Q8HT82;Q93Y44;A7X6U2;…	2265	199	CID	M15(Oxidation)	27.85	4.45789		4	49	42	1	2076.98	-24.2678	8/167	pps_Arabidopsis_trypsin_rep1.mgf
	Low	TREGNDLYmEMK	O98766;Q9MRF3;Q9MTX9;Q9XQL3;Q9XQG7;Q9MU12;Q9MRM9;Q9MRK7;Q8MBJ6;Q9BA74;Q9MRM6;Q95FR1;Q9XQY8;Q9MU01;Q597J4;Q9XQX8;Q9MTU3;Q9XQN1;Q9MTV9;Q95FT8;Q95FL9;Q67H63;B7S4Q6;Q9XQY1;Q67H82;Q9TLJ8;Q9TLL5;Q9MRS1;Q9MT58;Q95FM8;Q9FF03;Q71N61;Q9TLL3;Q9MRJ8;Q95AN2;Q9MTU5;Q9MTZ8;Q3ZU72;A8ASI2;Q9GET4;Q9MW35;Q9TMV2;O98492;Q8HT82;Q93Y44;A7X6U2;A8ASH2;B7S4P3;C0J3J3;Q8MBL0;Q9MRK2;Q95FM7;A0AR37;Q9MRF4;Q67H80;Q597K1;Q29S89;…	3486	207	CID	M9(Oxidation)	26.47	3.22852		2	46	33	1	1502.63	-20.475	10/128	pps_Arabidopsis_trypsin_rep1.mgf
	Low	VALVYGQmNEPPGAR	Q8MBQ4;Q9MTX9;Q9MTW0;Q9XQL3;Q9XQG7;Q9MU12;Q9MRM9;Q9MRK7;Q8MBJ6;Q9BA74;Q9MRM6;Q95FR1;Q9XQY8;Q9MU01;Q9MRK1;Q597J4;Q29VB8;Q9XQX8;Q9MTU3;Q9XQN1;Q9MTV9;Q95FT8;Q95FL9;Q67H63;Q6EYX5;B7S4Q6;Q9XQY1;Q67H82;Q9TLJ8;Q9TLL5;Q9TLK3;Q9MRS1;Q9MT58;Q95FM8;Q9FF03;Q71N61;Q9TLL3;Q9XQY5;Q9GI23;Q95AN2;Q9MTU5;Q9MTZ8;Q67H60;A8ASI2;Q9GET4;Q9MW35;Q9TMV2;O98523;O98492;Q8HT82;Q93Y44;A7X6U2;A8ASH2;B7S4P3;C0J3J3;Q8MBL0;Q9MRK2;…	4104	235	CID	M8(Oxidation)	23.39	11.8327		4	49	35	1	1617.77	-22.8015	8/133	pps_Arabidopsis_trypsin_rep1.mgf
	Low	TREGNDLYmEmKESGVINEKNIAESK	Q9MRK7;Q9BA74;Q95FR1;Q95FL9;Q67H63;Q9MRS1;Q9FF03;Q9MTU5;Q93Y44;A0AR40;Q8WJG3;Q9MRR7;Q95FK0;B8PRL4;Q9GI22;Q67H67;Q9MTU2;Q9MW37;Q67H40;Q9MU03;Q9BA72;Q9MRW3;Q6EMT3;Q8WJG9;Q8WJH7;Q8WJG8;Q8WJH0;A7BGH3;A9QAU1;Q9MTW2;Q6EYX7;Q9TMP5;A9L9X3;Q95FT6	288	34	CID	M9(Oxidation), M11(Oxidation)	15.17	73.5484	0	1	49	27	1	3017.36	-20.9426	9/297	pps_Arabidopsis_trypsin_rep1.mgf
Q95AN2	50	22	17	472	50.8593	5.2876	1426.56	ATP synthase beta subunit (Fragment) OS=Trichodiadema barbatum GN=atpB PE=3 SV=1 - [Q95AN2_TRIBA]
	Confidence Icon	Sequence	Protein Accessions	# Proteins	# Protein Groups	Activation Type	Modifications	IonScore	Exp Value	Δ Score	Rank	Identity High	Homology Threshold	Charge	m/z [Da]	ΔM [ppm]	Ions Matched	Spectrum File
	High	YKELQDIIAILGLDELSEEDR	O98766;Q9MRF3;Q8MBQ4;Q9MTX9;Q9MTW0;Q9XQL3;Q9XQG7;Q9MU12;Q9MRM9;Q9MRK7;Q8MBJ6;Q9BA74;Q9MRM6;Q95FR1;Q9XQY8;Q9MU01;Q9MRK1;Q597J4;Q29VB8;Q9XQX8;Q9XQN1;Q9MTV9;Q95FT8;Q95FL9;Q67H63;Q6EYX5;B7S4Q6;Q9XQY1;Q3L1L0;Q9TLJ8;Q9TLL5;Q9TLK3;Q9MRS1;Q9MT58;Q95FM8;Q9FF03;Q71N61;Q29VB2;Q9XQY5;Q9MRJ8;Q95AN2;Q9MTU5;Q9MTZ8;Q67H60;Q3ZU72;Q9GET4;Q9MW35;Q9TMV2;O98523;O98492;Q8HT82;Q93Y44;A7X6U2;B7S4P3;C0J3J3;Q9MRK2;A0AR37;…	3355	196	CID		142.92	1.3826e-11		9	49		1	2462.25	-7.06317	16/233	pps_Arabidopsis_trypsin_rep1.mgf
	High	GIYPAVDPLDSTSTMLQPR	O98766;Q9MRF3;Q8MBQ4;Q9MTX9;Q9MTW0;Q9XQL3;Q9XQG7;Q8SLS8;Q9MU12;Q9MRM9;Q9MRK7;Q8MBJ6;Q9BA74;Q9MRM6;Q95FR1;Q9XQY8;Q9MU01;Q9MRK1;Q597J4;Q29VB8;Q9XQX8;Q9MTU3;Q9XQN1;Q9MTV9;Q95FT8;Q95FL9;Q67H63;Q6EYX5;B7S4Q6;Q9XQY1;Q67H82;Q3L1L0;Q9TLJ8;Q9TLL5;Q9MRS1;Q95FM8;Q9FF03;Q71N61;Q29VB2;Q9TLL3;Q9XQY5;Q9MRJ8;Q9GI23;Q95AN2;Q9MTU5;Q9MTZ8;Q67H60;Q3ZU72;A8ASI2;Q9GET4;Q9MW35;Q9TMV2;O98523;O98492;Q8HT82;Q93Y44;A7X6U2;…	2265	199	CID		128.41	3.83999e-10		2	49		1	2060.98	-27.7019	14/167	pps_Arabidopsis_trypsin_rep1.mgf
	High	DVNEQDVLLFIDNIFR	Q9MRF3;Q8MBQ4;Q9MTW0;Q9XQL3;Q9MU12;Q8MBJ6;Q9BA74;Q9MRM6;Q95FR1;Q9XQY8;Q9MU01;Q9MRK1;Q597J4;Q29VB8;Q9XQX8;Q9MTU3;Q9XQN1;Q9MTV9;Q95FT8;Q95FL9;Q67H63;Q6EYX5;Q67H82;Q3L1L0;Q9TLJ8;Q9TLK3;Q9MRS1;Q9MT58;Q95FM8;Q9FF03;Q9XQY5;Q9MRJ8;Q9GI23;Q95AN2;Q9MTU5;Q9MTZ8;Q67H60;Q3ZU72;A8ASI2;Q9GET4;Q9MW35;Q9TMV2;O98523;O98492;Q8HT82;Q93Y44;A7X6U2;A8ASH2;B7S4P3;C0J3J3;Q8MBL0;Q9MRK2;Q95FM7;A0AR37;Q9MRF4;Q67H80;Q29S89;…	2339	167	CID		126.07	6.8295e-10		3	49		1	1949.98	-7.32425	14/172	pps_Arabidopsis_trypsin_rep1.mgf
	High	FVQAGSEVSALLGR	O98766;Q9MRF3;Q8MBQ4;Q9MTX9;Q9MTW0;Q9XQL3;Q9XQG7;Q8SLS8;Q9MU12;Q9MRM9;Q9MRK7;Q8MBJ6;Q9BA74;Q9MRM6;Q95FR1;Q9XQY8;Q9MU01;Q9MRK1;Q597J4;Q29VB8;Q9XQX8;Q9MTU3;Q9XQN1;Q9MTV9;Q95FT8;Q95FL9;Q67H63;B7S4Q6;Q67H82;Q3L1L0;Q9TLL5;Q9TLK3;Q9MRS1;Q9MT58;Q95FM8;Q9FF03;Q71N61;Q29VB2;Q9MRJ8;Q9GI23;Q95AN2;Q9MTU5;Q67H60;Q3ZU72;A8ASI2;Q9MW35;Q9TMV2;O98523;O98492;Q8HT82;A7X6U2;B7S4P3;C0J3J3;Q8MBL0;Q9MRK2;Q95FM7;A0AR37;…	3906	235	CID		115.65	7.20549e-09	0	1	49		1	1433.76	-11.9746	12/137	pps_Arabidopsis_trypsin_rep1.mgf
	High	IFNVLGEPVDNLxPVDTR	Q95AN2	1	1	CID	X13(G)	114.13	1.05152e-08		6	49		1	1954.97	-29.2324	14/187	pps_Arabidopsis_trypsin_rep1.mgf
	High	VGLTALTMAEYFR	O98766;Q9MRF3;Q8MBQ4;Q9MTX9;Q9XQL3;Q9XQG7;Q8SLS8;Q9MU12;Q9MRM9;Q9MRK7;Q8MBJ6;Q9BA74;Q9MRM6;Q95FR1;Q9XQY8;Q9MU01;Q9MRK1;Q597J4;Q29VB8;Q9XQX8;Q9MTU3;Q9XQN1;Q9MTV9;Q95FT8;Q95FL9;Q67H63;Q6EYX5;B7S4Q6;Q9XQY1;Q67H82;Q3L1L0;Q9TLJ8;Q9TLL5;Q9MRS1;Q9MT58;Q95FM8;Q9FF03;Q71N61;Q9XQY5;Q9MRJ8;Q9GI23;Q95AN2;Q9MTU5;Q9MTZ8;Q67H60;Q3ZU72;A8ASI2;Q9GET4;Q9MW35;Q9TMV2;O98523;O98492;Q8HT82;Q93Y44;A7X6U2;A8ASH2;B7S4P3;…	3375	230	CID		105.03	9.72977e-08		2	50		1	1471.73	-23.7366	12/111	pps_Arabidopsis_trypsin_rep1.mgf
	High	AHGGVSVFGGVxER	Q95AN2;B9U4L6;Q5UVH1	5	3	CID	X12(G)	99.38	2.95884e-07		3	49	47	1	1328.68	8.64367	12/119	pps_Arabidopsis_trypsin_rep1.mgf
	High	TVLIMELINNIAK	O98766;Q9MRF3;Q9MTX9;Q9MTW0;Q9XQL3;Q9XQG7;Q8SLS8;Q9MU12;Q9MRM9;Q9MRK7;Q8MBJ6;Q9BA74;Q9MRM6;Q95FR1;Q9MU01;Q9MRK1;Q597J4;Q9XQX8;Q9MTU3;Q9MTV9;Q95FT8;Q95FL9;Q67H63;Q6EYX5;B7S4Q6;Q9XQY1;Q67H82;Q9TLJ8;Q9TLL5;Q9TLK3;Q9MRS1;Q9MT58;Q95FM8;Q9FF03;Q71N61;Q29VB2;Q9TLL3;Q9XQY5;Q9MRJ8;Q95AN2;Q9MTU5;Q9MTZ8;Q3ZU72;A8ASI2;Q9GET4;Q9MW35;Q9TMV2;O98523;O98492;Q93Y44;A7X6U2;A8ASH2;B7S4P3;C0J3J3;Q9MRK2;Q95FM7;A0AR37;…	3602	230	CID		86.74	5.87972e-06		4	49		1	1471.85	-4.29689	10/121	pps_Arabidopsis_trypsin_rep1.mgf
	High	VALVYGQMNEPPGAR	Q8MBQ4;Q9MTX9;Q9MTW0;Q9XQL3;Q9XQG7;Q9MU12;Q9MRM9;Q9MRK7;Q8MBJ6;Q9BA74;Q9MRM6;Q95FR1;Q9XQY8;Q9MU01;Q9MRK1;Q597J4;Q29VB8;Q9XQX8;Q9MTU3;Q9XQN1;Q9MTV9;Q95FT8;Q95FL9;Q67H63;Q6EYX5;B7S4Q6;Q9XQY1;Q67H82;Q9TLJ8;Q9TLL5;Q9TLK3;Q9MRS1;Q9MT58;Q95FM8;Q9FF03;Q71N61;Q9TLL3;Q9XQY5;Q9GI23;Q95AN2;Q9MTU5;Q9MTZ8;Q67H60;A8ASI2;Q9GET4;Q9MW35;Q9TMV2;O98523;O98492;Q8HT82;Q93Y44;A7X6U2;A8ASH2;B7S4P3;C0J3J3;Q8MBL0;Q9MRK2;…	4104	235	CID		83.47	1.20208e-05		4	49		1	1601.78	-16.7446	9/133	pps_Arabidopsis_trypsin_rep1.mgf
	High	FLSQPFFVAEVFTGSPGKYVGLVETIR	Q9MRM6;Q95AN2;Q5W4R8;Q9MRR7;Q9S6Z4;Q8MBI2;Q8MBI0	62	7	CID		78.05	3.75582e-05		2	49		1	2988.54	-14.6028	17/300	pps_Arabidopsis_trypsin_rep1.mgf
	High	IAQIIGPVLDVAFPPGK	O98766;Q9MRF3;Q95FR1;Q9MU01;Q95FT8;Q6EYX5;Q67H82;Q9TLL5;Q95FM8;Q9TLL3;Q9XQY5;Q95AN2;Q9MTZ8;Q3ZU72;A8ASI2;Q95FM7;Q67H80;Q29S89;Q5W4R8;Q95FQ1;Q29VB0;Q9MRL5;Q95FL6;Q9MRA6;Q95FS7;Q9MRL6;Q95FM3;Q9XQZ0;Q3ZU69;A3KLS6;P19366;Q95DV0;Q9THU9;Q8WJG9;Q8WJG8;Q9XQX3;Q95FV0;Q95FV3;Q4KU64;A7BGH3;A9QBY3;D7KRE0;Q95FQ5	595	43	CID		72.5	0.000148509		2	49		1	1734.95	-36.5839	10/163	pps_Arabidopsis_trypsin_rep1.mgf
	High	YKELQDIIAILGLDELSEEDRLTVAR	O98766;Q9MRF3;Q8MBQ4;Q9MTX9;Q9MTW0;Q9XQL3;Q9XQG7;Q9MU12;Q9MRK7;Q8MBJ6;Q9BA74;Q95FR1;Q9XQY8;Q9MU01;Q9MRK1;Q597J4;Q29VB8;Q9XQX8;Q9XQN1;Q9MTV9;Q95FT8;Q95FL9;Q67H63;Q6EYX5;B7S4Q6;Q9XQY1;Q3L1L0;Q9TLJ8;Q9TLL5;Q9TLK3;Q9MRS1;Q9MT58;Q95FM8;Q9FF03;Q71N61;Q29VB2;Q9XQY5;Q9MRJ8;Q95AN2;Q9MTU5;Q9MTZ8;Q67H60;Q3ZU72;Q9GET4;Q9MW35;Q9TMV2;O98523;O98492;Q93Y44;A7X6U2;B7S4P3;C0J3J3;Q9MRK2;A0AR37;Q9MRF4;Q67H80;Q597K1;…	2967	175	CID		67.44	0.000477646		7	49		1	3002.6	-2.74008	11/291	pps_Arabidopsis_trypsin_rep1.mgf
	High	IGLFGGAGVGK	O98766;Q9MRF3;Q9MTX9;Q9MTW0;Q9XQG7;Q8SLS8;Q9MU12;Q9MRM9;Q9MRK7;Q8MBJ6;Q9BA74;Q9MRM6;Q95FR1;Q9XQY8;Q9MU01;Q9MRK1;Q29VB8;Q9XQX8;Q9MTU3;Q9XQN1;Q9MTV9;Q95FT8;Q95FL9;Q67H63;B7S4Q6;Q9XQY1;Q67H82;Q9TLL5;Q9TLK3;Q9MRS1;Q9MT58;Q95FM8;Q9FF03;Q71N61;Q29VB2;Q9TLL3;Q9MRJ8;Q95AN2;Q9MTU5;Q9MTZ8;Q67H60;Q3ZU72;A8ASI2;Q9GET4;Q9MW35;Q9TMV2;O98523;O98492;Q8HT82;Q93Y44;A7X6U2;A8ASH2;B7S4P3;C0J3J3;Q9MRK2;Q95FM7;A0AR37;…	4083	238	CID		53.95	0.0110119		2	49		1	975.545	-17.3352	13/92	pps_Arabidopsis_trypsin_rep1.mgf
	Medium	VVDLLAPYRR	O98766;Q9MRF3;Q9MTX9;Q9MTW0;Q9XQL3;Q9XQG7;Q8SLS8;Q9MU12;Q9MRM9;Q8MBJ6;Q95FR1;Q9XQY8;Q9MU01;Q9MRK1;Q597J4;Q29VB8;Q9XQX8;Q9XQN1;Q9MTV9;Q95FT8;Q95FL9;Q6EYX5;B7S4Q6;Q67H82;Q9TLL5;Q9TLK3;Q9MRS1;Q9MT58;Q95FM8;Q9FF03;Q71N61;Q29VB2;Q9TLL3;Q9XQY5;Q9MRJ8;Q9GI23;Q95AN2;Q9MTU5;Q9MTZ8;Q67H60;Q3ZU72;A8ASI2;Q9GET4;Q9MW35;Q9TMV2;O98523;O98492;Q8HT82;Q93Y44;A7X6U2;A8ASH2;B7S4P3;C0J3J3;Q8MBL0;Q95FM7;A0AR37;Q9MRF4;…	4060	234	CID		45.45	0.0741193		3	49	46	1	1201.67	-29.5599	6/81	pps_Arabidopsis_trypsin_rep1.mgf
	Medium	TREGNDLYMEMK	O98766;Q9MRF3;Q9MTX9;Q9XQL3;Q9XQG7;Q9MU12;Q9MRM9;Q9MRK7;Q8MBJ6;Q9BA74;Q9MRM6;Q95FR1;Q9XQY8;Q9MU01;Q597J4;Q9XQX8;Q9MTU3;Q9XQN1;Q9MTV9;Q95FT8;Q95FL9;Q67H63;B7S4Q6;Q9XQY1;Q67H82;Q9TLJ8;Q9TLL5;Q9MRS1;Q9MT58;Q95FM8;Q9FF03;Q71N61;Q9TLL3;Q9MRJ8;Q95AN2;Q9MTU5;Q9MTZ8;Q3ZU72;A8ASI2;Q9GET4;Q9MW35;Q9TMV2;O98492;Q8HT82;Q93Y44;A7X6U2;A8ASH2;B7S4P3;C0J3J3;Q8MBL0;Q9MRK2;Q95FM7;A0AR37;Q9MRF4;Q67H80;Q597K1;Q29S89;…	3486	207	CID		42.47	0.0961191	0	1	47		1	1486.65	-12.2768	14/128	pps_Arabidopsis_trypsin_rep1.mgf
	Medium	TVLImELINNIAK	O98766;Q9MRF3;Q9MTX9;Q9MTW0;Q9XQL3;Q9XQG7;Q8SLS8;Q9MU12;Q9MRM9;Q9MRK7;Q8MBJ6;Q9BA74;Q9MRM6;Q95FR1;Q9MU01;Q9MRK1;Q597J4;Q9XQX8;Q9MTU3;Q9MTV9;Q95FT8;Q95FL9;Q67H63;Q6EYX5;B7S4Q6;Q9XQY1;Q67H82;Q9TLJ8;Q9TLL5;Q9TLK3;Q9MRS1;Q9MT58;Q95FM8;Q9FF03;Q71N61;Q29VB2;Q9TLL3;Q9XQY5;Q9MRJ8;Q95AN2;Q9MTU5;Q9MTZ8;Q3ZU72;A8ASI2;Q9GET4;Q9MW35;Q9TMV2;O98523;O98492;Q93Y44;A7X6U2;A8ASH2;B7S4P3;C0J3J3;Q9MRK2;Q95FM7;A0AR37;…	3602	230	CID	M5(Oxidation)	41.42	0.207621		5	49	46	1	1487.83	-12.8081	11/121	pps_Arabidopsis_trypsin_rep1.mgf
	Low	IAQIIGPVLDVAFPPGKMPNIYNALVVK	O98766;Q9MRF3;Q95FR1;Q9MU01;Q6EYX5;Q67H82;Q9TLL5;Q95FM8;Q9TLL3;Q9XQY5;Q95AN2;Q9MTZ8;Q3ZU72;A8ASI2;Q67H80;Q5W4R8;Q95FQ1;Q29VB0;Q9MRL5;Q95FS7;Q9MRL6;Q3ZU69;A3KLS6;P19366;Q95DV0;Q9THU9;Q8WJG9;Q9XQX3;Q95FV0;A7BGH3;A9QBY3;D7KRE0;Q95FQ5	468	33	CID		36.28	0.56301		4	49	41	1	2977.62	-26.1925	13/284	pps_Arabidopsis_trypsin_rep1.mgf
	Low	VGLTALTmAEYFR	O98766;Q9MRF3;Q8MBQ4;Q9MTX9;Q9XQL3;Q9XQG7;Q8SLS8;Q9MU12;Q9MRM9;Q9MRK7;Q8MBJ6;Q9BA74;Q9MRM6;Q95FR1;Q9XQY8;Q9MU01;Q9MRK1;Q597J4;Q29VB8;Q9XQX8;Q9MTU3;Q9XQN1;Q9MTV9;Q95FT8;Q95FL9;Q67H63;Q6EYX5;B7S4Q6;Q9XQY1;Q67H82;Q3L1L0;Q9TLJ8;Q9TLL5;Q9MRS1;Q9MT58;Q95FM8;Q9FF03;Q71N61;Q9XQY5;Q9MRJ8;Q9GI23;Q95AN2;Q9MTU5;Q9MTZ8;Q67H60;Q3ZU72;A8ASI2;Q9GET4;Q9MW35;Q9TMV2;O98523;O98492;Q8HT82;Q93Y44;A7X6U2;A8ASH2;B7S4P3;…	3375	230	CID	M8(Oxidation)	29.9	2.8776		2	49	32	1	1487.7	-35.0811	9/111	pps_Arabidopsis_trypsin_rep1.mgf
	Low	VVDLLAPYR	O98766;Q9MRF3;Q9MTX9;Q9MTW0;Q9XQL3;Q9XQG7;Q8SLS8;Q9MU12;Q9MRM9;Q8MBJ6;Q95FR1;Q9XQY8;Q9MU01;Q9MRK1;Q597J4;Q29VB8;Q9XQX8;Q9XQN1;Q9MTV9;Q95FT8;Q95FL9;Q6EYX5;B7S4Q6;Q67H82;Q9TLL5;Q9TLK3;Q9MRS1;Q9MT58;Q95FM8;Q9FF03;Q71N61;Q29VB2;Q9TLL3;Q9XQY5;Q9MRJ8;Q9GI23;Q95AN2;Q9MTU5;Q9MTZ8;Q67H60;Q3ZU72;A8ASI2;Q9GET4;Q9MW35;Q9TMV2;O98523;O98492;Q8HT82;Q93Y44;A7X6U2;A8ASH2;B7S4P3;C0J3J3;Q8MBL0;Q95FM7;A0AR37;Q9MRF4;…	4069	235	CID		28.62	3.76975		3	49	42	1	1045.57	-30.0871	8/70	pps_Arabidopsis_trypsin_rep1.mgf
	Low	GIYPAVDPLDSTSTmLQPR	O98766;Q9MRF3;Q8MBQ4;Q9MTX9;Q9MTW0;Q9XQL3;Q9XQG7;Q8SLS8;Q9MU12;Q9MRM9;Q9MRK7;Q8MBJ6;Q9BA74;Q9MRM6;Q95FR1;Q9XQY8;Q9MU01;Q9MRK1;Q597J4;Q29VB8;Q9XQX8;Q9MTU3;Q9XQN1;Q9MTV9;Q95FT8;Q95FL9;Q67H63;Q6EYX5;B7S4Q6;Q9XQY1;Q67H82;Q3L1L0;Q9TLJ8;Q9TLL5;Q9MRS1;Q95FM8;Q9FF03;Q71N61;Q29VB2;Q9TLL3;Q9XQY5;Q9MRJ8;Q9GI23;Q95AN2;Q9MTU5;Q9MTZ8;Q67H60;Q3ZU72;A8ASI2;Q9GET4;Q9MW35;Q9TMV2;O98523;O98492;Q8HT82;Q93Y44;A7X6U2;…	2265	199	CID	M15(Oxidation)	27.85	4.45789		4	49	42	1	2076.98	-24.2678	8/167	pps_Arabidopsis_trypsin_rep1.mgf
	Low	TREGNDLYmEMK	O98766;Q9MRF3;Q9MTX9;Q9XQL3;Q9XQG7;Q9MU12;Q9MRM9;Q9MRK7;Q8MBJ6;Q9BA74;Q9MRM6;Q95FR1;Q9XQY8;Q9MU01;Q597J4;Q9XQX8;Q9MTU3;Q9XQN1;Q9MTV9;Q95FT8;Q95FL9;Q67H63;B7S4Q6;Q9XQY1;Q67H82;Q9TLJ8;Q9TLL5;Q9MRS1;Q9MT58;Q95FM8;Q9FF03;Q71N61;Q9TLL3;Q9MRJ8;Q95AN2;Q9MTU5;Q9MTZ8;Q3ZU72;A8ASI2;Q9GET4;Q9MW35;Q9TMV2;O98492;Q8HT82;Q93Y44;A7X6U2;A8ASH2;B7S4P3;C0J3J3;Q8MBL0;Q9MRK2;Q95FM7;A0AR37;Q9MRF4;Q67H80;Q597K1;Q29S89;…	3486	207	CID	M9(Oxidation)	26.47	3.22852		2	46	33	1	1502.63	-20.475	10/128	pps_Arabidopsis_trypsin_rep1.mgf
	Low	VALVYGQmNEPPGAR	Q8MBQ4;Q9MTX9;Q9MTW0;Q9XQL3;Q9XQG7;Q9MU12;Q9MRM9;Q9MRK7;Q8MBJ6;Q9BA74;Q9MRM6;Q95FR1;Q9XQY8;Q9MU01;Q9MRK1;Q597J4;Q29VB8;Q9XQX8;Q9MTU3;Q9XQN1;Q9MTV9;Q95FT8;Q95FL9;Q67H63;Q6EYX5;B7S4Q6;Q9XQY1;Q67H82;Q9TLJ8;Q9TLL5;Q9TLK3;Q9MRS1;Q9MT58;Q95FM8;Q9FF03;Q71N61;Q9TLL3;Q9XQY5;Q9GI23;Q95AN2;Q9MTU5;Q9MTZ8;Q67H60;A8ASI2;Q9GET4;Q9MW35;Q9TMV2;O98523;O98492;Q8HT82;Q93Y44;A7X6U2;A8ASH2;B7S4P3;C0J3J3;Q8MBL0;Q9MRK2;…	4104	235	CID	M8(Oxidation)	23.39	11.8327		4	49	35	1	1617.77	-22.8015	8/133	pps_Arabidopsis_trypsin_rep1.mgf
Q5W4R8	50.86	22	17	464	49.902	5.43994	1426.56	ATP synthase beta subunit (Fragment) OS=Fagus grandifolia GN=atpB PE=3 SV=2 - [Q5W4R8_9ROSI]
	Confidence Icon	Sequence	Protein Accessions	# Proteins	# Protein Groups	Activation Type	Modifications	IonScore	Exp Value	Δ Score	Rank	Identity High	Homology Threshold	Charge	m/z [Da]	ΔM [ppm]	Ions Matched	Spectrum File
	High	YKELQDIIAILGLDELSEEDR	O98766;Q9MRF3;Q8MBQ4;Q9MTX9;Q9MTW0;Q9XQL3;Q9XQG7;Q9MU12;Q9MRM9;Q9MRK7;Q8MBJ6;Q9BA74;Q9MRM6;Q95FR1;Q9XQY8;Q9MU01;Q9MRK1;Q597J4;Q29VB8;Q9XQX8;Q9XQN1;Q9MTV9;Q95FT8;Q95FL9;Q67H63;Q6EYX5;B7S4Q6;Q9XQY1;Q3L1L0;Q9TLJ8;Q9TLL5;Q9TLK3;Q9MRS1;Q9MT58;Q95FM8;Q9FF03;Q71N61;Q29VB2;Q9XQY5;Q9MRJ8;Q95AN2;Q9MTU5;Q9MTZ8;Q67H60;Q3ZU72;Q9GET4;Q9MW35;Q9TMV2;O98523;O98492;Q8HT82;Q93Y44;A7X6U2;B7S4P3;C0J3J3;Q9MRK2;A0AR37;…	3355	196	CID		142.92	1.3826e-11		9	49		1	2462.25	-7.06317	16/233	pps_Arabidopsis_trypsin_rep1.mgf
	High	GIYPAVDPLDSTSTMLQPR	O98766;Q9MRF3;Q8MBQ4;Q9MTX9;Q9MTW0;Q9XQL3;Q9XQG7;Q8SLS8;Q9MU12;Q9MRM9;Q9MRK7;Q8MBJ6;Q9BA74;Q9MRM6;Q95FR1;Q9XQY8;Q9MU01;Q9MRK1;Q597J4;Q29VB8;Q9XQX8;Q9MTU3;Q9XQN1;Q9MTV9;Q95FT8;Q95FL9;Q67H63;Q6EYX5;B7S4Q6;Q9XQY1;Q67H82;Q3L1L0;Q9TLJ8;Q9TLL5;Q9MRS1;Q95FM8;Q9FF03;Q71N61;Q29VB2;Q9TLL3;Q9XQY5;Q9MRJ8;Q9GI23;Q95AN2;Q9MTU5;Q9MTZ8;Q67H60;Q3ZU72;A8ASI2;Q9GET4;Q9MW35;Q9TMV2;O98523;O98492;Q8HT82;Q93Y44;A7X6U2;…	2265	199	CID		128.41	3.83999e-10		2	49		1	2060.98	-27.7019	14/167	pps_Arabidopsis_trypsin_rep1.mgf
	High	DVNEQDVLLFIDNIFR	Q9MRF3;Q8MBQ4;Q9MTW0;Q9XQL3;Q9MU12;Q8MBJ6;Q9BA74;Q9MRM6;Q95FR1;Q9XQY8;Q9MU01;Q9MRK1;Q597J4;Q29VB8;Q9XQX8;Q9MTU3;Q9XQN1;Q9MTV9;Q95FT8;Q95FL9;Q67H63;Q6EYX5;Q67H82;Q3L1L0;Q9TLJ8;Q9TLK3;Q9MRS1;Q9MT58;Q95FM8;Q9FF03;Q9XQY5;Q9MRJ8;Q9GI23;Q95AN2;Q9MTU5;Q9MTZ8;Q67H60;Q3ZU72;A8ASI2;Q9GET4;Q9MW35;Q9TMV2;O98523;O98492;Q8HT82;Q93Y44;A7X6U2;A8ASH2;B7S4P3;C0J3J3;Q8MBL0;Q9MRK2;Q95FM7;A0AR37;Q9MRF4;Q67H80;Q29S89;…	2339	167	CID		126.07	6.8295e-10		3	49		1	1949.98	-7.32425	14/172	pps_Arabidopsis_trypsin_rep1.mgf
	High	FVQAGSEVSALLGR	O98766;Q9MRF3;Q8MBQ4;Q9MTX9;Q9MTW0;Q9XQL3;Q9XQG7;Q8SLS8;Q9MU12;Q9MRM9;Q9MRK7;Q8MBJ6;Q9BA74;Q9MRM6;Q95FR1;Q9XQY8;Q9MU01;Q9MRK1;Q597J4;Q29VB8;Q9XQX8;Q9MTU3;Q9XQN1;Q9MTV9;Q95FT8;Q95FL9;Q67H63;B7S4Q6;Q67H82;Q3L1L0;Q9TLL5;Q9TLK3;Q9MRS1;Q9MT58;Q95FM8;Q9FF03;Q71N61;Q29VB2;Q9MRJ8;Q9GI23;Q95AN2;Q9MTU5;Q67H60;Q3ZU72;A8ASI2;Q9MW35;Q9TMV2;O98523;O98492;Q8HT82;A7X6U2;B7S4P3;C0J3J3;Q8MBL0;Q9MRK2;Q95FM7;A0AR37;…	3906	235	CID		115.65	7.20549e-09	0	1	49		1	1433.76	-11.9746	12/137	pps_Arabidopsis_trypsin_rep1.mgf
	High	IFNVLGEPVDNLGPVDTR	O98766;Q9MRF3;Q9MTX9;Q9MTW0;Q9XQG7;Q8SLS8;Q9MU12;Q9BA74;Q95FR1;Q9MRK1;Q597J4;Q29VB8;Q9MTU3;Q9XQN1;B7S4Q6;Q9XQY1;Q9TLL5;Q9TLK3;Q9MRS1;Q9MT58;Q95FM8;Q71N61;Q29VB2;Q67H60;Q3ZU72;A8ASI2;Q9GET4;Q9MW35;Q9TMV2;O98523;O98492;Q8HT82;A8ASH2;B7S4P3;A0AR37;Q9MRF4;Q257C7;A0AR40;B8PRK4;B7S4V7;Q5W4R8;Q8WJG3;Q8SLT5;Q9MRR7;Q9MRU7;Q9MRL5;O98595;Q95FL6;Q9MRA6;O98404;O98583;Q9XQY9;Q9MW37;Q9XQY6;Q9MRR6;Q67H40;Q9MRA2;…	1261	89	CID		114.13	1.05152e-08		2	49		1	1954.97	-29.2324	14/187	pps_Arabidopsis_trypsin_rep1.mgf
	High	VGLTALTMAEYFR	O98766;Q9MRF3;Q8MBQ4;Q9MTX9;Q9XQL3;Q9XQG7;Q8SLS8;Q9MU12;Q9MRM9;Q9MRK7;Q8MBJ6;Q9BA74;Q9MRM6;Q95FR1;Q9XQY8;Q9MU01;Q9MRK1;Q597J4;Q29VB8;Q9XQX8;Q9MTU3;Q9XQN1;Q9MTV9;Q95FT8;Q95FL9;Q67H63;Q6EYX5;B7S4Q6;Q9XQY1;Q67H82;Q3L1L0;Q9TLJ8;Q9TLL5;Q9MRS1;Q9MT58;Q95FM8;Q9FF03;Q71N61;Q9XQY5;Q9MRJ8;Q9GI23;Q95AN2;Q9MTU5;Q9MTZ8;Q67H60;Q3ZU72;A8ASI2;Q9GET4;Q9MW35;Q9TMV2;O98523;O98492;Q8HT82;Q93Y44;A7X6U2;A8ASH2;B7S4P3;…	3375	230	CID		105.03	9.72977e-08		2	50		1	1471.73	-23.7366	12/111	pps_Arabidopsis_trypsin_rep1.mgf
	High	AHGGVSVFGGVGER	O98766;Q9MRF3;Q9MTX9;Q9MTW0;Q9XQL3;Q9XQG7;Q9MU12;Q9MRM9;Q8MBJ6;Q9BA74;Q9MRM6;Q95FR1;Q9XQY8;Q9MU01;Q9MRK1;Q597J4;Q29VB8;Q9XQX8;Q9MTU3;Q9XQN1;Q9MTV9;Q95FT8;Q95FL9;Q67H63;B7S4Q6;Q9XQY1;Q67H82;Q9TLJ8;Q9TLL5;Q9TLK3;Q9MRS1;Q9MT58;Q71N61;Q29VB2;Q9XQY5;Q9MRJ8;Q9MTU5;Q9MTZ8;Q3ZU72;A8ASI2;Q9GET4;Q9TMV2;O98523;O98492;Q8HT82;Q93Y44;A7X6U2;A8ASH2;B7S4P3;C0J3J3;Q9MRK2;Q95FM7;A0AR37;Q9MRF4;Q67H80;Q597K1;Q29S89;…	3365	211	CID		99.38	2.95884e-07	0	1	49	47	1	1328.68	8.64367	12/119	pps_Arabidopsis_trypsin_rep1.mgf
	High	TVLIMELINNIAK	O98766;Q9MRF3;Q9MTX9;Q9MTW0;Q9XQL3;Q9XQG7;Q8SLS8;Q9MU12;Q9MRM9;Q9MRK7;Q8MBJ6;Q9BA74;Q9MRM6;Q95FR1;Q9MU01;Q9MRK1;Q597J4;Q9XQX8;Q9MTU3;Q9MTV9;Q95FT8;Q95FL9;Q67H63;Q6EYX5;B7S4Q6;Q9XQY1;Q67H82;Q9TLJ8;Q9TLL5;Q9TLK3;Q9MRS1;Q9MT58;Q95FM8;Q9FF03;Q71N61;Q29VB2;Q9TLL3;Q9XQY5;Q9MRJ8;Q95AN2;Q9MTU5;Q9MTZ8;Q3ZU72;A8ASI2;Q9GET4;Q9MW35;Q9TMV2;O98523;O98492;Q93Y44;A7X6U2;A8ASH2;B7S4P3;C0J3J3;Q9MRK2;Q95FM7;A0AR37;…	3602	230	CID		86.74	5.87972e-06		4	49		1	1471.85	-4.29689	10/121	pps_Arabidopsis_trypsin_rep1.mgf
	High	VALVYGQMNEPPGAR	Q8MBQ4;Q9MTX9;Q9MTW0;Q9XQL3;Q9XQG7;Q9MU12;Q9MRM9;Q9MRK7;Q8MBJ6;Q9BA74;Q9MRM6;Q95FR1;Q9XQY8;Q9MU01;Q9MRK1;Q597J4;Q29VB8;Q9XQX8;Q9MTU3;Q9XQN1;Q9MTV9;Q95FT8;Q95FL9;Q67H63;Q6EYX5;B7S4Q6;Q9XQY1;Q67H82;Q9TLJ8;Q9TLL5;Q9TLK3;Q9MRS1;Q9MT58;Q95FM8;Q9FF03;Q71N61;Q9TLL3;Q9XQY5;Q9GI23;Q95AN2;Q9MTU5;Q9MTZ8;Q67H60;A8ASI2;Q9GET4;Q9MW35;Q9TMV2;O98523;O98492;Q8HT82;Q93Y44;A7X6U2;A8ASH2;B7S4P3;C0J3J3;Q8MBL0;Q9MRK2;…	4104	235	CID		83.47	1.20208e-05		4	49		1	1601.78	-16.7446	9/133	pps_Arabidopsis_trypsin_rep1.mgf
	High	FLSQPFFVAEVFTGSPGKYVGLVETIR	Q9MRM6;Q95AN2;Q5W4R8;Q9MRR7;Q9S6Z4;Q8MBI2;Q8MBI0	62	7	CID		78.05	3.75582e-05		2	49		1	2988.54	-14.6028	17/300	pps_Arabidopsis_trypsin_rep1.mgf
	High	IAQIIGPVLDVAFPPGK	O98766;Q9MRF3;Q95FR1;Q9MU01;Q95FT8;Q6EYX5;Q67H82;Q9TLL5;Q95FM8;Q9TLL3;Q9XQY5;Q95AN2;Q9MTZ8;Q3ZU72;A8ASI2;Q95FM7;Q67H80;Q29S89;Q5W4R8;Q95FQ1;Q29VB0;Q9MRL5;Q95FL6;Q9MRA6;Q95FS7;Q9MRL6;Q95FM3;Q9XQZ0;Q3ZU69;A3KLS6;P19366;Q95DV0;Q9THU9;Q8WJG9;Q8WJG8;Q9XQX3;Q95FV0;Q95FV3;Q4KU64;A7BGH3;A9QBY3;D7KRE0;Q95FQ5	595	43	CID		72.5	0.000148509		2	49		1	1734.95	-36.5839	10/163	pps_Arabidopsis_trypsin_rep1.mgf
	High	YKELQDIIAILGLDELSEEDRLTVAR	O98766;Q9MRF3;Q8MBQ4;Q9MTX9;Q9MTW0;Q9XQL3;Q9XQG7;Q9MU12;Q9MRK7;Q8MBJ6;Q9BA74;Q95FR1;Q9XQY8;Q9MU01;Q9MRK1;Q597J4;Q29VB8;Q9XQX8;Q9XQN1;Q9MTV9;Q95FT8;Q95FL9;Q67H63;Q6EYX5;B7S4Q6;Q9XQY1;Q3L1L0;Q9TLJ8;Q9TLL5;Q9TLK3;Q9MRS1;Q9MT58;Q95FM8;Q9FF03;Q71N61;Q29VB2;Q9XQY5;Q9MRJ8;Q95AN2;Q9MTU5;Q9MTZ8;Q67H60;Q3ZU72;Q9GET4;Q9MW35;Q9TMV2;O98523;O98492;Q93Y44;A7X6U2;B7S4P3;C0J3J3;Q9MRK2;A0AR37;Q9MRF4;Q67H80;Q597K1;…	2967	175	CID		67.44	0.000477646		7	49		1	3002.6	-2.74008	11/291	pps_Arabidopsis_trypsin_rep1.mgf
	High	IGLFGGAGVGK	O98766;Q9MRF3;Q9MTX9;Q9MTW0;Q9XQG7;Q8SLS8;Q9MU12;Q9MRM9;Q9MRK7;Q8MBJ6;Q9BA74;Q9MRM6;Q95FR1;Q9XQY8;Q9MU01;Q9MRK1;Q29VB8;Q9XQX8;Q9MTU3;Q9XQN1;Q9MTV9;Q95FT8;Q95FL9;Q67H63;B7S4Q6;Q9XQY1;Q67H82;Q9TLL5;Q9TLK3;Q9MRS1;Q9MT58;Q95FM8;Q9FF03;Q71N61;Q29VB2;Q9TLL3;Q9MRJ8;Q95AN2;Q9MTU5;Q9MTZ8;Q67H60;Q3ZU72;A8ASI2;Q9GET4;Q9MW35;Q9TMV2;O98523;O98492;Q8HT82;Q93Y44;A7X6U2;A8ASH2;B7S4P3;C0J3J3;Q9MRK2;Q95FM7;A0AR37;…	4083	238	CID		53.95	0.0110119		2	49		1	975.545	-17.3352	13/92	pps_Arabidopsis_trypsin_rep1.mgf
	Medium	VVDLLAPYRR	O98766;Q9MRF3;Q9MTX9;Q9MTW0;Q9XQL3;Q9XQG7;Q8SLS8;Q9MU12;Q9MRM9;Q8MBJ6;Q95FR1;Q9XQY8;Q9MU01;Q9MRK1;Q597J4;Q29VB8;Q9XQX8;Q9XQN1;Q9MTV9;Q95FT8;Q95FL9;Q6EYX5;B7S4Q6;Q67H82;Q9TLL5;Q9TLK3;Q9MRS1;Q9MT58;Q95FM8;Q9FF03;Q71N61;Q29VB2;Q9TLL3;Q9XQY5;Q9MRJ8;Q9GI23;Q95AN2;Q9MTU5;Q9MTZ8;Q67H60;Q3ZU72;A8ASI2;Q9GET4;Q9MW35;Q9TMV2;O98523;O98492;Q8HT82;Q93Y44;A7X6U2;A8ASH2;B7S4P3;C0J3J3;Q8MBL0;Q95FM7;A0AR37;Q9MRF4;…	4060	234	CID		45.45	0.0741193		3	49	46	1	1201.67	-29.5599	6/81	pps_Arabidopsis_trypsin_rep1.mgf
	Medium	TREGNDLYMEMK	O98766;Q9MRF3;Q9MTX9;Q9XQL3;Q9XQG7;Q9MU12;Q9MRM9;Q9MRK7;Q8MBJ6;Q9BA74;Q9MRM6;Q95FR1;Q9XQY8;Q9MU01;Q597J4;Q9XQX8;Q9MTU3;Q9XQN1;Q9MTV9;Q95FT8;Q95FL9;Q67H63;B7S4Q6;Q9XQY1;Q67H82;Q9TLJ8;Q9TLL5;Q9MRS1;Q9MT58;Q95FM8;Q9FF03;Q71N61;Q9TLL3;Q9MRJ8;Q95AN2;Q9MTU5;Q9MTZ8;Q3ZU72;A8ASI2;Q9GET4;Q9MW35;Q9TMV2;O98492;Q8HT82;Q93Y44;A7X6U2;A8ASH2;B7S4P3;C0J3J3;Q8MBL0;Q9MRK2;Q95FM7;A0AR37;Q9MRF4;Q67H80;Q597K1;Q29S89;…	3486	207	CID		42.47	0.0961191	0	1	47		1	1486.65	-12.2768	14/128	pps_Arabidopsis_trypsin_rep1.mgf
	Medium	TVLImELINNIAK	O98766;Q9MRF3;Q9MTX9;Q9MTW0;Q9XQL3;Q9XQG7;Q8SLS8;Q9MU12;Q9MRM9;Q9MRK7;Q8MBJ6;Q9BA74;Q9MRM6;Q95FR1;Q9MU01;Q9MRK1;Q597J4;Q9XQX8;Q9MTU3;Q9MTV9;Q95FT8;Q95FL9;Q67H63;Q6EYX5;B7S4Q6;Q9XQY1;Q67H82;Q9TLJ8;Q9TLL5;Q9TLK3;Q9MRS1;Q9MT58;Q95FM8;Q9FF03;Q71N61;Q29VB2;Q9TLL3;Q9XQY5;Q9MRJ8;Q95AN2;Q9MTU5;Q9MTZ8;Q3ZU72;A8ASI2;Q9GET4;Q9MW35;Q9TMV2;O98523;O98492;Q93Y44;A7X6U2;A8ASH2;B7S4P3;C0J3J3;Q9MRK2;Q95FM7;A0AR37;…	3602	230	CID	M5(Oxidation)	41.42	0.207621		5	49	46	1	1487.83	-12.8081	11/121	pps_Arabidopsis_trypsin_rep1.mgf
	Low	IAQIIGPVLDVAFPPGKMPNIYNALVVK	O98766;Q9MRF3;Q95FR1;Q9MU01;Q6EYX5;Q67H82;Q9TLL5;Q95FM8;Q9TLL3;Q9XQY5;Q95AN2;Q9MTZ8;Q3ZU72;A8ASI2;Q67H80;Q5W4R8;Q95FQ1;Q29VB0;Q9MRL5;Q95FS7;Q9MRL6;Q3ZU69;A3KLS6;P19366;Q95DV0;Q9THU9;Q8WJG9;Q9XQX3;Q95FV0;A7BGH3;A9QBY3;D7KRE0;Q95FQ5	468	33	CID		36.28	0.56301		4	49	41	1	2977.62	-26.1925	13/284	pps_Arabidopsis_trypsin_rep1.mgf
	Low	VGLTALTmAEYFR	O98766;Q9MRF3;Q8MBQ4;Q9MTX9;Q9XQL3;Q9XQG7;Q8SLS8;Q9MU12;Q9MRM9;Q9MRK7;Q8MBJ6;Q9BA74;Q9MRM6;Q95FR1;Q9XQY8;Q9MU01;Q9MRK1;Q597J4;Q29VB8;Q9XQX8;Q9MTU3;Q9XQN1;Q9MTV9;Q95FT8;Q95FL9;Q67H63;Q6EYX5;B7S4Q6;Q9XQY1;Q67H82;Q3L1L0;Q9TLJ8;Q9TLL5;Q9MRS1;Q9MT58;Q95FM8;Q9FF03;Q71N61;Q9XQY5;Q9MRJ8;Q9GI23;Q95AN2;Q9MTU5;Q9MTZ8;Q67H60;Q3ZU72;A8ASI2;Q9GET4;Q9MW35;Q9TMV2;O98523;O98492;Q8HT82;Q93Y44;A7X6U2;A8ASH2;B7S4P3;…	3375	230	CID	M8(Oxidation)	29.9	2.8776		2	49	32	1	1487.7	-35.0811	9/111	pps_Arabidopsis_trypsin_rep1.mgf
	Low	VVDLLAPYR	O98766;Q9MRF3;Q9MTX9;Q9MTW0;Q9XQL3;Q9XQG7;Q8SLS8;Q9MU12;Q9MRM9;Q8MBJ6;Q95FR1;Q9XQY8;Q9MU01;Q9MRK1;Q597J4;Q29VB8;Q9XQX8;Q9XQN1;Q9MTV9;Q95FT8;Q95FL9;Q6EYX5;B7S4Q6;Q67H82;Q9TLL5;Q9TLK3;Q9MRS1;Q9MT58;Q95FM8;Q9FF03;Q71N61;Q29VB2;Q9TLL3;Q9XQY5;Q9MRJ8;Q9GI23;Q95AN2;Q9MTU5;Q9MTZ8;Q67H60;Q3ZU72;A8ASI2;Q9GET4;Q9MW35;Q9TMV2;O98523;O98492;Q8HT82;Q93Y44;A7X6U2;A8ASH2;B7S4P3;C0J3J3;Q8MBL0;Q95FM7;A0AR37;Q9MRF4;…	4069	235	CID		28.62	3.76975		3	49	42	1	1045.57	-30.0871	8/70	pps_Arabidopsis_trypsin_rep1.mgf
	Low	GIYPAVDPLDSTSTmLQPR	O98766;Q9MRF3;Q8MBQ4;Q9MTX9;Q9MTW0;Q9XQL3;Q9XQG7;Q8SLS8;Q9MU12;Q9MRM9;Q9MRK7;Q8MBJ6;Q9BA74;Q9MRM6;Q95FR1;Q9XQY8;Q9MU01;Q9MRK1;Q597J4;Q29VB8;Q9XQX8;Q9MTU3;Q9XQN1;Q9MTV9;Q95FT8;Q95FL9;Q67H63;Q6EYX5;B7S4Q6;Q9XQY1;Q67H82;Q3L1L0;Q9TLJ8;Q9TLL5;Q9MRS1;Q95FM8;Q9FF03;Q71N61;Q29VB2;Q9TLL3;Q9XQY5;Q9MRJ8;Q9GI23;Q95AN2;Q9MTU5;Q9MTZ8;Q67H60;Q3ZU72;A8ASI2;Q9GET4;Q9MW35;Q9TMV2;O98523;O98492;Q8HT82;Q93Y44;A7X6U2;…	2265	199	CID	M15(Oxidation)	27.85	4.45789		4	49	42	1	2076.98	-24.2678	8/167	pps_Arabidopsis_trypsin_rep1.mgf
	Low	TREGNDLYmEMK	O98766;Q9MRF3;Q9MTX9;Q9XQL3;Q9XQG7;Q9MU12;Q9MRM9;Q9MRK7;Q8MBJ6;Q9BA74;Q9MRM6;Q95FR1;Q9XQY8;Q9MU01;Q597J4;Q9XQX8;Q9MTU3;Q9XQN1;Q9MTV9;Q95FT8;Q95FL9;Q67H63;B7S4Q6;Q9XQY1;Q67H82;Q9TLJ8;Q9TLL5;Q9MRS1;Q9MT58;Q95FM8;Q9FF03;Q71N61;Q9TLL3;Q9MRJ8;Q95AN2;Q9MTU5;Q9MTZ8;Q3ZU72;A8ASI2;Q9GET4;Q9MW35;Q9TMV2;O98492;Q8HT82;Q93Y44;A7X6U2;A8ASH2;B7S4P3;C0J3J3;Q8MBL0;Q9MRK2;Q95FM7;A0AR37;Q9MRF4;Q67H80;Q597K1;Q29S89;…	3486	207	CID	M9(Oxidation)	26.47	3.22852		2	46	33	1	1502.63	-20.475	10/128	pps_Arabidopsis_trypsin_rep1.mgf
	Low	VALVYGQmNEPPGAR	Q8MBQ4;Q9MTX9;Q9MTW0;Q9XQL3;Q9XQG7;Q9MU12;Q9MRM9;Q9MRK7;Q8MBJ6;Q9BA74;Q9MRM6;Q95FR1;Q9XQY8;Q9MU01;Q9MRK1;Q597J4;Q29VB8;Q9XQX8;Q9MTU3;Q9XQN1;Q9MTV9;Q95FT8;Q95FL9;Q67H63;Q6EYX5;B7S4Q6;Q9XQY1;Q67H82;Q9TLJ8;Q9TLL5;Q9TLK3;Q9MRS1;Q9MT58;Q95FM8;Q9FF03;Q71N61;Q9TLL3;Q9XQY5;Q9GI23;Q95AN2;Q9MTU5;Q9MTZ8;Q67H60;A8ASI2;Q9GET4;Q9MW35;Q9TMV2;O98523;O98492;Q8HT82;Q93Y44;A7X6U2;A8ASH2;B7S4P3;C0J3J3;Q8MBL0;Q9MRK2;…	4104	235	CID	M8(Oxidation)	23.39	11.8327		4	49	35	1	1617.77	-22.8015	8/133	pps_Arabidopsis_trypsin_rep1.mgf
Q257C7	43.16	21	15	468	50.4023	5.43994	1422.77	ATP synthase beta chain (Fragment) OS=Bergenia cordifolia GN=atpB PE=3 SV=1 - [Q257C7_BERCO]
	Confidence Icon	Sequence	Protein Accessions	# Proteins	# Protein Groups	Activation Type	Modifications	IonScore	Exp Value	Δ Score	Rank	Identity High	Homology Threshold	Charge	m/z [Da]	ΔM [ppm]	Ions Matched	Spectrum File
	High	MPSAVGYQPTLSTEMGTLQER	Q8MBJ6;Q9MRM6;Q9MTU3;Q3L1L0;Q9TLL5;Q9MTZ8;Q95FM7;Q597K1;Q257C7;A0AR40;O98412;Q29VB0;Q9MRL5;Q95FL6;Q8MBK2;Q67H62;C8YPI1;Q9MRR6;Q95FM3;Q9MTZ4;Q9XQY2;Q9SC47;Q9MRW3;P19366;Q9MRG6;Q9THU9;Q3ZMJ5;Q8MBI2;A9QAU1;D7KRE0;Q8MBI0;Q8WH97;Q9SBN9;Q5UVH1;Q6YN70;O98406;Q09RD9;B2BI37;Q5UVF9;Q5YGN7;Q5YGK8;Q5UVH4;Q95FT4	571	43	CID		183.04	1.34636e-15		2	49		1	2296.09	-2.6137	18/221	pps_Arabidopsis_trypsin_rep1.mgf
	High	YKELQDIIAILGLDELSEEDR	O98766;Q9MRF3;Q8MBQ4;Q9MTX9;Q9MTW0;Q9XQL3;Q9XQG7;Q9MU12;Q9MRM9;Q9MRK7;Q8MBJ6;Q9BA74;Q9MRM6;Q95FR1;Q9XQY8;Q9MU01;Q9MRK1;Q597J4;Q29VB8;Q9XQX8;Q9XQN1;Q9MTV9;Q95FT8;Q95FL9;Q67H63;Q6EYX5;B7S4Q6;Q9XQY1;Q3L1L0;Q9TLJ8;Q9TLL5;Q9TLK3;Q9MRS1;Q9MT58;Q95FM8;Q9FF03;Q71N61;Q29VB2;Q9XQY5;Q9MRJ8;Q95AN2;Q9MTU5;Q9MTZ8;Q67H60;Q3ZU72;Q9GET4;Q9MW35;Q9TMV2;O98523;O98492;Q8HT82;Q93Y44;A7X6U2;B7S4P3;C0J3J3;Q9MRK2;A0AR37;…	3355	196	CID		142.92	1.3826e-11		9	49		1	2462.25	-7.06317	16/233	pps_Arabidopsis_trypsin_rep1.mgf
	High	GIYPAVDPLDSTSTMLQPR	O98766;Q9MRF3;Q8MBQ4;Q9MTX9;Q9MTW0;Q9XQL3;Q9XQG7;Q8SLS8;Q9MU12;Q9MRM9;Q9MRK7;Q8MBJ6;Q9BA74;Q9MRM6;Q95FR1;Q9XQY8;Q9MU01;Q9MRK1;Q597J4;Q29VB8;Q9XQX8;Q9MTU3;Q9XQN1;Q9MTV9;Q95FT8;Q95FL9;Q67H63;Q6EYX5;B7S4Q6;Q9XQY1;Q67H82;Q3L1L0;Q9TLJ8;Q9TLL5;Q9MRS1;Q95FM8;Q9FF03;Q71N61;Q29VB2;Q9TLL3;Q9XQY5;Q9MRJ8;Q9GI23;Q95AN2;Q9MTU5;Q9MTZ8;Q67H60;Q3ZU72;A8ASI2;Q9GET4;Q9MW35;Q9TMV2;O98523;O98492;Q8HT82;Q93Y44;A7X6U2;…	2265	199	CID		128.41	3.83999e-10		2	49		1	2060.98	-27.7019	14/167	pps_Arabidopsis_trypsin_rep1.mgf
	High	DVNEQDVLLFIDNIFR	Q9MRF3;Q8MBQ4;Q9MTW0;Q9XQL3;Q9MU12;Q8MBJ6;Q9BA74;Q9MRM6;Q95FR1;Q9XQY8;Q9MU01;Q9MRK1;Q597J4;Q29VB8;Q9XQX8;Q9MTU3;Q9XQN1;Q9MTV9;Q95FT8;Q95FL9;Q67H63;Q6EYX5;Q67H82;Q3L1L0;Q9TLJ8;Q9TLK3;Q9MRS1;Q9MT58;Q95FM8;Q9FF03;Q9XQY5;Q9MRJ8;Q9GI23;Q95AN2;Q9MTU5;Q9MTZ8;Q67H60;Q3ZU72;A8ASI2;Q9GET4;Q9MW35;Q9TMV2;O98523;O98492;Q8HT82;Q93Y44;A7X6U2;A8ASH2;B7S4P3;C0J3J3;Q8MBL0;Q9MRK2;Q95FM7;A0AR37;Q9MRF4;Q67H80;Q29S89;…	2339	167	CID		126.07	6.8295e-10		3	49		1	1949.98	-7.32425	14/172	pps_Arabidopsis_trypsin_rep1.mgf
	High	FVQAGSEVSALLGR	O98766;Q9MRF3;Q8MBQ4;Q9MTX9;Q9MTW0;Q9XQL3;Q9XQG7;Q8SLS8;Q9MU12;Q9MRM9;Q9MRK7;Q8MBJ6;Q9BA74;Q9MRM6;Q95FR1;Q9XQY8;Q9MU01;Q9MRK1;Q597J4;Q29VB8;Q9XQX8;Q9MTU3;Q9XQN1;Q9MTV9;Q95FT8;Q95FL9;Q67H63;B7S4Q6;Q67H82;Q3L1L0;Q9TLL5;Q9TLK3;Q9MRS1;Q9MT58;Q95FM8;Q9FF03;Q71N61;Q29VB2;Q9MRJ8;Q9GI23;Q95AN2;Q9MTU5;Q67H60;Q3ZU72;A8ASI2;Q9MW35;Q9TMV2;O98523;O98492;Q8HT82;A7X6U2;B7S4P3;C0J3J3;Q8MBL0;Q9MRK2;Q95FM7;A0AR37;…	3906	235	CID		115.65	7.20549e-09	0	1	49		1	1433.76	-11.9746	12/137	pps_Arabidopsis_trypsin_rep1.mgf
	High	IFNVLGEPVDNLGPVDTR	O98766;Q9MRF3;Q9MTX9;Q9MTW0;Q9XQG7;Q8SLS8;Q9MU12;Q9BA74;Q95FR1;Q9MRK1;Q597J4;Q29VB8;Q9MTU3;Q9XQN1;B7S4Q6;Q9XQY1;Q9TLL5;Q9TLK3;Q9MRS1;Q9MT58;Q95FM8;Q71N61;Q29VB2;Q67H60;Q3ZU72;A8ASI2;Q9GET4;Q9MW35;Q9TMV2;O98523;O98492;Q8HT82;A8ASH2;B7S4P3;A0AR37;Q9MRF4;Q257C7;A0AR40;B8PRK4;B7S4V7;Q5W4R8;Q8WJG3;Q8SLT5;Q9MRR7;Q9MRU7;Q9MRL5;O98595;Q95FL6;Q9MRA6;O98404;O98583;Q9XQY9;Q9MW37;Q9XQY6;Q9MRR6;Q67H40;Q9MRA2;…	1261	89	CID		114.13	1.05152e-08		2	49		1	1954.97	-29.2324	14/187	pps_Arabidopsis_trypsin_rep1.mgf
	High	VGLTALTMAEYFR	O98766;Q9MRF3;Q8MBQ4;Q9MTX9;Q9XQL3;Q9XQG7;Q8SLS8;Q9MU12;Q9MRM9;Q9MRK7;Q8MBJ6;Q9BA74;Q9MRM6;Q95FR1;Q9XQY8;Q9MU01;Q9MRK1;Q597J4;Q29VB8;Q9XQX8;Q9MTU3;Q9XQN1;Q9MTV9;Q95FT8;Q95FL9;Q67H63;Q6EYX5;B7S4Q6;Q9XQY1;Q67H82;Q3L1L0;Q9TLJ8;Q9TLL5;Q9MRS1;Q9MT58;Q95FM8;Q9FF03;Q71N61;Q9XQY5;Q9MRJ8;Q9GI23;Q95AN2;Q9MTU5;Q9MTZ8;Q67H60;Q3ZU72;A8ASI2;Q9GET4;Q9MW35;Q9TMV2;O98523;O98492;Q8HT82;Q93Y44;A7X6U2;A8ASH2;B7S4P3;…	3375	230	CID		105.03	9.72977e-08		2	50		1	1471.73	-23.7366	12/111	pps_Arabidopsis_trypsin_rep1.mgf
	High	AHGGVSVFGGVGER	O98766;Q9MRF3;Q9MTX9;Q9MTW0;Q9XQL3;Q9XQG7;Q9MU12;Q9MRM9;Q8MBJ6;Q9BA74;Q9MRM6;Q95FR1;Q9XQY8;Q9MU01;Q9MRK1;Q597J4;Q29VB8;Q9XQX8;Q9MTU3;Q9XQN1;Q9MTV9;Q95FT8;Q95FL9;Q67H63;B7S4Q6;Q9XQY1;Q67H82;Q9TLJ8;Q9TLL5;Q9TLK3;Q9MRS1;Q9MT58;Q71N61;Q29VB2;Q9XQY5;Q9MRJ8;Q9MTU5;Q9MTZ8;Q3ZU72;A8ASI2;Q9GET4;Q9TMV2;O98523;O98492;Q8HT82;Q93Y44;A7X6U2;A8ASH2;B7S4P3;C0J3J3;Q9MRK2;Q95FM7;A0AR37;Q9MRF4;Q67H80;Q597K1;Q29S89;…	3365	211	CID		99.38	2.95884e-07	0	1	49	47	1	1328.68	8.64367	12/119	pps_Arabidopsis_trypsin_rep1.mgf
	High	TVLIMELINNIAK	O98766;Q9MRF3;Q9MTX9;Q9MTW0;Q9XQL3;Q9XQG7;Q8SLS8;Q9MU12;Q9MRM9;Q9MRK7;Q8MBJ6;Q9BA74;Q9MRM6;Q95FR1;Q9MU01;Q9MRK1;Q597J4;Q9XQX8;Q9MTU3;Q9MTV9;Q95FT8;Q95FL9;Q67H63;Q6EYX5;B7S4Q6;Q9XQY1;Q67H82;Q9TLJ8;Q9TLL5;Q9TLK3;Q9MRS1;Q9MT58;Q95FM8;Q9FF03;Q71N61;Q29VB2;Q9TLL3;Q9XQY5;Q9MRJ8;Q95AN2;Q9MTU5;Q9MTZ8;Q3ZU72;A8ASI2;Q9GET4;Q9MW35;Q9TMV2;O98523;O98492;Q93Y44;A7X6U2;A8ASH2;B7S4P3;C0J3J3;Q9MRK2;Q95FM7;A0AR37;…	3602	230	CID		86.74	5.87972e-06		4	49		1	1471.85	-4.29689	10/121	pps_Arabidopsis_trypsin_rep1.mgf
	High	mPSAVGYQPTLSTEMGTLQER	Q8MBJ6;Q9MRM6;Q9MTU3;Q3L1L0;Q9TLL5;Q9MTZ8;Q95FM7;Q597K1;Q257C7;A0AR40;O98412;Q29VB0;Q9MRL5;Q95FL6;Q8MBK2;Q67H62;C8YPI1;Q9MRR6;Q95FM3;Q9MTZ4;Q9XQY2;Q9SC47;Q9MRW3;P19366;Q9MRG6;Q9THU9;Q3ZMJ5;Q8MBI2;A9QAU1;D7KRE0;Q8MBI0;Q8WH97;Q9SBN9;Q5UVH1;Q6YN70;O98406;Q09RD9;B2BI37;Q5UVF9;Q5YGN7;Q5YGK8;Q5UVH4;Q95FT4	571	43	CID	M1(Oxidation)	86.62	5.43731e-06		2	49		1	2312.08	-4.72706	16/221	pps_Arabidopsis_trypsin_rep1.mgf
	High	VALVYGQMNxPPGAR	Q257C7;Q95D42;Q95FV3;Q9SBN9;Q95FI5	5	5	CID	X10(E)	83.47	1.20208e-05		7	49		1	1601.78	-16.7446	9/144	pps_Arabidopsis_trypsin_rep1.mgf
	High	YKELQDIIAILGLDELSEEDRLTVAR	O98766;Q9MRF3;Q8MBQ4;Q9MTX9;Q9MTW0;Q9XQL3;Q9XQG7;Q9MU12;Q9MRK7;Q8MBJ6;Q9BA74;Q95FR1;Q9XQY8;Q9MU01;Q9MRK1;Q597J4;Q29VB8;Q9XQX8;Q9XQN1;Q9MTV9;Q95FT8;Q95FL9;Q67H63;Q6EYX5;B7S4Q6;Q9XQY1;Q3L1L0;Q9TLJ8;Q9TLL5;Q9TLK3;Q9MRS1;Q9MT58;Q95FM8;Q9FF03;Q71N61;Q29VB2;Q9XQY5;Q9MRJ8;Q95AN2;Q9MTU5;Q9MTZ8;Q67H60;Q3ZU72;Q9GET4;Q9MW35;Q9TMV2;O98523;O98492;Q93Y44;A7X6U2;B7S4P3;C0J3J3;Q9MRK2;A0AR37;Q9MRF4;Q67H80;Q597K1;…	2967	175	CID		67.44	0.000477646		7	49		1	3002.6	-2.74008	11/291	pps_Arabidopsis_trypsin_rep1.mgf
	High	IGLFGGAGVGK	O98766;Q9MRF3;Q9MTX9;Q9MTW0;Q9XQG7;Q8SLS8;Q9MU12;Q9MRM9;Q9MRK7;Q8MBJ6;Q9BA74;Q9MRM6;Q95FR1;Q9XQY8;Q9MU01;Q9MRK1;Q29VB8;Q9XQX8;Q9MTU3;Q9XQN1;Q9MTV9;Q95FT8;Q95FL9;Q67H63;B7S4Q6;Q9XQY1;Q67H82;Q9TLL5;Q9TLK3;Q9MRS1;Q9MT58;Q95FM8;Q9FF03;Q71N61;Q29VB2;Q9TLL3;Q9MRJ8;Q95AN2;Q9MTU5;Q9MTZ8;Q67H60;Q3ZU72;A8ASI2;Q9GET4;Q9MW35;Q9TMV2;O98523;O98492;Q8HT82;Q93Y44;A7X6U2;A8ASH2;B7S4P3;C0J3J3;Q9MRK2;Q95FM7;A0AR37;…	4083	238	CID		53.95	0.0110119		2	49		1	975.545	-17.3352	13/92	pps_Arabidopsis_trypsin_rep1.mgf
	Medium	VVDLLAPYRR	O98766;Q9MRF3;Q9MTX9;Q9MTW0;Q9XQL3;Q9XQG7;Q8SLS8;Q9MU12;Q9MRM9;Q8MBJ6;Q95FR1;Q9XQY8;Q9MU01;Q9MRK1;Q597J4;Q29VB8;Q9XQX8;Q9XQN1;Q9MTV9;Q95FT8;Q95FL9;Q6EYX5;B7S4Q6;Q67H82;Q9TLL5;Q9TLK3;Q9MRS1;Q9MT58;Q95FM8;Q9FF03;Q71N61;Q29VB2;Q9TLL3;Q9XQY5;Q9MRJ8;Q9GI23;Q95AN2;Q9MTU5;Q9MTZ8;Q67H60;Q3ZU72;A8ASI2;Q9GET4;Q9MW35;Q9TMV2;O98523;O98492;Q8HT82;Q93Y44;A7X6U2;A8ASH2;B7S4P3;C0J3J3;Q8MBL0;Q95FM7;A0AR37;Q9MRF4;…	4060	234	CID		45.45	0.0741193		3	49	46	1	1201.67	-29.5599	6/81	pps_Arabidopsis_trypsin_rep1.mgf
	Medium	TREGNDLYMEMK	O98766;Q9MRF3;Q9MTX9;Q9XQL3;Q9XQG7;Q9MU12;Q9MRM9;Q9MRK7;Q8MBJ6;Q9BA74;Q9MRM6;Q95FR1;Q9XQY8;Q9MU01;Q597J4;Q9XQX8;Q9MTU3;Q9XQN1;Q9MTV9;Q95FT8;Q95FL9;Q67H63;B7S4Q6;Q9XQY1;Q67H82;Q9TLJ8;Q9TLL5;Q9MRS1;Q9MT58;Q95FM8;Q9FF03;Q71N61;Q9TLL3;Q9MRJ8;Q95AN2;Q9MTU5;Q9MTZ8;Q3ZU72;A8ASI2;Q9GET4;Q9MW35;Q9TMV2;O98492;Q8HT82;Q93Y44;A7X6U2;A8ASH2;B7S4P3;C0J3J3;Q8MBL0;Q9MRK2;Q95FM7;A0AR37;Q9MRF4;Q67H80;Q597K1;Q29S89;…	3486	207	CID		42.47	0.0961191	0	1	47		1	1486.65	-12.2768	14/128	pps_Arabidopsis_trypsin_rep1.mgf
	Medium	TVLImELINNIAK	O98766;Q9MRF3;Q9MTX9;Q9MTW0;Q9XQL3;Q9XQG7;Q8SLS8;Q9MU12;Q9MRM9;Q9MRK7;Q8MBJ6;Q9BA74;Q9MRM6;Q95FR1;Q9MU01;Q9MRK1;Q597J4;Q9XQX8;Q9MTU3;Q9MTV9;Q95FT8;Q95FL9;Q67H63;Q6EYX5;B7S4Q6;Q9XQY1;Q67H82;Q9TLJ8;Q9TLL5;Q9TLK3;Q9MRS1;Q9MT58;Q95FM8;Q9FF03;Q71N61;Q29VB2;Q9TLL3;Q9XQY5;Q9MRJ8;Q95AN2;Q9MTU5;Q9MTZ8;Q3ZU72;A8ASI2;Q9GET4;Q9MW35;Q9TMV2;O98523;O98492;Q93Y44;A7X6U2;A8ASH2;B7S4P3;C0J3J3;Q9MRK2;Q95FM7;A0AR37;…	3602	230	CID	M5(Oxidation)	41.42	0.207621		5	49	46	1	1487.83	-12.8081	11/121	pps_Arabidopsis_trypsin_rep1.mgf
	Low	VGLTALTmAEYFR	O98766;Q9MRF3;Q8MBQ4;Q9MTX9;Q9XQL3;Q9XQG7;Q8SLS8;Q9MU12;Q9MRM9;Q9MRK7;Q8MBJ6;Q9BA74;Q9MRM6;Q95FR1;Q9XQY8;Q9MU01;Q9MRK1;Q597J4;Q29VB8;Q9XQX8;Q9MTU3;Q9XQN1;Q9MTV9;Q95FT8;Q95FL9;Q67H63;Q6EYX5;B7S4Q6;Q9XQY1;Q67H82;Q3L1L0;Q9TLJ8;Q9TLL5;Q9MRS1;Q9MT58;Q95FM8;Q9FF03;Q71N61;Q9XQY5;Q9MRJ8;Q9GI23;Q95AN2;Q9MTU5;Q9MTZ8;Q67H60;Q3ZU72;A8ASI2;Q9GET4;Q9MW35;Q9TMV2;O98523;O98492;Q8HT82;Q93Y44;A7X6U2;A8ASH2;B7S4P3;…	3375	230	CID	M8(Oxidation)	29.9	2.8776		2	49	32	1	1487.7	-35.0811	9/111	pps_Arabidopsis_trypsin_rep1.mgf
	Low	VVDLLAPYR	O98766;Q9MRF3;Q9MTX9;Q9MTW0;Q9XQL3;Q9XQG7;Q8SLS8;Q9MU12;Q9MRM9;Q8MBJ6;Q95FR1;Q9XQY8;Q9MU01;Q9MRK1;Q597J4;Q29VB8;Q9XQX8;Q9XQN1;Q9MTV9;Q95FT8;Q95FL9;Q6EYX5;B7S4Q6;Q67H82;Q9TLL5;Q9TLK3;Q9MRS1;Q9MT58;Q95FM8;Q9FF03;Q71N61;Q29VB2;Q9TLL3;Q9XQY5;Q9MRJ8;Q9GI23;Q95AN2;Q9MTU5;Q9MTZ8;Q67H60;Q3ZU72;A8ASI2;Q9GET4;Q9MW35;Q9TMV2;O98523;O98492;Q8HT82;Q93Y44;A7X6U2;A8ASH2;B7S4P3;C0J3J3;Q8MBL0;Q95FM7;A0AR37;Q9MRF4;…	4069	235	CID		28.62	3.76975		3	49	42	1	1045.57	-30.0871	8/70	pps_Arabidopsis_trypsin_rep1.mgf
	Low	GIYPAVDPLDSTSTmLQPR	O98766;Q9MRF3;Q8MBQ4;Q9MTX9;Q9MTW0;Q9XQL3;Q9XQG7;Q8SLS8;Q9MU12;Q9MRM9;Q9MRK7;Q8MBJ6;Q9BA74;Q9MRM6;Q95FR1;Q9XQY8;Q9MU01;Q9MRK1;Q597J4;Q29VB8;Q9XQX8;Q9MTU3;Q9XQN1;Q9MTV9;Q95FT8;Q95FL9;Q67H63;Q6EYX5;B7S4Q6;Q9XQY1;Q67H82;Q3L1L0;Q9TLJ8;Q9TLL5;Q9MRS1;Q95FM8;Q9FF03;Q71N61;Q29VB2;Q9TLL3;Q9XQY5;Q9MRJ8;Q9GI23;Q95AN2;Q9MTU5;Q9MTZ8;Q67H60;Q3ZU72;A8ASI2;Q9GET4;Q9MW35;Q9TMV2;O98523;O98492;Q8HT82;Q93Y44;A7X6U2;…	2265	199	CID	M15(Oxidation)	27.85	4.45789		4	49	42	1	2076.98	-24.2678	8/167	pps_Arabidopsis_trypsin_rep1.mgf
	Low	TREGNDLYmEMK	O98766;Q9MRF3;Q9MTX9;Q9XQL3;Q9XQG7;Q9MU12;Q9MRM9;Q9MRK7;Q8MBJ6;Q9BA74;Q9MRM6;Q95FR1;Q9XQY8;Q9MU01;Q597J4;Q9XQX8;Q9MTU3;Q9XQN1;Q9MTV9;Q95FT8;Q95FL9;Q67H63;B7S4Q6;Q9XQY1;Q67H82;Q9TLJ8;Q9TLL5;Q9MRS1;Q9MT58;Q95FM8;Q9FF03;Q71N61;Q9TLL3;Q9MRJ8;Q95AN2;Q9MTU5;Q9MTZ8;Q3ZU72;A8ASI2;Q9GET4;Q9MW35;Q9TMV2;O98492;Q8HT82;Q93Y44;A7X6U2;A8ASH2;B7S4P3;C0J3J3;Q8MBL0;Q9MRK2;Q95FM7;A0AR37;Q9MRF4;Q67H80;Q597K1;Q29S89;…	3486	207	CID	M9(Oxidation)	26.47	3.22852		2	46	33	1	1502.63	-20.475	10/128	pps_Arabidopsis_trypsin_rep1.mgf
	Low	VALVYGQmNxPPGAR	Q257C7;Q95D42;Q95FV3;Q9SBN9;Q95FI5	5	5	CID	M8(Oxidation), X10(E)	23.39	11.8327		7	49	35	1	1617.77	-22.8015	8/144	pps_Arabidopsis_trypsin_rep1.mgf
Q9MRR6	41.74	22	15	484	52.0639	5.12256	1422.77	ATP synthase beta subunit (Fragment) OS=Clethra arborea GN=atpB PE=3 SV=1 - [Q9MRR6_9ERIC]
	Confidence Icon	Sequence	Protein Accessions	# Proteins	# Protein Groups	Activation Type	Modifications	IonScore	Exp Value	Δ Score	Rank	Identity High	Homology Threshold	Charge	m/z [Da]	ΔM [ppm]	Ions Matched	Spectrum File
	High	MPSAVGYQPTLSTEMGTLQER	Q8MBJ6;Q9MRM6;Q9MTU3;Q3L1L0;Q9TLL5;Q9MTZ8;Q95FM7;Q597K1;Q257C7;A0AR40;O98412;Q29VB0;Q9MRL5;Q95FL6;Q8MBK2;Q67H62;C8YPI1;Q9MRR6;Q95FM3;Q9MTZ4;Q9XQY2;Q9SC47;Q9MRW3;P19366;Q9MRG6;Q9THU9;Q3ZMJ5;Q8MBI2;A9QAU1;D7KRE0;Q8MBI0;Q8WH97;Q9SBN9;Q5UVH1;Q6YN70;O98406;Q09RD9;B2BI37;Q5UVF9;Q5YGN7;Q5YGK8;Q5UVH4;Q95FT4	571	43	CID		183.04	1.34636e-15		2	49		1	2296.09	-2.6137	18/221	pps_Arabidopsis_trypsin_rep1.mgf
	High	YKELQDIIAILGLDELSEEDR	O98766;Q9MRF3;Q8MBQ4;Q9MTX9;Q9MTW0;Q9XQL3;Q9XQG7;Q9MU12;Q9MRM9;Q9MRK7;Q8MBJ6;Q9BA74;Q9MRM6;Q95FR1;Q9XQY8;Q9MU01;Q9MRK1;Q597J4;Q29VB8;Q9XQX8;Q9XQN1;Q9MTV9;Q95FT8;Q95FL9;Q67H63;Q6EYX5;B7S4Q6;Q9XQY1;Q3L1L0;Q9TLJ8;Q9TLL5;Q9TLK3;Q9MRS1;Q9MT58;Q95FM8;Q9FF03;Q71N61;Q29VB2;Q9XQY5;Q9MRJ8;Q95AN2;Q9MTU5;Q9MTZ8;Q67H60;Q3ZU72;Q9GET4;Q9MW35;Q9TMV2;O98523;O98492;Q8HT82;Q93Y44;A7X6U2;B7S4P3;C0J3J3;Q9MRK2;A0AR37;…	3355	196	CID		142.92	1.3826e-11		9	49		1	2462.25	-7.06317	16/233	pps_Arabidopsis_trypsin_rep1.mgf
	High	GIYPAVDPLDSTSTMLQPR	O98766;Q9MRF3;Q8MBQ4;Q9MTX9;Q9MTW0;Q9XQL3;Q9XQG7;Q8SLS8;Q9MU12;Q9MRM9;Q9MRK7;Q8MBJ6;Q9BA74;Q9MRM6;Q95FR1;Q9XQY8;Q9MU01;Q9MRK1;Q597J4;Q29VB8;Q9XQX8;Q9MTU3;Q9XQN1;Q9MTV9;Q95FT8;Q95FL9;Q67H63;Q6EYX5;B7S4Q6;Q9XQY1;Q67H82;Q3L1L0;Q9TLJ8;Q9TLL5;Q9MRS1;Q95FM8;Q9FF03;Q71N61;Q29VB2;Q9TLL3;Q9XQY5;Q9MRJ8;Q9GI23;Q95AN2;Q9MTU5;Q9MTZ8;Q67H60;Q3ZU72;A8ASI2;Q9GET4;Q9MW35;Q9TMV2;O98523;O98492;Q8HT82;Q93Y44;A7X6U2;…	2265	199	CID		128.41	3.83999e-10		2	49		1	2060.98	-27.7019	14/167	pps_Arabidopsis_trypsin_rep1.mgf
	High	DVNEQDVLLFIDNIFR	Q9MRF3;Q8MBQ4;Q9MTW0;Q9XQL3;Q9MU12;Q8MBJ6;Q9BA74;Q9MRM6;Q95FR1;Q9XQY8;Q9MU01;Q9MRK1;Q597J4;Q29VB8;Q9XQX8;Q9MTU3;Q9XQN1;Q9MTV9;Q95FT8;Q95FL9;Q67H63;Q6EYX5;Q67H82;Q3L1L0;Q9TLJ8;Q9TLK3;Q9MRS1;Q9MT58;Q95FM8;Q9FF03;Q9XQY5;Q9MRJ8;Q9GI23;Q95AN2;Q9MTU5;Q9MTZ8;Q67H60;Q3ZU72;A8ASI2;Q9GET4;Q9MW35;Q9TMV2;O98523;O98492;Q8HT82;Q93Y44;A7X6U2;A8ASH2;B7S4P3;C0J3J3;Q8MBL0;Q9MRK2;Q95FM7;A0AR37;Q9MRF4;Q67H80;Q29S89;…	2339	167	CID		126.07	6.8295e-10		3	49		1	1949.98	-7.32425	14/172	pps_Arabidopsis_trypsin_rep1.mgf
	High	xVQAGSEVSALLGR	Q9MTZ8;Q9MRL5;Q9MRR6;Q9TMP5;Q9SBN9	8	5	CID	X1(F)	115.65	7.20549e-09		9	49		1	1433.76	-11.9746	12/137	pps_Arabidopsis_trypsin_rep1.mgf
	High	IFNVLGEPVDNLGPVDTR	O98766;Q9MRF3;Q9MTX9;Q9MTW0;Q9XQG7;Q8SLS8;Q9MU12;Q9BA74;Q95FR1;Q9MRK1;Q597J4;Q29VB8;Q9MTU3;Q9XQN1;B7S4Q6;Q9XQY1;Q9TLL5;Q9TLK3;Q9MRS1;Q9MT58;Q95FM8;Q71N61;Q29VB2;Q67H60;Q3ZU72;A8ASI2;Q9GET4;Q9MW35;Q9TMV2;O98523;O98492;Q8HT82;A8ASH2;B7S4P3;A0AR37;Q9MRF4;Q257C7;A0AR40;B8PRK4;B7S4V7;Q5W4R8;Q8WJG3;Q8SLT5;Q9MRR7;Q9MRU7;Q9MRL5;O98595;Q95FL6;Q9MRA6;O98404;O98583;Q9XQY9;Q9MW37;Q9XQY6;Q9MRR6;Q67H40;Q9MRA2;…	1261	89	CID		114.13	1.05152e-08		2	49		1	1954.97	-29.2324	14/187	pps_Arabidopsis_trypsin_rep1.mgf
	High	xVQAGSEVSALLGR	Q9MTZ8;Q9MRL5;Q9MRR6;Q9TMP5;Q9SBN9	8	5	CID	X1(M), X1(Oxidation)	112.93	1.34792e-08		10	49		1	1433.76	11.0453	12/137	pps_Arabidopsis_trypsin_rep1.mgf
	High	VGLTALTMAEYFR	O98766;Q9MRF3;Q8MBQ4;Q9MTX9;Q9XQL3;Q9XQG7;Q8SLS8;Q9MU12;Q9MRM9;Q9MRK7;Q8MBJ6;Q9BA74;Q9MRM6;Q95FR1;Q9XQY8;Q9MU01;Q9MRK1;Q597J4;Q29VB8;Q9XQX8;Q9MTU3;Q9XQN1;Q9MTV9;Q95FT8;Q95FL9;Q67H63;Q6EYX5;B7S4Q6;Q9XQY1;Q67H82;Q3L1L0;Q9TLJ8;Q9TLL5;Q9MRS1;Q9MT58;Q95FM8;Q9FF03;Q71N61;Q9XQY5;Q9MRJ8;Q9GI23;Q95AN2;Q9MTU5;Q9MTZ8;Q67H60;Q3ZU72;A8ASI2;Q9GET4;Q9MW35;Q9TMV2;O98523;O98492;Q8HT82;Q93Y44;A7X6U2;A8ASH2;B7S4P3;…	3375	230	CID		105.03	9.72977e-08		2	50		1	1471.73	-23.7366	12/111	pps_Arabidopsis_trypsin_rep1.mgf
	High	AHGGVSVFGGVGER	O98766;Q9MRF3;Q9MTX9;Q9MTW0;Q9XQL3;Q9XQG7;Q9MU12;Q9MRM9;Q8MBJ6;Q9BA74;Q9MRM6;Q95FR1;Q9XQY8;Q9MU01;Q9MRK1;Q597J4;Q29VB8;Q9XQX8;Q9MTU3;Q9XQN1;Q9MTV9;Q95FT8;Q95FL9;Q67H63;B7S4Q6;Q9XQY1;Q67H82;Q9TLJ8;Q9TLL5;Q9TLK3;Q9MRS1;Q9MT58;Q71N61;Q29VB2;Q9XQY5;Q9MRJ8;Q9MTU5;Q9MTZ8;Q3ZU72;A8ASI2;Q9GET4;Q9TMV2;O98523;O98492;Q8HT82;Q93Y44;A7X6U2;A8ASH2;B7S4P3;C0J3J3;Q9MRK2;Q95FM7;A0AR37;Q9MRF4;Q67H80;Q597K1;Q29S89;…	3365	211	CID		99.38	2.95884e-07	0	1	49	47	1	1328.68	8.64367	12/119	pps_Arabidopsis_trypsin_rep1.mgf
	High	TVLIMELINNIAK	O98766;Q9MRF3;Q9MTX9;Q9MTW0;Q9XQL3;Q9XQG7;Q8SLS8;Q9MU12;Q9MRM9;Q9MRK7;Q8MBJ6;Q9BA74;Q9MRM6;Q95FR1;Q9MU01;Q9MRK1;Q597J4;Q9XQX8;Q9MTU3;Q9MTV9;Q95FT8;Q95FL9;Q67H63;Q6EYX5;B7S4Q6;Q9XQY1;Q67H82;Q9TLJ8;Q9TLL5;Q9TLK3;Q9MRS1;Q9MT58;Q95FM8;Q9FF03;Q71N61;Q29VB2;Q9TLL3;Q9XQY5;Q9MRJ8;Q95AN2;Q9MTU5;Q9MTZ8;Q3ZU72;A8ASI2;Q9GET4;Q9MW35;Q9TMV2;O98523;O98492;Q93Y44;A7X6U2;A8ASH2;B7S4P3;C0J3J3;Q9MRK2;Q95FM7;A0AR37;…	3602	230	CID		86.74	5.87972e-06		4	49		1	1471.85	-4.29689	10/121	pps_Arabidopsis_trypsin_rep1.mgf
	High	mPSAVGYQPTLSTEMGTLQER	Q8MBJ6;Q9MRM6;Q9MTU3;Q3L1L0;Q9TLL5;Q9MTZ8;Q95FM7;Q597K1;Q257C7;A0AR40;O98412;Q29VB0;Q9MRL5;Q95FL6;Q8MBK2;Q67H62;C8YPI1;Q9MRR6;Q95FM3;Q9MTZ4;Q9XQY2;Q9SC47;Q9MRW3;P19366;Q9MRG6;Q9THU9;Q3ZMJ5;Q8MBI2;A9QAU1;D7KRE0;Q8MBI0;Q8WH97;Q9SBN9;Q5UVH1;Q6YN70;O98406;Q09RD9;B2BI37;Q5UVF9;Q5YGN7;Q5YGK8;Q5UVH4;Q95FT4	571	43	CID	M1(Oxidation)	86.62	5.43731e-06		2	49		1	2312.08	-4.72706	16/221	pps_Arabidopsis_trypsin_rep1.mgf
	High	VALVYGQMNEPPGAR	Q8MBQ4;Q9MTX9;Q9MTW0;Q9XQL3;Q9XQG7;Q9MU12;Q9MRM9;Q9MRK7;Q8MBJ6;Q9BA74;Q9MRM6;Q95FR1;Q9XQY8;Q9MU01;Q9MRK1;Q597J4;Q29VB8;Q9XQX8;Q9MTU3;Q9XQN1;Q9MTV9;Q95FT8;Q95FL9;Q67H63;Q6EYX5;B7S4Q6;Q9XQY1;Q67H82;Q9TLJ8;Q9TLL5;Q9TLK3;Q9MRS1;Q9MT58;Q95FM8;Q9FF03;Q71N61;Q9TLL3;Q9XQY5;Q9GI23;Q95AN2;Q9MTU5;Q9MTZ8;Q67H60;A8ASI2;Q9GET4;Q9MW35;Q9TMV2;O98523;O98492;Q8HT82;Q93Y44;A7X6U2;A8ASH2;B7S4P3;C0J3J3;Q8MBL0;Q9MRK2;…	4104	235	CID		83.47	1.20208e-05		4	49		1	1601.78	-16.7446	9/133	pps_Arabidopsis_trypsin_rep1.mgf
	High	YKELQDIIAILGLDELSEEDRLTVAR	O98766;Q9MRF3;Q8MBQ4;Q9MTX9;Q9MTW0;Q9XQL3;Q9XQG7;Q9MU12;Q9MRK7;Q8MBJ6;Q9BA74;Q95FR1;Q9XQY8;Q9MU01;Q9MRK1;Q597J4;Q29VB8;Q9XQX8;Q9XQN1;Q9MTV9;Q95FT8;Q95FL9;Q67H63;Q6EYX5;B7S4Q6;Q9XQY1;Q3L1L0;Q9TLJ8;Q9TLL5;Q9TLK3;Q9MRS1;Q9MT58;Q95FM8;Q9FF03;Q71N61;Q29VB2;Q9XQY5;Q9MRJ8;Q95AN2;Q9MTU5;Q9MTZ8;Q67H60;Q3ZU72;Q9GET4;Q9MW35;Q9TMV2;O98523;O98492;Q93Y44;A7X6U2;B7S4P3;C0J3J3;Q9MRK2;A0AR37;Q9MRF4;Q67H80;Q597K1;…	2967	175	CID		67.44	0.000477646		7	49		1	3002.6	-2.74008	11/291	pps_Arabidopsis_trypsin_rep1.mgf
	High	IGLFGGAGVGK	O98766;Q9MRF3;Q9MTX9;Q9MTW0;Q9XQG7;Q8SLS8;Q9MU12;Q9MRM9;Q9MRK7;Q8MBJ6;Q9BA74;Q9MRM6;Q95FR1;Q9XQY8;Q9MU01;Q9MRK1;Q29VB8;Q9XQX8;Q9MTU3;Q9XQN1;Q9MTV9;Q95FT8;Q95FL9;Q67H63;B7S4Q6;Q9XQY1;Q67H82;Q9TLL5;Q9TLK3;Q9MRS1;Q9MT58;Q95FM8;Q9FF03;Q71N61;Q29VB2;Q9TLL3;Q9MRJ8;Q95AN2;Q9MTU5;Q9MTZ8;Q67H60;Q3ZU72;A8ASI2;Q9GET4;Q9MW35;Q9TMV2;O98523;O98492;Q8HT82;Q93Y44;A7X6U2;A8ASH2;B7S4P3;C0J3J3;Q9MRK2;Q95FM7;A0AR37;…	4083	238	CID		53.95	0.0110119		2	49		1	975.545	-17.3352	13/92	pps_Arabidopsis_trypsin_rep1.mgf
	Medium	VVDLLAPYRR	O98766;Q9MRF3;Q9MTX9;Q9MTW0;Q9XQL3;Q9XQG7;Q8SLS8;Q9MU12;Q9MRM9;Q8MBJ6;Q95FR1;Q9XQY8;Q9MU01;Q9MRK1;Q597J4;Q29VB8;Q9XQX8;Q9XQN1;Q9MTV9;Q95FT8;Q95FL9;Q6EYX5;B7S4Q6;Q67H82;Q9TLL5;Q9TLK3;Q9MRS1;Q9MT58;Q95FM8;Q9FF03;Q71N61;Q29VB2;Q9TLL3;Q9XQY5;Q9MRJ8;Q9GI23;Q95AN2;Q9MTU5;Q9MTZ8;Q67H60;Q3ZU72;A8ASI2;Q9GET4;Q9MW35;Q9TMV2;O98523;O98492;Q8HT82;Q93Y44;A7X6U2;A8ASH2;B7S4P3;C0J3J3;Q8MBL0;Q95FM7;A0AR37;Q9MRF4;…	4060	234	CID		45.45	0.0741193		3	49	46	1	1201.67	-29.5599	6/81	pps_Arabidopsis_trypsin_rep1.mgf
	Medium	TREGNDLYMEMK	O98766;Q9MRF3;Q9MTX9;Q9XQL3;Q9XQG7;Q9MU12;Q9MRM9;Q9MRK7;Q8MBJ6;Q9BA74;Q9MRM6;Q95FR1;Q9XQY8;Q9MU01;Q597J4;Q9XQX8;Q9MTU3;Q9XQN1;Q9MTV9;Q95FT8;Q95FL9;Q67H63;B7S4Q6;Q9XQY1;Q67H82;Q9TLJ8;Q9TLL5;Q9MRS1;Q9MT58;Q95FM8;Q9FF03;Q71N61;Q9TLL3;Q9MRJ8;Q95AN2;Q9MTU5;Q9MTZ8;Q3ZU72;A8ASI2;Q9GET4;Q9MW35;Q9TMV2;O98492;Q8HT82;Q93Y44;A7X6U2;A8ASH2;B7S4P3;C0J3J3;Q8MBL0;Q9MRK2;Q95FM7;A0AR37;Q9MRF4;Q67H80;Q597K1;Q29S89;…	3486	207	CID		42.47	0.0961191	0	1	47		1	1486.65	-12.2768	14/128	pps_Arabidopsis_trypsin_rep1.mgf
	Medium	TVLImELINNIAK	O98766;Q9MRF3;Q9MTX9;Q9MTW0;Q9XQL3;Q9XQG7;Q8SLS8;Q9MU12;Q9MRM9;Q9MRK7;Q8MBJ6;Q9BA74;Q9MRM6;Q95FR1;Q9MU01;Q9MRK1;Q597J4;Q9XQX8;Q9MTU3;Q9MTV9;Q95FT8;Q95FL9;Q67H63;Q6EYX5;B7S4Q6;Q9XQY1;Q67H82;Q9TLJ8;Q9TLL5;Q9TLK3;Q9MRS1;Q9MT58;Q95FM8;Q9FF03;Q71N61;Q29VB2;Q9TLL3;Q9XQY5;Q9MRJ8;Q95AN2;Q9MTU5;Q9MTZ8;Q3ZU72;A8ASI2;Q9GET4;Q9MW35;Q9TMV2;O98523;O98492;Q93Y44;A7X6U2;A8ASH2;B7S4P3;C0J3J3;Q9MRK2;Q95FM7;A0AR37;…	3602	230	CID	M5(Oxidation)	41.42	0.207621		5	49	46	1	1487.83	-12.8081	11/121	pps_Arabidopsis_trypsin_rep1.mgf
	Low	VGLTALTmAEYFR	O98766;Q9MRF3;Q8MBQ4;Q9MTX9;Q9XQL3;Q9XQG7;Q8SLS8;Q9MU12;Q9MRM9;Q9MRK7;Q8MBJ6;Q9BA74;Q9MRM6;Q95FR1;Q9XQY8;Q9MU01;Q9MRK1;Q597J4;Q29VB8;Q9XQX8;Q9MTU3;Q9XQN1;Q9MTV9;Q95FT8;Q95FL9;Q67H63;Q6EYX5;B7S4Q6;Q9XQY1;Q67H82;Q3L1L0;Q9TLJ8;Q9TLL5;Q9MRS1;Q9MT58;Q95FM8;Q9FF03;Q71N61;Q9XQY5;Q9MRJ8;Q9GI23;Q95AN2;Q9MTU5;Q9MTZ8;Q67H60;Q3ZU72;A8ASI2;Q9GET4;Q9MW35;Q9TMV2;O98523;O98492;Q8HT82;Q93Y44;A7X6U2;A8ASH2;B7S4P3;…	3375	230	CID	M8(Oxidation)	29.9	2.8776		2	49	32	1	1487.7	-35.0811	9/111	pps_Arabidopsis_trypsin_rep1.mgf
	Low	VVDLLAPYR	O98766;Q9MRF3;Q9MTX9;Q9MTW0;Q9XQL3;Q9XQG7;Q8SLS8;Q9MU12;Q9MRM9;Q8MBJ6;Q95FR1;Q9XQY8;Q9MU01;Q9MRK1;Q597J4;Q29VB8;Q9XQX8;Q9XQN1;Q9MTV9;Q95FT8;Q95FL9;Q6EYX5;B7S4Q6;Q67H82;Q9TLL5;Q9TLK3;Q9MRS1;Q9MT58;Q95FM8;Q9FF03;Q71N61;Q29VB2;Q9TLL3;Q9XQY5;Q9MRJ8;Q9GI23;Q95AN2;Q9MTU5;Q9MTZ8;Q67H60;Q3ZU72;A8ASI2;Q9GET4;Q9MW35;Q9TMV2;O98523;O98492;Q8HT82;Q93Y44;A7X6U2;A8ASH2;B7S4P3;C0J3J3;Q8MBL0;Q95FM7;A0AR37;Q9MRF4;…	4069	235	CID		28.62	3.76975		3	49	42	1	1045.57	-30.0871	8/70	pps_Arabidopsis_trypsin_rep1.mgf
	Low	GIYPAVDPLDSTSTmLQPR	O98766;Q9MRF3;Q8MBQ4;Q9MTX9;Q9MTW0;Q9XQL3;Q9XQG7;Q8SLS8;Q9MU12;Q9MRM9;Q9MRK7;Q8MBJ6;Q9BA74;Q9MRM6;Q95FR1;Q9XQY8;Q9MU01;Q9MRK1;Q597J4;Q29VB8;Q9XQX8;Q9MTU3;Q9XQN1;Q9MTV9;Q95FT8;Q95FL9;Q67H63;Q6EYX5;B7S4Q6;Q9XQY1;Q67H82;Q3L1L0;Q9TLJ8;Q9TLL5;Q9MRS1;Q95FM8;Q9FF03;Q71N61;Q29VB2;Q9TLL3;Q9XQY5;Q9MRJ8;Q9GI23;Q95AN2;Q9MTU5;Q9MTZ8;Q67H60;Q3ZU72;A8ASI2;Q9GET4;Q9MW35;Q9TMV2;O98523;O98492;Q8HT82;Q93Y44;A7X6U2;…	2265	199	CID	M15(Oxidation)	27.85	4.45789		4	49	42	1	2076.98	-24.2678	8/167	pps_Arabidopsis_trypsin_rep1.mgf
	Low	TREGNDLYmEMK	O98766;Q9MRF3;Q9MTX9;Q9XQL3;Q9XQG7;Q9MU12;Q9MRM9;Q9MRK7;Q8MBJ6;Q9BA74;Q9MRM6;Q95FR1;Q9XQY8;Q9MU01;Q597J4;Q9XQX8;Q9MTU3;Q9XQN1;Q9MTV9;Q95FT8;Q95FL9;Q67H63;B7S4Q6;Q9XQY1;Q67H82;Q9TLJ8;Q9TLL5;Q9MRS1;Q9MT58;Q95FM8;Q9FF03;Q71N61;Q9TLL3;Q9MRJ8;Q95AN2;Q9MTU5;Q9MTZ8;Q3ZU72;A8ASI2;Q9GET4;Q9MW35;Q9TMV2;O98492;Q8HT82;Q93Y44;A7X6U2;A8ASH2;B7S4P3;C0J3J3;Q8MBL0;Q9MRK2;Q95FM7;A0AR37;Q9MRF4;Q67H80;Q597K1;Q29S89;…	3486	207	CID	M9(Oxidation)	26.47	3.22852		2	46	33	1	1502.63	-20.475	10/128	pps_Arabidopsis_trypsin_rep1.mgf
	Low	VALVYGQmNEPPGAR	Q8MBQ4;Q9MTX9;Q9MTW0;Q9XQL3;Q9XQG7;Q9MU12;Q9MRM9;Q9MRK7;Q8MBJ6;Q9BA74;Q9MRM6;Q95FR1;Q9XQY8;Q9MU01;Q9MRK1;Q597J4;Q29VB8;Q9XQX8;Q9MTU3;Q9XQN1;Q9MTV9;Q95FT8;Q95FL9;Q67H63;Q6EYX5;B7S4Q6;Q9XQY1;Q67H82;Q9TLJ8;Q9TLL5;Q9TLK3;Q9MRS1;Q9MT58;Q95FM8;Q9FF03;Q71N61;Q9TLL3;Q9XQY5;Q9GI23;Q95AN2;Q9MTU5;Q9MTZ8;Q67H60;A8ASI2;Q9GET4;Q9MW35;Q9TMV2;O98523;O98492;Q8HT82;Q93Y44;A7X6U2;A8ASH2;B7S4P3;C0J3J3;Q8MBL0;Q9MRK2;…	4104	235	CID	M8(Oxidation)	23.39	11.8327		4	49	35	1	1617.77	-22.8015	8/133	pps_Arabidopsis_trypsin_rep1.mgf
Q9XQY2	42.62	21	15	474	51.1096	5.23682	1422.77	ATP synthase beta subunit (Fragment) OS=Sarcandra glabra GN=atpB PE=3 SV=1 - [Q9XQY2_9MAGN]
	Confidence Icon	Sequence	Protein Accessions	# Proteins	# Protein Groups	Activation Type	Modifications	IonScore	Exp Value	Δ Score	Rank	Identity High	Homology Threshold	Charge	m/z [Da]	ΔM [ppm]	Ions Matched	Spectrum File
	High	MPSAVGYQPTLSTEMGTLQER	Q8MBJ6;Q9MRM6;Q9MTU3;Q3L1L0;Q9TLL5;Q9MTZ8;Q95FM7;Q597K1;Q257C7;A0AR40;O98412;Q29VB0;Q9MRL5;Q95FL6;Q8MBK2;Q67H62;C8YPI1;Q9MRR6;Q95FM3;Q9MTZ4;Q9XQY2;Q9SC47;Q9MRW3;P19366;Q9MRG6;Q9THU9;Q3ZMJ5;Q8MBI2;A9QAU1;D7KRE0;Q8MBI0;Q8WH97;Q9SBN9;Q5UVH1;Q6YN70;O98406;Q09RD9;B2BI37;Q5UVF9;Q5YGN7;Q5YGK8;Q5UVH4;Q95FT4	571	43	CID		183.04	1.34636e-15		2	49		1	2296.09	-2.6137	18/221	pps_Arabidopsis_trypsin_rep1.mgf
	High	YKELQDIIAILGLDELSEEDR	O98766;Q9MRF3;Q8MBQ4;Q9MTX9;Q9MTW0;Q9XQL3;Q9XQG7;Q9MU12;Q9MRM9;Q9MRK7;Q8MBJ6;Q9BA74;Q9MRM6;Q95FR1;Q9XQY8;Q9MU01;Q9MRK1;Q597J4;Q29VB8;Q9XQX8;Q9XQN1;Q9MTV9;Q95FT8;Q95FL9;Q67H63;Q6EYX5;B7S4Q6;Q9XQY1;Q3L1L0;Q9TLJ8;Q9TLL5;Q9TLK3;Q9MRS1;Q9MT58;Q95FM8;Q9FF03;Q71N61;Q29VB2;Q9XQY5;Q9MRJ8;Q95AN2;Q9MTU5;Q9MTZ8;Q67H60;Q3ZU72;Q9GET4;Q9MW35;Q9TMV2;O98523;O98492;Q8HT82;Q93Y44;A7X6U2;B7S4P3;C0J3J3;Q9MRK2;A0AR37;…	3355	196	CID		142.92	1.3826e-11		9	49		1	2462.25	-7.06317	16/233	pps_Arabidopsis_trypsin_rep1.mgf
	High	GIYPAVDPLDSTSTMLQPR	O98766;Q9MRF3;Q8MBQ4;Q9MTX9;Q9MTW0;Q9XQL3;Q9XQG7;Q8SLS8;Q9MU12;Q9MRM9;Q9MRK7;Q8MBJ6;Q9BA74;Q9MRM6;Q95FR1;Q9XQY8;Q9MU01;Q9MRK1;Q597J4;Q29VB8;Q9XQX8;Q9MTU3;Q9XQN1;Q9MTV9;Q95FT8;Q95FL9;Q67H63;Q6EYX5;B7S4Q6;Q9XQY1;Q67H82;Q3L1L0;Q9TLJ8;Q9TLL5;Q9MRS1;Q95FM8;Q9FF03;Q71N61;Q29VB2;Q9TLL3;Q9XQY5;Q9MRJ8;Q9GI23;Q95AN2;Q9MTU5;Q9MTZ8;Q67H60;Q3ZU72;A8ASI2;Q9GET4;Q9MW35;Q9TMV2;O98523;O98492;Q8HT82;Q93Y44;A7X6U2;…	2265	199	CID		128.41	3.83999e-10		2	49		1	2060.98	-27.7019	14/167	pps_Arabidopsis_trypsin_rep1.mgf
	High	DVNEQDVLLFIDNIFR	Q9MRF3;Q8MBQ4;Q9MTW0;Q9XQL3;Q9MU12;Q8MBJ6;Q9BA74;Q9MRM6;Q95FR1;Q9XQY8;Q9MU01;Q9MRK1;Q597J4;Q29VB8;Q9XQX8;Q9MTU3;Q9XQN1;Q9MTV9;Q95FT8;Q95FL9;Q67H63;Q6EYX5;Q67H82;Q3L1L0;Q9TLJ8;Q9TLK3;Q9MRS1;Q9MT58;Q95FM8;Q9FF03;Q9XQY5;Q9MRJ8;Q9GI23;Q95AN2;Q9MTU5;Q9MTZ8;Q67H60;Q3ZU72;A8ASI2;Q9GET4;Q9MW35;Q9TMV2;O98523;O98492;Q8HT82;Q93Y44;A7X6U2;A8ASH2;B7S4P3;C0J3J3;Q8MBL0;Q9MRK2;Q95FM7;A0AR37;Q9MRF4;Q67H80;Q29S89;…	2339	167	CID		126.07	6.8295e-10		3	49		1	1949.98	-7.32425	14/172	pps_Arabidopsis_trypsin_rep1.mgf
	High	FVQAGSEVSALLGR	O98766;Q9MRF3;Q8MBQ4;Q9MTX9;Q9MTW0;Q9XQL3;Q9XQG7;Q8SLS8;Q9MU12;Q9MRM9;Q9MRK7;Q8MBJ6;Q9BA74;Q9MRM6;Q95FR1;Q9XQY8;Q9MU01;Q9MRK1;Q597J4;Q29VB8;Q9XQX8;Q9MTU3;Q9XQN1;Q9MTV9;Q95FT8;Q95FL9;Q67H63;B7S4Q6;Q67H82;Q3L1L0;Q9TLL5;Q9TLK3;Q9MRS1;Q9MT58;Q95FM8;Q9FF03;Q71N61;Q29VB2;Q9MRJ8;Q9GI23;Q95AN2;Q9MTU5;Q67H60;Q3ZU72;A8ASI2;Q9MW35;Q9TMV2;O98523;O98492;Q8HT82;A7X6U2;B7S4P3;C0J3J3;Q8MBL0;Q9MRK2;Q95FM7;A0AR37;…	3906	235	CID		115.65	7.20549e-09	0	1	49		1	1433.76	-11.9746	12/137	pps_Arabidopsis_trypsin_rep1.mgf
	High	IFNVLGxPVDNLGPVDTR	Q9XQY2;Q8WJH7	3	2	CID	X7(E)	114.13	1.05152e-08		9	49		1	1954.97	-29.2324	14/181	pps_Arabidopsis_trypsin_rep1.mgf
	High	VGLTALTMAEYFR	O98766;Q9MRF3;Q8MBQ4;Q9MTX9;Q9XQL3;Q9XQG7;Q8SLS8;Q9MU12;Q9MRM9;Q9MRK7;Q8MBJ6;Q9BA74;Q9MRM6;Q95FR1;Q9XQY8;Q9MU01;Q9MRK1;Q597J4;Q29VB8;Q9XQX8;Q9MTU3;Q9XQN1;Q9MTV9;Q95FT8;Q95FL9;Q67H63;Q6EYX5;B7S4Q6;Q9XQY1;Q67H82;Q3L1L0;Q9TLJ8;Q9TLL5;Q9MRS1;Q9MT58;Q95FM8;Q9FF03;Q71N61;Q9XQY5;Q9MRJ8;Q9GI23;Q95AN2;Q9MTU5;Q9MTZ8;Q67H60;Q3ZU72;A8ASI2;Q9GET4;Q9MW35;Q9TMV2;O98523;O98492;Q8HT82;Q93Y44;A7X6U2;A8ASH2;B7S4P3;…	3375	230	CID		105.03	9.72977e-08		2	50		1	1471.73	-23.7366	12/111	pps_Arabidopsis_trypsin_rep1.mgf
	High	AHGGVSVFGGVGER	O98766;Q9MRF3;Q9MTX9;Q9MTW0;Q9XQL3;Q9XQG7;Q9MU12;Q9MRM9;Q8MBJ6;Q9BA74;Q9MRM6;Q95FR1;Q9XQY8;Q9MU01;Q9MRK1;Q597J4;Q29VB8;Q9XQX8;Q9MTU3;Q9XQN1;Q9MTV9;Q95FT8;Q95FL9;Q67H63;B7S4Q6;Q9XQY1;Q67H82;Q9TLJ8;Q9TLL5;Q9TLK3;Q9MRS1;Q9MT58;Q71N61;Q29VB2;Q9XQY5;Q9MRJ8;Q9MTU5;Q9MTZ8;Q3ZU72;A8ASI2;Q9GET4;Q9TMV2;O98523;O98492;Q8HT82;Q93Y44;A7X6U2;A8ASH2;B7S4P3;C0J3J3;Q9MRK2;Q95FM7;A0AR37;Q9MRF4;Q67H80;Q597K1;Q29S89;…	3365	211	CID		99.38	2.95884e-07	0	1	49	47	1	1328.68	8.64367	12/119	pps_Arabidopsis_trypsin_rep1.mgf
	High	TVLIMELINNIAK	O98766;Q9MRF3;Q9MTX9;Q9MTW0;Q9XQL3;Q9XQG7;Q8SLS8;Q9MU12;Q9MRM9;Q9MRK7;Q8MBJ6;Q9BA74;Q9MRM6;Q95FR1;Q9MU01;Q9MRK1;Q597J4;Q9XQX8;Q9MTU3;Q9MTV9;Q95FT8;Q95FL9;Q67H63;Q6EYX5;B7S4Q6;Q9XQY1;Q67H82;Q9TLJ8;Q9TLL5;Q9TLK3;Q9MRS1;Q9MT58;Q95FM8;Q9FF03;Q71N61;Q29VB2;Q9TLL3;Q9XQY5;Q9MRJ8;Q95AN2;Q9MTU5;Q9MTZ8;Q3ZU72;A8ASI2;Q9GET4;Q9MW35;Q9TMV2;O98523;O98492;Q93Y44;A7X6U2;A8ASH2;B7S4P3;C0J3J3;Q9MRK2;Q95FM7;A0AR37;…	3602	230	CID		86.74	5.87972e-06		4	49		1	1471.85	-4.29689	10/121	pps_Arabidopsis_trypsin_rep1.mgf
	High	mPSAVGYQPTLSTEMGTLQER	Q8MBJ6;Q9MRM6;Q9MTU3;Q3L1L0;Q9TLL5;Q9MTZ8;Q95FM7;Q597K1;Q257C7;A0AR40;O98412;Q29VB0;Q9MRL5;Q95FL6;Q8MBK2;Q67H62;C8YPI1;Q9MRR6;Q95FM3;Q9MTZ4;Q9XQY2;Q9SC47;Q9MRW3;P19366;Q9MRG6;Q9THU9;Q3ZMJ5;Q8MBI2;A9QAU1;D7KRE0;Q8MBI0;Q8WH97;Q9SBN9;Q5UVH1;Q6YN70;O98406;Q09RD9;B2BI37;Q5UVF9;Q5YGN7;Q5YGK8;Q5UVH4;Q95FT4	571	43	CID	M1(Oxidation)	86.62	5.43731e-06		2	49		1	2312.08	-4.72706	16/221	pps_Arabidopsis_trypsin_rep1.mgf
	High	VALVYGQMNEPPGAR	Q8MBQ4;Q9MTX9;Q9MTW0;Q9XQL3;Q9XQG7;Q9MU12;Q9MRM9;Q9MRK7;Q8MBJ6;Q9BA74;Q9MRM6;Q95FR1;Q9XQY8;Q9MU01;Q9MRK1;Q597J4;Q29VB8;Q9XQX8;Q9MTU3;Q9XQN1;Q9MTV9;Q95FT8;Q95FL9;Q67H63;Q6EYX5;B7S4Q6;Q9XQY1;Q67H82;Q9TLJ8;Q9TLL5;Q9TLK3;Q9MRS1;Q9MT58;Q95FM8;Q9FF03;Q71N61;Q9TLL3;Q9XQY5;Q9GI23;Q95AN2;Q9MTU5;Q9MTZ8;Q67H60;A8ASI2;Q9GET4;Q9MW35;Q9TMV2;O98523;O98492;Q8HT82;Q93Y44;A7X6U2;A8ASH2;B7S4P3;C0J3J3;Q8MBL0;Q9MRK2;…	4104	235	CID		83.47	1.20208e-05		4	49		1	1601.78	-16.7446	9/133	pps_Arabidopsis_trypsin_rep1.mgf
	High	YKELQDIIAILGLDELSEEDRLTVAR	O98766;Q9MRF3;Q8MBQ4;Q9MTX9;Q9MTW0;Q9XQL3;Q9XQG7;Q9MU12;Q9MRK7;Q8MBJ6;Q9BA74;Q95FR1;Q9XQY8;Q9MU01;Q9MRK1;Q597J4;Q29VB8;Q9XQX8;Q9XQN1;Q9MTV9;Q95FT8;Q95FL9;Q67H63;Q6EYX5;B7S4Q6;Q9XQY1;Q3L1L0;Q9TLJ8;Q9TLL5;Q9TLK3;Q9MRS1;Q9MT58;Q95FM8;Q9FF03;Q71N61;Q29VB2;Q9XQY5;Q9MRJ8;Q95AN2;Q9MTU5;Q9MTZ8;Q67H60;Q3ZU72;Q9GET4;Q9MW35;Q9TMV2;O98523;O98492;Q93Y44;A7X6U2;B7S4P3;C0J3J3;Q9MRK2;A0AR37;Q9MRF4;Q67H80;Q597K1;…	2967	175	CID		67.44	0.000477646		7	49		1	3002.6	-2.74008	11/291	pps_Arabidopsis_trypsin_rep1.mgf
	High	IGLFGGAGVGK	O98766;Q9MRF3;Q9MTX9;Q9MTW0;Q9XQG7;Q8SLS8;Q9MU12;Q9MRM9;Q9MRK7;Q8MBJ6;Q9BA74;Q9MRM6;Q95FR1;Q9XQY8;Q9MU01;Q9MRK1;Q29VB8;Q9XQX8;Q9MTU3;Q9XQN1;Q9MTV9;Q95FT8;Q95FL9;Q67H63;B7S4Q6;Q9XQY1;Q67H82;Q9TLL5;Q9TLK3;Q9MRS1;Q9MT58;Q95FM8;Q9FF03;Q71N61;Q29VB2;Q9TLL3;Q9MRJ8;Q95AN2;Q9MTU5;Q9MTZ8;Q67H60;Q3ZU72;A8ASI2;Q9GET4;Q9MW35;Q9TMV2;O98523;O98492;Q8HT82;Q93Y44;A7X6U2;A8ASH2;B7S4P3;C0J3J3;Q9MRK2;Q95FM7;A0AR37;…	4083	238	CID		53.95	0.0110119		2	49		1	975.545	-17.3352	13/92	pps_Arabidopsis_trypsin_rep1.mgf
	Medium	VVDLLAPYRR	O98766;Q9MRF3;Q9MTX9;Q9MTW0;Q9XQL3;Q9XQG7;Q8SLS8;Q9MU12;Q9MRM9;Q8MBJ6;Q95FR1;Q9XQY8;Q9MU01;Q9MRK1;Q597J4;Q29VB8;Q9XQX8;Q9XQN1;Q9MTV9;Q95FT8;Q95FL9;Q6EYX5;B7S4Q6;Q67H82;Q9TLL5;Q9TLK3;Q9MRS1;Q9MT58;Q95FM8;Q9FF03;Q71N61;Q29VB2;Q9TLL3;Q9XQY5;Q9MRJ8;Q9GI23;Q95AN2;Q9MTU5;Q9MTZ8;Q67H60;Q3ZU72;A8ASI2;Q9GET4;Q9MW35;Q9TMV2;O98523;O98492;Q8HT82;Q93Y44;A7X6U2;A8ASH2;B7S4P3;C0J3J3;Q8MBL0;Q95FM7;A0AR37;Q9MRF4;…	4060	234	CID		45.45	0.0741193		3	49	46	1	1201.67	-29.5599	6/81	pps_Arabidopsis_trypsin_rep1.mgf
	Medium	TREGNDLYMEMK	O98766;Q9MRF3;Q9MTX9;Q9XQL3;Q9XQG7;Q9MU12;Q9MRM9;Q9MRK7;Q8MBJ6;Q9BA74;Q9MRM6;Q95FR1;Q9XQY8;Q9MU01;Q597J4;Q9XQX8;Q9MTU3;Q9XQN1;Q9MTV9;Q95FT8;Q95FL9;Q67H63;B7S4Q6;Q9XQY1;Q67H82;Q9TLJ8;Q9TLL5;Q9MRS1;Q9MT58;Q95FM8;Q9FF03;Q71N61;Q9TLL3;Q9MRJ8;Q95AN2;Q9MTU5;Q9MTZ8;Q3ZU72;A8ASI2;Q9GET4;Q9MW35;Q9TMV2;O98492;Q8HT82;Q93Y44;A7X6U2;A8ASH2;B7S4P3;C0J3J3;Q8MBL0;Q9MRK2;Q95FM7;A0AR37;Q9MRF4;Q67H80;Q597K1;Q29S89;…	3486	207	CID		42.47	0.0961191	0	1	47		1	1486.65	-12.2768	14/128	pps_Arabidopsis_trypsin_rep1.mgf
	Medium	TVLImELINNIAK	O98766;Q9MRF3;Q9MTX9;Q9MTW0;Q9XQL3;Q9XQG7;Q8SLS8;Q9MU12;Q9MRM9;Q9MRK7;Q8MBJ6;Q9BA74;Q9MRM6;Q95FR1;Q9MU01;Q9MRK1;Q597J4;Q9XQX8;Q9MTU3;Q9MTV9;Q95FT8;Q95FL9;Q67H63;Q6EYX5;B7S4Q6;Q9XQY1;Q67H82;Q9TLJ8;Q9TLL5;Q9TLK3;Q9MRS1;Q9MT58;Q95FM8;Q9FF03;Q71N61;Q29VB2;Q9TLL3;Q9XQY5;Q9MRJ8;Q95AN2;Q9MTU5;Q9MTZ8;Q3ZU72;A8ASI2;Q9GET4;Q9MW35;Q9TMV2;O98523;O98492;Q93Y44;A7X6U2;A8ASH2;B7S4P3;C0J3J3;Q9MRK2;Q95FM7;A0AR37;…	3602	230	CID	M5(Oxidation)	41.42	0.207621		5	49	46	1	1487.83	-12.8081	11/121	pps_Arabidopsis_trypsin_rep1.mgf
	Low	VGLTALTmAEYFR	O98766;Q9MRF3;Q8MBQ4;Q9MTX9;Q9XQL3;Q9XQG7;Q8SLS8;Q9MU12;Q9MRM9;Q9MRK7;Q8MBJ6;Q9BA74;Q9MRM6;Q95FR1;Q9XQY8;Q9MU01;Q9MRK1;Q597J4;Q29VB8;Q9XQX8;Q9MTU3;Q9XQN1;Q9MTV9;Q95FT8;Q95FL9;Q67H63;Q6EYX5;B7S4Q6;Q9XQY1;Q67H82;Q3L1L0;Q9TLJ8;Q9TLL5;Q9MRS1;Q9MT58;Q95FM8;Q9FF03;Q71N61;Q9XQY5;Q9MRJ8;Q9GI23;Q95AN2;Q9MTU5;Q9MTZ8;Q67H60;Q3ZU72;A8ASI2;Q9GET4;Q9MW35;Q9TMV2;O98523;O98492;Q8HT82;Q93Y44;A7X6U2;A8ASH2;B7S4P3;…	3375	230	CID	M8(Oxidation)	29.9	2.8776		2	49	32	1	1487.7	-35.0811	9/111	pps_Arabidopsis_trypsin_rep1.mgf
	Low	VVDLLAPYR	O98766;Q9MRF3;Q9MTX9;Q9MTW0;Q9XQL3;Q9XQG7;Q8SLS8;Q9MU12;Q9MRM9;Q8MBJ6;Q95FR1;Q9XQY8;Q9MU01;Q9MRK1;Q597J4;Q29VB8;Q9XQX8;Q9XQN1;Q9MTV9;Q95FT8;Q95FL9;Q6EYX5;B7S4Q6;Q67H82;Q9TLL5;Q9TLK3;Q9MRS1;Q9MT58;Q95FM8;Q9FF03;Q71N61;Q29VB2;Q9TLL3;Q9XQY5;Q9MRJ8;Q9GI23;Q95AN2;Q9MTU5;Q9MTZ8;Q67H60;Q3ZU72;A8ASI2;Q9GET4;Q9MW35;Q9TMV2;O98523;O98492;Q8HT82;Q93Y44;A7X6U2;A8ASH2;B7S4P3;C0J3J3;Q8MBL0;Q95FM7;A0AR37;Q9MRF4;…	4069	235	CID		28.62	3.76975		3	49	42	1	1045.57	-30.0871	8/70	pps_Arabidopsis_trypsin_rep1.mgf
	Low	GIYPAVDPLDSTSTmLQPR	O98766;Q9MRF3;Q8MBQ4;Q9MTX9;Q9MTW0;Q9XQL3;Q9XQG7;Q8SLS8;Q9MU12;Q9MRM9;Q9MRK7;Q8MBJ6;Q9BA74;Q9MRM6;Q95FR1;Q9XQY8;Q9MU01;Q9MRK1;Q597J4;Q29VB8;Q9XQX8;Q9MTU3;Q9XQN1;Q9MTV9;Q95FT8;Q95FL9;Q67H63;Q6EYX5;B7S4Q6;Q9XQY1;Q67H82;Q3L1L0;Q9TLJ8;Q9TLL5;Q9MRS1;Q95FM8;Q9FF03;Q71N61;Q29VB2;Q9TLL3;Q9XQY5;Q9MRJ8;Q9GI23;Q95AN2;Q9MTU5;Q9MTZ8;Q67H60;Q3ZU72;A8ASI2;Q9GET4;Q9MW35;Q9TMV2;O98523;O98492;Q8HT82;Q93Y44;A7X6U2;…	2265	199	CID	M15(Oxidation)	27.85	4.45789		4	49	42	1	2076.98	-24.2678	8/167	pps_Arabidopsis_trypsin_rep1.mgf
	Low	TREGNDLYmEMK	O98766;Q9MRF3;Q9MTX9;Q9XQL3;Q9XQG7;Q9MU12;Q9MRM9;Q9MRK7;Q8MBJ6;Q9BA74;Q9MRM6;Q95FR1;Q9XQY8;Q9MU01;Q597J4;Q9XQX8;Q9MTU3;Q9XQN1;Q9MTV9;Q95FT8;Q95FL9;Q67H63;B7S4Q6;Q9XQY1;Q67H82;Q9TLJ8;Q9TLL5;Q9MRS1;Q9MT58;Q95FM8;Q9FF03;Q71N61;Q9TLL3;Q9MRJ8;Q95AN2;Q9MTU5;Q9MTZ8;Q3ZU72;A8ASI2;Q9GET4;Q9MW35;Q9TMV2;O98492;Q8HT82;Q93Y44;A7X6U2;A8ASH2;B7S4P3;C0J3J3;Q8MBL0;Q9MRK2;Q95FM7;A0AR37;Q9MRF4;Q67H80;Q597K1;Q29S89;…	3486	207	CID	M9(Oxidation)	26.47	3.22852		2	46	33	1	1502.63	-20.475	10/128	pps_Arabidopsis_trypsin_rep1.mgf
	Low	VALVYGQmNEPPGAR	Q8MBQ4;Q9MTX9;Q9MTW0;Q9XQL3;Q9XQG7;Q9MU12;Q9MRM9;Q9MRK7;Q8MBJ6;Q9BA74;Q9MRM6;Q95FR1;Q9XQY8;Q9MU01;Q9MRK1;Q597J4;Q29VB8;Q9XQX8;Q9MTU3;Q9XQN1;Q9MTV9;Q95FT8;Q95FL9;Q67H63;Q6EYX5;B7S4Q6;Q9XQY1;Q67H82;Q9TLJ8;Q9TLL5;Q9TLK3;Q9MRS1;Q9MT58;Q95FM8;Q9FF03;Q71N61;Q9TLL3;Q9XQY5;Q9GI23;Q95AN2;Q9MTU5;Q9MTZ8;Q67H60;A8ASI2;Q9GET4;Q9MW35;Q9TMV2;O98523;O98492;Q8HT82;Q93Y44;A7X6U2;A8ASH2;B7S4P3;C0J3J3;Q8MBL0;Q9MRK2;…	4104	235	CID	M8(Oxidation)	23.39	11.8327		4	49	35	1	1617.77	-22.8015	8/133	pps_Arabidopsis_trypsin_rep1.mgf
Q8WH97	41.31	21	15	489	52.6724	5.23682	1422.77	ATP synthase beta subunit (Fragment) OS=Desfontainia spinosa GN=atpB PE=3 SV=1 - [Q8WH97_9ASTE]
	Confidence Icon	Sequence	Protein Accessions	# Proteins	# Protein Groups	Activation Type	Modifications	IonScore	Exp Value	Δ Score	Rank	Identity High	Homology Threshold	Charge	m/z [Da]	ΔM [ppm]	Ions Matched	Spectrum File
	High	MPSAVGYQPTLSTEMGTLQER	Q8MBJ6;Q9MRM6;Q9MTU3;Q3L1L0;Q9TLL5;Q9MTZ8;Q95FM7;Q597K1;Q257C7;A0AR40;O98412;Q29VB0;Q9MRL5;Q95FL6;Q8MBK2;Q67H62;C8YPI1;Q9MRR6;Q95FM3;Q9MTZ4;Q9XQY2;Q9SC47;Q9MRW3;P19366;Q9MRG6;Q9THU9;Q3ZMJ5;Q8MBI2;A9QAU1;D7KRE0;Q8MBI0;Q8WH97;Q9SBN9;Q5UVH1;Q6YN70;O98406;Q09RD9;B2BI37;Q5UVF9;Q5YGN7;Q5YGK8;Q5UVH4;Q95FT4	571	43	CID		183.04	1.34636e-15		2	49		1	2296.09	-2.6137	18/221	pps_Arabidopsis_trypsin_rep1.mgf
	High	YKELQDIIAILGLDELSEEDR	O98766;Q9MRF3;Q8MBQ4;Q9MTX9;Q9MTW0;Q9XQL3;Q9XQG7;Q9MU12;Q9MRM9;Q9MRK7;Q8MBJ6;Q9BA74;Q9MRM6;Q95FR1;Q9XQY8;Q9MU01;Q9MRK1;Q597J4;Q29VB8;Q9XQX8;Q9XQN1;Q9MTV9;Q95FT8;Q95FL9;Q67H63;Q6EYX5;B7S4Q6;Q9XQY1;Q3L1L0;Q9TLJ8;Q9TLL5;Q9TLK3;Q9MRS1;Q9MT58;Q95FM8;Q9FF03;Q71N61;Q29VB2;Q9XQY5;Q9MRJ8;Q95AN2;Q9MTU5;Q9MTZ8;Q67H60;Q3ZU72;Q9GET4;Q9MW35;Q9TMV2;O98523;O98492;Q8HT82;Q93Y44;A7X6U2;B7S4P3;C0J3J3;Q9MRK2;A0AR37;…	3355	196	CID		142.92	1.3826e-11		9	49		1	2462.25	-7.06317	16/233	pps_Arabidopsis_trypsin_rep1.mgf
	High	GIYPAVDPLDSTSTMLQPR	O98766;Q9MRF3;Q8MBQ4;Q9MTX9;Q9MTW0;Q9XQL3;Q9XQG7;Q8SLS8;Q9MU12;Q9MRM9;Q9MRK7;Q8MBJ6;Q9BA74;Q9MRM6;Q95FR1;Q9XQY8;Q9MU01;Q9MRK1;Q597J4;Q29VB8;Q9XQX8;Q9MTU3;Q9XQN1;Q9MTV9;Q95FT8;Q95FL9;Q67H63;Q6EYX5;B7S4Q6;Q9XQY1;Q67H82;Q3L1L0;Q9TLJ8;Q9TLL5;Q9MRS1;Q95FM8;Q9FF03;Q71N61;Q29VB2;Q9TLL3;Q9XQY5;Q9MRJ8;Q9GI23;Q95AN2;Q9MTU5;Q9MTZ8;Q67H60;Q3ZU72;A8ASI2;Q9GET4;Q9MW35;Q9TMV2;O98523;O98492;Q8HT82;Q93Y44;A7X6U2;…	2265	199	CID		128.41	3.83999e-10		2	49		1	2060.98	-27.7019	14/167	pps_Arabidopsis_trypsin_rep1.mgf
	High	DVNEQDVLLFIDNIFR	Q9MRF3;Q8MBQ4;Q9MTW0;Q9XQL3;Q9MU12;Q8MBJ6;Q9BA74;Q9MRM6;Q95FR1;Q9XQY8;Q9MU01;Q9MRK1;Q597J4;Q29VB8;Q9XQX8;Q9MTU3;Q9XQN1;Q9MTV9;Q95FT8;Q95FL9;Q67H63;Q6EYX5;Q67H82;Q3L1L0;Q9TLJ8;Q9TLK3;Q9MRS1;Q9MT58;Q95FM8;Q9FF03;Q9XQY5;Q9MRJ8;Q9GI23;Q95AN2;Q9MTU5;Q9MTZ8;Q67H60;Q3ZU72;A8ASI2;Q9GET4;Q9MW35;Q9TMV2;O98523;O98492;Q8HT82;Q93Y44;A7X6U2;A8ASH2;B7S4P3;C0J3J3;Q8MBL0;Q9MRK2;Q95FM7;A0AR37;Q9MRF4;Q67H80;Q29S89;…	2339	167	CID		126.07	6.8295e-10		3	49		1	1949.98	-7.32425	14/172	pps_Arabidopsis_trypsin_rep1.mgf
	High	FVQAGSEVSALLGR	O98766;Q9MRF3;Q8MBQ4;Q9MTX9;Q9MTW0;Q9XQL3;Q9XQG7;Q8SLS8;Q9MU12;Q9MRM9;Q9MRK7;Q8MBJ6;Q9BA74;Q9MRM6;Q95FR1;Q9XQY8;Q9MU01;Q9MRK1;Q597J4;Q29VB8;Q9XQX8;Q9MTU3;Q9XQN1;Q9MTV9;Q95FT8;Q95FL9;Q67H63;B7S4Q6;Q67H82;Q3L1L0;Q9TLL5;Q9TLK3;Q9MRS1;Q9MT58;Q95FM8;Q9FF03;Q71N61;Q29VB2;Q9MRJ8;Q9GI23;Q95AN2;Q9MTU5;Q67H60;Q3ZU72;A8ASI2;Q9MW35;Q9TMV2;O98523;O98492;Q8HT82;A7X6U2;B7S4P3;C0J3J3;Q8MBL0;Q9MRK2;Q95FM7;A0AR37;…	3906	235	CID		115.65	7.20549e-09	0	1	49		1	1433.76	-11.9746	12/137	pps_Arabidopsis_trypsin_rep1.mgf
	High	IFNVLGEPVDNLGPVDTR	O98766;Q9MRF3;Q9MTX9;Q9MTW0;Q9XQG7;Q8SLS8;Q9MU12;Q9BA74;Q95FR1;Q9MRK1;Q597J4;Q29VB8;Q9MTU3;Q9XQN1;B7S4Q6;Q9XQY1;Q9TLL5;Q9TLK3;Q9MRS1;Q9MT58;Q95FM8;Q71N61;Q29VB2;Q67H60;Q3ZU72;A8ASI2;Q9GET4;Q9MW35;Q9TMV2;O98523;O98492;Q8HT82;A8ASH2;B7S4P3;A0AR37;Q9MRF4;Q257C7;A0AR40;B8PRK4;B7S4V7;Q5W4R8;Q8WJG3;Q8SLT5;Q9MRR7;Q9MRU7;Q9MRL5;O98595;Q95FL6;Q9MRA6;O98404;O98583;Q9XQY9;Q9MW37;Q9XQY6;Q9MRR6;Q67H40;Q9MRA2;…	1261	89	CID		114.13	1.05152e-08		2	49		1	1954.97	-29.2324	14/187	pps_Arabidopsis_trypsin_rep1.mgf
	High	VGLTALTMAEYFR	O98766;Q9MRF3;Q8MBQ4;Q9MTX9;Q9XQL3;Q9XQG7;Q8SLS8;Q9MU12;Q9MRM9;Q9MRK7;Q8MBJ6;Q9BA74;Q9MRM6;Q95FR1;Q9XQY8;Q9MU01;Q9MRK1;Q597J4;Q29VB8;Q9XQX8;Q9MTU3;Q9XQN1;Q9MTV9;Q95FT8;Q95FL9;Q67H63;Q6EYX5;B7S4Q6;Q9XQY1;Q67H82;Q3L1L0;Q9TLJ8;Q9TLL5;Q9MRS1;Q9MT58;Q95FM8;Q9FF03;Q71N61;Q9XQY5;Q9MRJ8;Q9GI23;Q95AN2;Q9MTU5;Q9MTZ8;Q67H60;Q3ZU72;A8ASI2;Q9GET4;Q9MW35;Q9TMV2;O98523;O98492;Q8HT82;Q93Y44;A7X6U2;A8ASH2;B7S4P3;…	3375	230	CID		105.03	9.72977e-08		2	50		1	1471.73	-23.7366	12/111	pps_Arabidopsis_trypsin_rep1.mgf
	High	AHGGVSVFxGVGER	Q9MW35;Q95FM3;Q95D42;Q8WH97	5	4	CID	X9(G)	99.38	2.95884e-07		6	49	47	1	1328.68	8.64367	12/119	pps_Arabidopsis_trypsin_rep1.mgf
	High	TVLIMELINNIAK	O98766;Q9MRF3;Q9MTX9;Q9MTW0;Q9XQL3;Q9XQG7;Q8SLS8;Q9MU12;Q9MRM9;Q9MRK7;Q8MBJ6;Q9BA74;Q9MRM6;Q95FR1;Q9MU01;Q9MRK1;Q597J4;Q9XQX8;Q9MTU3;Q9MTV9;Q95FT8;Q95FL9;Q67H63;Q6EYX5;B7S4Q6;Q9XQY1;Q67H82;Q9TLJ8;Q9TLL5;Q9TLK3;Q9MRS1;Q9MT58;Q95FM8;Q9FF03;Q71N61;Q29VB2;Q9TLL3;Q9XQY5;Q9MRJ8;Q95AN2;Q9MTU5;Q9MTZ8;Q3ZU72;A8ASI2;Q9GET4;Q9MW35;Q9TMV2;O98523;O98492;Q93Y44;A7X6U2;A8ASH2;B7S4P3;C0J3J3;Q9MRK2;Q95FM7;A0AR37;…	3602	230	CID		86.74	5.87972e-06		4	49		1	1471.85	-4.29689	10/121	pps_Arabidopsis_trypsin_rep1.mgf
	High	mPSAVGYQPTLSTEMGTLQER	Q8MBJ6;Q9MRM6;Q9MTU3;Q3L1L0;Q9TLL5;Q9MTZ8;Q95FM7;Q597K1;Q257C7;A0AR40;O98412;Q29VB0;Q9MRL5;Q95FL6;Q8MBK2;Q67H62;C8YPI1;Q9MRR6;Q95FM3;Q9MTZ4;Q9XQY2;Q9SC47;Q9MRW3;P19366;Q9MRG6;Q9THU9;Q3ZMJ5;Q8MBI2;A9QAU1;D7KRE0;Q8MBI0;Q8WH97;Q9SBN9;Q5UVH1;Q6YN70;O98406;Q09RD9;B2BI37;Q5UVF9;Q5YGN7;Q5YGK8;Q5UVH4;Q95FT4	571	43	CID	M1(Oxidation)	86.62	5.43731e-06		2	49		1	2312.08	-4.72706	16/221	pps_Arabidopsis_trypsin_rep1.mgf
	High	VALVYGQMNEPPGAR	Q8MBQ4;Q9MTX9;Q9MTW0;Q9XQL3;Q9XQG7;Q9MU12;Q9MRM9;Q9MRK7;Q8MBJ6;Q9BA74;Q9MRM6;Q95FR1;Q9XQY8;Q9MU01;Q9MRK1;Q597J4;Q29VB8;Q9XQX8;Q9MTU3;Q9XQN1;Q9MTV9;Q95FT8;Q95FL9;Q67H63;Q6EYX5;B7S4Q6;Q9XQY1;Q67H82;Q9TLJ8;Q9TLL5;Q9TLK3;Q9MRS1;Q9MT58;Q95FM8;Q9FF03;Q71N61;Q9TLL3;Q9XQY5;Q9GI23;Q95AN2;Q9MTU5;Q9MTZ8;Q67H60;A8ASI2;Q9GET4;Q9MW35;Q9TMV2;O98523;O98492;Q8HT82;Q93Y44;A7X6U2;A8ASH2;B7S4P3;C0J3J3;Q8MBL0;Q9MRK2;…	4104	235	CID		83.47	1.20208e-05		4	49		1	1601.78	-16.7446	9/133	pps_Arabidopsis_trypsin_rep1.mgf
	High	YKELQDIIAILGLDELSEEDRLTVAR	O98766;Q9MRF3;Q8MBQ4;Q9MTX9;Q9MTW0;Q9XQL3;Q9XQG7;Q9MU12;Q9MRK7;Q8MBJ6;Q9BA74;Q95FR1;Q9XQY8;Q9MU01;Q9MRK1;Q597J4;Q29VB8;Q9XQX8;Q9XQN1;Q9MTV9;Q95FT8;Q95FL9;Q67H63;Q6EYX5;B7S4Q6;Q9XQY1;Q3L1L0;Q9TLJ8;Q9TLL5;Q9TLK3;Q9MRS1;Q9MT58;Q95FM8;Q9FF03;Q71N61;Q29VB2;Q9XQY5;Q9MRJ8;Q95AN2;Q9MTU5;Q9MTZ8;Q67H60;Q3ZU72;Q9GET4;Q9MW35;Q9TMV2;O98523;O98492;Q93Y44;A7X6U2;B7S4P3;C0J3J3;Q9MRK2;A0AR37;Q9MRF4;Q67H80;Q597K1;…	2967	175	CID		67.44	0.000477646		7	49		1	3002.6	-2.74008	11/291	pps_Arabidopsis_trypsin_rep1.mgf
	High	IGLFGGAGVGK	O98766;Q9MRF3;Q9MTX9;Q9MTW0;Q9XQG7;Q8SLS8;Q9MU12;Q9MRM9;Q9MRK7;Q8MBJ6;Q9BA74;Q9MRM6;Q95FR1;Q9XQY8;Q9MU01;Q9MRK1;Q29VB8;Q9XQX8;Q9MTU3;Q9XQN1;Q9MTV9;Q95FT8;Q95FL9;Q67H63;B7S4Q6;Q9XQY1;Q67H82;Q9TLL5;Q9TLK3;Q9MRS1;Q9MT58;Q95FM8;Q9FF03;Q71N61;Q29VB2;Q9TLL3;Q9MRJ8;Q95AN2;Q9MTU5;Q9MTZ8;Q67H60;Q3ZU72;A8ASI2;Q9GET4;Q9MW35;Q9TMV2;O98523;O98492;Q8HT82;Q93Y44;A7X6U2;A8ASH2;B7S4P3;C0J3J3;Q9MRK2;Q95FM7;A0AR37;…	4083	238	CID		53.95	0.0110119		2	49		1	975.545	-17.3352	13/92	pps_Arabidopsis_trypsin_rep1.mgf
	Medium	VVDLLAPYRR	O98766;Q9MRF3;Q9MTX9;Q9MTW0;Q9XQL3;Q9XQG7;Q8SLS8;Q9MU12;Q9MRM9;Q8MBJ6;Q95FR1;Q9XQY8;Q9MU01;Q9MRK1;Q597J4;Q29VB8;Q9XQX8;Q9XQN1;Q9MTV9;Q95FT8;Q95FL9;Q6EYX5;B7S4Q6;Q67H82;Q9TLL5;Q9TLK3;Q9MRS1;Q9MT58;Q95FM8;Q9FF03;Q71N61;Q29VB2;Q9TLL3;Q9XQY5;Q9MRJ8;Q9GI23;Q95AN2;Q9MTU5;Q9MTZ8;Q67H60;Q3ZU72;A8ASI2;Q9GET4;Q9MW35;Q9TMV2;O98523;O98492;Q8HT82;Q93Y44;A7X6U2;A8ASH2;B7S4P3;C0J3J3;Q8MBL0;Q95FM7;A0AR37;Q9MRF4;…	4060	234	CID		45.45	0.0741193		3	49	46	1	1201.67	-29.5599	6/81	pps_Arabidopsis_trypsin_rep1.mgf
	Medium	TREGNDLYMEMK	O98766;Q9MRF3;Q9MTX9;Q9XQL3;Q9XQG7;Q9MU12;Q9MRM9;Q9MRK7;Q8MBJ6;Q9BA74;Q9MRM6;Q95FR1;Q9XQY8;Q9MU01;Q597J4;Q9XQX8;Q9MTU3;Q9XQN1;Q9MTV9;Q95FT8;Q95FL9;Q67H63;B7S4Q6;Q9XQY1;Q67H82;Q9TLJ8;Q9TLL5;Q9MRS1;Q9MT58;Q95FM8;Q9FF03;Q71N61;Q9TLL3;Q9MRJ8;Q95AN2;Q9MTU5;Q9MTZ8;Q3ZU72;A8ASI2;Q9GET4;Q9MW35;Q9TMV2;O98492;Q8HT82;Q93Y44;A7X6U2;A8ASH2;B7S4P3;C0J3J3;Q8MBL0;Q9MRK2;Q95FM7;A0AR37;Q9MRF4;Q67H80;Q597K1;Q29S89;…	3486	207	CID		42.47	0.0961191	0	1	47		1	1486.65	-12.2768	14/128	pps_Arabidopsis_trypsin_rep1.mgf
	Medium	TVLImELINNIAK	O98766;Q9MRF3;Q9MTX9;Q9MTW0;Q9XQL3;Q9XQG7;Q8SLS8;Q9MU12;Q9MRM9;Q9MRK7;Q8MBJ6;Q9BA74;Q9MRM6;Q95FR1;Q9MU01;Q9MRK1;Q597J4;Q9XQX8;Q9MTU3;Q9MTV9;Q95FT8;Q95FL9;Q67H63;Q6EYX5;B7S4Q6;Q9XQY1;Q67H82;Q9TLJ8;Q9TLL5;Q9TLK3;Q9MRS1;Q9MT58;Q95FM8;Q9FF03;Q71N61;Q29VB2;Q9TLL3;Q9XQY5;Q9MRJ8;Q95AN2;Q9MTU5;Q9MTZ8;Q3ZU72;A8ASI2;Q9GET4;Q9MW35;Q9TMV2;O98523;O98492;Q93Y44;A7X6U2;A8ASH2;B7S4P3;C0J3J3;Q9MRK2;Q95FM7;A0AR37;…	3602	230	CID	M5(Oxidation)	41.42	0.207621		5	49	46	1	1487.83	-12.8081	11/121	pps_Arabidopsis_trypsin_rep1.mgf
	Low	VGLTALTmAEYFR	O98766;Q9MRF3;Q8MBQ4;Q9MTX9;Q9XQL3;Q9XQG7;Q8SLS8;Q9MU12;Q9MRM9;Q9MRK7;Q8MBJ6;Q9BA74;Q9MRM6;Q95FR1;Q9XQY8;Q9MU01;Q9MRK1;Q597J4;Q29VB8;Q9XQX8;Q9MTU3;Q9XQN1;Q9MTV9;Q95FT8;Q95FL9;Q67H63;Q6EYX5;B7S4Q6;Q9XQY1;Q67H82;Q3L1L0;Q9TLJ8;Q9TLL5;Q9MRS1;Q9MT58;Q95FM8;Q9FF03;Q71N61;Q9XQY5;Q9MRJ8;Q9GI23;Q95AN2;Q9MTU5;Q9MTZ8;Q67H60;Q3ZU72;A8ASI2;Q9GET4;Q9MW35;Q9TMV2;O98523;O98492;Q8HT82;Q93Y44;A7X6U2;A8ASH2;B7S4P3;…	3375	230	CID	M8(Oxidation)	29.9	2.8776		2	49	32	1	1487.7	-35.0811	9/111	pps_Arabidopsis_trypsin_rep1.mgf
	Low	VVDLLAPYR	O98766;Q9MRF3;Q9MTX9;Q9MTW0;Q9XQL3;Q9XQG7;Q8SLS8;Q9MU12;Q9MRM9;Q8MBJ6;Q95FR1;Q9XQY8;Q9MU01;Q9MRK1;Q597J4;Q29VB8;Q9XQX8;Q9XQN1;Q9MTV9;Q95FT8;Q95FL9;Q6EYX5;B7S4Q6;Q67H82;Q9TLL5;Q9TLK3;Q9MRS1;Q9MT58;Q95FM8;Q9FF03;Q71N61;Q29VB2;Q9TLL3;Q9XQY5;Q9MRJ8;Q9GI23;Q95AN2;Q9MTU5;Q9MTZ8;Q67H60;Q3ZU72;A8ASI2;Q9GET4;Q9MW35;Q9TMV2;O98523;O98492;Q8HT82;Q93Y44;A7X6U2;A8ASH2;B7S4P3;C0J3J3;Q8MBL0;Q95FM7;A0AR37;Q9MRF4;…	4069	235	CID		28.62	3.76975		3	49	42	1	1045.57	-30.0871	8/70	pps_Arabidopsis_trypsin_rep1.mgf
	Low	GIYPAVDPLDSTSTmLQPR	O98766;Q9MRF3;Q8MBQ4;Q9MTX9;Q9MTW0;Q9XQL3;Q9XQG7;Q8SLS8;Q9MU12;Q9MRM9;Q9MRK7;Q8MBJ6;Q9BA74;Q9MRM6;Q95FR1;Q9XQY8;Q9MU01;Q9MRK1;Q597J4;Q29VB8;Q9XQX8;Q9MTU3;Q9XQN1;Q9MTV9;Q95FT8;Q95FL9;Q67H63;Q6EYX5;B7S4Q6;Q9XQY1;Q67H82;Q3L1L0;Q9TLJ8;Q9TLL5;Q9MRS1;Q95FM8;Q9FF03;Q71N61;Q29VB2;Q9TLL3;Q9XQY5;Q9MRJ8;Q9GI23;Q95AN2;Q9MTU5;Q9MTZ8;Q67H60;Q3ZU72;A8ASI2;Q9GET4;Q9MW35;Q9TMV2;O98523;O98492;Q8HT82;Q93Y44;A7X6U2;…	2265	199	CID	M15(Oxidation)	27.85	4.45789		4	49	42	1	2076.98	-24.2678	8/167	pps_Arabidopsis_trypsin_rep1.mgf
	Low	TREGNDLYmEMK	O98766;Q9MRF3;Q9MTX9;Q9XQL3;Q9XQG7;Q9MU12;Q9MRM9;Q9MRK7;Q8MBJ6;Q9BA74;Q9MRM6;Q95FR1;Q9XQY8;Q9MU01;Q597J4;Q9XQX8;Q9MTU3;Q9XQN1;Q9MTV9;Q95FT8;Q95FL9;Q67H63;B7S4Q6;Q9XQY1;Q67H82;Q9TLJ8;Q9TLL5;Q9MRS1;Q9MT58;Q95FM8;Q9FF03;Q71N61;Q9TLL3;Q9MRJ8;Q95AN2;Q9MTU5;Q9MTZ8;Q3ZU72;A8ASI2;Q9GET4;Q9MW35;Q9TMV2;O98492;Q8HT82;Q93Y44;A7X6U2;A8ASH2;B7S4P3;C0J3J3;Q8MBL0;Q9MRK2;Q95FM7;A0AR37;Q9MRF4;Q67H80;Q597K1;Q29S89;…	3486	207	CID	M9(Oxidation)	26.47	3.22852		2	46	33	1	1502.63	-20.475	10/128	pps_Arabidopsis_trypsin_rep1.mgf
	Low	VALVYGQmNEPPGAR	Q8MBQ4;Q9MTX9;Q9MTW0;Q9XQL3;Q9XQG7;Q9MU12;Q9MRM9;Q9MRK7;Q8MBJ6;Q9BA74;Q9MRM6;Q95FR1;Q9XQY8;Q9MU01;Q9MRK1;Q597J4;Q29VB8;Q9XQX8;Q9MTU3;Q9XQN1;Q9MTV9;Q95FT8;Q95FL9;Q67H63;Q6EYX5;B7S4Q6;Q9XQY1;Q67H82;Q9TLJ8;Q9TLL5;Q9TLK3;Q9MRS1;Q9MT58;Q95FM8;Q9FF03;Q71N61;Q9TLL3;Q9XQY5;Q9GI23;Q95AN2;Q9MTU5;Q9MTZ8;Q67H60;A8ASI2;Q9GET4;Q9MW35;Q9TMV2;O98523;O98492;Q8HT82;Q93Y44;A7X6U2;A8ASH2;B7S4P3;C0J3J3;Q8MBL0;Q9MRK2;…	4104	235	CID	M8(Oxidation)	23.39	11.8327		4	49	35	1	1617.77	-22.8015	8/133	pps_Arabidopsis_trypsin_rep1.mgf
Q4KU64	47.72	21	16	482	51.9511	5.30029	1422.15	ATP synthase beta subunit (Fragment) OS=Dillenia philippinensis GN=atpB PE=3 SV=1 - [Q4KU64_9MAGN]
	Confidence Icon	Sequence	Protein Accessions	# Proteins	# Protein Groups	Activation Type	Modifications	IonScore	Exp Value	Δ Score	Rank	Identity High	Homology Threshold	Charge	m/z [Da]	ΔM [ppm]	Ions Matched	Spectrum File
	High	YKELQDIIAILGLDELSEEDR	O98766;Q9MRF3;Q8MBQ4;Q9MTX9;Q9MTW0;Q9XQL3;Q9XQG7;Q9MU12;Q9MRM9;Q9MRK7;Q8MBJ6;Q9BA74;Q9MRM6;Q95FR1;Q9XQY8;Q9MU01;Q9MRK1;Q597J4;Q29VB8;Q9XQX8;Q9XQN1;Q9MTV9;Q95FT8;Q95FL9;Q67H63;Q6EYX5;B7S4Q6;Q9XQY1;Q3L1L0;Q9TLJ8;Q9TLL5;Q9TLK3;Q9MRS1;Q9MT58;Q95FM8;Q9FF03;Q71N61;Q29VB2;Q9XQY5;Q9MRJ8;Q95AN2;Q9MTU5;Q9MTZ8;Q67H60;Q3ZU72;Q9GET4;Q9MW35;Q9TMV2;O98523;O98492;Q8HT82;Q93Y44;A7X6U2;B7S4P3;C0J3J3;Q9MRK2;A0AR37;…	3355	196	CID		142.92	1.3826e-11		9	49		1	2462.25	-7.06317	16/233	pps_Arabidopsis_trypsin_rep1.mgf
	High	GIYPAVDPLDSTSTMLQPR	O98766;Q9MRF3;Q8MBQ4;Q9MTX9;Q9MTW0;Q9XQL3;Q9XQG7;Q8SLS8;Q9MU12;Q9MRM9;Q9MRK7;Q8MBJ6;Q9BA74;Q9MRM6;Q95FR1;Q9XQY8;Q9MU01;Q9MRK1;Q597J4;Q29VB8;Q9XQX8;Q9MTU3;Q9XQN1;Q9MTV9;Q95FT8;Q95FL9;Q67H63;Q6EYX5;B7S4Q6;Q9XQY1;Q67H82;Q3L1L0;Q9TLJ8;Q9TLL5;Q9MRS1;Q95FM8;Q9FF03;Q71N61;Q29VB2;Q9TLL3;Q9XQY5;Q9MRJ8;Q9GI23;Q95AN2;Q9MTU5;Q9MTZ8;Q67H60;Q3ZU72;A8ASI2;Q9GET4;Q9MW35;Q9TMV2;O98523;O98492;Q8HT82;Q93Y44;A7X6U2;…	2265	199	CID		128.41	3.83999e-10		2	49		1	2060.98	-27.7019	14/167	pps_Arabidopsis_trypsin_rep1.mgf
	High	DVNEQDVLLFIDNIFR	Q9MRF3;Q8MBQ4;Q9MTW0;Q9XQL3;Q9MU12;Q8MBJ6;Q9BA74;Q9MRM6;Q95FR1;Q9XQY8;Q9MU01;Q9MRK1;Q597J4;Q29VB8;Q9XQX8;Q9MTU3;Q9XQN1;Q9MTV9;Q95FT8;Q95FL9;Q67H63;Q6EYX5;Q67H82;Q3L1L0;Q9TLJ8;Q9TLK3;Q9MRS1;Q9MT58;Q95FM8;Q9FF03;Q9XQY5;Q9MRJ8;Q9GI23;Q95AN2;Q9MTU5;Q9MTZ8;Q67H60;Q3ZU72;A8ASI2;Q9GET4;Q9MW35;Q9TMV2;O98523;O98492;Q8HT82;Q93Y44;A7X6U2;A8ASH2;B7S4P3;C0J3J3;Q8MBL0;Q9MRK2;Q95FM7;A0AR37;Q9MRF4;Q67H80;Q29S89;…	2339	167	CID		126.07	6.8295e-10		3	49		1	1949.98	-7.32425	14/172	pps_Arabidopsis_trypsin_rep1.mgf
	High	IVGEEHYETAQKVK	Q9MRI0;Q6EMT3;Q95DV0;Q8WJG9;Q8WJH7;Q8WJG8;Q3ZMJ5;Q8WJH0;Q8SLT2;Q4KU64;Q9MTW2;B8PRJ0	58	12	CID		117.46	4.1391e-09	0	1	48		1	1630.77	-46.5862	20/125	pps_Arabidopsis_trypsin_rep1.mgf
	High	FVQAGSEVSALLGR	O98766;Q9MRF3;Q8MBQ4;Q9MTX9;Q9MTW0;Q9XQL3;Q9XQG7;Q8SLS8;Q9MU12;Q9MRM9;Q9MRK7;Q8MBJ6;Q9BA74;Q9MRM6;Q95FR1;Q9XQY8;Q9MU01;Q9MRK1;Q597J4;Q29VB8;Q9XQX8;Q9MTU3;Q9XQN1;Q9MTV9;Q95FT8;Q95FL9;Q67H63;B7S4Q6;Q67H82;Q3L1L0;Q9TLL5;Q9TLK3;Q9MRS1;Q9MT58;Q95FM8;Q9FF03;Q71N61;Q29VB2;Q9MRJ8;Q9GI23;Q95AN2;Q9MTU5;Q67H60;Q3ZU72;A8ASI2;Q9MW35;Q9TMV2;O98523;O98492;Q8HT82;A7X6U2;B7S4P3;C0J3J3;Q8MBL0;Q9MRK2;Q95FM7;A0AR37;…	3906	235	CID		115.65	7.20549e-09	0	1	49		1	1433.76	-11.9746	12/137	pps_Arabidopsis_trypsin_rep1.mgf
	High	GSITSIQAVYVPADDLTDPAPATTFAHLDATTVLSR	Q29VB8;Q9MTV9;Q29VB2;Q9MW35;O98412;Q95D38;O98404;Q9MRL6;P19366;Q8MFW7;Q95FW4;Q9THU9;Q9S6Z4;Q4KU64;D7KRE0;Q8MFX1;Q9MTZ1;Q8MFX9;B9U4M6;B9U4L6;B9U4K5;Q95DY3;A9U8M5;B9U4R2;Q06FV3;Q9SBN9;Q6YN70;A9L9X3;O98406;Q95FX5;Q9TMQ1;A9L9T1;A9L9V1;A9L9Y8;A9L9V2;A9L9Y2;B3SHD4;A9L9U2;A9L9V9;Q9XQN7;A9L9S9;Q95FT4	421	42	CID		106.59	4.77417e-08		3	48	42	1	3714.71	-48.3945	16/405	pps_Arabidopsis_trypsin_rep1.mgf
	High	VGLTALTMAEYFR	O98766;Q9MRF3;Q8MBQ4;Q9MTX9;Q9XQL3;Q9XQG7;Q8SLS8;Q9MU12;Q9MRM9;Q9MRK7;Q8MBJ6;Q9BA74;Q9MRM6;Q95FR1;Q9XQY8;Q9MU01;Q9MRK1;Q597J4;Q29VB8;Q9XQX8;Q9MTU3;Q9XQN1;Q9MTV9;Q95FT8;Q95FL9;Q67H63;Q6EYX5;B7S4Q6;Q9XQY1;Q67H82;Q3L1L0;Q9TLJ8;Q9TLL5;Q9MRS1;Q9MT58;Q95FM8;Q9FF03;Q71N61;Q9XQY5;Q9MRJ8;Q9GI23;Q95AN2;Q9MTU5;Q9MTZ8;Q67H60;Q3ZU72;A8ASI2;Q9GET4;Q9MW35;Q9TMV2;O98523;O98492;Q8HT82;Q93Y44;A7X6U2;A8ASH2;B7S4P3;…	3375	230	CID		105.03	9.72977e-08		2	50		1	1471.73	-23.7366	12/111	pps_Arabidopsis_trypsin_rep1.mgf
	High	AHGGVSVFGGVGER	O98766;Q9MRF3;Q9MTX9;Q9MTW0;Q9XQL3;Q9XQG7;Q9MU12;Q9MRM9;Q8MBJ6;Q9BA74;Q9MRM6;Q95FR1;Q9XQY8;Q9MU01;Q9MRK1;Q597J4;Q29VB8;Q9XQX8;Q9MTU3;Q9XQN1;Q9MTV9;Q95FT8;Q95FL9;Q67H63;B7S4Q6;Q9XQY1;Q67H82;Q9TLJ8;Q9TLL5;Q9TLK3;Q9MRS1;Q9MT58;Q71N61;Q29VB2;Q9XQY5;Q9MRJ8;Q9MTU5;Q9MTZ8;Q3ZU72;A8ASI2;Q9GET4;Q9TMV2;O98523;O98492;Q8HT82;Q93Y44;A7X6U2;A8ASH2;B7S4P3;C0J3J3;Q9MRK2;Q95FM7;A0AR37;Q9MRF4;Q67H80;Q597K1;Q29S89;…	3365	211	CID		99.38	2.95884e-07	0	1	49	47	1	1328.68	8.64367	12/119	pps_Arabidopsis_trypsin_rep1.mgf
	High	TVLIMELINNIAK	O98766;Q9MRF3;Q9MTX9;Q9MTW0;Q9XQL3;Q9XQG7;Q8SLS8;Q9MU12;Q9MRM9;Q9MRK7;Q8MBJ6;Q9BA74;Q9MRM6;Q95FR1;Q9MU01;Q9MRK1;Q597J4;Q9XQX8;Q9MTU3;Q9MTV9;Q95FT8;Q95FL9;Q67H63;Q6EYX5;B7S4Q6;Q9XQY1;Q67H82;Q9TLJ8;Q9TLL5;Q9TLK3;Q9MRS1;Q9MT58;Q95FM8;Q9FF03;Q71N61;Q29VB2;Q9TLL3;Q9XQY5;Q9MRJ8;Q95AN2;Q9MTU5;Q9MTZ8;Q3ZU72;A8ASI2;Q9GET4;Q9MW35;Q9TMV2;O98523;O98492;Q93Y44;A7X6U2;A8ASH2;B7S4P3;C0J3J3;Q9MRK2;Q95FM7;A0AR37;…	3602	230	CID		86.74	5.87972e-06		4	49		1	1471.85	-4.29689	10/121	pps_Arabidopsis_trypsin_rep1.mgf
	High	VALVYGQMNEPPGAR	Q8MBQ4;Q9MTX9;Q9MTW0;Q9XQL3;Q9XQG7;Q9MU12;Q9MRM9;Q9MRK7;Q8MBJ6;Q9BA74;Q9MRM6;Q95FR1;Q9XQY8;Q9MU01;Q9MRK1;Q597J4;Q29VB8;Q9XQX8;Q9MTU3;Q9XQN1;Q9MTV9;Q95FT8;Q95FL9;Q67H63;Q6EYX5;B7S4Q6;Q9XQY1;Q67H82;Q9TLJ8;Q9TLL5;Q9TLK3;Q9MRS1;Q9MT58;Q95FM8;Q9FF03;Q71N61;Q9TLL3;Q9XQY5;Q9GI23;Q95AN2;Q9MTU5;Q9MTZ8;Q67H60;A8ASI2;Q9GET4;Q9MW35;Q9TMV2;O98523;O98492;Q8HT82;Q93Y44;A7X6U2;A8ASH2;B7S4P3;C0J3J3;Q8MBL0;Q9MRK2;…	4104	235	CID		83.47	1.20208e-05		4	49		1	1601.78	-16.7446	9/133	pps_Arabidopsis_trypsin_rep1.mgf
	High	IAQIIGPVLDVAFPPGK	O98766;Q9MRF3;Q95FR1;Q9MU01;Q95FT8;Q6EYX5;Q67H82;Q9TLL5;Q95FM8;Q9TLL3;Q9XQY5;Q95AN2;Q9MTZ8;Q3ZU72;A8ASI2;Q95FM7;Q67H80;Q29S89;Q5W4R8;Q95FQ1;Q29VB0;Q9MRL5;Q95FL6;Q9MRA6;Q95FS7;Q9MRL6;Q95FM3;Q9XQZ0;Q3ZU69;A3KLS6;P19366;Q95DV0;Q9THU9;Q8WJG9;Q8WJG8;Q9XQX3;Q95FV0;Q95FV3;Q4KU64;A7BGH3;A9QBY3;D7KRE0;Q95FQ5	595	43	CID		72.5	0.000148509		2	49		1	1734.95	-36.5839	10/163	pps_Arabidopsis_trypsin_rep1.mgf
	High	YKELQDIIAILGLDELSEEDRLTVAR	O98766;Q9MRF3;Q8MBQ4;Q9MTX9;Q9MTW0;Q9XQL3;Q9XQG7;Q9MU12;Q9MRK7;Q8MBJ6;Q9BA74;Q95FR1;Q9XQY8;Q9MU01;Q9MRK1;Q597J4;Q29VB8;Q9XQX8;Q9XQN1;Q9MTV9;Q95FT8;Q95FL9;Q67H63;Q6EYX5;B7S4Q6;Q9XQY1;Q3L1L0;Q9TLJ8;Q9TLL5;Q9TLK3;Q9MRS1;Q9MT58;Q95FM8;Q9FF03;Q71N61;Q29VB2;Q9XQY5;Q9MRJ8;Q95AN2;Q9MTU5;Q9MTZ8;Q67H60;Q3ZU72;Q9GET4;Q9MW35;Q9TMV2;O98523;O98492;Q93Y44;A7X6U2;B7S4P3;C0J3J3;Q9MRK2;A0AR37;Q9MRF4;Q67H80;Q597K1;…	2967	175	CID		67.44	0.000477646		7	49		1	3002.6	-2.74008	11/291	pps_Arabidopsis_trypsin_rep1.mgf
	High	IGLFGGAGVGK	O98766;Q9MRF3;Q9MTX9;Q9MTW0;Q9XQG7;Q8SLS8;Q9MU12;Q9MRM9;Q9MRK7;Q8MBJ6;Q9BA74;Q9MRM6;Q95FR1;Q9XQY8;Q9MU01;Q9MRK1;Q29VB8;Q9XQX8;Q9MTU3;Q9XQN1;Q9MTV9;Q95FT8;Q95FL9;Q67H63;B7S4Q6;Q9XQY1;Q67H82;Q9TLL5;Q9TLK3;Q9MRS1;Q9MT58;Q95FM8;Q9FF03;Q71N61;Q29VB2;Q9TLL3;Q9MRJ8;Q95AN2;Q9MTU5;Q9MTZ8;Q67H60;Q3ZU72;A8ASI2;Q9GET4;Q9MW35;Q9TMV2;O98523;O98492;Q8HT82;Q93Y44;A7X6U2;A8ASH2;B7S4P3;C0J3J3;Q9MRK2;Q95FM7;A0AR37;…	4083	238	CID		53.95	0.0110119		2	49		1	975.545	-17.3352	13/92	pps_Arabidopsis_trypsin_rep1.mgf
	Medium	VVDLLAPYRR	O98766;Q9MRF3;Q9MTX9;Q9MTW0;Q9XQL3;Q9XQG7;Q8SLS8;Q9MU12;Q9MRM9;Q8MBJ6;Q95FR1;Q9XQY8;Q9MU01;Q9MRK1;Q597J4;Q29VB8;Q9XQX8;Q9XQN1;Q9MTV9;Q95FT8;Q95FL9;Q6EYX5;B7S4Q6;Q67H82;Q9TLL5;Q9TLK3;Q9MRS1;Q9MT58;Q95FM8;Q9FF03;Q71N61;Q29VB2;Q9TLL3;Q9XQY5;Q9MRJ8;Q9GI23;Q95AN2;Q9MTU5;Q9MTZ8;Q67H60;Q3ZU72;A8ASI2;Q9GET4;Q9MW35;Q9TMV2;O98523;O98492;Q8HT82;Q93Y44;A7X6U2;A8ASH2;B7S4P3;C0J3J3;Q8MBL0;Q95FM7;A0AR37;Q9MRF4;…	4060	234	CID		45.45	0.0741193		3	49	46	1	1201.67	-29.5599	6/81	pps_Arabidopsis_trypsin_rep1.mgf
	Medium	TREGNDLYMEMK	O98766;Q9MRF3;Q9MTX9;Q9XQL3;Q9XQG7;Q9MU12;Q9MRM9;Q9MRK7;Q8MBJ6;Q9BA74;Q9MRM6;Q95FR1;Q9XQY8;Q9MU01;Q597J4;Q9XQX8;Q9MTU3;Q9XQN1;Q9MTV9;Q95FT8;Q95FL9;Q67H63;B7S4Q6;Q9XQY1;Q67H82;Q9TLJ8;Q9TLL5;Q9MRS1;Q9MT58;Q95FM8;Q9FF03;Q71N61;Q9TLL3;Q9MRJ8;Q95AN2;Q9MTU5;Q9MTZ8;Q3ZU72;A8ASI2;Q9GET4;Q9MW35;Q9TMV2;O98492;Q8HT82;Q93Y44;A7X6U2;A8ASH2;B7S4P3;C0J3J3;Q8MBL0;Q9MRK2;Q95FM7;A0AR37;Q9MRF4;Q67H80;Q597K1;Q29S89;…	3486	207	CID		42.47	0.0961191	0	1	47		1	1486.65	-12.2768	14/128	pps_Arabidopsis_trypsin_rep1.mgf
	Medium	TVLImELINNIAK	O98766;Q9MRF3;Q9MTX9;Q9MTW0;Q9XQL3;Q9XQG7;Q8SLS8;Q9MU12;Q9MRM9;Q9MRK7;Q8MBJ6;Q9BA74;Q9MRM6;Q95FR1;Q9MU01;Q9MRK1;Q597J4;Q9XQX8;Q9MTU3;Q9MTV9;Q95FT8;Q95FL9;Q67H63;Q6EYX5;B7S4Q6;Q9XQY1;Q67H82;Q9TLJ8;Q9TLL5;Q9TLK3;Q9MRS1;Q9MT58;Q95FM8;Q9FF03;Q71N61;Q29VB2;Q9TLL3;Q9XQY5;Q9MRJ8;Q95AN2;Q9MTU5;Q9MTZ8;Q3ZU72;A8ASI2;Q9GET4;Q9MW35;Q9TMV2;O98523;O98492;Q93Y44;A7X6U2;A8ASH2;B7S4P3;C0J3J3;Q9MRK2;Q95FM7;A0AR37;…	3602	230	CID	M5(Oxidation)	41.42	0.207621		5	49	46	1	1487.83	-12.8081	11/121	pps_Arabidopsis_trypsin_rep1.mgf
	Low	VGLTALTmAEYFR	O98766;Q9MRF3;Q8MBQ4;Q9MTX9;Q9XQL3;Q9XQG7;Q8SLS8;Q9MU12;Q9MRM9;Q9MRK7;Q8MBJ6;Q9BA74;Q9MRM6;Q95FR1;Q9XQY8;Q9MU01;Q9MRK1;Q597J4;Q29VB8;Q9XQX8;Q9MTU3;Q9XQN1;Q9MTV9;Q95FT8;Q95FL9;Q67H63;Q6EYX5;B7S4Q6;Q9XQY1;Q67H82;Q3L1L0;Q9TLJ8;Q9TLL5;Q9MRS1;Q9MT58;Q95FM8;Q9FF03;Q71N61;Q9XQY5;Q9MRJ8;Q9GI23;Q95AN2;Q9MTU5;Q9MTZ8;Q67H60;Q3ZU72;A8ASI2;Q9GET4;Q9MW35;Q9TMV2;O98523;O98492;Q8HT82;Q93Y44;A7X6U2;A8ASH2;B7S4P3;…	3375	230	CID	M8(Oxidation)	29.9	2.8776		2	49	32	1	1487.7	-35.0811	9/111	pps_Arabidopsis_trypsin_rep1.mgf
	Low	VVDLLAPYR	O98766;Q9MRF3;Q9MTX9;Q9MTW0;Q9XQL3;Q9XQG7;Q8SLS8;Q9MU12;Q9MRM9;Q8MBJ6;Q95FR1;Q9XQY8;Q9MU01;Q9MRK1;Q597J4;Q29VB8;Q9XQX8;Q9XQN1;Q9MTV9;Q95FT8;Q95FL9;Q6EYX5;B7S4Q6;Q67H82;Q9TLL5;Q9TLK3;Q9MRS1;Q9MT58;Q95FM8;Q9FF03;Q71N61;Q29VB2;Q9TLL3;Q9XQY5;Q9MRJ8;Q9GI23;Q95AN2;Q9MTU5;Q9MTZ8;Q67H60;Q3ZU72;A8ASI2;Q9GET4;Q9MW35;Q9TMV2;O98523;O98492;Q8HT82;Q93Y44;A7X6U2;A8ASH2;B7S4P3;C0J3J3;Q8MBL0;Q95FM7;A0AR37;Q9MRF4;…	4069	235	CID		28.62	3.76975		3	49	42	1	1045.57	-30.0871	8/70	pps_Arabidopsis_trypsin_rep1.mgf
	Low	GIYPAVDPLDSTSTmLQPR	O98766;Q9MRF3;Q8MBQ4;Q9MTX9;Q9MTW0;Q9XQL3;Q9XQG7;Q8SLS8;Q9MU12;Q9MRM9;Q9MRK7;Q8MBJ6;Q9BA74;Q9MRM6;Q95FR1;Q9XQY8;Q9MU01;Q9MRK1;Q597J4;Q29VB8;Q9XQX8;Q9MTU3;Q9XQN1;Q9MTV9;Q95FT8;Q95FL9;Q67H63;Q6EYX5;B7S4Q6;Q9XQY1;Q67H82;Q3L1L0;Q9TLJ8;Q9TLL5;Q9MRS1;Q95FM8;Q9FF03;Q71N61;Q29VB2;Q9TLL3;Q9XQY5;Q9MRJ8;Q9GI23;Q95AN2;Q9MTU5;Q9MTZ8;Q67H60;Q3ZU72;A8ASI2;Q9GET4;Q9MW35;Q9TMV2;O98523;O98492;Q8HT82;Q93Y44;A7X6U2;…	2265	199	CID	M15(Oxidation)	27.85	4.45789		4	49	42	1	2076.98	-24.2678	8/167	pps_Arabidopsis_trypsin_rep1.mgf
	Low	TREGNDLYmEMK	O98766;Q9MRF3;Q9MTX9;Q9XQL3;Q9XQG7;Q9MU12;Q9MRM9;Q9MRK7;Q8MBJ6;Q9BA74;Q9MRM6;Q95FR1;Q9XQY8;Q9MU01;Q597J4;Q9XQX8;Q9MTU3;Q9XQN1;Q9MTV9;Q95FT8;Q95FL9;Q67H63;B7S4Q6;Q9XQY1;Q67H82;Q9TLJ8;Q9TLL5;Q9MRS1;Q9MT58;Q95FM8;Q9FF03;Q71N61;Q9TLL3;Q9MRJ8;Q95AN2;Q9MTU5;Q9MTZ8;Q3ZU72;A8ASI2;Q9GET4;Q9MW35;Q9TMV2;O98492;Q8HT82;Q93Y44;A7X6U2;A8ASH2;B7S4P3;C0J3J3;Q8MBL0;Q9MRK2;Q95FM7;A0AR37;Q9MRF4;Q67H80;Q597K1;Q29S89;…	3486	207	CID	M9(Oxidation)	26.47	3.22852		2	46	33	1	1502.63	-20.475	10/128	pps_Arabidopsis_trypsin_rep1.mgf
	Low	VALVYGQmNEPPGAR	Q8MBQ4;Q9MTX9;Q9MTW0;Q9XQL3;Q9XQG7;Q9MU12;Q9MRM9;Q9MRK7;Q8MBJ6;Q9BA74;Q9MRM6;Q95FR1;Q9XQY8;Q9MU01;Q9MRK1;Q597J4;Q29VB8;Q9XQX8;Q9MTU3;Q9XQN1;Q9MTV9;Q95FT8;Q95FL9;Q67H63;Q6EYX5;B7S4Q6;Q9XQY1;Q67H82;Q9TLJ8;Q9TLL5;Q9TLK3;Q9MRS1;Q9MT58;Q95FM8;Q9FF03;Q71N61;Q9TLL3;Q9XQY5;Q9GI23;Q95AN2;Q9MTU5;Q9MTZ8;Q67H60;A8ASI2;Q9GET4;Q9MW35;Q9TMV2;O98523;O98492;Q8HT82;Q93Y44;A7X6U2;A8ASH2;B7S4P3;C0J3J3;Q8MBL0;Q9MRK2;…	4104	235	CID	M8(Oxidation)	23.39	11.8327		4	49	35	1	1617.77	-22.8015	8/133	pps_Arabidopsis_trypsin_rep1.mgf
Q9MTZ8	43.44	23	16	488	52.6531	5.13525	1417.42	ATP synthase beta subunit (Fragment) OS=Rhamnus cathartica GN=atpB PE=3 SV=1 - [Q9MTZ8_RHACA]
	Confidence Icon	Sequence	Protein Accessions	# Proteins	# Protein Groups	Activation Type	Modifications	IonScore	Exp Value	Δ Score	Rank	Identity High	Homology Threshold	Charge	m/z [Da]	ΔM [ppm]	Ions Matched	Spectrum File
	High	MPSAVGYQPTLSTEMGTLQER	Q8MBJ6;Q9MRM6;Q9MTU3;Q3L1L0;Q9TLL5;Q9MTZ8;Q95FM7;Q597K1;Q257C7;A0AR40;O98412;Q29VB0;Q9MRL5;Q95FL6;Q8MBK2;Q67H62;C8YPI1;Q9MRR6;Q95FM3;Q9MTZ4;Q9XQY2;Q9SC47;Q9MRW3;P19366;Q9MRG6;Q9THU9;Q3ZMJ5;Q8MBI2;A9QAU1;D7KRE0;Q8MBI0;Q8WH97;Q9SBN9;Q5UVH1;Q6YN70;O98406;Q09RD9;B2BI37;Q5UVF9;Q5YGN7;Q5YGK8;Q5UVH4;Q95FT4	571	43	CID		183.04	1.34636e-15		2	49		1	2296.09	-2.6137	18/221	pps_Arabidopsis_trypsin_rep1.mgf
	High	YKELQDIIAILGLDELSEEDR	O98766;Q9MRF3;Q8MBQ4;Q9MTX9;Q9MTW0;Q9XQL3;Q9XQG7;Q9MU12;Q9MRM9;Q9MRK7;Q8MBJ6;Q9BA74;Q9MRM6;Q95FR1;Q9XQY8;Q9MU01;Q9MRK1;Q597J4;Q29VB8;Q9XQX8;Q9XQN1;Q9MTV9;Q95FT8;Q95FL9;Q67H63;Q6EYX5;B7S4Q6;Q9XQY1;Q3L1L0;Q9TLJ8;Q9TLL5;Q9TLK3;Q9MRS1;Q9MT58;Q95FM8;Q9FF03;Q71N61;Q29VB2;Q9XQY5;Q9MRJ8;Q95AN2;Q9MTU5;Q9MTZ8;Q67H60;Q3ZU72;Q9GET4;Q9MW35;Q9TMV2;O98523;O98492;Q8HT82;Q93Y44;A7X6U2;B7S4P3;C0J3J3;Q9MRK2;A0AR37;…	3355	196	CID		142.92	1.3826e-11		9	49		1	2462.25	-7.06317	16/233	pps_Arabidopsis_trypsin_rep1.mgf
	High	GIYPAVDPLDSTSTMLQPR	O98766;Q9MRF3;Q8MBQ4;Q9MTX9;Q9MTW0;Q9XQL3;Q9XQG7;Q8SLS8;Q9MU12;Q9MRM9;Q9MRK7;Q8MBJ6;Q9BA74;Q9MRM6;Q95FR1;Q9XQY8;Q9MU01;Q9MRK1;Q597J4;Q29VB8;Q9XQX8;Q9MTU3;Q9XQN1;Q9MTV9;Q95FT8;Q95FL9;Q67H63;Q6EYX5;B7S4Q6;Q9XQY1;Q67H82;Q3L1L0;Q9TLJ8;Q9TLL5;Q9MRS1;Q95FM8;Q9FF03;Q71N61;Q29VB2;Q9TLL3;Q9XQY5;Q9MRJ8;Q9GI23;Q95AN2;Q9MTU5;Q9MTZ8;Q67H60;Q3ZU72;A8ASI2;Q9GET4;Q9MW35;Q9TMV2;O98523;O98492;Q8HT82;Q93Y44;A7X6U2;…	2265	199	CID		128.41	3.83999e-10		2	49		1	2060.98	-27.7019	14/167	pps_Arabidopsis_trypsin_rep1.mgf
	High	DVNEQDVLLFIDNIFR	Q9MRF3;Q8MBQ4;Q9MTW0;Q9XQL3;Q9MU12;Q8MBJ6;Q9BA74;Q9MRM6;Q95FR1;Q9XQY8;Q9MU01;Q9MRK1;Q597J4;Q29VB8;Q9XQX8;Q9MTU3;Q9XQN1;Q9MTV9;Q95FT8;Q95FL9;Q67H63;Q6EYX5;Q67H82;Q3L1L0;Q9TLJ8;Q9TLK3;Q9MRS1;Q9MT58;Q95FM8;Q9FF03;Q9XQY5;Q9MRJ8;Q9GI23;Q95AN2;Q9MTU5;Q9MTZ8;Q67H60;Q3ZU72;A8ASI2;Q9GET4;Q9MW35;Q9TMV2;O98523;O98492;Q8HT82;Q93Y44;A7X6U2;A8ASH2;B7S4P3;C0J3J3;Q8MBL0;Q9MRK2;Q95FM7;A0AR37;Q9MRF4;Q67H80;Q29S89;…	2339	167	CID		126.07	6.8295e-10		3	49		1	1949.98	-7.32425	14/172	pps_Arabidopsis_trypsin_rep1.mgf
	High	xVQAGSEVSALLGR	Q9MTZ8;Q9MRL5;Q9MRR6;Q9TMP5;Q9SBN9	8	5	CID	X1(F)	115.65	7.20549e-09		9	49		1	1433.76	-11.9746	12/137	pps_Arabidopsis_trypsin_rep1.mgf
	High	xVQAGSEVSALLGR	Q9MTZ8;Q9MRL5;Q9MRR6;Q9TMP5;Q9SBN9	8	5	CID	X1(M), X1(Oxidation)	112.93	1.34792e-08		10	49		1	1433.76	11.0453	12/137	pps_Arabidopsis_trypsin_rep1.mgf
	High	VGLTALTMAEYFR	O98766;Q9MRF3;Q8MBQ4;Q9MTX9;Q9XQL3;Q9XQG7;Q8SLS8;Q9MU12;Q9MRM9;Q9MRK7;Q8MBJ6;Q9BA74;Q9MRM6;Q95FR1;Q9XQY8;Q9MU01;Q9MRK1;Q597J4;Q29VB8;Q9XQX8;Q9MTU3;Q9XQN1;Q9MTV9;Q95FT8;Q95FL9;Q67H63;Q6EYX5;B7S4Q6;Q9XQY1;Q67H82;Q3L1L0;Q9TLJ8;Q9TLL5;Q9MRS1;Q9MT58;Q95FM8;Q9FF03;Q71N61;Q9XQY5;Q9MRJ8;Q9GI23;Q95AN2;Q9MTU5;Q9MTZ8;Q67H60;Q3ZU72;A8ASI2;Q9GET4;Q9MW35;Q9TMV2;O98523;O98492;Q8HT82;Q93Y44;A7X6U2;A8ASH2;B7S4P3;…	3375	230	CID		105.03	9.72977e-08		2	50		1	1471.73	-23.7366	12/111	pps_Arabidopsis_trypsin_rep1.mgf
	High	AHGGVSVFGGVGER	O98766;Q9MRF3;Q9MTX9;Q9MTW0;Q9XQL3;Q9XQG7;Q9MU12;Q9MRM9;Q8MBJ6;Q9BA74;Q9MRM6;Q95FR1;Q9XQY8;Q9MU01;Q9MRK1;Q597J4;Q29VB8;Q9XQX8;Q9MTU3;Q9XQN1;Q9MTV9;Q95FT8;Q95FL9;Q67H63;B7S4Q6;Q9XQY1;Q67H82;Q9TLJ8;Q9TLL5;Q9TLK3;Q9MRS1;Q9MT58;Q71N61;Q29VB2;Q9XQY5;Q9MRJ8;Q9MTU5;Q9MTZ8;Q3ZU72;A8ASI2;Q9GET4;Q9TMV2;O98523;O98492;Q8HT82;Q93Y44;A7X6U2;A8ASH2;B7S4P3;C0J3J3;Q9MRK2;Q95FM7;A0AR37;Q9MRF4;Q67H80;Q597K1;Q29S89;…	3365	211	CID		99.38	2.95884e-07	0	1	49	47	1	1328.68	8.64367	12/119	pps_Arabidopsis_trypsin_rep1.mgf
	High	TVLIMELINNIAK	O98766;Q9MRF3;Q9MTX9;Q9MTW0;Q9XQL3;Q9XQG7;Q8SLS8;Q9MU12;Q9MRM9;Q9MRK7;Q8MBJ6;Q9BA74;Q9MRM6;Q95FR1;Q9MU01;Q9MRK1;Q597J4;Q9XQX8;Q9MTU3;Q9MTV9;Q95FT8;Q95FL9;Q67H63;Q6EYX5;B7S4Q6;Q9XQY1;Q67H82;Q9TLJ8;Q9TLL5;Q9TLK3;Q9MRS1;Q9MT58;Q95FM8;Q9FF03;Q71N61;Q29VB2;Q9TLL3;Q9XQY5;Q9MRJ8;Q95AN2;Q9MTU5;Q9MTZ8;Q3ZU72;A8ASI2;Q9GET4;Q9MW35;Q9TMV2;O98523;O98492;Q93Y44;A7X6U2;A8ASH2;B7S4P3;C0J3J3;Q9MRK2;Q95FM7;A0AR37;…	3602	230	CID		86.74	5.87972e-06		4	49		1	1471.85	-4.29689	10/121	pps_Arabidopsis_trypsin_rep1.mgf
	High	mPSAVGYQPTLSTEMGTLQER	Q8MBJ6;Q9MRM6;Q9MTU3;Q3L1L0;Q9TLL5;Q9MTZ8;Q95FM7;Q597K1;Q257C7;A0AR40;O98412;Q29VB0;Q9MRL5;Q95FL6;Q8MBK2;Q67H62;C8YPI1;Q9MRR6;Q95FM3;Q9MTZ4;Q9XQY2;Q9SC47;Q9MRW3;P19366;Q9MRG6;Q9THU9;Q3ZMJ5;Q8MBI2;A9QAU1;D7KRE0;Q8MBI0;Q8WH97;Q9SBN9;Q5UVH1;Q6YN70;O98406;Q09RD9;B2BI37;Q5UVF9;Q5YGN7;Q5YGK8;Q5UVH4;Q95FT4	571	43	CID	M1(Oxidation)	86.62	5.43731e-06		2	49		1	2312.08	-4.72706	16/221	pps_Arabidopsis_trypsin_rep1.mgf
	High	VALVYGQMNEPPGAR	Q8MBQ4;Q9MTX9;Q9MTW0;Q9XQL3;Q9XQG7;Q9MU12;Q9MRM9;Q9MRK7;Q8MBJ6;Q9BA74;Q9MRM6;Q95FR1;Q9XQY8;Q9MU01;Q9MRK1;Q597J4;Q29VB8;Q9XQX8;Q9MTU3;Q9XQN1;Q9MTV9;Q95FT8;Q95FL9;Q67H63;Q6EYX5;B7S4Q6;Q9XQY1;Q67H82;Q9TLJ8;Q9TLL5;Q9TLK3;Q9MRS1;Q9MT58;Q95FM8;Q9FF03;Q71N61;Q9TLL3;Q9XQY5;Q9GI23;Q95AN2;Q9MTU5;Q9MTZ8;Q67H60;A8ASI2;Q9GET4;Q9MW35;Q9TMV2;O98523;O98492;Q8HT82;Q93Y44;A7X6U2;A8ASH2;B7S4P3;C0J3J3;Q8MBL0;Q9MRK2;…	4104	235	CID		83.47	1.20208e-05		4	49		1	1601.78	-16.7446	9/133	pps_Arabidopsis_trypsin_rep1.mgf
	High	IAQIIGPVLDVAFPPGK	O98766;Q9MRF3;Q95FR1;Q9MU01;Q95FT8;Q6EYX5;Q67H82;Q9TLL5;Q95FM8;Q9TLL3;Q9XQY5;Q95AN2;Q9MTZ8;Q3ZU72;A8ASI2;Q95FM7;Q67H80;Q29S89;Q5W4R8;Q95FQ1;Q29VB0;Q9MRL5;Q95FL6;Q9MRA6;Q95FS7;Q9MRL6;Q95FM3;Q9XQZ0;Q3ZU69;A3KLS6;P19366;Q95DV0;Q9THU9;Q8WJG9;Q8WJG8;Q9XQX3;Q95FV0;Q95FV3;Q4KU64;A7BGH3;A9QBY3;D7KRE0;Q95FQ5	595	43	CID		72.5	0.000148509		2	49		1	1734.95	-36.5839	10/163	pps_Arabidopsis_trypsin_rep1.mgf
	High	YKELQDIIAILGLDELSEEDRLTVAR	O98766;Q9MRF3;Q8MBQ4;Q9MTX9;Q9MTW0;Q9XQL3;Q9XQG7;Q9MU12;Q9MRK7;Q8MBJ6;Q9BA74;Q95FR1;Q9XQY8;Q9MU01;Q9MRK1;Q597J4;Q29VB8;Q9XQX8;Q9XQN1;Q9MTV9;Q95FT8;Q95FL9;Q67H63;Q6EYX5;B7S4Q6;Q9XQY1;Q3L1L0;Q9TLJ8;Q9TLL5;Q9TLK3;Q9MRS1;Q9MT58;Q95FM8;Q9FF03;Q71N61;Q29VB2;Q9XQY5;Q9MRJ8;Q95AN2;Q9MTU5;Q9MTZ8;Q67H60;Q3ZU72;Q9GET4;Q9MW35;Q9TMV2;O98523;O98492;Q93Y44;A7X6U2;B7S4P3;C0J3J3;Q9MRK2;A0AR37;Q9MRF4;Q67H80;Q597K1;…	2967	175	CID		67.44	0.000477646		7	49		1	3002.6	-2.74008	11/291	pps_Arabidopsis_trypsin_rep1.mgf
	High	IGLFGGAGVGK	O98766;Q9MRF3;Q9MTX9;Q9MTW0;Q9XQG7;Q8SLS8;Q9MU12;Q9MRM9;Q9MRK7;Q8MBJ6;Q9BA74;Q9MRM6;Q95FR1;Q9XQY8;Q9MU01;Q9MRK1;Q29VB8;Q9XQX8;Q9MTU3;Q9XQN1;Q9MTV9;Q95FT8;Q95FL9;Q67H63;B7S4Q6;Q9XQY1;Q67H82;Q9TLL5;Q9TLK3;Q9MRS1;Q9MT58;Q95FM8;Q9FF03;Q71N61;Q29VB2;Q9TLL3;Q9MRJ8;Q95AN2;Q9MTU5;Q9MTZ8;Q67H60;Q3ZU72;A8ASI2;Q9GET4;Q9MW35;Q9TMV2;O98523;O98492;Q8HT82;Q93Y44;A7X6U2;A8ASH2;B7S4P3;C0J3J3;Q9MRK2;Q95FM7;A0AR37;…	4083	238	CID		53.95	0.0110119		2	49		1	975.545	-17.3352	13/92	pps_Arabidopsis_trypsin_rep1.mgf
	Medium	VVDLLAPYRR	O98766;Q9MRF3;Q9MTX9;Q9MTW0;Q9XQL3;Q9XQG7;Q8SLS8;Q9MU12;Q9MRM9;Q8MBJ6;Q95FR1;Q9XQY8;Q9MU01;Q9MRK1;Q597J4;Q29VB8;Q9XQX8;Q9XQN1;Q9MTV9;Q95FT8;Q95FL9;Q6EYX5;B7S4Q6;Q67H82;Q9TLL5;Q9TLK3;Q9MRS1;Q9MT58;Q95FM8;Q9FF03;Q71N61;Q29VB2;Q9TLL3;Q9XQY5;Q9MRJ8;Q9GI23;Q95AN2;Q9MTU5;Q9MTZ8;Q67H60;Q3ZU72;A8ASI2;Q9GET4;Q9MW35;Q9TMV2;O98523;O98492;Q8HT82;Q93Y44;A7X6U2;A8ASH2;B7S4P3;C0J3J3;Q8MBL0;Q95FM7;A0AR37;Q9MRF4;…	4060	234	CID		45.45	0.0741193		3	49	46	1	1201.67	-29.5599	6/81	pps_Arabidopsis_trypsin_rep1.mgf
	Medium	TREGNDLYMEMK	O98766;Q9MRF3;Q9MTX9;Q9XQL3;Q9XQG7;Q9MU12;Q9MRM9;Q9MRK7;Q8MBJ6;Q9BA74;Q9MRM6;Q95FR1;Q9XQY8;Q9MU01;Q597J4;Q9XQX8;Q9MTU3;Q9XQN1;Q9MTV9;Q95FT8;Q95FL9;Q67H63;B7S4Q6;Q9XQY1;Q67H82;Q9TLJ8;Q9TLL5;Q9MRS1;Q9MT58;Q95FM8;Q9FF03;Q71N61;Q9TLL3;Q9MRJ8;Q95AN2;Q9MTU5;Q9MTZ8;Q3ZU72;A8ASI2;Q9GET4;Q9MW35;Q9TMV2;O98492;Q8HT82;Q93Y44;A7X6U2;A8ASH2;B7S4P3;C0J3J3;Q8MBL0;Q9MRK2;Q95FM7;A0AR37;Q9MRF4;Q67H80;Q597K1;Q29S89;…	3486	207	CID		42.47	0.0961191	0	1	47		1	1486.65	-12.2768	14/128	pps_Arabidopsis_trypsin_rep1.mgf
	Medium	TVLImELINNIAK	O98766;Q9MRF3;Q9MTX9;Q9MTW0;Q9XQL3;Q9XQG7;Q8SLS8;Q9MU12;Q9MRM9;Q9MRK7;Q8MBJ6;Q9BA74;Q9MRM6;Q95FR1;Q9MU01;Q9MRK1;Q597J4;Q9XQX8;Q9MTU3;Q9MTV9;Q95FT8;Q95FL9;Q67H63;Q6EYX5;B7S4Q6;Q9XQY1;Q67H82;Q9TLJ8;Q9TLL5;Q9TLK3;Q9MRS1;Q9MT58;Q95FM8;Q9FF03;Q71N61;Q29VB2;Q9TLL3;Q9XQY5;Q9MRJ8;Q95AN2;Q9MTU5;Q9MTZ8;Q3ZU72;A8ASI2;Q9GET4;Q9MW35;Q9TMV2;O98523;O98492;Q93Y44;A7X6U2;A8ASH2;B7S4P3;C0J3J3;Q9MRK2;Q95FM7;A0AR37;…	3602	230	CID	M5(Oxidation)	41.42	0.207621		5	49	46	1	1487.83	-12.8081	11/121	pps_Arabidopsis_trypsin_rep1.mgf
	Low	IAQIIGPVLDVAFPPGKMPNIYNALVVK	O98766;Q9MRF3;Q95FR1;Q9MU01;Q6EYX5;Q67H82;Q9TLL5;Q95FM8;Q9TLL3;Q9XQY5;Q95AN2;Q9MTZ8;Q3ZU72;A8ASI2;Q67H80;Q5W4R8;Q95FQ1;Q29VB0;Q9MRL5;Q95FS7;Q9MRL6;Q3ZU69;A3KLS6;P19366;Q95DV0;Q9THU9;Q8WJG9;Q9XQX3;Q95FV0;A7BGH3;A9QBY3;D7KRE0;Q95FQ5	468	33	CID		36.28	0.56301		4	49	41	1	2977.62	-26.1925	13/284	pps_Arabidopsis_trypsin_rep1.mgf
	Low	VGLTALTmAEYFR	O98766;Q9MRF3;Q8MBQ4;Q9MTX9;Q9XQL3;Q9XQG7;Q8SLS8;Q9MU12;Q9MRM9;Q9MRK7;Q8MBJ6;Q9BA74;Q9MRM6;Q95FR1;Q9XQY8;Q9MU01;Q9MRK1;Q597J4;Q29VB8;Q9XQX8;Q9MTU3;Q9XQN1;Q9MTV9;Q95FT8;Q95FL9;Q67H63;Q6EYX5;B7S4Q6;Q9XQY1;Q67H82;Q3L1L0;Q9TLJ8;Q9TLL5;Q9MRS1;Q9MT58;Q95FM8;Q9FF03;Q71N61;Q9XQY5;Q9MRJ8;Q9GI23;Q95AN2;Q9MTU5;Q9MTZ8;Q67H60;Q3ZU72;A8ASI2;Q9GET4;Q9MW35;Q9TMV2;O98523;O98492;Q8HT82;Q93Y44;A7X6U2;A8ASH2;B7S4P3;…	3375	230	CID	M8(Oxidation)	29.9	2.8776		2	49	32	1	1487.7	-35.0811	9/111	pps_Arabidopsis_trypsin_rep1.mgf
	Low	VVDLLAPYR	O98766;Q9MRF3;Q9MTX9;Q9MTW0;Q9XQL3;Q9XQG7;Q8SLS8;Q9MU12;Q9MRM9;Q8MBJ6;Q95FR1;Q9XQY8;Q9MU01;Q9MRK1;Q597J4;Q29VB8;Q9XQX8;Q9XQN1;Q9MTV9;Q95FT8;Q95FL9;Q6EYX5;B7S4Q6;Q67H82;Q9TLL5;Q9TLK3;Q9MRS1;Q9MT58;Q95FM8;Q9FF03;Q71N61;Q29VB2;Q9TLL3;Q9XQY5;Q9MRJ8;Q9GI23;Q95AN2;Q9MTU5;Q9MTZ8;Q67H60;Q3ZU72;A8ASI2;Q9GET4;Q9MW35;Q9TMV2;O98523;O98492;Q8HT82;Q93Y44;A7X6U2;A8ASH2;B7S4P3;C0J3J3;Q8MBL0;Q95FM7;A0AR37;Q9MRF4;…	4069	235	CID		28.62	3.76975		3	49	42	1	1045.57	-30.0871	8/70	pps_Arabidopsis_trypsin_rep1.mgf
	Low	GIYPAVDPLDSTSTmLQPR	O98766;Q9MRF3;Q8MBQ4;Q9MTX9;Q9MTW0;Q9XQL3;Q9XQG7;Q8SLS8;Q9MU12;Q9MRM9;Q9MRK7;Q8MBJ6;Q9BA74;Q9MRM6;Q95FR1;Q9XQY8;Q9MU01;Q9MRK1;Q597J4;Q29VB8;Q9XQX8;Q9MTU3;Q9XQN1;Q9MTV9;Q95FT8;Q95FL9;Q67H63;Q6EYX5;B7S4Q6;Q9XQY1;Q67H82;Q3L1L0;Q9TLJ8;Q9TLL5;Q9MRS1;Q95FM8;Q9FF03;Q71N61;Q29VB2;Q9TLL3;Q9XQY5;Q9MRJ8;Q9GI23;Q95AN2;Q9MTU5;Q9MTZ8;Q67H60;Q3ZU72;A8ASI2;Q9GET4;Q9MW35;Q9TMV2;O98523;O98492;Q8HT82;Q93Y44;A7X6U2;…	2265	199	CID	M15(Oxidation)	27.85	4.45789		4	49	42	1	2076.98	-24.2678	8/167	pps_Arabidopsis_trypsin_rep1.mgf
	Low	TREGNDLYmEMK	O98766;Q9MRF3;Q9MTX9;Q9XQL3;Q9XQG7;Q9MU12;Q9MRM9;Q9MRK7;Q8MBJ6;Q9BA74;Q9MRM6;Q95FR1;Q9XQY8;Q9MU01;Q597J4;Q9XQX8;Q9MTU3;Q9XQN1;Q9MTV9;Q95FT8;Q95FL9;Q67H63;B7S4Q6;Q9XQY1;Q67H82;Q9TLJ8;Q9TLL5;Q9MRS1;Q9MT58;Q95FM8;Q9FF03;Q71N61;Q9TLL3;Q9MRJ8;Q95AN2;Q9MTU5;Q9MTZ8;Q3ZU72;A8ASI2;Q9GET4;Q9MW35;Q9TMV2;O98492;Q8HT82;Q93Y44;A7X6U2;A8ASH2;B7S4P3;C0J3J3;Q8MBL0;Q9MRK2;Q95FM7;A0AR37;Q9MRF4;Q67H80;Q597K1;Q29S89;…	3486	207	CID	M9(Oxidation)	26.47	3.22852		2	46	33	1	1502.63	-20.475	10/128	pps_Arabidopsis_trypsin_rep1.mgf
	Low	VALVYGQmNEPPGAR	Q8MBQ4;Q9MTX9;Q9MTW0;Q9XQL3;Q9XQG7;Q9MU12;Q9MRM9;Q9MRK7;Q8MBJ6;Q9BA74;Q9MRM6;Q95FR1;Q9XQY8;Q9MU01;Q9MRK1;Q597J4;Q29VB8;Q9XQX8;Q9MTU3;Q9XQN1;Q9MTV9;Q95FT8;Q95FL9;Q67H63;Q6EYX5;B7S4Q6;Q9XQY1;Q67H82;Q9TLJ8;Q9TLL5;Q9TLK3;Q9MRS1;Q9MT58;Q95FM8;Q9FF03;Q71N61;Q9TLL3;Q9XQY5;Q9GI23;Q95AN2;Q9MTU5;Q9MTZ8;Q67H60;A8ASI2;Q9GET4;Q9MW35;Q9TMV2;O98523;O98492;Q8HT82;Q93Y44;A7X6U2;A8ASH2;B7S4P3;C0J3J3;Q8MBL0;Q9MRK2;…	4104	235	CID	M8(Oxidation)	23.39	11.8327		4	49	35	1	1617.77	-22.8015	8/133	pps_Arabidopsis_trypsin_rep1.mgf
Q29VB0	44.63	22	16	475	51.0803	5.21143	1417.42	ATP synthase beta subunit (Fragment) OS=Perrottetia longistylis GN=atpB PE=3 SV=1 - [Q29VB0_9ROSI]
	Confidence Icon	Sequence	Protein Accessions	# Proteins	# Protein Groups	Activation Type	Modifications	IonScore	Exp Value	Δ Score	Rank	Identity High	Homology Threshold	Charge	m/z [Da]	ΔM [ppm]	Ions Matched	Spectrum File
	High	MPSAVGYQPTLSTEMGTLQER	Q8MBJ6;Q9MRM6;Q9MTU3;Q3L1L0;Q9TLL5;Q9MTZ8;Q95FM7;Q597K1;Q257C7;A0AR40;O98412;Q29VB0;Q9MRL5;Q95FL6;Q8MBK2;Q67H62;C8YPI1;Q9MRR6;Q95FM3;Q9MTZ4;Q9XQY2;Q9SC47;Q9MRW3;P19366;Q9MRG6;Q9THU9;Q3ZMJ5;Q8MBI2;A9QAU1;D7KRE0;Q8MBI0;Q8WH97;Q9SBN9;Q5UVH1;Q6YN70;O98406;Q09RD9;B2BI37;Q5UVF9;Q5YGN7;Q5YGK8;Q5UVH4;Q95FT4	571	43	CID		183.04	1.34636e-15		2	49		1	2296.09	-2.6137	18/221	pps_Arabidopsis_trypsin_rep1.mgf
	High	YKELQDIIAILGLDELSEEDR	O98766;Q9MRF3;Q8MBQ4;Q9MTX9;Q9MTW0;Q9XQL3;Q9XQG7;Q9MU12;Q9MRM9;Q9MRK7;Q8MBJ6;Q9BA74;Q9MRM6;Q95FR1;Q9XQY8;Q9MU01;Q9MRK1;Q597J4;Q29VB8;Q9XQX8;Q9XQN1;Q9MTV9;Q95FT8;Q95FL9;Q67H63;Q6EYX5;B7S4Q6;Q9XQY1;Q3L1L0;Q9TLJ8;Q9TLL5;Q9TLK3;Q9MRS1;Q9MT58;Q95FM8;Q9FF03;Q71N61;Q29VB2;Q9XQY5;Q9MRJ8;Q95AN2;Q9MTU5;Q9MTZ8;Q67H60;Q3ZU72;Q9GET4;Q9MW35;Q9TMV2;O98523;O98492;Q8HT82;Q93Y44;A7X6U2;B7S4P3;C0J3J3;Q9MRK2;A0AR37;…	3355	196	CID		142.92	1.3826e-11		9	49		1	2462.25	-7.06317	16/233	pps_Arabidopsis_trypsin_rep1.mgf
	High	GIYPAVDPLDSTSTMLQPR	O98766;Q9MRF3;Q8MBQ4;Q9MTX9;Q9MTW0;Q9XQL3;Q9XQG7;Q8SLS8;Q9MU12;Q9MRM9;Q9MRK7;Q8MBJ6;Q9BA74;Q9MRM6;Q95FR1;Q9XQY8;Q9MU01;Q9MRK1;Q597J4;Q29VB8;Q9XQX8;Q9MTU3;Q9XQN1;Q9MTV9;Q95FT8;Q95FL9;Q67H63;Q6EYX5;B7S4Q6;Q9XQY1;Q67H82;Q3L1L0;Q9TLJ8;Q9TLL5;Q9MRS1;Q95FM8;Q9FF03;Q71N61;Q29VB2;Q9TLL3;Q9XQY5;Q9MRJ8;Q9GI23;Q95AN2;Q9MTU5;Q9MTZ8;Q67H60;Q3ZU72;A8ASI2;Q9GET4;Q9MW35;Q9TMV2;O98523;O98492;Q8HT82;Q93Y44;A7X6U2;…	2265	199	CID		128.41	3.83999e-10		2	49		1	2060.98	-27.7019	14/167	pps_Arabidopsis_trypsin_rep1.mgf
	High	DVNEQDVLLFIDNIFR	Q9MRF3;Q8MBQ4;Q9MTW0;Q9XQL3;Q9MU12;Q8MBJ6;Q9BA74;Q9MRM6;Q95FR1;Q9XQY8;Q9MU01;Q9MRK1;Q597J4;Q29VB8;Q9XQX8;Q9MTU3;Q9XQN1;Q9MTV9;Q95FT8;Q95FL9;Q67H63;Q6EYX5;Q67H82;Q3L1L0;Q9TLJ8;Q9TLK3;Q9MRS1;Q9MT58;Q95FM8;Q9FF03;Q9XQY5;Q9MRJ8;Q9GI23;Q95AN2;Q9MTU5;Q9MTZ8;Q67H60;Q3ZU72;A8ASI2;Q9GET4;Q9MW35;Q9TMV2;O98523;O98492;Q8HT82;Q93Y44;A7X6U2;A8ASH2;B7S4P3;C0J3J3;Q8MBL0;Q9MRK2;Q95FM7;A0AR37;Q9MRF4;Q67H80;Q29S89;…	2339	167	CID		126.07	6.8295e-10		3	49		1	1949.98	-7.32425	14/172	pps_Arabidopsis_trypsin_rep1.mgf
	High	FVQAGSEVSALLGR	O98766;Q9MRF3;Q8MBQ4;Q9MTX9;Q9MTW0;Q9XQL3;Q9XQG7;Q8SLS8;Q9MU12;Q9MRM9;Q9MRK7;Q8MBJ6;Q9BA74;Q9MRM6;Q95FR1;Q9XQY8;Q9MU01;Q9MRK1;Q597J4;Q29VB8;Q9XQX8;Q9MTU3;Q9XQN1;Q9MTV9;Q95FT8;Q95FL9;Q67H63;B7S4Q6;Q67H82;Q3L1L0;Q9TLL5;Q9TLK3;Q9MRS1;Q9MT58;Q95FM8;Q9FF03;Q71N61;Q29VB2;Q9MRJ8;Q9GI23;Q95AN2;Q9MTU5;Q67H60;Q3ZU72;A8ASI2;Q9MW35;Q9TMV2;O98523;O98492;Q8HT82;A7X6U2;B7S4P3;C0J3J3;Q8MBL0;Q9MRK2;Q95FM7;A0AR37;…	3906	235	CID		115.65	7.20549e-09	0	1	49		1	1433.76	-11.9746	12/137	pps_Arabidopsis_trypsin_rep1.mgf
	High	VGLTALTMAEYFR	O98766;Q9MRF3;Q8MBQ4;Q9MTX9;Q9XQL3;Q9XQG7;Q8SLS8;Q9MU12;Q9MRM9;Q9MRK7;Q8MBJ6;Q9BA74;Q9MRM6;Q95FR1;Q9XQY8;Q9MU01;Q9MRK1;Q597J4;Q29VB8;Q9XQX8;Q9MTU3;Q9XQN1;Q9MTV9;Q95FT8;Q95FL9;Q67H63;Q6EYX5;B7S4Q6;Q9XQY1;Q67H82;Q3L1L0;Q9TLJ8;Q9TLL5;Q9MRS1;Q9MT58;Q95FM8;Q9FF03;Q71N61;Q9XQY5;Q9MRJ8;Q9GI23;Q95AN2;Q9MTU5;Q9MTZ8;Q67H60;Q3ZU72;A8ASI2;Q9GET4;Q9MW35;Q9TMV2;O98523;O98492;Q8HT82;Q93Y44;A7X6U2;A8ASH2;B7S4P3;…	3375	230	CID		105.03	9.72977e-08		2	50		1	1471.73	-23.7366	12/111	pps_Arabidopsis_trypsin_rep1.mgf
	High	AHGGVSVFGGVGER	O98766;Q9MRF3;Q9MTX9;Q9MTW0;Q9XQL3;Q9XQG7;Q9MU12;Q9MRM9;Q8MBJ6;Q9BA74;Q9MRM6;Q95FR1;Q9XQY8;Q9MU01;Q9MRK1;Q597J4;Q29VB8;Q9XQX8;Q9MTU3;Q9XQN1;Q9MTV9;Q95FT8;Q95FL9;Q67H63;B7S4Q6;Q9XQY1;Q67H82;Q9TLJ8;Q9TLL5;Q9TLK3;Q9MRS1;Q9MT58;Q71N61;Q29VB2;Q9XQY5;Q9MRJ8;Q9MTU5;Q9MTZ8;Q3ZU72;A8ASI2;Q9GET4;Q9TMV2;O98523;O98492;Q8HT82;Q93Y44;A7X6U2;A8ASH2;B7S4P3;C0J3J3;Q9MRK2;Q95FM7;A0AR37;Q9MRF4;Q67H80;Q597K1;Q29S89;…	3365	211	CID		99.38	2.95884e-07	0	1	49	47	1	1328.68	8.64367	12/119	pps_Arabidopsis_trypsin_rep1.mgf
	High	TVLIMELINNIAK	O98766;Q9MRF3;Q9MTX9;Q9MTW0;Q9XQL3;Q9XQG7;Q8SLS8;Q9MU12;Q9MRM9;Q9MRK7;Q8MBJ6;Q9BA74;Q9MRM6;Q95FR1;Q9MU01;Q9MRK1;Q597J4;Q9XQX8;Q9MTU3;Q9MTV9;Q95FT8;Q95FL9;Q67H63;Q6EYX5;B7S4Q6;Q9XQY1;Q67H82;Q9TLJ8;Q9TLL5;Q9TLK3;Q9MRS1;Q9MT58;Q95FM8;Q9FF03;Q71N61;Q29VB2;Q9TLL3;Q9XQY5;Q9MRJ8;Q95AN2;Q9MTU5;Q9MTZ8;Q3ZU72;A8ASI2;Q9GET4;Q9MW35;Q9TMV2;O98523;O98492;Q93Y44;A7X6U2;A8ASH2;B7S4P3;C0J3J3;Q9MRK2;Q95FM7;A0AR37;…	3602	230	CID		86.74	5.87972e-06		4	49		1	1471.85	-4.29689	10/121	pps_Arabidopsis_trypsin_rep1.mgf
	High	mPSAVGYQPTLSTEMGTLQER	Q8MBJ6;Q9MRM6;Q9MTU3;Q3L1L0;Q9TLL5;Q9MTZ8;Q95FM7;Q597K1;Q257C7;A0AR40;O98412;Q29VB0;Q9MRL5;Q95FL6;Q8MBK2;Q67H62;C8YPI1;Q9MRR6;Q95FM3;Q9MTZ4;Q9XQY2;Q9SC47;Q9MRW3;P19366;Q9MRG6;Q9THU9;Q3ZMJ5;Q8MBI2;A9QAU1;D7KRE0;Q8MBI0;Q8WH97;Q9SBN9;Q5UVH1;Q6YN70;O98406;Q09RD9;B2BI37;Q5UVF9;Q5YGN7;Q5YGK8;Q5UVH4;Q95FT4	571	43	CID	M1(Oxidation)	86.62	5.43731e-06		2	49		1	2312.08	-4.72706	16/221	pps_Arabidopsis_trypsin_rep1.mgf
	High	VALVYGQMNEPPGAR	Q8MBQ4;Q9MTX9;Q9MTW0;Q9XQL3;Q9XQG7;Q9MU12;Q9MRM9;Q9MRK7;Q8MBJ6;Q9BA74;Q9MRM6;Q95FR1;Q9XQY8;Q9MU01;Q9MRK1;Q597J4;Q29VB8;Q9XQX8;Q9MTU3;Q9XQN1;Q9MTV9;Q95FT8;Q95FL9;Q67H63;Q6EYX5;B7S4Q6;Q9XQY1;Q67H82;Q9TLJ8;Q9TLL5;Q9TLK3;Q9MRS1;Q9MT58;Q95FM8;Q9FF03;Q71N61;Q9TLL3;Q9XQY5;Q9GI23;Q95AN2;Q9MTU5;Q9MTZ8;Q67H60;A8ASI2;Q9GET4;Q9MW35;Q9TMV2;O98523;O98492;Q8HT82;Q93Y44;A7X6U2;A8ASH2;B7S4P3;C0J3J3;Q8MBL0;Q9MRK2;…	4104	235	CID		83.47	1.20208e-05		4	49		1	1601.78	-16.7446	9/133	pps_Arabidopsis_trypsin_rep1.mgf
	High	IAQIIGPVLDVAFPPGK	O98766;Q9MRF3;Q95FR1;Q9MU01;Q95FT8;Q6EYX5;Q67H82;Q9TLL5;Q95FM8;Q9TLL3;Q9XQY5;Q95AN2;Q9MTZ8;Q3ZU72;A8ASI2;Q95FM7;Q67H80;Q29S89;Q5W4R8;Q95FQ1;Q29VB0;Q9MRL5;Q95FL6;Q9MRA6;Q95FS7;Q9MRL6;Q95FM3;Q9XQZ0;Q3ZU69;A3KLS6;P19366;Q95DV0;Q9THU9;Q8WJG9;Q8WJG8;Q9XQX3;Q95FV0;Q95FV3;Q4KU64;A7BGH3;A9QBY3;D7KRE0;Q95FQ5	595	43	CID		72.5	0.000148509		2	49		1	1734.95	-36.5839	10/163	pps_Arabidopsis_trypsin_rep1.mgf
	High	YKELQDIIAILGLDELSEEDRLTVAR	O98766;Q9MRF3;Q8MBQ4;Q9MTX9;Q9MTW0;Q9XQL3;Q9XQG7;Q9MU12;Q9MRK7;Q8MBJ6;Q9BA74;Q95FR1;Q9XQY8;Q9MU01;Q9MRK1;Q597J4;Q29VB8;Q9XQX8;Q9XQN1;Q9MTV9;Q95FT8;Q95FL9;Q67H63;Q6EYX5;B7S4Q6;Q9XQY1;Q3L1L0;Q9TLJ8;Q9TLL5;Q9TLK3;Q9MRS1;Q9MT58;Q95FM8;Q9FF03;Q71N61;Q29VB2;Q9XQY5;Q9MRJ8;Q95AN2;Q9MTU5;Q9MTZ8;Q67H60;Q3ZU72;Q9GET4;Q9MW35;Q9TMV2;O98523;O98492;Q93Y44;A7X6U2;B7S4P3;C0J3J3;Q9MRK2;A0AR37;Q9MRF4;Q67H80;Q597K1;…	2967	175	CID		67.44	0.000477646		7	49		1	3002.6	-2.74008	11/291	pps_Arabidopsis_trypsin_rep1.mgf
	High	IGLFGGAGVGK	O98766;Q9MRF3;Q9MTX9;Q9MTW0;Q9XQG7;Q8SLS8;Q9MU12;Q9MRM9;Q9MRK7;Q8MBJ6;Q9BA74;Q9MRM6;Q95FR1;Q9XQY8;Q9MU01;Q9MRK1;Q29VB8;Q9XQX8;Q9MTU3;Q9XQN1;Q9MTV9;Q95FT8;Q95FL9;Q67H63;B7S4Q6;Q9XQY1;Q67H82;Q9TLL5;Q9TLK3;Q9MRS1;Q9MT58;Q95FM8;Q9FF03;Q71N61;Q29VB2;Q9TLL3;Q9MRJ8;Q95AN2;Q9MTU5;Q9MTZ8;Q67H60;Q3ZU72;A8ASI2;Q9GET4;Q9MW35;Q9TMV2;O98523;O98492;Q8HT82;Q93Y44;A7X6U2;A8ASH2;B7S4P3;C0J3J3;Q9MRK2;Q95FM7;A0AR37;…	4083	238	CID		53.95	0.0110119		2	49		1	975.545	-17.3352	13/92	pps_Arabidopsis_trypsin_rep1.mgf
	Medium	VVxLLAPYRR	Q67H63;Q29VB0	2	2	CID	X3(D)	45.45	0.0741193		9	49	46	1	1201.67	-29.5599	6/85	pps_Arabidopsis_trypsin_rep1.mgf
	Medium	TREGNDLYMEMK	O98766;Q9MRF3;Q9MTX9;Q9XQL3;Q9XQG7;Q9MU12;Q9MRM9;Q9MRK7;Q8MBJ6;Q9BA74;Q9MRM6;Q95FR1;Q9XQY8;Q9MU01;Q597J4;Q9XQX8;Q9MTU3;Q9XQN1;Q9MTV9;Q95FT8;Q95FL9;Q67H63;B7S4Q6;Q9XQY1;Q67H82;Q9TLJ8;Q9TLL5;Q9MRS1;Q9MT58;Q95FM8;Q9FF03;Q71N61;Q9TLL3;Q9MRJ8;Q95AN2;Q9MTU5;Q9MTZ8;Q3ZU72;A8ASI2;Q9GET4;Q9MW35;Q9TMV2;O98492;Q8HT82;Q93Y44;A7X6U2;A8ASH2;B7S4P3;C0J3J3;Q8MBL0;Q9MRK2;Q95FM7;A0AR37;Q9MRF4;Q67H80;Q597K1;Q29S89;…	3486	207	CID		42.47	0.0961191	0	1	47		1	1486.65	-12.2768	14/128	pps_Arabidopsis_trypsin_rep1.mgf
	Medium	TVLImELINNIAK	O98766;Q9MRF3;Q9MTX9;Q9MTW0;Q9XQL3;Q9XQG7;Q8SLS8;Q9MU12;Q9MRM9;Q9MRK7;Q8MBJ6;Q9BA74;Q9MRM6;Q95FR1;Q9MU01;Q9MRK1;Q597J4;Q9XQX8;Q9MTU3;Q9MTV9;Q95FT8;Q95FL9;Q67H63;Q6EYX5;B7S4Q6;Q9XQY1;Q67H82;Q9TLJ8;Q9TLL5;Q9TLK3;Q9MRS1;Q9MT58;Q95FM8;Q9FF03;Q71N61;Q29VB2;Q9TLL3;Q9XQY5;Q9MRJ8;Q95AN2;Q9MTU5;Q9MTZ8;Q3ZU72;A8ASI2;Q9GET4;Q9MW35;Q9TMV2;O98523;O98492;Q93Y44;A7X6U2;A8ASH2;B7S4P3;C0J3J3;Q9MRK2;Q95FM7;A0AR37;…	3602	230	CID	M5(Oxidation)	41.42	0.207621		5	49	46	1	1487.83	-12.8081	11/121	pps_Arabidopsis_trypsin_rep1.mgf
	Low	IAQIIGPVLDVAFPPGKMPNIYNALVVK	O98766;Q9MRF3;Q95FR1;Q9MU01;Q6EYX5;Q67H82;Q9TLL5;Q95FM8;Q9TLL3;Q9XQY5;Q95AN2;Q9MTZ8;Q3ZU72;A8ASI2;Q67H80;Q5W4R8;Q95FQ1;Q29VB0;Q9MRL5;Q95FS7;Q9MRL6;Q3ZU69;A3KLS6;P19366;Q95DV0;Q9THU9;Q8WJG9;Q9XQX3;Q95FV0;A7BGH3;A9QBY3;D7KRE0;Q95FQ5	468	33	CID		36.28	0.56301		4	49	41	1	2977.62	-26.1925	13/284	pps_Arabidopsis_trypsin_rep1.mgf
	Low	VGLTALTmAEYFR	O98766;Q9MRF3;Q8MBQ4;Q9MTX9;Q9XQL3;Q9XQG7;Q8SLS8;Q9MU12;Q9MRM9;Q9MRK7;Q8MBJ6;Q9BA74;Q9MRM6;Q95FR1;Q9XQY8;Q9MU01;Q9MRK1;Q597J4;Q29VB8;Q9XQX8;Q9MTU3;Q9XQN1;Q9MTV9;Q95FT8;Q95FL9;Q67H63;Q6EYX5;B7S4Q6;Q9XQY1;Q67H82;Q3L1L0;Q9TLJ8;Q9TLL5;Q9MRS1;Q9MT58;Q95FM8;Q9FF03;Q71N61;Q9XQY5;Q9MRJ8;Q9GI23;Q95AN2;Q9MTU5;Q9MTZ8;Q67H60;Q3ZU72;A8ASI2;Q9GET4;Q9MW35;Q9TMV2;O98523;O98492;Q8HT82;Q93Y44;A7X6U2;A8ASH2;B7S4P3;…	3375	230	CID	M8(Oxidation)	29.9	2.8776		2	49	32	1	1487.7	-35.0811	9/111	pps_Arabidopsis_trypsin_rep1.mgf
	Low	VVxLLAPYR	Q67H63;Q29VB0	2	2	CID	X3(D)	28.62	3.76975		8	49	42	1	1045.57	-30.0871	8/74	pps_Arabidopsis_trypsin_rep1.mgf
	Low	GIYPAVDPLDSTSTmLQPR	O98766;Q9MRF3;Q8MBQ4;Q9MTX9;Q9MTW0;Q9XQL3;Q9XQG7;Q8SLS8;Q9MU12;Q9MRM9;Q9MRK7;Q8MBJ6;Q9BA74;Q9MRM6;Q95FR1;Q9XQY8;Q9MU01;Q9MRK1;Q597J4;Q29VB8;Q9XQX8;Q9MTU3;Q9XQN1;Q9MTV9;Q95FT8;Q95FL9;Q67H63;Q6EYX5;B7S4Q6;Q9XQY1;Q67H82;Q3L1L0;Q9TLJ8;Q9TLL5;Q9MRS1;Q95FM8;Q9FF03;Q71N61;Q29VB2;Q9TLL3;Q9XQY5;Q9MRJ8;Q9GI23;Q95AN2;Q9MTU5;Q9MTZ8;Q67H60;Q3ZU72;A8ASI2;Q9GET4;Q9MW35;Q9TMV2;O98523;O98492;Q8HT82;Q93Y44;A7X6U2;…	2265	199	CID	M15(Oxidation)	27.85	4.45789		4	49	42	1	2076.98	-24.2678	8/167	pps_Arabidopsis_trypsin_rep1.mgf
	Low	TREGNDLYmEMK	O98766;Q9MRF3;Q9MTX9;Q9XQL3;Q9XQG7;Q9MU12;Q9MRM9;Q9MRK7;Q8MBJ6;Q9BA74;Q9MRM6;Q95FR1;Q9XQY8;Q9MU01;Q597J4;Q9XQX8;Q9MTU3;Q9XQN1;Q9MTV9;Q95FT8;Q95FL9;Q67H63;B7S4Q6;Q9XQY1;Q67H82;Q9TLJ8;Q9TLL5;Q9MRS1;Q9MT58;Q95FM8;Q9FF03;Q71N61;Q9TLL3;Q9MRJ8;Q95AN2;Q9MTU5;Q9MTZ8;Q3ZU72;A8ASI2;Q9GET4;Q9MW35;Q9TMV2;O98492;Q8HT82;Q93Y44;A7X6U2;A8ASH2;B7S4P3;C0J3J3;Q8MBL0;Q9MRK2;Q95FM7;A0AR37;Q9MRF4;Q67H80;Q597K1;Q29S89;…	3486	207	CID	M9(Oxidation)	26.47	3.22852		2	46	33	1	1502.63	-20.475	10/128	pps_Arabidopsis_trypsin_rep1.mgf
	Low	VALVYGQmNEPPGAR	Q8MBQ4;Q9MTX9;Q9MTW0;Q9XQL3;Q9XQG7;Q9MU12;Q9MRM9;Q9MRK7;Q8MBJ6;Q9BA74;Q9MRM6;Q95FR1;Q9XQY8;Q9MU01;Q9MRK1;Q597J4;Q29VB8;Q9XQX8;Q9MTU3;Q9XQN1;Q9MTV9;Q95FT8;Q95FL9;Q67H63;Q6EYX5;B7S4Q6;Q9XQY1;Q67H82;Q9TLJ8;Q9TLL5;Q9TLK3;Q9MRS1;Q9MT58;Q95FM8;Q9FF03;Q71N61;Q9TLL3;Q9XQY5;Q9GI23;Q95AN2;Q9MTU5;Q9MTZ8;Q67H60;A8ASI2;Q9GET4;Q9MW35;Q9TMV2;O98523;O98492;Q8HT82;Q93Y44;A7X6U2;A8ASH2;B7S4P3;C0J3J3;Q8MBL0;Q9MRK2;…	4104	235	CID	M8(Oxidation)	23.39	11.8327		4	49	35	1	1617.77	-22.8015	8/133	pps_Arabidopsis_trypsin_rep1.mgf
Q9MTZ1	49.79	20	16	480	51.832	5.31299	1412.92	ATP synthase beta subunit (Fragment) OS=Roussea simplex GN=atpB PE=3 SV=1 - [Q9MTZ1_9ASTR]
	Confidence Icon	Sequence	Protein Accessions	# Proteins	# Protein Groups	Activation Type	Modifications	IonScore	Exp Value	Δ Score	Rank	Identity High	Homology Threshold	Charge	m/z [Da]	ΔM [ppm]	Ions Matched	Spectrum File
	High	YKELQDIIAILGLDELSEEDR	O98766;Q9MRF3;Q8MBQ4;Q9MTX9;Q9MTW0;Q9XQL3;Q9XQG7;Q9MU12;Q9MRM9;Q9MRK7;Q8MBJ6;Q9BA74;Q9MRM6;Q95FR1;Q9XQY8;Q9MU01;Q9MRK1;Q597J4;Q29VB8;Q9XQX8;Q9XQN1;Q9MTV9;Q95FT8;Q95FL9;Q67H63;Q6EYX5;B7S4Q6;Q9XQY1;Q3L1L0;Q9TLJ8;Q9TLL5;Q9TLK3;Q9MRS1;Q9MT58;Q95FM8;Q9FF03;Q71N61;Q29VB2;Q9XQY5;Q9MRJ8;Q95AN2;Q9MTU5;Q9MTZ8;Q67H60;Q3ZU72;Q9GET4;Q9MW35;Q9TMV2;O98523;O98492;Q8HT82;Q93Y44;A7X6U2;B7S4P3;C0J3J3;Q9MRK2;A0AR37;…	3355	196	CID		142.92	1.3826e-11		9	49		1	2462.25	-7.06317	16/233	pps_Arabidopsis_trypsin_rep1.mgf
	High	GIYPAVDPLDSTSTMLQPR	O98766;Q9MRF3;Q8MBQ4;Q9MTX9;Q9MTW0;Q9XQL3;Q9XQG7;Q8SLS8;Q9MU12;Q9MRM9;Q9MRK7;Q8MBJ6;Q9BA74;Q9MRM6;Q95FR1;Q9XQY8;Q9MU01;Q9MRK1;Q597J4;Q29VB8;Q9XQX8;Q9MTU3;Q9XQN1;Q9MTV9;Q95FT8;Q95FL9;Q67H63;Q6EYX5;B7S4Q6;Q9XQY1;Q67H82;Q3L1L0;Q9TLJ8;Q9TLL5;Q9MRS1;Q95FM8;Q9FF03;Q71N61;Q29VB2;Q9TLL3;Q9XQY5;Q9MRJ8;Q9GI23;Q95AN2;Q9MTU5;Q9MTZ8;Q67H60;Q3ZU72;A8ASI2;Q9GET4;Q9MW35;Q9TMV2;O98523;O98492;Q8HT82;Q93Y44;A7X6U2;…	2265	199	CID		128.41	3.83999e-10		2	49		1	2060.98	-27.7019	14/167	pps_Arabidopsis_trypsin_rep1.mgf
	High	DVNEQDVLLFIDNIFR	Q9MRF3;Q8MBQ4;Q9MTW0;Q9XQL3;Q9MU12;Q8MBJ6;Q9BA74;Q9MRM6;Q95FR1;Q9XQY8;Q9MU01;Q9MRK1;Q597J4;Q29VB8;Q9XQX8;Q9MTU3;Q9XQN1;Q9MTV9;Q95FT8;Q95FL9;Q67H63;Q6EYX5;Q67H82;Q3L1L0;Q9TLJ8;Q9TLK3;Q9MRS1;Q9MT58;Q95FM8;Q9FF03;Q9XQY5;Q9MRJ8;Q9GI23;Q95AN2;Q9MTU5;Q9MTZ8;Q67H60;Q3ZU72;A8ASI2;Q9GET4;Q9MW35;Q9TMV2;O98523;O98492;Q8HT82;Q93Y44;A7X6U2;A8ASH2;B7S4P3;C0J3J3;Q8MBL0;Q9MRK2;Q95FM7;A0AR37;Q9MRF4;Q67H80;Q29S89;…	2339	167	CID		126.07	6.8295e-10		3	49		1	1949.98	-7.32425	14/172	pps_Arabidopsis_trypsin_rep1.mgf
	High	FVQAGSEVSALLGR	O98766;Q9MRF3;Q8MBQ4;Q9MTX9;Q9MTW0;Q9XQL3;Q9XQG7;Q8SLS8;Q9MU12;Q9MRM9;Q9MRK7;Q8MBJ6;Q9BA74;Q9MRM6;Q95FR1;Q9XQY8;Q9MU01;Q9MRK1;Q597J4;Q29VB8;Q9XQX8;Q9MTU3;Q9XQN1;Q9MTV9;Q95FT8;Q95FL9;Q67H63;B7S4Q6;Q67H82;Q3L1L0;Q9TLL5;Q9TLK3;Q9MRS1;Q9MT58;Q95FM8;Q9FF03;Q71N61;Q29VB2;Q9MRJ8;Q9GI23;Q95AN2;Q9MTU5;Q67H60;Q3ZU72;A8ASI2;Q9MW35;Q9TMV2;O98523;O98492;Q8HT82;A7X6U2;B7S4P3;C0J3J3;Q8MBL0;Q9MRK2;Q95FM7;A0AR37;…	3906	235	CID		115.65	7.20549e-09	0	1	49		1	1433.76	-11.9746	12/137	pps_Arabidopsis_trypsin_rep1.mgf
	High	IFNVLGEPVDNLGPVDTR	O98766;Q9MRF3;Q9MTX9;Q9MTW0;Q9XQG7;Q8SLS8;Q9MU12;Q9BA74;Q95FR1;Q9MRK1;Q597J4;Q29VB8;Q9MTU3;Q9XQN1;B7S4Q6;Q9XQY1;Q9TLL5;Q9TLK3;Q9MRS1;Q9MT58;Q95FM8;Q71N61;Q29VB2;Q67H60;Q3ZU72;A8ASI2;Q9GET4;Q9MW35;Q9TMV2;O98523;O98492;Q8HT82;A8ASH2;B7S4P3;A0AR37;Q9MRF4;Q257C7;A0AR40;B8PRK4;B7S4V7;Q5W4R8;Q8WJG3;Q8SLT5;Q9MRR7;Q9MRU7;Q9MRL5;O98595;Q95FL6;Q9MRA6;O98404;O98583;Q9XQY9;Q9MW37;Q9XQY6;Q9MRR6;Q67H40;Q9MRA2;…	1261	89	CID		114.13	1.05152e-08		2	49		1	1954.97	-29.2324	14/187	pps_Arabidopsis_trypsin_rep1.mgf
	High	GSITSIQAVYVPADDLTDPAPATTFAHLDATTVLSR	Q29VB8;Q9MTV9;Q29VB2;Q9MW35;O98412;Q95D38;O98404;Q9MRL6;P19366;Q8MFW7;Q95FW4;Q9THU9;Q9S6Z4;Q4KU64;D7KRE0;Q8MFX1;Q9MTZ1;Q8MFX9;B9U4M6;B9U4L6;B9U4K5;Q95DY3;A9U8M5;B9U4R2;Q06FV3;Q9SBN9;Q6YN70;A9L9X3;O98406;Q95FX5;Q9TMQ1;A9L9T1;A9L9V1;A9L9Y8;A9L9V2;A9L9Y2;B3SHD4;A9L9U2;A9L9V9;Q9XQN7;A9L9S9;Q95FT4	421	42	CID		106.59	4.77417e-08		3	48	42	1	3714.71	-48.3945	16/405	pps_Arabidopsis_trypsin_rep1.mgf
	High	VGLTALTMAEYFR	O98766;Q9MRF3;Q8MBQ4;Q9MTX9;Q9XQL3;Q9XQG7;Q8SLS8;Q9MU12;Q9MRM9;Q9MRK7;Q8MBJ6;Q9BA74;Q9MRM6;Q95FR1;Q9XQY8;Q9MU01;Q9MRK1;Q597J4;Q29VB8;Q9XQX8;Q9MTU3;Q9XQN1;Q9MTV9;Q95FT8;Q95FL9;Q67H63;Q6EYX5;B7S4Q6;Q9XQY1;Q67H82;Q3L1L0;Q9TLJ8;Q9TLL5;Q9MRS1;Q9MT58;Q95FM8;Q9FF03;Q71N61;Q9XQY5;Q9MRJ8;Q9GI23;Q95AN2;Q9MTU5;Q9MTZ8;Q67H60;Q3ZU72;A8ASI2;Q9GET4;Q9MW35;Q9TMV2;O98523;O98492;Q8HT82;Q93Y44;A7X6U2;A8ASH2;B7S4P3;…	3375	230	CID		105.03	9.72977e-08		2	50		1	1471.73	-23.7366	12/111	pps_Arabidopsis_trypsin_rep1.mgf
	High	AHGGVSVFGGVGER	O98766;Q9MRF3;Q9MTX9;Q9MTW0;Q9XQL3;Q9XQG7;Q9MU12;Q9MRM9;Q8MBJ6;Q9BA74;Q9MRM6;Q95FR1;Q9XQY8;Q9MU01;Q9MRK1;Q597J4;Q29VB8;Q9XQX8;Q9MTU3;Q9XQN1;Q9MTV9;Q95FT8;Q95FL9;Q67H63;B7S4Q6;Q9XQY1;Q67H82;Q9TLJ8;Q9TLL5;Q9TLK3;Q9MRS1;Q9MT58;Q71N61;Q29VB2;Q9XQY5;Q9MRJ8;Q9MTU5;Q9MTZ8;Q3ZU72;A8ASI2;Q9GET4;Q9TMV2;O98523;O98492;Q8HT82;Q93Y44;A7X6U2;A8ASH2;B7S4P3;C0J3J3;Q9MRK2;Q95FM7;A0AR37;Q9MRF4;Q67H80;Q597K1;Q29S89;…	3365	211	CID		99.38	2.95884e-07	0	1	49	47	1	1328.68	8.64367	12/119	pps_Arabidopsis_trypsin_rep1.mgf
	High	TVLIMELINNIAK	O98766;Q9MRF3;Q9MTX9;Q9MTW0;Q9XQL3;Q9XQG7;Q8SLS8;Q9MU12;Q9MRM9;Q9MRK7;Q8MBJ6;Q9BA74;Q9MRM6;Q95FR1;Q9MU01;Q9MRK1;Q597J4;Q9XQX8;Q9MTU3;Q9MTV9;Q95FT8;Q95FL9;Q67H63;Q6EYX5;B7S4Q6;Q9XQY1;Q67H82;Q9TLJ8;Q9TLL5;Q9TLK3;Q9MRS1;Q9MT58;Q95FM8;Q9FF03;Q71N61;Q29VB2;Q9TLL3;Q9XQY5;Q9MRJ8;Q95AN2;Q9MTU5;Q9MTZ8;Q3ZU72;A8ASI2;Q9GET4;Q9MW35;Q9TMV2;O98523;O98492;Q93Y44;A7X6U2;A8ASH2;B7S4P3;C0J3J3;Q9MRK2;Q95FM7;A0AR37;…	3602	230	CID		86.74	5.87972e-06		4	49		1	1471.85	-4.29689	10/121	pps_Arabidopsis_trypsin_rep1.mgf
	High	VALVYGQMNEPPGAR	Q8MBQ4;Q9MTX9;Q9MTW0;Q9XQL3;Q9XQG7;Q9MU12;Q9MRM9;Q9MRK7;Q8MBJ6;Q9BA74;Q9MRM6;Q95FR1;Q9XQY8;Q9MU01;Q9MRK1;Q597J4;Q29VB8;Q9XQX8;Q9MTU3;Q9XQN1;Q9MTV9;Q95FT8;Q95FL9;Q67H63;Q6EYX5;B7S4Q6;Q9XQY1;Q67H82;Q9TLJ8;Q9TLL5;Q9TLK3;Q9MRS1;Q9MT58;Q95FM8;Q9FF03;Q71N61;Q9TLL3;Q9XQY5;Q9GI23;Q95AN2;Q9MTU5;Q9MTZ8;Q67H60;A8ASI2;Q9GET4;Q9MW35;Q9TMV2;O98523;O98492;Q8HT82;Q93Y44;A7X6U2;A8ASH2;B7S4P3;C0J3J3;Q8MBL0;Q9MRK2;…	4104	235	CID		83.47	1.20208e-05		4	49		1	1601.78	-16.7446	9/133	pps_Arabidopsis_trypsin_rep1.mgf
	High	SAPAFIELDTK	Q29VB8;Q9XQY1;P19366;Q9S6Z4;Q9MTZ1;B9U4K5;Q95DY3;A9U8M5;Q8MC72;A9L9U8;A9L9S3;A9L9X3;A9L9Y4;A9L9X9;A9L9T1;A9L9V1;A9L9Y8;A9L9V2;A9L9Y2;B3SHD4;A9L9V9;A9L9S9;A9L9W8	188	23	CID		68.5	0.000336918	0	1	49		1	1191.61	-11.6995	9/99	pps_Arabidopsis_trypsin_rep1.mgf
	High	YKELQDIIAILGLDELSEEDRLTVAR	O98766;Q9MRF3;Q8MBQ4;Q9MTX9;Q9MTW0;Q9XQL3;Q9XQG7;Q9MU12;Q9MRK7;Q8MBJ6;Q9BA74;Q95FR1;Q9XQY8;Q9MU01;Q9MRK1;Q597J4;Q29VB8;Q9XQX8;Q9XQN1;Q9MTV9;Q95FT8;Q95FL9;Q67H63;Q6EYX5;B7S4Q6;Q9XQY1;Q3L1L0;Q9TLJ8;Q9TLL5;Q9TLK3;Q9MRS1;Q9MT58;Q95FM8;Q9FF03;Q71N61;Q29VB2;Q9XQY5;Q9MRJ8;Q95AN2;Q9MTU5;Q9MTZ8;Q67H60;Q3ZU72;Q9GET4;Q9MW35;Q9TMV2;O98523;O98492;Q93Y44;A7X6U2;B7S4P3;C0J3J3;Q9MRK2;A0AR37;Q9MRF4;Q67H80;Q597K1;…	2967	175	CID		67.44	0.000477646		7	49		1	3002.6	-2.74008	11/291	pps_Arabidopsis_trypsin_rep1.mgf
	High	IGLFGGAGVGK	O98766;Q9MRF3;Q9MTX9;Q9MTW0;Q9XQG7;Q8SLS8;Q9MU12;Q9MRM9;Q9MRK7;Q8MBJ6;Q9BA74;Q9MRM6;Q95FR1;Q9XQY8;Q9MU01;Q9MRK1;Q29VB8;Q9XQX8;Q9MTU3;Q9XQN1;Q9MTV9;Q95FT8;Q95FL9;Q67H63;B7S4Q6;Q9XQY1;Q67H82;Q9TLL5;Q9TLK3;Q9MRS1;Q9MT58;Q95FM8;Q9FF03;Q71N61;Q29VB2;Q9TLL3;Q9MRJ8;Q95AN2;Q9MTU5;Q9MTZ8;Q67H60;Q3ZU72;A8ASI2;Q9GET4;Q9MW35;Q9TMV2;O98523;O98492;Q8HT82;Q93Y44;A7X6U2;A8ASH2;B7S4P3;C0J3J3;Q9MRK2;Q95FM7;A0AR37;…	4083	238	CID		53.95	0.0110119		2	49		1	975.545	-17.3352	13/92	pps_Arabidopsis_trypsin_rep1.mgf
	Medium	VVDLLAPYRR	O98766;Q9MRF3;Q9MTX9;Q9MTW0;Q9XQL3;Q9XQG7;Q8SLS8;Q9MU12;Q9MRM9;Q8MBJ6;Q95FR1;Q9XQY8;Q9MU01;Q9MRK1;Q597J4;Q29VB8;Q9XQX8;Q9XQN1;Q9MTV9;Q95FT8;Q95FL9;Q6EYX5;B7S4Q6;Q67H82;Q9TLL5;Q9TLK3;Q9MRS1;Q9MT58;Q95FM8;Q9FF03;Q71N61;Q29VB2;Q9TLL3;Q9XQY5;Q9MRJ8;Q9GI23;Q95AN2;Q9MTU5;Q9MTZ8;Q67H60;Q3ZU72;A8ASI2;Q9GET4;Q9MW35;Q9TMV2;O98523;O98492;Q8HT82;Q93Y44;A7X6U2;A8ASH2;B7S4P3;C0J3J3;Q8MBL0;Q95FM7;A0AR37;Q9MRF4;…	4060	234	CID		45.45	0.0741193		3	49	46	1	1201.67	-29.5599	6/81	pps_Arabidopsis_trypsin_rep1.mgf
	Medium	TVLImELINNIAK	O98766;Q9MRF3;Q9MTX9;Q9MTW0;Q9XQL3;Q9XQG7;Q8SLS8;Q9MU12;Q9MRM9;Q9MRK7;Q8MBJ6;Q9BA74;Q9MRM6;Q95FR1;Q9MU01;Q9MRK1;Q597J4;Q9XQX8;Q9MTU3;Q9MTV9;Q95FT8;Q95FL9;Q67H63;Q6EYX5;B7S4Q6;Q9XQY1;Q67H82;Q9TLJ8;Q9TLL5;Q9TLK3;Q9MRS1;Q9MT58;Q95FM8;Q9FF03;Q71N61;Q29VB2;Q9TLL3;Q9XQY5;Q9MRJ8;Q95AN2;Q9MTU5;Q9MTZ8;Q3ZU72;A8ASI2;Q9GET4;Q9MW35;Q9TMV2;O98523;O98492;Q93Y44;A7X6U2;A8ASH2;B7S4P3;C0J3J3;Q9MRK2;Q95FM7;A0AR37;…	3602	230	CID	M5(Oxidation)	41.42	0.207621		5	49	46	1	1487.83	-12.8081	11/121	pps_Arabidopsis_trypsin_rep1.mgf
	Medium	GRDIxGQPINVTCEVQQLLGNNR	Q95FV0;Q9MTZ1	2	2	CID	X5(E)	40.57	0.154756		2	47		1	2553.07	-82.5402	10/249	pps_Arabidopsis_trypsin_rep1.mgf
	Low	VGLTALTmAEYFR	O98766;Q9MRF3;Q8MBQ4;Q9MTX9;Q9XQL3;Q9XQG7;Q8SLS8;Q9MU12;Q9MRM9;Q9MRK7;Q8MBJ6;Q9BA74;Q9MRM6;Q95FR1;Q9XQY8;Q9MU01;Q9MRK1;Q597J4;Q29VB8;Q9XQX8;Q9MTU3;Q9XQN1;Q9MTV9;Q95FT8;Q95FL9;Q67H63;Q6EYX5;B7S4Q6;Q9XQY1;Q67H82;Q3L1L0;Q9TLJ8;Q9TLL5;Q9MRS1;Q9MT58;Q95FM8;Q9FF03;Q71N61;Q9XQY5;Q9MRJ8;Q9GI23;Q95AN2;Q9MTU5;Q9MTZ8;Q67H60;Q3ZU72;A8ASI2;Q9GET4;Q9MW35;Q9TMV2;O98523;O98492;Q8HT82;Q93Y44;A7X6U2;A8ASH2;B7S4P3;…	3375	230	CID	M8(Oxidation)	29.9	2.8776		2	49	32	1	1487.7	-35.0811	9/111	pps_Arabidopsis_trypsin_rep1.mgf
	Low	VVDLLAPYR	O98766;Q9MRF3;Q9MTX9;Q9MTW0;Q9XQL3;Q9XQG7;Q8SLS8;Q9MU12;Q9MRM9;Q8MBJ6;Q95FR1;Q9XQY8;Q9MU01;Q9MRK1;Q597J4;Q29VB8;Q9XQX8;Q9XQN1;Q9MTV9;Q95FT8;Q95FL9;Q6EYX5;B7S4Q6;Q67H82;Q9TLL5;Q9TLK3;Q9MRS1;Q9MT58;Q95FM8;Q9FF03;Q71N61;Q29VB2;Q9TLL3;Q9XQY5;Q9MRJ8;Q9GI23;Q95AN2;Q9MTU5;Q9MTZ8;Q67H60;Q3ZU72;A8ASI2;Q9GET4;Q9MW35;Q9TMV2;O98523;O98492;Q8HT82;Q93Y44;A7X6U2;A8ASH2;B7S4P3;C0J3J3;Q8MBL0;Q95FM7;A0AR37;Q9MRF4;…	4069	235	CID		28.62	3.76975		3	49	42	1	1045.57	-30.0871	8/70	pps_Arabidopsis_trypsin_rep1.mgf
	Low	GIYPAVDPLDSTSTmLQPR	O98766;Q9MRF3;Q8MBQ4;Q9MTX9;Q9MTW0;Q9XQL3;Q9XQG7;Q8SLS8;Q9MU12;Q9MRM9;Q9MRK7;Q8MBJ6;Q9BA74;Q9MRM6;Q95FR1;Q9XQY8;Q9MU01;Q9MRK1;Q597J4;Q29VB8;Q9XQX8;Q9MTU3;Q9XQN1;Q9MTV9;Q95FT8;Q95FL9;Q67H63;Q6EYX5;B7S4Q6;Q9XQY1;Q67H82;Q3L1L0;Q9TLJ8;Q9TLL5;Q9MRS1;Q95FM8;Q9FF03;Q71N61;Q29VB2;Q9TLL3;Q9XQY5;Q9MRJ8;Q9GI23;Q95AN2;Q9MTU5;Q9MTZ8;Q67H60;Q3ZU72;A8ASI2;Q9GET4;Q9MW35;Q9TMV2;O98523;O98492;Q8HT82;Q93Y44;A7X6U2;…	2265	199	CID	M15(Oxidation)	27.85	4.45789		4	49	42	1	2076.98	-24.2678	8/167	pps_Arabidopsis_trypsin_rep1.mgf
	Low	VALVYGQmNEPPGAR	Q8MBQ4;Q9MTX9;Q9MTW0;Q9XQL3;Q9XQG7;Q9MU12;Q9MRM9;Q9MRK7;Q8MBJ6;Q9BA74;Q9MRM6;Q95FR1;Q9XQY8;Q9MU01;Q9MRK1;Q597J4;Q29VB8;Q9XQX8;Q9MTU3;Q9XQN1;Q9MTV9;Q95FT8;Q95FL9;Q67H63;Q6EYX5;B7S4Q6;Q9XQY1;Q67H82;Q9TLJ8;Q9TLL5;Q9TLK3;Q9MRS1;Q9MT58;Q95FM8;Q9FF03;Q71N61;Q9TLL3;Q9XQY5;Q9GI23;Q95AN2;Q9MTU5;Q9MTZ8;Q67H60;A8ASI2;Q9GET4;Q9MW35;Q9TMV2;O98523;O98492;Q8HT82;Q93Y44;A7X6U2;A8ASH2;B7S4P3;C0J3J3;Q8MBL0;Q9MRK2;…	4104	235	CID	M8(Oxidation)	23.39	11.8327		4	49	35	1	1617.77	-22.8015	8/133	pps_Arabidopsis_trypsin_rep1.mgf
Q9MTV9	43.69	21	16	483	51.9477	5.66846	1388.39	ATP synthase beta subunit (Fragment) OS=Tetracera asiatica GN=atpB PE=3 SV=1 - [Q9MTV9_9MAGN]
	Confidence Icon	Sequence	Protein Accessions	# Proteins	# Protein Groups	Activation Type	Modifications	IonScore	Exp Value	Δ Score	Rank	Identity High	Homology Threshold	Charge	m/z [Da]	ΔM [ppm]	Ions Matched	Spectrum File
	High	YKELQDIIAILGLDELSEEDR	O98766;Q9MRF3;Q8MBQ4;Q9MTX9;Q9MTW0;Q9XQL3;Q9XQG7;Q9MU12;Q9MRM9;Q9MRK7;Q8MBJ6;Q9BA74;Q9MRM6;Q95FR1;Q9XQY8;Q9MU01;Q9MRK1;Q597J4;Q29VB8;Q9XQX8;Q9XQN1;Q9MTV9;Q95FT8;Q95FL9;Q67H63;Q6EYX5;B7S4Q6;Q9XQY1;Q3L1L0;Q9TLJ8;Q9TLL5;Q9TLK3;Q9MRS1;Q9MT58;Q95FM8;Q9FF03;Q71N61;Q29VB2;Q9XQY5;Q9MRJ8;Q95AN2;Q9MTU5;Q9MTZ8;Q67H60;Q3ZU72;Q9GET4;Q9MW35;Q9TMV2;O98523;O98492;Q8HT82;Q93Y44;A7X6U2;B7S4P3;C0J3J3;Q9MRK2;A0AR37;…	3355	196	CID		142.92	1.3826e-11		9	49		1	2462.25	-7.06317	16/233	pps_Arabidopsis_trypsin_rep1.mgf
	High	GIYPAVDPLDSTSTMLQPR	O98766;Q9MRF3;Q8MBQ4;Q9MTX9;Q9MTW0;Q9XQL3;Q9XQG7;Q8SLS8;Q9MU12;Q9MRM9;Q9MRK7;Q8MBJ6;Q9BA74;Q9MRM6;Q95FR1;Q9XQY8;Q9MU01;Q9MRK1;Q597J4;Q29VB8;Q9XQX8;Q9MTU3;Q9XQN1;Q9MTV9;Q95FT8;Q95FL9;Q67H63;Q6EYX5;B7S4Q6;Q9XQY1;Q67H82;Q3L1L0;Q9TLJ8;Q9TLL5;Q9MRS1;Q95FM8;Q9FF03;Q71N61;Q29VB2;Q9TLL3;Q9XQY5;Q9MRJ8;Q9GI23;Q95AN2;Q9MTU5;Q9MTZ8;Q67H60;Q3ZU72;A8ASI2;Q9GET4;Q9MW35;Q9TMV2;O98523;O98492;Q8HT82;Q93Y44;A7X6U2;…	2265	199	CID		128.41	3.83999e-10		2	49		1	2060.98	-27.7019	14/167	pps_Arabidopsis_trypsin_rep1.mgf
	High	DVNEQDVLLFIDNIFR	Q9MRF3;Q8MBQ4;Q9MTW0;Q9XQL3;Q9MU12;Q8MBJ6;Q9BA74;Q9MRM6;Q95FR1;Q9XQY8;Q9MU01;Q9MRK1;Q597J4;Q29VB8;Q9XQX8;Q9MTU3;Q9XQN1;Q9MTV9;Q95FT8;Q95FL9;Q67H63;Q6EYX5;Q67H82;Q3L1L0;Q9TLJ8;Q9TLK3;Q9MRS1;Q9MT58;Q95FM8;Q9FF03;Q9XQY5;Q9MRJ8;Q9GI23;Q95AN2;Q9MTU5;Q9MTZ8;Q67H60;Q3ZU72;A8ASI2;Q9GET4;Q9MW35;Q9TMV2;O98523;O98492;Q8HT82;Q93Y44;A7X6U2;A8ASH2;B7S4P3;C0J3J3;Q8MBL0;Q9MRK2;Q95FM7;A0AR37;Q9MRF4;Q67H80;Q29S89;…	2339	167	CID		126.07	6.8295e-10		3	49		1	1949.98	-7.32425	14/172	pps_Arabidopsis_trypsin_rep1.mgf
	High	FVQAGSEVSALLGR	O98766;Q9MRF3;Q8MBQ4;Q9MTX9;Q9MTW0;Q9XQL3;Q9XQG7;Q8SLS8;Q9MU12;Q9MRM9;Q9MRK7;Q8MBJ6;Q9BA74;Q9MRM6;Q95FR1;Q9XQY8;Q9MU01;Q9MRK1;Q597J4;Q29VB8;Q9XQX8;Q9MTU3;Q9XQN1;Q9MTV9;Q95FT8;Q95FL9;Q67H63;B7S4Q6;Q67H82;Q3L1L0;Q9TLL5;Q9TLK3;Q9MRS1;Q9MT58;Q95FM8;Q9FF03;Q71N61;Q29VB2;Q9MRJ8;Q9GI23;Q95AN2;Q9MTU5;Q67H60;Q3ZU72;A8ASI2;Q9MW35;Q9TMV2;O98523;O98492;Q8HT82;A7X6U2;B7S4P3;C0J3J3;Q8MBL0;Q9MRK2;Q95FM7;A0AR37;…	3906	235	CID		115.65	7.20549e-09	0	1	49		1	1433.76	-11.9746	12/137	pps_Arabidopsis_trypsin_rep1.mgf
	High	KGSITSIQAVYVPADDLTDPAPATTFAHLDATTVLSR	Q29VB8;Q9MTV9;Q29VB2;Q9MW35;O98412;Q95D38;O98404;Q9MRL6;P19366;Q8MFW7;Q95FW4;Q9THU9;Q9S6Z4;D7KRE0;Q8MFX1;Q8MFX9;B9U4M6;B9U4L6;B9U4K5;Q95DY3;A9U8M5;B9U4R2;Q06FV3;Q9SBN9;Q6YN70;A9L9X3;O98406;Q95FX5;Q9TMQ1;A9L9T1;A9L9V1;A9L9Y8;A9L9V2;A9L9Y2;B3SHD4;A9L9U2;A9L9V9;Q9XQN7;A9L9S9;Q95FT4	402	40	CID		107	4.38778e-08		3	48		1	3842.8	-46.9557	14/427	pps_Arabidopsis_trypsin_rep1.mgf
	High	GSITSIQAVYVPADDLTDPAPATTFAHLDATTVLSR	Q29VB8;Q9MTV9;Q29VB2;Q9MW35;O98412;Q95D38;O98404;Q9MRL6;P19366;Q8MFW7;Q95FW4;Q9THU9;Q9S6Z4;Q4KU64;D7KRE0;Q8MFX1;Q9MTZ1;Q8MFX9;B9U4M6;B9U4L6;B9U4K5;Q95DY3;A9U8M5;B9U4R2;Q06FV3;Q9SBN9;Q6YN70;A9L9X3;O98406;Q95FX5;Q9TMQ1;A9L9T1;A9L9V1;A9L9Y8;A9L9V2;A9L9Y2;B3SHD4;A9L9U2;A9L9V9;Q9XQN7;A9L9S9;Q95FT4	421	42	CID		106.59	4.77417e-08		3	48	42	1	3714.71	-48.3945	16/405	pps_Arabidopsis_trypsin_rep1.mgf
	High	VGLTALTMAEYFR	O98766;Q9MRF3;Q8MBQ4;Q9MTX9;Q9XQL3;Q9XQG7;Q8SLS8;Q9MU12;Q9MRM9;Q9MRK7;Q8MBJ6;Q9BA74;Q9MRM6;Q95FR1;Q9XQY8;Q9MU01;Q9MRK1;Q597J4;Q29VB8;Q9XQX8;Q9MTU3;Q9XQN1;Q9MTV9;Q95FT8;Q95FL9;Q67H63;Q6EYX5;B7S4Q6;Q9XQY1;Q67H82;Q3L1L0;Q9TLJ8;Q9TLL5;Q9MRS1;Q9MT58;Q95FM8;Q9FF03;Q71N61;Q9XQY5;Q9MRJ8;Q9GI23;Q95AN2;Q9MTU5;Q9MTZ8;Q67H60;Q3ZU72;A8ASI2;Q9GET4;Q9MW35;Q9TMV2;O98523;O98492;Q8HT82;Q93Y44;A7X6U2;A8ASH2;B7S4P3;…	3375	230	CID		105.03	9.72977e-08		2	50		1	1471.73	-23.7366	12/111	pps_Arabidopsis_trypsin_rep1.mgf
	High	AHGGVSVFGGVGER	O98766;Q9MRF3;Q9MTX9;Q9MTW0;Q9XQL3;Q9XQG7;Q9MU12;Q9MRM9;Q8MBJ6;Q9BA74;Q9MRM6;Q95FR1;Q9XQY8;Q9MU01;Q9MRK1;Q597J4;Q29VB8;Q9XQX8;Q9MTU3;Q9XQN1;Q9MTV9;Q95FT8;Q95FL9;Q67H63;B7S4Q6;Q9XQY1;Q67H82;Q9TLJ8;Q9TLL5;Q9TLK3;Q9MRS1;Q9MT58;Q71N61;Q29VB2;Q9XQY5;Q9MRJ8;Q9MTU5;Q9MTZ8;Q3ZU72;A8ASI2;Q9GET4;Q9TMV2;O98523;O98492;Q8HT82;Q93Y44;A7X6U2;A8ASH2;B7S4P3;C0J3J3;Q9MRK2;Q95FM7;A0AR37;Q9MRF4;Q67H80;Q597K1;Q29S89;…	3365	211	CID		99.38	2.95884e-07	0	1	49	47	1	1328.68	8.64367	12/119	pps_Arabidopsis_trypsin_rep1.mgf
	High	TVLIMELINNIAK	O98766;Q9MRF3;Q9MTX9;Q9MTW0;Q9XQL3;Q9XQG7;Q8SLS8;Q9MU12;Q9MRM9;Q9MRK7;Q8MBJ6;Q9BA74;Q9MRM6;Q95FR1;Q9MU01;Q9MRK1;Q597J4;Q9XQX8;Q9MTU3;Q9MTV9;Q95FT8;Q95FL9;Q67H63;Q6EYX5;B7S4Q6;Q9XQY1;Q67H82;Q9TLJ8;Q9TLL5;Q9TLK3;Q9MRS1;Q9MT58;Q95FM8;Q9FF03;Q71N61;Q29VB2;Q9TLL3;Q9XQY5;Q9MRJ8;Q95AN2;Q9MTU5;Q9MTZ8;Q3ZU72;A8ASI2;Q9GET4;Q9MW35;Q9TMV2;O98523;O98492;Q93Y44;A7X6U2;A8ASH2;B7S4P3;C0J3J3;Q9MRK2;Q95FM7;A0AR37;…	3602	230	CID		86.74	5.87972e-06		4	49		1	1471.85	-4.29689	10/121	pps_Arabidopsis_trypsin_rep1.mgf
	High	VALVYGQMNEPPGAR	Q8MBQ4;Q9MTX9;Q9MTW0;Q9XQL3;Q9XQG7;Q9MU12;Q9MRM9;Q9MRK7;Q8MBJ6;Q9BA74;Q9MRM6;Q95FR1;Q9XQY8;Q9MU01;Q9MRK1;Q597J4;Q29VB8;Q9XQX8;Q9MTU3;Q9XQN1;Q9MTV9;Q95FT8;Q95FL9;Q67H63;Q6EYX5;B7S4Q6;Q9XQY1;Q67H82;Q9TLJ8;Q9TLL5;Q9TLK3;Q9MRS1;Q9MT58;Q95FM8;Q9FF03;Q71N61;Q9TLL3;Q9XQY5;Q9GI23;Q95AN2;Q9MTU5;Q9MTZ8;Q67H60;A8ASI2;Q9GET4;Q9MW35;Q9TMV2;O98523;O98492;Q8HT82;Q93Y44;A7X6U2;A8ASH2;B7S4P3;C0J3J3;Q8MBL0;Q9MRK2;…	4104	235	CID		83.47	1.20208e-05		4	49		1	1601.78	-16.7446	9/133	pps_Arabidopsis_trypsin_rep1.mgf
	High	YKELQDIIAILGLDELSEEDRLTVAR	O98766;Q9MRF3;Q8MBQ4;Q9MTX9;Q9MTW0;Q9XQL3;Q9XQG7;Q9MU12;Q9MRK7;Q8MBJ6;Q9BA74;Q95FR1;Q9XQY8;Q9MU01;Q9MRK1;Q597J4;Q29VB8;Q9XQX8;Q9XQN1;Q9MTV9;Q95FT8;Q95FL9;Q67H63;Q6EYX5;B7S4Q6;Q9XQY1;Q3L1L0;Q9TLJ8;Q9TLL5;Q9TLK3;Q9MRS1;Q9MT58;Q95FM8;Q9FF03;Q71N61;Q29VB2;Q9XQY5;Q9MRJ8;Q95AN2;Q9MTU5;Q9MTZ8;Q67H60;Q3ZU72;Q9GET4;Q9MW35;Q9TMV2;O98523;O98492;Q93Y44;A7X6U2;B7S4P3;C0J3J3;Q9MRK2;A0AR37;Q9MRF4;Q67H80;Q597K1;…	2967	175	CID		67.44	0.000477646		7	49		1	3002.6	-2.74008	11/291	pps_Arabidopsis_trypsin_rep1.mgf
	High	IGLFGGAGVGK	O98766;Q9MRF3;Q9MTX9;Q9MTW0;Q9XQG7;Q8SLS8;Q9MU12;Q9MRM9;Q9MRK7;Q8MBJ6;Q9BA74;Q9MRM6;Q95FR1;Q9XQY8;Q9MU01;Q9MRK1;Q29VB8;Q9XQX8;Q9MTU3;Q9XQN1;Q9MTV9;Q95FT8;Q95FL9;Q67H63;B7S4Q6;Q9XQY1;Q67H82;Q9TLL5;Q9TLK3;Q9MRS1;Q9MT58;Q95FM8;Q9FF03;Q71N61;Q29VB2;Q9TLL3;Q9MRJ8;Q95AN2;Q9MTU5;Q9MTZ8;Q67H60;Q3ZU72;A8ASI2;Q9GET4;Q9MW35;Q9TMV2;O98523;O98492;Q8HT82;Q93Y44;A7X6U2;A8ASH2;B7S4P3;C0J3J3;Q9MRK2;Q95FM7;A0AR37;…	4083	238	CID		53.95	0.0110119		2	49		1	975.545	-17.3352	13/92	pps_Arabidopsis_trypsin_rep1.mgf
	High	SAPAFxQLDTK	Q9MTV9;Q8HT82	2	2	CID	X6(N)	49.2	0.0286764		5	49		1	1191.61	9.41474	8/107	pps_Arabidopsis_trypsin_rep1.mgf
	Medium	VVDLLAPYRR	O98766;Q9MRF3;Q9MTX9;Q9MTW0;Q9XQL3;Q9XQG7;Q8SLS8;Q9MU12;Q9MRM9;Q8MBJ6;Q95FR1;Q9XQY8;Q9MU01;Q9MRK1;Q597J4;Q29VB8;Q9XQX8;Q9XQN1;Q9MTV9;Q95FT8;Q95FL9;Q6EYX5;B7S4Q6;Q67H82;Q9TLL5;Q9TLK3;Q9MRS1;Q9MT58;Q95FM8;Q9FF03;Q71N61;Q29VB2;Q9TLL3;Q9XQY5;Q9MRJ8;Q9GI23;Q95AN2;Q9MTU5;Q9MTZ8;Q67H60;Q3ZU72;A8ASI2;Q9GET4;Q9MW35;Q9TMV2;O98523;O98492;Q8HT82;Q93Y44;A7X6U2;A8ASH2;B7S4P3;C0J3J3;Q8MBL0;Q95FM7;A0AR37;Q9MRF4;…	4060	234	CID		45.45	0.0741193		3	49	46	1	1201.67	-29.5599	6/81	pps_Arabidopsis_trypsin_rep1.mgf
	Medium	TREGNDLYMEMK	O98766;Q9MRF3;Q9MTX9;Q9XQL3;Q9XQG7;Q9MU12;Q9MRM9;Q9MRK7;Q8MBJ6;Q9BA74;Q9MRM6;Q95FR1;Q9XQY8;Q9MU01;Q597J4;Q9XQX8;Q9MTU3;Q9XQN1;Q9MTV9;Q95FT8;Q95FL9;Q67H63;B7S4Q6;Q9XQY1;Q67H82;Q9TLJ8;Q9TLL5;Q9MRS1;Q9MT58;Q95FM8;Q9FF03;Q71N61;Q9TLL3;Q9MRJ8;Q95AN2;Q9MTU5;Q9MTZ8;Q3ZU72;A8ASI2;Q9GET4;Q9MW35;Q9TMV2;O98492;Q8HT82;Q93Y44;A7X6U2;A8ASH2;B7S4P3;C0J3J3;Q8MBL0;Q9MRK2;Q95FM7;A0AR37;Q9MRF4;Q67H80;Q597K1;Q29S89;…	3486	207	CID		42.47	0.0961191	0	1	47		1	1486.65	-12.2768	14/128	pps_Arabidopsis_trypsin_rep1.mgf
	Medium	TVLImELINNIAK	O98766;Q9MRF3;Q9MTX9;Q9MTW0;Q9XQL3;Q9XQG7;Q8SLS8;Q9MU12;Q9MRM9;Q9MRK7;Q8MBJ6;Q9BA74;Q9MRM6;Q95FR1;Q9MU01;Q9MRK1;Q597J4;Q9XQX8;Q9MTU3;Q9MTV9;Q95FT8;Q95FL9;Q67H63;Q6EYX5;B7S4Q6;Q9XQY1;Q67H82;Q9TLJ8;Q9TLL5;Q9TLK3;Q9MRS1;Q9MT58;Q95FM8;Q9FF03;Q71N61;Q29VB2;Q9TLL3;Q9XQY5;Q9MRJ8;Q95AN2;Q9MTU5;Q9MTZ8;Q3ZU72;A8ASI2;Q9GET4;Q9MW35;Q9TMV2;O98523;O98492;Q93Y44;A7X6U2;A8ASH2;B7S4P3;C0J3J3;Q9MRK2;Q95FM7;A0AR37;…	3602	230	CID	M5(Oxidation)	41.42	0.207621		5	49	46	1	1487.83	-12.8081	11/121	pps_Arabidopsis_trypsin_rep1.mgf
	Low	VGLTALTmAEYFR	O98766;Q9MRF3;Q8MBQ4;Q9MTX9;Q9XQL3;Q9XQG7;Q8SLS8;Q9MU12;Q9MRM9;Q9MRK7;Q8MBJ6;Q9BA74;Q9MRM6;Q95FR1;Q9XQY8;Q9MU01;Q9MRK1;Q597J4;Q29VB8;Q9XQX8;Q9MTU3;Q9XQN1;Q9MTV9;Q95FT8;Q95FL9;Q67H63;Q6EYX5;B7S4Q6;Q9XQY1;Q67H82;Q3L1L0;Q9TLJ8;Q9TLL5;Q9MRS1;Q9MT58;Q95FM8;Q9FF03;Q71N61;Q9XQY5;Q9MRJ8;Q9GI23;Q95AN2;Q9MTU5;Q9MTZ8;Q67H60;Q3ZU72;A8ASI2;Q9GET4;Q9MW35;Q9TMV2;O98523;O98492;Q8HT82;Q93Y44;A7X6U2;A8ASH2;B7S4P3;…	3375	230	CID	M8(Oxidation)	29.9	2.8776		2	49	32	1	1487.7	-35.0811	9/111	pps_Arabidopsis_trypsin_rep1.mgf
	Low	VVDLLAPYR	O98766;Q9MRF3;Q9MTX9;Q9MTW0;Q9XQL3;Q9XQG7;Q8SLS8;Q9MU12;Q9MRM9;Q8MBJ6;Q95FR1;Q9XQY8;Q9MU01;Q9MRK1;Q597J4;Q29VB8;Q9XQX8;Q9XQN1;Q9MTV9;Q95FT8;Q95FL9;Q6EYX5;B7S4Q6;Q67H82;Q9TLL5;Q9TLK3;Q9MRS1;Q9MT58;Q95FM8;Q9FF03;Q71N61;Q29VB2;Q9TLL3;Q9XQY5;Q9MRJ8;Q9GI23;Q95AN2;Q9MTU5;Q9MTZ8;Q67H60;Q3ZU72;A8ASI2;Q9GET4;Q9MW35;Q9TMV2;O98523;O98492;Q8HT82;Q93Y44;A7X6U2;A8ASH2;B7S4P3;C0J3J3;Q8MBL0;Q95FM7;A0AR37;Q9MRF4;…	4069	235	CID		28.62	3.76975		3	49	42	1	1045.57	-30.0871	8/70	pps_Arabidopsis_trypsin_rep1.mgf
	Low	GIYPAVDPLDSTSTmLQPR	O98766;Q9MRF3;Q8MBQ4;Q9MTX9;Q9MTW0;Q9XQL3;Q9XQG7;Q8SLS8;Q9MU12;Q9MRM9;Q9MRK7;Q8MBJ6;Q9BA74;Q9MRM6;Q95FR1;Q9XQY8;Q9MU01;Q9MRK1;Q597J4;Q29VB8;Q9XQX8;Q9MTU3;Q9XQN1;Q9MTV9;Q95FT8;Q95FL9;Q67H63;Q6EYX5;B7S4Q6;Q9XQY1;Q67H82;Q3L1L0;Q9TLJ8;Q9TLL5;Q9MRS1;Q95FM8;Q9FF03;Q71N61;Q29VB2;Q9TLL3;Q9XQY5;Q9MRJ8;Q9GI23;Q95AN2;Q9MTU5;Q9MTZ8;Q67H60;Q3ZU72;A8ASI2;Q9GET4;Q9MW35;Q9TMV2;O98523;O98492;Q8HT82;Q93Y44;A7X6U2;…	2265	199	CID	M15(Oxidation)	27.85	4.45789		4	49	42	1	2076.98	-24.2678	8/167	pps_Arabidopsis_trypsin_rep1.mgf
	Low	TREGNDLYmEMK	O98766;Q9MRF3;Q9MTX9;Q9XQL3;Q9XQG7;Q9MU12;Q9MRM9;Q9MRK7;Q8MBJ6;Q9BA74;Q9MRM6;Q95FR1;Q9XQY8;Q9MU01;Q597J4;Q9XQX8;Q9MTU3;Q9XQN1;Q9MTV9;Q95FT8;Q95FL9;Q67H63;B7S4Q6;Q9XQY1;Q67H82;Q9TLJ8;Q9TLL5;Q9MRS1;Q9MT58;Q95FM8;Q9FF03;Q71N61;Q9TLL3;Q9MRJ8;Q95AN2;Q9MTU5;Q9MTZ8;Q3ZU72;A8ASI2;Q9GET4;Q9MW35;Q9TMV2;O98492;Q8HT82;Q93Y44;A7X6U2;A8ASH2;B7S4P3;C0J3J3;Q8MBL0;Q9MRK2;Q95FM7;A0AR37;Q9MRF4;Q67H80;Q597K1;Q29S89;…	3486	207	CID	M9(Oxidation)	26.47	3.22852		2	46	33	1	1502.63	-20.475	10/128	pps_Arabidopsis_trypsin_rep1.mgf
	Low	VALVYGQmNEPPGAR	Q8MBQ4;Q9MTX9;Q9MTW0;Q9XQL3;Q9XQG7;Q9MU12;Q9MRM9;Q9MRK7;Q8MBJ6;Q9BA74;Q9MRM6;Q95FR1;Q9XQY8;Q9MU01;Q9MRK1;Q597J4;Q29VB8;Q9XQX8;Q9MTU3;Q9XQN1;Q9MTV9;Q95FT8;Q95FL9;Q67H63;Q6EYX5;B7S4Q6;Q9XQY1;Q67H82;Q9TLJ8;Q9TLL5;Q9TLK3;Q9MRS1;Q9MT58;Q95FM8;Q9FF03;Q71N61;Q9TLL3;Q9XQY5;Q9GI23;Q95AN2;Q9MTU5;Q9MTZ8;Q67H60;A8ASI2;Q9GET4;Q9MW35;Q9TMV2;O98523;O98492;Q8HT82;Q93Y44;A7X6U2;A8ASH2;B7S4P3;C0J3J3;Q8MBL0;Q9MRK2;…	4104	235	CID	M8(Oxidation)	23.39	11.8327		4	49	35	1	1617.77	-22.8015	8/133	pps_Arabidopsis_trypsin_rep1.mgf
Q8MBI0	43.42	21	15	486	52.5262	5.24951	1386.69	ATP synthase beta subunit (Fragment) OS=Jacquemontia reclinata GN=atpB PE=3 SV=1 - [Q8MBI0_9ASTE]
	Confidence Icon	Sequence	Protein Accessions	# Proteins	# Protein Groups	Activation Type	Modifications	IonScore	Exp Value	Δ Score	Rank	Identity High	Homology Threshold	Charge	m/z [Da]	ΔM [ppm]	Ions Matched	Spectrum File
	High	MPSAVGYQPTLSTEMGTLQER	Q8MBJ6;Q9MRM6;Q9MTU3;Q3L1L0;Q9TLL5;Q9MTZ8;Q95FM7;Q597K1;Q257C7;A0AR40;O98412;Q29VB0;Q9MRL5;Q95FL6;Q8MBK2;Q67H62;C8YPI1;Q9MRR6;Q95FM3;Q9MTZ4;Q9XQY2;Q9SC47;Q9MRW3;P19366;Q9MRG6;Q9THU9;Q3ZMJ5;Q8MBI2;A9QAU1;D7KRE0;Q8MBI0;Q8WH97;Q9SBN9;Q5UVH1;Q6YN70;O98406;Q09RD9;B2BI37;Q5UVF9;Q5YGN7;Q5YGK8;Q5UVH4;Q95FT4	571	43	CID		183.04	1.34636e-15		2	49		1	2296.09	-2.6137	18/221	pps_Arabidopsis_trypsin_rep1.mgf
	High	YKELQDIIAILGLDELSEEDR	O98766;Q9MRF3;Q8MBQ4;Q9MTX9;Q9MTW0;Q9XQL3;Q9XQG7;Q9MU12;Q9MRM9;Q9MRK7;Q8MBJ6;Q9BA74;Q9MRM6;Q95FR1;Q9XQY8;Q9MU01;Q9MRK1;Q597J4;Q29VB8;Q9XQX8;Q9XQN1;Q9MTV9;Q95FT8;Q95FL9;Q67H63;Q6EYX5;B7S4Q6;Q9XQY1;Q3L1L0;Q9TLJ8;Q9TLL5;Q9TLK3;Q9MRS1;Q9MT58;Q95FM8;Q9FF03;Q71N61;Q29VB2;Q9XQY5;Q9MRJ8;Q95AN2;Q9MTU5;Q9MTZ8;Q67H60;Q3ZU72;Q9GET4;Q9MW35;Q9TMV2;O98523;O98492;Q8HT82;Q93Y44;A7X6U2;B7S4P3;C0J3J3;Q9MRK2;A0AR37;…	3355	196	CID		142.92	1.3826e-11		9	49		1	2462.25	-7.06317	16/233	pps_Arabidopsis_trypsin_rep1.mgf
	High	GIYPAVDPLDSTSTMLQPR	O98766;Q9MRF3;Q8MBQ4;Q9MTX9;Q9MTW0;Q9XQL3;Q9XQG7;Q8SLS8;Q9MU12;Q9MRM9;Q9MRK7;Q8MBJ6;Q9BA74;Q9MRM6;Q95FR1;Q9XQY8;Q9MU01;Q9MRK1;Q597J4;Q29VB8;Q9XQX8;Q9MTU3;Q9XQN1;Q9MTV9;Q95FT8;Q95FL9;Q67H63;Q6EYX5;B7S4Q6;Q9XQY1;Q67H82;Q3L1L0;Q9TLJ8;Q9TLL5;Q9MRS1;Q95FM8;Q9FF03;Q71N61;Q29VB2;Q9TLL3;Q9XQY5;Q9MRJ8;Q9GI23;Q95AN2;Q9MTU5;Q9MTZ8;Q67H60;Q3ZU72;A8ASI2;Q9GET4;Q9MW35;Q9TMV2;O98523;O98492;Q8HT82;Q93Y44;A7X6U2;…	2265	199	CID		128.41	3.83999e-10		2	49		1	2060.98	-27.7019	14/167	pps_Arabidopsis_trypsin_rep1.mgf
	High	DVNEQDVLLFIDNIFR	Q9MRF3;Q8MBQ4;Q9MTW0;Q9XQL3;Q9MU12;Q8MBJ6;Q9BA74;Q9MRM6;Q95FR1;Q9XQY8;Q9MU01;Q9MRK1;Q597J4;Q29VB8;Q9XQX8;Q9MTU3;Q9XQN1;Q9MTV9;Q95FT8;Q95FL9;Q67H63;Q6EYX5;Q67H82;Q3L1L0;Q9TLJ8;Q9TLK3;Q9MRS1;Q9MT58;Q95FM8;Q9FF03;Q9XQY5;Q9MRJ8;Q9GI23;Q95AN2;Q9MTU5;Q9MTZ8;Q67H60;Q3ZU72;A8ASI2;Q9GET4;Q9MW35;Q9TMV2;O98523;O98492;Q8HT82;Q93Y44;A7X6U2;A8ASH2;B7S4P3;C0J3J3;Q8MBL0;Q9MRK2;Q95FM7;A0AR37;Q9MRF4;Q67H80;Q29S89;…	2339	167	CID		126.07	6.8295e-10		3	49		1	1949.98	-7.32425	14/172	pps_Arabidopsis_trypsin_rep1.mgf
	High	FVQAGSEVSALLGR	O98766;Q9MRF3;Q8MBQ4;Q9MTX9;Q9MTW0;Q9XQL3;Q9XQG7;Q8SLS8;Q9MU12;Q9MRM9;Q9MRK7;Q8MBJ6;Q9BA74;Q9MRM6;Q95FR1;Q9XQY8;Q9MU01;Q9MRK1;Q597J4;Q29VB8;Q9XQX8;Q9MTU3;Q9XQN1;Q9MTV9;Q95FT8;Q95FL9;Q67H63;B7S4Q6;Q67H82;Q3L1L0;Q9TLL5;Q9TLK3;Q9MRS1;Q9MT58;Q95FM8;Q9FF03;Q71N61;Q29VB2;Q9MRJ8;Q9GI23;Q95AN2;Q9MTU5;Q67H60;Q3ZU72;A8ASI2;Q9MW35;Q9TMV2;O98523;O98492;Q8HT82;A7X6U2;B7S4P3;C0J3J3;Q8MBL0;Q9MRK2;Q95FM7;A0AR37;…	3906	235	CID		115.65	7.20549e-09	0	1	49		1	1433.76	-11.9746	12/137	pps_Arabidopsis_trypsin_rep1.mgf
	High	VGLTALTMAEYFR	O98766;Q9MRF3;Q8MBQ4;Q9MTX9;Q9XQL3;Q9XQG7;Q8SLS8;Q9MU12;Q9MRM9;Q9MRK7;Q8MBJ6;Q9BA74;Q9MRM6;Q95FR1;Q9XQY8;Q9MU01;Q9MRK1;Q597J4;Q29VB8;Q9XQX8;Q9MTU3;Q9XQN1;Q9MTV9;Q95FT8;Q95FL9;Q67H63;Q6EYX5;B7S4Q6;Q9XQY1;Q67H82;Q3L1L0;Q9TLJ8;Q9TLL5;Q9MRS1;Q9MT58;Q95FM8;Q9FF03;Q71N61;Q9XQY5;Q9MRJ8;Q9GI23;Q95AN2;Q9MTU5;Q9MTZ8;Q67H60;Q3ZU72;A8ASI2;Q9GET4;Q9MW35;Q9TMV2;O98523;O98492;Q8HT82;Q93Y44;A7X6U2;A8ASH2;B7S4P3;…	3375	230	CID		105.03	9.72977e-08		2	50		1	1471.73	-23.7366	12/111	pps_Arabidopsis_trypsin_rep1.mgf
	High	AHGGVSVFGGVGER	O98766;Q9MRF3;Q9MTX9;Q9MTW0;Q9XQL3;Q9XQG7;Q9MU12;Q9MRM9;Q8MBJ6;Q9BA74;Q9MRM6;Q95FR1;Q9XQY8;Q9MU01;Q9MRK1;Q597J4;Q29VB8;Q9XQX8;Q9MTU3;Q9XQN1;Q9MTV9;Q95FT8;Q95FL9;Q67H63;B7S4Q6;Q9XQY1;Q67H82;Q9TLJ8;Q9TLL5;Q9TLK3;Q9MRS1;Q9MT58;Q71N61;Q29VB2;Q9XQY5;Q9MRJ8;Q9MTU5;Q9MTZ8;Q3ZU72;A8ASI2;Q9GET4;Q9TMV2;O98523;O98492;Q8HT82;Q93Y44;A7X6U2;A8ASH2;B7S4P3;C0J3J3;Q9MRK2;Q95FM7;A0AR37;Q9MRF4;Q67H80;Q597K1;Q29S89;…	3365	211	CID		99.38	2.95884e-07	0	1	49	47	1	1328.68	8.64367	12/119	pps_Arabidopsis_trypsin_rep1.mgf
	High	TVLIMELINNIAK	O98766;Q9MRF3;Q9MTX9;Q9MTW0;Q9XQL3;Q9XQG7;Q8SLS8;Q9MU12;Q9MRM9;Q9MRK7;Q8MBJ6;Q9BA74;Q9MRM6;Q95FR1;Q9MU01;Q9MRK1;Q597J4;Q9XQX8;Q9MTU3;Q9MTV9;Q95FT8;Q95FL9;Q67H63;Q6EYX5;B7S4Q6;Q9XQY1;Q67H82;Q9TLJ8;Q9TLL5;Q9TLK3;Q9MRS1;Q9MT58;Q95FM8;Q9FF03;Q71N61;Q29VB2;Q9TLL3;Q9XQY5;Q9MRJ8;Q95AN2;Q9MTU5;Q9MTZ8;Q3ZU72;A8ASI2;Q9GET4;Q9MW35;Q9TMV2;O98523;O98492;Q93Y44;A7X6U2;A8ASH2;B7S4P3;C0J3J3;Q9MRK2;Q95FM7;A0AR37;…	3602	230	CID		86.74	5.87972e-06		4	49		1	1471.85	-4.29689	10/121	pps_Arabidopsis_trypsin_rep1.mgf
	High	mPSAVGYQPTLSTEMGTLQER	Q8MBJ6;Q9MRM6;Q9MTU3;Q3L1L0;Q9TLL5;Q9MTZ8;Q95FM7;Q597K1;Q257C7;A0AR40;O98412;Q29VB0;Q9MRL5;Q95FL6;Q8MBK2;Q67H62;C8YPI1;Q9MRR6;Q95FM3;Q9MTZ4;Q9XQY2;Q9SC47;Q9MRW3;P19366;Q9MRG6;Q9THU9;Q3ZMJ5;Q8MBI2;A9QAU1;D7KRE0;Q8MBI0;Q8WH97;Q9SBN9;Q5UVH1;Q6YN70;O98406;Q09RD9;B2BI37;Q5UVF9;Q5YGN7;Q5YGK8;Q5UVH4;Q95FT4	571	43	CID	M1(Oxidation)	86.62	5.43731e-06		2	49		1	2312.08	-4.72706	16/221	pps_Arabidopsis_trypsin_rep1.mgf
	High	VALVYGQMNEPPGAR	Q8MBQ4;Q9MTX9;Q9MTW0;Q9XQL3;Q9XQG7;Q9MU12;Q9MRM9;Q9MRK7;Q8MBJ6;Q9BA74;Q9MRM6;Q95FR1;Q9XQY8;Q9MU01;Q9MRK1;Q597J4;Q29VB8;Q9XQX8;Q9MTU3;Q9XQN1;Q9MTV9;Q95FT8;Q95FL9;Q67H63;Q6EYX5;B7S4Q6;Q9XQY1;Q67H82;Q9TLJ8;Q9TLL5;Q9TLK3;Q9MRS1;Q9MT58;Q95FM8;Q9FF03;Q71N61;Q9TLL3;Q9XQY5;Q9GI23;Q95AN2;Q9MTU5;Q9MTZ8;Q67H60;A8ASI2;Q9GET4;Q9MW35;Q9TMV2;O98523;O98492;Q8HT82;Q93Y44;A7X6U2;A8ASH2;B7S4P3;C0J3J3;Q8MBL0;Q9MRK2;…	4104	235	CID		83.47	1.20208e-05		4	49		1	1601.78	-16.7446	9/133	pps_Arabidopsis_trypsin_rep1.mgf
	High	FLSQPFFVAEVFTGSPGKYVGLVETIR	Q9MRM6;Q95AN2;Q5W4R8;Q9MRR7;Q9S6Z4;Q8MBI2;Q8MBI0	62	7	CID		78.05	3.75582e-05		2	49		1	2988.54	-14.6028	17/300	pps_Arabidopsis_trypsin_rep1.mgf
	High	YKELQDIIAILGLDELSEEDRLTVAR	O98766;Q9MRF3;Q8MBQ4;Q9MTX9;Q9MTW0;Q9XQL3;Q9XQG7;Q9MU12;Q9MRK7;Q8MBJ6;Q9BA74;Q95FR1;Q9XQY8;Q9MU01;Q9MRK1;Q597J4;Q29VB8;Q9XQX8;Q9XQN1;Q9MTV9;Q95FT8;Q95FL9;Q67H63;Q6EYX5;B7S4Q6;Q9XQY1;Q3L1L0;Q9TLJ8;Q9TLL5;Q9TLK3;Q9MRS1;Q9MT58;Q95FM8;Q9FF03;Q71N61;Q29VB2;Q9XQY5;Q9MRJ8;Q95AN2;Q9MTU5;Q9MTZ8;Q67H60;Q3ZU72;Q9GET4;Q9MW35;Q9TMV2;O98523;O98492;Q93Y44;A7X6U2;B7S4P3;C0J3J3;Q9MRK2;A0AR37;Q9MRF4;Q67H80;Q597K1;…	2967	175	CID		67.44	0.000477646		7	49		1	3002.6	-2.74008	11/291	pps_Arabidopsis_trypsin_rep1.mgf
	High	IGLFGGAGVGK	O98766;Q9MRF3;Q9MTX9;Q9MTW0;Q9XQG7;Q8SLS8;Q9MU12;Q9MRM9;Q9MRK7;Q8MBJ6;Q9BA74;Q9MRM6;Q95FR1;Q9XQY8;Q9MU01;Q9MRK1;Q29VB8;Q9XQX8;Q9MTU3;Q9XQN1;Q9MTV9;Q95FT8;Q95FL9;Q67H63;B7S4Q6;Q9XQY1;Q67H82;Q9TLL5;Q9TLK3;Q9MRS1;Q9MT58;Q95FM8;Q9FF03;Q71N61;Q29VB2;Q9TLL3;Q9MRJ8;Q95AN2;Q9MTU5;Q9MTZ8;Q67H60;Q3ZU72;A8ASI2;Q9GET4;Q9MW35;Q9TMV2;O98523;O98492;Q8HT82;Q93Y44;A7X6U2;A8ASH2;B7S4P3;C0J3J3;Q9MRK2;Q95FM7;A0AR37;…	4083	238	CID		53.95	0.0110119		2	49		1	975.545	-17.3352	13/92	pps_Arabidopsis_trypsin_rep1.mgf
	Medium	VVDLLAPYRR	O98766;Q9MRF3;Q9MTX9;Q9MTW0;Q9XQL3;Q9XQG7;Q8SLS8;Q9MU12;Q9MRM9;Q8MBJ6;Q95FR1;Q9XQY8;Q9MU01;Q9MRK1;Q597J4;Q29VB8;Q9XQX8;Q9XQN1;Q9MTV9;Q95FT8;Q95FL9;Q6EYX5;B7S4Q6;Q67H82;Q9TLL5;Q9TLK3;Q9MRS1;Q9MT58;Q95FM8;Q9FF03;Q71N61;Q29VB2;Q9TLL3;Q9XQY5;Q9MRJ8;Q9GI23;Q95AN2;Q9MTU5;Q9MTZ8;Q67H60;Q3ZU72;A8ASI2;Q9GET4;Q9MW35;Q9TMV2;O98523;O98492;Q8HT82;Q93Y44;A7X6U2;A8ASH2;B7S4P3;C0J3J3;Q8MBL0;Q95FM7;A0AR37;Q9MRF4;…	4060	234	CID		45.45	0.0741193		3	49	46	1	1201.67	-29.5599	6/81	pps_Arabidopsis_trypsin_rep1.mgf
	Medium	TREGNDLYMEMK	O98766;Q9MRF3;Q9MTX9;Q9XQL3;Q9XQG7;Q9MU12;Q9MRM9;Q9MRK7;Q8MBJ6;Q9BA74;Q9MRM6;Q95FR1;Q9XQY8;Q9MU01;Q597J4;Q9XQX8;Q9MTU3;Q9XQN1;Q9MTV9;Q95FT8;Q95FL9;Q67H63;B7S4Q6;Q9XQY1;Q67H82;Q9TLJ8;Q9TLL5;Q9MRS1;Q9MT58;Q95FM8;Q9FF03;Q71N61;Q9TLL3;Q9MRJ8;Q95AN2;Q9MTU5;Q9MTZ8;Q3ZU72;A8ASI2;Q9GET4;Q9MW35;Q9TMV2;O98492;Q8HT82;Q93Y44;A7X6U2;A8ASH2;B7S4P3;C0J3J3;Q8MBL0;Q9MRK2;Q95FM7;A0AR37;Q9MRF4;Q67H80;Q597K1;Q29S89;…	3486	207	CID		42.47	0.0961191	0	1	47		1	1486.65	-12.2768	14/128	pps_Arabidopsis_trypsin_rep1.mgf
	Medium	TVLImELINNIAK	O98766;Q9MRF3;Q9MTX9;Q9MTW0;Q9XQL3;Q9XQG7;Q8SLS8;Q9MU12;Q9MRM9;Q9MRK7;Q8MBJ6;Q9BA74;Q9MRM6;Q95FR1;Q9MU01;Q9MRK1;Q597J4;Q9XQX8;Q9MTU3;Q9MTV9;Q95FT8;Q95FL9;Q67H63;Q6EYX5;B7S4Q6;Q9XQY1;Q67H82;Q9TLJ8;Q9TLL5;Q9TLK3;Q9MRS1;Q9MT58;Q95FM8;Q9FF03;Q71N61;Q29VB2;Q9TLL3;Q9XQY5;Q9MRJ8;Q95AN2;Q9MTU5;Q9MTZ8;Q3ZU72;A8ASI2;Q9GET4;Q9MW35;Q9TMV2;O98523;O98492;Q93Y44;A7X6U2;A8ASH2;B7S4P3;C0J3J3;Q9MRK2;Q95FM7;A0AR37;…	3602	230	CID	M5(Oxidation)	41.42	0.207621		5	49	46	1	1487.83	-12.8081	11/121	pps_Arabidopsis_trypsin_rep1.mgf
	Low	VGLTALTmAEYFR	O98766;Q9MRF3;Q8MBQ4;Q9MTX9;Q9XQL3;Q9XQG7;Q8SLS8;Q9MU12;Q9MRM9;Q9MRK7;Q8MBJ6;Q9BA74;Q9MRM6;Q95FR1;Q9XQY8;Q9MU01;Q9MRK1;Q597J4;Q29VB8;Q9XQX8;Q9MTU3;Q9XQN1;Q9MTV9;Q95FT8;Q95FL9;Q67H63;Q6EYX5;B7S4Q6;Q9XQY1;Q67H82;Q3L1L0;Q9TLJ8;Q9TLL5;Q9MRS1;Q9MT58;Q95FM8;Q9FF03;Q71N61;Q9XQY5;Q9MRJ8;Q9GI23;Q95AN2;Q9MTU5;Q9MTZ8;Q67H60;Q3ZU72;A8ASI2;Q9GET4;Q9MW35;Q9TMV2;O98523;O98492;Q8HT82;Q93Y44;A7X6U2;A8ASH2;B7S4P3;…	3375	230	CID	M8(Oxidation)	29.9	2.8776		2	49	32	1	1487.7	-35.0811	9/111	pps_Arabidopsis_trypsin_rep1.mgf
	Low	VVDLLAPYR	O98766;Q9MRF3;Q9MTX9;Q9MTW0;Q9XQL3;Q9XQG7;Q8SLS8;Q9MU12;Q9MRM9;Q8MBJ6;Q95FR1;Q9XQY8;Q9MU01;Q9MRK1;Q597J4;Q29VB8;Q9XQX8;Q9XQN1;Q9MTV9;Q95FT8;Q95FL9;Q6EYX5;B7S4Q6;Q67H82;Q9TLL5;Q9TLK3;Q9MRS1;Q9MT58;Q95FM8;Q9FF03;Q71N61;Q29VB2;Q9TLL3;Q9XQY5;Q9MRJ8;Q9GI23;Q95AN2;Q9MTU5;Q9MTZ8;Q67H60;Q3ZU72;A8ASI2;Q9GET4;Q9MW35;Q9TMV2;O98523;O98492;Q8HT82;Q93Y44;A7X6U2;A8ASH2;B7S4P3;C0J3J3;Q8MBL0;Q95FM7;A0AR37;Q9MRF4;…	4069	235	CID		28.62	3.76975		3	49	42	1	1045.57	-30.0871	8/70	pps_Arabidopsis_trypsin_rep1.mgf
	Low	GIYPAVDPLDSTSTmLQPR	O98766;Q9MRF3;Q8MBQ4;Q9MTX9;Q9MTW0;Q9XQL3;Q9XQG7;Q8SLS8;Q9MU12;Q9MRM9;Q9MRK7;Q8MBJ6;Q9BA74;Q9MRM6;Q95FR1;Q9XQY8;Q9MU01;Q9MRK1;Q597J4;Q29VB8;Q9XQX8;Q9MTU3;Q9XQN1;Q9MTV9;Q95FT8;Q95FL9;Q67H63;Q6EYX5;B7S4Q6;Q9XQY1;Q67H82;Q3L1L0;Q9TLJ8;Q9TLL5;Q9MRS1;Q95FM8;Q9FF03;Q71N61;Q29VB2;Q9TLL3;Q9XQY5;Q9MRJ8;Q9GI23;Q95AN2;Q9MTU5;Q9MTZ8;Q67H60;Q3ZU72;A8ASI2;Q9GET4;Q9MW35;Q9TMV2;O98523;O98492;Q8HT82;Q93Y44;A7X6U2;…	2265	199	CID	M15(Oxidation)	27.85	4.45789		4	49	42	1	2076.98	-24.2678	8/167	pps_Arabidopsis_trypsin_rep1.mgf
	Low	TREGNDLYmEMK	O98766;Q9MRF3;Q9MTX9;Q9XQL3;Q9XQG7;Q9MU12;Q9MRM9;Q9MRK7;Q8MBJ6;Q9BA74;Q9MRM6;Q95FR1;Q9XQY8;Q9MU01;Q597J4;Q9XQX8;Q9MTU3;Q9XQN1;Q9MTV9;Q95FT8;Q95FL9;Q67H63;B7S4Q6;Q9XQY1;Q67H82;Q9TLJ8;Q9TLL5;Q9MRS1;Q9MT58;Q95FM8;Q9FF03;Q71N61;Q9TLL3;Q9MRJ8;Q95AN2;Q9MTU5;Q9MTZ8;Q3ZU72;A8ASI2;Q9GET4;Q9MW35;Q9TMV2;O98492;Q8HT82;Q93Y44;A7X6U2;A8ASH2;B7S4P3;C0J3J3;Q8MBL0;Q9MRK2;Q95FM7;A0AR37;Q9MRF4;Q67H80;Q597K1;Q29S89;…	3486	207	CID	M9(Oxidation)	26.47	3.22852		2	46	33	1	1502.63	-20.475	10/128	pps_Arabidopsis_trypsin_rep1.mgf
	Low	VALVYGQmNEPPGAR	Q8MBQ4;Q9MTX9;Q9MTW0;Q9XQL3;Q9XQG7;Q9MU12;Q9MRM9;Q9MRK7;Q8MBJ6;Q9BA74;Q9MRM6;Q95FR1;Q9XQY8;Q9MU01;Q9MRK1;Q597J4;Q29VB8;Q9XQX8;Q9MTU3;Q9XQN1;Q9MTV9;Q95FT8;Q95FL9;Q67H63;Q6EYX5;B7S4Q6;Q9XQY1;Q67H82;Q9TLJ8;Q9TLL5;Q9TLK3;Q9MRS1;Q9MT58;Q95FM8;Q9FF03;Q71N61;Q9TLL3;Q9XQY5;Q9GI23;Q95AN2;Q9MTU5;Q9MTZ8;Q67H60;A8ASI2;Q9GET4;Q9MW35;Q9TMV2;O98523;O98492;Q8HT82;Q93Y44;A7X6U2;A8ASH2;B7S4P3;C0J3J3;Q8MBL0;Q9MRK2;…	4104	235	CID	M8(Oxidation)	23.39	11.8327		4	49	35	1	1617.77	-22.8015	8/133	pps_Arabidopsis_trypsin_rep1.mgf
Q9MTW2	44.69	22	17	490	53.1854	5.24951	1386.13	ATP synthase beta subunit (Fragment) OS=Tacca chantieri GN=atpB PE=3 SV=1 - [Q9MTW2_TACCH]
	Confidence Icon	Sequence	Protein Accessions	# Proteins	# Protein Groups	Activation Type	Modifications	IonScore	Exp Value	Δ Score	Rank	Identity High	Homology Threshold	Charge	m/z [Da]	ΔM [ppm]	Ions Matched	Spectrum File
	High	YKELQDIIAILGLDELSEEDR	O98766;Q9MRF3;Q8MBQ4;Q9MTX9;Q9MTW0;Q9XQL3;Q9XQG7;Q9MU12;Q9MRM9;Q9MRK7;Q8MBJ6;Q9BA74;Q9MRM6;Q95FR1;Q9XQY8;Q9MU01;Q9MRK1;Q597J4;Q29VB8;Q9XQX8;Q9XQN1;Q9MTV9;Q95FT8;Q95FL9;Q67H63;Q6EYX5;B7S4Q6;Q9XQY1;Q3L1L0;Q9TLJ8;Q9TLL5;Q9TLK3;Q9MRS1;Q9MT58;Q95FM8;Q9FF03;Q71N61;Q29VB2;Q9XQY5;Q9MRJ8;Q95AN2;Q9MTU5;Q9MTZ8;Q67H60;Q3ZU72;Q9GET4;Q9MW35;Q9TMV2;O98523;O98492;Q8HT82;Q93Y44;A7X6U2;B7S4P3;C0J3J3;Q9MRK2;A0AR37;…	3355	196	CID		142.92	1.3826e-11		9	49		1	2462.25	-7.06317	16/233	pps_Arabidopsis_trypsin_rep1.mgf
	High	GIYPAVDPLDSTSTMLQPR	O98766;Q9MRF3;Q8MBQ4;Q9MTX9;Q9MTW0;Q9XQL3;Q9XQG7;Q8SLS8;Q9MU12;Q9MRM9;Q9MRK7;Q8MBJ6;Q9BA74;Q9MRM6;Q95FR1;Q9XQY8;Q9MU01;Q9MRK1;Q597J4;Q29VB8;Q9XQX8;Q9MTU3;Q9XQN1;Q9MTV9;Q95FT8;Q95FL9;Q67H63;Q6EYX5;B7S4Q6;Q9XQY1;Q67H82;Q3L1L0;Q9TLJ8;Q9TLL5;Q9MRS1;Q95FM8;Q9FF03;Q71N61;Q29VB2;Q9TLL3;Q9XQY5;Q9MRJ8;Q9GI23;Q95AN2;Q9MTU5;Q9MTZ8;Q67H60;Q3ZU72;A8ASI2;Q9GET4;Q9MW35;Q9TMV2;O98523;O98492;Q8HT82;Q93Y44;A7X6U2;…	2265	199	CID		128.41	3.83999e-10		2	49		1	2060.98	-27.7019	14/167	pps_Arabidopsis_trypsin_rep1.mgf
	High	DVNEQDVLLFIDNIFR	Q9MRF3;Q8MBQ4;Q9MTW0;Q9XQL3;Q9MU12;Q8MBJ6;Q9BA74;Q9MRM6;Q95FR1;Q9XQY8;Q9MU01;Q9MRK1;Q597J4;Q29VB8;Q9XQX8;Q9MTU3;Q9XQN1;Q9MTV9;Q95FT8;Q95FL9;Q67H63;Q6EYX5;Q67H82;Q3L1L0;Q9TLJ8;Q9TLK3;Q9MRS1;Q9MT58;Q95FM8;Q9FF03;Q9XQY5;Q9MRJ8;Q9GI23;Q95AN2;Q9MTU5;Q9MTZ8;Q67H60;Q3ZU72;A8ASI2;Q9GET4;Q9MW35;Q9TMV2;O98523;O98492;Q8HT82;Q93Y44;A7X6U2;A8ASH2;B7S4P3;C0J3J3;Q8MBL0;Q9MRK2;Q95FM7;A0AR37;Q9MRF4;Q67H80;Q29S89;…	2339	167	CID		126.07	6.8295e-10		3	49		1	1949.98	-7.32425	14/172	pps_Arabidopsis_trypsin_rep1.mgf
	High	IVGEEHYETAQKVK	Q9MRI0;Q6EMT3;Q95DV0;Q8WJG9;Q8WJH7;Q8WJG8;Q3ZMJ5;Q8WJH0;Q8SLT2;Q4KU64;Q9MTW2;B8PRJ0	58	12	CID		117.46	4.1391e-09	0	1	48		1	1630.77	-46.5862	20/125	pps_Arabidopsis_trypsin_rep1.mgf
	High	FVQAGSEVSALLGR	O98766;Q9MRF3;Q8MBQ4;Q9MTX9;Q9MTW0;Q9XQL3;Q9XQG7;Q8SLS8;Q9MU12;Q9MRM9;Q9MRK7;Q8MBJ6;Q9BA74;Q9MRM6;Q95FR1;Q9XQY8;Q9MU01;Q9MRK1;Q597J4;Q29VB8;Q9XQX8;Q9MTU3;Q9XQN1;Q9MTV9;Q95FT8;Q95FL9;Q67H63;B7S4Q6;Q67H82;Q3L1L0;Q9TLL5;Q9TLK3;Q9MRS1;Q9MT58;Q95FM8;Q9FF03;Q71N61;Q29VB2;Q9MRJ8;Q9GI23;Q95AN2;Q9MTU5;Q67H60;Q3ZU72;A8ASI2;Q9MW35;Q9TMV2;O98523;O98492;Q8HT82;A7X6U2;B7S4P3;C0J3J3;Q8MBL0;Q9MRK2;Q95FM7;A0AR37;…	3906	235	CID		115.65	7.20549e-09	0	1	49		1	1433.76	-11.9746	12/137	pps_Arabidopsis_trypsin_rep1.mgf
	High	IFNVLGEPVDNLGPVDTR	O98766;Q9MRF3;Q9MTX9;Q9MTW0;Q9XQG7;Q8SLS8;Q9MU12;Q9BA74;Q95FR1;Q9MRK1;Q597J4;Q29VB8;Q9MTU3;Q9XQN1;B7S4Q6;Q9XQY1;Q9TLL5;Q9TLK3;Q9MRS1;Q9MT58;Q95FM8;Q71N61;Q29VB2;Q67H60;Q3ZU72;A8ASI2;Q9GET4;Q9MW35;Q9TMV2;O98523;O98492;Q8HT82;A8ASH2;B7S4P3;A0AR37;Q9MRF4;Q257C7;A0AR40;B8PRK4;B7S4V7;Q5W4R8;Q8WJG3;Q8SLT5;Q9MRR7;Q9MRU7;Q9MRL5;O98595;Q95FL6;Q9MRA6;O98404;O98583;Q9XQY9;Q9MW37;Q9XQY6;Q9MRR6;Q67H40;Q9MRA2;…	1261	89	CID		114.13	1.05152e-08		2	49		1	1954.97	-29.2324	14/187	pps_Arabidopsis_trypsin_rep1.mgf
	High	VGLTALTMAEYFR	O98766;Q9MRF3;Q8MBQ4;Q9MTX9;Q9XQL3;Q9XQG7;Q8SLS8;Q9MU12;Q9MRM9;Q9MRK7;Q8MBJ6;Q9BA74;Q9MRM6;Q95FR1;Q9XQY8;Q9MU01;Q9MRK1;Q597J4;Q29VB8;Q9XQX8;Q9MTU3;Q9XQN1;Q9MTV9;Q95FT8;Q95FL9;Q67H63;Q6EYX5;B7S4Q6;Q9XQY1;Q67H82;Q3L1L0;Q9TLJ8;Q9TLL5;Q9MRS1;Q9MT58;Q95FM8;Q9FF03;Q71N61;Q9XQY5;Q9MRJ8;Q9GI23;Q95AN2;Q9MTU5;Q9MTZ8;Q67H60;Q3ZU72;A8ASI2;Q9GET4;Q9MW35;Q9TMV2;O98523;O98492;Q8HT82;Q93Y44;A7X6U2;A8ASH2;B7S4P3;…	3375	230	CID		105.03	9.72977e-08		2	50		1	1471.73	-23.7366	12/111	pps_Arabidopsis_trypsin_rep1.mgf
	High	AHGGVSVFGGVGER	O98766;Q9MRF3;Q9MTX9;Q9MTW0;Q9XQL3;Q9XQG7;Q9MU12;Q9MRM9;Q8MBJ6;Q9BA74;Q9MRM6;Q95FR1;Q9XQY8;Q9MU01;Q9MRK1;Q597J4;Q29VB8;Q9XQX8;Q9MTU3;Q9XQN1;Q9MTV9;Q95FT8;Q95FL9;Q67H63;B7S4Q6;Q9XQY1;Q67H82;Q9TLJ8;Q9TLL5;Q9TLK3;Q9MRS1;Q9MT58;Q71N61;Q29VB2;Q9XQY5;Q9MRJ8;Q9MTU5;Q9MTZ8;Q3ZU72;A8ASI2;Q9GET4;Q9TMV2;O98523;O98492;Q8HT82;Q93Y44;A7X6U2;A8ASH2;B7S4P3;C0J3J3;Q9MRK2;Q95FM7;A0AR37;Q9MRF4;Q67H80;Q597K1;Q29S89;…	3365	211	CID		99.38	2.95884e-07	0	1	49	47	1	1328.68	8.64367	12/119	pps_Arabidopsis_trypsin_rep1.mgf
	High	TVLIMELINNIAK	O98766;Q9MRF3;Q9MTX9;Q9MTW0;Q9XQL3;Q9XQG7;Q8SLS8;Q9MU12;Q9MRM9;Q9MRK7;Q8MBJ6;Q9BA74;Q9MRM6;Q95FR1;Q9MU01;Q9MRK1;Q597J4;Q9XQX8;Q9MTU3;Q9MTV9;Q95FT8;Q95FL9;Q67H63;Q6EYX5;B7S4Q6;Q9XQY1;Q67H82;Q9TLJ8;Q9TLL5;Q9TLK3;Q9MRS1;Q9MT58;Q95FM8;Q9FF03;Q71N61;Q29VB2;Q9TLL3;Q9XQY5;Q9MRJ8;Q95AN2;Q9MTU5;Q9MTZ8;Q3ZU72;A8ASI2;Q9GET4;Q9MW35;Q9TMV2;O98523;O98492;Q93Y44;A7X6U2;A8ASH2;B7S4P3;C0J3J3;Q9MRK2;Q95FM7;A0AR37;…	3602	230	CID		86.74	5.87972e-06		4	49		1	1471.85	-4.29689	10/121	pps_Arabidopsis_trypsin_rep1.mgf
	High	VALVYGQMNEPPGAR	Q8MBQ4;Q9MTX9;Q9MTW0;Q9XQL3;Q9XQG7;Q9MU12;Q9MRM9;Q9MRK7;Q8MBJ6;Q9BA74;Q9MRM6;Q95FR1;Q9XQY8;Q9MU01;Q9MRK1;Q597J4;Q29VB8;Q9XQX8;Q9MTU3;Q9XQN1;Q9MTV9;Q95FT8;Q95FL9;Q67H63;Q6EYX5;B7S4Q6;Q9XQY1;Q67H82;Q9TLJ8;Q9TLL5;Q9TLK3;Q9MRS1;Q9MT58;Q95FM8;Q9FF03;Q71N61;Q9TLL3;Q9XQY5;Q9GI23;Q95AN2;Q9MTU5;Q9MTZ8;Q67H60;A8ASI2;Q9GET4;Q9MW35;Q9TMV2;O98523;O98492;Q8HT82;Q93Y44;A7X6U2;A8ASH2;B7S4P3;C0J3J3;Q8MBL0;Q9MRK2;…	4104	235	CID		83.47	1.20208e-05		4	49		1	1601.78	-16.7446	9/133	pps_Arabidopsis_trypsin_rep1.mgf
	High	YKELQDIIAILGLDELSEEDRLTVAR	O98766;Q9MRF3;Q8MBQ4;Q9MTX9;Q9MTW0;Q9XQL3;Q9XQG7;Q9MU12;Q9MRK7;Q8MBJ6;Q9BA74;Q95FR1;Q9XQY8;Q9MU01;Q9MRK1;Q597J4;Q29VB8;Q9XQX8;Q9XQN1;Q9MTV9;Q95FT8;Q95FL9;Q67H63;Q6EYX5;B7S4Q6;Q9XQY1;Q3L1L0;Q9TLJ8;Q9TLL5;Q9TLK3;Q9MRS1;Q9MT58;Q95FM8;Q9FF03;Q71N61;Q29VB2;Q9XQY5;Q9MRJ8;Q95AN2;Q9MTU5;Q9MTZ8;Q67H60;Q3ZU72;Q9GET4;Q9MW35;Q9TMV2;O98523;O98492;Q93Y44;A7X6U2;B7S4P3;C0J3J3;Q9MRK2;A0AR37;Q9MRF4;Q67H80;Q597K1;…	2967	175	CID		67.44	0.000477646		7	49		1	3002.6	-2.74008	11/291	pps_Arabidopsis_trypsin_rep1.mgf
	High	IGLFGGAGVGK	O98766;Q9MRF3;Q9MTX9;Q9MTW0;Q9XQG7;Q8SLS8;Q9MU12;Q9MRM9;Q9MRK7;Q8MBJ6;Q9BA74;Q9MRM6;Q95FR1;Q9XQY8;Q9MU01;Q9MRK1;Q29VB8;Q9XQX8;Q9MTU3;Q9XQN1;Q9MTV9;Q95FT8;Q95FL9;Q67H63;B7S4Q6;Q9XQY1;Q67H82;Q9TLL5;Q9TLK3;Q9MRS1;Q9MT58;Q95FM8;Q9FF03;Q71N61;Q29VB2;Q9TLL3;Q9MRJ8;Q95AN2;Q9MTU5;Q9MTZ8;Q67H60;Q3ZU72;A8ASI2;Q9GET4;Q9MW35;Q9TMV2;O98523;O98492;Q8HT82;Q93Y44;A7X6U2;A8ASH2;B7S4P3;C0J3J3;Q9MRK2;Q95FM7;A0AR37;…	4083	238	CID		53.95	0.0110119		2	49		1	975.545	-17.3352	13/92	pps_Arabidopsis_trypsin_rep1.mgf
	Medium	VVDLLAPYRR	O98766;Q9MRF3;Q9MTX9;Q9MTW0;Q9XQL3;Q9XQG7;Q8SLS8;Q9MU12;Q9MRM9;Q8MBJ6;Q95FR1;Q9XQY8;Q9MU01;Q9MRK1;Q597J4;Q29VB8;Q9XQX8;Q9XQN1;Q9MTV9;Q95FT8;Q95FL9;Q6EYX5;B7S4Q6;Q67H82;Q9TLL5;Q9TLK3;Q9MRS1;Q9MT58;Q95FM8;Q9FF03;Q71N61;Q29VB2;Q9TLL3;Q9XQY5;Q9MRJ8;Q9GI23;Q95AN2;Q9MTU5;Q9MTZ8;Q67H60;Q3ZU72;A8ASI2;Q9GET4;Q9MW35;Q9TMV2;O98523;O98492;Q8HT82;Q93Y44;A7X6U2;A8ASH2;B7S4P3;C0J3J3;Q8MBL0;Q95FM7;A0AR37;Q9MRF4;…	4060	234	CID		45.45	0.0741193		3	49	46	1	1201.67	-29.5599	6/81	pps_Arabidopsis_trypsin_rep1.mgf
	Medium	TREGNDLYMEMK	O98766;Q9MRF3;Q9MTX9;Q9XQL3;Q9XQG7;Q9MU12;Q9MRM9;Q9MRK7;Q8MBJ6;Q9BA74;Q9MRM6;Q95FR1;Q9XQY8;Q9MU01;Q597J4;Q9XQX8;Q9MTU3;Q9XQN1;Q9MTV9;Q95FT8;Q95FL9;Q67H63;B7S4Q6;Q9XQY1;Q67H82;Q9TLJ8;Q9TLL5;Q9MRS1;Q9MT58;Q95FM8;Q9FF03;Q71N61;Q9TLL3;Q9MRJ8;Q95AN2;Q9MTU5;Q9MTZ8;Q3ZU72;A8ASI2;Q9GET4;Q9MW35;Q9TMV2;O98492;Q8HT82;Q93Y44;A7X6U2;A8ASH2;B7S4P3;C0J3J3;Q8MBL0;Q9MRK2;Q95FM7;A0AR37;Q9MRF4;Q67H80;Q597K1;Q29S89;…	3486	207	CID		42.47	0.0961191	0	1	47		1	1486.65	-12.2768	14/128	pps_Arabidopsis_trypsin_rep1.mgf
	Medium	TVLImELINNIAK	O98766;Q9MRF3;Q9MTX9;Q9MTW0;Q9XQL3;Q9XQG7;Q8SLS8;Q9MU12;Q9MRM9;Q9MRK7;Q8MBJ6;Q9BA74;Q9MRM6;Q95FR1;Q9MU01;Q9MRK1;Q597J4;Q9XQX8;Q9MTU3;Q9MTV9;Q95FT8;Q95FL9;Q67H63;Q6EYX5;B7S4Q6;Q9XQY1;Q67H82;Q9TLJ8;Q9TLL5;Q9TLK3;Q9MRS1;Q9MT58;Q95FM8;Q9FF03;Q71N61;Q29VB2;Q9TLL3;Q9XQY5;Q9MRJ8;Q95AN2;Q9MTU5;Q9MTZ8;Q3ZU72;A8ASI2;Q9GET4;Q9MW35;Q9TMV2;O98523;O98492;Q93Y44;A7X6U2;A8ASH2;B7S4P3;C0J3J3;Q9MRK2;Q95FM7;A0AR37;…	3602	230	CID	M5(Oxidation)	41.42	0.207621		5	49	46	1	1487.83	-12.8081	11/121	pps_Arabidopsis_trypsin_rep1.mgf
	Low	VGLTALTmAEYFR	O98766;Q9MRF3;Q8MBQ4;Q9MTX9;Q9XQL3;Q9XQG7;Q8SLS8;Q9MU12;Q9MRM9;Q9MRK7;Q8MBJ6;Q9BA74;Q9MRM6;Q95FR1;Q9XQY8;Q9MU01;Q9MRK1;Q597J4;Q29VB8;Q9XQX8;Q9MTU3;Q9XQN1;Q9MTV9;Q95FT8;Q95FL9;Q67H63;Q6EYX5;B7S4Q6;Q9XQY1;Q67H82;Q3L1L0;Q9TLJ8;Q9TLL5;Q9MRS1;Q9MT58;Q95FM8;Q9FF03;Q71N61;Q9XQY5;Q9MRJ8;Q9GI23;Q95AN2;Q9MTU5;Q9MTZ8;Q67H60;Q3ZU72;A8ASI2;Q9GET4;Q9MW35;Q9TMV2;O98523;O98492;Q8HT82;Q93Y44;A7X6U2;A8ASH2;B7S4P3;…	3375	230	CID	M8(Oxidation)	29.9	2.8776		2	49	32	1	1487.7	-35.0811	9/111	pps_Arabidopsis_trypsin_rep1.mgf
	Low	VVDLLAPYR	O98766;Q9MRF3;Q9MTX9;Q9MTW0;Q9XQL3;Q9XQG7;Q8SLS8;Q9MU12;Q9MRM9;Q8MBJ6;Q95FR1;Q9XQY8;Q9MU01;Q9MRK1;Q597J4;Q29VB8;Q9XQX8;Q9XQN1;Q9MTV9;Q95FT8;Q95FL9;Q6EYX5;B7S4Q6;Q67H82;Q9TLL5;Q9TLK3;Q9MRS1;Q9MT58;Q95FM8;Q9FF03;Q71N61;Q29VB2;Q9TLL3;Q9XQY5;Q9MRJ8;Q9GI23;Q95AN2;Q9MTU5;Q9MTZ8;Q67H60;Q3ZU72;A8ASI2;Q9GET4;Q9MW35;Q9TMV2;O98523;O98492;Q8HT82;Q93Y44;A7X6U2;A8ASH2;B7S4P3;C0J3J3;Q8MBL0;Q95FM7;A0AR37;Q9MRF4;…	4069	235	CID		28.62	3.76975		3	49	42	1	1045.57	-30.0871	8/70	pps_Arabidopsis_trypsin_rep1.mgf
	Low	GIYPAVDPLDSTSTmLQPR	O98766;Q9MRF3;Q8MBQ4;Q9MTX9;Q9MTW0;Q9XQL3;Q9XQG7;Q8SLS8;Q9MU12;Q9MRM9;Q9MRK7;Q8MBJ6;Q9BA74;Q9MRM6;Q95FR1;Q9XQY8;Q9MU01;Q9MRK1;Q597J4;Q29VB8;Q9XQX8;Q9MTU3;Q9XQN1;Q9MTV9;Q95FT8;Q95FL9;Q67H63;Q6EYX5;B7S4Q6;Q9XQY1;Q67H82;Q3L1L0;Q9TLJ8;Q9TLL5;Q9MRS1;Q95FM8;Q9FF03;Q71N61;Q29VB2;Q9TLL3;Q9XQY5;Q9MRJ8;Q9GI23;Q95AN2;Q9MTU5;Q9MTZ8;Q67H60;Q3ZU72;A8ASI2;Q9GET4;Q9MW35;Q9TMV2;O98523;O98492;Q8HT82;Q93Y44;A7X6U2;…	2265	199	CID	M15(Oxidation)	27.85	4.45789		4	49	42	1	2076.98	-24.2678	8/167	pps_Arabidopsis_trypsin_rep1.mgf
	Low	TREGNDLYmEMK	O98766;Q9MRF3;Q9MTX9;Q9XQL3;Q9XQG7;Q9MU12;Q9MRM9;Q9MRK7;Q8MBJ6;Q9BA74;Q9MRM6;Q95FR1;Q9XQY8;Q9MU01;Q597J4;Q9XQX8;Q9MTU3;Q9XQN1;Q9MTV9;Q95FT8;Q95FL9;Q67H63;B7S4Q6;Q9XQY1;Q67H82;Q9TLJ8;Q9TLL5;Q9MRS1;Q9MT58;Q95FM8;Q9FF03;Q71N61;Q9TLL3;Q9MRJ8;Q95AN2;Q9MTU5;Q9MTZ8;Q3ZU72;A8ASI2;Q9GET4;Q9MW35;Q9TMV2;O98492;Q8HT82;Q93Y44;A7X6U2;A8ASH2;B7S4P3;C0J3J3;Q8MBL0;Q9MRK2;Q95FM7;A0AR37;Q9MRF4;Q67H80;Q597K1;Q29S89;…	3486	207	CID	M9(Oxidation)	26.47	3.22852		2	46	33	1	1502.63	-20.475	10/128	pps_Arabidopsis_trypsin_rep1.mgf
	Low	VALVYGQmNEPPGAR	Q8MBQ4;Q9MTX9;Q9MTW0;Q9XQL3;Q9XQG7;Q9MU12;Q9MRM9;Q9MRK7;Q8MBJ6;Q9BA74;Q9MRM6;Q95FR1;Q9XQY8;Q9MU01;Q9MRK1;Q597J4;Q29VB8;Q9XQX8;Q9MTU3;Q9XQN1;Q9MTV9;Q95FT8;Q95FL9;Q67H63;Q6EYX5;B7S4Q6;Q9XQY1;Q67H82;Q9TLJ8;Q9TLL5;Q9TLK3;Q9MRS1;Q9MT58;Q95FM8;Q9FF03;Q71N61;Q9TLL3;Q9XQY5;Q9GI23;Q95AN2;Q9MTU5;Q9MTZ8;Q67H60;A8ASI2;Q9GET4;Q9MW35;Q9TMV2;O98523;O98492;Q8HT82;Q93Y44;A7X6U2;A8ASH2;B7S4P3;C0J3J3;Q8MBL0;Q9MRK2;…	4104	235	CID	M8(Oxidation)	23.39	11.8327		4	49	35	1	1617.77	-22.8015	8/133	pps_Arabidopsis_trypsin_rep1.mgf
	Low	TREGNDLYmEmKESGVINEKNIAESK	Q9MRK7;Q9BA74;Q95FR1;Q95FL9;Q67H63;Q9MRS1;Q9FF03;Q9MTU5;Q93Y44;A0AR40;Q8WJG3;Q9MRR7;Q95FK0;B8PRL4;Q9GI22;Q67H67;Q9MTU2;Q9MW37;Q67H40;Q9MU03;Q9BA72;Q9MRW3;Q6EMT3;Q8WJG9;Q8WJH7;Q8WJG8;Q8WJH0;A7BGH3;A9QAU1;Q9MTW2;Q6EYX7;Q9TMP5;A9L9X3;Q95FT6	288	34	CID	M9(Oxidation), M11(Oxidation)	15.17	73.5484	0	1	49	27	1	3017.36	-20.9426	9/297	pps_Arabidopsis_trypsin_rep1.mgf
	Low	RINPNxSxPR	Q9MTW2	1	1	CID	X6(111.0), X8(111.0)	13.77	123.638		8	49	39	1	1175.62	82.1	7/93	pps_Arabidopsis_trypsin_rep1.mgf
Q29VA0	37.28	19	14	448	48.3769	4.99561	1373.12	ATP synthase beta subunit (Fragment) OS=Casearia javitensis GN=atpB PE=3 SV=1 - [Q29VA0_9ROSI]
	Confidence Icon	Sequence	Protein Accessions	# Proteins	# Protein Groups	Activation Type	Modifications	IonScore	Exp Value	Δ Score	Rank	Identity High	Homology Threshold	Charge	m/z [Da]	ΔM [ppm]	Ions Matched	Spectrum File
	High	DTIGQQIxVTcEVQQLLGNNR	Q29VA0	1	1	CID	X8(D), C11(Carbamidomethyl)	200.26	2.20256e-17		4	48		1	2401.08	-39.322	19/223	pps_Arabidopsis_trypsin_rep1.mgf
	High	GRDTIGQQIxVTcEVQQLLGNNR	Q29VA0	1	1	CID	X10(D), C13(Carbamidomethyl)	175.67	6.65718e-15		4	49		1	2614.21	-36.4184	20/249	pps_Arabidopsis_trypsin_rep1.mgf
	High	YKELQDIIAILGLDELSEEDR	O98766;Q9MRF3;Q8MBQ4;Q9MTX9;Q9MTW0;Q9XQL3;Q9XQG7;Q9MU12;Q9MRM9;Q9MRK7;Q8MBJ6;Q9BA74;Q9MRM6;Q95FR1;Q9XQY8;Q9MU01;Q9MRK1;Q597J4;Q29VB8;Q9XQX8;Q9XQN1;Q9MTV9;Q95FT8;Q95FL9;Q67H63;Q6EYX5;B7S4Q6;Q9XQY1;Q3L1L0;Q9TLJ8;Q9TLL5;Q9TLK3;Q9MRS1;Q9MT58;Q95FM8;Q9FF03;Q71N61;Q29VB2;Q9XQY5;Q9MRJ8;Q95AN2;Q9MTU5;Q9MTZ8;Q67H60;Q3ZU72;Q9GET4;Q9MW35;Q9TMV2;O98523;O98492;Q8HT82;Q93Y44;A7X6U2;B7S4P3;C0J3J3;Q9MRK2;A0AR37;…	3355	196	CID		142.92	1.3826e-11		9	49		1	2462.25	-7.06317	16/233	pps_Arabidopsis_trypsin_rep1.mgf
	High	DTIGQQIxVTCEVQQLLGNNR	Q29VA0	1	1	CID	X8(D)	131.46	1.69396e-10		7	48		1	2344.07	-38.5447	16/223	pps_Arabidopsis_trypsin_rep1.mgf
	High	DVNEQDVLLFIDNIFR	Q9MRF3;Q8MBQ4;Q9MTW0;Q9XQL3;Q9MU12;Q8MBJ6;Q9BA74;Q9MRM6;Q95FR1;Q9XQY8;Q9MU01;Q9MRK1;Q597J4;Q29VB8;Q9XQX8;Q9MTU3;Q9XQN1;Q9MTV9;Q95FT8;Q95FL9;Q67H63;Q6EYX5;Q67H82;Q3L1L0;Q9TLJ8;Q9TLK3;Q9MRS1;Q9MT58;Q95FM8;Q9FF03;Q9XQY5;Q9MRJ8;Q9GI23;Q95AN2;Q9MTU5;Q9MTZ8;Q67H60;Q3ZU72;A8ASI2;Q9GET4;Q9MW35;Q9TMV2;O98523;O98492;Q8HT82;Q93Y44;A7X6U2;A8ASH2;B7S4P3;C0J3J3;Q8MBL0;Q9MRK2;Q95FM7;A0AR37;Q9MRF4;Q67H80;Q29S89;…	2339	167	CID		126.07	6.8295e-10		3	49		1	1949.98	-7.32425	14/172	pps_Arabidopsis_trypsin_rep1.mgf
	High	FVQAGSEVSALLGR	O98766;Q9MRF3;Q8MBQ4;Q9MTX9;Q9MTW0;Q9XQL3;Q9XQG7;Q8SLS8;Q9MU12;Q9MRM9;Q9MRK7;Q8MBJ6;Q9BA74;Q9MRM6;Q95FR1;Q9XQY8;Q9MU01;Q9MRK1;Q597J4;Q29VB8;Q9XQX8;Q9MTU3;Q9XQN1;Q9MTV9;Q95FT8;Q95FL9;Q67H63;B7S4Q6;Q67H82;Q3L1L0;Q9TLL5;Q9TLK3;Q9MRS1;Q9MT58;Q95FM8;Q9FF03;Q71N61;Q29VB2;Q9MRJ8;Q9GI23;Q95AN2;Q9MTU5;Q67H60;Q3ZU72;A8ASI2;Q9MW35;Q9TMV2;O98523;O98492;Q8HT82;A7X6U2;B7S4P3;C0J3J3;Q8MBL0;Q9MRK2;Q95FM7;A0AR37;…	3906	235	CID		115.65	7.20549e-09	0	1	49		1	1433.76	-11.9746	12/137	pps_Arabidopsis_trypsin_rep1.mgf
	High	VGLTALTMAEYFR	O98766;Q9MRF3;Q8MBQ4;Q9MTX9;Q9XQL3;Q9XQG7;Q8SLS8;Q9MU12;Q9MRM9;Q9MRK7;Q8MBJ6;Q9BA74;Q9MRM6;Q95FR1;Q9XQY8;Q9MU01;Q9MRK1;Q597J4;Q29VB8;Q9XQX8;Q9MTU3;Q9XQN1;Q9MTV9;Q95FT8;Q95FL9;Q67H63;Q6EYX5;B7S4Q6;Q9XQY1;Q67H82;Q3L1L0;Q9TLJ8;Q9TLL5;Q9MRS1;Q9MT58;Q95FM8;Q9FF03;Q71N61;Q9XQY5;Q9MRJ8;Q9GI23;Q95AN2;Q9MTU5;Q9MTZ8;Q67H60;Q3ZU72;A8ASI2;Q9GET4;Q9MW35;Q9TMV2;O98523;O98492;Q8HT82;Q93Y44;A7X6U2;A8ASH2;B7S4P3;…	3375	230	CID		105.03	9.72977e-08		2	50		1	1471.73	-23.7366	12/111	pps_Arabidopsis_trypsin_rep1.mgf
	High	AHGGVSVFGGVGER	O98766;Q9MRF3;Q9MTX9;Q9MTW0;Q9XQL3;Q9XQG7;Q9MU12;Q9MRM9;Q8MBJ6;Q9BA74;Q9MRM6;Q95FR1;Q9XQY8;Q9MU01;Q9MRK1;Q597J4;Q29VB8;Q9XQX8;Q9MTU3;Q9XQN1;Q9MTV9;Q95FT8;Q95FL9;Q67H63;B7S4Q6;Q9XQY1;Q67H82;Q9TLJ8;Q9TLL5;Q9TLK3;Q9MRS1;Q9MT58;Q71N61;Q29VB2;Q9XQY5;Q9MRJ8;Q9MTU5;Q9MTZ8;Q3ZU72;A8ASI2;Q9GET4;Q9TMV2;O98523;O98492;Q8HT82;Q93Y44;A7X6U2;A8ASH2;B7S4P3;C0J3J3;Q9MRK2;Q95FM7;A0AR37;Q9MRF4;Q67H80;Q597K1;Q29S89;…	3365	211	CID		99.38	2.95884e-07	0	1	49	47	1	1328.68	8.64367	12/119	pps_Arabidopsis_trypsin_rep1.mgf
	High	TVLIMELINNIAK	O98766;Q9MRF3;Q9MTX9;Q9MTW0;Q9XQL3;Q9XQG7;Q8SLS8;Q9MU12;Q9MRM9;Q9MRK7;Q8MBJ6;Q9BA74;Q9MRM6;Q95FR1;Q9MU01;Q9MRK1;Q597J4;Q9XQX8;Q9MTU3;Q9MTV9;Q95FT8;Q95FL9;Q67H63;Q6EYX5;B7S4Q6;Q9XQY1;Q67H82;Q9TLJ8;Q9TLL5;Q9TLK3;Q9MRS1;Q9MT58;Q95FM8;Q9FF03;Q71N61;Q29VB2;Q9TLL3;Q9XQY5;Q9MRJ8;Q95AN2;Q9MTU5;Q9MTZ8;Q3ZU72;A8ASI2;Q9GET4;Q9MW35;Q9TMV2;O98523;O98492;Q93Y44;A7X6U2;A8ASH2;B7S4P3;C0J3J3;Q9MRK2;Q95FM7;A0AR37;…	3602	230	CID		86.74	5.87972e-06		4	49		1	1471.85	-4.29689	10/121	pps_Arabidopsis_trypsin_rep1.mgf
	High	VALVYGQMNEPPGAR	Q8MBQ4;Q9MTX9;Q9MTW0;Q9XQL3;Q9XQG7;Q9MU12;Q9MRM9;Q9MRK7;Q8MBJ6;Q9BA74;Q9MRM6;Q95FR1;Q9XQY8;Q9MU01;Q9MRK1;Q597J4;Q29VB8;Q9XQX8;Q9MTU3;Q9XQN1;Q9MTV9;Q95FT8;Q95FL9;Q67H63;Q6EYX5;B7S4Q6;Q9XQY1;Q67H82;Q9TLJ8;Q9TLL5;Q9TLK3;Q9MRS1;Q9MT58;Q95FM8;Q9FF03;Q71N61;Q9TLL3;Q9XQY5;Q9GI23;Q95AN2;Q9MTU5;Q9MTZ8;Q67H60;A8ASI2;Q9GET4;Q9MW35;Q9TMV2;O98523;O98492;Q8HT82;Q93Y44;A7X6U2;A8ASH2;B7S4P3;C0J3J3;Q8MBL0;Q9MRK2;…	4104	235	CID		83.47	1.20208e-05		4	49		1	1601.78	-16.7446	9/133	pps_Arabidopsis_trypsin_rep1.mgf
	High	YKELQDIIAILGLDELSEEDRLTVAR	O98766;Q9MRF3;Q8MBQ4;Q9MTX9;Q9MTW0;Q9XQL3;Q9XQG7;Q9MU12;Q9MRK7;Q8MBJ6;Q9BA74;Q95FR1;Q9XQY8;Q9MU01;Q9MRK1;Q597J4;Q29VB8;Q9XQX8;Q9XQN1;Q9MTV9;Q95FT8;Q95FL9;Q67H63;Q6EYX5;B7S4Q6;Q9XQY1;Q3L1L0;Q9TLJ8;Q9TLL5;Q9TLK3;Q9MRS1;Q9MT58;Q95FM8;Q9FF03;Q71N61;Q29VB2;Q9XQY5;Q9MRJ8;Q95AN2;Q9MTU5;Q9MTZ8;Q67H60;Q3ZU72;Q9GET4;Q9MW35;Q9TMV2;O98523;O98492;Q93Y44;A7X6U2;B7S4P3;C0J3J3;Q9MRK2;A0AR37;Q9MRF4;Q67H80;Q597K1;…	2967	175	CID		67.44	0.000477646		7	49		1	3002.6	-2.74008	11/291	pps_Arabidopsis_trypsin_rep1.mgf
	High	IGLFGGAGVGK	O98766;Q9MRF3;Q9MTX9;Q9MTW0;Q9XQG7;Q8SLS8;Q9MU12;Q9MRM9;Q9MRK7;Q8MBJ6;Q9BA74;Q9MRM6;Q95FR1;Q9XQY8;Q9MU01;Q9MRK1;Q29VB8;Q9XQX8;Q9MTU3;Q9XQN1;Q9MTV9;Q95FT8;Q95FL9;Q67H63;B7S4Q6;Q9XQY1;Q67H82;Q9TLL5;Q9TLK3;Q9MRS1;Q9MT58;Q95FM8;Q9FF03;Q71N61;Q29VB2;Q9TLL3;Q9MRJ8;Q95AN2;Q9MTU5;Q9MTZ8;Q67H60;Q3ZU72;A8ASI2;Q9GET4;Q9MW35;Q9TMV2;O98523;O98492;Q8HT82;Q93Y44;A7X6U2;A8ASH2;B7S4P3;C0J3J3;Q9MRK2;Q95FM7;A0AR37;…	4083	238	CID		53.95	0.0110119		2	49		1	975.545	-17.3352	13/92	pps_Arabidopsis_trypsin_rep1.mgf
	Medium	VVDLLAPYRR	O98766;Q9MRF3;Q9MTX9;Q9MTW0;Q9XQL3;Q9XQG7;Q8SLS8;Q9MU12;Q9MRM9;Q8MBJ6;Q95FR1;Q9XQY8;Q9MU01;Q9MRK1;Q597J4;Q29VB8;Q9XQX8;Q9XQN1;Q9MTV9;Q95FT8;Q95FL9;Q6EYX5;B7S4Q6;Q67H82;Q9TLL5;Q9TLK3;Q9MRS1;Q9MT58;Q95FM8;Q9FF03;Q71N61;Q29VB2;Q9TLL3;Q9XQY5;Q9MRJ8;Q9GI23;Q95AN2;Q9MTU5;Q9MTZ8;Q67H60;Q3ZU72;A8ASI2;Q9GET4;Q9MW35;Q9TMV2;O98523;O98492;Q8HT82;Q93Y44;A7X6U2;A8ASH2;B7S4P3;C0J3J3;Q8MBL0;Q95FM7;A0AR37;Q9MRF4;…	4060	234	CID		45.45	0.0741193		3	49	46	1	1201.67	-29.5599	6/81	pps_Arabidopsis_trypsin_rep1.mgf
	Medium	TREGNDLYMEMK	O98766;Q9MRF3;Q9MTX9;Q9XQL3;Q9XQG7;Q9MU12;Q9MRM9;Q9MRK7;Q8MBJ6;Q9BA74;Q9MRM6;Q95FR1;Q9XQY8;Q9MU01;Q597J4;Q9XQX8;Q9MTU3;Q9XQN1;Q9MTV9;Q95FT8;Q95FL9;Q67H63;B7S4Q6;Q9XQY1;Q67H82;Q9TLJ8;Q9TLL5;Q9MRS1;Q9MT58;Q95FM8;Q9FF03;Q71N61;Q9TLL3;Q9MRJ8;Q95AN2;Q9MTU5;Q9MTZ8;Q3ZU72;A8ASI2;Q9GET4;Q9MW35;Q9TMV2;O98492;Q8HT82;Q93Y44;A7X6U2;A8ASH2;B7S4P3;C0J3J3;Q8MBL0;Q9MRK2;Q95FM7;A0AR37;Q9MRF4;Q67H80;Q597K1;Q29S89;…	3486	207	CID		42.47	0.0961191	0	1	47		1	1486.65	-12.2768	14/128	pps_Arabidopsis_trypsin_rep1.mgf
	Medium	TVLImELINNIAK	O98766;Q9MRF3;Q9MTX9;Q9MTW0;Q9XQL3;Q9XQG7;Q8SLS8;Q9MU12;Q9MRM9;Q9MRK7;Q8MBJ6;Q9BA74;Q9MRM6;Q95FR1;Q9MU01;Q9MRK1;Q597J4;Q9XQX8;Q9MTU3;Q9MTV9;Q95FT8;Q95FL9;Q67H63;Q6EYX5;B7S4Q6;Q9XQY1;Q67H82;Q9TLJ8;Q9TLL5;Q9TLK3;Q9MRS1;Q9MT58;Q95FM8;Q9FF03;Q71N61;Q29VB2;Q9TLL3;Q9XQY5;Q9MRJ8;Q95AN2;Q9MTU5;Q9MTZ8;Q3ZU72;A8ASI2;Q9GET4;Q9MW35;Q9TMV2;O98523;O98492;Q93Y44;A7X6U2;A8ASH2;B7S4P3;C0J3J3;Q9MRK2;Q95FM7;A0AR37;…	3602	230	CID	M5(Oxidation)	41.42	0.207621		5	49	46	1	1487.83	-12.8081	11/121	pps_Arabidopsis_trypsin_rep1.mgf
	Low	VGLTALTmAEYFR	O98766;Q9MRF3;Q8MBQ4;Q9MTX9;Q9XQL3;Q9XQG7;Q8SLS8;Q9MU12;Q9MRM9;Q9MRK7;Q8MBJ6;Q9BA74;Q9MRM6;Q95FR1;Q9XQY8;Q9MU01;Q9MRK1;Q597J4;Q29VB8;Q9XQX8;Q9MTU3;Q9XQN1;Q9MTV9;Q95FT8;Q95FL9;Q67H63;Q6EYX5;B7S4Q6;Q9XQY1;Q67H82;Q3L1L0;Q9TLJ8;Q9TLL5;Q9MRS1;Q9MT58;Q95FM8;Q9FF03;Q71N61;Q9XQY5;Q9MRJ8;Q9GI23;Q95AN2;Q9MTU5;Q9MTZ8;Q67H60;Q3ZU72;A8ASI2;Q9GET4;Q9MW35;Q9TMV2;O98523;O98492;Q8HT82;Q93Y44;A7X6U2;A8ASH2;B7S4P3;…	3375	230	CID	M8(Oxidation)	29.9	2.8776		2	49	32	1	1487.7	-35.0811	9/111	pps_Arabidopsis_trypsin_rep1.mgf
	Low	VVDLLAPYR	O98766;Q9MRF3;Q9MTX9;Q9MTW0;Q9XQL3;Q9XQG7;Q8SLS8;Q9MU12;Q9MRM9;Q8MBJ6;Q95FR1;Q9XQY8;Q9MU01;Q9MRK1;Q597J4;Q29VB8;Q9XQX8;Q9XQN1;Q9MTV9;Q95FT8;Q95FL9;Q6EYX5;B7S4Q6;Q67H82;Q9TLL5;Q9TLK3;Q9MRS1;Q9MT58;Q95FM8;Q9FF03;Q71N61;Q29VB2;Q9TLL3;Q9XQY5;Q9MRJ8;Q9GI23;Q95AN2;Q9MTU5;Q9MTZ8;Q67H60;Q3ZU72;A8ASI2;Q9GET4;Q9MW35;Q9TMV2;O98523;O98492;Q8HT82;Q93Y44;A7X6U2;A8ASH2;B7S4P3;C0J3J3;Q8MBL0;Q95FM7;A0AR37;Q9MRF4;…	4069	235	CID		28.62	3.76975		3	49	42	1	1045.57	-30.0871	8/70	pps_Arabidopsis_trypsin_rep1.mgf
	Low	TREGNDLYmEMK	O98766;Q9MRF3;Q9MTX9;Q9XQL3;Q9XQG7;Q9MU12;Q9MRM9;Q9MRK7;Q8MBJ6;Q9BA74;Q9MRM6;Q95FR1;Q9XQY8;Q9MU01;Q597J4;Q9XQX8;Q9MTU3;Q9XQN1;Q9MTV9;Q95FT8;Q95FL9;Q67H63;B7S4Q6;Q9XQY1;Q67H82;Q9TLJ8;Q9TLL5;Q9MRS1;Q9MT58;Q95FM8;Q9FF03;Q71N61;Q9TLL3;Q9MRJ8;Q95AN2;Q9MTU5;Q9MTZ8;Q3ZU72;A8ASI2;Q9GET4;Q9MW35;Q9TMV2;O98492;Q8HT82;Q93Y44;A7X6U2;A8ASH2;B7S4P3;C0J3J3;Q8MBL0;Q9MRK2;Q95FM7;A0AR37;Q9MRF4;Q67H80;Q597K1;Q29S89;…	3486	207	CID	M9(Oxidation)	26.47	3.22852		2	46	33	1	1502.63	-20.475	10/128	pps_Arabidopsis_trypsin_rep1.mgf
	Low	VALVYGQmNEPPGAR	Q8MBQ4;Q9MTX9;Q9MTW0;Q9XQL3;Q9XQG7;Q9MU12;Q9MRM9;Q9MRK7;Q8MBJ6;Q9BA74;Q9MRM6;Q95FR1;Q9XQY8;Q9MU01;Q9MRK1;Q597J4;Q29VB8;Q9XQX8;Q9MTU3;Q9XQN1;Q9MTV9;Q95FT8;Q95FL9;Q67H63;Q6EYX5;B7S4Q6;Q9XQY1;Q67H82;Q9TLJ8;Q9TLL5;Q9TLK3;Q9MRS1;Q9MT58;Q95FM8;Q9FF03;Q71N61;Q9TLL3;Q9XQY5;Q9GI23;Q95AN2;Q9MTU5;Q9MTZ8;Q67H60;A8ASI2;Q9GET4;Q9MW35;Q9TMV2;O98523;O98492;Q8HT82;Q93Y44;A7X6U2;A8ASH2;B7S4P3;C0J3J3;Q8MBL0;Q9MRK2;…	4104	235	CID	M8(Oxidation)	23.39	11.8327		4	49	35	1	1617.77	-22.8015	8/133	pps_Arabidopsis_trypsin_rep1.mgf
Q8WJH7	44.37	21	16	471	50.8543	5.36377	1372.36	ATP synthase beta subunit (Fragment) OS=Dioscorea membranacea GN=atpB PE=3 SV=1 - [Q8WJH7_9LILI]
	Confidence Icon	Sequence	Protein Accessions	# Proteins	# Protein Groups	Activation Type	Modifications	IonScore	Exp Value	Δ Score	Rank	Identity High	Homology Threshold	Charge	m/z [Da]	ΔM [ppm]	Ions Matched	Spectrum File
	High	YKELQDIIAILGLDELSEEDR	O98766;Q9MRF3;Q8MBQ4;Q9MTX9;Q9MTW0;Q9XQL3;Q9XQG7;Q9MU12;Q9MRM9;Q9MRK7;Q8MBJ6;Q9BA74;Q9MRM6;Q95FR1;Q9XQY8;Q9MU01;Q9MRK1;Q597J4;Q29VB8;Q9XQX8;Q9XQN1;Q9MTV9;Q95FT8;Q95FL9;Q67H63;Q6EYX5;B7S4Q6;Q9XQY1;Q3L1L0;Q9TLJ8;Q9TLL5;Q9TLK3;Q9MRS1;Q9MT58;Q95FM8;Q9FF03;Q71N61;Q29VB2;Q9XQY5;Q9MRJ8;Q95AN2;Q9MTU5;Q9MTZ8;Q67H60;Q3ZU72;Q9GET4;Q9MW35;Q9TMV2;O98523;O98492;Q8HT82;Q93Y44;A7X6U2;B7S4P3;C0J3J3;Q9MRK2;A0AR37;…	3355	196	CID		142.92	1.3826e-11		9	49		1	2462.25	-7.06317	16/233	pps_Arabidopsis_trypsin_rep1.mgf
	High	GIYPAVDPLDSTSTMLQPR	O98766;Q9MRF3;Q8MBQ4;Q9MTX9;Q9MTW0;Q9XQL3;Q9XQG7;Q8SLS8;Q9MU12;Q9MRM9;Q9MRK7;Q8MBJ6;Q9BA74;Q9MRM6;Q95FR1;Q9XQY8;Q9MU01;Q9MRK1;Q597J4;Q29VB8;Q9XQX8;Q9MTU3;Q9XQN1;Q9MTV9;Q95FT8;Q95FL9;Q67H63;Q6EYX5;B7S4Q6;Q9XQY1;Q67H82;Q3L1L0;Q9TLJ8;Q9TLL5;Q9MRS1;Q95FM8;Q9FF03;Q71N61;Q29VB2;Q9TLL3;Q9XQY5;Q9MRJ8;Q9GI23;Q95AN2;Q9MTU5;Q9MTZ8;Q67H60;Q3ZU72;A8ASI2;Q9GET4;Q9MW35;Q9TMV2;O98523;O98492;Q8HT82;Q93Y44;A7X6U2;…	2265	199	CID		128.41	3.83999e-10		2	49		1	2060.98	-27.7019	14/167	pps_Arabidopsis_trypsin_rep1.mgf
	High	DVNEQDVLLFIDNIFR	Q9MRF3;Q8MBQ4;Q9MTW0;Q9XQL3;Q9MU12;Q8MBJ6;Q9BA74;Q9MRM6;Q95FR1;Q9XQY8;Q9MU01;Q9MRK1;Q597J4;Q29VB8;Q9XQX8;Q9MTU3;Q9XQN1;Q9MTV9;Q95FT8;Q95FL9;Q67H63;Q6EYX5;Q67H82;Q3L1L0;Q9TLJ8;Q9TLK3;Q9MRS1;Q9MT58;Q95FM8;Q9FF03;Q9XQY5;Q9MRJ8;Q9GI23;Q95AN2;Q9MTU5;Q9MTZ8;Q67H60;Q3ZU72;A8ASI2;Q9GET4;Q9MW35;Q9TMV2;O98523;O98492;Q8HT82;Q93Y44;A7X6U2;A8ASH2;B7S4P3;C0J3J3;Q8MBL0;Q9MRK2;Q95FM7;A0AR37;Q9MRF4;Q67H80;Q29S89;…	2339	167	CID		126.07	6.8295e-10		3	49		1	1949.98	-7.32425	14/172	pps_Arabidopsis_trypsin_rep1.mgf
	High	IVGEEHYETAQKVK	Q9MRI0;Q6EMT3;Q95DV0;Q8WJG9;Q8WJH7;Q8WJG8;Q3ZMJ5;Q8WJH0;Q8SLT2;Q4KU64;Q9MTW2;B8PRJ0	58	12	CID		117.46	4.1391e-09	0	1	48		1	1630.77	-46.5862	20/125	pps_Arabidopsis_trypsin_rep1.mgf
	High	FVQAGSEVSALLGR	O98766;Q9MRF3;Q8MBQ4;Q9MTX9;Q9MTW0;Q9XQL3;Q9XQG7;Q8SLS8;Q9MU12;Q9MRM9;Q9MRK7;Q8MBJ6;Q9BA74;Q9MRM6;Q95FR1;Q9XQY8;Q9MU01;Q9MRK1;Q597J4;Q29VB8;Q9XQX8;Q9MTU3;Q9XQN1;Q9MTV9;Q95FT8;Q95FL9;Q67H63;B7S4Q6;Q67H82;Q3L1L0;Q9TLL5;Q9TLK3;Q9MRS1;Q9MT58;Q95FM8;Q9FF03;Q71N61;Q29VB2;Q9MRJ8;Q9GI23;Q95AN2;Q9MTU5;Q67H60;Q3ZU72;A8ASI2;Q9MW35;Q9TMV2;O98523;O98492;Q8HT82;A7X6U2;B7S4P3;C0J3J3;Q8MBL0;Q9MRK2;Q95FM7;A0AR37;…	3906	235	CID		115.65	7.20549e-09	0	1	49		1	1433.76	-11.9746	12/137	pps_Arabidopsis_trypsin_rep1.mgf
	High	IFNVLGxPVDNLGPVDTR	Q9XQY2;Q8WJH7	3	2	CID	X7(E)	114.13	1.05152e-08		9	49		1	1954.97	-29.2324	14/181	pps_Arabidopsis_trypsin_rep1.mgf
	High	VGLTALTMAEYFR	O98766;Q9MRF3;Q8MBQ4;Q9MTX9;Q9XQL3;Q9XQG7;Q8SLS8;Q9MU12;Q9MRM9;Q9MRK7;Q8MBJ6;Q9BA74;Q9MRM6;Q95FR1;Q9XQY8;Q9MU01;Q9MRK1;Q597J4;Q29VB8;Q9XQX8;Q9MTU3;Q9XQN1;Q9MTV9;Q95FT8;Q95FL9;Q67H63;Q6EYX5;B7S4Q6;Q9XQY1;Q67H82;Q3L1L0;Q9TLJ8;Q9TLL5;Q9MRS1;Q9MT58;Q95FM8;Q9FF03;Q71N61;Q9XQY5;Q9MRJ8;Q9GI23;Q95AN2;Q9MTU5;Q9MTZ8;Q67H60;Q3ZU72;A8ASI2;Q9GET4;Q9MW35;Q9TMV2;O98523;O98492;Q8HT82;Q93Y44;A7X6U2;A8ASH2;B7S4P3;…	3375	230	CID		105.03	9.72977e-08		2	50		1	1471.73	-23.7366	12/111	pps_Arabidopsis_trypsin_rep1.mgf
	High	AHGGVSVFGGVGER	O98766;Q9MRF3;Q9MTX9;Q9MTW0;Q9XQL3;Q9XQG7;Q9MU12;Q9MRM9;Q8MBJ6;Q9BA74;Q9MRM6;Q95FR1;Q9XQY8;Q9MU01;Q9MRK1;Q597J4;Q29VB8;Q9XQX8;Q9MTU3;Q9XQN1;Q9MTV9;Q95FT8;Q95FL9;Q67H63;B7S4Q6;Q9XQY1;Q67H82;Q9TLJ8;Q9TLL5;Q9TLK3;Q9MRS1;Q9MT58;Q71N61;Q29VB2;Q9XQY5;Q9MRJ8;Q9MTU5;Q9MTZ8;Q3ZU72;A8ASI2;Q9GET4;Q9TMV2;O98523;O98492;Q8HT82;Q93Y44;A7X6U2;A8ASH2;B7S4P3;C0J3J3;Q9MRK2;Q95FM7;A0AR37;Q9MRF4;Q67H80;Q597K1;Q29S89;…	3365	211	CID		99.38	2.95884e-07	0	1	49	47	1	1328.68	8.64367	12/119	pps_Arabidopsis_trypsin_rep1.mgf
	High	TVLIMELINNIAK	O98766;Q9MRF3;Q9MTX9;Q9MTW0;Q9XQL3;Q9XQG7;Q8SLS8;Q9MU12;Q9MRM9;Q9MRK7;Q8MBJ6;Q9BA74;Q9MRM6;Q95FR1;Q9MU01;Q9MRK1;Q597J4;Q9XQX8;Q9MTU3;Q9MTV9;Q95FT8;Q95FL9;Q67H63;Q6EYX5;B7S4Q6;Q9XQY1;Q67H82;Q9TLJ8;Q9TLL5;Q9TLK3;Q9MRS1;Q9MT58;Q95FM8;Q9FF03;Q71N61;Q29VB2;Q9TLL3;Q9XQY5;Q9MRJ8;Q95AN2;Q9MTU5;Q9MTZ8;Q3ZU72;A8ASI2;Q9GET4;Q9MW35;Q9TMV2;O98523;O98492;Q93Y44;A7X6U2;A8ASH2;B7S4P3;C0J3J3;Q9MRK2;Q95FM7;A0AR37;…	3602	230	CID		86.74	5.87972e-06		4	49		1	1471.85	-4.29689	10/121	pps_Arabidopsis_trypsin_rep1.mgf
	High	VALVYGQMNEPPGAR	Q8MBQ4;Q9MTX9;Q9MTW0;Q9XQL3;Q9XQG7;Q9MU12;Q9MRM9;Q9MRK7;Q8MBJ6;Q9BA74;Q9MRM6;Q95FR1;Q9XQY8;Q9MU01;Q9MRK1;Q597J4;Q29VB8;Q9XQX8;Q9MTU3;Q9XQN1;Q9MTV9;Q95FT8;Q95FL9;Q67H63;Q6EYX5;B7S4Q6;Q9XQY1;Q67H82;Q9TLJ8;Q9TLL5;Q9TLK3;Q9MRS1;Q9MT58;Q95FM8;Q9FF03;Q71N61;Q9TLL3;Q9XQY5;Q9GI23;Q95AN2;Q9MTU5;Q9MTZ8;Q67H60;A8ASI2;Q9GET4;Q9MW35;Q9TMV2;O98523;O98492;Q8HT82;Q93Y44;A7X6U2;A8ASH2;B7S4P3;C0J3J3;Q8MBL0;Q9MRK2;…	4104	235	CID		83.47	1.20208e-05		4	49		1	1601.78	-16.7446	9/133	pps_Arabidopsis_trypsin_rep1.mgf
	High	YKELQDIIAILGLDELSEEDRLTVAR	O98766;Q9MRF3;Q8MBQ4;Q9MTX9;Q9MTW0;Q9XQL3;Q9XQG7;Q9MU12;Q9MRK7;Q8MBJ6;Q9BA74;Q95FR1;Q9XQY8;Q9MU01;Q9MRK1;Q597J4;Q29VB8;Q9XQX8;Q9XQN1;Q9MTV9;Q95FT8;Q95FL9;Q67H63;Q6EYX5;B7S4Q6;Q9XQY1;Q3L1L0;Q9TLJ8;Q9TLL5;Q9TLK3;Q9MRS1;Q9MT58;Q95FM8;Q9FF03;Q71N61;Q29VB2;Q9XQY5;Q9MRJ8;Q95AN2;Q9MTU5;Q9MTZ8;Q67H60;Q3ZU72;Q9GET4;Q9MW35;Q9TMV2;O98523;O98492;Q93Y44;A7X6U2;B7S4P3;C0J3J3;Q9MRK2;A0AR37;Q9MRF4;Q67H80;Q597K1;…	2967	175	CID		67.44	0.000477646		7	49		1	3002.6	-2.74008	11/291	pps_Arabidopsis_trypsin_rep1.mgf
	High	IGLFGGAGVGK	O98766;Q9MRF3;Q9MTX9;Q9MTW0;Q9XQG7;Q8SLS8;Q9MU12;Q9MRM9;Q9MRK7;Q8MBJ6;Q9BA74;Q9MRM6;Q95FR1;Q9XQY8;Q9MU01;Q9MRK1;Q29VB8;Q9XQX8;Q9MTU3;Q9XQN1;Q9MTV9;Q95FT8;Q95FL9;Q67H63;B7S4Q6;Q9XQY1;Q67H82;Q9TLL5;Q9TLK3;Q9MRS1;Q9MT58;Q95FM8;Q9FF03;Q71N61;Q29VB2;Q9TLL3;Q9MRJ8;Q95AN2;Q9MTU5;Q9MTZ8;Q67H60;Q3ZU72;A8ASI2;Q9GET4;Q9MW35;Q9TMV2;O98523;O98492;Q8HT82;Q93Y44;A7X6U2;A8ASH2;B7S4P3;C0J3J3;Q9MRK2;Q95FM7;A0AR37;…	4083	238	CID		53.95	0.0110119		2	49		1	975.545	-17.3352	13/92	pps_Arabidopsis_trypsin_rep1.mgf
	Medium	VVDLLAPYRR	O98766;Q9MRF3;Q9MTX9;Q9MTW0;Q9XQL3;Q9XQG7;Q8SLS8;Q9MU12;Q9MRM9;Q8MBJ6;Q95FR1;Q9XQY8;Q9MU01;Q9MRK1;Q597J4;Q29VB8;Q9XQX8;Q9XQN1;Q9MTV9;Q95FT8;Q95FL9;Q6EYX5;B7S4Q6;Q67H82;Q9TLL5;Q9TLK3;Q9MRS1;Q9MT58;Q95FM8;Q9FF03;Q71N61;Q29VB2;Q9TLL3;Q9XQY5;Q9MRJ8;Q9GI23;Q95AN2;Q9MTU5;Q9MTZ8;Q67H60;Q3ZU72;A8ASI2;Q9GET4;Q9MW35;Q9TMV2;O98523;O98492;Q8HT82;Q93Y44;A7X6U2;A8ASH2;B7S4P3;C0J3J3;Q8MBL0;Q95FM7;A0AR37;Q9MRF4;…	4060	234	CID		45.45	0.0741193		3	49	46	1	1201.67	-29.5599	6/81	pps_Arabidopsis_trypsin_rep1.mgf
	Medium	TREGNDLYMEMK	O98766;Q9MRF3;Q9MTX9;Q9XQL3;Q9XQG7;Q9MU12;Q9MRM9;Q9MRK7;Q8MBJ6;Q9BA74;Q9MRM6;Q95FR1;Q9XQY8;Q9MU01;Q597J4;Q9XQX8;Q9MTU3;Q9XQN1;Q9MTV9;Q95FT8;Q95FL9;Q67H63;B7S4Q6;Q9XQY1;Q67H82;Q9TLJ8;Q9TLL5;Q9MRS1;Q9MT58;Q95FM8;Q9FF03;Q71N61;Q9TLL3;Q9MRJ8;Q95AN2;Q9MTU5;Q9MTZ8;Q3ZU72;A8ASI2;Q9GET4;Q9MW35;Q9TMV2;O98492;Q8HT82;Q93Y44;A7X6U2;A8ASH2;B7S4P3;C0J3J3;Q8MBL0;Q9MRK2;Q95FM7;A0AR37;Q9MRF4;Q67H80;Q597K1;Q29S89;…	3486	207	CID		42.47	0.0961191	0	1	47		1	1486.65	-12.2768	14/128	pps_Arabidopsis_trypsin_rep1.mgf
	Medium	TVLImELINNIAK	O98766;Q9MRF3;Q9MTX9;Q9MTW0;Q9XQL3;Q9XQG7;Q8SLS8;Q9MU12;Q9MRM9;Q9MRK7;Q8MBJ6;Q9BA74;Q9MRM6;Q95FR1;Q9MU01;Q9MRK1;Q597J4;Q9XQX8;Q9MTU3;Q9MTV9;Q95FT8;Q95FL9;Q67H63;Q6EYX5;B7S4Q6;Q9XQY1;Q67H82;Q9TLJ8;Q9TLL5;Q9TLK3;Q9MRS1;Q9MT58;Q95FM8;Q9FF03;Q71N61;Q29VB2;Q9TLL3;Q9XQY5;Q9MRJ8;Q95AN2;Q9MTU5;Q9MTZ8;Q3ZU72;A8ASI2;Q9GET4;Q9MW35;Q9TMV2;O98523;O98492;Q93Y44;A7X6U2;A8ASH2;B7S4P3;C0J3J3;Q9MRK2;Q95FM7;A0AR37;…	3602	230	CID	M5(Oxidation)	41.42	0.207621		5	49	46	1	1487.83	-12.8081	11/121	pps_Arabidopsis_trypsin_rep1.mgf
	Low	VGLTALTmAEYFR	O98766;Q9MRF3;Q8MBQ4;Q9MTX9;Q9XQL3;Q9XQG7;Q8SLS8;Q9MU12;Q9MRM9;Q9MRK7;Q8MBJ6;Q9BA74;Q9MRM6;Q95FR1;Q9XQY8;Q9MU01;Q9MRK1;Q597J4;Q29VB8;Q9XQX8;Q9MTU3;Q9XQN1;Q9MTV9;Q95FT8;Q95FL9;Q67H63;Q6EYX5;B7S4Q6;Q9XQY1;Q67H82;Q3L1L0;Q9TLJ8;Q9TLL5;Q9MRS1;Q9MT58;Q95FM8;Q9FF03;Q71N61;Q9XQY5;Q9MRJ8;Q9GI23;Q95AN2;Q9MTU5;Q9MTZ8;Q67H60;Q3ZU72;A8ASI2;Q9GET4;Q9MW35;Q9TMV2;O98523;O98492;Q8HT82;Q93Y44;A7X6U2;A8ASH2;B7S4P3;…	3375	230	CID	M8(Oxidation)	29.9	2.8776		2	49	32	1	1487.7	-35.0811	9/111	pps_Arabidopsis_trypsin_rep1.mgf
	Low	VVDLLAPYR	O98766;Q9MRF3;Q9MTX9;Q9MTW0;Q9XQL3;Q9XQG7;Q8SLS8;Q9MU12;Q9MRM9;Q8MBJ6;Q95FR1;Q9XQY8;Q9MU01;Q9MRK1;Q597J4;Q29VB8;Q9XQX8;Q9XQN1;Q9MTV9;Q95FT8;Q95FL9;Q6EYX5;B7S4Q6;Q67H82;Q9TLL5;Q9TLK3;Q9MRS1;Q9MT58;Q95FM8;Q9FF03;Q71N61;Q29VB2;Q9TLL3;Q9XQY5;Q9MRJ8;Q9GI23;Q95AN2;Q9MTU5;Q9MTZ8;Q67H60;Q3ZU72;A8ASI2;Q9GET4;Q9MW35;Q9TMV2;O98523;O98492;Q8HT82;Q93Y44;A7X6U2;A8ASH2;B7S4P3;C0J3J3;Q8MBL0;Q95FM7;A0AR37;Q9MRF4;…	4069	235	CID		28.62	3.76975		3	49	42	1	1045.57	-30.0871	8/70	pps_Arabidopsis_trypsin_rep1.mgf
	Low	GIYPAVDPLDSTSTmLQPR	O98766;Q9MRF3;Q8MBQ4;Q9MTX9;Q9MTW0;Q9XQL3;Q9XQG7;Q8SLS8;Q9MU12;Q9MRM9;Q9MRK7;Q8MBJ6;Q9BA74;Q9MRM6;Q95FR1;Q9XQY8;Q9MU01;Q9MRK1;Q597J4;Q29VB8;Q9XQX8;Q9MTU3;Q9XQN1;Q9MTV9;Q95FT8;Q95FL9;Q67H63;Q6EYX5;B7S4Q6;Q9XQY1;Q67H82;Q3L1L0;Q9TLJ8;Q9TLL5;Q9MRS1;Q95FM8;Q9FF03;Q71N61;Q29VB2;Q9TLL3;Q9XQY5;Q9MRJ8;Q9GI23;Q95AN2;Q9MTU5;Q9MTZ8;Q67H60;Q3ZU72;A8ASI2;Q9GET4;Q9MW35;Q9TMV2;O98523;O98492;Q8HT82;Q93Y44;A7X6U2;…	2265	199	CID	M15(Oxidation)	27.85	4.45789		4	49	42	1	2076.98	-24.2678	8/167	pps_Arabidopsis_trypsin_rep1.mgf
	Low	TREGNDLYmEMK	O98766;Q9MRF3;Q9MTX9;Q9XQL3;Q9XQG7;Q9MU12;Q9MRM9;Q9MRK7;Q8MBJ6;Q9BA74;Q9MRM6;Q95FR1;Q9XQY8;Q9MU01;Q597J4;Q9XQX8;Q9MTU3;Q9XQN1;Q9MTV9;Q95FT8;Q95FL9;Q67H63;B7S4Q6;Q9XQY1;Q67H82;Q9TLJ8;Q9TLL5;Q9MRS1;Q9MT58;Q95FM8;Q9FF03;Q71N61;Q9TLL3;Q9MRJ8;Q95AN2;Q9MTU5;Q9MTZ8;Q3ZU72;A8ASI2;Q9GET4;Q9MW35;Q9TMV2;O98492;Q8HT82;Q93Y44;A7X6U2;A8ASH2;B7S4P3;C0J3J3;Q8MBL0;Q9MRK2;Q95FM7;A0AR37;Q9MRF4;Q67H80;Q597K1;Q29S89;…	3486	207	CID	M9(Oxidation)	26.47	3.22852		2	46	33	1	1502.63	-20.475	10/128	pps_Arabidopsis_trypsin_rep1.mgf
	Low	VALVYGQmNEPPGAR	Q8MBQ4;Q9MTX9;Q9MTW0;Q9XQL3;Q9XQG7;Q9MU12;Q9MRM9;Q9MRK7;Q8MBJ6;Q9BA74;Q9MRM6;Q95FR1;Q9XQY8;Q9MU01;Q9MRK1;Q597J4;Q29VB8;Q9XQX8;Q9MTU3;Q9XQN1;Q9MTV9;Q95FT8;Q95FL9;Q67H63;Q6EYX5;B7S4Q6;Q9XQY1;Q67H82;Q9TLJ8;Q9TLL5;Q9TLK3;Q9MRS1;Q9MT58;Q95FM8;Q9FF03;Q71N61;Q9TLL3;Q9XQY5;Q9GI23;Q95AN2;Q9MTU5;Q9MTZ8;Q67H60;A8ASI2;Q9GET4;Q9MW35;Q9TMV2;O98523;O98492;Q8HT82;Q93Y44;A7X6U2;A8ASH2;B7S4P3;C0J3J3;Q8MBL0;Q9MRK2;…	4104	235	CID	M8(Oxidation)	23.39	11.8327		4	49	35	1	1617.77	-22.8015	8/133	pps_Arabidopsis_trypsin_rep1.mgf
	Low	TREGNDLYmEmKESGVINEKNIAESK	Q9MRK7;Q9BA74;Q95FR1;Q95FL9;Q67H63;Q9MRS1;Q9FF03;Q9MTU5;Q93Y44;A0AR40;Q8WJG3;Q9MRR7;Q95FK0;B8PRL4;Q9GI22;Q67H67;Q9MTU2;Q9MW37;Q67H40;Q9MU03;Q9BA72;Q9MRW3;Q6EMT3;Q8WJG9;Q8WJH7;Q8WJG8;Q8WJH0;A7BGH3;A9QAU1;Q9MTW2;Q6EYX7;Q9TMP5;A9L9X3;Q95FT6	288	34	CID	M9(Oxidation), M11(Oxidation)	15.17	73.5484	0	1	49	27	1	3017.36	-20.9426	9/297	pps_Arabidopsis_trypsin_rep1.mgf
Q8HS55	30.15	17	14	471	51.9513	6.60986	1370.93	Photosystem II CP47 protein (Fragment) OS=Arabidopsis thaliana GN=psbB PE=4 SV=1 - [Q8HS55_ARATH]
	Confidence Icon	Sequence	Protein Accessions	# Proteins	# Protein Groups	Activation Type	Modifications	IonScore	Exp Value	Δ Score	Rank	Identity High	Homology Threshold	Charge	m/z [Da]	ΔM [ppm]	Ions Matched	Spectrum File
	High	AGSMDNGDGIAVGWLGHPVFR	A0ARC7;A9QBM6;Q8HS55;D7KRQ9	159	4	CID		188.2	3.49194e-16	0.143617	1	48		1	2155.96	-34.607	18/213	pps_Arabidopsis_trypsin_rep1.mgf
	High	MPTFFETFPVVLVDGDGIVR	Q8M9R9;A6YAA6;E2EKG6;A9XW25;A0ARC7;E0XDN4;A6YAF9;Q67HW0;A9QBM6;A6YAD6;A9XVP0;Q8HS55;A6YAB6;Q6EYI8;A6YAG7;E2EKG9;Q67HT6;A6YAA2;A6YAI2;Q8M943	478	20	CID		187.55	4.32502e-16	0	1	49		1	2239.12	-13.1665	17/182	pps_Arabidopsis_trypsin_rep1.mgf
	High	VSAGLAENQSLSEAWAK	Q8HS55;D7KRQ9	5	2	CID		183.77	1.10413e-15	0.483696	1	49		1	1760.87	-7.51975	16/172	pps_Arabidopsis_trypsin_rep1.mgf
	High	DVFAGIDPDLDAQVEFGAFQK	Q67I94;A9XW25;A4GGH0;A9QBM6;A6YAD6;A9XVP0;Q8HS55;A6YAG7;D7KRQ9;A6YAA2;A6YAI2;A0ARB7;D8KWX3;D8KX21;D8KWZ3	378	15	CID		173	1.19207e-14	0	1	48		1	2282.03	-31.5865	18/210	pps_Arabidopsis_trypsin_rep1.mgf
	High	AGSmDNGDGIAVGWLGHPVFR	A0ARC7;A9QBM6;Q8HS55;D7KRQ9	159	4	CID	M4(Oxidation)	104.73	6.88419e-08	0.333333	1	48		1	2171.96	-32.8086	12/213	pps_Arabidopsis_trypsin_rep1.mgf
	High	YQWDQGYFQQEIYR	Q8M9R9;A6YAA6;E2EKG6;Q67I94;A9XW25;A0ARC7;E0XDN4;Q3ZPR5;A6YAF9;E2EKG7;Q67HW0;B0LNR3;A4GGH0;A9QBM6;Q3ZPT0;A6YAD6;A9XVP0;Q8HS55;A6YAB6;Q6EYI8;E2EKG9;D7KRQ9;Q67HT6;A6YAA2;A0ARB7;Q8M943	611	26	CID		96.09	5.22459e-07		3	48	35	1	1923.87	1.23447	12/145	pps_Arabidopsis_trypsin_rep1.mgf
	High	RVSAGLAENQSLSEAWAK	Q8HS55;D7KRQ9	5	2	CID		78.13	4.5211e-05	0.24359	1	49		1	1916.97	-4.8312	11/196	pps_Arabidopsis_trypsin_rep1.mgf
	High	AQLGEIFELDR	A6YAA6;E2EKG6;Q67I94;A9XW25;A0ARC7;C3VZX4;E0XDN4;Q3ZPR5;A6YAF9;E2EKG7;Q67HW0;B0LNR3;A4GGH0;A9QBM6;Q3ZPT0;A6YAD6;A9XVP0;Q9MUC9;Q8HS55;A6YAB6;Q6EYI8;A6YAG7;E2EKG9;D7KRQ9;Q67HT6;A6YAA2;A6YAI2	686	27	CID		75.12	7.43954e-05		2	49		1	1290.64	-24.347	9/109	pps_Arabidopsis_trypsin_rep1.mgf
	High	YQWDQGYFQQEIYRR	Q8M9R9;A6YAA6;E2EKG6;Q67I94;A9XW25;A0ARC7;E0XDN4;Q3ZPR5;A6YAF9;E2EKG7;Q67HW0;B0LNR3;A4GGH0;A9QBM6;Q3ZPT0;A6YAD6;A9XVP0;Q8HS55;A6YAB6;Q6EYI8;E2EKG9;D7KRQ9;Q67HT6;A6YAA2;A0ARB7;Q8M943	601	26	CID		72.38	0.000171411		3	49		1	2079.95	-9.80376	11/156	pps_Arabidopsis_trypsin_rep1.mgf
	High	RMPTFFETFPVVLVDGDGIVR	Q8M9R9;A6YAA6;E2EKG6;A9XW25;A0ARC7;E0XDN4;A6YAF9;Q67HW0;A9QBM6;A6YAD6;A9XVP0;Q8HS55;A6YAB6;Q6EYI8;A6YAG7;E2EKG9;Q67HT6;A6YAA2;A6YAI2;Q8M943	478	20	CID		70.98	0.000217569	0	1	49		1	2395.24	-3.6387	11/230	pps_Arabidopsis_trypsin_rep1.mgf
	High	mPTFFETFPVVLVDGDGIVR	Q8M9R9;A6YAA6;E2EKG6;A9XW25;A0ARC7;E0XDN4;A6YAF9;Q67HW0;A9QBM6;A6YAD6;A9XVP0;Q8HS55;A6YAB6;Q6EYI8;A6YAG7;E2EKG9;Q67HT6;A6YAA2;A6YAI2;Q8M943	478	20	CID	M1(Oxidation)	68.13	0.00037601	0	1	49		1	2255.1	-19.4591	15/182	pps_Arabidopsis_trypsin_rep1.mgf
	High	RAQLGEIFELDR	A6YAA6;E2EKG6;Q67I94;A9XW25;A0ARC7;C3VZX4;E0XDN4;Q3ZPR5;A6YAF9;E2EKG7;Q67HW0;B0LNR3;A4GGH0;A9QBM6;Q3ZPT0;A6YAD6;A9XVP0;Q9MUC9;Q8HS55;A6YAB6;Q6EYI8;A6YAG7;E2EKG9;D7KRQ9;Q67HT6;A6YAA2;A6YAI2	686	27	CID		65.06	0.000791543		2	49		1	1446.73	-28.3144	12/121	pps_Arabidopsis_trypsin_rep1.mgf
	High	QGMFVIPFMTR	Q8M9R9;E2EKG6;A9XW25;A0ARC7;C3VZX4;E0XDN4;Q3ZPR5;Q67HW0;B0LNR3;A4GGH0;A9QBM6;Q3ZPT0;A9XVP0;Q8HS55;A6YAB6;Q6EYI8;A6YAG7;E2EKG9;D7KRQ9;Q67HT6;A6YAI2;A0ARB7;Q8M943;D8KWX3;D8KX21	753	25	CID		59.64	0.0022596		2	48	39	1	1326.65	-17.0289	13/101	pps_Arabidopsis_trypsin_rep1.mgf
	High	LAFYDYIGNNPAK	Q8M9R9;A6YAA6;E2EKG6;Q67I94;A9XW25;A0ARC7;C3VZX4;E0XDN4;Q3ZPR5;A6YAF9;E2EKG7;Q67HW0;B0LNR3;A4GGH0;A9QBM6;Q3ZPT0;A6YAD6;Q9MUC9;Q8HS55;A6YAB6;Q6EYI8;A6YAG7;D7KRQ9;Q67HT6;A6YAA2;A6YAI2;A0ARB7;Q8M943;D8KWX3;D8KX21	799	30	CID		55.53	0.00608694		2	48		1	1485.7	-25.4623	10/112	pps_Arabidopsis_trypsin_rep1.mgf
	Low	RmPTFFETFPVVLVDGDGIVR	Q8M9R9;A6YAA6;E2EKG6;A9XW25;A0ARC7;E0XDN4;A6YAF9;Q67HW0;A9QBM6;A6YAD6;A9XVP0;Q8HS55;A6YAB6;Q6EYI8;A6YAG7;E2EKG9;Q67HT6;A6YAA2;A6YAI2;Q8M943	478	20	CID	M2(Oxidation)	38.01	0.420146	0	1	49	37	1	2411.22	-8.21967	7/230	pps_Arabidopsis_trypsin_rep1.mgf
	Low	AQLGEIFELDRATLK	A6YAA6;E2EKG6;Q67I94;A9XW25;A0ARC7;E0XDN4;Q3ZPR5;A6YAF9;E2EKG7;Q67HW0;B0LNR3;A4GGH0;A9QBM6;Q3ZPT0;A6YAD6;A9XVP0;Q9MUC9;Q8HS55;A6YAB6;Q6EYI8;A6YAG7;E2EKG9;D7KRQ9;Q67HT6;A6YAA2;A6YAI2	661	26	CID		36.85	0.522293	0	1	49	43	1	1703.88	-32.2507	12/156	pps_Arabidopsis_trypsin_rep1.mgf
	Low	ADVPFRR	Q8M9R9;A6YAA6;E2EKG6;Q67I94;A9XW25;A0ARC7;C3VZX4;E0XDN4;Q3ZPR5;A6YAF9;E2EKG7;Q67HW0;A4GGH0;A9QBM6;Q3ZPT0;A6YAD6;A9XVP0;Q9MUC9;Q8HS55;A6YAB6;Q6EYI8;A6YAG7;E2EKG9;D7KRQ9;Q67HT6;A6YAA2;A6YAI2;A0ARB7;Q8M943;Q71KN1;D8KWX3;D8KX21	820	32	CID		28.63	3.80845	0	1	49	40	1	860.461	-14.4955	7/55	pps_Arabidopsis_trypsin_rep1.mgf
Q8WJG9	46.01	22	17	476	51.1415	5.05908	1367.01	ATP synthase beta subunit (Fragment) OS=Trichopus sempervirens GN=atpB PE=3 SV=1 - [Q8WJG9_9LILI]
	Confidence Icon	Sequence	Protein Accessions	# Proteins	# Protein Groups	Activation Type	Modifications	IonScore	Exp Value	Δ Score	Rank	Identity High	Homology Threshold	Charge	m/z [Da]	ΔM [ppm]	Ions Matched	Spectrum File
	High	YKELQDIIAILGLDELSEEDR	O98766;Q9MRF3;Q8MBQ4;Q9MTX9;Q9MTW0;Q9XQL3;Q9XQG7;Q9MU12;Q9MRM9;Q9MRK7;Q8MBJ6;Q9BA74;Q9MRM6;Q95FR1;Q9XQY8;Q9MU01;Q9MRK1;Q597J4;Q29VB8;Q9XQX8;Q9XQN1;Q9MTV9;Q95FT8;Q95FL9;Q67H63;Q6EYX5;B7S4Q6;Q9XQY1;Q3L1L0;Q9TLJ8;Q9TLL5;Q9TLK3;Q9MRS1;Q9MT58;Q95FM8;Q9FF03;Q71N61;Q29VB2;Q9XQY5;Q9MRJ8;Q95AN2;Q9MTU5;Q9MTZ8;Q67H60;Q3ZU72;Q9GET4;Q9MW35;Q9TMV2;O98523;O98492;Q8HT82;Q93Y44;A7X6U2;B7S4P3;C0J3J3;Q9MRK2;A0AR37;…	3355	196	CID		142.92	1.3826e-11		9	49		1	2462.25	-7.06317	16/233	pps_Arabidopsis_trypsin_rep1.mgf
	High	GIYPAVDPLDSTSTMLQPR	O98766;Q9MRF3;Q8MBQ4;Q9MTX9;Q9MTW0;Q9XQL3;Q9XQG7;Q8SLS8;Q9MU12;Q9MRM9;Q9MRK7;Q8MBJ6;Q9BA74;Q9MRM6;Q95FR1;Q9XQY8;Q9MU01;Q9MRK1;Q597J4;Q29VB8;Q9XQX8;Q9MTU3;Q9XQN1;Q9MTV9;Q95FT8;Q95FL9;Q67H63;Q6EYX5;B7S4Q6;Q9XQY1;Q67H82;Q3L1L0;Q9TLJ8;Q9TLL5;Q9MRS1;Q95FM8;Q9FF03;Q71N61;Q29VB2;Q9TLL3;Q9XQY5;Q9MRJ8;Q9GI23;Q95AN2;Q9MTU5;Q9MTZ8;Q67H60;Q3ZU72;A8ASI2;Q9GET4;Q9MW35;Q9TMV2;O98523;O98492;Q8HT82;Q93Y44;A7X6U2;…	2265	199	CID		128.41	3.83999e-10		2	49		1	2060.98	-27.7019	14/167	pps_Arabidopsis_trypsin_rep1.mgf
	High	DVNEQDVLLFIDNIFR	Q9MRF3;Q8MBQ4;Q9MTW0;Q9XQL3;Q9MU12;Q8MBJ6;Q9BA74;Q9MRM6;Q95FR1;Q9XQY8;Q9MU01;Q9MRK1;Q597J4;Q29VB8;Q9XQX8;Q9MTU3;Q9XQN1;Q9MTV9;Q95FT8;Q95FL9;Q67H63;Q6EYX5;Q67H82;Q3L1L0;Q9TLJ8;Q9TLK3;Q9MRS1;Q9MT58;Q95FM8;Q9FF03;Q9XQY5;Q9MRJ8;Q9GI23;Q95AN2;Q9MTU5;Q9MTZ8;Q67H60;Q3ZU72;A8ASI2;Q9GET4;Q9MW35;Q9TMV2;O98523;O98492;Q8HT82;Q93Y44;A7X6U2;A8ASH2;B7S4P3;C0J3J3;Q8MBL0;Q9MRK2;Q95FM7;A0AR37;Q9MRF4;Q67H80;Q29S89;…	2339	167	CID		126.07	6.8295e-10		3	49		1	1949.98	-7.32425	14/172	pps_Arabidopsis_trypsin_rep1.mgf
	High	IVGEEHYETAQKVK	Q9MRI0;Q6EMT3;Q95DV0;Q8WJG9;Q8WJH7;Q8WJG8;Q3ZMJ5;Q8WJH0;Q8SLT2;Q4KU64;Q9MTW2;B8PRJ0	58	12	CID		117.46	4.1391e-09	0	1	48		1	1630.77	-46.5862	20/125	pps_Arabidopsis_trypsin_rep1.mgf
[truncated: 10,084 more rows]
