# Supplementary material for: Defining the Core Proteome of the Chloroplast Envelope Membranes
Source: Front Plant Sci. 2013 Feb 6;4:11. doi: 10.3389/fpls.2013.00011 (PMC3565376; doi:10.3389/fpls.2013.00011)
Supplement: Supplementary Tables S15–S57 — Raw data measured by nLC-MALDI MS/MS. Each excel sheet is grouped in two levels. The first level contains information for each identified accession ID. The first column gives the accession (UniProtKB, IMGAG, or EST-library by Franssen et al., 2012), the second column the coverage, the third column the number of peptide spectrum matches (#PSMs), the fourth column the number of peptides, the fifth column the number of amino acids (#AAs), the sixth column the molecular weight (MW in kDa), the seventh column the isoelectric point (pI), the eighth column the score, and the ninth column the description. The second level contains all peptide information for each accession ID. The second column gives the confidence icon (Low; Medium; High), the third column the peptide sequence, the fourth column the protein accessions, the fifth column the number of proteins, the sixth column the number of protein groups, the seventh column the activation type (Collision Induced Dissociation, CID), the eighth column the modifications, the ninth column the ion score, the 10th column the expectation value (exp. value), the 11th column the delta score (Δscore), the 12th column the rank, the 13th column the identity High, the 14th column the homology threshold, the 15th column the charge, the 16th column the mass to charge ratio in daltons (m/z), the 18th column the delta mass (ΔM, difference between the theoretical mass of the peptide and the experimental mass of the precursor ion), the 19th column the matched ions, and the 20th column the spectrum file. [file 38279_Schleiff_DataSheet10.ZIP › Table S19.xls]

## Sheet: Sheet1
Accession	Coverage	# PSMs	# Peptides	# AAs	MW [kDa]	calc. pI	Score	Description
D7KRE0	55.26	34	25	608	65.9886	5.49072	1992.62	H+-transporting two-sector ATPase, alpha/beta subunit, central region OS=Arabidopsis lyrata subsp. lyrata GN=ARALYDRAFT_893992 PE=3 SV=1 - [D7KRE0_ARALY]
	Confidence Icon	Sequence	Protein Accessions	# Proteins	# Protein Groups	Activation Type	Modifications	IonScore	Exp Value	Δ Score	Rank	Identity High	Homology Threshold	Charge	m/z [Da]	ΔM [ppm]	Ions Matched	Spectrum File
	High	DTLGQEINVTcEVQQLLGNNR	Q95FJ1;E1UZH9;P19366;Q95FW4;D7KRE0	24	5	CID	C11(Carbamidomethyl)	222.94	1.27528e-19	0	2	50		1	2401.13	-21.2464	20/223	pps_Arabidopsis_trypsin_rep2.mgf
	High	GMDVVDMGNPLSVPVGGATLGR	P19366;Q95FW4;D7KRE0	17	3	CID		210.37	2.2608e-18	0.671429	1	50		1	2142.03	-19.949	19/229	pps_Arabidopsis_trypsin_rep2.mgf
	High	NSDIDPQEAQQTLEIAEANLR	D7KRE0	7	1	CID		206.66	4.87963e-18	0.797101	1	49		1	2355.07	-29.0357	19/234	pps_Arabidopsis_trypsin_rep2.mgf
	High	DVNEQDVLLFIDNIFR	Q9MTW0;Q95FJ1;Q9MU12;Q9MT57;Q9BA74;Q9MRM6;Q95FR1;Q9XQY8;Q9MU01;Q9MRK1;Q29VB8;Q9XQX8;Q9MTU3;Q9XQN1;Q8MBF9;Q8SLT9;Q95FT8;Q95FL9;Q67H63;Q6EYX5;Q95FI1;Q67H82;Q3L1L0;A2T5L5;Q9TLJ8;Q9TLK3;Q9XQX0;Q95FM8;Q9FF03;E1UZH9;Q9MTW4;Q9GI23;Q95AN2;Q9MTU5;Q9MTZ8;Q67H60;Q3ZU72;A8ASI2;Q9GET4;Q9MW35;Q9TMV2;O98523;Q8HT82;Q93Y44;A8ASH2;B7S4P3;C0J3J3;Q8MBL0;Q95FM7;Q9MRF4;Q9XQI9;Q67H80;Q29S89;Q257C7;A0AR40;Q9MU78;Q9TMU6;…	2339	166	CID		172.03	1.67271e-14		3	50		1	1950.06	30.4549	15/172	pps_Arabidopsis_trypsin_rep2.mgf
	High	MPSAVGYQPTLSTEMGTLQER	Q9MRM6;Q9MTU3;Q8MBF9;Q8SLT9;Q3L1L0;A2T5L5;Q9TLL5;E1UZH9;Q9MTZ8;Q95FM7;Q257C7;A0AR40;Q9TMU6;O98412;Q29VB0;Q9MRL5;Q95FL6;Q8MBK2;Q67H62;C8YPI1;Q9MRR6;Q95FM3;Q9MTZ4;Q9XQY2;Q9SC47;Q9MRW3;P19366;Q9MRG6;Q95FW9;A9XUH0;Q3ZMJ5;Q8MBI2;D7KRE0;Q8MBI0;Q8WH97;Q9MU36;Q9SBN9;Q5UVH1;Q6YN70;Q09RD9;Q9XQY0;Q95FL0;Q9SCU6;B2BI37;Q9MRM3;Q5UVF9;Q5YGN7;Q5YGK8;Q5UVH4;Q95FT4	571	50	CID		165.87	6.0273e-14		2	50		1	2296.01	-36.76	17/221	pps_Arabidopsis_trypsin_rep2.mgf
	High	YKELQDIIAILGLDELSEEDR	O98766;Q9MTW0;Q95FJ1;Q9MU12;Q9MT57;Q9MRM9;Q9MRK7;Q9BA74;Q9MRM6;Q95FR1;Q9XQY8;Q9MU01;Q9MRK1;Q29VB8;Q9XQX8;Q9XQN1;Q95FT8;Q95FL9;Q67H63;Q6EYX5;B7S4Q6;Q8WJF5;Q95FI1;Q9XQY1;Q3L1L0;A2T5L5;Q9TLJ8;Q9TLL5;Q9TLK3;Q95FM8;Q9FF03;Q71N61;Q29VB2;E1UZH9;Q9MTW4;Q95AN2;Q9MTU5;Q9MTZ8;Q67H60;Q3ZU72;Q9GET4;Q9MW35;Q9TMV2;O98523;Q8HT82;Q93Y44;B7S4P3;C0J3J3;Q9MRF4;Q9XQI9;Q67H80;Q29S89;Q257C7;A0AR40;B8PRK4;B7S4V7;Q9MU78;…	3355	185	CID		159.84	2.77274e-13		9	50		1	2462.18	-35.8735	16/233	pps_Arabidopsis_trypsin_rep2.mgf
	High	IFNVLGEPVDNLGPVDTR	O98766;Q9MTW0;Q8SLS8;Q9MU12;Q9MT57;Q9BA74;Q95FR1;Q9MRK1;Q29VB8;Q9MTU3;Q9XQN1;Q8MBF9;Q8SLT9;B7S4Q6;Q8WJF5;Q9XQY1;A2T5L5;Q9TLL5;Q9TLK3;Q9XQX0;Q95FM8;Q71N61;Q29VB2;E1UZH9;Q67H60;Q3ZU72;A8ASI2;Q9GET4;Q9MW35;Q9TMV2;O98523;Q8HT82;A8ASH2;B7S4P3;Q9MRF4;Q257C7;A0AR40;B8PRK4;B7S4V7;Q9MU78;Q5W4R8;Q8WJG3;Q8SLT5;Q9MRR7;Q9MRU7;Q9MRL5;Q9MRN4;O98595;Q95FL6;O98404;O98583;Q9XQY9;Q9MW37;Q8SLS6;Q9XQY6;Q9MRR6;Q67H40;…	1261	96	CID		157.25	5.14839e-13		2	50		1	1955	-11.085	14/187	pps_Arabidopsis_trypsin_rep2.mgf
	High	DTLGQEINVTCEVQQLLGNNR	Q95FJ1;E1UZH9;P19366;Q95FW4;D7KRE0	24	5	CID		146.45	5.64304e-12		5	50		1	2344.1	-24.0396	16/223	pps_Arabidopsis_trypsin_rep2.mgf
	High	DVNEQDVLLFIDNIFR	Q9MTW0;Q95FJ1;Q9MU12;Q9MT57;Q9BA74;Q9MRM6;Q95FR1;Q9XQY8;Q9MU01;Q9MRK1;Q29VB8;Q9XQX8;Q9MTU3;Q9XQN1;Q8MBF9;Q8SLT9;Q95FT8;Q95FL9;Q67H63;Q6EYX5;Q95FI1;Q67H82;Q3L1L0;A2T5L5;Q9TLJ8;Q9TLK3;Q9XQX0;Q95FM8;Q9FF03;E1UZH9;Q9MTW4;Q9GI23;Q95AN2;Q9MTU5;Q9MTZ8;Q67H60;Q3ZU72;A8ASI2;Q9GET4;Q9MW35;Q9TMV2;O98523;Q8HT82;Q93Y44;A8ASH2;B7S4P3;C0J3J3;Q8MBL0;Q95FM7;Q9MRF4;Q9XQI9;Q67H80;Q29S89;Q257C7;A0AR40;Q9MU78;Q9TMU6;…	2339	166	CID		146.24	6.55152e-12		3	50		1	1950.01	5.47099	15/172	pps_Arabidopsis_trypsin_rep2.mgf
	High	FVQAGSEVSALLGR	O98766;Q9MTW0;Q95FJ1;Q8SLS8;Q9MU12;Q9MRM9;Q9MRK7;Q9BA74;Q9MRM6;Q95FR1;Q9XQY8;Q9MU01;Q9MRK1;Q29VB8;Q9XQX8;Q9MTU3;Q9XQN1;Q8MBF9;Q8SLT9;Q95FT8;Q95FL9;Q67H63;B7S4Q6;Q67H82;Q3L1L0;A2T5L5;Q9TLL5;Q9TLK3;Q9XQX0;Q95FM8;Q9FF03;Q71N61;Q29VB2;E1UZH9;Q9MTW4;Q9GI23;Q95AN2;Q9MTU5;Q67H60;Q3ZU72;A8ASI2;Q9MW35;Q9TMV2;O98523;Q8HT82;B7S4P3;C0J3J3;Q8MBL0;Q95FM7;Q9MRF4;Q9XQI9;Q67H80;Q29S89;Q257C7;A0AR40;B8PRK4;B7S4V7;…	3906	234	CID		143.61	1.15585e-11	0	1	50		1	1433.75	-14.6338	12/137	pps_Arabidopsis_trypsin_rep2.mgf
	High	GIYPAVDPLDSTSTMLQPR	O98766;Q9MTW0;Q95FJ1;Q8SLS8;Q9MU12;Q9MT57;Q9MRM9;Q9MRK7;Q9BA74;Q9MRM6;Q95FR1;Q9XQY8;Q9MU01;Q9MRK1;Q29VB8;Q9XQX8;Q9MTU3;Q9XQN1;Q8MBF9;Q8SLT9;Q95FT8;Q95FL9;Q67H63;Q6EYX5;B7S4Q6;Q95FI1;Q9XQY1;Q67H82;Q3L1L0;A2T5L5;Q9TLJ8;Q9TLL5;Q9XQX0;Q95FM8;Q9FF03;Q71N61;Q29VB2;E1UZH9;Q9TLL3;Q9MTW4;Q9GI23;Q95AN2;Q9MTU5;Q9MTZ8;Q67H60;Q3ZU72;A8ASI2;Q9GET4;Q9MW35;Q9TMV2;O98523;Q8HT82;Q93Y44;A8ASH2;B7S4P3;C0J3J3;Q8MBL0;…	2265	198	CID		139.2	3.25687e-11		2	50		1	2060.99	-19.4136	14/167	pps_Arabidopsis_trypsin_rep2.mgf
	High	ELQDIIAILGLDELSEEDR	O98766;Q9MTW0;Q95FJ1;Q9MU12;Q9MT57;Q9MRM9;Q9MRK7;Q9BA74;Q9MRM6;Q95FR1;Q9XQY8;Q9MU01;Q9MRK1;Q29VB8;Q9XQX8;Q9XQN1;Q95FT8;Q95FL9;Q67H63;Q6EYX5;B7S4Q6;Q8WJF5;Q95FI1;Q9XQY1;Q3L1L0;A2T5L5;Q9TLJ8;Q9TLL5;Q9TLK3;Q95FM8;Q9FF03;Q71N61;Q29VB2;E1UZH9;Q9MTW4;Q95AN2;Q9MTU5;Q9MTZ8;Q67H60;Q3ZU72;Q9GET4;Q9MW35;Q9TMV2;O98523;Q8HT82;Q93Y44;B7S4P3;C0J3J3;Q9MRF4;Q9XQI9;Q67H80;Q29S89;Q257C7;A0AR40;B8PRK4;B7S4V7;Q9MU78;…	3363	188	CID		132.48	1.4983e-10		7	50		1	2171.04	-32.842	18/211	pps_Arabidopsis_trypsin_rep2.mgf
	High	AHGGVSVFGGVGER	O98766;Q9MTW0;Q95FJ1;Q9MU12;Q9MT57;Q9MRM9;Q9BA74;Q9MRM6;Q95FR1;Q9XQY8;Q9MU01;Q9MRK1;Q29VB8;Q9XQX8;Q9MTU3;Q9XQN1;Q8MBF9;Q8SLT9;Q95FT8;Q95FL9;Q67H63;B7S4Q6;Q8WJF5;Q95FI1;Q9XQY1;Q67H82;A2T5L5;Q9TLJ8;Q9TLL5;Q9TLK3;Q9XQX0;Q71N61;Q29VB2;E1UZH9;Q9MTW4;Q9MTU5;Q9MTZ8;Q3ZU72;A8ASI2;Q9GET4;Q9TMV2;O98523;Q8HT82;Q93Y44;A8ASH2;B7S4P3;C0J3J3;Q95FM7;Q9MRF4;Q9XQI9;Q67H80;Q29S89;Q257C7;A0AR40;B8PRK4;B7S4V7;Q9MU78;…	3365	213	CID		128.79	3.12863e-10	0	1	50		1	1328.64	-19.6827	12/119	pps_Arabidopsis_trypsin_rep2.mgf
	High	GmDVVDMGNPLSVPVGGATLGR	P19366;Q95FW4;D7KRE0	17	3	CID	M2(Oxidation)	120.13	2.42026e-09	0.283333	1	50		1	2158.02	-18.2326	13/229	pps_Arabidopsis_trypsin_rep2.mgf
	High	GRDTLGQEINVTcEVQQLLGNNR	Q95FJ1;E1UZH9;P19366;Q95FW4;D7KRE0	24	5	CID	C13(Carbamidomethyl)	119.8	2.68238e-09	0	2	50		1	2614.25	-20.4668	16/249	pps_Arabidopsis_trypsin_rep2.mgf
	High	IVGEEHYETAQQVK	P19366;Q95FW4;Q95FW9;A9XUH0;D7KRE0;Q9MU37	35	6	CID		103.15	1.16381e-07		3	50		1	1630.78	-15.0733	19/125	pps_Arabidopsis_trypsin_rep2.mgf
	High	VALVYGQMNEPPGAR	Q9MTW0;Q95FJ1;Q9MU12;Q9MT57;Q9MRM9;Q9MRK7;Q9BA74;Q9MRM6;Q95FR1;Q9XQY8;Q9MU01;Q9MRK1;Q29VB8;Q9XQX8;Q9MTU3;Q9XQN1;Q8MBF9;Q8SLT9;Q95FT8;Q95FL9;Q67H63;Q6EYX5;B7S4Q6;Q95FI1;Q9XQY1;Q67H82;A2T5L5;Q9TLJ8;Q9TLL5;Q9TLK3;Q95FM8;Q9FF03;Q71N61;E1UZH9;Q9TLL3;Q9MTW4;Q9GI23;Q95AN2;Q9MTU5;Q9MTZ8;Q67H60;A8ASI2;Q9GET4;Q9MW35;Q9TMV2;O98523;Q8HT82;Q93Y44;A8ASH2;B7S4P3;C0J3J3;Q8MBL0;Q95FM7;Q9MRF4;Q9XQI9;Q67H80;Q29S89;…	4104	235	CID		101.62	1.6861e-07		4	50		1	1601.75	-40.0945	12/133	pps_Arabidopsis_trypsin_rep2.mgf
	High	IAQIIGPVLDVAFPPGK	O98766;Q95FJ1;Q95FR1;Q9MU01;Q95FT8;Q6EYX5;Q67H82;Q9TLL5;Q95FM8;Q9TLL3;Q95AN2;Q9MTZ8;Q3ZU72;A8ASI2;Q95FM7;Q67H80;Q29S89;Q5W4R8;Q95FQ1;Q29VB0;Q9MRL5;Q9MRN4;Q95FL6;Q95FS7;Q9MRL6;Q95FM3;Q9XQZ0;Q3ZU69;Q29VC3;A3KLS6;P19366;Q95DV0;Q8WJG9;A9XUH0;Q8WJG8;Q9XQX3;Q95FV0;Q29V89;Q95FV3;Q4KU64;A9QBY3;D7KRE0;Q95FQ5	595	43	CID		98.39	3.67206e-07		2	50		1	1734.97	-25.0559	11/163	pps_Arabidopsis_trypsin_rep2.mgf
	High	TVLIMELINNIAK	O98766;Q9MTW0;Q95FJ1;Q8SLS8;Q9MU12;Q9MT57;Q9MRM9;Q9MRK7;Q9BA74;Q9MRM6;Q95FR1;Q9MU01;Q9MRK1;Q9XQX8;Q9MTU3;Q8SLT9;Q95FT8;Q95FL9;Q67H63;Q6EYX5;B7S4Q6;Q9XQY1;Q67H82;A2T5L5;Q9TLJ8;Q9TLL5;Q9TLK3;Q9XQX0;Q95FM8;Q9FF03;Q71N61;Q29VB2;E1UZH9;Q9TLL3;Q9MTW4;Q95AN2;Q9MTU5;Q9MTZ8;Q3ZU72;A8ASI2;Q9GET4;Q9MW35;Q9TMV2;O98523;Q93Y44;A8ASH2;B7S4P3;C0J3J3;Q95FM7;Q9MRF4;Q9XQI9;Q67H80;Q29S89;Q257C7;A0AR40;B8PRK4;Q9MU78;…	3602	226	CID		86.28	7.12226e-06		4	51		1	1471.81	-28.7937	10/121	pps_Arabidopsis_trypsin_rep2.mgf
	High	GMDVVDmGNPLSVPVGGATLGR	P19366;Q95FW4;D7KRE0	17	3	CID	M7(Oxidation)	85.86	6.46936e-06		2	50		1	2158.02	-18.2326	13/229	pps_Arabidopsis_trypsin_rep2.mgf
	High	TVLImELINNIAK	O98766;Q9MTW0;Q95FJ1;Q8SLS8;Q9MU12;Q9MT57;Q9MRM9;Q9MRK7;Q9BA74;Q9MRM6;Q95FR1;Q9MU01;Q9MRK1;Q9XQX8;Q9MTU3;Q8SLT9;Q95FT8;Q95FL9;Q67H63;Q6EYX5;B7S4Q6;Q9XQY1;Q67H82;A2T5L5;Q9TLJ8;Q9TLL5;Q9TLK3;Q9XQX0;Q95FM8;Q9FF03;Q71N61;Q29VB2;E1UZH9;Q9TLL3;Q9MTW4;Q95AN2;Q9MTU5;Q9MTZ8;Q3ZU72;A8ASI2;Q9GET4;Q9MW35;Q9TMV2;O98523;Q93Y44;A8ASH2;B7S4P3;C0J3J3;Q95FM7;Q9MRF4;Q9XQI9;Q67H80;Q29S89;Q257C7;A0AR40;B8PRK4;Q9MU78;…	3602	226	CID	M5(Oxidation)	70.45	0.000274037		5	51		1	1487.8	-36.0643	8/121	pps_Arabidopsis_trypsin_rep2.mgf
	High	VGLTALTMAEYFR	O98766;Q95FJ1;Q8SLS8;Q9MU12;Q9MT57;Q9MRM9;Q9MRK7;Q9BA74;Q9MRM6;Q95FR1;Q9XQY8;Q9MU01;Q9MRK1;Q29VB8;Q9XQX8;Q9MTU3;Q9XQN1;Q8MBF9;Q95FT8;Q95FL9;Q67H63;Q6EYX5;B7S4Q6;Q95FI1;Q9XQY1;Q67H82;Q3L1L0;A2T5L5;Q9TLJ8;Q9TLL5;Q9XQX0;Q95FM8;Q9FF03;Q71N61;E1UZH9;Q9MTW4;Q9GI23;Q95AN2;Q9MTU5;Q9MTZ8;Q67H60;Q3ZU72;A8ASI2;Q9GET4;Q9MW35;Q9TMV2;O98523;Q8HT82;Q93Y44;A8ASH2;B7S4P3;C0J3J3;Q8MBL0;Q95FM7;Q9XQI9;Q67H80;Q29S89;…	3375	225	CID		67.3	0.000587051	0	1	51		1	1471.74	-11.504	18/111	pps_Arabidopsis_trypsin_rep2.mgf
	High	VVDLLAPYR	O98766;Q9MTW0;Q95FJ1;Q8SLS8;Q9MU12;Q9MT57;Q9MRM9;Q95FR1;Q9XQY8;Q9MU01;Q9MRK1;Q29VB8;Q9XQX8;Q9XQN1;Q8SLT9;Q95FT8;Q95FL9;Q6EYX5;B7S4Q6;Q8WJF5;Q95FI1;Q67H82;A2T5L5;Q9TLL5;Q9TLK3;Q9XQX0;Q95FM8;Q9FF03;Q71N61;Q29VB2;E1UZH9;Q9TLL3;Q9MTW4;Q9GI23;Q95AN2;Q9MTU5;Q9MTZ8;Q67H60;Q3ZU72;A8ASI2;Q9GET4;Q9MW35;Q9TMV2;O98523;Q8HT82;Q93Y44;A8ASH2;B7S4P3;C0J3J3;Q8MBL0;Q95FM7;Q9MRF4;Q9XQI9;Q67H80;Q29S89;Q257C7;A0AR40;…	4078	230	CID		59.75	0.00287932		3	50		1	1045.58	-22.315	7/70	pps_Arabidopsis_trypsin_rep2.mgf
	High	YKELQDIIAILGLDELSEEDRLTVAR	O98766;Q9MTW0;Q95FJ1;Q9MU12;Q9MT57;Q9MRK7;Q9BA74;Q95FR1;Q9XQY8;Q9MU01;Q9MRK1;Q29VB8;Q9XQX8;Q9XQN1;Q95FT8;Q95FL9;Q67H63;Q6EYX5;B7S4Q6;Q8WJF5;Q9XQY1;Q3L1L0;A2T5L5;Q9TLJ8;Q9TLL5;Q9TLK3;Q95FM8;Q9FF03;Q71N61;Q29VB2;E1UZH9;Q9MTW4;Q95AN2;Q9MTU5;Q9MTZ8;Q67H60;Q3ZU72;Q9GET4;Q9MW35;Q9TMV2;O98523;Q93Y44;B7S4P3;C0J3J3;Q9MRF4;Q9XQI9;Q67H80;Q29S89;Q257C7;A0AR40;B8PRK4;B7S4V7;Q9MU78;Q9TMU6;O98412;Q5W4R8;Q8SLT5;…	2967	164	CID		57.45	0.00487359		7	50		1	3002.5	-35.2756	11/291	pps_Arabidopsis_trypsin_rep2.mgf
	High	KGSITSIQAVYVPADDLTDPAPATTFAHLDATTVLSR	Q29VB8;A2T5L5;Q29VB2;Q9MW35;Q9MU78;O98412;Q95D38;O98404;Q8SLS6;Q9MRL6;Q29VC3;P19366;Q95FW4;Q95FW9;Q9S6Z4;D7KRE0;Q8MFX1;Q8MFX9;B9U4L6;B9U4K5;Q95DY3;A9U8M5;B9U4R2;Q9SBN9;Q6YN70;Q8M8T8;Q95FX5;Q9XQY0;Q9TMQ1;A9L9T1;A9L9V1;A9L9Y8;A9L9V2;A9L9Y2;B3SHD4;Q9MRM3;A9L9V9;Q9XQN7;A9L9S9;Q95FT4	402	40	CID		49.99	0.0221339		3	49		1	3842.86	-32.0182	9/427	pps_Arabidopsis_trypsin_rep2.mgf
	High	TREGNDLYMEMK	O98766;Q95FJ1;Q9MU12;Q9MT57;Q9MRM9;Q9MRK7;Q9BA74;Q9MRM6;Q95FR1;Q9XQY8;Q9MU01;Q9XQX8;Q9MTU3;Q9XQN1;Q8SLT9;Q95FT8;Q95FL9;Q67H63;B7S4Q6;Q8WJF5;Q95FI1;Q9XQY1;Q67H82;A2T5L5;Q9TLJ8;Q9TLL5;Q9XQX0;Q95FM8;Q9FF03;Q71N61;E1UZH9;Q9TLL3;Q9MTW4;Q95AN2;Q9MTU5;Q9MTZ8;Q3ZU72;A8ASI2;Q9GET4;Q9MW35;Q9TMV2;Q8HT82;Q93Y44;A8ASH2;B7S4P3;C0J3J3;Q8MBL0;Q95FM7;Q9MRF4;Q9XQI9;Q67H80;Q29S89;Q257C7;A0AR40;B8PRK4;B7S4V7;Q9TMU6;…	3486	202	CID		49.81	0.0138394	0	1	47		1	1486.62	-32.1207	9/128	pps_Arabidopsis_trypsin_rep2.mgf
	High	GSITSIQAVYVPADDLTDPAPATTFAHLDATTVLSR	Q29VB8;A2T5L5;Q29VB2;Q9MW35;Q9MU78;O98412;Q95D38;O98404;Q8SLS6;Q9MRL6;Q29VC3;P19366;Q95FW4;Q95FW9;Q9S6Z4;Q4KU64;D7KRE0;Q8MFX1;Q8MFX9;B9U4L6;B9U4K5;Q95DY3;A9U8M5;B9U4R2;Q9SBN9;Q6YN70;Q8M8T8;Q95FX5;Q9XQY0;Q9TMQ1;Q9SCU6;A9L9T1;A9L9V1;A9L9Y8;A9L9V2;A9L9Y2;B3SHD4;Q9MRM3;A9L9V9;Q9XQN7;A9L9S9;Q95FT4	421	42	CID		49.01	0.0277959		4	49		1	3714.77	-30.8959	10/405	pps_Arabidopsis_trypsin_rep2.mgf
	Medium	mPSAVGYQPTLSTEMGTLQER	Q9MRM6;Q9MTU3;Q8MBF9;Q8SLT9;Q3L1L0;A2T5L5;Q9TLL5;E1UZH9;Q9MTZ8;Q95FM7;Q257C7;A0AR40;Q9TMU6;O98412;Q29VB0;Q9MRL5;Q95FL6;Q8MBK2;Q67H62;C8YPI1;Q9MRR6;Q95FM3;Q9MTZ4;Q9XQY2;Q9SC47;Q9MRW3;P19366;Q9MRG6;Q95FW9;A9XUH0;Q3ZMJ5;Q8MBI2;D7KRE0;Q8MBI0;Q8WH97;Q9MU36;Q9SBN9;Q5UVH1;Q6YN70;Q09RD9;Q9XQY0;Q95FL0;Q9SCU6;B2BI37;Q9MRM3;Q5UVF9;Q5YGN7;Q5YGK8;Q5UVH4;Q95FT4	571	50	CID	M1(Oxidation)	47.27	0.0395408		3	49	46	1	2312.01	-34.8252	8/221	pps_Arabidopsis_trypsin_rep2.mgf
	Low	GIYPAVDPLDSTSTmLQPR	O98766;Q9MTW0;Q95FJ1;Q8SLS8;Q9MU12;Q9MT57;Q9MRM9;Q9MRK7;Q9BA74;Q9MRM6;Q95FR1;Q9XQY8;Q9MU01;Q9MRK1;Q29VB8;Q9XQX8;Q9MTU3;Q9XQN1;Q8MBF9;Q8SLT9;Q95FT8;Q95FL9;Q67H63;Q6EYX5;B7S4Q6;Q95FI1;Q9XQY1;Q67H82;Q3L1L0;A2T5L5;Q9TLJ8;Q9TLL5;Q9XQX0;Q95FM8;Q9FF03;Q71N61;Q29VB2;E1UZH9;Q9TLL3;Q9MTW4;Q9GI23;Q95AN2;Q9MTU5;Q9MTZ8;Q67H60;Q3ZU72;A8ASI2;Q9GET4;Q9MW35;Q9TMV2;O98523;Q8HT82;Q93Y44;A8ASH2;B7S4P3;C0J3J3;Q8MBL0;…	2265	198	CID	M15(Oxidation)	36.08	0.673747		2	50	41	1	2076.98	-21.3137	10/167	pps_Arabidopsis_trypsin_rep2.mgf
	Low	VGLTALTmAEYFR	O98766;Q95FJ1;Q8SLS8;Q9MU12;Q9MT57;Q9MRM9;Q9MRK7;Q9BA74;Q9MRM6;Q95FR1;Q9XQY8;Q9MU01;Q9MRK1;Q29VB8;Q9XQX8;Q9MTU3;Q9XQN1;Q8MBF9;Q95FT8;Q95FL9;Q67H63;Q6EYX5;B7S4Q6;Q95FI1;Q9XQY1;Q67H82;Q3L1L0;A2T5L5;Q9TLJ8;Q9TLL5;Q9XQX0;Q95FM8;Q9FF03;Q71N61;E1UZH9;Q9MTW4;Q9GI23;Q95AN2;Q9MTU5;Q9MTZ8;Q67H60;Q3ZU72;A8ASI2;Q9GET4;Q9MW35;Q9TMV2;O98523;Q8HT82;Q93Y44;A8ASH2;B7S4P3;C0J3J3;Q8MBL0;Q95FM7;Q9XQI9;Q67H80;Q29S89;…	3375	225	CID	M8(Oxidation)	33.87	1.20403		2	51	42	1	1487.72	-22.1379	10/111	pps_Arabidopsis_trypsin_rep2.mgf
	Low	ELQDIIAILGLDELSEEDRLTVAR	O98766;Q9MTW0;Q95FJ1;Q9MU12;Q9MT57;Q9MRK7;Q9BA74;Q95FR1;Q9XQY8;Q9MU01;Q9MRK1;Q29VB8;Q9XQX8;Q9XQN1;Q95FT8;Q95FL9;Q67H63;Q6EYX5;B7S4Q6;Q8WJF5;Q9XQY1;Q3L1L0;A2T5L5;Q9TLJ8;Q9TLL5;Q9TLK3;Q95FM8;Q9FF03;Q71N61;Q29VB2;E1UZH9;Q9MTW4;Q95AN2;Q9MTU5;Q9MTZ8;Q67H60;Q3ZU72;Q9GET4;Q9MW35;Q9TMV2;O98523;Q93Y44;B7S4P3;C0J3J3;Q9MRF4;Q9XQI9;Q67H80;Q29S89;Q257C7;A0AR40;B8PRK4;B7S4V7;Q9MU78;Q9TMU6;O98412;Q5W4R8;Q8SLT5;…	2972	167	CID		33.48	1.28002		7	50	31	1	2711.33	-42.7481	12/269	pps_Arabidopsis_trypsin_rep2.mgf
	Low	MPNIYNALVVK	O98766;Q9MTW0;Q95FJ1;Q8SLS8;Q9MU12;Q9MT57;Q9MRM9;Q9BA74;Q95FR1;Q9XQY8;Q9MU01;Q9MRK1;Q9XQX8;Q9XQN1;Q8SLT9;Q95FL9;Q6EYX5;B7S4Q6;Q67H82;Q3L1L0;A2T5L5;Q9TLJ8;Q9TLL5;Q9XQX0;Q95FM8;Q71N61;Q29VB2;E1UZH9;Q9TLL3;Q9MTW4;Q9GI23;Q95AN2;Q9MTZ8;Q67H60;Q3ZU72;A8ASI2;Q9GET4;Q9MW35;Q9TMV2;Q8HT82;A8ASH2;B7S4P3;C0J3J3;Q67H80;Q257C7;A0AR40;B8PRK4;B7S4V7;Q9MU78;O98412;Q5W4R8;Q8WJG3;Q8SLT5;Q95FQ1;Q9MRR7;Q95FK0;Q29VB0;…	1828	143	CID		29.34	4.5515		7	52		1	1261.61	-67.0038	15/108	pps_Arabidopsis_trypsin_rep2.mgf
	Low	VVDLLAPYRR	O98766;Q9MTW0;Q95FJ1;Q8SLS8;Q9MU12;Q9MT57;Q9MRM9;Q95FR1;Q9XQY8;Q9MU01;Q9MRK1;Q29VB8;Q9XQX8;Q9XQN1;Q8SLT9;Q95FT8;Q95FL9;Q6EYX5;B7S4Q6;Q8WJF5;Q95FI1;Q67H82;A2T5L5;Q9TLL5;Q9TLK3;Q9XQX0;Q95FM8;Q9FF03;Q71N61;Q29VB2;E1UZH9;Q9TLL3;Q9MTW4;Q9GI23;Q95AN2;Q9MTU5;Q9MTZ8;Q67H60;Q3ZU72;A8ASI2;Q9GET4;Q9MW35;Q9TMV2;O98523;Q8HT82;Q93Y44;A8ASH2;B7S4P3;C0J3J3;Q8MBL0;Q95FM7;Q9MRF4;Q9XQI9;Q67H80;Q29S89;Q257C7;A0AR40;…	4069	228	CID		25.54	7.00063		4	50	39	1	1201.68	-22.2366	9/81	pps_Arabidopsis_trypsin_rep2.mgf
	Low	VALVYGQmNEPPGAR	Q9MTW0;Q95FJ1;Q9MU12;Q9MT57;Q9MRM9;Q9MRK7;Q9BA74;Q9MRM6;Q95FR1;Q9XQY8;Q9MU01;Q9MRK1;Q29VB8;Q9XQX8;Q9MTU3;Q9XQN1;Q8MBF9;Q8SLT9;Q95FT8;Q95FL9;Q67H63;Q6EYX5;B7S4Q6;Q95FI1;Q9XQY1;Q67H82;A2T5L5;Q9TLJ8;Q9TLL5;Q9TLK3;Q95FM8;Q9FF03;Q71N61;E1UZH9;Q9TLL3;Q9MTW4;Q9GI23;Q95AN2;Q9MTU5;Q9MTZ8;Q67H60;A8ASI2;Q9GET4;Q9MW35;Q9TMV2;O98523;Q8HT82;Q93Y44;A8ASH2;B7S4P3;C0J3J3;Q8MBL0;Q95FM7;Q9MRF4;Q9XQI9;Q67H80;Q29S89;…	4104	235	CID	M8(Oxidation)	19.96	23.2719		4	50	27	1	1617.74	-42.551	6/133	pps_Arabidopsis_trypsin_rep2.mgf
P19366	65.86	34	25	498	53.9001	5.50342	1859.79	ATP synthase subunit beta, chloroplastic OS=Arabidopsis thaliana GN=atpB PE=1 SV=2 - [ATPB_ARATH]
	Confidence Icon	Sequence	Protein Accessions	# Proteins	# Protein Groups	Activation Type	Modifications	IonScore	Exp Value	Δ Score	Rank	Identity High	Homology Threshold	Charge	m/z [Da]	ΔM [ppm]	Ions Matched	Spectrum File
	High	DTLGQEINVTcEVQQLLGNNR	Q95FJ1;E1UZH9;P19366;Q95FW4;D7KRE0	24	5	CID	C11(Carbamidomethyl)	222.94	1.27528e-19	0	2	50		1	2401.13	-21.2464	20/223	pps_Arabidopsis_trypsin_rep2.mgf
	High	GMDVVDMGNPLSVPVGGATLGR	P19366;Q95FW4;D7KRE0	17	3	CID		210.37	2.2608e-18	0.671429	1	50		1	2142.03	-19.949	19/229	pps_Arabidopsis_trypsin_rep2.mgf
	High	DVNEQDVLLFIDNIFR	Q9MTW0;Q95FJ1;Q9MU12;Q9MT57;Q9BA74;Q9MRM6;Q95FR1;Q9XQY8;Q9MU01;Q9MRK1;Q29VB8;Q9XQX8;Q9MTU3;Q9XQN1;Q8MBF9;Q8SLT9;Q95FT8;Q95FL9;Q67H63;Q6EYX5;Q95FI1;Q67H82;Q3L1L0;A2T5L5;Q9TLJ8;Q9TLK3;Q9XQX0;Q95FM8;Q9FF03;E1UZH9;Q9MTW4;Q9GI23;Q95AN2;Q9MTU5;Q9MTZ8;Q67H60;Q3ZU72;A8ASI2;Q9GET4;Q9MW35;Q9TMV2;O98523;Q8HT82;Q93Y44;A8ASH2;B7S4P3;C0J3J3;Q8MBL0;Q95FM7;Q9MRF4;Q9XQI9;Q67H80;Q29S89;Q257C7;A0AR40;Q9MU78;Q9TMU6;…	2339	166	CID		172.03	1.67271e-14		3	50		1	1950.06	30.4549	15/172	pps_Arabidopsis_trypsin_rep2.mgf
	High	MPSAVGYQPTLSTEMGTLQER	Q9MRM6;Q9MTU3;Q8MBF9;Q8SLT9;Q3L1L0;A2T5L5;Q9TLL5;E1UZH9;Q9MTZ8;Q95FM7;Q257C7;A0AR40;Q9TMU6;O98412;Q29VB0;Q9MRL5;Q95FL6;Q8MBK2;Q67H62;C8YPI1;Q9MRR6;Q95FM3;Q9MTZ4;Q9XQY2;Q9SC47;Q9MRW3;P19366;Q9MRG6;Q95FW9;A9XUH0;Q3ZMJ5;Q8MBI2;D7KRE0;Q8MBI0;Q8WH97;Q9MU36;Q9SBN9;Q5UVH1;Q6YN70;Q09RD9;Q9XQY0;Q95FL0;Q9SCU6;B2BI37;Q9MRM3;Q5UVF9;Q5YGN7;Q5YGK8;Q5UVH4;Q95FT4	571	50	CID		165.87	6.0273e-14		2	50		1	2296.01	-36.76	17/221	pps_Arabidopsis_trypsin_rep2.mgf
	High	YKELQDIIAILGLDELSEEDR	O98766;Q9MTW0;Q95FJ1;Q9MU12;Q9MT57;Q9MRM9;Q9MRK7;Q9BA74;Q9MRM6;Q95FR1;Q9XQY8;Q9MU01;Q9MRK1;Q29VB8;Q9XQX8;Q9XQN1;Q95FT8;Q95FL9;Q67H63;Q6EYX5;B7S4Q6;Q8WJF5;Q95FI1;Q9XQY1;Q3L1L0;A2T5L5;Q9TLJ8;Q9TLL5;Q9TLK3;Q95FM8;Q9FF03;Q71N61;Q29VB2;E1UZH9;Q9MTW4;Q95AN2;Q9MTU5;Q9MTZ8;Q67H60;Q3ZU72;Q9GET4;Q9MW35;Q9TMV2;O98523;Q8HT82;Q93Y44;B7S4P3;C0J3J3;Q9MRF4;Q9XQI9;Q67H80;Q29S89;Q257C7;A0AR40;B8PRK4;B7S4V7;Q9MU78;…	3355	185	CID		159.84	2.77274e-13		9	50		1	2462.18	-35.8735	16/233	pps_Arabidopsis_trypsin_rep2.mgf
	High	IFNVLGEPVDNLGPVDTR	O98766;Q9MTW0;Q8SLS8;Q9MU12;Q9MT57;Q9BA74;Q95FR1;Q9MRK1;Q29VB8;Q9MTU3;Q9XQN1;Q8MBF9;Q8SLT9;B7S4Q6;Q8WJF5;Q9XQY1;A2T5L5;Q9TLL5;Q9TLK3;Q9XQX0;Q95FM8;Q71N61;Q29VB2;E1UZH9;Q67H60;Q3ZU72;A8ASI2;Q9GET4;Q9MW35;Q9TMV2;O98523;Q8HT82;A8ASH2;B7S4P3;Q9MRF4;Q257C7;A0AR40;B8PRK4;B7S4V7;Q9MU78;Q5W4R8;Q8WJG3;Q8SLT5;Q9MRR7;Q9MRU7;Q9MRL5;Q9MRN4;O98595;Q95FL6;O98404;O98583;Q9XQY9;Q9MW37;Q8SLS6;Q9XQY6;Q9MRR6;Q67H40;…	1261	96	CID		157.25	5.14839e-13		2	50		1	1955	-11.085	14/187	pps_Arabidopsis_trypsin_rep2.mgf
	High	DTLGQEINVTCEVQQLLGNNR	Q95FJ1;E1UZH9;P19366;Q95FW4;D7KRE0	24	5	CID		146.45	5.64304e-12		5	50		1	2344.1	-24.0396	16/223	pps_Arabidopsis_trypsin_rep2.mgf
	High	DVNEQDVLLFIDNIFR	Q9MTW0;Q95FJ1;Q9MU12;Q9MT57;Q9BA74;Q9MRM6;Q95FR1;Q9XQY8;Q9MU01;Q9MRK1;Q29VB8;Q9XQX8;Q9MTU3;Q9XQN1;Q8MBF9;Q8SLT9;Q95FT8;Q95FL9;Q67H63;Q6EYX5;Q95FI1;Q67H82;Q3L1L0;A2T5L5;Q9TLJ8;Q9TLK3;Q9XQX0;Q95FM8;Q9FF03;E1UZH9;Q9MTW4;Q9GI23;Q95AN2;Q9MTU5;Q9MTZ8;Q67H60;Q3ZU72;A8ASI2;Q9GET4;Q9MW35;Q9TMV2;O98523;Q8HT82;Q93Y44;A8ASH2;B7S4P3;C0J3J3;Q8MBL0;Q95FM7;Q9MRF4;Q9XQI9;Q67H80;Q29S89;Q257C7;A0AR40;Q9MU78;Q9TMU6;…	2339	166	CID		146.24	6.55152e-12		3	50		1	1950.01	5.47099	15/172	pps_Arabidopsis_trypsin_rep2.mgf
	High	FVQAGSEVSALLGR	O98766;Q9MTW0;Q95FJ1;Q8SLS8;Q9MU12;Q9MRM9;Q9MRK7;Q9BA74;Q9MRM6;Q95FR1;Q9XQY8;Q9MU01;Q9MRK1;Q29VB8;Q9XQX8;Q9MTU3;Q9XQN1;Q8MBF9;Q8SLT9;Q95FT8;Q95FL9;Q67H63;B7S4Q6;Q67H82;Q3L1L0;A2T5L5;Q9TLL5;Q9TLK3;Q9XQX0;Q95FM8;Q9FF03;Q71N61;Q29VB2;E1UZH9;Q9MTW4;Q9GI23;Q95AN2;Q9MTU5;Q67H60;Q3ZU72;A8ASI2;Q9MW35;Q9TMV2;O98523;Q8HT82;B7S4P3;C0J3J3;Q8MBL0;Q95FM7;Q9MRF4;Q9XQI9;Q67H80;Q29S89;Q257C7;A0AR40;B8PRK4;B7S4V7;…	3906	234	CID		143.61	1.15585e-11	0	1	50		1	1433.75	-14.6338	12/137	pps_Arabidopsis_trypsin_rep2.mgf
	High	GIYPAVDPLDSTSTMLQPR	O98766;Q9MTW0;Q95FJ1;Q8SLS8;Q9MU12;Q9MT57;Q9MRM9;Q9MRK7;Q9BA74;Q9MRM6;Q95FR1;Q9XQY8;Q9MU01;Q9MRK1;Q29VB8;Q9XQX8;Q9MTU3;Q9XQN1;Q8MBF9;Q8SLT9;Q95FT8;Q95FL9;Q67H63;Q6EYX5;B7S4Q6;Q95FI1;Q9XQY1;Q67H82;Q3L1L0;A2T5L5;Q9TLJ8;Q9TLL5;Q9XQX0;Q95FM8;Q9FF03;Q71N61;Q29VB2;E1UZH9;Q9TLL3;Q9MTW4;Q9GI23;Q95AN2;Q9MTU5;Q9MTZ8;Q67H60;Q3ZU72;A8ASI2;Q9GET4;Q9MW35;Q9TMV2;O98523;Q8HT82;Q93Y44;A8ASH2;B7S4P3;C0J3J3;Q8MBL0;…	2265	198	CID		139.2	3.25687e-11		2	50		1	2060.99	-19.4136	14/167	pps_Arabidopsis_trypsin_rep2.mgf
	High	ELQDIIAILGLDELSEEDR	O98766;Q9MTW0;Q95FJ1;Q9MU12;Q9MT57;Q9MRM9;Q9MRK7;Q9BA74;Q9MRM6;Q95FR1;Q9XQY8;Q9MU01;Q9MRK1;Q29VB8;Q9XQX8;Q9XQN1;Q95FT8;Q95FL9;Q67H63;Q6EYX5;B7S4Q6;Q8WJF5;Q95FI1;Q9XQY1;Q3L1L0;A2T5L5;Q9TLJ8;Q9TLL5;Q9TLK3;Q95FM8;Q9FF03;Q71N61;Q29VB2;E1UZH9;Q9MTW4;Q95AN2;Q9MTU5;Q9MTZ8;Q67H60;Q3ZU72;Q9GET4;Q9MW35;Q9TMV2;O98523;Q8HT82;Q93Y44;B7S4P3;C0J3J3;Q9MRF4;Q9XQI9;Q67H80;Q29S89;Q257C7;A0AR40;B8PRK4;B7S4V7;Q9MU78;…	3363	188	CID		132.48	1.4983e-10		7	50		1	2171.04	-32.842	18/211	pps_Arabidopsis_trypsin_rep2.mgf
	High	AHGGVSVFGGVGER	O98766;Q9MTW0;Q95FJ1;Q9MU12;Q9MT57;Q9MRM9;Q9BA74;Q9MRM6;Q95FR1;Q9XQY8;Q9MU01;Q9MRK1;Q29VB8;Q9XQX8;Q9MTU3;Q9XQN1;Q8MBF9;Q8SLT9;Q95FT8;Q95FL9;Q67H63;B7S4Q6;Q8WJF5;Q95FI1;Q9XQY1;Q67H82;A2T5L5;Q9TLJ8;Q9TLL5;Q9TLK3;Q9XQX0;Q71N61;Q29VB2;E1UZH9;Q9MTW4;Q9MTU5;Q9MTZ8;Q3ZU72;A8ASI2;Q9GET4;Q9TMV2;O98523;Q8HT82;Q93Y44;A8ASH2;B7S4P3;C0J3J3;Q95FM7;Q9MRF4;Q9XQI9;Q67H80;Q29S89;Q257C7;A0AR40;B8PRK4;B7S4V7;Q9MU78;…	3365	213	CID		128.79	3.12863e-10	0	1	50		1	1328.64	-19.6827	12/119	pps_Arabidopsis_trypsin_rep2.mgf
	High	GmDVVDMGNPLSVPVGGATLGR	P19366;Q95FW4;D7KRE0	17	3	CID	M2(Oxidation)	120.13	2.42026e-09	0.283333	1	50		1	2158.02	-18.2326	13/229	pps_Arabidopsis_trypsin_rep2.mgf
	High	GRDTLGQEINVTcEVQQLLGNNR	Q95FJ1;E1UZH9;P19366;Q95FW4;D7KRE0	24	5	CID	C13(Carbamidomethyl)	119.8	2.68238e-09	0	2	50		1	2614.25	-20.4668	16/249	pps_Arabidopsis_trypsin_rep2.mgf
	High	IVGEEHYETAQQVK	P19366;Q95FW4;Q95FW9;A9XUH0;D7KRE0;Q9MU37	35	6	CID		103.15	1.16381e-07		3	50		1	1630.78	-15.0733	19/125	pps_Arabidopsis_trypsin_rep2.mgf
	High	VALVYGQMNEPPGAR	Q9MTW0;Q95FJ1;Q9MU12;Q9MT57;Q9MRM9;Q9MRK7;Q9BA74;Q9MRM6;Q95FR1;Q9XQY8;Q9MU01;Q9MRK1;Q29VB8;Q9XQX8;Q9MTU3;Q9XQN1;Q8MBF9;Q8SLT9;Q95FT8;Q95FL9;Q67H63;Q6EYX5;B7S4Q6;Q95FI1;Q9XQY1;Q67H82;A2T5L5;Q9TLJ8;Q9TLL5;Q9TLK3;Q95FM8;Q9FF03;Q71N61;E1UZH9;Q9TLL3;Q9MTW4;Q9GI23;Q95AN2;Q9MTU5;Q9MTZ8;Q67H60;A8ASI2;Q9GET4;Q9MW35;Q9TMV2;O98523;Q8HT82;Q93Y44;A8ASH2;B7S4P3;C0J3J3;Q8MBL0;Q95FM7;Q9MRF4;Q9XQI9;Q67H80;Q29S89;…	4104	235	CID		101.62	1.6861e-07		4	50		1	1601.75	-40.0945	12/133	pps_Arabidopsis_trypsin_rep2.mgf
	High	IAQIIGPVLDVAFPPGK	O98766;Q95FJ1;Q95FR1;Q9MU01;Q95FT8;Q6EYX5;Q67H82;Q9TLL5;Q95FM8;Q9TLL3;Q95AN2;Q9MTZ8;Q3ZU72;A8ASI2;Q95FM7;Q67H80;Q29S89;Q5W4R8;Q95FQ1;Q29VB0;Q9MRL5;Q9MRN4;Q95FL6;Q95FS7;Q9MRL6;Q95FM3;Q9XQZ0;Q3ZU69;Q29VC3;A3KLS6;P19366;Q95DV0;Q8WJG9;A9XUH0;Q8WJG8;Q9XQX3;Q95FV0;Q29V89;Q95FV3;Q4KU64;A9QBY3;D7KRE0;Q95FQ5	595	43	CID		98.39	3.67206e-07		2	50		1	1734.97	-25.0559	11/163	pps_Arabidopsis_trypsin_rep2.mgf
	High	TVLIMELINNIAK	O98766;Q9MTW0;Q95FJ1;Q8SLS8;Q9MU12;Q9MT57;Q9MRM9;Q9MRK7;Q9BA74;Q9MRM6;Q95FR1;Q9MU01;Q9MRK1;Q9XQX8;Q9MTU3;Q8SLT9;Q95FT8;Q95FL9;Q67H63;Q6EYX5;B7S4Q6;Q9XQY1;Q67H82;A2T5L5;Q9TLJ8;Q9TLL5;Q9TLK3;Q9XQX0;Q95FM8;Q9FF03;Q71N61;Q29VB2;E1UZH9;Q9TLL3;Q9MTW4;Q95AN2;Q9MTU5;Q9MTZ8;Q3ZU72;A8ASI2;Q9GET4;Q9MW35;Q9TMV2;O98523;Q93Y44;A8ASH2;B7S4P3;C0J3J3;Q95FM7;Q9MRF4;Q9XQI9;Q67H80;Q29S89;Q257C7;A0AR40;B8PRK4;Q9MU78;…	3602	226	CID		86.28	7.12226e-06		4	51		1	1471.81	-28.7937	10/121	pps_Arabidopsis_trypsin_rep2.mgf
	High	GMDVVDmGNPLSVPVGGATLGR	P19366;Q95FW4;D7KRE0	17	3	CID	M7(Oxidation)	85.86	6.46936e-06		2	50		1	2158.02	-18.2326	13/229	pps_Arabidopsis_trypsin_rep2.mgf
	High	TNPTTSNPEVSIR	P19366	3	1	CID		74.31	9.38193e-05	0.567568	1	50		1	1415.7	-9.26918	9/140	pps_Arabidopsis_trypsin_rep2.mgf
	High	TVLImELINNIAK	O98766;Q9MTW0;Q95FJ1;Q8SLS8;Q9MU12;Q9MT57;Q9MRM9;Q9MRK7;Q9BA74;Q9MRM6;Q95FR1;Q9MU01;Q9MRK1;Q9XQX8;Q9MTU3;Q8SLT9;Q95FT8;Q95FL9;Q67H63;Q6EYX5;B7S4Q6;Q9XQY1;Q67H82;A2T5L5;Q9TLJ8;Q9TLL5;Q9TLK3;Q9XQX0;Q95FM8;Q9FF03;Q71N61;Q29VB2;E1UZH9;Q9TLL3;Q9MTW4;Q95AN2;Q9MTU5;Q9MTZ8;Q3ZU72;A8ASI2;Q9GET4;Q9MW35;Q9TMV2;O98523;Q93Y44;A8ASH2;B7S4P3;C0J3J3;Q95FM7;Q9MRF4;Q9XQI9;Q67H80;Q29S89;Q257C7;A0AR40;B8PRK4;Q9MU78;…	3602	226	CID	M5(Oxidation)	70.45	0.000274037		5	51		1	1487.8	-36.0643	8/121	pps_Arabidopsis_trypsin_rep2.mgf
	High	VGLTALTMAEYFR	O98766;Q95FJ1;Q8SLS8;Q9MU12;Q9MT57;Q9MRM9;Q9MRK7;Q9BA74;Q9MRM6;Q95FR1;Q9XQY8;Q9MU01;Q9MRK1;Q29VB8;Q9XQX8;Q9MTU3;Q9XQN1;Q8MBF9;Q95FT8;Q95FL9;Q67H63;Q6EYX5;B7S4Q6;Q95FI1;Q9XQY1;Q67H82;Q3L1L0;A2T5L5;Q9TLJ8;Q9TLL5;Q9XQX0;Q95FM8;Q9FF03;Q71N61;E1UZH9;Q9MTW4;Q9GI23;Q95AN2;Q9MTU5;Q9MTZ8;Q67H60;Q3ZU72;A8ASI2;Q9GET4;Q9MW35;Q9TMV2;O98523;Q8HT82;Q93Y44;A8ASH2;B7S4P3;C0J3J3;Q8MBL0;Q95FM7;Q9XQI9;Q67H80;Q29S89;…	3375	225	CID		67.3	0.000587051	0	1	51		1	1471.74	-11.504	18/111	pps_Arabidopsis_trypsin_rep2.mgf
	High	VVDLLAPYR	O98766;Q9MTW0;Q95FJ1;Q8SLS8;Q9MU12;Q9MT57;Q9MRM9;Q95FR1;Q9XQY8;Q9MU01;Q9MRK1;Q29VB8;Q9XQX8;Q9XQN1;Q8SLT9;Q95FT8;Q95FL9;Q6EYX5;B7S4Q6;Q8WJF5;Q95FI1;Q67H82;A2T5L5;Q9TLL5;Q9TLK3;Q9XQX0;Q95FM8;Q9FF03;Q71N61;Q29VB2;E1UZH9;Q9TLL3;Q9MTW4;Q9GI23;Q95AN2;Q9MTU5;Q9MTZ8;Q67H60;Q3ZU72;A8ASI2;Q9GET4;Q9MW35;Q9TMV2;O98523;Q8HT82;Q93Y44;A8ASH2;B7S4P3;C0J3J3;Q8MBL0;Q95FM7;Q9MRF4;Q9XQI9;Q67H80;Q29S89;Q257C7;A0AR40;…	4078	230	CID		59.75	0.00287932		3	50		1	1045.58	-22.315	7/70	pps_Arabidopsis_trypsin_rep2.mgf
	High	YKELQDIIAILGLDELSEEDRLTVAR	O98766;Q9MTW0;Q95FJ1;Q9MU12;Q9MT57;Q9MRK7;Q9BA74;Q95FR1;Q9XQY8;Q9MU01;Q9MRK1;Q29VB8;Q9XQX8;Q9XQN1;Q95FT8;Q95FL9;Q67H63;Q6EYX5;B7S4Q6;Q8WJF5;Q9XQY1;Q3L1L0;A2T5L5;Q9TLJ8;Q9TLL5;Q9TLK3;Q95FM8;Q9FF03;Q71N61;Q29VB2;E1UZH9;Q9MTW4;Q95AN2;Q9MTU5;Q9MTZ8;Q67H60;Q3ZU72;Q9GET4;Q9MW35;Q9TMV2;O98523;Q93Y44;B7S4P3;C0J3J3;Q9MRF4;Q9XQI9;Q67H80;Q29S89;Q257C7;A0AR40;B8PRK4;B7S4V7;Q9MU78;Q9TMU6;O98412;Q5W4R8;Q8SLT5;…	2967	164	CID		57.45	0.00487359		7	50		1	3002.5	-35.2756	11/291	pps_Arabidopsis_trypsin_rep2.mgf
	High	KGSITSIQAVYVPADDLTDPAPATTFAHLDATTVLSR	Q29VB8;A2T5L5;Q29VB2;Q9MW35;Q9MU78;O98412;Q95D38;O98404;Q8SLS6;Q9MRL6;Q29VC3;P19366;Q95FW4;Q95FW9;Q9S6Z4;D7KRE0;Q8MFX1;Q8MFX9;B9U4L6;B9U4K5;Q95DY3;A9U8M5;B9U4R2;Q9SBN9;Q6YN70;Q8M8T8;Q95FX5;Q9XQY0;Q9TMQ1;A9L9T1;A9L9V1;A9L9Y8;A9L9V2;A9L9Y2;B3SHD4;Q9MRM3;A9L9V9;Q9XQN7;A9L9S9;Q95FT4	402	40	CID		49.99	0.0221339		3	49		1	3842.86	-32.0182	9/427	pps_Arabidopsis_trypsin_rep2.mgf
	High	TREGNDLYMEMK	O98766;Q95FJ1;Q9MU12;Q9MT57;Q9MRM9;Q9MRK7;Q9BA74;Q9MRM6;Q95FR1;Q9XQY8;Q9MU01;Q9XQX8;Q9MTU3;Q9XQN1;Q8SLT9;Q95FT8;Q95FL9;Q67H63;B7S4Q6;Q8WJF5;Q95FI1;Q9XQY1;Q67H82;A2T5L5;Q9TLJ8;Q9TLL5;Q9XQX0;Q95FM8;Q9FF03;Q71N61;E1UZH9;Q9TLL3;Q9MTW4;Q95AN2;Q9MTU5;Q9MTZ8;Q3ZU72;A8ASI2;Q9GET4;Q9MW35;Q9TMV2;Q8HT82;Q93Y44;A8ASH2;B7S4P3;C0J3J3;Q8MBL0;Q95FM7;Q9MRF4;Q9XQI9;Q67H80;Q29S89;Q257C7;A0AR40;B8PRK4;B7S4V7;Q9TMU6;…	3486	202	CID		49.81	0.0138394	0	1	47		1	1486.62	-32.1207	9/128	pps_Arabidopsis_trypsin_rep2.mgf
	High	GSITSIQAVYVPADDLTDPAPATTFAHLDATTVLSR	Q29VB8;A2T5L5;Q29VB2;Q9MW35;Q9MU78;O98412;Q95D38;O98404;Q8SLS6;Q9MRL6;Q29VC3;P19366;Q95FW4;Q95FW9;Q9S6Z4;Q4KU64;D7KRE0;Q8MFX1;Q8MFX9;B9U4L6;B9U4K5;Q95DY3;A9U8M5;B9U4R2;Q9SBN9;Q6YN70;Q8M8T8;Q95FX5;Q9XQY0;Q9TMQ1;Q9SCU6;A9L9T1;A9L9V1;A9L9Y8;A9L9V2;A9L9Y2;B3SHD4;Q9MRM3;A9L9V9;Q9XQN7;A9L9S9;Q95FT4	421	42	CID		49.01	0.0277959		4	49		1	3714.77	-30.8959	10/405	pps_Arabidopsis_trypsin_rep2.mgf
	Medium	mPSAVGYQPTLSTEMGTLQER	Q9MRM6;Q9MTU3;Q8MBF9;Q8SLT9;Q3L1L0;A2T5L5;Q9TLL5;E1UZH9;Q9MTZ8;Q95FM7;Q257C7;A0AR40;Q9TMU6;O98412;Q29VB0;Q9MRL5;Q95FL6;Q8MBK2;Q67H62;C8YPI1;Q9MRR6;Q95FM3;Q9MTZ4;Q9XQY2;Q9SC47;Q9MRW3;P19366;Q9MRG6;Q95FW9;A9XUH0;Q3ZMJ5;Q8MBI2;D7KRE0;Q8MBI0;Q8WH97;Q9MU36;Q9SBN9;Q5UVH1;Q6YN70;Q09RD9;Q9XQY0;Q95FL0;Q9SCU6;B2BI37;Q9MRM3;Q5UVF9;Q5YGN7;Q5YGK8;Q5UVH4;Q95FT4	571	50	CID	M1(Oxidation)	47.27	0.0395408		3	49	46	1	2312.01	-34.8252	8/221	pps_Arabidopsis_trypsin_rep2.mgf
	Low	GIYPAVDPLDSTSTmLQPR	O98766;Q9MTW0;Q95FJ1;Q8SLS8;Q9MU12;Q9MT57;Q9MRM9;Q9MRK7;Q9BA74;Q9MRM6;Q95FR1;Q9XQY8;Q9MU01;Q9MRK1;Q29VB8;Q9XQX8;Q9MTU3;Q9XQN1;Q8MBF9;Q8SLT9;Q95FT8;Q95FL9;Q67H63;Q6EYX5;B7S4Q6;Q95FI1;Q9XQY1;Q67H82;Q3L1L0;A2T5L5;Q9TLJ8;Q9TLL5;Q9XQX0;Q95FM8;Q9FF03;Q71N61;Q29VB2;E1UZH9;Q9TLL3;Q9MTW4;Q9GI23;Q95AN2;Q9MTU5;Q9MTZ8;Q67H60;Q3ZU72;A8ASI2;Q9GET4;Q9MW35;Q9TMV2;O98523;Q8HT82;Q93Y44;A8ASH2;B7S4P3;C0J3J3;Q8MBL0;…	2265	198	CID	M15(Oxidation)	36.08	0.673747		2	50	41	1	2076.98	-21.3137	10/167	pps_Arabidopsis_trypsin_rep2.mgf
	Low	VGLTALTmAEYFR	O98766;Q95FJ1;Q8SLS8;Q9MU12;Q9MT57;Q9MRM9;Q9MRK7;Q9BA74;Q9MRM6;Q95FR1;Q9XQY8;Q9MU01;Q9MRK1;Q29VB8;Q9XQX8;Q9MTU3;Q9XQN1;Q8MBF9;Q95FT8;Q95FL9;Q67H63;Q6EYX5;B7S4Q6;Q95FI1;Q9XQY1;Q67H82;Q3L1L0;A2T5L5;Q9TLJ8;Q9TLL5;Q9XQX0;Q95FM8;Q9FF03;Q71N61;E1UZH9;Q9MTW4;Q9GI23;Q95AN2;Q9MTU5;Q9MTZ8;Q67H60;Q3ZU72;A8ASI2;Q9GET4;Q9MW35;Q9TMV2;O98523;Q8HT82;Q93Y44;A8ASH2;B7S4P3;C0J3J3;Q8MBL0;Q95FM7;Q9XQI9;Q67H80;Q29S89;…	3375	225	CID	M8(Oxidation)	33.87	1.20403		2	51	42	1	1487.72	-22.1379	10/111	pps_Arabidopsis_trypsin_rep2.mgf
	Low	ELQDIIAILGLDELSEEDRLTVAR	O98766;Q9MTW0;Q95FJ1;Q9MU12;Q9MT57;Q9MRK7;Q9BA74;Q95FR1;Q9XQY8;Q9MU01;Q9MRK1;Q29VB8;Q9XQX8;Q9XQN1;Q95FT8;Q95FL9;Q67H63;Q6EYX5;B7S4Q6;Q8WJF5;Q9XQY1;Q3L1L0;A2T5L5;Q9TLJ8;Q9TLL5;Q9TLK3;Q95FM8;Q9FF03;Q71N61;Q29VB2;E1UZH9;Q9MTW4;Q95AN2;Q9MTU5;Q9MTZ8;Q67H60;Q3ZU72;Q9GET4;Q9MW35;Q9TMV2;O98523;Q93Y44;B7S4P3;C0J3J3;Q9MRF4;Q9XQI9;Q67H80;Q29S89;Q257C7;A0AR40;B8PRK4;B7S4V7;Q9MU78;Q9TMU6;O98412;Q5W4R8;Q8SLT5;…	2972	167	CID		33.48	1.28002		7	50	31	1	2711.33	-42.7481	12/269	pps_Arabidopsis_trypsin_rep2.mgf
	Low	MPNIYNALVVK	O98766;Q9MTW0;Q95FJ1;Q8SLS8;Q9MU12;Q9MT57;Q9MRM9;Q9BA74;Q95FR1;Q9XQY8;Q9MU01;Q9MRK1;Q9XQX8;Q9XQN1;Q8SLT9;Q95FL9;Q6EYX5;B7S4Q6;Q67H82;Q3L1L0;A2T5L5;Q9TLJ8;Q9TLL5;Q9XQX0;Q95FM8;Q71N61;Q29VB2;E1UZH9;Q9TLL3;Q9MTW4;Q9GI23;Q95AN2;Q9MTZ8;Q67H60;Q3ZU72;A8ASI2;Q9GET4;Q9MW35;Q9TMV2;Q8HT82;A8ASH2;B7S4P3;C0J3J3;Q67H80;Q257C7;A0AR40;B8PRK4;B7S4V7;Q9MU78;O98412;Q5W4R8;Q8WJG3;Q8SLT5;Q95FQ1;Q9MRR7;Q95FK0;Q29VB0;…	1828	143	CID		29.34	4.5515		7	52		1	1261.61	-67.0038	15/108	pps_Arabidopsis_trypsin_rep2.mgf
	Low	VVDLLAPYRR	O98766;Q9MTW0;Q95FJ1;Q8SLS8;Q9MU12;Q9MT57;Q9MRM9;Q95FR1;Q9XQY8;Q9MU01;Q9MRK1;Q29VB8;Q9XQX8;Q9XQN1;Q8SLT9;Q95FT8;Q95FL9;Q6EYX5;B7S4Q6;Q8WJF5;Q95FI1;Q67H82;A2T5L5;Q9TLL5;Q9TLK3;Q9XQX0;Q95FM8;Q9FF03;Q71N61;Q29VB2;E1UZH9;Q9TLL3;Q9MTW4;Q9GI23;Q95AN2;Q9MTU5;Q9MTZ8;Q67H60;Q3ZU72;A8ASI2;Q9GET4;Q9MW35;Q9TMV2;O98523;Q8HT82;Q93Y44;A8ASH2;B7S4P3;C0J3J3;Q8MBL0;Q95FM7;Q9MRF4;Q9XQI9;Q67H80;Q29S89;Q257C7;A0AR40;…	4069	228	CID		25.54	7.00063		4	50	39	1	1201.68	-22.2366	9/81	pps_Arabidopsis_trypsin_rep2.mgf
	Low	VALVYGQmNEPPGAR	Q9MTW0;Q95FJ1;Q9MU12;Q9MT57;Q9MRM9;Q9MRK7;Q9BA74;Q9MRM6;Q95FR1;Q9XQY8;Q9MU01;Q9MRK1;Q29VB8;Q9XQX8;Q9MTU3;Q9XQN1;Q8MBF9;Q8SLT9;Q95FT8;Q95FL9;Q67H63;Q6EYX5;B7S4Q6;Q95FI1;Q9XQY1;Q67H82;A2T5L5;Q9TLJ8;Q9TLL5;Q9TLK3;Q95FM8;Q9FF03;Q71N61;E1UZH9;Q9TLL3;Q9MTW4;Q9GI23;Q95AN2;Q9MTU5;Q9MTZ8;Q67H60;A8ASI2;Q9GET4;Q9MW35;Q9TMV2;O98523;Q8HT82;Q93Y44;A8ASH2;B7S4P3;C0J3J3;Q8MBL0;Q95FM7;Q9MRF4;Q9XQI9;Q67H80;Q29S89;…	4104	235	CID	M8(Oxidation)	19.96	23.2719		4	50	27	1	1617.74	-42.551	6/133	pps_Arabidopsis_trypsin_rep2.mgf
Q95FW4	61.89	31	23	475	51.2793	5.23682	1712.05	ATP synthase beta subunit (Fragment) OS=Brassica balearica GN=atpB PE=3 SV=1 - [Q95FW4_9BRAS]
	Confidence Icon	Sequence	Protein Accessions	# Proteins	# Protein Groups	Activation Type	Modifications	IonScore	Exp Value	Δ Score	Rank	Identity High	Homology Threshold	Charge	m/z [Da]	ΔM [ppm]	Ions Matched	Spectrum File
	High	DTLGQEINVTcEVQQLLGNNR	Q95FJ1;E1UZH9;P19366;Q95FW4;D7KRE0	24	5	CID	C11(Carbamidomethyl)	222.94	1.27528e-19	0	2	50		1	2401.13	-21.2464	20/223	pps_Arabidopsis_trypsin_rep2.mgf
	High	GMDVVDMGNPLSVPVGGATLGR	P19366;Q95FW4;D7KRE0	17	3	CID		210.37	2.2608e-18	0.671429	1	50		1	2142.03	-19.949	19/229	pps_Arabidopsis_trypsin_rep2.mgf
	High	DVNEQDVLLFIDNIFR	Q9MTW0;Q95FJ1;Q9MU12;Q9MT57;Q9BA74;Q9MRM6;Q95FR1;Q9XQY8;Q9MU01;Q9MRK1;Q29VB8;Q9XQX8;Q9MTU3;Q9XQN1;Q8MBF9;Q8SLT9;Q95FT8;Q95FL9;Q67H63;Q6EYX5;Q95FI1;Q67H82;Q3L1L0;A2T5L5;Q9TLJ8;Q9TLK3;Q9XQX0;Q95FM8;Q9FF03;E1UZH9;Q9MTW4;Q9GI23;Q95AN2;Q9MTU5;Q9MTZ8;Q67H60;Q3ZU72;A8ASI2;Q9GET4;Q9MW35;Q9TMV2;O98523;Q8HT82;Q93Y44;A8ASH2;B7S4P3;C0J3J3;Q8MBL0;Q95FM7;Q9MRF4;Q9XQI9;Q67H80;Q29S89;Q257C7;A0AR40;Q9MU78;Q9TMU6;…	2339	166	CID		172.03	1.67271e-14		3	50		1	1950.06	30.4549	15/172	pps_Arabidopsis_trypsin_rep2.mgf
	High	YKELQDIIAILGLDELSEEDR	O98766;Q9MTW0;Q95FJ1;Q9MU12;Q9MT57;Q9MRM9;Q9MRK7;Q9BA74;Q9MRM6;Q95FR1;Q9XQY8;Q9MU01;Q9MRK1;Q29VB8;Q9XQX8;Q9XQN1;Q95FT8;Q95FL9;Q67H63;Q6EYX5;B7S4Q6;Q8WJF5;Q95FI1;Q9XQY1;Q3L1L0;A2T5L5;Q9TLJ8;Q9TLL5;Q9TLK3;Q95FM8;Q9FF03;Q71N61;Q29VB2;E1UZH9;Q9MTW4;Q95AN2;Q9MTU5;Q9MTZ8;Q67H60;Q3ZU72;Q9GET4;Q9MW35;Q9TMV2;O98523;Q8HT82;Q93Y44;B7S4P3;C0J3J3;Q9MRF4;Q9XQI9;Q67H80;Q29S89;Q257C7;A0AR40;B8PRK4;B7S4V7;Q9MU78;…	3355	185	CID		159.84	2.77274e-13		9	50		1	2462.18	-35.8735	16/233	pps_Arabidopsis_trypsin_rep2.mgf
	High	IFNVLGEPVDNLGPVDTR	O98766;Q9MTW0;Q8SLS8;Q9MU12;Q9MT57;Q9BA74;Q95FR1;Q9MRK1;Q29VB8;Q9MTU3;Q9XQN1;Q8MBF9;Q8SLT9;B7S4Q6;Q8WJF5;Q9XQY1;A2T5L5;Q9TLL5;Q9TLK3;Q9XQX0;Q95FM8;Q71N61;Q29VB2;E1UZH9;Q67H60;Q3ZU72;A8ASI2;Q9GET4;Q9MW35;Q9TMV2;O98523;Q8HT82;A8ASH2;B7S4P3;Q9MRF4;Q257C7;A0AR40;B8PRK4;B7S4V7;Q9MU78;Q5W4R8;Q8WJG3;Q8SLT5;Q9MRR7;Q9MRU7;Q9MRL5;Q9MRN4;O98595;Q95FL6;O98404;O98583;Q9XQY9;Q9MW37;Q8SLS6;Q9XQY6;Q9MRR6;Q67H40;…	1261	96	CID		157.25	5.14839e-13		2	50		1	1955	-11.085	14/187	pps_Arabidopsis_trypsin_rep2.mgf
	High	DTLGQEINVTCEVQQLLGNNR	Q95FJ1;E1UZH9;P19366;Q95FW4;D7KRE0	24	5	CID		146.45	5.64304e-12		5	50		1	2344.1	-24.0396	16/223	pps_Arabidopsis_trypsin_rep2.mgf
	High	DVNEQDVLLFIDNIFR	Q9MTW0;Q95FJ1;Q9MU12;Q9MT57;Q9BA74;Q9MRM6;Q95FR1;Q9XQY8;Q9MU01;Q9MRK1;Q29VB8;Q9XQX8;Q9MTU3;Q9XQN1;Q8MBF9;Q8SLT9;Q95FT8;Q95FL9;Q67H63;Q6EYX5;Q95FI1;Q67H82;Q3L1L0;A2T5L5;Q9TLJ8;Q9TLK3;Q9XQX0;Q95FM8;Q9FF03;E1UZH9;Q9MTW4;Q9GI23;Q95AN2;Q9MTU5;Q9MTZ8;Q67H60;Q3ZU72;A8ASI2;Q9GET4;Q9MW35;Q9TMV2;O98523;Q8HT82;Q93Y44;A8ASH2;B7S4P3;C0J3J3;Q8MBL0;Q95FM7;Q9MRF4;Q9XQI9;Q67H80;Q29S89;Q257C7;A0AR40;Q9MU78;Q9TMU6;…	2339	166	CID		146.24	6.55152e-12		3	50		1	1950.01	5.47099	15/172	pps_Arabidopsis_trypsin_rep2.mgf
	High	FVQAGSEVSALLGR	O98766;Q9MTW0;Q95FJ1;Q8SLS8;Q9MU12;Q9MRM9;Q9MRK7;Q9BA74;Q9MRM6;Q95FR1;Q9XQY8;Q9MU01;Q9MRK1;Q29VB8;Q9XQX8;Q9MTU3;Q9XQN1;Q8MBF9;Q8SLT9;Q95FT8;Q95FL9;Q67H63;B7S4Q6;Q67H82;Q3L1L0;A2T5L5;Q9TLL5;Q9TLK3;Q9XQX0;Q95FM8;Q9FF03;Q71N61;Q29VB2;E1UZH9;Q9MTW4;Q9GI23;Q95AN2;Q9MTU5;Q67H60;Q3ZU72;A8ASI2;Q9MW35;Q9TMV2;O98523;Q8HT82;B7S4P3;C0J3J3;Q8MBL0;Q95FM7;Q9MRF4;Q9XQI9;Q67H80;Q29S89;Q257C7;A0AR40;B8PRK4;B7S4V7;…	3906	234	CID		143.61	1.15585e-11	0	1	50		1	1433.75	-14.6338	12/137	pps_Arabidopsis_trypsin_rep2.mgf
	High	GIYPAVDPLDSTSTMLQPR	O98766;Q9MTW0;Q95FJ1;Q8SLS8;Q9MU12;Q9MT57;Q9MRM9;Q9MRK7;Q9BA74;Q9MRM6;Q95FR1;Q9XQY8;Q9MU01;Q9MRK1;Q29VB8;Q9XQX8;Q9MTU3;Q9XQN1;Q8MBF9;Q8SLT9;Q95FT8;Q95FL9;Q67H63;Q6EYX5;B7S4Q6;Q95FI1;Q9XQY1;Q67H82;Q3L1L0;A2T5L5;Q9TLJ8;Q9TLL5;Q9XQX0;Q95FM8;Q9FF03;Q71N61;Q29VB2;E1UZH9;Q9TLL3;Q9MTW4;Q9GI23;Q95AN2;Q9MTU5;Q9MTZ8;Q67H60;Q3ZU72;A8ASI2;Q9GET4;Q9MW35;Q9TMV2;O98523;Q8HT82;Q93Y44;A8ASH2;B7S4P3;C0J3J3;Q8MBL0;…	2265	198	CID		139.2	3.25687e-11		2	50		1	2060.99	-19.4136	14/167	pps_Arabidopsis_trypsin_rep2.mgf
	High	ELQDIIAILGLDELSEEDR	O98766;Q9MTW0;Q95FJ1;Q9MU12;Q9MT57;Q9MRM9;Q9MRK7;Q9BA74;Q9MRM6;Q95FR1;Q9XQY8;Q9MU01;Q9MRK1;Q29VB8;Q9XQX8;Q9XQN1;Q95FT8;Q95FL9;Q67H63;Q6EYX5;B7S4Q6;Q8WJF5;Q95FI1;Q9XQY1;Q3L1L0;A2T5L5;Q9TLJ8;Q9TLL5;Q9TLK3;Q95FM8;Q9FF03;Q71N61;Q29VB2;E1UZH9;Q9MTW4;Q95AN2;Q9MTU5;Q9MTZ8;Q67H60;Q3ZU72;Q9GET4;Q9MW35;Q9TMV2;O98523;Q8HT82;Q93Y44;B7S4P3;C0J3J3;Q9MRF4;Q9XQI9;Q67H80;Q29S89;Q257C7;A0AR40;B8PRK4;B7S4V7;Q9MU78;…	3363	188	CID		132.48	1.4983e-10		7	50		1	2171.04	-32.842	18/211	pps_Arabidopsis_trypsin_rep2.mgf
	High	AHGGVSVFGGVGER	O98766;Q9MTW0;Q95FJ1;Q9MU12;Q9MT57;Q9MRM9;Q9BA74;Q9MRM6;Q95FR1;Q9XQY8;Q9MU01;Q9MRK1;Q29VB8;Q9XQX8;Q9MTU3;Q9XQN1;Q8MBF9;Q8SLT9;Q95FT8;Q95FL9;Q67H63;B7S4Q6;Q8WJF5;Q95FI1;Q9XQY1;Q67H82;A2T5L5;Q9TLJ8;Q9TLL5;Q9TLK3;Q9XQX0;Q71N61;Q29VB2;E1UZH9;Q9MTW4;Q9MTU5;Q9MTZ8;Q3ZU72;A8ASI2;Q9GET4;Q9TMV2;O98523;Q8HT82;Q93Y44;A8ASH2;B7S4P3;C0J3J3;Q95FM7;Q9MRF4;Q9XQI9;Q67H80;Q29S89;Q257C7;A0AR40;B8PRK4;B7S4V7;Q9MU78;…	3365	213	CID		128.79	3.12863e-10	0	1	50		1	1328.64	-19.6827	12/119	pps_Arabidopsis_trypsin_rep2.mgf
	High	GmDVVDMGNPLSVPVGGATLGR	P19366;Q95FW4;D7KRE0	17	3	CID	M2(Oxidation)	120.13	2.42026e-09	0.283333	1	50		1	2158.02	-18.2326	13/229	pps_Arabidopsis_trypsin_rep2.mgf
	High	GRDTLGQEINVTcEVQQLLGNNR	Q95FJ1;E1UZH9;P19366;Q95FW4;D7KRE0	24	5	CID	C13(Carbamidomethyl)	119.8	2.68238e-09	0	2	50		1	2614.25	-20.4668	16/249	pps_Arabidopsis_trypsin_rep2.mgf
	High	IVGEEHYETAQQVK	P19366;Q95FW4;Q95FW9;A9XUH0;D7KRE0;Q9MU37	35	6	CID		103.15	1.16381e-07		3	50		1	1630.78	-15.0733	19/125	pps_Arabidopsis_trypsin_rep2.mgf
	High	VALVYGQMNEPPGAR	Q9MTW0;Q95FJ1;Q9MU12;Q9MT57;Q9MRM9;Q9MRK7;Q9BA74;Q9MRM6;Q95FR1;Q9XQY8;Q9MU01;Q9MRK1;Q29VB8;Q9XQX8;Q9MTU3;Q9XQN1;Q8MBF9;Q8SLT9;Q95FT8;Q95FL9;Q67H63;Q6EYX5;B7S4Q6;Q95FI1;Q9XQY1;Q67H82;A2T5L5;Q9TLJ8;Q9TLL5;Q9TLK3;Q95FM8;Q9FF03;Q71N61;E1UZH9;Q9TLL3;Q9MTW4;Q9GI23;Q95AN2;Q9MTU5;Q9MTZ8;Q67H60;A8ASI2;Q9GET4;Q9MW35;Q9TMV2;O98523;Q8HT82;Q93Y44;A8ASH2;B7S4P3;C0J3J3;Q8MBL0;Q95FM7;Q9MRF4;Q9XQI9;Q67H80;Q29S89;…	4104	235	CID		101.62	1.6861e-07		4	50		1	1601.75	-40.0945	12/133	pps_Arabidopsis_trypsin_rep2.mgf
	High	IxQIIGPVLDVAFPPGK	Q9TLJ8;Q9XQY6;Q95FW4	3	3	CID	X2(A)	98.39	3.67206e-07		9	50		1	1734.97	-25.0559	11/163	pps_Arabidopsis_trypsin_rep2.mgf
	High	TVLIMELINNIAK	O98766;Q9MTW0;Q95FJ1;Q8SLS8;Q9MU12;Q9MT57;Q9MRM9;Q9MRK7;Q9BA74;Q9MRM6;Q95FR1;Q9MU01;Q9MRK1;Q9XQX8;Q9MTU3;Q8SLT9;Q95FT8;Q95FL9;Q67H63;Q6EYX5;B7S4Q6;Q9XQY1;Q67H82;A2T5L5;Q9TLJ8;Q9TLL5;Q9TLK3;Q9XQX0;Q95FM8;Q9FF03;Q71N61;Q29VB2;E1UZH9;Q9TLL3;Q9MTW4;Q95AN2;Q9MTU5;Q9MTZ8;Q3ZU72;A8ASI2;Q9GET4;Q9MW35;Q9TMV2;O98523;Q93Y44;A8ASH2;B7S4P3;C0J3J3;Q95FM7;Q9MRF4;Q9XQI9;Q67H80;Q29S89;Q257C7;A0AR40;B8PRK4;Q9MU78;…	3602	226	CID		86.28	7.12226e-06		4	51		1	1471.81	-28.7937	10/121	pps_Arabidopsis_trypsin_rep2.mgf
	High	GMDVVDmGNPLSVPVGGATLGR	P19366;Q95FW4;D7KRE0	17	3	CID	M7(Oxidation)	85.86	6.46936e-06		2	50		1	2158.02	-18.2326	13/229	pps_Arabidopsis_trypsin_rep2.mgf
	High	TVLImELINNIAK	O98766;Q9MTW0;Q95FJ1;Q8SLS8;Q9MU12;Q9MT57;Q9MRM9;Q9MRK7;Q9BA74;Q9MRM6;Q95FR1;Q9MU01;Q9MRK1;Q9XQX8;Q9MTU3;Q8SLT9;Q95FT8;Q95FL9;Q67H63;Q6EYX5;B7S4Q6;Q9XQY1;Q67H82;A2T5L5;Q9TLJ8;Q9TLL5;Q9TLK3;Q9XQX0;Q95FM8;Q9FF03;Q71N61;Q29VB2;E1UZH9;Q9TLL3;Q9MTW4;Q95AN2;Q9MTU5;Q9MTZ8;Q3ZU72;A8ASI2;Q9GET4;Q9MW35;Q9TMV2;O98523;Q93Y44;A8ASH2;B7S4P3;C0J3J3;Q95FM7;Q9MRF4;Q9XQI9;Q67H80;Q29S89;Q257C7;A0AR40;B8PRK4;Q9MU78;…	3602	226	CID	M5(Oxidation)	70.45	0.000274037		5	51		1	1487.8	-36.0643	8/121	pps_Arabidopsis_trypsin_rep2.mgf
	High	VGLTALTMAEYFR	O98766;Q95FJ1;Q8SLS8;Q9MU12;Q9MT57;Q9MRM9;Q9MRK7;Q9BA74;Q9MRM6;Q95FR1;Q9XQY8;Q9MU01;Q9MRK1;Q29VB8;Q9XQX8;Q9MTU3;Q9XQN1;Q8MBF9;Q95FT8;Q95FL9;Q67H63;Q6EYX5;B7S4Q6;Q95FI1;Q9XQY1;Q67H82;Q3L1L0;A2T5L5;Q9TLJ8;Q9TLL5;Q9XQX0;Q95FM8;Q9FF03;Q71N61;E1UZH9;Q9MTW4;Q9GI23;Q95AN2;Q9MTU5;Q9MTZ8;Q67H60;Q3ZU72;A8ASI2;Q9GET4;Q9MW35;Q9TMV2;O98523;Q8HT82;Q93Y44;A8ASH2;B7S4P3;C0J3J3;Q8MBL0;Q95FM7;Q9XQI9;Q67H80;Q29S89;…	3375	225	CID		67.3	0.000587051	0	1	51		1	1471.74	-11.504	18/111	pps_Arabidopsis_trypsin_rep2.mgf
	High	VVDLLAPYR	O98766;Q9MTW0;Q95FJ1;Q8SLS8;Q9MU12;Q9MT57;Q9MRM9;Q95FR1;Q9XQY8;Q9MU01;Q9MRK1;Q29VB8;Q9XQX8;Q9XQN1;Q8SLT9;Q95FT8;Q95FL9;Q6EYX5;B7S4Q6;Q8WJF5;Q95FI1;Q67H82;A2T5L5;Q9TLL5;Q9TLK3;Q9XQX0;Q95FM8;Q9FF03;Q71N61;Q29VB2;E1UZH9;Q9TLL3;Q9MTW4;Q9GI23;Q95AN2;Q9MTU5;Q9MTZ8;Q67H60;Q3ZU72;A8ASI2;Q9GET4;Q9MW35;Q9TMV2;O98523;Q8HT82;Q93Y44;A8ASH2;B7S4P3;C0J3J3;Q8MBL0;Q95FM7;Q9MRF4;Q9XQI9;Q67H80;Q29S89;Q257C7;A0AR40;…	4078	230	CID		59.75	0.00287932		3	50		1	1045.58	-22.315	7/70	pps_Arabidopsis_trypsin_rep2.mgf
	High	YKELQDIIAILGLDELSEEDRLTVAR	O98766;Q9MTW0;Q95FJ1;Q9MU12;Q9MT57;Q9MRK7;Q9BA74;Q95FR1;Q9XQY8;Q9MU01;Q9MRK1;Q29VB8;Q9XQX8;Q9XQN1;Q95FT8;Q95FL9;Q67H63;Q6EYX5;B7S4Q6;Q8WJF5;Q9XQY1;Q3L1L0;A2T5L5;Q9TLJ8;Q9TLL5;Q9TLK3;Q95FM8;Q9FF03;Q71N61;Q29VB2;E1UZH9;Q9MTW4;Q95AN2;Q9MTU5;Q9MTZ8;Q67H60;Q3ZU72;Q9GET4;Q9MW35;Q9TMV2;O98523;Q93Y44;B7S4P3;C0J3J3;Q9MRF4;Q9XQI9;Q67H80;Q29S89;Q257C7;A0AR40;B8PRK4;B7S4V7;Q9MU78;Q9TMU6;O98412;Q5W4R8;Q8SLT5;…	2967	164	CID		57.45	0.00487359		7	50		1	3002.5	-35.2756	11/291	pps_Arabidopsis_trypsin_rep2.mgf
	High	KGSITSIQAVYVPADDLTDPAPATTFAHLDATTVLSR	Q29VB8;A2T5L5;Q29VB2;Q9MW35;Q9MU78;O98412;Q95D38;O98404;Q8SLS6;Q9MRL6;Q29VC3;P19366;Q95FW4;Q95FW9;Q9S6Z4;D7KRE0;Q8MFX1;Q8MFX9;B9U4L6;B9U4K5;Q95DY3;A9U8M5;B9U4R2;Q9SBN9;Q6YN70;Q8M8T8;Q95FX5;Q9XQY0;Q9TMQ1;A9L9T1;A9L9V1;A9L9Y8;A9L9V2;A9L9Y2;B3SHD4;Q9MRM3;A9L9V9;Q9XQN7;A9L9S9;Q95FT4	402	40	CID		49.99	0.0221339		3	49		1	3842.86	-32.0182	9/427	pps_Arabidopsis_trypsin_rep2.mgf
	High	TREGNDLYMEMK	O98766;Q95FJ1;Q9MU12;Q9MT57;Q9MRM9;Q9MRK7;Q9BA74;Q9MRM6;Q95FR1;Q9XQY8;Q9MU01;Q9XQX8;Q9MTU3;Q9XQN1;Q8SLT9;Q95FT8;Q95FL9;Q67H63;B7S4Q6;Q8WJF5;Q95FI1;Q9XQY1;Q67H82;A2T5L5;Q9TLJ8;Q9TLL5;Q9XQX0;Q95FM8;Q9FF03;Q71N61;E1UZH9;Q9TLL3;Q9MTW4;Q95AN2;Q9MTU5;Q9MTZ8;Q3ZU72;A8ASI2;Q9GET4;Q9MW35;Q9TMV2;Q8HT82;Q93Y44;A8ASH2;B7S4P3;C0J3J3;Q8MBL0;Q95FM7;Q9MRF4;Q9XQI9;Q67H80;Q29S89;Q257C7;A0AR40;B8PRK4;B7S4V7;Q9TMU6;…	3486	202	CID		49.81	0.0138394	0	1	47		1	1486.62	-32.1207	9/128	pps_Arabidopsis_trypsin_rep2.mgf
	High	GSITSIQAVYVPADDLTDPAPATTFAHLDATTVLSR	Q29VB8;A2T5L5;Q29VB2;Q9MW35;Q9MU78;O98412;Q95D38;O98404;Q8SLS6;Q9MRL6;Q29VC3;P19366;Q95FW4;Q95FW9;Q9S6Z4;Q4KU64;D7KRE0;Q8MFX1;Q8MFX9;B9U4L6;B9U4K5;Q95DY3;A9U8M5;B9U4R2;Q9SBN9;Q6YN70;Q8M8T8;Q95FX5;Q9XQY0;Q9TMQ1;Q9SCU6;A9L9T1;A9L9V1;A9L9Y8;A9L9V2;A9L9Y2;B3SHD4;Q9MRM3;A9L9V9;Q9XQN7;A9L9S9;Q95FT4	421	42	CID		49.01	0.0277959		4	49		1	3714.77	-30.8959	10/405	pps_Arabidopsis_trypsin_rep2.mgf
	Low	GIYPAVDPLDSTSTmLQPR	O98766;Q9MTW0;Q95FJ1;Q8SLS8;Q9MU12;Q9MT57;Q9MRM9;Q9MRK7;Q9BA74;Q9MRM6;Q95FR1;Q9XQY8;Q9MU01;Q9MRK1;Q29VB8;Q9XQX8;Q9MTU3;Q9XQN1;Q8MBF9;Q8SLT9;Q95FT8;Q95FL9;Q67H63;Q6EYX5;B7S4Q6;Q95FI1;Q9XQY1;Q67H82;Q3L1L0;A2T5L5;Q9TLJ8;Q9TLL5;Q9XQX0;Q95FM8;Q9FF03;Q71N61;Q29VB2;E1UZH9;Q9TLL3;Q9MTW4;Q9GI23;Q95AN2;Q9MTU5;Q9MTZ8;Q67H60;Q3ZU72;A8ASI2;Q9GET4;Q9MW35;Q9TMV2;O98523;Q8HT82;Q93Y44;A8ASH2;B7S4P3;C0J3J3;Q8MBL0;…	2265	198	CID	M15(Oxidation)	36.08	0.673747		2	50	41	1	2076.98	-21.3137	10/167	pps_Arabidopsis_trypsin_rep2.mgf
	Low	VGLTALTmAEYFR	O98766;Q95FJ1;Q8SLS8;Q9MU12;Q9MT57;Q9MRM9;Q9MRK7;Q9BA74;Q9MRM6;Q95FR1;Q9XQY8;Q9MU01;Q9MRK1;Q29VB8;Q9XQX8;Q9MTU3;Q9XQN1;Q8MBF9;Q95FT8;Q95FL9;Q67H63;Q6EYX5;B7S4Q6;Q95FI1;Q9XQY1;Q67H82;Q3L1L0;A2T5L5;Q9TLJ8;Q9TLL5;Q9XQX0;Q95FM8;Q9FF03;Q71N61;E1UZH9;Q9MTW4;Q9GI23;Q95AN2;Q9MTU5;Q9MTZ8;Q67H60;Q3ZU72;A8ASI2;Q9GET4;Q9MW35;Q9TMV2;O98523;Q8HT82;Q93Y44;A8ASH2;B7S4P3;C0J3J3;Q8MBL0;Q95FM7;Q9XQI9;Q67H80;Q29S89;…	3375	225	CID	M8(Oxidation)	33.87	1.20403		2	51	42	1	1487.72	-22.1379	10/111	pps_Arabidopsis_trypsin_rep2.mgf
	Low	ELQDIIAILGLDELSEEDRLTVAR	O98766;Q9MTW0;Q95FJ1;Q9MU12;Q9MT57;Q9MRK7;Q9BA74;Q95FR1;Q9XQY8;Q9MU01;Q9MRK1;Q29VB8;Q9XQX8;Q9XQN1;Q95FT8;Q95FL9;Q67H63;Q6EYX5;B7S4Q6;Q8WJF5;Q9XQY1;Q3L1L0;A2T5L5;Q9TLJ8;Q9TLL5;Q9TLK3;Q95FM8;Q9FF03;Q71N61;Q29VB2;E1UZH9;Q9MTW4;Q95AN2;Q9MTU5;Q9MTZ8;Q67H60;Q3ZU72;Q9GET4;Q9MW35;Q9TMV2;O98523;Q93Y44;B7S4P3;C0J3J3;Q9MRF4;Q9XQI9;Q67H80;Q29S89;Q257C7;A0AR40;B8PRK4;B7S4V7;Q9MU78;Q9TMU6;O98412;Q5W4R8;Q8SLT5;…	2972	167	CID		33.48	1.28002		7	50	31	1	2711.33	-42.7481	12/269	pps_Arabidopsis_trypsin_rep2.mgf
	Low	MPNIYNALVVK	O98766;Q9MTW0;Q95FJ1;Q8SLS8;Q9MU12;Q9MT57;Q9MRM9;Q9BA74;Q95FR1;Q9XQY8;Q9MU01;Q9MRK1;Q9XQX8;Q9XQN1;Q8SLT9;Q95FL9;Q6EYX5;B7S4Q6;Q67H82;Q3L1L0;A2T5L5;Q9TLJ8;Q9TLL5;Q9XQX0;Q95FM8;Q71N61;Q29VB2;E1UZH9;Q9TLL3;Q9MTW4;Q9GI23;Q95AN2;Q9MTZ8;Q67H60;Q3ZU72;A8ASI2;Q9GET4;Q9MW35;Q9TMV2;Q8HT82;A8ASH2;B7S4P3;C0J3J3;Q67H80;Q257C7;A0AR40;B8PRK4;B7S4V7;Q9MU78;O98412;Q5W4R8;Q8WJG3;Q8SLT5;Q95FQ1;Q9MRR7;Q95FK0;Q29VB0;…	1828	143	CID		29.34	4.5515		7	52		1	1261.61	-67.0038	15/108	pps_Arabidopsis_trypsin_rep2.mgf
	Low	VVDLLAPYRR	O98766;Q9MTW0;Q95FJ1;Q8SLS8;Q9MU12;Q9MT57;Q9MRM9;Q95FR1;Q9XQY8;Q9MU01;Q9MRK1;Q29VB8;Q9XQX8;Q9XQN1;Q8SLT9;Q95FT8;Q95FL9;Q6EYX5;B7S4Q6;Q8WJF5;Q95FI1;Q67H82;A2T5L5;Q9TLL5;Q9TLK3;Q9XQX0;Q95FM8;Q9FF03;Q71N61;Q29VB2;E1UZH9;Q9TLL3;Q9MTW4;Q9GI23;Q95AN2;Q9MTU5;Q9MTZ8;Q67H60;Q3ZU72;A8ASI2;Q9GET4;Q9MW35;Q9TMV2;O98523;Q8HT82;Q93Y44;A8ASH2;B7S4P3;C0J3J3;Q8MBL0;Q95FM7;Q9MRF4;Q9XQI9;Q67H80;Q29S89;Q257C7;A0AR40;…	4069	228	CID		25.54	7.00063		4	50	39	1	1201.68	-22.2366	9/81	pps_Arabidopsis_trypsin_rep2.mgf
	Low	VALVYGQmNEPPGAR	Q9MTW0;Q95FJ1;Q9MU12;Q9MT57;Q9MRM9;Q9MRK7;Q9BA74;Q9MRM6;Q95FR1;Q9XQY8;Q9MU01;Q9MRK1;Q29VB8;Q9XQX8;Q9MTU3;Q9XQN1;Q8MBF9;Q8SLT9;Q95FT8;Q95FL9;Q67H63;Q6EYX5;B7S4Q6;Q95FI1;Q9XQY1;Q67H82;A2T5L5;Q9TLJ8;Q9TLL5;Q9TLK3;Q95FM8;Q9FF03;Q71N61;E1UZH9;Q9TLL3;Q9MTW4;Q9GI23;Q95AN2;Q9MTU5;Q9MTZ8;Q67H60;A8ASI2;Q9GET4;Q9MW35;Q9TMV2;O98523;Q8HT82;Q93Y44;A8ASH2;B7S4P3;C0J3J3;Q8MBL0;Q95FM7;Q9MRF4;Q9XQI9;Q67H80;Q29S89;…	4104	235	CID	M8(Oxidation)	19.96	23.2719		4	50	27	1	1617.74	-42.551	6/133	pps_Arabidopsis_trypsin_rep2.mgf
E1UZH9	50.21	27	20	476	51.1997	5.30029	1482.04	ATP synthetase beta subunit (Fragment) OS=Petenaea cordata GN=atpB PE=3 SV=1 - [E1UZH9_9ROSI]
	Confidence Icon	Sequence	Protein Accessions	# Proteins	# Protein Groups	Activation Type	Modifications	IonScore	Exp Value	Δ Score	Rank	Identity High	Homology Threshold	Charge	m/z [Da]	ΔM [ppm]	Ions Matched	Spectrum File
	High	DTLGQEINVTcEVQQLLGNNR	Q95FJ1;E1UZH9;P19366;Q95FW4;D7KRE0	24	5	CID	C11(Carbamidomethyl)	222.94	1.27528e-19	0	2	50		1	2401.13	-21.2464	20/223	pps_Arabidopsis_trypsin_rep2.mgf
	High	DVNEQDVLLFIDNIFR	Q9MTW0;Q95FJ1;Q9MU12;Q9MT57;Q9BA74;Q9MRM6;Q95FR1;Q9XQY8;Q9MU01;Q9MRK1;Q29VB8;Q9XQX8;Q9MTU3;Q9XQN1;Q8MBF9;Q8SLT9;Q95FT8;Q95FL9;Q67H63;Q6EYX5;Q95FI1;Q67H82;Q3L1L0;A2T5L5;Q9TLJ8;Q9TLK3;Q9XQX0;Q95FM8;Q9FF03;E1UZH9;Q9MTW4;Q9GI23;Q95AN2;Q9MTU5;Q9MTZ8;Q67H60;Q3ZU72;A8ASI2;Q9GET4;Q9MW35;Q9TMV2;O98523;Q8HT82;Q93Y44;A8ASH2;B7S4P3;C0J3J3;Q8MBL0;Q95FM7;Q9MRF4;Q9XQI9;Q67H80;Q29S89;Q257C7;A0AR40;Q9MU78;Q9TMU6;…	2339	166	CID		172.03	1.67271e-14		3	50		1	1950.06	30.4549	15/172	pps_Arabidopsis_trypsin_rep2.mgf
	High	MPSAVGYQPTLSTEMGTLQER	Q9MRM6;Q9MTU3;Q8MBF9;Q8SLT9;Q3L1L0;A2T5L5;Q9TLL5;E1UZH9;Q9MTZ8;Q95FM7;Q257C7;A0AR40;Q9TMU6;O98412;Q29VB0;Q9MRL5;Q95FL6;Q8MBK2;Q67H62;C8YPI1;Q9MRR6;Q95FM3;Q9MTZ4;Q9XQY2;Q9SC47;Q9MRW3;P19366;Q9MRG6;Q95FW9;A9XUH0;Q3ZMJ5;Q8MBI2;D7KRE0;Q8MBI0;Q8WH97;Q9MU36;Q9SBN9;Q5UVH1;Q6YN70;Q09RD9;Q9XQY0;Q95FL0;Q9SCU6;B2BI37;Q9MRM3;Q5UVF9;Q5YGN7;Q5YGK8;Q5UVH4;Q95FT4	571	50	CID		165.87	6.0273e-14		2	50		1	2296.01	-36.76	17/221	pps_Arabidopsis_trypsin_rep2.mgf
	High	YKELQDIIAILGLDELSEEDR	O98766;Q9MTW0;Q95FJ1;Q9MU12;Q9MT57;Q9MRM9;Q9MRK7;Q9BA74;Q9MRM6;Q95FR1;Q9XQY8;Q9MU01;Q9MRK1;Q29VB8;Q9XQX8;Q9XQN1;Q95FT8;Q95FL9;Q67H63;Q6EYX5;B7S4Q6;Q8WJF5;Q95FI1;Q9XQY1;Q3L1L0;A2T5L5;Q9TLJ8;Q9TLL5;Q9TLK3;Q95FM8;Q9FF03;Q71N61;Q29VB2;E1UZH9;Q9MTW4;Q95AN2;Q9MTU5;Q9MTZ8;Q67H60;Q3ZU72;Q9GET4;Q9MW35;Q9TMV2;O98523;Q8HT82;Q93Y44;B7S4P3;C0J3J3;Q9MRF4;Q9XQI9;Q67H80;Q29S89;Q257C7;A0AR40;B8PRK4;B7S4V7;Q9MU78;…	3355	185	CID		159.84	2.77274e-13		9	50		1	2462.18	-35.8735	16/233	pps_Arabidopsis_trypsin_rep2.mgf
	High	IFNVLGEPVDNLGPVDTR	O98766;Q9MTW0;Q8SLS8;Q9MU12;Q9MT57;Q9BA74;Q95FR1;Q9MRK1;Q29VB8;Q9MTU3;Q9XQN1;Q8MBF9;Q8SLT9;B7S4Q6;Q8WJF5;Q9XQY1;A2T5L5;Q9TLL5;Q9TLK3;Q9XQX0;Q95FM8;Q71N61;Q29VB2;E1UZH9;Q67H60;Q3ZU72;A8ASI2;Q9GET4;Q9MW35;Q9TMV2;O98523;Q8HT82;A8ASH2;B7S4P3;Q9MRF4;Q257C7;A0AR40;B8PRK4;B7S4V7;Q9MU78;Q5W4R8;Q8WJG3;Q8SLT5;Q9MRR7;Q9MRU7;Q9MRL5;Q9MRN4;O98595;Q95FL6;O98404;O98583;Q9XQY9;Q9MW37;Q8SLS6;Q9XQY6;Q9MRR6;Q67H40;…	1261	96	CID		157.25	5.14839e-13		2	50		1	1955	-11.085	14/187	pps_Arabidopsis_trypsin_rep2.mgf
	High	DTLGQEINVTCEVQQLLGNNR	Q95FJ1;E1UZH9;P19366;Q95FW4;D7KRE0	24	5	CID		146.45	5.64304e-12		5	50		1	2344.1	-24.0396	16/223	pps_Arabidopsis_trypsin_rep2.mgf
	High	DVNEQDVLLFIDNIFR	Q9MTW0;Q95FJ1;Q9MU12;Q9MT57;Q9BA74;Q9MRM6;Q95FR1;Q9XQY8;Q9MU01;Q9MRK1;Q29VB8;Q9XQX8;Q9MTU3;Q9XQN1;Q8MBF9;Q8SLT9;Q95FT8;Q95FL9;Q67H63;Q6EYX5;Q95FI1;Q67H82;Q3L1L0;A2T5L5;Q9TLJ8;Q9TLK3;Q9XQX0;Q95FM8;Q9FF03;E1UZH9;Q9MTW4;Q9GI23;Q95AN2;Q9MTU5;Q9MTZ8;Q67H60;Q3ZU72;A8ASI2;Q9GET4;Q9MW35;Q9TMV2;O98523;Q8HT82;Q93Y44;A8ASH2;B7S4P3;C0J3J3;Q8MBL0;Q95FM7;Q9MRF4;Q9XQI9;Q67H80;Q29S89;Q257C7;A0AR40;Q9MU78;Q9TMU6;…	2339	166	CID		146.24	6.55152e-12		3	50		1	1950.01	5.47099	15/172	pps_Arabidopsis_trypsin_rep2.mgf
	High	FVQAGSEVSALLGR	O98766;Q9MTW0;Q95FJ1;Q8SLS8;Q9MU12;Q9MRM9;Q9MRK7;Q9BA74;Q9MRM6;Q95FR1;Q9XQY8;Q9MU01;Q9MRK1;Q29VB8;Q9XQX8;Q9MTU3;Q9XQN1;Q8MBF9;Q8SLT9;Q95FT8;Q95FL9;Q67H63;B7S4Q6;Q67H82;Q3L1L0;A2T5L5;Q9TLL5;Q9TLK3;Q9XQX0;Q95FM8;Q9FF03;Q71N61;Q29VB2;E1UZH9;Q9MTW4;Q9GI23;Q95AN2;Q9MTU5;Q67H60;Q3ZU72;A8ASI2;Q9MW35;Q9TMV2;O98523;Q8HT82;B7S4P3;C0J3J3;Q8MBL0;Q95FM7;Q9MRF4;Q9XQI9;Q67H80;Q29S89;Q257C7;A0AR40;B8PRK4;B7S4V7;…	3906	234	CID		143.61	1.15585e-11	0	1	50		1	1433.75	-14.6338	12/137	pps_Arabidopsis_trypsin_rep2.mgf
	High	GIYPAVDPLDSTSTMLQPR	O98766;Q9MTW0;Q95FJ1;Q8SLS8;Q9MU12;Q9MT57;Q9MRM9;Q9MRK7;Q9BA74;Q9MRM6;Q95FR1;Q9XQY8;Q9MU01;Q9MRK1;Q29VB8;Q9XQX8;Q9MTU3;Q9XQN1;Q8MBF9;Q8SLT9;Q95FT8;Q95FL9;Q67H63;Q6EYX5;B7S4Q6;Q95FI1;Q9XQY1;Q67H82;Q3L1L0;A2T5L5;Q9TLJ8;Q9TLL5;Q9XQX0;Q95FM8;Q9FF03;Q71N61;Q29VB2;E1UZH9;Q9TLL3;Q9MTW4;Q9GI23;Q95AN2;Q9MTU5;Q9MTZ8;Q67H60;Q3ZU72;A8ASI2;Q9GET4;Q9MW35;Q9TMV2;O98523;Q8HT82;Q93Y44;A8ASH2;B7S4P3;C0J3J3;Q8MBL0;…	2265	198	CID		139.2	3.25687e-11		2	50		1	2060.99	-19.4136	14/167	pps_Arabidopsis_trypsin_rep2.mgf
	High	ELQDIIAILGLDELSEEDR	O98766;Q9MTW0;Q95FJ1;Q9MU12;Q9MT57;Q9MRM9;Q9MRK7;Q9BA74;Q9MRM6;Q95FR1;Q9XQY8;Q9MU01;Q9MRK1;Q29VB8;Q9XQX8;Q9XQN1;Q95FT8;Q95FL9;Q67H63;Q6EYX5;B7S4Q6;Q8WJF5;Q95FI1;Q9XQY1;Q3L1L0;A2T5L5;Q9TLJ8;Q9TLL5;Q9TLK3;Q95FM8;Q9FF03;Q71N61;Q29VB2;E1UZH9;Q9MTW4;Q95AN2;Q9MTU5;Q9MTZ8;Q67H60;Q3ZU72;Q9GET4;Q9MW35;Q9TMV2;O98523;Q8HT82;Q93Y44;B7S4P3;C0J3J3;Q9MRF4;Q9XQI9;Q67H80;Q29S89;Q257C7;A0AR40;B8PRK4;B7S4V7;Q9MU78;…	3363	188	CID		132.48	1.4983e-10		7	50		1	2171.04	-32.842	18/211	pps_Arabidopsis_trypsin_rep2.mgf
	High	AHGGVSVFGGVGER	O98766;Q9MTW0;Q95FJ1;Q9MU12;Q9MT57;Q9MRM9;Q9BA74;Q9MRM6;Q95FR1;Q9XQY8;Q9MU01;Q9MRK1;Q29VB8;Q9XQX8;Q9MTU3;Q9XQN1;Q8MBF9;Q8SLT9;Q95FT8;Q95FL9;Q67H63;B7S4Q6;Q8WJF5;Q95FI1;Q9XQY1;Q67H82;A2T5L5;Q9TLJ8;Q9TLL5;Q9TLK3;Q9XQX0;Q71N61;Q29VB2;E1UZH9;Q9MTW4;Q9MTU5;Q9MTZ8;Q3ZU72;A8ASI2;Q9GET4;Q9TMV2;O98523;Q8HT82;Q93Y44;A8ASH2;B7S4P3;C0J3J3;Q95FM7;Q9MRF4;Q9XQI9;Q67H80;Q29S89;Q257C7;A0AR40;B8PRK4;B7S4V7;Q9MU78;…	3365	213	CID		128.79	3.12863e-10	0	1	50		1	1328.64	-19.6827	12/119	pps_Arabidopsis_trypsin_rep2.mgf
	High	GRDTLGQEINVTcEVQQLLGNNR	Q95FJ1;E1UZH9;P19366;Q95FW4;D7KRE0	24	5	CID	C13(Carbamidomethyl)	119.8	2.68238e-09	0	2	50		1	2614.25	-20.4668	16/249	pps_Arabidopsis_trypsin_rep2.mgf
	High	VALVYGQMNEPPGAR	Q9MTW0;Q95FJ1;Q9MU12;Q9MT57;Q9MRM9;Q9MRK7;Q9BA74;Q9MRM6;Q95FR1;Q9XQY8;Q9MU01;Q9MRK1;Q29VB8;Q9XQX8;Q9MTU3;Q9XQN1;Q8MBF9;Q8SLT9;Q95FT8;Q95FL9;Q67H63;Q6EYX5;B7S4Q6;Q95FI1;Q9XQY1;Q67H82;A2T5L5;Q9TLJ8;Q9TLL5;Q9TLK3;Q95FM8;Q9FF03;Q71N61;E1UZH9;Q9TLL3;Q9MTW4;Q9GI23;Q95AN2;Q9MTU5;Q9MTZ8;Q67H60;A8ASI2;Q9GET4;Q9MW35;Q9TMV2;O98523;Q8HT82;Q93Y44;A8ASH2;B7S4P3;C0J3J3;Q8MBL0;Q95FM7;Q9MRF4;Q9XQI9;Q67H80;Q29S89;…	4104	235	CID		101.62	1.6861e-07		4	50		1	1601.75	-40.0945	12/133	pps_Arabidopsis_trypsin_rep2.mgf
	High	TVLIMELINNIAK	O98766;Q9MTW0;Q95FJ1;Q8SLS8;Q9MU12;Q9MT57;Q9MRM9;Q9MRK7;Q9BA74;Q9MRM6;Q95FR1;Q9MU01;Q9MRK1;Q9XQX8;Q9MTU3;Q8SLT9;Q95FT8;Q95FL9;Q67H63;Q6EYX5;B7S4Q6;Q9XQY1;Q67H82;A2T5L5;Q9TLJ8;Q9TLL5;Q9TLK3;Q9XQX0;Q95FM8;Q9FF03;Q71N61;Q29VB2;E1UZH9;Q9TLL3;Q9MTW4;Q95AN2;Q9MTU5;Q9MTZ8;Q3ZU72;A8ASI2;Q9GET4;Q9MW35;Q9TMV2;O98523;Q93Y44;A8ASH2;B7S4P3;C0J3J3;Q95FM7;Q9MRF4;Q9XQI9;Q67H80;Q29S89;Q257C7;A0AR40;B8PRK4;Q9MU78;…	3602	226	CID		86.28	7.12226e-06		4	51		1	1471.81	-28.7937	10/121	pps_Arabidopsis_trypsin_rep2.mgf
	High	TVLImELINNIAK	O98766;Q9MTW0;Q95FJ1;Q8SLS8;Q9MU12;Q9MT57;Q9MRM9;Q9MRK7;Q9BA74;Q9MRM6;Q95FR1;Q9MU01;Q9MRK1;Q9XQX8;Q9MTU3;Q8SLT9;Q95FT8;Q95FL9;Q67H63;Q6EYX5;B7S4Q6;Q9XQY1;Q67H82;A2T5L5;Q9TLJ8;Q9TLL5;Q9TLK3;Q9XQX0;Q95FM8;Q9FF03;Q71N61;Q29VB2;E1UZH9;Q9TLL3;Q9MTW4;Q95AN2;Q9MTU5;Q9MTZ8;Q3ZU72;A8ASI2;Q9GET4;Q9MW35;Q9TMV2;O98523;Q93Y44;A8ASH2;B7S4P3;C0J3J3;Q95FM7;Q9MRF4;Q9XQI9;Q67H80;Q29S89;Q257C7;A0AR40;B8PRK4;Q9MU78;…	3602	226	CID	M5(Oxidation)	70.45	0.000274037		5	51		1	1487.8	-36.0643	8/121	pps_Arabidopsis_trypsin_rep2.mgf
	High	VGLTALTMAEYFR	O98766;Q95FJ1;Q8SLS8;Q9MU12;Q9MT57;Q9MRM9;Q9MRK7;Q9BA74;Q9MRM6;Q95FR1;Q9XQY8;Q9MU01;Q9MRK1;Q29VB8;Q9XQX8;Q9MTU3;Q9XQN1;Q8MBF9;Q95FT8;Q95FL9;Q67H63;Q6EYX5;B7S4Q6;Q95FI1;Q9XQY1;Q67H82;Q3L1L0;A2T5L5;Q9TLJ8;Q9TLL5;Q9XQX0;Q95FM8;Q9FF03;Q71N61;E1UZH9;Q9MTW4;Q9GI23;Q95AN2;Q9MTU5;Q9MTZ8;Q67H60;Q3ZU72;A8ASI2;Q9GET4;Q9MW35;Q9TMV2;O98523;Q8HT82;Q93Y44;A8ASH2;B7S4P3;C0J3J3;Q8MBL0;Q95FM7;Q9XQI9;Q67H80;Q29S89;…	3375	225	CID		67.3	0.000587051	0	1	51		1	1471.74	-11.504	18/111	pps_Arabidopsis_trypsin_rep2.mgf
	High	VVDLLAPYR	O98766;Q9MTW0;Q95FJ1;Q8SLS8;Q9MU12;Q9MT57;Q9MRM9;Q95FR1;Q9XQY8;Q9MU01;Q9MRK1;Q29VB8;Q9XQX8;Q9XQN1;Q8SLT9;Q95FT8;Q95FL9;Q6EYX5;B7S4Q6;Q8WJF5;Q95FI1;Q67H82;A2T5L5;Q9TLL5;Q9TLK3;Q9XQX0;Q95FM8;Q9FF03;Q71N61;Q29VB2;E1UZH9;Q9TLL3;Q9MTW4;Q9GI23;Q95AN2;Q9MTU5;Q9MTZ8;Q67H60;Q3ZU72;A8ASI2;Q9GET4;Q9MW35;Q9TMV2;O98523;Q8HT82;Q93Y44;A8ASH2;B7S4P3;C0J3J3;Q8MBL0;Q95FM7;Q9MRF4;Q9XQI9;Q67H80;Q29S89;Q257C7;A0AR40;…	4078	230	CID		59.75	0.00287932		3	50		1	1045.58	-22.315	7/70	pps_Arabidopsis_trypsin_rep2.mgf
	High	YKELQDIIAILGLDELSEEDRLTVAR	O98766;Q9MTW0;Q95FJ1;Q9MU12;Q9MT57;Q9MRK7;Q9BA74;Q95FR1;Q9XQY8;Q9MU01;Q9MRK1;Q29VB8;Q9XQX8;Q9XQN1;Q95FT8;Q95FL9;Q67H63;Q6EYX5;B7S4Q6;Q8WJF5;Q9XQY1;Q3L1L0;A2T5L5;Q9TLJ8;Q9TLL5;Q9TLK3;Q95FM8;Q9FF03;Q71N61;Q29VB2;E1UZH9;Q9MTW4;Q95AN2;Q9MTU5;Q9MTZ8;Q67H60;Q3ZU72;Q9GET4;Q9MW35;Q9TMV2;O98523;Q93Y44;B7S4P3;C0J3J3;Q9MRF4;Q9XQI9;Q67H80;Q29S89;Q257C7;A0AR40;B8PRK4;B7S4V7;Q9MU78;Q9TMU6;O98412;Q5W4R8;Q8SLT5;…	2967	164	CID		57.45	0.00487359		7	50		1	3002.5	-35.2756	11/291	pps_Arabidopsis_trypsin_rep2.mgf
	High	TREGNDLYMEMK	O98766;Q95FJ1;Q9MU12;Q9MT57;Q9MRM9;Q9MRK7;Q9BA74;Q9MRM6;Q95FR1;Q9XQY8;Q9MU01;Q9XQX8;Q9MTU3;Q9XQN1;Q8SLT9;Q95FT8;Q95FL9;Q67H63;B7S4Q6;Q8WJF5;Q95FI1;Q9XQY1;Q67H82;A2T5L5;Q9TLJ8;Q9TLL5;Q9XQX0;Q95FM8;Q9FF03;Q71N61;E1UZH9;Q9TLL3;Q9MTW4;Q95AN2;Q9MTU5;Q9MTZ8;Q3ZU72;A8ASI2;Q9GET4;Q9MW35;Q9TMV2;Q8HT82;Q93Y44;A8ASH2;B7S4P3;C0J3J3;Q8MBL0;Q95FM7;Q9MRF4;Q9XQI9;Q67H80;Q29S89;Q257C7;A0AR40;B8PRK4;B7S4V7;Q9TMU6;…	3486	202	CID		49.81	0.0138394	0	1	47		1	1486.62	-32.1207	9/128	pps_Arabidopsis_trypsin_rep2.mgf
	Medium	mPSAVGYQPTLSTEMGTLQER	Q9MRM6;Q9MTU3;Q8MBF9;Q8SLT9;Q3L1L0;A2T5L5;Q9TLL5;E1UZH9;Q9MTZ8;Q95FM7;Q257C7;A0AR40;Q9TMU6;O98412;Q29VB0;Q9MRL5;Q95FL6;Q8MBK2;Q67H62;C8YPI1;Q9MRR6;Q95FM3;Q9MTZ4;Q9XQY2;Q9SC47;Q9MRW3;P19366;Q9MRG6;Q95FW9;A9XUH0;Q3ZMJ5;Q8MBI2;D7KRE0;Q8MBI0;Q8WH97;Q9MU36;Q9SBN9;Q5UVH1;Q6YN70;Q09RD9;Q9XQY0;Q95FL0;Q9SCU6;B2BI37;Q9MRM3;Q5UVF9;Q5YGN7;Q5YGK8;Q5UVH4;Q95FT4	571	50	CID	M1(Oxidation)	47.27	0.0395408		3	49	46	1	2312.01	-34.8252	8/221	pps_Arabidopsis_trypsin_rep2.mgf
	Low	GIYPAVDPLDSTSTmLQPR	O98766;Q9MTW0;Q95FJ1;Q8SLS8;Q9MU12;Q9MT57;Q9MRM9;Q9MRK7;Q9BA74;Q9MRM6;Q95FR1;Q9XQY8;Q9MU01;Q9MRK1;Q29VB8;Q9XQX8;Q9MTU3;Q9XQN1;Q8MBF9;Q8SLT9;Q95FT8;Q95FL9;Q67H63;Q6EYX5;B7S4Q6;Q95FI1;Q9XQY1;Q67H82;Q3L1L0;A2T5L5;Q9TLJ8;Q9TLL5;Q9XQX0;Q95FM8;Q9FF03;Q71N61;Q29VB2;E1UZH9;Q9TLL3;Q9MTW4;Q9GI23;Q95AN2;Q9MTU5;Q9MTZ8;Q67H60;Q3ZU72;A8ASI2;Q9GET4;Q9MW35;Q9TMV2;O98523;Q8HT82;Q93Y44;A8ASH2;B7S4P3;C0J3J3;Q8MBL0;…	2265	198	CID	M15(Oxidation)	36.08	0.673747		2	50	41	1	2076.98	-21.3137	10/167	pps_Arabidopsis_trypsin_rep2.mgf
	Low	VGLTALTmAEYFR	O98766;Q95FJ1;Q8SLS8;Q9MU12;Q9MT57;Q9MRM9;Q9MRK7;Q9BA74;Q9MRM6;Q95FR1;Q9XQY8;Q9MU01;Q9MRK1;Q29VB8;Q9XQX8;Q9MTU3;Q9XQN1;Q8MBF9;Q95FT8;Q95FL9;Q67H63;Q6EYX5;B7S4Q6;Q95FI1;Q9XQY1;Q67H82;Q3L1L0;A2T5L5;Q9TLJ8;Q9TLL5;Q9XQX0;Q95FM8;Q9FF03;Q71N61;E1UZH9;Q9MTW4;Q9GI23;Q95AN2;Q9MTU5;Q9MTZ8;Q67H60;Q3ZU72;A8ASI2;Q9GET4;Q9MW35;Q9TMV2;O98523;Q8HT82;Q93Y44;A8ASH2;B7S4P3;C0J3J3;Q8MBL0;Q95FM7;Q9XQI9;Q67H80;Q29S89;…	3375	225	CID	M8(Oxidation)	33.87	1.20403		2	51	42	1	1487.72	-22.1379	10/111	pps_Arabidopsis_trypsin_rep2.mgf
	Low	ELQDIIAILGLDELSEEDRLTVAR	O98766;Q9MTW0;Q95FJ1;Q9MU12;Q9MT57;Q9MRK7;Q9BA74;Q95FR1;Q9XQY8;Q9MU01;Q9MRK1;Q29VB8;Q9XQX8;Q9XQN1;Q95FT8;Q95FL9;Q67H63;Q6EYX5;B7S4Q6;Q8WJF5;Q9XQY1;Q3L1L0;A2T5L5;Q9TLJ8;Q9TLL5;Q9TLK3;Q95FM8;Q9FF03;Q71N61;Q29VB2;E1UZH9;Q9MTW4;Q95AN2;Q9MTU5;Q9MTZ8;Q67H60;Q3ZU72;Q9GET4;Q9MW35;Q9TMV2;O98523;Q93Y44;B7S4P3;C0J3J3;Q9MRF4;Q9XQI9;Q67H80;Q29S89;Q257C7;A0AR40;B8PRK4;B7S4V7;Q9MU78;Q9TMU6;O98412;Q5W4R8;Q8SLT5;…	2972	167	CID		33.48	1.28002		7	50	31	1	2711.33	-42.7481	12/269	pps_Arabidopsis_trypsin_rep2.mgf
	Low	MPNIYNALVVK	O98766;Q9MTW0;Q95FJ1;Q8SLS8;Q9MU12;Q9MT57;Q9MRM9;Q9BA74;Q95FR1;Q9XQY8;Q9MU01;Q9MRK1;Q9XQX8;Q9XQN1;Q8SLT9;Q95FL9;Q6EYX5;B7S4Q6;Q67H82;Q3L1L0;A2T5L5;Q9TLJ8;Q9TLL5;Q9XQX0;Q95FM8;Q71N61;Q29VB2;E1UZH9;Q9TLL3;Q9MTW4;Q9GI23;Q95AN2;Q9MTZ8;Q67H60;Q3ZU72;A8ASI2;Q9GET4;Q9MW35;Q9TMV2;Q8HT82;A8ASH2;B7S4P3;C0J3J3;Q67H80;Q257C7;A0AR40;B8PRK4;B7S4V7;Q9MU78;O98412;Q5W4R8;Q8WJG3;Q8SLT5;Q95FQ1;Q9MRR7;Q95FK0;Q29VB0;…	1828	143	CID		29.34	4.5515		7	52		1	1261.61	-67.0038	15/108	pps_Arabidopsis_trypsin_rep2.mgf
	Low	ESGVINEQNIAESK	Q9MTW0;Q95FJ1;Q9MT57;Q9MRM9;Q9MRM6;Q9XQY8;Q9MU01;Q9MRK1;Q29VB8;Q9XQX8;Q9MTU3;Q8SLT9;Q8WJF5;Q95FI1;Q9XQY1;Q67H82;A2T5L5;Q9TLJ8;Q9TLL5;Q95FM8;E1UZH9;Q9TLL3;Q9MTW4;Q3ZU72;A8ASI2;Q9MW35;O98523;C0J3J3;Q9MRF4;Q67H80;Q29S89;Q257C7;Q5W4R8;Q8SLT5;Q95FQ1;Q29VB0;A3KLS5;C0J3I8;Q9MRU7;Q95FW7;O98418;Q8SLS1;O98583;Q9XQY9;Q8SLS6;Q9XQY6;Q9MRR6;Q9MRA2;Q9MRL6;Q9TLL7;Q95FM3;Q9MV64;Q9MTZ4;Q3ZU69;Q29VC3;Q29VB4;Q29S96;…	875	78	CID		28.85	3.01279		8	50	44	1	1517.71	-23.2991	12/145	pps_Arabidopsis_trypsin_rep2.mgf
	Low	VVDLLAPYRR	O98766;Q9MTW0;Q95FJ1;Q8SLS8;Q9MU12;Q9MT57;Q9MRM9;Q95FR1;Q9XQY8;Q9MU01;Q9MRK1;Q29VB8;Q9XQX8;Q9XQN1;Q8SLT9;Q95FT8;Q95FL9;Q6EYX5;B7S4Q6;Q8WJF5;Q95FI1;Q67H82;A2T5L5;Q9TLL5;Q9TLK3;Q9XQX0;Q95FM8;Q9FF03;Q71N61;Q29VB2;E1UZH9;Q9TLL3;Q9MTW4;Q9GI23;Q95AN2;Q9MTU5;Q9MTZ8;Q67H60;Q3ZU72;A8ASI2;Q9GET4;Q9MW35;Q9TMV2;O98523;Q8HT82;Q93Y44;A8ASH2;B7S4P3;C0J3J3;Q8MBL0;Q95FM7;Q9MRF4;Q9XQI9;Q67H80;Q29S89;Q257C7;A0AR40;…	4069	228	CID		25.54	7.00063		4	50	39	1	1201.68	-22.2366	9/81	pps_Arabidopsis_trypsin_rep2.mgf
	Low	VALVYGQmNEPPGAR	Q9MTW0;Q95FJ1;Q9MU12;Q9MT57;Q9MRM9;Q9MRK7;Q9BA74;Q9MRM6;Q95FR1;Q9XQY8;Q9MU01;Q9MRK1;Q29VB8;Q9XQX8;Q9MTU3;Q9XQN1;Q8MBF9;Q8SLT9;Q95FT8;Q95FL9;Q67H63;Q6EYX5;B7S4Q6;Q95FI1;Q9XQY1;Q67H82;A2T5L5;Q9TLJ8;Q9TLL5;Q9TLK3;Q95FM8;Q9FF03;Q71N61;E1UZH9;Q9TLL3;Q9MTW4;Q9GI23;Q95AN2;Q9MTU5;Q9MTZ8;Q67H60;A8ASI2;Q9GET4;Q9MW35;Q9TMV2;O98523;Q8HT82;Q93Y44;A8ASH2;B7S4P3;C0J3J3;Q8MBL0;Q95FM7;Q9MRF4;Q9XQI9;Q67H80;Q29S89;…	4104	235	CID	M8(Oxidation)	19.96	23.2719		4	50	27	1	1617.74	-42.551	6/133	pps_Arabidopsis_trypsin_rep2.mgf
Q9MTZ4	43.9	23	16	492	52.8919	5.12256	1356.36	ATP synthase beta subunit (Fragment) OS=Ribes speciosum GN=atpB PE=3 SV=1 - [Q9MTZ4_RIBSP]
	Confidence Icon	Sequence	Protein Accessions	# Proteins	# Protein Groups	Activation Type	Modifications	IonScore	Exp Value	Δ Score	Rank	Identity High	Homology Threshold	Charge	m/z [Da]	ΔM [ppm]	Ions Matched	Spectrum File
	High	DVNEQDVLLFIDNIFR	Q9MTW0;Q95FJ1;Q9MU12;Q9MT57;Q9BA74;Q9MRM6;Q95FR1;Q9XQY8;Q9MU01;Q9MRK1;Q29VB8;Q9XQX8;Q9MTU3;Q9XQN1;Q8MBF9;Q8SLT9;Q95FT8;Q95FL9;Q67H63;Q6EYX5;Q95FI1;Q67H82;Q3L1L0;A2T5L5;Q9TLJ8;Q9TLK3;Q9XQX0;Q95FM8;Q9FF03;E1UZH9;Q9MTW4;Q9GI23;Q95AN2;Q9MTU5;Q9MTZ8;Q67H60;Q3ZU72;A8ASI2;Q9GET4;Q9MW35;Q9TMV2;O98523;Q8HT82;Q93Y44;A8ASH2;B7S4P3;C0J3J3;Q8MBL0;Q95FM7;Q9MRF4;Q9XQI9;Q67H80;Q29S89;Q257C7;A0AR40;Q9MU78;Q9TMU6;…	2339	166	CID		172.03	1.67271e-14		3	50		1	1950.06	30.4549	15/172	pps_Arabidopsis_trypsin_rep2.mgf
	High	MPSAVGYQPTLSTEMGTLQER	Q9MRM6;Q9MTU3;Q8MBF9;Q8SLT9;Q3L1L0;A2T5L5;Q9TLL5;E1UZH9;Q9MTZ8;Q95FM7;Q257C7;A0AR40;Q9TMU6;O98412;Q29VB0;Q9MRL5;Q95FL6;Q8MBK2;Q67H62;C8YPI1;Q9MRR6;Q95FM3;Q9MTZ4;Q9XQY2;Q9SC47;Q9MRW3;P19366;Q9MRG6;Q95FW9;A9XUH0;Q3ZMJ5;Q8MBI2;D7KRE0;Q8MBI0;Q8WH97;Q9MU36;Q9SBN9;Q5UVH1;Q6YN70;Q09RD9;Q9XQY0;Q95FL0;Q9SCU6;B2BI37;Q9MRM3;Q5UVF9;Q5YGN7;Q5YGK8;Q5UVH4;Q95FT4	571	50	CID		165.87	6.0273e-14		2	50		1	2296.01	-36.76	17/221	pps_Arabidopsis_trypsin_rep2.mgf
	High	DTxGQQINVTcEVQQLLGNNR	Q29S89;Q9XQG1;Q9MTZ4	4	3	CID	X3(N), C11(Carbamidomethyl)	165.17	7.63141e-14		8	50		1	2401.13	-10.768	17/223	pps_Arabidopsis_trypsin_rep2.mgf
	High	DTxGQQINVTCEVQQLLGNNR	Q29S89;Q9XQG1;Q9MTZ4	4	3	CID	X3(N)	163.74	1.05321e-13	0.0853659	1	50		1	2344.1	-13.3063	17/223	pps_Arabidopsis_trypsin_rep2.mgf
	High	YKELQDIIAILGLDELSEEDR	O98766;Q9MTW0;Q95FJ1;Q9MU12;Q9MT57;Q9MRM9;Q9MRK7;Q9BA74;Q9MRM6;Q95FR1;Q9XQY8;Q9MU01;Q9MRK1;Q29VB8;Q9XQX8;Q9XQN1;Q95FT8;Q95FL9;Q67H63;Q6EYX5;B7S4Q6;Q8WJF5;Q95FI1;Q9XQY1;Q3L1L0;A2T5L5;Q9TLJ8;Q9TLL5;Q9TLK3;Q95FM8;Q9FF03;Q71N61;Q29VB2;E1UZH9;Q9MTW4;Q95AN2;Q9MTU5;Q9MTZ8;Q67H60;Q3ZU72;Q9GET4;Q9MW35;Q9TMV2;O98523;Q8HT82;Q93Y44;B7S4P3;C0J3J3;Q9MRF4;Q9XQI9;Q67H80;Q29S89;Q257C7;A0AR40;B8PRK4;B7S4V7;Q9MU78;…	3355	185	CID		159.84	2.77274e-13		9	50		1	2462.18	-35.8735	16/233	pps_Arabidopsis_trypsin_rep2.mgf
	High	IFNVLGEPVDNLGPVDTR	O98766;Q9MTW0;Q8SLS8;Q9MU12;Q9MT57;Q9BA74;Q95FR1;Q9MRK1;Q29VB8;Q9MTU3;Q9XQN1;Q8MBF9;Q8SLT9;B7S4Q6;Q8WJF5;Q9XQY1;A2T5L5;Q9TLL5;Q9TLK3;Q9XQX0;Q95FM8;Q71N61;Q29VB2;E1UZH9;Q67H60;Q3ZU72;A8ASI2;Q9GET4;Q9MW35;Q9TMV2;O98523;Q8HT82;A8ASH2;B7S4P3;Q9MRF4;Q257C7;A0AR40;B8PRK4;B7S4V7;Q9MU78;Q5W4R8;Q8WJG3;Q8SLT5;Q9MRR7;Q9MRU7;Q9MRL5;Q9MRN4;O98595;Q95FL6;O98404;O98583;Q9XQY9;Q9MW37;Q8SLS6;Q9XQY6;Q9MRR6;Q67H40;…	1261	96	CID		157.25	5.14839e-13		2	50		1	1955	-11.085	14/187	pps_Arabidopsis_trypsin_rep2.mgf
	High	DVNEQDVLLFIDNIFR	Q9MTW0;Q95FJ1;Q9MU12;Q9MT57;Q9BA74;Q9MRM6;Q95FR1;Q9XQY8;Q9MU01;Q9MRK1;Q29VB8;Q9XQX8;Q9MTU3;Q9XQN1;Q8MBF9;Q8SLT9;Q95FT8;Q95FL9;Q67H63;Q6EYX5;Q95FI1;Q67H82;Q3L1L0;A2T5L5;Q9TLJ8;Q9TLK3;Q9XQX0;Q95FM8;Q9FF03;E1UZH9;Q9MTW4;Q9GI23;Q95AN2;Q9MTU5;Q9MTZ8;Q67H60;Q3ZU72;A8ASI2;Q9GET4;Q9MW35;Q9TMV2;O98523;Q8HT82;Q93Y44;A8ASH2;B7S4P3;C0J3J3;Q8MBL0;Q95FM7;Q9MRF4;Q9XQI9;Q67H80;Q29S89;Q257C7;A0AR40;Q9MU78;Q9TMU6;…	2339	166	CID		146.24	6.55152e-12		3	50		1	1950.01	5.47099	15/172	pps_Arabidopsis_trypsin_rep2.mgf
	High	FVQAGSEVSALLGR	O98766;Q9MTW0;Q95FJ1;Q8SLS8;Q9MU12;Q9MRM9;Q9MRK7;Q9BA74;Q9MRM6;Q95FR1;Q9XQY8;Q9MU01;Q9MRK1;Q29VB8;Q9XQX8;Q9MTU3;Q9XQN1;Q8MBF9;Q8SLT9;Q95FT8;Q95FL9;Q67H63;B7S4Q6;Q67H82;Q3L1L0;A2T5L5;Q9TLL5;Q9TLK3;Q9XQX0;Q95FM8;Q9FF03;Q71N61;Q29VB2;E1UZH9;Q9MTW4;Q9GI23;Q95AN2;Q9MTU5;Q67H60;Q3ZU72;A8ASI2;Q9MW35;Q9TMV2;O98523;Q8HT82;B7S4P3;C0J3J3;Q8MBL0;Q95FM7;Q9MRF4;Q9XQI9;Q67H80;Q29S89;Q257C7;A0AR40;B8PRK4;B7S4V7;…	3906	234	CID		143.61	1.15585e-11	0	1	50		1	1433.75	-14.6338	12/137	pps_Arabidopsis_trypsin_rep2.mgf
	High	GIYPAVDPLDSTSTMLQPR	O98766;Q9MTW0;Q95FJ1;Q8SLS8;Q9MU12;Q9MT57;Q9MRM9;Q9MRK7;Q9BA74;Q9MRM6;Q95FR1;Q9XQY8;Q9MU01;Q9MRK1;Q29VB8;Q9XQX8;Q9MTU3;Q9XQN1;Q8MBF9;Q8SLT9;Q95FT8;Q95FL9;Q67H63;Q6EYX5;B7S4Q6;Q95FI1;Q9XQY1;Q67H82;Q3L1L0;A2T5L5;Q9TLJ8;Q9TLL5;Q9XQX0;Q95FM8;Q9FF03;Q71N61;Q29VB2;E1UZH9;Q9TLL3;Q9MTW4;Q9GI23;Q95AN2;Q9MTU5;Q9MTZ8;Q67H60;Q3ZU72;A8ASI2;Q9GET4;Q9MW35;Q9TMV2;O98523;Q8HT82;Q93Y44;A8ASH2;B7S4P3;C0J3J3;Q8MBL0;…	2265	198	CID		139.2	3.25687e-11		2	50		1	2060.99	-19.4136	14/167	pps_Arabidopsis_trypsin_rep2.mgf
	High	ELQDIIAILGLDELSEEDR	O98766;Q9MTW0;Q95FJ1;Q9MU12;Q9MT57;Q9MRM9;Q9MRK7;Q9BA74;Q9MRM6;Q95FR1;Q9XQY8;Q9MU01;Q9MRK1;Q29VB8;Q9XQX8;Q9XQN1;Q95FT8;Q95FL9;Q67H63;Q6EYX5;B7S4Q6;Q8WJF5;Q95FI1;Q9XQY1;Q3L1L0;A2T5L5;Q9TLJ8;Q9TLL5;Q9TLK3;Q95FM8;Q9FF03;Q71N61;Q29VB2;E1UZH9;Q9MTW4;Q95AN2;Q9MTU5;Q9MTZ8;Q67H60;Q3ZU72;Q9GET4;Q9MW35;Q9TMV2;O98523;Q8HT82;Q93Y44;B7S4P3;C0J3J3;Q9MRF4;Q9XQI9;Q67H80;Q29S89;Q257C7;A0AR40;B8PRK4;B7S4V7;Q9MU78;…	3363	188	CID		132.48	1.4983e-10		7	50		1	2171.04	-32.842	18/211	pps_Arabidopsis_trypsin_rep2.mgf
	High	AHGGVSVFGGVGER	O98766;Q9MTW0;Q95FJ1;Q9MU12;Q9MT57;Q9MRM9;Q9BA74;Q9MRM6;Q95FR1;Q9XQY8;Q9MU01;Q9MRK1;Q29VB8;Q9XQX8;Q9MTU3;Q9XQN1;Q8MBF9;Q8SLT9;Q95FT8;Q95FL9;Q67H63;B7S4Q6;Q8WJF5;Q95FI1;Q9XQY1;Q67H82;A2T5L5;Q9TLJ8;Q9TLL5;Q9TLK3;Q9XQX0;Q71N61;Q29VB2;E1UZH9;Q9MTW4;Q9MTU5;Q9MTZ8;Q3ZU72;A8ASI2;Q9GET4;Q9TMV2;O98523;Q8HT82;Q93Y44;A8ASH2;B7S4P3;C0J3J3;Q95FM7;Q9MRF4;Q9XQI9;Q67H80;Q29S89;Q257C7;A0AR40;B8PRK4;B7S4V7;Q9MU78;…	3365	213	CID		128.79	3.12863e-10	0	1	50		1	1328.64	-19.6827	12/119	pps_Arabidopsis_trypsin_rep2.mgf
	High	VALVYGQMNEPPGAR	Q9MTW0;Q95FJ1;Q9MU12;Q9MT57;Q9MRM9;Q9MRK7;Q9BA74;Q9MRM6;Q95FR1;Q9XQY8;Q9MU01;Q9MRK1;Q29VB8;Q9XQX8;Q9MTU3;Q9XQN1;Q8MBF9;Q8SLT9;Q95FT8;Q95FL9;Q67H63;Q6EYX5;B7S4Q6;Q95FI1;Q9XQY1;Q67H82;A2T5L5;Q9TLJ8;Q9TLL5;Q9TLK3;Q95FM8;Q9FF03;Q71N61;E1UZH9;Q9TLL3;Q9MTW4;Q9GI23;Q95AN2;Q9MTU5;Q9MTZ8;Q67H60;A8ASI2;Q9GET4;Q9MW35;Q9TMV2;O98523;Q8HT82;Q93Y44;A8ASH2;B7S4P3;C0J3J3;Q8MBL0;Q95FM7;Q9MRF4;Q9XQI9;Q67H80;Q29S89;…	4104	235	CID		101.62	1.6861e-07		4	50		1	1601.75	-40.0945	12/133	pps_Arabidopsis_trypsin_rep2.mgf
	High	TVLIMELINNIAK	O98766;Q9MTW0;Q95FJ1;Q8SLS8;Q9MU12;Q9MT57;Q9MRM9;Q9MRK7;Q9BA74;Q9MRM6;Q95FR1;Q9MU01;Q9MRK1;Q9XQX8;Q9MTU3;Q8SLT9;Q95FT8;Q95FL9;Q67H63;Q6EYX5;B7S4Q6;Q9XQY1;Q67H82;A2T5L5;Q9TLJ8;Q9TLL5;Q9TLK3;Q9XQX0;Q95FM8;Q9FF03;Q71N61;Q29VB2;E1UZH9;Q9TLL3;Q9MTW4;Q95AN2;Q9MTU5;Q9MTZ8;Q3ZU72;A8ASI2;Q9GET4;Q9MW35;Q9TMV2;O98523;Q93Y44;A8ASH2;B7S4P3;C0J3J3;Q95FM7;Q9MRF4;Q9XQI9;Q67H80;Q29S89;Q257C7;A0AR40;B8PRK4;Q9MU78;…	3602	226	CID		86.28	7.12226e-06		4	51		1	1471.81	-28.7937	10/121	pps_Arabidopsis_trypsin_rep2.mgf
	High	TVLImELINNIAK	O98766;Q9MTW0;Q95FJ1;Q8SLS8;Q9MU12;Q9MT57;Q9MRM9;Q9MRK7;Q9BA74;Q9MRM6;Q95FR1;Q9MU01;Q9MRK1;Q9XQX8;Q9MTU3;Q8SLT9;Q95FT8;Q95FL9;Q67H63;Q6EYX5;B7S4Q6;Q9XQY1;Q67H82;A2T5L5;Q9TLJ8;Q9TLL5;Q9TLK3;Q9XQX0;Q95FM8;Q9FF03;Q71N61;Q29VB2;E1UZH9;Q9TLL3;Q9MTW4;Q95AN2;Q9MTU5;Q9MTZ8;Q3ZU72;A8ASI2;Q9GET4;Q9MW35;Q9TMV2;O98523;Q93Y44;A8ASH2;B7S4P3;C0J3J3;Q95FM7;Q9MRF4;Q9XQI9;Q67H80;Q29S89;Q257C7;A0AR40;B8PRK4;Q9MU78;…	3602	226	CID	M5(Oxidation)	70.45	0.000274037		5	51		1	1487.8	-36.0643	8/121	pps_Arabidopsis_trypsin_rep2.mgf
	High	VGLTALTMAEYFR	O98766;Q95FJ1;Q8SLS8;Q9MU12;Q9MT57;Q9MRM9;Q9MRK7;Q9BA74;Q9MRM6;Q95FR1;Q9XQY8;Q9MU01;Q9MRK1;Q29VB8;Q9XQX8;Q9MTU3;Q9XQN1;Q8MBF9;Q95FT8;Q95FL9;Q67H63;Q6EYX5;B7S4Q6;Q95FI1;Q9XQY1;Q67H82;Q3L1L0;A2T5L5;Q9TLJ8;Q9TLL5;Q9XQX0;Q95FM8;Q9FF03;Q71N61;E1UZH9;Q9MTW4;Q9GI23;Q95AN2;Q9MTU5;Q9MTZ8;Q67H60;Q3ZU72;A8ASI2;Q9GET4;Q9MW35;Q9TMV2;O98523;Q8HT82;Q93Y44;A8ASH2;B7S4P3;C0J3J3;Q8MBL0;Q95FM7;Q9XQI9;Q67H80;Q29S89;…	3375	225	CID		67.3	0.000587051	0	1	51		1	1471.74	-11.504	18/111	pps_Arabidopsis_trypsin_rep2.mgf
	High	YKELQDIIAILGLDELSEEDRLTVAR	O98766;Q9MTW0;Q95FJ1;Q9MU12;Q9MT57;Q9MRK7;Q9BA74;Q95FR1;Q9XQY8;Q9MU01;Q9MRK1;Q29VB8;Q9XQX8;Q9XQN1;Q95FT8;Q95FL9;Q67H63;Q6EYX5;B7S4Q6;Q8WJF5;Q9XQY1;Q3L1L0;A2T5L5;Q9TLJ8;Q9TLL5;Q9TLK3;Q95FM8;Q9FF03;Q71N61;Q29VB2;E1UZH9;Q9MTW4;Q95AN2;Q9MTU5;Q9MTZ8;Q67H60;Q3ZU72;Q9GET4;Q9MW35;Q9TMV2;O98523;Q93Y44;B7S4P3;C0J3J3;Q9MRF4;Q9XQI9;Q67H80;Q29S89;Q257C7;A0AR40;B8PRK4;B7S4V7;Q9MU78;Q9TMU6;O98412;Q5W4R8;Q8SLT5;…	2967	164	CID		57.45	0.00487359		7	50		1	3002.5	-35.2756	11/291	pps_Arabidopsis_trypsin_rep2.mgf
	High	TREGNDLYMEMK	O98766;Q95FJ1;Q9MU12;Q9MT57;Q9MRM9;Q9MRK7;Q9BA74;Q9MRM6;Q95FR1;Q9XQY8;Q9MU01;Q9XQX8;Q9MTU3;Q9XQN1;Q8SLT9;Q95FT8;Q95FL9;Q67H63;B7S4Q6;Q8WJF5;Q95FI1;Q9XQY1;Q67H82;A2T5L5;Q9TLJ8;Q9TLL5;Q9XQX0;Q95FM8;Q9FF03;Q71N61;E1UZH9;Q9TLL3;Q9MTW4;Q95AN2;Q9MTU5;Q9MTZ8;Q3ZU72;A8ASI2;Q9GET4;Q9MW35;Q9TMV2;Q8HT82;Q93Y44;A8ASH2;B7S4P3;C0J3J3;Q8MBL0;Q95FM7;Q9MRF4;Q9XQI9;Q67H80;Q29S89;Q257C7;A0AR40;B8PRK4;B7S4V7;Q9TMU6;…	3486	202	CID		49.81	0.0138394	0	1	47		1	1486.62	-32.1207	9/128	pps_Arabidopsis_trypsin_rep2.mgf
	Medium	mPSAVGYQPTLSTEMGTLQER	Q9MRM6;Q9MTU3;Q8MBF9;Q8SLT9;Q3L1L0;A2T5L5;Q9TLL5;E1UZH9;Q9MTZ8;Q95FM7;Q257C7;A0AR40;Q9TMU6;O98412;Q29VB0;Q9MRL5;Q95FL6;Q8MBK2;Q67H62;C8YPI1;Q9MRR6;Q95FM3;Q9MTZ4;Q9XQY2;Q9SC47;Q9MRW3;P19366;Q9MRG6;Q95FW9;A9XUH0;Q3ZMJ5;Q8MBI2;D7KRE0;Q8MBI0;Q8WH97;Q9MU36;Q9SBN9;Q5UVH1;Q6YN70;Q09RD9;Q9XQY0;Q95FL0;Q9SCU6;B2BI37;Q9MRM3;Q5UVF9;Q5YGN7;Q5YGK8;Q5UVH4;Q95FT4	571	50	CID	M1(Oxidation)	47.27	0.0395408		3	49	46	1	2312.01	-34.8252	8/221	pps_Arabidopsis_trypsin_rep2.mgf
	Low	GIYPAVDPLDSTSTmLQPR	O98766;Q9MTW0;Q95FJ1;Q8SLS8;Q9MU12;Q9MT57;Q9MRM9;Q9MRK7;Q9BA74;Q9MRM6;Q95FR1;Q9XQY8;Q9MU01;Q9MRK1;Q29VB8;Q9XQX8;Q9MTU3;Q9XQN1;Q8MBF9;Q8SLT9;Q95FT8;Q95FL9;Q67H63;Q6EYX5;B7S4Q6;Q95FI1;Q9XQY1;Q67H82;Q3L1L0;A2T5L5;Q9TLJ8;Q9TLL5;Q9XQX0;Q95FM8;Q9FF03;Q71N61;Q29VB2;E1UZH9;Q9TLL3;Q9MTW4;Q9GI23;Q95AN2;Q9MTU5;Q9MTZ8;Q67H60;Q3ZU72;A8ASI2;Q9GET4;Q9MW35;Q9TMV2;O98523;Q8HT82;Q93Y44;A8ASH2;B7S4P3;C0J3J3;Q8MBL0;…	2265	198	CID	M15(Oxidation)	36.08	0.673747		2	50	41	1	2076.98	-21.3137	10/167	pps_Arabidopsis_trypsin_rep2.mgf
	Low	VGLTALTmAEYFR	O98766;Q95FJ1;Q8SLS8;Q9MU12;Q9MT57;Q9MRM9;Q9MRK7;Q9BA74;Q9MRM6;Q95FR1;Q9XQY8;Q9MU01;Q9MRK1;Q29VB8;Q9XQX8;Q9MTU3;Q9XQN1;Q8MBF9;Q95FT8;Q95FL9;Q67H63;Q6EYX5;B7S4Q6;Q95FI1;Q9XQY1;Q67H82;Q3L1L0;A2T5L5;Q9TLJ8;Q9TLL5;Q9XQX0;Q95FM8;Q9FF03;Q71N61;E1UZH9;Q9MTW4;Q9GI23;Q95AN2;Q9MTU5;Q9MTZ8;Q67H60;Q3ZU72;A8ASI2;Q9GET4;Q9MW35;Q9TMV2;O98523;Q8HT82;Q93Y44;A8ASH2;B7S4P3;C0J3J3;Q8MBL0;Q95FM7;Q9XQI9;Q67H80;Q29S89;…	3375	225	CID	M8(Oxidation)	33.87	1.20403		2	51	42	1	1487.72	-22.1379	10/111	pps_Arabidopsis_trypsin_rep2.mgf
	Low	ELQDIIAILGLDELSEEDRLTVAR	O98766;Q9MTW0;Q95FJ1;Q9MU12;Q9MT57;Q9MRK7;Q9BA74;Q95FR1;Q9XQY8;Q9MU01;Q9MRK1;Q29VB8;Q9XQX8;Q9XQN1;Q95FT8;Q95FL9;Q67H63;Q6EYX5;B7S4Q6;Q8WJF5;Q9XQY1;Q3L1L0;A2T5L5;Q9TLJ8;Q9TLL5;Q9TLK3;Q95FM8;Q9FF03;Q71N61;Q29VB2;E1UZH9;Q9MTW4;Q95AN2;Q9MTU5;Q9MTZ8;Q67H60;Q3ZU72;Q9GET4;Q9MW35;Q9TMV2;O98523;Q93Y44;B7S4P3;C0J3J3;Q9MRF4;Q9XQI9;Q67H80;Q29S89;Q257C7;A0AR40;B8PRK4;B7S4V7;Q9MU78;Q9TMU6;O98412;Q5W4R8;Q8SLT5;…	2972	167	CID		33.48	1.28002		7	50	31	1	2711.33	-42.7481	12/269	pps_Arabidopsis_trypsin_rep2.mgf
	Low	ESGVINEQNIAESK	Q9MTW0;Q95FJ1;Q9MT57;Q9MRM9;Q9MRM6;Q9XQY8;Q9MU01;Q9MRK1;Q29VB8;Q9XQX8;Q9MTU3;Q8SLT9;Q8WJF5;Q95FI1;Q9XQY1;Q67H82;A2T5L5;Q9TLJ8;Q9TLL5;Q95FM8;E1UZH9;Q9TLL3;Q9MTW4;Q3ZU72;A8ASI2;Q9MW35;O98523;C0J3J3;Q9MRF4;Q67H80;Q29S89;Q257C7;Q5W4R8;Q8SLT5;Q95FQ1;Q29VB0;A3KLS5;C0J3I8;Q9MRU7;Q95FW7;O98418;Q8SLS1;O98583;Q9XQY9;Q8SLS6;Q9XQY6;Q9MRR6;Q9MRA2;Q9MRL6;Q9TLL7;Q95FM3;Q9MV64;Q9MTZ4;Q3ZU69;Q29VC3;Q29VB4;Q29S96;…	875	78	CID		28.85	3.01279		8	50	44	1	1517.71	-23.2991	12/145	pps_Arabidopsis_trypsin_rep2.mgf
	Low	VALVYGQmNEPPGAR	Q9MTW0;Q95FJ1;Q9MU12;Q9MT57;Q9MRM9;Q9MRK7;Q9BA74;Q9MRM6;Q95FR1;Q9XQY8;Q9MU01;Q9MRK1;Q29VB8;Q9XQX8;Q9MTU3;Q9XQN1;Q8MBF9;Q8SLT9;Q95FT8;Q95FL9;Q67H63;Q6EYX5;B7S4Q6;Q95FI1;Q9XQY1;Q67H82;A2T5L5;Q9TLJ8;Q9TLL5;Q9TLK3;Q95FM8;Q9FF03;Q71N61;E1UZH9;Q9TLL3;Q9MTW4;Q9GI23;Q95AN2;Q9MTU5;Q9MTZ8;Q67H60;A8ASI2;Q9GET4;Q9MW35;Q9TMV2;O98523;Q8HT82;Q93Y44;A8ASH2;B7S4P3;C0J3J3;Q8MBL0;Q95FM7;Q9MRF4;Q9XQI9;Q67H80;Q29S89;…	4104	235	CID	M8(Oxidation)	19.96	23.2719		4	50	27	1	1617.74	-42.551	6/133	pps_Arabidopsis_trypsin_rep2.mgf
Q95FJ1	45.11	25	19	481	51.8592	5.31299	1303.02	ATP synthase beta subunit (Fragment) OS=Terminalia catappa GN=atpB PE=3 SV=1 - [Q95FJ1_TERCT]
	Confidence Icon	Sequence	Protein Accessions	# Proteins	# Protein Groups	Activation Type	Modifications	IonScore	Exp Value	Δ Score	Rank	Identity High	Homology Threshold	Charge	m/z [Da]	ΔM [ppm]	Ions Matched	Spectrum File
	High	DTLGQEINVTcEVQQLLGNNR	Q95FJ1;E1UZH9;P19366;Q95FW4;D7KRE0	24	5	CID	C11(Carbamidomethyl)	222.94	1.27528e-19	0	2	50		1	2401.13	-21.2464	20/223	pps_Arabidopsis_trypsin_rep2.mgf
	High	DVNEQDVLLFIDNIFR	Q9MTW0;Q95FJ1;Q9MU12;Q9MT57;Q9BA74;Q9MRM6;Q95FR1;Q9XQY8;Q9MU01;Q9MRK1;Q29VB8;Q9XQX8;Q9MTU3;Q9XQN1;Q8MBF9;Q8SLT9;Q95FT8;Q95FL9;Q67H63;Q6EYX5;Q95FI1;Q67H82;Q3L1L0;A2T5L5;Q9TLJ8;Q9TLK3;Q9XQX0;Q95FM8;Q9FF03;E1UZH9;Q9MTW4;Q9GI23;Q95AN2;Q9MTU5;Q9MTZ8;Q67H60;Q3ZU72;A8ASI2;Q9GET4;Q9MW35;Q9TMV2;O98523;Q8HT82;Q93Y44;A8ASH2;B7S4P3;C0J3J3;Q8MBL0;Q95FM7;Q9MRF4;Q9XQI9;Q67H80;Q29S89;Q257C7;A0AR40;Q9MU78;Q9TMU6;…	2339	166	CID		172.03	1.67271e-14		3	50		1	1950.06	30.4549	15/172	pps_Arabidopsis_trypsin_rep2.mgf
	High	YKELQDIIAILGLDELSEEDR	O98766;Q9MTW0;Q95FJ1;Q9MU12;Q9MT57;Q9MRM9;Q9MRK7;Q9BA74;Q9MRM6;Q95FR1;Q9XQY8;Q9MU01;Q9MRK1;Q29VB8;Q9XQX8;Q9XQN1;Q95FT8;Q95FL9;Q67H63;Q6EYX5;B7S4Q6;Q8WJF5;Q95FI1;Q9XQY1;Q3L1L0;A2T5L5;Q9TLJ8;Q9TLL5;Q9TLK3;Q95FM8;Q9FF03;Q71N61;Q29VB2;E1UZH9;Q9MTW4;Q95AN2;Q9MTU5;Q9MTZ8;Q67H60;Q3ZU72;Q9GET4;Q9MW35;Q9TMV2;O98523;Q8HT82;Q93Y44;B7S4P3;C0J3J3;Q9MRF4;Q9XQI9;Q67H80;Q29S89;Q257C7;A0AR40;B8PRK4;B7S4V7;Q9MU78;…	3355	185	CID		159.84	2.77274e-13		9	50		1	2462.18	-35.8735	16/233	pps_Arabidopsis_trypsin_rep2.mgf
	High	DTLGQEINVTCEVQQLLGNNR	Q95FJ1;E1UZH9;P19366;Q95FW4;D7KRE0	24	5	CID		146.45	5.64304e-12		5	50		1	2344.1	-24.0396	16/223	pps_Arabidopsis_trypsin_rep2.mgf
	High	DVNEQDVLLFIDNIFR	Q9MTW0;Q95FJ1;Q9MU12;Q9MT57;Q9BA74;Q9MRM6;Q95FR1;Q9XQY8;Q9MU01;Q9MRK1;Q29VB8;Q9XQX8;Q9MTU3;Q9XQN1;Q8MBF9;Q8SLT9;Q95FT8;Q95FL9;Q67H63;Q6EYX5;Q95FI1;Q67H82;Q3L1L0;A2T5L5;Q9TLJ8;Q9TLK3;Q9XQX0;Q95FM8;Q9FF03;E1UZH9;Q9MTW4;Q9GI23;Q95AN2;Q9MTU5;Q9MTZ8;Q67H60;Q3ZU72;A8ASI2;Q9GET4;Q9MW35;Q9TMV2;O98523;Q8HT82;Q93Y44;A8ASH2;B7S4P3;C0J3J3;Q8MBL0;Q95FM7;Q9MRF4;Q9XQI9;Q67H80;Q29S89;Q257C7;A0AR40;Q9MU78;Q9TMU6;…	2339	166	CID		146.24	6.55152e-12		3	50		1	1950.01	5.47099	15/172	pps_Arabidopsis_trypsin_rep2.mgf
	High	FVQAGSEVSALLGR	O98766;Q9MTW0;Q95FJ1;Q8SLS8;Q9MU12;Q9MRM9;Q9MRK7;Q9BA74;Q9MRM6;Q95FR1;Q9XQY8;Q9MU01;Q9MRK1;Q29VB8;Q9XQX8;Q9MTU3;Q9XQN1;Q8MBF9;Q8SLT9;Q95FT8;Q95FL9;Q67H63;B7S4Q6;Q67H82;Q3L1L0;A2T5L5;Q9TLL5;Q9TLK3;Q9XQX0;Q95FM8;Q9FF03;Q71N61;Q29VB2;E1UZH9;Q9MTW4;Q9GI23;Q95AN2;Q9MTU5;Q67H60;Q3ZU72;A8ASI2;Q9MW35;Q9TMV2;O98523;Q8HT82;B7S4P3;C0J3J3;Q8MBL0;Q95FM7;Q9MRF4;Q9XQI9;Q67H80;Q29S89;Q257C7;A0AR40;B8PRK4;B7S4V7;…	3906	234	CID		143.61	1.15585e-11	0	1	50		1	1433.75	-14.6338	12/137	pps_Arabidopsis_trypsin_rep2.mgf
	High	GIYPAVDPLDSTSTMLQPR	O98766;Q9MTW0;Q95FJ1;Q8SLS8;Q9MU12;Q9MT57;Q9MRM9;Q9MRK7;Q9BA74;Q9MRM6;Q95FR1;Q9XQY8;Q9MU01;Q9MRK1;Q29VB8;Q9XQX8;Q9MTU3;Q9XQN1;Q8MBF9;Q8SLT9;Q95FT8;Q95FL9;Q67H63;Q6EYX5;B7S4Q6;Q95FI1;Q9XQY1;Q67H82;Q3L1L0;A2T5L5;Q9TLJ8;Q9TLL5;Q9XQX0;Q95FM8;Q9FF03;Q71N61;Q29VB2;E1UZH9;Q9TLL3;Q9MTW4;Q9GI23;Q95AN2;Q9MTU5;Q9MTZ8;Q67H60;Q3ZU72;A8ASI2;Q9GET4;Q9MW35;Q9TMV2;O98523;Q8HT82;Q93Y44;A8ASH2;B7S4P3;C0J3J3;Q8MBL0;…	2265	198	CID		139.2	3.25687e-11		2	50		1	2060.99	-19.4136	14/167	pps_Arabidopsis_trypsin_rep2.mgf
	High	ELQDIIAILGLDELSEEDR	O98766;Q9MTW0;Q95FJ1;Q9MU12;Q9MT57;Q9MRM9;Q9MRK7;Q9BA74;Q9MRM6;Q95FR1;Q9XQY8;Q9MU01;Q9MRK1;Q29VB8;Q9XQX8;Q9XQN1;Q95FT8;Q95FL9;Q67H63;Q6EYX5;B7S4Q6;Q8WJF5;Q95FI1;Q9XQY1;Q3L1L0;A2T5L5;Q9TLJ8;Q9TLL5;Q9TLK3;Q95FM8;Q9FF03;Q71N61;Q29VB2;E1UZH9;Q9MTW4;Q95AN2;Q9MTU5;Q9MTZ8;Q67H60;Q3ZU72;Q9GET4;Q9MW35;Q9TMV2;O98523;Q8HT82;Q93Y44;B7S4P3;C0J3J3;Q9MRF4;Q9XQI9;Q67H80;Q29S89;Q257C7;A0AR40;B8PRK4;B7S4V7;Q9MU78;…	3363	188	CID		132.48	1.4983e-10		7	50		1	2171.04	-32.842	18/211	pps_Arabidopsis_trypsin_rep2.mgf
	High	AHGGVSVFGGVGER	O98766;Q9MTW0;Q95FJ1;Q9MU12;Q9MT57;Q9MRM9;Q9BA74;Q9MRM6;Q95FR1;Q9XQY8;Q9MU01;Q9MRK1;Q29VB8;Q9XQX8;Q9MTU3;Q9XQN1;Q8MBF9;Q8SLT9;Q95FT8;Q95FL9;Q67H63;B7S4Q6;Q8WJF5;Q95FI1;Q9XQY1;Q67H82;A2T5L5;Q9TLJ8;Q9TLL5;Q9TLK3;Q9XQX0;Q71N61;Q29VB2;E1UZH9;Q9MTW4;Q9MTU5;Q9MTZ8;Q3ZU72;A8ASI2;Q9GET4;Q9TMV2;O98523;Q8HT82;Q93Y44;A8ASH2;B7S4P3;C0J3J3;Q95FM7;Q9MRF4;Q9XQI9;Q67H80;Q29S89;Q257C7;A0AR40;B8PRK4;B7S4V7;Q9MU78;…	3365	213	CID		128.79	3.12863e-10	0	1	50		1	1328.64	-19.6827	12/119	pps_Arabidopsis_trypsin_rep2.mgf
	High	GRDTLGQEINVTcEVQQLLGNNR	Q95FJ1;E1UZH9;P19366;Q95FW4;D7KRE0	24	5	CID	C13(Carbamidomethyl)	119.8	2.68238e-09	0	2	50		1	2614.25	-20.4668	16/249	pps_Arabidopsis_trypsin_rep2.mgf
	High	VALVYGQMNEPPGAR	Q9MTW0;Q95FJ1;Q9MU12;Q9MT57;Q9MRM9;Q9MRK7;Q9BA74;Q9MRM6;Q95FR1;Q9XQY8;Q9MU01;Q9MRK1;Q29VB8;Q9XQX8;Q9MTU3;Q9XQN1;Q8MBF9;Q8SLT9;Q95FT8;Q95FL9;Q67H63;Q6EYX5;B7S4Q6;Q95FI1;Q9XQY1;Q67H82;A2T5L5;Q9TLJ8;Q9TLL5;Q9TLK3;Q95FM8;Q9FF03;Q71N61;E1UZH9;Q9TLL3;Q9MTW4;Q9GI23;Q95AN2;Q9MTU5;Q9MTZ8;Q67H60;A8ASI2;Q9GET4;Q9MW35;Q9TMV2;O98523;Q8HT82;Q93Y44;A8ASH2;B7S4P3;C0J3J3;Q8MBL0;Q95FM7;Q9MRF4;Q9XQI9;Q67H80;Q29S89;…	4104	235	CID		101.62	1.6861e-07		4	50		1	1601.75	-40.0945	12/133	pps_Arabidopsis_trypsin_rep2.mgf
	High	IAQIIGPVLDVAFPPGK	O98766;Q95FJ1;Q95FR1;Q9MU01;Q95FT8;Q6EYX5;Q67H82;Q9TLL5;Q95FM8;Q9TLL3;Q95AN2;Q9MTZ8;Q3ZU72;A8ASI2;Q95FM7;Q67H80;Q29S89;Q5W4R8;Q95FQ1;Q29VB0;Q9MRL5;Q9MRN4;Q95FL6;Q95FS7;Q9MRL6;Q95FM3;Q9XQZ0;Q3ZU69;Q29VC3;A3KLS6;P19366;Q95DV0;Q8WJG9;A9XUH0;Q8WJG8;Q9XQX3;Q95FV0;Q29V89;Q95FV3;Q4KU64;A9QBY3;D7KRE0;Q95FQ5	595	43	CID		98.39	3.67206e-07		2	50		1	1734.97	-25.0559	11/163	pps_Arabidopsis_trypsin_rep2.mgf
	High	TVLIMELINNIAK	O98766;Q9MTW0;Q95FJ1;Q8SLS8;Q9MU12;Q9MT57;Q9MRM9;Q9MRK7;Q9BA74;Q9MRM6;Q95FR1;Q9MU01;Q9MRK1;Q9XQX8;Q9MTU3;Q8SLT9;Q95FT8;Q95FL9;Q67H63;Q6EYX5;B7S4Q6;Q9XQY1;Q67H82;A2T5L5;Q9TLJ8;Q9TLL5;Q9TLK3;Q9XQX0;Q95FM8;Q9FF03;Q71N61;Q29VB2;E1UZH9;Q9TLL3;Q9MTW4;Q95AN2;Q9MTU5;Q9MTZ8;Q3ZU72;A8ASI2;Q9GET4;Q9MW35;Q9TMV2;O98523;Q93Y44;A8ASH2;B7S4P3;C0J3J3;Q95FM7;Q9MRF4;Q9XQI9;Q67H80;Q29S89;Q257C7;A0AR40;B8PRK4;Q9MU78;…	3602	226	CID		86.28	7.12226e-06		4	51		1	1471.81	-28.7937	10/121	pps_Arabidopsis_trypsin_rep2.mgf
	High	TVLImELINNIAK	O98766;Q9MTW0;Q95FJ1;Q8SLS8;Q9MU12;Q9MT57;Q9MRM9;Q9MRK7;Q9BA74;Q9MRM6;Q95FR1;Q9MU01;Q9MRK1;Q9XQX8;Q9MTU3;Q8SLT9;Q95FT8;Q95FL9;Q67H63;Q6EYX5;B7S4Q6;Q9XQY1;Q67H82;A2T5L5;Q9TLJ8;Q9TLL5;Q9TLK3;Q9XQX0;Q95FM8;Q9FF03;Q71N61;Q29VB2;E1UZH9;Q9TLL3;Q9MTW4;Q95AN2;Q9MTU5;Q9MTZ8;Q3ZU72;A8ASI2;Q9GET4;Q9MW35;Q9TMV2;O98523;Q93Y44;A8ASH2;B7S4P3;C0J3J3;Q95FM7;Q9MRF4;Q9XQI9;Q67H80;Q29S89;Q257C7;A0AR40;B8PRK4;Q9MU78;…	3602	226	CID	M5(Oxidation)	70.45	0.000274037		5	51		1	1487.8	-36.0643	8/121	pps_Arabidopsis_trypsin_rep2.mgf
	High	VGLTALTMAEYFR	O98766;Q95FJ1;Q8SLS8;Q9MU12;Q9MT57;Q9MRM9;Q9MRK7;Q9BA74;Q9MRM6;Q95FR1;Q9XQY8;Q9MU01;Q9MRK1;Q29VB8;Q9XQX8;Q9MTU3;Q9XQN1;Q8MBF9;Q95FT8;Q95FL9;Q67H63;Q6EYX5;B7S4Q6;Q95FI1;Q9XQY1;Q67H82;Q3L1L0;A2T5L5;Q9TLJ8;Q9TLL5;Q9XQX0;Q95FM8;Q9FF03;Q71N61;E1UZH9;Q9MTW4;Q9GI23;Q95AN2;Q9MTU5;Q9MTZ8;Q67H60;Q3ZU72;A8ASI2;Q9GET4;Q9MW35;Q9TMV2;O98523;Q8HT82;Q93Y44;A8ASH2;B7S4P3;C0J3J3;Q8MBL0;Q95FM7;Q9XQI9;Q67H80;Q29S89;…	3375	225	CID		67.3	0.000587051	0	1	51		1	1471.74	-11.504	18/111	pps_Arabidopsis_trypsin_rep2.mgf
	High	VVDLLAPYR	O98766;Q9MTW0;Q95FJ1;Q8SLS8;Q9MU12;Q9MT57;Q9MRM9;Q95FR1;Q9XQY8;Q9MU01;Q9MRK1;Q29VB8;Q9XQX8;Q9XQN1;Q8SLT9;Q95FT8;Q95FL9;Q6EYX5;B7S4Q6;Q8WJF5;Q95FI1;Q67H82;A2T5L5;Q9TLL5;Q9TLK3;Q9XQX0;Q95FM8;Q9FF03;Q71N61;Q29VB2;E1UZH9;Q9TLL3;Q9MTW4;Q9GI23;Q95AN2;Q9MTU5;Q9MTZ8;Q67H60;Q3ZU72;A8ASI2;Q9GET4;Q9MW35;Q9TMV2;O98523;Q8HT82;Q93Y44;A8ASH2;B7S4P3;C0J3J3;Q8MBL0;Q95FM7;Q9MRF4;Q9XQI9;Q67H80;Q29S89;Q257C7;A0AR40;…	4078	230	CID		59.75	0.00287932		3	50		1	1045.58	-22.315	7/70	pps_Arabidopsis_trypsin_rep2.mgf
	High	YKELQDIIAILGLDELSEEDRLTVAR	O98766;Q9MTW0;Q95FJ1;Q9MU12;Q9MT57;Q9MRK7;Q9BA74;Q95FR1;Q9XQY8;Q9MU01;Q9MRK1;Q29VB8;Q9XQX8;Q9XQN1;Q95FT8;Q95FL9;Q67H63;Q6EYX5;B7S4Q6;Q8WJF5;Q9XQY1;Q3L1L0;A2T5L5;Q9TLJ8;Q9TLL5;Q9TLK3;Q95FM8;Q9FF03;Q71N61;Q29VB2;E1UZH9;Q9MTW4;Q95AN2;Q9MTU5;Q9MTZ8;Q67H60;Q3ZU72;Q9GET4;Q9MW35;Q9TMV2;O98523;Q93Y44;B7S4P3;C0J3J3;Q9MRF4;Q9XQI9;Q67H80;Q29S89;Q257C7;A0AR40;B8PRK4;B7S4V7;Q9MU78;Q9TMU6;O98412;Q5W4R8;Q8SLT5;…	2967	164	CID		57.45	0.00487359		7	50		1	3002.5	-35.2756	11/291	pps_Arabidopsis_trypsin_rep2.mgf
	High	TREGNDLYMEMK	O98766;Q95FJ1;Q9MU12;Q9MT57;Q9MRM9;Q9MRK7;Q9BA74;Q9MRM6;Q95FR1;Q9XQY8;Q9MU01;Q9XQX8;Q9MTU3;Q9XQN1;Q8SLT9;Q95FT8;Q95FL9;Q67H63;B7S4Q6;Q8WJF5;Q95FI1;Q9XQY1;Q67H82;A2T5L5;Q9TLJ8;Q9TLL5;Q9XQX0;Q95FM8;Q9FF03;Q71N61;E1UZH9;Q9TLL3;Q9MTW4;Q95AN2;Q9MTU5;Q9MTZ8;Q3ZU72;A8ASI2;Q9GET4;Q9MW35;Q9TMV2;Q8HT82;Q93Y44;A8ASH2;B7S4P3;C0J3J3;Q8MBL0;Q95FM7;Q9MRF4;Q9XQI9;Q67H80;Q29S89;Q257C7;A0AR40;B8PRK4;B7S4V7;Q9TMU6;…	3486	202	CID		49.81	0.0138394	0	1	47		1	1486.62	-32.1207	9/128	pps_Arabidopsis_trypsin_rep2.mgf
	Low	GIYPAVDPLDSTSTmLQPR	O98766;Q9MTW0;Q95FJ1;Q8SLS8;Q9MU12;Q9MT57;Q9MRM9;Q9MRK7;Q9BA74;Q9MRM6;Q95FR1;Q9XQY8;Q9MU01;Q9MRK1;Q29VB8;Q9XQX8;Q9MTU3;Q9XQN1;Q8MBF9;Q8SLT9;Q95FT8;Q95FL9;Q67H63;Q6EYX5;B7S4Q6;Q95FI1;Q9XQY1;Q67H82;Q3L1L0;A2T5L5;Q9TLJ8;Q9TLL5;Q9XQX0;Q95FM8;Q9FF03;Q71N61;Q29VB2;E1UZH9;Q9TLL3;Q9MTW4;Q9GI23;Q95AN2;Q9MTU5;Q9MTZ8;Q67H60;Q3ZU72;A8ASI2;Q9GET4;Q9MW35;Q9TMV2;O98523;Q8HT82;Q93Y44;A8ASH2;B7S4P3;C0J3J3;Q8MBL0;…	2265	198	CID	M15(Oxidation)	36.08	0.673747		2	50	41	1	2076.98	-21.3137	10/167	pps_Arabidopsis_trypsin_rep2.mgf
	Low	VGLTALTmAEYFR	O98766;Q95FJ1;Q8SLS8;Q9MU12;Q9MT57;Q9MRM9;Q9MRK7;Q9BA74;Q9MRM6;Q95FR1;Q9XQY8;Q9MU01;Q9MRK1;Q29VB8;Q9XQX8;Q9MTU3;Q9XQN1;Q8MBF9;Q95FT8;Q95FL9;Q67H63;Q6EYX5;B7S4Q6;Q95FI1;Q9XQY1;Q67H82;Q3L1L0;A2T5L5;Q9TLJ8;Q9TLL5;Q9XQX0;Q95FM8;Q9FF03;Q71N61;E1UZH9;Q9MTW4;Q9GI23;Q95AN2;Q9MTU5;Q9MTZ8;Q67H60;Q3ZU72;A8ASI2;Q9GET4;Q9MW35;Q9TMV2;O98523;Q8HT82;Q93Y44;A8ASH2;B7S4P3;C0J3J3;Q8MBL0;Q95FM7;Q9XQI9;Q67H80;Q29S89;…	3375	225	CID	M8(Oxidation)	33.87	1.20403		2	51	42	1	1487.72	-22.1379	10/111	pps_Arabidopsis_trypsin_rep2.mgf
	Low	ELQDIIAILGLDELSEEDRLTVAR	O98766;Q9MTW0;Q95FJ1;Q9MU12;Q9MT57;Q9MRK7;Q9BA74;Q95FR1;Q9XQY8;Q9MU01;Q9MRK1;Q29VB8;Q9XQX8;Q9XQN1;Q95FT8;Q95FL9;Q67H63;Q6EYX5;B7S4Q6;Q8WJF5;Q9XQY1;Q3L1L0;A2T5L5;Q9TLJ8;Q9TLL5;Q9TLK3;Q95FM8;Q9FF03;Q71N61;Q29VB2;E1UZH9;Q9MTW4;Q95AN2;Q9MTU5;Q9MTZ8;Q67H60;Q3ZU72;Q9GET4;Q9MW35;Q9TMV2;O98523;Q93Y44;B7S4P3;C0J3J3;Q9MRF4;Q9XQI9;Q67H80;Q29S89;Q257C7;A0AR40;B8PRK4;B7S4V7;Q9MU78;Q9TMU6;O98412;Q5W4R8;Q8SLT5;…	2972	167	CID		33.48	1.28002		7	50	31	1	2711.33	-42.7481	12/269	pps_Arabidopsis_trypsin_rep2.mgf
	Low	MPNIYNALVVK	O98766;Q9MTW0;Q95FJ1;Q8SLS8;Q9MU12;Q9MT57;Q9MRM9;Q9BA74;Q95FR1;Q9XQY8;Q9MU01;Q9MRK1;Q9XQX8;Q9XQN1;Q8SLT9;Q95FL9;Q6EYX5;B7S4Q6;Q67H82;Q3L1L0;A2T5L5;Q9TLJ8;Q9TLL5;Q9XQX0;Q95FM8;Q71N61;Q29VB2;E1UZH9;Q9TLL3;Q9MTW4;Q9GI23;Q95AN2;Q9MTZ8;Q67H60;Q3ZU72;A8ASI2;Q9GET4;Q9MW35;Q9TMV2;Q8HT82;A8ASH2;B7S4P3;C0J3J3;Q67H80;Q257C7;A0AR40;B8PRK4;B7S4V7;Q9MU78;O98412;Q5W4R8;Q8WJG3;Q8SLT5;Q95FQ1;Q9MRR7;Q95FK0;Q29VB0;…	1828	143	CID		29.34	4.5515		7	52		1	1261.61	-67.0038	15/108	pps_Arabidopsis_trypsin_rep2.mgf
	Low	ESGVINEQNIAESK	Q9MTW0;Q95FJ1;Q9MT57;Q9MRM9;Q9MRM6;Q9XQY8;Q9MU01;Q9MRK1;Q29VB8;Q9XQX8;Q9MTU3;Q8SLT9;Q8WJF5;Q95FI1;Q9XQY1;Q67H82;A2T5L5;Q9TLJ8;Q9TLL5;Q95FM8;E1UZH9;Q9TLL3;Q9MTW4;Q3ZU72;A8ASI2;Q9MW35;O98523;C0J3J3;Q9MRF4;Q67H80;Q29S89;Q257C7;Q5W4R8;Q8SLT5;Q95FQ1;Q29VB0;A3KLS5;C0J3I8;Q9MRU7;Q95FW7;O98418;Q8SLS1;O98583;Q9XQY9;Q8SLS6;Q9XQY6;Q9MRR6;Q9MRA2;Q9MRL6;Q9TLL7;Q95FM3;Q9MV64;Q9MTZ4;Q3ZU69;Q29VC3;Q29VB4;Q29S96;…	875	78	CID		28.85	3.01279		8	50	44	1	1517.71	-23.2991	12/145	pps_Arabidopsis_trypsin_rep2.mgf
	Low	VVDLLAPYRR	O98766;Q9MTW0;Q95FJ1;Q8SLS8;Q9MU12;Q9MT57;Q9MRM9;Q95FR1;Q9XQY8;Q9MU01;Q9MRK1;Q29VB8;Q9XQX8;Q9XQN1;Q8SLT9;Q95FT8;Q95FL9;Q6EYX5;B7S4Q6;Q8WJF5;Q95FI1;Q67H82;A2T5L5;Q9TLL5;Q9TLK3;Q9XQX0;Q95FM8;Q9FF03;Q71N61;Q29VB2;E1UZH9;Q9TLL3;Q9MTW4;Q9GI23;Q95AN2;Q9MTU5;Q9MTZ8;Q67H60;Q3ZU72;A8ASI2;Q9GET4;Q9MW35;Q9TMV2;O98523;Q8HT82;Q93Y44;A8ASH2;B7S4P3;C0J3J3;Q8MBL0;Q95FM7;Q9MRF4;Q9XQI9;Q67H80;Q29S89;Q257C7;A0AR40;…	4069	228	CID		25.54	7.00063		4	50	39	1	1201.68	-22.2366	9/81	pps_Arabidopsis_trypsin_rep2.mgf
	Low	VALVYGQmNEPPGAR	Q9MTW0;Q95FJ1;Q9MU12;Q9MT57;Q9MRM9;Q9MRK7;Q9BA74;Q9MRM6;Q95FR1;Q9XQY8;Q9MU01;Q9MRK1;Q29VB8;Q9XQX8;Q9MTU3;Q9XQN1;Q8MBF9;Q8SLT9;Q95FT8;Q95FL9;Q67H63;Q6EYX5;B7S4Q6;Q95FI1;Q9XQY1;Q67H82;A2T5L5;Q9TLJ8;Q9TLL5;Q9TLK3;Q95FM8;Q9FF03;Q71N61;E1UZH9;Q9TLL3;Q9MTW4;Q9GI23;Q95AN2;Q9MTU5;Q9MTZ8;Q67H60;A8ASI2;Q9GET4;Q9MW35;Q9TMV2;O98523;Q8HT82;Q93Y44;A8ASH2;B7S4P3;C0J3J3;Q8MBL0;Q95FM7;Q9MRF4;Q9XQI9;Q67H80;Q29S89;…	4104	235	CID	M8(Oxidation)	19.96	23.2719		4	50	27	1	1617.74	-42.551	6/133	pps_Arabidopsis_trypsin_rep2.mgf
Q9MU01	44.93	26	19	483	52.083	5.18604	1303.02	ATP synthase beta subunit (Fragment) OS=Quisqualis indica GN=atpB PE=3 SV=1 - [Q9MU01_QUIIN]
	Confidence Icon	Sequence	Protein Accessions	# Proteins	# Protein Groups	Activation Type	Modifications	IonScore	Exp Value	Δ Score	Rank	Identity High	Homology Threshold	Charge	m/z [Da]	ΔM [ppm]	Ions Matched	Spectrum File
	High	DTLGQxINVTcEVQQLLGNNR	Q9MU01	1	1	CID	X6(E), C11(Carbamidomethyl)	222.94	1.27528e-19		3	50		1	2401.13	-21.2464	20/223	pps_Arabidopsis_trypsin_rep2.mgf
	High	DVNEQDVLLFIDNIFR	Q9MTW0;Q95FJ1;Q9MU12;Q9MT57;Q9BA74;Q9MRM6;Q95FR1;Q9XQY8;Q9MU01;Q9MRK1;Q29VB8;Q9XQX8;Q9MTU3;Q9XQN1;Q8MBF9;Q8SLT9;Q95FT8;Q95FL9;Q67H63;Q6EYX5;Q95FI1;Q67H82;Q3L1L0;A2T5L5;Q9TLJ8;Q9TLK3;Q9XQX0;Q95FM8;Q9FF03;E1UZH9;Q9MTW4;Q9GI23;Q95AN2;Q9MTU5;Q9MTZ8;Q67H60;Q3ZU72;A8ASI2;Q9GET4;Q9MW35;Q9TMV2;O98523;Q8HT82;Q93Y44;A8ASH2;B7S4P3;C0J3J3;Q8MBL0;Q95FM7;Q9MRF4;Q9XQI9;Q67H80;Q29S89;Q257C7;A0AR40;Q9MU78;Q9TMU6;…	2339	166	CID		172.03	1.67271e-14		3	50		1	1950.06	30.4549	15/172	pps_Arabidopsis_trypsin_rep2.mgf
	High	YKELQDIIAILGLDELSEEDR	O98766;Q9MTW0;Q95FJ1;Q9MU12;Q9MT57;Q9MRM9;Q9MRK7;Q9BA74;Q9MRM6;Q95FR1;Q9XQY8;Q9MU01;Q9MRK1;Q29VB8;Q9XQX8;Q9XQN1;Q95FT8;Q95FL9;Q67H63;Q6EYX5;B7S4Q6;Q8WJF5;Q95FI1;Q9XQY1;Q3L1L0;A2T5L5;Q9TLJ8;Q9TLL5;Q9TLK3;Q95FM8;Q9FF03;Q71N61;Q29VB2;E1UZH9;Q9MTW4;Q95AN2;Q9MTU5;Q9MTZ8;Q67H60;Q3ZU72;Q9GET4;Q9MW35;Q9TMV2;O98523;Q8HT82;Q93Y44;B7S4P3;C0J3J3;Q9MRF4;Q9XQI9;Q67H80;Q29S89;Q257C7;A0AR40;B8PRK4;B7S4V7;Q9MU78;…	3355	185	CID		159.84	2.77274e-13		9	50		1	2462.18	-35.8735	16/233	pps_Arabidopsis_trypsin_rep2.mgf
	High	DTLGQxINVTCEVQQLLGNNR	Q9MU01	1	1	CID	X6(E)	146.45	5.64304e-12		6	50		1	2344.1	-24.0396	16/223	pps_Arabidopsis_trypsin_rep2.mgf
	High	DVNEQDVLLFIDNIFR	Q9MTW0;Q95FJ1;Q9MU12;Q9MT57;Q9BA74;Q9MRM6;Q95FR1;Q9XQY8;Q9MU01;Q9MRK1;Q29VB8;Q9XQX8;Q9MTU3;Q9XQN1;Q8MBF9;Q8SLT9;Q95FT8;Q95FL9;Q67H63;Q6EYX5;Q95FI1;Q67H82;Q3L1L0;A2T5L5;Q9TLJ8;Q9TLK3;Q9XQX0;Q95FM8;Q9FF03;E1UZH9;Q9MTW4;Q9GI23;Q95AN2;Q9MTU5;Q9MTZ8;Q67H60;Q3ZU72;A8ASI2;Q9GET4;Q9MW35;Q9TMV2;O98523;Q8HT82;Q93Y44;A8ASH2;B7S4P3;C0J3J3;Q8MBL0;Q95FM7;Q9MRF4;Q9XQI9;Q67H80;Q29S89;Q257C7;A0AR40;Q9MU78;Q9TMU6;…	2339	166	CID		146.24	6.55152e-12		3	50		1	1950.01	5.47099	15/172	pps_Arabidopsis_trypsin_rep2.mgf
	High	FVQAGSEVSALLGR	O98766;Q9MTW0;Q95FJ1;Q8SLS8;Q9MU12;Q9MRM9;Q9MRK7;Q9BA74;Q9MRM6;Q95FR1;Q9XQY8;Q9MU01;Q9MRK1;Q29VB8;Q9XQX8;Q9MTU3;Q9XQN1;Q8MBF9;Q8SLT9;Q95FT8;Q95FL9;Q67H63;B7S4Q6;Q67H82;Q3L1L0;A2T5L5;Q9TLL5;Q9TLK3;Q9XQX0;Q95FM8;Q9FF03;Q71N61;Q29VB2;E1UZH9;Q9MTW4;Q9GI23;Q95AN2;Q9MTU5;Q67H60;Q3ZU72;A8ASI2;Q9MW35;Q9TMV2;O98523;Q8HT82;B7S4P3;C0J3J3;Q8MBL0;Q95FM7;Q9MRF4;Q9XQI9;Q67H80;Q29S89;Q257C7;A0AR40;B8PRK4;B7S4V7;…	3906	234	CID		143.61	1.15585e-11	0	1	50		1	1433.75	-14.6338	12/137	pps_Arabidopsis_trypsin_rep2.mgf
	High	GIYPAVDPLDSTSTMLQPR	O98766;Q9MTW0;Q95FJ1;Q8SLS8;Q9MU12;Q9MT57;Q9MRM9;Q9MRK7;Q9BA74;Q9MRM6;Q95FR1;Q9XQY8;Q9MU01;Q9MRK1;Q29VB8;Q9XQX8;Q9MTU3;Q9XQN1;Q8MBF9;Q8SLT9;Q95FT8;Q95FL9;Q67H63;Q6EYX5;B7S4Q6;Q95FI1;Q9XQY1;Q67H82;Q3L1L0;A2T5L5;Q9TLJ8;Q9TLL5;Q9XQX0;Q95FM8;Q9FF03;Q71N61;Q29VB2;E1UZH9;Q9TLL3;Q9MTW4;Q9GI23;Q95AN2;Q9MTU5;Q9MTZ8;Q67H60;Q3ZU72;A8ASI2;Q9GET4;Q9MW35;Q9TMV2;O98523;Q8HT82;Q93Y44;A8ASH2;B7S4P3;C0J3J3;Q8MBL0;…	2265	198	CID		139.2	3.25687e-11		2	50		1	2060.99	-19.4136	14/167	pps_Arabidopsis_trypsin_rep2.mgf
	High	ELQDIIAILGLDELSEEDR	O98766;Q9MTW0;Q95FJ1;Q9MU12;Q9MT57;Q9MRM9;Q9MRK7;Q9BA74;Q9MRM6;Q95FR1;Q9XQY8;Q9MU01;Q9MRK1;Q29VB8;Q9XQX8;Q9XQN1;Q95FT8;Q95FL9;Q67H63;Q6EYX5;B7S4Q6;Q8WJF5;Q95FI1;Q9XQY1;Q3L1L0;A2T5L5;Q9TLJ8;Q9TLL5;Q9TLK3;Q95FM8;Q9FF03;Q71N61;Q29VB2;E1UZH9;Q9MTW4;Q95AN2;Q9MTU5;Q9MTZ8;Q67H60;Q3ZU72;Q9GET4;Q9MW35;Q9TMV2;O98523;Q8HT82;Q93Y44;B7S4P3;C0J3J3;Q9MRF4;Q9XQI9;Q67H80;Q29S89;Q257C7;A0AR40;B8PRK4;B7S4V7;Q9MU78;…	3363	188	CID		132.48	1.4983e-10		7	50		1	2171.04	-32.842	18/211	pps_Arabidopsis_trypsin_rep2.mgf
	High	AHGGVSVFGGVGER	O98766;Q9MTW0;Q95FJ1;Q9MU12;Q9MT57;Q9MRM9;Q9BA74;Q9MRM6;Q95FR1;Q9XQY8;Q9MU01;Q9MRK1;Q29VB8;Q9XQX8;Q9MTU3;Q9XQN1;Q8MBF9;Q8SLT9;Q95FT8;Q95FL9;Q67H63;B7S4Q6;Q8WJF5;Q95FI1;Q9XQY1;Q67H82;A2T5L5;Q9TLJ8;Q9TLL5;Q9TLK3;Q9XQX0;Q71N61;Q29VB2;E1UZH9;Q9MTW4;Q9MTU5;Q9MTZ8;Q3ZU72;A8ASI2;Q9GET4;Q9TMV2;O98523;Q8HT82;Q93Y44;A8ASH2;B7S4P3;C0J3J3;Q95FM7;Q9MRF4;Q9XQI9;Q67H80;Q29S89;Q257C7;A0AR40;B8PRK4;B7S4V7;Q9MU78;…	3365	213	CID		128.79	3.12863e-10	0	1	50		1	1328.64	-19.6827	12/119	pps_Arabidopsis_trypsin_rep2.mgf
	High	GRDTLGQxINVTcEVQQLLGNNR	Q9MU01	1	1	CID	X8(E), C13(Carbamidomethyl)	119.8	2.68238e-09		3	50		1	2614.25	-20.4668	16/249	pps_Arabidopsis_trypsin_rep2.mgf
	High	VALVYGQMNEPPGAR	Q9MTW0;Q95FJ1;Q9MU12;Q9MT57;Q9MRM9;Q9MRK7;Q9BA74;Q9MRM6;Q95FR1;Q9XQY8;Q9MU01;Q9MRK1;Q29VB8;Q9XQX8;Q9MTU3;Q9XQN1;Q8MBF9;Q8SLT9;Q95FT8;Q95FL9;Q67H63;Q6EYX5;B7S4Q6;Q95FI1;Q9XQY1;Q67H82;A2T5L5;Q9TLJ8;Q9TLL5;Q9TLK3;Q95FM8;Q9FF03;Q71N61;E1UZH9;Q9TLL3;Q9MTW4;Q9GI23;Q95AN2;Q9MTU5;Q9MTZ8;Q67H60;A8ASI2;Q9GET4;Q9MW35;Q9TMV2;O98523;Q8HT82;Q93Y44;A8ASH2;B7S4P3;C0J3J3;Q8MBL0;Q95FM7;Q9MRF4;Q9XQI9;Q67H80;Q29S89;…	4104	235	CID		101.62	1.6861e-07		4	50		1	1601.75	-40.0945	12/133	pps_Arabidopsis_trypsin_rep2.mgf
	High	IAQIIGPVLDVAFPPGK	O98766;Q95FJ1;Q95FR1;Q9MU01;Q95FT8;Q6EYX5;Q67H82;Q9TLL5;Q95FM8;Q9TLL3;Q95AN2;Q9MTZ8;Q3ZU72;A8ASI2;Q95FM7;Q67H80;Q29S89;Q5W4R8;Q95FQ1;Q29VB0;Q9MRL5;Q9MRN4;Q95FL6;Q95FS7;Q9MRL6;Q95FM3;Q9XQZ0;Q3ZU69;Q29VC3;A3KLS6;P19366;Q95DV0;Q8WJG9;A9XUH0;Q8WJG8;Q9XQX3;Q95FV0;Q29V89;Q95FV3;Q4KU64;A9QBY3;D7KRE0;Q95FQ5	595	43	CID		98.39	3.67206e-07		2	50		1	1734.97	-25.0559	11/163	pps_Arabidopsis_trypsin_rep2.mgf
	High	TVLIMELINNIAK	O98766;Q9MTW0;Q95FJ1;Q8SLS8;Q9MU12;Q9MT57;Q9MRM9;Q9MRK7;Q9BA74;Q9MRM6;Q95FR1;Q9MU01;Q9MRK1;Q9XQX8;Q9MTU3;Q8SLT9;Q95FT8;Q95FL9;Q67H63;Q6EYX5;B7S4Q6;Q9XQY1;Q67H82;A2T5L5;Q9TLJ8;Q9TLL5;Q9TLK3;Q9XQX0;Q95FM8;Q9FF03;Q71N61;Q29VB2;E1UZH9;Q9TLL3;Q9MTW4;Q95AN2;Q9MTU5;Q9MTZ8;Q3ZU72;A8ASI2;Q9GET4;Q9MW35;Q9TMV2;O98523;Q93Y44;A8ASH2;B7S4P3;C0J3J3;Q95FM7;Q9MRF4;Q9XQI9;Q67H80;Q29S89;Q257C7;A0AR40;B8PRK4;Q9MU78;…	3602	226	CID		86.28	7.12226e-06		4	51		1	1471.81	-28.7937	10/121	pps_Arabidopsis_trypsin_rep2.mgf
	High	TVLImELINNIAK	O98766;Q9MTW0;Q95FJ1;Q8SLS8;Q9MU12;Q9MT57;Q9MRM9;Q9MRK7;Q9BA74;Q9MRM6;Q95FR1;Q9MU01;Q9MRK1;Q9XQX8;Q9MTU3;Q8SLT9;Q95FT8;Q95FL9;Q67H63;Q6EYX5;B7S4Q6;Q9XQY1;Q67H82;A2T5L5;Q9TLJ8;Q9TLL5;Q9TLK3;Q9XQX0;Q95FM8;Q9FF03;Q71N61;Q29VB2;E1UZH9;Q9TLL3;Q9MTW4;Q95AN2;Q9MTU5;Q9MTZ8;Q3ZU72;A8ASI2;Q9GET4;Q9MW35;Q9TMV2;O98523;Q93Y44;A8ASH2;B7S4P3;C0J3J3;Q95FM7;Q9MRF4;Q9XQI9;Q67H80;Q29S89;Q257C7;A0AR40;B8PRK4;Q9MU78;…	3602	226	CID	M5(Oxidation)	70.45	0.000274037		5	51		1	1487.8	-36.0643	8/121	pps_Arabidopsis_trypsin_rep2.mgf
	High	VGLTALTMAEYFR	O98766;Q95FJ1;Q8SLS8;Q9MU12;Q9MT57;Q9MRM9;Q9MRK7;Q9BA74;Q9MRM6;Q95FR1;Q9XQY8;Q9MU01;Q9MRK1;Q29VB8;Q9XQX8;Q9MTU3;Q9XQN1;Q8MBF9;Q95FT8;Q95FL9;Q67H63;Q6EYX5;B7S4Q6;Q95FI1;Q9XQY1;Q67H82;Q3L1L0;A2T5L5;Q9TLJ8;Q9TLL5;Q9XQX0;Q95FM8;Q9FF03;Q71N61;E1UZH9;Q9MTW4;Q9GI23;Q95AN2;Q9MTU5;Q9MTZ8;Q67H60;Q3ZU72;A8ASI2;Q9GET4;Q9MW35;Q9TMV2;O98523;Q8HT82;Q93Y44;A8ASH2;B7S4P3;C0J3J3;Q8MBL0;Q95FM7;Q9XQI9;Q67H80;Q29S89;…	3375	225	CID		67.3	0.000587051	0	1	51		1	1471.74	-11.504	18/111	pps_Arabidopsis_trypsin_rep2.mgf
	High	GRDTLGQxINVTCEVQQLLGNNR	Q9MU01	1	1	CID	X8(W)	66.63	0.00055657		10	50		1	2614.25	-26.3025	12/249	pps_Arabidopsis_trypsin_rep2.mgf
	High	VVDLLAPYR	O98766;Q9MTW0;Q95FJ1;Q8SLS8;Q9MU12;Q9MT57;Q9MRM9;Q95FR1;Q9XQY8;Q9MU01;Q9MRK1;Q29VB8;Q9XQX8;Q9XQN1;Q8SLT9;Q95FT8;Q95FL9;Q6EYX5;B7S4Q6;Q8WJF5;Q95FI1;Q67H82;A2T5L5;Q9TLL5;Q9TLK3;Q9XQX0;Q95FM8;Q9FF03;Q71N61;Q29VB2;E1UZH9;Q9TLL3;Q9MTW4;Q9GI23;Q95AN2;Q9MTU5;Q9MTZ8;Q67H60;Q3ZU72;A8ASI2;Q9GET4;Q9MW35;Q9TMV2;O98523;Q8HT82;Q93Y44;A8ASH2;B7S4P3;C0J3J3;Q8MBL0;Q95FM7;Q9MRF4;Q9XQI9;Q67H80;Q29S89;Q257C7;A0AR40;…	4078	230	CID		59.75	0.00287932		3	50		1	1045.58	-22.315	7/70	pps_Arabidopsis_trypsin_rep2.mgf
	High	YKELQDIIAILGLDELSEEDRLTVAR	O98766;Q9MTW0;Q95FJ1;Q9MU12;Q9MT57;Q9MRK7;Q9BA74;Q95FR1;Q9XQY8;Q9MU01;Q9MRK1;Q29VB8;Q9XQX8;Q9XQN1;Q95FT8;Q95FL9;Q67H63;Q6EYX5;B7S4Q6;Q8WJF5;Q9XQY1;Q3L1L0;A2T5L5;Q9TLJ8;Q9TLL5;Q9TLK3;Q95FM8;Q9FF03;Q71N61;Q29VB2;E1UZH9;Q9MTW4;Q95AN2;Q9MTU5;Q9MTZ8;Q67H60;Q3ZU72;Q9GET4;Q9MW35;Q9TMV2;O98523;Q93Y44;B7S4P3;C0J3J3;Q9MRF4;Q9XQI9;Q67H80;Q29S89;Q257C7;A0AR40;B8PRK4;B7S4V7;Q9MU78;Q9TMU6;O98412;Q5W4R8;Q8SLT5;…	2967	164	CID		57.45	0.00487359		7	50		1	3002.5	-35.2756	11/291	pps_Arabidopsis_trypsin_rep2.mgf
	High	TREGNDLYMEMK	O98766;Q95FJ1;Q9MU12;Q9MT57;Q9MRM9;Q9MRK7;Q9BA74;Q9MRM6;Q95FR1;Q9XQY8;Q9MU01;Q9XQX8;Q9MTU3;Q9XQN1;Q8SLT9;Q95FT8;Q95FL9;Q67H63;B7S4Q6;Q8WJF5;Q95FI1;Q9XQY1;Q67H82;A2T5L5;Q9TLJ8;Q9TLL5;Q9XQX0;Q95FM8;Q9FF03;Q71N61;E1UZH9;Q9TLL3;Q9MTW4;Q95AN2;Q9MTU5;Q9MTZ8;Q3ZU72;A8ASI2;Q9GET4;Q9MW35;Q9TMV2;Q8HT82;Q93Y44;A8ASH2;B7S4P3;C0J3J3;Q8MBL0;Q95FM7;Q9MRF4;Q9XQI9;Q67H80;Q29S89;Q257C7;A0AR40;B8PRK4;B7S4V7;Q9TMU6;…	3486	202	CID		49.81	0.0138394	0	1	47		1	1486.62	-32.1207	9/128	pps_Arabidopsis_trypsin_rep2.mgf
	Low	GIYPAVDPLDSTSTmLQPR	O98766;Q9MTW0;Q95FJ1;Q8SLS8;Q9MU12;Q9MT57;Q9MRM9;Q9MRK7;Q9BA74;Q9MRM6;Q95FR1;Q9XQY8;Q9MU01;Q9MRK1;Q29VB8;Q9XQX8;Q9MTU3;Q9XQN1;Q8MBF9;Q8SLT9;Q95FT8;Q95FL9;Q67H63;Q6EYX5;B7S4Q6;Q95FI1;Q9XQY1;Q67H82;Q3L1L0;A2T5L5;Q9TLJ8;Q9TLL5;Q9XQX0;Q95FM8;Q9FF03;Q71N61;Q29VB2;E1UZH9;Q9TLL3;Q9MTW4;Q9GI23;Q95AN2;Q9MTU5;Q9MTZ8;Q67H60;Q3ZU72;A8ASI2;Q9GET4;Q9MW35;Q9TMV2;O98523;Q8HT82;Q93Y44;A8ASH2;B7S4P3;C0J3J3;Q8MBL0;…	2265	198	CID	M15(Oxidation)	36.08	0.673747		2	50	41	1	2076.98	-21.3137	10/167	pps_Arabidopsis_trypsin_rep2.mgf
	Low	VGLTALTmAEYFR	O98766;Q95FJ1;Q8SLS8;Q9MU12;Q9MT57;Q9MRM9;Q9MRK7;Q9BA74;Q9MRM6;Q95FR1;Q9XQY8;Q9MU01;Q9MRK1;Q29VB8;Q9XQX8;Q9MTU3;Q9XQN1;Q8MBF9;Q95FT8;Q95FL9;Q67H63;Q6EYX5;B7S4Q6;Q95FI1;Q9XQY1;Q67H82;Q3L1L0;A2T5L5;Q9TLJ8;Q9TLL5;Q9XQX0;Q95FM8;Q9FF03;Q71N61;E1UZH9;Q9MTW4;Q9GI23;Q95AN2;Q9MTU5;Q9MTZ8;Q67H60;Q3ZU72;A8ASI2;Q9GET4;Q9MW35;Q9TMV2;O98523;Q8HT82;Q93Y44;A8ASH2;B7S4P3;C0J3J3;Q8MBL0;Q95FM7;Q9XQI9;Q67H80;Q29S89;…	3375	225	CID	M8(Oxidation)	33.87	1.20403		2	51	42	1	1487.72	-22.1379	10/111	pps_Arabidopsis_trypsin_rep2.mgf
	Low	ELQDIIAILGLDELSEEDRLTVAR	O98766;Q9MTW0;Q95FJ1;Q9MU12;Q9MT57;Q9MRK7;Q9BA74;Q95FR1;Q9XQY8;Q9MU01;Q9MRK1;Q29VB8;Q9XQX8;Q9XQN1;Q95FT8;Q95FL9;Q67H63;Q6EYX5;B7S4Q6;Q8WJF5;Q9XQY1;Q3L1L0;A2T5L5;Q9TLJ8;Q9TLL5;Q9TLK3;Q95FM8;Q9FF03;Q71N61;Q29VB2;E1UZH9;Q9MTW4;Q95AN2;Q9MTU5;Q9MTZ8;Q67H60;Q3ZU72;Q9GET4;Q9MW35;Q9TMV2;O98523;Q93Y44;B7S4P3;C0J3J3;Q9MRF4;Q9XQI9;Q67H80;Q29S89;Q257C7;A0AR40;B8PRK4;B7S4V7;Q9MU78;Q9TMU6;O98412;Q5W4R8;Q8SLT5;…	2972	167	CID		33.48	1.28002		7	50	31	1	2711.33	-42.7481	12/269	pps_Arabidopsis_trypsin_rep2.mgf
	Low	MPNIYNALVVK	O98766;Q9MTW0;Q95FJ1;Q8SLS8;Q9MU12;Q9MT57;Q9MRM9;Q9BA74;Q95FR1;Q9XQY8;Q9MU01;Q9MRK1;Q9XQX8;Q9XQN1;Q8SLT9;Q95FL9;Q6EYX5;B7S4Q6;Q67H82;Q3L1L0;A2T5L5;Q9TLJ8;Q9TLL5;Q9XQX0;Q95FM8;Q71N61;Q29VB2;E1UZH9;Q9TLL3;Q9MTW4;Q9GI23;Q95AN2;Q9MTZ8;Q67H60;Q3ZU72;A8ASI2;Q9GET4;Q9MW35;Q9TMV2;Q8HT82;A8ASH2;B7S4P3;C0J3J3;Q67H80;Q257C7;A0AR40;B8PRK4;B7S4V7;Q9MU78;O98412;Q5W4R8;Q8WJG3;Q8SLT5;Q95FQ1;Q9MRR7;Q95FK0;Q29VB0;…	1828	143	CID		29.34	4.5515		7	52		1	1261.61	-67.0038	15/108	pps_Arabidopsis_trypsin_rep2.mgf
	Low	ESGVINEQNIAESK	Q9MTW0;Q95FJ1;Q9MT57;Q9MRM9;Q9MRM6;Q9XQY8;Q9MU01;Q9MRK1;Q29VB8;Q9XQX8;Q9MTU3;Q8SLT9;Q8WJF5;Q95FI1;Q9XQY1;Q67H82;A2T5L5;Q9TLJ8;Q9TLL5;Q95FM8;E1UZH9;Q9TLL3;Q9MTW4;Q3ZU72;A8ASI2;Q9MW35;O98523;C0J3J3;Q9MRF4;Q67H80;Q29S89;Q257C7;Q5W4R8;Q8SLT5;Q95FQ1;Q29VB0;A3KLS5;C0J3I8;Q9MRU7;Q95FW7;O98418;Q8SLS1;O98583;Q9XQY9;Q8SLS6;Q9XQY6;Q9MRR6;Q9MRA2;Q9MRL6;Q9TLL7;Q95FM3;Q9MV64;Q9MTZ4;Q3ZU69;Q29VC3;Q29VB4;Q29S96;…	875	78	CID		28.85	3.01279		8	50	44	1	1517.71	-23.2991	12/145	pps_Arabidopsis_trypsin_rep2.mgf
	Low	VVDLLAPYRR	O98766;Q9MTW0;Q95FJ1;Q8SLS8;Q9MU12;Q9MT57;Q9MRM9;Q95FR1;Q9XQY8;Q9MU01;Q9MRK1;Q29VB8;Q9XQX8;Q9XQN1;Q8SLT9;Q95FT8;Q95FL9;Q6EYX5;B7S4Q6;Q8WJF5;Q95FI1;Q67H82;A2T5L5;Q9TLL5;Q9TLK3;Q9XQX0;Q95FM8;Q9FF03;Q71N61;Q29VB2;E1UZH9;Q9TLL3;Q9MTW4;Q9GI23;Q95AN2;Q9MTU5;Q9MTZ8;Q67H60;Q3ZU72;A8ASI2;Q9GET4;Q9MW35;Q9TMV2;O98523;Q8HT82;Q93Y44;A8ASH2;B7S4P3;C0J3J3;Q8MBL0;Q95FM7;Q9MRF4;Q9XQI9;Q67H80;Q29S89;Q257C7;A0AR40;…	4069	228	CID		25.54	7.00063		4	50	39	1	1201.68	-22.2366	9/81	pps_Arabidopsis_trypsin_rep2.mgf
	Low	VALVYGQmNEPPGAR	Q9MTW0;Q95FJ1;Q9MU12;Q9MT57;Q9MRM9;Q9MRK7;Q9BA74;Q9MRM6;Q95FR1;Q9XQY8;Q9MU01;Q9MRK1;Q29VB8;Q9XQX8;Q9MTU3;Q9XQN1;Q8MBF9;Q8SLT9;Q95FT8;Q95FL9;Q67H63;Q6EYX5;B7S4Q6;Q95FI1;Q9XQY1;Q67H82;A2T5L5;Q9TLJ8;Q9TLL5;Q9TLK3;Q95FM8;Q9FF03;Q71N61;E1UZH9;Q9TLL3;Q9MTW4;Q9GI23;Q95AN2;Q9MTU5;Q9MTZ8;Q67H60;A8ASI2;Q9GET4;Q9MW35;Q9TMV2;O98523;Q8HT82;Q93Y44;A8ASH2;B7S4P3;C0J3J3;Q8MBL0;Q95FM7;Q9MRF4;Q9XQI9;Q67H80;Q29S89;…	4104	235	CID	M8(Oxidation)	19.96	23.2719		4	50	27	1	1617.74	-42.551	6/133	pps_Arabidopsis_trypsin_rep2.mgf
C8YPI1	36.72	22	16	482	51.79	5.23682	1252.82	ATP synthase beta subunit (Fragment) OS=Viola pubescens GN=atpB PE=3 SV=1 - [C8YPI1_9ROSI]
	Confidence Icon	Sequence	Protein Accessions	# Proteins	# Protein Groups	Activation Type	Modifications	IonScore	Exp Value	Δ Score	Rank	Identity High	Homology Threshold	Charge	m/z [Da]	ΔM [ppm]	Ions Matched	Spectrum File
	High	DTIGEQINVTcEVQQLLGNNR	C8YPI1	1	1	CID	C11(Carbamidomethyl)	202.43	1.43418e-17		4	50		1	2401.13	-21.2464	19/221	pps_Arabidopsis_trypsin_rep2.mgf
	High	DVNEQDVLLFIDNIFR	Q9MTW0;Q95FJ1;Q9MU12;Q9MT57;Q9BA74;Q9MRM6;Q95FR1;Q9XQY8;Q9MU01;Q9MRK1;Q29VB8;Q9XQX8;Q9MTU3;Q9XQN1;Q8MBF9;Q8SLT9;Q95FT8;Q95FL9;Q67H63;Q6EYX5;Q95FI1;Q67H82;Q3L1L0;A2T5L5;Q9TLJ8;Q9TLK3;Q9XQX0;Q95FM8;Q9FF03;E1UZH9;Q9MTW4;Q9GI23;Q95AN2;Q9MTU5;Q9MTZ8;Q67H60;Q3ZU72;A8ASI2;Q9GET4;Q9MW35;Q9TMV2;O98523;Q8HT82;Q93Y44;A8ASH2;B7S4P3;C0J3J3;Q8MBL0;Q95FM7;Q9MRF4;Q9XQI9;Q67H80;Q29S89;Q257C7;A0AR40;Q9MU78;Q9TMU6;…	2339	166	CID		172.03	1.67271e-14		3	50		1	1950.06	30.4549	15/172	pps_Arabidopsis_trypsin_rep2.mgf
	High	MPSAVGYQPTLSTEMGTLQER	Q9MRM6;Q9MTU3;Q8MBF9;Q8SLT9;Q3L1L0;A2T5L5;Q9TLL5;E1UZH9;Q9MTZ8;Q95FM7;Q257C7;A0AR40;Q9TMU6;O98412;Q29VB0;Q9MRL5;Q95FL6;Q8MBK2;Q67H62;C8YPI1;Q9MRR6;Q95FM3;Q9MTZ4;Q9XQY2;Q9SC47;Q9MRW3;P19366;Q9MRG6;Q95FW9;A9XUH0;Q3ZMJ5;Q8MBI2;D7KRE0;Q8MBI0;Q8WH97;Q9MU36;Q9SBN9;Q5UVH1;Q6YN70;Q09RD9;Q9XQY0;Q95FL0;Q9SCU6;B2BI37;Q9MRM3;Q5UVF9;Q5YGN7;Q5YGK8;Q5UVH4;Q95FT4	571	50	CID		165.87	6.0273e-14		2	50		1	2296.01	-36.76	17/221	pps_Arabidopsis_trypsin_rep2.mgf
	High	YKELQDIIAILGLDELSEEDR	O98766;Q9MTW0;Q95FJ1;Q9MU12;Q9MT57;Q9MRM9;Q9MRK7;Q9BA74;Q9MRM6;Q95FR1;Q9XQY8;Q9MU01;Q9MRK1;Q29VB8;Q9XQX8;Q9XQN1;Q95FT8;Q95FL9;Q67H63;Q6EYX5;B7S4Q6;Q8WJF5;Q95FI1;Q9XQY1;Q3L1L0;A2T5L5;Q9TLJ8;Q9TLL5;Q9TLK3;Q95FM8;Q9FF03;Q71N61;Q29VB2;E1UZH9;Q9MTW4;Q95AN2;Q9MTU5;Q9MTZ8;Q67H60;Q3ZU72;Q9GET4;Q9MW35;Q9TMV2;O98523;Q8HT82;Q93Y44;B7S4P3;C0J3J3;Q9MRF4;Q9XQI9;Q67H80;Q29S89;Q257C7;A0AR40;B8PRK4;B7S4V7;Q9MU78;…	3355	185	CID		159.84	2.77274e-13		9	50		1	2462.18	-35.8735	16/233	pps_Arabidopsis_trypsin_rep2.mgf
	High	DTIGEQINVTCEVQQLLGNNR	C8YPI1	1	1	CID		149.82	2.59725e-12		2	50		1	2344.1	-24.0396	16/221	pps_Arabidopsis_trypsin_rep2.mgf
	High	DVNEQDVLLFIDNIFR	Q9MTW0;Q95FJ1;Q9MU12;Q9MT57;Q9BA74;Q9MRM6;Q95FR1;Q9XQY8;Q9MU01;Q9MRK1;Q29VB8;Q9XQX8;Q9MTU3;Q9XQN1;Q8MBF9;Q8SLT9;Q95FT8;Q95FL9;Q67H63;Q6EYX5;Q95FI1;Q67H82;Q3L1L0;A2T5L5;Q9TLJ8;Q9TLK3;Q9XQX0;Q95FM8;Q9FF03;E1UZH9;Q9MTW4;Q9GI23;Q95AN2;Q9MTU5;Q9MTZ8;Q67H60;Q3ZU72;A8ASI2;Q9GET4;Q9MW35;Q9TMV2;O98523;Q8HT82;Q93Y44;A8ASH2;B7S4P3;C0J3J3;Q8MBL0;Q95FM7;Q9MRF4;Q9XQI9;Q67H80;Q29S89;Q257C7;A0AR40;Q9MU78;Q9TMU6;…	2339	166	CID		146.24	6.55152e-12		3	50		1	1950.01	5.47099	15/172	pps_Arabidopsis_trypsin_rep2.mgf
	High	FVQAGSEVSALLGR	O98766;Q9MTW0;Q95FJ1;Q8SLS8;Q9MU12;Q9MRM9;Q9MRK7;Q9BA74;Q9MRM6;Q95FR1;Q9XQY8;Q9MU01;Q9MRK1;Q29VB8;Q9XQX8;Q9MTU3;Q9XQN1;Q8MBF9;Q8SLT9;Q95FT8;Q95FL9;Q67H63;B7S4Q6;Q67H82;Q3L1L0;A2T5L5;Q9TLL5;Q9TLK3;Q9XQX0;Q95FM8;Q9FF03;Q71N61;Q29VB2;E1UZH9;Q9MTW4;Q9GI23;Q95AN2;Q9MTU5;Q67H60;Q3ZU72;A8ASI2;Q9MW35;Q9TMV2;O98523;Q8HT82;B7S4P3;C0J3J3;Q8MBL0;Q95FM7;Q9MRF4;Q9XQI9;Q67H80;Q29S89;Q257C7;A0AR40;B8PRK4;B7S4V7;…	3906	234	CID		143.61	1.15585e-11	0	1	50		1	1433.75	-14.6338	12/137	pps_Arabidopsis_trypsin_rep2.mgf
	High	ELQDIIAILGLDELSEEDR	O98766;Q9MTW0;Q95FJ1;Q9MU12;Q9MT57;Q9MRM9;Q9MRK7;Q9BA74;Q9MRM6;Q95FR1;Q9XQY8;Q9MU01;Q9MRK1;Q29VB8;Q9XQX8;Q9XQN1;Q95FT8;Q95FL9;Q67H63;Q6EYX5;B7S4Q6;Q8WJF5;Q95FI1;Q9XQY1;Q3L1L0;A2T5L5;Q9TLJ8;Q9TLL5;Q9TLK3;Q95FM8;Q9FF03;Q71N61;Q29VB2;E1UZH9;Q9MTW4;Q95AN2;Q9MTU5;Q9MTZ8;Q67H60;Q3ZU72;Q9GET4;Q9MW35;Q9TMV2;O98523;Q8HT82;Q93Y44;B7S4P3;C0J3J3;Q9MRF4;Q9XQI9;Q67H80;Q29S89;Q257C7;A0AR40;B8PRK4;B7S4V7;Q9MU78;…	3363	188	CID		132.48	1.4983e-10		7	50		1	2171.04	-32.842	18/211	pps_Arabidopsis_trypsin_rep2.mgf
	High	AHGGVSVFGGVGER	O98766;Q9MTW0;Q95FJ1;Q9MU12;Q9MT57;Q9MRM9;Q9BA74;Q9MRM6;Q95FR1;Q9XQY8;Q9MU01;Q9MRK1;Q29VB8;Q9XQX8;Q9MTU3;Q9XQN1;Q8MBF9;Q8SLT9;Q95FT8;Q95FL9;Q67H63;B7S4Q6;Q8WJF5;Q95FI1;Q9XQY1;Q67H82;A2T5L5;Q9TLJ8;Q9TLL5;Q9TLK3;Q9XQX0;Q71N61;Q29VB2;E1UZH9;Q9MTW4;Q9MTU5;Q9MTZ8;Q3ZU72;A8ASI2;Q9GET4;Q9TMV2;O98523;Q8HT82;Q93Y44;A8ASH2;B7S4P3;C0J3J3;Q95FM7;Q9MRF4;Q9XQI9;Q67H80;Q29S89;Q257C7;A0AR40;B8PRK4;B7S4V7;Q9MU78;…	3365	213	CID		128.79	3.12863e-10	0	1	50		1	1328.64	-19.6827	12/119	pps_Arabidopsis_trypsin_rep2.mgf
	High	GRDTIGEQINVTcEVQQLLGNNR	C8YPI1	1	1	CID	C13(Carbamidomethyl)	109.57	2.82826e-08		4	50		1	2614.25	-20.4668	14/249	pps_Arabidopsis_trypsin_rep2.mgf
	High	VALVYGQMNEPPGAR	Q9MTW0;Q95FJ1;Q9MU12;Q9MT57;Q9MRM9;Q9MRK7;Q9BA74;Q9MRM6;Q95FR1;Q9XQY8;Q9MU01;Q9MRK1;Q29VB8;Q9XQX8;Q9MTU3;Q9XQN1;Q8MBF9;Q8SLT9;Q95FT8;Q95FL9;Q67H63;Q6EYX5;B7S4Q6;Q95FI1;Q9XQY1;Q67H82;A2T5L5;Q9TLJ8;Q9TLL5;Q9TLK3;Q95FM8;Q9FF03;Q71N61;E1UZH9;Q9TLL3;Q9MTW4;Q9GI23;Q95AN2;Q9MTU5;Q9MTZ8;Q67H60;A8ASI2;Q9GET4;Q9MW35;Q9TMV2;O98523;Q8HT82;Q93Y44;A8ASH2;B7S4P3;C0J3J3;Q8MBL0;Q95FM7;Q9MRF4;Q9XQI9;Q67H80;Q29S89;…	4104	235	CID		101.62	1.6861e-07		4	50		1	1601.75	-40.0945	12/133	pps_Arabidopsis_trypsin_rep2.mgf
	High	TVLIMELINNIAK	O98766;Q9MTW0;Q95FJ1;Q8SLS8;Q9MU12;Q9MT57;Q9MRM9;Q9MRK7;Q9BA74;Q9MRM6;Q95FR1;Q9MU01;Q9MRK1;Q9XQX8;Q9MTU3;Q8SLT9;Q95FT8;Q95FL9;Q67H63;Q6EYX5;B7S4Q6;Q9XQY1;Q67H82;A2T5L5;Q9TLJ8;Q9TLL5;Q9TLK3;Q9XQX0;Q95FM8;Q9FF03;Q71N61;Q29VB2;E1UZH9;Q9TLL3;Q9MTW4;Q95AN2;Q9MTU5;Q9MTZ8;Q3ZU72;A8ASI2;Q9GET4;Q9MW35;Q9TMV2;O98523;Q93Y44;A8ASH2;B7S4P3;C0J3J3;Q95FM7;Q9MRF4;Q9XQI9;Q67H80;Q29S89;Q257C7;A0AR40;B8PRK4;Q9MU78;…	3602	226	CID		86.28	7.12226e-06		4	51		1	1471.81	-28.7937	10/121	pps_Arabidopsis_trypsin_rep2.mgf
	High	TVLImELINNIAK	O98766;Q9MTW0;Q95FJ1;Q8SLS8;Q9MU12;Q9MT57;Q9MRM9;Q9MRK7;Q9BA74;Q9MRM6;Q95FR1;Q9MU01;Q9MRK1;Q9XQX8;Q9MTU3;Q8SLT9;Q95FT8;Q95FL9;Q67H63;Q6EYX5;B7S4Q6;Q9XQY1;Q67H82;A2T5L5;Q9TLJ8;Q9TLL5;Q9TLK3;Q9XQX0;Q95FM8;Q9FF03;Q71N61;Q29VB2;E1UZH9;Q9TLL3;Q9MTW4;Q95AN2;Q9MTU5;Q9MTZ8;Q3ZU72;A8ASI2;Q9GET4;Q9MW35;Q9TMV2;O98523;Q93Y44;A8ASH2;B7S4P3;C0J3J3;Q95FM7;Q9MRF4;Q9XQI9;Q67H80;Q29S89;Q257C7;A0AR40;B8PRK4;Q9MU78;…	3602	226	CID	M5(Oxidation)	70.45	0.000274037		5	51		1	1487.8	-36.0643	8/121	pps_Arabidopsis_trypsin_rep2.mgf
	High	VGLTALTMAEYFR	O98766;Q95FJ1;Q8SLS8;Q9MU12;Q9MT57;Q9MRM9;Q9MRK7;Q9BA74;Q9MRM6;Q95FR1;Q9XQY8;Q9MU01;Q9MRK1;Q29VB8;Q9XQX8;Q9MTU3;Q9XQN1;Q8MBF9;Q95FT8;Q95FL9;Q67H63;Q6EYX5;B7S4Q6;Q95FI1;Q9XQY1;Q67H82;Q3L1L0;A2T5L5;Q9TLJ8;Q9TLL5;Q9XQX0;Q95FM8;Q9FF03;Q71N61;E1UZH9;Q9MTW4;Q9GI23;Q95AN2;Q9MTU5;Q9MTZ8;Q67H60;Q3ZU72;A8ASI2;Q9GET4;Q9MW35;Q9TMV2;O98523;Q8HT82;Q93Y44;A8ASH2;B7S4P3;C0J3J3;Q8MBL0;Q95FM7;Q9XQI9;Q67H80;Q29S89;…	3375	225	CID		67.3	0.000587051	0	1	51		1	1471.74	-11.504	18/111	pps_Arabidopsis_trypsin_rep2.mgf
	High	VVDLLAPYR	O98766;Q9MTW0;Q95FJ1;Q8SLS8;Q9MU12;Q9MT57;Q9MRM9;Q95FR1;Q9XQY8;Q9MU01;Q9MRK1;Q29VB8;Q9XQX8;Q9XQN1;Q8SLT9;Q95FT8;Q95FL9;Q6EYX5;B7S4Q6;Q8WJF5;Q95FI1;Q67H82;A2T5L5;Q9TLL5;Q9TLK3;Q9XQX0;Q95FM8;Q9FF03;Q71N61;Q29VB2;E1UZH9;Q9TLL3;Q9MTW4;Q9GI23;Q95AN2;Q9MTU5;Q9MTZ8;Q67H60;Q3ZU72;A8ASI2;Q9GET4;Q9MW35;Q9TMV2;O98523;Q8HT82;Q93Y44;A8ASH2;B7S4P3;C0J3J3;Q8MBL0;Q95FM7;Q9MRF4;Q9XQI9;Q67H80;Q29S89;Q257C7;A0AR40;…	4078	230	CID		59.75	0.00287932		3	50		1	1045.58	-22.315	7/70	pps_Arabidopsis_trypsin_rep2.mgf
	High	YKELQDIIAILGLDELSEEDRLTVAR	O98766;Q9MTW0;Q95FJ1;Q9MU12;Q9MT57;Q9MRK7;Q9BA74;Q95FR1;Q9XQY8;Q9MU01;Q9MRK1;Q29VB8;Q9XQX8;Q9XQN1;Q95FT8;Q95FL9;Q67H63;Q6EYX5;B7S4Q6;Q8WJF5;Q9XQY1;Q3L1L0;A2T5L5;Q9TLJ8;Q9TLL5;Q9TLK3;Q95FM8;Q9FF03;Q71N61;Q29VB2;E1UZH9;Q9MTW4;Q95AN2;Q9MTU5;Q9MTZ8;Q67H60;Q3ZU72;Q9GET4;Q9MW35;Q9TMV2;O98523;Q93Y44;B7S4P3;C0J3J3;Q9MRF4;Q9XQI9;Q67H80;Q29S89;Q257C7;A0AR40;B8PRK4;B7S4V7;Q9MU78;Q9TMU6;O98412;Q5W4R8;Q8SLT5;…	2967	164	CID		57.45	0.00487359		7	50		1	3002.5	-35.2756	11/291	pps_Arabidopsis_trypsin_rep2.mgf
	High	TREGNDLYMEMK	O98766;Q95FJ1;Q9MU12;Q9MT57;Q9MRM9;Q9MRK7;Q9BA74;Q9MRM6;Q95FR1;Q9XQY8;Q9MU01;Q9XQX8;Q9MTU3;Q9XQN1;Q8SLT9;Q95FT8;Q95FL9;Q67H63;B7S4Q6;Q8WJF5;Q95FI1;Q9XQY1;Q67H82;A2T5L5;Q9TLJ8;Q9TLL5;Q9XQX0;Q95FM8;Q9FF03;Q71N61;E1UZH9;Q9TLL3;Q9MTW4;Q95AN2;Q9MTU5;Q9MTZ8;Q3ZU72;A8ASI2;Q9GET4;Q9MW35;Q9TMV2;Q8HT82;Q93Y44;A8ASH2;B7S4P3;C0J3J3;Q8MBL0;Q95FM7;Q9MRF4;Q9XQI9;Q67H80;Q29S89;Q257C7;A0AR40;B8PRK4;B7S4V7;Q9TMU6;…	3486	202	CID		49.81	0.0138394	0	1	47		1	1486.62	-32.1207	9/128	pps_Arabidopsis_trypsin_rep2.mgf
	Medium	mPSAVGYQPTLSTEMGTLQER	Q9MRM6;Q9MTU3;Q8MBF9;Q8SLT9;Q3L1L0;A2T5L5;Q9TLL5;E1UZH9;Q9MTZ8;Q95FM7;Q257C7;A0AR40;Q9TMU6;O98412;Q29VB0;Q9MRL5;Q95FL6;Q8MBK2;Q67H62;C8YPI1;Q9MRR6;Q95FM3;Q9MTZ4;Q9XQY2;Q9SC47;Q9MRW3;P19366;Q9MRG6;Q95FW9;A9XUH0;Q3ZMJ5;Q8MBI2;D7KRE0;Q8MBI0;Q8WH97;Q9MU36;Q9SBN9;Q5UVH1;Q6YN70;Q09RD9;Q9XQY0;Q95FL0;Q9SCU6;B2BI37;Q9MRM3;Q5UVF9;Q5YGN7;Q5YGK8;Q5UVH4;Q95FT4	571	50	CID	M1(Oxidation)	47.27	0.0395408		3	49	46	1	2312.01	-34.8252	8/221	pps_Arabidopsis_trypsin_rep2.mgf
	Low	VGLTALTmAEYFR	O98766;Q95FJ1;Q8SLS8;Q9MU12;Q9MT57;Q9MRM9;Q9MRK7;Q9BA74;Q9MRM6;Q95FR1;Q9XQY8;Q9MU01;Q9MRK1;Q29VB8;Q9XQX8;Q9MTU3;Q9XQN1;Q8MBF9;Q95FT8;Q95FL9;Q67H63;Q6EYX5;B7S4Q6;Q95FI1;Q9XQY1;Q67H82;Q3L1L0;A2T5L5;Q9TLJ8;Q9TLL5;Q9XQX0;Q95FM8;Q9FF03;Q71N61;E1UZH9;Q9MTW4;Q9GI23;Q95AN2;Q9MTU5;Q9MTZ8;Q67H60;Q3ZU72;A8ASI2;Q9GET4;Q9MW35;Q9TMV2;O98523;Q8HT82;Q93Y44;A8ASH2;B7S4P3;C0J3J3;Q8MBL0;Q95FM7;Q9XQI9;Q67H80;Q29S89;…	3375	225	CID	M8(Oxidation)	33.87	1.20403		2	51	42	1	1487.72	-22.1379	10/111	pps_Arabidopsis_trypsin_rep2.mgf
	Low	ELQDIIAILGLDELSEEDRLTVAR	O98766;Q9MTW0;Q95FJ1;Q9MU12;Q9MT57;Q9MRK7;Q9BA74;Q95FR1;Q9XQY8;Q9MU01;Q9MRK1;Q29VB8;Q9XQX8;Q9XQN1;Q95FT8;Q95FL9;Q67H63;Q6EYX5;B7S4Q6;Q8WJF5;Q9XQY1;Q3L1L0;A2T5L5;Q9TLJ8;Q9TLL5;Q9TLK3;Q95FM8;Q9FF03;Q71N61;Q29VB2;E1UZH9;Q9MTW4;Q95AN2;Q9MTU5;Q9MTZ8;Q67H60;Q3ZU72;Q9GET4;Q9MW35;Q9TMV2;O98523;Q93Y44;B7S4P3;C0J3J3;Q9MRF4;Q9XQI9;Q67H80;Q29S89;Q257C7;A0AR40;B8PRK4;B7S4V7;Q9MU78;Q9TMU6;O98412;Q5W4R8;Q8SLT5;…	2972	167	CID		33.48	1.28002		7	50	31	1	2711.33	-42.7481	12/269	pps_Arabidopsis_trypsin_rep2.mgf
	Low	VVDLLAPYRR	O98766;Q9MTW0;Q95FJ1;Q8SLS8;Q9MU12;Q9MT57;Q9MRM9;Q95FR1;Q9XQY8;Q9MU01;Q9MRK1;Q29VB8;Q9XQX8;Q9XQN1;Q8SLT9;Q95FT8;Q95FL9;Q6EYX5;B7S4Q6;Q8WJF5;Q95FI1;Q67H82;A2T5L5;Q9TLL5;Q9TLK3;Q9XQX0;Q95FM8;Q9FF03;Q71N61;Q29VB2;E1UZH9;Q9TLL3;Q9MTW4;Q9GI23;Q95AN2;Q9MTU5;Q9MTZ8;Q67H60;Q3ZU72;A8ASI2;Q9GET4;Q9MW35;Q9TMV2;O98523;Q8HT82;Q93Y44;A8ASH2;B7S4P3;C0J3J3;Q8MBL0;Q95FM7;Q9MRF4;Q9XQI9;Q67H80;Q29S89;Q257C7;A0AR40;…	4069	228	CID		25.54	7.00063		4	50	39	1	1201.68	-22.2366	9/81	pps_Arabidopsis_trypsin_rep2.mgf
	Low	VALVYGQmNEPPGAR	Q9MTW0;Q95FJ1;Q9MU12;Q9MT57;Q9MRM9;Q9MRK7;Q9BA74;Q9MRM6;Q95FR1;Q9XQY8;Q9MU01;Q9MRK1;Q29VB8;Q9XQX8;Q9MTU3;Q9XQN1;Q8MBF9;Q8SLT9;Q95FT8;Q95FL9;Q67H63;Q6EYX5;B7S4Q6;Q95FI1;Q9XQY1;Q67H82;A2T5L5;Q9TLJ8;Q9TLL5;Q9TLK3;Q95FM8;Q9FF03;Q71N61;E1UZH9;Q9TLL3;Q9MTW4;Q9GI23;Q95AN2;Q9MTU5;Q9MTZ8;Q67H60;A8ASI2;Q9GET4;Q9MW35;Q9TMV2;O98523;Q8HT82;Q93Y44;A8ASH2;B7S4P3;C0J3J3;Q8MBL0;Q95FM7;Q9MRF4;Q9XQI9;Q67H80;Q29S89;…	4104	235	CID	M8(Oxidation)	19.96	23.2719		4	50	27	1	1617.74	-42.551	6/133	pps_Arabidopsis_trypsin_rep2.mgf
A9XUH0	49.6	26	20	498	53.661	5.38916	1241.55	ATP synthase CF1 beta subunit (Fragment) OS=Berberidopsis corallina GN=atpB PE=3 SV=1 - [A9XUH0_9MAGN]
	Confidence Icon	Sequence	Protein Accessions	# Proteins	# Protein Groups	Activation Type	Modifications	IonScore	Exp Value	Δ Score	Rank	Identity High	Homology Threshold	Charge	m/z [Da]	ΔM [ppm]	Ions Matched	Spectrum File
	High	DVNEQDVLLFIDNIFR	Q9MTW0;Q95FJ1;Q9MU12;Q9MT57;Q9BA74;Q9MRM6;Q95FR1;Q9XQY8;Q9MU01;Q9MRK1;Q29VB8;Q9XQX8;Q9MTU3;Q9XQN1;Q8MBF9;Q8SLT9;Q95FT8;Q95FL9;Q67H63;Q6EYX5;Q95FI1;Q67H82;Q3L1L0;A2T5L5;Q9TLJ8;Q9TLK3;Q9XQX0;Q95FM8;Q9FF03;E1UZH9;Q9MTW4;Q9GI23;Q95AN2;Q9MTU5;Q9MTZ8;Q67H60;Q3ZU72;A8ASI2;Q9GET4;Q9MW35;Q9TMV2;O98523;Q8HT82;Q93Y44;A8ASH2;B7S4P3;C0J3J3;Q8MBL0;Q95FM7;Q9MRF4;Q9XQI9;Q67H80;Q29S89;Q257C7;A0AR40;Q9MU78;Q9TMU6;…	2339	166	CID		172.03	1.67271e-14		3	50		1	1950.06	30.4549	15/172	pps_Arabidopsis_trypsin_rep2.mgf
	High	MPSAVGYQPTLSTEMGTLQER	Q9MRM6;Q9MTU3;Q8MBF9;Q8SLT9;Q3L1L0;A2T5L5;Q9TLL5;E1UZH9;Q9MTZ8;Q95FM7;Q257C7;A0AR40;Q9TMU6;O98412;Q29VB0;Q9MRL5;Q95FL6;Q8MBK2;Q67H62;C8YPI1;Q9MRR6;Q95FM3;Q9MTZ4;Q9XQY2;Q9SC47;Q9MRW3;P19366;Q9MRG6;Q95FW9;A9XUH0;Q3ZMJ5;Q8MBI2;D7KRE0;Q8MBI0;Q8WH97;Q9MU36;Q9SBN9;Q5UVH1;Q6YN70;Q09RD9;Q9XQY0;Q95FL0;Q9SCU6;B2BI37;Q9MRM3;Q5UVF9;Q5YGN7;Q5YGK8;Q5UVH4;Q95FT4	571	50	CID		165.87	6.0273e-14		2	50		1	2296.01	-36.76	17/221	pps_Arabidopsis_trypsin_rep2.mgf
	High	YKELQDIIAILGLDELSEEDR	O98766;Q9MTW0;Q95FJ1;Q9MU12;Q9MT57;Q9MRM9;Q9MRK7;Q9BA74;Q9MRM6;Q95FR1;Q9XQY8;Q9MU01;Q9MRK1;Q29VB8;Q9XQX8;Q9XQN1;Q95FT8;Q95FL9;Q67H63;Q6EYX5;B7S4Q6;Q8WJF5;Q95FI1;Q9XQY1;Q3L1L0;A2T5L5;Q9TLJ8;Q9TLL5;Q9TLK3;Q95FM8;Q9FF03;Q71N61;Q29VB2;E1UZH9;Q9MTW4;Q95AN2;Q9MTU5;Q9MTZ8;Q67H60;Q3ZU72;Q9GET4;Q9MW35;Q9TMV2;O98523;Q8HT82;Q93Y44;B7S4P3;C0J3J3;Q9MRF4;Q9XQI9;Q67H80;Q29S89;Q257C7;A0AR40;B8PRK4;B7S4V7;Q9MU78;…	3355	185	CID		159.84	2.77274e-13		9	50		1	2462.18	-35.8735	16/233	pps_Arabidopsis_trypsin_rep2.mgf
	High	IFNVLGEPVDNLGPVDTR	O98766;Q9MTW0;Q8SLS8;Q9MU12;Q9MT57;Q9BA74;Q95FR1;Q9MRK1;Q29VB8;Q9MTU3;Q9XQN1;Q8MBF9;Q8SLT9;B7S4Q6;Q8WJF5;Q9XQY1;A2T5L5;Q9TLL5;Q9TLK3;Q9XQX0;Q95FM8;Q71N61;Q29VB2;E1UZH9;Q67H60;Q3ZU72;A8ASI2;Q9GET4;Q9MW35;Q9TMV2;O98523;Q8HT82;A8ASH2;B7S4P3;Q9MRF4;Q257C7;A0AR40;B8PRK4;B7S4V7;Q9MU78;Q5W4R8;Q8WJG3;Q8SLT5;Q9MRR7;Q9MRU7;Q9MRL5;Q9MRN4;O98595;Q95FL6;O98404;O98583;Q9XQY9;Q9MW37;Q8SLS6;Q9XQY6;Q9MRR6;Q67H40;…	1261	96	CID		157.25	5.14839e-13		2	50		1	1955	-11.085	14/187	pps_Arabidopsis_trypsin_rep2.mgf
	High	DVNEQDVLLFIDNIFR	Q9MTW0;Q95FJ1;Q9MU12;Q9MT57;Q9BA74;Q9MRM6;Q95FR1;Q9XQY8;Q9MU01;Q9MRK1;Q29VB8;Q9XQX8;Q9MTU3;Q9XQN1;Q8MBF9;Q8SLT9;Q95FT8;Q95FL9;Q67H63;Q6EYX5;Q95FI1;Q67H82;Q3L1L0;A2T5L5;Q9TLJ8;Q9TLK3;Q9XQX0;Q95FM8;Q9FF03;E1UZH9;Q9MTW4;Q9GI23;Q95AN2;Q9MTU5;Q9MTZ8;Q67H60;Q3ZU72;A8ASI2;Q9GET4;Q9MW35;Q9TMV2;O98523;Q8HT82;Q93Y44;A8ASH2;B7S4P3;C0J3J3;Q8MBL0;Q95FM7;Q9MRF4;Q9XQI9;Q67H80;Q29S89;Q257C7;A0AR40;Q9MU78;Q9TMU6;…	2339	166	CID		146.24	6.55152e-12		3	50		1	1950.01	5.47099	15/172	pps_Arabidopsis_trypsin_rep2.mgf
	High	FVQAGSEVSALLGR	O98766;Q9MTW0;Q95FJ1;Q8SLS8;Q9MU12;Q9MRM9;Q9MRK7;Q9BA74;Q9MRM6;Q95FR1;Q9XQY8;Q9MU01;Q9MRK1;Q29VB8;Q9XQX8;Q9MTU3;Q9XQN1;Q8MBF9;Q8SLT9;Q95FT8;Q95FL9;Q67H63;B7S4Q6;Q67H82;Q3L1L0;A2T5L5;Q9TLL5;Q9TLK3;Q9XQX0;Q95FM8;Q9FF03;Q71N61;Q29VB2;E1UZH9;Q9MTW4;Q9GI23;Q95AN2;Q9MTU5;Q67H60;Q3ZU72;A8ASI2;Q9MW35;Q9TMV2;O98523;Q8HT82;B7S4P3;C0J3J3;Q8MBL0;Q95FM7;Q9MRF4;Q9XQI9;Q67H80;Q29S89;Q257C7;A0AR40;B8PRK4;B7S4V7;…	3906	234	CID		143.61	1.15585e-11	0	1	50		1	1433.75	-14.6338	12/137	pps_Arabidopsis_trypsin_rep2.mgf
	High	GIYPAVDPLDSTSTMLQPR	O98766;Q9MTW0;Q95FJ1;Q8SLS8;Q9MU12;Q9MT57;Q9MRM9;Q9MRK7;Q9BA74;Q9MRM6;Q95FR1;Q9XQY8;Q9MU01;Q9MRK1;Q29VB8;Q9XQX8;Q9MTU3;Q9XQN1;Q8MBF9;Q8SLT9;Q95FT8;Q95FL9;Q67H63;Q6EYX5;B7S4Q6;Q95FI1;Q9XQY1;Q67H82;Q3L1L0;A2T5L5;Q9TLJ8;Q9TLL5;Q9XQX0;Q95FM8;Q9FF03;Q71N61;Q29VB2;E1UZH9;Q9TLL3;Q9MTW4;Q9GI23;Q95AN2;Q9MTU5;Q9MTZ8;Q67H60;Q3ZU72;A8ASI2;Q9GET4;Q9MW35;Q9TMV2;O98523;Q8HT82;Q93Y44;A8ASH2;B7S4P3;C0J3J3;Q8MBL0;…	2265	198	CID		139.2	3.25687e-11		2	50		1	2060.99	-19.4136	14/167	pps_Arabidopsis_trypsin_rep2.mgf
	High	ELQDIIAILGLDELSEEDR	O98766;Q9MTW0;Q95FJ1;Q9MU12;Q9MT57;Q9MRM9;Q9MRK7;Q9BA74;Q9MRM6;Q95FR1;Q9XQY8;Q9MU01;Q9MRK1;Q29VB8;Q9XQX8;Q9XQN1;Q95FT8;Q95FL9;Q67H63;Q6EYX5;B7S4Q6;Q8WJF5;Q95FI1;Q9XQY1;Q3L1L0;A2T5L5;Q9TLJ8;Q9TLL5;Q9TLK3;Q95FM8;Q9FF03;Q71N61;Q29VB2;E1UZH9;Q9MTW4;Q95AN2;Q9MTU5;Q9MTZ8;Q67H60;Q3ZU72;Q9GET4;Q9MW35;Q9TMV2;O98523;Q8HT82;Q93Y44;B7S4P3;C0J3J3;Q9MRF4;Q9XQI9;Q67H80;Q29S89;Q257C7;A0AR40;B8PRK4;B7S4V7;Q9MU78;…	3363	188	CID		132.48	1.4983e-10		7	50		1	2171.04	-32.842	18/211	pps_Arabidopsis_trypsin_rep2.mgf
	High	AHGGVSVFGGVGER	O98766;Q9MTW0;Q95FJ1;Q9MU12;Q9MT57;Q9MRM9;Q9BA74;Q9MRM6;Q95FR1;Q9XQY8;Q9MU01;Q9MRK1;Q29VB8;Q9XQX8;Q9MTU3;Q9XQN1;Q8MBF9;Q8SLT9;Q95FT8;Q95FL9;Q67H63;B7S4Q6;Q8WJF5;Q95FI1;Q9XQY1;Q67H82;A2T5L5;Q9TLJ8;Q9TLL5;Q9TLK3;Q9XQX0;Q71N61;Q29VB2;E1UZH9;Q9MTW4;Q9MTU5;Q9MTZ8;Q3ZU72;A8ASI2;Q9GET4;Q9TMV2;O98523;Q8HT82;Q93Y44;A8ASH2;B7S4P3;C0J3J3;Q95FM7;Q9MRF4;Q9XQI9;Q67H80;Q29S89;Q257C7;A0AR40;B8PRK4;B7S4V7;Q9MU78;…	3365	213	CID		128.79	3.12863e-10	0	1	50		1	1328.64	-19.6827	12/119	pps_Arabidopsis_trypsin_rep2.mgf
	High	IVGEEHYETAQQVK	P19366;Q95FW4;Q95FW9;A9XUH0;D7KRE0;Q9MU37	35	6	CID		103.15	1.16381e-07		3	50		1	1630.78	-15.0733	19/125	pps_Arabidopsis_trypsin_rep2.mgf
	High	VALVYGQMNEPPGAR	Q9MTW0;Q95FJ1;Q9MU12;Q9MT57;Q9MRM9;Q9MRK7;Q9BA74;Q9MRM6;Q95FR1;Q9XQY8;Q9MU01;Q9MRK1;Q29VB8;Q9XQX8;Q9MTU3;Q9XQN1;Q8MBF9;Q8SLT9;Q95FT8;Q95FL9;Q67H63;Q6EYX5;B7S4Q6;Q95FI1;Q9XQY1;Q67H82;A2T5L5;Q9TLJ8;Q9TLL5;Q9TLK3;Q95FM8;Q9FF03;Q71N61;E1UZH9;Q9TLL3;Q9MTW4;Q9GI23;Q95AN2;Q9MTU5;Q9MTZ8;Q67H60;A8ASI2;Q9GET4;Q9MW35;Q9TMV2;O98523;Q8HT82;Q93Y44;A8ASH2;B7S4P3;C0J3J3;Q8MBL0;Q95FM7;Q9MRF4;Q9XQI9;Q67H80;Q29S89;…	4104	235	CID		101.62	1.6861e-07		4	50		1	1601.75	-40.0945	12/133	pps_Arabidopsis_trypsin_rep2.mgf
	High	IAQIIGPVLDVAFPPGK	O98766;Q95FJ1;Q95FR1;Q9MU01;Q95FT8;Q6EYX5;Q67H82;Q9TLL5;Q95FM8;Q9TLL3;Q95AN2;Q9MTZ8;Q3ZU72;A8ASI2;Q95FM7;Q67H80;Q29S89;Q5W4R8;Q95FQ1;Q29VB0;Q9MRL5;Q9MRN4;Q95FL6;Q95FS7;Q9MRL6;Q95FM3;Q9XQZ0;Q3ZU69;Q29VC3;A3KLS6;P19366;Q95DV0;Q8WJG9;A9XUH0;Q8WJG8;Q9XQX3;Q95FV0;Q29V89;Q95FV3;Q4KU64;A9QBY3;D7KRE0;Q95FQ5	595	43	CID		98.39	3.67206e-07		2	50		1	1734.97	-25.0559	11/163	pps_Arabidopsis_trypsin_rep2.mgf
	High	TVLIMELINNIAK	O98766;Q9MTW0;Q95FJ1;Q8SLS8;Q9MU12;Q9MT57;Q9MRM9;Q9MRK7;Q9BA74;Q9MRM6;Q95FR1;Q9MU01;Q9MRK1;Q9XQX8;Q9MTU3;Q8SLT9;Q95FT8;Q95FL9;Q67H63;Q6EYX5;B7S4Q6;Q9XQY1;Q67H82;A2T5L5;Q9TLJ8;Q9TLL5;Q9TLK3;Q9XQX0;Q95FM8;Q9FF03;Q71N61;Q29VB2;E1UZH9;Q9TLL3;Q9MTW4;Q95AN2;Q9MTU5;Q9MTZ8;Q3ZU72;A8ASI2;Q9GET4;Q9MW35;Q9TMV2;O98523;Q93Y44;A8ASH2;B7S4P3;C0J3J3;Q95FM7;Q9MRF4;Q9XQI9;Q67H80;Q29S89;Q257C7;A0AR40;B8PRK4;Q9MU78;…	3602	226	CID		86.28	7.12226e-06		4	51		1	1471.81	-28.7937	10/121	pps_Arabidopsis_trypsin_rep2.mgf
	High	TVLImELINNIAK	O98766;Q9MTW0;Q95FJ1;Q8SLS8;Q9MU12;Q9MT57;Q9MRM9;Q9MRK7;Q9BA74;Q9MRM6;Q95FR1;Q9MU01;Q9MRK1;Q9XQX8;Q9MTU3;Q8SLT9;Q95FT8;Q95FL9;Q67H63;Q6EYX5;B7S4Q6;Q9XQY1;Q67H82;A2T5L5;Q9TLJ8;Q9TLL5;Q9TLK3;Q9XQX0;Q95FM8;Q9FF03;Q71N61;Q29VB2;E1UZH9;Q9TLL3;Q9MTW4;Q95AN2;Q9MTU5;Q9MTZ8;Q3ZU72;A8ASI2;Q9GET4;Q9MW35;Q9TMV2;O98523;Q93Y44;A8ASH2;B7S4P3;C0J3J3;Q95FM7;Q9MRF4;Q9XQI9;Q67H80;Q29S89;Q257C7;A0AR40;B8PRK4;Q9MU78;…	3602	226	CID	M5(Oxidation)	70.45	0.000274037		5	51		1	1487.8	-36.0643	8/121	pps_Arabidopsis_trypsin_rep2.mgf
	High	VGLTALTMAEYFR	O98766;Q95FJ1;Q8SLS8;Q9MU12;Q9MT57;Q9MRM9;Q9MRK7;Q9BA74;Q9MRM6;Q95FR1;Q9XQY8;Q9MU01;Q9MRK1;Q29VB8;Q9XQX8;Q9MTU3;Q9XQN1;Q8MBF9;Q95FT8;Q95FL9;Q67H63;Q6EYX5;B7S4Q6;Q95FI1;Q9XQY1;Q67H82;Q3L1L0;A2T5L5;Q9TLJ8;Q9TLL5;Q9XQX0;Q95FM8;Q9FF03;Q71N61;E1UZH9;Q9MTW4;Q9GI23;Q95AN2;Q9MTU5;Q9MTZ8;Q67H60;Q3ZU72;A8ASI2;Q9GET4;Q9MW35;Q9TMV2;O98523;Q8HT82;Q93Y44;A8ASH2;B7S4P3;C0J3J3;Q8MBL0;Q95FM7;Q9XQI9;Q67H80;Q29S89;…	3375	225	CID		67.3	0.000587051	0	1	51		1	1471.74	-11.504	18/111	pps_Arabidopsis_trypsin_rep2.mgf
	High	VVDLLAPYR	O98766;Q9MTW0;Q95FJ1;Q8SLS8;Q9MU12;Q9MT57;Q9MRM9;Q95FR1;Q9XQY8;Q9MU01;Q9MRK1;Q29VB8;Q9XQX8;Q9XQN1;Q8SLT9;Q95FT8;Q95FL9;Q6EYX5;B7S4Q6;Q8WJF5;Q95FI1;Q67H82;A2T5L5;Q9TLL5;Q9TLK3;Q9XQX0;Q95FM8;Q9FF03;Q71N61;Q29VB2;E1UZH9;Q9TLL3;Q9MTW4;Q9GI23;Q95AN2;Q9MTU5;Q9MTZ8;Q67H60;Q3ZU72;A8ASI2;Q9GET4;Q9MW35;Q9TMV2;O98523;Q8HT82;Q93Y44;A8ASH2;B7S4P3;C0J3J3;Q8MBL0;Q95FM7;Q9MRF4;Q9XQI9;Q67H80;Q29S89;Q257C7;A0AR40;…	4078	230	CID		59.75	0.00287932		3	50		1	1045.58	-22.315	7/70	pps_Arabidopsis_trypsin_rep2.mgf
	High	YKELQDIIAILGLDELSEEDRLTVAR	O98766;Q9MTW0;Q95FJ1;Q9MU12;Q9MT57;Q9MRK7;Q9BA74;Q95FR1;Q9XQY8;Q9MU01;Q9MRK1;Q29VB8;Q9XQX8;Q9XQN1;Q95FT8;Q95FL9;Q67H63;Q6EYX5;B7S4Q6;Q8WJF5;Q9XQY1;Q3L1L0;A2T5L5;Q9TLJ8;Q9TLL5;Q9TLK3;Q95FM8;Q9FF03;Q71N61;Q29VB2;E1UZH9;Q9MTW4;Q95AN2;Q9MTU5;Q9MTZ8;Q67H60;Q3ZU72;Q9GET4;Q9MW35;Q9TMV2;O98523;Q93Y44;B7S4P3;C0J3J3;Q9MRF4;Q9XQI9;Q67H80;Q29S89;Q257C7;A0AR40;B8PRK4;B7S4V7;Q9MU78;Q9TMU6;O98412;Q5W4R8;Q8SLT5;…	2967	164	CID		57.45	0.00487359		7	50		1	3002.5	-35.2756	11/291	pps_Arabidopsis_trypsin_rep2.mgf
	High	TREGNDLYMEMK	O98766;Q95FJ1;Q9MU12;Q9MT57;Q9MRM9;Q9MRK7;Q9BA74;Q9MRM6;Q95FR1;Q9XQY8;Q9MU01;Q9XQX8;Q9MTU3;Q9XQN1;Q8SLT9;Q95FT8;Q95FL9;Q67H63;B7S4Q6;Q8WJF5;Q95FI1;Q9XQY1;Q67H82;A2T5L5;Q9TLJ8;Q9TLL5;Q9XQX0;Q95FM8;Q9FF03;Q71N61;E1UZH9;Q9TLL3;Q9MTW4;Q95AN2;Q9MTU5;Q9MTZ8;Q3ZU72;A8ASI2;Q9GET4;Q9MW35;Q9TMV2;Q8HT82;Q93Y44;A8ASH2;B7S4P3;C0J3J3;Q8MBL0;Q95FM7;Q9MRF4;Q9XQI9;Q67H80;Q29S89;Q257C7;A0AR40;B8PRK4;B7S4V7;Q9TMU6;…	3486	202	CID		49.81	0.0138394	0	1	47		1	1486.62	-32.1207	9/128	pps_Arabidopsis_trypsin_rep2.mgf
	Medium	mPSAVGYQPTLSTEMGTLQER	Q9MRM6;Q9MTU3;Q8MBF9;Q8SLT9;Q3L1L0;A2T5L5;Q9TLL5;E1UZH9;Q9MTZ8;Q95FM7;Q257C7;A0AR40;Q9TMU6;O98412;Q29VB0;Q9MRL5;Q95FL6;Q8MBK2;Q67H62;C8YPI1;Q9MRR6;Q95FM3;Q9MTZ4;Q9XQY2;Q9SC47;Q9MRW3;P19366;Q9MRG6;Q95FW9;A9XUH0;Q3ZMJ5;Q8MBI2;D7KRE0;Q8MBI0;Q8WH97;Q9MU36;Q9SBN9;Q5UVH1;Q6YN70;Q09RD9;Q9XQY0;Q95FL0;Q9SCU6;B2BI37;Q9MRM3;Q5UVF9;Q5YGN7;Q5YGK8;Q5UVH4;Q95FT4	571	50	CID	M1(Oxidation)	47.27	0.0395408		3	49	46	1	2312.01	-34.8252	8/221	pps_Arabidopsis_trypsin_rep2.mgf
	Low	GIYPAVDPLDSTSTmLQPR	O98766;Q9MTW0;Q95FJ1;Q8SLS8;Q9MU12;Q9MT57;Q9MRM9;Q9MRK7;Q9BA74;Q9MRM6;Q95FR1;Q9XQY8;Q9MU01;Q9MRK1;Q29VB8;Q9XQX8;Q9MTU3;Q9XQN1;Q8MBF9;Q8SLT9;Q95FT8;Q95FL9;Q67H63;Q6EYX5;B7S4Q6;Q95FI1;Q9XQY1;Q67H82;Q3L1L0;A2T5L5;Q9TLJ8;Q9TLL5;Q9XQX0;Q95FM8;Q9FF03;Q71N61;Q29VB2;E1UZH9;Q9TLL3;Q9MTW4;Q9GI23;Q95AN2;Q9MTU5;Q9MTZ8;Q67H60;Q3ZU72;A8ASI2;Q9GET4;Q9MW35;Q9TMV2;O98523;Q8HT82;Q93Y44;A8ASH2;B7S4P3;C0J3J3;Q8MBL0;…	2265	198	CID	M15(Oxidation)	36.08	0.673747		2	50	41	1	2076.98	-21.3137	10/167	pps_Arabidopsis_trypsin_rep2.mgf
	Low	VGLTALTmAEYFR	O98766;Q95FJ1;Q8SLS8;Q9MU12;Q9MT57;Q9MRM9;Q9MRK7;Q9BA74;Q9MRM6;Q95FR1;Q9XQY8;Q9MU01;Q9MRK1;Q29VB8;Q9XQX8;Q9MTU3;Q9XQN1;Q8MBF9;Q95FT8;Q95FL9;Q67H63;Q6EYX5;B7S4Q6;Q95FI1;Q9XQY1;Q67H82;Q3L1L0;A2T5L5;Q9TLJ8;Q9TLL5;Q9XQX0;Q95FM8;Q9FF03;Q71N61;E1UZH9;Q9MTW4;Q9GI23;Q95AN2;Q9MTU5;Q9MTZ8;Q67H60;Q3ZU72;A8ASI2;Q9GET4;Q9MW35;Q9TMV2;O98523;Q8HT82;Q93Y44;A8ASH2;B7S4P3;C0J3J3;Q8MBL0;Q95FM7;Q9XQI9;Q67H80;Q29S89;…	3375	225	CID	M8(Oxidation)	33.87	1.20403		2	51	42	1	1487.72	-22.1379	10/111	pps_Arabidopsis_trypsin_rep2.mgf
	Low	ELQDIIAILGLDELSEEDRLTVAR	O98766;Q9MTW0;Q95FJ1;Q9MU12;Q9MT57;Q9MRK7;Q9BA74;Q95FR1;Q9XQY8;Q9MU01;Q9MRK1;Q29VB8;Q9XQX8;Q9XQN1;Q95FT8;Q95FL9;Q67H63;Q6EYX5;B7S4Q6;Q8WJF5;Q9XQY1;Q3L1L0;A2T5L5;Q9TLJ8;Q9TLL5;Q9TLK3;Q95FM8;Q9FF03;Q71N61;Q29VB2;E1UZH9;Q9MTW4;Q95AN2;Q9MTU5;Q9MTZ8;Q67H60;Q3ZU72;Q9GET4;Q9MW35;Q9TMV2;O98523;Q93Y44;B7S4P3;C0J3J3;Q9MRF4;Q9XQI9;Q67H80;Q29S89;Q257C7;A0AR40;B8PRK4;B7S4V7;Q9MU78;Q9TMU6;O98412;Q5W4R8;Q8SLT5;…	2972	167	CID		33.48	1.28002		7	50	31	1	2711.33	-42.7481	12/269	pps_Arabidopsis_trypsin_rep2.mgf
	Low	MPNIYNALVVK	O98766;Q9MTW0;Q95FJ1;Q8SLS8;Q9MU12;Q9MT57;Q9MRM9;Q9BA74;Q95FR1;Q9XQY8;Q9MU01;Q9MRK1;Q9XQX8;Q9XQN1;Q8SLT9;Q95FL9;Q6EYX5;B7S4Q6;Q67H82;Q3L1L0;A2T5L5;Q9TLJ8;Q9TLL5;Q9XQX0;Q95FM8;Q71N61;Q29VB2;E1UZH9;Q9TLL3;Q9MTW4;Q9GI23;Q95AN2;Q9MTZ8;Q67H60;Q3ZU72;A8ASI2;Q9GET4;Q9MW35;Q9TMV2;Q8HT82;A8ASH2;B7S4P3;C0J3J3;Q67H80;Q257C7;A0AR40;B8PRK4;B7S4V7;Q9MU78;O98412;Q5W4R8;Q8WJG3;Q8SLT5;Q95FQ1;Q9MRR7;Q95FK0;Q29VB0;…	1828	143	CID		29.34	4.5515		7	52		1	1261.61	-67.0038	15/108	pps_Arabidopsis_trypsin_rep2.mgf
	Low	ESGVINEQNIAESK	Q9MTW0;Q95FJ1;Q9MT57;Q9MRM9;Q9MRM6;Q9XQY8;Q9MU01;Q9MRK1;Q29VB8;Q9XQX8;Q9MTU3;Q8SLT9;Q8WJF5;Q95FI1;Q9XQY1;Q67H82;A2T5L5;Q9TLJ8;Q9TLL5;Q95FM8;E1UZH9;Q9TLL3;Q9MTW4;Q3ZU72;A8ASI2;Q9MW35;O98523;C0J3J3;Q9MRF4;Q67H80;Q29S89;Q257C7;Q5W4R8;Q8SLT5;Q95FQ1;Q29VB0;A3KLS5;C0J3I8;Q9MRU7;Q95FW7;O98418;Q8SLS1;O98583;Q9XQY9;Q8SLS6;Q9XQY6;Q9MRR6;Q9MRA2;Q9MRL6;Q9TLL7;Q95FM3;Q9MV64;Q9MTZ4;Q3ZU69;Q29VC3;Q29VB4;Q29S96;…	875	78	CID		28.85	3.01279		8	50	44	1	1517.71	-23.2991	12/145	pps_Arabidopsis_trypsin_rep2.mgf
	Low	VVDLLAPYRR	O98766;Q9MTW0;Q95FJ1;Q8SLS8;Q9MU12;Q9MT57;Q9MRM9;Q95FR1;Q9XQY8;Q9MU01;Q9MRK1;Q29VB8;Q9XQX8;Q9XQN1;Q8SLT9;Q95FT8;Q95FL9;Q6EYX5;B7S4Q6;Q8WJF5;Q95FI1;Q67H82;A2T5L5;Q9TLL5;Q9TLK3;Q9XQX0;Q95FM8;Q9FF03;Q71N61;Q29VB2;E1UZH9;Q9TLL3;Q9MTW4;Q9GI23;Q95AN2;Q9MTU5;Q9MTZ8;Q67H60;Q3ZU72;A8ASI2;Q9GET4;Q9MW35;Q9TMV2;O98523;Q8HT82;Q93Y44;A8ASH2;B7S4P3;C0J3J3;Q8MBL0;Q95FM7;Q9MRF4;Q9XQI9;Q67H80;Q29S89;Q257C7;A0AR40;…	4069	228	CID		25.54	7.00063		4	50	39	1	1201.68	-22.2366	9/81	pps_Arabidopsis_trypsin_rep2.mgf
	Low	VALVYGQmNEPPGAR	Q9MTW0;Q95FJ1;Q9MU12;Q9MT57;Q9MRM9;Q9MRK7;Q9BA74;Q9MRM6;Q95FR1;Q9XQY8;Q9MU01;Q9MRK1;Q29VB8;Q9XQX8;Q9MTU3;Q9XQN1;Q8MBF9;Q8SLT9;Q95FT8;Q95FL9;Q67H63;Q6EYX5;B7S4Q6;Q95FI1;Q9XQY1;Q67H82;A2T5L5;Q9TLJ8;Q9TLL5;Q9TLK3;Q95FM8;Q9FF03;Q71N61;E1UZH9;Q9TLL3;Q9MTW4;Q9GI23;Q95AN2;Q9MTU5;Q9MTZ8;Q67H60;A8ASI2;Q9GET4;Q9MW35;Q9TMV2;O98523;Q8HT82;Q93Y44;A8ASH2;B7S4P3;C0J3J3;Q8MBL0;Q95FM7;Q9MRF4;Q9XQI9;Q67H80;Q29S89;…	4104	235	CID	M8(Oxidation)	19.96	23.2719		4	50	27	1	1617.74	-42.551	6/133	pps_Arabidopsis_trypsin_rep2.mgf
Q29S89	43.19	24	18	477	51.3627	5.30029	1224.44	ATP synthase beta subunit (Fragment) OS=Hillebrandia sandwicensis GN=atpB PE=3 SV=1 - [Q29S89_9ROSI]
	Confidence Icon	Sequence	Protein Accessions	# Proteins	# Protein Groups	Activation Type	Modifications	IonScore	Exp Value	Δ Score	Rank	Identity High	Homology Threshold	Charge	m/z [Da]	ΔM [ppm]	Ions Matched	Spectrum File
	High	DVNEQDVLLFIDNIFR	Q9MTW0;Q95FJ1;Q9MU12;Q9MT57;Q9BA74;Q9MRM6;Q95FR1;Q9XQY8;Q9MU01;Q9MRK1;Q29VB8;Q9XQX8;Q9MTU3;Q9XQN1;Q8MBF9;Q8SLT9;Q95FT8;Q95FL9;Q67H63;Q6EYX5;Q95FI1;Q67H82;Q3L1L0;A2T5L5;Q9TLJ8;Q9TLK3;Q9XQX0;Q95FM8;Q9FF03;E1UZH9;Q9MTW4;Q9GI23;Q95AN2;Q9MTU5;Q9MTZ8;Q67H60;Q3ZU72;A8ASI2;Q9GET4;Q9MW35;Q9TMV2;O98523;Q8HT82;Q93Y44;A8ASH2;B7S4P3;C0J3J3;Q8MBL0;Q95FM7;Q9MRF4;Q9XQI9;Q67H80;Q29S89;Q257C7;A0AR40;Q9MU78;Q9TMU6;…	2339	166	CID		172.03	1.67271e-14		3	50		1	1950.06	30.4549	15/172	pps_Arabidopsis_trypsin_rep2.mgf
	High	DTxGQQINVTcEVQQLLGNNR	Q29S89;Q9XQG1;Q9MTZ4	4	3	CID	X3(N), C11(Carbamidomethyl)	165.17	7.63141e-14		8	50		1	2401.13	-10.768	17/223	pps_Arabidopsis_trypsin_rep2.mgf
	High	DTxGQQINVTCEVQQLLGNNR	Q29S89;Q9XQG1;Q9MTZ4	4	3	CID	X3(N)	163.74	1.05321e-13	0.0853659	1	50		1	2344.1	-13.3063	17/223	pps_Arabidopsis_trypsin_rep2.mgf
	High	YKELQDIIAILGLDELSEEDR	O98766;Q9MTW0;Q95FJ1;Q9MU12;Q9MT57;Q9MRM9;Q9MRK7;Q9BA74;Q9MRM6;Q95FR1;Q9XQY8;Q9MU01;Q9MRK1;Q29VB8;Q9XQX8;Q9XQN1;Q95FT8;Q95FL9;Q67H63;Q6EYX5;B7S4Q6;Q8WJF5;Q95FI1;Q9XQY1;Q3L1L0;A2T5L5;Q9TLJ8;Q9TLL5;Q9TLK3;Q95FM8;Q9FF03;Q71N61;Q29VB2;E1UZH9;Q9MTW4;Q95AN2;Q9MTU5;Q9MTZ8;Q67H60;Q3ZU72;Q9GET4;Q9MW35;Q9TMV2;O98523;Q8HT82;Q93Y44;B7S4P3;C0J3J3;Q9MRF4;Q9XQI9;Q67H80;Q29S89;Q257C7;A0AR40;B8PRK4;B7S4V7;Q9MU78;…	3355	185	CID		159.84	2.77274e-13		9	50		1	2462.18	-35.8735	16/233	pps_Arabidopsis_trypsin_rep2.mgf
	High	DVNEQDVLLFIDNIFR	Q9MTW0;Q95FJ1;Q9MU12;Q9MT57;Q9BA74;Q9MRM6;Q95FR1;Q9XQY8;Q9MU01;Q9MRK1;Q29VB8;Q9XQX8;Q9MTU3;Q9XQN1;Q8MBF9;Q8SLT9;Q95FT8;Q95FL9;Q67H63;Q6EYX5;Q95FI1;Q67H82;Q3L1L0;A2T5L5;Q9TLJ8;Q9TLK3;Q9XQX0;Q95FM8;Q9FF03;E1UZH9;Q9MTW4;Q9GI23;Q95AN2;Q9MTU5;Q9MTZ8;Q67H60;Q3ZU72;A8ASI2;Q9GET4;Q9MW35;Q9TMV2;O98523;Q8HT82;Q93Y44;A8ASH2;B7S4P3;C0J3J3;Q8MBL0;Q95FM7;Q9MRF4;Q9XQI9;Q67H80;Q29S89;Q257C7;A0AR40;Q9MU78;Q9TMU6;…	2339	166	CID		146.24	6.55152e-12		3	50		1	1950.01	5.47099	15/172	pps_Arabidopsis_trypsin_rep2.mgf
	High	FVQAGSEVSALLGR	O98766;Q9MTW0;Q95FJ1;Q8SLS8;Q9MU12;Q9MRM9;Q9MRK7;Q9BA74;Q9MRM6;Q95FR1;Q9XQY8;Q9MU01;Q9MRK1;Q29VB8;Q9XQX8;Q9MTU3;Q9XQN1;Q8MBF9;Q8SLT9;Q95FT8;Q95FL9;Q67H63;B7S4Q6;Q67H82;Q3L1L0;A2T5L5;Q9TLL5;Q9TLK3;Q9XQX0;Q95FM8;Q9FF03;Q71N61;Q29VB2;E1UZH9;Q9MTW4;Q9GI23;Q95AN2;Q9MTU5;Q67H60;Q3ZU72;A8ASI2;Q9MW35;Q9TMV2;O98523;Q8HT82;B7S4P3;C0J3J3;Q8MBL0;Q95FM7;Q9MRF4;Q9XQI9;Q67H80;Q29S89;Q257C7;A0AR40;B8PRK4;B7S4V7;…	3906	234	CID		143.61	1.15585e-11	0	1	50		1	1433.75	-14.6338	12/137	pps_Arabidopsis_trypsin_rep2.mgf
	High	GIYPAVDPLDSTSTMLQPR	O98766;Q9MTW0;Q95FJ1;Q8SLS8;Q9MU12;Q9MT57;Q9MRM9;Q9MRK7;Q9BA74;Q9MRM6;Q95FR1;Q9XQY8;Q9MU01;Q9MRK1;Q29VB8;Q9XQX8;Q9MTU3;Q9XQN1;Q8MBF9;Q8SLT9;Q95FT8;Q95FL9;Q67H63;Q6EYX5;B7S4Q6;Q95FI1;Q9XQY1;Q67H82;Q3L1L0;A2T5L5;Q9TLJ8;Q9TLL5;Q9XQX0;Q95FM8;Q9FF03;Q71N61;Q29VB2;E1UZH9;Q9TLL3;Q9MTW4;Q9GI23;Q95AN2;Q9MTU5;Q9MTZ8;Q67H60;Q3ZU72;A8ASI2;Q9GET4;Q9MW35;Q9TMV2;O98523;Q8HT82;Q93Y44;A8ASH2;B7S4P3;C0J3J3;Q8MBL0;…	2265	198	CID		139.2	3.25687e-11		2	50		1	2060.99	-19.4136	14/167	pps_Arabidopsis_trypsin_rep2.mgf
	High	ELQDIIAILGLDELSEEDR	O98766;Q9MTW0;Q95FJ1;Q9MU12;Q9MT57;Q9MRM9;Q9MRK7;Q9BA74;Q9MRM6;Q95FR1;Q9XQY8;Q9MU01;Q9MRK1;Q29VB8;Q9XQX8;Q9XQN1;Q95FT8;Q95FL9;Q67H63;Q6EYX5;B7S4Q6;Q8WJF5;Q95FI1;Q9XQY1;Q3L1L0;A2T5L5;Q9TLJ8;Q9TLL5;Q9TLK3;Q95FM8;Q9FF03;Q71N61;Q29VB2;E1UZH9;Q9MTW4;Q95AN2;Q9MTU5;Q9MTZ8;Q67H60;Q3ZU72;Q9GET4;Q9MW35;Q9TMV2;O98523;Q8HT82;Q93Y44;B7S4P3;C0J3J3;Q9MRF4;Q9XQI9;Q67H80;Q29S89;Q257C7;A0AR40;B8PRK4;B7S4V7;Q9MU78;…	3363	188	CID		132.48	1.4983e-10		7	50		1	2171.04	-32.842	18/211	pps_Arabidopsis_trypsin_rep2.mgf
	High	AHGGVSVFGGVGER	O98766;Q9MTW0;Q95FJ1;Q9MU12;Q9MT57;Q9MRM9;Q9BA74;Q9MRM6;Q95FR1;Q9XQY8;Q9MU01;Q9MRK1;Q29VB8;Q9XQX8;Q9MTU3;Q9XQN1;Q8MBF9;Q8SLT9;Q95FT8;Q95FL9;Q67H63;B7S4Q6;Q8WJF5;Q95FI1;Q9XQY1;Q67H82;A2T5L5;Q9TLJ8;Q9TLL5;Q9TLK3;Q9XQX0;Q71N61;Q29VB2;E1UZH9;Q9MTW4;Q9MTU5;Q9MTZ8;Q3ZU72;A8ASI2;Q9GET4;Q9TMV2;O98523;Q8HT82;Q93Y44;A8ASH2;B7S4P3;C0J3J3;Q95FM7;Q9MRF4;Q9XQI9;Q67H80;Q29S89;Q257C7;A0AR40;B8PRK4;B7S4V7;Q9MU78;…	3365	213	CID		128.79	3.12863e-10	0	1	50		1	1328.64	-19.6827	12/119	pps_Arabidopsis_trypsin_rep2.mgf
	High	VALVYGQMNEPPGAR	Q9MTW0;Q95FJ1;Q9MU12;Q9MT57;Q9MRM9;Q9MRK7;Q9BA74;Q9MRM6;Q95FR1;Q9XQY8;Q9MU01;Q9MRK1;Q29VB8;Q9XQX8;Q9MTU3;Q9XQN1;Q8MBF9;Q8SLT9;Q95FT8;Q95FL9;Q67H63;Q6EYX5;B7S4Q6;Q95FI1;Q9XQY1;Q67H82;A2T5L5;Q9TLJ8;Q9TLL5;Q9TLK3;Q95FM8;Q9FF03;Q71N61;E1UZH9;Q9TLL3;Q9MTW4;Q9GI23;Q95AN2;Q9MTU5;Q9MTZ8;Q67H60;A8ASI2;Q9GET4;Q9MW35;Q9TMV2;O98523;Q8HT82;Q93Y44;A8ASH2;B7S4P3;C0J3J3;Q8MBL0;Q95FM7;Q9MRF4;Q9XQI9;Q67H80;Q29S89;…	4104	235	CID		101.62	1.6861e-07		4	50		1	1601.75	-40.0945	12/133	pps_Arabidopsis_trypsin_rep2.mgf
	High	IAQIIGPVLDVAFPPGK	O98766;Q95FJ1;Q95FR1;Q9MU01;Q95FT8;Q6EYX5;Q67H82;Q9TLL5;Q95FM8;Q9TLL3;Q95AN2;Q9MTZ8;Q3ZU72;A8ASI2;Q95FM7;Q67H80;Q29S89;Q5W4R8;Q95FQ1;Q29VB0;Q9MRL5;Q9MRN4;Q95FL6;Q95FS7;Q9MRL6;Q95FM3;Q9XQZ0;Q3ZU69;Q29VC3;A3KLS6;P19366;Q95DV0;Q8WJG9;A9XUH0;Q8WJG8;Q9XQX3;Q95FV0;Q29V89;Q95FV3;Q4KU64;A9QBY3;D7KRE0;Q95FQ5	595	43	CID		98.39	3.67206e-07		2	50		1	1734.97	-25.0559	11/163	pps_Arabidopsis_trypsin_rep2.mgf
	High	TVLIMELINNIAK	O98766;Q9MTW0;Q95FJ1;Q8SLS8;Q9MU12;Q9MT57;Q9MRM9;Q9MRK7;Q9BA74;Q9MRM6;Q95FR1;Q9MU01;Q9MRK1;Q9XQX8;Q9MTU3;Q8SLT9;Q95FT8;Q95FL9;Q67H63;Q6EYX5;B7S4Q6;Q9XQY1;Q67H82;A2T5L5;Q9TLJ8;Q9TLL5;Q9TLK3;Q9XQX0;Q95FM8;Q9FF03;Q71N61;Q29VB2;E1UZH9;Q9TLL3;Q9MTW4;Q95AN2;Q9MTU5;Q9MTZ8;Q3ZU72;A8ASI2;Q9GET4;Q9MW35;Q9TMV2;O98523;Q93Y44;A8ASH2;B7S4P3;C0J3J3;Q95FM7;Q9MRF4;Q9XQI9;Q67H80;Q29S89;Q257C7;A0AR40;B8PRK4;Q9MU78;…	3602	226	CID		86.28	7.12226e-06		4	51		1	1471.81	-28.7937	10/121	pps_Arabidopsis_trypsin_rep2.mgf
	High	GRDTxGQQINVTcEVQQLLGNNR	Q29S89;Q9XQG1	2	2	CID	X5(N), C13(Carbamidomethyl)	81.7	1.73189e-05		7	50		1	2614.25	-10.8426	12/249	pps_Arabidopsis_trypsin_rep2.mgf
	High	TVLImELINNIAK	O98766;Q9MTW0;Q95FJ1;Q8SLS8;Q9MU12;Q9MT57;Q9MRM9;Q9MRK7;Q9BA74;Q9MRM6;Q95FR1;Q9MU01;Q9MRK1;Q9XQX8;Q9MTU3;Q8SLT9;Q95FT8;Q95FL9;Q67H63;Q6EYX5;B7S4Q6;Q9XQY1;Q67H82;A2T5L5;Q9TLJ8;Q9TLL5;Q9TLK3;Q9XQX0;Q95FM8;Q9FF03;Q71N61;Q29VB2;E1UZH9;Q9TLL3;Q9MTW4;Q95AN2;Q9MTU5;Q9MTZ8;Q3ZU72;A8ASI2;Q9GET4;Q9MW35;Q9TMV2;O98523;Q93Y44;A8ASH2;B7S4P3;C0J3J3;Q95FM7;Q9MRF4;Q9XQI9;Q67H80;Q29S89;Q257C7;A0AR40;B8PRK4;Q9MU78;…	3602	226	CID	M5(Oxidation)	70.45	0.000274037		5	51		1	1487.8	-36.0643	8/121	pps_Arabidopsis_trypsin_rep2.mgf
	High	VGLTALTMAEYFR	O98766;Q95FJ1;Q8SLS8;Q9MU12;Q9MT57;Q9MRM9;Q9MRK7;Q9BA74;Q9MRM6;Q95FR1;Q9XQY8;Q9MU01;Q9MRK1;Q29VB8;Q9XQX8;Q9MTU3;Q9XQN1;Q8MBF9;Q95FT8;Q95FL9;Q67H63;Q6EYX5;B7S4Q6;Q95FI1;Q9XQY1;Q67H82;Q3L1L0;A2T5L5;Q9TLJ8;Q9TLL5;Q9XQX0;Q95FM8;Q9FF03;Q71N61;E1UZH9;Q9MTW4;Q9GI23;Q95AN2;Q9MTU5;Q9MTZ8;Q67H60;Q3ZU72;A8ASI2;Q9GET4;Q9MW35;Q9TMV2;O98523;Q8HT82;Q93Y44;A8ASH2;B7S4P3;C0J3J3;Q8MBL0;Q95FM7;Q9XQI9;Q67H80;Q29S89;…	3375	225	CID		67.3	0.000587051	0	1	51		1	1471.74	-11.504	18/111	pps_Arabidopsis_trypsin_rep2.mgf
	High	VVDLLAPYR	O98766;Q9MTW0;Q95FJ1;Q8SLS8;Q9MU12;Q9MT57;Q9MRM9;Q95FR1;Q9XQY8;Q9MU01;Q9MRK1;Q29VB8;Q9XQX8;Q9XQN1;Q8SLT9;Q95FT8;Q95FL9;Q6EYX5;B7S4Q6;Q8WJF5;Q95FI1;Q67H82;A2T5L5;Q9TLL5;Q9TLK3;Q9XQX0;Q95FM8;Q9FF03;Q71N61;Q29VB2;E1UZH9;Q9TLL3;Q9MTW4;Q9GI23;Q95AN2;Q9MTU5;Q9MTZ8;Q67H60;Q3ZU72;A8ASI2;Q9GET4;Q9MW35;Q9TMV2;O98523;Q8HT82;Q93Y44;A8ASH2;B7S4P3;C0J3J3;Q8MBL0;Q95FM7;Q9MRF4;Q9XQI9;Q67H80;Q29S89;Q257C7;A0AR40;…	4078	230	CID		59.75	0.00287932		3	50		1	1045.58	-22.315	7/70	pps_Arabidopsis_trypsin_rep2.mgf
	High	YKELQDIIAILGLDELSEEDRLTVAR	O98766;Q9MTW0;Q95FJ1;Q9MU12;Q9MT57;Q9MRK7;Q9BA74;Q95FR1;Q9XQY8;Q9MU01;Q9MRK1;Q29VB8;Q9XQX8;Q9XQN1;Q95FT8;Q95FL9;Q67H63;Q6EYX5;B7S4Q6;Q8WJF5;Q9XQY1;Q3L1L0;A2T5L5;Q9TLJ8;Q9TLL5;Q9TLK3;Q95FM8;Q9FF03;Q71N61;Q29VB2;E1UZH9;Q9MTW4;Q95AN2;Q9MTU5;Q9MTZ8;Q67H60;Q3ZU72;Q9GET4;Q9MW35;Q9TMV2;O98523;Q93Y44;B7S4P3;C0J3J3;Q9MRF4;Q9XQI9;Q67H80;Q29S89;Q257C7;A0AR40;B8PRK4;B7S4V7;Q9MU78;Q9TMU6;O98412;Q5W4R8;Q8SLT5;…	2967	164	CID		57.45	0.00487359		7	50		1	3002.5	-35.2756	11/291	pps_Arabidopsis_trypsin_rep2.mgf
	High	TREGNDLYMEMK	O98766;Q95FJ1;Q9MU12;Q9MT57;Q9MRM9;Q9MRK7;Q9BA74;Q9MRM6;Q95FR1;Q9XQY8;Q9MU01;Q9XQX8;Q9MTU3;Q9XQN1;Q8SLT9;Q95FT8;Q95FL9;Q67H63;B7S4Q6;Q8WJF5;Q95FI1;Q9XQY1;Q67H82;A2T5L5;Q9TLJ8;Q9TLL5;Q9XQX0;Q95FM8;Q9FF03;Q71N61;E1UZH9;Q9TLL3;Q9MTW4;Q95AN2;Q9MTU5;Q9MTZ8;Q3ZU72;A8ASI2;Q9GET4;Q9MW35;Q9TMV2;Q8HT82;Q93Y44;A8ASH2;B7S4P3;C0J3J3;Q8MBL0;Q95FM7;Q9MRF4;Q9XQI9;Q67H80;Q29S89;Q257C7;A0AR40;B8PRK4;B7S4V7;Q9TMU6;…	3486	202	CID		49.81	0.0138394	0	1	47		1	1486.62	-32.1207	9/128	pps_Arabidopsis_trypsin_rep2.mgf
	Low	GIYPAVDPLDSTSTmLQPR	O98766;Q9MTW0;Q95FJ1;Q8SLS8;Q9MU12;Q9MT57;Q9MRM9;Q9MRK7;Q9BA74;Q9MRM6;Q95FR1;Q9XQY8;Q9MU01;Q9MRK1;Q29VB8;Q9XQX8;Q9MTU3;Q9XQN1;Q8MBF9;Q8SLT9;Q95FT8;Q95FL9;Q67H63;Q6EYX5;B7S4Q6;Q95FI1;Q9XQY1;Q67H82;Q3L1L0;A2T5L5;Q9TLJ8;Q9TLL5;Q9XQX0;Q95FM8;Q9FF03;Q71N61;Q29VB2;E1UZH9;Q9TLL3;Q9MTW4;Q9GI23;Q95AN2;Q9MTU5;Q9MTZ8;Q67H60;Q3ZU72;A8ASI2;Q9GET4;Q9MW35;Q9TMV2;O98523;Q8HT82;Q93Y44;A8ASH2;B7S4P3;C0J3J3;Q8MBL0;…	2265	198	CID	M15(Oxidation)	36.08	0.673747		2	50	41	1	2076.98	-21.3137	10/167	pps_Arabidopsis_trypsin_rep2.mgf
	Low	VGLTALTmAEYFR	O98766;Q95FJ1;Q8SLS8;Q9MU12;Q9MT57;Q9MRM9;Q9MRK7;Q9BA74;Q9MRM6;Q95FR1;Q9XQY8;Q9MU01;Q9MRK1;Q29VB8;Q9XQX8;Q9MTU3;Q9XQN1;Q8MBF9;Q95FT8;Q95FL9;Q67H63;Q6EYX5;B7S4Q6;Q95FI1;Q9XQY1;Q67H82;Q3L1L0;A2T5L5;Q9TLJ8;Q9TLL5;Q9XQX0;Q95FM8;Q9FF03;Q71N61;E1UZH9;Q9MTW4;Q9GI23;Q95AN2;Q9MTU5;Q9MTZ8;Q67H60;Q3ZU72;A8ASI2;Q9GET4;Q9MW35;Q9TMV2;O98523;Q8HT82;Q93Y44;A8ASH2;B7S4P3;C0J3J3;Q8MBL0;Q95FM7;Q9XQI9;Q67H80;Q29S89;…	3375	225	CID	M8(Oxidation)	33.87	1.20403		2	51	42	1	1487.72	-22.1379	10/111	pps_Arabidopsis_trypsin_rep2.mgf
	Low	ELQDIIAILGLDELSEEDRLTVAR	O98766;Q9MTW0;Q95FJ1;Q9MU12;Q9MT57;Q9MRK7;Q9BA74;Q95FR1;Q9XQY8;Q9MU01;Q9MRK1;Q29VB8;Q9XQX8;Q9XQN1;Q95FT8;Q95FL9;Q67H63;Q6EYX5;B7S4Q6;Q8WJF5;Q9XQY1;Q3L1L0;A2T5L5;Q9TLJ8;Q9TLL5;Q9TLK3;Q95FM8;Q9FF03;Q71N61;Q29VB2;E1UZH9;Q9MTW4;Q95AN2;Q9MTU5;Q9MTZ8;Q67H60;Q3ZU72;Q9GET4;Q9MW35;Q9TMV2;O98523;Q93Y44;B7S4P3;C0J3J3;Q9MRF4;Q9XQI9;Q67H80;Q29S89;Q257C7;A0AR40;B8PRK4;B7S4V7;Q9MU78;Q9TMU6;O98412;Q5W4R8;Q8SLT5;…	2972	167	CID		33.48	1.28002		7	50	31	1	2711.33	-42.7481	12/269	pps_Arabidopsis_trypsin_rep2.mgf
	Low	ESGVINEQNIAESK	Q9MTW0;Q95FJ1;Q9MT57;Q9MRM9;Q9MRM6;Q9XQY8;Q9MU01;Q9MRK1;Q29VB8;Q9XQX8;Q9MTU3;Q8SLT9;Q8WJF5;Q95FI1;Q9XQY1;Q67H82;A2T5L5;Q9TLJ8;Q9TLL5;Q95FM8;E1UZH9;Q9TLL3;Q9MTW4;Q3ZU72;A8ASI2;Q9MW35;O98523;C0J3J3;Q9MRF4;Q67H80;Q29S89;Q257C7;Q5W4R8;Q8SLT5;Q95FQ1;Q29VB0;A3KLS5;C0J3I8;Q9MRU7;Q95FW7;O98418;Q8SLS1;O98583;Q9XQY9;Q8SLS6;Q9XQY6;Q9MRR6;Q9MRA2;Q9MRL6;Q9TLL7;Q95FM3;Q9MV64;Q9MTZ4;Q3ZU69;Q29VC3;Q29VB4;Q29S96;…	875	78	CID		28.85	3.01279		8	50	44	1	1517.71	-23.2991	12/145	pps_Arabidopsis_trypsin_rep2.mgf
	Low	VVDLLAPYRR	O98766;Q9MTW0;Q95FJ1;Q8SLS8;Q9MU12;Q9MT57;Q9MRM9;Q95FR1;Q9XQY8;Q9MU01;Q9MRK1;Q29VB8;Q9XQX8;Q9XQN1;Q8SLT9;Q95FT8;Q95FL9;Q6EYX5;B7S4Q6;Q8WJF5;Q95FI1;Q67H82;A2T5L5;Q9TLL5;Q9TLK3;Q9XQX0;Q95FM8;Q9FF03;Q71N61;Q29VB2;E1UZH9;Q9TLL3;Q9MTW4;Q9GI23;Q95AN2;Q9MTU5;Q9MTZ8;Q67H60;Q3ZU72;A8ASI2;Q9GET4;Q9MW35;Q9TMV2;O98523;Q8HT82;Q93Y44;A8ASH2;B7S4P3;C0J3J3;Q8MBL0;Q95FM7;Q9MRF4;Q9XQI9;Q67H80;Q29S89;Q257C7;A0AR40;…	4069	228	CID		25.54	7.00063		4	50	39	1	1201.68	-22.2366	9/81	pps_Arabidopsis_trypsin_rep2.mgf
	Low	VALVYGQmNEPPGAR	Q9MTW0;Q95FJ1;Q9MU12;Q9MT57;Q9MRM9;Q9MRK7;Q9BA74;Q9MRM6;Q95FR1;Q9XQY8;Q9MU01;Q9MRK1;Q29VB8;Q9XQX8;Q9MTU3;Q9XQN1;Q8MBF9;Q8SLT9;Q95FT8;Q95FL9;Q67H63;Q6EYX5;B7S4Q6;Q95FI1;Q9XQY1;Q67H82;A2T5L5;Q9TLJ8;Q9TLL5;Q9TLK3;Q95FM8;Q9FF03;Q71N61;E1UZH9;Q9TLL3;Q9MTW4;Q9GI23;Q95AN2;Q9MTU5;Q9MTZ8;Q67H60;A8ASI2;Q9GET4;Q9MW35;Q9TMV2;O98523;Q8HT82;Q93Y44;A8ASH2;B7S4P3;C0J3J3;Q8MBL0;Q95FM7;Q9MRF4;Q9XQI9;Q67H80;Q29S89;…	4104	235	CID	M8(Oxidation)	19.96	23.2719		4	50	27	1	1617.74	-42.551	6/133	pps_Arabidopsis_trypsin_rep2.mgf
Q9XQX8	40.49	24	18	494	53.2937	5.19873	1224.27	ATP synthase beta subunit (Fragment) OS=Didymeles perrieri GN=atpB PE=3 SV=1 - [Q9XQX8_9MAGN]
	Confidence Icon	Sequence	Protein Accessions	# Proteins	# Protein Groups	Activation Type	Modifications	IonScore	Exp Value	Δ Score	Rank	Identity High	Homology Threshold	Charge	m/z [Da]	ΔM [ppm]	Ions Matched	Spectrum File
	High	DTLGEQINVTcEVQQLLGNNR	Q9XQX8	1	1	CID	C11(Carbamidomethyl)	202.43	1.43418e-17		5	50		1	2401.13	-21.2464	19/221	pps_Arabidopsis_trypsin_rep2.mgf
	High	DVNEQDVLLFIDNIFR	Q9MTW0;Q95FJ1;Q9MU12;Q9MT57;Q9BA74;Q9MRM6;Q95FR1;Q9XQY8;Q9MU01;Q9MRK1;Q29VB8;Q9XQX8;Q9MTU3;Q9XQN1;Q8MBF9;Q8SLT9;Q95FT8;Q95FL9;Q67H63;Q6EYX5;Q95FI1;Q67H82;Q3L1L0;A2T5L5;Q9TLJ8;Q9TLK3;Q9XQX0;Q95FM8;Q9FF03;E1UZH9;Q9MTW4;Q9GI23;Q95AN2;Q9MTU5;Q9MTZ8;Q67H60;Q3ZU72;A8ASI2;Q9GET4;Q9MW35;Q9TMV2;O98523;Q8HT82;Q93Y44;A8ASH2;B7S4P3;C0J3J3;Q8MBL0;Q95FM7;Q9MRF4;Q9XQI9;Q67H80;Q29S89;Q257C7;A0AR40;Q9MU78;Q9TMU6;…	2339	166	CID		172.03	1.67271e-14		3	50		1	1950.06	30.4549	15/172	pps_Arabidopsis_trypsin_rep2.mgf
	High	YKELQDIIAILGLDELSEEDR	O98766;Q9MTW0;Q95FJ1;Q9MU12;Q9MT57;Q9MRM9;Q9MRK7;Q9BA74;Q9MRM6;Q95FR1;Q9XQY8;Q9MU01;Q9MRK1;Q29VB8;Q9XQX8;Q9XQN1;Q95FT8;Q95FL9;Q67H63;Q6EYX5;B7S4Q6;Q8WJF5;Q95FI1;Q9XQY1;Q3L1L0;A2T5L5;Q9TLJ8;Q9TLL5;Q9TLK3;Q95FM8;Q9FF03;Q71N61;Q29VB2;E1UZH9;Q9MTW4;Q95AN2;Q9MTU5;Q9MTZ8;Q67H60;Q3ZU72;Q9GET4;Q9MW35;Q9TMV2;O98523;Q8HT82;Q93Y44;B7S4P3;C0J3J3;Q9MRF4;Q9XQI9;Q67H80;Q29S89;Q257C7;A0AR40;B8PRK4;B7S4V7;Q9MU78;…	3355	185	CID		159.84	2.77274e-13		9	50		1	2462.18	-35.8735	16/233	pps_Arabidopsis_trypsin_rep2.mgf
	High	DTLGEQINVTCEVQQLLGNNR	Q9XQX8	1	1	CID		149.82	2.59725e-12		3	50		1	2344.1	-24.0396	16/221	pps_Arabidopsis_trypsin_rep2.mgf
	High	DVNEQDVLLFIDNIFR	Q9MTW0;Q95FJ1;Q9MU12;Q9MT57;Q9BA74;Q9MRM6;Q95FR1;Q9XQY8;Q9MU01;Q9MRK1;Q29VB8;Q9XQX8;Q9MTU3;Q9XQN1;Q8MBF9;Q8SLT9;Q95FT8;Q95FL9;Q67H63;Q6EYX5;Q95FI1;Q67H82;Q3L1L0;A2T5L5;Q9TLJ8;Q9TLK3;Q9XQX0;Q95FM8;Q9FF03;E1UZH9;Q9MTW4;Q9GI23;Q95AN2;Q9MTU5;Q9MTZ8;Q67H60;Q3ZU72;A8ASI2;Q9GET4;Q9MW35;Q9TMV2;O98523;Q8HT82;Q93Y44;A8ASH2;B7S4P3;C0J3J3;Q8MBL0;Q95FM7;Q9MRF4;Q9XQI9;Q67H80;Q29S89;Q257C7;A0AR40;Q9MU78;Q9TMU6;…	2339	166	CID		146.24	6.55152e-12		3	50		1	1950.01	5.47099	15/172	pps_Arabidopsis_trypsin_rep2.mgf
	High	FVQAGSEVSALLGR	O98766;Q9MTW0;Q95FJ1;Q8SLS8;Q9MU12;Q9MRM9;Q9MRK7;Q9BA74;Q9MRM6;Q95FR1;Q9XQY8;Q9MU01;Q9MRK1;Q29VB8;Q9XQX8;Q9MTU3;Q9XQN1;Q8MBF9;Q8SLT9;Q95FT8;Q95FL9;Q67H63;B7S4Q6;Q67H82;Q3L1L0;A2T5L5;Q9TLL5;Q9TLK3;Q9XQX0;Q95FM8;Q9FF03;Q71N61;Q29VB2;E1UZH9;Q9MTW4;Q9GI23;Q95AN2;Q9MTU5;Q67H60;Q3ZU72;A8ASI2;Q9MW35;Q9TMV2;O98523;Q8HT82;B7S4P3;C0J3J3;Q8MBL0;Q95FM7;Q9MRF4;Q9XQI9;Q67H80;Q29S89;Q257C7;A0AR40;B8PRK4;B7S4V7;…	3906	234	CID		143.61	1.15585e-11	0	1	50		1	1433.75	-14.6338	12/137	pps_Arabidopsis_trypsin_rep2.mgf
	High	GIYPAVDPLDSTSTMLQPR	O98766;Q9MTW0;Q95FJ1;Q8SLS8;Q9MU12;Q9MT57;Q9MRM9;Q9MRK7;Q9BA74;Q9MRM6;Q95FR1;Q9XQY8;Q9MU01;Q9MRK1;Q29VB8;Q9XQX8;Q9MTU3;Q9XQN1;Q8MBF9;Q8SLT9;Q95FT8;Q95FL9;Q67H63;Q6EYX5;B7S4Q6;Q95FI1;Q9XQY1;Q67H82;Q3L1L0;A2T5L5;Q9TLJ8;Q9TLL5;Q9XQX0;Q95FM8;Q9FF03;Q71N61;Q29VB2;E1UZH9;Q9TLL3;Q9MTW4;Q9GI23;Q95AN2;Q9MTU5;Q9MTZ8;Q67H60;Q3ZU72;A8ASI2;Q9GET4;Q9MW35;Q9TMV2;O98523;Q8HT82;Q93Y44;A8ASH2;B7S4P3;C0J3J3;Q8MBL0;…	2265	198	CID		139.2	3.25687e-11		2	50		1	2060.99	-19.4136	14/167	pps_Arabidopsis_trypsin_rep2.mgf
	High	ELQDIIAILGLDELSEEDR	O98766;Q9MTW0;Q95FJ1;Q9MU12;Q9MT57;Q9MRM9;Q9MRK7;Q9BA74;Q9MRM6;Q95FR1;Q9XQY8;Q9MU01;Q9MRK1;Q29VB8;Q9XQX8;Q9XQN1;Q95FT8;Q95FL9;Q67H63;Q6EYX5;B7S4Q6;Q8WJF5;Q95FI1;Q9XQY1;Q3L1L0;A2T5L5;Q9TLJ8;Q9TLL5;Q9TLK3;Q95FM8;Q9FF03;Q71N61;Q29VB2;E1UZH9;Q9MTW4;Q95AN2;Q9MTU5;Q9MTZ8;Q67H60;Q3ZU72;Q9GET4;Q9MW35;Q9TMV2;O98523;Q8HT82;Q93Y44;B7S4P3;C0J3J3;Q9MRF4;Q9XQI9;Q67H80;Q29S89;Q257C7;A0AR40;B8PRK4;B7S4V7;Q9MU78;…	3363	188	CID		132.48	1.4983e-10		7	50		1	2171.04	-32.842	18/211	pps_Arabidopsis_trypsin_rep2.mgf
	High	AHGGVSVFGGVGER	O98766;Q9MTW0;Q95FJ1;Q9MU12;Q9MT57;Q9MRM9;Q9BA74;Q9MRM6;Q95FR1;Q9XQY8;Q9MU01;Q9MRK1;Q29VB8;Q9XQX8;Q9MTU3;Q9XQN1;Q8MBF9;Q8SLT9;Q95FT8;Q95FL9;Q67H63;B7S4Q6;Q8WJF5;Q95FI1;Q9XQY1;Q67H82;A2T5L5;Q9TLJ8;Q9TLL5;Q9TLK3;Q9XQX0;Q71N61;Q29VB2;E1UZH9;Q9MTW4;Q9MTU5;Q9MTZ8;Q3ZU72;A8ASI2;Q9GET4;Q9TMV2;O98523;Q8HT82;Q93Y44;A8ASH2;B7S4P3;C0J3J3;Q95FM7;Q9MRF4;Q9XQI9;Q67H80;Q29S89;Q257C7;A0AR40;B8PRK4;B7S4V7;Q9MU78;…	3365	213	CID		128.79	3.12863e-10	0	1	50		1	1328.64	-19.6827	12/119	pps_Arabidopsis_trypsin_rep2.mgf
	High	GRDTLGEQINVTcEVQQLLGNNR	Q9XQX8	1	1	CID	C13(Carbamidomethyl)	109.57	2.82826e-08		5	50		1	2614.25	-20.4668	14/249	pps_Arabidopsis_trypsin_rep2.mgf
	High	VALVYGQMNEPPGAR	Q9MTW0;Q95FJ1;Q9MU12;Q9MT57;Q9MRM9;Q9MRK7;Q9BA74;Q9MRM6;Q95FR1;Q9XQY8;Q9MU01;Q9MRK1;Q29VB8;Q9XQX8;Q9MTU3;Q9XQN1;Q8MBF9;Q8SLT9;Q95FT8;Q95FL9;Q67H63;Q6EYX5;B7S4Q6;Q95FI1;Q9XQY1;Q67H82;A2T5L5;Q9TLJ8;Q9TLL5;Q9TLK3;Q95FM8;Q9FF03;Q71N61;E1UZH9;Q9TLL3;Q9MTW4;Q9GI23;Q95AN2;Q9MTU5;Q9MTZ8;Q67H60;A8ASI2;Q9GET4;Q9MW35;Q9TMV2;O98523;Q8HT82;Q93Y44;A8ASH2;B7S4P3;C0J3J3;Q8MBL0;Q95FM7;Q9MRF4;Q9XQI9;Q67H80;Q29S89;…	4104	235	CID		101.62	1.6861e-07		4	50		1	1601.75	-40.0945	12/133	pps_Arabidopsis_trypsin_rep2.mgf
	High	TVLIMELINNIAK	O98766;Q9MTW0;Q95FJ1;Q8SLS8;Q9MU12;Q9MT57;Q9MRM9;Q9MRK7;Q9BA74;Q9MRM6;Q95FR1;Q9MU01;Q9MRK1;Q9XQX8;Q9MTU3;Q8SLT9;Q95FT8;Q95FL9;Q67H63;Q6EYX5;B7S4Q6;Q9XQY1;Q67H82;A2T5L5;Q9TLJ8;Q9TLL5;Q9TLK3;Q9XQX0;Q95FM8;Q9FF03;Q71N61;Q29VB2;E1UZH9;Q9TLL3;Q9MTW4;Q95AN2;Q9MTU5;Q9MTZ8;Q3ZU72;A8ASI2;Q9GET4;Q9MW35;Q9TMV2;O98523;Q93Y44;A8ASH2;B7S4P3;C0J3J3;Q95FM7;Q9MRF4;Q9XQI9;Q67H80;Q29S89;Q257C7;A0AR40;B8PRK4;Q9MU78;…	3602	226	CID		86.28	7.12226e-06		4	51		1	1471.81	-28.7937	10/121	pps_Arabidopsis_trypsin_rep2.mgf
	High	TVLImELINNIAK	O98766;Q9MTW0;Q95FJ1;Q8SLS8;Q9MU12;Q9MT57;Q9MRM9;Q9MRK7;Q9BA74;Q9MRM6;Q95FR1;Q9MU01;Q9MRK1;Q9XQX8;Q9MTU3;Q8SLT9;Q95FT8;Q95FL9;Q67H63;Q6EYX5;B7S4Q6;Q9XQY1;Q67H82;A2T5L5;Q9TLJ8;Q9TLL5;Q9TLK3;Q9XQX0;Q95FM8;Q9FF03;Q71N61;Q29VB2;E1UZH9;Q9TLL3;Q9MTW4;Q95AN2;Q9MTU5;Q9MTZ8;Q3ZU72;A8ASI2;Q9GET4;Q9MW35;Q9TMV2;O98523;Q93Y44;A8ASH2;B7S4P3;C0J3J3;Q95FM7;Q9MRF4;Q9XQI9;Q67H80;Q29S89;Q257C7;A0AR40;B8PRK4;Q9MU78;…	3602	226	CID	M5(Oxidation)	70.45	0.000274037		5	51		1	1487.8	-36.0643	8/121	pps_Arabidopsis_trypsin_rep2.mgf
	High	VGLTALTMAEYFR	O98766;Q95FJ1;Q8SLS8;Q9MU12;Q9MT57;Q9MRM9;Q9MRK7;Q9BA74;Q9MRM6;Q95FR1;Q9XQY8;Q9MU01;Q9MRK1;Q29VB8;Q9XQX8;Q9MTU3;Q9XQN1;Q8MBF9;Q95FT8;Q95FL9;Q67H63;Q6EYX5;B7S4Q6;Q95FI1;Q9XQY1;Q67H82;Q3L1L0;A2T5L5;Q9TLJ8;Q9TLL5;Q9XQX0;Q95FM8;Q9FF03;Q71N61;E1UZH9;Q9MTW4;Q9GI23;Q95AN2;Q9MTU5;Q9MTZ8;Q67H60;Q3ZU72;A8ASI2;Q9GET4;Q9MW35;Q9TMV2;O98523;Q8HT82;Q93Y44;A8ASH2;B7S4P3;C0J3J3;Q8MBL0;Q95FM7;Q9XQI9;Q67H80;Q29S89;…	3375	225	CID		67.3	0.000587051	0	1	51		1	1471.74	-11.504	18/111	pps_Arabidopsis_trypsin_rep2.mgf
	High	VVDLLAPYR	O98766;Q9MTW0;Q95FJ1;Q8SLS8;Q9MU12;Q9MT57;Q9MRM9;Q95FR1;Q9XQY8;Q9MU01;Q9MRK1;Q29VB8;Q9XQX8;Q9XQN1;Q8SLT9;Q95FT8;Q95FL9;Q6EYX5;B7S4Q6;Q8WJF5;Q95FI1;Q67H82;A2T5L5;Q9TLL5;Q9TLK3;Q9XQX0;Q95FM8;Q9FF03;Q71N61;Q29VB2;E1UZH9;Q9TLL3;Q9MTW4;Q9GI23;Q95AN2;Q9MTU5;Q9MTZ8;Q67H60;Q3ZU72;A8ASI2;Q9GET4;Q9MW35;Q9TMV2;O98523;Q8HT82;Q93Y44;A8ASH2;B7S4P3;C0J3J3;Q8MBL0;Q95FM7;Q9MRF4;Q9XQI9;Q67H80;Q29S89;Q257C7;A0AR40;…	4078	230	CID		59.75	0.00287932		3	50		1	1045.58	-22.315	7/70	pps_Arabidopsis_trypsin_rep2.mgf
	High	YKELQDIIAILGLDELSEEDRLTVAR	O98766;Q9MTW0;Q95FJ1;Q9MU12;Q9MT57;Q9MRK7;Q9BA74;Q95FR1;Q9XQY8;Q9MU01;Q9MRK1;Q29VB8;Q9XQX8;Q9XQN1;Q95FT8;Q95FL9;Q67H63;Q6EYX5;B7S4Q6;Q8WJF5;Q9XQY1;Q3L1L0;A2T5L5;Q9TLJ8;Q9TLL5;Q9TLK3;Q95FM8;Q9FF03;Q71N61;Q29VB2;E1UZH9;Q9MTW4;Q95AN2;Q9MTU5;Q9MTZ8;Q67H60;Q3ZU72;Q9GET4;Q9MW35;Q9TMV2;O98523;Q93Y44;B7S4P3;C0J3J3;Q9MRF4;Q9XQI9;Q67H80;Q29S89;Q257C7;A0AR40;B8PRK4;B7S4V7;Q9MU78;Q9TMU6;O98412;Q5W4R8;Q8SLT5;…	2967	164	CID		57.45	0.00487359		7	50		1	3002.5	-35.2756	11/291	pps_Arabidopsis_trypsin_rep2.mgf
	High	TREGNDLYMEMK	O98766;Q95FJ1;Q9MU12;Q9MT57;Q9MRM9;Q9MRK7;Q9BA74;Q9MRM6;Q95FR1;Q9XQY8;Q9MU01;Q9XQX8;Q9MTU3;Q9XQN1;Q8SLT9;Q95FT8;Q95FL9;Q67H63;B7S4Q6;Q8WJF5;Q95FI1;Q9XQY1;Q67H82;A2T5L5;Q9TLJ8;Q9TLL5;Q9XQX0;Q95FM8;Q9FF03;Q71N61;E1UZH9;Q9TLL3;Q9MTW4;Q95AN2;Q9MTU5;Q9MTZ8;Q3ZU72;A8ASI2;Q9GET4;Q9MW35;Q9TMV2;Q8HT82;Q93Y44;A8ASH2;B7S4P3;C0J3J3;Q8MBL0;Q95FM7;Q9MRF4;Q9XQI9;Q67H80;Q29S89;Q257C7;A0AR40;B8PRK4;B7S4V7;Q9TMU6;…	3486	202	CID		49.81	0.0138394	0	1	47		1	1486.62	-32.1207	9/128	pps_Arabidopsis_trypsin_rep2.mgf
	Low	GIYPAVDPLDSTSTmLQPR	O98766;Q9MTW0;Q95FJ1;Q8SLS8;Q9MU12;Q9MT57;Q9MRM9;Q9MRK7;Q9BA74;Q9MRM6;Q95FR1;Q9XQY8;Q9MU01;Q9MRK1;Q29VB8;Q9XQX8;Q9MTU3;Q9XQN1;Q8MBF9;Q8SLT9;Q95FT8;Q95FL9;Q67H63;Q6EYX5;B7S4Q6;Q95FI1;Q9XQY1;Q67H82;Q3L1L0;A2T5L5;Q9TLJ8;Q9TLL5;Q9XQX0;Q95FM8;Q9FF03;Q71N61;Q29VB2;E1UZH9;Q9TLL3;Q9MTW4;Q9GI23;Q95AN2;Q9MTU5;Q9MTZ8;Q67H60;Q3ZU72;A8ASI2;Q9GET4;Q9MW35;Q9TMV2;O98523;Q8HT82;Q93Y44;A8ASH2;B7S4P3;C0J3J3;Q8MBL0;…	2265	198	CID	M15(Oxidation)	36.08	0.673747		2	50	41	1	2076.98	-21.3137	10/167	pps_Arabidopsis_trypsin_rep2.mgf
	Low	VGLTALTmAEYFR	O98766;Q95FJ1;Q8SLS8;Q9MU12;Q9MT57;Q9MRM9;Q9MRK7;Q9BA74;Q9MRM6;Q95FR1;Q9XQY8;Q9MU01;Q9MRK1;Q29VB8;Q9XQX8;Q9MTU3;Q9XQN1;Q8MBF9;Q95FT8;Q95FL9;Q67H63;Q6EYX5;B7S4Q6;Q95FI1;Q9XQY1;Q67H82;Q3L1L0;A2T5L5;Q9TLJ8;Q9TLL5;Q9XQX0;Q95FM8;Q9FF03;Q71N61;E1UZH9;Q9MTW4;Q9GI23;Q95AN2;Q9MTU5;Q9MTZ8;Q67H60;Q3ZU72;A8ASI2;Q9GET4;Q9MW35;Q9TMV2;O98523;Q8HT82;Q93Y44;A8ASH2;B7S4P3;C0J3J3;Q8MBL0;Q95FM7;Q9XQI9;Q67H80;Q29S89;…	3375	225	CID	M8(Oxidation)	33.87	1.20403		2	51	42	1	1487.72	-22.1379	10/111	pps_Arabidopsis_trypsin_rep2.mgf
	Low	ELQDIIAILGLDELSEEDRLTVAR	O98766;Q9MTW0;Q95FJ1;Q9MU12;Q9MT57;Q9MRK7;Q9BA74;Q95FR1;Q9XQY8;Q9MU01;Q9MRK1;Q29VB8;Q9XQX8;Q9XQN1;Q95FT8;Q95FL9;Q67H63;Q6EYX5;B7S4Q6;Q8WJF5;Q9XQY1;Q3L1L0;A2T5L5;Q9TLJ8;Q9TLL5;Q9TLK3;Q95FM8;Q9FF03;Q71N61;Q29VB2;E1UZH9;Q9MTW4;Q95AN2;Q9MTU5;Q9MTZ8;Q67H60;Q3ZU72;Q9GET4;Q9MW35;Q9TMV2;O98523;Q93Y44;B7S4P3;C0J3J3;Q9MRF4;Q9XQI9;Q67H80;Q29S89;Q257C7;A0AR40;B8PRK4;B7S4V7;Q9MU78;Q9TMU6;O98412;Q5W4R8;Q8SLT5;…	2972	167	CID		33.48	1.28002		7	50	31	1	2711.33	-42.7481	12/269	pps_Arabidopsis_trypsin_rep2.mgf
	Low	MPNIYNALVVK	O98766;Q9MTW0;Q95FJ1;Q8SLS8;Q9MU12;Q9MT57;Q9MRM9;Q9BA74;Q95FR1;Q9XQY8;Q9MU01;Q9MRK1;Q9XQX8;Q9XQN1;Q8SLT9;Q95FL9;Q6EYX5;B7S4Q6;Q67H82;Q3L1L0;A2T5L5;Q9TLJ8;Q9TLL5;Q9XQX0;Q95FM8;Q71N61;Q29VB2;E1UZH9;Q9TLL3;Q9MTW4;Q9GI23;Q95AN2;Q9MTZ8;Q67H60;Q3ZU72;A8ASI2;Q9GET4;Q9MW35;Q9TMV2;Q8HT82;A8ASH2;B7S4P3;C0J3J3;Q67H80;Q257C7;A0AR40;B8PRK4;B7S4V7;Q9MU78;O98412;Q5W4R8;Q8WJG3;Q8SLT5;Q95FQ1;Q9MRR7;Q95FK0;Q29VB0;…	1828	143	CID		29.34	4.5515		7	52		1	1261.61	-67.0038	15/108	pps_Arabidopsis_trypsin_rep2.mgf
	Low	ESGVINEQNIAESK	Q9MTW0;Q95FJ1;Q9MT57;Q9MRM9;Q9MRM6;Q9XQY8;Q9MU01;Q9MRK1;Q29VB8;Q9XQX8;Q9MTU3;Q8SLT9;Q8WJF5;Q95FI1;Q9XQY1;Q67H82;A2T5L5;Q9TLJ8;Q9TLL5;Q95FM8;E1UZH9;Q9TLL3;Q9MTW4;Q3ZU72;A8ASI2;Q9MW35;O98523;C0J3J3;Q9MRF4;Q67H80;Q29S89;Q257C7;Q5W4R8;Q8SLT5;Q95FQ1;Q29VB0;A3KLS5;C0J3I8;Q9MRU7;Q95FW7;O98418;Q8SLS1;O98583;Q9XQY9;Q8SLS6;Q9XQY6;Q9MRR6;Q9MRA2;Q9MRL6;Q9TLL7;Q95FM3;Q9MV64;Q9MTZ4;Q3ZU69;Q29VC3;Q29VB4;Q29S96;…	875	78	CID		28.85	3.01279		8	50	44	1	1517.71	-23.2991	12/145	pps_Arabidopsis_trypsin_rep2.mgf
	Low	VVDLLAPYRR	O98766;Q9MTW0;Q95FJ1;Q8SLS8;Q9MU12;Q9MT57;Q9MRM9;Q95FR1;Q9XQY8;Q9MU01;Q9MRK1;Q29VB8;Q9XQX8;Q9XQN1;Q8SLT9;Q95FT8;Q95FL9;Q6EYX5;B7S4Q6;Q8WJF5;Q95FI1;Q67H82;A2T5L5;Q9TLL5;Q9TLK3;Q9XQX0;Q95FM8;Q9FF03;Q71N61;Q29VB2;E1UZH9;Q9TLL3;Q9MTW4;Q9GI23;Q95AN2;Q9MTU5;Q9MTZ8;Q67H60;Q3ZU72;A8ASI2;Q9GET4;Q9MW35;Q9TMV2;O98523;Q8HT82;Q93Y44;A8ASH2;B7S4P3;C0J3J3;Q8MBL0;Q95FM7;Q9MRF4;Q9XQI9;Q67H80;Q29S89;Q257C7;A0AR40;…	4069	228	CID		25.54	7.00063		4	50	39	1	1201.68	-22.2366	9/81	pps_Arabidopsis_trypsin_rep2.mgf
	Low	VALVYGQmNEPPGAR	Q9MTW0;Q95FJ1;Q9MU12;Q9MT57;Q9MRM9;Q9MRK7;Q9BA74;Q9MRM6;Q95FR1;Q9XQY8;Q9MU01;Q9MRK1;Q29VB8;Q9XQX8;Q9MTU3;Q9XQN1;Q8MBF9;Q8SLT9;Q95FT8;Q95FL9;Q67H63;Q6EYX5;B7S4Q6;Q95FI1;Q9XQY1;Q67H82;A2T5L5;Q9TLJ8;Q9TLL5;Q9TLK3;Q95FM8;Q9FF03;Q71N61;E1UZH9;Q9TLL3;Q9MTW4;Q9GI23;Q95AN2;Q9MTU5;Q9MTZ8;Q67H60;A8ASI2;Q9GET4;Q9MW35;Q9TMV2;O98523;Q8HT82;Q93Y44;A8ASH2;B7S4P3;C0J3J3;Q8MBL0;Q95FM7;Q9MRF4;Q9XQI9;Q67H80;Q29S89;…	4104	235	CID	M8(Oxidation)	19.96	23.2719		4	50	27	1	1617.74	-42.551	6/133	pps_Arabidopsis_trypsin_rep2.mgf
Q95FW9	55.07	26	20	483	52.031	5.36377	1196.28	ATP synthase beta subunit (Fragment) OS=Batis maritima GN=atpB PE=3 SV=1 - [Q95FW9_BATMA]
	Confidence Icon	Sequence	Protein Accessions	# Proteins	# Protein Groups	Activation Type	Modifications	IonScore	Exp Value	Δ Score	Rank	Identity High	Homology Threshold	Charge	m/z [Da]	ΔM [ppm]	Ions Matched	Spectrum File
	High	DVNEQDVLLFIDNIFR	Q9MTW0;Q95FJ1;Q9MU12;Q9MT57;Q9BA74;Q9MRM6;Q95FR1;Q9XQY8;Q9MU01;Q9MRK1;Q29VB8;Q9XQX8;Q9MTU3;Q9XQN1;Q8MBF9;Q8SLT9;Q95FT8;Q95FL9;Q67H63;Q6EYX5;Q95FI1;Q67H82;Q3L1L0;A2T5L5;Q9TLJ8;Q9TLK3;Q9XQX0;Q95FM8;Q9FF03;E1UZH9;Q9MTW4;Q9GI23;Q95AN2;Q9MTU5;Q9MTZ8;Q67H60;Q3ZU72;A8ASI2;Q9GET4;Q9MW35;Q9TMV2;O98523;Q8HT82;Q93Y44;A8ASH2;B7S4P3;C0J3J3;Q8MBL0;Q95FM7;Q9MRF4;Q9XQI9;Q67H80;Q29S89;Q257C7;A0AR40;Q9MU78;Q9TMU6;…	2339	166	CID		172.03	1.67271e-14		3	50		1	1950.06	30.4549	15/172	pps_Arabidopsis_trypsin_rep2.mgf
	High	MPSAVGYQPTLSTEMGTLQER	Q9MRM6;Q9MTU3;Q8MBF9;Q8SLT9;Q3L1L0;A2T5L5;Q9TLL5;E1UZH9;Q9MTZ8;Q95FM7;Q257C7;A0AR40;Q9TMU6;O98412;Q29VB0;Q9MRL5;Q95FL6;Q8MBK2;Q67H62;C8YPI1;Q9MRR6;Q95FM3;Q9MTZ4;Q9XQY2;Q9SC47;Q9MRW3;P19366;Q9MRG6;Q95FW9;A9XUH0;Q3ZMJ5;Q8MBI2;D7KRE0;Q8MBI0;Q8WH97;Q9MU36;Q9SBN9;Q5UVH1;Q6YN70;Q09RD9;Q9XQY0;Q95FL0;Q9SCU6;B2BI37;Q9MRM3;Q5UVF9;Q5YGN7;Q5YGK8;Q5UVH4;Q95FT4	571	50	CID		165.87	6.0273e-14		2	50		1	2296.01	-36.76	17/221	pps_Arabidopsis_trypsin_rep2.mgf
	High	YKELQDIIAILGLDELSEEDR	O98766;Q9MTW0;Q95FJ1;Q9MU12;Q9MT57;Q9MRM9;Q9MRK7;Q9BA74;Q9MRM6;Q95FR1;Q9XQY8;Q9MU01;Q9MRK1;Q29VB8;Q9XQX8;Q9XQN1;Q95FT8;Q95FL9;Q67H63;Q6EYX5;B7S4Q6;Q8WJF5;Q95FI1;Q9XQY1;Q3L1L0;A2T5L5;Q9TLJ8;Q9TLL5;Q9TLK3;Q95FM8;Q9FF03;Q71N61;Q29VB2;E1UZH9;Q9MTW4;Q95AN2;Q9MTU5;Q9MTZ8;Q67H60;Q3ZU72;Q9GET4;Q9MW35;Q9TMV2;O98523;Q8HT82;Q93Y44;B7S4P3;C0J3J3;Q9MRF4;Q9XQI9;Q67H80;Q29S89;Q257C7;A0AR40;B8PRK4;B7S4V7;Q9MU78;…	3355	185	CID		159.84	2.77274e-13		9	50		1	2462.18	-35.8735	16/233	pps_Arabidopsis_trypsin_rep2.mgf
	High	IFNVLGEPVDNLGPVDTR	O98766;Q9MTW0;Q8SLS8;Q9MU12;Q9MT57;Q9BA74;Q95FR1;Q9MRK1;Q29VB8;Q9MTU3;Q9XQN1;Q8MBF9;Q8SLT9;B7S4Q6;Q8WJF5;Q9XQY1;A2T5L5;Q9TLL5;Q9TLK3;Q9XQX0;Q95FM8;Q71N61;Q29VB2;E1UZH9;Q67H60;Q3ZU72;A8ASI2;Q9GET4;Q9MW35;Q9TMV2;O98523;Q8HT82;A8ASH2;B7S4P3;Q9MRF4;Q257C7;A0AR40;B8PRK4;B7S4V7;Q9MU78;Q5W4R8;Q8WJG3;Q8SLT5;Q9MRR7;Q9MRU7;Q9MRL5;Q9MRN4;O98595;Q95FL6;O98404;O98583;Q9XQY9;Q9MW37;Q8SLS6;Q9XQY6;Q9MRR6;Q67H40;…	1261	96	CID		157.25	5.14839e-13		2	50		1	1955	-11.085	14/187	pps_Arabidopsis_trypsin_rep2.mgf
	High	DVNEQDVLLFIDNIFR	Q9MTW0;Q95FJ1;Q9MU12;Q9MT57;Q9BA74;Q9MRM6;Q95FR1;Q9XQY8;Q9MU01;Q9MRK1;Q29VB8;Q9XQX8;Q9MTU3;Q9XQN1;Q8MBF9;Q8SLT9;Q95FT8;Q95FL9;Q67H63;Q6EYX5;Q95FI1;Q67H82;Q3L1L0;A2T5L5;Q9TLJ8;Q9TLK3;Q9XQX0;Q95FM8;Q9FF03;E1UZH9;Q9MTW4;Q9GI23;Q95AN2;Q9MTU5;Q9MTZ8;Q67H60;Q3ZU72;A8ASI2;Q9GET4;Q9MW35;Q9TMV2;O98523;Q8HT82;Q93Y44;A8ASH2;B7S4P3;C0J3J3;Q8MBL0;Q95FM7;Q9MRF4;Q9XQI9;Q67H80;Q29S89;Q257C7;A0AR40;Q9MU78;Q9TMU6;…	2339	166	CID		146.24	6.55152e-12		3	50		1	1950.01	5.47099	15/172	pps_Arabidopsis_trypsin_rep2.mgf
	High	FVQAGSEVSALLGR	O98766;Q9MTW0;Q95FJ1;Q8SLS8;Q9MU12;Q9MRM9;Q9MRK7;Q9BA74;Q9MRM6;Q95FR1;Q9XQY8;Q9MU01;Q9MRK1;Q29VB8;Q9XQX8;Q9MTU3;Q9XQN1;Q8MBF9;Q8SLT9;Q95FT8;Q95FL9;Q67H63;B7S4Q6;Q67H82;Q3L1L0;A2T5L5;Q9TLL5;Q9TLK3;Q9XQX0;Q95FM8;Q9FF03;Q71N61;Q29VB2;E1UZH9;Q9MTW4;Q9GI23;Q95AN2;Q9MTU5;Q67H60;Q3ZU72;A8ASI2;Q9MW35;Q9TMV2;O98523;Q8HT82;B7S4P3;C0J3J3;Q8MBL0;Q95FM7;Q9MRF4;Q9XQI9;Q67H80;Q29S89;Q257C7;A0AR40;B8PRK4;B7S4V7;…	3906	234	CID		143.61	1.15585e-11	0	1	50		1	1433.75	-14.6338	12/137	pps_Arabidopsis_trypsin_rep2.mgf
	High	GIYPAVDPLDSTSTMLQPR	O98766;Q9MTW0;Q95FJ1;Q8SLS8;Q9MU12;Q9MT57;Q9MRM9;Q9MRK7;Q9BA74;Q9MRM6;Q95FR1;Q9XQY8;Q9MU01;Q9MRK1;Q29VB8;Q9XQX8;Q9MTU3;Q9XQN1;Q8MBF9;Q8SLT9;Q95FT8;Q95FL9;Q67H63;Q6EYX5;B7S4Q6;Q95FI1;Q9XQY1;Q67H82;Q3L1L0;A2T5L5;Q9TLJ8;Q9TLL5;Q9XQX0;Q95FM8;Q9FF03;Q71N61;Q29VB2;E1UZH9;Q9TLL3;Q9MTW4;Q9GI23;Q95AN2;Q9MTU5;Q9MTZ8;Q67H60;Q3ZU72;A8ASI2;Q9GET4;Q9MW35;Q9TMV2;O98523;Q8HT82;Q93Y44;A8ASH2;B7S4P3;C0J3J3;Q8MBL0;…	2265	198	CID		139.2	3.25687e-11		2	50		1	2060.99	-19.4136	14/167	pps_Arabidopsis_trypsin_rep2.mgf
	High	ELQDIIAILGLDELSEEDR	O98766;Q9MTW0;Q95FJ1;Q9MU12;Q9MT57;Q9MRM9;Q9MRK7;Q9BA74;Q9MRM6;Q95FR1;Q9XQY8;Q9MU01;Q9MRK1;Q29VB8;Q9XQX8;Q9XQN1;Q95FT8;Q95FL9;Q67H63;Q6EYX5;B7S4Q6;Q8WJF5;Q95FI1;Q9XQY1;Q3L1L0;A2T5L5;Q9TLJ8;Q9TLL5;Q9TLK3;Q95FM8;Q9FF03;Q71N61;Q29VB2;E1UZH9;Q9MTW4;Q95AN2;Q9MTU5;Q9MTZ8;Q67H60;Q3ZU72;Q9GET4;Q9MW35;Q9TMV2;O98523;Q8HT82;Q93Y44;B7S4P3;C0J3J3;Q9MRF4;Q9XQI9;Q67H80;Q29S89;Q257C7;A0AR40;B8PRK4;B7S4V7;Q9MU78;…	3363	188	CID		132.48	1.4983e-10		7	50		1	2171.04	-32.842	18/211	pps_Arabidopsis_trypsin_rep2.mgf
	High	AHGGVSVFGGVGER	O98766;Q9MTW0;Q95FJ1;Q9MU12;Q9MT57;Q9MRM9;Q9BA74;Q9MRM6;Q95FR1;Q9XQY8;Q9MU01;Q9MRK1;Q29VB8;Q9XQX8;Q9MTU3;Q9XQN1;Q8MBF9;Q8SLT9;Q95FT8;Q95FL9;Q67H63;B7S4Q6;Q8WJF5;Q95FI1;Q9XQY1;Q67H82;A2T5L5;Q9TLJ8;Q9TLL5;Q9TLK3;Q9XQX0;Q71N61;Q29VB2;E1UZH9;Q9MTW4;Q9MTU5;Q9MTZ8;Q3ZU72;A8ASI2;Q9GET4;Q9TMV2;O98523;Q8HT82;Q93Y44;A8ASH2;B7S4P3;C0J3J3;Q95FM7;Q9MRF4;Q9XQI9;Q67H80;Q29S89;Q257C7;A0AR40;B8PRK4;B7S4V7;Q9MU78;…	3365	213	CID		128.79	3.12863e-10	0	1	50		1	1328.64	-19.6827	12/119	pps_Arabidopsis_trypsin_rep2.mgf
	High	IVGEEHYETAQQVK	P19366;Q95FW4;Q95FW9;A9XUH0;D7KRE0;Q9MU37	35	6	CID		103.15	1.16381e-07		3	50		1	1630.78	-15.0733	19/125	pps_Arabidopsis_trypsin_rep2.mgf
	High	VALVYGQMNEPPGAR	Q9MTW0;Q95FJ1;Q9MU12;Q9MT57;Q9MRM9;Q9MRK7;Q9BA74;Q9MRM6;Q95FR1;Q9XQY8;Q9MU01;Q9MRK1;Q29VB8;Q9XQX8;Q9MTU3;Q9XQN1;Q8MBF9;Q8SLT9;Q95FT8;Q95FL9;Q67H63;Q6EYX5;B7S4Q6;Q95FI1;Q9XQY1;Q67H82;A2T5L5;Q9TLJ8;Q9TLL5;Q9TLK3;Q95FM8;Q9FF03;Q71N61;E1UZH9;Q9TLL3;Q9MTW4;Q9GI23;Q95AN2;Q9MTU5;Q9MTZ8;Q67H60;A8ASI2;Q9GET4;Q9MW35;Q9TMV2;O98523;Q8HT82;Q93Y44;A8ASH2;B7S4P3;C0J3J3;Q8MBL0;Q95FM7;Q9MRF4;Q9XQI9;Q67H80;Q29S89;…	4104	235	CID		101.62	1.6861e-07		4	50		1	1601.75	-40.0945	12/133	pps_Arabidopsis_trypsin_rep2.mgf
	High	TVLIMELINNIAK	O98766;Q9MTW0;Q95FJ1;Q8SLS8;Q9MU12;Q9MT57;Q9MRM9;Q9MRK7;Q9BA74;Q9MRM6;Q95FR1;Q9MU01;Q9MRK1;Q9XQX8;Q9MTU3;Q8SLT9;Q95FT8;Q95FL9;Q67H63;Q6EYX5;B7S4Q6;Q9XQY1;Q67H82;A2T5L5;Q9TLJ8;Q9TLL5;Q9TLK3;Q9XQX0;Q95FM8;Q9FF03;Q71N61;Q29VB2;E1UZH9;Q9TLL3;Q9MTW4;Q95AN2;Q9MTU5;Q9MTZ8;Q3ZU72;A8ASI2;Q9GET4;Q9MW35;Q9TMV2;O98523;Q93Y44;A8ASH2;B7S4P3;C0J3J3;Q95FM7;Q9MRF4;Q9XQI9;Q67H80;Q29S89;Q257C7;A0AR40;B8PRK4;Q9MU78;…	3602	226	CID		86.28	7.12226e-06		4	51		1	1471.81	-28.7937	10/121	pps_Arabidopsis_trypsin_rep2.mgf
	High	TVLImELINNIAK	O98766;Q9MTW0;Q95FJ1;Q8SLS8;Q9MU12;Q9MT57;Q9MRM9;Q9MRK7;Q9BA74;Q9MRM6;Q95FR1;Q9MU01;Q9MRK1;Q9XQX8;Q9MTU3;Q8SLT9;Q95FT8;Q95FL9;Q67H63;Q6EYX5;B7S4Q6;Q9XQY1;Q67H82;A2T5L5;Q9TLJ8;Q9TLL5;Q9TLK3;Q9XQX0;Q95FM8;Q9FF03;Q71N61;Q29VB2;E1UZH9;Q9TLL3;Q9MTW4;Q95AN2;Q9MTU5;Q9MTZ8;Q3ZU72;A8ASI2;Q9GET4;Q9MW35;Q9TMV2;O98523;Q93Y44;A8ASH2;B7S4P3;C0J3J3;Q95FM7;Q9MRF4;Q9XQI9;Q67H80;Q29S89;Q257C7;A0AR40;B8PRK4;Q9MU78;…	3602	226	CID	M5(Oxidation)	70.45	0.000274037		5	51		1	1487.8	-36.0643	8/121	pps_Arabidopsis_trypsin_rep2.mgf
	High	VGLTALTMAEYFR	O98766;Q95FJ1;Q8SLS8;Q9MU12;Q9MT57;Q9MRM9;Q9MRK7;Q9BA74;Q9MRM6;Q95FR1;Q9XQY8;Q9MU01;Q9MRK1;Q29VB8;Q9XQX8;Q9MTU3;Q9XQN1;Q8MBF9;Q95FT8;Q95FL9;Q67H63;Q6EYX5;B7S4Q6;Q95FI1;Q9XQY1;Q67H82;Q3L1L0;A2T5L5;Q9TLJ8;Q9TLL5;Q9XQX0;Q95FM8;Q9FF03;Q71N61;E1UZH9;Q9MTW4;Q9GI23;Q95AN2;Q9MTU5;Q9MTZ8;Q67H60;Q3ZU72;A8ASI2;Q9GET4;Q9MW35;Q9TMV2;O98523;Q8HT82;Q93Y44;A8ASH2;B7S4P3;C0J3J3;Q8MBL0;Q95FM7;Q9XQI9;Q67H80;Q29S89;…	3375	225	CID		67.3	0.000587051	0	1	51		1	1471.74	-11.504	18/111	pps_Arabidopsis_trypsin_rep2.mgf
	High	VVDLLAPYR	O98766;Q9MTW0;Q95FJ1;Q8SLS8;Q9MU12;Q9MT57;Q9MRM9;Q95FR1;Q9XQY8;Q9MU01;Q9MRK1;Q29VB8;Q9XQX8;Q9XQN1;Q8SLT9;Q95FT8;Q95FL9;Q6EYX5;B7S4Q6;Q8WJF5;Q95FI1;Q67H82;A2T5L5;Q9TLL5;Q9TLK3;Q9XQX0;Q95FM8;Q9FF03;Q71N61;Q29VB2;E1UZH9;Q9TLL3;Q9MTW4;Q9GI23;Q95AN2;Q9MTU5;Q9MTZ8;Q67H60;Q3ZU72;A8ASI2;Q9GET4;Q9MW35;Q9TMV2;O98523;Q8HT82;Q93Y44;A8ASH2;B7S4P3;C0J3J3;Q8MBL0;Q95FM7;Q9MRF4;Q9XQI9;Q67H80;Q29S89;Q257C7;A0AR40;…	4078	230	CID		59.75	0.00287932		3	50		1	1045.58	-22.315	7/70	pps_Arabidopsis_trypsin_rep2.mgf
	High	YKELQDIIAILGLDELSEEDRLTVAR	O98766;Q9MTW0;Q95FJ1;Q9MU12;Q9MT57;Q9MRK7;Q9BA74;Q95FR1;Q9XQY8;Q9MU01;Q9MRK1;Q29VB8;Q9XQX8;Q9XQN1;Q95FT8;Q95FL9;Q67H63;Q6EYX5;B7S4Q6;Q8WJF5;Q9XQY1;Q3L1L0;A2T5L5;Q9TLJ8;Q9TLL5;Q9TLK3;Q95FM8;Q9FF03;Q71N61;Q29VB2;E1UZH9;Q9MTW4;Q95AN2;Q9MTU5;Q9MTZ8;Q67H60;Q3ZU72;Q9GET4;Q9MW35;Q9TMV2;O98523;Q93Y44;B7S4P3;C0J3J3;Q9MRF4;Q9XQI9;Q67H80;Q29S89;Q257C7;A0AR40;B8PRK4;B7S4V7;Q9MU78;Q9TMU6;O98412;Q5W4R8;Q8SLT5;…	2967	164	CID		57.45	0.00487359		7	50		1	3002.5	-35.2756	11/291	pps_Arabidopsis_trypsin_rep2.mgf
	High	KGSITSIQAVYVPADDLTDPAPATTFAHLDATTVLSR	Q29VB8;A2T5L5;Q29VB2;Q9MW35;Q9MU78;O98412;Q95D38;O98404;Q8SLS6;Q9MRL6;Q29VC3;P19366;Q95FW4;Q95FW9;Q9S6Z4;D7KRE0;Q8MFX1;Q8MFX9;B9U4L6;B9U4K5;Q95DY3;A9U8M5;B9U4R2;Q9SBN9;Q6YN70;Q8M8T8;Q95FX5;Q9XQY0;Q9TMQ1;A9L9T1;A9L9V1;A9L9Y8;A9L9V2;A9L9Y2;B3SHD4;Q9MRM3;A9L9V9;Q9XQN7;A9L9S9;Q95FT4	402	40	CID		49.99	0.0221339		3	49		1	3842.86	-32.0182	9/427	pps_Arabidopsis_trypsin_rep2.mgf
	High	TREGNDLYMEMK	O98766;Q95FJ1;Q9MU12;Q9MT57;Q9MRM9;Q9MRK7;Q9BA74;Q9MRM6;Q95FR1;Q9XQY8;Q9MU01;Q9XQX8;Q9MTU3;Q9XQN1;Q8SLT9;Q95FT8;Q95FL9;Q67H63;B7S4Q6;Q8WJF5;Q95FI1;Q9XQY1;Q67H82;A2T5L5;Q9TLJ8;Q9TLL5;Q9XQX0;Q95FM8;Q9FF03;Q71N61;E1UZH9;Q9TLL3;Q9MTW4;Q95AN2;Q9MTU5;Q9MTZ8;Q3ZU72;A8ASI2;Q9GET4;Q9MW35;Q9TMV2;Q8HT82;Q93Y44;A8ASH2;B7S4P3;C0J3J3;Q8MBL0;Q95FM7;Q9MRF4;Q9XQI9;Q67H80;Q29S89;Q257C7;A0AR40;B8PRK4;B7S4V7;Q9TMU6;…	3486	202	CID		49.81	0.0138394	0	1	47		1	1486.62	-32.1207	9/128	pps_Arabidopsis_trypsin_rep2.mgf
	High	GSITSIQAVYVPADDLTDPAPATTFAHLDATTVLSR	Q29VB8;A2T5L5;Q29VB2;Q9MW35;Q9MU78;O98412;Q95D38;O98404;Q8SLS6;Q9MRL6;Q29VC3;P19366;Q95FW4;Q95FW9;Q9S6Z4;Q4KU64;D7KRE0;Q8MFX1;Q8MFX9;B9U4L6;B9U4K5;Q95DY3;A9U8M5;B9U4R2;Q9SBN9;Q6YN70;Q8M8T8;Q95FX5;Q9XQY0;Q9TMQ1;Q9SCU6;A9L9T1;A9L9V1;A9L9Y8;A9L9V2;A9L9Y2;B3SHD4;Q9MRM3;A9L9V9;Q9XQN7;A9L9S9;Q95FT4	421	42	CID		49.01	0.0277959		4	49		1	3714.77	-30.8959	10/405	pps_Arabidopsis_trypsin_rep2.mgf
	Medium	mPSAVGYQPTLSTEMGTLQER	Q9MRM6;Q9MTU3;Q8MBF9;Q8SLT9;Q3L1L0;A2T5L5;Q9TLL5;E1UZH9;Q9MTZ8;Q95FM7;Q257C7;A0AR40;Q9TMU6;O98412;Q29VB0;Q9MRL5;Q95FL6;Q8MBK2;Q67H62;C8YPI1;Q9MRR6;Q95FM3;Q9MTZ4;Q9XQY2;Q9SC47;Q9MRW3;P19366;Q9MRG6;Q95FW9;A9XUH0;Q3ZMJ5;Q8MBI2;D7KRE0;Q8MBI0;Q8WH97;Q9MU36;Q9SBN9;Q5UVH1;Q6YN70;Q09RD9;Q9XQY0;Q95FL0;Q9SCU6;B2BI37;Q9MRM3;Q5UVF9;Q5YGN7;Q5YGK8;Q5UVH4;Q95FT4	571	50	CID	M1(Oxidation)	47.27	0.0395408		3	49	46	1	2312.01	-34.8252	8/221	pps_Arabidopsis_trypsin_rep2.mgf
	Low	GIYPAVDPLDSTSTmLQPR	O98766;Q9MTW0;Q95FJ1;Q8SLS8;Q9MU12;Q9MT57;Q9MRM9;Q9MRK7;Q9BA74;Q9MRM6;Q95FR1;Q9XQY8;Q9MU01;Q9MRK1;Q29VB8;Q9XQX8;Q9MTU3;Q9XQN1;Q8MBF9;Q8SLT9;Q95FT8;Q95FL9;Q67H63;Q6EYX5;B7S4Q6;Q95FI1;Q9XQY1;Q67H82;Q3L1L0;A2T5L5;Q9TLJ8;Q9TLL5;Q9XQX0;Q95FM8;Q9FF03;Q71N61;Q29VB2;E1UZH9;Q9TLL3;Q9MTW4;Q9GI23;Q95AN2;Q9MTU5;Q9MTZ8;Q67H60;Q3ZU72;A8ASI2;Q9GET4;Q9MW35;Q9TMV2;O98523;Q8HT82;Q93Y44;A8ASH2;B7S4P3;C0J3J3;Q8MBL0;…	2265	198	CID	M15(Oxidation)	36.08	0.673747		2	50	41	1	2076.98	-21.3137	10/167	pps_Arabidopsis_trypsin_rep2.mgf
	Low	VGLTALTmAEYFR	O98766;Q95FJ1;Q8SLS8;Q9MU12;Q9MT57;Q9MRM9;Q9MRK7;Q9BA74;Q9MRM6;Q95FR1;Q9XQY8;Q9MU01;Q9MRK1;Q29VB8;Q9XQX8;Q9MTU3;Q9XQN1;Q8MBF9;Q95FT8;Q95FL9;Q67H63;Q6EYX5;B7S4Q6;Q95FI1;Q9XQY1;Q67H82;Q3L1L0;A2T5L5;Q9TLJ8;Q9TLL5;Q9XQX0;Q95FM8;Q9FF03;Q71N61;E1UZH9;Q9MTW4;Q9GI23;Q95AN2;Q9MTU5;Q9MTZ8;Q67H60;Q3ZU72;A8ASI2;Q9GET4;Q9MW35;Q9TMV2;O98523;Q8HT82;Q93Y44;A8ASH2;B7S4P3;C0J3J3;Q8MBL0;Q95FM7;Q9XQI9;Q67H80;Q29S89;…	3375	225	CID	M8(Oxidation)	33.87	1.20403		2	51	42	1	1487.72	-22.1379	10/111	pps_Arabidopsis_trypsin_rep2.mgf
	Low	ELQDIIAILGLDELSEEDRLTVAR	O98766;Q9MTW0;Q95FJ1;Q9MU12;Q9MT57;Q9MRK7;Q9BA74;Q95FR1;Q9XQY8;Q9MU01;Q9MRK1;Q29VB8;Q9XQX8;Q9XQN1;Q95FT8;Q95FL9;Q67H63;Q6EYX5;B7S4Q6;Q8WJF5;Q9XQY1;Q3L1L0;A2T5L5;Q9TLJ8;Q9TLL5;Q9TLK3;Q95FM8;Q9FF03;Q71N61;Q29VB2;E1UZH9;Q9MTW4;Q95AN2;Q9MTU5;Q9MTZ8;Q67H60;Q3ZU72;Q9GET4;Q9MW35;Q9TMV2;O98523;Q93Y44;B7S4P3;C0J3J3;Q9MRF4;Q9XQI9;Q67H80;Q29S89;Q257C7;A0AR40;B8PRK4;B7S4V7;Q9MU78;Q9TMU6;O98412;Q5W4R8;Q8SLT5;…	2972	167	CID		33.48	1.28002		7	50	31	1	2711.33	-42.7481	12/269	pps_Arabidopsis_trypsin_rep2.mgf
	Low	MPNIYNALVVK	O98766;Q9MTW0;Q95FJ1;Q8SLS8;Q9MU12;Q9MT57;Q9MRM9;Q9BA74;Q95FR1;Q9XQY8;Q9MU01;Q9MRK1;Q9XQX8;Q9XQN1;Q8SLT9;Q95FL9;Q6EYX5;B7S4Q6;Q67H82;Q3L1L0;A2T5L5;Q9TLJ8;Q9TLL5;Q9XQX0;Q95FM8;Q71N61;Q29VB2;E1UZH9;Q9TLL3;Q9MTW4;Q9GI23;Q95AN2;Q9MTZ8;Q67H60;Q3ZU72;A8ASI2;Q9GET4;Q9MW35;Q9TMV2;Q8HT82;A8ASH2;B7S4P3;C0J3J3;Q67H80;Q257C7;A0AR40;B8PRK4;B7S4V7;Q9MU78;O98412;Q5W4R8;Q8WJG3;Q8SLT5;Q95FQ1;Q9MRR7;Q95FK0;Q29VB0;…	1828	143	CID		29.34	4.5515		7	52		1	1261.61	-67.0038	15/108	pps_Arabidopsis_trypsin_rep2.mgf
	Low	ESGVINEQNIAESK	Q9MTW0;Q95FJ1;Q9MT57;Q9MRM9;Q9MRM6;Q9XQY8;Q9MU01;Q9MRK1;Q29VB8;Q9XQX8;Q9MTU3;Q8SLT9;Q8WJF5;Q95FI1;Q9XQY1;Q67H82;A2T5L5;Q9TLJ8;Q9TLL5;Q95FM8;E1UZH9;Q9TLL3;Q9MTW4;Q3ZU72;A8ASI2;Q9MW35;O98523;C0J3J3;Q9MRF4;Q67H80;Q29S89;Q257C7;Q5W4R8;Q8SLT5;Q95FQ1;Q29VB0;A3KLS5;C0J3I8;Q9MRU7;Q95FW7;O98418;Q8SLS1;O98583;Q9XQY9;Q8SLS6;Q9XQY6;Q9MRR6;Q9MRA2;Q9MRL6;Q9TLL7;Q95FM3;Q9MV64;Q9MTZ4;Q3ZU69;Q29VC3;Q29VB4;Q29S96;…	875	78	CID		28.85	3.01279		8	50	44	1	1517.71	-23.2991	12/145	pps_Arabidopsis_trypsin_rep2.mgf
	Low	VALVYGQmNEPPGAR	Q9MTW0;Q95FJ1;Q9MU12;Q9MT57;Q9MRM9;Q9MRK7;Q9BA74;Q9MRM6;Q95FR1;Q9XQY8;Q9MU01;Q9MRK1;Q29VB8;Q9XQX8;Q9MTU3;Q9XQN1;Q8MBF9;Q8SLT9;Q95FT8;Q95FL9;Q67H63;Q6EYX5;B7S4Q6;Q95FI1;Q9XQY1;Q67H82;A2T5L5;Q9TLJ8;Q9TLL5;Q9TLK3;Q95FM8;Q9FF03;Q71N61;E1UZH9;Q9TLL3;Q9MTW4;Q9GI23;Q95AN2;Q9MTU5;Q9MTZ8;Q67H60;A8ASI2;Q9GET4;Q9MW35;Q9TMV2;O98523;Q8HT82;Q93Y44;A8ASH2;B7S4P3;C0J3J3;Q8MBL0;Q95FM7;Q9MRF4;Q9XQI9;Q67H80;Q29S89;…	4104	235	CID	M8(Oxidation)	19.96	23.2719		4	50	27	1	1617.74	-42.551	6/133	pps_Arabidopsis_trypsin_rep2.mgf
Q3ZMJ5	46.65	25	19	493	52.8835	5.23682	1190.17	ATP synthase beta subunit (Fragment) OS=Ilex repanda GN=atpB PE=3 SV=1 - [Q3ZMJ5_9AQUA]
	Confidence Icon	Sequence	Protein Accessions	# Proteins	# Protein Groups	Activation Type	Modifications	IonScore	Exp Value	Δ Score	Rank	Identity High	Homology Threshold	Charge	m/z [Da]	ΔM [ppm]	Ions Matched	Spectrum File
	High	DVNEQDVLLFIDNIFR	Q9MTW0;Q95FJ1;Q9MU12;Q9MT57;Q9BA74;Q9MRM6;Q95FR1;Q9XQY8;Q9MU01;Q9MRK1;Q29VB8;Q9XQX8;Q9MTU3;Q9XQN1;Q8MBF9;Q8SLT9;Q95FT8;Q95FL9;Q67H63;Q6EYX5;Q95FI1;Q67H82;Q3L1L0;A2T5L5;Q9TLJ8;Q9TLK3;Q9XQX0;Q95FM8;Q9FF03;E1UZH9;Q9MTW4;Q9GI23;Q95AN2;Q9MTU5;Q9MTZ8;Q67H60;Q3ZU72;A8ASI2;Q9GET4;Q9MW35;Q9TMV2;O98523;Q8HT82;Q93Y44;A8ASH2;B7S4P3;C0J3J3;Q8MBL0;Q95FM7;Q9MRF4;Q9XQI9;Q67H80;Q29S89;Q257C7;A0AR40;Q9MU78;Q9TMU6;…	2339	166	CID		172.03	1.67271e-14		3	50		1	1950.06	30.4549	15/172	pps_Arabidopsis_trypsin_rep2.mgf
	High	MPSAVGYQPTLSTEMGTLQER	Q9MRM6;Q9MTU3;Q8MBF9;Q8SLT9;Q3L1L0;A2T5L5;Q9TLL5;E1UZH9;Q9MTZ8;Q95FM7;Q257C7;A0AR40;Q9TMU6;O98412;Q29VB0;Q9MRL5;Q95FL6;Q8MBK2;Q67H62;C8YPI1;Q9MRR6;Q95FM3;Q9MTZ4;Q9XQY2;Q9SC47;Q9MRW3;P19366;Q9MRG6;Q95FW9;A9XUH0;Q3ZMJ5;Q8MBI2;D7KRE0;Q8MBI0;Q8WH97;Q9MU36;Q9SBN9;Q5UVH1;Q6YN70;Q09RD9;Q9XQY0;Q95FL0;Q9SCU6;B2BI37;Q9MRM3;Q5UVF9;Q5YGN7;Q5YGK8;Q5UVH4;Q95FT4	571	50	CID		165.87	6.0273e-14		2	50		1	2296.01	-36.76	17/221	pps_Arabidopsis_trypsin_rep2.mgf
	High	YKELQDIIAILGLDELSEEDR	O98766;Q9MTW0;Q95FJ1;Q9MU12;Q9MT57;Q9MRM9;Q9MRK7;Q9BA74;Q9MRM6;Q95FR1;Q9XQY8;Q9MU01;Q9MRK1;Q29VB8;Q9XQX8;Q9XQN1;Q95FT8;Q95FL9;Q67H63;Q6EYX5;B7S4Q6;Q8WJF5;Q95FI1;Q9XQY1;Q3L1L0;A2T5L5;Q9TLJ8;Q9TLL5;Q9TLK3;Q95FM8;Q9FF03;Q71N61;Q29VB2;E1UZH9;Q9MTW4;Q95AN2;Q9MTU5;Q9MTZ8;Q67H60;Q3ZU72;Q9GET4;Q9MW35;Q9TMV2;O98523;Q8HT82;Q93Y44;B7S4P3;C0J3J3;Q9MRF4;Q9XQI9;Q67H80;Q29S89;Q257C7;A0AR40;B8PRK4;B7S4V7;Q9MU78;…	3355	185	CID		159.84	2.77274e-13		9	50		1	2462.18	-35.8735	16/233	pps_Arabidopsis_trypsin_rep2.mgf
	High	IFNVLGEPVDNLGPVDTR	O98766;Q9MTW0;Q8SLS8;Q9MU12;Q9MT57;Q9BA74;Q95FR1;Q9MRK1;Q29VB8;Q9MTU3;Q9XQN1;Q8MBF9;Q8SLT9;B7S4Q6;Q8WJF5;Q9XQY1;A2T5L5;Q9TLL5;Q9TLK3;Q9XQX0;Q95FM8;Q71N61;Q29VB2;E1UZH9;Q67H60;Q3ZU72;A8ASI2;Q9GET4;Q9MW35;Q9TMV2;O98523;Q8HT82;A8ASH2;B7S4P3;Q9MRF4;Q257C7;A0AR40;B8PRK4;B7S4V7;Q9MU78;Q5W4R8;Q8WJG3;Q8SLT5;Q9MRR7;Q9MRU7;Q9MRL5;Q9MRN4;O98595;Q95FL6;O98404;O98583;Q9XQY9;Q9MW37;Q8SLS6;Q9XQY6;Q9MRR6;Q67H40;…	1261	96	CID		157.25	5.14839e-13		2	50		1	1955	-11.085	14/187	pps_Arabidopsis_trypsin_rep2.mgf
	High	DVNEQDVLLFIDNIFR	Q9MTW0;Q95FJ1;Q9MU12;Q9MT57;Q9BA74;Q9MRM6;Q95FR1;Q9XQY8;Q9MU01;Q9MRK1;Q29VB8;Q9XQX8;Q9MTU3;Q9XQN1;Q8MBF9;Q8SLT9;Q95FT8;Q95FL9;Q67H63;Q6EYX5;Q95FI1;Q67H82;Q3L1L0;A2T5L5;Q9TLJ8;Q9TLK3;Q9XQX0;Q95FM8;Q9FF03;E1UZH9;Q9MTW4;Q9GI23;Q95AN2;Q9MTU5;Q9MTZ8;Q67H60;Q3ZU72;A8ASI2;Q9GET4;Q9MW35;Q9TMV2;O98523;Q8HT82;Q93Y44;A8ASH2;B7S4P3;C0J3J3;Q8MBL0;Q95FM7;Q9MRF4;Q9XQI9;Q67H80;Q29S89;Q257C7;A0AR40;Q9MU78;Q9TMU6;…	2339	166	CID		146.24	6.55152e-12		3	50		1	1950.01	5.47099	15/172	pps_Arabidopsis_trypsin_rep2.mgf
	High	FVQAGSEVSALLGR	O98766;Q9MTW0;Q95FJ1;Q8SLS8;Q9MU12;Q9MRM9;Q9MRK7;Q9BA74;Q9MRM6;Q95FR1;Q9XQY8;Q9MU01;Q9MRK1;Q29VB8;Q9XQX8;Q9MTU3;Q9XQN1;Q8MBF9;Q8SLT9;Q95FT8;Q95FL9;Q67H63;B7S4Q6;Q67H82;Q3L1L0;A2T5L5;Q9TLL5;Q9TLK3;Q9XQX0;Q95FM8;Q9FF03;Q71N61;Q29VB2;E1UZH9;Q9MTW4;Q9GI23;Q95AN2;Q9MTU5;Q67H60;Q3ZU72;A8ASI2;Q9MW35;Q9TMV2;O98523;Q8HT82;B7S4P3;C0J3J3;Q8MBL0;Q95FM7;Q9MRF4;Q9XQI9;Q67H80;Q29S89;Q257C7;A0AR40;B8PRK4;B7S4V7;…	3906	234	CID		143.61	1.15585e-11	0	1	50		1	1433.75	-14.6338	12/137	pps_Arabidopsis_trypsin_rep2.mgf
	High	GIYPAVDPLDSTSTMLQPR	O98766;Q9MTW0;Q95FJ1;Q8SLS8;Q9MU12;Q9MT57;Q9MRM9;Q9MRK7;Q9BA74;Q9MRM6;Q95FR1;Q9XQY8;Q9MU01;Q9MRK1;Q29VB8;Q9XQX8;Q9MTU3;Q9XQN1;Q8MBF9;Q8SLT9;Q95FT8;Q95FL9;Q67H63;Q6EYX5;B7S4Q6;Q95FI1;Q9XQY1;Q67H82;Q3L1L0;A2T5L5;Q9TLJ8;Q9TLL5;Q9XQX0;Q95FM8;Q9FF03;Q71N61;Q29VB2;E1UZH9;Q9TLL3;Q9MTW4;Q9GI23;Q95AN2;Q9MTU5;Q9MTZ8;Q67H60;Q3ZU72;A8ASI2;Q9GET4;Q9MW35;Q9TMV2;O98523;Q8HT82;Q93Y44;A8ASH2;B7S4P3;C0J3J3;Q8MBL0;…	2265	198	CID		139.2	3.25687e-11		2	50		1	2060.99	-19.4136	14/167	pps_Arabidopsis_trypsin_rep2.mgf
	High	ELQDIIAILGLDELSEEDR	O98766;Q9MTW0;Q95FJ1;Q9MU12;Q9MT57;Q9MRM9;Q9MRK7;Q9BA74;Q9MRM6;Q95FR1;Q9XQY8;Q9MU01;Q9MRK1;Q29VB8;Q9XQX8;Q9XQN1;Q95FT8;Q95FL9;Q67H63;Q6EYX5;B7S4Q6;Q8WJF5;Q95FI1;Q9XQY1;Q3L1L0;A2T5L5;Q9TLJ8;Q9TLL5;Q9TLK3;Q95FM8;Q9FF03;Q71N61;Q29VB2;E1UZH9;Q9MTW4;Q95AN2;Q9MTU5;Q9MTZ8;Q67H60;Q3ZU72;Q9GET4;Q9MW35;Q9TMV2;O98523;Q8HT82;Q93Y44;B7S4P3;C0J3J3;Q9MRF4;Q9XQI9;Q67H80;Q29S89;Q257C7;A0AR40;B8PRK4;B7S4V7;Q9MU78;…	3363	188	CID		132.48	1.4983e-10		7	50		1	2171.04	-32.842	18/211	pps_Arabidopsis_trypsin_rep2.mgf
	High	AHGGVSVFGGVGER	O98766;Q9MTW0;Q95FJ1;Q9MU12;Q9MT57;Q9MRM9;Q9BA74;Q9MRM6;Q95FR1;Q9XQY8;Q9MU01;Q9MRK1;Q29VB8;Q9XQX8;Q9MTU3;Q9XQN1;Q8MBF9;Q8SLT9;Q95FT8;Q95FL9;Q67H63;B7S4Q6;Q8WJF5;Q95FI1;Q9XQY1;Q67H82;A2T5L5;Q9TLJ8;Q9TLL5;Q9TLK3;Q9XQX0;Q71N61;Q29VB2;E1UZH9;Q9MTW4;Q9MTU5;Q9MTZ8;Q3ZU72;A8ASI2;Q9GET4;Q9TMV2;O98523;Q8HT82;Q93Y44;A8ASH2;B7S4P3;C0J3J3;Q95FM7;Q9MRF4;Q9XQI9;Q67H80;Q29S89;Q257C7;A0AR40;B8PRK4;B7S4V7;Q9MU78;…	3365	213	CID		128.79	3.12863e-10	0	1	50		1	1328.64	-19.6827	12/119	pps_Arabidopsis_trypsin_rep2.mgf
	High	IVGEEHYETAQKVK	Q9MRI0;Q9S6Y9;Q95DV0;Q8WJG9;Q8WJH7;Q8WJG8;Q3ZMJ5;Q8WJH0;Q8SLT2;Q4KU64;B8PRJ0;Q8WJI9;Q8WJF7	58	13	CID		103.15	1.16381e-07	0	1	50		1	1630.78	-37.3877	19/125	pps_Arabidopsis_trypsin_rep2.mgf
	High	VALVYGQMNEPPGAR	Q9MTW0;Q95FJ1;Q9MU12;Q9MT57;Q9MRM9;Q9MRK7;Q9BA74;Q9MRM6;Q95FR1;Q9XQY8;Q9MU01;Q9MRK1;Q29VB8;Q9XQX8;Q9MTU3;Q9XQN1;Q8MBF9;Q8SLT9;Q95FT8;Q95FL9;Q67H63;Q6EYX5;B7S4Q6;Q95FI1;Q9XQY1;Q67H82;A2T5L5;Q9TLJ8;Q9TLL5;Q9TLK3;Q95FM8;Q9FF03;Q71N61;E1UZH9;Q9TLL3;Q9MTW4;Q9GI23;Q95AN2;Q9MTU5;Q9MTZ8;Q67H60;A8ASI2;Q9GET4;Q9MW35;Q9TMV2;O98523;Q8HT82;Q93Y44;A8ASH2;B7S4P3;C0J3J3;Q8MBL0;Q95FM7;Q9MRF4;Q9XQI9;Q67H80;Q29S89;…	4104	235	CID		101.62	1.6861e-07		4	50		1	1601.75	-40.0945	12/133	pps_Arabidopsis_trypsin_rep2.mgf
	High	TVLIMELINNIAK	O98766;Q9MTW0;Q95FJ1;Q8SLS8;Q9MU12;Q9MT57;Q9MRM9;Q9MRK7;Q9BA74;Q9MRM6;Q95FR1;Q9MU01;Q9MRK1;Q9XQX8;Q9MTU3;Q8SLT9;Q95FT8;Q95FL9;Q67H63;Q6EYX5;B7S4Q6;Q9XQY1;Q67H82;A2T5L5;Q9TLJ8;Q9TLL5;Q9TLK3;Q9XQX0;Q95FM8;Q9FF03;Q71N61;Q29VB2;E1UZH9;Q9TLL3;Q9MTW4;Q95AN2;Q9MTU5;Q9MTZ8;Q3ZU72;A8ASI2;Q9GET4;Q9MW35;Q9TMV2;O98523;Q93Y44;A8ASH2;B7S4P3;C0J3J3;Q95FM7;Q9MRF4;Q9XQI9;Q67H80;Q29S89;Q257C7;A0AR40;B8PRK4;Q9MU78;…	3602	226	CID		86.28	7.12226e-06		4	51		1	1471.81	-28.7937	10/121	pps_Arabidopsis_trypsin_rep2.mgf
	High	TVLImELINNIAK	O98766;Q9MTW0;Q95FJ1;Q8SLS8;Q9MU12;Q9MT57;Q9MRM9;Q9MRK7;Q9BA74;Q9MRM6;Q95FR1;Q9MU01;Q9MRK1;Q9XQX8;Q9MTU3;Q8SLT9;Q95FT8;Q95FL9;Q67H63;Q6EYX5;B7S4Q6;Q9XQY1;Q67H82;A2T5L5;Q9TLJ8;Q9TLL5;Q9TLK3;Q9XQX0;Q95FM8;Q9FF03;Q71N61;Q29VB2;E1UZH9;Q9TLL3;Q9MTW4;Q95AN2;Q9MTU5;Q9MTZ8;Q3ZU72;A8ASI2;Q9GET4;Q9MW35;Q9TMV2;O98523;Q93Y44;A8ASH2;B7S4P3;C0J3J3;Q95FM7;Q9MRF4;Q9XQI9;Q67H80;Q29S89;Q257C7;A0AR40;B8PRK4;Q9MU78;…	3602	226	CID	M5(Oxidation)	70.45	0.000274037		5	51		1	1487.8	-36.0643	8/121	pps_Arabidopsis_trypsin_rep2.mgf
	High	VGLTALTMAEYFR	O98766;Q95FJ1;Q8SLS8;Q9MU12;Q9MT57;Q9MRM9;Q9MRK7;Q9BA74;Q9MRM6;Q95FR1;Q9XQY8;Q9MU01;Q9MRK1;Q29VB8;Q9XQX8;Q9MTU3;Q9XQN1;Q8MBF9;Q95FT8;Q95FL9;Q67H63;Q6EYX5;B7S4Q6;Q95FI1;Q9XQY1;Q67H82;Q3L1L0;A2T5L5;Q9TLJ8;Q9TLL5;Q9XQX0;Q95FM8;Q9FF03;Q71N61;E1UZH9;Q9MTW4;Q9GI23;Q95AN2;Q9MTU5;Q9MTZ8;Q67H60;Q3ZU72;A8ASI2;Q9GET4;Q9MW35;Q9TMV2;O98523;Q8HT82;Q93Y44;A8ASH2;B7S4P3;C0J3J3;Q8MBL0;Q95FM7;Q9XQI9;Q67H80;Q29S89;…	3375	225	CID		67.3	0.000587051	0	1	51		1	1471.74	-11.504	18/111	pps_Arabidopsis_trypsin_rep2.mgf
	High	VVDLLAPYR	O98766;Q9MTW0;Q95FJ1;Q8SLS8;Q9MU12;Q9MT57;Q9MRM9;Q95FR1;Q9XQY8;Q9MU01;Q9MRK1;Q29VB8;Q9XQX8;Q9XQN1;Q8SLT9;Q95FT8;Q95FL9;Q6EYX5;B7S4Q6;Q8WJF5;Q95FI1;Q67H82;A2T5L5;Q9TLL5;Q9TLK3;Q9XQX0;Q95FM8;Q9FF03;Q71N61;Q29VB2;E1UZH9;Q9TLL3;Q9MTW4;Q9GI23;Q95AN2;Q9MTU5;Q9MTZ8;Q67H60;Q3ZU72;A8ASI2;Q9GET4;Q9MW35;Q9TMV2;O98523;Q8HT82;Q93Y44;A8ASH2;B7S4P3;C0J3J3;Q8MBL0;Q95FM7;Q9MRF4;Q9XQI9;Q67H80;Q29S89;Q257C7;A0AR40;…	4078	230	CID		59.75	0.00287932		3	50		1	1045.58	-22.315	7/70	pps_Arabidopsis_trypsin_rep2.mgf
	High	YKELQDIIAILGLDELSEEDRLTVAR	O98766;Q9MTW0;Q95FJ1;Q9MU12;Q9MT57;Q9MRK7;Q9BA74;Q95FR1;Q9XQY8;Q9MU01;Q9MRK1;Q29VB8;Q9XQX8;Q9XQN1;Q95FT8;Q95FL9;Q67H63;Q6EYX5;B7S4Q6;Q8WJF5;Q9XQY1;Q3L1L0;A2T5L5;Q9TLJ8;Q9TLL5;Q9TLK3;Q95FM8;Q9FF03;Q71N61;Q29VB2;E1UZH9;Q9MTW4;Q95AN2;Q9MTU5;Q9MTZ8;Q67H60;Q3ZU72;Q9GET4;Q9MW35;Q9TMV2;O98523;Q93Y44;B7S4P3;C0J3J3;Q9MRF4;Q9XQI9;Q67H80;Q29S89;Q257C7;A0AR40;B8PRK4;B7S4V7;Q9MU78;Q9TMU6;O98412;Q5W4R8;Q8SLT5;…	2967	164	CID		57.45	0.00487359		7	50		1	3002.5	-35.2756	11/291	pps_Arabidopsis_trypsin_rep2.mgf
	High	TREGNDLYMEMK	O98766;Q95FJ1;Q9MU12;Q9MT57;Q9MRM9;Q9MRK7;Q9BA74;Q9MRM6;Q95FR1;Q9XQY8;Q9MU01;Q9XQX8;Q9MTU3;Q9XQN1;Q8SLT9;Q95FT8;Q95FL9;Q67H63;B7S4Q6;Q8WJF5;Q95FI1;Q9XQY1;Q67H82;A2T5L5;Q9TLJ8;Q9TLL5;Q9XQX0;Q95FM8;Q9FF03;Q71N61;E1UZH9;Q9TLL3;Q9MTW4;Q95AN2;Q9MTU5;Q9MTZ8;Q3ZU72;A8ASI2;Q9GET4;Q9MW35;Q9TMV2;Q8HT82;Q93Y44;A8ASH2;B7S4P3;C0J3J3;Q8MBL0;Q95FM7;Q9MRF4;Q9XQI9;Q67H80;Q29S89;Q257C7;A0AR40;B8PRK4;B7S4V7;Q9TMU6;…	3486	202	CID		49.81	0.0138394	0	1	47		1	1486.62	-32.1207	9/128	pps_Arabidopsis_trypsin_rep2.mgf
	Medium	mPSAVGYQPTLSTEMGTLQER	Q9MRM6;Q9MTU3;Q8MBF9;Q8SLT9;Q3L1L0;A2T5L5;Q9TLL5;E1UZH9;Q9MTZ8;Q95FM7;Q257C7;A0AR40;Q9TMU6;O98412;Q29VB0;Q9MRL5;Q95FL6;Q8MBK2;Q67H62;C8YPI1;Q9MRR6;Q95FM3;Q9MTZ4;Q9XQY2;Q9SC47;Q9MRW3;P19366;Q9MRG6;Q95FW9;A9XUH0;Q3ZMJ5;Q8MBI2;D7KRE0;Q8MBI0;Q8WH97;Q9MU36;Q9SBN9;Q5UVH1;Q6YN70;Q09RD9;Q9XQY0;Q95FL0;Q9SCU6;B2BI37;Q9MRM3;Q5UVF9;Q5YGN7;Q5YGK8;Q5UVH4;Q95FT4	571	50	CID	M1(Oxidation)	47.27	0.0395408		3	49	46	1	2312.01	-34.8252	8/221	pps_Arabidopsis_trypsin_rep2.mgf
	Low	GIYPAVDPLDSTSTmLQPR	O98766;Q9MTW0;Q95FJ1;Q8SLS8;Q9MU12;Q9MT57;Q9MRM9;Q9MRK7;Q9BA74;Q9MRM6;Q95FR1;Q9XQY8;Q9MU01;Q9MRK1;Q29VB8;Q9XQX8;Q9MTU3;Q9XQN1;Q8MBF9;Q8SLT9;Q95FT8;Q95FL9;Q67H63;Q6EYX5;B7S4Q6;Q95FI1;Q9XQY1;Q67H82;Q3L1L0;A2T5L5;Q9TLJ8;Q9TLL5;Q9XQX0;Q95FM8;Q9FF03;Q71N61;Q29VB2;E1UZH9;Q9TLL3;Q9MTW4;Q9GI23;Q95AN2;Q9MTU5;Q9MTZ8;Q67H60;Q3ZU72;A8ASI2;Q9GET4;Q9MW35;Q9TMV2;O98523;Q8HT82;Q93Y44;A8ASH2;B7S4P3;C0J3J3;Q8MBL0;…	2265	198	CID	M15(Oxidation)	36.08	0.673747		2	50	41	1	2076.98	-21.3137	10/167	pps_Arabidopsis_trypsin_rep2.mgf
	Low	VGLTALTmAEYFR	O98766;Q95FJ1;Q8SLS8;Q9MU12;Q9MT57;Q9MRM9;Q9MRK7;Q9BA74;Q9MRM6;Q95FR1;Q9XQY8;Q9MU01;Q9MRK1;Q29VB8;Q9XQX8;Q9MTU3;Q9XQN1;Q8MBF9;Q95FT8;Q95FL9;Q67H63;Q6EYX5;B7S4Q6;Q95FI1;Q9XQY1;Q67H82;Q3L1L0;A2T5L5;Q9TLJ8;Q9TLL5;Q9XQX0;Q95FM8;Q9FF03;Q71N61;E1UZH9;Q9MTW4;Q9GI23;Q95AN2;Q9MTU5;Q9MTZ8;Q67H60;Q3ZU72;A8ASI2;Q9GET4;Q9MW35;Q9TMV2;O98523;Q8HT82;Q93Y44;A8ASH2;B7S4P3;C0J3J3;Q8MBL0;Q95FM7;Q9XQI9;Q67H80;Q29S89;…	3375	225	CID	M8(Oxidation)	33.87	1.20403		2	51	42	1	1487.72	-22.1379	10/111	pps_Arabidopsis_trypsin_rep2.mgf
	Low	ELQDIIAILGLDELSEEDRLTVAR	O98766;Q9MTW0;Q95FJ1;Q9MU12;Q9MT57;Q9MRK7;Q9BA74;Q95FR1;Q9XQY8;Q9MU01;Q9MRK1;Q29VB8;Q9XQX8;Q9XQN1;Q95FT8;Q95FL9;Q67H63;Q6EYX5;B7S4Q6;Q8WJF5;Q9XQY1;Q3L1L0;A2T5L5;Q9TLJ8;Q9TLL5;Q9TLK3;Q95FM8;Q9FF03;Q71N61;Q29VB2;E1UZH9;Q9MTW4;Q95AN2;Q9MTU5;Q9MTZ8;Q67H60;Q3ZU72;Q9GET4;Q9MW35;Q9TMV2;O98523;Q93Y44;B7S4P3;C0J3J3;Q9MRF4;Q9XQI9;Q67H80;Q29S89;Q257C7;A0AR40;B8PRK4;B7S4V7;Q9MU78;Q9TMU6;O98412;Q5W4R8;Q8SLT5;…	2972	167	CID		33.48	1.28002		7	50	31	1	2711.33	-42.7481	12/269	pps_Arabidopsis_trypsin_rep2.mgf
	Low	MPNIYNALVVK	O98766;Q9MTW0;Q95FJ1;Q8SLS8;Q9MU12;Q9MT57;Q9MRM9;Q9BA74;Q95FR1;Q9XQY8;Q9MU01;Q9MRK1;Q9XQX8;Q9XQN1;Q8SLT9;Q95FL9;Q6EYX5;B7S4Q6;Q67H82;Q3L1L0;A2T5L5;Q9TLJ8;Q9TLL5;Q9XQX0;Q95FM8;Q71N61;Q29VB2;E1UZH9;Q9TLL3;Q9MTW4;Q9GI23;Q95AN2;Q9MTZ8;Q67H60;Q3ZU72;A8ASI2;Q9GET4;Q9MW35;Q9TMV2;Q8HT82;A8ASH2;B7S4P3;C0J3J3;Q67H80;Q257C7;A0AR40;B8PRK4;B7S4V7;Q9MU78;O98412;Q5W4R8;Q8WJG3;Q8SLT5;Q95FQ1;Q9MRR7;Q95FK0;Q29VB0;…	1828	143	CID		29.34	4.5515		7	52		1	1261.61	-67.0038	15/108	pps_Arabidopsis_trypsin_rep2.mgf
	Low	ESGVINEQNIAESK	Q9MTW0;Q95FJ1;Q9MT57;Q9MRM9;Q9MRM6;Q9XQY8;Q9MU01;Q9MRK1;Q29VB8;Q9XQX8;Q9MTU3;Q8SLT9;Q8WJF5;Q95FI1;Q9XQY1;Q67H82;A2T5L5;Q9TLJ8;Q9TLL5;Q95FM8;E1UZH9;Q9TLL3;Q9MTW4;Q3ZU72;A8ASI2;Q9MW35;O98523;C0J3J3;Q9MRF4;Q67H80;Q29S89;Q257C7;Q5W4R8;Q8SLT5;Q95FQ1;Q29VB0;A3KLS5;C0J3I8;Q9MRU7;Q95FW7;O98418;Q8SLS1;O98583;Q9XQY9;Q8SLS6;Q9XQY6;Q9MRR6;Q9MRA2;Q9MRL6;Q9TLL7;Q95FM3;Q9MV64;Q9MTZ4;Q3ZU69;Q29VC3;Q29VB4;Q29S96;…	875	78	CID		28.85	3.01279		8	50	44	1	1517.71	-23.2991	12/145	pps_Arabidopsis_trypsin_rep2.mgf
	Low	VVDLLAPYRR	O98766;Q9MTW0;Q95FJ1;Q8SLS8;Q9MU12;Q9MT57;Q9MRM9;Q95FR1;Q9XQY8;Q9MU01;Q9MRK1;Q29VB8;Q9XQX8;Q9XQN1;Q8SLT9;Q95FT8;Q95FL9;Q6EYX5;B7S4Q6;Q8WJF5;Q95FI1;Q67H82;A2T5L5;Q9TLL5;Q9TLK3;Q9XQX0;Q95FM8;Q9FF03;Q71N61;Q29VB2;E1UZH9;Q9TLL3;Q9MTW4;Q9GI23;Q95AN2;Q9MTU5;Q9MTZ8;Q67H60;Q3ZU72;A8ASI2;Q9GET4;Q9MW35;Q9TMV2;O98523;Q8HT82;Q93Y44;A8ASH2;B7S4P3;C0J3J3;Q8MBL0;Q95FM7;Q9MRF4;Q9XQI9;Q67H80;Q29S89;Q257C7;A0AR40;…	4069	228	CID		25.54	7.00063		4	50	39	1	1201.68	-22.2366	9/81	pps_Arabidopsis_trypsin_rep2.mgf
	Low	VALVYGQmNEPPGAR	Q9MTW0;Q95FJ1;Q9MU12;Q9MT57;Q9MRM9;Q9MRK7;Q9BA74;Q9MRM6;Q95FR1;Q9XQY8;Q9MU01;Q9MRK1;Q29VB8;Q9XQX8;Q9MTU3;Q9XQN1;Q8MBF9;Q8SLT9;Q95FT8;Q95FL9;Q67H63;Q6EYX5;B7S4Q6;Q95FI1;Q9XQY1;Q67H82;A2T5L5;Q9TLJ8;Q9TLL5;Q9TLK3;Q95FM8;Q9FF03;Q71N61;E1UZH9;Q9TLL3;Q9MTW4;Q9GI23;Q95AN2;Q9MTU5;Q9MTZ8;Q67H60;A8ASI2;Q9GET4;Q9MW35;Q9TMV2;O98523;Q8HT82;Q93Y44;A8ASH2;B7S4P3;C0J3J3;Q8MBL0;Q95FM7;Q9MRF4;Q9XQI9;Q67H80;Q29S89;…	4104	235	CID	M8(Oxidation)	19.96	23.2719		4	50	27	1	1617.74	-42.551	6/133	pps_Arabidopsis_trypsin_rep2.mgf
Q9TLL5	48.34	26	19	482	52.003	5.30029	1188.49	ATP synthase beta subunit (Fragment) OS=Corylopsis pauciflora GN=atpB PE=3 SV=1 - [Q9TLL5_9MAGN]
	Confidence Icon	Sequence	Protein Accessions	# Proteins	# Protein Groups	Activation Type	Modifications	IonScore	Exp Value	Δ Score	Rank	Identity High	Homology Threshold	Charge	m/z [Da]	ΔM [ppm]	Ions Matched	Spectrum File
	High	DVNEQDVLLFxDNIFR	Q9TLL5;Q8WJH4	2	2	CID	X11(I)	172.03	1.67271e-14		8	50		1	1950.06	30.4549	15/172	pps_Arabidopsis_trypsin_rep2.mgf
	High	MPSAVGYQPTLSTEMGTLQER	Q9MRM6;Q9MTU3;Q8MBF9;Q8SLT9;Q3L1L0;A2T5L5;Q9TLL5;E1UZH9;Q9MTZ8;Q95FM7;Q257C7;A0AR40;Q9TMU6;O98412;Q29VB0;Q9MRL5;Q95FL6;Q8MBK2;Q67H62;C8YPI1;Q9MRR6;Q95FM3;Q9MTZ4;Q9XQY2;Q9SC47;Q9MRW3;P19366;Q9MRG6;Q95FW9;A9XUH0;Q3ZMJ5;Q8MBI2;D7KRE0;Q8MBI0;Q8WH97;Q9MU36;Q9SBN9;Q5UVH1;Q6YN70;Q09RD9;Q9XQY0;Q95FL0;Q9SCU6;B2BI37;Q9MRM3;Q5UVF9;Q5YGN7;Q5YGK8;Q5UVH4;Q95FT4	571	50	CID		165.87	6.0273e-14		2	50		1	2296.01	-36.76	17/221	pps_Arabidopsis_trypsin_rep2.mgf
	High	YKELQDIIAILGLDELSEEDR	O98766;Q9MTW0;Q95FJ1;Q9MU12;Q9MT57;Q9MRM9;Q9MRK7;Q9BA74;Q9MRM6;Q95FR1;Q9XQY8;Q9MU01;Q9MRK1;Q29VB8;Q9XQX8;Q9XQN1;Q95FT8;Q95FL9;Q67H63;Q6EYX5;B7S4Q6;Q8WJF5;Q95FI1;Q9XQY1;Q3L1L0;A2T5L5;Q9TLJ8;Q9TLL5;Q9TLK3;Q95FM8;Q9FF03;Q71N61;Q29VB2;E1UZH9;Q9MTW4;Q95AN2;Q9MTU5;Q9MTZ8;Q67H60;Q3ZU72;Q9GET4;Q9MW35;Q9TMV2;O98523;Q8HT82;Q93Y44;B7S4P3;C0J3J3;Q9MRF4;Q9XQI9;Q67H80;Q29S89;Q257C7;A0AR40;B8PRK4;B7S4V7;Q9MU78;…	3355	185	CID		159.84	2.77274e-13		9	50		1	2462.18	-35.8735	16/233	pps_Arabidopsis_trypsin_rep2.mgf
	High	IFNVLGEPVDNLGPVDTR	O98766;Q9MTW0;Q8SLS8;Q9MU12;Q9MT57;Q9BA74;Q95FR1;Q9MRK1;Q29VB8;Q9MTU3;Q9XQN1;Q8MBF9;Q8SLT9;B7S4Q6;Q8WJF5;Q9XQY1;A2T5L5;Q9TLL5;Q9TLK3;Q9XQX0;Q95FM8;Q71N61;Q29VB2;E1UZH9;Q67H60;Q3ZU72;A8ASI2;Q9GET4;Q9MW35;Q9TMV2;O98523;Q8HT82;A8ASH2;B7S4P3;Q9MRF4;Q257C7;A0AR40;B8PRK4;B7S4V7;Q9MU78;Q5W4R8;Q8WJG3;Q8SLT5;Q9MRR7;Q9MRU7;Q9MRL5;Q9MRN4;O98595;Q95FL6;O98404;O98583;Q9XQY9;Q9MW37;Q8SLS6;Q9XQY6;Q9MRR6;Q67H40;…	1261	96	CID		157.25	5.14839e-13		2	50		1	1955	-11.085	14/187	pps_Arabidopsis_trypsin_rep2.mgf
	High	DVNEQDVLLFxDNIFR	Q9TLL5;Q8WJH4	2	2	CID	X11(I)	146.24	6.55152e-12		8	50		1	1950.01	5.47099	15/172	pps_Arabidopsis_trypsin_rep2.mgf
	High	FVQAGSEVSALLGR	O98766;Q9MTW0;Q95FJ1;Q8SLS8;Q9MU12;Q9MRM9;Q9MRK7;Q9BA74;Q9MRM6;Q95FR1;Q9XQY8;Q9MU01;Q9MRK1;Q29VB8;Q9XQX8;Q9MTU3;Q9XQN1;Q8MBF9;Q8SLT9;Q95FT8;Q95FL9;Q67H63;B7S4Q6;Q67H82;Q3L1L0;A2T5L5;Q9TLL5;Q9TLK3;Q9XQX0;Q95FM8;Q9FF03;Q71N61;Q29VB2;E1UZH9;Q9MTW4;Q9GI23;Q95AN2;Q9MTU5;Q67H60;Q3ZU72;A8ASI2;Q9MW35;Q9TMV2;O98523;Q8HT82;B7S4P3;C0J3J3;Q8MBL0;Q95FM7;Q9MRF4;Q9XQI9;Q67H80;Q29S89;Q257C7;A0AR40;B8PRK4;B7S4V7;…	3906	234	CID		143.61	1.15585e-11	0	1	50		1	1433.75	-14.6338	12/137	pps_Arabidopsis_trypsin_rep2.mgf
	High	GIYPAVDPLDSTSTMLQPR	O98766;Q9MTW0;Q95FJ1;Q8SLS8;Q9MU12;Q9MT57;Q9MRM9;Q9MRK7;Q9BA74;Q9MRM6;Q95FR1;Q9XQY8;Q9MU01;Q9MRK1;Q29VB8;Q9XQX8;Q9MTU3;Q9XQN1;Q8MBF9;Q8SLT9;Q95FT8;Q95FL9;Q67H63;Q6EYX5;B7S4Q6;Q95FI1;Q9XQY1;Q67H82;Q3L1L0;A2T5L5;Q9TLJ8;Q9TLL5;Q9XQX0;Q95FM8;Q9FF03;Q71N61;Q29VB2;E1UZH9;Q9TLL3;Q9MTW4;Q9GI23;Q95AN2;Q9MTU5;Q9MTZ8;Q67H60;Q3ZU72;A8ASI2;Q9GET4;Q9MW35;Q9TMV2;O98523;Q8HT82;Q93Y44;A8ASH2;B7S4P3;C0J3J3;Q8MBL0;…	2265	198	CID		139.2	3.25687e-11		2	50		1	2060.99	-19.4136	14/167	pps_Arabidopsis_trypsin_rep2.mgf
	High	ELQDIIAILGLDELSEEDR	O98766;Q9MTW0;Q95FJ1;Q9MU12;Q9MT57;Q9MRM9;Q9MRK7;Q9BA74;Q9MRM6;Q95FR1;Q9XQY8;Q9MU01;Q9MRK1;Q29VB8;Q9XQX8;Q9XQN1;Q95FT8;Q95FL9;Q67H63;Q6EYX5;B7S4Q6;Q8WJF5;Q95FI1;Q9XQY1;Q3L1L0;A2T5L5;Q9TLJ8;Q9TLL5;Q9TLK3;Q95FM8;Q9FF03;Q71N61;Q29VB2;E1UZH9;Q9MTW4;Q95AN2;Q9MTU5;Q9MTZ8;Q67H60;Q3ZU72;Q9GET4;Q9MW35;Q9TMV2;O98523;Q8HT82;Q93Y44;B7S4P3;C0J3J3;Q9MRF4;Q9XQI9;Q67H80;Q29S89;Q257C7;A0AR40;B8PRK4;B7S4V7;Q9MU78;…	3363	188	CID		132.48	1.4983e-10		7	50		1	2171.04	-32.842	18/211	pps_Arabidopsis_trypsin_rep2.mgf
	High	AHGGVSVFGGVGER	O98766;Q9MTW0;Q95FJ1;Q9MU12;Q9MT57;Q9MRM9;Q9BA74;Q9MRM6;Q95FR1;Q9XQY8;Q9MU01;Q9MRK1;Q29VB8;Q9XQX8;Q9MTU3;Q9XQN1;Q8MBF9;Q8SLT9;Q95FT8;Q95FL9;Q67H63;B7S4Q6;Q8WJF5;Q95FI1;Q9XQY1;Q67H82;A2T5L5;Q9TLJ8;Q9TLL5;Q9TLK3;Q9XQX0;Q71N61;Q29VB2;E1UZH9;Q9MTW4;Q9MTU5;Q9MTZ8;Q3ZU72;A8ASI2;Q9GET4;Q9TMV2;O98523;Q8HT82;Q93Y44;A8ASH2;B7S4P3;C0J3J3;Q95FM7;Q9MRF4;Q9XQI9;Q67H80;Q29S89;Q257C7;A0AR40;B8PRK4;B7S4V7;Q9MU78;…	3365	213	CID		128.79	3.12863e-10	0	1	50		1	1328.64	-19.6827	12/119	pps_Arabidopsis_trypsin_rep2.mgf
	High	VALVYGQMNEPPGAR	Q9MTW0;Q95FJ1;Q9MU12;Q9MT57;Q9MRM9;Q9MRK7;Q9BA74;Q9MRM6;Q95FR1;Q9XQY8;Q9MU01;Q9MRK1;Q29VB8;Q9XQX8;Q9MTU3;Q9XQN1;Q8MBF9;Q8SLT9;Q95FT8;Q95FL9;Q67H63;Q6EYX5;B7S4Q6;Q95FI1;Q9XQY1;Q67H82;A2T5L5;Q9TLJ8;Q9TLL5;Q9TLK3;Q95FM8;Q9FF03;Q71N61;E1UZH9;Q9TLL3;Q9MTW4;Q9GI23;Q95AN2;Q9MTU5;Q9MTZ8;Q67H60;A8ASI2;Q9GET4;Q9MW35;Q9TMV2;O98523;Q8HT82;Q93Y44;A8ASH2;B7S4P3;C0J3J3;Q8MBL0;Q95FM7;Q9MRF4;Q9XQI9;Q67H80;Q29S89;…	4104	235	CID		101.62	1.6861e-07		4	50		1	1601.75	-40.0945	12/133	pps_Arabidopsis_trypsin_rep2.mgf
	High	IAQIIGPVLDVAFPPGK	O98766;Q95FJ1;Q95FR1;Q9MU01;Q95FT8;Q6EYX5;Q67H82;Q9TLL5;Q95FM8;Q9TLL3;Q95AN2;Q9MTZ8;Q3ZU72;A8ASI2;Q95FM7;Q67H80;Q29S89;Q5W4R8;Q95FQ1;Q29VB0;Q9MRL5;Q9MRN4;Q95FL6;Q95FS7;Q9MRL6;Q95FM3;Q9XQZ0;Q3ZU69;Q29VC3;A3KLS6;P19366;Q95DV0;Q8WJG9;A9XUH0;Q8WJG8;Q9XQX3;Q95FV0;Q29V89;Q95FV3;Q4KU64;A9QBY3;D7KRE0;Q95FQ5	595	43	CID		98.39	3.67206e-07		2	50		1	1734.97	-25.0559	11/163	pps_Arabidopsis_trypsin_rep2.mgf
	High	TVLIMELINNIAK	O98766;Q9MTW0;Q95FJ1;Q8SLS8;Q9MU12;Q9MT57;Q9MRM9;Q9MRK7;Q9BA74;Q9MRM6;Q95FR1;Q9MU01;Q9MRK1;Q9XQX8;Q9MTU3;Q8SLT9;Q95FT8;Q95FL9;Q67H63;Q6EYX5;B7S4Q6;Q9XQY1;Q67H82;A2T5L5;Q9TLJ8;Q9TLL5;Q9TLK3;Q9XQX0;Q95FM8;Q9FF03;Q71N61;Q29VB2;E1UZH9;Q9TLL3;Q9MTW4;Q95AN2;Q9MTU5;Q9MTZ8;Q3ZU72;A8ASI2;Q9GET4;Q9MW35;Q9TMV2;O98523;Q93Y44;A8ASH2;B7S4P3;C0J3J3;Q95FM7;Q9MRF4;Q9XQI9;Q67H80;Q29S89;Q257C7;A0AR40;B8PRK4;Q9MU78;…	3602	226	CID		86.28	7.12226e-06		4	51		1	1471.81	-28.7937	10/121	pps_Arabidopsis_trypsin_rep2.mgf
	High	TVLImELINNIAK	O98766;Q9MTW0;Q95FJ1;Q8SLS8;Q9MU12;Q9MT57;Q9MRM9;Q9MRK7;Q9BA74;Q9MRM6;Q95FR1;Q9MU01;Q9MRK1;Q9XQX8;Q9MTU3;Q8SLT9;Q95FT8;Q95FL9;Q67H63;Q6EYX5;B7S4Q6;Q9XQY1;Q67H82;A2T5L5;Q9TLJ8;Q9TLL5;Q9TLK3;Q9XQX0;Q95FM8;Q9FF03;Q71N61;Q29VB2;E1UZH9;Q9TLL3;Q9MTW4;Q95AN2;Q9MTU5;Q9MTZ8;Q3ZU72;A8ASI2;Q9GET4;Q9MW35;Q9TMV2;O98523;Q93Y44;A8ASH2;B7S4P3;C0J3J3;Q95FM7;Q9MRF4;Q9XQI9;Q67H80;Q29S89;Q257C7;A0AR40;B8PRK4;Q9MU78;…	3602	226	CID	M5(Oxidation)	70.45	0.000274037		5	51		1	1487.8	-36.0643	8/121	pps_Arabidopsis_trypsin_rep2.mgf
	High	VGLTALTMAEYFR	O98766;Q95FJ1;Q8SLS8;Q9MU12;Q9MT57;Q9MRM9;Q9MRK7;Q9BA74;Q9MRM6;Q95FR1;Q9XQY8;Q9MU01;Q9MRK1;Q29VB8;Q9XQX8;Q9MTU3;Q9XQN1;Q8MBF9;Q95FT8;Q95FL9;Q67H63;Q6EYX5;B7S4Q6;Q95FI1;Q9XQY1;Q67H82;Q3L1L0;A2T5L5;Q9TLJ8;Q9TLL5;Q9XQX0;Q95FM8;Q9FF03;Q71N61;E1UZH9;Q9MTW4;Q9GI23;Q95AN2;Q9MTU5;Q9MTZ8;Q67H60;Q3ZU72;A8ASI2;Q9GET4;Q9MW35;Q9TMV2;O98523;Q8HT82;Q93Y44;A8ASH2;B7S4P3;C0J3J3;Q8MBL0;Q95FM7;Q9XQI9;Q67H80;Q29S89;…	3375	225	CID		67.3	0.000587051	0	1	51		1	1471.74	-11.504	18/111	pps_Arabidopsis_trypsin_rep2.mgf
	High	VVDLLAPYR	O98766;Q9MTW0;Q95FJ1;Q8SLS8;Q9MU12;Q9MT57;Q9MRM9;Q95FR1;Q9XQY8;Q9MU01;Q9MRK1;Q29VB8;Q9XQX8;Q9XQN1;Q8SLT9;Q95FT8;Q95FL9;Q6EYX5;B7S4Q6;Q8WJF5;Q95FI1;Q67H82;A2T5L5;Q9TLL5;Q9TLK3;Q9XQX0;Q95FM8;Q9FF03;Q71N61;Q29VB2;E1UZH9;Q9TLL3;Q9MTW4;Q9GI23;Q95AN2;Q9MTU5;Q9MTZ8;Q67H60;Q3ZU72;A8ASI2;Q9GET4;Q9MW35;Q9TMV2;O98523;Q8HT82;Q93Y44;A8ASH2;B7S4P3;C0J3J3;Q8MBL0;Q95FM7;Q9MRF4;Q9XQI9;Q67H80;Q29S89;Q257C7;A0AR40;…	4078	230	CID		59.75	0.00287932		3	50		1	1045.58	-22.315	7/70	pps_Arabidopsis_trypsin_rep2.mgf
	High	YKELQDIIAILGLDELSEEDRLTVAR	O98766;Q9MTW0;Q95FJ1;Q9MU12;Q9MT57;Q9MRK7;Q9BA74;Q95FR1;Q9XQY8;Q9MU01;Q9MRK1;Q29VB8;Q9XQX8;Q9XQN1;Q95FT8;Q95FL9;Q67H63;Q6EYX5;B7S4Q6;Q8WJF5;Q9XQY1;Q3L1L0;A2T5L5;Q9TLJ8;Q9TLL5;Q9TLK3;Q95FM8;Q9FF03;Q71N61;Q29VB2;E1UZH9;Q9MTW4;Q95AN2;Q9MTU5;Q9MTZ8;Q67H60;Q3ZU72;Q9GET4;Q9MW35;Q9TMV2;O98523;Q93Y44;B7S4P3;C0J3J3;Q9MRF4;Q9XQI9;Q67H80;Q29S89;Q257C7;A0AR40;B8PRK4;B7S4V7;Q9MU78;Q9TMU6;O98412;Q5W4R8;Q8SLT5;…	2967	164	CID		57.45	0.00487359		7	50		1	3002.5	-35.2756	11/291	pps_Arabidopsis_trypsin_rep2.mgf
	High	DVNEQDVLLFxDNIFR	Q9TLL5;Q8WJH4	2	2	CID	X11(E)	50.16	0.02357		6	50		1	1965.95	-5.2201	16/172	pps_Arabidopsis_trypsin_rep2.mgf
	High	TREGNDLYMEMK	O98766;Q95FJ1;Q9MU12;Q9MT57;Q9MRM9;Q9MRK7;Q9BA74;Q9MRM6;Q95FR1;Q9XQY8;Q9MU01;Q9XQX8;Q9MTU3;Q9XQN1;Q8SLT9;Q95FT8;Q95FL9;Q67H63;B7S4Q6;Q8WJF5;Q95FI1;Q9XQY1;Q67H82;A2T5L5;Q9TLJ8;Q9TLL5;Q9XQX0;Q95FM8;Q9FF03;Q71N61;E1UZH9;Q9TLL3;Q9MTW4;Q95AN2;Q9MTU5;Q9MTZ8;Q3ZU72;A8ASI2;Q9GET4;Q9MW35;Q9TMV2;Q8HT82;Q93Y44;A8ASH2;B7S4P3;C0J3J3;Q8MBL0;Q95FM7;Q9MRF4;Q9XQI9;Q67H80;Q29S89;Q257C7;A0AR40;B8PRK4;B7S4V7;Q9TMU6;…	3486	202	CID		49.81	0.0138394	0	1	47		1	1486.62	-32.1207	9/128	pps_Arabidopsis_trypsin_rep2.mgf
	Medium	mPSAVGYQPTLSTEMGTLQER	Q9MRM6;Q9MTU3;Q8MBF9;Q8SLT9;Q3L1L0;A2T5L5;Q9TLL5;E1UZH9;Q9MTZ8;Q95FM7;Q257C7;A0AR40;Q9TMU6;O98412;Q29VB0;Q9MRL5;Q95FL6;Q8MBK2;Q67H62;C8YPI1;Q9MRR6;Q95FM3;Q9MTZ4;Q9XQY2;Q9SC47;Q9MRW3;P19366;Q9MRG6;Q95FW9;A9XUH0;Q3ZMJ5;Q8MBI2;D7KRE0;Q8MBI0;Q8WH97;Q9MU36;Q9SBN9;Q5UVH1;Q6YN70;Q09RD9;Q9XQY0;Q95FL0;Q9SCU6;B2BI37;Q9MRM3;Q5UVF9;Q5YGN7;Q5YGK8;Q5UVH4;Q95FT4	571	50	CID	M1(Oxidation)	47.27	0.0395408		3	49	46	1	2312.01	-34.8252	8/221	pps_Arabidopsis_trypsin_rep2.mgf
	Low	GIYPAVDPLDSTSTmLQPR	O98766;Q9MTW0;Q95FJ1;Q8SLS8;Q9MU12;Q9MT57;Q9MRM9;Q9MRK7;Q9BA74;Q9MRM6;Q95FR1;Q9XQY8;Q9MU01;Q9MRK1;Q29VB8;Q9XQX8;Q9MTU3;Q9XQN1;Q8MBF9;Q8SLT9;Q95FT8;Q95FL9;Q67H63;Q6EYX5;B7S4Q6;Q95FI1;Q9XQY1;Q67H82;Q3L1L0;A2T5L5;Q9TLJ8;Q9TLL5;Q9XQX0;Q95FM8;Q9FF03;Q71N61;Q29VB2;E1UZH9;Q9TLL3;Q9MTW4;Q9GI23;Q95AN2;Q9MTU5;Q9MTZ8;Q67H60;Q3ZU72;A8ASI2;Q9GET4;Q9MW35;Q9TMV2;O98523;Q8HT82;Q93Y44;A8ASH2;B7S4P3;C0J3J3;Q8MBL0;…	2265	198	CID	M15(Oxidation)	36.08	0.673747		2	50	41	1	2076.98	-21.3137	10/167	pps_Arabidopsis_trypsin_rep2.mgf
	Low	VGLTALTmAEYFR	O98766;Q95FJ1;Q8SLS8;Q9MU12;Q9MT57;Q9MRM9;Q9MRK7;Q9BA74;Q9MRM6;Q95FR1;Q9XQY8;Q9MU01;Q9MRK1;Q29VB8;Q9XQX8;Q9MTU3;Q9XQN1;Q8MBF9;Q95FT8;Q95FL9;Q67H63;Q6EYX5;B7S4Q6;Q95FI1;Q9XQY1;Q67H82;Q3L1L0;A2T5L5;Q9TLJ8;Q9TLL5;Q9XQX0;Q95FM8;Q9FF03;Q71N61;E1UZH9;Q9MTW4;Q9GI23;Q95AN2;Q9MTU5;Q9MTZ8;Q67H60;Q3ZU72;A8ASI2;Q9GET4;Q9MW35;Q9TMV2;O98523;Q8HT82;Q93Y44;A8ASH2;B7S4P3;C0J3J3;Q8MBL0;Q95FM7;Q9XQI9;Q67H80;Q29S89;…	3375	225	CID	M8(Oxidation)	33.87	1.20403		2	51	42	1	1487.72	-22.1379	10/111	pps_Arabidopsis_trypsin_rep2.mgf
	Low	ELQDIIAILGLDELSEEDRLTVAR	O98766;Q9MTW0;Q95FJ1;Q9MU12;Q9MT57;Q9MRK7;Q9BA74;Q95FR1;Q9XQY8;Q9MU01;Q9MRK1;Q29VB8;Q9XQX8;Q9XQN1;Q95FT8;Q95FL9;Q67H63;Q6EYX5;B7S4Q6;Q8WJF5;Q9XQY1;Q3L1L0;A2T5L5;Q9TLJ8;Q9TLL5;Q9TLK3;Q95FM8;Q9FF03;Q71N61;Q29VB2;E1UZH9;Q9MTW4;Q95AN2;Q9MTU5;Q9MTZ8;Q67H60;Q3ZU72;Q9GET4;Q9MW35;Q9TMV2;O98523;Q93Y44;B7S4P3;C0J3J3;Q9MRF4;Q9XQI9;Q67H80;Q29S89;Q257C7;A0AR40;B8PRK4;B7S4V7;Q9MU78;Q9TMU6;O98412;Q5W4R8;Q8SLT5;…	2972	167	CID		33.48	1.28002		7	50	31	1	2711.33	-42.7481	12/269	pps_Arabidopsis_trypsin_rep2.mgf
	Low	MPNIYNALVVK	O98766;Q9MTW0;Q95FJ1;Q8SLS8;Q9MU12;Q9MT57;Q9MRM9;Q9BA74;Q95FR1;Q9XQY8;Q9MU01;Q9MRK1;Q9XQX8;Q9XQN1;Q8SLT9;Q95FL9;Q6EYX5;B7S4Q6;Q67H82;Q3L1L0;A2T5L5;Q9TLJ8;Q9TLL5;Q9XQX0;Q95FM8;Q71N61;Q29VB2;E1UZH9;Q9TLL3;Q9MTW4;Q9GI23;Q95AN2;Q9MTZ8;Q67H60;Q3ZU72;A8ASI2;Q9GET4;Q9MW35;Q9TMV2;Q8HT82;A8ASH2;B7S4P3;C0J3J3;Q67H80;Q257C7;A0AR40;B8PRK4;B7S4V7;Q9MU78;O98412;Q5W4R8;Q8WJG3;Q8SLT5;Q95FQ1;Q9MRR7;Q95FK0;Q29VB0;…	1828	143	CID		29.34	4.5515		7	52		1	1261.61	-67.0038	15/108	pps_Arabidopsis_trypsin_rep2.mgf
	Low	ESGVINEQNIAESK	Q9MTW0;Q95FJ1;Q9MT57;Q9MRM9;Q9MRM6;Q9XQY8;Q9MU01;Q9MRK1;Q29VB8;Q9XQX8;Q9MTU3;Q8SLT9;Q8WJF5;Q95FI1;Q9XQY1;Q67H82;A2T5L5;Q9TLJ8;Q9TLL5;Q95FM8;E1UZH9;Q9TLL3;Q9MTW4;Q3ZU72;A8ASI2;Q9MW35;O98523;C0J3J3;Q9MRF4;Q67H80;Q29S89;Q257C7;Q5W4R8;Q8SLT5;Q95FQ1;Q29VB0;A3KLS5;C0J3I8;Q9MRU7;Q95FW7;O98418;Q8SLS1;O98583;Q9XQY9;Q8SLS6;Q9XQY6;Q9MRR6;Q9MRA2;Q9MRL6;Q9TLL7;Q95FM3;Q9MV64;Q9MTZ4;Q3ZU69;Q29VC3;Q29VB4;Q29S96;…	875	78	CID		28.85	3.01279		8	50	44	1	1517.71	-23.2991	12/145	pps_Arabidopsis_trypsin_rep2.mgf
	Low	VVDLLAPYRR	O98766;Q9MTW0;Q95FJ1;Q8SLS8;Q9MU12;Q9MT57;Q9MRM9;Q95FR1;Q9XQY8;Q9MU01;Q9MRK1;Q29VB8;Q9XQX8;Q9XQN1;Q8SLT9;Q95FT8;Q95FL9;Q6EYX5;B7S4Q6;Q8WJF5;Q95FI1;Q67H82;A2T5L5;Q9TLL5;Q9TLK3;Q9XQX0;Q95FM8;Q9FF03;Q71N61;Q29VB2;E1UZH9;Q9TLL3;Q9MTW4;Q9GI23;Q95AN2;Q9MTU5;Q9MTZ8;Q67H60;Q3ZU72;A8ASI2;Q9GET4;Q9MW35;Q9TMV2;O98523;Q8HT82;Q93Y44;A8ASH2;B7S4P3;C0J3J3;Q8MBL0;Q95FM7;Q9MRF4;Q9XQI9;Q67H80;Q29S89;Q257C7;A0AR40;…	4069	228	CID		25.54	7.00063		4	50	39	1	1201.68	-22.2366	9/81	pps_Arabidopsis_trypsin_rep2.mgf
	Low	VALVYGQmNEPPGAR	Q9MTW0;Q95FJ1;Q9MU12;Q9MT57;Q9MRM9;Q9MRK7;Q9BA74;Q9MRM6;Q95FR1;Q9XQY8;Q9MU01;Q9MRK1;Q29VB8;Q9XQX8;Q9MTU3;Q9XQN1;Q8MBF9;Q8SLT9;Q95FT8;Q95FL9;Q67H63;Q6EYX5;B7S4Q6;Q95FI1;Q9XQY1;Q67H82;A2T5L5;Q9TLJ8;Q9TLL5;Q9TLK3;Q95FM8;Q9FF03;Q71N61;E1UZH9;Q9TLL3;Q9MTW4;Q9GI23;Q95AN2;Q9MTU5;Q9MTZ8;Q67H60;A8ASI2;Q9GET4;Q9MW35;Q9TMV2;O98523;Q8HT82;Q93Y44;A8ASH2;B7S4P3;C0J3J3;Q8MBL0;Q95FM7;Q9MRF4;Q9XQI9;Q67H80;Q29S89;…	4104	235	CID	M8(Oxidation)	19.96	23.2719		4	50	27	1	1617.74	-42.551	6/133	pps_Arabidopsis_trypsin_rep2.mgf
A2T5L5	54.41	26	20	465	50.1162	5.21143	1139.92	ATP synthase beta subunit (Fragment) OS=Styrax benzoin GN=atpB PE=3 SV=1 - [A2T5L5_9ERIC]
	Confidence Icon	Sequence	Protein Accessions	# Proteins	# Protein Groups	Activation Type	Modifications	IonScore	Exp Value	Δ Score	Rank	Identity High	Homology Threshold	Charge	m/z [Da]	ΔM [ppm]	Ions Matched	Spectrum File
	High	DVNEQDVLLFIDNIFR	Q9MTW0;Q95FJ1;Q9MU12;Q9MT57;Q9BA74;Q9MRM6;Q95FR1;Q9XQY8;Q9MU01;Q9MRK1;Q29VB8;Q9XQX8;Q9MTU3;Q9XQN1;Q8MBF9;Q8SLT9;Q95FT8;Q95FL9;Q67H63;Q6EYX5;Q95FI1;Q67H82;Q3L1L0;A2T5L5;Q9TLJ8;Q9TLK3;Q9XQX0;Q95FM8;Q9FF03;E1UZH9;Q9MTW4;Q9GI23;Q95AN2;Q9MTU5;Q9MTZ8;Q67H60;Q3ZU72;A8ASI2;Q9GET4;Q9MW35;Q9TMV2;O98523;Q8HT82;Q93Y44;A8ASH2;B7S4P3;C0J3J3;Q8MBL0;Q95FM7;Q9MRF4;Q9XQI9;Q67H80;Q29S89;Q257C7;A0AR40;Q9MU78;Q9TMU6;…	2339	166	CID		172.03	1.67271e-14		3	50		1	1950.06	30.4549	15/172	pps_Arabidopsis_trypsin_rep2.mgf
	High	MPSAVGYQPTLSTEMGTLQER	Q9MRM6;Q9MTU3;Q8MBF9;Q8SLT9;Q3L1L0;A2T5L5;Q9TLL5;E1UZH9;Q9MTZ8;Q95FM7;Q257C7;A0AR40;Q9TMU6;O98412;Q29VB0;Q9MRL5;Q95FL6;Q8MBK2;Q67H62;C8YPI1;Q9MRR6;Q95FM3;Q9MTZ4;Q9XQY2;Q9SC47;Q9MRW3;P19366;Q9MRG6;Q95FW9;A9XUH0;Q3ZMJ5;Q8MBI2;D7KRE0;Q8MBI0;Q8WH97;Q9MU36;Q9SBN9;Q5UVH1;Q6YN70;Q09RD9;Q9XQY0;Q95FL0;Q9SCU6;B2BI37;Q9MRM3;Q5UVF9;Q5YGN7;Q5YGK8;Q5UVH4;Q95FT4	571	50	CID		165.87	6.0273e-14		2	50		1	2296.01	-36.76	17/221	pps_Arabidopsis_trypsin_rep2.mgf
	High	YKELQDIIAILGLDELSEEDR	O98766;Q9MTW0;Q95FJ1;Q9MU12;Q9MT57;Q9MRM9;Q9MRK7;Q9BA74;Q9MRM6;Q95FR1;Q9XQY8;Q9MU01;Q9MRK1;Q29VB8;Q9XQX8;Q9XQN1;Q95FT8;Q95FL9;Q67H63;Q6EYX5;B7S4Q6;Q8WJF5;Q95FI1;Q9XQY1;Q3L1L0;A2T5L5;Q9TLJ8;Q9TLL5;Q9TLK3;Q95FM8;Q9FF03;Q71N61;Q29VB2;E1UZH9;Q9MTW4;Q95AN2;Q9MTU5;Q9MTZ8;Q67H60;Q3ZU72;Q9GET4;Q9MW35;Q9TMV2;O98523;Q8HT82;Q93Y44;B7S4P3;C0J3J3;Q9MRF4;Q9XQI9;Q67H80;Q29S89;Q257C7;A0AR40;B8PRK4;B7S4V7;Q9MU78;…	3355	185	CID		159.84	2.77274e-13		9	50		1	2462.18	-35.8735	16/233	pps_Arabidopsis_trypsin_rep2.mgf
	High	IFNVLGEPVDNLGPVDTR	O98766;Q9MTW0;Q8SLS8;Q9MU12;Q9MT57;Q9BA74;Q95FR1;Q9MRK1;Q29VB8;Q9MTU3;Q9XQN1;Q8MBF9;Q8SLT9;B7S4Q6;Q8WJF5;Q9XQY1;A2T5L5;Q9TLL5;Q9TLK3;Q9XQX0;Q95FM8;Q71N61;Q29VB2;E1UZH9;Q67H60;Q3ZU72;A8ASI2;Q9GET4;Q9MW35;Q9TMV2;O98523;Q8HT82;A8ASH2;B7S4P3;Q9MRF4;Q257C7;A0AR40;B8PRK4;B7S4V7;Q9MU78;Q5W4R8;Q8WJG3;Q8SLT5;Q9MRR7;Q9MRU7;Q9MRL5;Q9MRN4;O98595;Q95FL6;O98404;O98583;Q9XQY9;Q9MW37;Q8SLS6;Q9XQY6;Q9MRR6;Q67H40;…	1261	96	CID		157.25	5.14839e-13		2	50		1	1955	-11.085	14/187	pps_Arabidopsis_trypsin_rep2.mgf
	High	DVNEQDVLLFIDNIFR	Q9MTW0;Q95FJ1;Q9MU12;Q9MT57;Q9BA74;Q9MRM6;Q95FR1;Q9XQY8;Q9MU01;Q9MRK1;Q29VB8;Q9XQX8;Q9MTU3;Q9XQN1;Q8MBF9;Q8SLT9;Q95FT8;Q95FL9;Q67H63;Q6EYX5;Q95FI1;Q67H82;Q3L1L0;A2T5L5;Q9TLJ8;Q9TLK3;Q9XQX0;Q95FM8;Q9FF03;E1UZH9;Q9MTW4;Q9GI23;Q95AN2;Q9MTU5;Q9MTZ8;Q67H60;Q3ZU72;A8ASI2;Q9GET4;Q9MW35;Q9TMV2;O98523;Q8HT82;Q93Y44;A8ASH2;B7S4P3;C0J3J3;Q8MBL0;Q95FM7;Q9MRF4;Q9XQI9;Q67H80;Q29S89;Q257C7;A0AR40;Q9MU78;Q9TMU6;…	2339	166	CID		146.24	6.55152e-12		3	50		1	1950.01	5.47099	15/172	pps_Arabidopsis_trypsin_rep2.mgf
	High	FVQAGSEVSALLGR	O98766;Q9MTW0;Q95FJ1;Q8SLS8;Q9MU12;Q9MRM9;Q9MRK7;Q9BA74;Q9MRM6;Q95FR1;Q9XQY8;Q9MU01;Q9MRK1;Q29VB8;Q9XQX8;Q9MTU3;Q9XQN1;Q8MBF9;Q8SLT9;Q95FT8;Q95FL9;Q67H63;B7S4Q6;Q67H82;Q3L1L0;A2T5L5;Q9TLL5;Q9TLK3;Q9XQX0;Q95FM8;Q9FF03;Q71N61;Q29VB2;E1UZH9;Q9MTW4;Q9GI23;Q95AN2;Q9MTU5;Q67H60;Q3ZU72;A8ASI2;Q9MW35;Q9TMV2;O98523;Q8HT82;B7S4P3;C0J3J3;Q8MBL0;Q95FM7;Q9MRF4;Q9XQI9;Q67H80;Q29S89;Q257C7;A0AR40;B8PRK4;B7S4V7;…	3906	234	CID		143.61	1.15585e-11	0	1	50		1	1433.75	-14.6338	12/137	pps_Arabidopsis_trypsin_rep2.mgf
	High	GIYPAVDPLDSTSTMLQPR	O98766;Q9MTW0;Q95FJ1;Q8SLS8;Q9MU12;Q9MT57;Q9MRM9;Q9MRK7;Q9BA74;Q9MRM6;Q95FR1;Q9XQY8;Q9MU01;Q9MRK1;Q29VB8;Q9XQX8;Q9MTU3;Q9XQN1;Q8MBF9;Q8SLT9;Q95FT8;Q95FL9;Q67H63;Q6EYX5;B7S4Q6;Q95FI1;Q9XQY1;Q67H82;Q3L1L0;A2T5L5;Q9TLJ8;Q9TLL5;Q9XQX0;Q95FM8;Q9FF03;Q71N61;Q29VB2;E1UZH9;Q9TLL3;Q9MTW4;Q9GI23;Q95AN2;Q9MTU5;Q9MTZ8;Q67H60;Q3ZU72;A8ASI2;Q9GET4;Q9MW35;Q9TMV2;O98523;Q8HT82;Q93Y44;A8ASH2;B7S4P3;C0J3J3;Q8MBL0;…	2265	198	CID		139.2	3.25687e-11		2	50		1	2060.99	-19.4136	14/167	pps_Arabidopsis_trypsin_rep2.mgf
	High	ELQDIIAILGLDELSEEDR	O98766;Q9MTW0;Q95FJ1;Q9MU12;Q9MT57;Q9MRM9;Q9MRK7;Q9BA74;Q9MRM6;Q95FR1;Q9XQY8;Q9MU01;Q9MRK1;Q29VB8;Q9XQX8;Q9XQN1;Q95FT8;Q95FL9;Q67H63;Q6EYX5;B7S4Q6;Q8WJF5;Q95FI1;Q9XQY1;Q3L1L0;A2T5L5;Q9TLJ8;Q9TLL5;Q9TLK3;Q95FM8;Q9FF03;Q71N61;Q29VB2;E1UZH9;Q9MTW4;Q95AN2;Q9MTU5;Q9MTZ8;Q67H60;Q3ZU72;Q9GET4;Q9MW35;Q9TMV2;O98523;Q8HT82;Q93Y44;B7S4P3;C0J3J3;Q9MRF4;Q9XQI9;Q67H80;Q29S89;Q257C7;A0AR40;B8PRK4;B7S4V7;Q9MU78;…	3363	188	CID		132.48	1.4983e-10		7	50		1	2171.04	-32.842	18/211	pps_Arabidopsis_trypsin_rep2.mgf
	High	AHGGVSVFGGVGER	O98766;Q9MTW0;Q95FJ1;Q9MU12;Q9MT57;Q9MRM9;Q9BA74;Q9MRM6;Q95FR1;Q9XQY8;Q9MU01;Q9MRK1;Q29VB8;Q9XQX8;Q9MTU3;Q9XQN1;Q8MBF9;Q8SLT9;Q95FT8;Q95FL9;Q67H63;B7S4Q6;Q8WJF5;Q95FI1;Q9XQY1;Q67H82;A2T5L5;Q9TLJ8;Q9TLL5;Q9TLK3;Q9XQX0;Q71N61;Q29VB2;E1UZH9;Q9MTW4;Q9MTU5;Q9MTZ8;Q3ZU72;A8ASI2;Q9GET4;Q9TMV2;O98523;Q8HT82;Q93Y44;A8ASH2;B7S4P3;C0J3J3;Q95FM7;Q9MRF4;Q9XQI9;Q67H80;Q29S89;Q257C7;A0AR40;B8PRK4;B7S4V7;Q9MU78;…	3365	213	CID		128.79	3.12863e-10	0	1	50		1	1328.64	-19.6827	12/119	pps_Arabidopsis_trypsin_rep2.mgf
	High	VALVYGQMNEPPGAR	Q9MTW0;Q95FJ1;Q9MU12;Q9MT57;Q9MRM9;Q9MRK7;Q9BA74;Q9MRM6;Q95FR1;Q9XQY8;Q9MU01;Q9MRK1;Q29VB8;Q9XQX8;Q9MTU3;Q9XQN1;Q8MBF9;Q8SLT9;Q95FT8;Q95FL9;Q67H63;Q6EYX5;B7S4Q6;Q95FI1;Q9XQY1;Q67H82;A2T5L5;Q9TLJ8;Q9TLL5;Q9TLK3;Q95FM8;Q9FF03;Q71N61;E1UZH9;Q9TLL3;Q9MTW4;Q9GI23;Q95AN2;Q9MTU5;Q9MTZ8;Q67H60;A8ASI2;Q9GET4;Q9MW35;Q9TMV2;O98523;Q8HT82;Q93Y44;A8ASH2;B7S4P3;C0J3J3;Q8MBL0;Q95FM7;Q9MRF4;Q9XQI9;Q67H80;Q29S89;…	4104	235	CID		101.62	1.6861e-07		4	50		1	1601.75	-40.0945	12/133	pps_Arabidopsis_trypsin_rep2.mgf
	High	TVLIMELINNIAK	O98766;Q9MTW0;Q95FJ1;Q8SLS8;Q9MU12;Q9MT57;Q9MRM9;Q9MRK7;Q9BA74;Q9MRM6;Q95FR1;Q9MU01;Q9MRK1;Q9XQX8;Q9MTU3;Q8SLT9;Q95FT8;Q95FL9;Q67H63;Q6EYX5;B7S4Q6;Q9XQY1;Q67H82;A2T5L5;Q9TLJ8;Q9TLL5;Q9TLK3;Q9XQX0;Q95FM8;Q9FF03;Q71N61;Q29VB2;E1UZH9;Q9TLL3;Q9MTW4;Q95AN2;Q9MTU5;Q9MTZ8;Q3ZU72;A8ASI2;Q9GET4;Q9MW35;Q9TMV2;O98523;Q93Y44;A8ASH2;B7S4P3;C0J3J3;Q95FM7;Q9MRF4;Q9XQI9;Q67H80;Q29S89;Q257C7;A0AR40;B8PRK4;Q9MU78;…	3602	226	CID		86.28	7.12226e-06		4	51		1	1471.81	-28.7937	10/121	pps_Arabidopsis_trypsin_rep2.mgf
	High	TVLImELINNIAK	O98766;Q9MTW0;Q95FJ1;Q8SLS8;Q9MU12;Q9MT57;Q9MRM9;Q9MRK7;Q9BA74;Q9MRM6;Q95FR1;Q9MU01;Q9MRK1;Q9XQX8;Q9MTU3;Q8SLT9;Q95FT8;Q95FL9;Q67H63;Q6EYX5;B7S4Q6;Q9XQY1;Q67H82;A2T5L5;Q9TLJ8;Q9TLL5;Q9TLK3;Q9XQX0;Q95FM8;Q9FF03;Q71N61;Q29VB2;E1UZH9;Q9TLL3;Q9MTW4;Q95AN2;Q9MTU5;Q9MTZ8;Q3ZU72;A8ASI2;Q9GET4;Q9MW35;Q9TMV2;O98523;Q93Y44;A8ASH2;B7S4P3;C0J3J3;Q95FM7;Q9MRF4;Q9XQI9;Q67H80;Q29S89;Q257C7;A0AR40;B8PRK4;Q9MU78;…	3602	226	CID	M5(Oxidation)	70.45	0.000274037		5	51		1	1487.8	-36.0643	8/121	pps_Arabidopsis_trypsin_rep2.mgf
	High	VGLTALTMAEYFR	O98766;Q95FJ1;Q8SLS8;Q9MU12;Q9MT57;Q9MRM9;Q9MRK7;Q9BA74;Q9MRM6;Q95FR1;Q9XQY8;Q9MU01;Q9MRK1;Q29VB8;Q9XQX8;Q9MTU3;Q9XQN1;Q8MBF9;Q95FT8;Q95FL9;Q67H63;Q6EYX5;B7S4Q6;Q95FI1;Q9XQY1;Q67H82;Q3L1L0;A2T5L5;Q9TLJ8;Q9TLL5;Q9XQX0;Q95FM8;Q9FF03;Q71N61;E1UZH9;Q9MTW4;Q9GI23;Q95AN2;Q9MTU5;Q9MTZ8;Q67H60;Q3ZU72;A8ASI2;Q9GET4;Q9MW35;Q9TMV2;O98523;Q8HT82;Q93Y44;A8ASH2;B7S4P3;C0J3J3;Q8MBL0;Q95FM7;Q9XQI9;Q67H80;Q29S89;…	3375	225	CID		67.3	0.000587051	0	1	51		1	1471.74	-11.504	18/111	pps_Arabidopsis_trypsin_rep2.mgf
	High	VVDLLAPYR	O98766;Q9MTW0;Q95FJ1;Q8SLS8;Q9MU12;Q9MT57;Q9MRM9;Q95FR1;Q9XQY8;Q9MU01;Q9MRK1;Q29VB8;Q9XQX8;Q9XQN1;Q8SLT9;Q95FT8;Q95FL9;Q6EYX5;B7S4Q6;Q8WJF5;Q95FI1;Q67H82;A2T5L5;Q9TLL5;Q9TLK3;Q9XQX0;Q95FM8;Q9FF03;Q71N61;Q29VB2;E1UZH9;Q9TLL3;Q9MTW4;Q9GI23;Q95AN2;Q9MTU5;Q9MTZ8;Q67H60;Q3ZU72;A8ASI2;Q9GET4;Q9MW35;Q9TMV2;O98523;Q8HT82;Q93Y44;A8ASH2;B7S4P3;C0J3J3;Q8MBL0;Q95FM7;Q9MRF4;Q9XQI9;Q67H80;Q29S89;Q257C7;A0AR40;…	4078	230	CID		59.75	0.00287932		3	50		1	1045.58	-22.315	7/70	pps_Arabidopsis_trypsin_rep2.mgf
	High	YKELQDIIAILGLDELSEEDRLTVAR	O98766;Q9MTW0;Q95FJ1;Q9MU12;Q9MT57;Q9MRK7;Q9BA74;Q95FR1;Q9XQY8;Q9MU01;Q9MRK1;Q29VB8;Q9XQX8;Q9XQN1;Q95FT8;Q95FL9;Q67H63;Q6EYX5;B7S4Q6;Q8WJF5;Q9XQY1;Q3L1L0;A2T5L5;Q9TLJ8;Q9TLL5;Q9TLK3;Q95FM8;Q9FF03;Q71N61;Q29VB2;E1UZH9;Q9MTW4;Q95AN2;Q9MTU5;Q9MTZ8;Q67H60;Q3ZU72;Q9GET4;Q9MW35;Q9TMV2;O98523;Q93Y44;B7S4P3;C0J3J3;Q9MRF4;Q9XQI9;Q67H80;Q29S89;Q257C7;A0AR40;B8PRK4;B7S4V7;Q9MU78;Q9TMU6;O98412;Q5W4R8;Q8SLT5;…	2967	164	CID		57.45	0.00487359		7	50		1	3002.5	-35.2756	11/291	pps_Arabidopsis_trypsin_rep2.mgf
	High	KGSITSIQAVYVPADDLTDPAPATTFAHLDATTVLSR	Q29VB8;A2T5L5;Q29VB2;Q9MW35;Q9MU78;O98412;Q95D38;O98404;Q8SLS6;Q9MRL6;Q29VC3;P19366;Q95FW4;Q95FW9;Q9S6Z4;D7KRE0;Q8MFX1;Q8MFX9;B9U4L6;B9U4K5;Q95DY3;A9U8M5;B9U4R2;Q9SBN9;Q6YN70;Q8M8T8;Q95FX5;Q9XQY0;Q9TMQ1;A9L9T1;A9L9V1;A9L9Y8;A9L9V2;A9L9Y2;B3SHD4;Q9MRM3;A9L9V9;Q9XQN7;A9L9S9;Q95FT4	402	40	CID		49.99	0.0221339		3	49		1	3842.86	-32.0182	9/427	pps_Arabidopsis_trypsin_rep2.mgf
	High	TREGNDLYMEMK	O98766;Q95FJ1;Q9MU12;Q9MT57;Q9MRM9;Q9MRK7;Q9BA74;Q9MRM6;Q95FR1;Q9XQY8;Q9MU01;Q9XQX8;Q9MTU3;Q9XQN1;Q8SLT9;Q95FT8;Q95FL9;Q67H63;B7S4Q6;Q8WJF5;Q95FI1;Q9XQY1;Q67H82;A2T5L5;Q9TLJ8;Q9TLL5;Q9XQX0;Q95FM8;Q9FF03;Q71N61;E1UZH9;Q9TLL3;Q9MTW4;Q95AN2;Q9MTU5;Q9MTZ8;Q3ZU72;A8ASI2;Q9GET4;Q9MW35;Q9TMV2;Q8HT82;Q93Y44;A8ASH2;B7S4P3;C0J3J3;Q8MBL0;Q95FM7;Q9MRF4;Q9XQI9;Q67H80;Q29S89;Q257C7;A0AR40;B8PRK4;B7S4V7;Q9TMU6;…	3486	202	CID		49.81	0.0138394	0	1	47		1	1486.62	-32.1207	9/128	pps_Arabidopsis_trypsin_rep2.mgf
	High	GSITSIQAVYVPADDLTDPAPATTFAHLDATTVLSR	Q29VB8;A2T5L5;Q29VB2;Q9MW35;Q9MU78;O98412;Q95D38;O98404;Q8SLS6;Q9MRL6;Q29VC3;P19366;Q95FW4;Q95FW9;Q9S6Z4;Q4KU64;D7KRE0;Q8MFX1;Q8MFX9;B9U4L6;B9U4K5;Q95DY3;A9U8M5;B9U4R2;Q9SBN9;Q6YN70;Q8M8T8;Q95FX5;Q9XQY0;Q9TMQ1;Q9SCU6;A9L9T1;A9L9V1;A9L9Y8;A9L9V2;A9L9Y2;B3SHD4;Q9MRM3;A9L9V9;Q9XQN7;A9L9S9;Q95FT4	421	42	CID		49.01	0.0277959		4	49		1	3714.77	-30.8959	10/405	pps_Arabidopsis_trypsin_rep2.mgf
	Medium	mPSAVGYQPTLSTEMGTLQER	Q9MRM6;Q9MTU3;Q8MBF9;Q8SLT9;Q3L1L0;A2T5L5;Q9TLL5;E1UZH9;Q9MTZ8;Q95FM7;Q257C7;A0AR40;Q9TMU6;O98412;Q29VB0;Q9MRL5;Q95FL6;Q8MBK2;Q67H62;C8YPI1;Q9MRR6;Q95FM3;Q9MTZ4;Q9XQY2;Q9SC47;Q9MRW3;P19366;Q9MRG6;Q95FW9;A9XUH0;Q3ZMJ5;Q8MBI2;D7KRE0;Q8MBI0;Q8WH97;Q9MU36;Q9SBN9;Q5UVH1;Q6YN70;Q09RD9;Q9XQY0;Q95FL0;Q9SCU6;B2BI37;Q9MRM3;Q5UVF9;Q5YGN7;Q5YGK8;Q5UVH4;Q95FT4	571	50	CID	M1(Oxidation)	47.27	0.0395408		3	49	46	1	2312.01	-34.8252	8/221	pps_Arabidopsis_trypsin_rep2.mgf
	Low	GIYPAVDPLDSTSTmLQPR	O98766;Q9MTW0;Q95FJ1;Q8SLS8;Q9MU12;Q9MT57;Q9MRM9;Q9MRK7;Q9BA74;Q9MRM6;Q95FR1;Q9XQY8;Q9MU01;Q9MRK1;Q29VB8;Q9XQX8;Q9MTU3;Q9XQN1;Q8MBF9;Q8SLT9;Q95FT8;Q95FL9;Q67H63;Q6EYX5;B7S4Q6;Q95FI1;Q9XQY1;Q67H82;Q3L1L0;A2T5L5;Q9TLJ8;Q9TLL5;Q9XQX0;Q95FM8;Q9FF03;Q71N61;Q29VB2;E1UZH9;Q9TLL3;Q9MTW4;Q9GI23;Q95AN2;Q9MTU5;Q9MTZ8;Q67H60;Q3ZU72;A8ASI2;Q9GET4;Q9MW35;Q9TMV2;O98523;Q8HT82;Q93Y44;A8ASH2;B7S4P3;C0J3J3;Q8MBL0;…	2265	198	CID	M15(Oxidation)	36.08	0.673747		2	50	41	1	2076.98	-21.3137	10/167	pps_Arabidopsis_trypsin_rep2.mgf
	Low	VGLTALTmAEYFR	O98766;Q95FJ1;Q8SLS8;Q9MU12;Q9MT57;Q9MRM9;Q9MRK7;Q9BA74;Q9MRM6;Q95FR1;Q9XQY8;Q9MU01;Q9MRK1;Q29VB8;Q9XQX8;Q9MTU3;Q9XQN1;Q8MBF9;Q95FT8;Q95FL9;Q67H63;Q6EYX5;B7S4Q6;Q95FI1;Q9XQY1;Q67H82;Q3L1L0;A2T5L5;Q9TLJ8;Q9TLL5;Q9XQX0;Q95FM8;Q9FF03;Q71N61;E1UZH9;Q9MTW4;Q9GI23;Q95AN2;Q9MTU5;Q9MTZ8;Q67H60;Q3ZU72;A8ASI2;Q9GET4;Q9MW35;Q9TMV2;O98523;Q8HT82;Q93Y44;A8ASH2;B7S4P3;C0J3J3;Q8MBL0;Q95FM7;Q9XQI9;Q67H80;Q29S89;…	3375	225	CID	M8(Oxidation)	33.87	1.20403		2	51	42	1	1487.72	-22.1379	10/111	pps_Arabidopsis_trypsin_rep2.mgf
	Low	ELQDIIAILGLDELSEEDRLTVAR	O98766;Q9MTW0;Q95FJ1;Q9MU12;Q9MT57;Q9MRK7;Q9BA74;Q95FR1;Q9XQY8;Q9MU01;Q9MRK1;Q29VB8;Q9XQX8;Q9XQN1;Q95FT8;Q95FL9;Q67H63;Q6EYX5;B7S4Q6;Q8WJF5;Q9XQY1;Q3L1L0;A2T5L5;Q9TLJ8;Q9TLL5;Q9TLK3;Q95FM8;Q9FF03;Q71N61;Q29VB2;E1UZH9;Q9MTW4;Q95AN2;Q9MTU5;Q9MTZ8;Q67H60;Q3ZU72;Q9GET4;Q9MW35;Q9TMV2;O98523;Q93Y44;B7S4P3;C0J3J3;Q9MRF4;Q9XQI9;Q67H80;Q29S89;Q257C7;A0AR40;B8PRK4;B7S4V7;Q9MU78;Q9TMU6;O98412;Q5W4R8;Q8SLT5;…	2972	167	CID		33.48	1.28002		7	50	31	1	2711.33	-42.7481	12/269	pps_Arabidopsis_trypsin_rep2.mgf
	Low	MPNIYNALVVK	O98766;Q9MTW0;Q95FJ1;Q8SLS8;Q9MU12;Q9MT57;Q9MRM9;Q9BA74;Q95FR1;Q9XQY8;Q9MU01;Q9MRK1;Q9XQX8;Q9XQN1;Q8SLT9;Q95FL9;Q6EYX5;B7S4Q6;Q67H82;Q3L1L0;A2T5L5;Q9TLJ8;Q9TLL5;Q9XQX0;Q95FM8;Q71N61;Q29VB2;E1UZH9;Q9TLL3;Q9MTW4;Q9GI23;Q95AN2;Q9MTZ8;Q67H60;Q3ZU72;A8ASI2;Q9GET4;Q9MW35;Q9TMV2;Q8HT82;A8ASH2;B7S4P3;C0J3J3;Q67H80;Q257C7;A0AR40;B8PRK4;B7S4V7;Q9MU78;O98412;Q5W4R8;Q8WJG3;Q8SLT5;Q95FQ1;Q9MRR7;Q95FK0;Q29VB0;…	1828	143	CID		29.34	4.5515		7	52		1	1261.61	-67.0038	15/108	pps_Arabidopsis_trypsin_rep2.mgf
	Low	ESGVINEQNIAESK	Q9MTW0;Q95FJ1;Q9MT57;Q9MRM9;Q9MRM6;Q9XQY8;Q9MU01;Q9MRK1;Q29VB8;Q9XQX8;Q9MTU3;Q8SLT9;Q8WJF5;Q95FI1;Q9XQY1;Q67H82;A2T5L5;Q9TLJ8;Q9TLL5;Q95FM8;E1UZH9;Q9TLL3;Q9MTW4;Q3ZU72;A8ASI2;Q9MW35;O98523;C0J3J3;Q9MRF4;Q67H80;Q29S89;Q257C7;Q5W4R8;Q8SLT5;Q95FQ1;Q29VB0;A3KLS5;C0J3I8;Q9MRU7;Q95FW7;O98418;Q8SLS1;O98583;Q9XQY9;Q8SLS6;Q9XQY6;Q9MRR6;Q9MRA2;Q9MRL6;Q9TLL7;Q95FM3;Q9MV64;Q9MTZ4;Q3ZU69;Q29VC3;Q29VB4;Q29S96;…	875	78	CID		28.85	3.01279		8	50	44	1	1517.71	-23.2991	12/145	pps_Arabidopsis_trypsin_rep2.mgf
	Low	VVDLLAPYRR	O98766;Q9MTW0;Q95FJ1;Q8SLS8;Q9MU12;Q9MT57;Q9MRM9;Q95FR1;Q9XQY8;Q9MU01;Q9MRK1;Q29VB8;Q9XQX8;Q9XQN1;Q8SLT9;Q95FT8;Q95FL9;Q6EYX5;B7S4Q6;Q8WJF5;Q95FI1;Q67H82;A2T5L5;Q9TLL5;Q9TLK3;Q9XQX0;Q95FM8;Q9FF03;Q71N61;Q29VB2;E1UZH9;Q9TLL3;Q9MTW4;Q9GI23;Q95AN2;Q9MTU5;Q9MTZ8;Q67H60;Q3ZU72;A8ASI2;Q9GET4;Q9MW35;Q9TMV2;O98523;Q8HT82;Q93Y44;A8ASH2;B7S4P3;C0J3J3;Q8MBL0;Q95FM7;Q9MRF4;Q9XQI9;Q67H80;Q29S89;Q257C7;A0AR40;…	4069	228	CID		25.54	7.00063		4	50	39	1	1201.68	-22.2366	9/81	pps_Arabidopsis_trypsin_rep2.mgf
	Low	VALVYGQmNEPPGAR	Q9MTW0;Q95FJ1;Q9MU12;Q9MT57;Q9MRM9;Q9MRK7;Q9BA74;Q9MRM6;Q95FR1;Q9XQY8;Q9MU01;Q9MRK1;Q29VB8;Q9XQX8;Q9MTU3;Q9XQN1;Q8MBF9;Q8SLT9;Q95FT8;Q95FL9;Q67H63;Q6EYX5;B7S4Q6;Q95FI1;Q9XQY1;Q67H82;A2T5L5;Q9TLJ8;Q9TLL5;Q9TLK3;Q95FM8;Q9FF03;Q71N61;E1UZH9;Q9TLL3;Q9MTW4;Q9GI23;Q95AN2;Q9MTU5;Q9MTZ8;Q67H60;A8ASI2;Q9GET4;Q9MW35;Q9TMV2;O98523;Q8HT82;Q93Y44;A8ASH2;B7S4P3;C0J3J3;Q8MBL0;Q95FM7;Q9MRF4;Q9XQI9;Q67H80;Q29S89;…	4104	235	CID	M8(Oxidation)	19.96	23.2719		4	50	27	1	1617.74	-42.551	6/133	pps_Arabidopsis_trypsin_rep2.mgf
Q257C7	46.15	24	18	468	50.4023	5.43994	1133.8	ATP synthase beta chain (Fragment) OS=Bergenia cordifolia GN=atpB PE=3 SV=1 - [Q257C7_BERCO]
	Confidence Icon	Sequence	Protein Accessions	# Proteins	# Protein Groups	Activation Type	Modifications	IonScore	Exp Value	Δ Score	Rank	Identity High	Homology Threshold	Charge	m/z [Da]	ΔM [ppm]	Ions Matched	Spectrum File
	High	DVNEQDVLLFIDNIFR	Q9MTW0;Q95FJ1;Q9MU12;Q9MT57;Q9BA74;Q9MRM6;Q95FR1;Q9XQY8;Q9MU01;Q9MRK1;Q29VB8;Q9XQX8;Q9MTU3;Q9XQN1;Q8MBF9;Q8SLT9;Q95FT8;Q95FL9;Q67H63;Q6EYX5;Q95FI1;Q67H82;Q3L1L0;A2T5L5;Q9TLJ8;Q9TLK3;Q9XQX0;Q95FM8;Q9FF03;E1UZH9;Q9MTW4;Q9GI23;Q95AN2;Q9MTU5;Q9MTZ8;Q67H60;Q3ZU72;A8ASI2;Q9GET4;Q9MW35;Q9TMV2;O98523;Q8HT82;Q93Y44;A8ASH2;B7S4P3;C0J3J3;Q8MBL0;Q95FM7;Q9MRF4;Q9XQI9;Q67H80;Q29S89;Q257C7;A0AR40;Q9MU78;Q9TMU6;…	2339	166	CID		172.03	1.67271e-14		3	50		1	1950.06	30.4549	15/172	pps_Arabidopsis_trypsin_rep2.mgf
	High	MPSAVGYQPTLSTEMGTLQER	Q9MRM6;Q9MTU3;Q8MBF9;Q8SLT9;Q3L1L0;A2T5L5;Q9TLL5;E1UZH9;Q9MTZ8;Q95FM7;Q257C7;A0AR40;Q9TMU6;O98412;Q29VB0;Q9MRL5;Q95FL6;Q8MBK2;Q67H62;C8YPI1;Q9MRR6;Q95FM3;Q9MTZ4;Q9XQY2;Q9SC47;Q9MRW3;P19366;Q9MRG6;Q95FW9;A9XUH0;Q3ZMJ5;Q8MBI2;D7KRE0;Q8MBI0;Q8WH97;Q9MU36;Q9SBN9;Q5UVH1;Q6YN70;Q09RD9;Q9XQY0;Q95FL0;Q9SCU6;B2BI37;Q9MRM3;Q5UVF9;Q5YGN7;Q5YGK8;Q5UVH4;Q95FT4	571	50	CID		165.87	6.0273e-14		2	50		1	2296.01	-36.76	17/221	pps_Arabidopsis_trypsin_rep2.mgf
	High	YKELQDIIAILGLDELSEEDR	O98766;Q9MTW0;Q95FJ1;Q9MU12;Q9MT57;Q9MRM9;Q9MRK7;Q9BA74;Q9MRM6;Q95FR1;Q9XQY8;Q9MU01;Q9MRK1;Q29VB8;Q9XQX8;Q9XQN1;Q95FT8;Q95FL9;Q67H63;Q6EYX5;B7S4Q6;Q8WJF5;Q95FI1;Q9XQY1;Q3L1L0;A2T5L5;Q9TLJ8;Q9TLL5;Q9TLK3;Q95FM8;Q9FF03;Q71N61;Q29VB2;E1UZH9;Q9MTW4;Q95AN2;Q9MTU5;Q9MTZ8;Q67H60;Q3ZU72;Q9GET4;Q9MW35;Q9TMV2;O98523;Q8HT82;Q93Y44;B7S4P3;C0J3J3;Q9MRF4;Q9XQI9;Q67H80;Q29S89;Q257C7;A0AR40;B8PRK4;B7S4V7;Q9MU78;…	3355	185	CID		159.84	2.77274e-13		9	50		1	2462.18	-35.8735	16/233	pps_Arabidopsis_trypsin_rep2.mgf
	High	IFNVLGEPVDNLGPVDTR	O98766;Q9MTW0;Q8SLS8;Q9MU12;Q9MT57;Q9BA74;Q95FR1;Q9MRK1;Q29VB8;Q9MTU3;Q9XQN1;Q8MBF9;Q8SLT9;B7S4Q6;Q8WJF5;Q9XQY1;A2T5L5;Q9TLL5;Q9TLK3;Q9XQX0;Q95FM8;Q71N61;Q29VB2;E1UZH9;Q67H60;Q3ZU72;A8ASI2;Q9GET4;Q9MW35;Q9TMV2;O98523;Q8HT82;A8ASH2;B7S4P3;Q9MRF4;Q257C7;A0AR40;B8PRK4;B7S4V7;Q9MU78;Q5W4R8;Q8WJG3;Q8SLT5;Q9MRR7;Q9MRU7;Q9MRL5;Q9MRN4;O98595;Q95FL6;O98404;O98583;Q9XQY9;Q9MW37;Q8SLS6;Q9XQY6;Q9MRR6;Q67H40;…	1261	96	CID		157.25	5.14839e-13		2	50		1	1955	-11.085	14/187	pps_Arabidopsis_trypsin_rep2.mgf
	High	DVNEQDVLLFIDNIFR	Q9MTW0;Q95FJ1;Q9MU12;Q9MT57;Q9BA74;Q9MRM6;Q95FR1;Q9XQY8;Q9MU01;Q9MRK1;Q29VB8;Q9XQX8;Q9MTU3;Q9XQN1;Q8MBF9;Q8SLT9;Q95FT8;Q95FL9;Q67H63;Q6EYX5;Q95FI1;Q67H82;Q3L1L0;A2T5L5;Q9TLJ8;Q9TLK3;Q9XQX0;Q95FM8;Q9FF03;E1UZH9;Q9MTW4;Q9GI23;Q95AN2;Q9MTU5;Q9MTZ8;Q67H60;Q3ZU72;A8ASI2;Q9GET4;Q9MW35;Q9TMV2;O98523;Q8HT82;Q93Y44;A8ASH2;B7S4P3;C0J3J3;Q8MBL0;Q95FM7;Q9MRF4;Q9XQI9;Q67H80;Q29S89;Q257C7;A0AR40;Q9MU78;Q9TMU6;…	2339	166	CID		146.24	6.55152e-12		3	50		1	1950.01	5.47099	15/172	pps_Arabidopsis_trypsin_rep2.mgf
	High	FVQAGSEVSALLGR	O98766;Q9MTW0;Q95FJ1;Q8SLS8;Q9MU12;Q9MRM9;Q9MRK7;Q9BA74;Q9MRM6;Q95FR1;Q9XQY8;Q9MU01;Q9MRK1;Q29VB8;Q9XQX8;Q9MTU3;Q9XQN1;Q8MBF9;Q8SLT9;Q95FT8;Q95FL9;Q67H63;B7S4Q6;Q67H82;Q3L1L0;A2T5L5;Q9TLL5;Q9TLK3;Q9XQX0;Q95FM8;Q9FF03;Q71N61;Q29VB2;E1UZH9;Q9MTW4;Q9GI23;Q95AN2;Q9MTU5;Q67H60;Q3ZU72;A8ASI2;Q9MW35;Q9TMV2;O98523;Q8HT82;B7S4P3;C0J3J3;Q8MBL0;Q95FM7;Q9MRF4;Q9XQI9;Q67H80;Q29S89;Q257C7;A0AR40;B8PRK4;B7S4V7;…	3906	234	CID		143.61	1.15585e-11	0	1	50		1	1433.75	-14.6338	12/137	pps_Arabidopsis_trypsin_rep2.mgf
	High	GIYPAVDPLDSTSTMLQPR	O98766;Q9MTW0;Q95FJ1;Q8SLS8;Q9MU12;Q9MT57;Q9MRM9;Q9MRK7;Q9BA74;Q9MRM6;Q95FR1;Q9XQY8;Q9MU01;Q9MRK1;Q29VB8;Q9XQX8;Q9MTU3;Q9XQN1;Q8MBF9;Q8SLT9;Q95FT8;Q95FL9;Q67H63;Q6EYX5;B7S4Q6;Q95FI1;Q9XQY1;Q67H82;Q3L1L0;A2T5L5;Q9TLJ8;Q9TLL5;Q9XQX0;Q95FM8;Q9FF03;Q71N61;Q29VB2;E1UZH9;Q9TLL3;Q9MTW4;Q9GI23;Q95AN2;Q9MTU5;Q9MTZ8;Q67H60;Q3ZU72;A8ASI2;Q9GET4;Q9MW35;Q9TMV2;O98523;Q8HT82;Q93Y44;A8ASH2;B7S4P3;C0J3J3;Q8MBL0;…	2265	198	CID		139.2	3.25687e-11		2	50		1	2060.99	-19.4136	14/167	pps_Arabidopsis_trypsin_rep2.mgf
	High	ELQDIIAILGLDELSEEDR	O98766;Q9MTW0;Q95FJ1;Q9MU12;Q9MT57;Q9MRM9;Q9MRK7;Q9BA74;Q9MRM6;Q95FR1;Q9XQY8;Q9MU01;Q9MRK1;Q29VB8;Q9XQX8;Q9XQN1;Q95FT8;Q95FL9;Q67H63;Q6EYX5;B7S4Q6;Q8WJF5;Q95FI1;Q9XQY1;Q3L1L0;A2T5L5;Q9TLJ8;Q9TLL5;Q9TLK3;Q95FM8;Q9FF03;Q71N61;Q29VB2;E1UZH9;Q9MTW4;Q95AN2;Q9MTU5;Q9MTZ8;Q67H60;Q3ZU72;Q9GET4;Q9MW35;Q9TMV2;O98523;Q8HT82;Q93Y44;B7S4P3;C0J3J3;Q9MRF4;Q9XQI9;Q67H80;Q29S89;Q257C7;A0AR40;B8PRK4;B7S4V7;Q9MU78;…	3363	188	CID		132.48	1.4983e-10		7	50		1	2171.04	-32.842	18/211	pps_Arabidopsis_trypsin_rep2.mgf
	High	AHGGVSVFGGVGER	O98766;Q9MTW0;Q95FJ1;Q9MU12;Q9MT57;Q9MRM9;Q9BA74;Q9MRM6;Q95FR1;Q9XQY8;Q9MU01;Q9MRK1;Q29VB8;Q9XQX8;Q9MTU3;Q9XQN1;Q8MBF9;Q8SLT9;Q95FT8;Q95FL9;Q67H63;B7S4Q6;Q8WJF5;Q95FI1;Q9XQY1;Q67H82;A2T5L5;Q9TLJ8;Q9TLL5;Q9TLK3;Q9XQX0;Q71N61;Q29VB2;E1UZH9;Q9MTW4;Q9MTU5;Q9MTZ8;Q3ZU72;A8ASI2;Q9GET4;Q9TMV2;O98523;Q8HT82;Q93Y44;A8ASH2;B7S4P3;C0J3J3;Q95FM7;Q9MRF4;Q9XQI9;Q67H80;Q29S89;Q257C7;A0AR40;B8PRK4;B7S4V7;Q9MU78;…	3365	213	CID		128.79	3.12863e-10	0	1	50		1	1328.64	-19.6827	12/119	pps_Arabidopsis_trypsin_rep2.mgf
	High	VALVYGQMNxPPGAR	Q257C7;Q95D42;Q95FV3;Q9SBN9;Q95FI5	5	5	CID	X10(E)	101.62	1.6861e-07		7	50		1	1601.75	-40.0945	12/144	pps_Arabidopsis_trypsin_rep2.mgf
	High	TVLIMELINNIAK	O98766;Q9MTW0;Q95FJ1;Q8SLS8;Q9MU12;Q9MT57;Q9MRM9;Q9MRK7;Q9BA74;Q9MRM6;Q95FR1;Q9MU01;Q9MRK1;Q9XQX8;Q9MTU3;Q8SLT9;Q95FT8;Q95FL9;Q67H63;Q6EYX5;B7S4Q6;Q9XQY1;Q67H82;A2T5L5;Q9TLJ8;Q9TLL5;Q9TLK3;Q9XQX0;Q95FM8;Q9FF03;Q71N61;Q29VB2;E1UZH9;Q9TLL3;Q9MTW4;Q95AN2;Q9MTU5;Q9MTZ8;Q3ZU72;A8ASI2;Q9GET4;Q9MW35;Q9TMV2;O98523;Q93Y44;A8ASH2;B7S4P3;C0J3J3;Q95FM7;Q9MRF4;Q9XQI9;Q67H80;Q29S89;Q257C7;A0AR40;B8PRK4;Q9MU78;…	3602	226	CID		86.28	7.12226e-06		4	51		1	1471.81	-28.7937	10/121	pps_Arabidopsis_trypsin_rep2.mgf
	High	TVLImELINNIAK	O98766;Q9MTW0;Q95FJ1;Q8SLS8;Q9MU12;Q9MT57;Q9MRM9;Q9MRK7;Q9BA74;Q9MRM6;Q95FR1;Q9MU01;Q9MRK1;Q9XQX8;Q9MTU3;Q8SLT9;Q95FT8;Q95FL9;Q67H63;Q6EYX5;B7S4Q6;Q9XQY1;Q67H82;A2T5L5;Q9TLJ8;Q9TLL5;Q9TLK3;Q9XQX0;Q95FM8;Q9FF03;Q71N61;Q29VB2;E1UZH9;Q9TLL3;Q9MTW4;Q95AN2;Q9MTU5;Q9MTZ8;Q3ZU72;A8ASI2;Q9GET4;Q9MW35;Q9TMV2;O98523;Q93Y44;A8ASH2;B7S4P3;C0J3J3;Q95FM7;Q9MRF4;Q9XQI9;Q67H80;Q29S89;Q257C7;A0AR40;B8PRK4;Q9MU78;…	3602	226	CID	M5(Oxidation)	70.45	0.000274037		5	51		1	1487.8	-36.0643	8/121	pps_Arabidopsis_trypsin_rep2.mgf
	High	VGLTALTMAEYFR	O98766;Q95FJ1;Q8SLS8;Q9MU12;Q9MT57;Q9MRM9;Q9MRK7;Q9BA74;Q9MRM6;Q95FR1;Q9XQY8;Q9MU01;Q9MRK1;Q29VB8;Q9XQX8;Q9MTU3;Q9XQN1;Q8MBF9;Q95FT8;Q95FL9;Q67H63;Q6EYX5;B7S4Q6;Q95FI1;Q9XQY1;Q67H82;Q3L1L0;A2T5L5;Q9TLJ8;Q9TLL5;Q9XQX0;Q95FM8;Q9FF03;Q71N61;E1UZH9;Q9MTW4;Q9GI23;Q95AN2;Q9MTU5;Q9MTZ8;Q67H60;Q3ZU72;A8ASI2;Q9GET4;Q9MW35;Q9TMV2;O98523;Q8HT82;Q93Y44;A8ASH2;B7S4P3;C0J3J3;Q8MBL0;Q95FM7;Q9XQI9;Q67H80;Q29S89;…	3375	225	CID		67.3	0.000587051	0	1	51		1	1471.74	-11.504	18/111	pps_Arabidopsis_trypsin_rep2.mgf
	High	VVDLLAPYR	O98766;Q9MTW0;Q95FJ1;Q8SLS8;Q9MU12;Q9MT57;Q9MRM9;Q95FR1;Q9XQY8;Q9MU01;Q9MRK1;Q29VB8;Q9XQX8;Q9XQN1;Q8SLT9;Q95FT8;Q95FL9;Q6EYX5;B7S4Q6;Q8WJF5;Q95FI1;Q67H82;A2T5L5;Q9TLL5;Q9TLK3;Q9XQX0;Q95FM8;Q9FF03;Q71N61;Q29VB2;E1UZH9;Q9TLL3;Q9MTW4;Q9GI23;Q95AN2;Q9MTU5;Q9MTZ8;Q67H60;Q3ZU72;A8ASI2;Q9GET4;Q9MW35;Q9TMV2;O98523;Q8HT82;Q93Y44;A8ASH2;B7S4P3;C0J3J3;Q8MBL0;Q95FM7;Q9MRF4;Q9XQI9;Q67H80;Q29S89;Q257C7;A0AR40;…	4078	230	CID		59.75	0.00287932		3	50		1	1045.58	-22.315	7/70	pps_Arabidopsis_trypsin_rep2.mgf
	High	YKELQDIIAILGLDELSEEDRLTVAR	O98766;Q9MTW0;Q95FJ1;Q9MU12;Q9MT57;Q9MRK7;Q9BA74;Q95FR1;Q9XQY8;Q9MU01;Q9MRK1;Q29VB8;Q9XQX8;Q9XQN1;Q95FT8;Q95FL9;Q67H63;Q6EYX5;B7S4Q6;Q8WJF5;Q9XQY1;Q3L1L0;A2T5L5;Q9TLJ8;Q9TLL5;Q9TLK3;Q95FM8;Q9FF03;Q71N61;Q29VB2;E1UZH9;Q9MTW4;Q95AN2;Q9MTU5;Q9MTZ8;Q67H60;Q3ZU72;Q9GET4;Q9MW35;Q9TMV2;O98523;Q93Y44;B7S4P3;C0J3J3;Q9MRF4;Q9XQI9;Q67H80;Q29S89;Q257C7;A0AR40;B8PRK4;B7S4V7;Q9MU78;Q9TMU6;O98412;Q5W4R8;Q8SLT5;…	2967	164	CID		57.45	0.00487359		7	50		1	3002.5	-35.2756	11/291	pps_Arabidopsis_trypsin_rep2.mgf
	High	TREGNDLYMEMK	O98766;Q95FJ1;Q9MU12;Q9MT57;Q9MRM9;Q9MRK7;Q9BA74;Q9MRM6;Q95FR1;Q9XQY8;Q9MU01;Q9XQX8;Q9MTU3;Q9XQN1;Q8SLT9;Q95FT8;Q95FL9;Q67H63;B7S4Q6;Q8WJF5;Q95FI1;Q9XQY1;Q67H82;A2T5L5;Q9TLJ8;Q9TLL5;Q9XQX0;Q95FM8;Q9FF03;Q71N61;E1UZH9;Q9TLL3;Q9MTW4;Q95AN2;Q9MTU5;Q9MTZ8;Q3ZU72;A8ASI2;Q9GET4;Q9MW35;Q9TMV2;Q8HT82;Q93Y44;A8ASH2;B7S4P3;C0J3J3;Q8MBL0;Q95FM7;Q9MRF4;Q9XQI9;Q67H80;Q29S89;Q257C7;A0AR40;B8PRK4;B7S4V7;Q9TMU6;…	3486	202	CID		49.81	0.0138394	0	1	47		1	1486.62	-32.1207	9/128	pps_Arabidopsis_trypsin_rep2.mgf
	Medium	mPSAVGYQPTLSTEMGTLQER	Q9MRM6;Q9MTU3;Q8MBF9;Q8SLT9;Q3L1L0;A2T5L5;Q9TLL5;E1UZH9;Q9MTZ8;Q95FM7;Q257C7;A0AR40;Q9TMU6;O98412;Q29VB0;Q9MRL5;Q95FL6;Q8MBK2;Q67H62;C8YPI1;Q9MRR6;Q95FM3;Q9MTZ4;Q9XQY2;Q9SC47;Q9MRW3;P19366;Q9MRG6;Q95FW9;A9XUH0;Q3ZMJ5;Q8MBI2;D7KRE0;Q8MBI0;Q8WH97;Q9MU36;Q9SBN9;Q5UVH1;Q6YN70;Q09RD9;Q9XQY0;Q95FL0;Q9SCU6;B2BI37;Q9MRM3;Q5UVF9;Q5YGN7;Q5YGK8;Q5UVH4;Q95FT4	571	50	CID	M1(Oxidation)	47.27	0.0395408		3	49	46	1	2312.01	-34.8252	8/221	pps_Arabidopsis_trypsin_rep2.mgf
	Low	GIYPAVDPLDSTSTmLQPR	O98766;Q9MTW0;Q95FJ1;Q8SLS8;Q9MU12;Q9MT57;Q9MRM9;Q9MRK7;Q9BA74;Q9MRM6;Q95FR1;Q9XQY8;Q9MU01;Q9MRK1;Q29VB8;Q9XQX8;Q9MTU3;Q9XQN1;Q8MBF9;Q8SLT9;Q95FT8;Q95FL9;Q67H63;Q6EYX5;B7S4Q6;Q95FI1;Q9XQY1;Q67H82;Q3L1L0;A2T5L5;Q9TLJ8;Q9TLL5;Q9XQX0;Q95FM8;Q9FF03;Q71N61;Q29VB2;E1UZH9;Q9TLL3;Q9MTW4;Q9GI23;Q95AN2;Q9MTU5;Q9MTZ8;Q67H60;Q3ZU72;A8ASI2;Q9GET4;Q9MW35;Q9TMV2;O98523;Q8HT82;Q93Y44;A8ASH2;B7S4P3;C0J3J3;Q8MBL0;…	2265	198	CID	M15(Oxidation)	36.08	0.673747		2	50	41	1	2076.98	-21.3137	10/167	pps_Arabidopsis_trypsin_rep2.mgf
	Low	VGLTALTmAEYFR	O98766;Q95FJ1;Q8SLS8;Q9MU12;Q9MT57;Q9MRM9;Q9MRK7;Q9BA74;Q9MRM6;Q95FR1;Q9XQY8;Q9MU01;Q9MRK1;Q29VB8;Q9XQX8;Q9MTU3;Q9XQN1;Q8MBF9;Q95FT8;Q95FL9;Q67H63;Q6EYX5;B7S4Q6;Q95FI1;Q9XQY1;Q67H82;Q3L1L0;A2T5L5;Q9TLJ8;Q9TLL5;Q9XQX0;Q95FM8;Q9FF03;Q71N61;E1UZH9;Q9MTW4;Q9GI23;Q95AN2;Q9MTU5;Q9MTZ8;Q67H60;Q3ZU72;A8ASI2;Q9GET4;Q9MW35;Q9TMV2;O98523;Q8HT82;Q93Y44;A8ASH2;B7S4P3;C0J3J3;Q8MBL0;Q95FM7;Q9XQI9;Q67H80;Q29S89;…	3375	225	CID	M8(Oxidation)	33.87	1.20403		2	51	42	1	1487.72	-22.1379	10/111	pps_Arabidopsis_trypsin_rep2.mgf
	Low	ELQDIIAILGLDELSEEDRLTVAR	O98766;Q9MTW0;Q95FJ1;Q9MU12;Q9MT57;Q9MRK7;Q9BA74;Q95FR1;Q9XQY8;Q9MU01;Q9MRK1;Q29VB8;Q9XQX8;Q9XQN1;Q95FT8;Q95FL9;Q67H63;Q6EYX5;B7S4Q6;Q8WJF5;Q9XQY1;Q3L1L0;A2T5L5;Q9TLJ8;Q9TLL5;Q9TLK3;Q95FM8;Q9FF03;Q71N61;Q29VB2;E1UZH9;Q9MTW4;Q95AN2;Q9MTU5;Q9MTZ8;Q67H60;Q3ZU72;Q9GET4;Q9MW35;Q9TMV2;O98523;Q93Y44;B7S4P3;C0J3J3;Q9MRF4;Q9XQI9;Q67H80;Q29S89;Q257C7;A0AR40;B8PRK4;B7S4V7;Q9MU78;Q9TMU6;O98412;Q5W4R8;Q8SLT5;…	2972	167	CID		33.48	1.28002		7	50	31	1	2711.33	-42.7481	12/269	pps_Arabidopsis_trypsin_rep2.mgf
	Low	MPNIYNALVVK	O98766;Q9MTW0;Q95FJ1;Q8SLS8;Q9MU12;Q9MT57;Q9MRM9;Q9BA74;Q95FR1;Q9XQY8;Q9MU01;Q9MRK1;Q9XQX8;Q9XQN1;Q8SLT9;Q95FL9;Q6EYX5;B7S4Q6;Q67H82;Q3L1L0;A2T5L5;Q9TLJ8;Q9TLL5;Q9XQX0;Q95FM8;Q71N61;Q29VB2;E1UZH9;Q9TLL3;Q9MTW4;Q9GI23;Q95AN2;Q9MTZ8;Q67H60;Q3ZU72;A8ASI2;Q9GET4;Q9MW35;Q9TMV2;Q8HT82;A8ASH2;B7S4P3;C0J3J3;Q67H80;Q257C7;A0AR40;B8PRK4;B7S4V7;Q9MU78;O98412;Q5W4R8;Q8WJG3;Q8SLT5;Q95FQ1;Q9MRR7;Q95FK0;Q29VB0;…	1828	143	CID		29.34	4.5515		7	52		1	1261.61	-67.0038	15/108	pps_Arabidopsis_trypsin_rep2.mgf
	Low	ESGVINEQNIAESK	Q9MTW0;Q95FJ1;Q9MT57;Q9MRM9;Q9MRM6;Q9XQY8;Q9MU01;Q9MRK1;Q29VB8;Q9XQX8;Q9MTU3;Q8SLT9;Q8WJF5;Q95FI1;Q9XQY1;Q67H82;A2T5L5;Q9TLJ8;Q9TLL5;Q95FM8;E1UZH9;Q9TLL3;Q9MTW4;Q3ZU72;A8ASI2;Q9MW35;O98523;C0J3J3;Q9MRF4;Q67H80;Q29S89;Q257C7;Q5W4R8;Q8SLT5;Q95FQ1;Q29VB0;A3KLS5;C0J3I8;Q9MRU7;Q95FW7;O98418;Q8SLS1;O98583;Q9XQY9;Q8SLS6;Q9XQY6;Q9MRR6;Q9MRA2;Q9MRL6;Q9TLL7;Q95FM3;Q9MV64;Q9MTZ4;Q3ZU69;Q29VC3;Q29VB4;Q29S96;…	875	78	CID		28.85	3.01279		8	50	44	1	1517.71	-23.2991	12/145	pps_Arabidopsis_trypsin_rep2.mgf
	Low	VVDLLAPYRR	O98766;Q9MTW0;Q95FJ1;Q8SLS8;Q9MU12;Q9MT57;Q9MRM9;Q95FR1;Q9XQY8;Q9MU01;Q9MRK1;Q29VB8;Q9XQX8;Q9XQN1;Q8SLT9;Q95FT8;Q95FL9;Q6EYX5;B7S4Q6;Q8WJF5;Q95FI1;Q67H82;A2T5L5;Q9TLL5;Q9TLK3;Q9XQX0;Q95FM8;Q9FF03;Q71N61;Q29VB2;E1UZH9;Q9TLL3;Q9MTW4;Q9GI23;Q95AN2;Q9MTU5;Q9MTZ8;Q67H60;Q3ZU72;A8ASI2;Q9GET4;Q9MW35;Q9TMV2;O98523;Q8HT82;Q93Y44;A8ASH2;B7S4P3;C0J3J3;Q8MBL0;Q95FM7;Q9MRF4;Q9XQI9;Q67H80;Q29S89;Q257C7;A0AR40;…	4069	228	CID		25.54	7.00063		4	50	39	1	1201.68	-22.2366	9/81	pps_Arabidopsis_trypsin_rep2.mgf
	Low	VALVYGQmNxPPGAR	Q257C7;Q95D42;Q95FV3;Q9SBN9;Q95FI5	5	5	CID	M8(Oxidation), X10(E)	19.96	23.2719		7	50	27	1	1617.74	-42.551	6/144	pps_Arabidopsis_trypsin_rep2.mgf
A0AR40	44.08	24	18	490	52.7316	5.32568	1133.8	ATP synthase beta subunit (Fragment) OS=Agapanthus africanus GN=atpB PE=3 SV=1 - [A0AR40_AGAAF]
	Confidence Icon	Sequence	Protein Accessions	# Proteins	# Protein Groups	Activation Type	Modifications	IonScore	Exp Value	Δ Score	Rank	Identity High	Homology Threshold	Charge	m/z [Da]	ΔM [ppm]	Ions Matched	Spectrum File
	High	DVNEQDVLLFIDNIFR	Q9MTW0;Q95FJ1;Q9MU12;Q9MT57;Q9BA74;Q9MRM6;Q95FR1;Q9XQY8;Q9MU01;Q9MRK1;Q29VB8;Q9XQX8;Q9MTU3;Q9XQN1;Q8MBF9;Q8SLT9;Q95FT8;Q95FL9;Q67H63;Q6EYX5;Q95FI1;Q67H82;Q3L1L0;A2T5L5;Q9TLJ8;Q9TLK3;Q9XQX0;Q95FM8;Q9FF03;E1UZH9;Q9MTW4;Q9GI23;Q95AN2;Q9MTU5;Q9MTZ8;Q67H60;Q3ZU72;A8ASI2;Q9GET4;Q9MW35;Q9TMV2;O98523;Q8HT82;Q93Y44;A8ASH2;B7S4P3;C0J3J3;Q8MBL0;Q95FM7;Q9MRF4;Q9XQI9;Q67H80;Q29S89;Q257C7;A0AR40;Q9MU78;Q9TMU6;…	2339	166	CID		172.03	1.67271e-14		3	50		1	1950.06	30.4549	15/172	pps_Arabidopsis_trypsin_rep2.mgf
	High	MPSAVGYQPTLSTEMGTLQER	Q9MRM6;Q9MTU3;Q8MBF9;Q8SLT9;Q3L1L0;A2T5L5;Q9TLL5;E1UZH9;Q9MTZ8;Q95FM7;Q257C7;A0AR40;Q9TMU6;O98412;Q29VB0;Q9MRL5;Q95FL6;Q8MBK2;Q67H62;C8YPI1;Q9MRR6;Q95FM3;Q9MTZ4;Q9XQY2;Q9SC47;Q9MRW3;P19366;Q9MRG6;Q95FW9;A9XUH0;Q3ZMJ5;Q8MBI2;D7KRE0;Q8MBI0;Q8WH97;Q9MU36;Q9SBN9;Q5UVH1;Q6YN70;Q09RD9;Q9XQY0;Q95FL0;Q9SCU6;B2BI37;Q9MRM3;Q5UVF9;Q5YGN7;Q5YGK8;Q5UVH4;Q95FT4	571	50	CID		165.87	6.0273e-14		2	50		1	2296.01	-36.76	17/221	pps_Arabidopsis_trypsin_rep2.mgf
	High	YKELQDIIAILGLDELSEEDR	O98766;Q9MTW0;Q95FJ1;Q9MU12;Q9MT57;Q9MRM9;Q9MRK7;Q9BA74;Q9MRM6;Q95FR1;Q9XQY8;Q9MU01;Q9MRK1;Q29VB8;Q9XQX8;Q9XQN1;Q95FT8;Q95FL9;Q67H63;Q6EYX5;B7S4Q6;Q8WJF5;Q95FI1;Q9XQY1;Q3L1L0;A2T5L5;Q9TLJ8;Q9TLL5;Q9TLK3;Q95FM8;Q9FF03;Q71N61;Q29VB2;E1UZH9;Q9MTW4;Q95AN2;Q9MTU5;Q9MTZ8;Q67H60;Q3ZU72;Q9GET4;Q9MW35;Q9TMV2;O98523;Q8HT82;Q93Y44;B7S4P3;C0J3J3;Q9MRF4;Q9XQI9;Q67H80;Q29S89;Q257C7;A0AR40;B8PRK4;B7S4V7;Q9MU78;…	3355	185	CID		159.84	2.77274e-13		9	50		1	2462.18	-35.8735	16/233	pps_Arabidopsis_trypsin_rep2.mgf
	High	IFNVLGEPVDNLGPVDTR	O98766;Q9MTW0;Q8SLS8;Q9MU12;Q9MT57;Q9BA74;Q95FR1;Q9MRK1;Q29VB8;Q9MTU3;Q9XQN1;Q8MBF9;Q8SLT9;B7S4Q6;Q8WJF5;Q9XQY1;A2T5L5;Q9TLL5;Q9TLK3;Q9XQX0;Q95FM8;Q71N61;Q29VB2;E1UZH9;Q67H60;Q3ZU72;A8ASI2;Q9GET4;Q9MW35;Q9TMV2;O98523;Q8HT82;A8ASH2;B7S4P3;Q9MRF4;Q257C7;A0AR40;B8PRK4;B7S4V7;Q9MU78;Q5W4R8;Q8WJG3;Q8SLT5;Q9MRR7;Q9MRU7;Q9MRL5;Q9MRN4;O98595;Q95FL6;O98404;O98583;Q9XQY9;Q9MW37;Q8SLS6;Q9XQY6;Q9MRR6;Q67H40;…	1261	96	CID		157.25	5.14839e-13		2	50		1	1955	-11.085	14/187	pps_Arabidopsis_trypsin_rep2.mgf
	High	DVNEQDVLLFIDNIFR	Q9MTW0;Q95FJ1;Q9MU12;Q9MT57;Q9BA74;Q9MRM6;Q95FR1;Q9XQY8;Q9MU01;Q9MRK1;Q29VB8;Q9XQX8;Q9MTU3;Q9XQN1;Q8MBF9;Q8SLT9;Q95FT8;Q95FL9;Q67H63;Q6EYX5;Q95FI1;Q67H82;Q3L1L0;A2T5L5;Q9TLJ8;Q9TLK3;Q9XQX0;Q95FM8;Q9FF03;E1UZH9;Q9MTW4;Q9GI23;Q95AN2;Q9MTU5;Q9MTZ8;Q67H60;Q3ZU72;A8ASI2;Q9GET4;Q9MW35;Q9TMV2;O98523;Q8HT82;Q93Y44;A8ASH2;B7S4P3;C0J3J3;Q8MBL0;Q95FM7;Q9MRF4;Q9XQI9;Q67H80;Q29S89;Q257C7;A0AR40;Q9MU78;Q9TMU6;…	2339	166	CID		146.24	6.55152e-12		3	50		1	1950.01	5.47099	15/172	pps_Arabidopsis_trypsin_rep2.mgf
	High	FVQAGSEVSALLGR	O98766;Q9MTW0;Q95FJ1;Q8SLS8;Q9MU12;Q9MRM9;Q9MRK7;Q9BA74;Q9MRM6;Q95FR1;Q9XQY8;Q9MU01;Q9MRK1;Q29VB8;Q9XQX8;Q9MTU3;Q9XQN1;Q8MBF9;Q8SLT9;Q95FT8;Q95FL9;Q67H63;B7S4Q6;Q67H82;Q3L1L0;A2T5L5;Q9TLL5;Q9TLK3;Q9XQX0;Q95FM8;Q9FF03;Q71N61;Q29VB2;E1UZH9;Q9MTW4;Q9GI23;Q95AN2;Q9MTU5;Q67H60;Q3ZU72;A8ASI2;Q9MW35;Q9TMV2;O98523;Q8HT82;B7S4P3;C0J3J3;Q8MBL0;Q95FM7;Q9MRF4;Q9XQI9;Q67H80;Q29S89;Q257C7;A0AR40;B8PRK4;B7S4V7;…	3906	234	CID		143.61	1.15585e-11	0	1	50		1	1433.75	-14.6338	12/137	pps_Arabidopsis_trypsin_rep2.mgf
	High	GIYPAVDPLDSTSTMLQPR	O98766;Q9MTW0;Q95FJ1;Q8SLS8;Q9MU12;Q9MT57;Q9MRM9;Q9MRK7;Q9BA74;Q9MRM6;Q95FR1;Q9XQY8;Q9MU01;Q9MRK1;Q29VB8;Q9XQX8;Q9MTU3;Q9XQN1;Q8MBF9;Q8SLT9;Q95FT8;Q95FL9;Q67H63;Q6EYX5;B7S4Q6;Q95FI1;Q9XQY1;Q67H82;Q3L1L0;A2T5L5;Q9TLJ8;Q9TLL5;Q9XQX0;Q95FM8;Q9FF03;Q71N61;Q29VB2;E1UZH9;Q9TLL3;Q9MTW4;Q9GI23;Q95AN2;Q9MTU5;Q9MTZ8;Q67H60;Q3ZU72;A8ASI2;Q9GET4;Q9MW35;Q9TMV2;O98523;Q8HT82;Q93Y44;A8ASH2;B7S4P3;C0J3J3;Q8MBL0;…	2265	198	CID		139.2	3.25687e-11		2	50		1	2060.99	-19.4136	14/167	pps_Arabidopsis_trypsin_rep2.mgf
	High	ELQDIIAILGLDELSEEDR	O98766;Q9MTW0;Q95FJ1;Q9MU12;Q9MT57;Q9MRM9;Q9MRK7;Q9BA74;Q9MRM6;Q95FR1;Q9XQY8;Q9MU01;Q9MRK1;Q29VB8;Q9XQX8;Q9XQN1;Q95FT8;Q95FL9;Q67H63;Q6EYX5;B7S4Q6;Q8WJF5;Q95FI1;Q9XQY1;Q3L1L0;A2T5L5;Q9TLJ8;Q9TLL5;Q9TLK3;Q95FM8;Q9FF03;Q71N61;Q29VB2;E1UZH9;Q9MTW4;Q95AN2;Q9MTU5;Q9MTZ8;Q67H60;Q3ZU72;Q9GET4;Q9MW35;Q9TMV2;O98523;Q8HT82;Q93Y44;B7S4P3;C0J3J3;Q9MRF4;Q9XQI9;Q67H80;Q29S89;Q257C7;A0AR40;B8PRK4;B7S4V7;Q9MU78;…	3363	188	CID		132.48	1.4983e-10		7	50		1	2171.04	-32.842	18/211	pps_Arabidopsis_trypsin_rep2.mgf
	High	AHGGVSVFGGVGER	O98766;Q9MTW0;Q95FJ1;Q9MU12;Q9MT57;Q9MRM9;Q9BA74;Q9MRM6;Q95FR1;Q9XQY8;Q9MU01;Q9MRK1;Q29VB8;Q9XQX8;Q9MTU3;Q9XQN1;Q8MBF9;Q8SLT9;Q95FT8;Q95FL9;Q67H63;B7S4Q6;Q8WJF5;Q95FI1;Q9XQY1;Q67H82;A2T5L5;Q9TLJ8;Q9TLL5;Q9TLK3;Q9XQX0;Q71N61;Q29VB2;E1UZH9;Q9MTW4;Q9MTU5;Q9MTZ8;Q3ZU72;A8ASI2;Q9GET4;Q9TMV2;O98523;Q8HT82;Q93Y44;A8ASH2;B7S4P3;C0J3J3;Q95FM7;Q9MRF4;Q9XQI9;Q67H80;Q29S89;Q257C7;A0AR40;B8PRK4;B7S4V7;Q9MU78;…	3365	213	CID		128.79	3.12863e-10	0	1	50		1	1328.64	-19.6827	12/119	pps_Arabidopsis_trypsin_rep2.mgf
	High	VALVYGQMNEPPGAR	Q9MTW0;Q95FJ1;Q9MU12;Q9MT57;Q9MRM9;Q9MRK7;Q9BA74;Q9MRM6;Q95FR1;Q9XQY8;Q9MU01;Q9MRK1;Q29VB8;Q9XQX8;Q9MTU3;Q9XQN1;Q8MBF9;Q8SLT9;Q95FT8;Q95FL9;Q67H63;Q6EYX5;B7S4Q6;Q95FI1;Q9XQY1;Q67H82;A2T5L5;Q9TLJ8;Q9TLL5;Q9TLK3;Q95FM8;Q9FF03;Q71N61;E1UZH9;Q9TLL3;Q9MTW4;Q9GI23;Q95AN2;Q9MTU5;Q9MTZ8;Q67H60;A8ASI2;Q9GET4;Q9MW35;Q9TMV2;O98523;Q8HT82;Q93Y44;A8ASH2;B7S4P3;C0J3J3;Q8MBL0;Q95FM7;Q9MRF4;Q9XQI9;Q67H80;Q29S89;…	4104	235	CID		101.62	1.6861e-07		4	50		1	1601.75	-40.0945	12/133	pps_Arabidopsis_trypsin_rep2.mgf
	High	TVLIMELINNIAK	O98766;Q9MTW0;Q95FJ1;Q8SLS8;Q9MU12;Q9MT57;Q9MRM9;Q9MRK7;Q9BA74;Q9MRM6;Q95FR1;Q9MU01;Q9MRK1;Q9XQX8;Q9MTU3;Q8SLT9;Q95FT8;Q95FL9;Q67H63;Q6EYX5;B7S4Q6;Q9XQY1;Q67H82;A2T5L5;Q9TLJ8;Q9TLL5;Q9TLK3;Q9XQX0;Q95FM8;Q9FF03;Q71N61;Q29VB2;E1UZH9;Q9TLL3;Q9MTW4;Q95AN2;Q9MTU5;Q9MTZ8;Q3ZU72;A8ASI2;Q9GET4;Q9MW35;Q9TMV2;O98523;Q93Y44;A8ASH2;B7S4P3;C0J3J3;Q95FM7;Q9MRF4;Q9XQI9;Q67H80;Q29S89;Q257C7;A0AR40;B8PRK4;Q9MU78;…	3602	226	CID		86.28	7.12226e-06		4	51		1	1471.81	-28.7937	10/121	pps_Arabidopsis_trypsin_rep2.mgf
	High	TVLImELINNIAK	O98766;Q9MTW0;Q95FJ1;Q8SLS8;Q9MU12;Q9MT57;Q9MRM9;Q9MRK7;Q9BA74;Q9MRM6;Q95FR1;Q9MU01;Q9MRK1;Q9XQX8;Q9MTU3;Q8SLT9;Q95FT8;Q95FL9;Q67H63;Q6EYX5;B7S4Q6;Q9XQY1;Q67H82;A2T5L5;Q9TLJ8;Q9TLL5;Q9TLK3;Q9XQX0;Q95FM8;Q9FF03;Q71N61;Q29VB2;E1UZH9;Q9TLL3;Q9MTW4;Q95AN2;Q9MTU5;Q9MTZ8;Q3ZU72;A8ASI2;Q9GET4;Q9MW35;Q9TMV2;O98523;Q93Y44;A8ASH2;B7S4P3;C0J3J3;Q95FM7;Q9MRF4;Q9XQI9;Q67H80;Q29S89;Q257C7;A0AR40;B8PRK4;Q9MU78;…	3602	226	CID	M5(Oxidation)	70.45	0.000274037		5	51		1	1487.8	-36.0643	8/121	pps_Arabidopsis_trypsin_rep2.mgf
	High	VGLTALTMAEYFR	O98766;Q95FJ1;Q8SLS8;Q9MU12;Q9MT57;Q9MRM9;Q9MRK7;Q9BA74;Q9MRM6;Q95FR1;Q9XQY8;Q9MU01;Q9MRK1;Q29VB8;Q9XQX8;Q9MTU3;Q9XQN1;Q8MBF9;Q95FT8;Q95FL9;Q67H63;Q6EYX5;B7S4Q6;Q95FI1;Q9XQY1;Q67H82;Q3L1L0;A2T5L5;Q9TLJ8;Q9TLL5;Q9XQX0;Q95FM8;Q9FF03;Q71N61;E1UZH9;Q9MTW4;Q9GI23;Q95AN2;Q9MTU5;Q9MTZ8;Q67H60;Q3ZU72;A8ASI2;Q9GET4;Q9MW35;Q9TMV2;O98523;Q8HT82;Q93Y44;A8ASH2;B7S4P3;C0J3J3;Q8MBL0;Q95FM7;Q9XQI9;Q67H80;Q29S89;…	3375	225	CID		67.3	0.000587051	0	1	51		1	1471.74	-11.504	18/111	pps_Arabidopsis_trypsin_rep2.mgf
	High	VVDLLAPYR	O98766;Q9MTW0;Q95FJ1;Q8SLS8;Q9MU12;Q9MT57;Q9MRM9;Q95FR1;Q9XQY8;Q9MU01;Q9MRK1;Q29VB8;Q9XQX8;Q9XQN1;Q8SLT9;Q95FT8;Q95FL9;Q6EYX5;B7S4Q6;Q8WJF5;Q95FI1;Q67H82;A2T5L5;Q9TLL5;Q9TLK3;Q9XQX0;Q95FM8;Q9FF03;Q71N61;Q29VB2;E1UZH9;Q9TLL3;Q9MTW4;Q9GI23;Q95AN2;Q9MTU5;Q9MTZ8;Q67H60;Q3ZU72;A8ASI2;Q9GET4;Q9MW35;Q9TMV2;O98523;Q8HT82;Q93Y44;A8ASH2;B7S4P3;C0J3J3;Q8MBL0;Q95FM7;Q9MRF4;Q9XQI9;Q67H80;Q29S89;Q257C7;A0AR40;…	4078	230	CID		59.75	0.00287932		3	50		1	1045.58	-22.315	7/70	pps_Arabidopsis_trypsin_rep2.mgf
	High	YKELQDIIAILGLDELSEEDRLTVAR	O98766;Q9MTW0;Q95FJ1;Q9MU12;Q9MT57;Q9MRK7;Q9BA74;Q95FR1;Q9XQY8;Q9MU01;Q9MRK1;Q29VB8;Q9XQX8;Q9XQN1;Q95FT8;Q95FL9;Q67H63;Q6EYX5;B7S4Q6;Q8WJF5;Q9XQY1;Q3L1L0;A2T5L5;Q9TLJ8;Q9TLL5;Q9TLK3;Q95FM8;Q9FF03;Q71N61;Q29VB2;E1UZH9;Q9MTW4;Q95AN2;Q9MTU5;Q9MTZ8;Q67H60;Q3ZU72;Q9GET4;Q9MW35;Q9TMV2;O98523;Q93Y44;B7S4P3;C0J3J3;Q9MRF4;Q9XQI9;Q67H80;Q29S89;Q257C7;A0AR40;B8PRK4;B7S4V7;Q9MU78;Q9TMU6;O98412;Q5W4R8;Q8SLT5;…	2967	164	CID		57.45	0.00487359		7	50		1	3002.5	-35.2756	11/291	pps_Arabidopsis_trypsin_rep2.mgf
	High	TREGNDLYMEMK	O98766;Q95FJ1;Q9MU12;Q9MT57;Q9MRM9;Q9MRK7;Q9BA74;Q9MRM6;Q95FR1;Q9XQY8;Q9MU01;Q9XQX8;Q9MTU3;Q9XQN1;Q8SLT9;Q95FT8;Q95FL9;Q67H63;B7S4Q6;Q8WJF5;Q95FI1;Q9XQY1;Q67H82;A2T5L5;Q9TLJ8;Q9TLL5;Q9XQX0;Q95FM8;Q9FF03;Q71N61;E1UZH9;Q9TLL3;Q9MTW4;Q95AN2;Q9MTU5;Q9MTZ8;Q3ZU72;A8ASI2;Q9GET4;Q9MW35;Q9TMV2;Q8HT82;Q93Y44;A8ASH2;B7S4P3;C0J3J3;Q8MBL0;Q95FM7;Q9MRF4;Q9XQI9;Q67H80;Q29S89;Q257C7;A0AR40;B8PRK4;B7S4V7;Q9TMU6;…	3486	202	CID		49.81	0.0138394	0	1	47		1	1486.62	-32.1207	9/128	pps_Arabidopsis_trypsin_rep2.mgf
	Medium	mPSAVGYQPTLSTEMGTLQER	Q9MRM6;Q9MTU3;Q8MBF9;Q8SLT9;Q3L1L0;A2T5L5;Q9TLL5;E1UZH9;Q9MTZ8;Q95FM7;Q257C7;A0AR40;Q9TMU6;O98412;Q29VB0;Q9MRL5;Q95FL6;Q8MBK2;Q67H62;C8YPI1;Q9MRR6;Q95FM3;Q9MTZ4;Q9XQY2;Q9SC47;Q9MRW3;P19366;Q9MRG6;Q95FW9;A9XUH0;Q3ZMJ5;Q8MBI2;D7KRE0;Q8MBI0;Q8WH97;Q9MU36;Q9SBN9;Q5UVH1;Q6YN70;Q09RD9;Q9XQY0;Q95FL0;Q9SCU6;B2BI37;Q9MRM3;Q5UVF9;Q5YGN7;Q5YGK8;Q5UVH4;Q95FT4	571	50	CID	M1(Oxidation)	47.27	0.0395408		3	49	46	1	2312.01	-34.8252	8/221	pps_Arabidopsis_trypsin_rep2.mgf
	Low	GIYPAVDPLDSTSTmLQPR	O98766;Q9MTW0;Q95FJ1;Q8SLS8;Q9MU12;Q9MT57;Q9MRM9;Q9MRK7;Q9BA74;Q9MRM6;Q95FR1;Q9XQY8;Q9MU01;Q9MRK1;Q29VB8;Q9XQX8;Q9MTU3;Q9XQN1;Q8MBF9;Q8SLT9;Q95FT8;Q95FL9;Q67H63;Q6EYX5;B7S4Q6;Q95FI1;Q9XQY1;Q67H82;Q3L1L0;A2T5L5;Q9TLJ8;Q9TLL5;Q9XQX0;Q95FM8;Q9FF03;Q71N61;Q29VB2;E1UZH9;Q9TLL3;Q9MTW4;Q9GI23;Q95AN2;Q9MTU5;Q9MTZ8;Q67H60;Q3ZU72;A8ASI2;Q9GET4;Q9MW35;Q9TMV2;O98523;Q8HT82;Q93Y44;A8ASH2;B7S4P3;C0J3J3;Q8MBL0;…	2265	198	CID	M15(Oxidation)	36.08	0.673747		2	50	41	1	2076.98	-21.3137	10/167	pps_Arabidopsis_trypsin_rep2.mgf
	Low	VGLTALTmAEYFR	O98766;Q95FJ1;Q8SLS8;Q9MU12;Q9MT57;Q9MRM9;Q9MRK7;Q9BA74;Q9MRM6;Q95FR1;Q9XQY8;Q9MU01;Q9MRK1;Q29VB8;Q9XQX8;Q9MTU3;Q9XQN1;Q8MBF9;Q95FT8;Q95FL9;Q67H63;Q6EYX5;B7S4Q6;Q95FI1;Q9XQY1;Q67H82;Q3L1L0;A2T5L5;Q9TLJ8;Q9TLL5;Q9XQX0;Q95FM8;Q9FF03;Q71N61;E1UZH9;Q9MTW4;Q9GI23;Q95AN2;Q9MTU5;Q9MTZ8;Q67H60;Q3ZU72;A8ASI2;Q9GET4;Q9MW35;Q9TMV2;O98523;Q8HT82;Q93Y44;A8ASH2;B7S4P3;C0J3J3;Q8MBL0;Q95FM7;Q9XQI9;Q67H80;Q29S89;…	3375	225	CID	M8(Oxidation)	33.87	1.20403		2	51	42	1	1487.72	-22.1379	10/111	pps_Arabidopsis_trypsin_rep2.mgf
	Low	ELQDIIAILGLDELSEEDRLTVAR	O98766;Q9MTW0;Q95FJ1;Q9MU12;Q9MT57;Q9MRK7;Q9BA74;Q95FR1;Q9XQY8;Q9MU01;Q9MRK1;Q29VB8;Q9XQX8;Q9XQN1;Q95FT8;Q95FL9;Q67H63;Q6EYX5;B7S4Q6;Q8WJF5;Q9XQY1;Q3L1L0;A2T5L5;Q9TLJ8;Q9TLL5;Q9TLK3;Q95FM8;Q9FF03;Q71N61;Q29VB2;E1UZH9;Q9MTW4;Q95AN2;Q9MTU5;Q9MTZ8;Q67H60;Q3ZU72;Q9GET4;Q9MW35;Q9TMV2;O98523;Q93Y44;B7S4P3;C0J3J3;Q9MRF4;Q9XQI9;Q67H80;Q29S89;Q257C7;A0AR40;B8PRK4;B7S4V7;Q9MU78;Q9TMU6;O98412;Q5W4R8;Q8SLT5;…	2972	167	CID		33.48	1.28002		7	50	31	1	2711.33	-42.7481	12/269	pps_Arabidopsis_trypsin_rep2.mgf
	Low	MPNIYNALVVK	O98766;Q9MTW0;Q95FJ1;Q8SLS8;Q9MU12;Q9MT57;Q9MRM9;Q9BA74;Q95FR1;Q9XQY8;Q9MU01;Q9MRK1;Q9XQX8;Q9XQN1;Q8SLT9;Q95FL9;Q6EYX5;B7S4Q6;Q67H82;Q3L1L0;A2T5L5;Q9TLJ8;Q9TLL5;Q9XQX0;Q95FM8;Q71N61;Q29VB2;E1UZH9;Q9TLL3;Q9MTW4;Q9GI23;Q95AN2;Q9MTZ8;Q67H60;Q3ZU72;A8ASI2;Q9GET4;Q9MW35;Q9TMV2;Q8HT82;A8ASH2;B7S4P3;C0J3J3;Q67H80;Q257C7;A0AR40;B8PRK4;B7S4V7;Q9MU78;O98412;Q5W4R8;Q8WJG3;Q8SLT5;Q95FQ1;Q9MRR7;Q95FK0;Q29VB0;…	1828	143	CID		29.34	4.5515		7	52		1	1261.61	-67.0038	15/108	pps_Arabidopsis_trypsin_rep2.mgf
	Low	ESGVINEKNIAESK	Q9MRK7;Q9BA74;Q95FR1;Q95FL9;Q67H63;Q9FF03;Q9MTU5;Q67H60;Q93Y44;A0AR40;Q9MU78;Q9TMU6;Q8WJG3;Q9MRR7;Q95FK0;B8PRL4;Q9GI22;Q67H79;Q67H67;Q67H62;Q9MTU2;Q9MW37;Q67H40;Q9MU03;Q9GEQ9;Q9MRW3;Q8WJG9;Q8WJH7;Q8WJG8;Q8WJG7;Q8WJH0;Q6EYX7;Q8WJI9;Q9TMP5;Q8WJH4;Q9TMQ1;Q6EMT4;Q95FT6	335	38	CID		28.85	3.01279		3	50	44	1	1517.71	-47.2761	12/145	pps_Arabidopsis_trypsin_rep2.mgf
	Low	VVDLLAPYRR	O98766;Q9MTW0;Q95FJ1;Q8SLS8;Q9MU12;Q9MT57;Q9MRM9;Q95FR1;Q9XQY8;Q9MU01;Q9MRK1;Q29VB8;Q9XQX8;Q9XQN1;Q8SLT9;Q95FT8;Q95FL9;Q6EYX5;B7S4Q6;Q8WJF5;Q95FI1;Q67H82;A2T5L5;Q9TLL5;Q9TLK3;Q9XQX0;Q95FM8;Q9FF03;Q71N61;Q29VB2;E1UZH9;Q9TLL3;Q9MTW4;Q9GI23;Q95AN2;Q9MTU5;Q9MTZ8;Q67H60;Q3ZU72;A8ASI2;Q9GET4;Q9MW35;Q9TMV2;O98523;Q8HT82;Q93Y44;A8ASH2;B7S4P3;C0J3J3;Q8MBL0;Q95FM7;Q9MRF4;Q9XQI9;Q67H80;Q29S89;Q257C7;A0AR40;…	4069	228	CID		25.54	7.00063		4	50	39	1	1201.68	-22.2366	9/81	pps_Arabidopsis_trypsin_rep2.mgf
	Low	VALVYGQmNEPPGAR	Q9MTW0;Q95FJ1;Q9MU12;Q9MT57;Q9MRM9;Q9MRK7;Q9BA74;Q9MRM6;Q95FR1;Q9XQY8;Q9MU01;Q9MRK1;Q29VB8;Q9XQX8;Q9MTU3;Q9XQN1;Q8MBF9;Q8SLT9;Q95FT8;Q95FL9;Q67H63;Q6EYX5;B7S4Q6;Q95FI1;Q9XQY1;Q67H82;A2T5L5;Q9TLJ8;Q9TLL5;Q9TLK3;Q95FM8;Q9FF03;Q71N61;E1UZH9;Q9TLL3;Q9MTW4;Q9GI23;Q95AN2;Q9MTU5;Q9MTZ8;Q67H60;A8ASI2;Q9GET4;Q9MW35;Q9TMV2;O98523;Q8HT82;Q93Y44;A8ASH2;B7S4P3;C0J3J3;Q8MBL0;Q95FM7;Q9MRF4;Q9XQI9;Q67H80;Q29S89;…	4104	235	CID	M8(Oxidation)	19.96	23.2719		4	50	27	1	1617.74	-42.551	6/133	pps_Arabidopsis_trypsin_rep2.mgf
Q9MRR6	42.36	24	17	484	52.0639	5.12256	1133.8	ATP synthase beta subunit (Fragment) OS=Clethra arborea GN=atpB PE=3 SV=1 - [Q9MRR6_9ERIC]
	Confidence Icon	Sequence	Protein Accessions	# Proteins	# Protein Groups	Activation Type	Modifications	IonScore	Exp Value	Δ Score	Rank	Identity High	Homology Threshold	Charge	m/z [Da]	ΔM [ppm]	Ions Matched	Spectrum File
	High	DVNEQDVLLFIDNIFR	Q9MTW0;Q95FJ1;Q9MU12;Q9MT57;Q9BA74;Q9MRM6;Q95FR1;Q9XQY8;Q9MU01;Q9MRK1;Q29VB8;Q9XQX8;Q9MTU3;Q9XQN1;Q8MBF9;Q8SLT9;Q95FT8;Q95FL9;Q67H63;Q6EYX5;Q95FI1;Q67H82;Q3L1L0;A2T5L5;Q9TLJ8;Q9TLK3;Q9XQX0;Q95FM8;Q9FF03;E1UZH9;Q9MTW4;Q9GI23;Q95AN2;Q9MTU5;Q9MTZ8;Q67H60;Q3ZU72;A8ASI2;Q9GET4;Q9MW35;Q9TMV2;O98523;Q8HT82;Q93Y44;A8ASH2;B7S4P3;C0J3J3;Q8MBL0;Q95FM7;Q9MRF4;Q9XQI9;Q67H80;Q29S89;Q257C7;A0AR40;Q9MU78;Q9TMU6;…	2339	166	CID		172.03	1.67271e-14		3	50		1	1950.06	30.4549	15/172	pps_Arabidopsis_trypsin_rep2.mgf
	High	MPSAVGYQPTLSTEMGTLQER	Q9MRM6;Q9MTU3;Q8MBF9;Q8SLT9;Q3L1L0;A2T5L5;Q9TLL5;E1UZH9;Q9MTZ8;Q95FM7;Q257C7;A0AR40;Q9TMU6;O98412;Q29VB0;Q9MRL5;Q95FL6;Q8MBK2;Q67H62;C8YPI1;Q9MRR6;Q95FM3;Q9MTZ4;Q9XQY2;Q9SC47;Q9MRW3;P19366;Q9MRG6;Q95FW9;A9XUH0;Q3ZMJ5;Q8MBI2;D7KRE0;Q8MBI0;Q8WH97;Q9MU36;Q9SBN9;Q5UVH1;Q6YN70;Q09RD9;Q9XQY0;Q95FL0;Q9SCU6;B2BI37;Q9MRM3;Q5UVF9;Q5YGN7;Q5YGK8;Q5UVH4;Q95FT4	571	50	CID		165.87	6.0273e-14		2	50		1	2296.01	-36.76	17/221	pps_Arabidopsis_trypsin_rep2.mgf
	High	YKELQDIIAILGLDELSEEDR	O98766;Q9MTW0;Q95FJ1;Q9MU12;Q9MT57;Q9MRM9;Q9MRK7;Q9BA74;Q9MRM6;Q95FR1;Q9XQY8;Q9MU01;Q9MRK1;Q29VB8;Q9XQX8;Q9XQN1;Q95FT8;Q95FL9;Q67H63;Q6EYX5;B7S4Q6;Q8WJF5;Q95FI1;Q9XQY1;Q3L1L0;A2T5L5;Q9TLJ8;Q9TLL5;Q9TLK3;Q95FM8;Q9FF03;Q71N61;Q29VB2;E1UZH9;Q9MTW4;Q95AN2;Q9MTU5;Q9MTZ8;Q67H60;Q3ZU72;Q9GET4;Q9MW35;Q9TMV2;O98523;Q8HT82;Q93Y44;B7S4P3;C0J3J3;Q9MRF4;Q9XQI9;Q67H80;Q29S89;Q257C7;A0AR40;B8PRK4;B7S4V7;Q9MU78;…	3355	185	CID		159.84	2.77274e-13		9	50		1	2462.18	-35.8735	16/233	pps_Arabidopsis_trypsin_rep2.mgf
	High	IFNVLGEPVDNLGPVDTR	O98766;Q9MTW0;Q8SLS8;Q9MU12;Q9MT57;Q9BA74;Q95FR1;Q9MRK1;Q29VB8;Q9MTU3;Q9XQN1;Q8MBF9;Q8SLT9;B7S4Q6;Q8WJF5;Q9XQY1;A2T5L5;Q9TLL5;Q9TLK3;Q9XQX0;Q95FM8;Q71N61;Q29VB2;E1UZH9;Q67H60;Q3ZU72;A8ASI2;Q9GET4;Q9MW35;Q9TMV2;O98523;Q8HT82;A8ASH2;B7S4P3;Q9MRF4;Q257C7;A0AR40;B8PRK4;B7S4V7;Q9MU78;Q5W4R8;Q8WJG3;Q8SLT5;Q9MRR7;Q9MRU7;Q9MRL5;Q9MRN4;O98595;Q95FL6;O98404;O98583;Q9XQY9;Q9MW37;Q8SLS6;Q9XQY6;Q9MRR6;Q67H40;…	1261	96	CID		157.25	5.14839e-13		2	50		1	1955	-11.085	14/187	pps_Arabidopsis_trypsin_rep2.mgf
	High	DVNEQDVLLFIDNIFR	Q9MTW0;Q95FJ1;Q9MU12;Q9MT57;Q9BA74;Q9MRM6;Q95FR1;Q9XQY8;Q9MU01;Q9MRK1;Q29VB8;Q9XQX8;Q9MTU3;Q9XQN1;Q8MBF9;Q8SLT9;Q95FT8;Q95FL9;Q67H63;Q6EYX5;Q95FI1;Q67H82;Q3L1L0;A2T5L5;Q9TLJ8;Q9TLK3;Q9XQX0;Q95FM8;Q9FF03;E1UZH9;Q9MTW4;Q9GI23;Q95AN2;Q9MTU5;Q9MTZ8;Q67H60;Q3ZU72;A8ASI2;Q9GET4;Q9MW35;Q9TMV2;O98523;Q8HT82;Q93Y44;A8ASH2;B7S4P3;C0J3J3;Q8MBL0;Q95FM7;Q9MRF4;Q9XQI9;Q67H80;Q29S89;Q257C7;A0AR40;Q9MU78;Q9TMU6;…	2339	166	CID		146.24	6.55152e-12		3	50		1	1950.01	5.47099	15/172	pps_Arabidopsis_trypsin_rep2.mgf
	High	xVQAGSEVSALLGR	Q9MT57;Q9MTZ8;Q9MRL5;Q9MRR6;Q9TMP5;Q9SBN9	8	6	CID	X1(F)	143.61	1.15585e-11		9	50		1	1433.75	-14.6338	12/137	pps_Arabidopsis_trypsin_rep2.mgf
	High	xVQAGSEVSALLGR	Q9MT57;Q9MTZ8;Q9MRL5;Q9MRR6;Q9TMP5;Q9SBN9	8	6	CID	X1(M), X1(Oxidation)	143.61	1.15585e-11		10	50		1	1433.75	8.38617	12/137	pps_Arabidopsis_trypsin_rep2.mgf
	High	GIYPAVDPLDSTSTMLQPR	O98766;Q9MTW0;Q95FJ1;Q8SLS8;Q9MU12;Q9MT57;Q9MRM9;Q9MRK7;Q9BA74;Q9MRM6;Q95FR1;Q9XQY8;Q9MU01;Q9MRK1;Q29VB8;Q9XQX8;Q9MTU3;Q9XQN1;Q8MBF9;Q8SLT9;Q95FT8;Q95FL9;Q67H63;Q6EYX5;B7S4Q6;Q95FI1;Q9XQY1;Q67H82;Q3L1L0;A2T5L5;Q9TLJ8;Q9TLL5;Q9XQX0;Q95FM8;Q9FF03;Q71N61;Q29VB2;E1UZH9;Q9TLL3;Q9MTW4;Q9GI23;Q95AN2;Q9MTU5;Q9MTZ8;Q67H60;Q3ZU72;A8ASI2;Q9GET4;Q9MW35;Q9TMV2;O98523;Q8HT82;Q93Y44;A8ASH2;B7S4P3;C0J3J3;Q8MBL0;…	2265	198	CID		139.2	3.25687e-11		2	50		1	2060.99	-19.4136	14/167	pps_Arabidopsis_trypsin_rep2.mgf
	High	ELQDIIAILGLDELSEEDR	O98766;Q9MTW0;Q95FJ1;Q9MU12;Q9MT57;Q9MRM9;Q9MRK7;Q9BA74;Q9MRM6;Q95FR1;Q9XQY8;Q9MU01;Q9MRK1;Q29VB8;Q9XQX8;Q9XQN1;Q95FT8;Q95FL9;Q67H63;Q6EYX5;B7S4Q6;Q8WJF5;Q95FI1;Q9XQY1;Q3L1L0;A2T5L5;Q9TLJ8;Q9TLL5;Q9TLK3;Q95FM8;Q9FF03;Q71N61;Q29VB2;E1UZH9;Q9MTW4;Q95AN2;Q9MTU5;Q9MTZ8;Q67H60;Q3ZU72;Q9GET4;Q9MW35;Q9TMV2;O98523;Q8HT82;Q93Y44;B7S4P3;C0J3J3;Q9MRF4;Q9XQI9;Q67H80;Q29S89;Q257C7;A0AR40;B8PRK4;B7S4V7;Q9MU78;…	3363	188	CID		132.48	1.4983e-10		7	50		1	2171.04	-32.842	18/211	pps_Arabidopsis_trypsin_rep2.mgf
	High	AHGGVSVFGGVGER	O98766;Q9MTW0;Q95FJ1;Q9MU12;Q9MT57;Q9MRM9;Q9BA74;Q9MRM6;Q95FR1;Q9XQY8;Q9MU01;Q9MRK1;Q29VB8;Q9XQX8;Q9MTU3;Q9XQN1;Q8MBF9;Q8SLT9;Q95FT8;Q95FL9;Q67H63;B7S4Q6;Q8WJF5;Q95FI1;Q9XQY1;Q67H82;A2T5L5;Q9TLJ8;Q9TLL5;Q9TLK3;Q9XQX0;Q71N61;Q29VB2;E1UZH9;Q9MTW4;Q9MTU5;Q9MTZ8;Q3ZU72;A8ASI2;Q9GET4;Q9TMV2;O98523;Q8HT82;Q93Y44;A8ASH2;B7S4P3;C0J3J3;Q95FM7;Q9MRF4;Q9XQI9;Q67H80;Q29S89;Q257C7;A0AR40;B8PRK4;B7S4V7;Q9MU78;…	3365	213	CID		128.79	3.12863e-10	0	1	50		1	1328.64	-19.6827	12/119	pps_Arabidopsis_trypsin_rep2.mgf
	High	VALVYGQMNEPPGAR	Q9MTW0;Q95FJ1;Q9MU12;Q9MT57;Q9MRM9;Q9MRK7;Q9BA74;Q9MRM6;Q95FR1;Q9XQY8;Q9MU01;Q9MRK1;Q29VB8;Q9XQX8;Q9MTU3;Q9XQN1;Q8MBF9;Q8SLT9;Q95FT8;Q95FL9;Q67H63;Q6EYX5;B7S4Q6;Q95FI1;Q9XQY1;Q67H82;A2T5L5;Q9TLJ8;Q9TLL5;Q9TLK3;Q95FM8;Q9FF03;Q71N61;E1UZH9;Q9TLL3;Q9MTW4;Q9GI23;Q95AN2;Q9MTU5;Q9MTZ8;Q67H60;A8ASI2;Q9GET4;Q9MW35;Q9TMV2;O98523;Q8HT82;Q93Y44;A8ASH2;B7S4P3;C0J3J3;Q8MBL0;Q95FM7;Q9MRF4;Q9XQI9;Q67H80;Q29S89;…	4104	235	CID		101.62	1.6861e-07		4	50		1	1601.75	-40.0945	12/133	pps_Arabidopsis_trypsin_rep2.mgf
	High	TVLIMELINNIAK	O98766;Q9MTW0;Q95FJ1;Q8SLS8;Q9MU12;Q9MT57;Q9MRM9;Q9MRK7;Q9BA74;Q9MRM6;Q95FR1;Q9MU01;Q9MRK1;Q9XQX8;Q9MTU3;Q8SLT9;Q95FT8;Q95FL9;Q67H63;Q6EYX5;B7S4Q6;Q9XQY1;Q67H82;A2T5L5;Q9TLJ8;Q9TLL5;Q9TLK3;Q9XQX0;Q95FM8;Q9FF03;Q71N61;Q29VB2;E1UZH9;Q9TLL3;Q9MTW4;Q95AN2;Q9MTU5;Q9MTZ8;Q3ZU72;A8ASI2;Q9GET4;Q9MW35;Q9TMV2;O98523;Q93Y44;A8ASH2;B7S4P3;C0J3J3;Q95FM7;Q9MRF4;Q9XQI9;Q67H80;Q29S89;Q257C7;A0AR40;B8PRK4;Q9MU78;…	3602	226	CID		86.28	7.12226e-06		4	51		1	1471.81	-28.7937	10/121	pps_Arabidopsis_trypsin_rep2.mgf
	High	TVLImELINNIAK	O98766;Q9MTW0;Q95FJ1;Q8SLS8;Q9MU12;Q9MT57;Q9MRM9;Q9MRK7;Q9BA74;Q9MRM6;Q95FR1;Q9MU01;Q9MRK1;Q9XQX8;Q9MTU3;Q8SLT9;Q95FT8;Q95FL9;Q67H63;Q6EYX5;B7S4Q6;Q9XQY1;Q67H82;A2T5L5;Q9TLJ8;Q9TLL5;Q9TLK3;Q9XQX0;Q95FM8;Q9FF03;Q71N61;Q29VB2;E1UZH9;Q9TLL3;Q9MTW4;Q95AN2;Q9MTU5;Q9MTZ8;Q3ZU72;A8ASI2;Q9GET4;Q9MW35;Q9TMV2;O98523;Q93Y44;A8ASH2;B7S4P3;C0J3J3;Q95FM7;Q9MRF4;Q9XQI9;Q67H80;Q29S89;Q257C7;A0AR40;B8PRK4;Q9MU78;…	3602	226	CID	M5(Oxidation)	70.45	0.000274037		5	51		1	1487.8	-36.0643	8/121	pps_Arabidopsis_trypsin_rep2.mgf
	High	VGLTALTMAEYFR	O98766;Q95FJ1;Q8SLS8;Q9MU12;Q9MT57;Q9MRM9;Q9MRK7;Q9BA74;Q9MRM6;Q95FR1;Q9XQY8;Q9MU01;Q9MRK1;Q29VB8;Q9XQX8;Q9MTU3;Q9XQN1;Q8MBF9;Q95FT8;Q95FL9;Q67H63;Q6EYX5;B7S4Q6;Q95FI1;Q9XQY1;Q67H82;Q3L1L0;A2T5L5;Q9TLJ8;Q9TLL5;Q9XQX0;Q95FM8;Q9FF03;Q71N61;E1UZH9;Q9MTW4;Q9GI23;Q95AN2;Q9MTU5;Q9MTZ8;Q67H60;Q3ZU72;A8ASI2;Q9GET4;Q9MW35;Q9TMV2;O98523;Q8HT82;Q93Y44;A8ASH2;B7S4P3;C0J3J3;Q8MBL0;Q95FM7;Q9XQI9;Q67H80;Q29S89;…	3375	225	CID		67.3	0.000587051	0	1	51		1	1471.74	-11.504	18/111	pps_Arabidopsis_trypsin_rep2.mgf
	High	VVDLLAPYR	O98766;Q9MTW0;Q95FJ1;Q8SLS8;Q9MU12;Q9MT57;Q9MRM9;Q95FR1;Q9XQY8;Q9MU01;Q9MRK1;Q29VB8;Q9XQX8;Q9XQN1;Q8SLT9;Q95FT8;Q95FL9;Q6EYX5;B7S4Q6;Q8WJF5;Q95FI1;Q67H82;A2T5L5;Q9TLL5;Q9TLK3;Q9XQX0;Q95FM8;Q9FF03;Q71N61;Q29VB2;E1UZH9;Q9TLL3;Q9MTW4;Q9GI23;Q95AN2;Q9MTU5;Q9MTZ8;Q67H60;Q3ZU72;A8ASI2;Q9GET4;Q9MW35;Q9TMV2;O98523;Q8HT82;Q93Y44;A8ASH2;B7S4P3;C0J3J3;Q8MBL0;Q95FM7;Q9MRF4;Q9XQI9;Q67H80;Q29S89;Q257C7;A0AR40;…	4078	230	CID		59.75	0.00287932		3	50		1	1045.58	-22.315	7/70	pps_Arabidopsis_trypsin_rep2.mgf
	High	YKELQDIIAILGLDELSEEDRLTVAR	O98766;Q9MTW0;Q95FJ1;Q9MU12;Q9MT57;Q9MRK7;Q9BA74;Q95FR1;Q9XQY8;Q9MU01;Q9MRK1;Q29VB8;Q9XQX8;Q9XQN1;Q95FT8;Q95FL9;Q67H63;Q6EYX5;B7S4Q6;Q8WJF5;Q9XQY1;Q3L1L0;A2T5L5;Q9TLJ8;Q9TLL5;Q9TLK3;Q95FM8;Q9FF03;Q71N61;Q29VB2;E1UZH9;Q9MTW4;Q95AN2;Q9MTU5;Q9MTZ8;Q67H60;Q3ZU72;Q9GET4;Q9MW35;Q9TMV2;O98523;Q93Y44;B7S4P3;C0J3J3;Q9MRF4;Q9XQI9;Q67H80;Q29S89;Q257C7;A0AR40;B8PRK4;B7S4V7;Q9MU78;Q9TMU6;O98412;Q5W4R8;Q8SLT5;…	2967	164	CID		57.45	0.00487359		7	50		1	3002.5	-35.2756	11/291	pps_Arabidopsis_trypsin_rep2.mgf
	High	TREGNDLYMEMK	O98766;Q95FJ1;Q9MU12;Q9MT57;Q9MRM9;Q9MRK7;Q9BA74;Q9MRM6;Q95FR1;Q9XQY8;Q9MU01;Q9XQX8;Q9MTU3;Q9XQN1;Q8SLT9;Q95FT8;Q95FL9;Q67H63;B7S4Q6;Q8WJF5;Q95FI1;Q9XQY1;Q67H82;A2T5L5;Q9TLJ8;Q9TLL5;Q9XQX0;Q95FM8;Q9FF03;Q71N61;E1UZH9;Q9TLL3;Q9MTW4;Q95AN2;Q9MTU5;Q9MTZ8;Q3ZU72;A8ASI2;Q9GET4;Q9MW35;Q9TMV2;Q8HT82;Q93Y44;A8ASH2;B7S4P3;C0J3J3;Q8MBL0;Q95FM7;Q9MRF4;Q9XQI9;Q67H80;Q29S89;Q257C7;A0AR40;B8PRK4;B7S4V7;Q9TMU6;…	3486	202	CID		49.81	0.0138394	0	1	47		1	1486.62	-32.1207	9/128	pps_Arabidopsis_trypsin_rep2.mgf
	Medium	mPSAVGYQPTLSTEMGTLQER	Q9MRM6;Q9MTU3;Q8MBF9;Q8SLT9;Q3L1L0;A2T5L5;Q9TLL5;E1UZH9;Q9MTZ8;Q95FM7;Q257C7;A0AR40;Q9TMU6;O98412;Q29VB0;Q9MRL5;Q95FL6;Q8MBK2;Q67H62;C8YPI1;Q9MRR6;Q95FM3;Q9MTZ4;Q9XQY2;Q9SC47;Q9MRW3;P19366;Q9MRG6;Q95FW9;A9XUH0;Q3ZMJ5;Q8MBI2;D7KRE0;Q8MBI0;Q8WH97;Q9MU36;Q9SBN9;Q5UVH1;Q6YN70;Q09RD9;Q9XQY0;Q95FL0;Q9SCU6;B2BI37;Q9MRM3;Q5UVF9;Q5YGN7;Q5YGK8;Q5UVH4;Q95FT4	571	50	CID	M1(Oxidation)	47.27	0.0395408		3	49	46	1	2312.01	-34.8252	8/221	pps_Arabidopsis_trypsin_rep2.mgf
	Low	GIYPAVDPLDSTSTmLQPR	O98766;Q9MTW0;Q95FJ1;Q8SLS8;Q9MU12;Q9MT57;Q9MRM9;Q9MRK7;Q9BA74;Q9MRM6;Q95FR1;Q9XQY8;Q9MU01;Q9MRK1;Q29VB8;Q9XQX8;Q9MTU3;Q9XQN1;Q8MBF9;Q8SLT9;Q95FT8;Q95FL9;Q67H63;Q6EYX5;B7S4Q6;Q95FI1;Q9XQY1;Q67H82;Q3L1L0;A2T5L5;Q9TLJ8;Q9TLL5;Q9XQX0;Q95FM8;Q9FF03;Q71N61;Q29VB2;E1UZH9;Q9TLL3;Q9MTW4;Q9GI23;Q95AN2;Q9MTU5;Q9MTZ8;Q67H60;Q3ZU72;A8ASI2;Q9GET4;Q9MW35;Q9TMV2;O98523;Q8HT82;Q93Y44;A8ASH2;B7S4P3;C0J3J3;Q8MBL0;…	2265	198	CID	M15(Oxidation)	36.08	0.673747		2	50	41	1	2076.98	-21.3137	10/167	pps_Arabidopsis_trypsin_rep2.mgf
	Low	VGLTALTmAEYFR	O98766;Q95FJ1;Q8SLS8;Q9MU12;Q9MT57;Q9MRM9;Q9MRK7;Q9BA74;Q9MRM6;Q95FR1;Q9XQY8;Q9MU01;Q9MRK1;Q29VB8;Q9XQX8;Q9MTU3;Q9XQN1;Q8MBF9;Q95FT8;Q95FL9;Q67H63;Q6EYX5;B7S4Q6;Q95FI1;Q9XQY1;Q67H82;Q3L1L0;A2T5L5;Q9TLJ8;Q9TLL5;Q9XQX0;Q95FM8;Q9FF03;Q71N61;E1UZH9;Q9MTW4;Q9GI23;Q95AN2;Q9MTU5;Q9MTZ8;Q67H60;Q3ZU72;A8ASI2;Q9GET4;Q9MW35;Q9TMV2;O98523;Q8HT82;Q93Y44;A8ASH2;B7S4P3;C0J3J3;Q8MBL0;Q95FM7;Q9XQI9;Q67H80;Q29S89;…	3375	225	CID	M8(Oxidation)	33.87	1.20403		2	51	42	1	1487.72	-22.1379	10/111	pps_Arabidopsis_trypsin_rep2.mgf
	Low	ELQDIIAILGLDELSEEDRLTVAR	O98766;Q9MTW0;Q95FJ1;Q9MU12;Q9MT57;Q9MRK7;Q9BA74;Q95FR1;Q9XQY8;Q9MU01;Q9MRK1;Q29VB8;Q9XQX8;Q9XQN1;Q95FT8;Q95FL9;Q67H63;Q6EYX5;B7S4Q6;Q8WJF5;Q9XQY1;Q3L1L0;A2T5L5;Q9TLJ8;Q9TLL5;Q9TLK3;Q95FM8;Q9FF03;Q71N61;Q29VB2;E1UZH9;Q9MTW4;Q95AN2;Q9MTU5;Q9MTZ8;Q67H60;Q3ZU72;Q9GET4;Q9MW35;Q9TMV2;O98523;Q93Y44;B7S4P3;C0J3J3;Q9MRF4;Q9XQI9;Q67H80;Q29S89;Q257C7;A0AR40;B8PRK4;B7S4V7;Q9MU78;Q9TMU6;O98412;Q5W4R8;Q8SLT5;…	2972	167	CID		33.48	1.28002		7	50	31	1	2711.33	-42.7481	12/269	pps_Arabidopsis_trypsin_rep2.mgf
	Low	ESGVINEQNIAESK	Q9MTW0;Q95FJ1;Q9MT57;Q9MRM9;Q9MRM6;Q9XQY8;Q9MU01;Q9MRK1;Q29VB8;Q9XQX8;Q9MTU3;Q8SLT9;Q8WJF5;Q95FI1;Q9XQY1;Q67H82;A2T5L5;Q9TLJ8;Q9TLL5;Q95FM8;E1UZH9;Q9TLL3;Q9MTW4;Q3ZU72;A8ASI2;Q9MW35;O98523;C0J3J3;Q9MRF4;Q67H80;Q29S89;Q257C7;Q5W4R8;Q8SLT5;Q95FQ1;Q29VB0;A3KLS5;C0J3I8;Q9MRU7;Q95FW7;O98418;Q8SLS1;O98583;Q9XQY9;Q8SLS6;Q9XQY6;Q9MRR6;Q9MRA2;Q9MRL6;Q9TLL7;Q95FM3;Q9MV64;Q9MTZ4;Q3ZU69;Q29VC3;Q29VB4;Q29S96;…	875	78	CID		28.85	3.01279		8	50	44	1	1517.71	-23.2991	12/145	pps_Arabidopsis_trypsin_rep2.mgf
	Low	VVDLLAPYRR	O98766;Q9MTW0;Q95FJ1;Q8SLS8;Q9MU12;Q9MT57;Q9MRM9;Q95FR1;Q9XQY8;Q9MU01;Q9MRK1;Q29VB8;Q9XQX8;Q9XQN1;Q8SLT9;Q95FT8;Q95FL9;Q6EYX5;B7S4Q6;Q8WJF5;Q95FI1;Q67H82;A2T5L5;Q9TLL5;Q9TLK3;Q9XQX0;Q95FM8;Q9FF03;Q71N61;Q29VB2;E1UZH9;Q9TLL3;Q9MTW4;Q9GI23;Q95AN2;Q9MTU5;Q9MTZ8;Q67H60;Q3ZU72;A8ASI2;Q9GET4;Q9MW35;Q9TMV2;O98523;Q8HT82;Q93Y44;A8ASH2;B7S4P3;C0J3J3;Q8MBL0;Q95FM7;Q9MRF4;Q9XQI9;Q67H80;Q29S89;Q257C7;A0AR40;…	4069	228	CID		25.54	7.00063		4	50	39	1	1201.68	-22.2366	9/81	pps_Arabidopsis_trypsin_rep2.mgf
	Low	VALVYGQmNEPPGAR	Q9MTW0;Q95FJ1;Q9MU12;Q9MT57;Q9MRM9;Q9MRK7;Q9BA74;Q9MRM6;Q95FR1;Q9XQY8;Q9MU01;Q9MRK1;Q29VB8;Q9XQX8;Q9MTU3;Q9XQN1;Q8MBF9;Q8SLT9;Q95FT8;Q95FL9;Q67H63;Q6EYX5;B7S4Q6;Q95FI1;Q9XQY1;Q67H82;A2T5L5;Q9TLJ8;Q9TLL5;Q9TLK3;Q95FM8;Q9FF03;Q71N61;E1UZH9;Q9TLL3;Q9MTW4;Q9GI23;Q95AN2;Q9MTU5;Q9MTZ8;Q67H60;A8ASI2;Q9GET4;Q9MW35;Q9TMV2;O98523;Q8HT82;Q93Y44;A8ASH2;B7S4P3;C0J3J3;Q8MBL0;Q95FM7;Q9MRF4;Q9XQI9;Q67H80;Q29S89;…	4104	235	CID	M8(Oxidation)	19.96	23.2719		4	50	27	1	1617.74	-42.551	6/133	pps_Arabidopsis_trypsin_rep2.mgf
Q9XQY2	40.3	22	16	474	51.1096	5.23682	1133.8	ATP synthase beta subunit (Fragment) OS=Sarcandra glabra GN=atpB PE=3 SV=1 - [Q9XQY2_9MAGN]
	Confidence Icon	Sequence	Protein Accessions	# Proteins	# Protein Groups	Activation Type	Modifications	IonScore	Exp Value	Δ Score	Rank	Identity High	Homology Threshold	Charge	m/z [Da]	ΔM [ppm]	Ions Matched	Spectrum File
	High	DVNEQDVLLFIDNIFR	Q9MTW0;Q95FJ1;Q9MU12;Q9MT57;Q9BA74;Q9MRM6;Q95FR1;Q9XQY8;Q9MU01;Q9MRK1;Q29VB8;Q9XQX8;Q9MTU3;Q9XQN1;Q8MBF9;Q8SLT9;Q95FT8;Q95FL9;Q67H63;Q6EYX5;Q95FI1;Q67H82;Q3L1L0;A2T5L5;Q9TLJ8;Q9TLK3;Q9XQX0;Q95FM8;Q9FF03;E1UZH9;Q9MTW4;Q9GI23;Q95AN2;Q9MTU5;Q9MTZ8;Q67H60;Q3ZU72;A8ASI2;Q9GET4;Q9MW35;Q9TMV2;O98523;Q8HT82;Q93Y44;A8ASH2;B7S4P3;C0J3J3;Q8MBL0;Q95FM7;Q9MRF4;Q9XQI9;Q67H80;Q29S89;Q257C7;A0AR40;Q9MU78;Q9TMU6;…	2339	166	CID		172.03	1.67271e-14		3	50		1	1950.06	30.4549	15/172	pps_Arabidopsis_trypsin_rep2.mgf
	High	MPSAVGYQPTLSTEMGTLQER	Q9MRM6;Q9MTU3;Q8MBF9;Q8SLT9;Q3L1L0;A2T5L5;Q9TLL5;E1UZH9;Q9MTZ8;Q95FM7;Q257C7;A0AR40;Q9TMU6;O98412;Q29VB0;Q9MRL5;Q95FL6;Q8MBK2;Q67H62;C8YPI1;Q9MRR6;Q95FM3;Q9MTZ4;Q9XQY2;Q9SC47;Q9MRW3;P19366;Q9MRG6;Q95FW9;A9XUH0;Q3ZMJ5;Q8MBI2;D7KRE0;Q8MBI0;Q8WH97;Q9MU36;Q9SBN9;Q5UVH1;Q6YN70;Q09RD9;Q9XQY0;Q95FL0;Q9SCU6;B2BI37;Q9MRM3;Q5UVF9;Q5YGN7;Q5YGK8;Q5UVH4;Q95FT4	571	50	CID		165.87	6.0273e-14		2	50		1	2296.01	-36.76	17/221	pps_Arabidopsis_trypsin_rep2.mgf
	High	YKELQDIIAILGLDELSEEDR	O98766;Q9MTW0;Q95FJ1;Q9MU12;Q9MT57;Q9MRM9;Q9MRK7;Q9BA74;Q9MRM6;Q95FR1;Q9XQY8;Q9MU01;Q9MRK1;Q29VB8;Q9XQX8;Q9XQN1;Q95FT8;Q95FL9;Q67H63;Q6EYX5;B7S4Q6;Q8WJF5;Q95FI1;Q9XQY1;Q3L1L0;A2T5L5;Q9TLJ8;Q9TLL5;Q9TLK3;Q95FM8;Q9FF03;Q71N61;Q29VB2;E1UZH9;Q9MTW4;Q95AN2;Q9MTU5;Q9MTZ8;Q67H60;Q3ZU72;Q9GET4;Q9MW35;Q9TMV2;O98523;Q8HT82;Q93Y44;B7S4P3;C0J3J3;Q9MRF4;Q9XQI9;Q67H80;Q29S89;Q257C7;A0AR40;B8PRK4;B7S4V7;Q9MU78;…	3355	185	CID		159.84	2.77274e-13		9	50		1	2462.18	-35.8735	16/233	pps_Arabidopsis_trypsin_rep2.mgf
	High	IFNVLGxPVDNLGPVDTR	Q9XQY2;Q8WJH7	3	2	CID	X7(E)	157.25	5.14839e-13		9	50		1	1955	-11.085	14/181	pps_Arabidopsis_trypsin_rep2.mgf
	High	DVNEQDVLLFIDNIFR	Q9MTW0;Q95FJ1;Q9MU12;Q9MT57;Q9BA74;Q9MRM6;Q95FR1;Q9XQY8;Q9MU01;Q9MRK1;Q29VB8;Q9XQX8;Q9MTU3;Q9XQN1;Q8MBF9;Q8SLT9;Q95FT8;Q95FL9;Q67H63;Q6EYX5;Q95FI1;Q67H82;Q3L1L0;A2T5L5;Q9TLJ8;Q9TLK3;Q9XQX0;Q95FM8;Q9FF03;E1UZH9;Q9MTW4;Q9GI23;Q95AN2;Q9MTU5;Q9MTZ8;Q67H60;Q3ZU72;A8ASI2;Q9GET4;Q9MW35;Q9TMV2;O98523;Q8HT82;Q93Y44;A8ASH2;B7S4P3;C0J3J3;Q8MBL0;Q95FM7;Q9MRF4;Q9XQI9;Q67H80;Q29S89;Q257C7;A0AR40;Q9MU78;Q9TMU6;…	2339	166	CID		146.24	6.55152e-12		3	50		1	1950.01	5.47099	15/172	pps_Arabidopsis_trypsin_rep2.mgf
	High	FVQAGSEVSALLGR	O98766;Q9MTW0;Q95FJ1;Q8SLS8;Q9MU12;Q9MRM9;Q9MRK7;Q9BA74;Q9MRM6;Q95FR1;Q9XQY8;Q9MU01;Q9MRK1;Q29VB8;Q9XQX8;Q9MTU3;Q9XQN1;Q8MBF9;Q8SLT9;Q95FT8;Q95FL9;Q67H63;B7S4Q6;Q67H82;Q3L1L0;A2T5L5;Q9TLL5;Q9TLK3;Q9XQX0;Q95FM8;Q9FF03;Q71N61;Q29VB2;E1UZH9;Q9MTW4;Q9GI23;Q95AN2;Q9MTU5;Q67H60;Q3ZU72;A8ASI2;Q9MW35;Q9TMV2;O98523;Q8HT82;B7S4P3;C0J3J3;Q8MBL0;Q95FM7;Q9MRF4;Q9XQI9;Q67H80;Q29S89;Q257C7;A0AR40;B8PRK4;B7S4V7;…	3906	234	CID		143.61	1.15585e-11	0	1	50		1	1433.75	-14.6338	12/137	pps_Arabidopsis_trypsin_rep2.mgf
	High	GIYPAVDPLDSTSTMLQPR	O98766;Q9MTW0;Q95FJ1;Q8SLS8;Q9MU12;Q9MT57;Q9MRM9;Q9MRK7;Q9BA74;Q9MRM6;Q95FR1;Q9XQY8;Q9MU01;Q9MRK1;Q29VB8;Q9XQX8;Q9MTU3;Q9XQN1;Q8MBF9;Q8SLT9;Q95FT8;Q95FL9;Q67H63;Q6EYX5;B7S4Q6;Q95FI1;Q9XQY1;Q67H82;Q3L1L0;A2T5L5;Q9TLJ8;Q9TLL5;Q9XQX0;Q95FM8;Q9FF03;Q71N61;Q29VB2;E1UZH9;Q9TLL3;Q9MTW4;Q9GI23;Q95AN2;Q9MTU5;Q9MTZ8;Q67H60;Q3ZU72;A8ASI2;Q9GET4;Q9MW35;Q9TMV2;O98523;Q8HT82;Q93Y44;A8ASH2;B7S4P3;C0J3J3;Q8MBL0;…	2265	198	CID		139.2	3.25687e-11		2	50		1	2060.99	-19.4136	14/167	pps_Arabidopsis_trypsin_rep2.mgf
	High	ELQDIIAILGLDELSEEDR	O98766;Q9MTW0;Q95FJ1;Q9MU12;Q9MT57;Q9MRM9;Q9MRK7;Q9BA74;Q9MRM6;Q95FR1;Q9XQY8;Q9MU01;Q9MRK1;Q29VB8;Q9XQX8;Q9XQN1;Q95FT8;Q95FL9;Q67H63;Q6EYX5;B7S4Q6;Q8WJF5;Q95FI1;Q9XQY1;Q3L1L0;A2T5L5;Q9TLJ8;Q9TLL5;Q9TLK3;Q95FM8;Q9FF03;Q71N61;Q29VB2;E1UZH9;Q9MTW4;Q95AN2;Q9MTU5;Q9MTZ8;Q67H60;Q3ZU72;Q9GET4;Q9MW35;Q9TMV2;O98523;Q8HT82;Q93Y44;B7S4P3;C0J3J3;Q9MRF4;Q9XQI9;Q67H80;Q29S89;Q257C7;A0AR40;B8PRK4;B7S4V7;Q9MU78;…	3363	188	CID		132.48	1.4983e-10		7	50		1	2171.04	-32.842	18/211	pps_Arabidopsis_trypsin_rep2.mgf
	High	AHGGVSVFGGVGER	O98766;Q9MTW0;Q95FJ1;Q9MU12;Q9MT57;Q9MRM9;Q9BA74;Q9MRM6;Q95FR1;Q9XQY8;Q9MU01;Q9MRK1;Q29VB8;Q9XQX8;Q9MTU3;Q9XQN1;Q8MBF9;Q8SLT9;Q95FT8;Q95FL9;Q67H63;B7S4Q6;Q8WJF5;Q95FI1;Q9XQY1;Q67H82;A2T5L5;Q9TLJ8;Q9TLL5;Q9TLK3;Q9XQX0;Q71N61;Q29VB2;E1UZH9;Q9MTW4;Q9MTU5;Q9MTZ8;Q3ZU72;A8ASI2;Q9GET4;Q9TMV2;O98523;Q8HT82;Q93Y44;A8ASH2;B7S4P3;C0J3J3;Q95FM7;Q9MRF4;Q9XQI9;Q67H80;Q29S89;Q257C7;A0AR40;B8PRK4;B7S4V7;Q9MU78;…	3365	213	CID		128.79	3.12863e-10	0	1	50		1	1328.64	-19.6827	12/119	pps_Arabidopsis_trypsin_rep2.mgf
	High	VALVYGQMNEPPGAR	Q9MTW0;Q95FJ1;Q9MU12;Q9MT57;Q9MRM9;Q9MRK7;Q9BA74;Q9MRM6;Q95FR1;Q9XQY8;Q9MU01;Q9MRK1;Q29VB8;Q9XQX8;Q9MTU3;Q9XQN1;Q8MBF9;Q8SLT9;Q95FT8;Q95FL9;Q67H63;Q6EYX5;B7S4Q6;Q95FI1;Q9XQY1;Q67H82;A2T5L5;Q9TLJ8;Q9TLL5;Q9TLK3;Q95FM8;Q9FF03;Q71N61;E1UZH9;Q9TLL3;Q9MTW4;Q9GI23;Q95AN2;Q9MTU5;Q9MTZ8;Q67H60;A8ASI2;Q9GET4;Q9MW35;Q9TMV2;O98523;Q8HT82;Q93Y44;A8ASH2;B7S4P3;C0J3J3;Q8MBL0;Q95FM7;Q9MRF4;Q9XQI9;Q67H80;Q29S89;…	4104	235	CID		101.62	1.6861e-07		4	50		1	1601.75	-40.0945	12/133	pps_Arabidopsis_trypsin_rep2.mgf
	High	TVLIMELINNIAK	O98766;Q9MTW0;Q95FJ1;Q8SLS8;Q9MU12;Q9MT57;Q9MRM9;Q9MRK7;Q9BA74;Q9MRM6;Q95FR1;Q9MU01;Q9MRK1;Q9XQX8;Q9MTU3;Q8SLT9;Q95FT8;Q95FL9;Q67H63;Q6EYX5;B7S4Q6;Q9XQY1;Q67H82;A2T5L5;Q9TLJ8;Q9TLL5;Q9TLK3;Q9XQX0;Q95FM8;Q9FF03;Q71N61;Q29VB2;E1UZH9;Q9TLL3;Q9MTW4;Q95AN2;Q9MTU5;Q9MTZ8;Q3ZU72;A8ASI2;Q9GET4;Q9MW35;Q9TMV2;O98523;Q93Y44;A8ASH2;B7S4P3;C0J3J3;Q95FM7;Q9MRF4;Q9XQI9;Q67H80;Q29S89;Q257C7;A0AR40;B8PRK4;Q9MU78;…	3602	226	CID		86.28	7.12226e-06		4	51		1	1471.81	-28.7937	10/121	pps_Arabidopsis_trypsin_rep2.mgf
	High	TVLImELINNIAK	O98766;Q9MTW0;Q95FJ1;Q8SLS8;Q9MU12;Q9MT57;Q9MRM9;Q9MRK7;Q9BA74;Q9MRM6;Q95FR1;Q9MU01;Q9MRK1;Q9XQX8;Q9MTU3;Q8SLT9;Q95FT8;Q95FL9;Q67H63;Q6EYX5;B7S4Q6;Q9XQY1;Q67H82;A2T5L5;Q9TLJ8;Q9TLL5;Q9TLK3;Q9XQX0;Q95FM8;Q9FF03;Q71N61;Q29VB2;E1UZH9;Q9TLL3;Q9MTW4;Q95AN2;Q9MTU5;Q9MTZ8;Q3ZU72;A8ASI2;Q9GET4;Q9MW35;Q9TMV2;O98523;Q93Y44;A8ASH2;B7S4P3;C0J3J3;Q95FM7;Q9MRF4;Q9XQI9;Q67H80;Q29S89;Q257C7;A0AR40;B8PRK4;Q9MU78;…	3602	226	CID	M5(Oxidation)	70.45	0.000274037		5	51		1	1487.8	-36.0643	8/121	pps_Arabidopsis_trypsin_rep2.mgf
	High	VGLTALTMAEYFR	O98766;Q95FJ1;Q8SLS8;Q9MU12;Q9MT57;Q9MRM9;Q9MRK7;Q9BA74;Q9MRM6;Q95FR1;Q9XQY8;Q9MU01;Q9MRK1;Q29VB8;Q9XQX8;Q9MTU3;Q9XQN1;Q8MBF9;Q95FT8;Q95FL9;Q67H63;Q6EYX5;B7S4Q6;Q95FI1;Q9XQY1;Q67H82;Q3L1L0;A2T5L5;Q9TLJ8;Q9TLL5;Q9XQX0;Q95FM8;Q9FF03;Q71N61;E1UZH9;Q9MTW4;Q9GI23;Q95AN2;Q9MTU5;Q9MTZ8;Q67H60;Q3ZU72;A8ASI2;Q9GET4;Q9MW35;Q9TMV2;O98523;Q8HT82;Q93Y44;A8ASH2;B7S4P3;C0J3J3;Q8MBL0;Q95FM7;Q9XQI9;Q67H80;Q29S89;…	3375	225	CID		67.3	0.000587051	0	1	51		1	1471.74	-11.504	18/111	pps_Arabidopsis_trypsin_rep2.mgf
	High	VVDLLAPYR	O98766;Q9MTW0;Q95FJ1;Q8SLS8;Q9MU12;Q9MT57;Q9MRM9;Q95FR1;Q9XQY8;Q9MU01;Q9MRK1;Q29VB8;Q9XQX8;Q9XQN1;Q8SLT9;Q95FT8;Q95FL9;Q6EYX5;B7S4Q6;Q8WJF5;Q95FI1;Q67H82;A2T5L5;Q9TLL5;Q9TLK3;Q9XQX0;Q95FM8;Q9FF03;Q71N61;Q29VB2;E1UZH9;Q9TLL3;Q9MTW4;Q9GI23;Q95AN2;Q9MTU5;Q9MTZ8;Q67H60;Q3ZU72;A8ASI2;Q9GET4;Q9MW35;Q9TMV2;O98523;Q8HT82;Q93Y44;A8ASH2;B7S4P3;C0J3J3;Q8MBL0;Q95FM7;Q9MRF4;Q9XQI9;Q67H80;Q29S89;Q257C7;A0AR40;…	4078	230	CID		59.75	0.00287932		3	50		1	1045.58	-22.315	7/70	pps_Arabidopsis_trypsin_rep2.mgf
	High	YKELQDIIAILGLDELSEEDRLTVAR	O98766;Q9MTW0;Q95FJ1;Q9MU12;Q9MT57;Q9MRK7;Q9BA74;Q95FR1;Q9XQY8;Q9MU01;Q9MRK1;Q29VB8;Q9XQX8;Q9XQN1;Q95FT8;Q95FL9;Q67H63;Q6EYX5;B7S4Q6;Q8WJF5;Q9XQY1;Q3L1L0;A2T5L5;Q9TLJ8;Q9TLL5;Q9TLK3;Q95FM8;Q9FF03;Q71N61;Q29VB2;E1UZH9;Q9MTW4;Q95AN2;Q9MTU5;Q9MTZ8;Q67H60;Q3ZU72;Q9GET4;Q9MW35;Q9TMV2;O98523;Q93Y44;B7S4P3;C0J3J3;Q9MRF4;Q9XQI9;Q67H80;Q29S89;Q257C7;A0AR40;B8PRK4;B7S4V7;Q9MU78;Q9TMU6;O98412;Q5W4R8;Q8SLT5;…	2967	164	CID		57.45	0.00487359		7	50		1	3002.5	-35.2756	11/291	pps_Arabidopsis_trypsin_rep2.mgf
	High	TREGNDLYMEMK	O98766;Q95FJ1;Q9MU12;Q9MT57;Q9MRM9;Q9MRK7;Q9BA74;Q9MRM6;Q95FR1;Q9XQY8;Q9MU01;Q9XQX8;Q9MTU3;Q9XQN1;Q8SLT9;Q95FT8;Q95FL9;Q67H63;B7S4Q6;Q8WJF5;Q95FI1;Q9XQY1;Q67H82;A2T5L5;Q9TLJ8;Q9TLL5;Q9XQX0;Q95FM8;Q9FF03;Q71N61;E1UZH9;Q9TLL3;Q9MTW4;Q95AN2;Q9MTU5;Q9MTZ8;Q3ZU72;A8ASI2;Q9GET4;Q9MW35;Q9TMV2;Q8HT82;Q93Y44;A8ASH2;B7S4P3;C0J3J3;Q8MBL0;Q95FM7;Q9MRF4;Q9XQI9;Q67H80;Q29S89;Q257C7;A0AR40;B8PRK4;B7S4V7;Q9TMU6;…	3486	202	CID		49.81	0.0138394	0	1	47		1	1486.62	-32.1207	9/128	pps_Arabidopsis_trypsin_rep2.mgf
	Medium	mPSAVGYQPTLSTEMGTLQER	Q9MRM6;Q9MTU3;Q8MBF9;Q8SLT9;Q3L1L0;A2T5L5;Q9TLL5;E1UZH9;Q9MTZ8;Q95FM7;Q257C7;A0AR40;Q9TMU6;O98412;Q29VB0;Q9MRL5;Q95FL6;Q8MBK2;Q67H62;C8YPI1;Q9MRR6;Q95FM3;Q9MTZ4;Q9XQY2;Q9SC47;Q9MRW3;P19366;Q9MRG6;Q95FW9;A9XUH0;Q3ZMJ5;Q8MBI2;D7KRE0;Q8MBI0;Q8WH97;Q9MU36;Q9SBN9;Q5UVH1;Q6YN70;Q09RD9;Q9XQY0;Q95FL0;Q9SCU6;B2BI37;Q9MRM3;Q5UVF9;Q5YGN7;Q5YGK8;Q5UVH4;Q95FT4	571	50	CID	M1(Oxidation)	47.27	0.0395408		3	49	46	1	2312.01	-34.8252	8/221	pps_Arabidopsis_trypsin_rep2.mgf
	Low	GIYPAVDPLDSTSTmLQPR	O98766;Q9MTW0;Q95FJ1;Q8SLS8;Q9MU12;Q9MT57;Q9MRM9;Q9MRK7;Q9BA74;Q9MRM6;Q95FR1;Q9XQY8;Q9MU01;Q9MRK1;Q29VB8;Q9XQX8;Q9MTU3;Q9XQN1;Q8MBF9;Q8SLT9;Q95FT8;Q95FL9;Q67H63;Q6EYX5;B7S4Q6;Q95FI1;Q9XQY1;Q67H82;Q3L1L0;A2T5L5;Q9TLJ8;Q9TLL5;Q9XQX0;Q95FM8;Q9FF03;Q71N61;Q29VB2;E1UZH9;Q9TLL3;Q9MTW4;Q9GI23;Q95AN2;Q9MTU5;Q9MTZ8;Q67H60;Q3ZU72;A8ASI2;Q9GET4;Q9MW35;Q9TMV2;O98523;Q8HT82;Q93Y44;A8ASH2;B7S4P3;C0J3J3;Q8MBL0;…	2265	198	CID	M15(Oxidation)	36.08	0.673747		2	50	41	1	2076.98	-21.3137	10/167	pps_Arabidopsis_trypsin_rep2.mgf
	Low	VGLTALTmAEYFR	O98766;Q95FJ1;Q8SLS8;Q9MU12;Q9MT57;Q9MRM9;Q9MRK7;Q9BA74;Q9MRM6;Q95FR1;Q9XQY8;Q9MU01;Q9MRK1;Q29VB8;Q9XQX8;Q9MTU3;Q9XQN1;Q8MBF9;Q95FT8;Q95FL9;Q67H63;Q6EYX5;B7S4Q6;Q95FI1;Q9XQY1;Q67H82;Q3L1L0;A2T5L5;Q9TLJ8;Q9TLL5;Q9XQX0;Q95FM8;Q9FF03;Q71N61;E1UZH9;Q9MTW4;Q9GI23;Q95AN2;Q9MTU5;Q9MTZ8;Q67H60;Q3ZU72;A8ASI2;Q9GET4;Q9MW35;Q9TMV2;O98523;Q8HT82;Q93Y44;A8ASH2;B7S4P3;C0J3J3;Q8MBL0;Q95FM7;Q9XQI9;Q67H80;Q29S89;…	3375	225	CID	M8(Oxidation)	33.87	1.20403		2	51	42	1	1487.72	-22.1379	10/111	pps_Arabidopsis_trypsin_rep2.mgf
	Low	ELQDIIAILGLDELSEEDRLTVAR	O98766;Q9MTW0;Q95FJ1;Q9MU12;Q9MT57;Q9MRK7;Q9BA74;Q95FR1;Q9XQY8;Q9MU01;Q9MRK1;Q29VB8;Q9XQX8;Q9XQN1;Q95FT8;Q95FL9;Q67H63;Q6EYX5;B7S4Q6;Q8WJF5;Q9XQY1;Q3L1L0;A2T5L5;Q9TLJ8;Q9TLL5;Q9TLK3;Q95FM8;Q9FF03;Q71N61;Q29VB2;E1UZH9;Q9MTW4;Q95AN2;Q9MTU5;Q9MTZ8;Q67H60;Q3ZU72;Q9GET4;Q9MW35;Q9TMV2;O98523;Q93Y44;B7S4P3;C0J3J3;Q9MRF4;Q9XQI9;Q67H80;Q29S89;Q257C7;A0AR40;B8PRK4;B7S4V7;Q9MU78;Q9TMU6;O98412;Q5W4R8;Q8SLT5;…	2972	167	CID		33.48	1.28002		7	50	31	1	2711.33	-42.7481	12/269	pps_Arabidopsis_trypsin_rep2.mgf
	Low	VVDLLAPYRR	O98766;Q9MTW0;Q95FJ1;Q8SLS8;Q9MU12;Q9MT57;Q9MRM9;Q95FR1;Q9XQY8;Q9MU01;Q9MRK1;Q29VB8;Q9XQX8;Q9XQN1;Q8SLT9;Q95FT8;Q95FL9;Q6EYX5;B7S4Q6;Q8WJF5;Q95FI1;Q67H82;A2T5L5;Q9TLL5;Q9TLK3;Q9XQX0;Q95FM8;Q9FF03;Q71N61;Q29VB2;E1UZH9;Q9TLL3;Q9MTW4;Q9GI23;Q95AN2;Q9MTU5;Q9MTZ8;Q67H60;Q3ZU72;A8ASI2;Q9GET4;Q9MW35;Q9TMV2;O98523;Q8HT82;Q93Y44;A8ASH2;B7S4P3;C0J3J3;Q8MBL0;Q95FM7;Q9MRF4;Q9XQI9;Q67H80;Q29S89;Q257C7;A0AR40;…	4069	228	CID		25.54	7.00063		4	50	39	1	1201.68	-22.2366	9/81	pps_Arabidopsis_trypsin_rep2.mgf
	Low	VALVYGQmNEPPGAR	Q9MTW0;Q95FJ1;Q9MU12;Q9MT57;Q9MRM9;Q9MRK7;Q9BA74;Q9MRM6;Q95FR1;Q9XQY8;Q9MU01;Q9MRK1;Q29VB8;Q9XQX8;Q9MTU3;Q9XQN1;Q8MBF9;Q8SLT9;Q95FT8;Q95FL9;Q67H63;Q6EYX5;B7S4Q6;Q95FI1;Q9XQY1;Q67H82;A2T5L5;Q9TLJ8;Q9TLL5;Q9TLK3;Q95FM8;Q9FF03;Q71N61;E1UZH9;Q9TLL3;Q9MTW4;Q9GI23;Q95AN2;Q9MTU5;Q9MTZ8;Q67H60;A8ASI2;Q9GET4;Q9MW35;Q9TMV2;O98523;Q8HT82;Q93Y44;A8ASH2;B7S4P3;C0J3J3;Q8MBL0;Q95FM7;Q9MRF4;Q9XQI9;Q67H80;Q29S89;…	4104	235	CID	M8(Oxidation)	19.96	23.2719		4	50	27	1	1617.74	-42.551	6/133	pps_Arabidopsis_trypsin_rep2.mgf
Q8WH97	44.17	24	18	489	52.6724	5.23682	1133.8	ATP synthase beta subunit (Fragment) OS=Desfontainia spinosa GN=atpB PE=3 SV=1 - [Q8WH97_9ASTE]
	Confidence Icon	Sequence	Protein Accessions	# Proteins	# Protein Groups	Activation Type	Modifications	IonScore	Exp Value	Δ Score	Rank	Identity High	Homology Threshold	Charge	m/z [Da]	ΔM [ppm]	Ions Matched	Spectrum File
	High	DVNEQDVLLFIDNIFR	Q9MTW0;Q95FJ1;Q9MU12;Q9MT57;Q9BA74;Q9MRM6;Q95FR1;Q9XQY8;Q9MU01;Q9MRK1;Q29VB8;Q9XQX8;Q9MTU3;Q9XQN1;Q8MBF9;Q8SLT9;Q95FT8;Q95FL9;Q67H63;Q6EYX5;Q95FI1;Q67H82;Q3L1L0;A2T5L5;Q9TLJ8;Q9TLK3;Q9XQX0;Q95FM8;Q9FF03;E1UZH9;Q9MTW4;Q9GI23;Q95AN2;Q9MTU5;Q9MTZ8;Q67H60;Q3ZU72;A8ASI2;Q9GET4;Q9MW35;Q9TMV2;O98523;Q8HT82;Q93Y44;A8ASH2;B7S4P3;C0J3J3;Q8MBL0;Q95FM7;Q9MRF4;Q9XQI9;Q67H80;Q29S89;Q257C7;A0AR40;Q9MU78;Q9TMU6;…	2339	166	CID		172.03	1.67271e-14		3	50		1	1950.06	30.4549	15/172	pps_Arabidopsis_trypsin_rep2.mgf
	High	MPSAVGYQPTLSTEMGTLQER	Q9MRM6;Q9MTU3;Q8MBF9;Q8SLT9;Q3L1L0;A2T5L5;Q9TLL5;E1UZH9;Q9MTZ8;Q95FM7;Q257C7;A0AR40;Q9TMU6;O98412;Q29VB0;Q9MRL5;Q95FL6;Q8MBK2;Q67H62;C8YPI1;Q9MRR6;Q95FM3;Q9MTZ4;Q9XQY2;Q9SC47;Q9MRW3;P19366;Q9MRG6;Q95FW9;A9XUH0;Q3ZMJ5;Q8MBI2;D7KRE0;Q8MBI0;Q8WH97;Q9MU36;Q9SBN9;Q5UVH1;Q6YN70;Q09RD9;Q9XQY0;Q95FL0;Q9SCU6;B2BI37;Q9MRM3;Q5UVF9;Q5YGN7;Q5YGK8;Q5UVH4;Q95FT4	571	50	CID		165.87	6.0273e-14		2	50		1	2296.01	-36.76	17/221	pps_Arabidopsis_trypsin_rep2.mgf
	High	YKELQDIIAILGLDELSEEDR	O98766;Q9MTW0;Q95FJ1;Q9MU12;Q9MT57;Q9MRM9;Q9MRK7;Q9BA74;Q9MRM6;Q95FR1;Q9XQY8;Q9MU01;Q9MRK1;Q29VB8;Q9XQX8;Q9XQN1;Q95FT8;Q95FL9;Q67H63;Q6EYX5;B7S4Q6;Q8WJF5;Q95FI1;Q9XQY1;Q3L1L0;A2T5L5;Q9TLJ8;Q9TLL5;Q9TLK3;Q95FM8;Q9FF03;Q71N61;Q29VB2;E1UZH9;Q9MTW4;Q95AN2;Q9MTU5;Q9MTZ8;Q67H60;Q3ZU72;Q9GET4;Q9MW35;Q9TMV2;O98523;Q8HT82;Q93Y44;B7S4P3;C0J3J3;Q9MRF4;Q9XQI9;Q67H80;Q29S89;Q257C7;A0AR40;B8PRK4;B7S4V7;Q9MU78;…	3355	185	CID		159.84	2.77274e-13		9	50		1	2462.18	-35.8735	16/233	pps_Arabidopsis_trypsin_rep2.mgf
	High	IFNVLGEPVDNLGPVDTR	O98766;Q9MTW0;Q8SLS8;Q9MU12;Q9MT57;Q9BA74;Q95FR1;Q9MRK1;Q29VB8;Q9MTU3;Q9XQN1;Q8MBF9;Q8SLT9;B7S4Q6;Q8WJF5;Q9XQY1;A2T5L5;Q9TLL5;Q9TLK3;Q9XQX0;Q95FM8;Q71N61;Q29VB2;E1UZH9;Q67H60;Q3ZU72;A8ASI2;Q9GET4;Q9MW35;Q9TMV2;O98523;Q8HT82;A8ASH2;B7S4P3;Q9MRF4;Q257C7;A0AR40;B8PRK4;B7S4V7;Q9MU78;Q5W4R8;Q8WJG3;Q8SLT5;Q9MRR7;Q9MRU7;Q9MRL5;Q9MRN4;O98595;Q95FL6;O98404;O98583;Q9XQY9;Q9MW37;Q8SLS6;Q9XQY6;Q9MRR6;Q67H40;…	1261	96	CID		157.25	5.14839e-13		2	50		1	1955	-11.085	14/187	pps_Arabidopsis_trypsin_rep2.mgf
	High	DVNEQDVLLFIDNIFR	Q9MTW0;Q95FJ1;Q9MU12;Q9MT57;Q9BA74;Q9MRM6;Q95FR1;Q9XQY8;Q9MU01;Q9MRK1;Q29VB8;Q9XQX8;Q9MTU3;Q9XQN1;Q8MBF9;Q8SLT9;Q95FT8;Q95FL9;Q67H63;Q6EYX5;Q95FI1;Q67H82;Q3L1L0;A2T5L5;Q9TLJ8;Q9TLK3;Q9XQX0;Q95FM8;Q9FF03;E1UZH9;Q9MTW4;Q9GI23;Q95AN2;Q9MTU5;Q9MTZ8;Q67H60;Q3ZU72;A8ASI2;Q9GET4;Q9MW35;Q9TMV2;O98523;Q8HT82;Q93Y44;A8ASH2;B7S4P3;C0J3J3;Q8MBL0;Q95FM7;Q9MRF4;Q9XQI9;Q67H80;Q29S89;Q257C7;A0AR40;Q9MU78;Q9TMU6;…	2339	166	CID		146.24	6.55152e-12		3	50		1	1950.01	5.47099	15/172	pps_Arabidopsis_trypsin_rep2.mgf
	High	FVQAGSEVSALLGR	O98766;Q9MTW0;Q95FJ1;Q8SLS8;Q9MU12;Q9MRM9;Q9MRK7;Q9BA74;Q9MRM6;Q95FR1;Q9XQY8;Q9MU01;Q9MRK1;Q29VB8;Q9XQX8;Q9MTU3;Q9XQN1;Q8MBF9;Q8SLT9;Q95FT8;Q95FL9;Q67H63;B7S4Q6;Q67H82;Q3L1L0;A2T5L5;Q9TLL5;Q9TLK3;Q9XQX0;Q95FM8;Q9FF03;Q71N61;Q29VB2;E1UZH9;Q9MTW4;Q9GI23;Q95AN2;Q9MTU5;Q67H60;Q3ZU72;A8ASI2;Q9MW35;Q9TMV2;O98523;Q8HT82;B7S4P3;C0J3J3;Q8MBL0;Q95FM7;Q9MRF4;Q9XQI9;Q67H80;Q29S89;Q257C7;A0AR40;B8PRK4;B7S4V7;…	3906	234	CID		143.61	1.15585e-11	0	1	50		1	1433.75	-14.6338	12/137	pps_Arabidopsis_trypsin_rep2.mgf
	High	GIYPAVDPLDSTSTMLQPR	O98766;Q9MTW0;Q95FJ1;Q8SLS8;Q9MU12;Q9MT57;Q9MRM9;Q9MRK7;Q9BA74;Q9MRM6;Q95FR1;Q9XQY8;Q9MU01;Q9MRK1;Q29VB8;Q9XQX8;Q9MTU3;Q9XQN1;Q8MBF9;Q8SLT9;Q95FT8;Q95FL9;Q67H63;Q6EYX5;B7S4Q6;Q95FI1;Q9XQY1;Q67H82;Q3L1L0;A2T5L5;Q9TLJ8;Q9TLL5;Q9XQX0;Q95FM8;Q9FF03;Q71N61;Q29VB2;E1UZH9;Q9TLL3;Q9MTW4;Q9GI23;Q95AN2;Q9MTU5;Q9MTZ8;Q67H60;Q3ZU72;A8ASI2;Q9GET4;Q9MW35;Q9TMV2;O98523;Q8HT82;Q93Y44;A8ASH2;B7S4P3;C0J3J3;Q8MBL0;…	2265	198	CID		139.2	3.25687e-11		2	50		1	2060.99	-19.4136	14/167	pps_Arabidopsis_trypsin_rep2.mgf
	High	ELQDIIAILGLDELSEEDR	O98766;Q9MTW0;Q95FJ1;Q9MU12;Q9MT57;Q9MRM9;Q9MRK7;Q9BA74;Q9MRM6;Q95FR1;Q9XQY8;Q9MU01;Q9MRK1;Q29VB8;Q9XQX8;Q9XQN1;Q95FT8;Q95FL9;Q67H63;Q6EYX5;B7S4Q6;Q8WJF5;Q95FI1;Q9XQY1;Q3L1L0;A2T5L5;Q9TLJ8;Q9TLL5;Q9TLK3;Q95FM8;Q9FF03;Q71N61;Q29VB2;E1UZH9;Q9MTW4;Q95AN2;Q9MTU5;Q9MTZ8;Q67H60;Q3ZU72;Q9GET4;Q9MW35;Q9TMV2;O98523;Q8HT82;Q93Y44;B7S4P3;C0J3J3;Q9MRF4;Q9XQI9;Q67H80;Q29S89;Q257C7;A0AR40;B8PRK4;B7S4V7;Q9MU78;…	3363	188	CID		132.48	1.4983e-10		7	50		1	2171.04	-32.842	18/211	pps_Arabidopsis_trypsin_rep2.mgf
	High	AHGGVSVFxGVGER	Q9MW35;Q95FM3;Q95D42;Q8WH97	5	4	CID	X9(G)	128.79	3.12863e-10		6	50		1	1328.64	-19.6827	12/119	pps_Arabidopsis_trypsin_rep2.mgf
	High	VALVYGQMNEPPGAR	Q9MTW0;Q95FJ1;Q9MU12;Q9MT57;Q9MRM9;Q9MRK7;Q9BA74;Q9MRM6;Q95FR1;Q9XQY8;Q9MU01;Q9MRK1;Q29VB8;Q9XQX8;Q9MTU3;Q9XQN1;Q8MBF9;Q8SLT9;Q95FT8;Q95FL9;Q67H63;Q6EYX5;B7S4Q6;Q95FI1;Q9XQY1;Q67H82;A2T5L5;Q9TLJ8;Q9TLL5;Q9TLK3;Q95FM8;Q9FF03;Q71N61;E1UZH9;Q9TLL3;Q9MTW4;Q9GI23;Q95AN2;Q9MTU5;Q9MTZ8;Q67H60;A8ASI2;Q9GET4;Q9MW35;Q9TMV2;O98523;Q8HT82;Q93Y44;A8ASH2;B7S4P3;C0J3J3;Q8MBL0;Q95FM7;Q9MRF4;Q9XQI9;Q67H80;Q29S89;…	4104	235	CID		101.62	1.6861e-07		4	50		1	1601.75	-40.0945	12/133	pps_Arabidopsis_trypsin_rep2.mgf
	High	TVLIMELINNIAK	O98766;Q9MTW0;Q95FJ1;Q8SLS8;Q9MU12;Q9MT57;Q9MRM9;Q9MRK7;Q9BA74;Q9MRM6;Q95FR1;Q9MU01;Q9MRK1;Q9XQX8;Q9MTU3;Q8SLT9;Q95FT8;Q95FL9;Q67H63;Q6EYX5;B7S4Q6;Q9XQY1;Q67H82;A2T5L5;Q9TLJ8;Q9TLL5;Q9TLK3;Q9XQX0;Q95FM8;Q9FF03;Q71N61;Q29VB2;E1UZH9;Q9TLL3;Q9MTW4;Q95AN2;Q9MTU5;Q9MTZ8;Q3ZU72;A8ASI2;Q9GET4;Q9MW35;Q9TMV2;O98523;Q93Y44;A8ASH2;B7S4P3;C0J3J3;Q95FM7;Q9MRF4;Q9XQI9;Q67H80;Q29S89;Q257C7;A0AR40;B8PRK4;Q9MU78;…	3602	226	CID		86.28	7.12226e-06		4	51		1	1471.81	-28.7937	10/121	pps_Arabidopsis_trypsin_rep2.mgf
	High	TVLImELINNIAK	O98766;Q9MTW0;Q95FJ1;Q8SLS8;Q9MU12;Q9MT57;Q9MRM9;Q9MRK7;Q9BA74;Q9MRM6;Q95FR1;Q9MU01;Q9MRK1;Q9XQX8;Q9MTU3;Q8SLT9;Q95FT8;Q95FL9;Q67H63;Q6EYX5;B7S4Q6;Q9XQY1;Q67H82;A2T5L5;Q9TLJ8;Q9TLL5;Q9TLK3;Q9XQX0;Q95FM8;Q9FF03;Q71N61;Q29VB2;E1UZH9;Q9TLL3;Q9MTW4;Q95AN2;Q9MTU5;Q9MTZ8;Q3ZU72;A8ASI2;Q9GET4;Q9MW35;Q9TMV2;O98523;Q93Y44;A8ASH2;B7S4P3;C0J3J3;Q95FM7;Q9MRF4;Q9XQI9;Q67H80;Q29S89;Q257C7;A0AR40;B8PRK4;Q9MU78;…	3602	226	CID	M5(Oxidation)	70.45	0.000274037		5	51		1	1487.8	-36.0643	8/121	pps_Arabidopsis_trypsin_rep2.mgf
	High	VGLTALTMAEYFR	O98766;Q95FJ1;Q8SLS8;Q9MU12;Q9MT57;Q9MRM9;Q9MRK7;Q9BA74;Q9MRM6;Q95FR1;Q9XQY8;Q9MU01;Q9MRK1;Q29VB8;Q9XQX8;Q9MTU3;Q9XQN1;Q8MBF9;Q95FT8;Q95FL9;Q67H63;Q6EYX5;B7S4Q6;Q95FI1;Q9XQY1;Q67H82;Q3L1L0;A2T5L5;Q9TLJ8;Q9TLL5;Q9XQX0;Q95FM8;Q9FF03;Q71N61;E1UZH9;Q9MTW4;Q9GI23;Q95AN2;Q9MTU5;Q9MTZ8;Q67H60;Q3ZU72;A8ASI2;Q9GET4;Q9MW35;Q9TMV2;O98523;Q8HT82;Q93Y44;A8ASH2;B7S4P3;C0J3J3;Q8MBL0;Q95FM7;Q9XQI9;Q67H80;Q29S89;…	3375	225	CID		67.3	0.000587051	0	1	51		1	1471.74	-11.504	18/111	pps_Arabidopsis_trypsin_rep2.mgf
	High	VVDLLAPYR	O98766;Q9MTW0;Q95FJ1;Q8SLS8;Q9MU12;Q9MT57;Q9MRM9;Q95FR1;Q9XQY8;Q9MU01;Q9MRK1;Q29VB8;Q9XQX8;Q9XQN1;Q8SLT9;Q95FT8;Q95FL9;Q6EYX5;B7S4Q6;Q8WJF5;Q95FI1;Q67H82;A2T5L5;Q9TLL5;Q9TLK3;Q9XQX0;Q95FM8;Q9FF03;Q71N61;Q29VB2;E1UZH9;Q9TLL3;Q9MTW4;Q9GI23;Q95AN2;Q9MTU5;Q9MTZ8;Q67H60;Q3ZU72;A8ASI2;Q9GET4;Q9MW35;Q9TMV2;O98523;Q8HT82;Q93Y44;A8ASH2;B7S4P3;C0J3J3;Q8MBL0;Q95FM7;Q9MRF4;Q9XQI9;Q67H80;Q29S89;Q257C7;A0AR40;…	4078	230	CID		59.75	0.00287932		3	50		1	1045.58	-22.315	7/70	pps_Arabidopsis_trypsin_rep2.mgf
	High	YKELQDIIAILGLDELSEEDRLTVAR	O98766;Q9MTW0;Q95FJ1;Q9MU12;Q9MT57;Q9MRK7;Q9BA74;Q95FR1;Q9XQY8;Q9MU01;Q9MRK1;Q29VB8;Q9XQX8;Q9XQN1;Q95FT8;Q95FL9;Q67H63;Q6EYX5;B7S4Q6;Q8WJF5;Q9XQY1;Q3L1L0;A2T5L5;Q9TLJ8;Q9TLL5;Q9TLK3;Q95FM8;Q9FF03;Q71N61;Q29VB2;E1UZH9;Q9MTW4;Q95AN2;Q9MTU5;Q9MTZ8;Q67H60;Q3ZU72;Q9GET4;Q9MW35;Q9TMV2;O98523;Q93Y44;B7S4P3;C0J3J3;Q9MRF4;Q9XQI9;Q67H80;Q29S89;Q257C7;A0AR40;B8PRK4;B7S4V7;Q9MU78;Q9TMU6;O98412;Q5W4R8;Q8SLT5;…	2967	164	CID		57.45	0.00487359		7	50		1	3002.5	-35.2756	11/291	pps_Arabidopsis_trypsin_rep2.mgf
	High	TREGNDLYMEMK	O98766;Q95FJ1;Q9MU12;Q9MT57;Q9MRM9;Q9MRK7;Q9BA74;Q9MRM6;Q95FR1;Q9XQY8;Q9MU01;Q9XQX8;Q9MTU3;Q9XQN1;Q8SLT9;Q95FT8;Q95FL9;Q67H63;B7S4Q6;Q8WJF5;Q95FI1;Q9XQY1;Q67H82;A2T5L5;Q9TLJ8;Q9TLL5;Q9XQX0;Q95FM8;Q9FF03;Q71N61;E1UZH9;Q9TLL3;Q9MTW4;Q95AN2;Q9MTU5;Q9MTZ8;Q3ZU72;A8ASI2;Q9GET4;Q9MW35;Q9TMV2;Q8HT82;Q93Y44;A8ASH2;B7S4P3;C0J3J3;Q8MBL0;Q95FM7;Q9MRF4;Q9XQI9;Q67H80;Q29S89;Q257C7;A0AR40;B8PRK4;B7S4V7;Q9TMU6;…	3486	202	CID		49.81	0.0138394	0	1	47		1	1486.62	-32.1207	9/128	pps_Arabidopsis_trypsin_rep2.mgf
	Medium	mPSAVGYQPTLSTEMGTLQER	Q9MRM6;Q9MTU3;Q8MBF9;Q8SLT9;Q3L1L0;A2T5L5;Q9TLL5;E1UZH9;Q9MTZ8;Q95FM7;Q257C7;A0AR40;Q9TMU6;O98412;Q29VB0;Q9MRL5;Q95FL6;Q8MBK2;Q67H62;C8YPI1;Q9MRR6;Q95FM3;Q9MTZ4;Q9XQY2;Q9SC47;Q9MRW3;P19366;Q9MRG6;Q95FW9;A9XUH0;Q3ZMJ5;Q8MBI2;D7KRE0;Q8MBI0;Q8WH97;Q9MU36;Q9SBN9;Q5UVH1;Q6YN70;Q09RD9;Q9XQY0;Q95FL0;Q9SCU6;B2BI37;Q9MRM3;Q5UVF9;Q5YGN7;Q5YGK8;Q5UVH4;Q95FT4	571	50	CID	M1(Oxidation)	47.27	0.0395408		3	49	46	1	2312.01	-34.8252	8/221	pps_Arabidopsis_trypsin_rep2.mgf
	Low	GIYPAVDPLDSTSTmLQPR	O98766;Q9MTW0;Q95FJ1;Q8SLS8;Q9MU12;Q9MT57;Q9MRM9;Q9MRK7;Q9BA74;Q9MRM6;Q95FR1;Q9XQY8;Q9MU01;Q9MRK1;Q29VB8;Q9XQX8;Q9MTU3;Q9XQN1;Q8MBF9;Q8SLT9;Q95FT8;Q95FL9;Q67H63;Q6EYX5;B7S4Q6;Q95FI1;Q9XQY1;Q67H82;Q3L1L0;A2T5L5;Q9TLJ8;Q9TLL5;Q9XQX0;Q95FM8;Q9FF03;Q71N61;Q29VB2;E1UZH9;Q9TLL3;Q9MTW4;Q9GI23;Q95AN2;Q9MTU5;Q9MTZ8;Q67H60;Q3ZU72;A8ASI2;Q9GET4;Q9MW35;Q9TMV2;O98523;Q8HT82;Q93Y44;A8ASH2;B7S4P3;C0J3J3;Q8MBL0;…	2265	198	CID	M15(Oxidation)	36.08	0.673747		2	50	41	1	2076.98	-21.3137	10/167	pps_Arabidopsis_trypsin_rep2.mgf
	Low	VGLTALTmAEYFR	O98766;Q95FJ1;Q8SLS8;Q9MU12;Q9MT57;Q9MRM9;Q9MRK7;Q9BA74;Q9MRM6;Q95FR1;Q9XQY8;Q9MU01;Q9MRK1;Q29VB8;Q9XQX8;Q9MTU3;Q9XQN1;Q8MBF9;Q95FT8;Q95FL9;Q67H63;Q6EYX5;B7S4Q6;Q95FI1;Q9XQY1;Q67H82;Q3L1L0;A2T5L5;Q9TLJ8;Q9TLL5;Q9XQX0;Q95FM8;Q9FF03;Q71N61;E1UZH9;Q9MTW4;Q9GI23;Q95AN2;Q9MTU5;Q9MTZ8;Q67H60;Q3ZU72;A8ASI2;Q9GET4;Q9MW35;Q9TMV2;O98523;Q8HT82;Q93Y44;A8ASH2;B7S4P3;C0J3J3;Q8MBL0;Q95FM7;Q9XQI9;Q67H80;Q29S89;…	3375	225	CID	M8(Oxidation)	33.87	1.20403		2	51	42	1	1487.72	-22.1379	10/111	pps_Arabidopsis_trypsin_rep2.mgf
	Low	ELQDIIAILGLDELSEEDRLTVAR	O98766;Q9MTW0;Q95FJ1;Q9MU12;Q9MT57;Q9MRK7;Q9BA74;Q95FR1;Q9XQY8;Q9MU01;Q9MRK1;Q29VB8;Q9XQX8;Q9XQN1;Q95FT8;Q95FL9;Q67H63;Q6EYX5;B7S4Q6;Q8WJF5;Q9XQY1;Q3L1L0;A2T5L5;Q9TLJ8;Q9TLL5;Q9TLK3;Q95FM8;Q9FF03;Q71N61;Q29VB2;E1UZH9;Q9MTW4;Q95AN2;Q9MTU5;Q9MTZ8;Q67H60;Q3ZU72;Q9GET4;Q9MW35;Q9TMV2;O98523;Q93Y44;B7S4P3;C0J3J3;Q9MRF4;Q9XQI9;Q67H80;Q29S89;Q257C7;A0AR40;B8PRK4;B7S4V7;Q9MU78;Q9TMU6;O98412;Q5W4R8;Q8SLT5;…	2972	167	CID		33.48	1.28002		7	50	31	1	2711.33	-42.7481	12/269	pps_Arabidopsis_trypsin_rep2.mgf
	Low	MPNIYNALVVK	O98766;Q9MTW0;Q95FJ1;Q8SLS8;Q9MU12;Q9MT57;Q9MRM9;Q9BA74;Q95FR1;Q9XQY8;Q9MU01;Q9MRK1;Q9XQX8;Q9XQN1;Q8SLT9;Q95FL9;Q6EYX5;B7S4Q6;Q67H82;Q3L1L0;A2T5L5;Q9TLJ8;Q9TLL5;Q9XQX0;Q95FM8;Q71N61;Q29VB2;E1UZH9;Q9TLL3;Q9MTW4;Q9GI23;Q95AN2;Q9MTZ8;Q67H60;Q3ZU72;A8ASI2;Q9GET4;Q9MW35;Q9TMV2;Q8HT82;A8ASH2;B7S4P3;C0J3J3;Q67H80;Q257C7;A0AR40;B8PRK4;B7S4V7;Q9MU78;O98412;Q5W4R8;Q8WJG3;Q8SLT5;Q95FQ1;Q9MRR7;Q95FK0;Q29VB0;…	1828	143	CID		29.34	4.5515		7	52		1	1261.61	-67.0038	15/108	pps_Arabidopsis_trypsin_rep2.mgf
	Low	ESGVINEQNIAESK	Q9MTW0;Q95FJ1;Q9MT57;Q9MRM9;Q9MRM6;Q9XQY8;Q9MU01;Q9MRK1;Q29VB8;Q9XQX8;Q9MTU3;Q8SLT9;Q8WJF5;Q95FI1;Q9XQY1;Q67H82;A2T5L5;Q9TLJ8;Q9TLL5;Q95FM8;E1UZH9;Q9TLL3;Q9MTW4;Q3ZU72;A8ASI2;Q9MW35;O98523;C0J3J3;Q9MRF4;Q67H80;Q29S89;Q257C7;Q5W4R8;Q8SLT5;Q95FQ1;Q29VB0;A3KLS5;C0J3I8;Q9MRU7;Q95FW7;O98418;Q8SLS1;O98583;Q9XQY9;Q8SLS6;Q9XQY6;Q9MRR6;Q9MRA2;Q9MRL6;Q9TLL7;Q95FM3;Q9MV64;Q9MTZ4;Q3ZU69;Q29VC3;Q29VB4;Q29S96;…	875	78	CID		28.85	3.01279		8	50	44	1	1517.71	-23.2991	12/145	pps_Arabidopsis_trypsin_rep2.mgf
	Low	VVDLLAPYRR	O98766;Q9MTW0;Q95FJ1;Q8SLS8;Q9MU12;Q9MT57;Q9MRM9;Q95FR1;Q9XQY8;Q9MU01;Q9MRK1;Q29VB8;Q9XQX8;Q9XQN1;Q8SLT9;Q95FT8;Q95FL9;Q6EYX5;B7S4Q6;Q8WJF5;Q95FI1;Q67H82;A2T5L5;Q9TLL5;Q9TLK3;Q9XQX0;Q95FM8;Q9FF03;Q71N61;Q29VB2;E1UZH9;Q9TLL3;Q9MTW4;Q9GI23;Q95AN2;Q9MTU5;Q9MTZ8;Q67H60;Q3ZU72;A8ASI2;Q9GET4;Q9MW35;Q9TMV2;O98523;Q8HT82;Q93Y44;A8ASH2;B7S4P3;C0J3J3;Q8MBL0;Q95FM7;Q9MRF4;Q9XQI9;Q67H80;Q29S89;Q257C7;A0AR40;…	4069	228	CID		25.54	7.00063		4	50	39	1	1201.68	-22.2366	9/81	pps_Arabidopsis_trypsin_rep2.mgf
	Low	VALVYGQmNEPPGAR	Q9MTW0;Q95FJ1;Q9MU12;Q9MT57;Q9MRM9;Q9MRK7;Q9BA74;Q9MRM6;Q95FR1;Q9XQY8;Q9MU01;Q9MRK1;Q29VB8;Q9XQX8;Q9MTU3;Q9XQN1;Q8MBF9;Q8SLT9;Q95FT8;Q95FL9;Q67H63;Q6EYX5;B7S4Q6;Q95FI1;Q9XQY1;Q67H82;A2T5L5;Q9TLJ8;Q9TLL5;Q9TLK3;Q95FM8;Q9FF03;Q71N61;E1UZH9;Q9TLL3;Q9MTW4;Q9GI23;Q95AN2;Q9MTU5;Q9MTZ8;Q67H60;A8ASI2;Q9GET4;Q9MW35;Q9TMV2;O98523;Q8HT82;Q93Y44;A8ASH2;B7S4P3;C0J3J3;Q8MBL0;Q95FM7;Q9MRF4;Q9XQI9;Q67H80;Q29S89;…	4104	235	CID	M8(Oxidation)	19.96	23.2719		4	50	27	1	1617.74	-42.551	6/133	pps_Arabidopsis_trypsin_rep2.mgf
Q9MU36	46.2	23	17	461	49.5237	5.10986	1133.8	ATP synthase beta subunit (Fragment) OS=Menyanthes trifoliata GN=atpB PE=3 SV=1 - [Q9MU36_MENTR]
	Confidence Icon	Sequence	Protein Accessions	# Proteins	# Protein Groups	Activation Type	Modifications	IonScore	Exp Value	Δ Score	Rank	Identity High	Homology Threshold	Charge	m/z [Da]	ΔM [ppm]	Ions Matched	Spectrum File
	High	DVNEQDVLLFIDNIFR	Q9MTW0;Q95FJ1;Q9MU12;Q9MT57;Q9BA74;Q9MRM6;Q95FR1;Q9XQY8;Q9MU01;Q9MRK1;Q29VB8;Q9XQX8;Q9MTU3;Q9XQN1;Q8MBF9;Q8SLT9;Q95FT8;Q95FL9;Q67H63;Q6EYX5;Q95FI1;Q67H82;Q3L1L0;A2T5L5;Q9TLJ8;Q9TLK3;Q9XQX0;Q95FM8;Q9FF03;E1UZH9;Q9MTW4;Q9GI23;Q95AN2;Q9MTU5;Q9MTZ8;Q67H60;Q3ZU72;A8ASI2;Q9GET4;Q9MW35;Q9TMV2;O98523;Q8HT82;Q93Y44;A8ASH2;B7S4P3;C0J3J3;Q8MBL0;Q95FM7;Q9MRF4;Q9XQI9;Q67H80;Q29S89;Q257C7;A0AR40;Q9MU78;Q9TMU6;…	2339	166	CID		172.03	1.67271e-14		3	50		1	1950.06	30.4549	15/172	pps_Arabidopsis_trypsin_rep2.mgf
	High	MPSAVGYQPTLSTEMGTLQER	Q9MRM6;Q9MTU3;Q8MBF9;Q8SLT9;Q3L1L0;A2T5L5;Q9TLL5;E1UZH9;Q9MTZ8;Q95FM7;Q257C7;A0AR40;Q9TMU6;O98412;Q29VB0;Q9MRL5;Q95FL6;Q8MBK2;Q67H62;C8YPI1;Q9MRR6;Q95FM3;Q9MTZ4;Q9XQY2;Q9SC47;Q9MRW3;P19366;Q9MRG6;Q95FW9;A9XUH0;Q3ZMJ5;Q8MBI2;D7KRE0;Q8MBI0;Q8WH97;Q9MU36;Q9SBN9;Q5UVH1;Q6YN70;Q09RD9;Q9XQY0;Q95FL0;Q9SCU6;B2BI37;Q9MRM3;Q5UVF9;Q5YGN7;Q5YGK8;Q5UVH4;Q95FT4	571	50	CID		165.87	6.0273e-14		2	50		1	2296.01	-36.76	17/221	pps_Arabidopsis_trypsin_rep2.mgf
	High	YKELQDIIAILGLDELSEEDR	O98766;Q9MTW0;Q95FJ1;Q9MU12;Q9MT57;Q9MRM9;Q9MRK7;Q9BA74;Q9MRM6;Q95FR1;Q9XQY8;Q9MU01;Q9MRK1;Q29VB8;Q9XQX8;Q9XQN1;Q95FT8;Q95FL9;Q67H63;Q6EYX5;B7S4Q6;Q8WJF5;Q95FI1;Q9XQY1;Q3L1L0;A2T5L5;Q9TLJ8;Q9TLL5;Q9TLK3;Q95FM8;Q9FF03;Q71N61;Q29VB2;E1UZH9;Q9MTW4;Q95AN2;Q9MTU5;Q9MTZ8;Q67H60;Q3ZU72;Q9GET4;Q9MW35;Q9TMV2;O98523;Q8HT82;Q93Y44;B7S4P3;C0J3J3;Q9MRF4;Q9XQI9;Q67H80;Q29S89;Q257C7;A0AR40;B8PRK4;B7S4V7;Q9MU78;…	3355	185	CID		159.84	2.77274e-13		9	50		1	2462.18	-35.8735	16/233	pps_Arabidopsis_trypsin_rep2.mgf
	High	IFNVLGEPVDNLGPVDTR	O98766;Q9MTW0;Q8SLS8;Q9MU12;Q9MT57;Q9BA74;Q95FR1;Q9MRK1;Q29VB8;Q9MTU3;Q9XQN1;Q8MBF9;Q8SLT9;B7S4Q6;Q8WJF5;Q9XQY1;A2T5L5;Q9TLL5;Q9TLK3;Q9XQX0;Q95FM8;Q71N61;Q29VB2;E1UZH9;Q67H60;Q3ZU72;A8ASI2;Q9GET4;Q9MW35;Q9TMV2;O98523;Q8HT82;A8ASH2;B7S4P3;Q9MRF4;Q257C7;A0AR40;B8PRK4;B7S4V7;Q9MU78;Q5W4R8;Q8WJG3;Q8SLT5;Q9MRR7;Q9MRU7;Q9MRL5;Q9MRN4;O98595;Q95FL6;O98404;O98583;Q9XQY9;Q9MW37;Q8SLS6;Q9XQY6;Q9MRR6;Q67H40;…	1261	96	CID		157.25	5.14839e-13		2	50		1	1955	-11.085	14/187	pps_Arabidopsis_trypsin_rep2.mgf
	High	DVNEQDVLLFIDNIFR	Q9MTW0;Q95FJ1;Q9MU12;Q9MT57;Q9BA74;Q9MRM6;Q95FR1;Q9XQY8;Q9MU01;Q9MRK1;Q29VB8;Q9XQX8;Q9MTU3;Q9XQN1;Q8MBF9;Q8SLT9;Q95FT8;Q95FL9;Q67H63;Q6EYX5;Q95FI1;Q67H82;Q3L1L0;A2T5L5;Q9TLJ8;Q9TLK3;Q9XQX0;Q95FM8;Q9FF03;E1UZH9;Q9MTW4;Q9GI23;Q95AN2;Q9MTU5;Q9MTZ8;Q67H60;Q3ZU72;A8ASI2;Q9GET4;Q9MW35;Q9TMV2;O98523;Q8HT82;Q93Y44;A8ASH2;B7S4P3;C0J3J3;Q8MBL0;Q95FM7;Q9MRF4;Q9XQI9;Q67H80;Q29S89;Q257C7;A0AR40;Q9MU78;Q9TMU6;…	2339	166	CID		146.24	6.55152e-12		3	50		1	1950.01	5.47099	15/172	pps_Arabidopsis_trypsin_rep2.mgf
	High	FVQAGSEVSALLGR	O98766;Q9MTW0;Q95FJ1;Q8SLS8;Q9MU12;Q9MRM9;Q9MRK7;Q9BA74;Q9MRM6;Q95FR1;Q9XQY8;Q9MU01;Q9MRK1;Q29VB8;Q9XQX8;Q9MTU3;Q9XQN1;Q8MBF9;Q8SLT9;Q95FT8;Q95FL9;Q67H63;B7S4Q6;Q67H82;Q3L1L0;A2T5L5;Q9TLL5;Q9TLK3;Q9XQX0;Q95FM8;Q9FF03;Q71N61;Q29VB2;E1UZH9;Q9MTW4;Q9GI23;Q95AN2;Q9MTU5;Q67H60;Q3ZU72;A8ASI2;Q9MW35;Q9TMV2;O98523;Q8HT82;B7S4P3;C0J3J3;Q8MBL0;Q95FM7;Q9MRF4;Q9XQI9;Q67H80;Q29S89;Q257C7;A0AR40;B8PRK4;B7S4V7;…	3906	234	CID		143.61	1.15585e-11	0	1	50		1	1433.75	-14.6338	12/137	pps_Arabidopsis_trypsin_rep2.mgf
	High	GIYPAVDPLDSTSTMLQPR	O98766;Q9MTW0;Q95FJ1;Q8SLS8;Q9MU12;Q9MT57;Q9MRM9;Q9MRK7;Q9BA74;Q9MRM6;Q95FR1;Q9XQY8;Q9MU01;Q9MRK1;Q29VB8;Q9XQX8;Q9MTU3;Q9XQN1;Q8MBF9;Q8SLT9;Q95FT8;Q95FL9;Q67H63;Q6EYX5;B7S4Q6;Q95FI1;Q9XQY1;Q67H82;Q3L1L0;A2T5L5;Q9TLJ8;Q9TLL5;Q9XQX0;Q95FM8;Q9FF03;Q71N61;Q29VB2;E1UZH9;Q9TLL3;Q9MTW4;Q9GI23;Q95AN2;Q9MTU5;Q9MTZ8;Q67H60;Q3ZU72;A8ASI2;Q9GET4;Q9MW35;Q9TMV2;O98523;Q8HT82;Q93Y44;A8ASH2;B7S4P3;C0J3J3;Q8MBL0;…	2265	198	CID		139.2	3.25687e-11		2	50		1	2060.99	-19.4136	14/167	pps_Arabidopsis_trypsin_rep2.mgf
	High	ELQDIIAILGLDELSEEDR	O98766;Q9MTW0;Q95FJ1;Q9MU12;Q9MT57;Q9MRM9;Q9MRK7;Q9BA74;Q9MRM6;Q95FR1;Q9XQY8;Q9MU01;Q9MRK1;Q29VB8;Q9XQX8;Q9XQN1;Q95FT8;Q95FL9;Q67H63;Q6EYX5;B7S4Q6;Q8WJF5;Q95FI1;Q9XQY1;Q3L1L0;A2T5L5;Q9TLJ8;Q9TLL5;Q9TLK3;Q95FM8;Q9FF03;Q71N61;Q29VB2;E1UZH9;Q9MTW4;Q95AN2;Q9MTU5;Q9MTZ8;Q67H60;Q3ZU72;Q9GET4;Q9MW35;Q9TMV2;O98523;Q8HT82;Q93Y44;B7S4P3;C0J3J3;Q9MRF4;Q9XQI9;Q67H80;Q29S89;Q257C7;A0AR40;B8PRK4;B7S4V7;Q9MU78;…	3363	188	CID		132.48	1.4983e-10		7	50		1	2171.04	-32.842	18/211	pps_Arabidopsis_trypsin_rep2.mgf
	High	AHGGVSVFGGVGER	O98766;Q9MTW0;Q95FJ1;Q9MU12;Q9MT57;Q9MRM9;Q9BA74;Q9MRM6;Q95FR1;Q9XQY8;Q9MU01;Q9MRK1;Q29VB8;Q9XQX8;Q9MTU3;Q9XQN1;Q8MBF9;Q8SLT9;Q95FT8;Q95FL9;Q67H63;B7S4Q6;Q8WJF5;Q95FI1;Q9XQY1;Q67H82;A2T5L5;Q9TLJ8;Q9TLL5;Q9TLK3;Q9XQX0;Q71N61;Q29VB2;E1UZH9;Q9MTW4;Q9MTU5;Q9MTZ8;Q3ZU72;A8ASI2;Q9GET4;Q9TMV2;O98523;Q8HT82;Q93Y44;A8ASH2;B7S4P3;C0J3J3;Q95FM7;Q9MRF4;Q9XQI9;Q67H80;Q29S89;Q257C7;A0AR40;B8PRK4;B7S4V7;Q9MU78;…	3365	213	CID		128.79	3.12863e-10	0	1	50		1	1328.64	-19.6827	12/119	pps_Arabidopsis_trypsin_rep2.mgf
	High	VALVYGQMNEPPGAR	Q9MTW0;Q95FJ1;Q9MU12;Q9MT57;Q9MRM9;Q9MRK7;Q9BA74;Q9MRM6;Q95FR1;Q9XQY8;Q9MU01;Q9MRK1;Q29VB8;Q9XQX8;Q9MTU3;Q9XQN1;Q8MBF9;Q8SLT9;Q95FT8;Q95FL9;Q67H63;Q6EYX5;B7S4Q6;Q95FI1;Q9XQY1;Q67H82;A2T5L5;Q9TLJ8;Q9TLL5;Q9TLK3;Q95FM8;Q9FF03;Q71N61;E1UZH9;Q9TLL3;Q9MTW4;Q9GI23;Q95AN2;Q9MTU5;Q9MTZ8;Q67H60;A8ASI2;Q9GET4;Q9MW35;Q9TMV2;O98523;Q8HT82;Q93Y44;A8ASH2;B7S4P3;C0J3J3;Q8MBL0;Q95FM7;Q9MRF4;Q9XQI9;Q67H80;Q29S89;…	4104	235	CID		101.62	1.6861e-07		4	50		1	1601.75	-40.0945	12/133	pps_Arabidopsis_trypsin_rep2.mgf
	High	TVLIMELINNIAK	O98766;Q9MTW0;Q95FJ1;Q8SLS8;Q9MU12;Q9MT57;Q9MRM9;Q9MRK7;Q9BA74;Q9MRM6;Q95FR1;Q9MU01;Q9MRK1;Q9XQX8;Q9MTU3;Q8SLT9;Q95FT8;Q95FL9;Q67H63;Q6EYX5;B7S4Q6;Q9XQY1;Q67H82;A2T5L5;Q9TLJ8;Q9TLL5;Q9TLK3;Q9XQX0;Q95FM8;Q9FF03;Q71N61;Q29VB2;E1UZH9;Q9TLL3;Q9MTW4;Q95AN2;Q9MTU5;Q9MTZ8;Q3ZU72;A8ASI2;Q9GET4;Q9MW35;Q9TMV2;O98523;Q93Y44;A8ASH2;B7S4P3;C0J3J3;Q95FM7;Q9MRF4;Q9XQI9;Q67H80;Q29S89;Q257C7;A0AR40;B8PRK4;Q9MU78;…	3602	226	CID		86.28	7.12226e-06		4	51		1	1471.81	-28.7937	10/121	pps_Arabidopsis_trypsin_rep2.mgf
	High	TVLImELINNIAK	O98766;Q9MTW0;Q95FJ1;Q8SLS8;Q9MU12;Q9MT57;Q9MRM9;Q9MRK7;Q9BA74;Q9MRM6;Q95FR1;Q9MU01;Q9MRK1;Q9XQX8;Q9MTU3;Q8SLT9;Q95FT8;Q95FL9;Q67H63;Q6EYX5;B7S4Q6;Q9XQY1;Q67H82;A2T5L5;Q9TLJ8;Q9TLL5;Q9TLK3;Q9XQX0;Q95FM8;Q9FF03;Q71N61;Q29VB2;E1UZH9;Q9TLL3;Q9MTW4;Q95AN2;Q9MTU5;Q9MTZ8;Q3ZU72;A8ASI2;Q9GET4;Q9MW35;Q9TMV2;O98523;Q93Y44;A8ASH2;B7S4P3;C0J3J3;Q95FM7;Q9MRF4;Q9XQI9;Q67H80;Q29S89;Q257C7;A0AR40;B8PRK4;Q9MU78;…	3602	226	CID	M5(Oxidation)	70.45	0.000274037		5	51		1	1487.8	-36.0643	8/121	pps_Arabidopsis_trypsin_rep2.mgf
	High	VGLTALTMAEYFR	O98766;Q95FJ1;Q8SLS8;Q9MU12;Q9MT57;Q9MRM9;Q9MRK7;Q9BA74;Q9MRM6;Q95FR1;Q9XQY8;Q9MU01;Q9MRK1;Q29VB8;Q9XQX8;Q9MTU3;Q9XQN1;Q8MBF9;Q95FT8;Q95FL9;Q67H63;Q6EYX5;B7S4Q6;Q95FI1;Q9XQY1;Q67H82;Q3L1L0;A2T5L5;Q9TLJ8;Q9TLL5;Q9XQX0;Q95FM8;Q9FF03;Q71N61;E1UZH9;Q9MTW4;Q9GI23;Q95AN2;Q9MTU5;Q9MTZ8;Q67H60;Q3ZU72;A8ASI2;Q9GET4;Q9MW35;Q9TMV2;O98523;Q8HT82;Q93Y44;A8ASH2;B7S4P3;C0J3J3;Q8MBL0;Q95FM7;Q9XQI9;Q67H80;Q29S89;…	3375	225	CID		67.3	0.000587051	0	1	51		1	1471.74	-11.504	18/111	pps_Arabidopsis_trypsin_rep2.mgf
	High	VVDLLAPYR	O98766;Q9MTW0;Q95FJ1;Q8SLS8;Q9MU12;Q9MT57;Q9MRM9;Q95FR1;Q9XQY8;Q9MU01;Q9MRK1;Q29VB8;Q9XQX8;Q9XQN1;Q8SLT9;Q95FT8;Q95FL9;Q6EYX5;B7S4Q6;Q8WJF5;Q95FI1;Q67H82;A2T5L5;Q9TLL5;Q9TLK3;Q9XQX0;Q95FM8;Q9FF03;Q71N61;Q29VB2;E1UZH9;Q9TLL3;Q9MTW4;Q9GI23;Q95AN2;Q9MTU5;Q9MTZ8;Q67H60;Q3ZU72;A8ASI2;Q9GET4;Q9MW35;Q9TMV2;O98523;Q8HT82;Q93Y44;A8ASH2;B7S4P3;C0J3J3;Q8MBL0;Q95FM7;Q9MRF4;Q9XQI9;Q67H80;Q29S89;Q257C7;A0AR40;…	4078	230	CID		59.75	0.00287932		3	50		1	1045.58	-22.315	7/70	pps_Arabidopsis_trypsin_rep2.mgf
	High	YKELQDIIAILGLDELSEEDRLTVAR	O98766;Q9MTW0;Q95FJ1;Q9MU12;Q9MT57;Q9MRK7;Q9BA74;Q95FR1;Q9XQY8;Q9MU01;Q9MRK1;Q29VB8;Q9XQX8;Q9XQN1;Q95FT8;Q95FL9;Q67H63;Q6EYX5;B7S4Q6;Q8WJF5;Q9XQY1;Q3L1L0;A2T5L5;Q9TLJ8;Q9TLL5;Q9TLK3;Q95FM8;Q9FF03;Q71N61;Q29VB2;E1UZH9;Q9MTW4;Q95AN2;Q9MTU5;Q9MTZ8;Q67H60;Q3ZU72;Q9GET4;Q9MW35;Q9TMV2;O98523;Q93Y44;B7S4P3;C0J3J3;Q9MRF4;Q9XQI9;Q67H80;Q29S89;Q257C7;A0AR40;B8PRK4;B7S4V7;Q9MU78;Q9TMU6;O98412;Q5W4R8;Q8SLT5;…	2967	164	CID		57.45	0.00487359		7	50		1	3002.5	-35.2756	11/291	pps_Arabidopsis_trypsin_rep2.mgf
	High	TREGNDLYMEMK	O98766;Q95FJ1;Q9MU12;Q9MT57;Q9MRM9;Q9MRK7;Q9BA74;Q9MRM6;Q95FR1;Q9XQY8;Q9MU01;Q9XQX8;Q9MTU3;Q9XQN1;Q8SLT9;Q95FT8;Q95FL9;Q67H63;B7S4Q6;Q8WJF5;Q95FI1;Q9XQY1;Q67H82;A2T5L5;Q9TLJ8;Q9TLL5;Q9XQX0;Q95FM8;Q9FF03;Q71N61;E1UZH9;Q9TLL3;Q9MTW4;Q95AN2;Q9MTU5;Q9MTZ8;Q3ZU72;A8ASI2;Q9GET4;Q9MW35;Q9TMV2;Q8HT82;Q93Y44;A8ASH2;B7S4P3;C0J3J3;Q8MBL0;Q95FM7;Q9MRF4;Q9XQI9;Q67H80;Q29S89;Q257C7;A0AR40;B8PRK4;B7S4V7;Q9TMU6;…	3486	202	CID		49.81	0.0138394	0	1	47		1	1486.62	-32.1207	9/128	pps_Arabidopsis_trypsin_rep2.mgf
	Medium	mPSAVGYQPTLSTEMGTLQER	Q9MRM6;Q9MTU3;Q8MBF9;Q8SLT9;Q3L1L0;A2T5L5;Q9TLL5;E1UZH9;Q9MTZ8;Q95FM7;Q257C7;A0AR40;Q9TMU6;O98412;Q29VB0;Q9MRL5;Q95FL6;Q8MBK2;Q67H62;C8YPI1;Q9MRR6;Q95FM3;Q9MTZ4;Q9XQY2;Q9SC47;Q9MRW3;P19366;Q9MRG6;Q95FW9;A9XUH0;Q3ZMJ5;Q8MBI2;D7KRE0;Q8MBI0;Q8WH97;Q9MU36;Q9SBN9;Q5UVH1;Q6YN70;Q09RD9;Q9XQY0;Q95FL0;Q9SCU6;B2BI37;Q9MRM3;Q5UVF9;Q5YGN7;Q5YGK8;Q5UVH4;Q95FT4	571	50	CID	M1(Oxidation)	47.27	0.0395408		3	49	46	1	2312.01	-34.8252	8/221	pps_Arabidopsis_trypsin_rep2.mgf
	Low	GIYPAVDPLDSTSTmLQPR	O98766;Q9MTW0;Q95FJ1;Q8SLS8;Q9MU12;Q9MT57;Q9MRM9;Q9MRK7;Q9BA74;Q9MRM6;Q95FR1;Q9XQY8;Q9MU01;Q9MRK1;Q29VB8;Q9XQX8;Q9MTU3;Q9XQN1;Q8MBF9;Q8SLT9;Q95FT8;Q95FL9;Q67H63;Q6EYX5;B7S4Q6;Q95FI1;Q9XQY1;Q67H82;Q3L1L0;A2T5L5;Q9TLJ8;Q9TLL5;Q9XQX0;Q95FM8;Q9FF03;Q71N61;Q29VB2;E1UZH9;Q9TLL3;Q9MTW4;Q9GI23;Q95AN2;Q9MTU5;Q9MTZ8;Q67H60;Q3ZU72;A8ASI2;Q9GET4;Q9MW35;Q9TMV2;O98523;Q8HT82;Q93Y44;A8ASH2;B7S4P3;C0J3J3;Q8MBL0;…	2265	198	CID	M15(Oxidation)	36.08	0.673747		2	50	41	1	2076.98	-21.3137	10/167	pps_Arabidopsis_trypsin_rep2.mgf
	Low	VGLTALTmAEYFR	O98766;Q95FJ1;Q8SLS8;Q9MU12;Q9MT57;Q9MRM9;Q9MRK7;Q9BA74;Q9MRM6;Q95FR1;Q9XQY8;Q9MU01;Q9MRK1;Q29VB8;Q9XQX8;Q9MTU3;Q9XQN1;Q8MBF9;Q95FT8;Q95FL9;Q67H63;Q6EYX5;B7S4Q6;Q95FI1;Q9XQY1;Q67H82;Q3L1L0;A2T5L5;Q9TLJ8;Q9TLL5;Q9XQX0;Q95FM8;Q9FF03;Q71N61;E1UZH9;Q9MTW4;Q9GI23;Q95AN2;Q9MTU5;Q9MTZ8;Q67H60;Q3ZU72;A8ASI2;Q9GET4;Q9MW35;Q9TMV2;O98523;Q8HT82;Q93Y44;A8ASH2;B7S4P3;C0J3J3;Q8MBL0;Q95FM7;Q9XQI9;Q67H80;Q29S89;…	3375	225	CID	M8(Oxidation)	33.87	1.20403		2	51	42	1	1487.72	-22.1379	10/111	pps_Arabidopsis_trypsin_rep2.mgf
	Low	ELQDIIAILGLDELSEEDRLTVAR	O98766;Q9MTW0;Q95FJ1;Q9MU12;Q9MT57;Q9MRK7;Q9BA74;Q95FR1;Q9XQY8;Q9MU01;Q9MRK1;Q29VB8;Q9XQX8;Q9XQN1;Q95FT8;Q95FL9;Q67H63;Q6EYX5;B7S4Q6;Q8WJF5;Q9XQY1;Q3L1L0;A2T5L5;Q9TLJ8;Q9TLL5;Q9TLK3;Q95FM8;Q9FF03;Q71N61;Q29VB2;E1UZH9;Q9MTW4;Q95AN2;Q9MTU5;Q9MTZ8;Q67H60;Q3ZU72;Q9GET4;Q9MW35;Q9TMV2;O98523;Q93Y44;B7S4P3;C0J3J3;Q9MRF4;Q9XQI9;Q67H80;Q29S89;Q257C7;A0AR40;B8PRK4;B7S4V7;Q9MU78;Q9TMU6;O98412;Q5W4R8;Q8SLT5;…	2972	167	CID		33.48	1.28002		7	50	31	1	2711.33	-42.7481	12/269	pps_Arabidopsis_trypsin_rep2.mgf
	Low	VVDLLAPYRR	O98766;Q9MTW0;Q95FJ1;Q8SLS8;Q9MU12;Q9MT57;Q9MRM9;Q95FR1;Q9XQY8;Q9MU01;Q9MRK1;Q29VB8;Q9XQX8;Q9XQN1;Q8SLT9;Q95FT8;Q95FL9;Q6EYX5;B7S4Q6;Q8WJF5;Q95FI1;Q67H82;A2T5L5;Q9TLL5;Q9TLK3;Q9XQX0;Q95FM8;Q9FF03;Q71N61;Q29VB2;E1UZH9;Q9TLL3;Q9MTW4;Q9GI23;Q95AN2;Q9MTU5;Q9MTZ8;Q67H60;Q3ZU72;A8ASI2;Q9GET4;Q9MW35;Q9TMV2;O98523;Q8HT82;Q93Y44;A8ASH2;B7S4P3;C0J3J3;Q8MBL0;Q95FM7;Q9MRF4;Q9XQI9;Q67H80;Q29S89;Q257C7;A0AR40;…	4069	228	CID		25.54	7.00063		4	50	39	1	1201.68	-22.2366	9/81	pps_Arabidopsis_trypsin_rep2.mgf
	Low	VALVYGQmNEPPGAR	Q9MTW0;Q95FJ1;Q9MU12;Q9MT57;Q9MRM9;Q9MRK7;Q9BA74;Q9MRM6;Q95FR1;Q9XQY8;Q9MU01;Q9MRK1;Q29VB8;Q9XQX8;Q9MTU3;Q9XQN1;Q8MBF9;Q8SLT9;Q95FT8;Q95FL9;Q67H63;Q6EYX5;B7S4Q6;Q95FI1;Q9XQY1;Q67H82;A2T5L5;Q9TLJ8;Q9TLL5;Q9TLK3;Q95FM8;Q9FF03;Q71N61;E1UZH9;Q9TLL3;Q9MTW4;Q9GI23;Q95AN2;Q9MTU5;Q9MTZ8;Q67H60;A8ASI2;Q9GET4;Q9MW35;Q9TMV2;O98523;Q8HT82;Q93Y44;A8ASH2;B7S4P3;C0J3J3;Q8MBL0;Q95FM7;Q9MRF4;Q9XQI9;Q67H80;Q29S89;…	4104	235	CID	M8(Oxidation)	19.96	23.2719		4	50	27	1	1617.74	-42.551	6/133	pps_Arabidopsis_trypsin_rep2.mgf
	Low	GMEVIDTGAPxSVPVGGATLGR	Q9MRM6;Q9XQI9;Q9MRH5;Q9MTU2;Q9S6Y9;Q95FV0;Q9MU36;Q9XQY0;Q9SCU6;Q9MRM3;Q9MRT5	13	11	CID	X11(Y)	15.23	70.4023		8	50	43	1	2147	-38.962	9/203	pps_Arabidopsis_trypsin_rep2.mgf
Q95DV0	46.22	24	19	489	52.6153	5.12256	1121.08	ATP synthase beta subunit (Fragment) OS=Pentaphragma ellipticum GN=atpB PE=3 SV=1 - [Q95DV0_9ASTR]
	Confidence Icon	Sequence	Protein Accessions	# Proteins	# Protein Groups	Activation Type	Modifications	IonScore	Exp Value	Δ Score	Rank	Identity High	Homology Threshold	Charge	m/z [Da]	ΔM [ppm]	Ions Matched	Spectrum File
	High	DVNEQDVLLFIDNIFR	Q9MTW0;Q95FJ1;Q9MU12;Q9MT57;Q9BA74;Q9MRM6;Q95FR1;Q9XQY8;Q9MU01;Q9MRK1;Q29VB8;Q9XQX8;Q9MTU3;Q9XQN1;Q8MBF9;Q8SLT9;Q95FT8;Q95FL9;Q67H63;Q6EYX5;Q95FI1;Q67H82;Q3L1L0;A2T5L5;Q9TLJ8;Q9TLK3;Q9XQX0;Q95FM8;Q9FF03;E1UZH9;Q9MTW4;Q9GI23;Q95AN2;Q9MTU5;Q9MTZ8;Q67H60;Q3ZU72;A8ASI2;Q9GET4;Q9MW35;Q9TMV2;O98523;Q8HT82;Q93Y44;A8ASH2;B7S4P3;C0J3J3;Q8MBL0;Q95FM7;Q9MRF4;Q9XQI9;Q67H80;Q29S89;Q257C7;A0AR40;Q9MU78;Q9TMU6;…	2339	166	CID		172.03	1.67271e-14		3	50		1	1950.06	30.4549	15/172	pps_Arabidopsis_trypsin_rep2.mgf
	High	YKELQDIIAILGLDELSEEDR	O98766;Q9MTW0;Q95FJ1;Q9MU12;Q9MT57;Q9MRM9;Q9MRK7;Q9BA74;Q9MRM6;Q95FR1;Q9XQY8;Q9MU01;Q9MRK1;Q29VB8;Q9XQX8;Q9XQN1;Q95FT8;Q95FL9;Q67H63;Q6EYX5;B7S4Q6;Q8WJF5;Q95FI1;Q9XQY1;Q3L1L0;A2T5L5;Q9TLJ8;Q9TLL5;Q9TLK3;Q95FM8;Q9FF03;Q71N61;Q29VB2;E1UZH9;Q9MTW4;Q95AN2;Q9MTU5;Q9MTZ8;Q67H60;Q3ZU72;Q9GET4;Q9MW35;Q9TMV2;O98523;Q8HT82;Q93Y44;B7S4P3;C0J3J3;Q9MRF4;Q9XQI9;Q67H80;Q29S89;Q257C7;A0AR40;B8PRK4;B7S4V7;Q9MU78;…	3355	185	CID		159.84	2.77274e-13		9	50		1	2462.18	-35.8735	16/233	pps_Arabidopsis_trypsin_rep2.mgf
	High	IFNVLGEPVDNLGPVDTR	O98766;Q9MTW0;Q8SLS8;Q9MU12;Q9MT57;Q9BA74;Q95FR1;Q9MRK1;Q29VB8;Q9MTU3;Q9XQN1;Q8MBF9;Q8SLT9;B7S4Q6;Q8WJF5;Q9XQY1;A2T5L5;Q9TLL5;Q9TLK3;Q9XQX0;Q95FM8;Q71N61;Q29VB2;E1UZH9;Q67H60;Q3ZU72;A8ASI2;Q9GET4;Q9MW35;Q9TMV2;O98523;Q8HT82;A8ASH2;B7S4P3;Q9MRF4;Q257C7;A0AR40;B8PRK4;B7S4V7;Q9MU78;Q5W4R8;Q8WJG3;Q8SLT5;Q9MRR7;Q9MRU7;Q9MRL5;Q9MRN4;O98595;Q95FL6;O98404;O98583;Q9XQY9;Q9MW37;Q8SLS6;Q9XQY6;Q9MRR6;Q67H40;…	1261	96	CID		157.25	5.14839e-13		2	50		1	1955	-11.085	14/187	pps_Arabidopsis_trypsin_rep2.mgf
	High	DVNEQDVLLFIDNIFR	Q9MTW0;Q95FJ1;Q9MU12;Q9MT57;Q9BA74;Q9MRM6;Q95FR1;Q9XQY8;Q9MU01;Q9MRK1;Q29VB8;Q9XQX8;Q9MTU3;Q9XQN1;Q8MBF9;Q8SLT9;Q95FT8;Q95FL9;Q67H63;Q6EYX5;Q95FI1;Q67H82;Q3L1L0;A2T5L5;Q9TLJ8;Q9TLK3;Q9XQX0;Q95FM8;Q9FF03;E1UZH9;Q9MTW4;Q9GI23;Q95AN2;Q9MTU5;Q9MTZ8;Q67H60;Q3ZU72;A8ASI2;Q9GET4;Q9MW35;Q9TMV2;O98523;Q8HT82;Q93Y44;A8ASH2;B7S4P3;C0J3J3;Q8MBL0;Q95FM7;Q9MRF4;Q9XQI9;Q67H80;Q29S89;Q257C7;A0AR40;Q9MU78;Q9TMU6;…	2339	166	CID		146.24	6.55152e-12		3	50		1	1950.01	5.47099	15/172	pps_Arabidopsis_trypsin_rep2.mgf
	High	FVQAGSEVSALLGR	O98766;Q9MTW0;Q95FJ1;Q8SLS8;Q9MU12;Q9MRM9;Q9MRK7;Q9BA74;Q9MRM6;Q95FR1;Q9XQY8;Q9MU01;Q9MRK1;Q29VB8;Q9XQX8;Q9MTU3;Q9XQN1;Q8MBF9;Q8SLT9;Q95FT8;Q95FL9;Q67H63;B7S4Q6;Q67H82;Q3L1L0;A2T5L5;Q9TLL5;Q9TLK3;Q9XQX0;Q95FM8;Q9FF03;Q71N61;Q29VB2;E1UZH9;Q9MTW4;Q9GI23;Q95AN2;Q9MTU5;Q67H60;Q3ZU72;A8ASI2;Q9MW35;Q9TMV2;O98523;Q8HT82;B7S4P3;C0J3J3;Q8MBL0;Q95FM7;Q9MRF4;Q9XQI9;Q67H80;Q29S89;Q257C7;A0AR40;B8PRK4;B7S4V7;…	3906	234	CID		143.61	1.15585e-11	0	1	50		1	1433.75	-14.6338	12/137	pps_Arabidopsis_trypsin_rep2.mgf
	High	GIYPAVDPLDSTSTMLQPR	O98766;Q9MTW0;Q95FJ1;Q8SLS8;Q9MU12;Q9MT57;Q9MRM9;Q9MRK7;Q9BA74;Q9MRM6;Q95FR1;Q9XQY8;Q9MU01;Q9MRK1;Q29VB8;Q9XQX8;Q9MTU3;Q9XQN1;Q8MBF9;Q8SLT9;Q95FT8;Q95FL9;Q67H63;Q6EYX5;B7S4Q6;Q95FI1;Q9XQY1;Q67H82;Q3L1L0;A2T5L5;Q9TLJ8;Q9TLL5;Q9XQX0;Q95FM8;Q9FF03;Q71N61;Q29VB2;E1UZH9;Q9TLL3;Q9MTW4;Q9GI23;Q95AN2;Q9MTU5;Q9MTZ8;Q67H60;Q3ZU72;A8ASI2;Q9GET4;Q9MW35;Q9TMV2;O98523;Q8HT82;Q93Y44;A8ASH2;B7S4P3;C0J3J3;Q8MBL0;…	2265	198	CID		139.2	3.25687e-11		2	50		1	2060.99	-19.4136	14/167	pps_Arabidopsis_trypsin_rep2.mgf
	High	ELQDIIAILGLDELSEEDR	O98766;Q9MTW0;Q95FJ1;Q9MU12;Q9MT57;Q9MRM9;Q9MRK7;Q9BA74;Q9MRM6;Q95FR1;Q9XQY8;Q9MU01;Q9MRK1;Q29VB8;Q9XQX8;Q9XQN1;Q95FT8;Q95FL9;Q67H63;Q6EYX5;B7S4Q6;Q8WJF5;Q95FI1;Q9XQY1;Q3L1L0;A2T5L5;Q9TLJ8;Q9TLL5;Q9TLK3;Q95FM8;Q9FF03;Q71N61;Q29VB2;E1UZH9;Q9MTW4;Q95AN2;Q9MTU5;Q9MTZ8;Q67H60;Q3ZU72;Q9GET4;Q9MW35;Q9TMV2;O98523;Q8HT82;Q93Y44;B7S4P3;C0J3J3;Q9MRF4;Q9XQI9;Q67H80;Q29S89;Q257C7;A0AR40;B8PRK4;B7S4V7;Q9MU78;…	3363	188	CID		132.48	1.4983e-10		7	50		1	2171.04	-32.842	18/211	pps_Arabidopsis_trypsin_rep2.mgf
	High	AHGGVSVFGGVGER	O98766;Q9MTW0;Q95FJ1;Q9MU12;Q9MT57;Q9MRM9;Q9BA74;Q9MRM6;Q95FR1;Q9XQY8;Q9MU01;Q9MRK1;Q29VB8;Q9XQX8;Q9MTU3;Q9XQN1;Q8MBF9;Q8SLT9;Q95FT8;Q95FL9;Q67H63;B7S4Q6;Q8WJF5;Q95FI1;Q9XQY1;Q67H82;A2T5L5;Q9TLJ8;Q9TLL5;Q9TLK3;Q9XQX0;Q71N61;Q29VB2;E1UZH9;Q9MTW4;Q9MTU5;Q9MTZ8;Q3ZU72;A8ASI2;Q9GET4;Q9TMV2;O98523;Q8HT82;Q93Y44;A8ASH2;B7S4P3;C0J3J3;Q95FM7;Q9MRF4;Q9XQI9;Q67H80;Q29S89;Q257C7;A0AR40;B8PRK4;B7S4V7;Q9MU78;…	3365	213	CID		128.79	3.12863e-10	0	1	50		1	1328.64	-19.6827	12/119	pps_Arabidopsis_trypsin_rep2.mgf
	High	IVGEEHYETAQKVK	Q9MRI0;Q9S6Y9;Q95DV0;Q8WJG9;Q8WJH7;Q8WJG8;Q3ZMJ5;Q8WJH0;Q8SLT2;Q4KU64;B8PRJ0;Q8WJI9;Q8WJF7	58	13	CID		103.15	1.16381e-07	0	1	50		1	1630.78	-37.3877	19/125	pps_Arabidopsis_trypsin_rep2.mgf
	High	VALVYGQMNEPPGAR	Q9MTW0;Q95FJ1;Q9MU12;Q9MT57;Q9MRM9;Q9MRK7;Q9BA74;Q9MRM6;Q95FR1;Q9XQY8;Q9MU01;Q9MRK1;Q29VB8;Q9XQX8;Q9MTU3;Q9XQN1;Q8MBF9;Q8SLT9;Q95FT8;Q95FL9;Q67H63;Q6EYX5;B7S4Q6;Q95FI1;Q9XQY1;Q67H82;A2T5L5;Q9TLJ8;Q9TLL5;Q9TLK3;Q95FM8;Q9FF03;Q71N61;E1UZH9;Q9TLL3;Q9MTW4;Q9GI23;Q95AN2;Q9MTU5;Q9MTZ8;Q67H60;A8ASI2;Q9GET4;Q9MW35;Q9TMV2;O98523;Q8HT82;Q93Y44;A8ASH2;B7S4P3;C0J3J3;Q8MBL0;Q95FM7;Q9MRF4;Q9XQI9;Q67H80;Q29S89;…	4104	235	CID		101.62	1.6861e-07		4	50		1	1601.75	-40.0945	12/133	pps_Arabidopsis_trypsin_rep2.mgf
	High	IAQIIGPVLDVAFPPGK	O98766;Q95FJ1;Q95FR1;Q9MU01;Q95FT8;Q6EYX5;Q67H82;Q9TLL5;Q95FM8;Q9TLL3;Q95AN2;Q9MTZ8;Q3ZU72;A8ASI2;Q95FM7;Q67H80;Q29S89;Q5W4R8;Q95FQ1;Q29VB0;Q9MRL5;Q9MRN4;Q95FL6;Q95FS7;Q9MRL6;Q95FM3;Q9XQZ0;Q3ZU69;Q29VC3;A3KLS6;P19366;Q95DV0;Q8WJG9;A9XUH0;Q8WJG8;Q9XQX3;Q95FV0;Q29V89;Q95FV3;Q4KU64;A9QBY3;D7KRE0;Q95FQ5	595	43	CID		98.39	3.67206e-07		2	50		1	1734.97	-25.0559	11/163	pps_Arabidopsis_trypsin_rep2.mgf
	High	TVLIMELINNIAK	O98766;Q9MTW0;Q95FJ1;Q8SLS8;Q9MU12;Q9MT57;Q9MRM9;Q9MRK7;Q9BA74;Q9MRM6;Q95FR1;Q9MU01;Q9MRK1;Q9XQX8;Q9MTU3;Q8SLT9;Q95FT8;Q95FL9;Q67H63;Q6EYX5;B7S4Q6;Q9XQY1;Q67H82;A2T5L5;Q9TLJ8;Q9TLL5;Q9TLK3;Q9XQX0;Q95FM8;Q9FF03;Q71N61;Q29VB2;E1UZH9;Q9TLL3;Q9MTW4;Q95AN2;Q9MTU5;Q9MTZ8;Q3ZU72;A8ASI2;Q9GET4;Q9MW35;Q9TMV2;O98523;Q93Y44;A8ASH2;B7S4P3;C0J3J3;Q95FM7;Q9MRF4;Q9XQI9;Q67H80;Q29S89;Q257C7;A0AR40;B8PRK4;Q9MU78;…	3602	226	CID		86.28	7.12226e-06		4	51		1	1471.81	-28.7937	10/121	pps_Arabidopsis_trypsin_rep2.mgf
	High	TVLImELINNIAK	O98766;Q9MTW0;Q95FJ1;Q8SLS8;Q9MU12;Q9MT57;Q9MRM9;Q9MRK7;Q9BA74;Q9MRM6;Q95FR1;Q9MU01;Q9MRK1;Q9XQX8;Q9MTU3;Q8SLT9;Q95FT8;Q95FL9;Q67H63;Q6EYX5;B7S4Q6;Q9XQY1;Q67H82;A2T5L5;Q9TLJ8;Q9TLL5;Q9TLK3;Q9XQX0;Q95FM8;Q9FF03;Q71N61;Q29VB2;E1UZH9;Q9TLL3;Q9MTW4;Q95AN2;Q9MTU5;Q9MTZ8;Q3ZU72;A8ASI2;Q9GET4;Q9MW35;Q9TMV2;O98523;Q93Y44;A8ASH2;B7S4P3;C0J3J3;Q95FM7;Q9MRF4;Q9XQI9;Q67H80;Q29S89;Q257C7;A0AR40;B8PRK4;Q9MU78;…	3602	226	CID	M5(Oxidation)	70.45	0.000274037		5	51		1	1487.8	-36.0643	8/121	pps_Arabidopsis_trypsin_rep2.mgf
	High	VGLTALTMAEYFR	O98766;Q95FJ1;Q8SLS8;Q9MU12;Q9MT57;Q9MRM9;Q9MRK7;Q9BA74;Q9MRM6;Q95FR1;Q9XQY8;Q9MU01;Q9MRK1;Q29VB8;Q9XQX8;Q9MTU3;Q9XQN1;Q8MBF9;Q95FT8;Q95FL9;Q67H63;Q6EYX5;B7S4Q6;Q95FI1;Q9XQY1;Q67H82;Q3L1L0;A2T5L5;Q9TLJ8;Q9TLL5;Q9XQX0;Q95FM8;Q9FF03;Q71N61;E1UZH9;Q9MTW4;Q9GI23;Q95AN2;Q9MTU5;Q9MTZ8;Q67H60;Q3ZU72;A8ASI2;Q9GET4;Q9MW35;Q9TMV2;O98523;Q8HT82;Q93Y44;A8ASH2;B7S4P3;C0J3J3;Q8MBL0;Q95FM7;Q9XQI9;Q67H80;Q29S89;…	3375	225	CID		67.3	0.000587051	0	1	51		1	1471.74	-11.504	18/111	pps_Arabidopsis_trypsin_rep2.mgf
	High	VVDLLAPYR	O98766;Q9MTW0;Q95FJ1;Q8SLS8;Q9MU12;Q9MT57;Q9MRM9;Q95FR1;Q9XQY8;Q9MU01;Q9MRK1;Q29VB8;Q9XQX8;Q9XQN1;Q8SLT9;Q95FT8;Q95FL9;Q6EYX5;B7S4Q6;Q8WJF5;Q95FI1;Q67H82;A2T5L5;Q9TLL5;Q9TLK3;Q9XQX0;Q95FM8;Q9FF03;Q71N61;Q29VB2;E1UZH9;Q9TLL3;Q9MTW4;Q9GI23;Q95AN2;Q9MTU5;Q9MTZ8;Q67H60;Q3ZU72;A8ASI2;Q9GET4;Q9MW35;Q9TMV2;O98523;Q8HT82;Q93Y44;A8ASH2;B7S4P3;C0J3J3;Q8MBL0;Q95FM7;Q9MRF4;Q9XQI9;Q67H80;Q29S89;Q257C7;A0AR40;…	4078	230	CID		59.75	0.00287932		3	50		1	1045.58	-22.315	7/70	pps_Arabidopsis_trypsin_rep2.mgf
	High	YKELQDIIAILGLDELSEEDRLTVAR	O98766;Q9MTW0;Q95FJ1;Q9MU12;Q9MT57;Q9MRK7;Q9BA74;Q95FR1;Q9XQY8;Q9MU01;Q9MRK1;Q29VB8;Q9XQX8;Q9XQN1;Q95FT8;Q95FL9;Q67H63;Q6EYX5;B7S4Q6;Q8WJF5;Q9XQY1;Q3L1L0;A2T5L5;Q9TLJ8;Q9TLL5;Q9TLK3;Q95FM8;Q9FF03;Q71N61;Q29VB2;E1UZH9;Q9MTW4;Q95AN2;Q9MTU5;Q9MTZ8;Q67H60;Q3ZU72;Q9GET4;Q9MW35;Q9TMV2;O98523;Q93Y44;B7S4P3;C0J3J3;Q9MRF4;Q9XQI9;Q67H80;Q29S89;Q257C7;A0AR40;B8PRK4;B7S4V7;Q9MU78;Q9TMU6;O98412;Q5W4R8;Q8SLT5;…	2967	164	CID		57.45	0.00487359		7	50		1	3002.5	-35.2756	11/291	pps_Arabidopsis_trypsin_rep2.mgf
	High	TREGNDLYMEMK	O98766;Q95FJ1;Q9MU12;Q9MT57;Q9MRM9;Q9MRK7;Q9BA74;Q9MRM6;Q95FR1;Q9XQY8;Q9MU01;Q9XQX8;Q9MTU3;Q9XQN1;Q8SLT9;Q95FT8;Q95FL9;Q67H63;B7S4Q6;Q8WJF5;Q95FI1;Q9XQY1;Q67H82;A2T5L5;Q9TLJ8;Q9TLL5;Q9XQX0;Q95FM8;Q9FF03;Q71N61;E1UZH9;Q9TLL3;Q9MTW4;Q95AN2;Q9MTU5;Q9MTZ8;Q3ZU72;A8ASI2;Q9GET4;Q9MW35;Q9TMV2;Q8HT82;Q93Y44;A8ASH2;B7S4P3;C0J3J3;Q8MBL0;Q95FM7;Q9MRF4;Q9XQI9;Q67H80;Q29S89;Q257C7;A0AR40;B8PRK4;B7S4V7;Q9TMU6;…	3486	202	CID		49.81	0.0138394	0	1	47		1	1486.62	-32.1207	9/128	pps_Arabidopsis_trypsin_rep2.mgf
	Low	GIYPAVDPLDSTSTmLQPR	O98766;Q9MTW0;Q95FJ1;Q8SLS8;Q9MU12;Q9MT57;Q9MRM9;Q9MRK7;Q9BA74;Q9MRM6;Q95FR1;Q9XQY8;Q9MU01;Q9MRK1;Q29VB8;Q9XQX8;Q9MTU3;Q9XQN1;Q8MBF9;Q8SLT9;Q95FT8;Q95FL9;Q67H63;Q6EYX5;B7S4Q6;Q95FI1;Q9XQY1;Q67H82;Q3L1L0;A2T5L5;Q9TLJ8;Q9TLL5;Q9XQX0;Q95FM8;Q9FF03;Q71N61;Q29VB2;E1UZH9;Q9TLL3;Q9MTW4;Q9GI23;Q95AN2;Q9MTU5;Q9MTZ8;Q67H60;Q3ZU72;A8ASI2;Q9GET4;Q9MW35;Q9TMV2;O98523;Q8HT82;Q93Y44;A8ASH2;B7S4P3;C0J3J3;Q8MBL0;…	2265	198	CID	M15(Oxidation)	36.08	0.673747		2	50	41	1	2076.98	-21.3137	10/167	pps_Arabidopsis_trypsin_rep2.mgf
	Low	VGLTALTmAEYFR	O98766;Q95FJ1;Q8SLS8;Q9MU12;Q9MT57;Q9MRM9;Q9MRK7;Q9BA74;Q9MRM6;Q95FR1;Q9XQY8;Q9MU01;Q9MRK1;Q29VB8;Q9XQX8;Q9MTU3;Q9XQN1;Q8MBF9;Q95FT8;Q95FL9;Q67H63;Q6EYX5;B7S4Q6;Q95FI1;Q9XQY1;Q67H82;Q3L1L0;A2T5L5;Q9TLJ8;Q9TLL5;Q9XQX0;Q95FM8;Q9FF03;Q71N61;E1UZH9;Q9MTW4;Q9GI23;Q95AN2;Q9MTU5;Q9MTZ8;Q67H60;Q3ZU72;A8ASI2;Q9GET4;Q9MW35;Q9TMV2;O98523;Q8HT82;Q93Y44;A8ASH2;B7S4P3;C0J3J3;Q8MBL0;Q95FM7;Q9XQI9;Q67H80;Q29S89;…	3375	225	CID	M8(Oxidation)	33.87	1.20403		2	51	42	1	1487.72	-22.1379	10/111	pps_Arabidopsis_trypsin_rep2.mgf
	Low	ELQDIIAILGLDELSEEDRLTVAR	O98766;Q9MTW0;Q95FJ1;Q9MU12;Q9MT57;Q9MRK7;Q9BA74;Q95FR1;Q9XQY8;Q9MU01;Q9MRK1;Q29VB8;Q9XQX8;Q9XQN1;Q95FT8;Q95FL9;Q67H63;Q6EYX5;B7S4Q6;Q8WJF5;Q9XQY1;Q3L1L0;A2T5L5;Q9TLJ8;Q9TLL5;Q9TLK3;Q95FM8;Q9FF03;Q71N61;Q29VB2;E1UZH9;Q9MTW4;Q95AN2;Q9MTU5;Q9MTZ8;Q67H60;Q3ZU72;Q9GET4;Q9MW35;Q9TMV2;O98523;Q93Y44;B7S4P3;C0J3J3;Q9MRF4;Q9XQI9;Q67H80;Q29S89;Q257C7;A0AR40;B8PRK4;B7S4V7;Q9MU78;Q9TMU6;O98412;Q5W4R8;Q8SLT5;…	2972	167	CID		33.48	1.28002		7	50	31	1	2711.33	-42.7481	12/269	pps_Arabidopsis_trypsin_rep2.mgf
	Low	MPNIYNALVVK	O98766;Q9MTW0;Q95FJ1;Q8SLS8;Q9MU12;Q9MT57;Q9MRM9;Q9BA74;Q95FR1;Q9XQY8;Q9MU01;Q9MRK1;Q9XQX8;Q9XQN1;Q8SLT9;Q95FL9;Q6EYX5;B7S4Q6;Q67H82;Q3L1L0;A2T5L5;Q9TLJ8;Q9TLL5;Q9XQX0;Q95FM8;Q71N61;Q29VB2;E1UZH9;Q9TLL3;Q9MTW4;Q9GI23;Q95AN2;Q9MTZ8;Q67H60;Q3ZU72;A8ASI2;Q9GET4;Q9MW35;Q9TMV2;Q8HT82;A8ASH2;B7S4P3;C0J3J3;Q67H80;Q257C7;A0AR40;B8PRK4;B7S4V7;Q9MU78;O98412;Q5W4R8;Q8WJG3;Q8SLT5;Q95FQ1;Q9MRR7;Q95FK0;Q29VB0;…	1828	143	CID		29.34	4.5515		7	52		1	1261.61	-67.0038	15/108	pps_Arabidopsis_trypsin_rep2.mgf
	Low	ESGVINEQNIAESK	Q9MTW0;Q95FJ1;Q9MT57;Q9MRM9;Q9MRM6;Q9XQY8;Q9MU01;Q9MRK1;Q29VB8;Q9XQX8;Q9MTU3;Q8SLT9;Q8WJF5;Q95FI1;Q9XQY1;Q67H82;A2T5L5;Q9TLJ8;Q9TLL5;Q95FM8;E1UZH9;Q9TLL3;Q9MTW4;Q3ZU72;A8ASI2;Q9MW35;O98523;C0J3J3;Q9MRF4;Q67H80;Q29S89;Q257C7;Q5W4R8;Q8SLT5;Q95FQ1;Q29VB0;A3KLS5;C0J3I8;Q9MRU7;Q95FW7;O98418;Q8SLS1;O98583;Q9XQY9;Q8SLS6;Q9XQY6;Q9MRR6;Q9MRA2;Q9MRL6;Q9TLL7;Q95FM3;Q9MV64;Q9MTZ4;Q3ZU69;Q29VC3;Q29VB4;Q29S96;…	875	78	CID		28.85	3.01279		8	50	44	1	1517.71	-23.2991	12/145	pps_Arabidopsis_trypsin_rep2.mgf
	Low	VVDLLAPYRR	O98766;Q9MTW0;Q95FJ1;Q8SLS8;Q9MU12;Q9MT57;Q9MRM9;Q95FR1;Q9XQY8;Q9MU01;Q9MRK1;Q29VB8;Q9XQX8;Q9XQN1;Q8SLT9;Q95FT8;Q95FL9;Q6EYX5;B7S4Q6;Q8WJF5;Q95FI1;Q67H82;A2T5L5;Q9TLL5;Q9TLK3;Q9XQX0;Q95FM8;Q9FF03;Q71N61;Q29VB2;E1UZH9;Q9TLL3;Q9MTW4;Q9GI23;Q95AN2;Q9MTU5;Q9MTZ8;Q67H60;Q3ZU72;A8ASI2;Q9GET4;Q9MW35;Q9TMV2;O98523;Q8HT82;Q93Y44;A8ASH2;B7S4P3;C0J3J3;Q8MBL0;Q95FM7;Q9MRF4;Q9XQI9;Q67H80;Q29S89;Q257C7;A0AR40;…	4069	228	CID		25.54	7.00063		4	50	39	1	1201.68	-22.2366	9/81	pps_Arabidopsis_trypsin_rep2.mgf
	Low	VALVYGQmNEPPGAR	Q9MTW0;Q95FJ1;Q9MU12;Q9MT57;Q9MRM9;Q9MRK7;Q9BA74;Q9MRM6;Q95FR1;Q9XQY8;Q9MU01;Q9MRK1;Q29VB8;Q9XQX8;Q9MTU3;Q9XQN1;Q8MBF9;Q8SLT9;Q95FT8;Q95FL9;Q67H63;Q6EYX5;B7S4Q6;Q95FI1;Q9XQY1;Q67H82;A2T5L5;Q9TLJ8;Q9TLL5;Q9TLK3;Q95FM8;Q9FF03;Q71N61;E1UZH9;Q9TLL3;Q9MTW4;Q9GI23;Q95AN2;Q9MTU5;Q9MTZ8;Q67H60;A8ASI2;Q9GET4;Q9MW35;Q9TMV2;O98523;Q8HT82;Q93Y44;A8ASH2;B7S4P3;C0J3J3;Q8MBL0;Q95FM7;Q9MRF4;Q9XQI9;Q67H80;Q29S89;…	4104	235	CID	M8(Oxidation)	19.96	23.2719		4	50	27	1	1617.74	-42.551	6/133	pps_Arabidopsis_trypsin_rep2.mgf
Q95AN2	47.67	23	18	472	50.8593	5.2876	1112.05	ATP synthase beta subunit (Fragment) OS=Trichodiadema barbatum GN=atpB PE=3 SV=1 - [Q95AN2_TRIBA]
	Confidence Icon	Sequence	Protein Accessions	# Proteins	# Protein Groups	Activation Type	Modifications	IonScore	Exp Value	Δ Score	Rank	Identity High	Homology Threshold	Charge	m/z [Da]	ΔM [ppm]	Ions Matched	Spectrum File
	High	DVNEQDVLLFIDNIFR	Q9MTW0;Q95FJ1;Q9MU12;Q9MT57;Q9BA74;Q9MRM6;Q95FR1;Q9XQY8;Q9MU01;Q9MRK1;Q29VB8;Q9XQX8;Q9MTU3;Q9XQN1;Q8MBF9;Q8SLT9;Q95FT8;Q95FL9;Q67H63;Q6EYX5;Q95FI1;Q67H82;Q3L1L0;A2T5L5;Q9TLJ8;Q9TLK3;Q9XQX0;Q95FM8;Q9FF03;E1UZH9;Q9MTW4;Q9GI23;Q95AN2;Q9MTU5;Q9MTZ8;Q67H60;Q3ZU72;A8ASI2;Q9GET4;Q9MW35;Q9TMV2;O98523;Q8HT82;Q93Y44;A8ASH2;B7S4P3;C0J3J3;Q8MBL0;Q95FM7;Q9MRF4;Q9XQI9;Q67H80;Q29S89;Q257C7;A0AR40;Q9MU78;Q9TMU6;…	2339	166	CID		172.03	1.67271e-14		3	50		1	1950.06	30.4549	15/172	pps_Arabidopsis_trypsin_rep2.mgf
	High	YKELQDIIAILGLDELSEEDR	O98766;Q9MTW0;Q95FJ1;Q9MU12;Q9MT57;Q9MRM9;Q9MRK7;Q9BA74;Q9MRM6;Q95FR1;Q9XQY8;Q9MU01;Q9MRK1;Q29VB8;Q9XQX8;Q9XQN1;Q95FT8;Q95FL9;Q67H63;Q6EYX5;B7S4Q6;Q8WJF5;Q95FI1;Q9XQY1;Q3L1L0;A2T5L5;Q9TLJ8;Q9TLL5;Q9TLK3;Q95FM8;Q9FF03;Q71N61;Q29VB2;E1UZH9;Q9MTW4;Q95AN2;Q9MTU5;Q9MTZ8;Q67H60;Q3ZU72;Q9GET4;Q9MW35;Q9TMV2;O98523;Q8HT82;Q93Y44;B7S4P3;C0J3J3;Q9MRF4;Q9XQI9;Q67H80;Q29S89;Q257C7;A0AR40;B8PRK4;B7S4V7;Q9MU78;…	3355	185	CID		159.84	2.77274e-13		9	50		1	2462.18	-35.8735	16/233	pps_Arabidopsis_trypsin_rep2.mgf
	High	IFNVLGEPVDNLxPVDTR	Q95AN2	1	1	CID	X13(G)	157.25	5.14839e-13		6	50		1	1955	-11.085	14/187	pps_Arabidopsis_trypsin_rep2.mgf
	High	DVNEQDVLLFIDNIFR	Q9MTW0;Q95FJ1;Q9MU12;Q9MT57;Q9BA74;Q9MRM6;Q95FR1;Q9XQY8;Q9MU01;Q9MRK1;Q29VB8;Q9XQX8;Q9MTU3;Q9XQN1;Q8MBF9;Q8SLT9;Q95FT8;Q95FL9;Q67H63;Q6EYX5;Q95FI1;Q67H82;Q3L1L0;A2T5L5;Q9TLJ8;Q9TLK3;Q9XQX0;Q95FM8;Q9FF03;E1UZH9;Q9MTW4;Q9GI23;Q95AN2;Q9MTU5;Q9MTZ8;Q67H60;Q3ZU72;A8ASI2;Q9GET4;Q9MW35;Q9TMV2;O98523;Q8HT82;Q93Y44;A8ASH2;B7S4P3;C0J3J3;Q8MBL0;Q95FM7;Q9MRF4;Q9XQI9;Q67H80;Q29S89;Q257C7;A0AR40;Q9MU78;Q9TMU6;…	2339	166	CID		146.24	6.55152e-12		3	50		1	1950.01	5.47099	15/172	pps_Arabidopsis_trypsin_rep2.mgf
	High	FVQAGSEVSALLGR	O98766;Q9MTW0;Q95FJ1;Q8SLS8;Q9MU12;Q9MRM9;Q9MRK7;Q9BA74;Q9MRM6;Q95FR1;Q9XQY8;Q9MU01;Q9MRK1;Q29VB8;Q9XQX8;Q9MTU3;Q9XQN1;Q8MBF9;Q8SLT9;Q95FT8;Q95FL9;Q67H63;B7S4Q6;Q67H82;Q3L1L0;A2T5L5;Q9TLL5;Q9TLK3;Q9XQX0;Q95FM8;Q9FF03;Q71N61;Q29VB2;E1UZH9;Q9MTW4;Q9GI23;Q95AN2;Q9MTU5;Q67H60;Q3ZU72;A8ASI2;Q9MW35;Q9TMV2;O98523;Q8HT82;B7S4P3;C0J3J3;Q8MBL0;Q95FM7;Q9MRF4;Q9XQI9;Q67H80;Q29S89;Q257C7;A0AR40;B8PRK4;B7S4V7;…	3906	234	CID		143.61	1.15585e-11	0	1	50		1	1433.75	-14.6338	12/137	pps_Arabidopsis_trypsin_rep2.mgf
	High	GIYPAVDPLDSTSTMLQPR	O98766;Q9MTW0;Q95FJ1;Q8SLS8;Q9MU12;Q9MT57;Q9MRM9;Q9MRK7;Q9BA74;Q9MRM6;Q95FR1;Q9XQY8;Q9MU01;Q9MRK1;Q29VB8;Q9XQX8;Q9MTU3;Q9XQN1;Q8MBF9;Q8SLT9;Q95FT8;Q95FL9;Q67H63;Q6EYX5;B7S4Q6;Q95FI1;Q9XQY1;Q67H82;Q3L1L0;A2T5L5;Q9TLJ8;Q9TLL5;Q9XQX0;Q95FM8;Q9FF03;Q71N61;Q29VB2;E1UZH9;Q9TLL3;Q9MTW4;Q9GI23;Q95AN2;Q9MTU5;Q9MTZ8;Q67H60;Q3ZU72;A8ASI2;Q9GET4;Q9MW35;Q9TMV2;O98523;Q8HT82;Q93Y44;A8ASH2;B7S4P3;C0J3J3;Q8MBL0;…	2265	198	CID		139.2	3.25687e-11		2	50		1	2060.99	-19.4136	14/167	pps_Arabidopsis_trypsin_rep2.mgf
	High	ELQDIIAILGLDELSEEDR	O98766;Q9MTW0;Q95FJ1;Q9MU12;Q9MT57;Q9MRM9;Q9MRK7;Q9BA74;Q9MRM6;Q95FR1;Q9XQY8;Q9MU01;Q9MRK1;Q29VB8;Q9XQX8;Q9XQN1;Q95FT8;Q95FL9;Q67H63;Q6EYX5;B7S4Q6;Q8WJF5;Q95FI1;Q9XQY1;Q3L1L0;A2T5L5;Q9TLJ8;Q9TLL5;Q9TLK3;Q95FM8;Q9FF03;Q71N61;Q29VB2;E1UZH9;Q9MTW4;Q95AN2;Q9MTU5;Q9MTZ8;Q67H60;Q3ZU72;Q9GET4;Q9MW35;Q9TMV2;O98523;Q8HT82;Q93Y44;B7S4P3;C0J3J3;Q9MRF4;Q9XQI9;Q67H80;Q29S89;Q257C7;A0AR40;B8PRK4;B7S4V7;Q9MU78;…	3363	188	CID		132.48	1.4983e-10		7	50		1	2171.04	-32.842	18/211	pps_Arabidopsis_trypsin_rep2.mgf
	High	AHGGVSVFGGVxER	Q95AN2;B9U4L6;Q5UVH1	5	3	CID	X12(G)	128.79	3.12863e-10		3	50		1	1328.64	-19.6827	12/119	pps_Arabidopsis_trypsin_rep2.mgf
	High	VALVYGQMNEPPGAR	Q9MTW0;Q95FJ1;Q9MU12;Q9MT57;Q9MRM9;Q9MRK7;Q9BA74;Q9MRM6;Q95FR1;Q9XQY8;Q9MU01;Q9MRK1;Q29VB8;Q9XQX8;Q9MTU3;Q9XQN1;Q8MBF9;Q8SLT9;Q95FT8;Q95FL9;Q67H63;Q6EYX5;B7S4Q6;Q95FI1;Q9XQY1;Q67H82;A2T5L5;Q9TLJ8;Q9TLL5;Q9TLK3;Q95FM8;Q9FF03;Q71N61;E1UZH9;Q9TLL3;Q9MTW4;Q9GI23;Q95AN2;Q9MTU5;Q9MTZ8;Q67H60;A8ASI2;Q9GET4;Q9MW35;Q9TMV2;O98523;Q8HT82;Q93Y44;A8ASH2;B7S4P3;C0J3J3;Q8MBL0;Q95FM7;Q9MRF4;Q9XQI9;Q67H80;Q29S89;…	4104	235	CID		101.62	1.6861e-07		4	50		1	1601.75	-40.0945	12/133	pps_Arabidopsis_trypsin_rep2.mgf
	High	IAQIIGPVLDVAFPPGK	O98766;Q95FJ1;Q95FR1;Q9MU01;Q95FT8;Q6EYX5;Q67H82;Q9TLL5;Q95FM8;Q9TLL3;Q95AN2;Q9MTZ8;Q3ZU72;A8ASI2;Q95FM7;Q67H80;Q29S89;Q5W4R8;Q95FQ1;Q29VB0;Q9MRL5;Q9MRN4;Q95FL6;Q95FS7;Q9MRL6;Q95FM3;Q9XQZ0;Q3ZU69;Q29VC3;A3KLS6;P19366;Q95DV0;Q8WJG9;A9XUH0;Q8WJG8;Q9XQX3;Q95FV0;Q29V89;Q95FV3;Q4KU64;A9QBY3;D7KRE0;Q95FQ5	595	43	CID		98.39	3.67206e-07		2	50		1	1734.97	-25.0559	11/163	pps_Arabidopsis_trypsin_rep2.mgf
	High	FLSQPFFVAEVFTGSPGKYVGLVETIR	Q9MRM6;Q95AN2;Q5W4R8;Q9MRR7;Q9S6Z4;Q8MBI2;Q8MBI0	62	7	CID		94.12	9.31723e-07		3	50		1	2988.45	-47.5225	15/300	pps_Arabidopsis_trypsin_rep2.mgf
	High	TVLIMELINNIAK	O98766;Q9MTW0;Q95FJ1;Q8SLS8;Q9MU12;Q9MT57;Q9MRM9;Q9MRK7;Q9BA74;Q9MRM6;Q95FR1;Q9MU01;Q9MRK1;Q9XQX8;Q9MTU3;Q8SLT9;Q95FT8;Q95FL9;Q67H63;Q6EYX5;B7S4Q6;Q9XQY1;Q67H82;A2T5L5;Q9TLJ8;Q9TLL5;Q9TLK3;Q9XQX0;Q95FM8;Q9FF03;Q71N61;Q29VB2;E1UZH9;Q9TLL3;Q9MTW4;Q95AN2;Q9MTU5;Q9MTZ8;Q3ZU72;A8ASI2;Q9GET4;Q9MW35;Q9TMV2;O98523;Q93Y44;A8ASH2;B7S4P3;C0J3J3;Q95FM7;Q9MRF4;Q9XQI9;Q67H80;Q29S89;Q257C7;A0AR40;B8PRK4;Q9MU78;…	3602	226	CID		86.28	7.12226e-06		4	51		1	1471.81	-28.7937	10/121	pps_Arabidopsis_trypsin_rep2.mgf
	High	TVLImELINNIAK	O98766;Q9MTW0;Q95FJ1;Q8SLS8;Q9MU12;Q9MT57;Q9MRM9;Q9MRK7;Q9BA74;Q9MRM6;Q95FR1;Q9MU01;Q9MRK1;Q9XQX8;Q9MTU3;Q8SLT9;Q95FT8;Q95FL9;Q67H63;Q6EYX5;B7S4Q6;Q9XQY1;Q67H82;A2T5L5;Q9TLJ8;Q9TLL5;Q9TLK3;Q9XQX0;Q95FM8;Q9FF03;Q71N61;Q29VB2;E1UZH9;Q9TLL3;Q9MTW4;Q95AN2;Q9MTU5;Q9MTZ8;Q3ZU72;A8ASI2;Q9GET4;Q9MW35;Q9TMV2;O98523;Q93Y44;A8ASH2;B7S4P3;C0J3J3;Q95FM7;Q9MRF4;Q9XQI9;Q67H80;Q29S89;Q257C7;A0AR40;B8PRK4;Q9MU78;…	3602	226	CID	M5(Oxidation)	70.45	0.000274037		5	51		1	1487.8	-36.0643	8/121	pps_Arabidopsis_trypsin_rep2.mgf
	High	VGLTALTMAEYFR	O98766;Q95FJ1;Q8SLS8;Q9MU12;Q9MT57;Q9MRM9;Q9MRK7;Q9BA74;Q9MRM6;Q95FR1;Q9XQY8;Q9MU01;Q9MRK1;Q29VB8;Q9XQX8;Q9MTU3;Q9XQN1;Q8MBF9;Q95FT8;Q95FL9;Q67H63;Q6EYX5;B7S4Q6;Q95FI1;Q9XQY1;Q67H82;Q3L1L0;A2T5L5;Q9TLJ8;Q9TLL5;Q9XQX0;Q95FM8;Q9FF03;Q71N61;E1UZH9;Q9MTW4;Q9GI23;Q95AN2;Q9MTU5;Q9MTZ8;Q67H60;Q3ZU72;A8ASI2;Q9GET4;Q9MW35;Q9TMV2;O98523;Q8HT82;Q93Y44;A8ASH2;B7S4P3;C0J3J3;Q8MBL0;Q95FM7;Q9XQI9;Q67H80;Q29S89;…	3375	225	CID		67.3	0.000587051	0	1	51		1	1471.74	-11.504	18/111	pps_Arabidopsis_trypsin_rep2.mgf
	High	VVDLLAPYR	O98766;Q9MTW0;Q95FJ1;Q8SLS8;Q9MU12;Q9MT57;Q9MRM9;Q95FR1;Q9XQY8;Q9MU01;Q9MRK1;Q29VB8;Q9XQX8;Q9XQN1;Q8SLT9;Q95FT8;Q95FL9;Q6EYX5;B7S4Q6;Q8WJF5;Q95FI1;Q67H82;A2T5L5;Q9TLL5;Q9TLK3;Q9XQX0;Q95FM8;Q9FF03;Q71N61;Q29VB2;E1UZH9;Q9TLL3;Q9MTW4;Q9GI23;Q95AN2;Q9MTU5;Q9MTZ8;Q67H60;Q3ZU72;A8ASI2;Q9GET4;Q9MW35;Q9TMV2;O98523;Q8HT82;Q93Y44;A8ASH2;B7S4P3;C0J3J3;Q8MBL0;Q95FM7;Q9MRF4;Q9XQI9;Q67H80;Q29S89;Q257C7;A0AR40;…	4078	230	CID		59.75	0.00287932		3	50		1	1045.58	-22.315	7/70	pps_Arabidopsis_trypsin_rep2.mgf
	High	YKELQDIIAILGLDELSEEDRLTVAR	O98766;Q9MTW0;Q95FJ1;Q9MU12;Q9MT57;Q9MRK7;Q9BA74;Q95FR1;Q9XQY8;Q9MU01;Q9MRK1;Q29VB8;Q9XQX8;Q9XQN1;Q95FT8;Q95FL9;Q67H63;Q6EYX5;B7S4Q6;Q8WJF5;Q9XQY1;Q3L1L0;A2T5L5;Q9TLJ8;Q9TLL5;Q9TLK3;Q95FM8;Q9FF03;Q71N61;Q29VB2;E1UZH9;Q9MTW4;Q95AN2;Q9MTU5;Q9MTZ8;Q67H60;Q3ZU72;Q9GET4;Q9MW35;Q9TMV2;O98523;Q93Y44;B7S4P3;C0J3J3;Q9MRF4;Q9XQI9;Q67H80;Q29S89;Q257C7;A0AR40;B8PRK4;B7S4V7;Q9MU78;Q9TMU6;O98412;Q5W4R8;Q8SLT5;…	2967	164	CID		57.45	0.00487359		7	50		1	3002.5	-35.2756	11/291	pps_Arabidopsis_trypsin_rep2.mgf
	High	TREGNDLYMEMK	O98766;Q95FJ1;Q9MU12;Q9MT57;Q9MRM9;Q9MRK7;Q9BA74;Q9MRM6;Q95FR1;Q9XQY8;Q9MU01;Q9XQX8;Q9MTU3;Q9XQN1;Q8SLT9;Q95FT8;Q95FL9;Q67H63;B7S4Q6;Q8WJF5;Q95FI1;Q9XQY1;Q67H82;A2T5L5;Q9TLJ8;Q9TLL5;Q9XQX0;Q95FM8;Q9FF03;Q71N61;E1UZH9;Q9TLL3;Q9MTW4;Q95AN2;Q9MTU5;Q9MTZ8;Q3ZU72;A8ASI2;Q9GET4;Q9MW35;Q9TMV2;Q8HT82;Q93Y44;A8ASH2;B7S4P3;C0J3J3;Q8MBL0;Q95FM7;Q9MRF4;Q9XQI9;Q67H80;Q29S89;Q257C7;A0AR40;B8PRK4;B7S4V7;Q9TMU6;…	3486	202	CID		49.81	0.0138394	0	1	47		1	1486.62	-32.1207	9/128	pps_Arabidopsis_trypsin_rep2.mgf
	Low	GIYPAVDPLDSTSTmLQPR	O98766;Q9MTW0;Q95FJ1;Q8SLS8;Q9MU12;Q9MT57;Q9MRM9;Q9MRK7;Q9BA74;Q9MRM6;Q95FR1;Q9XQY8;Q9MU01;Q9MRK1;Q29VB8;Q9XQX8;Q9MTU3;Q9XQN1;Q8MBF9;Q8SLT9;Q95FT8;Q95FL9;Q67H63;Q6EYX5;B7S4Q6;Q95FI1;Q9XQY1;Q67H82;Q3L1L0;A2T5L5;Q9TLJ8;Q9TLL5;Q9XQX0;Q95FM8;Q9FF03;Q71N61;Q29VB2;E1UZH9;Q9TLL3;Q9MTW4;Q9GI23;Q95AN2;Q9MTU5;Q9MTZ8;Q67H60;Q3ZU72;A8ASI2;Q9GET4;Q9MW35;Q9TMV2;O98523;Q8HT82;Q93Y44;A8ASH2;B7S4P3;C0J3J3;Q8MBL0;…	2265	198	CID	M15(Oxidation)	36.08	0.673747		2	50	41	1	2076.98	-21.3137	10/167	pps_Arabidopsis_trypsin_rep2.mgf
	Low	VGLTALTmAEYFR	O98766;Q95FJ1;Q8SLS8;Q9MU12;Q9MT57;Q9MRM9;Q9MRK7;Q9BA74;Q9MRM6;Q95FR1;Q9XQY8;Q9MU01;Q9MRK1;Q29VB8;Q9XQX8;Q9MTU3;Q9XQN1;Q8MBF9;Q95FT8;Q95FL9;Q67H63;Q6EYX5;B7S4Q6;Q95FI1;Q9XQY1;Q67H82;Q3L1L0;A2T5L5;Q9TLJ8;Q9TLL5;Q9XQX0;Q95FM8;Q9FF03;Q71N61;E1UZH9;Q9MTW4;Q9GI23;Q95AN2;Q9MTU5;Q9MTZ8;Q67H60;Q3ZU72;A8ASI2;Q9GET4;Q9MW35;Q9TMV2;O98523;Q8HT82;Q93Y44;A8ASH2;B7S4P3;C0J3J3;Q8MBL0;Q95FM7;Q9XQI9;Q67H80;Q29S89;…	3375	225	CID	M8(Oxidation)	33.87	1.20403		2	51	42	1	1487.72	-22.1379	10/111	pps_Arabidopsis_trypsin_rep2.mgf
	Low	ELQDIIAILGLDELSEEDRLTVAR	O98766;Q9MTW0;Q95FJ1;Q9MU12;Q9MT57;Q9MRK7;Q9BA74;Q95FR1;Q9XQY8;Q9MU01;Q9MRK1;Q29VB8;Q9XQX8;Q9XQN1;Q95FT8;Q95FL9;Q67H63;Q6EYX5;B7S4Q6;Q8WJF5;Q9XQY1;Q3L1L0;A2T5L5;Q9TLJ8;Q9TLL5;Q9TLK3;Q95FM8;Q9FF03;Q71N61;Q29VB2;E1UZH9;Q9MTW4;Q95AN2;Q9MTU5;Q9MTZ8;Q67H60;Q3ZU72;Q9GET4;Q9MW35;Q9TMV2;O98523;Q93Y44;B7S4P3;C0J3J3;Q9MRF4;Q9XQI9;Q67H80;Q29S89;Q257C7;A0AR40;B8PRK4;B7S4V7;Q9MU78;Q9TMU6;O98412;Q5W4R8;Q8SLT5;…	2972	167	CID		33.48	1.28002		7	50	31	1	2711.33	-42.7481	12/269	pps_Arabidopsis_trypsin_rep2.mgf
	Low	MPNIYNALVVK	O98766;Q9MTW0;Q95FJ1;Q8SLS8;Q9MU12;Q9MT57;Q9MRM9;Q9BA74;Q95FR1;Q9XQY8;Q9MU01;Q9MRK1;Q9XQX8;Q9XQN1;Q8SLT9;Q95FL9;Q6EYX5;B7S4Q6;Q67H82;Q3L1L0;A2T5L5;Q9TLJ8;Q9TLL5;Q9XQX0;Q95FM8;Q71N61;Q29VB2;E1UZH9;Q9TLL3;Q9MTW4;Q9GI23;Q95AN2;Q9MTZ8;Q67H60;Q3ZU72;A8ASI2;Q9GET4;Q9MW35;Q9TMV2;Q8HT82;A8ASH2;B7S4P3;C0J3J3;Q67H80;Q257C7;A0AR40;B8PRK4;B7S4V7;Q9MU78;O98412;Q5W4R8;Q8WJG3;Q8SLT5;Q95FQ1;Q9MRR7;Q95FK0;Q29VB0;…	1828	143	CID		29.34	4.5515		7	52		1	1261.61	-67.0038	15/108	pps_Arabidopsis_trypsin_rep2.mgf
	Low	VVDLLAPYRR	O98766;Q9MTW0;Q95FJ1;Q8SLS8;Q9MU12;Q9MT57;Q9MRM9;Q95FR1;Q9XQY8;Q9MU01;Q9MRK1;Q29VB8;Q9XQX8;Q9XQN1;Q8SLT9;Q95FT8;Q95FL9;Q6EYX5;B7S4Q6;Q8WJF5;Q95FI1;Q67H82;A2T5L5;Q9TLL5;Q9TLK3;Q9XQX0;Q95FM8;Q9FF03;Q71N61;Q29VB2;E1UZH9;Q9TLL3;Q9MTW4;Q9GI23;Q95AN2;Q9MTU5;Q9MTZ8;Q67H60;Q3ZU72;A8ASI2;Q9GET4;Q9MW35;Q9TMV2;O98523;Q8HT82;Q93Y44;A8ASH2;B7S4P3;C0J3J3;Q8MBL0;Q95FM7;Q9MRF4;Q9XQI9;Q67H80;Q29S89;Q257C7;A0AR40;…	4069	228	CID		25.54	7.00063		4	50	39	1	1201.68	-22.2366	9/81	pps_Arabidopsis_trypsin_rep2.mgf
	Low	VALVYGQmNEPPGAR	Q9MTW0;Q95FJ1;Q9MU12;Q9MT57;Q9MRM9;Q9MRK7;Q9BA74;Q9MRM6;Q95FR1;Q9XQY8;Q9MU01;Q9MRK1;Q29VB8;Q9XQX8;Q9MTU3;Q9XQN1;Q8MBF9;Q8SLT9;Q95FT8;Q95FL9;Q67H63;Q6EYX5;B7S4Q6;Q95FI1;Q9XQY1;Q67H82;A2T5L5;Q9TLJ8;Q9TLL5;Q9TLK3;Q95FM8;Q9FF03;Q71N61;E1UZH9;Q9TLL3;Q9MTW4;Q9GI23;Q95AN2;Q9MTU5;Q9MTZ8;Q67H60;A8ASI2;Q9GET4;Q9MW35;Q9TMV2;O98523;Q8HT82;Q93Y44;A8ASH2;B7S4P3;C0J3J3;Q8MBL0;Q95FM7;Q9MRF4;Q9XQI9;Q67H80;Q29S89;…	4104	235	CID	M8(Oxidation)	19.96	23.2719		4	50	27	1	1617.74	-42.551	6/133	pps_Arabidopsis_trypsin_rep2.mgf
Q5W4R8	51.51	24	19	464	49.902	5.43994	1112.05	ATP synthase beta subunit (Fragment) OS=Fagus grandifolia GN=atpB PE=3 SV=2 - [Q5W4R8_9ROSI]
	Confidence Icon	Sequence	Protein Accessions	# Proteins	# Protein Groups	Activation Type	Modifications	IonScore	Exp Value	Δ Score	Rank	Identity High	Homology Threshold	Charge	m/z [Da]	ΔM [ppm]	Ions Matched	Spectrum File
	High	DVNEQDVLLFIDNIFR	Q9MTW0;Q95FJ1;Q9MU12;Q9MT57;Q9BA74;Q9MRM6;Q95FR1;Q9XQY8;Q9MU01;Q9MRK1;Q29VB8;Q9XQX8;Q9MTU3;Q9XQN1;Q8MBF9;Q8SLT9;Q95FT8;Q95FL9;Q67H63;Q6EYX5;Q95FI1;Q67H82;Q3L1L0;A2T5L5;Q9TLJ8;Q9TLK3;Q9XQX0;Q95FM8;Q9FF03;E1UZH9;Q9MTW4;Q9GI23;Q95AN2;Q9MTU5;Q9MTZ8;Q67H60;Q3ZU72;A8ASI2;Q9GET4;Q9MW35;Q9TMV2;O98523;Q8HT82;Q93Y44;A8ASH2;B7S4P3;C0J3J3;Q8MBL0;Q95FM7;Q9MRF4;Q9XQI9;Q67H80;Q29S89;Q257C7;A0AR40;Q9MU78;Q9TMU6;…	2339	166	CID		172.03	1.67271e-14		3	50		1	1950.06	30.4549	15/172	pps_Arabidopsis_trypsin_rep2.mgf
	High	YKELQDIIAILGLDELSEEDR	O98766;Q9MTW0;Q95FJ1;Q9MU12;Q9MT57;Q9MRM9;Q9MRK7;Q9BA74;Q9MRM6;Q95FR1;Q9XQY8;Q9MU01;Q9MRK1;Q29VB8;Q9XQX8;Q9XQN1;Q95FT8;Q95FL9;Q67H63;Q6EYX5;B7S4Q6;Q8WJF5;Q95FI1;Q9XQY1;Q3L1L0;A2T5L5;Q9TLJ8;Q9TLL5;Q9TLK3;Q95FM8;Q9FF03;Q71N61;Q29VB2;E1UZH9;Q9MTW4;Q95AN2;Q9MTU5;Q9MTZ8;Q67H60;Q3ZU72;Q9GET4;Q9MW35;Q9TMV2;O98523;Q8HT82;Q93Y44;B7S4P3;C0J3J3;Q9MRF4;Q9XQI9;Q67H80;Q29S89;Q257C7;A0AR40;B8PRK4;B7S4V7;Q9MU78;…	3355	185	CID		159.84	2.77274e-13		9	50		1	2462.18	-35.8735	16/233	pps_Arabidopsis_trypsin_rep2.mgf
	High	IFNVLGEPVDNLGPVDTR	O98766;Q9MTW0;Q8SLS8;Q9MU12;Q9MT57;Q9BA74;Q95FR1;Q9MRK1;Q29VB8;Q9MTU3;Q9XQN1;Q8MBF9;Q8SLT9;B7S4Q6;Q8WJF5;Q9XQY1;A2T5L5;Q9TLL5;Q9TLK3;Q9XQX0;Q95FM8;Q71N61;Q29VB2;E1UZH9;Q67H60;Q3ZU72;A8ASI2;Q9GET4;Q9MW35;Q9TMV2;O98523;Q8HT82;A8ASH2;B7S4P3;Q9MRF4;Q257C7;A0AR40;B8PRK4;B7S4V7;Q9MU78;Q5W4R8;Q8WJG3;Q8SLT5;Q9MRR7;Q9MRU7;Q9MRL5;Q9MRN4;O98595;Q95FL6;O98404;O98583;Q9XQY9;Q9MW37;Q8SLS6;Q9XQY6;Q9MRR6;Q67H40;…	1261	96	CID		157.25	5.14839e-13		2	50		1	1955	-11.085	14/187	pps_Arabidopsis_trypsin_rep2.mgf
	High	DVNEQDVLLFIDNIFR	Q9MTW0;Q95FJ1;Q9MU12;Q9MT57;Q9BA74;Q9MRM6;Q95FR1;Q9XQY8;Q9MU01;Q9MRK1;Q29VB8;Q9XQX8;Q9MTU3;Q9XQN1;Q8MBF9;Q8SLT9;Q95FT8;Q95FL9;Q67H63;Q6EYX5;Q95FI1;Q67H82;Q3L1L0;A2T5L5;Q9TLJ8;Q9TLK3;Q9XQX0;Q95FM8;Q9FF03;E1UZH9;Q9MTW4;Q9GI23;Q95AN2;Q9MTU5;Q9MTZ8;Q67H60;Q3ZU72;A8ASI2;Q9GET4;Q9MW35;Q9TMV2;O98523;Q8HT82;Q93Y44;A8ASH2;B7S4P3;C0J3J3;Q8MBL0;Q95FM7;Q9MRF4;Q9XQI9;Q67H80;Q29S89;Q257C7;A0AR40;Q9MU78;Q9TMU6;…	2339	166	CID		146.24	6.55152e-12		3	50		1	1950.01	5.47099	15/172	pps_Arabidopsis_trypsin_rep2.mgf
	High	FVQAGSEVSALLGR	O98766;Q9MTW0;Q95FJ1;Q8SLS8;Q9MU12;Q9MRM9;Q9MRK7;Q9BA74;Q9MRM6;Q95FR1;Q9XQY8;Q9MU01;Q9MRK1;Q29VB8;Q9XQX8;Q9MTU3;Q9XQN1;Q8MBF9;Q8SLT9;Q95FT8;Q95FL9;Q67H63;B7S4Q6;Q67H82;Q3L1L0;A2T5L5;Q9TLL5;Q9TLK3;Q9XQX0;Q95FM8;Q9FF03;Q71N61;Q29VB2;E1UZH9;Q9MTW4;Q9GI23;Q95AN2;Q9MTU5;Q67H60;Q3ZU72;A8ASI2;Q9MW35;Q9TMV2;O98523;Q8HT82;B7S4P3;C0J3J3;Q8MBL0;Q95FM7;Q9MRF4;Q9XQI9;Q67H80;Q29S89;Q257C7;A0AR40;B8PRK4;B7S4V7;…	3906	234	CID		143.61	1.15585e-11	0	1	50		1	1433.75	-14.6338	12/137	pps_Arabidopsis_trypsin_rep2.mgf
	High	GIYPAVDPLDSTSTMLQPR	O98766;Q9MTW0;Q95FJ1;Q8SLS8;Q9MU12;Q9MT57;Q9MRM9;Q9MRK7;Q9BA74;Q9MRM6;Q95FR1;Q9XQY8;Q9MU01;Q9MRK1;Q29VB8;Q9XQX8;Q9MTU3;Q9XQN1;Q8MBF9;Q8SLT9;Q95FT8;Q95FL9;Q67H63;Q6EYX5;B7S4Q6;Q95FI1;Q9XQY1;Q67H82;Q3L1L0;A2T5L5;Q9TLJ8;Q9TLL5;Q9XQX0;Q95FM8;Q9FF03;Q71N61;Q29VB2;E1UZH9;Q9TLL3;Q9MTW4;Q9GI23;Q95AN2;Q9MTU5;Q9MTZ8;Q67H60;Q3ZU72;A8ASI2;Q9GET4;Q9MW35;Q9TMV2;O98523;Q8HT82;Q93Y44;A8ASH2;B7S4P3;C0J3J3;Q8MBL0;…	2265	198	CID		139.2	3.25687e-11		2	50		1	2060.99	-19.4136	14/167	pps_Arabidopsis_trypsin_rep2.mgf
	High	ELQDIIAILGLDELSEEDR	O98766;Q9MTW0;Q95FJ1;Q9MU12;Q9MT57;Q9MRM9;Q9MRK7;Q9BA74;Q9MRM6;Q95FR1;Q9XQY8;Q9MU01;Q9MRK1;Q29VB8;Q9XQX8;Q9XQN1;Q95FT8;Q95FL9;Q67H63;Q6EYX5;B7S4Q6;Q8WJF5;Q95FI1;Q9XQY1;Q3L1L0;A2T5L5;Q9TLJ8;Q9TLL5;Q9TLK3;Q95FM8;Q9FF03;Q71N61;Q29VB2;E1UZH9;Q9MTW4;Q95AN2;Q9MTU5;Q9MTZ8;Q67H60;Q3ZU72;Q9GET4;Q9MW35;Q9TMV2;O98523;Q8HT82;Q93Y44;B7S4P3;C0J3J3;Q9MRF4;Q9XQI9;Q67H80;Q29S89;Q257C7;A0AR40;B8PRK4;B7S4V7;Q9MU78;…	3363	188	CID		132.48	1.4983e-10		7	50		1	2171.04	-32.842	18/211	pps_Arabidopsis_trypsin_rep2.mgf
	High	AHGGVSVFGGVGER	O98766;Q9MTW0;Q95FJ1;Q9MU12;Q9MT57;Q9MRM9;Q9BA74;Q9MRM6;Q95FR1;Q9XQY8;Q9MU01;Q9MRK1;Q29VB8;Q9XQX8;Q9MTU3;Q9XQN1;Q8MBF9;Q8SLT9;Q95FT8;Q95FL9;Q67H63;B7S4Q6;Q8WJF5;Q95FI1;Q9XQY1;Q67H82;A2T5L5;Q9TLJ8;Q9TLL5;Q9TLK3;Q9XQX0;Q71N61;Q29VB2;E1UZH9;Q9MTW4;Q9MTU5;Q9MTZ8;Q3ZU72;A8ASI2;Q9GET4;Q9TMV2;O98523;Q8HT82;Q93Y44;A8ASH2;B7S4P3;C0J3J3;Q95FM7;Q9MRF4;Q9XQI9;Q67H80;Q29S89;Q257C7;A0AR40;B8PRK4;B7S4V7;Q9MU78;…	3365	213	CID		128.79	3.12863e-10	0	1	50		1	1328.64	-19.6827	12/119	pps_Arabidopsis_trypsin_rep2.mgf
	High	VALVYGQMNEPPGAR	Q9MTW0;Q95FJ1;Q9MU12;Q9MT57;Q9MRM9;Q9MRK7;Q9BA74;Q9MRM6;Q95FR1;Q9XQY8;Q9MU01;Q9MRK1;Q29VB8;Q9XQX8;Q9MTU3;Q9XQN1;Q8MBF9;Q8SLT9;Q95FT8;Q95FL9;Q67H63;Q6EYX5;B7S4Q6;Q95FI1;Q9XQY1;Q67H82;A2T5L5;Q9TLJ8;Q9TLL5;Q9TLK3;Q95FM8;Q9FF03;Q71N61;E1UZH9;Q9TLL3;Q9MTW4;Q9GI23;Q95AN2;Q9MTU5;Q9MTZ8;Q67H60;A8ASI2;Q9GET4;Q9MW35;Q9TMV2;O98523;Q8HT82;Q93Y44;A8ASH2;B7S4P3;C0J3J3;Q8MBL0;Q95FM7;Q9MRF4;Q9XQI9;Q67H80;Q29S89;…	4104	235	CID		101.62	1.6861e-07		4	50		1	1601.75	-40.0945	12/133	pps_Arabidopsis_trypsin_rep2.mgf
	High	IAQIIGPVLDVAFPPGK	O98766;Q95FJ1;Q95FR1;Q9MU01;Q95FT8;Q6EYX5;Q67H82;Q9TLL5;Q95FM8;Q9TLL3;Q95AN2;Q9MTZ8;Q3ZU72;A8ASI2;Q95FM7;Q67H80;Q29S89;Q5W4R8;Q95FQ1;Q29VB0;Q9MRL5;Q9MRN4;Q95FL6;Q95FS7;Q9MRL6;Q95FM3;Q9XQZ0;Q3ZU69;Q29VC3;A3KLS6;P19366;Q95DV0;Q8WJG9;A9XUH0;Q8WJG8;Q9XQX3;Q95FV0;Q29V89;Q95FV3;Q4KU64;A9QBY3;D7KRE0;Q95FQ5	595	43	CID		98.39	3.67206e-07		2	50		1	1734.97	-25.0559	11/163	pps_Arabidopsis_trypsin_rep2.mgf
	High	FLSQPFFVAEVFTGSPGKYVGLVETIR	Q9MRM6;Q95AN2;Q5W4R8;Q9MRR7;Q9S6Z4;Q8MBI2;Q8MBI0	62	7	CID		94.12	9.31723e-07		3	50		1	2988.45	-47.5225	15/300	pps_Arabidopsis_trypsin_rep2.mgf
	High	TVLIMELINNIAK	O98766;Q9MTW0;Q95FJ1;Q8SLS8;Q9MU12;Q9MT57;Q9MRM9;Q9MRK7;Q9BA74;Q9MRM6;Q95FR1;Q9MU01;Q9MRK1;Q9XQX8;Q9MTU3;Q8SLT9;Q95FT8;Q95FL9;Q67H63;Q6EYX5;B7S4Q6;Q9XQY1;Q67H82;A2T5L5;Q9TLJ8;Q9TLL5;Q9TLK3;Q9XQX0;Q95FM8;Q9FF03;Q71N61;Q29VB2;E1UZH9;Q9TLL3;Q9MTW4;Q95AN2;Q9MTU5;Q9MTZ8;Q3ZU72;A8ASI2;Q9GET4;Q9MW35;Q9TMV2;O98523;Q93Y44;A8ASH2;B7S4P3;C0J3J3;Q95FM7;Q9MRF4;Q9XQI9;Q67H80;Q29S89;Q257C7;A0AR40;B8PRK4;Q9MU78;…	3602	226	CID		86.28	7.12226e-06		4	51		1	1471.81	-28.7937	10/121	pps_Arabidopsis_trypsin_rep2.mgf
	High	TVLImELINNIAK	O98766;Q9MTW0;Q95FJ1;Q8SLS8;Q9MU12;Q9MT57;Q9MRM9;Q9MRK7;Q9BA74;Q9MRM6;Q95FR1;Q9MU01;Q9MRK1;Q9XQX8;Q9MTU3;Q8SLT9;Q95FT8;Q95FL9;Q67H63;Q6EYX5;B7S4Q6;Q9XQY1;Q67H82;A2T5L5;Q9TLJ8;Q9TLL5;Q9TLK3;Q9XQX0;Q95FM8;Q9FF03;Q71N61;Q29VB2;E1UZH9;Q9TLL3;Q9MTW4;Q95AN2;Q9MTU5;Q9MTZ8;Q3ZU72;A8ASI2;Q9GET4;Q9MW35;Q9TMV2;O98523;Q93Y44;A8ASH2;B7S4P3;C0J3J3;Q95FM7;Q9MRF4;Q9XQI9;Q67H80;Q29S89;Q257C7;A0AR40;B8PRK4;Q9MU78;…	3602	226	CID	M5(Oxidation)	70.45	0.000274037		5	51		1	1487.8	-36.0643	8/121	pps_Arabidopsis_trypsin_rep2.mgf
	High	VGLTALTMAEYFR	O98766;Q95FJ1;Q8SLS8;Q9MU12;Q9MT57;Q9MRM9;Q9MRK7;Q9BA74;Q9MRM6;Q95FR1;Q9XQY8;Q9MU01;Q9MRK1;Q29VB8;Q9XQX8;Q9MTU3;Q9XQN1;Q8MBF9;Q95FT8;Q95FL9;Q67H63;Q6EYX5;B7S4Q6;Q95FI1;Q9XQY1;Q67H82;Q3L1L0;A2T5L5;Q9TLJ8;Q9TLL5;Q9XQX0;Q95FM8;Q9FF03;Q71N61;E1UZH9;Q9MTW4;Q9GI23;Q95AN2;Q9MTU5;Q9MTZ8;Q67H60;Q3ZU72;A8ASI2;Q9GET4;Q9MW35;Q9TMV2;O98523;Q8HT82;Q93Y44;A8ASH2;B7S4P3;C0J3J3;Q8MBL0;Q95FM7;Q9XQI9;Q67H80;Q29S89;…	3375	225	CID		67.3	0.000587051	0	1	51		1	1471.74	-11.504	18/111	pps_Arabidopsis_trypsin_rep2.mgf
	High	VVDLLAPYR	O98766;Q9MTW0;Q95FJ1;Q8SLS8;Q9MU12;Q9MT57;Q9MRM9;Q95FR1;Q9XQY8;Q9MU01;Q9MRK1;Q29VB8;Q9XQX8;Q9XQN1;Q8SLT9;Q95FT8;Q95FL9;Q6EYX5;B7S4Q6;Q8WJF5;Q95FI1;Q67H82;A2T5L5;Q9TLL5;Q9TLK3;Q9XQX0;Q95FM8;Q9FF03;Q71N61;Q29VB2;E1UZH9;Q9TLL3;Q9MTW4;Q9GI23;Q95AN2;Q9MTU5;Q9MTZ8;Q67H60;Q3ZU72;A8ASI2;Q9GET4;Q9MW35;Q9TMV2;O98523;Q8HT82;Q93Y44;A8ASH2;B7S4P3;C0J3J3;Q8MBL0;Q95FM7;Q9MRF4;Q9XQI9;Q67H80;Q29S89;Q257C7;A0AR40;…	4078	230	CID		59.75	0.00287932		3	50		1	1045.58	-22.315	7/70	pps_Arabidopsis_trypsin_rep2.mgf
	High	YKELQDIIAILGLDELSEEDRLTVAR	O98766;Q9MTW0;Q95FJ1;Q9MU12;Q9MT57;Q9MRK7;Q9BA74;Q95FR1;Q9XQY8;Q9MU01;Q9MRK1;Q29VB8;Q9XQX8;Q9XQN1;Q95FT8;Q95FL9;Q67H63;Q6EYX5;B7S4Q6;Q8WJF5;Q9XQY1;Q3L1L0;A2T5L5;Q9TLJ8;Q9TLL5;Q9TLK3;Q95FM8;Q9FF03;Q71N61;Q29VB2;E1UZH9;Q9MTW4;Q95AN2;Q9MTU5;Q9MTZ8;Q67H60;Q3ZU72;Q9GET4;Q9MW35;Q9TMV2;O98523;Q93Y44;B7S4P3;C0J3J3;Q9MRF4;Q9XQI9;Q67H80;Q29S89;Q257C7;A0AR40;B8PRK4;B7S4V7;Q9MU78;Q9TMU6;O98412;Q5W4R8;Q8SLT5;…	2967	164	CID		57.45	0.00487359		7	50		1	3002.5	-35.2756	11/291	pps_Arabidopsis_trypsin_rep2.mgf
	High	TREGNDLYMEMK	O98766;Q95FJ1;Q9MU12;Q9MT57;Q9MRM9;Q9MRK7;Q9BA74;Q9MRM6;Q95FR1;Q9XQY8;Q9MU01;Q9XQX8;Q9MTU3;Q9XQN1;Q8SLT9;Q95FT8;Q95FL9;Q67H63;B7S4Q6;Q8WJF5;Q95FI1;Q9XQY1;Q67H82;A2T5L5;Q9TLJ8;Q9TLL5;Q9XQX0;Q95FM8;Q9FF03;Q71N61;E1UZH9;Q9TLL3;Q9MTW4;Q95AN2;Q9MTU5;Q9MTZ8;Q3ZU72;A8ASI2;Q9GET4;Q9MW35;Q9TMV2;Q8HT82;Q93Y44;A8ASH2;B7S4P3;C0J3J3;Q8MBL0;Q95FM7;Q9MRF4;Q9XQI9;Q67H80;Q29S89;Q257C7;A0AR40;B8PRK4;B7S4V7;Q9TMU6;…	3486	202	CID		49.81	0.0138394	0	1	47		1	1486.62	-32.1207	9/128	pps_Arabidopsis_trypsin_rep2.mgf
	Low	GIYPAVDPLDSTSTmLQPR	O98766;Q9MTW0;Q95FJ1;Q8SLS8;Q9MU12;Q9MT57;Q9MRM9;Q9MRK7;Q9BA74;Q9MRM6;Q95FR1;Q9XQY8;Q9MU01;Q9MRK1;Q29VB8;Q9XQX8;Q9MTU3;Q9XQN1;Q8MBF9;Q8SLT9;Q95FT8;Q95FL9;Q67H63;Q6EYX5;B7S4Q6;Q95FI1;Q9XQY1;Q67H82;Q3L1L0;A2T5L5;Q9TLJ8;Q9TLL5;Q9XQX0;Q95FM8;Q9FF03;Q71N61;Q29VB2;E1UZH9;Q9TLL3;Q9MTW4;Q9GI23;Q95AN2;Q9MTU5;Q9MTZ8;Q67H60;Q3ZU72;A8ASI2;Q9GET4;Q9MW35;Q9TMV2;O98523;Q8HT82;Q93Y44;A8ASH2;B7S4P3;C0J3J3;Q8MBL0;…	2265	198	CID	M15(Oxidation)	36.08	0.673747		2	50	41	1	2076.98	-21.3137	10/167	pps_Arabidopsis_trypsin_rep2.mgf
	Low	VGLTALTmAEYFR	O98766;Q95FJ1;Q8SLS8;Q9MU12;Q9MT57;Q9MRM9;Q9MRK7;Q9BA74;Q9MRM6;Q95FR1;Q9XQY8;Q9MU01;Q9MRK1;Q29VB8;Q9XQX8;Q9MTU3;Q9XQN1;Q8MBF9;Q95FT8;Q95FL9;Q67H63;Q6EYX5;B7S4Q6;Q95FI1;Q9XQY1;Q67H82;Q3L1L0;A2T5L5;Q9TLJ8;Q9TLL5;Q9XQX0;Q95FM8;Q9FF03;Q71N61;E1UZH9;Q9MTW4;Q9GI23;Q95AN2;Q9MTU5;Q9MTZ8;Q67H60;Q3ZU72;A8ASI2;Q9GET4;Q9MW35;Q9TMV2;O98523;Q8HT82;Q93Y44;A8ASH2;B7S4P3;C0J3J3;Q8MBL0;Q95FM7;Q9XQI9;Q67H80;Q29S89;…	3375	225	CID	M8(Oxidation)	33.87	1.20403		2	51	42	1	1487.72	-22.1379	10/111	pps_Arabidopsis_trypsin_rep2.mgf
	Low	ELQDIIAILGLDELSEEDRLTVAR	O98766;Q9MTW0;Q95FJ1;Q9MU12;Q9MT57;Q9MRK7;Q9BA74;Q95FR1;Q9XQY8;Q9MU01;Q9MRK1;Q29VB8;Q9XQX8;Q9XQN1;Q95FT8;Q95FL9;Q67H63;Q6EYX5;B7S4Q6;Q8WJF5;Q9XQY1;Q3L1L0;A2T5L5;Q9TLJ8;Q9TLL5;Q9TLK3;Q95FM8;Q9FF03;Q71N61;Q29VB2;E1UZH9;Q9MTW4;Q95AN2;Q9MTU5;Q9MTZ8;Q67H60;Q3ZU72;Q9GET4;Q9MW35;Q9TMV2;O98523;Q93Y44;B7S4P3;C0J3J3;Q9MRF4;Q9XQI9;Q67H80;Q29S89;Q257C7;A0AR40;B8PRK4;B7S4V7;Q9MU78;Q9TMU6;O98412;Q5W4R8;Q8SLT5;…	2972	167	CID		33.48	1.28002		7	50	31	1	2711.33	-42.7481	12/269	pps_Arabidopsis_trypsin_rep2.mgf
	Low	MPNIYNALVVK	O98766;Q9MTW0;Q95FJ1;Q8SLS8;Q9MU12;Q9MT57;Q9MRM9;Q9BA74;Q95FR1;Q9XQY8;Q9MU01;Q9MRK1;Q9XQX8;Q9XQN1;Q8SLT9;Q95FL9;Q6EYX5;B7S4Q6;Q67H82;Q3L1L0;A2T5L5;Q9TLJ8;Q9TLL5;Q9XQX0;Q95FM8;Q71N61;Q29VB2;E1UZH9;Q9TLL3;Q9MTW4;Q9GI23;Q95AN2;Q9MTZ8;Q67H60;Q3ZU72;A8ASI2;Q9GET4;Q9MW35;Q9TMV2;Q8HT82;A8ASH2;B7S4P3;C0J3J3;Q67H80;Q257C7;A0AR40;B8PRK4;B7S4V7;Q9MU78;O98412;Q5W4R8;Q8WJG3;Q8SLT5;Q95FQ1;Q9MRR7;Q95FK0;Q29VB0;…	1828	143	CID		29.34	4.5515		7	52		1	1261.61	-67.0038	15/108	pps_Arabidopsis_trypsin_rep2.mgf
	Low	ESGVINEQNIAESK	Q9MTW0;Q95FJ1;Q9MT57;Q9MRM9;Q9MRM6;Q9XQY8;Q9MU01;Q9MRK1;Q29VB8;Q9XQX8;Q9MTU3;Q8SLT9;Q8WJF5;Q95FI1;Q9XQY1;Q67H82;A2T5L5;Q9TLJ8;Q9TLL5;Q95FM8;E1UZH9;Q9TLL3;Q9MTW4;Q3ZU72;A8ASI2;Q9MW35;O98523;C0J3J3;Q9MRF4;Q67H80;Q29S89;Q257C7;Q5W4R8;Q8SLT5;Q95FQ1;Q29VB0;A3KLS5;C0J3I8;Q9MRU7;Q95FW7;O98418;Q8SLS1;O98583;Q9XQY9;Q8SLS6;Q9XQY6;Q9MRR6;Q9MRA2;Q9MRL6;Q9TLL7;Q95FM3;Q9MV64;Q9MTZ4;Q3ZU69;Q29VC3;Q29VB4;Q29S96;…	875	78	CID		28.85	3.01279		8	50	44	1	1517.71	-23.2991	12/145	pps_Arabidopsis_trypsin_rep2.mgf
	Low	VVDLLAPYRR	O98766;Q9MTW0;Q95FJ1;Q8SLS8;Q9MU12;Q9MT57;Q9MRM9;Q95FR1;Q9XQY8;Q9MU01;Q9MRK1;Q29VB8;Q9XQX8;Q9XQN1;Q8SLT9;Q95FT8;Q95FL9;Q6EYX5;B7S4Q6;Q8WJF5;Q95FI1;Q67H82;A2T5L5;Q9TLL5;Q9TLK3;Q9XQX0;Q95FM8;Q9FF03;Q71N61;Q29VB2;E1UZH9;Q9TLL3;Q9MTW4;Q9GI23;Q95AN2;Q9MTU5;Q9MTZ8;Q67H60;Q3ZU72;A8ASI2;Q9GET4;Q9MW35;Q9TMV2;O98523;Q8HT82;Q93Y44;A8ASH2;B7S4P3;C0J3J3;Q8MBL0;Q95FM7;Q9MRF4;Q9XQI9;Q67H80;Q29S89;Q257C7;A0AR40;…	4069	228	CID		25.54	7.00063		4	50	39	1	1201.68	-22.2366	9/81	pps_Arabidopsis_trypsin_rep2.mgf
	Low	VALVYGQmNEPPGAR	Q9MTW0;Q95FJ1;Q9MU12;Q9MT57;Q9MRM9;Q9MRK7;Q9BA74;Q9MRM6;Q95FR1;Q9XQY8;Q9MU01;Q9MRK1;Q29VB8;Q9XQX8;Q9MTU3;Q9XQN1;Q8MBF9;Q8SLT9;Q95FT8;Q95FL9;Q67H63;Q6EYX5;B7S4Q6;Q95FI1;Q9XQY1;Q67H82;A2T5L5;Q9TLJ8;Q9TLL5;Q9TLK3;Q95FM8;Q9FF03;Q71N61;E1UZH9;Q9TLL3;Q9MTW4;Q9GI23;Q95AN2;Q9MTU5;Q9MTZ8;Q67H60;A8ASI2;Q9GET4;Q9MW35;Q9TMV2;O98523;Q8HT82;Q93Y44;A8ASH2;B7S4P3;C0J3J3;Q8MBL0;Q95FM7;Q9MRF4;Q9XQI9;Q67H80;Q29S89;…	4104	235	CID	M8(Oxidation)	19.96	23.2719		4	50	27	1	1617.74	-42.551	6/133	pps_Arabidopsis_trypsin_rep2.mgf
Q9MRI0	43.3	21	16	485	52.1709	5.12256	1109.37	ATP synthase beta subunit (Fragment) OS=Gonocaryum litorale GN=atpB PE=3 SV=1 - [Q9MRI0_9ASTE]
	Confidence Icon	Sequence	Protein Accessions	# Proteins	# Protein Groups	Activation Type	Modifications	IonScore	Exp Value	Δ Score	Rank	Identity High	Homology Threshold	Charge	m/z [Da]	ΔM [ppm]	Ions Matched	Spectrum File
	High	DVNEQDVLLFIDNIFR	Q9MTW0;Q95FJ1;Q9MU12;Q9MT57;Q9BA74;Q9MRM6;Q95FR1;Q9XQY8;Q9MU01;Q9MRK1;Q29VB8;Q9XQX8;Q9MTU3;Q9XQN1;Q8MBF9;Q8SLT9;Q95FT8;Q95FL9;Q67H63;Q6EYX5;Q95FI1;Q67H82;Q3L1L0;A2T5L5;Q9TLJ8;Q9TLK3;Q9XQX0;Q95FM8;Q9FF03;E1UZH9;Q9MTW4;Q9GI23;Q95AN2;Q9MTU5;Q9MTZ8;Q67H60;Q3ZU72;A8ASI2;Q9GET4;Q9MW35;Q9TMV2;O98523;Q8HT82;Q93Y44;A8ASH2;B7S4P3;C0J3J3;Q8MBL0;Q95FM7;Q9MRF4;Q9XQI9;Q67H80;Q29S89;Q257C7;A0AR40;Q9MU78;Q9TMU6;…	2339	166	CID		172.03	1.67271e-14		3	50		1	1950.06	30.4549	15/172	pps_Arabidopsis_trypsin_rep2.mgf
	High	YKELQDIIAILGLDELSEEDR	O98766;Q9MTW0;Q95FJ1;Q9MU12;Q9MT57;Q9MRM9;Q9MRK7;Q9BA74;Q9MRM6;Q95FR1;Q9XQY8;Q9MU01;Q9MRK1;Q29VB8;Q9XQX8;Q9XQN1;Q95FT8;Q95FL9;Q67H63;Q6EYX5;B7S4Q6;Q8WJF5;Q95FI1;Q9XQY1;Q3L1L0;A2T5L5;Q9TLJ8;Q9TLL5;Q9TLK3;Q95FM8;Q9FF03;Q71N61;Q29VB2;E1UZH9;Q9MTW4;Q95AN2;Q9MTU5;Q9MTZ8;Q67H60;Q3ZU72;Q9GET4;Q9MW35;Q9TMV2;O98523;Q8HT82;Q93Y44;B7S4P3;C0J3J3;Q9MRF4;Q9XQI9;Q67H80;Q29S89;Q257C7;A0AR40;B8PRK4;B7S4V7;Q9MU78;…	3355	185	CID		159.84	2.77274e-13		9	50		1	2462.18	-35.8735	16/233	pps_Arabidopsis_trypsin_rep2.mgf
	High	IFNVLGEPVDNLGPVDTR	O98766;Q9MTW0;Q8SLS8;Q9MU12;Q9MT57;Q9BA74;Q95FR1;Q9MRK1;Q29VB8;Q9MTU3;Q9XQN1;Q8MBF9;Q8SLT9;B7S4Q6;Q8WJF5;Q9XQY1;A2T5L5;Q9TLL5;Q9TLK3;Q9XQX0;Q95FM8;Q71N61;Q29VB2;E1UZH9;Q67H60;Q3ZU72;A8ASI2;Q9GET4;Q9MW35;Q9TMV2;O98523;Q8HT82;A8ASH2;B7S4P3;Q9MRF4;Q257C7;A0AR40;B8PRK4;B7S4V7;Q9MU78;Q5W4R8;Q8WJG3;Q8SLT5;Q9MRR7;Q9MRU7;Q9MRL5;Q9MRN4;O98595;Q95FL6;O98404;O98583;Q9XQY9;Q9MW37;Q8SLS6;Q9XQY6;Q9MRR6;Q67H40;…	1261	96	CID		157.25	5.14839e-13		2	50		1	1955	-11.085	14/187	pps_Arabidopsis_trypsin_rep2.mgf
	High	DVNEQDVLLFIDNIFR	Q9MTW0;Q95FJ1;Q9MU12;Q9MT57;Q9BA74;Q9MRM6;Q95FR1;Q9XQY8;Q9MU01;Q9MRK1;Q29VB8;Q9XQX8;Q9MTU3;Q9XQN1;Q8MBF9;Q8SLT9;Q95FT8;Q95FL9;Q67H63;Q6EYX5;Q95FI1;Q67H82;Q3L1L0;A2T5L5;Q9TLJ8;Q9TLK3;Q9XQX0;Q95FM8;Q9FF03;E1UZH9;Q9MTW4;Q9GI23;Q95AN2;Q9MTU5;Q9MTZ8;Q67H60;Q3ZU72;A8ASI2;Q9GET4;Q9MW35;Q9TMV2;O98523;Q8HT82;Q93Y44;A8ASH2;B7S4P3;C0J3J3;Q8MBL0;Q95FM7;Q9MRF4;Q9XQI9;Q67H80;Q29S89;Q257C7;A0AR40;Q9MU78;Q9TMU6;…	2339	166	CID		146.24	6.55152e-12		3	50		1	1950.01	5.47099	15/172	pps_Arabidopsis_trypsin_rep2.mgf
	High	FVQAGSEVSALLGR	O98766;Q9MTW0;Q95FJ1;Q8SLS8;Q9MU12;Q9MRM9;Q9MRK7;Q9BA74;Q9MRM6;Q95FR1;Q9XQY8;Q9MU01;Q9MRK1;Q29VB8;Q9XQX8;Q9MTU3;Q9XQN1;Q8MBF9;Q8SLT9;Q95FT8;Q95FL9;Q67H63;B7S4Q6;Q67H82;Q3L1L0;A2T5L5;Q9TLL5;Q9TLK3;Q9XQX0;Q95FM8;Q9FF03;Q71N61;Q29VB2;E1UZH9;Q9MTW4;Q9GI23;Q95AN2;Q9MTU5;Q67H60;Q3ZU72;A8ASI2;Q9MW35;Q9TMV2;O98523;Q8HT82;B7S4P3;C0J3J3;Q8MBL0;Q95FM7;Q9MRF4;Q9XQI9;Q67H80;Q29S89;Q257C7;A0AR40;B8PRK4;B7S4V7;…	3906	234	CID		143.61	1.15585e-11	0	1	50		1	1433.75	-14.6338	12/137	pps_Arabidopsis_trypsin_rep2.mgf
	High	GIYPAVDPLDSTSTMLQPR	O98766;Q9MTW0;Q95FJ1;Q8SLS8;Q9MU12;Q9MT57;Q9MRM9;Q9MRK7;Q9BA74;Q9MRM6;Q95FR1;Q9XQY8;Q9MU01;Q9MRK1;Q29VB8;Q9XQX8;Q9MTU3;Q9XQN1;Q8MBF9;Q8SLT9;Q95FT8;Q95FL9;Q67H63;Q6EYX5;B7S4Q6;Q95FI1;Q9XQY1;Q67H82;Q3L1L0;A2T5L5;Q9TLJ8;Q9TLL5;Q9XQX0;Q95FM8;Q9FF03;Q71N61;Q29VB2;E1UZH9;Q9TLL3;Q9MTW4;Q9GI23;Q95AN2;Q9MTU5;Q9MTZ8;Q67H60;Q3ZU72;A8ASI2;Q9GET4;Q9MW35;Q9TMV2;O98523;Q8HT82;Q93Y44;A8ASH2;B7S4P3;C0J3J3;Q8MBL0;…	2265	198	CID		139.2	3.25687e-11		2	50		1	2060.99	-19.4136	14/167	pps_Arabidopsis_trypsin_rep2.mgf
	High	ELQDIIAILGLDELSEEDR	O98766;Q9MTW0;Q95FJ1;Q9MU12;Q9MT57;Q9MRM9;Q9MRK7;Q9BA74;Q9MRM6;Q95FR1;Q9XQY8;Q9MU01;Q9MRK1;Q29VB8;Q9XQX8;Q9XQN1;Q95FT8;Q95FL9;Q67H63;Q6EYX5;B7S4Q6;Q8WJF5;Q95FI1;Q9XQY1;Q3L1L0;A2T5L5;Q9TLJ8;Q9TLL5;Q9TLK3;Q95FM8;Q9FF03;Q71N61;Q29VB2;E1UZH9;Q9MTW4;Q95AN2;Q9MTU5;Q9MTZ8;Q67H60;Q3ZU72;Q9GET4;Q9MW35;Q9TMV2;O98523;Q8HT82;Q93Y44;B7S4P3;C0J3J3;Q9MRF4;Q9XQI9;Q67H80;Q29S89;Q257C7;A0AR40;B8PRK4;B7S4V7;Q9MU78;…	3363	188	CID		132.48	1.4983e-10		7	50		1	2171.04	-32.842	18/211	pps_Arabidopsis_trypsin_rep2.mgf
	High	AHGGVSVFGGVGER	O98766;Q9MTW0;Q95FJ1;Q9MU12;Q9MT57;Q9MRM9;Q9BA74;Q9MRM6;Q95FR1;Q9XQY8;Q9MU01;Q9MRK1;Q29VB8;Q9XQX8;Q9MTU3;Q9XQN1;Q8MBF9;Q8SLT9;Q95FT8;Q95FL9;Q67H63;B7S4Q6;Q8WJF5;Q95FI1;Q9XQY1;Q67H82;A2T5L5;Q9TLJ8;Q9TLL5;Q9TLK3;Q9XQX0;Q71N61;Q29VB2;E1UZH9;Q9MTW4;Q9MTU5;Q9MTZ8;Q3ZU72;A8ASI2;Q9GET4;Q9TMV2;O98523;Q8HT82;Q93Y44;A8ASH2;B7S4P3;C0J3J3;Q95FM7;Q9MRF4;Q9XQI9;Q67H80;Q29S89;Q257C7;A0AR40;B8PRK4;B7S4V7;Q9MU78;…	3365	213	CID		128.79	3.12863e-10	0	1	50		1	1328.64	-19.6827	12/119	pps_Arabidopsis_trypsin_rep2.mgf
	High	IVGEEHYETAQKVK	Q9MRI0;Q9S6Y9;Q95DV0;Q8WJG9;Q8WJH7;Q8WJG8;Q3ZMJ5;Q8WJH0;Q8SLT2;Q4KU64;B8PRJ0;Q8WJI9;Q8WJF7	58	13	CID		103.15	1.16381e-07	0	1	50		1	1630.78	-37.3877	19/125	pps_Arabidopsis_trypsin_rep2.mgf
	High	VALVYGQMNEPPGAR	Q9MTW0;Q95FJ1;Q9MU12;Q9MT57;Q9MRM9;Q9MRK7;Q9BA74;Q9MRM6;Q95FR1;Q9XQY8;Q9MU01;Q9MRK1;Q29VB8;Q9XQX8;Q9MTU3;Q9XQN1;Q8MBF9;Q8SLT9;Q95FT8;Q95FL9;Q67H63;Q6EYX5;B7S4Q6;Q95FI1;Q9XQY1;Q67H82;A2T5L5;Q9TLJ8;Q9TLL5;Q9TLK3;Q95FM8;Q9FF03;Q71N61;E1UZH9;Q9TLL3;Q9MTW4;Q9GI23;Q95AN2;Q9MTU5;Q9MTZ8;Q67H60;A8ASI2;Q9GET4;Q9MW35;Q9TMV2;O98523;Q8HT82;Q93Y44;A8ASH2;B7S4P3;C0J3J3;Q8MBL0;Q95FM7;Q9MRF4;Q9XQI9;Q67H80;Q29S89;…	4104	235	CID		101.62	1.6861e-07		4	50		1	1601.75	-40.0945	12/133	pps_Arabidopsis_trypsin_rep2.mgf
	High	xAQIIGPVLDVAFPPGK	C0J3I8;Q9MRA2;Q9MRI0	4	3	CID	X1(I)	98.39	3.67206e-07		10	50		1	1734.97	-25.0559	11/163	pps_Arabidopsis_trypsin_rep2.mgf
	High	TVLIMELINNIAK	O98766;Q9MTW0;Q95FJ1;Q8SLS8;Q9MU12;Q9MT57;Q9MRM9;Q9MRK7;Q9BA74;Q9MRM6;Q95FR1;Q9MU01;Q9MRK1;Q9XQX8;Q9MTU3;Q8SLT9;Q95FT8;Q95FL9;Q67H63;Q6EYX5;B7S4Q6;Q9XQY1;Q67H82;A2T5L5;Q9TLJ8;Q9TLL5;Q9TLK3;Q9XQX0;Q95FM8;Q9FF03;Q71N61;Q29VB2;E1UZH9;Q9TLL3;Q9MTW4;Q95AN2;Q9MTU5;Q9MTZ8;Q3ZU72;A8ASI2;Q9GET4;Q9MW35;Q9TMV2;O98523;Q93Y44;A8ASH2;B7S4P3;C0J3J3;Q95FM7;Q9MRF4;Q9XQI9;Q67H80;Q29S89;Q257C7;A0AR40;B8PRK4;Q9MU78;…	3602	226	CID		86.28	7.12226e-06		4	51		1	1471.81	-28.7937	10/121	pps_Arabidopsis_trypsin_rep2.mgf
	High	TVLImELINNIAK	O98766;Q9MTW0;Q95FJ1;Q8SLS8;Q9MU12;Q9MT57;Q9MRM9;Q9MRK7;Q9BA74;Q9MRM6;Q95FR1;Q9MU01;Q9MRK1;Q9XQX8;Q9MTU3;Q8SLT9;Q95FT8;Q95FL9;Q67H63;Q6EYX5;B7S4Q6;Q9XQY1;Q67H82;A2T5L5;Q9TLJ8;Q9TLL5;Q9TLK3;Q9XQX0;Q95FM8;Q9FF03;Q71N61;Q29VB2;E1UZH9;Q9TLL3;Q9MTW4;Q95AN2;Q9MTU5;Q9MTZ8;Q3ZU72;A8ASI2;Q9GET4;Q9MW35;Q9TMV2;O98523;Q93Y44;A8ASH2;B7S4P3;C0J3J3;Q95FM7;Q9MRF4;Q9XQI9;Q67H80;Q29S89;Q257C7;A0AR40;B8PRK4;Q9MU78;…	3602	226	CID	M5(Oxidation)	70.45	0.000274037		5	51		1	1487.8	-36.0643	8/121	pps_Arabidopsis_trypsin_rep2.mgf
	High	VGLTALTMAEYFR	O98766;Q95FJ1;Q8SLS8;Q9MU12;Q9MT57;Q9MRM9;Q9MRK7;Q9BA74;Q9MRM6;Q95FR1;Q9XQY8;Q9MU01;Q9MRK1;Q29VB8;Q9XQX8;Q9MTU3;Q9XQN1;Q8MBF9;Q95FT8;Q95FL9;Q67H63;Q6EYX5;B7S4Q6;Q95FI1;Q9XQY1;Q67H82;Q3L1L0;A2T5L5;Q9TLJ8;Q9TLL5;Q9XQX0;Q95FM8;Q9FF03;Q71N61;E1UZH9;Q9MTW4;Q9GI23;Q95AN2;Q9MTU5;Q9MTZ8;Q67H60;Q3ZU72;A8ASI2;Q9GET4;Q9MW35;Q9TMV2;O98523;Q8HT82;Q93Y44;A8ASH2;B7S4P3;C0J3J3;Q8MBL0;Q95FM7;Q9XQI9;Q67H80;Q29S89;…	3375	225	CID		67.3	0.000587051	0	1	51		1	1471.74	-11.504	18/111	pps_Arabidopsis_trypsin_rep2.mgf
	High	VVDLLAPYR	O98766;Q9MTW0;Q95FJ1;Q8SLS8;Q9MU12;Q9MT57;Q9MRM9;Q95FR1;Q9XQY8;Q9MU01;Q9MRK1;Q29VB8;Q9XQX8;Q9XQN1;Q8SLT9;Q95FT8;Q95FL9;Q6EYX5;B7S4Q6;Q8WJF5;Q95FI1;Q67H82;A2T5L5;Q9TLL5;Q9TLK3;Q9XQX0;Q95FM8;Q9FF03;Q71N61;Q29VB2;E1UZH9;Q9TLL3;Q9MTW4;Q9GI23;Q95AN2;Q9MTU5;Q9MTZ8;Q67H60;Q3ZU72;A8ASI2;Q9GET4;Q9MW35;Q9TMV2;O98523;Q8HT82;Q93Y44;A8ASH2;B7S4P3;C0J3J3;Q8MBL0;Q95FM7;Q9MRF4;Q9XQI9;Q67H80;Q29S89;Q257C7;A0AR40;…	4078	230	CID		59.75	0.00287932		3	50		1	1045.58	-22.315	7/70	pps_Arabidopsis_trypsin_rep2.mgf
	High	TREGNDLYMEMK	O98766;Q95FJ1;Q9MU12;Q9MT57;Q9MRM9;Q9MRK7;Q9BA74;Q9MRM6;Q95FR1;Q9XQY8;Q9MU01;Q9XQX8;Q9MTU3;Q9XQN1;Q8SLT9;Q95FT8;Q95FL9;Q67H63;B7S4Q6;Q8WJF5;Q95FI1;Q9XQY1;Q67H82;A2T5L5;Q9TLJ8;Q9TLL5;Q9XQX0;Q95FM8;Q9FF03;Q71N61;E1UZH9;Q9TLL3;Q9MTW4;Q95AN2;Q9MTU5;Q9MTZ8;Q3ZU72;A8ASI2;Q9GET4;Q9MW35;Q9TMV2;Q8HT82;Q93Y44;A8ASH2;B7S4P3;C0J3J3;Q8MBL0;Q95FM7;Q9MRF4;Q9XQI9;Q67H80;Q29S89;Q257C7;A0AR40;B8PRK4;B7S4V7;Q9TMU6;…	3486	202	CID		49.81	0.0138394	0	1	47		1	1486.62	-32.1207	9/128	pps_Arabidopsis_trypsin_rep2.mgf
	Low	GIYPAVDPLDSTSTmLQPR	O98766;Q9MTW0;Q95FJ1;Q8SLS8;Q9MU12;Q9MT57;Q9MRM9;Q9MRK7;Q9BA74;Q9MRM6;Q95FR1;Q9XQY8;Q9MU01;Q9MRK1;Q29VB8;Q9XQX8;Q9MTU3;Q9XQN1;Q8MBF9;Q8SLT9;Q95FT8;Q95FL9;Q67H63;Q6EYX5;B7S4Q6;Q95FI1;Q9XQY1;Q67H82;Q3L1L0;A2T5L5;Q9TLJ8;Q9TLL5;Q9XQX0;Q95FM8;Q9FF03;Q71N61;Q29VB2;E1UZH9;Q9TLL3;Q9MTW4;Q9GI23;Q95AN2;Q9MTU5;Q9MTZ8;Q67H60;Q3ZU72;A8ASI2;Q9GET4;Q9MW35;Q9TMV2;O98523;Q8HT82;Q93Y44;A8ASH2;B7S4P3;C0J3J3;Q8MBL0;…	2265	198	CID	M15(Oxidation)	36.08	0.673747		2	50	41	1	2076.98	-21.3137	10/167	pps_Arabidopsis_trypsin_rep2.mgf
	Low	VGLTALTmAEYFR	O98766;Q95FJ1;Q8SLS8;Q9MU12;Q9MT57;Q9MRM9;Q9MRK7;Q9BA74;Q9MRM6;Q95FR1;Q9XQY8;Q9MU01;Q9MRK1;Q29VB8;Q9XQX8;Q9MTU3;Q9XQN1;Q8MBF9;Q95FT8;Q95FL9;Q67H63;Q6EYX5;B7S4Q6;Q95FI1;Q9XQY1;Q67H82;Q3L1L0;A2T5L5;Q9TLJ8;Q9TLL5;Q9XQX0;Q95FM8;Q9FF03;Q71N61;E1UZH9;Q9MTW4;Q9GI23;Q95AN2;Q9MTU5;Q9MTZ8;Q67H60;Q3ZU72;A8ASI2;Q9GET4;Q9MW35;Q9TMV2;O98523;Q8HT82;Q93Y44;A8ASH2;B7S4P3;C0J3J3;Q8MBL0;Q95FM7;Q9XQI9;Q67H80;Q29S89;…	3375	225	CID	M8(Oxidation)	33.87	1.20403		2	51	42	1	1487.72	-22.1379	10/111	pps_Arabidopsis_trypsin_rep2.mgf
	Low	ESGVINEQNIAESK	Q9MTW0;Q95FJ1;Q9MT57;Q9MRM9;Q9MRM6;Q9XQY8;Q9MU01;Q9MRK1;Q29VB8;Q9XQX8;Q9MTU3;Q8SLT9;Q8WJF5;Q95FI1;Q9XQY1;Q67H82;A2T5L5;Q9TLJ8;Q9TLL5;Q95FM8;E1UZH9;Q9TLL3;Q9MTW4;Q3ZU72;A8ASI2;Q9MW35;O98523;C0J3J3;Q9MRF4;Q67H80;Q29S89;Q257C7;Q5W4R8;Q8SLT5;Q95FQ1;Q29VB0;A3KLS5;C0J3I8;Q9MRU7;Q95FW7;O98418;Q8SLS1;O98583;Q9XQY9;Q8SLS6;Q9XQY6;Q9MRR6;Q9MRA2;Q9MRL6;Q9TLL7;Q95FM3;Q9MV64;Q9MTZ4;Q3ZU69;Q29VC3;Q29VB4;Q29S96;…	875	78	CID		28.85	3.01279		8	50	44	1	1517.71	-23.2991	12/145	pps_Arabidopsis_trypsin_rep2.mgf
	Low	VVDLLAPYRR	O98766;Q9MTW0;Q95FJ1;Q8SLS8;Q9MU12;Q9MT57;Q9MRM9;Q95FR1;Q9XQY8;Q9MU01;Q9MRK1;Q29VB8;Q9XQX8;Q9XQN1;Q8SLT9;Q95FT8;Q95FL9;Q6EYX5;B7S4Q6;Q8WJF5;Q95FI1;Q67H82;A2T5L5;Q9TLL5;Q9TLK3;Q9XQX0;Q95FM8;Q9FF03;Q71N61;Q29VB2;E1UZH9;Q9TLL3;Q9MTW4;Q9GI23;Q95AN2;Q9MTU5;Q9MTZ8;Q67H60;Q3ZU72;A8ASI2;Q9GET4;Q9MW35;Q9TMV2;O98523;Q8HT82;Q93Y44;A8ASH2;B7S4P3;C0J3J3;Q8MBL0;Q95FM7;Q9MRF4;Q9XQI9;Q67H80;Q29S89;Q257C7;A0AR40;…	4069	228	CID		25.54	7.00063		4	50	39	1	1201.68	-22.2366	9/81	pps_Arabidopsis_trypsin_rep2.mgf
	Low	VALVYGQmNEPPGAR	Q9MTW0;Q95FJ1;Q9MU12;Q9MT57;Q9MRM9;Q9MRK7;Q9BA74;Q9MRM6;Q95FR1;Q9XQY8;Q9MU01;Q9MRK1;Q29VB8;Q9XQX8;Q9MTU3;Q9XQN1;Q8MBF9;Q8SLT9;Q95FT8;Q95FL9;Q67H63;Q6EYX5;B7S4Q6;Q95FI1;Q9XQY1;Q67H82;A2T5L5;Q9TLJ8;Q9TLL5;Q9TLK3;Q95FM8;Q9FF03;Q71N61;E1UZH9;Q9TLL3;Q9MTW4;Q9GI23;Q95AN2;Q9MTU5;Q9MTZ8;Q67H60;A8ASI2;Q9GET4;Q9MW35;Q9TMV2;O98523;Q8HT82;Q93Y44;A8ASH2;B7S4P3;C0J3J3;Q8MBL0;Q95FM7;Q9MRF4;Q9XQI9;Q67H80;Q29S89;…	4104	235	CID	M8(Oxidation)	19.96	23.2719		4	50	27	1	1617.74	-42.551	6/133	pps_Arabidopsis_trypsin_rep2.mgf
Q8WJG8	42.53	21	17	475	51.1655	5.10986	1101.68	ATP synthase beta subunit (Fragment) OS=Trichopus zeylanicus GN=atpB PE=3 SV=1 - [Q8WJG8_9LILI]
	Confidence Icon	Sequence	Protein Accessions	# Proteins	# Protein Groups	Activation Type	Modifications	IonScore	Exp Value	Δ Score	Rank	Identity High	Homology Threshold	Charge	m/z [Da]	ΔM [ppm]	Ions Matched	Spectrum File
	High	DVNEQDVLLFIDNIFR	Q9MTW0;Q95FJ1;Q9MU12;Q9MT57;Q9BA74;Q9MRM6;Q95FR1;Q9XQY8;Q9MU01;Q9MRK1;Q29VB8;Q9XQX8;Q9MTU3;Q9XQN1;Q8MBF9;Q8SLT9;Q95FT8;Q95FL9;Q67H63;Q6EYX5;Q95FI1;Q67H82;Q3L1L0;A2T5L5;Q9TLJ8;Q9TLK3;Q9XQX0;Q95FM8;Q9FF03;E1UZH9;Q9MTW4;Q9GI23;Q95AN2;Q9MTU5;Q9MTZ8;Q67H60;Q3ZU72;A8ASI2;Q9GET4;Q9MW35;Q9TMV2;O98523;Q8HT82;Q93Y44;A8ASH2;B7S4P3;C0J3J3;Q8MBL0;Q95FM7;Q9MRF4;Q9XQI9;Q67H80;Q29S89;Q257C7;A0AR40;Q9MU78;Q9TMU6;…	2339	166	CID		172.03	1.67271e-14		3	50		1	1950.06	30.4549	15/172	pps_Arabidopsis_trypsin_rep2.mgf
	High	YKELQDIIAILGLDELSEEDR	O98766;Q9MTW0;Q95FJ1;Q9MU12;Q9MT57;Q9MRM9;Q9MRK7;Q9BA74;Q9MRM6;Q95FR1;Q9XQY8;Q9MU01;Q9MRK1;Q29VB8;Q9XQX8;Q9XQN1;Q95FT8;Q95FL9;Q67H63;Q6EYX5;B7S4Q6;Q8WJF5;Q95FI1;Q9XQY1;Q3L1L0;A2T5L5;Q9TLJ8;Q9TLL5;Q9TLK3;Q95FM8;Q9FF03;Q71N61;Q29VB2;E1UZH9;Q9MTW4;Q95AN2;Q9MTU5;Q9MTZ8;Q67H60;Q3ZU72;Q9GET4;Q9MW35;Q9TMV2;O98523;Q8HT82;Q93Y44;B7S4P3;C0J3J3;Q9MRF4;Q9XQI9;Q67H80;Q29S89;Q257C7;A0AR40;B8PRK4;B7S4V7;Q9MU78;…	3355	185	CID		159.84	2.77274e-13		9	50		1	2462.18	-35.8735	16/233	pps_Arabidopsis_trypsin_rep2.mgf
	High	IFNVLGEPVDNLGPVDTR	O98766;Q9MTW0;Q8SLS8;Q9MU12;Q9MT57;Q9BA74;Q95FR1;Q9MRK1;Q29VB8;Q9MTU3;Q9XQN1;Q8MBF9;Q8SLT9;B7S4Q6;Q8WJF5;Q9XQY1;A2T5L5;Q9TLL5;Q9TLK3;Q9XQX0;Q95FM8;Q71N61;Q29VB2;E1UZH9;Q67H60;Q3ZU72;A8ASI2;Q9GET4;Q9MW35;Q9TMV2;O98523;Q8HT82;A8ASH2;B7S4P3;Q9MRF4;Q257C7;A0AR40;B8PRK4;B7S4V7;Q9MU78;Q5W4R8;Q8WJG3;Q8SLT5;Q9MRR7;Q9MRU7;Q9MRL5;Q9MRN4;O98595;Q95FL6;O98404;O98583;Q9XQY9;Q9MW37;Q8SLS6;Q9XQY6;Q9MRR6;Q67H40;…	1261	96	CID		157.25	5.14839e-13		2	50		1	1955	-11.085	14/187	pps_Arabidopsis_trypsin_rep2.mgf
	High	DVNEQDVLLFIDNIFR	Q9MTW0;Q95FJ1;Q9MU12;Q9MT57;Q9BA74;Q9MRM6;Q95FR1;Q9XQY8;Q9MU01;Q9MRK1;Q29VB8;Q9XQX8;Q9MTU3;Q9XQN1;Q8MBF9;Q8SLT9;Q95FT8;Q95FL9;Q67H63;Q6EYX5;Q95FI1;Q67H82;Q3L1L0;A2T5L5;Q9TLJ8;Q9TLK3;Q9XQX0;Q95FM8;Q9FF03;E1UZH9;Q9MTW4;Q9GI23;Q95AN2;Q9MTU5;Q9MTZ8;Q67H60;Q3ZU72;A8ASI2;Q9GET4;Q9MW35;Q9TMV2;O98523;Q8HT82;Q93Y44;A8ASH2;B7S4P3;C0J3J3;Q8MBL0;Q95FM7;Q9MRF4;Q9XQI9;Q67H80;Q29S89;Q257C7;A0AR40;Q9MU78;Q9TMU6;…	2339	166	CID		146.24	6.55152e-12		3	50		1	1950.01	5.47099	15/172	pps_Arabidopsis_trypsin_rep2.mgf
	High	FVQAGSEVSALLGR	O98766;Q9MTW0;Q95FJ1;Q8SLS8;Q9MU12;Q9MRM9;Q9MRK7;Q9BA74;Q9MRM6;Q95FR1;Q9XQY8;Q9MU01;Q9MRK1;Q29VB8;Q9XQX8;Q9MTU3;Q9XQN1;Q8MBF9;Q8SLT9;Q95FT8;Q95FL9;Q67H63;B7S4Q6;Q67H82;Q3L1L0;A2T5L5;Q9TLL5;Q9TLK3;Q9XQX0;Q95FM8;Q9FF03;Q71N61;Q29VB2;E1UZH9;Q9MTW4;Q9GI23;Q95AN2;Q9MTU5;Q67H60;Q3ZU72;A8ASI2;Q9MW35;Q9TMV2;O98523;Q8HT82;B7S4P3;C0J3J3;Q8MBL0;Q95FM7;Q9MRF4;Q9XQI9;Q67H80;Q29S89;Q257C7;A0AR40;B8PRK4;B7S4V7;…	3906	234	CID		143.61	1.15585e-11	0	1	50		1	1433.75	-14.6338	12/137	pps_Arabidopsis_trypsin_rep2.mgf
	High	GIYPAVDPLDSTSTMLQPR	O98766;Q9MTW0;Q95FJ1;Q8SLS8;Q9MU12;Q9MT57;Q9MRM9;Q9MRK7;Q9BA74;Q9MRM6;Q95FR1;Q9XQY8;Q9MU01;Q9MRK1;Q29VB8;Q9XQX8;Q9MTU3;Q9XQN1;Q8MBF9;Q8SLT9;Q95FT8;Q95FL9;Q67H63;Q6EYX5;B7S4Q6;Q95FI1;Q9XQY1;Q67H82;Q3L1L0;A2T5L5;Q9TLJ8;Q9TLL5;Q9XQX0;Q95FM8;Q9FF03;Q71N61;Q29VB2;E1UZH9;Q9TLL3;Q9MTW4;Q9GI23;Q95AN2;Q9MTU5;Q9MTZ8;Q67H60;Q3ZU72;A8ASI2;Q9GET4;Q9MW35;Q9TMV2;O98523;Q8HT82;Q93Y44;A8ASH2;B7S4P3;C0J3J3;Q8MBL0;…	2265	198	CID		139.2	3.25687e-11		2	50		1	2060.99	-19.4136	14/167	pps_Arabidopsis_trypsin_rep2.mgf
	High	ELQDIIAILGLDELSEEDR	O98766;Q9MTW0;Q95FJ1;Q9MU12;Q9MT57;Q9MRM9;Q9MRK7;Q9BA74;Q9MRM6;Q95FR1;Q9XQY8;Q9MU01;Q9MRK1;Q29VB8;Q9XQX8;Q9XQN1;Q95FT8;Q95FL9;Q67H63;Q6EYX5;B7S4Q6;Q8WJF5;Q95FI1;Q9XQY1;Q3L1L0;A2T5L5;Q9TLJ8;Q9TLL5;Q9TLK3;Q95FM8;Q9FF03;Q71N61;Q29VB2;E1UZH9;Q9MTW4;Q95AN2;Q9MTU5;Q9MTZ8;Q67H60;Q3ZU72;Q9GET4;Q9MW35;Q9TMV2;O98523;Q8HT82;Q93Y44;B7S4P3;C0J3J3;Q9MRF4;Q9XQI9;Q67H80;Q29S89;Q257C7;A0AR40;B8PRK4;B7S4V7;Q9MU78;…	3363	188	CID		132.48	1.4983e-10		7	50		1	2171.04	-32.842	18/211	pps_Arabidopsis_trypsin_rep2.mgf
	High	AHGGVSVFGGVGER	O98766;Q9MTW0;Q95FJ1;Q9MU12;Q9MT57;Q9MRM9;Q9BA74;Q9MRM6;Q95FR1;Q9XQY8;Q9MU01;Q9MRK1;Q29VB8;Q9XQX8;Q9MTU3;Q9XQN1;Q8MBF9;Q8SLT9;Q95FT8;Q95FL9;Q67H63;B7S4Q6;Q8WJF5;Q95FI1;Q9XQY1;Q67H82;A2T5L5;Q9TLJ8;Q9TLL5;Q9TLK3;Q9XQX0;Q71N61;Q29VB2;E1UZH9;Q9MTW4;Q9MTU5;Q9MTZ8;Q3ZU72;A8ASI2;Q9GET4;Q9TMV2;O98523;Q8HT82;Q93Y44;A8ASH2;B7S4P3;C0J3J3;Q95FM7;Q9MRF4;Q9XQI9;Q67H80;Q29S89;Q257C7;A0AR40;B8PRK4;B7S4V7;Q9MU78;…	3365	213	CID		128.79	3.12863e-10	0	1	50		1	1328.64	-19.6827	12/119	pps_Arabidopsis_trypsin_rep2.mgf
	High	IVGEEHYETAQKVK	Q9MRI0;Q9S6Y9;Q95DV0;Q8WJG9;Q8WJH7;Q8WJG8;Q3ZMJ5;Q8WJH0;Q8SLT2;Q4KU64;B8PRJ0;Q8WJI9;Q8WJF7	58	13	CID		103.15	1.16381e-07	0	1	50		1	1630.78	-37.3877	19/125	pps_Arabidopsis_trypsin_rep2.mgf
	High	VALVYGQMNEPPGAR	Q9MTW0;Q95FJ1;Q9MU12;Q9MT57;Q9MRM9;Q9MRK7;Q9BA74;Q9MRM6;Q95FR1;Q9XQY8;Q9MU01;Q9MRK1;Q29VB8;Q9XQX8;Q9MTU3;Q9XQN1;Q8MBF9;Q8SLT9;Q95FT8;Q95FL9;Q67H63;Q6EYX5;B7S4Q6;Q95FI1;Q9XQY1;Q67H82;A2T5L5;Q9TLJ8;Q9TLL5;Q9TLK3;Q95FM8;Q9FF03;Q71N61;E1UZH9;Q9TLL3;Q9MTW4;Q9GI23;Q95AN2;Q9MTU5;Q9MTZ8;Q67H60;A8ASI2;Q9GET4;Q9MW35;Q9TMV2;O98523;Q8HT82;Q93Y44;A8ASH2;B7S4P3;C0J3J3;Q8MBL0;Q95FM7;Q9MRF4;Q9XQI9;Q67H80;Q29S89;…	4104	235	CID		101.62	1.6861e-07		4	50		1	1601.75	-40.0945	12/133	pps_Arabidopsis_trypsin_rep2.mgf
	High	IAQIIGPVLDVAFPPGK	O98766;Q95FJ1;Q95FR1;Q9MU01;Q95FT8;Q6EYX5;Q67H82;Q9TLL5;Q95FM8;Q9TLL3;Q95AN2;Q9MTZ8;Q3ZU72;A8ASI2;Q95FM7;Q67H80;Q29S89;Q5W4R8;Q95FQ1;Q29VB0;Q9MRL5;Q9MRN4;Q95FL6;Q95FS7;Q9MRL6;Q95FM3;Q9XQZ0;Q3ZU69;Q29VC3;A3KLS6;P19366;Q95DV0;Q8WJG9;A9XUH0;Q8WJG8;Q9XQX3;Q95FV0;Q29V89;Q95FV3;Q4KU64;A9QBY3;D7KRE0;Q95FQ5	595	43	CID		98.39	3.67206e-07		2	50		1	1734.97	-25.0559	11/163	pps_Arabidopsis_trypsin_rep2.mgf
	High	TVLIMELINNIAK	O98766;Q9MTW0;Q95FJ1;Q8SLS8;Q9MU12;Q9MT57;Q9MRM9;Q9MRK7;Q9BA74;Q9MRM6;Q95FR1;Q9MU01;Q9MRK1;Q9XQX8;Q9MTU3;Q8SLT9;Q95FT8;Q95FL9;Q67H63;Q6EYX5;B7S4Q6;Q9XQY1;Q67H82;A2T5L5;Q9TLJ8;Q9TLL5;Q9TLK3;Q9XQX0;Q95FM8;Q9FF03;Q71N61;Q29VB2;E1UZH9;Q9TLL3;Q9MTW4;Q95AN2;Q9MTU5;Q9MTZ8;Q3ZU72;A8ASI2;Q9GET4;Q9MW35;Q9TMV2;O98523;Q93Y44;A8ASH2;B7S4P3;C0J3J3;Q95FM7;Q9MRF4;Q9XQI9;Q67H80;Q29S89;Q257C7;A0AR40;B8PRK4;Q9MU78;…	3602	226	CID		86.28	7.12226e-06		4	51		1	1471.81	-28.7937	10/121	pps_Arabidopsis_trypsin_rep2.mgf
	High	TVLImELINNIAK	O98766;Q9MTW0;Q95FJ1;Q8SLS8;Q9MU12;Q9MT57;Q9MRM9;Q9MRK7;Q9BA74;Q9MRM6;Q95FR1;Q9MU01;Q9MRK1;Q9XQX8;Q9MTU3;Q8SLT9;Q95FT8;Q95FL9;Q67H63;Q6EYX5;B7S4Q6;Q9XQY1;Q67H82;A2T5L5;Q9TLJ8;Q9TLL5;Q9TLK3;Q9XQX0;Q95FM8;Q9FF03;Q71N61;Q29VB2;E1UZH9;Q9TLL3;Q9MTW4;Q95AN2;Q9MTU5;Q9MTZ8;Q3ZU72;A8ASI2;Q9GET4;Q9MW35;Q9TMV2;O98523;Q93Y44;A8ASH2;B7S4P3;C0J3J3;Q95FM7;Q9MRF4;Q9XQI9;Q67H80;Q29S89;Q257C7;A0AR40;B8PRK4;Q9MU78;…	3602	226	CID	M5(Oxidation)	70.45	0.000274037		5	51		1	1487.8	-36.0643	8/121	pps_Arabidopsis_trypsin_rep2.mgf
	High	VVDLLAPYR	O98766;Q9MTW0;Q95FJ1;Q8SLS8;Q9MU12;Q9MT57;Q9MRM9;Q95FR1;Q9XQY8;Q9MU01;Q9MRK1;Q29VB8;Q9XQX8;Q9XQN1;Q8SLT9;Q95FT8;Q95FL9;Q6EYX5;B7S4Q6;Q8WJF5;Q95FI1;Q67H82;A2T5L5;Q9TLL5;Q9TLK3;Q9XQX0;Q95FM8;Q9FF03;Q71N61;Q29VB2;E1UZH9;Q9TLL3;Q9MTW4;Q9GI23;Q95AN2;Q9MTU5;Q9MTZ8;Q67H60;Q3ZU72;A8ASI2;Q9GET4;Q9MW35;Q9TMV2;O98523;Q8HT82;Q93Y44;A8ASH2;B7S4P3;C0J3J3;Q8MBL0;Q95FM7;Q9MRF4;Q9XQI9;Q67H80;Q29S89;Q257C7;A0AR40;…	4078	230	CID		59.75	0.00287932		3	50		1	1045.58	-22.315	7/70	pps_Arabidopsis_trypsin_rep2.mgf
	High	YKELQDIIAILGLDELSEEDRLTVAR	O98766;Q9MTW0;Q95FJ1;Q9MU12;Q9MT57;Q9MRK7;Q9BA74;Q95FR1;Q9XQY8;Q9MU01;Q9MRK1;Q29VB8;Q9XQX8;Q9XQN1;Q95FT8;Q95FL9;Q67H63;Q6EYX5;B7S4Q6;Q8WJF5;Q9XQY1;Q3L1L0;A2T5L5;Q9TLJ8;Q9TLL5;Q9TLK3;Q95FM8;Q9FF03;Q71N61;Q29VB2;E1UZH9;Q9MTW4;Q95AN2;Q9MTU5;Q9MTZ8;Q67H60;Q3ZU72;Q9GET4;Q9MW35;Q9TMV2;O98523;Q93Y44;B7S4P3;C0J3J3;Q9MRF4;Q9XQI9;Q67H80;Q29S89;Q257C7;A0AR40;B8PRK4;B7S4V7;Q9MU78;Q9TMU6;O98412;Q5W4R8;Q8SLT5;…	2967	164	CID		57.45	0.00487359		7	50		1	3002.5	-35.2756	11/291	pps_Arabidopsis_trypsin_rep2.mgf
	High	TREGNDLYMEMK	O98766;Q95FJ1;Q9MU12;Q9MT57;Q9MRM9;Q9MRK7;Q9BA74;Q9MRM6;Q95FR1;Q9XQY8;Q9MU01;Q9XQX8;Q9MTU3;Q9XQN1;Q8SLT9;Q95FT8;Q95FL9;Q67H63;B7S4Q6;Q8WJF5;Q95FI1;Q9XQY1;Q67H82;A2T5L5;Q9TLJ8;Q9TLL5;Q9XQX0;Q95FM8;Q9FF03;Q71N61;E1UZH9;Q9TLL3;Q9MTW4;Q95AN2;Q9MTU5;Q9MTZ8;Q3ZU72;A8ASI2;Q9GET4;Q9MW35;Q9TMV2;Q8HT82;Q93Y44;A8ASH2;B7S4P3;C0J3J3;Q8MBL0;Q95FM7;Q9MRF4;Q9XQI9;Q67H80;Q29S89;Q257C7;A0AR40;B8PRK4;B7S4V7;Q9TMU6;…	3486	202	CID		49.81	0.0138394	0	1	47		1	1486.62	-32.1207	9/128	pps_Arabidopsis_trypsin_rep2.mgf
	Low	GIYPAVDPLDSTSTmLQPR	O98766;Q9MTW0;Q95FJ1;Q8SLS8;Q9MU12;Q9MT57;Q9MRM9;Q9MRK7;Q9BA74;Q9MRM6;Q95FR1;Q9XQY8;Q9MU01;Q9MRK1;Q29VB8;Q9XQX8;Q9MTU3;Q9XQN1;Q8MBF9;Q8SLT9;Q95FT8;Q95FL9;Q67H63;Q6EYX5;B7S4Q6;Q95FI1;Q9XQY1;Q67H82;Q3L1L0;A2T5L5;Q9TLJ8;Q9TLL5;Q9XQX0;Q95FM8;Q9FF03;Q71N61;Q29VB2;E1UZH9;Q9TLL3;Q9MTW4;Q9GI23;Q95AN2;Q9MTU5;Q9MTZ8;Q67H60;Q3ZU72;A8ASI2;Q9GET4;Q9MW35;Q9TMV2;O98523;Q8HT82;Q93Y44;A8ASH2;B7S4P3;C0J3J3;Q8MBL0;…	2265	198	CID	M15(Oxidation)	36.08	0.673747		2	50	41	1	2076.98	-21.3137	10/167	pps_Arabidopsis_trypsin_rep2.mgf
	Low	ELQDIIAILGLDELSEEDRLTVAR	O98766;Q9MTW0;Q95FJ1;Q9MU12;Q9MT57;Q9MRK7;Q9BA74;Q95FR1;Q9XQY8;Q9MU01;Q9MRK1;Q29VB8;Q9XQX8;Q9XQN1;Q95FT8;Q95FL9;Q67H63;Q6EYX5;B7S4Q6;Q8WJF5;Q9XQY1;Q3L1L0;A2T5L5;Q9TLJ8;Q9TLL5;Q9TLK3;Q95FM8;Q9FF03;Q71N61;Q29VB2;E1UZH9;Q9MTW4;Q95AN2;Q9MTU5;Q9MTZ8;Q67H60;Q3ZU72;Q9GET4;Q9MW35;Q9TMV2;O98523;Q93Y44;B7S4P3;C0J3J3;Q9MRF4;Q9XQI9;Q67H80;Q29S89;Q257C7;A0AR40;B8PRK4;B7S4V7;Q9MU78;Q9TMU6;O98412;Q5W4R8;Q8SLT5;…	2972	167	CID		33.48	1.28002		7	50	31	1	2711.33	-42.7481	12/269	pps_Arabidopsis_trypsin_rep2.mgf
	Low	ESGVINEKNIAESK	Q9MRK7;Q9BA74;Q95FR1;Q95FL9;Q67H63;Q9FF03;Q9MTU5;Q67H60;Q93Y44;A0AR40;Q9MU78;Q9TMU6;Q8WJG3;Q9MRR7;Q95FK0;B8PRL4;Q9GI22;Q67H79;Q67H67;Q67H62;Q9MTU2;Q9MW37;Q67H40;Q9MU03;Q9GEQ9;Q9MRW3;Q8WJG9;Q8WJH7;Q8WJG8;Q8WJG7;Q8WJH0;Q6EYX7;Q8WJI9;Q9TMP5;Q8WJH4;Q9TMQ1;Q6EMT4;Q95FT6	335	38	CID		28.85	3.01279		3	50	44	1	1517.71	-47.2761	12/145	pps_Arabidopsis_trypsin_rep2.mgf
	Low	VVDLLAPYRR	O98766;Q9MTW0;Q95FJ1;Q8SLS8;Q9MU12;Q9MT57;Q9MRM9;Q95FR1;Q9XQY8;Q9MU01;Q9MRK1;Q29VB8;Q9XQX8;Q9XQN1;Q8SLT9;Q95FT8;Q95FL9;Q6EYX5;B7S4Q6;Q8WJF5;Q95FI1;Q67H82;A2T5L5;Q9TLL5;Q9TLK3;Q9XQX0;Q95FM8;Q9FF03;Q71N61;Q29VB2;E1UZH9;Q9TLL3;Q9MTW4;Q9GI23;Q95AN2;Q9MTU5;Q9MTZ8;Q67H60;Q3ZU72;A8ASI2;Q9GET4;Q9MW35;Q9TMV2;O98523;Q8HT82;Q93Y44;A8ASH2;B7S4P3;C0J3J3;Q8MBL0;Q95FM7;Q9MRF4;Q9XQI9;Q67H80;Q29S89;Q257C7;A0AR40;…	4069	228	CID		25.54	7.00063		4	50	39	1	1201.68	-22.2366	9/81	pps_Arabidopsis_trypsin_rep2.mgf
	Low	VALVYGQmNEPPGAR	Q9MTW0;Q95FJ1;Q9MU12;Q9MT57;Q9MRM9;Q9MRK7;Q9BA74;Q9MRM6;Q95FR1;Q9XQY8;Q9MU01;Q9MRK1;Q29VB8;Q9XQX8;Q9MTU3;Q9XQN1;Q8MBF9;Q8SLT9;Q95FT8;Q95FL9;Q67H63;Q6EYX5;B7S4Q6;Q95FI1;Q9XQY1;Q67H82;A2T5L5;Q9TLJ8;Q9TLL5;Q9TLK3;Q95FM8;Q9FF03;Q71N61;E1UZH9;Q9TLL3;Q9MTW4;Q9GI23;Q95AN2;Q9MTU5;Q9MTZ8;Q67H60;A8ASI2;Q9GET4;Q9MW35;Q9TMV2;O98523;Q8HT82;Q93Y44;A8ASH2;B7S4P3;C0J3J3;Q8MBL0;Q95FM7;Q9MRF4;Q9XQI9;Q67H80;Q29S89;…	4104	235	CID	M8(Oxidation)	19.96	23.2719		4	50	27	1	1617.74	-42.551	6/133	pps_Arabidopsis_trypsin_rep2.mgf
Q9MTU5	38.32	22	16	488	52.4529	5.12256	1097.22	ATP synthase beta subunit (Fragment) OS=Veratrum viride GN=atpB PE=3 SV=1 - [Q9MTU5_9LILI]
	Confidence Icon	Sequence	Protein Accessions	# Proteins	# Protein Groups	Activation Type	Modifications	IonScore	Exp Value	Δ Score	Rank	Identity High	Homology Threshold	Charge	m/z [Da]	ΔM [ppm]	Ions Matched	Spectrum File
	High	DNVGQQxNVTcEVQQLLGNNR	Q9MTU5	1	1	CID	X7(D), C11(Carbamidomethyl)	178.13	3.86015e-15		7	50		1	2401.13	4.38324	18/229	pps_Arabidopsis_trypsin_rep2.mgf
	High	DVNEQDVLLFIDNIFR	Q9MTW0;Q95FJ1;Q9MU12;Q9MT57;Q9BA74;Q9MRM6;Q95FR1;Q9XQY8;Q9MU01;Q9MRK1;Q29VB8;Q9XQX8;Q9MTU3;Q9XQN1;Q8MBF9;Q8SLT9;Q95FT8;Q95FL9;Q67H63;Q6EYX5;Q95FI1;Q67H82;Q3L1L0;A2T5L5;Q9TLJ8;Q9TLK3;Q9XQX0;Q95FM8;Q9FF03;E1UZH9;Q9MTW4;Q9GI23;Q95AN2;Q9MTU5;Q9MTZ8;Q67H60;Q3ZU72;A8ASI2;Q9GET4;Q9MW35;Q9TMV2;O98523;Q8HT82;Q93Y44;A8ASH2;B7S4P3;C0J3J3;Q8MBL0;Q95FM7;Q9MRF4;Q9XQI9;Q67H80;Q29S89;Q257C7;A0AR40;Q9MU78;Q9TMU6;…	2339	166	CID		172.03	1.67271e-14		3	50		1	1950.06	30.4549	15/172	pps_Arabidopsis_trypsin_rep2.mgf
	High	YKELQDIIAILGLDELSEEDR	O98766;Q9MTW0;Q95FJ1;Q9MU12;Q9MT57;Q9MRM9;Q9MRK7;Q9BA74;Q9MRM6;Q95FR1;Q9XQY8;Q9MU01;Q9MRK1;Q29VB8;Q9XQX8;Q9XQN1;Q95FT8;Q95FL9;Q67H63;Q6EYX5;B7S4Q6;Q8WJF5;Q95FI1;Q9XQY1;Q3L1L0;A2T5L5;Q9TLJ8;Q9TLL5;Q9TLK3;Q95FM8;Q9FF03;Q71N61;Q29VB2;E1UZH9;Q9MTW4;Q95AN2;Q9MTU5;Q9MTZ8;Q67H60;Q3ZU72;Q9GET4;Q9MW35;Q9TMV2;O98523;Q8HT82;Q93Y44;B7S4P3;C0J3J3;Q9MRF4;Q9XQI9;Q67H80;Q29S89;Q257C7;A0AR40;B8PRK4;B7S4V7;Q9MU78;…	3355	185	CID		159.84	2.77274e-13		9	50		1	2462.18	-35.8735	16/233	pps_Arabidopsis_trypsin_rep2.mgf
	High	DVNEQDVLLFIDNIFR	Q9MTW0;Q95FJ1;Q9MU12;Q9MT57;Q9BA74;Q9MRM6;Q95FR1;Q9XQY8;Q9MU01;Q9MRK1;Q29VB8;Q9XQX8;Q9MTU3;Q9XQN1;Q8MBF9;Q8SLT9;Q95FT8;Q95FL9;Q67H63;Q6EYX5;Q95FI1;Q67H82;Q3L1L0;A2T5L5;Q9TLJ8;Q9TLK3;Q9XQX0;Q95FM8;Q9FF03;E1UZH9;Q9MTW4;Q9GI23;Q95AN2;Q9MTU5;Q9MTZ8;Q67H60;Q3ZU72;A8ASI2;Q9GET4;Q9MW35;Q9TMV2;O98523;Q8HT82;Q93Y44;A8ASH2;B7S4P3;C0J3J3;Q8MBL0;Q95FM7;Q9MRF4;Q9XQI9;Q67H80;Q29S89;Q257C7;A0AR40;Q9MU78;Q9TMU6;…	2339	166	CID		146.24	6.55152e-12		3	50		1	1950.01	5.47099	15/172	pps_Arabidopsis_trypsin_rep2.mgf
	High	FVQAGSEVSALLGR	O98766;Q9MTW0;Q95FJ1;Q8SLS8;Q9MU12;Q9MRM9;Q9MRK7;Q9BA74;Q9MRM6;Q95FR1;Q9XQY8;Q9MU01;Q9MRK1;Q29VB8;Q9XQX8;Q9MTU3;Q9XQN1;Q8MBF9;Q8SLT9;Q95FT8;Q95FL9;Q67H63;B7S4Q6;Q67H82;Q3L1L0;A2T5L5;Q9TLL5;Q9TLK3;Q9XQX0;Q95FM8;Q9FF03;Q71N61;Q29VB2;E1UZH9;Q9MTW4;Q9GI23;Q95AN2;Q9MTU5;Q67H60;Q3ZU72;A8ASI2;Q9MW35;Q9TMV2;O98523;Q8HT82;B7S4P3;C0J3J3;Q8MBL0;Q95FM7;Q9MRF4;Q9XQI9;Q67H80;Q29S89;Q257C7;A0AR40;B8PRK4;B7S4V7;…	3906	234	CID		143.61	1.15585e-11	0	1	50		1	1433.75	-14.6338	12/137	pps_Arabidopsis_trypsin_rep2.mgf
	High	GIYPAVDPLDSTSTMLQPR	O98766;Q9MTW0;Q95FJ1;Q8SLS8;Q9MU12;Q9MT57;Q9MRM9;Q9MRK7;Q9BA74;Q9MRM6;Q95FR1;Q9XQY8;Q9MU01;Q9MRK1;Q29VB8;Q9XQX8;Q9MTU3;Q9XQN1;Q8MBF9;Q8SLT9;Q95FT8;Q95FL9;Q67H63;Q6EYX5;B7S4Q6;Q95FI1;Q9XQY1;Q67H82;Q3L1L0;A2T5L5;Q9TLJ8;Q9TLL5;Q9XQX0;Q95FM8;Q9FF03;Q71N61;Q29VB2;E1UZH9;Q9TLL3;Q9MTW4;Q9GI23;Q95AN2;Q9MTU5;Q9MTZ8;Q67H60;Q3ZU72;A8ASI2;Q9GET4;Q9MW35;Q9TMV2;O98523;Q8HT82;Q93Y44;A8ASH2;B7S4P3;C0J3J3;Q8MBL0;…	2265	198	CID		139.2	3.25687e-11		2	50		1	2060.99	-19.4136	14/167	pps_Arabidopsis_trypsin_rep2.mgf
	High	ELQDIIAILGLDELSEEDR	O98766;Q9MTW0;Q95FJ1;Q9MU12;Q9MT57;Q9MRM9;Q9MRK7;Q9BA74;Q9MRM6;Q95FR1;Q9XQY8;Q9MU01;Q9MRK1;Q29VB8;Q9XQX8;Q9XQN1;Q95FT8;Q95FL9;Q67H63;Q6EYX5;B7S4Q6;Q8WJF5;Q95FI1;Q9XQY1;Q3L1L0;A2T5L5;Q9TLJ8;Q9TLL5;Q9TLK3;Q95FM8;Q9FF03;Q71N61;Q29VB2;E1UZH9;Q9MTW4;Q95AN2;Q9MTU5;Q9MTZ8;Q67H60;Q3ZU72;Q9GET4;Q9MW35;Q9TMV2;O98523;Q8HT82;Q93Y44;B7S4P3;C0J3J3;Q9MRF4;Q9XQI9;Q67H80;Q29S89;Q257C7;A0AR40;B8PRK4;B7S4V7;Q9MU78;…	3363	188	CID		132.48	1.4983e-10		7	50		1	2171.04	-32.842	18/211	pps_Arabidopsis_trypsin_rep2.mgf
	High	AHGGVSVFGGVGER	O98766;Q9MTW0;Q95FJ1;Q9MU12;Q9MT57;Q9MRM9;Q9BA74;Q9MRM6;Q95FR1;Q9XQY8;Q9MU01;Q9MRK1;Q29VB8;Q9XQX8;Q9MTU3;Q9XQN1;Q8MBF9;Q8SLT9;Q95FT8;Q95FL9;Q67H63;B7S4Q6;Q8WJF5;Q95FI1;Q9XQY1;Q67H82;A2T5L5;Q9TLJ8;Q9TLL5;Q9TLK3;Q9XQX0;Q71N61;Q29VB2;E1UZH9;Q9MTW4;Q9MTU5;Q9MTZ8;Q3ZU72;A8ASI2;Q9GET4;Q9TMV2;O98523;Q8HT82;Q93Y44;A8ASH2;B7S4P3;C0J3J3;Q95FM7;Q9MRF4;Q9XQI9;Q67H80;Q29S89;Q257C7;A0AR40;B8PRK4;B7S4V7;Q9MU78;…	3365	213	CID		128.79	3.12863e-10	0	1	50		1	1328.64	-19.6827	12/119	pps_Arabidopsis_trypsin_rep2.mgf
	High	DNVGQQxNVTCEVQQLLGNNR	Q9MTU5	1	1	CID	X7(D)	109.59	2.7385e-08		9	50		1	2344.1	2.21352	14/229	pps_Arabidopsis_trypsin_rep2.mgf
	High	VALVYGQMNEPPGAR	Q9MTW0;Q95FJ1;Q9MU12;Q9MT57;Q9MRM9;Q9MRK7;Q9BA74;Q9MRM6;Q95FR1;Q9XQY8;Q9MU01;Q9MRK1;Q29VB8;Q9XQX8;Q9MTU3;Q9XQN1;Q8MBF9;Q8SLT9;Q95FT8;Q95FL9;Q67H63;Q6EYX5;B7S4Q6;Q95FI1;Q9XQY1;Q67H82;A2T5L5;Q9TLJ8;Q9TLL5;Q9TLK3;Q95FM8;Q9FF03;Q71N61;E1UZH9;Q9TLL3;Q9MTW4;Q9GI23;Q95AN2;Q9MTU5;Q9MTZ8;Q67H60;A8ASI2;Q9GET4;Q9MW35;Q9TMV2;O98523;Q8HT82;Q93Y44;A8ASH2;B7S4P3;C0J3J3;Q8MBL0;Q95FM7;Q9MRF4;Q9XQI9;Q67H80;Q29S89;…	4104	235	CID		101.62	1.6861e-07		4	50		1	1601.75	-40.0945	12/133	pps_Arabidopsis_trypsin_rep2.mgf
	High	TVLIMELINNIAK	O98766;Q9MTW0;Q95FJ1;Q8SLS8;Q9MU12;Q9MT57;Q9MRM9;Q9MRK7;Q9BA74;Q9MRM6;Q95FR1;Q9MU01;Q9MRK1;Q9XQX8;Q9MTU3;Q8SLT9;Q95FT8;Q95FL9;Q67H63;Q6EYX5;B7S4Q6;Q9XQY1;Q67H82;A2T5L5;Q9TLJ8;Q9TLL5;Q9TLK3;Q9XQX0;Q95FM8;Q9FF03;Q71N61;Q29VB2;E1UZH9;Q9TLL3;Q9MTW4;Q95AN2;Q9MTU5;Q9MTZ8;Q3ZU72;A8ASI2;Q9GET4;Q9MW35;Q9TMV2;O98523;Q93Y44;A8ASH2;B7S4P3;C0J3J3;Q95FM7;Q9MRF4;Q9XQI9;Q67H80;Q29S89;Q257C7;A0AR40;B8PRK4;Q9MU78;…	3602	226	CID		86.28	7.12226e-06		4	51		1	1471.81	-28.7937	10/121	pps_Arabidopsis_trypsin_rep2.mgf
	High	TVLImELINNIAK	O98766;Q9MTW0;Q95FJ1;Q8SLS8;Q9MU12;Q9MT57;Q9MRM9;Q9MRK7;Q9BA74;Q9MRM6;Q95FR1;Q9MU01;Q9MRK1;Q9XQX8;Q9MTU3;Q8SLT9;Q95FT8;Q95FL9;Q67H63;Q6EYX5;B7S4Q6;Q9XQY1;Q67H82;A2T5L5;Q9TLJ8;Q9TLL5;Q9TLK3;Q9XQX0;Q95FM8;Q9FF03;Q71N61;Q29VB2;E1UZH9;Q9TLL3;Q9MTW4;Q95AN2;Q9MTU5;Q9MTZ8;Q3ZU72;A8ASI2;Q9GET4;Q9MW35;Q9TMV2;O98523;Q93Y44;A8ASH2;B7S4P3;C0J3J3;Q95FM7;Q9MRF4;Q9XQI9;Q67H80;Q29S89;Q257C7;A0AR40;B8PRK4;Q9MU78;…	3602	226	CID	M5(Oxidation)	70.45	0.000274037		5	51		1	1487.8	-36.0643	8/121	pps_Arabidopsis_trypsin_rep2.mgf
	High	VGLTALTMAEYFR	O98766;Q95FJ1;Q8SLS8;Q9MU12;Q9MT57;Q9MRM9;Q9MRK7;Q9BA74;Q9MRM6;Q95FR1;Q9XQY8;Q9MU01;Q9MRK1;Q29VB8;Q9XQX8;Q9MTU3;Q9XQN1;Q8MBF9;Q95FT8;Q95FL9;Q67H63;Q6EYX5;B7S4Q6;Q95FI1;Q9XQY1;Q67H82;Q3L1L0;A2T5L5;Q9TLJ8;Q9TLL5;Q9XQX0;Q95FM8;Q9FF03;Q71N61;E1UZH9;Q9MTW4;Q9GI23;Q95AN2;Q9MTU5;Q9MTZ8;Q67H60;Q3ZU72;A8ASI2;Q9GET4;Q9MW35;Q9TMV2;O98523;Q8HT82;Q93Y44;A8ASH2;B7S4P3;C0J3J3;Q8MBL0;Q95FM7;Q9XQI9;Q67H80;Q29S89;…	3375	225	CID		67.3	0.000587051	0	1	51		1	1471.74	-11.504	18/111	pps_Arabidopsis_trypsin_rep2.mgf
	High	VVDLLAPYR	O98766;Q9MTW0;Q95FJ1;Q8SLS8;Q9MU12;Q9MT57;Q9MRM9;Q95FR1;Q9XQY8;Q9MU01;Q9MRK1;Q29VB8;Q9XQX8;Q9XQN1;Q8SLT9;Q95FT8;Q95FL9;Q6EYX5;B7S4Q6;Q8WJF5;Q95FI1;Q67H82;A2T5L5;Q9TLL5;Q9TLK3;Q9XQX0;Q95FM8;Q9FF03;Q71N61;Q29VB2;E1UZH9;Q9TLL3;Q9MTW4;Q9GI23;Q95AN2;Q9MTU5;Q9MTZ8;Q67H60;Q3ZU72;A8ASI2;Q9GET4;Q9MW35;Q9TMV2;O98523;Q8HT82;Q93Y44;A8ASH2;B7S4P3;C0J3J3;Q8MBL0;Q95FM7;Q9MRF4;Q9XQI9;Q67H80;Q29S89;Q257C7;A0AR40;…	4078	230	CID		59.75	0.00287932		3	50		1	1045.58	-22.315	7/70	pps_Arabidopsis_trypsin_rep2.mgf
	High	YKELQDIIAILGLDELSEEDRLTVAR	O98766;Q9MTW0;Q95FJ1;Q9MU12;Q9MT57;Q9MRK7;Q9BA74;Q95FR1;Q9XQY8;Q9MU01;Q9MRK1;Q29VB8;Q9XQX8;Q9XQN1;Q95FT8;Q95FL9;Q67H63;Q6EYX5;B7S4Q6;Q8WJF5;Q9XQY1;Q3L1L0;A2T5L5;Q9TLJ8;Q9TLL5;Q9TLK3;Q95FM8;Q9FF03;Q71N61;Q29VB2;E1UZH9;Q9MTW4;Q95AN2;Q9MTU5;Q9MTZ8;Q67H60;Q3ZU72;Q9GET4;Q9MW35;Q9TMV2;O98523;Q93Y44;B7S4P3;C0J3J3;Q9MRF4;Q9XQI9;Q67H80;Q29S89;Q257C7;A0AR40;B8PRK4;B7S4V7;Q9MU78;Q9TMU6;O98412;Q5W4R8;Q8SLT5;…	2967	164	CID		57.45	0.00487359		7	50		1	3002.5	-35.2756	11/291	pps_Arabidopsis_trypsin_rep2.mgf
	High	TREGNDLYMEMK	O98766;Q95FJ1;Q9MU12;Q9MT57;Q9MRM9;Q9MRK7;Q9BA74;Q9MRM6;Q95FR1;Q9XQY8;Q9MU01;Q9XQX8;Q9MTU3;Q9XQN1;Q8SLT9;Q95FT8;Q95FL9;Q67H63;B7S4Q6;Q8WJF5;Q95FI1;Q9XQY1;Q67H82;A2T5L5;Q9TLJ8;Q9TLL5;Q9XQX0;Q95FM8;Q9FF03;Q71N61;E1UZH9;Q9TLL3;Q9MTW4;Q95AN2;Q9MTU5;Q9MTZ8;Q3ZU72;A8ASI2;Q9GET4;Q9MW35;Q9TMV2;Q8HT82;Q93Y44;A8ASH2;B7S4P3;C0J3J3;Q8MBL0;Q95FM7;Q9MRF4;Q9XQI9;Q67H80;Q29S89;Q257C7;A0AR40;B8PRK4;B7S4V7;Q9TMU6;…	3486	202	CID		49.81	0.0138394	0	1	47		1	1486.62	-32.1207	9/128	pps_Arabidopsis_trypsin_rep2.mgf
	Low	GIYPAVDPLDSTSTmLQPR	O98766;Q9MTW0;Q95FJ1;Q8SLS8;Q9MU12;Q9MT57;Q9MRM9;Q9MRK7;Q9BA74;Q9MRM6;Q95FR1;Q9XQY8;Q9MU01;Q9MRK1;Q29VB8;Q9XQX8;Q9MTU3;Q9XQN1;Q8MBF9;Q8SLT9;Q95FT8;Q95FL9;Q67H63;Q6EYX5;B7S4Q6;Q95FI1;Q9XQY1;Q67H82;Q3L1L0;A2T5L5;Q9TLJ8;Q9TLL5;Q9XQX0;Q95FM8;Q9FF03;Q71N61;Q29VB2;E1UZH9;Q9TLL3;Q9MTW4;Q9GI23;Q95AN2;Q9MTU5;Q9MTZ8;Q67H60;Q3ZU72;A8ASI2;Q9GET4;Q9MW35;Q9TMV2;O98523;Q8HT82;Q93Y44;A8ASH2;B7S4P3;C0J3J3;Q8MBL0;…	2265	198	CID	M15(Oxidation)	36.08	0.673747		2	50	41	1	2076.98	-21.3137	10/167	pps_Arabidopsis_trypsin_rep2.mgf
	Low	VGLTALTmAEYFR	O98766;Q95FJ1;Q8SLS8;Q9MU12;Q9MT57;Q9MRM9;Q9MRK7;Q9BA74;Q9MRM6;Q95FR1;Q9XQY8;Q9MU01;Q9MRK1;Q29VB8;Q9XQX8;Q9MTU3;Q9XQN1;Q8MBF9;Q95FT8;Q95FL9;Q67H63;Q6EYX5;B7S4Q6;Q95FI1;Q9XQY1;Q67H82;Q3L1L0;A2T5L5;Q9TLJ8;Q9TLL5;Q9XQX0;Q95FM8;Q9FF03;Q71N61;E1UZH9;Q9MTW4;Q9GI23;Q95AN2;Q9MTU5;Q9MTZ8;Q67H60;Q3ZU72;A8ASI2;Q9GET4;Q9MW35;Q9TMV2;O98523;Q8HT82;Q93Y44;A8ASH2;B7S4P3;C0J3J3;Q8MBL0;Q95FM7;Q9XQI9;Q67H80;Q29S89;…	3375	225	CID	M8(Oxidation)	33.87	1.20403		2	51	42	1	1487.72	-22.1379	10/111	pps_Arabidopsis_trypsin_rep2.mgf
	Low	ELQDIIAILGLDELSEEDRLTVAR	O98766;Q9MTW0;Q95FJ1;Q9MU12;Q9MT57;Q9MRK7;Q9BA74;Q95FR1;Q9XQY8;Q9MU01;Q9MRK1;Q29VB8;Q9XQX8;Q9XQN1;Q95FT8;Q95FL9;Q67H63;Q6EYX5;B7S4Q6;Q8WJF5;Q9XQY1;Q3L1L0;A2T5L5;Q9TLJ8;Q9TLL5;Q9TLK3;Q95FM8;Q9FF03;Q71N61;Q29VB2;E1UZH9;Q9MTW4;Q95AN2;Q9MTU5;Q9MTZ8;Q67H60;Q3ZU72;Q9GET4;Q9MW35;Q9TMV2;O98523;Q93Y44;B7S4P3;C0J3J3;Q9MRF4;Q9XQI9;Q67H80;Q29S89;Q257C7;A0AR40;B8PRK4;B7S4V7;Q9MU78;Q9TMU6;O98412;Q5W4R8;Q8SLT5;…	2972	167	CID		33.48	1.28002		7	50	31	1	2711.33	-42.7481	12/269	pps_Arabidopsis_trypsin_rep2.mgf
	Low	ESGVINEKNIAESK	Q9MRK7;Q9BA74;Q95FR1;Q95FL9;Q67H63;Q9FF03;Q9MTU5;Q67H60;Q93Y44;A0AR40;Q9MU78;Q9TMU6;Q8WJG3;Q9MRR7;Q95FK0;B8PRL4;Q9GI22;Q67H79;Q67H67;Q67H62;Q9MTU2;Q9MW37;Q67H40;Q9MU03;Q9GEQ9;Q9MRW3;Q8WJG9;Q8WJH7;Q8WJG8;Q8WJG7;Q8WJH0;Q6EYX7;Q8WJI9;Q9TMP5;Q8WJH4;Q9TMQ1;Q6EMT4;Q95FT6	335	38	CID		28.85	3.01279		3	50	44	1	1517.71	-47.2761	12/145	pps_Arabidopsis_trypsin_rep2.mgf
	Low	VVDLLAPYRR	O98766;Q9MTW0;Q95FJ1;Q8SLS8;Q9MU12;Q9MT57;Q9MRM9;Q95FR1;Q9XQY8;Q9MU01;Q9MRK1;Q29VB8;Q9XQX8;Q9XQN1;Q8SLT9;Q95FT8;Q95FL9;Q6EYX5;B7S4Q6;Q8WJF5;Q95FI1;Q67H82;A2T5L5;Q9TLL5;Q9TLK3;Q9XQX0;Q95FM8;Q9FF03;Q71N61;Q29VB2;E1UZH9;Q9TLL3;Q9MTW4;Q9GI23;Q95AN2;Q9MTU5;Q9MTZ8;Q67H60;Q3ZU72;A8ASI2;Q9GET4;Q9MW35;Q9TMV2;O98523;Q8HT82;Q93Y44;A8ASH2;B7S4P3;C0J3J3;Q8MBL0;Q95FM7;Q9MRF4;Q9XQI9;Q67H80;Q29S89;Q257C7;A0AR40;…	4069	228	CID		25.54	7.00063		4	50	39	1	1201.68	-22.2366	9/81	pps_Arabidopsis_trypsin_rep2.mgf
	Low	VALVYGQmNEPPGAR	Q9MTW0;Q95FJ1;Q9MU12;Q9MT57;Q9MRM9;Q9MRK7;Q9BA74;Q9MRM6;Q95FR1;Q9XQY8;Q9MU01;Q9MRK1;Q29VB8;Q9XQX8;Q9MTU3;Q9XQN1;Q8MBF9;Q8SLT9;Q95FT8;Q95FL9;Q67H63;Q6EYX5;B7S4Q6;Q95FI1;Q9XQY1;Q67H82;A2T5L5;Q9TLJ8;Q9TLL5;Q9TLK3;Q95FM8;Q9FF03;Q71N61;E1UZH9;Q9TLL3;Q9MTW4;Q9GI23;Q95AN2;Q9MTU5;Q9MTZ8;Q67H60;A8ASI2;Q9GET4;Q9MW35;Q9TMV2;O98523;Q8HT82;Q93Y44;A8ASH2;B7S4P3;C0J3J3;Q8MBL0;Q95FM7;Q9MRF4;Q9XQI9;Q67H80;Q29S89;…	4104	235	CID	M8(Oxidation)	19.96	23.2719		4	50	27	1	1617.74	-42.551	6/133	pps_Arabidopsis_trypsin_rep2.mgf
Q29VA0	34.82	20	15	448	48.3769	4.99561	1087.09	ATP synthase beta subunit (Fragment) OS=Casearia javitensis GN=atpB PE=3 SV=1 - [Q29VA0_9ROSI]
	Confidence Icon	Sequence	Protein Accessions	# Proteins	# Protein Groups	Activation Type	Modifications	IonScore	Exp Value	Δ Score	Rank	Identity High	Homology Threshold	Charge	m/z [Da]	ΔM [ppm]	Ions Matched	Spectrum File
	High	DTIGQQIxVTcEVQQLLGNNR	Q29VA0	1	1	CID	X8(D), C11(Carbamidomethyl)	186.28	5.91023e-16		6	50		1	2401.13	-21.2464	19/223	pps_Arabidopsis_trypsin_rep2.mgf
	High	DVNEQDVLLFIDNIFR	Q9MTW0;Q95FJ1;Q9MU12;Q9MT57;Q9BA74;Q9MRM6;Q95FR1;Q9XQY8;Q9MU01;Q9MRK1;Q29VB8;Q9XQX8;Q9MTU3;Q9XQN1;Q8MBF9;Q8SLT9;Q95FT8;Q95FL9;Q67H63;Q6EYX5;Q95FI1;Q67H82;Q3L1L0;A2T5L5;Q9TLJ8;Q9TLK3;Q9XQX0;Q95FM8;Q9FF03;E1UZH9;Q9MTW4;Q9GI23;Q95AN2;Q9MTU5;Q9MTZ8;Q67H60;Q3ZU72;A8ASI2;Q9GET4;Q9MW35;Q9TMV2;O98523;Q8HT82;Q93Y44;A8ASH2;B7S4P3;C0J3J3;Q8MBL0;Q95FM7;Q9MRF4;Q9XQI9;Q67H80;Q29S89;Q257C7;A0AR40;Q9MU78;Q9TMU6;…	2339	166	CID		172.03	1.67271e-14		3	50		1	1950.06	30.4549	15/172	pps_Arabidopsis_trypsin_rep2.mgf
	High	YKELQDIIAILGLDELSEEDR	O98766;Q9MTW0;Q95FJ1;Q9MU12;Q9MT57;Q9MRM9;Q9MRK7;Q9BA74;Q9MRM6;Q95FR1;Q9XQY8;Q9MU01;Q9MRK1;Q29VB8;Q9XQX8;Q9XQN1;Q95FT8;Q95FL9;Q67H63;Q6EYX5;B7S4Q6;Q8WJF5;Q95FI1;Q9XQY1;Q3L1L0;A2T5L5;Q9TLJ8;Q9TLL5;Q9TLK3;Q95FM8;Q9FF03;Q71N61;Q29VB2;E1UZH9;Q9MTW4;Q95AN2;Q9MTU5;Q9MTZ8;Q67H60;Q3ZU72;Q9GET4;Q9MW35;Q9TMV2;O98523;Q8HT82;Q93Y44;B7S4P3;C0J3J3;Q9MRF4;Q9XQI9;Q67H80;Q29S89;Q257C7;A0AR40;B8PRK4;B7S4V7;Q9MU78;…	3355	185	CID		159.84	2.77274e-13		9	50		1	2462.18	-35.8735	16/233	pps_Arabidopsis_trypsin_rep2.mgf
	High	DVNEQDVLLFIDNIFR	Q9MTW0;Q95FJ1;Q9MU12;Q9MT57;Q9BA74;Q9MRM6;Q95FR1;Q9XQY8;Q9MU01;Q9MRK1;Q29VB8;Q9XQX8;Q9MTU3;Q9XQN1;Q8MBF9;Q8SLT9;Q95FT8;Q95FL9;Q67H63;Q6EYX5;Q95FI1;Q67H82;Q3L1L0;A2T5L5;Q9TLJ8;Q9TLK3;Q9XQX0;Q95FM8;Q9FF03;E1UZH9;Q9MTW4;Q9GI23;Q95AN2;Q9MTU5;Q9MTZ8;Q67H60;Q3ZU72;A8ASI2;Q9GET4;Q9MW35;Q9TMV2;O98523;Q8HT82;Q93Y44;A8ASH2;B7S4P3;C0J3J3;Q8MBL0;Q95FM7;Q9MRF4;Q9XQI9;Q67H80;Q29S89;Q257C7;A0AR40;Q9MU78;Q9TMU6;…	2339	166	CID		146.24	6.55152e-12		3	50		1	1950.01	5.47099	15/172	pps_Arabidopsis_trypsin_rep2.mgf
	High	FVQAGSEVSALLGR	O98766;Q9MTW0;Q95FJ1;Q8SLS8;Q9MU12;Q9MRM9;Q9MRK7;Q9BA74;Q9MRM6;Q95FR1;Q9XQY8;Q9MU01;Q9MRK1;Q29VB8;Q9XQX8;Q9MTU3;Q9XQN1;Q8MBF9;Q8SLT9;Q95FT8;Q95FL9;Q67H63;B7S4Q6;Q67H82;Q3L1L0;A2T5L5;Q9TLL5;Q9TLK3;Q9XQX0;Q95FM8;Q9FF03;Q71N61;Q29VB2;E1UZH9;Q9MTW4;Q9GI23;Q95AN2;Q9MTU5;Q67H60;Q3ZU72;A8ASI2;Q9MW35;Q9TMV2;O98523;Q8HT82;B7S4P3;C0J3J3;Q8MBL0;Q95FM7;Q9MRF4;Q9XQI9;Q67H80;Q29S89;Q257C7;A0AR40;B8PRK4;B7S4V7;…	3906	234	CID		143.61	1.15585e-11	0	1	50		1	1433.75	-14.6338	12/137	pps_Arabidopsis_trypsin_rep2.mgf
	High	ELQDIIAILGLDELSEEDR	O98766;Q9MTW0;Q95FJ1;Q9MU12;Q9MT57;Q9MRM9;Q9MRK7;Q9BA74;Q9MRM6;Q95FR1;Q9XQY8;Q9MU01;Q9MRK1;Q29VB8;Q9XQX8;Q9XQN1;Q95FT8;Q95FL9;Q67H63;Q6EYX5;B7S4Q6;Q8WJF5;Q95FI1;Q9XQY1;Q3L1L0;A2T5L5;Q9TLJ8;Q9TLL5;Q9TLK3;Q95FM8;Q9FF03;Q71N61;Q29VB2;E1UZH9;Q9MTW4;Q95AN2;Q9MTU5;Q9MTZ8;Q67H60;Q3ZU72;Q9GET4;Q9MW35;Q9TMV2;O98523;Q8HT82;Q93Y44;B7S4P3;C0J3J3;Q9MRF4;Q9XQI9;Q67H80;Q29S89;Q257C7;A0AR40;B8PRK4;B7S4V7;Q9MU78;…	3363	188	CID		132.48	1.4983e-10		7	50		1	2171.04	-32.842	18/211	pps_Arabidopsis_trypsin_rep2.mgf
	High	AHGGVSVFGGVGER	O98766;Q9MTW0;Q95FJ1;Q9MU12;Q9MT57;Q9MRM9;Q9BA74;Q9MRM6;Q95FR1;Q9XQY8;Q9MU01;Q9MRK1;Q29VB8;Q9XQX8;Q9MTU3;Q9XQN1;Q8MBF9;Q8SLT9;Q95FT8;Q95FL9;Q67H63;B7S4Q6;Q8WJF5;Q95FI1;Q9XQY1;Q67H82;A2T5L5;Q9TLJ8;Q9TLL5;Q9TLK3;Q9XQX0;Q71N61;Q29VB2;E1UZH9;Q9MTW4;Q9MTU5;Q9MTZ8;Q3ZU72;A8ASI2;Q9GET4;Q9TMV2;O98523;Q8HT82;Q93Y44;A8ASH2;B7S4P3;C0J3J3;Q95FM7;Q9MRF4;Q9XQI9;Q67H80;Q29S89;Q257C7;A0AR40;B8PRK4;B7S4V7;Q9MU78;…	3365	213	CID		128.79	3.12863e-10	0	1	50		1	1328.64	-19.6827	12/119	pps_Arabidopsis_trypsin_rep2.mgf
	High	DTIGQQIxVTCEVQQLLGNNR	Q29VA0	1	1	CID	X8(D)	124.4	9.04718e-10		7	50		1	2344.1	-24.0396	15/223	pps_Arabidopsis_trypsin_rep2.mgf
	High	GRDTIGQQIxVTcEVQQLLGNNR	Q29VA0	1	1	CID	X10(D), C13(Carbamidomethyl)	105.89	6.59963e-08		6	50		1	2614.25	-20.4668	15/249	pps_Arabidopsis_trypsin_rep2.mgf
	High	VALVYGQMNEPPGAR	Q9MTW0;Q95FJ1;Q9MU12;Q9MT57;Q9MRM9;Q9MRK7;Q9BA74;Q9MRM6;Q95FR1;Q9XQY8;Q9MU01;Q9MRK1;Q29VB8;Q9XQX8;Q9MTU3;Q9XQN1;Q8MBF9;Q8SLT9;Q95FT8;Q95FL9;Q67H63;Q6EYX5;B7S4Q6;Q95FI1;Q9XQY1;Q67H82;A2T5L5;Q9TLJ8;Q9TLL5;Q9TLK3;Q95FM8;Q9FF03;Q71N61;E1UZH9;Q9TLL3;Q9MTW4;Q9GI23;Q95AN2;Q9MTU5;Q9MTZ8;Q67H60;A8ASI2;Q9GET4;Q9MW35;Q9TMV2;O98523;Q8HT82;Q93Y44;A8ASH2;B7S4P3;C0J3J3;Q8MBL0;Q95FM7;Q9MRF4;Q9XQI9;Q67H80;Q29S89;…	4104	235	CID		101.62	1.6861e-07		4	50		1	1601.75	-40.0945	12/133	pps_Arabidopsis_trypsin_rep2.mgf
	High	TVLIMELINNIAK	O98766;Q9MTW0;Q95FJ1;Q8SLS8;Q9MU12;Q9MT57;Q9MRM9;Q9MRK7;Q9BA74;Q9MRM6;Q95FR1;Q9MU01;Q9MRK1;Q9XQX8;Q9MTU3;Q8SLT9;Q95FT8;Q95FL9;Q67H63;Q6EYX5;B7S4Q6;Q9XQY1;Q67H82;A2T5L5;Q9TLJ8;Q9TLL5;Q9TLK3;Q9XQX0;Q95FM8;Q9FF03;Q71N61;Q29VB2;E1UZH9;Q9TLL3;Q9MTW4;Q95AN2;Q9MTU5;Q9MTZ8;Q3ZU72;A8ASI2;Q9GET4;Q9MW35;Q9TMV2;O98523;Q93Y44;A8ASH2;B7S4P3;C0J3J3;Q95FM7;Q9MRF4;Q9XQI9;Q67H80;Q29S89;Q257C7;A0AR40;B8PRK4;Q9MU78;…	3602	226	CID		86.28	7.12226e-06		4	51		1	1471.81	-28.7937	10/121	pps_Arabidopsis_trypsin_rep2.mgf
	High	TVLImELINNIAK	O98766;Q9MTW0;Q95FJ1;Q8SLS8;Q9MU12;Q9MT57;Q9MRM9;Q9MRK7;Q9BA74;Q9MRM6;Q95FR1;Q9MU01;Q9MRK1;Q9XQX8;Q9MTU3;Q8SLT9;Q95FT8;Q95FL9;Q67H63;Q6EYX5;B7S4Q6;Q9XQY1;Q67H82;A2T5L5;Q9TLJ8;Q9TLL5;Q9TLK3;Q9XQX0;Q95FM8;Q9FF03;Q71N61;Q29VB2;E1UZH9;Q9TLL3;Q9MTW4;Q95AN2;Q9MTU5;Q9MTZ8;Q3ZU72;A8ASI2;Q9GET4;Q9MW35;Q9TMV2;O98523;Q93Y44;A8ASH2;B7S4P3;C0J3J3;Q95FM7;Q9MRF4;Q9XQI9;Q67H80;Q29S89;Q257C7;A0AR40;B8PRK4;Q9MU78;…	3602	226	CID	M5(Oxidation)	70.45	0.000274037		5	51		1	1487.8	-36.0643	8/121	pps_Arabidopsis_trypsin_rep2.mgf
	High	VGLTALTMAEYFR	O98766;Q95FJ1;Q8SLS8;Q9MU12;Q9MT57;Q9MRM9;Q9MRK7;Q9BA74;Q9MRM6;Q95FR1;Q9XQY8;Q9MU01;Q9MRK1;Q29VB8;Q9XQX8;Q9MTU3;Q9XQN1;Q8MBF9;Q95FT8;Q95FL9;Q67H63;Q6EYX5;B7S4Q6;Q95FI1;Q9XQY1;Q67H82;Q3L1L0;A2T5L5;Q9TLJ8;Q9TLL5;Q9XQX0;Q95FM8;Q9FF03;Q71N61;E1UZH9;Q9MTW4;Q9GI23;Q95AN2;Q9MTU5;Q9MTZ8;Q67H60;Q3ZU72;A8ASI2;Q9GET4;Q9MW35;Q9TMV2;O98523;Q8HT82;Q93Y44;A8ASH2;B7S4P3;C0J3J3;Q8MBL0;Q95FM7;Q9XQI9;Q67H80;Q29S89;…	3375	225	CID		67.3	0.000587051	0	1	51		1	1471.74	-11.504	18/111	pps_Arabidopsis_trypsin_rep2.mgf
	High	VVDLLAPYR	O98766;Q9MTW0;Q95FJ1;Q8SLS8;Q9MU12;Q9MT57;Q9MRM9;Q95FR1;Q9XQY8;Q9MU01;Q9MRK1;Q29VB8;Q9XQX8;Q9XQN1;Q8SLT9;Q95FT8;Q95FL9;Q6EYX5;B7S4Q6;Q8WJF5;Q95FI1;Q67H82;A2T5L5;Q9TLL5;Q9TLK3;Q9XQX0;Q95FM8;Q9FF03;Q71N61;Q29VB2;E1UZH9;Q9TLL3;Q9MTW4;Q9GI23;Q95AN2;Q9MTU5;Q9MTZ8;Q67H60;Q3ZU72;A8ASI2;Q9GET4;Q9MW35;Q9TMV2;O98523;Q8HT82;Q93Y44;A8ASH2;B7S4P3;C0J3J3;Q8MBL0;Q95FM7;Q9MRF4;Q9XQI9;Q67H80;Q29S89;Q257C7;A0AR40;…	4078	230	CID		59.75	0.00287932		3	50		1	1045.58	-22.315	7/70	pps_Arabidopsis_trypsin_rep2.mgf
	High	YKELQDIIAILGLDELSEEDRLTVAR	O98766;Q9MTW0;Q95FJ1;Q9MU12;Q9MT57;Q9MRK7;Q9BA74;Q95FR1;Q9XQY8;Q9MU01;Q9MRK1;Q29VB8;Q9XQX8;Q9XQN1;Q95FT8;Q95FL9;Q67H63;Q6EYX5;B7S4Q6;Q8WJF5;Q9XQY1;Q3L1L0;A2T5L5;Q9TLJ8;Q9TLL5;Q9TLK3;Q95FM8;Q9FF03;Q71N61;Q29VB2;E1UZH9;Q9MTW4;Q95AN2;Q9MTU5;Q9MTZ8;Q67H60;Q3ZU72;Q9GET4;Q9MW35;Q9TMV2;O98523;Q93Y44;B7S4P3;C0J3J3;Q9MRF4;Q9XQI9;Q67H80;Q29S89;Q257C7;A0AR40;B8PRK4;B7S4V7;Q9MU78;Q9TMU6;O98412;Q5W4R8;Q8SLT5;…	2967	164	CID		57.45	0.00487359		7	50		1	3002.5	-35.2756	11/291	pps_Arabidopsis_trypsin_rep2.mgf
	High	TREGNDLYMEMK	O98766;Q95FJ1;Q9MU12;Q9MT57;Q9MRM9;Q9MRK7;Q9BA74;Q9MRM6;Q95FR1;Q9XQY8;Q9MU01;Q9XQX8;Q9MTU3;Q9XQN1;Q8SLT9;Q95FT8;Q95FL9;Q67H63;B7S4Q6;Q8WJF5;Q95FI1;Q9XQY1;Q67H82;A2T5L5;Q9TLJ8;Q9TLL5;Q9XQX0;Q95FM8;Q9FF03;Q71N61;E1UZH9;Q9TLL3;Q9MTW4;Q95AN2;Q9MTU5;Q9MTZ8;Q3ZU72;A8ASI2;Q9GET4;Q9MW35;Q9TMV2;Q8HT82;Q93Y44;A8ASH2;B7S4P3;C0J3J3;Q8MBL0;Q95FM7;Q9MRF4;Q9XQI9;Q67H80;Q29S89;Q257C7;A0AR40;B8PRK4;B7S4V7;Q9TMU6;…	3486	202	CID		49.81	0.0138394	0	1	47		1	1486.62	-32.1207	9/128	pps_Arabidopsis_trypsin_rep2.mgf
	Low	VGLTALTmAEYFR	O98766;Q95FJ1;Q8SLS8;Q9MU12;Q9MT57;Q9MRM9;Q9MRK7;Q9BA74;Q9MRM6;Q95FR1;Q9XQY8;Q9MU01;Q9MRK1;Q29VB8;Q9XQX8;Q9MTU3;Q9XQN1;Q8MBF9;Q95FT8;Q95FL9;Q67H63;Q6EYX5;B7S4Q6;Q95FI1;Q9XQY1;Q67H82;Q3L1L0;A2T5L5;Q9TLJ8;Q9TLL5;Q9XQX0;Q95FM8;Q9FF03;Q71N61;E1UZH9;Q9MTW4;Q9GI23;Q95AN2;Q9MTU5;Q9MTZ8;Q67H60;Q3ZU72;A8ASI2;Q9GET4;Q9MW35;Q9TMV2;O98523;Q8HT82;Q93Y44;A8ASH2;B7S4P3;C0J3J3;Q8MBL0;Q95FM7;Q9XQI9;Q67H80;Q29S89;…	3375	225	CID	M8(Oxidation)	33.87	1.20403		2	51	42	1	1487.72	-22.1379	10/111	pps_Arabidopsis_trypsin_rep2.mgf
	Low	ELQDIIAILGLDELSEEDRLTVAR	O98766;Q9MTW0;Q95FJ1;Q9MU12;Q9MT57;Q9MRK7;Q9BA74;Q95FR1;Q9XQY8;Q9MU01;Q9MRK1;Q29VB8;Q9XQX8;Q9XQN1;Q95FT8;Q95FL9;Q67H63;Q6EYX5;B7S4Q6;Q8WJF5;Q9XQY1;Q3L1L0;A2T5L5;Q9TLJ8;Q9TLL5;Q9TLK3;Q95FM8;Q9FF03;Q71N61;Q29VB2;E1UZH9;Q9MTW4;Q95AN2;Q9MTU5;Q9MTZ8;Q67H60;Q3ZU72;Q9GET4;Q9MW35;Q9TMV2;O98523;Q93Y44;B7S4P3;C0J3J3;Q9MRF4;Q9XQI9;Q67H80;Q29S89;Q257C7;A0AR40;B8PRK4;B7S4V7;Q9MU78;Q9TMU6;O98412;Q5W4R8;Q8SLT5;…	2972	167	CID		33.48	1.28002		7	50	31	1	2711.33	-42.7481	12/269	pps_Arabidopsis_trypsin_rep2.mgf
	Low	VVDLLAPYRR	O98766;Q9MTW0;Q95FJ1;Q8SLS8;Q9MU12;Q9MT57;Q9MRM9;Q95FR1;Q9XQY8;Q9MU01;Q9MRK1;Q29VB8;Q9XQX8;Q9XQN1;Q8SLT9;Q95FT8;Q95FL9;Q6EYX5;B7S4Q6;Q8WJF5;Q95FI1;Q67H82;A2T5L5;Q9TLL5;Q9TLK3;Q9XQX0;Q95FM8;Q9FF03;Q71N61;Q29VB2;E1UZH9;Q9TLL3;Q9MTW4;Q9GI23;Q95AN2;Q9MTU5;Q9MTZ8;Q67H60;Q3ZU72;A8ASI2;Q9GET4;Q9MW35;Q9TMV2;O98523;Q8HT82;Q93Y44;A8ASH2;B7S4P3;C0J3J3;Q8MBL0;Q95FM7;Q9MRF4;Q9XQI9;Q67H80;Q29S89;Q257C7;A0AR40;…	4069	228	CID		25.54	7.00063		4	50	39	1	1201.68	-22.2366	9/81	pps_Arabidopsis_trypsin_rep2.mgf
	Low	VALVYGQmNEPPGAR	Q9MTW0;Q95FJ1;Q9MU12;Q9MT57;Q9MRM9;Q9MRK7;Q9BA74;Q9MRM6;Q95FR1;Q9XQY8;Q9MU01;Q9MRK1;Q29VB8;Q9XQX8;Q9MTU3;Q9XQN1;Q8MBF9;Q8SLT9;Q95FT8;Q95FL9;Q67H63;Q6EYX5;B7S4Q6;Q95FI1;Q9XQY1;Q67H82;A2T5L5;Q9TLJ8;Q9TLL5;Q9TLK3;Q95FM8;Q9FF03;Q71N61;E1UZH9;Q9TLL3;Q9MTW4;Q9GI23;Q95AN2;Q9MTU5;Q9MTZ8;Q67H60;A8ASI2;Q9GET4;Q9MW35;Q9TMV2;O98523;Q8HT82;Q93Y44;A8ASH2;B7S4P3;C0J3J3;Q8MBL0;Q95FM7;Q9MRF4;Q9XQI9;Q67H80;Q29S89;…	4104	235	CID	M8(Oxidation)	19.96	23.2719		4	50	27	1	1617.74	-42.551	6/133	pps_Arabidopsis_trypsin_rep2.mgf
Q9MRG6	37.77	22	15	466	50.1654	5.03369	1079.04	ATP synthase beta subunit (Fragment) OS=Haloragis aspera GN=atpB PE=3 SV=1 - [Q9MRG6_9MAGN]
	Confidence Icon	Sequence	Protein Accessions	# Proteins	# Protein Groups	Activation Type	Modifications	IonScore	Exp Value	Δ Score	Rank	Identity High	Homology Threshold	Charge	m/z [Da]	ΔM [ppm]	Ions Matched	Spectrum File
	High	DVNEQDVLLFIDNIFR	Q9MTW0;Q95FJ1;Q9MU12;Q9MT57;Q9BA74;Q9MRM6;Q95FR1;Q9XQY8;Q9MU01;Q9MRK1;Q29VB8;Q9XQX8;Q9MTU3;Q9XQN1;Q8MBF9;Q8SLT9;Q95FT8;Q95FL9;Q67H63;Q6EYX5;Q95FI1;Q67H82;Q3L1L0;A2T5L5;Q9TLJ8;Q9TLK3;Q9XQX0;Q95FM8;Q9FF03;E1UZH9;Q9MTW4;Q9GI23;Q95AN2;Q9MTU5;Q9MTZ8;Q67H60;Q3ZU72;A8ASI2;Q9GET4;Q9MW35;Q9TMV2;O98523;Q8HT82;Q93Y44;A8ASH2;B7S4P3;C0J3J3;Q8MBL0;Q95FM7;Q9MRF4;Q9XQI9;Q67H80;Q29S89;Q257C7;A0AR40;Q9MU78;Q9TMU6;…	2339	166	CID		172.03	1.67271e-14		3	50		1	1950.06	30.4549	15/172	pps_Arabidopsis_trypsin_rep2.mgf
	High	MPSAVGYQPTLSTEMGTLQER	Q9MRM6;Q9MTU3;Q8MBF9;Q8SLT9;Q3L1L0;A2T5L5;Q9TLL5;E1UZH9;Q9MTZ8;Q95FM7;Q257C7;A0AR40;Q9TMU6;O98412;Q29VB0;Q9MRL5;Q95FL6;Q8MBK2;Q67H62;C8YPI1;Q9MRR6;Q95FM3;Q9MTZ4;Q9XQY2;Q9SC47;Q9MRW3;P19366;Q9MRG6;Q95FW9;A9XUH0;Q3ZMJ5;Q8MBI2;D7KRE0;Q8MBI0;Q8WH97;Q9MU36;Q9SBN9;Q5UVH1;Q6YN70;Q09RD9;Q9XQY0;Q95FL0;Q9SCU6;B2BI37;Q9MRM3;Q5UVF9;Q5YGN7;Q5YGK8;Q5UVH4;Q95FT4	571	50	CID		165.87	6.0273e-14		2	50		1	2296.01	-36.76	17/221	pps_Arabidopsis_trypsin_rep2.mgf
	High	YKELQDIIAILGLDELSEEDR	O98766;Q9MTW0;Q95FJ1;Q9MU12;Q9MT57;Q9MRM9;Q9MRK7;Q9BA74;Q9MRM6;Q95FR1;Q9XQY8;Q9MU01;Q9MRK1;Q29VB8;Q9XQX8;Q9XQN1;Q95FT8;Q95FL9;Q67H63;Q6EYX5;B7S4Q6;Q8WJF5;Q95FI1;Q9XQY1;Q3L1L0;A2T5L5;Q9TLJ8;Q9TLL5;Q9TLK3;Q95FM8;Q9FF03;Q71N61;Q29VB2;E1UZH9;Q9MTW4;Q95AN2;Q9MTU5;Q9MTZ8;Q67H60;Q3ZU72;Q9GET4;Q9MW35;Q9TMV2;O98523;Q8HT82;Q93Y44;B7S4P3;C0J3J3;Q9MRF4;Q9XQI9;Q67H80;Q29S89;Q257C7;A0AR40;B8PRK4;B7S4V7;Q9MU78;…	3355	185	CID		159.84	2.77274e-13		9	50		1	2462.18	-35.8735	16/233	pps_Arabidopsis_trypsin_rep2.mgf
	High	IFNVLGEPVDNLGPVDTR	O98766;Q9MTW0;Q8SLS8;Q9MU12;Q9MT57;Q9BA74;Q95FR1;Q9MRK1;Q29VB8;Q9MTU3;Q9XQN1;Q8MBF9;Q8SLT9;B7S4Q6;Q8WJF5;Q9XQY1;A2T5L5;Q9TLL5;Q9TLK3;Q9XQX0;Q95FM8;Q71N61;Q29VB2;E1UZH9;Q67H60;Q3ZU72;A8ASI2;Q9GET4;Q9MW35;Q9TMV2;O98523;Q8HT82;A8ASH2;B7S4P3;Q9MRF4;Q257C7;A0AR40;B8PRK4;B7S4V7;Q9MU78;Q5W4R8;Q8WJG3;Q8SLT5;Q9MRR7;Q9MRU7;Q9MRL5;Q9MRN4;O98595;Q95FL6;O98404;O98583;Q9XQY9;Q9MW37;Q8SLS6;Q9XQY6;Q9MRR6;Q67H40;…	1261	96	CID		157.25	5.14839e-13		2	50		1	1955	-11.085	14/187	pps_Arabidopsis_trypsin_rep2.mgf
	High	DVNEQDVLLFIDNIFR	Q9MTW0;Q95FJ1;Q9MU12;Q9MT57;Q9BA74;Q9MRM6;Q95FR1;Q9XQY8;Q9MU01;Q9MRK1;Q29VB8;Q9XQX8;Q9MTU3;Q9XQN1;Q8MBF9;Q8SLT9;Q95FT8;Q95FL9;Q67H63;Q6EYX5;Q95FI1;Q67H82;Q3L1L0;A2T5L5;Q9TLJ8;Q9TLK3;Q9XQX0;Q95FM8;Q9FF03;E1UZH9;Q9MTW4;Q9GI23;Q95AN2;Q9MTU5;Q9MTZ8;Q67H60;Q3ZU72;A8ASI2;Q9GET4;Q9MW35;Q9TMV2;O98523;Q8HT82;Q93Y44;A8ASH2;B7S4P3;C0J3J3;Q8MBL0;Q95FM7;Q9MRF4;Q9XQI9;Q67H80;Q29S89;Q257C7;A0AR40;Q9MU78;Q9TMU6;…	2339	166	CID		146.24	6.55152e-12		3	50		1	1950.01	5.47099	15/172	pps_Arabidopsis_trypsin_rep2.mgf
	High	FVQAGSEVSALLGR	O98766;Q9MTW0;Q95FJ1;Q8SLS8;Q9MU12;Q9MRM9;Q9MRK7;Q9BA74;Q9MRM6;Q95FR1;Q9XQY8;Q9MU01;Q9MRK1;Q29VB8;Q9XQX8;Q9MTU3;Q9XQN1;Q8MBF9;Q8SLT9;Q95FT8;Q95FL9;Q67H63;B7S4Q6;Q67H82;Q3L1L0;A2T5L5;Q9TLL5;Q9TLK3;Q9XQX0;Q95FM8;Q9FF03;Q71N61;Q29VB2;E1UZH9;Q9MTW4;Q9GI23;Q95AN2;Q9MTU5;Q67H60;Q3ZU72;A8ASI2;Q9MW35;Q9TMV2;O98523;Q8HT82;B7S4P3;C0J3J3;Q8MBL0;Q95FM7;Q9MRF4;Q9XQI9;Q67H80;Q29S89;Q257C7;A0AR40;B8PRK4;B7S4V7;…	3906	234	CID		143.61	1.15585e-11	0	1	50		1	1433.75	-14.6338	12/137	pps_Arabidopsis_trypsin_rep2.mgf
	High	GIYPAVDPLDSTSTMLQPR	O98766;Q9MTW0;Q95FJ1;Q8SLS8;Q9MU12;Q9MT57;Q9MRM9;Q9MRK7;Q9BA74;Q9MRM6;Q95FR1;Q9XQY8;Q9MU01;Q9MRK1;Q29VB8;Q9XQX8;Q9MTU3;Q9XQN1;Q8MBF9;Q8SLT9;Q95FT8;Q95FL9;Q67H63;Q6EYX5;B7S4Q6;Q95FI1;Q9XQY1;Q67H82;Q3L1L0;A2T5L5;Q9TLJ8;Q9TLL5;Q9XQX0;Q95FM8;Q9FF03;Q71N61;Q29VB2;E1UZH9;Q9TLL3;Q9MTW4;Q9GI23;Q95AN2;Q9MTU5;Q9MTZ8;Q67H60;Q3ZU72;A8ASI2;Q9GET4;Q9MW35;Q9TMV2;O98523;Q8HT82;Q93Y44;A8ASH2;B7S4P3;C0J3J3;Q8MBL0;…	2265	198	CID		139.2	3.25687e-11		2	50		1	2060.99	-19.4136	14/167	pps_Arabidopsis_trypsin_rep2.mgf
	High	ELQDIIAILGLDELSEEDR	O98766;Q9MTW0;Q95FJ1;Q9MU12;Q9MT57;Q9MRM9;Q9MRK7;Q9BA74;Q9MRM6;Q95FR1;Q9XQY8;Q9MU01;Q9MRK1;Q29VB8;Q9XQX8;Q9XQN1;Q95FT8;Q95FL9;Q67H63;Q6EYX5;B7S4Q6;Q8WJF5;Q95FI1;Q9XQY1;Q3L1L0;A2T5L5;Q9TLJ8;Q9TLL5;Q9TLK3;Q95FM8;Q9FF03;Q71N61;Q29VB2;E1UZH9;Q9MTW4;Q95AN2;Q9MTU5;Q9MTZ8;Q67H60;Q3ZU72;Q9GET4;Q9MW35;Q9TMV2;O98523;Q8HT82;Q93Y44;B7S4P3;C0J3J3;Q9MRF4;Q9XQI9;Q67H80;Q29S89;Q257C7;A0AR40;B8PRK4;B7S4V7;Q9MU78;…	3363	188	CID		132.48	1.4983e-10		7	50		1	2171.04	-32.842	18/211	pps_Arabidopsis_trypsin_rep2.mgf
	High	AHGGVSVFGGVGER	O98766;Q9MTW0;Q95FJ1;Q9MU12;Q9MT57;Q9MRM9;Q9BA74;Q9MRM6;Q95FR1;Q9XQY8;Q9MU01;Q9MRK1;Q29VB8;Q9XQX8;Q9MTU3;Q9XQN1;Q8MBF9;Q8SLT9;Q95FT8;Q95FL9;Q67H63;B7S4Q6;Q8WJF5;Q95FI1;Q9XQY1;Q67H82;A2T5L5;Q9TLJ8;Q9TLL5;Q9TLK3;Q9XQX0;Q71N61;Q29VB2;E1UZH9;Q9MTW4;Q9MTU5;Q9MTZ8;Q3ZU72;A8ASI2;Q9GET4;Q9TMV2;O98523;Q8HT82;Q93Y44;A8ASH2;B7S4P3;C0J3J3;Q95FM7;Q9MRF4;Q9XQI9;Q67H80;Q29S89;Q257C7;A0AR40;B8PRK4;B7S4V7;Q9MU78;…	3365	213	CID		128.79	3.12863e-10	0	1	50		1	1328.64	-19.6827	12/119	pps_Arabidopsis_trypsin_rep2.mgf
	High	TVLIMELINNIAK	O98766;Q9MTW0;Q95FJ1;Q8SLS8;Q9MU12;Q9MT57;Q9MRM9;Q9MRK7;Q9BA74;Q9MRM6;Q95FR1;Q9MU01;Q9MRK1;Q9XQX8;Q9MTU3;Q8SLT9;Q95FT8;Q95FL9;Q67H63;Q6EYX5;B7S4Q6;Q9XQY1;Q67H82;A2T5L5;Q9TLJ8;Q9TLL5;Q9TLK3;Q9XQX0;Q95FM8;Q9FF03;Q71N61;Q29VB2;E1UZH9;Q9TLL3;Q9MTW4;Q95AN2;Q9MTU5;Q9MTZ8;Q3ZU72;A8ASI2;Q9GET4;Q9MW35;Q9TMV2;O98523;Q93Y44;A8ASH2;B7S4P3;C0J3J3;Q95FM7;Q9MRF4;Q9XQI9;Q67H80;Q29S89;Q257C7;A0AR40;B8PRK4;Q9MU78;…	3602	226	CID		86.28	7.12226e-06		4	51		1	1471.81	-28.7937	10/121	pps_Arabidopsis_trypsin_rep2.mgf
	High	TVLImELINNIAK	O98766;Q9MTW0;Q95FJ1;Q8SLS8;Q9MU12;Q9MT57;Q9MRM9;Q9MRK7;Q9BA74;Q9MRM6;Q95FR1;Q9MU01;Q9MRK1;Q9XQX8;Q9MTU3;Q8SLT9;Q95FT8;Q95FL9;Q67H63;Q6EYX5;B7S4Q6;Q9XQY1;Q67H82;A2T5L5;Q9TLJ8;Q9TLL5;Q9TLK3;Q9XQX0;Q95FM8;Q9FF03;Q71N61;Q29VB2;E1UZH9;Q9TLL3;Q9MTW4;Q95AN2;Q9MTU5;Q9MTZ8;Q3ZU72;A8ASI2;Q9GET4;Q9MW35;Q9TMV2;O98523;Q93Y44;A8ASH2;B7S4P3;C0J3J3;Q95FM7;Q9MRF4;Q9XQI9;Q67H80;Q29S89;Q257C7;A0AR40;B8PRK4;Q9MU78;…	3602	226	CID	M5(Oxidation)	70.45	0.000274037		5	51		1	1487.8	-36.0643	8/121	pps_Arabidopsis_trypsin_rep2.mgf
	High	VGxTALTMAEYFR	Q9MRF4;Q9MRG6	3	2	CID	X3(L)	67.3	0.000587051		7	51		1	1471.74	-11.504	18/111	pps_Arabidopsis_trypsin_rep2.mgf
	High	VGxTALTMAEYFR	Q9MRF4;Q9MRG6	3	2	CID	X3(I)	65.97	0.000797399		9	51		1	1471.74	-11.504	18/111	pps_Arabidopsis_trypsin_rep2.mgf
	High	VVDLLAPYR	O98766;Q9MTW0;Q95FJ1;Q8SLS8;Q9MU12;Q9MT57;Q9MRM9;Q95FR1;Q9XQY8;Q9MU01;Q9MRK1;Q29VB8;Q9XQX8;Q9XQN1;Q8SLT9;Q95FT8;Q95FL9;Q6EYX5;B7S4Q6;Q8WJF5;Q95FI1;Q67H82;A2T5L5;Q9TLL5;Q9TLK3;Q9XQX0;Q95FM8;Q9FF03;Q71N61;Q29VB2;E1UZH9;Q9TLL3;Q9MTW4;Q9GI23;Q95AN2;Q9MTU5;Q9MTZ8;Q67H60;Q3ZU72;A8ASI2;Q9GET4;Q9MW35;Q9TMV2;O98523;Q8HT82;Q93Y44;A8ASH2;B7S4P3;C0J3J3;Q8MBL0;Q95FM7;Q9MRF4;Q9XQI9;Q67H80;Q29S89;Q257C7;A0AR40;…	4078	230	CID		59.75	0.00287932		3	50		1	1045.58	-22.315	7/70	pps_Arabidopsis_trypsin_rep2.mgf
	High	YKELQDIIAILGLDELSEEDRLTVAR	O98766;Q9MTW0;Q95FJ1;Q9MU12;Q9MT57;Q9MRK7;Q9BA74;Q95FR1;Q9XQY8;Q9MU01;Q9MRK1;Q29VB8;Q9XQX8;Q9XQN1;Q95FT8;Q95FL9;Q67H63;Q6EYX5;B7S4Q6;Q8WJF5;Q9XQY1;Q3L1L0;A2T5L5;Q9TLJ8;Q9TLL5;Q9TLK3;Q95FM8;Q9FF03;Q71N61;Q29VB2;E1UZH9;Q9MTW4;Q95AN2;Q9MTU5;Q9MTZ8;Q67H60;Q3ZU72;Q9GET4;Q9MW35;Q9TMV2;O98523;Q93Y44;B7S4P3;C0J3J3;Q9MRF4;Q9XQI9;Q67H80;Q29S89;Q257C7;A0AR40;B8PRK4;B7S4V7;Q9MU78;Q9TMU6;O98412;Q5W4R8;Q8SLT5;…	2967	164	CID		57.45	0.00487359		7	50		1	3002.5	-35.2756	11/291	pps_Arabidopsis_trypsin_rep2.mgf
	High	TREGNDLYMEMK	O98766;Q95FJ1;Q9MU12;Q9MT57;Q9MRM9;Q9MRK7;Q9BA74;Q9MRM6;Q95FR1;Q9XQY8;Q9MU01;Q9XQX8;Q9MTU3;Q9XQN1;Q8SLT9;Q95FT8;Q95FL9;Q67H63;B7S4Q6;Q8WJF5;Q95FI1;Q9XQY1;Q67H82;A2T5L5;Q9TLJ8;Q9TLL5;Q9XQX0;Q95FM8;Q9FF03;Q71N61;E1UZH9;Q9TLL3;Q9MTW4;Q95AN2;Q9MTU5;Q9MTZ8;Q3ZU72;A8ASI2;Q9GET4;Q9MW35;Q9TMV2;Q8HT82;Q93Y44;A8ASH2;B7S4P3;C0J3J3;Q8MBL0;Q95FM7;Q9MRF4;Q9XQI9;Q67H80;Q29S89;Q257C7;A0AR40;B8PRK4;B7S4V7;Q9TMU6;…	3486	202	CID		49.81	0.0138394	0	1	47		1	1486.62	-32.1207	9/128	pps_Arabidopsis_trypsin_rep2.mgf
	Medium	mPSAVGYQPTLSTEMGTLQER	Q9MRM6;Q9MTU3;Q8MBF9;Q8SLT9;Q3L1L0;A2T5L5;Q9TLL5;E1UZH9;Q9MTZ8;Q95FM7;Q257C7;A0AR40;Q9TMU6;O98412;Q29VB0;Q9MRL5;Q95FL6;Q8MBK2;Q67H62;C8YPI1;Q9MRR6;Q95FM3;Q9MTZ4;Q9XQY2;Q9SC47;Q9MRW3;P19366;Q9MRG6;Q95FW9;A9XUH0;Q3ZMJ5;Q8MBI2;D7KRE0;Q8MBI0;Q8WH97;Q9MU36;Q9SBN9;Q5UVH1;Q6YN70;Q09RD9;Q9XQY0;Q95FL0;Q9SCU6;B2BI37;Q9MRM3;Q5UVF9;Q5YGN7;Q5YGK8;Q5UVH4;Q95FT4	571	50	CID	M1(Oxidation)	47.27	0.0395408		3	49	46	1	2312.01	-34.8252	8/221	pps_Arabidopsis_trypsin_rep2.mgf
	Low	GIYPAVDPLDSTSTmLQPR	O98766;Q9MTW0;Q95FJ1;Q8SLS8;Q9MU12;Q9MT57;Q9MRM9;Q9MRK7;Q9BA74;Q9MRM6;Q95FR1;Q9XQY8;Q9MU01;Q9MRK1;Q29VB8;Q9XQX8;Q9MTU3;Q9XQN1;Q8MBF9;Q8SLT9;Q95FT8;Q95FL9;Q67H63;Q6EYX5;B7S4Q6;Q95FI1;Q9XQY1;Q67H82;Q3L1L0;A2T5L5;Q9TLJ8;Q9TLL5;Q9XQX0;Q95FM8;Q9FF03;Q71N61;Q29VB2;E1UZH9;Q9TLL3;Q9MTW4;Q9GI23;Q95AN2;Q9MTU5;Q9MTZ8;Q67H60;Q3ZU72;A8ASI2;Q9GET4;Q9MW35;Q9TMV2;O98523;Q8HT82;Q93Y44;A8ASH2;B7S4P3;C0J3J3;Q8MBL0;…	2265	198	CID	M15(Oxidation)	36.08	0.673747		2	50	41	1	2076.98	-21.3137	10/167	pps_Arabidopsis_trypsin_rep2.mgf
	Low	VGxTALTmAEYFR	Q9MRF4;Q9MRG6	3	2	CID	X3(I), M8(Oxidation)	33.87	1.20403	0	1	51	42	1	1487.72	-22.1379	10/111	pps_Arabidopsis_trypsin_rep2.mgf
	Low	VGxTALTmAEYFR	Q9MRF4;Q9MRG6	3	2	CID	X3(L), M8(Oxidation)	33.87	1.20403		8	51	42	1	1487.72	-22.1379	10/111	pps_Arabidopsis_trypsin_rep2.mgf
	Low	ELQDIIAILGLDELSEEDRLTVAR	O98766;Q9MTW0;Q95FJ1;Q9MU12;Q9MT57;Q9MRK7;Q9BA74;Q95FR1;Q9XQY8;Q9MU01;Q9MRK1;Q29VB8;Q9XQX8;Q9XQN1;Q95FT8;Q95FL9;Q67H63;Q6EYX5;B7S4Q6;Q8WJF5;Q9XQY1;Q3L1L0;A2T5L5;Q9TLJ8;Q9TLL5;Q9TLK3;Q95FM8;Q9FF03;Q71N61;Q29VB2;E1UZH9;Q9MTW4;Q95AN2;Q9MTU5;Q9MTZ8;Q67H60;Q3ZU72;Q9GET4;Q9MW35;Q9TMV2;O98523;Q93Y44;B7S4P3;C0J3J3;Q9MRF4;Q9XQI9;Q67H80;Q29S89;Q257C7;A0AR40;B8PRK4;B7S4V7;Q9MU78;Q9TMU6;O98412;Q5W4R8;Q8SLT5;…	2972	167	CID		33.48	1.28002		7	50	31	1	2711.33	-42.7481	12/269	pps_Arabidopsis_trypsin_rep2.mgf
	Low	VVDLLAPYRR	O98766;Q9MTW0;Q95FJ1;Q8SLS8;Q9MU12;Q9MT57;Q9MRM9;Q95FR1;Q9XQY8;Q9MU01;Q9MRK1;Q29VB8;Q9XQX8;Q9XQN1;Q8SLT9;Q95FT8;Q95FL9;Q6EYX5;B7S4Q6;Q8WJF5;Q95FI1;Q67H82;A2T5L5;Q9TLL5;Q9TLK3;Q9XQX0;Q95FM8;Q9FF03;Q71N61;Q29VB2;E1UZH9;Q9TLL3;Q9MTW4;Q9GI23;Q95AN2;Q9MTU5;Q9MTZ8;Q67H60;Q3ZU72;A8ASI2;Q9GET4;Q9MW35;Q9TMV2;O98523;Q8HT82;Q93Y44;A8ASH2;B7S4P3;C0J3J3;Q8MBL0;Q95FM7;Q9MRF4;Q9XQI9;Q67H80;Q29S89;Q257C7;A0AR40;…	4069	228	CID		25.54	7.00063		4	50	39	1	1201.68	-22.2366	9/81	pps_Arabidopsis_trypsin_rep2.mgf
Q9MTZ8	41.19	24	17	488	52.6531	5.13525	1075.25	ATP synthase beta subunit (Fragment) OS=Rhamnus cathartica GN=atpB PE=3 SV=1 - [Q9MTZ8_RHACA]
	Confidence Icon	Sequence	Protein Accessions	# Proteins	# Protein Groups	Activation Type	Modifications	IonScore	Exp Value	Δ Score	Rank	Identity High	Homology Threshold	Charge	m/z [Da]	ΔM [ppm]	Ions Matched	Spectrum File
	High	DVNEQDVLLFIDNIFR	Q9MTW0;Q95FJ1;Q9MU12;Q9MT57;Q9BA74;Q9MRM6;Q95FR1;Q9XQY8;Q9MU01;Q9MRK1;Q29VB8;Q9XQX8;Q9MTU3;Q9XQN1;Q8MBF9;Q8SLT9;Q95FT8;Q95FL9;Q67H63;Q6EYX5;Q95FI1;Q67H82;Q3L1L0;A2T5L5;Q9TLJ8;Q9TLK3;Q9XQX0;Q95FM8;Q9FF03;E1UZH9;Q9MTW4;Q9GI23;Q95AN2;Q9MTU5;Q9MTZ8;Q67H60;Q3ZU72;A8ASI2;Q9GET4;Q9MW35;Q9TMV2;O98523;Q8HT82;Q93Y44;A8ASH2;B7S4P3;C0J3J3;Q8MBL0;Q95FM7;Q9MRF4;Q9XQI9;Q67H80;Q29S89;Q257C7;A0AR40;Q9MU78;Q9TMU6;…	2339	166	CID		172.03	1.67271e-14		3	50		1	1950.06	30.4549	15/172	pps_Arabidopsis_trypsin_rep2.mgf
	High	MPSAVGYQPTLSTEMGTLQER	Q9MRM6;Q9MTU3;Q8MBF9;Q8SLT9;Q3L1L0;A2T5L5;Q9TLL5;E1UZH9;Q9MTZ8;Q95FM7;Q257C7;A0AR40;Q9TMU6;O98412;Q29VB0;Q9MRL5;Q95FL6;Q8MBK2;Q67H62;C8YPI1;Q9MRR6;Q95FM3;Q9MTZ4;Q9XQY2;Q9SC47;Q9MRW3;P19366;Q9MRG6;Q95FW9;A9XUH0;Q3ZMJ5;Q8MBI2;D7KRE0;Q8MBI0;Q8WH97;Q9MU36;Q9SBN9;Q5UVH1;Q6YN70;Q09RD9;Q9XQY0;Q95FL0;Q9SCU6;B2BI37;Q9MRM3;Q5UVF9;Q5YGN7;Q5YGK8;Q5UVH4;Q95FT4	571	50	CID		165.87	6.0273e-14		2	50		1	2296.01	-36.76	17/221	pps_Arabidopsis_trypsin_rep2.mgf
	High	YKELQDIIAILGLDELSEEDR	O98766;Q9MTW0;Q95FJ1;Q9MU12;Q9MT57;Q9MRM9;Q9MRK7;Q9BA74;Q9MRM6;Q95FR1;Q9XQY8;Q9MU01;Q9MRK1;Q29VB8;Q9XQX8;Q9XQN1;Q95FT8;Q95FL9;Q67H63;Q6EYX5;B7S4Q6;Q8WJF5;Q95FI1;Q9XQY1;Q3L1L0;A2T5L5;Q9TLJ8;Q9TLL5;Q9TLK3;Q95FM8;Q9FF03;Q71N61;Q29VB2;E1UZH9;Q9MTW4;Q95AN2;Q9MTU5;Q9MTZ8;Q67H60;Q3ZU72;Q9GET4;Q9MW35;Q9TMV2;O98523;Q8HT82;Q93Y44;B7S4P3;C0J3J3;Q9MRF4;Q9XQI9;Q67H80;Q29S89;Q257C7;A0AR40;B8PRK4;B7S4V7;Q9MU78;…	3355	185	CID		159.84	2.77274e-13		9	50		1	2462.18	-35.8735	16/233	pps_Arabidopsis_trypsin_rep2.mgf
	High	DVNEQDVLLFIDNIFR	Q9MTW0;Q95FJ1;Q9MU12;Q9MT57;Q9BA74;Q9MRM6;Q95FR1;Q9XQY8;Q9MU01;Q9MRK1;Q29VB8;Q9XQX8;Q9MTU3;Q9XQN1;Q8MBF9;Q8SLT9;Q95FT8;Q95FL9;Q67H63;Q6EYX5;Q95FI1;Q67H82;Q3L1L0;A2T5L5;Q9TLJ8;Q9TLK3;Q9XQX0;Q95FM8;Q9FF03;E1UZH9;Q9MTW4;Q9GI23;Q95AN2;Q9MTU5;Q9MTZ8;Q67H60;Q3ZU72;A8ASI2;Q9GET4;Q9MW35;Q9TMV2;O98523;Q8HT82;Q93Y44;A8ASH2;B7S4P3;C0J3J3;Q8MBL0;Q95FM7;Q9MRF4;Q9XQI9;Q67H80;Q29S89;Q257C7;A0AR40;Q9MU78;Q9TMU6;…	2339	166	CID		146.24	6.55152e-12		3	50		1	1950.01	5.47099	15/172	pps_Arabidopsis_trypsin_rep2.mgf
	High	xVQAGSEVSALLGR	Q9MT57;Q9MTZ8;Q9MRL5;Q9MRR6;Q9TMP5;Q9SBN9	8	6	CID	X1(F)	143.61	1.15585e-11		9	50		1	1433.75	-14.6338	12/137	pps_Arabidopsis_trypsin_rep2.mgf
	High	xVQAGSEVSALLGR	Q9MT57;Q9MTZ8;Q9MRL5;Q9MRR6;Q9TMP5;Q9SBN9	8	6	CID	X1(M), X1(Oxidation)	143.61	1.15585e-11		10	50		1	1433.75	8.38617	12/137	pps_Arabidopsis_trypsin_rep2.mgf
	High	GIYPAVDPLDSTSTMLQPR	O98766;Q9MTW0;Q95FJ1;Q8SLS8;Q9MU12;Q9MT57;Q9MRM9;Q9MRK7;Q9BA74;Q9MRM6;Q95FR1;Q9XQY8;Q9MU01;Q9MRK1;Q29VB8;Q9XQX8;Q9MTU3;Q9XQN1;Q8MBF9;Q8SLT9;Q95FT8;Q95FL9;Q67H63;Q6EYX5;B7S4Q6;Q95FI1;Q9XQY1;Q67H82;Q3L1L0;A2T5L5;Q9TLJ8;Q9TLL5;Q9XQX0;Q95FM8;Q9FF03;Q71N61;Q29VB2;E1UZH9;Q9TLL3;Q9MTW4;Q9GI23;Q95AN2;Q9MTU5;Q9MTZ8;Q67H60;Q3ZU72;A8ASI2;Q9GET4;Q9MW35;Q9TMV2;O98523;Q8HT82;Q93Y44;A8ASH2;B7S4P3;C0J3J3;Q8MBL0;…	2265	198	CID		139.2	3.25687e-11		2	50		1	2060.99	-19.4136	14/167	pps_Arabidopsis_trypsin_rep2.mgf
	High	ELQDIIAILGLDELSEEDR	O98766;Q9MTW0;Q95FJ1;Q9MU12;Q9MT57;Q9MRM9;Q9MRK7;Q9BA74;Q9MRM6;Q95FR1;Q9XQY8;Q9MU01;Q9MRK1;Q29VB8;Q9XQX8;Q9XQN1;Q95FT8;Q95FL9;Q67H63;Q6EYX5;B7S4Q6;Q8WJF5;Q95FI1;Q9XQY1;Q3L1L0;A2T5L5;Q9TLJ8;Q9TLL5;Q9TLK3;Q95FM8;Q9FF03;Q71N61;Q29VB2;E1UZH9;Q9MTW4;Q95AN2;Q9MTU5;Q9MTZ8;Q67H60;Q3ZU72;Q9GET4;Q9MW35;Q9TMV2;O98523;Q8HT82;Q93Y44;B7S4P3;C0J3J3;Q9MRF4;Q9XQI9;Q67H80;Q29S89;Q257C7;A0AR40;B8PRK4;B7S4V7;Q9MU78;…	3363	188	CID		132.48	1.4983e-10		7	50		1	2171.04	-32.842	18/211	pps_Arabidopsis_trypsin_rep2.mgf
	High	AHGGVSVFGGVGER	O98766;Q9MTW0;Q95FJ1;Q9MU12;Q9MT57;Q9MRM9;Q9BA74;Q9MRM6;Q95FR1;Q9XQY8;Q9MU01;Q9MRK1;Q29VB8;Q9XQX8;Q9MTU3;Q9XQN1;Q8MBF9;Q8SLT9;Q95FT8;Q95FL9;Q67H63;B7S4Q6;Q8WJF5;Q95FI1;Q9XQY1;Q67H82;A2T5L5;Q9TLJ8;Q9TLL5;Q9TLK3;Q9XQX0;Q71N61;Q29VB2;E1UZH9;Q9MTW4;Q9MTU5;Q9MTZ8;Q3ZU72;A8ASI2;Q9GET4;Q9TMV2;O98523;Q8HT82;Q93Y44;A8ASH2;B7S4P3;C0J3J3;Q95FM7;Q9MRF4;Q9XQI9;Q67H80;Q29S89;Q257C7;A0AR40;B8PRK4;B7S4V7;Q9MU78;…	3365	213	CID		128.79	3.12863e-10	0	1	50		1	1328.64	-19.6827	12/119	pps_Arabidopsis_trypsin_rep2.mgf
	High	VALVYGQMNEPPGAR	Q9MTW0;Q95FJ1;Q9MU12;Q9MT57;Q9MRM9;Q9MRK7;Q9BA74;Q9MRM6;Q95FR1;Q9XQY8;Q9MU01;Q9MRK1;Q29VB8;Q9XQX8;Q9MTU3;Q9XQN1;Q8MBF9;Q8SLT9;Q95FT8;Q95FL9;Q67H63;Q6EYX5;B7S4Q6;Q95FI1;Q9XQY1;Q67H82;A2T5L5;Q9TLJ8;Q9TLL5;Q9TLK3;Q95FM8;Q9FF03;Q71N61;E1UZH9;Q9TLL3;Q9MTW4;Q9GI23;Q95AN2;Q9MTU5;Q9MTZ8;Q67H60;A8ASI2;Q9GET4;Q9MW35;Q9TMV2;O98523;Q8HT82;Q93Y44;A8ASH2;B7S4P3;C0J3J3;Q8MBL0;Q95FM7;Q9MRF4;Q9XQI9;Q67H80;Q29S89;…	4104	235	CID		101.62	1.6861e-07		4	50		1	1601.75	-40.0945	12/133	pps_Arabidopsis_trypsin_rep2.mgf
	High	IAQIIGPVLDVAFPPGK	O98766;Q95FJ1;Q95FR1;Q9MU01;Q95FT8;Q6EYX5;Q67H82;Q9TLL5;Q95FM8;Q9TLL3;Q95AN2;Q9MTZ8;Q3ZU72;A8ASI2;Q95FM7;Q67H80;Q29S89;Q5W4R8;Q95FQ1;Q29VB0;Q9MRL5;Q9MRN4;Q95FL6;Q95FS7;Q9MRL6;Q95FM3;Q9XQZ0;Q3ZU69;Q29VC3;A3KLS6;P19366;Q95DV0;Q8WJG9;A9XUH0;Q8WJG8;Q9XQX3;Q95FV0;Q29V89;Q95FV3;Q4KU64;A9QBY3;D7KRE0;Q95FQ5	595	43	CID		98.39	3.67206e-07		2	50		1	1734.97	-25.0559	11/163	pps_Arabidopsis_trypsin_rep2.mgf
	High	TVLIMELINNIAK	O98766;Q9MTW0;Q95FJ1;Q8SLS8;Q9MU12;Q9MT57;Q9MRM9;Q9MRK7;Q9BA74;Q9MRM6;Q95FR1;Q9MU01;Q9MRK1;Q9XQX8;Q9MTU3;Q8SLT9;Q95FT8;Q95FL9;Q67H63;Q6EYX5;B7S4Q6;Q9XQY1;Q67H82;A2T5L5;Q9TLJ8;Q9TLL5;Q9TLK3;Q9XQX0;Q95FM8;Q9FF03;Q71N61;Q29VB2;E1UZH9;Q9TLL3;Q9MTW4;Q95AN2;Q9MTU5;Q9MTZ8;Q3ZU72;A8ASI2;Q9GET4;Q9MW35;Q9TMV2;O98523;Q93Y44;A8ASH2;B7S4P3;C0J3J3;Q95FM7;Q9MRF4;Q9XQI9;Q67H80;Q29S89;Q257C7;A0AR40;B8PRK4;Q9MU78;…	3602	226	CID		86.28	7.12226e-06		4	51		1	1471.81	-28.7937	10/121	pps_Arabidopsis_trypsin_rep2.mgf
	High	TVLImELINNIAK	O98766;Q9MTW0;Q95FJ1;Q8SLS8;Q9MU12;Q9MT57;Q9MRM9;Q9MRK7;Q9BA74;Q9MRM6;Q95FR1;Q9MU01;Q9MRK1;Q9XQX8;Q9MTU3;Q8SLT9;Q95FT8;Q95FL9;Q67H63;Q6EYX5;B7S4Q6;Q9XQY1;Q67H82;A2T5L5;Q9TLJ8;Q9TLL5;Q9TLK3;Q9XQX0;Q95FM8;Q9FF03;Q71N61;Q29VB2;E1UZH9;Q9TLL3;Q9MTW4;Q95AN2;Q9MTU5;Q9MTZ8;Q3ZU72;A8ASI2;Q9GET4;Q9MW35;Q9TMV2;O98523;Q93Y44;A8ASH2;B7S4P3;C0J3J3;Q95FM7;Q9MRF4;Q9XQI9;Q67H80;Q29S89;Q257C7;A0AR40;B8PRK4;Q9MU78;…	3602	226	CID	M5(Oxidation)	70.45	0.000274037		5	51		1	1487.8	-36.0643	8/121	pps_Arabidopsis_trypsin_rep2.mgf
	High	VGLTALTMAEYFR	O98766;Q95FJ1;Q8SLS8;Q9MU12;Q9MT57;Q9MRM9;Q9MRK7;Q9BA74;Q9MRM6;Q95FR1;Q9XQY8;Q9MU01;Q9MRK1;Q29VB8;Q9XQX8;Q9MTU3;Q9XQN1;Q8MBF9;Q95FT8;Q95FL9;Q67H63;Q6EYX5;B7S4Q6;Q95FI1;Q9XQY1;Q67H82;Q3L1L0;A2T5L5;Q9TLJ8;Q9TLL5;Q9XQX0;Q95FM8;Q9FF03;Q71N61;E1UZH9;Q9MTW4;Q9GI23;Q95AN2;Q9MTU5;Q9MTZ8;Q67H60;Q3ZU72;A8ASI2;Q9GET4;Q9MW35;Q9TMV2;O98523;Q8HT82;Q93Y44;A8ASH2;B7S4P3;C0J3J3;Q8MBL0;Q95FM7;Q9XQI9;Q67H80;Q29S89;…	3375	225	CID		67.3	0.000587051	0	1	51		1	1471.74	-11.504	18/111	pps_Arabidopsis_trypsin_rep2.mgf
	High	VVDLLAPYR	O98766;Q9MTW0;Q95FJ1;Q8SLS8;Q9MU12;Q9MT57;Q9MRM9;Q95FR1;Q9XQY8;Q9MU01;Q9MRK1;Q29VB8;Q9XQX8;Q9XQN1;Q8SLT9;Q95FT8;Q95FL9;Q6EYX5;B7S4Q6;Q8WJF5;Q95FI1;Q67H82;A2T5L5;Q9TLL5;Q9TLK3;Q9XQX0;Q95FM8;Q9FF03;Q71N61;Q29VB2;E1UZH9;Q9TLL3;Q9MTW4;Q9GI23;Q95AN2;Q9MTU5;Q9MTZ8;Q67H60;Q3ZU72;A8ASI2;Q9GET4;Q9MW35;Q9TMV2;O98523;Q8HT82;Q93Y44;A8ASH2;B7S4P3;C0J3J3;Q8MBL0;Q95FM7;Q9MRF4;Q9XQI9;Q67H80;Q29S89;Q257C7;A0AR40;…	4078	230	CID		59.75	0.00287932		3	50		1	1045.58	-22.315	7/70	pps_Arabidopsis_trypsin_rep2.mgf
	High	YKELQDIIAILGLDELSEEDRLTVAR	O98766;Q9MTW0;Q95FJ1;Q9MU12;Q9MT57;Q9MRK7;Q9BA74;Q95FR1;Q9XQY8;Q9MU01;Q9MRK1;Q29VB8;Q9XQX8;Q9XQN1;Q95FT8;Q95FL9;Q67H63;Q6EYX5;B7S4Q6;Q8WJF5;Q9XQY1;Q3L1L0;A2T5L5;Q9TLJ8;Q9TLL5;Q9TLK3;Q95FM8;Q9FF03;Q71N61;Q29VB2;E1UZH9;Q9MTW4;Q95AN2;Q9MTU5;Q9MTZ8;Q67H60;Q3ZU72;Q9GET4;Q9MW35;Q9TMV2;O98523;Q93Y44;B7S4P3;C0J3J3;Q9MRF4;Q9XQI9;Q67H80;Q29S89;Q257C7;A0AR40;B8PRK4;B7S4V7;Q9MU78;Q9TMU6;O98412;Q5W4R8;Q8SLT5;…	2967	164	CID		57.45	0.00487359		7	50		1	3002.5	-35.2756	11/291	pps_Arabidopsis_trypsin_rep2.mgf
	High	TREGNDLYMEMK	O98766;Q95FJ1;Q9MU12;Q9MT57;Q9MRM9;Q9MRK7;Q9BA74;Q9MRM6;Q95FR1;Q9XQY8;Q9MU01;Q9XQX8;Q9MTU3;Q9XQN1;Q8SLT9;Q95FT8;Q95FL9;Q67H63;B7S4Q6;Q8WJF5;Q95FI1;Q9XQY1;Q67H82;A2T5L5;Q9TLJ8;Q9TLL5;Q9XQX0;Q95FM8;Q9FF03;Q71N61;E1UZH9;Q9TLL3;Q9MTW4;Q95AN2;Q9MTU5;Q9MTZ8;Q3ZU72;A8ASI2;Q9GET4;Q9MW35;Q9TMV2;Q8HT82;Q93Y44;A8ASH2;B7S4P3;C0J3J3;Q8MBL0;Q95FM7;Q9MRF4;Q9XQI9;Q67H80;Q29S89;Q257C7;A0AR40;B8PRK4;B7S4V7;Q9TMU6;…	3486	202	CID		49.81	0.0138394	0	1	47		1	1486.62	-32.1207	9/128	pps_Arabidopsis_trypsin_rep2.mgf
	Medium	mPSAVGYQPTLSTEMGTLQER	Q9MRM6;Q9MTU3;Q8MBF9;Q8SLT9;Q3L1L0;A2T5L5;Q9TLL5;E1UZH9;Q9MTZ8;Q95FM7;Q257C7;A0AR40;Q9TMU6;O98412;Q29VB0;Q9MRL5;Q95FL6;Q8MBK2;Q67H62;C8YPI1;Q9MRR6;Q95FM3;Q9MTZ4;Q9XQY2;Q9SC47;Q9MRW3;P19366;Q9MRG6;Q95FW9;A9XUH0;Q3ZMJ5;Q8MBI2;D7KRE0;Q8MBI0;Q8WH97;Q9MU36;Q9SBN9;Q5UVH1;Q6YN70;Q09RD9;Q9XQY0;Q95FL0;Q9SCU6;B2BI37;Q9MRM3;Q5UVF9;Q5YGN7;Q5YGK8;Q5UVH4;Q95FT4	571	50	CID	M1(Oxidation)	47.27	0.0395408		3	49	46	1	2312.01	-34.8252	8/221	pps_Arabidopsis_trypsin_rep2.mgf
	Low	GIYPAVDPLDSTSTmLQPR	O98766;Q9MTW0;Q95FJ1;Q8SLS8;Q9MU12;Q9MT57;Q9MRM9;Q9MRK7;Q9BA74;Q9MRM6;Q95FR1;Q9XQY8;Q9MU01;Q9MRK1;Q29VB8;Q9XQX8;Q9MTU3;Q9XQN1;Q8MBF9;Q8SLT9;Q95FT8;Q95FL9;Q67H63;Q6EYX5;B7S4Q6;Q95FI1;Q9XQY1;Q67H82;Q3L1L0;A2T5L5;Q9TLJ8;Q9TLL5;Q9XQX0;Q95FM8;Q9FF03;Q71N61;Q29VB2;E1UZH9;Q9TLL3;Q9MTW4;Q9GI23;Q95AN2;Q9MTU5;Q9MTZ8;Q67H60;Q3ZU72;A8ASI2;Q9GET4;Q9MW35;Q9TMV2;O98523;Q8HT82;Q93Y44;A8ASH2;B7S4P3;C0J3J3;Q8MBL0;…	2265	198	CID	M15(Oxidation)	36.08	0.673747		2	50	41	1	2076.98	-21.3137	10/167	pps_Arabidopsis_trypsin_rep2.mgf
	Low	VGLTALTmAEYFR	O98766;Q95FJ1;Q8SLS8;Q9MU12;Q9MT57;Q9MRM9;Q9MRK7;Q9BA74;Q9MRM6;Q95FR1;Q9XQY8;Q9MU01;Q9MRK1;Q29VB8;Q9XQX8;Q9MTU3;Q9XQN1;Q8MBF9;Q95FT8;Q95FL9;Q67H63;Q6EYX5;B7S4Q6;Q95FI1;Q9XQY1;Q67H82;Q3L1L0;A2T5L5;Q9TLJ8;Q9TLL5;Q9XQX0;Q95FM8;Q9FF03;Q71N61;E1UZH9;Q9MTW4;Q9GI23;Q95AN2;Q9MTU5;Q9MTZ8;Q67H60;Q3ZU72;A8ASI2;Q9GET4;Q9MW35;Q9TMV2;O98523;Q8HT82;Q93Y44;A8ASH2;B7S4P3;C0J3J3;Q8MBL0;Q95FM7;Q9XQI9;Q67H80;Q29S89;…	3375	225	CID	M8(Oxidation)	33.87	1.20403		2	51	42	1	1487.72	-22.1379	10/111	pps_Arabidopsis_trypsin_rep2.mgf
	Low	ELQDIIAILGLDELSEEDRLTVAR	O98766;Q9MTW0;Q95FJ1;Q9MU12;Q9MT57;Q9MRK7;Q9BA74;Q95FR1;Q9XQY8;Q9MU01;Q9MRK1;Q29VB8;Q9XQX8;Q9XQN1;Q95FT8;Q95FL9;Q67H63;Q6EYX5;B7S4Q6;Q8WJF5;Q9XQY1;Q3L1L0;A2T5L5;Q9TLJ8;Q9TLL5;Q9TLK3;Q95FM8;Q9FF03;Q71N61;Q29VB2;E1UZH9;Q9MTW4;Q95AN2;Q9MTU5;Q9MTZ8;Q67H60;Q3ZU72;Q9GET4;Q9MW35;Q9TMV2;O98523;Q93Y44;B7S4P3;C0J3J3;Q9MRF4;Q9XQI9;Q67H80;Q29S89;Q257C7;A0AR40;B8PRK4;B7S4V7;Q9MU78;Q9TMU6;O98412;Q5W4R8;Q8SLT5;…	2972	167	CID		33.48	1.28002		7	50	31	1	2711.33	-42.7481	12/269	pps_Arabidopsis_trypsin_rep2.mgf
	Low	MPNIYNALVVK	O98766;Q9MTW0;Q95FJ1;Q8SLS8;Q9MU12;Q9MT57;Q9MRM9;Q9BA74;Q95FR1;Q9XQY8;Q9MU01;Q9MRK1;Q9XQX8;Q9XQN1;Q8SLT9;Q95FL9;Q6EYX5;B7S4Q6;Q67H82;Q3L1L0;A2T5L5;Q9TLJ8;Q9TLL5;Q9XQX0;Q95FM8;Q71N61;Q29VB2;E1UZH9;Q9TLL3;Q9MTW4;Q9GI23;Q95AN2;Q9MTZ8;Q67H60;Q3ZU72;A8ASI2;Q9GET4;Q9MW35;Q9TMV2;Q8HT82;A8ASH2;B7S4P3;C0J3J3;Q67H80;Q257C7;A0AR40;B8PRK4;B7S4V7;Q9MU78;O98412;Q5W4R8;Q8WJG3;Q8SLT5;Q95FQ1;Q9MRR7;Q95FK0;Q29VB0;…	1828	143	CID		29.34	4.5515		7	52		1	1261.61	-67.0038	15/108	pps_Arabidopsis_trypsin_rep2.mgf
	Low	VVDLLAPYRR	O98766;Q9MTW0;Q95FJ1;Q8SLS8;Q9MU12;Q9MT57;Q9MRM9;Q95FR1;Q9XQY8;Q9MU01;Q9MRK1;Q29VB8;Q9XQX8;Q9XQN1;Q8SLT9;Q95FT8;Q95FL9;Q6EYX5;B7S4Q6;Q8WJF5;Q95FI1;Q67H82;A2T5L5;Q9TLL5;Q9TLK3;Q9XQX0;Q95FM8;Q9FF03;Q71N61;Q29VB2;E1UZH9;Q9TLL3;Q9MTW4;Q9GI23;Q95AN2;Q9MTU5;Q9MTZ8;Q67H60;Q3ZU72;A8ASI2;Q9GET4;Q9MW35;Q9TMV2;O98523;Q8HT82;Q93Y44;A8ASH2;B7S4P3;C0J3J3;Q8MBL0;Q95FM7;Q9MRF4;Q9XQI9;Q67H80;Q29S89;Q257C7;A0AR40;…	4069	228	CID		25.54	7.00063		4	50	39	1	1201.68	-22.2366	9/81	pps_Arabidopsis_trypsin_rep2.mgf
	Low	VALVYGQmNEPPGAR	Q9MTW0;Q95FJ1;Q9MU12;Q9MT57;Q9MRM9;Q9MRK7;Q9BA74;Q9MRM6;Q95FR1;Q9XQY8;Q9MU01;Q9MRK1;Q29VB8;Q9XQX8;Q9MTU3;Q9XQN1;Q8MBF9;Q8SLT9;Q95FT8;Q95FL9;Q67H63;Q6EYX5;B7S4Q6;Q95FI1;Q9XQY1;Q67H82;A2T5L5;Q9TLJ8;Q9TLL5;Q9TLK3;Q95FM8;Q9FF03;Q71N61;E1UZH9;Q9TLL3;Q9MTW4;Q9GI23;Q95AN2;Q9MTU5;Q9MTZ8;Q67H60;A8ASI2;Q9GET4;Q9MW35;Q9TMV2;O98523;Q8HT82;Q93Y44;A8ASH2;B7S4P3;C0J3J3;Q8MBL0;Q95FM7;Q9MRF4;Q9XQI9;Q67H80;Q29S89;…	4104	235	CID	M8(Oxidation)	19.96	23.2719		4	50	27	1	1617.74	-42.551	6/133	pps_Arabidopsis_trypsin_rep2.mgf
Q29VB0	45.26	24	18	475	51.0803	5.21143	1075.25	ATP synthase beta subunit (Fragment) OS=Perrottetia longistylis GN=atpB PE=3 SV=1 - [Q29VB0_9ROSI]
	Confidence Icon	Sequence	Protein Accessions	# Proteins	# Protein Groups	Activation Type	Modifications	IonScore	Exp Value	Δ Score	Rank	Identity High	Homology Threshold	Charge	m/z [Da]	ΔM [ppm]	Ions Matched	Spectrum File
	High	DVNEQDVLLFIDNIFR	Q9MTW0;Q95FJ1;Q9MU12;Q9MT57;Q9BA74;Q9MRM6;Q95FR1;Q9XQY8;Q9MU01;Q9MRK1;Q29VB8;Q9XQX8;Q9MTU3;Q9XQN1;Q8MBF9;Q8SLT9;Q95FT8;Q95FL9;Q67H63;Q6EYX5;Q95FI1;Q67H82;Q3L1L0;A2T5L5;Q9TLJ8;Q9TLK3;Q9XQX0;Q95FM8;Q9FF03;E1UZH9;Q9MTW4;Q9GI23;Q95AN2;Q9MTU5;Q9MTZ8;Q67H60;Q3ZU72;A8ASI2;Q9GET4;Q9MW35;Q9TMV2;O98523;Q8HT82;Q93Y44;A8ASH2;B7S4P3;C0J3J3;Q8MBL0;Q95FM7;Q9MRF4;Q9XQI9;Q67H80;Q29S89;Q257C7;A0AR40;Q9MU78;Q9TMU6;…	2339	166	CID		172.03	1.67271e-14		3	50		1	1950.06	30.4549	15/172	pps_Arabidopsis_trypsin_rep2.mgf
	High	MPSAVGYQPTLSTEMGTLQER	Q9MRM6;Q9MTU3;Q8MBF9;Q8SLT9;Q3L1L0;A2T5L5;Q9TLL5;E1UZH9;Q9MTZ8;Q95FM7;Q257C7;A0AR40;Q9TMU6;O98412;Q29VB0;Q9MRL5;Q95FL6;Q8MBK2;Q67H62;C8YPI1;Q9MRR6;Q95FM3;Q9MTZ4;Q9XQY2;Q9SC47;Q9MRW3;P19366;Q9MRG6;Q95FW9;A9XUH0;Q3ZMJ5;Q8MBI2;D7KRE0;Q8MBI0;Q8WH97;Q9MU36;Q9SBN9;Q5UVH1;Q6YN70;Q09RD9;Q9XQY0;Q95FL0;Q9SCU6;B2BI37;Q9MRM3;Q5UVF9;Q5YGN7;Q5YGK8;Q5UVH4;Q95FT4	571	50	CID		165.87	6.0273e-14		2	50		1	2296.01	-36.76	17/221	pps_Arabidopsis_trypsin_rep2.mgf
	High	YKELQDIIAILGLDELSEEDR	O98766;Q9MTW0;Q95FJ1;Q9MU12;Q9MT57;Q9MRM9;Q9MRK7;Q9BA74;Q9MRM6;Q95FR1;Q9XQY8;Q9MU01;Q9MRK1;Q29VB8;Q9XQX8;Q9XQN1;Q95FT8;Q95FL9;Q67H63;Q6EYX5;B7S4Q6;Q8WJF5;Q95FI1;Q9XQY1;Q3L1L0;A2T5L5;Q9TLJ8;Q9TLL5;Q9TLK3;Q95FM8;Q9FF03;Q71N61;Q29VB2;E1UZH9;Q9MTW4;Q95AN2;Q9MTU5;Q9MTZ8;Q67H60;Q3ZU72;Q9GET4;Q9MW35;Q9TMV2;O98523;Q8HT82;Q93Y44;B7S4P3;C0J3J3;Q9MRF4;Q9XQI9;Q67H80;Q29S89;Q257C7;A0AR40;B8PRK4;B7S4V7;Q9MU78;…	3355	185	CID		159.84	2.77274e-13		9	50		1	2462.18	-35.8735	16/233	pps_Arabidopsis_trypsin_rep2.mgf
	High	DVNEQDVLLFIDNIFR	Q9MTW0;Q95FJ1;Q9MU12;Q9MT57;Q9BA74;Q9MRM6;Q95FR1;Q9XQY8;Q9MU01;Q9MRK1;Q29VB8;Q9XQX8;Q9MTU3;Q9XQN1;Q8MBF9;Q8SLT9;Q95FT8;Q95FL9;Q67H63;Q6EYX5;Q95FI1;Q67H82;Q3L1L0;A2T5L5;Q9TLJ8;Q9TLK3;Q9XQX0;Q95FM8;Q9FF03;E1UZH9;Q9MTW4;Q9GI23;Q95AN2;Q9MTU5;Q9MTZ8;Q67H60;Q3ZU72;A8ASI2;Q9GET4;Q9MW35;Q9TMV2;O98523;Q8HT82;Q93Y44;A8ASH2;B7S4P3;C0J3J3;Q8MBL0;Q95FM7;Q9MRF4;Q9XQI9;Q67H80;Q29S89;Q257C7;A0AR40;Q9MU78;Q9TMU6;…	2339	166	CID		146.24	6.55152e-12		3	50		1	1950.01	5.47099	15/172	pps_Arabidopsis_trypsin_rep2.mgf
	High	FVQAGSEVSALLGR	O98766;Q9MTW0;Q95FJ1;Q8SLS8;Q9MU12;Q9MRM9;Q9MRK7;Q9BA74;Q9MRM6;Q95FR1;Q9XQY8;Q9MU01;Q9MRK1;Q29VB8;Q9XQX8;Q9MTU3;Q9XQN1;Q8MBF9;Q8SLT9;Q95FT8;Q95FL9;Q67H63;B7S4Q6;Q67H82;Q3L1L0;A2T5L5;Q9TLL5;Q9TLK3;Q9XQX0;Q95FM8;Q9FF03;Q71N61;Q29VB2;E1UZH9;Q9MTW4;Q9GI23;Q95AN2;Q9MTU5;Q67H60;Q3ZU72;A8ASI2;Q9MW35;Q9TMV2;O98523;Q8HT82;B7S4P3;C0J3J3;Q8MBL0;Q95FM7;Q9MRF4;Q9XQI9;Q67H80;Q29S89;Q257C7;A0AR40;B8PRK4;B7S4V7;…	3906	234	CID		143.61	1.15585e-11	0	1	50		1	1433.75	-14.6338	12/137	pps_Arabidopsis_trypsin_rep2.mgf
	High	GIYPAVDPLDSTSTMLQPR	O98766;Q9MTW0;Q95FJ1;Q8SLS8;Q9MU12;Q9MT57;Q9MRM9;Q9MRK7;Q9BA74;Q9MRM6;Q95FR1;Q9XQY8;Q9MU01;Q9MRK1;Q29VB8;Q9XQX8;Q9MTU3;Q9XQN1;Q8MBF9;Q8SLT9;Q95FT8;Q95FL9;Q67H63;Q6EYX5;B7S4Q6;Q95FI1;Q9XQY1;Q67H82;Q3L1L0;A2T5L5;Q9TLJ8;Q9TLL5;Q9XQX0;Q95FM8;Q9FF03;Q71N61;Q29VB2;E1UZH9;Q9TLL3;Q9MTW4;Q9GI23;Q95AN2;Q9MTU5;Q9MTZ8;Q67H60;Q3ZU72;A8ASI2;Q9GET4;Q9MW35;Q9TMV2;O98523;Q8HT82;Q93Y44;A8ASH2;B7S4P3;C0J3J3;Q8MBL0;…	2265	198	CID		139.2	3.25687e-11		2	50		1	2060.99	-19.4136	14/167	pps_Arabidopsis_trypsin_rep2.mgf
	High	ELQDIIAILGLDELSEEDR	O98766;Q9MTW0;Q95FJ1;Q9MU12;Q9MT57;Q9MRM9;Q9MRK7;Q9BA74;Q9MRM6;Q95FR1;Q9XQY8;Q9MU01;Q9MRK1;Q29VB8;Q9XQX8;Q9XQN1;Q95FT8;Q95FL9;Q67H63;Q6EYX5;B7S4Q6;Q8WJF5;Q95FI1;Q9XQY1;Q3L1L0;A2T5L5;Q9TLJ8;Q9TLL5;Q9TLK3;Q95FM8;Q9FF03;Q71N61;Q29VB2;E1UZH9;Q9MTW4;Q95AN2;Q9MTU5;Q9MTZ8;Q67H60;Q3ZU72;Q9GET4;Q9MW35;Q9TMV2;O98523;Q8HT82;Q93Y44;B7S4P3;C0J3J3;Q9MRF4;Q9XQI9;Q67H80;Q29S89;Q257C7;A0AR40;B8PRK4;B7S4V7;Q9MU78;…	3363	188	CID		132.48	1.4983e-10		7	50		1	2171.04	-32.842	18/211	pps_Arabidopsis_trypsin_rep2.mgf
	High	AHGGVSVFGGVGER	O98766;Q9MTW0;Q95FJ1;Q9MU12;Q9MT57;Q9MRM9;Q9BA74;Q9MRM6;Q95FR1;Q9XQY8;Q9MU01;Q9MRK1;Q29VB8;Q9XQX8;Q9MTU3;Q9XQN1;Q8MBF9;Q8SLT9;Q95FT8;Q95FL9;Q67H63;B7S4Q6;Q8WJF5;Q95FI1;Q9XQY1;Q67H82;A2T5L5;Q9TLJ8;Q9TLL5;Q9TLK3;Q9XQX0;Q71N61;Q29VB2;E1UZH9;Q9MTW4;Q9MTU5;Q9MTZ8;Q3ZU72;A8ASI2;Q9GET4;Q9TMV2;O98523;Q8HT82;Q93Y44;A8ASH2;B7S4P3;C0J3J3;Q95FM7;Q9MRF4;Q9XQI9;Q67H80;Q29S89;Q257C7;A0AR40;B8PRK4;B7S4V7;Q9MU78;…	3365	213	CID		128.79	3.12863e-10	0	1	50		1	1328.64	-19.6827	12/119	pps_Arabidopsis_trypsin_rep2.mgf
	High	VALVYGQMNEPPGAR	Q9MTW0;Q95FJ1;Q9MU12;Q9MT57;Q9MRM9;Q9MRK7;Q9BA74;Q9MRM6;Q95FR1;Q9XQY8;Q9MU01;Q9MRK1;Q29VB8;Q9XQX8;Q9MTU3;Q9XQN1;Q8MBF9;Q8SLT9;Q95FT8;Q95FL9;Q67H63;Q6EYX5;B7S4Q6;Q95FI1;Q9XQY1;Q67H82;A2T5L5;Q9TLJ8;Q9TLL5;Q9TLK3;Q95FM8;Q9FF03;Q71N61;E1UZH9;Q9TLL3;Q9MTW4;Q9GI23;Q95AN2;Q9MTU5;Q9MTZ8;Q67H60;A8ASI2;Q9GET4;Q9MW35;Q9TMV2;O98523;Q8HT82;Q93Y44;A8ASH2;B7S4P3;C0J3J3;Q8MBL0;Q95FM7;Q9MRF4;Q9XQI9;Q67H80;Q29S89;…	4104	235	CID		101.62	1.6861e-07		4	50		1	1601.75	-40.0945	12/133	pps_Arabidopsis_trypsin_rep2.mgf
	High	IAQIIGPVLDVAFPPGK	O98766;Q95FJ1;Q95FR1;Q9MU01;Q95FT8;Q6EYX5;Q67H82;Q9TLL5;Q95FM8;Q9TLL3;Q95AN2;Q9MTZ8;Q3ZU72;A8ASI2;Q95FM7;Q67H80;Q29S89;Q5W4R8;Q95FQ1;Q29VB0;Q9MRL5;Q9MRN4;Q95FL6;Q95FS7;Q9MRL6;Q95FM3;Q9XQZ0;Q3ZU69;Q29VC3;A3KLS6;P19366;Q95DV0;Q8WJG9;A9XUH0;Q8WJG8;Q9XQX3;Q95FV0;Q29V89;Q95FV3;Q4KU64;A9QBY3;D7KRE0;Q95FQ5	595	43	CID		98.39	3.67206e-07		2	50		1	1734.97	-25.0559	11/163	pps_Arabidopsis_trypsin_rep2.mgf
	High	TVLIMELINNIAK	O98766;Q9MTW0;Q95FJ1;Q8SLS8;Q9MU12;Q9MT57;Q9MRM9;Q9MRK7;Q9BA74;Q9MRM6;Q95FR1;Q9MU01;Q9MRK1;Q9XQX8;Q9MTU3;Q8SLT9;Q95FT8;Q95FL9;Q67H63;Q6EYX5;B7S4Q6;Q9XQY1;Q67H82;A2T5L5;Q9TLJ8;Q9TLL5;Q9TLK3;Q9XQX0;Q95FM8;Q9FF03;Q71N61;Q29VB2;E1UZH9;Q9TLL3;Q9MTW4;Q95AN2;Q9MTU5;Q9MTZ8;Q3ZU72;A8ASI2;Q9GET4;Q9MW35;Q9TMV2;O98523;Q93Y44;A8ASH2;B7S4P3;C0J3J3;Q95FM7;Q9MRF4;Q9XQI9;Q67H80;Q29S89;Q257C7;A0AR40;B8PRK4;Q9MU78;…	3602	226	CID		86.28	7.12226e-06		4	51		1	1471.81	-28.7937	10/121	pps_Arabidopsis_trypsin_rep2.mgf
	High	TVLImELINNIAK	O98766;Q9MTW0;Q95FJ1;Q8SLS8;Q9MU12;Q9MT57;Q9MRM9;Q9MRK7;Q9BA74;Q9MRM6;Q95FR1;Q9MU01;Q9MRK1;Q9XQX8;Q9MTU3;Q8SLT9;Q95FT8;Q95FL9;Q67H63;Q6EYX5;B7S4Q6;Q9XQY1;Q67H82;A2T5L5;Q9TLJ8;Q9TLL5;Q9TLK3;Q9XQX0;Q95FM8;Q9FF03;Q71N61;Q29VB2;E1UZH9;Q9TLL3;Q9MTW4;Q95AN2;Q9MTU5;Q9MTZ8;Q3ZU72;A8ASI2;Q9GET4;Q9MW35;Q9TMV2;O98523;Q93Y44;A8ASH2;B7S4P3;C0J3J3;Q95FM7;Q9MRF4;Q9XQI9;Q67H80;Q29S89;Q257C7;A0AR40;B8PRK4;Q9MU78;…	3602	226	CID	M5(Oxidation)	70.45	0.000274037		5	51		1	1487.8	-36.0643	8/121	pps_Arabidopsis_trypsin_rep2.mgf
	High	VGLTALTMAEYFR	O98766;Q95FJ1;Q8SLS8;Q9MU12;Q9MT57;Q9MRM9;Q9MRK7;Q9BA74;Q9MRM6;Q95FR1;Q9XQY8;Q9MU01;Q9MRK1;Q29VB8;Q9XQX8;Q9MTU3;Q9XQN1;Q8MBF9;Q95FT8;Q95FL9;Q67H63;Q6EYX5;B7S4Q6;Q95FI1;Q9XQY1;Q67H82;Q3L1L0;A2T5L5;Q9TLJ8;Q9TLL5;Q9XQX0;Q95FM8;Q9FF03;Q71N61;E1UZH9;Q9MTW4;Q9GI23;Q95AN2;Q9MTU5;Q9MTZ8;Q67H60;Q3ZU72;A8ASI2;Q9GET4;Q9MW35;Q9TMV2;O98523;Q8HT82;Q93Y44;A8ASH2;B7S4P3;C0J3J3;Q8MBL0;Q95FM7;Q9XQI9;Q67H80;Q29S89;…	3375	225	CID		67.3	0.000587051	0	1	51		1	1471.74	-11.504	18/111	pps_Arabidopsis_trypsin_rep2.mgf
	High	VVxLLAPYR	Q67H63;Q29VB0	2	2	CID	X3(D)	59.75	0.00287932		8	50		1	1045.58	-22.315	7/74	pps_Arabidopsis_trypsin_rep2.mgf
	High	YKELQDIIAILGLDELSEEDRLTVAR	O98766;Q9MTW0;Q95FJ1;Q9MU12;Q9MT57;Q9MRK7;Q9BA74;Q95FR1;Q9XQY8;Q9MU01;Q9MRK1;Q29VB8;Q9XQX8;Q9XQN1;Q95FT8;Q95FL9;Q67H63;Q6EYX5;B7S4Q6;Q8WJF5;Q9XQY1;Q3L1L0;A2T5L5;Q9TLJ8;Q9TLL5;Q9TLK3;Q95FM8;Q9FF03;Q71N61;Q29VB2;E1UZH9;Q9MTW4;Q95AN2;Q9MTU5;Q9MTZ8;Q67H60;Q3ZU72;Q9GET4;Q9MW35;Q9TMV2;O98523;Q93Y44;B7S4P3;C0J3J3;Q9MRF4;Q9XQI9;Q67H80;Q29S89;Q257C7;A0AR40;B8PRK4;B7S4V7;Q9MU78;Q9TMU6;O98412;Q5W4R8;Q8SLT5;…	2967	164	CID		57.45	0.00487359		7	50		1	3002.5	-35.2756	11/291	pps_Arabidopsis_trypsin_rep2.mgf
	High	TREGNDLYMEMK	O98766;Q95FJ1;Q9MU12;Q9MT57;Q9MRM9;Q9MRK7;Q9BA74;Q9MRM6;Q95FR1;Q9XQY8;Q9MU01;Q9XQX8;Q9MTU3;Q9XQN1;Q8SLT9;Q95FT8;Q95FL9;Q67H63;B7S4Q6;Q8WJF5;Q95FI1;Q9XQY1;Q67H82;A2T5L5;Q9TLJ8;Q9TLL5;Q9XQX0;Q95FM8;Q9FF03;Q71N61;E1UZH9;Q9TLL3;Q9MTW4;Q95AN2;Q9MTU5;Q9MTZ8;Q3ZU72;A8ASI2;Q9GET4;Q9MW35;Q9TMV2;Q8HT82;Q93Y44;A8ASH2;B7S4P3;C0J3J3;Q8MBL0;Q95FM7;Q9MRF4;Q9XQI9;Q67H80;Q29S89;Q257C7;A0AR40;B8PRK4;B7S4V7;Q9TMU6;…	3486	202	CID		49.81	0.0138394	0	1	47		1	1486.62	-32.1207	9/128	pps_Arabidopsis_trypsin_rep2.mgf
	Medium	mPSAVGYQPTLSTEMGTLQER	Q9MRM6;Q9MTU3;Q8MBF9;Q8SLT9;Q3L1L0;A2T5L5;Q9TLL5;E1UZH9;Q9MTZ8;Q95FM7;Q257C7;A0AR40;Q9TMU6;O98412;Q29VB0;Q9MRL5;Q95FL6;Q8MBK2;Q67H62;C8YPI1;Q9MRR6;Q95FM3;Q9MTZ4;Q9XQY2;Q9SC47;Q9MRW3;P19366;Q9MRG6;Q95FW9;A9XUH0;Q3ZMJ5;Q8MBI2;D7KRE0;Q8MBI0;Q8WH97;Q9MU36;Q9SBN9;Q5UVH1;Q6YN70;Q09RD9;Q9XQY0;Q95FL0;Q9SCU6;B2BI37;Q9MRM3;Q5UVF9;Q5YGN7;Q5YGK8;Q5UVH4;Q95FT4	571	50	CID	M1(Oxidation)	47.27	0.0395408		3	49	46	1	2312.01	-34.8252	8/221	pps_Arabidopsis_trypsin_rep2.mgf
	Low	GIYPAVDPLDSTSTmLQPR	O98766;Q9MTW0;Q95FJ1;Q8SLS8;Q9MU12;Q9MT57;Q9MRM9;Q9MRK7;Q9BA74;Q9MRM6;Q95FR1;Q9XQY8;Q9MU01;Q9MRK1;Q29VB8;Q9XQX8;Q9MTU3;Q9XQN1;Q8MBF9;Q8SLT9;Q95FT8;Q95FL9;Q67H63;Q6EYX5;B7S4Q6;Q95FI1;Q9XQY1;Q67H82;Q3L1L0;A2T5L5;Q9TLJ8;Q9TLL5;Q9XQX0;Q95FM8;Q9FF03;Q71N61;Q29VB2;E1UZH9;Q9TLL3;Q9MTW4;Q9GI23;Q95AN2;Q9MTU5;Q9MTZ8;Q67H60;Q3ZU72;A8ASI2;Q9GET4;Q9MW35;Q9TMV2;O98523;Q8HT82;Q93Y44;A8ASH2;B7S4P3;C0J3J3;Q8MBL0;…	2265	198	CID	M15(Oxidation)	36.08	0.673747		2	50	41	1	2076.98	-21.3137	10/167	pps_Arabidopsis_trypsin_rep2.mgf
	Low	VGLTALTmAEYFR	O98766;Q95FJ1;Q8SLS8;Q9MU12;Q9MT57;Q9MRM9;Q9MRK7;Q9BA74;Q9MRM6;Q95FR1;Q9XQY8;Q9MU01;Q9MRK1;Q29VB8;Q9XQX8;Q9MTU3;Q9XQN1;Q8MBF9;Q95FT8;Q95FL9;Q67H63;Q6EYX5;B7S4Q6;Q95FI1;Q9XQY1;Q67H82;Q3L1L0;A2T5L5;Q9TLJ8;Q9TLL5;Q9XQX0;Q95FM8;Q9FF03;Q71N61;E1UZH9;Q9MTW4;Q9GI23;Q95AN2;Q9MTU5;Q9MTZ8;Q67H60;Q3ZU72;A8ASI2;Q9GET4;Q9MW35;Q9TMV2;O98523;Q8HT82;Q93Y44;A8ASH2;B7S4P3;C0J3J3;Q8MBL0;Q95FM7;Q9XQI9;Q67H80;Q29S89;…	3375	225	CID	M8(Oxidation)	33.87	1.20403		2	51	42	1	1487.72	-22.1379	10/111	pps_Arabidopsis_trypsin_rep2.mgf
	Low	ELQDIIAILGLDELSEEDRLTVAR	O98766;Q9MTW0;Q95FJ1;Q9MU12;Q9MT57;Q9MRK7;Q9BA74;Q95FR1;Q9XQY8;Q9MU01;Q9MRK1;Q29VB8;Q9XQX8;Q9XQN1;Q95FT8;Q95FL9;Q67H63;Q6EYX5;B7S4Q6;Q8WJF5;Q9XQY1;Q3L1L0;A2T5L5;Q9TLJ8;Q9TLL5;Q9TLK3;Q95FM8;Q9FF03;Q71N61;Q29VB2;E1UZH9;Q9MTW4;Q95AN2;Q9MTU5;Q9MTZ8;Q67H60;Q3ZU72;Q9GET4;Q9MW35;Q9TMV2;O98523;Q93Y44;B7S4P3;C0J3J3;Q9MRF4;Q9XQI9;Q67H80;Q29S89;Q257C7;A0AR40;B8PRK4;B7S4V7;Q9MU78;Q9TMU6;O98412;Q5W4R8;Q8SLT5;…	2972	167	CID		33.48	1.28002		7	50	31	1	2711.33	-42.7481	12/269	pps_Arabidopsis_trypsin_rep2.mgf
	Low	MPNIYNALVVK	O98766;Q9MTW0;Q95FJ1;Q8SLS8;Q9MU12;Q9MT57;Q9MRM9;Q9BA74;Q95FR1;Q9XQY8;Q9MU01;Q9MRK1;Q9XQX8;Q9XQN1;Q8SLT9;Q95FL9;Q6EYX5;B7S4Q6;Q67H82;Q3L1L0;A2T5L5;Q9TLJ8;Q9TLL5;Q9XQX0;Q95FM8;Q71N61;Q29VB2;E1UZH9;Q9TLL3;Q9MTW4;Q9GI23;Q95AN2;Q9MTZ8;Q67H60;Q3ZU72;A8ASI2;Q9GET4;Q9MW35;Q9TMV2;Q8HT82;A8ASH2;B7S4P3;C0J3J3;Q67H80;Q257C7;A0AR40;B8PRK4;B7S4V7;Q9MU78;O98412;Q5W4R8;Q8WJG3;Q8SLT5;Q95FQ1;Q9MRR7;Q95FK0;Q29VB0;…	1828	143	CID		29.34	4.5515		7	52		1	1261.61	-67.0038	15/108	pps_Arabidopsis_trypsin_rep2.mgf
	Low	ESGVINEQNIAESK	Q9MTW0;Q95FJ1;Q9MT57;Q9MRM9;Q9MRM6;Q9XQY8;Q9MU01;Q9MRK1;Q29VB8;Q9XQX8;Q9MTU3;Q8SLT9;Q8WJF5;Q95FI1;Q9XQY1;Q67H82;A2T5L5;Q9TLJ8;Q9TLL5;Q95FM8;E1UZH9;Q9TLL3;Q9MTW4;Q3ZU72;A8ASI2;Q9MW35;O98523;C0J3J3;Q9MRF4;Q67H80;Q29S89;Q257C7;Q5W4R8;Q8SLT5;Q95FQ1;Q29VB0;A3KLS5;C0J3I8;Q9MRU7;Q95FW7;O98418;Q8SLS1;O98583;Q9XQY9;Q8SLS6;Q9XQY6;Q9MRR6;Q9MRA2;Q9MRL6;Q9TLL7;Q95FM3;Q9MV64;Q9MTZ4;Q3ZU69;Q29VC3;Q29VB4;Q29S96;…	875	78	CID		28.85	3.01279		8	50	44	1	1517.71	-23.2991	12/145	pps_Arabidopsis_trypsin_rep2.mgf
	Low	VVxLLAPYRR	Q67H63;Q29VB0	2	2	CID	X3(D)	25.54	7.00063		10	50	39	1	1201.68	-22.2366	9/85	pps_Arabidopsis_trypsin_rep2.mgf
	Low	VALVYGQmNEPPGAR	Q9MTW0;Q95FJ1;Q9MU12;Q9MT57;Q9MRM9;Q9MRK7;Q9BA74;Q9MRM6;Q95FR1;Q9XQY8;Q9MU01;Q9MRK1;Q29VB8;Q9XQX8;Q9MTU3;Q9XQN1;Q8MBF9;Q8SLT9;Q95FT8;Q95FL9;Q67H63;Q6EYX5;B7S4Q6;Q95FI1;Q9XQY1;Q67H82;A2T5L5;Q9TLJ8;Q9TLL5;Q9TLK3;Q95FM8;Q9FF03;Q71N61;E1UZH9;Q9TLL3;Q9MTW4;Q9GI23;Q95AN2;Q9MTU5;Q9MTZ8;Q67H60;A8ASI2;Q9GET4;Q9MW35;Q9TMV2;O98523;Q8HT82;Q93Y44;A8ASH2;B7S4P3;C0J3J3;Q8MBL0;Q95FM7;Q9MRF4;Q9XQI9;Q67H80;Q29S89;…	4104	235	CID	M8(Oxidation)	19.96	23.2719		4	50	27	1	1617.74	-42.551	6/133	pps_Arabidopsis_trypsin_rep2.mgf
Q8MBI0	41.15	22	16	486	52.5262	5.24951	1071.2	ATP synthase beta subunit (Fragment) OS=Jacquemontia reclinata GN=atpB PE=3 SV=1 - [Q8MBI0_9ASTE]
	Confidence Icon	Sequence	Protein Accessions	# Proteins	# Protein Groups	Activation Type	Modifications	IonScore	Exp Value	Δ Score	Rank	Identity High	Homology Threshold	Charge	m/z [Da]	ΔM [ppm]	Ions Matched	Spectrum File
	High	DVNEQDVLLFIDNIFR	Q9MTW0;Q95FJ1;Q9MU12;Q9MT57;Q9BA74;Q9MRM6;Q95FR1;Q9XQY8;Q9MU01;Q9MRK1;Q29VB8;Q9XQX8;Q9MTU3;Q9XQN1;Q8MBF9;Q8SLT9;Q95FT8;Q95FL9;Q67H63;Q6EYX5;Q95FI1;Q67H82;Q3L1L0;A2T5L5;Q9TLJ8;Q9TLK3;Q9XQX0;Q95FM8;Q9FF03;E1UZH9;Q9MTW4;Q9GI23;Q95AN2;Q9MTU5;Q9MTZ8;Q67H60;Q3ZU72;A8ASI2;Q9GET4;Q9MW35;Q9TMV2;O98523;Q8HT82;Q93Y44;A8ASH2;B7S4P3;C0J3J3;Q8MBL0;Q95FM7;Q9MRF4;Q9XQI9;Q67H80;Q29S89;Q257C7;A0AR40;Q9MU78;Q9TMU6;…	2339	166	CID		172.03	1.67271e-14		3	50		1	1950.06	30.4549	15/172	pps_Arabidopsis_trypsin_rep2.mgf
	High	MPSAVGYQPTLSTEMGTLQER	Q9MRM6;Q9MTU3;Q8MBF9;Q8SLT9;Q3L1L0;A2T5L5;Q9TLL5;E1UZH9;Q9MTZ8;Q95FM7;Q257C7;A0AR40;Q9TMU6;O98412;Q29VB0;Q9MRL5;Q95FL6;Q8MBK2;Q67H62;C8YPI1;Q9MRR6;Q95FM3;Q9MTZ4;Q9XQY2;Q9SC47;Q9MRW3;P19366;Q9MRG6;Q95FW9;A9XUH0;Q3ZMJ5;Q8MBI2;D7KRE0;Q8MBI0;Q8WH97;Q9MU36;Q9SBN9;Q5UVH1;Q6YN70;Q09RD9;Q9XQY0;Q95FL0;Q9SCU6;B2BI37;Q9MRM3;Q5UVF9;Q5YGN7;Q5YGK8;Q5UVH4;Q95FT4	571	50	CID		165.87	6.0273e-14		2	50		1	2296.01	-36.76	17/221	pps_Arabidopsis_trypsin_rep2.mgf
	High	YKELQDIIAILGLDELSEEDR	O98766;Q9MTW0;Q95FJ1;Q9MU12;Q9MT57;Q9MRM9;Q9MRK7;Q9BA74;Q9MRM6;Q95FR1;Q9XQY8;Q9MU01;Q9MRK1;Q29VB8;Q9XQX8;Q9XQN1;Q95FT8;Q95FL9;Q67H63;Q6EYX5;B7S4Q6;Q8WJF5;Q95FI1;Q9XQY1;Q3L1L0;A2T5L5;Q9TLJ8;Q9TLL5;Q9TLK3;Q95FM8;Q9FF03;Q71N61;Q29VB2;E1UZH9;Q9MTW4;Q95AN2;Q9MTU5;Q9MTZ8;Q67H60;Q3ZU72;Q9GET4;Q9MW35;Q9TMV2;O98523;Q8HT82;Q93Y44;B7S4P3;C0J3J3;Q9MRF4;Q9XQI9;Q67H80;Q29S89;Q257C7;A0AR40;B8PRK4;B7S4V7;Q9MU78;…	3355	185	CID		159.84	2.77274e-13		9	50		1	2462.18	-35.8735	16/233	pps_Arabidopsis_trypsin_rep2.mgf
	High	DVNEQDVLLFIDNIFR	Q9MTW0;Q95FJ1;Q9MU12;Q9MT57;Q9BA74;Q9MRM6;Q95FR1;Q9XQY8;Q9MU01;Q9MRK1;Q29VB8;Q9XQX8;Q9MTU3;Q9XQN1;Q8MBF9;Q8SLT9;Q95FT8;Q95FL9;Q67H63;Q6EYX5;Q95FI1;Q67H82;Q3L1L0;A2T5L5;Q9TLJ8;Q9TLK3;Q9XQX0;Q95FM8;Q9FF03;E1UZH9;Q9MTW4;Q9GI23;Q95AN2;Q9MTU5;Q9MTZ8;Q67H60;Q3ZU72;A8ASI2;Q9GET4;Q9MW35;Q9TMV2;O98523;Q8HT82;Q93Y44;A8ASH2;B7S4P3;C0J3J3;Q8MBL0;Q95FM7;Q9MRF4;Q9XQI9;Q67H80;Q29S89;Q257C7;A0AR40;Q9MU78;Q9TMU6;…	2339	166	CID		146.24	6.55152e-12		3	50		1	1950.01	5.47099	15/172	pps_Arabidopsis_trypsin_rep2.mgf
	High	FVQAGSEVSALLGR	O98766;Q9MTW0;Q95FJ1;Q8SLS8;Q9MU12;Q9MRM9;Q9MRK7;Q9BA74;Q9MRM6;Q95FR1;Q9XQY8;Q9MU01;Q9MRK1;Q29VB8;Q9XQX8;Q9MTU3;Q9XQN1;Q8MBF9;Q8SLT9;Q95FT8;Q95FL9;Q67H63;B7S4Q6;Q67H82;Q3L1L0;A2T5L5;Q9TLL5;Q9TLK3;Q9XQX0;Q95FM8;Q9FF03;Q71N61;Q29VB2;E1UZH9;Q9MTW4;Q9GI23;Q95AN2;Q9MTU5;Q67H60;Q3ZU72;A8ASI2;Q9MW35;Q9TMV2;O98523;Q8HT82;B7S4P3;C0J3J3;Q8MBL0;Q95FM7;Q9MRF4;Q9XQI9;Q67H80;Q29S89;Q257C7;A0AR40;B8PRK4;B7S4V7;…	3906	234	CID		143.61	1.15585e-11	0	1	50		1	1433.75	-14.6338	12/137	pps_Arabidopsis_trypsin_rep2.mgf
	High	GIYPAVDPLDSTSTMLQPR	O98766;Q9MTW0;Q95FJ1;Q8SLS8;Q9MU12;Q9MT57;Q9MRM9;Q9MRK7;Q9BA74;Q9MRM6;Q95FR1;Q9XQY8;Q9MU01;Q9MRK1;Q29VB8;Q9XQX8;Q9MTU3;Q9XQN1;Q8MBF9;Q8SLT9;Q95FT8;Q95FL9;Q67H63;Q6EYX5;B7S4Q6;Q95FI1;Q9XQY1;Q67H82;Q3L1L0;A2T5L5;Q9TLJ8;Q9TLL5;Q9XQX0;Q95FM8;Q9FF03;Q71N61;Q29VB2;E1UZH9;Q9TLL3;Q9MTW4;Q9GI23;Q95AN2;Q9MTU5;Q9MTZ8;Q67H60;Q3ZU72;A8ASI2;Q9GET4;Q9MW35;Q9TMV2;O98523;Q8HT82;Q93Y44;A8ASH2;B7S4P3;C0J3J3;Q8MBL0;…	2265	198	CID		139.2	3.25687e-11		2	50		1	2060.99	-19.4136	14/167	pps_Arabidopsis_trypsin_rep2.mgf
	High	ELQDIIAILGLDELSEEDR	O98766;Q9MTW0;Q95FJ1;Q9MU12;Q9MT57;Q9MRM9;Q9MRK7;Q9BA74;Q9MRM6;Q95FR1;Q9XQY8;Q9MU01;Q9MRK1;Q29VB8;Q9XQX8;Q9XQN1;Q95FT8;Q95FL9;Q67H63;Q6EYX5;B7S4Q6;Q8WJF5;Q95FI1;Q9XQY1;Q3L1L0;A2T5L5;Q9TLJ8;Q9TLL5;Q9TLK3;Q95FM8;Q9FF03;Q71N61;Q29VB2;E1UZH9;Q9MTW4;Q95AN2;Q9MTU5;Q9MTZ8;Q67H60;Q3ZU72;Q9GET4;Q9MW35;Q9TMV2;O98523;Q8HT82;Q93Y44;B7S4P3;C0J3J3;Q9MRF4;Q9XQI9;Q67H80;Q29S89;Q257C7;A0AR40;B8PRK4;B7S4V7;Q9MU78;…	3363	188	CID		132.48	1.4983e-10		7	50		1	2171.04	-32.842	18/211	pps_Arabidopsis_trypsin_rep2.mgf
	High	AHGGVSVFGGVGER	O98766;Q9MTW0;Q95FJ1;Q9MU12;Q9MT57;Q9MRM9;Q9BA74;Q9MRM6;Q95FR1;Q9XQY8;Q9MU01;Q9MRK1;Q29VB8;Q9XQX8;Q9MTU3;Q9XQN1;Q8MBF9;Q8SLT9;Q95FT8;Q95FL9;Q67H63;B7S4Q6;Q8WJF5;Q95FI1;Q9XQY1;Q67H82;A2T5L5;Q9TLJ8;Q9TLL5;Q9TLK3;Q9XQX0;Q71N61;Q29VB2;E1UZH9;Q9MTW4;Q9MTU5;Q9MTZ8;Q3ZU72;A8ASI2;Q9GET4;Q9TMV2;O98523;Q8HT82;Q93Y44;A8ASH2;B7S4P3;C0J3J3;Q95FM7;Q9MRF4;Q9XQI9;Q67H80;Q29S89;Q257C7;A0AR40;B8PRK4;B7S4V7;Q9MU78;…	3365	213	CID		128.79	3.12863e-10	0	1	50		1	1328.64	-19.6827	12/119	pps_Arabidopsis_trypsin_rep2.mgf
	High	VALVYGQMNEPPGAR	Q9MTW0;Q95FJ1;Q9MU12;Q9MT57;Q9MRM9;Q9MRK7;Q9BA74;Q9MRM6;Q95FR1;Q9XQY8;Q9MU01;Q9MRK1;Q29VB8;Q9XQX8;Q9MTU3;Q9XQN1;Q8MBF9;Q8SLT9;Q95FT8;Q95FL9;Q67H63;Q6EYX5;B7S4Q6;Q95FI1;Q9XQY1;Q67H82;A2T5L5;Q9TLJ8;Q9TLL5;Q9TLK3;Q95FM8;Q9FF03;Q71N61;E1UZH9;Q9TLL3;Q9MTW4;Q9GI23;Q95AN2;Q9MTU5;Q9MTZ8;Q67H60;A8ASI2;Q9GET4;Q9MW35;Q9TMV2;O98523;Q8HT82;Q93Y44;A8ASH2;B7S4P3;C0J3J3;Q8MBL0;Q95FM7;Q9MRF4;Q9XQI9;Q67H80;Q29S89;…	4104	235	CID		101.62	1.6861e-07		4	50		1	1601.75	-40.0945	12/133	pps_Arabidopsis_trypsin_rep2.mgf
	High	FLSQPFFVAEVFTGSPGKYVGLVETIR	Q9MRM6;Q95AN2;Q5W4R8;Q9MRR7;Q9S6Z4;Q8MBI2;Q8MBI0	62	7	CID		94.12	9.31723e-07		3	50		1	2988.45	-47.5225	15/300	pps_Arabidopsis_trypsin_rep2.mgf
	High	TVLIMELINNIAK	O98766;Q9MTW0;Q95FJ1;Q8SLS8;Q9MU12;Q9MT57;Q9MRM9;Q9MRK7;Q9BA74;Q9MRM6;Q95FR1;Q9MU01;Q9MRK1;Q9XQX8;Q9MTU3;Q8SLT9;Q95FT8;Q95FL9;Q67H63;Q6EYX5;B7S4Q6;Q9XQY1;Q67H82;A2T5L5;Q9TLJ8;Q9TLL5;Q9TLK3;Q9XQX0;Q95FM8;Q9FF03;Q71N61;Q29VB2;E1UZH9;Q9TLL3;Q9MTW4;Q95AN2;Q9MTU5;Q9MTZ8;Q3ZU72;A8ASI2;Q9GET4;Q9MW35;Q9TMV2;O98523;Q93Y44;A8ASH2;B7S4P3;C0J3J3;Q95FM7;Q9MRF4;Q9XQI9;Q67H80;Q29S89;Q257C7;A0AR40;B8PRK4;Q9MU78;…	3602	226	CID		86.28	7.12226e-06		4	51		1	1471.81	-28.7937	10/121	pps_Arabidopsis_trypsin_rep2.mgf
	High	TVLImELINNIAK	O98766;Q9MTW0;Q95FJ1;Q8SLS8;Q9MU12;Q9MT57;Q9MRM9;Q9MRK7;Q9BA74;Q9MRM6;Q95FR1;Q9MU01;Q9MRK1;Q9XQX8;Q9MTU3;Q8SLT9;Q95FT8;Q95FL9;Q67H63;Q6EYX5;B7S4Q6;Q9XQY1;Q67H82;A2T5L5;Q9TLJ8;Q9TLL5;Q9TLK3;Q9XQX0;Q95FM8;Q9FF03;Q71N61;Q29VB2;E1UZH9;Q9TLL3;Q9MTW4;Q95AN2;Q9MTU5;Q9MTZ8;Q3ZU72;A8ASI2;Q9GET4;Q9MW35;Q9TMV2;O98523;Q93Y44;A8ASH2;B7S4P3;C0J3J3;Q95FM7;Q9MRF4;Q9XQI9;Q67H80;Q29S89;Q257C7;A0AR40;B8PRK4;Q9MU78;…	3602	226	CID	M5(Oxidation)	70.45	0.000274037		5	51		1	1487.8	-36.0643	8/121	pps_Arabidopsis_trypsin_rep2.mgf
	High	VGLTALTMAEYFR	O98766;Q95FJ1;Q8SLS8;Q9MU12;Q9MT57;Q9MRM9;Q9MRK7;Q9BA74;Q9MRM6;Q95FR1;Q9XQY8;Q9MU01;Q9MRK1;Q29VB8;Q9XQX8;Q9MTU3;Q9XQN1;Q8MBF9;Q95FT8;Q95FL9;Q67H63;Q6EYX5;B7S4Q6;Q95FI1;Q9XQY1;Q67H82;Q3L1L0;A2T5L5;Q9TLJ8;Q9TLL5;Q9XQX0;Q95FM8;Q9FF03;Q71N61;E1UZH9;Q9MTW4;Q9GI23;Q95AN2;Q9MTU5;Q9MTZ8;Q67H60;Q3ZU72;A8ASI2;Q9GET4;Q9MW35;Q9TMV2;O98523;Q8HT82;Q93Y44;A8ASH2;B7S4P3;C0J3J3;Q8MBL0;Q95FM7;Q9XQI9;Q67H80;Q29S89;…	3375	225	CID		67.3	0.000587051	0	1	51		1	1471.74	-11.504	18/111	pps_Arabidopsis_trypsin_rep2.mgf
	High	VVDLLAPYR	O98766;Q9MTW0;Q95FJ1;Q8SLS8;Q9MU12;Q9MT57;Q9MRM9;Q95FR1;Q9XQY8;Q9MU01;Q9MRK1;Q29VB8;Q9XQX8;Q9XQN1;Q8SLT9;Q95FT8;Q95FL9;Q6EYX5;B7S4Q6;Q8WJF5;Q95FI1;Q67H82;A2T5L5;Q9TLL5;Q9TLK3;Q9XQX0;Q95FM8;Q9FF03;Q71N61;Q29VB2;E1UZH9;Q9TLL3;Q9MTW4;Q9GI23;Q95AN2;Q9MTU5;Q9MTZ8;Q67H60;Q3ZU72;A8ASI2;Q9GET4;Q9MW35;Q9TMV2;O98523;Q8HT82;Q93Y44;A8ASH2;B7S4P3;C0J3J3;Q8MBL0;Q95FM7;Q9MRF4;Q9XQI9;Q67H80;Q29S89;Q257C7;A0AR40;…	4078	230	CID		59.75	0.00287932		3	50		1	1045.58	-22.315	7/70	pps_Arabidopsis_trypsin_rep2.mgf
	High	YKELQDIIAILGLDELSEEDRLTVAR	O98766;Q9MTW0;Q95FJ1;Q9MU12;Q9MT57;Q9MRK7;Q9BA74;Q95FR1;Q9XQY8;Q9MU01;Q9MRK1;Q29VB8;Q9XQX8;Q9XQN1;Q95FT8;Q95FL9;Q67H63;Q6EYX5;B7S4Q6;Q8WJF5;Q9XQY1;Q3L1L0;A2T5L5;Q9TLJ8;Q9TLL5;Q9TLK3;Q95FM8;Q9FF03;Q71N61;Q29VB2;E1UZH9;Q9MTW4;Q95AN2;Q9MTU5;Q9MTZ8;Q67H60;Q3ZU72;Q9GET4;Q9MW35;Q9TMV2;O98523;Q93Y44;B7S4P3;C0J3J3;Q9MRF4;Q9XQI9;Q67H80;Q29S89;Q257C7;A0AR40;B8PRK4;B7S4V7;Q9MU78;Q9TMU6;O98412;Q5W4R8;Q8SLT5;…	2967	164	CID		57.45	0.00487359		7	50		1	3002.5	-35.2756	11/291	pps_Arabidopsis_trypsin_rep2.mgf
	High	TREGNDLYMEMK	O98766;Q95FJ1;Q9MU12;Q9MT57;Q9MRM9;Q9MRK7;Q9BA74;Q9MRM6;Q95FR1;Q9XQY8;Q9MU01;Q9XQX8;Q9MTU3;Q9XQN1;Q8SLT9;Q95FT8;Q95FL9;Q67H63;B7S4Q6;Q8WJF5;Q95FI1;Q9XQY1;Q67H82;A2T5L5;Q9TLJ8;Q9TLL5;Q9XQX0;Q95FM8;Q9FF03;Q71N61;E1UZH9;Q9TLL3;Q9MTW4;Q95AN2;Q9MTU5;Q9MTZ8;Q3ZU72;A8ASI2;Q9GET4;Q9MW35;Q9TMV2;Q8HT82;Q93Y44;A8ASH2;B7S4P3;C0J3J3;Q8MBL0;Q95FM7;Q9MRF4;Q9XQI9;Q67H80;Q29S89;Q257C7;A0AR40;B8PRK4;B7S4V7;Q9TMU6;…	3486	202	CID		49.81	0.0138394	0	1	47		1	1486.62	-32.1207	9/128	pps_Arabidopsis_trypsin_rep2.mgf
	Medium	mPSAVGYQPTLSTEMGTLQER	Q9MRM6;Q9MTU3;Q8MBF9;Q8SLT9;Q3L1L0;A2T5L5;Q9TLL5;E1UZH9;Q9MTZ8;Q95FM7;Q257C7;A0AR40;Q9TMU6;O98412;Q29VB0;Q9MRL5;Q95FL6;Q8MBK2;Q67H62;C8YPI1;Q9MRR6;Q95FM3;Q9MTZ4;Q9XQY2;Q9SC47;Q9MRW3;P19366;Q9MRG6;Q95FW9;A9XUH0;Q3ZMJ5;Q8MBI2;D7KRE0;Q8MBI0;Q8WH97;Q9MU36;Q9SBN9;Q5UVH1;Q6YN70;Q09RD9;Q9XQY0;Q95FL0;Q9SCU6;B2BI37;Q9MRM3;Q5UVF9;Q5YGN7;Q5YGK8;Q5UVH4;Q95FT4	571	50	CID	M1(Oxidation)	47.27	0.0395408		3	49	46	1	2312.01	-34.8252	8/221	pps_Arabidopsis_trypsin_rep2.mgf
	Low	GIYPAVDPLDSTSTmLQPR	O98766;Q9MTW0;Q95FJ1;Q8SLS8;Q9MU12;Q9MT57;Q9MRM9;Q9MRK7;Q9BA74;Q9MRM6;Q95FR1;Q9XQY8;Q9MU01;Q9MRK1;Q29VB8;Q9XQX8;Q9MTU3;Q9XQN1;Q8MBF9;Q8SLT9;Q95FT8;Q95FL9;Q67H63;Q6EYX5;B7S4Q6;Q95FI1;Q9XQY1;Q67H82;Q3L1L0;A2T5L5;Q9TLJ8;Q9TLL5;Q9XQX0;Q95FM8;Q9FF03;Q71N61;Q29VB2;E1UZH9;Q9TLL3;Q9MTW4;Q9GI23;Q95AN2;Q9MTU5;Q9MTZ8;Q67H60;Q3ZU72;A8ASI2;Q9GET4;Q9MW35;Q9TMV2;O98523;Q8HT82;Q93Y44;A8ASH2;B7S4P3;C0J3J3;Q8MBL0;…	2265	198	CID	M15(Oxidation)	36.08	0.673747		2	50	41	1	2076.98	-21.3137	10/167	pps_Arabidopsis_trypsin_rep2.mgf
	Low	VGLTALTmAEYFR	O98766;Q95FJ1;Q8SLS8;Q9MU12;Q9MT57;Q9MRM9;Q9MRK7;Q9BA74;Q9MRM6;Q95FR1;Q9XQY8;Q9MU01;Q9MRK1;Q29VB8;Q9XQX8;Q9MTU3;Q9XQN1;Q8MBF9;Q95FT8;Q95FL9;Q67H63;Q6EYX5;B7S4Q6;Q95FI1;Q9XQY1;Q67H82;Q3L1L0;A2T5L5;Q9TLJ8;Q9TLL5;Q9XQX0;Q95FM8;Q9FF03;Q71N61;E1UZH9;Q9MTW4;Q9GI23;Q95AN2;Q9MTU5;Q9MTZ8;Q67H60;Q3ZU72;A8ASI2;Q9GET4;Q9MW35;Q9TMV2;O98523;Q8HT82;Q93Y44;A8ASH2;B7S4P3;C0J3J3;Q8MBL0;Q95FM7;Q9XQI9;Q67H80;Q29S89;…	3375	225	CID	M8(Oxidation)	33.87	1.20403		2	51	42	1	1487.72	-22.1379	10/111	pps_Arabidopsis_trypsin_rep2.mgf
	Low	ELQDIIAILGLDELSEEDRLTVAR	O98766;Q9MTW0;Q95FJ1;Q9MU12;Q9MT57;Q9MRK7;Q9BA74;Q95FR1;Q9XQY8;Q9MU01;Q9MRK1;Q29VB8;Q9XQX8;Q9XQN1;Q95FT8;Q95FL9;Q67H63;Q6EYX5;B7S4Q6;Q8WJF5;Q9XQY1;Q3L1L0;A2T5L5;Q9TLJ8;Q9TLL5;Q9TLK3;Q95FM8;Q9FF03;Q71N61;Q29VB2;E1UZH9;Q9MTW4;Q95AN2;Q9MTU5;Q9MTZ8;Q67H60;Q3ZU72;Q9GET4;Q9MW35;Q9TMV2;O98523;Q93Y44;B7S4P3;C0J3J3;Q9MRF4;Q9XQI9;Q67H80;Q29S89;Q257C7;A0AR40;B8PRK4;B7S4V7;Q9MU78;Q9TMU6;O98412;Q5W4R8;Q8SLT5;…	2972	167	CID		33.48	1.28002		7	50	31	1	2711.33	-42.7481	12/269	pps_Arabidopsis_trypsin_rep2.mgf
	Low	VVDLLAPYRR	O98766;Q9MTW0;Q95FJ1;Q8SLS8;Q9MU12;Q9MT57;Q9MRM9;Q95FR1;Q9XQY8;Q9MU01;Q9MRK1;Q29VB8;Q9XQX8;Q9XQN1;Q8SLT9;Q95FT8;Q95FL9;Q6EYX5;B7S4Q6;Q8WJF5;Q95FI1;Q67H82;A2T5L5;Q9TLL5;Q9TLK3;Q9XQX0;Q95FM8;Q9FF03;Q71N61;Q29VB2;E1UZH9;Q9TLL3;Q9MTW4;Q9GI23;Q95AN2;Q9MTU5;Q9MTZ8;Q67H60;Q3ZU72;A8ASI2;Q9GET4;Q9MW35;Q9TMV2;O98523;Q8HT82;Q93Y44;A8ASH2;B7S4P3;C0J3J3;Q8MBL0;Q95FM7;Q9MRF4;Q9XQI9;Q67H80;Q29S89;Q257C7;A0AR40;…	4069	228	CID		25.54	7.00063		4	50	39	1	1201.68	-22.2366	9/81	pps_Arabidopsis_trypsin_rep2.mgf
	Low	VALVYGQmNEPPGAR	Q9MTW0;Q95FJ1;Q9MU12;Q9MT57;Q9MRM9;Q9MRK7;Q9BA74;Q9MRM6;Q95FR1;Q9XQY8;Q9MU01;Q9MRK1;Q29VB8;Q9XQX8;Q9MTU3;Q9XQN1;Q8MBF9;Q8SLT9;Q95FT8;Q95FL9;Q67H63;Q6EYX5;B7S4Q6;Q95FI1;Q9XQY1;Q67H82;A2T5L5;Q9TLJ8;Q9TLL5;Q9TLK3;Q95FM8;Q9FF03;Q71N61;E1UZH9;Q9TLL3;Q9MTW4;Q9GI23;Q95AN2;Q9MTU5;Q9MTZ8;Q67H60;A8ASI2;Q9GET4;Q9MW35;Q9TMV2;O98523;Q8HT82;Q93Y44;A8ASH2;B7S4P3;C0J3J3;Q8MBL0;Q95FM7;Q9MRF4;Q9XQI9;Q67H80;Q29S89;…	4104	235	CID	M8(Oxidation)	19.96	23.2719		4	50	27	1	1617.74	-42.551	6/133	pps_Arabidopsis_trypsin_rep2.mgf
Q29VC3	51.02	25	20	488	52.6825	5.47803	1070.83	ATP synthase beta subunit (Fragment) OS=Canotia holacantha GN=atpB PE=3 SV=1 - [Q29VC3_9ROSI]
	Confidence Icon	Sequence	Protein Accessions	# Proteins	# Protein Groups	Activation Type	Modifications	IonScore	Exp Value	Δ Score	Rank	Identity High	Homology Threshold	Charge	m/z [Da]	ΔM [ppm]	Ions Matched	Spectrum File
	High	DVNEQDVLLFIDNIFR	Q9MTW0;Q95FJ1;Q9MU12;Q9MT57;Q9BA74;Q9MRM6;Q95FR1;Q9XQY8;Q9MU01;Q9MRK1;Q29VB8;Q9XQX8;Q9MTU3;Q9XQN1;Q8MBF9;Q8SLT9;Q95FT8;Q95FL9;Q67H63;Q6EYX5;Q95FI1;Q67H82;Q3L1L0;A2T5L5;Q9TLJ8;Q9TLK3;Q9XQX0;Q95FM8;Q9FF03;E1UZH9;Q9MTW4;Q9GI23;Q95AN2;Q9MTU5;Q9MTZ8;Q67H60;Q3ZU72;A8ASI2;Q9GET4;Q9MW35;Q9TMV2;O98523;Q8HT82;Q93Y44;A8ASH2;B7S4P3;C0J3J3;Q8MBL0;Q95FM7;Q9MRF4;Q9XQI9;Q67H80;Q29S89;Q257C7;A0AR40;Q9MU78;Q9TMU6;…	2339	166	CID		172.03	1.67271e-14		3	50		1	1950.06	30.4549	15/172	pps_Arabidopsis_trypsin_rep2.mgf
	High	YKELQDIIAILGLDELSEEDR	O98766;Q9MTW0;Q95FJ1;Q9MU12;Q9MT57;Q9MRM9;Q9MRK7;Q9BA74;Q9MRM6;Q95FR1;Q9XQY8;Q9MU01;Q9MRK1;Q29VB8;Q9XQX8;Q9XQN1;Q95FT8;Q95FL9;Q67H63;Q6EYX5;B7S4Q6;Q8WJF5;Q95FI1;Q9XQY1;Q3L1L0;A2T5L5;Q9TLJ8;Q9TLL5;Q9TLK3;Q95FM8;Q9FF03;Q71N61;Q29VB2;E1UZH9;Q9MTW4;Q95AN2;Q9MTU5;Q9MTZ8;Q67H60;Q3ZU72;Q9GET4;Q9MW35;Q9TMV2;O98523;Q8HT82;Q93Y44;B7S4P3;C0J3J3;Q9MRF4;Q9XQI9;Q67H80;Q29S89;Q257C7;A0AR40;B8PRK4;B7S4V7;Q9MU78;…	3355	185	CID		159.84	2.77274e-13		9	50		1	2462.18	-35.8735	16/233	pps_Arabidopsis_trypsin_rep2.mgf
	High	IFNVLGEPVDNLGPVDTR	O98766;Q9MTW0;Q8SLS8;Q9MU12;Q9MT57;Q9BA74;Q95FR1;Q9MRK1;Q29VB8;Q9MTU3;Q9XQN1;Q8MBF9;Q8SLT9;B7S4Q6;Q8WJF5;Q9XQY1;A2T5L5;Q9TLL5;Q9TLK3;Q9XQX0;Q95FM8;Q71N61;Q29VB2;E1UZH9;Q67H60;Q3ZU72;A8ASI2;Q9GET4;Q9MW35;Q9TMV2;O98523;Q8HT82;A8ASH2;B7S4P3;Q9MRF4;Q257C7;A0AR40;B8PRK4;B7S4V7;Q9MU78;Q5W4R8;Q8WJG3;Q8SLT5;Q9MRR7;Q9MRU7;Q9MRL5;Q9MRN4;O98595;Q95FL6;O98404;O98583;Q9XQY9;Q9MW37;Q8SLS6;Q9XQY6;Q9MRR6;Q67H40;…	1261	96	CID		157.25	5.14839e-13		2	50		1	1955	-11.085	14/187	pps_Arabidopsis_trypsin_rep2.mgf
	High	DVNEQDVLLFIDNIFR	Q9MTW0;Q95FJ1;Q9MU12;Q9MT57;Q9BA74;Q9MRM6;Q95FR1;Q9XQY8;Q9MU01;Q9MRK1;Q29VB8;Q9XQX8;Q9MTU3;Q9XQN1;Q8MBF9;Q8SLT9;Q95FT8;Q95FL9;Q67H63;Q6EYX5;Q95FI1;Q67H82;Q3L1L0;A2T5L5;Q9TLJ8;Q9TLK3;Q9XQX0;Q95FM8;Q9FF03;E1UZH9;Q9MTW4;Q9GI23;Q95AN2;Q9MTU5;Q9MTZ8;Q67H60;Q3ZU72;A8ASI2;Q9GET4;Q9MW35;Q9TMV2;O98523;Q8HT82;Q93Y44;A8ASH2;B7S4P3;C0J3J3;Q8MBL0;Q95FM7;Q9MRF4;Q9XQI9;Q67H80;Q29S89;Q257C7;A0AR40;Q9MU78;Q9TMU6;…	2339	166	CID		146.24	6.55152e-12		3	50		1	1950.01	5.47099	15/172	pps_Arabidopsis_trypsin_rep2.mgf
	High	FVQAGSEVSALLGR	O98766;Q9MTW0;Q95FJ1;Q8SLS8;Q9MU12;Q9MRM9;Q9MRK7;Q9BA74;Q9MRM6;Q95FR1;Q9XQY8;Q9MU01;Q9MRK1;Q29VB8;Q9XQX8;Q9MTU3;Q9XQN1;Q8MBF9;Q8SLT9;Q95FT8;Q95FL9;Q67H63;B7S4Q6;Q67H82;Q3L1L0;A2T5L5;Q9TLL5;Q9TLK3;Q9XQX0;Q95FM8;Q9FF03;Q71N61;Q29VB2;E1UZH9;Q9MTW4;Q9GI23;Q95AN2;Q9MTU5;Q67H60;Q3ZU72;A8ASI2;Q9MW35;Q9TMV2;O98523;Q8HT82;B7S4P3;C0J3J3;Q8MBL0;Q95FM7;Q9MRF4;Q9XQI9;Q67H80;Q29S89;Q257C7;A0AR40;B8PRK4;B7S4V7;…	3906	234	CID		143.61	1.15585e-11	0	1	50		1	1433.75	-14.6338	12/137	pps_Arabidopsis_trypsin_rep2.mgf
	High	GIYPAVDPLDSTSTMLQPR	O98766;Q9MTW0;Q95FJ1;Q8SLS8;Q9MU12;Q9MT57;Q9MRM9;Q9MRK7;Q9BA74;Q9MRM6;Q95FR1;Q9XQY8;Q9MU01;Q9MRK1;Q29VB8;Q9XQX8;Q9MTU3;Q9XQN1;Q8MBF9;Q8SLT9;Q95FT8;Q95FL9;Q67H63;Q6EYX5;B7S4Q6;Q95FI1;Q9XQY1;Q67H82;Q3L1L0;A2T5L5;Q9TLJ8;Q9TLL5;Q9XQX0;Q95FM8;Q9FF03;Q71N61;Q29VB2;E1UZH9;Q9TLL3;Q9MTW4;Q9GI23;Q95AN2;Q9MTU5;Q9MTZ8;Q67H60;Q3ZU72;A8ASI2;Q9GET4;Q9MW35;Q9TMV2;O98523;Q8HT82;Q93Y44;A8ASH2;B7S4P3;C0J3J3;Q8MBL0;…	2265	198	CID		139.2	3.25687e-11		2	50		1	2060.99	-19.4136	14/167	pps_Arabidopsis_trypsin_rep2.mgf
	High	ELQDIIAILGLDELSEEDR	O98766;Q9MTW0;Q95FJ1;Q9MU12;Q9MT57;Q9MRM9;Q9MRK7;Q9BA74;Q9MRM6;Q95FR1;Q9XQY8;Q9MU01;Q9MRK1;Q29VB8;Q9XQX8;Q9XQN1;Q95FT8;Q95FL9;Q67H63;Q6EYX5;B7S4Q6;Q8WJF5;Q95FI1;Q9XQY1;Q3L1L0;A2T5L5;Q9TLJ8;Q9TLL5;Q9TLK3;Q95FM8;Q9FF03;Q71N61;Q29VB2;E1UZH9;Q9MTW4;Q95AN2;Q9MTU5;Q9MTZ8;Q67H60;Q3ZU72;Q9GET4;Q9MW35;Q9TMV2;O98523;Q8HT82;Q93Y44;B7S4P3;C0J3J3;Q9MRF4;Q9XQI9;Q67H80;Q29S89;Q257C7;A0AR40;B8PRK4;B7S4V7;Q9MU78;…	3363	188	CID		132.48	1.4983e-10		7	50		1	2171.04	-32.842	18/211	pps_Arabidopsis_trypsin_rep2.mgf
	High	AHGGVSVFGGVGER	O98766;Q9MTW0;Q95FJ1;Q9MU12;Q9MT57;Q9MRM9;Q9BA74;Q9MRM6;Q95FR1;Q9XQY8;Q9MU01;Q9MRK1;Q29VB8;Q9XQX8;Q9MTU3;Q9XQN1;Q8MBF9;Q8SLT9;Q95FT8;Q95FL9;Q67H63;B7S4Q6;Q8WJF5;Q95FI1;Q9XQY1;Q67H82;A2T5L5;Q9TLJ8;Q9TLL5;Q9TLK3;Q9XQX0;Q71N61;Q29VB2;E1UZH9;Q9MTW4;Q9MTU5;Q9MTZ8;Q3ZU72;A8ASI2;Q9GET4;Q9TMV2;O98523;Q8HT82;Q93Y44;A8ASH2;B7S4P3;C0J3J3;Q95FM7;Q9MRF4;Q9XQI9;Q67H80;Q29S89;Q257C7;A0AR40;B8PRK4;B7S4V7;Q9MU78;…	3365	213	CID		128.79	3.12863e-10	0	1	50		1	1328.64	-19.6827	12/119	pps_Arabidopsis_trypsin_rep2.mgf
	High	VALVYGQMNEPPGAR	Q9MTW0;Q95FJ1;Q9MU12;Q9MT57;Q9MRM9;Q9MRK7;Q9BA74;Q9MRM6;Q95FR1;Q9XQY8;Q9MU01;Q9MRK1;Q29VB8;Q9XQX8;Q9MTU3;Q9XQN1;Q8MBF9;Q8SLT9;Q95FT8;Q95FL9;Q67H63;Q6EYX5;B7S4Q6;Q95FI1;Q9XQY1;Q67H82;A2T5L5;Q9TLJ8;Q9TLL5;Q9TLK3;Q95FM8;Q9FF03;Q71N61;E1UZH9;Q9TLL3;Q9MTW4;Q9GI23;Q95AN2;Q9MTU5;Q9MTZ8;Q67H60;A8ASI2;Q9GET4;Q9MW35;Q9TMV2;O98523;Q8HT82;Q93Y44;A8ASH2;B7S4P3;C0J3J3;Q8MBL0;Q95FM7;Q9MRF4;Q9XQI9;Q67H80;Q29S89;…	4104	235	CID		101.62	1.6861e-07		4	50		1	1601.75	-40.0945	12/133	pps_Arabidopsis_trypsin_rep2.mgf
	High	IAQIIGPVLDVAFPPGK	O98766;Q95FJ1;Q95FR1;Q9MU01;Q95FT8;Q6EYX5;Q67H82;Q9TLL5;Q95FM8;Q9TLL3;Q95AN2;Q9MTZ8;Q3ZU72;A8ASI2;Q95FM7;Q67H80;Q29S89;Q5W4R8;Q95FQ1;Q29VB0;Q9MRL5;Q9MRN4;Q95FL6;Q95FS7;Q9MRL6;Q95FM3;Q9XQZ0;Q3ZU69;Q29VC3;A3KLS6;P19366;Q95DV0;Q8WJG9;A9XUH0;Q8WJG8;Q9XQX3;Q95FV0;Q29V89;Q95FV3;Q4KU64;A9QBY3;D7KRE0;Q95FQ5	595	43	CID		98.39	3.67206e-07		2	50		1	1734.97	-25.0559	11/163	pps_Arabidopsis_trypsin_rep2.mgf
	High	TVLIMELINNIAK	O98766;Q9MTW0;Q95FJ1;Q8SLS8;Q9MU12;Q9MT57;Q9MRM9;Q9MRK7;Q9BA74;Q9MRM6;Q95FR1;Q9MU01;Q9MRK1;Q9XQX8;Q9MTU3;Q8SLT9;Q95FT8;Q95FL9;Q67H63;Q6EYX5;B7S4Q6;Q9XQY1;Q67H82;A2T5L5;Q9TLJ8;Q9TLL5;Q9TLK3;Q9XQX0;Q95FM8;Q9FF03;Q71N61;Q29VB2;E1UZH9;Q9TLL3;Q9MTW4;Q95AN2;Q9MTU5;Q9MTZ8;Q3ZU72;A8ASI2;Q9GET4;Q9MW35;Q9TMV2;O98523;Q93Y44;A8ASH2;B7S4P3;C0J3J3;Q95FM7;Q9MRF4;Q9XQI9;Q67H80;Q29S89;Q257C7;A0AR40;B8PRK4;Q9MU78;…	3602	226	CID		86.28	7.12226e-06		4	51		1	1471.81	-28.7937	10/121	pps_Arabidopsis_trypsin_rep2.mgf
[truncated: 11,763 more rows]
