# Supplementary material for: Defining the Core Proteome of the Chloroplast Envelope Membranes
Source: Front Plant Sci. 2013 Feb 6;4:11. doi: 10.3389/fpls.2013.00011 (PMC3565376; doi:10.3389/fpls.2013.00011)
Supplement: Supplementary Tables S15–S57 — Raw data measured by nLC-MALDI MS/MS. Each excel sheet is grouped in two levels. The first level contains information for each identified accession ID. The first column gives the accession (UniProtKB, IMGAG, or EST-library by Franssen et al., 2012), the second column the coverage, the third column the number of peptide spectrum matches (#PSMs), the fourth column the number of peptides, the fifth column the number of amino acids (#AAs), the sixth column the molecular weight (MW in kDa), the seventh column the isoelectric point (pI), the eighth column the score, and the ninth column the description. The second level contains all peptide information for each accession ID. The second column gives the confidence icon (Low; Medium; High), the third column the peptide sequence, the fourth column the protein accessions, the fifth column the number of proteins, the sixth column the number of protein groups, the seventh column the activation type (Collision Induced Dissociation, CID), the eighth column the modifications, the ninth column the ion score, the 10th column the expectation value (exp. value), the 11th column the delta score (Δscore), the 12th column the rank, the 13th column the identity High, the 14th column the homology threshold, the 15th column the charge, the 16th column the mass to charge ratio in daltons (m/z), the 18th column the delta mass (ΔM, difference between the theoretical mass of the peptide and the experimental mass of the precursor ion), the 19th column the matched ions, and the 20th column the spectrum file. [file 38279_Schleiff_DataSheet10.ZIP › Table S20.xls]

## Sheet: Sheet1
Accession	Coverage	# PSMs	# Peptides	# AAs	MW [kDa]	calc. pI	Score	Description
P19366	73.29	36	28	498	53.9001	5.50342	1675.54	ATP synthase subunit beta, chloroplastic OS=Arabidopsis thaliana GN=atpB PE=1 SV=2 - [ATPB_ARATH]
	Confidence Icon	Sequence	Protein Accessions	# Proteins	# Protein Groups	Activation Type	Modifications	IonScore	Exp Value	Δ Score	Rank	Identity High	Homology Threshold	Charge	m/z [Da]	ΔM [ppm]	Ions Matched	Spectrum File
	High	DTLGQEINVTcEVQQLLGNNR	Q95FJ1;E1UZH9;P19366;Q95FW4;D7KRE0	24	5	CID	C11(Carbamidomethyl)	215.03	8.11602e-19	0	2	55		1	2401.17	-2.63009	20/223	pps_Arabidopsis_trypsin_rep3.mgf
	High	YKELQDIIAILGLDELSEEDR	O98766;Q9MTV1;Q9MTY1;Q95FJ1;Q9MU12;Q9MRM9;Q9MRK7;Q9BA74;Q9MRM6;Q95FR1;Q9XQY8;Q8MBJ4;Q9MU01;Q29VB8;Q9XQX8;Q9MTV9;Q95AE2;Q95FL9;Q67H63;Q6EYX5;B7S4Q6;Q95FI1;Q9XQY1;Q3L1L0;A2T5L5;Q9TLJ8;Q9TLL5;Q9TLK3;Q95FM8;Q9FF03;Q71N61;Q29VB2;E1UZH9;Q9MRJ8;Q95AN2;Q8SLU4;Q9MTU5;Q9MTZ8;Q3ZU72;Q9GET4;Q9MW35;Q9TMV2;O98492;Q8HT82;Q93Y44;B7S4P3;C0J3J3;Q95FQ3;Q9GER5;Q9MRK2;Q9MRF4;Q67H80;Q29S89;Q257C7;B8PRK4;B7S4V7;Q9MU78;…	3355	204	CID		170.28	2.54061e-14		7	55		1	2462.22	-18.76	18/233	pps_Arabidopsis_trypsin_rep3.mgf
	High	MPSAVGYQPTLSTEMGTLQER	Q9MTY1;Q9MRM6;Q9MTU3;Q95AE2;Q3L1L0;A2T5L5;Q9TLL5;E1UZH9;Q8SLU4;Q9MTZ8;Q95FQ3;Q95FM7;Q257C7;O98412;Q29VB0;Q9MRL5;Q95FL6;Q8MBK2;Q8SLS2;Q9SC46;Q67H62;B3SHD6;Q95FK8;Q9MTU8;C8YPI1;Q9MRR6;Q95FM3;Q9MTZ4;Q9XQY2;Q1PGD5;Q9SC47;Q9MRW3;P19366;Q9MRG6;Q95FW9;A9XUH0;Q3ZMJ5;Q8MBI2;Q95FN0;D7KRE0;Q8MBI0;E0XD31;Q8WH97;Q5YGM9;Q9SBN9;Q5UVH1;Q6YN70;Q09RD9;Q95FL0;E0XD20;B2BI37;Q5UVF9;Q5YGN7;Q9SC27;Q5YGK8;Q5UVH4;Q95FT4	571	57	CID		160.03	2.50901e-13		2	55		1	2296.04	-22.7353	17/221	pps_Arabidopsis_trypsin_rep3.mgf
	High	GRDTLGQEINVTcEVQQLLGNNR	Q95FJ1;E1UZH9;P19366;Q95FW4;D7KRE0	24	5	CID	C13(Carbamidomethyl)	159.88	2.66272e-13	0	2	55		1	2614.29	-4.28617	18/249	pps_Arabidopsis_trypsin_rep3.mgf
	High	IFNVLGEPVDNLGPVDTR	O98766;Q9MTV1;Q9MTY1;Q8SLS8;Q9MU12;Q9BA74;Q95FR1;O98770;Q29VB8;Q9MTU3;Q95AE2;B7S4Q6;Q9XQY1;A2T5L5;Q9TLL5;Q9TLK3;Q95FM8;Q71N61;Q29VB2;E1UZH9;Q3ZU72;A8ASI2;Q9GET4;Q9MW35;Q9TMV2;O98492;Q8HT82;A8ASH2;B7S4P3;Q9GER5;Q9MRF4;Q257C7;B8PRK4;B7S4V7;Q9MU78;Q5W4R8;Q6YN69;Q5J048;Q8SLT5;Q9MRR7;Q3ZU73;A0AR48;Q9MRU7;Q9MRL5;O98595;Q95FL6;Q9MRA6;Q9MRQ6;Q8SLS2;O98404;Q9SC46;O98490;Q95FK8;Q9TLJ7;Q9MTU8;Q9MW37;Q9XQY6;…	1261	100	CID		157.3	5.06106e-13		2	55		1	1955.02	-1.26407	14/187	pps_Arabidopsis_trypsin_rep3.mgf
	High	GMDVVDMGNPLSVPVGGATLGR	P19366;Q95FW4;D7KRE0	17	3	CID		150.39	2.28647e-12	0.72	1	55		1	2142.05	-9.50248	17/229	pps_Arabidopsis_trypsin_rep3.mgf
	High	DVNEQDVLLFIDNIFR	Q9MTY1;Q95FJ1;Q9MU12;Q9BA74;Q9MRM6;Q95FR1;Q9XQY8;Q8MBJ4;Q9MU01;Q29VB8;Q9XQX8;Q9MTU3;Q9MTV9;Q95AE2;Q95FL9;Q67H63;Q6EYX5;Q95FI1;Q67H82;Q3L1L0;A2T5L5;Q9TLJ8;Q9TLK3;Q95FM8;Q9FF03;E1UZH9;Q9MRJ8;Q9GI23;Q95AN2;Q8SLU4;Q9MTU5;Q9MTZ8;Q3ZU72;A8ASI2;Q9GET4;Q9MW35;Q9TMV2;O98492;Q8HT82;Q93Y44;A8ASH2;B7S4P3;C0J3J3;Q8MBL0;Q9GER5;Q9MRK2;Q95FM7;Q9MRF4;Q67H80;Q29S89;Q257C7;Q9MU78;O98412;Q5W4R8;A8Y664;Q8SLT5;Q95FQ1;…	2339	174	CID		143.27	1.29342e-11		3	55		1	1950.02	10.9596	15/172	pps_Arabidopsis_trypsin_rep3.mgf
	High	SAPAFIELDTKLSIFETGIK	O98770;Q29VB8;Q9XQY1;Q95FQ3;Q6YN69;C7SLZ3;P19366;Q9S6Z4;E0XD31;Q9MTZ1;B9U4K5;Q95DY3;A9U8M5;Q8MC72;A9L9U8;A9L9X3;A9L9Y4;A9L9X9;A9L9T1;A9L9Y8;E0XD20;A9L9V2;A9L9Y2;B3SHD4;A9L9V9;A9L9S9;A9L9W8	176	27	CID		129.49	2.76248e-10	0	1	55		1	2180.19	1.91667	23/205	pps_Arabidopsis_trypsin_rep3.mgf
	High	GIYPAVDPLDSTSTMLQPR	O98766;Q9MTV1;Q95FJ1;Q8SLS8;Q9MU12;Q9MRM9;Q9MRK7;Q9BA74;Q9MRM6;Q95FR1;Q9XQY8;Q8MBJ4;Q9MU01;O98770;Q29VB8;Q9XQX8;Q9MTU3;Q9MTV9;Q95AE2;Q95FL9;Q67H63;Q6EYX5;B7S4Q6;Q95FI1;Q9XQY1;Q67H82;Q3L1L0;A2T5L5;Q9TLJ8;Q9TLL5;Q95FM8;Q9FF03;Q71N61;Q29VB2;E1UZH9;Q9TLL3;Q9MRJ8;Q9GI23;Q95AN2;Q8SLU4;Q9MTU5;Q9MTZ8;Q3ZU72;A8ASI2;Q9GET4;Q9MW35;Q9TMV2;O98492;Q8HT82;Q93Y44;A8ASH2;B7S4P3;C0J3J3;Q95FQ3;Q8MBL0;Q9GER5;Q9MRK2;…	2265	197	CID		128.63	3.74874e-10		2	55		1	2061.01	-11.1165	14/167	pps_Arabidopsis_trypsin_rep3.mgf
	High	VALVYGQMNEPPGAR	Q9MTV1;Q9MTY1;Q95FJ1;Q9MU12;Q9MRM9;Q9MRK7;Q9BA74;Q9MRM6;Q95FR1;Q9XQY8;Q8MBJ4;Q9MU01;O98770;Q29VB8;Q9XQX8;Q9MTU3;Q9MTV9;Q95AE2;Q95FL9;Q67H63;Q6EYX5;B7S4Q6;Q95FI1;Q9XQY1;Q67H82;A2T5L5;Q9TLJ8;Q9TLL5;Q9TLK3;Q95FM8;Q9FF03;Q71N61;E1UZH9;Q9TLL3;Q9GI23;Q95AN2;Q8SLU4;Q9MTU5;Q9MTZ8;A8ASI2;Q9GET4;Q9MW35;Q9TMV2;O98492;Q8HT82;Q93Y44;A8ASH2;B7S4P3;C0J3J3;Q95FQ3;Q8MBL0;Q9GER5;Q9MRK2;Q95FM7;Q9MRF4;Q67H80;Q29S89;…	4104	240	CID		115.6	7.36178e-09		4	55		1	1601.78	-17.1192	11/133	pps_Arabidopsis_trypsin_rep3.mgf
	High	FVQAGSEVSALLGR	O98766;Q9MTV1;Q9MTY1;Q95FJ1;Q8SLS8;Q9MU12;Q9MRM9;Q9MRK7;Q9BA74;Q9MRM6;Q95FR1;Q9XQY8;Q8MBJ4;Q9MU01;O98770;Q29VB8;Q9XQX8;Q9MTU3;Q9MTV9;Q95AE2;Q95FL9;Q67H63;B7S4Q6;Q67H82;Q3L1L0;A2T5L5;Q9TLL5;Q9TLK3;Q95FM8;Q9FF03;Q71N61;Q29VB2;E1UZH9;Q9MRJ8;Q9GI23;Q95AN2;Q8SLU4;Q9MTU5;Q3ZU72;A8ASI2;Q9MW35;Q9TMV2;O98492;Q8HT82;B7S4P3;C0J3J3;Q95FQ3;Q8MBL0;Q9GER5;Q9MRK2;Q95FM7;Q9MRF4;Q67H80;Q29S89;Q257C7;B8PRK4;B7S4V7;…	3906	241	CID		111.74	1.75416e-08		2	55		1	1433.77	-3.89274	19/137	pps_Arabidopsis_trypsin_rep3.mgf
	High	ELQDIIAILGLDELSEEDR	O98766;Q9MTV1;Q9MTY1;Q95FJ1;Q9MU12;Q9MRM9;Q9MRK7;Q9BA74;Q9MRM6;Q95FR1;Q9XQY8;Q8MBJ4;Q9MU01;Q29VB8;Q9XQX8;Q9MTV9;Q95AE2;Q95FL9;Q67H63;Q6EYX5;B7S4Q6;Q95FI1;Q9XQY1;Q3L1L0;A2T5L5;Q9TLJ8;Q9TLL5;Q9TLK3;Q95FM8;Q9FF03;Q71N61;Q29VB2;E1UZH9;Q9MRJ8;Q95AN2;Q8SLU4;Q9MTU5;Q9MTZ8;Q3ZU72;Q9GET4;Q9MW35;Q9TMV2;O98492;Q8HT82;Q93Y44;B7S4P3;C0J3J3;Q95FQ3;Q9GER5;Q9MRK2;Q9MRF4;Q67H80;Q29S89;Q257C7;B8PRK4;B7S4V7;Q9MU78;…	3363	205	CID		104.53	9.5563e-08		8	55		1	2171.09	-7.38425	18/211	pps_Arabidopsis_trypsin_rep3.mgf
	High	IVGEEHYETAQQVK	P19366;Q95FW4;Q95FW9;A9XUH0;D7KRE0;Q9MU37	35	6	CID		103.19	1.20747e-07		3	55		1	1630.82	5.43762	12/125	pps_Arabidopsis_trypsin_rep3.mgf
	High	AHGGVSVFGGVGER	O98766;Q9MTV1;Q9MTY1;Q95FJ1;Q9MU12;Q9MRM9;Q9BA74;Q9MRM6;Q95FR1;Q9XQY8;Q8MBJ4;Q9MU01;O98770;Q29VB8;Q9XQX8;Q9MTU3;Q9MTV9;Q95AE2;Q95FL9;Q67H63;B7S4Q6;Q95FI1;Q9XQY1;Q67H82;A2T5L5;Q9TLJ8;Q9TLL5;Q9TLK3;Q71N61;Q29VB2;E1UZH9;Q9MRJ8;Q9MTU5;Q9MTZ8;Q3ZU72;A8ASI2;Q9GET4;Q9TMV2;O98492;Q8HT82;Q93Y44;A8ASH2;B7S4P3;C0J3J3;Q95FQ3;Q9GER5;Q9MRK2;Q95FM7;Q9MRF4;Q67H80;Q29S89;Q257C7;B8PRK4;B7S4V7;Q9MU78;O98412;Q5W4R8;…	3365	226	CID		102.33	1.46154e-07	0	1	55	44	1	1328.66	-6.03062	20/119	pps_Arabidopsis_trypsin_rep3.mgf
	High	YKELQDIIAILGLDELSEEDRLTVAR	O98766;Q9MTV1;Q9MTY1;Q95FJ1;Q9MU12;Q9MRK7;Q9BA74;Q95FR1;Q9XQY8;Q8MBJ4;Q9MU01;Q29VB8;Q9XQX8;Q9MTV9;Q95AE2;Q95FL9;Q67H63;Q6EYX5;B7S4Q6;Q9XQY1;Q3L1L0;A2T5L5;Q9TLJ8;Q9TLL5;Q9TLK3;Q95FM8;Q9FF03;Q71N61;Q29VB2;E1UZH9;Q9MRJ8;Q95AN2;Q8SLU4;Q9MTU5;Q9MTZ8;Q3ZU72;Q9GET4;Q9MW35;Q9TMV2;O98492;Q93Y44;B7S4P3;C0J3J3;Q95FQ3;Q9GER5;Q9MRK2;Q9MRF4;Q67H80;Q29S89;Q257C7;B8PRK4;B7S4V7;Q9MU78;O98412;Q5W4R8;Q6YN69;Q8SLT5;…	2967	183	CID		94.81	8.92328e-07		7	55		1	3002.54	-21.9152	13/291	pps_Arabidopsis_trypsin_rep3.mgf
	High	TVLIMELINNIAK	O98766;Q9MTV1;Q9MTY1;Q95FJ1;Q8SLS8;Q9MU12;Q9MRM9;Q9MRK7;Q9BA74;Q9MRM6;Q95FR1;Q8MBJ4;Q9MU01;O98770;Q9XQX8;Q9MTU3;Q9MTV9;Q95AE2;Q95FL9;Q67H63;Q6EYX5;B7S4Q6;Q9XQY1;Q67H82;A2T5L5;Q9TLJ8;Q9TLL5;Q9TLK3;Q95FM8;Q9FF03;Q71N61;Q29VB2;E1UZH9;Q9TLL3;Q9MRJ8;Q95AN2;Q9MTU5;Q9MTZ8;Q3ZU72;A8ASI2;Q9GET4;Q9MW35;Q9TMV2;O98492;Q93Y44;A8ASH2;B7S4P3;C0J3J3;Q95FQ3;Q9MRK2;Q95FM7;Q9MRF4;Q67H80;Q29S89;Q257C7;B8PRK4;Q9MU78;…	3602	239	CID		94.13	1.15292e-06		6	56		1	1471.82	-24.8572	11/121	pps_Arabidopsis_trypsin_rep3.mgf
	High	DTLGQEINVTCEVQQLLGNNR	Q95FJ1;E1UZH9;P19366;Q95FW4;D7KRE0	24	5	CID		86.79	5.41098e-06		4	55		1	2344.15	-2.06953	14/223	pps_Arabidopsis_trypsin_rep3.mgf
	High	TVLImELINNIAK	O98766;Q9MTV1;Q9MTY1;Q95FJ1;Q8SLS8;Q9MU12;Q9MRM9;Q9MRK7;Q9BA74;Q9MRM6;Q95FR1;Q8MBJ4;Q9MU01;O98770;Q9XQX8;Q9MTU3;Q9MTV9;Q95AE2;Q95FL9;Q67H63;Q6EYX5;B7S4Q6;Q9XQY1;Q67H82;A2T5L5;Q9TLJ8;Q9TLL5;Q9TLK3;Q95FM8;Q9FF03;Q71N61;Q29VB2;E1UZH9;Q9TLL3;Q9MRJ8;Q95AN2;Q9MTU5;Q9MTZ8;Q3ZU72;A8ASI2;Q9GET4;Q9MW35;Q9TMV2;O98492;Q93Y44;A8ASH2;B7S4P3;C0J3J3;Q95FQ3;Q9MRK2;Q95FM7;Q9MRF4;Q67H80;Q29S89;Q257C7;B8PRK4;Q9MU78;…	3602	239	CID	M5(Oxidation)	84.49	1.02393e-05		5	56		1	1487.83	-13.3441	10/121	pps_Arabidopsis_trypsin_rep3.mgf
	High	GMDVVDmGNPLSVPVGGATLGR	P19366;Q95FW4;D7KRE0	17	3	CID	M7(Oxidation)	79.53	2.77911e-05	0.3375	1	55		1	2158.03	-17.5375	11/229	pps_Arabidopsis_trypsin_rep3.mgf
	High	GSITSIQAVYVPADDLTDPAPATTFAHLDATTVLSR	O98770;Q29VB8;Q9MTV9;A2T5L5;Q29VB2;Q9MW35;Q95FQ3;Q9MU78;O98412;Q6YN69;O98404;Q9MRL6;Q29VC3;C7SLZ3;P19366;Q95FW4;Q95FW9;Q9S6Z4;Q4KU64;D7KRE0;Q8MFX1;E0XD31;Q9MTZ1;Q8MFX9;B9U4L6;B9U4K5;Q95DY3;A9U8M5;Q9SBN9;Q6YN70;Q8M8T8;A9L9X3;Q95FX5;Q9TMQ1;A9L9T1;A9L9Y8;E0XD20;A9L9V2;A9L9Y2;B3SHD4;A9L9W0;A9L9U2;A9L9V9;Q9SC27;Q9XQN7;A9L9S9;Q95FT4	421	47	CID		74.42	8.01932e-05		4	55		1	3714.82	-16.8437	13/405	pps_Arabidopsis_trypsin_rep3.mgf
	High	IAQIIGPVLDVAFPPGK	O98766;Q95FJ1;Q95FR1;Q9MU01;O98770;Q6EYX5;Q67H82;Q9TLL5;Q95FM8;Q9TLL3;Q95AN2;Q9MTZ8;Q3ZU72;A8ASI2;Q95FM7;Q67H80;Q29S89;Q5W4R8;Q95FQ1;Q3ZU73;Q29VB0;Q9MRL5;Q95FL6;C0J3L2;Q9MRA6;Q9MRQ6;Q9SC46;O98490;Q9TLJ7;Q95FS7;Q29S86;Q9MRL6;Q95FM3;Q9XQZ0;Q3ZU69;Q29VC3;Q1PGD5;A3KLS6;P19366;Q95DV0;Q8WJG9;Q4KUA1;A9XUH0;Q8WJG8;Q9XQX3;Q95FV0;Q9SCE3;Q29V89;Q95FI7;Q95FV3;O98775;Q4KU64;A9QBY3;D7KRE0;Q95FQ5;Q4KU89;Q4VN39	595	57	CID		74.17	8.37869e-05		2	54		1	1735.01	-1.59727	18/163	pps_Arabidopsis_trypsin_rep3.mgf
	High	LSIFETGIKVVDLLAPYR	O98766;Q9MTV1;Q9MTY1;Q95FJ1;Q8SLS8;Q9MU12;Q9MRM9;Q95FR1;Q9XQY8;Q8MBJ4;Q9MU01;O98770;Q29VB8;Q9XQX8;Q95AE2;Q95FL9;B7S4Q6;Q95FI1;Q67H82;A2T5L5;Q9TLL5;Q9TLK3;Q95FM8;Q9FF03;Q71N61;Q29VB2;E1UZH9;Q9MRJ8;Q9GI23;Q95AN2;Q9MTU5;Q9MTZ8;Q3ZU72;A8ASI2;Q9GET4;Q9MW35;Q9TMV2;O98492;Q8HT82;Q93Y44;A8ASH2;B7S4P3;C0J3J3;Q95FQ3;Q8MBL0;Q95FM7;Q9MRF4;Q67H80;Q29S89;Q257C7;Q9MU78;O98412;Q5W4R8;Q6YN69;Q5J048;A8Y664;Q8SLT5;…	3727	204	CID		67.74	0.000422402		3	55	35	1	2034.15	-7.99277	11/180	pps_Arabidopsis_trypsin_rep3.mgf
	High	IAQIIGPVLDVAFPPGKMPNIYNALVVK	O98766;Q95FJ1;Q95FR1;Q9MU01;O98770;Q6EYX5;Q67H82;Q9TLL5;Q95FM8;Q9TLL3;Q95AN2;Q9MTZ8;Q3ZU72;A8ASI2;Q67H80;Q5W4R8;Q95FQ1;Q3ZU73;Q29VB0;Q9MRL5;Q9MRQ6;Q9SC46;O98490;Q9TLJ7;Q95FS7;Q29S86;Q9MRL6;Q3ZU69;Q29VC3;A3KLS6;P19366;Q95DV0;Q8WJG9;Q4KUA1;A9XUH0;Q9XQX3;Q95FV0;Q9SCE3;Q29V89;O98775;A9QBY3;D7KRE0;Q95FQ5;Q4KU89;Q4VN39	468	45	CID		59.41	0.0024475		2	54		1	2977.69	-2.71731	17/284	pps_Arabidopsis_trypsin_rep3.mgf
	High	KGSITSIQAVYVPADDLTDPAPATTFAHLDATTVLSR	O98770;Q29VB8;Q9MTV9;A2T5L5;Q29VB2;Q9MW35;Q95FQ3;Q9MU78;O98412;Q6YN69;O98404;Q9MRL6;Q29VC3;C7SLZ3;P19366;Q95FW4;Q95FW9;Q9S6Z4;D7KRE0;Q8MFX1;E0XD31;Q8MFX9;B9U4L6;B9U4K5;Q95DY3;A9U8M5;Q9SBN9;Q6YN70;Q8M8T8;A9L9X3;Q95FX5;Q9TMQ1;A9L9T1;A9L9Y8;E0XD20;A9L9V2;A9L9Y2;B3SHD4;A9L9W0;A9L9U2;A9L9V9;Q9SC27;Q9XQN7;A9L9S9;Q95FT4	402	45	CID		56.89	0.00451783		4	54		1	3842.91	-18.3042	11/427	pps_Arabidopsis_trypsin_rep3.mgf
	Medium	GmDVVDMGNPLSVPVGGATLGR	P19366;Q95FW4;D7KRE0	17	3	CID	M2(Oxidation)	53.15	0.0120755		2	55		1	2158.03	-17.5375	11/229	pps_Arabidopsis_trypsin_rep3.mgf
	Medium	GFNLILSGEFDSLPEQAFYLVGNIDEATAK	P19366	3	1	CID		49.18	0.0292526		2	55		1	3258.55	-22.0501	9/330	pps_Arabidopsis_trypsin_rep3.mgf
	Medium	TNPTTSNPEVSIR	P19366	3	1	CID		48.26	0.0375124	0.6875	1	55	30	1	1415.7	-10.6895	10/140	pps_Arabidopsis_trypsin_rep3.mgf
	Medium	ELQDIIAILGLDELSEEDRLTVAR	O98766;Q9MTV1;Q9MTY1;Q95FJ1;Q9MU12;Q9MRK7;Q9BA74;Q95FR1;Q9XQY8;Q8MBJ4;Q9MU01;Q29VB8;Q9XQX8;Q9MTV9;Q95AE2;Q95FL9;Q67H63;Q6EYX5;B7S4Q6;Q9XQY1;Q3L1L0;A2T5L5;Q9TLJ8;Q9TLL5;Q9TLK3;Q95FM8;Q9FF03;Q71N61;Q29VB2;E1UZH9;Q9MRJ8;Q95AN2;Q8SLU4;Q9MTU5;Q9MTZ8;Q3ZU72;Q9GET4;Q9MW35;Q9TMV2;O98492;Q93Y44;B7S4P3;C0J3J3;Q95FQ3;Q9GER5;Q9MRK2;Q9MRF4;Q67H80;Q29S89;Q257C7;B8PRK4;B7S4V7;Q9MU78;O98412;Q5W4R8;Q6YN69;Q8SLT5;…	2972	184	CID		46.41	0.0651327		7	56		1	2711.38	-26.2987	12/269	pps_Arabidopsis_trypsin_rep3.mgf
	Low	GIYPAVDPLDSTSTmLQPR	O98766;Q9MTV1;Q95FJ1;Q8SLS8;Q9MU12;Q9MRM9;Q9MRK7;Q9BA74;Q9MRM6;Q95FR1;Q9XQY8;Q8MBJ4;Q9MU01;O98770;Q29VB8;Q9XQX8;Q9MTU3;Q9MTV9;Q95AE2;Q95FL9;Q67H63;Q6EYX5;B7S4Q6;Q95FI1;Q9XQY1;Q67H82;Q3L1L0;A2T5L5;Q9TLJ8;Q9TLL5;Q95FM8;Q9FF03;Q71N61;Q29VB2;E1UZH9;Q9TLL3;Q9MRJ8;Q9GI23;Q95AN2;Q8SLU4;Q9MTU5;Q9MTZ8;Q3ZU72;A8ASI2;Q9GET4;Q9MW35;Q9TMV2;O98492;Q8HT82;Q93Y44;A8ASH2;B7S4P3;C0J3J3;Q95FQ3;Q8MBL0;Q9GER5;Q9MRK2;…	2265	197	CID	M15(Oxidation)	40.5	0.245268	0	1	55	47	1	2076.99	-17.6343	9/167	pps_Arabidopsis_trypsin_rep3.mgf
	Low	LSIFETGIKVVDLLAPYRR	O98766;Q9MTV1;Q9MTY1;Q95FJ1;Q8SLS8;Q9MU12;Q9MRM9;Q95FR1;Q9XQY8;Q8MBJ4;Q9MU01;O98770;Q29VB8;Q9XQX8;Q95AE2;Q95FL9;B7S4Q6;Q95FI1;Q67H82;A2T5L5;Q9TLL5;Q9TLK3;Q95FM8;Q9FF03;Q71N61;Q29VB2;E1UZH9;Q9MRJ8;Q9GI23;Q95AN2;Q9MTU5;Q9MTZ8;Q3ZU72;A8ASI2;Q9GET4;Q9MW35;Q9TMV2;O98492;Q8HT82;Q93Y44;A8ASH2;B7S4P3;C0J3J3;Q95FQ3;Q8MBL0;Q95FM7;Q9MRF4;Q67H80;Q29S89;Q257C7;Q9MU78;O98412;Q5W4R8;Q6YN69;Q5J048;A8Y664;Q8SLT5;…	3721	203	CID		36.49	0.518393		3	55		1	2190.25	-7.21438	9/191	pps_Arabidopsis_trypsin_rep3.mgf
	Low	VALVYGQmNEPPGAR	Q9MTV1;Q9MTY1;Q95FJ1;Q9MU12;Q9MRM9;Q9MRK7;Q9BA74;Q9MRM6;Q95FR1;Q9XQY8;Q8MBJ4;Q9MU01;O98770;Q29VB8;Q9XQX8;Q9MTU3;Q9MTV9;Q95AE2;Q95FL9;Q67H63;Q6EYX5;B7S4Q6;Q95FI1;Q9XQY1;Q67H82;A2T5L5;Q9TLJ8;Q9TLL5;Q9TLK3;Q95FM8;Q9FF03;Q71N61;E1UZH9;Q9TLL3;Q9GI23;Q95AN2;Q8SLU4;Q9MTU5;Q9MTZ8;A8ASI2;Q9GET4;Q9MW35;Q9TMV2;O98492;Q8HT82;Q93Y44;A8ASH2;B7S4P3;C0J3J3;Q95FQ3;Q8MBL0;Q9GER5;Q9MRK2;Q95FM7;Q9MRF4;Q67H80;Q29S89;…	4104	240	CID	M8(Oxidation)	33.38	1.15463		5	55	39	1	1617.76	-28.8626	9/133	pps_Arabidopsis_trypsin_rep3.mgf
	Low	VVDLLAPYRR	O98766;Q9MTV1;Q9MTY1;Q95FJ1;Q8SLS8;Q9MU12;Q9MRM9;Q95FR1;Q9XQY8;Q8MBJ4;Q9MU01;O98770;Q29VB8;Q9XQX8;Q9MTV9;Q95AE2;Q95FL9;Q6EYX5;B7S4Q6;Q95FI1;Q67H82;A2T5L5;Q9TLL5;Q9TLK3;Q95FM8;Q9FF03;Q71N61;Q29VB2;E1UZH9;Q9TLL3;Q9MRJ8;Q9GI23;Q95AN2;Q9MTU5;Q9MTZ8;Q3ZU72;A8ASI2;Q9GET4;Q9MW35;Q9TMV2;O98492;Q8HT82;Q93Y44;A8ASH2;B7S4P3;C0J3J3;Q95FQ3;Q8MBL0;Q9GER5;Q95FM7;Q9MRF4;Q67H80;Q29S89;Q257C7;B8PRK4;Q9MU78;O98412;…	4066	235	CID		32.13	1.46474		3	55	40	1	1201.7	-8.33929	9/81	pps_Arabidopsis_trypsin_rep3.mgf
	Low	MPSAVGYQPTLSTEmGTLQER	Q9MTY1;Q9MRM6;Q9MTU3;Q95AE2;Q3L1L0;A2T5L5;Q9TLL5;E1UZH9;Q8SLU4;Q9MTZ8;Q95FQ3;Q95FM7;Q257C7;O98412;Q29VB0;Q9MRL5;Q95FL6;Q8MBK2;Q8SLS2;Q9SC46;Q67H62;B3SHD6;Q95FK8;Q9MTU8;C8YPI1;Q9MRR6;Q95FM3;Q9MTZ4;Q9XQY2;Q1PGD5;Q9SC47;Q9MRW3;P19366;Q9MRG6;Q95FW9;A9XUH0;Q3ZMJ5;Q8MBI2;Q95FN0;D7KRE0;Q8MBI0;E0XD31;Q8WH97;Q5YGM9;Q9SBN9;Q5UVH1;Q6YN70;Q09RD9;Q95FL0;E0XD20;B2BI37;Q5UVF9;Q5YGN7;Q9SC27;Q5YGK8;Q5UVH4;Q95FT4	571	57	CID	M15(Oxidation)	23.75	9.44389		3	55	32	1	2312.03	-26.7492	7/221	pps_Arabidopsis_trypsin_rep3.mgf
	Low	SAPAFIELDTK	O98770;Q29VB8;Q9XQY1;Q95FQ3;Q6YN69;C7SLZ3;P19366;Q9S6Z4;E0XD31;Q9MTZ1;B9U4K5;Q95DY3;A9U8M5;Q8MC72;A9L9U8;A9L9X3;A9L9Y4;A9L9X9;A9L9T1;A9L9Y8;E0XD20;A9L9V2;A9L9Y2;B3SHD4;A9L9W0;A9L9V9;A9L9S9;A9L9W8	188	28	CID		21.3	17.79	0	1	55	32	1	1191.63	3.17612	11/99	pps_Arabidopsis_trypsin_rep3.mgf
	Low	GmDVVDmGNPLSVPVGGATLGR	P19366;Q95FW4;D7KRE0	17	3	CID	M2(Oxidation), M7(Oxidation)	18.96	30.638		2	55	32	1	2174.01	-22.2452	7/229	pps_Arabidopsis_trypsin_rep3.mgf
	Low	AVAmSATEGLKR	P19366	19	1	CID	M4(Oxidation)	14.54	84.9968		9	55	31	1	1249.67	10.0415	8/100	pps_Arabidopsis_trypsin_rep3.mgf
D7KRE0	52.63	32	24	608	65.9886	5.49072	1656.55	H+-transporting two-sector ATPase, alpha/beta subunit, central region OS=Arabidopsis lyrata subsp. lyrata GN=ARALYDRAFT_893992 PE=3 SV=1 - [D7KRE0_ARALY]
	Confidence Icon	Sequence	Protein Accessions	# Proteins	# Protein Groups	Activation Type	Modifications	IonScore	Exp Value	Δ Score	Rank	Identity High	Homology Threshold	Charge	m/z [Da]	ΔM [ppm]	Ions Matched	Spectrum File
	High	DTLGQEINVTcEVQQLLGNNR	Q95FJ1;E1UZH9;P19366;Q95FW4;D7KRE0	24	5	CID	C11(Carbamidomethyl)	215.03	8.11602e-19	0	2	55		1	2401.17	-2.63009	20/223	pps_Arabidopsis_trypsin_rep3.mgf
	High	YKELQDIIAILGLDELSEEDR	O98766;Q9MTV1;Q9MTY1;Q95FJ1;Q9MU12;Q9MRM9;Q9MRK7;Q9BA74;Q9MRM6;Q95FR1;Q9XQY8;Q8MBJ4;Q9MU01;Q29VB8;Q9XQX8;Q9MTV9;Q95AE2;Q95FL9;Q67H63;Q6EYX5;B7S4Q6;Q95FI1;Q9XQY1;Q3L1L0;A2T5L5;Q9TLJ8;Q9TLL5;Q9TLK3;Q95FM8;Q9FF03;Q71N61;Q29VB2;E1UZH9;Q9MRJ8;Q95AN2;Q8SLU4;Q9MTU5;Q9MTZ8;Q3ZU72;Q9GET4;Q9MW35;Q9TMV2;O98492;Q8HT82;Q93Y44;B7S4P3;C0J3J3;Q95FQ3;Q9GER5;Q9MRK2;Q9MRF4;Q67H80;Q29S89;Q257C7;B8PRK4;B7S4V7;Q9MU78;…	3355	204	CID		170.28	2.54061e-14		7	55		1	2462.22	-18.76	18/233	pps_Arabidopsis_trypsin_rep3.mgf
	High	MPSAVGYQPTLSTEMGTLQER	Q9MTY1;Q9MRM6;Q9MTU3;Q95AE2;Q3L1L0;A2T5L5;Q9TLL5;E1UZH9;Q8SLU4;Q9MTZ8;Q95FQ3;Q95FM7;Q257C7;O98412;Q29VB0;Q9MRL5;Q95FL6;Q8MBK2;Q8SLS2;Q9SC46;Q67H62;B3SHD6;Q95FK8;Q9MTU8;C8YPI1;Q9MRR6;Q95FM3;Q9MTZ4;Q9XQY2;Q1PGD5;Q9SC47;Q9MRW3;P19366;Q9MRG6;Q95FW9;A9XUH0;Q3ZMJ5;Q8MBI2;Q95FN0;D7KRE0;Q8MBI0;E0XD31;Q8WH97;Q5YGM9;Q9SBN9;Q5UVH1;Q6YN70;Q09RD9;Q95FL0;E0XD20;B2BI37;Q5UVF9;Q5YGN7;Q9SC27;Q5YGK8;Q5UVH4;Q95FT4	571	57	CID		160.03	2.50901e-13		2	55		1	2296.04	-22.7353	17/221	pps_Arabidopsis_trypsin_rep3.mgf
	High	GRDTLGQEINVTcEVQQLLGNNR	Q95FJ1;E1UZH9;P19366;Q95FW4;D7KRE0	24	5	CID	C13(Carbamidomethyl)	159.88	2.66272e-13	0	2	55		1	2614.29	-4.28617	18/249	pps_Arabidopsis_trypsin_rep3.mgf
	High	IFNVLGEPVDNLGPVDTR	O98766;Q9MTV1;Q9MTY1;Q8SLS8;Q9MU12;Q9BA74;Q95FR1;O98770;Q29VB8;Q9MTU3;Q95AE2;B7S4Q6;Q9XQY1;A2T5L5;Q9TLL5;Q9TLK3;Q95FM8;Q71N61;Q29VB2;E1UZH9;Q3ZU72;A8ASI2;Q9GET4;Q9MW35;Q9TMV2;O98492;Q8HT82;A8ASH2;B7S4P3;Q9GER5;Q9MRF4;Q257C7;B8PRK4;B7S4V7;Q9MU78;Q5W4R8;Q6YN69;Q5J048;Q8SLT5;Q9MRR7;Q3ZU73;A0AR48;Q9MRU7;Q9MRL5;O98595;Q95FL6;Q9MRA6;Q9MRQ6;Q8SLS2;O98404;Q9SC46;O98490;Q95FK8;Q9TLJ7;Q9MTU8;Q9MW37;Q9XQY6;…	1261	100	CID		157.3	5.06106e-13		2	55		1	1955.02	-1.26407	14/187	pps_Arabidopsis_trypsin_rep3.mgf
	High	GMDVVDMGNPLSVPVGGATLGR	P19366;Q95FW4;D7KRE0	17	3	CID		150.39	2.28647e-12	0.72	1	55		1	2142.05	-9.50248	17/229	pps_Arabidopsis_trypsin_rep3.mgf
	High	DVNEQDVLLFIDNIFR	Q9MTY1;Q95FJ1;Q9MU12;Q9BA74;Q9MRM6;Q95FR1;Q9XQY8;Q8MBJ4;Q9MU01;Q29VB8;Q9XQX8;Q9MTU3;Q9MTV9;Q95AE2;Q95FL9;Q67H63;Q6EYX5;Q95FI1;Q67H82;Q3L1L0;A2T5L5;Q9TLJ8;Q9TLK3;Q95FM8;Q9FF03;E1UZH9;Q9MRJ8;Q9GI23;Q95AN2;Q8SLU4;Q9MTU5;Q9MTZ8;Q3ZU72;A8ASI2;Q9GET4;Q9MW35;Q9TMV2;O98492;Q8HT82;Q93Y44;A8ASH2;B7S4P3;C0J3J3;Q8MBL0;Q9GER5;Q9MRK2;Q95FM7;Q9MRF4;Q67H80;Q29S89;Q257C7;Q9MU78;O98412;Q5W4R8;A8Y664;Q8SLT5;Q95FQ1;…	2339	174	CID		143.27	1.29342e-11		3	55		1	1950.02	10.9596	15/172	pps_Arabidopsis_trypsin_rep3.mgf
	High	NSDIDPQEAQQTLEIAEANLR	D7KRE0	7	1	CID		130.34	2.1993e-10	0.761538	1	55		1	2355.1	-16.382	17/234	pps_Arabidopsis_trypsin_rep3.mgf
	High	GIYPAVDPLDSTSTMLQPR	O98766;Q9MTV1;Q95FJ1;Q8SLS8;Q9MU12;Q9MRM9;Q9MRK7;Q9BA74;Q9MRM6;Q95FR1;Q9XQY8;Q8MBJ4;Q9MU01;O98770;Q29VB8;Q9XQX8;Q9MTU3;Q9MTV9;Q95AE2;Q95FL9;Q67H63;Q6EYX5;B7S4Q6;Q95FI1;Q9XQY1;Q67H82;Q3L1L0;A2T5L5;Q9TLJ8;Q9TLL5;Q95FM8;Q9FF03;Q71N61;Q29VB2;E1UZH9;Q9TLL3;Q9MRJ8;Q9GI23;Q95AN2;Q8SLU4;Q9MTU5;Q9MTZ8;Q3ZU72;A8ASI2;Q9GET4;Q9MW35;Q9TMV2;O98492;Q8HT82;Q93Y44;A8ASH2;B7S4P3;C0J3J3;Q95FQ3;Q8MBL0;Q9GER5;Q9MRK2;…	2265	197	CID		128.63	3.74874e-10		2	55		1	2061.01	-11.1165	14/167	pps_Arabidopsis_trypsin_rep3.mgf
	High	VALVYGQMNEPPGAR	Q9MTV1;Q9MTY1;Q95FJ1;Q9MU12;Q9MRM9;Q9MRK7;Q9BA74;Q9MRM6;Q95FR1;Q9XQY8;Q8MBJ4;Q9MU01;O98770;Q29VB8;Q9XQX8;Q9MTU3;Q9MTV9;Q95AE2;Q95FL9;Q67H63;Q6EYX5;B7S4Q6;Q95FI1;Q9XQY1;Q67H82;A2T5L5;Q9TLJ8;Q9TLL5;Q9TLK3;Q95FM8;Q9FF03;Q71N61;E1UZH9;Q9TLL3;Q9GI23;Q95AN2;Q8SLU4;Q9MTU5;Q9MTZ8;A8ASI2;Q9GET4;Q9MW35;Q9TMV2;O98492;Q8HT82;Q93Y44;A8ASH2;B7S4P3;C0J3J3;Q95FQ3;Q8MBL0;Q9GER5;Q9MRK2;Q95FM7;Q9MRF4;Q67H80;Q29S89;…	4104	240	CID		115.6	7.36178e-09		4	55		1	1601.78	-17.1192	11/133	pps_Arabidopsis_trypsin_rep3.mgf
	High	FVQAGSEVSALLGR	O98766;Q9MTV1;Q9MTY1;Q95FJ1;Q8SLS8;Q9MU12;Q9MRM9;Q9MRK7;Q9BA74;Q9MRM6;Q95FR1;Q9XQY8;Q8MBJ4;Q9MU01;O98770;Q29VB8;Q9XQX8;Q9MTU3;Q9MTV9;Q95AE2;Q95FL9;Q67H63;B7S4Q6;Q67H82;Q3L1L0;A2T5L5;Q9TLL5;Q9TLK3;Q95FM8;Q9FF03;Q71N61;Q29VB2;E1UZH9;Q9MRJ8;Q9GI23;Q95AN2;Q8SLU4;Q9MTU5;Q3ZU72;A8ASI2;Q9MW35;Q9TMV2;O98492;Q8HT82;B7S4P3;C0J3J3;Q95FQ3;Q8MBL0;Q9GER5;Q9MRK2;Q95FM7;Q9MRF4;Q67H80;Q29S89;Q257C7;B8PRK4;B7S4V7;…	3906	241	CID		111.74	1.75416e-08		2	55		1	1433.77	-3.89274	19/137	pps_Arabidopsis_trypsin_rep3.mgf
	High	ELQDIIAILGLDELSEEDR	O98766;Q9MTV1;Q9MTY1;Q95FJ1;Q9MU12;Q9MRM9;Q9MRK7;Q9BA74;Q9MRM6;Q95FR1;Q9XQY8;Q8MBJ4;Q9MU01;Q29VB8;Q9XQX8;Q9MTV9;Q95AE2;Q95FL9;Q67H63;Q6EYX5;B7S4Q6;Q95FI1;Q9XQY1;Q3L1L0;A2T5L5;Q9TLJ8;Q9TLL5;Q9TLK3;Q95FM8;Q9FF03;Q71N61;Q29VB2;E1UZH9;Q9MRJ8;Q95AN2;Q8SLU4;Q9MTU5;Q9MTZ8;Q3ZU72;Q9GET4;Q9MW35;Q9TMV2;O98492;Q8HT82;Q93Y44;B7S4P3;C0J3J3;Q95FQ3;Q9GER5;Q9MRK2;Q9MRF4;Q67H80;Q29S89;Q257C7;B8PRK4;B7S4V7;Q9MU78;…	3363	205	CID		104.53	9.5563e-08		8	55		1	2171.09	-7.38425	18/211	pps_Arabidopsis_trypsin_rep3.mgf
	High	IVGEEHYETAQQVK	P19366;Q95FW4;Q95FW9;A9XUH0;D7KRE0;Q9MU37	35	6	CID		103.19	1.20747e-07		3	55		1	1630.82	5.43762	12/125	pps_Arabidopsis_trypsin_rep3.mgf
	High	AHGGVSVFGGVGER	O98766;Q9MTV1;Q9MTY1;Q95FJ1;Q9MU12;Q9MRM9;Q9BA74;Q9MRM6;Q95FR1;Q9XQY8;Q8MBJ4;Q9MU01;O98770;Q29VB8;Q9XQX8;Q9MTU3;Q9MTV9;Q95AE2;Q95FL9;Q67H63;B7S4Q6;Q95FI1;Q9XQY1;Q67H82;A2T5L5;Q9TLJ8;Q9TLL5;Q9TLK3;Q71N61;Q29VB2;E1UZH9;Q9MRJ8;Q9MTU5;Q9MTZ8;Q3ZU72;A8ASI2;Q9GET4;Q9TMV2;O98492;Q8HT82;Q93Y44;A8ASH2;B7S4P3;C0J3J3;Q95FQ3;Q9GER5;Q9MRK2;Q95FM7;Q9MRF4;Q67H80;Q29S89;Q257C7;B8PRK4;B7S4V7;Q9MU78;O98412;Q5W4R8;…	3365	226	CID		102.33	1.46154e-07	0	1	55	44	1	1328.66	-6.03062	20/119	pps_Arabidopsis_trypsin_rep3.mgf
	High	YKELQDIIAILGLDELSEEDRLTVAR	O98766;Q9MTV1;Q9MTY1;Q95FJ1;Q9MU12;Q9MRK7;Q9BA74;Q95FR1;Q9XQY8;Q8MBJ4;Q9MU01;Q29VB8;Q9XQX8;Q9MTV9;Q95AE2;Q95FL9;Q67H63;Q6EYX5;B7S4Q6;Q9XQY1;Q3L1L0;A2T5L5;Q9TLJ8;Q9TLL5;Q9TLK3;Q95FM8;Q9FF03;Q71N61;Q29VB2;E1UZH9;Q9MRJ8;Q95AN2;Q8SLU4;Q9MTU5;Q9MTZ8;Q3ZU72;Q9GET4;Q9MW35;Q9TMV2;O98492;Q93Y44;B7S4P3;C0J3J3;Q95FQ3;Q9GER5;Q9MRK2;Q9MRF4;Q67H80;Q29S89;Q257C7;B8PRK4;B7S4V7;Q9MU78;O98412;Q5W4R8;Q6YN69;Q8SLT5;…	2967	183	CID		94.81	8.92328e-07		7	55		1	3002.54	-21.9152	13/291	pps_Arabidopsis_trypsin_rep3.mgf
	High	TVLIMELINNIAK	O98766;Q9MTV1;Q9MTY1;Q95FJ1;Q8SLS8;Q9MU12;Q9MRM9;Q9MRK7;Q9BA74;Q9MRM6;Q95FR1;Q8MBJ4;Q9MU01;O98770;Q9XQX8;Q9MTU3;Q9MTV9;Q95AE2;Q95FL9;Q67H63;Q6EYX5;B7S4Q6;Q9XQY1;Q67H82;A2T5L5;Q9TLJ8;Q9TLL5;Q9TLK3;Q95FM8;Q9FF03;Q71N61;Q29VB2;E1UZH9;Q9TLL3;Q9MRJ8;Q95AN2;Q9MTU5;Q9MTZ8;Q3ZU72;A8ASI2;Q9GET4;Q9MW35;Q9TMV2;O98492;Q93Y44;A8ASH2;B7S4P3;C0J3J3;Q95FQ3;Q9MRK2;Q95FM7;Q9MRF4;Q67H80;Q29S89;Q257C7;B8PRK4;Q9MU78;…	3602	239	CID		94.13	1.15292e-06		6	56		1	1471.82	-24.8572	11/121	pps_Arabidopsis_trypsin_rep3.mgf
	High	DTLGQEINVTCEVQQLLGNNR	Q95FJ1;E1UZH9;P19366;Q95FW4;D7KRE0	24	5	CID		86.79	5.41098e-06		4	55		1	2344.15	-2.06953	14/223	pps_Arabidopsis_trypsin_rep3.mgf
	High	TVLImELINNIAK	O98766;Q9MTV1;Q9MTY1;Q95FJ1;Q8SLS8;Q9MU12;Q9MRM9;Q9MRK7;Q9BA74;Q9MRM6;Q95FR1;Q8MBJ4;Q9MU01;O98770;Q9XQX8;Q9MTU3;Q9MTV9;Q95AE2;Q95FL9;Q67H63;Q6EYX5;B7S4Q6;Q9XQY1;Q67H82;A2T5L5;Q9TLJ8;Q9TLL5;Q9TLK3;Q95FM8;Q9FF03;Q71N61;Q29VB2;E1UZH9;Q9TLL3;Q9MRJ8;Q95AN2;Q9MTU5;Q9MTZ8;Q3ZU72;A8ASI2;Q9GET4;Q9MW35;Q9TMV2;O98492;Q93Y44;A8ASH2;B7S4P3;C0J3J3;Q95FQ3;Q9MRK2;Q95FM7;Q9MRF4;Q67H80;Q29S89;Q257C7;B8PRK4;Q9MU78;…	3602	239	CID	M5(Oxidation)	84.49	1.02393e-05		5	56		1	1487.83	-13.3441	10/121	pps_Arabidopsis_trypsin_rep3.mgf
	High	GMDVVDmGNPLSVPVGGATLGR	P19366;Q95FW4;D7KRE0	17	3	CID	M7(Oxidation)	79.53	2.77911e-05	0.3375	1	55		1	2158.03	-17.5375	11/229	pps_Arabidopsis_trypsin_rep3.mgf
	High	GSITSIQAVYVPADDLTDPAPATTFAHLDATTVLSR	O98770;Q29VB8;Q9MTV9;A2T5L5;Q29VB2;Q9MW35;Q95FQ3;Q9MU78;O98412;Q6YN69;O98404;Q9MRL6;Q29VC3;C7SLZ3;P19366;Q95FW4;Q95FW9;Q9S6Z4;Q4KU64;D7KRE0;Q8MFX1;E0XD31;Q9MTZ1;Q8MFX9;B9U4L6;B9U4K5;Q95DY3;A9U8M5;Q9SBN9;Q6YN70;Q8M8T8;A9L9X3;Q95FX5;Q9TMQ1;A9L9T1;A9L9Y8;E0XD20;A9L9V2;A9L9Y2;B3SHD4;A9L9W0;A9L9U2;A9L9V9;Q9SC27;Q9XQN7;A9L9S9;Q95FT4	421	47	CID		74.42	8.01932e-05		4	55		1	3714.82	-16.8437	13/405	pps_Arabidopsis_trypsin_rep3.mgf
	High	IAQIIGPVLDVAFPPGK	O98766;Q95FJ1;Q95FR1;Q9MU01;O98770;Q6EYX5;Q67H82;Q9TLL5;Q95FM8;Q9TLL3;Q95AN2;Q9MTZ8;Q3ZU72;A8ASI2;Q95FM7;Q67H80;Q29S89;Q5W4R8;Q95FQ1;Q3ZU73;Q29VB0;Q9MRL5;Q95FL6;C0J3L2;Q9MRA6;Q9MRQ6;Q9SC46;O98490;Q9TLJ7;Q95FS7;Q29S86;Q9MRL6;Q95FM3;Q9XQZ0;Q3ZU69;Q29VC3;Q1PGD5;A3KLS6;P19366;Q95DV0;Q8WJG9;Q4KUA1;A9XUH0;Q8WJG8;Q9XQX3;Q95FV0;Q9SCE3;Q29V89;Q95FI7;Q95FV3;O98775;Q4KU64;A9QBY3;D7KRE0;Q95FQ5;Q4KU89;Q4VN39	595	57	CID		74.17	8.37869e-05		2	54		1	1735.01	-1.59727	18/163	pps_Arabidopsis_trypsin_rep3.mgf
	High	LSIFETGIKVVDLLAPYR	O98766;Q9MTV1;Q9MTY1;Q95FJ1;Q8SLS8;Q9MU12;Q9MRM9;Q95FR1;Q9XQY8;Q8MBJ4;Q9MU01;O98770;Q29VB8;Q9XQX8;Q95AE2;Q95FL9;B7S4Q6;Q95FI1;Q67H82;A2T5L5;Q9TLL5;Q9TLK3;Q95FM8;Q9FF03;Q71N61;Q29VB2;E1UZH9;Q9MRJ8;Q9GI23;Q95AN2;Q9MTU5;Q9MTZ8;Q3ZU72;A8ASI2;Q9GET4;Q9MW35;Q9TMV2;O98492;Q8HT82;Q93Y44;A8ASH2;B7S4P3;C0J3J3;Q95FQ3;Q8MBL0;Q95FM7;Q9MRF4;Q67H80;Q29S89;Q257C7;Q9MU78;O98412;Q5W4R8;Q6YN69;Q5J048;A8Y664;Q8SLT5;…	3727	204	CID		67.74	0.000422402		3	55	35	1	2034.15	-7.99277	11/180	pps_Arabidopsis_trypsin_rep3.mgf
	High	IAQIIGPVLDVAFPPGKMPNIYNALVVK	O98766;Q95FJ1;Q95FR1;Q9MU01;O98770;Q6EYX5;Q67H82;Q9TLL5;Q95FM8;Q9TLL3;Q95AN2;Q9MTZ8;Q3ZU72;A8ASI2;Q67H80;Q5W4R8;Q95FQ1;Q3ZU73;Q29VB0;Q9MRL5;Q9MRQ6;Q9SC46;O98490;Q9TLJ7;Q95FS7;Q29S86;Q9MRL6;Q3ZU69;Q29VC3;A3KLS6;P19366;Q95DV0;Q8WJG9;Q4KUA1;A9XUH0;Q9XQX3;Q95FV0;Q9SCE3;Q29V89;O98775;A9QBY3;D7KRE0;Q95FQ5;Q4KU89;Q4VN39	468	45	CID		59.41	0.0024475		2	54		1	2977.69	-2.71731	17/284	pps_Arabidopsis_trypsin_rep3.mgf
	High	KGSITSIQAVYVPADDLTDPAPATTFAHLDATTVLSR	O98770;Q29VB8;Q9MTV9;A2T5L5;Q29VB2;Q9MW35;Q95FQ3;Q9MU78;O98412;Q6YN69;O98404;Q9MRL6;Q29VC3;C7SLZ3;P19366;Q95FW4;Q95FW9;Q9S6Z4;D7KRE0;Q8MFX1;E0XD31;Q8MFX9;B9U4L6;B9U4K5;Q95DY3;A9U8M5;Q9SBN9;Q6YN70;Q8M8T8;A9L9X3;Q95FX5;Q9TMQ1;A9L9T1;A9L9Y8;E0XD20;A9L9V2;A9L9Y2;B3SHD4;A9L9W0;A9L9U2;A9L9V9;Q9SC27;Q9XQN7;A9L9S9;Q95FT4	402	45	CID		56.89	0.00451783		4	54		1	3842.91	-18.3042	11/427	pps_Arabidopsis_trypsin_rep3.mgf
	Medium	GmDVVDMGNPLSVPVGGATLGR	P19366;Q95FW4;D7KRE0	17	3	CID	M2(Oxidation)	53.15	0.0120755		2	55		1	2158.03	-17.5375	11/229	pps_Arabidopsis_trypsin_rep3.mgf
	Medium	ELQDIIAILGLDELSEEDRLTVAR	O98766;Q9MTV1;Q9MTY1;Q95FJ1;Q9MU12;Q9MRK7;Q9BA74;Q95FR1;Q9XQY8;Q8MBJ4;Q9MU01;Q29VB8;Q9XQX8;Q9MTV9;Q95AE2;Q95FL9;Q67H63;Q6EYX5;B7S4Q6;Q9XQY1;Q3L1L0;A2T5L5;Q9TLJ8;Q9TLL5;Q9TLK3;Q95FM8;Q9FF03;Q71N61;Q29VB2;E1UZH9;Q9MRJ8;Q95AN2;Q8SLU4;Q9MTU5;Q9MTZ8;Q3ZU72;Q9GET4;Q9MW35;Q9TMV2;O98492;Q93Y44;B7S4P3;C0J3J3;Q95FQ3;Q9GER5;Q9MRK2;Q9MRF4;Q67H80;Q29S89;Q257C7;B8PRK4;B7S4V7;Q9MU78;O98412;Q5W4R8;Q6YN69;Q8SLT5;…	2972	184	CID		46.41	0.0651327		7	56		1	2711.38	-26.2987	12/269	pps_Arabidopsis_trypsin_rep3.mgf
	Low	GIYPAVDPLDSTSTmLQPR	O98766;Q9MTV1;Q95FJ1;Q8SLS8;Q9MU12;Q9MRM9;Q9MRK7;Q9BA74;Q9MRM6;Q95FR1;Q9XQY8;Q8MBJ4;Q9MU01;O98770;Q29VB8;Q9XQX8;Q9MTU3;Q9MTV9;Q95AE2;Q95FL9;Q67H63;Q6EYX5;B7S4Q6;Q95FI1;Q9XQY1;Q67H82;Q3L1L0;A2T5L5;Q9TLJ8;Q9TLL5;Q95FM8;Q9FF03;Q71N61;Q29VB2;E1UZH9;Q9TLL3;Q9MRJ8;Q9GI23;Q95AN2;Q8SLU4;Q9MTU5;Q9MTZ8;Q3ZU72;A8ASI2;Q9GET4;Q9MW35;Q9TMV2;O98492;Q8HT82;Q93Y44;A8ASH2;B7S4P3;C0J3J3;Q95FQ3;Q8MBL0;Q9GER5;Q9MRK2;…	2265	197	CID	M15(Oxidation)	40.5	0.245268	0	1	55	47	1	2076.99	-17.6343	9/167	pps_Arabidopsis_trypsin_rep3.mgf
	Low	LSIFETGIKVVDLLAPYRR	O98766;Q9MTV1;Q9MTY1;Q95FJ1;Q8SLS8;Q9MU12;Q9MRM9;Q95FR1;Q9XQY8;Q8MBJ4;Q9MU01;O98770;Q29VB8;Q9XQX8;Q95AE2;Q95FL9;B7S4Q6;Q95FI1;Q67H82;A2T5L5;Q9TLL5;Q9TLK3;Q95FM8;Q9FF03;Q71N61;Q29VB2;E1UZH9;Q9MRJ8;Q9GI23;Q95AN2;Q9MTU5;Q9MTZ8;Q3ZU72;A8ASI2;Q9GET4;Q9MW35;Q9TMV2;O98492;Q8HT82;Q93Y44;A8ASH2;B7S4P3;C0J3J3;Q95FQ3;Q8MBL0;Q95FM7;Q9MRF4;Q67H80;Q29S89;Q257C7;Q9MU78;O98412;Q5W4R8;Q6YN69;Q5J048;A8Y664;Q8SLT5;…	3721	203	CID		36.49	0.518393		3	55		1	2190.25	-7.21438	9/191	pps_Arabidopsis_trypsin_rep3.mgf
	Low	VALVYGQmNEPPGAR	Q9MTV1;Q9MTY1;Q95FJ1;Q9MU12;Q9MRM9;Q9MRK7;Q9BA74;Q9MRM6;Q95FR1;Q9XQY8;Q8MBJ4;Q9MU01;O98770;Q29VB8;Q9XQX8;Q9MTU3;Q9MTV9;Q95AE2;Q95FL9;Q67H63;Q6EYX5;B7S4Q6;Q95FI1;Q9XQY1;Q67H82;A2T5L5;Q9TLJ8;Q9TLL5;Q9TLK3;Q95FM8;Q9FF03;Q71N61;E1UZH9;Q9TLL3;Q9GI23;Q95AN2;Q8SLU4;Q9MTU5;Q9MTZ8;A8ASI2;Q9GET4;Q9MW35;Q9TMV2;O98492;Q8HT82;Q93Y44;A8ASH2;B7S4P3;C0J3J3;Q95FQ3;Q8MBL0;Q9GER5;Q9MRK2;Q95FM7;Q9MRF4;Q67H80;Q29S89;…	4104	240	CID	M8(Oxidation)	33.38	1.15463		5	55	39	1	1617.76	-28.8626	9/133	pps_Arabidopsis_trypsin_rep3.mgf
	Low	VVDLLAPYRR	O98766;Q9MTV1;Q9MTY1;Q95FJ1;Q8SLS8;Q9MU12;Q9MRM9;Q95FR1;Q9XQY8;Q8MBJ4;Q9MU01;O98770;Q29VB8;Q9XQX8;Q9MTV9;Q95AE2;Q95FL9;Q6EYX5;B7S4Q6;Q95FI1;Q67H82;A2T5L5;Q9TLL5;Q9TLK3;Q95FM8;Q9FF03;Q71N61;Q29VB2;E1UZH9;Q9TLL3;Q9MRJ8;Q9GI23;Q95AN2;Q9MTU5;Q9MTZ8;Q3ZU72;A8ASI2;Q9GET4;Q9MW35;Q9TMV2;O98492;Q8HT82;Q93Y44;A8ASH2;B7S4P3;C0J3J3;Q95FQ3;Q8MBL0;Q9GER5;Q95FM7;Q9MRF4;Q67H80;Q29S89;Q257C7;B8PRK4;Q9MU78;O98412;…	4066	235	CID		32.13	1.46474		3	55	40	1	1201.7	-8.33929	9/81	pps_Arabidopsis_trypsin_rep3.mgf
	Low	MPSAVGYQPTLSTEmGTLQER	Q9MTY1;Q9MRM6;Q9MTU3;Q95AE2;Q3L1L0;A2T5L5;Q9TLL5;E1UZH9;Q8SLU4;Q9MTZ8;Q95FQ3;Q95FM7;Q257C7;O98412;Q29VB0;Q9MRL5;Q95FL6;Q8MBK2;Q8SLS2;Q9SC46;Q67H62;B3SHD6;Q95FK8;Q9MTU8;C8YPI1;Q9MRR6;Q95FM3;Q9MTZ4;Q9XQY2;Q1PGD5;Q9SC47;Q9MRW3;P19366;Q9MRG6;Q95FW9;A9XUH0;Q3ZMJ5;Q8MBI2;Q95FN0;D7KRE0;Q8MBI0;E0XD31;Q8WH97;Q5YGM9;Q9SBN9;Q5UVH1;Q6YN70;Q09RD9;Q95FL0;E0XD20;B2BI37;Q5UVF9;Q5YGN7;Q9SC27;Q5YGK8;Q5UVH4;Q95FT4	571	57	CID	M15(Oxidation)	23.75	9.44389		3	55	32	1	2312.03	-26.7492	7/221	pps_Arabidopsis_trypsin_rep3.mgf
	Low	GmDVVDmGNPLSVPVGGATLGR	P19366;Q95FW4;D7KRE0	17	3	CID	M2(Oxidation), M7(Oxidation)	18.96	30.638		2	55	32	1	2174.01	-22.2452	7/229	pps_Arabidopsis_trypsin_rep3.mgf
Q95FW4	56.63	27	20	475	51.2793	5.23682	1427.75	ATP synthase beta subunit (Fragment) OS=Brassica balearica GN=atpB PE=3 SV=1 - [Q95FW4_9BRAS]
	Confidence Icon	Sequence	Protein Accessions	# Proteins	# Protein Groups	Activation Type	Modifications	IonScore	Exp Value	Δ Score	Rank	Identity High	Homology Threshold	Charge	m/z [Da]	ΔM [ppm]	Ions Matched	Spectrum File
	High	DTLGQEINVTcEVQQLLGNNR	Q95FJ1;E1UZH9;P19366;Q95FW4;D7KRE0	24	5	CID	C11(Carbamidomethyl)	215.03	8.11602e-19	0	2	55		1	2401.17	-2.63009	20/223	pps_Arabidopsis_trypsin_rep3.mgf
	High	YKELQDIIAILGLDELSEEDR	O98766;Q9MTV1;Q9MTY1;Q95FJ1;Q9MU12;Q9MRM9;Q9MRK7;Q9BA74;Q9MRM6;Q95FR1;Q9XQY8;Q8MBJ4;Q9MU01;Q29VB8;Q9XQX8;Q9MTV9;Q95AE2;Q95FL9;Q67H63;Q6EYX5;B7S4Q6;Q95FI1;Q9XQY1;Q3L1L0;A2T5L5;Q9TLJ8;Q9TLL5;Q9TLK3;Q95FM8;Q9FF03;Q71N61;Q29VB2;E1UZH9;Q9MRJ8;Q95AN2;Q8SLU4;Q9MTU5;Q9MTZ8;Q3ZU72;Q9GET4;Q9MW35;Q9TMV2;O98492;Q8HT82;Q93Y44;B7S4P3;C0J3J3;Q95FQ3;Q9GER5;Q9MRK2;Q9MRF4;Q67H80;Q29S89;Q257C7;B8PRK4;B7S4V7;Q9MU78;…	3355	204	CID		170.28	2.54061e-14		7	55		1	2462.22	-18.76	18/233	pps_Arabidopsis_trypsin_rep3.mgf
	High	GRDTLGQEINVTcEVQQLLGNNR	Q95FJ1;E1UZH9;P19366;Q95FW4;D7KRE0	24	5	CID	C13(Carbamidomethyl)	159.88	2.66272e-13	0	2	55		1	2614.29	-4.28617	18/249	pps_Arabidopsis_trypsin_rep3.mgf
	High	IFNVLGEPVDNLGPVDTR	O98766;Q9MTV1;Q9MTY1;Q8SLS8;Q9MU12;Q9BA74;Q95FR1;O98770;Q29VB8;Q9MTU3;Q95AE2;B7S4Q6;Q9XQY1;A2T5L5;Q9TLL5;Q9TLK3;Q95FM8;Q71N61;Q29VB2;E1UZH9;Q3ZU72;A8ASI2;Q9GET4;Q9MW35;Q9TMV2;O98492;Q8HT82;A8ASH2;B7S4P3;Q9GER5;Q9MRF4;Q257C7;B8PRK4;B7S4V7;Q9MU78;Q5W4R8;Q6YN69;Q5J048;Q8SLT5;Q9MRR7;Q3ZU73;A0AR48;Q9MRU7;Q9MRL5;O98595;Q95FL6;Q9MRA6;Q9MRQ6;Q8SLS2;O98404;Q9SC46;O98490;Q95FK8;Q9TLJ7;Q9MTU8;Q9MW37;Q9XQY6;…	1261	100	CID		157.3	5.06106e-13		2	55		1	1955.02	-1.26407	14/187	pps_Arabidopsis_trypsin_rep3.mgf
	High	GMDVVDMGNPLSVPVGGATLGR	P19366;Q95FW4;D7KRE0	17	3	CID		150.39	2.28647e-12	0.72	1	55		1	2142.05	-9.50248	17/229	pps_Arabidopsis_trypsin_rep3.mgf
	High	DVNEQDVLLFIDNIFR	Q9MTY1;Q95FJ1;Q9MU12;Q9BA74;Q9MRM6;Q95FR1;Q9XQY8;Q8MBJ4;Q9MU01;Q29VB8;Q9XQX8;Q9MTU3;Q9MTV9;Q95AE2;Q95FL9;Q67H63;Q6EYX5;Q95FI1;Q67H82;Q3L1L0;A2T5L5;Q9TLJ8;Q9TLK3;Q95FM8;Q9FF03;E1UZH9;Q9MRJ8;Q9GI23;Q95AN2;Q8SLU4;Q9MTU5;Q9MTZ8;Q3ZU72;A8ASI2;Q9GET4;Q9MW35;Q9TMV2;O98492;Q8HT82;Q93Y44;A8ASH2;B7S4P3;C0J3J3;Q8MBL0;Q9GER5;Q9MRK2;Q95FM7;Q9MRF4;Q67H80;Q29S89;Q257C7;Q9MU78;O98412;Q5W4R8;A8Y664;Q8SLT5;Q95FQ1;…	2339	174	CID		143.27	1.29342e-11		3	55		1	1950.02	10.9596	15/172	pps_Arabidopsis_trypsin_rep3.mgf
	High	GIYPAVDPLDSTSTMLQPR	O98766;Q9MTV1;Q95FJ1;Q8SLS8;Q9MU12;Q9MRM9;Q9MRK7;Q9BA74;Q9MRM6;Q95FR1;Q9XQY8;Q8MBJ4;Q9MU01;O98770;Q29VB8;Q9XQX8;Q9MTU3;Q9MTV9;Q95AE2;Q95FL9;Q67H63;Q6EYX5;B7S4Q6;Q95FI1;Q9XQY1;Q67H82;Q3L1L0;A2T5L5;Q9TLJ8;Q9TLL5;Q95FM8;Q9FF03;Q71N61;Q29VB2;E1UZH9;Q9TLL3;Q9MRJ8;Q9GI23;Q95AN2;Q8SLU4;Q9MTU5;Q9MTZ8;Q3ZU72;A8ASI2;Q9GET4;Q9MW35;Q9TMV2;O98492;Q8HT82;Q93Y44;A8ASH2;B7S4P3;C0J3J3;Q95FQ3;Q8MBL0;Q9GER5;Q9MRK2;…	2265	197	CID		128.63	3.74874e-10		2	55		1	2061.01	-11.1165	14/167	pps_Arabidopsis_trypsin_rep3.mgf
	High	VALVYGQMNEPPGAR	Q9MTV1;Q9MTY1;Q95FJ1;Q9MU12;Q9MRM9;Q9MRK7;Q9BA74;Q9MRM6;Q95FR1;Q9XQY8;Q8MBJ4;Q9MU01;O98770;Q29VB8;Q9XQX8;Q9MTU3;Q9MTV9;Q95AE2;Q95FL9;Q67H63;Q6EYX5;B7S4Q6;Q95FI1;Q9XQY1;Q67H82;A2T5L5;Q9TLJ8;Q9TLL5;Q9TLK3;Q95FM8;Q9FF03;Q71N61;E1UZH9;Q9TLL3;Q9GI23;Q95AN2;Q8SLU4;Q9MTU5;Q9MTZ8;A8ASI2;Q9GET4;Q9MW35;Q9TMV2;O98492;Q8HT82;Q93Y44;A8ASH2;B7S4P3;C0J3J3;Q95FQ3;Q8MBL0;Q9GER5;Q9MRK2;Q95FM7;Q9MRF4;Q67H80;Q29S89;…	4104	240	CID		115.6	7.36178e-09		4	55		1	1601.78	-17.1192	11/133	pps_Arabidopsis_trypsin_rep3.mgf
	High	FVQAGSEVSALLGR	O98766;Q9MTV1;Q9MTY1;Q95FJ1;Q8SLS8;Q9MU12;Q9MRM9;Q9MRK7;Q9BA74;Q9MRM6;Q95FR1;Q9XQY8;Q8MBJ4;Q9MU01;O98770;Q29VB8;Q9XQX8;Q9MTU3;Q9MTV9;Q95AE2;Q95FL9;Q67H63;B7S4Q6;Q67H82;Q3L1L0;A2T5L5;Q9TLL5;Q9TLK3;Q95FM8;Q9FF03;Q71N61;Q29VB2;E1UZH9;Q9MRJ8;Q9GI23;Q95AN2;Q8SLU4;Q9MTU5;Q3ZU72;A8ASI2;Q9MW35;Q9TMV2;O98492;Q8HT82;B7S4P3;C0J3J3;Q95FQ3;Q8MBL0;Q9GER5;Q9MRK2;Q95FM7;Q9MRF4;Q67H80;Q29S89;Q257C7;B8PRK4;B7S4V7;…	3906	241	CID		111.74	1.75416e-08		2	55		1	1433.77	-3.89274	19/137	pps_Arabidopsis_trypsin_rep3.mgf
	High	ELQDIIAILGLDELSEEDR	O98766;Q9MTV1;Q9MTY1;Q95FJ1;Q9MU12;Q9MRM9;Q9MRK7;Q9BA74;Q9MRM6;Q95FR1;Q9XQY8;Q8MBJ4;Q9MU01;Q29VB8;Q9XQX8;Q9MTV9;Q95AE2;Q95FL9;Q67H63;Q6EYX5;B7S4Q6;Q95FI1;Q9XQY1;Q3L1L0;A2T5L5;Q9TLJ8;Q9TLL5;Q9TLK3;Q95FM8;Q9FF03;Q71N61;Q29VB2;E1UZH9;Q9MRJ8;Q95AN2;Q8SLU4;Q9MTU5;Q9MTZ8;Q3ZU72;Q9GET4;Q9MW35;Q9TMV2;O98492;Q8HT82;Q93Y44;B7S4P3;C0J3J3;Q95FQ3;Q9GER5;Q9MRK2;Q9MRF4;Q67H80;Q29S89;Q257C7;B8PRK4;B7S4V7;Q9MU78;…	3363	205	CID		104.53	9.5563e-08		8	55		1	2171.09	-7.38425	18/211	pps_Arabidopsis_trypsin_rep3.mgf
	High	IVGEEHYETAQQVK	P19366;Q95FW4;Q95FW9;A9XUH0;D7KRE0;Q9MU37	35	6	CID		103.19	1.20747e-07		3	55		1	1630.82	5.43762	12/125	pps_Arabidopsis_trypsin_rep3.mgf
	High	AHGGVSVFGGVGER	O98766;Q9MTV1;Q9MTY1;Q95FJ1;Q9MU12;Q9MRM9;Q9BA74;Q9MRM6;Q95FR1;Q9XQY8;Q8MBJ4;Q9MU01;O98770;Q29VB8;Q9XQX8;Q9MTU3;Q9MTV9;Q95AE2;Q95FL9;Q67H63;B7S4Q6;Q95FI1;Q9XQY1;Q67H82;A2T5L5;Q9TLJ8;Q9TLL5;Q9TLK3;Q71N61;Q29VB2;E1UZH9;Q9MRJ8;Q9MTU5;Q9MTZ8;Q3ZU72;A8ASI2;Q9GET4;Q9TMV2;O98492;Q8HT82;Q93Y44;A8ASH2;B7S4P3;C0J3J3;Q95FQ3;Q9GER5;Q9MRK2;Q95FM7;Q9MRF4;Q67H80;Q29S89;Q257C7;B8PRK4;B7S4V7;Q9MU78;O98412;Q5W4R8;…	3365	226	CID		102.33	1.46154e-07	0	1	55	44	1	1328.66	-6.03062	20/119	pps_Arabidopsis_trypsin_rep3.mgf
	High	YKELQDIIAILGLDELSEEDRLTVAR	O98766;Q9MTV1;Q9MTY1;Q95FJ1;Q9MU12;Q9MRK7;Q9BA74;Q95FR1;Q9XQY8;Q8MBJ4;Q9MU01;Q29VB8;Q9XQX8;Q9MTV9;Q95AE2;Q95FL9;Q67H63;Q6EYX5;B7S4Q6;Q9XQY1;Q3L1L0;A2T5L5;Q9TLJ8;Q9TLL5;Q9TLK3;Q95FM8;Q9FF03;Q71N61;Q29VB2;E1UZH9;Q9MRJ8;Q95AN2;Q8SLU4;Q9MTU5;Q9MTZ8;Q3ZU72;Q9GET4;Q9MW35;Q9TMV2;O98492;Q93Y44;B7S4P3;C0J3J3;Q95FQ3;Q9GER5;Q9MRK2;Q9MRF4;Q67H80;Q29S89;Q257C7;B8PRK4;B7S4V7;Q9MU78;O98412;Q5W4R8;Q6YN69;Q8SLT5;…	2967	183	CID		94.81	8.92328e-07		7	55		1	3002.54	-21.9152	13/291	pps_Arabidopsis_trypsin_rep3.mgf
	High	TVLIMELINNIAK	O98766;Q9MTV1;Q9MTY1;Q95FJ1;Q8SLS8;Q9MU12;Q9MRM9;Q9MRK7;Q9BA74;Q9MRM6;Q95FR1;Q8MBJ4;Q9MU01;O98770;Q9XQX8;Q9MTU3;Q9MTV9;Q95AE2;Q95FL9;Q67H63;Q6EYX5;B7S4Q6;Q9XQY1;Q67H82;A2T5L5;Q9TLJ8;Q9TLL5;Q9TLK3;Q95FM8;Q9FF03;Q71N61;Q29VB2;E1UZH9;Q9TLL3;Q9MRJ8;Q95AN2;Q9MTU5;Q9MTZ8;Q3ZU72;A8ASI2;Q9GET4;Q9MW35;Q9TMV2;O98492;Q93Y44;A8ASH2;B7S4P3;C0J3J3;Q95FQ3;Q9MRK2;Q95FM7;Q9MRF4;Q67H80;Q29S89;Q257C7;B8PRK4;Q9MU78;…	3602	239	CID		94.13	1.15292e-06		6	56		1	1471.82	-24.8572	11/121	pps_Arabidopsis_trypsin_rep3.mgf
	High	DTLGQEINVTCEVQQLLGNNR	Q95FJ1;E1UZH9;P19366;Q95FW4;D7KRE0	24	5	CID		86.79	5.41098e-06		4	55		1	2344.15	-2.06953	14/223	pps_Arabidopsis_trypsin_rep3.mgf
	High	TVLImELINNIAK	O98766;Q9MTV1;Q9MTY1;Q95FJ1;Q8SLS8;Q9MU12;Q9MRM9;Q9MRK7;Q9BA74;Q9MRM6;Q95FR1;Q8MBJ4;Q9MU01;O98770;Q9XQX8;Q9MTU3;Q9MTV9;Q95AE2;Q95FL9;Q67H63;Q6EYX5;B7S4Q6;Q9XQY1;Q67H82;A2T5L5;Q9TLJ8;Q9TLL5;Q9TLK3;Q95FM8;Q9FF03;Q71N61;Q29VB2;E1UZH9;Q9TLL3;Q9MRJ8;Q95AN2;Q9MTU5;Q9MTZ8;Q3ZU72;A8ASI2;Q9GET4;Q9MW35;Q9TMV2;O98492;Q93Y44;A8ASH2;B7S4P3;C0J3J3;Q95FQ3;Q9MRK2;Q95FM7;Q9MRF4;Q67H80;Q29S89;Q257C7;B8PRK4;Q9MU78;…	3602	239	CID	M5(Oxidation)	84.49	1.02393e-05		5	56		1	1487.83	-13.3441	10/121	pps_Arabidopsis_trypsin_rep3.mgf
	High	GMDVVDmGNPLSVPVGGATLGR	P19366;Q95FW4;D7KRE0	17	3	CID	M7(Oxidation)	79.53	2.77911e-05	0.3375	1	55		1	2158.03	-17.5375	11/229	pps_Arabidopsis_trypsin_rep3.mgf
	High	GSITSIQAVYVPADDLTDPAPATTFAHLDATTVLSR	O98770;Q29VB8;Q9MTV9;A2T5L5;Q29VB2;Q9MW35;Q95FQ3;Q9MU78;O98412;Q6YN69;O98404;Q9MRL6;Q29VC3;C7SLZ3;P19366;Q95FW4;Q95FW9;Q9S6Z4;Q4KU64;D7KRE0;Q8MFX1;E0XD31;Q9MTZ1;Q8MFX9;B9U4L6;B9U4K5;Q95DY3;A9U8M5;Q9SBN9;Q6YN70;Q8M8T8;A9L9X3;Q95FX5;Q9TMQ1;A9L9T1;A9L9Y8;E0XD20;A9L9V2;A9L9Y2;B3SHD4;A9L9W0;A9L9U2;A9L9V9;Q9SC27;Q9XQN7;A9L9S9;Q95FT4	421	47	CID		74.42	8.01932e-05		4	55		1	3714.82	-16.8437	13/405	pps_Arabidopsis_trypsin_rep3.mgf
	High	IxQIIGPVLDVAFPPGK	Q9TLJ8;Q9XQY6;Q95FW4	3	3	CID	X2(A)	74.17	8.37869e-05		9	54		1	1735.01	-1.59727	18/163	pps_Arabidopsis_trypsin_rep3.mgf
	High	IxQIIGPVLDVAFPPGKMPNIYNALVVK	Q9TLJ8;Q9XQY6;Q95FW4	3	3	CID	X2(A)	59.41	0.0024475		10	54		1	2977.69	-2.71731	17/284	pps_Arabidopsis_trypsin_rep3.mgf
	High	KGSITSIQAVYVPADDLTDPAPATTFAHLDATTVLSR	O98770;Q29VB8;Q9MTV9;A2T5L5;Q29VB2;Q9MW35;Q95FQ3;Q9MU78;O98412;Q6YN69;O98404;Q9MRL6;Q29VC3;C7SLZ3;P19366;Q95FW4;Q95FW9;Q9S6Z4;D7KRE0;Q8MFX1;E0XD31;Q8MFX9;B9U4L6;B9U4K5;Q95DY3;A9U8M5;Q9SBN9;Q6YN70;Q8M8T8;A9L9X3;Q95FX5;Q9TMQ1;A9L9T1;A9L9Y8;E0XD20;A9L9V2;A9L9Y2;B3SHD4;A9L9W0;A9L9U2;A9L9V9;Q9SC27;Q9XQN7;A9L9S9;Q95FT4	402	45	CID		56.89	0.00451783		4	54		1	3842.91	-18.3042	11/427	pps_Arabidopsis_trypsin_rep3.mgf
	Medium	GmDVVDMGNPLSVPVGGATLGR	P19366;Q95FW4;D7KRE0	17	3	CID	M2(Oxidation)	53.15	0.0120755		2	55		1	2158.03	-17.5375	11/229	pps_Arabidopsis_trypsin_rep3.mgf
	Medium	ELQDIIAILGLDELSEEDRLTVAR	O98766;Q9MTV1;Q9MTY1;Q95FJ1;Q9MU12;Q9MRK7;Q9BA74;Q95FR1;Q9XQY8;Q8MBJ4;Q9MU01;Q29VB8;Q9XQX8;Q9MTV9;Q95AE2;Q95FL9;Q67H63;Q6EYX5;B7S4Q6;Q9XQY1;Q3L1L0;A2T5L5;Q9TLJ8;Q9TLL5;Q9TLK3;Q95FM8;Q9FF03;Q71N61;Q29VB2;E1UZH9;Q9MRJ8;Q95AN2;Q8SLU4;Q9MTU5;Q9MTZ8;Q3ZU72;Q9GET4;Q9MW35;Q9TMV2;O98492;Q93Y44;B7S4P3;C0J3J3;Q95FQ3;Q9GER5;Q9MRK2;Q9MRF4;Q67H80;Q29S89;Q257C7;B8PRK4;B7S4V7;Q9MU78;O98412;Q5W4R8;Q6YN69;Q8SLT5;…	2972	184	CID		46.41	0.0651327		7	56		1	2711.38	-26.2987	12/269	pps_Arabidopsis_trypsin_rep3.mgf
	Low	GIYPAVDPLDSTSTmLQPR	O98766;Q9MTV1;Q95FJ1;Q8SLS8;Q9MU12;Q9MRM9;Q9MRK7;Q9BA74;Q9MRM6;Q95FR1;Q9XQY8;Q8MBJ4;Q9MU01;O98770;Q29VB8;Q9XQX8;Q9MTU3;Q9MTV9;Q95AE2;Q95FL9;Q67H63;Q6EYX5;B7S4Q6;Q95FI1;Q9XQY1;Q67H82;Q3L1L0;A2T5L5;Q9TLJ8;Q9TLL5;Q95FM8;Q9FF03;Q71N61;Q29VB2;E1UZH9;Q9TLL3;Q9MRJ8;Q9GI23;Q95AN2;Q8SLU4;Q9MTU5;Q9MTZ8;Q3ZU72;A8ASI2;Q9GET4;Q9MW35;Q9TMV2;O98492;Q8HT82;Q93Y44;A8ASH2;B7S4P3;C0J3J3;Q95FQ3;Q8MBL0;Q9GER5;Q9MRK2;…	2265	197	CID	M15(Oxidation)	40.5	0.245268	0	1	55	47	1	2076.99	-17.6343	9/167	pps_Arabidopsis_trypsin_rep3.mgf
	Low	VALVYGQmNEPPGAR	Q9MTV1;Q9MTY1;Q95FJ1;Q9MU12;Q9MRM9;Q9MRK7;Q9BA74;Q9MRM6;Q95FR1;Q9XQY8;Q8MBJ4;Q9MU01;O98770;Q29VB8;Q9XQX8;Q9MTU3;Q9MTV9;Q95AE2;Q95FL9;Q67H63;Q6EYX5;B7S4Q6;Q95FI1;Q9XQY1;Q67H82;A2T5L5;Q9TLJ8;Q9TLL5;Q9TLK3;Q95FM8;Q9FF03;Q71N61;E1UZH9;Q9TLL3;Q9GI23;Q95AN2;Q8SLU4;Q9MTU5;Q9MTZ8;A8ASI2;Q9GET4;Q9MW35;Q9TMV2;O98492;Q8HT82;Q93Y44;A8ASH2;B7S4P3;C0J3J3;Q95FQ3;Q8MBL0;Q9GER5;Q9MRK2;Q95FM7;Q9MRF4;Q67H80;Q29S89;…	4104	240	CID	M8(Oxidation)	33.38	1.15463		5	55	39	1	1617.76	-28.8626	9/133	pps_Arabidopsis_trypsin_rep3.mgf
	Low	VVDLLAPYRR	O98766;Q9MTV1;Q9MTY1;Q95FJ1;Q8SLS8;Q9MU12;Q9MRM9;Q95FR1;Q9XQY8;Q8MBJ4;Q9MU01;O98770;Q29VB8;Q9XQX8;Q9MTV9;Q95AE2;Q95FL9;Q6EYX5;B7S4Q6;Q95FI1;Q67H82;A2T5L5;Q9TLL5;Q9TLK3;Q95FM8;Q9FF03;Q71N61;Q29VB2;E1UZH9;Q9TLL3;Q9MRJ8;Q9GI23;Q95AN2;Q9MTU5;Q9MTZ8;Q3ZU72;A8ASI2;Q9GET4;Q9MW35;Q9TMV2;O98492;Q8HT82;Q93Y44;A8ASH2;B7S4P3;C0J3J3;Q95FQ3;Q8MBL0;Q9GER5;Q95FM7;Q9MRF4;Q67H80;Q29S89;Q257C7;B8PRK4;Q9MU78;O98412;…	4066	235	CID		32.13	1.46474		3	55	40	1	1201.7	-8.33929	9/81	pps_Arabidopsis_trypsin_rep3.mgf
	Low	GmDVVDmGNPLSVPVGGATLGR	P19366;Q95FW4;D7KRE0	17	3	CID	M2(Oxidation), M7(Oxidation)	18.96	30.638		2	55	32	1	2174.01	-22.2452	7/229	pps_Arabidopsis_trypsin_rep3.mgf
E1UZH9	44.54	23	18	476	51.1997	5.30029	1301.5	ATP synthetase beta subunit (Fragment) OS=Petenaea cordata GN=atpB PE=3 SV=1 - [E1UZH9_9ROSI]
	Confidence Icon	Sequence	Protein Accessions	# Proteins	# Protein Groups	Activation Type	Modifications	IonScore	Exp Value	Δ Score	Rank	Identity High	Homology Threshold	Charge	m/z [Da]	ΔM [ppm]	Ions Matched	Spectrum File
	High	DTLGQEINVTcEVQQLLGNNR	Q95FJ1;E1UZH9;P19366;Q95FW4;D7KRE0	24	5	CID	C11(Carbamidomethyl)	215.03	8.11602e-19	0	2	55		1	2401.17	-2.63009	20/223	pps_Arabidopsis_trypsin_rep3.mgf
	High	YKELQDIIAILGLDELSEEDR	O98766;Q9MTV1;Q9MTY1;Q95FJ1;Q9MU12;Q9MRM9;Q9MRK7;Q9BA74;Q9MRM6;Q95FR1;Q9XQY8;Q8MBJ4;Q9MU01;Q29VB8;Q9XQX8;Q9MTV9;Q95AE2;Q95FL9;Q67H63;Q6EYX5;B7S4Q6;Q95FI1;Q9XQY1;Q3L1L0;A2T5L5;Q9TLJ8;Q9TLL5;Q9TLK3;Q95FM8;Q9FF03;Q71N61;Q29VB2;E1UZH9;Q9MRJ8;Q95AN2;Q8SLU4;Q9MTU5;Q9MTZ8;Q3ZU72;Q9GET4;Q9MW35;Q9TMV2;O98492;Q8HT82;Q93Y44;B7S4P3;C0J3J3;Q95FQ3;Q9GER5;Q9MRK2;Q9MRF4;Q67H80;Q29S89;Q257C7;B8PRK4;B7S4V7;Q9MU78;…	3355	204	CID		170.28	2.54061e-14		7	55		1	2462.22	-18.76	18/233	pps_Arabidopsis_trypsin_rep3.mgf
	High	MPSAVGYQPTLSTEMGTLQER	Q9MTY1;Q9MRM6;Q9MTU3;Q95AE2;Q3L1L0;A2T5L5;Q9TLL5;E1UZH9;Q8SLU4;Q9MTZ8;Q95FQ3;Q95FM7;Q257C7;O98412;Q29VB0;Q9MRL5;Q95FL6;Q8MBK2;Q8SLS2;Q9SC46;Q67H62;B3SHD6;Q95FK8;Q9MTU8;C8YPI1;Q9MRR6;Q95FM3;Q9MTZ4;Q9XQY2;Q1PGD5;Q9SC47;Q9MRW3;P19366;Q9MRG6;Q95FW9;A9XUH0;Q3ZMJ5;Q8MBI2;Q95FN0;D7KRE0;Q8MBI0;E0XD31;Q8WH97;Q5YGM9;Q9SBN9;Q5UVH1;Q6YN70;Q09RD9;Q95FL0;E0XD20;B2BI37;Q5UVF9;Q5YGN7;Q9SC27;Q5YGK8;Q5UVH4;Q95FT4	571	57	CID		160.03	2.50901e-13		2	55		1	2296.04	-22.7353	17/221	pps_Arabidopsis_trypsin_rep3.mgf
	High	GRDTLGQEINVTcEVQQLLGNNR	Q95FJ1;E1UZH9;P19366;Q95FW4;D7KRE0	24	5	CID	C13(Carbamidomethyl)	159.88	2.66272e-13	0	2	55		1	2614.29	-4.28617	18/249	pps_Arabidopsis_trypsin_rep3.mgf
	High	IFNVLGEPVDNLGPVDTR	O98766;Q9MTV1;Q9MTY1;Q8SLS8;Q9MU12;Q9BA74;Q95FR1;O98770;Q29VB8;Q9MTU3;Q95AE2;B7S4Q6;Q9XQY1;A2T5L5;Q9TLL5;Q9TLK3;Q95FM8;Q71N61;Q29VB2;E1UZH9;Q3ZU72;A8ASI2;Q9GET4;Q9MW35;Q9TMV2;O98492;Q8HT82;A8ASH2;B7S4P3;Q9GER5;Q9MRF4;Q257C7;B8PRK4;B7S4V7;Q9MU78;Q5W4R8;Q6YN69;Q5J048;Q8SLT5;Q9MRR7;Q3ZU73;A0AR48;Q9MRU7;Q9MRL5;O98595;Q95FL6;Q9MRA6;Q9MRQ6;Q8SLS2;O98404;Q9SC46;O98490;Q95FK8;Q9TLJ7;Q9MTU8;Q9MW37;Q9XQY6;…	1261	100	CID		157.3	5.06106e-13		2	55		1	1955.02	-1.26407	14/187	pps_Arabidopsis_trypsin_rep3.mgf
	High	DVNEQDVLLFIDNIFR	Q9MTY1;Q95FJ1;Q9MU12;Q9BA74;Q9MRM6;Q95FR1;Q9XQY8;Q8MBJ4;Q9MU01;Q29VB8;Q9XQX8;Q9MTU3;Q9MTV9;Q95AE2;Q95FL9;Q67H63;Q6EYX5;Q95FI1;Q67H82;Q3L1L0;A2T5L5;Q9TLJ8;Q9TLK3;Q95FM8;Q9FF03;E1UZH9;Q9MRJ8;Q9GI23;Q95AN2;Q8SLU4;Q9MTU5;Q9MTZ8;Q3ZU72;A8ASI2;Q9GET4;Q9MW35;Q9TMV2;O98492;Q8HT82;Q93Y44;A8ASH2;B7S4P3;C0J3J3;Q8MBL0;Q9GER5;Q9MRK2;Q95FM7;Q9MRF4;Q67H80;Q29S89;Q257C7;Q9MU78;O98412;Q5W4R8;A8Y664;Q8SLT5;Q95FQ1;…	2339	174	CID		143.27	1.29342e-11		3	55		1	1950.02	10.9596	15/172	pps_Arabidopsis_trypsin_rep3.mgf
	High	GIYPAVDPLDSTSTMLQPR	O98766;Q9MTV1;Q95FJ1;Q8SLS8;Q9MU12;Q9MRM9;Q9MRK7;Q9BA74;Q9MRM6;Q95FR1;Q9XQY8;Q8MBJ4;Q9MU01;O98770;Q29VB8;Q9XQX8;Q9MTU3;Q9MTV9;Q95AE2;Q95FL9;Q67H63;Q6EYX5;B7S4Q6;Q95FI1;Q9XQY1;Q67H82;Q3L1L0;A2T5L5;Q9TLJ8;Q9TLL5;Q95FM8;Q9FF03;Q71N61;Q29VB2;E1UZH9;Q9TLL3;Q9MRJ8;Q9GI23;Q95AN2;Q8SLU4;Q9MTU5;Q9MTZ8;Q3ZU72;A8ASI2;Q9GET4;Q9MW35;Q9TMV2;O98492;Q8HT82;Q93Y44;A8ASH2;B7S4P3;C0J3J3;Q95FQ3;Q8MBL0;Q9GER5;Q9MRK2;…	2265	197	CID		128.63	3.74874e-10		2	55		1	2061.01	-11.1165	14/167	pps_Arabidopsis_trypsin_rep3.mgf
	High	VALVYGQMNEPPGAR	Q9MTV1;Q9MTY1;Q95FJ1;Q9MU12;Q9MRM9;Q9MRK7;Q9BA74;Q9MRM6;Q95FR1;Q9XQY8;Q8MBJ4;Q9MU01;O98770;Q29VB8;Q9XQX8;Q9MTU3;Q9MTV9;Q95AE2;Q95FL9;Q67H63;Q6EYX5;B7S4Q6;Q95FI1;Q9XQY1;Q67H82;A2T5L5;Q9TLJ8;Q9TLL5;Q9TLK3;Q95FM8;Q9FF03;Q71N61;E1UZH9;Q9TLL3;Q9GI23;Q95AN2;Q8SLU4;Q9MTU5;Q9MTZ8;A8ASI2;Q9GET4;Q9MW35;Q9TMV2;O98492;Q8HT82;Q93Y44;A8ASH2;B7S4P3;C0J3J3;Q95FQ3;Q8MBL0;Q9GER5;Q9MRK2;Q95FM7;Q9MRF4;Q67H80;Q29S89;…	4104	240	CID		115.6	7.36178e-09		4	55		1	1601.78	-17.1192	11/133	pps_Arabidopsis_trypsin_rep3.mgf
	High	FVQAGSEVSALLGR	O98766;Q9MTV1;Q9MTY1;Q95FJ1;Q8SLS8;Q9MU12;Q9MRM9;Q9MRK7;Q9BA74;Q9MRM6;Q95FR1;Q9XQY8;Q8MBJ4;Q9MU01;O98770;Q29VB8;Q9XQX8;Q9MTU3;Q9MTV9;Q95AE2;Q95FL9;Q67H63;B7S4Q6;Q67H82;Q3L1L0;A2T5L5;Q9TLL5;Q9TLK3;Q95FM8;Q9FF03;Q71N61;Q29VB2;E1UZH9;Q9MRJ8;Q9GI23;Q95AN2;Q8SLU4;Q9MTU5;Q3ZU72;A8ASI2;Q9MW35;Q9TMV2;O98492;Q8HT82;B7S4P3;C0J3J3;Q95FQ3;Q8MBL0;Q9GER5;Q9MRK2;Q95FM7;Q9MRF4;Q67H80;Q29S89;Q257C7;B8PRK4;B7S4V7;…	3906	241	CID		111.74	1.75416e-08		2	55		1	1433.77	-3.89274	19/137	pps_Arabidopsis_trypsin_rep3.mgf
	High	ELQDIIAILGLDELSEEDR	O98766;Q9MTV1;Q9MTY1;Q95FJ1;Q9MU12;Q9MRM9;Q9MRK7;Q9BA74;Q9MRM6;Q95FR1;Q9XQY8;Q8MBJ4;Q9MU01;Q29VB8;Q9XQX8;Q9MTV9;Q95AE2;Q95FL9;Q67H63;Q6EYX5;B7S4Q6;Q95FI1;Q9XQY1;Q3L1L0;A2T5L5;Q9TLJ8;Q9TLL5;Q9TLK3;Q95FM8;Q9FF03;Q71N61;Q29VB2;E1UZH9;Q9MRJ8;Q95AN2;Q8SLU4;Q9MTU5;Q9MTZ8;Q3ZU72;Q9GET4;Q9MW35;Q9TMV2;O98492;Q8HT82;Q93Y44;B7S4P3;C0J3J3;Q95FQ3;Q9GER5;Q9MRK2;Q9MRF4;Q67H80;Q29S89;Q257C7;B8PRK4;B7S4V7;Q9MU78;…	3363	205	CID		104.53	9.5563e-08		8	55		1	2171.09	-7.38425	18/211	pps_Arabidopsis_trypsin_rep3.mgf
	High	AHGGVSVFGGVGER	O98766;Q9MTV1;Q9MTY1;Q95FJ1;Q9MU12;Q9MRM9;Q9BA74;Q9MRM6;Q95FR1;Q9XQY8;Q8MBJ4;Q9MU01;O98770;Q29VB8;Q9XQX8;Q9MTU3;Q9MTV9;Q95AE2;Q95FL9;Q67H63;B7S4Q6;Q95FI1;Q9XQY1;Q67H82;A2T5L5;Q9TLJ8;Q9TLL5;Q9TLK3;Q71N61;Q29VB2;E1UZH9;Q9MRJ8;Q9MTU5;Q9MTZ8;Q3ZU72;A8ASI2;Q9GET4;Q9TMV2;O98492;Q8HT82;Q93Y44;A8ASH2;B7S4P3;C0J3J3;Q95FQ3;Q9GER5;Q9MRK2;Q95FM7;Q9MRF4;Q67H80;Q29S89;Q257C7;B8PRK4;B7S4V7;Q9MU78;O98412;Q5W4R8;…	3365	226	CID		102.33	1.46154e-07	0	1	55	44	1	1328.66	-6.03062	20/119	pps_Arabidopsis_trypsin_rep3.mgf
	High	YKELQDIIAILGLDELSEEDRLTVAR	O98766;Q9MTV1;Q9MTY1;Q95FJ1;Q9MU12;Q9MRK7;Q9BA74;Q95FR1;Q9XQY8;Q8MBJ4;Q9MU01;Q29VB8;Q9XQX8;Q9MTV9;Q95AE2;Q95FL9;Q67H63;Q6EYX5;B7S4Q6;Q9XQY1;Q3L1L0;A2T5L5;Q9TLJ8;Q9TLL5;Q9TLK3;Q95FM8;Q9FF03;Q71N61;Q29VB2;E1UZH9;Q9MRJ8;Q95AN2;Q8SLU4;Q9MTU5;Q9MTZ8;Q3ZU72;Q9GET4;Q9MW35;Q9TMV2;O98492;Q93Y44;B7S4P3;C0J3J3;Q95FQ3;Q9GER5;Q9MRK2;Q9MRF4;Q67H80;Q29S89;Q257C7;B8PRK4;B7S4V7;Q9MU78;O98412;Q5W4R8;Q6YN69;Q8SLT5;…	2967	183	CID		94.81	8.92328e-07		7	55		1	3002.54	-21.9152	13/291	pps_Arabidopsis_trypsin_rep3.mgf
	High	TVLIMELINNIAK	O98766;Q9MTV1;Q9MTY1;Q95FJ1;Q8SLS8;Q9MU12;Q9MRM9;Q9MRK7;Q9BA74;Q9MRM6;Q95FR1;Q8MBJ4;Q9MU01;O98770;Q9XQX8;Q9MTU3;Q9MTV9;Q95AE2;Q95FL9;Q67H63;Q6EYX5;B7S4Q6;Q9XQY1;Q67H82;A2T5L5;Q9TLJ8;Q9TLL5;Q9TLK3;Q95FM8;Q9FF03;Q71N61;Q29VB2;E1UZH9;Q9TLL3;Q9MRJ8;Q95AN2;Q9MTU5;Q9MTZ8;Q3ZU72;A8ASI2;Q9GET4;Q9MW35;Q9TMV2;O98492;Q93Y44;A8ASH2;B7S4P3;C0J3J3;Q95FQ3;Q9MRK2;Q95FM7;Q9MRF4;Q67H80;Q29S89;Q257C7;B8PRK4;Q9MU78;…	3602	239	CID		94.13	1.15292e-06		6	56		1	1471.82	-24.8572	11/121	pps_Arabidopsis_trypsin_rep3.mgf
	High	DTLGQEINVTCEVQQLLGNNR	Q95FJ1;E1UZH9;P19366;Q95FW4;D7KRE0	24	5	CID		86.79	5.41098e-06		4	55		1	2344.15	-2.06953	14/223	pps_Arabidopsis_trypsin_rep3.mgf
	High	TVLImELINNIAK	O98766;Q9MTV1;Q9MTY1;Q95FJ1;Q8SLS8;Q9MU12;Q9MRM9;Q9MRK7;Q9BA74;Q9MRM6;Q95FR1;Q8MBJ4;Q9MU01;O98770;Q9XQX8;Q9MTU3;Q9MTV9;Q95AE2;Q95FL9;Q67H63;Q6EYX5;B7S4Q6;Q9XQY1;Q67H82;A2T5L5;Q9TLJ8;Q9TLL5;Q9TLK3;Q95FM8;Q9FF03;Q71N61;Q29VB2;E1UZH9;Q9TLL3;Q9MRJ8;Q95AN2;Q9MTU5;Q9MTZ8;Q3ZU72;A8ASI2;Q9GET4;Q9MW35;Q9TMV2;O98492;Q93Y44;A8ASH2;B7S4P3;C0J3J3;Q95FQ3;Q9MRK2;Q95FM7;Q9MRF4;Q67H80;Q29S89;Q257C7;B8PRK4;Q9MU78;…	3602	239	CID	M5(Oxidation)	84.49	1.02393e-05		5	56		1	1487.83	-13.3441	10/121	pps_Arabidopsis_trypsin_rep3.mgf
	High	LSIFETGIKVVDLLAPYR	O98766;Q9MTV1;Q9MTY1;Q95FJ1;Q8SLS8;Q9MU12;Q9MRM9;Q95FR1;Q9XQY8;Q8MBJ4;Q9MU01;O98770;Q29VB8;Q9XQX8;Q95AE2;Q95FL9;B7S4Q6;Q95FI1;Q67H82;A2T5L5;Q9TLL5;Q9TLK3;Q95FM8;Q9FF03;Q71N61;Q29VB2;E1UZH9;Q9MRJ8;Q9GI23;Q95AN2;Q9MTU5;Q9MTZ8;Q3ZU72;A8ASI2;Q9GET4;Q9MW35;Q9TMV2;O98492;Q8HT82;Q93Y44;A8ASH2;B7S4P3;C0J3J3;Q95FQ3;Q8MBL0;Q95FM7;Q9MRF4;Q67H80;Q29S89;Q257C7;Q9MU78;O98412;Q5W4R8;Q6YN69;Q5J048;A8Y664;Q8SLT5;…	3727	204	CID		67.74	0.000422402		3	55	35	1	2034.15	-7.99277	11/180	pps_Arabidopsis_trypsin_rep3.mgf
	Medium	ELQDIIAILGLDELSEEDRLTVAR	O98766;Q9MTV1;Q9MTY1;Q95FJ1;Q9MU12;Q9MRK7;Q9BA74;Q95FR1;Q9XQY8;Q8MBJ4;Q9MU01;Q29VB8;Q9XQX8;Q9MTV9;Q95AE2;Q95FL9;Q67H63;Q6EYX5;B7S4Q6;Q9XQY1;Q3L1L0;A2T5L5;Q9TLJ8;Q9TLL5;Q9TLK3;Q95FM8;Q9FF03;Q71N61;Q29VB2;E1UZH9;Q9MRJ8;Q95AN2;Q8SLU4;Q9MTU5;Q9MTZ8;Q3ZU72;Q9GET4;Q9MW35;Q9TMV2;O98492;Q93Y44;B7S4P3;C0J3J3;Q95FQ3;Q9GER5;Q9MRK2;Q9MRF4;Q67H80;Q29S89;Q257C7;B8PRK4;B7S4V7;Q9MU78;O98412;Q5W4R8;Q6YN69;Q8SLT5;…	2972	184	CID		46.41	0.0651327		7	56		1	2711.38	-26.2987	12/269	pps_Arabidopsis_trypsin_rep3.mgf
	Low	GIYPAVDPLDSTSTmLQPR	O98766;Q9MTV1;Q95FJ1;Q8SLS8;Q9MU12;Q9MRM9;Q9MRK7;Q9BA74;Q9MRM6;Q95FR1;Q9XQY8;Q8MBJ4;Q9MU01;O98770;Q29VB8;Q9XQX8;Q9MTU3;Q9MTV9;Q95AE2;Q95FL9;Q67H63;Q6EYX5;B7S4Q6;Q95FI1;Q9XQY1;Q67H82;Q3L1L0;A2T5L5;Q9TLJ8;Q9TLL5;Q95FM8;Q9FF03;Q71N61;Q29VB2;E1UZH9;Q9TLL3;Q9MRJ8;Q9GI23;Q95AN2;Q8SLU4;Q9MTU5;Q9MTZ8;Q3ZU72;A8ASI2;Q9GET4;Q9MW35;Q9TMV2;O98492;Q8HT82;Q93Y44;A8ASH2;B7S4P3;C0J3J3;Q95FQ3;Q8MBL0;Q9GER5;Q9MRK2;…	2265	197	CID	M15(Oxidation)	40.5	0.245268	0	1	55	47	1	2076.99	-17.6343	9/167	pps_Arabidopsis_trypsin_rep3.mgf
	Low	ESGVINEQNIAESK	Q9MTV1;Q9MTY1;Q95FJ1;Q9MRM9;Q9MRM6;Q9XQY8;Q9MU01;O98770;Q29VB8;Q9XQX8;Q9MTU3;Q9MTV9;Q95FI1;Q9XQY1;Q67H82;A2T5L5;Q9TLJ8;Q9TLL5;Q95FM8;E1UZH9;Q9TLL3;Q9MRJ8;Q3ZU72;A8ASI2;Q9MW35;O98492;C0J3J3;Q95FQ3;Q9MRF4;Q67H80;Q29S89;Q257C7;Q5W4R8;Q6YN69;Q8SLT5;Q95FQ1;Q29VB0;A3KLS5;Q9MRU7;Q95FW7;Q9MRA6;O98418;Q8SLS1;Q8SLS2;Q9SC46;O98490;Q95FK8;Q9MTU8;Q9XQY6;Q9MRR6;Q29S86;Q9MRA2;Q9MRL6;Q9TLL7;Q95FM3;Q9MV64;Q9MTZ4;…	875	86	CID		39.51	0.27654		6	55		1	1517.73	-8.15279	17/145	pps_Arabidopsis_trypsin_rep3.mgf
	Low	LSIFETGIKVVDLLAPYRR	O98766;Q9MTV1;Q9MTY1;Q95FJ1;Q8SLS8;Q9MU12;Q9MRM9;Q95FR1;Q9XQY8;Q8MBJ4;Q9MU01;O98770;Q29VB8;Q9XQX8;Q95AE2;Q95FL9;B7S4Q6;Q95FI1;Q67H82;A2T5L5;Q9TLL5;Q9TLK3;Q95FM8;Q9FF03;Q71N61;Q29VB2;E1UZH9;Q9MRJ8;Q9GI23;Q95AN2;Q9MTU5;Q9MTZ8;Q3ZU72;A8ASI2;Q9GET4;Q9MW35;Q9TMV2;O98492;Q8HT82;Q93Y44;A8ASH2;B7S4P3;C0J3J3;Q95FQ3;Q8MBL0;Q95FM7;Q9MRF4;Q67H80;Q29S89;Q257C7;Q9MU78;O98412;Q5W4R8;Q6YN69;Q5J048;A8Y664;Q8SLT5;…	3721	203	CID		36.49	0.518393		3	55		1	2190.25	-7.21438	9/191	pps_Arabidopsis_trypsin_rep3.mgf
	Low	VALVYGQmNEPPGAR	Q9MTV1;Q9MTY1;Q95FJ1;Q9MU12;Q9MRM9;Q9MRK7;Q9BA74;Q9MRM6;Q95FR1;Q9XQY8;Q8MBJ4;Q9MU01;O98770;Q29VB8;Q9XQX8;Q9MTU3;Q9MTV9;Q95AE2;Q95FL9;Q67H63;Q6EYX5;B7S4Q6;Q95FI1;Q9XQY1;Q67H82;A2T5L5;Q9TLJ8;Q9TLL5;Q9TLK3;Q95FM8;Q9FF03;Q71N61;E1UZH9;Q9TLL3;Q9GI23;Q95AN2;Q8SLU4;Q9MTU5;Q9MTZ8;A8ASI2;Q9GET4;Q9MW35;Q9TMV2;O98492;Q8HT82;Q93Y44;A8ASH2;B7S4P3;C0J3J3;Q95FQ3;Q8MBL0;Q9GER5;Q9MRK2;Q95FM7;Q9MRF4;Q67H80;Q29S89;…	4104	240	CID	M8(Oxidation)	33.38	1.15463		5	55	39	1	1617.76	-28.8626	9/133	pps_Arabidopsis_trypsin_rep3.mgf
	Low	VVDLLAPYRR	O98766;Q9MTV1;Q9MTY1;Q95FJ1;Q8SLS8;Q9MU12;Q9MRM9;Q95FR1;Q9XQY8;Q8MBJ4;Q9MU01;O98770;Q29VB8;Q9XQX8;Q9MTV9;Q95AE2;Q95FL9;Q6EYX5;B7S4Q6;Q95FI1;Q67H82;A2T5L5;Q9TLL5;Q9TLK3;Q95FM8;Q9FF03;Q71N61;Q29VB2;E1UZH9;Q9TLL3;Q9MRJ8;Q9GI23;Q95AN2;Q9MTU5;Q9MTZ8;Q3ZU72;A8ASI2;Q9GET4;Q9MW35;Q9TMV2;O98492;Q8HT82;Q93Y44;A8ASH2;B7S4P3;C0J3J3;Q95FQ3;Q8MBL0;Q9GER5;Q95FM7;Q9MRF4;Q67H80;Q29S89;Q257C7;B8PRK4;Q9MU78;O98412;…	4066	235	CID		32.13	1.46474		3	55	40	1	1201.7	-8.33929	9/81	pps_Arabidopsis_trypsin_rep3.mgf
	Low	MPSAVGYQPTLSTEmGTLQER	Q9MTY1;Q9MRM6;Q9MTU3;Q95AE2;Q3L1L0;A2T5L5;Q9TLL5;E1UZH9;Q8SLU4;Q9MTZ8;Q95FQ3;Q95FM7;Q257C7;O98412;Q29VB0;Q9MRL5;Q95FL6;Q8MBK2;Q8SLS2;Q9SC46;Q67H62;B3SHD6;Q95FK8;Q9MTU8;C8YPI1;Q9MRR6;Q95FM3;Q9MTZ4;Q9XQY2;Q1PGD5;Q9SC47;Q9MRW3;P19366;Q9MRG6;Q95FW9;A9XUH0;Q3ZMJ5;Q8MBI2;Q95FN0;D7KRE0;Q8MBI0;E0XD31;Q8WH97;Q5YGM9;Q9SBN9;Q5UVH1;Q6YN70;Q09RD9;Q95FL0;E0XD20;B2BI37;Q5UVF9;Q5YGN7;Q9SC27;Q5YGK8;Q5UVH4;Q95FT4	571	57	CID	M15(Oxidation)	23.75	9.44389		3	55	32	1	2312.03	-26.7492	7/221	pps_Arabidopsis_trypsin_rep3.mgf
Q95FJ1	41.79	22	18	481	51.8592	5.31299	1119.32	ATP synthase beta subunit (Fragment) OS=Terminalia catappa GN=atpB PE=3 SV=1 - [Q95FJ1_TERCT]
	Confidence Icon	Sequence	Protein Accessions	# Proteins	# Protein Groups	Activation Type	Modifications	IonScore	Exp Value	Δ Score	Rank	Identity High	Homology Threshold	Charge	m/z [Da]	ΔM [ppm]	Ions Matched	Spectrum File
	High	DTLGQEINVTcEVQQLLGNNR	Q95FJ1;E1UZH9;P19366;Q95FW4;D7KRE0	24	5	CID	C11(Carbamidomethyl)	215.03	8.11602e-19	0	2	55		1	2401.17	-2.63009	20/223	pps_Arabidopsis_trypsin_rep3.mgf
	High	YKELQDIIAILGLDELSEEDR	O98766;Q9MTV1;Q9MTY1;Q95FJ1;Q9MU12;Q9MRM9;Q9MRK7;Q9BA74;Q9MRM6;Q95FR1;Q9XQY8;Q8MBJ4;Q9MU01;Q29VB8;Q9XQX8;Q9MTV9;Q95AE2;Q95FL9;Q67H63;Q6EYX5;B7S4Q6;Q95FI1;Q9XQY1;Q3L1L0;A2T5L5;Q9TLJ8;Q9TLL5;Q9TLK3;Q95FM8;Q9FF03;Q71N61;Q29VB2;E1UZH9;Q9MRJ8;Q95AN2;Q8SLU4;Q9MTU5;Q9MTZ8;Q3ZU72;Q9GET4;Q9MW35;Q9TMV2;O98492;Q8HT82;Q93Y44;B7S4P3;C0J3J3;Q95FQ3;Q9GER5;Q9MRK2;Q9MRF4;Q67H80;Q29S89;Q257C7;B8PRK4;B7S4V7;Q9MU78;…	3355	204	CID		170.28	2.54061e-14		7	55		1	2462.22	-18.76	18/233	pps_Arabidopsis_trypsin_rep3.mgf
	High	GRDTLGQEINVTcEVQQLLGNNR	Q95FJ1;E1UZH9;P19366;Q95FW4;D7KRE0	24	5	CID	C13(Carbamidomethyl)	159.88	2.66272e-13	0	2	55		1	2614.29	-4.28617	18/249	pps_Arabidopsis_trypsin_rep3.mgf
	High	DVNEQDVLLFIDNIFR	Q9MTY1;Q95FJ1;Q9MU12;Q9BA74;Q9MRM6;Q95FR1;Q9XQY8;Q8MBJ4;Q9MU01;Q29VB8;Q9XQX8;Q9MTU3;Q9MTV9;Q95AE2;Q95FL9;Q67H63;Q6EYX5;Q95FI1;Q67H82;Q3L1L0;A2T5L5;Q9TLJ8;Q9TLK3;Q95FM8;Q9FF03;E1UZH9;Q9MRJ8;Q9GI23;Q95AN2;Q8SLU4;Q9MTU5;Q9MTZ8;Q3ZU72;A8ASI2;Q9GET4;Q9MW35;Q9TMV2;O98492;Q8HT82;Q93Y44;A8ASH2;B7S4P3;C0J3J3;Q8MBL0;Q9GER5;Q9MRK2;Q95FM7;Q9MRF4;Q67H80;Q29S89;Q257C7;Q9MU78;O98412;Q5W4R8;A8Y664;Q8SLT5;Q95FQ1;…	2339	174	CID		143.27	1.29342e-11		3	55		1	1950.02	10.9596	15/172	pps_Arabidopsis_trypsin_rep3.mgf
	High	GIYPAVDPLDSTSTMLQPR	O98766;Q9MTV1;Q95FJ1;Q8SLS8;Q9MU12;Q9MRM9;Q9MRK7;Q9BA74;Q9MRM6;Q95FR1;Q9XQY8;Q8MBJ4;Q9MU01;O98770;Q29VB8;Q9XQX8;Q9MTU3;Q9MTV9;Q95AE2;Q95FL9;Q67H63;Q6EYX5;B7S4Q6;Q95FI1;Q9XQY1;Q67H82;Q3L1L0;A2T5L5;Q9TLJ8;Q9TLL5;Q95FM8;Q9FF03;Q71N61;Q29VB2;E1UZH9;Q9TLL3;Q9MRJ8;Q9GI23;Q95AN2;Q8SLU4;Q9MTU5;Q9MTZ8;Q3ZU72;A8ASI2;Q9GET4;Q9MW35;Q9TMV2;O98492;Q8HT82;Q93Y44;A8ASH2;B7S4P3;C0J3J3;Q95FQ3;Q8MBL0;Q9GER5;Q9MRK2;…	2265	197	CID		128.63	3.74874e-10		2	55		1	2061.01	-11.1165	14/167	pps_Arabidopsis_trypsin_rep3.mgf
	High	VALVYGQMNEPPGAR	Q9MTV1;Q9MTY1;Q95FJ1;Q9MU12;Q9MRM9;Q9MRK7;Q9BA74;Q9MRM6;Q95FR1;Q9XQY8;Q8MBJ4;Q9MU01;O98770;Q29VB8;Q9XQX8;Q9MTU3;Q9MTV9;Q95AE2;Q95FL9;Q67H63;Q6EYX5;B7S4Q6;Q95FI1;Q9XQY1;Q67H82;A2T5L5;Q9TLJ8;Q9TLL5;Q9TLK3;Q95FM8;Q9FF03;Q71N61;E1UZH9;Q9TLL3;Q9GI23;Q95AN2;Q8SLU4;Q9MTU5;Q9MTZ8;A8ASI2;Q9GET4;Q9MW35;Q9TMV2;O98492;Q8HT82;Q93Y44;A8ASH2;B7S4P3;C0J3J3;Q95FQ3;Q8MBL0;Q9GER5;Q9MRK2;Q95FM7;Q9MRF4;Q67H80;Q29S89;…	4104	240	CID		115.6	7.36178e-09		4	55		1	1601.78	-17.1192	11/133	pps_Arabidopsis_trypsin_rep3.mgf
	High	FVQAGSEVSALLGR	O98766;Q9MTV1;Q9MTY1;Q95FJ1;Q8SLS8;Q9MU12;Q9MRM9;Q9MRK7;Q9BA74;Q9MRM6;Q95FR1;Q9XQY8;Q8MBJ4;Q9MU01;O98770;Q29VB8;Q9XQX8;Q9MTU3;Q9MTV9;Q95AE2;Q95FL9;Q67H63;B7S4Q6;Q67H82;Q3L1L0;A2T5L5;Q9TLL5;Q9TLK3;Q95FM8;Q9FF03;Q71N61;Q29VB2;E1UZH9;Q9MRJ8;Q9GI23;Q95AN2;Q8SLU4;Q9MTU5;Q3ZU72;A8ASI2;Q9MW35;Q9TMV2;O98492;Q8HT82;B7S4P3;C0J3J3;Q95FQ3;Q8MBL0;Q9GER5;Q9MRK2;Q95FM7;Q9MRF4;Q67H80;Q29S89;Q257C7;B8PRK4;B7S4V7;…	3906	241	CID		111.74	1.75416e-08		2	55		1	1433.77	-3.89274	19/137	pps_Arabidopsis_trypsin_rep3.mgf
	High	ELQDIIAILGLDELSEEDR	O98766;Q9MTV1;Q9MTY1;Q95FJ1;Q9MU12;Q9MRM9;Q9MRK7;Q9BA74;Q9MRM6;Q95FR1;Q9XQY8;Q8MBJ4;Q9MU01;Q29VB8;Q9XQX8;Q9MTV9;Q95AE2;Q95FL9;Q67H63;Q6EYX5;B7S4Q6;Q95FI1;Q9XQY1;Q3L1L0;A2T5L5;Q9TLJ8;Q9TLL5;Q9TLK3;Q95FM8;Q9FF03;Q71N61;Q29VB2;E1UZH9;Q9MRJ8;Q95AN2;Q8SLU4;Q9MTU5;Q9MTZ8;Q3ZU72;Q9GET4;Q9MW35;Q9TMV2;O98492;Q8HT82;Q93Y44;B7S4P3;C0J3J3;Q95FQ3;Q9GER5;Q9MRK2;Q9MRF4;Q67H80;Q29S89;Q257C7;B8PRK4;B7S4V7;Q9MU78;…	3363	205	CID		104.53	9.5563e-08		8	55		1	2171.09	-7.38425	18/211	pps_Arabidopsis_trypsin_rep3.mgf
	High	AHGGVSVFGGVGER	O98766;Q9MTV1;Q9MTY1;Q95FJ1;Q9MU12;Q9MRM9;Q9BA74;Q9MRM6;Q95FR1;Q9XQY8;Q8MBJ4;Q9MU01;O98770;Q29VB8;Q9XQX8;Q9MTU3;Q9MTV9;Q95AE2;Q95FL9;Q67H63;B7S4Q6;Q95FI1;Q9XQY1;Q67H82;A2T5L5;Q9TLJ8;Q9TLL5;Q9TLK3;Q71N61;Q29VB2;E1UZH9;Q9MRJ8;Q9MTU5;Q9MTZ8;Q3ZU72;A8ASI2;Q9GET4;Q9TMV2;O98492;Q8HT82;Q93Y44;A8ASH2;B7S4P3;C0J3J3;Q95FQ3;Q9GER5;Q9MRK2;Q95FM7;Q9MRF4;Q67H80;Q29S89;Q257C7;B8PRK4;B7S4V7;Q9MU78;O98412;Q5W4R8;…	3365	226	CID		102.33	1.46154e-07	0	1	55	44	1	1328.66	-6.03062	20/119	pps_Arabidopsis_trypsin_rep3.mgf
	High	YKELQDIIAILGLDELSEEDRLTVAR	O98766;Q9MTV1;Q9MTY1;Q95FJ1;Q9MU12;Q9MRK7;Q9BA74;Q95FR1;Q9XQY8;Q8MBJ4;Q9MU01;Q29VB8;Q9XQX8;Q9MTV9;Q95AE2;Q95FL9;Q67H63;Q6EYX5;B7S4Q6;Q9XQY1;Q3L1L0;A2T5L5;Q9TLJ8;Q9TLL5;Q9TLK3;Q95FM8;Q9FF03;Q71N61;Q29VB2;E1UZH9;Q9MRJ8;Q95AN2;Q8SLU4;Q9MTU5;Q9MTZ8;Q3ZU72;Q9GET4;Q9MW35;Q9TMV2;O98492;Q93Y44;B7S4P3;C0J3J3;Q95FQ3;Q9GER5;Q9MRK2;Q9MRF4;Q67H80;Q29S89;Q257C7;B8PRK4;B7S4V7;Q9MU78;O98412;Q5W4R8;Q6YN69;Q8SLT5;…	2967	183	CID		94.81	8.92328e-07		7	55		1	3002.54	-21.9152	13/291	pps_Arabidopsis_trypsin_rep3.mgf
	High	TVLIMELINNIAK	O98766;Q9MTV1;Q9MTY1;Q95FJ1;Q8SLS8;Q9MU12;Q9MRM9;Q9MRK7;Q9BA74;Q9MRM6;Q95FR1;Q8MBJ4;Q9MU01;O98770;Q9XQX8;Q9MTU3;Q9MTV9;Q95AE2;Q95FL9;Q67H63;Q6EYX5;B7S4Q6;Q9XQY1;Q67H82;A2T5L5;Q9TLJ8;Q9TLL5;Q9TLK3;Q95FM8;Q9FF03;Q71N61;Q29VB2;E1UZH9;Q9TLL3;Q9MRJ8;Q95AN2;Q9MTU5;Q9MTZ8;Q3ZU72;A8ASI2;Q9GET4;Q9MW35;Q9TMV2;O98492;Q93Y44;A8ASH2;B7S4P3;C0J3J3;Q95FQ3;Q9MRK2;Q95FM7;Q9MRF4;Q67H80;Q29S89;Q257C7;B8PRK4;Q9MU78;…	3602	239	CID		94.13	1.15292e-06		6	56		1	1471.82	-24.8572	11/121	pps_Arabidopsis_trypsin_rep3.mgf
	High	DTLGQEINVTCEVQQLLGNNR	Q95FJ1;E1UZH9;P19366;Q95FW4;D7KRE0	24	5	CID		86.79	5.41098e-06		4	55		1	2344.15	-2.06953	14/223	pps_Arabidopsis_trypsin_rep3.mgf
	High	TVLImELINNIAK	O98766;Q9MTV1;Q9MTY1;Q95FJ1;Q8SLS8;Q9MU12;Q9MRM9;Q9MRK7;Q9BA74;Q9MRM6;Q95FR1;Q8MBJ4;Q9MU01;O98770;Q9XQX8;Q9MTU3;Q9MTV9;Q95AE2;Q95FL9;Q67H63;Q6EYX5;B7S4Q6;Q9XQY1;Q67H82;A2T5L5;Q9TLJ8;Q9TLL5;Q9TLK3;Q95FM8;Q9FF03;Q71N61;Q29VB2;E1UZH9;Q9TLL3;Q9MRJ8;Q95AN2;Q9MTU5;Q9MTZ8;Q3ZU72;A8ASI2;Q9GET4;Q9MW35;Q9TMV2;O98492;Q93Y44;A8ASH2;B7S4P3;C0J3J3;Q95FQ3;Q9MRK2;Q95FM7;Q9MRF4;Q67H80;Q29S89;Q257C7;B8PRK4;Q9MU78;…	3602	239	CID	M5(Oxidation)	84.49	1.02393e-05		5	56		1	1487.83	-13.3441	10/121	pps_Arabidopsis_trypsin_rep3.mgf
	High	IAQIIGPVLDVAFPPGK	O98766;Q95FJ1;Q95FR1;Q9MU01;O98770;Q6EYX5;Q67H82;Q9TLL5;Q95FM8;Q9TLL3;Q95AN2;Q9MTZ8;Q3ZU72;A8ASI2;Q95FM7;Q67H80;Q29S89;Q5W4R8;Q95FQ1;Q3ZU73;Q29VB0;Q9MRL5;Q95FL6;C0J3L2;Q9MRA6;Q9MRQ6;Q9SC46;O98490;Q9TLJ7;Q95FS7;Q29S86;Q9MRL6;Q95FM3;Q9XQZ0;Q3ZU69;Q29VC3;Q1PGD5;A3KLS6;P19366;Q95DV0;Q8WJG9;Q4KUA1;A9XUH0;Q8WJG8;Q9XQX3;Q95FV0;Q9SCE3;Q29V89;Q95FI7;Q95FV3;O98775;Q4KU64;A9QBY3;D7KRE0;Q95FQ5;Q4KU89;Q4VN39	595	57	CID		74.17	8.37869e-05		2	54		1	1735.01	-1.59727	18/163	pps_Arabidopsis_trypsin_rep3.mgf
	High	LSIFETGIKVVDLLAPYR	O98766;Q9MTV1;Q9MTY1;Q95FJ1;Q8SLS8;Q9MU12;Q9MRM9;Q95FR1;Q9XQY8;Q8MBJ4;Q9MU01;O98770;Q29VB8;Q9XQX8;Q95AE2;Q95FL9;B7S4Q6;Q95FI1;Q67H82;A2T5L5;Q9TLL5;Q9TLK3;Q95FM8;Q9FF03;Q71N61;Q29VB2;E1UZH9;Q9MRJ8;Q9GI23;Q95AN2;Q9MTU5;Q9MTZ8;Q3ZU72;A8ASI2;Q9GET4;Q9MW35;Q9TMV2;O98492;Q8HT82;Q93Y44;A8ASH2;B7S4P3;C0J3J3;Q95FQ3;Q8MBL0;Q95FM7;Q9MRF4;Q67H80;Q29S89;Q257C7;Q9MU78;O98412;Q5W4R8;Q6YN69;Q5J048;A8Y664;Q8SLT5;…	3727	204	CID		67.74	0.000422402		3	55	35	1	2034.15	-7.99277	11/180	pps_Arabidopsis_trypsin_rep3.mgf
	High	IAQIIGPVLDVAFPPGKMPNIYNALVVK	O98766;Q95FJ1;Q95FR1;Q9MU01;O98770;Q6EYX5;Q67H82;Q9TLL5;Q95FM8;Q9TLL3;Q95AN2;Q9MTZ8;Q3ZU72;A8ASI2;Q67H80;Q5W4R8;Q95FQ1;Q3ZU73;Q29VB0;Q9MRL5;Q9MRQ6;Q9SC46;O98490;Q9TLJ7;Q95FS7;Q29S86;Q9MRL6;Q3ZU69;Q29VC3;A3KLS6;P19366;Q95DV0;Q8WJG9;Q4KUA1;A9XUH0;Q9XQX3;Q95FV0;Q9SCE3;Q29V89;O98775;A9QBY3;D7KRE0;Q95FQ5;Q4KU89;Q4VN39	468	45	CID		59.41	0.0024475		2	54		1	2977.69	-2.71731	17/284	pps_Arabidopsis_trypsin_rep3.mgf
	Medium	ELQDIIAILGLDELSEEDRLTVAR	O98766;Q9MTV1;Q9MTY1;Q95FJ1;Q9MU12;Q9MRK7;Q9BA74;Q95FR1;Q9XQY8;Q8MBJ4;Q9MU01;Q29VB8;Q9XQX8;Q9MTV9;Q95AE2;Q95FL9;Q67H63;Q6EYX5;B7S4Q6;Q9XQY1;Q3L1L0;A2T5L5;Q9TLJ8;Q9TLL5;Q9TLK3;Q95FM8;Q9FF03;Q71N61;Q29VB2;E1UZH9;Q9MRJ8;Q95AN2;Q8SLU4;Q9MTU5;Q9MTZ8;Q3ZU72;Q9GET4;Q9MW35;Q9TMV2;O98492;Q93Y44;B7S4P3;C0J3J3;Q95FQ3;Q9GER5;Q9MRK2;Q9MRF4;Q67H80;Q29S89;Q257C7;B8PRK4;B7S4V7;Q9MU78;O98412;Q5W4R8;Q6YN69;Q8SLT5;…	2972	184	CID		46.41	0.0651327		7	56		1	2711.38	-26.2987	12/269	pps_Arabidopsis_trypsin_rep3.mgf
	Low	GIYPAVDPLDSTSTmLQPR	O98766;Q9MTV1;Q95FJ1;Q8SLS8;Q9MU12;Q9MRM9;Q9MRK7;Q9BA74;Q9MRM6;Q95FR1;Q9XQY8;Q8MBJ4;Q9MU01;O98770;Q29VB8;Q9XQX8;Q9MTU3;Q9MTV9;Q95AE2;Q95FL9;Q67H63;Q6EYX5;B7S4Q6;Q95FI1;Q9XQY1;Q67H82;Q3L1L0;A2T5L5;Q9TLJ8;Q9TLL5;Q95FM8;Q9FF03;Q71N61;Q29VB2;E1UZH9;Q9TLL3;Q9MRJ8;Q9GI23;Q95AN2;Q8SLU4;Q9MTU5;Q9MTZ8;Q3ZU72;A8ASI2;Q9GET4;Q9MW35;Q9TMV2;O98492;Q8HT82;Q93Y44;A8ASH2;B7S4P3;C0J3J3;Q95FQ3;Q8MBL0;Q9GER5;Q9MRK2;…	2265	197	CID	M15(Oxidation)	40.5	0.245268	0	1	55	47	1	2076.99	-17.6343	9/167	pps_Arabidopsis_trypsin_rep3.mgf
	Low	ESGVINEQNIAESK	Q9MTV1;Q9MTY1;Q95FJ1;Q9MRM9;Q9MRM6;Q9XQY8;Q9MU01;O98770;Q29VB8;Q9XQX8;Q9MTU3;Q9MTV9;Q95FI1;Q9XQY1;Q67H82;A2T5L5;Q9TLJ8;Q9TLL5;Q95FM8;E1UZH9;Q9TLL3;Q9MRJ8;Q3ZU72;A8ASI2;Q9MW35;O98492;C0J3J3;Q95FQ3;Q9MRF4;Q67H80;Q29S89;Q257C7;Q5W4R8;Q6YN69;Q8SLT5;Q95FQ1;Q29VB0;A3KLS5;Q9MRU7;Q95FW7;Q9MRA6;O98418;Q8SLS1;Q8SLS2;Q9SC46;O98490;Q95FK8;Q9MTU8;Q9XQY6;Q9MRR6;Q29S86;Q9MRA2;Q9MRL6;Q9TLL7;Q95FM3;Q9MV64;Q9MTZ4;…	875	86	CID		39.51	0.27654		6	55		1	1517.73	-8.15279	17/145	pps_Arabidopsis_trypsin_rep3.mgf
	Low	LSIFETGIKVVDLLAPYRR	O98766;Q9MTV1;Q9MTY1;Q95FJ1;Q8SLS8;Q9MU12;Q9MRM9;Q95FR1;Q9XQY8;Q8MBJ4;Q9MU01;O98770;Q29VB8;Q9XQX8;Q95AE2;Q95FL9;B7S4Q6;Q95FI1;Q67H82;A2T5L5;Q9TLL5;Q9TLK3;Q95FM8;Q9FF03;Q71N61;Q29VB2;E1UZH9;Q9MRJ8;Q9GI23;Q95AN2;Q9MTU5;Q9MTZ8;Q3ZU72;A8ASI2;Q9GET4;Q9MW35;Q9TMV2;O98492;Q8HT82;Q93Y44;A8ASH2;B7S4P3;C0J3J3;Q95FQ3;Q8MBL0;Q95FM7;Q9MRF4;Q67H80;Q29S89;Q257C7;Q9MU78;O98412;Q5W4R8;Q6YN69;Q5J048;A8Y664;Q8SLT5;…	3721	203	CID		36.49	0.518393		3	55		1	2190.25	-7.21438	9/191	pps_Arabidopsis_trypsin_rep3.mgf
	Low	VALVYGQmNEPPGAR	Q9MTV1;Q9MTY1;Q95FJ1;Q9MU12;Q9MRM9;Q9MRK7;Q9BA74;Q9MRM6;Q95FR1;Q9XQY8;Q8MBJ4;Q9MU01;O98770;Q29VB8;Q9XQX8;Q9MTU3;Q9MTV9;Q95AE2;Q95FL9;Q67H63;Q6EYX5;B7S4Q6;Q95FI1;Q9XQY1;Q67H82;A2T5L5;Q9TLJ8;Q9TLL5;Q9TLK3;Q95FM8;Q9FF03;Q71N61;E1UZH9;Q9TLL3;Q9GI23;Q95AN2;Q8SLU4;Q9MTU5;Q9MTZ8;A8ASI2;Q9GET4;Q9MW35;Q9TMV2;O98492;Q8HT82;Q93Y44;A8ASH2;B7S4P3;C0J3J3;Q95FQ3;Q8MBL0;Q9GER5;Q9MRK2;Q95FM7;Q9MRF4;Q67H80;Q29S89;…	4104	240	CID	M8(Oxidation)	33.38	1.15463		5	55	39	1	1617.76	-28.8626	9/133	pps_Arabidopsis_trypsin_rep3.mgf
	Low	VVDLLAPYRR	O98766;Q9MTV1;Q9MTY1;Q95FJ1;Q8SLS8;Q9MU12;Q9MRM9;Q95FR1;Q9XQY8;Q8MBJ4;Q9MU01;O98770;Q29VB8;Q9XQX8;Q9MTV9;Q95AE2;Q95FL9;Q6EYX5;B7S4Q6;Q95FI1;Q67H82;A2T5L5;Q9TLL5;Q9TLK3;Q95FM8;Q9FF03;Q71N61;Q29VB2;E1UZH9;Q9TLL3;Q9MRJ8;Q9GI23;Q95AN2;Q9MTU5;Q9MTZ8;Q3ZU72;A8ASI2;Q9GET4;Q9MW35;Q9TMV2;O98492;Q8HT82;Q93Y44;A8ASH2;B7S4P3;C0J3J3;Q95FQ3;Q8MBL0;Q9GER5;Q95FM7;Q9MRF4;Q67H80;Q29S89;Q257C7;B8PRK4;Q9MU78;O98412;…	4066	235	CID		32.13	1.46474		3	55	40	1	1201.7	-8.33929	9/81	pps_Arabidopsis_trypsin_rep3.mgf
Q9MU01	41.61	23	18	483	52.083	5.18604	1119.32	ATP synthase beta subunit (Fragment) OS=Quisqualis indica GN=atpB PE=3 SV=1 - [Q9MU01_QUIIN]
	Confidence Icon	Sequence	Protein Accessions	# Proteins	# Protein Groups	Activation Type	Modifications	IonScore	Exp Value	Δ Score	Rank	Identity High	Homology Threshold	Charge	m/z [Da]	ΔM [ppm]	Ions Matched	Spectrum File
	High	DTLGQxINVTcEVQQLLGNNR	Q9MU01	1	1	CID	X6(E), C11(Carbamidomethyl)	215.03	8.11602e-19		3	55		1	2401.17	-2.63009	20/223	pps_Arabidopsis_trypsin_rep3.mgf
	High	YKELQDIIAILGLDELSEEDR	O98766;Q9MTV1;Q9MTY1;Q95FJ1;Q9MU12;Q9MRM9;Q9MRK7;Q9BA74;Q9MRM6;Q95FR1;Q9XQY8;Q8MBJ4;Q9MU01;Q29VB8;Q9XQX8;Q9MTV9;Q95AE2;Q95FL9;Q67H63;Q6EYX5;B7S4Q6;Q95FI1;Q9XQY1;Q3L1L0;A2T5L5;Q9TLJ8;Q9TLL5;Q9TLK3;Q95FM8;Q9FF03;Q71N61;Q29VB2;E1UZH9;Q9MRJ8;Q95AN2;Q8SLU4;Q9MTU5;Q9MTZ8;Q3ZU72;Q9GET4;Q9MW35;Q9TMV2;O98492;Q8HT82;Q93Y44;B7S4P3;C0J3J3;Q95FQ3;Q9GER5;Q9MRK2;Q9MRF4;Q67H80;Q29S89;Q257C7;B8PRK4;B7S4V7;Q9MU78;…	3355	204	CID		170.28	2.54061e-14		7	55		1	2462.22	-18.76	18/233	pps_Arabidopsis_trypsin_rep3.mgf
	High	GRDTLGQxINVTcEVQQLLGNNR	Q9MU01	1	1	CID	X8(E), C13(Carbamidomethyl)	159.88	2.66272e-13		3	55		1	2614.29	-4.28617	18/249	pps_Arabidopsis_trypsin_rep3.mgf
	High	DVNEQDVLLFIDNIFR	Q9MTY1;Q95FJ1;Q9MU12;Q9BA74;Q9MRM6;Q95FR1;Q9XQY8;Q8MBJ4;Q9MU01;Q29VB8;Q9XQX8;Q9MTU3;Q9MTV9;Q95AE2;Q95FL9;Q67H63;Q6EYX5;Q95FI1;Q67H82;Q3L1L0;A2T5L5;Q9TLJ8;Q9TLK3;Q95FM8;Q9FF03;E1UZH9;Q9MRJ8;Q9GI23;Q95AN2;Q8SLU4;Q9MTU5;Q9MTZ8;Q3ZU72;A8ASI2;Q9GET4;Q9MW35;Q9TMV2;O98492;Q8HT82;Q93Y44;A8ASH2;B7S4P3;C0J3J3;Q8MBL0;Q9GER5;Q9MRK2;Q95FM7;Q9MRF4;Q67H80;Q29S89;Q257C7;Q9MU78;O98412;Q5W4R8;A8Y664;Q8SLT5;Q95FQ1;…	2339	174	CID		143.27	1.29342e-11		3	55		1	1950.02	10.9596	15/172	pps_Arabidopsis_trypsin_rep3.mgf
	High	GIYPAVDPLDSTSTMLQPR	O98766;Q9MTV1;Q95FJ1;Q8SLS8;Q9MU12;Q9MRM9;Q9MRK7;Q9BA74;Q9MRM6;Q95FR1;Q9XQY8;Q8MBJ4;Q9MU01;O98770;Q29VB8;Q9XQX8;Q9MTU3;Q9MTV9;Q95AE2;Q95FL9;Q67H63;Q6EYX5;B7S4Q6;Q95FI1;Q9XQY1;Q67H82;Q3L1L0;A2T5L5;Q9TLJ8;Q9TLL5;Q95FM8;Q9FF03;Q71N61;Q29VB2;E1UZH9;Q9TLL3;Q9MRJ8;Q9GI23;Q95AN2;Q8SLU4;Q9MTU5;Q9MTZ8;Q3ZU72;A8ASI2;Q9GET4;Q9MW35;Q9TMV2;O98492;Q8HT82;Q93Y44;A8ASH2;B7S4P3;C0J3J3;Q95FQ3;Q8MBL0;Q9GER5;Q9MRK2;…	2265	197	CID		128.63	3.74874e-10		2	55		1	2061.01	-11.1165	14/167	pps_Arabidopsis_trypsin_rep3.mgf
	High	VALVYGQMNEPPGAR	Q9MTV1;Q9MTY1;Q95FJ1;Q9MU12;Q9MRM9;Q9MRK7;Q9BA74;Q9MRM6;Q95FR1;Q9XQY8;Q8MBJ4;Q9MU01;O98770;Q29VB8;Q9XQX8;Q9MTU3;Q9MTV9;Q95AE2;Q95FL9;Q67H63;Q6EYX5;B7S4Q6;Q95FI1;Q9XQY1;Q67H82;A2T5L5;Q9TLJ8;Q9TLL5;Q9TLK3;Q95FM8;Q9FF03;Q71N61;E1UZH9;Q9TLL3;Q9GI23;Q95AN2;Q8SLU4;Q9MTU5;Q9MTZ8;A8ASI2;Q9GET4;Q9MW35;Q9TMV2;O98492;Q8HT82;Q93Y44;A8ASH2;B7S4P3;C0J3J3;Q95FQ3;Q8MBL0;Q9GER5;Q9MRK2;Q95FM7;Q9MRF4;Q67H80;Q29S89;…	4104	240	CID		115.6	7.36178e-09		4	55		1	1601.78	-17.1192	11/133	pps_Arabidopsis_trypsin_rep3.mgf
	High	FVQAGSEVSALLGR	O98766;Q9MTV1;Q9MTY1;Q95FJ1;Q8SLS8;Q9MU12;Q9MRM9;Q9MRK7;Q9BA74;Q9MRM6;Q95FR1;Q9XQY8;Q8MBJ4;Q9MU01;O98770;Q29VB8;Q9XQX8;Q9MTU3;Q9MTV9;Q95AE2;Q95FL9;Q67H63;B7S4Q6;Q67H82;Q3L1L0;A2T5L5;Q9TLL5;Q9TLK3;Q95FM8;Q9FF03;Q71N61;Q29VB2;E1UZH9;Q9MRJ8;Q9GI23;Q95AN2;Q8SLU4;Q9MTU5;Q3ZU72;A8ASI2;Q9MW35;Q9TMV2;O98492;Q8HT82;B7S4P3;C0J3J3;Q95FQ3;Q8MBL0;Q9GER5;Q9MRK2;Q95FM7;Q9MRF4;Q67H80;Q29S89;Q257C7;B8PRK4;B7S4V7;…	3906	241	CID		111.74	1.75416e-08		2	55		1	1433.77	-3.89274	19/137	pps_Arabidopsis_trypsin_rep3.mgf
	High	ELQDIIAILGLDELSEEDR	O98766;Q9MTV1;Q9MTY1;Q95FJ1;Q9MU12;Q9MRM9;Q9MRK7;Q9BA74;Q9MRM6;Q95FR1;Q9XQY8;Q8MBJ4;Q9MU01;Q29VB8;Q9XQX8;Q9MTV9;Q95AE2;Q95FL9;Q67H63;Q6EYX5;B7S4Q6;Q95FI1;Q9XQY1;Q3L1L0;A2T5L5;Q9TLJ8;Q9TLL5;Q9TLK3;Q95FM8;Q9FF03;Q71N61;Q29VB2;E1UZH9;Q9MRJ8;Q95AN2;Q8SLU4;Q9MTU5;Q9MTZ8;Q3ZU72;Q9GET4;Q9MW35;Q9TMV2;O98492;Q8HT82;Q93Y44;B7S4P3;C0J3J3;Q95FQ3;Q9GER5;Q9MRK2;Q9MRF4;Q67H80;Q29S89;Q257C7;B8PRK4;B7S4V7;Q9MU78;…	3363	205	CID		104.53	9.5563e-08		8	55		1	2171.09	-7.38425	18/211	pps_Arabidopsis_trypsin_rep3.mgf
	High	AHGGVSVFGGVGER	O98766;Q9MTV1;Q9MTY1;Q95FJ1;Q9MU12;Q9MRM9;Q9BA74;Q9MRM6;Q95FR1;Q9XQY8;Q8MBJ4;Q9MU01;O98770;Q29VB8;Q9XQX8;Q9MTU3;Q9MTV9;Q95AE2;Q95FL9;Q67H63;B7S4Q6;Q95FI1;Q9XQY1;Q67H82;A2T5L5;Q9TLJ8;Q9TLL5;Q9TLK3;Q71N61;Q29VB2;E1UZH9;Q9MRJ8;Q9MTU5;Q9MTZ8;Q3ZU72;A8ASI2;Q9GET4;Q9TMV2;O98492;Q8HT82;Q93Y44;A8ASH2;B7S4P3;C0J3J3;Q95FQ3;Q9GER5;Q9MRK2;Q95FM7;Q9MRF4;Q67H80;Q29S89;Q257C7;B8PRK4;B7S4V7;Q9MU78;O98412;Q5W4R8;…	3365	226	CID		102.33	1.46154e-07	0	1	55	44	1	1328.66	-6.03062	20/119	pps_Arabidopsis_trypsin_rep3.mgf
	High	YKELQDIIAILGLDELSEEDRLTVAR	O98766;Q9MTV1;Q9MTY1;Q95FJ1;Q9MU12;Q9MRK7;Q9BA74;Q95FR1;Q9XQY8;Q8MBJ4;Q9MU01;Q29VB8;Q9XQX8;Q9MTV9;Q95AE2;Q95FL9;Q67H63;Q6EYX5;B7S4Q6;Q9XQY1;Q3L1L0;A2T5L5;Q9TLJ8;Q9TLL5;Q9TLK3;Q95FM8;Q9FF03;Q71N61;Q29VB2;E1UZH9;Q9MRJ8;Q95AN2;Q8SLU4;Q9MTU5;Q9MTZ8;Q3ZU72;Q9GET4;Q9MW35;Q9TMV2;O98492;Q93Y44;B7S4P3;C0J3J3;Q95FQ3;Q9GER5;Q9MRK2;Q9MRF4;Q67H80;Q29S89;Q257C7;B8PRK4;B7S4V7;Q9MU78;O98412;Q5W4R8;Q6YN69;Q8SLT5;…	2967	183	CID		94.81	8.92328e-07		7	55		1	3002.54	-21.9152	13/291	pps_Arabidopsis_trypsin_rep3.mgf
	High	TVLIMELINNIAK	O98766;Q9MTV1;Q9MTY1;Q95FJ1;Q8SLS8;Q9MU12;Q9MRM9;Q9MRK7;Q9BA74;Q9MRM6;Q95FR1;Q8MBJ4;Q9MU01;O98770;Q9XQX8;Q9MTU3;Q9MTV9;Q95AE2;Q95FL9;Q67H63;Q6EYX5;B7S4Q6;Q9XQY1;Q67H82;A2T5L5;Q9TLJ8;Q9TLL5;Q9TLK3;Q95FM8;Q9FF03;Q71N61;Q29VB2;E1UZH9;Q9TLL3;Q9MRJ8;Q95AN2;Q9MTU5;Q9MTZ8;Q3ZU72;A8ASI2;Q9GET4;Q9MW35;Q9TMV2;O98492;Q93Y44;A8ASH2;B7S4P3;C0J3J3;Q95FQ3;Q9MRK2;Q95FM7;Q9MRF4;Q67H80;Q29S89;Q257C7;B8PRK4;Q9MU78;…	3602	239	CID		94.13	1.15292e-06		6	56		1	1471.82	-24.8572	11/121	pps_Arabidopsis_trypsin_rep3.mgf
	High	DTLGQxINVTCEVQQLLGNNR	Q9MU01	1	1	CID	X6(E)	86.79	5.41098e-06		5	55		1	2344.15	-2.06953	14/223	pps_Arabidopsis_trypsin_rep3.mgf
	High	TVLImELINNIAK	O98766;Q9MTV1;Q9MTY1;Q95FJ1;Q8SLS8;Q9MU12;Q9MRM9;Q9MRK7;Q9BA74;Q9MRM6;Q95FR1;Q8MBJ4;Q9MU01;O98770;Q9XQX8;Q9MTU3;Q9MTV9;Q95AE2;Q95FL9;Q67H63;Q6EYX5;B7S4Q6;Q9XQY1;Q67H82;A2T5L5;Q9TLJ8;Q9TLL5;Q9TLK3;Q95FM8;Q9FF03;Q71N61;Q29VB2;E1UZH9;Q9TLL3;Q9MRJ8;Q95AN2;Q9MTU5;Q9MTZ8;Q3ZU72;A8ASI2;Q9GET4;Q9MW35;Q9TMV2;O98492;Q93Y44;A8ASH2;B7S4P3;C0J3J3;Q95FQ3;Q9MRK2;Q95FM7;Q9MRF4;Q67H80;Q29S89;Q257C7;B8PRK4;Q9MU78;…	3602	239	CID	M5(Oxidation)	84.49	1.02393e-05		5	56		1	1487.83	-13.3441	10/121	pps_Arabidopsis_trypsin_rep3.mgf
	High	GRDTLGQxINVTCEVQQLLGNNR	Q9MU01	1	1	CID	X8(W)	83.28	1.2171e-05		10	55		1	2614.29	-10.1218	13/249	pps_Arabidopsis_trypsin_rep3.mgf
	High	IAQIIGPVLDVAFPPGK	O98766;Q95FJ1;Q95FR1;Q9MU01;O98770;Q6EYX5;Q67H82;Q9TLL5;Q95FM8;Q9TLL3;Q95AN2;Q9MTZ8;Q3ZU72;A8ASI2;Q95FM7;Q67H80;Q29S89;Q5W4R8;Q95FQ1;Q3ZU73;Q29VB0;Q9MRL5;Q95FL6;C0J3L2;Q9MRA6;Q9MRQ6;Q9SC46;O98490;Q9TLJ7;Q95FS7;Q29S86;Q9MRL6;Q95FM3;Q9XQZ0;Q3ZU69;Q29VC3;Q1PGD5;A3KLS6;P19366;Q95DV0;Q8WJG9;Q4KUA1;A9XUH0;Q8WJG8;Q9XQX3;Q95FV0;Q9SCE3;Q29V89;Q95FI7;Q95FV3;O98775;Q4KU64;A9QBY3;D7KRE0;Q95FQ5;Q4KU89;Q4VN39	595	57	CID		74.17	8.37869e-05		2	54		1	1735.01	-1.59727	18/163	pps_Arabidopsis_trypsin_rep3.mgf
	High	LSIFETGIKVVDLLAPYR	O98766;Q9MTV1;Q9MTY1;Q95FJ1;Q8SLS8;Q9MU12;Q9MRM9;Q95FR1;Q9XQY8;Q8MBJ4;Q9MU01;O98770;Q29VB8;Q9XQX8;Q95AE2;Q95FL9;B7S4Q6;Q95FI1;Q67H82;A2T5L5;Q9TLL5;Q9TLK3;Q95FM8;Q9FF03;Q71N61;Q29VB2;E1UZH9;Q9MRJ8;Q9GI23;Q95AN2;Q9MTU5;Q9MTZ8;Q3ZU72;A8ASI2;Q9GET4;Q9MW35;Q9TMV2;O98492;Q8HT82;Q93Y44;A8ASH2;B7S4P3;C0J3J3;Q95FQ3;Q8MBL0;Q95FM7;Q9MRF4;Q67H80;Q29S89;Q257C7;Q9MU78;O98412;Q5W4R8;Q6YN69;Q5J048;A8Y664;Q8SLT5;…	3727	204	CID		67.74	0.000422402		3	55	35	1	2034.15	-7.99277	11/180	pps_Arabidopsis_trypsin_rep3.mgf
	High	IAQIIGPVLDVAFPPGKMPNIYNALVVK	O98766;Q95FJ1;Q95FR1;Q9MU01;O98770;Q6EYX5;Q67H82;Q9TLL5;Q95FM8;Q9TLL3;Q95AN2;Q9MTZ8;Q3ZU72;A8ASI2;Q67H80;Q5W4R8;Q95FQ1;Q3ZU73;Q29VB0;Q9MRL5;Q9MRQ6;Q9SC46;O98490;Q9TLJ7;Q95FS7;Q29S86;Q9MRL6;Q3ZU69;Q29VC3;A3KLS6;P19366;Q95DV0;Q8WJG9;Q4KUA1;A9XUH0;Q9XQX3;Q95FV0;Q9SCE3;Q29V89;O98775;A9QBY3;D7KRE0;Q95FQ5;Q4KU89;Q4VN39	468	45	CID		59.41	0.0024475		2	54		1	2977.69	-2.71731	17/284	pps_Arabidopsis_trypsin_rep3.mgf
	Medium	ELQDIIAILGLDELSEEDRLTVAR	O98766;Q9MTV1;Q9MTY1;Q95FJ1;Q9MU12;Q9MRK7;Q9BA74;Q95FR1;Q9XQY8;Q8MBJ4;Q9MU01;Q29VB8;Q9XQX8;Q9MTV9;Q95AE2;Q95FL9;Q67H63;Q6EYX5;B7S4Q6;Q9XQY1;Q3L1L0;A2T5L5;Q9TLJ8;Q9TLL5;Q9TLK3;Q95FM8;Q9FF03;Q71N61;Q29VB2;E1UZH9;Q9MRJ8;Q95AN2;Q8SLU4;Q9MTU5;Q9MTZ8;Q3ZU72;Q9GET4;Q9MW35;Q9TMV2;O98492;Q93Y44;B7S4P3;C0J3J3;Q95FQ3;Q9GER5;Q9MRK2;Q9MRF4;Q67H80;Q29S89;Q257C7;B8PRK4;B7S4V7;Q9MU78;O98412;Q5W4R8;Q6YN69;Q8SLT5;…	2972	184	CID		46.41	0.0651327		7	56		1	2711.38	-26.2987	12/269	pps_Arabidopsis_trypsin_rep3.mgf
	Low	GIYPAVDPLDSTSTmLQPR	O98766;Q9MTV1;Q95FJ1;Q8SLS8;Q9MU12;Q9MRM9;Q9MRK7;Q9BA74;Q9MRM6;Q95FR1;Q9XQY8;Q8MBJ4;Q9MU01;O98770;Q29VB8;Q9XQX8;Q9MTU3;Q9MTV9;Q95AE2;Q95FL9;Q67H63;Q6EYX5;B7S4Q6;Q95FI1;Q9XQY1;Q67H82;Q3L1L0;A2T5L5;Q9TLJ8;Q9TLL5;Q95FM8;Q9FF03;Q71N61;Q29VB2;E1UZH9;Q9TLL3;Q9MRJ8;Q9GI23;Q95AN2;Q8SLU4;Q9MTU5;Q9MTZ8;Q3ZU72;A8ASI2;Q9GET4;Q9MW35;Q9TMV2;O98492;Q8HT82;Q93Y44;A8ASH2;B7S4P3;C0J3J3;Q95FQ3;Q8MBL0;Q9GER5;Q9MRK2;…	2265	197	CID	M15(Oxidation)	40.5	0.245268	0	1	55	47	1	2076.99	-17.6343	9/167	pps_Arabidopsis_trypsin_rep3.mgf
	Low	ESGVINEQNIAESK	Q9MTV1;Q9MTY1;Q95FJ1;Q9MRM9;Q9MRM6;Q9XQY8;Q9MU01;O98770;Q29VB8;Q9XQX8;Q9MTU3;Q9MTV9;Q95FI1;Q9XQY1;Q67H82;A2T5L5;Q9TLJ8;Q9TLL5;Q95FM8;E1UZH9;Q9TLL3;Q9MRJ8;Q3ZU72;A8ASI2;Q9MW35;O98492;C0J3J3;Q95FQ3;Q9MRF4;Q67H80;Q29S89;Q257C7;Q5W4R8;Q6YN69;Q8SLT5;Q95FQ1;Q29VB0;A3KLS5;Q9MRU7;Q95FW7;Q9MRA6;O98418;Q8SLS1;Q8SLS2;Q9SC46;O98490;Q95FK8;Q9MTU8;Q9XQY6;Q9MRR6;Q29S86;Q9MRA2;Q9MRL6;Q9TLL7;Q95FM3;Q9MV64;Q9MTZ4;…	875	86	CID		39.51	0.27654		6	55		1	1517.73	-8.15279	17/145	pps_Arabidopsis_trypsin_rep3.mgf
	Low	LSIFETGIKVVDLLAPYRR	O98766;Q9MTV1;Q9MTY1;Q95FJ1;Q8SLS8;Q9MU12;Q9MRM9;Q95FR1;Q9XQY8;Q8MBJ4;Q9MU01;O98770;Q29VB8;Q9XQX8;Q95AE2;Q95FL9;B7S4Q6;Q95FI1;Q67H82;A2T5L5;Q9TLL5;Q9TLK3;Q95FM8;Q9FF03;Q71N61;Q29VB2;E1UZH9;Q9MRJ8;Q9GI23;Q95AN2;Q9MTU5;Q9MTZ8;Q3ZU72;A8ASI2;Q9GET4;Q9MW35;Q9TMV2;O98492;Q8HT82;Q93Y44;A8ASH2;B7S4P3;C0J3J3;Q95FQ3;Q8MBL0;Q95FM7;Q9MRF4;Q67H80;Q29S89;Q257C7;Q9MU78;O98412;Q5W4R8;Q6YN69;Q5J048;A8Y664;Q8SLT5;…	3721	203	CID		36.49	0.518393		3	55		1	2190.25	-7.21438	9/191	pps_Arabidopsis_trypsin_rep3.mgf
	Low	VALVYGQmNEPPGAR	Q9MTV1;Q9MTY1;Q95FJ1;Q9MU12;Q9MRM9;Q9MRK7;Q9BA74;Q9MRM6;Q95FR1;Q9XQY8;Q8MBJ4;Q9MU01;O98770;Q29VB8;Q9XQX8;Q9MTU3;Q9MTV9;Q95AE2;Q95FL9;Q67H63;Q6EYX5;B7S4Q6;Q95FI1;Q9XQY1;Q67H82;A2T5L5;Q9TLJ8;Q9TLL5;Q9TLK3;Q95FM8;Q9FF03;Q71N61;E1UZH9;Q9TLL3;Q9GI23;Q95AN2;Q8SLU4;Q9MTU5;Q9MTZ8;A8ASI2;Q9GET4;Q9MW35;Q9TMV2;O98492;Q8HT82;Q93Y44;A8ASH2;B7S4P3;C0J3J3;Q95FQ3;Q8MBL0;Q9GER5;Q9MRK2;Q95FM7;Q9MRF4;Q67H80;Q29S89;…	4104	240	CID	M8(Oxidation)	33.38	1.15463		5	55	39	1	1617.76	-28.8626	9/133	pps_Arabidopsis_trypsin_rep3.mgf
	Low	VVDLLAPYRR	O98766;Q9MTV1;Q9MTY1;Q95FJ1;Q8SLS8;Q9MU12;Q9MRM9;Q95FR1;Q9XQY8;Q8MBJ4;Q9MU01;O98770;Q29VB8;Q9XQX8;Q9MTV9;Q95AE2;Q95FL9;Q6EYX5;B7S4Q6;Q95FI1;Q67H82;A2T5L5;Q9TLL5;Q9TLK3;Q95FM8;Q9FF03;Q71N61;Q29VB2;E1UZH9;Q9TLL3;Q9MRJ8;Q9GI23;Q95AN2;Q9MTU5;Q9MTZ8;Q3ZU72;A8ASI2;Q9GET4;Q9MW35;Q9TMV2;O98492;Q8HT82;Q93Y44;A8ASH2;B7S4P3;C0J3J3;Q95FQ3;Q8MBL0;Q9GER5;Q95FM7;Q9MRF4;Q67H80;Q29S89;Q257C7;B8PRK4;Q9MU78;O98412;…	4066	235	CID		32.13	1.46474		3	55	40	1	1201.7	-8.33929	9/81	pps_Arabidopsis_trypsin_rep3.mgf
Q9MTZ4	38.82	19	14	492	52.8919	5.12256	1087.93	ATP synthase beta subunit (Fragment) OS=Ribes speciosum GN=atpB PE=3 SV=1 - [Q9MTZ4_RIBSP]
	Confidence Icon	Sequence	Protein Accessions	# Proteins	# Protein Groups	Activation Type	Modifications	IonScore	Exp Value	Δ Score	Rank	Identity High	Homology Threshold	Charge	m/z [Da]	ΔM [ppm]	Ions Matched	Spectrum File
	High	YKELQDIIAILGLDELSEEDR	O98766;Q9MTV1;Q9MTY1;Q95FJ1;Q9MU12;Q9MRM9;Q9MRK7;Q9BA74;Q9MRM6;Q95FR1;Q9XQY8;Q8MBJ4;Q9MU01;Q29VB8;Q9XQX8;Q9MTV9;Q95AE2;Q95FL9;Q67H63;Q6EYX5;B7S4Q6;Q95FI1;Q9XQY1;Q3L1L0;A2T5L5;Q9TLJ8;Q9TLL5;Q9TLK3;Q95FM8;Q9FF03;Q71N61;Q29VB2;E1UZH9;Q9MRJ8;Q95AN2;Q8SLU4;Q9MTU5;Q9MTZ8;Q3ZU72;Q9GET4;Q9MW35;Q9TMV2;O98492;Q8HT82;Q93Y44;B7S4P3;C0J3J3;Q95FQ3;Q9GER5;Q9MRK2;Q9MRF4;Q67H80;Q29S89;Q257C7;B8PRK4;B7S4V7;Q9MU78;…	3355	204	CID		170.28	2.54061e-14		7	55		1	2462.22	-18.76	18/233	pps_Arabidopsis_trypsin_rep3.mgf
	High	MPSAVGYQPTLSTEMGTLQER	Q9MTY1;Q9MRM6;Q9MTU3;Q95AE2;Q3L1L0;A2T5L5;Q9TLL5;E1UZH9;Q8SLU4;Q9MTZ8;Q95FQ3;Q95FM7;Q257C7;O98412;Q29VB0;Q9MRL5;Q95FL6;Q8MBK2;Q8SLS2;Q9SC46;Q67H62;B3SHD6;Q95FK8;Q9MTU8;C8YPI1;Q9MRR6;Q95FM3;Q9MTZ4;Q9XQY2;Q1PGD5;Q9SC47;Q9MRW3;P19366;Q9MRG6;Q95FW9;A9XUH0;Q3ZMJ5;Q8MBI2;Q95FN0;D7KRE0;Q8MBI0;E0XD31;Q8WH97;Q5YGM9;Q9SBN9;Q5UVH1;Q6YN70;Q09RD9;Q95FL0;E0XD20;B2BI37;Q5UVF9;Q5YGN7;Q9SC27;Q5YGK8;Q5UVH4;Q95FT4	571	57	CID		160.03	2.50901e-13		2	55		1	2296.04	-22.7353	17/221	pps_Arabidopsis_trypsin_rep3.mgf
	High	DTxGQQINVTcEVQQLLGNNR	Q29S89;Q9XQG1;Q9MTZ4	4	3	CID	X3(N), C11(Carbamidomethyl)	157.71	4.37868e-13		8	55		1	2401.17	7.84813	17/223	pps_Arabidopsis_trypsin_rep3.mgf
	High	IFNVLGEPVDNLGPVDTR	O98766;Q9MTV1;Q9MTY1;Q8SLS8;Q9MU12;Q9BA74;Q95FR1;O98770;Q29VB8;Q9MTU3;Q95AE2;B7S4Q6;Q9XQY1;A2T5L5;Q9TLL5;Q9TLK3;Q95FM8;Q71N61;Q29VB2;E1UZH9;Q3ZU72;A8ASI2;Q9GET4;Q9MW35;Q9TMV2;O98492;Q8HT82;A8ASH2;B7S4P3;Q9GER5;Q9MRF4;Q257C7;B8PRK4;B7S4V7;Q9MU78;Q5W4R8;Q6YN69;Q5J048;Q8SLT5;Q9MRR7;Q3ZU73;A0AR48;Q9MRU7;Q9MRL5;O98595;Q95FL6;Q9MRA6;Q9MRQ6;Q8SLS2;O98404;Q9SC46;O98490;Q95FK8;Q9TLJ7;Q9MTU8;Q9MW37;Q9XQY6;…	1261	100	CID		157.3	5.06106e-13		2	55		1	1955.02	-1.26407	14/187	pps_Arabidopsis_trypsin_rep3.mgf
	High	DVNEQDVLLFIDNIFR	Q9MTY1;Q95FJ1;Q9MU12;Q9BA74;Q9MRM6;Q95FR1;Q9XQY8;Q8MBJ4;Q9MU01;Q29VB8;Q9XQX8;Q9MTU3;Q9MTV9;Q95AE2;Q95FL9;Q67H63;Q6EYX5;Q95FI1;Q67H82;Q3L1L0;A2T5L5;Q9TLJ8;Q9TLK3;Q95FM8;Q9FF03;E1UZH9;Q9MRJ8;Q9GI23;Q95AN2;Q8SLU4;Q9MTU5;Q9MTZ8;Q3ZU72;A8ASI2;Q9GET4;Q9MW35;Q9TMV2;O98492;Q8HT82;Q93Y44;A8ASH2;B7S4P3;C0J3J3;Q8MBL0;Q9GER5;Q9MRK2;Q95FM7;Q9MRF4;Q67H80;Q29S89;Q257C7;Q9MU78;O98412;Q5W4R8;A8Y664;Q8SLT5;Q95FQ1;…	2339	174	CID		143.27	1.29342e-11		3	55		1	1950.02	10.9596	15/172	pps_Arabidopsis_trypsin_rep3.mgf
	High	GIYPAVDPLDSTSTMLQPR	O98766;Q9MTV1;Q95FJ1;Q8SLS8;Q9MU12;Q9MRM9;Q9MRK7;Q9BA74;Q9MRM6;Q95FR1;Q9XQY8;Q8MBJ4;Q9MU01;O98770;Q29VB8;Q9XQX8;Q9MTU3;Q9MTV9;Q95AE2;Q95FL9;Q67H63;Q6EYX5;B7S4Q6;Q95FI1;Q9XQY1;Q67H82;Q3L1L0;A2T5L5;Q9TLJ8;Q9TLL5;Q95FM8;Q9FF03;Q71N61;Q29VB2;E1UZH9;Q9TLL3;Q9MRJ8;Q9GI23;Q95AN2;Q8SLU4;Q9MTU5;Q9MTZ8;Q3ZU72;A8ASI2;Q9GET4;Q9MW35;Q9TMV2;O98492;Q8HT82;Q93Y44;A8ASH2;B7S4P3;C0J3J3;Q95FQ3;Q8MBL0;Q9GER5;Q9MRK2;…	2265	197	CID		128.63	3.74874e-10		2	55		1	2061.01	-11.1165	14/167	pps_Arabidopsis_trypsin_rep3.mgf
	High	VALVYGQMNEPPGAR	Q9MTV1;Q9MTY1;Q95FJ1;Q9MU12;Q9MRM9;Q9MRK7;Q9BA74;Q9MRM6;Q95FR1;Q9XQY8;Q8MBJ4;Q9MU01;O98770;Q29VB8;Q9XQX8;Q9MTU3;Q9MTV9;Q95AE2;Q95FL9;Q67H63;Q6EYX5;B7S4Q6;Q95FI1;Q9XQY1;Q67H82;A2T5L5;Q9TLJ8;Q9TLL5;Q9TLK3;Q95FM8;Q9FF03;Q71N61;E1UZH9;Q9TLL3;Q9GI23;Q95AN2;Q8SLU4;Q9MTU5;Q9MTZ8;A8ASI2;Q9GET4;Q9MW35;Q9TMV2;O98492;Q8HT82;Q93Y44;A8ASH2;B7S4P3;C0J3J3;Q95FQ3;Q8MBL0;Q9GER5;Q9MRK2;Q95FM7;Q9MRF4;Q67H80;Q29S89;…	4104	240	CID		115.6	7.36178e-09		4	55		1	1601.78	-17.1192	11/133	pps_Arabidopsis_trypsin_rep3.mgf
	High	FVQAGSEVSALLGR	O98766;Q9MTV1;Q9MTY1;Q95FJ1;Q8SLS8;Q9MU12;Q9MRM9;Q9MRK7;Q9BA74;Q9MRM6;Q95FR1;Q9XQY8;Q8MBJ4;Q9MU01;O98770;Q29VB8;Q9XQX8;Q9MTU3;Q9MTV9;Q95AE2;Q95FL9;Q67H63;B7S4Q6;Q67H82;Q3L1L0;A2T5L5;Q9TLL5;Q9TLK3;Q95FM8;Q9FF03;Q71N61;Q29VB2;E1UZH9;Q9MRJ8;Q9GI23;Q95AN2;Q8SLU4;Q9MTU5;Q3ZU72;A8ASI2;Q9MW35;Q9TMV2;O98492;Q8HT82;B7S4P3;C0J3J3;Q95FQ3;Q8MBL0;Q9GER5;Q9MRK2;Q95FM7;Q9MRF4;Q67H80;Q29S89;Q257C7;B8PRK4;B7S4V7;…	3906	241	CID		111.74	1.75416e-08		2	55		1	1433.77	-3.89274	19/137	pps_Arabidopsis_trypsin_rep3.mgf
	High	ELQDIIAILGLDELSEEDR	O98766;Q9MTV1;Q9MTY1;Q95FJ1;Q9MU12;Q9MRM9;Q9MRK7;Q9BA74;Q9MRM6;Q95FR1;Q9XQY8;Q8MBJ4;Q9MU01;Q29VB8;Q9XQX8;Q9MTV9;Q95AE2;Q95FL9;Q67H63;Q6EYX5;B7S4Q6;Q95FI1;Q9XQY1;Q3L1L0;A2T5L5;Q9TLJ8;Q9TLL5;Q9TLK3;Q95FM8;Q9FF03;Q71N61;Q29VB2;E1UZH9;Q9MRJ8;Q95AN2;Q8SLU4;Q9MTU5;Q9MTZ8;Q3ZU72;Q9GET4;Q9MW35;Q9TMV2;O98492;Q8HT82;Q93Y44;B7S4P3;C0J3J3;Q95FQ3;Q9GER5;Q9MRK2;Q9MRF4;Q67H80;Q29S89;Q257C7;B8PRK4;B7S4V7;Q9MU78;…	3363	205	CID		104.53	9.5563e-08		8	55		1	2171.09	-7.38425	18/211	pps_Arabidopsis_trypsin_rep3.mgf
	High	AHGGVSVFGGVGER	O98766;Q9MTV1;Q9MTY1;Q95FJ1;Q9MU12;Q9MRM9;Q9BA74;Q9MRM6;Q95FR1;Q9XQY8;Q8MBJ4;Q9MU01;O98770;Q29VB8;Q9XQX8;Q9MTU3;Q9MTV9;Q95AE2;Q95FL9;Q67H63;B7S4Q6;Q95FI1;Q9XQY1;Q67H82;A2T5L5;Q9TLJ8;Q9TLL5;Q9TLK3;Q71N61;Q29VB2;E1UZH9;Q9MRJ8;Q9MTU5;Q9MTZ8;Q3ZU72;A8ASI2;Q9GET4;Q9TMV2;O98492;Q8HT82;Q93Y44;A8ASH2;B7S4P3;C0J3J3;Q95FQ3;Q9GER5;Q9MRK2;Q95FM7;Q9MRF4;Q67H80;Q29S89;Q257C7;B8PRK4;B7S4V7;Q9MU78;O98412;Q5W4R8;…	3365	226	CID		102.33	1.46154e-07	0	1	55	44	1	1328.66	-6.03062	20/119	pps_Arabidopsis_trypsin_rep3.mgf
	High	YKELQDIIAILGLDELSEEDRLTVAR	O98766;Q9MTV1;Q9MTY1;Q95FJ1;Q9MU12;Q9MRK7;Q9BA74;Q95FR1;Q9XQY8;Q8MBJ4;Q9MU01;Q29VB8;Q9XQX8;Q9MTV9;Q95AE2;Q95FL9;Q67H63;Q6EYX5;B7S4Q6;Q9XQY1;Q3L1L0;A2T5L5;Q9TLJ8;Q9TLL5;Q9TLK3;Q95FM8;Q9FF03;Q71N61;Q29VB2;E1UZH9;Q9MRJ8;Q95AN2;Q8SLU4;Q9MTU5;Q9MTZ8;Q3ZU72;Q9GET4;Q9MW35;Q9TMV2;O98492;Q93Y44;B7S4P3;C0J3J3;Q95FQ3;Q9GER5;Q9MRK2;Q9MRF4;Q67H80;Q29S89;Q257C7;B8PRK4;B7S4V7;Q9MU78;O98412;Q5W4R8;Q6YN69;Q8SLT5;…	2967	183	CID		94.81	8.92328e-07		7	55		1	3002.54	-21.9152	13/291	pps_Arabidopsis_trypsin_rep3.mgf
	High	TVLIMELINNIAK	O98766;Q9MTV1;Q9MTY1;Q95FJ1;Q8SLS8;Q9MU12;Q9MRM9;Q9MRK7;Q9BA74;Q9MRM6;Q95FR1;Q8MBJ4;Q9MU01;O98770;Q9XQX8;Q9MTU3;Q9MTV9;Q95AE2;Q95FL9;Q67H63;Q6EYX5;B7S4Q6;Q9XQY1;Q67H82;A2T5L5;Q9TLJ8;Q9TLL5;Q9TLK3;Q95FM8;Q9FF03;Q71N61;Q29VB2;E1UZH9;Q9TLL3;Q9MRJ8;Q95AN2;Q9MTU5;Q9MTZ8;Q3ZU72;A8ASI2;Q9GET4;Q9MW35;Q9TMV2;O98492;Q93Y44;A8ASH2;B7S4P3;C0J3J3;Q95FQ3;Q9MRK2;Q95FM7;Q9MRF4;Q67H80;Q29S89;Q257C7;B8PRK4;Q9MU78;…	3602	239	CID		94.13	1.15292e-06		6	56		1	1471.82	-24.8572	11/121	pps_Arabidopsis_trypsin_rep3.mgf
	High	TVLImELINNIAK	O98766;Q9MTV1;Q9MTY1;Q95FJ1;Q8SLS8;Q9MU12;Q9MRM9;Q9MRK7;Q9BA74;Q9MRM6;Q95FR1;Q8MBJ4;Q9MU01;O98770;Q9XQX8;Q9MTU3;Q9MTV9;Q95AE2;Q95FL9;Q67H63;Q6EYX5;B7S4Q6;Q9XQY1;Q67H82;A2T5L5;Q9TLJ8;Q9TLL5;Q9TLK3;Q95FM8;Q9FF03;Q71N61;Q29VB2;E1UZH9;Q9TLL3;Q9MRJ8;Q95AN2;Q9MTU5;Q9MTZ8;Q3ZU72;A8ASI2;Q9GET4;Q9MW35;Q9TMV2;O98492;Q93Y44;A8ASH2;B7S4P3;C0J3J3;Q95FQ3;Q9MRK2;Q95FM7;Q9MRF4;Q67H80;Q29S89;Q257C7;B8PRK4;Q9MU78;…	3602	239	CID	M5(Oxidation)	84.49	1.02393e-05		5	56		1	1487.83	-13.3441	10/121	pps_Arabidopsis_trypsin_rep3.mgf
	High	DTxGQQINVTCEVQQLLGNNR	Q29S89;Q9XQG1;Q9MTZ4	4	3	CID	X3(N)	75.26	7.69619e-05		6	55		1	2344.15	8.66357	13/223	pps_Arabidopsis_trypsin_rep3.mgf
	Medium	ELQDIIAILGLDELSEEDRLTVAR	O98766;Q9MTV1;Q9MTY1;Q95FJ1;Q9MU12;Q9MRK7;Q9BA74;Q95FR1;Q9XQY8;Q8MBJ4;Q9MU01;Q29VB8;Q9XQX8;Q9MTV9;Q95AE2;Q95FL9;Q67H63;Q6EYX5;B7S4Q6;Q9XQY1;Q3L1L0;A2T5L5;Q9TLJ8;Q9TLL5;Q9TLK3;Q95FM8;Q9FF03;Q71N61;Q29VB2;E1UZH9;Q9MRJ8;Q95AN2;Q8SLU4;Q9MTU5;Q9MTZ8;Q3ZU72;Q9GET4;Q9MW35;Q9TMV2;O98492;Q93Y44;B7S4P3;C0J3J3;Q95FQ3;Q9GER5;Q9MRK2;Q9MRF4;Q67H80;Q29S89;Q257C7;B8PRK4;B7S4V7;Q9MU78;O98412;Q5W4R8;Q6YN69;Q8SLT5;…	2972	184	CID		46.41	0.0651327		7	56		1	2711.38	-26.2987	12/269	pps_Arabidopsis_trypsin_rep3.mgf
	Low	GIYPAVDPLDSTSTmLQPR	O98766;Q9MTV1;Q95FJ1;Q8SLS8;Q9MU12;Q9MRM9;Q9MRK7;Q9BA74;Q9MRM6;Q95FR1;Q9XQY8;Q8MBJ4;Q9MU01;O98770;Q29VB8;Q9XQX8;Q9MTU3;Q9MTV9;Q95AE2;Q95FL9;Q67H63;Q6EYX5;B7S4Q6;Q95FI1;Q9XQY1;Q67H82;Q3L1L0;A2T5L5;Q9TLJ8;Q9TLL5;Q95FM8;Q9FF03;Q71N61;Q29VB2;E1UZH9;Q9TLL3;Q9MRJ8;Q9GI23;Q95AN2;Q8SLU4;Q9MTU5;Q9MTZ8;Q3ZU72;A8ASI2;Q9GET4;Q9MW35;Q9TMV2;O98492;Q8HT82;Q93Y44;A8ASH2;B7S4P3;C0J3J3;Q95FQ3;Q8MBL0;Q9GER5;Q9MRK2;…	2265	197	CID	M15(Oxidation)	40.5	0.245268	0	1	55	47	1	2076.99	-17.6343	9/167	pps_Arabidopsis_trypsin_rep3.mgf
	Low	ESGVINEQNIAESK	Q9MTV1;Q9MTY1;Q95FJ1;Q9MRM9;Q9MRM6;Q9XQY8;Q9MU01;O98770;Q29VB8;Q9XQX8;Q9MTU3;Q9MTV9;Q95FI1;Q9XQY1;Q67H82;A2T5L5;Q9TLJ8;Q9TLL5;Q95FM8;E1UZH9;Q9TLL3;Q9MRJ8;Q3ZU72;A8ASI2;Q9MW35;O98492;C0J3J3;Q95FQ3;Q9MRF4;Q67H80;Q29S89;Q257C7;Q5W4R8;Q6YN69;Q8SLT5;Q95FQ1;Q29VB0;A3KLS5;Q9MRU7;Q95FW7;Q9MRA6;O98418;Q8SLS1;Q8SLS2;Q9SC46;O98490;Q95FK8;Q9MTU8;Q9XQY6;Q9MRR6;Q29S86;Q9MRA2;Q9MRL6;Q9TLL7;Q95FM3;Q9MV64;Q9MTZ4;…	875	86	CID		39.51	0.27654		6	55		1	1517.73	-8.15279	17/145	pps_Arabidopsis_trypsin_rep3.mgf
	Low	VALVYGQmNEPPGAR	Q9MTV1;Q9MTY1;Q95FJ1;Q9MU12;Q9MRM9;Q9MRK7;Q9BA74;Q9MRM6;Q95FR1;Q9XQY8;Q8MBJ4;Q9MU01;O98770;Q29VB8;Q9XQX8;Q9MTU3;Q9MTV9;Q95AE2;Q95FL9;Q67H63;Q6EYX5;B7S4Q6;Q95FI1;Q9XQY1;Q67H82;A2T5L5;Q9TLJ8;Q9TLL5;Q9TLK3;Q95FM8;Q9FF03;Q71N61;E1UZH9;Q9TLL3;Q9GI23;Q95AN2;Q8SLU4;Q9MTU5;Q9MTZ8;A8ASI2;Q9GET4;Q9MW35;Q9TMV2;O98492;Q8HT82;Q93Y44;A8ASH2;B7S4P3;C0J3J3;Q95FQ3;Q8MBL0;Q9GER5;Q9MRK2;Q95FM7;Q9MRF4;Q67H80;Q29S89;…	4104	240	CID	M8(Oxidation)	33.38	1.15463		5	55	39	1	1617.76	-28.8626	9/133	pps_Arabidopsis_trypsin_rep3.mgf
	Low	MPSAVGYQPTLSTEmGTLQER	Q9MTY1;Q9MRM6;Q9MTU3;Q95AE2;Q3L1L0;A2T5L5;Q9TLL5;E1UZH9;Q8SLU4;Q9MTZ8;Q95FQ3;Q95FM7;Q257C7;O98412;Q29VB0;Q9MRL5;Q95FL6;Q8MBK2;Q8SLS2;Q9SC46;Q67H62;B3SHD6;Q95FK8;Q9MTU8;C8YPI1;Q9MRR6;Q95FM3;Q9MTZ4;Q9XQY2;Q1PGD5;Q9SC47;Q9MRW3;P19366;Q9MRG6;Q95FW9;A9XUH0;Q3ZMJ5;Q8MBI2;Q95FN0;D7KRE0;Q8MBI0;E0XD31;Q8WH97;Q5YGM9;Q9SBN9;Q5UVH1;Q6YN70;Q09RD9;Q95FL0;E0XD20;B2BI37;Q5UVF9;Q5YGN7;Q9SC27;Q5YGK8;Q5UVH4;Q95FT4	571	57	CID	M15(Oxidation)	23.75	9.44389		3	55	32	1	2312.03	-26.7492	7/221	pps_Arabidopsis_trypsin_rep3.mgf
A9XUH0	46.39	23	19	498	53.661	5.38916	1078.14	ATP synthase CF1 beta subunit (Fragment) OS=Berberidopsis corallina GN=atpB PE=3 SV=1 - [A9XUH0_9MAGN]
	Confidence Icon	Sequence	Protein Accessions	# Proteins	# Protein Groups	Activation Type	Modifications	IonScore	Exp Value	Δ Score	Rank	Identity High	Homology Threshold	Charge	m/z [Da]	ΔM [ppm]	Ions Matched	Spectrum File
	High	YKELQDIIAILGLDELSEEDR	O98766;Q9MTV1;Q9MTY1;Q95FJ1;Q9MU12;Q9MRM9;Q9MRK7;Q9BA74;Q9MRM6;Q95FR1;Q9XQY8;Q8MBJ4;Q9MU01;Q29VB8;Q9XQX8;Q9MTV9;Q95AE2;Q95FL9;Q67H63;Q6EYX5;B7S4Q6;Q95FI1;Q9XQY1;Q3L1L0;A2T5L5;Q9TLJ8;Q9TLL5;Q9TLK3;Q95FM8;Q9FF03;Q71N61;Q29VB2;E1UZH9;Q9MRJ8;Q95AN2;Q8SLU4;Q9MTU5;Q9MTZ8;Q3ZU72;Q9GET4;Q9MW35;Q9TMV2;O98492;Q8HT82;Q93Y44;B7S4P3;C0J3J3;Q95FQ3;Q9GER5;Q9MRK2;Q9MRF4;Q67H80;Q29S89;Q257C7;B8PRK4;B7S4V7;Q9MU78;…	3355	204	CID		170.28	2.54061e-14		7	55		1	2462.22	-18.76	18/233	pps_Arabidopsis_trypsin_rep3.mgf
	High	MPSAVGYQPTLSTEMGTLQER	Q9MTY1;Q9MRM6;Q9MTU3;Q95AE2;Q3L1L0;A2T5L5;Q9TLL5;E1UZH9;Q8SLU4;Q9MTZ8;Q95FQ3;Q95FM7;Q257C7;O98412;Q29VB0;Q9MRL5;Q95FL6;Q8MBK2;Q8SLS2;Q9SC46;Q67H62;B3SHD6;Q95FK8;Q9MTU8;C8YPI1;Q9MRR6;Q95FM3;Q9MTZ4;Q9XQY2;Q1PGD5;Q9SC47;Q9MRW3;P19366;Q9MRG6;Q95FW9;A9XUH0;Q3ZMJ5;Q8MBI2;Q95FN0;D7KRE0;Q8MBI0;E0XD31;Q8WH97;Q5YGM9;Q9SBN9;Q5UVH1;Q6YN70;Q09RD9;Q95FL0;E0XD20;B2BI37;Q5UVF9;Q5YGN7;Q9SC27;Q5YGK8;Q5UVH4;Q95FT4	571	57	CID		160.03	2.50901e-13		2	55		1	2296.04	-22.7353	17/221	pps_Arabidopsis_trypsin_rep3.mgf
	High	IFNVLGEPVDNLGPVDTR	O98766;Q9MTV1;Q9MTY1;Q8SLS8;Q9MU12;Q9BA74;Q95FR1;O98770;Q29VB8;Q9MTU3;Q95AE2;B7S4Q6;Q9XQY1;A2T5L5;Q9TLL5;Q9TLK3;Q95FM8;Q71N61;Q29VB2;E1UZH9;Q3ZU72;A8ASI2;Q9GET4;Q9MW35;Q9TMV2;O98492;Q8HT82;A8ASH2;B7S4P3;Q9GER5;Q9MRF4;Q257C7;B8PRK4;B7S4V7;Q9MU78;Q5W4R8;Q6YN69;Q5J048;Q8SLT5;Q9MRR7;Q3ZU73;A0AR48;Q9MRU7;Q9MRL5;O98595;Q95FL6;Q9MRA6;Q9MRQ6;Q8SLS2;O98404;Q9SC46;O98490;Q95FK8;Q9TLJ7;Q9MTU8;Q9MW37;Q9XQY6;…	1261	100	CID		157.3	5.06106e-13		2	55		1	1955.02	-1.26407	14/187	pps_Arabidopsis_trypsin_rep3.mgf
	High	DVNEQDVLLFIDNIFR	Q9MTY1;Q95FJ1;Q9MU12;Q9BA74;Q9MRM6;Q95FR1;Q9XQY8;Q8MBJ4;Q9MU01;Q29VB8;Q9XQX8;Q9MTU3;Q9MTV9;Q95AE2;Q95FL9;Q67H63;Q6EYX5;Q95FI1;Q67H82;Q3L1L0;A2T5L5;Q9TLJ8;Q9TLK3;Q95FM8;Q9FF03;E1UZH9;Q9MRJ8;Q9GI23;Q95AN2;Q8SLU4;Q9MTU5;Q9MTZ8;Q3ZU72;A8ASI2;Q9GET4;Q9MW35;Q9TMV2;O98492;Q8HT82;Q93Y44;A8ASH2;B7S4P3;C0J3J3;Q8MBL0;Q9GER5;Q9MRK2;Q95FM7;Q9MRF4;Q67H80;Q29S89;Q257C7;Q9MU78;O98412;Q5W4R8;A8Y664;Q8SLT5;Q95FQ1;…	2339	174	CID		143.27	1.29342e-11		3	55		1	1950.02	10.9596	15/172	pps_Arabidopsis_trypsin_rep3.mgf
	High	GIYPAVDPLDSTSTMLQPR	O98766;Q9MTV1;Q95FJ1;Q8SLS8;Q9MU12;Q9MRM9;Q9MRK7;Q9BA74;Q9MRM6;Q95FR1;Q9XQY8;Q8MBJ4;Q9MU01;O98770;Q29VB8;Q9XQX8;Q9MTU3;Q9MTV9;Q95AE2;Q95FL9;Q67H63;Q6EYX5;B7S4Q6;Q95FI1;Q9XQY1;Q67H82;Q3L1L0;A2T5L5;Q9TLJ8;Q9TLL5;Q95FM8;Q9FF03;Q71N61;Q29VB2;E1UZH9;Q9TLL3;Q9MRJ8;Q9GI23;Q95AN2;Q8SLU4;Q9MTU5;Q9MTZ8;Q3ZU72;A8ASI2;Q9GET4;Q9MW35;Q9TMV2;O98492;Q8HT82;Q93Y44;A8ASH2;B7S4P3;C0J3J3;Q95FQ3;Q8MBL0;Q9GER5;Q9MRK2;…	2265	197	CID		128.63	3.74874e-10		2	55		1	2061.01	-11.1165	14/167	pps_Arabidopsis_trypsin_rep3.mgf
	High	VALVYGQMNEPPGAR	Q9MTV1;Q9MTY1;Q95FJ1;Q9MU12;Q9MRM9;Q9MRK7;Q9BA74;Q9MRM6;Q95FR1;Q9XQY8;Q8MBJ4;Q9MU01;O98770;Q29VB8;Q9XQX8;Q9MTU3;Q9MTV9;Q95AE2;Q95FL9;Q67H63;Q6EYX5;B7S4Q6;Q95FI1;Q9XQY1;Q67H82;A2T5L5;Q9TLJ8;Q9TLL5;Q9TLK3;Q95FM8;Q9FF03;Q71N61;E1UZH9;Q9TLL3;Q9GI23;Q95AN2;Q8SLU4;Q9MTU5;Q9MTZ8;A8ASI2;Q9GET4;Q9MW35;Q9TMV2;O98492;Q8HT82;Q93Y44;A8ASH2;B7S4P3;C0J3J3;Q95FQ3;Q8MBL0;Q9GER5;Q9MRK2;Q95FM7;Q9MRF4;Q67H80;Q29S89;…	4104	240	CID		115.6	7.36178e-09		4	55		1	1601.78	-17.1192	11/133	pps_Arabidopsis_trypsin_rep3.mgf
	High	FVQAGSEVSALLGR	O98766;Q9MTV1;Q9MTY1;Q95FJ1;Q8SLS8;Q9MU12;Q9MRM9;Q9MRK7;Q9BA74;Q9MRM6;Q95FR1;Q9XQY8;Q8MBJ4;Q9MU01;O98770;Q29VB8;Q9XQX8;Q9MTU3;Q9MTV9;Q95AE2;Q95FL9;Q67H63;B7S4Q6;Q67H82;Q3L1L0;A2T5L5;Q9TLL5;Q9TLK3;Q95FM8;Q9FF03;Q71N61;Q29VB2;E1UZH9;Q9MRJ8;Q9GI23;Q95AN2;Q8SLU4;Q9MTU5;Q3ZU72;A8ASI2;Q9MW35;Q9TMV2;O98492;Q8HT82;B7S4P3;C0J3J3;Q95FQ3;Q8MBL0;Q9GER5;Q9MRK2;Q95FM7;Q9MRF4;Q67H80;Q29S89;Q257C7;B8PRK4;B7S4V7;…	3906	241	CID		111.74	1.75416e-08		2	55		1	1433.77	-3.89274	19/137	pps_Arabidopsis_trypsin_rep3.mgf
	High	ELQDIIAILGLDELSEEDR	O98766;Q9MTV1;Q9MTY1;Q95FJ1;Q9MU12;Q9MRM9;Q9MRK7;Q9BA74;Q9MRM6;Q95FR1;Q9XQY8;Q8MBJ4;Q9MU01;Q29VB8;Q9XQX8;Q9MTV9;Q95AE2;Q95FL9;Q67H63;Q6EYX5;B7S4Q6;Q95FI1;Q9XQY1;Q3L1L0;A2T5L5;Q9TLJ8;Q9TLL5;Q9TLK3;Q95FM8;Q9FF03;Q71N61;Q29VB2;E1UZH9;Q9MRJ8;Q95AN2;Q8SLU4;Q9MTU5;Q9MTZ8;Q3ZU72;Q9GET4;Q9MW35;Q9TMV2;O98492;Q8HT82;Q93Y44;B7S4P3;C0J3J3;Q95FQ3;Q9GER5;Q9MRK2;Q9MRF4;Q67H80;Q29S89;Q257C7;B8PRK4;B7S4V7;Q9MU78;…	3363	205	CID		104.53	9.5563e-08		8	55		1	2171.09	-7.38425	18/211	pps_Arabidopsis_trypsin_rep3.mgf
	High	IVGEEHYETAQQVK	P19366;Q95FW4;Q95FW9;A9XUH0;D7KRE0;Q9MU37	35	6	CID		103.19	1.20747e-07		3	55		1	1630.82	5.43762	12/125	pps_Arabidopsis_trypsin_rep3.mgf
	High	AHGGVSVFGGVGER	O98766;Q9MTV1;Q9MTY1;Q95FJ1;Q9MU12;Q9MRM9;Q9BA74;Q9MRM6;Q95FR1;Q9XQY8;Q8MBJ4;Q9MU01;O98770;Q29VB8;Q9XQX8;Q9MTU3;Q9MTV9;Q95AE2;Q95FL9;Q67H63;B7S4Q6;Q95FI1;Q9XQY1;Q67H82;A2T5L5;Q9TLJ8;Q9TLL5;Q9TLK3;Q71N61;Q29VB2;E1UZH9;Q9MRJ8;Q9MTU5;Q9MTZ8;Q3ZU72;A8ASI2;Q9GET4;Q9TMV2;O98492;Q8HT82;Q93Y44;A8ASH2;B7S4P3;C0J3J3;Q95FQ3;Q9GER5;Q9MRK2;Q95FM7;Q9MRF4;Q67H80;Q29S89;Q257C7;B8PRK4;B7S4V7;Q9MU78;O98412;Q5W4R8;…	3365	226	CID		102.33	1.46154e-07	0	1	55	44	1	1328.66	-6.03062	20/119	pps_Arabidopsis_trypsin_rep3.mgf
	High	YKELQDIIAILGLDELSEEDRLTVAR	O98766;Q9MTV1;Q9MTY1;Q95FJ1;Q9MU12;Q9MRK7;Q9BA74;Q95FR1;Q9XQY8;Q8MBJ4;Q9MU01;Q29VB8;Q9XQX8;Q9MTV9;Q95AE2;Q95FL9;Q67H63;Q6EYX5;B7S4Q6;Q9XQY1;Q3L1L0;A2T5L5;Q9TLJ8;Q9TLL5;Q9TLK3;Q95FM8;Q9FF03;Q71N61;Q29VB2;E1UZH9;Q9MRJ8;Q95AN2;Q8SLU4;Q9MTU5;Q9MTZ8;Q3ZU72;Q9GET4;Q9MW35;Q9TMV2;O98492;Q93Y44;B7S4P3;C0J3J3;Q95FQ3;Q9GER5;Q9MRK2;Q9MRF4;Q67H80;Q29S89;Q257C7;B8PRK4;B7S4V7;Q9MU78;O98412;Q5W4R8;Q6YN69;Q8SLT5;…	2967	183	CID		94.81	8.92328e-07		7	55		1	3002.54	-21.9152	13/291	pps_Arabidopsis_trypsin_rep3.mgf
	High	TVLIMELINNIAK	O98766;Q9MTV1;Q9MTY1;Q95FJ1;Q8SLS8;Q9MU12;Q9MRM9;Q9MRK7;Q9BA74;Q9MRM6;Q95FR1;Q8MBJ4;Q9MU01;O98770;Q9XQX8;Q9MTU3;Q9MTV9;Q95AE2;Q95FL9;Q67H63;Q6EYX5;B7S4Q6;Q9XQY1;Q67H82;A2T5L5;Q9TLJ8;Q9TLL5;Q9TLK3;Q95FM8;Q9FF03;Q71N61;Q29VB2;E1UZH9;Q9TLL3;Q9MRJ8;Q95AN2;Q9MTU5;Q9MTZ8;Q3ZU72;A8ASI2;Q9GET4;Q9MW35;Q9TMV2;O98492;Q93Y44;A8ASH2;B7S4P3;C0J3J3;Q95FQ3;Q9MRK2;Q95FM7;Q9MRF4;Q67H80;Q29S89;Q257C7;B8PRK4;Q9MU78;…	3602	239	CID		94.13	1.15292e-06		6	56		1	1471.82	-24.8572	11/121	pps_Arabidopsis_trypsin_rep3.mgf
	High	TVLImELINNIAK	O98766;Q9MTV1;Q9MTY1;Q95FJ1;Q8SLS8;Q9MU12;Q9MRM9;Q9MRK7;Q9BA74;Q9MRM6;Q95FR1;Q8MBJ4;Q9MU01;O98770;Q9XQX8;Q9MTU3;Q9MTV9;Q95AE2;Q95FL9;Q67H63;Q6EYX5;B7S4Q6;Q9XQY1;Q67H82;A2T5L5;Q9TLJ8;Q9TLL5;Q9TLK3;Q95FM8;Q9FF03;Q71N61;Q29VB2;E1UZH9;Q9TLL3;Q9MRJ8;Q95AN2;Q9MTU5;Q9MTZ8;Q3ZU72;A8ASI2;Q9GET4;Q9MW35;Q9TMV2;O98492;Q93Y44;A8ASH2;B7S4P3;C0J3J3;Q95FQ3;Q9MRK2;Q95FM7;Q9MRF4;Q67H80;Q29S89;Q257C7;B8PRK4;Q9MU78;…	3602	239	CID	M5(Oxidation)	84.49	1.02393e-05		5	56		1	1487.83	-13.3441	10/121	pps_Arabidopsis_trypsin_rep3.mgf
	High	IAQIIGPVLDVAFPPGK	O98766;Q95FJ1;Q95FR1;Q9MU01;O98770;Q6EYX5;Q67H82;Q9TLL5;Q95FM8;Q9TLL3;Q95AN2;Q9MTZ8;Q3ZU72;A8ASI2;Q95FM7;Q67H80;Q29S89;Q5W4R8;Q95FQ1;Q3ZU73;Q29VB0;Q9MRL5;Q95FL6;C0J3L2;Q9MRA6;Q9MRQ6;Q9SC46;O98490;Q9TLJ7;Q95FS7;Q29S86;Q9MRL6;Q95FM3;Q9XQZ0;Q3ZU69;Q29VC3;Q1PGD5;A3KLS6;P19366;Q95DV0;Q8WJG9;Q4KUA1;A9XUH0;Q8WJG8;Q9XQX3;Q95FV0;Q9SCE3;Q29V89;Q95FI7;Q95FV3;O98775;Q4KU64;A9QBY3;D7KRE0;Q95FQ5;Q4KU89;Q4VN39	595	57	CID		74.17	8.37869e-05		2	54		1	1735.01	-1.59727	18/163	pps_Arabidopsis_trypsin_rep3.mgf
	High	LSIFETGIKVVDLLAPYR	O98766;Q9MTV1;Q9MTY1;Q95FJ1;Q8SLS8;Q9MU12;Q9MRM9;Q95FR1;Q9XQY8;Q8MBJ4;Q9MU01;O98770;Q29VB8;Q9XQX8;Q95AE2;Q95FL9;B7S4Q6;Q95FI1;Q67H82;A2T5L5;Q9TLL5;Q9TLK3;Q95FM8;Q9FF03;Q71N61;Q29VB2;E1UZH9;Q9MRJ8;Q9GI23;Q95AN2;Q9MTU5;Q9MTZ8;Q3ZU72;A8ASI2;Q9GET4;Q9MW35;Q9TMV2;O98492;Q8HT82;Q93Y44;A8ASH2;B7S4P3;C0J3J3;Q95FQ3;Q8MBL0;Q95FM7;Q9MRF4;Q67H80;Q29S89;Q257C7;Q9MU78;O98412;Q5W4R8;Q6YN69;Q5J048;A8Y664;Q8SLT5;…	3727	204	CID		67.74	0.000422402		3	55	35	1	2034.15	-7.99277	11/180	pps_Arabidopsis_trypsin_rep3.mgf
	High	IAQIIGPVLDVAFPPGKMPNIYNALVVK	O98766;Q95FJ1;Q95FR1;Q9MU01;O98770;Q6EYX5;Q67H82;Q9TLL5;Q95FM8;Q9TLL3;Q95AN2;Q9MTZ8;Q3ZU72;A8ASI2;Q67H80;Q5W4R8;Q95FQ1;Q3ZU73;Q29VB0;Q9MRL5;Q9MRQ6;Q9SC46;O98490;Q9TLJ7;Q95FS7;Q29S86;Q9MRL6;Q3ZU69;Q29VC3;A3KLS6;P19366;Q95DV0;Q8WJG9;Q4KUA1;A9XUH0;Q9XQX3;Q95FV0;Q9SCE3;Q29V89;O98775;A9QBY3;D7KRE0;Q95FQ5;Q4KU89;Q4VN39	468	45	CID		59.41	0.0024475		2	54		1	2977.69	-2.71731	17/284	pps_Arabidopsis_trypsin_rep3.mgf
	Medium	ELQDIIAILGLDELSEEDRLTVAR	O98766;Q9MTV1;Q9MTY1;Q95FJ1;Q9MU12;Q9MRK7;Q9BA74;Q95FR1;Q9XQY8;Q8MBJ4;Q9MU01;Q29VB8;Q9XQX8;Q9MTV9;Q95AE2;Q95FL9;Q67H63;Q6EYX5;B7S4Q6;Q9XQY1;Q3L1L0;A2T5L5;Q9TLJ8;Q9TLL5;Q9TLK3;Q95FM8;Q9FF03;Q71N61;Q29VB2;E1UZH9;Q9MRJ8;Q95AN2;Q8SLU4;Q9MTU5;Q9MTZ8;Q3ZU72;Q9GET4;Q9MW35;Q9TMV2;O98492;Q93Y44;B7S4P3;C0J3J3;Q95FQ3;Q9GER5;Q9MRK2;Q9MRF4;Q67H80;Q29S89;Q257C7;B8PRK4;B7S4V7;Q9MU78;O98412;Q5W4R8;Q6YN69;Q8SLT5;…	2972	184	CID		46.41	0.0651327		7	56		1	2711.38	-26.2987	12/269	pps_Arabidopsis_trypsin_rep3.mgf
	Low	GIYPAVDPLDSTSTmLQPR	O98766;Q9MTV1;Q95FJ1;Q8SLS8;Q9MU12;Q9MRM9;Q9MRK7;Q9BA74;Q9MRM6;Q95FR1;Q9XQY8;Q8MBJ4;Q9MU01;O98770;Q29VB8;Q9XQX8;Q9MTU3;Q9MTV9;Q95AE2;Q95FL9;Q67H63;Q6EYX5;B7S4Q6;Q95FI1;Q9XQY1;Q67H82;Q3L1L0;A2T5L5;Q9TLJ8;Q9TLL5;Q95FM8;Q9FF03;Q71N61;Q29VB2;E1UZH9;Q9TLL3;Q9MRJ8;Q9GI23;Q95AN2;Q8SLU4;Q9MTU5;Q9MTZ8;Q3ZU72;A8ASI2;Q9GET4;Q9MW35;Q9TMV2;O98492;Q8HT82;Q93Y44;A8ASH2;B7S4P3;C0J3J3;Q95FQ3;Q8MBL0;Q9GER5;Q9MRK2;…	2265	197	CID	M15(Oxidation)	40.5	0.245268	0	1	55	47	1	2076.99	-17.6343	9/167	pps_Arabidopsis_trypsin_rep3.mgf
	Low	ESGVINEQNIAESK	Q9MTV1;Q9MTY1;Q95FJ1;Q9MRM9;Q9MRM6;Q9XQY8;Q9MU01;O98770;Q29VB8;Q9XQX8;Q9MTU3;Q9MTV9;Q95FI1;Q9XQY1;Q67H82;A2T5L5;Q9TLJ8;Q9TLL5;Q95FM8;E1UZH9;Q9TLL3;Q9MRJ8;Q3ZU72;A8ASI2;Q9MW35;O98492;C0J3J3;Q95FQ3;Q9MRF4;Q67H80;Q29S89;Q257C7;Q5W4R8;Q6YN69;Q8SLT5;Q95FQ1;Q29VB0;A3KLS5;Q9MRU7;Q95FW7;Q9MRA6;O98418;Q8SLS1;Q8SLS2;Q9SC46;O98490;Q95FK8;Q9MTU8;Q9XQY6;Q9MRR6;Q29S86;Q9MRA2;Q9MRL6;Q9TLL7;Q95FM3;Q9MV64;Q9MTZ4;…	875	86	CID		39.51	0.27654		6	55		1	1517.73	-8.15279	17/145	pps_Arabidopsis_trypsin_rep3.mgf
	Low	LSIFETGIKVVDLLAPYRR	O98766;Q9MTV1;Q9MTY1;Q95FJ1;Q8SLS8;Q9MU12;Q9MRM9;Q95FR1;Q9XQY8;Q8MBJ4;Q9MU01;O98770;Q29VB8;Q9XQX8;Q95AE2;Q95FL9;B7S4Q6;Q95FI1;Q67H82;A2T5L5;Q9TLL5;Q9TLK3;Q95FM8;Q9FF03;Q71N61;Q29VB2;E1UZH9;Q9MRJ8;Q9GI23;Q95AN2;Q9MTU5;Q9MTZ8;Q3ZU72;A8ASI2;Q9GET4;Q9MW35;Q9TMV2;O98492;Q8HT82;Q93Y44;A8ASH2;B7S4P3;C0J3J3;Q95FQ3;Q8MBL0;Q95FM7;Q9MRF4;Q67H80;Q29S89;Q257C7;Q9MU78;O98412;Q5W4R8;Q6YN69;Q5J048;A8Y664;Q8SLT5;…	3721	203	CID		36.49	0.518393		3	55		1	2190.25	-7.21438	9/191	pps_Arabidopsis_trypsin_rep3.mgf
	Low	VALVYGQmNEPPGAR	Q9MTV1;Q9MTY1;Q95FJ1;Q9MU12;Q9MRM9;Q9MRK7;Q9BA74;Q9MRM6;Q95FR1;Q9XQY8;Q8MBJ4;Q9MU01;O98770;Q29VB8;Q9XQX8;Q9MTU3;Q9MTV9;Q95AE2;Q95FL9;Q67H63;Q6EYX5;B7S4Q6;Q95FI1;Q9XQY1;Q67H82;A2T5L5;Q9TLJ8;Q9TLL5;Q9TLK3;Q95FM8;Q9FF03;Q71N61;E1UZH9;Q9TLL3;Q9GI23;Q95AN2;Q8SLU4;Q9MTU5;Q9MTZ8;A8ASI2;Q9GET4;Q9MW35;Q9TMV2;O98492;Q8HT82;Q93Y44;A8ASH2;B7S4P3;C0J3J3;Q95FQ3;Q8MBL0;Q9GER5;Q9MRK2;Q95FM7;Q9MRF4;Q67H80;Q29S89;…	4104	240	CID	M8(Oxidation)	33.38	1.15463		5	55	39	1	1617.76	-28.8626	9/133	pps_Arabidopsis_trypsin_rep3.mgf
	Low	VVDLLAPYRR	O98766;Q9MTV1;Q9MTY1;Q95FJ1;Q8SLS8;Q9MU12;Q9MRM9;Q95FR1;Q9XQY8;Q8MBJ4;Q9MU01;O98770;Q29VB8;Q9XQX8;Q9MTV9;Q95AE2;Q95FL9;Q6EYX5;B7S4Q6;Q95FI1;Q67H82;A2T5L5;Q9TLL5;Q9TLK3;Q95FM8;Q9FF03;Q71N61;Q29VB2;E1UZH9;Q9TLL3;Q9MRJ8;Q9GI23;Q95AN2;Q9MTU5;Q9MTZ8;Q3ZU72;A8ASI2;Q9GET4;Q9MW35;Q9TMV2;O98492;Q8HT82;Q93Y44;A8ASH2;B7S4P3;C0J3J3;Q95FQ3;Q8MBL0;Q9GER5;Q95FM7;Q9MRF4;Q67H80;Q29S89;Q257C7;B8PRK4;Q9MU78;O98412;…	4066	235	CID		32.13	1.46474		3	55	40	1	1201.7	-8.33929	9/81	pps_Arabidopsis_trypsin_rep3.mgf
	Low	MPSAVGYQPTLSTEmGTLQER	Q9MTY1;Q9MRM6;Q9MTU3;Q95AE2;Q3L1L0;A2T5L5;Q9TLL5;E1UZH9;Q8SLU4;Q9MTZ8;Q95FQ3;Q95FM7;Q257C7;O98412;Q29VB0;Q9MRL5;Q95FL6;Q8MBK2;Q8SLS2;Q9SC46;Q67H62;B3SHD6;Q95FK8;Q9MTU8;C8YPI1;Q9MRR6;Q95FM3;Q9MTZ4;Q9XQY2;Q1PGD5;Q9SC47;Q9MRW3;P19366;Q9MRG6;Q95FW9;A9XUH0;Q3ZMJ5;Q8MBI2;Q95FN0;D7KRE0;Q8MBI0;E0XD31;Q8WH97;Q5YGM9;Q9SBN9;Q5UVH1;Q6YN70;Q09RD9;Q95FL0;E0XD20;B2BI37;Q5UVF9;Q5YGN7;Q9SC27;Q5YGK8;Q5UVH4;Q95FT4	571	57	CID	M15(Oxidation)	23.75	9.44389		3	55	32	1	2312.03	-26.7492	7/221	pps_Arabidopsis_trypsin_rep3.mgf
C8YPI1	33.4	19	15	482	51.79	5.23682	1076.47	ATP synthase beta subunit (Fragment) OS=Viola pubescens GN=atpB PE=3 SV=1 - [C8YPI1_9ROSI]
	Confidence Icon	Sequence	Protein Accessions	# Proteins	# Protein Groups	Activation Type	Modifications	IonScore	Exp Value	Δ Score	Rank	Identity High	Homology Threshold	Charge	m/z [Da]	ΔM [ppm]	Ions Matched	Spectrum File
	High	DTIGEQINVTcEVQQLLGNNR	C8YPI1	1	1	CID	C11(Carbamidomethyl)	195.33	7.57431e-17		5	55		1	2401.17	-2.63009	19/221	pps_Arabidopsis_trypsin_rep3.mgf
	High	YKELQDIIAILGLDELSEEDR	O98766;Q9MTV1;Q9MTY1;Q95FJ1;Q9MU12;Q9MRM9;Q9MRK7;Q9BA74;Q9MRM6;Q95FR1;Q9XQY8;Q8MBJ4;Q9MU01;Q29VB8;Q9XQX8;Q9MTV9;Q95AE2;Q95FL9;Q67H63;Q6EYX5;B7S4Q6;Q95FI1;Q9XQY1;Q3L1L0;A2T5L5;Q9TLJ8;Q9TLL5;Q9TLK3;Q95FM8;Q9FF03;Q71N61;Q29VB2;E1UZH9;Q9MRJ8;Q95AN2;Q8SLU4;Q9MTU5;Q9MTZ8;Q3ZU72;Q9GET4;Q9MW35;Q9TMV2;O98492;Q8HT82;Q93Y44;B7S4P3;C0J3J3;Q95FQ3;Q9GER5;Q9MRK2;Q9MRF4;Q67H80;Q29S89;Q257C7;B8PRK4;B7S4V7;Q9MU78;…	3355	204	CID		170.28	2.54061e-14		7	55		1	2462.22	-18.76	18/233	pps_Arabidopsis_trypsin_rep3.mgf
	High	MPSAVGYQPTLSTEMGTLQER	Q9MTY1;Q9MRM6;Q9MTU3;Q95AE2;Q3L1L0;A2T5L5;Q9TLL5;E1UZH9;Q8SLU4;Q9MTZ8;Q95FQ3;Q95FM7;Q257C7;O98412;Q29VB0;Q9MRL5;Q95FL6;Q8MBK2;Q8SLS2;Q9SC46;Q67H62;B3SHD6;Q95FK8;Q9MTU8;C8YPI1;Q9MRR6;Q95FM3;Q9MTZ4;Q9XQY2;Q1PGD5;Q9SC47;Q9MRW3;P19366;Q9MRG6;Q95FW9;A9XUH0;Q3ZMJ5;Q8MBI2;Q95FN0;D7KRE0;Q8MBI0;E0XD31;Q8WH97;Q5YGM9;Q9SBN9;Q5UVH1;Q6YN70;Q09RD9;Q95FL0;E0XD20;B2BI37;Q5UVF9;Q5YGN7;Q9SC27;Q5YGK8;Q5UVH4;Q95FT4	571	57	CID		160.03	2.50901e-13		2	55		1	2296.04	-22.7353	17/221	pps_Arabidopsis_trypsin_rep3.mgf
	High	GRDTIGEQINVTcEVQQLLGNNR	C8YPI1	1	1	CID	C13(Carbamidomethyl)	143.54	1.14637e-11		5	55		1	2614.29	-4.28617	17/249	pps_Arabidopsis_trypsin_rep3.mgf
	High	DVNEQDVLLFIDNIFR	Q9MTY1;Q95FJ1;Q9MU12;Q9BA74;Q9MRM6;Q95FR1;Q9XQY8;Q8MBJ4;Q9MU01;Q29VB8;Q9XQX8;Q9MTU3;Q9MTV9;Q95AE2;Q95FL9;Q67H63;Q6EYX5;Q95FI1;Q67H82;Q3L1L0;A2T5L5;Q9TLJ8;Q9TLK3;Q95FM8;Q9FF03;E1UZH9;Q9MRJ8;Q9GI23;Q95AN2;Q8SLU4;Q9MTU5;Q9MTZ8;Q3ZU72;A8ASI2;Q9GET4;Q9MW35;Q9TMV2;O98492;Q8HT82;Q93Y44;A8ASH2;B7S4P3;C0J3J3;Q8MBL0;Q9GER5;Q9MRK2;Q95FM7;Q9MRF4;Q67H80;Q29S89;Q257C7;Q9MU78;O98412;Q5W4R8;A8Y664;Q8SLT5;Q95FQ1;…	2339	174	CID		143.27	1.29342e-11		3	55		1	1950.02	10.9596	15/172	pps_Arabidopsis_trypsin_rep3.mgf
	High	VALVYGQMNEPPGAR	Q9MTV1;Q9MTY1;Q95FJ1;Q9MU12;Q9MRM9;Q9MRK7;Q9BA74;Q9MRM6;Q95FR1;Q9XQY8;Q8MBJ4;Q9MU01;O98770;Q29VB8;Q9XQX8;Q9MTU3;Q9MTV9;Q95AE2;Q95FL9;Q67H63;Q6EYX5;B7S4Q6;Q95FI1;Q9XQY1;Q67H82;A2T5L5;Q9TLJ8;Q9TLL5;Q9TLK3;Q95FM8;Q9FF03;Q71N61;E1UZH9;Q9TLL3;Q9GI23;Q95AN2;Q8SLU4;Q9MTU5;Q9MTZ8;A8ASI2;Q9GET4;Q9MW35;Q9TMV2;O98492;Q8HT82;Q93Y44;A8ASH2;B7S4P3;C0J3J3;Q95FQ3;Q8MBL0;Q9GER5;Q9MRK2;Q95FM7;Q9MRF4;Q67H80;Q29S89;…	4104	240	CID		115.6	7.36178e-09		4	55		1	1601.78	-17.1192	11/133	pps_Arabidopsis_trypsin_rep3.mgf
	High	FVQAGSEVSALLGR	O98766;Q9MTV1;Q9MTY1;Q95FJ1;Q8SLS8;Q9MU12;Q9MRM9;Q9MRK7;Q9BA74;Q9MRM6;Q95FR1;Q9XQY8;Q8MBJ4;Q9MU01;O98770;Q29VB8;Q9XQX8;Q9MTU3;Q9MTV9;Q95AE2;Q95FL9;Q67H63;B7S4Q6;Q67H82;Q3L1L0;A2T5L5;Q9TLL5;Q9TLK3;Q95FM8;Q9FF03;Q71N61;Q29VB2;E1UZH9;Q9MRJ8;Q9GI23;Q95AN2;Q8SLU4;Q9MTU5;Q3ZU72;A8ASI2;Q9MW35;Q9TMV2;O98492;Q8HT82;B7S4P3;C0J3J3;Q95FQ3;Q8MBL0;Q9GER5;Q9MRK2;Q95FM7;Q9MRF4;Q67H80;Q29S89;Q257C7;B8PRK4;B7S4V7;…	3906	241	CID		111.74	1.75416e-08		2	55		1	1433.77	-3.89274	19/137	pps_Arabidopsis_trypsin_rep3.mgf
	High	ELQDIIAILGLDELSEEDR	O98766;Q9MTV1;Q9MTY1;Q95FJ1;Q9MU12;Q9MRM9;Q9MRK7;Q9BA74;Q9MRM6;Q95FR1;Q9XQY8;Q8MBJ4;Q9MU01;Q29VB8;Q9XQX8;Q9MTV9;Q95AE2;Q95FL9;Q67H63;Q6EYX5;B7S4Q6;Q95FI1;Q9XQY1;Q3L1L0;A2T5L5;Q9TLJ8;Q9TLL5;Q9TLK3;Q95FM8;Q9FF03;Q71N61;Q29VB2;E1UZH9;Q9MRJ8;Q95AN2;Q8SLU4;Q9MTU5;Q9MTZ8;Q3ZU72;Q9GET4;Q9MW35;Q9TMV2;O98492;Q8HT82;Q93Y44;B7S4P3;C0J3J3;Q95FQ3;Q9GER5;Q9MRK2;Q9MRF4;Q67H80;Q29S89;Q257C7;B8PRK4;B7S4V7;Q9MU78;…	3363	205	CID		104.53	9.5563e-08		8	55		1	2171.09	-7.38425	18/211	pps_Arabidopsis_trypsin_rep3.mgf
	High	AHGGVSVFGGVGER	O98766;Q9MTV1;Q9MTY1;Q95FJ1;Q9MU12;Q9MRM9;Q9BA74;Q9MRM6;Q95FR1;Q9XQY8;Q8MBJ4;Q9MU01;O98770;Q29VB8;Q9XQX8;Q9MTU3;Q9MTV9;Q95AE2;Q95FL9;Q67H63;B7S4Q6;Q95FI1;Q9XQY1;Q67H82;A2T5L5;Q9TLJ8;Q9TLL5;Q9TLK3;Q71N61;Q29VB2;E1UZH9;Q9MRJ8;Q9MTU5;Q9MTZ8;Q3ZU72;A8ASI2;Q9GET4;Q9TMV2;O98492;Q8HT82;Q93Y44;A8ASH2;B7S4P3;C0J3J3;Q95FQ3;Q9GER5;Q9MRK2;Q95FM7;Q9MRF4;Q67H80;Q29S89;Q257C7;B8PRK4;B7S4V7;Q9MU78;O98412;Q5W4R8;…	3365	226	CID		102.33	1.46154e-07	0	1	55	44	1	1328.66	-6.03062	20/119	pps_Arabidopsis_trypsin_rep3.mgf
	High	YKELQDIIAILGLDELSEEDRLTVAR	O98766;Q9MTV1;Q9MTY1;Q95FJ1;Q9MU12;Q9MRK7;Q9BA74;Q95FR1;Q9XQY8;Q8MBJ4;Q9MU01;Q29VB8;Q9XQX8;Q9MTV9;Q95AE2;Q95FL9;Q67H63;Q6EYX5;B7S4Q6;Q9XQY1;Q3L1L0;A2T5L5;Q9TLJ8;Q9TLL5;Q9TLK3;Q95FM8;Q9FF03;Q71N61;Q29VB2;E1UZH9;Q9MRJ8;Q95AN2;Q8SLU4;Q9MTU5;Q9MTZ8;Q3ZU72;Q9GET4;Q9MW35;Q9TMV2;O98492;Q93Y44;B7S4P3;C0J3J3;Q95FQ3;Q9GER5;Q9MRK2;Q9MRF4;Q67H80;Q29S89;Q257C7;B8PRK4;B7S4V7;Q9MU78;O98412;Q5W4R8;Q6YN69;Q8SLT5;…	2967	183	CID		94.81	8.92328e-07		7	55		1	3002.54	-21.9152	13/291	pps_Arabidopsis_trypsin_rep3.mgf
	High	TVLIMELINNIAK	O98766;Q9MTV1;Q9MTY1;Q95FJ1;Q8SLS8;Q9MU12;Q9MRM9;Q9MRK7;Q9BA74;Q9MRM6;Q95FR1;Q8MBJ4;Q9MU01;O98770;Q9XQX8;Q9MTU3;Q9MTV9;Q95AE2;Q95FL9;Q67H63;Q6EYX5;B7S4Q6;Q9XQY1;Q67H82;A2T5L5;Q9TLJ8;Q9TLL5;Q9TLK3;Q95FM8;Q9FF03;Q71N61;Q29VB2;E1UZH9;Q9TLL3;Q9MRJ8;Q95AN2;Q9MTU5;Q9MTZ8;Q3ZU72;A8ASI2;Q9GET4;Q9MW35;Q9TMV2;O98492;Q93Y44;A8ASH2;B7S4P3;C0J3J3;Q95FQ3;Q9MRK2;Q95FM7;Q9MRF4;Q67H80;Q29S89;Q257C7;B8PRK4;Q9MU78;…	3602	239	CID		94.13	1.15292e-06		6	56		1	1471.82	-24.8572	11/121	pps_Arabidopsis_trypsin_rep3.mgf
	High	DTIGEQINVTCEVQQLLGNNR	C8YPI1	1	1	CID		89.14	3.14975e-06	0.0224719	1	55		1	2344.15	-2.06953	14/221	pps_Arabidopsis_trypsin_rep3.mgf
	High	TVLImELINNIAK	O98766;Q9MTV1;Q9MTY1;Q95FJ1;Q8SLS8;Q9MU12;Q9MRM9;Q9MRK7;Q9BA74;Q9MRM6;Q95FR1;Q8MBJ4;Q9MU01;O98770;Q9XQX8;Q9MTU3;Q9MTV9;Q95AE2;Q95FL9;Q67H63;Q6EYX5;B7S4Q6;Q9XQY1;Q67H82;A2T5L5;Q9TLJ8;Q9TLL5;Q9TLK3;Q95FM8;Q9FF03;Q71N61;Q29VB2;E1UZH9;Q9TLL3;Q9MRJ8;Q95AN2;Q9MTU5;Q9MTZ8;Q3ZU72;A8ASI2;Q9GET4;Q9MW35;Q9TMV2;O98492;Q93Y44;A8ASH2;B7S4P3;C0J3J3;Q95FQ3;Q9MRK2;Q95FM7;Q9MRF4;Q67H80;Q29S89;Q257C7;B8PRK4;Q9MU78;…	3602	239	CID	M5(Oxidation)	84.49	1.02393e-05		5	56		1	1487.83	-13.3441	10/121	pps_Arabidopsis_trypsin_rep3.mgf
	High	LSIFETGIKVVDLLAPYR	O98766;Q9MTV1;Q9MTY1;Q95FJ1;Q8SLS8;Q9MU12;Q9MRM9;Q95FR1;Q9XQY8;Q8MBJ4;Q9MU01;O98770;Q29VB8;Q9XQX8;Q95AE2;Q95FL9;B7S4Q6;Q95FI1;Q67H82;A2T5L5;Q9TLL5;Q9TLK3;Q95FM8;Q9FF03;Q71N61;Q29VB2;E1UZH9;Q9MRJ8;Q9GI23;Q95AN2;Q9MTU5;Q9MTZ8;Q3ZU72;A8ASI2;Q9GET4;Q9MW35;Q9TMV2;O98492;Q8HT82;Q93Y44;A8ASH2;B7S4P3;C0J3J3;Q95FQ3;Q8MBL0;Q95FM7;Q9MRF4;Q67H80;Q29S89;Q257C7;Q9MU78;O98412;Q5W4R8;Q6YN69;Q5J048;A8Y664;Q8SLT5;…	3727	204	CID		67.74	0.000422402		3	55	35	1	2034.15	-7.99277	11/180	pps_Arabidopsis_trypsin_rep3.mgf
	Medium	ELQDIIAILGLDELSEEDRLTVAR	O98766;Q9MTV1;Q9MTY1;Q95FJ1;Q9MU12;Q9MRK7;Q9BA74;Q95FR1;Q9XQY8;Q8MBJ4;Q9MU01;Q29VB8;Q9XQX8;Q9MTV9;Q95AE2;Q95FL9;Q67H63;Q6EYX5;B7S4Q6;Q9XQY1;Q3L1L0;A2T5L5;Q9TLJ8;Q9TLL5;Q9TLK3;Q95FM8;Q9FF03;Q71N61;Q29VB2;E1UZH9;Q9MRJ8;Q95AN2;Q8SLU4;Q9MTU5;Q9MTZ8;Q3ZU72;Q9GET4;Q9MW35;Q9TMV2;O98492;Q93Y44;B7S4P3;C0J3J3;Q95FQ3;Q9GER5;Q9MRK2;Q9MRF4;Q67H80;Q29S89;Q257C7;B8PRK4;B7S4V7;Q9MU78;O98412;Q5W4R8;Q6YN69;Q8SLT5;…	2972	184	CID		46.41	0.0651327		7	56		1	2711.38	-26.2987	12/269	pps_Arabidopsis_trypsin_rep3.mgf
	Low	LSIFETGIKVVDLLAPYRR	O98766;Q9MTV1;Q9MTY1;Q95FJ1;Q8SLS8;Q9MU12;Q9MRM9;Q95FR1;Q9XQY8;Q8MBJ4;Q9MU01;O98770;Q29VB8;Q9XQX8;Q95AE2;Q95FL9;B7S4Q6;Q95FI1;Q67H82;A2T5L5;Q9TLL5;Q9TLK3;Q95FM8;Q9FF03;Q71N61;Q29VB2;E1UZH9;Q9MRJ8;Q9GI23;Q95AN2;Q9MTU5;Q9MTZ8;Q3ZU72;A8ASI2;Q9GET4;Q9MW35;Q9TMV2;O98492;Q8HT82;Q93Y44;A8ASH2;B7S4P3;C0J3J3;Q95FQ3;Q8MBL0;Q95FM7;Q9MRF4;Q67H80;Q29S89;Q257C7;Q9MU78;O98412;Q5W4R8;Q6YN69;Q5J048;A8Y664;Q8SLT5;…	3721	203	CID		36.49	0.518393		3	55		1	2190.25	-7.21438	9/191	pps_Arabidopsis_trypsin_rep3.mgf
	Low	VALVYGQmNEPPGAR	Q9MTV1;Q9MTY1;Q95FJ1;Q9MU12;Q9MRM9;Q9MRK7;Q9BA74;Q9MRM6;Q95FR1;Q9XQY8;Q8MBJ4;Q9MU01;O98770;Q29VB8;Q9XQX8;Q9MTU3;Q9MTV9;Q95AE2;Q95FL9;Q67H63;Q6EYX5;B7S4Q6;Q95FI1;Q9XQY1;Q67H82;A2T5L5;Q9TLJ8;Q9TLL5;Q9TLK3;Q95FM8;Q9FF03;Q71N61;E1UZH9;Q9TLL3;Q9GI23;Q95AN2;Q8SLU4;Q9MTU5;Q9MTZ8;A8ASI2;Q9GET4;Q9MW35;Q9TMV2;O98492;Q8HT82;Q93Y44;A8ASH2;B7S4P3;C0J3J3;Q95FQ3;Q8MBL0;Q9GER5;Q9MRK2;Q95FM7;Q9MRF4;Q67H80;Q29S89;…	4104	240	CID	M8(Oxidation)	33.38	1.15463		5	55	39	1	1617.76	-28.8626	9/133	pps_Arabidopsis_trypsin_rep3.mgf
	Low	VVDLLAPYRR	O98766;Q9MTV1;Q9MTY1;Q95FJ1;Q8SLS8;Q9MU12;Q9MRM9;Q95FR1;Q9XQY8;Q8MBJ4;Q9MU01;O98770;Q29VB8;Q9XQX8;Q9MTV9;Q95AE2;Q95FL9;Q6EYX5;B7S4Q6;Q95FI1;Q67H82;A2T5L5;Q9TLL5;Q9TLK3;Q95FM8;Q9FF03;Q71N61;Q29VB2;E1UZH9;Q9TLL3;Q9MRJ8;Q9GI23;Q95AN2;Q9MTU5;Q9MTZ8;Q3ZU72;A8ASI2;Q9GET4;Q9MW35;Q9TMV2;O98492;Q8HT82;Q93Y44;A8ASH2;B7S4P3;C0J3J3;Q95FQ3;Q8MBL0;Q9GER5;Q95FM7;Q9MRF4;Q67H80;Q29S89;Q257C7;B8PRK4;Q9MU78;O98412;…	4066	235	CID		32.13	1.46474		3	55	40	1	1201.7	-8.33929	9/81	pps_Arabidopsis_trypsin_rep3.mgf
	Low	MPSAVGYQPTLSTEmGTLQER	Q9MTY1;Q9MRM6;Q9MTU3;Q95AE2;Q3L1L0;A2T5L5;Q9TLL5;E1UZH9;Q8SLU4;Q9MTZ8;Q95FQ3;Q95FM7;Q257C7;O98412;Q29VB0;Q9MRL5;Q95FL6;Q8MBK2;Q8SLS2;Q9SC46;Q67H62;B3SHD6;Q95FK8;Q9MTU8;C8YPI1;Q9MRR6;Q95FM3;Q9MTZ4;Q9XQY2;Q1PGD5;Q9SC47;Q9MRW3;P19366;Q9MRG6;Q95FW9;A9XUH0;Q3ZMJ5;Q8MBI2;Q95FN0;D7KRE0;Q8MBI0;E0XD31;Q8WH97;Q5YGM9;Q9SBN9;Q5UVH1;Q6YN70;Q09RD9;Q95FL0;E0XD20;B2BI37;Q5UVF9;Q5YGN7;Q9SC27;Q5YGK8;Q5UVH4;Q95FT4	571	57	CID	M15(Oxidation)	23.75	9.44389		3	55	32	1	2312.03	-26.7492	7/221	pps_Arabidopsis_trypsin_rep3.mgf
Q95FW9	49.48	21	17	483	52.031	5.36377	1075.68	ATP synthase beta subunit (Fragment) OS=Batis maritima GN=atpB PE=3 SV=1 - [Q95FW9_BATMA]
	Confidence Icon	Sequence	Protein Accessions	# Proteins	# Protein Groups	Activation Type	Modifications	IonScore	Exp Value	Δ Score	Rank	Identity High	Homology Threshold	Charge	m/z [Da]	ΔM [ppm]	Ions Matched	Spectrum File
	High	YKELQDIIAILGLDELSEEDR	O98766;Q9MTV1;Q9MTY1;Q95FJ1;Q9MU12;Q9MRM9;Q9MRK7;Q9BA74;Q9MRM6;Q95FR1;Q9XQY8;Q8MBJ4;Q9MU01;Q29VB8;Q9XQX8;Q9MTV9;Q95AE2;Q95FL9;Q67H63;Q6EYX5;B7S4Q6;Q95FI1;Q9XQY1;Q3L1L0;A2T5L5;Q9TLJ8;Q9TLL5;Q9TLK3;Q95FM8;Q9FF03;Q71N61;Q29VB2;E1UZH9;Q9MRJ8;Q95AN2;Q8SLU4;Q9MTU5;Q9MTZ8;Q3ZU72;Q9GET4;Q9MW35;Q9TMV2;O98492;Q8HT82;Q93Y44;B7S4P3;C0J3J3;Q95FQ3;Q9GER5;Q9MRK2;Q9MRF4;Q67H80;Q29S89;Q257C7;B8PRK4;B7S4V7;Q9MU78;…	3355	204	CID		170.28	2.54061e-14		7	55		1	2462.22	-18.76	18/233	pps_Arabidopsis_trypsin_rep3.mgf
	High	MPSAVGYQPTLSTEMGTLQER	Q9MTY1;Q9MRM6;Q9MTU3;Q95AE2;Q3L1L0;A2T5L5;Q9TLL5;E1UZH9;Q8SLU4;Q9MTZ8;Q95FQ3;Q95FM7;Q257C7;O98412;Q29VB0;Q9MRL5;Q95FL6;Q8MBK2;Q8SLS2;Q9SC46;Q67H62;B3SHD6;Q95FK8;Q9MTU8;C8YPI1;Q9MRR6;Q95FM3;Q9MTZ4;Q9XQY2;Q1PGD5;Q9SC47;Q9MRW3;P19366;Q9MRG6;Q95FW9;A9XUH0;Q3ZMJ5;Q8MBI2;Q95FN0;D7KRE0;Q8MBI0;E0XD31;Q8WH97;Q5YGM9;Q9SBN9;Q5UVH1;Q6YN70;Q09RD9;Q95FL0;E0XD20;B2BI37;Q5UVF9;Q5YGN7;Q9SC27;Q5YGK8;Q5UVH4;Q95FT4	571	57	CID		160.03	2.50901e-13		2	55		1	2296.04	-22.7353	17/221	pps_Arabidopsis_trypsin_rep3.mgf
	High	IFNVLGEPVDNLGPVDTR	O98766;Q9MTV1;Q9MTY1;Q8SLS8;Q9MU12;Q9BA74;Q95FR1;O98770;Q29VB8;Q9MTU3;Q95AE2;B7S4Q6;Q9XQY1;A2T5L5;Q9TLL5;Q9TLK3;Q95FM8;Q71N61;Q29VB2;E1UZH9;Q3ZU72;A8ASI2;Q9GET4;Q9MW35;Q9TMV2;O98492;Q8HT82;A8ASH2;B7S4P3;Q9GER5;Q9MRF4;Q257C7;B8PRK4;B7S4V7;Q9MU78;Q5W4R8;Q6YN69;Q5J048;Q8SLT5;Q9MRR7;Q3ZU73;A0AR48;Q9MRU7;Q9MRL5;O98595;Q95FL6;Q9MRA6;Q9MRQ6;Q8SLS2;O98404;Q9SC46;O98490;Q95FK8;Q9TLJ7;Q9MTU8;Q9MW37;Q9XQY6;…	1261	100	CID		157.3	5.06106e-13		2	55		1	1955.02	-1.26407	14/187	pps_Arabidopsis_trypsin_rep3.mgf
	High	DVNEQDVLLFIDNIFR	Q9MTY1;Q95FJ1;Q9MU12;Q9BA74;Q9MRM6;Q95FR1;Q9XQY8;Q8MBJ4;Q9MU01;Q29VB8;Q9XQX8;Q9MTU3;Q9MTV9;Q95AE2;Q95FL9;Q67H63;Q6EYX5;Q95FI1;Q67H82;Q3L1L0;A2T5L5;Q9TLJ8;Q9TLK3;Q95FM8;Q9FF03;E1UZH9;Q9MRJ8;Q9GI23;Q95AN2;Q8SLU4;Q9MTU5;Q9MTZ8;Q3ZU72;A8ASI2;Q9GET4;Q9MW35;Q9TMV2;O98492;Q8HT82;Q93Y44;A8ASH2;B7S4P3;C0J3J3;Q8MBL0;Q9GER5;Q9MRK2;Q95FM7;Q9MRF4;Q67H80;Q29S89;Q257C7;Q9MU78;O98412;Q5W4R8;A8Y664;Q8SLT5;Q95FQ1;…	2339	174	CID		143.27	1.29342e-11		3	55		1	1950.02	10.9596	15/172	pps_Arabidopsis_trypsin_rep3.mgf
	High	GIYPAVDPLDSTSTMLQPR	O98766;Q9MTV1;Q95FJ1;Q8SLS8;Q9MU12;Q9MRM9;Q9MRK7;Q9BA74;Q9MRM6;Q95FR1;Q9XQY8;Q8MBJ4;Q9MU01;O98770;Q29VB8;Q9XQX8;Q9MTU3;Q9MTV9;Q95AE2;Q95FL9;Q67H63;Q6EYX5;B7S4Q6;Q95FI1;Q9XQY1;Q67H82;Q3L1L0;A2T5L5;Q9TLJ8;Q9TLL5;Q95FM8;Q9FF03;Q71N61;Q29VB2;E1UZH9;Q9TLL3;Q9MRJ8;Q9GI23;Q95AN2;Q8SLU4;Q9MTU5;Q9MTZ8;Q3ZU72;A8ASI2;Q9GET4;Q9MW35;Q9TMV2;O98492;Q8HT82;Q93Y44;A8ASH2;B7S4P3;C0J3J3;Q95FQ3;Q8MBL0;Q9GER5;Q9MRK2;…	2265	197	CID		128.63	3.74874e-10		2	55		1	2061.01	-11.1165	14/167	pps_Arabidopsis_trypsin_rep3.mgf
	High	VALVYGQMNEPPGAR	Q9MTV1;Q9MTY1;Q95FJ1;Q9MU12;Q9MRM9;Q9MRK7;Q9BA74;Q9MRM6;Q95FR1;Q9XQY8;Q8MBJ4;Q9MU01;O98770;Q29VB8;Q9XQX8;Q9MTU3;Q9MTV9;Q95AE2;Q95FL9;Q67H63;Q6EYX5;B7S4Q6;Q95FI1;Q9XQY1;Q67H82;A2T5L5;Q9TLJ8;Q9TLL5;Q9TLK3;Q95FM8;Q9FF03;Q71N61;E1UZH9;Q9TLL3;Q9GI23;Q95AN2;Q8SLU4;Q9MTU5;Q9MTZ8;A8ASI2;Q9GET4;Q9MW35;Q9TMV2;O98492;Q8HT82;Q93Y44;A8ASH2;B7S4P3;C0J3J3;Q95FQ3;Q8MBL0;Q9GER5;Q9MRK2;Q95FM7;Q9MRF4;Q67H80;Q29S89;…	4104	240	CID		115.6	7.36178e-09		4	55		1	1601.78	-17.1192	11/133	pps_Arabidopsis_trypsin_rep3.mgf
	High	FVQAGSEVSALLGR	O98766;Q9MTV1;Q9MTY1;Q95FJ1;Q8SLS8;Q9MU12;Q9MRM9;Q9MRK7;Q9BA74;Q9MRM6;Q95FR1;Q9XQY8;Q8MBJ4;Q9MU01;O98770;Q29VB8;Q9XQX8;Q9MTU3;Q9MTV9;Q95AE2;Q95FL9;Q67H63;B7S4Q6;Q67H82;Q3L1L0;A2T5L5;Q9TLL5;Q9TLK3;Q95FM8;Q9FF03;Q71N61;Q29VB2;E1UZH9;Q9MRJ8;Q9GI23;Q95AN2;Q8SLU4;Q9MTU5;Q3ZU72;A8ASI2;Q9MW35;Q9TMV2;O98492;Q8HT82;B7S4P3;C0J3J3;Q95FQ3;Q8MBL0;Q9GER5;Q9MRK2;Q95FM7;Q9MRF4;Q67H80;Q29S89;Q257C7;B8PRK4;B7S4V7;…	3906	241	CID		111.74	1.75416e-08		2	55		1	1433.77	-3.89274	19/137	pps_Arabidopsis_trypsin_rep3.mgf
	High	ELQDIIAILGLDELSEEDR	O98766;Q9MTV1;Q9MTY1;Q95FJ1;Q9MU12;Q9MRM9;Q9MRK7;Q9BA74;Q9MRM6;Q95FR1;Q9XQY8;Q8MBJ4;Q9MU01;Q29VB8;Q9XQX8;Q9MTV9;Q95AE2;Q95FL9;Q67H63;Q6EYX5;B7S4Q6;Q95FI1;Q9XQY1;Q3L1L0;A2T5L5;Q9TLJ8;Q9TLL5;Q9TLK3;Q95FM8;Q9FF03;Q71N61;Q29VB2;E1UZH9;Q9MRJ8;Q95AN2;Q8SLU4;Q9MTU5;Q9MTZ8;Q3ZU72;Q9GET4;Q9MW35;Q9TMV2;O98492;Q8HT82;Q93Y44;B7S4P3;C0J3J3;Q95FQ3;Q9GER5;Q9MRK2;Q9MRF4;Q67H80;Q29S89;Q257C7;B8PRK4;B7S4V7;Q9MU78;…	3363	205	CID		104.53	9.5563e-08		8	55		1	2171.09	-7.38425	18/211	pps_Arabidopsis_trypsin_rep3.mgf
	High	IVGEEHYETAQQVK	P19366;Q95FW4;Q95FW9;A9XUH0;D7KRE0;Q9MU37	35	6	CID		103.19	1.20747e-07		3	55		1	1630.82	5.43762	12/125	pps_Arabidopsis_trypsin_rep3.mgf
	High	AHGGVSVFGGVGER	O98766;Q9MTV1;Q9MTY1;Q95FJ1;Q9MU12;Q9MRM9;Q9BA74;Q9MRM6;Q95FR1;Q9XQY8;Q8MBJ4;Q9MU01;O98770;Q29VB8;Q9XQX8;Q9MTU3;Q9MTV9;Q95AE2;Q95FL9;Q67H63;B7S4Q6;Q95FI1;Q9XQY1;Q67H82;A2T5L5;Q9TLJ8;Q9TLL5;Q9TLK3;Q71N61;Q29VB2;E1UZH9;Q9MRJ8;Q9MTU5;Q9MTZ8;Q3ZU72;A8ASI2;Q9GET4;Q9TMV2;O98492;Q8HT82;Q93Y44;A8ASH2;B7S4P3;C0J3J3;Q95FQ3;Q9GER5;Q9MRK2;Q95FM7;Q9MRF4;Q67H80;Q29S89;Q257C7;B8PRK4;B7S4V7;Q9MU78;O98412;Q5W4R8;…	3365	226	CID		102.33	1.46154e-07	0	1	55	44	1	1328.66	-6.03062	20/119	pps_Arabidopsis_trypsin_rep3.mgf
	High	YKELQDIIAILGLDELSEEDRLTVAR	O98766;Q9MTV1;Q9MTY1;Q95FJ1;Q9MU12;Q9MRK7;Q9BA74;Q95FR1;Q9XQY8;Q8MBJ4;Q9MU01;Q29VB8;Q9XQX8;Q9MTV9;Q95AE2;Q95FL9;Q67H63;Q6EYX5;B7S4Q6;Q9XQY1;Q3L1L0;A2T5L5;Q9TLJ8;Q9TLL5;Q9TLK3;Q95FM8;Q9FF03;Q71N61;Q29VB2;E1UZH9;Q9MRJ8;Q95AN2;Q8SLU4;Q9MTU5;Q9MTZ8;Q3ZU72;Q9GET4;Q9MW35;Q9TMV2;O98492;Q93Y44;B7S4P3;C0J3J3;Q95FQ3;Q9GER5;Q9MRK2;Q9MRF4;Q67H80;Q29S89;Q257C7;B8PRK4;B7S4V7;Q9MU78;O98412;Q5W4R8;Q6YN69;Q8SLT5;…	2967	183	CID		94.81	8.92328e-07		7	55		1	3002.54	-21.9152	13/291	pps_Arabidopsis_trypsin_rep3.mgf
	High	TVLIMELINNIAK	O98766;Q9MTV1;Q9MTY1;Q95FJ1;Q8SLS8;Q9MU12;Q9MRM9;Q9MRK7;Q9BA74;Q9MRM6;Q95FR1;Q8MBJ4;Q9MU01;O98770;Q9XQX8;Q9MTU3;Q9MTV9;Q95AE2;Q95FL9;Q67H63;Q6EYX5;B7S4Q6;Q9XQY1;Q67H82;A2T5L5;Q9TLJ8;Q9TLL5;Q9TLK3;Q95FM8;Q9FF03;Q71N61;Q29VB2;E1UZH9;Q9TLL3;Q9MRJ8;Q95AN2;Q9MTU5;Q9MTZ8;Q3ZU72;A8ASI2;Q9GET4;Q9MW35;Q9TMV2;O98492;Q93Y44;A8ASH2;B7S4P3;C0J3J3;Q95FQ3;Q9MRK2;Q95FM7;Q9MRF4;Q67H80;Q29S89;Q257C7;B8PRK4;Q9MU78;…	3602	239	CID		94.13	1.15292e-06		6	56		1	1471.82	-24.8572	11/121	pps_Arabidopsis_trypsin_rep3.mgf
	High	TVLImELINNIAK	O98766;Q9MTV1;Q9MTY1;Q95FJ1;Q8SLS8;Q9MU12;Q9MRM9;Q9MRK7;Q9BA74;Q9MRM6;Q95FR1;Q8MBJ4;Q9MU01;O98770;Q9XQX8;Q9MTU3;Q9MTV9;Q95AE2;Q95FL9;Q67H63;Q6EYX5;B7S4Q6;Q9XQY1;Q67H82;A2T5L5;Q9TLJ8;Q9TLL5;Q9TLK3;Q95FM8;Q9FF03;Q71N61;Q29VB2;E1UZH9;Q9TLL3;Q9MRJ8;Q95AN2;Q9MTU5;Q9MTZ8;Q3ZU72;A8ASI2;Q9GET4;Q9MW35;Q9TMV2;O98492;Q93Y44;A8ASH2;B7S4P3;C0J3J3;Q95FQ3;Q9MRK2;Q95FM7;Q9MRF4;Q67H80;Q29S89;Q257C7;B8PRK4;Q9MU78;…	3602	239	CID	M5(Oxidation)	84.49	1.02393e-05		5	56		1	1487.83	-13.3441	10/121	pps_Arabidopsis_trypsin_rep3.mgf
	High	GSITSIQAVYVPADDLTDPAPATTFAHLDATTVLSR	O98770;Q29VB8;Q9MTV9;A2T5L5;Q29VB2;Q9MW35;Q95FQ3;Q9MU78;O98412;Q6YN69;O98404;Q9MRL6;Q29VC3;C7SLZ3;P19366;Q95FW4;Q95FW9;Q9S6Z4;Q4KU64;D7KRE0;Q8MFX1;E0XD31;Q9MTZ1;Q8MFX9;B9U4L6;B9U4K5;Q95DY3;A9U8M5;Q9SBN9;Q6YN70;Q8M8T8;A9L9X3;Q95FX5;Q9TMQ1;A9L9T1;A9L9Y8;E0XD20;A9L9V2;A9L9Y2;B3SHD4;A9L9W0;A9L9U2;A9L9V9;Q9SC27;Q9XQN7;A9L9S9;Q95FT4	421	47	CID		74.42	8.01932e-05		4	55		1	3714.82	-16.8437	13/405	pps_Arabidopsis_trypsin_rep3.mgf
	High	LSIFETGIKVVDLLAPYR	O98766;Q9MTV1;Q9MTY1;Q95FJ1;Q8SLS8;Q9MU12;Q9MRM9;Q95FR1;Q9XQY8;Q8MBJ4;Q9MU01;O98770;Q29VB8;Q9XQX8;Q95AE2;Q95FL9;B7S4Q6;Q95FI1;Q67H82;A2T5L5;Q9TLL5;Q9TLK3;Q95FM8;Q9FF03;Q71N61;Q29VB2;E1UZH9;Q9MRJ8;Q9GI23;Q95AN2;Q9MTU5;Q9MTZ8;Q3ZU72;A8ASI2;Q9GET4;Q9MW35;Q9TMV2;O98492;Q8HT82;Q93Y44;A8ASH2;B7S4P3;C0J3J3;Q95FQ3;Q8MBL0;Q95FM7;Q9MRF4;Q67H80;Q29S89;Q257C7;Q9MU78;O98412;Q5W4R8;Q6YN69;Q5J048;A8Y664;Q8SLT5;…	3727	204	CID		67.74	0.000422402		3	55	35	1	2034.15	-7.99277	11/180	pps_Arabidopsis_trypsin_rep3.mgf
	High	KGSITSIQAVYVPADDLTDPAPATTFAHLDATTVLSR	O98770;Q29VB8;Q9MTV9;A2T5L5;Q29VB2;Q9MW35;Q95FQ3;Q9MU78;O98412;Q6YN69;O98404;Q9MRL6;Q29VC3;C7SLZ3;P19366;Q95FW4;Q95FW9;Q9S6Z4;D7KRE0;Q8MFX1;E0XD31;Q8MFX9;B9U4L6;B9U4K5;Q95DY3;A9U8M5;Q9SBN9;Q6YN70;Q8M8T8;A9L9X3;Q95FX5;Q9TMQ1;A9L9T1;A9L9Y8;E0XD20;A9L9V2;A9L9Y2;B3SHD4;A9L9W0;A9L9U2;A9L9V9;Q9SC27;Q9XQN7;A9L9S9;Q95FT4	402	45	CID		56.89	0.00451783		4	54		1	3842.91	-18.3042	11/427	pps_Arabidopsis_trypsin_rep3.mgf
	Medium	ELQDIIAILGLDELSEEDRLTVAR	O98766;Q9MTV1;Q9MTY1;Q95FJ1;Q9MU12;Q9MRK7;Q9BA74;Q95FR1;Q9XQY8;Q8MBJ4;Q9MU01;Q29VB8;Q9XQX8;Q9MTV9;Q95AE2;Q95FL9;Q67H63;Q6EYX5;B7S4Q6;Q9XQY1;Q3L1L0;A2T5L5;Q9TLJ8;Q9TLL5;Q9TLK3;Q95FM8;Q9FF03;Q71N61;Q29VB2;E1UZH9;Q9MRJ8;Q95AN2;Q8SLU4;Q9MTU5;Q9MTZ8;Q3ZU72;Q9GET4;Q9MW35;Q9TMV2;O98492;Q93Y44;B7S4P3;C0J3J3;Q95FQ3;Q9GER5;Q9MRK2;Q9MRF4;Q67H80;Q29S89;Q257C7;B8PRK4;B7S4V7;Q9MU78;O98412;Q5W4R8;Q6YN69;Q8SLT5;…	2972	184	CID		46.41	0.0651327		7	56		1	2711.38	-26.2987	12/269	pps_Arabidopsis_trypsin_rep3.mgf
	Low	GIYPAVDPLDSTSTmLQPR	O98766;Q9MTV1;Q95FJ1;Q8SLS8;Q9MU12;Q9MRM9;Q9MRK7;Q9BA74;Q9MRM6;Q95FR1;Q9XQY8;Q8MBJ4;Q9MU01;O98770;Q29VB8;Q9XQX8;Q9MTU3;Q9MTV9;Q95AE2;Q95FL9;Q67H63;Q6EYX5;B7S4Q6;Q95FI1;Q9XQY1;Q67H82;Q3L1L0;A2T5L5;Q9TLJ8;Q9TLL5;Q95FM8;Q9FF03;Q71N61;Q29VB2;E1UZH9;Q9TLL3;Q9MRJ8;Q9GI23;Q95AN2;Q8SLU4;Q9MTU5;Q9MTZ8;Q3ZU72;A8ASI2;Q9GET4;Q9MW35;Q9TMV2;O98492;Q8HT82;Q93Y44;A8ASH2;B7S4P3;C0J3J3;Q95FQ3;Q8MBL0;Q9GER5;Q9MRK2;…	2265	197	CID	M15(Oxidation)	40.5	0.245268	0	1	55	47	1	2076.99	-17.6343	9/167	pps_Arabidopsis_trypsin_rep3.mgf
	Low	ESGVINEQNIAESK	Q9MTV1;Q9MTY1;Q95FJ1;Q9MRM9;Q9MRM6;Q9XQY8;Q9MU01;O98770;Q29VB8;Q9XQX8;Q9MTU3;Q9MTV9;Q95FI1;Q9XQY1;Q67H82;A2T5L5;Q9TLJ8;Q9TLL5;Q95FM8;E1UZH9;Q9TLL3;Q9MRJ8;Q3ZU72;A8ASI2;Q9MW35;O98492;C0J3J3;Q95FQ3;Q9MRF4;Q67H80;Q29S89;Q257C7;Q5W4R8;Q6YN69;Q8SLT5;Q95FQ1;Q29VB0;A3KLS5;Q9MRU7;Q95FW7;Q9MRA6;O98418;Q8SLS1;Q8SLS2;Q9SC46;O98490;Q95FK8;Q9MTU8;Q9XQY6;Q9MRR6;Q29S86;Q9MRA2;Q9MRL6;Q9TLL7;Q95FM3;Q9MV64;Q9MTZ4;…	875	86	CID		39.51	0.27654		6	55		1	1517.73	-8.15279	17/145	pps_Arabidopsis_trypsin_rep3.mgf
	Low	VALVYGQmNEPPGAR	Q9MTV1;Q9MTY1;Q95FJ1;Q9MU12;Q9MRM9;Q9MRK7;Q9BA74;Q9MRM6;Q95FR1;Q9XQY8;Q8MBJ4;Q9MU01;O98770;Q29VB8;Q9XQX8;Q9MTU3;Q9MTV9;Q95AE2;Q95FL9;Q67H63;Q6EYX5;B7S4Q6;Q95FI1;Q9XQY1;Q67H82;A2T5L5;Q9TLJ8;Q9TLL5;Q9TLK3;Q95FM8;Q9FF03;Q71N61;E1UZH9;Q9TLL3;Q9GI23;Q95AN2;Q8SLU4;Q9MTU5;Q9MTZ8;A8ASI2;Q9GET4;Q9MW35;Q9TMV2;O98492;Q8HT82;Q93Y44;A8ASH2;B7S4P3;C0J3J3;Q95FQ3;Q8MBL0;Q9GER5;Q9MRK2;Q95FM7;Q9MRF4;Q67H80;Q29S89;…	4104	240	CID	M8(Oxidation)	33.38	1.15463		5	55	39	1	1617.76	-28.8626	9/133	pps_Arabidopsis_trypsin_rep3.mgf
	Low	MPSAVGYQPTLSTEmGTLQER	Q9MTY1;Q9MRM6;Q9MTU3;Q95AE2;Q3L1L0;A2T5L5;Q9TLL5;E1UZH9;Q8SLU4;Q9MTZ8;Q95FQ3;Q95FM7;Q257C7;O98412;Q29VB0;Q9MRL5;Q95FL6;Q8MBK2;Q8SLS2;Q9SC46;Q67H62;B3SHD6;Q95FK8;Q9MTU8;C8YPI1;Q9MRR6;Q95FM3;Q9MTZ4;Q9XQY2;Q1PGD5;Q9SC47;Q9MRW3;P19366;Q9MRG6;Q95FW9;A9XUH0;Q3ZMJ5;Q8MBI2;Q95FN0;D7KRE0;Q8MBI0;E0XD31;Q8WH97;Q5YGM9;Q9SBN9;Q5UVH1;Q6YN70;Q09RD9;Q95FL0;E0XD20;B2BI37;Q5UVF9;Q5YGN7;Q9SC27;Q5YGK8;Q5UVH4;Q95FT4	571	57	CID	M15(Oxidation)	23.75	9.44389		3	55	32	1	2312.03	-26.7492	7/221	pps_Arabidopsis_trypsin_rep3.mgf
Q9XQX8	35.02	20	16	494	53.2937	5.19873	1044.75	ATP synthase beta subunit (Fragment) OS=Didymeles perrieri GN=atpB PE=3 SV=1 - [Q9XQX8_9MAGN]
	Confidence Icon	Sequence	Protein Accessions	# Proteins	# Protein Groups	Activation Type	Modifications	IonScore	Exp Value	Δ Score	Rank	Identity High	Homology Threshold	Charge	m/z [Da]	ΔM [ppm]	Ions Matched	Spectrum File
	High	DTLGEQINVTcEVQQLLGNNR	Q9XQX8	1	1	CID	C11(Carbamidomethyl)	195.33	7.57431e-17		6	55		1	2401.17	-2.63009	19/221	pps_Arabidopsis_trypsin_rep3.mgf
	High	YKELQDIIAILGLDELSEEDR	O98766;Q9MTV1;Q9MTY1;Q95FJ1;Q9MU12;Q9MRM9;Q9MRK7;Q9BA74;Q9MRM6;Q95FR1;Q9XQY8;Q8MBJ4;Q9MU01;Q29VB8;Q9XQX8;Q9MTV9;Q95AE2;Q95FL9;Q67H63;Q6EYX5;B7S4Q6;Q95FI1;Q9XQY1;Q3L1L0;A2T5L5;Q9TLJ8;Q9TLL5;Q9TLK3;Q95FM8;Q9FF03;Q71N61;Q29VB2;E1UZH9;Q9MRJ8;Q95AN2;Q8SLU4;Q9MTU5;Q9MTZ8;Q3ZU72;Q9GET4;Q9MW35;Q9TMV2;O98492;Q8HT82;Q93Y44;B7S4P3;C0J3J3;Q95FQ3;Q9GER5;Q9MRK2;Q9MRF4;Q67H80;Q29S89;Q257C7;B8PRK4;B7S4V7;Q9MU78;…	3355	204	CID		170.28	2.54061e-14		7	55		1	2462.22	-18.76	18/233	pps_Arabidopsis_trypsin_rep3.mgf
	High	GRDTLGEQINVTcEVQQLLGNNR	Q9XQX8	1	1	CID	C13(Carbamidomethyl)	143.54	1.14637e-11		6	55		1	2614.29	-4.28617	17/249	pps_Arabidopsis_trypsin_rep3.mgf
	High	DVNEQDVLLFIDNIFR	Q9MTY1;Q95FJ1;Q9MU12;Q9BA74;Q9MRM6;Q95FR1;Q9XQY8;Q8MBJ4;Q9MU01;Q29VB8;Q9XQX8;Q9MTU3;Q9MTV9;Q95AE2;Q95FL9;Q67H63;Q6EYX5;Q95FI1;Q67H82;Q3L1L0;A2T5L5;Q9TLJ8;Q9TLK3;Q95FM8;Q9FF03;E1UZH9;Q9MRJ8;Q9GI23;Q95AN2;Q8SLU4;Q9MTU5;Q9MTZ8;Q3ZU72;A8ASI2;Q9GET4;Q9MW35;Q9TMV2;O98492;Q8HT82;Q93Y44;A8ASH2;B7S4P3;C0J3J3;Q8MBL0;Q9GER5;Q9MRK2;Q95FM7;Q9MRF4;Q67H80;Q29S89;Q257C7;Q9MU78;O98412;Q5W4R8;A8Y664;Q8SLT5;Q95FQ1;…	2339	174	CID		143.27	1.29342e-11		3	55		1	1950.02	10.9596	15/172	pps_Arabidopsis_trypsin_rep3.mgf
	High	GIYPAVDPLDSTSTMLQPR	O98766;Q9MTV1;Q95FJ1;Q8SLS8;Q9MU12;Q9MRM9;Q9MRK7;Q9BA74;Q9MRM6;Q95FR1;Q9XQY8;Q8MBJ4;Q9MU01;O98770;Q29VB8;Q9XQX8;Q9MTU3;Q9MTV9;Q95AE2;Q95FL9;Q67H63;Q6EYX5;B7S4Q6;Q95FI1;Q9XQY1;Q67H82;Q3L1L0;A2T5L5;Q9TLJ8;Q9TLL5;Q95FM8;Q9FF03;Q71N61;Q29VB2;E1UZH9;Q9TLL3;Q9MRJ8;Q9GI23;Q95AN2;Q8SLU4;Q9MTU5;Q9MTZ8;Q3ZU72;A8ASI2;Q9GET4;Q9MW35;Q9TMV2;O98492;Q8HT82;Q93Y44;A8ASH2;B7S4P3;C0J3J3;Q95FQ3;Q8MBL0;Q9GER5;Q9MRK2;…	2265	197	CID		128.63	3.74874e-10		2	55		1	2061.01	-11.1165	14/167	pps_Arabidopsis_trypsin_rep3.mgf
	High	VALVYGQMNEPPGAR	Q9MTV1;Q9MTY1;Q95FJ1;Q9MU12;Q9MRM9;Q9MRK7;Q9BA74;Q9MRM6;Q95FR1;Q9XQY8;Q8MBJ4;Q9MU01;O98770;Q29VB8;Q9XQX8;Q9MTU3;Q9MTV9;Q95AE2;Q95FL9;Q67H63;Q6EYX5;B7S4Q6;Q95FI1;Q9XQY1;Q67H82;A2T5L5;Q9TLJ8;Q9TLL5;Q9TLK3;Q95FM8;Q9FF03;Q71N61;E1UZH9;Q9TLL3;Q9GI23;Q95AN2;Q8SLU4;Q9MTU5;Q9MTZ8;A8ASI2;Q9GET4;Q9MW35;Q9TMV2;O98492;Q8HT82;Q93Y44;A8ASH2;B7S4P3;C0J3J3;Q95FQ3;Q8MBL0;Q9GER5;Q9MRK2;Q95FM7;Q9MRF4;Q67H80;Q29S89;…	4104	240	CID		115.6	7.36178e-09		4	55		1	1601.78	-17.1192	11/133	pps_Arabidopsis_trypsin_rep3.mgf
	High	FVQAGSEVSALLGR	O98766;Q9MTV1;Q9MTY1;Q95FJ1;Q8SLS8;Q9MU12;Q9MRM9;Q9MRK7;Q9BA74;Q9MRM6;Q95FR1;Q9XQY8;Q8MBJ4;Q9MU01;O98770;Q29VB8;Q9XQX8;Q9MTU3;Q9MTV9;Q95AE2;Q95FL9;Q67H63;B7S4Q6;Q67H82;Q3L1L0;A2T5L5;Q9TLL5;Q9TLK3;Q95FM8;Q9FF03;Q71N61;Q29VB2;E1UZH9;Q9MRJ8;Q9GI23;Q95AN2;Q8SLU4;Q9MTU5;Q3ZU72;A8ASI2;Q9MW35;Q9TMV2;O98492;Q8HT82;B7S4P3;C0J3J3;Q95FQ3;Q8MBL0;Q9GER5;Q9MRK2;Q95FM7;Q9MRF4;Q67H80;Q29S89;Q257C7;B8PRK4;B7S4V7;…	3906	241	CID		111.74	1.75416e-08		2	55		1	1433.77	-3.89274	19/137	pps_Arabidopsis_trypsin_rep3.mgf
	High	ELQDIIAILGLDELSEEDR	O98766;Q9MTV1;Q9MTY1;Q95FJ1;Q9MU12;Q9MRM9;Q9MRK7;Q9BA74;Q9MRM6;Q95FR1;Q9XQY8;Q8MBJ4;Q9MU01;Q29VB8;Q9XQX8;Q9MTV9;Q95AE2;Q95FL9;Q67H63;Q6EYX5;B7S4Q6;Q95FI1;Q9XQY1;Q3L1L0;A2T5L5;Q9TLJ8;Q9TLL5;Q9TLK3;Q95FM8;Q9FF03;Q71N61;Q29VB2;E1UZH9;Q9MRJ8;Q95AN2;Q8SLU4;Q9MTU5;Q9MTZ8;Q3ZU72;Q9GET4;Q9MW35;Q9TMV2;O98492;Q8HT82;Q93Y44;B7S4P3;C0J3J3;Q95FQ3;Q9GER5;Q9MRK2;Q9MRF4;Q67H80;Q29S89;Q257C7;B8PRK4;B7S4V7;Q9MU78;…	3363	205	CID		104.53	9.5563e-08		8	55		1	2171.09	-7.38425	18/211	pps_Arabidopsis_trypsin_rep3.mgf
	High	AHGGVSVFGGVGER	O98766;Q9MTV1;Q9MTY1;Q95FJ1;Q9MU12;Q9MRM9;Q9BA74;Q9MRM6;Q95FR1;Q9XQY8;Q8MBJ4;Q9MU01;O98770;Q29VB8;Q9XQX8;Q9MTU3;Q9MTV9;Q95AE2;Q95FL9;Q67H63;B7S4Q6;Q95FI1;Q9XQY1;Q67H82;A2T5L5;Q9TLJ8;Q9TLL5;Q9TLK3;Q71N61;Q29VB2;E1UZH9;Q9MRJ8;Q9MTU5;Q9MTZ8;Q3ZU72;A8ASI2;Q9GET4;Q9TMV2;O98492;Q8HT82;Q93Y44;A8ASH2;B7S4P3;C0J3J3;Q95FQ3;Q9GER5;Q9MRK2;Q95FM7;Q9MRF4;Q67H80;Q29S89;Q257C7;B8PRK4;B7S4V7;Q9MU78;O98412;Q5W4R8;…	3365	226	CID		102.33	1.46154e-07	0	1	55	44	1	1328.66	-6.03062	20/119	pps_Arabidopsis_trypsin_rep3.mgf
	High	YKELQDIIAILGLDELSEEDRLTVAR	O98766;Q9MTV1;Q9MTY1;Q95FJ1;Q9MU12;Q9MRK7;Q9BA74;Q95FR1;Q9XQY8;Q8MBJ4;Q9MU01;Q29VB8;Q9XQX8;Q9MTV9;Q95AE2;Q95FL9;Q67H63;Q6EYX5;B7S4Q6;Q9XQY1;Q3L1L0;A2T5L5;Q9TLJ8;Q9TLL5;Q9TLK3;Q95FM8;Q9FF03;Q71N61;Q29VB2;E1UZH9;Q9MRJ8;Q95AN2;Q8SLU4;Q9MTU5;Q9MTZ8;Q3ZU72;Q9GET4;Q9MW35;Q9TMV2;O98492;Q93Y44;B7S4P3;C0J3J3;Q95FQ3;Q9GER5;Q9MRK2;Q9MRF4;Q67H80;Q29S89;Q257C7;B8PRK4;B7S4V7;Q9MU78;O98412;Q5W4R8;Q6YN69;Q8SLT5;…	2967	183	CID		94.81	8.92328e-07		7	55		1	3002.54	-21.9152	13/291	pps_Arabidopsis_trypsin_rep3.mgf
	High	TVLIMELINNIAK	O98766;Q9MTV1;Q9MTY1;Q95FJ1;Q8SLS8;Q9MU12;Q9MRM9;Q9MRK7;Q9BA74;Q9MRM6;Q95FR1;Q8MBJ4;Q9MU01;O98770;Q9XQX8;Q9MTU3;Q9MTV9;Q95AE2;Q95FL9;Q67H63;Q6EYX5;B7S4Q6;Q9XQY1;Q67H82;A2T5L5;Q9TLJ8;Q9TLL5;Q9TLK3;Q95FM8;Q9FF03;Q71N61;Q29VB2;E1UZH9;Q9TLL3;Q9MRJ8;Q95AN2;Q9MTU5;Q9MTZ8;Q3ZU72;A8ASI2;Q9GET4;Q9MW35;Q9TMV2;O98492;Q93Y44;A8ASH2;B7S4P3;C0J3J3;Q95FQ3;Q9MRK2;Q95FM7;Q9MRF4;Q67H80;Q29S89;Q257C7;B8PRK4;Q9MU78;…	3602	239	CID		94.13	1.15292e-06		6	56		1	1471.82	-24.8572	11/121	pps_Arabidopsis_trypsin_rep3.mgf
	High	DTLGEQINVTCEVQQLLGNNR	Q9XQX8	1	1	CID		89.14	3.14975e-06	0.0224719	2	55		1	2344.15	-2.06953	14/221	pps_Arabidopsis_trypsin_rep3.mgf
	High	TVLImELINNIAK	O98766;Q9MTV1;Q9MTY1;Q95FJ1;Q8SLS8;Q9MU12;Q9MRM9;Q9MRK7;Q9BA74;Q9MRM6;Q95FR1;Q8MBJ4;Q9MU01;O98770;Q9XQX8;Q9MTU3;Q9MTV9;Q95AE2;Q95FL9;Q67H63;Q6EYX5;B7S4Q6;Q9XQY1;Q67H82;A2T5L5;Q9TLJ8;Q9TLL5;Q9TLK3;Q95FM8;Q9FF03;Q71N61;Q29VB2;E1UZH9;Q9TLL3;Q9MRJ8;Q95AN2;Q9MTU5;Q9MTZ8;Q3ZU72;A8ASI2;Q9GET4;Q9MW35;Q9TMV2;O98492;Q93Y44;A8ASH2;B7S4P3;C0J3J3;Q95FQ3;Q9MRK2;Q95FM7;Q9MRF4;Q67H80;Q29S89;Q257C7;B8PRK4;Q9MU78;…	3602	239	CID	M5(Oxidation)	84.49	1.02393e-05		5	56		1	1487.83	-13.3441	10/121	pps_Arabidopsis_trypsin_rep3.mgf
	High	LSIFETGIKVVDLLAPYR	O98766;Q9MTV1;Q9MTY1;Q95FJ1;Q8SLS8;Q9MU12;Q9MRM9;Q95FR1;Q9XQY8;Q8MBJ4;Q9MU01;O98770;Q29VB8;Q9XQX8;Q95AE2;Q95FL9;B7S4Q6;Q95FI1;Q67H82;A2T5L5;Q9TLL5;Q9TLK3;Q95FM8;Q9FF03;Q71N61;Q29VB2;E1UZH9;Q9MRJ8;Q9GI23;Q95AN2;Q9MTU5;Q9MTZ8;Q3ZU72;A8ASI2;Q9GET4;Q9MW35;Q9TMV2;O98492;Q8HT82;Q93Y44;A8ASH2;B7S4P3;C0J3J3;Q95FQ3;Q8MBL0;Q95FM7;Q9MRF4;Q67H80;Q29S89;Q257C7;Q9MU78;O98412;Q5W4R8;Q6YN69;Q5J048;A8Y664;Q8SLT5;…	3727	204	CID		67.74	0.000422402		3	55	35	1	2034.15	-7.99277	11/180	pps_Arabidopsis_trypsin_rep3.mgf
	Medium	ELQDIIAILGLDELSEEDRLTVAR	O98766;Q9MTV1;Q9MTY1;Q95FJ1;Q9MU12;Q9MRK7;Q9BA74;Q95FR1;Q9XQY8;Q8MBJ4;Q9MU01;Q29VB8;Q9XQX8;Q9MTV9;Q95AE2;Q95FL9;Q67H63;Q6EYX5;B7S4Q6;Q9XQY1;Q3L1L0;A2T5L5;Q9TLJ8;Q9TLL5;Q9TLK3;Q95FM8;Q9FF03;Q71N61;Q29VB2;E1UZH9;Q9MRJ8;Q95AN2;Q8SLU4;Q9MTU5;Q9MTZ8;Q3ZU72;Q9GET4;Q9MW35;Q9TMV2;O98492;Q93Y44;B7S4P3;C0J3J3;Q95FQ3;Q9GER5;Q9MRK2;Q9MRF4;Q67H80;Q29S89;Q257C7;B8PRK4;B7S4V7;Q9MU78;O98412;Q5W4R8;Q6YN69;Q8SLT5;…	2972	184	CID		46.41	0.0651327		7	56		1	2711.38	-26.2987	12/269	pps_Arabidopsis_trypsin_rep3.mgf
	Low	GIYPAVDPLDSTSTmLQPR	O98766;Q9MTV1;Q95FJ1;Q8SLS8;Q9MU12;Q9MRM9;Q9MRK7;Q9BA74;Q9MRM6;Q95FR1;Q9XQY8;Q8MBJ4;Q9MU01;O98770;Q29VB8;Q9XQX8;Q9MTU3;Q9MTV9;Q95AE2;Q95FL9;Q67H63;Q6EYX5;B7S4Q6;Q95FI1;Q9XQY1;Q67H82;Q3L1L0;A2T5L5;Q9TLJ8;Q9TLL5;Q95FM8;Q9FF03;Q71N61;Q29VB2;E1UZH9;Q9TLL3;Q9MRJ8;Q9GI23;Q95AN2;Q8SLU4;Q9MTU5;Q9MTZ8;Q3ZU72;A8ASI2;Q9GET4;Q9MW35;Q9TMV2;O98492;Q8HT82;Q93Y44;A8ASH2;B7S4P3;C0J3J3;Q95FQ3;Q8MBL0;Q9GER5;Q9MRK2;…	2265	197	CID	M15(Oxidation)	40.5	0.245268	0	1	55	47	1	2076.99	-17.6343	9/167	pps_Arabidopsis_trypsin_rep3.mgf
	Low	ESGVINEQNIAESK	Q9MTV1;Q9MTY1;Q95FJ1;Q9MRM9;Q9MRM6;Q9XQY8;Q9MU01;O98770;Q29VB8;Q9XQX8;Q9MTU3;Q9MTV9;Q95FI1;Q9XQY1;Q67H82;A2T5L5;Q9TLJ8;Q9TLL5;Q95FM8;E1UZH9;Q9TLL3;Q9MRJ8;Q3ZU72;A8ASI2;Q9MW35;O98492;C0J3J3;Q95FQ3;Q9MRF4;Q67H80;Q29S89;Q257C7;Q5W4R8;Q6YN69;Q8SLT5;Q95FQ1;Q29VB0;A3KLS5;Q9MRU7;Q95FW7;Q9MRA6;O98418;Q8SLS1;Q8SLS2;Q9SC46;O98490;Q95FK8;Q9MTU8;Q9XQY6;Q9MRR6;Q29S86;Q9MRA2;Q9MRL6;Q9TLL7;Q95FM3;Q9MV64;Q9MTZ4;…	875	86	CID		39.51	0.27654		6	55		1	1517.73	-8.15279	17/145	pps_Arabidopsis_trypsin_rep3.mgf
	Low	LSIFETGIKVVDLLAPYRR	O98766;Q9MTV1;Q9MTY1;Q95FJ1;Q8SLS8;Q9MU12;Q9MRM9;Q95FR1;Q9XQY8;Q8MBJ4;Q9MU01;O98770;Q29VB8;Q9XQX8;Q95AE2;Q95FL9;B7S4Q6;Q95FI1;Q67H82;A2T5L5;Q9TLL5;Q9TLK3;Q95FM8;Q9FF03;Q71N61;Q29VB2;E1UZH9;Q9MRJ8;Q9GI23;Q95AN2;Q9MTU5;Q9MTZ8;Q3ZU72;A8ASI2;Q9GET4;Q9MW35;Q9TMV2;O98492;Q8HT82;Q93Y44;A8ASH2;B7S4P3;C0J3J3;Q95FQ3;Q8MBL0;Q95FM7;Q9MRF4;Q67H80;Q29S89;Q257C7;Q9MU78;O98412;Q5W4R8;Q6YN69;Q5J048;A8Y664;Q8SLT5;…	3721	203	CID		36.49	0.518393		3	55		1	2190.25	-7.21438	9/191	pps_Arabidopsis_trypsin_rep3.mgf
	Low	VALVYGQmNEPPGAR	Q9MTV1;Q9MTY1;Q95FJ1;Q9MU12;Q9MRM9;Q9MRK7;Q9BA74;Q9MRM6;Q95FR1;Q9XQY8;Q8MBJ4;Q9MU01;O98770;Q29VB8;Q9XQX8;Q9MTU3;Q9MTV9;Q95AE2;Q95FL9;Q67H63;Q6EYX5;B7S4Q6;Q95FI1;Q9XQY1;Q67H82;A2T5L5;Q9TLJ8;Q9TLL5;Q9TLK3;Q95FM8;Q9FF03;Q71N61;E1UZH9;Q9TLL3;Q9GI23;Q95AN2;Q8SLU4;Q9MTU5;Q9MTZ8;A8ASI2;Q9GET4;Q9MW35;Q9TMV2;O98492;Q8HT82;Q93Y44;A8ASH2;B7S4P3;C0J3J3;Q95FQ3;Q8MBL0;Q9GER5;Q9MRK2;Q95FM7;Q9MRF4;Q67H80;Q29S89;…	4104	240	CID	M8(Oxidation)	33.38	1.15463		5	55	39	1	1617.76	-28.8626	9/133	pps_Arabidopsis_trypsin_rep3.mgf
	Low	VVDLLAPYRR	O98766;Q9MTV1;Q9MTY1;Q95FJ1;Q8SLS8;Q9MU12;Q9MRM9;Q95FR1;Q9XQY8;Q8MBJ4;Q9MU01;O98770;Q29VB8;Q9XQX8;Q9MTV9;Q95AE2;Q95FL9;Q6EYX5;B7S4Q6;Q95FI1;Q67H82;A2T5L5;Q9TLL5;Q9TLK3;Q95FM8;Q9FF03;Q71N61;Q29VB2;E1UZH9;Q9TLL3;Q9MRJ8;Q9GI23;Q95AN2;Q9MTU5;Q9MTZ8;Q3ZU72;A8ASI2;Q9GET4;Q9MW35;Q9TMV2;O98492;Q8HT82;Q93Y44;A8ASH2;B7S4P3;C0J3J3;Q95FQ3;Q8MBL0;Q9GER5;Q95FM7;Q9MRF4;Q67H80;Q29S89;Q257C7;B8PRK4;Q9MU78;O98412;…	4066	235	CID		32.13	1.46474		3	55	40	1	1201.7	-8.33929	9/81	pps_Arabidopsis_trypsin_rep3.mgf
Q4KU89	39	20	17	482	52.1242	5.19873	1037.99	ATP synthase beta subunit (Fragment) OS=Neoscortechinia kingii GN=atpB PE=3 SV=1 - [Q4KU89_9ROSI]
	Confidence Icon	Sequence	Protein Accessions	# Proteins	# Protein Groups	Activation Type	Modifications	IonScore	Exp Value	Δ Score	Rank	Identity High	Homology Threshold	Charge	m/z [Da]	ΔM [ppm]	Ions Matched	Spectrum File
	High	DTIGQEINVTcEVQQLLGNNR	Q95FP0;Q4KU89	11	2	CID	C11(Carbamidomethyl)	215.03	8.11602e-19	0	1	55		1	2401.17	-2.63009	20/223	pps_Arabidopsis_trypsin_rep3.mgf
	High	YKELQDIIAILGLDELSEEDR	O98766;Q9MTV1;Q9MTY1;Q95FJ1;Q9MU12;Q9MRM9;Q9MRK7;Q9BA74;Q9MRM6;Q95FR1;Q9XQY8;Q8MBJ4;Q9MU01;Q29VB8;Q9XQX8;Q9MTV9;Q95AE2;Q95FL9;Q67H63;Q6EYX5;B7S4Q6;Q95FI1;Q9XQY1;Q3L1L0;A2T5L5;Q9TLJ8;Q9TLL5;Q9TLK3;Q95FM8;Q9FF03;Q71N61;Q29VB2;E1UZH9;Q9MRJ8;Q95AN2;Q8SLU4;Q9MTU5;Q9MTZ8;Q3ZU72;Q9GET4;Q9MW35;Q9TMV2;O98492;Q8HT82;Q93Y44;B7S4P3;C0J3J3;Q95FQ3;Q9GER5;Q9MRK2;Q9MRF4;Q67H80;Q29S89;Q257C7;B8PRK4;B7S4V7;Q9MU78;…	3355	204	CID		170.28	2.54061e-14		7	55		1	2462.22	-18.76	18/233	pps_Arabidopsis_trypsin_rep3.mgf
	High	GRDTIGQEINVTcEVQQLLGNNR	Q95FP0;Q4KU89	11	2	CID	C13(Carbamidomethyl)	159.88	2.66272e-13	0	1	55		1	2614.29	-4.28617	18/249	pps_Arabidopsis_trypsin_rep3.mgf
	High	DVNEQDVLLFIDNIFR	Q9MTY1;Q95FJ1;Q9MU12;Q9BA74;Q9MRM6;Q95FR1;Q9XQY8;Q8MBJ4;Q9MU01;Q29VB8;Q9XQX8;Q9MTU3;Q9MTV9;Q95AE2;Q95FL9;Q67H63;Q6EYX5;Q95FI1;Q67H82;Q3L1L0;A2T5L5;Q9TLJ8;Q9TLK3;Q95FM8;Q9FF03;E1UZH9;Q9MRJ8;Q9GI23;Q95AN2;Q8SLU4;Q9MTU5;Q9MTZ8;Q3ZU72;A8ASI2;Q9GET4;Q9MW35;Q9TMV2;O98492;Q8HT82;Q93Y44;A8ASH2;B7S4P3;C0J3J3;Q8MBL0;Q9GER5;Q9MRK2;Q95FM7;Q9MRF4;Q67H80;Q29S89;Q257C7;Q9MU78;O98412;Q5W4R8;A8Y664;Q8SLT5;Q95FQ1;…	2339	174	CID		143.27	1.29342e-11		3	55		1	1950.02	10.9596	15/172	pps_Arabidopsis_trypsin_rep3.mgf
	High	VALVYGQMNEPPGAR	Q9MTV1;Q9MTY1;Q95FJ1;Q9MU12;Q9MRM9;Q9MRK7;Q9BA74;Q9MRM6;Q95FR1;Q9XQY8;Q8MBJ4;Q9MU01;O98770;Q29VB8;Q9XQX8;Q9MTU3;Q9MTV9;Q95AE2;Q95FL9;Q67H63;Q6EYX5;B7S4Q6;Q95FI1;Q9XQY1;Q67H82;A2T5L5;Q9TLJ8;Q9TLL5;Q9TLK3;Q95FM8;Q9FF03;Q71N61;E1UZH9;Q9TLL3;Q9GI23;Q95AN2;Q8SLU4;Q9MTU5;Q9MTZ8;A8ASI2;Q9GET4;Q9MW35;Q9TMV2;O98492;Q8HT82;Q93Y44;A8ASH2;B7S4P3;C0J3J3;Q95FQ3;Q8MBL0;Q9GER5;Q9MRK2;Q95FM7;Q9MRF4;Q67H80;Q29S89;…	4104	240	CID		115.6	7.36178e-09		4	55		1	1601.78	-17.1192	11/133	pps_Arabidopsis_trypsin_rep3.mgf
	High	FVQAGSEVSALLGR	O98766;Q9MTV1;Q9MTY1;Q95FJ1;Q8SLS8;Q9MU12;Q9MRM9;Q9MRK7;Q9BA74;Q9MRM6;Q95FR1;Q9XQY8;Q8MBJ4;Q9MU01;O98770;Q29VB8;Q9XQX8;Q9MTU3;Q9MTV9;Q95AE2;Q95FL9;Q67H63;B7S4Q6;Q67H82;Q3L1L0;A2T5L5;Q9TLL5;Q9TLK3;Q95FM8;Q9FF03;Q71N61;Q29VB2;E1UZH9;Q9MRJ8;Q9GI23;Q95AN2;Q8SLU4;Q9MTU5;Q3ZU72;A8ASI2;Q9MW35;Q9TMV2;O98492;Q8HT82;B7S4P3;C0J3J3;Q95FQ3;Q8MBL0;Q9GER5;Q9MRK2;Q95FM7;Q9MRF4;Q67H80;Q29S89;Q257C7;B8PRK4;B7S4V7;…	3906	241	CID		111.74	1.75416e-08		2	55		1	1433.77	-3.89274	19/137	pps_Arabidopsis_trypsin_rep3.mgf
	High	ELQDIIAILGLDELSEEDR	O98766;Q9MTV1;Q9MTY1;Q95FJ1;Q9MU12;Q9MRM9;Q9MRK7;Q9BA74;Q9MRM6;Q95FR1;Q9XQY8;Q8MBJ4;Q9MU01;Q29VB8;Q9XQX8;Q9MTV9;Q95AE2;Q95FL9;Q67H63;Q6EYX5;B7S4Q6;Q95FI1;Q9XQY1;Q3L1L0;A2T5L5;Q9TLJ8;Q9TLL5;Q9TLK3;Q95FM8;Q9FF03;Q71N61;Q29VB2;E1UZH9;Q9MRJ8;Q95AN2;Q8SLU4;Q9MTU5;Q9MTZ8;Q3ZU72;Q9GET4;Q9MW35;Q9TMV2;O98492;Q8HT82;Q93Y44;B7S4P3;C0J3J3;Q95FQ3;Q9GER5;Q9MRK2;Q9MRF4;Q67H80;Q29S89;Q257C7;B8PRK4;B7S4V7;Q9MU78;…	3363	205	CID		104.53	9.5563e-08		8	55		1	2171.09	-7.38425	18/211	pps_Arabidopsis_trypsin_rep3.mgf
	High	AHGGVSVFGGVGER	O98766;Q9MTV1;Q9MTY1;Q95FJ1;Q9MU12;Q9MRM9;Q9BA74;Q9MRM6;Q95FR1;Q9XQY8;Q8MBJ4;Q9MU01;O98770;Q29VB8;Q9XQX8;Q9MTU3;Q9MTV9;Q95AE2;Q95FL9;Q67H63;B7S4Q6;Q95FI1;Q9XQY1;Q67H82;A2T5L5;Q9TLJ8;Q9TLL5;Q9TLK3;Q71N61;Q29VB2;E1UZH9;Q9MRJ8;Q9MTU5;Q9MTZ8;Q3ZU72;A8ASI2;Q9GET4;Q9TMV2;O98492;Q8HT82;Q93Y44;A8ASH2;B7S4P3;C0J3J3;Q95FQ3;Q9GER5;Q9MRK2;Q95FM7;Q9MRF4;Q67H80;Q29S89;Q257C7;B8PRK4;B7S4V7;Q9MU78;O98412;Q5W4R8;…	3365	226	CID		102.33	1.46154e-07	0	1	55	44	1	1328.66	-6.03062	20/119	pps_Arabidopsis_trypsin_rep3.mgf
	High	YKELQDIIAILGLDELSEEDRLTVAR	O98766;Q9MTV1;Q9MTY1;Q95FJ1;Q9MU12;Q9MRK7;Q9BA74;Q95FR1;Q9XQY8;Q8MBJ4;Q9MU01;Q29VB8;Q9XQX8;Q9MTV9;Q95AE2;Q95FL9;Q67H63;Q6EYX5;B7S4Q6;Q9XQY1;Q3L1L0;A2T5L5;Q9TLJ8;Q9TLL5;Q9TLK3;Q95FM8;Q9FF03;Q71N61;Q29VB2;E1UZH9;Q9MRJ8;Q95AN2;Q8SLU4;Q9MTU5;Q9MTZ8;Q3ZU72;Q9GET4;Q9MW35;Q9TMV2;O98492;Q93Y44;B7S4P3;C0J3J3;Q95FQ3;Q9GER5;Q9MRK2;Q9MRF4;Q67H80;Q29S89;Q257C7;B8PRK4;B7S4V7;Q9MU78;O98412;Q5W4R8;Q6YN69;Q8SLT5;…	2967	183	CID		94.81	8.92328e-07		7	55		1	3002.54	-21.9152	13/291	pps_Arabidopsis_trypsin_rep3.mgf
	High	TVLIMELINNIAK	O98766;Q9MTV1;Q9MTY1;Q95FJ1;Q8SLS8;Q9MU12;Q9MRM9;Q9MRK7;Q9BA74;Q9MRM6;Q95FR1;Q8MBJ4;Q9MU01;O98770;Q9XQX8;Q9MTU3;Q9MTV9;Q95AE2;Q95FL9;Q67H63;Q6EYX5;B7S4Q6;Q9XQY1;Q67H82;A2T5L5;Q9TLJ8;Q9TLL5;Q9TLK3;Q95FM8;Q9FF03;Q71N61;Q29VB2;E1UZH9;Q9TLL3;Q9MRJ8;Q95AN2;Q9MTU5;Q9MTZ8;Q3ZU72;A8ASI2;Q9GET4;Q9MW35;Q9TMV2;O98492;Q93Y44;A8ASH2;B7S4P3;C0J3J3;Q95FQ3;Q9MRK2;Q95FM7;Q9MRF4;Q67H80;Q29S89;Q257C7;B8PRK4;Q9MU78;…	3602	239	CID		94.13	1.15292e-06		6	56		1	1471.82	-24.8572	11/121	pps_Arabidopsis_trypsin_rep3.mgf
	High	DTIGQEINVTCEVQQLLGNNR	Q95FP0;Q4KU89	11	2	CID		86.79	5.41098e-06		3	55		1	2344.15	-2.06953	14/223	pps_Arabidopsis_trypsin_rep3.mgf
	High	TVLImELINNIAK	O98766;Q9MTV1;Q9MTY1;Q95FJ1;Q8SLS8;Q9MU12;Q9MRM9;Q9MRK7;Q9BA74;Q9MRM6;Q95FR1;Q8MBJ4;Q9MU01;O98770;Q9XQX8;Q9MTU3;Q9MTV9;Q95AE2;Q95FL9;Q67H63;Q6EYX5;B7S4Q6;Q9XQY1;Q67H82;A2T5L5;Q9TLJ8;Q9TLL5;Q9TLK3;Q95FM8;Q9FF03;Q71N61;Q29VB2;E1UZH9;Q9TLL3;Q9MRJ8;Q95AN2;Q9MTU5;Q9MTZ8;Q3ZU72;A8ASI2;Q9GET4;Q9MW35;Q9TMV2;O98492;Q93Y44;A8ASH2;B7S4P3;C0J3J3;Q95FQ3;Q9MRK2;Q95FM7;Q9MRF4;Q67H80;Q29S89;Q257C7;B8PRK4;Q9MU78;…	3602	239	CID	M5(Oxidation)	84.49	1.02393e-05		5	56		1	1487.83	-13.3441	10/121	pps_Arabidopsis_trypsin_rep3.mgf
	High	IAQIIGPVLDVAFPPGK	O98766;Q95FJ1;Q95FR1;Q9MU01;O98770;Q6EYX5;Q67H82;Q9TLL5;Q95FM8;Q9TLL3;Q95AN2;Q9MTZ8;Q3ZU72;A8ASI2;Q95FM7;Q67H80;Q29S89;Q5W4R8;Q95FQ1;Q3ZU73;Q29VB0;Q9MRL5;Q95FL6;C0J3L2;Q9MRA6;Q9MRQ6;Q9SC46;O98490;Q9TLJ7;Q95FS7;Q29S86;Q9MRL6;Q95FM3;Q9XQZ0;Q3ZU69;Q29VC3;Q1PGD5;A3KLS6;P19366;Q95DV0;Q8WJG9;Q4KUA1;A9XUH0;Q8WJG8;Q9XQX3;Q95FV0;Q9SCE3;Q29V89;Q95FI7;Q95FV3;O98775;Q4KU64;A9QBY3;D7KRE0;Q95FQ5;Q4KU89;Q4VN39	595	57	CID		74.17	8.37869e-05		2	54		1	1735.01	-1.59727	18/163	pps_Arabidopsis_trypsin_rep3.mgf
	High	LSIFETGIKVVDLLAPYR	O98766;Q9MTV1;Q9MTY1;Q95FJ1;Q8SLS8;Q9MU12;Q9MRM9;Q95FR1;Q9XQY8;Q8MBJ4;Q9MU01;O98770;Q29VB8;Q9XQX8;Q95AE2;Q95FL9;B7S4Q6;Q95FI1;Q67H82;A2T5L5;Q9TLL5;Q9TLK3;Q95FM8;Q9FF03;Q71N61;Q29VB2;E1UZH9;Q9MRJ8;Q9GI23;Q95AN2;Q9MTU5;Q9MTZ8;Q3ZU72;A8ASI2;Q9GET4;Q9MW35;Q9TMV2;O98492;Q8HT82;Q93Y44;A8ASH2;B7S4P3;C0J3J3;Q95FQ3;Q8MBL0;Q95FM7;Q9MRF4;Q67H80;Q29S89;Q257C7;Q9MU78;O98412;Q5W4R8;Q6YN69;Q5J048;A8Y664;Q8SLT5;…	3727	204	CID		67.74	0.000422402		3	55	35	1	2034.15	-7.99277	11/180	pps_Arabidopsis_trypsin_rep3.mgf
	High	IAQIIGPVLDVAFPPGKMPNIYNALVVK	O98766;Q95FJ1;Q95FR1;Q9MU01;O98770;Q6EYX5;Q67H82;Q9TLL5;Q95FM8;Q9TLL3;Q95AN2;Q9MTZ8;Q3ZU72;A8ASI2;Q67H80;Q5W4R8;Q95FQ1;Q3ZU73;Q29VB0;Q9MRL5;Q9MRQ6;Q9SC46;O98490;Q9TLJ7;Q95FS7;Q29S86;Q9MRL6;Q3ZU69;Q29VC3;A3KLS6;P19366;Q95DV0;Q8WJG9;Q4KUA1;A9XUH0;Q9XQX3;Q95FV0;Q9SCE3;Q29V89;O98775;A9QBY3;D7KRE0;Q95FQ5;Q4KU89;Q4VN39	468	45	CID		59.41	0.0024475		2	54		1	2977.69	-2.71731	17/284	pps_Arabidopsis_trypsin_rep3.mgf
	Medium	ELQDIIAILGLDELSEEDRLTVAR	O98766;Q9MTV1;Q9MTY1;Q95FJ1;Q9MU12;Q9MRK7;Q9BA74;Q95FR1;Q9XQY8;Q8MBJ4;Q9MU01;Q29VB8;Q9XQX8;Q9MTV9;Q95AE2;Q95FL9;Q67H63;Q6EYX5;B7S4Q6;Q9XQY1;Q3L1L0;A2T5L5;Q9TLJ8;Q9TLL5;Q9TLK3;Q95FM8;Q9FF03;Q71N61;Q29VB2;E1UZH9;Q9MRJ8;Q95AN2;Q8SLU4;Q9MTU5;Q9MTZ8;Q3ZU72;Q9GET4;Q9MW35;Q9TMV2;O98492;Q93Y44;B7S4P3;C0J3J3;Q95FQ3;Q9GER5;Q9MRK2;Q9MRF4;Q67H80;Q29S89;Q257C7;B8PRK4;B7S4V7;Q9MU78;O98412;Q5W4R8;Q6YN69;Q8SLT5;…	2972	184	CID		46.41	0.0651327		7	56		1	2711.38	-26.2987	12/269	pps_Arabidopsis_trypsin_rep3.mgf
	Low	LSIFETGIKVVDLLAPYRR	O98766;Q9MTV1;Q9MTY1;Q95FJ1;Q8SLS8;Q9MU12;Q9MRM9;Q95FR1;Q9XQY8;Q8MBJ4;Q9MU01;O98770;Q29VB8;Q9XQX8;Q95AE2;Q95FL9;B7S4Q6;Q95FI1;Q67H82;A2T5L5;Q9TLL5;Q9TLK3;Q95FM8;Q9FF03;Q71N61;Q29VB2;E1UZH9;Q9MRJ8;Q9GI23;Q95AN2;Q9MTU5;Q9MTZ8;Q3ZU72;A8ASI2;Q9GET4;Q9MW35;Q9TMV2;O98492;Q8HT82;Q93Y44;A8ASH2;B7S4P3;C0J3J3;Q95FQ3;Q8MBL0;Q95FM7;Q9MRF4;Q67H80;Q29S89;Q257C7;Q9MU78;O98412;Q5W4R8;Q6YN69;Q5J048;A8Y664;Q8SLT5;…	3721	203	CID		36.49	0.518393		3	55		1	2190.25	-7.21438	9/191	pps_Arabidopsis_trypsin_rep3.mgf
	Low	VALVYGQmNEPPGAR	Q9MTV1;Q9MTY1;Q95FJ1;Q9MU12;Q9MRM9;Q9MRK7;Q9BA74;Q9MRM6;Q95FR1;Q9XQY8;Q8MBJ4;Q9MU01;O98770;Q29VB8;Q9XQX8;Q9MTU3;Q9MTV9;Q95AE2;Q95FL9;Q67H63;Q6EYX5;B7S4Q6;Q95FI1;Q9XQY1;Q67H82;A2T5L5;Q9TLJ8;Q9TLL5;Q9TLK3;Q95FM8;Q9FF03;Q71N61;E1UZH9;Q9TLL3;Q9GI23;Q95AN2;Q8SLU4;Q9MTU5;Q9MTZ8;A8ASI2;Q9GET4;Q9MW35;Q9TMV2;O98492;Q8HT82;Q93Y44;A8ASH2;B7S4P3;C0J3J3;Q95FQ3;Q8MBL0;Q9GER5;Q9MRK2;Q95FM7;Q9MRF4;Q67H80;Q29S89;…	4104	240	CID	M8(Oxidation)	33.38	1.15463		5	55	39	1	1617.76	-28.8626	9/133	pps_Arabidopsis_trypsin_rep3.mgf
	Low	VVDLLAPYRR	O98766;Q9MTV1;Q9MTY1;Q95FJ1;Q8SLS8;Q9MU12;Q9MRM9;Q95FR1;Q9XQY8;Q8MBJ4;Q9MU01;O98770;Q29VB8;Q9XQX8;Q9MTV9;Q95AE2;Q95FL9;Q6EYX5;B7S4Q6;Q95FI1;Q67H82;A2T5L5;Q9TLL5;Q9TLK3;Q95FM8;Q9FF03;Q71N61;Q29VB2;E1UZH9;Q9TLL3;Q9MRJ8;Q9GI23;Q95AN2;Q9MTU5;Q9MTZ8;Q3ZU72;A8ASI2;Q9GET4;Q9MW35;Q9TMV2;O98492;Q8HT82;Q93Y44;A8ASH2;B7S4P3;C0J3J3;Q95FQ3;Q8MBL0;Q9GER5;Q95FM7;Q9MRF4;Q67H80;Q29S89;Q257C7;B8PRK4;Q9MU78;O98412;…	4066	235	CID		32.13	1.46474		3	55	40	1	1201.7	-8.33929	9/81	pps_Arabidopsis_trypsin_rep3.mgf
	Low	AVAMSATDGLmRGmEVIDTR	O98492;Q5J048;Q29S86;Q95FN0;Q4KU89;Q8WJI9	15	6	CID	M11(Oxidation), M14(Oxidation)	20.39	24.2528		10	55		1	2156.03	6.91953	6/197	pps_Arabidopsis_trypsin_rep3.mgf
Q3ZMJ5	41.18	21	17	493	52.8835	5.23682	1037.26	ATP synthase beta subunit (Fragment) OS=Ilex repanda GN=atpB PE=3 SV=1 - [Q3ZMJ5_9AQUA]
	Confidence Icon	Sequence	Protein Accessions	# Proteins	# Protein Groups	Activation Type	Modifications	IonScore	Exp Value	Δ Score	Rank	Identity High	Homology Threshold	Charge	m/z [Da]	ΔM [ppm]	Ions Matched	Spectrum File
	High	YKELQDIIAILGLDELSEEDR	O98766;Q9MTV1;Q9MTY1;Q95FJ1;Q9MU12;Q9MRM9;Q9MRK7;Q9BA74;Q9MRM6;Q95FR1;Q9XQY8;Q8MBJ4;Q9MU01;Q29VB8;Q9XQX8;Q9MTV9;Q95AE2;Q95FL9;Q67H63;Q6EYX5;B7S4Q6;Q95FI1;Q9XQY1;Q3L1L0;A2T5L5;Q9TLJ8;Q9TLL5;Q9TLK3;Q95FM8;Q9FF03;Q71N61;Q29VB2;E1UZH9;Q9MRJ8;Q95AN2;Q8SLU4;Q9MTU5;Q9MTZ8;Q3ZU72;Q9GET4;Q9MW35;Q9TMV2;O98492;Q8HT82;Q93Y44;B7S4P3;C0J3J3;Q95FQ3;Q9GER5;Q9MRK2;Q9MRF4;Q67H80;Q29S89;Q257C7;B8PRK4;B7S4V7;Q9MU78;…	3355	204	CID		170.28	2.54061e-14		7	55		1	2462.22	-18.76	18/233	pps_Arabidopsis_trypsin_rep3.mgf
	High	MPSAVGYQPTLSTEMGTLQER	Q9MTY1;Q9MRM6;Q9MTU3;Q95AE2;Q3L1L0;A2T5L5;Q9TLL5;E1UZH9;Q8SLU4;Q9MTZ8;Q95FQ3;Q95FM7;Q257C7;O98412;Q29VB0;Q9MRL5;Q95FL6;Q8MBK2;Q8SLS2;Q9SC46;Q67H62;B3SHD6;Q95FK8;Q9MTU8;C8YPI1;Q9MRR6;Q95FM3;Q9MTZ4;Q9XQY2;Q1PGD5;Q9SC47;Q9MRW3;P19366;Q9MRG6;Q95FW9;A9XUH0;Q3ZMJ5;Q8MBI2;Q95FN0;D7KRE0;Q8MBI0;E0XD31;Q8WH97;Q5YGM9;Q9SBN9;Q5UVH1;Q6YN70;Q09RD9;Q95FL0;E0XD20;B2BI37;Q5UVF9;Q5YGN7;Q9SC27;Q5YGK8;Q5UVH4;Q95FT4	571	57	CID		160.03	2.50901e-13		2	55		1	2296.04	-22.7353	17/221	pps_Arabidopsis_trypsin_rep3.mgf
	High	IFNVLGEPVDNLGPVDTR	O98766;Q9MTV1;Q9MTY1;Q8SLS8;Q9MU12;Q9BA74;Q95FR1;O98770;Q29VB8;Q9MTU3;Q95AE2;B7S4Q6;Q9XQY1;A2T5L5;Q9TLL5;Q9TLK3;Q95FM8;Q71N61;Q29VB2;E1UZH9;Q3ZU72;A8ASI2;Q9GET4;Q9MW35;Q9TMV2;O98492;Q8HT82;A8ASH2;B7S4P3;Q9GER5;Q9MRF4;Q257C7;B8PRK4;B7S4V7;Q9MU78;Q5W4R8;Q6YN69;Q5J048;Q8SLT5;Q9MRR7;Q3ZU73;A0AR48;Q9MRU7;Q9MRL5;O98595;Q95FL6;Q9MRA6;Q9MRQ6;Q8SLS2;O98404;Q9SC46;O98490;Q95FK8;Q9TLJ7;Q9MTU8;Q9MW37;Q9XQY6;…	1261	100	CID		157.3	5.06106e-13		2	55		1	1955.02	-1.26407	14/187	pps_Arabidopsis_trypsin_rep3.mgf
	High	DVNEQDVLLFIDNIFR	Q9MTY1;Q95FJ1;Q9MU12;Q9BA74;Q9MRM6;Q95FR1;Q9XQY8;Q8MBJ4;Q9MU01;Q29VB8;Q9XQX8;Q9MTU3;Q9MTV9;Q95AE2;Q95FL9;Q67H63;Q6EYX5;Q95FI1;Q67H82;Q3L1L0;A2T5L5;Q9TLJ8;Q9TLK3;Q95FM8;Q9FF03;E1UZH9;Q9MRJ8;Q9GI23;Q95AN2;Q8SLU4;Q9MTU5;Q9MTZ8;Q3ZU72;A8ASI2;Q9GET4;Q9MW35;Q9TMV2;O98492;Q8HT82;Q93Y44;A8ASH2;B7S4P3;C0J3J3;Q8MBL0;Q9GER5;Q9MRK2;Q95FM7;Q9MRF4;Q67H80;Q29S89;Q257C7;Q9MU78;O98412;Q5W4R8;A8Y664;Q8SLT5;Q95FQ1;…	2339	174	CID		143.27	1.29342e-11		3	55		1	1950.02	10.9596	15/172	pps_Arabidopsis_trypsin_rep3.mgf
	High	GIYPAVDPLDSTSTMLQPR	O98766;Q9MTV1;Q95FJ1;Q8SLS8;Q9MU12;Q9MRM9;Q9MRK7;Q9BA74;Q9MRM6;Q95FR1;Q9XQY8;Q8MBJ4;Q9MU01;O98770;Q29VB8;Q9XQX8;Q9MTU3;Q9MTV9;Q95AE2;Q95FL9;Q67H63;Q6EYX5;B7S4Q6;Q95FI1;Q9XQY1;Q67H82;Q3L1L0;A2T5L5;Q9TLJ8;Q9TLL5;Q95FM8;Q9FF03;Q71N61;Q29VB2;E1UZH9;Q9TLL3;Q9MRJ8;Q9GI23;Q95AN2;Q8SLU4;Q9MTU5;Q9MTZ8;Q3ZU72;A8ASI2;Q9GET4;Q9MW35;Q9TMV2;O98492;Q8HT82;Q93Y44;A8ASH2;B7S4P3;C0J3J3;Q95FQ3;Q8MBL0;Q9GER5;Q9MRK2;…	2265	197	CID		128.63	3.74874e-10		2	55		1	2061.01	-11.1165	14/167	pps_Arabidopsis_trypsin_rep3.mgf
	High	VALVYGQMNEPPGAR	Q9MTV1;Q9MTY1;Q95FJ1;Q9MU12;Q9MRM9;Q9MRK7;Q9BA74;Q9MRM6;Q95FR1;Q9XQY8;Q8MBJ4;Q9MU01;O98770;Q29VB8;Q9XQX8;Q9MTU3;Q9MTV9;Q95AE2;Q95FL9;Q67H63;Q6EYX5;B7S4Q6;Q95FI1;Q9XQY1;Q67H82;A2T5L5;Q9TLJ8;Q9TLL5;Q9TLK3;Q95FM8;Q9FF03;Q71N61;E1UZH9;Q9TLL3;Q9GI23;Q95AN2;Q8SLU4;Q9MTU5;Q9MTZ8;A8ASI2;Q9GET4;Q9MW35;Q9TMV2;O98492;Q8HT82;Q93Y44;A8ASH2;B7S4P3;C0J3J3;Q95FQ3;Q8MBL0;Q9GER5;Q9MRK2;Q95FM7;Q9MRF4;Q67H80;Q29S89;…	4104	240	CID		115.6	7.36178e-09		4	55		1	1601.78	-17.1192	11/133	pps_Arabidopsis_trypsin_rep3.mgf
	High	FVQAGSEVSALLGR	O98766;Q9MTV1;Q9MTY1;Q95FJ1;Q8SLS8;Q9MU12;Q9MRM9;Q9MRK7;Q9BA74;Q9MRM6;Q95FR1;Q9XQY8;Q8MBJ4;Q9MU01;O98770;Q29VB8;Q9XQX8;Q9MTU3;Q9MTV9;Q95AE2;Q95FL9;Q67H63;B7S4Q6;Q67H82;Q3L1L0;A2T5L5;Q9TLL5;Q9TLK3;Q95FM8;Q9FF03;Q71N61;Q29VB2;E1UZH9;Q9MRJ8;Q9GI23;Q95AN2;Q8SLU4;Q9MTU5;Q3ZU72;A8ASI2;Q9MW35;Q9TMV2;O98492;Q8HT82;B7S4P3;C0J3J3;Q95FQ3;Q8MBL0;Q9GER5;Q9MRK2;Q95FM7;Q9MRF4;Q67H80;Q29S89;Q257C7;B8PRK4;B7S4V7;…	3906	241	CID		111.74	1.75416e-08		2	55		1	1433.77	-3.89274	19/137	pps_Arabidopsis_trypsin_rep3.mgf
	High	ELQDIIAILGLDELSEEDR	O98766;Q9MTV1;Q9MTY1;Q95FJ1;Q9MU12;Q9MRM9;Q9MRK7;Q9BA74;Q9MRM6;Q95FR1;Q9XQY8;Q8MBJ4;Q9MU01;Q29VB8;Q9XQX8;Q9MTV9;Q95AE2;Q95FL9;Q67H63;Q6EYX5;B7S4Q6;Q95FI1;Q9XQY1;Q3L1L0;A2T5L5;Q9TLJ8;Q9TLL5;Q9TLK3;Q95FM8;Q9FF03;Q71N61;Q29VB2;E1UZH9;Q9MRJ8;Q95AN2;Q8SLU4;Q9MTU5;Q9MTZ8;Q3ZU72;Q9GET4;Q9MW35;Q9TMV2;O98492;Q8HT82;Q93Y44;B7S4P3;C0J3J3;Q95FQ3;Q9GER5;Q9MRK2;Q9MRF4;Q67H80;Q29S89;Q257C7;B8PRK4;B7S4V7;Q9MU78;…	3363	205	CID		104.53	9.5563e-08		8	55		1	2171.09	-7.38425	18/211	pps_Arabidopsis_trypsin_rep3.mgf
	High	IVGEEHYETAQKVK	Q85V27;Q9MRI0;Q95DV0;Q8WJG9;Q8WJH7;Q8WJG8;Q3ZMJ5;Q8WJH0;Q8SLT2;Q4KU64;B8PRJ0;Q8WJI9;Q9MTV7	58	13	CID		103.19	1.20747e-07	0	1	55		1	1630.82	-16.8764	12/125	pps_Arabidopsis_trypsin_rep3.mgf
	High	AHGGVSVFGGVGER	O98766;Q9MTV1;Q9MTY1;Q95FJ1;Q9MU12;Q9MRM9;Q9BA74;Q9MRM6;Q95FR1;Q9XQY8;Q8MBJ4;Q9MU01;O98770;Q29VB8;Q9XQX8;Q9MTU3;Q9MTV9;Q95AE2;Q95FL9;Q67H63;B7S4Q6;Q95FI1;Q9XQY1;Q67H82;A2T5L5;Q9TLJ8;Q9TLL5;Q9TLK3;Q71N61;Q29VB2;E1UZH9;Q9MRJ8;Q9MTU5;Q9MTZ8;Q3ZU72;A8ASI2;Q9GET4;Q9TMV2;O98492;Q8HT82;Q93Y44;A8ASH2;B7S4P3;C0J3J3;Q95FQ3;Q9GER5;Q9MRK2;Q95FM7;Q9MRF4;Q67H80;Q29S89;Q257C7;B8PRK4;B7S4V7;Q9MU78;O98412;Q5W4R8;…	3365	226	CID		102.33	1.46154e-07	0	1	55	44	1	1328.66	-6.03062	20/119	pps_Arabidopsis_trypsin_rep3.mgf
	High	YKELQDIIAILGLDELSEEDRLTVAR	O98766;Q9MTV1;Q9MTY1;Q95FJ1;Q9MU12;Q9MRK7;Q9BA74;Q95FR1;Q9XQY8;Q8MBJ4;Q9MU01;Q29VB8;Q9XQX8;Q9MTV9;Q95AE2;Q95FL9;Q67H63;Q6EYX5;B7S4Q6;Q9XQY1;Q3L1L0;A2T5L5;Q9TLJ8;Q9TLL5;Q9TLK3;Q95FM8;Q9FF03;Q71N61;Q29VB2;E1UZH9;Q9MRJ8;Q95AN2;Q8SLU4;Q9MTU5;Q9MTZ8;Q3ZU72;Q9GET4;Q9MW35;Q9TMV2;O98492;Q93Y44;B7S4P3;C0J3J3;Q95FQ3;Q9GER5;Q9MRK2;Q9MRF4;Q67H80;Q29S89;Q257C7;B8PRK4;B7S4V7;Q9MU78;O98412;Q5W4R8;Q6YN69;Q8SLT5;…	2967	183	CID		94.81	8.92328e-07		7	55		1	3002.54	-21.9152	13/291	pps_Arabidopsis_trypsin_rep3.mgf
	High	TVLIMELINNIAK	O98766;Q9MTV1;Q9MTY1;Q95FJ1;Q8SLS8;Q9MU12;Q9MRM9;Q9MRK7;Q9BA74;Q9MRM6;Q95FR1;Q8MBJ4;Q9MU01;O98770;Q9XQX8;Q9MTU3;Q9MTV9;Q95AE2;Q95FL9;Q67H63;Q6EYX5;B7S4Q6;Q9XQY1;Q67H82;A2T5L5;Q9TLJ8;Q9TLL5;Q9TLK3;Q95FM8;Q9FF03;Q71N61;Q29VB2;E1UZH9;Q9TLL3;Q9MRJ8;Q95AN2;Q9MTU5;Q9MTZ8;Q3ZU72;A8ASI2;Q9GET4;Q9MW35;Q9TMV2;O98492;Q93Y44;A8ASH2;B7S4P3;C0J3J3;Q95FQ3;Q9MRK2;Q95FM7;Q9MRF4;Q67H80;Q29S89;Q257C7;B8PRK4;Q9MU78;…	3602	239	CID		94.13	1.15292e-06		6	56		1	1471.82	-24.8572	11/121	pps_Arabidopsis_trypsin_rep3.mgf
	High	TVLImELINNIAK	O98766;Q9MTV1;Q9MTY1;Q95FJ1;Q8SLS8;Q9MU12;Q9MRM9;Q9MRK7;Q9BA74;Q9MRM6;Q95FR1;Q8MBJ4;Q9MU01;O98770;Q9XQX8;Q9MTU3;Q9MTV9;Q95AE2;Q95FL9;Q67H63;Q6EYX5;B7S4Q6;Q9XQY1;Q67H82;A2T5L5;Q9TLJ8;Q9TLL5;Q9TLK3;Q95FM8;Q9FF03;Q71N61;Q29VB2;E1UZH9;Q9TLL3;Q9MRJ8;Q95AN2;Q9MTU5;Q9MTZ8;Q3ZU72;A8ASI2;Q9GET4;Q9MW35;Q9TMV2;O98492;Q93Y44;A8ASH2;B7S4P3;C0J3J3;Q95FQ3;Q9MRK2;Q95FM7;Q9MRF4;Q67H80;Q29S89;Q257C7;B8PRK4;Q9MU78;…	3602	239	CID	M5(Oxidation)	84.49	1.02393e-05		5	56		1	1487.83	-13.3441	10/121	pps_Arabidopsis_trypsin_rep3.mgf
	High	LSIFETGIKVVDLLAPYR	O98766;Q9MTV1;Q9MTY1;Q95FJ1;Q8SLS8;Q9MU12;Q9MRM9;Q95FR1;Q9XQY8;Q8MBJ4;Q9MU01;O98770;Q29VB8;Q9XQX8;Q95AE2;Q95FL9;B7S4Q6;Q95FI1;Q67H82;A2T5L5;Q9TLL5;Q9TLK3;Q95FM8;Q9FF03;Q71N61;Q29VB2;E1UZH9;Q9MRJ8;Q9GI23;Q95AN2;Q9MTU5;Q9MTZ8;Q3ZU72;A8ASI2;Q9GET4;Q9MW35;Q9TMV2;O98492;Q8HT82;Q93Y44;A8ASH2;B7S4P3;C0J3J3;Q95FQ3;Q8MBL0;Q95FM7;Q9MRF4;Q67H80;Q29S89;Q257C7;Q9MU78;O98412;Q5W4R8;Q6YN69;Q5J048;A8Y664;Q8SLT5;…	3727	204	CID		67.74	0.000422402		3	55	35	1	2034.15	-7.99277	11/180	pps_Arabidopsis_trypsin_rep3.mgf
	Medium	ELQDIIAILGLDELSEEDRLTVAR	O98766;Q9MTV1;Q9MTY1;Q95FJ1;Q9MU12;Q9MRK7;Q9BA74;Q95FR1;Q9XQY8;Q8MBJ4;Q9MU01;Q29VB8;Q9XQX8;Q9MTV9;Q95AE2;Q95FL9;Q67H63;Q6EYX5;B7S4Q6;Q9XQY1;Q3L1L0;A2T5L5;Q9TLJ8;Q9TLL5;Q9TLK3;Q95FM8;Q9FF03;Q71N61;Q29VB2;E1UZH9;Q9MRJ8;Q95AN2;Q8SLU4;Q9MTU5;Q9MTZ8;Q3ZU72;Q9GET4;Q9MW35;Q9TMV2;O98492;Q93Y44;B7S4P3;C0J3J3;Q95FQ3;Q9GER5;Q9MRK2;Q9MRF4;Q67H80;Q29S89;Q257C7;B8PRK4;B7S4V7;Q9MU78;O98412;Q5W4R8;Q6YN69;Q8SLT5;…	2972	184	CID		46.41	0.0651327		7	56		1	2711.38	-26.2987	12/269	pps_Arabidopsis_trypsin_rep3.mgf
	Low	GIYPAVDPLDSTSTmLQPR	O98766;Q9MTV1;Q95FJ1;Q8SLS8;Q9MU12;Q9MRM9;Q9MRK7;Q9BA74;Q9MRM6;Q95FR1;Q9XQY8;Q8MBJ4;Q9MU01;O98770;Q29VB8;Q9XQX8;Q9MTU3;Q9MTV9;Q95AE2;Q95FL9;Q67H63;Q6EYX5;B7S4Q6;Q95FI1;Q9XQY1;Q67H82;Q3L1L0;A2T5L5;Q9TLJ8;Q9TLL5;Q95FM8;Q9FF03;Q71N61;Q29VB2;E1UZH9;Q9TLL3;Q9MRJ8;Q9GI23;Q95AN2;Q8SLU4;Q9MTU5;Q9MTZ8;Q3ZU72;A8ASI2;Q9GET4;Q9MW35;Q9TMV2;O98492;Q8HT82;Q93Y44;A8ASH2;B7S4P3;C0J3J3;Q95FQ3;Q8MBL0;Q9GER5;Q9MRK2;…	2265	197	CID	M15(Oxidation)	40.5	0.245268	0	1	55	47	1	2076.99	-17.6343	9/167	pps_Arabidopsis_trypsin_rep3.mgf
	Low	ESGVINEQNIAESK	Q9MTV1;Q9MTY1;Q95FJ1;Q9MRM9;Q9MRM6;Q9XQY8;Q9MU01;O98770;Q29VB8;Q9XQX8;Q9MTU3;Q9MTV9;Q95FI1;Q9XQY1;Q67H82;A2T5L5;Q9TLJ8;Q9TLL5;Q95FM8;E1UZH9;Q9TLL3;Q9MRJ8;Q3ZU72;A8ASI2;Q9MW35;O98492;C0J3J3;Q95FQ3;Q9MRF4;Q67H80;Q29S89;Q257C7;Q5W4R8;Q6YN69;Q8SLT5;Q95FQ1;Q29VB0;A3KLS5;Q9MRU7;Q95FW7;Q9MRA6;O98418;Q8SLS1;Q8SLS2;Q9SC46;O98490;Q95FK8;Q9MTU8;Q9XQY6;Q9MRR6;Q29S86;Q9MRA2;Q9MRL6;Q9TLL7;Q95FM3;Q9MV64;Q9MTZ4;…	875	86	CID		39.51	0.27654		6	55		1	1517.73	-8.15279	17/145	pps_Arabidopsis_trypsin_rep3.mgf
	Low	LSIFETGIKVVDLLAPYRR	O98766;Q9MTV1;Q9MTY1;Q95FJ1;Q8SLS8;Q9MU12;Q9MRM9;Q95FR1;Q9XQY8;Q8MBJ4;Q9MU01;O98770;Q29VB8;Q9XQX8;Q95AE2;Q95FL9;B7S4Q6;Q95FI1;Q67H82;A2T5L5;Q9TLL5;Q9TLK3;Q95FM8;Q9FF03;Q71N61;Q29VB2;E1UZH9;Q9MRJ8;Q9GI23;Q95AN2;Q9MTU5;Q9MTZ8;Q3ZU72;A8ASI2;Q9GET4;Q9MW35;Q9TMV2;O98492;Q8HT82;Q93Y44;A8ASH2;B7S4P3;C0J3J3;Q95FQ3;Q8MBL0;Q95FM7;Q9MRF4;Q67H80;Q29S89;Q257C7;Q9MU78;O98412;Q5W4R8;Q6YN69;Q5J048;A8Y664;Q8SLT5;…	3721	203	CID		36.49	0.518393		3	55		1	2190.25	-7.21438	9/191	pps_Arabidopsis_trypsin_rep3.mgf
	Low	VALVYGQmNEPPGAR	Q9MTV1;Q9MTY1;Q95FJ1;Q9MU12;Q9MRM9;Q9MRK7;Q9BA74;Q9MRM6;Q95FR1;Q9XQY8;Q8MBJ4;Q9MU01;O98770;Q29VB8;Q9XQX8;Q9MTU3;Q9MTV9;Q95AE2;Q95FL9;Q67H63;Q6EYX5;B7S4Q6;Q95FI1;Q9XQY1;Q67H82;A2T5L5;Q9TLJ8;Q9TLL5;Q9TLK3;Q95FM8;Q9FF03;Q71N61;E1UZH9;Q9TLL3;Q9GI23;Q95AN2;Q8SLU4;Q9MTU5;Q9MTZ8;A8ASI2;Q9GET4;Q9MW35;Q9TMV2;O98492;Q8HT82;Q93Y44;A8ASH2;B7S4P3;C0J3J3;Q95FQ3;Q8MBL0;Q9GER5;Q9MRK2;Q95FM7;Q9MRF4;Q67H80;Q29S89;…	4104	240	CID	M8(Oxidation)	33.38	1.15463		5	55	39	1	1617.76	-28.8626	9/133	pps_Arabidopsis_trypsin_rep3.mgf
	Low	VVDLLAPYRR	O98766;Q9MTV1;Q9MTY1;Q95FJ1;Q8SLS8;Q9MU12;Q9MRM9;Q95FR1;Q9XQY8;Q8MBJ4;Q9MU01;O98770;Q29VB8;Q9XQX8;Q9MTV9;Q95AE2;Q95FL9;Q6EYX5;B7S4Q6;Q95FI1;Q67H82;A2T5L5;Q9TLL5;Q9TLK3;Q95FM8;Q9FF03;Q71N61;Q29VB2;E1UZH9;Q9TLL3;Q9MRJ8;Q9GI23;Q95AN2;Q9MTU5;Q9MTZ8;Q3ZU72;A8ASI2;Q9GET4;Q9MW35;Q9TMV2;O98492;Q8HT82;Q93Y44;A8ASH2;B7S4P3;C0J3J3;Q95FQ3;Q8MBL0;Q9GER5;Q95FM7;Q9MRF4;Q67H80;Q29S89;Q257C7;B8PRK4;Q9MU78;O98412;…	4066	235	CID		32.13	1.46474		3	55	40	1	1201.7	-8.33929	9/81	pps_Arabidopsis_trypsin_rep3.mgf
	Low	MPSAVGYQPTLSTEmGTLQER	Q9MTY1;Q9MRM6;Q9MTU3;Q95AE2;Q3L1L0;A2T5L5;Q9TLL5;E1UZH9;Q8SLU4;Q9MTZ8;Q95FQ3;Q95FM7;Q257C7;O98412;Q29VB0;Q9MRL5;Q95FL6;Q8MBK2;Q8SLS2;Q9SC46;Q67H62;B3SHD6;Q95FK8;Q9MTU8;C8YPI1;Q9MRR6;Q95FM3;Q9MTZ4;Q9XQY2;Q1PGD5;Q9SC47;Q9MRW3;P19366;Q9MRG6;Q95FW9;A9XUH0;Q3ZMJ5;Q8MBI2;Q95FN0;D7KRE0;Q8MBI0;E0XD31;Q8WH97;Q5YGM9;Q9SBN9;Q5UVH1;Q6YN70;Q09RD9;Q95FL0;E0XD20;B2BI37;Q5UVF9;Q5YGN7;Q9SC27;Q5YGK8;Q5UVH4;Q95FT4	571	57	CID	M15(Oxidation)	23.75	9.44389		3	55	32	1	2312.03	-26.7492	7/221	pps_Arabidopsis_trypsin_rep3.mgf
Q9TLL5	45.02	22	18	482	52.003	5.30029	1021.92	ATP synthase beta subunit (Fragment) OS=Corylopsis pauciflora GN=atpB PE=3 SV=1 - [Q9TLL5_9MAGN]
	Confidence Icon	Sequence	Protein Accessions	# Proteins	# Protein Groups	Activation Type	Modifications	IonScore	Exp Value	Δ Score	Rank	Identity High	Homology Threshold	Charge	m/z [Da]	ΔM [ppm]	Ions Matched	Spectrum File
	High	YKELQDIIAILGLDELSEEDR	O98766;Q9MTV1;Q9MTY1;Q95FJ1;Q9MU12;Q9MRM9;Q9MRK7;Q9BA74;Q9MRM6;Q95FR1;Q9XQY8;Q8MBJ4;Q9MU01;Q29VB8;Q9XQX8;Q9MTV9;Q95AE2;Q95FL9;Q67H63;Q6EYX5;B7S4Q6;Q95FI1;Q9XQY1;Q3L1L0;A2T5L5;Q9TLJ8;Q9TLL5;Q9TLK3;Q95FM8;Q9FF03;Q71N61;Q29VB2;E1UZH9;Q9MRJ8;Q95AN2;Q8SLU4;Q9MTU5;Q9MTZ8;Q3ZU72;Q9GET4;Q9MW35;Q9TMV2;O98492;Q8HT82;Q93Y44;B7S4P3;C0J3J3;Q95FQ3;Q9GER5;Q9MRK2;Q9MRF4;Q67H80;Q29S89;Q257C7;B8PRK4;B7S4V7;Q9MU78;…	3355	204	CID		170.28	2.54061e-14		7	55		1	2462.22	-18.76	18/233	pps_Arabidopsis_trypsin_rep3.mgf
	High	MPSAVGYQPTLSTEMGTLQER	Q9MTY1;Q9MRM6;Q9MTU3;Q95AE2;Q3L1L0;A2T5L5;Q9TLL5;E1UZH9;Q8SLU4;Q9MTZ8;Q95FQ3;Q95FM7;Q257C7;O98412;Q29VB0;Q9MRL5;Q95FL6;Q8MBK2;Q8SLS2;Q9SC46;Q67H62;B3SHD6;Q95FK8;Q9MTU8;C8YPI1;Q9MRR6;Q95FM3;Q9MTZ4;Q9XQY2;Q1PGD5;Q9SC47;Q9MRW3;P19366;Q9MRG6;Q95FW9;A9XUH0;Q3ZMJ5;Q8MBI2;Q95FN0;D7KRE0;Q8MBI0;E0XD31;Q8WH97;Q5YGM9;Q9SBN9;Q5UVH1;Q6YN70;Q09RD9;Q95FL0;E0XD20;B2BI37;Q5UVF9;Q5YGN7;Q9SC27;Q5YGK8;Q5UVH4;Q95FT4	571	57	CID		160.03	2.50901e-13		2	55		1	2296.04	-22.7353	17/221	pps_Arabidopsis_trypsin_rep3.mgf
	High	IFNVLGEPVDNLGPVDTR	O98766;Q9MTV1;Q9MTY1;Q8SLS8;Q9MU12;Q9BA74;Q95FR1;O98770;Q29VB8;Q9MTU3;Q95AE2;B7S4Q6;Q9XQY1;A2T5L5;Q9TLL5;Q9TLK3;Q95FM8;Q71N61;Q29VB2;E1UZH9;Q3ZU72;A8ASI2;Q9GET4;Q9MW35;Q9TMV2;O98492;Q8HT82;A8ASH2;B7S4P3;Q9GER5;Q9MRF4;Q257C7;B8PRK4;B7S4V7;Q9MU78;Q5W4R8;Q6YN69;Q5J048;Q8SLT5;Q9MRR7;Q3ZU73;A0AR48;Q9MRU7;Q9MRL5;O98595;Q95FL6;Q9MRA6;Q9MRQ6;Q8SLS2;O98404;Q9SC46;O98490;Q95FK8;Q9TLJ7;Q9MTU8;Q9MW37;Q9XQY6;…	1261	100	CID		157.3	5.06106e-13		2	55		1	1955.02	-1.26407	14/187	pps_Arabidopsis_trypsin_rep3.mgf
	High	DVNEQDVLLFxDNIFR	Q9TLL5;Q8WJH4	2	2	CID	X11(I)	143.27	1.29342e-11		8	55		1	1950.02	10.9596	15/172	pps_Arabidopsis_trypsin_rep3.mgf
	High	GIYPAVDPLDSTSTMLQPR	O98766;Q9MTV1;Q95FJ1;Q8SLS8;Q9MU12;Q9MRM9;Q9MRK7;Q9BA74;Q9MRM6;Q95FR1;Q9XQY8;Q8MBJ4;Q9MU01;O98770;Q29VB8;Q9XQX8;Q9MTU3;Q9MTV9;Q95AE2;Q95FL9;Q67H63;Q6EYX5;B7S4Q6;Q95FI1;Q9XQY1;Q67H82;Q3L1L0;A2T5L5;Q9TLJ8;Q9TLL5;Q95FM8;Q9FF03;Q71N61;Q29VB2;E1UZH9;Q9TLL3;Q9MRJ8;Q9GI23;Q95AN2;Q8SLU4;Q9MTU5;Q9MTZ8;Q3ZU72;A8ASI2;Q9GET4;Q9MW35;Q9TMV2;O98492;Q8HT82;Q93Y44;A8ASH2;B7S4P3;C0J3J3;Q95FQ3;Q8MBL0;Q9GER5;Q9MRK2;…	2265	197	CID		128.63	3.74874e-10		2	55		1	2061.01	-11.1165	14/167	pps_Arabidopsis_trypsin_rep3.mgf
	High	VALVYGQMNEPPGAR	Q9MTV1;Q9MTY1;Q95FJ1;Q9MU12;Q9MRM9;Q9MRK7;Q9BA74;Q9MRM6;Q95FR1;Q9XQY8;Q8MBJ4;Q9MU01;O98770;Q29VB8;Q9XQX8;Q9MTU3;Q9MTV9;Q95AE2;Q95FL9;Q67H63;Q6EYX5;B7S4Q6;Q95FI1;Q9XQY1;Q67H82;A2T5L5;Q9TLJ8;Q9TLL5;Q9TLK3;Q95FM8;Q9FF03;Q71N61;E1UZH9;Q9TLL3;Q9GI23;Q95AN2;Q8SLU4;Q9MTU5;Q9MTZ8;A8ASI2;Q9GET4;Q9MW35;Q9TMV2;O98492;Q8HT82;Q93Y44;A8ASH2;B7S4P3;C0J3J3;Q95FQ3;Q8MBL0;Q9GER5;Q9MRK2;Q95FM7;Q9MRF4;Q67H80;Q29S89;…	4104	240	CID		115.6	7.36178e-09		4	55		1	1601.78	-17.1192	11/133	pps_Arabidopsis_trypsin_rep3.mgf
	High	FVQAGSEVSALLGR	O98766;Q9MTV1;Q9MTY1;Q95FJ1;Q8SLS8;Q9MU12;Q9MRM9;Q9MRK7;Q9BA74;Q9MRM6;Q95FR1;Q9XQY8;Q8MBJ4;Q9MU01;O98770;Q29VB8;Q9XQX8;Q9MTU3;Q9MTV9;Q95AE2;Q95FL9;Q67H63;B7S4Q6;Q67H82;Q3L1L0;A2T5L5;Q9TLL5;Q9TLK3;Q95FM8;Q9FF03;Q71N61;Q29VB2;E1UZH9;Q9MRJ8;Q9GI23;Q95AN2;Q8SLU4;Q9MTU5;Q3ZU72;A8ASI2;Q9MW35;Q9TMV2;O98492;Q8HT82;B7S4P3;C0J3J3;Q95FQ3;Q8MBL0;Q9GER5;Q9MRK2;Q95FM7;Q9MRF4;Q67H80;Q29S89;Q257C7;B8PRK4;B7S4V7;…	3906	241	CID		111.74	1.75416e-08		2	55		1	1433.77	-3.89274	19/137	pps_Arabidopsis_trypsin_rep3.mgf
	High	ELQDIIAILGLDELSEEDR	O98766;Q9MTV1;Q9MTY1;Q95FJ1;Q9MU12;Q9MRM9;Q9MRK7;Q9BA74;Q9MRM6;Q95FR1;Q9XQY8;Q8MBJ4;Q9MU01;Q29VB8;Q9XQX8;Q9MTV9;Q95AE2;Q95FL9;Q67H63;Q6EYX5;B7S4Q6;Q95FI1;Q9XQY1;Q3L1L0;A2T5L5;Q9TLJ8;Q9TLL5;Q9TLK3;Q95FM8;Q9FF03;Q71N61;Q29VB2;E1UZH9;Q9MRJ8;Q95AN2;Q8SLU4;Q9MTU5;Q9MTZ8;Q3ZU72;Q9GET4;Q9MW35;Q9TMV2;O98492;Q8HT82;Q93Y44;B7S4P3;C0J3J3;Q95FQ3;Q9GER5;Q9MRK2;Q9MRF4;Q67H80;Q29S89;Q257C7;B8PRK4;B7S4V7;Q9MU78;…	3363	205	CID		104.53	9.5563e-08		8	55		1	2171.09	-7.38425	18/211	pps_Arabidopsis_trypsin_rep3.mgf
	High	AHGGVSVFGGVGER	O98766;Q9MTV1;Q9MTY1;Q95FJ1;Q9MU12;Q9MRM9;Q9BA74;Q9MRM6;Q95FR1;Q9XQY8;Q8MBJ4;Q9MU01;O98770;Q29VB8;Q9XQX8;Q9MTU3;Q9MTV9;Q95AE2;Q95FL9;Q67H63;B7S4Q6;Q95FI1;Q9XQY1;Q67H82;A2T5L5;Q9TLJ8;Q9TLL5;Q9TLK3;Q71N61;Q29VB2;E1UZH9;Q9MRJ8;Q9MTU5;Q9MTZ8;Q3ZU72;A8ASI2;Q9GET4;Q9TMV2;O98492;Q8HT82;Q93Y44;A8ASH2;B7S4P3;C0J3J3;Q95FQ3;Q9GER5;Q9MRK2;Q95FM7;Q9MRF4;Q67H80;Q29S89;Q257C7;B8PRK4;B7S4V7;Q9MU78;O98412;Q5W4R8;…	3365	226	CID		102.33	1.46154e-07	0	1	55	44	1	1328.66	-6.03062	20/119	pps_Arabidopsis_trypsin_rep3.mgf
	High	YKELQDIIAILGLDELSEEDRLTVAR	O98766;Q9MTV1;Q9MTY1;Q95FJ1;Q9MU12;Q9MRK7;Q9BA74;Q95FR1;Q9XQY8;Q8MBJ4;Q9MU01;Q29VB8;Q9XQX8;Q9MTV9;Q95AE2;Q95FL9;Q67H63;Q6EYX5;B7S4Q6;Q9XQY1;Q3L1L0;A2T5L5;Q9TLJ8;Q9TLL5;Q9TLK3;Q95FM8;Q9FF03;Q71N61;Q29VB2;E1UZH9;Q9MRJ8;Q95AN2;Q8SLU4;Q9MTU5;Q9MTZ8;Q3ZU72;Q9GET4;Q9MW35;Q9TMV2;O98492;Q93Y44;B7S4P3;C0J3J3;Q95FQ3;Q9GER5;Q9MRK2;Q9MRF4;Q67H80;Q29S89;Q257C7;B8PRK4;B7S4V7;Q9MU78;O98412;Q5W4R8;Q6YN69;Q8SLT5;…	2967	183	CID		94.81	8.92328e-07		7	55		1	3002.54	-21.9152	13/291	pps_Arabidopsis_trypsin_rep3.mgf
	High	TVLIMELINNIAK	O98766;Q9MTV1;Q9MTY1;Q95FJ1;Q8SLS8;Q9MU12;Q9MRM9;Q9MRK7;Q9BA74;Q9MRM6;Q95FR1;Q8MBJ4;Q9MU01;O98770;Q9XQX8;Q9MTU3;Q9MTV9;Q95AE2;Q95FL9;Q67H63;Q6EYX5;B7S4Q6;Q9XQY1;Q67H82;A2T5L5;Q9TLJ8;Q9TLL5;Q9TLK3;Q95FM8;Q9FF03;Q71N61;Q29VB2;E1UZH9;Q9TLL3;Q9MRJ8;Q95AN2;Q9MTU5;Q9MTZ8;Q3ZU72;A8ASI2;Q9GET4;Q9MW35;Q9TMV2;O98492;Q93Y44;A8ASH2;B7S4P3;C0J3J3;Q95FQ3;Q9MRK2;Q95FM7;Q9MRF4;Q67H80;Q29S89;Q257C7;B8PRK4;Q9MU78;…	3602	239	CID		94.13	1.15292e-06		6	56		1	1471.82	-24.8572	11/121	pps_Arabidopsis_trypsin_rep3.mgf
	High	TVLImELINNIAK	O98766;Q9MTV1;Q9MTY1;Q95FJ1;Q8SLS8;Q9MU12;Q9MRM9;Q9MRK7;Q9BA74;Q9MRM6;Q95FR1;Q8MBJ4;Q9MU01;O98770;Q9XQX8;Q9MTU3;Q9MTV9;Q95AE2;Q95FL9;Q67H63;Q6EYX5;B7S4Q6;Q9XQY1;Q67H82;A2T5L5;Q9TLJ8;Q9TLL5;Q9TLK3;Q95FM8;Q9FF03;Q71N61;Q29VB2;E1UZH9;Q9TLL3;Q9MRJ8;Q95AN2;Q9MTU5;Q9MTZ8;Q3ZU72;A8ASI2;Q9GET4;Q9MW35;Q9TMV2;O98492;Q93Y44;A8ASH2;B7S4P3;C0J3J3;Q95FQ3;Q9MRK2;Q95FM7;Q9MRF4;Q67H80;Q29S89;Q257C7;B8PRK4;Q9MU78;…	3602	239	CID	M5(Oxidation)	84.49	1.02393e-05		5	56		1	1487.83	-13.3441	10/121	pps_Arabidopsis_trypsin_rep3.mgf
	High	IAQIIGPVLDVAFPPGK	O98766;Q95FJ1;Q95FR1;Q9MU01;O98770;Q6EYX5;Q67H82;Q9TLL5;Q95FM8;Q9TLL3;Q95AN2;Q9MTZ8;Q3ZU72;A8ASI2;Q95FM7;Q67H80;Q29S89;Q5W4R8;Q95FQ1;Q3ZU73;Q29VB0;Q9MRL5;Q95FL6;C0J3L2;Q9MRA6;Q9MRQ6;Q9SC46;O98490;Q9TLJ7;Q95FS7;Q29S86;Q9MRL6;Q95FM3;Q9XQZ0;Q3ZU69;Q29VC3;Q1PGD5;A3KLS6;P19366;Q95DV0;Q8WJG9;Q4KUA1;A9XUH0;Q8WJG8;Q9XQX3;Q95FV0;Q9SCE3;Q29V89;Q95FI7;Q95FV3;O98775;Q4KU64;A9QBY3;D7KRE0;Q95FQ5;Q4KU89;Q4VN39	595	57	CID		74.17	8.37869e-05		2	54		1	1735.01	-1.59727	18/163	pps_Arabidopsis_trypsin_rep3.mgf
	High	LSIFETGIKVVDLLAPYR	O98766;Q9MTV1;Q9MTY1;Q95FJ1;Q8SLS8;Q9MU12;Q9MRM9;Q95FR1;Q9XQY8;Q8MBJ4;Q9MU01;O98770;Q29VB8;Q9XQX8;Q95AE2;Q95FL9;B7S4Q6;Q95FI1;Q67H82;A2T5L5;Q9TLL5;Q9TLK3;Q95FM8;Q9FF03;Q71N61;Q29VB2;E1UZH9;Q9MRJ8;Q9GI23;Q95AN2;Q9MTU5;Q9MTZ8;Q3ZU72;A8ASI2;Q9GET4;Q9MW35;Q9TMV2;O98492;Q8HT82;Q93Y44;A8ASH2;B7S4P3;C0J3J3;Q95FQ3;Q8MBL0;Q95FM7;Q9MRF4;Q67H80;Q29S89;Q257C7;Q9MU78;O98412;Q5W4R8;Q6YN69;Q5J048;A8Y664;Q8SLT5;…	3727	204	CID		67.74	0.000422402		3	55	35	1	2034.15	-7.99277	11/180	pps_Arabidopsis_trypsin_rep3.mgf
	High	IAQIIGPVLDVAFPPGKMPNIYNALVVK	O98766;Q95FJ1;Q95FR1;Q9MU01;O98770;Q6EYX5;Q67H82;Q9TLL5;Q95FM8;Q9TLL3;Q95AN2;Q9MTZ8;Q3ZU72;A8ASI2;Q67H80;Q5W4R8;Q95FQ1;Q3ZU73;Q29VB0;Q9MRL5;Q9MRQ6;Q9SC46;O98490;Q9TLJ7;Q95FS7;Q29S86;Q9MRL6;Q3ZU69;Q29VC3;A3KLS6;P19366;Q95DV0;Q8WJG9;Q4KUA1;A9XUH0;Q9XQX3;Q95FV0;Q9SCE3;Q29V89;O98775;A9QBY3;D7KRE0;Q95FQ5;Q4KU89;Q4VN39	468	45	CID		59.41	0.0024475		2	54		1	2977.69	-2.71731	17/284	pps_Arabidopsis_trypsin_rep3.mgf
	Medium	ELQDIIAILGLDELSEEDRLTVAR	O98766;Q9MTV1;Q9MTY1;Q95FJ1;Q9MU12;Q9MRK7;Q9BA74;Q95FR1;Q9XQY8;Q8MBJ4;Q9MU01;Q29VB8;Q9XQX8;Q9MTV9;Q95AE2;Q95FL9;Q67H63;Q6EYX5;B7S4Q6;Q9XQY1;Q3L1L0;A2T5L5;Q9TLJ8;Q9TLL5;Q9TLK3;Q95FM8;Q9FF03;Q71N61;Q29VB2;E1UZH9;Q9MRJ8;Q95AN2;Q8SLU4;Q9MTU5;Q9MTZ8;Q3ZU72;Q9GET4;Q9MW35;Q9TMV2;O98492;Q93Y44;B7S4P3;C0J3J3;Q95FQ3;Q9GER5;Q9MRK2;Q9MRF4;Q67H80;Q29S89;Q257C7;B8PRK4;B7S4V7;Q9MU78;O98412;Q5W4R8;Q6YN69;Q8SLT5;…	2972	184	CID		46.41	0.0651327		7	56		1	2711.38	-26.2987	12/269	pps_Arabidopsis_trypsin_rep3.mgf
	Low	GIYPAVDPLDSTSTmLQPR	O98766;Q9MTV1;Q95FJ1;Q8SLS8;Q9MU12;Q9MRM9;Q9MRK7;Q9BA74;Q9MRM6;Q95FR1;Q9XQY8;Q8MBJ4;Q9MU01;O98770;Q29VB8;Q9XQX8;Q9MTU3;Q9MTV9;Q95AE2;Q95FL9;Q67H63;Q6EYX5;B7S4Q6;Q95FI1;Q9XQY1;Q67H82;Q3L1L0;A2T5L5;Q9TLJ8;Q9TLL5;Q95FM8;Q9FF03;Q71N61;Q29VB2;E1UZH9;Q9TLL3;Q9MRJ8;Q9GI23;Q95AN2;Q8SLU4;Q9MTU5;Q9MTZ8;Q3ZU72;A8ASI2;Q9GET4;Q9MW35;Q9TMV2;O98492;Q8HT82;Q93Y44;A8ASH2;B7S4P3;C0J3J3;Q95FQ3;Q8MBL0;Q9GER5;Q9MRK2;…	2265	197	CID	M15(Oxidation)	40.5	0.245268	0	1	55	47	1	2076.99	-17.6343	9/167	pps_Arabidopsis_trypsin_rep3.mgf
	Low	ESGVINEQNIAESK	Q9MTV1;Q9MTY1;Q95FJ1;Q9MRM9;Q9MRM6;Q9XQY8;Q9MU01;O98770;Q29VB8;Q9XQX8;Q9MTU3;Q9MTV9;Q95FI1;Q9XQY1;Q67H82;A2T5L5;Q9TLJ8;Q9TLL5;Q95FM8;E1UZH9;Q9TLL3;Q9MRJ8;Q3ZU72;A8ASI2;Q9MW35;O98492;C0J3J3;Q95FQ3;Q9MRF4;Q67H80;Q29S89;Q257C7;Q5W4R8;Q6YN69;Q8SLT5;Q95FQ1;Q29VB0;A3KLS5;Q9MRU7;Q95FW7;Q9MRA6;O98418;Q8SLS1;Q8SLS2;Q9SC46;O98490;Q95FK8;Q9MTU8;Q9XQY6;Q9MRR6;Q29S86;Q9MRA2;Q9MRL6;Q9TLL7;Q95FM3;Q9MV64;Q9MTZ4;…	875	86	CID		39.51	0.27654		6	55		1	1517.73	-8.15279	17/145	pps_Arabidopsis_trypsin_rep3.mgf
	Low	LSIFETGIKVVDLLAPYRR	O98766;Q9MTV1;Q9MTY1;Q95FJ1;Q8SLS8;Q9MU12;Q9MRM9;Q95FR1;Q9XQY8;Q8MBJ4;Q9MU01;O98770;Q29VB8;Q9XQX8;Q95AE2;Q95FL9;B7S4Q6;Q95FI1;Q67H82;A2T5L5;Q9TLL5;Q9TLK3;Q95FM8;Q9FF03;Q71N61;Q29VB2;E1UZH9;Q9MRJ8;Q9GI23;Q95AN2;Q9MTU5;Q9MTZ8;Q3ZU72;A8ASI2;Q9GET4;Q9MW35;Q9TMV2;O98492;Q8HT82;Q93Y44;A8ASH2;B7S4P3;C0J3J3;Q95FQ3;Q8MBL0;Q95FM7;Q9MRF4;Q67H80;Q29S89;Q257C7;Q9MU78;O98412;Q5W4R8;Q6YN69;Q5J048;A8Y664;Q8SLT5;…	3721	203	CID		36.49	0.518393		3	55		1	2190.25	-7.21438	9/191	pps_Arabidopsis_trypsin_rep3.mgf
	Low	VALVYGQmNEPPGAR	Q9MTV1;Q9MTY1;Q95FJ1;Q9MU12;Q9MRM9;Q9MRK7;Q9BA74;Q9MRM6;Q95FR1;Q9XQY8;Q8MBJ4;Q9MU01;O98770;Q29VB8;Q9XQX8;Q9MTU3;Q9MTV9;Q95AE2;Q95FL9;Q67H63;Q6EYX5;B7S4Q6;Q95FI1;Q9XQY1;Q67H82;A2T5L5;Q9TLJ8;Q9TLL5;Q9TLK3;Q95FM8;Q9FF03;Q71N61;E1UZH9;Q9TLL3;Q9GI23;Q95AN2;Q8SLU4;Q9MTU5;Q9MTZ8;A8ASI2;Q9GET4;Q9MW35;Q9TMV2;O98492;Q8HT82;Q93Y44;A8ASH2;B7S4P3;C0J3J3;Q95FQ3;Q8MBL0;Q9GER5;Q9MRK2;Q95FM7;Q9MRF4;Q67H80;Q29S89;…	4104	240	CID	M8(Oxidation)	33.38	1.15463		5	55	39	1	1617.76	-28.8626	9/133	pps_Arabidopsis_trypsin_rep3.mgf
	Low	VVDLLAPYRR	O98766;Q9MTV1;Q9MTY1;Q95FJ1;Q8SLS8;Q9MU12;Q9MRM9;Q95FR1;Q9XQY8;Q8MBJ4;Q9MU01;O98770;Q29VB8;Q9XQX8;Q9MTV9;Q95AE2;Q95FL9;Q6EYX5;B7S4Q6;Q95FI1;Q67H82;A2T5L5;Q9TLL5;Q9TLK3;Q95FM8;Q9FF03;Q71N61;Q29VB2;E1UZH9;Q9TLL3;Q9MRJ8;Q9GI23;Q95AN2;Q9MTU5;Q9MTZ8;Q3ZU72;A8ASI2;Q9GET4;Q9MW35;Q9TMV2;O98492;Q8HT82;Q93Y44;A8ASH2;B7S4P3;C0J3J3;Q95FQ3;Q8MBL0;Q9GER5;Q95FM7;Q9MRF4;Q67H80;Q29S89;Q257C7;B8PRK4;Q9MU78;O98412;…	4066	235	CID		32.13	1.46474		3	55	40	1	1201.7	-8.33929	9/81	pps_Arabidopsis_trypsin_rep3.mgf
	Low	MPSAVGYQPTLSTEmGTLQER	Q9MTY1;Q9MRM6;Q9MTU3;Q95AE2;Q3L1L0;A2T5L5;Q9TLL5;E1UZH9;Q8SLU4;Q9MTZ8;Q95FQ3;Q95FM7;Q257C7;O98412;Q29VB0;Q9MRL5;Q95FL6;Q8MBK2;Q8SLS2;Q9SC46;Q67H62;B3SHD6;Q95FK8;Q9MTU8;C8YPI1;Q9MRR6;Q95FM3;Q9MTZ4;Q9XQY2;Q1PGD5;Q9SC47;Q9MRW3;P19366;Q9MRG6;Q95FW9;A9XUH0;Q3ZMJ5;Q8MBI2;Q95FN0;D7KRE0;Q8MBI0;E0XD31;Q8WH97;Q5YGM9;Q9SBN9;Q5UVH1;Q6YN70;Q09RD9;Q95FL0;E0XD20;B2BI37;Q5UVF9;Q5YGN7;Q9SC27;Q5YGK8;Q5UVH4;Q95FT4	571	57	CID	M15(Oxidation)	23.75	9.44389		3	55	32	1	2312.03	-26.7492	7/221	pps_Arabidopsis_trypsin_rep3.mgf
Q9SC46	47.99	23	19	498	53.8462	5.31299	1021.92	ATP synthase beta subunit (Fragment) OS=Petalonyx nitidus GN=atpB PE=3 SV=1 - [Q9SC46_9ASTE]
	Confidence Icon	Sequence	Protein Accessions	# Proteins	# Protein Groups	Activation Type	Modifications	IonScore	Exp Value	Δ Score	Rank	Identity High	Homology Threshold	Charge	m/z [Da]	ΔM [ppm]	Ions Matched	Spectrum File
	High	YKELQDIIAILGLDELSEEDR	O98766;Q9MTV1;Q9MTY1;Q95FJ1;Q9MU12;Q9MRM9;Q9MRK7;Q9BA74;Q9MRM6;Q95FR1;Q9XQY8;Q8MBJ4;Q9MU01;Q29VB8;Q9XQX8;Q9MTV9;Q95AE2;Q95FL9;Q67H63;Q6EYX5;B7S4Q6;Q95FI1;Q9XQY1;Q3L1L0;A2T5L5;Q9TLJ8;Q9TLL5;Q9TLK3;Q95FM8;Q9FF03;Q71N61;Q29VB2;E1UZH9;Q9MRJ8;Q95AN2;Q8SLU4;Q9MTU5;Q9MTZ8;Q3ZU72;Q9GET4;Q9MW35;Q9TMV2;O98492;Q8HT82;Q93Y44;B7S4P3;C0J3J3;Q95FQ3;Q9GER5;Q9MRK2;Q9MRF4;Q67H80;Q29S89;Q257C7;B8PRK4;B7S4V7;Q9MU78;…	3355	204	CID		170.28	2.54061e-14		7	55		1	2462.22	-18.76	18/233	pps_Arabidopsis_trypsin_rep3.mgf
	High	MPSAVGYQPTLSTEMGTLQER	Q9MTY1;Q9MRM6;Q9MTU3;Q95AE2;Q3L1L0;A2T5L5;Q9TLL5;E1UZH9;Q8SLU4;Q9MTZ8;Q95FQ3;Q95FM7;Q257C7;O98412;Q29VB0;Q9MRL5;Q95FL6;Q8MBK2;Q8SLS2;Q9SC46;Q67H62;B3SHD6;Q95FK8;Q9MTU8;C8YPI1;Q9MRR6;Q95FM3;Q9MTZ4;Q9XQY2;Q1PGD5;Q9SC47;Q9MRW3;P19366;Q9MRG6;Q95FW9;A9XUH0;Q3ZMJ5;Q8MBI2;Q95FN0;D7KRE0;Q8MBI0;E0XD31;Q8WH97;Q5YGM9;Q9SBN9;Q5UVH1;Q6YN70;Q09RD9;Q95FL0;E0XD20;B2BI37;Q5UVF9;Q5YGN7;Q9SC27;Q5YGK8;Q5UVH4;Q95FT4	571	57	CID		160.03	2.50901e-13		2	55		1	2296.04	-22.7353	17/221	pps_Arabidopsis_trypsin_rep3.mgf
	High	IFNVLGEPVDNLGPVDTR	O98766;Q9MTV1;Q9MTY1;Q8SLS8;Q9MU12;Q9BA74;Q95FR1;O98770;Q29VB8;Q9MTU3;Q95AE2;B7S4Q6;Q9XQY1;A2T5L5;Q9TLL5;Q9TLK3;Q95FM8;Q71N61;Q29VB2;E1UZH9;Q3ZU72;A8ASI2;Q9GET4;Q9MW35;Q9TMV2;O98492;Q8HT82;A8ASH2;B7S4P3;Q9GER5;Q9MRF4;Q257C7;B8PRK4;B7S4V7;Q9MU78;Q5W4R8;Q6YN69;Q5J048;Q8SLT5;Q9MRR7;Q3ZU73;A0AR48;Q9MRU7;Q9MRL5;O98595;Q95FL6;Q9MRA6;Q9MRQ6;Q8SLS2;O98404;Q9SC46;O98490;Q95FK8;Q9TLJ7;Q9MTU8;Q9MW37;Q9XQY6;…	1261	100	CID		157.3	5.06106e-13		2	55		1	1955.02	-1.26407	14/187	pps_Arabidopsis_trypsin_rep3.mgf
	High	DVNEQDVLLFIDNIFR	Q9MTY1;Q95FJ1;Q9MU12;Q9BA74;Q9MRM6;Q95FR1;Q9XQY8;Q8MBJ4;Q9MU01;Q29VB8;Q9XQX8;Q9MTU3;Q9MTV9;Q95AE2;Q95FL9;Q67H63;Q6EYX5;Q95FI1;Q67H82;Q3L1L0;A2T5L5;Q9TLJ8;Q9TLK3;Q95FM8;Q9FF03;E1UZH9;Q9MRJ8;Q9GI23;Q95AN2;Q8SLU4;Q9MTU5;Q9MTZ8;Q3ZU72;A8ASI2;Q9GET4;Q9MW35;Q9TMV2;O98492;Q8HT82;Q93Y44;A8ASH2;B7S4P3;C0J3J3;Q8MBL0;Q9GER5;Q9MRK2;Q95FM7;Q9MRF4;Q67H80;Q29S89;Q257C7;Q9MU78;O98412;Q5W4R8;A8Y664;Q8SLT5;Q95FQ1;…	2339	174	CID		143.27	1.29342e-11		3	55		1	1950.02	10.9596	15/172	pps_Arabidopsis_trypsin_rep3.mgf
	High	GIYPAVDPLDSTSTMLQPR	O98766;Q9MTV1;Q95FJ1;Q8SLS8;Q9MU12;Q9MRM9;Q9MRK7;Q9BA74;Q9MRM6;Q95FR1;Q9XQY8;Q8MBJ4;Q9MU01;O98770;Q29VB8;Q9XQX8;Q9MTU3;Q9MTV9;Q95AE2;Q95FL9;Q67H63;Q6EYX5;B7S4Q6;Q95FI1;Q9XQY1;Q67H82;Q3L1L0;A2T5L5;Q9TLJ8;Q9TLL5;Q95FM8;Q9FF03;Q71N61;Q29VB2;E1UZH9;Q9TLL3;Q9MRJ8;Q9GI23;Q95AN2;Q8SLU4;Q9MTU5;Q9MTZ8;Q3ZU72;A8ASI2;Q9GET4;Q9MW35;Q9TMV2;O98492;Q8HT82;Q93Y44;A8ASH2;B7S4P3;C0J3J3;Q95FQ3;Q8MBL0;Q9GER5;Q9MRK2;…	2265	197	CID		128.63	3.74874e-10		2	55		1	2061.01	-11.1165	14/167	pps_Arabidopsis_trypsin_rep3.mgf
	High	VALVYGQMNEPPGAR	Q9MTV1;Q9MTY1;Q95FJ1;Q9MU12;Q9MRM9;Q9MRK7;Q9BA74;Q9MRM6;Q95FR1;Q9XQY8;Q8MBJ4;Q9MU01;O98770;Q29VB8;Q9XQX8;Q9MTU3;Q9MTV9;Q95AE2;Q95FL9;Q67H63;Q6EYX5;B7S4Q6;Q95FI1;Q9XQY1;Q67H82;A2T5L5;Q9TLJ8;Q9TLL5;Q9TLK3;Q95FM8;Q9FF03;Q71N61;E1UZH9;Q9TLL3;Q9GI23;Q95AN2;Q8SLU4;Q9MTU5;Q9MTZ8;A8ASI2;Q9GET4;Q9MW35;Q9TMV2;O98492;Q8HT82;Q93Y44;A8ASH2;B7S4P3;C0J3J3;Q95FQ3;Q8MBL0;Q9GER5;Q9MRK2;Q95FM7;Q9MRF4;Q67H80;Q29S89;…	4104	240	CID		115.6	7.36178e-09		4	55		1	1601.78	-17.1192	11/133	pps_Arabidopsis_trypsin_rep3.mgf
	High	FVQAGSEVSALLGR	O98766;Q9MTV1;Q9MTY1;Q95FJ1;Q8SLS8;Q9MU12;Q9MRM9;Q9MRK7;Q9BA74;Q9MRM6;Q95FR1;Q9XQY8;Q8MBJ4;Q9MU01;O98770;Q29VB8;Q9XQX8;Q9MTU3;Q9MTV9;Q95AE2;Q95FL9;Q67H63;B7S4Q6;Q67H82;Q3L1L0;A2T5L5;Q9TLL5;Q9TLK3;Q95FM8;Q9FF03;Q71N61;Q29VB2;E1UZH9;Q9MRJ8;Q9GI23;Q95AN2;Q8SLU4;Q9MTU5;Q3ZU72;A8ASI2;Q9MW35;Q9TMV2;O98492;Q8HT82;B7S4P3;C0J3J3;Q95FQ3;Q8MBL0;Q9GER5;Q9MRK2;Q95FM7;Q9MRF4;Q67H80;Q29S89;Q257C7;B8PRK4;B7S4V7;…	3906	241	CID		111.74	1.75416e-08		2	55		1	1433.77	-3.89274	19/137	pps_Arabidopsis_trypsin_rep3.mgf
	High	ELQDIIAILGLDELSEEDR	O98766;Q9MTV1;Q9MTY1;Q95FJ1;Q9MU12;Q9MRM9;Q9MRK7;Q9BA74;Q9MRM6;Q95FR1;Q9XQY8;Q8MBJ4;Q9MU01;Q29VB8;Q9XQX8;Q9MTV9;Q95AE2;Q95FL9;Q67H63;Q6EYX5;B7S4Q6;Q95FI1;Q9XQY1;Q3L1L0;A2T5L5;Q9TLJ8;Q9TLL5;Q9TLK3;Q95FM8;Q9FF03;Q71N61;Q29VB2;E1UZH9;Q9MRJ8;Q95AN2;Q8SLU4;Q9MTU5;Q9MTZ8;Q3ZU72;Q9GET4;Q9MW35;Q9TMV2;O98492;Q8HT82;Q93Y44;B7S4P3;C0J3J3;Q95FQ3;Q9GER5;Q9MRK2;Q9MRF4;Q67H80;Q29S89;Q257C7;B8PRK4;B7S4V7;Q9MU78;…	3363	205	CID		104.53	9.5563e-08		8	55		1	2171.09	-7.38425	18/211	pps_Arabidopsis_trypsin_rep3.mgf
	High	AHGGVSVFGGVGER	O98766;Q9MTV1;Q9MTY1;Q95FJ1;Q9MU12;Q9MRM9;Q9BA74;Q9MRM6;Q95FR1;Q9XQY8;Q8MBJ4;Q9MU01;O98770;Q29VB8;Q9XQX8;Q9MTU3;Q9MTV9;Q95AE2;Q95FL9;Q67H63;B7S4Q6;Q95FI1;Q9XQY1;Q67H82;A2T5L5;Q9TLJ8;Q9TLL5;Q9TLK3;Q71N61;Q29VB2;E1UZH9;Q9MRJ8;Q9MTU5;Q9MTZ8;Q3ZU72;A8ASI2;Q9GET4;Q9TMV2;O98492;Q8HT82;Q93Y44;A8ASH2;B7S4P3;C0J3J3;Q95FQ3;Q9GER5;Q9MRK2;Q95FM7;Q9MRF4;Q67H80;Q29S89;Q257C7;B8PRK4;B7S4V7;Q9MU78;O98412;Q5W4R8;…	3365	226	CID		102.33	1.46154e-07	0	1	55	44	1	1328.66	-6.03062	20/119	pps_Arabidopsis_trypsin_rep3.mgf
	High	YKELQDIIAILGLDELSEEDRLTVAR	O98766;Q9MTV1;Q9MTY1;Q95FJ1;Q9MU12;Q9MRK7;Q9BA74;Q95FR1;Q9XQY8;Q8MBJ4;Q9MU01;Q29VB8;Q9XQX8;Q9MTV9;Q95AE2;Q95FL9;Q67H63;Q6EYX5;B7S4Q6;Q9XQY1;Q3L1L0;A2T5L5;Q9TLJ8;Q9TLL5;Q9TLK3;Q95FM8;Q9FF03;Q71N61;Q29VB2;E1UZH9;Q9MRJ8;Q95AN2;Q8SLU4;Q9MTU5;Q9MTZ8;Q3ZU72;Q9GET4;Q9MW35;Q9TMV2;O98492;Q93Y44;B7S4P3;C0J3J3;Q95FQ3;Q9GER5;Q9MRK2;Q9MRF4;Q67H80;Q29S89;Q257C7;B8PRK4;B7S4V7;Q9MU78;O98412;Q5W4R8;Q6YN69;Q8SLT5;…	2967	183	CID		94.81	8.92328e-07		7	55		1	3002.54	-21.9152	13/291	pps_Arabidopsis_trypsin_rep3.mgf
	High	TVLIMELINNIAK	O98766;Q9MTV1;Q9MTY1;Q95FJ1;Q8SLS8;Q9MU12;Q9MRM9;Q9MRK7;Q9BA74;Q9MRM6;Q95FR1;Q8MBJ4;Q9MU01;O98770;Q9XQX8;Q9MTU3;Q9MTV9;Q95AE2;Q95FL9;Q67H63;Q6EYX5;B7S4Q6;Q9XQY1;Q67H82;A2T5L5;Q9TLJ8;Q9TLL5;Q9TLK3;Q95FM8;Q9FF03;Q71N61;Q29VB2;E1UZH9;Q9TLL3;Q9MRJ8;Q95AN2;Q9MTU5;Q9MTZ8;Q3ZU72;A8ASI2;Q9GET4;Q9MW35;Q9TMV2;O98492;Q93Y44;A8ASH2;B7S4P3;C0J3J3;Q95FQ3;Q9MRK2;Q95FM7;Q9MRF4;Q67H80;Q29S89;Q257C7;B8PRK4;Q9MU78;…	3602	239	CID		94.13	1.15292e-06		6	56		1	1471.82	-24.8572	11/121	pps_Arabidopsis_trypsin_rep3.mgf
	High	TVLImELINNIAK	O98766;Q9MTV1;Q9MTY1;Q95FJ1;Q8SLS8;Q9MU12;Q9MRM9;Q9MRK7;Q9BA74;Q9MRM6;Q95FR1;Q8MBJ4;Q9MU01;O98770;Q9XQX8;Q9MTU3;Q9MTV9;Q95AE2;Q95FL9;Q67H63;Q6EYX5;B7S4Q6;Q9XQY1;Q67H82;A2T5L5;Q9TLJ8;Q9TLL5;Q9TLK3;Q95FM8;Q9FF03;Q71N61;Q29VB2;E1UZH9;Q9TLL3;Q9MRJ8;Q95AN2;Q9MTU5;Q9MTZ8;Q3ZU72;A8ASI2;Q9GET4;Q9MW35;Q9TMV2;O98492;Q93Y44;A8ASH2;B7S4P3;C0J3J3;Q95FQ3;Q9MRK2;Q95FM7;Q9MRF4;Q67H80;Q29S89;Q257C7;B8PRK4;Q9MU78;…	3602	239	CID	M5(Oxidation)	84.49	1.02393e-05		5	56		1	1487.83	-13.3441	10/121	pps_Arabidopsis_trypsin_rep3.mgf
	High	IAQIIGPVLDVAFPPGK	O98766;Q95FJ1;Q95FR1;Q9MU01;O98770;Q6EYX5;Q67H82;Q9TLL5;Q95FM8;Q9TLL3;Q95AN2;Q9MTZ8;Q3ZU72;A8ASI2;Q95FM7;Q67H80;Q29S89;Q5W4R8;Q95FQ1;Q3ZU73;Q29VB0;Q9MRL5;Q95FL6;C0J3L2;Q9MRA6;Q9MRQ6;Q9SC46;O98490;Q9TLJ7;Q95FS7;Q29S86;Q9MRL6;Q95FM3;Q9XQZ0;Q3ZU69;Q29VC3;Q1PGD5;A3KLS6;P19366;Q95DV0;Q8WJG9;Q4KUA1;A9XUH0;Q8WJG8;Q9XQX3;Q95FV0;Q9SCE3;Q29V89;Q95FI7;Q95FV3;O98775;Q4KU64;A9QBY3;D7KRE0;Q95FQ5;Q4KU89;Q4VN39	595	57	CID		74.17	8.37869e-05		2	54		1	1735.01	-1.59727	18/163	pps_Arabidopsis_trypsin_rep3.mgf
	High	LSIFETGIKVVDLLAPYR	O98766;Q9MTV1;Q9MTY1;Q95FJ1;Q8SLS8;Q9MU12;Q9MRM9;Q95FR1;Q9XQY8;Q8MBJ4;Q9MU01;O98770;Q29VB8;Q9XQX8;Q95AE2;Q95FL9;B7S4Q6;Q95FI1;Q67H82;A2T5L5;Q9TLL5;Q9TLK3;Q95FM8;Q9FF03;Q71N61;Q29VB2;E1UZH9;Q9MRJ8;Q9GI23;Q95AN2;Q9MTU5;Q9MTZ8;Q3ZU72;A8ASI2;Q9GET4;Q9MW35;Q9TMV2;O98492;Q8HT82;Q93Y44;A8ASH2;B7S4P3;C0J3J3;Q95FQ3;Q8MBL0;Q95FM7;Q9MRF4;Q67H80;Q29S89;Q257C7;Q9MU78;O98412;Q5W4R8;Q6YN69;Q5J048;A8Y664;Q8SLT5;…	3727	204	CID		67.74	0.000422402		3	55	35	1	2034.15	-7.99277	11/180	pps_Arabidopsis_trypsin_rep3.mgf
	High	IAQIIGPVLDVAFPPGKMPNIYNALVVK	O98766;Q95FJ1;Q95FR1;Q9MU01;O98770;Q6EYX5;Q67H82;Q9TLL5;Q95FM8;Q9TLL3;Q95AN2;Q9MTZ8;Q3ZU72;A8ASI2;Q67H80;Q5W4R8;Q95FQ1;Q3ZU73;Q29VB0;Q9MRL5;Q9MRQ6;Q9SC46;O98490;Q9TLJ7;Q95FS7;Q29S86;Q9MRL6;Q3ZU69;Q29VC3;A3KLS6;P19366;Q95DV0;Q8WJG9;Q4KUA1;A9XUH0;Q9XQX3;Q95FV0;Q9SCE3;Q29V89;O98775;A9QBY3;D7KRE0;Q95FQ5;Q4KU89;Q4VN39	468	45	CID		59.41	0.0024475		2	54		1	2977.69	-2.71731	17/284	pps_Arabidopsis_trypsin_rep3.mgf
	Medium	ELQDIIAILGLDELSEEDRLTVAR	O98766;Q9MTV1;Q9MTY1;Q95FJ1;Q9MU12;Q9MRK7;Q9BA74;Q95FR1;Q9XQY8;Q8MBJ4;Q9MU01;Q29VB8;Q9XQX8;Q9MTV9;Q95AE2;Q95FL9;Q67H63;Q6EYX5;B7S4Q6;Q9XQY1;Q3L1L0;A2T5L5;Q9TLJ8;Q9TLL5;Q9TLK3;Q95FM8;Q9FF03;Q71N61;Q29VB2;E1UZH9;Q9MRJ8;Q95AN2;Q8SLU4;Q9MTU5;Q9MTZ8;Q3ZU72;Q9GET4;Q9MW35;Q9TMV2;O98492;Q93Y44;B7S4P3;C0J3J3;Q95FQ3;Q9GER5;Q9MRK2;Q9MRF4;Q67H80;Q29S89;Q257C7;B8PRK4;B7S4V7;Q9MU78;O98412;Q5W4R8;Q6YN69;Q8SLT5;…	2972	184	CID		46.41	0.0651327		7	56		1	2711.38	-26.2987	12/269	pps_Arabidopsis_trypsin_rep3.mgf
	Low	GIYPAVDPLDSTSTmLQPR	O98766;Q9MTV1;Q95FJ1;Q8SLS8;Q9MU12;Q9MRM9;Q9MRK7;Q9BA74;Q9MRM6;Q95FR1;Q9XQY8;Q8MBJ4;Q9MU01;O98770;Q29VB8;Q9XQX8;Q9MTU3;Q9MTV9;Q95AE2;Q95FL9;Q67H63;Q6EYX5;B7S4Q6;Q95FI1;Q9XQY1;Q67H82;Q3L1L0;A2T5L5;Q9TLJ8;Q9TLL5;Q95FM8;Q9FF03;Q71N61;Q29VB2;E1UZH9;Q9TLL3;Q9MRJ8;Q9GI23;Q95AN2;Q8SLU4;Q9MTU5;Q9MTZ8;Q3ZU72;A8ASI2;Q9GET4;Q9MW35;Q9TMV2;O98492;Q8HT82;Q93Y44;A8ASH2;B7S4P3;C0J3J3;Q95FQ3;Q8MBL0;Q9GER5;Q9MRK2;…	2265	197	CID	M15(Oxidation)	40.5	0.245268	0	1	55	47	1	2076.99	-17.6343	9/167	pps_Arabidopsis_trypsin_rep3.mgf
	Low	ESGVINEQNIAESK	Q9MTV1;Q9MTY1;Q95FJ1;Q9MRM9;Q9MRM6;Q9XQY8;Q9MU01;O98770;Q29VB8;Q9XQX8;Q9MTU3;Q9MTV9;Q95FI1;Q9XQY1;Q67H82;A2T5L5;Q9TLJ8;Q9TLL5;Q95FM8;E1UZH9;Q9TLL3;Q9MRJ8;Q3ZU72;A8ASI2;Q9MW35;O98492;C0J3J3;Q95FQ3;Q9MRF4;Q67H80;Q29S89;Q257C7;Q5W4R8;Q6YN69;Q8SLT5;Q95FQ1;Q29VB0;A3KLS5;Q9MRU7;Q95FW7;Q9MRA6;O98418;Q8SLS1;Q8SLS2;Q9SC46;O98490;Q95FK8;Q9MTU8;Q9XQY6;Q9MRR6;Q29S86;Q9MRA2;Q9MRL6;Q9TLL7;Q95FM3;Q9MV64;Q9MTZ4;…	875	86	CID		39.51	0.27654		6	55		1	1517.73	-8.15279	17/145	pps_Arabidopsis_trypsin_rep3.mgf
	Low	LSIFETGIKVVDLLAPYRR	O98766;Q9MTV1;Q9MTY1;Q95FJ1;Q8SLS8;Q9MU12;Q9MRM9;Q95FR1;Q9XQY8;Q8MBJ4;Q9MU01;O98770;Q29VB8;Q9XQX8;Q95AE2;Q95FL9;B7S4Q6;Q95FI1;Q67H82;A2T5L5;Q9TLL5;Q9TLK3;Q95FM8;Q9FF03;Q71N61;Q29VB2;E1UZH9;Q9MRJ8;Q9GI23;Q95AN2;Q9MTU5;Q9MTZ8;Q3ZU72;A8ASI2;Q9GET4;Q9MW35;Q9TMV2;O98492;Q8HT82;Q93Y44;A8ASH2;B7S4P3;C0J3J3;Q95FQ3;Q8MBL0;Q95FM7;Q9MRF4;Q67H80;Q29S89;Q257C7;Q9MU78;O98412;Q5W4R8;Q6YN69;Q5J048;A8Y664;Q8SLT5;…	3721	203	CID		36.49	0.518393		3	55		1	2190.25	-7.21438	9/191	pps_Arabidopsis_trypsin_rep3.mgf
	Low	VALVYGQmNEPPGAR	Q9MTV1;Q9MTY1;Q95FJ1;Q9MU12;Q9MRM9;Q9MRK7;Q9BA74;Q9MRM6;Q95FR1;Q9XQY8;Q8MBJ4;Q9MU01;O98770;Q29VB8;Q9XQX8;Q9MTU3;Q9MTV9;Q95AE2;Q95FL9;Q67H63;Q6EYX5;B7S4Q6;Q95FI1;Q9XQY1;Q67H82;A2T5L5;Q9TLJ8;Q9TLL5;Q9TLK3;Q95FM8;Q9FF03;Q71N61;E1UZH9;Q9TLL3;Q9GI23;Q95AN2;Q8SLU4;Q9MTU5;Q9MTZ8;A8ASI2;Q9GET4;Q9MW35;Q9TMV2;O98492;Q8HT82;Q93Y44;A8ASH2;B7S4P3;C0J3J3;Q95FQ3;Q8MBL0;Q9GER5;Q9MRK2;Q95FM7;Q9MRF4;Q67H80;Q29S89;…	4104	240	CID	M8(Oxidation)	33.38	1.15463		5	55	39	1	1617.76	-28.8626	9/133	pps_Arabidopsis_trypsin_rep3.mgf
	Low	VVDLLAPYRR	O98766;Q9MTV1;Q9MTY1;Q95FJ1;Q8SLS8;Q9MU12;Q9MRM9;Q95FR1;Q9XQY8;Q8MBJ4;Q9MU01;O98770;Q29VB8;Q9XQX8;Q9MTV9;Q95AE2;Q95FL9;Q6EYX5;B7S4Q6;Q95FI1;Q67H82;A2T5L5;Q9TLL5;Q9TLK3;Q95FM8;Q9FF03;Q71N61;Q29VB2;E1UZH9;Q9TLL3;Q9MRJ8;Q9GI23;Q95AN2;Q9MTU5;Q9MTZ8;Q3ZU72;A8ASI2;Q9GET4;Q9MW35;Q9TMV2;O98492;Q8HT82;Q93Y44;A8ASH2;B7S4P3;C0J3J3;Q95FQ3;Q8MBL0;Q9GER5;Q95FM7;Q9MRF4;Q67H80;Q29S89;Q257C7;B8PRK4;Q9MU78;O98412;…	4066	235	CID		32.13	1.46474		3	55	40	1	1201.7	-8.33929	9/81	pps_Arabidopsis_trypsin_rep3.mgf
	Low	MPSAVGYQPTLSTEmGTLQER	Q9MTY1;Q9MRM6;Q9MTU3;Q95AE2;Q3L1L0;A2T5L5;Q9TLL5;E1UZH9;Q8SLU4;Q9MTZ8;Q95FQ3;Q95FM7;Q257C7;O98412;Q29VB0;Q9MRL5;Q95FL6;Q8MBK2;Q8SLS2;Q9SC46;Q67H62;B3SHD6;Q95FK8;Q9MTU8;C8YPI1;Q9MRR6;Q95FM3;Q9MTZ4;Q9XQY2;Q1PGD5;Q9SC47;Q9MRW3;P19366;Q9MRG6;Q95FW9;A9XUH0;Q3ZMJ5;Q8MBI2;Q95FN0;D7KRE0;Q8MBI0;E0XD31;Q8WH97;Q5YGM9;Q9SBN9;Q5UVH1;Q6YN70;Q09RD9;Q95FL0;E0XD20;B2BI37;Q5UVF9;Q5YGN7;Q9SC27;Q5YGK8;Q5UVH4;Q95FT4	571	57	CID	M15(Oxidation)	23.75	9.44389		3	55	32	1	2312.03	-26.7492	7/221	pps_Arabidopsis_trypsin_rep3.mgf
	Low	GmEVIDmGAPLSVPVGGATLGR	Q9SC46;B3SHD6;Q9TMR3;Q9SCE3;Q9MTZ1	16	5	CID	M2(Oxidation), M7(Oxidation)	21.42	17.3394		4	55	36	1	2159.02	-31.4272	9/203	pps_Arabidopsis_trypsin_rep3.mgf
A2T5L5	48.6	22	18	465	50.1162	5.21143	1019.46	ATP synthase beta subunit (Fragment) OS=Styrax benzoin GN=atpB PE=3 SV=1 - [A2T5L5_9ERIC]
	Confidence Icon	Sequence	Protein Accessions	# Proteins	# Protein Groups	Activation Type	Modifications	IonScore	Exp Value	Δ Score	Rank	Identity High	Homology Threshold	Charge	m/z [Da]	ΔM [ppm]	Ions Matched	Spectrum File
	High	YKELQDIIAILGLDELSEEDR	O98766;Q9MTV1;Q9MTY1;Q95FJ1;Q9MU12;Q9MRM9;Q9MRK7;Q9BA74;Q9MRM6;Q95FR1;Q9XQY8;Q8MBJ4;Q9MU01;Q29VB8;Q9XQX8;Q9MTV9;Q95AE2;Q95FL9;Q67H63;Q6EYX5;B7S4Q6;Q95FI1;Q9XQY1;Q3L1L0;A2T5L5;Q9TLJ8;Q9TLL5;Q9TLK3;Q95FM8;Q9FF03;Q71N61;Q29VB2;E1UZH9;Q9MRJ8;Q95AN2;Q8SLU4;Q9MTU5;Q9MTZ8;Q3ZU72;Q9GET4;Q9MW35;Q9TMV2;O98492;Q8HT82;Q93Y44;B7S4P3;C0J3J3;Q95FQ3;Q9GER5;Q9MRK2;Q9MRF4;Q67H80;Q29S89;Q257C7;B8PRK4;B7S4V7;Q9MU78;…	3355	204	CID		170.28	2.54061e-14		7	55		1	2462.22	-18.76	18/233	pps_Arabidopsis_trypsin_rep3.mgf
	High	MPSAVGYQPTLSTEMGTLQER	Q9MTY1;Q9MRM6;Q9MTU3;Q95AE2;Q3L1L0;A2T5L5;Q9TLL5;E1UZH9;Q8SLU4;Q9MTZ8;Q95FQ3;Q95FM7;Q257C7;O98412;Q29VB0;Q9MRL5;Q95FL6;Q8MBK2;Q8SLS2;Q9SC46;Q67H62;B3SHD6;Q95FK8;Q9MTU8;C8YPI1;Q9MRR6;Q95FM3;Q9MTZ4;Q9XQY2;Q1PGD5;Q9SC47;Q9MRW3;P19366;Q9MRG6;Q95FW9;A9XUH0;Q3ZMJ5;Q8MBI2;Q95FN0;D7KRE0;Q8MBI0;E0XD31;Q8WH97;Q5YGM9;Q9SBN9;Q5UVH1;Q6YN70;Q09RD9;Q95FL0;E0XD20;B2BI37;Q5UVF9;Q5YGN7;Q9SC27;Q5YGK8;Q5UVH4;Q95FT4	571	57	CID		160.03	2.50901e-13		2	55		1	2296.04	-22.7353	17/221	pps_Arabidopsis_trypsin_rep3.mgf
	High	IFNVLGEPVDNLGPVDTR	O98766;Q9MTV1;Q9MTY1;Q8SLS8;Q9MU12;Q9BA74;Q95FR1;O98770;Q29VB8;Q9MTU3;Q95AE2;B7S4Q6;Q9XQY1;A2T5L5;Q9TLL5;Q9TLK3;Q95FM8;Q71N61;Q29VB2;E1UZH9;Q3ZU72;A8ASI2;Q9GET4;Q9MW35;Q9TMV2;O98492;Q8HT82;A8ASH2;B7S4P3;Q9GER5;Q9MRF4;Q257C7;B8PRK4;B7S4V7;Q9MU78;Q5W4R8;Q6YN69;Q5J048;Q8SLT5;Q9MRR7;Q3ZU73;A0AR48;Q9MRU7;Q9MRL5;O98595;Q95FL6;Q9MRA6;Q9MRQ6;Q8SLS2;O98404;Q9SC46;O98490;Q95FK8;Q9TLJ7;Q9MTU8;Q9MW37;Q9XQY6;…	1261	100	CID		157.3	5.06106e-13		2	55		1	1955.02	-1.26407	14/187	pps_Arabidopsis_trypsin_rep3.mgf
	High	DVNEQDVLLFIDNIFR	Q9MTY1;Q95FJ1;Q9MU12;Q9BA74;Q9MRM6;Q95FR1;Q9XQY8;Q8MBJ4;Q9MU01;Q29VB8;Q9XQX8;Q9MTU3;Q9MTV9;Q95AE2;Q95FL9;Q67H63;Q6EYX5;Q95FI1;Q67H82;Q3L1L0;A2T5L5;Q9TLJ8;Q9TLK3;Q95FM8;Q9FF03;E1UZH9;Q9MRJ8;Q9GI23;Q95AN2;Q8SLU4;Q9MTU5;Q9MTZ8;Q3ZU72;A8ASI2;Q9GET4;Q9MW35;Q9TMV2;O98492;Q8HT82;Q93Y44;A8ASH2;B7S4P3;C0J3J3;Q8MBL0;Q9GER5;Q9MRK2;Q95FM7;Q9MRF4;Q67H80;Q29S89;Q257C7;Q9MU78;O98412;Q5W4R8;A8Y664;Q8SLT5;Q95FQ1;…	2339	174	CID		143.27	1.29342e-11		3	55		1	1950.02	10.9596	15/172	pps_Arabidopsis_trypsin_rep3.mgf
	High	GIYPAVDPLDSTSTMLQPR	O98766;Q9MTV1;Q95FJ1;Q8SLS8;Q9MU12;Q9MRM9;Q9MRK7;Q9BA74;Q9MRM6;Q95FR1;Q9XQY8;Q8MBJ4;Q9MU01;O98770;Q29VB8;Q9XQX8;Q9MTU3;Q9MTV9;Q95AE2;Q95FL9;Q67H63;Q6EYX5;B7S4Q6;Q95FI1;Q9XQY1;Q67H82;Q3L1L0;A2T5L5;Q9TLJ8;Q9TLL5;Q95FM8;Q9FF03;Q71N61;Q29VB2;E1UZH9;Q9TLL3;Q9MRJ8;Q9GI23;Q95AN2;Q8SLU4;Q9MTU5;Q9MTZ8;Q3ZU72;A8ASI2;Q9GET4;Q9MW35;Q9TMV2;O98492;Q8HT82;Q93Y44;A8ASH2;B7S4P3;C0J3J3;Q95FQ3;Q8MBL0;Q9GER5;Q9MRK2;…	2265	197	CID		128.63	3.74874e-10		2	55		1	2061.01	-11.1165	14/167	pps_Arabidopsis_trypsin_rep3.mgf
	High	VALVYGQMNEPPGAR	Q9MTV1;Q9MTY1;Q95FJ1;Q9MU12;Q9MRM9;Q9MRK7;Q9BA74;Q9MRM6;Q95FR1;Q9XQY8;Q8MBJ4;Q9MU01;O98770;Q29VB8;Q9XQX8;Q9MTU3;Q9MTV9;Q95AE2;Q95FL9;Q67H63;Q6EYX5;B7S4Q6;Q95FI1;Q9XQY1;Q67H82;A2T5L5;Q9TLJ8;Q9TLL5;Q9TLK3;Q95FM8;Q9FF03;Q71N61;E1UZH9;Q9TLL3;Q9GI23;Q95AN2;Q8SLU4;Q9MTU5;Q9MTZ8;A8ASI2;Q9GET4;Q9MW35;Q9TMV2;O98492;Q8HT82;Q93Y44;A8ASH2;B7S4P3;C0J3J3;Q95FQ3;Q8MBL0;Q9GER5;Q9MRK2;Q95FM7;Q9MRF4;Q67H80;Q29S89;…	4104	240	CID		115.6	7.36178e-09		4	55		1	1601.78	-17.1192	11/133	pps_Arabidopsis_trypsin_rep3.mgf
	High	FVQAGSEVSALLGR	O98766;Q9MTV1;Q9MTY1;Q95FJ1;Q8SLS8;Q9MU12;Q9MRM9;Q9MRK7;Q9BA74;Q9MRM6;Q95FR1;Q9XQY8;Q8MBJ4;Q9MU01;O98770;Q29VB8;Q9XQX8;Q9MTU3;Q9MTV9;Q95AE2;Q95FL9;Q67H63;B7S4Q6;Q67H82;Q3L1L0;A2T5L5;Q9TLL5;Q9TLK3;Q95FM8;Q9FF03;Q71N61;Q29VB2;E1UZH9;Q9MRJ8;Q9GI23;Q95AN2;Q8SLU4;Q9MTU5;Q3ZU72;A8ASI2;Q9MW35;Q9TMV2;O98492;Q8HT82;B7S4P3;C0J3J3;Q95FQ3;Q8MBL0;Q9GER5;Q9MRK2;Q95FM7;Q9MRF4;Q67H80;Q29S89;Q257C7;B8PRK4;B7S4V7;…	3906	241	CID		111.74	1.75416e-08		2	55		1	1433.77	-3.89274	19/137	pps_Arabidopsis_trypsin_rep3.mgf
	High	ELQDIIAILGLDELSEEDR	O98766;Q9MTV1;Q9MTY1;Q95FJ1;Q9MU12;Q9MRM9;Q9MRK7;Q9BA74;Q9MRM6;Q95FR1;Q9XQY8;Q8MBJ4;Q9MU01;Q29VB8;Q9XQX8;Q9MTV9;Q95AE2;Q95FL9;Q67H63;Q6EYX5;B7S4Q6;Q95FI1;Q9XQY1;Q3L1L0;A2T5L5;Q9TLJ8;Q9TLL5;Q9TLK3;Q95FM8;Q9FF03;Q71N61;Q29VB2;E1UZH9;Q9MRJ8;Q95AN2;Q8SLU4;Q9MTU5;Q9MTZ8;Q3ZU72;Q9GET4;Q9MW35;Q9TMV2;O98492;Q8HT82;Q93Y44;B7S4P3;C0J3J3;Q95FQ3;Q9GER5;Q9MRK2;Q9MRF4;Q67H80;Q29S89;Q257C7;B8PRK4;B7S4V7;Q9MU78;…	3363	205	CID		104.53	9.5563e-08		8	55		1	2171.09	-7.38425	18/211	pps_Arabidopsis_trypsin_rep3.mgf
	High	AHGGVSVFGGVGER	O98766;Q9MTV1;Q9MTY1;Q95FJ1;Q9MU12;Q9MRM9;Q9BA74;Q9MRM6;Q95FR1;Q9XQY8;Q8MBJ4;Q9MU01;O98770;Q29VB8;Q9XQX8;Q9MTU3;Q9MTV9;Q95AE2;Q95FL9;Q67H63;B7S4Q6;Q95FI1;Q9XQY1;Q67H82;A2T5L5;Q9TLJ8;Q9TLL5;Q9TLK3;Q71N61;Q29VB2;E1UZH9;Q9MRJ8;Q9MTU5;Q9MTZ8;Q3ZU72;A8ASI2;Q9GET4;Q9TMV2;O98492;Q8HT82;Q93Y44;A8ASH2;B7S4P3;C0J3J3;Q95FQ3;Q9GER5;Q9MRK2;Q95FM7;Q9MRF4;Q67H80;Q29S89;Q257C7;B8PRK4;B7S4V7;Q9MU78;O98412;Q5W4R8;…	3365	226	CID		102.33	1.46154e-07	0	1	55	44	1	1328.66	-6.03062	20/119	pps_Arabidopsis_trypsin_rep3.mgf
	High	YKELQDIIAILGLDELSEEDRLTVAR	O98766;Q9MTV1;Q9MTY1;Q95FJ1;Q9MU12;Q9MRK7;Q9BA74;Q95FR1;Q9XQY8;Q8MBJ4;Q9MU01;Q29VB8;Q9XQX8;Q9MTV9;Q95AE2;Q95FL9;Q67H63;Q6EYX5;B7S4Q6;Q9XQY1;Q3L1L0;A2T5L5;Q9TLJ8;Q9TLL5;Q9TLK3;Q95FM8;Q9FF03;Q71N61;Q29VB2;E1UZH9;Q9MRJ8;Q95AN2;Q8SLU4;Q9MTU5;Q9MTZ8;Q3ZU72;Q9GET4;Q9MW35;Q9TMV2;O98492;Q93Y44;B7S4P3;C0J3J3;Q95FQ3;Q9GER5;Q9MRK2;Q9MRF4;Q67H80;Q29S89;Q257C7;B8PRK4;B7S4V7;Q9MU78;O98412;Q5W4R8;Q6YN69;Q8SLT5;…	2967	183	CID		94.81	8.92328e-07		7	55		1	3002.54	-21.9152	13/291	pps_Arabidopsis_trypsin_rep3.mgf
	High	TVLIMELINNIAK	O98766;Q9MTV1;Q9MTY1;Q95FJ1;Q8SLS8;Q9MU12;Q9MRM9;Q9MRK7;Q9BA74;Q9MRM6;Q95FR1;Q8MBJ4;Q9MU01;O98770;Q9XQX8;Q9MTU3;Q9MTV9;Q95AE2;Q95FL9;Q67H63;Q6EYX5;B7S4Q6;Q9XQY1;Q67H82;A2T5L5;Q9TLJ8;Q9TLL5;Q9TLK3;Q95FM8;Q9FF03;Q71N61;Q29VB2;E1UZH9;Q9TLL3;Q9MRJ8;Q95AN2;Q9MTU5;Q9MTZ8;Q3ZU72;A8ASI2;Q9GET4;Q9MW35;Q9TMV2;O98492;Q93Y44;A8ASH2;B7S4P3;C0J3J3;Q95FQ3;Q9MRK2;Q95FM7;Q9MRF4;Q67H80;Q29S89;Q257C7;B8PRK4;Q9MU78;…	3602	239	CID		94.13	1.15292e-06		6	56		1	1471.82	-24.8572	11/121	pps_Arabidopsis_trypsin_rep3.mgf
	High	TVLImELINNIAK	O98766;Q9MTV1;Q9MTY1;Q95FJ1;Q8SLS8;Q9MU12;Q9MRM9;Q9MRK7;Q9BA74;Q9MRM6;Q95FR1;Q8MBJ4;Q9MU01;O98770;Q9XQX8;Q9MTU3;Q9MTV9;Q95AE2;Q95FL9;Q67H63;Q6EYX5;B7S4Q6;Q9XQY1;Q67H82;A2T5L5;Q9TLJ8;Q9TLL5;Q9TLK3;Q95FM8;Q9FF03;Q71N61;Q29VB2;E1UZH9;Q9TLL3;Q9MRJ8;Q95AN2;Q9MTU5;Q9MTZ8;Q3ZU72;A8ASI2;Q9GET4;Q9MW35;Q9TMV2;O98492;Q93Y44;A8ASH2;B7S4P3;C0J3J3;Q95FQ3;Q9MRK2;Q95FM7;Q9MRF4;Q67H80;Q29S89;Q257C7;B8PRK4;Q9MU78;…	3602	239	CID	M5(Oxidation)	84.49	1.02393e-05		5	56		1	1487.83	-13.3441	10/121	pps_Arabidopsis_trypsin_rep3.mgf
	High	GSITSIQAVYVPADDLTDPAPATTFAHLDATTVLSR	O98770;Q29VB8;Q9MTV9;A2T5L5;Q29VB2;Q9MW35;Q95FQ3;Q9MU78;O98412;Q6YN69;O98404;Q9MRL6;Q29VC3;C7SLZ3;P19366;Q95FW4;Q95FW9;Q9S6Z4;Q4KU64;D7KRE0;Q8MFX1;E0XD31;Q9MTZ1;Q8MFX9;B9U4L6;B9U4K5;Q95DY3;A9U8M5;Q9SBN9;Q6YN70;Q8M8T8;A9L9X3;Q95FX5;Q9TMQ1;A9L9T1;A9L9Y8;E0XD20;A9L9V2;A9L9Y2;B3SHD4;A9L9W0;A9L9U2;A9L9V9;Q9SC27;Q9XQN7;A9L9S9;Q95FT4	421	47	CID		74.42	8.01932e-05		4	55		1	3714.82	-16.8437	13/405	pps_Arabidopsis_trypsin_rep3.mgf
	High	LSIFETGIKVVDLLAPYR	O98766;Q9MTV1;Q9MTY1;Q95FJ1;Q8SLS8;Q9MU12;Q9MRM9;Q95FR1;Q9XQY8;Q8MBJ4;Q9MU01;O98770;Q29VB8;Q9XQX8;Q95AE2;Q95FL9;B7S4Q6;Q95FI1;Q67H82;A2T5L5;Q9TLL5;Q9TLK3;Q95FM8;Q9FF03;Q71N61;Q29VB2;E1UZH9;Q9MRJ8;Q9GI23;Q95AN2;Q9MTU5;Q9MTZ8;Q3ZU72;A8ASI2;Q9GET4;Q9MW35;Q9TMV2;O98492;Q8HT82;Q93Y44;A8ASH2;B7S4P3;C0J3J3;Q95FQ3;Q8MBL0;Q95FM7;Q9MRF4;Q67H80;Q29S89;Q257C7;Q9MU78;O98412;Q5W4R8;Q6YN69;Q5J048;A8Y664;Q8SLT5;…	3727	204	CID		67.74	0.000422402		3	55	35	1	2034.15	-7.99277	11/180	pps_Arabidopsis_trypsin_rep3.mgf
	High	KGSITSIQAVYVPADDLTDPAPATTFAHLDATTVLSR	O98770;Q29VB8;Q9MTV9;A2T5L5;Q29VB2;Q9MW35;Q95FQ3;Q9MU78;O98412;Q6YN69;O98404;Q9MRL6;Q29VC3;C7SLZ3;P19366;Q95FW4;Q95FW9;Q9S6Z4;D7KRE0;Q8MFX1;E0XD31;Q8MFX9;B9U4L6;B9U4K5;Q95DY3;A9U8M5;Q9SBN9;Q6YN70;Q8M8T8;A9L9X3;Q95FX5;Q9TMQ1;A9L9T1;A9L9Y8;E0XD20;A9L9V2;A9L9Y2;B3SHD4;A9L9W0;A9L9U2;A9L9V9;Q9SC27;Q9XQN7;A9L9S9;Q95FT4	402	45	CID		56.89	0.00451783		4	54		1	3842.91	-18.3042	11/427	pps_Arabidopsis_trypsin_rep3.mgf
	Medium	ELQDIIAILGLDELSEEDRLTVAR	O98766;Q9MTV1;Q9MTY1;Q95FJ1;Q9MU12;Q9MRK7;Q9BA74;Q95FR1;Q9XQY8;Q8MBJ4;Q9MU01;Q29VB8;Q9XQX8;Q9MTV9;Q95AE2;Q95FL9;Q67H63;Q6EYX5;B7S4Q6;Q9XQY1;Q3L1L0;A2T5L5;Q9TLJ8;Q9TLL5;Q9TLK3;Q95FM8;Q9FF03;Q71N61;Q29VB2;E1UZH9;Q9MRJ8;Q95AN2;Q8SLU4;Q9MTU5;Q9MTZ8;Q3ZU72;Q9GET4;Q9MW35;Q9TMV2;O98492;Q93Y44;B7S4P3;C0J3J3;Q95FQ3;Q9GER5;Q9MRK2;Q9MRF4;Q67H80;Q29S89;Q257C7;B8PRK4;B7S4V7;Q9MU78;O98412;Q5W4R8;Q6YN69;Q8SLT5;…	2972	184	CID		46.41	0.0651327		7	56		1	2711.38	-26.2987	12/269	pps_Arabidopsis_trypsin_rep3.mgf
	Low	GIYPAVDPLDSTSTmLQPR	O98766;Q9MTV1;Q95FJ1;Q8SLS8;Q9MU12;Q9MRM9;Q9MRK7;Q9BA74;Q9MRM6;Q95FR1;Q9XQY8;Q8MBJ4;Q9MU01;O98770;Q29VB8;Q9XQX8;Q9MTU3;Q9MTV9;Q95AE2;Q95FL9;Q67H63;Q6EYX5;B7S4Q6;Q95FI1;Q9XQY1;Q67H82;Q3L1L0;A2T5L5;Q9TLJ8;Q9TLL5;Q95FM8;Q9FF03;Q71N61;Q29VB2;E1UZH9;Q9TLL3;Q9MRJ8;Q9GI23;Q95AN2;Q8SLU4;Q9MTU5;Q9MTZ8;Q3ZU72;A8ASI2;Q9GET4;Q9MW35;Q9TMV2;O98492;Q8HT82;Q93Y44;A8ASH2;B7S4P3;C0J3J3;Q95FQ3;Q8MBL0;Q9GER5;Q9MRK2;…	2265	197	CID	M15(Oxidation)	40.5	0.245268	0	1	55	47	1	2076.99	-17.6343	9/167	pps_Arabidopsis_trypsin_rep3.mgf
	Low	ESGVINEQNIAESK	Q9MTV1;Q9MTY1;Q95FJ1;Q9MRM9;Q9MRM6;Q9XQY8;Q9MU01;O98770;Q29VB8;Q9XQX8;Q9MTU3;Q9MTV9;Q95FI1;Q9XQY1;Q67H82;A2T5L5;Q9TLJ8;Q9TLL5;Q95FM8;E1UZH9;Q9TLL3;Q9MRJ8;Q3ZU72;A8ASI2;Q9MW35;O98492;C0J3J3;Q95FQ3;Q9MRF4;Q67H80;Q29S89;Q257C7;Q5W4R8;Q6YN69;Q8SLT5;Q95FQ1;Q29VB0;A3KLS5;Q9MRU7;Q95FW7;Q9MRA6;O98418;Q8SLS1;Q8SLS2;Q9SC46;O98490;Q95FK8;Q9MTU8;Q9XQY6;Q9MRR6;Q29S86;Q9MRA2;Q9MRL6;Q9TLL7;Q95FM3;Q9MV64;Q9MTZ4;…	875	86	CID		39.51	0.27654		6	55		1	1517.73	-8.15279	17/145	pps_Arabidopsis_trypsin_rep3.mgf
	Low	LSIFETGIKVVDLLAPYRR	O98766;Q9MTV1;Q9MTY1;Q95FJ1;Q8SLS8;Q9MU12;Q9MRM9;Q95FR1;Q9XQY8;Q8MBJ4;Q9MU01;O98770;Q29VB8;Q9XQX8;Q95AE2;Q95FL9;B7S4Q6;Q95FI1;Q67H82;A2T5L5;Q9TLL5;Q9TLK3;Q95FM8;Q9FF03;Q71N61;Q29VB2;E1UZH9;Q9MRJ8;Q9GI23;Q95AN2;Q9MTU5;Q9MTZ8;Q3ZU72;A8ASI2;Q9GET4;Q9MW35;Q9TMV2;O98492;Q8HT82;Q93Y44;A8ASH2;B7S4P3;C0J3J3;Q95FQ3;Q8MBL0;Q95FM7;Q9MRF4;Q67H80;Q29S89;Q257C7;Q9MU78;O98412;Q5W4R8;Q6YN69;Q5J048;A8Y664;Q8SLT5;…	3721	203	CID		36.49	0.518393		3	55		1	2190.25	-7.21438	9/191	pps_Arabidopsis_trypsin_rep3.mgf
	Low	VALVYGQmNEPPGAR	Q9MTV1;Q9MTY1;Q95FJ1;Q9MU12;Q9MRM9;Q9MRK7;Q9BA74;Q9MRM6;Q95FR1;Q9XQY8;Q8MBJ4;Q9MU01;O98770;Q29VB8;Q9XQX8;Q9MTU3;Q9MTV9;Q95AE2;Q95FL9;Q67H63;Q6EYX5;B7S4Q6;Q95FI1;Q9XQY1;Q67H82;A2T5L5;Q9TLJ8;Q9TLL5;Q9TLK3;Q95FM8;Q9FF03;Q71N61;E1UZH9;Q9TLL3;Q9GI23;Q95AN2;Q8SLU4;Q9MTU5;Q9MTZ8;A8ASI2;Q9GET4;Q9MW35;Q9TMV2;O98492;Q8HT82;Q93Y44;A8ASH2;B7S4P3;C0J3J3;Q95FQ3;Q8MBL0;Q9GER5;Q9MRK2;Q95FM7;Q9MRF4;Q67H80;Q29S89;…	4104	240	CID	M8(Oxidation)	33.38	1.15463		5	55	39	1	1617.76	-28.8626	9/133	pps_Arabidopsis_trypsin_rep3.mgf
	Low	VVDLLAPYRR	O98766;Q9MTV1;Q9MTY1;Q95FJ1;Q8SLS8;Q9MU12;Q9MRM9;Q95FR1;Q9XQY8;Q8MBJ4;Q9MU01;O98770;Q29VB8;Q9XQX8;Q9MTV9;Q95AE2;Q95FL9;Q6EYX5;B7S4Q6;Q95FI1;Q67H82;A2T5L5;Q9TLL5;Q9TLK3;Q95FM8;Q9FF03;Q71N61;Q29VB2;E1UZH9;Q9TLL3;Q9MRJ8;Q9GI23;Q95AN2;Q9MTU5;Q9MTZ8;Q3ZU72;A8ASI2;Q9GET4;Q9MW35;Q9TMV2;O98492;Q8HT82;Q93Y44;A8ASH2;B7S4P3;C0J3J3;Q95FQ3;Q8MBL0;Q9GER5;Q95FM7;Q9MRF4;Q67H80;Q29S89;Q257C7;B8PRK4;Q9MU78;O98412;…	4066	235	CID		32.13	1.46474		3	55	40	1	1201.7	-8.33929	9/81	pps_Arabidopsis_trypsin_rep3.mgf
	Low	MPSAVGYQPTLSTEmGTLQER	Q9MTY1;Q9MRM6;Q9MTU3;Q95AE2;Q3L1L0;A2T5L5;Q9TLL5;E1UZH9;Q8SLU4;Q9MTZ8;Q95FQ3;Q95FM7;Q257C7;O98412;Q29VB0;Q9MRL5;Q95FL6;Q8MBK2;Q8SLS2;Q9SC46;Q67H62;B3SHD6;Q95FK8;Q9MTU8;C8YPI1;Q9MRR6;Q95FM3;Q9MTZ4;Q9XQY2;Q1PGD5;Q9SC47;Q9MRW3;P19366;Q9MRG6;Q95FW9;A9XUH0;Q3ZMJ5;Q8MBI2;Q95FN0;D7KRE0;Q8MBI0;E0XD31;Q8WH97;Q5YGM9;Q9SBN9;Q5UVH1;Q6YN70;Q09RD9;Q95FL0;E0XD20;B2BI37;Q5UVF9;Q5YGN7;Q9SC27;Q5YGK8;Q5UVH4;Q95FT4	571	57	CID	M15(Oxidation)	23.75	9.44389		3	55	32	1	2312.03	-26.7492	7/221	pps_Arabidopsis_trypsin_rep3.mgf
Q1PGD5	47.1	22	18	482	51.7551	5.38916	1008.8	ATP synthase subunit B (Fragment) OS=Physocarpus opulifolius GN=atpB PE=3 SV=1 - [Q1PGD5_9ROSA]
	Confidence Icon	Sequence	Protein Accessions	# Proteins	# Protein Groups	Activation Type	Modifications	IonScore	Exp Value	Δ Score	Rank	Identity High	Homology Threshold	Charge	m/z [Da]	ΔM [ppm]	Ions Matched	Spectrum File
	High	YKELQDIIAILGLDELSEEDR	O98766;Q9MTV1;Q9MTY1;Q95FJ1;Q9MU12;Q9MRM9;Q9MRK7;Q9BA74;Q9MRM6;Q95FR1;Q9XQY8;Q8MBJ4;Q9MU01;Q29VB8;Q9XQX8;Q9MTV9;Q95AE2;Q95FL9;Q67H63;Q6EYX5;B7S4Q6;Q95FI1;Q9XQY1;Q3L1L0;A2T5L5;Q9TLJ8;Q9TLL5;Q9TLK3;Q95FM8;Q9FF03;Q71N61;Q29VB2;E1UZH9;Q9MRJ8;Q95AN2;Q8SLU4;Q9MTU5;Q9MTZ8;Q3ZU72;Q9GET4;Q9MW35;Q9TMV2;O98492;Q8HT82;Q93Y44;B7S4P3;C0J3J3;Q95FQ3;Q9GER5;Q9MRK2;Q9MRF4;Q67H80;Q29S89;Q257C7;B8PRK4;B7S4V7;Q9MU78;…	3355	204	CID		170.28	2.54061e-14		7	55		1	2462.22	-18.76	18/233	pps_Arabidopsis_trypsin_rep3.mgf
	High	MPSAVGYQPTLSTEMGTLQER	Q9MTY1;Q9MRM6;Q9MTU3;Q95AE2;Q3L1L0;A2T5L5;Q9TLL5;E1UZH9;Q8SLU4;Q9MTZ8;Q95FQ3;Q95FM7;Q257C7;O98412;Q29VB0;Q9MRL5;Q95FL6;Q8MBK2;Q8SLS2;Q9SC46;Q67H62;B3SHD6;Q95FK8;Q9MTU8;C8YPI1;Q9MRR6;Q95FM3;Q9MTZ4;Q9XQY2;Q1PGD5;Q9SC47;Q9MRW3;P19366;Q9MRG6;Q95FW9;A9XUH0;Q3ZMJ5;Q8MBI2;Q95FN0;D7KRE0;Q8MBI0;E0XD31;Q8WH97;Q5YGM9;Q9SBN9;Q5UVH1;Q6YN70;Q09RD9;Q95FL0;E0XD20;B2BI37;Q5UVF9;Q5YGN7;Q9SC27;Q5YGK8;Q5UVH4;Q95FT4	571	57	CID		160.03	2.50901e-13		2	55		1	2296.04	-22.7353	17/221	pps_Arabidopsis_trypsin_rep3.mgf
	High	IFNVLGEPVDNLGPVDTR	O98766;Q9MTV1;Q9MTY1;Q8SLS8;Q9MU12;Q9BA74;Q95FR1;O98770;Q29VB8;Q9MTU3;Q95AE2;B7S4Q6;Q9XQY1;A2T5L5;Q9TLL5;Q9TLK3;Q95FM8;Q71N61;Q29VB2;E1UZH9;Q3ZU72;A8ASI2;Q9GET4;Q9MW35;Q9TMV2;O98492;Q8HT82;A8ASH2;B7S4P3;Q9GER5;Q9MRF4;Q257C7;B8PRK4;B7S4V7;Q9MU78;Q5W4R8;Q6YN69;Q5J048;Q8SLT5;Q9MRR7;Q3ZU73;A0AR48;Q9MRU7;Q9MRL5;O98595;Q95FL6;Q9MRA6;Q9MRQ6;Q8SLS2;O98404;Q9SC46;O98490;Q95FK8;Q9TLJ7;Q9MTU8;Q9MW37;Q9XQY6;…	1261	100	CID		157.3	5.06106e-13		2	55		1	1955.02	-1.26407	14/187	pps_Arabidopsis_trypsin_rep3.mgf
	High	DVNEQDVLLFIDNIFR	Q9MTY1;Q95FJ1;Q9MU12;Q9BA74;Q9MRM6;Q95FR1;Q9XQY8;Q8MBJ4;Q9MU01;Q29VB8;Q9XQX8;Q9MTU3;Q9MTV9;Q95AE2;Q95FL9;Q67H63;Q6EYX5;Q95FI1;Q67H82;Q3L1L0;A2T5L5;Q9TLJ8;Q9TLK3;Q95FM8;Q9FF03;E1UZH9;Q9MRJ8;Q9GI23;Q95AN2;Q8SLU4;Q9MTU5;Q9MTZ8;Q3ZU72;A8ASI2;Q9GET4;Q9MW35;Q9TMV2;O98492;Q8HT82;Q93Y44;A8ASH2;B7S4P3;C0J3J3;Q8MBL0;Q9GER5;Q9MRK2;Q95FM7;Q9MRF4;Q67H80;Q29S89;Q257C7;Q9MU78;O98412;Q5W4R8;A8Y664;Q8SLT5;Q95FQ1;…	2339	174	CID		143.27	1.29342e-11		3	55		1	1950.02	10.9596	15/172	pps_Arabidopsis_trypsin_rep3.mgf
	High	GIYPAVDPLDSTSTMLQPR	O98766;Q9MTV1;Q95FJ1;Q8SLS8;Q9MU12;Q9MRM9;Q9MRK7;Q9BA74;Q9MRM6;Q95FR1;Q9XQY8;Q8MBJ4;Q9MU01;O98770;Q29VB8;Q9XQX8;Q9MTU3;Q9MTV9;Q95AE2;Q95FL9;Q67H63;Q6EYX5;B7S4Q6;Q95FI1;Q9XQY1;Q67H82;Q3L1L0;A2T5L5;Q9TLJ8;Q9TLL5;Q95FM8;Q9FF03;Q71N61;Q29VB2;E1UZH9;Q9TLL3;Q9MRJ8;Q9GI23;Q95AN2;Q8SLU4;Q9MTU5;Q9MTZ8;Q3ZU72;A8ASI2;Q9GET4;Q9MW35;Q9TMV2;O98492;Q8HT82;Q93Y44;A8ASH2;B7S4P3;C0J3J3;Q95FQ3;Q8MBL0;Q9GER5;Q9MRK2;…	2265	197	CID		128.63	3.74874e-10		2	55		1	2061.01	-11.1165	14/167	pps_Arabidopsis_trypsin_rep3.mgf
	High	VALVYGQMNEPPGAR	Q9MTV1;Q9MTY1;Q95FJ1;Q9MU12;Q9MRM9;Q9MRK7;Q9BA74;Q9MRM6;Q95FR1;Q9XQY8;Q8MBJ4;Q9MU01;O98770;Q29VB8;Q9XQX8;Q9MTU3;Q9MTV9;Q95AE2;Q95FL9;Q67H63;Q6EYX5;B7S4Q6;Q95FI1;Q9XQY1;Q67H82;A2T5L5;Q9TLJ8;Q9TLL5;Q9TLK3;Q95FM8;Q9FF03;Q71N61;E1UZH9;Q9TLL3;Q9GI23;Q95AN2;Q8SLU4;Q9MTU5;Q9MTZ8;A8ASI2;Q9GET4;Q9MW35;Q9TMV2;O98492;Q8HT82;Q93Y44;A8ASH2;B7S4P3;C0J3J3;Q95FQ3;Q8MBL0;Q9GER5;Q9MRK2;Q95FM7;Q9MRF4;Q67H80;Q29S89;…	4104	240	CID		115.6	7.36178e-09		4	55		1	1601.78	-17.1192	11/133	pps_Arabidopsis_trypsin_rep3.mgf
	High	FVQAGSEVSALLGR	O98766;Q9MTV1;Q9MTY1;Q95FJ1;Q8SLS8;Q9MU12;Q9MRM9;Q9MRK7;Q9BA74;Q9MRM6;Q95FR1;Q9XQY8;Q8MBJ4;Q9MU01;O98770;Q29VB8;Q9XQX8;Q9MTU3;Q9MTV9;Q95AE2;Q95FL9;Q67H63;B7S4Q6;Q67H82;Q3L1L0;A2T5L5;Q9TLL5;Q9TLK3;Q95FM8;Q9FF03;Q71N61;Q29VB2;E1UZH9;Q9MRJ8;Q9GI23;Q95AN2;Q8SLU4;Q9MTU5;Q3ZU72;A8ASI2;Q9MW35;Q9TMV2;O98492;Q8HT82;B7S4P3;C0J3J3;Q95FQ3;Q8MBL0;Q9GER5;Q9MRK2;Q95FM7;Q9MRF4;Q67H80;Q29S89;Q257C7;B8PRK4;B7S4V7;…	3906	241	CID		111.74	1.75416e-08		2	55		1	1433.77	-3.89274	19/137	pps_Arabidopsis_trypsin_rep3.mgf
	High	ELQDIIAILGLDELSEEDR	O98766;Q9MTV1;Q9MTY1;Q95FJ1;Q9MU12;Q9MRM9;Q9MRK7;Q9BA74;Q9MRM6;Q95FR1;Q9XQY8;Q8MBJ4;Q9MU01;Q29VB8;Q9XQX8;Q9MTV9;Q95AE2;Q95FL9;Q67H63;Q6EYX5;B7S4Q6;Q95FI1;Q9XQY1;Q3L1L0;A2T5L5;Q9TLJ8;Q9TLL5;Q9TLK3;Q95FM8;Q9FF03;Q71N61;Q29VB2;E1UZH9;Q9MRJ8;Q95AN2;Q8SLU4;Q9MTU5;Q9MTZ8;Q3ZU72;Q9GET4;Q9MW35;Q9TMV2;O98492;Q8HT82;Q93Y44;B7S4P3;C0J3J3;Q95FQ3;Q9GER5;Q9MRK2;Q9MRF4;Q67H80;Q29S89;Q257C7;B8PRK4;B7S4V7;Q9MU78;…	3363	205	CID		104.53	9.5563e-08		8	55		1	2171.09	-7.38425	18/211	pps_Arabidopsis_trypsin_rep3.mgf
	High	AHGGVSVFGGVGER	O98766;Q9MTV1;Q9MTY1;Q95FJ1;Q9MU12;Q9MRM9;Q9BA74;Q9MRM6;Q95FR1;Q9XQY8;Q8MBJ4;Q9MU01;O98770;Q29VB8;Q9XQX8;Q9MTU3;Q9MTV9;Q95AE2;Q95FL9;Q67H63;B7S4Q6;Q95FI1;Q9XQY1;Q67H82;A2T5L5;Q9TLJ8;Q9TLL5;Q9TLK3;Q71N61;Q29VB2;E1UZH9;Q9MRJ8;Q9MTU5;Q9MTZ8;Q3ZU72;A8ASI2;Q9GET4;Q9TMV2;O98492;Q8HT82;Q93Y44;A8ASH2;B7S4P3;C0J3J3;Q95FQ3;Q9GER5;Q9MRK2;Q95FM7;Q9MRF4;Q67H80;Q29S89;Q257C7;B8PRK4;B7S4V7;Q9MU78;O98412;Q5W4R8;…	3365	226	CID		102.33	1.46154e-07	0	1	55	44	1	1328.66	-6.03062	20/119	pps_Arabidopsis_trypsin_rep3.mgf
	High	YKELQDIIAILGLDELSEEDRLTVAR	O98766;Q9MTV1;Q9MTY1;Q95FJ1;Q9MU12;Q9MRK7;Q9BA74;Q95FR1;Q9XQY8;Q8MBJ4;Q9MU01;Q29VB8;Q9XQX8;Q9MTV9;Q95AE2;Q95FL9;Q67H63;Q6EYX5;B7S4Q6;Q9XQY1;Q3L1L0;A2T5L5;Q9TLJ8;Q9TLL5;Q9TLK3;Q95FM8;Q9FF03;Q71N61;Q29VB2;E1UZH9;Q9MRJ8;Q95AN2;Q8SLU4;Q9MTU5;Q9MTZ8;Q3ZU72;Q9GET4;Q9MW35;Q9TMV2;O98492;Q93Y44;B7S4P3;C0J3J3;Q95FQ3;Q9GER5;Q9MRK2;Q9MRF4;Q67H80;Q29S89;Q257C7;B8PRK4;B7S4V7;Q9MU78;O98412;Q5W4R8;Q6YN69;Q8SLT5;…	2967	183	CID		94.81	8.92328e-07		7	55		1	3002.54	-21.9152	13/291	pps_Arabidopsis_trypsin_rep3.mgf
	High	TVLIMELINNIAK	O98766;Q9MTV1;Q9MTY1;Q95FJ1;Q8SLS8;Q9MU12;Q9MRM9;Q9MRK7;Q9BA74;Q9MRM6;Q95FR1;Q8MBJ4;Q9MU01;O98770;Q9XQX8;Q9MTU3;Q9MTV9;Q95AE2;Q95FL9;Q67H63;Q6EYX5;B7S4Q6;Q9XQY1;Q67H82;A2T5L5;Q9TLJ8;Q9TLL5;Q9TLK3;Q95FM8;Q9FF03;Q71N61;Q29VB2;E1UZH9;Q9TLL3;Q9MRJ8;Q95AN2;Q9MTU5;Q9MTZ8;Q3ZU72;A8ASI2;Q9GET4;Q9MW35;Q9TMV2;O98492;Q93Y44;A8ASH2;B7S4P3;C0J3J3;Q95FQ3;Q9MRK2;Q95FM7;Q9MRF4;Q67H80;Q29S89;Q257C7;B8PRK4;Q9MU78;…	3602	239	CID		94.13	1.15292e-06		6	56		1	1471.82	-24.8572	11/121	pps_Arabidopsis_trypsin_rep3.mgf
	High	TVLImELINNIAK	O98766;Q9MTV1;Q9MTY1;Q95FJ1;Q8SLS8;Q9MU12;Q9MRM9;Q9MRK7;Q9BA74;Q9MRM6;Q95FR1;Q8MBJ4;Q9MU01;O98770;Q9XQX8;Q9MTU3;Q9MTV9;Q95AE2;Q95FL9;Q67H63;Q6EYX5;B7S4Q6;Q9XQY1;Q67H82;A2T5L5;Q9TLJ8;Q9TLL5;Q9TLK3;Q95FM8;Q9FF03;Q71N61;Q29VB2;E1UZH9;Q9TLL3;Q9MRJ8;Q95AN2;Q9MTU5;Q9MTZ8;Q3ZU72;A8ASI2;Q9GET4;Q9MW35;Q9TMV2;O98492;Q93Y44;A8ASH2;B7S4P3;C0J3J3;Q95FQ3;Q9MRK2;Q95FM7;Q9MRF4;Q67H80;Q29S89;Q257C7;B8PRK4;Q9MU78;…	3602	239	CID	M5(Oxidation)	84.49	1.02393e-05		5	56		1	1487.83	-13.3441	10/121	pps_Arabidopsis_trypsin_rep3.mgf
	High	IAQIIGPVLDVAFPPGK	O98766;Q95FJ1;Q95FR1;Q9MU01;O98770;Q6EYX5;Q67H82;Q9TLL5;Q95FM8;Q9TLL3;Q95AN2;Q9MTZ8;Q3ZU72;A8ASI2;Q95FM7;Q67H80;Q29S89;Q5W4R8;Q95FQ1;Q3ZU73;Q29VB0;Q9MRL5;Q95FL6;C0J3L2;Q9MRA6;Q9MRQ6;Q9SC46;O98490;Q9TLJ7;Q95FS7;Q29S86;Q9MRL6;Q95FM3;Q9XQZ0;Q3ZU69;Q29VC3;Q1PGD5;A3KLS6;P19366;Q95DV0;Q8WJG9;Q4KUA1;A9XUH0;Q8WJG8;Q9XQX3;Q95FV0;Q9SCE3;Q29V89;Q95FI7;Q95FV3;O98775;Q4KU64;A9QBY3;D7KRE0;Q95FQ5;Q4KU89;Q4VN39	595	57	CID		74.17	8.37869e-05		2	54		1	1735.01	-1.59727	18/163	pps_Arabidopsis_trypsin_rep3.mgf
	High	LSIFETGIKVVDLLAPYR	O98766;Q9MTV1;Q9MTY1;Q95FJ1;Q8SLS8;Q9MU12;Q9MRM9;Q95FR1;Q9XQY8;Q8MBJ4;Q9MU01;O98770;Q29VB8;Q9XQX8;Q95AE2;Q95FL9;B7S4Q6;Q95FI1;Q67H82;A2T5L5;Q9TLL5;Q9TLK3;Q95FM8;Q9FF03;Q71N61;Q29VB2;E1UZH9;Q9MRJ8;Q9GI23;Q95AN2;Q9MTU5;Q9MTZ8;Q3ZU72;A8ASI2;Q9GET4;Q9MW35;Q9TMV2;O98492;Q8HT82;Q93Y44;A8ASH2;B7S4P3;C0J3J3;Q95FQ3;Q8MBL0;Q95FM7;Q9MRF4;Q67H80;Q29S89;Q257C7;Q9MU78;O98412;Q5W4R8;Q6YN69;Q5J048;A8Y664;Q8SLT5;…	3727	204	CID		67.74	0.000422402		3	55	35	1	2034.15	-7.99277	11/180	pps_Arabidopsis_trypsin_rep3.mgf
	Medium	ELQDIIAILGLDELSEEDRLTVAR	O98766;Q9MTV1;Q9MTY1;Q95FJ1;Q9MU12;Q9MRK7;Q9BA74;Q95FR1;Q9XQY8;Q8MBJ4;Q9MU01;Q29VB8;Q9XQX8;Q9MTV9;Q95AE2;Q95FL9;Q67H63;Q6EYX5;B7S4Q6;Q9XQY1;Q3L1L0;A2T5L5;Q9TLJ8;Q9TLL5;Q9TLK3;Q95FM8;Q9FF03;Q71N61;Q29VB2;E1UZH9;Q9MRJ8;Q95AN2;Q8SLU4;Q9MTU5;Q9MTZ8;Q3ZU72;Q9GET4;Q9MW35;Q9TMV2;O98492;Q93Y44;B7S4P3;C0J3J3;Q95FQ3;Q9GER5;Q9MRK2;Q9MRF4;Q67H80;Q29S89;Q257C7;B8PRK4;B7S4V7;Q9MU78;O98412;Q5W4R8;Q6YN69;Q8SLT5;…	2972	184	CID		46.41	0.0651327		7	56		1	2711.38	-26.2987	12/269	pps_Arabidopsis_trypsin_rep3.mgf
	Low	GIYPAVDPLDSTSTmLQPR	O98766;Q9MTV1;Q95FJ1;Q8SLS8;Q9MU12;Q9MRM9;Q9MRK7;Q9BA74;Q9MRM6;Q95FR1;Q9XQY8;Q8MBJ4;Q9MU01;O98770;Q29VB8;Q9XQX8;Q9MTU3;Q9MTV9;Q95AE2;Q95FL9;Q67H63;Q6EYX5;B7S4Q6;Q95FI1;Q9XQY1;Q67H82;Q3L1L0;A2T5L5;Q9TLJ8;Q9TLL5;Q95FM8;Q9FF03;Q71N61;Q29VB2;E1UZH9;Q9TLL3;Q9MRJ8;Q9GI23;Q95AN2;Q8SLU4;Q9MTU5;Q9MTZ8;Q3ZU72;A8ASI2;Q9GET4;Q9MW35;Q9TMV2;O98492;Q8HT82;Q93Y44;A8ASH2;B7S4P3;C0J3J3;Q95FQ3;Q8MBL0;Q9GER5;Q9MRK2;…	2265	197	CID	M15(Oxidation)	40.5	0.245268	0	1	55	47	1	2076.99	-17.6343	9/167	pps_Arabidopsis_trypsin_rep3.mgf
	Low	ESGVINEQNIAESK	Q9MTV1;Q9MTY1;Q95FJ1;Q9MRM9;Q9MRM6;Q9XQY8;Q9MU01;O98770;Q29VB8;Q9XQX8;Q9MTU3;Q9MTV9;Q95FI1;Q9XQY1;Q67H82;A2T5L5;Q9TLJ8;Q9TLL5;Q95FM8;E1UZH9;Q9TLL3;Q9MRJ8;Q3ZU72;A8ASI2;Q9MW35;O98492;C0J3J3;Q95FQ3;Q9MRF4;Q67H80;Q29S89;Q257C7;Q5W4R8;Q6YN69;Q8SLT5;Q95FQ1;Q29VB0;A3KLS5;Q9MRU7;Q95FW7;Q9MRA6;O98418;Q8SLS1;Q8SLS2;Q9SC46;O98490;Q95FK8;Q9MTU8;Q9XQY6;Q9MRR6;Q29S86;Q9MRA2;Q9MRL6;Q9TLL7;Q95FM3;Q9MV64;Q9MTZ4;…	875	86	CID		39.51	0.27654		6	55		1	1517.73	-8.15279	17/145	pps_Arabidopsis_trypsin_rep3.mgf
	Low	LSIFETGIKVVDLLAPYRR	O98766;Q9MTV1;Q9MTY1;Q95FJ1;Q8SLS8;Q9MU12;Q9MRM9;Q95FR1;Q9XQY8;Q8MBJ4;Q9MU01;O98770;Q29VB8;Q9XQX8;Q95AE2;Q95FL9;B7S4Q6;Q95FI1;Q67H82;A2T5L5;Q9TLL5;Q9TLK3;Q95FM8;Q9FF03;Q71N61;Q29VB2;E1UZH9;Q9MRJ8;Q9GI23;Q95AN2;Q9MTU5;Q9MTZ8;Q3ZU72;A8ASI2;Q9GET4;Q9MW35;Q9TMV2;O98492;Q8HT82;Q93Y44;A8ASH2;B7S4P3;C0J3J3;Q95FQ3;Q8MBL0;Q95FM7;Q9MRF4;Q67H80;Q29S89;Q257C7;Q9MU78;O98412;Q5W4R8;Q6YN69;Q5J048;A8Y664;Q8SLT5;…	3721	203	CID		36.49	0.518393		3	55		1	2190.25	-7.21438	9/191	pps_Arabidopsis_trypsin_rep3.mgf
	Low	VALVYGQmNEPPGAR	Q9MTV1;Q9MTY1;Q95FJ1;Q9MU12;Q9MRM9;Q9MRK7;Q9BA74;Q9MRM6;Q95FR1;Q9XQY8;Q8MBJ4;Q9MU01;O98770;Q29VB8;Q9XQX8;Q9MTU3;Q9MTV9;Q95AE2;Q95FL9;Q67H63;Q6EYX5;B7S4Q6;Q95FI1;Q9XQY1;Q67H82;A2T5L5;Q9TLJ8;Q9TLL5;Q9TLK3;Q95FM8;Q9FF03;Q71N61;E1UZH9;Q9TLL3;Q9GI23;Q95AN2;Q8SLU4;Q9MTU5;Q9MTZ8;A8ASI2;Q9GET4;Q9MW35;Q9TMV2;O98492;Q8HT82;Q93Y44;A8ASH2;B7S4P3;C0J3J3;Q95FQ3;Q8MBL0;Q9GER5;Q9MRK2;Q95FM7;Q9MRF4;Q67H80;Q29S89;…	4104	240	CID	M8(Oxidation)	33.38	1.15463		5	55	39	1	1617.76	-28.8626	9/133	pps_Arabidopsis_trypsin_rep3.mgf
	Low	VVDLLAPYRR	O98766;Q9MTV1;Q9MTY1;Q95FJ1;Q8SLS8;Q9MU12;Q9MRM9;Q95FR1;Q9XQY8;Q8MBJ4;Q9MU01;O98770;Q29VB8;Q9XQX8;Q9MTV9;Q95AE2;Q95FL9;Q6EYX5;B7S4Q6;Q95FI1;Q67H82;A2T5L5;Q9TLL5;Q9TLK3;Q95FM8;Q9FF03;Q71N61;Q29VB2;E1UZH9;Q9TLL3;Q9MRJ8;Q9GI23;Q95AN2;Q9MTU5;Q9MTZ8;Q3ZU72;A8ASI2;Q9GET4;Q9MW35;Q9TMV2;O98492;Q8HT82;Q93Y44;A8ASH2;B7S4P3;C0J3J3;Q95FQ3;Q8MBL0;Q9GER5;Q95FM7;Q9MRF4;Q67H80;Q29S89;Q257C7;B8PRK4;Q9MU78;O98412;…	4066	235	CID		32.13	1.46474		3	55	40	1	1201.7	-8.33929	9/81	pps_Arabidopsis_trypsin_rep3.mgf
	Low	MPSAVGYQPTLSTEmGTLQER	Q9MTY1;Q9MRM6;Q9MTU3;Q95AE2;Q3L1L0;A2T5L5;Q9TLL5;E1UZH9;Q8SLU4;Q9MTZ8;Q95FQ3;Q95FM7;Q257C7;O98412;Q29VB0;Q9MRL5;Q95FL6;Q8MBK2;Q8SLS2;Q9SC46;Q67H62;B3SHD6;Q95FK8;Q9MTU8;C8YPI1;Q9MRR6;Q95FM3;Q9MTZ4;Q9XQY2;Q1PGD5;Q9SC47;Q9MRW3;P19366;Q9MRG6;Q95FW9;A9XUH0;Q3ZMJ5;Q8MBI2;Q95FN0;D7KRE0;Q8MBI0;E0XD31;Q8WH97;Q5YGM9;Q9SBN9;Q5UVH1;Q6YN70;Q09RD9;Q95FL0;E0XD20;B2BI37;Q5UVF9;Q5YGN7;Q9SC27;Q5YGK8;Q5UVH4;Q95FT4	571	57	CID	M15(Oxidation)	23.75	9.44389		3	55	32	1	2312.03	-26.7492	7/221	pps_Arabidopsis_trypsin_rep3.mgf
	Low	DAVGQQINVTcEVQQLLGNNR	Q95FL6;Q95FM3;Q1PGD5;Q4KUA1;Q95FQ5	14	5	CID	C11(Carbamidomethyl)	14.78	86.6162	0	1	55	26	1	2356.29	52.9284	5/223	pps_Arabidopsis_trypsin_rep3.mgf
Q29S89	39.83	21	17	477	51.3627	5.30029	990.739	ATP synthase beta subunit (Fragment) OS=Hillebrandia sandwicensis GN=atpB PE=3 SV=1 - [Q29S89_9ROSI]
	Confidence Icon	Sequence	Protein Accessions	# Proteins	# Protein Groups	Activation Type	Modifications	IonScore	Exp Value	Δ Score	Rank	Identity High	Homology Threshold	Charge	m/z [Da]	ΔM [ppm]	Ions Matched	Spectrum File
	High	YKELQDIIAILGLDELSEEDR	O98766;Q9MTV1;Q9MTY1;Q95FJ1;Q9MU12;Q9MRM9;Q9MRK7;Q9BA74;Q9MRM6;Q95FR1;Q9XQY8;Q8MBJ4;Q9MU01;Q29VB8;Q9XQX8;Q9MTV9;Q95AE2;Q95FL9;Q67H63;Q6EYX5;B7S4Q6;Q95FI1;Q9XQY1;Q3L1L0;A2T5L5;Q9TLJ8;Q9TLL5;Q9TLK3;Q95FM8;Q9FF03;Q71N61;Q29VB2;E1UZH9;Q9MRJ8;Q95AN2;Q8SLU4;Q9MTU5;Q9MTZ8;Q3ZU72;Q9GET4;Q9MW35;Q9TMV2;O98492;Q8HT82;Q93Y44;B7S4P3;C0J3J3;Q95FQ3;Q9GER5;Q9MRK2;Q9MRF4;Q67H80;Q29S89;Q257C7;B8PRK4;B7S4V7;Q9MU78;…	3355	204	CID		170.28	2.54061e-14		7	55		1	2462.22	-18.76	18/233	pps_Arabidopsis_trypsin_rep3.mgf
	High	DTxGQQINVTcEVQQLLGNNR	Q29S89;Q9XQG1;Q9MTZ4	4	3	CID	X3(N), C11(Carbamidomethyl)	157.71	4.37868e-13		8	55		1	2401.17	7.84813	17/223	pps_Arabidopsis_trypsin_rep3.mgf
	High	DVNEQDVLLFIDNIFR	Q9MTY1;Q95FJ1;Q9MU12;Q9BA74;Q9MRM6;Q95FR1;Q9XQY8;Q8MBJ4;Q9MU01;Q29VB8;Q9XQX8;Q9MTU3;Q9MTV9;Q95AE2;Q95FL9;Q67H63;Q6EYX5;Q95FI1;Q67H82;Q3L1L0;A2T5L5;Q9TLJ8;Q9TLK3;Q95FM8;Q9FF03;E1UZH9;Q9MRJ8;Q9GI23;Q95AN2;Q8SLU4;Q9MTU5;Q9MTZ8;Q3ZU72;A8ASI2;Q9GET4;Q9MW35;Q9TMV2;O98492;Q8HT82;Q93Y44;A8ASH2;B7S4P3;C0J3J3;Q8MBL0;Q9GER5;Q9MRK2;Q95FM7;Q9MRF4;Q67H80;Q29S89;Q257C7;Q9MU78;O98412;Q5W4R8;A8Y664;Q8SLT5;Q95FQ1;…	2339	174	CID		143.27	1.29342e-11		3	55		1	1950.02	10.9596	15/172	pps_Arabidopsis_trypsin_rep3.mgf
	High	GIYPAVDPLDSTSTMLQPR	O98766;Q9MTV1;Q95FJ1;Q8SLS8;Q9MU12;Q9MRM9;Q9MRK7;Q9BA74;Q9MRM6;Q95FR1;Q9XQY8;Q8MBJ4;Q9MU01;O98770;Q29VB8;Q9XQX8;Q9MTU3;Q9MTV9;Q95AE2;Q95FL9;Q67H63;Q6EYX5;B7S4Q6;Q95FI1;Q9XQY1;Q67H82;Q3L1L0;A2T5L5;Q9TLJ8;Q9TLL5;Q95FM8;Q9FF03;Q71N61;Q29VB2;E1UZH9;Q9TLL3;Q9MRJ8;Q9GI23;Q95AN2;Q8SLU4;Q9MTU5;Q9MTZ8;Q3ZU72;A8ASI2;Q9GET4;Q9MW35;Q9TMV2;O98492;Q8HT82;Q93Y44;A8ASH2;B7S4P3;C0J3J3;Q95FQ3;Q8MBL0;Q9GER5;Q9MRK2;…	2265	197	CID		128.63	3.74874e-10		2	55		1	2061.01	-11.1165	14/167	pps_Arabidopsis_trypsin_rep3.mgf
	High	VALVYGQMNEPPGAR	Q9MTV1;Q9MTY1;Q95FJ1;Q9MU12;Q9MRM9;Q9MRK7;Q9BA74;Q9MRM6;Q95FR1;Q9XQY8;Q8MBJ4;Q9MU01;O98770;Q29VB8;Q9XQX8;Q9MTU3;Q9MTV9;Q95AE2;Q95FL9;Q67H63;Q6EYX5;B7S4Q6;Q95FI1;Q9XQY1;Q67H82;A2T5L5;Q9TLJ8;Q9TLL5;Q9TLK3;Q95FM8;Q9FF03;Q71N61;E1UZH9;Q9TLL3;Q9GI23;Q95AN2;Q8SLU4;Q9MTU5;Q9MTZ8;A8ASI2;Q9GET4;Q9MW35;Q9TMV2;O98492;Q8HT82;Q93Y44;A8ASH2;B7S4P3;C0J3J3;Q95FQ3;Q8MBL0;Q9GER5;Q9MRK2;Q95FM7;Q9MRF4;Q67H80;Q29S89;…	4104	240	CID		115.6	7.36178e-09		4	55		1	1601.78	-17.1192	11/133	pps_Arabidopsis_trypsin_rep3.mgf
	High	GRDTxGQQINVTcEVQQLLGNNR	Q29S89;Q9XQG1	2	2	CID	X5(N), C13(Carbamidomethyl)	113.26	1.22271e-08		7	55		1	2614.29	5.33786	15/249	pps_Arabidopsis_trypsin_rep3.mgf
	High	FVQAGSEVSALLGR	O98766;Q9MTV1;Q9MTY1;Q95FJ1;Q8SLS8;Q9MU12;Q9MRM9;Q9MRK7;Q9BA74;Q9MRM6;Q95FR1;Q9XQY8;Q8MBJ4;Q9MU01;O98770;Q29VB8;Q9XQX8;Q9MTU3;Q9MTV9;Q95AE2;Q95FL9;Q67H63;B7S4Q6;Q67H82;Q3L1L0;A2T5L5;Q9TLL5;Q9TLK3;Q95FM8;Q9FF03;Q71N61;Q29VB2;E1UZH9;Q9MRJ8;Q9GI23;Q95AN2;Q8SLU4;Q9MTU5;Q3ZU72;A8ASI2;Q9MW35;Q9TMV2;O98492;Q8HT82;B7S4P3;C0J3J3;Q95FQ3;Q8MBL0;Q9GER5;Q9MRK2;Q95FM7;Q9MRF4;Q67H80;Q29S89;Q257C7;B8PRK4;B7S4V7;…	3906	241	CID		111.74	1.75416e-08		2	55		1	1433.77	-3.89274	19/137	pps_Arabidopsis_trypsin_rep3.mgf
	High	ELQDIIAILGLDELSEEDR	O98766;Q9MTV1;Q9MTY1;Q95FJ1;Q9MU12;Q9MRM9;Q9MRK7;Q9BA74;Q9MRM6;Q95FR1;Q9XQY8;Q8MBJ4;Q9MU01;Q29VB8;Q9XQX8;Q9MTV9;Q95AE2;Q95FL9;Q67H63;Q6EYX5;B7S4Q6;Q95FI1;Q9XQY1;Q3L1L0;A2T5L5;Q9TLJ8;Q9TLL5;Q9TLK3;Q95FM8;Q9FF03;Q71N61;Q29VB2;E1UZH9;Q9MRJ8;Q95AN2;Q8SLU4;Q9MTU5;Q9MTZ8;Q3ZU72;Q9GET4;Q9MW35;Q9TMV2;O98492;Q8HT82;Q93Y44;B7S4P3;C0J3J3;Q95FQ3;Q9GER5;Q9MRK2;Q9MRF4;Q67H80;Q29S89;Q257C7;B8PRK4;B7S4V7;Q9MU78;…	3363	205	CID		104.53	9.5563e-08		8	55		1	2171.09	-7.38425	18/211	pps_Arabidopsis_trypsin_rep3.mgf
	High	AHGGVSVFGGVGER	O98766;Q9MTV1;Q9MTY1;Q95FJ1;Q9MU12;Q9MRM9;Q9BA74;Q9MRM6;Q95FR1;Q9XQY8;Q8MBJ4;Q9MU01;O98770;Q29VB8;Q9XQX8;Q9MTU3;Q9MTV9;Q95AE2;Q95FL9;Q67H63;B7S4Q6;Q95FI1;Q9XQY1;Q67H82;A2T5L5;Q9TLJ8;Q9TLL5;Q9TLK3;Q71N61;Q29VB2;E1UZH9;Q9MRJ8;Q9MTU5;Q9MTZ8;Q3ZU72;A8ASI2;Q9GET4;Q9TMV2;O98492;Q8HT82;Q93Y44;A8ASH2;B7S4P3;C0J3J3;Q95FQ3;Q9GER5;Q9MRK2;Q95FM7;Q9MRF4;Q67H80;Q29S89;Q257C7;B8PRK4;B7S4V7;Q9MU78;O98412;Q5W4R8;…	3365	226	CID		102.33	1.46154e-07	0	1	55	44	1	1328.66	-6.03062	20/119	pps_Arabidopsis_trypsin_rep3.mgf
	High	YKELQDIIAILGLDELSEEDRLTVAR	O98766;Q9MTV1;Q9MTY1;Q95FJ1;Q9MU12;Q9MRK7;Q9BA74;Q95FR1;Q9XQY8;Q8MBJ4;Q9MU01;Q29VB8;Q9XQX8;Q9MTV9;Q95AE2;Q95FL9;Q67H63;Q6EYX5;B7S4Q6;Q9XQY1;Q3L1L0;A2T5L5;Q9TLJ8;Q9TLL5;Q9TLK3;Q95FM8;Q9FF03;Q71N61;Q29VB2;E1UZH9;Q9MRJ8;Q95AN2;Q8SLU4;Q9MTU5;Q9MTZ8;Q3ZU72;Q9GET4;Q9MW35;Q9TMV2;O98492;Q93Y44;B7S4P3;C0J3J3;Q95FQ3;Q9GER5;Q9MRK2;Q9MRF4;Q67H80;Q29S89;Q257C7;B8PRK4;B7S4V7;Q9MU78;O98412;Q5W4R8;Q6YN69;Q8SLT5;…	2967	183	CID		94.81	8.92328e-07		7	55		1	3002.54	-21.9152	13/291	pps_Arabidopsis_trypsin_rep3.mgf
	High	TVLIMELINNIAK	O98766;Q9MTV1;Q9MTY1;Q95FJ1;Q8SLS8;Q9MU12;Q9MRM9;Q9MRK7;Q9BA74;Q9MRM6;Q95FR1;Q8MBJ4;Q9MU01;O98770;Q9XQX8;Q9MTU3;Q9MTV9;Q95AE2;Q95FL9;Q67H63;Q6EYX5;B7S4Q6;Q9XQY1;Q67H82;A2T5L5;Q9TLJ8;Q9TLL5;Q9TLK3;Q95FM8;Q9FF03;Q71N61;Q29VB2;E1UZH9;Q9TLL3;Q9MRJ8;Q95AN2;Q9MTU5;Q9MTZ8;Q3ZU72;A8ASI2;Q9GET4;Q9MW35;Q9TMV2;O98492;Q93Y44;A8ASH2;B7S4P3;C0J3J3;Q95FQ3;Q9MRK2;Q95FM7;Q9MRF4;Q67H80;Q29S89;Q257C7;B8PRK4;Q9MU78;…	3602	239	CID		94.13	1.15292e-06		6	56		1	1471.82	-24.8572	11/121	pps_Arabidopsis_trypsin_rep3.mgf
	High	TVLImELINNIAK	O98766;Q9MTV1;Q9MTY1;Q95FJ1;Q8SLS8;Q9MU12;Q9MRM9;Q9MRK7;Q9BA74;Q9MRM6;Q95FR1;Q8MBJ4;Q9MU01;O98770;Q9XQX8;Q9MTU3;Q9MTV9;Q95AE2;Q95FL9;Q67H63;Q6EYX5;B7S4Q6;Q9XQY1;Q67H82;A2T5L5;Q9TLJ8;Q9TLL5;Q9TLK3;Q95FM8;Q9FF03;Q71N61;Q29VB2;E1UZH9;Q9TLL3;Q9MRJ8;Q95AN2;Q9MTU5;Q9MTZ8;Q3ZU72;A8ASI2;Q9GET4;Q9MW35;Q9TMV2;O98492;Q93Y44;A8ASH2;B7S4P3;C0J3J3;Q95FQ3;Q9MRK2;Q95FM7;Q9MRF4;Q67H80;Q29S89;Q257C7;B8PRK4;Q9MU78;…	3602	239	CID	M5(Oxidation)	84.49	1.02393e-05		5	56		1	1487.83	-13.3441	10/121	pps_Arabidopsis_trypsin_rep3.mgf
	High	DTxGQQINVTCEVQQLLGNNR	Q29S89;Q9XQG1;Q9MTZ4	4	3	CID	X3(N)	75.26	7.69619e-05		6	55		1	2344.15	8.66357	13/223	pps_Arabidopsis_trypsin_rep3.mgf
	High	IAQIIGPVLDVAFPPGK	O98766;Q95FJ1;Q95FR1;Q9MU01;O98770;Q6EYX5;Q67H82;Q9TLL5;Q95FM8;Q9TLL3;Q95AN2;Q9MTZ8;Q3ZU72;A8ASI2;Q95FM7;Q67H80;Q29S89;Q5W4R8;Q95FQ1;Q3ZU73;Q29VB0;Q9MRL5;Q95FL6;C0J3L2;Q9MRA6;Q9MRQ6;Q9SC46;O98490;Q9TLJ7;Q95FS7;Q29S86;Q9MRL6;Q95FM3;Q9XQZ0;Q3ZU69;Q29VC3;Q1PGD5;A3KLS6;P19366;Q95DV0;Q8WJG9;Q4KUA1;A9XUH0;Q8WJG8;Q9XQX3;Q95FV0;Q9SCE3;Q29V89;Q95FI7;Q95FV3;O98775;Q4KU64;A9QBY3;D7KRE0;Q95FQ5;Q4KU89;Q4VN39	595	57	CID		74.17	8.37869e-05		2	54		1	1735.01	-1.59727	18/163	pps_Arabidopsis_trypsin_rep3.mgf
	High	LSIFETGIKVVDLLAPYR	O98766;Q9MTV1;Q9MTY1;Q95FJ1;Q8SLS8;Q9MU12;Q9MRM9;Q95FR1;Q9XQY8;Q8MBJ4;Q9MU01;O98770;Q29VB8;Q9XQX8;Q95AE2;Q95FL9;B7S4Q6;Q95FI1;Q67H82;A2T5L5;Q9TLL5;Q9TLK3;Q95FM8;Q9FF03;Q71N61;Q29VB2;E1UZH9;Q9MRJ8;Q9GI23;Q95AN2;Q9MTU5;Q9MTZ8;Q3ZU72;A8ASI2;Q9GET4;Q9MW35;Q9TMV2;O98492;Q8HT82;Q93Y44;A8ASH2;B7S4P3;C0J3J3;Q95FQ3;Q8MBL0;Q95FM7;Q9MRF4;Q67H80;Q29S89;Q257C7;Q9MU78;O98412;Q5W4R8;Q6YN69;Q5J048;A8Y664;Q8SLT5;…	3727	204	CID		67.74	0.000422402		3	55	35	1	2034.15	-7.99277	11/180	pps_Arabidopsis_trypsin_rep3.mgf
	Medium	ELQDIIAILGLDELSEEDRLTVAR	O98766;Q9MTV1;Q9MTY1;Q95FJ1;Q9MU12;Q9MRK7;Q9BA74;Q95FR1;Q9XQY8;Q8MBJ4;Q9MU01;Q29VB8;Q9XQX8;Q9MTV9;Q95AE2;Q95FL9;Q67H63;Q6EYX5;B7S4Q6;Q9XQY1;Q3L1L0;A2T5L5;Q9TLJ8;Q9TLL5;Q9TLK3;Q95FM8;Q9FF03;Q71N61;Q29VB2;E1UZH9;Q9MRJ8;Q95AN2;Q8SLU4;Q9MTU5;Q9MTZ8;Q3ZU72;Q9GET4;Q9MW35;Q9TMV2;O98492;Q93Y44;B7S4P3;C0J3J3;Q95FQ3;Q9GER5;Q9MRK2;Q9MRF4;Q67H80;Q29S89;Q257C7;B8PRK4;B7S4V7;Q9MU78;O98412;Q5W4R8;Q6YN69;Q8SLT5;…	2972	184	CID		46.41	0.0651327		7	56		1	2711.38	-26.2987	12/269	pps_Arabidopsis_trypsin_rep3.mgf
	Low	GIYPAVDPLDSTSTmLQPR	O98766;Q9MTV1;Q95FJ1;Q8SLS8;Q9MU12;Q9MRM9;Q9MRK7;Q9BA74;Q9MRM6;Q95FR1;Q9XQY8;Q8MBJ4;Q9MU01;O98770;Q29VB8;Q9XQX8;Q9MTU3;Q9MTV9;Q95AE2;Q95FL9;Q67H63;Q6EYX5;B7S4Q6;Q95FI1;Q9XQY1;Q67H82;Q3L1L0;A2T5L5;Q9TLJ8;Q9TLL5;Q95FM8;Q9FF03;Q71N61;Q29VB2;E1UZH9;Q9TLL3;Q9MRJ8;Q9GI23;Q95AN2;Q8SLU4;Q9MTU5;Q9MTZ8;Q3ZU72;A8ASI2;Q9GET4;Q9MW35;Q9TMV2;O98492;Q8HT82;Q93Y44;A8ASH2;B7S4P3;C0J3J3;Q95FQ3;Q8MBL0;Q9GER5;Q9MRK2;…	2265	197	CID	M15(Oxidation)	40.5	0.245268	0	1	55	47	1	2076.99	-17.6343	9/167	pps_Arabidopsis_trypsin_rep3.mgf
	Low	ESGVINEQNIAESK	Q9MTV1;Q9MTY1;Q95FJ1;Q9MRM9;Q9MRM6;Q9XQY8;Q9MU01;O98770;Q29VB8;Q9XQX8;Q9MTU3;Q9MTV9;Q95FI1;Q9XQY1;Q67H82;A2T5L5;Q9TLJ8;Q9TLL5;Q95FM8;E1UZH9;Q9TLL3;Q9MRJ8;Q3ZU72;A8ASI2;Q9MW35;O98492;C0J3J3;Q95FQ3;Q9MRF4;Q67H80;Q29S89;Q257C7;Q5W4R8;Q6YN69;Q8SLT5;Q95FQ1;Q29VB0;A3KLS5;Q9MRU7;Q95FW7;Q9MRA6;O98418;Q8SLS1;Q8SLS2;Q9SC46;O98490;Q95FK8;Q9MTU8;Q9XQY6;Q9MRR6;Q29S86;Q9MRA2;Q9MRL6;Q9TLL7;Q95FM3;Q9MV64;Q9MTZ4;…	875	86	CID		39.51	0.27654		6	55		1	1517.73	-8.15279	17/145	pps_Arabidopsis_trypsin_rep3.mgf
	Low	LSIFETGIKVVDLLAPYRR	O98766;Q9MTV1;Q9MTY1;Q95FJ1;Q8SLS8;Q9MU12;Q9MRM9;Q95FR1;Q9XQY8;Q8MBJ4;Q9MU01;O98770;Q29VB8;Q9XQX8;Q95AE2;Q95FL9;B7S4Q6;Q95FI1;Q67H82;A2T5L5;Q9TLL5;Q9TLK3;Q95FM8;Q9FF03;Q71N61;Q29VB2;E1UZH9;Q9MRJ8;Q9GI23;Q95AN2;Q9MTU5;Q9MTZ8;Q3ZU72;A8ASI2;Q9GET4;Q9MW35;Q9TMV2;O98492;Q8HT82;Q93Y44;A8ASH2;B7S4P3;C0J3J3;Q95FQ3;Q8MBL0;Q95FM7;Q9MRF4;Q67H80;Q29S89;Q257C7;Q9MU78;O98412;Q5W4R8;Q6YN69;Q5J048;A8Y664;Q8SLT5;…	3721	203	CID		36.49	0.518393		3	55		1	2190.25	-7.21438	9/191	pps_Arabidopsis_trypsin_rep3.mgf
	Low	VALVYGQmNEPPGAR	Q9MTV1;Q9MTY1;Q95FJ1;Q9MU12;Q9MRM9;Q9MRK7;Q9BA74;Q9MRM6;Q95FR1;Q9XQY8;Q8MBJ4;Q9MU01;O98770;Q29VB8;Q9XQX8;Q9MTU3;Q9MTV9;Q95AE2;Q95FL9;Q67H63;Q6EYX5;B7S4Q6;Q95FI1;Q9XQY1;Q67H82;A2T5L5;Q9TLJ8;Q9TLL5;Q9TLK3;Q95FM8;Q9FF03;Q71N61;E1UZH9;Q9TLL3;Q9GI23;Q95AN2;Q8SLU4;Q9MTU5;Q9MTZ8;A8ASI2;Q9GET4;Q9MW35;Q9TMV2;O98492;Q8HT82;Q93Y44;A8ASH2;B7S4P3;C0J3J3;Q95FQ3;Q8MBL0;Q9GER5;Q9MRK2;Q95FM7;Q9MRF4;Q67H80;Q29S89;…	4104	240	CID	M8(Oxidation)	33.38	1.15463		5	55	39	1	1617.76	-28.8626	9/133	pps_Arabidopsis_trypsin_rep3.mgf
	Low	VVDLLAPYRR	O98766;Q9MTV1;Q9MTY1;Q95FJ1;Q8SLS8;Q9MU12;Q9MRM9;Q95FR1;Q9XQY8;Q8MBJ4;Q9MU01;O98770;Q29VB8;Q9XQX8;Q9MTV9;Q95AE2;Q95FL9;Q6EYX5;B7S4Q6;Q95FI1;Q67H82;A2T5L5;Q9TLL5;Q9TLK3;Q95FM8;Q9FF03;Q71N61;Q29VB2;E1UZH9;Q9TLL3;Q9MRJ8;Q9GI23;Q95AN2;Q9MTU5;Q9MTZ8;Q3ZU72;A8ASI2;Q9GET4;Q9MW35;Q9TMV2;O98492;Q8HT82;Q93Y44;A8ASH2;B7S4P3;C0J3J3;Q95FQ3;Q8MBL0;Q9GER5;Q95FM7;Q9MRF4;Q67H80;Q29S89;Q257C7;B8PRK4;Q9MU78;O98412;…	4066	235	CID		32.13	1.46474		3	55	40	1	1201.7	-8.33929	9/81	pps_Arabidopsis_trypsin_rep3.mgf
Q29VB8	44.26	22	19	488	52.6234	5.38916	989.032	ATP synthase beta subunit (Fragment) OS=Mortonia greggii GN=atpB PE=3 SV=1 - [Q29VB8_9ROSI]
	Confidence Icon	Sequence	Protein Accessions	# Proteins	# Protein Groups	Activation Type	Modifications	IonScore	Exp Value	Δ Score	Rank	Identity High	Homology Threshold	Charge	m/z [Da]	ΔM [ppm]	Ions Matched	Spectrum File
	High	YKELQDIIAILGLDELSEEDR	O98766;Q9MTV1;Q9MTY1;Q95FJ1;Q9MU12;Q9MRM9;Q9MRK7;Q9BA74;Q9MRM6;Q95FR1;Q9XQY8;Q8MBJ4;Q9MU01;Q29VB8;Q9XQX8;Q9MTV9;Q95AE2;Q95FL9;Q67H63;Q6EYX5;B7S4Q6;Q95FI1;Q9XQY1;Q3L1L0;A2T5L5;Q9TLJ8;Q9TLL5;Q9TLK3;Q95FM8;Q9FF03;Q71N61;Q29VB2;E1UZH9;Q9MRJ8;Q95AN2;Q8SLU4;Q9MTU5;Q9MTZ8;Q3ZU72;Q9GET4;Q9MW35;Q9TMV2;O98492;Q8HT82;Q93Y44;B7S4P3;C0J3J3;Q95FQ3;Q9GER5;Q9MRK2;Q9MRF4;Q67H80;Q29S89;Q257C7;B8PRK4;B7S4V7;Q9MU78;…	3355	204	CID		170.28	2.54061e-14		7	55		1	2462.22	-18.76	18/233	pps_Arabidopsis_trypsin_rep3.mgf
	High	IFNVLGEPVDNLGPVDTR	O98766;Q9MTV1;Q9MTY1;Q8SLS8;Q9MU12;Q9BA74;Q95FR1;O98770;Q29VB8;Q9MTU3;Q95AE2;B7S4Q6;Q9XQY1;A2T5L5;Q9TLL5;Q9TLK3;Q95FM8;Q71N61;Q29VB2;E1UZH9;Q3ZU72;A8ASI2;Q9GET4;Q9MW35;Q9TMV2;O98492;Q8HT82;A8ASH2;B7S4P3;Q9GER5;Q9MRF4;Q257C7;B8PRK4;B7S4V7;Q9MU78;Q5W4R8;Q6YN69;Q5J048;Q8SLT5;Q9MRR7;Q3ZU73;A0AR48;Q9MRU7;Q9MRL5;O98595;Q95FL6;Q9MRA6;Q9MRQ6;Q8SLS2;O98404;Q9SC46;O98490;Q95FK8;Q9TLJ7;Q9MTU8;Q9MW37;Q9XQY6;…	1261	100	CID		157.3	5.06106e-13		2	55		1	1955.02	-1.26407	14/187	pps_Arabidopsis_trypsin_rep3.mgf
	High	DVNEQDVLLFIDNIFR	Q9MTY1;Q95FJ1;Q9MU12;Q9BA74;Q9MRM6;Q95FR1;Q9XQY8;Q8MBJ4;Q9MU01;Q29VB8;Q9XQX8;Q9MTU3;Q9MTV9;Q95AE2;Q95FL9;Q67H63;Q6EYX5;Q95FI1;Q67H82;Q3L1L0;A2T5L5;Q9TLJ8;Q9TLK3;Q95FM8;Q9FF03;E1UZH9;Q9MRJ8;Q9GI23;Q95AN2;Q8SLU4;Q9MTU5;Q9MTZ8;Q3ZU72;A8ASI2;Q9GET4;Q9MW35;Q9TMV2;O98492;Q8HT82;Q93Y44;A8ASH2;B7S4P3;C0J3J3;Q8MBL0;Q9GER5;Q9MRK2;Q95FM7;Q9MRF4;Q67H80;Q29S89;Q257C7;Q9MU78;O98412;Q5W4R8;A8Y664;Q8SLT5;Q95FQ1;…	2339	174	CID		143.27	1.29342e-11		3	55		1	1950.02	10.9596	15/172	pps_Arabidopsis_trypsin_rep3.mgf
	High	SAPAFIELDTKLSIFETGIK	O98770;Q29VB8;Q9XQY1;Q95FQ3;Q6YN69;C7SLZ3;P19366;Q9S6Z4;E0XD31;Q9MTZ1;B9U4K5;Q95DY3;A9U8M5;Q8MC72;A9L9U8;A9L9X3;A9L9Y4;A9L9X9;A9L9T1;A9L9Y8;E0XD20;A9L9V2;A9L9Y2;B3SHD4;A9L9V9;A9L9S9;A9L9W8	176	27	CID		129.49	2.76248e-10	0	1	55		1	2180.19	1.91667	23/205	pps_Arabidopsis_trypsin_rep3.mgf
	High	GIYPAVDPLDSTSTMLQPR	O98766;Q9MTV1;Q95FJ1;Q8SLS8;Q9MU12;Q9MRM9;Q9MRK7;Q9BA74;Q9MRM6;Q95FR1;Q9XQY8;Q8MBJ4;Q9MU01;O98770;Q29VB8;Q9XQX8;Q9MTU3;Q9MTV9;Q95AE2;Q95FL9;Q67H63;Q6EYX5;B7S4Q6;Q95FI1;Q9XQY1;Q67H82;Q3L1L0;A2T5L5;Q9TLJ8;Q9TLL5;Q95FM8;Q9FF03;Q71N61;Q29VB2;E1UZH9;Q9TLL3;Q9MRJ8;Q9GI23;Q95AN2;Q8SLU4;Q9MTU5;Q9MTZ8;Q3ZU72;A8ASI2;Q9GET4;Q9MW35;Q9TMV2;O98492;Q8HT82;Q93Y44;A8ASH2;B7S4P3;C0J3J3;Q95FQ3;Q8MBL0;Q9GER5;Q9MRK2;…	2265	197	CID		128.63	3.74874e-10		2	55		1	2061.01	-11.1165	14/167	pps_Arabidopsis_trypsin_rep3.mgf
	High	VALVYGQMNEPPGAR	Q9MTV1;Q9MTY1;Q95FJ1;Q9MU12;Q9MRM9;Q9MRK7;Q9BA74;Q9MRM6;Q95FR1;Q9XQY8;Q8MBJ4;Q9MU01;O98770;Q29VB8;Q9XQX8;Q9MTU3;Q9MTV9;Q95AE2;Q95FL9;Q67H63;Q6EYX5;B7S4Q6;Q95FI1;Q9XQY1;Q67H82;A2T5L5;Q9TLJ8;Q9TLL5;Q9TLK3;Q95FM8;Q9FF03;Q71N61;E1UZH9;Q9TLL3;Q9GI23;Q95AN2;Q8SLU4;Q9MTU5;Q9MTZ8;A8ASI2;Q9GET4;Q9MW35;Q9TMV2;O98492;Q8HT82;Q93Y44;A8ASH2;B7S4P3;C0J3J3;Q95FQ3;Q8MBL0;Q9GER5;Q9MRK2;Q95FM7;Q9MRF4;Q67H80;Q29S89;…	4104	240	CID		115.6	7.36178e-09		4	55		1	1601.78	-17.1192	11/133	pps_Arabidopsis_trypsin_rep3.mgf
	High	FVQAGSEVSALLGR	O98766;Q9MTV1;Q9MTY1;Q95FJ1;Q8SLS8;Q9MU12;Q9MRM9;Q9MRK7;Q9BA74;Q9MRM6;Q95FR1;Q9XQY8;Q8MBJ4;Q9MU01;O98770;Q29VB8;Q9XQX8;Q9MTU3;Q9MTV9;Q95AE2;Q95FL9;Q67H63;B7S4Q6;Q67H82;Q3L1L0;A2T5L5;Q9TLL5;Q9TLK3;Q95FM8;Q9FF03;Q71N61;Q29VB2;E1UZH9;Q9MRJ8;Q9GI23;Q95AN2;Q8SLU4;Q9MTU5;Q3ZU72;A8ASI2;Q9MW35;Q9TMV2;O98492;Q8HT82;B7S4P3;C0J3J3;Q95FQ3;Q8MBL0;Q9GER5;Q9MRK2;Q95FM7;Q9MRF4;Q67H80;Q29S89;Q257C7;B8PRK4;B7S4V7;…	3906	241	CID		111.74	1.75416e-08		2	55		1	1433.77	-3.89274	19/137	pps_Arabidopsis_trypsin_rep3.mgf
	High	ELQDIIAILGLDELSEEDR	O98766;Q9MTV1;Q9MTY1;Q95FJ1;Q9MU12;Q9MRM9;Q9MRK7;Q9BA74;Q9MRM6;Q95FR1;Q9XQY8;Q8MBJ4;Q9MU01;Q29VB8;Q9XQX8;Q9MTV9;Q95AE2;Q95FL9;Q67H63;Q6EYX5;B7S4Q6;Q95FI1;Q9XQY1;Q3L1L0;A2T5L5;Q9TLJ8;Q9TLL5;Q9TLK3;Q95FM8;Q9FF03;Q71N61;Q29VB2;E1UZH9;Q9MRJ8;Q95AN2;Q8SLU4;Q9MTU5;Q9MTZ8;Q3ZU72;Q9GET4;Q9MW35;Q9TMV2;O98492;Q8HT82;Q93Y44;B7S4P3;C0J3J3;Q95FQ3;Q9GER5;Q9MRK2;Q9MRF4;Q67H80;Q29S89;Q257C7;B8PRK4;B7S4V7;Q9MU78;…	3363	205	CID		104.53	9.5563e-08		8	55		1	2171.09	-7.38425	18/211	pps_Arabidopsis_trypsin_rep3.mgf
	High	AHGGVSVFGGVGER	O98766;Q9MTV1;Q9MTY1;Q95FJ1;Q9MU12;Q9MRM9;Q9BA74;Q9MRM6;Q95FR1;Q9XQY8;Q8MBJ4;Q9MU01;O98770;Q29VB8;Q9XQX8;Q9MTU3;Q9MTV9;Q95AE2;Q95FL9;Q67H63;B7S4Q6;Q95FI1;Q9XQY1;Q67H82;A2T5L5;Q9TLJ8;Q9TLL5;Q9TLK3;Q71N61;Q29VB2;E1UZH9;Q9MRJ8;Q9MTU5;Q9MTZ8;Q3ZU72;A8ASI2;Q9GET4;Q9TMV2;O98492;Q8HT82;Q93Y44;A8ASH2;B7S4P3;C0J3J3;Q95FQ3;Q9GER5;Q9MRK2;Q95FM7;Q9MRF4;Q67H80;Q29S89;Q257C7;B8PRK4;B7S4V7;Q9MU78;O98412;Q5W4R8;…	3365	226	CID		102.33	1.46154e-07	0	1	55	44	1	1328.66	-6.03062	20/119	pps_Arabidopsis_trypsin_rep3.mgf
	High	YKELQDIIAILGLDELSEEDRLTVAR	O98766;Q9MTV1;Q9MTY1;Q95FJ1;Q9MU12;Q9MRK7;Q9BA74;Q95FR1;Q9XQY8;Q8MBJ4;Q9MU01;Q29VB8;Q9XQX8;Q9MTV9;Q95AE2;Q95FL9;Q67H63;Q6EYX5;B7S4Q6;Q9XQY1;Q3L1L0;A2T5L5;Q9TLJ8;Q9TLL5;Q9TLK3;Q95FM8;Q9FF03;Q71N61;Q29VB2;E1UZH9;Q9MRJ8;Q95AN2;Q8SLU4;Q9MTU5;Q9MTZ8;Q3ZU72;Q9GET4;Q9MW35;Q9TMV2;O98492;Q93Y44;B7S4P3;C0J3J3;Q95FQ3;Q9GER5;Q9MRK2;Q9MRF4;Q67H80;Q29S89;Q257C7;B8PRK4;B7S4V7;Q9MU78;O98412;Q5W4R8;Q6YN69;Q8SLT5;…	2967	183	CID		94.81	8.92328e-07		7	55		1	3002.54	-21.9152	13/291	pps_Arabidopsis_trypsin_rep3.mgf
	High	TVLIMELIxNIAK	Q29VB8;Q95FS7;Q95D42;Q8MBI2;Q95FT6	9	5	CID	X9(N)	94.13	1.15292e-06		9	56		1	1471.82	-24.8572	11/119	pps_Arabidopsis_trypsin_rep3.mgf
	High	TVLImELIxNIAK	Q29VB8;Q95FS7;Q95D42;Q8MBI2;Q95FT6	9	5	CID	M5(Oxidation), X9(N)	84.49	1.02393e-05		8	56		1	1487.83	-13.3441	10/119	pps_Arabidopsis_trypsin_rep3.mgf
	High	GSITSIQAVYVPADDLTDPAPATTFAHLDATTVLSR	O98770;Q29VB8;Q9MTV9;A2T5L5;Q29VB2;Q9MW35;Q95FQ3;Q9MU78;O98412;Q6YN69;O98404;Q9MRL6;Q29VC3;C7SLZ3;P19366;Q95FW4;Q95FW9;Q9S6Z4;Q4KU64;D7KRE0;Q8MFX1;E0XD31;Q9MTZ1;Q8MFX9;B9U4L6;B9U4K5;Q95DY3;A9U8M5;Q9SBN9;Q6YN70;Q8M8T8;A9L9X3;Q95FX5;Q9TMQ1;A9L9T1;A9L9Y8;E0XD20;A9L9V2;A9L9Y2;B3SHD4;A9L9W0;A9L9U2;A9L9V9;Q9SC27;Q9XQN7;A9L9S9;Q95FT4	421	47	CID		74.42	8.01932e-05		4	55		1	3714.82	-16.8437	13/405	pps_Arabidopsis_trypsin_rep3.mgf
	High	LSIFETGIKVVDLLAPYR	O98766;Q9MTV1;Q9MTY1;Q95FJ1;Q8SLS8;Q9MU12;Q9MRM9;Q95FR1;Q9XQY8;Q8MBJ4;Q9MU01;O98770;Q29VB8;Q9XQX8;Q95AE2;Q95FL9;B7S4Q6;Q95FI1;Q67H82;A2T5L5;Q9TLL5;Q9TLK3;Q95FM8;Q9FF03;Q71N61;Q29VB2;E1UZH9;Q9MRJ8;Q9GI23;Q95AN2;Q9MTU5;Q9MTZ8;Q3ZU72;A8ASI2;Q9GET4;Q9MW35;Q9TMV2;O98492;Q8HT82;Q93Y44;A8ASH2;B7S4P3;C0J3J3;Q95FQ3;Q8MBL0;Q95FM7;Q9MRF4;Q67H80;Q29S89;Q257C7;Q9MU78;O98412;Q5W4R8;Q6YN69;Q5J048;A8Y664;Q8SLT5;…	3727	204	CID		67.74	0.000422402		3	55	35	1	2034.15	-7.99277	11/180	pps_Arabidopsis_trypsin_rep3.mgf
	High	KGSITSIQAVYVPADDLTDPAPATTFAHLDATTVLSR	O98770;Q29VB8;Q9MTV9;A2T5L5;Q29VB2;Q9MW35;Q95FQ3;Q9MU78;O98412;Q6YN69;O98404;Q9MRL6;Q29VC3;C7SLZ3;P19366;Q95FW4;Q95FW9;Q9S6Z4;D7KRE0;Q8MFX1;E0XD31;Q8MFX9;B9U4L6;B9U4K5;Q95DY3;A9U8M5;Q9SBN9;Q6YN70;Q8M8T8;A9L9X3;Q95FX5;Q9TMQ1;A9L9T1;A9L9Y8;E0XD20;A9L9V2;A9L9Y2;B3SHD4;A9L9W0;A9L9U2;A9L9V9;Q9SC27;Q9XQN7;A9L9S9;Q95FT4	402	45	CID		56.89	0.00451783		4	54		1	3842.91	-18.3042	11/427	pps_Arabidopsis_trypsin_rep3.mgf
	Medium	ELQDIIAILGLDELSEEDRLTVAR	O98766;Q9MTV1;Q9MTY1;Q95FJ1;Q9MU12;Q9MRK7;Q9BA74;Q95FR1;Q9XQY8;Q8MBJ4;Q9MU01;Q29VB8;Q9XQX8;Q9MTV9;Q95AE2;Q95FL9;Q67H63;Q6EYX5;B7S4Q6;Q9XQY1;Q3L1L0;A2T5L5;Q9TLJ8;Q9TLL5;Q9TLK3;Q95FM8;Q9FF03;Q71N61;Q29VB2;E1UZH9;Q9MRJ8;Q95AN2;Q8SLU4;Q9MTU5;Q9MTZ8;Q3ZU72;Q9GET4;Q9MW35;Q9TMV2;O98492;Q93Y44;B7S4P3;C0J3J3;Q95FQ3;Q9GER5;Q9MRK2;Q9MRF4;Q67H80;Q29S89;Q257C7;B8PRK4;B7S4V7;Q9MU78;O98412;Q5W4R8;Q6YN69;Q8SLT5;…	2972	184	CID		46.41	0.0651327		7	56		1	2711.38	-26.2987	12/269	pps_Arabidopsis_trypsin_rep3.mgf
	Low	GIYPAVDPLDSTSTmLQPR	O98766;Q9MTV1;Q95FJ1;Q8SLS8;Q9MU12;Q9MRM9;Q9MRK7;Q9BA74;Q9MRM6;Q95FR1;Q9XQY8;Q8MBJ4;Q9MU01;O98770;Q29VB8;Q9XQX8;Q9MTU3;Q9MTV9;Q95AE2;Q95FL9;Q67H63;Q6EYX5;B7S4Q6;Q95FI1;Q9XQY1;Q67H82;Q3L1L0;A2T5L5;Q9TLJ8;Q9TLL5;Q95FM8;Q9FF03;Q71N61;Q29VB2;E1UZH9;Q9TLL3;Q9MRJ8;Q9GI23;Q95AN2;Q8SLU4;Q9MTU5;Q9MTZ8;Q3ZU72;A8ASI2;Q9GET4;Q9MW35;Q9TMV2;O98492;Q8HT82;Q93Y44;A8ASH2;B7S4P3;C0J3J3;Q95FQ3;Q8MBL0;Q9GER5;Q9MRK2;…	2265	197	CID	M15(Oxidation)	40.5	0.245268	0	1	55	47	1	2076.99	-17.6343	9/167	pps_Arabidopsis_trypsin_rep3.mgf
	Low	ESGVINEQNIAESK	Q9MTV1;Q9MTY1;Q95FJ1;Q9MRM9;Q9MRM6;Q9XQY8;Q9MU01;O98770;Q29VB8;Q9XQX8;Q9MTU3;Q9MTV9;Q95FI1;Q9XQY1;Q67H82;A2T5L5;Q9TLJ8;Q9TLL5;Q95FM8;E1UZH9;Q9TLL3;Q9MRJ8;Q3ZU72;A8ASI2;Q9MW35;O98492;C0J3J3;Q95FQ3;Q9MRF4;Q67H80;Q29S89;Q257C7;Q5W4R8;Q6YN69;Q8SLT5;Q95FQ1;Q29VB0;A3KLS5;Q9MRU7;Q95FW7;Q9MRA6;O98418;Q8SLS1;Q8SLS2;Q9SC46;O98490;Q95FK8;Q9MTU8;Q9XQY6;Q9MRR6;Q29S86;Q9MRA2;Q9MRL6;Q9TLL7;Q95FM3;Q9MV64;Q9MTZ4;…	875	86	CID		39.51	0.27654		6	55		1	1517.73	-8.15279	17/145	pps_Arabidopsis_trypsin_rep3.mgf
	Low	LSIFETGIKVVDLLAPYRR	O98766;Q9MTV1;Q9MTY1;Q95FJ1;Q8SLS8;Q9MU12;Q9MRM9;Q95FR1;Q9XQY8;Q8MBJ4;Q9MU01;O98770;Q29VB8;Q9XQX8;Q95AE2;Q95FL9;B7S4Q6;Q95FI1;Q67H82;A2T5L5;Q9TLL5;Q9TLK3;Q95FM8;Q9FF03;Q71N61;Q29VB2;E1UZH9;Q9MRJ8;Q9GI23;Q95AN2;Q9MTU5;Q9MTZ8;Q3ZU72;A8ASI2;Q9GET4;Q9MW35;Q9TMV2;O98492;Q8HT82;Q93Y44;A8ASH2;B7S4P3;C0J3J3;Q95FQ3;Q8MBL0;Q95FM7;Q9MRF4;Q67H80;Q29S89;Q257C7;Q9MU78;O98412;Q5W4R8;Q6YN69;Q5J048;A8Y664;Q8SLT5;…	3721	203	CID		36.49	0.518393		3	55		1	2190.25	-7.21438	9/191	pps_Arabidopsis_trypsin_rep3.mgf
	Low	VALVYGQmNEPPGAR	Q9MTV1;Q9MTY1;Q95FJ1;Q9MU12;Q9MRM9;Q9MRK7;Q9BA74;Q9MRM6;Q95FR1;Q9XQY8;Q8MBJ4;Q9MU01;O98770;Q29VB8;Q9XQX8;Q9MTU3;Q9MTV9;Q95AE2;Q95FL9;Q67H63;Q6EYX5;B7S4Q6;Q95FI1;Q9XQY1;Q67H82;A2T5L5;Q9TLJ8;Q9TLL5;Q9TLK3;Q95FM8;Q9FF03;Q71N61;E1UZH9;Q9TLL3;Q9GI23;Q95AN2;Q8SLU4;Q9MTU5;Q9MTZ8;A8ASI2;Q9GET4;Q9MW35;Q9TMV2;O98492;Q8HT82;Q93Y44;A8ASH2;B7S4P3;C0J3J3;Q95FQ3;Q8MBL0;Q9GER5;Q9MRK2;Q95FM7;Q9MRF4;Q67H80;Q29S89;…	4104	240	CID	M8(Oxidation)	33.38	1.15463		5	55	39	1	1617.76	-28.8626	9/133	pps_Arabidopsis_trypsin_rep3.mgf
	Low	VVDLLAPYRR	O98766;Q9MTV1;Q9MTY1;Q95FJ1;Q8SLS8;Q9MU12;Q9MRM9;Q95FR1;Q9XQY8;Q8MBJ4;Q9MU01;O98770;Q29VB8;Q9XQX8;Q9MTV9;Q95AE2;Q95FL9;Q6EYX5;B7S4Q6;Q95FI1;Q67H82;A2T5L5;Q9TLL5;Q9TLK3;Q95FM8;Q9FF03;Q71N61;Q29VB2;E1UZH9;Q9TLL3;Q9MRJ8;Q9GI23;Q95AN2;Q9MTU5;Q9MTZ8;Q3ZU72;A8ASI2;Q9GET4;Q9MW35;Q9TMV2;O98492;Q8HT82;Q93Y44;A8ASH2;B7S4P3;C0J3J3;Q95FQ3;Q8MBL0;Q9GER5;Q95FM7;Q9MRF4;Q67H80;Q29S89;Q257C7;B8PRK4;Q9MU78;O98412;…	4066	235	CID		32.13	1.46474		3	55	40	1	1201.7	-8.33929	9/81	pps_Arabidopsis_trypsin_rep3.mgf
	Low	SAPAFIELDTK	O98770;Q29VB8;Q9XQY1;Q95FQ3;Q6YN69;C7SLZ3;P19366;Q9S6Z4;E0XD31;Q9MTZ1;B9U4K5;Q95DY3;A9U8M5;Q8MC72;A9L9U8;A9L9X3;A9L9Y4;A9L9X9;A9L9T1;A9L9Y8;E0XD20;A9L9V2;A9L9Y2;B3SHD4;A9L9W0;A9L9V9;A9L9S9;A9L9W8	188	28	CID		21.3	17.79	0	1	55	32	1	1191.63	3.17612	11/99	pps_Arabidopsis_trypsin_rep3.mgf
Q95AE2	42.57	21	17	498	53.691	5.47803	981.029	Atp synthase, beta subunit OS=Lanaria lanata GN=atpB PE=3 SV=1 - [Q95AE2_9ASPA]
	Confidence Icon	Sequence	Protein Accessions	# Proteins	# Protein Groups	Activation Type	Modifications	IonScore	Exp Value	Δ Score	Rank	Identity High	Homology Threshold	Charge	m/z [Da]	ΔM [ppm]	Ions Matched	Spectrum File
	High	YKELQDIIAILGLDELSEEDR	O98766;Q9MTV1;Q9MTY1;Q95FJ1;Q9MU12;Q9MRM9;Q9MRK7;Q9BA74;Q9MRM6;Q95FR1;Q9XQY8;Q8MBJ4;Q9MU01;Q29VB8;Q9XQX8;Q9MTV9;Q95AE2;Q95FL9;Q67H63;Q6EYX5;B7S4Q6;Q95FI1;Q9XQY1;Q3L1L0;A2T5L5;Q9TLJ8;Q9TLL5;Q9TLK3;Q95FM8;Q9FF03;Q71N61;Q29VB2;E1UZH9;Q9MRJ8;Q95AN2;Q8SLU4;Q9MTU5;Q9MTZ8;Q3ZU72;Q9GET4;Q9MW35;Q9TMV2;O98492;Q8HT82;Q93Y44;B7S4P3;C0J3J3;Q95FQ3;Q9GER5;Q9MRK2;Q9MRF4;Q67H80;Q29S89;Q257C7;B8PRK4;B7S4V7;Q9MU78;…	3355	204	CID		170.28	2.54061e-14		7	55		1	2462.22	-18.76	18/233	pps_Arabidopsis_trypsin_rep3.mgf
	High	MPSAVGYQPTLSTEMGTLQER	Q9MTY1;Q9MRM6;Q9MTU3;Q95AE2;Q3L1L0;A2T5L5;Q9TLL5;E1UZH9;Q8SLU4;Q9MTZ8;Q95FQ3;Q95FM7;Q257C7;O98412;Q29VB0;Q9MRL5;Q95FL6;Q8MBK2;Q8SLS2;Q9SC46;Q67H62;B3SHD6;Q95FK8;Q9MTU8;C8YPI1;Q9MRR6;Q95FM3;Q9MTZ4;Q9XQY2;Q1PGD5;Q9SC47;Q9MRW3;P19366;Q9MRG6;Q95FW9;A9XUH0;Q3ZMJ5;Q8MBI2;Q95FN0;D7KRE0;Q8MBI0;E0XD31;Q8WH97;Q5YGM9;Q9SBN9;Q5UVH1;Q6YN70;Q09RD9;Q95FL0;E0XD20;B2BI37;Q5UVF9;Q5YGN7;Q9SC27;Q5YGK8;Q5UVH4;Q95FT4	571	57	CID		160.03	2.50901e-13		2	55		1	2296.04	-22.7353	17/221	pps_Arabidopsis_trypsin_rep3.mgf
	High	IFNVLGEPVDNLGPVDTR	O98766;Q9MTV1;Q9MTY1;Q8SLS8;Q9MU12;Q9BA74;Q95FR1;O98770;Q29VB8;Q9MTU3;Q95AE2;B7S4Q6;Q9XQY1;A2T5L5;Q9TLL5;Q9TLK3;Q95FM8;Q71N61;Q29VB2;E1UZH9;Q3ZU72;A8ASI2;Q9GET4;Q9MW35;Q9TMV2;O98492;Q8HT82;A8ASH2;B7S4P3;Q9GER5;Q9MRF4;Q257C7;B8PRK4;B7S4V7;Q9MU78;Q5W4R8;Q6YN69;Q5J048;Q8SLT5;Q9MRR7;Q3ZU73;A0AR48;Q9MRU7;Q9MRL5;O98595;Q95FL6;Q9MRA6;Q9MRQ6;Q8SLS2;O98404;Q9SC46;O98490;Q95FK8;Q9TLJ7;Q9MTU8;Q9MW37;Q9XQY6;…	1261	100	CID		157.3	5.06106e-13		2	55		1	1955.02	-1.26407	14/187	pps_Arabidopsis_trypsin_rep3.mgf
	High	DVNEQDVLLFIDNIFR	Q9MTY1;Q95FJ1;Q9MU12;Q9BA74;Q9MRM6;Q95FR1;Q9XQY8;Q8MBJ4;Q9MU01;Q29VB8;Q9XQX8;Q9MTU3;Q9MTV9;Q95AE2;Q95FL9;Q67H63;Q6EYX5;Q95FI1;Q67H82;Q3L1L0;A2T5L5;Q9TLJ8;Q9TLK3;Q95FM8;Q9FF03;E1UZH9;Q9MRJ8;Q9GI23;Q95AN2;Q8SLU4;Q9MTU5;Q9MTZ8;Q3ZU72;A8ASI2;Q9GET4;Q9MW35;Q9TMV2;O98492;Q8HT82;Q93Y44;A8ASH2;B7S4P3;C0J3J3;Q8MBL0;Q9GER5;Q9MRK2;Q95FM7;Q9MRF4;Q67H80;Q29S89;Q257C7;Q9MU78;O98412;Q5W4R8;A8Y664;Q8SLT5;Q95FQ1;…	2339	174	CID		143.27	1.29342e-11		3	55		1	1950.02	10.9596	15/172	pps_Arabidopsis_trypsin_rep3.mgf
	High	GIYPAVDPLDSTSTMLQPR	O98766;Q9MTV1;Q95FJ1;Q8SLS8;Q9MU12;Q9MRM9;Q9MRK7;Q9BA74;Q9MRM6;Q95FR1;Q9XQY8;Q8MBJ4;Q9MU01;O98770;Q29VB8;Q9XQX8;Q9MTU3;Q9MTV9;Q95AE2;Q95FL9;Q67H63;Q6EYX5;B7S4Q6;Q95FI1;Q9XQY1;Q67H82;Q3L1L0;A2T5L5;Q9TLJ8;Q9TLL5;Q95FM8;Q9FF03;Q71N61;Q29VB2;E1UZH9;Q9TLL3;Q9MRJ8;Q9GI23;Q95AN2;Q8SLU4;Q9MTU5;Q9MTZ8;Q3ZU72;A8ASI2;Q9GET4;Q9MW35;Q9TMV2;O98492;Q8HT82;Q93Y44;A8ASH2;B7S4P3;C0J3J3;Q95FQ3;Q8MBL0;Q9GER5;Q9MRK2;…	2265	197	CID		128.63	3.74874e-10		2	55		1	2061.01	-11.1165	14/167	pps_Arabidopsis_trypsin_rep3.mgf
	High	VALVYGQMNEPPGAR	Q9MTV1;Q9MTY1;Q95FJ1;Q9MU12;Q9MRM9;Q9MRK7;Q9BA74;Q9MRM6;Q95FR1;Q9XQY8;Q8MBJ4;Q9MU01;O98770;Q29VB8;Q9XQX8;Q9MTU3;Q9MTV9;Q95AE2;Q95FL9;Q67H63;Q6EYX5;B7S4Q6;Q95FI1;Q9XQY1;Q67H82;A2T5L5;Q9TLJ8;Q9TLL5;Q9TLK3;Q95FM8;Q9FF03;Q71N61;E1UZH9;Q9TLL3;Q9GI23;Q95AN2;Q8SLU4;Q9MTU5;Q9MTZ8;A8ASI2;Q9GET4;Q9MW35;Q9TMV2;O98492;Q8HT82;Q93Y44;A8ASH2;B7S4P3;C0J3J3;Q95FQ3;Q8MBL0;Q9GER5;Q9MRK2;Q95FM7;Q9MRF4;Q67H80;Q29S89;…	4104	240	CID		115.6	7.36178e-09		4	55		1	1601.78	-17.1192	11/133	pps_Arabidopsis_trypsin_rep3.mgf
	High	FVQAGSEVSALLGR	O98766;Q9MTV1;Q9MTY1;Q95FJ1;Q8SLS8;Q9MU12;Q9MRM9;Q9MRK7;Q9BA74;Q9MRM6;Q95FR1;Q9XQY8;Q8MBJ4;Q9MU01;O98770;Q29VB8;Q9XQX8;Q9MTU3;Q9MTV9;Q95AE2;Q95FL9;Q67H63;B7S4Q6;Q67H82;Q3L1L0;A2T5L5;Q9TLL5;Q9TLK3;Q95FM8;Q9FF03;Q71N61;Q29VB2;E1UZH9;Q9MRJ8;Q9GI23;Q95AN2;Q8SLU4;Q9MTU5;Q3ZU72;A8ASI2;Q9MW35;Q9TMV2;O98492;Q8HT82;B7S4P3;C0J3J3;Q95FQ3;Q8MBL0;Q9GER5;Q9MRK2;Q95FM7;Q9MRF4;Q67H80;Q29S89;Q257C7;B8PRK4;B7S4V7;…	3906	241	CID		111.74	1.75416e-08		2	55		1	1433.77	-3.89274	19/137	pps_Arabidopsis_trypsin_rep3.mgf
	High	ELQDIIAILGLDELSEEDR	O98766;Q9MTV1;Q9MTY1;Q95FJ1;Q9MU12;Q9MRM9;Q9MRK7;Q9BA74;Q9MRM6;Q95FR1;Q9XQY8;Q8MBJ4;Q9MU01;Q29VB8;Q9XQX8;Q9MTV9;Q95AE2;Q95FL9;Q67H63;Q6EYX5;B7S4Q6;Q95FI1;Q9XQY1;Q3L1L0;A2T5L5;Q9TLJ8;Q9TLL5;Q9TLK3;Q95FM8;Q9FF03;Q71N61;Q29VB2;E1UZH9;Q9MRJ8;Q95AN2;Q8SLU4;Q9MTU5;Q9MTZ8;Q3ZU72;Q9GET4;Q9MW35;Q9TMV2;O98492;Q8HT82;Q93Y44;B7S4P3;C0J3J3;Q95FQ3;Q9GER5;Q9MRK2;Q9MRF4;Q67H80;Q29S89;Q257C7;B8PRK4;B7S4V7;Q9MU78;…	3363	205	CID		104.53	9.5563e-08		8	55		1	2171.09	-7.38425	18/211	pps_Arabidopsis_trypsin_rep3.mgf
	High	AHGGVSVFGGVGER	O98766;Q9MTV1;Q9MTY1;Q95FJ1;Q9MU12;Q9MRM9;Q9BA74;Q9MRM6;Q95FR1;Q9XQY8;Q8MBJ4;Q9MU01;O98770;Q29VB8;Q9XQX8;Q9MTU3;Q9MTV9;Q95AE2;Q95FL9;Q67H63;B7S4Q6;Q95FI1;Q9XQY1;Q67H82;A2T5L5;Q9TLJ8;Q9TLL5;Q9TLK3;Q71N61;Q29VB2;E1UZH9;Q9MRJ8;Q9MTU5;Q9MTZ8;Q3ZU72;A8ASI2;Q9GET4;Q9TMV2;O98492;Q8HT82;Q93Y44;A8ASH2;B7S4P3;C0J3J3;Q95FQ3;Q9GER5;Q9MRK2;Q95FM7;Q9MRF4;Q67H80;Q29S89;Q257C7;B8PRK4;B7S4V7;Q9MU78;O98412;Q5W4R8;…	3365	226	CID		102.33	1.46154e-07	0	1	55	44	1	1328.66	-6.03062	20/119	pps_Arabidopsis_trypsin_rep3.mgf
	High	YKELQDIIAILGLDELSEEDRLTVAR	O98766;Q9MTV1;Q9MTY1;Q95FJ1;Q9MU12;Q9MRK7;Q9BA74;Q95FR1;Q9XQY8;Q8MBJ4;Q9MU01;Q29VB8;Q9XQX8;Q9MTV9;Q95AE2;Q95FL9;Q67H63;Q6EYX5;B7S4Q6;Q9XQY1;Q3L1L0;A2T5L5;Q9TLJ8;Q9TLL5;Q9TLK3;Q95FM8;Q9FF03;Q71N61;Q29VB2;E1UZH9;Q9MRJ8;Q95AN2;Q8SLU4;Q9MTU5;Q9MTZ8;Q3ZU72;Q9GET4;Q9MW35;Q9TMV2;O98492;Q93Y44;B7S4P3;C0J3J3;Q95FQ3;Q9GER5;Q9MRK2;Q9MRF4;Q67H80;Q29S89;Q257C7;B8PRK4;B7S4V7;Q9MU78;O98412;Q5W4R8;Q6YN69;Q8SLT5;…	2967	183	CID		94.81	8.92328e-07		7	55		1	3002.54	-21.9152	13/291	pps_Arabidopsis_trypsin_rep3.mgf
	High	TVLIMELINNIAK	O98766;Q9MTV1;Q9MTY1;Q95FJ1;Q8SLS8;Q9MU12;Q9MRM9;Q9MRK7;Q9BA74;Q9MRM6;Q95FR1;Q8MBJ4;Q9MU01;O98770;Q9XQX8;Q9MTU3;Q9MTV9;Q95AE2;Q95FL9;Q67H63;Q6EYX5;B7S4Q6;Q9XQY1;Q67H82;A2T5L5;Q9TLJ8;Q9TLL5;Q9TLK3;Q95FM8;Q9FF03;Q71N61;Q29VB2;E1UZH9;Q9TLL3;Q9MRJ8;Q95AN2;Q9MTU5;Q9MTZ8;Q3ZU72;A8ASI2;Q9GET4;Q9MW35;Q9TMV2;O98492;Q93Y44;A8ASH2;B7S4P3;C0J3J3;Q95FQ3;Q9MRK2;Q95FM7;Q9MRF4;Q67H80;Q29S89;Q257C7;B8PRK4;Q9MU78;…	3602	239	CID		94.13	1.15292e-06		6	56		1	1471.82	-24.8572	11/121	pps_Arabidopsis_trypsin_rep3.mgf
	High	TVLImELINNIAK	O98766;Q9MTV1;Q9MTY1;Q95FJ1;Q8SLS8;Q9MU12;Q9MRM9;Q9MRK7;Q9BA74;Q9MRM6;Q95FR1;Q8MBJ4;Q9MU01;O98770;Q9XQX8;Q9MTU3;Q9MTV9;Q95AE2;Q95FL9;Q67H63;Q6EYX5;B7S4Q6;Q9XQY1;Q67H82;A2T5L5;Q9TLJ8;Q9TLL5;Q9TLK3;Q95FM8;Q9FF03;Q71N61;Q29VB2;E1UZH9;Q9TLL3;Q9MRJ8;Q95AN2;Q9MTU5;Q9MTZ8;Q3ZU72;A8ASI2;Q9GET4;Q9MW35;Q9TMV2;O98492;Q93Y44;A8ASH2;B7S4P3;C0J3J3;Q95FQ3;Q9MRK2;Q95FM7;Q9MRF4;Q67H80;Q29S89;Q257C7;B8PRK4;Q9MU78;…	3602	239	CID	M5(Oxidation)	84.49	1.02393e-05		5	56		1	1487.83	-13.3441	10/121	pps_Arabidopsis_trypsin_rep3.mgf
	High	LSIFETGIKVVDLLAPYR	O98766;Q9MTV1;Q9MTY1;Q95FJ1;Q8SLS8;Q9MU12;Q9MRM9;Q95FR1;Q9XQY8;Q8MBJ4;Q9MU01;O98770;Q29VB8;Q9XQX8;Q95AE2;Q95FL9;B7S4Q6;Q95FI1;Q67H82;A2T5L5;Q9TLL5;Q9TLK3;Q95FM8;Q9FF03;Q71N61;Q29VB2;E1UZH9;Q9MRJ8;Q9GI23;Q95AN2;Q9MTU5;Q9MTZ8;Q3ZU72;A8ASI2;Q9GET4;Q9MW35;Q9TMV2;O98492;Q8HT82;Q93Y44;A8ASH2;B7S4P3;C0J3J3;Q95FQ3;Q8MBL0;Q95FM7;Q9MRF4;Q67H80;Q29S89;Q257C7;Q9MU78;O98412;Q5W4R8;Q6YN69;Q5J048;A8Y664;Q8SLT5;…	3727	204	CID		67.74	0.000422402		3	55	35	1	2034.15	-7.99277	11/180	pps_Arabidopsis_trypsin_rep3.mgf
	Medium	ELQDIIAILGLDELSEEDRLTVAR	O98766;Q9MTV1;Q9MTY1;Q95FJ1;Q9MU12;Q9MRK7;Q9BA74;Q95FR1;Q9XQY8;Q8MBJ4;Q9MU01;Q29VB8;Q9XQX8;Q9MTV9;Q95AE2;Q95FL9;Q67H63;Q6EYX5;B7S4Q6;Q9XQY1;Q3L1L0;A2T5L5;Q9TLJ8;Q9TLL5;Q9TLK3;Q95FM8;Q9FF03;Q71N61;Q29VB2;E1UZH9;Q9MRJ8;Q95AN2;Q8SLU4;Q9MTU5;Q9MTZ8;Q3ZU72;Q9GET4;Q9MW35;Q9TMV2;O98492;Q93Y44;B7S4P3;C0J3J3;Q95FQ3;Q9GER5;Q9MRK2;Q9MRF4;Q67H80;Q29S89;Q257C7;B8PRK4;B7S4V7;Q9MU78;O98412;Q5W4R8;Q6YN69;Q8SLT5;…	2972	184	CID		46.41	0.0651327		7	56		1	2711.38	-26.2987	12/269	pps_Arabidopsis_trypsin_rep3.mgf
	Low	GRDIVGQQINVTCEVQQLLGNNR	Q9MTY1;Q95AE2;Q9MRA6;Q9MRQ6	14	4	CID		40.59	0.211626		4	55		1	2554.17	-57.4204	8/249	pps_Arabidopsis_trypsin_rep3.mgf
	Low	GIYPAVDPLDSTSTmLQPR	O98766;Q9MTV1;Q95FJ1;Q8SLS8;Q9MU12;Q9MRM9;Q9MRK7;Q9BA74;Q9MRM6;Q95FR1;Q9XQY8;Q8MBJ4;Q9MU01;O98770;Q29VB8;Q9XQX8;Q9MTU3;Q9MTV9;Q95AE2;Q95FL9;Q67H63;Q6EYX5;B7S4Q6;Q95FI1;Q9XQY1;Q67H82;Q3L1L0;A2T5L5;Q9TLJ8;Q9TLL5;Q95FM8;Q9FF03;Q71N61;Q29VB2;E1UZH9;Q9TLL3;Q9MRJ8;Q9GI23;Q95AN2;Q8SLU4;Q9MTU5;Q9MTZ8;Q3ZU72;A8ASI2;Q9GET4;Q9MW35;Q9TMV2;O98492;Q8HT82;Q93Y44;A8ASH2;B7S4P3;C0J3J3;Q95FQ3;Q8MBL0;Q9GER5;Q9MRK2;…	2265	197	CID	M15(Oxidation)	40.5	0.245268	0	1	55	47	1	2076.99	-17.6343	9/167	pps_Arabidopsis_trypsin_rep3.mgf
	Low	ESGVINEKNIAESK	Q9MRK7;Q9BA74;Q95FR1;Q95AE2;Q95FL9;Q67H63;Q9FF03;Q9MTU5;Q93Y44;Q9MU78;Q9MRR7;Q95FK0;B8PRL4;Q9GI22;Q67H67;Q67H62;B3SHD6;Q9MTU2;Q9MW37;Q67H40;Q9MU03;Q9MRW3;Q85V27;Q8WJG9;Q9TMR3;Q8WJH7;Q8WJG8;Q8WJG7;Q8WJH0;Q6EYX7;Q8WJI9;Q9TMP5;Q8WJH4;A9L9X3;Q9TMQ1;Q95FT6	335	36	CID		39.51	0.27654	0	1	55		1	1517.73	-32.1294	17/145	pps_Arabidopsis_trypsin_rep3.mgf
	Low	LSIFETGIKVVDLLAPYRR	O98766;Q9MTV1;Q9MTY1;Q95FJ1;Q8SLS8;Q9MU12;Q9MRM9;Q95FR1;Q9XQY8;Q8MBJ4;Q9MU01;O98770;Q29VB8;Q9XQX8;Q95AE2;Q95FL9;B7S4Q6;Q95FI1;Q67H82;A2T5L5;Q9TLL5;Q9TLK3;Q95FM8;Q9FF03;Q71N61;Q29VB2;E1UZH9;Q9MRJ8;Q9GI23;Q95AN2;Q9MTU5;Q9MTZ8;Q3ZU72;A8ASI2;Q9GET4;Q9MW35;Q9TMV2;O98492;Q8HT82;Q93Y44;A8ASH2;B7S4P3;C0J3J3;Q95FQ3;Q8MBL0;Q95FM7;Q9MRF4;Q67H80;Q29S89;Q257C7;Q9MU78;O98412;Q5W4R8;Q6YN69;Q5J048;A8Y664;Q8SLT5;…	3721	203	CID		36.49	0.518393		3	55		1	2190.25	-7.21438	9/191	pps_Arabidopsis_trypsin_rep3.mgf
	Low	VALVYGQmNEPPGAR	Q9MTV1;Q9MTY1;Q95FJ1;Q9MU12;Q9MRM9;Q9MRK7;Q9BA74;Q9MRM6;Q95FR1;Q9XQY8;Q8MBJ4;Q9MU01;O98770;Q29VB8;Q9XQX8;Q9MTU3;Q9MTV9;Q95AE2;Q95FL9;Q67H63;Q6EYX5;B7S4Q6;Q95FI1;Q9XQY1;Q67H82;A2T5L5;Q9TLJ8;Q9TLL5;Q9TLK3;Q95FM8;Q9FF03;Q71N61;E1UZH9;Q9TLL3;Q9GI23;Q95AN2;Q8SLU4;Q9MTU5;Q9MTZ8;A8ASI2;Q9GET4;Q9MW35;Q9TMV2;O98492;Q8HT82;Q93Y44;A8ASH2;B7S4P3;C0J3J3;Q95FQ3;Q8MBL0;Q9GER5;Q9MRK2;Q95FM7;Q9MRF4;Q67H80;Q29S89;…	4104	240	CID	M8(Oxidation)	33.38	1.15463		5	55	39	1	1617.76	-28.8626	9/133	pps_Arabidopsis_trypsin_rep3.mgf
	Low	VVDLLAPYRR	O98766;Q9MTV1;Q9MTY1;Q95FJ1;Q8SLS8;Q9MU12;Q9MRM9;Q95FR1;Q9XQY8;Q8MBJ4;Q9MU01;O98770;Q29VB8;Q9XQX8;Q9MTV9;Q95AE2;Q95FL9;Q6EYX5;B7S4Q6;Q95FI1;Q67H82;A2T5L5;Q9TLL5;Q9TLK3;Q95FM8;Q9FF03;Q71N61;Q29VB2;E1UZH9;Q9TLL3;Q9MRJ8;Q9GI23;Q95AN2;Q9MTU5;Q9MTZ8;Q3ZU72;A8ASI2;Q9GET4;Q9MW35;Q9TMV2;O98492;Q8HT82;Q93Y44;A8ASH2;B7S4P3;C0J3J3;Q95FQ3;Q8MBL0;Q9GER5;Q95FM7;Q9MRF4;Q67H80;Q29S89;Q257C7;B8PRK4;Q9MU78;O98412;…	4066	235	CID		32.13	1.46474		3	55	40	1	1201.7	-8.33929	9/81	pps_Arabidopsis_trypsin_rep3.mgf
	Low	MPSAVGYQPTLSTEmGTLQER	Q9MTY1;Q9MRM6;Q9MTU3;Q95AE2;Q3L1L0;A2T5L5;Q9TLL5;E1UZH9;Q8SLU4;Q9MTZ8;Q95FQ3;Q95FM7;Q257C7;O98412;Q29VB0;Q9MRL5;Q95FL6;Q8MBK2;Q8SLS2;Q9SC46;Q67H62;B3SHD6;Q95FK8;Q9MTU8;C8YPI1;Q9MRR6;Q95FM3;Q9MTZ4;Q9XQY2;Q1PGD5;Q9SC47;Q9MRW3;P19366;Q9MRG6;Q95FW9;A9XUH0;Q3ZMJ5;Q8MBI2;Q95FN0;D7KRE0;Q8MBI0;E0XD31;Q8WH97;Q5YGM9;Q9SBN9;Q5UVH1;Q6YN70;Q09RD9;Q95FL0;E0XD20;B2BI37;Q5UVF9;Q5YGN7;Q9SC27;Q5YGK8;Q5UVH4;Q95FT4	571	57	CID	M15(Oxidation)	23.75	9.44389		3	55	32	1	2312.03	-26.7492	7/221	pps_Arabidopsis_trypsin_rep3.mgf
Q257C7	40.38	20	16	468	50.4023	5.43994	981.029	ATP synthase beta chain (Fragment) OS=Bergenia cordifolia GN=atpB PE=3 SV=1 - [Q257C7_BERCO]
	Confidence Icon	Sequence	Protein Accessions	# Proteins	# Protein Groups	Activation Type	Modifications	IonScore	Exp Value	Δ Score	Rank	Identity High	Homology Threshold	Charge	m/z [Da]	ΔM [ppm]	Ions Matched	Spectrum File
	High	YKELQDIIAILGLDELSEEDR	O98766;Q9MTV1;Q9MTY1;Q95FJ1;Q9MU12;Q9MRM9;Q9MRK7;Q9BA74;Q9MRM6;Q95FR1;Q9XQY8;Q8MBJ4;Q9MU01;Q29VB8;Q9XQX8;Q9MTV9;Q95AE2;Q95FL9;Q67H63;Q6EYX5;B7S4Q6;Q95FI1;Q9XQY1;Q3L1L0;A2T5L5;Q9TLJ8;Q9TLL5;Q9TLK3;Q95FM8;Q9FF03;Q71N61;Q29VB2;E1UZH9;Q9MRJ8;Q95AN2;Q8SLU4;Q9MTU5;Q9MTZ8;Q3ZU72;Q9GET4;Q9MW35;Q9TMV2;O98492;Q8HT82;Q93Y44;B7S4P3;C0J3J3;Q95FQ3;Q9GER5;Q9MRK2;Q9MRF4;Q67H80;Q29S89;Q257C7;B8PRK4;B7S4V7;Q9MU78;…	3355	204	CID		170.28	2.54061e-14		7	55		1	2462.22	-18.76	18/233	pps_Arabidopsis_trypsin_rep3.mgf
	High	MPSAVGYQPTLSTEMGTLQER	Q9MTY1;Q9MRM6;Q9MTU3;Q95AE2;Q3L1L0;A2T5L5;Q9TLL5;E1UZH9;Q8SLU4;Q9MTZ8;Q95FQ3;Q95FM7;Q257C7;O98412;Q29VB0;Q9MRL5;Q95FL6;Q8MBK2;Q8SLS2;Q9SC46;Q67H62;B3SHD6;Q95FK8;Q9MTU8;C8YPI1;Q9MRR6;Q95FM3;Q9MTZ4;Q9XQY2;Q1PGD5;Q9SC47;Q9MRW3;P19366;Q9MRG6;Q95FW9;A9XUH0;Q3ZMJ5;Q8MBI2;Q95FN0;D7KRE0;Q8MBI0;E0XD31;Q8WH97;Q5YGM9;Q9SBN9;Q5UVH1;Q6YN70;Q09RD9;Q95FL0;E0XD20;B2BI37;Q5UVF9;Q5YGN7;Q9SC27;Q5YGK8;Q5UVH4;Q95FT4	571	57	CID		160.03	2.50901e-13		2	55		1	2296.04	-22.7353	17/221	pps_Arabidopsis_trypsin_rep3.mgf
	High	IFNVLGEPVDNLGPVDTR	O98766;Q9MTV1;Q9MTY1;Q8SLS8;Q9MU12;Q9BA74;Q95FR1;O98770;Q29VB8;Q9MTU3;Q95AE2;B7S4Q6;Q9XQY1;A2T5L5;Q9TLL5;Q9TLK3;Q95FM8;Q71N61;Q29VB2;E1UZH9;Q3ZU72;A8ASI2;Q9GET4;Q9MW35;Q9TMV2;O98492;Q8HT82;A8ASH2;B7S4P3;Q9GER5;Q9MRF4;Q257C7;B8PRK4;B7S4V7;Q9MU78;Q5W4R8;Q6YN69;Q5J048;Q8SLT5;Q9MRR7;Q3ZU73;A0AR48;Q9MRU7;Q9MRL5;O98595;Q95FL6;Q9MRA6;Q9MRQ6;Q8SLS2;O98404;Q9SC46;O98490;Q95FK8;Q9TLJ7;Q9MTU8;Q9MW37;Q9XQY6;…	1261	100	CID		157.3	5.06106e-13		2	55		1	1955.02	-1.26407	14/187	pps_Arabidopsis_trypsin_rep3.mgf
	High	DVNEQDVLLFIDNIFR	Q9MTY1;Q95FJ1;Q9MU12;Q9BA74;Q9MRM6;Q95FR1;Q9XQY8;Q8MBJ4;Q9MU01;Q29VB8;Q9XQX8;Q9MTU3;Q9MTV9;Q95AE2;Q95FL9;Q67H63;Q6EYX5;Q95FI1;Q67H82;Q3L1L0;A2T5L5;Q9TLJ8;Q9TLK3;Q95FM8;Q9FF03;E1UZH9;Q9MRJ8;Q9GI23;Q95AN2;Q8SLU4;Q9MTU5;Q9MTZ8;Q3ZU72;A8ASI2;Q9GET4;Q9MW35;Q9TMV2;O98492;Q8HT82;Q93Y44;A8ASH2;B7S4P3;C0J3J3;Q8MBL0;Q9GER5;Q9MRK2;Q95FM7;Q9MRF4;Q67H80;Q29S89;Q257C7;Q9MU78;O98412;Q5W4R8;A8Y664;Q8SLT5;Q95FQ1;…	2339	174	CID		143.27	1.29342e-11		3	55		1	1950.02	10.9596	15/172	pps_Arabidopsis_trypsin_rep3.mgf
	High	GIYPAVDPLDSTSTMLQPR	O98766;Q9MTV1;Q95FJ1;Q8SLS8;Q9MU12;Q9MRM9;Q9MRK7;Q9BA74;Q9MRM6;Q95FR1;Q9XQY8;Q8MBJ4;Q9MU01;O98770;Q29VB8;Q9XQX8;Q9MTU3;Q9MTV9;Q95AE2;Q95FL9;Q67H63;Q6EYX5;B7S4Q6;Q95FI1;Q9XQY1;Q67H82;Q3L1L0;A2T5L5;Q9TLJ8;Q9TLL5;Q95FM8;Q9FF03;Q71N61;Q29VB2;E1UZH9;Q9TLL3;Q9MRJ8;Q9GI23;Q95AN2;Q8SLU4;Q9MTU5;Q9MTZ8;Q3ZU72;A8ASI2;Q9GET4;Q9MW35;Q9TMV2;O98492;Q8HT82;Q93Y44;A8ASH2;B7S4P3;C0J3J3;Q95FQ3;Q8MBL0;Q9GER5;Q9MRK2;…	2265	197	CID		128.63	3.74874e-10		2	55		1	2061.01	-11.1165	14/167	pps_Arabidopsis_trypsin_rep3.mgf
	High	VALVYGQMNxPPGAR	Q257C7;Q95D42;Q95FV3;Q9SBN9	5	4	CID	X10(E)	115.6	7.36178e-09		7	55		1	1601.78	-17.1192	11/144	pps_Arabidopsis_trypsin_rep3.mgf
	High	FVQAGSEVSALLGR	O98766;Q9MTV1;Q9MTY1;Q95FJ1;Q8SLS8;Q9MU12;Q9MRM9;Q9MRK7;Q9BA74;Q9MRM6;Q95FR1;Q9XQY8;Q8MBJ4;Q9MU01;O98770;Q29VB8;Q9XQX8;Q9MTU3;Q9MTV9;Q95AE2;Q95FL9;Q67H63;B7S4Q6;Q67H82;Q3L1L0;A2T5L5;Q9TLL5;Q9TLK3;Q95FM8;Q9FF03;Q71N61;Q29VB2;E1UZH9;Q9MRJ8;Q9GI23;Q95AN2;Q8SLU4;Q9MTU5;Q3ZU72;A8ASI2;Q9MW35;Q9TMV2;O98492;Q8HT82;B7S4P3;C0J3J3;Q95FQ3;Q8MBL0;Q9GER5;Q9MRK2;Q95FM7;Q9MRF4;Q67H80;Q29S89;Q257C7;B8PRK4;B7S4V7;…	3906	241	CID		111.74	1.75416e-08		2	55		1	1433.77	-3.89274	19/137	pps_Arabidopsis_trypsin_rep3.mgf
	High	ELQDIIAILGLDELSEEDR	O98766;Q9MTV1;Q9MTY1;Q95FJ1;Q9MU12;Q9MRM9;Q9MRK7;Q9BA74;Q9MRM6;Q95FR1;Q9XQY8;Q8MBJ4;Q9MU01;Q29VB8;Q9XQX8;Q9MTV9;Q95AE2;Q95FL9;Q67H63;Q6EYX5;B7S4Q6;Q95FI1;Q9XQY1;Q3L1L0;A2T5L5;Q9TLJ8;Q9TLL5;Q9TLK3;Q95FM8;Q9FF03;Q71N61;Q29VB2;E1UZH9;Q9MRJ8;Q95AN2;Q8SLU4;Q9MTU5;Q9MTZ8;Q3ZU72;Q9GET4;Q9MW35;Q9TMV2;O98492;Q8HT82;Q93Y44;B7S4P3;C0J3J3;Q95FQ3;Q9GER5;Q9MRK2;Q9MRF4;Q67H80;Q29S89;Q257C7;B8PRK4;B7S4V7;Q9MU78;…	3363	205	CID		104.53	9.5563e-08		8	55		1	2171.09	-7.38425	18/211	pps_Arabidopsis_trypsin_rep3.mgf
	High	AHGGVSVFGGVGER	O98766;Q9MTV1;Q9MTY1;Q95FJ1;Q9MU12;Q9MRM9;Q9BA74;Q9MRM6;Q95FR1;Q9XQY8;Q8MBJ4;Q9MU01;O98770;Q29VB8;Q9XQX8;Q9MTU3;Q9MTV9;Q95AE2;Q95FL9;Q67H63;B7S4Q6;Q95FI1;Q9XQY1;Q67H82;A2T5L5;Q9TLJ8;Q9TLL5;Q9TLK3;Q71N61;Q29VB2;E1UZH9;Q9MRJ8;Q9MTU5;Q9MTZ8;Q3ZU72;A8ASI2;Q9GET4;Q9TMV2;O98492;Q8HT82;Q93Y44;A8ASH2;B7S4P3;C0J3J3;Q95FQ3;Q9GER5;Q9MRK2;Q95FM7;Q9MRF4;Q67H80;Q29S89;Q257C7;B8PRK4;B7S4V7;Q9MU78;O98412;Q5W4R8;…	3365	226	CID		102.33	1.46154e-07	0	1	55	44	1	1328.66	-6.03062	20/119	pps_Arabidopsis_trypsin_rep3.mgf
	High	YKELQDIIAILGLDELSEEDRLTVAR	O98766;Q9MTV1;Q9MTY1;Q95FJ1;Q9MU12;Q9MRK7;Q9BA74;Q95FR1;Q9XQY8;Q8MBJ4;Q9MU01;Q29VB8;Q9XQX8;Q9MTV9;Q95AE2;Q95FL9;Q67H63;Q6EYX5;B7S4Q6;Q9XQY1;Q3L1L0;A2T5L5;Q9TLJ8;Q9TLL5;Q9TLK3;Q95FM8;Q9FF03;Q71N61;Q29VB2;E1UZH9;Q9MRJ8;Q95AN2;Q8SLU4;Q9MTU5;Q9MTZ8;Q3ZU72;Q9GET4;Q9MW35;Q9TMV2;O98492;Q93Y44;B7S4P3;C0J3J3;Q95FQ3;Q9GER5;Q9MRK2;Q9MRF4;Q67H80;Q29S89;Q257C7;B8PRK4;B7S4V7;Q9MU78;O98412;Q5W4R8;Q6YN69;Q8SLT5;…	2967	183	CID		94.81	8.92328e-07		7	55		1	3002.54	-21.9152	13/291	pps_Arabidopsis_trypsin_rep3.mgf
	High	TVLIMELINNIAK	O98766;Q9MTV1;Q9MTY1;Q95FJ1;Q8SLS8;Q9MU12;Q9MRM9;Q9MRK7;Q9BA74;Q9MRM6;Q95FR1;Q8MBJ4;Q9MU01;O98770;Q9XQX8;Q9MTU3;Q9MTV9;Q95AE2;Q95FL9;Q67H63;Q6EYX5;B7S4Q6;Q9XQY1;Q67H82;A2T5L5;Q9TLJ8;Q9TLL5;Q9TLK3;Q95FM8;Q9FF03;Q71N61;Q29VB2;E1UZH9;Q9TLL3;Q9MRJ8;Q95AN2;Q9MTU5;Q9MTZ8;Q3ZU72;A8ASI2;Q9GET4;Q9MW35;Q9TMV2;O98492;Q93Y44;A8ASH2;B7S4P3;C0J3J3;Q95FQ3;Q9MRK2;Q95FM7;Q9MRF4;Q67H80;Q29S89;Q257C7;B8PRK4;Q9MU78;…	3602	239	CID		94.13	1.15292e-06		6	56		1	1471.82	-24.8572	11/121	pps_Arabidopsis_trypsin_rep3.mgf
	High	TVLImELINNIAK	O98766;Q9MTV1;Q9MTY1;Q95FJ1;Q8SLS8;Q9MU12;Q9MRM9;Q9MRK7;Q9BA74;Q9MRM6;Q95FR1;Q8MBJ4;Q9MU01;O98770;Q9XQX8;Q9MTU3;Q9MTV9;Q95AE2;Q95FL9;Q67H63;Q6EYX5;B7S4Q6;Q9XQY1;Q67H82;A2T5L5;Q9TLJ8;Q9TLL5;Q9TLK3;Q95FM8;Q9FF03;Q71N61;Q29VB2;E1UZH9;Q9TLL3;Q9MRJ8;Q95AN2;Q9MTU5;Q9MTZ8;Q3ZU72;A8ASI2;Q9GET4;Q9MW35;Q9TMV2;O98492;Q93Y44;A8ASH2;B7S4P3;C0J3J3;Q95FQ3;Q9MRK2;Q95FM7;Q9MRF4;Q67H80;Q29S89;Q257C7;B8PRK4;Q9MU78;…	3602	239	CID	M5(Oxidation)	84.49	1.02393e-05		5	56		1	1487.83	-13.3441	10/121	pps_Arabidopsis_trypsin_rep3.mgf
	High	LSIFETGIKVVDLLAPYR	O98766;Q9MTV1;Q9MTY1;Q95FJ1;Q8SLS8;Q9MU12;Q9MRM9;Q95FR1;Q9XQY8;Q8MBJ4;Q9MU01;O98770;Q29VB8;Q9XQX8;Q95AE2;Q95FL9;B7S4Q6;Q95FI1;Q67H82;A2T5L5;Q9TLL5;Q9TLK3;Q95FM8;Q9FF03;Q71N61;Q29VB2;E1UZH9;Q9MRJ8;Q9GI23;Q95AN2;Q9MTU5;Q9MTZ8;Q3ZU72;A8ASI2;Q9GET4;Q9MW35;Q9TMV2;O98492;Q8HT82;Q93Y44;A8ASH2;B7S4P3;C0J3J3;Q95FQ3;Q8MBL0;Q95FM7;Q9MRF4;Q67H80;Q29S89;Q257C7;Q9MU78;O98412;Q5W4R8;Q6YN69;Q5J048;A8Y664;Q8SLT5;…	3727	204	CID		67.74	0.000422402		3	55	35	1	2034.15	-7.99277	11/180	pps_Arabidopsis_trypsin_rep3.mgf
	Medium	ELQDIIAILGLDELSEEDRLTVAR	O98766;Q9MTV1;Q9MTY1;Q95FJ1;Q9MU12;Q9MRK7;Q9BA74;Q95FR1;Q9XQY8;Q8MBJ4;Q9MU01;Q29VB8;Q9XQX8;Q9MTV9;Q95AE2;Q95FL9;Q67H63;Q6EYX5;B7S4Q6;Q9XQY1;Q3L1L0;A2T5L5;Q9TLJ8;Q9TLL5;Q9TLK3;Q95FM8;Q9FF03;Q71N61;Q29VB2;E1UZH9;Q9MRJ8;Q95AN2;Q8SLU4;Q9MTU5;Q9MTZ8;Q3ZU72;Q9GET4;Q9MW35;Q9TMV2;O98492;Q93Y44;B7S4P3;C0J3J3;Q95FQ3;Q9GER5;Q9MRK2;Q9MRF4;Q67H80;Q29S89;Q257C7;B8PRK4;B7S4V7;Q9MU78;O98412;Q5W4R8;Q6YN69;Q8SLT5;…	2972	184	CID		46.41	0.0651327		7	56		1	2711.38	-26.2987	12/269	pps_Arabidopsis_trypsin_rep3.mgf
	Low	GIYPAVDPLDSTSTmLQPR	O98766;Q9MTV1;Q95FJ1;Q8SLS8;Q9MU12;Q9MRM9;Q9MRK7;Q9BA74;Q9MRM6;Q95FR1;Q9XQY8;Q8MBJ4;Q9MU01;O98770;Q29VB8;Q9XQX8;Q9MTU3;Q9MTV9;Q95AE2;Q95FL9;Q67H63;Q6EYX5;B7S4Q6;Q95FI1;Q9XQY1;Q67H82;Q3L1L0;A2T5L5;Q9TLJ8;Q9TLL5;Q95FM8;Q9FF03;Q71N61;Q29VB2;E1UZH9;Q9TLL3;Q9MRJ8;Q9GI23;Q95AN2;Q8SLU4;Q9MTU5;Q9MTZ8;Q3ZU72;A8ASI2;Q9GET4;Q9MW35;Q9TMV2;O98492;Q8HT82;Q93Y44;A8ASH2;B7S4P3;C0J3J3;Q95FQ3;Q8MBL0;Q9GER5;Q9MRK2;…	2265	197	CID	M15(Oxidation)	40.5	0.245268	0	1	55	47	1	2076.99	-17.6343	9/167	pps_Arabidopsis_trypsin_rep3.mgf
	Low	ESGVINEQNIAESK	Q9MTV1;Q9MTY1;Q95FJ1;Q9MRM9;Q9MRM6;Q9XQY8;Q9MU01;O98770;Q29VB8;Q9XQX8;Q9MTU3;Q9MTV9;Q95FI1;Q9XQY1;Q67H82;A2T5L5;Q9TLJ8;Q9TLL5;Q95FM8;E1UZH9;Q9TLL3;Q9MRJ8;Q3ZU72;A8ASI2;Q9MW35;O98492;C0J3J3;Q95FQ3;Q9MRF4;Q67H80;Q29S89;Q257C7;Q5W4R8;Q6YN69;Q8SLT5;Q95FQ1;Q29VB0;A3KLS5;Q9MRU7;Q95FW7;Q9MRA6;O98418;Q8SLS1;Q8SLS2;Q9SC46;O98490;Q95FK8;Q9MTU8;Q9XQY6;Q9MRR6;Q29S86;Q9MRA2;Q9MRL6;Q9TLL7;Q95FM3;Q9MV64;Q9MTZ4;…	875	86	CID		39.51	0.27654		6	55		1	1517.73	-8.15279	17/145	pps_Arabidopsis_trypsin_rep3.mgf
	Low	LSIFETGIKVVDLLAPYRR	O98766;Q9MTV1;Q9MTY1;Q95FJ1;Q8SLS8;Q9MU12;Q9MRM9;Q95FR1;Q9XQY8;Q8MBJ4;Q9MU01;O98770;Q29VB8;Q9XQX8;Q95AE2;Q95FL9;B7S4Q6;Q95FI1;Q67H82;A2T5L5;Q9TLL5;Q9TLK3;Q95FM8;Q9FF03;Q71N61;Q29VB2;E1UZH9;Q9MRJ8;Q9GI23;Q95AN2;Q9MTU5;Q9MTZ8;Q3ZU72;A8ASI2;Q9GET4;Q9MW35;Q9TMV2;O98492;Q8HT82;Q93Y44;A8ASH2;B7S4P3;C0J3J3;Q95FQ3;Q8MBL0;Q95FM7;Q9MRF4;Q67H80;Q29S89;Q257C7;Q9MU78;O98412;Q5W4R8;Q6YN69;Q5J048;A8Y664;Q8SLT5;…	3721	203	CID		36.49	0.518393		3	55		1	2190.25	-7.21438	9/191	pps_Arabidopsis_trypsin_rep3.mgf
	Low	VALVYGQmNxPPGAR	Q257C7;Q95D42;Q95FV3;Q9SBN9	5	4	CID	M8(Oxidation), X10(E)	33.38	1.15463		8	55	39	1	1617.76	-28.8626	9/144	pps_Arabidopsis_trypsin_rep3.mgf
	Low	VVDLLAPYRR	O98766;Q9MTV1;Q9MTY1;Q95FJ1;Q8SLS8;Q9MU12;Q9MRM9;Q95FR1;Q9XQY8;Q8MBJ4;Q9MU01;O98770;Q29VB8;Q9XQX8;Q9MTV9;Q95AE2;Q95FL9;Q6EYX5;B7S4Q6;Q95FI1;Q67H82;A2T5L5;Q9TLL5;Q9TLK3;Q95FM8;Q9FF03;Q71N61;Q29VB2;E1UZH9;Q9TLL3;Q9MRJ8;Q9GI23;Q95AN2;Q9MTU5;Q9MTZ8;Q3ZU72;A8ASI2;Q9GET4;Q9MW35;Q9TMV2;O98492;Q8HT82;Q93Y44;A8ASH2;B7S4P3;C0J3J3;Q95FQ3;Q8MBL0;Q9GER5;Q95FM7;Q9MRF4;Q67H80;Q29S89;Q257C7;B8PRK4;Q9MU78;O98412;…	4066	235	CID		32.13	1.46474		3	55	40	1	1201.7	-8.33929	9/81	pps_Arabidopsis_trypsin_rep3.mgf
	Low	MPSAVGYQPTLSTEmGTLQER	Q9MTY1;Q9MRM6;Q9MTU3;Q95AE2;Q3L1L0;A2T5L5;Q9TLL5;E1UZH9;Q8SLU4;Q9MTZ8;Q95FQ3;Q95FM7;Q257C7;O98412;Q29VB0;Q9MRL5;Q95FL6;Q8MBK2;Q8SLS2;Q9SC46;Q67H62;B3SHD6;Q95FK8;Q9MTU8;C8YPI1;Q9MRR6;Q95FM3;Q9MTZ4;Q9XQY2;Q1PGD5;Q9SC47;Q9MRW3;P19366;Q9MRG6;Q95FW9;A9XUH0;Q3ZMJ5;Q8MBI2;Q95FN0;D7KRE0;Q8MBI0;E0XD31;Q8WH97;Q5YGM9;Q9SBN9;Q5UVH1;Q6YN70;Q09RD9;Q95FL0;E0XD20;B2BI37;Q5UVF9;Q5YGN7;Q9SC27;Q5YGK8;Q5UVH4;Q95FT4	571	57	CID	M15(Oxidation)	23.75	9.44389		3	55	32	1	2312.03	-26.7492	7/221	pps_Arabidopsis_trypsin_rep3.mgf
Q8SLS2	50.11	22	17	437	47.0614	5.07178	981.029	ATP synthase beta subunit (Fragment) OS=Sladenia celastrifolia GN=atpB PE=3 SV=1 - [Q8SLS2_9ERIC]
	Confidence Icon	Sequence	Protein Accessions	# Proteins	# Protein Groups	Activation Type	Modifications	IonScore	Exp Value	Δ Score	Rank	Identity High	Homology Threshold	Charge	m/z [Da]	ΔM [ppm]	Ions Matched	Spectrum File
	High	YKELQDIIAILGLDELSEEDR	O98766;Q9MTV1;Q9MTY1;Q95FJ1;Q9MU12;Q9MRM9;Q9MRK7;Q9BA74;Q9MRM6;Q95FR1;Q9XQY8;Q8MBJ4;Q9MU01;Q29VB8;Q9XQX8;Q9MTV9;Q95AE2;Q95FL9;Q67H63;Q6EYX5;B7S4Q6;Q95FI1;Q9XQY1;Q3L1L0;A2T5L5;Q9TLJ8;Q9TLL5;Q9TLK3;Q95FM8;Q9FF03;Q71N61;Q29VB2;E1UZH9;Q9MRJ8;Q95AN2;Q8SLU4;Q9MTU5;Q9MTZ8;Q3ZU72;Q9GET4;Q9MW35;Q9TMV2;O98492;Q8HT82;Q93Y44;B7S4P3;C0J3J3;Q95FQ3;Q9GER5;Q9MRK2;Q9MRF4;Q67H80;Q29S89;Q257C7;B8PRK4;B7S4V7;Q9MU78;…	3355	204	CID		170.28	2.54061e-14		7	55		1	2462.22	-18.76	18/233	pps_Arabidopsis_trypsin_rep3.mgf
	High	MPSAVGYQPTLSTEMGTLQER	Q9MTY1;Q9MRM6;Q9MTU3;Q95AE2;Q3L1L0;A2T5L5;Q9TLL5;E1UZH9;Q8SLU4;Q9MTZ8;Q95FQ3;Q95FM7;Q257C7;O98412;Q29VB0;Q9MRL5;Q95FL6;Q8MBK2;Q8SLS2;Q9SC46;Q67H62;B3SHD6;Q95FK8;Q9MTU8;C8YPI1;Q9MRR6;Q95FM3;Q9MTZ4;Q9XQY2;Q1PGD5;Q9SC47;Q9MRW3;P19366;Q9MRG6;Q95FW9;A9XUH0;Q3ZMJ5;Q8MBI2;Q95FN0;D7KRE0;Q8MBI0;E0XD31;Q8WH97;Q5YGM9;Q9SBN9;Q5UVH1;Q6YN70;Q09RD9;Q95FL0;E0XD20;B2BI37;Q5UVF9;Q5YGN7;Q9SC27;Q5YGK8;Q5UVH4;Q95FT4	571	57	CID		160.03	2.50901e-13		2	55		1	2296.04	-22.7353	17/221	pps_Arabidopsis_trypsin_rep3.mgf
	High	IFNVLGEPVDNLGPVDTR	O98766;Q9MTV1;Q9MTY1;Q8SLS8;Q9MU12;Q9BA74;Q95FR1;O98770;Q29VB8;Q9MTU3;Q95AE2;B7S4Q6;Q9XQY1;A2T5L5;Q9TLL5;Q9TLK3;Q95FM8;Q71N61;Q29VB2;E1UZH9;Q3ZU72;A8ASI2;Q9GET4;Q9MW35;Q9TMV2;O98492;Q8HT82;A8ASH2;B7S4P3;Q9GER5;Q9MRF4;Q257C7;B8PRK4;B7S4V7;Q9MU78;Q5W4R8;Q6YN69;Q5J048;Q8SLT5;Q9MRR7;Q3ZU73;A0AR48;Q9MRU7;Q9MRL5;O98595;Q95FL6;Q9MRA6;Q9MRQ6;Q8SLS2;O98404;Q9SC46;O98490;Q95FK8;Q9TLJ7;Q9MTU8;Q9MW37;Q9XQY6;…	1261	100	CID		157.3	5.06106e-13		2	55		1	1955.02	-1.26407	14/187	pps_Arabidopsis_trypsin_rep3.mgf
	High	DVNEQDVLLFIDNIFR	Q9MTY1;Q95FJ1;Q9MU12;Q9BA74;Q9MRM6;Q95FR1;Q9XQY8;Q8MBJ4;Q9MU01;Q29VB8;Q9XQX8;Q9MTU3;Q9MTV9;Q95AE2;Q95FL9;Q67H63;Q6EYX5;Q95FI1;Q67H82;Q3L1L0;A2T5L5;Q9TLJ8;Q9TLK3;Q95FM8;Q9FF03;E1UZH9;Q9MRJ8;Q9GI23;Q95AN2;Q8SLU4;Q9MTU5;Q9MTZ8;Q3ZU72;A8ASI2;Q9GET4;Q9MW35;Q9TMV2;O98492;Q8HT82;Q93Y44;A8ASH2;B7S4P3;C0J3J3;Q8MBL0;Q9GER5;Q9MRK2;Q95FM7;Q9MRF4;Q67H80;Q29S89;Q257C7;Q9MU78;O98412;Q5W4R8;A8Y664;Q8SLT5;Q95FQ1;…	2339	174	CID		143.27	1.29342e-11		3	55		1	1950.02	10.9596	15/172	pps_Arabidopsis_trypsin_rep3.mgf
	High	GIYPAVDPLDSTSTMLQPR	O98766;Q9MTV1;Q95FJ1;Q8SLS8;Q9MU12;Q9MRM9;Q9MRK7;Q9BA74;Q9MRM6;Q95FR1;Q9XQY8;Q8MBJ4;Q9MU01;O98770;Q29VB8;Q9XQX8;Q9MTU3;Q9MTV9;Q95AE2;Q95FL9;Q67H63;Q6EYX5;B7S4Q6;Q95FI1;Q9XQY1;Q67H82;Q3L1L0;A2T5L5;Q9TLJ8;Q9TLL5;Q95FM8;Q9FF03;Q71N61;Q29VB2;E1UZH9;Q9TLL3;Q9MRJ8;Q9GI23;Q95AN2;Q8SLU4;Q9MTU5;Q9MTZ8;Q3ZU72;A8ASI2;Q9GET4;Q9MW35;Q9TMV2;O98492;Q8HT82;Q93Y44;A8ASH2;B7S4P3;C0J3J3;Q95FQ3;Q8MBL0;Q9GER5;Q9MRK2;…	2265	197	CID		128.63	3.74874e-10		2	55		1	2061.01	-11.1165	14/167	pps_Arabidopsis_trypsin_rep3.mgf
	High	VALVYGQMNEPPGAR	Q9MTV1;Q9MTY1;Q95FJ1;Q9MU12;Q9MRM9;Q9MRK7;Q9BA74;Q9MRM6;Q95FR1;Q9XQY8;Q8MBJ4;Q9MU01;O98770;Q29VB8;Q9XQX8;Q9MTU3;Q9MTV9;Q95AE2;Q95FL9;Q67H63;Q6EYX5;B7S4Q6;Q95FI1;Q9XQY1;Q67H82;A2T5L5;Q9TLJ8;Q9TLL5;Q9TLK3;Q95FM8;Q9FF03;Q71N61;E1UZH9;Q9TLL3;Q9GI23;Q95AN2;Q8SLU4;Q9MTU5;Q9MTZ8;A8ASI2;Q9GET4;Q9MW35;Q9TMV2;O98492;Q8HT82;Q93Y44;A8ASH2;B7S4P3;C0J3J3;Q95FQ3;Q8MBL0;Q9GER5;Q9MRK2;Q95FM7;Q9MRF4;Q67H80;Q29S89;…	4104	240	CID		115.6	7.36178e-09		4	55		1	1601.78	-17.1192	11/133	pps_Arabidopsis_trypsin_rep3.mgf
	High	FVQAGSEVSALLGR	O98766;Q9MTV1;Q9MTY1;Q95FJ1;Q8SLS8;Q9MU12;Q9MRM9;Q9MRK7;Q9BA74;Q9MRM6;Q95FR1;Q9XQY8;Q8MBJ4;Q9MU01;O98770;Q29VB8;Q9XQX8;Q9MTU3;Q9MTV9;Q95AE2;Q95FL9;Q67H63;B7S4Q6;Q67H82;Q3L1L0;A2T5L5;Q9TLL5;Q9TLK3;Q95FM8;Q9FF03;Q71N61;Q29VB2;E1UZH9;Q9MRJ8;Q9GI23;Q95AN2;Q8SLU4;Q9MTU5;Q3ZU72;A8ASI2;Q9MW35;Q9TMV2;O98492;Q8HT82;B7S4P3;C0J3J3;Q95FQ3;Q8MBL0;Q9GER5;Q9MRK2;Q95FM7;Q9MRF4;Q67H80;Q29S89;Q257C7;B8PRK4;B7S4V7;…	3906	241	CID		111.74	1.75416e-08		2	55		1	1433.77	-3.89274	19/137	pps_Arabidopsis_trypsin_rep3.mgf
	High	ELQDIIAILGLDELSEEDR	O98766;Q9MTV1;Q9MTY1;Q95FJ1;Q9MU12;Q9MRM9;Q9MRK7;Q9BA74;Q9MRM6;Q95FR1;Q9XQY8;Q8MBJ4;Q9MU01;Q29VB8;Q9XQX8;Q9MTV9;Q95AE2;Q95FL9;Q67H63;Q6EYX5;B7S4Q6;Q95FI1;Q9XQY1;Q3L1L0;A2T5L5;Q9TLJ8;Q9TLL5;Q9TLK3;Q95FM8;Q9FF03;Q71N61;Q29VB2;E1UZH9;Q9MRJ8;Q95AN2;Q8SLU4;Q9MTU5;Q9MTZ8;Q3ZU72;Q9GET4;Q9MW35;Q9TMV2;O98492;Q8HT82;Q93Y44;B7S4P3;C0J3J3;Q95FQ3;Q9GER5;Q9MRK2;Q9MRF4;Q67H80;Q29S89;Q257C7;B8PRK4;B7S4V7;Q9MU78;…	3363	205	CID		104.53	9.5563e-08		8	55		1	2171.09	-7.38425	18/211	pps_Arabidopsis_trypsin_rep3.mgf
	High	AHGGVSVFGGVGER	O98766;Q9MTV1;Q9MTY1;Q95FJ1;Q9MU12;Q9MRM9;Q9BA74;Q9MRM6;Q95FR1;Q9XQY8;Q8MBJ4;Q9MU01;O98770;Q29VB8;Q9XQX8;Q9MTU3;Q9MTV9;Q95AE2;Q95FL9;Q67H63;B7S4Q6;Q95FI1;Q9XQY1;Q67H82;A2T5L5;Q9TLJ8;Q9TLL5;Q9TLK3;Q71N61;Q29VB2;E1UZH9;Q9MRJ8;Q9MTU5;Q9MTZ8;Q3ZU72;A8ASI2;Q9GET4;Q9TMV2;O98492;Q8HT82;Q93Y44;A8ASH2;B7S4P3;C0J3J3;Q95FQ3;Q9GER5;Q9MRK2;Q95FM7;Q9MRF4;Q67H80;Q29S89;Q257C7;B8PRK4;B7S4V7;Q9MU78;O98412;Q5W4R8;…	3365	226	CID		102.33	1.46154e-07	0	1	55	44	1	1328.66	-6.03062	20/119	pps_Arabidopsis_trypsin_rep3.mgf
	High	YKELQDIIAILGLDELSEEDRLTVAR	O98766;Q9MTV1;Q9MTY1;Q95FJ1;Q9MU12;Q9MRK7;Q9BA74;Q95FR1;Q9XQY8;Q8MBJ4;Q9MU01;Q29VB8;Q9XQX8;Q9MTV9;Q95AE2;Q95FL9;Q67H63;Q6EYX5;B7S4Q6;Q9XQY1;Q3L1L0;A2T5L5;Q9TLJ8;Q9TLL5;Q9TLK3;Q95FM8;Q9FF03;Q71N61;Q29VB2;E1UZH9;Q9MRJ8;Q95AN2;Q8SLU4;Q9MTU5;Q9MTZ8;Q3ZU72;Q9GET4;Q9MW35;Q9TMV2;O98492;Q93Y44;B7S4P3;C0J3J3;Q95FQ3;Q9GER5;Q9MRK2;Q9MRF4;Q67H80;Q29S89;Q257C7;B8PRK4;B7S4V7;Q9MU78;O98412;Q5W4R8;Q6YN69;Q8SLT5;…	2967	183	CID		94.81	8.92328e-07		7	55		1	3002.54	-21.9152	13/291	pps_Arabidopsis_trypsin_rep3.mgf
	High	TVLIMELINNIAK	O98766;Q9MTV1;Q9MTY1;Q95FJ1;Q8SLS8;Q9MU12;Q9MRM9;Q9MRK7;Q9BA74;Q9MRM6;Q95FR1;Q8MBJ4;Q9MU01;O98770;Q9XQX8;Q9MTU3;Q9MTV9;Q95AE2;Q95FL9;Q67H63;Q6EYX5;B7S4Q6;Q9XQY1;Q67H82;A2T5L5;Q9TLJ8;Q9TLL5;Q9TLK3;Q95FM8;Q9FF03;Q71N61;Q29VB2;E1UZH9;Q9TLL3;Q9MRJ8;Q95AN2;Q9MTU5;Q9MTZ8;Q3ZU72;A8ASI2;Q9GET4;Q9MW35;Q9TMV2;O98492;Q93Y44;A8ASH2;B7S4P3;C0J3J3;Q95FQ3;Q9MRK2;Q95FM7;Q9MRF4;Q67H80;Q29S89;Q257C7;B8PRK4;Q9MU78;…	3602	239	CID		94.13	1.15292e-06		6	56		1	1471.82	-24.8572	11/121	pps_Arabidopsis_trypsin_rep3.mgf
	High	TVLImELINNIAK	O98766;Q9MTV1;Q9MTY1;Q95FJ1;Q8SLS8;Q9MU12;Q9MRM9;Q9MRK7;Q9BA74;Q9MRM6;Q95FR1;Q8MBJ4;Q9MU01;O98770;Q9XQX8;Q9MTU3;Q9MTV9;Q95AE2;Q95FL9;Q67H63;Q6EYX5;B7S4Q6;Q9XQY1;Q67H82;A2T5L5;Q9TLJ8;Q9TLL5;Q9TLK3;Q95FM8;Q9FF03;Q71N61;Q29VB2;E1UZH9;Q9TLL3;Q9MRJ8;Q95AN2;Q9MTU5;Q9MTZ8;Q3ZU72;A8ASI2;Q9GET4;Q9MW35;Q9TMV2;O98492;Q93Y44;A8ASH2;B7S4P3;C0J3J3;Q95FQ3;Q9MRK2;Q95FM7;Q9MRF4;Q67H80;Q29S89;Q257C7;B8PRK4;Q9MU78;…	3602	239	CID	M5(Oxidation)	84.49	1.02393e-05		5	56		1	1487.83	-13.3441	10/121	pps_Arabidopsis_trypsin_rep3.mgf
	High	LSIFETGIKVVDLLAPYR	O98766;Q9MTV1;Q9MTY1;Q95FJ1;Q8SLS8;Q9MU12;Q9MRM9;Q95FR1;Q9XQY8;Q8MBJ4;Q9MU01;O98770;Q29VB8;Q9XQX8;Q95AE2;Q95FL9;B7S4Q6;Q95FI1;Q67H82;A2T5L5;Q9TLL5;Q9TLK3;Q95FM8;Q9FF03;Q71N61;Q29VB2;E1UZH9;Q9MRJ8;Q9GI23;Q95AN2;Q9MTU5;Q9MTZ8;Q3ZU72;A8ASI2;Q9GET4;Q9MW35;Q9TMV2;O98492;Q8HT82;Q93Y44;A8ASH2;B7S4P3;C0J3J3;Q95FQ3;Q8MBL0;Q95FM7;Q9MRF4;Q67H80;Q29S89;Q257C7;Q9MU78;O98412;Q5W4R8;Q6YN69;Q5J048;A8Y664;Q8SLT5;…	3727	204	CID		67.74	0.000422402		3	55	35	1	2034.15	-7.99277	11/180	pps_Arabidopsis_trypsin_rep3.mgf
	Medium	ELQDIIAILGLDELSEEDRLTVAR	O98766;Q9MTV1;Q9MTY1;Q95FJ1;Q9MU12;Q9MRK7;Q9BA74;Q95FR1;Q9XQY8;Q8MBJ4;Q9MU01;Q29VB8;Q9XQX8;Q9MTV9;Q95AE2;Q95FL9;Q67H63;Q6EYX5;B7S4Q6;Q9XQY1;Q3L1L0;A2T5L5;Q9TLJ8;Q9TLL5;Q9TLK3;Q95FM8;Q9FF03;Q71N61;Q29VB2;E1UZH9;Q9MRJ8;Q95AN2;Q8SLU4;Q9MTU5;Q9MTZ8;Q3ZU72;Q9GET4;Q9MW35;Q9TMV2;O98492;Q93Y44;B7S4P3;C0J3J3;Q95FQ3;Q9GER5;Q9MRK2;Q9MRF4;Q67H80;Q29S89;Q257C7;B8PRK4;B7S4V7;Q9MU78;O98412;Q5W4R8;Q6YN69;Q8SLT5;…	2972	184	CID		46.41	0.0651327		7	56		1	2711.38	-26.2987	12/269	pps_Arabidopsis_trypsin_rep3.mgf
	Low	GIYPAVDPLDSTSTmLQPR	O98766;Q9MTV1;Q95FJ1;Q8SLS8;Q9MU12;Q9MRM9;Q9MRK7;Q9BA74;Q9MRM6;Q95FR1;Q9XQY8;Q8MBJ4;Q9MU01;O98770;Q29VB8;Q9XQX8;Q9MTU3;Q9MTV9;Q95AE2;Q95FL9;Q67H63;Q6EYX5;B7S4Q6;Q95FI1;Q9XQY1;Q67H82;Q3L1L0;A2T5L5;Q9TLJ8;Q9TLL5;Q95FM8;Q9FF03;Q71N61;Q29VB2;E1UZH9;Q9TLL3;Q9MRJ8;Q9GI23;Q95AN2;Q8SLU4;Q9MTU5;Q9MTZ8;Q3ZU72;A8ASI2;Q9GET4;Q9MW35;Q9TMV2;O98492;Q8HT82;Q93Y44;A8ASH2;B7S4P3;C0J3J3;Q95FQ3;Q8MBL0;Q9GER5;Q9MRK2;…	2265	197	CID	M15(Oxidation)	40.5	0.245268	0	1	55	47	1	2076.99	-17.6343	9/167	pps_Arabidopsis_trypsin_rep3.mgf
	Low	ESGVINEQNIAESK	Q9MTV1;Q9MTY1;Q95FJ1;Q9MRM9;Q9MRM6;Q9XQY8;Q9MU01;O98770;Q29VB8;Q9XQX8;Q9MTU3;Q9MTV9;Q95FI1;Q9XQY1;Q67H82;A2T5L5;Q9TLJ8;Q9TLL5;Q95FM8;E1UZH9;Q9TLL3;Q9MRJ8;Q3ZU72;A8ASI2;Q9MW35;O98492;C0J3J3;Q95FQ3;Q9MRF4;Q67H80;Q29S89;Q257C7;Q5W4R8;Q6YN69;Q8SLT5;Q95FQ1;Q29VB0;A3KLS5;Q9MRU7;Q95FW7;Q9MRA6;O98418;Q8SLS1;Q8SLS2;Q9SC46;O98490;Q95FK8;Q9MTU8;Q9XQY6;Q9MRR6;Q29S86;Q9MRA2;Q9MRL6;Q9TLL7;Q95FM3;Q9MV64;Q9MTZ4;…	875	86	CID		39.51	0.27654		6	55		1	1517.73	-8.15279	17/145	pps_Arabidopsis_trypsin_rep3.mgf
	Low	LSIFETGIKVVDLLAPYRR	O98766;Q9MTV1;Q9MTY1;Q95FJ1;Q8SLS8;Q9MU12;Q9MRM9;Q95FR1;Q9XQY8;Q8MBJ4;Q9MU01;O98770;Q29VB8;Q9XQX8;Q95AE2;Q95FL9;B7S4Q6;Q95FI1;Q67H82;A2T5L5;Q9TLL5;Q9TLK3;Q95FM8;Q9FF03;Q71N61;Q29VB2;E1UZH9;Q9MRJ8;Q9GI23;Q95AN2;Q9MTU5;Q9MTZ8;Q3ZU72;A8ASI2;Q9GET4;Q9MW35;Q9TMV2;O98492;Q8HT82;Q93Y44;A8ASH2;B7S4P3;C0J3J3;Q95FQ3;Q8MBL0;Q95FM7;Q9MRF4;Q67H80;Q29S89;Q257C7;Q9MU78;O98412;Q5W4R8;Q6YN69;Q5J048;A8Y664;Q8SLT5;…	3721	203	CID		36.49	0.518393		3	55		1	2190.25	-7.21438	9/191	pps_Arabidopsis_trypsin_rep3.mgf
	Low	VALVYGQmNEPPGAR	Q9MTV1;Q9MTY1;Q95FJ1;Q9MU12;Q9MRM9;Q9MRK7;Q9BA74;Q9MRM6;Q95FR1;Q9XQY8;Q8MBJ4;Q9MU01;O98770;Q29VB8;Q9XQX8;Q9MTU3;Q9MTV9;Q95AE2;Q95FL9;Q67H63;Q6EYX5;B7S4Q6;Q95FI1;Q9XQY1;Q67H82;A2T5L5;Q9TLJ8;Q9TLL5;Q9TLK3;Q95FM8;Q9FF03;Q71N61;E1UZH9;Q9TLL3;Q9GI23;Q95AN2;Q8SLU4;Q9MTU5;Q9MTZ8;A8ASI2;Q9GET4;Q9MW35;Q9TMV2;O98492;Q8HT82;Q93Y44;A8ASH2;B7S4P3;C0J3J3;Q95FQ3;Q8MBL0;Q9GER5;Q9MRK2;Q95FM7;Q9MRF4;Q67H80;Q29S89;…	4104	240	CID	M8(Oxidation)	33.38	1.15463		5	55	39	1	1617.76	-28.8626	9/133	pps_Arabidopsis_trypsin_rep3.mgf
	Low	VVDLLAPYRR	O98766;Q9MTV1;Q9MTY1;Q95FJ1;Q8SLS8;Q9MU12;Q9MRM9;Q95FR1;Q9XQY8;Q8MBJ4;Q9MU01;O98770;Q29VB8;Q9XQX8;Q9MTV9;Q95AE2;Q95FL9;Q6EYX5;B7S4Q6;Q95FI1;Q67H82;A2T5L5;Q9TLL5;Q9TLK3;Q95FM8;Q9FF03;Q71N61;Q29VB2;E1UZH9;Q9TLL3;Q9MRJ8;Q9GI23;Q95AN2;Q9MTU5;Q9MTZ8;Q3ZU72;A8ASI2;Q9GET4;Q9MW35;Q9TMV2;O98492;Q8HT82;Q93Y44;A8ASH2;B7S4P3;C0J3J3;Q95FQ3;Q8MBL0;Q9GER5;Q95FM7;Q9MRF4;Q67H80;Q29S89;Q257C7;B8PRK4;Q9MU78;O98412;…	4066	235	CID		32.13	1.46474		3	55	40	1	1201.7	-8.33929	9/81	pps_Arabidopsis_trypsin_rep3.mgf
	Low	GFQLILSGELDGLxEQAFYLVGNIDEATAK	Q8SLS2	1	1	CID	X14(M), X14(Oxidation)	29.42	2.76799		5	55		1	3258.55	-23.0889	9/330	pps_Arabidopsis_trypsin_rep3.mgf
	Low	GFQLILSGELDGLxEQAFYLVGNIDEATAK	Q8SLS2	1	1	CID	X14(F)	27.81	4.01019		6	55		1	3258.55	-33.2176	8/330	pps_Arabidopsis_trypsin_rep3.mgf
	Low	MPSAVGYQPTLSTEmGTLQER	Q9MTY1;Q9MRM6;Q9MTU3;Q95AE2;Q3L1L0;A2T5L5;Q9TLL5;E1UZH9;Q8SLU4;Q9MTZ8;Q95FQ3;Q95FM7;Q257C7;O98412;Q29VB0;Q9MRL5;Q95FL6;Q8MBK2;Q8SLS2;Q9SC46;Q67H62;B3SHD6;Q95FK8;Q9MTU8;C8YPI1;Q9MRR6;Q95FM3;Q9MTZ4;Q9XQY2;Q1PGD5;Q9SC47;Q9MRW3;P19366;Q9MRG6;Q95FW9;A9XUH0;Q3ZMJ5;Q8MBI2;Q95FN0;D7KRE0;Q8MBI0;E0XD31;Q8WH97;Q5YGM9;Q9SBN9;Q5UVH1;Q6YN70;Q09RD9;Q95FL0;E0XD20;B2BI37;Q5UVF9;Q5YGN7;Q9SC27;Q5YGK8;Q5UVH4;Q95FT4	571	57	CID	M15(Oxidation)	23.75	9.44389		3	55	32	1	2312.03	-26.7492	7/221	pps_Arabidopsis_trypsin_rep3.mgf
Q9MTU8	39.09	18	14	481	51.8641	5.10986	981.029	ATP synthase beta subunit (Fragment) OS=Urtica dioica GN=atpB PE=3 SV=1 - [Q9MTU8_URTDI]
	Confidence Icon	Sequence	Protein Accessions	# Proteins	# Protein Groups	Activation Type	Modifications	IonScore	Exp Value	Δ Score	Rank	Identity High	Homology Threshold	Charge	m/z [Da]	ΔM [ppm]	Ions Matched	Spectrum File
	High	YKELQDIIAILGLDELSEEDR	O98766;Q9MTV1;Q9MTY1;Q95FJ1;Q9MU12;Q9MRM9;Q9MRK7;Q9BA74;Q9MRM6;Q95FR1;Q9XQY8;Q8MBJ4;Q9MU01;Q29VB8;Q9XQX8;Q9MTV9;Q95AE2;Q95FL9;Q67H63;Q6EYX5;B7S4Q6;Q95FI1;Q9XQY1;Q3L1L0;A2T5L5;Q9TLJ8;Q9TLL5;Q9TLK3;Q95FM8;Q9FF03;Q71N61;Q29VB2;E1UZH9;Q9MRJ8;Q95AN2;Q8SLU4;Q9MTU5;Q9MTZ8;Q3ZU72;Q9GET4;Q9MW35;Q9TMV2;O98492;Q8HT82;Q93Y44;B7S4P3;C0J3J3;Q95FQ3;Q9GER5;Q9MRK2;Q9MRF4;Q67H80;Q29S89;Q257C7;B8PRK4;B7S4V7;Q9MU78;…	3355	204	CID		170.28	2.54061e-14		7	55		1	2462.22	-18.76	18/233	pps_Arabidopsis_trypsin_rep3.mgf
	High	MPSAVGYQPTLSTEMGTLQER	Q9MTY1;Q9MRM6;Q9MTU3;Q95AE2;Q3L1L0;A2T5L5;Q9TLL5;E1UZH9;Q8SLU4;Q9MTZ8;Q95FQ3;Q95FM7;Q257C7;O98412;Q29VB0;Q9MRL5;Q95FL6;Q8MBK2;Q8SLS2;Q9SC46;Q67H62;B3SHD6;Q95FK8;Q9MTU8;C8YPI1;Q9MRR6;Q95FM3;Q9MTZ4;Q9XQY2;Q1PGD5;Q9SC47;Q9MRW3;P19366;Q9MRG6;Q95FW9;A9XUH0;Q3ZMJ5;Q8MBI2;Q95FN0;D7KRE0;Q8MBI0;E0XD31;Q8WH97;Q5YGM9;Q9SBN9;Q5UVH1;Q6YN70;Q09RD9;Q95FL0;E0XD20;B2BI37;Q5UVF9;Q5YGN7;Q9SC27;Q5YGK8;Q5UVH4;Q95FT4	571	57	CID		160.03	2.50901e-13		2	55		1	2296.04	-22.7353	17/221	pps_Arabidopsis_trypsin_rep3.mgf
	High	IFNVLGEPVDNLGPVDTR	O98766;Q9MTV1;Q9MTY1;Q8SLS8;Q9MU12;Q9BA74;Q95FR1;O98770;Q29VB8;Q9MTU3;Q95AE2;B7S4Q6;Q9XQY1;A2T5L5;Q9TLL5;Q9TLK3;Q95FM8;Q71N61;Q29VB2;E1UZH9;Q3ZU72;A8ASI2;Q9GET4;Q9MW35;Q9TMV2;O98492;Q8HT82;A8ASH2;B7S4P3;Q9GER5;Q9MRF4;Q257C7;B8PRK4;B7S4V7;Q9MU78;Q5W4R8;Q6YN69;Q5J048;Q8SLT5;Q9MRR7;Q3ZU73;A0AR48;Q9MRU7;Q9MRL5;O98595;Q95FL6;Q9MRA6;Q9MRQ6;Q8SLS2;O98404;Q9SC46;O98490;Q95FK8;Q9TLJ7;Q9MTU8;Q9MW37;Q9XQY6;…	1261	100	CID		157.3	5.06106e-13		2	55		1	1955.02	-1.26407	14/187	pps_Arabidopsis_trypsin_rep3.mgf
	High	DVNEQDVLLFIDNIFR	Q9MTY1;Q95FJ1;Q9MU12;Q9BA74;Q9MRM6;Q95FR1;Q9XQY8;Q8MBJ4;Q9MU01;Q29VB8;Q9XQX8;Q9MTU3;Q9MTV9;Q95AE2;Q95FL9;Q67H63;Q6EYX5;Q95FI1;Q67H82;Q3L1L0;A2T5L5;Q9TLJ8;Q9TLK3;Q95FM8;Q9FF03;E1UZH9;Q9MRJ8;Q9GI23;Q95AN2;Q8SLU4;Q9MTU5;Q9MTZ8;Q3ZU72;A8ASI2;Q9GET4;Q9MW35;Q9TMV2;O98492;Q8HT82;Q93Y44;A8ASH2;B7S4P3;C0J3J3;Q8MBL0;Q9GER5;Q9MRK2;Q95FM7;Q9MRF4;Q67H80;Q29S89;Q257C7;Q9MU78;O98412;Q5W4R8;A8Y664;Q8SLT5;Q95FQ1;…	2339	174	CID		143.27	1.29342e-11		3	55		1	1950.02	10.9596	15/172	pps_Arabidopsis_trypsin_rep3.mgf
	High	GIYPAVDPLDSTSTMLQPR	O98766;Q9MTV1;Q95FJ1;Q8SLS8;Q9MU12;Q9MRM9;Q9MRK7;Q9BA74;Q9MRM6;Q95FR1;Q9XQY8;Q8MBJ4;Q9MU01;O98770;Q29VB8;Q9XQX8;Q9MTU3;Q9MTV9;Q95AE2;Q95FL9;Q67H63;Q6EYX5;B7S4Q6;Q95FI1;Q9XQY1;Q67H82;Q3L1L0;A2T5L5;Q9TLJ8;Q9TLL5;Q95FM8;Q9FF03;Q71N61;Q29VB2;E1UZH9;Q9TLL3;Q9MRJ8;Q9GI23;Q95AN2;Q8SLU4;Q9MTU5;Q9MTZ8;Q3ZU72;A8ASI2;Q9GET4;Q9MW35;Q9TMV2;O98492;Q8HT82;Q93Y44;A8ASH2;B7S4P3;C0J3J3;Q95FQ3;Q8MBL0;Q9GER5;Q9MRK2;…	2265	197	CID		128.63	3.74874e-10		2	55		1	2061.01	-11.1165	14/167	pps_Arabidopsis_trypsin_rep3.mgf
	High	VALVYGQMNEPPGAR	Q9MTV1;Q9MTY1;Q95FJ1;Q9MU12;Q9MRM9;Q9MRK7;Q9BA74;Q9MRM6;Q95FR1;Q9XQY8;Q8MBJ4;Q9MU01;O98770;Q29VB8;Q9XQX8;Q9MTU3;Q9MTV9;Q95AE2;Q95FL9;Q67H63;Q6EYX5;B7S4Q6;Q95FI1;Q9XQY1;Q67H82;A2T5L5;Q9TLJ8;Q9TLL5;Q9TLK3;Q95FM8;Q9FF03;Q71N61;E1UZH9;Q9TLL3;Q9GI23;Q95AN2;Q8SLU4;Q9MTU5;Q9MTZ8;A8ASI2;Q9GET4;Q9MW35;Q9TMV2;O98492;Q8HT82;Q93Y44;A8ASH2;B7S4P3;C0J3J3;Q95FQ3;Q8MBL0;Q9GER5;Q9MRK2;Q95FM7;Q9MRF4;Q67H80;Q29S89;…	4104	240	CID		115.6	7.36178e-09		4	55		1	1601.78	-17.1192	11/133	pps_Arabidopsis_trypsin_rep3.mgf
	High	FVQAGSEVSALLGR	O98766;Q9MTV1;Q9MTY1;Q95FJ1;Q8SLS8;Q9MU12;Q9MRM9;Q9MRK7;Q9BA74;Q9MRM6;Q95FR1;Q9XQY8;Q8MBJ4;Q9MU01;O98770;Q29VB8;Q9XQX8;Q9MTU3;Q9MTV9;Q95AE2;Q95FL9;Q67H63;B7S4Q6;Q67H82;Q3L1L0;A2T5L5;Q9TLL5;Q9TLK3;Q95FM8;Q9FF03;Q71N61;Q29VB2;E1UZH9;Q9MRJ8;Q9GI23;Q95AN2;Q8SLU4;Q9MTU5;Q3ZU72;A8ASI2;Q9MW35;Q9TMV2;O98492;Q8HT82;B7S4P3;C0J3J3;Q95FQ3;Q8MBL0;Q9GER5;Q9MRK2;Q95FM7;Q9MRF4;Q67H80;Q29S89;Q257C7;B8PRK4;B7S4V7;…	3906	241	CID		111.74	1.75416e-08		2	55		1	1433.77	-3.89274	19/137	pps_Arabidopsis_trypsin_rep3.mgf
	High	ELQDIIAILGLDELSEEDR	O98766;Q9MTV1;Q9MTY1;Q95FJ1;Q9MU12;Q9MRM9;Q9MRK7;Q9BA74;Q9MRM6;Q95FR1;Q9XQY8;Q8MBJ4;Q9MU01;Q29VB8;Q9XQX8;Q9MTV9;Q95AE2;Q95FL9;Q67H63;Q6EYX5;B7S4Q6;Q95FI1;Q9XQY1;Q3L1L0;A2T5L5;Q9TLJ8;Q9TLL5;Q9TLK3;Q95FM8;Q9FF03;Q71N61;Q29VB2;E1UZH9;Q9MRJ8;Q95AN2;Q8SLU4;Q9MTU5;Q9MTZ8;Q3ZU72;Q9GET4;Q9MW35;Q9TMV2;O98492;Q8HT82;Q93Y44;B7S4P3;C0J3J3;Q95FQ3;Q9GER5;Q9MRK2;Q9MRF4;Q67H80;Q29S89;Q257C7;B8PRK4;B7S4V7;Q9MU78;…	3363	205	CID		104.53	9.5563e-08		8	55		1	2171.09	-7.38425	18/211	pps_Arabidopsis_trypsin_rep3.mgf
	High	AHGGVSVFGGVGER	O98766;Q9MTV1;Q9MTY1;Q95FJ1;Q9MU12;Q9MRM9;Q9BA74;Q9MRM6;Q95FR1;Q9XQY8;Q8MBJ4;Q9MU01;O98770;Q29VB8;Q9XQX8;Q9MTU3;Q9MTV9;Q95AE2;Q95FL9;Q67H63;B7S4Q6;Q95FI1;Q9XQY1;Q67H82;A2T5L5;Q9TLJ8;Q9TLL5;Q9TLK3;Q71N61;Q29VB2;E1UZH9;Q9MRJ8;Q9MTU5;Q9MTZ8;Q3ZU72;A8ASI2;Q9GET4;Q9TMV2;O98492;Q8HT82;Q93Y44;A8ASH2;B7S4P3;C0J3J3;Q95FQ3;Q9GER5;Q9MRK2;Q95FM7;Q9MRF4;Q67H80;Q29S89;Q257C7;B8PRK4;B7S4V7;Q9MU78;O98412;Q5W4R8;…	3365	226	CID		102.33	1.46154e-07	0	1	55	44	1	1328.66	-6.03062	20/119	pps_Arabidopsis_trypsin_rep3.mgf
	High	YKELQDIIAILGLDELSEEDRLTVAR	O98766;Q9MTV1;Q9MTY1;Q95FJ1;Q9MU12;Q9MRK7;Q9BA74;Q95FR1;Q9XQY8;Q8MBJ4;Q9MU01;Q29VB8;Q9XQX8;Q9MTV9;Q95AE2;Q95FL9;Q67H63;Q6EYX5;B7S4Q6;Q9XQY1;Q3L1L0;A2T5L5;Q9TLJ8;Q9TLL5;Q9TLK3;Q95FM8;Q9FF03;Q71N61;Q29VB2;E1UZH9;Q9MRJ8;Q95AN2;Q8SLU4;Q9MTU5;Q9MTZ8;Q3ZU72;Q9GET4;Q9MW35;Q9TMV2;O98492;Q93Y44;B7S4P3;C0J3J3;Q95FQ3;Q9GER5;Q9MRK2;Q9MRF4;Q67H80;Q29S89;Q257C7;B8PRK4;B7S4V7;Q9MU78;O98412;Q5W4R8;Q6YN69;Q8SLT5;…	2967	183	CID		94.81	8.92328e-07		7	55		1	3002.54	-21.9152	13/291	pps_Arabidopsis_trypsin_rep3.mgf
	High	TVLIMELINNIAK	O98766;Q9MTV1;Q9MTY1;Q95FJ1;Q8SLS8;Q9MU12;Q9MRM9;Q9MRK7;Q9BA74;Q9MRM6;Q95FR1;Q8MBJ4;Q9MU01;O98770;Q9XQX8;Q9MTU3;Q9MTV9;Q95AE2;Q95FL9;Q67H63;Q6EYX5;B7S4Q6;Q9XQY1;Q67H82;A2T5L5;Q9TLJ8;Q9TLL5;Q9TLK3;Q95FM8;Q9FF03;Q71N61;Q29VB2;E1UZH9;Q9TLL3;Q9MRJ8;Q95AN2;Q9MTU5;Q9MTZ8;Q3ZU72;A8ASI2;Q9GET4;Q9MW35;Q9TMV2;O98492;Q93Y44;A8ASH2;B7S4P3;C0J3J3;Q95FQ3;Q9MRK2;Q95FM7;Q9MRF4;Q67H80;Q29S89;Q257C7;B8PRK4;Q9MU78;…	3602	239	CID		94.13	1.15292e-06		6	56		1	1471.82	-24.8572	11/121	pps_Arabidopsis_trypsin_rep3.mgf
	High	TVLImELINNIAK	O98766;Q9MTV1;Q9MTY1;Q95FJ1;Q8SLS8;Q9MU12;Q9MRM9;Q9MRK7;Q9BA74;Q9MRM6;Q95FR1;Q8MBJ4;Q9MU01;O98770;Q9XQX8;Q9MTU3;Q9MTV9;Q95AE2;Q95FL9;Q67H63;Q6EYX5;B7S4Q6;Q9XQY1;Q67H82;A2T5L5;Q9TLJ8;Q9TLL5;Q9TLK3;Q95FM8;Q9FF03;Q71N61;Q29VB2;E1UZH9;Q9TLL3;Q9MRJ8;Q95AN2;Q9MTU5;Q9MTZ8;Q3ZU72;A8ASI2;Q9GET4;Q9MW35;Q9TMV2;O98492;Q93Y44;A8ASH2;B7S4P3;C0J3J3;Q95FQ3;Q9MRK2;Q95FM7;Q9MRF4;Q67H80;Q29S89;Q257C7;B8PRK4;Q9MU78;…	3602	239	CID	M5(Oxidation)	84.49	1.02393e-05		5	56		1	1487.83	-13.3441	10/121	pps_Arabidopsis_trypsin_rep3.mgf
	High	LSIFETGIxVVDLLAPYR	Q9XQG1;Q9TLJ7;Q9MTU8;O98775	6	4	CID	X9(K)	67.74	0.000422402		10	55	35	1	2034.15	-7.99277	11/162	pps_Arabidopsis_trypsin_rep3.mgf
	Medium	ELQDIIAILGLDELSEEDRLTVAR	O98766;Q9MTV1;Q9MTY1;Q95FJ1;Q9MU12;Q9MRK7;Q9BA74;Q95FR1;Q9XQY8;Q8MBJ4;Q9MU01;Q29VB8;Q9XQX8;Q9MTV9;Q95AE2;Q95FL9;Q67H63;Q6EYX5;B7S4Q6;Q9XQY1;Q3L1L0;A2T5L5;Q9TLJ8;Q9TLL5;Q9TLK3;Q95FM8;Q9FF03;Q71N61;Q29VB2;E1UZH9;Q9MRJ8;Q95AN2;Q8SLU4;Q9MTU5;Q9MTZ8;Q3ZU72;Q9GET4;Q9MW35;Q9TMV2;O98492;Q93Y44;B7S4P3;C0J3J3;Q95FQ3;Q9GER5;Q9MRK2;Q9MRF4;Q67H80;Q29S89;Q257C7;B8PRK4;B7S4V7;Q9MU78;O98412;Q5W4R8;Q6YN69;Q8SLT5;…	2972	184	CID		46.41	0.0651327		7	56		1	2711.38	-26.2987	12/269	pps_Arabidopsis_trypsin_rep3.mgf
	Low	GIYPAVDPLDSTSTmLQPR	O98766;Q9MTV1;Q95FJ1;Q8SLS8;Q9MU12;Q9MRM9;Q9MRK7;Q9BA74;Q9MRM6;Q95FR1;Q9XQY8;Q8MBJ4;Q9MU01;O98770;Q29VB8;Q9XQX8;Q9MTU3;Q9MTV9;Q95AE2;Q95FL9;Q67H63;Q6EYX5;B7S4Q6;Q95FI1;Q9XQY1;Q67H82;Q3L1L0;A2T5L5;Q9TLJ8;Q9TLL5;Q95FM8;Q9FF03;Q71N61;Q29VB2;E1UZH9;Q9TLL3;Q9MRJ8;Q9GI23;Q95AN2;Q8SLU4;Q9MTU5;Q9MTZ8;Q3ZU72;A8ASI2;Q9GET4;Q9MW35;Q9TMV2;O98492;Q8HT82;Q93Y44;A8ASH2;B7S4P3;C0J3J3;Q95FQ3;Q8MBL0;Q9GER5;Q9MRK2;…	2265	197	CID	M15(Oxidation)	40.5	0.245268	0	1	55	47	1	2076.99	-17.6343	9/167	pps_Arabidopsis_trypsin_rep3.mgf
	Low	ESGVINEQNIAESK	Q9MTV1;Q9MTY1;Q95FJ1;Q9MRM9;Q9MRM6;Q9XQY8;Q9MU01;O98770;Q29VB8;Q9XQX8;Q9MTU3;Q9MTV9;Q95FI1;Q9XQY1;Q67H82;A2T5L5;Q9TLJ8;Q9TLL5;Q95FM8;E1UZH9;Q9TLL3;Q9MRJ8;Q3ZU72;A8ASI2;Q9MW35;O98492;C0J3J3;Q95FQ3;Q9MRF4;Q67H80;Q29S89;Q257C7;Q5W4R8;Q6YN69;Q8SLT5;Q95FQ1;Q29VB0;A3KLS5;Q9MRU7;Q95FW7;Q9MRA6;O98418;Q8SLS1;Q8SLS2;Q9SC46;O98490;Q95FK8;Q9MTU8;Q9XQY6;Q9MRR6;Q29S86;Q9MRA2;Q9MRL6;Q9TLL7;Q95FM3;Q9MV64;Q9MTZ4;…	875	86	CID		39.51	0.27654		6	55		1	1517.73	-8.15279	17/145	pps_Arabidopsis_trypsin_rep3.mgf
	Low	VALVYGQmNEPPGAR	Q9MTV1;Q9MTY1;Q95FJ1;Q9MU12;Q9MRM9;Q9MRK7;Q9BA74;Q9MRM6;Q95FR1;Q9XQY8;Q8MBJ4;Q9MU01;O98770;Q29VB8;Q9XQX8;Q9MTU3;Q9MTV9;Q95AE2;Q95FL9;Q67H63;Q6EYX5;B7S4Q6;Q95FI1;Q9XQY1;Q67H82;A2T5L5;Q9TLJ8;Q9TLL5;Q9TLK3;Q95FM8;Q9FF03;Q71N61;E1UZH9;Q9TLL3;Q9GI23;Q95AN2;Q8SLU4;Q9MTU5;Q9MTZ8;A8ASI2;Q9GET4;Q9MW35;Q9TMV2;O98492;Q8HT82;Q93Y44;A8ASH2;B7S4P3;C0J3J3;Q95FQ3;Q8MBL0;Q9GER5;Q9MRK2;Q95FM7;Q9MRF4;Q67H80;Q29S89;…	4104	240	CID	M8(Oxidation)	33.38	1.15463		5	55	39	1	1617.76	-28.8626	9/133	pps_Arabidopsis_trypsin_rep3.mgf
	Low	MPSAVGYQPTLSTEmGTLQER	Q9MTY1;Q9MRM6;Q9MTU3;Q95AE2;Q3L1L0;A2T5L5;Q9TLL5;E1UZH9;Q8SLU4;Q9MTZ8;Q95FQ3;Q95FM7;Q257C7;O98412;Q29VB0;Q9MRL5;Q95FL6;Q8MBK2;Q8SLS2;Q9SC46;Q67H62;B3SHD6;Q95FK8;Q9MTU8;C8YPI1;Q9MRR6;Q95FM3;Q9MTZ4;Q9XQY2;Q1PGD5;Q9SC47;Q9MRW3;P19366;Q9MRG6;Q95FW9;A9XUH0;Q3ZMJ5;Q8MBI2;Q95FN0;D7KRE0;Q8MBI0;E0XD31;Q8WH97;Q5YGM9;Q9SBN9;Q5UVH1;Q6YN70;Q09RD9;Q95FL0;E0XD20;B2BI37;Q5UVF9;Q5YGN7;Q9SC27;Q5YGK8;Q5UVH4;Q95FT4	571	57	CID	M15(Oxidation)	23.75	9.44389		3	55	32	1	2312.03	-26.7492	7/221	pps_Arabidopsis_trypsin_rep3.mgf
Q9MRR6	39.05	20	16	484	52.0639	5.12256	981.029	ATP synthase beta subunit (Fragment) OS=Clethra arborea GN=atpB PE=3 SV=1 - [Q9MRR6_9ERIC]
	Confidence Icon	Sequence	Protein Accessions	# Proteins	# Protein Groups	Activation Type	Modifications	IonScore	Exp Value	Δ Score	Rank	Identity High	Homology Threshold	Charge	m/z [Da]	ΔM [ppm]	Ions Matched	Spectrum File
	High	YKELQDIIAILGLDELSEEDR	O98766;Q9MTV1;Q9MTY1;Q95FJ1;Q9MU12;Q9MRM9;Q9MRK7;Q9BA74;Q9MRM6;Q95FR1;Q9XQY8;Q8MBJ4;Q9MU01;Q29VB8;Q9XQX8;Q9MTV9;Q95AE2;Q95FL9;Q67H63;Q6EYX5;B7S4Q6;Q95FI1;Q9XQY1;Q3L1L0;A2T5L5;Q9TLJ8;Q9TLL5;Q9TLK3;Q95FM8;Q9FF03;Q71N61;Q29VB2;E1UZH9;Q9MRJ8;Q95AN2;Q8SLU4;Q9MTU5;Q9MTZ8;Q3ZU72;Q9GET4;Q9MW35;Q9TMV2;O98492;Q8HT82;Q93Y44;B7S4P3;C0J3J3;Q95FQ3;Q9GER5;Q9MRK2;Q9MRF4;Q67H80;Q29S89;Q257C7;B8PRK4;B7S4V7;Q9MU78;…	3355	204	CID		170.28	2.54061e-14		7	55		1	2462.22	-18.76	18/233	pps_Arabidopsis_trypsin_rep3.mgf
	High	MPSAVGYQPTLSTEMGTLQER	Q9MTY1;Q9MRM6;Q9MTU3;Q95AE2;Q3L1L0;A2T5L5;Q9TLL5;E1UZH9;Q8SLU4;Q9MTZ8;Q95FQ3;Q95FM7;Q257C7;O98412;Q29VB0;Q9MRL5;Q95FL6;Q8MBK2;Q8SLS2;Q9SC46;Q67H62;B3SHD6;Q95FK8;Q9MTU8;C8YPI1;Q9MRR6;Q95FM3;Q9MTZ4;Q9XQY2;Q1PGD5;Q9SC47;Q9MRW3;P19366;Q9MRG6;Q95FW9;A9XUH0;Q3ZMJ5;Q8MBI2;Q95FN0;D7KRE0;Q8MBI0;E0XD31;Q8WH97;Q5YGM9;Q9SBN9;Q5UVH1;Q6YN70;Q09RD9;Q95FL0;E0XD20;B2BI37;Q5UVF9;Q5YGN7;Q9SC27;Q5YGK8;Q5UVH4;Q95FT4	571	57	CID		160.03	2.50901e-13		2	55		1	2296.04	-22.7353	17/221	pps_Arabidopsis_trypsin_rep3.mgf
	High	IFNVLGEPVDNLGPVDTR	O98766;Q9MTV1;Q9MTY1;Q8SLS8;Q9MU12;Q9BA74;Q95FR1;O98770;Q29VB8;Q9MTU3;Q95AE2;B7S4Q6;Q9XQY1;A2T5L5;Q9TLL5;Q9TLK3;Q95FM8;Q71N61;Q29VB2;E1UZH9;Q3ZU72;A8ASI2;Q9GET4;Q9MW35;Q9TMV2;O98492;Q8HT82;A8ASH2;B7S4P3;Q9GER5;Q9MRF4;Q257C7;B8PRK4;B7S4V7;Q9MU78;Q5W4R8;Q6YN69;Q5J048;Q8SLT5;Q9MRR7;Q3ZU73;A0AR48;Q9MRU7;Q9MRL5;O98595;Q95FL6;Q9MRA6;Q9MRQ6;Q8SLS2;O98404;Q9SC46;O98490;Q95FK8;Q9TLJ7;Q9MTU8;Q9MW37;Q9XQY6;…	1261	100	CID		157.3	5.06106e-13		2	55		1	1955.02	-1.26407	14/187	pps_Arabidopsis_trypsin_rep3.mgf
	High	DVNEQDVLLFIDNIFR	Q9MTY1;Q95FJ1;Q9MU12;Q9BA74;Q9MRM6;Q95FR1;Q9XQY8;Q8MBJ4;Q9MU01;Q29VB8;Q9XQX8;Q9MTU3;Q9MTV9;Q95AE2;Q95FL9;Q67H63;Q6EYX5;Q95FI1;Q67H82;Q3L1L0;A2T5L5;Q9TLJ8;Q9TLK3;Q95FM8;Q9FF03;E1UZH9;Q9MRJ8;Q9GI23;Q95AN2;Q8SLU4;Q9MTU5;Q9MTZ8;Q3ZU72;A8ASI2;Q9GET4;Q9MW35;Q9TMV2;O98492;Q8HT82;Q93Y44;A8ASH2;B7S4P3;C0J3J3;Q8MBL0;Q9GER5;Q9MRK2;Q95FM7;Q9MRF4;Q67H80;Q29S89;Q257C7;Q9MU78;O98412;Q5W4R8;A8Y664;Q8SLT5;Q95FQ1;…	2339	174	CID		143.27	1.29342e-11		3	55		1	1950.02	10.9596	15/172	pps_Arabidopsis_trypsin_rep3.mgf
	High	GIYPAVDPLDSTSTMLQPR	O98766;Q9MTV1;Q95FJ1;Q8SLS8;Q9MU12;Q9MRM9;Q9MRK7;Q9BA74;Q9MRM6;Q95FR1;Q9XQY8;Q8MBJ4;Q9MU01;O98770;Q29VB8;Q9XQX8;Q9MTU3;Q9MTV9;Q95AE2;Q95FL9;Q67H63;Q6EYX5;B7S4Q6;Q95FI1;Q9XQY1;Q67H82;Q3L1L0;A2T5L5;Q9TLJ8;Q9TLL5;Q95FM8;Q9FF03;Q71N61;Q29VB2;E1UZH9;Q9TLL3;Q9MRJ8;Q9GI23;Q95AN2;Q8SLU4;Q9MTU5;Q9MTZ8;Q3ZU72;A8ASI2;Q9GET4;Q9MW35;Q9TMV2;O98492;Q8HT82;Q93Y44;A8ASH2;B7S4P3;C0J3J3;Q95FQ3;Q8MBL0;Q9GER5;Q9MRK2;…	2265	197	CID		128.63	3.74874e-10		2	55		1	2061.01	-11.1165	14/167	pps_Arabidopsis_trypsin_rep3.mgf
	High	VALVYGQMNEPPGAR	Q9MTV1;Q9MTY1;Q95FJ1;Q9MU12;Q9MRM9;Q9MRK7;Q9BA74;Q9MRM6;Q95FR1;Q9XQY8;Q8MBJ4;Q9MU01;O98770;Q29VB8;Q9XQX8;Q9MTU3;Q9MTV9;Q95AE2;Q95FL9;Q67H63;Q6EYX5;B7S4Q6;Q95FI1;Q9XQY1;Q67H82;A2T5L5;Q9TLJ8;Q9TLL5;Q9TLK3;Q95FM8;Q9FF03;Q71N61;E1UZH9;Q9TLL3;Q9GI23;Q95AN2;Q8SLU4;Q9MTU5;Q9MTZ8;A8ASI2;Q9GET4;Q9MW35;Q9TMV2;O98492;Q8HT82;Q93Y44;A8ASH2;B7S4P3;C0J3J3;Q95FQ3;Q8MBL0;Q9GER5;Q9MRK2;Q95FM7;Q9MRF4;Q67H80;Q29S89;…	4104	240	CID		115.6	7.36178e-09		4	55		1	1601.78	-17.1192	11/133	pps_Arabidopsis_trypsin_rep3.mgf
	High	xVQAGSEVSALLGR	Q9MTZ8;Q9MRL5;Q9MRR6;Q9TMP5;Q9SBN9	8	5	CID	X1(F)	111.74	1.75416e-08		10	55		1	1433.77	-3.89274	19/137	pps_Arabidopsis_trypsin_rep3.mgf
	High	ELQDIIAILGLDELSEEDR	O98766;Q9MTV1;Q9MTY1;Q95FJ1;Q9MU12;Q9MRM9;Q9MRK7;Q9BA74;Q9MRM6;Q95FR1;Q9XQY8;Q8MBJ4;Q9MU01;Q29VB8;Q9XQX8;Q9MTV9;Q95AE2;Q95FL9;Q67H63;Q6EYX5;B7S4Q6;Q95FI1;Q9XQY1;Q3L1L0;A2T5L5;Q9TLJ8;Q9TLL5;Q9TLK3;Q95FM8;Q9FF03;Q71N61;Q29VB2;E1UZH9;Q9MRJ8;Q95AN2;Q8SLU4;Q9MTU5;Q9MTZ8;Q3ZU72;Q9GET4;Q9MW35;Q9TMV2;O98492;Q8HT82;Q93Y44;B7S4P3;C0J3J3;Q95FQ3;Q9GER5;Q9MRK2;Q9MRF4;Q67H80;Q29S89;Q257C7;B8PRK4;B7S4V7;Q9MU78;…	3363	205	CID		104.53	9.5563e-08		8	55		1	2171.09	-7.38425	18/211	pps_Arabidopsis_trypsin_rep3.mgf
	High	AHGGVSVFGGVGER	O98766;Q9MTV1;Q9MTY1;Q95FJ1;Q9MU12;Q9MRM9;Q9BA74;Q9MRM6;Q95FR1;Q9XQY8;Q8MBJ4;Q9MU01;O98770;Q29VB8;Q9XQX8;Q9MTU3;Q9MTV9;Q95AE2;Q95FL9;Q67H63;B7S4Q6;Q95FI1;Q9XQY1;Q67H82;A2T5L5;Q9TLJ8;Q9TLL5;Q9TLK3;Q71N61;Q29VB2;E1UZH9;Q9MRJ8;Q9MTU5;Q9MTZ8;Q3ZU72;A8ASI2;Q9GET4;Q9TMV2;O98492;Q8HT82;Q93Y44;A8ASH2;B7S4P3;C0J3J3;Q95FQ3;Q9GER5;Q9MRK2;Q95FM7;Q9MRF4;Q67H80;Q29S89;Q257C7;B8PRK4;B7S4V7;Q9MU78;O98412;Q5W4R8;…	3365	226	CID		102.33	1.46154e-07	0	1	55	44	1	1328.66	-6.03062	20/119	pps_Arabidopsis_trypsin_rep3.mgf
	High	YKELQDIIAILGLDELSEEDRLTVAR	O98766;Q9MTV1;Q9MTY1;Q95FJ1;Q9MU12;Q9MRK7;Q9BA74;Q95FR1;Q9XQY8;Q8MBJ4;Q9MU01;Q29VB8;Q9XQX8;Q9MTV9;Q95AE2;Q95FL9;Q67H63;Q6EYX5;B7S4Q6;Q9XQY1;Q3L1L0;A2T5L5;Q9TLJ8;Q9TLL5;Q9TLK3;Q95FM8;Q9FF03;Q71N61;Q29VB2;E1UZH9;Q9MRJ8;Q95AN2;Q8SLU4;Q9MTU5;Q9MTZ8;Q3ZU72;Q9GET4;Q9MW35;Q9TMV2;O98492;Q93Y44;B7S4P3;C0J3J3;Q95FQ3;Q9GER5;Q9MRK2;Q9MRF4;Q67H80;Q29S89;Q257C7;B8PRK4;B7S4V7;Q9MU78;O98412;Q5W4R8;Q6YN69;Q8SLT5;…	2967	183	CID		94.81	8.92328e-07		7	55		1	3002.54	-21.9152	13/291	pps_Arabidopsis_trypsin_rep3.mgf
	High	TVLIMELINNIAK	O98766;Q9MTV1;Q9MTY1;Q95FJ1;Q8SLS8;Q9MU12;Q9MRM9;Q9MRK7;Q9BA74;Q9MRM6;Q95FR1;Q8MBJ4;Q9MU01;O98770;Q9XQX8;Q9MTU3;Q9MTV9;Q95AE2;Q95FL9;Q67H63;Q6EYX5;B7S4Q6;Q9XQY1;Q67H82;A2T5L5;Q9TLJ8;Q9TLL5;Q9TLK3;Q95FM8;Q9FF03;Q71N61;Q29VB2;E1UZH9;Q9TLL3;Q9MRJ8;Q95AN2;Q9MTU5;Q9MTZ8;Q3ZU72;A8ASI2;Q9GET4;Q9MW35;Q9TMV2;O98492;Q93Y44;A8ASH2;B7S4P3;C0J3J3;Q95FQ3;Q9MRK2;Q95FM7;Q9MRF4;Q67H80;Q29S89;Q257C7;B8PRK4;Q9MU78;…	3602	239	CID		94.13	1.15292e-06		6	56		1	1471.82	-24.8572	11/121	pps_Arabidopsis_trypsin_rep3.mgf
	High	TVLImELINNIAK	O98766;Q9MTV1;Q9MTY1;Q95FJ1;Q8SLS8;Q9MU12;Q9MRM9;Q9MRK7;Q9BA74;Q9MRM6;Q95FR1;Q8MBJ4;Q9MU01;O98770;Q9XQX8;Q9MTU3;Q9MTV9;Q95AE2;Q95FL9;Q67H63;Q6EYX5;B7S4Q6;Q9XQY1;Q67H82;A2T5L5;Q9TLJ8;Q9TLL5;Q9TLK3;Q95FM8;Q9FF03;Q71N61;Q29VB2;E1UZH9;Q9TLL3;Q9MRJ8;Q95AN2;Q9MTU5;Q9MTZ8;Q3ZU72;A8ASI2;Q9GET4;Q9MW35;Q9TMV2;O98492;Q93Y44;A8ASH2;B7S4P3;C0J3J3;Q95FQ3;Q9MRK2;Q95FM7;Q9MRF4;Q67H80;Q29S89;Q257C7;B8PRK4;Q9MU78;…	3602	239	CID	M5(Oxidation)	84.49	1.02393e-05		5	56		1	1487.83	-13.3441	10/121	pps_Arabidopsis_trypsin_rep3.mgf
	High	LSIFETGIKVVDLLAPYR	O98766;Q9MTV1;Q9MTY1;Q95FJ1;Q8SLS8;Q9MU12;Q9MRM9;Q95FR1;Q9XQY8;Q8MBJ4;Q9MU01;O98770;Q29VB8;Q9XQX8;Q95AE2;Q95FL9;B7S4Q6;Q95FI1;Q67H82;A2T5L5;Q9TLL5;Q9TLK3;Q95FM8;Q9FF03;Q71N61;Q29VB2;E1UZH9;Q9MRJ8;Q9GI23;Q95AN2;Q9MTU5;Q9MTZ8;Q3ZU72;A8ASI2;Q9GET4;Q9MW35;Q9TMV2;O98492;Q8HT82;Q93Y44;A8ASH2;B7S4P3;C0J3J3;Q95FQ3;Q8MBL0;Q95FM7;Q9MRF4;Q67H80;Q29S89;Q257C7;Q9MU78;O98412;Q5W4R8;Q6YN69;Q5J048;A8Y664;Q8SLT5;…	3727	204	CID		67.74	0.000422402		3	55	35	1	2034.15	-7.99277	11/180	pps_Arabidopsis_trypsin_rep3.mgf
	Medium	ELQDIIAILGLDELSEEDRLTVAR	O98766;Q9MTV1;Q9MTY1;Q95FJ1;Q9MU12;Q9MRK7;Q9BA74;Q95FR1;Q9XQY8;Q8MBJ4;Q9MU01;Q29VB8;Q9XQX8;Q9MTV9;Q95AE2;Q95FL9;Q67H63;Q6EYX5;B7S4Q6;Q9XQY1;Q3L1L0;A2T5L5;Q9TLJ8;Q9TLL5;Q9TLK3;Q95FM8;Q9FF03;Q71N61;Q29VB2;E1UZH9;Q9MRJ8;Q95AN2;Q8SLU4;Q9MTU5;Q9MTZ8;Q3ZU72;Q9GET4;Q9MW35;Q9TMV2;O98492;Q93Y44;B7S4P3;C0J3J3;Q95FQ3;Q9GER5;Q9MRK2;Q9MRF4;Q67H80;Q29S89;Q257C7;B8PRK4;B7S4V7;Q9MU78;O98412;Q5W4R8;Q6YN69;Q8SLT5;…	2972	184	CID		46.41	0.0651327		7	56		1	2711.38	-26.2987	12/269	pps_Arabidopsis_trypsin_rep3.mgf
	Low	GIYPAVDPLDSTSTmLQPR	O98766;Q9MTV1;Q95FJ1;Q8SLS8;Q9MU12;Q9MRM9;Q9MRK7;Q9BA74;Q9MRM6;Q95FR1;Q9XQY8;Q8MBJ4;Q9MU01;O98770;Q29VB8;Q9XQX8;Q9MTU3;Q9MTV9;Q95AE2;Q95FL9;Q67H63;Q6EYX5;B7S4Q6;Q95FI1;Q9XQY1;Q67H82;Q3L1L0;A2T5L5;Q9TLJ8;Q9TLL5;Q95FM8;Q9FF03;Q71N61;Q29VB2;E1UZH9;Q9TLL3;Q9MRJ8;Q9GI23;Q95AN2;Q8SLU4;Q9MTU5;Q9MTZ8;Q3ZU72;A8ASI2;Q9GET4;Q9MW35;Q9TMV2;O98492;Q8HT82;Q93Y44;A8ASH2;B7S4P3;C0J3J3;Q95FQ3;Q8MBL0;Q9GER5;Q9MRK2;…	2265	197	CID	M15(Oxidation)	40.5	0.245268	0	1	55	47	1	2076.99	-17.6343	9/167	pps_Arabidopsis_trypsin_rep3.mgf
	Low	ESGVINEQNIAESK	Q9MTV1;Q9MTY1;Q95FJ1;Q9MRM9;Q9MRM6;Q9XQY8;Q9MU01;O98770;Q29VB8;Q9XQX8;Q9MTU3;Q9MTV9;Q95FI1;Q9XQY1;Q67H82;A2T5L5;Q9TLJ8;Q9TLL5;Q95FM8;E1UZH9;Q9TLL3;Q9MRJ8;Q3ZU72;A8ASI2;Q9MW35;O98492;C0J3J3;Q95FQ3;Q9MRF4;Q67H80;Q29S89;Q257C7;Q5W4R8;Q6YN69;Q8SLT5;Q95FQ1;Q29VB0;A3KLS5;Q9MRU7;Q95FW7;Q9MRA6;O98418;Q8SLS1;Q8SLS2;Q9SC46;O98490;Q95FK8;Q9MTU8;Q9XQY6;Q9MRR6;Q29S86;Q9MRA2;Q9MRL6;Q9TLL7;Q95FM3;Q9MV64;Q9MTZ4;…	875	86	CID		39.51	0.27654		6	55		1	1517.73	-8.15279	17/145	pps_Arabidopsis_trypsin_rep3.mgf
	Low	LSIFETGIKVVDLLAPYRR	O98766;Q9MTV1;Q9MTY1;Q95FJ1;Q8SLS8;Q9MU12;Q9MRM9;Q95FR1;Q9XQY8;Q8MBJ4;Q9MU01;O98770;Q29VB8;Q9XQX8;Q95AE2;Q95FL9;B7S4Q6;Q95FI1;Q67H82;A2T5L5;Q9TLL5;Q9TLK3;Q95FM8;Q9FF03;Q71N61;Q29VB2;E1UZH9;Q9MRJ8;Q9GI23;Q95AN2;Q9MTU5;Q9MTZ8;Q3ZU72;A8ASI2;Q9GET4;Q9MW35;Q9TMV2;O98492;Q8HT82;Q93Y44;A8ASH2;B7S4P3;C0J3J3;Q95FQ3;Q8MBL0;Q95FM7;Q9MRF4;Q67H80;Q29S89;Q257C7;Q9MU78;O98412;Q5W4R8;Q6YN69;Q5J048;A8Y664;Q8SLT5;…	3721	203	CID		36.49	0.518393		3	55		1	2190.25	-7.21438	9/191	pps_Arabidopsis_trypsin_rep3.mgf
	Low	VALVYGQmNEPPGAR	Q9MTV1;Q9MTY1;Q95FJ1;Q9MU12;Q9MRM9;Q9MRK7;Q9BA74;Q9MRM6;Q95FR1;Q9XQY8;Q8MBJ4;Q9MU01;O98770;Q29VB8;Q9XQX8;Q9MTU3;Q9MTV9;Q95AE2;Q95FL9;Q67H63;Q6EYX5;B7S4Q6;Q95FI1;Q9XQY1;Q67H82;A2T5L5;Q9TLJ8;Q9TLL5;Q9TLK3;Q95FM8;Q9FF03;Q71N61;E1UZH9;Q9TLL3;Q9GI23;Q95AN2;Q8SLU4;Q9MTU5;Q9MTZ8;A8ASI2;Q9GET4;Q9MW35;Q9TMV2;O98492;Q8HT82;Q93Y44;A8ASH2;B7S4P3;C0J3J3;Q95FQ3;Q8MBL0;Q9GER5;Q9MRK2;Q95FM7;Q9MRF4;Q67H80;Q29S89;…	4104	240	CID	M8(Oxidation)	33.38	1.15463		5	55	39	1	1617.76	-28.8626	9/133	pps_Arabidopsis_trypsin_rep3.mgf
	Low	VVDLLAPYRR	O98766;Q9MTV1;Q9MTY1;Q95FJ1;Q8SLS8;Q9MU12;Q9MRM9;Q95FR1;Q9XQY8;Q8MBJ4;Q9MU01;O98770;Q29VB8;Q9XQX8;Q9MTV9;Q95AE2;Q95FL9;Q6EYX5;B7S4Q6;Q95FI1;Q67H82;A2T5L5;Q9TLL5;Q9TLK3;Q95FM8;Q9FF03;Q71N61;Q29VB2;E1UZH9;Q9TLL3;Q9MRJ8;Q9GI23;Q95AN2;Q9MTU5;Q9MTZ8;Q3ZU72;A8ASI2;Q9GET4;Q9MW35;Q9TMV2;O98492;Q8HT82;Q93Y44;A8ASH2;B7S4P3;C0J3J3;Q95FQ3;Q8MBL0;Q9GER5;Q95FM7;Q9MRF4;Q67H80;Q29S89;Q257C7;B8PRK4;Q9MU78;O98412;…	4066	235	CID		32.13	1.46474		3	55	40	1	1201.7	-8.33929	9/81	pps_Arabidopsis_trypsin_rep3.mgf
	Low	MPSAVGYQPTLSTEmGTLQER	Q9MTY1;Q9MRM6;Q9MTU3;Q95AE2;Q3L1L0;A2T5L5;Q9TLL5;E1UZH9;Q8SLU4;Q9MTZ8;Q95FQ3;Q95FM7;Q257C7;O98412;Q29VB0;Q9MRL5;Q95FL6;Q8MBK2;Q8SLS2;Q9SC46;Q67H62;B3SHD6;Q95FK8;Q9MTU8;C8YPI1;Q9MRR6;Q95FM3;Q9MTZ4;Q9XQY2;Q1PGD5;Q9SC47;Q9MRW3;P19366;Q9MRG6;Q95FW9;A9XUH0;Q3ZMJ5;Q8MBI2;Q95FN0;D7KRE0;Q8MBI0;E0XD31;Q8WH97;Q5YGM9;Q9SBN9;Q5UVH1;Q6YN70;Q09RD9;Q95FL0;E0XD20;B2BI37;Q5UVF9;Q5YGN7;Q9SC27;Q5YGK8;Q5UVH4;Q95FT4	571	57	CID	M15(Oxidation)	23.75	9.44389		3	55	32	1	2312.03	-26.7492	7/221	pps_Arabidopsis_trypsin_rep3.mgf
Q9XQY2	36.92	19	15	474	51.1096	5.23682	981.029	ATP synthase beta subunit (Fragment) OS=Sarcandra glabra GN=atpB PE=3 SV=1 - [Q9XQY2_9MAGN]
	Confidence Icon	Sequence	Protein Accessions	# Proteins	# Protein Groups	Activation Type	Modifications	IonScore	Exp Value	Δ Score	Rank	Identity High	Homology Threshold	Charge	m/z [Da]	ΔM [ppm]	Ions Matched	Spectrum File
	High	YKELQDIIAILGLDELSEEDR	O98766;Q9MTV1;Q9MTY1;Q95FJ1;Q9MU12;Q9MRM9;Q9MRK7;Q9BA74;Q9MRM6;Q95FR1;Q9XQY8;Q8MBJ4;Q9MU01;Q29VB8;Q9XQX8;Q9MTV9;Q95AE2;Q95FL9;Q67H63;Q6EYX5;B7S4Q6;Q95FI1;Q9XQY1;Q3L1L0;A2T5L5;Q9TLJ8;Q9TLL5;Q9TLK3;Q95FM8;Q9FF03;Q71N61;Q29VB2;E1UZH9;Q9MRJ8;Q95AN2;Q8SLU4;Q9MTU5;Q9MTZ8;Q3ZU72;Q9GET4;Q9MW35;Q9TMV2;O98492;Q8HT82;Q93Y44;B7S4P3;C0J3J3;Q95FQ3;Q9GER5;Q9MRK2;Q9MRF4;Q67H80;Q29S89;Q257C7;B8PRK4;B7S4V7;Q9MU78;…	3355	204	CID		170.28	2.54061e-14		7	55		1	2462.22	-18.76	18/233	pps_Arabidopsis_trypsin_rep3.mgf
	High	MPSAVGYQPTLSTEMGTLQER	Q9MTY1;Q9MRM6;Q9MTU3;Q95AE2;Q3L1L0;A2T5L5;Q9TLL5;E1UZH9;Q8SLU4;Q9MTZ8;Q95FQ3;Q95FM7;Q257C7;O98412;Q29VB0;Q9MRL5;Q95FL6;Q8MBK2;Q8SLS2;Q9SC46;Q67H62;B3SHD6;Q95FK8;Q9MTU8;C8YPI1;Q9MRR6;Q95FM3;Q9MTZ4;Q9XQY2;Q1PGD5;Q9SC47;Q9MRW3;P19366;Q9MRG6;Q95FW9;A9XUH0;Q3ZMJ5;Q8MBI2;Q95FN0;D7KRE0;Q8MBI0;E0XD31;Q8WH97;Q5YGM9;Q9SBN9;Q5UVH1;Q6YN70;Q09RD9;Q95FL0;E0XD20;B2BI37;Q5UVF9;Q5YGN7;Q9SC27;Q5YGK8;Q5UVH4;Q95FT4	571	57	CID		160.03	2.50901e-13		2	55		1	2296.04	-22.7353	17/221	pps_Arabidopsis_trypsin_rep3.mgf
	High	IFNVLGxPVDNLGPVDTR	Q9XQY2;Q8WJH7	3	2	CID	X7(E)	157.3	5.06106e-13		9	55		1	1955.02	-1.26407	14/181	pps_Arabidopsis_trypsin_rep3.mgf
	High	DVNEQDVLLFIDNIFR	Q9MTY1;Q95FJ1;Q9MU12;Q9BA74;Q9MRM6;Q95FR1;Q9XQY8;Q8MBJ4;Q9MU01;Q29VB8;Q9XQX8;Q9MTU3;Q9MTV9;Q95AE2;Q95FL9;Q67H63;Q6EYX5;Q95FI1;Q67H82;Q3L1L0;A2T5L5;Q9TLJ8;Q9TLK3;Q95FM8;Q9FF03;E1UZH9;Q9MRJ8;Q9GI23;Q95AN2;Q8SLU4;Q9MTU5;Q9MTZ8;Q3ZU72;A8ASI2;Q9GET4;Q9MW35;Q9TMV2;O98492;Q8HT82;Q93Y44;A8ASH2;B7S4P3;C0J3J3;Q8MBL0;Q9GER5;Q9MRK2;Q95FM7;Q9MRF4;Q67H80;Q29S89;Q257C7;Q9MU78;O98412;Q5W4R8;A8Y664;Q8SLT5;Q95FQ1;…	2339	174	CID		143.27	1.29342e-11		3	55		1	1950.02	10.9596	15/172	pps_Arabidopsis_trypsin_rep3.mgf
	High	GIYPAVDPLDSTSTMLQPR	O98766;Q9MTV1;Q95FJ1;Q8SLS8;Q9MU12;Q9MRM9;Q9MRK7;Q9BA74;Q9MRM6;Q95FR1;Q9XQY8;Q8MBJ4;Q9MU01;O98770;Q29VB8;Q9XQX8;Q9MTU3;Q9MTV9;Q95AE2;Q95FL9;Q67H63;Q6EYX5;B7S4Q6;Q95FI1;Q9XQY1;Q67H82;Q3L1L0;A2T5L5;Q9TLJ8;Q9TLL5;Q95FM8;Q9FF03;Q71N61;Q29VB2;E1UZH9;Q9TLL3;Q9MRJ8;Q9GI23;Q95AN2;Q8SLU4;Q9MTU5;Q9MTZ8;Q3ZU72;A8ASI2;Q9GET4;Q9MW35;Q9TMV2;O98492;Q8HT82;Q93Y44;A8ASH2;B7S4P3;C0J3J3;Q95FQ3;Q8MBL0;Q9GER5;Q9MRK2;…	2265	197	CID		128.63	3.74874e-10		2	55		1	2061.01	-11.1165	14/167	pps_Arabidopsis_trypsin_rep3.mgf
	High	VALVYGQMNEPPGAR	Q9MTV1;Q9MTY1;Q95FJ1;Q9MU12;Q9MRM9;Q9MRK7;Q9BA74;Q9MRM6;Q95FR1;Q9XQY8;Q8MBJ4;Q9MU01;O98770;Q29VB8;Q9XQX8;Q9MTU3;Q9MTV9;Q95AE2;Q95FL9;Q67H63;Q6EYX5;B7S4Q6;Q95FI1;Q9XQY1;Q67H82;A2T5L5;Q9TLJ8;Q9TLL5;Q9TLK3;Q95FM8;Q9FF03;Q71N61;E1UZH9;Q9TLL3;Q9GI23;Q95AN2;Q8SLU4;Q9MTU5;Q9MTZ8;A8ASI2;Q9GET4;Q9MW35;Q9TMV2;O98492;Q8HT82;Q93Y44;A8ASH2;B7S4P3;C0J3J3;Q95FQ3;Q8MBL0;Q9GER5;Q9MRK2;Q95FM7;Q9MRF4;Q67H80;Q29S89;…	4104	240	CID		115.6	7.36178e-09		4	55		1	1601.78	-17.1192	11/133	pps_Arabidopsis_trypsin_rep3.mgf
	High	FVQAGSEVSALLGR	O98766;Q9MTV1;Q9MTY1;Q95FJ1;Q8SLS8;Q9MU12;Q9MRM9;Q9MRK7;Q9BA74;Q9MRM6;Q95FR1;Q9XQY8;Q8MBJ4;Q9MU01;O98770;Q29VB8;Q9XQX8;Q9MTU3;Q9MTV9;Q95AE2;Q95FL9;Q67H63;B7S4Q6;Q67H82;Q3L1L0;A2T5L5;Q9TLL5;Q9TLK3;Q95FM8;Q9FF03;Q71N61;Q29VB2;E1UZH9;Q9MRJ8;Q9GI23;Q95AN2;Q8SLU4;Q9MTU5;Q3ZU72;A8ASI2;Q9MW35;Q9TMV2;O98492;Q8HT82;B7S4P3;C0J3J3;Q95FQ3;Q8MBL0;Q9GER5;Q9MRK2;Q95FM7;Q9MRF4;Q67H80;Q29S89;Q257C7;B8PRK4;B7S4V7;…	3906	241	CID		111.74	1.75416e-08		2	55		1	1433.77	-3.89274	19/137	pps_Arabidopsis_trypsin_rep3.mgf
	High	ELQDIIAILGLDELSEEDR	O98766;Q9MTV1;Q9MTY1;Q95FJ1;Q9MU12;Q9MRM9;Q9MRK7;Q9BA74;Q9MRM6;Q95FR1;Q9XQY8;Q8MBJ4;Q9MU01;Q29VB8;Q9XQX8;Q9MTV9;Q95AE2;Q95FL9;Q67H63;Q6EYX5;B7S4Q6;Q95FI1;Q9XQY1;Q3L1L0;A2T5L5;Q9TLJ8;Q9TLL5;Q9TLK3;Q95FM8;Q9FF03;Q71N61;Q29VB2;E1UZH9;Q9MRJ8;Q95AN2;Q8SLU4;Q9MTU5;Q9MTZ8;Q3ZU72;Q9GET4;Q9MW35;Q9TMV2;O98492;Q8HT82;Q93Y44;B7S4P3;C0J3J3;Q95FQ3;Q9GER5;Q9MRK2;Q9MRF4;Q67H80;Q29S89;Q257C7;B8PRK4;B7S4V7;Q9MU78;…	3363	205	CID		104.53	9.5563e-08		8	55		1	2171.09	-7.38425	18/211	pps_Arabidopsis_trypsin_rep3.mgf
	High	AHGGVSVFGGVGER	O98766;Q9MTV1;Q9MTY1;Q95FJ1;Q9MU12;Q9MRM9;Q9BA74;Q9MRM6;Q95FR1;Q9XQY8;Q8MBJ4;Q9MU01;O98770;Q29VB8;Q9XQX8;Q9MTU3;Q9MTV9;Q95AE2;Q95FL9;Q67H63;B7S4Q6;Q95FI1;Q9XQY1;Q67H82;A2T5L5;Q9TLJ8;Q9TLL5;Q9TLK3;Q71N61;Q29VB2;E1UZH9;Q9MRJ8;Q9MTU5;Q9MTZ8;Q3ZU72;A8ASI2;Q9GET4;Q9TMV2;O98492;Q8HT82;Q93Y44;A8ASH2;B7S4P3;C0J3J3;Q95FQ3;Q9GER5;Q9MRK2;Q95FM7;Q9MRF4;Q67H80;Q29S89;Q257C7;B8PRK4;B7S4V7;Q9MU78;O98412;Q5W4R8;…	3365	226	CID		102.33	1.46154e-07	0	1	55	44	1	1328.66	-6.03062	20/119	pps_Arabidopsis_trypsin_rep3.mgf
	High	YKELQDIIAILGLDELSEEDRLTVAR	O98766;Q9MTV1;Q9MTY1;Q95FJ1;Q9MU12;Q9MRK7;Q9BA74;Q95FR1;Q9XQY8;Q8MBJ4;Q9MU01;Q29VB8;Q9XQX8;Q9MTV9;Q95AE2;Q95FL9;Q67H63;Q6EYX5;B7S4Q6;Q9XQY1;Q3L1L0;A2T5L5;Q9TLJ8;Q9TLL5;Q9TLK3;Q95FM8;Q9FF03;Q71N61;Q29VB2;E1UZH9;Q9MRJ8;Q95AN2;Q8SLU4;Q9MTU5;Q9MTZ8;Q3ZU72;Q9GET4;Q9MW35;Q9TMV2;O98492;Q93Y44;B7S4P3;C0J3J3;Q95FQ3;Q9GER5;Q9MRK2;Q9MRF4;Q67H80;Q29S89;Q257C7;B8PRK4;B7S4V7;Q9MU78;O98412;Q5W4R8;Q6YN69;Q8SLT5;…	2967	183	CID		94.81	8.92328e-07		7	55		1	3002.54	-21.9152	13/291	pps_Arabidopsis_trypsin_rep3.mgf
	High	TVLIMELINNIAK	O98766;Q9MTV1;Q9MTY1;Q95FJ1;Q8SLS8;Q9MU12;Q9MRM9;Q9MRK7;Q9BA74;Q9MRM6;Q95FR1;Q8MBJ4;Q9MU01;O98770;Q9XQX8;Q9MTU3;Q9MTV9;Q95AE2;Q95FL9;Q67H63;Q6EYX5;B7S4Q6;Q9XQY1;Q67H82;A2T5L5;Q9TLJ8;Q9TLL5;Q9TLK3;Q95FM8;Q9FF03;Q71N61;Q29VB2;E1UZH9;Q9TLL3;Q9MRJ8;Q95AN2;Q9MTU5;Q9MTZ8;Q3ZU72;A8ASI2;Q9GET4;Q9MW35;Q9TMV2;O98492;Q93Y44;A8ASH2;B7S4P3;C0J3J3;Q95FQ3;Q9MRK2;Q95FM7;Q9MRF4;Q67H80;Q29S89;Q257C7;B8PRK4;Q9MU78;…	3602	239	CID		94.13	1.15292e-06		6	56		1	1471.82	-24.8572	11/121	pps_Arabidopsis_trypsin_rep3.mgf
	High	TVLImELINNIAK	O98766;Q9MTV1;Q9MTY1;Q95FJ1;Q8SLS8;Q9MU12;Q9MRM9;Q9MRK7;Q9BA74;Q9MRM6;Q95FR1;Q8MBJ4;Q9MU01;O98770;Q9XQX8;Q9MTU3;Q9MTV9;Q95AE2;Q95FL9;Q67H63;Q6EYX5;B7S4Q6;Q9XQY1;Q67H82;A2T5L5;Q9TLJ8;Q9TLL5;Q9TLK3;Q95FM8;Q9FF03;Q71N61;Q29VB2;E1UZH9;Q9TLL3;Q9MRJ8;Q95AN2;Q9MTU5;Q9MTZ8;Q3ZU72;A8ASI2;Q9GET4;Q9MW35;Q9TMV2;O98492;Q93Y44;A8ASH2;B7S4P3;C0J3J3;Q95FQ3;Q9MRK2;Q95FM7;Q9MRF4;Q67H80;Q29S89;Q257C7;B8PRK4;Q9MU78;…	3602	239	CID	M5(Oxidation)	84.49	1.02393e-05		5	56		1	1487.83	-13.3441	10/121	pps_Arabidopsis_trypsin_rep3.mgf
	High	LSIFETGIKVVDLLAPYR	O98766;Q9MTV1;Q9MTY1;Q95FJ1;Q8SLS8;Q9MU12;Q9MRM9;Q95FR1;Q9XQY8;Q8MBJ4;Q9MU01;O98770;Q29VB8;Q9XQX8;Q95AE2;Q95FL9;B7S4Q6;Q95FI1;Q67H82;A2T5L5;Q9TLL5;Q9TLK3;Q95FM8;Q9FF03;Q71N61;Q29VB2;E1UZH9;Q9MRJ8;Q9GI23;Q95AN2;Q9MTU5;Q9MTZ8;Q3ZU72;A8ASI2;Q9GET4;Q9MW35;Q9TMV2;O98492;Q8HT82;Q93Y44;A8ASH2;B7S4P3;C0J3J3;Q95FQ3;Q8MBL0;Q95FM7;Q9MRF4;Q67H80;Q29S89;Q257C7;Q9MU78;O98412;Q5W4R8;Q6YN69;Q5J048;A8Y664;Q8SLT5;…	3727	204	CID		67.74	0.000422402		3	55	35	1	2034.15	-7.99277	11/180	pps_Arabidopsis_trypsin_rep3.mgf
	Medium	ELQDIIAILGLDELSEEDRLTVAR	O98766;Q9MTV1;Q9MTY1;Q95FJ1;Q9MU12;Q9MRK7;Q9BA74;Q95FR1;Q9XQY8;Q8MBJ4;Q9MU01;Q29VB8;Q9XQX8;Q9MTV9;Q95AE2;Q95FL9;Q67H63;Q6EYX5;B7S4Q6;Q9XQY1;Q3L1L0;A2T5L5;Q9TLJ8;Q9TLL5;Q9TLK3;Q95FM8;Q9FF03;Q71N61;Q29VB2;E1UZH9;Q9MRJ8;Q95AN2;Q8SLU4;Q9MTU5;Q9MTZ8;Q3ZU72;Q9GET4;Q9MW35;Q9TMV2;O98492;Q93Y44;B7S4P3;C0J3J3;Q95FQ3;Q9GER5;Q9MRK2;Q9MRF4;Q67H80;Q29S89;Q257C7;B8PRK4;B7S4V7;Q9MU78;O98412;Q5W4R8;Q6YN69;Q8SLT5;…	2972	184	CID		46.41	0.0651327		7	56		1	2711.38	-26.2987	12/269	pps_Arabidopsis_trypsin_rep3.mgf
	Low	GIYPAVDPLDSTSTmLQPR	O98766;Q9MTV1;Q95FJ1;Q8SLS8;Q9MU12;Q9MRM9;Q9MRK7;Q9BA74;Q9MRM6;Q95FR1;Q9XQY8;Q8MBJ4;Q9MU01;O98770;Q29VB8;Q9XQX8;Q9MTU3;Q9MTV9;Q95AE2;Q95FL9;Q67H63;Q6EYX5;B7S4Q6;Q95FI1;Q9XQY1;Q67H82;Q3L1L0;A2T5L5;Q9TLJ8;Q9TLL5;Q95FM8;Q9FF03;Q71N61;Q29VB2;E1UZH9;Q9TLL3;Q9MRJ8;Q9GI23;Q95AN2;Q8SLU4;Q9MTU5;Q9MTZ8;Q3ZU72;A8ASI2;Q9GET4;Q9MW35;Q9TMV2;O98492;Q8HT82;Q93Y44;A8ASH2;B7S4P3;C0J3J3;Q95FQ3;Q8MBL0;Q9GER5;Q9MRK2;…	2265	197	CID	M15(Oxidation)	40.5	0.245268	0	1	55	47	1	2076.99	-17.6343	9/167	pps_Arabidopsis_trypsin_rep3.mgf
	Low	LSIFETGIKVVDLLAPYRR	O98766;Q9MTV1;Q9MTY1;Q95FJ1;Q8SLS8;Q9MU12;Q9MRM9;Q95FR1;Q9XQY8;Q8MBJ4;Q9MU01;O98770;Q29VB8;Q9XQX8;Q95AE2;Q95FL9;B7S4Q6;Q95FI1;Q67H82;A2T5L5;Q9TLL5;Q9TLK3;Q95FM8;Q9FF03;Q71N61;Q29VB2;E1UZH9;Q9MRJ8;Q9GI23;Q95AN2;Q9MTU5;Q9MTZ8;Q3ZU72;A8ASI2;Q9GET4;Q9MW35;Q9TMV2;O98492;Q8HT82;Q93Y44;A8ASH2;B7S4P3;C0J3J3;Q95FQ3;Q8MBL0;Q95FM7;Q9MRF4;Q67H80;Q29S89;Q257C7;Q9MU78;O98412;Q5W4R8;Q6YN69;Q5J048;A8Y664;Q8SLT5;…	3721	203	CID		36.49	0.518393		3	55		1	2190.25	-7.21438	9/191	pps_Arabidopsis_trypsin_rep3.mgf
	Low	VALVYGQmNEPPGAR	Q9MTV1;Q9MTY1;Q95FJ1;Q9MU12;Q9MRM9;Q9MRK7;Q9BA74;Q9MRM6;Q95FR1;Q9XQY8;Q8MBJ4;Q9MU01;O98770;Q29VB8;Q9XQX8;Q9MTU3;Q9MTV9;Q95AE2;Q95FL9;Q67H63;Q6EYX5;B7S4Q6;Q95FI1;Q9XQY1;Q67H82;A2T5L5;Q9TLJ8;Q9TLL5;Q9TLK3;Q95FM8;Q9FF03;Q71N61;E1UZH9;Q9TLL3;Q9GI23;Q95AN2;Q8SLU4;Q9MTU5;Q9MTZ8;A8ASI2;Q9GET4;Q9MW35;Q9TMV2;O98492;Q8HT82;Q93Y44;A8ASH2;B7S4P3;C0J3J3;Q95FQ3;Q8MBL0;Q9GER5;Q9MRK2;Q95FM7;Q9MRF4;Q67H80;Q29S89;…	4104	240	CID	M8(Oxidation)	33.38	1.15463		5	55	39	1	1617.76	-28.8626	9/133	pps_Arabidopsis_trypsin_rep3.mgf
	Low	VVDLLAPYRR	O98766;Q9MTV1;Q9MTY1;Q95FJ1;Q8SLS8;Q9MU12;Q9MRM9;Q95FR1;Q9XQY8;Q8MBJ4;Q9MU01;O98770;Q29VB8;Q9XQX8;Q9MTV9;Q95AE2;Q95FL9;Q6EYX5;B7S4Q6;Q95FI1;Q67H82;A2T5L5;Q9TLL5;Q9TLK3;Q95FM8;Q9FF03;Q71N61;Q29VB2;E1UZH9;Q9TLL3;Q9MRJ8;Q9GI23;Q95AN2;Q9MTU5;Q9MTZ8;Q3ZU72;A8ASI2;Q9GET4;Q9MW35;Q9TMV2;O98492;Q8HT82;Q93Y44;A8ASH2;B7S4P3;C0J3J3;Q95FQ3;Q8MBL0;Q9GER5;Q95FM7;Q9MRF4;Q67H80;Q29S89;Q257C7;B8PRK4;Q9MU78;O98412;…	4066	235	CID		32.13	1.46474		3	55	40	1	1201.7	-8.33929	9/81	pps_Arabidopsis_trypsin_rep3.mgf
	Low	MPSAVGYQPTLSTEmGTLQER	Q9MTY1;Q9MRM6;Q9MTU3;Q95AE2;Q3L1L0;A2T5L5;Q9TLL5;E1UZH9;Q8SLU4;Q9MTZ8;Q95FQ3;Q95FM7;Q257C7;O98412;Q29VB0;Q9MRL5;Q95FL6;Q8MBK2;Q8SLS2;Q9SC46;Q67H62;B3SHD6;Q95FK8;Q9MTU8;C8YPI1;Q9MRR6;Q95FM3;Q9MTZ4;Q9XQY2;Q1PGD5;Q9SC47;Q9MRW3;P19366;Q9MRG6;Q95FW9;A9XUH0;Q3ZMJ5;Q8MBI2;Q95FN0;D7KRE0;Q8MBI0;E0XD31;Q8WH97;Q5YGM9;Q9SBN9;Q5UVH1;Q6YN70;Q09RD9;Q95FL0;E0XD20;B2BI37;Q5UVF9;Q5YGN7;Q9SC27;Q5YGK8;Q5UVH4;Q95FT4	571	57	CID	M15(Oxidation)	23.75	9.44389		3	55	32	1	2312.03	-26.7492	7/221	pps_Arabidopsis_trypsin_rep3.mgf
Q95FN0	39.31	20	16	496	53.5549	5.32568	981.029	ATP synthase beta subunit (Fragment) OS=Pedicularis coronata GN=atpB PE=3 SV=1 - [Q95FN0_9LAMI]
	Confidence Icon	Sequence	Protein Accessions	# Proteins	# Protein Groups	Activation Type	Modifications	IonScore	Exp Value	Δ Score	Rank	Identity High	Homology Threshold	Charge	m/z [Da]	ΔM [ppm]	Ions Matched	Spectrum File
	High	YKELQDIIAILGLDELSEEDR	O98766;Q9MTV1;Q9MTY1;Q95FJ1;Q9MU12;Q9MRM9;Q9MRK7;Q9BA74;Q9MRM6;Q95FR1;Q9XQY8;Q8MBJ4;Q9MU01;Q29VB8;Q9XQX8;Q9MTV9;Q95AE2;Q95FL9;Q67H63;Q6EYX5;B7S4Q6;Q95FI1;Q9XQY1;Q3L1L0;A2T5L5;Q9TLJ8;Q9TLL5;Q9TLK3;Q95FM8;Q9FF03;Q71N61;Q29VB2;E1UZH9;Q9MRJ8;Q95AN2;Q8SLU4;Q9MTU5;Q9MTZ8;Q3ZU72;Q9GET4;Q9MW35;Q9TMV2;O98492;Q8HT82;Q93Y44;B7S4P3;C0J3J3;Q95FQ3;Q9GER5;Q9MRK2;Q9MRF4;Q67H80;Q29S89;Q257C7;B8PRK4;B7S4V7;Q9MU78;…	3355	204	CID		170.28	2.54061e-14		7	55		1	2462.22	-18.76	18/233	pps_Arabidopsis_trypsin_rep3.mgf
	High	MPSAVGYQPTLSTEMGTLQER	Q9MTY1;Q9MRM6;Q9MTU3;Q95AE2;Q3L1L0;A2T5L5;Q9TLL5;E1UZH9;Q8SLU4;Q9MTZ8;Q95FQ3;Q95FM7;Q257C7;O98412;Q29VB0;Q9MRL5;Q95FL6;Q8MBK2;Q8SLS2;Q9SC46;Q67H62;B3SHD6;Q95FK8;Q9MTU8;C8YPI1;Q9MRR6;Q95FM3;Q9MTZ4;Q9XQY2;Q1PGD5;Q9SC47;Q9MRW3;P19366;Q9MRG6;Q95FW9;A9XUH0;Q3ZMJ5;Q8MBI2;Q95FN0;D7KRE0;Q8MBI0;E0XD31;Q8WH97;Q5YGM9;Q9SBN9;Q5UVH1;Q6YN70;Q09RD9;Q95FL0;E0XD20;B2BI37;Q5UVF9;Q5YGN7;Q9SC27;Q5YGK8;Q5UVH4;Q95FT4	571	57	CID		160.03	2.50901e-13		2	55		1	2296.04	-22.7353	17/221	pps_Arabidopsis_trypsin_rep3.mgf
	High	IFNVLGEPVDNLGPVDTR	O98766;Q9MTV1;Q9MTY1;Q8SLS8;Q9MU12;Q9BA74;Q95FR1;O98770;Q29VB8;Q9MTU3;Q95AE2;B7S4Q6;Q9XQY1;A2T5L5;Q9TLL5;Q9TLK3;Q95FM8;Q71N61;Q29VB2;E1UZH9;Q3ZU72;A8ASI2;Q9GET4;Q9MW35;Q9TMV2;O98492;Q8HT82;A8ASH2;B7S4P3;Q9GER5;Q9MRF4;Q257C7;B8PRK4;B7S4V7;Q9MU78;Q5W4R8;Q6YN69;Q5J048;Q8SLT5;Q9MRR7;Q3ZU73;A0AR48;Q9MRU7;Q9MRL5;O98595;Q95FL6;Q9MRA6;Q9MRQ6;Q8SLS2;O98404;Q9SC46;O98490;Q95FK8;Q9TLJ7;Q9MTU8;Q9MW37;Q9XQY6;…	1261	100	CID		157.3	5.06106e-13		2	55		1	1955.02	-1.26407	14/187	pps_Arabidopsis_trypsin_rep3.mgf
	High	DVNEQDVLLFIDNIFR	Q9MTY1;Q95FJ1;Q9MU12;Q9BA74;Q9MRM6;Q95FR1;Q9XQY8;Q8MBJ4;Q9MU01;Q29VB8;Q9XQX8;Q9MTU3;Q9MTV9;Q95AE2;Q95FL9;Q67H63;Q6EYX5;Q95FI1;Q67H82;Q3L1L0;A2T5L5;Q9TLJ8;Q9TLK3;Q95FM8;Q9FF03;E1UZH9;Q9MRJ8;Q9GI23;Q95AN2;Q8SLU4;Q9MTU5;Q9MTZ8;Q3ZU72;A8ASI2;Q9GET4;Q9MW35;Q9TMV2;O98492;Q8HT82;Q93Y44;A8ASH2;B7S4P3;C0J3J3;Q8MBL0;Q9GER5;Q9MRK2;Q95FM7;Q9MRF4;Q67H80;Q29S89;Q257C7;Q9MU78;O98412;Q5W4R8;A8Y664;Q8SLT5;Q95FQ1;…	2339	174	CID		143.27	1.29342e-11		3	55		1	1950.02	10.9596	15/172	pps_Arabidopsis_trypsin_rep3.mgf
	High	GIYPAVDPLDSTSTMLQPR	O98766;Q9MTV1;Q95FJ1;Q8SLS8;Q9MU12;Q9MRM9;Q9MRK7;Q9BA74;Q9MRM6;Q95FR1;Q9XQY8;Q8MBJ4;Q9MU01;O98770;Q29VB8;Q9XQX8;Q9MTU3;Q9MTV9;Q95AE2;Q95FL9;Q67H63;Q6EYX5;B7S4Q6;Q95FI1;Q9XQY1;Q67H82;Q3L1L0;A2T5L5;Q9TLJ8;Q9TLL5;Q95FM8;Q9FF03;Q71N61;Q29VB2;E1UZH9;Q9TLL3;Q9MRJ8;Q9GI23;Q95AN2;Q8SLU4;Q9MTU5;Q9MTZ8;Q3ZU72;A8ASI2;Q9GET4;Q9MW35;Q9TMV2;O98492;Q8HT82;Q93Y44;A8ASH2;B7S4P3;C0J3J3;Q95FQ3;Q8MBL0;Q9GER5;Q9MRK2;…	2265	197	CID		128.63	3.74874e-10		2	55		1	2061.01	-11.1165	14/167	pps_Arabidopsis_trypsin_rep3.mgf
	High	VALVYGQMNEPPGAR	Q9MTV1;Q9MTY1;Q95FJ1;Q9MU12;Q9MRM9;Q9MRK7;Q9BA74;Q9MRM6;Q95FR1;Q9XQY8;Q8MBJ4;Q9MU01;O98770;Q29VB8;Q9XQX8;Q9MTU3;Q9MTV9;Q95AE2;Q95FL9;Q67H63;Q6EYX5;B7S4Q6;Q95FI1;Q9XQY1;Q67H82;A2T5L5;Q9TLJ8;Q9TLL5;Q9TLK3;Q95FM8;Q9FF03;Q71N61;E1UZH9;Q9TLL3;Q9GI23;Q95AN2;Q8SLU4;Q9MTU5;Q9MTZ8;A8ASI2;Q9GET4;Q9MW35;Q9TMV2;O98492;Q8HT82;Q93Y44;A8ASH2;B7S4P3;C0J3J3;Q95FQ3;Q8MBL0;Q9GER5;Q9MRK2;Q95FM7;Q9MRF4;Q67H80;Q29S89;…	4104	240	CID		115.6	7.36178e-09		4	55		1	1601.78	-17.1192	11/133	pps_Arabidopsis_trypsin_rep3.mgf
	High	FVQAGSEVSALLGR	O98766;Q9MTV1;Q9MTY1;Q95FJ1;Q8SLS8;Q9MU12;Q9MRM9;Q9MRK7;Q9BA74;Q9MRM6;Q95FR1;Q9XQY8;Q8MBJ4;Q9MU01;O98770;Q29VB8;Q9XQX8;Q9MTU3;Q9MTV9;Q95AE2;Q95FL9;Q67H63;B7S4Q6;Q67H82;Q3L1L0;A2T5L5;Q9TLL5;Q9TLK3;Q95FM8;Q9FF03;Q71N61;Q29VB2;E1UZH9;Q9MRJ8;Q9GI23;Q95AN2;Q8SLU4;Q9MTU5;Q3ZU72;A8ASI2;Q9MW35;Q9TMV2;O98492;Q8HT82;B7S4P3;C0J3J3;Q95FQ3;Q8MBL0;Q9GER5;Q9MRK2;Q95FM7;Q9MRF4;Q67H80;Q29S89;Q257C7;B8PRK4;B7S4V7;…	3906	241	CID		111.74	1.75416e-08		2	55		1	1433.77	-3.89274	19/137	pps_Arabidopsis_trypsin_rep3.mgf
	High	ELQDIIAILGLDELSEEDR	O98766;Q9MTV1;Q9MTY1;Q95FJ1;Q9MU12;Q9MRM9;Q9MRK7;Q9BA74;Q9MRM6;Q95FR1;Q9XQY8;Q8MBJ4;Q9MU01;Q29VB8;Q9XQX8;Q9MTV9;Q95AE2;Q95FL9;Q67H63;Q6EYX5;B7S4Q6;Q95FI1;Q9XQY1;Q3L1L0;A2T5L5;Q9TLJ8;Q9TLL5;Q9TLK3;Q95FM8;Q9FF03;Q71N61;Q29VB2;E1UZH9;Q9MRJ8;Q95AN2;Q8SLU4;Q9MTU5;Q9MTZ8;Q3ZU72;Q9GET4;Q9MW35;Q9TMV2;O98492;Q8HT82;Q93Y44;B7S4P3;C0J3J3;Q95FQ3;Q9GER5;Q9MRK2;Q9MRF4;Q67H80;Q29S89;Q257C7;B8PRK4;B7S4V7;Q9MU78;…	3363	205	CID		104.53	9.5563e-08		8	55		1	2171.09	-7.38425	18/211	pps_Arabidopsis_trypsin_rep3.mgf
	High	AHGGVSVFGGVGER	O98766;Q9MTV1;Q9MTY1;Q95FJ1;Q9MU12;Q9MRM9;Q9BA74;Q9MRM6;Q95FR1;Q9XQY8;Q8MBJ4;Q9MU01;O98770;Q29VB8;Q9XQX8;Q9MTU3;Q9MTV9;Q95AE2;Q95FL9;Q67H63;B7S4Q6;Q95FI1;Q9XQY1;Q67H82;A2T5L5;Q9TLJ8;Q9TLL5;Q9TLK3;Q71N61;Q29VB2;E1UZH9;Q9MRJ8;Q9MTU5;Q9MTZ8;Q3ZU72;A8ASI2;Q9GET4;Q9TMV2;O98492;Q8HT82;Q93Y44;A8ASH2;B7S4P3;C0J3J3;Q95FQ3;Q9GER5;Q9MRK2;Q95FM7;Q9MRF4;Q67H80;Q29S89;Q257C7;B8PRK4;B7S4V7;Q9MU78;O98412;Q5W4R8;…	3365	226	CID		102.33	1.46154e-07	0	1	55	44	1	1328.66	-6.03062	20/119	pps_Arabidopsis_trypsin_rep3.mgf
	High	YKELQDIIAILGLDELSEEDRLTVAR	O98766;Q9MTV1;Q9MTY1;Q95FJ1;Q9MU12;Q9MRK7;Q9BA74;Q95FR1;Q9XQY8;Q8MBJ4;Q9MU01;Q29VB8;Q9XQX8;Q9MTV9;Q95AE2;Q95FL9;Q67H63;Q6EYX5;B7S4Q6;Q9XQY1;Q3L1L0;A2T5L5;Q9TLJ8;Q9TLL5;Q9TLK3;Q95FM8;Q9FF03;Q71N61;Q29VB2;E1UZH9;Q9MRJ8;Q95AN2;Q8SLU4;Q9MTU5;Q9MTZ8;Q3ZU72;Q9GET4;Q9MW35;Q9TMV2;O98492;Q93Y44;B7S4P3;C0J3J3;Q95FQ3;Q9GER5;Q9MRK2;Q9MRF4;Q67H80;Q29S89;Q257C7;B8PRK4;B7S4V7;Q9MU78;O98412;Q5W4R8;Q6YN69;Q8SLT5;…	2967	183	CID		94.81	8.92328e-07		7	55		1	3002.54	-21.9152	13/291	pps_Arabidopsis_trypsin_rep3.mgf
	High	TVLIMELINNIAK	O98766;Q9MTV1;Q9MTY1;Q95FJ1;Q8SLS8;Q9MU12;Q9MRM9;Q9MRK7;Q9BA74;Q9MRM6;Q95FR1;Q8MBJ4;Q9MU01;O98770;Q9XQX8;Q9MTU3;Q9MTV9;Q95AE2;Q95FL9;Q67H63;Q6EYX5;B7S4Q6;Q9XQY1;Q67H82;A2T5L5;Q9TLJ8;Q9TLL5;Q9TLK3;Q95FM8;Q9FF03;Q71N61;Q29VB2;E1UZH9;Q9TLL3;Q9MRJ8;Q95AN2;Q9MTU5;Q9MTZ8;Q3ZU72;A8ASI2;Q9GET4;Q9MW35;Q9TMV2;O98492;Q93Y44;A8ASH2;B7S4P3;C0J3J3;Q95FQ3;Q9MRK2;Q95FM7;Q9MRF4;Q67H80;Q29S89;Q257C7;B8PRK4;Q9MU78;…	3602	239	CID		94.13	1.15292e-06		6	56		1	1471.82	-24.8572	11/121	pps_Arabidopsis_trypsin_rep3.mgf
	High	TVLImELINNIAK	O98766;Q9MTV1;Q9MTY1;Q95FJ1;Q8SLS8;Q9MU12;Q9MRM9;Q9MRK7;Q9BA74;Q9MRM6;Q95FR1;Q8MBJ4;Q9MU01;O98770;Q9XQX8;Q9MTU3;Q9MTV9;Q95AE2;Q95FL9;Q67H63;Q6EYX5;B7S4Q6;Q9XQY1;Q67H82;A2T5L5;Q9TLJ8;Q9TLL5;Q9TLK3;Q95FM8;Q9FF03;Q71N61;Q29VB2;E1UZH9;Q9TLL3;Q9MRJ8;Q95AN2;Q9MTU5;Q9MTZ8;Q3ZU72;A8ASI2;Q9GET4;Q9MW35;Q9TMV2;O98492;Q93Y44;A8ASH2;B7S4P3;C0J3J3;Q95FQ3;Q9MRK2;Q95FM7;Q9MRF4;Q67H80;Q29S89;Q257C7;B8PRK4;Q9MU78;…	3602	239	CID	M5(Oxidation)	84.49	1.02393e-05		5	56		1	1487.83	-13.3441	10/121	pps_Arabidopsis_trypsin_rep3.mgf
	High	LSIFETGIKVVDLLAPYR	O98766;Q9MTV1;Q9MTY1;Q95FJ1;Q8SLS8;Q9MU12;Q9MRM9;Q95FR1;Q9XQY8;Q8MBJ4;Q9MU01;O98770;Q29VB8;Q9XQX8;Q95AE2;Q95FL9;B7S4Q6;Q95FI1;Q67H82;A2T5L5;Q9TLL5;Q9TLK3;Q95FM8;Q9FF03;Q71N61;Q29VB2;E1UZH9;Q9MRJ8;Q9GI23;Q95AN2;Q9MTU5;Q9MTZ8;Q3ZU72;A8ASI2;Q9GET4;Q9MW35;Q9TMV2;O98492;Q8HT82;Q93Y44;A8ASH2;B7S4P3;C0J3J3;Q95FQ3;Q8MBL0;Q95FM7;Q9MRF4;Q67H80;Q29S89;Q257C7;Q9MU78;O98412;Q5W4R8;Q6YN69;Q5J048;A8Y664;Q8SLT5;…	3727	204	CID		67.74	0.000422402		3	55	35	1	2034.15	-7.99277	11/180	pps_Arabidopsis_trypsin_rep3.mgf
	Medium	ELQDIIAILGLDELSEEDRLTVAR	O98766;Q9MTV1;Q9MTY1;Q95FJ1;Q9MU12;Q9MRK7;Q9BA74;Q95FR1;Q9XQY8;Q8MBJ4;Q9MU01;Q29VB8;Q9XQX8;Q9MTV9;Q95AE2;Q95FL9;Q67H63;Q6EYX5;B7S4Q6;Q9XQY1;Q3L1L0;A2T5L5;Q9TLJ8;Q9TLL5;Q9TLK3;Q95FM8;Q9FF03;Q71N61;Q29VB2;E1UZH9;Q9MRJ8;Q95AN2;Q8SLU4;Q9MTU5;Q9MTZ8;Q3ZU72;Q9GET4;Q9MW35;Q9TMV2;O98492;Q93Y44;B7S4P3;C0J3J3;Q95FQ3;Q9GER5;Q9MRK2;Q9MRF4;Q67H80;Q29S89;Q257C7;B8PRK4;B7S4V7;Q9MU78;O98412;Q5W4R8;Q6YN69;Q8SLT5;…	2972	184	CID		46.41	0.0651327		7	56		1	2711.38	-26.2987	12/269	pps_Arabidopsis_trypsin_rep3.mgf
	Low	GIYPAVDPLDSTSTmLQPR	O98766;Q9MTV1;Q95FJ1;Q8SLS8;Q9MU12;Q9MRM9;Q9MRK7;Q9BA74;Q9MRM6;Q95FR1;Q9XQY8;Q8MBJ4;Q9MU01;O98770;Q29VB8;Q9XQX8;Q9MTU3;Q9MTV9;Q95AE2;Q95FL9;Q67H63;Q6EYX5;B7S4Q6;Q95FI1;Q9XQY1;Q67H82;Q3L1L0;A2T5L5;Q9TLJ8;Q9TLL5;Q95FM8;Q9FF03;Q71N61;Q29VB2;E1UZH9;Q9TLL3;Q9MRJ8;Q9GI23;Q95AN2;Q8SLU4;Q9MTU5;Q9MTZ8;Q3ZU72;A8ASI2;Q9GET4;Q9MW35;Q9TMV2;O98492;Q8HT82;Q93Y44;A8ASH2;B7S4P3;C0J3J3;Q95FQ3;Q8MBL0;Q9GER5;Q9MRK2;…	2265	197	CID	M15(Oxidation)	40.5	0.245268	0	1	55	47	1	2076.99	-17.6343	9/167	pps_Arabidopsis_trypsin_rep3.mgf
	Low	LSIFETGIKVVDLLAPYRR	O98766;Q9MTV1;Q9MTY1;Q95FJ1;Q8SLS8;Q9MU12;Q9MRM9;Q95FR1;Q9XQY8;Q8MBJ4;Q9MU01;O98770;Q29VB8;Q9XQX8;Q95AE2;Q95FL9;B7S4Q6;Q95FI1;Q67H82;A2T5L5;Q9TLL5;Q9TLK3;Q95FM8;Q9FF03;Q71N61;Q29VB2;E1UZH9;Q9MRJ8;Q9GI23;Q95AN2;Q9MTU5;Q9MTZ8;Q3ZU72;A8ASI2;Q9GET4;Q9MW35;Q9TMV2;O98492;Q8HT82;Q93Y44;A8ASH2;B7S4P3;C0J3J3;Q95FQ3;Q8MBL0;Q95FM7;Q9MRF4;Q67H80;Q29S89;Q257C7;Q9MU78;O98412;Q5W4R8;Q6YN69;Q5J048;A8Y664;Q8SLT5;…	3721	203	CID		36.49	0.518393		3	55		1	2190.25	-7.21438	9/191	pps_Arabidopsis_trypsin_rep3.mgf
	Low	VALVYGQmNEPPGAR	Q9MTV1;Q9MTY1;Q95FJ1;Q9MU12;Q9MRM9;Q9MRK7;Q9BA74;Q9MRM6;Q95FR1;Q9XQY8;Q8MBJ4;Q9MU01;O98770;Q29VB8;Q9XQX8;Q9MTU3;Q9MTV9;Q95AE2;Q95FL9;Q67H63;Q6EYX5;B7S4Q6;Q95FI1;Q9XQY1;Q67H82;A2T5L5;Q9TLJ8;Q9TLL5;Q9TLK3;Q95FM8;Q9FF03;Q71N61;E1UZH9;Q9TLL3;Q9GI23;Q95AN2;Q8SLU4;Q9MTU5;Q9MTZ8;A8ASI2;Q9GET4;Q9MW35;Q9TMV2;O98492;Q8HT82;Q93Y44;A8ASH2;B7S4P3;C0J3J3;Q95FQ3;Q8MBL0;Q9GER5;Q9MRK2;Q95FM7;Q9MRF4;Q67H80;Q29S89;…	4104	240	CID	M8(Oxidation)	33.38	1.15463		5	55	39	1	1617.76	-28.8626	9/133	pps_Arabidopsis_trypsin_rep3.mgf
	Low	VVDLLAPYRR	O98766;Q9MTV1;Q9MTY1;Q95FJ1;Q8SLS8;Q9MU12;Q9MRM9;Q95FR1;Q9XQY8;Q8MBJ4;Q9MU01;O98770;Q29VB8;Q9XQX8;Q9MTV9;Q95AE2;Q95FL9;Q6EYX5;B7S4Q6;Q95FI1;Q67H82;A2T5L5;Q9TLL5;Q9TLK3;Q95FM8;Q9FF03;Q71N61;Q29VB2;E1UZH9;Q9TLL3;Q9MRJ8;Q9GI23;Q95AN2;Q9MTU5;Q9MTZ8;Q3ZU72;A8ASI2;Q9GET4;Q9MW35;Q9TMV2;O98492;Q8HT82;Q93Y44;A8ASH2;B7S4P3;C0J3J3;Q95FQ3;Q8MBL0;Q9GER5;Q95FM7;Q9MRF4;Q67H80;Q29S89;Q257C7;B8PRK4;Q9MU78;O98412;…	4066	235	CID		32.13	1.46474		3	55	40	1	1201.7	-8.33929	9/81	pps_Arabidopsis_trypsin_rep3.mgf
	Low	MPSAVGYQPTLSTEmGTLQER	Q9MTY1;Q9MRM6;Q9MTU3;Q95AE2;Q3L1L0;A2T5L5;Q9TLL5;E1UZH9;Q8SLU4;Q9MTZ8;Q95FQ3;Q95FM7;Q257C7;O98412;Q29VB0;Q9MRL5;Q95FL6;Q8MBK2;Q8SLS2;Q9SC46;Q67H62;B3SHD6;Q95FK8;Q9MTU8;C8YPI1;Q9MRR6;Q95FM3;Q9MTZ4;Q9XQY2;Q1PGD5;Q9SC47;Q9MRW3;P19366;Q9MRG6;Q95FW9;A9XUH0;Q3ZMJ5;Q8MBI2;Q95FN0;D7KRE0;Q8MBI0;E0XD31;Q8WH97;Q5YGM9;Q9SBN9;Q5UVH1;Q6YN70;Q09RD9;Q95FL0;E0XD20;B2BI37;Q5UVF9;Q5YGN7;Q9SC27;Q5YGK8;Q5UVH4;Q95FT4	571	57	CID	M15(Oxidation)	23.75	9.44389		3	55	32	1	2312.03	-26.7492	7/221	pps_Arabidopsis_trypsin_rep3.mgf
	Low	AVAMSATDGLmRGmEVIDTR	O98492;Q5J048;Q29S86;Q95FN0;Q4KU89;Q8WJI9	15	6	CID	M11(Oxidation), M14(Oxidation)	20.39	24.2528		10	55		1	2156.03	6.91953	6/197	pps_Arabidopsis_trypsin_rep3.mgf
Q8WH97	38.65	20	16	489	52.6724	5.23682	981.029	ATP synthase beta subunit (Fragment) OS=Desfontainia spinosa GN=atpB PE=3 SV=1 - [Q8WH97_9ASTE]
	Confidence Icon	Sequence	Protein Accessions	# Proteins	# Protein Groups	Activation Type	Modifications	IonScore	Exp Value	Δ Score	Rank	Identity High	Homology Threshold	Charge	m/z [Da]	ΔM [ppm]	Ions Matched	Spectrum File
	High	YKELQDIIAILGLDELSEEDR	O98766;Q9MTV1;Q9MTY1;Q95FJ1;Q9MU12;Q9MRM9;Q9MRK7;Q9BA74;Q9MRM6;Q95FR1;Q9XQY8;Q8MBJ4;Q9MU01;Q29VB8;Q9XQX8;Q9MTV9;Q95AE2;Q95FL9;Q67H63;Q6EYX5;B7S4Q6;Q95FI1;Q9XQY1;Q3L1L0;A2T5L5;Q9TLJ8;Q9TLL5;Q9TLK3;Q95FM8;Q9FF03;Q71N61;Q29VB2;E1UZH9;Q9MRJ8;Q95AN2;Q8SLU4;Q9MTU5;Q9MTZ8;Q3ZU72;Q9GET4;Q9MW35;Q9TMV2;O98492;Q8HT82;Q93Y44;B7S4P3;C0J3J3;Q95FQ3;Q9GER5;Q9MRK2;Q9MRF4;Q67H80;Q29S89;Q257C7;B8PRK4;B7S4V7;Q9MU78;…	3355	204	CID		170.28	2.54061e-14		7	55		1	2462.22	-18.76	18/233	pps_Arabidopsis_trypsin_rep3.mgf
	High	MPSAVGYQPTLSTEMGTLQER	Q9MTY1;Q9MRM6;Q9MTU3;Q95AE2;Q3L1L0;A2T5L5;Q9TLL5;E1UZH9;Q8SLU4;Q9MTZ8;Q95FQ3;Q95FM7;Q257C7;O98412;Q29VB0;Q9MRL5;Q95FL6;Q8MBK2;Q8SLS2;Q9SC46;Q67H62;B3SHD6;Q95FK8;Q9MTU8;C8YPI1;Q9MRR6;Q95FM3;Q9MTZ4;Q9XQY2;Q1PGD5;Q9SC47;Q9MRW3;P19366;Q9MRG6;Q95FW9;A9XUH0;Q3ZMJ5;Q8MBI2;Q95FN0;D7KRE0;Q8MBI0;E0XD31;Q8WH97;Q5YGM9;Q9SBN9;Q5UVH1;Q6YN70;Q09RD9;Q95FL0;E0XD20;B2BI37;Q5UVF9;Q5YGN7;Q9SC27;Q5YGK8;Q5UVH4;Q95FT4	571	57	CID		160.03	2.50901e-13		2	55		1	2296.04	-22.7353	17/221	pps_Arabidopsis_trypsin_rep3.mgf
	High	IFNVLGEPVDNLGPVDTR	O98766;Q9MTV1;Q9MTY1;Q8SLS8;Q9MU12;Q9BA74;Q95FR1;O98770;Q29VB8;Q9MTU3;Q95AE2;B7S4Q6;Q9XQY1;A2T5L5;Q9TLL5;Q9TLK3;Q95FM8;Q71N61;Q29VB2;E1UZH9;Q3ZU72;A8ASI2;Q9GET4;Q9MW35;Q9TMV2;O98492;Q8HT82;A8ASH2;B7S4P3;Q9GER5;Q9MRF4;Q257C7;B8PRK4;B7S4V7;Q9MU78;Q5W4R8;Q6YN69;Q5J048;Q8SLT5;Q9MRR7;Q3ZU73;A0AR48;Q9MRU7;Q9MRL5;O98595;Q95FL6;Q9MRA6;Q9MRQ6;Q8SLS2;O98404;Q9SC46;O98490;Q95FK8;Q9TLJ7;Q9MTU8;Q9MW37;Q9XQY6;…	1261	100	CID		157.3	5.06106e-13		2	55		1	1955.02	-1.26407	14/187	pps_Arabidopsis_trypsin_rep3.mgf
	High	DVNEQDVLLFIDNIFR	Q9MTY1;Q95FJ1;Q9MU12;Q9BA74;Q9MRM6;Q95FR1;Q9XQY8;Q8MBJ4;Q9MU01;Q29VB8;Q9XQX8;Q9MTU3;Q9MTV9;Q95AE2;Q95FL9;Q67H63;Q6EYX5;Q95FI1;Q67H82;Q3L1L0;A2T5L5;Q9TLJ8;Q9TLK3;Q95FM8;Q9FF03;E1UZH9;Q9MRJ8;Q9GI23;Q95AN2;Q8SLU4;Q9MTU5;Q9MTZ8;Q3ZU72;A8ASI2;Q9GET4;Q9MW35;Q9TMV2;O98492;Q8HT82;Q93Y44;A8ASH2;B7S4P3;C0J3J3;Q8MBL0;Q9GER5;Q9MRK2;Q95FM7;Q9MRF4;Q67H80;Q29S89;Q257C7;Q9MU78;O98412;Q5W4R8;A8Y664;Q8SLT5;Q95FQ1;…	2339	174	CID		143.27	1.29342e-11		3	55		1	1950.02	10.9596	15/172	pps_Arabidopsis_trypsin_rep3.mgf
	High	GIYPAVDPLDSTSTMLQPR	O98766;Q9MTV1;Q95FJ1;Q8SLS8;Q9MU12;Q9MRM9;Q9MRK7;Q9BA74;Q9MRM6;Q95FR1;Q9XQY8;Q8MBJ4;Q9MU01;O98770;Q29VB8;Q9XQX8;Q9MTU3;Q9MTV9;Q95AE2;Q95FL9;Q67H63;Q6EYX5;B7S4Q6;Q95FI1;Q9XQY1;Q67H82;Q3L1L0;A2T5L5;Q9TLJ8;Q9TLL5;Q95FM8;Q9FF03;Q71N61;Q29VB2;E1UZH9;Q9TLL3;Q9MRJ8;Q9GI23;Q95AN2;Q8SLU4;Q9MTU5;Q9MTZ8;Q3ZU72;A8ASI2;Q9GET4;Q9MW35;Q9TMV2;O98492;Q8HT82;Q93Y44;A8ASH2;B7S4P3;C0J3J3;Q95FQ3;Q8MBL0;Q9GER5;Q9MRK2;…	2265	197	CID		128.63	3.74874e-10		2	55		1	2061.01	-11.1165	14/167	pps_Arabidopsis_trypsin_rep3.mgf
	High	VALVYGQMNEPPGAR	Q9MTV1;Q9MTY1;Q95FJ1;Q9MU12;Q9MRM9;Q9MRK7;Q9BA74;Q9MRM6;Q95FR1;Q9XQY8;Q8MBJ4;Q9MU01;O98770;Q29VB8;Q9XQX8;Q9MTU3;Q9MTV9;Q95AE2;Q95FL9;Q67H63;Q6EYX5;B7S4Q6;Q95FI1;Q9XQY1;Q67H82;A2T5L5;Q9TLJ8;Q9TLL5;Q9TLK3;Q95FM8;Q9FF03;Q71N61;E1UZH9;Q9TLL3;Q9GI23;Q95AN2;Q8SLU4;Q9MTU5;Q9MTZ8;A8ASI2;Q9GET4;Q9MW35;Q9TMV2;O98492;Q8HT82;Q93Y44;A8ASH2;B7S4P3;C0J3J3;Q95FQ3;Q8MBL0;Q9GER5;Q9MRK2;Q95FM7;Q9MRF4;Q67H80;Q29S89;…	4104	240	CID		115.6	7.36178e-09		4	55		1	1601.78	-17.1192	11/133	pps_Arabidopsis_trypsin_rep3.mgf
	High	FVQAGSEVSALLGR	O98766;Q9MTV1;Q9MTY1;Q95FJ1;Q8SLS8;Q9MU12;Q9MRM9;Q9MRK7;Q9BA74;Q9MRM6;Q95FR1;Q9XQY8;Q8MBJ4;Q9MU01;O98770;Q29VB8;Q9XQX8;Q9MTU3;Q9MTV9;Q95AE2;Q95FL9;Q67H63;B7S4Q6;Q67H82;Q3L1L0;A2T5L5;Q9TLL5;Q9TLK3;Q95FM8;Q9FF03;Q71N61;Q29VB2;E1UZH9;Q9MRJ8;Q9GI23;Q95AN2;Q8SLU4;Q9MTU5;Q3ZU72;A8ASI2;Q9MW35;Q9TMV2;O98492;Q8HT82;B7S4P3;C0J3J3;Q95FQ3;Q8MBL0;Q9GER5;Q9MRK2;Q95FM7;Q9MRF4;Q67H80;Q29S89;Q257C7;B8PRK4;B7S4V7;…	3906	241	CID		111.74	1.75416e-08		2	55		1	1433.77	-3.89274	19/137	pps_Arabidopsis_trypsin_rep3.mgf
	High	ELQDIIAILGLDELSEEDR	O98766;Q9MTV1;Q9MTY1;Q95FJ1;Q9MU12;Q9MRM9;Q9MRK7;Q9BA74;Q9MRM6;Q95FR1;Q9XQY8;Q8MBJ4;Q9MU01;Q29VB8;Q9XQX8;Q9MTV9;Q95AE2;Q95FL9;Q67H63;Q6EYX5;B7S4Q6;Q95FI1;Q9XQY1;Q3L1L0;A2T5L5;Q9TLJ8;Q9TLL5;Q9TLK3;Q95FM8;Q9FF03;Q71N61;Q29VB2;E1UZH9;Q9MRJ8;Q95AN2;Q8SLU4;Q9MTU5;Q9MTZ8;Q3ZU72;Q9GET4;Q9MW35;Q9TMV2;O98492;Q8HT82;Q93Y44;B7S4P3;C0J3J3;Q95FQ3;Q9GER5;Q9MRK2;Q9MRF4;Q67H80;Q29S89;Q257C7;B8PRK4;B7S4V7;Q9MU78;…	3363	205	CID		104.53	9.5563e-08		8	55		1	2171.09	-7.38425	18/211	pps_Arabidopsis_trypsin_rep3.mgf
	High	AHGGVSVFxGVGER	Q9MW35;Q95FM3;Q95D42;Q8WH97	5	4	CID	X9(G)	102.33	1.46154e-07		6	55	44	1	1328.66	-6.03062	20/119	pps_Arabidopsis_trypsin_rep3.mgf
	High	YKELQDIIAILGLDELSEEDRLTVAR	O98766;Q9MTV1;Q9MTY1;Q95FJ1;Q9MU12;Q9MRK7;Q9BA74;Q95FR1;Q9XQY8;Q8MBJ4;Q9MU01;Q29VB8;Q9XQX8;Q9MTV9;Q95AE2;Q95FL9;Q67H63;Q6EYX5;B7S4Q6;Q9XQY1;Q3L1L0;A2T5L5;Q9TLJ8;Q9TLL5;Q9TLK3;Q95FM8;Q9FF03;Q71N61;Q29VB2;E1UZH9;Q9MRJ8;Q95AN2;Q8SLU4;Q9MTU5;Q9MTZ8;Q3ZU72;Q9GET4;Q9MW35;Q9TMV2;O98492;Q93Y44;B7S4P3;C0J3J3;Q95FQ3;Q9GER5;Q9MRK2;Q9MRF4;Q67H80;Q29S89;Q257C7;B8PRK4;B7S4V7;Q9MU78;O98412;Q5W4R8;Q6YN69;Q8SLT5;…	2967	183	CID		94.81	8.92328e-07		7	55		1	3002.54	-21.9152	13/291	pps_Arabidopsis_trypsin_rep3.mgf
	High	TVLIMELINNIAK	O98766;Q9MTV1;Q9MTY1;Q95FJ1;Q8SLS8;Q9MU12;Q9MRM9;Q9MRK7;Q9BA74;Q9MRM6;Q95FR1;Q8MBJ4;Q9MU01;O98770;Q9XQX8;Q9MTU3;Q9MTV9;Q95AE2;Q95FL9;Q67H63;Q6EYX5;B7S4Q6;Q9XQY1;Q67H82;A2T5L5;Q9TLJ8;Q9TLL5;Q9TLK3;Q95FM8;Q9FF03;Q71N61;Q29VB2;E1UZH9;Q9TLL3;Q9MRJ8;Q95AN2;Q9MTU5;Q9MTZ8;Q3ZU72;A8ASI2;Q9GET4;Q9MW35;Q9TMV2;O98492;Q93Y44;A8ASH2;B7S4P3;C0J3J3;Q95FQ3;Q9MRK2;Q95FM7;Q9MRF4;Q67H80;Q29S89;Q257C7;B8PRK4;Q9MU78;…	3602	239	CID		94.13	1.15292e-06		6	56		1	1471.82	-24.8572	11/121	pps_Arabidopsis_trypsin_rep3.mgf
	High	TVLImELINNIAK	O98766;Q9MTV1;Q9MTY1;Q95FJ1;Q8SLS8;Q9MU12;Q9MRM9;Q9MRK7;Q9BA74;Q9MRM6;Q95FR1;Q8MBJ4;Q9MU01;O98770;Q9XQX8;Q9MTU3;Q9MTV9;Q95AE2;Q95FL9;Q67H63;Q6EYX5;B7S4Q6;Q9XQY1;Q67H82;A2T5L5;Q9TLJ8;Q9TLL5;Q9TLK3;Q95FM8;Q9FF03;Q71N61;Q29VB2;E1UZH9;Q9TLL3;Q9MRJ8;Q95AN2;Q9MTU5;Q9MTZ8;Q3ZU72;A8ASI2;Q9GET4;Q9MW35;Q9TMV2;O98492;Q93Y44;A8ASH2;B7S4P3;C0J3J3;Q95FQ3;Q9MRK2;Q95FM7;Q9MRF4;Q67H80;Q29S89;Q257C7;B8PRK4;Q9MU78;…	3602	239	CID	M5(Oxidation)	84.49	1.02393e-05		5	56		1	1487.83	-13.3441	10/121	pps_Arabidopsis_trypsin_rep3.mgf
	High	LSIFETGIKVVDLLAPYR	O98766;Q9MTV1;Q9MTY1;Q95FJ1;Q8SLS8;Q9MU12;Q9MRM9;Q95FR1;Q9XQY8;Q8MBJ4;Q9MU01;O98770;Q29VB8;Q9XQX8;Q95AE2;Q95FL9;B7S4Q6;Q95FI1;Q67H82;A2T5L5;Q9TLL5;Q9TLK3;Q95FM8;Q9FF03;Q71N61;Q29VB2;E1UZH9;Q9MRJ8;Q9GI23;Q95AN2;Q9MTU5;Q9MTZ8;Q3ZU72;A8ASI2;Q9GET4;Q9MW35;Q9TMV2;O98492;Q8HT82;Q93Y44;A8ASH2;B7S4P3;C0J3J3;Q95FQ3;Q8MBL0;Q95FM7;Q9MRF4;Q67H80;Q29S89;Q257C7;Q9MU78;O98412;Q5W4R8;Q6YN69;Q5J048;A8Y664;Q8SLT5;…	3727	204	CID		67.74	0.000422402		3	55	35	1	2034.15	-7.99277	11/180	pps_Arabidopsis_trypsin_rep3.mgf
	Medium	ELQDIIAILGLDELSEEDRLTVAR	O98766;Q9MTV1;Q9MTY1;Q95FJ1;Q9MU12;Q9MRK7;Q9BA74;Q95FR1;Q9XQY8;Q8MBJ4;Q9MU01;Q29VB8;Q9XQX8;Q9MTV9;Q95AE2;Q95FL9;Q67H63;Q6EYX5;B7S4Q6;Q9XQY1;Q3L1L0;A2T5L5;Q9TLJ8;Q9TLL5;Q9TLK3;Q95FM8;Q9FF03;Q71N61;Q29VB2;E1UZH9;Q9MRJ8;Q95AN2;Q8SLU4;Q9MTU5;Q9MTZ8;Q3ZU72;Q9GET4;Q9MW35;Q9TMV2;O98492;Q93Y44;B7S4P3;C0J3J3;Q95FQ3;Q9GER5;Q9MRK2;Q9MRF4;Q67H80;Q29S89;Q257C7;B8PRK4;B7S4V7;Q9MU78;O98412;Q5W4R8;Q6YN69;Q8SLT5;…	2972	184	CID		46.41	0.0651327		7	56		1	2711.38	-26.2987	12/269	pps_Arabidopsis_trypsin_rep3.mgf
	Low	GIYPAVDPLDSTSTmLQPR	O98766;Q9MTV1;Q95FJ1;Q8SLS8;Q9MU12;Q9MRM9;Q9MRK7;Q9BA74;Q9MRM6;Q95FR1;Q9XQY8;Q8MBJ4;Q9MU01;O98770;Q29VB8;Q9XQX8;Q9MTU3;Q9MTV9;Q95AE2;Q95FL9;Q67H63;Q6EYX5;B7S4Q6;Q95FI1;Q9XQY1;Q67H82;Q3L1L0;A2T5L5;Q9TLJ8;Q9TLL5;Q95FM8;Q9FF03;Q71N61;Q29VB2;E1UZH9;Q9TLL3;Q9MRJ8;Q9GI23;Q95AN2;Q8SLU4;Q9MTU5;Q9MTZ8;Q3ZU72;A8ASI2;Q9GET4;Q9MW35;Q9TMV2;O98492;Q8HT82;Q93Y44;A8ASH2;B7S4P3;C0J3J3;Q95FQ3;Q8MBL0;Q9GER5;Q9MRK2;…	2265	197	CID	M15(Oxidation)	40.5	0.245268	0	1	55	47	1	2076.99	-17.6343	9/167	pps_Arabidopsis_trypsin_rep3.mgf
	Low	ESGVINEQNIAESK	Q9MTV1;Q9MTY1;Q95FJ1;Q9MRM9;Q9MRM6;Q9XQY8;Q9MU01;O98770;Q29VB8;Q9XQX8;Q9MTU3;Q9MTV9;Q95FI1;Q9XQY1;Q67H82;A2T5L5;Q9TLJ8;Q9TLL5;Q95FM8;E1UZH9;Q9TLL3;Q9MRJ8;Q3ZU72;A8ASI2;Q9MW35;O98492;C0J3J3;Q95FQ3;Q9MRF4;Q67H80;Q29S89;Q257C7;Q5W4R8;Q6YN69;Q8SLT5;Q95FQ1;Q29VB0;A3KLS5;Q9MRU7;Q95FW7;Q9MRA6;O98418;Q8SLS1;Q8SLS2;Q9SC46;O98490;Q95FK8;Q9MTU8;Q9XQY6;Q9MRR6;Q29S86;Q9MRA2;Q9MRL6;Q9TLL7;Q95FM3;Q9MV64;Q9MTZ4;…	875	86	CID		39.51	0.27654		6	55		1	1517.73	-8.15279	17/145	pps_Arabidopsis_trypsin_rep3.mgf
	Low	LSIFETGIKVVDLLAPYRR	O98766;Q9MTV1;Q9MTY1;Q95FJ1;Q8SLS8;Q9MU12;Q9MRM9;Q95FR1;Q9XQY8;Q8MBJ4;Q9MU01;O98770;Q29VB8;Q9XQX8;Q95AE2;Q95FL9;B7S4Q6;Q95FI1;Q67H82;A2T5L5;Q9TLL5;Q9TLK3;Q95FM8;Q9FF03;Q71N61;Q29VB2;E1UZH9;Q9MRJ8;Q9GI23;Q95AN2;Q9MTU5;Q9MTZ8;Q3ZU72;A8ASI2;Q9GET4;Q9MW35;Q9TMV2;O98492;Q8HT82;Q93Y44;A8ASH2;B7S4P3;C0J3J3;Q95FQ3;Q8MBL0;Q95FM7;Q9MRF4;Q67H80;Q29S89;Q257C7;Q9MU78;O98412;Q5W4R8;Q6YN69;Q5J048;A8Y664;Q8SLT5;…	3721	203	CID		36.49	0.518393		3	55		1	2190.25	-7.21438	9/191	pps_Arabidopsis_trypsin_rep3.mgf
	Low	VALVYGQmNEPPGAR	Q9MTV1;Q9MTY1;Q95FJ1;Q9MU12;Q9MRM9;Q9MRK7;Q9BA74;Q9MRM6;Q95FR1;Q9XQY8;Q8MBJ4;Q9MU01;O98770;Q29VB8;Q9XQX8;Q9MTU3;Q9MTV9;Q95AE2;Q95FL9;Q67H63;Q6EYX5;B7S4Q6;Q95FI1;Q9XQY1;Q67H82;A2T5L5;Q9TLJ8;Q9TLL5;Q9TLK3;Q95FM8;Q9FF03;Q71N61;E1UZH9;Q9TLL3;Q9GI23;Q95AN2;Q8SLU4;Q9MTU5;Q9MTZ8;A8ASI2;Q9GET4;Q9MW35;Q9TMV2;O98492;Q8HT82;Q93Y44;A8ASH2;B7S4P3;C0J3J3;Q95FQ3;Q8MBL0;Q9GER5;Q9MRK2;Q95FM7;Q9MRF4;Q67H80;Q29S89;…	4104	240	CID	M8(Oxidation)	33.38	1.15463		5	55	39	1	1617.76	-28.8626	9/133	pps_Arabidopsis_trypsin_rep3.mgf
	Low	VVDLLAPYRR	O98766;Q9MTV1;Q9MTY1;Q95FJ1;Q8SLS8;Q9MU12;Q9MRM9;Q95FR1;Q9XQY8;Q8MBJ4;Q9MU01;O98770;Q29VB8;Q9XQX8;Q9MTV9;Q95AE2;Q95FL9;Q6EYX5;B7S4Q6;Q95FI1;Q67H82;A2T5L5;Q9TLL5;Q9TLK3;Q95FM8;Q9FF03;Q71N61;Q29VB2;E1UZH9;Q9TLL3;Q9MRJ8;Q9GI23;Q95AN2;Q9MTU5;Q9MTZ8;Q3ZU72;A8ASI2;Q9GET4;Q9MW35;Q9TMV2;O98492;Q8HT82;Q93Y44;A8ASH2;B7S4P3;C0J3J3;Q95FQ3;Q8MBL0;Q9GER5;Q95FM7;Q9MRF4;Q67H80;Q29S89;Q257C7;B8PRK4;Q9MU78;O98412;…	4066	235	CID		32.13	1.46474		3	55	40	1	1201.7	-8.33929	9/81	pps_Arabidopsis_trypsin_rep3.mgf
	Low	MPSAVGYQPTLSTEmGTLQER	Q9MTY1;Q9MRM6;Q9MTU3;Q95AE2;Q3L1L0;A2T5L5;Q9TLL5;E1UZH9;Q8SLU4;Q9MTZ8;Q95FQ3;Q95FM7;Q257C7;O98412;Q29VB0;Q9MRL5;Q95FL6;Q8MBK2;Q8SLS2;Q9SC46;Q67H62;B3SHD6;Q95FK8;Q9MTU8;C8YPI1;Q9MRR6;Q95FM3;Q9MTZ4;Q9XQY2;Q1PGD5;Q9SC47;Q9MRW3;P19366;Q9MRG6;Q95FW9;A9XUH0;Q3ZMJ5;Q8MBI2;Q95FN0;D7KRE0;Q8MBI0;E0XD31;Q8WH97;Q5YGM9;Q9SBN9;Q5UVH1;Q6YN70;Q09RD9;Q95FL0;E0XD20;B2BI37;Q5UVF9;Q5YGN7;Q9SC27;Q5YGK8;Q5UVH4;Q95FT4	571	57	CID	M15(Oxidation)	23.75	9.44389		3	55	32	1	2312.03	-26.7492	7/221	pps_Arabidopsis_trypsin_rep3.mgf
Q9MTZ1	49.38	22	19	480	51.832	5.31299	978.573	ATP synthase beta subunit (Fragment) OS=Roussea simplex GN=atpB PE=3 SV=1 - [Q9MTZ1_9ASTR]
	Confidence Icon	Sequence	Protein Accessions	# Proteins	# Protein Groups	Activation Type	Modifications	IonScore	Exp Value	Δ Score	Rank	Identity High	Homology Threshold	Charge	m/z [Da]	ΔM [ppm]	Ions Matched	Spectrum File
	High	YKELQDIIAILGLDELSEEDR	O98766;Q9MTV1;Q9MTY1;Q95FJ1;Q9MU12;Q9MRM9;Q9MRK7;Q9BA74;Q9MRM6;Q95FR1;Q9XQY8;Q8MBJ4;Q9MU01;Q29VB8;Q9XQX8;Q9MTV9;Q95AE2;Q95FL9;Q67H63;Q6EYX5;B7S4Q6;Q95FI1;Q9XQY1;Q3L1L0;A2T5L5;Q9TLJ8;Q9TLL5;Q9TLK3;Q95FM8;Q9FF03;Q71N61;Q29VB2;E1UZH9;Q9MRJ8;Q95AN2;Q8SLU4;Q9MTU5;Q9MTZ8;Q3ZU72;Q9GET4;Q9MW35;Q9TMV2;O98492;Q8HT82;Q93Y44;B7S4P3;C0J3J3;Q95FQ3;Q9GER5;Q9MRK2;Q9MRF4;Q67H80;Q29S89;Q257C7;B8PRK4;B7S4V7;Q9MU78;…	3355	204	CID		170.28	2.54061e-14		7	55		1	2462.22	-18.76	18/233	pps_Arabidopsis_trypsin_rep3.mgf
	High	IFNVLGEPVDNLGPVDTR	O98766;Q9MTV1;Q9MTY1;Q8SLS8;Q9MU12;Q9BA74;Q95FR1;O98770;Q29VB8;Q9MTU3;Q95AE2;B7S4Q6;Q9XQY1;A2T5L5;Q9TLL5;Q9TLK3;Q95FM8;Q71N61;Q29VB2;E1UZH9;Q3ZU72;A8ASI2;Q9GET4;Q9MW35;Q9TMV2;O98492;Q8HT82;A8ASH2;B7S4P3;Q9GER5;Q9MRF4;Q257C7;B8PRK4;B7S4V7;Q9MU78;Q5W4R8;Q6YN69;Q5J048;Q8SLT5;Q9MRR7;Q3ZU73;A0AR48;Q9MRU7;Q9MRL5;O98595;Q95FL6;Q9MRA6;Q9MRQ6;Q8SLS2;O98404;Q9SC46;O98490;Q95FK8;Q9TLJ7;Q9MTU8;Q9MW37;Q9XQY6;…	1261	100	CID		157.3	5.06106e-13		2	55		1	1955.02	-1.26407	14/187	pps_Arabidopsis_trypsin_rep3.mgf
	High	DVNEQDVLLFIDNIFR	Q9MTY1;Q95FJ1;Q9MU12;Q9BA74;Q9MRM6;Q95FR1;Q9XQY8;Q8MBJ4;Q9MU01;Q29VB8;Q9XQX8;Q9MTU3;Q9MTV9;Q95AE2;Q95FL9;Q67H63;Q6EYX5;Q95FI1;Q67H82;Q3L1L0;A2T5L5;Q9TLJ8;Q9TLK3;Q95FM8;Q9FF03;E1UZH9;Q9MRJ8;Q9GI23;Q95AN2;Q8SLU4;Q9MTU5;Q9MTZ8;Q3ZU72;A8ASI2;Q9GET4;Q9MW35;Q9TMV2;O98492;Q8HT82;Q93Y44;A8ASH2;B7S4P3;C0J3J3;Q8MBL0;Q9GER5;Q9MRK2;Q95FM7;Q9MRF4;Q67H80;Q29S89;Q257C7;Q9MU78;O98412;Q5W4R8;A8Y664;Q8SLT5;Q95FQ1;…	2339	174	CID		143.27	1.29342e-11		3	55		1	1950.02	10.9596	15/172	pps_Arabidopsis_trypsin_rep3.mgf
	High	SAPAFIELDTKLSIFETGIK	O98770;Q29VB8;Q9XQY1;Q95FQ3;Q6YN69;C7SLZ3;P19366;Q9S6Z4;E0XD31;Q9MTZ1;B9U4K5;Q95DY3;A9U8M5;Q8MC72;A9L9U8;A9L9X3;A9L9Y4;A9L9X9;A9L9T1;A9L9Y8;E0XD20;A9L9V2;A9L9Y2;B3SHD4;A9L9V9;A9L9S9;A9L9W8	176	27	CID		129.49	2.76248e-10	0	1	55		1	2180.19	1.91667	23/205	pps_Arabidopsis_trypsin_rep3.mgf
	High	GIYPAVDPLDSTSTMLQPR	O98766;Q9MTV1;Q95FJ1;Q8SLS8;Q9MU12;Q9MRM9;Q9MRK7;Q9BA74;Q9MRM6;Q95FR1;Q9XQY8;Q8MBJ4;Q9MU01;O98770;Q29VB8;Q9XQX8;Q9MTU3;Q9MTV9;Q95AE2;Q95FL9;Q67H63;Q6EYX5;B7S4Q6;Q95FI1;Q9XQY1;Q67H82;Q3L1L0;A2T5L5;Q9TLJ8;Q9TLL5;Q95FM8;Q9FF03;Q71N61;Q29VB2;E1UZH9;Q9TLL3;Q9MRJ8;Q9GI23;Q95AN2;Q8SLU4;Q9MTU5;Q9MTZ8;Q3ZU72;A8ASI2;Q9GET4;Q9MW35;Q9TMV2;O98492;Q8HT82;Q93Y44;A8ASH2;B7S4P3;C0J3J3;Q95FQ3;Q8MBL0;Q9GER5;Q9MRK2;…	2265	197	CID		128.63	3.74874e-10		2	55		1	2061.01	-11.1165	14/167	pps_Arabidopsis_trypsin_rep3.mgf
	High	VALVYGQMNEPPGAR	Q9MTV1;Q9MTY1;Q95FJ1;Q9MU12;Q9MRM9;Q9MRK7;Q9BA74;Q9MRM6;Q95FR1;Q9XQY8;Q8MBJ4;Q9MU01;O98770;Q29VB8;Q9XQX8;Q9MTU3;Q9MTV9;Q95AE2;Q95FL9;Q67H63;Q6EYX5;B7S4Q6;Q95FI1;Q9XQY1;Q67H82;A2T5L5;Q9TLJ8;Q9TLL5;Q9TLK3;Q95FM8;Q9FF03;Q71N61;E1UZH9;Q9TLL3;Q9GI23;Q95AN2;Q8SLU4;Q9MTU5;Q9MTZ8;A8ASI2;Q9GET4;Q9MW35;Q9TMV2;O98492;Q8HT82;Q93Y44;A8ASH2;B7S4P3;C0J3J3;Q95FQ3;Q8MBL0;Q9GER5;Q9MRK2;Q95FM7;Q9MRF4;Q67H80;Q29S89;…	4104	240	CID		115.6	7.36178e-09		4	55		1	1601.78	-17.1192	11/133	pps_Arabidopsis_trypsin_rep3.mgf
	High	FVQAGSEVSALLGR	O98766;Q9MTV1;Q9MTY1;Q95FJ1;Q8SLS8;Q9MU12;Q9MRM9;Q9MRK7;Q9BA74;Q9MRM6;Q95FR1;Q9XQY8;Q8MBJ4;Q9MU01;O98770;Q29VB8;Q9XQX8;Q9MTU3;Q9MTV9;Q95AE2;Q95FL9;Q67H63;B7S4Q6;Q67H82;Q3L1L0;A2T5L5;Q9TLL5;Q9TLK3;Q95FM8;Q9FF03;Q71N61;Q29VB2;E1UZH9;Q9MRJ8;Q9GI23;Q95AN2;Q8SLU4;Q9MTU5;Q3ZU72;A8ASI2;Q9MW35;Q9TMV2;O98492;Q8HT82;B7S4P3;C0J3J3;Q95FQ3;Q8MBL0;Q9GER5;Q9MRK2;Q95FM7;Q9MRF4;Q67H80;Q29S89;Q257C7;B8PRK4;B7S4V7;…	3906	241	CID		111.74	1.75416e-08		2	55		1	1433.77	-3.89274	19/137	pps_Arabidopsis_trypsin_rep3.mgf
	High	ELQDIIAILGLDELSEEDR	O98766;Q9MTV1;Q9MTY1;Q95FJ1;Q9MU12;Q9MRM9;Q9MRK7;Q9BA74;Q9MRM6;Q95FR1;Q9XQY8;Q8MBJ4;Q9MU01;Q29VB8;Q9XQX8;Q9MTV9;Q95AE2;Q95FL9;Q67H63;Q6EYX5;B7S4Q6;Q95FI1;Q9XQY1;Q3L1L0;A2T5L5;Q9TLJ8;Q9TLL5;Q9TLK3;Q95FM8;Q9FF03;Q71N61;Q29VB2;E1UZH9;Q9MRJ8;Q95AN2;Q8SLU4;Q9MTU5;Q9MTZ8;Q3ZU72;Q9GET4;Q9MW35;Q9TMV2;O98492;Q8HT82;Q93Y44;B7S4P3;C0J3J3;Q95FQ3;Q9GER5;Q9MRK2;Q9MRF4;Q67H80;Q29S89;Q257C7;B8PRK4;B7S4V7;Q9MU78;…	3363	205	CID		104.53	9.5563e-08		8	55		1	2171.09	-7.38425	18/211	pps_Arabidopsis_trypsin_rep3.mgf
	High	AHGGVSVFGGVGER	O98766;Q9MTV1;Q9MTY1;Q95FJ1;Q9MU12;Q9MRM9;Q9BA74;Q9MRM6;Q95FR1;Q9XQY8;Q8MBJ4;Q9MU01;O98770;Q29VB8;Q9XQX8;Q9MTU3;Q9MTV9;Q95AE2;Q95FL9;Q67H63;B7S4Q6;Q95FI1;Q9XQY1;Q67H82;A2T5L5;Q9TLJ8;Q9TLL5;Q9TLK3;Q71N61;Q29VB2;E1UZH9;Q9MRJ8;Q9MTU5;Q9MTZ8;Q3ZU72;A8ASI2;Q9GET4;Q9TMV2;O98492;Q8HT82;Q93Y44;A8ASH2;B7S4P3;C0J3J3;Q95FQ3;Q9GER5;Q9MRK2;Q95FM7;Q9MRF4;Q67H80;Q29S89;Q257C7;B8PRK4;B7S4V7;Q9MU78;O98412;Q5W4R8;…	3365	226	CID		102.33	1.46154e-07	0	1	55	44	1	1328.66	-6.03062	20/119	pps_Arabidopsis_trypsin_rep3.mgf
	High	YKELQDIIAILGLDELSEEDRLTVAR	O98766;Q9MTV1;Q9MTY1;Q95FJ1;Q9MU12;Q9MRK7;Q9BA74;Q95FR1;Q9XQY8;Q8MBJ4;Q9MU01;Q29VB8;Q9XQX8;Q9MTV9;Q95AE2;Q95FL9;Q67H63;Q6EYX5;B7S4Q6;Q9XQY1;Q3L1L0;A2T5L5;Q9TLJ8;Q9TLL5;Q9TLK3;Q95FM8;Q9FF03;Q71N61;Q29VB2;E1UZH9;Q9MRJ8;Q95AN2;Q8SLU4;Q9MTU5;Q9MTZ8;Q3ZU72;Q9GET4;Q9MW35;Q9TMV2;O98492;Q93Y44;B7S4P3;C0J3J3;Q95FQ3;Q9GER5;Q9MRK2;Q9MRF4;Q67H80;Q29S89;Q257C7;B8PRK4;B7S4V7;Q9MU78;O98412;Q5W4R8;Q6YN69;Q8SLT5;…	2967	183	CID		94.81	8.92328e-07		7	55		1	3002.54	-21.9152	13/291	pps_Arabidopsis_trypsin_rep3.mgf
	High	TVLIMELINNIAK	O98766;Q9MTV1;Q9MTY1;Q95FJ1;Q8SLS8;Q9MU12;Q9MRM9;Q9MRK7;Q9BA74;Q9MRM6;Q95FR1;Q8MBJ4;Q9MU01;O98770;Q9XQX8;Q9MTU3;Q9MTV9;Q95AE2;Q95FL9;Q67H63;Q6EYX5;B7S4Q6;Q9XQY1;Q67H82;A2T5L5;Q9TLJ8;Q9TLL5;Q9TLK3;Q95FM8;Q9FF03;Q71N61;Q29VB2;E1UZH9;Q9TLL3;Q9MRJ8;Q95AN2;Q9MTU5;Q9MTZ8;Q3ZU72;A8ASI2;Q9GET4;Q9MW35;Q9TMV2;O98492;Q93Y44;A8ASH2;B7S4P3;C0J3J3;Q95FQ3;Q9MRK2;Q95FM7;Q9MRF4;Q67H80;Q29S89;Q257C7;B8PRK4;Q9MU78;…	3602	239	CID		94.13	1.15292e-06		6	56		1	1471.82	-24.8572	11/121	pps_Arabidopsis_trypsin_rep3.mgf
	High	TVLImELINNIAK	O98766;Q9MTV1;Q9MTY1;Q95FJ1;Q8SLS8;Q9MU12;Q9MRM9;Q9MRK7;Q9BA74;Q9MRM6;Q95FR1;Q8MBJ4;Q9MU01;O98770;Q9XQX8;Q9MTU3;Q9MTV9;Q95AE2;Q95FL9;Q67H63;Q6EYX5;B7S4Q6;Q9XQY1;Q67H82;A2T5L5;Q9TLJ8;Q9TLL5;Q9TLK3;Q95FM8;Q9FF03;Q71N61;Q29VB2;E1UZH9;Q9TLL3;Q9MRJ8;Q95AN2;Q9MTU5;Q9MTZ8;Q3ZU72;A8ASI2;Q9GET4;Q9MW35;Q9TMV2;O98492;Q93Y44;A8ASH2;B7S4P3;C0J3J3;Q95FQ3;Q9MRK2;Q95FM7;Q9MRF4;Q67H80;Q29S89;Q257C7;B8PRK4;Q9MU78;…	3602	239	CID	M5(Oxidation)	84.49	1.02393e-05		5	56		1	1487.83	-13.3441	10/121	pps_Arabidopsis_trypsin_rep3.mgf
	High	GSITSIQAVYVPADDLTDPAPATTFAHLDATTVLSR	O98770;Q29VB8;Q9MTV9;A2T5L5;Q29VB2;Q9MW35;Q95FQ3;Q9MU78;O98412;Q6YN69;O98404;Q9MRL6;Q29VC3;C7SLZ3;P19366;Q95FW4;Q95FW9;Q9S6Z4;Q4KU64;D7KRE0;Q8MFX1;E0XD31;Q9MTZ1;Q8MFX9;B9U4L6;B9U4K5;Q95DY3;A9U8M5;Q9SBN9;Q6YN70;Q8M8T8;A9L9X3;Q95FX5;Q9TMQ1;A9L9T1;A9L9Y8;E0XD20;A9L9V2;A9L9Y2;B3SHD4;A9L9W0;A9L9U2;A9L9V9;Q9SC27;Q9XQN7;A9L9S9;Q95FT4	421	47	CID		74.42	8.01932e-05		4	55		1	3714.82	-16.8437	13/405	pps_Arabidopsis_trypsin_rep3.mgf
	High	LSIFETGIKVVDLLAPYR	O98766;Q9MTV1;Q9MTY1;Q95FJ1;Q8SLS8;Q9MU12;Q9MRM9;Q95FR1;Q9XQY8;Q8MBJ4;Q9MU01;O98770;Q29VB8;Q9XQX8;Q95AE2;Q95FL9;B7S4Q6;Q95FI1;Q67H82;A2T5L5;Q9TLL5;Q9TLK3;Q95FM8;Q9FF03;Q71N61;Q29VB2;E1UZH9;Q9MRJ8;Q9GI23;Q95AN2;Q9MTU5;Q9MTZ8;Q3ZU72;A8ASI2;Q9GET4;Q9MW35;Q9TMV2;O98492;Q8HT82;Q93Y44;A8ASH2;B7S4P3;C0J3J3;Q95FQ3;Q8MBL0;Q95FM7;Q9MRF4;Q67H80;Q29S89;Q257C7;Q9MU78;O98412;Q5W4R8;Q6YN69;Q5J048;A8Y664;Q8SLT5;…	3727	204	CID		67.74	0.000422402		3	55	35	1	2034.15	-7.99277	11/180	pps_Arabidopsis_trypsin_rep3.mgf
	Medium	ELQDIIAILGLDELSEEDRLTVAR	O98766;Q9MTV1;Q9MTY1;Q95FJ1;Q9MU12;Q9MRK7;Q9BA74;Q95FR1;Q9XQY8;Q8MBJ4;Q9MU01;Q29VB8;Q9XQX8;Q9MTV9;Q95AE2;Q95FL9;Q67H63;Q6EYX5;B7S4Q6;Q9XQY1;Q3L1L0;A2T5L5;Q9TLJ8;Q9TLL5;Q9TLK3;Q95FM8;Q9FF03;Q71N61;Q29VB2;E1UZH9;Q9MRJ8;Q95AN2;Q8SLU4;Q9MTU5;Q9MTZ8;Q3ZU72;Q9GET4;Q9MW35;Q9TMV2;O98492;Q93Y44;B7S4P3;C0J3J3;Q95FQ3;Q9GER5;Q9MRK2;Q9MRF4;Q67H80;Q29S89;Q257C7;B8PRK4;B7S4V7;Q9MU78;O98412;Q5W4R8;Q6YN69;Q8SLT5;…	2972	184	CID		46.41	0.0651327		7	56		1	2711.38	-26.2987	12/269	pps_Arabidopsis_trypsin_rep3.mgf
	Low	GIYPAVDPLDSTSTmLQPR	O98766;Q9MTV1;Q95FJ1;Q8SLS8;Q9MU12;Q9MRM9;Q9MRK7;Q9BA74;Q9MRM6;Q95FR1;Q9XQY8;Q8MBJ4;Q9MU01;O98770;Q29VB8;Q9XQX8;Q9MTU3;Q9MTV9;Q95AE2;Q95FL9;Q67H63;Q6EYX5;B7S4Q6;Q95FI1;Q9XQY1;Q67H82;Q3L1L0;A2T5L5;Q9TLJ8;Q9TLL5;Q95FM8;Q9FF03;Q71N61;Q29VB2;E1UZH9;Q9TLL3;Q9MRJ8;Q9GI23;Q95AN2;Q8SLU4;Q9MTU5;Q9MTZ8;Q3ZU72;A8ASI2;Q9GET4;Q9MW35;Q9TMV2;O98492;Q8HT82;Q93Y44;A8ASH2;B7S4P3;C0J3J3;Q95FQ3;Q8MBL0;Q9GER5;Q9MRK2;…	2265	197	CID	M15(Oxidation)	40.5	0.245268	0	1	55	47	1	2076.99	-17.6343	9/167	pps_Arabidopsis_trypsin_rep3.mgf
	Low	ESGVINEQNIAESK	Q9MTV1;Q9MTY1;Q95FJ1;Q9MRM9;Q9MRM6;Q9XQY8;Q9MU01;O98770;Q29VB8;Q9XQX8;Q9MTU3;Q9MTV9;Q95FI1;Q9XQY1;Q67H82;A2T5L5;Q9TLJ8;Q9TLL5;Q95FM8;E1UZH9;Q9TLL3;Q9MRJ8;Q3ZU72;A8ASI2;Q9MW35;O98492;C0J3J3;Q95FQ3;Q9MRF4;Q67H80;Q29S89;Q257C7;Q5W4R8;Q6YN69;Q8SLT5;Q95FQ1;Q29VB0;A3KLS5;Q9MRU7;Q95FW7;Q9MRA6;O98418;Q8SLS1;Q8SLS2;Q9SC46;O98490;Q95FK8;Q9MTU8;Q9XQY6;Q9MRR6;Q29S86;Q9MRA2;Q9MRL6;Q9TLL7;Q95FM3;Q9MV64;Q9MTZ4;…	875	86	CID		39.51	0.27654		6	55		1	1517.73	-8.15279	17/145	pps_Arabidopsis_trypsin_rep3.mgf
	Low	LSIFETGIKVVDLLAPYRR	O98766;Q9MTV1;Q9MTY1;Q95FJ1;Q8SLS8;Q9MU12;Q9MRM9;Q95FR1;Q9XQY8;Q8MBJ4;Q9MU01;O98770;Q29VB8;Q9XQX8;Q95AE2;Q95FL9;B7S4Q6;Q95FI1;Q67H82;A2T5L5;Q9TLL5;Q9TLK3;Q95FM8;Q9FF03;Q71N61;Q29VB2;E1UZH9;Q9MRJ8;Q9GI23;Q95AN2;Q9MTU5;Q9MTZ8;Q3ZU72;A8ASI2;Q9GET4;Q9MW35;Q9TMV2;O98492;Q8HT82;Q93Y44;A8ASH2;B7S4P3;C0J3J3;Q95FQ3;Q8MBL0;Q95FM7;Q9MRF4;Q67H80;Q29S89;Q257C7;Q9MU78;O98412;Q5W4R8;Q6YN69;Q5J048;A8Y664;Q8SLT5;…	3721	203	CID		36.49	0.518393		3	55		1	2190.25	-7.21438	9/191	pps_Arabidopsis_trypsin_rep3.mgf
	Low	VALVYGQmNEPPGAR	Q9MTV1;Q9MTY1;Q95FJ1;Q9MU12;Q9MRM9;Q9MRK7;Q9BA74;Q9MRM6;Q95FR1;Q9XQY8;Q8MBJ4;Q9MU01;O98770;Q29VB8;Q9XQX8;Q9MTU3;Q9MTV9;Q95AE2;Q95FL9;Q67H63;Q6EYX5;B7S4Q6;Q95FI1;Q9XQY1;Q67H82;A2T5L5;Q9TLJ8;Q9TLL5;Q9TLK3;Q95FM8;Q9FF03;Q71N61;E1UZH9;Q9TLL3;Q9GI23;Q95AN2;Q8SLU4;Q9MTU5;Q9MTZ8;A8ASI2;Q9GET4;Q9MW35;Q9TMV2;O98492;Q8HT82;Q93Y44;A8ASH2;B7S4P3;C0J3J3;Q95FQ3;Q8MBL0;Q9GER5;Q9MRK2;Q95FM7;Q9MRF4;Q67H80;Q29S89;…	4104	240	CID	M8(Oxidation)	33.38	1.15463		5	55	39	1	1617.76	-28.8626	9/133	pps_Arabidopsis_trypsin_rep3.mgf
	Low	VVDLLAPYRR	O98766;Q9MTV1;Q9MTY1;Q95FJ1;Q8SLS8;Q9MU12;Q9MRM9;Q95FR1;Q9XQY8;Q8MBJ4;Q9MU01;O98770;Q29VB8;Q9XQX8;Q9MTV9;Q95AE2;Q95FL9;Q6EYX5;B7S4Q6;Q95FI1;Q67H82;A2T5L5;Q9TLL5;Q9TLK3;Q95FM8;Q9FF03;Q71N61;Q29VB2;E1UZH9;Q9TLL3;Q9MRJ8;Q9GI23;Q95AN2;Q9MTU5;Q9MTZ8;Q3ZU72;A8ASI2;Q9GET4;Q9MW35;Q9TMV2;O98492;Q8HT82;Q93Y44;A8ASH2;B7S4P3;C0J3J3;Q95FQ3;Q8MBL0;Q9GER5;Q95FM7;Q9MRF4;Q67H80;Q29S89;Q257C7;B8PRK4;Q9MU78;O98412;…	4066	235	CID		32.13	1.46474		3	55	40	1	1201.7	-8.33929	9/81	pps_Arabidopsis_trypsin_rep3.mgf
	Low	GmEVIDmGAPLSVPVGGATLGR	Q9SC46;B3SHD6;Q9TMR3;Q9SCE3;Q9MTZ1	16	5	CID	M2(Oxidation), M7(Oxidation)	21.42	17.3394		4	55	36	1	2159.02	-31.4272	9/203	pps_Arabidopsis_trypsin_rep3.mgf
	Low	SAPAFIELDTK	O98770;Q29VB8;Q9XQY1;Q95FQ3;Q6YN69;C7SLZ3;P19366;Q9S6Z4;E0XD31;Q9MTZ1;B9U4K5;Q95DY3;A9U8M5;Q8MC72;A9L9U8;A9L9X3;A9L9Y4;A9L9X9;A9L9T1;A9L9Y8;E0XD20;A9L9V2;A9L9Y2;B3SHD4;A9L9W0;A9L9V9;A9L9S9;A9L9W8	188	28	CID		21.3	17.79	0	1	55	32	1	1191.63	3.17612	11/99	pps_Arabidopsis_trypsin_rep3.mgf
Q9XQY1	44.42	25	16	475	51.3581	5.66846	974.188	ATP synthase beta subunit (Fragment) OS=Kingdonia uniflora GN=atpB PE=3 SV=1 - [Q9XQY1_9MAGN]
	Confidence Icon	Sequence	Protein Accessions	# Proteins	# Protein Groups	Activation Type	Modifications	IonScore	Exp Value	Δ Score	Rank	Identity High	Homology Threshold	Charge	m/z [Da]	ΔM [ppm]	Ions Matched	Spectrum File
	High	YKELQDIIAILGLDELSEEDR	O98766;Q9MTV1;Q9MTY1;Q95FJ1;Q9MU12;Q9MRM9;Q9MRK7;Q9BA74;Q9MRM6;Q95FR1;Q9XQY8;Q8MBJ4;Q9MU01;Q29VB8;Q9XQX8;Q9MTV9;Q95AE2;Q95FL9;Q67H63;Q6EYX5;B7S4Q6;Q95FI1;Q9XQY1;Q3L1L0;A2T5L5;Q9TLJ8;Q9TLL5;Q9TLK3;Q95FM8;Q9FF03;Q71N61;Q29VB2;E1UZH9;Q9MRJ8;Q95AN2;Q8SLU4;Q9MTU5;Q9MTZ8;Q3ZU72;Q9GET4;Q9MW35;Q9TMV2;O98492;Q8HT82;Q93Y44;B7S4P3;C0J3J3;Q95FQ3;Q9GER5;Q9MRK2;Q9MRF4;Q67H80;Q29S89;Q257C7;B8PRK4;B7S4V7;Q9MU78;…	3355	204	CID		170.28	2.54061e-14		7	55		1	2462.22	-18.76	18/233	pps_Arabidopsis_trypsin_rep3.mgf
	High	MPSAVGYQPTLSTEMGTxQER	Q9XQY1	1	1	CID	X18(I)	160.03	2.50901e-13	0	1	55		1	2296.04	-22.7353	17/221	pps_Arabidopsis_trypsin_rep3.mgf
	High	MPSAVGYQPTLSTEMGTxQER	Q9XQY1	1	1	CID	X18(L)	160.03	2.50901e-13		3	55		1	2296.04	-22.7353	17/221	pps_Arabidopsis_trypsin_rep3.mgf
	High	IFNVLGEPVDNLGPVDTR	O98766;Q9MTV1;Q9MTY1;Q8SLS8;Q9MU12;Q9BA74;Q95FR1;O98770;Q29VB8;Q9MTU3;Q95AE2;B7S4Q6;Q9XQY1;A2T5L5;Q9TLL5;Q9TLK3;Q95FM8;Q71N61;Q29VB2;E1UZH9;Q3ZU72;A8ASI2;Q9GET4;Q9MW35;Q9TMV2;O98492;Q8HT82;A8ASH2;B7S4P3;Q9GER5;Q9MRF4;Q257C7;B8PRK4;B7S4V7;Q9MU78;Q5W4R8;Q6YN69;Q5J048;Q8SLT5;Q9MRR7;Q3ZU73;A0AR48;Q9MRU7;Q9MRL5;O98595;Q95FL6;Q9MRA6;Q9MRQ6;Q8SLS2;O98404;Q9SC46;O98490;Q95FK8;Q9TLJ7;Q9MTU8;Q9MW37;Q9XQY6;…	1261	100	CID		157.3	5.06106e-13		2	55		1	1955.02	-1.26407	14/187	pps_Arabidopsis_trypsin_rep3.mgf
	High	SAPAFIELDTKLSIFETGIK	O98770;Q29VB8;Q9XQY1;Q95FQ3;Q6YN69;C7SLZ3;P19366;Q9S6Z4;E0XD31;Q9MTZ1;B9U4K5;Q95DY3;A9U8M5;Q8MC72;A9L9U8;A9L9X3;A9L9Y4;A9L9X9;A9L9T1;A9L9Y8;E0XD20;A9L9V2;A9L9Y2;B3SHD4;A9L9V9;A9L9S9;A9L9W8	176	27	CID		129.49	2.76248e-10	0	1	55		1	2180.19	1.91667	23/205	pps_Arabidopsis_trypsin_rep3.mgf
	High	GIYPAVDPLDSTSTMLQPR	O98766;Q9MTV1;Q95FJ1;Q8SLS8;Q9MU12;Q9MRM9;Q9MRK7;Q9BA74;Q9MRM6;Q95FR1;Q9XQY8;Q8MBJ4;Q9MU01;O98770;Q29VB8;Q9XQX8;Q9MTU3;Q9MTV9;Q95AE2;Q95FL9;Q67H63;Q6EYX5;B7S4Q6;Q95FI1;Q9XQY1;Q67H82;Q3L1L0;A2T5L5;Q9TLJ8;Q9TLL5;Q95FM8;Q9FF03;Q71N61;Q29VB2;E1UZH9;Q9TLL3;Q9MRJ8;Q9GI23;Q95AN2;Q8SLU4;Q9MTU5;Q9MTZ8;Q3ZU72;A8ASI2;Q9GET4;Q9MW35;Q9TMV2;O98492;Q8HT82;Q93Y44;A8ASH2;B7S4P3;C0J3J3;Q95FQ3;Q8MBL0;Q9GER5;Q9MRK2;…	2265	197	CID		128.63	3.74874e-10		2	55		1	2061.01	-11.1165	14/167	pps_Arabidopsis_trypsin_rep3.mgf
	High	MPSAVGYQPTLSTEmGTxQER	Q9XQY1	1	1	CID	M15(Oxidation), X18(P)	119.69	2.71333e-09		7	55		1	2296.04	-6.8885	14/221	pps_Arabidopsis_trypsin_rep3.mgf
	High	VALVYGQMNEPPGAR	Q9MTV1;Q9MTY1;Q95FJ1;Q9MU12;Q9MRM9;Q9MRK7;Q9BA74;Q9MRM6;Q95FR1;Q9XQY8;Q8MBJ4;Q9MU01;O98770;Q29VB8;Q9XQX8;Q9MTU3;Q9MTV9;Q95AE2;Q95FL9;Q67H63;Q6EYX5;B7S4Q6;Q95FI1;Q9XQY1;Q67H82;A2T5L5;Q9TLJ8;Q9TLL5;Q9TLK3;Q95FM8;Q9FF03;Q71N61;E1UZH9;Q9TLL3;Q9GI23;Q95AN2;Q8SLU4;Q9MTU5;Q9MTZ8;A8ASI2;Q9GET4;Q9MW35;Q9TMV2;O98492;Q8HT82;Q93Y44;A8ASH2;B7S4P3;C0J3J3;Q95FQ3;Q8MBL0;Q9GER5;Q9MRK2;Q95FM7;Q9MRF4;Q67H80;Q29S89;…	4104	240	CID		115.6	7.36178e-09		4	55		1	1601.78	-17.1192	11/133	pps_Arabidopsis_trypsin_rep3.mgf
	High	FVQAGSEVSxLLGR	Q9XQY1;A9L9S9	2	2	CID	X10(A)	111.74	1.75416e-08		5	55		1	1433.77	-3.89274	19/137	pps_Arabidopsis_trypsin_rep3.mgf
	High	ELQDIIAILGLDELSEEDR	O98766;Q9MTV1;Q9MTY1;Q95FJ1;Q9MU12;Q9MRM9;Q9MRK7;Q9BA74;Q9MRM6;Q95FR1;Q9XQY8;Q8MBJ4;Q9MU01;Q29VB8;Q9XQX8;Q9MTV9;Q95AE2;Q95FL9;Q67H63;Q6EYX5;B7S4Q6;Q95FI1;Q9XQY1;Q3L1L0;A2T5L5;Q9TLJ8;Q9TLL5;Q9TLK3;Q95FM8;Q9FF03;Q71N61;Q29VB2;E1UZH9;Q9MRJ8;Q95AN2;Q8SLU4;Q9MTU5;Q9MTZ8;Q3ZU72;Q9GET4;Q9MW35;Q9TMV2;O98492;Q8HT82;Q93Y44;B7S4P3;C0J3J3;Q95FQ3;Q9GER5;Q9MRK2;Q9MRF4;Q67H80;Q29S89;Q257C7;B8PRK4;B7S4V7;Q9MU78;…	3363	205	CID		104.53	9.5563e-08		8	55		1	2171.09	-7.38425	18/211	pps_Arabidopsis_trypsin_rep3.mgf
	High	AHGGVSVFGGVGER	O98766;Q9MTV1;Q9MTY1;Q95FJ1;Q9MU12;Q9MRM9;Q9BA74;Q9MRM6;Q95FR1;Q9XQY8;Q8MBJ4;Q9MU01;O98770;Q29VB8;Q9XQX8;Q9MTU3;Q9MTV9;Q95AE2;Q95FL9;Q67H63;B7S4Q6;Q95FI1;Q9XQY1;Q67H82;A2T5L5;Q9TLJ8;Q9TLL5;Q9TLK3;Q71N61;Q29VB2;E1UZH9;Q9MRJ8;Q9MTU5;Q9MTZ8;Q3ZU72;A8ASI2;Q9GET4;Q9TMV2;O98492;Q8HT82;Q93Y44;A8ASH2;B7S4P3;C0J3J3;Q95FQ3;Q9GER5;Q9MRK2;Q95FM7;Q9MRF4;Q67H80;Q29S89;Q257C7;B8PRK4;B7S4V7;Q9MU78;O98412;Q5W4R8;…	3365	226	CID		102.33	1.46154e-07	0	1	55	44	1	1328.66	-6.03062	20/119	pps_Arabidopsis_trypsin_rep3.mgf
	High	YKELQDIIAILGLDELSEEDRLTVAR	O98766;Q9MTV1;Q9MTY1;Q95FJ1;Q9MU12;Q9MRK7;Q9BA74;Q95FR1;Q9XQY8;Q8MBJ4;Q9MU01;Q29VB8;Q9XQX8;Q9MTV9;Q95AE2;Q95FL9;Q67H63;Q6EYX5;B7S4Q6;Q9XQY1;Q3L1L0;A2T5L5;Q9TLJ8;Q9TLL5;Q9TLK3;Q95FM8;Q9FF03;Q71N61;Q29VB2;E1UZH9;Q9MRJ8;Q95AN2;Q8SLU4;Q9MTU5;Q9MTZ8;Q3ZU72;Q9GET4;Q9MW35;Q9TMV2;O98492;Q93Y44;B7S4P3;C0J3J3;Q95FQ3;Q9GER5;Q9MRK2;Q9MRF4;Q67H80;Q29S89;Q257C7;B8PRK4;B7S4V7;Q9MU78;O98412;Q5W4R8;Q6YN69;Q8SLT5;…	2967	183	CID		94.81	8.92328e-07		7	55		1	3002.54	-21.9152	13/291	pps_Arabidopsis_trypsin_rep3.mgf
	High	TVLIMELINNIAK	O98766;Q9MTV1;Q9MTY1;Q95FJ1;Q8SLS8;Q9MU12;Q9MRM9;Q9MRK7;Q9BA74;Q9MRM6;Q95FR1;Q8MBJ4;Q9MU01;O98770;Q9XQX8;Q9MTU3;Q9MTV9;Q95AE2;Q95FL9;Q67H63;Q6EYX5;B7S4Q6;Q9XQY1;Q67H82;A2T5L5;Q9TLJ8;Q9TLL5;Q9TLK3;Q95FM8;Q9FF03;Q71N61;Q29VB2;E1UZH9;Q9TLL3;Q9MRJ8;Q95AN2;Q9MTU5;Q9MTZ8;Q3ZU72;A8ASI2;Q9GET4;Q9MW35;Q9TMV2;O98492;Q93Y44;A8ASH2;B7S4P3;C0J3J3;Q95FQ3;Q9MRK2;Q95FM7;Q9MRF4;Q67H80;Q29S89;Q257C7;B8PRK4;Q9MU78;…	3602	239	CID		94.13	1.15292e-06		6	56		1	1471.82	-24.8572	11/121	pps_Arabidopsis_trypsin_rep3.mgf
	High	TVLImELINNIAK	O98766;Q9MTV1;Q9MTY1;Q95FJ1;Q8SLS8;Q9MU12;Q9MRM9;Q9MRK7;Q9BA74;Q9MRM6;Q95FR1;Q8MBJ4;Q9MU01;O98770;Q9XQX8;Q9MTU3;Q9MTV9;Q95AE2;Q95FL9;Q67H63;Q6EYX5;B7S4Q6;Q9XQY1;Q67H82;A2T5L5;Q9TLJ8;Q9TLL5;Q9TLK3;Q95FM8;Q9FF03;Q71N61;Q29VB2;E1UZH9;Q9TLL3;Q9MRJ8;Q95AN2;Q9MTU5;Q9MTZ8;Q3ZU72;A8ASI2;Q9GET4;Q9MW35;Q9TMV2;O98492;Q93Y44;A8ASH2;B7S4P3;C0J3J3;Q95FQ3;Q9MRK2;Q95FM7;Q9MRF4;Q67H80;Q29S89;Q257C7;B8PRK4;Q9MU78;…	3602	239	CID	M5(Oxidation)	84.49	1.02393e-05		5	56		1	1487.83	-13.3441	10/121	pps_Arabidopsis_trypsin_rep3.mgf
	High	GSITSIxAVYVPADDLTDPAPATTFAHLDATTVLSR	Q9XQY1	1	1	CID	X7(K)	74.42	8.01932e-05		2	55		1	3714.82	-26.6396	13/347	pps_Arabidopsis_trypsin_rep3.mgf
	High	GSITSIxAVYVPADDLTDPAPATTFAHLDATTVLSR	Q9XQY1	1	1	CID	X7(Q)	74.42	8.01932e-05		10	55		1	3714.82	-16.8437	13/347	pps_Arabidopsis_trypsin_rep3.mgf
	High	KGSITSIxAVYVPADDLTDPAPATTFAHLDATTVLSR	Q9XQY1	1	1	CID	X8(K)	56.89	0.00451783		2	54		1	3842.91	-27.7736	11/427	pps_Arabidopsis_trypsin_rep3.mgf
	High	KGSITSIxAVYVPADDLTDPAPATTFAHLDATTVLSR	Q9XQY1	1	1	CID	X8(Q)	56.89	0.00451783		10	54		1	3842.91	-18.3042	11/427	pps_Arabidopsis_trypsin_rep3.mgf
	Medium	ELQDIIAILGLDELSEEDRLTVAR	O98766;Q9MTV1;Q9MTY1;Q95FJ1;Q9MU12;Q9MRK7;Q9BA74;Q95FR1;Q9XQY8;Q8MBJ4;Q9MU01;Q29VB8;Q9XQX8;Q9MTV9;Q95AE2;Q95FL9;Q67H63;Q6EYX5;B7S4Q6;Q9XQY1;Q3L1L0;A2T5L5;Q9TLJ8;Q9TLL5;Q9TLK3;Q95FM8;Q9FF03;Q71N61;Q29VB2;E1UZH9;Q9MRJ8;Q95AN2;Q8SLU4;Q9MTU5;Q9MTZ8;Q3ZU72;Q9GET4;Q9MW35;Q9TMV2;O98492;Q93Y44;B7S4P3;C0J3J3;Q95FQ3;Q9GER5;Q9MRK2;Q9MRF4;Q67H80;Q29S89;Q257C7;B8PRK4;B7S4V7;Q9MU78;O98412;Q5W4R8;Q6YN69;Q8SLT5;…	2972	184	CID		46.41	0.0651327		7	56		1	2711.38	-26.2987	12/269	pps_Arabidopsis_trypsin_rep3.mgf
	Low	GIYPAVDPLDSTSTmLQPR	O98766;Q9MTV1;Q95FJ1;Q8SLS8;Q9MU12;Q9MRM9;Q9MRK7;Q9BA74;Q9MRM6;Q95FR1;Q9XQY8;Q8MBJ4;Q9MU01;O98770;Q29VB8;Q9XQX8;Q9MTU3;Q9MTV9;Q95AE2;Q95FL9;Q67H63;Q6EYX5;B7S4Q6;Q95FI1;Q9XQY1;Q67H82;Q3L1L0;A2T5L5;Q9TLJ8;Q9TLL5;Q95FM8;Q9FF03;Q71N61;Q29VB2;E1UZH9;Q9TLL3;Q9MRJ8;Q9GI23;Q95AN2;Q8SLU4;Q9MTU5;Q9MTZ8;Q3ZU72;A8ASI2;Q9GET4;Q9MW35;Q9TMV2;O98492;Q8HT82;Q93Y44;A8ASH2;B7S4P3;C0J3J3;Q95FQ3;Q8MBL0;Q9GER5;Q9MRK2;…	2265	197	CID	M15(Oxidation)	40.5	0.245268	0	1	55	47	1	2076.99	-17.6343	9/167	pps_Arabidopsis_trypsin_rep3.mgf
	Low	ESGVINEQNIAESK	Q9MTV1;Q9MTY1;Q95FJ1;Q9MRM9;Q9MRM6;Q9XQY8;Q9MU01;O98770;Q29VB8;Q9XQX8;Q9MTU3;Q9MTV9;Q95FI1;Q9XQY1;Q67H82;A2T5L5;Q9TLJ8;Q9TLL5;Q95FM8;E1UZH9;Q9TLL3;Q9MRJ8;Q3ZU72;A8ASI2;Q9MW35;O98492;C0J3J3;Q95FQ3;Q9MRF4;Q67H80;Q29S89;Q257C7;Q5W4R8;Q6YN69;Q8SLT5;Q95FQ1;Q29VB0;A3KLS5;Q9MRU7;Q95FW7;Q9MRA6;O98418;Q8SLS1;Q8SLS2;Q9SC46;O98490;Q95FK8;Q9MTU8;Q9XQY6;Q9MRR6;Q29S86;Q9MRA2;Q9MRL6;Q9TLL7;Q95FM3;Q9MV64;Q9MTZ4;…	875	86	CID		39.51	0.27654		6	55		1	1517.73	-8.15279	17/145	pps_Arabidopsis_trypsin_rep3.mgf
	Low	VALVYGQmNEPPGAR	Q9MTV1;Q9MTY1;Q95FJ1;Q9MU12;Q9MRM9;Q9MRK7;Q9BA74;Q9MRM6;Q95FR1;Q9XQY8;Q8MBJ4;Q9MU01;O98770;Q29VB8;Q9XQX8;Q9MTU3;Q9MTV9;Q95AE2;Q95FL9;Q67H63;Q6EYX5;B7S4Q6;Q95FI1;Q9XQY1;Q67H82;A2T5L5;Q9TLJ8;Q9TLL5;Q9TLK3;Q95FM8;Q9FF03;Q71N61;E1UZH9;Q9TLL3;Q9GI23;Q95AN2;Q8SLU4;Q9MTU5;Q9MTZ8;A8ASI2;Q9GET4;Q9MW35;Q9TMV2;O98492;Q8HT82;Q93Y44;A8ASH2;B7S4P3;C0J3J3;Q95FQ3;Q8MBL0;Q9GER5;Q9MRK2;Q95FM7;Q9MRF4;Q67H80;Q29S89;…	4104	240	CID	M8(Oxidation)	33.38	1.15463		5	55	39	1	1617.76	-28.8626	9/133	pps_Arabidopsis_trypsin_rep3.mgf
	Low	MPSAVGYQPTLSTEmGTxQER	Q9XQY1	1	1	CID	M15(Oxidation), X18(I)	23.75	9.44389		2	55	32	1	2312.03	-26.7492	7/221	pps_Arabidopsis_trypsin_rep3.mgf
	Low	MPSAVGYQPTLSTEmGTxQER	Q9XQY1	1	1	CID	M15(Oxidation), X18(L)	23.75	9.44389		4	55	32	1	2312.03	-26.7492	7/221	pps_Arabidopsis_trypsin_rep3.mgf
	Low	SAPAFIELDTK	O98770;Q29VB8;Q9XQY1;Q95FQ3;Q6YN69;C7SLZ3;P19366;Q9S6Z4;E0XD31;Q9MTZ1;B9U4K5;Q95DY3;A9U8M5;Q8MC72;A9L9U8;A9L9X3;A9L9Y4;A9L9X9;A9L9T1;A9L9Y8;E0XD20;A9L9V2;A9L9Y2;B3SHD4;A9L9W0;A9L9V9;A9L9S9;A9L9W8	188	28	CID		21.3	17.79	0	1	55	32	1	1191.63	3.17612	11/99	pps_Arabidopsis_trypsin_rep3.mgf
Q95AN2	44.28	20	17	472	50.8593	5.2876	965.714	ATP synthase beta subunit (Fragment) OS=Trichodiadema barbatum GN=atpB PE=3 SV=1 - [Q95AN2_TRIBA]
	Confidence Icon	Sequence	Protein Accessions	# Proteins	# Protein Groups	Activation Type	Modifications	IonScore	Exp Value	Δ Score	Rank	Identity High	Homology Threshold	Charge	m/z [Da]	ΔM [ppm]	Ions Matched	Spectrum File
	High	YKELQDIIAILGLDELSEEDR	O98766;Q9MTV1;Q9MTY1;Q95FJ1;Q9MU12;Q9MRM9;Q9MRK7;Q9BA74;Q9MRM6;Q95FR1;Q9XQY8;Q8MBJ4;Q9MU01;Q29VB8;Q9XQX8;Q9MTV9;Q95AE2;Q95FL9;Q67H63;Q6EYX5;B7S4Q6;Q95FI1;Q9XQY1;Q3L1L0;A2T5L5;Q9TLJ8;Q9TLL5;Q9TLK3;Q95FM8;Q9FF03;Q71N61;Q29VB2;E1UZH9;Q9MRJ8;Q95AN2;Q8SLU4;Q9MTU5;Q9MTZ8;Q3ZU72;Q9GET4;Q9MW35;Q9TMV2;O98492;Q8HT82;Q93Y44;B7S4P3;C0J3J3;Q95FQ3;Q9GER5;Q9MRK2;Q9MRF4;Q67H80;Q29S89;Q257C7;B8PRK4;B7S4V7;Q9MU78;…	3355	204	CID		170.28	2.54061e-14		7	55		1	2462.22	-18.76	18/233	pps_Arabidopsis_trypsin_rep3.mgf
	High	IFNVLGEPVDNLxPVDTR	Q95AN2	1	1	CID	X13(G)	157.3	5.06106e-13		6	55		1	1955.02	-1.26407	14/187	pps_Arabidopsis_trypsin_rep3.mgf
	High	DVNEQDVLLFIDNIFR	Q9MTY1;Q95FJ1;Q9MU12;Q9BA74;Q9MRM6;Q95FR1;Q9XQY8;Q8MBJ4;Q9MU01;Q29VB8;Q9XQX8;Q9MTU3;Q9MTV9;Q95AE2;Q95FL9;Q67H63;Q6EYX5;Q95FI1;Q67H82;Q3L1L0;A2T5L5;Q9TLJ8;Q9TLK3;Q95FM8;Q9FF03;E1UZH9;Q9MRJ8;Q9GI23;Q95AN2;Q8SLU4;Q9MTU5;Q9MTZ8;Q3ZU72;A8ASI2;Q9GET4;Q9MW35;Q9TMV2;O98492;Q8HT82;Q93Y44;A8ASH2;B7S4P3;C0J3J3;Q8MBL0;Q9GER5;Q9MRK2;Q95FM7;Q9MRF4;Q67H80;Q29S89;Q257C7;Q9MU78;O98412;Q5W4R8;A8Y664;Q8SLT5;Q95FQ1;…	2339	174	CID		143.27	1.29342e-11		3	55		1	1950.02	10.9596	15/172	pps_Arabidopsis_trypsin_rep3.mgf
	High	GIYPAVDPLDSTSTMLQPR	O98766;Q9MTV1;Q95FJ1;Q8SLS8;Q9MU12;Q9MRM9;Q9MRK7;Q9BA74;Q9MRM6;Q95FR1;Q9XQY8;Q8MBJ4;Q9MU01;O98770;Q29VB8;Q9XQX8;Q9MTU3;Q9MTV9;Q95AE2;Q95FL9;Q67H63;Q6EYX5;B7S4Q6;Q95FI1;Q9XQY1;Q67H82;Q3L1L0;A2T5L5;Q9TLJ8;Q9TLL5;Q95FM8;Q9FF03;Q71N61;Q29VB2;E1UZH9;Q9TLL3;Q9MRJ8;Q9GI23;Q95AN2;Q8SLU4;Q9MTU5;Q9MTZ8;Q3ZU72;A8ASI2;Q9GET4;Q9MW35;Q9TMV2;O98492;Q8HT82;Q93Y44;A8ASH2;B7S4P3;C0J3J3;Q95FQ3;Q8MBL0;Q9GER5;Q9MRK2;…	2265	197	CID		128.63	3.74874e-10		2	55		1	2061.01	-11.1165	14/167	pps_Arabidopsis_trypsin_rep3.mgf
	High	VALVYGQMNEPPGAR	Q9MTV1;Q9MTY1;Q95FJ1;Q9MU12;Q9MRM9;Q9MRK7;Q9BA74;Q9MRM6;Q95FR1;Q9XQY8;Q8MBJ4;Q9MU01;O98770;Q29VB8;Q9XQX8;Q9MTU3;Q9MTV9;Q95AE2;Q95FL9;Q67H63;Q6EYX5;B7S4Q6;Q95FI1;Q9XQY1;Q67H82;A2T5L5;Q9TLJ8;Q9TLL5;Q9TLK3;Q95FM8;Q9FF03;Q71N61;E1UZH9;Q9TLL3;Q9GI23;Q95AN2;Q8SLU4;Q9MTU5;Q9MTZ8;A8ASI2;Q9GET4;Q9MW35;Q9TMV2;O98492;Q8HT82;Q93Y44;A8ASH2;B7S4P3;C0J3J3;Q95FQ3;Q8MBL0;Q9GER5;Q9MRK2;Q95FM7;Q9MRF4;Q67H80;Q29S89;…	4104	240	CID		115.6	7.36178e-09		4	55		1	1601.78	-17.1192	11/133	pps_Arabidopsis_trypsin_rep3.mgf
	High	FVQAGSEVSALLGR	O98766;Q9MTV1;Q9MTY1;Q95FJ1;Q8SLS8;Q9MU12;Q9MRM9;Q9MRK7;Q9BA74;Q9MRM6;Q95FR1;Q9XQY8;Q8MBJ4;Q9MU01;O98770;Q29VB8;Q9XQX8;Q9MTU3;Q9MTV9;Q95AE2;Q95FL9;Q67H63;B7S4Q6;Q67H82;Q3L1L0;A2T5L5;Q9TLL5;Q9TLK3;Q95FM8;Q9FF03;Q71N61;Q29VB2;E1UZH9;Q9MRJ8;Q9GI23;Q95AN2;Q8SLU4;Q9MTU5;Q3ZU72;A8ASI2;Q9MW35;Q9TMV2;O98492;Q8HT82;B7S4P3;C0J3J3;Q95FQ3;Q8MBL0;Q9GER5;Q9MRK2;Q95FM7;Q9MRF4;Q67H80;Q29S89;Q257C7;B8PRK4;B7S4V7;…	3906	241	CID		111.74	1.75416e-08		2	55		1	1433.77	-3.89274	19/137	pps_Arabidopsis_trypsin_rep3.mgf
	High	ELQDIIAILGLDELSEEDR	O98766;Q9MTV1;Q9MTY1;Q95FJ1;Q9MU12;Q9MRM9;Q9MRK7;Q9BA74;Q9MRM6;Q95FR1;Q9XQY8;Q8MBJ4;Q9MU01;Q29VB8;Q9XQX8;Q9MTV9;Q95AE2;Q95FL9;Q67H63;Q6EYX5;B7S4Q6;Q95FI1;Q9XQY1;Q3L1L0;A2T5L5;Q9TLJ8;Q9TLL5;Q9TLK3;Q95FM8;Q9FF03;Q71N61;Q29VB2;E1UZH9;Q9MRJ8;Q95AN2;Q8SLU4;Q9MTU5;Q9MTZ8;Q3ZU72;Q9GET4;Q9MW35;Q9TMV2;O98492;Q8HT82;Q93Y44;B7S4P3;C0J3J3;Q95FQ3;Q9GER5;Q9MRK2;Q9MRF4;Q67H80;Q29S89;Q257C7;B8PRK4;B7S4V7;Q9MU78;…	3363	205	CID		104.53	9.5563e-08		8	55		1	2171.09	-7.38425	18/211	pps_Arabidopsis_trypsin_rep3.mgf
	High	FLSQPFFVAEVFTGSPGKYVGLVETIR	Q9MRM6;Q95AN2;Q5W4R8;Q5J048;Q9MRR7;Q9S6Z4;Q8MBI2;Q8MBI0;Q71LD8	62	9	CID		103.62	1.04293e-07		3	55		1	2988.54	-16.5673	14/300	pps_Arabidopsis_trypsin_rep3.mgf
	High	AHGGVSVFGGVxER	Q95AN2;B9U4L6;Q5UVH1	5	3	CID	X12(G)	102.33	1.46154e-07		3	55	44	1	1328.66	-6.03062	20/119	pps_Arabidopsis_trypsin_rep3.mgf
	High	YKELQDIIAILGLDELSEEDRLTVAR	O98766;Q9MTV1;Q9MTY1;Q95FJ1;Q9MU12;Q9MRK7;Q9BA74;Q95FR1;Q9XQY8;Q8MBJ4;Q9MU01;Q29VB8;Q9XQX8;Q9MTV9;Q95AE2;Q95FL9;Q67H63;Q6EYX5;B7S4Q6;Q9XQY1;Q3L1L0;A2T5L5;Q9TLJ8;Q9TLL5;Q9TLK3;Q95FM8;Q9FF03;Q71N61;Q29VB2;E1UZH9;Q9MRJ8;Q95AN2;Q8SLU4;Q9MTU5;Q9MTZ8;Q3ZU72;Q9GET4;Q9MW35;Q9TMV2;O98492;Q93Y44;B7S4P3;C0J3J3;Q95FQ3;Q9GER5;Q9MRK2;Q9MRF4;Q67H80;Q29S89;Q257C7;B8PRK4;B7S4V7;Q9MU78;O98412;Q5W4R8;Q6YN69;Q8SLT5;…	2967	183	CID		94.81	8.92328e-07		7	55		1	3002.54	-21.9152	13/291	pps_Arabidopsis_trypsin_rep3.mgf
	High	TVLIMELINNIAK	O98766;Q9MTV1;Q9MTY1;Q95FJ1;Q8SLS8;Q9MU12;Q9MRM9;Q9MRK7;Q9BA74;Q9MRM6;Q95FR1;Q8MBJ4;Q9MU01;O98770;Q9XQX8;Q9MTU3;Q9MTV9;Q95AE2;Q95FL9;Q67H63;Q6EYX5;B7S4Q6;Q9XQY1;Q67H82;A2T5L5;Q9TLJ8;Q9TLL5;Q9TLK3;Q95FM8;Q9FF03;Q71N61;Q29VB2;E1UZH9;Q9TLL3;Q9MRJ8;Q95AN2;Q9MTU5;Q9MTZ8;Q3ZU72;A8ASI2;Q9GET4;Q9MW35;Q9TMV2;O98492;Q93Y44;A8ASH2;B7S4P3;C0J3J3;Q95FQ3;Q9MRK2;Q95FM7;Q9MRF4;Q67H80;Q29S89;Q257C7;B8PRK4;Q9MU78;…	3602	239	CID		94.13	1.15292e-06		6	56		1	1471.82	-24.8572	11/121	pps_Arabidopsis_trypsin_rep3.mgf
	High	TVLImELINNIAK	O98766;Q9MTV1;Q9MTY1;Q95FJ1;Q8SLS8;Q9MU12;Q9MRM9;Q9MRK7;Q9BA74;Q9MRM6;Q95FR1;Q8MBJ4;Q9MU01;O98770;Q9XQX8;Q9MTU3;Q9MTV9;Q95AE2;Q95FL9;Q67H63;Q6EYX5;B7S4Q6;Q9XQY1;Q67H82;A2T5L5;Q9TLJ8;Q9TLL5;Q9TLK3;Q95FM8;Q9FF03;Q71N61;Q29VB2;E1UZH9;Q9TLL3;Q9MRJ8;Q95AN2;Q9MTU5;Q9MTZ8;Q3ZU72;A8ASI2;Q9GET4;Q9MW35;Q9TMV2;O98492;Q93Y44;A8ASH2;B7S4P3;C0J3J3;Q95FQ3;Q9MRK2;Q95FM7;Q9MRF4;Q67H80;Q29S89;Q257C7;B8PRK4;Q9MU78;…	3602	239	CID	M5(Oxidation)	84.49	1.02393e-05		5	56		1	1487.83	-13.3441	10/121	pps_Arabidopsis_trypsin_rep3.mgf
	High	IAQIIGPVLDVAFPPGK	O98766;Q95FJ1;Q95FR1;Q9MU01;O98770;Q6EYX5;Q67H82;Q9TLL5;Q95FM8;Q9TLL3;Q95AN2;Q9MTZ8;Q3ZU72;A8ASI2;Q95FM7;Q67H80;Q29S89;Q5W4R8;Q95FQ1;Q3ZU73;Q29VB0;Q9MRL5;Q95FL6;C0J3L2;Q9MRA6;Q9MRQ6;Q9SC46;O98490;Q9TLJ7;Q95FS7;Q29S86;Q9MRL6;Q95FM3;Q9XQZ0;Q3ZU69;Q29VC3;Q1PGD5;A3KLS6;P19366;Q95DV0;Q8WJG9;Q4KUA1;A9XUH0;Q8WJG8;Q9XQX3;Q95FV0;Q9SCE3;Q29V89;Q95FI7;Q95FV3;O98775;Q4KU64;A9QBY3;D7KRE0;Q95FQ5;Q4KU89;Q4VN39	595	57	CID		74.17	8.37869e-05		2	54		1	1735.01	-1.59727	18/163	pps_Arabidopsis_trypsin_rep3.mgf
	High	LSIFETGIKVVDLLAPYR	O98766;Q9MTV1;Q9MTY1;Q95FJ1;Q8SLS8;Q9MU12;Q9MRM9;Q95FR1;Q9XQY8;Q8MBJ4;Q9MU01;O98770;Q29VB8;Q9XQX8;Q95AE2;Q95FL9;B7S4Q6;Q95FI1;Q67H82;A2T5L5;Q9TLL5;Q9TLK3;Q95FM8;Q9FF03;Q71N61;Q29VB2;E1UZH9;Q9MRJ8;Q9GI23;Q95AN2;Q9MTU5;Q9MTZ8;Q3ZU72;A8ASI2;Q9GET4;Q9MW35;Q9TMV2;O98492;Q8HT82;Q93Y44;A8ASH2;B7S4P3;C0J3J3;Q95FQ3;Q8MBL0;Q95FM7;Q9MRF4;Q67H80;Q29S89;Q257C7;Q9MU78;O98412;Q5W4R8;Q6YN69;Q5J048;A8Y664;Q8SLT5;…	3727	204	CID		67.74	0.000422402		3	55	35	1	2034.15	-7.99277	11/180	pps_Arabidopsis_trypsin_rep3.mgf
	High	IAQIIGPVLDVAFPPGKMPNIYNALVVK	O98766;Q95FJ1;Q95FR1;Q9MU01;O98770;Q6EYX5;Q67H82;Q9TLL5;Q95FM8;Q9TLL3;Q95AN2;Q9MTZ8;Q3ZU72;A8ASI2;Q67H80;Q5W4R8;Q95FQ1;Q3ZU73;Q29VB0;Q9MRL5;Q9MRQ6;Q9SC46;O98490;Q9TLJ7;Q95FS7;Q29S86;Q9MRL6;Q3ZU69;Q29VC3;A3KLS6;P19366;Q95DV0;Q8WJG9;Q4KUA1;A9XUH0;Q9XQX3;Q95FV0;Q9SCE3;Q29V89;O98775;A9QBY3;D7KRE0;Q95FQ5;Q4KU89;Q4VN39	468	45	CID		59.41	0.0024475		2	54		1	2977.69	-2.71731	17/284	pps_Arabidopsis_trypsin_rep3.mgf
	Medium	ELQDIIAILGLDELSEEDRLTVAR	O98766;Q9MTV1;Q9MTY1;Q95FJ1;Q9MU12;Q9MRK7;Q9BA74;Q95FR1;Q9XQY8;Q8MBJ4;Q9MU01;Q29VB8;Q9XQX8;Q9MTV9;Q95AE2;Q95FL9;Q67H63;Q6EYX5;B7S4Q6;Q9XQY1;Q3L1L0;A2T5L5;Q9TLJ8;Q9TLL5;Q9TLK3;Q95FM8;Q9FF03;Q71N61;Q29VB2;E1UZH9;Q9MRJ8;Q95AN2;Q8SLU4;Q9MTU5;Q9MTZ8;Q3ZU72;Q9GET4;Q9MW35;Q9TMV2;O98492;Q93Y44;B7S4P3;C0J3J3;Q95FQ3;Q9GER5;Q9MRK2;Q9MRF4;Q67H80;Q29S89;Q257C7;B8PRK4;B7S4V7;Q9MU78;O98412;Q5W4R8;Q6YN69;Q8SLT5;…	2972	184	CID		46.41	0.0651327		7	56		1	2711.38	-26.2987	12/269	pps_Arabidopsis_trypsin_rep3.mgf
	Low	GIYPAVDPLDSTSTmLQPR	O98766;Q9MTV1;Q95FJ1;Q8SLS8;Q9MU12;Q9MRM9;Q9MRK7;Q9BA74;Q9MRM6;Q95FR1;Q9XQY8;Q8MBJ4;Q9MU01;O98770;Q29VB8;Q9XQX8;Q9MTU3;Q9MTV9;Q95AE2;Q95FL9;Q67H63;Q6EYX5;B7S4Q6;Q95FI1;Q9XQY1;Q67H82;Q3L1L0;A2T5L5;Q9TLJ8;Q9TLL5;Q95FM8;Q9FF03;Q71N61;Q29VB2;E1UZH9;Q9TLL3;Q9MRJ8;Q9GI23;Q95AN2;Q8SLU4;Q9MTU5;Q9MTZ8;Q3ZU72;A8ASI2;Q9GET4;Q9MW35;Q9TMV2;O98492;Q8HT82;Q93Y44;A8ASH2;B7S4P3;C0J3J3;Q95FQ3;Q8MBL0;Q9GER5;Q9MRK2;…	2265	197	CID	M15(Oxidation)	40.5	0.245268	0	1	55	47	1	2076.99	-17.6343	9/167	pps_Arabidopsis_trypsin_rep3.mgf
	Low	LSIFETGIKVVDLLAPYRR	O98766;Q9MTV1;Q9MTY1;Q95FJ1;Q8SLS8;Q9MU12;Q9MRM9;Q95FR1;Q9XQY8;Q8MBJ4;Q9MU01;O98770;Q29VB8;Q9XQX8;Q95AE2;Q95FL9;B7S4Q6;Q95FI1;Q67H82;A2T5L5;Q9TLL5;Q9TLK3;Q95FM8;Q9FF03;Q71N61;Q29VB2;E1UZH9;Q9MRJ8;Q9GI23;Q95AN2;Q9MTU5;Q9MTZ8;Q3ZU72;A8ASI2;Q9GET4;Q9MW35;Q9TMV2;O98492;Q8HT82;Q93Y44;A8ASH2;B7S4P3;C0J3J3;Q95FQ3;Q8MBL0;Q95FM7;Q9MRF4;Q67H80;Q29S89;Q257C7;Q9MU78;O98412;Q5W4R8;Q6YN69;Q5J048;A8Y664;Q8SLT5;…	3721	203	CID		36.49	0.518393		3	55		1	2190.25	-7.21438	9/191	pps_Arabidopsis_trypsin_rep3.mgf
	Low	VALVYGQmNEPPGAR	Q9MTV1;Q9MTY1;Q95FJ1;Q9MU12;Q9MRM9;Q9MRK7;Q9BA74;Q9MRM6;Q95FR1;Q9XQY8;Q8MBJ4;Q9MU01;O98770;Q29VB8;Q9XQX8;Q9MTU3;Q9MTV9;Q95AE2;Q95FL9;Q67H63;Q6EYX5;B7S4Q6;Q95FI1;Q9XQY1;Q67H82;A2T5L5;Q9TLJ8;Q9TLL5;Q9TLK3;Q95FM8;Q9FF03;Q71N61;E1UZH9;Q9TLL3;Q9GI23;Q95AN2;Q8SLU4;Q9MTU5;Q9MTZ8;A8ASI2;Q9GET4;Q9MW35;Q9TMV2;O98492;Q8HT82;Q93Y44;A8ASH2;B7S4P3;C0J3J3;Q95FQ3;Q8MBL0;Q9GER5;Q9MRK2;Q95FM7;Q9MRF4;Q67H80;Q29S89;…	4104	240	CID	M8(Oxidation)	33.38	1.15463		5	55	39	1	1617.76	-28.8626	9/133	pps_Arabidopsis_trypsin_rep3.mgf
	Low	VVDLLAPYRR	O98766;Q9MTV1;Q9MTY1;Q95FJ1;Q8SLS8;Q9MU12;Q9MRM9;Q95FR1;Q9XQY8;Q8MBJ4;Q9MU01;O98770;Q29VB8;Q9XQX8;Q9MTV9;Q95AE2;Q95FL9;Q6EYX5;B7S4Q6;Q95FI1;Q67H82;A2T5L5;Q9TLL5;Q9TLK3;Q95FM8;Q9FF03;Q71N61;Q29VB2;E1UZH9;Q9TLL3;Q9MRJ8;Q9GI23;Q95AN2;Q9MTU5;Q9MTZ8;Q3ZU72;A8ASI2;Q9GET4;Q9MW35;Q9TMV2;O98492;Q8HT82;Q93Y44;A8ASH2;B7S4P3;C0J3J3;Q95FQ3;Q8MBL0;Q9GER5;Q95FM7;Q9MRF4;Q67H80;Q29S89;Q257C7;B8PRK4;Q9MU78;O98412;…	4066	235	CID		32.13	1.46474		3	55	40	1	1201.7	-8.33929	9/81	pps_Arabidopsis_trypsin_rep3.mgf
Q5W4R8	48.06	21	18	464	49.902	5.43994	965.714	ATP synthase beta subunit (Fragment) OS=Fagus grandifolia GN=atpB PE=3 SV=2 - [Q5W4R8_9ROSI]
	Confidence Icon	Sequence	Protein Accessions	# Proteins	# Protein Groups	Activation Type	Modifications	IonScore	Exp Value	Δ Score	Rank	Identity High	Homology Threshold	Charge	m/z [Da]	ΔM [ppm]	Ions Matched	Spectrum File
	High	YKELQDIIAILGLDELSEEDR	O98766;Q9MTV1;Q9MTY1;Q95FJ1;Q9MU12;Q9MRM9;Q9MRK7;Q9BA74;Q9MRM6;Q95FR1;Q9XQY8;Q8MBJ4;Q9MU01;Q29VB8;Q9XQX8;Q9MTV9;Q95AE2;Q95FL9;Q67H63;Q6EYX5;B7S4Q6;Q95FI1;Q9XQY1;Q3L1L0;A2T5L5;Q9TLJ8;Q9TLL5;Q9TLK3;Q95FM8;Q9FF03;Q71N61;Q29VB2;E1UZH9;Q9MRJ8;Q95AN2;Q8SLU4;Q9MTU5;Q9MTZ8;Q3ZU72;Q9GET4;Q9MW35;Q9TMV2;O98492;Q8HT82;Q93Y44;B7S4P3;C0J3J3;Q95FQ3;Q9GER5;Q9MRK2;Q9MRF4;Q67H80;Q29S89;Q257C7;B8PRK4;B7S4V7;Q9MU78;…	3355	204	CID		170.28	2.54061e-14		7	55		1	2462.22	-18.76	18/233	pps_Arabidopsis_trypsin_rep3.mgf
	High	IFNVLGEPVDNLGPVDTR	O98766;Q9MTV1;Q9MTY1;Q8SLS8;Q9MU12;Q9BA74;Q95FR1;O98770;Q29VB8;Q9MTU3;Q95AE2;B7S4Q6;Q9XQY1;A2T5L5;Q9TLL5;Q9TLK3;Q95FM8;Q71N61;Q29VB2;E1UZH9;Q3ZU72;A8ASI2;Q9GET4;Q9MW35;Q9TMV2;O98492;Q8HT82;A8ASH2;B7S4P3;Q9GER5;Q9MRF4;Q257C7;B8PRK4;B7S4V7;Q9MU78;Q5W4R8;Q6YN69;Q5J048;Q8SLT5;Q9MRR7;Q3ZU73;A0AR48;Q9MRU7;Q9MRL5;O98595;Q95FL6;Q9MRA6;Q9MRQ6;Q8SLS2;O98404;Q9SC46;O98490;Q95FK8;Q9TLJ7;Q9MTU8;Q9MW37;Q9XQY6;…	1261	100	CID		157.3	5.06106e-13		2	55		1	1955.02	-1.26407	14/187	pps_Arabidopsis_trypsin_rep3.mgf
	High	DVNEQDVLLFIDNIFR	Q9MTY1;Q95FJ1;Q9MU12;Q9BA74;Q9MRM6;Q95FR1;Q9XQY8;Q8MBJ4;Q9MU01;Q29VB8;Q9XQX8;Q9MTU3;Q9MTV9;Q95AE2;Q95FL9;Q67H63;Q6EYX5;Q95FI1;Q67H82;Q3L1L0;A2T5L5;Q9TLJ8;Q9TLK3;Q95FM8;Q9FF03;E1UZH9;Q9MRJ8;Q9GI23;Q95AN2;Q8SLU4;Q9MTU5;Q9MTZ8;Q3ZU72;A8ASI2;Q9GET4;Q9MW35;Q9TMV2;O98492;Q8HT82;Q93Y44;A8ASH2;B7S4P3;C0J3J3;Q8MBL0;Q9GER5;Q9MRK2;Q95FM7;Q9MRF4;Q67H80;Q29S89;Q257C7;Q9MU78;O98412;Q5W4R8;A8Y664;Q8SLT5;Q95FQ1;…	2339	174	CID		143.27	1.29342e-11		3	55		1	1950.02	10.9596	15/172	pps_Arabidopsis_trypsin_rep3.mgf
	High	GIYPAVDPLDSTSTMLQPR	O98766;Q9MTV1;Q95FJ1;Q8SLS8;Q9MU12;Q9MRM9;Q9MRK7;Q9BA74;Q9MRM6;Q95FR1;Q9XQY8;Q8MBJ4;Q9MU01;O98770;Q29VB8;Q9XQX8;Q9MTU3;Q9MTV9;Q95AE2;Q95FL9;Q67H63;Q6EYX5;B7S4Q6;Q95FI1;Q9XQY1;Q67H82;Q3L1L0;A2T5L5;Q9TLJ8;Q9TLL5;Q95FM8;Q9FF03;Q71N61;Q29VB2;E1UZH9;Q9TLL3;Q9MRJ8;Q9GI23;Q95AN2;Q8SLU4;Q9MTU5;Q9MTZ8;Q3ZU72;A8ASI2;Q9GET4;Q9MW35;Q9TMV2;O98492;Q8HT82;Q93Y44;A8ASH2;B7S4P3;C0J3J3;Q95FQ3;Q8MBL0;Q9GER5;Q9MRK2;…	2265	197	CID		128.63	3.74874e-10		2	55		1	2061.01	-11.1165	14/167	pps_Arabidopsis_trypsin_rep3.mgf
	High	VALVYGQMNEPPGAR	Q9MTV1;Q9MTY1;Q95FJ1;Q9MU12;Q9MRM9;Q9MRK7;Q9BA74;Q9MRM6;Q95FR1;Q9XQY8;Q8MBJ4;Q9MU01;O98770;Q29VB8;Q9XQX8;Q9MTU3;Q9MTV9;Q95AE2;Q95FL9;Q67H63;Q6EYX5;B7S4Q6;Q95FI1;Q9XQY1;Q67H82;A2T5L5;Q9TLJ8;Q9TLL5;Q9TLK3;Q95FM8;Q9FF03;Q71N61;E1UZH9;Q9TLL3;Q9GI23;Q95AN2;Q8SLU4;Q9MTU5;Q9MTZ8;A8ASI2;Q9GET4;Q9MW35;Q9TMV2;O98492;Q8HT82;Q93Y44;A8ASH2;B7S4P3;C0J3J3;Q95FQ3;Q8MBL0;Q9GER5;Q9MRK2;Q95FM7;Q9MRF4;Q67H80;Q29S89;…	4104	240	CID		115.6	7.36178e-09		4	55		1	1601.78	-17.1192	11/133	pps_Arabidopsis_trypsin_rep3.mgf
	High	FVQAGSEVSALLGR	O98766;Q9MTV1;Q9MTY1;Q95FJ1;Q8SLS8;Q9MU12;Q9MRM9;Q9MRK7;Q9BA74;Q9MRM6;Q95FR1;Q9XQY8;Q8MBJ4;Q9MU01;O98770;Q29VB8;Q9XQX8;Q9MTU3;Q9MTV9;Q95AE2;Q95FL9;Q67H63;B7S4Q6;Q67H82;Q3L1L0;A2T5L5;Q9TLL5;Q9TLK3;Q95FM8;Q9FF03;Q71N61;Q29VB2;E1UZH9;Q9MRJ8;Q9GI23;Q95AN2;Q8SLU4;Q9MTU5;Q3ZU72;A8ASI2;Q9MW35;Q9TMV2;O98492;Q8HT82;B7S4P3;C0J3J3;Q95FQ3;Q8MBL0;Q9GER5;Q9MRK2;Q95FM7;Q9MRF4;Q67H80;Q29S89;Q257C7;B8PRK4;B7S4V7;…	3906	241	CID		111.74	1.75416e-08		2	55		1	1433.77	-3.89274	19/137	pps_Arabidopsis_trypsin_rep3.mgf
	High	ELQDIIAILGLDELSEEDR	O98766;Q9MTV1;Q9MTY1;Q95FJ1;Q9MU12;Q9MRM9;Q9MRK7;Q9BA74;Q9MRM6;Q95FR1;Q9XQY8;Q8MBJ4;Q9MU01;Q29VB8;Q9XQX8;Q9MTV9;Q95AE2;Q95FL9;Q67H63;Q6EYX5;B7S4Q6;Q95FI1;Q9XQY1;Q3L1L0;A2T5L5;Q9TLJ8;Q9TLL5;Q9TLK3;Q95FM8;Q9FF03;Q71N61;Q29VB2;E1UZH9;Q9MRJ8;Q95AN2;Q8SLU4;Q9MTU5;Q9MTZ8;Q3ZU72;Q9GET4;Q9MW35;Q9TMV2;O98492;Q8HT82;Q93Y44;B7S4P3;C0J3J3;Q95FQ3;Q9GER5;Q9MRK2;Q9MRF4;Q67H80;Q29S89;Q257C7;B8PRK4;B7S4V7;Q9MU78;…	3363	205	CID		104.53	9.5563e-08		8	55		1	2171.09	-7.38425	18/211	pps_Arabidopsis_trypsin_rep3.mgf
	High	FLSQPFFVAEVFTGSPGKYVGLVETIR	Q9MRM6;Q95AN2;Q5W4R8;Q5J048;Q9MRR7;Q9S6Z4;Q8MBI2;Q8MBI0;Q71LD8	62	9	CID		103.62	1.04293e-07		3	55		1	2988.54	-16.5673	14/300	pps_Arabidopsis_trypsin_rep3.mgf
	High	AHGGVSVFGGVGER	O98766;Q9MTV1;Q9MTY1;Q95FJ1;Q9MU12;Q9MRM9;Q9BA74;Q9MRM6;Q95FR1;Q9XQY8;Q8MBJ4;Q9MU01;O98770;Q29VB8;Q9XQX8;Q9MTU3;Q9MTV9;Q95AE2;Q95FL9;Q67H63;B7S4Q6;Q95FI1;Q9XQY1;Q67H82;A2T5L5;Q9TLJ8;Q9TLL5;Q9TLK3;Q71N61;Q29VB2;E1UZH9;Q9MRJ8;Q9MTU5;Q9MTZ8;Q3ZU72;A8ASI2;Q9GET4;Q9TMV2;O98492;Q8HT82;Q93Y44;A8ASH2;B7S4P3;C0J3J3;Q95FQ3;Q9GER5;Q9MRK2;Q95FM7;Q9MRF4;Q67H80;Q29S89;Q257C7;B8PRK4;B7S4V7;Q9MU78;O98412;Q5W4R8;…	3365	226	CID		102.33	1.46154e-07	0	1	55	44	1	1328.66	-6.03062	20/119	pps_Arabidopsis_trypsin_rep3.mgf
	High	YKELQDIIAILGLDELSEEDRLTVAR	O98766;Q9MTV1;Q9MTY1;Q95FJ1;Q9MU12;Q9MRK7;Q9BA74;Q95FR1;Q9XQY8;Q8MBJ4;Q9MU01;Q29VB8;Q9XQX8;Q9MTV9;Q95AE2;Q95FL9;Q67H63;Q6EYX5;B7S4Q6;Q9XQY1;Q3L1L0;A2T5L5;Q9TLJ8;Q9TLL5;Q9TLK3;Q95FM8;Q9FF03;Q71N61;Q29VB2;E1UZH9;Q9MRJ8;Q95AN2;Q8SLU4;Q9MTU5;Q9MTZ8;Q3ZU72;Q9GET4;Q9MW35;Q9TMV2;O98492;Q93Y44;B7S4P3;C0J3J3;Q95FQ3;Q9GER5;Q9MRK2;Q9MRF4;Q67H80;Q29S89;Q257C7;B8PRK4;B7S4V7;Q9MU78;O98412;Q5W4R8;Q6YN69;Q8SLT5;…	2967	183	CID		94.81	8.92328e-07		7	55		1	3002.54	-21.9152	13/291	pps_Arabidopsis_trypsin_rep3.mgf
	High	TVLIMELINNIAK	O98766;Q9MTV1;Q9MTY1;Q95FJ1;Q8SLS8;Q9MU12;Q9MRM9;Q9MRK7;Q9BA74;Q9MRM6;Q95FR1;Q8MBJ4;Q9MU01;O98770;Q9XQX8;Q9MTU3;Q9MTV9;Q95AE2;Q95FL9;Q67H63;Q6EYX5;B7S4Q6;Q9XQY1;Q67H82;A2T5L5;Q9TLJ8;Q9TLL5;Q9TLK3;Q95FM8;Q9FF03;Q71N61;Q29VB2;E1UZH9;Q9TLL3;Q9MRJ8;Q95AN2;Q9MTU5;Q9MTZ8;Q3ZU72;A8ASI2;Q9GET4;Q9MW35;Q9TMV2;O98492;Q93Y44;A8ASH2;B7S4P3;C0J3J3;Q95FQ3;Q9MRK2;Q95FM7;Q9MRF4;Q67H80;Q29S89;Q257C7;B8PRK4;Q9MU78;…	3602	239	CID		94.13	1.15292e-06		6	56		1	1471.82	-24.8572	11/121	pps_Arabidopsis_trypsin_rep3.mgf
	High	TVLImELINNIAK	O98766;Q9MTV1;Q9MTY1;Q95FJ1;Q8SLS8;Q9MU12;Q9MRM9;Q9MRK7;Q9BA74;Q9MRM6;Q95FR1;Q8MBJ4;Q9MU01;O98770;Q9XQX8;Q9MTU3;Q9MTV9;Q95AE2;Q95FL9;Q67H63;Q6EYX5;B7S4Q6;Q9XQY1;Q67H82;A2T5L5;Q9TLJ8;Q9TLL5;Q9TLK3;Q95FM8;Q9FF03;Q71N61;Q29VB2;E1UZH9;Q9TLL3;Q9MRJ8;Q95AN2;Q9MTU5;Q9MTZ8;Q3ZU72;A8ASI2;Q9GET4;Q9MW35;Q9TMV2;O98492;Q93Y44;A8ASH2;B7S4P3;C0J3J3;Q95FQ3;Q9MRK2;Q95FM7;Q9MRF4;Q67H80;Q29S89;Q257C7;B8PRK4;Q9MU78;…	3602	239	CID	M5(Oxidation)	84.49	1.02393e-05		5	56		1	1487.83	-13.3441	10/121	pps_Arabidopsis_trypsin_rep3.mgf
	High	IAQIIGPVLDVAFPPGK	O98766;Q95FJ1;Q95FR1;Q9MU01;O98770;Q6EYX5;Q67H82;Q9TLL5;Q95FM8;Q9TLL3;Q95AN2;Q9MTZ8;Q3ZU72;A8ASI2;Q95FM7;Q67H80;Q29S89;Q5W4R8;Q95FQ1;Q3ZU73;Q29VB0;Q9MRL5;Q95FL6;C0J3L2;Q9MRA6;Q9MRQ6;Q9SC46;O98490;Q9TLJ7;Q95FS7;Q29S86;Q9MRL6;Q95FM3;Q9XQZ0;Q3ZU69;Q29VC3;Q1PGD5;A3KLS6;P19366;Q95DV0;Q8WJG9;Q4KUA1;A9XUH0;Q8WJG8;Q9XQX3;Q95FV0;Q9SCE3;Q29V89;Q95FI7;Q95FV3;O98775;Q4KU64;A9QBY3;D7KRE0;Q95FQ5;Q4KU89;Q4VN39	595	57	CID		74.17	8.37869e-05		2	54		1	1735.01	-1.59727	18/163	pps_Arabidopsis_trypsin_rep3.mgf
	High	LSIFETGIKVVDLLAPYR	O98766;Q9MTV1;Q9MTY1;Q95FJ1;Q8SLS8;Q9MU12;Q9MRM9;Q95FR1;Q9XQY8;Q8MBJ4;Q9MU01;O98770;Q29VB8;Q9XQX8;Q95AE2;Q95FL9;B7S4Q6;Q95FI1;Q67H82;A2T5L5;Q9TLL5;Q9TLK3;Q95FM8;Q9FF03;Q71N61;Q29VB2;E1UZH9;Q9MRJ8;Q9GI23;Q95AN2;Q9MTU5;Q9MTZ8;Q3ZU72;A8ASI2;Q9GET4;Q9MW35;Q9TMV2;O98492;Q8HT82;Q93Y44;A8ASH2;B7S4P3;C0J3J3;Q95FQ3;Q8MBL0;Q95FM7;Q9MRF4;Q67H80;Q29S89;Q257C7;Q9MU78;O98412;Q5W4R8;Q6YN69;Q5J048;A8Y664;Q8SLT5;…	3727	204	CID		67.74	0.000422402		3	55	35	1	2034.15	-7.99277	11/180	pps_Arabidopsis_trypsin_rep3.mgf
	High	IAQIIGPVLDVAFPPGKMPNIYNALVVK	O98766;Q95FJ1;Q95FR1;Q9MU01;O98770;Q6EYX5;Q67H82;Q9TLL5;Q95FM8;Q9TLL3;Q95AN2;Q9MTZ8;Q3ZU72;A8ASI2;Q67H80;Q5W4R8;Q95FQ1;Q3ZU73;Q29VB0;Q9MRL5;Q9MRQ6;Q9SC46;O98490;Q9TLJ7;Q95FS7;Q29S86;Q9MRL6;Q3ZU69;Q29VC3;A3KLS6;P19366;Q95DV0;Q8WJG9;Q4KUA1;A9XUH0;Q9XQX3;Q95FV0;Q9SCE3;Q29V89;O98775;A9QBY3;D7KRE0;Q95FQ5;Q4KU89;Q4VN39	468	45	CID		59.41	0.0024475		2	54		1	2977.69	-2.71731	17/284	pps_Arabidopsis_trypsin_rep3.mgf
	Medium	ELQDIIAILGLDELSEEDRLTVAR	O98766;Q9MTV1;Q9MTY1;Q95FJ1;Q9MU12;Q9MRK7;Q9BA74;Q95FR1;Q9XQY8;Q8MBJ4;Q9MU01;Q29VB8;Q9XQX8;Q9MTV9;Q95AE2;Q95FL9;Q67H63;Q6EYX5;B7S4Q6;Q9XQY1;Q3L1L0;A2T5L5;Q9TLJ8;Q9TLL5;Q9TLK3;Q95FM8;Q9FF03;Q71N61;Q29VB2;E1UZH9;Q9MRJ8;Q95AN2;Q8SLU4;Q9MTU5;Q9MTZ8;Q3ZU72;Q9GET4;Q9MW35;Q9TMV2;O98492;Q93Y44;B7S4P3;C0J3J3;Q95FQ3;Q9GER5;Q9MRK2;Q9MRF4;Q67H80;Q29S89;Q257C7;B8PRK4;B7S4V7;Q9MU78;O98412;Q5W4R8;Q6YN69;Q8SLT5;…	2972	184	CID		46.41	0.0651327		7	56		1	2711.38	-26.2987	12/269	pps_Arabidopsis_trypsin_rep3.mgf
	Low	GIYPAVDPLDSTSTmLQPR	O98766;Q9MTV1;Q95FJ1;Q8SLS8;Q9MU12;Q9MRM9;Q9MRK7;Q9BA74;Q9MRM6;Q95FR1;Q9XQY8;Q8MBJ4;Q9MU01;O98770;Q29VB8;Q9XQX8;Q9MTU3;Q9MTV9;Q95AE2;Q95FL9;Q67H63;Q6EYX5;B7S4Q6;Q95FI1;Q9XQY1;Q67H82;Q3L1L0;A2T5L5;Q9TLJ8;Q9TLL5;Q95FM8;Q9FF03;Q71N61;Q29VB2;E1UZH9;Q9TLL3;Q9MRJ8;Q9GI23;Q95AN2;Q8SLU4;Q9MTU5;Q9MTZ8;Q3ZU72;A8ASI2;Q9GET4;Q9MW35;Q9TMV2;O98492;Q8HT82;Q93Y44;A8ASH2;B7S4P3;C0J3J3;Q95FQ3;Q8MBL0;Q9GER5;Q9MRK2;…	2265	197	CID	M15(Oxidation)	40.5	0.245268	0	1	55	47	1	2076.99	-17.6343	9/167	pps_Arabidopsis_trypsin_rep3.mgf
	Low	ESGVINEQNIAESK	Q9MTV1;Q9MTY1;Q95FJ1;Q9MRM9;Q9MRM6;Q9XQY8;Q9MU01;O98770;Q29VB8;Q9XQX8;Q9MTU3;Q9MTV9;Q95FI1;Q9XQY1;Q67H82;A2T5L5;Q9TLJ8;Q9TLL5;Q95FM8;E1UZH9;Q9TLL3;Q9MRJ8;Q3ZU72;A8ASI2;Q9MW35;O98492;C0J3J3;Q95FQ3;Q9MRF4;Q67H80;Q29S89;Q257C7;Q5W4R8;Q6YN69;Q8SLT5;Q95FQ1;Q29VB0;A3KLS5;Q9MRU7;Q95FW7;Q9MRA6;O98418;Q8SLS1;Q8SLS2;Q9SC46;O98490;Q95FK8;Q9MTU8;Q9XQY6;Q9MRR6;Q29S86;Q9MRA2;Q9MRL6;Q9TLL7;Q95FM3;Q9MV64;Q9MTZ4;…	875	86	CID		39.51	0.27654		6	55		1	1517.73	-8.15279	17/145	pps_Arabidopsis_trypsin_rep3.mgf
	Low	LSIFETGIKVVDLLAPYRR	O98766;Q9MTV1;Q9MTY1;Q95FJ1;Q8SLS8;Q9MU12;Q9MRM9;Q95FR1;Q9XQY8;Q8MBJ4;Q9MU01;O98770;Q29VB8;Q9XQX8;Q95AE2;Q95FL9;B7S4Q6;Q95FI1;Q67H82;A2T5L5;Q9TLL5;Q9TLK3;Q95FM8;Q9FF03;Q71N61;Q29VB2;E1UZH9;Q9MRJ8;Q9GI23;Q95AN2;Q9MTU5;Q9MTZ8;Q3ZU72;A8ASI2;Q9GET4;Q9MW35;Q9TMV2;O98492;Q8HT82;Q93Y44;A8ASH2;B7S4P3;C0J3J3;Q95FQ3;Q8MBL0;Q95FM7;Q9MRF4;Q67H80;Q29S89;Q257C7;Q9MU78;O98412;Q5W4R8;Q6YN69;Q5J048;A8Y664;Q8SLT5;…	3721	203	CID		36.49	0.518393		3	55		1	2190.25	-7.21438	9/191	pps_Arabidopsis_trypsin_rep3.mgf
	Low	VALVYGQmNEPPGAR	Q9MTV1;Q9MTY1;Q95FJ1;Q9MU12;Q9MRM9;Q9MRK7;Q9BA74;Q9MRM6;Q95FR1;Q9XQY8;Q8MBJ4;Q9MU01;O98770;Q29VB8;Q9XQX8;Q9MTU3;Q9MTV9;Q95AE2;Q95FL9;Q67H63;Q6EYX5;B7S4Q6;Q95FI1;Q9XQY1;Q67H82;A2T5L5;Q9TLJ8;Q9TLL5;Q9TLK3;Q95FM8;Q9FF03;Q71N61;E1UZH9;Q9TLL3;Q9GI23;Q95AN2;Q8SLU4;Q9MTU5;Q9MTZ8;A8ASI2;Q9GET4;Q9MW35;Q9TMV2;O98492;Q8HT82;Q93Y44;A8ASH2;B7S4P3;C0J3J3;Q95FQ3;Q8MBL0;Q9GER5;Q9MRK2;Q95FM7;Q9MRF4;Q67H80;Q29S89;…	4104	240	CID	M8(Oxidation)	33.38	1.15463		5	55	39	1	1617.76	-28.8626	9/133	pps_Arabidopsis_trypsin_rep3.mgf
	Low	VVDLLAPYRR	O98766;Q9MTV1;Q9MTY1;Q95FJ1;Q8SLS8;Q9MU12;Q9MRM9;Q95FR1;Q9XQY8;Q8MBJ4;Q9MU01;O98770;Q29VB8;Q9XQX8;Q9MTV9;Q95AE2;Q95FL9;Q6EYX5;B7S4Q6;Q95FI1;Q67H82;A2T5L5;Q9TLL5;Q9TLK3;Q95FM8;Q9FF03;Q71N61;Q29VB2;E1UZH9;Q9TLL3;Q9MRJ8;Q9GI23;Q95AN2;Q9MTU5;Q9MTZ8;Q3ZU72;A8ASI2;Q9GET4;Q9MW35;Q9TMV2;O98492;Q8HT82;Q93Y44;A8ASH2;B7S4P3;C0J3J3;Q95FQ3;Q8MBL0;Q9GER5;Q95FM7;Q9MRF4;Q67H80;Q29S89;Q257C7;B8PRK4;Q9MU78;O98412;…	4066	235	CID		32.13	1.46474		3	55	40	1	1201.7	-8.33929	9/81	pps_Arabidopsis_trypsin_rep3.mgf
Q95DV0	42.94	21	18	489	52.6153	5.12256	965.092	ATP synthase beta subunit (Fragment) OS=Pentaphragma ellipticum GN=atpB PE=3 SV=1 - [Q95DV0_9ASTR]
	Confidence Icon	Sequence	Protein Accessions	# Proteins	# Protein Groups	Activation Type	Modifications	IonScore	Exp Value	Δ Score	Rank	Identity High	Homology Threshold	Charge	m/z [Da]	ΔM [ppm]	Ions Matched	Spectrum File
	High	YKELQDIIAILGLDELSEEDR	O98766;Q9MTV1;Q9MTY1;Q95FJ1;Q9MU12;Q9MRM9;Q9MRK7;Q9BA74;Q9MRM6;Q95FR1;Q9XQY8;Q8MBJ4;Q9MU01;Q29VB8;Q9XQX8;Q9MTV9;Q95AE2;Q95FL9;Q67H63;Q6EYX5;B7S4Q6;Q95FI1;Q9XQY1;Q3L1L0;A2T5L5;Q9TLJ8;Q9TLL5;Q9TLK3;Q95FM8;Q9FF03;Q71N61;Q29VB2;E1UZH9;Q9MRJ8;Q95AN2;Q8SLU4;Q9MTU5;Q9MTZ8;Q3ZU72;Q9GET4;Q9MW35;Q9TMV2;O98492;Q8HT82;Q93Y44;B7S4P3;C0J3J3;Q95FQ3;Q9GER5;Q9MRK2;Q9MRF4;Q67H80;Q29S89;Q257C7;B8PRK4;B7S4V7;Q9MU78;…	3355	204	CID		170.28	2.54061e-14		7	55		1	2462.22	-18.76	18/233	pps_Arabidopsis_trypsin_rep3.mgf
	High	IFNVLGEPVDNLGPVDTR	O98766;Q9MTV1;Q9MTY1;Q8SLS8;Q9MU12;Q9BA74;Q95FR1;O98770;Q29VB8;Q9MTU3;Q95AE2;B7S4Q6;Q9XQY1;A2T5L5;Q9TLL5;Q9TLK3;Q95FM8;Q71N61;Q29VB2;E1UZH9;Q3ZU72;A8ASI2;Q9GET4;Q9MW35;Q9TMV2;O98492;Q8HT82;A8ASH2;B7S4P3;Q9GER5;Q9MRF4;Q257C7;B8PRK4;B7S4V7;Q9MU78;Q5W4R8;Q6YN69;Q5J048;Q8SLT5;Q9MRR7;Q3ZU73;A0AR48;Q9MRU7;Q9MRL5;O98595;Q95FL6;Q9MRA6;Q9MRQ6;Q8SLS2;O98404;Q9SC46;O98490;Q95FK8;Q9TLJ7;Q9MTU8;Q9MW37;Q9XQY6;…	1261	100	CID		157.3	5.06106e-13		2	55		1	1955.02	-1.26407	14/187	pps_Arabidopsis_trypsin_rep3.mgf
	High	DVNEQDVLLFIDNIFR	Q9MTY1;Q95FJ1;Q9MU12;Q9BA74;Q9MRM6;Q95FR1;Q9XQY8;Q8MBJ4;Q9MU01;Q29VB8;Q9XQX8;Q9MTU3;Q9MTV9;Q95AE2;Q95FL9;Q67H63;Q6EYX5;Q95FI1;Q67H82;Q3L1L0;A2T5L5;Q9TLJ8;Q9TLK3;Q95FM8;Q9FF03;E1UZH9;Q9MRJ8;Q9GI23;Q95AN2;Q8SLU4;Q9MTU5;Q9MTZ8;Q3ZU72;A8ASI2;Q9GET4;Q9MW35;Q9TMV2;O98492;Q8HT82;Q93Y44;A8ASH2;B7S4P3;C0J3J3;Q8MBL0;Q9GER5;Q9MRK2;Q95FM7;Q9MRF4;Q67H80;Q29S89;Q257C7;Q9MU78;O98412;Q5W4R8;A8Y664;Q8SLT5;Q95FQ1;…	2339	174	CID		143.27	1.29342e-11		3	55		1	1950.02	10.9596	15/172	pps_Arabidopsis_trypsin_rep3.mgf
	High	GIYPAVDPLDSTSTMLQPR	O98766;Q9MTV1;Q95FJ1;Q8SLS8;Q9MU12;Q9MRM9;Q9MRK7;Q9BA74;Q9MRM6;Q95FR1;Q9XQY8;Q8MBJ4;Q9MU01;O98770;Q29VB8;Q9XQX8;Q9MTU3;Q9MTV9;Q95AE2;Q95FL9;Q67H63;Q6EYX5;B7S4Q6;Q95FI1;Q9XQY1;Q67H82;Q3L1L0;A2T5L5;Q9TLJ8;Q9TLL5;Q95FM8;Q9FF03;Q71N61;Q29VB2;E1UZH9;Q9TLL3;Q9MRJ8;Q9GI23;Q95AN2;Q8SLU4;Q9MTU5;Q9MTZ8;Q3ZU72;A8ASI2;Q9GET4;Q9MW35;Q9TMV2;O98492;Q8HT82;Q93Y44;A8ASH2;B7S4P3;C0J3J3;Q95FQ3;Q8MBL0;Q9GER5;Q9MRK2;…	2265	197	CID		128.63	3.74874e-10		2	55		1	2061.01	-11.1165	14/167	pps_Arabidopsis_trypsin_rep3.mgf
	High	VALVYGQMNEPPGAR	Q9MTV1;Q9MTY1;Q95FJ1;Q9MU12;Q9MRM9;Q9MRK7;Q9BA74;Q9MRM6;Q95FR1;Q9XQY8;Q8MBJ4;Q9MU01;O98770;Q29VB8;Q9XQX8;Q9MTU3;Q9MTV9;Q95AE2;Q95FL9;Q67H63;Q6EYX5;B7S4Q6;Q95FI1;Q9XQY1;Q67H82;A2T5L5;Q9TLJ8;Q9TLL5;Q9TLK3;Q95FM8;Q9FF03;Q71N61;E1UZH9;Q9TLL3;Q9GI23;Q95AN2;Q8SLU4;Q9MTU5;Q9MTZ8;A8ASI2;Q9GET4;Q9MW35;Q9TMV2;O98492;Q8HT82;Q93Y44;A8ASH2;B7S4P3;C0J3J3;Q95FQ3;Q8MBL0;Q9GER5;Q9MRK2;Q95FM7;Q9MRF4;Q67H80;Q29S89;…	4104	240	CID		115.6	7.36178e-09		4	55		1	1601.78	-17.1192	11/133	pps_Arabidopsis_trypsin_rep3.mgf
	High	FVQAGSEVSALLGR	O98766;Q9MTV1;Q9MTY1;Q95FJ1;Q8SLS8;Q9MU12;Q9MRM9;Q9MRK7;Q9BA74;Q9MRM6;Q95FR1;Q9XQY8;Q8MBJ4;Q9MU01;O98770;Q29VB8;Q9XQX8;Q9MTU3;Q9MTV9;Q95AE2;Q95FL9;Q67H63;B7S4Q6;Q67H82;Q3L1L0;A2T5L5;Q9TLL5;Q9TLK3;Q95FM8;Q9FF03;Q71N61;Q29VB2;E1UZH9;Q9MRJ8;Q9GI23;Q95AN2;Q8SLU4;Q9MTU5;Q3ZU72;A8ASI2;Q9MW35;Q9TMV2;O98492;Q8HT82;B7S4P3;C0J3J3;Q95FQ3;Q8MBL0;Q9GER5;Q9MRK2;Q95FM7;Q9MRF4;Q67H80;Q29S89;Q257C7;B8PRK4;B7S4V7;…	3906	241	CID		111.74	1.75416e-08		2	55		1	1433.77	-3.89274	19/137	pps_Arabidopsis_trypsin_rep3.mgf
	High	ELQDIIAILGLDELSEEDR	O98766;Q9MTV1;Q9MTY1;Q95FJ1;Q9MU12;Q9MRM9;Q9MRK7;Q9BA74;Q9MRM6;Q95FR1;Q9XQY8;Q8MBJ4;Q9MU01;Q29VB8;Q9XQX8;Q9MTV9;Q95AE2;Q95FL9;Q67H63;Q6EYX5;B7S4Q6;Q95FI1;Q9XQY1;Q3L1L0;A2T5L5;Q9TLJ8;Q9TLL5;Q9TLK3;Q95FM8;Q9FF03;Q71N61;Q29VB2;E1UZH9;Q9MRJ8;Q95AN2;Q8SLU4;Q9MTU5;Q9MTZ8;Q3ZU72;Q9GET4;Q9MW35;Q9TMV2;O98492;Q8HT82;Q93Y44;B7S4P3;C0J3J3;Q95FQ3;Q9GER5;Q9MRK2;Q9MRF4;Q67H80;Q29S89;Q257C7;B8PRK4;B7S4V7;Q9MU78;…	3363	205	CID		104.53	9.5563e-08		8	55		1	2171.09	-7.38425	18/211	pps_Arabidopsis_trypsin_rep3.mgf
	High	IVGEEHYETAQKVK	Q85V27;Q9MRI0;Q95DV0;Q8WJG9;Q8WJH7;Q8WJG8;Q3ZMJ5;Q8WJH0;Q8SLT2;Q4KU64;B8PRJ0;Q8WJI9;Q9MTV7	58	13	CID		103.19	1.20747e-07	0	1	55		1	1630.82	-16.8764	12/125	pps_Arabidopsis_trypsin_rep3.mgf
	High	AHGGVSVFGGVGER	O98766;Q9MTV1;Q9MTY1;Q95FJ1;Q9MU12;Q9MRM9;Q9BA74;Q9MRM6;Q95FR1;Q9XQY8;Q8MBJ4;Q9MU01;O98770;Q29VB8;Q9XQX8;Q9MTU3;Q9MTV9;Q95AE2;Q95FL9;Q67H63;B7S4Q6;Q95FI1;Q9XQY1;Q67H82;A2T5L5;Q9TLJ8;Q9TLL5;Q9TLK3;Q71N61;Q29VB2;E1UZH9;Q9MRJ8;Q9MTU5;Q9MTZ8;Q3ZU72;A8ASI2;Q9GET4;Q9TMV2;O98492;Q8HT82;Q93Y44;A8ASH2;B7S4P3;C0J3J3;Q95FQ3;Q9GER5;Q9MRK2;Q95FM7;Q9MRF4;Q67H80;Q29S89;Q257C7;B8PRK4;B7S4V7;Q9MU78;O98412;Q5W4R8;…	3365	226	CID		102.33	1.46154e-07	0	1	55	44	1	1328.66	-6.03062	20/119	pps_Arabidopsis_trypsin_rep3.mgf
	High	YKELQDIIAILGLDELSEEDRLTVAR	O98766;Q9MTV1;Q9MTY1;Q95FJ1;Q9MU12;Q9MRK7;Q9BA74;Q95FR1;Q9XQY8;Q8MBJ4;Q9MU01;Q29VB8;Q9XQX8;Q9MTV9;Q95AE2;Q95FL9;Q67H63;Q6EYX5;B7S4Q6;Q9XQY1;Q3L1L0;A2T5L5;Q9TLJ8;Q9TLL5;Q9TLK3;Q95FM8;Q9FF03;Q71N61;Q29VB2;E1UZH9;Q9MRJ8;Q95AN2;Q8SLU4;Q9MTU5;Q9MTZ8;Q3ZU72;Q9GET4;Q9MW35;Q9TMV2;O98492;Q93Y44;B7S4P3;C0J3J3;Q95FQ3;Q9GER5;Q9MRK2;Q9MRF4;Q67H80;Q29S89;Q257C7;B8PRK4;B7S4V7;Q9MU78;O98412;Q5W4R8;Q6YN69;Q8SLT5;…	2967	183	CID		94.81	8.92328e-07		7	55		1	3002.54	-21.9152	13/291	pps_Arabidopsis_trypsin_rep3.mgf
	High	TVLIMELINNIAK	O98766;Q9MTV1;Q9MTY1;Q95FJ1;Q8SLS8;Q9MU12;Q9MRM9;Q9MRK7;Q9BA74;Q9MRM6;Q95FR1;Q8MBJ4;Q9MU01;O98770;Q9XQX8;Q9MTU3;Q9MTV9;Q95AE2;Q95FL9;Q67H63;Q6EYX5;B7S4Q6;Q9XQY1;Q67H82;A2T5L5;Q9TLJ8;Q9TLL5;Q9TLK3;Q95FM8;Q9FF03;Q71N61;Q29VB2;E1UZH9;Q9TLL3;Q9MRJ8;Q95AN2;Q9MTU5;Q9MTZ8;Q3ZU72;A8ASI2;Q9GET4;Q9MW35;Q9TMV2;O98492;Q93Y44;A8ASH2;B7S4P3;C0J3J3;Q95FQ3;Q9MRK2;Q95FM7;Q9MRF4;Q67H80;Q29S89;Q257C7;B8PRK4;Q9MU78;…	3602	239	CID		94.13	1.15292e-06		6	56		1	1471.82	-24.8572	11/121	pps_Arabidopsis_trypsin_rep3.mgf
	High	TVLImELINNIAK	O98766;Q9MTV1;Q9MTY1;Q95FJ1;Q8SLS8;Q9MU12;Q9MRM9;Q9MRK7;Q9BA74;Q9MRM6;Q95FR1;Q8MBJ4;Q9MU01;O98770;Q9XQX8;Q9MTU3;Q9MTV9;Q95AE2;Q95FL9;Q67H63;Q6EYX5;B7S4Q6;Q9XQY1;Q67H82;A2T5L5;Q9TLJ8;Q9TLL5;Q9TLK3;Q95FM8;Q9FF03;Q71N61;Q29VB2;E1UZH9;Q9TLL3;Q9MRJ8;Q95AN2;Q9MTU5;Q9MTZ8;Q3ZU72;A8ASI2;Q9GET4;Q9MW35;Q9TMV2;O98492;Q93Y44;A8ASH2;B7S4P3;C0J3J3;Q95FQ3;Q9MRK2;Q95FM7;Q9MRF4;Q67H80;Q29S89;Q257C7;B8PRK4;Q9MU78;…	3602	239	CID	M5(Oxidation)	84.49	1.02393e-05		5	56		1	1487.83	-13.3441	10/121	pps_Arabidopsis_trypsin_rep3.mgf
	High	IAQIIGPVLDVAFPPGK	O98766;Q95FJ1;Q95FR1;Q9MU01;O98770;Q6EYX5;Q67H82;Q9TLL5;Q95FM8;Q9TLL3;Q95AN2;Q9MTZ8;Q3ZU72;A8ASI2;Q95FM7;Q67H80;Q29S89;Q5W4R8;Q95FQ1;Q3ZU73;Q29VB0;Q9MRL5;Q95FL6;C0J3L2;Q9MRA6;Q9MRQ6;Q9SC46;O98490;Q9TLJ7;Q95FS7;Q29S86;Q9MRL6;Q95FM3;Q9XQZ0;Q3ZU69;Q29VC3;Q1PGD5;A3KLS6;P19366;Q95DV0;Q8WJG9;Q4KUA1;A9XUH0;Q8WJG8;Q9XQX3;Q95FV0;Q9SCE3;Q29V89;Q95FI7;Q95FV3;O98775;Q4KU64;A9QBY3;D7KRE0;Q95FQ5;Q4KU89;Q4VN39	595	57	CID		74.17	8.37869e-05		2	54		1	1735.01	-1.59727	18/163	pps_Arabidopsis_trypsin_rep3.mgf
	High	LSIFETGIKVVDLLAPYR	O98766;Q9MTV1;Q9MTY1;Q95FJ1;Q8SLS8;Q9MU12;Q9MRM9;Q95FR1;Q9XQY8;Q8MBJ4;Q9MU01;O98770;Q29VB8;Q9XQX8;Q95AE2;Q95FL9;B7S4Q6;Q95FI1;Q67H82;A2T5L5;Q9TLL5;Q9TLK3;Q95FM8;Q9FF03;Q71N61;Q29VB2;E1UZH9;Q9MRJ8;Q9GI23;Q95AN2;Q9MTU5;Q9MTZ8;Q3ZU72;A8ASI2;Q9GET4;Q9MW35;Q9TMV2;O98492;Q8HT82;Q93Y44;A8ASH2;B7S4P3;C0J3J3;Q95FQ3;Q8MBL0;Q95FM7;Q9MRF4;Q67H80;Q29S89;Q257C7;Q9MU78;O98412;Q5W4R8;Q6YN69;Q5J048;A8Y664;Q8SLT5;…	3727	204	CID		67.74	0.000422402		3	55	35	1	2034.15	-7.99277	11/180	pps_Arabidopsis_trypsin_rep3.mgf
	High	IAQIIGPVLDVAFPPGKMPNIYNALVVK	O98766;Q95FJ1;Q95FR1;Q9MU01;O98770;Q6EYX5;Q67H82;Q9TLL5;Q95FM8;Q9TLL3;Q95AN2;Q9MTZ8;Q3ZU72;A8ASI2;Q67H80;Q5W4R8;Q95FQ1;Q3ZU73;Q29VB0;Q9MRL5;Q9MRQ6;Q9SC46;O98490;Q9TLJ7;Q95FS7;Q29S86;Q9MRL6;Q3ZU69;Q29VC3;A3KLS6;P19366;Q95DV0;Q8WJG9;Q4KUA1;A9XUH0;Q9XQX3;Q95FV0;Q9SCE3;Q29V89;O98775;A9QBY3;D7KRE0;Q95FQ5;Q4KU89;Q4VN39	468	45	CID		59.41	0.0024475		2	54		1	2977.69	-2.71731	17/284	pps_Arabidopsis_trypsin_rep3.mgf
	Medium	ELQDIIAILGLDELSEEDRLTVAR	O98766;Q9MTV1;Q9MTY1;Q95FJ1;Q9MU12;Q9MRK7;Q9BA74;Q95FR1;Q9XQY8;Q8MBJ4;Q9MU01;Q29VB8;Q9XQX8;Q9MTV9;Q95AE2;Q95FL9;Q67H63;Q6EYX5;B7S4Q6;Q9XQY1;Q3L1L0;A2T5L5;Q9TLJ8;Q9TLL5;Q9TLK3;Q95FM8;Q9FF03;Q71N61;Q29VB2;E1UZH9;Q9MRJ8;Q95AN2;Q8SLU4;Q9MTU5;Q9MTZ8;Q3ZU72;Q9GET4;Q9MW35;Q9TMV2;O98492;Q93Y44;B7S4P3;C0J3J3;Q95FQ3;Q9GER5;Q9MRK2;Q9MRF4;Q67H80;Q29S89;Q257C7;B8PRK4;B7S4V7;Q9MU78;O98412;Q5W4R8;Q6YN69;Q8SLT5;…	2972	184	CID		46.41	0.0651327		7	56		1	2711.38	-26.2987	12/269	pps_Arabidopsis_trypsin_rep3.mgf
	Low	GIYPAVDPLDSTSTmLQPR	O98766;Q9MTV1;Q95FJ1;Q8SLS8;Q9MU12;Q9MRM9;Q9MRK7;Q9BA74;Q9MRM6;Q95FR1;Q9XQY8;Q8MBJ4;Q9MU01;O98770;Q29VB8;Q9XQX8;Q9MTU3;Q9MTV9;Q95AE2;Q95FL9;Q67H63;Q6EYX5;B7S4Q6;Q95FI1;Q9XQY1;Q67H82;Q3L1L0;A2T5L5;Q9TLJ8;Q9TLL5;Q95FM8;Q9FF03;Q71N61;Q29VB2;E1UZH9;Q9TLL3;Q9MRJ8;Q9GI23;Q95AN2;Q8SLU4;Q9MTU5;Q9MTZ8;Q3ZU72;A8ASI2;Q9GET4;Q9MW35;Q9TMV2;O98492;Q8HT82;Q93Y44;A8ASH2;B7S4P3;C0J3J3;Q95FQ3;Q8MBL0;Q9GER5;Q9MRK2;…	2265	197	CID	M15(Oxidation)	40.5	0.245268	0	1	55	47	1	2076.99	-17.6343	9/167	pps_Arabidopsis_trypsin_rep3.mgf
	Low	ESGVINEQNIAESK	Q9MTV1;Q9MTY1;Q95FJ1;Q9MRM9;Q9MRM6;Q9XQY8;Q9MU01;O98770;Q29VB8;Q9XQX8;Q9MTU3;Q9MTV9;Q95FI1;Q9XQY1;Q67H82;A2T5L5;Q9TLJ8;Q9TLL5;Q95FM8;E1UZH9;Q9TLL3;Q9MRJ8;Q3ZU72;A8ASI2;Q9MW35;O98492;C0J3J3;Q95FQ3;Q9MRF4;Q67H80;Q29S89;Q257C7;Q5W4R8;Q6YN69;Q8SLT5;Q95FQ1;Q29VB0;A3KLS5;Q9MRU7;Q95FW7;Q9MRA6;O98418;Q8SLS1;Q8SLS2;Q9SC46;O98490;Q95FK8;Q9MTU8;Q9XQY6;Q9MRR6;Q29S86;Q9MRA2;Q9MRL6;Q9TLL7;Q95FM3;Q9MV64;Q9MTZ4;…	875	86	CID		39.51	0.27654		6	55		1	1517.73	-8.15279	17/145	pps_Arabidopsis_trypsin_rep3.mgf
	Low	LSIFETGIKVVDLLAPYRR	O98766;Q9MTV1;Q9MTY1;Q95FJ1;Q8SLS8;Q9MU12;Q9MRM9;Q95FR1;Q9XQY8;Q8MBJ4;Q9MU01;O98770;Q29VB8;Q9XQX8;Q95AE2;Q95FL9;B7S4Q6;Q95FI1;Q67H82;A2T5L5;Q9TLL5;Q9TLK3;Q95FM8;Q9FF03;Q71N61;Q29VB2;E1UZH9;Q9MRJ8;Q9GI23;Q95AN2;Q9MTU5;Q9MTZ8;Q3ZU72;A8ASI2;Q9GET4;Q9MW35;Q9TMV2;O98492;Q8HT82;Q93Y44;A8ASH2;B7S4P3;C0J3J3;Q95FQ3;Q8MBL0;Q95FM7;Q9MRF4;Q67H80;Q29S89;Q257C7;Q9MU78;O98412;Q5W4R8;Q6YN69;Q5J048;A8Y664;Q8SLT5;…	3721	203	CID		36.49	0.518393		3	55		1	2190.25	-7.21438	9/191	pps_Arabidopsis_trypsin_rep3.mgf
	Low	VALVYGQmNEPPGAR	Q9MTV1;Q9MTY1;Q95FJ1;Q9MU12;Q9MRM9;Q9MRK7;Q9BA74;Q9MRM6;Q95FR1;Q9XQY8;Q8MBJ4;Q9MU01;O98770;Q29VB8;Q9XQX8;Q9MTU3;Q9MTV9;Q95AE2;Q95FL9;Q67H63;Q6EYX5;B7S4Q6;Q95FI1;Q9XQY1;Q67H82;A2T5L5;Q9TLJ8;Q9TLL5;Q9TLK3;Q95FM8;Q9FF03;Q71N61;E1UZH9;Q9TLL3;Q9GI23;Q95AN2;Q8SLU4;Q9MTU5;Q9MTZ8;A8ASI2;Q9GET4;Q9MW35;Q9TMV2;O98492;Q8HT82;Q93Y44;A8ASH2;B7S4P3;C0J3J3;Q95FQ3;Q8MBL0;Q9GER5;Q9MRK2;Q95FM7;Q9MRF4;Q67H80;Q29S89;…	4104	240	CID	M8(Oxidation)	33.38	1.15463		5	55	39	1	1617.76	-28.8626	9/133	pps_Arabidopsis_trypsin_rep3.mgf
	Low	VVDLLAPYRR	O98766;Q9MTV1;Q9MTY1;Q95FJ1;Q8SLS8;Q9MU12;Q9MRM9;Q95FR1;Q9XQY8;Q8MBJ4;Q9MU01;O98770;Q29VB8;Q9XQX8;Q9MTV9;Q95AE2;Q95FL9;Q6EYX5;B7S4Q6;Q95FI1;Q67H82;A2T5L5;Q9TLL5;Q9TLK3;Q95FM8;Q9FF03;Q71N61;Q29VB2;E1UZH9;Q9TLL3;Q9MRJ8;Q9GI23;Q95AN2;Q9MTU5;Q9MTZ8;Q3ZU72;A8ASI2;Q9GET4;Q9MW35;Q9TMV2;O98492;Q8HT82;Q93Y44;A8ASH2;B7S4P3;C0J3J3;Q95FQ3;Q8MBL0;Q9GER5;Q95FM7;Q9MRF4;Q67H80;Q29S89;Q257C7;B8PRK4;Q9MU78;O98412;…	4066	235	CID		32.13	1.46474		3	55	40	1	1201.7	-8.33929	9/81	pps_Arabidopsis_trypsin_rep3.mgf
Q29VA0	31.25	17	14	448	48.3769	4.99561	964.258	ATP synthase beta subunit (Fragment) OS=Casearia javitensis GN=atpB PE=3 SV=1 - [Q29VA0_9ROSI]
	Confidence Icon	Sequence	Protein Accessions	# Proteins	# Protein Groups	Activation Type	Modifications	IonScore	Exp Value	Δ Score	Rank	Identity High	Homology Threshold	Charge	m/z [Da]	ΔM [ppm]	Ions Matched	Spectrum File
	High	DTIGQQIxVTcEVQQLLGNNR	Q29VA0	1	1	CID	X8(D), C11(Carbamidomethyl)	201	2.05278e-17		4	55		1	2401.17	-2.63009	20/223	pps_Arabidopsis_trypsin_rep3.mgf
	High	YKELQDIIAILGLDELSEEDR	O98766;Q9MTV1;Q9MTY1;Q95FJ1;Q9MU12;Q9MRM9;Q9MRK7;Q9BA74;Q9MRM6;Q95FR1;Q9XQY8;Q8MBJ4;Q9MU01;Q29VB8;Q9XQX8;Q9MTV9;Q95AE2;Q95FL9;Q67H63;Q6EYX5;B7S4Q6;Q95FI1;Q9XQY1;Q3L1L0;A2T5L5;Q9TLJ8;Q9TLL5;Q9TLK3;Q95FM8;Q9FF03;Q71N61;Q29VB2;E1UZH9;Q9MRJ8;Q95AN2;Q8SLU4;Q9MTU5;Q9MTZ8;Q3ZU72;Q9GET4;Q9MW35;Q9TMV2;O98492;Q8HT82;Q93Y44;B7S4P3;C0J3J3;Q95FQ3;Q9GER5;Q9MRK2;Q9MRF4;Q67H80;Q29S89;Q257C7;B8PRK4;B7S4V7;Q9MU78;…	3355	204	CID		170.28	2.54061e-14		7	55		1	2462.22	-18.76	18/233	pps_Arabidopsis_trypsin_rep3.mgf
	High	GRDTIGQQIxVTcEVQQLLGNNR	Q29VA0	1	1	CID	X10(D), C13(Carbamidomethyl)	153.29	1.2143e-12		4	55		1	2614.29	-4.28617	18/249	pps_Arabidopsis_trypsin_rep3.mgf
	High	DVNEQDVLLFIDNIFR	Q9MTY1;Q95FJ1;Q9MU12;Q9BA74;Q9MRM6;Q95FR1;Q9XQY8;Q8MBJ4;Q9MU01;Q29VB8;Q9XQX8;Q9MTU3;Q9MTV9;Q95AE2;Q95FL9;Q67H63;Q6EYX5;Q95FI1;Q67H82;Q3L1L0;A2T5L5;Q9TLJ8;Q9TLK3;Q95FM8;Q9FF03;E1UZH9;Q9MRJ8;Q9GI23;Q95AN2;Q8SLU4;Q9MTU5;Q9MTZ8;Q3ZU72;A8ASI2;Q9GET4;Q9MW35;Q9TMV2;O98492;Q8HT82;Q93Y44;A8ASH2;B7S4P3;C0J3J3;Q8MBL0;Q9GER5;Q9MRK2;Q95FM7;Q9MRF4;Q67H80;Q29S89;Q257C7;Q9MU78;O98412;Q5W4R8;A8Y664;Q8SLT5;Q95FQ1;…	2339	174	CID		143.27	1.29342e-11		3	55		1	1950.02	10.9596	15/172	pps_Arabidopsis_trypsin_rep3.mgf
	High	VALVYGQMNEPPGAR	Q9MTV1;Q9MTY1;Q95FJ1;Q9MU12;Q9MRM9;Q9MRK7;Q9BA74;Q9MRM6;Q95FR1;Q9XQY8;Q8MBJ4;Q9MU01;O98770;Q29VB8;Q9XQX8;Q9MTU3;Q9MTV9;Q95AE2;Q95FL9;Q67H63;Q6EYX5;B7S4Q6;Q95FI1;Q9XQY1;Q67H82;A2T5L5;Q9TLJ8;Q9TLL5;Q9TLK3;Q95FM8;Q9FF03;Q71N61;E1UZH9;Q9TLL3;Q9GI23;Q95AN2;Q8SLU4;Q9MTU5;Q9MTZ8;A8ASI2;Q9GET4;Q9MW35;Q9TMV2;O98492;Q8HT82;Q93Y44;A8ASH2;B7S4P3;C0J3J3;Q95FQ3;Q8MBL0;Q9GER5;Q9MRK2;Q95FM7;Q9MRF4;Q67H80;Q29S89;…	4104	240	CID		115.6	7.36178e-09		4	55		1	1601.78	-17.1192	11/133	pps_Arabidopsis_trypsin_rep3.mgf
	High	FVQAGSEVSALLGR	O98766;Q9MTV1;Q9MTY1;Q95FJ1;Q8SLS8;Q9MU12;Q9MRM9;Q9MRK7;Q9BA74;Q9MRM6;Q95FR1;Q9XQY8;Q8MBJ4;Q9MU01;O98770;Q29VB8;Q9XQX8;Q9MTU3;Q9MTV9;Q95AE2;Q95FL9;Q67H63;B7S4Q6;Q67H82;Q3L1L0;A2T5L5;Q9TLL5;Q9TLK3;Q95FM8;Q9FF03;Q71N61;Q29VB2;E1UZH9;Q9MRJ8;Q9GI23;Q95AN2;Q8SLU4;Q9MTU5;Q3ZU72;A8ASI2;Q9MW35;Q9TMV2;O98492;Q8HT82;B7S4P3;C0J3J3;Q95FQ3;Q8MBL0;Q9GER5;Q9MRK2;Q95FM7;Q9MRF4;Q67H80;Q29S89;Q257C7;B8PRK4;B7S4V7;…	3906	241	CID		111.74	1.75416e-08		2	55		1	1433.77	-3.89274	19/137	pps_Arabidopsis_trypsin_rep3.mgf
	High	ELQDIIAILGLDELSEEDR	O98766;Q9MTV1;Q9MTY1;Q95FJ1;Q9MU12;Q9MRM9;Q9MRK7;Q9BA74;Q9MRM6;Q95FR1;Q9XQY8;Q8MBJ4;Q9MU01;Q29VB8;Q9XQX8;Q9MTV9;Q95AE2;Q95FL9;Q67H63;Q6EYX5;B7S4Q6;Q95FI1;Q9XQY1;Q3L1L0;A2T5L5;Q9TLJ8;Q9TLL5;Q9TLK3;Q95FM8;Q9FF03;Q71N61;Q29VB2;E1UZH9;Q9MRJ8;Q95AN2;Q8SLU4;Q9MTU5;Q9MTZ8;Q3ZU72;Q9GET4;Q9MW35;Q9TMV2;O98492;Q8HT82;Q93Y44;B7S4P3;C0J3J3;Q95FQ3;Q9GER5;Q9MRK2;Q9MRF4;Q67H80;Q29S89;Q257C7;B8PRK4;B7S4V7;Q9MU78;…	3363	205	CID		104.53	9.5563e-08		8	55		1	2171.09	-7.38425	18/211	pps_Arabidopsis_trypsin_rep3.mgf
	High	AHGGVSVFGGVGER	O98766;Q9MTV1;Q9MTY1;Q95FJ1;Q9MU12;Q9MRM9;Q9BA74;Q9MRM6;Q95FR1;Q9XQY8;Q8MBJ4;Q9MU01;O98770;Q29VB8;Q9XQX8;Q9MTU3;Q9MTV9;Q95AE2;Q95FL9;Q67H63;B7S4Q6;Q95FI1;Q9XQY1;Q67H82;A2T5L5;Q9TLJ8;Q9TLL5;Q9TLK3;Q71N61;Q29VB2;E1UZH9;Q9MRJ8;Q9MTU5;Q9MTZ8;Q3ZU72;A8ASI2;Q9GET4;Q9TMV2;O98492;Q8HT82;Q93Y44;A8ASH2;B7S4P3;C0J3J3;Q95FQ3;Q9GER5;Q9MRK2;Q95FM7;Q9MRF4;Q67H80;Q29S89;Q257C7;B8PRK4;B7S4V7;Q9MU78;O98412;Q5W4R8;…	3365	226	CID		102.33	1.46154e-07	0	1	55	44	1	1328.66	-6.03062	20/119	pps_Arabidopsis_trypsin_rep3.mgf
	High	YKELQDIIAILGLDELSEEDRLTVAR	O98766;Q9MTV1;Q9MTY1;Q95FJ1;Q9MU12;Q9MRK7;Q9BA74;Q95FR1;Q9XQY8;Q8MBJ4;Q9MU01;Q29VB8;Q9XQX8;Q9MTV9;Q95AE2;Q95FL9;Q67H63;Q6EYX5;B7S4Q6;Q9XQY1;Q3L1L0;A2T5L5;Q9TLJ8;Q9TLL5;Q9TLK3;Q95FM8;Q9FF03;Q71N61;Q29VB2;E1UZH9;Q9MRJ8;Q95AN2;Q8SLU4;Q9MTU5;Q9MTZ8;Q3ZU72;Q9GET4;Q9MW35;Q9TMV2;O98492;Q93Y44;B7S4P3;C0J3J3;Q95FQ3;Q9GER5;Q9MRK2;Q9MRF4;Q67H80;Q29S89;Q257C7;B8PRK4;B7S4V7;Q9MU78;O98412;Q5W4R8;Q6YN69;Q8SLT5;…	2967	183	CID		94.81	8.92328e-07		7	55		1	3002.54	-21.9152	13/291	pps_Arabidopsis_trypsin_rep3.mgf
	High	TVLIMELINNIAK	O98766;Q9MTV1;Q9MTY1;Q95FJ1;Q8SLS8;Q9MU12;Q9MRM9;Q9MRK7;Q9BA74;Q9MRM6;Q95FR1;Q8MBJ4;Q9MU01;O98770;Q9XQX8;Q9MTU3;Q9MTV9;Q95AE2;Q95FL9;Q67H63;Q6EYX5;B7S4Q6;Q9XQY1;Q67H82;A2T5L5;Q9TLJ8;Q9TLL5;Q9TLK3;Q95FM8;Q9FF03;Q71N61;Q29VB2;E1UZH9;Q9TLL3;Q9MRJ8;Q95AN2;Q9MTU5;Q9MTZ8;Q3ZU72;A8ASI2;Q9GET4;Q9MW35;Q9TMV2;O98492;Q93Y44;A8ASH2;B7S4P3;C0J3J3;Q95FQ3;Q9MRK2;Q95FM7;Q9MRF4;Q67H80;Q29S89;Q257C7;B8PRK4;Q9MU78;…	3602	239	CID		94.13	1.15292e-06		6	56		1	1471.82	-24.8572	11/121	pps_Arabidopsis_trypsin_rep3.mgf
	High	TVLImELINNIAK	O98766;Q9MTV1;Q9MTY1;Q95FJ1;Q8SLS8;Q9MU12;Q9MRM9;Q9MRK7;Q9BA74;Q9MRM6;Q95FR1;Q8MBJ4;Q9MU01;O98770;Q9XQX8;Q9MTU3;Q9MTV9;Q95AE2;Q95FL9;Q67H63;Q6EYX5;B7S4Q6;Q9XQY1;Q67H82;A2T5L5;Q9TLJ8;Q9TLL5;Q9TLK3;Q95FM8;Q9FF03;Q71N61;Q29VB2;E1UZH9;Q9TLL3;Q9MRJ8;Q95AN2;Q9MTU5;Q9MTZ8;Q3ZU72;A8ASI2;Q9GET4;Q9MW35;Q9TMV2;O98492;Q93Y44;A8ASH2;B7S4P3;C0J3J3;Q95FQ3;Q9MRK2;Q95FM7;Q9MRF4;Q67H80;Q29S89;Q257C7;B8PRK4;Q9MU78;…	3602	239	CID	M5(Oxidation)	84.49	1.02393e-05		5	56		1	1487.83	-13.3441	10/121	pps_Arabidopsis_trypsin_rep3.mgf
	High	DTIGQQIxVTCEVQQLLGNNR	Q29VA0	1	1	CID	X8(D)	74.57	9.02144e-05		7	55		1	2344.15	-2.06953	13/223	pps_Arabidopsis_trypsin_rep3.mgf
	High	LSIFETGIKVVDLLAPYR	O98766;Q9MTV1;Q9MTY1;Q95FJ1;Q8SLS8;Q9MU12;Q9MRM9;Q95FR1;Q9XQY8;Q8MBJ4;Q9MU01;O98770;Q29VB8;Q9XQX8;Q95AE2;Q95FL9;B7S4Q6;Q95FI1;Q67H82;A2T5L5;Q9TLL5;Q9TLK3;Q95FM8;Q9FF03;Q71N61;Q29VB2;E1UZH9;Q9MRJ8;Q9GI23;Q95AN2;Q9MTU5;Q9MTZ8;Q3ZU72;A8ASI2;Q9GET4;Q9MW35;Q9TMV2;O98492;Q8HT82;Q93Y44;A8ASH2;B7S4P3;C0J3J3;Q95FQ3;Q8MBL0;Q95FM7;Q9MRF4;Q67H80;Q29S89;Q257C7;Q9MU78;O98412;Q5W4R8;Q6YN69;Q5J048;A8Y664;Q8SLT5;…	3727	204	CID		67.74	0.000422402		3	55	35	1	2034.15	-7.99277	11/180	pps_Arabidopsis_trypsin_rep3.mgf
	Medium	ELQDIIAILGLDELSEEDRLTVAR	O98766;Q9MTV1;Q9MTY1;Q95FJ1;Q9MU12;Q9MRK7;Q9BA74;Q95FR1;Q9XQY8;Q8MBJ4;Q9MU01;Q29VB8;Q9XQX8;Q9MTV9;Q95AE2;Q95FL9;Q67H63;Q6EYX5;B7S4Q6;Q9XQY1;Q3L1L0;A2T5L5;Q9TLJ8;Q9TLL5;Q9TLK3;Q95FM8;Q9FF03;Q71N61;Q29VB2;E1UZH9;Q9MRJ8;Q95AN2;Q8SLU4;Q9MTU5;Q9MTZ8;Q3ZU72;Q9GET4;Q9MW35;Q9TMV2;O98492;Q93Y44;B7S4P3;C0J3J3;Q95FQ3;Q9GER5;Q9MRK2;Q9MRF4;Q67H80;Q29S89;Q257C7;B8PRK4;B7S4V7;Q9MU78;O98412;Q5W4R8;Q6YN69;Q8SLT5;…	2972	184	CID		46.41	0.0651327		7	56		1	2711.38	-26.2987	12/269	pps_Arabidopsis_trypsin_rep3.mgf
	Low	LSIFETGIKVVDLLAPYRR	O98766;Q9MTV1;Q9MTY1;Q95FJ1;Q8SLS8;Q9MU12;Q9MRM9;Q95FR1;Q9XQY8;Q8MBJ4;Q9MU01;O98770;Q29VB8;Q9XQX8;Q95AE2;Q95FL9;B7S4Q6;Q95FI1;Q67H82;A2T5L5;Q9TLL5;Q9TLK3;Q95FM8;Q9FF03;Q71N61;Q29VB2;E1UZH9;Q9MRJ8;Q9GI23;Q95AN2;Q9MTU5;Q9MTZ8;Q3ZU72;A8ASI2;Q9GET4;Q9MW35;Q9TMV2;O98492;Q8HT82;Q93Y44;A8ASH2;B7S4P3;C0J3J3;Q95FQ3;Q8MBL0;Q95FM7;Q9MRF4;Q67H80;Q29S89;Q257C7;Q9MU78;O98412;Q5W4R8;Q6YN69;Q5J048;A8Y664;Q8SLT5;…	3721	203	CID		36.49	0.518393		3	55		1	2190.25	-7.21438	9/191	pps_Arabidopsis_trypsin_rep3.mgf
	Low	VALVYGQmNEPPGAR	Q9MTV1;Q9MTY1;Q95FJ1;Q9MU12;Q9MRM9;Q9MRK7;Q9BA74;Q9MRM6;Q95FR1;Q9XQY8;Q8MBJ4;Q9MU01;O98770;Q29VB8;Q9XQX8;Q9MTU3;Q9MTV9;Q95AE2;Q95FL9;Q67H63;Q6EYX5;B7S4Q6;Q95FI1;Q9XQY1;Q67H82;A2T5L5;Q9TLJ8;Q9TLL5;Q9TLK3;Q95FM8;Q9FF03;Q71N61;E1UZH9;Q9TLL3;Q9GI23;Q95AN2;Q8SLU4;Q9MTU5;Q9MTZ8;A8ASI2;Q9GET4;Q9MW35;Q9TMV2;O98492;Q8HT82;Q93Y44;A8ASH2;B7S4P3;C0J3J3;Q95FQ3;Q8MBL0;Q9GER5;Q9MRK2;Q95FM7;Q9MRF4;Q67H80;Q29S89;…	4104	240	CID	M8(Oxidation)	33.38	1.15463		5	55	39	1	1617.76	-28.8626	9/133	pps_Arabidopsis_trypsin_rep3.mgf
	Low	VVDLLAPYRR	O98766;Q9MTV1;Q9MTY1;Q95FJ1;Q8SLS8;Q9MU12;Q9MRM9;Q95FR1;Q9XQY8;Q8MBJ4;Q9MU01;O98770;Q29VB8;Q9XQX8;Q9MTV9;Q95AE2;Q95FL9;Q6EYX5;B7S4Q6;Q95FI1;Q67H82;A2T5L5;Q9TLL5;Q9TLK3;Q95FM8;Q9FF03;Q71N61;Q29VB2;E1UZH9;Q9TLL3;Q9MRJ8;Q9GI23;Q95AN2;Q9MTU5;Q9MTZ8;Q3ZU72;A8ASI2;Q9GET4;Q9MW35;Q9TMV2;O98492;Q8HT82;Q93Y44;A8ASH2;B7S4P3;C0J3J3;Q95FQ3;Q8MBL0;Q9GER5;Q95FM7;Q9MRF4;Q67H80;Q29S89;Q257C7;B8PRK4;Q9MU78;O98412;…	4066	235	CID		32.13	1.46474		3	55	40	1	1201.7	-8.33929	9/81	pps_Arabidopsis_trypsin_rep3.mgf
O98404	47.81	21	17	456	49.2346	5.2749	963.256	ATP synthase beta subunit (Fragment) OS=Capparis spinosa GN=atpB PE=3 SV=1 - [O98404_CAPSN]
	Confidence Icon	Sequence	Protein Accessions	# Proteins	# Protein Groups	Activation Type	Modifications	IonScore	Exp Value	Δ Score	Rank	Identity High	Homology Threshold	Charge	m/z [Da]	ΔM [ppm]	Ions Matched	Spectrum File
	High	YKELQDIIAILGLDELSEEDR	O98766;Q9MTV1;Q9MTY1;Q95FJ1;Q9MU12;Q9MRM9;Q9MRK7;Q9BA74;Q9MRM6;Q95FR1;Q9XQY8;Q8MBJ4;Q9MU01;Q29VB8;Q9XQX8;Q9MTV9;Q95AE2;Q95FL9;Q67H63;Q6EYX5;B7S4Q6;Q95FI1;Q9XQY1;Q3L1L0;A2T5L5;Q9TLJ8;Q9TLL5;Q9TLK3;Q95FM8;Q9FF03;Q71N61;Q29VB2;E1UZH9;Q9MRJ8;Q95AN2;Q8SLU4;Q9MTU5;Q9MTZ8;Q3ZU72;Q9GET4;Q9MW35;Q9TMV2;O98492;Q8HT82;Q93Y44;B7S4P3;C0J3J3;Q95FQ3;Q9GER5;Q9MRK2;Q9MRF4;Q67H80;Q29S89;Q257C7;B8PRK4;B7S4V7;Q9MU78;…	3355	204	CID		170.28	2.54061e-14		7	55		1	2462.22	-18.76	18/233	pps_Arabidopsis_trypsin_rep3.mgf
	High	IFNVLGEPVDNLGPVDTR	O98766;Q9MTV1;Q9MTY1;Q8SLS8;Q9MU12;Q9BA74;Q95FR1;O98770;Q29VB8;Q9MTU3;Q95AE2;B7S4Q6;Q9XQY1;A2T5L5;Q9TLL5;Q9TLK3;Q95FM8;Q71N61;Q29VB2;E1UZH9;Q3ZU72;A8ASI2;Q9GET4;Q9MW35;Q9TMV2;O98492;Q8HT82;A8ASH2;B7S4P3;Q9GER5;Q9MRF4;Q257C7;B8PRK4;B7S4V7;Q9MU78;Q5W4R8;Q6YN69;Q5J048;Q8SLT5;Q9MRR7;Q3ZU73;A0AR48;Q9MRU7;Q9MRL5;O98595;Q95FL6;Q9MRA6;Q9MRQ6;Q8SLS2;O98404;Q9SC46;O98490;Q95FK8;Q9TLJ7;Q9MTU8;Q9MW37;Q9XQY6;…	1261	100	CID		157.3	5.06106e-13		2	55		1	1955.02	-1.26407	14/187	pps_Arabidopsis_trypsin_rep3.mgf
	High	DVNEQDVLLFIDNIFR	Q9MTY1;Q95FJ1;Q9MU12;Q9BA74;Q9MRM6;Q95FR1;Q9XQY8;Q8MBJ4;Q9MU01;Q29VB8;Q9XQX8;Q9MTU3;Q9MTV9;Q95AE2;Q95FL9;Q67H63;Q6EYX5;Q95FI1;Q67H82;Q3L1L0;A2T5L5;Q9TLJ8;Q9TLK3;Q95FM8;Q9FF03;E1UZH9;Q9MRJ8;Q9GI23;Q95AN2;Q8SLU4;Q9MTU5;Q9MTZ8;Q3ZU72;A8ASI2;Q9GET4;Q9MW35;Q9TMV2;O98492;Q8HT82;Q93Y44;A8ASH2;B7S4P3;C0J3J3;Q8MBL0;Q9GER5;Q9MRK2;Q95FM7;Q9MRF4;Q67H80;Q29S89;Q257C7;Q9MU78;O98412;Q5W4R8;A8Y664;Q8SLT5;Q95FQ1;…	2339	174	CID		143.27	1.29342e-11		3	55		1	1950.02	10.9596	15/172	pps_Arabidopsis_trypsin_rep3.mgf
	High	GIYPAVDPLDSTSTMLQPR	O98766;Q9MTV1;Q95FJ1;Q8SLS8;Q9MU12;Q9MRM9;Q9MRK7;Q9BA74;Q9MRM6;Q95FR1;Q9XQY8;Q8MBJ4;Q9MU01;O98770;Q29VB8;Q9XQX8;Q9MTU3;Q9MTV9;Q95AE2;Q95FL9;Q67H63;Q6EYX5;B7S4Q6;Q95FI1;Q9XQY1;Q67H82;Q3L1L0;A2T5L5;Q9TLJ8;Q9TLL5;Q95FM8;Q9FF03;Q71N61;Q29VB2;E1UZH9;Q9TLL3;Q9MRJ8;Q9GI23;Q95AN2;Q8SLU4;Q9MTU5;Q9MTZ8;Q3ZU72;A8ASI2;Q9GET4;Q9MW35;Q9TMV2;O98492;Q8HT82;Q93Y44;A8ASH2;B7S4P3;C0J3J3;Q95FQ3;Q8MBL0;Q9GER5;Q9MRK2;…	2265	197	CID		128.63	3.74874e-10		2	55		1	2061.01	-11.1165	14/167	pps_Arabidopsis_trypsin_rep3.mgf
	High	VALVYGQMNEPPGAR	Q9MTV1;Q9MTY1;Q95FJ1;Q9MU12;Q9MRM9;Q9MRK7;Q9BA74;Q9MRM6;Q95FR1;Q9XQY8;Q8MBJ4;Q9MU01;O98770;Q29VB8;Q9XQX8;Q9MTU3;Q9MTV9;Q95AE2;Q95FL9;Q67H63;Q6EYX5;B7S4Q6;Q95FI1;Q9XQY1;Q67H82;A2T5L5;Q9TLJ8;Q9TLL5;Q9TLK3;Q95FM8;Q9FF03;Q71N61;E1UZH9;Q9TLL3;Q9GI23;Q95AN2;Q8SLU4;Q9MTU5;Q9MTZ8;A8ASI2;Q9GET4;Q9MW35;Q9TMV2;O98492;Q8HT82;Q93Y44;A8ASH2;B7S4P3;C0J3J3;Q95FQ3;Q8MBL0;Q9GER5;Q9MRK2;Q95FM7;Q9MRF4;Q67H80;Q29S89;…	4104	240	CID		115.6	7.36178e-09		4	55		1	1601.78	-17.1192	11/133	pps_Arabidopsis_trypsin_rep3.mgf
	High	FVQAGSEVSALLGR	O98766;Q9MTV1;Q9MTY1;Q95FJ1;Q8SLS8;Q9MU12;Q9MRM9;Q9MRK7;Q9BA74;Q9MRM6;Q95FR1;Q9XQY8;Q8MBJ4;Q9MU01;O98770;Q29VB8;Q9XQX8;Q9MTU3;Q9MTV9;Q95AE2;Q95FL9;Q67H63;B7S4Q6;Q67H82;Q3L1L0;A2T5L5;Q9TLL5;Q9TLK3;Q95FM8;Q9FF03;Q71N61;Q29VB2;E1UZH9;Q9MRJ8;Q9GI23;Q95AN2;Q8SLU4;Q9MTU5;Q3ZU72;A8ASI2;Q9MW35;Q9TMV2;O98492;Q8HT82;B7S4P3;C0J3J3;Q95FQ3;Q8MBL0;Q9GER5;Q9MRK2;Q95FM7;Q9MRF4;Q67H80;Q29S89;Q257C7;B8PRK4;B7S4V7;…	3906	241	CID		111.74	1.75416e-08		2	55		1	1433.77	-3.89274	19/137	pps_Arabidopsis_trypsin_rep3.mgf
	High	ELQDIIAILGLDELSEEDR	O98766;Q9MTV1;Q9MTY1;Q95FJ1;Q9MU12;Q9MRM9;Q9MRK7;Q9BA74;Q9MRM6;Q95FR1;Q9XQY8;Q8MBJ4;Q9MU01;Q29VB8;Q9XQX8;Q9MTV9;Q95AE2;Q95FL9;Q67H63;Q6EYX5;B7S4Q6;Q95FI1;Q9XQY1;Q3L1L0;A2T5L5;Q9TLJ8;Q9TLL5;Q9TLK3;Q95FM8;Q9FF03;Q71N61;Q29VB2;E1UZH9;Q9MRJ8;Q95AN2;Q8SLU4;Q9MTU5;Q9MTZ8;Q3ZU72;Q9GET4;Q9MW35;Q9TMV2;O98492;Q8HT82;Q93Y44;B7S4P3;C0J3J3;Q95FQ3;Q9GER5;Q9MRK2;Q9MRF4;Q67H80;Q29S89;Q257C7;B8PRK4;B7S4V7;Q9MU78;…	3363	205	CID		104.53	9.5563e-08		8	55		1	2171.09	-7.38425	18/211	pps_Arabidopsis_trypsin_rep3.mgf
	High	FLSQPFFVAEVxTGSPGKYVGLVETIR	O98404	1	1	CID	X12(F)	103.62	1.04293e-07		5	55		1	2988.54	-16.5673	14/300	pps_Arabidopsis_trypsin_rep3.mgf
	High	AHGGVSVFGGVGER	O98766;Q9MTV1;Q9MTY1;Q95FJ1;Q9MU12;Q9MRM9;Q9BA74;Q9MRM6;Q95FR1;Q9XQY8;Q8MBJ4;Q9MU01;O98770;Q29VB8;Q9XQX8;Q9MTU3;Q9MTV9;Q95AE2;Q95FL9;Q67H63;B7S4Q6;Q95FI1;Q9XQY1;Q67H82;A2T5L5;Q9TLJ8;Q9TLL5;Q9TLK3;Q71N61;Q29VB2;E1UZH9;Q9MRJ8;Q9MTU5;Q9MTZ8;Q3ZU72;A8ASI2;Q9GET4;Q9TMV2;O98492;Q8HT82;Q93Y44;A8ASH2;B7S4P3;C0J3J3;Q95FQ3;Q9GER5;Q9MRK2;Q95FM7;Q9MRF4;Q67H80;Q29S89;Q257C7;B8PRK4;B7S4V7;Q9MU78;O98412;Q5W4R8;…	3365	226	CID		102.33	1.46154e-07	0	1	55	44	1	1328.66	-6.03062	20/119	pps_Arabidopsis_trypsin_rep3.mgf
	High	YKELQDIIAILGLDELSEEDRLTVAR	O98766;Q9MTV1;Q9MTY1;Q95FJ1;Q9MU12;Q9MRK7;Q9BA74;Q95FR1;Q9XQY8;Q8MBJ4;Q9MU01;Q29VB8;Q9XQX8;Q9MTV9;Q95AE2;Q95FL9;Q67H63;Q6EYX5;B7S4Q6;Q9XQY1;Q3L1L0;A2T5L5;Q9TLJ8;Q9TLL5;Q9TLK3;Q95FM8;Q9FF03;Q71N61;Q29VB2;E1UZH9;Q9MRJ8;Q95AN2;Q8SLU4;Q9MTU5;Q9MTZ8;Q3ZU72;Q9GET4;Q9MW35;Q9TMV2;O98492;Q93Y44;B7S4P3;C0J3J3;Q95FQ3;Q9GER5;Q9MRK2;Q9MRF4;Q67H80;Q29S89;Q257C7;B8PRK4;B7S4V7;Q9MU78;O98412;Q5W4R8;Q6YN69;Q8SLT5;…	2967	183	CID		94.81	8.92328e-07		7	55		1	3002.54	-21.9152	13/291	pps_Arabidopsis_trypsin_rep3.mgf
	High	TVLIMELINNIAK	O98766;Q9MTV1;Q9MTY1;Q95FJ1;Q8SLS8;Q9MU12;Q9MRM9;Q9MRK7;Q9BA74;Q9MRM6;Q95FR1;Q8MBJ4;Q9MU01;O98770;Q9XQX8;Q9MTU3;Q9MTV9;Q95AE2;Q95FL9;Q67H63;Q6EYX5;B7S4Q6;Q9XQY1;Q67H82;A2T5L5;Q9TLJ8;Q9TLL5;Q9TLK3;Q95FM8;Q9FF03;Q71N61;Q29VB2;E1UZH9;Q9TLL3;Q9MRJ8;Q95AN2;Q9MTU5;Q9MTZ8;Q3ZU72;A8ASI2;Q9GET4;Q9MW35;Q9TMV2;O98492;Q93Y44;A8ASH2;B7S4P3;C0J3J3;Q95FQ3;Q9MRK2;Q95FM7;Q9MRF4;Q67H80;Q29S89;Q257C7;B8PRK4;Q9MU78;…	3602	239	CID		94.13	1.15292e-06		6	56		1	1471.82	-24.8572	11/121	pps_Arabidopsis_trypsin_rep3.mgf
	High	FLSQPFFVAEVxTGSPGKYVGLVETIR	O98404	1	1	CID	X12(M), X12(Oxidation)	89.43	2.73688e-06		9	55		1	2988.54	-5.52341	13/300	pps_Arabidopsis_trypsin_rep3.mgf
	High	TVLImELINNIAK	O98766;Q9MTV1;Q9MTY1;Q95FJ1;Q8SLS8;Q9MU12;Q9MRM9;Q9MRK7;Q9BA74;Q9MRM6;Q95FR1;Q8MBJ4;Q9MU01;O98770;Q9XQX8;Q9MTU3;Q9MTV9;Q95AE2;Q95FL9;Q67H63;Q6EYX5;B7S4Q6;Q9XQY1;Q67H82;A2T5L5;Q9TLJ8;Q9TLL5;Q9TLK3;Q95FM8;Q9FF03;Q71N61;Q29VB2;E1UZH9;Q9TLL3;Q9MRJ8;Q95AN2;Q9MTU5;Q9MTZ8;Q3ZU72;A8ASI2;Q9GET4;Q9MW35;Q9TMV2;O98492;Q93Y44;A8ASH2;B7S4P3;C0J3J3;Q95FQ3;Q9MRK2;Q95FM7;Q9MRF4;Q67H80;Q29S89;Q257C7;B8PRK4;Q9MU78;…	3602	239	CID	M5(Oxidation)	84.49	1.02393e-05		5	56		1	1487.83	-13.3441	10/121	pps_Arabidopsis_trypsin_rep3.mgf
	High	GSITSIQAVYVPADDLTDPAPATTFAHLDATTVLSR	O98770;Q29VB8;Q9MTV9;A2T5L5;Q29VB2;Q9MW35;Q95FQ3;Q9MU78;O98412;Q6YN69;O98404;Q9MRL6;Q29VC3;C7SLZ3;P19366;Q95FW4;Q95FW9;Q9S6Z4;Q4KU64;D7KRE0;Q8MFX1;E0XD31;Q9MTZ1;Q8MFX9;B9U4L6;B9U4K5;Q95DY3;A9U8M5;Q9SBN9;Q6YN70;Q8M8T8;A9L9X3;Q95FX5;Q9TMQ1;A9L9T1;A9L9Y8;E0XD20;A9L9V2;A9L9Y2;B3SHD4;A9L9W0;A9L9U2;A9L9V9;Q9SC27;Q9XQN7;A9L9S9;Q95FT4	421	47	CID		74.42	8.01932e-05		4	55		1	3714.82	-16.8437	13/405	pps_Arabidopsis_trypsin_rep3.mgf
	High	LSIFETGIKVVDLLAPYR	O98766;Q9MTV1;Q9MTY1;Q95FJ1;Q8SLS8;Q9MU12;Q9MRM9;Q95FR1;Q9XQY8;Q8MBJ4;Q9MU01;O98770;Q29VB8;Q9XQX8;Q95AE2;Q95FL9;B7S4Q6;Q95FI1;Q67H82;A2T5L5;Q9TLL5;Q9TLK3;Q95FM8;Q9FF03;Q71N61;Q29VB2;E1UZH9;Q9MRJ8;Q9GI23;Q95AN2;Q9MTU5;Q9MTZ8;Q3ZU72;A8ASI2;Q9GET4;Q9MW35;Q9TMV2;O98492;Q8HT82;Q93Y44;A8ASH2;B7S4P3;C0J3J3;Q95FQ3;Q8MBL0;Q95FM7;Q9MRF4;Q67H80;Q29S89;Q257C7;Q9MU78;O98412;Q5W4R8;Q6YN69;Q5J048;A8Y664;Q8SLT5;…	3727	204	CID		67.74	0.000422402		3	55	35	1	2034.15	-7.99277	11/180	pps_Arabidopsis_trypsin_rep3.mgf
	High	KGSITSIQAVYVPADDLTDPAPATTFAHLDATTVLSR	O98770;Q29VB8;Q9MTV9;A2T5L5;Q29VB2;Q9MW35;Q95FQ3;Q9MU78;O98412;Q6YN69;O98404;Q9MRL6;Q29VC3;C7SLZ3;P19366;Q95FW4;Q95FW9;Q9S6Z4;D7KRE0;Q8MFX1;E0XD31;Q8MFX9;B9U4L6;B9U4K5;Q95DY3;A9U8M5;Q9SBN9;Q6YN70;Q8M8T8;A9L9X3;Q95FX5;Q9TMQ1;A9L9T1;A9L9Y8;E0XD20;A9L9V2;A9L9Y2;B3SHD4;A9L9W0;A9L9U2;A9L9V9;Q9SC27;Q9XQN7;A9L9S9;Q95FT4	402	45	CID		56.89	0.00451783		4	54		1	3842.91	-18.3042	11/427	pps_Arabidopsis_trypsin_rep3.mgf
	Medium	ELQDIIAILGLDELSEEDRLTVAR	O98766;Q9MTV1;Q9MTY1;Q95FJ1;Q9MU12;Q9MRK7;Q9BA74;Q95FR1;Q9XQY8;Q8MBJ4;Q9MU01;Q29VB8;Q9XQX8;Q9MTV9;Q95AE2;Q95FL9;Q67H63;Q6EYX5;B7S4Q6;Q9XQY1;Q3L1L0;A2T5L5;Q9TLJ8;Q9TLL5;Q9TLK3;Q95FM8;Q9FF03;Q71N61;Q29VB2;E1UZH9;Q9MRJ8;Q95AN2;Q8SLU4;Q9MTU5;Q9MTZ8;Q3ZU72;Q9GET4;Q9MW35;Q9TMV2;O98492;Q93Y44;B7S4P3;C0J3J3;Q95FQ3;Q9GER5;Q9MRK2;Q9MRF4;Q67H80;Q29S89;Q257C7;B8PRK4;B7S4V7;Q9MU78;O98412;Q5W4R8;Q6YN69;Q8SLT5;…	2972	184	CID		46.41	0.0651327		7	56		1	2711.38	-26.2987	12/269	pps_Arabidopsis_trypsin_rep3.mgf
	Low	GIYPAVDPLDSTSTmLQPR	O98766;Q9MTV1;Q95FJ1;Q8SLS8;Q9MU12;Q9MRM9;Q9MRK7;Q9BA74;Q9MRM6;Q95FR1;Q9XQY8;Q8MBJ4;Q9MU01;O98770;Q29VB8;Q9XQX8;Q9MTU3;Q9MTV9;Q95AE2;Q95FL9;Q67H63;Q6EYX5;B7S4Q6;Q95FI1;Q9XQY1;Q67H82;Q3L1L0;A2T5L5;Q9TLJ8;Q9TLL5;Q95FM8;Q9FF03;Q71N61;Q29VB2;E1UZH9;Q9TLL3;Q9MRJ8;Q9GI23;Q95AN2;Q8SLU4;Q9MTU5;Q9MTZ8;Q3ZU72;A8ASI2;Q9GET4;Q9MW35;Q9TMV2;O98492;Q8HT82;Q93Y44;A8ASH2;B7S4P3;C0J3J3;Q95FQ3;Q8MBL0;Q9GER5;Q9MRK2;…	2265	197	CID	M15(Oxidation)	40.5	0.245268	0	1	55	47	1	2076.99	-17.6343	9/167	pps_Arabidopsis_trypsin_rep3.mgf
	Low	LSIFETGIKVVDLLAPYRR	O98766;Q9MTV1;Q9MTY1;Q95FJ1;Q8SLS8;Q9MU12;Q9MRM9;Q95FR1;Q9XQY8;Q8MBJ4;Q9MU01;O98770;Q29VB8;Q9XQX8;Q95AE2;Q95FL9;B7S4Q6;Q95FI1;Q67H82;A2T5L5;Q9TLL5;Q9TLK3;Q95FM8;Q9FF03;Q71N61;Q29VB2;E1UZH9;Q9MRJ8;Q9GI23;Q95AN2;Q9MTU5;Q9MTZ8;Q3ZU72;A8ASI2;Q9GET4;Q9MW35;Q9TMV2;O98492;Q8HT82;Q93Y44;A8ASH2;B7S4P3;C0J3J3;Q95FQ3;Q8MBL0;Q95FM7;Q9MRF4;Q67H80;Q29S89;Q257C7;Q9MU78;O98412;Q5W4R8;Q6YN69;Q5J048;A8Y664;Q8SLT5;…	3721	203	CID		36.49	0.518393		3	55		1	2190.25	-7.21438	9/191	pps_Arabidopsis_trypsin_rep3.mgf
	Low	VALVYGQmNEPPGAR	Q9MTV1;Q9MTY1;Q95FJ1;Q9MU12;Q9MRM9;Q9MRK7;Q9BA74;Q9MRM6;Q95FR1;Q9XQY8;Q8MBJ4;Q9MU01;O98770;Q29VB8;Q9XQX8;Q9MTU3;Q9MTV9;Q95AE2;Q95FL9;Q67H63;Q6EYX5;B7S4Q6;Q95FI1;Q9XQY1;Q67H82;A2T5L5;Q9TLJ8;Q9TLL5;Q9TLK3;Q95FM8;Q9FF03;Q71N61;E1UZH9;Q9TLL3;Q9GI23;Q95AN2;Q8SLU4;Q9MTU5;Q9MTZ8;A8ASI2;Q9GET4;Q9MW35;Q9TMV2;O98492;Q8HT82;Q93Y44;A8ASH2;B7S4P3;C0J3J3;Q95FQ3;Q8MBL0;Q9GER5;Q9MRK2;Q95FM7;Q9MRF4;Q67H80;Q29S89;…	4104	240	CID	M8(Oxidation)	33.38	1.15463		5	55	39	1	1617.76	-28.8626	9/133	pps_Arabidopsis_trypsin_rep3.mgf
	Low	VVDLLAPYRR	O98766;Q9MTV1;Q9MTY1;Q95FJ1;Q8SLS8;Q9MU12;Q9MRM9;Q95FR1;Q9XQY8;Q8MBJ4;Q9MU01;O98770;Q29VB8;Q9XQX8;Q9MTV9;Q95AE2;Q95FL9;Q6EYX5;B7S4Q6;Q95FI1;Q67H82;A2T5L5;Q9TLL5;Q9TLK3;Q95FM8;Q9FF03;Q71N61;Q29VB2;E1UZH9;Q9TLL3;Q9MRJ8;Q9GI23;Q95AN2;Q9MTU5;Q9MTZ8;Q3ZU72;A8ASI2;Q9GET4;Q9MW35;Q9TMV2;O98492;Q8HT82;Q93Y44;A8ASH2;B7S4P3;C0J3J3;Q95FQ3;Q8MBL0;Q9GER5;Q95FM7;Q9MRF4;Q67H80;Q29S89;Q257C7;B8PRK4;Q9MU78;O98412;…	4066	235	CID		32.13	1.46474		3	55	40	1	1201.7	-8.33929	9/81	pps_Arabidopsis_trypsin_rep3.mgf
Q8WJG8	41.89	20	17	475	51.1655	5.10986	951.98	ATP synthase beta subunit (Fragment) OS=Trichopus zeylanicus GN=atpB PE=3 SV=1 - [Q8WJG8_9LILI]
	Confidence Icon	Sequence	Protein Accessions	# Proteins	# Protein Groups	Activation Type	Modifications	IonScore	Exp Value	Δ Score	Rank	Identity High	Homology Threshold	Charge	m/z [Da]	ΔM [ppm]	Ions Matched	Spectrum File
	High	YKELQDIIAILGLDELSEEDR	O98766;Q9MTV1;Q9MTY1;Q95FJ1;Q9MU12;Q9MRM9;Q9MRK7;Q9BA74;Q9MRM6;Q95FR1;Q9XQY8;Q8MBJ4;Q9MU01;Q29VB8;Q9XQX8;Q9MTV9;Q95AE2;Q95FL9;Q67H63;Q6EYX5;B7S4Q6;Q95FI1;Q9XQY1;Q3L1L0;A2T5L5;Q9TLJ8;Q9TLL5;Q9TLK3;Q95FM8;Q9FF03;Q71N61;Q29VB2;E1UZH9;Q9MRJ8;Q95AN2;Q8SLU4;Q9MTU5;Q9MTZ8;Q3ZU72;Q9GET4;Q9MW35;Q9TMV2;O98492;Q8HT82;Q93Y44;B7S4P3;C0J3J3;Q95FQ3;Q9GER5;Q9MRK2;Q9MRF4;Q67H80;Q29S89;Q257C7;B8PRK4;B7S4V7;Q9MU78;…	3355	204	CID		170.28	2.54061e-14		7	55		1	2462.22	-18.76	18/233	pps_Arabidopsis_trypsin_rep3.mgf
	High	IFNVLGEPVDNLGPVDTR	O98766;Q9MTV1;Q9MTY1;Q8SLS8;Q9MU12;Q9BA74;Q95FR1;O98770;Q29VB8;Q9MTU3;Q95AE2;B7S4Q6;Q9XQY1;A2T5L5;Q9TLL5;Q9TLK3;Q95FM8;Q71N61;Q29VB2;E1UZH9;Q3ZU72;A8ASI2;Q9GET4;Q9MW35;Q9TMV2;O98492;Q8HT82;A8ASH2;B7S4P3;Q9GER5;Q9MRF4;Q257C7;B8PRK4;B7S4V7;Q9MU78;Q5W4R8;Q6YN69;Q5J048;Q8SLT5;Q9MRR7;Q3ZU73;A0AR48;Q9MRU7;Q9MRL5;O98595;Q95FL6;Q9MRA6;Q9MRQ6;Q8SLS2;O98404;Q9SC46;O98490;Q95FK8;Q9TLJ7;Q9MTU8;Q9MW37;Q9XQY6;…	1261	100	CID		157.3	5.06106e-13		2	55		1	1955.02	-1.26407	14/187	pps_Arabidopsis_trypsin_rep3.mgf
	High	DVNEQDVLLFIDNIFR	Q9MTY1;Q95FJ1;Q9MU12;Q9BA74;Q9MRM6;Q95FR1;Q9XQY8;Q8MBJ4;Q9MU01;Q29VB8;Q9XQX8;Q9MTU3;Q9MTV9;Q95AE2;Q95FL9;Q67H63;Q6EYX5;Q95FI1;Q67H82;Q3L1L0;A2T5L5;Q9TLJ8;Q9TLK3;Q95FM8;Q9FF03;E1UZH9;Q9MRJ8;Q9GI23;Q95AN2;Q8SLU4;Q9MTU5;Q9MTZ8;Q3ZU72;A8ASI2;Q9GET4;Q9MW35;Q9TMV2;O98492;Q8HT82;Q93Y44;A8ASH2;B7S4P3;C0J3J3;Q8MBL0;Q9GER5;Q9MRK2;Q95FM7;Q9MRF4;Q67H80;Q29S89;Q257C7;Q9MU78;O98412;Q5W4R8;A8Y664;Q8SLT5;Q95FQ1;…	2339	174	CID		143.27	1.29342e-11		3	55		1	1950.02	10.9596	15/172	pps_Arabidopsis_trypsin_rep3.mgf
	High	GIYPAVDPLDSTSTMLQPR	O98766;Q9MTV1;Q95FJ1;Q8SLS8;Q9MU12;Q9MRM9;Q9MRK7;Q9BA74;Q9MRM6;Q95FR1;Q9XQY8;Q8MBJ4;Q9MU01;O98770;Q29VB8;Q9XQX8;Q9MTU3;Q9MTV9;Q95AE2;Q95FL9;Q67H63;Q6EYX5;B7S4Q6;Q95FI1;Q9XQY1;Q67H82;Q3L1L0;A2T5L5;Q9TLJ8;Q9TLL5;Q95FM8;Q9FF03;Q71N61;Q29VB2;E1UZH9;Q9TLL3;Q9MRJ8;Q9GI23;Q95AN2;Q8SLU4;Q9MTU5;Q9MTZ8;Q3ZU72;A8ASI2;Q9GET4;Q9MW35;Q9TMV2;O98492;Q8HT82;Q93Y44;A8ASH2;B7S4P3;C0J3J3;Q95FQ3;Q8MBL0;Q9GER5;Q9MRK2;…	2265	197	CID		128.63	3.74874e-10		2	55		1	2061.01	-11.1165	14/167	pps_Arabidopsis_trypsin_rep3.mgf
	High	VALVYGQMNEPPGAR	Q9MTV1;Q9MTY1;Q95FJ1;Q9MU12;Q9MRM9;Q9MRK7;Q9BA74;Q9MRM6;Q95FR1;Q9XQY8;Q8MBJ4;Q9MU01;O98770;Q29VB8;Q9XQX8;Q9MTU3;Q9MTV9;Q95AE2;Q95FL9;Q67H63;Q6EYX5;B7S4Q6;Q95FI1;Q9XQY1;Q67H82;A2T5L5;Q9TLJ8;Q9TLL5;Q9TLK3;Q95FM8;Q9FF03;Q71N61;E1UZH9;Q9TLL3;Q9GI23;Q95AN2;Q8SLU4;Q9MTU5;Q9MTZ8;A8ASI2;Q9GET4;Q9MW35;Q9TMV2;O98492;Q8HT82;Q93Y44;A8ASH2;B7S4P3;C0J3J3;Q95FQ3;Q8MBL0;Q9GER5;Q9MRK2;Q95FM7;Q9MRF4;Q67H80;Q29S89;…	4104	240	CID		115.6	7.36178e-09		4	55		1	1601.78	-17.1192	11/133	pps_Arabidopsis_trypsin_rep3.mgf
	High	FVQAGSEVSALLGR	O98766;Q9MTV1;Q9MTY1;Q95FJ1;Q8SLS8;Q9MU12;Q9MRM9;Q9MRK7;Q9BA74;Q9MRM6;Q95FR1;Q9XQY8;Q8MBJ4;Q9MU01;O98770;Q29VB8;Q9XQX8;Q9MTU3;Q9MTV9;Q95AE2;Q95FL9;Q67H63;B7S4Q6;Q67H82;Q3L1L0;A2T5L5;Q9TLL5;Q9TLK3;Q95FM8;Q9FF03;Q71N61;Q29VB2;E1UZH9;Q9MRJ8;Q9GI23;Q95AN2;Q8SLU4;Q9MTU5;Q3ZU72;A8ASI2;Q9MW35;Q9TMV2;O98492;Q8HT82;B7S4P3;C0J3J3;Q95FQ3;Q8MBL0;Q9GER5;Q9MRK2;Q95FM7;Q9MRF4;Q67H80;Q29S89;Q257C7;B8PRK4;B7S4V7;…	3906	241	CID		111.74	1.75416e-08		2	55		1	1433.77	-3.89274	19/137	pps_Arabidopsis_trypsin_rep3.mgf
	High	ELQDIIAILGLDELSEEDR	O98766;Q9MTV1;Q9MTY1;Q95FJ1;Q9MU12;Q9MRM9;Q9MRK7;Q9BA74;Q9MRM6;Q95FR1;Q9XQY8;Q8MBJ4;Q9MU01;Q29VB8;Q9XQX8;Q9MTV9;Q95AE2;Q95FL9;Q67H63;Q6EYX5;B7S4Q6;Q95FI1;Q9XQY1;Q3L1L0;A2T5L5;Q9TLJ8;Q9TLL5;Q9TLK3;Q95FM8;Q9FF03;Q71N61;Q29VB2;E1UZH9;Q9MRJ8;Q95AN2;Q8SLU4;Q9MTU5;Q9MTZ8;Q3ZU72;Q9GET4;Q9MW35;Q9TMV2;O98492;Q8HT82;Q93Y44;B7S4P3;C0J3J3;Q95FQ3;Q9GER5;Q9MRK2;Q9MRF4;Q67H80;Q29S89;Q257C7;B8PRK4;B7S4V7;Q9MU78;…	3363	205	CID		104.53	9.5563e-08		8	55		1	2171.09	-7.38425	18/211	pps_Arabidopsis_trypsin_rep3.mgf
	High	IVGEEHYETAQKVK	Q85V27;Q9MRI0;Q95DV0;Q8WJG9;Q8WJH7;Q8WJG8;Q3ZMJ5;Q8WJH0;Q8SLT2;Q4KU64;B8PRJ0;Q8WJI9;Q9MTV7	58	13	CID		103.19	1.20747e-07	0	1	55		1	1630.82	-16.8764	12/125	pps_Arabidopsis_trypsin_rep3.mgf
	High	AHGGVSVFGGVGER	O98766;Q9MTV1;Q9MTY1;Q95FJ1;Q9MU12;Q9MRM9;Q9BA74;Q9MRM6;Q95FR1;Q9XQY8;Q8MBJ4;Q9MU01;O98770;Q29VB8;Q9XQX8;Q9MTU3;Q9MTV9;Q95AE2;Q95FL9;Q67H63;B7S4Q6;Q95FI1;Q9XQY1;Q67H82;A2T5L5;Q9TLJ8;Q9TLL5;Q9TLK3;Q71N61;Q29VB2;E1UZH9;Q9MRJ8;Q9MTU5;Q9MTZ8;Q3ZU72;A8ASI2;Q9GET4;Q9TMV2;O98492;Q8HT82;Q93Y44;A8ASH2;B7S4P3;C0J3J3;Q95FQ3;Q9GER5;Q9MRK2;Q95FM7;Q9MRF4;Q67H80;Q29S89;Q257C7;B8PRK4;B7S4V7;Q9MU78;O98412;Q5W4R8;…	3365	226	CID		102.33	1.46154e-07	0	1	55	44	1	1328.66	-6.03062	20/119	pps_Arabidopsis_trypsin_rep3.mgf
	High	YKELQDIIAILGLDELSEEDRLTVAR	O98766;Q9MTV1;Q9MTY1;Q95FJ1;Q9MU12;Q9MRK7;Q9BA74;Q95FR1;Q9XQY8;Q8MBJ4;Q9MU01;Q29VB8;Q9XQX8;Q9MTV9;Q95AE2;Q95FL9;Q67H63;Q6EYX5;B7S4Q6;Q9XQY1;Q3L1L0;A2T5L5;Q9TLJ8;Q9TLL5;Q9TLK3;Q95FM8;Q9FF03;Q71N61;Q29VB2;E1UZH9;Q9MRJ8;Q95AN2;Q8SLU4;Q9MTU5;Q9MTZ8;Q3ZU72;Q9GET4;Q9MW35;Q9TMV2;O98492;Q93Y44;B7S4P3;C0J3J3;Q95FQ3;Q9GER5;Q9MRK2;Q9MRF4;Q67H80;Q29S89;Q257C7;B8PRK4;B7S4V7;Q9MU78;O98412;Q5W4R8;Q6YN69;Q8SLT5;…	2967	183	CID		94.81	8.92328e-07		7	55		1	3002.54	-21.9152	13/291	pps_Arabidopsis_trypsin_rep3.mgf
	High	TVLIMELINNIAK	O98766;Q9MTV1;Q9MTY1;Q95FJ1;Q8SLS8;Q9MU12;Q9MRM9;Q9MRK7;Q9BA74;Q9MRM6;Q95FR1;Q8MBJ4;Q9MU01;O98770;Q9XQX8;Q9MTU3;Q9MTV9;Q95AE2;Q95FL9;Q67H63;Q6EYX5;B7S4Q6;Q9XQY1;Q67H82;A2T5L5;Q9TLJ8;Q9TLL5;Q9TLK3;Q95FM8;Q9FF03;Q71N61;Q29VB2;E1UZH9;Q9TLL3;Q9MRJ8;Q95AN2;Q9MTU5;Q9MTZ8;Q3ZU72;A8ASI2;Q9GET4;Q9MW35;Q9TMV2;O98492;Q93Y44;A8ASH2;B7S4P3;C0J3J3;Q95FQ3;Q9MRK2;Q95FM7;Q9MRF4;Q67H80;Q29S89;Q257C7;B8PRK4;Q9MU78;…	3602	239	CID		94.13	1.15292e-06		6	56		1	1471.82	-24.8572	11/121	pps_Arabidopsis_trypsin_rep3.mgf
	High	TVLImELINNIAK	O98766;Q9MTV1;Q9MTY1;Q95FJ1;Q8SLS8;Q9MU12;Q9MRM9;Q9MRK7;Q9BA74;Q9MRM6;Q95FR1;Q8MBJ4;Q9MU01;O98770;Q9XQX8;Q9MTU3;Q9MTV9;Q95AE2;Q95FL9;Q67H63;Q6EYX5;B7S4Q6;Q9XQY1;Q67H82;A2T5L5;Q9TLJ8;Q9TLL5;Q9TLK3;Q95FM8;Q9FF03;Q71N61;Q29VB2;E1UZH9;Q9TLL3;Q9MRJ8;Q95AN2;Q9MTU5;Q9MTZ8;Q3ZU72;A8ASI2;Q9GET4;Q9MW35;Q9TMV2;O98492;Q93Y44;A8ASH2;B7S4P3;C0J3J3;Q95FQ3;Q9MRK2;Q95FM7;Q9MRF4;Q67H80;Q29S89;Q257C7;B8PRK4;Q9MU78;…	3602	239	CID	M5(Oxidation)	84.49	1.02393e-05		5	56		1	1487.83	-13.3441	10/121	pps_Arabidopsis_trypsin_rep3.mgf
	High	IAQIIGPVLDVAFPPGK	O98766;Q95FJ1;Q95FR1;Q9MU01;O98770;Q6EYX5;Q67H82;Q9TLL5;Q95FM8;Q9TLL3;Q95AN2;Q9MTZ8;Q3ZU72;A8ASI2;Q95FM7;Q67H80;Q29S89;Q5W4R8;Q95FQ1;Q3ZU73;Q29VB0;Q9MRL5;Q95FL6;C0J3L2;Q9MRA6;Q9MRQ6;Q9SC46;O98490;Q9TLJ7;Q95FS7;Q29S86;Q9MRL6;Q95FM3;Q9XQZ0;Q3ZU69;Q29VC3;Q1PGD5;A3KLS6;P19366;Q95DV0;Q8WJG9;Q4KUA1;A9XUH0;Q8WJG8;Q9XQX3;Q95FV0;Q9SCE3;Q29V89;Q95FI7;Q95FV3;O98775;Q4KU64;A9QBY3;D7KRE0;Q95FQ5;Q4KU89;Q4VN39	595	57	CID		74.17	8.37869e-05		2	54		1	1735.01	-1.59727	18/163	pps_Arabidopsis_trypsin_rep3.mgf
	High	LSIFETGIKVVDLLAPYR	O98766;Q9MTV1;Q9MTY1;Q95FJ1;Q8SLS8;Q9MU12;Q9MRM9;Q95FR1;Q9XQY8;Q8MBJ4;Q9MU01;O98770;Q29VB8;Q9XQX8;Q95AE2;Q95FL9;B7S4Q6;Q95FI1;Q67H82;A2T5L5;Q9TLL5;Q9TLK3;Q95FM8;Q9FF03;Q71N61;Q29VB2;E1UZH9;Q9MRJ8;Q9GI23;Q95AN2;Q9MTU5;Q9MTZ8;Q3ZU72;A8ASI2;Q9GET4;Q9MW35;Q9TMV2;O98492;Q8HT82;Q93Y44;A8ASH2;B7S4P3;C0J3J3;Q95FQ3;Q8MBL0;Q95FM7;Q9MRF4;Q67H80;Q29S89;Q257C7;Q9MU78;O98412;Q5W4R8;Q6YN69;Q5J048;A8Y664;Q8SLT5;…	3727	204	CID		67.74	0.000422402		3	55	35	1	2034.15	-7.99277	11/180	pps_Arabidopsis_trypsin_rep3.mgf
	Medium	ELQDIIAILGLDELSEEDRLTVAR	O98766;Q9MTV1;Q9MTY1;Q95FJ1;Q9MU12;Q9MRK7;Q9BA74;Q95FR1;Q9XQY8;Q8MBJ4;Q9MU01;Q29VB8;Q9XQX8;Q9MTV9;Q95AE2;Q95FL9;Q67H63;Q6EYX5;B7S4Q6;Q9XQY1;Q3L1L0;A2T5L5;Q9TLJ8;Q9TLL5;Q9TLK3;Q95FM8;Q9FF03;Q71N61;Q29VB2;E1UZH9;Q9MRJ8;Q95AN2;Q8SLU4;Q9MTU5;Q9MTZ8;Q3ZU72;Q9GET4;Q9MW35;Q9TMV2;O98492;Q93Y44;B7S4P3;C0J3J3;Q95FQ3;Q9GER5;Q9MRK2;Q9MRF4;Q67H80;Q29S89;Q257C7;B8PRK4;B7S4V7;Q9MU78;O98412;Q5W4R8;Q6YN69;Q8SLT5;…	2972	184	CID		46.41	0.0651327		7	56		1	2711.38	-26.2987	12/269	pps_Arabidopsis_trypsin_rep3.mgf
	Low	GIYPAVDPLDSTSTmLQPR	O98766;Q9MTV1;Q95FJ1;Q8SLS8;Q9MU12;Q9MRM9;Q9MRK7;Q9BA74;Q9MRM6;Q95FR1;Q9XQY8;Q8MBJ4;Q9MU01;O98770;Q29VB8;Q9XQX8;Q9MTU3;Q9MTV9;Q95AE2;Q95FL9;Q67H63;Q6EYX5;B7S4Q6;Q95FI1;Q9XQY1;Q67H82;Q3L1L0;A2T5L5;Q9TLJ8;Q9TLL5;Q95FM8;Q9FF03;Q71N61;Q29VB2;E1UZH9;Q9TLL3;Q9MRJ8;Q9GI23;Q95AN2;Q8SLU4;Q9MTU5;Q9MTZ8;Q3ZU72;A8ASI2;Q9GET4;Q9MW35;Q9TMV2;O98492;Q8HT82;Q93Y44;A8ASH2;B7S4P3;C0J3J3;Q95FQ3;Q8MBL0;Q9GER5;Q9MRK2;…	2265	197	CID	M15(Oxidation)	40.5	0.245268	0	1	55	47	1	2076.99	-17.6343	9/167	pps_Arabidopsis_trypsin_rep3.mgf
	Low	ESGVINEKNIAESK	Q9MRK7;Q9BA74;Q95FR1;Q95AE2;Q95FL9;Q67H63;Q9FF03;Q9MTU5;Q93Y44;Q9MU78;Q9MRR7;Q95FK0;B8PRL4;Q9GI22;Q67H67;Q67H62;B3SHD6;Q9MTU2;Q9MW37;Q67H40;Q9MU03;Q9MRW3;Q85V27;Q8WJG9;Q9TMR3;Q8WJH7;Q8WJG8;Q8WJG7;Q8WJH0;Q6EYX7;Q8WJI9;Q9TMP5;Q8WJH4;A9L9X3;Q9TMQ1;Q95FT6	335	36	CID		39.51	0.27654	0	1	55		1	1517.73	-32.1294	17/145	pps_Arabidopsis_trypsin_rep3.mgf
	Low	LSIFETGIKVVDLLAPYRR	O98766;Q9MTV1;Q9MTY1;Q95FJ1;Q8SLS8;Q9MU12;Q9MRM9;Q95FR1;Q9XQY8;Q8MBJ4;Q9MU01;O98770;Q29VB8;Q9XQX8;Q95AE2;Q95FL9;B7S4Q6;Q95FI1;Q67H82;A2T5L5;Q9TLL5;Q9TLK3;Q95FM8;Q9FF03;Q71N61;Q29VB2;E1UZH9;Q9MRJ8;Q9GI23;Q95AN2;Q9MTU5;Q9MTZ8;Q3ZU72;A8ASI2;Q9GET4;Q9MW35;Q9TMV2;O98492;Q8HT82;Q93Y44;A8ASH2;B7S4P3;C0J3J3;Q95FQ3;Q8MBL0;Q95FM7;Q9MRF4;Q67H80;Q29S89;Q257C7;Q9MU78;O98412;Q5W4R8;Q6YN69;Q5J048;A8Y664;Q8SLT5;…	3721	203	CID		36.49	0.518393		3	55		1	2190.25	-7.21438	9/191	pps_Arabidopsis_trypsin_rep3.mgf
	Low	VALVYGQmNEPPGAR	Q9MTV1;Q9MTY1;Q95FJ1;Q9MU12;Q9MRM9;Q9MRK7;Q9BA74;Q9MRM6;Q95FR1;Q9XQY8;Q8MBJ4;Q9MU01;O98770;Q29VB8;Q9XQX8;Q9MTU3;Q9MTV9;Q95AE2;Q95FL9;Q67H63;Q6EYX5;B7S4Q6;Q95FI1;Q9XQY1;Q67H82;A2T5L5;Q9TLJ8;Q9TLL5;Q9TLK3;Q95FM8;Q9FF03;Q71N61;E1UZH9;Q9TLL3;Q9GI23;Q95AN2;Q8SLU4;Q9MTU5;Q9MTZ8;A8ASI2;Q9GET4;Q9MW35;Q9TMV2;O98492;Q8HT82;Q93Y44;A8ASH2;B7S4P3;C0J3J3;Q95FQ3;Q8MBL0;Q9GER5;Q9MRK2;Q95FM7;Q9MRF4;Q67H80;Q29S89;…	4104	240	CID	M8(Oxidation)	33.38	1.15463		5	55	39	1	1617.76	-28.8626	9/133	pps_Arabidopsis_trypsin_rep3.mgf
	Low	VVDLLAPYRR	O98766;Q9MTV1;Q9MTY1;Q95FJ1;Q8SLS8;Q9MU12;Q9MRM9;Q95FR1;Q9XQY8;Q8MBJ4;Q9MU01;O98770;Q29VB8;Q9XQX8;Q9MTV9;Q95AE2;Q95FL9;Q6EYX5;B7S4Q6;Q95FI1;Q67H82;A2T5L5;Q9TLL5;Q9TLK3;Q95FM8;Q9FF03;Q71N61;Q29VB2;E1UZH9;Q9TLL3;Q9MRJ8;Q9GI23;Q95AN2;Q9MTU5;Q9MTZ8;Q3ZU72;A8ASI2;Q9GET4;Q9MW35;Q9TMV2;O98492;Q8HT82;Q93Y44;A8ASH2;B7S4P3;C0J3J3;Q95FQ3;Q8MBL0;Q9GER5;Q95FM7;Q9MRF4;Q67H80;Q29S89;Q257C7;B8PRK4;Q9MU78;O98412;…	4066	235	CID		32.13	1.46474		3	55	40	1	1201.7	-8.33929	9/81	pps_Arabidopsis_trypsin_rep3.mgf
Q29VC3	47.75	22	19	488	52.6825	5.47803	947.292	ATP synthase beta subunit (Fragment) OS=Canotia holacantha GN=atpB PE=3 SV=1 - [Q29VC3_9ROSI]
	Confidence Icon	Sequence	Protein Accessions	# Proteins	# Protein Groups	Activation Type	Modifications	IonScore	Exp Value	Δ Score	Rank	Identity High	Homology Threshold	Charge	m/z [Da]	ΔM [ppm]	Ions Matched	Spectrum File
	High	YKELQDIIAILGLDELSEEDR	O98766;Q9MTV1;Q9MTY1;Q95FJ1;Q9MU12;Q9MRM9;Q9MRK7;Q9BA74;Q9MRM6;Q95FR1;Q9XQY8;Q8MBJ4;Q9MU01;Q29VB8;Q9XQX8;Q9MTV9;Q95AE2;Q95FL9;Q67H63;Q6EYX5;B7S4Q6;Q95FI1;Q9XQY1;Q3L1L0;A2T5L5;Q9TLJ8;Q9TLL5;Q9TLK3;Q95FM8;Q9FF03;Q71N61;Q29VB2;E1UZH9;Q9MRJ8;Q95AN2;Q8SLU4;Q9MTU5;Q9MTZ8;Q3ZU72;Q9GET4;Q9MW35;Q9TMV2;O98492;Q8HT82;Q93Y44;B7S4P3;C0J3J3;Q95FQ3;Q9GER5;Q9MRK2;Q9MRF4;Q67H80;Q29S89;Q257C7;B8PRK4;B7S4V7;Q9MU78;…	3355	204	CID		170.28	2.54061e-14		7	55		1	2462.22	-18.76	18/233	pps_Arabidopsis_trypsin_rep3.mgf
	High	IFNVLGEPVDNLGPVDTR	O98766;Q9MTV1;Q9MTY1;Q8SLS8;Q9MU12;Q9BA74;Q95FR1;O98770;Q29VB8;Q9MTU3;Q95AE2;B7S4Q6;Q9XQY1;A2T5L5;Q9TLL5;Q9TLK3;Q95FM8;Q71N61;Q29VB2;E1UZH9;Q3ZU72;A8ASI2;Q9GET4;Q9MW35;Q9TMV2;O98492;Q8HT82;A8ASH2;B7S4P3;Q9GER5;Q9MRF4;Q257C7;B8PRK4;B7S4V7;Q9MU78;Q5W4R8;Q6YN69;Q5J048;Q8SLT5;Q9MRR7;Q3ZU73;A0AR48;Q9MRU7;Q9MRL5;O98595;Q95FL6;Q9MRA6;Q9MRQ6;Q8SLS2;O98404;Q9SC46;O98490;Q95FK8;Q9TLJ7;Q9MTU8;Q9MW37;Q9XQY6;…	1261	100	CID		157.3	5.06106e-13		2	55		1	1955.02	-1.26407	14/187	pps_Arabidopsis_trypsin_rep3.mgf
	High	DVNEQDVLLFIDNIFR	Q9MTY1;Q95FJ1;Q9MU12;Q9BA74;Q9MRM6;Q95FR1;Q9XQY8;Q8MBJ4;Q9MU01;Q29VB8;Q9XQX8;Q9MTU3;Q9MTV9;Q95AE2;Q95FL9;Q67H63;Q6EYX5;Q95FI1;Q67H82;Q3L1L0;A2T5L5;Q9TLJ8;Q9TLK3;Q95FM8;Q9FF03;E1UZH9;Q9MRJ8;Q9GI23;Q95AN2;Q8SLU4;Q9MTU5;Q9MTZ8;Q3ZU72;A8ASI2;Q9GET4;Q9MW35;Q9TMV2;O98492;Q8HT82;Q93Y44;A8ASH2;B7S4P3;C0J3J3;Q8MBL0;Q9GER5;Q9MRK2;Q95FM7;Q9MRF4;Q67H80;Q29S89;Q257C7;Q9MU78;O98412;Q5W4R8;A8Y664;Q8SLT5;Q95FQ1;…	2339	174	CID		143.27	1.29342e-11		3	55		1	1950.02	10.9596	15/172	pps_Arabidopsis_trypsin_rep3.mgf
	High	GIYPAVDPLDSTSTMLQPR	O98766;Q9MTV1;Q95FJ1;Q8SLS8;Q9MU12;Q9MRM9;Q9MRK7;Q9BA74;Q9MRM6;Q95FR1;Q9XQY8;Q8MBJ4;Q9MU01;O98770;Q29VB8;Q9XQX8;Q9MTU3;Q9MTV9;Q95AE2;Q95FL9;Q67H63;Q6EYX5;B7S4Q6;Q95FI1;Q9XQY1;Q67H82;Q3L1L0;A2T5L5;Q9TLJ8;Q9TLL5;Q95FM8;Q9FF03;Q71N61;Q29VB2;E1UZH9;Q9TLL3;Q9MRJ8;Q9GI23;Q95AN2;Q8SLU4;Q9MTU5;Q9MTZ8;Q3ZU72;A8ASI2;Q9GET4;Q9MW35;Q9TMV2;O98492;Q8HT82;Q93Y44;A8ASH2;B7S4P3;C0J3J3;Q95FQ3;Q8MBL0;Q9GER5;Q9MRK2;…	2265	197	CID		128.63	3.74874e-10		2	55		1	2061.01	-11.1165	14/167	pps_Arabidopsis_trypsin_rep3.mgf
	High	VALVYGQMNEPPGAR	Q9MTV1;Q9MTY1;Q95FJ1;Q9MU12;Q9MRM9;Q9MRK7;Q9BA74;Q9MRM6;Q95FR1;Q9XQY8;Q8MBJ4;Q9MU01;O98770;Q29VB8;Q9XQX8;Q9MTU3;Q9MTV9;Q95AE2;Q95FL9;Q67H63;Q6EYX5;B7S4Q6;Q95FI1;Q9XQY1;Q67H82;A2T5L5;Q9TLJ8;Q9TLL5;Q9TLK3;Q95FM8;Q9FF03;Q71N61;E1UZH9;Q9TLL3;Q9GI23;Q95AN2;Q8SLU4;Q9MTU5;Q9MTZ8;A8ASI2;Q9GET4;Q9MW35;Q9TMV2;O98492;Q8HT82;Q93Y44;A8ASH2;B7S4P3;C0J3J3;Q95FQ3;Q8MBL0;Q9GER5;Q9MRK2;Q95FM7;Q9MRF4;Q67H80;Q29S89;…	4104	240	CID		115.6	7.36178e-09		4	55		1	1601.78	-17.1192	11/133	pps_Arabidopsis_trypsin_rep3.mgf
	High	FVQAGSEVSALLGR	O98766;Q9MTV1;Q9MTY1;Q95FJ1;Q8SLS8;Q9MU12;Q9MRM9;Q9MRK7;Q9BA74;Q9MRM6;Q95FR1;Q9XQY8;Q8MBJ4;Q9MU01;O98770;Q29VB8;Q9XQX8;Q9MTU3;Q9MTV9;Q95AE2;Q95FL9;Q67H63;B7S4Q6;Q67H82;Q3L1L0;A2T5L5;Q9TLL5;Q9TLK3;Q95FM8;Q9FF03;Q71N61;Q29VB2;E1UZH9;Q9MRJ8;Q9GI23;Q95AN2;Q8SLU4;Q9MTU5;Q3ZU72;A8ASI2;Q9MW35;Q9TMV2;O98492;Q8HT82;B7S4P3;C0J3J3;Q95FQ3;Q8MBL0;Q9GER5;Q9MRK2;Q95FM7;Q9MRF4;Q67H80;Q29S89;Q257C7;B8PRK4;B7S4V7;…	3906	241	CID		111.74	1.75416e-08		2	55		1	1433.77	-3.89274	19/137	pps_Arabidopsis_trypsin_rep3.mgf
	High	ELQDIIAILGLDELSEEDR	O98766;Q9MTV1;Q9MTY1;Q95FJ1;Q9MU12;Q9MRM9;Q9MRK7;Q9BA74;Q9MRM6;Q95FR1;Q9XQY8;Q8MBJ4;Q9MU01;Q29VB8;Q9XQX8;Q9MTV9;Q95AE2;Q95FL9;Q67H63;Q6EYX5;B7S4Q6;Q95FI1;Q9XQY1;Q3L1L0;A2T5L5;Q9TLJ8;Q9TLL5;Q9TLK3;Q95FM8;Q9FF03;Q71N61;Q29VB2;E1UZH9;Q9MRJ8;Q95AN2;Q8SLU4;Q9MTU5;Q9MTZ8;Q3ZU72;Q9GET4;Q9MW35;Q9TMV2;O98492;Q8HT82;Q93Y44;B7S4P3;C0J3J3;Q95FQ3;Q9GER5;Q9MRK2;Q9MRF4;Q67H80;Q29S89;Q257C7;B8PRK4;B7S4V7;Q9MU78;…	3363	205	CID		104.53	9.5563e-08		8	55		1	2171.09	-7.38425	18/211	pps_Arabidopsis_trypsin_rep3.mgf
	High	AHGGVSVFGGVGER	O98766;Q9MTV1;Q9MTY1;Q95FJ1;Q9MU12;Q9MRM9;Q9BA74;Q9MRM6;Q95FR1;Q9XQY8;Q8MBJ4;Q9MU01;O98770;Q29VB8;Q9XQX8;Q9MTU3;Q9MTV9;Q95AE2;Q95FL9;Q67H63;B7S4Q6;Q95FI1;Q9XQY1;Q67H82;A2T5L5;Q9TLJ8;Q9TLL5;Q9TLK3;Q71N61;Q29VB2;E1UZH9;Q9MRJ8;Q9MTU5;Q9MTZ8;Q3ZU72;A8ASI2;Q9GET4;Q9TMV2;O98492;Q8HT82;Q93Y44;A8ASH2;B7S4P3;C0J3J3;Q95FQ3;Q9GER5;Q9MRK2;Q95FM7;Q9MRF4;Q67H80;Q29S89;Q257C7;B8PRK4;B7S4V7;Q9MU78;O98412;Q5W4R8;…	3365	226	CID		102.33	1.46154e-07	0	1	55	44	1	1328.66	-6.03062	20/119	pps_Arabidopsis_trypsin_rep3.mgf
	High	YKELQDIIAILGLDELSEEDRLTVAR	O98766;Q9MTV1;Q9MTY1;Q95FJ1;Q9MU12;Q9MRK7;Q9BA74;Q95FR1;Q9XQY8;Q8MBJ4;Q9MU01;Q29VB8;Q9XQX8;Q9MTV9;Q95AE2;Q95FL9;Q67H63;Q6EYX5;B7S4Q6;Q9XQY1;Q3L1L0;A2T5L5;Q9TLJ8;Q9TLL5;Q9TLK3;Q95FM8;Q9FF03;Q71N61;Q29VB2;E1UZH9;Q9MRJ8;Q95AN2;Q8SLU4;Q9MTU5;Q9MTZ8;Q3ZU72;Q9GET4;Q9MW35;Q9TMV2;O98492;Q93Y44;B7S4P3;C0J3J3;Q95FQ3;Q9GER5;Q9MRK2;Q9MRF4;Q67H80;Q29S89;Q257C7;B8PRK4;B7S4V7;Q9MU78;O98412;Q5W4R8;Q6YN69;Q8SLT5;…	2967	183	CID		94.81	8.92328e-07		7	55		1	3002.54	-21.9152	13/291	pps_Arabidopsis_trypsin_rep3.mgf
	High	TVLIMELINNIAK	O98766;Q9MTV1;Q9MTY1;Q95FJ1;Q8SLS8;Q9MU12;Q9MRM9;Q9MRK7;Q9BA74;Q9MRM6;Q95FR1;Q8MBJ4;Q9MU01;O98770;Q9XQX8;Q9MTU3;Q9MTV9;Q95AE2;Q95FL9;Q67H63;Q6EYX5;B7S4Q6;Q9XQY1;Q67H82;A2T5L5;Q9TLJ8;Q9TLL5;Q9TLK3;Q95FM8;Q9FF03;Q71N61;Q29VB2;E1UZH9;Q9TLL3;Q9MRJ8;Q95AN2;Q9MTU5;Q9MTZ8;Q3ZU72;A8ASI2;Q9GET4;Q9MW35;Q9TMV2;O98492;Q93Y44;A8ASH2;B7S4P3;C0J3J3;Q95FQ3;Q9MRK2;Q95FM7;Q9MRF4;Q67H80;Q29S89;Q257C7;B8PRK4;Q9MU78;…	3602	239	CID		94.13	1.15292e-06		6	56		1	1471.82	-24.8572	11/121	pps_Arabidopsis_trypsin_rep3.mgf
	High	TVLImELINNIAK	O98766;Q9MTV1;Q9MTY1;Q95FJ1;Q8SLS8;Q9MU12;Q9MRM9;Q9MRK7;Q9BA74;Q9MRM6;Q95FR1;Q8MBJ4;Q9MU01;O98770;Q9XQX8;Q9MTU3;Q9MTV9;Q95AE2;Q95FL9;Q67H63;Q6EYX5;B7S4Q6;Q9XQY1;Q67H82;A2T5L5;Q9TLJ8;Q9TLL5;Q9TLK3;Q95FM8;Q9FF03;Q71N61;Q29VB2;E1UZH9;Q9TLL3;Q9MRJ8;Q95AN2;Q9MTU5;Q9MTZ8;Q3ZU72;A8ASI2;Q9GET4;Q9MW35;Q9TMV2;O98492;Q93Y44;A8ASH2;B7S4P3;C0J3J3;Q95FQ3;Q9MRK2;Q95FM7;Q9MRF4;Q67H80;Q29S89;Q257C7;B8PRK4;Q9MU78;…	3602	239	CID	M5(Oxidation)	84.49	1.02393e-05		5	56		1	1487.83	-13.3441	10/121	pps_Arabidopsis_trypsin_rep3.mgf
	High	GSITSIQAVYVPADDLTDPAPATTFAHLDATTVLSR	O98770;Q29VB8;Q9MTV9;A2T5L5;Q29VB2;Q9MW35;Q95FQ3;Q9MU78;O98412;Q6YN69;O98404;Q9MRL6;Q29VC3;C7SLZ3;P19366;Q95FW4;Q95FW9;Q9S6Z4;Q4KU64;D7KRE0;Q8MFX1;E0XD31;Q9MTZ1;Q8MFX9;B9U4L6;B9U4K5;Q95DY3;A9U8M5;Q9SBN9;Q6YN70;Q8M8T8;A9L9X3;Q95FX5;Q9TMQ1;A9L9T1;A9L9Y8;E0XD20;A9L9V2;A9L9Y2;B3SHD4;A9L9W0;A9L9U2;A9L9V9;Q9SC27;Q9XQN7;A9L9S9;Q95FT4	421	47	CID		74.42	8.01932e-05		4	55		1	3714.82	-16.8437	13/405	pps_Arabidopsis_trypsin_rep3.mgf
	High	IAQIIGPVLDVAFPPGK	O98766;Q95FJ1;Q95FR1;Q9MU01;O98770;Q6EYX5;Q67H82;Q9TLL5;Q95FM8;Q9TLL3;Q95AN2;Q9MTZ8;Q3ZU72;A8ASI2;Q95FM7;Q67H80;Q29S89;Q5W4R8;Q95FQ1;Q3ZU73;Q29VB0;Q9MRL5;Q95FL6;C0J3L2;Q9MRA6;Q9MRQ6;Q9SC46;O98490;Q9TLJ7;Q95FS7;Q29S86;Q9MRL6;Q95FM3;Q9XQZ0;Q3ZU69;Q29VC3;Q1PGD5;A3KLS6;P19366;Q95DV0;Q8WJG9;Q4KUA1;A9XUH0;Q8WJG8;Q9XQX3;Q95FV0;Q9SCE3;Q29V89;Q95FI7;Q95FV3;O98775;Q4KU64;A9QBY3;D7KRE0;Q95FQ5;Q4KU89;Q4VN39	595	57	CID		74.17	8.37869e-05		2	54		1	1735.01	-1.59727	18/163	pps_Arabidopsis_trypsin_rep3.mgf
	High	LSIFETGIKVVDLLAPYR	O98766;Q9MTV1;Q9MTY1;Q95FJ1;Q8SLS8;Q9MU12;Q9MRM9;Q95FR1;Q9XQY8;Q8MBJ4;Q9MU01;O98770;Q29VB8;Q9XQX8;Q95AE2;Q95FL9;B7S4Q6;Q95FI1;Q67H82;A2T5L5;Q9TLL5;Q9TLK3;Q95FM8;Q9FF03;Q71N61;Q29VB2;E1UZH9;Q9MRJ8;Q9GI23;Q95AN2;Q9MTU5;Q9MTZ8;Q3ZU72;A8ASI2;Q9GET4;Q9MW35;Q9TMV2;O98492;Q8HT82;Q93Y44;A8ASH2;B7S4P3;C0J3J3;Q95FQ3;Q8MBL0;Q95FM7;Q9MRF4;Q67H80;Q29S89;Q257C7;Q9MU78;O98412;Q5W4R8;Q6YN69;Q5J048;A8Y664;Q8SLT5;…	3727	204	CID		67.74	0.000422402		3	55	35	1	2034.15	-7.99277	11/180	pps_Arabidopsis_trypsin_rep3.mgf
	High	IAQIIGPVLDVAFPPGKMPNIYNALVVK	O98766;Q95FJ1;Q95FR1;Q9MU01;O98770;Q6EYX5;Q67H82;Q9TLL5;Q95FM8;Q9TLL3;Q95AN2;Q9MTZ8;Q3ZU72;A8ASI2;Q67H80;Q5W4R8;Q95FQ1;Q3ZU73;Q29VB0;Q9MRL5;Q9MRQ6;Q9SC46;O98490;Q9TLJ7;Q95FS7;Q29S86;Q9MRL6;Q3ZU69;Q29VC3;A3KLS6;P19366;Q95DV0;Q8WJG9;Q4KUA1;A9XUH0;Q9XQX3;Q95FV0;Q9SCE3;Q29V89;O98775;A9QBY3;D7KRE0;Q95FQ5;Q4KU89;Q4VN39	468	45	CID		59.41	0.0024475		2	54		1	2977.69	-2.71731	17/284	pps_Arabidopsis_trypsin_rep3.mgf
	High	KGSITSIQAVYVPADDLTDPAPATTFAHLDATTVLSR	O98770;Q29VB8;Q9MTV9;A2T5L5;Q29VB2;Q9MW35;Q95FQ3;Q9MU78;O98412;Q6YN69;O98404;Q9MRL6;Q29VC3;C7SLZ3;P19366;Q95FW4;Q95FW9;Q9S6Z4;D7KRE0;Q8MFX1;E0XD31;Q8MFX9;B9U4L6;B9U4K5;Q95DY3;A9U8M5;Q9SBN9;Q6YN70;Q8M8T8;A9L9X3;Q95FX5;Q9TMQ1;A9L9T1;A9L9Y8;E0XD20;A9L9V2;A9L9Y2;B3SHD4;A9L9W0;A9L9U2;A9L9V9;Q9SC27;Q9XQN7;A9L9S9;Q95FT4	402	45	CID		56.89	0.00451783		4	54		1	3842.91	-18.3042	11/427	pps_Arabidopsis_trypsin_rep3.mgf
	Medium	ELQDIIAILGLDELSEEDRLTVAR	O98766;Q9MTV1;Q9MTY1;Q95FJ1;Q9MU12;Q9MRK7;Q9BA74;Q95FR1;Q9XQY8;Q8MBJ4;Q9MU01;Q29VB8;Q9XQX8;Q9MTV9;Q95AE2;Q95FL9;Q67H63;Q6EYX5;B7S4Q6;Q9XQY1;Q3L1L0;A2T5L5;Q9TLJ8;Q9TLL5;Q9TLK3;Q95FM8;Q9FF03;Q71N61;Q29VB2;E1UZH9;Q9MRJ8;Q95AN2;Q8SLU4;Q9MTU5;Q9MTZ8;Q3ZU72;Q9GET4;Q9MW35;Q9TMV2;O98492;Q93Y44;B7S4P3;C0J3J3;Q95FQ3;Q9GER5;Q9MRK2;Q9MRF4;Q67H80;Q29S89;Q257C7;B8PRK4;B7S4V7;Q9MU78;O98412;Q5W4R8;Q6YN69;Q8SLT5;…	2972	184	CID		46.41	0.0651327		7	56		1	2711.38	-26.2987	12/269	pps_Arabidopsis_trypsin_rep3.mgf
	Low	GIYPAVDPLDSTSTmLQPR	O98766;Q9MTV1;Q95FJ1;Q8SLS8;Q9MU12;Q9MRM9;Q9MRK7;Q9BA74;Q9MRM6;Q95FR1;Q9XQY8;Q8MBJ4;Q9MU01;O98770;Q29VB8;Q9XQX8;Q9MTU3;Q9MTV9;Q95AE2;Q95FL9;Q67H63;Q6EYX5;B7S4Q6;Q95FI1;Q9XQY1;Q67H82;Q3L1L0;A2T5L5;Q9TLJ8;Q9TLL5;Q95FM8;Q9FF03;Q71N61;Q29VB2;E1UZH9;Q9TLL3;Q9MRJ8;Q9GI23;Q95AN2;Q8SLU4;Q9MTU5;Q9MTZ8;Q3ZU72;A8ASI2;Q9GET4;Q9MW35;Q9TMV2;O98492;Q8HT82;Q93Y44;A8ASH2;B7S4P3;C0J3J3;Q95FQ3;Q8MBL0;Q9GER5;Q9MRK2;…	2265	197	CID	M15(Oxidation)	40.5	0.245268	0	1	55	47	1	2076.99	-17.6343	9/167	pps_Arabidopsis_trypsin_rep3.mgf
	Low	ESGVINEQNIAESK	Q9MTV1;Q9MTY1;Q95FJ1;Q9MRM9;Q9MRM6;Q9XQY8;Q9MU01;O98770;Q29VB8;Q9XQX8;Q9MTU3;Q9MTV9;Q95FI1;Q9XQY1;Q67H82;A2T5L5;Q9TLJ8;Q9TLL5;Q95FM8;E1UZH9;Q9TLL3;Q9MRJ8;Q3ZU72;A8ASI2;Q9MW35;O98492;C0J3J3;Q95FQ3;Q9MRF4;Q67H80;Q29S89;Q257C7;Q5W4R8;Q6YN69;Q8SLT5;Q95FQ1;Q29VB0;A3KLS5;Q9MRU7;Q95FW7;Q9MRA6;O98418;Q8SLS1;Q8SLS2;Q9SC46;O98490;Q95FK8;Q9MTU8;Q9XQY6;Q9MRR6;Q29S86;Q9MRA2;Q9MRL6;Q9TLL7;Q95FM3;Q9MV64;Q9MTZ4;…	875	86	CID		39.51	0.27654		6	55		1	1517.73	-8.15279	17/145	pps_Arabidopsis_trypsin_rep3.mgf
	Low	LSIFETGIKVVDLLAPYRR	O98766;Q9MTV1;Q9MTY1;Q95FJ1;Q8SLS8;Q9MU12;Q9MRM9;Q95FR1;Q9XQY8;Q8MBJ4;Q9MU01;O98770;Q29VB8;Q9XQX8;Q95AE2;Q95FL9;B7S4Q6;Q95FI1;Q67H82;A2T5L5;Q9TLL5;Q9TLK3;Q95FM8;Q9FF03;Q71N61;Q29VB2;E1UZH9;Q9MRJ8;Q9GI23;Q95AN2;Q9MTU5;Q9MTZ8;Q3ZU72;A8ASI2;Q9GET4;Q9MW35;Q9TMV2;O98492;Q8HT82;Q93Y44;A8ASH2;B7S4P3;C0J3J3;Q95FQ3;Q8MBL0;Q95FM7;Q9MRF4;Q67H80;Q29S89;Q257C7;Q9MU78;O98412;Q5W4R8;Q6YN69;Q5J048;A8Y664;Q8SLT5;…	3721	203	CID		36.49	0.518393		3	55		1	2190.25	-7.21438	9/191	pps_Arabidopsis_trypsin_rep3.mgf
	Low	VALVYGQmNEPPGAR	Q9MTV1;Q9MTY1;Q95FJ1;Q9MU12;Q9MRM9;Q9MRK7;Q9BA74;Q9MRM6;Q95FR1;Q9XQY8;Q8MBJ4;Q9MU01;O98770;Q29VB8;Q9XQX8;Q9MTU3;Q9MTV9;Q95AE2;Q95FL9;Q67H63;Q6EYX5;B7S4Q6;Q95FI1;Q9XQY1;Q67H82;A2T5L5;Q9TLJ8;Q9TLL5;Q9TLK3;Q95FM8;Q9FF03;Q71N61;E1UZH9;Q9TLL3;Q9GI23;Q95AN2;Q8SLU4;Q9MTU5;Q9MTZ8;A8ASI2;Q9GET4;Q9MW35;Q9TMV2;O98492;Q8HT82;Q93Y44;A8ASH2;B7S4P3;C0J3J3;Q95FQ3;Q8MBL0;Q9GER5;Q9MRK2;Q95FM7;Q9MRF4;Q67H80;Q29S89;…	4104	240	CID	M8(Oxidation)	33.38	1.15463		5	55	39	1	1617.76	-28.8626	9/133	pps_Arabidopsis_trypsin_rep3.mgf
	Low	VVDLLAPYRR	O98766;Q9MTV1;Q9MTY1;Q95FJ1;Q8SLS8;Q9MU12;Q9MRM9;Q95FR1;Q9XQY8;Q8MBJ4;Q9MU01;O98770;Q29VB8;Q9XQX8;Q9MTV9;Q95AE2;Q95FL9;Q6EYX5;B7S4Q6;Q95FI1;Q67H82;A2T5L5;Q9TLL5;Q9TLK3;Q95FM8;Q9FF03;Q71N61;Q29VB2;E1UZH9;Q9TLL3;Q9MRJ8;Q9GI23;Q95AN2;Q9MTU5;Q9MTZ8;Q3ZU72;A8ASI2;Q9GET4;Q9MW35;Q9TMV2;O98492;Q8HT82;Q93Y44;A8ASH2;B7S4P3;C0J3J3;Q95FQ3;Q8MBL0;Q9GER5;Q95FM7;Q9MRF4;Q67H80;Q29S89;Q257C7;B8PRK4;Q9MU78;O98412;…	4066	235	CID		32.13	1.46474		3	55	40	1	1201.7	-8.33929	9/81	pps_Arabidopsis_trypsin_rep3.mgf
O98492	41.37	20	17	481	52.022	5.38916	930.631	ATP synthase beta subunit (Fragment) OS=Franklandia fucifolia GN=atpB PE=3 SV=1 - [O98492_9MAGN]
	Confidence Icon	Sequence	Protein Accessions	# Proteins	# Protein Groups	Activation Type	Modifications	IonScore	Exp Value	Δ Score	Rank	Identity High	Homology Threshold	Charge	m/z [Da]	ΔM [ppm]	Ions Matched	Spectrum File
	High	YKELQDIIAILGLDELSEEDR	O98766;Q9MTV1;Q9MTY1;Q95FJ1;Q9MU12;Q9MRM9;Q9MRK7;Q9BA74;Q9MRM6;Q95FR1;Q9XQY8;Q8MBJ4;Q9MU01;Q29VB8;Q9XQX8;Q9MTV9;Q95AE2;Q95FL9;Q67H63;Q6EYX5;B7S4Q6;Q95FI1;Q9XQY1;Q3L1L0;A2T5L5;Q9TLJ8;Q9TLL5;Q9TLK3;Q95FM8;Q9FF03;Q71N61;Q29VB2;E1UZH9;Q9MRJ8;Q95AN2;Q8SLU4;Q9MTU5;Q9MTZ8;Q3ZU72;Q9GET4;Q9MW35;Q9TMV2;O98492;Q8HT82;Q93Y44;B7S4P3;C0J3J3;Q95FQ3;Q9GER5;Q9MRK2;Q9MRF4;Q67H80;Q29S89;Q257C7;B8PRK4;B7S4V7;Q9MU78;…	3355	204	CID		170.28	2.54061e-14		7	55		1	2462.22	-18.76	18/233	pps_Arabidopsis_trypsin_rep3.mgf
	High	IFNVLGEPVDNLGPVDTR	O98766;Q9MTV1;Q9MTY1;Q8SLS8;Q9MU12;Q9BA74;Q95FR1;O98770;Q29VB8;Q9MTU3;Q95AE2;B7S4Q6;Q9XQY1;A2T5L5;Q9TLL5;Q9TLK3;Q95FM8;Q71N61;Q29VB2;E1UZH9;Q3ZU72;A8ASI2;Q9GET4;Q9MW35;Q9TMV2;O98492;Q8HT82;A8ASH2;B7S4P3;Q9GER5;Q9MRF4;Q257C7;B8PRK4;B7S4V7;Q9MU78;Q5W4R8;Q6YN69;Q5J048;Q8SLT5;Q9MRR7;Q3ZU73;A0AR48;Q9MRU7;Q9MRL5;O98595;Q95FL6;Q9MRA6;Q9MRQ6;Q8SLS2;O98404;Q9SC46;O98490;Q95FK8;Q9TLJ7;Q9MTU8;Q9MW37;Q9XQY6;…	1261	100	CID		157.3	5.06106e-13		2	55		1	1955.02	-1.26407	14/187	pps_Arabidopsis_trypsin_rep3.mgf
	High	DVNEQDVLLFIDNIFR	Q9MTY1;Q95FJ1;Q9MU12;Q9BA74;Q9MRM6;Q95FR1;Q9XQY8;Q8MBJ4;Q9MU01;Q29VB8;Q9XQX8;Q9MTU3;Q9MTV9;Q95AE2;Q95FL9;Q67H63;Q6EYX5;Q95FI1;Q67H82;Q3L1L0;A2T5L5;Q9TLJ8;Q9TLK3;Q95FM8;Q9FF03;E1UZH9;Q9MRJ8;Q9GI23;Q95AN2;Q8SLU4;Q9MTU5;Q9MTZ8;Q3ZU72;A8ASI2;Q9GET4;Q9MW35;Q9TMV2;O98492;Q8HT82;Q93Y44;A8ASH2;B7S4P3;C0J3J3;Q8MBL0;Q9GER5;Q9MRK2;Q95FM7;Q9MRF4;Q67H80;Q29S89;Q257C7;Q9MU78;O98412;Q5W4R8;A8Y664;Q8SLT5;Q95FQ1;…	2339	174	CID		143.27	1.29342e-11		3	55		1	1950.02	10.9596	15/172	pps_Arabidopsis_trypsin_rep3.mgf
	High	GIYPAVDPLDSTSTMLQPR	O98766;Q9MTV1;Q95FJ1;Q8SLS8;Q9MU12;Q9MRM9;Q9MRK7;Q9BA74;Q9MRM6;Q95FR1;Q9XQY8;Q8MBJ4;Q9MU01;O98770;Q29VB8;Q9XQX8;Q9MTU3;Q9MTV9;Q95AE2;Q95FL9;Q67H63;Q6EYX5;B7S4Q6;Q95FI1;Q9XQY1;Q67H82;Q3L1L0;A2T5L5;Q9TLJ8;Q9TLL5;Q95FM8;Q9FF03;Q71N61;Q29VB2;E1UZH9;Q9TLL3;Q9MRJ8;Q9GI23;Q95AN2;Q8SLU4;Q9MTU5;Q9MTZ8;Q3ZU72;A8ASI2;Q9GET4;Q9MW35;Q9TMV2;O98492;Q8HT82;Q93Y44;A8ASH2;B7S4P3;C0J3J3;Q95FQ3;Q8MBL0;Q9GER5;Q9MRK2;…	2265	197	CID		128.63	3.74874e-10		2	55		1	2061.01	-11.1165	14/167	pps_Arabidopsis_trypsin_rep3.mgf
	High	VALVYGQMNEPPGAR	Q9MTV1;Q9MTY1;Q95FJ1;Q9MU12;Q9MRM9;Q9MRK7;Q9BA74;Q9MRM6;Q95FR1;Q9XQY8;Q8MBJ4;Q9MU01;O98770;Q29VB8;Q9XQX8;Q9MTU3;Q9MTV9;Q95AE2;Q95FL9;Q67H63;Q6EYX5;B7S4Q6;Q95FI1;Q9XQY1;Q67H82;A2T5L5;Q9TLJ8;Q9TLL5;Q9TLK3;Q95FM8;Q9FF03;Q71N61;E1UZH9;Q9TLL3;Q9GI23;Q95AN2;Q8SLU4;Q9MTU5;Q9MTZ8;A8ASI2;Q9GET4;Q9MW35;Q9TMV2;O98492;Q8HT82;Q93Y44;A8ASH2;B7S4P3;C0J3J3;Q95FQ3;Q8MBL0;Q9GER5;Q9MRK2;Q95FM7;Q9MRF4;Q67H80;Q29S89;…	4104	240	CID		115.6	7.36178e-09		4	55		1	1601.78	-17.1192	11/133	pps_Arabidopsis_trypsin_rep3.mgf
	High	FVQAGSEVSALLGR	O98766;Q9MTV1;Q9MTY1;Q95FJ1;Q8SLS8;Q9MU12;Q9MRM9;Q9MRK7;Q9BA74;Q9MRM6;Q95FR1;Q9XQY8;Q8MBJ4;Q9MU01;O98770;Q29VB8;Q9XQX8;Q9MTU3;Q9MTV9;Q95AE2;Q95FL9;Q67H63;B7S4Q6;Q67H82;Q3L1L0;A2T5L5;Q9TLL5;Q9TLK3;Q95FM8;Q9FF03;Q71N61;Q29VB2;E1UZH9;Q9MRJ8;Q9GI23;Q95AN2;Q8SLU4;Q9MTU5;Q3ZU72;A8ASI2;Q9MW35;Q9TMV2;O98492;Q8HT82;B7S4P3;C0J3J3;Q95FQ3;Q8MBL0;Q9GER5;Q9MRK2;Q95FM7;Q9MRF4;Q67H80;Q29S89;Q257C7;B8PRK4;B7S4V7;…	3906	241	CID		111.74	1.75416e-08		2	55		1	1433.77	-3.89274	19/137	pps_Arabidopsis_trypsin_rep3.mgf
	High	SAPAFIQxDTKLSIFETGIK	O98492	1	1	CID	X8(N)	109.52	2.74346e-08		8	55		1	2180.19	13.457	21/213	pps_Arabidopsis_trypsin_rep3.mgf
	High	ELQDIIAILGLDELSEEDR	O98766;Q9MTV1;Q9MTY1;Q95FJ1;Q9MU12;Q9MRM9;Q9MRK7;Q9BA74;Q9MRM6;Q95FR1;Q9XQY8;Q8MBJ4;Q9MU01;Q29VB8;Q9XQX8;Q9MTV9;Q95AE2;Q95FL9;Q67H63;Q6EYX5;B7S4Q6;Q95FI1;Q9XQY1;Q3L1L0;A2T5L5;Q9TLJ8;Q9TLL5;Q9TLK3;Q95FM8;Q9FF03;Q71N61;Q29VB2;E1UZH9;Q9MRJ8;Q95AN2;Q8SLU4;Q9MTU5;Q9MTZ8;Q3ZU72;Q9GET4;Q9MW35;Q9TMV2;O98492;Q8HT82;Q93Y44;B7S4P3;C0J3J3;Q95FQ3;Q9GER5;Q9MRK2;Q9MRF4;Q67H80;Q29S89;Q257C7;B8PRK4;B7S4V7;Q9MU78;…	3363	205	CID		104.53	9.5563e-08		8	55		1	2171.09	-7.38425	18/211	pps_Arabidopsis_trypsin_rep3.mgf
	High	AHGGVSVFGGVGER	O98766;Q9MTV1;Q9MTY1;Q95FJ1;Q9MU12;Q9MRM9;Q9BA74;Q9MRM6;Q95FR1;Q9XQY8;Q8MBJ4;Q9MU01;O98770;Q29VB8;Q9XQX8;Q9MTU3;Q9MTV9;Q95AE2;Q95FL9;Q67H63;B7S4Q6;Q95FI1;Q9XQY1;Q67H82;A2T5L5;Q9TLJ8;Q9TLL5;Q9TLK3;Q71N61;Q29VB2;E1UZH9;Q9MRJ8;Q9MTU5;Q9MTZ8;Q3ZU72;A8ASI2;Q9GET4;Q9TMV2;O98492;Q8HT82;Q93Y44;A8ASH2;B7S4P3;C0J3J3;Q95FQ3;Q9GER5;Q9MRK2;Q95FM7;Q9MRF4;Q67H80;Q29S89;Q257C7;B8PRK4;B7S4V7;Q9MU78;O98412;Q5W4R8;…	3365	226	CID		102.33	1.46154e-07	0	1	55	44	1	1328.66	-6.03062	20/119	pps_Arabidopsis_trypsin_rep3.mgf
	High	YKELQDIIAILGLDELSEEDRLTVAR	O98766;Q9MTV1;Q9MTY1;Q95FJ1;Q9MU12;Q9MRK7;Q9BA74;Q95FR1;Q9XQY8;Q8MBJ4;Q9MU01;Q29VB8;Q9XQX8;Q9MTV9;Q95AE2;Q95FL9;Q67H63;Q6EYX5;B7S4Q6;Q9XQY1;Q3L1L0;A2T5L5;Q9TLJ8;Q9TLL5;Q9TLK3;Q95FM8;Q9FF03;Q71N61;Q29VB2;E1UZH9;Q9MRJ8;Q95AN2;Q8SLU4;Q9MTU5;Q9MTZ8;Q3ZU72;Q9GET4;Q9MW35;Q9TMV2;O98492;Q93Y44;B7S4P3;C0J3J3;Q95FQ3;Q9GER5;Q9MRK2;Q9MRF4;Q67H80;Q29S89;Q257C7;B8PRK4;B7S4V7;Q9MU78;O98412;Q5W4R8;Q6YN69;Q8SLT5;…	2967	183	CID		94.81	8.92328e-07		7	55		1	3002.54	-21.9152	13/291	pps_Arabidopsis_trypsin_rep3.mgf
	High	TVLIMELINNIAK	O98766;Q9MTV1;Q9MTY1;Q95FJ1;Q8SLS8;Q9MU12;Q9MRM9;Q9MRK7;Q9BA74;Q9MRM6;Q95FR1;Q8MBJ4;Q9MU01;O98770;Q9XQX8;Q9MTU3;Q9MTV9;Q95AE2;Q95FL9;Q67H63;Q6EYX5;B7S4Q6;Q9XQY1;Q67H82;A2T5L5;Q9TLJ8;Q9TLL5;Q9TLK3;Q95FM8;Q9FF03;Q71N61;Q29VB2;E1UZH9;Q9TLL3;Q9MRJ8;Q95AN2;Q9MTU5;Q9MTZ8;Q3ZU72;A8ASI2;Q9GET4;Q9MW35;Q9TMV2;O98492;Q93Y44;A8ASH2;B7S4P3;C0J3J3;Q95FQ3;Q9MRK2;Q95FM7;Q9MRF4;Q67H80;Q29S89;Q257C7;B8PRK4;Q9MU78;…	3602	239	CID		94.13	1.15292e-06		6	56		1	1471.82	-24.8572	11/121	pps_Arabidopsis_trypsin_rep3.mgf
	High	TVLImELINNIAK	O98766;Q9MTV1;Q9MTY1;Q95FJ1;Q8SLS8;Q9MU12;Q9MRM9;Q9MRK7;Q9BA74;Q9MRM6;Q95FR1;Q8MBJ4;Q9MU01;O98770;Q9XQX8;Q9MTU3;Q9MTV9;Q95AE2;Q95FL9;Q67H63;Q6EYX5;B7S4Q6;Q9XQY1;Q67H82;A2T5L5;Q9TLJ8;Q9TLL5;Q9TLK3;Q95FM8;Q9FF03;Q71N61;Q29VB2;E1UZH9;Q9TLL3;Q9MRJ8;Q95AN2;Q9MTU5;Q9MTZ8;Q3ZU72;A8ASI2;Q9GET4;Q9MW35;Q9TMV2;O98492;Q93Y44;A8ASH2;B7S4P3;C0J3J3;Q95FQ3;Q9MRK2;Q95FM7;Q9MRF4;Q67H80;Q29S89;Q257C7;B8PRK4;Q9MU78;…	3602	239	CID	M5(Oxidation)	84.49	1.02393e-05		5	56		1	1487.83	-13.3441	10/121	pps_Arabidopsis_trypsin_rep3.mgf
	High	LSIFETGIKVVDLLAPYR	O98766;Q9MTV1;Q9MTY1;Q95FJ1;Q8SLS8;Q9MU12;Q9MRM9;Q95FR1;Q9XQY8;Q8MBJ4;Q9MU01;O98770;Q29VB8;Q9XQX8;Q95AE2;Q95FL9;B7S4Q6;Q95FI1;Q67H82;A2T5L5;Q9TLL5;Q9TLK3;Q95FM8;Q9FF03;Q71N61;Q29VB2;E1UZH9;Q9MRJ8;Q9GI23;Q95AN2;Q9MTU5;Q9MTZ8;Q3ZU72;A8ASI2;Q9GET4;Q9MW35;Q9TMV2;O98492;Q8HT82;Q93Y44;A8ASH2;B7S4P3;C0J3J3;Q95FQ3;Q8MBL0;Q95FM7;Q9MRF4;Q67H80;Q29S89;Q257C7;Q9MU78;O98412;Q5W4R8;Q6YN69;Q5J048;A8Y664;Q8SLT5;…	3727	204	CID		67.74	0.000422402		3	55	35	1	2034.15	-7.99277	11/180	pps_Arabidopsis_trypsin_rep3.mgf
	Medium	ELQDIIAILGLDELSEEDRLTVAR	O98766;Q9MTV1;Q9MTY1;Q95FJ1;Q9MU12;Q9MRK7;Q9BA74;Q95FR1;Q9XQY8;Q8MBJ4;Q9MU01;Q29VB8;Q9XQX8;Q9MTV9;Q95AE2;Q95FL9;Q67H63;Q6EYX5;B7S4Q6;Q9XQY1;Q3L1L0;A2T5L5;Q9TLJ8;Q9TLL5;Q9TLK3;Q95FM8;Q9FF03;Q71N61;Q29VB2;E1UZH9;Q9MRJ8;Q95AN2;Q8SLU4;Q9MTU5;Q9MTZ8;Q3ZU72;Q9GET4;Q9MW35;Q9TMV2;O98492;Q93Y44;B7S4P3;C0J3J3;Q95FQ3;Q9GER5;Q9MRK2;Q9MRF4;Q67H80;Q29S89;Q257C7;B8PRK4;B7S4V7;Q9MU78;O98412;Q5W4R8;Q6YN69;Q8SLT5;…	2972	184	CID		46.41	0.0651327		7	56		1	2711.38	-26.2987	12/269	pps_Arabidopsis_trypsin_rep3.mgf
	Low	GIYPAVDPLDSTSTmLQPR	O98766;Q9MTV1;Q95FJ1;Q8SLS8;Q9MU12;Q9MRM9;Q9MRK7;Q9BA74;Q9MRM6;Q95FR1;Q9XQY8;Q8MBJ4;Q9MU01;O98770;Q29VB8;Q9XQX8;Q9MTU3;Q9MTV9;Q95AE2;Q95FL9;Q67H63;Q6EYX5;B7S4Q6;Q95FI1;Q9XQY1;Q67H82;Q3L1L0;A2T5L5;Q9TLJ8;Q9TLL5;Q95FM8;Q9FF03;Q71N61;Q29VB2;E1UZH9;Q9TLL3;Q9MRJ8;Q9GI23;Q95AN2;Q8SLU4;Q9MTU5;Q9MTZ8;Q3ZU72;A8ASI2;Q9GET4;Q9MW35;Q9TMV2;O98492;Q8HT82;Q93Y44;A8ASH2;B7S4P3;C0J3J3;Q95FQ3;Q8MBL0;Q9GER5;Q9MRK2;…	2265	197	CID	M15(Oxidation)	40.5	0.245268	0	1	55	47	1	2076.99	-17.6343	9/167	pps_Arabidopsis_trypsin_rep3.mgf
	Low	ESGVINEQNIAESK	Q9MTV1;Q9MTY1;Q95FJ1;Q9MRM9;Q9MRM6;Q9XQY8;Q9MU01;O98770;Q29VB8;Q9XQX8;Q9MTU3;Q9MTV9;Q95FI1;Q9XQY1;Q67H82;A2T5L5;Q9TLJ8;Q9TLL5;Q95FM8;E1UZH9;Q9TLL3;Q9MRJ8;Q3ZU72;A8ASI2;Q9MW35;O98492;C0J3J3;Q95FQ3;Q9MRF4;Q67H80;Q29S89;Q257C7;Q5W4R8;Q6YN69;Q8SLT5;Q95FQ1;Q29VB0;A3KLS5;Q9MRU7;Q95FW7;Q9MRA6;O98418;Q8SLS1;Q8SLS2;Q9SC46;O98490;Q95FK8;Q9MTU8;Q9XQY6;Q9MRR6;Q29S86;Q9MRA2;Q9MRL6;Q9TLL7;Q95FM3;Q9MV64;Q9MTZ4;…	875	86	CID		39.51	0.27654		6	55		1	1517.73	-8.15279	17/145	pps_Arabidopsis_trypsin_rep3.mgf
[truncated: 11,259 more rows]
