# Supplementary material for: Defining the Core Proteome of the Chloroplast Envelope Membranes
Source: Front Plant Sci. 2013 Feb 6;4:11. doi: 10.3389/fpls.2013.00011 (PMC3565376; doi:10.3389/fpls.2013.00011)
Supplement: Supplementary Tables S15–S57 — Raw data measured by nLC-MALDI MS/MS. Each excel sheet is grouped in two levels. The first level contains information for each identified accession ID. The first column gives the accession (UniProtKB, IMGAG, or EST-library by Franssen et al., 2012), the second column the coverage, the third column the number of peptide spectrum matches (#PSMs), the fourth column the number of peptides, the fifth column the number of amino acids (#AAs), the sixth column the molecular weight (MW in kDa), the seventh column the isoelectric point (pI), the eighth column the score, and the ninth column the description. The second level contains all peptide information for each accession ID. The second column gives the confidence icon (Low; Medium; High), the third column the peptide sequence, the fourth column the protein accessions, the fifth column the number of proteins, the sixth column the number of protein groups, the seventh column the activation type (Collision Induced Dissociation, CID), the eighth column the modifications, the ninth column the ion score, the 10th column the expectation value (exp. value), the 11th column the delta score (Δscore), the 12th column the rank, the 13th column the identity High, the 14th column the homology threshold, the 15th column the charge, the 16th column the mass to charge ratio in daltons (m/z), the 18th column the delta mass (ΔM, difference between the theoretical mass of the peptide and the experimental mass of the precursor ion), the 19th column the matched ions, and the 20th column the spectrum file. [file 38279_Schleiff_DataSheet10.ZIP › Table S21.xls]

## Sheet: Sheet1
Accession	Coverage	# PSMs	# Peptides	# AAs	MW [kDa]	calc. pI	Score	Description
P19366	75.9	40	31	498	53.9001	5.50342	1930.68	ATP synthase subunit beta, chloroplastic OS=Arabidopsis thaliana GN=atpB PE=1 SV=2 - [ATPB_ARATH]
	Confidence Icon	Sequence	Protein Accessions	# Proteins	# Protein Groups	Activation Type	Modifications	IonScore	Exp Value	Δ Score	Rank	Identity High	Homology Threshold	Charge	m/z [Da]	ΔM [ppm]	Ions Matched	Spectrum File
	High	DTLGQEINVTcEVQQLLGNNR	Q95FJ1;E1UZH9;P19366;Q95FW4;D7KRE0	24	5	CID	C11(Carbamidomethyl)	197.62	4.39659e-17	0	2	52		1	2401.14	-17.4981	19/223	pps_Arabidopsis_trypsin_rep4.mgf
	High	GMDVVDMGNPLSVPVGGATLGR	P19366;Q95FW4;Q9THU9;D7KRE0	17	4	CID		190.31	2.33885e-16	0.7	1	52		1	2142.09	10.2557	18/229	pps_Arabidopsis_trypsin_rep4.mgf
	High	YKELQDIIAILGLDELSEEDR	O98766;Q9TLK6;Q9MTW0;Q95FJ1;Q9MU12;Q9MT57;Q9MRM9;Q9MRK7;Q9BA74;Q9MRM6;Q95FR1;Q9XQY8;Q9MU01;Q9MRK1;Q29VB8;Q9XQX8;Q9XQN1;Q9MTV9;Q95FT8;Q95FL9;Q67H63;Q6EYX5;B7S4Q6;O98424;Q95FI1;Q9XQY1;Q3L1L0;A2T5L5;Q9TLJ8;Q9TLL5;Q9TLK3;Q9MT58;Q95FM8;Q9FF03;Q71N61;Q29VB2;E1UZH9;Q9MRJ8;Q95AN2;Q9MTU5;Q9MTZ8;Q67H60;Q3ZU72;Q9GET4;Q9MW35;Q9TMV2;O98523;O98492;Q8HT82;Q93Y44;B7S4P3;C0J3J3;O98408;Q8MBH7;Q9MRF4;Q9MRG7;Q9XQI9;…	3355	224	CID		179.31	3.17472e-15		7	53		1	2462.25	-6.24487	17/233	pps_Arabidopsis_trypsin_rep4.mgf
	High	DVNEQDVLLFIDNIFR	Q9TLK6;Q9MTW0;Q95FJ1;Q9MU12;Q9MT57;Q9BA74;Q9MRM6;Q95FR1;Q9XQY8;Q9MU01;Q9MRK1;Q29VB8;Q9XQX8;Q9MTU3;Q9XQN1;Q9MTV9;Q95FT8;Q95FL9;Q67H63;Q6EYX5;Q95FI1;Q67H82;Q3L1L0;A2T5L5;Q9TLJ8;Q9TLK3;Q9MT58;Q95FM8;Q9FF03;E1UZH9;Q9MRJ8;Q9GI23;Q95AN2;Q9MTU5;Q9MTZ8;Q67H60;Q3ZU72;A8ASI2;Q9GET4;Q9MW35;Q9TMV2;O98523;O98492;Q8HT82;Q93Y44;A8ASH2;B7S4P3;C0J3J3;Q8MBL0;Q95FM7;Q9MRF4;Q9MRG7;Q9XQI9;Q67H80;Q29S89;Q257C7;A0AR40;…	2339	186	CID		172.19	1.24525e-14		3	52		1	1950.15	76.8888	15/172	pps_Arabidopsis_trypsin_rep4.mgf
	High	SAPAFIELDTKLSIFETGIK	O98770;Q29VB8;Q9XQY1;O98408;C7SLZ3;P19366;Q9S6Z4;E0XD31;Q9MTZ1;B9U4K5;Q95DY3;A9U8M5;Q6ENG7;Q8MC72;A9L9U8;A9L9S3;E0XD16;Q9TLL9;A9L9X3;A9L9Y4;A9L9X9;A9L9Y6;A9L9T1;A9L9V1;A9L9Y8;A9L9V2;A9L9Y2;B3SHD4;A9L9V9;A9L9S9;A9L9W8	176	31	CID		169.14	3.10446e-14	0	1	52		1	2180.15	-13.862	28/205	pps_Arabidopsis_trypsin_rep4.mgf
	High	MPSAVGYQPTLSTEMGTLQER	Q9MRM6;Q9MTU3;O98424;Q3L1L0;A2T5L5;Q9TLL5;E1UZH9;Q9MTZ8;O98408;Q95FM7;Q257C7;A0AR40;Q9TMU6;O98412;Q29VB0;Q9MRL5;Q95FL6;Q8MBK2;Q8SLS2;Q67H62;Q9MTU8;C8YPI1;Q9GI19;Q9MRR6;Q95FM3;Q9MTZ4;Q9XQY2;Q9SC47;Q9MRW3;P19366;Q9MRG6;Q95FW9;Q9THU9;A9XUH0;Q3ZMJ5;Q8MBI2;A9QAU1;D7KRE0;Q8MBI0;E0XD31;Q8WH97;Q5YGM9;Q9SBN9;Q5UVH1;Q6YN70;Q09RD3;Q09RB6;A1XXL0;E0XD16;Q09RD9;Q95FL0;B2BI37;Q5UVF9;Q5YGJ5;Q5YGN7;Q9SC27;Q5YGK8;…	571	59	CID		166.59	6.04929e-14		2	53		1	2296.12	11.2793	18/221	pps_Arabidopsis_trypsin_rep4.mgf
	High	IFNVLGEPVDNLGPVDTR	O98766;Q9MTW0;Q8SLS8;Q9MU12;Q9MT57;Q9BA74;Q95FR1;Q9MRK1;O98770;Q29VB8;Q9MTU3;Q9XQN1;B7S4Q6;O98424;Q9XQY1;A2T5L5;Q9TLL5;Q9TLK3;Q9MT58;Q95FM8;Q71N61;Q29VB2;E1UZH9;Q67H60;Q3ZU72;A8ASI2;Q9GET4;Q9MW35;Q9TMV2;O98523;O98492;Q8HT82;A8ASH2;B7S4P3;Q9MRF4;Q9MRG7;Q257C7;A0AR40;B8PRK4;B7S4V7;Q9MU78;Q5W4R8;A7X7I3;Q8SLT5;Q9MRR7;Q9BA90;Q9MRU7;Q9MRL5;Q9MRN4;Q9TLJ9;O98595;Q95FL6;Q9MRA6;Q8SLS2;O98404;O98490;O98583;…	1261	106	CID		157.33	4.97305e-13		2	53		1	1955.04	7.48257	14/187	pps_Arabidopsis_trypsin_rep4.mgf
	High	DVNEQDVLLFIDNIFR	Q9TLK6;Q9MTW0;Q95FJ1;Q9MU12;Q9MT57;Q9BA74;Q9MRM6;Q95FR1;Q9XQY8;Q9MU01;Q9MRK1;Q29VB8;Q9XQX8;Q9MTU3;Q9XQN1;Q9MTV9;Q95FT8;Q95FL9;Q67H63;Q6EYX5;Q95FI1;Q67H82;Q3L1L0;A2T5L5;Q9TLJ8;Q9TLK3;Q9MT58;Q95FM8;Q9FF03;E1UZH9;Q9MRJ8;Q9GI23;Q95AN2;Q9MTU5;Q9MTZ8;Q67H60;Q3ZU72;A8ASI2;Q9GET4;Q9MW35;Q9TMV2;O98523;O98492;Q8HT82;Q93Y44;A8ASH2;B7S4P3;C0J3J3;Q8MBL0;Q95FM7;Q9MRF4;Q9MRG7;Q9XQI9;Q67H80;Q29S89;Q257C7;A0AR40;…	2339	186	CID		142.96	1.38679e-11		3	53		1	1950.02	11.7688	15/172	pps_Arabidopsis_trypsin_rep4.mgf
	High	GIYPAVDPLDSTSTMLQPR	O98766;Q9TLK6;Q9MTW0;Q95FJ1;Q8SLS8;Q9MU12;Q9MT57;Q9MRM9;Q9MRK7;Q9BA74;Q9MRM6;Q95FR1;Q9XQY8;Q9MU01;Q9MRK1;O98770;Q29VB8;Q9XQX8;Q9MTU3;Q9XQN1;Q9MTV9;Q95FT8;Q95FL9;Q67H63;Q6EYX5;B7S4Q6;O98424;Q95FI1;Q9XQY1;Q67H82;Q3L1L0;A2T5L5;Q9TLJ8;Q9TLL5;Q95FM8;Q9FF03;Q71N61;Q29VB2;E1UZH9;Q9TLL3;Q9MRJ8;Q9GI23;Q95AN2;Q9MTU5;Q9MTZ8;Q67H60;Q3ZU72;A8ASI2;Q9GET4;Q9MW35;Q9TMV2;O98523;O98492;Q8HT82;Q93Y44;A8ASH2;B7S4P3;…	2265	218	CID		128.89	3.56635e-10		2	53		1	2061.07	18.0049	14/167	pps_Arabidopsis_trypsin_rep4.mgf
	High	IVGEEHYETAQQVK	P19366;Q95FW4;Q95FW9;Q9THU9;A9XUH0;D7KRE0;Q9MU37	35	7	CID		122.21	1.49632e-09		3	52		1	1630.8	-3.48374	20/125	pps_Arabidopsis_trypsin_rep4.mgf
	High	LSIFETGIKVVDLLAPYR	O98766;Q9TLK6;Q9MTW0;Q95FJ1;Q8SLS8;Q9MU12;Q9MT57;Q9MRM9;Q95FR1;Q9XQY8;Q9MU01;Q9MRK1;O98770;Q29VB8;Q9XQX8;Q95FT8;Q95FL9;B7S4Q6;O98424;Q95FI1;Q67H82;A2T5L5;Q9TLL5;Q9TLK3;Q9MT58;Q95FM8;Q9FF03;Q71N61;Q29VB2;E1UZH9;Q9MRJ8;Q9GI23;Q95AN2;Q9MTU5;Q9MTZ8;Q67H60;Q3ZU72;A8ASI2;Q9GET4;Q9MW35;Q9TMV2;O98523;O98492;Q8HT82;Q93Y44;A8ASH2;B7S4P3;C0J3J3;O98408;Q8MBL0;Q95FM7;Q8MBH7;Q9MRF4;Q9MRG7;Q9XQI9;Q67H80;Q29S89;…	3727	228	CID		117.4	3.92801e-09	0	2	52		1	2034.19	11.6109	14/180	pps_Arabidopsis_trypsin_rep4.mgf
	High	FVQAGSEVSALLGR	O98766;Q9TLK6;Q9MTW0;Q95FJ1;Q8SLS8;Q9MU12;Q9MRM9;Q9MRK7;Q9BA74;Q9MRM6;Q95FR1;Q9XQY8;Q9MU01;Q9MRK1;O98770;Q29VB8;Q9XQX8;Q9MTU3;Q9XQN1;Q9MTV9;Q95FT8;Q95FL9;Q67H63;B7S4Q6;O98424;Q67H82;Q3L1L0;A2T5L5;Q9TLL5;Q9TLK3;Q9MT58;Q95FM8;Q9FF03;Q71N61;Q29VB2;E1UZH9;Q9MRJ8;Q9GI23;Q95AN2;Q9MTU5;Q67H60;Q3ZU72;A8ASI2;Q9MW35;Q9TMV2;O98523;O98492;Q8HT82;B7S4P3;C0J3J3;O98408;Q8MBL0;Q95FM7;Q8MBH7;Q9MRF4;Q9MRG7;Q9XQI9;…	3906	267	CID		113.14	1.17658e-08		2	52		1	1433.81	25.8883	12/137	pps_Arabidopsis_trypsin_rep4.mgf
	High	VALVYGQMNEPPGAR	Q9TLK6;Q9MTW0;Q95FJ1;Q9MU12;Q9MT57;Q9MRM9;Q9MRK7;Q9BA74;Q9MRM6;Q95FR1;Q9XQY8;Q9MU01;Q9MRK1;O98770;Q29VB8;Q9XQX8;Q9MTU3;Q9XQN1;Q9MTV9;Q95FT8;Q95FL9;Q67H63;Q6EYX5;B7S4Q6;O98424;Q95FI1;Q9XQY1;Q67H82;A2T5L5;Q9TLJ8;Q9TLL5;Q9TLK3;Q9MT58;Q95FM8;Q9FF03;Q71N61;E1UZH9;Q9TLL3;Q9GI23;Q95AN2;Q9MTU5;Q9MTZ8;Q67H60;A8ASI2;Q9GET4;Q9MW35;Q9TMV2;O98523;O98492;Q8HT82;Q93Y44;A8ASH2;B7S4P3;C0J3J3;O98408;Q8MBL0;Q95FM7;…	4104	269	CID		108.43	3.91415e-08		4	53		1	1601.83	9.97531	11/133	pps_Arabidopsis_trypsin_rep4.mgf
	High	ELQDIIAILGLDELSEEDR	O98766;Q9TLK6;Q9MTW0;Q95FJ1;Q9MU12;Q9MT57;Q9MRM9;Q9MRK7;Q9BA74;Q9MRM6;Q95FR1;Q9XQY8;Q9MU01;Q9MRK1;Q29VB8;Q9XQX8;Q9XQN1;Q9MTV9;Q95FT8;Q95FL9;Q67H63;Q6EYX5;B7S4Q6;O98424;Q95FI1;Q9XQY1;Q3L1L0;A2T5L5;Q9TLJ8;Q9TLL5;Q9TLK3;Q9MT58;Q95FM8;Q9FF03;Q71N61;Q29VB2;E1UZH9;Q9MRJ8;Q95AN2;Q9MTU5;Q9MTZ8;Q67H60;Q3ZU72;Q9GET4;Q9MW35;Q9TMV2;O98523;O98492;Q8HT82;Q93Y44;B7S4P3;C0J3J3;O98408;Q8MBH7;Q9MRF4;Q9MRG7;Q9XQI9;…	3363	225	CID		108.21	4.06838e-08		8	53		1	2171.13	8.92585	18/211	pps_Arabidopsis_trypsin_rep4.mgf
	High	TVLIMELINNIAK	O98766;Q9TLK6;Q9MTW0;Q95FJ1;Q8SLS8;Q9MU12;Q9MT57;Q9MRM9;Q9MRK7;Q9BA74;Q9MRM6;Q95FR1;Q9MU01;Q9MRK1;O98770;Q9XQX8;Q9MTU3;Q9MTV9;Q95FT8;Q95FL9;Q67H63;Q6EYX5;B7S4Q6;O98424;Q9XQY1;Q67H82;A2T5L5;Q9TLJ8;Q9TLL5;Q9TLK3;Q9MT58;Q95FM8;Q9FF03;Q71N61;Q29VB2;E1UZH9;Q9TLL3;Q9MRJ8;Q95AN2;Q9MTU5;Q9MTZ8;Q3ZU72;A8ASI2;Q9GET4;Q9MW35;Q9TMV2;O98523;O98492;Q93Y44;A8ASH2;B7S4P3;C0J3J3;O98408;Q95FM7;Q8MBH7;Q9MRF4;Q9MRG7;…	3602	266	CID		107.41	4.50584e-08		4	52		1	1471.87	13.0845	10/121	pps_Arabidopsis_trypsin_rep4.mgf
	High	TNPTTSNPEVSIR	P19366	3	1	CID		101.57	1.7996e-07	0.627451	1	52		1	1415.71	1.72966	10/140	pps_Arabidopsis_trypsin_rep4.mgf
	High	AHGGVSVFGGVGER	O98766;Q9TLK6;Q9MTW0;Q95FJ1;Q9MU12;Q9MT57;Q9MRM9;Q9BA74;Q9MRM6;Q95FR1;Q9XQY8;Q9MU01;Q9MRK1;O98770;Q29VB8;Q9XQX8;Q9MTU3;Q9XQN1;Q9MTV9;Q95FT8;Q95FL9;Q67H63;B7S4Q6;O98424;Q95FI1;Q9XQY1;Q67H82;A2T5L5;Q9TLJ8;Q9TLL5;Q9TLK3;Q9MT58;Q71N61;Q29VB2;E1UZH9;Q9MRJ8;Q9MTU5;Q9MTZ8;Q3ZU72;A8ASI2;Q9GET4;Q9TMV2;O98523;O98492;Q8HT82;Q93Y44;A8ASH2;B7S4P3;C0J3J3;O98408;Q95FM7;Q8MBH7;Q9MRF4;Q9MRG7;Q9XQI9;Q67H80;Q29S89;…	3365	247	CID		97.41	4.72361e-07	0	1	53	40	1	1328.71	29.262	12/119	pps_Arabidopsis_trypsin_rep4.mgf
	High	IAQIIGPVLDVAFPPGK	O98766;Q9TLK6;Q95FJ1;Q95FR1;Q9MU01;O98770;Q95FT8;Q6EYX5;Q67H82;Q9TLL5;Q95FM8;Q9TLL3;Q95AN2;Q9MTZ8;Q3ZU72;A8ASI2;Q95FM7;Q67H80;Q29S89;Q5W4R8;Q95FQ1;Q29VB0;Q9MRL5;Q9MRN4;Q95FL6;C0J3L2;Q9MRA6;O98490;Q9TLJ7;Q95FS7;Q9MRL6;Q95FM3;Q9XQZ0;Q3ZU69;Q29VC3;A3KLS6;P19366;Q95DV0;Q9THU9;Q8WJG9;A9XUH0;Q8WJG8;Q9XQX3;Q29V89;Q95FV3;O98775;Q4KU64;A9QBY3;D7KRE0;Q95FQ5;Q4VN14	595	51	CID		92.92	1.26871e-06		2	52		1	1734.98	-21.4823	11/163	pps_Arabidopsis_trypsin_rep4.mgf
	High	GFNLILSGEFDSLPEQAFYLVGNIDEATAK	P19366	3	1	CID		87.78	4.05566e-06	0.181818	1	52		1	3258.65	8.97571	21/330	pps_Arabidopsis_trypsin_rep4.mgf
	High	YKELQDIIAILGLDELSEEDRLTVAR	O98766;Q9TLK6;Q9MTW0;Q95FJ1;Q9MU12;Q9MT57;Q9MRK7;Q9BA74;Q95FR1;Q9XQY8;Q9MU01;Q9MRK1;Q29VB8;Q9XQX8;Q9XQN1;Q9MTV9;Q95FT8;Q95FL9;Q67H63;Q6EYX5;B7S4Q6;O98424;Q9XQY1;Q3L1L0;A2T5L5;Q9TLJ8;Q9TLL5;Q9TLK3;Q9MT58;Q95FM8;Q9FF03;Q71N61;Q29VB2;E1UZH9;Q9MRJ8;Q95AN2;Q9MTU5;Q9MTZ8;Q67H60;Q3ZU72;Q9GET4;Q9MW35;Q9TMV2;O98523;O98492;Q93Y44;B7S4P3;C0J3J3;O98408;Q8MBH7;Q9MRF4;Q9MRG7;Q9XQI9;Q67H80;Q29S89;Q257C7;A0AR40;…	2967	200	CID		87.69	4.41668e-06		7	53		1	3002.63	8.26545	15/291	pps_Arabidopsis_trypsin_rep4.mgf
	High	GRDTLGQEINVTcEVQQLLGNNR	Q95FJ1;E1UZH9;P19366;Q95FW4;D7KRE0	24	5	CID	C13(Carbamidomethyl)	80	2.56185e-05	0	2	52		1	2614.25	-20.2755	12/249	pps_Arabidopsis_trypsin_rep4.mgf
	High	ELQDIIAILGLDELSEEDRLTVAR	O98766;Q9TLK6;Q9MTW0;Q95FJ1;Q9MU12;Q9MT57;Q9MRK7;Q9BA74;Q95FR1;Q9XQY8;Q9MU01;Q9MRK1;Q29VB8;Q9XQX8;Q9XQN1;Q9MTV9;Q95FT8;Q95FL9;Q67H63;Q6EYX5;B7S4Q6;O98424;Q9XQY1;Q3L1L0;A2T5L5;Q9TLJ8;Q9TLL5;Q9TLK3;Q9MT58;Q95FM8;Q9FF03;Q71N61;Q29VB2;E1UZH9;Q9MRJ8;Q95AN2;Q9MTU5;Q9MTZ8;Q67H60;Q3ZU72;Q9GET4;Q9MW35;Q9TMV2;O98523;O98492;Q93Y44;B7S4P3;C0J3J3;O98408;Q8MBH7;Q9MRF4;Q9MRG7;Q9XQI9;Q67H80;Q29S89;Q257C7;A0AR40;…	2972	201	CID		77.17	5.41909e-05		7	53		1	2711.42	-10.9947	12/269	pps_Arabidopsis_trypsin_rep4.mgf
	High	SAPAFIELDTK	O98770;Q29VB8;Q9XQY1;O98408;C7SLZ3;P19366;Q9S6Z4;E0XD31;Q9MTZ1;B9U4K5;Q95DY3;A9U8M5;Q6ENG7;Q8MC72;A9L9U8;A9L9S3;E0XD16;Q9TLL9;A9L9X3;A9L9Y4;A9L9X9;A9L9Y6;A9L9T1;A9L9V1;A9L9Y8;A9L9V2;A9L9Y2;B3SHD4;A9L9W0;A9L9V9;A9L9S9;A9L9W8	188	32	CID		74.7	7.96352e-05	0	1	52		1	1191.65	17.8398	18/99	pps_Arabidopsis_trypsin_rep4.mgf
	High	LSIFETGIKVVDLLAPYRR	O98766;Q9TLK6;Q9MTW0;Q95FJ1;Q8SLS8;Q9MU12;Q9MT57;Q9MRM9;Q95FR1;Q9XQY8;Q9MU01;Q9MRK1;O98770;Q29VB8;Q9XQX8;Q95FT8;Q95FL9;B7S4Q6;O98424;Q95FI1;Q67H82;A2T5L5;Q9TLL5;Q9TLK3;Q9MT58;Q95FM8;Q9FF03;Q71N61;Q29VB2;E1UZH9;Q9MRJ8;Q9GI23;Q95AN2;Q9MTU5;Q9MTZ8;Q67H60;Q3ZU72;A8ASI2;Q9GET4;Q9MW35;Q9TMV2;O98523;O98492;Q8HT82;Q93Y44;A8ASH2;B7S4P3;C0J3J3;O98408;Q8MBL0;Q95FM7;Q8MBH7;Q9MRF4;Q9MRG7;Q9XQI9;Q67H80;Q29S89;…	3721	227	CID		65.96	0.000488177		3	51		1	2190.29	12.6005	11/191	pps_Arabidopsis_trypsin_rep4.mgf
	High	VGLTALTMAEYFR	O98766;Q9TLK6;Q95FJ1;Q8SLS8;Q9MU12;Q9MT57;Q9MRM9;Q9MRK7;Q9BA74;Q9MRM6;Q95FR1;Q9XQY8;Q9MU01;Q9MRK1;O98770;Q29VB8;Q9XQX8;Q9MTU3;Q9XQN1;Q9MTV9;Q95FT8;Q95FL9;Q67H63;Q6EYX5;B7S4Q6;O98424;Q95FI1;Q9XQY1;Q67H82;Q3L1L0;A2T5L5;Q9TLJ8;Q9TLL5;Q9MT58;Q95FM8;Q9FF03;Q71N61;E1UZH9;Q9MRJ8;Q9GI23;Q95AN2;Q9MTU5;Q9MTZ8;Q67H60;Q3ZU72;A8ASI2;Q9GET4;Q9MW35;Q9TMV2;O98523;O98492;Q8HT82;Q93Y44;A8ASH2;B7S4P3;C0J3J3;O98408;…	3375	267	CID		65.69	0.00085289		2	53		1	1471.75	-8.51001	10/111	pps_Arabidopsis_trypsin_rep4.mgf
	High	DTLGQEINVTCEVQQLLGNNR	Q95FJ1;E1UZH9;P19366;Q95FW4;D7KRE0	24	5	CID		59.98	0.00253018		5	52		1	2344.11	-20.4134	11/223	pps_Arabidopsis_trypsin_rep4.mgf
	High	TVLImELINNIAK	O98766;Q9TLK6;Q9MTW0;Q95FJ1;Q8SLS8;Q9MU12;Q9MT57;Q9MRM9;Q9MRK7;Q9BA74;Q9MRM6;Q95FR1;Q9MU01;Q9MRK1;O98770;Q9XQX8;Q9MTU3;Q9MTV9;Q95FT8;Q95FL9;Q67H63;Q6EYX5;B7S4Q6;O98424;Q9XQY1;Q67H82;A2T5L5;Q9TLJ8;Q9TLL5;Q9TLK3;Q9MT58;Q95FM8;Q9FF03;Q71N61;Q29VB2;E1UZH9;Q9TLL3;Q9MRJ8;Q95AN2;Q9MTU5;Q9MTZ8;Q3ZU72;A8ASI2;Q9GET4;Q9MW35;Q9TMV2;O98523;O98492;Q93Y44;A8ASH2;B7S4P3;C0J3J3;O98408;Q95FM7;Q8MBH7;Q9MRF4;Q9MRG7;…	3602	266	CID	M5(Oxidation)	54.15	0.00989016		5	52		1	1487.86	8.83395	7/121	pps_Arabidopsis_trypsin_rep4.mgf
	Medium	KGSITSIQAVYVPADDLTDPAPATTFAHLDATTVLSR	O98770;Q29VB8;Q9MTV9;A2T5L5;Q29VB2;Q9MW35;O98408;Q9MU78;O98412;Q95D38;O98404;Q9MRL6;Q29VC3;C7SLZ3;P19366;Q95FW4;Q95FW9;Q9THU9;Q9S6Z4;Q8MFY0;D7KRE0;Q8MFX1;E0XD31;Q8MFX9;B9U4L6;B9U4K5;Q95DY3;A9U8M5;Q6ENG7;Q9SBN9;Q6YN70;E0XD16;Q8M8T8;Q9TLL9;A9L9X3;A9L9Y6;Q95FX5;Q9TMQ1;A9L9T1;A9L9V1;A9L9Y8;A9L9V2;A9L9Y2;B3SHD4;A9L9W0;A9L9U2;A9L9V9;Q9SC27;Q9XQN7;A9L9S9;Q95FT4	402	51	CID		51.01	0.0174869		3	52		1	3842.84	-37.3009	10/427	pps_Arabidopsis_trypsin_rep4.mgf
	Medium	GMDVVDmGNPLSVPVGGATLGR	P19366;Q95FW4;Q9THU9;D7KRE0	17	4	CID	M7(Oxidation)	50.37	0.0235699	0.4	1	52	43	1	2158.1	14.8064	10/229	pps_Arabidopsis_trypsin_rep4.mgf
	Medium	VVDLLAPYR	O98766;Q9TLK6;Q9MTW0;Q95FJ1;Q8SLS8;Q9MU12;Q9MT57;Q9MRM9;Q95FR1;Q9XQY8;Q9MU01;Q9MRK1;O98770;Q29VB8;Q9XQX8;Q9XQN1;Q9MTV9;Q95FT8;Q95FL9;Q6EYX5;B7S4Q6;O98424;Q95FI1;Q67H82;A2T5L5;Q9TLL5;Q9TLK3;Q9MT58;Q95FM8;Q9FF03;Q71N61;Q29VB2;E1UZH9;Q9TLL3;Q9MRJ8;Q9GI23;Q95AN2;Q9MTU5;Q9MTZ8;Q67H60;Q3ZU72;A8ASI2;Q9GET4;Q9MW35;Q9TMV2;O98523;O98492;Q8HT82;Q93Y44;A8ASH2;B7S4P3;C0J3J3;O98408;Q8MBL0;Q95FM7;Q8MBH7;Q9MRF4;…	4078	266	CID		47.67	0.0398271		3	52	38	1	1045.63	24.8642	7/70	pps_Arabidopsis_trypsin_rep4.mgf
	Low	mPSAVGYQPTLSTEMGTLQER	Q9MRM6;Q9MTU3;O98424;Q3L1L0;A2T5L5;Q9TLL5;E1UZH9;Q9MTZ8;O98408;Q95FM7;Q257C7;A0AR40;Q9TMU6;O98412;Q29VB0;Q9MRL5;Q95FL6;Q8MBK2;Q8SLS2;Q67H62;Q9MTU8;C8YPI1;Q9GI19;Q9MRR6;Q95FM3;Q9MTZ4;Q9XQY2;Q9SC47;Q9MRW3;P19366;Q9MRG6;Q95FW9;Q9THU9;A9XUH0;Q3ZMJ5;Q8MBI2;A9QAU1;D7KRE0;Q8MBI0;E0XD31;Q8WH97;Q5YGM9;Q9SBN9;Q5UVH1;Q6YN70;Q09RD3;Q09RB6;A1XXL0;E0XD16;Q09RD9;Q95FL0;B2BI37;Q5UVF9;Q5YGJ5;Q5YGN7;Q9SC27;Q5YGK8;…	571	59	CID	M1(Oxidation)	39.32	0.298947		2	52		1	2312.1	5.76315	7/221	pps_Arabidopsis_trypsin_rep4.mgf
	Low	TVLImELINNIAK	O98766;Q9TLK6;Q9MTW0;Q95FJ1;Q8SLS8;Q9MU12;Q9MT57;Q9MRM9;Q9MRK7;Q9BA74;Q9MRM6;Q95FR1;Q9MU01;Q9MRK1;O98770;Q9XQX8;Q9MTU3;Q9MTV9;Q95FT8;Q95FL9;Q67H63;Q6EYX5;B7S4Q6;O98424;Q9XQY1;Q67H82;A2T5L5;Q9TLJ8;Q9TLL5;Q9TLK3;Q9MT58;Q95FM8;Q9FF03;Q71N61;Q29VB2;E1UZH9;Q9TLL3;Q9MRJ8;Q95AN2;Q9MTU5;Q9MTZ8;Q3ZU72;A8ASI2;Q9GET4;Q9MW35;Q9TMV2;O98523;O98492;Q93Y44;A8ASH2;B7S4P3;C0J3J3;O98408;Q95FM7;Q8MBH7;Q9MRF4;Q9MRG7;…	3602	266	CID	M5(Oxidation)	38.31	0.448231		5	53	44	1	1487.8	-34.8453	10/121	pps_Arabidopsis_trypsin_rep4.mgf
	Low	IAQIIGPVLDVAFPPGKMPNIYNALVVK	O98766;Q95FJ1;Q95FR1;Q9MU01;O98770;Q6EYX5;Q67H82;Q9TLL5;Q95FM8;Q9TLL3;Q95AN2;Q9MTZ8;Q3ZU72;A8ASI2;Q67H80;Q5W4R8;Q95FQ1;Q29VB0;Q9MRL5;Q9MRN4;O98490;Q9TLJ7;Q95FS7;Q9MRL6;Q3ZU69;Q29VC3;A3KLS6;P19366;Q95DV0;Q9THU9;Q8WJG9;A9XUH0;Q9XQX3;Q29V89;O98775;A9QBY3;D7KRE0;Q95FQ5;Q4VN14	468	39	CID		34.96	0.723187		3	52	43	1	2977.66	-11.5162	14/284	pps_Arabidopsis_trypsin_rep4.mgf
	Low	GIYPAVDPLDSTSTmLQPR	O98766;Q9TLK6;Q9MTW0;Q95FJ1;Q8SLS8;Q9MU12;Q9MT57;Q9MRM9;Q9MRK7;Q9BA74;Q9MRM6;Q95FR1;Q9XQY8;Q9MU01;Q9MRK1;O98770;Q29VB8;Q9XQX8;Q9MTU3;Q9XQN1;Q9MTV9;Q95FT8;Q95FL9;Q67H63;Q6EYX5;B7S4Q6;O98424;Q95FI1;Q9XQY1;Q67H82;Q3L1L0;A2T5L5;Q9TLJ8;Q9TLL5;Q95FM8;Q9FF03;Q71N61;Q29VB2;E1UZH9;Q9TLL3;Q9MRJ8;Q9GI23;Q95AN2;Q9MTU5;Q9MTZ8;Q67H60;Q3ZU72;A8ASI2;Q9GET4;Q9MW35;Q9TMV2;O98523;O98492;Q8HT82;Q93Y44;A8ASH2;B7S4P3;…	2265	218	CID	M15(Oxidation)	32.93	1.43654		2	53	37	1	2077.06	17.3507	7/167	pps_Arabidopsis_trypsin_rep4.mgf
	Low	VALVYGQmNEPPGAR	Q9TLK6;Q9MTW0;Q95FJ1;Q9MU12;Q9MT57;Q9MRM9;Q9MRK7;Q9BA74;Q9MRM6;Q95FR1;Q9XQY8;Q9MU01;Q9MRK1;O98770;Q29VB8;Q9XQX8;Q9MTU3;Q9XQN1;Q9MTV9;Q95FT8;Q95FL9;Q67H63;Q6EYX5;B7S4Q6;O98424;Q95FI1;Q9XQY1;Q67H82;A2T5L5;Q9TLJ8;Q9TLL5;Q9TLK3;Q9MT58;Q95FM8;Q9FF03;Q71N61;E1UZH9;Q9TLL3;Q9GI23;Q95AN2;Q9MTU5;Q9MTZ8;Q67H60;A8ASI2;Q9GET4;Q9MW35;Q9TMV2;O98523;O98492;Q8HT82;Q93Y44;A8ASH2;B7S4P3;C0J3J3;O98408;Q8MBL0;Q95FM7;…	4104	269	CID	M8(Oxidation)	30.49	2.42832		4	53	36	1	1617.81	0.337288	9/133	pps_Arabidopsis_trypsin_rep4.mgf
	Low	GmDVVDMGNPLSVPVGGATLGR	P19366;Q95FW4;Q9THU9;D7KRE0	17	4	CID	M2(Oxidation)	30.12	2.49665		2	52	43	1	2158.1	14.8064	9/229	pps_Arabidopsis_trypsin_rep4.mgf
	Low	MPNIYNALVVK	O98766;Q9MTW0;Q95FJ1;Q8SLS8;Q9MU12;Q9MT57;Q9MRM9;Q9BA74;Q95FR1;Q9XQY8;Q9MU01;Q9MRK1;O98770;Q9XQX8;Q9XQN1;Q95FL9;Q6EYX5;B7S4Q6;Q67H82;Q3L1L0;A2T5L5;Q9TLJ8;Q9TLL5;Q95FM8;Q71N61;Q29VB2;E1UZH9;Q9TLL3;Q9GI23;Q95AN2;Q9MTZ8;Q67H60;Q3ZU72;A8ASI2;Q9GET4;Q9MW35;Q9TMV2;O98492;Q8HT82;A8ASH2;B7S4P3;C0J3J3;O98408;Q67H80;Q257C7;A0AR40;B8PRK4;B7S4V7;Q9MU78;O98412;Q5W4R8;A7X7I3;Q8SLT5;Q95FQ1;Q9MRR7;Q9BA90;Q95FK0;…	1809	152	CID		27.19	6.76079		3	54	43	1	1261.72	19.9153	15/108	pps_Arabidopsis_trypsin_rep4.mgf
	Low	VVDLLAPYRR	O98766;Q9TLK6;Q9MTW0;Q95FJ1;Q8SLS8;Q9MU12;Q9MT57;Q9MRM9;Q95FR1;Q9XQY8;Q9MU01;Q9MRK1;O98770;Q29VB8;Q9XQX8;Q9XQN1;Q9MTV9;Q95FT8;Q95FL9;Q6EYX5;B7S4Q6;O98424;Q95FI1;Q67H82;A2T5L5;Q9TLL5;Q9TLK3;Q9MT58;Q95FM8;Q9FF03;Q71N61;Q29VB2;E1UZH9;Q9TLL3;Q9MRJ8;Q9GI23;Q95AN2;Q9MTU5;Q9MTZ8;Q67H60;Q3ZU72;A8ASI2;Q9GET4;Q9MW35;Q9TMV2;O98523;O98492;Q8HT82;Q93Y44;A8ASH2;B7S4P3;C0J3J3;O98408;Q8MBL0;Q95FM7;Q8MBH7;Q9MRF4;…	4069	264	CID		26.61	4.612		3	52	38	1	1201.73	18.2061	11/81	pps_Arabidopsis_trypsin_rep4.mgf
	Low	TREGNDLYmEmK	O98766;Q9TLK6;Q95FJ1;Q9MU12;Q9MT57;Q9MRM9;Q9MRK7;Q9BA74;Q9MRM6;Q95FR1;Q9XQY8;Q9MU01;O98770;Q9XQX8;Q9MTU3;Q9XQN1;Q9MTV9;Q95FT8;Q95FL9;Q67H63;B7S4Q6;O98424;Q95FI1;Q9XQY1;Q67H82;A2T5L5;Q9TLJ8;Q9TLL5;Q9MT58;Q95FM8;Q9FF03;Q71N61;E1UZH9;Q9TLL3;Q9MRJ8;Q95AN2;Q9MTU5;Q9MTZ8;Q3ZU72;A8ASI2;Q9GET4;Q9MW35;Q9TMV2;O98492;Q8HT82;Q93Y44;A8ASH2;B7S4P3;C0J3J3;O98408;Q8MBL0;Q95FM7;Q8MBH7;Q9MRF4;Q9MRG7;Q9XQI9;Q67H80;…	3483	230	CID	M9(Oxidation), M11(Oxidation)	21.24	17.4861		2	52	35	1	1518.68	16.2106	5/128	pps_Arabidopsis_trypsin_rep4.mgf
	Low	GSITSIQAVYVPADDLTDPAPATTFAHLDATTVLSR	O98770;Q29VB8;Q9MTV9;A2T5L5;Q29VB2;Q9MW35;O98408;Q9MU78;O98412;Q95D38;O98404;Q9MRL6;Q29VC3;C7SLZ3;P19366;Q95FW4;Q95FW9;Q9THU9;Q9S6Z4;Q8MFY0;Q4KU64;D7KRE0;Q8MFX1;E0XD31;Q9MTZ1;Q8MFX9;B9U4L6;B9U4K5;Q95DY3;A9U8M5;Q6ENG7;Q9SBN9;Q6YN70;E0XD16;Q8M8T8;Q9TLL9;A9L9X3;A9L9Y6;Q95FX5;Q9TMQ1;A9L9T1;A9L9V1;A9L9Y8;A9L9V2;A9L9Y2;B3SHD4;A9L9W0;A9L9U2;A9L9V9;Q9SC27;Q9XQN7;A9L9S9;Q95FT4	421	53	CID		19.06	27.448		3	52	28	1	3714.76	-32.9957	7/405	pps_Arabidopsis_trypsin_rep4.mgf
D7KRE0	56.74	37	28	608	65.9886	5.49072	1766.68	H+-transporting two-sector ATPase, alpha/beta subunit, central region OS=Arabidopsis lyrata subsp. lyrata GN=ARALYDRAFT_893992 PE=3 SV=1 - [D7KRE0_ARALY]
	Confidence Icon	Sequence	Protein Accessions	# Proteins	# Protein Groups	Activation Type	Modifications	IonScore	Exp Value	Δ Score	Rank	Identity High	Homology Threshold	Charge	m/z [Da]	ΔM [ppm]	Ions Matched	Spectrum File
	High	DTLGQEINVTcEVQQLLGNNR	Q95FJ1;E1UZH9;P19366;Q95FW4;D7KRE0	24	5	CID	C11(Carbamidomethyl)	197.62	4.39659e-17	0	2	52		1	2401.14	-17.4981	19/223	pps_Arabidopsis_trypsin_rep4.mgf
	High	GMDVVDMGNPLSVPVGGATLGR	P19366;Q95FW4;Q9THU9;D7KRE0	17	4	CID		190.31	2.33885e-16	0.7	1	52		1	2142.09	10.2557	18/229	pps_Arabidopsis_trypsin_rep4.mgf
	High	YKELQDIIAILGLDELSEEDR	O98766;Q9TLK6;Q9MTW0;Q95FJ1;Q9MU12;Q9MT57;Q9MRM9;Q9MRK7;Q9BA74;Q9MRM6;Q95FR1;Q9XQY8;Q9MU01;Q9MRK1;Q29VB8;Q9XQX8;Q9XQN1;Q9MTV9;Q95FT8;Q95FL9;Q67H63;Q6EYX5;B7S4Q6;O98424;Q95FI1;Q9XQY1;Q3L1L0;A2T5L5;Q9TLJ8;Q9TLL5;Q9TLK3;Q9MT58;Q95FM8;Q9FF03;Q71N61;Q29VB2;E1UZH9;Q9MRJ8;Q95AN2;Q9MTU5;Q9MTZ8;Q67H60;Q3ZU72;Q9GET4;Q9MW35;Q9TMV2;O98523;O98492;Q8HT82;Q93Y44;B7S4P3;C0J3J3;O98408;Q8MBH7;Q9MRF4;Q9MRG7;Q9XQI9;…	3355	224	CID		179.31	3.17472e-15		7	53		1	2462.25	-6.24487	17/233	pps_Arabidopsis_trypsin_rep4.mgf
	High	DVNEQDVLLFIDNIFR	Q9TLK6;Q9MTW0;Q95FJ1;Q9MU12;Q9MT57;Q9BA74;Q9MRM6;Q95FR1;Q9XQY8;Q9MU01;Q9MRK1;Q29VB8;Q9XQX8;Q9MTU3;Q9XQN1;Q9MTV9;Q95FT8;Q95FL9;Q67H63;Q6EYX5;Q95FI1;Q67H82;Q3L1L0;A2T5L5;Q9TLJ8;Q9TLK3;Q9MT58;Q95FM8;Q9FF03;E1UZH9;Q9MRJ8;Q9GI23;Q95AN2;Q9MTU5;Q9MTZ8;Q67H60;Q3ZU72;A8ASI2;Q9GET4;Q9MW35;Q9TMV2;O98523;O98492;Q8HT82;Q93Y44;A8ASH2;B7S4P3;C0J3J3;Q8MBL0;Q95FM7;Q9MRF4;Q9MRG7;Q9XQI9;Q67H80;Q29S89;Q257C7;A0AR40;…	2339	186	CID		172.19	1.24525e-14		3	52		1	1950.15	76.8888	15/172	pps_Arabidopsis_trypsin_rep4.mgf
	High	MPSAVGYQPTLSTEMGTLQER	Q9MRM6;Q9MTU3;O98424;Q3L1L0;A2T5L5;Q9TLL5;E1UZH9;Q9MTZ8;O98408;Q95FM7;Q257C7;A0AR40;Q9TMU6;O98412;Q29VB0;Q9MRL5;Q95FL6;Q8MBK2;Q8SLS2;Q67H62;Q9MTU8;C8YPI1;Q9GI19;Q9MRR6;Q95FM3;Q9MTZ4;Q9XQY2;Q9SC47;Q9MRW3;P19366;Q9MRG6;Q95FW9;Q9THU9;A9XUH0;Q3ZMJ5;Q8MBI2;A9QAU1;D7KRE0;Q8MBI0;E0XD31;Q8WH97;Q5YGM9;Q9SBN9;Q5UVH1;Q6YN70;Q09RD3;Q09RB6;A1XXL0;E0XD16;Q09RD9;Q95FL0;B2BI37;Q5UVF9;Q5YGJ5;Q5YGN7;Q9SC27;Q5YGK8;…	571	59	CID		166.59	6.04929e-14		2	53		1	2296.12	11.2793	18/221	pps_Arabidopsis_trypsin_rep4.mgf
	High	IFNVLGEPVDNLGPVDTR	O98766;Q9MTW0;Q8SLS8;Q9MU12;Q9MT57;Q9BA74;Q95FR1;Q9MRK1;O98770;Q29VB8;Q9MTU3;Q9XQN1;B7S4Q6;O98424;Q9XQY1;A2T5L5;Q9TLL5;Q9TLK3;Q9MT58;Q95FM8;Q71N61;Q29VB2;E1UZH9;Q67H60;Q3ZU72;A8ASI2;Q9GET4;Q9MW35;Q9TMV2;O98523;O98492;Q8HT82;A8ASH2;B7S4P3;Q9MRF4;Q9MRG7;Q257C7;A0AR40;B8PRK4;B7S4V7;Q9MU78;Q5W4R8;A7X7I3;Q8SLT5;Q9MRR7;Q9BA90;Q9MRU7;Q9MRL5;Q9MRN4;Q9TLJ9;O98595;Q95FL6;Q9MRA6;Q8SLS2;O98404;O98490;O98583;…	1261	106	CID		157.33	4.97305e-13		2	53		1	1955.04	7.48257	14/187	pps_Arabidopsis_trypsin_rep4.mgf
	High	DVNEQDVLLFIDNIFR	Q9TLK6;Q9MTW0;Q95FJ1;Q9MU12;Q9MT57;Q9BA74;Q9MRM6;Q95FR1;Q9XQY8;Q9MU01;Q9MRK1;Q29VB8;Q9XQX8;Q9MTU3;Q9XQN1;Q9MTV9;Q95FT8;Q95FL9;Q67H63;Q6EYX5;Q95FI1;Q67H82;Q3L1L0;A2T5L5;Q9TLJ8;Q9TLK3;Q9MT58;Q95FM8;Q9FF03;E1UZH9;Q9MRJ8;Q9GI23;Q95AN2;Q9MTU5;Q9MTZ8;Q67H60;Q3ZU72;A8ASI2;Q9GET4;Q9MW35;Q9TMV2;O98523;O98492;Q8HT82;Q93Y44;A8ASH2;B7S4P3;C0J3J3;Q8MBL0;Q95FM7;Q9MRF4;Q9MRG7;Q9XQI9;Q67H80;Q29S89;Q257C7;A0AR40;…	2339	186	CID		142.96	1.38679e-11		3	53		1	1950.02	11.7688	15/172	pps_Arabidopsis_trypsin_rep4.mgf
	High	GIYPAVDPLDSTSTMLQPR	O98766;Q9TLK6;Q9MTW0;Q95FJ1;Q8SLS8;Q9MU12;Q9MT57;Q9MRM9;Q9MRK7;Q9BA74;Q9MRM6;Q95FR1;Q9XQY8;Q9MU01;Q9MRK1;O98770;Q29VB8;Q9XQX8;Q9MTU3;Q9XQN1;Q9MTV9;Q95FT8;Q95FL9;Q67H63;Q6EYX5;B7S4Q6;O98424;Q95FI1;Q9XQY1;Q67H82;Q3L1L0;A2T5L5;Q9TLJ8;Q9TLL5;Q95FM8;Q9FF03;Q71N61;Q29VB2;E1UZH9;Q9TLL3;Q9MRJ8;Q9GI23;Q95AN2;Q9MTU5;Q9MTZ8;Q67H60;Q3ZU72;A8ASI2;Q9GET4;Q9MW35;Q9TMV2;O98523;O98492;Q8HT82;Q93Y44;A8ASH2;B7S4P3;…	2265	218	CID		128.89	3.56635e-10		2	53		1	2061.07	18.0049	14/167	pps_Arabidopsis_trypsin_rep4.mgf
	High	NSDIDPQEAQQTLEIAEANLR	D7KRE0;D7KRA8	7	2	CID		126.53	5.51848e-10	0.795276	1	52	45	1	2355.17	10.3257	17/234	pps_Arabidopsis_trypsin_rep4.mgf
	High	IVGEEHYETAQQVK	P19366;Q95FW4;Q95FW9;Q9THU9;A9XUH0;D7KRE0;Q9MU37	35	7	CID		122.21	1.49632e-09		3	52		1	1630.8	-3.48374	20/125	pps_Arabidopsis_trypsin_rep4.mgf
	High	LSIFETGIKVVDLLAPYR	O98766;Q9TLK6;Q9MTW0;Q95FJ1;Q8SLS8;Q9MU12;Q9MT57;Q9MRM9;Q95FR1;Q9XQY8;Q9MU01;Q9MRK1;O98770;Q29VB8;Q9XQX8;Q95FT8;Q95FL9;B7S4Q6;O98424;Q95FI1;Q67H82;A2T5L5;Q9TLL5;Q9TLK3;Q9MT58;Q95FM8;Q9FF03;Q71N61;Q29VB2;E1UZH9;Q9MRJ8;Q9GI23;Q95AN2;Q9MTU5;Q9MTZ8;Q67H60;Q3ZU72;A8ASI2;Q9GET4;Q9MW35;Q9TMV2;O98523;O98492;Q8HT82;Q93Y44;A8ASH2;B7S4P3;C0J3J3;O98408;Q8MBL0;Q95FM7;Q8MBH7;Q9MRF4;Q9MRG7;Q9XQI9;Q67H80;Q29S89;…	3727	228	CID		117.4	3.92801e-09	0	2	52		1	2034.19	11.6109	14/180	pps_Arabidopsis_trypsin_rep4.mgf
	High	FVQAGSEVSALLGR	O98766;Q9TLK6;Q9MTW0;Q95FJ1;Q8SLS8;Q9MU12;Q9MRM9;Q9MRK7;Q9BA74;Q9MRM6;Q95FR1;Q9XQY8;Q9MU01;Q9MRK1;O98770;Q29VB8;Q9XQX8;Q9MTU3;Q9XQN1;Q9MTV9;Q95FT8;Q95FL9;Q67H63;B7S4Q6;O98424;Q67H82;Q3L1L0;A2T5L5;Q9TLL5;Q9TLK3;Q9MT58;Q95FM8;Q9FF03;Q71N61;Q29VB2;E1UZH9;Q9MRJ8;Q9GI23;Q95AN2;Q9MTU5;Q67H60;Q3ZU72;A8ASI2;Q9MW35;Q9TMV2;O98523;O98492;Q8HT82;B7S4P3;C0J3J3;O98408;Q8MBL0;Q95FM7;Q8MBH7;Q9MRF4;Q9MRG7;Q9XQI9;…	3906	267	CID		113.14	1.17658e-08		2	52		1	1433.81	25.8883	12/137	pps_Arabidopsis_trypsin_rep4.mgf
	High	VALVYGQMNEPPGAR	Q9TLK6;Q9MTW0;Q95FJ1;Q9MU12;Q9MT57;Q9MRM9;Q9MRK7;Q9BA74;Q9MRM6;Q95FR1;Q9XQY8;Q9MU01;Q9MRK1;O98770;Q29VB8;Q9XQX8;Q9MTU3;Q9XQN1;Q9MTV9;Q95FT8;Q95FL9;Q67H63;Q6EYX5;B7S4Q6;O98424;Q95FI1;Q9XQY1;Q67H82;A2T5L5;Q9TLJ8;Q9TLL5;Q9TLK3;Q9MT58;Q95FM8;Q9FF03;Q71N61;E1UZH9;Q9TLL3;Q9GI23;Q95AN2;Q9MTU5;Q9MTZ8;Q67H60;A8ASI2;Q9GET4;Q9MW35;Q9TMV2;O98523;O98492;Q8HT82;Q93Y44;A8ASH2;B7S4P3;C0J3J3;O98408;Q8MBL0;Q95FM7;…	4104	269	CID		108.43	3.91415e-08		4	53		1	1601.83	9.97531	11/133	pps_Arabidopsis_trypsin_rep4.mgf
	High	ELQDIIAILGLDELSEEDR	O98766;Q9TLK6;Q9MTW0;Q95FJ1;Q9MU12;Q9MT57;Q9MRM9;Q9MRK7;Q9BA74;Q9MRM6;Q95FR1;Q9XQY8;Q9MU01;Q9MRK1;Q29VB8;Q9XQX8;Q9XQN1;Q9MTV9;Q95FT8;Q95FL9;Q67H63;Q6EYX5;B7S4Q6;O98424;Q95FI1;Q9XQY1;Q3L1L0;A2T5L5;Q9TLJ8;Q9TLL5;Q9TLK3;Q9MT58;Q95FM8;Q9FF03;Q71N61;Q29VB2;E1UZH9;Q9MRJ8;Q95AN2;Q9MTU5;Q9MTZ8;Q67H60;Q3ZU72;Q9GET4;Q9MW35;Q9TMV2;O98523;O98492;Q8HT82;Q93Y44;B7S4P3;C0J3J3;O98408;Q8MBH7;Q9MRF4;Q9MRG7;Q9XQI9;…	3363	225	CID		108.21	4.06838e-08		8	53		1	2171.13	8.92585	18/211	pps_Arabidopsis_trypsin_rep4.mgf
	High	TVLIMELINNIAK	O98766;Q9TLK6;Q9MTW0;Q95FJ1;Q8SLS8;Q9MU12;Q9MT57;Q9MRM9;Q9MRK7;Q9BA74;Q9MRM6;Q95FR1;Q9MU01;Q9MRK1;O98770;Q9XQX8;Q9MTU3;Q9MTV9;Q95FT8;Q95FL9;Q67H63;Q6EYX5;B7S4Q6;O98424;Q9XQY1;Q67H82;A2T5L5;Q9TLJ8;Q9TLL5;Q9TLK3;Q9MT58;Q95FM8;Q9FF03;Q71N61;Q29VB2;E1UZH9;Q9TLL3;Q9MRJ8;Q95AN2;Q9MTU5;Q9MTZ8;Q3ZU72;A8ASI2;Q9GET4;Q9MW35;Q9TMV2;O98523;O98492;Q93Y44;A8ASH2;B7S4P3;C0J3J3;O98408;Q95FM7;Q8MBH7;Q9MRF4;Q9MRG7;…	3602	266	CID		107.41	4.50584e-08		4	52		1	1471.87	13.0845	10/121	pps_Arabidopsis_trypsin_rep4.mgf
	High	AHGGVSVFGGVGER	O98766;Q9TLK6;Q9MTW0;Q95FJ1;Q9MU12;Q9MT57;Q9MRM9;Q9BA74;Q9MRM6;Q95FR1;Q9XQY8;Q9MU01;Q9MRK1;O98770;Q29VB8;Q9XQX8;Q9MTU3;Q9XQN1;Q9MTV9;Q95FT8;Q95FL9;Q67H63;B7S4Q6;O98424;Q95FI1;Q9XQY1;Q67H82;A2T5L5;Q9TLJ8;Q9TLL5;Q9TLK3;Q9MT58;Q71N61;Q29VB2;E1UZH9;Q9MRJ8;Q9MTU5;Q9MTZ8;Q3ZU72;A8ASI2;Q9GET4;Q9TMV2;O98523;O98492;Q8HT82;Q93Y44;A8ASH2;B7S4P3;C0J3J3;O98408;Q95FM7;Q8MBH7;Q9MRF4;Q9MRG7;Q9XQI9;Q67H80;Q29S89;…	3365	247	CID		97.41	4.72361e-07	0	1	53	40	1	1328.71	29.262	12/119	pps_Arabidopsis_trypsin_rep4.mgf
	High	IAQIIGPVLDVAFPPGK	O98766;Q9TLK6;Q95FJ1;Q95FR1;Q9MU01;O98770;Q95FT8;Q6EYX5;Q67H82;Q9TLL5;Q95FM8;Q9TLL3;Q95AN2;Q9MTZ8;Q3ZU72;A8ASI2;Q95FM7;Q67H80;Q29S89;Q5W4R8;Q95FQ1;Q29VB0;Q9MRL5;Q9MRN4;Q95FL6;C0J3L2;Q9MRA6;O98490;Q9TLJ7;Q95FS7;Q9MRL6;Q95FM3;Q9XQZ0;Q3ZU69;Q29VC3;A3KLS6;P19366;Q95DV0;Q9THU9;Q8WJG9;A9XUH0;Q8WJG8;Q9XQX3;Q29V89;Q95FV3;O98775;Q4KU64;A9QBY3;D7KRE0;Q95FQ5;Q4VN14	595	51	CID		92.92	1.26871e-06		2	52		1	1734.98	-21.4823	11/163	pps_Arabidopsis_trypsin_rep4.mgf
	High	YKELQDIIAILGLDELSEEDRLTVAR	O98766;Q9TLK6;Q9MTW0;Q95FJ1;Q9MU12;Q9MT57;Q9MRK7;Q9BA74;Q95FR1;Q9XQY8;Q9MU01;Q9MRK1;Q29VB8;Q9XQX8;Q9XQN1;Q9MTV9;Q95FT8;Q95FL9;Q67H63;Q6EYX5;B7S4Q6;O98424;Q9XQY1;Q3L1L0;A2T5L5;Q9TLJ8;Q9TLL5;Q9TLK3;Q9MT58;Q95FM8;Q9FF03;Q71N61;Q29VB2;E1UZH9;Q9MRJ8;Q95AN2;Q9MTU5;Q9MTZ8;Q67H60;Q3ZU72;Q9GET4;Q9MW35;Q9TMV2;O98523;O98492;Q93Y44;B7S4P3;C0J3J3;O98408;Q8MBH7;Q9MRF4;Q9MRG7;Q9XQI9;Q67H80;Q29S89;Q257C7;A0AR40;…	2967	200	CID		87.69	4.41668e-06		7	53		1	3002.63	8.26545	15/291	pps_Arabidopsis_trypsin_rep4.mgf
	High	GRDTLGQEINVTcEVQQLLGNNR	Q95FJ1;E1UZH9;P19366;Q95FW4;D7KRE0	24	5	CID	C13(Carbamidomethyl)	80	2.56185e-05	0	2	52		1	2614.25	-20.2755	12/249	pps_Arabidopsis_trypsin_rep4.mgf
	High	ELQDIIAILGLDELSEEDRLTVAR	O98766;Q9TLK6;Q9MTW0;Q95FJ1;Q9MU12;Q9MT57;Q9MRK7;Q9BA74;Q95FR1;Q9XQY8;Q9MU01;Q9MRK1;Q29VB8;Q9XQX8;Q9XQN1;Q9MTV9;Q95FT8;Q95FL9;Q67H63;Q6EYX5;B7S4Q6;O98424;Q9XQY1;Q3L1L0;A2T5L5;Q9TLJ8;Q9TLL5;Q9TLK3;Q9MT58;Q95FM8;Q9FF03;Q71N61;Q29VB2;E1UZH9;Q9MRJ8;Q95AN2;Q9MTU5;Q9MTZ8;Q67H60;Q3ZU72;Q9GET4;Q9MW35;Q9TMV2;O98523;O98492;Q93Y44;B7S4P3;C0J3J3;O98408;Q8MBH7;Q9MRF4;Q9MRG7;Q9XQI9;Q67H80;Q29S89;Q257C7;A0AR40;…	2972	201	CID		77.17	5.41909e-05		7	53		1	2711.42	-10.9947	12/269	pps_Arabidopsis_trypsin_rep4.mgf
	High	LSIFETGIKVVDLLAPYRR	O98766;Q9TLK6;Q9MTW0;Q95FJ1;Q8SLS8;Q9MU12;Q9MT57;Q9MRM9;Q95FR1;Q9XQY8;Q9MU01;Q9MRK1;O98770;Q29VB8;Q9XQX8;Q95FT8;Q95FL9;B7S4Q6;O98424;Q95FI1;Q67H82;A2T5L5;Q9TLL5;Q9TLK3;Q9MT58;Q95FM8;Q9FF03;Q71N61;Q29VB2;E1UZH9;Q9MRJ8;Q9GI23;Q95AN2;Q9MTU5;Q9MTZ8;Q67H60;Q3ZU72;A8ASI2;Q9GET4;Q9MW35;Q9TMV2;O98523;O98492;Q8HT82;Q93Y44;A8ASH2;B7S4P3;C0J3J3;O98408;Q8MBL0;Q95FM7;Q8MBH7;Q9MRF4;Q9MRG7;Q9XQI9;Q67H80;Q29S89;…	3721	227	CID		65.96	0.000488177		3	51		1	2190.29	12.6005	11/191	pps_Arabidopsis_trypsin_rep4.mgf
	High	VGLTALTMAEYFR	O98766;Q9TLK6;Q95FJ1;Q8SLS8;Q9MU12;Q9MT57;Q9MRM9;Q9MRK7;Q9BA74;Q9MRM6;Q95FR1;Q9XQY8;Q9MU01;Q9MRK1;O98770;Q29VB8;Q9XQX8;Q9MTU3;Q9XQN1;Q9MTV9;Q95FT8;Q95FL9;Q67H63;Q6EYX5;B7S4Q6;O98424;Q95FI1;Q9XQY1;Q67H82;Q3L1L0;A2T5L5;Q9TLJ8;Q9TLL5;Q9MT58;Q95FM8;Q9FF03;Q71N61;E1UZH9;Q9MRJ8;Q9GI23;Q95AN2;Q9MTU5;Q9MTZ8;Q67H60;Q3ZU72;A8ASI2;Q9GET4;Q9MW35;Q9TMV2;O98523;O98492;Q8HT82;Q93Y44;A8ASH2;B7S4P3;C0J3J3;O98408;…	3375	267	CID		65.69	0.00085289		2	53		1	1471.75	-8.51001	10/111	pps_Arabidopsis_trypsin_rep4.mgf
	High	DTLGQEINVTCEVQQLLGNNR	Q95FJ1;E1UZH9;P19366;Q95FW4;D7KRE0	24	5	CID		59.98	0.00253018		5	52		1	2344.11	-20.4134	11/223	pps_Arabidopsis_trypsin_rep4.mgf
	High	TVLImELINNIAK	O98766;Q9TLK6;Q9MTW0;Q95FJ1;Q8SLS8;Q9MU12;Q9MT57;Q9MRM9;Q9MRK7;Q9BA74;Q9MRM6;Q95FR1;Q9MU01;Q9MRK1;O98770;Q9XQX8;Q9MTU3;Q9MTV9;Q95FT8;Q95FL9;Q67H63;Q6EYX5;B7S4Q6;O98424;Q9XQY1;Q67H82;A2T5L5;Q9TLJ8;Q9TLL5;Q9TLK3;Q9MT58;Q95FM8;Q9FF03;Q71N61;Q29VB2;E1UZH9;Q9TLL3;Q9MRJ8;Q95AN2;Q9MTU5;Q9MTZ8;Q3ZU72;A8ASI2;Q9GET4;Q9MW35;Q9TMV2;O98523;O98492;Q93Y44;A8ASH2;B7S4P3;C0J3J3;O98408;Q95FM7;Q8MBH7;Q9MRF4;Q9MRG7;…	3602	266	CID	M5(Oxidation)	54.15	0.00989016		5	52		1	1487.86	8.83395	7/121	pps_Arabidopsis_trypsin_rep4.mgf
	Medium	KGSITSIQAVYVPADDLTDPAPATTFAHLDATTVLSR	O98770;Q29VB8;Q9MTV9;A2T5L5;Q29VB2;Q9MW35;O98408;Q9MU78;O98412;Q95D38;O98404;Q9MRL6;Q29VC3;C7SLZ3;P19366;Q95FW4;Q95FW9;Q9THU9;Q9S6Z4;Q8MFY0;D7KRE0;Q8MFX1;E0XD31;Q8MFX9;B9U4L6;B9U4K5;Q95DY3;A9U8M5;Q6ENG7;Q9SBN9;Q6YN70;E0XD16;Q8M8T8;Q9TLL9;A9L9X3;A9L9Y6;Q95FX5;Q9TMQ1;A9L9T1;A9L9V1;A9L9Y8;A9L9V2;A9L9Y2;B3SHD4;A9L9W0;A9L9U2;A9L9V9;Q9SC27;Q9XQN7;A9L9S9;Q95FT4	402	51	CID		51.01	0.0174869		3	52		1	3842.84	-37.3009	10/427	pps_Arabidopsis_trypsin_rep4.mgf
	Medium	GMDVVDmGNPLSVPVGGATLGR	P19366;Q95FW4;Q9THU9;D7KRE0	17	4	CID	M7(Oxidation)	50.37	0.0235699	0.4	1	52	43	1	2158.1	14.8064	10/229	pps_Arabidopsis_trypsin_rep4.mgf
	Medium	VVDLLAPYR	O98766;Q9TLK6;Q9MTW0;Q95FJ1;Q8SLS8;Q9MU12;Q9MT57;Q9MRM9;Q95FR1;Q9XQY8;Q9MU01;Q9MRK1;O98770;Q29VB8;Q9XQX8;Q9XQN1;Q9MTV9;Q95FT8;Q95FL9;Q6EYX5;B7S4Q6;O98424;Q95FI1;Q67H82;A2T5L5;Q9TLL5;Q9TLK3;Q9MT58;Q95FM8;Q9FF03;Q71N61;Q29VB2;E1UZH9;Q9TLL3;Q9MRJ8;Q9GI23;Q95AN2;Q9MTU5;Q9MTZ8;Q67H60;Q3ZU72;A8ASI2;Q9GET4;Q9MW35;Q9TMV2;O98523;O98492;Q8HT82;Q93Y44;A8ASH2;B7S4P3;C0J3J3;O98408;Q8MBL0;Q95FM7;Q8MBH7;Q9MRF4;…	4078	266	CID		47.67	0.0398271		3	52	38	1	1045.63	24.8642	7/70	pps_Arabidopsis_trypsin_rep4.mgf
	Low	mPSAVGYQPTLSTEMGTLQER	Q9MRM6;Q9MTU3;O98424;Q3L1L0;A2T5L5;Q9TLL5;E1UZH9;Q9MTZ8;O98408;Q95FM7;Q257C7;A0AR40;Q9TMU6;O98412;Q29VB0;Q9MRL5;Q95FL6;Q8MBK2;Q8SLS2;Q67H62;Q9MTU8;C8YPI1;Q9GI19;Q9MRR6;Q95FM3;Q9MTZ4;Q9XQY2;Q9SC47;Q9MRW3;P19366;Q9MRG6;Q95FW9;Q9THU9;A9XUH0;Q3ZMJ5;Q8MBI2;A9QAU1;D7KRE0;Q8MBI0;E0XD31;Q8WH97;Q5YGM9;Q9SBN9;Q5UVH1;Q6YN70;Q09RD3;Q09RB6;A1XXL0;E0XD16;Q09RD9;Q95FL0;B2BI37;Q5UVF9;Q5YGJ5;Q5YGN7;Q9SC27;Q5YGK8;…	571	59	CID	M1(Oxidation)	39.32	0.298947		2	52		1	2312.1	5.76315	7/221	pps_Arabidopsis_trypsin_rep4.mgf
	Low	TVLImELINNIAK	O98766;Q9TLK6;Q9MTW0;Q95FJ1;Q8SLS8;Q9MU12;Q9MT57;Q9MRM9;Q9MRK7;Q9BA74;Q9MRM6;Q95FR1;Q9MU01;Q9MRK1;O98770;Q9XQX8;Q9MTU3;Q9MTV9;Q95FT8;Q95FL9;Q67H63;Q6EYX5;B7S4Q6;O98424;Q9XQY1;Q67H82;A2T5L5;Q9TLJ8;Q9TLL5;Q9TLK3;Q9MT58;Q95FM8;Q9FF03;Q71N61;Q29VB2;E1UZH9;Q9TLL3;Q9MRJ8;Q95AN2;Q9MTU5;Q9MTZ8;Q3ZU72;A8ASI2;Q9GET4;Q9MW35;Q9TMV2;O98523;O98492;Q93Y44;A8ASH2;B7S4P3;C0J3J3;O98408;Q95FM7;Q8MBH7;Q9MRF4;Q9MRG7;…	3602	266	CID	M5(Oxidation)	38.31	0.448231		5	53	44	1	1487.8	-34.8453	10/121	pps_Arabidopsis_trypsin_rep4.mgf
	Low	IAQIIGPVLDVAFPPGKMPNIYNALVVK	O98766;Q95FJ1;Q95FR1;Q9MU01;O98770;Q6EYX5;Q67H82;Q9TLL5;Q95FM8;Q9TLL3;Q95AN2;Q9MTZ8;Q3ZU72;A8ASI2;Q67H80;Q5W4R8;Q95FQ1;Q29VB0;Q9MRL5;Q9MRN4;O98490;Q9TLJ7;Q95FS7;Q9MRL6;Q3ZU69;Q29VC3;A3KLS6;P19366;Q95DV0;Q9THU9;Q8WJG9;A9XUH0;Q9XQX3;Q29V89;O98775;A9QBY3;D7KRE0;Q95FQ5;Q4VN14	468	39	CID		34.96	0.723187		3	52	43	1	2977.66	-11.5162	14/284	pps_Arabidopsis_trypsin_rep4.mgf
	Low	GIYPAVDPLDSTSTmLQPR	O98766;Q9TLK6;Q9MTW0;Q95FJ1;Q8SLS8;Q9MU12;Q9MT57;Q9MRM9;Q9MRK7;Q9BA74;Q9MRM6;Q95FR1;Q9XQY8;Q9MU01;Q9MRK1;O98770;Q29VB8;Q9XQX8;Q9MTU3;Q9XQN1;Q9MTV9;Q95FT8;Q95FL9;Q67H63;Q6EYX5;B7S4Q6;O98424;Q95FI1;Q9XQY1;Q67H82;Q3L1L0;A2T5L5;Q9TLJ8;Q9TLL5;Q95FM8;Q9FF03;Q71N61;Q29VB2;E1UZH9;Q9TLL3;Q9MRJ8;Q9GI23;Q95AN2;Q9MTU5;Q9MTZ8;Q67H60;Q3ZU72;A8ASI2;Q9GET4;Q9MW35;Q9TMV2;O98523;O98492;Q8HT82;Q93Y44;A8ASH2;B7S4P3;…	2265	218	CID	M15(Oxidation)	32.93	1.43654		2	53	37	1	2077.06	17.3507	7/167	pps_Arabidopsis_trypsin_rep4.mgf
	Low	VALVYGQmNEPPGAR	Q9TLK6;Q9MTW0;Q95FJ1;Q9MU12;Q9MT57;Q9MRM9;Q9MRK7;Q9BA74;Q9MRM6;Q95FR1;Q9XQY8;Q9MU01;Q9MRK1;O98770;Q29VB8;Q9XQX8;Q9MTU3;Q9XQN1;Q9MTV9;Q95FT8;Q95FL9;Q67H63;Q6EYX5;B7S4Q6;O98424;Q95FI1;Q9XQY1;Q67H82;A2T5L5;Q9TLJ8;Q9TLL5;Q9TLK3;Q9MT58;Q95FM8;Q9FF03;Q71N61;E1UZH9;Q9TLL3;Q9GI23;Q95AN2;Q9MTU5;Q9MTZ8;Q67H60;A8ASI2;Q9GET4;Q9MW35;Q9TMV2;O98523;O98492;Q8HT82;Q93Y44;A8ASH2;B7S4P3;C0J3J3;O98408;Q8MBL0;Q95FM7;…	4104	269	CID	M8(Oxidation)	30.49	2.42832		4	53	36	1	1617.81	0.337288	9/133	pps_Arabidopsis_trypsin_rep4.mgf
	Low	GmDVVDMGNPLSVPVGGATLGR	P19366;Q95FW4;Q9THU9;D7KRE0	17	4	CID	M2(Oxidation)	30.12	2.49665		2	52	43	1	2158.1	14.8064	9/229	pps_Arabidopsis_trypsin_rep4.mgf
	Low	MPNIYNALVVK	O98766;Q9MTW0;Q95FJ1;Q8SLS8;Q9MU12;Q9MT57;Q9MRM9;Q9BA74;Q95FR1;Q9XQY8;Q9MU01;Q9MRK1;O98770;Q9XQX8;Q9XQN1;Q95FL9;Q6EYX5;B7S4Q6;Q67H82;Q3L1L0;A2T5L5;Q9TLJ8;Q9TLL5;Q95FM8;Q71N61;Q29VB2;E1UZH9;Q9TLL3;Q9GI23;Q95AN2;Q9MTZ8;Q67H60;Q3ZU72;A8ASI2;Q9GET4;Q9MW35;Q9TMV2;O98492;Q8HT82;A8ASH2;B7S4P3;C0J3J3;O98408;Q67H80;Q257C7;A0AR40;B8PRK4;B7S4V7;Q9MU78;O98412;Q5W4R8;A7X7I3;Q8SLT5;Q95FQ1;Q9MRR7;Q9BA90;Q95FK0;…	1809	152	CID		27.19	6.76079		3	54	43	1	1261.72	19.9153	15/108	pps_Arabidopsis_trypsin_rep4.mgf
	Low	VVDLLAPYRR	O98766;Q9TLK6;Q9MTW0;Q95FJ1;Q8SLS8;Q9MU12;Q9MT57;Q9MRM9;Q95FR1;Q9XQY8;Q9MU01;Q9MRK1;O98770;Q29VB8;Q9XQX8;Q9XQN1;Q9MTV9;Q95FT8;Q95FL9;Q6EYX5;B7S4Q6;O98424;Q95FI1;Q67H82;A2T5L5;Q9TLL5;Q9TLK3;Q9MT58;Q95FM8;Q9FF03;Q71N61;Q29VB2;E1UZH9;Q9TLL3;Q9MRJ8;Q9GI23;Q95AN2;Q9MTU5;Q9MTZ8;Q67H60;Q3ZU72;A8ASI2;Q9GET4;Q9MW35;Q9TMV2;O98523;O98492;Q8HT82;Q93Y44;A8ASH2;B7S4P3;C0J3J3;O98408;Q8MBL0;Q95FM7;Q8MBH7;Q9MRF4;…	4069	264	CID		26.61	4.612		3	52	38	1	1201.73	18.2061	11/81	pps_Arabidopsis_trypsin_rep4.mgf
	Low	TREGNDLYmEmK	O98766;Q9TLK6;Q95FJ1;Q9MU12;Q9MT57;Q9MRM9;Q9MRK7;Q9BA74;Q9MRM6;Q95FR1;Q9XQY8;Q9MU01;O98770;Q9XQX8;Q9MTU3;Q9XQN1;Q9MTV9;Q95FT8;Q95FL9;Q67H63;B7S4Q6;O98424;Q95FI1;Q9XQY1;Q67H82;A2T5L5;Q9TLJ8;Q9TLL5;Q9MT58;Q95FM8;Q9FF03;Q71N61;E1UZH9;Q9TLL3;Q9MRJ8;Q95AN2;Q9MTU5;Q9MTZ8;Q3ZU72;A8ASI2;Q9GET4;Q9MW35;Q9TMV2;O98492;Q8HT82;Q93Y44;A8ASH2;B7S4P3;C0J3J3;O98408;Q8MBL0;Q95FM7;Q8MBH7;Q9MRF4;Q9MRG7;Q9XQI9;Q67H80;…	3483	230	CID	M9(Oxidation), M11(Oxidation)	21.24	17.4861		2	52	35	1	1518.68	16.2106	5/128	pps_Arabidopsis_trypsin_rep4.mgf
	Low	GSITSIQAVYVPADDLTDPAPATTFAHLDATTVLSR	O98770;Q29VB8;Q9MTV9;A2T5L5;Q29VB2;Q9MW35;O98408;Q9MU78;O98412;Q95D38;O98404;Q9MRL6;Q29VC3;C7SLZ3;P19366;Q95FW4;Q95FW9;Q9THU9;Q9S6Z4;Q8MFY0;Q4KU64;D7KRE0;Q8MFX1;E0XD31;Q9MTZ1;Q8MFX9;B9U4L6;B9U4K5;Q95DY3;A9U8M5;Q6ENG7;Q9SBN9;Q6YN70;E0XD16;Q8M8T8;Q9TLL9;A9L9X3;A9L9Y6;Q95FX5;Q9TMQ1;A9L9T1;A9L9V1;A9L9Y8;A9L9V2;A9L9Y2;B3SHD4;A9L9W0;A9L9U2;A9L9V9;Q9SC27;Q9XQN7;A9L9S9;Q95FT4	421	53	CID		19.06	27.448		3	52	28	1	3714.76	-32.9957	7/405	pps_Arabidopsis_trypsin_rep4.mgf
Q9THU9	64.53	34	26	499	53.8792	5.19873	1488.67	Atp synthase beta subunit (Fragment) OS=Stanleya pinnata GN=atpB PE=3 SV=2 - [Q9THU9_STAPI]
	Confidence Icon	Sequence	Protein Accessions	# Proteins	# Protein Groups	Activation Type	Modifications	IonScore	Exp Value	Δ Score	Rank	Identity High	Homology Threshold	Charge	m/z [Da]	ΔM [ppm]	Ions Matched	Spectrum File
	High	GMDVVDMGNPLSVPVGGATLGR	P19366;Q95FW4;Q9THU9;D7KRE0	17	4	CID		190.31	2.33885e-16	0.7	1	52		1	2142.09	10.2557	18/229	pps_Arabidopsis_trypsin_rep4.mgf
	High	YKELQDIIAILGLDELSEEDR	O98766;Q9TLK6;Q9MTW0;Q95FJ1;Q9MU12;Q9MT57;Q9MRM9;Q9MRK7;Q9BA74;Q9MRM6;Q95FR1;Q9XQY8;Q9MU01;Q9MRK1;Q29VB8;Q9XQX8;Q9XQN1;Q9MTV9;Q95FT8;Q95FL9;Q67H63;Q6EYX5;B7S4Q6;O98424;Q95FI1;Q9XQY1;Q3L1L0;A2T5L5;Q9TLJ8;Q9TLL5;Q9TLK3;Q9MT58;Q95FM8;Q9FF03;Q71N61;Q29VB2;E1UZH9;Q9MRJ8;Q95AN2;Q9MTU5;Q9MTZ8;Q67H60;Q3ZU72;Q9GET4;Q9MW35;Q9TMV2;O98523;O98492;Q8HT82;Q93Y44;B7S4P3;C0J3J3;O98408;Q8MBH7;Q9MRF4;Q9MRG7;Q9XQI9;…	3355	224	CID		179.31	3.17472e-15		7	53		1	2462.25	-6.24487	17/233	pps_Arabidopsis_trypsin_rep4.mgf
	High	DVNEQDVLLFIDNIFR	Q9TLK6;Q9MTW0;Q95FJ1;Q9MU12;Q9MT57;Q9BA74;Q9MRM6;Q95FR1;Q9XQY8;Q9MU01;Q9MRK1;Q29VB8;Q9XQX8;Q9MTU3;Q9XQN1;Q9MTV9;Q95FT8;Q95FL9;Q67H63;Q6EYX5;Q95FI1;Q67H82;Q3L1L0;A2T5L5;Q9TLJ8;Q9TLK3;Q9MT58;Q95FM8;Q9FF03;E1UZH9;Q9MRJ8;Q9GI23;Q95AN2;Q9MTU5;Q9MTZ8;Q67H60;Q3ZU72;A8ASI2;Q9GET4;Q9MW35;Q9TMV2;O98523;O98492;Q8HT82;Q93Y44;A8ASH2;B7S4P3;C0J3J3;Q8MBL0;Q95FM7;Q9MRF4;Q9MRG7;Q9XQI9;Q67H80;Q29S89;Q257C7;A0AR40;…	2339	186	CID		172.19	1.24525e-14		3	52		1	1950.15	76.8888	15/172	pps_Arabidopsis_trypsin_rep4.mgf
	High	MPSAVGYQPTLSTEMGTLQER	Q9MRM6;Q9MTU3;O98424;Q3L1L0;A2T5L5;Q9TLL5;E1UZH9;Q9MTZ8;O98408;Q95FM7;Q257C7;A0AR40;Q9TMU6;O98412;Q29VB0;Q9MRL5;Q95FL6;Q8MBK2;Q8SLS2;Q67H62;Q9MTU8;C8YPI1;Q9GI19;Q9MRR6;Q95FM3;Q9MTZ4;Q9XQY2;Q9SC47;Q9MRW3;P19366;Q9MRG6;Q95FW9;Q9THU9;A9XUH0;Q3ZMJ5;Q8MBI2;A9QAU1;D7KRE0;Q8MBI0;E0XD31;Q8WH97;Q5YGM9;Q9SBN9;Q5UVH1;Q6YN70;Q09RD3;Q09RB6;A1XXL0;E0XD16;Q09RD9;Q95FL0;B2BI37;Q5UVF9;Q5YGJ5;Q5YGN7;Q9SC27;Q5YGK8;…	571	59	CID		166.59	6.04929e-14		2	53		1	2296.12	11.2793	18/221	pps_Arabidopsis_trypsin_rep4.mgf
	High	IFNVLGEPVDNLGPVDTR	O98766;Q9MTW0;Q8SLS8;Q9MU12;Q9MT57;Q9BA74;Q95FR1;Q9MRK1;O98770;Q29VB8;Q9MTU3;Q9XQN1;B7S4Q6;O98424;Q9XQY1;A2T5L5;Q9TLL5;Q9TLK3;Q9MT58;Q95FM8;Q71N61;Q29VB2;E1UZH9;Q67H60;Q3ZU72;A8ASI2;Q9GET4;Q9MW35;Q9TMV2;O98523;O98492;Q8HT82;A8ASH2;B7S4P3;Q9MRF4;Q9MRG7;Q257C7;A0AR40;B8PRK4;B7S4V7;Q9MU78;Q5W4R8;A7X7I3;Q8SLT5;Q9MRR7;Q9BA90;Q9MRU7;Q9MRL5;Q9MRN4;Q9TLJ9;O98595;Q95FL6;Q9MRA6;Q8SLS2;O98404;O98490;O98583;…	1261	106	CID		157.33	4.97305e-13		2	53		1	1955.04	7.48257	14/187	pps_Arabidopsis_trypsin_rep4.mgf
	High	DVNEQDVLLFIDNIFR	Q9TLK6;Q9MTW0;Q95FJ1;Q9MU12;Q9MT57;Q9BA74;Q9MRM6;Q95FR1;Q9XQY8;Q9MU01;Q9MRK1;Q29VB8;Q9XQX8;Q9MTU3;Q9XQN1;Q9MTV9;Q95FT8;Q95FL9;Q67H63;Q6EYX5;Q95FI1;Q67H82;Q3L1L0;A2T5L5;Q9TLJ8;Q9TLK3;Q9MT58;Q95FM8;Q9FF03;E1UZH9;Q9MRJ8;Q9GI23;Q95AN2;Q9MTU5;Q9MTZ8;Q67H60;Q3ZU72;A8ASI2;Q9GET4;Q9MW35;Q9TMV2;O98523;O98492;Q8HT82;Q93Y44;A8ASH2;B7S4P3;C0J3J3;Q8MBL0;Q95FM7;Q9MRF4;Q9MRG7;Q9XQI9;Q67H80;Q29S89;Q257C7;A0AR40;…	2339	186	CID		142.96	1.38679e-11		3	53		1	1950.02	11.7688	15/172	pps_Arabidopsis_trypsin_rep4.mgf
	High	GIYPAVDPLDSTSTMLQPR	O98766;Q9TLK6;Q9MTW0;Q95FJ1;Q8SLS8;Q9MU12;Q9MT57;Q9MRM9;Q9MRK7;Q9BA74;Q9MRM6;Q95FR1;Q9XQY8;Q9MU01;Q9MRK1;O98770;Q29VB8;Q9XQX8;Q9MTU3;Q9XQN1;Q9MTV9;Q95FT8;Q95FL9;Q67H63;Q6EYX5;B7S4Q6;O98424;Q95FI1;Q9XQY1;Q67H82;Q3L1L0;A2T5L5;Q9TLJ8;Q9TLL5;Q95FM8;Q9FF03;Q71N61;Q29VB2;E1UZH9;Q9TLL3;Q9MRJ8;Q9GI23;Q95AN2;Q9MTU5;Q9MTZ8;Q67H60;Q3ZU72;A8ASI2;Q9GET4;Q9MW35;Q9TMV2;O98523;O98492;Q8HT82;Q93Y44;A8ASH2;B7S4P3;…	2265	218	CID		128.89	3.56635e-10		2	53		1	2061.07	18.0049	14/167	pps_Arabidopsis_trypsin_rep4.mgf
	High	IVGEEHYETAQQVK	P19366;Q95FW4;Q95FW9;Q9THU9;A9XUH0;D7KRE0;Q9MU37	35	7	CID		122.21	1.49632e-09		3	52		1	1630.8	-3.48374	20/125	pps_Arabidopsis_trypsin_rep4.mgf
	High	LSIFETGIKVVDLLAPYR	O98766;Q9TLK6;Q9MTW0;Q95FJ1;Q8SLS8;Q9MU12;Q9MT57;Q9MRM9;Q95FR1;Q9XQY8;Q9MU01;Q9MRK1;O98770;Q29VB8;Q9XQX8;Q95FT8;Q95FL9;B7S4Q6;O98424;Q95FI1;Q67H82;A2T5L5;Q9TLL5;Q9TLK3;Q9MT58;Q95FM8;Q9FF03;Q71N61;Q29VB2;E1UZH9;Q9MRJ8;Q9GI23;Q95AN2;Q9MTU5;Q9MTZ8;Q67H60;Q3ZU72;A8ASI2;Q9GET4;Q9MW35;Q9TMV2;O98523;O98492;Q8HT82;Q93Y44;A8ASH2;B7S4P3;C0J3J3;O98408;Q8MBL0;Q95FM7;Q8MBH7;Q9MRF4;Q9MRG7;Q9XQI9;Q67H80;Q29S89;…	3727	228	CID		117.4	3.92801e-09	0	2	52		1	2034.19	11.6109	14/180	pps_Arabidopsis_trypsin_rep4.mgf
	High	FVQAGSEVSALLGR	O98766;Q9TLK6;Q9MTW0;Q95FJ1;Q8SLS8;Q9MU12;Q9MRM9;Q9MRK7;Q9BA74;Q9MRM6;Q95FR1;Q9XQY8;Q9MU01;Q9MRK1;O98770;Q29VB8;Q9XQX8;Q9MTU3;Q9XQN1;Q9MTV9;Q95FT8;Q95FL9;Q67H63;B7S4Q6;O98424;Q67H82;Q3L1L0;A2T5L5;Q9TLL5;Q9TLK3;Q9MT58;Q95FM8;Q9FF03;Q71N61;Q29VB2;E1UZH9;Q9MRJ8;Q9GI23;Q95AN2;Q9MTU5;Q67H60;Q3ZU72;A8ASI2;Q9MW35;Q9TMV2;O98523;O98492;Q8HT82;B7S4P3;C0J3J3;O98408;Q8MBL0;Q95FM7;Q8MBH7;Q9MRF4;Q9MRG7;Q9XQI9;…	3906	267	CID		113.14	1.17658e-08		2	52		1	1433.81	25.8883	12/137	pps_Arabidopsis_trypsin_rep4.mgf
	High	VALVYGQMNEPPGAR	Q9TLK6;Q9MTW0;Q95FJ1;Q9MU12;Q9MT57;Q9MRM9;Q9MRK7;Q9BA74;Q9MRM6;Q95FR1;Q9XQY8;Q9MU01;Q9MRK1;O98770;Q29VB8;Q9XQX8;Q9MTU3;Q9XQN1;Q9MTV9;Q95FT8;Q95FL9;Q67H63;Q6EYX5;B7S4Q6;O98424;Q95FI1;Q9XQY1;Q67H82;A2T5L5;Q9TLJ8;Q9TLL5;Q9TLK3;Q9MT58;Q95FM8;Q9FF03;Q71N61;E1UZH9;Q9TLL3;Q9GI23;Q95AN2;Q9MTU5;Q9MTZ8;Q67H60;A8ASI2;Q9GET4;Q9MW35;Q9TMV2;O98523;O98492;Q8HT82;Q93Y44;A8ASH2;B7S4P3;C0J3J3;O98408;Q8MBL0;Q95FM7;…	4104	269	CID		108.43	3.91415e-08		4	53		1	1601.83	9.97531	11/133	pps_Arabidopsis_trypsin_rep4.mgf
	High	ELQDIIAILGLDELSEEDR	O98766;Q9TLK6;Q9MTW0;Q95FJ1;Q9MU12;Q9MT57;Q9MRM9;Q9MRK7;Q9BA74;Q9MRM6;Q95FR1;Q9XQY8;Q9MU01;Q9MRK1;Q29VB8;Q9XQX8;Q9XQN1;Q9MTV9;Q95FT8;Q95FL9;Q67H63;Q6EYX5;B7S4Q6;O98424;Q95FI1;Q9XQY1;Q3L1L0;A2T5L5;Q9TLJ8;Q9TLL5;Q9TLK3;Q9MT58;Q95FM8;Q9FF03;Q71N61;Q29VB2;E1UZH9;Q9MRJ8;Q95AN2;Q9MTU5;Q9MTZ8;Q67H60;Q3ZU72;Q9GET4;Q9MW35;Q9TMV2;O98523;O98492;Q8HT82;Q93Y44;B7S4P3;C0J3J3;O98408;Q8MBH7;Q9MRF4;Q9MRG7;Q9XQI9;…	3363	225	CID		108.21	4.06838e-08		8	53		1	2171.13	8.92585	18/211	pps_Arabidopsis_trypsin_rep4.mgf
	High	TVLIMELINNIAK	O98766;Q9TLK6;Q9MTW0;Q95FJ1;Q8SLS8;Q9MU12;Q9MT57;Q9MRM9;Q9MRK7;Q9BA74;Q9MRM6;Q95FR1;Q9MU01;Q9MRK1;O98770;Q9XQX8;Q9MTU3;Q9MTV9;Q95FT8;Q95FL9;Q67H63;Q6EYX5;B7S4Q6;O98424;Q9XQY1;Q67H82;A2T5L5;Q9TLJ8;Q9TLL5;Q9TLK3;Q9MT58;Q95FM8;Q9FF03;Q71N61;Q29VB2;E1UZH9;Q9TLL3;Q9MRJ8;Q95AN2;Q9MTU5;Q9MTZ8;Q3ZU72;A8ASI2;Q9GET4;Q9MW35;Q9TMV2;O98523;O98492;Q93Y44;A8ASH2;B7S4P3;C0J3J3;O98408;Q95FM7;Q8MBH7;Q9MRF4;Q9MRG7;…	3602	266	CID		107.41	4.50584e-08		4	52		1	1471.87	13.0845	10/121	pps_Arabidopsis_trypsin_rep4.mgf
	High	AHGGVSVFGGVGER	O98766;Q9TLK6;Q9MTW0;Q95FJ1;Q9MU12;Q9MT57;Q9MRM9;Q9BA74;Q9MRM6;Q95FR1;Q9XQY8;Q9MU01;Q9MRK1;O98770;Q29VB8;Q9XQX8;Q9MTU3;Q9XQN1;Q9MTV9;Q95FT8;Q95FL9;Q67H63;B7S4Q6;O98424;Q95FI1;Q9XQY1;Q67H82;A2T5L5;Q9TLJ8;Q9TLL5;Q9TLK3;Q9MT58;Q71N61;Q29VB2;E1UZH9;Q9MRJ8;Q9MTU5;Q9MTZ8;Q3ZU72;A8ASI2;Q9GET4;Q9TMV2;O98523;O98492;Q8HT82;Q93Y44;A8ASH2;B7S4P3;C0J3J3;O98408;Q95FM7;Q8MBH7;Q9MRF4;Q9MRG7;Q9XQI9;Q67H80;Q29S89;…	3365	247	CID		97.41	4.72361e-07	0	1	53	40	1	1328.71	29.262	12/119	pps_Arabidopsis_trypsin_rep4.mgf
	High	IAQIIGPVLDVAFPPGK	O98766;Q9TLK6;Q95FJ1;Q95FR1;Q9MU01;O98770;Q95FT8;Q6EYX5;Q67H82;Q9TLL5;Q95FM8;Q9TLL3;Q95AN2;Q9MTZ8;Q3ZU72;A8ASI2;Q95FM7;Q67H80;Q29S89;Q5W4R8;Q95FQ1;Q29VB0;Q9MRL5;Q9MRN4;Q95FL6;C0J3L2;Q9MRA6;O98490;Q9TLJ7;Q95FS7;Q9MRL6;Q95FM3;Q9XQZ0;Q3ZU69;Q29VC3;A3KLS6;P19366;Q95DV0;Q9THU9;Q8WJG9;A9XUH0;Q8WJG8;Q9XQX3;Q29V89;Q95FV3;O98775;Q4KU64;A9QBY3;D7KRE0;Q95FQ5;Q4VN14	595	51	CID		92.92	1.26871e-06		2	52		1	1734.98	-21.4823	11/163	pps_Arabidopsis_trypsin_rep4.mgf
	High	YKELQDIIAILGLDELSEEDRLTVAR	O98766;Q9TLK6;Q9MTW0;Q95FJ1;Q9MU12;Q9MT57;Q9MRK7;Q9BA74;Q95FR1;Q9XQY8;Q9MU01;Q9MRK1;Q29VB8;Q9XQX8;Q9XQN1;Q9MTV9;Q95FT8;Q95FL9;Q67H63;Q6EYX5;B7S4Q6;O98424;Q9XQY1;Q3L1L0;A2T5L5;Q9TLJ8;Q9TLL5;Q9TLK3;Q9MT58;Q95FM8;Q9FF03;Q71N61;Q29VB2;E1UZH9;Q9MRJ8;Q95AN2;Q9MTU5;Q9MTZ8;Q67H60;Q3ZU72;Q9GET4;Q9MW35;Q9TMV2;O98523;O98492;Q93Y44;B7S4P3;C0J3J3;O98408;Q8MBH7;Q9MRF4;Q9MRG7;Q9XQI9;Q67H80;Q29S89;Q257C7;A0AR40;…	2967	200	CID		87.69	4.41668e-06		7	53		1	3002.63	8.26545	15/291	pps_Arabidopsis_trypsin_rep4.mgf
	High	ELQDIIAILGLDELSEEDRLTVAR	O98766;Q9TLK6;Q9MTW0;Q95FJ1;Q9MU12;Q9MT57;Q9MRK7;Q9BA74;Q95FR1;Q9XQY8;Q9MU01;Q9MRK1;Q29VB8;Q9XQX8;Q9XQN1;Q9MTV9;Q95FT8;Q95FL9;Q67H63;Q6EYX5;B7S4Q6;O98424;Q9XQY1;Q3L1L0;A2T5L5;Q9TLJ8;Q9TLL5;Q9TLK3;Q9MT58;Q95FM8;Q9FF03;Q71N61;Q29VB2;E1UZH9;Q9MRJ8;Q95AN2;Q9MTU5;Q9MTZ8;Q67H60;Q3ZU72;Q9GET4;Q9MW35;Q9TMV2;O98523;O98492;Q93Y44;B7S4P3;C0J3J3;O98408;Q8MBH7;Q9MRF4;Q9MRG7;Q9XQI9;Q67H80;Q29S89;Q257C7;A0AR40;…	2972	201	CID		77.17	5.41909e-05		7	53		1	2711.42	-10.9947	12/269	pps_Arabidopsis_trypsin_rep4.mgf
	High	LSIFETGIKVVDLLAPYRR	O98766;Q9TLK6;Q9MTW0;Q95FJ1;Q8SLS8;Q9MU12;Q9MT57;Q9MRM9;Q95FR1;Q9XQY8;Q9MU01;Q9MRK1;O98770;Q29VB8;Q9XQX8;Q95FT8;Q95FL9;B7S4Q6;O98424;Q95FI1;Q67H82;A2T5L5;Q9TLL5;Q9TLK3;Q9MT58;Q95FM8;Q9FF03;Q71N61;Q29VB2;E1UZH9;Q9MRJ8;Q9GI23;Q95AN2;Q9MTU5;Q9MTZ8;Q67H60;Q3ZU72;A8ASI2;Q9GET4;Q9MW35;Q9TMV2;O98523;O98492;Q8HT82;Q93Y44;A8ASH2;B7S4P3;C0J3J3;O98408;Q8MBL0;Q95FM7;Q8MBH7;Q9MRF4;Q9MRG7;Q9XQI9;Q67H80;Q29S89;…	3721	227	CID		65.96	0.000488177		3	51		1	2190.29	12.6005	11/191	pps_Arabidopsis_trypsin_rep4.mgf
	High	VGLTALTMAEYFR	O98766;Q9TLK6;Q95FJ1;Q8SLS8;Q9MU12;Q9MT57;Q9MRM9;Q9MRK7;Q9BA74;Q9MRM6;Q95FR1;Q9XQY8;Q9MU01;Q9MRK1;O98770;Q29VB8;Q9XQX8;Q9MTU3;Q9XQN1;Q9MTV9;Q95FT8;Q95FL9;Q67H63;Q6EYX5;B7S4Q6;O98424;Q95FI1;Q9XQY1;Q67H82;Q3L1L0;A2T5L5;Q9TLJ8;Q9TLL5;Q9MT58;Q95FM8;Q9FF03;Q71N61;E1UZH9;Q9MRJ8;Q9GI23;Q95AN2;Q9MTU5;Q9MTZ8;Q67H60;Q3ZU72;A8ASI2;Q9GET4;Q9MW35;Q9TMV2;O98523;O98492;Q8HT82;Q93Y44;A8ASH2;B7S4P3;C0J3J3;O98408;…	3375	267	CID		65.69	0.00085289		2	53		1	1471.75	-8.51001	10/111	pps_Arabidopsis_trypsin_rep4.mgf
	High	TVLImELINNIAK	O98766;Q9TLK6;Q9MTW0;Q95FJ1;Q8SLS8;Q9MU12;Q9MT57;Q9MRM9;Q9MRK7;Q9BA74;Q9MRM6;Q95FR1;Q9MU01;Q9MRK1;O98770;Q9XQX8;Q9MTU3;Q9MTV9;Q95FT8;Q95FL9;Q67H63;Q6EYX5;B7S4Q6;O98424;Q9XQY1;Q67H82;A2T5L5;Q9TLJ8;Q9TLL5;Q9TLK3;Q9MT58;Q95FM8;Q9FF03;Q71N61;Q29VB2;E1UZH9;Q9TLL3;Q9MRJ8;Q95AN2;Q9MTU5;Q9MTZ8;Q3ZU72;A8ASI2;Q9GET4;Q9MW35;Q9TMV2;O98523;O98492;Q93Y44;A8ASH2;B7S4P3;C0J3J3;O98408;Q95FM7;Q8MBH7;Q9MRF4;Q9MRG7;…	3602	266	CID	M5(Oxidation)	54.15	0.00989016		5	52		1	1487.86	8.83395	7/121	pps_Arabidopsis_trypsin_rep4.mgf
	Medium	KGSITSIQAVYVPADDLTDPAPATTFAHLDATTVLSR	O98770;Q29VB8;Q9MTV9;A2T5L5;Q29VB2;Q9MW35;O98408;Q9MU78;O98412;Q95D38;O98404;Q9MRL6;Q29VC3;C7SLZ3;P19366;Q95FW4;Q95FW9;Q9THU9;Q9S6Z4;Q8MFY0;D7KRE0;Q8MFX1;E0XD31;Q8MFX9;B9U4L6;B9U4K5;Q95DY3;A9U8M5;Q6ENG7;Q9SBN9;Q6YN70;E0XD16;Q8M8T8;Q9TLL9;A9L9X3;A9L9Y6;Q95FX5;Q9TMQ1;A9L9T1;A9L9V1;A9L9Y8;A9L9V2;A9L9Y2;B3SHD4;A9L9W0;A9L9U2;A9L9V9;Q9SC27;Q9XQN7;A9L9S9;Q95FT4	402	51	CID		51.01	0.0174869		3	52		1	3842.84	-37.3009	10/427	pps_Arabidopsis_trypsin_rep4.mgf
	Medium	GMDVVDmGNPLSVPVGGATLGR	P19366;Q95FW4;Q9THU9;D7KRE0	17	4	CID	M7(Oxidation)	50.37	0.0235699	0.4	1	52	43	1	2158.1	14.8064	10/229	pps_Arabidopsis_trypsin_rep4.mgf
	Medium	VVDLLAPYR	O98766;Q9TLK6;Q9MTW0;Q95FJ1;Q8SLS8;Q9MU12;Q9MT57;Q9MRM9;Q95FR1;Q9XQY8;Q9MU01;Q9MRK1;O98770;Q29VB8;Q9XQX8;Q9XQN1;Q9MTV9;Q95FT8;Q95FL9;Q6EYX5;B7S4Q6;O98424;Q95FI1;Q67H82;A2T5L5;Q9TLL5;Q9TLK3;Q9MT58;Q95FM8;Q9FF03;Q71N61;Q29VB2;E1UZH9;Q9TLL3;Q9MRJ8;Q9GI23;Q95AN2;Q9MTU5;Q9MTZ8;Q67H60;Q3ZU72;A8ASI2;Q9GET4;Q9MW35;Q9TMV2;O98523;O98492;Q8HT82;Q93Y44;A8ASH2;B7S4P3;C0J3J3;O98408;Q8MBL0;Q95FM7;Q8MBH7;Q9MRF4;…	4078	266	CID		47.67	0.0398271		3	52	38	1	1045.63	24.8642	7/70	pps_Arabidopsis_trypsin_rep4.mgf
	Low	mPSAVGYQPTLSTEMGTLQER	Q9MRM6;Q9MTU3;O98424;Q3L1L0;A2T5L5;Q9TLL5;E1UZH9;Q9MTZ8;O98408;Q95FM7;Q257C7;A0AR40;Q9TMU6;O98412;Q29VB0;Q9MRL5;Q95FL6;Q8MBK2;Q8SLS2;Q67H62;Q9MTU8;C8YPI1;Q9GI19;Q9MRR6;Q95FM3;Q9MTZ4;Q9XQY2;Q9SC47;Q9MRW3;P19366;Q9MRG6;Q95FW9;Q9THU9;A9XUH0;Q3ZMJ5;Q8MBI2;A9QAU1;D7KRE0;Q8MBI0;E0XD31;Q8WH97;Q5YGM9;Q9SBN9;Q5UVH1;Q6YN70;Q09RD3;Q09RB6;A1XXL0;E0XD16;Q09RD9;Q95FL0;B2BI37;Q5UVF9;Q5YGJ5;Q5YGN7;Q9SC27;Q5YGK8;…	571	59	CID	M1(Oxidation)	39.32	0.298947		2	52		1	2312.1	5.76315	7/221	pps_Arabidopsis_trypsin_rep4.mgf
	Low	TVLImELINNIAK	O98766;Q9TLK6;Q9MTW0;Q95FJ1;Q8SLS8;Q9MU12;Q9MT57;Q9MRM9;Q9MRK7;Q9BA74;Q9MRM6;Q95FR1;Q9MU01;Q9MRK1;O98770;Q9XQX8;Q9MTU3;Q9MTV9;Q95FT8;Q95FL9;Q67H63;Q6EYX5;B7S4Q6;O98424;Q9XQY1;Q67H82;A2T5L5;Q9TLJ8;Q9TLL5;Q9TLK3;Q9MT58;Q95FM8;Q9FF03;Q71N61;Q29VB2;E1UZH9;Q9TLL3;Q9MRJ8;Q95AN2;Q9MTU5;Q9MTZ8;Q3ZU72;A8ASI2;Q9GET4;Q9MW35;Q9TMV2;O98523;O98492;Q93Y44;A8ASH2;B7S4P3;C0J3J3;O98408;Q95FM7;Q8MBH7;Q9MRF4;Q9MRG7;…	3602	266	CID	M5(Oxidation)	38.31	0.448231		5	53	44	1	1487.8	-34.8453	10/121	pps_Arabidopsis_trypsin_rep4.mgf
	Low	IAQIIGPVLDVAFPPGKMPNIYNALVVK	O98766;Q95FJ1;Q95FR1;Q9MU01;O98770;Q6EYX5;Q67H82;Q9TLL5;Q95FM8;Q9TLL3;Q95AN2;Q9MTZ8;Q3ZU72;A8ASI2;Q67H80;Q5W4R8;Q95FQ1;Q29VB0;Q9MRL5;Q9MRN4;O98490;Q9TLJ7;Q95FS7;Q9MRL6;Q3ZU69;Q29VC3;A3KLS6;P19366;Q95DV0;Q9THU9;Q8WJG9;A9XUH0;Q9XQX3;Q29V89;O98775;A9QBY3;D7KRE0;Q95FQ5;Q4VN14	468	39	CID		34.96	0.723187		3	52	43	1	2977.66	-11.5162	14/284	pps_Arabidopsis_trypsin_rep4.mgf
	Low	GIYPAVDPLDSTSTmLQPR	O98766;Q9TLK6;Q9MTW0;Q95FJ1;Q8SLS8;Q9MU12;Q9MT57;Q9MRM9;Q9MRK7;Q9BA74;Q9MRM6;Q95FR1;Q9XQY8;Q9MU01;Q9MRK1;O98770;Q29VB8;Q9XQX8;Q9MTU3;Q9XQN1;Q9MTV9;Q95FT8;Q95FL9;Q67H63;Q6EYX5;B7S4Q6;O98424;Q95FI1;Q9XQY1;Q67H82;Q3L1L0;A2T5L5;Q9TLJ8;Q9TLL5;Q95FM8;Q9FF03;Q71N61;Q29VB2;E1UZH9;Q9TLL3;Q9MRJ8;Q9GI23;Q95AN2;Q9MTU5;Q9MTZ8;Q67H60;Q3ZU72;A8ASI2;Q9GET4;Q9MW35;Q9TMV2;O98523;O98492;Q8HT82;Q93Y44;A8ASH2;B7S4P3;…	2265	218	CID	M15(Oxidation)	32.93	1.43654		2	53	37	1	2077.06	17.3507	7/167	pps_Arabidopsis_trypsin_rep4.mgf
	Low	DTLGEEINVTcEVQQLLGNNR	Q9THU9	2	1	CID	C11(Carbamidomethyl)	30.74	2.13077		8	52	45	1	2402.13	-11.2131	7/217	pps_Arabidopsis_trypsin_rep4.mgf
	Low	VALVYGQmNEPPGAR	Q9TLK6;Q9MTW0;Q95FJ1;Q9MU12;Q9MT57;Q9MRM9;Q9MRK7;Q9BA74;Q9MRM6;Q95FR1;Q9XQY8;Q9MU01;Q9MRK1;O98770;Q29VB8;Q9XQX8;Q9MTU3;Q9XQN1;Q9MTV9;Q95FT8;Q95FL9;Q67H63;Q6EYX5;B7S4Q6;O98424;Q95FI1;Q9XQY1;Q67H82;A2T5L5;Q9TLJ8;Q9TLL5;Q9TLK3;Q9MT58;Q95FM8;Q9FF03;Q71N61;E1UZH9;Q9TLL3;Q9GI23;Q95AN2;Q9MTU5;Q9MTZ8;Q67H60;A8ASI2;Q9GET4;Q9MW35;Q9TMV2;O98523;O98492;Q8HT82;Q93Y44;A8ASH2;B7S4P3;C0J3J3;O98408;Q8MBL0;Q95FM7;…	4104	269	CID	M8(Oxidation)	30.49	2.42832		4	53	36	1	1617.81	0.337288	9/133	pps_Arabidopsis_trypsin_rep4.mgf
	Low	GmDVVDMGNPLSVPVGGATLGR	P19366;Q95FW4;Q9THU9;D7KRE0	17	4	CID	M2(Oxidation)	30.12	2.49665		2	52	43	1	2158.1	14.8064	9/229	pps_Arabidopsis_trypsin_rep4.mgf
	Low	MPNIYNALVVK	O98766;Q9MTW0;Q95FJ1;Q8SLS8;Q9MU12;Q9MT57;Q9MRM9;Q9BA74;Q95FR1;Q9XQY8;Q9MU01;Q9MRK1;O98770;Q9XQX8;Q9XQN1;Q95FL9;Q6EYX5;B7S4Q6;Q67H82;Q3L1L0;A2T5L5;Q9TLJ8;Q9TLL5;Q95FM8;Q71N61;Q29VB2;E1UZH9;Q9TLL3;Q9GI23;Q95AN2;Q9MTZ8;Q67H60;Q3ZU72;A8ASI2;Q9GET4;Q9MW35;Q9TMV2;O98492;Q8HT82;A8ASH2;B7S4P3;C0J3J3;O98408;Q67H80;Q257C7;A0AR40;B8PRK4;B7S4V7;Q9MU78;O98412;Q5W4R8;A7X7I3;Q8SLT5;Q95FQ1;Q9MRR7;Q9BA90;Q95FK0;…	1809	152	CID		27.19	6.76079		3	54	43	1	1261.72	19.9153	15/108	pps_Arabidopsis_trypsin_rep4.mgf
	Low	VVDLLAPYRR	O98766;Q9TLK6;Q9MTW0;Q95FJ1;Q8SLS8;Q9MU12;Q9MT57;Q9MRM9;Q95FR1;Q9XQY8;Q9MU01;Q9MRK1;O98770;Q29VB8;Q9XQX8;Q9XQN1;Q9MTV9;Q95FT8;Q95FL9;Q6EYX5;B7S4Q6;O98424;Q95FI1;Q67H82;A2T5L5;Q9TLL5;Q9TLK3;Q9MT58;Q95FM8;Q9FF03;Q71N61;Q29VB2;E1UZH9;Q9TLL3;Q9MRJ8;Q9GI23;Q95AN2;Q9MTU5;Q9MTZ8;Q67H60;Q3ZU72;A8ASI2;Q9GET4;Q9MW35;Q9TMV2;O98523;O98492;Q8HT82;Q93Y44;A8ASH2;B7S4P3;C0J3J3;O98408;Q8MBL0;Q95FM7;Q8MBH7;Q9MRF4;…	4069	264	CID		26.61	4.612		3	52	38	1	1201.73	18.2061	11/81	pps_Arabidopsis_trypsin_rep4.mgf
	Low	TREGNDLYmEmK	O98766;Q9TLK6;Q95FJ1;Q9MU12;Q9MT57;Q9MRM9;Q9MRK7;Q9BA74;Q9MRM6;Q95FR1;Q9XQY8;Q9MU01;O98770;Q9XQX8;Q9MTU3;Q9XQN1;Q9MTV9;Q95FT8;Q95FL9;Q67H63;B7S4Q6;O98424;Q95FI1;Q9XQY1;Q67H82;A2T5L5;Q9TLJ8;Q9TLL5;Q9MT58;Q95FM8;Q9FF03;Q71N61;E1UZH9;Q9TLL3;Q9MRJ8;Q95AN2;Q9MTU5;Q9MTZ8;Q3ZU72;A8ASI2;Q9GET4;Q9MW35;Q9TMV2;O98492;Q8HT82;Q93Y44;A8ASH2;B7S4P3;C0J3J3;O98408;Q8MBL0;Q95FM7;Q8MBH7;Q9MRF4;Q9MRG7;Q9XQI9;Q67H80;…	3483	230	CID	M9(Oxidation), M11(Oxidation)	21.24	17.4861		2	52	35	1	1518.68	16.2106	5/128	pps_Arabidopsis_trypsin_rep4.mgf
	Low	GSITSIQAVYVPADDLTDPAPATTFAHLDATTVLSR	O98770;Q29VB8;Q9MTV9;A2T5L5;Q29VB2;Q9MW35;O98408;Q9MU78;O98412;Q95D38;O98404;Q9MRL6;Q29VC3;C7SLZ3;P19366;Q95FW4;Q95FW9;Q9THU9;Q9S6Z4;Q8MFY0;Q4KU64;D7KRE0;Q8MFX1;E0XD31;Q9MTZ1;Q8MFX9;B9U4L6;B9U4K5;Q95DY3;A9U8M5;Q6ENG7;Q9SBN9;Q6YN70;E0XD16;Q8M8T8;Q9TLL9;A9L9X3;A9L9Y6;Q95FX5;Q9TMQ1;A9L9T1;A9L9V1;A9L9Y8;A9L9V2;A9L9Y2;B3SHD4;A9L9W0;A9L9U2;A9L9V9;Q9SC27;Q9XQN7;A9L9S9;Q95FT4	421	53	CID		19.06	27.448		3	52	28	1	3714.76	-32.9957	7/405	pps_Arabidopsis_trypsin_rep4.mgf
Q95FW4	61.89	31	23	475	51.2793	5.23682	1474.84	ATP synthase beta subunit (Fragment) OS=Brassica balearica GN=atpB PE=3 SV=1 - [Q95FW4_9BRAS]
	Confidence Icon	Sequence	Protein Accessions	# Proteins	# Protein Groups	Activation Type	Modifications	IonScore	Exp Value	Δ Score	Rank	Identity High	Homology Threshold	Charge	m/z [Da]	ΔM [ppm]	Ions Matched	Spectrum File
	High	DTLGQEINVTcEVQQLLGNNR	Q95FJ1;E1UZH9;P19366;Q95FW4;D7KRE0	24	5	CID	C11(Carbamidomethyl)	197.62	4.39659e-17	0	2	52		1	2401.14	-17.4981	19/223	pps_Arabidopsis_trypsin_rep4.mgf
	High	GMDVVDMGNPLSVPVGGATLGR	P19366;Q95FW4;Q9THU9;D7KRE0	17	4	CID		190.31	2.33885e-16	0.7	1	52		1	2142.09	10.2557	18/229	pps_Arabidopsis_trypsin_rep4.mgf
	High	YKELQDIIAILGLDELSEEDR	O98766;Q9TLK6;Q9MTW0;Q95FJ1;Q9MU12;Q9MT57;Q9MRM9;Q9MRK7;Q9BA74;Q9MRM6;Q95FR1;Q9XQY8;Q9MU01;Q9MRK1;Q29VB8;Q9XQX8;Q9XQN1;Q9MTV9;Q95FT8;Q95FL9;Q67H63;Q6EYX5;B7S4Q6;O98424;Q95FI1;Q9XQY1;Q3L1L0;A2T5L5;Q9TLJ8;Q9TLL5;Q9TLK3;Q9MT58;Q95FM8;Q9FF03;Q71N61;Q29VB2;E1UZH9;Q9MRJ8;Q95AN2;Q9MTU5;Q9MTZ8;Q67H60;Q3ZU72;Q9GET4;Q9MW35;Q9TMV2;O98523;O98492;Q8HT82;Q93Y44;B7S4P3;C0J3J3;O98408;Q8MBH7;Q9MRF4;Q9MRG7;Q9XQI9;…	3355	224	CID		179.31	3.17472e-15		7	53		1	2462.25	-6.24487	17/233	pps_Arabidopsis_trypsin_rep4.mgf
	High	DVNEQDVLLFIDNIFR	Q9TLK6;Q9MTW0;Q95FJ1;Q9MU12;Q9MT57;Q9BA74;Q9MRM6;Q95FR1;Q9XQY8;Q9MU01;Q9MRK1;Q29VB8;Q9XQX8;Q9MTU3;Q9XQN1;Q9MTV9;Q95FT8;Q95FL9;Q67H63;Q6EYX5;Q95FI1;Q67H82;Q3L1L0;A2T5L5;Q9TLJ8;Q9TLK3;Q9MT58;Q95FM8;Q9FF03;E1UZH9;Q9MRJ8;Q9GI23;Q95AN2;Q9MTU5;Q9MTZ8;Q67H60;Q3ZU72;A8ASI2;Q9GET4;Q9MW35;Q9TMV2;O98523;O98492;Q8HT82;Q93Y44;A8ASH2;B7S4P3;C0J3J3;Q8MBL0;Q95FM7;Q9MRF4;Q9MRG7;Q9XQI9;Q67H80;Q29S89;Q257C7;A0AR40;…	2339	186	CID		172.19	1.24525e-14		3	52		1	1950.15	76.8888	15/172	pps_Arabidopsis_trypsin_rep4.mgf
	High	IFNVLGEPVDNLGPVDTR	O98766;Q9MTW0;Q8SLS8;Q9MU12;Q9MT57;Q9BA74;Q95FR1;Q9MRK1;O98770;Q29VB8;Q9MTU3;Q9XQN1;B7S4Q6;O98424;Q9XQY1;A2T5L5;Q9TLL5;Q9TLK3;Q9MT58;Q95FM8;Q71N61;Q29VB2;E1UZH9;Q67H60;Q3ZU72;A8ASI2;Q9GET4;Q9MW35;Q9TMV2;O98523;O98492;Q8HT82;A8ASH2;B7S4P3;Q9MRF4;Q9MRG7;Q257C7;A0AR40;B8PRK4;B7S4V7;Q9MU78;Q5W4R8;A7X7I3;Q8SLT5;Q9MRR7;Q9BA90;Q9MRU7;Q9MRL5;Q9MRN4;Q9TLJ9;O98595;Q95FL6;Q9MRA6;Q8SLS2;O98404;O98490;O98583;…	1261	106	CID		157.33	4.97305e-13		2	53		1	1955.04	7.48257	14/187	pps_Arabidopsis_trypsin_rep4.mgf
	High	DVNEQDVLLFIDNIFR	Q9TLK6;Q9MTW0;Q95FJ1;Q9MU12;Q9MT57;Q9BA74;Q9MRM6;Q95FR1;Q9XQY8;Q9MU01;Q9MRK1;Q29VB8;Q9XQX8;Q9MTU3;Q9XQN1;Q9MTV9;Q95FT8;Q95FL9;Q67H63;Q6EYX5;Q95FI1;Q67H82;Q3L1L0;A2T5L5;Q9TLJ8;Q9TLK3;Q9MT58;Q95FM8;Q9FF03;E1UZH9;Q9MRJ8;Q9GI23;Q95AN2;Q9MTU5;Q9MTZ8;Q67H60;Q3ZU72;A8ASI2;Q9GET4;Q9MW35;Q9TMV2;O98523;O98492;Q8HT82;Q93Y44;A8ASH2;B7S4P3;C0J3J3;Q8MBL0;Q95FM7;Q9MRF4;Q9MRG7;Q9XQI9;Q67H80;Q29S89;Q257C7;A0AR40;…	2339	186	CID		142.96	1.38679e-11		3	53		1	1950.02	11.7688	15/172	pps_Arabidopsis_trypsin_rep4.mgf
	High	GIYPAVDPLDSTSTMLQPR	O98766;Q9TLK6;Q9MTW0;Q95FJ1;Q8SLS8;Q9MU12;Q9MT57;Q9MRM9;Q9MRK7;Q9BA74;Q9MRM6;Q95FR1;Q9XQY8;Q9MU01;Q9MRK1;O98770;Q29VB8;Q9XQX8;Q9MTU3;Q9XQN1;Q9MTV9;Q95FT8;Q95FL9;Q67H63;Q6EYX5;B7S4Q6;O98424;Q95FI1;Q9XQY1;Q67H82;Q3L1L0;A2T5L5;Q9TLJ8;Q9TLL5;Q95FM8;Q9FF03;Q71N61;Q29VB2;E1UZH9;Q9TLL3;Q9MRJ8;Q9GI23;Q95AN2;Q9MTU5;Q9MTZ8;Q67H60;Q3ZU72;A8ASI2;Q9GET4;Q9MW35;Q9TMV2;O98523;O98492;Q8HT82;Q93Y44;A8ASH2;B7S4P3;…	2265	218	CID		128.89	3.56635e-10		2	53		1	2061.07	18.0049	14/167	pps_Arabidopsis_trypsin_rep4.mgf
	High	IVGEEHYETAQQVK	P19366;Q95FW4;Q95FW9;Q9THU9;A9XUH0;D7KRE0;Q9MU37	35	7	CID		122.21	1.49632e-09		3	52		1	1630.8	-3.48374	20/125	pps_Arabidopsis_trypsin_rep4.mgf
	High	FVQAGSEVSALLGR	O98766;Q9TLK6;Q9MTW0;Q95FJ1;Q8SLS8;Q9MU12;Q9MRM9;Q9MRK7;Q9BA74;Q9MRM6;Q95FR1;Q9XQY8;Q9MU01;Q9MRK1;O98770;Q29VB8;Q9XQX8;Q9MTU3;Q9XQN1;Q9MTV9;Q95FT8;Q95FL9;Q67H63;B7S4Q6;O98424;Q67H82;Q3L1L0;A2T5L5;Q9TLL5;Q9TLK3;Q9MT58;Q95FM8;Q9FF03;Q71N61;Q29VB2;E1UZH9;Q9MRJ8;Q9GI23;Q95AN2;Q9MTU5;Q67H60;Q3ZU72;A8ASI2;Q9MW35;Q9TMV2;O98523;O98492;Q8HT82;B7S4P3;C0J3J3;O98408;Q8MBL0;Q95FM7;Q8MBH7;Q9MRF4;Q9MRG7;Q9XQI9;…	3906	267	CID		113.14	1.17658e-08		2	52		1	1433.81	25.8883	12/137	pps_Arabidopsis_trypsin_rep4.mgf
	High	VALVYGQMNEPPGAR	Q9TLK6;Q9MTW0;Q95FJ1;Q9MU12;Q9MT57;Q9MRM9;Q9MRK7;Q9BA74;Q9MRM6;Q95FR1;Q9XQY8;Q9MU01;Q9MRK1;O98770;Q29VB8;Q9XQX8;Q9MTU3;Q9XQN1;Q9MTV9;Q95FT8;Q95FL9;Q67H63;Q6EYX5;B7S4Q6;O98424;Q95FI1;Q9XQY1;Q67H82;A2T5L5;Q9TLJ8;Q9TLL5;Q9TLK3;Q9MT58;Q95FM8;Q9FF03;Q71N61;E1UZH9;Q9TLL3;Q9GI23;Q95AN2;Q9MTU5;Q9MTZ8;Q67H60;A8ASI2;Q9GET4;Q9MW35;Q9TMV2;O98523;O98492;Q8HT82;Q93Y44;A8ASH2;B7S4P3;C0J3J3;O98408;Q8MBL0;Q95FM7;…	4104	269	CID		108.43	3.91415e-08		4	53		1	1601.83	9.97531	11/133	pps_Arabidopsis_trypsin_rep4.mgf
	High	ELQDIIAILGLDELSEEDR	O98766;Q9TLK6;Q9MTW0;Q95FJ1;Q9MU12;Q9MT57;Q9MRM9;Q9MRK7;Q9BA74;Q9MRM6;Q95FR1;Q9XQY8;Q9MU01;Q9MRK1;Q29VB8;Q9XQX8;Q9XQN1;Q9MTV9;Q95FT8;Q95FL9;Q67H63;Q6EYX5;B7S4Q6;O98424;Q95FI1;Q9XQY1;Q3L1L0;A2T5L5;Q9TLJ8;Q9TLL5;Q9TLK3;Q9MT58;Q95FM8;Q9FF03;Q71N61;Q29VB2;E1UZH9;Q9MRJ8;Q95AN2;Q9MTU5;Q9MTZ8;Q67H60;Q3ZU72;Q9GET4;Q9MW35;Q9TMV2;O98523;O98492;Q8HT82;Q93Y44;B7S4P3;C0J3J3;O98408;Q8MBH7;Q9MRF4;Q9MRG7;Q9XQI9;…	3363	225	CID		108.21	4.06838e-08		8	53		1	2171.13	8.92585	18/211	pps_Arabidopsis_trypsin_rep4.mgf
	High	TVLIMELINNIAK	O98766;Q9TLK6;Q9MTW0;Q95FJ1;Q8SLS8;Q9MU12;Q9MT57;Q9MRM9;Q9MRK7;Q9BA74;Q9MRM6;Q95FR1;Q9MU01;Q9MRK1;O98770;Q9XQX8;Q9MTU3;Q9MTV9;Q95FT8;Q95FL9;Q67H63;Q6EYX5;B7S4Q6;O98424;Q9XQY1;Q67H82;A2T5L5;Q9TLJ8;Q9TLL5;Q9TLK3;Q9MT58;Q95FM8;Q9FF03;Q71N61;Q29VB2;E1UZH9;Q9TLL3;Q9MRJ8;Q95AN2;Q9MTU5;Q9MTZ8;Q3ZU72;A8ASI2;Q9GET4;Q9MW35;Q9TMV2;O98523;O98492;Q93Y44;A8ASH2;B7S4P3;C0J3J3;O98408;Q95FM7;Q8MBH7;Q9MRF4;Q9MRG7;…	3602	266	CID		107.41	4.50584e-08		4	52		1	1471.87	13.0845	10/121	pps_Arabidopsis_trypsin_rep4.mgf
	High	AHGGVSVFGGVGER	O98766;Q9TLK6;Q9MTW0;Q95FJ1;Q9MU12;Q9MT57;Q9MRM9;Q9BA74;Q9MRM6;Q95FR1;Q9XQY8;Q9MU01;Q9MRK1;O98770;Q29VB8;Q9XQX8;Q9MTU3;Q9XQN1;Q9MTV9;Q95FT8;Q95FL9;Q67H63;B7S4Q6;O98424;Q95FI1;Q9XQY1;Q67H82;A2T5L5;Q9TLJ8;Q9TLL5;Q9TLK3;Q9MT58;Q71N61;Q29VB2;E1UZH9;Q9MRJ8;Q9MTU5;Q9MTZ8;Q3ZU72;A8ASI2;Q9GET4;Q9TMV2;O98523;O98492;Q8HT82;Q93Y44;A8ASH2;B7S4P3;C0J3J3;O98408;Q95FM7;Q8MBH7;Q9MRF4;Q9MRG7;Q9XQI9;Q67H80;Q29S89;…	3365	247	CID		97.41	4.72361e-07	0	1	53	40	1	1328.71	29.262	12/119	pps_Arabidopsis_trypsin_rep4.mgf
	High	IxQIIGPVLDVAFPPGK	Q9TLJ8;Q9XQY6;Q95FW4	3	3	CID	X2(A)	92.92	1.26871e-06		9	52		1	1734.98	-21.4823	11/163	pps_Arabidopsis_trypsin_rep4.mgf
	High	YKELQDIIAILGLDELSEEDRLTVAR	O98766;Q9TLK6;Q9MTW0;Q95FJ1;Q9MU12;Q9MT57;Q9MRK7;Q9BA74;Q95FR1;Q9XQY8;Q9MU01;Q9MRK1;Q29VB8;Q9XQX8;Q9XQN1;Q9MTV9;Q95FT8;Q95FL9;Q67H63;Q6EYX5;B7S4Q6;O98424;Q9XQY1;Q3L1L0;A2T5L5;Q9TLJ8;Q9TLL5;Q9TLK3;Q9MT58;Q95FM8;Q9FF03;Q71N61;Q29VB2;E1UZH9;Q9MRJ8;Q95AN2;Q9MTU5;Q9MTZ8;Q67H60;Q3ZU72;Q9GET4;Q9MW35;Q9TMV2;O98523;O98492;Q93Y44;B7S4P3;C0J3J3;O98408;Q8MBH7;Q9MRF4;Q9MRG7;Q9XQI9;Q67H80;Q29S89;Q257C7;A0AR40;…	2967	200	CID		87.69	4.41668e-06		7	53		1	3002.63	8.26545	15/291	pps_Arabidopsis_trypsin_rep4.mgf
	High	GRDTLGQEINVTcEVQQLLGNNR	Q95FJ1;E1UZH9;P19366;Q95FW4;D7KRE0	24	5	CID	C13(Carbamidomethyl)	80	2.56185e-05	0	2	52		1	2614.25	-20.2755	12/249	pps_Arabidopsis_trypsin_rep4.mgf
	High	ELQDIIAILGLDELSEEDRLTVAR	O98766;Q9TLK6;Q9MTW0;Q95FJ1;Q9MU12;Q9MT57;Q9MRK7;Q9BA74;Q95FR1;Q9XQY8;Q9MU01;Q9MRK1;Q29VB8;Q9XQX8;Q9XQN1;Q9MTV9;Q95FT8;Q95FL9;Q67H63;Q6EYX5;B7S4Q6;O98424;Q9XQY1;Q3L1L0;A2T5L5;Q9TLJ8;Q9TLL5;Q9TLK3;Q9MT58;Q95FM8;Q9FF03;Q71N61;Q29VB2;E1UZH9;Q9MRJ8;Q95AN2;Q9MTU5;Q9MTZ8;Q67H60;Q3ZU72;Q9GET4;Q9MW35;Q9TMV2;O98523;O98492;Q93Y44;B7S4P3;C0J3J3;O98408;Q8MBH7;Q9MRF4;Q9MRG7;Q9XQI9;Q67H80;Q29S89;Q257C7;A0AR40;…	2972	201	CID		77.17	5.41909e-05		7	53		1	2711.42	-10.9947	12/269	pps_Arabidopsis_trypsin_rep4.mgf
	High	VGLTALTMAEYFR	O98766;Q9TLK6;Q95FJ1;Q8SLS8;Q9MU12;Q9MT57;Q9MRM9;Q9MRK7;Q9BA74;Q9MRM6;Q95FR1;Q9XQY8;Q9MU01;Q9MRK1;O98770;Q29VB8;Q9XQX8;Q9MTU3;Q9XQN1;Q9MTV9;Q95FT8;Q95FL9;Q67H63;Q6EYX5;B7S4Q6;O98424;Q95FI1;Q9XQY1;Q67H82;Q3L1L0;A2T5L5;Q9TLJ8;Q9TLL5;Q9MT58;Q95FM8;Q9FF03;Q71N61;E1UZH9;Q9MRJ8;Q9GI23;Q95AN2;Q9MTU5;Q9MTZ8;Q67H60;Q3ZU72;A8ASI2;Q9GET4;Q9MW35;Q9TMV2;O98523;O98492;Q8HT82;Q93Y44;A8ASH2;B7S4P3;C0J3J3;O98408;…	3375	267	CID		65.69	0.00085289		2	53		1	1471.75	-8.51001	10/111	pps_Arabidopsis_trypsin_rep4.mgf
	High	DTLGQEINVTCEVQQLLGNNR	Q95FJ1;E1UZH9;P19366;Q95FW4;D7KRE0	24	5	CID		59.98	0.00253018		5	52		1	2344.11	-20.4134	11/223	pps_Arabidopsis_trypsin_rep4.mgf
	High	TVLImELINNIAK	O98766;Q9TLK6;Q9MTW0;Q95FJ1;Q8SLS8;Q9MU12;Q9MT57;Q9MRM9;Q9MRK7;Q9BA74;Q9MRM6;Q95FR1;Q9MU01;Q9MRK1;O98770;Q9XQX8;Q9MTU3;Q9MTV9;Q95FT8;Q95FL9;Q67H63;Q6EYX5;B7S4Q6;O98424;Q9XQY1;Q67H82;A2T5L5;Q9TLJ8;Q9TLL5;Q9TLK3;Q9MT58;Q95FM8;Q9FF03;Q71N61;Q29VB2;E1UZH9;Q9TLL3;Q9MRJ8;Q95AN2;Q9MTU5;Q9MTZ8;Q3ZU72;A8ASI2;Q9GET4;Q9MW35;Q9TMV2;O98523;O98492;Q93Y44;A8ASH2;B7S4P3;C0J3J3;O98408;Q95FM7;Q8MBH7;Q9MRF4;Q9MRG7;…	3602	266	CID	M5(Oxidation)	54.15	0.00989016		5	52		1	1487.86	8.83395	7/121	pps_Arabidopsis_trypsin_rep4.mgf
	Medium	KGSITSIQAVYVPADDLTDPAPATTFAHLDATTVLSR	O98770;Q29VB8;Q9MTV9;A2T5L5;Q29VB2;Q9MW35;O98408;Q9MU78;O98412;Q95D38;O98404;Q9MRL6;Q29VC3;C7SLZ3;P19366;Q95FW4;Q95FW9;Q9THU9;Q9S6Z4;Q8MFY0;D7KRE0;Q8MFX1;E0XD31;Q8MFX9;B9U4L6;B9U4K5;Q95DY3;A9U8M5;Q6ENG7;Q9SBN9;Q6YN70;E0XD16;Q8M8T8;Q9TLL9;A9L9X3;A9L9Y6;Q95FX5;Q9TMQ1;A9L9T1;A9L9V1;A9L9Y8;A9L9V2;A9L9Y2;B3SHD4;A9L9W0;A9L9U2;A9L9V9;Q9SC27;Q9XQN7;A9L9S9;Q95FT4	402	51	CID		51.01	0.0174869		3	52		1	3842.84	-37.3009	10/427	pps_Arabidopsis_trypsin_rep4.mgf
	Medium	GMDVVDmGNPLSVPVGGATLGR	P19366;Q95FW4;Q9THU9;D7KRE0	17	4	CID	M7(Oxidation)	50.37	0.0235699	0.4	1	52	43	1	2158.1	14.8064	10/229	pps_Arabidopsis_trypsin_rep4.mgf
	Medium	VVDLLAPYR	O98766;Q9TLK6;Q9MTW0;Q95FJ1;Q8SLS8;Q9MU12;Q9MT57;Q9MRM9;Q95FR1;Q9XQY8;Q9MU01;Q9MRK1;O98770;Q29VB8;Q9XQX8;Q9XQN1;Q9MTV9;Q95FT8;Q95FL9;Q6EYX5;B7S4Q6;O98424;Q95FI1;Q67H82;A2T5L5;Q9TLL5;Q9TLK3;Q9MT58;Q95FM8;Q9FF03;Q71N61;Q29VB2;E1UZH9;Q9TLL3;Q9MRJ8;Q9GI23;Q95AN2;Q9MTU5;Q9MTZ8;Q67H60;Q3ZU72;A8ASI2;Q9GET4;Q9MW35;Q9TMV2;O98523;O98492;Q8HT82;Q93Y44;A8ASH2;B7S4P3;C0J3J3;O98408;Q8MBL0;Q95FM7;Q8MBH7;Q9MRF4;…	4078	266	CID		47.67	0.0398271		3	52	38	1	1045.63	24.8642	7/70	pps_Arabidopsis_trypsin_rep4.mgf
	Low	TVLImELINNIAK	O98766;Q9TLK6;Q9MTW0;Q95FJ1;Q8SLS8;Q9MU12;Q9MT57;Q9MRM9;Q9MRK7;Q9BA74;Q9MRM6;Q95FR1;Q9MU01;Q9MRK1;O98770;Q9XQX8;Q9MTU3;Q9MTV9;Q95FT8;Q95FL9;Q67H63;Q6EYX5;B7S4Q6;O98424;Q9XQY1;Q67H82;A2T5L5;Q9TLJ8;Q9TLL5;Q9TLK3;Q9MT58;Q95FM8;Q9FF03;Q71N61;Q29VB2;E1UZH9;Q9TLL3;Q9MRJ8;Q95AN2;Q9MTU5;Q9MTZ8;Q3ZU72;A8ASI2;Q9GET4;Q9MW35;Q9TMV2;O98523;O98492;Q93Y44;A8ASH2;B7S4P3;C0J3J3;O98408;Q95FM7;Q8MBH7;Q9MRF4;Q9MRG7;…	3602	266	CID	M5(Oxidation)	38.31	0.448231		5	53	44	1	1487.8	-34.8453	10/121	pps_Arabidopsis_trypsin_rep4.mgf
	Low	GIYPAVDPLDSTSTmLQPR	O98766;Q9TLK6;Q9MTW0;Q95FJ1;Q8SLS8;Q9MU12;Q9MT57;Q9MRM9;Q9MRK7;Q9BA74;Q9MRM6;Q95FR1;Q9XQY8;Q9MU01;Q9MRK1;O98770;Q29VB8;Q9XQX8;Q9MTU3;Q9XQN1;Q9MTV9;Q95FT8;Q95FL9;Q67H63;Q6EYX5;B7S4Q6;O98424;Q95FI1;Q9XQY1;Q67H82;Q3L1L0;A2T5L5;Q9TLJ8;Q9TLL5;Q95FM8;Q9FF03;Q71N61;Q29VB2;E1UZH9;Q9TLL3;Q9MRJ8;Q9GI23;Q95AN2;Q9MTU5;Q9MTZ8;Q67H60;Q3ZU72;A8ASI2;Q9GET4;Q9MW35;Q9TMV2;O98523;O98492;Q8HT82;Q93Y44;A8ASH2;B7S4P3;…	2265	218	CID	M15(Oxidation)	32.93	1.43654		2	53	37	1	2077.06	17.3507	7/167	pps_Arabidopsis_trypsin_rep4.mgf
	Low	VALVYGQmNEPPGAR	Q9TLK6;Q9MTW0;Q95FJ1;Q9MU12;Q9MT57;Q9MRM9;Q9MRK7;Q9BA74;Q9MRM6;Q95FR1;Q9XQY8;Q9MU01;Q9MRK1;O98770;Q29VB8;Q9XQX8;Q9MTU3;Q9XQN1;Q9MTV9;Q95FT8;Q95FL9;Q67H63;Q6EYX5;B7S4Q6;O98424;Q95FI1;Q9XQY1;Q67H82;A2T5L5;Q9TLJ8;Q9TLL5;Q9TLK3;Q9MT58;Q95FM8;Q9FF03;Q71N61;E1UZH9;Q9TLL3;Q9GI23;Q95AN2;Q9MTU5;Q9MTZ8;Q67H60;A8ASI2;Q9GET4;Q9MW35;Q9TMV2;O98523;O98492;Q8HT82;Q93Y44;A8ASH2;B7S4P3;C0J3J3;O98408;Q8MBL0;Q95FM7;…	4104	269	CID	M8(Oxidation)	30.49	2.42832		4	53	36	1	1617.81	0.337288	9/133	pps_Arabidopsis_trypsin_rep4.mgf
	Low	GmDVVDMGNPLSVPVGGATLGR	P19366;Q95FW4;Q9THU9;D7KRE0	17	4	CID	M2(Oxidation)	30.12	2.49665		2	52	43	1	2158.1	14.8064	9/229	pps_Arabidopsis_trypsin_rep4.mgf
	Low	MPNIYNALVVK	O98766;Q9MTW0;Q95FJ1;Q8SLS8;Q9MU12;Q9MT57;Q9MRM9;Q9BA74;Q95FR1;Q9XQY8;Q9MU01;Q9MRK1;O98770;Q9XQX8;Q9XQN1;Q95FL9;Q6EYX5;B7S4Q6;Q67H82;Q3L1L0;A2T5L5;Q9TLJ8;Q9TLL5;Q95FM8;Q71N61;Q29VB2;E1UZH9;Q9TLL3;Q9GI23;Q95AN2;Q9MTZ8;Q67H60;Q3ZU72;A8ASI2;Q9GET4;Q9MW35;Q9TMV2;O98492;Q8HT82;A8ASH2;B7S4P3;C0J3J3;O98408;Q67H80;Q257C7;A0AR40;B8PRK4;B7S4V7;Q9MU78;O98412;Q5W4R8;A7X7I3;Q8SLT5;Q95FQ1;Q9MRR7;Q9BA90;Q95FK0;…	1809	152	CID		27.19	6.76079		3	54	43	1	1261.72	19.9153	15/108	pps_Arabidopsis_trypsin_rep4.mgf
	Low	VVDLLAPYRR	O98766;Q9TLK6;Q9MTW0;Q95FJ1;Q8SLS8;Q9MU12;Q9MT57;Q9MRM9;Q95FR1;Q9XQY8;Q9MU01;Q9MRK1;O98770;Q29VB8;Q9XQX8;Q9XQN1;Q9MTV9;Q95FT8;Q95FL9;Q6EYX5;B7S4Q6;O98424;Q95FI1;Q67H82;A2T5L5;Q9TLL5;Q9TLK3;Q9MT58;Q95FM8;Q9FF03;Q71N61;Q29VB2;E1UZH9;Q9TLL3;Q9MRJ8;Q9GI23;Q95AN2;Q9MTU5;Q9MTZ8;Q67H60;Q3ZU72;A8ASI2;Q9GET4;Q9MW35;Q9TMV2;O98523;O98492;Q8HT82;Q93Y44;A8ASH2;B7S4P3;C0J3J3;O98408;Q8MBL0;Q95FM7;Q8MBH7;Q9MRF4;…	4069	264	CID		26.61	4.612		3	52	38	1	1201.73	18.2061	11/81	pps_Arabidopsis_trypsin_rep4.mgf
	Low	TREGNDLYmEmK	O98766;Q9TLK6;Q95FJ1;Q9MU12;Q9MT57;Q9MRM9;Q9MRK7;Q9BA74;Q9MRM6;Q95FR1;Q9XQY8;Q9MU01;O98770;Q9XQX8;Q9MTU3;Q9XQN1;Q9MTV9;Q95FT8;Q95FL9;Q67H63;B7S4Q6;O98424;Q95FI1;Q9XQY1;Q67H82;A2T5L5;Q9TLJ8;Q9TLL5;Q9MT58;Q95FM8;Q9FF03;Q71N61;E1UZH9;Q9TLL3;Q9MRJ8;Q95AN2;Q9MTU5;Q9MTZ8;Q3ZU72;A8ASI2;Q9GET4;Q9MW35;Q9TMV2;O98492;Q8HT82;Q93Y44;A8ASH2;B7S4P3;C0J3J3;O98408;Q8MBL0;Q95FM7;Q8MBH7;Q9MRF4;Q9MRG7;Q9XQI9;Q67H80;…	3483	230	CID	M9(Oxidation), M11(Oxidation)	21.24	17.4861		2	52	35	1	1518.68	16.2106	5/128	pps_Arabidopsis_trypsin_rep4.mgf
	Low	GSITSIQAVYVPADDLTDPAPATTFAHLDATTVLSR	O98770;Q29VB8;Q9MTV9;A2T5L5;Q29VB2;Q9MW35;O98408;Q9MU78;O98412;Q95D38;O98404;Q9MRL6;Q29VC3;C7SLZ3;P19366;Q95FW4;Q95FW9;Q9THU9;Q9S6Z4;Q8MFY0;Q4KU64;D7KRE0;Q8MFX1;E0XD31;Q9MTZ1;Q8MFX9;B9U4L6;B9U4K5;Q95DY3;A9U8M5;Q6ENG7;Q9SBN9;Q6YN70;E0XD16;Q8M8T8;Q9TLL9;A9L9X3;A9L9Y6;Q95FX5;Q9TMQ1;A9L9T1;A9L9V1;A9L9Y8;A9L9V2;A9L9Y2;B3SHD4;A9L9W0;A9L9U2;A9L9V9;Q9SC27;Q9XQN7;A9L9S9;Q95FT4	421	53	CID		19.06	27.448		3	52	28	1	3714.76	-32.9957	7/405	pps_Arabidopsis_trypsin_rep4.mgf
E1UZH9	52.1	29	22	476	51.1997	5.30029	1440.63	ATP synthetase beta subunit (Fragment) OS=Petenaea cordata GN=atpB PE=3 SV=1 - [E1UZH9_9ROSI]
	Confidence Icon	Sequence	Protein Accessions	# Proteins	# Protein Groups	Activation Type	Modifications	IonScore	Exp Value	Δ Score	Rank	Identity High	Homology Threshold	Charge	m/z [Da]	ΔM [ppm]	Ions Matched	Spectrum File
	High	DTLGQEINVTcEVQQLLGNNR	Q95FJ1;E1UZH9;P19366;Q95FW4;D7KRE0	24	5	CID	C11(Carbamidomethyl)	197.62	4.39659e-17	0	2	52		1	2401.14	-17.4981	19/223	pps_Arabidopsis_trypsin_rep4.mgf
	High	YKELQDIIAILGLDELSEEDR	O98766;Q9TLK6;Q9MTW0;Q95FJ1;Q9MU12;Q9MT57;Q9MRM9;Q9MRK7;Q9BA74;Q9MRM6;Q95FR1;Q9XQY8;Q9MU01;Q9MRK1;Q29VB8;Q9XQX8;Q9XQN1;Q9MTV9;Q95FT8;Q95FL9;Q67H63;Q6EYX5;B7S4Q6;O98424;Q95FI1;Q9XQY1;Q3L1L0;A2T5L5;Q9TLJ8;Q9TLL5;Q9TLK3;Q9MT58;Q95FM8;Q9FF03;Q71N61;Q29VB2;E1UZH9;Q9MRJ8;Q95AN2;Q9MTU5;Q9MTZ8;Q67H60;Q3ZU72;Q9GET4;Q9MW35;Q9TMV2;O98523;O98492;Q8HT82;Q93Y44;B7S4P3;C0J3J3;O98408;Q8MBH7;Q9MRF4;Q9MRG7;Q9XQI9;…	3355	224	CID		179.31	3.17472e-15		7	53		1	2462.25	-6.24487	17/233	pps_Arabidopsis_trypsin_rep4.mgf
	High	DVNEQDVLLFIDNIFR	Q9TLK6;Q9MTW0;Q95FJ1;Q9MU12;Q9MT57;Q9BA74;Q9MRM6;Q95FR1;Q9XQY8;Q9MU01;Q9MRK1;Q29VB8;Q9XQX8;Q9MTU3;Q9XQN1;Q9MTV9;Q95FT8;Q95FL9;Q67H63;Q6EYX5;Q95FI1;Q67H82;Q3L1L0;A2T5L5;Q9TLJ8;Q9TLK3;Q9MT58;Q95FM8;Q9FF03;E1UZH9;Q9MRJ8;Q9GI23;Q95AN2;Q9MTU5;Q9MTZ8;Q67H60;Q3ZU72;A8ASI2;Q9GET4;Q9MW35;Q9TMV2;O98523;O98492;Q8HT82;Q93Y44;A8ASH2;B7S4P3;C0J3J3;Q8MBL0;Q95FM7;Q9MRF4;Q9MRG7;Q9XQI9;Q67H80;Q29S89;Q257C7;A0AR40;…	2339	186	CID		172.19	1.24525e-14		3	52		1	1950.15	76.8888	15/172	pps_Arabidopsis_trypsin_rep4.mgf
	High	MPSAVGYQPTLSTEMGTLQER	Q9MRM6;Q9MTU3;O98424;Q3L1L0;A2T5L5;Q9TLL5;E1UZH9;Q9MTZ8;O98408;Q95FM7;Q257C7;A0AR40;Q9TMU6;O98412;Q29VB0;Q9MRL5;Q95FL6;Q8MBK2;Q8SLS2;Q67H62;Q9MTU8;C8YPI1;Q9GI19;Q9MRR6;Q95FM3;Q9MTZ4;Q9XQY2;Q9SC47;Q9MRW3;P19366;Q9MRG6;Q95FW9;Q9THU9;A9XUH0;Q3ZMJ5;Q8MBI2;A9QAU1;D7KRE0;Q8MBI0;E0XD31;Q8WH97;Q5YGM9;Q9SBN9;Q5UVH1;Q6YN70;Q09RD3;Q09RB6;A1XXL0;E0XD16;Q09RD9;Q95FL0;B2BI37;Q5UVF9;Q5YGJ5;Q5YGN7;Q9SC27;Q5YGK8;…	571	59	CID		166.59	6.04929e-14		2	53		1	2296.12	11.2793	18/221	pps_Arabidopsis_trypsin_rep4.mgf
	High	IFNVLGEPVDNLGPVDTR	O98766;Q9MTW0;Q8SLS8;Q9MU12;Q9MT57;Q9BA74;Q95FR1;Q9MRK1;O98770;Q29VB8;Q9MTU3;Q9XQN1;B7S4Q6;O98424;Q9XQY1;A2T5L5;Q9TLL5;Q9TLK3;Q9MT58;Q95FM8;Q71N61;Q29VB2;E1UZH9;Q67H60;Q3ZU72;A8ASI2;Q9GET4;Q9MW35;Q9TMV2;O98523;O98492;Q8HT82;A8ASH2;B7S4P3;Q9MRF4;Q9MRG7;Q257C7;A0AR40;B8PRK4;B7S4V7;Q9MU78;Q5W4R8;A7X7I3;Q8SLT5;Q9MRR7;Q9BA90;Q9MRU7;Q9MRL5;Q9MRN4;Q9TLJ9;O98595;Q95FL6;Q9MRA6;Q8SLS2;O98404;O98490;O98583;…	1261	106	CID		157.33	4.97305e-13		2	53		1	1955.04	7.48257	14/187	pps_Arabidopsis_trypsin_rep4.mgf
	High	DVNEQDVLLFIDNIFR	Q9TLK6;Q9MTW0;Q95FJ1;Q9MU12;Q9MT57;Q9BA74;Q9MRM6;Q95FR1;Q9XQY8;Q9MU01;Q9MRK1;Q29VB8;Q9XQX8;Q9MTU3;Q9XQN1;Q9MTV9;Q95FT8;Q95FL9;Q67H63;Q6EYX5;Q95FI1;Q67H82;Q3L1L0;A2T5L5;Q9TLJ8;Q9TLK3;Q9MT58;Q95FM8;Q9FF03;E1UZH9;Q9MRJ8;Q9GI23;Q95AN2;Q9MTU5;Q9MTZ8;Q67H60;Q3ZU72;A8ASI2;Q9GET4;Q9MW35;Q9TMV2;O98523;O98492;Q8HT82;Q93Y44;A8ASH2;B7S4P3;C0J3J3;Q8MBL0;Q95FM7;Q9MRF4;Q9MRG7;Q9XQI9;Q67H80;Q29S89;Q257C7;A0AR40;…	2339	186	CID		142.96	1.38679e-11		3	53		1	1950.02	11.7688	15/172	pps_Arabidopsis_trypsin_rep4.mgf
	High	GIYPAVDPLDSTSTMLQPR	O98766;Q9TLK6;Q9MTW0;Q95FJ1;Q8SLS8;Q9MU12;Q9MT57;Q9MRM9;Q9MRK7;Q9BA74;Q9MRM6;Q95FR1;Q9XQY8;Q9MU01;Q9MRK1;O98770;Q29VB8;Q9XQX8;Q9MTU3;Q9XQN1;Q9MTV9;Q95FT8;Q95FL9;Q67H63;Q6EYX5;B7S4Q6;O98424;Q95FI1;Q9XQY1;Q67H82;Q3L1L0;A2T5L5;Q9TLJ8;Q9TLL5;Q95FM8;Q9FF03;Q71N61;Q29VB2;E1UZH9;Q9TLL3;Q9MRJ8;Q9GI23;Q95AN2;Q9MTU5;Q9MTZ8;Q67H60;Q3ZU72;A8ASI2;Q9GET4;Q9MW35;Q9TMV2;O98523;O98492;Q8HT82;Q93Y44;A8ASH2;B7S4P3;…	2265	218	CID		128.89	3.56635e-10		2	53		1	2061.07	18.0049	14/167	pps_Arabidopsis_trypsin_rep4.mgf
	High	LSIFETGIKVVDLLAPYR	O98766;Q9TLK6;Q9MTW0;Q95FJ1;Q8SLS8;Q9MU12;Q9MT57;Q9MRM9;Q95FR1;Q9XQY8;Q9MU01;Q9MRK1;O98770;Q29VB8;Q9XQX8;Q95FT8;Q95FL9;B7S4Q6;O98424;Q95FI1;Q67H82;A2T5L5;Q9TLL5;Q9TLK3;Q9MT58;Q95FM8;Q9FF03;Q71N61;Q29VB2;E1UZH9;Q9MRJ8;Q9GI23;Q95AN2;Q9MTU5;Q9MTZ8;Q67H60;Q3ZU72;A8ASI2;Q9GET4;Q9MW35;Q9TMV2;O98523;O98492;Q8HT82;Q93Y44;A8ASH2;B7S4P3;C0J3J3;O98408;Q8MBL0;Q95FM7;Q8MBH7;Q9MRF4;Q9MRG7;Q9XQI9;Q67H80;Q29S89;…	3727	228	CID		117.4	3.92801e-09	0	2	52		1	2034.19	11.6109	14/180	pps_Arabidopsis_trypsin_rep4.mgf
	High	FVQAGSEVSALLGR	O98766;Q9TLK6;Q9MTW0;Q95FJ1;Q8SLS8;Q9MU12;Q9MRM9;Q9MRK7;Q9BA74;Q9MRM6;Q95FR1;Q9XQY8;Q9MU01;Q9MRK1;O98770;Q29VB8;Q9XQX8;Q9MTU3;Q9XQN1;Q9MTV9;Q95FT8;Q95FL9;Q67H63;B7S4Q6;O98424;Q67H82;Q3L1L0;A2T5L5;Q9TLL5;Q9TLK3;Q9MT58;Q95FM8;Q9FF03;Q71N61;Q29VB2;E1UZH9;Q9MRJ8;Q9GI23;Q95AN2;Q9MTU5;Q67H60;Q3ZU72;A8ASI2;Q9MW35;Q9TMV2;O98523;O98492;Q8HT82;B7S4P3;C0J3J3;O98408;Q8MBL0;Q95FM7;Q8MBH7;Q9MRF4;Q9MRG7;Q9XQI9;…	3906	267	CID		113.14	1.17658e-08		2	52		1	1433.81	25.8883	12/137	pps_Arabidopsis_trypsin_rep4.mgf
	High	VALVYGQMNEPPGAR	Q9TLK6;Q9MTW0;Q95FJ1;Q9MU12;Q9MT57;Q9MRM9;Q9MRK7;Q9BA74;Q9MRM6;Q95FR1;Q9XQY8;Q9MU01;Q9MRK1;O98770;Q29VB8;Q9XQX8;Q9MTU3;Q9XQN1;Q9MTV9;Q95FT8;Q95FL9;Q67H63;Q6EYX5;B7S4Q6;O98424;Q95FI1;Q9XQY1;Q67H82;A2T5L5;Q9TLJ8;Q9TLL5;Q9TLK3;Q9MT58;Q95FM8;Q9FF03;Q71N61;E1UZH9;Q9TLL3;Q9GI23;Q95AN2;Q9MTU5;Q9MTZ8;Q67H60;A8ASI2;Q9GET4;Q9MW35;Q9TMV2;O98523;O98492;Q8HT82;Q93Y44;A8ASH2;B7S4P3;C0J3J3;O98408;Q8MBL0;Q95FM7;…	4104	269	CID		108.43	3.91415e-08		4	53		1	1601.83	9.97531	11/133	pps_Arabidopsis_trypsin_rep4.mgf
	High	ELQDIIAILGLDELSEEDR	O98766;Q9TLK6;Q9MTW0;Q95FJ1;Q9MU12;Q9MT57;Q9MRM9;Q9MRK7;Q9BA74;Q9MRM6;Q95FR1;Q9XQY8;Q9MU01;Q9MRK1;Q29VB8;Q9XQX8;Q9XQN1;Q9MTV9;Q95FT8;Q95FL9;Q67H63;Q6EYX5;B7S4Q6;O98424;Q95FI1;Q9XQY1;Q3L1L0;A2T5L5;Q9TLJ8;Q9TLL5;Q9TLK3;Q9MT58;Q95FM8;Q9FF03;Q71N61;Q29VB2;E1UZH9;Q9MRJ8;Q95AN2;Q9MTU5;Q9MTZ8;Q67H60;Q3ZU72;Q9GET4;Q9MW35;Q9TMV2;O98523;O98492;Q8HT82;Q93Y44;B7S4P3;C0J3J3;O98408;Q8MBH7;Q9MRF4;Q9MRG7;Q9XQI9;…	3363	225	CID		108.21	4.06838e-08		8	53		1	2171.13	8.92585	18/211	pps_Arabidopsis_trypsin_rep4.mgf
	High	TVLIMELINNIAK	O98766;Q9TLK6;Q9MTW0;Q95FJ1;Q8SLS8;Q9MU12;Q9MT57;Q9MRM9;Q9MRK7;Q9BA74;Q9MRM6;Q95FR1;Q9MU01;Q9MRK1;O98770;Q9XQX8;Q9MTU3;Q9MTV9;Q95FT8;Q95FL9;Q67H63;Q6EYX5;B7S4Q6;O98424;Q9XQY1;Q67H82;A2T5L5;Q9TLJ8;Q9TLL5;Q9TLK3;Q9MT58;Q95FM8;Q9FF03;Q71N61;Q29VB2;E1UZH9;Q9TLL3;Q9MRJ8;Q95AN2;Q9MTU5;Q9MTZ8;Q3ZU72;A8ASI2;Q9GET4;Q9MW35;Q9TMV2;O98523;O98492;Q93Y44;A8ASH2;B7S4P3;C0J3J3;O98408;Q95FM7;Q8MBH7;Q9MRF4;Q9MRG7;…	3602	266	CID		107.41	4.50584e-08		4	52		1	1471.87	13.0845	10/121	pps_Arabidopsis_trypsin_rep4.mgf
	High	AHGGVSVFGGVGER	O98766;Q9TLK6;Q9MTW0;Q95FJ1;Q9MU12;Q9MT57;Q9MRM9;Q9BA74;Q9MRM6;Q95FR1;Q9XQY8;Q9MU01;Q9MRK1;O98770;Q29VB8;Q9XQX8;Q9MTU3;Q9XQN1;Q9MTV9;Q95FT8;Q95FL9;Q67H63;B7S4Q6;O98424;Q95FI1;Q9XQY1;Q67H82;A2T5L5;Q9TLJ8;Q9TLL5;Q9TLK3;Q9MT58;Q71N61;Q29VB2;E1UZH9;Q9MRJ8;Q9MTU5;Q9MTZ8;Q3ZU72;A8ASI2;Q9GET4;Q9TMV2;O98523;O98492;Q8HT82;Q93Y44;A8ASH2;B7S4P3;C0J3J3;O98408;Q95FM7;Q8MBH7;Q9MRF4;Q9MRG7;Q9XQI9;Q67H80;Q29S89;…	3365	247	CID		97.41	4.72361e-07	0	1	53	40	1	1328.71	29.262	12/119	pps_Arabidopsis_trypsin_rep4.mgf
	High	YKELQDIIAILGLDELSEEDRLTVAR	O98766;Q9TLK6;Q9MTW0;Q95FJ1;Q9MU12;Q9MT57;Q9MRK7;Q9BA74;Q95FR1;Q9XQY8;Q9MU01;Q9MRK1;Q29VB8;Q9XQX8;Q9XQN1;Q9MTV9;Q95FT8;Q95FL9;Q67H63;Q6EYX5;B7S4Q6;O98424;Q9XQY1;Q3L1L0;A2T5L5;Q9TLJ8;Q9TLL5;Q9TLK3;Q9MT58;Q95FM8;Q9FF03;Q71N61;Q29VB2;E1UZH9;Q9MRJ8;Q95AN2;Q9MTU5;Q9MTZ8;Q67H60;Q3ZU72;Q9GET4;Q9MW35;Q9TMV2;O98523;O98492;Q93Y44;B7S4P3;C0J3J3;O98408;Q8MBH7;Q9MRF4;Q9MRG7;Q9XQI9;Q67H80;Q29S89;Q257C7;A0AR40;…	2967	200	CID		87.69	4.41668e-06		7	53		1	3002.63	8.26545	15/291	pps_Arabidopsis_trypsin_rep4.mgf
	High	GRDTLGQEINVTcEVQQLLGNNR	Q95FJ1;E1UZH9;P19366;Q95FW4;D7KRE0	24	5	CID	C13(Carbamidomethyl)	80	2.56185e-05	0	2	52		1	2614.25	-20.2755	12/249	pps_Arabidopsis_trypsin_rep4.mgf
	High	ESGVINEQNIAESK	Q9TLK6;Q9MTW0;Q95FJ1;Q9MT57;Q9MRM9;Q9MRM6;Q9XQY8;Q9MU01;Q9MRK1;O98770;Q29VB8;Q9XQX8;Q9MTU3;Q9MTV9;O98424;Q95FI1;Q9XQY1;Q67H82;A2T5L5;Q9TLJ8;Q9TLL5;Q95FM8;E1UZH9;Q9TLL3;Q9MRJ8;Q3ZU72;A8ASI2;Q9MW35;O98523;O98492;C0J3J3;O98408;Q9MRF4;Q67H80;Q29S89;Q257C7;Q5W4R8;A7X7I3;Q8SLT5;Q95FQ1;Q29VB0;A3KLS5;C0J3I8;Q9MRU7;Q9TLJ9;Q95FW7;Q9MRA6;O98418;Q8SLS1;Q8SLS2;O98490;O98583;Q9XQY9;Q9MU29;Q9MTU8;Q9GI19;Q9XQY6;…	875	92	CID		78.89	3.31811e-05		7	52		1	1517.76	13.0269	11/145	pps_Arabidopsis_trypsin_rep4.mgf
	High	ELQDIIAILGLDELSEEDRLTVAR	O98766;Q9TLK6;Q9MTW0;Q95FJ1;Q9MU12;Q9MT57;Q9MRK7;Q9BA74;Q95FR1;Q9XQY8;Q9MU01;Q9MRK1;Q29VB8;Q9XQX8;Q9XQN1;Q9MTV9;Q95FT8;Q95FL9;Q67H63;Q6EYX5;B7S4Q6;O98424;Q9XQY1;Q3L1L0;A2T5L5;Q9TLJ8;Q9TLL5;Q9TLK3;Q9MT58;Q95FM8;Q9FF03;Q71N61;Q29VB2;E1UZH9;Q9MRJ8;Q95AN2;Q9MTU5;Q9MTZ8;Q67H60;Q3ZU72;Q9GET4;Q9MW35;Q9TMV2;O98523;O98492;Q93Y44;B7S4P3;C0J3J3;O98408;Q8MBH7;Q9MRF4;Q9MRG7;Q9XQI9;Q67H80;Q29S89;Q257C7;A0AR40;…	2972	201	CID		77.17	5.41909e-05		7	53		1	2711.42	-10.9947	12/269	pps_Arabidopsis_trypsin_rep4.mgf
	High	LSIFETGIKVVDLLAPYRR	O98766;Q9TLK6;Q9MTW0;Q95FJ1;Q8SLS8;Q9MU12;Q9MT57;Q9MRM9;Q95FR1;Q9XQY8;Q9MU01;Q9MRK1;O98770;Q29VB8;Q9XQX8;Q95FT8;Q95FL9;B7S4Q6;O98424;Q95FI1;Q67H82;A2T5L5;Q9TLL5;Q9TLK3;Q9MT58;Q95FM8;Q9FF03;Q71N61;Q29VB2;E1UZH9;Q9MRJ8;Q9GI23;Q95AN2;Q9MTU5;Q9MTZ8;Q67H60;Q3ZU72;A8ASI2;Q9GET4;Q9MW35;Q9TMV2;O98523;O98492;Q8HT82;Q93Y44;A8ASH2;B7S4P3;C0J3J3;O98408;Q8MBL0;Q95FM7;Q8MBH7;Q9MRF4;Q9MRG7;Q9XQI9;Q67H80;Q29S89;…	3721	227	CID		65.96	0.000488177		3	51		1	2190.29	12.6005	11/191	pps_Arabidopsis_trypsin_rep4.mgf
	High	VGLTALTMAEYFR	O98766;Q9TLK6;Q95FJ1;Q8SLS8;Q9MU12;Q9MT57;Q9MRM9;Q9MRK7;Q9BA74;Q9MRM6;Q95FR1;Q9XQY8;Q9MU01;Q9MRK1;O98770;Q29VB8;Q9XQX8;Q9MTU3;Q9XQN1;Q9MTV9;Q95FT8;Q95FL9;Q67H63;Q6EYX5;B7S4Q6;O98424;Q95FI1;Q9XQY1;Q67H82;Q3L1L0;A2T5L5;Q9TLJ8;Q9TLL5;Q9MT58;Q95FM8;Q9FF03;Q71N61;E1UZH9;Q9MRJ8;Q9GI23;Q95AN2;Q9MTU5;Q9MTZ8;Q67H60;Q3ZU72;A8ASI2;Q9GET4;Q9MW35;Q9TMV2;O98523;O98492;Q8HT82;Q93Y44;A8ASH2;B7S4P3;C0J3J3;O98408;…	3375	267	CID		65.69	0.00085289		2	53		1	1471.75	-8.51001	10/111	pps_Arabidopsis_trypsin_rep4.mgf
	High	DTLGQEINVTCEVQQLLGNNR	Q95FJ1;E1UZH9;P19366;Q95FW4;D7KRE0	24	5	CID		59.98	0.00253018		5	52		1	2344.11	-20.4134	11/223	pps_Arabidopsis_trypsin_rep4.mgf
	High	TVLImELINNIAK	O98766;Q9TLK6;Q9MTW0;Q95FJ1;Q8SLS8;Q9MU12;Q9MT57;Q9MRM9;Q9MRK7;Q9BA74;Q9MRM6;Q95FR1;Q9MU01;Q9MRK1;O98770;Q9XQX8;Q9MTU3;Q9MTV9;Q95FT8;Q95FL9;Q67H63;Q6EYX5;B7S4Q6;O98424;Q9XQY1;Q67H82;A2T5L5;Q9TLJ8;Q9TLL5;Q9TLK3;Q9MT58;Q95FM8;Q9FF03;Q71N61;Q29VB2;E1UZH9;Q9TLL3;Q9MRJ8;Q95AN2;Q9MTU5;Q9MTZ8;Q3ZU72;A8ASI2;Q9GET4;Q9MW35;Q9TMV2;O98523;O98492;Q93Y44;A8ASH2;B7S4P3;C0J3J3;O98408;Q95FM7;Q8MBH7;Q9MRF4;Q9MRG7;…	3602	266	CID	M5(Oxidation)	54.15	0.00989016		5	52		1	1487.86	8.83395	7/121	pps_Arabidopsis_trypsin_rep4.mgf
	Medium	VVDLLAPYR	O98766;Q9TLK6;Q9MTW0;Q95FJ1;Q8SLS8;Q9MU12;Q9MT57;Q9MRM9;Q95FR1;Q9XQY8;Q9MU01;Q9MRK1;O98770;Q29VB8;Q9XQX8;Q9XQN1;Q9MTV9;Q95FT8;Q95FL9;Q6EYX5;B7S4Q6;O98424;Q95FI1;Q67H82;A2T5L5;Q9TLL5;Q9TLK3;Q9MT58;Q95FM8;Q9FF03;Q71N61;Q29VB2;E1UZH9;Q9TLL3;Q9MRJ8;Q9GI23;Q95AN2;Q9MTU5;Q9MTZ8;Q67H60;Q3ZU72;A8ASI2;Q9GET4;Q9MW35;Q9TMV2;O98523;O98492;Q8HT82;Q93Y44;A8ASH2;B7S4P3;C0J3J3;O98408;Q8MBL0;Q95FM7;Q8MBH7;Q9MRF4;…	4078	266	CID		47.67	0.0398271		3	52	38	1	1045.63	24.8642	7/70	pps_Arabidopsis_trypsin_rep4.mgf
	Low	mPSAVGYQPTLSTEMGTLQER	Q9MRM6;Q9MTU3;O98424;Q3L1L0;A2T5L5;Q9TLL5;E1UZH9;Q9MTZ8;O98408;Q95FM7;Q257C7;A0AR40;Q9TMU6;O98412;Q29VB0;Q9MRL5;Q95FL6;Q8MBK2;Q8SLS2;Q67H62;Q9MTU8;C8YPI1;Q9GI19;Q9MRR6;Q95FM3;Q9MTZ4;Q9XQY2;Q9SC47;Q9MRW3;P19366;Q9MRG6;Q95FW9;Q9THU9;A9XUH0;Q3ZMJ5;Q8MBI2;A9QAU1;D7KRE0;Q8MBI0;E0XD31;Q8WH97;Q5YGM9;Q9SBN9;Q5UVH1;Q6YN70;Q09RD3;Q09RB6;A1XXL0;E0XD16;Q09RD9;Q95FL0;B2BI37;Q5UVF9;Q5YGJ5;Q5YGN7;Q9SC27;Q5YGK8;…	571	59	CID	M1(Oxidation)	39.32	0.298947		2	52		1	2312.1	5.76315	7/221	pps_Arabidopsis_trypsin_rep4.mgf
	Low	TVLImELINNIAK	O98766;Q9TLK6;Q9MTW0;Q95FJ1;Q8SLS8;Q9MU12;Q9MT57;Q9MRM9;Q9MRK7;Q9BA74;Q9MRM6;Q95FR1;Q9MU01;Q9MRK1;O98770;Q9XQX8;Q9MTU3;Q9MTV9;Q95FT8;Q95FL9;Q67H63;Q6EYX5;B7S4Q6;O98424;Q9XQY1;Q67H82;A2T5L5;Q9TLJ8;Q9TLL5;Q9TLK3;Q9MT58;Q95FM8;Q9FF03;Q71N61;Q29VB2;E1UZH9;Q9TLL3;Q9MRJ8;Q95AN2;Q9MTU5;Q9MTZ8;Q3ZU72;A8ASI2;Q9GET4;Q9MW35;Q9TMV2;O98523;O98492;Q93Y44;A8ASH2;B7S4P3;C0J3J3;O98408;Q95FM7;Q8MBH7;Q9MRF4;Q9MRG7;…	3602	266	CID	M5(Oxidation)	38.31	0.448231		5	53	44	1	1487.8	-34.8453	10/121	pps_Arabidopsis_trypsin_rep4.mgf
	Low	GIYPAVDPLDSTSTmLQPR	O98766;Q9TLK6;Q9MTW0;Q95FJ1;Q8SLS8;Q9MU12;Q9MT57;Q9MRM9;Q9MRK7;Q9BA74;Q9MRM6;Q95FR1;Q9XQY8;Q9MU01;Q9MRK1;O98770;Q29VB8;Q9XQX8;Q9MTU3;Q9XQN1;Q9MTV9;Q95FT8;Q95FL9;Q67H63;Q6EYX5;B7S4Q6;O98424;Q95FI1;Q9XQY1;Q67H82;Q3L1L0;A2T5L5;Q9TLJ8;Q9TLL5;Q95FM8;Q9FF03;Q71N61;Q29VB2;E1UZH9;Q9TLL3;Q9MRJ8;Q9GI23;Q95AN2;Q9MTU5;Q9MTZ8;Q67H60;Q3ZU72;A8ASI2;Q9GET4;Q9MW35;Q9TMV2;O98523;O98492;Q8HT82;Q93Y44;A8ASH2;B7S4P3;…	2265	218	CID	M15(Oxidation)	32.93	1.43654		2	53	37	1	2077.06	17.3507	7/167	pps_Arabidopsis_trypsin_rep4.mgf
	Low	VALVYGQmNEPPGAR	Q9TLK6;Q9MTW0;Q95FJ1;Q9MU12;Q9MT57;Q9MRM9;Q9MRK7;Q9BA74;Q9MRM6;Q95FR1;Q9XQY8;Q9MU01;Q9MRK1;O98770;Q29VB8;Q9XQX8;Q9MTU3;Q9XQN1;Q9MTV9;Q95FT8;Q95FL9;Q67H63;Q6EYX5;B7S4Q6;O98424;Q95FI1;Q9XQY1;Q67H82;A2T5L5;Q9TLJ8;Q9TLL5;Q9TLK3;Q9MT58;Q95FM8;Q9FF03;Q71N61;E1UZH9;Q9TLL3;Q9GI23;Q95AN2;Q9MTU5;Q9MTZ8;Q67H60;A8ASI2;Q9GET4;Q9MW35;Q9TMV2;O98523;O98492;Q8HT82;Q93Y44;A8ASH2;B7S4P3;C0J3J3;O98408;Q8MBL0;Q95FM7;…	4104	269	CID	M8(Oxidation)	30.49	2.42832		4	53	36	1	1617.81	0.337288	9/133	pps_Arabidopsis_trypsin_rep4.mgf
	Low	MPNIYNALVVK	O98766;Q9MTW0;Q95FJ1;Q8SLS8;Q9MU12;Q9MT57;Q9MRM9;Q9BA74;Q95FR1;Q9XQY8;Q9MU01;Q9MRK1;O98770;Q9XQX8;Q9XQN1;Q95FL9;Q6EYX5;B7S4Q6;Q67H82;Q3L1L0;A2T5L5;Q9TLJ8;Q9TLL5;Q95FM8;Q71N61;Q29VB2;E1UZH9;Q9TLL3;Q9GI23;Q95AN2;Q9MTZ8;Q67H60;Q3ZU72;A8ASI2;Q9GET4;Q9MW35;Q9TMV2;O98492;Q8HT82;A8ASH2;B7S4P3;C0J3J3;O98408;Q67H80;Q257C7;A0AR40;B8PRK4;B7S4V7;Q9MU78;O98412;Q5W4R8;A7X7I3;Q8SLT5;Q95FQ1;Q9MRR7;Q9BA90;Q95FK0;…	1809	152	CID		27.19	6.76079		3	54	43	1	1261.72	19.9153	15/108	pps_Arabidopsis_trypsin_rep4.mgf
	Low	VVDLLAPYRR	O98766;Q9TLK6;Q9MTW0;Q95FJ1;Q8SLS8;Q9MU12;Q9MT57;Q9MRM9;Q95FR1;Q9XQY8;Q9MU01;Q9MRK1;O98770;Q29VB8;Q9XQX8;Q9XQN1;Q9MTV9;Q95FT8;Q95FL9;Q6EYX5;B7S4Q6;O98424;Q95FI1;Q67H82;A2T5L5;Q9TLL5;Q9TLK3;Q9MT58;Q95FM8;Q9FF03;Q71N61;Q29VB2;E1UZH9;Q9TLL3;Q9MRJ8;Q9GI23;Q95AN2;Q9MTU5;Q9MTZ8;Q67H60;Q3ZU72;A8ASI2;Q9GET4;Q9MW35;Q9TMV2;O98523;O98492;Q8HT82;Q93Y44;A8ASH2;B7S4P3;C0J3J3;O98408;Q8MBL0;Q95FM7;Q8MBH7;Q9MRF4;…	4069	264	CID		26.61	4.612		3	52	38	1	1201.73	18.2061	11/81	pps_Arabidopsis_trypsin_rep4.mgf
	Low	TREGNDLYmEmK	O98766;Q9TLK6;Q95FJ1;Q9MU12;Q9MT57;Q9MRM9;Q9MRK7;Q9BA74;Q9MRM6;Q95FR1;Q9XQY8;Q9MU01;O98770;Q9XQX8;Q9MTU3;Q9XQN1;Q9MTV9;Q95FT8;Q95FL9;Q67H63;B7S4Q6;O98424;Q95FI1;Q9XQY1;Q67H82;A2T5L5;Q9TLJ8;Q9TLL5;Q9MT58;Q95FM8;Q9FF03;Q71N61;E1UZH9;Q9TLL3;Q9MRJ8;Q95AN2;Q9MTU5;Q9MTZ8;Q3ZU72;A8ASI2;Q9GET4;Q9MW35;Q9TMV2;O98492;Q8HT82;Q93Y44;A8ASH2;B7S4P3;C0J3J3;O98408;Q8MBL0;Q95FM7;Q8MBH7;Q9MRF4;Q9MRG7;Q9XQI9;Q67H80;…	3483	230	CID	M9(Oxidation), M11(Oxidation)	21.24	17.4861		2	52	35	1	1518.68	16.2106	5/128	pps_Arabidopsis_trypsin_rep4.mgf
A9XUH0	51.41	29	23	498	53.661	5.38916	1365.37	ATP synthase CF1 beta subunit (Fragment) OS=Berberidopsis corallina GN=atpB PE=3 SV=1 - [A9XUH0_9MAGN]
	Confidence Icon	Sequence	Protein Accessions	# Proteins	# Protein Groups	Activation Type	Modifications	IonScore	Exp Value	Δ Score	Rank	Identity High	Homology Threshold	Charge	m/z [Da]	ΔM [ppm]	Ions Matched	Spectrum File
	High	YKELQDIIAILGLDELSEEDR	O98766;Q9TLK6;Q9MTW0;Q95FJ1;Q9MU12;Q9MT57;Q9MRM9;Q9MRK7;Q9BA74;Q9MRM6;Q95FR1;Q9XQY8;Q9MU01;Q9MRK1;Q29VB8;Q9XQX8;Q9XQN1;Q9MTV9;Q95FT8;Q95FL9;Q67H63;Q6EYX5;B7S4Q6;O98424;Q95FI1;Q9XQY1;Q3L1L0;A2T5L5;Q9TLJ8;Q9TLL5;Q9TLK3;Q9MT58;Q95FM8;Q9FF03;Q71N61;Q29VB2;E1UZH9;Q9MRJ8;Q95AN2;Q9MTU5;Q9MTZ8;Q67H60;Q3ZU72;Q9GET4;Q9MW35;Q9TMV2;O98523;O98492;Q8HT82;Q93Y44;B7S4P3;C0J3J3;O98408;Q8MBH7;Q9MRF4;Q9MRG7;Q9XQI9;…	3355	224	CID		179.31	3.17472e-15		7	53		1	2462.25	-6.24487	17/233	pps_Arabidopsis_trypsin_rep4.mgf
	High	DVNEQDVLLFIDNIFR	Q9TLK6;Q9MTW0;Q95FJ1;Q9MU12;Q9MT57;Q9BA74;Q9MRM6;Q95FR1;Q9XQY8;Q9MU01;Q9MRK1;Q29VB8;Q9XQX8;Q9MTU3;Q9XQN1;Q9MTV9;Q95FT8;Q95FL9;Q67H63;Q6EYX5;Q95FI1;Q67H82;Q3L1L0;A2T5L5;Q9TLJ8;Q9TLK3;Q9MT58;Q95FM8;Q9FF03;E1UZH9;Q9MRJ8;Q9GI23;Q95AN2;Q9MTU5;Q9MTZ8;Q67H60;Q3ZU72;A8ASI2;Q9GET4;Q9MW35;Q9TMV2;O98523;O98492;Q8HT82;Q93Y44;A8ASH2;B7S4P3;C0J3J3;Q8MBL0;Q95FM7;Q9MRF4;Q9MRG7;Q9XQI9;Q67H80;Q29S89;Q257C7;A0AR40;…	2339	186	CID		172.19	1.24525e-14		3	52		1	1950.15	76.8888	15/172	pps_Arabidopsis_trypsin_rep4.mgf
	High	MPSAVGYQPTLSTEMGTLQER	Q9MRM6;Q9MTU3;O98424;Q3L1L0;A2T5L5;Q9TLL5;E1UZH9;Q9MTZ8;O98408;Q95FM7;Q257C7;A0AR40;Q9TMU6;O98412;Q29VB0;Q9MRL5;Q95FL6;Q8MBK2;Q8SLS2;Q67H62;Q9MTU8;C8YPI1;Q9GI19;Q9MRR6;Q95FM3;Q9MTZ4;Q9XQY2;Q9SC47;Q9MRW3;P19366;Q9MRG6;Q95FW9;Q9THU9;A9XUH0;Q3ZMJ5;Q8MBI2;A9QAU1;D7KRE0;Q8MBI0;E0XD31;Q8WH97;Q5YGM9;Q9SBN9;Q5UVH1;Q6YN70;Q09RD3;Q09RB6;A1XXL0;E0XD16;Q09RD9;Q95FL0;B2BI37;Q5UVF9;Q5YGJ5;Q5YGN7;Q9SC27;Q5YGK8;…	571	59	CID		166.59	6.04929e-14		2	53		1	2296.12	11.2793	18/221	pps_Arabidopsis_trypsin_rep4.mgf
	High	IFNVLGEPVDNLGPVDTR	O98766;Q9MTW0;Q8SLS8;Q9MU12;Q9MT57;Q9BA74;Q95FR1;Q9MRK1;O98770;Q29VB8;Q9MTU3;Q9XQN1;B7S4Q6;O98424;Q9XQY1;A2T5L5;Q9TLL5;Q9TLK3;Q9MT58;Q95FM8;Q71N61;Q29VB2;E1UZH9;Q67H60;Q3ZU72;A8ASI2;Q9GET4;Q9MW35;Q9TMV2;O98523;O98492;Q8HT82;A8ASH2;B7S4P3;Q9MRF4;Q9MRG7;Q257C7;A0AR40;B8PRK4;B7S4V7;Q9MU78;Q5W4R8;A7X7I3;Q8SLT5;Q9MRR7;Q9BA90;Q9MRU7;Q9MRL5;Q9MRN4;Q9TLJ9;O98595;Q95FL6;Q9MRA6;Q8SLS2;O98404;O98490;O98583;…	1261	106	CID		157.33	4.97305e-13		2	53		1	1955.04	7.48257	14/187	pps_Arabidopsis_trypsin_rep4.mgf
	High	DVNEQDVLLFIDNIFR	Q9TLK6;Q9MTW0;Q95FJ1;Q9MU12;Q9MT57;Q9BA74;Q9MRM6;Q95FR1;Q9XQY8;Q9MU01;Q9MRK1;Q29VB8;Q9XQX8;Q9MTU3;Q9XQN1;Q9MTV9;Q95FT8;Q95FL9;Q67H63;Q6EYX5;Q95FI1;Q67H82;Q3L1L0;A2T5L5;Q9TLJ8;Q9TLK3;Q9MT58;Q95FM8;Q9FF03;E1UZH9;Q9MRJ8;Q9GI23;Q95AN2;Q9MTU5;Q9MTZ8;Q67H60;Q3ZU72;A8ASI2;Q9GET4;Q9MW35;Q9TMV2;O98523;O98492;Q8HT82;Q93Y44;A8ASH2;B7S4P3;C0J3J3;Q8MBL0;Q95FM7;Q9MRF4;Q9MRG7;Q9XQI9;Q67H80;Q29S89;Q257C7;A0AR40;…	2339	186	CID		142.96	1.38679e-11		3	53		1	1950.02	11.7688	15/172	pps_Arabidopsis_trypsin_rep4.mgf
	High	GIYPAVDPLDSTSTMLQPR	O98766;Q9TLK6;Q9MTW0;Q95FJ1;Q8SLS8;Q9MU12;Q9MT57;Q9MRM9;Q9MRK7;Q9BA74;Q9MRM6;Q95FR1;Q9XQY8;Q9MU01;Q9MRK1;O98770;Q29VB8;Q9XQX8;Q9MTU3;Q9XQN1;Q9MTV9;Q95FT8;Q95FL9;Q67H63;Q6EYX5;B7S4Q6;O98424;Q95FI1;Q9XQY1;Q67H82;Q3L1L0;A2T5L5;Q9TLJ8;Q9TLL5;Q95FM8;Q9FF03;Q71N61;Q29VB2;E1UZH9;Q9TLL3;Q9MRJ8;Q9GI23;Q95AN2;Q9MTU5;Q9MTZ8;Q67H60;Q3ZU72;A8ASI2;Q9GET4;Q9MW35;Q9TMV2;O98523;O98492;Q8HT82;Q93Y44;A8ASH2;B7S4P3;…	2265	218	CID		128.89	3.56635e-10		2	53		1	2061.07	18.0049	14/167	pps_Arabidopsis_trypsin_rep4.mgf
	High	IVGEEHYETAQQVK	P19366;Q95FW4;Q95FW9;Q9THU9;A9XUH0;D7KRE0;Q9MU37	35	7	CID		122.21	1.49632e-09		3	52		1	1630.8	-3.48374	20/125	pps_Arabidopsis_trypsin_rep4.mgf
	High	LSIFETGIKVVDLLAPYR	O98766;Q9TLK6;Q9MTW0;Q95FJ1;Q8SLS8;Q9MU12;Q9MT57;Q9MRM9;Q95FR1;Q9XQY8;Q9MU01;Q9MRK1;O98770;Q29VB8;Q9XQX8;Q95FT8;Q95FL9;B7S4Q6;O98424;Q95FI1;Q67H82;A2T5L5;Q9TLL5;Q9TLK3;Q9MT58;Q95FM8;Q9FF03;Q71N61;Q29VB2;E1UZH9;Q9MRJ8;Q9GI23;Q95AN2;Q9MTU5;Q9MTZ8;Q67H60;Q3ZU72;A8ASI2;Q9GET4;Q9MW35;Q9TMV2;O98523;O98492;Q8HT82;Q93Y44;A8ASH2;B7S4P3;C0J3J3;O98408;Q8MBL0;Q95FM7;Q8MBH7;Q9MRF4;Q9MRG7;Q9XQI9;Q67H80;Q29S89;…	3727	228	CID		117.4	3.92801e-09	0	2	52		1	2034.19	11.6109	14/180	pps_Arabidopsis_trypsin_rep4.mgf
	High	FVQAGSEVSALLGR	O98766;Q9TLK6;Q9MTW0;Q95FJ1;Q8SLS8;Q9MU12;Q9MRM9;Q9MRK7;Q9BA74;Q9MRM6;Q95FR1;Q9XQY8;Q9MU01;Q9MRK1;O98770;Q29VB8;Q9XQX8;Q9MTU3;Q9XQN1;Q9MTV9;Q95FT8;Q95FL9;Q67H63;B7S4Q6;O98424;Q67H82;Q3L1L0;A2T5L5;Q9TLL5;Q9TLK3;Q9MT58;Q95FM8;Q9FF03;Q71N61;Q29VB2;E1UZH9;Q9MRJ8;Q9GI23;Q95AN2;Q9MTU5;Q67H60;Q3ZU72;A8ASI2;Q9MW35;Q9TMV2;O98523;O98492;Q8HT82;B7S4P3;C0J3J3;O98408;Q8MBL0;Q95FM7;Q8MBH7;Q9MRF4;Q9MRG7;Q9XQI9;…	3906	267	CID		113.14	1.17658e-08		2	52		1	1433.81	25.8883	12/137	pps_Arabidopsis_trypsin_rep4.mgf
	High	VALVYGQMNEPPGAR	Q9TLK6;Q9MTW0;Q95FJ1;Q9MU12;Q9MT57;Q9MRM9;Q9MRK7;Q9BA74;Q9MRM6;Q95FR1;Q9XQY8;Q9MU01;Q9MRK1;O98770;Q29VB8;Q9XQX8;Q9MTU3;Q9XQN1;Q9MTV9;Q95FT8;Q95FL9;Q67H63;Q6EYX5;B7S4Q6;O98424;Q95FI1;Q9XQY1;Q67H82;A2T5L5;Q9TLJ8;Q9TLL5;Q9TLK3;Q9MT58;Q95FM8;Q9FF03;Q71N61;E1UZH9;Q9TLL3;Q9GI23;Q95AN2;Q9MTU5;Q9MTZ8;Q67H60;A8ASI2;Q9GET4;Q9MW35;Q9TMV2;O98523;O98492;Q8HT82;Q93Y44;A8ASH2;B7S4P3;C0J3J3;O98408;Q8MBL0;Q95FM7;…	4104	269	CID		108.43	3.91415e-08		4	53		1	1601.83	9.97531	11/133	pps_Arabidopsis_trypsin_rep4.mgf
	High	ELQDIIAILGLDELSEEDR	O98766;Q9TLK6;Q9MTW0;Q95FJ1;Q9MU12;Q9MT57;Q9MRM9;Q9MRK7;Q9BA74;Q9MRM6;Q95FR1;Q9XQY8;Q9MU01;Q9MRK1;Q29VB8;Q9XQX8;Q9XQN1;Q9MTV9;Q95FT8;Q95FL9;Q67H63;Q6EYX5;B7S4Q6;O98424;Q95FI1;Q9XQY1;Q3L1L0;A2T5L5;Q9TLJ8;Q9TLL5;Q9TLK3;Q9MT58;Q95FM8;Q9FF03;Q71N61;Q29VB2;E1UZH9;Q9MRJ8;Q95AN2;Q9MTU5;Q9MTZ8;Q67H60;Q3ZU72;Q9GET4;Q9MW35;Q9TMV2;O98523;O98492;Q8HT82;Q93Y44;B7S4P3;C0J3J3;O98408;Q8MBH7;Q9MRF4;Q9MRG7;Q9XQI9;…	3363	225	CID		108.21	4.06838e-08		8	53		1	2171.13	8.92585	18/211	pps_Arabidopsis_trypsin_rep4.mgf
	High	TVLIMELINNIAK	O98766;Q9TLK6;Q9MTW0;Q95FJ1;Q8SLS8;Q9MU12;Q9MT57;Q9MRM9;Q9MRK7;Q9BA74;Q9MRM6;Q95FR1;Q9MU01;Q9MRK1;O98770;Q9XQX8;Q9MTU3;Q9MTV9;Q95FT8;Q95FL9;Q67H63;Q6EYX5;B7S4Q6;O98424;Q9XQY1;Q67H82;A2T5L5;Q9TLJ8;Q9TLL5;Q9TLK3;Q9MT58;Q95FM8;Q9FF03;Q71N61;Q29VB2;E1UZH9;Q9TLL3;Q9MRJ8;Q95AN2;Q9MTU5;Q9MTZ8;Q3ZU72;A8ASI2;Q9GET4;Q9MW35;Q9TMV2;O98523;O98492;Q93Y44;A8ASH2;B7S4P3;C0J3J3;O98408;Q95FM7;Q8MBH7;Q9MRF4;Q9MRG7;…	3602	266	CID		107.41	4.50584e-08		4	52		1	1471.87	13.0845	10/121	pps_Arabidopsis_trypsin_rep4.mgf
	High	AHGGVSVFGGVGER	O98766;Q9TLK6;Q9MTW0;Q95FJ1;Q9MU12;Q9MT57;Q9MRM9;Q9BA74;Q9MRM6;Q95FR1;Q9XQY8;Q9MU01;Q9MRK1;O98770;Q29VB8;Q9XQX8;Q9MTU3;Q9XQN1;Q9MTV9;Q95FT8;Q95FL9;Q67H63;B7S4Q6;O98424;Q95FI1;Q9XQY1;Q67H82;A2T5L5;Q9TLJ8;Q9TLL5;Q9TLK3;Q9MT58;Q71N61;Q29VB2;E1UZH9;Q9MRJ8;Q9MTU5;Q9MTZ8;Q3ZU72;A8ASI2;Q9GET4;Q9TMV2;O98523;O98492;Q8HT82;Q93Y44;A8ASH2;B7S4P3;C0J3J3;O98408;Q95FM7;Q8MBH7;Q9MRF4;Q9MRG7;Q9XQI9;Q67H80;Q29S89;…	3365	247	CID		97.41	4.72361e-07	0	1	53	40	1	1328.71	29.262	12/119	pps_Arabidopsis_trypsin_rep4.mgf
	High	IAQIIGPVLDVAFPPGK	O98766;Q9TLK6;Q95FJ1;Q95FR1;Q9MU01;O98770;Q95FT8;Q6EYX5;Q67H82;Q9TLL5;Q95FM8;Q9TLL3;Q95AN2;Q9MTZ8;Q3ZU72;A8ASI2;Q95FM7;Q67H80;Q29S89;Q5W4R8;Q95FQ1;Q29VB0;Q9MRL5;Q9MRN4;Q95FL6;C0J3L2;Q9MRA6;O98490;Q9TLJ7;Q95FS7;Q9MRL6;Q95FM3;Q9XQZ0;Q3ZU69;Q29VC3;A3KLS6;P19366;Q95DV0;Q9THU9;Q8WJG9;A9XUH0;Q8WJG8;Q9XQX3;Q29V89;Q95FV3;O98775;Q4KU64;A9QBY3;D7KRE0;Q95FQ5;Q4VN14	595	51	CID		92.92	1.26871e-06		2	52		1	1734.98	-21.4823	11/163	pps_Arabidopsis_trypsin_rep4.mgf
	High	YKELQDIIAILGLDELSEEDRLTVAR	O98766;Q9TLK6;Q9MTW0;Q95FJ1;Q9MU12;Q9MT57;Q9MRK7;Q9BA74;Q95FR1;Q9XQY8;Q9MU01;Q9MRK1;Q29VB8;Q9XQX8;Q9XQN1;Q9MTV9;Q95FT8;Q95FL9;Q67H63;Q6EYX5;B7S4Q6;O98424;Q9XQY1;Q3L1L0;A2T5L5;Q9TLJ8;Q9TLL5;Q9TLK3;Q9MT58;Q95FM8;Q9FF03;Q71N61;Q29VB2;E1UZH9;Q9MRJ8;Q95AN2;Q9MTU5;Q9MTZ8;Q67H60;Q3ZU72;Q9GET4;Q9MW35;Q9TMV2;O98523;O98492;Q93Y44;B7S4P3;C0J3J3;O98408;Q8MBH7;Q9MRF4;Q9MRG7;Q9XQI9;Q67H80;Q29S89;Q257C7;A0AR40;…	2967	200	CID		87.69	4.41668e-06		7	53		1	3002.63	8.26545	15/291	pps_Arabidopsis_trypsin_rep4.mgf
	High	ESGVINEQNIAESK	Q9TLK6;Q9MTW0;Q95FJ1;Q9MT57;Q9MRM9;Q9MRM6;Q9XQY8;Q9MU01;Q9MRK1;O98770;Q29VB8;Q9XQX8;Q9MTU3;Q9MTV9;O98424;Q95FI1;Q9XQY1;Q67H82;A2T5L5;Q9TLJ8;Q9TLL5;Q95FM8;E1UZH9;Q9TLL3;Q9MRJ8;Q3ZU72;A8ASI2;Q9MW35;O98523;O98492;C0J3J3;O98408;Q9MRF4;Q67H80;Q29S89;Q257C7;Q5W4R8;A7X7I3;Q8SLT5;Q95FQ1;Q29VB0;A3KLS5;C0J3I8;Q9MRU7;Q9TLJ9;Q95FW7;Q9MRA6;O98418;Q8SLS1;Q8SLS2;O98490;O98583;Q9XQY9;Q9MU29;Q9MTU8;Q9GI19;Q9XQY6;…	875	92	CID		78.89	3.31811e-05		7	52		1	1517.76	13.0269	11/145	pps_Arabidopsis_trypsin_rep4.mgf
	High	ELQDIIAILGLDELSEEDRLTVAR	O98766;Q9TLK6;Q9MTW0;Q95FJ1;Q9MU12;Q9MT57;Q9MRK7;Q9BA74;Q95FR1;Q9XQY8;Q9MU01;Q9MRK1;Q29VB8;Q9XQX8;Q9XQN1;Q9MTV9;Q95FT8;Q95FL9;Q67H63;Q6EYX5;B7S4Q6;O98424;Q9XQY1;Q3L1L0;A2T5L5;Q9TLJ8;Q9TLL5;Q9TLK3;Q9MT58;Q95FM8;Q9FF03;Q71N61;Q29VB2;E1UZH9;Q9MRJ8;Q95AN2;Q9MTU5;Q9MTZ8;Q67H60;Q3ZU72;Q9GET4;Q9MW35;Q9TMV2;O98523;O98492;Q93Y44;B7S4P3;C0J3J3;O98408;Q8MBH7;Q9MRF4;Q9MRG7;Q9XQI9;Q67H80;Q29S89;Q257C7;A0AR40;…	2972	201	CID		77.17	5.41909e-05		7	53		1	2711.42	-10.9947	12/269	pps_Arabidopsis_trypsin_rep4.mgf
	High	LSIFETGIKVVDLLAPYRR	O98766;Q9TLK6;Q9MTW0;Q95FJ1;Q8SLS8;Q9MU12;Q9MT57;Q9MRM9;Q95FR1;Q9XQY8;Q9MU01;Q9MRK1;O98770;Q29VB8;Q9XQX8;Q95FT8;Q95FL9;B7S4Q6;O98424;Q95FI1;Q67H82;A2T5L5;Q9TLL5;Q9TLK3;Q9MT58;Q95FM8;Q9FF03;Q71N61;Q29VB2;E1UZH9;Q9MRJ8;Q9GI23;Q95AN2;Q9MTU5;Q9MTZ8;Q67H60;Q3ZU72;A8ASI2;Q9GET4;Q9MW35;Q9TMV2;O98523;O98492;Q8HT82;Q93Y44;A8ASH2;B7S4P3;C0J3J3;O98408;Q8MBL0;Q95FM7;Q8MBH7;Q9MRF4;Q9MRG7;Q9XQI9;Q67H80;Q29S89;…	3721	227	CID		65.96	0.000488177		3	51		1	2190.29	12.6005	11/191	pps_Arabidopsis_trypsin_rep4.mgf
	High	VGLTALTMAEYFR	O98766;Q9TLK6;Q95FJ1;Q8SLS8;Q9MU12;Q9MT57;Q9MRM9;Q9MRK7;Q9BA74;Q9MRM6;Q95FR1;Q9XQY8;Q9MU01;Q9MRK1;O98770;Q29VB8;Q9XQX8;Q9MTU3;Q9XQN1;Q9MTV9;Q95FT8;Q95FL9;Q67H63;Q6EYX5;B7S4Q6;O98424;Q95FI1;Q9XQY1;Q67H82;Q3L1L0;A2T5L5;Q9TLJ8;Q9TLL5;Q9MT58;Q95FM8;Q9FF03;Q71N61;E1UZH9;Q9MRJ8;Q9GI23;Q95AN2;Q9MTU5;Q9MTZ8;Q67H60;Q3ZU72;A8ASI2;Q9GET4;Q9MW35;Q9TMV2;O98523;O98492;Q8HT82;Q93Y44;A8ASH2;B7S4P3;C0J3J3;O98408;…	3375	267	CID		65.69	0.00085289		2	53		1	1471.75	-8.51001	10/111	pps_Arabidopsis_trypsin_rep4.mgf
	High	TVLImELINNIAK	O98766;Q9TLK6;Q9MTW0;Q95FJ1;Q8SLS8;Q9MU12;Q9MT57;Q9MRM9;Q9MRK7;Q9BA74;Q9MRM6;Q95FR1;Q9MU01;Q9MRK1;O98770;Q9XQX8;Q9MTU3;Q9MTV9;Q95FT8;Q95FL9;Q67H63;Q6EYX5;B7S4Q6;O98424;Q9XQY1;Q67H82;A2T5L5;Q9TLJ8;Q9TLL5;Q9TLK3;Q9MT58;Q95FM8;Q9FF03;Q71N61;Q29VB2;E1UZH9;Q9TLL3;Q9MRJ8;Q95AN2;Q9MTU5;Q9MTZ8;Q3ZU72;A8ASI2;Q9GET4;Q9MW35;Q9TMV2;O98523;O98492;Q93Y44;A8ASH2;B7S4P3;C0J3J3;O98408;Q95FM7;Q8MBH7;Q9MRF4;Q9MRG7;…	3602	266	CID	M5(Oxidation)	54.15	0.00989016		5	52		1	1487.86	8.83395	7/121	pps_Arabidopsis_trypsin_rep4.mgf
	Medium	VVDLLAPYR	O98766;Q9TLK6;Q9MTW0;Q95FJ1;Q8SLS8;Q9MU12;Q9MT57;Q9MRM9;Q95FR1;Q9XQY8;Q9MU01;Q9MRK1;O98770;Q29VB8;Q9XQX8;Q9XQN1;Q9MTV9;Q95FT8;Q95FL9;Q6EYX5;B7S4Q6;O98424;Q95FI1;Q67H82;A2T5L5;Q9TLL5;Q9TLK3;Q9MT58;Q95FM8;Q9FF03;Q71N61;Q29VB2;E1UZH9;Q9TLL3;Q9MRJ8;Q9GI23;Q95AN2;Q9MTU5;Q9MTZ8;Q67H60;Q3ZU72;A8ASI2;Q9GET4;Q9MW35;Q9TMV2;O98523;O98492;Q8HT82;Q93Y44;A8ASH2;B7S4P3;C0J3J3;O98408;Q8MBL0;Q95FM7;Q8MBH7;Q9MRF4;…	4078	266	CID		47.67	0.0398271		3	52	38	1	1045.63	24.8642	7/70	pps_Arabidopsis_trypsin_rep4.mgf
	Low	mPSAVGYQPTLSTEMGTLQER	Q9MRM6;Q9MTU3;O98424;Q3L1L0;A2T5L5;Q9TLL5;E1UZH9;Q9MTZ8;O98408;Q95FM7;Q257C7;A0AR40;Q9TMU6;O98412;Q29VB0;Q9MRL5;Q95FL6;Q8MBK2;Q8SLS2;Q67H62;Q9MTU8;C8YPI1;Q9GI19;Q9MRR6;Q95FM3;Q9MTZ4;Q9XQY2;Q9SC47;Q9MRW3;P19366;Q9MRG6;Q95FW9;Q9THU9;A9XUH0;Q3ZMJ5;Q8MBI2;A9QAU1;D7KRE0;Q8MBI0;E0XD31;Q8WH97;Q5YGM9;Q9SBN9;Q5UVH1;Q6YN70;Q09RD3;Q09RB6;A1XXL0;E0XD16;Q09RD9;Q95FL0;B2BI37;Q5UVF9;Q5YGJ5;Q5YGN7;Q9SC27;Q5YGK8;…	571	59	CID	M1(Oxidation)	39.32	0.298947		2	52		1	2312.1	5.76315	7/221	pps_Arabidopsis_trypsin_rep4.mgf
	Low	TVLImELINNIAK	O98766;Q9TLK6;Q9MTW0;Q95FJ1;Q8SLS8;Q9MU12;Q9MT57;Q9MRM9;Q9MRK7;Q9BA74;Q9MRM6;Q95FR1;Q9MU01;Q9MRK1;O98770;Q9XQX8;Q9MTU3;Q9MTV9;Q95FT8;Q95FL9;Q67H63;Q6EYX5;B7S4Q6;O98424;Q9XQY1;Q67H82;A2T5L5;Q9TLJ8;Q9TLL5;Q9TLK3;Q9MT58;Q95FM8;Q9FF03;Q71N61;Q29VB2;E1UZH9;Q9TLL3;Q9MRJ8;Q95AN2;Q9MTU5;Q9MTZ8;Q3ZU72;A8ASI2;Q9GET4;Q9MW35;Q9TMV2;O98523;O98492;Q93Y44;A8ASH2;B7S4P3;C0J3J3;O98408;Q95FM7;Q8MBH7;Q9MRF4;Q9MRG7;…	3602	266	CID	M5(Oxidation)	38.31	0.448231		5	53	44	1	1487.8	-34.8453	10/121	pps_Arabidopsis_trypsin_rep4.mgf
	Low	IAQIIGPVLDVAFPPGKMPNIYNALVVK	O98766;Q95FJ1;Q95FR1;Q9MU01;O98770;Q6EYX5;Q67H82;Q9TLL5;Q95FM8;Q9TLL3;Q95AN2;Q9MTZ8;Q3ZU72;A8ASI2;Q67H80;Q5W4R8;Q95FQ1;Q29VB0;Q9MRL5;Q9MRN4;O98490;Q9TLJ7;Q95FS7;Q9MRL6;Q3ZU69;Q29VC3;A3KLS6;P19366;Q95DV0;Q9THU9;Q8WJG9;A9XUH0;Q9XQX3;Q29V89;O98775;A9QBY3;D7KRE0;Q95FQ5;Q4VN14	468	39	CID		34.96	0.723187		3	52	43	1	2977.66	-11.5162	14/284	pps_Arabidopsis_trypsin_rep4.mgf
	Low	GIYPAVDPLDSTSTmLQPR	O98766;Q9TLK6;Q9MTW0;Q95FJ1;Q8SLS8;Q9MU12;Q9MT57;Q9MRM9;Q9MRK7;Q9BA74;Q9MRM6;Q95FR1;Q9XQY8;Q9MU01;Q9MRK1;O98770;Q29VB8;Q9XQX8;Q9MTU3;Q9XQN1;Q9MTV9;Q95FT8;Q95FL9;Q67H63;Q6EYX5;B7S4Q6;O98424;Q95FI1;Q9XQY1;Q67H82;Q3L1L0;A2T5L5;Q9TLJ8;Q9TLL5;Q95FM8;Q9FF03;Q71N61;Q29VB2;E1UZH9;Q9TLL3;Q9MRJ8;Q9GI23;Q95AN2;Q9MTU5;Q9MTZ8;Q67H60;Q3ZU72;A8ASI2;Q9GET4;Q9MW35;Q9TMV2;O98523;O98492;Q8HT82;Q93Y44;A8ASH2;B7S4P3;…	2265	218	CID	M15(Oxidation)	32.93	1.43654		2	53	37	1	2077.06	17.3507	7/167	pps_Arabidopsis_trypsin_rep4.mgf
	Low	VALVYGQmNEPPGAR	Q9TLK6;Q9MTW0;Q95FJ1;Q9MU12;Q9MT57;Q9MRM9;Q9MRK7;Q9BA74;Q9MRM6;Q95FR1;Q9XQY8;Q9MU01;Q9MRK1;O98770;Q29VB8;Q9XQX8;Q9MTU3;Q9XQN1;Q9MTV9;Q95FT8;Q95FL9;Q67H63;Q6EYX5;B7S4Q6;O98424;Q95FI1;Q9XQY1;Q67H82;A2T5L5;Q9TLJ8;Q9TLL5;Q9TLK3;Q9MT58;Q95FM8;Q9FF03;Q71N61;E1UZH9;Q9TLL3;Q9GI23;Q95AN2;Q9MTU5;Q9MTZ8;Q67H60;A8ASI2;Q9GET4;Q9MW35;Q9TMV2;O98523;O98492;Q8HT82;Q93Y44;A8ASH2;B7S4P3;C0J3J3;O98408;Q8MBL0;Q95FM7;…	4104	269	CID	M8(Oxidation)	30.49	2.42832		4	53	36	1	1617.81	0.337288	9/133	pps_Arabidopsis_trypsin_rep4.mgf
	Low	MPNIYNALVVK	O98766;Q9MTW0;Q95FJ1;Q8SLS8;Q9MU12;Q9MT57;Q9MRM9;Q9BA74;Q95FR1;Q9XQY8;Q9MU01;Q9MRK1;O98770;Q9XQX8;Q9XQN1;Q95FL9;Q6EYX5;B7S4Q6;Q67H82;Q3L1L0;A2T5L5;Q9TLJ8;Q9TLL5;Q95FM8;Q71N61;Q29VB2;E1UZH9;Q9TLL3;Q9GI23;Q95AN2;Q9MTZ8;Q67H60;Q3ZU72;A8ASI2;Q9GET4;Q9MW35;Q9TMV2;O98492;Q8HT82;A8ASH2;B7S4P3;C0J3J3;O98408;Q67H80;Q257C7;A0AR40;B8PRK4;B7S4V7;Q9MU78;O98412;Q5W4R8;A7X7I3;Q8SLT5;Q95FQ1;Q9MRR7;Q9BA90;Q95FK0;…	1809	152	CID		27.19	6.76079		3	54	43	1	1261.72	19.9153	15/108	pps_Arabidopsis_trypsin_rep4.mgf
	Low	VVDLLAPYRR	O98766;Q9TLK6;Q9MTW0;Q95FJ1;Q8SLS8;Q9MU12;Q9MT57;Q9MRM9;Q95FR1;Q9XQY8;Q9MU01;Q9MRK1;O98770;Q29VB8;Q9XQX8;Q9XQN1;Q9MTV9;Q95FT8;Q95FL9;Q6EYX5;B7S4Q6;O98424;Q95FI1;Q67H82;A2T5L5;Q9TLL5;Q9TLK3;Q9MT58;Q95FM8;Q9FF03;Q71N61;Q29VB2;E1UZH9;Q9TLL3;Q9MRJ8;Q9GI23;Q95AN2;Q9MTU5;Q9MTZ8;Q67H60;Q3ZU72;A8ASI2;Q9GET4;Q9MW35;Q9TMV2;O98523;O98492;Q8HT82;Q93Y44;A8ASH2;B7S4P3;C0J3J3;O98408;Q8MBL0;Q95FM7;Q8MBH7;Q9MRF4;…	4069	264	CID		26.61	4.612		3	52	38	1	1201.73	18.2061	11/81	pps_Arabidopsis_trypsin_rep4.mgf
	Low	TREGNDLYmEmK	O98766;Q9TLK6;Q95FJ1;Q9MU12;Q9MT57;Q9MRM9;Q9MRK7;Q9BA74;Q9MRM6;Q95FR1;Q9XQY8;Q9MU01;O98770;Q9XQX8;Q9MTU3;Q9XQN1;Q9MTV9;Q95FT8;Q95FL9;Q67H63;B7S4Q6;O98424;Q95FI1;Q9XQY1;Q67H82;A2T5L5;Q9TLJ8;Q9TLL5;Q9MT58;Q95FM8;Q9FF03;Q71N61;E1UZH9;Q9TLL3;Q9MRJ8;Q95AN2;Q9MTU5;Q9MTZ8;Q3ZU72;A8ASI2;Q9GET4;Q9MW35;Q9TMV2;O98492;Q8HT82;Q93Y44;A8ASH2;B7S4P3;C0J3J3;O98408;Q8MBL0;Q95FM7;Q8MBH7;Q9MRF4;Q9MRG7;Q9XQI9;Q67H80;…	3483	230	CID	M9(Oxidation), M11(Oxidation)	21.24	17.4861		2	52	35	1	1518.68	16.2106	5/128	pps_Arabidopsis_trypsin_rep4.mgf
Q3ZMJ5	48.48	27	21	493	52.8835	5.23682	1319.38	ATP synthase beta subunit (Fragment) OS=Ilex repanda GN=atpB PE=3 SV=1 - [Q3ZMJ5_9AQUA]
	Confidence Icon	Sequence	Protein Accessions	# Proteins	# Protein Groups	Activation Type	Modifications	IonScore	Exp Value	Δ Score	Rank	Identity High	Homology Threshold	Charge	m/z [Da]	ΔM [ppm]	Ions Matched	Spectrum File
	High	YKELQDIIAILGLDELSEEDR	O98766;Q9TLK6;Q9MTW0;Q95FJ1;Q9MU12;Q9MT57;Q9MRM9;Q9MRK7;Q9BA74;Q9MRM6;Q95FR1;Q9XQY8;Q9MU01;Q9MRK1;Q29VB8;Q9XQX8;Q9XQN1;Q9MTV9;Q95FT8;Q95FL9;Q67H63;Q6EYX5;B7S4Q6;O98424;Q95FI1;Q9XQY1;Q3L1L0;A2T5L5;Q9TLJ8;Q9TLL5;Q9TLK3;Q9MT58;Q95FM8;Q9FF03;Q71N61;Q29VB2;E1UZH9;Q9MRJ8;Q95AN2;Q9MTU5;Q9MTZ8;Q67H60;Q3ZU72;Q9GET4;Q9MW35;Q9TMV2;O98523;O98492;Q8HT82;Q93Y44;B7S4P3;C0J3J3;O98408;Q8MBH7;Q9MRF4;Q9MRG7;Q9XQI9;…	3355	224	CID		179.31	3.17472e-15		7	53		1	2462.25	-6.24487	17/233	pps_Arabidopsis_trypsin_rep4.mgf
	High	DVNEQDVLLFIDNIFR	Q9TLK6;Q9MTW0;Q95FJ1;Q9MU12;Q9MT57;Q9BA74;Q9MRM6;Q95FR1;Q9XQY8;Q9MU01;Q9MRK1;Q29VB8;Q9XQX8;Q9MTU3;Q9XQN1;Q9MTV9;Q95FT8;Q95FL9;Q67H63;Q6EYX5;Q95FI1;Q67H82;Q3L1L0;A2T5L5;Q9TLJ8;Q9TLK3;Q9MT58;Q95FM8;Q9FF03;E1UZH9;Q9MRJ8;Q9GI23;Q95AN2;Q9MTU5;Q9MTZ8;Q67H60;Q3ZU72;A8ASI2;Q9GET4;Q9MW35;Q9TMV2;O98523;O98492;Q8HT82;Q93Y44;A8ASH2;B7S4P3;C0J3J3;Q8MBL0;Q95FM7;Q9MRF4;Q9MRG7;Q9XQI9;Q67H80;Q29S89;Q257C7;A0AR40;…	2339	186	CID		172.19	1.24525e-14		3	52		1	1950.15	76.8888	15/172	pps_Arabidopsis_trypsin_rep4.mgf
	High	MPSAVGYQPTLSTEMGTLQER	Q9MRM6;Q9MTU3;O98424;Q3L1L0;A2T5L5;Q9TLL5;E1UZH9;Q9MTZ8;O98408;Q95FM7;Q257C7;A0AR40;Q9TMU6;O98412;Q29VB0;Q9MRL5;Q95FL6;Q8MBK2;Q8SLS2;Q67H62;Q9MTU8;C8YPI1;Q9GI19;Q9MRR6;Q95FM3;Q9MTZ4;Q9XQY2;Q9SC47;Q9MRW3;P19366;Q9MRG6;Q95FW9;Q9THU9;A9XUH0;Q3ZMJ5;Q8MBI2;A9QAU1;D7KRE0;Q8MBI0;E0XD31;Q8WH97;Q5YGM9;Q9SBN9;Q5UVH1;Q6YN70;Q09RD3;Q09RB6;A1XXL0;E0XD16;Q09RD9;Q95FL0;B2BI37;Q5UVF9;Q5YGJ5;Q5YGN7;Q9SC27;Q5YGK8;…	571	59	CID		166.59	6.04929e-14		2	53		1	2296.12	11.2793	18/221	pps_Arabidopsis_trypsin_rep4.mgf
	High	IFNVLGEPVDNLGPVDTR	O98766;Q9MTW0;Q8SLS8;Q9MU12;Q9MT57;Q9BA74;Q95FR1;Q9MRK1;O98770;Q29VB8;Q9MTU3;Q9XQN1;B7S4Q6;O98424;Q9XQY1;A2T5L5;Q9TLL5;Q9TLK3;Q9MT58;Q95FM8;Q71N61;Q29VB2;E1UZH9;Q67H60;Q3ZU72;A8ASI2;Q9GET4;Q9MW35;Q9TMV2;O98523;O98492;Q8HT82;A8ASH2;B7S4P3;Q9MRF4;Q9MRG7;Q257C7;A0AR40;B8PRK4;B7S4V7;Q9MU78;Q5W4R8;A7X7I3;Q8SLT5;Q9MRR7;Q9BA90;Q9MRU7;Q9MRL5;Q9MRN4;Q9TLJ9;O98595;Q95FL6;Q9MRA6;Q8SLS2;O98404;O98490;O98583;…	1261	106	CID		157.33	4.97305e-13		2	53		1	1955.04	7.48257	14/187	pps_Arabidopsis_trypsin_rep4.mgf
	High	DVNEQDVLLFIDNIFR	Q9TLK6;Q9MTW0;Q95FJ1;Q9MU12;Q9MT57;Q9BA74;Q9MRM6;Q95FR1;Q9XQY8;Q9MU01;Q9MRK1;Q29VB8;Q9XQX8;Q9MTU3;Q9XQN1;Q9MTV9;Q95FT8;Q95FL9;Q67H63;Q6EYX5;Q95FI1;Q67H82;Q3L1L0;A2T5L5;Q9TLJ8;Q9TLK3;Q9MT58;Q95FM8;Q9FF03;E1UZH9;Q9MRJ8;Q9GI23;Q95AN2;Q9MTU5;Q9MTZ8;Q67H60;Q3ZU72;A8ASI2;Q9GET4;Q9MW35;Q9TMV2;O98523;O98492;Q8HT82;Q93Y44;A8ASH2;B7S4P3;C0J3J3;Q8MBL0;Q95FM7;Q9MRF4;Q9MRG7;Q9XQI9;Q67H80;Q29S89;Q257C7;A0AR40;…	2339	186	CID		142.96	1.38679e-11		3	53		1	1950.02	11.7688	15/172	pps_Arabidopsis_trypsin_rep4.mgf
	High	GIYPAVDPLDSTSTMLQPR	O98766;Q9TLK6;Q9MTW0;Q95FJ1;Q8SLS8;Q9MU12;Q9MT57;Q9MRM9;Q9MRK7;Q9BA74;Q9MRM6;Q95FR1;Q9XQY8;Q9MU01;Q9MRK1;O98770;Q29VB8;Q9XQX8;Q9MTU3;Q9XQN1;Q9MTV9;Q95FT8;Q95FL9;Q67H63;Q6EYX5;B7S4Q6;O98424;Q95FI1;Q9XQY1;Q67H82;Q3L1L0;A2T5L5;Q9TLJ8;Q9TLL5;Q95FM8;Q9FF03;Q71N61;Q29VB2;E1UZH9;Q9TLL3;Q9MRJ8;Q9GI23;Q95AN2;Q9MTU5;Q9MTZ8;Q67H60;Q3ZU72;A8ASI2;Q9GET4;Q9MW35;Q9TMV2;O98523;O98492;Q8HT82;Q93Y44;A8ASH2;B7S4P3;…	2265	218	CID		128.89	3.56635e-10		2	53		1	2061.07	18.0049	14/167	pps_Arabidopsis_trypsin_rep4.mgf
	High	IVGEEHYETAQKVK	Q9MRI0;Q6EMT3;Q95DV0;Q8WJG9;Q8WJH7;Q8WJG8;Q3ZMJ5;Q8WJH0;Q8SLT2;Q4KU64;B8PRJ0;Q8WJI9	58	12	CID		122.21	1.49632e-09	0	1	52		1	1630.8	-25.7979	20/125	pps_Arabidopsis_trypsin_rep4.mgf
	High	LSIFETGIKVVDLLAPYR	O98766;Q9TLK6;Q9MTW0;Q95FJ1;Q8SLS8;Q9MU12;Q9MT57;Q9MRM9;Q95FR1;Q9XQY8;Q9MU01;Q9MRK1;O98770;Q29VB8;Q9XQX8;Q95FT8;Q95FL9;B7S4Q6;O98424;Q95FI1;Q67H82;A2T5L5;Q9TLL5;Q9TLK3;Q9MT58;Q95FM8;Q9FF03;Q71N61;Q29VB2;E1UZH9;Q9MRJ8;Q9GI23;Q95AN2;Q9MTU5;Q9MTZ8;Q67H60;Q3ZU72;A8ASI2;Q9GET4;Q9MW35;Q9TMV2;O98523;O98492;Q8HT82;Q93Y44;A8ASH2;B7S4P3;C0J3J3;O98408;Q8MBL0;Q95FM7;Q8MBH7;Q9MRF4;Q9MRG7;Q9XQI9;Q67H80;Q29S89;…	3727	228	CID		117.4	3.92801e-09	0	2	52		1	2034.19	11.6109	14/180	pps_Arabidopsis_trypsin_rep4.mgf
	High	FVQAGSEVSALLGR	O98766;Q9TLK6;Q9MTW0;Q95FJ1;Q8SLS8;Q9MU12;Q9MRM9;Q9MRK7;Q9BA74;Q9MRM6;Q95FR1;Q9XQY8;Q9MU01;Q9MRK1;O98770;Q29VB8;Q9XQX8;Q9MTU3;Q9XQN1;Q9MTV9;Q95FT8;Q95FL9;Q67H63;B7S4Q6;O98424;Q67H82;Q3L1L0;A2T5L5;Q9TLL5;Q9TLK3;Q9MT58;Q95FM8;Q9FF03;Q71N61;Q29VB2;E1UZH9;Q9MRJ8;Q9GI23;Q95AN2;Q9MTU5;Q67H60;Q3ZU72;A8ASI2;Q9MW35;Q9TMV2;O98523;O98492;Q8HT82;B7S4P3;C0J3J3;O98408;Q8MBL0;Q95FM7;Q8MBH7;Q9MRF4;Q9MRG7;Q9XQI9;…	3906	267	CID		113.14	1.17658e-08		2	52		1	1433.81	25.8883	12/137	pps_Arabidopsis_trypsin_rep4.mgf
	High	VALVYGQMNEPPGAR	Q9TLK6;Q9MTW0;Q95FJ1;Q9MU12;Q9MT57;Q9MRM9;Q9MRK7;Q9BA74;Q9MRM6;Q95FR1;Q9XQY8;Q9MU01;Q9MRK1;O98770;Q29VB8;Q9XQX8;Q9MTU3;Q9XQN1;Q9MTV9;Q95FT8;Q95FL9;Q67H63;Q6EYX5;B7S4Q6;O98424;Q95FI1;Q9XQY1;Q67H82;A2T5L5;Q9TLJ8;Q9TLL5;Q9TLK3;Q9MT58;Q95FM8;Q9FF03;Q71N61;E1UZH9;Q9TLL3;Q9GI23;Q95AN2;Q9MTU5;Q9MTZ8;Q67H60;A8ASI2;Q9GET4;Q9MW35;Q9TMV2;O98523;O98492;Q8HT82;Q93Y44;A8ASH2;B7S4P3;C0J3J3;O98408;Q8MBL0;Q95FM7;…	4104	269	CID		108.43	3.91415e-08		4	53		1	1601.83	9.97531	11/133	pps_Arabidopsis_trypsin_rep4.mgf
	High	ELQDIIAILGLDELSEEDR	O98766;Q9TLK6;Q9MTW0;Q95FJ1;Q9MU12;Q9MT57;Q9MRM9;Q9MRK7;Q9BA74;Q9MRM6;Q95FR1;Q9XQY8;Q9MU01;Q9MRK1;Q29VB8;Q9XQX8;Q9XQN1;Q9MTV9;Q95FT8;Q95FL9;Q67H63;Q6EYX5;B7S4Q6;O98424;Q95FI1;Q9XQY1;Q3L1L0;A2T5L5;Q9TLJ8;Q9TLL5;Q9TLK3;Q9MT58;Q95FM8;Q9FF03;Q71N61;Q29VB2;E1UZH9;Q9MRJ8;Q95AN2;Q9MTU5;Q9MTZ8;Q67H60;Q3ZU72;Q9GET4;Q9MW35;Q9TMV2;O98523;O98492;Q8HT82;Q93Y44;B7S4P3;C0J3J3;O98408;Q8MBH7;Q9MRF4;Q9MRG7;Q9XQI9;…	3363	225	CID		108.21	4.06838e-08		8	53		1	2171.13	8.92585	18/211	pps_Arabidopsis_trypsin_rep4.mgf
	High	TVLIMELINNIAK	O98766;Q9TLK6;Q9MTW0;Q95FJ1;Q8SLS8;Q9MU12;Q9MT57;Q9MRM9;Q9MRK7;Q9BA74;Q9MRM6;Q95FR1;Q9MU01;Q9MRK1;O98770;Q9XQX8;Q9MTU3;Q9MTV9;Q95FT8;Q95FL9;Q67H63;Q6EYX5;B7S4Q6;O98424;Q9XQY1;Q67H82;A2T5L5;Q9TLJ8;Q9TLL5;Q9TLK3;Q9MT58;Q95FM8;Q9FF03;Q71N61;Q29VB2;E1UZH9;Q9TLL3;Q9MRJ8;Q95AN2;Q9MTU5;Q9MTZ8;Q3ZU72;A8ASI2;Q9GET4;Q9MW35;Q9TMV2;O98523;O98492;Q93Y44;A8ASH2;B7S4P3;C0J3J3;O98408;Q95FM7;Q8MBH7;Q9MRF4;Q9MRG7;…	3602	266	CID		107.41	4.50584e-08		4	52		1	1471.87	13.0845	10/121	pps_Arabidopsis_trypsin_rep4.mgf
	High	AHGGVSVFGGVGER	O98766;Q9TLK6;Q9MTW0;Q95FJ1;Q9MU12;Q9MT57;Q9MRM9;Q9BA74;Q9MRM6;Q95FR1;Q9XQY8;Q9MU01;Q9MRK1;O98770;Q29VB8;Q9XQX8;Q9MTU3;Q9XQN1;Q9MTV9;Q95FT8;Q95FL9;Q67H63;B7S4Q6;O98424;Q95FI1;Q9XQY1;Q67H82;A2T5L5;Q9TLJ8;Q9TLL5;Q9TLK3;Q9MT58;Q71N61;Q29VB2;E1UZH9;Q9MRJ8;Q9MTU5;Q9MTZ8;Q3ZU72;A8ASI2;Q9GET4;Q9TMV2;O98523;O98492;Q8HT82;Q93Y44;A8ASH2;B7S4P3;C0J3J3;O98408;Q95FM7;Q8MBH7;Q9MRF4;Q9MRG7;Q9XQI9;Q67H80;Q29S89;…	3365	247	CID		97.41	4.72361e-07	0	1	53	40	1	1328.71	29.262	12/119	pps_Arabidopsis_trypsin_rep4.mgf
	High	YKELQDIIAILGLDELSEEDRLTVAR	O98766;Q9TLK6;Q9MTW0;Q95FJ1;Q9MU12;Q9MT57;Q9MRK7;Q9BA74;Q95FR1;Q9XQY8;Q9MU01;Q9MRK1;Q29VB8;Q9XQX8;Q9XQN1;Q9MTV9;Q95FT8;Q95FL9;Q67H63;Q6EYX5;B7S4Q6;O98424;Q9XQY1;Q3L1L0;A2T5L5;Q9TLJ8;Q9TLL5;Q9TLK3;Q9MT58;Q95FM8;Q9FF03;Q71N61;Q29VB2;E1UZH9;Q9MRJ8;Q95AN2;Q9MTU5;Q9MTZ8;Q67H60;Q3ZU72;Q9GET4;Q9MW35;Q9TMV2;O98523;O98492;Q93Y44;B7S4P3;C0J3J3;O98408;Q8MBH7;Q9MRF4;Q9MRG7;Q9XQI9;Q67H80;Q29S89;Q257C7;A0AR40;…	2967	200	CID		87.69	4.41668e-06		7	53		1	3002.63	8.26545	15/291	pps_Arabidopsis_trypsin_rep4.mgf
	High	ESGVINEQNIAESK	Q9TLK6;Q9MTW0;Q95FJ1;Q9MT57;Q9MRM9;Q9MRM6;Q9XQY8;Q9MU01;Q9MRK1;O98770;Q29VB8;Q9XQX8;Q9MTU3;Q9MTV9;O98424;Q95FI1;Q9XQY1;Q67H82;A2T5L5;Q9TLJ8;Q9TLL5;Q95FM8;E1UZH9;Q9TLL3;Q9MRJ8;Q3ZU72;A8ASI2;Q9MW35;O98523;O98492;C0J3J3;O98408;Q9MRF4;Q67H80;Q29S89;Q257C7;Q5W4R8;A7X7I3;Q8SLT5;Q95FQ1;Q29VB0;A3KLS5;C0J3I8;Q9MRU7;Q9TLJ9;Q95FW7;Q9MRA6;O98418;Q8SLS1;Q8SLS2;O98490;O98583;Q9XQY9;Q9MU29;Q9MTU8;Q9GI19;Q9XQY6;…	875	92	CID		78.89	3.31811e-05		7	52		1	1517.76	13.0269	11/145	pps_Arabidopsis_trypsin_rep4.mgf
	High	ELQDIIAILGLDELSEEDRLTVAR	O98766;Q9TLK6;Q9MTW0;Q95FJ1;Q9MU12;Q9MT57;Q9MRK7;Q9BA74;Q95FR1;Q9XQY8;Q9MU01;Q9MRK1;Q29VB8;Q9XQX8;Q9XQN1;Q9MTV9;Q95FT8;Q95FL9;Q67H63;Q6EYX5;B7S4Q6;O98424;Q9XQY1;Q3L1L0;A2T5L5;Q9TLJ8;Q9TLL5;Q9TLK3;Q9MT58;Q95FM8;Q9FF03;Q71N61;Q29VB2;E1UZH9;Q9MRJ8;Q95AN2;Q9MTU5;Q9MTZ8;Q67H60;Q3ZU72;Q9GET4;Q9MW35;Q9TMV2;O98523;O98492;Q93Y44;B7S4P3;C0J3J3;O98408;Q8MBH7;Q9MRF4;Q9MRG7;Q9XQI9;Q67H80;Q29S89;Q257C7;A0AR40;…	2972	201	CID		77.17	5.41909e-05		7	53		1	2711.42	-10.9947	12/269	pps_Arabidopsis_trypsin_rep4.mgf
	High	LSIFETGIKVVDLLAPYRR	O98766;Q9TLK6;Q9MTW0;Q95FJ1;Q8SLS8;Q9MU12;Q9MT57;Q9MRM9;Q95FR1;Q9XQY8;Q9MU01;Q9MRK1;O98770;Q29VB8;Q9XQX8;Q95FT8;Q95FL9;B7S4Q6;O98424;Q95FI1;Q67H82;A2T5L5;Q9TLL5;Q9TLK3;Q9MT58;Q95FM8;Q9FF03;Q71N61;Q29VB2;E1UZH9;Q9MRJ8;Q9GI23;Q95AN2;Q9MTU5;Q9MTZ8;Q67H60;Q3ZU72;A8ASI2;Q9GET4;Q9MW35;Q9TMV2;O98523;O98492;Q8HT82;Q93Y44;A8ASH2;B7S4P3;C0J3J3;O98408;Q8MBL0;Q95FM7;Q8MBH7;Q9MRF4;Q9MRG7;Q9XQI9;Q67H80;Q29S89;…	3721	227	CID		65.96	0.000488177		3	51		1	2190.29	12.6005	11/191	pps_Arabidopsis_trypsin_rep4.mgf
	High	VGLTALTMAEYFR	O98766;Q9TLK6;Q95FJ1;Q8SLS8;Q9MU12;Q9MT57;Q9MRM9;Q9MRK7;Q9BA74;Q9MRM6;Q95FR1;Q9XQY8;Q9MU01;Q9MRK1;O98770;Q29VB8;Q9XQX8;Q9MTU3;Q9XQN1;Q9MTV9;Q95FT8;Q95FL9;Q67H63;Q6EYX5;B7S4Q6;O98424;Q95FI1;Q9XQY1;Q67H82;Q3L1L0;A2T5L5;Q9TLJ8;Q9TLL5;Q9MT58;Q95FM8;Q9FF03;Q71N61;E1UZH9;Q9MRJ8;Q9GI23;Q95AN2;Q9MTU5;Q9MTZ8;Q67H60;Q3ZU72;A8ASI2;Q9GET4;Q9MW35;Q9TMV2;O98523;O98492;Q8HT82;Q93Y44;A8ASH2;B7S4P3;C0J3J3;O98408;…	3375	267	CID		65.69	0.00085289		2	53		1	1471.75	-8.51001	10/111	pps_Arabidopsis_trypsin_rep4.mgf
	High	TVLImELINNIAK	O98766;Q9TLK6;Q9MTW0;Q95FJ1;Q8SLS8;Q9MU12;Q9MT57;Q9MRM9;Q9MRK7;Q9BA74;Q9MRM6;Q95FR1;Q9MU01;Q9MRK1;O98770;Q9XQX8;Q9MTU3;Q9MTV9;Q95FT8;Q95FL9;Q67H63;Q6EYX5;B7S4Q6;O98424;Q9XQY1;Q67H82;A2T5L5;Q9TLJ8;Q9TLL5;Q9TLK3;Q9MT58;Q95FM8;Q9FF03;Q71N61;Q29VB2;E1UZH9;Q9TLL3;Q9MRJ8;Q95AN2;Q9MTU5;Q9MTZ8;Q3ZU72;A8ASI2;Q9GET4;Q9MW35;Q9TMV2;O98523;O98492;Q93Y44;A8ASH2;B7S4P3;C0J3J3;O98408;Q95FM7;Q8MBH7;Q9MRF4;Q9MRG7;…	3602	266	CID	M5(Oxidation)	54.15	0.00989016		5	52		1	1487.86	8.83395	7/121	pps_Arabidopsis_trypsin_rep4.mgf
	Medium	VVDLLAPYR	O98766;Q9TLK6;Q9MTW0;Q95FJ1;Q8SLS8;Q9MU12;Q9MT57;Q9MRM9;Q95FR1;Q9XQY8;Q9MU01;Q9MRK1;O98770;Q29VB8;Q9XQX8;Q9XQN1;Q9MTV9;Q95FT8;Q95FL9;Q6EYX5;B7S4Q6;O98424;Q95FI1;Q67H82;A2T5L5;Q9TLL5;Q9TLK3;Q9MT58;Q95FM8;Q9FF03;Q71N61;Q29VB2;E1UZH9;Q9TLL3;Q9MRJ8;Q9GI23;Q95AN2;Q9MTU5;Q9MTZ8;Q67H60;Q3ZU72;A8ASI2;Q9GET4;Q9MW35;Q9TMV2;O98523;O98492;Q8HT82;Q93Y44;A8ASH2;B7S4P3;C0J3J3;O98408;Q8MBL0;Q95FM7;Q8MBH7;Q9MRF4;…	4078	266	CID		47.67	0.0398271		3	52	38	1	1045.63	24.8642	7/70	pps_Arabidopsis_trypsin_rep4.mgf
	Low	mPSAVGYQPTLSTEMGTLQER	Q9MRM6;Q9MTU3;O98424;Q3L1L0;A2T5L5;Q9TLL5;E1UZH9;Q9MTZ8;O98408;Q95FM7;Q257C7;A0AR40;Q9TMU6;O98412;Q29VB0;Q9MRL5;Q95FL6;Q8MBK2;Q8SLS2;Q67H62;Q9MTU8;C8YPI1;Q9GI19;Q9MRR6;Q95FM3;Q9MTZ4;Q9XQY2;Q9SC47;Q9MRW3;P19366;Q9MRG6;Q95FW9;Q9THU9;A9XUH0;Q3ZMJ5;Q8MBI2;A9QAU1;D7KRE0;Q8MBI0;E0XD31;Q8WH97;Q5YGM9;Q9SBN9;Q5UVH1;Q6YN70;Q09RD3;Q09RB6;A1XXL0;E0XD16;Q09RD9;Q95FL0;B2BI37;Q5UVF9;Q5YGJ5;Q5YGN7;Q9SC27;Q5YGK8;…	571	59	CID	M1(Oxidation)	39.32	0.298947		2	52		1	2312.1	5.76315	7/221	pps_Arabidopsis_trypsin_rep4.mgf
	Low	TVLImELINNIAK	O98766;Q9TLK6;Q9MTW0;Q95FJ1;Q8SLS8;Q9MU12;Q9MT57;Q9MRM9;Q9MRK7;Q9BA74;Q9MRM6;Q95FR1;Q9MU01;Q9MRK1;O98770;Q9XQX8;Q9MTU3;Q9MTV9;Q95FT8;Q95FL9;Q67H63;Q6EYX5;B7S4Q6;O98424;Q9XQY1;Q67H82;A2T5L5;Q9TLJ8;Q9TLL5;Q9TLK3;Q9MT58;Q95FM8;Q9FF03;Q71N61;Q29VB2;E1UZH9;Q9TLL3;Q9MRJ8;Q95AN2;Q9MTU5;Q9MTZ8;Q3ZU72;A8ASI2;Q9GET4;Q9MW35;Q9TMV2;O98523;O98492;Q93Y44;A8ASH2;B7S4P3;C0J3J3;O98408;Q95FM7;Q8MBH7;Q9MRF4;Q9MRG7;…	3602	266	CID	M5(Oxidation)	38.31	0.448231		5	53	44	1	1487.8	-34.8453	10/121	pps_Arabidopsis_trypsin_rep4.mgf
	Low	GIYPAVDPLDSTSTmLQPR	O98766;Q9TLK6;Q9MTW0;Q95FJ1;Q8SLS8;Q9MU12;Q9MT57;Q9MRM9;Q9MRK7;Q9BA74;Q9MRM6;Q95FR1;Q9XQY8;Q9MU01;Q9MRK1;O98770;Q29VB8;Q9XQX8;Q9MTU3;Q9XQN1;Q9MTV9;Q95FT8;Q95FL9;Q67H63;Q6EYX5;B7S4Q6;O98424;Q95FI1;Q9XQY1;Q67H82;Q3L1L0;A2T5L5;Q9TLJ8;Q9TLL5;Q95FM8;Q9FF03;Q71N61;Q29VB2;E1UZH9;Q9TLL3;Q9MRJ8;Q9GI23;Q95AN2;Q9MTU5;Q9MTZ8;Q67H60;Q3ZU72;A8ASI2;Q9GET4;Q9MW35;Q9TMV2;O98523;O98492;Q8HT82;Q93Y44;A8ASH2;B7S4P3;…	2265	218	CID	M15(Oxidation)	32.93	1.43654		2	53	37	1	2077.06	17.3507	7/167	pps_Arabidopsis_trypsin_rep4.mgf
	Low	VALVYGQmNEPPGAR	Q9TLK6;Q9MTW0;Q95FJ1;Q9MU12;Q9MT57;Q9MRM9;Q9MRK7;Q9BA74;Q9MRM6;Q95FR1;Q9XQY8;Q9MU01;Q9MRK1;O98770;Q29VB8;Q9XQX8;Q9MTU3;Q9XQN1;Q9MTV9;Q95FT8;Q95FL9;Q67H63;Q6EYX5;B7S4Q6;O98424;Q95FI1;Q9XQY1;Q67H82;A2T5L5;Q9TLJ8;Q9TLL5;Q9TLK3;Q9MT58;Q95FM8;Q9FF03;Q71N61;E1UZH9;Q9TLL3;Q9GI23;Q95AN2;Q9MTU5;Q9MTZ8;Q67H60;A8ASI2;Q9GET4;Q9MW35;Q9TMV2;O98523;O98492;Q8HT82;Q93Y44;A8ASH2;B7S4P3;C0J3J3;O98408;Q8MBL0;Q95FM7;…	4104	269	CID	M8(Oxidation)	30.49	2.42832		4	53	36	1	1617.81	0.337288	9/133	pps_Arabidopsis_trypsin_rep4.mgf
	Low	MPNIYNALVVK	O98766;Q9MTW0;Q95FJ1;Q8SLS8;Q9MU12;Q9MT57;Q9MRM9;Q9BA74;Q95FR1;Q9XQY8;Q9MU01;Q9MRK1;O98770;Q9XQX8;Q9XQN1;Q95FL9;Q6EYX5;B7S4Q6;Q67H82;Q3L1L0;A2T5L5;Q9TLJ8;Q9TLL5;Q95FM8;Q71N61;Q29VB2;E1UZH9;Q9TLL3;Q9GI23;Q95AN2;Q9MTZ8;Q67H60;Q3ZU72;A8ASI2;Q9GET4;Q9MW35;Q9TMV2;O98492;Q8HT82;A8ASH2;B7S4P3;C0J3J3;O98408;Q67H80;Q257C7;A0AR40;B8PRK4;B7S4V7;Q9MU78;O98412;Q5W4R8;A7X7I3;Q8SLT5;Q95FQ1;Q9MRR7;Q9BA90;Q95FK0;…	1809	152	CID		27.19	6.76079		3	54	43	1	1261.72	19.9153	15/108	pps_Arabidopsis_trypsin_rep4.mgf
	Low	VVDLLAPYRR	O98766;Q9TLK6;Q9MTW0;Q95FJ1;Q8SLS8;Q9MU12;Q9MT57;Q9MRM9;Q95FR1;Q9XQY8;Q9MU01;Q9MRK1;O98770;Q29VB8;Q9XQX8;Q9XQN1;Q9MTV9;Q95FT8;Q95FL9;Q6EYX5;B7S4Q6;O98424;Q95FI1;Q67H82;A2T5L5;Q9TLL5;Q9TLK3;Q9MT58;Q95FM8;Q9FF03;Q71N61;Q29VB2;E1UZH9;Q9TLL3;Q9MRJ8;Q9GI23;Q95AN2;Q9MTU5;Q9MTZ8;Q67H60;Q3ZU72;A8ASI2;Q9GET4;Q9MW35;Q9TMV2;O98523;O98492;Q8HT82;Q93Y44;A8ASH2;B7S4P3;C0J3J3;O98408;Q8MBL0;Q95FM7;Q8MBH7;Q9MRF4;…	4069	264	CID		26.61	4.612		3	52	38	1	1201.73	18.2061	11/81	pps_Arabidopsis_trypsin_rep4.mgf
	Low	TREGNDLYmEmK	O98766;Q9TLK6;Q95FJ1;Q9MU12;Q9MT57;Q9MRM9;Q9MRK7;Q9BA74;Q9MRM6;Q95FR1;Q9XQY8;Q9MU01;O98770;Q9XQX8;Q9MTU3;Q9XQN1;Q9MTV9;Q95FT8;Q95FL9;Q67H63;B7S4Q6;O98424;Q95FI1;Q9XQY1;Q67H82;A2T5L5;Q9TLJ8;Q9TLL5;Q9MT58;Q95FM8;Q9FF03;Q71N61;E1UZH9;Q9TLL3;Q9MRJ8;Q95AN2;Q9MTU5;Q9MTZ8;Q3ZU72;A8ASI2;Q9GET4;Q9MW35;Q9TMV2;O98492;Q8HT82;Q93Y44;A8ASH2;B7S4P3;C0J3J3;O98408;Q8MBL0;Q95FM7;Q8MBH7;Q9MRF4;Q9MRG7;Q9XQI9;Q67H80;…	3483	230	CID	M9(Oxidation), M11(Oxidation)	21.24	17.4861		2	52	35	1	1518.68	16.2106	5/128	pps_Arabidopsis_trypsin_rep4.mgf
Q95FW9	56.94	27	21	483	52.031	5.36377	1303.87	ATP synthase beta subunit (Fragment) OS=Batis maritima GN=atpB PE=3 SV=1 - [Q95FW9_BATMA]
	Confidence Icon	Sequence	Protein Accessions	# Proteins	# Protein Groups	Activation Type	Modifications	IonScore	Exp Value	Δ Score	Rank	Identity High	Homology Threshold	Charge	m/z [Da]	ΔM [ppm]	Ions Matched	Spectrum File
	High	YKELQDIIAILGLDELSEEDR	O98766;Q9TLK6;Q9MTW0;Q95FJ1;Q9MU12;Q9MT57;Q9MRM9;Q9MRK7;Q9BA74;Q9MRM6;Q95FR1;Q9XQY8;Q9MU01;Q9MRK1;Q29VB8;Q9XQX8;Q9XQN1;Q9MTV9;Q95FT8;Q95FL9;Q67H63;Q6EYX5;B7S4Q6;O98424;Q95FI1;Q9XQY1;Q3L1L0;A2T5L5;Q9TLJ8;Q9TLL5;Q9TLK3;Q9MT58;Q95FM8;Q9FF03;Q71N61;Q29VB2;E1UZH9;Q9MRJ8;Q95AN2;Q9MTU5;Q9MTZ8;Q67H60;Q3ZU72;Q9GET4;Q9MW35;Q9TMV2;O98523;O98492;Q8HT82;Q93Y44;B7S4P3;C0J3J3;O98408;Q8MBH7;Q9MRF4;Q9MRG7;Q9XQI9;…	3355	224	CID		179.31	3.17472e-15		7	53		1	2462.25	-6.24487	17/233	pps_Arabidopsis_trypsin_rep4.mgf
	High	DVNEQDVLLFIDNIFR	Q9TLK6;Q9MTW0;Q95FJ1;Q9MU12;Q9MT57;Q9BA74;Q9MRM6;Q95FR1;Q9XQY8;Q9MU01;Q9MRK1;Q29VB8;Q9XQX8;Q9MTU3;Q9XQN1;Q9MTV9;Q95FT8;Q95FL9;Q67H63;Q6EYX5;Q95FI1;Q67H82;Q3L1L0;A2T5L5;Q9TLJ8;Q9TLK3;Q9MT58;Q95FM8;Q9FF03;E1UZH9;Q9MRJ8;Q9GI23;Q95AN2;Q9MTU5;Q9MTZ8;Q67H60;Q3ZU72;A8ASI2;Q9GET4;Q9MW35;Q9TMV2;O98523;O98492;Q8HT82;Q93Y44;A8ASH2;B7S4P3;C0J3J3;Q8MBL0;Q95FM7;Q9MRF4;Q9MRG7;Q9XQI9;Q67H80;Q29S89;Q257C7;A0AR40;…	2339	186	CID		172.19	1.24525e-14		3	52		1	1950.15	76.8888	15/172	pps_Arabidopsis_trypsin_rep4.mgf
	High	MPSAVGYQPTLSTEMGTLQER	Q9MRM6;Q9MTU3;O98424;Q3L1L0;A2T5L5;Q9TLL5;E1UZH9;Q9MTZ8;O98408;Q95FM7;Q257C7;A0AR40;Q9TMU6;O98412;Q29VB0;Q9MRL5;Q95FL6;Q8MBK2;Q8SLS2;Q67H62;Q9MTU8;C8YPI1;Q9GI19;Q9MRR6;Q95FM3;Q9MTZ4;Q9XQY2;Q9SC47;Q9MRW3;P19366;Q9MRG6;Q95FW9;Q9THU9;A9XUH0;Q3ZMJ5;Q8MBI2;A9QAU1;D7KRE0;Q8MBI0;E0XD31;Q8WH97;Q5YGM9;Q9SBN9;Q5UVH1;Q6YN70;Q09RD3;Q09RB6;A1XXL0;E0XD16;Q09RD9;Q95FL0;B2BI37;Q5UVF9;Q5YGJ5;Q5YGN7;Q9SC27;Q5YGK8;…	571	59	CID		166.59	6.04929e-14		2	53		1	2296.12	11.2793	18/221	pps_Arabidopsis_trypsin_rep4.mgf
	High	IFNVLGEPVDNLGPVDTR	O98766;Q9MTW0;Q8SLS8;Q9MU12;Q9MT57;Q9BA74;Q95FR1;Q9MRK1;O98770;Q29VB8;Q9MTU3;Q9XQN1;B7S4Q6;O98424;Q9XQY1;A2T5L5;Q9TLL5;Q9TLK3;Q9MT58;Q95FM8;Q71N61;Q29VB2;E1UZH9;Q67H60;Q3ZU72;A8ASI2;Q9GET4;Q9MW35;Q9TMV2;O98523;O98492;Q8HT82;A8ASH2;B7S4P3;Q9MRF4;Q9MRG7;Q257C7;A0AR40;B8PRK4;B7S4V7;Q9MU78;Q5W4R8;A7X7I3;Q8SLT5;Q9MRR7;Q9BA90;Q9MRU7;Q9MRL5;Q9MRN4;Q9TLJ9;O98595;Q95FL6;Q9MRA6;Q8SLS2;O98404;O98490;O98583;…	1261	106	CID		157.33	4.97305e-13		2	53		1	1955.04	7.48257	14/187	pps_Arabidopsis_trypsin_rep4.mgf
	High	DVNEQDVLLFIDNIFR	Q9TLK6;Q9MTW0;Q95FJ1;Q9MU12;Q9MT57;Q9BA74;Q9MRM6;Q95FR1;Q9XQY8;Q9MU01;Q9MRK1;Q29VB8;Q9XQX8;Q9MTU3;Q9XQN1;Q9MTV9;Q95FT8;Q95FL9;Q67H63;Q6EYX5;Q95FI1;Q67H82;Q3L1L0;A2T5L5;Q9TLJ8;Q9TLK3;Q9MT58;Q95FM8;Q9FF03;E1UZH9;Q9MRJ8;Q9GI23;Q95AN2;Q9MTU5;Q9MTZ8;Q67H60;Q3ZU72;A8ASI2;Q9GET4;Q9MW35;Q9TMV2;O98523;O98492;Q8HT82;Q93Y44;A8ASH2;B7S4P3;C0J3J3;Q8MBL0;Q95FM7;Q9MRF4;Q9MRG7;Q9XQI9;Q67H80;Q29S89;Q257C7;A0AR40;…	2339	186	CID		142.96	1.38679e-11		3	53		1	1950.02	11.7688	15/172	pps_Arabidopsis_trypsin_rep4.mgf
	High	GIYPAVDPLDSTSTMLQPR	O98766;Q9TLK6;Q9MTW0;Q95FJ1;Q8SLS8;Q9MU12;Q9MT57;Q9MRM9;Q9MRK7;Q9BA74;Q9MRM6;Q95FR1;Q9XQY8;Q9MU01;Q9MRK1;O98770;Q29VB8;Q9XQX8;Q9MTU3;Q9XQN1;Q9MTV9;Q95FT8;Q95FL9;Q67H63;Q6EYX5;B7S4Q6;O98424;Q95FI1;Q9XQY1;Q67H82;Q3L1L0;A2T5L5;Q9TLJ8;Q9TLL5;Q95FM8;Q9FF03;Q71N61;Q29VB2;E1UZH9;Q9TLL3;Q9MRJ8;Q9GI23;Q95AN2;Q9MTU5;Q9MTZ8;Q67H60;Q3ZU72;A8ASI2;Q9GET4;Q9MW35;Q9TMV2;O98523;O98492;Q8HT82;Q93Y44;A8ASH2;B7S4P3;…	2265	218	CID		128.89	3.56635e-10		2	53		1	2061.07	18.0049	14/167	pps_Arabidopsis_trypsin_rep4.mgf
	High	IVGEEHYETAQQVK	P19366;Q95FW4;Q95FW9;Q9THU9;A9XUH0;D7KRE0;Q9MU37	35	7	CID		122.21	1.49632e-09		3	52		1	1630.8	-3.48374	20/125	pps_Arabidopsis_trypsin_rep4.mgf
	High	LSIFETGIKVVDLLAPYR	O98766;Q9TLK6;Q9MTW0;Q95FJ1;Q8SLS8;Q9MU12;Q9MT57;Q9MRM9;Q95FR1;Q9XQY8;Q9MU01;Q9MRK1;O98770;Q29VB8;Q9XQX8;Q95FT8;Q95FL9;B7S4Q6;O98424;Q95FI1;Q67H82;A2T5L5;Q9TLL5;Q9TLK3;Q9MT58;Q95FM8;Q9FF03;Q71N61;Q29VB2;E1UZH9;Q9MRJ8;Q9GI23;Q95AN2;Q9MTU5;Q9MTZ8;Q67H60;Q3ZU72;A8ASI2;Q9GET4;Q9MW35;Q9TMV2;O98523;O98492;Q8HT82;Q93Y44;A8ASH2;B7S4P3;C0J3J3;O98408;Q8MBL0;Q95FM7;Q8MBH7;Q9MRF4;Q9MRG7;Q9XQI9;Q67H80;Q29S89;…	3727	228	CID		117.4	3.92801e-09	0	2	52		1	2034.19	11.6109	14/180	pps_Arabidopsis_trypsin_rep4.mgf
	High	FVQAGSEVSALLGR	O98766;Q9TLK6;Q9MTW0;Q95FJ1;Q8SLS8;Q9MU12;Q9MRM9;Q9MRK7;Q9BA74;Q9MRM6;Q95FR1;Q9XQY8;Q9MU01;Q9MRK1;O98770;Q29VB8;Q9XQX8;Q9MTU3;Q9XQN1;Q9MTV9;Q95FT8;Q95FL9;Q67H63;B7S4Q6;O98424;Q67H82;Q3L1L0;A2T5L5;Q9TLL5;Q9TLK3;Q9MT58;Q95FM8;Q9FF03;Q71N61;Q29VB2;E1UZH9;Q9MRJ8;Q9GI23;Q95AN2;Q9MTU5;Q67H60;Q3ZU72;A8ASI2;Q9MW35;Q9TMV2;O98523;O98492;Q8HT82;B7S4P3;C0J3J3;O98408;Q8MBL0;Q95FM7;Q8MBH7;Q9MRF4;Q9MRG7;Q9XQI9;…	3906	267	CID		113.14	1.17658e-08		2	52		1	1433.81	25.8883	12/137	pps_Arabidopsis_trypsin_rep4.mgf
	High	VALVYGQMNEPPGAR	Q9TLK6;Q9MTW0;Q95FJ1;Q9MU12;Q9MT57;Q9MRM9;Q9MRK7;Q9BA74;Q9MRM6;Q95FR1;Q9XQY8;Q9MU01;Q9MRK1;O98770;Q29VB8;Q9XQX8;Q9MTU3;Q9XQN1;Q9MTV9;Q95FT8;Q95FL9;Q67H63;Q6EYX5;B7S4Q6;O98424;Q95FI1;Q9XQY1;Q67H82;A2T5L5;Q9TLJ8;Q9TLL5;Q9TLK3;Q9MT58;Q95FM8;Q9FF03;Q71N61;E1UZH9;Q9TLL3;Q9GI23;Q95AN2;Q9MTU5;Q9MTZ8;Q67H60;A8ASI2;Q9GET4;Q9MW35;Q9TMV2;O98523;O98492;Q8HT82;Q93Y44;A8ASH2;B7S4P3;C0J3J3;O98408;Q8MBL0;Q95FM7;…	4104	269	CID		108.43	3.91415e-08		4	53		1	1601.83	9.97531	11/133	pps_Arabidopsis_trypsin_rep4.mgf
	High	ELQDIIAILGLDELSEEDR	O98766;Q9TLK6;Q9MTW0;Q95FJ1;Q9MU12;Q9MT57;Q9MRM9;Q9MRK7;Q9BA74;Q9MRM6;Q95FR1;Q9XQY8;Q9MU01;Q9MRK1;Q29VB8;Q9XQX8;Q9XQN1;Q9MTV9;Q95FT8;Q95FL9;Q67H63;Q6EYX5;B7S4Q6;O98424;Q95FI1;Q9XQY1;Q3L1L0;A2T5L5;Q9TLJ8;Q9TLL5;Q9TLK3;Q9MT58;Q95FM8;Q9FF03;Q71N61;Q29VB2;E1UZH9;Q9MRJ8;Q95AN2;Q9MTU5;Q9MTZ8;Q67H60;Q3ZU72;Q9GET4;Q9MW35;Q9TMV2;O98523;O98492;Q8HT82;Q93Y44;B7S4P3;C0J3J3;O98408;Q8MBH7;Q9MRF4;Q9MRG7;Q9XQI9;…	3363	225	CID		108.21	4.06838e-08		8	53		1	2171.13	8.92585	18/211	pps_Arabidopsis_trypsin_rep4.mgf
	High	TVLIMELINNIAK	O98766;Q9TLK6;Q9MTW0;Q95FJ1;Q8SLS8;Q9MU12;Q9MT57;Q9MRM9;Q9MRK7;Q9BA74;Q9MRM6;Q95FR1;Q9MU01;Q9MRK1;O98770;Q9XQX8;Q9MTU3;Q9MTV9;Q95FT8;Q95FL9;Q67H63;Q6EYX5;B7S4Q6;O98424;Q9XQY1;Q67H82;A2T5L5;Q9TLJ8;Q9TLL5;Q9TLK3;Q9MT58;Q95FM8;Q9FF03;Q71N61;Q29VB2;E1UZH9;Q9TLL3;Q9MRJ8;Q95AN2;Q9MTU5;Q9MTZ8;Q3ZU72;A8ASI2;Q9GET4;Q9MW35;Q9TMV2;O98523;O98492;Q93Y44;A8ASH2;B7S4P3;C0J3J3;O98408;Q95FM7;Q8MBH7;Q9MRF4;Q9MRG7;…	3602	266	CID		107.41	4.50584e-08		4	52		1	1471.87	13.0845	10/121	pps_Arabidopsis_trypsin_rep4.mgf
	High	AHGGVSVFGGVGER	O98766;Q9TLK6;Q9MTW0;Q95FJ1;Q9MU12;Q9MT57;Q9MRM9;Q9BA74;Q9MRM6;Q95FR1;Q9XQY8;Q9MU01;Q9MRK1;O98770;Q29VB8;Q9XQX8;Q9MTU3;Q9XQN1;Q9MTV9;Q95FT8;Q95FL9;Q67H63;B7S4Q6;O98424;Q95FI1;Q9XQY1;Q67H82;A2T5L5;Q9TLJ8;Q9TLL5;Q9TLK3;Q9MT58;Q71N61;Q29VB2;E1UZH9;Q9MRJ8;Q9MTU5;Q9MTZ8;Q3ZU72;A8ASI2;Q9GET4;Q9TMV2;O98523;O98492;Q8HT82;Q93Y44;A8ASH2;B7S4P3;C0J3J3;O98408;Q95FM7;Q8MBH7;Q9MRF4;Q9MRG7;Q9XQI9;Q67H80;Q29S89;…	3365	247	CID		97.41	4.72361e-07	0	1	53	40	1	1328.71	29.262	12/119	pps_Arabidopsis_trypsin_rep4.mgf
	High	YKELQDIIAILGLDELSEEDRLTVAR	O98766;Q9TLK6;Q9MTW0;Q95FJ1;Q9MU12;Q9MT57;Q9MRK7;Q9BA74;Q95FR1;Q9XQY8;Q9MU01;Q9MRK1;Q29VB8;Q9XQX8;Q9XQN1;Q9MTV9;Q95FT8;Q95FL9;Q67H63;Q6EYX5;B7S4Q6;O98424;Q9XQY1;Q3L1L0;A2T5L5;Q9TLJ8;Q9TLL5;Q9TLK3;Q9MT58;Q95FM8;Q9FF03;Q71N61;Q29VB2;E1UZH9;Q9MRJ8;Q95AN2;Q9MTU5;Q9MTZ8;Q67H60;Q3ZU72;Q9GET4;Q9MW35;Q9TMV2;O98523;O98492;Q93Y44;B7S4P3;C0J3J3;O98408;Q8MBH7;Q9MRF4;Q9MRG7;Q9XQI9;Q67H80;Q29S89;Q257C7;A0AR40;…	2967	200	CID		87.69	4.41668e-06		7	53		1	3002.63	8.26545	15/291	pps_Arabidopsis_trypsin_rep4.mgf
	High	ESGVINEQNIAESK	Q9TLK6;Q9MTW0;Q95FJ1;Q9MT57;Q9MRM9;Q9MRM6;Q9XQY8;Q9MU01;Q9MRK1;O98770;Q29VB8;Q9XQX8;Q9MTU3;Q9MTV9;O98424;Q95FI1;Q9XQY1;Q67H82;A2T5L5;Q9TLJ8;Q9TLL5;Q95FM8;E1UZH9;Q9TLL3;Q9MRJ8;Q3ZU72;A8ASI2;Q9MW35;O98523;O98492;C0J3J3;O98408;Q9MRF4;Q67H80;Q29S89;Q257C7;Q5W4R8;A7X7I3;Q8SLT5;Q95FQ1;Q29VB0;A3KLS5;C0J3I8;Q9MRU7;Q9TLJ9;Q95FW7;Q9MRA6;O98418;Q8SLS1;Q8SLS2;O98490;O98583;Q9XQY9;Q9MU29;Q9MTU8;Q9GI19;Q9XQY6;…	875	92	CID		78.89	3.31811e-05		7	52		1	1517.76	13.0269	11/145	pps_Arabidopsis_trypsin_rep4.mgf
	High	ELQDIIAILGLDELSEEDRLTVAR	O98766;Q9TLK6;Q9MTW0;Q95FJ1;Q9MU12;Q9MT57;Q9MRK7;Q9BA74;Q95FR1;Q9XQY8;Q9MU01;Q9MRK1;Q29VB8;Q9XQX8;Q9XQN1;Q9MTV9;Q95FT8;Q95FL9;Q67H63;Q6EYX5;B7S4Q6;O98424;Q9XQY1;Q3L1L0;A2T5L5;Q9TLJ8;Q9TLL5;Q9TLK3;Q9MT58;Q95FM8;Q9FF03;Q71N61;Q29VB2;E1UZH9;Q9MRJ8;Q95AN2;Q9MTU5;Q9MTZ8;Q67H60;Q3ZU72;Q9GET4;Q9MW35;Q9TMV2;O98523;O98492;Q93Y44;B7S4P3;C0J3J3;O98408;Q8MBH7;Q9MRF4;Q9MRG7;Q9XQI9;Q67H80;Q29S89;Q257C7;A0AR40;…	2972	201	CID		77.17	5.41909e-05		7	53		1	2711.42	-10.9947	12/269	pps_Arabidopsis_trypsin_rep4.mgf
	High	VGLTALTMAEYFR	O98766;Q9TLK6;Q95FJ1;Q8SLS8;Q9MU12;Q9MT57;Q9MRM9;Q9MRK7;Q9BA74;Q9MRM6;Q95FR1;Q9XQY8;Q9MU01;Q9MRK1;O98770;Q29VB8;Q9XQX8;Q9MTU3;Q9XQN1;Q9MTV9;Q95FT8;Q95FL9;Q67H63;Q6EYX5;B7S4Q6;O98424;Q95FI1;Q9XQY1;Q67H82;Q3L1L0;A2T5L5;Q9TLJ8;Q9TLL5;Q9MT58;Q95FM8;Q9FF03;Q71N61;E1UZH9;Q9MRJ8;Q9GI23;Q95AN2;Q9MTU5;Q9MTZ8;Q67H60;Q3ZU72;A8ASI2;Q9GET4;Q9MW35;Q9TMV2;O98523;O98492;Q8HT82;Q93Y44;A8ASH2;B7S4P3;C0J3J3;O98408;…	3375	267	CID		65.69	0.00085289		2	53		1	1471.75	-8.51001	10/111	pps_Arabidopsis_trypsin_rep4.mgf
	High	TVLImELINNIAK	O98766;Q9TLK6;Q9MTW0;Q95FJ1;Q8SLS8;Q9MU12;Q9MT57;Q9MRM9;Q9MRK7;Q9BA74;Q9MRM6;Q95FR1;Q9MU01;Q9MRK1;O98770;Q9XQX8;Q9MTU3;Q9MTV9;Q95FT8;Q95FL9;Q67H63;Q6EYX5;B7S4Q6;O98424;Q9XQY1;Q67H82;A2T5L5;Q9TLJ8;Q9TLL5;Q9TLK3;Q9MT58;Q95FM8;Q9FF03;Q71N61;Q29VB2;E1UZH9;Q9TLL3;Q9MRJ8;Q95AN2;Q9MTU5;Q9MTZ8;Q3ZU72;A8ASI2;Q9GET4;Q9MW35;Q9TMV2;O98523;O98492;Q93Y44;A8ASH2;B7S4P3;C0J3J3;O98408;Q95FM7;Q8MBH7;Q9MRF4;Q9MRG7;…	3602	266	CID	M5(Oxidation)	54.15	0.00989016		5	52		1	1487.86	8.83395	7/121	pps_Arabidopsis_trypsin_rep4.mgf
	Medium	KGSITSIQAVYVPADDLTDPAPATTFAHLDATTVLSR	O98770;Q29VB8;Q9MTV9;A2T5L5;Q29VB2;Q9MW35;O98408;Q9MU78;O98412;Q95D38;O98404;Q9MRL6;Q29VC3;C7SLZ3;P19366;Q95FW4;Q95FW9;Q9THU9;Q9S6Z4;Q8MFY0;D7KRE0;Q8MFX1;E0XD31;Q8MFX9;B9U4L6;B9U4K5;Q95DY3;A9U8M5;Q6ENG7;Q9SBN9;Q6YN70;E0XD16;Q8M8T8;Q9TLL9;A9L9X3;A9L9Y6;Q95FX5;Q9TMQ1;A9L9T1;A9L9V1;A9L9Y8;A9L9V2;A9L9Y2;B3SHD4;A9L9W0;A9L9U2;A9L9V9;Q9SC27;Q9XQN7;A9L9S9;Q95FT4	402	51	CID		51.01	0.0174869		3	52		1	3842.84	-37.3009	10/427	pps_Arabidopsis_trypsin_rep4.mgf
	Medium	VVDLLAPYR	O98766;Q9TLK6;Q9MTW0;Q95FJ1;Q8SLS8;Q9MU12;Q9MT57;Q9MRM9;Q95FR1;Q9XQY8;Q9MU01;Q9MRK1;O98770;Q29VB8;Q9XQX8;Q9XQN1;Q9MTV9;Q95FT8;Q95FL9;Q6EYX5;B7S4Q6;O98424;Q95FI1;Q67H82;A2T5L5;Q9TLL5;Q9TLK3;Q9MT58;Q95FM8;Q9FF03;Q71N61;Q29VB2;E1UZH9;Q9TLL3;Q9MRJ8;Q9GI23;Q95AN2;Q9MTU5;Q9MTZ8;Q67H60;Q3ZU72;A8ASI2;Q9GET4;Q9MW35;Q9TMV2;O98523;O98492;Q8HT82;Q93Y44;A8ASH2;B7S4P3;C0J3J3;O98408;Q8MBL0;Q95FM7;Q8MBH7;Q9MRF4;…	4078	266	CID		47.67	0.0398271		3	52	38	1	1045.63	24.8642	7/70	pps_Arabidopsis_trypsin_rep4.mgf
	Low	mPSAVGYQPTLSTEMGTLQER	Q9MRM6;Q9MTU3;O98424;Q3L1L0;A2T5L5;Q9TLL5;E1UZH9;Q9MTZ8;O98408;Q95FM7;Q257C7;A0AR40;Q9TMU6;O98412;Q29VB0;Q9MRL5;Q95FL6;Q8MBK2;Q8SLS2;Q67H62;Q9MTU8;C8YPI1;Q9GI19;Q9MRR6;Q95FM3;Q9MTZ4;Q9XQY2;Q9SC47;Q9MRW3;P19366;Q9MRG6;Q95FW9;Q9THU9;A9XUH0;Q3ZMJ5;Q8MBI2;A9QAU1;D7KRE0;Q8MBI0;E0XD31;Q8WH97;Q5YGM9;Q9SBN9;Q5UVH1;Q6YN70;Q09RD3;Q09RB6;A1XXL0;E0XD16;Q09RD9;Q95FL0;B2BI37;Q5UVF9;Q5YGJ5;Q5YGN7;Q9SC27;Q5YGK8;…	571	59	CID	M1(Oxidation)	39.32	0.298947		2	52		1	2312.1	5.76315	7/221	pps_Arabidopsis_trypsin_rep4.mgf
	Low	TVLImELINNIAK	O98766;Q9TLK6;Q9MTW0;Q95FJ1;Q8SLS8;Q9MU12;Q9MT57;Q9MRM9;Q9MRK7;Q9BA74;Q9MRM6;Q95FR1;Q9MU01;Q9MRK1;O98770;Q9XQX8;Q9MTU3;Q9MTV9;Q95FT8;Q95FL9;Q67H63;Q6EYX5;B7S4Q6;O98424;Q9XQY1;Q67H82;A2T5L5;Q9TLJ8;Q9TLL5;Q9TLK3;Q9MT58;Q95FM8;Q9FF03;Q71N61;Q29VB2;E1UZH9;Q9TLL3;Q9MRJ8;Q95AN2;Q9MTU5;Q9MTZ8;Q3ZU72;A8ASI2;Q9GET4;Q9MW35;Q9TMV2;O98523;O98492;Q93Y44;A8ASH2;B7S4P3;C0J3J3;O98408;Q95FM7;Q8MBH7;Q9MRF4;Q9MRG7;…	3602	266	CID	M5(Oxidation)	38.31	0.448231		5	53	44	1	1487.8	-34.8453	10/121	pps_Arabidopsis_trypsin_rep4.mgf
	Low	GIYPAVDPLDSTSTmLQPR	O98766;Q9TLK6;Q9MTW0;Q95FJ1;Q8SLS8;Q9MU12;Q9MT57;Q9MRM9;Q9MRK7;Q9BA74;Q9MRM6;Q95FR1;Q9XQY8;Q9MU01;Q9MRK1;O98770;Q29VB8;Q9XQX8;Q9MTU3;Q9XQN1;Q9MTV9;Q95FT8;Q95FL9;Q67H63;Q6EYX5;B7S4Q6;O98424;Q95FI1;Q9XQY1;Q67H82;Q3L1L0;A2T5L5;Q9TLJ8;Q9TLL5;Q95FM8;Q9FF03;Q71N61;Q29VB2;E1UZH9;Q9TLL3;Q9MRJ8;Q9GI23;Q95AN2;Q9MTU5;Q9MTZ8;Q67H60;Q3ZU72;A8ASI2;Q9GET4;Q9MW35;Q9TMV2;O98523;O98492;Q8HT82;Q93Y44;A8ASH2;B7S4P3;…	2265	218	CID	M15(Oxidation)	32.93	1.43654		2	53	37	1	2077.06	17.3507	7/167	pps_Arabidopsis_trypsin_rep4.mgf
	Low	VALVYGQmNEPPGAR	Q9TLK6;Q9MTW0;Q95FJ1;Q9MU12;Q9MT57;Q9MRM9;Q9MRK7;Q9BA74;Q9MRM6;Q95FR1;Q9XQY8;Q9MU01;Q9MRK1;O98770;Q29VB8;Q9XQX8;Q9MTU3;Q9XQN1;Q9MTV9;Q95FT8;Q95FL9;Q67H63;Q6EYX5;B7S4Q6;O98424;Q95FI1;Q9XQY1;Q67H82;A2T5L5;Q9TLJ8;Q9TLL5;Q9TLK3;Q9MT58;Q95FM8;Q9FF03;Q71N61;E1UZH9;Q9TLL3;Q9GI23;Q95AN2;Q9MTU5;Q9MTZ8;Q67H60;A8ASI2;Q9GET4;Q9MW35;Q9TMV2;O98523;O98492;Q8HT82;Q93Y44;A8ASH2;B7S4P3;C0J3J3;O98408;Q8MBL0;Q95FM7;…	4104	269	CID	M8(Oxidation)	30.49	2.42832		4	53	36	1	1617.81	0.337288	9/133	pps_Arabidopsis_trypsin_rep4.mgf
	Low	MPNIYNALVVK	O98766;Q9MTW0;Q95FJ1;Q8SLS8;Q9MU12;Q9MT57;Q9MRM9;Q9BA74;Q95FR1;Q9XQY8;Q9MU01;Q9MRK1;O98770;Q9XQX8;Q9XQN1;Q95FL9;Q6EYX5;B7S4Q6;Q67H82;Q3L1L0;A2T5L5;Q9TLJ8;Q9TLL5;Q95FM8;Q71N61;Q29VB2;E1UZH9;Q9TLL3;Q9GI23;Q95AN2;Q9MTZ8;Q67H60;Q3ZU72;A8ASI2;Q9GET4;Q9MW35;Q9TMV2;O98492;Q8HT82;A8ASH2;B7S4P3;C0J3J3;O98408;Q67H80;Q257C7;A0AR40;B8PRK4;B7S4V7;Q9MU78;O98412;Q5W4R8;A7X7I3;Q8SLT5;Q95FQ1;Q9MRR7;Q9BA90;Q95FK0;…	1809	152	CID		27.19	6.76079		3	54	43	1	1261.72	19.9153	15/108	pps_Arabidopsis_trypsin_rep4.mgf
	Low	TREGNDLYmEmK	O98766;Q9TLK6;Q95FJ1;Q9MU12;Q9MT57;Q9MRM9;Q9MRK7;Q9BA74;Q9MRM6;Q95FR1;Q9XQY8;Q9MU01;O98770;Q9XQX8;Q9MTU3;Q9XQN1;Q9MTV9;Q95FT8;Q95FL9;Q67H63;B7S4Q6;O98424;Q95FI1;Q9XQY1;Q67H82;A2T5L5;Q9TLJ8;Q9TLL5;Q9MT58;Q95FM8;Q9FF03;Q71N61;E1UZH9;Q9TLL3;Q9MRJ8;Q95AN2;Q9MTU5;Q9MTZ8;Q3ZU72;A8ASI2;Q9GET4;Q9MW35;Q9TMV2;O98492;Q8HT82;Q93Y44;A8ASH2;B7S4P3;C0J3J3;O98408;Q8MBL0;Q95FM7;Q8MBH7;Q9MRF4;Q9MRG7;Q9XQI9;Q67H80;…	3483	230	CID	M9(Oxidation), M11(Oxidation)	21.24	17.4861		2	52	35	1	1518.68	16.2106	5/128	pps_Arabidopsis_trypsin_rep4.mgf
	Low	GSITSIQAVYVPADDLTDPAPATTFAHLDATTVLSR	O98770;Q29VB8;Q9MTV9;A2T5L5;Q29VB2;Q9MW35;O98408;Q9MU78;O98412;Q95D38;O98404;Q9MRL6;Q29VC3;C7SLZ3;P19366;Q95FW4;Q95FW9;Q9THU9;Q9S6Z4;Q8MFY0;Q4KU64;D7KRE0;Q8MFX1;E0XD31;Q9MTZ1;Q8MFX9;B9U4L6;B9U4K5;Q95DY3;A9U8M5;Q6ENG7;Q9SBN9;Q6YN70;E0XD16;Q8M8T8;Q9TLL9;A9L9X3;A9L9Y6;Q95FX5;Q9TMQ1;A9L9T1;A9L9V1;A9L9Y8;A9L9V2;A9L9Y2;B3SHD4;A9L9W0;A9L9U2;A9L9V9;Q9SC27;Q9XQN7;A9L9S9;Q95FT4	421	53	CID		19.06	27.448		3	52	28	1	3714.76	-32.9957	7/405	pps_Arabidopsis_trypsin_rep4.mgf
Q9TLL5	50.21	29	22	482	52.003	5.30029	1290.09	ATP synthase beta subunit (Fragment) OS=Corylopsis pauciflora GN=atpB PE=3 SV=1 - [Q9TLL5_9MAGN]
	Confidence Icon	Sequence	Protein Accessions	# Proteins	# Protein Groups	Activation Type	Modifications	IonScore	Exp Value	Δ Score	Rank	Identity High	Homology Threshold	Charge	m/z [Da]	ΔM [ppm]	Ions Matched	Spectrum File
	High	YKELQDIIAILGLDELSEEDR	O98766;Q9TLK6;Q9MTW0;Q95FJ1;Q9MU12;Q9MT57;Q9MRM9;Q9MRK7;Q9BA74;Q9MRM6;Q95FR1;Q9XQY8;Q9MU01;Q9MRK1;Q29VB8;Q9XQX8;Q9XQN1;Q9MTV9;Q95FT8;Q95FL9;Q67H63;Q6EYX5;B7S4Q6;O98424;Q95FI1;Q9XQY1;Q3L1L0;A2T5L5;Q9TLJ8;Q9TLL5;Q9TLK3;Q9MT58;Q95FM8;Q9FF03;Q71N61;Q29VB2;E1UZH9;Q9MRJ8;Q95AN2;Q9MTU5;Q9MTZ8;Q67H60;Q3ZU72;Q9GET4;Q9MW35;Q9TMV2;O98523;O98492;Q8HT82;Q93Y44;B7S4P3;C0J3J3;O98408;Q8MBH7;Q9MRF4;Q9MRG7;Q9XQI9;…	3355	224	CID		179.31	3.17472e-15		7	53		1	2462.25	-6.24487	17/233	pps_Arabidopsis_trypsin_rep4.mgf
	High	DVNEQDVLLFxDNIFR	Q9TLL5;Q8WJH4	2	2	CID	X11(I)	172.19	1.24525e-14		8	52		1	1950.15	76.8888	15/172	pps_Arabidopsis_trypsin_rep4.mgf
	High	MPSAVGYQPTLSTEMGTLQER	Q9MRM6;Q9MTU3;O98424;Q3L1L0;A2T5L5;Q9TLL5;E1UZH9;Q9MTZ8;O98408;Q95FM7;Q257C7;A0AR40;Q9TMU6;O98412;Q29VB0;Q9MRL5;Q95FL6;Q8MBK2;Q8SLS2;Q67H62;Q9MTU8;C8YPI1;Q9GI19;Q9MRR6;Q95FM3;Q9MTZ4;Q9XQY2;Q9SC47;Q9MRW3;P19366;Q9MRG6;Q95FW9;Q9THU9;A9XUH0;Q3ZMJ5;Q8MBI2;A9QAU1;D7KRE0;Q8MBI0;E0XD31;Q8WH97;Q5YGM9;Q9SBN9;Q5UVH1;Q6YN70;Q09RD3;Q09RB6;A1XXL0;E0XD16;Q09RD9;Q95FL0;B2BI37;Q5UVF9;Q5YGJ5;Q5YGN7;Q9SC27;Q5YGK8;…	571	59	CID		166.59	6.04929e-14		2	53		1	2296.12	11.2793	18/221	pps_Arabidopsis_trypsin_rep4.mgf
	High	IFNVLGEPVDNLGPVDTR	O98766;Q9MTW0;Q8SLS8;Q9MU12;Q9MT57;Q9BA74;Q95FR1;Q9MRK1;O98770;Q29VB8;Q9MTU3;Q9XQN1;B7S4Q6;O98424;Q9XQY1;A2T5L5;Q9TLL5;Q9TLK3;Q9MT58;Q95FM8;Q71N61;Q29VB2;E1UZH9;Q67H60;Q3ZU72;A8ASI2;Q9GET4;Q9MW35;Q9TMV2;O98523;O98492;Q8HT82;A8ASH2;B7S4P3;Q9MRF4;Q9MRG7;Q257C7;A0AR40;B8PRK4;B7S4V7;Q9MU78;Q5W4R8;A7X7I3;Q8SLT5;Q9MRR7;Q9BA90;Q9MRU7;Q9MRL5;Q9MRN4;Q9TLJ9;O98595;Q95FL6;Q9MRA6;Q8SLS2;O98404;O98490;O98583;…	1261	106	CID		157.33	4.97305e-13		2	53		1	1955.04	7.48257	14/187	pps_Arabidopsis_trypsin_rep4.mgf
	High	DVNEQDVLLFxDNIFR	Q9TLL5;Q8WJH4	2	2	CID	X11(I)	142.96	1.38679e-11		8	53		1	1950.02	11.7688	15/172	pps_Arabidopsis_trypsin_rep4.mgf
	High	GIYPAVDPLDSTSTMLQPR	O98766;Q9TLK6;Q9MTW0;Q95FJ1;Q8SLS8;Q9MU12;Q9MT57;Q9MRM9;Q9MRK7;Q9BA74;Q9MRM6;Q95FR1;Q9XQY8;Q9MU01;Q9MRK1;O98770;Q29VB8;Q9XQX8;Q9MTU3;Q9XQN1;Q9MTV9;Q95FT8;Q95FL9;Q67H63;Q6EYX5;B7S4Q6;O98424;Q95FI1;Q9XQY1;Q67H82;Q3L1L0;A2T5L5;Q9TLJ8;Q9TLL5;Q95FM8;Q9FF03;Q71N61;Q29VB2;E1UZH9;Q9TLL3;Q9MRJ8;Q9GI23;Q95AN2;Q9MTU5;Q9MTZ8;Q67H60;Q3ZU72;A8ASI2;Q9GET4;Q9MW35;Q9TMV2;O98523;O98492;Q8HT82;Q93Y44;A8ASH2;B7S4P3;…	2265	218	CID		128.89	3.56635e-10		2	53		1	2061.07	18.0049	14/167	pps_Arabidopsis_trypsin_rep4.mgf
	High	LSIFETGIKVVDLLAPYR	O98766;Q9TLK6;Q9MTW0;Q95FJ1;Q8SLS8;Q9MU12;Q9MT57;Q9MRM9;Q95FR1;Q9XQY8;Q9MU01;Q9MRK1;O98770;Q29VB8;Q9XQX8;Q95FT8;Q95FL9;B7S4Q6;O98424;Q95FI1;Q67H82;A2T5L5;Q9TLL5;Q9TLK3;Q9MT58;Q95FM8;Q9FF03;Q71N61;Q29VB2;E1UZH9;Q9MRJ8;Q9GI23;Q95AN2;Q9MTU5;Q9MTZ8;Q67H60;Q3ZU72;A8ASI2;Q9GET4;Q9MW35;Q9TMV2;O98523;O98492;Q8HT82;Q93Y44;A8ASH2;B7S4P3;C0J3J3;O98408;Q8MBL0;Q95FM7;Q8MBH7;Q9MRF4;Q9MRG7;Q9XQI9;Q67H80;Q29S89;…	3727	228	CID		117.4	3.92801e-09	0	2	52		1	2034.19	11.6109	14/180	pps_Arabidopsis_trypsin_rep4.mgf
	High	FVQAGSEVSALLGR	O98766;Q9TLK6;Q9MTW0;Q95FJ1;Q8SLS8;Q9MU12;Q9MRM9;Q9MRK7;Q9BA74;Q9MRM6;Q95FR1;Q9XQY8;Q9MU01;Q9MRK1;O98770;Q29VB8;Q9XQX8;Q9MTU3;Q9XQN1;Q9MTV9;Q95FT8;Q95FL9;Q67H63;B7S4Q6;O98424;Q67H82;Q3L1L0;A2T5L5;Q9TLL5;Q9TLK3;Q9MT58;Q95FM8;Q9FF03;Q71N61;Q29VB2;E1UZH9;Q9MRJ8;Q9GI23;Q95AN2;Q9MTU5;Q67H60;Q3ZU72;A8ASI2;Q9MW35;Q9TMV2;O98523;O98492;Q8HT82;B7S4P3;C0J3J3;O98408;Q8MBL0;Q95FM7;Q8MBH7;Q9MRF4;Q9MRG7;Q9XQI9;…	3906	267	CID		113.14	1.17658e-08		2	52		1	1433.81	25.8883	12/137	pps_Arabidopsis_trypsin_rep4.mgf
	High	VALVYGQMNEPPGAR	Q9TLK6;Q9MTW0;Q95FJ1;Q9MU12;Q9MT57;Q9MRM9;Q9MRK7;Q9BA74;Q9MRM6;Q95FR1;Q9XQY8;Q9MU01;Q9MRK1;O98770;Q29VB8;Q9XQX8;Q9MTU3;Q9XQN1;Q9MTV9;Q95FT8;Q95FL9;Q67H63;Q6EYX5;B7S4Q6;O98424;Q95FI1;Q9XQY1;Q67H82;A2T5L5;Q9TLJ8;Q9TLL5;Q9TLK3;Q9MT58;Q95FM8;Q9FF03;Q71N61;E1UZH9;Q9TLL3;Q9GI23;Q95AN2;Q9MTU5;Q9MTZ8;Q67H60;A8ASI2;Q9GET4;Q9MW35;Q9TMV2;O98523;O98492;Q8HT82;Q93Y44;A8ASH2;B7S4P3;C0J3J3;O98408;Q8MBL0;Q95FM7;…	4104	269	CID		108.43	3.91415e-08		4	53		1	1601.83	9.97531	11/133	pps_Arabidopsis_trypsin_rep4.mgf
	High	ELQDIIAILGLDELSEEDR	O98766;Q9TLK6;Q9MTW0;Q95FJ1;Q9MU12;Q9MT57;Q9MRM9;Q9MRK7;Q9BA74;Q9MRM6;Q95FR1;Q9XQY8;Q9MU01;Q9MRK1;Q29VB8;Q9XQX8;Q9XQN1;Q9MTV9;Q95FT8;Q95FL9;Q67H63;Q6EYX5;B7S4Q6;O98424;Q95FI1;Q9XQY1;Q3L1L0;A2T5L5;Q9TLJ8;Q9TLL5;Q9TLK3;Q9MT58;Q95FM8;Q9FF03;Q71N61;Q29VB2;E1UZH9;Q9MRJ8;Q95AN2;Q9MTU5;Q9MTZ8;Q67H60;Q3ZU72;Q9GET4;Q9MW35;Q9TMV2;O98523;O98492;Q8HT82;Q93Y44;B7S4P3;C0J3J3;O98408;Q8MBH7;Q9MRF4;Q9MRG7;Q9XQI9;…	3363	225	CID		108.21	4.06838e-08		8	53		1	2171.13	8.92585	18/211	pps_Arabidopsis_trypsin_rep4.mgf
	High	TVLIMELINNIAK	O98766;Q9TLK6;Q9MTW0;Q95FJ1;Q8SLS8;Q9MU12;Q9MT57;Q9MRM9;Q9MRK7;Q9BA74;Q9MRM6;Q95FR1;Q9MU01;Q9MRK1;O98770;Q9XQX8;Q9MTU3;Q9MTV9;Q95FT8;Q95FL9;Q67H63;Q6EYX5;B7S4Q6;O98424;Q9XQY1;Q67H82;A2T5L5;Q9TLJ8;Q9TLL5;Q9TLK3;Q9MT58;Q95FM8;Q9FF03;Q71N61;Q29VB2;E1UZH9;Q9TLL3;Q9MRJ8;Q95AN2;Q9MTU5;Q9MTZ8;Q3ZU72;A8ASI2;Q9GET4;Q9MW35;Q9TMV2;O98523;O98492;Q93Y44;A8ASH2;B7S4P3;C0J3J3;O98408;Q95FM7;Q8MBH7;Q9MRF4;Q9MRG7;…	3602	266	CID		107.41	4.50584e-08		4	52		1	1471.87	13.0845	10/121	pps_Arabidopsis_trypsin_rep4.mgf
	High	AHGGVSVFGGVGER	O98766;Q9TLK6;Q9MTW0;Q95FJ1;Q9MU12;Q9MT57;Q9MRM9;Q9BA74;Q9MRM6;Q95FR1;Q9XQY8;Q9MU01;Q9MRK1;O98770;Q29VB8;Q9XQX8;Q9MTU3;Q9XQN1;Q9MTV9;Q95FT8;Q95FL9;Q67H63;B7S4Q6;O98424;Q95FI1;Q9XQY1;Q67H82;A2T5L5;Q9TLJ8;Q9TLL5;Q9TLK3;Q9MT58;Q71N61;Q29VB2;E1UZH9;Q9MRJ8;Q9MTU5;Q9MTZ8;Q3ZU72;A8ASI2;Q9GET4;Q9TMV2;O98523;O98492;Q8HT82;Q93Y44;A8ASH2;B7S4P3;C0J3J3;O98408;Q95FM7;Q8MBH7;Q9MRF4;Q9MRG7;Q9XQI9;Q67H80;Q29S89;…	3365	247	CID		97.41	4.72361e-07	0	1	53	40	1	1328.71	29.262	12/119	pps_Arabidopsis_trypsin_rep4.mgf
	High	IAQIIGPVLDVAFPPGK	O98766;Q9TLK6;Q95FJ1;Q95FR1;Q9MU01;O98770;Q95FT8;Q6EYX5;Q67H82;Q9TLL5;Q95FM8;Q9TLL3;Q95AN2;Q9MTZ8;Q3ZU72;A8ASI2;Q95FM7;Q67H80;Q29S89;Q5W4R8;Q95FQ1;Q29VB0;Q9MRL5;Q9MRN4;Q95FL6;C0J3L2;Q9MRA6;O98490;Q9TLJ7;Q95FS7;Q9MRL6;Q95FM3;Q9XQZ0;Q3ZU69;Q29VC3;A3KLS6;P19366;Q95DV0;Q9THU9;Q8WJG9;A9XUH0;Q8WJG8;Q9XQX3;Q29V89;Q95FV3;O98775;Q4KU64;A9QBY3;D7KRE0;Q95FQ5;Q4VN14	595	51	CID		92.92	1.26871e-06		2	52		1	1734.98	-21.4823	11/163	pps_Arabidopsis_trypsin_rep4.mgf
	High	YKELQDIIAILGLDELSEEDRLTVAR	O98766;Q9TLK6;Q9MTW0;Q95FJ1;Q9MU12;Q9MT57;Q9MRK7;Q9BA74;Q95FR1;Q9XQY8;Q9MU01;Q9MRK1;Q29VB8;Q9XQX8;Q9XQN1;Q9MTV9;Q95FT8;Q95FL9;Q67H63;Q6EYX5;B7S4Q6;O98424;Q9XQY1;Q3L1L0;A2T5L5;Q9TLJ8;Q9TLL5;Q9TLK3;Q9MT58;Q95FM8;Q9FF03;Q71N61;Q29VB2;E1UZH9;Q9MRJ8;Q95AN2;Q9MTU5;Q9MTZ8;Q67H60;Q3ZU72;Q9GET4;Q9MW35;Q9TMV2;O98523;O98492;Q93Y44;B7S4P3;C0J3J3;O98408;Q8MBH7;Q9MRF4;Q9MRG7;Q9XQI9;Q67H80;Q29S89;Q257C7;A0AR40;…	2967	200	CID		87.69	4.41668e-06		7	53		1	3002.63	8.26545	15/291	pps_Arabidopsis_trypsin_rep4.mgf
	High	ESGVINEQNIAESK	Q9TLK6;Q9MTW0;Q95FJ1;Q9MT57;Q9MRM9;Q9MRM6;Q9XQY8;Q9MU01;Q9MRK1;O98770;Q29VB8;Q9XQX8;Q9MTU3;Q9MTV9;O98424;Q95FI1;Q9XQY1;Q67H82;A2T5L5;Q9TLJ8;Q9TLL5;Q95FM8;E1UZH9;Q9TLL3;Q9MRJ8;Q3ZU72;A8ASI2;Q9MW35;O98523;O98492;C0J3J3;O98408;Q9MRF4;Q67H80;Q29S89;Q257C7;Q5W4R8;A7X7I3;Q8SLT5;Q95FQ1;Q29VB0;A3KLS5;C0J3I8;Q9MRU7;Q9TLJ9;Q95FW7;Q9MRA6;O98418;Q8SLS1;Q8SLS2;O98490;O98583;Q9XQY9;Q9MU29;Q9MTU8;Q9GI19;Q9XQY6;…	875	92	CID		78.89	3.31811e-05		7	52		1	1517.76	13.0269	11/145	pps_Arabidopsis_trypsin_rep4.mgf
	High	ELQDIIAILGLDELSEEDRLTVAR	O98766;Q9TLK6;Q9MTW0;Q95FJ1;Q9MU12;Q9MT57;Q9MRK7;Q9BA74;Q95FR1;Q9XQY8;Q9MU01;Q9MRK1;Q29VB8;Q9XQX8;Q9XQN1;Q9MTV9;Q95FT8;Q95FL9;Q67H63;Q6EYX5;B7S4Q6;O98424;Q9XQY1;Q3L1L0;A2T5L5;Q9TLJ8;Q9TLL5;Q9TLK3;Q9MT58;Q95FM8;Q9FF03;Q71N61;Q29VB2;E1UZH9;Q9MRJ8;Q95AN2;Q9MTU5;Q9MTZ8;Q67H60;Q3ZU72;Q9GET4;Q9MW35;Q9TMV2;O98523;O98492;Q93Y44;B7S4P3;C0J3J3;O98408;Q8MBH7;Q9MRF4;Q9MRG7;Q9XQI9;Q67H80;Q29S89;Q257C7;A0AR40;…	2972	201	CID		77.17	5.41909e-05		7	53		1	2711.42	-10.9947	12/269	pps_Arabidopsis_trypsin_rep4.mgf
	High	LSIFETGIKVVDLLAPYRR	O98766;Q9TLK6;Q9MTW0;Q95FJ1;Q8SLS8;Q9MU12;Q9MT57;Q9MRM9;Q95FR1;Q9XQY8;Q9MU01;Q9MRK1;O98770;Q29VB8;Q9XQX8;Q95FT8;Q95FL9;B7S4Q6;O98424;Q95FI1;Q67H82;A2T5L5;Q9TLL5;Q9TLK3;Q9MT58;Q95FM8;Q9FF03;Q71N61;Q29VB2;E1UZH9;Q9MRJ8;Q9GI23;Q95AN2;Q9MTU5;Q9MTZ8;Q67H60;Q3ZU72;A8ASI2;Q9GET4;Q9MW35;Q9TMV2;O98523;O98492;Q8HT82;Q93Y44;A8ASH2;B7S4P3;C0J3J3;O98408;Q8MBL0;Q95FM7;Q8MBH7;Q9MRF4;Q9MRG7;Q9XQI9;Q67H80;Q29S89;…	3721	227	CID		65.96	0.000488177		3	51		1	2190.29	12.6005	11/191	pps_Arabidopsis_trypsin_rep4.mgf
	High	VGLTALTMAEYFR	O98766;Q9TLK6;Q95FJ1;Q8SLS8;Q9MU12;Q9MT57;Q9MRM9;Q9MRK7;Q9BA74;Q9MRM6;Q95FR1;Q9XQY8;Q9MU01;Q9MRK1;O98770;Q29VB8;Q9XQX8;Q9MTU3;Q9XQN1;Q9MTV9;Q95FT8;Q95FL9;Q67H63;Q6EYX5;B7S4Q6;O98424;Q95FI1;Q9XQY1;Q67H82;Q3L1L0;A2T5L5;Q9TLJ8;Q9TLL5;Q9MT58;Q95FM8;Q9FF03;Q71N61;E1UZH9;Q9MRJ8;Q9GI23;Q95AN2;Q9MTU5;Q9MTZ8;Q67H60;Q3ZU72;A8ASI2;Q9GET4;Q9MW35;Q9TMV2;O98523;O98492;Q8HT82;Q93Y44;A8ASH2;B7S4P3;C0J3J3;O98408;…	3375	267	CID		65.69	0.00085289		2	53		1	1471.75	-8.51001	10/111	pps_Arabidopsis_trypsin_rep4.mgf
	High	TVLImELINNIAK	O98766;Q9TLK6;Q9MTW0;Q95FJ1;Q8SLS8;Q9MU12;Q9MT57;Q9MRM9;Q9MRK7;Q9BA74;Q9MRM6;Q95FR1;Q9MU01;Q9MRK1;O98770;Q9XQX8;Q9MTU3;Q9MTV9;Q95FT8;Q95FL9;Q67H63;Q6EYX5;B7S4Q6;O98424;Q9XQY1;Q67H82;A2T5L5;Q9TLJ8;Q9TLL5;Q9TLK3;Q9MT58;Q95FM8;Q9FF03;Q71N61;Q29VB2;E1UZH9;Q9TLL3;Q9MRJ8;Q95AN2;Q9MTU5;Q9MTZ8;Q3ZU72;A8ASI2;Q9GET4;Q9MW35;Q9TMV2;O98523;O98492;Q93Y44;A8ASH2;B7S4P3;C0J3J3;O98408;Q95FM7;Q8MBH7;Q9MRF4;Q9MRG7;…	3602	266	CID	M5(Oxidation)	54.15	0.00989016		5	52		1	1487.86	8.83395	7/121	pps_Arabidopsis_trypsin_rep4.mgf
	Medium	VVDLLAPYR	O98766;Q9TLK6;Q9MTW0;Q95FJ1;Q8SLS8;Q9MU12;Q9MT57;Q9MRM9;Q95FR1;Q9XQY8;Q9MU01;Q9MRK1;O98770;Q29VB8;Q9XQX8;Q9XQN1;Q9MTV9;Q95FT8;Q95FL9;Q6EYX5;B7S4Q6;O98424;Q95FI1;Q67H82;A2T5L5;Q9TLL5;Q9TLK3;Q9MT58;Q95FM8;Q9FF03;Q71N61;Q29VB2;E1UZH9;Q9TLL3;Q9MRJ8;Q9GI23;Q95AN2;Q9MTU5;Q9MTZ8;Q67H60;Q3ZU72;A8ASI2;Q9GET4;Q9MW35;Q9TMV2;O98523;O98492;Q8HT82;Q93Y44;A8ASH2;B7S4P3;C0J3J3;O98408;Q8MBL0;Q95FM7;Q8MBH7;Q9MRF4;…	4078	266	CID		47.67	0.0398271		3	52	38	1	1045.63	24.8642	7/70	pps_Arabidopsis_trypsin_rep4.mgf
	Low	mPSAVGYQPTLSTEMGTLQER	Q9MRM6;Q9MTU3;O98424;Q3L1L0;A2T5L5;Q9TLL5;E1UZH9;Q9MTZ8;O98408;Q95FM7;Q257C7;A0AR40;Q9TMU6;O98412;Q29VB0;Q9MRL5;Q95FL6;Q8MBK2;Q8SLS2;Q67H62;Q9MTU8;C8YPI1;Q9GI19;Q9MRR6;Q95FM3;Q9MTZ4;Q9XQY2;Q9SC47;Q9MRW3;P19366;Q9MRG6;Q95FW9;Q9THU9;A9XUH0;Q3ZMJ5;Q8MBI2;A9QAU1;D7KRE0;Q8MBI0;E0XD31;Q8WH97;Q5YGM9;Q9SBN9;Q5UVH1;Q6YN70;Q09RD3;Q09RB6;A1XXL0;E0XD16;Q09RD9;Q95FL0;B2BI37;Q5UVF9;Q5YGJ5;Q5YGN7;Q9SC27;Q5YGK8;…	571	59	CID	M1(Oxidation)	39.32	0.298947		2	52		1	2312.1	5.76315	7/221	pps_Arabidopsis_trypsin_rep4.mgf
	Low	TVLImELINNIAK	O98766;Q9TLK6;Q9MTW0;Q95FJ1;Q8SLS8;Q9MU12;Q9MT57;Q9MRM9;Q9MRK7;Q9BA74;Q9MRM6;Q95FR1;Q9MU01;Q9MRK1;O98770;Q9XQX8;Q9MTU3;Q9MTV9;Q95FT8;Q95FL9;Q67H63;Q6EYX5;B7S4Q6;O98424;Q9XQY1;Q67H82;A2T5L5;Q9TLJ8;Q9TLL5;Q9TLK3;Q9MT58;Q95FM8;Q9FF03;Q71N61;Q29VB2;E1UZH9;Q9TLL3;Q9MRJ8;Q95AN2;Q9MTU5;Q9MTZ8;Q3ZU72;A8ASI2;Q9GET4;Q9MW35;Q9TMV2;O98523;O98492;Q93Y44;A8ASH2;B7S4P3;C0J3J3;O98408;Q95FM7;Q8MBH7;Q9MRF4;Q9MRG7;…	3602	266	CID	M5(Oxidation)	38.31	0.448231		5	53	44	1	1487.8	-34.8453	10/121	pps_Arabidopsis_trypsin_rep4.mgf
	Low	IAQIIGPVLDVAFPPGKMPNIYNALVVK	O98766;Q95FJ1;Q95FR1;Q9MU01;O98770;Q6EYX5;Q67H82;Q9TLL5;Q95FM8;Q9TLL3;Q95AN2;Q9MTZ8;Q3ZU72;A8ASI2;Q67H80;Q5W4R8;Q95FQ1;Q29VB0;Q9MRL5;Q9MRN4;O98490;Q9TLJ7;Q95FS7;Q9MRL6;Q3ZU69;Q29VC3;A3KLS6;P19366;Q95DV0;Q9THU9;Q8WJG9;A9XUH0;Q9XQX3;Q29V89;O98775;A9QBY3;D7KRE0;Q95FQ5;Q4VN14	468	39	CID		34.96	0.723187		3	52	43	1	2977.66	-11.5162	14/284	pps_Arabidopsis_trypsin_rep4.mgf
	Low	GIYPAVDPLDSTSTmLQPR	O98766;Q9TLK6;Q9MTW0;Q95FJ1;Q8SLS8;Q9MU12;Q9MT57;Q9MRM9;Q9MRK7;Q9BA74;Q9MRM6;Q95FR1;Q9XQY8;Q9MU01;Q9MRK1;O98770;Q29VB8;Q9XQX8;Q9MTU3;Q9XQN1;Q9MTV9;Q95FT8;Q95FL9;Q67H63;Q6EYX5;B7S4Q6;O98424;Q95FI1;Q9XQY1;Q67H82;Q3L1L0;A2T5L5;Q9TLJ8;Q9TLL5;Q95FM8;Q9FF03;Q71N61;Q29VB2;E1UZH9;Q9TLL3;Q9MRJ8;Q9GI23;Q95AN2;Q9MTU5;Q9MTZ8;Q67H60;Q3ZU72;A8ASI2;Q9GET4;Q9MW35;Q9TMV2;O98523;O98492;Q8HT82;Q93Y44;A8ASH2;B7S4P3;…	2265	218	CID	M15(Oxidation)	32.93	1.43654		2	53	37	1	2077.06	17.3507	7/167	pps_Arabidopsis_trypsin_rep4.mgf
	Low	VALVYGQmNEPPGAR	Q9TLK6;Q9MTW0;Q95FJ1;Q9MU12;Q9MT57;Q9MRM9;Q9MRK7;Q9BA74;Q9MRM6;Q95FR1;Q9XQY8;Q9MU01;Q9MRK1;O98770;Q29VB8;Q9XQX8;Q9MTU3;Q9XQN1;Q9MTV9;Q95FT8;Q95FL9;Q67H63;Q6EYX5;B7S4Q6;O98424;Q95FI1;Q9XQY1;Q67H82;A2T5L5;Q9TLJ8;Q9TLL5;Q9TLK3;Q9MT58;Q95FM8;Q9FF03;Q71N61;E1UZH9;Q9TLL3;Q9GI23;Q95AN2;Q9MTU5;Q9MTZ8;Q67H60;A8ASI2;Q9GET4;Q9MW35;Q9TMV2;O98523;O98492;Q8HT82;Q93Y44;A8ASH2;B7S4P3;C0J3J3;O98408;Q8MBL0;Q95FM7;…	4104	269	CID	M8(Oxidation)	30.49	2.42832		4	53	36	1	1617.81	0.337288	9/133	pps_Arabidopsis_trypsin_rep4.mgf
	Low	MPNIYNALVVK	O98766;Q9MTW0;Q95FJ1;Q8SLS8;Q9MU12;Q9MT57;Q9MRM9;Q9BA74;Q95FR1;Q9XQY8;Q9MU01;Q9MRK1;O98770;Q9XQX8;Q9XQN1;Q95FL9;Q6EYX5;B7S4Q6;Q67H82;Q3L1L0;A2T5L5;Q9TLJ8;Q9TLL5;Q95FM8;Q71N61;Q29VB2;E1UZH9;Q9TLL3;Q9GI23;Q95AN2;Q9MTZ8;Q67H60;Q3ZU72;A8ASI2;Q9GET4;Q9MW35;Q9TMV2;O98492;Q8HT82;A8ASH2;B7S4P3;C0J3J3;O98408;Q67H80;Q257C7;A0AR40;B8PRK4;B7S4V7;Q9MU78;O98412;Q5W4R8;A7X7I3;Q8SLT5;Q95FQ1;Q9MRR7;Q9BA90;Q95FK0;…	1809	152	CID		27.19	6.76079		3	54	43	1	1261.72	19.9153	15/108	pps_Arabidopsis_trypsin_rep4.mgf
	Low	VVDLLAPYRR	O98766;Q9TLK6;Q9MTW0;Q95FJ1;Q8SLS8;Q9MU12;Q9MT57;Q9MRM9;Q95FR1;Q9XQY8;Q9MU01;Q9MRK1;O98770;Q29VB8;Q9XQX8;Q9XQN1;Q9MTV9;Q95FT8;Q95FL9;Q6EYX5;B7S4Q6;O98424;Q95FI1;Q67H82;A2T5L5;Q9TLL5;Q9TLK3;Q9MT58;Q95FM8;Q9FF03;Q71N61;Q29VB2;E1UZH9;Q9TLL3;Q9MRJ8;Q9GI23;Q95AN2;Q9MTU5;Q9MTZ8;Q67H60;Q3ZU72;A8ASI2;Q9GET4;Q9MW35;Q9TMV2;O98523;O98492;Q8HT82;Q93Y44;A8ASH2;B7S4P3;C0J3J3;O98408;Q8MBL0;Q95FM7;Q8MBH7;Q9MRF4;…	4069	264	CID		26.61	4.612		3	52	38	1	1201.73	18.2061	11/81	pps_Arabidopsis_trypsin_rep4.mgf
	Low	TREGNDLYmEmK	O98766;Q9TLK6;Q95FJ1;Q9MU12;Q9MT57;Q9MRM9;Q9MRK7;Q9BA74;Q9MRM6;Q95FR1;Q9XQY8;Q9MU01;O98770;Q9XQX8;Q9MTU3;Q9XQN1;Q9MTV9;Q95FT8;Q95FL9;Q67H63;B7S4Q6;O98424;Q95FI1;Q9XQY1;Q67H82;A2T5L5;Q9TLJ8;Q9TLL5;Q9MT58;Q95FM8;Q9FF03;Q71N61;E1UZH9;Q9TLL3;Q9MRJ8;Q95AN2;Q9MTU5;Q9MTZ8;Q3ZU72;A8ASI2;Q9GET4;Q9MW35;Q9TMV2;O98492;Q8HT82;Q93Y44;A8ASH2;B7S4P3;C0J3J3;O98408;Q8MBL0;Q95FM7;Q8MBH7;Q9MRF4;Q9MRG7;Q9XQI9;Q67H80;…	3483	230	CID	M9(Oxidation), M11(Oxidation)	21.24	17.4861		2	52	35	1	1518.68	16.2106	5/128	pps_Arabidopsis_trypsin_rep4.mgf
	Low	DVNEQDVLLFxDNIFR	Q9TLL5;Q8WJH4	2	2	CID	X11(N)	20.1	29.6034	0.2	1	53	29	1	1951.02	35.432	7/172	pps_Arabidopsis_trypsin_rep4.mgf
Q29VB8	49.39	27	22	488	52.6234	5.38916	1279.56	ATP synthase beta subunit (Fragment) OS=Mortonia greggii GN=atpB PE=3 SV=1 - [Q29VB8_9ROSI]
	Confidence Icon	Sequence	Protein Accessions	# Proteins	# Protein Groups	Activation Type	Modifications	IonScore	Exp Value	Δ Score	Rank	Identity High	Homology Threshold	Charge	m/z [Da]	ΔM [ppm]	Ions Matched	Spectrum File
	High	YKELQDIIAILGLDELSEEDR	O98766;Q9TLK6;Q9MTW0;Q95FJ1;Q9MU12;Q9MT57;Q9MRM9;Q9MRK7;Q9BA74;Q9MRM6;Q95FR1;Q9XQY8;Q9MU01;Q9MRK1;Q29VB8;Q9XQX8;Q9XQN1;Q9MTV9;Q95FT8;Q95FL9;Q67H63;Q6EYX5;B7S4Q6;O98424;Q95FI1;Q9XQY1;Q3L1L0;A2T5L5;Q9TLJ8;Q9TLL5;Q9TLK3;Q9MT58;Q95FM8;Q9FF03;Q71N61;Q29VB2;E1UZH9;Q9MRJ8;Q95AN2;Q9MTU5;Q9MTZ8;Q67H60;Q3ZU72;Q9GET4;Q9MW35;Q9TMV2;O98523;O98492;Q8HT82;Q93Y44;B7S4P3;C0J3J3;O98408;Q8MBH7;Q9MRF4;Q9MRG7;Q9XQI9;…	3355	224	CID		179.31	3.17472e-15		7	53		1	2462.25	-6.24487	17/233	pps_Arabidopsis_trypsin_rep4.mgf
	High	DVNEQDVLLFIDNIFR	Q9TLK6;Q9MTW0;Q95FJ1;Q9MU12;Q9MT57;Q9BA74;Q9MRM6;Q95FR1;Q9XQY8;Q9MU01;Q9MRK1;Q29VB8;Q9XQX8;Q9MTU3;Q9XQN1;Q9MTV9;Q95FT8;Q95FL9;Q67H63;Q6EYX5;Q95FI1;Q67H82;Q3L1L0;A2T5L5;Q9TLJ8;Q9TLK3;Q9MT58;Q95FM8;Q9FF03;E1UZH9;Q9MRJ8;Q9GI23;Q95AN2;Q9MTU5;Q9MTZ8;Q67H60;Q3ZU72;A8ASI2;Q9GET4;Q9MW35;Q9TMV2;O98523;O98492;Q8HT82;Q93Y44;A8ASH2;B7S4P3;C0J3J3;Q8MBL0;Q95FM7;Q9MRF4;Q9MRG7;Q9XQI9;Q67H80;Q29S89;Q257C7;A0AR40;…	2339	186	CID		172.19	1.24525e-14		3	52		1	1950.15	76.8888	15/172	pps_Arabidopsis_trypsin_rep4.mgf
	High	SAPAFIELDTKLSIFETGIK	O98770;Q29VB8;Q9XQY1;O98408;C7SLZ3;P19366;Q9S6Z4;E0XD31;Q9MTZ1;B9U4K5;Q95DY3;A9U8M5;Q6ENG7;Q8MC72;A9L9U8;A9L9S3;E0XD16;Q9TLL9;A9L9X3;A9L9Y4;A9L9X9;A9L9Y6;A9L9T1;A9L9V1;A9L9Y8;A9L9V2;A9L9Y2;B3SHD4;A9L9V9;A9L9S9;A9L9W8	176	31	CID		169.14	3.10446e-14	0	1	52		1	2180.15	-13.862	28/205	pps_Arabidopsis_trypsin_rep4.mgf
	High	IFNVLGEPVDNLGPVDTR	O98766;Q9MTW0;Q8SLS8;Q9MU12;Q9MT57;Q9BA74;Q95FR1;Q9MRK1;O98770;Q29VB8;Q9MTU3;Q9XQN1;B7S4Q6;O98424;Q9XQY1;A2T5L5;Q9TLL5;Q9TLK3;Q9MT58;Q95FM8;Q71N61;Q29VB2;E1UZH9;Q67H60;Q3ZU72;A8ASI2;Q9GET4;Q9MW35;Q9TMV2;O98523;O98492;Q8HT82;A8ASH2;B7S4P3;Q9MRF4;Q9MRG7;Q257C7;A0AR40;B8PRK4;B7S4V7;Q9MU78;Q5W4R8;A7X7I3;Q8SLT5;Q9MRR7;Q9BA90;Q9MRU7;Q9MRL5;Q9MRN4;Q9TLJ9;O98595;Q95FL6;Q9MRA6;Q8SLS2;O98404;O98490;O98583;…	1261	106	CID		157.33	4.97305e-13		2	53		1	1955.04	7.48257	14/187	pps_Arabidopsis_trypsin_rep4.mgf
	High	DVNEQDVLLFIDNIFR	Q9TLK6;Q9MTW0;Q95FJ1;Q9MU12;Q9MT57;Q9BA74;Q9MRM6;Q95FR1;Q9XQY8;Q9MU01;Q9MRK1;Q29VB8;Q9XQX8;Q9MTU3;Q9XQN1;Q9MTV9;Q95FT8;Q95FL9;Q67H63;Q6EYX5;Q95FI1;Q67H82;Q3L1L0;A2T5L5;Q9TLJ8;Q9TLK3;Q9MT58;Q95FM8;Q9FF03;E1UZH9;Q9MRJ8;Q9GI23;Q95AN2;Q9MTU5;Q9MTZ8;Q67H60;Q3ZU72;A8ASI2;Q9GET4;Q9MW35;Q9TMV2;O98523;O98492;Q8HT82;Q93Y44;A8ASH2;B7S4P3;C0J3J3;Q8MBL0;Q95FM7;Q9MRF4;Q9MRG7;Q9XQI9;Q67H80;Q29S89;Q257C7;A0AR40;…	2339	186	CID		142.96	1.38679e-11		3	53		1	1950.02	11.7688	15/172	pps_Arabidopsis_trypsin_rep4.mgf
	High	GIYPAVDPLDSTSTMLQPR	O98766;Q9TLK6;Q9MTW0;Q95FJ1;Q8SLS8;Q9MU12;Q9MT57;Q9MRM9;Q9MRK7;Q9BA74;Q9MRM6;Q95FR1;Q9XQY8;Q9MU01;Q9MRK1;O98770;Q29VB8;Q9XQX8;Q9MTU3;Q9XQN1;Q9MTV9;Q95FT8;Q95FL9;Q67H63;Q6EYX5;B7S4Q6;O98424;Q95FI1;Q9XQY1;Q67H82;Q3L1L0;A2T5L5;Q9TLJ8;Q9TLL5;Q95FM8;Q9FF03;Q71N61;Q29VB2;E1UZH9;Q9TLL3;Q9MRJ8;Q9GI23;Q95AN2;Q9MTU5;Q9MTZ8;Q67H60;Q3ZU72;A8ASI2;Q9GET4;Q9MW35;Q9TMV2;O98523;O98492;Q8HT82;Q93Y44;A8ASH2;B7S4P3;…	2265	218	CID		128.89	3.56635e-10		2	53		1	2061.07	18.0049	14/167	pps_Arabidopsis_trypsin_rep4.mgf
	High	LSIFETGIKVVDLLAPYR	O98766;Q9TLK6;Q9MTW0;Q95FJ1;Q8SLS8;Q9MU12;Q9MT57;Q9MRM9;Q95FR1;Q9XQY8;Q9MU01;Q9MRK1;O98770;Q29VB8;Q9XQX8;Q95FT8;Q95FL9;B7S4Q6;O98424;Q95FI1;Q67H82;A2T5L5;Q9TLL5;Q9TLK3;Q9MT58;Q95FM8;Q9FF03;Q71N61;Q29VB2;E1UZH9;Q9MRJ8;Q9GI23;Q95AN2;Q9MTU5;Q9MTZ8;Q67H60;Q3ZU72;A8ASI2;Q9GET4;Q9MW35;Q9TMV2;O98523;O98492;Q8HT82;Q93Y44;A8ASH2;B7S4P3;C0J3J3;O98408;Q8MBL0;Q95FM7;Q8MBH7;Q9MRF4;Q9MRG7;Q9XQI9;Q67H80;Q29S89;…	3727	228	CID		117.4	3.92801e-09	0	2	52		1	2034.19	11.6109	14/180	pps_Arabidopsis_trypsin_rep4.mgf
	High	FVQAGSEVSALLGR	O98766;Q9TLK6;Q9MTW0;Q95FJ1;Q8SLS8;Q9MU12;Q9MRM9;Q9MRK7;Q9BA74;Q9MRM6;Q95FR1;Q9XQY8;Q9MU01;Q9MRK1;O98770;Q29VB8;Q9XQX8;Q9MTU3;Q9XQN1;Q9MTV9;Q95FT8;Q95FL9;Q67H63;B7S4Q6;O98424;Q67H82;Q3L1L0;A2T5L5;Q9TLL5;Q9TLK3;Q9MT58;Q95FM8;Q9FF03;Q71N61;Q29VB2;E1UZH9;Q9MRJ8;Q9GI23;Q95AN2;Q9MTU5;Q67H60;Q3ZU72;A8ASI2;Q9MW35;Q9TMV2;O98523;O98492;Q8HT82;B7S4P3;C0J3J3;O98408;Q8MBL0;Q95FM7;Q8MBH7;Q9MRF4;Q9MRG7;Q9XQI9;…	3906	267	CID		113.14	1.17658e-08		2	52		1	1433.81	25.8883	12/137	pps_Arabidopsis_trypsin_rep4.mgf
	High	VALVYGQMNEPPGAR	Q9TLK6;Q9MTW0;Q95FJ1;Q9MU12;Q9MT57;Q9MRM9;Q9MRK7;Q9BA74;Q9MRM6;Q95FR1;Q9XQY8;Q9MU01;Q9MRK1;O98770;Q29VB8;Q9XQX8;Q9MTU3;Q9XQN1;Q9MTV9;Q95FT8;Q95FL9;Q67H63;Q6EYX5;B7S4Q6;O98424;Q95FI1;Q9XQY1;Q67H82;A2T5L5;Q9TLJ8;Q9TLL5;Q9TLK3;Q9MT58;Q95FM8;Q9FF03;Q71N61;E1UZH9;Q9TLL3;Q9GI23;Q95AN2;Q9MTU5;Q9MTZ8;Q67H60;A8ASI2;Q9GET4;Q9MW35;Q9TMV2;O98523;O98492;Q8HT82;Q93Y44;A8ASH2;B7S4P3;C0J3J3;O98408;Q8MBL0;Q95FM7;…	4104	269	CID		108.43	3.91415e-08		4	53		1	1601.83	9.97531	11/133	pps_Arabidopsis_trypsin_rep4.mgf
	High	ELQDIIAILGLDELSEEDR	O98766;Q9TLK6;Q9MTW0;Q95FJ1;Q9MU12;Q9MT57;Q9MRM9;Q9MRK7;Q9BA74;Q9MRM6;Q95FR1;Q9XQY8;Q9MU01;Q9MRK1;Q29VB8;Q9XQX8;Q9XQN1;Q9MTV9;Q95FT8;Q95FL9;Q67H63;Q6EYX5;B7S4Q6;O98424;Q95FI1;Q9XQY1;Q3L1L0;A2T5L5;Q9TLJ8;Q9TLL5;Q9TLK3;Q9MT58;Q95FM8;Q9FF03;Q71N61;Q29VB2;E1UZH9;Q9MRJ8;Q95AN2;Q9MTU5;Q9MTZ8;Q67H60;Q3ZU72;Q9GET4;Q9MW35;Q9TMV2;O98523;O98492;Q8HT82;Q93Y44;B7S4P3;C0J3J3;O98408;Q8MBH7;Q9MRF4;Q9MRG7;Q9XQI9;…	3363	225	CID		108.21	4.06838e-08		8	53		1	2171.13	8.92585	18/211	pps_Arabidopsis_trypsin_rep4.mgf
	High	TVLIMELIxNIAK	Q29VB8;Q95D38;Q95FS7;O98782;Q95D42;Q8MBI2;Q95FT6	9	7	CID	X9(N)	107.41	4.50584e-08		7	52		1	1471.87	13.0845	10/119	pps_Arabidopsis_trypsin_rep4.mgf
	High	AHGGVSVFGGVGER	O98766;Q9TLK6;Q9MTW0;Q95FJ1;Q9MU12;Q9MT57;Q9MRM9;Q9BA74;Q9MRM6;Q95FR1;Q9XQY8;Q9MU01;Q9MRK1;O98770;Q29VB8;Q9XQX8;Q9MTU3;Q9XQN1;Q9MTV9;Q95FT8;Q95FL9;Q67H63;B7S4Q6;O98424;Q95FI1;Q9XQY1;Q67H82;A2T5L5;Q9TLJ8;Q9TLL5;Q9TLK3;Q9MT58;Q71N61;Q29VB2;E1UZH9;Q9MRJ8;Q9MTU5;Q9MTZ8;Q3ZU72;A8ASI2;Q9GET4;Q9TMV2;O98523;O98492;Q8HT82;Q93Y44;A8ASH2;B7S4P3;C0J3J3;O98408;Q95FM7;Q8MBH7;Q9MRF4;Q9MRG7;Q9XQI9;Q67H80;Q29S89;…	3365	247	CID		97.41	4.72361e-07	0	1	53	40	1	1328.71	29.262	12/119	pps_Arabidopsis_trypsin_rep4.mgf
	High	YKELQDIIAILGLDELSEEDRLTVAR	O98766;Q9TLK6;Q9MTW0;Q95FJ1;Q9MU12;Q9MT57;Q9MRK7;Q9BA74;Q95FR1;Q9XQY8;Q9MU01;Q9MRK1;Q29VB8;Q9XQX8;Q9XQN1;Q9MTV9;Q95FT8;Q95FL9;Q67H63;Q6EYX5;B7S4Q6;O98424;Q9XQY1;Q3L1L0;A2T5L5;Q9TLJ8;Q9TLL5;Q9TLK3;Q9MT58;Q95FM8;Q9FF03;Q71N61;Q29VB2;E1UZH9;Q9MRJ8;Q95AN2;Q9MTU5;Q9MTZ8;Q67H60;Q3ZU72;Q9GET4;Q9MW35;Q9TMV2;O98523;O98492;Q93Y44;B7S4P3;C0J3J3;O98408;Q8MBH7;Q9MRF4;Q9MRG7;Q9XQI9;Q67H80;Q29S89;Q257C7;A0AR40;…	2967	200	CID		87.69	4.41668e-06		7	53		1	3002.63	8.26545	15/291	pps_Arabidopsis_trypsin_rep4.mgf
	High	ESGVINEQNIAESK	Q9TLK6;Q9MTW0;Q95FJ1;Q9MT57;Q9MRM9;Q9MRM6;Q9XQY8;Q9MU01;Q9MRK1;O98770;Q29VB8;Q9XQX8;Q9MTU3;Q9MTV9;O98424;Q95FI1;Q9XQY1;Q67H82;A2T5L5;Q9TLJ8;Q9TLL5;Q95FM8;E1UZH9;Q9TLL3;Q9MRJ8;Q3ZU72;A8ASI2;Q9MW35;O98523;O98492;C0J3J3;O98408;Q9MRF4;Q67H80;Q29S89;Q257C7;Q5W4R8;A7X7I3;Q8SLT5;Q95FQ1;Q29VB0;A3KLS5;C0J3I8;Q9MRU7;Q9TLJ9;Q95FW7;Q9MRA6;O98418;Q8SLS1;Q8SLS2;O98490;O98583;Q9XQY9;Q9MU29;Q9MTU8;Q9GI19;Q9XQY6;…	875	92	CID		78.89	3.31811e-05		7	52		1	1517.76	13.0269	11/145	pps_Arabidopsis_trypsin_rep4.mgf
	High	ELQDIIAILGLDELSEEDRLTVAR	O98766;Q9TLK6;Q9MTW0;Q95FJ1;Q9MU12;Q9MT57;Q9MRK7;Q9BA74;Q95FR1;Q9XQY8;Q9MU01;Q9MRK1;Q29VB8;Q9XQX8;Q9XQN1;Q9MTV9;Q95FT8;Q95FL9;Q67H63;Q6EYX5;B7S4Q6;O98424;Q9XQY1;Q3L1L0;A2T5L5;Q9TLJ8;Q9TLL5;Q9TLK3;Q9MT58;Q95FM8;Q9FF03;Q71N61;Q29VB2;E1UZH9;Q9MRJ8;Q95AN2;Q9MTU5;Q9MTZ8;Q67H60;Q3ZU72;Q9GET4;Q9MW35;Q9TMV2;O98523;O98492;Q93Y44;B7S4P3;C0J3J3;O98408;Q8MBH7;Q9MRF4;Q9MRG7;Q9XQI9;Q67H80;Q29S89;Q257C7;A0AR40;…	2972	201	CID		77.17	5.41909e-05		7	53		1	2711.42	-10.9947	12/269	pps_Arabidopsis_trypsin_rep4.mgf
	High	SAPAFIELDTK	O98770;Q29VB8;Q9XQY1;O98408;C7SLZ3;P19366;Q9S6Z4;E0XD31;Q9MTZ1;B9U4K5;Q95DY3;A9U8M5;Q6ENG7;Q8MC72;A9L9U8;A9L9S3;E0XD16;Q9TLL9;A9L9X3;A9L9Y4;A9L9X9;A9L9Y6;A9L9T1;A9L9V1;A9L9Y8;A9L9V2;A9L9Y2;B3SHD4;A9L9W0;A9L9V9;A9L9S9;A9L9W8	188	32	CID		74.7	7.96352e-05	0	1	52		1	1191.65	17.8398	18/99	pps_Arabidopsis_trypsin_rep4.mgf
	High	LSIFETGIKVVDLLAPYRR	O98766;Q9TLK6;Q9MTW0;Q95FJ1;Q8SLS8;Q9MU12;Q9MT57;Q9MRM9;Q95FR1;Q9XQY8;Q9MU01;Q9MRK1;O98770;Q29VB8;Q9XQX8;Q95FT8;Q95FL9;B7S4Q6;O98424;Q95FI1;Q67H82;A2T5L5;Q9TLL5;Q9TLK3;Q9MT58;Q95FM8;Q9FF03;Q71N61;Q29VB2;E1UZH9;Q9MRJ8;Q9GI23;Q95AN2;Q9MTU5;Q9MTZ8;Q67H60;Q3ZU72;A8ASI2;Q9GET4;Q9MW35;Q9TMV2;O98523;O98492;Q8HT82;Q93Y44;A8ASH2;B7S4P3;C0J3J3;O98408;Q8MBL0;Q95FM7;Q8MBH7;Q9MRF4;Q9MRG7;Q9XQI9;Q67H80;Q29S89;…	3721	227	CID		65.96	0.000488177		3	51		1	2190.29	12.6005	11/191	pps_Arabidopsis_trypsin_rep4.mgf
	High	VGLTALTMAEYFR	O98766;Q9TLK6;Q95FJ1;Q8SLS8;Q9MU12;Q9MT57;Q9MRM9;Q9MRK7;Q9BA74;Q9MRM6;Q95FR1;Q9XQY8;Q9MU01;Q9MRK1;O98770;Q29VB8;Q9XQX8;Q9MTU3;Q9XQN1;Q9MTV9;Q95FT8;Q95FL9;Q67H63;Q6EYX5;B7S4Q6;O98424;Q95FI1;Q9XQY1;Q67H82;Q3L1L0;A2T5L5;Q9TLJ8;Q9TLL5;Q9MT58;Q95FM8;Q9FF03;Q71N61;E1UZH9;Q9MRJ8;Q9GI23;Q95AN2;Q9MTU5;Q9MTZ8;Q67H60;Q3ZU72;A8ASI2;Q9GET4;Q9MW35;Q9TMV2;O98523;O98492;Q8HT82;Q93Y44;A8ASH2;B7S4P3;C0J3J3;O98408;…	3375	267	CID		65.69	0.00085289		2	53		1	1471.75	-8.51001	10/111	pps_Arabidopsis_trypsin_rep4.mgf
	High	TVLImELIxNIAK	Q29VB8;Q95D38;Q95FS7;O98782;Q95D42;Q8MBI2;Q95FT6	9	7	CID	M5(Oxidation), X9(N)	54.15	0.00989016		8	52		1	1487.86	8.83395	7/119	pps_Arabidopsis_trypsin_rep4.mgf
	Medium	KGSITSIQAVYVPADDLTDPAPATTFAHLDATTVLSR	O98770;Q29VB8;Q9MTV9;A2T5L5;Q29VB2;Q9MW35;O98408;Q9MU78;O98412;Q95D38;O98404;Q9MRL6;Q29VC3;C7SLZ3;P19366;Q95FW4;Q95FW9;Q9THU9;Q9S6Z4;Q8MFY0;D7KRE0;Q8MFX1;E0XD31;Q8MFX9;B9U4L6;B9U4K5;Q95DY3;A9U8M5;Q6ENG7;Q9SBN9;Q6YN70;E0XD16;Q8M8T8;Q9TLL9;A9L9X3;A9L9Y6;Q95FX5;Q9TMQ1;A9L9T1;A9L9V1;A9L9Y8;A9L9V2;A9L9Y2;B3SHD4;A9L9W0;A9L9U2;A9L9V9;Q9SC27;Q9XQN7;A9L9S9;Q95FT4	402	51	CID		51.01	0.0174869		3	52		1	3842.84	-37.3009	10/427	pps_Arabidopsis_trypsin_rep4.mgf
	Medium	VVDLLAPYR	O98766;Q9TLK6;Q9MTW0;Q95FJ1;Q8SLS8;Q9MU12;Q9MT57;Q9MRM9;Q95FR1;Q9XQY8;Q9MU01;Q9MRK1;O98770;Q29VB8;Q9XQX8;Q9XQN1;Q9MTV9;Q95FT8;Q95FL9;Q6EYX5;B7S4Q6;O98424;Q95FI1;Q67H82;A2T5L5;Q9TLL5;Q9TLK3;Q9MT58;Q95FM8;Q9FF03;Q71N61;Q29VB2;E1UZH9;Q9TLL3;Q9MRJ8;Q9GI23;Q95AN2;Q9MTU5;Q9MTZ8;Q67H60;Q3ZU72;A8ASI2;Q9GET4;Q9MW35;Q9TMV2;O98523;O98492;Q8HT82;Q93Y44;A8ASH2;B7S4P3;C0J3J3;O98408;Q8MBL0;Q95FM7;Q8MBH7;Q9MRF4;…	4078	266	CID		47.67	0.0398271		3	52	38	1	1045.63	24.8642	7/70	pps_Arabidopsis_trypsin_rep4.mgf
	Low	TVLImELIxNIAK	Q29VB8;Q95D38;Q95FS7;O98782;Q95D42;Q8MBI2;Q95FT6	9	7	CID	M5(Oxidation), X9(N)	38.31	0.448231		8	53	44	1	1487.8	-34.8453	10/119	pps_Arabidopsis_trypsin_rep4.mgf
	Low	GIYPAVDPLDSTSTmLQPR	O98766;Q9TLK6;Q9MTW0;Q95FJ1;Q8SLS8;Q9MU12;Q9MT57;Q9MRM9;Q9MRK7;Q9BA74;Q9MRM6;Q95FR1;Q9XQY8;Q9MU01;Q9MRK1;O98770;Q29VB8;Q9XQX8;Q9MTU3;Q9XQN1;Q9MTV9;Q95FT8;Q95FL9;Q67H63;Q6EYX5;B7S4Q6;O98424;Q95FI1;Q9XQY1;Q67H82;Q3L1L0;A2T5L5;Q9TLJ8;Q9TLL5;Q95FM8;Q9FF03;Q71N61;Q29VB2;E1UZH9;Q9TLL3;Q9MRJ8;Q9GI23;Q95AN2;Q9MTU5;Q9MTZ8;Q67H60;Q3ZU72;A8ASI2;Q9GET4;Q9MW35;Q9TMV2;O98523;O98492;Q8HT82;Q93Y44;A8ASH2;B7S4P3;…	2265	218	CID	M15(Oxidation)	32.93	1.43654		2	53	37	1	2077.06	17.3507	7/167	pps_Arabidopsis_trypsin_rep4.mgf
	Low	VALVYGQmNEPPGAR	Q9TLK6;Q9MTW0;Q95FJ1;Q9MU12;Q9MT57;Q9MRM9;Q9MRK7;Q9BA74;Q9MRM6;Q95FR1;Q9XQY8;Q9MU01;Q9MRK1;O98770;Q29VB8;Q9XQX8;Q9MTU3;Q9XQN1;Q9MTV9;Q95FT8;Q95FL9;Q67H63;Q6EYX5;B7S4Q6;O98424;Q95FI1;Q9XQY1;Q67H82;A2T5L5;Q9TLJ8;Q9TLL5;Q9TLK3;Q9MT58;Q95FM8;Q9FF03;Q71N61;E1UZH9;Q9TLL3;Q9GI23;Q95AN2;Q9MTU5;Q9MTZ8;Q67H60;A8ASI2;Q9GET4;Q9MW35;Q9TMV2;O98523;O98492;Q8HT82;Q93Y44;A8ASH2;B7S4P3;C0J3J3;O98408;Q8MBL0;Q95FM7;…	4104	269	CID	M8(Oxidation)	30.49	2.42832		4	53	36	1	1617.81	0.337288	9/133	pps_Arabidopsis_trypsin_rep4.mgf
	Low	VVDLLAPYRR	O98766;Q9TLK6;Q9MTW0;Q95FJ1;Q8SLS8;Q9MU12;Q9MT57;Q9MRM9;Q95FR1;Q9XQY8;Q9MU01;Q9MRK1;O98770;Q29VB8;Q9XQX8;Q9XQN1;Q9MTV9;Q95FT8;Q95FL9;Q6EYX5;B7S4Q6;O98424;Q95FI1;Q67H82;A2T5L5;Q9TLL5;Q9TLK3;Q9MT58;Q95FM8;Q9FF03;Q71N61;Q29VB2;E1UZH9;Q9TLL3;Q9MRJ8;Q9GI23;Q95AN2;Q9MTU5;Q9MTZ8;Q67H60;Q3ZU72;A8ASI2;Q9GET4;Q9MW35;Q9TMV2;O98523;O98492;Q8HT82;Q93Y44;A8ASH2;B7S4P3;C0J3J3;O98408;Q8MBL0;Q95FM7;Q8MBH7;Q9MRF4;…	4069	264	CID		26.61	4.612		3	52	38	1	1201.73	18.2061	11/81	pps_Arabidopsis_trypsin_rep4.mgf
	Low	TREGNDLxmEmK	Q29VB8;O98523;C0J3I8;Q9GEQ9	5	4	CID	X8(Y), M9(Oxidation), M11(Oxidation)	21.24	17.4861		5	52	35	1	1518.68	16.2106	5/128	pps_Arabidopsis_trypsin_rep4.mgf
	Low	GSITSIQAVYVPADDLTDPAPATTFAHLDATTVLSR	O98770;Q29VB8;Q9MTV9;A2T5L5;Q29VB2;Q9MW35;O98408;Q9MU78;O98412;Q95D38;O98404;Q9MRL6;Q29VC3;C7SLZ3;P19366;Q95FW4;Q95FW9;Q9THU9;Q9S6Z4;Q8MFY0;Q4KU64;D7KRE0;Q8MFX1;E0XD31;Q9MTZ1;Q8MFX9;B9U4L6;B9U4K5;Q95DY3;A9U8M5;Q6ENG7;Q9SBN9;Q6YN70;E0XD16;Q8M8T8;Q9TLL9;A9L9X3;A9L9Y6;Q95FX5;Q9TMQ1;A9L9T1;A9L9V1;A9L9Y8;A9L9V2;A9L9Y2;B3SHD4;A9L9W0;A9L9U2;A9L9V9;Q9SC27;Q9XQN7;A9L9S9;Q95FT4	421	53	CID		19.06	27.448		3	52	28	1	3714.76	-32.9957	7/405	pps_Arabidopsis_trypsin_rep4.mgf
Q9MTZ4	43.9	24	16	492	52.8919	5.12256	1278.74	ATP synthase beta subunit (Fragment) OS=Ribes speciosum GN=atpB PE=3 SV=1 - [Q9MTZ4_RIBSP]
	Confidence Icon	Sequence	Protein Accessions	# Proteins	# Protein Groups	Activation Type	Modifications	IonScore	Exp Value	Δ Score	Rank	Identity High	Homology Threshold	Charge	m/z [Da]	ΔM [ppm]	Ions Matched	Spectrum File
	High	YKELQDIIAILGLDELSEEDR	O98766;Q9TLK6;Q9MTW0;Q95FJ1;Q9MU12;Q9MT57;Q9MRM9;Q9MRK7;Q9BA74;Q9MRM6;Q95FR1;Q9XQY8;Q9MU01;Q9MRK1;Q29VB8;Q9XQX8;Q9XQN1;Q9MTV9;Q95FT8;Q95FL9;Q67H63;Q6EYX5;B7S4Q6;O98424;Q95FI1;Q9XQY1;Q3L1L0;A2T5L5;Q9TLJ8;Q9TLL5;Q9TLK3;Q9MT58;Q95FM8;Q9FF03;Q71N61;Q29VB2;E1UZH9;Q9MRJ8;Q95AN2;Q9MTU5;Q9MTZ8;Q67H60;Q3ZU72;Q9GET4;Q9MW35;Q9TMV2;O98523;O98492;Q8HT82;Q93Y44;B7S4P3;C0J3J3;O98408;Q8MBH7;Q9MRF4;Q9MRG7;Q9XQI9;…	3355	224	CID		179.31	3.17472e-15		7	53		1	2462.25	-6.24487	17/233	pps_Arabidopsis_trypsin_rep4.mgf
	High	DVNEQDVLLFIDNIFR	Q9TLK6;Q9MTW0;Q95FJ1;Q9MU12;Q9MT57;Q9BA74;Q9MRM6;Q95FR1;Q9XQY8;Q9MU01;Q9MRK1;Q29VB8;Q9XQX8;Q9MTU3;Q9XQN1;Q9MTV9;Q95FT8;Q95FL9;Q67H63;Q6EYX5;Q95FI1;Q67H82;Q3L1L0;A2T5L5;Q9TLJ8;Q9TLK3;Q9MT58;Q95FM8;Q9FF03;E1UZH9;Q9MRJ8;Q9GI23;Q95AN2;Q9MTU5;Q9MTZ8;Q67H60;Q3ZU72;A8ASI2;Q9GET4;Q9MW35;Q9TMV2;O98523;O98492;Q8HT82;Q93Y44;A8ASH2;B7S4P3;C0J3J3;Q8MBL0;Q95FM7;Q9MRF4;Q9MRG7;Q9XQI9;Q67H80;Q29S89;Q257C7;A0AR40;…	2339	186	CID		172.19	1.24525e-14		3	52		1	1950.15	76.8888	15/172	pps_Arabidopsis_trypsin_rep4.mgf
	High	MPSAVGYQPTLSTEMGTLQER	Q9MRM6;Q9MTU3;O98424;Q3L1L0;A2T5L5;Q9TLL5;E1UZH9;Q9MTZ8;O98408;Q95FM7;Q257C7;A0AR40;Q9TMU6;O98412;Q29VB0;Q9MRL5;Q95FL6;Q8MBK2;Q8SLS2;Q67H62;Q9MTU8;C8YPI1;Q9GI19;Q9MRR6;Q95FM3;Q9MTZ4;Q9XQY2;Q9SC47;Q9MRW3;P19366;Q9MRG6;Q95FW9;Q9THU9;A9XUH0;Q3ZMJ5;Q8MBI2;A9QAU1;D7KRE0;Q8MBI0;E0XD31;Q8WH97;Q5YGM9;Q9SBN9;Q5UVH1;Q6YN70;Q09RD3;Q09RB6;A1XXL0;E0XD16;Q09RD9;Q95FL0;B2BI37;Q5UVF9;Q5YGJ5;Q5YGN7;Q9SC27;Q5YGK8;…	571	59	CID		166.59	6.04929e-14		2	53		1	2296.12	11.2793	18/221	pps_Arabidopsis_trypsin_rep4.mgf
	High	DTxGQQINVTcEVQQLLGNNR	Q29S89;Q9XQG1;Q9MTZ4	4	3	CID	X3(N), C11(Carbamidomethyl)	160.82	2.10434e-13		7	52		1	2401.14	-7.01972	17/223	pps_Arabidopsis_trypsin_rep4.mgf
	High	IFNVLGEPVDNLGPVDTR	O98766;Q9MTW0;Q8SLS8;Q9MU12;Q9MT57;Q9BA74;Q95FR1;Q9MRK1;O98770;Q29VB8;Q9MTU3;Q9XQN1;B7S4Q6;O98424;Q9XQY1;A2T5L5;Q9TLL5;Q9TLK3;Q9MT58;Q95FM8;Q71N61;Q29VB2;E1UZH9;Q67H60;Q3ZU72;A8ASI2;Q9GET4;Q9MW35;Q9TMV2;O98523;O98492;Q8HT82;A8ASH2;B7S4P3;Q9MRF4;Q9MRG7;Q257C7;A0AR40;B8PRK4;B7S4V7;Q9MU78;Q5W4R8;A7X7I3;Q8SLT5;Q9MRR7;Q9BA90;Q9MRU7;Q9MRL5;Q9MRN4;Q9TLJ9;O98595;Q95FL6;Q9MRA6;Q8SLS2;O98404;O98490;O98583;…	1261	106	CID		157.33	4.97305e-13		2	53		1	1955.04	7.48257	14/187	pps_Arabidopsis_trypsin_rep4.mgf
	High	DVNEQDVLLFIDNIFR	Q9TLK6;Q9MTW0;Q95FJ1;Q9MU12;Q9MT57;Q9BA74;Q9MRM6;Q95FR1;Q9XQY8;Q9MU01;Q9MRK1;Q29VB8;Q9XQX8;Q9MTU3;Q9XQN1;Q9MTV9;Q95FT8;Q95FL9;Q67H63;Q6EYX5;Q95FI1;Q67H82;Q3L1L0;A2T5L5;Q9TLJ8;Q9TLK3;Q9MT58;Q95FM8;Q9FF03;E1UZH9;Q9MRJ8;Q9GI23;Q95AN2;Q9MTU5;Q9MTZ8;Q67H60;Q3ZU72;A8ASI2;Q9GET4;Q9MW35;Q9TMV2;O98523;O98492;Q8HT82;Q93Y44;A8ASH2;B7S4P3;C0J3J3;Q8MBL0;Q95FM7;Q9MRF4;Q9MRG7;Q9XQI9;Q67H80;Q29S89;Q257C7;A0AR40;…	2339	186	CID		142.96	1.38679e-11		3	53		1	1950.02	11.7688	15/172	pps_Arabidopsis_trypsin_rep4.mgf
	High	GIYPAVDPLDSTSTMLQPR	O98766;Q9TLK6;Q9MTW0;Q95FJ1;Q8SLS8;Q9MU12;Q9MT57;Q9MRM9;Q9MRK7;Q9BA74;Q9MRM6;Q95FR1;Q9XQY8;Q9MU01;Q9MRK1;O98770;Q29VB8;Q9XQX8;Q9MTU3;Q9XQN1;Q9MTV9;Q95FT8;Q95FL9;Q67H63;Q6EYX5;B7S4Q6;O98424;Q95FI1;Q9XQY1;Q67H82;Q3L1L0;A2T5L5;Q9TLJ8;Q9TLL5;Q95FM8;Q9FF03;Q71N61;Q29VB2;E1UZH9;Q9TLL3;Q9MRJ8;Q9GI23;Q95AN2;Q9MTU5;Q9MTZ8;Q67H60;Q3ZU72;A8ASI2;Q9GET4;Q9MW35;Q9TMV2;O98523;O98492;Q8HT82;Q93Y44;A8ASH2;B7S4P3;…	2265	218	CID		128.89	3.56635e-10		2	53		1	2061.07	18.0049	14/167	pps_Arabidopsis_trypsin_rep4.mgf
	High	FVQAGSEVSALLGR	O98766;Q9TLK6;Q9MTW0;Q95FJ1;Q8SLS8;Q9MU12;Q9MRM9;Q9MRK7;Q9BA74;Q9MRM6;Q95FR1;Q9XQY8;Q9MU01;Q9MRK1;O98770;Q29VB8;Q9XQX8;Q9MTU3;Q9XQN1;Q9MTV9;Q95FT8;Q95FL9;Q67H63;B7S4Q6;O98424;Q67H82;Q3L1L0;A2T5L5;Q9TLL5;Q9TLK3;Q9MT58;Q95FM8;Q9FF03;Q71N61;Q29VB2;E1UZH9;Q9MRJ8;Q9GI23;Q95AN2;Q9MTU5;Q67H60;Q3ZU72;A8ASI2;Q9MW35;Q9TMV2;O98523;O98492;Q8HT82;B7S4P3;C0J3J3;O98408;Q8MBL0;Q95FM7;Q8MBH7;Q9MRF4;Q9MRG7;Q9XQI9;…	3906	267	CID		113.14	1.17658e-08		2	52		1	1433.81	25.8883	12/137	pps_Arabidopsis_trypsin_rep4.mgf
	High	VALVYGQMNEPPGAR	Q9TLK6;Q9MTW0;Q95FJ1;Q9MU12;Q9MT57;Q9MRM9;Q9MRK7;Q9BA74;Q9MRM6;Q95FR1;Q9XQY8;Q9MU01;Q9MRK1;O98770;Q29VB8;Q9XQX8;Q9MTU3;Q9XQN1;Q9MTV9;Q95FT8;Q95FL9;Q67H63;Q6EYX5;B7S4Q6;O98424;Q95FI1;Q9XQY1;Q67H82;A2T5L5;Q9TLJ8;Q9TLL5;Q9TLK3;Q9MT58;Q95FM8;Q9FF03;Q71N61;E1UZH9;Q9TLL3;Q9GI23;Q95AN2;Q9MTU5;Q9MTZ8;Q67H60;A8ASI2;Q9GET4;Q9MW35;Q9TMV2;O98523;O98492;Q8HT82;Q93Y44;A8ASH2;B7S4P3;C0J3J3;O98408;Q8MBL0;Q95FM7;…	4104	269	CID		108.43	3.91415e-08		4	53		1	1601.83	9.97531	11/133	pps_Arabidopsis_trypsin_rep4.mgf
	High	ELQDIIAILGLDELSEEDR	O98766;Q9TLK6;Q9MTW0;Q95FJ1;Q9MU12;Q9MT57;Q9MRM9;Q9MRK7;Q9BA74;Q9MRM6;Q95FR1;Q9XQY8;Q9MU01;Q9MRK1;Q29VB8;Q9XQX8;Q9XQN1;Q9MTV9;Q95FT8;Q95FL9;Q67H63;Q6EYX5;B7S4Q6;O98424;Q95FI1;Q9XQY1;Q3L1L0;A2T5L5;Q9TLJ8;Q9TLL5;Q9TLK3;Q9MT58;Q95FM8;Q9FF03;Q71N61;Q29VB2;E1UZH9;Q9MRJ8;Q95AN2;Q9MTU5;Q9MTZ8;Q67H60;Q3ZU72;Q9GET4;Q9MW35;Q9TMV2;O98523;O98492;Q8HT82;Q93Y44;B7S4P3;C0J3J3;O98408;Q8MBH7;Q9MRF4;Q9MRG7;Q9XQI9;…	3363	225	CID		108.21	4.06838e-08		8	53		1	2171.13	8.92585	18/211	pps_Arabidopsis_trypsin_rep4.mgf
	High	TVLIMELINNIAK	O98766;Q9TLK6;Q9MTW0;Q95FJ1;Q8SLS8;Q9MU12;Q9MT57;Q9MRM9;Q9MRK7;Q9BA74;Q9MRM6;Q95FR1;Q9MU01;Q9MRK1;O98770;Q9XQX8;Q9MTU3;Q9MTV9;Q95FT8;Q95FL9;Q67H63;Q6EYX5;B7S4Q6;O98424;Q9XQY1;Q67H82;A2T5L5;Q9TLJ8;Q9TLL5;Q9TLK3;Q9MT58;Q95FM8;Q9FF03;Q71N61;Q29VB2;E1UZH9;Q9TLL3;Q9MRJ8;Q95AN2;Q9MTU5;Q9MTZ8;Q3ZU72;A8ASI2;Q9GET4;Q9MW35;Q9TMV2;O98523;O98492;Q93Y44;A8ASH2;B7S4P3;C0J3J3;O98408;Q95FM7;Q8MBH7;Q9MRF4;Q9MRG7;…	3602	266	CID		107.41	4.50584e-08		4	52		1	1471.87	13.0845	10/121	pps_Arabidopsis_trypsin_rep4.mgf
	High	AHGGVSVFGGVGER	O98766;Q9TLK6;Q9MTW0;Q95FJ1;Q9MU12;Q9MT57;Q9MRM9;Q9BA74;Q9MRM6;Q95FR1;Q9XQY8;Q9MU01;Q9MRK1;O98770;Q29VB8;Q9XQX8;Q9MTU3;Q9XQN1;Q9MTV9;Q95FT8;Q95FL9;Q67H63;B7S4Q6;O98424;Q95FI1;Q9XQY1;Q67H82;A2T5L5;Q9TLJ8;Q9TLL5;Q9TLK3;Q9MT58;Q71N61;Q29VB2;E1UZH9;Q9MRJ8;Q9MTU5;Q9MTZ8;Q3ZU72;A8ASI2;Q9GET4;Q9TMV2;O98523;O98492;Q8HT82;Q93Y44;A8ASH2;B7S4P3;C0J3J3;O98408;Q95FM7;Q8MBH7;Q9MRF4;Q9MRG7;Q9XQI9;Q67H80;Q29S89;…	3365	247	CID		97.41	4.72361e-07	0	1	53	40	1	1328.71	29.262	12/119	pps_Arabidopsis_trypsin_rep4.mgf
	High	YKELQDIIAILGLDELSEEDRLTVAR	O98766;Q9TLK6;Q9MTW0;Q95FJ1;Q9MU12;Q9MT57;Q9MRK7;Q9BA74;Q95FR1;Q9XQY8;Q9MU01;Q9MRK1;Q29VB8;Q9XQX8;Q9XQN1;Q9MTV9;Q95FT8;Q95FL9;Q67H63;Q6EYX5;B7S4Q6;O98424;Q9XQY1;Q3L1L0;A2T5L5;Q9TLJ8;Q9TLL5;Q9TLK3;Q9MT58;Q95FM8;Q9FF03;Q71N61;Q29VB2;E1UZH9;Q9MRJ8;Q95AN2;Q9MTU5;Q9MTZ8;Q67H60;Q3ZU72;Q9GET4;Q9MW35;Q9TMV2;O98523;O98492;Q93Y44;B7S4P3;C0J3J3;O98408;Q8MBH7;Q9MRF4;Q9MRG7;Q9XQI9;Q67H80;Q29S89;Q257C7;A0AR40;…	2967	200	CID		87.69	4.41668e-06		7	53		1	3002.63	8.26545	15/291	pps_Arabidopsis_trypsin_rep4.mgf
	High	ESGVINEQNIAESK	Q9TLK6;Q9MTW0;Q95FJ1;Q9MT57;Q9MRM9;Q9MRM6;Q9XQY8;Q9MU01;Q9MRK1;O98770;Q29VB8;Q9XQX8;Q9MTU3;Q9MTV9;O98424;Q95FI1;Q9XQY1;Q67H82;A2T5L5;Q9TLJ8;Q9TLL5;Q95FM8;E1UZH9;Q9TLL3;Q9MRJ8;Q3ZU72;A8ASI2;Q9MW35;O98523;O98492;C0J3J3;O98408;Q9MRF4;Q67H80;Q29S89;Q257C7;Q5W4R8;A7X7I3;Q8SLT5;Q95FQ1;Q29VB0;A3KLS5;C0J3I8;Q9MRU7;Q9TLJ9;Q95FW7;Q9MRA6;O98418;Q8SLS1;Q8SLS2;O98490;O98583;Q9XQY9;Q9MU29;Q9MTU8;Q9GI19;Q9XQY6;…	875	92	CID		78.89	3.31811e-05		7	52		1	1517.76	13.0269	11/145	pps_Arabidopsis_trypsin_rep4.mgf
	High	ELQDIIAILGLDELSEEDRLTVAR	O98766;Q9TLK6;Q9MTW0;Q95FJ1;Q9MU12;Q9MT57;Q9MRK7;Q9BA74;Q95FR1;Q9XQY8;Q9MU01;Q9MRK1;Q29VB8;Q9XQX8;Q9XQN1;Q9MTV9;Q95FT8;Q95FL9;Q67H63;Q6EYX5;B7S4Q6;O98424;Q9XQY1;Q3L1L0;A2T5L5;Q9TLJ8;Q9TLL5;Q9TLK3;Q9MT58;Q95FM8;Q9FF03;Q71N61;Q29VB2;E1UZH9;Q9MRJ8;Q95AN2;Q9MTU5;Q9MTZ8;Q67H60;Q3ZU72;Q9GET4;Q9MW35;Q9TMV2;O98523;O98492;Q93Y44;B7S4P3;C0J3J3;O98408;Q8MBH7;Q9MRF4;Q9MRG7;Q9XQI9;Q67H80;Q29S89;Q257C7;A0AR40;…	2972	201	CID		77.17	5.41909e-05		7	53		1	2711.42	-10.9947	12/269	pps_Arabidopsis_trypsin_rep4.mgf
	High	DTxGQQINVTCEVQQLLGNNR	Q29S89;Q9XQG1;Q9MTZ4	4	3	CID	X3(N)	68.16	0.000384725	0.0294118	1	52		1	2344.11	-9.68014	11/223	pps_Arabidopsis_trypsin_rep4.mgf
	High	VGLTALTMAEYFR	O98766;Q9TLK6;Q95FJ1;Q8SLS8;Q9MU12;Q9MT57;Q9MRM9;Q9MRK7;Q9BA74;Q9MRM6;Q95FR1;Q9XQY8;Q9MU01;Q9MRK1;O98770;Q29VB8;Q9XQX8;Q9MTU3;Q9XQN1;Q9MTV9;Q95FT8;Q95FL9;Q67H63;Q6EYX5;B7S4Q6;O98424;Q95FI1;Q9XQY1;Q67H82;Q3L1L0;A2T5L5;Q9TLJ8;Q9TLL5;Q9MT58;Q95FM8;Q9FF03;Q71N61;E1UZH9;Q9MRJ8;Q9GI23;Q95AN2;Q9MTU5;Q9MTZ8;Q67H60;Q3ZU72;A8ASI2;Q9GET4;Q9MW35;Q9TMV2;O98523;O98492;Q8HT82;Q93Y44;A8ASH2;B7S4P3;C0J3J3;O98408;…	3375	267	CID		65.69	0.00085289		2	53		1	1471.75	-8.51001	10/111	pps_Arabidopsis_trypsin_rep4.mgf
	High	TVLImELINNIAK	O98766;Q9TLK6;Q9MTW0;Q95FJ1;Q8SLS8;Q9MU12;Q9MT57;Q9MRM9;Q9MRK7;Q9BA74;Q9MRM6;Q95FR1;Q9MU01;Q9MRK1;O98770;Q9XQX8;Q9MTU3;Q9MTV9;Q95FT8;Q95FL9;Q67H63;Q6EYX5;B7S4Q6;O98424;Q9XQY1;Q67H82;A2T5L5;Q9TLJ8;Q9TLL5;Q9TLK3;Q9MT58;Q95FM8;Q9FF03;Q71N61;Q29VB2;E1UZH9;Q9TLL3;Q9MRJ8;Q95AN2;Q9MTU5;Q9MTZ8;Q3ZU72;A8ASI2;Q9GET4;Q9MW35;Q9TMV2;O98523;O98492;Q93Y44;A8ASH2;B7S4P3;C0J3J3;O98408;Q95FM7;Q8MBH7;Q9MRF4;Q9MRG7;…	3602	266	CID	M5(Oxidation)	54.15	0.00989016		5	52		1	1487.86	8.83395	7/121	pps_Arabidopsis_trypsin_rep4.mgf
	Low	mPSAVGYQPTLSTEMGTLQER	Q9MRM6;Q9MTU3;O98424;Q3L1L0;A2T5L5;Q9TLL5;E1UZH9;Q9MTZ8;O98408;Q95FM7;Q257C7;A0AR40;Q9TMU6;O98412;Q29VB0;Q9MRL5;Q95FL6;Q8MBK2;Q8SLS2;Q67H62;Q9MTU8;C8YPI1;Q9GI19;Q9MRR6;Q95FM3;Q9MTZ4;Q9XQY2;Q9SC47;Q9MRW3;P19366;Q9MRG6;Q95FW9;Q9THU9;A9XUH0;Q3ZMJ5;Q8MBI2;A9QAU1;D7KRE0;Q8MBI0;E0XD31;Q8WH97;Q5YGM9;Q9SBN9;Q5UVH1;Q6YN70;Q09RD3;Q09RB6;A1XXL0;E0XD16;Q09RD9;Q95FL0;B2BI37;Q5UVF9;Q5YGJ5;Q5YGN7;Q9SC27;Q5YGK8;…	571	59	CID	M1(Oxidation)	39.32	0.298947		2	52		1	2312.1	5.76315	7/221	pps_Arabidopsis_trypsin_rep4.mgf
	Low	TVLImELINNIAK	O98766;Q9TLK6;Q9MTW0;Q95FJ1;Q8SLS8;Q9MU12;Q9MT57;Q9MRM9;Q9MRK7;Q9BA74;Q9MRM6;Q95FR1;Q9MU01;Q9MRK1;O98770;Q9XQX8;Q9MTU3;Q9MTV9;Q95FT8;Q95FL9;Q67H63;Q6EYX5;B7S4Q6;O98424;Q9XQY1;Q67H82;A2T5L5;Q9TLJ8;Q9TLL5;Q9TLK3;Q9MT58;Q95FM8;Q9FF03;Q71N61;Q29VB2;E1UZH9;Q9TLL3;Q9MRJ8;Q95AN2;Q9MTU5;Q9MTZ8;Q3ZU72;A8ASI2;Q9GET4;Q9MW35;Q9TMV2;O98523;O98492;Q93Y44;A8ASH2;B7S4P3;C0J3J3;O98408;Q95FM7;Q8MBH7;Q9MRF4;Q9MRG7;…	3602	266	CID	M5(Oxidation)	38.31	0.448231		5	53	44	1	1487.8	-34.8453	10/121	pps_Arabidopsis_trypsin_rep4.mgf
	Low	GIYPAVDPLDSTSTmLQPR	O98766;Q9TLK6;Q9MTW0;Q95FJ1;Q8SLS8;Q9MU12;Q9MT57;Q9MRM9;Q9MRK7;Q9BA74;Q9MRM6;Q95FR1;Q9XQY8;Q9MU01;Q9MRK1;O98770;Q29VB8;Q9XQX8;Q9MTU3;Q9XQN1;Q9MTV9;Q95FT8;Q95FL9;Q67H63;Q6EYX5;B7S4Q6;O98424;Q95FI1;Q9XQY1;Q67H82;Q3L1L0;A2T5L5;Q9TLJ8;Q9TLL5;Q95FM8;Q9FF03;Q71N61;Q29VB2;E1UZH9;Q9TLL3;Q9MRJ8;Q9GI23;Q95AN2;Q9MTU5;Q9MTZ8;Q67H60;Q3ZU72;A8ASI2;Q9GET4;Q9MW35;Q9TMV2;O98523;O98492;Q8HT82;Q93Y44;A8ASH2;B7S4P3;…	2265	218	CID	M15(Oxidation)	32.93	1.43654		2	53	37	1	2077.06	17.3507	7/167	pps_Arabidopsis_trypsin_rep4.mgf
	Low	DTxGQQINVTcEVQQLLGNNR	Q29S89;Q9XQG1;Q9MTZ4	4	3	CID	X3(D), C11(Carbamidomethyl)	30.74	2.13077		7	52	45	1	2402.13	-0.739047	7/223	pps_Arabidopsis_trypsin_rep4.mgf
	Low	VALVYGQmNEPPGAR	Q9TLK6;Q9MTW0;Q95FJ1;Q9MU12;Q9MT57;Q9MRM9;Q9MRK7;Q9BA74;Q9MRM6;Q95FR1;Q9XQY8;Q9MU01;Q9MRK1;O98770;Q29VB8;Q9XQX8;Q9MTU3;Q9XQN1;Q9MTV9;Q95FT8;Q95FL9;Q67H63;Q6EYX5;B7S4Q6;O98424;Q95FI1;Q9XQY1;Q67H82;A2T5L5;Q9TLJ8;Q9TLL5;Q9TLK3;Q9MT58;Q95FM8;Q9FF03;Q71N61;E1UZH9;Q9TLL3;Q9GI23;Q95AN2;Q9MTU5;Q9MTZ8;Q67H60;A8ASI2;Q9GET4;Q9MW35;Q9TMV2;O98523;O98492;Q8HT82;Q93Y44;A8ASH2;B7S4P3;C0J3J3;O98408;Q8MBL0;Q95FM7;…	4104	269	CID	M8(Oxidation)	30.49	2.42832		4	53	36	1	1617.81	0.337288	9/133	pps_Arabidopsis_trypsin_rep4.mgf
	Low	TREGNDLYmEmK	O98766;Q9TLK6;Q95FJ1;Q9MU12;Q9MT57;Q9MRM9;Q9MRK7;Q9BA74;Q9MRM6;Q95FR1;Q9XQY8;Q9MU01;O98770;Q9XQX8;Q9MTU3;Q9XQN1;Q9MTV9;Q95FT8;Q95FL9;Q67H63;B7S4Q6;O98424;Q95FI1;Q9XQY1;Q67H82;A2T5L5;Q9TLJ8;Q9TLL5;Q9MT58;Q95FM8;Q9FF03;Q71N61;E1UZH9;Q9TLL3;Q9MRJ8;Q95AN2;Q9MTU5;Q9MTZ8;Q3ZU72;A8ASI2;Q9GET4;Q9MW35;Q9TMV2;O98492;Q8HT82;Q93Y44;A8ASH2;B7S4P3;C0J3J3;O98408;Q8MBL0;Q95FM7;Q8MBH7;Q9MRF4;Q9MRG7;Q9XQI9;Q67H80;…	3483	230	CID	M9(Oxidation), M11(Oxidation)	21.24	17.4861		2	52	35	1	1518.68	16.2106	5/128	pps_Arabidopsis_trypsin_rep4.mgf
Q9MTZ1	49.79	26	21	480	51.832	5.31299	1274.98	ATP synthase beta subunit (Fragment) OS=Roussea simplex GN=atpB PE=3 SV=1 - [Q9MTZ1_9ASTR]
	Confidence Icon	Sequence	Protein Accessions	# Proteins	# Protein Groups	Activation Type	Modifications	IonScore	Exp Value	Δ Score	Rank	Identity High	Homology Threshold	Charge	m/z [Da]	ΔM [ppm]	Ions Matched	Spectrum File
	High	YKELQDIIAILGLDELSEEDR	O98766;Q9TLK6;Q9MTW0;Q95FJ1;Q9MU12;Q9MT57;Q9MRM9;Q9MRK7;Q9BA74;Q9MRM6;Q95FR1;Q9XQY8;Q9MU01;Q9MRK1;Q29VB8;Q9XQX8;Q9XQN1;Q9MTV9;Q95FT8;Q95FL9;Q67H63;Q6EYX5;B7S4Q6;O98424;Q95FI1;Q9XQY1;Q3L1L0;A2T5L5;Q9TLJ8;Q9TLL5;Q9TLK3;Q9MT58;Q95FM8;Q9FF03;Q71N61;Q29VB2;E1UZH9;Q9MRJ8;Q95AN2;Q9MTU5;Q9MTZ8;Q67H60;Q3ZU72;Q9GET4;Q9MW35;Q9TMV2;O98523;O98492;Q8HT82;Q93Y44;B7S4P3;C0J3J3;O98408;Q8MBH7;Q9MRF4;Q9MRG7;Q9XQI9;…	3355	224	CID		179.31	3.17472e-15		7	53		1	2462.25	-6.24487	17/233	pps_Arabidopsis_trypsin_rep4.mgf
	High	DVNEQDVLLFIDNIFR	Q9TLK6;Q9MTW0;Q95FJ1;Q9MU12;Q9MT57;Q9BA74;Q9MRM6;Q95FR1;Q9XQY8;Q9MU01;Q9MRK1;Q29VB8;Q9XQX8;Q9MTU3;Q9XQN1;Q9MTV9;Q95FT8;Q95FL9;Q67H63;Q6EYX5;Q95FI1;Q67H82;Q3L1L0;A2T5L5;Q9TLJ8;Q9TLK3;Q9MT58;Q95FM8;Q9FF03;E1UZH9;Q9MRJ8;Q9GI23;Q95AN2;Q9MTU5;Q9MTZ8;Q67H60;Q3ZU72;A8ASI2;Q9GET4;Q9MW35;Q9TMV2;O98523;O98492;Q8HT82;Q93Y44;A8ASH2;B7S4P3;C0J3J3;Q8MBL0;Q95FM7;Q9MRF4;Q9MRG7;Q9XQI9;Q67H80;Q29S89;Q257C7;A0AR40;…	2339	186	CID		172.19	1.24525e-14		3	52		1	1950.15	76.8888	15/172	pps_Arabidopsis_trypsin_rep4.mgf
	High	SAPAFIELDTKLSIFETGIK	O98770;Q29VB8;Q9XQY1;O98408;C7SLZ3;P19366;Q9S6Z4;E0XD31;Q9MTZ1;B9U4K5;Q95DY3;A9U8M5;Q6ENG7;Q8MC72;A9L9U8;A9L9S3;E0XD16;Q9TLL9;A9L9X3;A9L9Y4;A9L9X9;A9L9Y6;A9L9T1;A9L9V1;A9L9Y8;A9L9V2;A9L9Y2;B3SHD4;A9L9V9;A9L9S9;A9L9W8	176	31	CID		169.14	3.10446e-14	0	1	52		1	2180.15	-13.862	28/205	pps_Arabidopsis_trypsin_rep4.mgf
	High	IFNVLGEPVDNLGPVDTR	O98766;Q9MTW0;Q8SLS8;Q9MU12;Q9MT57;Q9BA74;Q95FR1;Q9MRK1;O98770;Q29VB8;Q9MTU3;Q9XQN1;B7S4Q6;O98424;Q9XQY1;A2T5L5;Q9TLL5;Q9TLK3;Q9MT58;Q95FM8;Q71N61;Q29VB2;E1UZH9;Q67H60;Q3ZU72;A8ASI2;Q9GET4;Q9MW35;Q9TMV2;O98523;O98492;Q8HT82;A8ASH2;B7S4P3;Q9MRF4;Q9MRG7;Q257C7;A0AR40;B8PRK4;B7S4V7;Q9MU78;Q5W4R8;A7X7I3;Q8SLT5;Q9MRR7;Q9BA90;Q9MRU7;Q9MRL5;Q9MRN4;Q9TLJ9;O98595;Q95FL6;Q9MRA6;Q8SLS2;O98404;O98490;O98583;…	1261	106	CID		157.33	4.97305e-13		2	53		1	1955.04	7.48257	14/187	pps_Arabidopsis_trypsin_rep4.mgf
	High	DVNEQDVLLFIDNIFR	Q9TLK6;Q9MTW0;Q95FJ1;Q9MU12;Q9MT57;Q9BA74;Q9MRM6;Q95FR1;Q9XQY8;Q9MU01;Q9MRK1;Q29VB8;Q9XQX8;Q9MTU3;Q9XQN1;Q9MTV9;Q95FT8;Q95FL9;Q67H63;Q6EYX5;Q95FI1;Q67H82;Q3L1L0;A2T5L5;Q9TLJ8;Q9TLK3;Q9MT58;Q95FM8;Q9FF03;E1UZH9;Q9MRJ8;Q9GI23;Q95AN2;Q9MTU5;Q9MTZ8;Q67H60;Q3ZU72;A8ASI2;Q9GET4;Q9MW35;Q9TMV2;O98523;O98492;Q8HT82;Q93Y44;A8ASH2;B7S4P3;C0J3J3;Q8MBL0;Q95FM7;Q9MRF4;Q9MRG7;Q9XQI9;Q67H80;Q29S89;Q257C7;A0AR40;…	2339	186	CID		142.96	1.38679e-11		3	53		1	1950.02	11.7688	15/172	pps_Arabidopsis_trypsin_rep4.mgf
	High	GIYPAVDPLDSTSTMLQPR	O98766;Q9TLK6;Q9MTW0;Q95FJ1;Q8SLS8;Q9MU12;Q9MT57;Q9MRM9;Q9MRK7;Q9BA74;Q9MRM6;Q95FR1;Q9XQY8;Q9MU01;Q9MRK1;O98770;Q29VB8;Q9XQX8;Q9MTU3;Q9XQN1;Q9MTV9;Q95FT8;Q95FL9;Q67H63;Q6EYX5;B7S4Q6;O98424;Q95FI1;Q9XQY1;Q67H82;Q3L1L0;A2T5L5;Q9TLJ8;Q9TLL5;Q95FM8;Q9FF03;Q71N61;Q29VB2;E1UZH9;Q9TLL3;Q9MRJ8;Q9GI23;Q95AN2;Q9MTU5;Q9MTZ8;Q67H60;Q3ZU72;A8ASI2;Q9GET4;Q9MW35;Q9TMV2;O98523;O98492;Q8HT82;Q93Y44;A8ASH2;B7S4P3;…	2265	218	CID		128.89	3.56635e-10		2	53		1	2061.07	18.0049	14/167	pps_Arabidopsis_trypsin_rep4.mgf
	High	LSIFETGIKVVDLLAPYR	O98766;Q9TLK6;Q9MTW0;Q95FJ1;Q8SLS8;Q9MU12;Q9MT57;Q9MRM9;Q95FR1;Q9XQY8;Q9MU01;Q9MRK1;O98770;Q29VB8;Q9XQX8;Q95FT8;Q95FL9;B7S4Q6;O98424;Q95FI1;Q67H82;A2T5L5;Q9TLL5;Q9TLK3;Q9MT58;Q95FM8;Q9FF03;Q71N61;Q29VB2;E1UZH9;Q9MRJ8;Q9GI23;Q95AN2;Q9MTU5;Q9MTZ8;Q67H60;Q3ZU72;A8ASI2;Q9GET4;Q9MW35;Q9TMV2;O98523;O98492;Q8HT82;Q93Y44;A8ASH2;B7S4P3;C0J3J3;O98408;Q8MBL0;Q95FM7;Q8MBH7;Q9MRF4;Q9MRG7;Q9XQI9;Q67H80;Q29S89;…	3727	228	CID		117.4	3.92801e-09	0	2	52		1	2034.19	11.6109	14/180	pps_Arabidopsis_trypsin_rep4.mgf
	High	FVQAGSEVSALLGR	O98766;Q9TLK6;Q9MTW0;Q95FJ1;Q8SLS8;Q9MU12;Q9MRM9;Q9MRK7;Q9BA74;Q9MRM6;Q95FR1;Q9XQY8;Q9MU01;Q9MRK1;O98770;Q29VB8;Q9XQX8;Q9MTU3;Q9XQN1;Q9MTV9;Q95FT8;Q95FL9;Q67H63;B7S4Q6;O98424;Q67H82;Q3L1L0;A2T5L5;Q9TLL5;Q9TLK3;Q9MT58;Q95FM8;Q9FF03;Q71N61;Q29VB2;E1UZH9;Q9MRJ8;Q9GI23;Q95AN2;Q9MTU5;Q67H60;Q3ZU72;A8ASI2;Q9MW35;Q9TMV2;O98523;O98492;Q8HT82;B7S4P3;C0J3J3;O98408;Q8MBL0;Q95FM7;Q8MBH7;Q9MRF4;Q9MRG7;Q9XQI9;…	3906	267	CID		113.14	1.17658e-08		2	52		1	1433.81	25.8883	12/137	pps_Arabidopsis_trypsin_rep4.mgf
	High	VALVYGQMNEPPGAR	Q9TLK6;Q9MTW0;Q95FJ1;Q9MU12;Q9MT57;Q9MRM9;Q9MRK7;Q9BA74;Q9MRM6;Q95FR1;Q9XQY8;Q9MU01;Q9MRK1;O98770;Q29VB8;Q9XQX8;Q9MTU3;Q9XQN1;Q9MTV9;Q95FT8;Q95FL9;Q67H63;Q6EYX5;B7S4Q6;O98424;Q95FI1;Q9XQY1;Q67H82;A2T5L5;Q9TLJ8;Q9TLL5;Q9TLK3;Q9MT58;Q95FM8;Q9FF03;Q71N61;E1UZH9;Q9TLL3;Q9GI23;Q95AN2;Q9MTU5;Q9MTZ8;Q67H60;A8ASI2;Q9GET4;Q9MW35;Q9TMV2;O98523;O98492;Q8HT82;Q93Y44;A8ASH2;B7S4P3;C0J3J3;O98408;Q8MBL0;Q95FM7;…	4104	269	CID		108.43	3.91415e-08		4	53		1	1601.83	9.97531	11/133	pps_Arabidopsis_trypsin_rep4.mgf
	High	ELQDIIAILGLDELSEEDR	O98766;Q9TLK6;Q9MTW0;Q95FJ1;Q9MU12;Q9MT57;Q9MRM9;Q9MRK7;Q9BA74;Q9MRM6;Q95FR1;Q9XQY8;Q9MU01;Q9MRK1;Q29VB8;Q9XQX8;Q9XQN1;Q9MTV9;Q95FT8;Q95FL9;Q67H63;Q6EYX5;B7S4Q6;O98424;Q95FI1;Q9XQY1;Q3L1L0;A2T5L5;Q9TLJ8;Q9TLL5;Q9TLK3;Q9MT58;Q95FM8;Q9FF03;Q71N61;Q29VB2;E1UZH9;Q9MRJ8;Q95AN2;Q9MTU5;Q9MTZ8;Q67H60;Q3ZU72;Q9GET4;Q9MW35;Q9TMV2;O98523;O98492;Q8HT82;Q93Y44;B7S4P3;C0J3J3;O98408;Q8MBH7;Q9MRF4;Q9MRG7;Q9XQI9;…	3363	225	CID		108.21	4.06838e-08		8	53		1	2171.13	8.92585	18/211	pps_Arabidopsis_trypsin_rep4.mgf
	High	TVLIMELINNIAK	O98766;Q9TLK6;Q9MTW0;Q95FJ1;Q8SLS8;Q9MU12;Q9MT57;Q9MRM9;Q9MRK7;Q9BA74;Q9MRM6;Q95FR1;Q9MU01;Q9MRK1;O98770;Q9XQX8;Q9MTU3;Q9MTV9;Q95FT8;Q95FL9;Q67H63;Q6EYX5;B7S4Q6;O98424;Q9XQY1;Q67H82;A2T5L5;Q9TLJ8;Q9TLL5;Q9TLK3;Q9MT58;Q95FM8;Q9FF03;Q71N61;Q29VB2;E1UZH9;Q9TLL3;Q9MRJ8;Q95AN2;Q9MTU5;Q9MTZ8;Q3ZU72;A8ASI2;Q9GET4;Q9MW35;Q9TMV2;O98523;O98492;Q93Y44;A8ASH2;B7S4P3;C0J3J3;O98408;Q95FM7;Q8MBH7;Q9MRF4;Q9MRG7;…	3602	266	CID		107.41	4.50584e-08		4	52		1	1471.87	13.0845	10/121	pps_Arabidopsis_trypsin_rep4.mgf
	High	AHGGVSVFGGVGER	O98766;Q9TLK6;Q9MTW0;Q95FJ1;Q9MU12;Q9MT57;Q9MRM9;Q9BA74;Q9MRM6;Q95FR1;Q9XQY8;Q9MU01;Q9MRK1;O98770;Q29VB8;Q9XQX8;Q9MTU3;Q9XQN1;Q9MTV9;Q95FT8;Q95FL9;Q67H63;B7S4Q6;O98424;Q95FI1;Q9XQY1;Q67H82;A2T5L5;Q9TLJ8;Q9TLL5;Q9TLK3;Q9MT58;Q71N61;Q29VB2;E1UZH9;Q9MRJ8;Q9MTU5;Q9MTZ8;Q3ZU72;A8ASI2;Q9GET4;Q9TMV2;O98523;O98492;Q8HT82;Q93Y44;A8ASH2;B7S4P3;C0J3J3;O98408;Q95FM7;Q8MBH7;Q9MRF4;Q9MRG7;Q9XQI9;Q67H80;Q29S89;…	3365	247	CID		97.41	4.72361e-07	0	1	53	40	1	1328.71	29.262	12/119	pps_Arabidopsis_trypsin_rep4.mgf
	High	YKELQDIIAILGLDELSEEDRLTVAR	O98766;Q9TLK6;Q9MTW0;Q95FJ1;Q9MU12;Q9MT57;Q9MRK7;Q9BA74;Q95FR1;Q9XQY8;Q9MU01;Q9MRK1;Q29VB8;Q9XQX8;Q9XQN1;Q9MTV9;Q95FT8;Q95FL9;Q67H63;Q6EYX5;B7S4Q6;O98424;Q9XQY1;Q3L1L0;A2T5L5;Q9TLJ8;Q9TLL5;Q9TLK3;Q9MT58;Q95FM8;Q9FF03;Q71N61;Q29VB2;E1UZH9;Q9MRJ8;Q95AN2;Q9MTU5;Q9MTZ8;Q67H60;Q3ZU72;Q9GET4;Q9MW35;Q9TMV2;O98523;O98492;Q93Y44;B7S4P3;C0J3J3;O98408;Q8MBH7;Q9MRF4;Q9MRG7;Q9XQI9;Q67H80;Q29S89;Q257C7;A0AR40;…	2967	200	CID		87.69	4.41668e-06		7	53		1	3002.63	8.26545	15/291	pps_Arabidopsis_trypsin_rep4.mgf
	High	ESGVINEQNIAESK	Q9TLK6;Q9MTW0;Q95FJ1;Q9MT57;Q9MRM9;Q9MRM6;Q9XQY8;Q9MU01;Q9MRK1;O98770;Q29VB8;Q9XQX8;Q9MTU3;Q9MTV9;O98424;Q95FI1;Q9XQY1;Q67H82;A2T5L5;Q9TLJ8;Q9TLL5;Q95FM8;E1UZH9;Q9TLL3;Q9MRJ8;Q3ZU72;A8ASI2;Q9MW35;O98523;O98492;C0J3J3;O98408;Q9MRF4;Q67H80;Q29S89;Q257C7;Q5W4R8;A7X7I3;Q8SLT5;Q95FQ1;Q29VB0;A3KLS5;C0J3I8;Q9MRU7;Q9TLJ9;Q95FW7;Q9MRA6;O98418;Q8SLS1;Q8SLS2;O98490;O98583;Q9XQY9;Q9MU29;Q9MTU8;Q9GI19;Q9XQY6;…	875	92	CID		78.89	3.31811e-05		7	52		1	1517.76	13.0269	11/145	pps_Arabidopsis_trypsin_rep4.mgf
	High	ELQDIIAILGLDELSEEDRLTVAR	O98766;Q9TLK6;Q9MTW0;Q95FJ1;Q9MU12;Q9MT57;Q9MRK7;Q9BA74;Q95FR1;Q9XQY8;Q9MU01;Q9MRK1;Q29VB8;Q9XQX8;Q9XQN1;Q9MTV9;Q95FT8;Q95FL9;Q67H63;Q6EYX5;B7S4Q6;O98424;Q9XQY1;Q3L1L0;A2T5L5;Q9TLJ8;Q9TLL5;Q9TLK3;Q9MT58;Q95FM8;Q9FF03;Q71N61;Q29VB2;E1UZH9;Q9MRJ8;Q95AN2;Q9MTU5;Q9MTZ8;Q67H60;Q3ZU72;Q9GET4;Q9MW35;Q9TMV2;O98523;O98492;Q93Y44;B7S4P3;C0J3J3;O98408;Q8MBH7;Q9MRF4;Q9MRG7;Q9XQI9;Q67H80;Q29S89;Q257C7;A0AR40;…	2972	201	CID		77.17	5.41909e-05		7	53		1	2711.42	-10.9947	12/269	pps_Arabidopsis_trypsin_rep4.mgf
	High	SAPAFIELDTK	O98770;Q29VB8;Q9XQY1;O98408;C7SLZ3;P19366;Q9S6Z4;E0XD31;Q9MTZ1;B9U4K5;Q95DY3;A9U8M5;Q6ENG7;Q8MC72;A9L9U8;A9L9S3;E0XD16;Q9TLL9;A9L9X3;A9L9Y4;A9L9X9;A9L9Y6;A9L9T1;A9L9V1;A9L9Y8;A9L9V2;A9L9Y2;B3SHD4;A9L9W0;A9L9V9;A9L9S9;A9L9W8	188	32	CID		74.7	7.96352e-05	0	1	52		1	1191.65	17.8398	18/99	pps_Arabidopsis_trypsin_rep4.mgf
	High	LSIFETGIKVVDLLAPYRR	O98766;Q9TLK6;Q9MTW0;Q95FJ1;Q8SLS8;Q9MU12;Q9MT57;Q9MRM9;Q95FR1;Q9XQY8;Q9MU01;Q9MRK1;O98770;Q29VB8;Q9XQX8;Q95FT8;Q95FL9;B7S4Q6;O98424;Q95FI1;Q67H82;A2T5L5;Q9TLL5;Q9TLK3;Q9MT58;Q95FM8;Q9FF03;Q71N61;Q29VB2;E1UZH9;Q9MRJ8;Q9GI23;Q95AN2;Q9MTU5;Q9MTZ8;Q67H60;Q3ZU72;A8ASI2;Q9GET4;Q9MW35;Q9TMV2;O98523;O98492;Q8HT82;Q93Y44;A8ASH2;B7S4P3;C0J3J3;O98408;Q8MBL0;Q95FM7;Q8MBH7;Q9MRF4;Q9MRG7;Q9XQI9;Q67H80;Q29S89;…	3721	227	CID		65.96	0.000488177		3	51		1	2190.29	12.6005	11/191	pps_Arabidopsis_trypsin_rep4.mgf
	High	VGLTALTMAEYFR	O98766;Q9TLK6;Q95FJ1;Q8SLS8;Q9MU12;Q9MT57;Q9MRM9;Q9MRK7;Q9BA74;Q9MRM6;Q95FR1;Q9XQY8;Q9MU01;Q9MRK1;O98770;Q29VB8;Q9XQX8;Q9MTU3;Q9XQN1;Q9MTV9;Q95FT8;Q95FL9;Q67H63;Q6EYX5;B7S4Q6;O98424;Q95FI1;Q9XQY1;Q67H82;Q3L1L0;A2T5L5;Q9TLJ8;Q9TLL5;Q9MT58;Q95FM8;Q9FF03;Q71N61;E1UZH9;Q9MRJ8;Q9GI23;Q95AN2;Q9MTU5;Q9MTZ8;Q67H60;Q3ZU72;A8ASI2;Q9GET4;Q9MW35;Q9TMV2;O98523;O98492;Q8HT82;Q93Y44;A8ASH2;B7S4P3;C0J3J3;O98408;…	3375	267	CID		65.69	0.00085289		2	53		1	1471.75	-8.51001	10/111	pps_Arabidopsis_trypsin_rep4.mgf
	High	TVLImELINNIAK	O98766;Q9TLK6;Q9MTW0;Q95FJ1;Q8SLS8;Q9MU12;Q9MT57;Q9MRM9;Q9MRK7;Q9BA74;Q9MRM6;Q95FR1;Q9MU01;Q9MRK1;O98770;Q9XQX8;Q9MTU3;Q9MTV9;Q95FT8;Q95FL9;Q67H63;Q6EYX5;B7S4Q6;O98424;Q9XQY1;Q67H82;A2T5L5;Q9TLJ8;Q9TLL5;Q9TLK3;Q9MT58;Q95FM8;Q9FF03;Q71N61;Q29VB2;E1UZH9;Q9TLL3;Q9MRJ8;Q95AN2;Q9MTU5;Q9MTZ8;Q3ZU72;A8ASI2;Q9GET4;Q9MW35;Q9TMV2;O98523;O98492;Q93Y44;A8ASH2;B7S4P3;C0J3J3;O98408;Q95FM7;Q8MBH7;Q9MRF4;Q9MRG7;…	3602	266	CID	M5(Oxidation)	54.15	0.00989016		5	52		1	1487.86	8.83395	7/121	pps_Arabidopsis_trypsin_rep4.mgf
	Medium	VVDLLAPYR	O98766;Q9TLK6;Q9MTW0;Q95FJ1;Q8SLS8;Q9MU12;Q9MT57;Q9MRM9;Q95FR1;Q9XQY8;Q9MU01;Q9MRK1;O98770;Q29VB8;Q9XQX8;Q9XQN1;Q9MTV9;Q95FT8;Q95FL9;Q6EYX5;B7S4Q6;O98424;Q95FI1;Q67H82;A2T5L5;Q9TLL5;Q9TLK3;Q9MT58;Q95FM8;Q9FF03;Q71N61;Q29VB2;E1UZH9;Q9TLL3;Q9MRJ8;Q9GI23;Q95AN2;Q9MTU5;Q9MTZ8;Q67H60;Q3ZU72;A8ASI2;Q9GET4;Q9MW35;Q9TMV2;O98523;O98492;Q8HT82;Q93Y44;A8ASH2;B7S4P3;C0J3J3;O98408;Q8MBL0;Q95FM7;Q8MBH7;Q9MRF4;…	4078	266	CID		47.67	0.0398271		3	52	38	1	1045.63	24.8642	7/70	pps_Arabidopsis_trypsin_rep4.mgf
	Low	TVLImELINNIAK	O98766;Q9TLK6;Q9MTW0;Q95FJ1;Q8SLS8;Q9MU12;Q9MT57;Q9MRM9;Q9MRK7;Q9BA74;Q9MRM6;Q95FR1;Q9MU01;Q9MRK1;O98770;Q9XQX8;Q9MTU3;Q9MTV9;Q95FT8;Q95FL9;Q67H63;Q6EYX5;B7S4Q6;O98424;Q9XQY1;Q67H82;A2T5L5;Q9TLJ8;Q9TLL5;Q9TLK3;Q9MT58;Q95FM8;Q9FF03;Q71N61;Q29VB2;E1UZH9;Q9TLL3;Q9MRJ8;Q95AN2;Q9MTU5;Q9MTZ8;Q3ZU72;A8ASI2;Q9GET4;Q9MW35;Q9TMV2;O98523;O98492;Q93Y44;A8ASH2;B7S4P3;C0J3J3;O98408;Q95FM7;Q8MBH7;Q9MRF4;Q9MRG7;…	3602	266	CID	M5(Oxidation)	38.31	0.448231		5	53	44	1	1487.8	-34.8453	10/121	pps_Arabidopsis_trypsin_rep4.mgf
	Low	GIYPAVDPLDSTSTmLQPR	O98766;Q9TLK6;Q9MTW0;Q95FJ1;Q8SLS8;Q9MU12;Q9MT57;Q9MRM9;Q9MRK7;Q9BA74;Q9MRM6;Q95FR1;Q9XQY8;Q9MU01;Q9MRK1;O98770;Q29VB8;Q9XQX8;Q9MTU3;Q9XQN1;Q9MTV9;Q95FT8;Q95FL9;Q67H63;Q6EYX5;B7S4Q6;O98424;Q95FI1;Q9XQY1;Q67H82;Q3L1L0;A2T5L5;Q9TLJ8;Q9TLL5;Q95FM8;Q9FF03;Q71N61;Q29VB2;E1UZH9;Q9TLL3;Q9MRJ8;Q9GI23;Q95AN2;Q9MTU5;Q9MTZ8;Q67H60;Q3ZU72;A8ASI2;Q9GET4;Q9MW35;Q9TMV2;O98523;O98492;Q8HT82;Q93Y44;A8ASH2;B7S4P3;…	2265	218	CID	M15(Oxidation)	32.93	1.43654		2	53	37	1	2077.06	17.3507	7/167	pps_Arabidopsis_trypsin_rep4.mgf
	Low	VALVYGQmNEPPGAR	Q9TLK6;Q9MTW0;Q95FJ1;Q9MU12;Q9MT57;Q9MRM9;Q9MRK7;Q9BA74;Q9MRM6;Q95FR1;Q9XQY8;Q9MU01;Q9MRK1;O98770;Q29VB8;Q9XQX8;Q9MTU3;Q9XQN1;Q9MTV9;Q95FT8;Q95FL9;Q67H63;Q6EYX5;B7S4Q6;O98424;Q95FI1;Q9XQY1;Q67H82;A2T5L5;Q9TLJ8;Q9TLL5;Q9TLK3;Q9MT58;Q95FM8;Q9FF03;Q71N61;E1UZH9;Q9TLL3;Q9GI23;Q95AN2;Q9MTU5;Q9MTZ8;Q67H60;A8ASI2;Q9GET4;Q9MW35;Q9TMV2;O98523;O98492;Q8HT82;Q93Y44;A8ASH2;B7S4P3;C0J3J3;O98408;Q8MBL0;Q95FM7;…	4104	269	CID	M8(Oxidation)	30.49	2.42832		4	53	36	1	1617.81	0.337288	9/133	pps_Arabidopsis_trypsin_rep4.mgf
	Low	MPNIYNALVVK	O98766;Q9MTW0;Q95FJ1;Q8SLS8;Q9MU12;Q9MT57;Q9MRM9;Q9BA74;Q95FR1;Q9XQY8;Q9MU01;Q9MRK1;O98770;Q9XQX8;Q9XQN1;Q95FL9;Q6EYX5;B7S4Q6;Q67H82;Q3L1L0;A2T5L5;Q9TLJ8;Q9TLL5;Q95FM8;Q71N61;Q29VB2;E1UZH9;Q9TLL3;Q9GI23;Q95AN2;Q9MTZ8;Q67H60;Q3ZU72;A8ASI2;Q9GET4;Q9MW35;Q9TMV2;O98492;Q8HT82;A8ASH2;B7S4P3;C0J3J3;O98408;Q67H80;Q257C7;A0AR40;B8PRK4;B7S4V7;Q9MU78;O98412;Q5W4R8;A7X7I3;Q8SLT5;Q95FQ1;Q9MRR7;Q9BA90;Q95FK0;…	1809	152	CID		27.19	6.76079		3	54	43	1	1261.72	19.9153	15/108	pps_Arabidopsis_trypsin_rep4.mgf
	Low	VVDLLAPYRR	O98766;Q9TLK6;Q9MTW0;Q95FJ1;Q8SLS8;Q9MU12;Q9MT57;Q9MRM9;Q95FR1;Q9XQY8;Q9MU01;Q9MRK1;O98770;Q29VB8;Q9XQX8;Q9XQN1;Q9MTV9;Q95FT8;Q95FL9;Q6EYX5;B7S4Q6;O98424;Q95FI1;Q67H82;A2T5L5;Q9TLL5;Q9TLK3;Q9MT58;Q95FM8;Q9FF03;Q71N61;Q29VB2;E1UZH9;Q9TLL3;Q9MRJ8;Q9GI23;Q95AN2;Q9MTU5;Q9MTZ8;Q67H60;Q3ZU72;A8ASI2;Q9GET4;Q9MW35;Q9TMV2;O98523;O98492;Q8HT82;Q93Y44;A8ASH2;B7S4P3;C0J3J3;O98408;Q8MBL0;Q95FM7;Q8MBH7;Q9MRF4;…	4069	264	CID		26.61	4.612		3	52	38	1	1201.73	18.2061	11/81	pps_Arabidopsis_trypsin_rep4.mgf
	Low	GSITSIQAVYVPADDLTDPAPATTFAHLDATTVLSR	O98770;Q29VB8;Q9MTV9;A2T5L5;Q29VB2;Q9MW35;O98408;Q9MU78;O98412;Q95D38;O98404;Q9MRL6;Q29VC3;C7SLZ3;P19366;Q95FW4;Q95FW9;Q9THU9;Q9S6Z4;Q8MFY0;Q4KU64;D7KRE0;Q8MFX1;E0XD31;Q9MTZ1;Q8MFX9;B9U4L6;B9U4K5;Q95DY3;A9U8M5;Q6ENG7;Q9SBN9;Q6YN70;E0XD16;Q8M8T8;Q9TLL9;A9L9X3;A9L9Y6;Q95FX5;Q9TMQ1;A9L9T1;A9L9V1;A9L9Y8;A9L9V2;A9L9Y2;B3SHD4;A9L9W0;A9L9U2;A9L9V9;Q9SC27;Q9XQN7;A9L9S9;Q95FT4	421	53	CID		19.06	27.448		3	52	28	1	3714.76	-32.9957	7/405	pps_Arabidopsis_trypsin_rep4.mgf
Q95FJ1	46.99	28	22	481	51.8592	5.31299	1257.33	ATP synthase beta subunit (Fragment) OS=Terminalia catappa GN=atpB PE=3 SV=1 - [Q95FJ1_TERCT]
	Confidence Icon	Sequence	Protein Accessions	# Proteins	# Protein Groups	Activation Type	Modifications	IonScore	Exp Value	Δ Score	Rank	Identity High	Homology Threshold	Charge	m/z [Da]	ΔM [ppm]	Ions Matched	Spectrum File
	High	DTLGQEINVTcEVQQLLGNNR	Q95FJ1;E1UZH9;P19366;Q95FW4;D7KRE0	24	5	CID	C11(Carbamidomethyl)	197.62	4.39659e-17	0	2	52		1	2401.14	-17.4981	19/223	pps_Arabidopsis_trypsin_rep4.mgf
	High	YKELQDIIAILGLDELSEEDR	O98766;Q9TLK6;Q9MTW0;Q95FJ1;Q9MU12;Q9MT57;Q9MRM9;Q9MRK7;Q9BA74;Q9MRM6;Q95FR1;Q9XQY8;Q9MU01;Q9MRK1;Q29VB8;Q9XQX8;Q9XQN1;Q9MTV9;Q95FT8;Q95FL9;Q67H63;Q6EYX5;B7S4Q6;O98424;Q95FI1;Q9XQY1;Q3L1L0;A2T5L5;Q9TLJ8;Q9TLL5;Q9TLK3;Q9MT58;Q95FM8;Q9FF03;Q71N61;Q29VB2;E1UZH9;Q9MRJ8;Q95AN2;Q9MTU5;Q9MTZ8;Q67H60;Q3ZU72;Q9GET4;Q9MW35;Q9TMV2;O98523;O98492;Q8HT82;Q93Y44;B7S4P3;C0J3J3;O98408;Q8MBH7;Q9MRF4;Q9MRG7;Q9XQI9;…	3355	224	CID		179.31	3.17472e-15		7	53		1	2462.25	-6.24487	17/233	pps_Arabidopsis_trypsin_rep4.mgf
	High	DVNEQDVLLFIDNIFR	Q9TLK6;Q9MTW0;Q95FJ1;Q9MU12;Q9MT57;Q9BA74;Q9MRM6;Q95FR1;Q9XQY8;Q9MU01;Q9MRK1;Q29VB8;Q9XQX8;Q9MTU3;Q9XQN1;Q9MTV9;Q95FT8;Q95FL9;Q67H63;Q6EYX5;Q95FI1;Q67H82;Q3L1L0;A2T5L5;Q9TLJ8;Q9TLK3;Q9MT58;Q95FM8;Q9FF03;E1UZH9;Q9MRJ8;Q9GI23;Q95AN2;Q9MTU5;Q9MTZ8;Q67H60;Q3ZU72;A8ASI2;Q9GET4;Q9MW35;Q9TMV2;O98523;O98492;Q8HT82;Q93Y44;A8ASH2;B7S4P3;C0J3J3;Q8MBL0;Q95FM7;Q9MRF4;Q9MRG7;Q9XQI9;Q67H80;Q29S89;Q257C7;A0AR40;…	2339	186	CID		172.19	1.24525e-14		3	52		1	1950.15	76.8888	15/172	pps_Arabidopsis_trypsin_rep4.mgf
	High	DVNEQDVLLFIDNIFR	Q9TLK6;Q9MTW0;Q95FJ1;Q9MU12;Q9MT57;Q9BA74;Q9MRM6;Q95FR1;Q9XQY8;Q9MU01;Q9MRK1;Q29VB8;Q9XQX8;Q9MTU3;Q9XQN1;Q9MTV9;Q95FT8;Q95FL9;Q67H63;Q6EYX5;Q95FI1;Q67H82;Q3L1L0;A2T5L5;Q9TLJ8;Q9TLK3;Q9MT58;Q95FM8;Q9FF03;E1UZH9;Q9MRJ8;Q9GI23;Q95AN2;Q9MTU5;Q9MTZ8;Q67H60;Q3ZU72;A8ASI2;Q9GET4;Q9MW35;Q9TMV2;O98523;O98492;Q8HT82;Q93Y44;A8ASH2;B7S4P3;C0J3J3;Q8MBL0;Q95FM7;Q9MRF4;Q9MRG7;Q9XQI9;Q67H80;Q29S89;Q257C7;A0AR40;…	2339	186	CID		142.96	1.38679e-11		3	53		1	1950.02	11.7688	15/172	pps_Arabidopsis_trypsin_rep4.mgf
	High	GIYPAVDPLDSTSTMLQPR	O98766;Q9TLK6;Q9MTW0;Q95FJ1;Q8SLS8;Q9MU12;Q9MT57;Q9MRM9;Q9MRK7;Q9BA74;Q9MRM6;Q95FR1;Q9XQY8;Q9MU01;Q9MRK1;O98770;Q29VB8;Q9XQX8;Q9MTU3;Q9XQN1;Q9MTV9;Q95FT8;Q95FL9;Q67H63;Q6EYX5;B7S4Q6;O98424;Q95FI1;Q9XQY1;Q67H82;Q3L1L0;A2T5L5;Q9TLJ8;Q9TLL5;Q95FM8;Q9FF03;Q71N61;Q29VB2;E1UZH9;Q9TLL3;Q9MRJ8;Q9GI23;Q95AN2;Q9MTU5;Q9MTZ8;Q67H60;Q3ZU72;A8ASI2;Q9GET4;Q9MW35;Q9TMV2;O98523;O98492;Q8HT82;Q93Y44;A8ASH2;B7S4P3;…	2265	218	CID		128.89	3.56635e-10		2	53		1	2061.07	18.0049	14/167	pps_Arabidopsis_trypsin_rep4.mgf
	High	LSIFETGIKVVDLLAPYR	O98766;Q9TLK6;Q9MTW0;Q95FJ1;Q8SLS8;Q9MU12;Q9MT57;Q9MRM9;Q95FR1;Q9XQY8;Q9MU01;Q9MRK1;O98770;Q29VB8;Q9XQX8;Q95FT8;Q95FL9;B7S4Q6;O98424;Q95FI1;Q67H82;A2T5L5;Q9TLL5;Q9TLK3;Q9MT58;Q95FM8;Q9FF03;Q71N61;Q29VB2;E1UZH9;Q9MRJ8;Q9GI23;Q95AN2;Q9MTU5;Q9MTZ8;Q67H60;Q3ZU72;A8ASI2;Q9GET4;Q9MW35;Q9TMV2;O98523;O98492;Q8HT82;Q93Y44;A8ASH2;B7S4P3;C0J3J3;O98408;Q8MBL0;Q95FM7;Q8MBH7;Q9MRF4;Q9MRG7;Q9XQI9;Q67H80;Q29S89;…	3727	228	CID		117.4	3.92801e-09	0	2	52		1	2034.19	11.6109	14/180	pps_Arabidopsis_trypsin_rep4.mgf
	High	FVQAGSEVSALLGR	O98766;Q9TLK6;Q9MTW0;Q95FJ1;Q8SLS8;Q9MU12;Q9MRM9;Q9MRK7;Q9BA74;Q9MRM6;Q95FR1;Q9XQY8;Q9MU01;Q9MRK1;O98770;Q29VB8;Q9XQX8;Q9MTU3;Q9XQN1;Q9MTV9;Q95FT8;Q95FL9;Q67H63;B7S4Q6;O98424;Q67H82;Q3L1L0;A2T5L5;Q9TLL5;Q9TLK3;Q9MT58;Q95FM8;Q9FF03;Q71N61;Q29VB2;E1UZH9;Q9MRJ8;Q9GI23;Q95AN2;Q9MTU5;Q67H60;Q3ZU72;A8ASI2;Q9MW35;Q9TMV2;O98523;O98492;Q8HT82;B7S4P3;C0J3J3;O98408;Q8MBL0;Q95FM7;Q8MBH7;Q9MRF4;Q9MRG7;Q9XQI9;…	3906	267	CID		113.14	1.17658e-08		2	52		1	1433.81	25.8883	12/137	pps_Arabidopsis_trypsin_rep4.mgf
	High	VALVYGQMNEPPGAR	Q9TLK6;Q9MTW0;Q95FJ1;Q9MU12;Q9MT57;Q9MRM9;Q9MRK7;Q9BA74;Q9MRM6;Q95FR1;Q9XQY8;Q9MU01;Q9MRK1;O98770;Q29VB8;Q9XQX8;Q9MTU3;Q9XQN1;Q9MTV9;Q95FT8;Q95FL9;Q67H63;Q6EYX5;B7S4Q6;O98424;Q95FI1;Q9XQY1;Q67H82;A2T5L5;Q9TLJ8;Q9TLL5;Q9TLK3;Q9MT58;Q95FM8;Q9FF03;Q71N61;E1UZH9;Q9TLL3;Q9GI23;Q95AN2;Q9MTU5;Q9MTZ8;Q67H60;A8ASI2;Q9GET4;Q9MW35;Q9TMV2;O98523;O98492;Q8HT82;Q93Y44;A8ASH2;B7S4P3;C0J3J3;O98408;Q8MBL0;Q95FM7;…	4104	269	CID		108.43	3.91415e-08		4	53		1	1601.83	9.97531	11/133	pps_Arabidopsis_trypsin_rep4.mgf
	High	ELQDIIAILGLDELSEEDR	O98766;Q9TLK6;Q9MTW0;Q95FJ1;Q9MU12;Q9MT57;Q9MRM9;Q9MRK7;Q9BA74;Q9MRM6;Q95FR1;Q9XQY8;Q9MU01;Q9MRK1;Q29VB8;Q9XQX8;Q9XQN1;Q9MTV9;Q95FT8;Q95FL9;Q67H63;Q6EYX5;B7S4Q6;O98424;Q95FI1;Q9XQY1;Q3L1L0;A2T5L5;Q9TLJ8;Q9TLL5;Q9TLK3;Q9MT58;Q95FM8;Q9FF03;Q71N61;Q29VB2;E1UZH9;Q9MRJ8;Q95AN2;Q9MTU5;Q9MTZ8;Q67H60;Q3ZU72;Q9GET4;Q9MW35;Q9TMV2;O98523;O98492;Q8HT82;Q93Y44;B7S4P3;C0J3J3;O98408;Q8MBH7;Q9MRF4;Q9MRG7;Q9XQI9;…	3363	225	CID		108.21	4.06838e-08		8	53		1	2171.13	8.92585	18/211	pps_Arabidopsis_trypsin_rep4.mgf
	High	TVLIMELINNIAK	O98766;Q9TLK6;Q9MTW0;Q95FJ1;Q8SLS8;Q9MU12;Q9MT57;Q9MRM9;Q9MRK7;Q9BA74;Q9MRM6;Q95FR1;Q9MU01;Q9MRK1;O98770;Q9XQX8;Q9MTU3;Q9MTV9;Q95FT8;Q95FL9;Q67H63;Q6EYX5;B7S4Q6;O98424;Q9XQY1;Q67H82;A2T5L5;Q9TLJ8;Q9TLL5;Q9TLK3;Q9MT58;Q95FM8;Q9FF03;Q71N61;Q29VB2;E1UZH9;Q9TLL3;Q9MRJ8;Q95AN2;Q9MTU5;Q9MTZ8;Q3ZU72;A8ASI2;Q9GET4;Q9MW35;Q9TMV2;O98523;O98492;Q93Y44;A8ASH2;B7S4P3;C0J3J3;O98408;Q95FM7;Q8MBH7;Q9MRF4;Q9MRG7;…	3602	266	CID		107.41	4.50584e-08		4	52		1	1471.87	13.0845	10/121	pps_Arabidopsis_trypsin_rep4.mgf
	High	AHGGVSVFGGVGER	O98766;Q9TLK6;Q9MTW0;Q95FJ1;Q9MU12;Q9MT57;Q9MRM9;Q9BA74;Q9MRM6;Q95FR1;Q9XQY8;Q9MU01;Q9MRK1;O98770;Q29VB8;Q9XQX8;Q9MTU3;Q9XQN1;Q9MTV9;Q95FT8;Q95FL9;Q67H63;B7S4Q6;O98424;Q95FI1;Q9XQY1;Q67H82;A2T5L5;Q9TLJ8;Q9TLL5;Q9TLK3;Q9MT58;Q71N61;Q29VB2;E1UZH9;Q9MRJ8;Q9MTU5;Q9MTZ8;Q3ZU72;A8ASI2;Q9GET4;Q9TMV2;O98523;O98492;Q8HT82;Q93Y44;A8ASH2;B7S4P3;C0J3J3;O98408;Q95FM7;Q8MBH7;Q9MRF4;Q9MRG7;Q9XQI9;Q67H80;Q29S89;…	3365	247	CID		97.41	4.72361e-07	0	1	53	40	1	1328.71	29.262	12/119	pps_Arabidopsis_trypsin_rep4.mgf
	High	IAQIIGPVLDVAFPPGK	O98766;Q9TLK6;Q95FJ1;Q95FR1;Q9MU01;O98770;Q95FT8;Q6EYX5;Q67H82;Q9TLL5;Q95FM8;Q9TLL3;Q95AN2;Q9MTZ8;Q3ZU72;A8ASI2;Q95FM7;Q67H80;Q29S89;Q5W4R8;Q95FQ1;Q29VB0;Q9MRL5;Q9MRN4;Q95FL6;C0J3L2;Q9MRA6;O98490;Q9TLJ7;Q95FS7;Q9MRL6;Q95FM3;Q9XQZ0;Q3ZU69;Q29VC3;A3KLS6;P19366;Q95DV0;Q9THU9;Q8WJG9;A9XUH0;Q8WJG8;Q9XQX3;Q29V89;Q95FV3;O98775;Q4KU64;A9QBY3;D7KRE0;Q95FQ5;Q4VN14	595	51	CID		92.92	1.26871e-06		2	52		1	1734.98	-21.4823	11/163	pps_Arabidopsis_trypsin_rep4.mgf
	High	YKELQDIIAILGLDELSEEDRLTVAR	O98766;Q9TLK6;Q9MTW0;Q95FJ1;Q9MU12;Q9MT57;Q9MRK7;Q9BA74;Q95FR1;Q9XQY8;Q9MU01;Q9MRK1;Q29VB8;Q9XQX8;Q9XQN1;Q9MTV9;Q95FT8;Q95FL9;Q67H63;Q6EYX5;B7S4Q6;O98424;Q9XQY1;Q3L1L0;A2T5L5;Q9TLJ8;Q9TLL5;Q9TLK3;Q9MT58;Q95FM8;Q9FF03;Q71N61;Q29VB2;E1UZH9;Q9MRJ8;Q95AN2;Q9MTU5;Q9MTZ8;Q67H60;Q3ZU72;Q9GET4;Q9MW35;Q9TMV2;O98523;O98492;Q93Y44;B7S4P3;C0J3J3;O98408;Q8MBH7;Q9MRF4;Q9MRG7;Q9XQI9;Q67H80;Q29S89;Q257C7;A0AR40;…	2967	200	CID		87.69	4.41668e-06		7	53		1	3002.63	8.26545	15/291	pps_Arabidopsis_trypsin_rep4.mgf
	High	GRDTLGQEINVTcEVQQLLGNNR	Q95FJ1;E1UZH9;P19366;Q95FW4;D7KRE0	24	5	CID	C13(Carbamidomethyl)	80	2.56185e-05	0	2	52		1	2614.25	-20.2755	12/249	pps_Arabidopsis_trypsin_rep4.mgf
	High	ESGVINEQNIAESK	Q9TLK6;Q9MTW0;Q95FJ1;Q9MT57;Q9MRM9;Q9MRM6;Q9XQY8;Q9MU01;Q9MRK1;O98770;Q29VB8;Q9XQX8;Q9MTU3;Q9MTV9;O98424;Q95FI1;Q9XQY1;Q67H82;A2T5L5;Q9TLJ8;Q9TLL5;Q95FM8;E1UZH9;Q9TLL3;Q9MRJ8;Q3ZU72;A8ASI2;Q9MW35;O98523;O98492;C0J3J3;O98408;Q9MRF4;Q67H80;Q29S89;Q257C7;Q5W4R8;A7X7I3;Q8SLT5;Q95FQ1;Q29VB0;A3KLS5;C0J3I8;Q9MRU7;Q9TLJ9;Q95FW7;Q9MRA6;O98418;Q8SLS1;Q8SLS2;O98490;O98583;Q9XQY9;Q9MU29;Q9MTU8;Q9GI19;Q9XQY6;…	875	92	CID		78.89	3.31811e-05		7	52		1	1517.76	13.0269	11/145	pps_Arabidopsis_trypsin_rep4.mgf
	High	ELQDIIAILGLDELSEEDRLTVAR	O98766;Q9TLK6;Q9MTW0;Q95FJ1;Q9MU12;Q9MT57;Q9MRK7;Q9BA74;Q95FR1;Q9XQY8;Q9MU01;Q9MRK1;Q29VB8;Q9XQX8;Q9XQN1;Q9MTV9;Q95FT8;Q95FL9;Q67H63;Q6EYX5;B7S4Q6;O98424;Q9XQY1;Q3L1L0;A2T5L5;Q9TLJ8;Q9TLL5;Q9TLK3;Q9MT58;Q95FM8;Q9FF03;Q71N61;Q29VB2;E1UZH9;Q9MRJ8;Q95AN2;Q9MTU5;Q9MTZ8;Q67H60;Q3ZU72;Q9GET4;Q9MW35;Q9TMV2;O98523;O98492;Q93Y44;B7S4P3;C0J3J3;O98408;Q8MBH7;Q9MRF4;Q9MRG7;Q9XQI9;Q67H80;Q29S89;Q257C7;A0AR40;…	2972	201	CID		77.17	5.41909e-05		7	53		1	2711.42	-10.9947	12/269	pps_Arabidopsis_trypsin_rep4.mgf
	High	LSIFETGIKVVDLLAPYRR	O98766;Q9TLK6;Q9MTW0;Q95FJ1;Q8SLS8;Q9MU12;Q9MT57;Q9MRM9;Q95FR1;Q9XQY8;Q9MU01;Q9MRK1;O98770;Q29VB8;Q9XQX8;Q95FT8;Q95FL9;B7S4Q6;O98424;Q95FI1;Q67H82;A2T5L5;Q9TLL5;Q9TLK3;Q9MT58;Q95FM8;Q9FF03;Q71N61;Q29VB2;E1UZH9;Q9MRJ8;Q9GI23;Q95AN2;Q9MTU5;Q9MTZ8;Q67H60;Q3ZU72;A8ASI2;Q9GET4;Q9MW35;Q9TMV2;O98523;O98492;Q8HT82;Q93Y44;A8ASH2;B7S4P3;C0J3J3;O98408;Q8MBL0;Q95FM7;Q8MBH7;Q9MRF4;Q9MRG7;Q9XQI9;Q67H80;Q29S89;…	3721	227	CID		65.96	0.000488177		3	51		1	2190.29	12.6005	11/191	pps_Arabidopsis_trypsin_rep4.mgf
	High	VGLTALTMAEYFR	O98766;Q9TLK6;Q95FJ1;Q8SLS8;Q9MU12;Q9MT57;Q9MRM9;Q9MRK7;Q9BA74;Q9MRM6;Q95FR1;Q9XQY8;Q9MU01;Q9MRK1;O98770;Q29VB8;Q9XQX8;Q9MTU3;Q9XQN1;Q9MTV9;Q95FT8;Q95FL9;Q67H63;Q6EYX5;B7S4Q6;O98424;Q95FI1;Q9XQY1;Q67H82;Q3L1L0;A2T5L5;Q9TLJ8;Q9TLL5;Q9MT58;Q95FM8;Q9FF03;Q71N61;E1UZH9;Q9MRJ8;Q9GI23;Q95AN2;Q9MTU5;Q9MTZ8;Q67H60;Q3ZU72;A8ASI2;Q9GET4;Q9MW35;Q9TMV2;O98523;O98492;Q8HT82;Q93Y44;A8ASH2;B7S4P3;C0J3J3;O98408;…	3375	267	CID		65.69	0.00085289		2	53		1	1471.75	-8.51001	10/111	pps_Arabidopsis_trypsin_rep4.mgf
	High	DTLGQEINVTCEVQQLLGNNR	Q95FJ1;E1UZH9;P19366;Q95FW4;D7KRE0	24	5	CID		59.98	0.00253018		5	52		1	2344.11	-20.4134	11/223	pps_Arabidopsis_trypsin_rep4.mgf
	High	TVLImELINNIAK	O98766;Q9TLK6;Q9MTW0;Q95FJ1;Q8SLS8;Q9MU12;Q9MT57;Q9MRM9;Q9MRK7;Q9BA74;Q9MRM6;Q95FR1;Q9MU01;Q9MRK1;O98770;Q9XQX8;Q9MTU3;Q9MTV9;Q95FT8;Q95FL9;Q67H63;Q6EYX5;B7S4Q6;O98424;Q9XQY1;Q67H82;A2T5L5;Q9TLJ8;Q9TLL5;Q9TLK3;Q9MT58;Q95FM8;Q9FF03;Q71N61;Q29VB2;E1UZH9;Q9TLL3;Q9MRJ8;Q95AN2;Q9MTU5;Q9MTZ8;Q3ZU72;A8ASI2;Q9GET4;Q9MW35;Q9TMV2;O98523;O98492;Q93Y44;A8ASH2;B7S4P3;C0J3J3;O98408;Q95FM7;Q8MBH7;Q9MRF4;Q9MRG7;…	3602	266	CID	M5(Oxidation)	54.15	0.00989016		5	52		1	1487.86	8.83395	7/121	pps_Arabidopsis_trypsin_rep4.mgf
	Medium	VVDLLAPYR	O98766;Q9TLK6;Q9MTW0;Q95FJ1;Q8SLS8;Q9MU12;Q9MT57;Q9MRM9;Q95FR1;Q9XQY8;Q9MU01;Q9MRK1;O98770;Q29VB8;Q9XQX8;Q9XQN1;Q9MTV9;Q95FT8;Q95FL9;Q6EYX5;B7S4Q6;O98424;Q95FI1;Q67H82;A2T5L5;Q9TLL5;Q9TLK3;Q9MT58;Q95FM8;Q9FF03;Q71N61;Q29VB2;E1UZH9;Q9TLL3;Q9MRJ8;Q9GI23;Q95AN2;Q9MTU5;Q9MTZ8;Q67H60;Q3ZU72;A8ASI2;Q9GET4;Q9MW35;Q9TMV2;O98523;O98492;Q8HT82;Q93Y44;A8ASH2;B7S4P3;C0J3J3;O98408;Q8MBL0;Q95FM7;Q8MBH7;Q9MRF4;…	4078	266	CID		47.67	0.0398271		3	52	38	1	1045.63	24.8642	7/70	pps_Arabidopsis_trypsin_rep4.mgf
	Low	TVLImELINNIAK	O98766;Q9TLK6;Q9MTW0;Q95FJ1;Q8SLS8;Q9MU12;Q9MT57;Q9MRM9;Q9MRK7;Q9BA74;Q9MRM6;Q95FR1;Q9MU01;Q9MRK1;O98770;Q9XQX8;Q9MTU3;Q9MTV9;Q95FT8;Q95FL9;Q67H63;Q6EYX5;B7S4Q6;O98424;Q9XQY1;Q67H82;A2T5L5;Q9TLJ8;Q9TLL5;Q9TLK3;Q9MT58;Q95FM8;Q9FF03;Q71N61;Q29VB2;E1UZH9;Q9TLL3;Q9MRJ8;Q95AN2;Q9MTU5;Q9MTZ8;Q3ZU72;A8ASI2;Q9GET4;Q9MW35;Q9TMV2;O98523;O98492;Q93Y44;A8ASH2;B7S4P3;C0J3J3;O98408;Q95FM7;Q8MBH7;Q9MRF4;Q9MRG7;…	3602	266	CID	M5(Oxidation)	38.31	0.448231		5	53	44	1	1487.8	-34.8453	10/121	pps_Arabidopsis_trypsin_rep4.mgf
	Low	IAQIIGPVLDVAFPPGKMPNIYNALVVK	O98766;Q95FJ1;Q95FR1;Q9MU01;O98770;Q6EYX5;Q67H82;Q9TLL5;Q95FM8;Q9TLL3;Q95AN2;Q9MTZ8;Q3ZU72;A8ASI2;Q67H80;Q5W4R8;Q95FQ1;Q29VB0;Q9MRL5;Q9MRN4;O98490;Q9TLJ7;Q95FS7;Q9MRL6;Q3ZU69;Q29VC3;A3KLS6;P19366;Q95DV0;Q9THU9;Q8WJG9;A9XUH0;Q9XQX3;Q29V89;O98775;A9QBY3;D7KRE0;Q95FQ5;Q4VN14	468	39	CID		34.96	0.723187		3	52	43	1	2977.66	-11.5162	14/284	pps_Arabidopsis_trypsin_rep4.mgf
	Low	GIYPAVDPLDSTSTmLQPR	O98766;Q9TLK6;Q9MTW0;Q95FJ1;Q8SLS8;Q9MU12;Q9MT57;Q9MRM9;Q9MRK7;Q9BA74;Q9MRM6;Q95FR1;Q9XQY8;Q9MU01;Q9MRK1;O98770;Q29VB8;Q9XQX8;Q9MTU3;Q9XQN1;Q9MTV9;Q95FT8;Q95FL9;Q67H63;Q6EYX5;B7S4Q6;O98424;Q95FI1;Q9XQY1;Q67H82;Q3L1L0;A2T5L5;Q9TLJ8;Q9TLL5;Q95FM8;Q9FF03;Q71N61;Q29VB2;E1UZH9;Q9TLL3;Q9MRJ8;Q9GI23;Q95AN2;Q9MTU5;Q9MTZ8;Q67H60;Q3ZU72;A8ASI2;Q9GET4;Q9MW35;Q9TMV2;O98523;O98492;Q8HT82;Q93Y44;A8ASH2;B7S4P3;…	2265	218	CID	M15(Oxidation)	32.93	1.43654		2	53	37	1	2077.06	17.3507	7/167	pps_Arabidopsis_trypsin_rep4.mgf
	Low	VALVYGQmNEPPGAR	Q9TLK6;Q9MTW0;Q95FJ1;Q9MU12;Q9MT57;Q9MRM9;Q9MRK7;Q9BA74;Q9MRM6;Q95FR1;Q9XQY8;Q9MU01;Q9MRK1;O98770;Q29VB8;Q9XQX8;Q9MTU3;Q9XQN1;Q9MTV9;Q95FT8;Q95FL9;Q67H63;Q6EYX5;B7S4Q6;O98424;Q95FI1;Q9XQY1;Q67H82;A2T5L5;Q9TLJ8;Q9TLL5;Q9TLK3;Q9MT58;Q95FM8;Q9FF03;Q71N61;E1UZH9;Q9TLL3;Q9GI23;Q95AN2;Q9MTU5;Q9MTZ8;Q67H60;A8ASI2;Q9GET4;Q9MW35;Q9TMV2;O98523;O98492;Q8HT82;Q93Y44;A8ASH2;B7S4P3;C0J3J3;O98408;Q8MBL0;Q95FM7;…	4104	269	CID	M8(Oxidation)	30.49	2.42832		4	53	36	1	1617.81	0.337288	9/133	pps_Arabidopsis_trypsin_rep4.mgf
	Low	MPNIYNALVVK	O98766;Q9MTW0;Q95FJ1;Q8SLS8;Q9MU12;Q9MT57;Q9MRM9;Q9BA74;Q95FR1;Q9XQY8;Q9MU01;Q9MRK1;O98770;Q9XQX8;Q9XQN1;Q95FL9;Q6EYX5;B7S4Q6;Q67H82;Q3L1L0;A2T5L5;Q9TLJ8;Q9TLL5;Q95FM8;Q71N61;Q29VB2;E1UZH9;Q9TLL3;Q9GI23;Q95AN2;Q9MTZ8;Q67H60;Q3ZU72;A8ASI2;Q9GET4;Q9MW35;Q9TMV2;O98492;Q8HT82;A8ASH2;B7S4P3;C0J3J3;O98408;Q67H80;Q257C7;A0AR40;B8PRK4;B7S4V7;Q9MU78;O98412;Q5W4R8;A7X7I3;Q8SLT5;Q95FQ1;Q9MRR7;Q9BA90;Q95FK0;…	1809	152	CID		27.19	6.76079		3	54	43	1	1261.72	19.9153	15/108	pps_Arabidopsis_trypsin_rep4.mgf
	Low	VVDLLAPYRR	O98766;Q9TLK6;Q9MTW0;Q95FJ1;Q8SLS8;Q9MU12;Q9MT57;Q9MRM9;Q95FR1;Q9XQY8;Q9MU01;Q9MRK1;O98770;Q29VB8;Q9XQX8;Q9XQN1;Q9MTV9;Q95FT8;Q95FL9;Q6EYX5;B7S4Q6;O98424;Q95FI1;Q67H82;A2T5L5;Q9TLL5;Q9TLK3;Q9MT58;Q95FM8;Q9FF03;Q71N61;Q29VB2;E1UZH9;Q9TLL3;Q9MRJ8;Q9GI23;Q95AN2;Q9MTU5;Q9MTZ8;Q67H60;Q3ZU72;A8ASI2;Q9GET4;Q9MW35;Q9TMV2;O98523;O98492;Q8HT82;Q93Y44;A8ASH2;B7S4P3;C0J3J3;O98408;Q8MBL0;Q95FM7;Q8MBH7;Q9MRF4;…	4069	264	CID		26.61	4.612		3	52	38	1	1201.73	18.2061	11/81	pps_Arabidopsis_trypsin_rep4.mgf
	Low	TREGNDLYmEmK	O98766;Q9TLK6;Q95FJ1;Q9MU12;Q9MT57;Q9MRM9;Q9MRK7;Q9BA74;Q9MRM6;Q95FR1;Q9XQY8;Q9MU01;O98770;Q9XQX8;Q9MTU3;Q9XQN1;Q9MTV9;Q95FT8;Q95FL9;Q67H63;B7S4Q6;O98424;Q95FI1;Q9XQY1;Q67H82;A2T5L5;Q9TLJ8;Q9TLL5;Q9MT58;Q95FM8;Q9FF03;Q71N61;E1UZH9;Q9TLL3;Q9MRJ8;Q95AN2;Q9MTU5;Q9MTZ8;Q3ZU72;A8ASI2;Q9GET4;Q9MW35;Q9TMV2;O98492;Q8HT82;Q93Y44;A8ASH2;B7S4P3;C0J3J3;O98408;Q8MBL0;Q95FM7;Q8MBH7;Q9MRF4;Q9MRG7;Q9XQI9;Q67H80;…	3483	230	CID	M9(Oxidation), M11(Oxidation)	21.24	17.4861		2	52	35	1	1518.68	16.2106	5/128	pps_Arabidopsis_trypsin_rep4.mgf
Q9MU01	46.79	29	22	483	52.083	5.18604	1257.33	ATP synthase beta subunit (Fragment) OS=Quisqualis indica GN=atpB PE=3 SV=1 - [Q9MU01_QUIIN]
	Confidence Icon	Sequence	Protein Accessions	# Proteins	# Protein Groups	Activation Type	Modifications	IonScore	Exp Value	Δ Score	Rank	Identity High	Homology Threshold	Charge	m/z [Da]	ΔM [ppm]	Ions Matched	Spectrum File
	High	DTLGQxINVTcEVQQLLGNNR	Q9MU01	1	1	CID	X6(E), C11(Carbamidomethyl)	197.62	4.39659e-17		3	52		1	2401.14	-17.4981	19/223	pps_Arabidopsis_trypsin_rep4.mgf
	High	YKELQDIIAILGLDELSEEDR	O98766;Q9TLK6;Q9MTW0;Q95FJ1;Q9MU12;Q9MT57;Q9MRM9;Q9MRK7;Q9BA74;Q9MRM6;Q95FR1;Q9XQY8;Q9MU01;Q9MRK1;Q29VB8;Q9XQX8;Q9XQN1;Q9MTV9;Q95FT8;Q95FL9;Q67H63;Q6EYX5;B7S4Q6;O98424;Q95FI1;Q9XQY1;Q3L1L0;A2T5L5;Q9TLJ8;Q9TLL5;Q9TLK3;Q9MT58;Q95FM8;Q9FF03;Q71N61;Q29VB2;E1UZH9;Q9MRJ8;Q95AN2;Q9MTU5;Q9MTZ8;Q67H60;Q3ZU72;Q9GET4;Q9MW35;Q9TMV2;O98523;O98492;Q8HT82;Q93Y44;B7S4P3;C0J3J3;O98408;Q8MBH7;Q9MRF4;Q9MRG7;Q9XQI9;…	3355	224	CID		179.31	3.17472e-15		7	53		1	2462.25	-6.24487	17/233	pps_Arabidopsis_trypsin_rep4.mgf
	High	DVNEQDVLLFIDNIFR	Q9TLK6;Q9MTW0;Q95FJ1;Q9MU12;Q9MT57;Q9BA74;Q9MRM6;Q95FR1;Q9XQY8;Q9MU01;Q9MRK1;Q29VB8;Q9XQX8;Q9MTU3;Q9XQN1;Q9MTV9;Q95FT8;Q95FL9;Q67H63;Q6EYX5;Q95FI1;Q67H82;Q3L1L0;A2T5L5;Q9TLJ8;Q9TLK3;Q9MT58;Q95FM8;Q9FF03;E1UZH9;Q9MRJ8;Q9GI23;Q95AN2;Q9MTU5;Q9MTZ8;Q67H60;Q3ZU72;A8ASI2;Q9GET4;Q9MW35;Q9TMV2;O98523;O98492;Q8HT82;Q93Y44;A8ASH2;B7S4P3;C0J3J3;Q8MBL0;Q95FM7;Q9MRF4;Q9MRG7;Q9XQI9;Q67H80;Q29S89;Q257C7;A0AR40;…	2339	186	CID		172.19	1.24525e-14		3	52		1	1950.15	76.8888	15/172	pps_Arabidopsis_trypsin_rep4.mgf
	High	DVNEQDVLLFIDNIFR	Q9TLK6;Q9MTW0;Q95FJ1;Q9MU12;Q9MT57;Q9BA74;Q9MRM6;Q95FR1;Q9XQY8;Q9MU01;Q9MRK1;Q29VB8;Q9XQX8;Q9MTU3;Q9XQN1;Q9MTV9;Q95FT8;Q95FL9;Q67H63;Q6EYX5;Q95FI1;Q67H82;Q3L1L0;A2T5L5;Q9TLJ8;Q9TLK3;Q9MT58;Q95FM8;Q9FF03;E1UZH9;Q9MRJ8;Q9GI23;Q95AN2;Q9MTU5;Q9MTZ8;Q67H60;Q3ZU72;A8ASI2;Q9GET4;Q9MW35;Q9TMV2;O98523;O98492;Q8HT82;Q93Y44;A8ASH2;B7S4P3;C0J3J3;Q8MBL0;Q95FM7;Q9MRF4;Q9MRG7;Q9XQI9;Q67H80;Q29S89;Q257C7;A0AR40;…	2339	186	CID		142.96	1.38679e-11		3	53		1	1950.02	11.7688	15/172	pps_Arabidopsis_trypsin_rep4.mgf
	High	GIYPAVDPLDSTSTMLQPR	O98766;Q9TLK6;Q9MTW0;Q95FJ1;Q8SLS8;Q9MU12;Q9MT57;Q9MRM9;Q9MRK7;Q9BA74;Q9MRM6;Q95FR1;Q9XQY8;Q9MU01;Q9MRK1;O98770;Q29VB8;Q9XQX8;Q9MTU3;Q9XQN1;Q9MTV9;Q95FT8;Q95FL9;Q67H63;Q6EYX5;B7S4Q6;O98424;Q95FI1;Q9XQY1;Q67H82;Q3L1L0;A2T5L5;Q9TLJ8;Q9TLL5;Q95FM8;Q9FF03;Q71N61;Q29VB2;E1UZH9;Q9TLL3;Q9MRJ8;Q9GI23;Q95AN2;Q9MTU5;Q9MTZ8;Q67H60;Q3ZU72;A8ASI2;Q9GET4;Q9MW35;Q9TMV2;O98523;O98492;Q8HT82;Q93Y44;A8ASH2;B7S4P3;…	2265	218	CID		128.89	3.56635e-10		2	53		1	2061.07	18.0049	14/167	pps_Arabidopsis_trypsin_rep4.mgf
	High	LSIFETGIKVVDLLAPYR	O98766;Q9TLK6;Q9MTW0;Q95FJ1;Q8SLS8;Q9MU12;Q9MT57;Q9MRM9;Q95FR1;Q9XQY8;Q9MU01;Q9MRK1;O98770;Q29VB8;Q9XQX8;Q95FT8;Q95FL9;B7S4Q6;O98424;Q95FI1;Q67H82;A2T5L5;Q9TLL5;Q9TLK3;Q9MT58;Q95FM8;Q9FF03;Q71N61;Q29VB2;E1UZH9;Q9MRJ8;Q9GI23;Q95AN2;Q9MTU5;Q9MTZ8;Q67H60;Q3ZU72;A8ASI2;Q9GET4;Q9MW35;Q9TMV2;O98523;O98492;Q8HT82;Q93Y44;A8ASH2;B7S4P3;C0J3J3;O98408;Q8MBL0;Q95FM7;Q8MBH7;Q9MRF4;Q9MRG7;Q9XQI9;Q67H80;Q29S89;…	3727	228	CID		117.4	3.92801e-09	0	2	52		1	2034.19	11.6109	14/180	pps_Arabidopsis_trypsin_rep4.mgf
	High	FVQAGSEVSALLGR	O98766;Q9TLK6;Q9MTW0;Q95FJ1;Q8SLS8;Q9MU12;Q9MRM9;Q9MRK7;Q9BA74;Q9MRM6;Q95FR1;Q9XQY8;Q9MU01;Q9MRK1;O98770;Q29VB8;Q9XQX8;Q9MTU3;Q9XQN1;Q9MTV9;Q95FT8;Q95FL9;Q67H63;B7S4Q6;O98424;Q67H82;Q3L1L0;A2T5L5;Q9TLL5;Q9TLK3;Q9MT58;Q95FM8;Q9FF03;Q71N61;Q29VB2;E1UZH9;Q9MRJ8;Q9GI23;Q95AN2;Q9MTU5;Q67H60;Q3ZU72;A8ASI2;Q9MW35;Q9TMV2;O98523;O98492;Q8HT82;B7S4P3;C0J3J3;O98408;Q8MBL0;Q95FM7;Q8MBH7;Q9MRF4;Q9MRG7;Q9XQI9;…	3906	267	CID		113.14	1.17658e-08		2	52		1	1433.81	25.8883	12/137	pps_Arabidopsis_trypsin_rep4.mgf
	High	VALVYGQMNEPPGAR	Q9TLK6;Q9MTW0;Q95FJ1;Q9MU12;Q9MT57;Q9MRM9;Q9MRK7;Q9BA74;Q9MRM6;Q95FR1;Q9XQY8;Q9MU01;Q9MRK1;O98770;Q29VB8;Q9XQX8;Q9MTU3;Q9XQN1;Q9MTV9;Q95FT8;Q95FL9;Q67H63;Q6EYX5;B7S4Q6;O98424;Q95FI1;Q9XQY1;Q67H82;A2T5L5;Q9TLJ8;Q9TLL5;Q9TLK3;Q9MT58;Q95FM8;Q9FF03;Q71N61;E1UZH9;Q9TLL3;Q9GI23;Q95AN2;Q9MTU5;Q9MTZ8;Q67H60;A8ASI2;Q9GET4;Q9MW35;Q9TMV2;O98523;O98492;Q8HT82;Q93Y44;A8ASH2;B7S4P3;C0J3J3;O98408;Q8MBL0;Q95FM7;…	4104	269	CID		108.43	3.91415e-08		4	53		1	1601.83	9.97531	11/133	pps_Arabidopsis_trypsin_rep4.mgf
	High	ELQDIIAILGLDELSEEDR	O98766;Q9TLK6;Q9MTW0;Q95FJ1;Q9MU12;Q9MT57;Q9MRM9;Q9MRK7;Q9BA74;Q9MRM6;Q95FR1;Q9XQY8;Q9MU01;Q9MRK1;Q29VB8;Q9XQX8;Q9XQN1;Q9MTV9;Q95FT8;Q95FL9;Q67H63;Q6EYX5;B7S4Q6;O98424;Q95FI1;Q9XQY1;Q3L1L0;A2T5L5;Q9TLJ8;Q9TLL5;Q9TLK3;Q9MT58;Q95FM8;Q9FF03;Q71N61;Q29VB2;E1UZH9;Q9MRJ8;Q95AN2;Q9MTU5;Q9MTZ8;Q67H60;Q3ZU72;Q9GET4;Q9MW35;Q9TMV2;O98523;O98492;Q8HT82;Q93Y44;B7S4P3;C0J3J3;O98408;Q8MBH7;Q9MRF4;Q9MRG7;Q9XQI9;…	3363	225	CID		108.21	4.06838e-08		8	53		1	2171.13	8.92585	18/211	pps_Arabidopsis_trypsin_rep4.mgf
	High	TVLIMELINNIAK	O98766;Q9TLK6;Q9MTW0;Q95FJ1;Q8SLS8;Q9MU12;Q9MT57;Q9MRM9;Q9MRK7;Q9BA74;Q9MRM6;Q95FR1;Q9MU01;Q9MRK1;O98770;Q9XQX8;Q9MTU3;Q9MTV9;Q95FT8;Q95FL9;Q67H63;Q6EYX5;B7S4Q6;O98424;Q9XQY1;Q67H82;A2T5L5;Q9TLJ8;Q9TLL5;Q9TLK3;Q9MT58;Q95FM8;Q9FF03;Q71N61;Q29VB2;E1UZH9;Q9TLL3;Q9MRJ8;Q95AN2;Q9MTU5;Q9MTZ8;Q3ZU72;A8ASI2;Q9GET4;Q9MW35;Q9TMV2;O98523;O98492;Q93Y44;A8ASH2;B7S4P3;C0J3J3;O98408;Q95FM7;Q8MBH7;Q9MRF4;Q9MRG7;…	3602	266	CID		107.41	4.50584e-08		4	52		1	1471.87	13.0845	10/121	pps_Arabidopsis_trypsin_rep4.mgf
	High	AHGGVSVFGGVGER	O98766;Q9TLK6;Q9MTW0;Q95FJ1;Q9MU12;Q9MT57;Q9MRM9;Q9BA74;Q9MRM6;Q95FR1;Q9XQY8;Q9MU01;Q9MRK1;O98770;Q29VB8;Q9XQX8;Q9MTU3;Q9XQN1;Q9MTV9;Q95FT8;Q95FL9;Q67H63;B7S4Q6;O98424;Q95FI1;Q9XQY1;Q67H82;A2T5L5;Q9TLJ8;Q9TLL5;Q9TLK3;Q9MT58;Q71N61;Q29VB2;E1UZH9;Q9MRJ8;Q9MTU5;Q9MTZ8;Q3ZU72;A8ASI2;Q9GET4;Q9TMV2;O98523;O98492;Q8HT82;Q93Y44;A8ASH2;B7S4P3;C0J3J3;O98408;Q95FM7;Q8MBH7;Q9MRF4;Q9MRG7;Q9XQI9;Q67H80;Q29S89;…	3365	247	CID		97.41	4.72361e-07	0	1	53	40	1	1328.71	29.262	12/119	pps_Arabidopsis_trypsin_rep4.mgf
	High	IAQIIGPVLDVAFPPGK	O98766;Q9TLK6;Q95FJ1;Q95FR1;Q9MU01;O98770;Q95FT8;Q6EYX5;Q67H82;Q9TLL5;Q95FM8;Q9TLL3;Q95AN2;Q9MTZ8;Q3ZU72;A8ASI2;Q95FM7;Q67H80;Q29S89;Q5W4R8;Q95FQ1;Q29VB0;Q9MRL5;Q9MRN4;Q95FL6;C0J3L2;Q9MRA6;O98490;Q9TLJ7;Q95FS7;Q9MRL6;Q95FM3;Q9XQZ0;Q3ZU69;Q29VC3;A3KLS6;P19366;Q95DV0;Q9THU9;Q8WJG9;A9XUH0;Q8WJG8;Q9XQX3;Q29V89;Q95FV3;O98775;Q4KU64;A9QBY3;D7KRE0;Q95FQ5;Q4VN14	595	51	CID		92.92	1.26871e-06		2	52		1	1734.98	-21.4823	11/163	pps_Arabidopsis_trypsin_rep4.mgf
	High	YKELQDIIAILGLDELSEEDRLTVAR	O98766;Q9TLK6;Q9MTW0;Q95FJ1;Q9MU12;Q9MT57;Q9MRK7;Q9BA74;Q95FR1;Q9XQY8;Q9MU01;Q9MRK1;Q29VB8;Q9XQX8;Q9XQN1;Q9MTV9;Q95FT8;Q95FL9;Q67H63;Q6EYX5;B7S4Q6;O98424;Q9XQY1;Q3L1L0;A2T5L5;Q9TLJ8;Q9TLL5;Q9TLK3;Q9MT58;Q95FM8;Q9FF03;Q71N61;Q29VB2;E1UZH9;Q9MRJ8;Q95AN2;Q9MTU5;Q9MTZ8;Q67H60;Q3ZU72;Q9GET4;Q9MW35;Q9TMV2;O98523;O98492;Q93Y44;B7S4P3;C0J3J3;O98408;Q8MBH7;Q9MRF4;Q9MRG7;Q9XQI9;Q67H80;Q29S89;Q257C7;A0AR40;…	2967	200	CID		87.69	4.41668e-06		7	53		1	3002.63	8.26545	15/291	pps_Arabidopsis_trypsin_rep4.mgf
	High	GRDTLGQxINVTcEVQQLLGNNR	Q9MU01	1	1	CID	X8(E), C13(Carbamidomethyl)	80	2.56185e-05		3	52		1	2614.25	-20.2755	12/249	pps_Arabidopsis_trypsin_rep4.mgf
	High	ESGVINEQNIAESK	Q9TLK6;Q9MTW0;Q95FJ1;Q9MT57;Q9MRM9;Q9MRM6;Q9XQY8;Q9MU01;Q9MRK1;O98770;Q29VB8;Q9XQX8;Q9MTU3;Q9MTV9;O98424;Q95FI1;Q9XQY1;Q67H82;A2T5L5;Q9TLJ8;Q9TLL5;Q95FM8;E1UZH9;Q9TLL3;Q9MRJ8;Q3ZU72;A8ASI2;Q9MW35;O98523;O98492;C0J3J3;O98408;Q9MRF4;Q67H80;Q29S89;Q257C7;Q5W4R8;A7X7I3;Q8SLT5;Q95FQ1;Q29VB0;A3KLS5;C0J3I8;Q9MRU7;Q9TLJ9;Q95FW7;Q9MRA6;O98418;Q8SLS1;Q8SLS2;O98490;O98583;Q9XQY9;Q9MU29;Q9MTU8;Q9GI19;Q9XQY6;…	875	92	CID		78.89	3.31811e-05		7	52		1	1517.76	13.0269	11/145	pps_Arabidopsis_trypsin_rep4.mgf
	High	ELQDIIAILGLDELSEEDRLTVAR	O98766;Q9TLK6;Q9MTW0;Q95FJ1;Q9MU12;Q9MT57;Q9MRK7;Q9BA74;Q95FR1;Q9XQY8;Q9MU01;Q9MRK1;Q29VB8;Q9XQX8;Q9XQN1;Q9MTV9;Q95FT8;Q95FL9;Q67H63;Q6EYX5;B7S4Q6;O98424;Q9XQY1;Q3L1L0;A2T5L5;Q9TLJ8;Q9TLL5;Q9TLK3;Q9MT58;Q95FM8;Q9FF03;Q71N61;Q29VB2;E1UZH9;Q9MRJ8;Q95AN2;Q9MTU5;Q9MTZ8;Q67H60;Q3ZU72;Q9GET4;Q9MW35;Q9TMV2;O98523;O98492;Q93Y44;B7S4P3;C0J3J3;O98408;Q8MBH7;Q9MRF4;Q9MRG7;Q9XQI9;Q67H80;Q29S89;Q257C7;A0AR40;…	2972	201	CID		77.17	5.41909e-05		7	53		1	2711.42	-10.9947	12/269	pps_Arabidopsis_trypsin_rep4.mgf
	High	LSIFETGIKVVDLLAPYRR	O98766;Q9TLK6;Q9MTW0;Q95FJ1;Q8SLS8;Q9MU12;Q9MT57;Q9MRM9;Q95FR1;Q9XQY8;Q9MU01;Q9MRK1;O98770;Q29VB8;Q9XQX8;Q95FT8;Q95FL9;B7S4Q6;O98424;Q95FI1;Q67H82;A2T5L5;Q9TLL5;Q9TLK3;Q9MT58;Q95FM8;Q9FF03;Q71N61;Q29VB2;E1UZH9;Q9MRJ8;Q9GI23;Q95AN2;Q9MTU5;Q9MTZ8;Q67H60;Q3ZU72;A8ASI2;Q9GET4;Q9MW35;Q9TMV2;O98523;O98492;Q8HT82;Q93Y44;A8ASH2;B7S4P3;C0J3J3;O98408;Q8MBL0;Q95FM7;Q8MBH7;Q9MRF4;Q9MRG7;Q9XQI9;Q67H80;Q29S89;…	3721	227	CID		65.96	0.000488177		3	51		1	2190.29	12.6005	11/191	pps_Arabidopsis_trypsin_rep4.mgf
	High	VGLTALTMAEYFR	O98766;Q9TLK6;Q95FJ1;Q8SLS8;Q9MU12;Q9MT57;Q9MRM9;Q9MRK7;Q9BA74;Q9MRM6;Q95FR1;Q9XQY8;Q9MU01;Q9MRK1;O98770;Q29VB8;Q9XQX8;Q9MTU3;Q9XQN1;Q9MTV9;Q95FT8;Q95FL9;Q67H63;Q6EYX5;B7S4Q6;O98424;Q95FI1;Q9XQY1;Q67H82;Q3L1L0;A2T5L5;Q9TLJ8;Q9TLL5;Q9MT58;Q95FM8;Q9FF03;Q71N61;E1UZH9;Q9MRJ8;Q9GI23;Q95AN2;Q9MTU5;Q9MTZ8;Q67H60;Q3ZU72;A8ASI2;Q9GET4;Q9MW35;Q9TMV2;O98523;O98492;Q8HT82;Q93Y44;A8ASH2;B7S4P3;C0J3J3;O98408;…	3375	267	CID		65.69	0.00085289		2	53		1	1471.75	-8.51001	10/111	pps_Arabidopsis_trypsin_rep4.mgf
	High	DTLGQxINVTCEVQQLLGNNR	Q9MU01	1	1	CID	X6(E)	59.98	0.00253018		6	52		1	2344.11	-20.4134	11/223	pps_Arabidopsis_trypsin_rep4.mgf
	High	TVLImELINNIAK	O98766;Q9TLK6;Q9MTW0;Q95FJ1;Q8SLS8;Q9MU12;Q9MT57;Q9MRM9;Q9MRK7;Q9BA74;Q9MRM6;Q95FR1;Q9MU01;Q9MRK1;O98770;Q9XQX8;Q9MTU3;Q9MTV9;Q95FT8;Q95FL9;Q67H63;Q6EYX5;B7S4Q6;O98424;Q9XQY1;Q67H82;A2T5L5;Q9TLJ8;Q9TLL5;Q9TLK3;Q9MT58;Q95FM8;Q9FF03;Q71N61;Q29VB2;E1UZH9;Q9TLL3;Q9MRJ8;Q95AN2;Q9MTU5;Q9MTZ8;Q3ZU72;A8ASI2;Q9GET4;Q9MW35;Q9TMV2;O98523;O98492;Q93Y44;A8ASH2;B7S4P3;C0J3J3;O98408;Q95FM7;Q8MBH7;Q9MRF4;Q9MRG7;…	3602	266	CID	M5(Oxidation)	54.15	0.00989016		5	52		1	1487.86	8.83395	7/121	pps_Arabidopsis_trypsin_rep4.mgf
	Medium	VVDLLAPYR	O98766;Q9TLK6;Q9MTW0;Q95FJ1;Q8SLS8;Q9MU12;Q9MT57;Q9MRM9;Q95FR1;Q9XQY8;Q9MU01;Q9MRK1;O98770;Q29VB8;Q9XQX8;Q9XQN1;Q9MTV9;Q95FT8;Q95FL9;Q6EYX5;B7S4Q6;O98424;Q95FI1;Q67H82;A2T5L5;Q9TLL5;Q9TLK3;Q9MT58;Q95FM8;Q9FF03;Q71N61;Q29VB2;E1UZH9;Q9TLL3;Q9MRJ8;Q9GI23;Q95AN2;Q9MTU5;Q9MTZ8;Q67H60;Q3ZU72;A8ASI2;Q9GET4;Q9MW35;Q9TMV2;O98523;O98492;Q8HT82;Q93Y44;A8ASH2;B7S4P3;C0J3J3;O98408;Q8MBL0;Q95FM7;Q8MBH7;Q9MRF4;…	4078	266	CID		47.67	0.0398271		3	52	38	1	1045.63	24.8642	7/70	pps_Arabidopsis_trypsin_rep4.mgf
	Low	TVLImELINNIAK	O98766;Q9TLK6;Q9MTW0;Q95FJ1;Q8SLS8;Q9MU12;Q9MT57;Q9MRM9;Q9MRK7;Q9BA74;Q9MRM6;Q95FR1;Q9MU01;Q9MRK1;O98770;Q9XQX8;Q9MTU3;Q9MTV9;Q95FT8;Q95FL9;Q67H63;Q6EYX5;B7S4Q6;O98424;Q9XQY1;Q67H82;A2T5L5;Q9TLJ8;Q9TLL5;Q9TLK3;Q9MT58;Q95FM8;Q9FF03;Q71N61;Q29VB2;E1UZH9;Q9TLL3;Q9MRJ8;Q95AN2;Q9MTU5;Q9MTZ8;Q3ZU72;A8ASI2;Q9GET4;Q9MW35;Q9TMV2;O98523;O98492;Q93Y44;A8ASH2;B7S4P3;C0J3J3;O98408;Q95FM7;Q8MBH7;Q9MRF4;Q9MRG7;…	3602	266	CID	M5(Oxidation)	38.31	0.448231		5	53	44	1	1487.8	-34.8453	10/121	pps_Arabidopsis_trypsin_rep4.mgf
	Low	IAQIIGPVLDVAFPPGKMPNIYNALVVK	O98766;Q95FJ1;Q95FR1;Q9MU01;O98770;Q6EYX5;Q67H82;Q9TLL5;Q95FM8;Q9TLL3;Q95AN2;Q9MTZ8;Q3ZU72;A8ASI2;Q67H80;Q5W4R8;Q95FQ1;Q29VB0;Q9MRL5;Q9MRN4;O98490;Q9TLJ7;Q95FS7;Q9MRL6;Q3ZU69;Q29VC3;A3KLS6;P19366;Q95DV0;Q9THU9;Q8WJG9;A9XUH0;Q9XQX3;Q29V89;O98775;A9QBY3;D7KRE0;Q95FQ5;Q4VN14	468	39	CID		34.96	0.723187		3	52	43	1	2977.66	-11.5162	14/284	pps_Arabidopsis_trypsin_rep4.mgf
	Low	GIYPAVDPLDSTSTmLQPR	O98766;Q9TLK6;Q9MTW0;Q95FJ1;Q8SLS8;Q9MU12;Q9MT57;Q9MRM9;Q9MRK7;Q9BA74;Q9MRM6;Q95FR1;Q9XQY8;Q9MU01;Q9MRK1;O98770;Q29VB8;Q9XQX8;Q9MTU3;Q9XQN1;Q9MTV9;Q95FT8;Q95FL9;Q67H63;Q6EYX5;B7S4Q6;O98424;Q95FI1;Q9XQY1;Q67H82;Q3L1L0;A2T5L5;Q9TLJ8;Q9TLL5;Q95FM8;Q9FF03;Q71N61;Q29VB2;E1UZH9;Q9TLL3;Q9MRJ8;Q9GI23;Q95AN2;Q9MTU5;Q9MTZ8;Q67H60;Q3ZU72;A8ASI2;Q9GET4;Q9MW35;Q9TMV2;O98523;O98492;Q8HT82;Q93Y44;A8ASH2;B7S4P3;…	2265	218	CID	M15(Oxidation)	32.93	1.43654		2	53	37	1	2077.06	17.3507	7/167	pps_Arabidopsis_trypsin_rep4.mgf
	Low	GRDTLGQxINVTCEVQQLLGNNR	Q9MU01	1	1	CID	X8(W)	31.06	2.00703		10	52		1	2614.25	-26.1113	8/249	pps_Arabidopsis_trypsin_rep4.mgf
	Low	VALVYGQmNEPPGAR	Q9TLK6;Q9MTW0;Q95FJ1;Q9MU12;Q9MT57;Q9MRM9;Q9MRK7;Q9BA74;Q9MRM6;Q95FR1;Q9XQY8;Q9MU01;Q9MRK1;O98770;Q29VB8;Q9XQX8;Q9MTU3;Q9XQN1;Q9MTV9;Q95FT8;Q95FL9;Q67H63;Q6EYX5;B7S4Q6;O98424;Q95FI1;Q9XQY1;Q67H82;A2T5L5;Q9TLJ8;Q9TLL5;Q9TLK3;Q9MT58;Q95FM8;Q9FF03;Q71N61;E1UZH9;Q9TLL3;Q9GI23;Q95AN2;Q9MTU5;Q9MTZ8;Q67H60;A8ASI2;Q9GET4;Q9MW35;Q9TMV2;O98523;O98492;Q8HT82;Q93Y44;A8ASH2;B7S4P3;C0J3J3;O98408;Q8MBL0;Q95FM7;…	4104	269	CID	M8(Oxidation)	30.49	2.42832		4	53	36	1	1617.81	0.337288	9/133	pps_Arabidopsis_trypsin_rep4.mgf
	Low	MPNIYNALVVK	O98766;Q9MTW0;Q95FJ1;Q8SLS8;Q9MU12;Q9MT57;Q9MRM9;Q9BA74;Q95FR1;Q9XQY8;Q9MU01;Q9MRK1;O98770;Q9XQX8;Q9XQN1;Q95FL9;Q6EYX5;B7S4Q6;Q67H82;Q3L1L0;A2T5L5;Q9TLJ8;Q9TLL5;Q95FM8;Q71N61;Q29VB2;E1UZH9;Q9TLL3;Q9GI23;Q95AN2;Q9MTZ8;Q67H60;Q3ZU72;A8ASI2;Q9GET4;Q9MW35;Q9TMV2;O98492;Q8HT82;A8ASH2;B7S4P3;C0J3J3;O98408;Q67H80;Q257C7;A0AR40;B8PRK4;B7S4V7;Q9MU78;O98412;Q5W4R8;A7X7I3;Q8SLT5;Q95FQ1;Q9MRR7;Q9BA90;Q95FK0;…	1809	152	CID		27.19	6.76079		3	54	43	1	1261.72	19.9153	15/108	pps_Arabidopsis_trypsin_rep4.mgf
	Low	VVDLLAPYRR	O98766;Q9TLK6;Q9MTW0;Q95FJ1;Q8SLS8;Q9MU12;Q9MT57;Q9MRM9;Q95FR1;Q9XQY8;Q9MU01;Q9MRK1;O98770;Q29VB8;Q9XQX8;Q9XQN1;Q9MTV9;Q95FT8;Q95FL9;Q6EYX5;B7S4Q6;O98424;Q95FI1;Q67H82;A2T5L5;Q9TLL5;Q9TLK3;Q9MT58;Q95FM8;Q9FF03;Q71N61;Q29VB2;E1UZH9;Q9TLL3;Q9MRJ8;Q9GI23;Q95AN2;Q9MTU5;Q9MTZ8;Q67H60;Q3ZU72;A8ASI2;Q9GET4;Q9MW35;Q9TMV2;O98523;O98492;Q8HT82;Q93Y44;A8ASH2;B7S4P3;C0J3J3;O98408;Q8MBL0;Q95FM7;Q8MBH7;Q9MRF4;…	4069	264	CID		26.61	4.612		3	52	38	1	1201.73	18.2061	11/81	pps_Arabidopsis_trypsin_rep4.mgf
	Low	TREGNDLYmEmK	O98766;Q9TLK6;Q95FJ1;Q9MU12;Q9MT57;Q9MRM9;Q9MRK7;Q9BA74;Q9MRM6;Q95FR1;Q9XQY8;Q9MU01;O98770;Q9XQX8;Q9MTU3;Q9XQN1;Q9MTV9;Q95FT8;Q95FL9;Q67H63;B7S4Q6;O98424;Q95FI1;Q9XQY1;Q67H82;A2T5L5;Q9TLJ8;Q9TLL5;Q9MT58;Q95FM8;Q9FF03;Q71N61;E1UZH9;Q9TLL3;Q9MRJ8;Q95AN2;Q9MTU5;Q9MTZ8;Q3ZU72;A8ASI2;Q9GET4;Q9MW35;Q9TMV2;O98492;Q8HT82;Q93Y44;A8ASH2;B7S4P3;C0J3J3;O98408;Q8MBL0;Q95FM7;Q8MBH7;Q9MRF4;Q9MRG7;Q9XQI9;Q67H80;…	3483	230	CID	M9(Oxidation), M11(Oxidation)	21.24	17.4861		2	52	35	1	1518.68	16.2106	5/128	pps_Arabidopsis_trypsin_rep4.mgf
A2T5L5	56.34	28	22	465	50.1162	5.21143	1248.67	ATP synthase beta subunit (Fragment) OS=Styrax benzoin GN=atpB PE=3 SV=1 - [A2T5L5_9ERIC]
	Confidence Icon	Sequence	Protein Accessions	# Proteins	# Protein Groups	Activation Type	Modifications	IonScore	Exp Value	Δ Score	Rank	Identity High	Homology Threshold	Charge	m/z [Da]	ΔM [ppm]	Ions Matched	Spectrum File
	High	YKELQDIIAILGLDELSEEDR	O98766;Q9TLK6;Q9MTW0;Q95FJ1;Q9MU12;Q9MT57;Q9MRM9;Q9MRK7;Q9BA74;Q9MRM6;Q95FR1;Q9XQY8;Q9MU01;Q9MRK1;Q29VB8;Q9XQX8;Q9XQN1;Q9MTV9;Q95FT8;Q95FL9;Q67H63;Q6EYX5;B7S4Q6;O98424;Q95FI1;Q9XQY1;Q3L1L0;A2T5L5;Q9TLJ8;Q9TLL5;Q9TLK3;Q9MT58;Q95FM8;Q9FF03;Q71N61;Q29VB2;E1UZH9;Q9MRJ8;Q95AN2;Q9MTU5;Q9MTZ8;Q67H60;Q3ZU72;Q9GET4;Q9MW35;Q9TMV2;O98523;O98492;Q8HT82;Q93Y44;B7S4P3;C0J3J3;O98408;Q8MBH7;Q9MRF4;Q9MRG7;Q9XQI9;…	3355	224	CID		179.31	3.17472e-15		7	53		1	2462.25	-6.24487	17/233	pps_Arabidopsis_trypsin_rep4.mgf
	High	DVNEQDVLLFIDNIFR	Q9TLK6;Q9MTW0;Q95FJ1;Q9MU12;Q9MT57;Q9BA74;Q9MRM6;Q95FR1;Q9XQY8;Q9MU01;Q9MRK1;Q29VB8;Q9XQX8;Q9MTU3;Q9XQN1;Q9MTV9;Q95FT8;Q95FL9;Q67H63;Q6EYX5;Q95FI1;Q67H82;Q3L1L0;A2T5L5;Q9TLJ8;Q9TLK3;Q9MT58;Q95FM8;Q9FF03;E1UZH9;Q9MRJ8;Q9GI23;Q95AN2;Q9MTU5;Q9MTZ8;Q67H60;Q3ZU72;A8ASI2;Q9GET4;Q9MW35;Q9TMV2;O98523;O98492;Q8HT82;Q93Y44;A8ASH2;B7S4P3;C0J3J3;Q8MBL0;Q95FM7;Q9MRF4;Q9MRG7;Q9XQI9;Q67H80;Q29S89;Q257C7;A0AR40;…	2339	186	CID		172.19	1.24525e-14		3	52		1	1950.15	76.8888	15/172	pps_Arabidopsis_trypsin_rep4.mgf
	High	MPSAVGYQPTLSTEMGTLQER	Q9MRM6;Q9MTU3;O98424;Q3L1L0;A2T5L5;Q9TLL5;E1UZH9;Q9MTZ8;O98408;Q95FM7;Q257C7;A0AR40;Q9TMU6;O98412;Q29VB0;Q9MRL5;Q95FL6;Q8MBK2;Q8SLS2;Q67H62;Q9MTU8;C8YPI1;Q9GI19;Q9MRR6;Q95FM3;Q9MTZ4;Q9XQY2;Q9SC47;Q9MRW3;P19366;Q9MRG6;Q95FW9;Q9THU9;A9XUH0;Q3ZMJ5;Q8MBI2;A9QAU1;D7KRE0;Q8MBI0;E0XD31;Q8WH97;Q5YGM9;Q9SBN9;Q5UVH1;Q6YN70;Q09RD3;Q09RB6;A1XXL0;E0XD16;Q09RD9;Q95FL0;B2BI37;Q5UVF9;Q5YGJ5;Q5YGN7;Q9SC27;Q5YGK8;…	571	59	CID		166.59	6.04929e-14		2	53		1	2296.12	11.2793	18/221	pps_Arabidopsis_trypsin_rep4.mgf
	High	IFNVLGEPVDNLGPVDTR	O98766;Q9MTW0;Q8SLS8;Q9MU12;Q9MT57;Q9BA74;Q95FR1;Q9MRK1;O98770;Q29VB8;Q9MTU3;Q9XQN1;B7S4Q6;O98424;Q9XQY1;A2T5L5;Q9TLL5;Q9TLK3;Q9MT58;Q95FM8;Q71N61;Q29VB2;E1UZH9;Q67H60;Q3ZU72;A8ASI2;Q9GET4;Q9MW35;Q9TMV2;O98523;O98492;Q8HT82;A8ASH2;B7S4P3;Q9MRF4;Q9MRG7;Q257C7;A0AR40;B8PRK4;B7S4V7;Q9MU78;Q5W4R8;A7X7I3;Q8SLT5;Q9MRR7;Q9BA90;Q9MRU7;Q9MRL5;Q9MRN4;Q9TLJ9;O98595;Q95FL6;Q9MRA6;Q8SLS2;O98404;O98490;O98583;…	1261	106	CID		157.33	4.97305e-13		2	53		1	1955.04	7.48257	14/187	pps_Arabidopsis_trypsin_rep4.mgf
	High	DVNEQDVLLFIDNIFR	Q9TLK6;Q9MTW0;Q95FJ1;Q9MU12;Q9MT57;Q9BA74;Q9MRM6;Q95FR1;Q9XQY8;Q9MU01;Q9MRK1;Q29VB8;Q9XQX8;Q9MTU3;Q9XQN1;Q9MTV9;Q95FT8;Q95FL9;Q67H63;Q6EYX5;Q95FI1;Q67H82;Q3L1L0;A2T5L5;Q9TLJ8;Q9TLK3;Q9MT58;Q95FM8;Q9FF03;E1UZH9;Q9MRJ8;Q9GI23;Q95AN2;Q9MTU5;Q9MTZ8;Q67H60;Q3ZU72;A8ASI2;Q9GET4;Q9MW35;Q9TMV2;O98523;O98492;Q8HT82;Q93Y44;A8ASH2;B7S4P3;C0J3J3;Q8MBL0;Q95FM7;Q9MRF4;Q9MRG7;Q9XQI9;Q67H80;Q29S89;Q257C7;A0AR40;…	2339	186	CID		142.96	1.38679e-11		3	53		1	1950.02	11.7688	15/172	pps_Arabidopsis_trypsin_rep4.mgf
	High	GIYPAVDPLDSTSTMLQPR	O98766;Q9TLK6;Q9MTW0;Q95FJ1;Q8SLS8;Q9MU12;Q9MT57;Q9MRM9;Q9MRK7;Q9BA74;Q9MRM6;Q95FR1;Q9XQY8;Q9MU01;Q9MRK1;O98770;Q29VB8;Q9XQX8;Q9MTU3;Q9XQN1;Q9MTV9;Q95FT8;Q95FL9;Q67H63;Q6EYX5;B7S4Q6;O98424;Q95FI1;Q9XQY1;Q67H82;Q3L1L0;A2T5L5;Q9TLJ8;Q9TLL5;Q95FM8;Q9FF03;Q71N61;Q29VB2;E1UZH9;Q9TLL3;Q9MRJ8;Q9GI23;Q95AN2;Q9MTU5;Q9MTZ8;Q67H60;Q3ZU72;A8ASI2;Q9GET4;Q9MW35;Q9TMV2;O98523;O98492;Q8HT82;Q93Y44;A8ASH2;B7S4P3;…	2265	218	CID		128.89	3.56635e-10		2	53		1	2061.07	18.0049	14/167	pps_Arabidopsis_trypsin_rep4.mgf
	High	LSIFETGIKVVDLLAPYR	O98766;Q9TLK6;Q9MTW0;Q95FJ1;Q8SLS8;Q9MU12;Q9MT57;Q9MRM9;Q95FR1;Q9XQY8;Q9MU01;Q9MRK1;O98770;Q29VB8;Q9XQX8;Q95FT8;Q95FL9;B7S4Q6;O98424;Q95FI1;Q67H82;A2T5L5;Q9TLL5;Q9TLK3;Q9MT58;Q95FM8;Q9FF03;Q71N61;Q29VB2;E1UZH9;Q9MRJ8;Q9GI23;Q95AN2;Q9MTU5;Q9MTZ8;Q67H60;Q3ZU72;A8ASI2;Q9GET4;Q9MW35;Q9TMV2;O98523;O98492;Q8HT82;Q93Y44;A8ASH2;B7S4P3;C0J3J3;O98408;Q8MBL0;Q95FM7;Q8MBH7;Q9MRF4;Q9MRG7;Q9XQI9;Q67H80;Q29S89;…	3727	228	CID		117.4	3.92801e-09	0	2	52		1	2034.19	11.6109	14/180	pps_Arabidopsis_trypsin_rep4.mgf
	High	FVQAGSEVSALLGR	O98766;Q9TLK6;Q9MTW0;Q95FJ1;Q8SLS8;Q9MU12;Q9MRM9;Q9MRK7;Q9BA74;Q9MRM6;Q95FR1;Q9XQY8;Q9MU01;Q9MRK1;O98770;Q29VB8;Q9XQX8;Q9MTU3;Q9XQN1;Q9MTV9;Q95FT8;Q95FL9;Q67H63;B7S4Q6;O98424;Q67H82;Q3L1L0;A2T5L5;Q9TLL5;Q9TLK3;Q9MT58;Q95FM8;Q9FF03;Q71N61;Q29VB2;E1UZH9;Q9MRJ8;Q9GI23;Q95AN2;Q9MTU5;Q67H60;Q3ZU72;A8ASI2;Q9MW35;Q9TMV2;O98523;O98492;Q8HT82;B7S4P3;C0J3J3;O98408;Q8MBL0;Q95FM7;Q8MBH7;Q9MRF4;Q9MRG7;Q9XQI9;…	3906	267	CID		113.14	1.17658e-08		2	52		1	1433.81	25.8883	12/137	pps_Arabidopsis_trypsin_rep4.mgf
	High	VALVYGQMNEPPGAR	Q9TLK6;Q9MTW0;Q95FJ1;Q9MU12;Q9MT57;Q9MRM9;Q9MRK7;Q9BA74;Q9MRM6;Q95FR1;Q9XQY8;Q9MU01;Q9MRK1;O98770;Q29VB8;Q9XQX8;Q9MTU3;Q9XQN1;Q9MTV9;Q95FT8;Q95FL9;Q67H63;Q6EYX5;B7S4Q6;O98424;Q95FI1;Q9XQY1;Q67H82;A2T5L5;Q9TLJ8;Q9TLL5;Q9TLK3;Q9MT58;Q95FM8;Q9FF03;Q71N61;E1UZH9;Q9TLL3;Q9GI23;Q95AN2;Q9MTU5;Q9MTZ8;Q67H60;A8ASI2;Q9GET4;Q9MW35;Q9TMV2;O98523;O98492;Q8HT82;Q93Y44;A8ASH2;B7S4P3;C0J3J3;O98408;Q8MBL0;Q95FM7;…	4104	269	CID		108.43	3.91415e-08		4	53		1	1601.83	9.97531	11/133	pps_Arabidopsis_trypsin_rep4.mgf
	High	ELQDIIAILGLDELSEEDR	O98766;Q9TLK6;Q9MTW0;Q95FJ1;Q9MU12;Q9MT57;Q9MRM9;Q9MRK7;Q9BA74;Q9MRM6;Q95FR1;Q9XQY8;Q9MU01;Q9MRK1;Q29VB8;Q9XQX8;Q9XQN1;Q9MTV9;Q95FT8;Q95FL9;Q67H63;Q6EYX5;B7S4Q6;O98424;Q95FI1;Q9XQY1;Q3L1L0;A2T5L5;Q9TLJ8;Q9TLL5;Q9TLK3;Q9MT58;Q95FM8;Q9FF03;Q71N61;Q29VB2;E1UZH9;Q9MRJ8;Q95AN2;Q9MTU5;Q9MTZ8;Q67H60;Q3ZU72;Q9GET4;Q9MW35;Q9TMV2;O98523;O98492;Q8HT82;Q93Y44;B7S4P3;C0J3J3;O98408;Q8MBH7;Q9MRF4;Q9MRG7;Q9XQI9;…	3363	225	CID		108.21	4.06838e-08		8	53		1	2171.13	8.92585	18/211	pps_Arabidopsis_trypsin_rep4.mgf
	High	TVLIMELINNIAK	O98766;Q9TLK6;Q9MTW0;Q95FJ1;Q8SLS8;Q9MU12;Q9MT57;Q9MRM9;Q9MRK7;Q9BA74;Q9MRM6;Q95FR1;Q9MU01;Q9MRK1;O98770;Q9XQX8;Q9MTU3;Q9MTV9;Q95FT8;Q95FL9;Q67H63;Q6EYX5;B7S4Q6;O98424;Q9XQY1;Q67H82;A2T5L5;Q9TLJ8;Q9TLL5;Q9TLK3;Q9MT58;Q95FM8;Q9FF03;Q71N61;Q29VB2;E1UZH9;Q9TLL3;Q9MRJ8;Q95AN2;Q9MTU5;Q9MTZ8;Q3ZU72;A8ASI2;Q9GET4;Q9MW35;Q9TMV2;O98523;O98492;Q93Y44;A8ASH2;B7S4P3;C0J3J3;O98408;Q95FM7;Q8MBH7;Q9MRF4;Q9MRG7;…	3602	266	CID		107.41	4.50584e-08		4	52		1	1471.87	13.0845	10/121	pps_Arabidopsis_trypsin_rep4.mgf
	High	AHGGVSVFGGVGER	O98766;Q9TLK6;Q9MTW0;Q95FJ1;Q9MU12;Q9MT57;Q9MRM9;Q9BA74;Q9MRM6;Q95FR1;Q9XQY8;Q9MU01;Q9MRK1;O98770;Q29VB8;Q9XQX8;Q9MTU3;Q9XQN1;Q9MTV9;Q95FT8;Q95FL9;Q67H63;B7S4Q6;O98424;Q95FI1;Q9XQY1;Q67H82;A2T5L5;Q9TLJ8;Q9TLL5;Q9TLK3;Q9MT58;Q71N61;Q29VB2;E1UZH9;Q9MRJ8;Q9MTU5;Q9MTZ8;Q3ZU72;A8ASI2;Q9GET4;Q9TMV2;O98523;O98492;Q8HT82;Q93Y44;A8ASH2;B7S4P3;C0J3J3;O98408;Q95FM7;Q8MBH7;Q9MRF4;Q9MRG7;Q9XQI9;Q67H80;Q29S89;…	3365	247	CID		97.41	4.72361e-07	0	1	53	40	1	1328.71	29.262	12/119	pps_Arabidopsis_trypsin_rep4.mgf
	High	YKELQDIIAILGLDELSEEDRLTVAR	O98766;Q9TLK6;Q9MTW0;Q95FJ1;Q9MU12;Q9MT57;Q9MRK7;Q9BA74;Q95FR1;Q9XQY8;Q9MU01;Q9MRK1;Q29VB8;Q9XQX8;Q9XQN1;Q9MTV9;Q95FT8;Q95FL9;Q67H63;Q6EYX5;B7S4Q6;O98424;Q9XQY1;Q3L1L0;A2T5L5;Q9TLJ8;Q9TLL5;Q9TLK3;Q9MT58;Q95FM8;Q9FF03;Q71N61;Q29VB2;E1UZH9;Q9MRJ8;Q95AN2;Q9MTU5;Q9MTZ8;Q67H60;Q3ZU72;Q9GET4;Q9MW35;Q9TMV2;O98523;O98492;Q93Y44;B7S4P3;C0J3J3;O98408;Q8MBH7;Q9MRF4;Q9MRG7;Q9XQI9;Q67H80;Q29S89;Q257C7;A0AR40;…	2967	200	CID		87.69	4.41668e-06		7	53		1	3002.63	8.26545	15/291	pps_Arabidopsis_trypsin_rep4.mgf
	High	ESGVINEQNIAESK	Q9TLK6;Q9MTW0;Q95FJ1;Q9MT57;Q9MRM9;Q9MRM6;Q9XQY8;Q9MU01;Q9MRK1;O98770;Q29VB8;Q9XQX8;Q9MTU3;Q9MTV9;O98424;Q95FI1;Q9XQY1;Q67H82;A2T5L5;Q9TLJ8;Q9TLL5;Q95FM8;E1UZH9;Q9TLL3;Q9MRJ8;Q3ZU72;A8ASI2;Q9MW35;O98523;O98492;C0J3J3;O98408;Q9MRF4;Q67H80;Q29S89;Q257C7;Q5W4R8;A7X7I3;Q8SLT5;Q95FQ1;Q29VB0;A3KLS5;C0J3I8;Q9MRU7;Q9TLJ9;Q95FW7;Q9MRA6;O98418;Q8SLS1;Q8SLS2;O98490;O98583;Q9XQY9;Q9MU29;Q9MTU8;Q9GI19;Q9XQY6;…	875	92	CID		78.89	3.31811e-05		7	52		1	1517.76	13.0269	11/145	pps_Arabidopsis_trypsin_rep4.mgf
	High	ELQDIIAILGLDELSEEDRLTVAR	O98766;Q9TLK6;Q9MTW0;Q95FJ1;Q9MU12;Q9MT57;Q9MRK7;Q9BA74;Q95FR1;Q9XQY8;Q9MU01;Q9MRK1;Q29VB8;Q9XQX8;Q9XQN1;Q9MTV9;Q95FT8;Q95FL9;Q67H63;Q6EYX5;B7S4Q6;O98424;Q9XQY1;Q3L1L0;A2T5L5;Q9TLJ8;Q9TLL5;Q9TLK3;Q9MT58;Q95FM8;Q9FF03;Q71N61;Q29VB2;E1UZH9;Q9MRJ8;Q95AN2;Q9MTU5;Q9MTZ8;Q67H60;Q3ZU72;Q9GET4;Q9MW35;Q9TMV2;O98523;O98492;Q93Y44;B7S4P3;C0J3J3;O98408;Q8MBH7;Q9MRF4;Q9MRG7;Q9XQI9;Q67H80;Q29S89;Q257C7;A0AR40;…	2972	201	CID		77.17	5.41909e-05		7	53		1	2711.42	-10.9947	12/269	pps_Arabidopsis_trypsin_rep4.mgf
	High	LSIFETGIKVVDLLAPYRR	O98766;Q9TLK6;Q9MTW0;Q95FJ1;Q8SLS8;Q9MU12;Q9MT57;Q9MRM9;Q95FR1;Q9XQY8;Q9MU01;Q9MRK1;O98770;Q29VB8;Q9XQX8;Q95FT8;Q95FL9;B7S4Q6;O98424;Q95FI1;Q67H82;A2T5L5;Q9TLL5;Q9TLK3;Q9MT58;Q95FM8;Q9FF03;Q71N61;Q29VB2;E1UZH9;Q9MRJ8;Q9GI23;Q95AN2;Q9MTU5;Q9MTZ8;Q67H60;Q3ZU72;A8ASI2;Q9GET4;Q9MW35;Q9TMV2;O98523;O98492;Q8HT82;Q93Y44;A8ASH2;B7S4P3;C0J3J3;O98408;Q8MBL0;Q95FM7;Q8MBH7;Q9MRF4;Q9MRG7;Q9XQI9;Q67H80;Q29S89;…	3721	227	CID		65.96	0.000488177		3	51		1	2190.29	12.6005	11/191	pps_Arabidopsis_trypsin_rep4.mgf
	High	VGLTALTMAEYFR	O98766;Q9TLK6;Q95FJ1;Q8SLS8;Q9MU12;Q9MT57;Q9MRM9;Q9MRK7;Q9BA74;Q9MRM6;Q95FR1;Q9XQY8;Q9MU01;Q9MRK1;O98770;Q29VB8;Q9XQX8;Q9MTU3;Q9XQN1;Q9MTV9;Q95FT8;Q95FL9;Q67H63;Q6EYX5;B7S4Q6;O98424;Q95FI1;Q9XQY1;Q67H82;Q3L1L0;A2T5L5;Q9TLJ8;Q9TLL5;Q9MT58;Q95FM8;Q9FF03;Q71N61;E1UZH9;Q9MRJ8;Q9GI23;Q95AN2;Q9MTU5;Q9MTZ8;Q67H60;Q3ZU72;A8ASI2;Q9GET4;Q9MW35;Q9TMV2;O98523;O98492;Q8HT82;Q93Y44;A8ASH2;B7S4P3;C0J3J3;O98408;…	3375	267	CID		65.69	0.00085289		2	53		1	1471.75	-8.51001	10/111	pps_Arabidopsis_trypsin_rep4.mgf
	High	TVLImELINNIAK	O98766;Q9TLK6;Q9MTW0;Q95FJ1;Q8SLS8;Q9MU12;Q9MT57;Q9MRM9;Q9MRK7;Q9BA74;Q9MRM6;Q95FR1;Q9MU01;Q9MRK1;O98770;Q9XQX8;Q9MTU3;Q9MTV9;Q95FT8;Q95FL9;Q67H63;Q6EYX5;B7S4Q6;O98424;Q9XQY1;Q67H82;A2T5L5;Q9TLJ8;Q9TLL5;Q9TLK3;Q9MT58;Q95FM8;Q9FF03;Q71N61;Q29VB2;E1UZH9;Q9TLL3;Q9MRJ8;Q95AN2;Q9MTU5;Q9MTZ8;Q3ZU72;A8ASI2;Q9GET4;Q9MW35;Q9TMV2;O98523;O98492;Q93Y44;A8ASH2;B7S4P3;C0J3J3;O98408;Q95FM7;Q8MBH7;Q9MRF4;Q9MRG7;…	3602	266	CID	M5(Oxidation)	54.15	0.00989016		5	52		1	1487.86	8.83395	7/121	pps_Arabidopsis_trypsin_rep4.mgf
	Medium	KGSITSIQAVYVPADDLTDPAPATTFAHLDATTVLSR	O98770;Q29VB8;Q9MTV9;A2T5L5;Q29VB2;Q9MW35;O98408;Q9MU78;O98412;Q95D38;O98404;Q9MRL6;Q29VC3;C7SLZ3;P19366;Q95FW4;Q95FW9;Q9THU9;Q9S6Z4;Q8MFY0;D7KRE0;Q8MFX1;E0XD31;Q8MFX9;B9U4L6;B9U4K5;Q95DY3;A9U8M5;Q6ENG7;Q9SBN9;Q6YN70;E0XD16;Q8M8T8;Q9TLL9;A9L9X3;A9L9Y6;Q95FX5;Q9TMQ1;A9L9T1;A9L9V1;A9L9Y8;A9L9V2;A9L9Y2;B3SHD4;A9L9W0;A9L9U2;A9L9V9;Q9SC27;Q9XQN7;A9L9S9;Q95FT4	402	51	CID		51.01	0.0174869		3	52		1	3842.84	-37.3009	10/427	pps_Arabidopsis_trypsin_rep4.mgf
	Medium	VVDLLAPYR	O98766;Q9TLK6;Q9MTW0;Q95FJ1;Q8SLS8;Q9MU12;Q9MT57;Q9MRM9;Q95FR1;Q9XQY8;Q9MU01;Q9MRK1;O98770;Q29VB8;Q9XQX8;Q9XQN1;Q9MTV9;Q95FT8;Q95FL9;Q6EYX5;B7S4Q6;O98424;Q95FI1;Q67H82;A2T5L5;Q9TLL5;Q9TLK3;Q9MT58;Q95FM8;Q9FF03;Q71N61;Q29VB2;E1UZH9;Q9TLL3;Q9MRJ8;Q9GI23;Q95AN2;Q9MTU5;Q9MTZ8;Q67H60;Q3ZU72;A8ASI2;Q9GET4;Q9MW35;Q9TMV2;O98523;O98492;Q8HT82;Q93Y44;A8ASH2;B7S4P3;C0J3J3;O98408;Q8MBL0;Q95FM7;Q8MBH7;Q9MRF4;…	4078	266	CID		47.67	0.0398271		3	52	38	1	1045.63	24.8642	7/70	pps_Arabidopsis_trypsin_rep4.mgf
	Low	mPSAVGYQPTLSTEMGTLQER	Q9MRM6;Q9MTU3;O98424;Q3L1L0;A2T5L5;Q9TLL5;E1UZH9;Q9MTZ8;O98408;Q95FM7;Q257C7;A0AR40;Q9TMU6;O98412;Q29VB0;Q9MRL5;Q95FL6;Q8MBK2;Q8SLS2;Q67H62;Q9MTU8;C8YPI1;Q9GI19;Q9MRR6;Q95FM3;Q9MTZ4;Q9XQY2;Q9SC47;Q9MRW3;P19366;Q9MRG6;Q95FW9;Q9THU9;A9XUH0;Q3ZMJ5;Q8MBI2;A9QAU1;D7KRE0;Q8MBI0;E0XD31;Q8WH97;Q5YGM9;Q9SBN9;Q5UVH1;Q6YN70;Q09RD3;Q09RB6;A1XXL0;E0XD16;Q09RD9;Q95FL0;B2BI37;Q5UVF9;Q5YGJ5;Q5YGN7;Q9SC27;Q5YGK8;…	571	59	CID	M1(Oxidation)	39.32	0.298947		2	52		1	2312.1	5.76315	7/221	pps_Arabidopsis_trypsin_rep4.mgf
	Low	TVLImELINNIAK	O98766;Q9TLK6;Q9MTW0;Q95FJ1;Q8SLS8;Q9MU12;Q9MT57;Q9MRM9;Q9MRK7;Q9BA74;Q9MRM6;Q95FR1;Q9MU01;Q9MRK1;O98770;Q9XQX8;Q9MTU3;Q9MTV9;Q95FT8;Q95FL9;Q67H63;Q6EYX5;B7S4Q6;O98424;Q9XQY1;Q67H82;A2T5L5;Q9TLJ8;Q9TLL5;Q9TLK3;Q9MT58;Q95FM8;Q9FF03;Q71N61;Q29VB2;E1UZH9;Q9TLL3;Q9MRJ8;Q95AN2;Q9MTU5;Q9MTZ8;Q3ZU72;A8ASI2;Q9GET4;Q9MW35;Q9TMV2;O98523;O98492;Q93Y44;A8ASH2;B7S4P3;C0J3J3;O98408;Q95FM7;Q8MBH7;Q9MRF4;Q9MRG7;…	3602	266	CID	M5(Oxidation)	38.31	0.448231		5	53	44	1	1487.8	-34.8453	10/121	pps_Arabidopsis_trypsin_rep4.mgf
	Low	GIYPAVDPLDSTSTmLQPR	O98766;Q9TLK6;Q9MTW0;Q95FJ1;Q8SLS8;Q9MU12;Q9MT57;Q9MRM9;Q9MRK7;Q9BA74;Q9MRM6;Q95FR1;Q9XQY8;Q9MU01;Q9MRK1;O98770;Q29VB8;Q9XQX8;Q9MTU3;Q9XQN1;Q9MTV9;Q95FT8;Q95FL9;Q67H63;Q6EYX5;B7S4Q6;O98424;Q95FI1;Q9XQY1;Q67H82;Q3L1L0;A2T5L5;Q9TLJ8;Q9TLL5;Q95FM8;Q9FF03;Q71N61;Q29VB2;E1UZH9;Q9TLL3;Q9MRJ8;Q9GI23;Q95AN2;Q9MTU5;Q9MTZ8;Q67H60;Q3ZU72;A8ASI2;Q9GET4;Q9MW35;Q9TMV2;O98523;O98492;Q8HT82;Q93Y44;A8ASH2;B7S4P3;…	2265	218	CID	M15(Oxidation)	32.93	1.43654		2	53	37	1	2077.06	17.3507	7/167	pps_Arabidopsis_trypsin_rep4.mgf
	Low	VALVYGQmNEPPGAR	Q9TLK6;Q9MTW0;Q95FJ1;Q9MU12;Q9MT57;Q9MRM9;Q9MRK7;Q9BA74;Q9MRM6;Q95FR1;Q9XQY8;Q9MU01;Q9MRK1;O98770;Q29VB8;Q9XQX8;Q9MTU3;Q9XQN1;Q9MTV9;Q95FT8;Q95FL9;Q67H63;Q6EYX5;B7S4Q6;O98424;Q95FI1;Q9XQY1;Q67H82;A2T5L5;Q9TLJ8;Q9TLL5;Q9TLK3;Q9MT58;Q95FM8;Q9FF03;Q71N61;E1UZH9;Q9TLL3;Q9GI23;Q95AN2;Q9MTU5;Q9MTZ8;Q67H60;A8ASI2;Q9GET4;Q9MW35;Q9TMV2;O98523;O98492;Q8HT82;Q93Y44;A8ASH2;B7S4P3;C0J3J3;O98408;Q8MBL0;Q95FM7;…	4104	269	CID	M8(Oxidation)	30.49	2.42832		4	53	36	1	1617.81	0.337288	9/133	pps_Arabidopsis_trypsin_rep4.mgf
	Low	MPNIYNALVVK	O98766;Q9MTW0;Q95FJ1;Q8SLS8;Q9MU12;Q9MT57;Q9MRM9;Q9BA74;Q95FR1;Q9XQY8;Q9MU01;Q9MRK1;O98770;Q9XQX8;Q9XQN1;Q95FL9;Q6EYX5;B7S4Q6;Q67H82;Q3L1L0;A2T5L5;Q9TLJ8;Q9TLL5;Q95FM8;Q71N61;Q29VB2;E1UZH9;Q9TLL3;Q9GI23;Q95AN2;Q9MTZ8;Q67H60;Q3ZU72;A8ASI2;Q9GET4;Q9MW35;Q9TMV2;O98492;Q8HT82;A8ASH2;B7S4P3;C0J3J3;O98408;Q67H80;Q257C7;A0AR40;B8PRK4;B7S4V7;Q9MU78;O98412;Q5W4R8;A7X7I3;Q8SLT5;Q95FQ1;Q9MRR7;Q9BA90;Q95FK0;…	1809	152	CID		27.19	6.76079		3	54	43	1	1261.72	19.9153	15/108	pps_Arabidopsis_trypsin_rep4.mgf
	Low	VVDLLAPYRR	O98766;Q9TLK6;Q9MTW0;Q95FJ1;Q8SLS8;Q9MU12;Q9MT57;Q9MRM9;Q95FR1;Q9XQY8;Q9MU01;Q9MRK1;O98770;Q29VB8;Q9XQX8;Q9XQN1;Q9MTV9;Q95FT8;Q95FL9;Q6EYX5;B7S4Q6;O98424;Q95FI1;Q67H82;A2T5L5;Q9TLL5;Q9TLK3;Q9MT58;Q95FM8;Q9FF03;Q71N61;Q29VB2;E1UZH9;Q9TLL3;Q9MRJ8;Q9GI23;Q95AN2;Q9MTU5;Q9MTZ8;Q67H60;Q3ZU72;A8ASI2;Q9GET4;Q9MW35;Q9TMV2;O98523;O98492;Q8HT82;Q93Y44;A8ASH2;B7S4P3;C0J3J3;O98408;Q8MBL0;Q95FM7;Q8MBH7;Q9MRF4;…	4069	264	CID		26.61	4.612		3	52	38	1	1201.73	18.2061	11/81	pps_Arabidopsis_trypsin_rep4.mgf
	Low	TREGNDLYmEmK	O98766;Q9TLK6;Q95FJ1;Q9MU12;Q9MT57;Q9MRM9;Q9MRK7;Q9BA74;Q9MRM6;Q95FR1;Q9XQY8;Q9MU01;O98770;Q9XQX8;Q9MTU3;Q9XQN1;Q9MTV9;Q95FT8;Q95FL9;Q67H63;B7S4Q6;O98424;Q95FI1;Q9XQY1;Q67H82;A2T5L5;Q9TLJ8;Q9TLL5;Q9MT58;Q95FM8;Q9FF03;Q71N61;E1UZH9;Q9TLL3;Q9MRJ8;Q95AN2;Q9MTU5;Q9MTZ8;Q3ZU72;A8ASI2;Q9GET4;Q9MW35;Q9TMV2;O98492;Q8HT82;Q93Y44;A8ASH2;B7S4P3;C0J3J3;O98408;Q8MBL0;Q95FM7;Q8MBH7;Q9MRF4;Q9MRG7;Q9XQI9;Q67H80;…	3483	230	CID	M9(Oxidation), M11(Oxidation)	21.24	17.4861		2	52	35	1	1518.68	16.2106	5/128	pps_Arabidopsis_trypsin_rep4.mgf
	Low	GSITSIQAVYVPADDLTDPAPATTFAHLDATTVLSR	O98770;Q29VB8;Q9MTV9;A2T5L5;Q29VB2;Q9MW35;O98408;Q9MU78;O98412;Q95D38;O98404;Q9MRL6;Q29VC3;C7SLZ3;P19366;Q95FW4;Q95FW9;Q9THU9;Q9S6Z4;Q8MFY0;Q4KU64;D7KRE0;Q8MFX1;E0XD31;Q9MTZ1;Q8MFX9;B9U4L6;B9U4K5;Q95DY3;A9U8M5;Q6ENG7;Q9SBN9;Q6YN70;E0XD16;Q8M8T8;Q9TLL9;A9L9X3;A9L9Y6;Q95FX5;Q9TMQ1;A9L9T1;A9L9V1;A9L9Y8;A9L9V2;A9L9Y2;B3SHD4;A9L9W0;A9L9U2;A9L9V9;Q9SC27;Q9XQN7;A9L9S9;Q95FT4	421	53	CID		19.06	27.448		3	52	28	1	3714.76	-32.9957	7/405	pps_Arabidopsis_trypsin_rep4.mgf
Q95DV0	48.06	27	22	489	52.6153	5.12256	1246.14	ATP synthase beta subunit (Fragment) OS=Pentaphragma ellipticum GN=atpB PE=3 SV=1 - [Q95DV0_9ASTR]
	Confidence Icon	Sequence	Protein Accessions	# Proteins	# Protein Groups	Activation Type	Modifications	IonScore	Exp Value	Δ Score	Rank	Identity High	Homology Threshold	Charge	m/z [Da]	ΔM [ppm]	Ions Matched	Spectrum File
	High	YKELQDIIAILGLDELSEEDR	O98766;Q9TLK6;Q9MTW0;Q95FJ1;Q9MU12;Q9MT57;Q9MRM9;Q9MRK7;Q9BA74;Q9MRM6;Q95FR1;Q9XQY8;Q9MU01;Q9MRK1;Q29VB8;Q9XQX8;Q9XQN1;Q9MTV9;Q95FT8;Q95FL9;Q67H63;Q6EYX5;B7S4Q6;O98424;Q95FI1;Q9XQY1;Q3L1L0;A2T5L5;Q9TLJ8;Q9TLL5;Q9TLK3;Q9MT58;Q95FM8;Q9FF03;Q71N61;Q29VB2;E1UZH9;Q9MRJ8;Q95AN2;Q9MTU5;Q9MTZ8;Q67H60;Q3ZU72;Q9GET4;Q9MW35;Q9TMV2;O98523;O98492;Q8HT82;Q93Y44;B7S4P3;C0J3J3;O98408;Q8MBH7;Q9MRF4;Q9MRG7;Q9XQI9;…	3355	224	CID		179.31	3.17472e-15		7	53		1	2462.25	-6.24487	17/233	pps_Arabidopsis_trypsin_rep4.mgf
	High	DVNEQDVLLFIDNIFR	Q9TLK6;Q9MTW0;Q95FJ1;Q9MU12;Q9MT57;Q9BA74;Q9MRM6;Q95FR1;Q9XQY8;Q9MU01;Q9MRK1;Q29VB8;Q9XQX8;Q9MTU3;Q9XQN1;Q9MTV9;Q95FT8;Q95FL9;Q67H63;Q6EYX5;Q95FI1;Q67H82;Q3L1L0;A2T5L5;Q9TLJ8;Q9TLK3;Q9MT58;Q95FM8;Q9FF03;E1UZH9;Q9MRJ8;Q9GI23;Q95AN2;Q9MTU5;Q9MTZ8;Q67H60;Q3ZU72;A8ASI2;Q9GET4;Q9MW35;Q9TMV2;O98523;O98492;Q8HT82;Q93Y44;A8ASH2;B7S4P3;C0J3J3;Q8MBL0;Q95FM7;Q9MRF4;Q9MRG7;Q9XQI9;Q67H80;Q29S89;Q257C7;A0AR40;…	2339	186	CID		172.19	1.24525e-14		3	52		1	1950.15	76.8888	15/172	pps_Arabidopsis_trypsin_rep4.mgf
	High	IFNVLGEPVDNLGPVDTR	O98766;Q9MTW0;Q8SLS8;Q9MU12;Q9MT57;Q9BA74;Q95FR1;Q9MRK1;O98770;Q29VB8;Q9MTU3;Q9XQN1;B7S4Q6;O98424;Q9XQY1;A2T5L5;Q9TLL5;Q9TLK3;Q9MT58;Q95FM8;Q71N61;Q29VB2;E1UZH9;Q67H60;Q3ZU72;A8ASI2;Q9GET4;Q9MW35;Q9TMV2;O98523;O98492;Q8HT82;A8ASH2;B7S4P3;Q9MRF4;Q9MRG7;Q257C7;A0AR40;B8PRK4;B7S4V7;Q9MU78;Q5W4R8;A7X7I3;Q8SLT5;Q9MRR7;Q9BA90;Q9MRU7;Q9MRL5;Q9MRN4;Q9TLJ9;O98595;Q95FL6;Q9MRA6;Q8SLS2;O98404;O98490;O98583;…	1261	106	CID		157.33	4.97305e-13		2	53		1	1955.04	7.48257	14/187	pps_Arabidopsis_trypsin_rep4.mgf
	High	DVNEQDVLLFIDNIFR	Q9TLK6;Q9MTW0;Q95FJ1;Q9MU12;Q9MT57;Q9BA74;Q9MRM6;Q95FR1;Q9XQY8;Q9MU01;Q9MRK1;Q29VB8;Q9XQX8;Q9MTU3;Q9XQN1;Q9MTV9;Q95FT8;Q95FL9;Q67H63;Q6EYX5;Q95FI1;Q67H82;Q3L1L0;A2T5L5;Q9TLJ8;Q9TLK3;Q9MT58;Q95FM8;Q9FF03;E1UZH9;Q9MRJ8;Q9GI23;Q95AN2;Q9MTU5;Q9MTZ8;Q67H60;Q3ZU72;A8ASI2;Q9GET4;Q9MW35;Q9TMV2;O98523;O98492;Q8HT82;Q93Y44;A8ASH2;B7S4P3;C0J3J3;Q8MBL0;Q95FM7;Q9MRF4;Q9MRG7;Q9XQI9;Q67H80;Q29S89;Q257C7;A0AR40;…	2339	186	CID		142.96	1.38679e-11		3	53		1	1950.02	11.7688	15/172	pps_Arabidopsis_trypsin_rep4.mgf
	High	GIYPAVDPLDSTSTMLQPR	O98766;Q9TLK6;Q9MTW0;Q95FJ1;Q8SLS8;Q9MU12;Q9MT57;Q9MRM9;Q9MRK7;Q9BA74;Q9MRM6;Q95FR1;Q9XQY8;Q9MU01;Q9MRK1;O98770;Q29VB8;Q9XQX8;Q9MTU3;Q9XQN1;Q9MTV9;Q95FT8;Q95FL9;Q67H63;Q6EYX5;B7S4Q6;O98424;Q95FI1;Q9XQY1;Q67H82;Q3L1L0;A2T5L5;Q9TLJ8;Q9TLL5;Q95FM8;Q9FF03;Q71N61;Q29VB2;E1UZH9;Q9TLL3;Q9MRJ8;Q9GI23;Q95AN2;Q9MTU5;Q9MTZ8;Q67H60;Q3ZU72;A8ASI2;Q9GET4;Q9MW35;Q9TMV2;O98523;O98492;Q8HT82;Q93Y44;A8ASH2;B7S4P3;…	2265	218	CID		128.89	3.56635e-10		2	53		1	2061.07	18.0049	14/167	pps_Arabidopsis_trypsin_rep4.mgf
	High	IVGEEHYETAQKVK	Q9MRI0;Q6EMT3;Q95DV0;Q8WJG9;Q8WJH7;Q8WJG8;Q3ZMJ5;Q8WJH0;Q8SLT2;Q4KU64;B8PRJ0;Q8WJI9	58	12	CID		122.21	1.49632e-09	0	1	52		1	1630.8	-25.7979	20/125	pps_Arabidopsis_trypsin_rep4.mgf
	High	LSIFETGIKVVDLLAPYR	O98766;Q9TLK6;Q9MTW0;Q95FJ1;Q8SLS8;Q9MU12;Q9MT57;Q9MRM9;Q95FR1;Q9XQY8;Q9MU01;Q9MRK1;O98770;Q29VB8;Q9XQX8;Q95FT8;Q95FL9;B7S4Q6;O98424;Q95FI1;Q67H82;A2T5L5;Q9TLL5;Q9TLK3;Q9MT58;Q95FM8;Q9FF03;Q71N61;Q29VB2;E1UZH9;Q9MRJ8;Q9GI23;Q95AN2;Q9MTU5;Q9MTZ8;Q67H60;Q3ZU72;A8ASI2;Q9GET4;Q9MW35;Q9TMV2;O98523;O98492;Q8HT82;Q93Y44;A8ASH2;B7S4P3;C0J3J3;O98408;Q8MBL0;Q95FM7;Q8MBH7;Q9MRF4;Q9MRG7;Q9XQI9;Q67H80;Q29S89;…	3727	228	CID		117.4	3.92801e-09	0	2	52		1	2034.19	11.6109	14/180	pps_Arabidopsis_trypsin_rep4.mgf
	High	FVQAGSEVSALLGR	O98766;Q9TLK6;Q9MTW0;Q95FJ1;Q8SLS8;Q9MU12;Q9MRM9;Q9MRK7;Q9BA74;Q9MRM6;Q95FR1;Q9XQY8;Q9MU01;Q9MRK1;O98770;Q29VB8;Q9XQX8;Q9MTU3;Q9XQN1;Q9MTV9;Q95FT8;Q95FL9;Q67H63;B7S4Q6;O98424;Q67H82;Q3L1L0;A2T5L5;Q9TLL5;Q9TLK3;Q9MT58;Q95FM8;Q9FF03;Q71N61;Q29VB2;E1UZH9;Q9MRJ8;Q9GI23;Q95AN2;Q9MTU5;Q67H60;Q3ZU72;A8ASI2;Q9MW35;Q9TMV2;O98523;O98492;Q8HT82;B7S4P3;C0J3J3;O98408;Q8MBL0;Q95FM7;Q8MBH7;Q9MRF4;Q9MRG7;Q9XQI9;…	3906	267	CID		113.14	1.17658e-08		2	52		1	1433.81	25.8883	12/137	pps_Arabidopsis_trypsin_rep4.mgf
	High	VALVYGQMNEPPGAR	Q9TLK6;Q9MTW0;Q95FJ1;Q9MU12;Q9MT57;Q9MRM9;Q9MRK7;Q9BA74;Q9MRM6;Q95FR1;Q9XQY8;Q9MU01;Q9MRK1;O98770;Q29VB8;Q9XQX8;Q9MTU3;Q9XQN1;Q9MTV9;Q95FT8;Q95FL9;Q67H63;Q6EYX5;B7S4Q6;O98424;Q95FI1;Q9XQY1;Q67H82;A2T5L5;Q9TLJ8;Q9TLL5;Q9TLK3;Q9MT58;Q95FM8;Q9FF03;Q71N61;E1UZH9;Q9TLL3;Q9GI23;Q95AN2;Q9MTU5;Q9MTZ8;Q67H60;A8ASI2;Q9GET4;Q9MW35;Q9TMV2;O98523;O98492;Q8HT82;Q93Y44;A8ASH2;B7S4P3;C0J3J3;O98408;Q8MBL0;Q95FM7;…	4104	269	CID		108.43	3.91415e-08		4	53		1	1601.83	9.97531	11/133	pps_Arabidopsis_trypsin_rep4.mgf
	High	ELQDIIAILGLDELSEEDR	O98766;Q9TLK6;Q9MTW0;Q95FJ1;Q9MU12;Q9MT57;Q9MRM9;Q9MRK7;Q9BA74;Q9MRM6;Q95FR1;Q9XQY8;Q9MU01;Q9MRK1;Q29VB8;Q9XQX8;Q9XQN1;Q9MTV9;Q95FT8;Q95FL9;Q67H63;Q6EYX5;B7S4Q6;O98424;Q95FI1;Q9XQY1;Q3L1L0;A2T5L5;Q9TLJ8;Q9TLL5;Q9TLK3;Q9MT58;Q95FM8;Q9FF03;Q71N61;Q29VB2;E1UZH9;Q9MRJ8;Q95AN2;Q9MTU5;Q9MTZ8;Q67H60;Q3ZU72;Q9GET4;Q9MW35;Q9TMV2;O98523;O98492;Q8HT82;Q93Y44;B7S4P3;C0J3J3;O98408;Q8MBH7;Q9MRF4;Q9MRG7;Q9XQI9;…	3363	225	CID		108.21	4.06838e-08		8	53		1	2171.13	8.92585	18/211	pps_Arabidopsis_trypsin_rep4.mgf
	High	TVLIMELINNIAK	O98766;Q9TLK6;Q9MTW0;Q95FJ1;Q8SLS8;Q9MU12;Q9MT57;Q9MRM9;Q9MRK7;Q9BA74;Q9MRM6;Q95FR1;Q9MU01;Q9MRK1;O98770;Q9XQX8;Q9MTU3;Q9MTV9;Q95FT8;Q95FL9;Q67H63;Q6EYX5;B7S4Q6;O98424;Q9XQY1;Q67H82;A2T5L5;Q9TLJ8;Q9TLL5;Q9TLK3;Q9MT58;Q95FM8;Q9FF03;Q71N61;Q29VB2;E1UZH9;Q9TLL3;Q9MRJ8;Q95AN2;Q9MTU5;Q9MTZ8;Q3ZU72;A8ASI2;Q9GET4;Q9MW35;Q9TMV2;O98523;O98492;Q93Y44;A8ASH2;B7S4P3;C0J3J3;O98408;Q95FM7;Q8MBH7;Q9MRF4;Q9MRG7;…	3602	266	CID		107.41	4.50584e-08		4	52		1	1471.87	13.0845	10/121	pps_Arabidopsis_trypsin_rep4.mgf
	High	AHGGVSVFGGVGER	O98766;Q9TLK6;Q9MTW0;Q95FJ1;Q9MU12;Q9MT57;Q9MRM9;Q9BA74;Q9MRM6;Q95FR1;Q9XQY8;Q9MU01;Q9MRK1;O98770;Q29VB8;Q9XQX8;Q9MTU3;Q9XQN1;Q9MTV9;Q95FT8;Q95FL9;Q67H63;B7S4Q6;O98424;Q95FI1;Q9XQY1;Q67H82;A2T5L5;Q9TLJ8;Q9TLL5;Q9TLK3;Q9MT58;Q71N61;Q29VB2;E1UZH9;Q9MRJ8;Q9MTU5;Q9MTZ8;Q3ZU72;A8ASI2;Q9GET4;Q9TMV2;O98523;O98492;Q8HT82;Q93Y44;A8ASH2;B7S4P3;C0J3J3;O98408;Q95FM7;Q8MBH7;Q9MRF4;Q9MRG7;Q9XQI9;Q67H80;Q29S89;…	3365	247	CID		97.41	4.72361e-07	0	1	53	40	1	1328.71	29.262	12/119	pps_Arabidopsis_trypsin_rep4.mgf
	High	IAQIIGPVLDVAFPPGK	O98766;Q9TLK6;Q95FJ1;Q95FR1;Q9MU01;O98770;Q95FT8;Q6EYX5;Q67H82;Q9TLL5;Q95FM8;Q9TLL3;Q95AN2;Q9MTZ8;Q3ZU72;A8ASI2;Q95FM7;Q67H80;Q29S89;Q5W4R8;Q95FQ1;Q29VB0;Q9MRL5;Q9MRN4;Q95FL6;C0J3L2;Q9MRA6;O98490;Q9TLJ7;Q95FS7;Q9MRL6;Q95FM3;Q9XQZ0;Q3ZU69;Q29VC3;A3KLS6;P19366;Q95DV0;Q9THU9;Q8WJG9;A9XUH0;Q8WJG8;Q9XQX3;Q29V89;Q95FV3;O98775;Q4KU64;A9QBY3;D7KRE0;Q95FQ5;Q4VN14	595	51	CID		92.92	1.26871e-06		2	52		1	1734.98	-21.4823	11/163	pps_Arabidopsis_trypsin_rep4.mgf
	High	YKELQDIIAILGLDELSEEDRLTVAR	O98766;Q9TLK6;Q9MTW0;Q95FJ1;Q9MU12;Q9MT57;Q9MRK7;Q9BA74;Q95FR1;Q9XQY8;Q9MU01;Q9MRK1;Q29VB8;Q9XQX8;Q9XQN1;Q9MTV9;Q95FT8;Q95FL9;Q67H63;Q6EYX5;B7S4Q6;O98424;Q9XQY1;Q3L1L0;A2T5L5;Q9TLJ8;Q9TLL5;Q9TLK3;Q9MT58;Q95FM8;Q9FF03;Q71N61;Q29VB2;E1UZH9;Q9MRJ8;Q95AN2;Q9MTU5;Q9MTZ8;Q67H60;Q3ZU72;Q9GET4;Q9MW35;Q9TMV2;O98523;O98492;Q93Y44;B7S4P3;C0J3J3;O98408;Q8MBH7;Q9MRF4;Q9MRG7;Q9XQI9;Q67H80;Q29S89;Q257C7;A0AR40;…	2967	200	CID		87.69	4.41668e-06		7	53		1	3002.63	8.26545	15/291	pps_Arabidopsis_trypsin_rep4.mgf
	High	ESGVINEQNIAESK	Q9TLK6;Q9MTW0;Q95FJ1;Q9MT57;Q9MRM9;Q9MRM6;Q9XQY8;Q9MU01;Q9MRK1;O98770;Q29VB8;Q9XQX8;Q9MTU3;Q9MTV9;O98424;Q95FI1;Q9XQY1;Q67H82;A2T5L5;Q9TLJ8;Q9TLL5;Q95FM8;E1UZH9;Q9TLL3;Q9MRJ8;Q3ZU72;A8ASI2;Q9MW35;O98523;O98492;C0J3J3;O98408;Q9MRF4;Q67H80;Q29S89;Q257C7;Q5W4R8;A7X7I3;Q8SLT5;Q95FQ1;Q29VB0;A3KLS5;C0J3I8;Q9MRU7;Q9TLJ9;Q95FW7;Q9MRA6;O98418;Q8SLS1;Q8SLS2;O98490;O98583;Q9XQY9;Q9MU29;Q9MTU8;Q9GI19;Q9XQY6;…	875	92	CID		78.89	3.31811e-05		7	52		1	1517.76	13.0269	11/145	pps_Arabidopsis_trypsin_rep4.mgf
	High	ELQDIIAILGLDELSEEDRLTVAR	O98766;Q9TLK6;Q9MTW0;Q95FJ1;Q9MU12;Q9MT57;Q9MRK7;Q9BA74;Q95FR1;Q9XQY8;Q9MU01;Q9MRK1;Q29VB8;Q9XQX8;Q9XQN1;Q9MTV9;Q95FT8;Q95FL9;Q67H63;Q6EYX5;B7S4Q6;O98424;Q9XQY1;Q3L1L0;A2T5L5;Q9TLJ8;Q9TLL5;Q9TLK3;Q9MT58;Q95FM8;Q9FF03;Q71N61;Q29VB2;E1UZH9;Q9MRJ8;Q95AN2;Q9MTU5;Q9MTZ8;Q67H60;Q3ZU72;Q9GET4;Q9MW35;Q9TMV2;O98523;O98492;Q93Y44;B7S4P3;C0J3J3;O98408;Q8MBH7;Q9MRF4;Q9MRG7;Q9XQI9;Q67H80;Q29S89;Q257C7;A0AR40;…	2972	201	CID		77.17	5.41909e-05		7	53		1	2711.42	-10.9947	12/269	pps_Arabidopsis_trypsin_rep4.mgf
	High	LSIFETGIKVVDLLAPYRR	O98766;Q9TLK6;Q9MTW0;Q95FJ1;Q8SLS8;Q9MU12;Q9MT57;Q9MRM9;Q95FR1;Q9XQY8;Q9MU01;Q9MRK1;O98770;Q29VB8;Q9XQX8;Q95FT8;Q95FL9;B7S4Q6;O98424;Q95FI1;Q67H82;A2T5L5;Q9TLL5;Q9TLK3;Q9MT58;Q95FM8;Q9FF03;Q71N61;Q29VB2;E1UZH9;Q9MRJ8;Q9GI23;Q95AN2;Q9MTU5;Q9MTZ8;Q67H60;Q3ZU72;A8ASI2;Q9GET4;Q9MW35;Q9TMV2;O98523;O98492;Q8HT82;Q93Y44;A8ASH2;B7S4P3;C0J3J3;O98408;Q8MBL0;Q95FM7;Q8MBH7;Q9MRF4;Q9MRG7;Q9XQI9;Q67H80;Q29S89;…	3721	227	CID		65.96	0.000488177		3	51		1	2190.29	12.6005	11/191	pps_Arabidopsis_trypsin_rep4.mgf
	High	VGLTALTMAEYFR	O98766;Q9TLK6;Q95FJ1;Q8SLS8;Q9MU12;Q9MT57;Q9MRM9;Q9MRK7;Q9BA74;Q9MRM6;Q95FR1;Q9XQY8;Q9MU01;Q9MRK1;O98770;Q29VB8;Q9XQX8;Q9MTU3;Q9XQN1;Q9MTV9;Q95FT8;Q95FL9;Q67H63;Q6EYX5;B7S4Q6;O98424;Q95FI1;Q9XQY1;Q67H82;Q3L1L0;A2T5L5;Q9TLJ8;Q9TLL5;Q9MT58;Q95FM8;Q9FF03;Q71N61;E1UZH9;Q9MRJ8;Q9GI23;Q95AN2;Q9MTU5;Q9MTZ8;Q67H60;Q3ZU72;A8ASI2;Q9GET4;Q9MW35;Q9TMV2;O98523;O98492;Q8HT82;Q93Y44;A8ASH2;B7S4P3;C0J3J3;O98408;…	3375	267	CID		65.69	0.00085289		2	53		1	1471.75	-8.51001	10/111	pps_Arabidopsis_trypsin_rep4.mgf
	High	TVLImELINNIAK	O98766;Q9TLK6;Q9MTW0;Q95FJ1;Q8SLS8;Q9MU12;Q9MT57;Q9MRM9;Q9MRK7;Q9BA74;Q9MRM6;Q95FR1;Q9MU01;Q9MRK1;O98770;Q9XQX8;Q9MTU3;Q9MTV9;Q95FT8;Q95FL9;Q67H63;Q6EYX5;B7S4Q6;O98424;Q9XQY1;Q67H82;A2T5L5;Q9TLJ8;Q9TLL5;Q9TLK3;Q9MT58;Q95FM8;Q9FF03;Q71N61;Q29VB2;E1UZH9;Q9TLL3;Q9MRJ8;Q95AN2;Q9MTU5;Q9MTZ8;Q3ZU72;A8ASI2;Q9GET4;Q9MW35;Q9TMV2;O98523;O98492;Q93Y44;A8ASH2;B7S4P3;C0J3J3;O98408;Q95FM7;Q8MBH7;Q9MRF4;Q9MRG7;…	3602	266	CID	M5(Oxidation)	54.15	0.00989016		5	52		1	1487.86	8.83395	7/121	pps_Arabidopsis_trypsin_rep4.mgf
	Medium	VVDLLAPYR	O98766;Q9TLK6;Q9MTW0;Q95FJ1;Q8SLS8;Q9MU12;Q9MT57;Q9MRM9;Q95FR1;Q9XQY8;Q9MU01;Q9MRK1;O98770;Q29VB8;Q9XQX8;Q9XQN1;Q9MTV9;Q95FT8;Q95FL9;Q6EYX5;B7S4Q6;O98424;Q95FI1;Q67H82;A2T5L5;Q9TLL5;Q9TLK3;Q9MT58;Q95FM8;Q9FF03;Q71N61;Q29VB2;E1UZH9;Q9TLL3;Q9MRJ8;Q9GI23;Q95AN2;Q9MTU5;Q9MTZ8;Q67H60;Q3ZU72;A8ASI2;Q9GET4;Q9MW35;Q9TMV2;O98523;O98492;Q8HT82;Q93Y44;A8ASH2;B7S4P3;C0J3J3;O98408;Q8MBL0;Q95FM7;Q8MBH7;Q9MRF4;…	4078	266	CID		47.67	0.0398271		3	52	38	1	1045.63	24.8642	7/70	pps_Arabidopsis_trypsin_rep4.mgf
	Low	TVLImELINNIAK	O98766;Q9TLK6;Q9MTW0;Q95FJ1;Q8SLS8;Q9MU12;Q9MT57;Q9MRM9;Q9MRK7;Q9BA74;Q9MRM6;Q95FR1;Q9MU01;Q9MRK1;O98770;Q9XQX8;Q9MTU3;Q9MTV9;Q95FT8;Q95FL9;Q67H63;Q6EYX5;B7S4Q6;O98424;Q9XQY1;Q67H82;A2T5L5;Q9TLJ8;Q9TLL5;Q9TLK3;Q9MT58;Q95FM8;Q9FF03;Q71N61;Q29VB2;E1UZH9;Q9TLL3;Q9MRJ8;Q95AN2;Q9MTU5;Q9MTZ8;Q3ZU72;A8ASI2;Q9GET4;Q9MW35;Q9TMV2;O98523;O98492;Q93Y44;A8ASH2;B7S4P3;C0J3J3;O98408;Q95FM7;Q8MBH7;Q9MRF4;Q9MRG7;…	3602	266	CID	M5(Oxidation)	38.31	0.448231		5	53	44	1	1487.8	-34.8453	10/121	pps_Arabidopsis_trypsin_rep4.mgf
	Low	IAQIIGPVLDVAFPPGKMPNIYNALVVK	O98766;Q95FJ1;Q95FR1;Q9MU01;O98770;Q6EYX5;Q67H82;Q9TLL5;Q95FM8;Q9TLL3;Q95AN2;Q9MTZ8;Q3ZU72;A8ASI2;Q67H80;Q5W4R8;Q95FQ1;Q29VB0;Q9MRL5;Q9MRN4;O98490;Q9TLJ7;Q95FS7;Q9MRL6;Q3ZU69;Q29VC3;A3KLS6;P19366;Q95DV0;Q9THU9;Q8WJG9;A9XUH0;Q9XQX3;Q29V89;O98775;A9QBY3;D7KRE0;Q95FQ5;Q4VN14	468	39	CID		34.96	0.723187		3	52	43	1	2977.66	-11.5162	14/284	pps_Arabidopsis_trypsin_rep4.mgf
	Low	GIYPAVDPLDSTSTmLQPR	O98766;Q9TLK6;Q9MTW0;Q95FJ1;Q8SLS8;Q9MU12;Q9MT57;Q9MRM9;Q9MRK7;Q9BA74;Q9MRM6;Q95FR1;Q9XQY8;Q9MU01;Q9MRK1;O98770;Q29VB8;Q9XQX8;Q9MTU3;Q9XQN1;Q9MTV9;Q95FT8;Q95FL9;Q67H63;Q6EYX5;B7S4Q6;O98424;Q95FI1;Q9XQY1;Q67H82;Q3L1L0;A2T5L5;Q9TLJ8;Q9TLL5;Q95FM8;Q9FF03;Q71N61;Q29VB2;E1UZH9;Q9TLL3;Q9MRJ8;Q9GI23;Q95AN2;Q9MTU5;Q9MTZ8;Q67H60;Q3ZU72;A8ASI2;Q9GET4;Q9MW35;Q9TMV2;O98523;O98492;Q8HT82;Q93Y44;A8ASH2;B7S4P3;…	2265	218	CID	M15(Oxidation)	32.93	1.43654		2	53	37	1	2077.06	17.3507	7/167	pps_Arabidopsis_trypsin_rep4.mgf
	Low	VALVYGQmNEPPGAR	Q9TLK6;Q9MTW0;Q95FJ1;Q9MU12;Q9MT57;Q9MRM9;Q9MRK7;Q9BA74;Q9MRM6;Q95FR1;Q9XQY8;Q9MU01;Q9MRK1;O98770;Q29VB8;Q9XQX8;Q9MTU3;Q9XQN1;Q9MTV9;Q95FT8;Q95FL9;Q67H63;Q6EYX5;B7S4Q6;O98424;Q95FI1;Q9XQY1;Q67H82;A2T5L5;Q9TLJ8;Q9TLL5;Q9TLK3;Q9MT58;Q95FM8;Q9FF03;Q71N61;E1UZH9;Q9TLL3;Q9GI23;Q95AN2;Q9MTU5;Q9MTZ8;Q67H60;A8ASI2;Q9GET4;Q9MW35;Q9TMV2;O98523;O98492;Q8HT82;Q93Y44;A8ASH2;B7S4P3;C0J3J3;O98408;Q8MBL0;Q95FM7;…	4104	269	CID	M8(Oxidation)	30.49	2.42832		4	53	36	1	1617.81	0.337288	9/133	pps_Arabidopsis_trypsin_rep4.mgf
	Low	MPNIYNALVVK	O98766;Q9MTW0;Q95FJ1;Q8SLS8;Q9MU12;Q9MT57;Q9MRM9;Q9BA74;Q95FR1;Q9XQY8;Q9MU01;Q9MRK1;O98770;Q9XQX8;Q9XQN1;Q95FL9;Q6EYX5;B7S4Q6;Q67H82;Q3L1L0;A2T5L5;Q9TLJ8;Q9TLL5;Q95FM8;Q71N61;Q29VB2;E1UZH9;Q9TLL3;Q9GI23;Q95AN2;Q9MTZ8;Q67H60;Q3ZU72;A8ASI2;Q9GET4;Q9MW35;Q9TMV2;O98492;Q8HT82;A8ASH2;B7S4P3;C0J3J3;O98408;Q67H80;Q257C7;A0AR40;B8PRK4;B7S4V7;Q9MU78;O98412;Q5W4R8;A7X7I3;Q8SLT5;Q95FQ1;Q9MRR7;Q9BA90;Q95FK0;…	1809	152	CID		27.19	6.76079		3	54	43	1	1261.72	19.9153	15/108	pps_Arabidopsis_trypsin_rep4.mgf
	Low	VVDLLAPYRR	O98766;Q9TLK6;Q9MTW0;Q95FJ1;Q8SLS8;Q9MU12;Q9MT57;Q9MRM9;Q95FR1;Q9XQY8;Q9MU01;Q9MRK1;O98770;Q29VB8;Q9XQX8;Q9XQN1;Q9MTV9;Q95FT8;Q95FL9;Q6EYX5;B7S4Q6;O98424;Q95FI1;Q67H82;A2T5L5;Q9TLL5;Q9TLK3;Q9MT58;Q95FM8;Q9FF03;Q71N61;Q29VB2;E1UZH9;Q9TLL3;Q9MRJ8;Q9GI23;Q95AN2;Q9MTU5;Q9MTZ8;Q67H60;Q3ZU72;A8ASI2;Q9GET4;Q9MW35;Q9TMV2;O98523;O98492;Q8HT82;Q93Y44;A8ASH2;B7S4P3;C0J3J3;O98408;Q8MBL0;Q95FM7;Q8MBH7;Q9MRF4;…	4069	264	CID		26.61	4.612		3	52	38	1	1201.73	18.2061	11/81	pps_Arabidopsis_trypsin_rep4.mgf
	Low	TREGNDLYmEmK	O98766;Q9TLK6;Q95FJ1;Q9MU12;Q9MT57;Q9MRM9;Q9MRK7;Q9BA74;Q9MRM6;Q95FR1;Q9XQY8;Q9MU01;O98770;Q9XQX8;Q9MTU3;Q9XQN1;Q9MTV9;Q95FT8;Q95FL9;Q67H63;B7S4Q6;O98424;Q95FI1;Q9XQY1;Q67H82;A2T5L5;Q9TLJ8;Q9TLL5;Q9MT58;Q95FM8;Q9FF03;Q71N61;E1UZH9;Q9TLL3;Q9MRJ8;Q95AN2;Q9MTU5;Q9MTZ8;Q3ZU72;A8ASI2;Q9GET4;Q9MW35;Q9TMV2;O98492;Q8HT82;Q93Y44;A8ASH2;B7S4P3;C0J3J3;O98408;Q8MBL0;Q95FM7;Q8MBH7;Q9MRF4;Q9MRG7;Q9XQI9;Q67H80;…	3483	230	CID	M9(Oxidation), M11(Oxidation)	21.24	17.4861		2	52	35	1	1518.68	16.2106	5/128	pps_Arabidopsis_trypsin_rep4.mgf
Q8SLS2	55.84	27	20	437	47.0614	5.07178	1245.31	ATP synthase beta subunit (Fragment) OS=Sladenia celastrifolia GN=atpB PE=3 SV=1 - [Q8SLS2_9ERIC]
	Confidence Icon	Sequence	Protein Accessions	# Proteins	# Protein Groups	Activation Type	Modifications	IonScore	Exp Value	Δ Score	Rank	Identity High	Homology Threshold	Charge	m/z [Da]	ΔM [ppm]	Ions Matched	Spectrum File
	High	YKELQDIIAILGLDELSEEDR	O98766;Q9TLK6;Q9MTW0;Q95FJ1;Q9MU12;Q9MT57;Q9MRM9;Q9MRK7;Q9BA74;Q9MRM6;Q95FR1;Q9XQY8;Q9MU01;Q9MRK1;Q29VB8;Q9XQX8;Q9XQN1;Q9MTV9;Q95FT8;Q95FL9;Q67H63;Q6EYX5;B7S4Q6;O98424;Q95FI1;Q9XQY1;Q3L1L0;A2T5L5;Q9TLJ8;Q9TLL5;Q9TLK3;Q9MT58;Q95FM8;Q9FF03;Q71N61;Q29VB2;E1UZH9;Q9MRJ8;Q95AN2;Q9MTU5;Q9MTZ8;Q67H60;Q3ZU72;Q9GET4;Q9MW35;Q9TMV2;O98523;O98492;Q8HT82;Q93Y44;B7S4P3;C0J3J3;O98408;Q8MBH7;Q9MRF4;Q9MRG7;Q9XQI9;…	3355	224	CID		179.31	3.17472e-15		7	53		1	2462.25	-6.24487	17/233	pps_Arabidopsis_trypsin_rep4.mgf
	High	DVNEQDVLLFIDNIFR	Q9TLK6;Q9MTW0;Q95FJ1;Q9MU12;Q9MT57;Q9BA74;Q9MRM6;Q95FR1;Q9XQY8;Q9MU01;Q9MRK1;Q29VB8;Q9XQX8;Q9MTU3;Q9XQN1;Q9MTV9;Q95FT8;Q95FL9;Q67H63;Q6EYX5;Q95FI1;Q67H82;Q3L1L0;A2T5L5;Q9TLJ8;Q9TLK3;Q9MT58;Q95FM8;Q9FF03;E1UZH9;Q9MRJ8;Q9GI23;Q95AN2;Q9MTU5;Q9MTZ8;Q67H60;Q3ZU72;A8ASI2;Q9GET4;Q9MW35;Q9TMV2;O98523;O98492;Q8HT82;Q93Y44;A8ASH2;B7S4P3;C0J3J3;Q8MBL0;Q95FM7;Q9MRF4;Q9MRG7;Q9XQI9;Q67H80;Q29S89;Q257C7;A0AR40;…	2339	186	CID		172.19	1.24525e-14		3	52		1	1950.15	76.8888	15/172	pps_Arabidopsis_trypsin_rep4.mgf
	High	MPSAVGYQPTLSTEMGTLQER	Q9MRM6;Q9MTU3;O98424;Q3L1L0;A2T5L5;Q9TLL5;E1UZH9;Q9MTZ8;O98408;Q95FM7;Q257C7;A0AR40;Q9TMU6;O98412;Q29VB0;Q9MRL5;Q95FL6;Q8MBK2;Q8SLS2;Q67H62;Q9MTU8;C8YPI1;Q9GI19;Q9MRR6;Q95FM3;Q9MTZ4;Q9XQY2;Q9SC47;Q9MRW3;P19366;Q9MRG6;Q95FW9;Q9THU9;A9XUH0;Q3ZMJ5;Q8MBI2;A9QAU1;D7KRE0;Q8MBI0;E0XD31;Q8WH97;Q5YGM9;Q9SBN9;Q5UVH1;Q6YN70;Q09RD3;Q09RB6;A1XXL0;E0XD16;Q09RD9;Q95FL0;B2BI37;Q5UVF9;Q5YGJ5;Q5YGN7;Q9SC27;Q5YGK8;…	571	59	CID		166.59	6.04929e-14		2	53		1	2296.12	11.2793	18/221	pps_Arabidopsis_trypsin_rep4.mgf
	High	IFNVLGEPVDNLGPVDTR	O98766;Q9MTW0;Q8SLS8;Q9MU12;Q9MT57;Q9BA74;Q95FR1;Q9MRK1;O98770;Q29VB8;Q9MTU3;Q9XQN1;B7S4Q6;O98424;Q9XQY1;A2T5L5;Q9TLL5;Q9TLK3;Q9MT58;Q95FM8;Q71N61;Q29VB2;E1UZH9;Q67H60;Q3ZU72;A8ASI2;Q9GET4;Q9MW35;Q9TMV2;O98523;O98492;Q8HT82;A8ASH2;B7S4P3;Q9MRF4;Q9MRG7;Q257C7;A0AR40;B8PRK4;B7S4V7;Q9MU78;Q5W4R8;A7X7I3;Q8SLT5;Q9MRR7;Q9BA90;Q9MRU7;Q9MRL5;Q9MRN4;Q9TLJ9;O98595;Q95FL6;Q9MRA6;Q8SLS2;O98404;O98490;O98583;…	1261	106	CID		157.33	4.97305e-13		2	53		1	1955.04	7.48257	14/187	pps_Arabidopsis_trypsin_rep4.mgf
	High	DVNEQDVLLFIDNIFR	Q9TLK6;Q9MTW0;Q95FJ1;Q9MU12;Q9MT57;Q9BA74;Q9MRM6;Q95FR1;Q9XQY8;Q9MU01;Q9MRK1;Q29VB8;Q9XQX8;Q9MTU3;Q9XQN1;Q9MTV9;Q95FT8;Q95FL9;Q67H63;Q6EYX5;Q95FI1;Q67H82;Q3L1L0;A2T5L5;Q9TLJ8;Q9TLK3;Q9MT58;Q95FM8;Q9FF03;E1UZH9;Q9MRJ8;Q9GI23;Q95AN2;Q9MTU5;Q9MTZ8;Q67H60;Q3ZU72;A8ASI2;Q9GET4;Q9MW35;Q9TMV2;O98523;O98492;Q8HT82;Q93Y44;A8ASH2;B7S4P3;C0J3J3;Q8MBL0;Q95FM7;Q9MRF4;Q9MRG7;Q9XQI9;Q67H80;Q29S89;Q257C7;A0AR40;…	2339	186	CID		142.96	1.38679e-11		3	53		1	1950.02	11.7688	15/172	pps_Arabidopsis_trypsin_rep4.mgf
	High	GIYPAVDPLDSTSTMLQPR	O98766;Q9TLK6;Q9MTW0;Q95FJ1;Q8SLS8;Q9MU12;Q9MT57;Q9MRM9;Q9MRK7;Q9BA74;Q9MRM6;Q95FR1;Q9XQY8;Q9MU01;Q9MRK1;O98770;Q29VB8;Q9XQX8;Q9MTU3;Q9XQN1;Q9MTV9;Q95FT8;Q95FL9;Q67H63;Q6EYX5;B7S4Q6;O98424;Q95FI1;Q9XQY1;Q67H82;Q3L1L0;A2T5L5;Q9TLJ8;Q9TLL5;Q95FM8;Q9FF03;Q71N61;Q29VB2;E1UZH9;Q9TLL3;Q9MRJ8;Q9GI23;Q95AN2;Q9MTU5;Q9MTZ8;Q67H60;Q3ZU72;A8ASI2;Q9GET4;Q9MW35;Q9TMV2;O98523;O98492;Q8HT82;Q93Y44;A8ASH2;B7S4P3;…	2265	218	CID		128.89	3.56635e-10		2	53		1	2061.07	18.0049	14/167	pps_Arabidopsis_trypsin_rep4.mgf
	High	LSIFETGIKVVDLLAPYR	O98766;Q9TLK6;Q9MTW0;Q95FJ1;Q8SLS8;Q9MU12;Q9MT57;Q9MRM9;Q95FR1;Q9XQY8;Q9MU01;Q9MRK1;O98770;Q29VB8;Q9XQX8;Q95FT8;Q95FL9;B7S4Q6;O98424;Q95FI1;Q67H82;A2T5L5;Q9TLL5;Q9TLK3;Q9MT58;Q95FM8;Q9FF03;Q71N61;Q29VB2;E1UZH9;Q9MRJ8;Q9GI23;Q95AN2;Q9MTU5;Q9MTZ8;Q67H60;Q3ZU72;A8ASI2;Q9GET4;Q9MW35;Q9TMV2;O98523;O98492;Q8HT82;Q93Y44;A8ASH2;B7S4P3;C0J3J3;O98408;Q8MBL0;Q95FM7;Q8MBH7;Q9MRF4;Q9MRG7;Q9XQI9;Q67H80;Q29S89;…	3727	228	CID		117.4	3.92801e-09	0	2	52		1	2034.19	11.6109	14/180	pps_Arabidopsis_trypsin_rep4.mgf
	High	FVQAGSEVSALLGR	O98766;Q9TLK6;Q9MTW0;Q95FJ1;Q8SLS8;Q9MU12;Q9MRM9;Q9MRK7;Q9BA74;Q9MRM6;Q95FR1;Q9XQY8;Q9MU01;Q9MRK1;O98770;Q29VB8;Q9XQX8;Q9MTU3;Q9XQN1;Q9MTV9;Q95FT8;Q95FL9;Q67H63;B7S4Q6;O98424;Q67H82;Q3L1L0;A2T5L5;Q9TLL5;Q9TLK3;Q9MT58;Q95FM8;Q9FF03;Q71N61;Q29VB2;E1UZH9;Q9MRJ8;Q9GI23;Q95AN2;Q9MTU5;Q67H60;Q3ZU72;A8ASI2;Q9MW35;Q9TMV2;O98523;O98492;Q8HT82;B7S4P3;C0J3J3;O98408;Q8MBL0;Q95FM7;Q8MBH7;Q9MRF4;Q9MRG7;Q9XQI9;…	3906	267	CID		113.14	1.17658e-08		2	52		1	1433.81	25.8883	12/137	pps_Arabidopsis_trypsin_rep4.mgf
	High	VALVYGQMNEPPGAR	Q9TLK6;Q9MTW0;Q95FJ1;Q9MU12;Q9MT57;Q9MRM9;Q9MRK7;Q9BA74;Q9MRM6;Q95FR1;Q9XQY8;Q9MU01;Q9MRK1;O98770;Q29VB8;Q9XQX8;Q9MTU3;Q9XQN1;Q9MTV9;Q95FT8;Q95FL9;Q67H63;Q6EYX5;B7S4Q6;O98424;Q95FI1;Q9XQY1;Q67H82;A2T5L5;Q9TLJ8;Q9TLL5;Q9TLK3;Q9MT58;Q95FM8;Q9FF03;Q71N61;E1UZH9;Q9TLL3;Q9GI23;Q95AN2;Q9MTU5;Q9MTZ8;Q67H60;A8ASI2;Q9GET4;Q9MW35;Q9TMV2;O98523;O98492;Q8HT82;Q93Y44;A8ASH2;B7S4P3;C0J3J3;O98408;Q8MBL0;Q95FM7;…	4104	269	CID		108.43	3.91415e-08		4	53		1	1601.83	9.97531	11/133	pps_Arabidopsis_trypsin_rep4.mgf
	High	ELQDIIAILGLDELSEEDR	O98766;Q9TLK6;Q9MTW0;Q95FJ1;Q9MU12;Q9MT57;Q9MRM9;Q9MRK7;Q9BA74;Q9MRM6;Q95FR1;Q9XQY8;Q9MU01;Q9MRK1;Q29VB8;Q9XQX8;Q9XQN1;Q9MTV9;Q95FT8;Q95FL9;Q67H63;Q6EYX5;B7S4Q6;O98424;Q95FI1;Q9XQY1;Q3L1L0;A2T5L5;Q9TLJ8;Q9TLL5;Q9TLK3;Q9MT58;Q95FM8;Q9FF03;Q71N61;Q29VB2;E1UZH9;Q9MRJ8;Q95AN2;Q9MTU5;Q9MTZ8;Q67H60;Q3ZU72;Q9GET4;Q9MW35;Q9TMV2;O98523;O98492;Q8HT82;Q93Y44;B7S4P3;C0J3J3;O98408;Q8MBH7;Q9MRF4;Q9MRG7;Q9XQI9;…	3363	225	CID		108.21	4.06838e-08		8	53		1	2171.13	8.92585	18/211	pps_Arabidopsis_trypsin_rep4.mgf
	High	TVLIMELINNIAK	O98766;Q9TLK6;Q9MTW0;Q95FJ1;Q8SLS8;Q9MU12;Q9MT57;Q9MRM9;Q9MRK7;Q9BA74;Q9MRM6;Q95FR1;Q9MU01;Q9MRK1;O98770;Q9XQX8;Q9MTU3;Q9MTV9;Q95FT8;Q95FL9;Q67H63;Q6EYX5;B7S4Q6;O98424;Q9XQY1;Q67H82;A2T5L5;Q9TLJ8;Q9TLL5;Q9TLK3;Q9MT58;Q95FM8;Q9FF03;Q71N61;Q29VB2;E1UZH9;Q9TLL3;Q9MRJ8;Q95AN2;Q9MTU5;Q9MTZ8;Q3ZU72;A8ASI2;Q9GET4;Q9MW35;Q9TMV2;O98523;O98492;Q93Y44;A8ASH2;B7S4P3;C0J3J3;O98408;Q95FM7;Q8MBH7;Q9MRF4;Q9MRG7;…	3602	266	CID		107.41	4.50584e-08		4	52		1	1471.87	13.0845	10/121	pps_Arabidopsis_trypsin_rep4.mgf
	High	AHGGVSVFGGVGER	O98766;Q9TLK6;Q9MTW0;Q95FJ1;Q9MU12;Q9MT57;Q9MRM9;Q9BA74;Q9MRM6;Q95FR1;Q9XQY8;Q9MU01;Q9MRK1;O98770;Q29VB8;Q9XQX8;Q9MTU3;Q9XQN1;Q9MTV9;Q95FT8;Q95FL9;Q67H63;B7S4Q6;O98424;Q95FI1;Q9XQY1;Q67H82;A2T5L5;Q9TLJ8;Q9TLL5;Q9TLK3;Q9MT58;Q71N61;Q29VB2;E1UZH9;Q9MRJ8;Q9MTU5;Q9MTZ8;Q3ZU72;A8ASI2;Q9GET4;Q9TMV2;O98523;O98492;Q8HT82;Q93Y44;A8ASH2;B7S4P3;C0J3J3;O98408;Q95FM7;Q8MBH7;Q9MRF4;Q9MRG7;Q9XQI9;Q67H80;Q29S89;…	3365	247	CID		97.41	4.72361e-07	0	1	53	40	1	1328.71	29.262	12/119	pps_Arabidopsis_trypsin_rep4.mgf
	High	YKELQDIIAILGLDELSEEDRLTVAR	O98766;Q9TLK6;Q9MTW0;Q95FJ1;Q9MU12;Q9MT57;Q9MRK7;Q9BA74;Q95FR1;Q9XQY8;Q9MU01;Q9MRK1;Q29VB8;Q9XQX8;Q9XQN1;Q9MTV9;Q95FT8;Q95FL9;Q67H63;Q6EYX5;B7S4Q6;O98424;Q9XQY1;Q3L1L0;A2T5L5;Q9TLJ8;Q9TLL5;Q9TLK3;Q9MT58;Q95FM8;Q9FF03;Q71N61;Q29VB2;E1UZH9;Q9MRJ8;Q95AN2;Q9MTU5;Q9MTZ8;Q67H60;Q3ZU72;Q9GET4;Q9MW35;Q9TMV2;O98523;O98492;Q93Y44;B7S4P3;C0J3J3;O98408;Q8MBH7;Q9MRF4;Q9MRG7;Q9XQI9;Q67H80;Q29S89;Q257C7;A0AR40;…	2967	200	CID		87.69	4.41668e-06		7	53		1	3002.63	8.26545	15/291	pps_Arabidopsis_trypsin_rep4.mgf
	High	ESGVINEQNIAESK	Q9TLK6;Q9MTW0;Q95FJ1;Q9MT57;Q9MRM9;Q9MRM6;Q9XQY8;Q9MU01;Q9MRK1;O98770;Q29VB8;Q9XQX8;Q9MTU3;Q9MTV9;O98424;Q95FI1;Q9XQY1;Q67H82;A2T5L5;Q9TLJ8;Q9TLL5;Q95FM8;E1UZH9;Q9TLL3;Q9MRJ8;Q3ZU72;A8ASI2;Q9MW35;O98523;O98492;C0J3J3;O98408;Q9MRF4;Q67H80;Q29S89;Q257C7;Q5W4R8;A7X7I3;Q8SLT5;Q95FQ1;Q29VB0;A3KLS5;C0J3I8;Q9MRU7;Q9TLJ9;Q95FW7;Q9MRA6;O98418;Q8SLS1;Q8SLS2;O98490;O98583;Q9XQY9;Q9MU29;Q9MTU8;Q9GI19;Q9XQY6;…	875	92	CID		78.89	3.31811e-05		7	52		1	1517.76	13.0269	11/145	pps_Arabidopsis_trypsin_rep4.mgf
	High	ELQDIIAILGLDELSEEDRLTVAR	O98766;Q9TLK6;Q9MTW0;Q95FJ1;Q9MU12;Q9MT57;Q9MRK7;Q9BA74;Q95FR1;Q9XQY8;Q9MU01;Q9MRK1;Q29VB8;Q9XQX8;Q9XQN1;Q9MTV9;Q95FT8;Q95FL9;Q67H63;Q6EYX5;B7S4Q6;O98424;Q9XQY1;Q3L1L0;A2T5L5;Q9TLJ8;Q9TLL5;Q9TLK3;Q9MT58;Q95FM8;Q9FF03;Q71N61;Q29VB2;E1UZH9;Q9MRJ8;Q95AN2;Q9MTU5;Q9MTZ8;Q67H60;Q3ZU72;Q9GET4;Q9MW35;Q9TMV2;O98523;O98492;Q93Y44;B7S4P3;C0J3J3;O98408;Q8MBH7;Q9MRF4;Q9MRG7;Q9XQI9;Q67H80;Q29S89;Q257C7;A0AR40;…	2972	201	CID		77.17	5.41909e-05		7	53		1	2711.42	-10.9947	12/269	pps_Arabidopsis_trypsin_rep4.mgf
	High	LSIFETGIKVVDLLAPYRR	O98766;Q9TLK6;Q9MTW0;Q95FJ1;Q8SLS8;Q9MU12;Q9MT57;Q9MRM9;Q95FR1;Q9XQY8;Q9MU01;Q9MRK1;O98770;Q29VB8;Q9XQX8;Q95FT8;Q95FL9;B7S4Q6;O98424;Q95FI1;Q67H82;A2T5L5;Q9TLL5;Q9TLK3;Q9MT58;Q95FM8;Q9FF03;Q71N61;Q29VB2;E1UZH9;Q9MRJ8;Q9GI23;Q95AN2;Q9MTU5;Q9MTZ8;Q67H60;Q3ZU72;A8ASI2;Q9GET4;Q9MW35;Q9TMV2;O98523;O98492;Q8HT82;Q93Y44;A8ASH2;B7S4P3;C0J3J3;O98408;Q8MBL0;Q95FM7;Q8MBH7;Q9MRF4;Q9MRG7;Q9XQI9;Q67H80;Q29S89;…	3721	227	CID		65.96	0.000488177		3	51		1	2190.29	12.6005	11/191	pps_Arabidopsis_trypsin_rep4.mgf
	High	VGLTALTMAEYFR	O98766;Q9TLK6;Q95FJ1;Q8SLS8;Q9MU12;Q9MT57;Q9MRM9;Q9MRK7;Q9BA74;Q9MRM6;Q95FR1;Q9XQY8;Q9MU01;Q9MRK1;O98770;Q29VB8;Q9XQX8;Q9MTU3;Q9XQN1;Q9MTV9;Q95FT8;Q95FL9;Q67H63;Q6EYX5;B7S4Q6;O98424;Q95FI1;Q9XQY1;Q67H82;Q3L1L0;A2T5L5;Q9TLJ8;Q9TLL5;Q9MT58;Q95FM8;Q9FF03;Q71N61;E1UZH9;Q9MRJ8;Q9GI23;Q95AN2;Q9MTU5;Q9MTZ8;Q67H60;Q3ZU72;A8ASI2;Q9GET4;Q9MW35;Q9TMV2;O98523;O98492;Q8HT82;Q93Y44;A8ASH2;B7S4P3;C0J3J3;O98408;…	3375	267	CID		65.69	0.00085289		2	53		1	1471.75	-8.51001	10/111	pps_Arabidopsis_trypsin_rep4.mgf
	High	TVLImELINNIAK	O98766;Q9TLK6;Q9MTW0;Q95FJ1;Q8SLS8;Q9MU12;Q9MT57;Q9MRM9;Q9MRK7;Q9BA74;Q9MRM6;Q95FR1;Q9MU01;Q9MRK1;O98770;Q9XQX8;Q9MTU3;Q9MTV9;Q95FT8;Q95FL9;Q67H63;Q6EYX5;B7S4Q6;O98424;Q9XQY1;Q67H82;A2T5L5;Q9TLJ8;Q9TLL5;Q9TLK3;Q9MT58;Q95FM8;Q9FF03;Q71N61;Q29VB2;E1UZH9;Q9TLL3;Q9MRJ8;Q95AN2;Q9MTU5;Q9MTZ8;Q3ZU72;A8ASI2;Q9GET4;Q9MW35;Q9TMV2;O98523;O98492;Q93Y44;A8ASH2;B7S4P3;C0J3J3;O98408;Q95FM7;Q8MBH7;Q9MRF4;Q9MRG7;…	3602	266	CID	M5(Oxidation)	54.15	0.00989016		5	52		1	1487.86	8.83395	7/121	pps_Arabidopsis_trypsin_rep4.mgf
	Medium	GFQLILSGELDGLxEQAFYLVGNIDEATAK	Q8SLS2	1	1	CID	X14(M), X14(Oxidation)	48.05	0.038112		5	52		1	3258.65	7.93694	12/330	pps_Arabidopsis_trypsin_rep4.mgf
	Medium	GFQLILSGELDGLxEQAFYLVGNIDEATAK	Q8SLS2	1	1	CID	X14(F)	47.92	0.0392701		6	52		1	3258.65	-2.19149	12/330	pps_Arabidopsis_trypsin_rep4.mgf
	Medium	VVDLLAPYR	O98766;Q9TLK6;Q9MTW0;Q95FJ1;Q8SLS8;Q9MU12;Q9MT57;Q9MRM9;Q95FR1;Q9XQY8;Q9MU01;Q9MRK1;O98770;Q29VB8;Q9XQX8;Q9XQN1;Q9MTV9;Q95FT8;Q95FL9;Q6EYX5;B7S4Q6;O98424;Q95FI1;Q67H82;A2T5L5;Q9TLL5;Q9TLK3;Q9MT58;Q95FM8;Q9FF03;Q71N61;Q29VB2;E1UZH9;Q9TLL3;Q9MRJ8;Q9GI23;Q95AN2;Q9MTU5;Q9MTZ8;Q67H60;Q3ZU72;A8ASI2;Q9GET4;Q9MW35;Q9TMV2;O98523;O98492;Q8HT82;Q93Y44;A8ASH2;B7S4P3;C0J3J3;O98408;Q8MBL0;Q95FM7;Q8MBH7;Q9MRF4;…	4078	266	CID		47.67	0.0398271		3	52	38	1	1045.63	24.8642	7/70	pps_Arabidopsis_trypsin_rep4.mgf
	Low	mPSAVGYQPTLSTEMGTLQER	Q9MRM6;Q9MTU3;O98424;Q3L1L0;A2T5L5;Q9TLL5;E1UZH9;Q9MTZ8;O98408;Q95FM7;Q257C7;A0AR40;Q9TMU6;O98412;Q29VB0;Q9MRL5;Q95FL6;Q8MBK2;Q8SLS2;Q67H62;Q9MTU8;C8YPI1;Q9GI19;Q9MRR6;Q95FM3;Q9MTZ4;Q9XQY2;Q9SC47;Q9MRW3;P19366;Q9MRG6;Q95FW9;Q9THU9;A9XUH0;Q3ZMJ5;Q8MBI2;A9QAU1;D7KRE0;Q8MBI0;E0XD31;Q8WH97;Q5YGM9;Q9SBN9;Q5UVH1;Q6YN70;Q09RD3;Q09RB6;A1XXL0;E0XD16;Q09RD9;Q95FL0;B2BI37;Q5UVF9;Q5YGJ5;Q5YGN7;Q9SC27;Q5YGK8;…	571	59	CID	M1(Oxidation)	39.32	0.298947		2	52		1	2312.1	5.76315	7/221	pps_Arabidopsis_trypsin_rep4.mgf
	Low	TVLImELINNIAK	O98766;Q9TLK6;Q9MTW0;Q95FJ1;Q8SLS8;Q9MU12;Q9MT57;Q9MRM9;Q9MRK7;Q9BA74;Q9MRM6;Q95FR1;Q9MU01;Q9MRK1;O98770;Q9XQX8;Q9MTU3;Q9MTV9;Q95FT8;Q95FL9;Q67H63;Q6EYX5;B7S4Q6;O98424;Q9XQY1;Q67H82;A2T5L5;Q9TLJ8;Q9TLL5;Q9TLK3;Q9MT58;Q95FM8;Q9FF03;Q71N61;Q29VB2;E1UZH9;Q9TLL3;Q9MRJ8;Q95AN2;Q9MTU5;Q9MTZ8;Q3ZU72;A8ASI2;Q9GET4;Q9MW35;Q9TMV2;O98523;O98492;Q93Y44;A8ASH2;B7S4P3;C0J3J3;O98408;Q95FM7;Q8MBH7;Q9MRF4;Q9MRG7;…	3602	266	CID	M5(Oxidation)	38.31	0.448231		5	53	44	1	1487.8	-34.8453	10/121	pps_Arabidopsis_trypsin_rep4.mgf
	Low	GIYPAVDPLDSTSTmLQPR	O98766;Q9TLK6;Q9MTW0;Q95FJ1;Q8SLS8;Q9MU12;Q9MT57;Q9MRM9;Q9MRK7;Q9BA74;Q9MRM6;Q95FR1;Q9XQY8;Q9MU01;Q9MRK1;O98770;Q29VB8;Q9XQX8;Q9MTU3;Q9XQN1;Q9MTV9;Q95FT8;Q95FL9;Q67H63;Q6EYX5;B7S4Q6;O98424;Q95FI1;Q9XQY1;Q67H82;Q3L1L0;A2T5L5;Q9TLJ8;Q9TLL5;Q95FM8;Q9FF03;Q71N61;Q29VB2;E1UZH9;Q9TLL3;Q9MRJ8;Q9GI23;Q95AN2;Q9MTU5;Q9MTZ8;Q67H60;Q3ZU72;A8ASI2;Q9GET4;Q9MW35;Q9TMV2;O98523;O98492;Q8HT82;Q93Y44;A8ASH2;B7S4P3;…	2265	218	CID	M15(Oxidation)	32.93	1.43654		2	53	37	1	2077.06	17.3507	7/167	pps_Arabidopsis_trypsin_rep4.mgf
	Low	VALVYGQmNEPPGAR	Q9TLK6;Q9MTW0;Q95FJ1;Q9MU12;Q9MT57;Q9MRM9;Q9MRK7;Q9BA74;Q9MRM6;Q95FR1;Q9XQY8;Q9MU01;Q9MRK1;O98770;Q29VB8;Q9XQX8;Q9MTU3;Q9XQN1;Q9MTV9;Q95FT8;Q95FL9;Q67H63;Q6EYX5;B7S4Q6;O98424;Q95FI1;Q9XQY1;Q67H82;A2T5L5;Q9TLJ8;Q9TLL5;Q9TLK3;Q9MT58;Q95FM8;Q9FF03;Q71N61;E1UZH9;Q9TLL3;Q9GI23;Q95AN2;Q9MTU5;Q9MTZ8;Q67H60;A8ASI2;Q9GET4;Q9MW35;Q9TMV2;O98523;O98492;Q8HT82;Q93Y44;A8ASH2;B7S4P3;C0J3J3;O98408;Q8MBL0;Q95FM7;…	4104	269	CID	M8(Oxidation)	30.49	2.42832		4	53	36	1	1617.81	0.337288	9/133	pps_Arabidopsis_trypsin_rep4.mgf
	Low	VVDLLAPYRR	O98766;Q9TLK6;Q9MTW0;Q95FJ1;Q8SLS8;Q9MU12;Q9MT57;Q9MRM9;Q95FR1;Q9XQY8;Q9MU01;Q9MRK1;O98770;Q29VB8;Q9XQX8;Q9XQN1;Q9MTV9;Q95FT8;Q95FL9;Q6EYX5;B7S4Q6;O98424;Q95FI1;Q67H82;A2T5L5;Q9TLL5;Q9TLK3;Q9MT58;Q95FM8;Q9FF03;Q71N61;Q29VB2;E1UZH9;Q9TLL3;Q9MRJ8;Q9GI23;Q95AN2;Q9MTU5;Q9MTZ8;Q67H60;Q3ZU72;A8ASI2;Q9GET4;Q9MW35;Q9TMV2;O98523;O98492;Q8HT82;Q93Y44;A8ASH2;B7S4P3;C0J3J3;O98408;Q8MBL0;Q95FM7;Q8MBH7;Q9MRF4;…	4069	264	CID		26.61	4.612		3	52	38	1	1201.73	18.2061	11/81	pps_Arabidopsis_trypsin_rep4.mgf
	Low	TREGNDLYmEmK	O98766;Q9TLK6;Q95FJ1;Q9MU12;Q9MT57;Q9MRM9;Q9MRK7;Q9BA74;Q9MRM6;Q95FR1;Q9XQY8;Q9MU01;O98770;Q9XQX8;Q9MTU3;Q9XQN1;Q9MTV9;Q95FT8;Q95FL9;Q67H63;B7S4Q6;O98424;Q95FI1;Q9XQY1;Q67H82;A2T5L5;Q9TLJ8;Q9TLL5;Q9MT58;Q95FM8;Q9FF03;Q71N61;E1UZH9;Q9TLL3;Q9MRJ8;Q95AN2;Q9MTU5;Q9MTZ8;Q3ZU72;A8ASI2;Q9GET4;Q9MW35;Q9TMV2;O98492;Q8HT82;Q93Y44;A8ASH2;B7S4P3;C0J3J3;O98408;Q8MBL0;Q95FM7;Q8MBH7;Q9MRF4;Q9MRG7;Q9XQI9;Q67H80;…	3483	230	CID	M9(Oxidation), M11(Oxidation)	21.24	17.4861		2	52	35	1	1518.68	16.2106	5/128	pps_Arabidopsis_trypsin_rep4.mgf
O98492	44.7	26	21	481	52.022	5.38916	1244.35	ATP synthase beta subunit (Fragment) OS=Franklandia fucifolia GN=atpB PE=3 SV=1 - [O98492_9MAGN]
	Confidence Icon	Sequence	Protein Accessions	# Proteins	# Protein Groups	Activation Type	Modifications	IonScore	Exp Value	Δ Score	Rank	Identity High	Homology Threshold	Charge	m/z [Da]	ΔM [ppm]	Ions Matched	Spectrum File
	High	YKELQDIIAILGLDELSEEDR	O98766;Q9TLK6;Q9MTW0;Q95FJ1;Q9MU12;Q9MT57;Q9MRM9;Q9MRK7;Q9BA74;Q9MRM6;Q95FR1;Q9XQY8;Q9MU01;Q9MRK1;Q29VB8;Q9XQX8;Q9XQN1;Q9MTV9;Q95FT8;Q95FL9;Q67H63;Q6EYX5;B7S4Q6;O98424;Q95FI1;Q9XQY1;Q3L1L0;A2T5L5;Q9TLJ8;Q9TLL5;Q9TLK3;Q9MT58;Q95FM8;Q9FF03;Q71N61;Q29VB2;E1UZH9;Q9MRJ8;Q95AN2;Q9MTU5;Q9MTZ8;Q67H60;Q3ZU72;Q9GET4;Q9MW35;Q9TMV2;O98523;O98492;Q8HT82;Q93Y44;B7S4P3;C0J3J3;O98408;Q8MBH7;Q9MRF4;Q9MRG7;Q9XQI9;…	3355	224	CID		179.31	3.17472e-15		7	53		1	2462.25	-6.24487	17/233	pps_Arabidopsis_trypsin_rep4.mgf
	High	DVNEQDVLLFIDNIFR	Q9TLK6;Q9MTW0;Q95FJ1;Q9MU12;Q9MT57;Q9BA74;Q9MRM6;Q95FR1;Q9XQY8;Q9MU01;Q9MRK1;Q29VB8;Q9XQX8;Q9MTU3;Q9XQN1;Q9MTV9;Q95FT8;Q95FL9;Q67H63;Q6EYX5;Q95FI1;Q67H82;Q3L1L0;A2T5L5;Q9TLJ8;Q9TLK3;Q9MT58;Q95FM8;Q9FF03;E1UZH9;Q9MRJ8;Q9GI23;Q95AN2;Q9MTU5;Q9MTZ8;Q67H60;Q3ZU72;A8ASI2;Q9GET4;Q9MW35;Q9TMV2;O98523;O98492;Q8HT82;Q93Y44;A8ASH2;B7S4P3;C0J3J3;Q8MBL0;Q95FM7;Q9MRF4;Q9MRG7;Q9XQI9;Q67H80;Q29S89;Q257C7;A0AR40;…	2339	186	CID		172.19	1.24525e-14		3	52		1	1950.15	76.8888	15/172	pps_Arabidopsis_trypsin_rep4.mgf
	High	IFNVLGEPVDNLGPVDTR	O98766;Q9MTW0;Q8SLS8;Q9MU12;Q9MT57;Q9BA74;Q95FR1;Q9MRK1;O98770;Q29VB8;Q9MTU3;Q9XQN1;B7S4Q6;O98424;Q9XQY1;A2T5L5;Q9TLL5;Q9TLK3;Q9MT58;Q95FM8;Q71N61;Q29VB2;E1UZH9;Q67H60;Q3ZU72;A8ASI2;Q9GET4;Q9MW35;Q9TMV2;O98523;O98492;Q8HT82;A8ASH2;B7S4P3;Q9MRF4;Q9MRG7;Q257C7;A0AR40;B8PRK4;B7S4V7;Q9MU78;Q5W4R8;A7X7I3;Q8SLT5;Q9MRR7;Q9BA90;Q9MRU7;Q9MRL5;Q9MRN4;Q9TLJ9;O98595;Q95FL6;Q9MRA6;Q8SLS2;O98404;O98490;O98583;…	1261	106	CID		157.33	4.97305e-13		2	53		1	1955.04	7.48257	14/187	pps_Arabidopsis_trypsin_rep4.mgf
	High	SAPAFIQxDTKLSIFETGIK	O98492	1	1	CID	X8(N)	157.18	4.87513e-13		7	52		1	2180.15	-2.32153	29/213	pps_Arabidopsis_trypsin_rep4.mgf
	High	DVNEQDVLLFIDNIFR	Q9TLK6;Q9MTW0;Q95FJ1;Q9MU12;Q9MT57;Q9BA74;Q9MRM6;Q95FR1;Q9XQY8;Q9MU01;Q9MRK1;Q29VB8;Q9XQX8;Q9MTU3;Q9XQN1;Q9MTV9;Q95FT8;Q95FL9;Q67H63;Q6EYX5;Q95FI1;Q67H82;Q3L1L0;A2T5L5;Q9TLJ8;Q9TLK3;Q9MT58;Q95FM8;Q9FF03;E1UZH9;Q9MRJ8;Q9GI23;Q95AN2;Q9MTU5;Q9MTZ8;Q67H60;Q3ZU72;A8ASI2;Q9GET4;Q9MW35;Q9TMV2;O98523;O98492;Q8HT82;Q93Y44;A8ASH2;B7S4P3;C0J3J3;Q8MBL0;Q95FM7;Q9MRF4;Q9MRG7;Q9XQI9;Q67H80;Q29S89;Q257C7;A0AR40;…	2339	186	CID		142.96	1.38679e-11		3	53		1	1950.02	11.7688	15/172	pps_Arabidopsis_trypsin_rep4.mgf
	High	GIYPAVDPLDSTSTMLQPR	O98766;Q9TLK6;Q9MTW0;Q95FJ1;Q8SLS8;Q9MU12;Q9MT57;Q9MRM9;Q9MRK7;Q9BA74;Q9MRM6;Q95FR1;Q9XQY8;Q9MU01;Q9MRK1;O98770;Q29VB8;Q9XQX8;Q9MTU3;Q9XQN1;Q9MTV9;Q95FT8;Q95FL9;Q67H63;Q6EYX5;B7S4Q6;O98424;Q95FI1;Q9XQY1;Q67H82;Q3L1L0;A2T5L5;Q9TLJ8;Q9TLL5;Q95FM8;Q9FF03;Q71N61;Q29VB2;E1UZH9;Q9TLL3;Q9MRJ8;Q9GI23;Q95AN2;Q9MTU5;Q9MTZ8;Q67H60;Q3ZU72;A8ASI2;Q9GET4;Q9MW35;Q9TMV2;O98523;O98492;Q8HT82;Q93Y44;A8ASH2;B7S4P3;…	2265	218	CID		128.89	3.56635e-10		2	53		1	2061.07	18.0049	14/167	pps_Arabidopsis_trypsin_rep4.mgf
	High	LSIFETGIKVVDLLAPYR	O98766;Q9TLK6;Q9MTW0;Q95FJ1;Q8SLS8;Q9MU12;Q9MT57;Q9MRM9;Q95FR1;Q9XQY8;Q9MU01;Q9MRK1;O98770;Q29VB8;Q9XQX8;Q95FT8;Q95FL9;B7S4Q6;O98424;Q95FI1;Q67H82;A2T5L5;Q9TLL5;Q9TLK3;Q9MT58;Q95FM8;Q9FF03;Q71N61;Q29VB2;E1UZH9;Q9MRJ8;Q9GI23;Q95AN2;Q9MTU5;Q9MTZ8;Q67H60;Q3ZU72;A8ASI2;Q9GET4;Q9MW35;Q9TMV2;O98523;O98492;Q8HT82;Q93Y44;A8ASH2;B7S4P3;C0J3J3;O98408;Q8MBL0;Q95FM7;Q8MBH7;Q9MRF4;Q9MRG7;Q9XQI9;Q67H80;Q29S89;…	3727	228	CID		117.4	3.92801e-09	0	2	52		1	2034.19	11.6109	14/180	pps_Arabidopsis_trypsin_rep4.mgf
	High	FVQAGSEVSALLGR	O98766;Q9TLK6;Q9MTW0;Q95FJ1;Q8SLS8;Q9MU12;Q9MRM9;Q9MRK7;Q9BA74;Q9MRM6;Q95FR1;Q9XQY8;Q9MU01;Q9MRK1;O98770;Q29VB8;Q9XQX8;Q9MTU3;Q9XQN1;Q9MTV9;Q95FT8;Q95FL9;Q67H63;B7S4Q6;O98424;Q67H82;Q3L1L0;A2T5L5;Q9TLL5;Q9TLK3;Q9MT58;Q95FM8;Q9FF03;Q71N61;Q29VB2;E1UZH9;Q9MRJ8;Q9GI23;Q95AN2;Q9MTU5;Q67H60;Q3ZU72;A8ASI2;Q9MW35;Q9TMV2;O98523;O98492;Q8HT82;B7S4P3;C0J3J3;O98408;Q8MBL0;Q95FM7;Q8MBH7;Q9MRF4;Q9MRG7;Q9XQI9;…	3906	267	CID		113.14	1.17658e-08		2	52		1	1433.81	25.8883	12/137	pps_Arabidopsis_trypsin_rep4.mgf
	High	VALVYGQMNEPPGAR	Q9TLK6;Q9MTW0;Q95FJ1;Q9MU12;Q9MT57;Q9MRM9;Q9MRK7;Q9BA74;Q9MRM6;Q95FR1;Q9XQY8;Q9MU01;Q9MRK1;O98770;Q29VB8;Q9XQX8;Q9MTU3;Q9XQN1;Q9MTV9;Q95FT8;Q95FL9;Q67H63;Q6EYX5;B7S4Q6;O98424;Q95FI1;Q9XQY1;Q67H82;A2T5L5;Q9TLJ8;Q9TLL5;Q9TLK3;Q9MT58;Q95FM8;Q9FF03;Q71N61;E1UZH9;Q9TLL3;Q9GI23;Q95AN2;Q9MTU5;Q9MTZ8;Q67H60;A8ASI2;Q9GET4;Q9MW35;Q9TMV2;O98523;O98492;Q8HT82;Q93Y44;A8ASH2;B7S4P3;C0J3J3;O98408;Q8MBL0;Q95FM7;…	4104	269	CID		108.43	3.91415e-08		4	53		1	1601.83	9.97531	11/133	pps_Arabidopsis_trypsin_rep4.mgf
	High	ELQDIIAILGLDELSEEDR	O98766;Q9TLK6;Q9MTW0;Q95FJ1;Q9MU12;Q9MT57;Q9MRM9;Q9MRK7;Q9BA74;Q9MRM6;Q95FR1;Q9XQY8;Q9MU01;Q9MRK1;Q29VB8;Q9XQX8;Q9XQN1;Q9MTV9;Q95FT8;Q95FL9;Q67H63;Q6EYX5;B7S4Q6;O98424;Q95FI1;Q9XQY1;Q3L1L0;A2T5L5;Q9TLJ8;Q9TLL5;Q9TLK3;Q9MT58;Q95FM8;Q9FF03;Q71N61;Q29VB2;E1UZH9;Q9MRJ8;Q95AN2;Q9MTU5;Q9MTZ8;Q67H60;Q3ZU72;Q9GET4;Q9MW35;Q9TMV2;O98523;O98492;Q8HT82;Q93Y44;B7S4P3;C0J3J3;O98408;Q8MBH7;Q9MRF4;Q9MRG7;Q9XQI9;…	3363	225	CID		108.21	4.06838e-08		8	53		1	2171.13	8.92585	18/211	pps_Arabidopsis_trypsin_rep4.mgf
	High	TVLIMELINNIAK	O98766;Q9TLK6;Q9MTW0;Q95FJ1;Q8SLS8;Q9MU12;Q9MT57;Q9MRM9;Q9MRK7;Q9BA74;Q9MRM6;Q95FR1;Q9MU01;Q9MRK1;O98770;Q9XQX8;Q9MTU3;Q9MTV9;Q95FT8;Q95FL9;Q67H63;Q6EYX5;B7S4Q6;O98424;Q9XQY1;Q67H82;A2T5L5;Q9TLJ8;Q9TLL5;Q9TLK3;Q9MT58;Q95FM8;Q9FF03;Q71N61;Q29VB2;E1UZH9;Q9TLL3;Q9MRJ8;Q95AN2;Q9MTU5;Q9MTZ8;Q3ZU72;A8ASI2;Q9GET4;Q9MW35;Q9TMV2;O98523;O98492;Q93Y44;A8ASH2;B7S4P3;C0J3J3;O98408;Q95FM7;Q8MBH7;Q9MRF4;Q9MRG7;…	3602	266	CID		107.41	4.50584e-08		4	52		1	1471.87	13.0845	10/121	pps_Arabidopsis_trypsin_rep4.mgf
	High	AHGGVSVFGGVGER	O98766;Q9TLK6;Q9MTW0;Q95FJ1;Q9MU12;Q9MT57;Q9MRM9;Q9BA74;Q9MRM6;Q95FR1;Q9XQY8;Q9MU01;Q9MRK1;O98770;Q29VB8;Q9XQX8;Q9MTU3;Q9XQN1;Q9MTV9;Q95FT8;Q95FL9;Q67H63;B7S4Q6;O98424;Q95FI1;Q9XQY1;Q67H82;A2T5L5;Q9TLJ8;Q9TLL5;Q9TLK3;Q9MT58;Q71N61;Q29VB2;E1UZH9;Q9MRJ8;Q9MTU5;Q9MTZ8;Q3ZU72;A8ASI2;Q9GET4;Q9TMV2;O98523;O98492;Q8HT82;Q93Y44;A8ASH2;B7S4P3;C0J3J3;O98408;Q95FM7;Q8MBH7;Q9MRF4;Q9MRG7;Q9XQI9;Q67H80;Q29S89;…	3365	247	CID		97.41	4.72361e-07	0	1	53	40	1	1328.71	29.262	12/119	pps_Arabidopsis_trypsin_rep4.mgf
	High	YKELQDIIAILGLDELSEEDRLTVAR	O98766;Q9TLK6;Q9MTW0;Q95FJ1;Q9MU12;Q9MT57;Q9MRK7;Q9BA74;Q95FR1;Q9XQY8;Q9MU01;Q9MRK1;Q29VB8;Q9XQX8;Q9XQN1;Q9MTV9;Q95FT8;Q95FL9;Q67H63;Q6EYX5;B7S4Q6;O98424;Q9XQY1;Q3L1L0;A2T5L5;Q9TLJ8;Q9TLL5;Q9TLK3;Q9MT58;Q95FM8;Q9FF03;Q71N61;Q29VB2;E1UZH9;Q9MRJ8;Q95AN2;Q9MTU5;Q9MTZ8;Q67H60;Q3ZU72;Q9GET4;Q9MW35;Q9TMV2;O98523;O98492;Q93Y44;B7S4P3;C0J3J3;O98408;Q8MBH7;Q9MRF4;Q9MRG7;Q9XQI9;Q67H80;Q29S89;Q257C7;A0AR40;…	2967	200	CID		87.69	4.41668e-06		7	53		1	3002.63	8.26545	15/291	pps_Arabidopsis_trypsin_rep4.mgf
	High	ESGVINEQNIAESK	Q9TLK6;Q9MTW0;Q95FJ1;Q9MT57;Q9MRM9;Q9MRM6;Q9XQY8;Q9MU01;Q9MRK1;O98770;Q29VB8;Q9XQX8;Q9MTU3;Q9MTV9;O98424;Q95FI1;Q9XQY1;Q67H82;A2T5L5;Q9TLJ8;Q9TLL5;Q95FM8;E1UZH9;Q9TLL3;Q9MRJ8;Q3ZU72;A8ASI2;Q9MW35;O98523;O98492;C0J3J3;O98408;Q9MRF4;Q67H80;Q29S89;Q257C7;Q5W4R8;A7X7I3;Q8SLT5;Q95FQ1;Q29VB0;A3KLS5;C0J3I8;Q9MRU7;Q9TLJ9;Q95FW7;Q9MRA6;O98418;Q8SLS1;Q8SLS2;O98490;O98583;Q9XQY9;Q9MU29;Q9MTU8;Q9GI19;Q9XQY6;…	875	92	CID		78.89	3.31811e-05		7	52		1	1517.76	13.0269	11/145	pps_Arabidopsis_trypsin_rep4.mgf
	High	ELQDIIAILGLDELSEEDRLTVAR	O98766;Q9TLK6;Q9MTW0;Q95FJ1;Q9MU12;Q9MT57;Q9MRK7;Q9BA74;Q95FR1;Q9XQY8;Q9MU01;Q9MRK1;Q29VB8;Q9XQX8;Q9XQN1;Q9MTV9;Q95FT8;Q95FL9;Q67H63;Q6EYX5;B7S4Q6;O98424;Q9XQY1;Q3L1L0;A2T5L5;Q9TLJ8;Q9TLL5;Q9TLK3;Q9MT58;Q95FM8;Q9FF03;Q71N61;Q29VB2;E1UZH9;Q9MRJ8;Q95AN2;Q9MTU5;Q9MTZ8;Q67H60;Q3ZU72;Q9GET4;Q9MW35;Q9TMV2;O98523;O98492;Q93Y44;B7S4P3;C0J3J3;O98408;Q8MBH7;Q9MRF4;Q9MRG7;Q9XQI9;Q67H80;Q29S89;Q257C7;A0AR40;…	2972	201	CID		77.17	5.41909e-05		7	53		1	2711.42	-10.9947	12/269	pps_Arabidopsis_trypsin_rep4.mgf
	High	LSIFETGIKVVDLLAPYRR	O98766;Q9TLK6;Q9MTW0;Q95FJ1;Q8SLS8;Q9MU12;Q9MT57;Q9MRM9;Q95FR1;Q9XQY8;Q9MU01;Q9MRK1;O98770;Q29VB8;Q9XQX8;Q95FT8;Q95FL9;B7S4Q6;O98424;Q95FI1;Q67H82;A2T5L5;Q9TLL5;Q9TLK3;Q9MT58;Q95FM8;Q9FF03;Q71N61;Q29VB2;E1UZH9;Q9MRJ8;Q9GI23;Q95AN2;Q9MTU5;Q9MTZ8;Q67H60;Q3ZU72;A8ASI2;Q9GET4;Q9MW35;Q9TMV2;O98523;O98492;Q8HT82;Q93Y44;A8ASH2;B7S4P3;C0J3J3;O98408;Q8MBL0;Q95FM7;Q8MBH7;Q9MRF4;Q9MRG7;Q9XQI9;Q67H80;Q29S89;…	3721	227	CID		65.96	0.000488177		3	51		1	2190.29	12.6005	11/191	pps_Arabidopsis_trypsin_rep4.mgf
	High	VGLTALTMAEYFR	O98766;Q9TLK6;Q95FJ1;Q8SLS8;Q9MU12;Q9MT57;Q9MRM9;Q9MRK7;Q9BA74;Q9MRM6;Q95FR1;Q9XQY8;Q9MU01;Q9MRK1;O98770;Q29VB8;Q9XQX8;Q9MTU3;Q9XQN1;Q9MTV9;Q95FT8;Q95FL9;Q67H63;Q6EYX5;B7S4Q6;O98424;Q95FI1;Q9XQY1;Q67H82;Q3L1L0;A2T5L5;Q9TLJ8;Q9TLL5;Q9MT58;Q95FM8;Q9FF03;Q71N61;E1UZH9;Q9MRJ8;Q9GI23;Q95AN2;Q9MTU5;Q9MTZ8;Q67H60;Q3ZU72;A8ASI2;Q9GET4;Q9MW35;Q9TMV2;O98523;O98492;Q8HT82;Q93Y44;A8ASH2;B7S4P3;C0J3J3;O98408;…	3375	267	CID		65.69	0.00085289		2	53		1	1471.75	-8.51001	10/111	pps_Arabidopsis_trypsin_rep4.mgf
	High	SAPAFIQxDTK	Q9MRK7;O98492;Q95DT5	3	3	CID	X8(N)	56.03	0.0058628		5	52		1	1191.65	38.9534	16/107	pps_Arabidopsis_trypsin_rep4.mgf
	High	TVLImELINNIAK	O98766;Q9TLK6;Q9MTW0;Q95FJ1;Q8SLS8;Q9MU12;Q9MT57;Q9MRM9;Q9MRK7;Q9BA74;Q9MRM6;Q95FR1;Q9MU01;Q9MRK1;O98770;Q9XQX8;Q9MTU3;Q9MTV9;Q95FT8;Q95FL9;Q67H63;Q6EYX5;B7S4Q6;O98424;Q9XQY1;Q67H82;A2T5L5;Q9TLJ8;Q9TLL5;Q9TLK3;Q9MT58;Q95FM8;Q9FF03;Q71N61;Q29VB2;E1UZH9;Q9TLL3;Q9MRJ8;Q95AN2;Q9MTU5;Q9MTZ8;Q3ZU72;A8ASI2;Q9GET4;Q9MW35;Q9TMV2;O98523;O98492;Q93Y44;A8ASH2;B7S4P3;C0J3J3;O98408;Q95FM7;Q8MBH7;Q9MRF4;Q9MRG7;…	3602	266	CID	M5(Oxidation)	54.15	0.00989016		5	52		1	1487.86	8.83395	7/121	pps_Arabidopsis_trypsin_rep4.mgf
	Medium	VVDLLAPYR	O98766;Q9TLK6;Q9MTW0;Q95FJ1;Q8SLS8;Q9MU12;Q9MT57;Q9MRM9;Q95FR1;Q9XQY8;Q9MU01;Q9MRK1;O98770;Q29VB8;Q9XQX8;Q9XQN1;Q9MTV9;Q95FT8;Q95FL9;Q6EYX5;B7S4Q6;O98424;Q95FI1;Q67H82;A2T5L5;Q9TLL5;Q9TLK3;Q9MT58;Q95FM8;Q9FF03;Q71N61;Q29VB2;E1UZH9;Q9TLL3;Q9MRJ8;Q9GI23;Q95AN2;Q9MTU5;Q9MTZ8;Q67H60;Q3ZU72;A8ASI2;Q9GET4;Q9MW35;Q9TMV2;O98523;O98492;Q8HT82;Q93Y44;A8ASH2;B7S4P3;C0J3J3;O98408;Q8MBL0;Q95FM7;Q8MBH7;Q9MRF4;…	4078	266	CID		47.67	0.0398271		3	52	38	1	1045.63	24.8642	7/70	pps_Arabidopsis_trypsin_rep4.mgf
	Low	TVLImELINNIAK	O98766;Q9TLK6;Q9MTW0;Q95FJ1;Q8SLS8;Q9MU12;Q9MT57;Q9MRM9;Q9MRK7;Q9BA74;Q9MRM6;Q95FR1;Q9MU01;Q9MRK1;O98770;Q9XQX8;Q9MTU3;Q9MTV9;Q95FT8;Q95FL9;Q67H63;Q6EYX5;B7S4Q6;O98424;Q9XQY1;Q67H82;A2T5L5;Q9TLJ8;Q9TLL5;Q9TLK3;Q9MT58;Q95FM8;Q9FF03;Q71N61;Q29VB2;E1UZH9;Q9TLL3;Q9MRJ8;Q95AN2;Q9MTU5;Q9MTZ8;Q3ZU72;A8ASI2;Q9GET4;Q9MW35;Q9TMV2;O98523;O98492;Q93Y44;A8ASH2;B7S4P3;C0J3J3;O98408;Q95FM7;Q8MBH7;Q9MRF4;Q9MRG7;…	3602	266	CID	M5(Oxidation)	38.31	0.448231		5	53	44	1	1487.8	-34.8453	10/121	pps_Arabidopsis_trypsin_rep4.mgf
	Low	GIYPAVDPLDSTSTmLQPR	O98766;Q9TLK6;Q9MTW0;Q95FJ1;Q8SLS8;Q9MU12;Q9MT57;Q9MRM9;Q9MRK7;Q9BA74;Q9MRM6;Q95FR1;Q9XQY8;Q9MU01;Q9MRK1;O98770;Q29VB8;Q9XQX8;Q9MTU3;Q9XQN1;Q9MTV9;Q95FT8;Q95FL9;Q67H63;Q6EYX5;B7S4Q6;O98424;Q95FI1;Q9XQY1;Q67H82;Q3L1L0;A2T5L5;Q9TLJ8;Q9TLL5;Q95FM8;Q9FF03;Q71N61;Q29VB2;E1UZH9;Q9TLL3;Q9MRJ8;Q9GI23;Q95AN2;Q9MTU5;Q9MTZ8;Q67H60;Q3ZU72;A8ASI2;Q9GET4;Q9MW35;Q9TMV2;O98523;O98492;Q8HT82;Q93Y44;A8ASH2;B7S4P3;…	2265	218	CID	M15(Oxidation)	32.93	1.43654		2	53	37	1	2077.06	17.3507	7/167	pps_Arabidopsis_trypsin_rep4.mgf
	Low	VALVYGQmNEPPGAR	Q9TLK6;Q9MTW0;Q95FJ1;Q9MU12;Q9MT57;Q9MRM9;Q9MRK7;Q9BA74;Q9MRM6;Q95FR1;Q9XQY8;Q9MU01;Q9MRK1;O98770;Q29VB8;Q9XQX8;Q9MTU3;Q9XQN1;Q9MTV9;Q95FT8;Q95FL9;Q67H63;Q6EYX5;B7S4Q6;O98424;Q95FI1;Q9XQY1;Q67H82;A2T5L5;Q9TLJ8;Q9TLL5;Q9TLK3;Q9MT58;Q95FM8;Q9FF03;Q71N61;E1UZH9;Q9TLL3;Q9GI23;Q95AN2;Q9MTU5;Q9MTZ8;Q67H60;A8ASI2;Q9GET4;Q9MW35;Q9TMV2;O98523;O98492;Q8HT82;Q93Y44;A8ASH2;B7S4P3;C0J3J3;O98408;Q8MBL0;Q95FM7;…	4104	269	CID	M8(Oxidation)	30.49	2.42832		4	53	36	1	1617.81	0.337288	9/133	pps_Arabidopsis_trypsin_rep4.mgf
	Low	MPNIYNALVVK	O98766;Q9MTW0;Q95FJ1;Q8SLS8;Q9MU12;Q9MT57;Q9MRM9;Q9BA74;Q95FR1;Q9XQY8;Q9MU01;Q9MRK1;O98770;Q9XQX8;Q9XQN1;Q95FL9;Q6EYX5;B7S4Q6;Q67H82;Q3L1L0;A2T5L5;Q9TLJ8;Q9TLL5;Q95FM8;Q71N61;Q29VB2;E1UZH9;Q9TLL3;Q9GI23;Q95AN2;Q9MTZ8;Q67H60;Q3ZU72;A8ASI2;Q9GET4;Q9MW35;Q9TMV2;O98492;Q8HT82;A8ASH2;B7S4P3;C0J3J3;O98408;Q67H80;Q257C7;A0AR40;B8PRK4;B7S4V7;Q9MU78;O98412;Q5W4R8;A7X7I3;Q8SLT5;Q95FQ1;Q9MRR7;Q9BA90;Q95FK0;…	1809	152	CID		27.19	6.76079		3	54	43	1	1261.72	19.9153	15/108	pps_Arabidopsis_trypsin_rep4.mgf
	Low	VVDLLAPYRR	O98766;Q9TLK6;Q9MTW0;Q95FJ1;Q8SLS8;Q9MU12;Q9MT57;Q9MRM9;Q95FR1;Q9XQY8;Q9MU01;Q9MRK1;O98770;Q29VB8;Q9XQX8;Q9XQN1;Q9MTV9;Q95FT8;Q95FL9;Q6EYX5;B7S4Q6;O98424;Q95FI1;Q67H82;A2T5L5;Q9TLL5;Q9TLK3;Q9MT58;Q95FM8;Q9FF03;Q71N61;Q29VB2;E1UZH9;Q9TLL3;Q9MRJ8;Q9GI23;Q95AN2;Q9MTU5;Q9MTZ8;Q67H60;Q3ZU72;A8ASI2;Q9GET4;Q9MW35;Q9TMV2;O98523;O98492;Q8HT82;Q93Y44;A8ASH2;B7S4P3;C0J3J3;O98408;Q8MBL0;Q95FM7;Q8MBH7;Q9MRF4;…	4069	264	CID		26.61	4.612		3	52	38	1	1201.73	18.2061	11/81	pps_Arabidopsis_trypsin_rep4.mgf
	Low	TREGNDLYmEmK	O98766;Q9TLK6;Q95FJ1;Q9MU12;Q9MT57;Q9MRM9;Q9MRK7;Q9BA74;Q9MRM6;Q95FR1;Q9XQY8;Q9MU01;O98770;Q9XQX8;Q9MTU3;Q9XQN1;Q9MTV9;Q95FT8;Q95FL9;Q67H63;B7S4Q6;O98424;Q95FI1;Q9XQY1;Q67H82;A2T5L5;Q9TLJ8;Q9TLL5;Q9MT58;Q95FM8;Q9FF03;Q71N61;E1UZH9;Q9TLL3;Q9MRJ8;Q95AN2;Q9MTU5;Q9MTZ8;Q3ZU72;A8ASI2;Q9GET4;Q9MW35;Q9TMV2;O98492;Q8HT82;Q93Y44;A8ASH2;B7S4P3;C0J3J3;O98408;Q8MBL0;Q95FM7;Q8MBH7;Q9MRF4;Q9MRG7;Q9XQI9;Q67H80;…	3483	230	CID	M9(Oxidation), M11(Oxidation)	21.24	17.4861		2	52	35	1	1518.68	16.2106	5/128	pps_Arabidopsis_trypsin_rep4.mgf
Q257C7	48.08	26	20	468	50.4023	5.43994	1244.1	ATP synthase beta chain (Fragment) OS=Bergenia cordifolia GN=atpB PE=3 SV=1 - [Q257C7_BERCO]
	Confidence Icon	Sequence	Protein Accessions	# Proteins	# Protein Groups	Activation Type	Modifications	IonScore	Exp Value	Δ Score	Rank	Identity High	Homology Threshold	Charge	m/z [Da]	ΔM [ppm]	Ions Matched	Spectrum File
	High	YKELQDIIAILGLDELSEEDR	O98766;Q9TLK6;Q9MTW0;Q95FJ1;Q9MU12;Q9MT57;Q9MRM9;Q9MRK7;Q9BA74;Q9MRM6;Q95FR1;Q9XQY8;Q9MU01;Q9MRK1;Q29VB8;Q9XQX8;Q9XQN1;Q9MTV9;Q95FT8;Q95FL9;Q67H63;Q6EYX5;B7S4Q6;O98424;Q95FI1;Q9XQY1;Q3L1L0;A2T5L5;Q9TLJ8;Q9TLL5;Q9TLK3;Q9MT58;Q95FM8;Q9FF03;Q71N61;Q29VB2;E1UZH9;Q9MRJ8;Q95AN2;Q9MTU5;Q9MTZ8;Q67H60;Q3ZU72;Q9GET4;Q9MW35;Q9TMV2;O98523;O98492;Q8HT82;Q93Y44;B7S4P3;C0J3J3;O98408;Q8MBH7;Q9MRF4;Q9MRG7;Q9XQI9;…	3355	224	CID		179.31	3.17472e-15		7	53		1	2462.25	-6.24487	17/233	pps_Arabidopsis_trypsin_rep4.mgf
	High	DVNEQDVLLFIDNIFR	Q9TLK6;Q9MTW0;Q95FJ1;Q9MU12;Q9MT57;Q9BA74;Q9MRM6;Q95FR1;Q9XQY8;Q9MU01;Q9MRK1;Q29VB8;Q9XQX8;Q9MTU3;Q9XQN1;Q9MTV9;Q95FT8;Q95FL9;Q67H63;Q6EYX5;Q95FI1;Q67H82;Q3L1L0;A2T5L5;Q9TLJ8;Q9TLK3;Q9MT58;Q95FM8;Q9FF03;E1UZH9;Q9MRJ8;Q9GI23;Q95AN2;Q9MTU5;Q9MTZ8;Q67H60;Q3ZU72;A8ASI2;Q9GET4;Q9MW35;Q9TMV2;O98523;O98492;Q8HT82;Q93Y44;A8ASH2;B7S4P3;C0J3J3;Q8MBL0;Q95FM7;Q9MRF4;Q9MRG7;Q9XQI9;Q67H80;Q29S89;Q257C7;A0AR40;…	2339	186	CID		172.19	1.24525e-14		3	52		1	1950.15	76.8888	15/172	pps_Arabidopsis_trypsin_rep4.mgf
	High	MPSAVGYQPTLSTEMGTLQER	Q9MRM6;Q9MTU3;O98424;Q3L1L0;A2T5L5;Q9TLL5;E1UZH9;Q9MTZ8;O98408;Q95FM7;Q257C7;A0AR40;Q9TMU6;O98412;Q29VB0;Q9MRL5;Q95FL6;Q8MBK2;Q8SLS2;Q67H62;Q9MTU8;C8YPI1;Q9GI19;Q9MRR6;Q95FM3;Q9MTZ4;Q9XQY2;Q9SC47;Q9MRW3;P19366;Q9MRG6;Q95FW9;Q9THU9;A9XUH0;Q3ZMJ5;Q8MBI2;A9QAU1;D7KRE0;Q8MBI0;E0XD31;Q8WH97;Q5YGM9;Q9SBN9;Q5UVH1;Q6YN70;Q09RD3;Q09RB6;A1XXL0;E0XD16;Q09RD9;Q95FL0;B2BI37;Q5UVF9;Q5YGJ5;Q5YGN7;Q9SC27;Q5YGK8;…	571	59	CID		166.59	6.04929e-14		2	53		1	2296.12	11.2793	18/221	pps_Arabidopsis_trypsin_rep4.mgf
	High	IFNVLGEPVDNLGPVDTR	O98766;Q9MTW0;Q8SLS8;Q9MU12;Q9MT57;Q9BA74;Q95FR1;Q9MRK1;O98770;Q29VB8;Q9MTU3;Q9XQN1;B7S4Q6;O98424;Q9XQY1;A2T5L5;Q9TLL5;Q9TLK3;Q9MT58;Q95FM8;Q71N61;Q29VB2;E1UZH9;Q67H60;Q3ZU72;A8ASI2;Q9GET4;Q9MW35;Q9TMV2;O98523;O98492;Q8HT82;A8ASH2;B7S4P3;Q9MRF4;Q9MRG7;Q257C7;A0AR40;B8PRK4;B7S4V7;Q9MU78;Q5W4R8;A7X7I3;Q8SLT5;Q9MRR7;Q9BA90;Q9MRU7;Q9MRL5;Q9MRN4;Q9TLJ9;O98595;Q95FL6;Q9MRA6;Q8SLS2;O98404;O98490;O98583;…	1261	106	CID		157.33	4.97305e-13		2	53		1	1955.04	7.48257	14/187	pps_Arabidopsis_trypsin_rep4.mgf
	High	DVNEQDVLLFIDNIFR	Q9TLK6;Q9MTW0;Q95FJ1;Q9MU12;Q9MT57;Q9BA74;Q9MRM6;Q95FR1;Q9XQY8;Q9MU01;Q9MRK1;Q29VB8;Q9XQX8;Q9MTU3;Q9XQN1;Q9MTV9;Q95FT8;Q95FL9;Q67H63;Q6EYX5;Q95FI1;Q67H82;Q3L1L0;A2T5L5;Q9TLJ8;Q9TLK3;Q9MT58;Q95FM8;Q9FF03;E1UZH9;Q9MRJ8;Q9GI23;Q95AN2;Q9MTU5;Q9MTZ8;Q67H60;Q3ZU72;A8ASI2;Q9GET4;Q9MW35;Q9TMV2;O98523;O98492;Q8HT82;Q93Y44;A8ASH2;B7S4P3;C0J3J3;Q8MBL0;Q95FM7;Q9MRF4;Q9MRG7;Q9XQI9;Q67H80;Q29S89;Q257C7;A0AR40;…	2339	186	CID		142.96	1.38679e-11		3	53		1	1950.02	11.7688	15/172	pps_Arabidopsis_trypsin_rep4.mgf
	High	GIYPAVDPLDSTSTMLQPR	O98766;Q9TLK6;Q9MTW0;Q95FJ1;Q8SLS8;Q9MU12;Q9MT57;Q9MRM9;Q9MRK7;Q9BA74;Q9MRM6;Q95FR1;Q9XQY8;Q9MU01;Q9MRK1;O98770;Q29VB8;Q9XQX8;Q9MTU3;Q9XQN1;Q9MTV9;Q95FT8;Q95FL9;Q67H63;Q6EYX5;B7S4Q6;O98424;Q95FI1;Q9XQY1;Q67H82;Q3L1L0;A2T5L5;Q9TLJ8;Q9TLL5;Q95FM8;Q9FF03;Q71N61;Q29VB2;E1UZH9;Q9TLL3;Q9MRJ8;Q9GI23;Q95AN2;Q9MTU5;Q9MTZ8;Q67H60;Q3ZU72;A8ASI2;Q9GET4;Q9MW35;Q9TMV2;O98523;O98492;Q8HT82;Q93Y44;A8ASH2;B7S4P3;…	2265	218	CID		128.89	3.56635e-10		2	53		1	2061.07	18.0049	14/167	pps_Arabidopsis_trypsin_rep4.mgf
	High	LSIFETGIKVVDLLAPYR	O98766;Q9TLK6;Q9MTW0;Q95FJ1;Q8SLS8;Q9MU12;Q9MT57;Q9MRM9;Q95FR1;Q9XQY8;Q9MU01;Q9MRK1;O98770;Q29VB8;Q9XQX8;Q95FT8;Q95FL9;B7S4Q6;O98424;Q95FI1;Q67H82;A2T5L5;Q9TLL5;Q9TLK3;Q9MT58;Q95FM8;Q9FF03;Q71N61;Q29VB2;E1UZH9;Q9MRJ8;Q9GI23;Q95AN2;Q9MTU5;Q9MTZ8;Q67H60;Q3ZU72;A8ASI2;Q9GET4;Q9MW35;Q9TMV2;O98523;O98492;Q8HT82;Q93Y44;A8ASH2;B7S4P3;C0J3J3;O98408;Q8MBL0;Q95FM7;Q8MBH7;Q9MRF4;Q9MRG7;Q9XQI9;Q67H80;Q29S89;…	3727	228	CID		117.4	3.92801e-09	0	2	52		1	2034.19	11.6109	14/180	pps_Arabidopsis_trypsin_rep4.mgf
	High	FVQAGSEVSALLGR	O98766;Q9TLK6;Q9MTW0;Q95FJ1;Q8SLS8;Q9MU12;Q9MRM9;Q9MRK7;Q9BA74;Q9MRM6;Q95FR1;Q9XQY8;Q9MU01;Q9MRK1;O98770;Q29VB8;Q9XQX8;Q9MTU3;Q9XQN1;Q9MTV9;Q95FT8;Q95FL9;Q67H63;B7S4Q6;O98424;Q67H82;Q3L1L0;A2T5L5;Q9TLL5;Q9TLK3;Q9MT58;Q95FM8;Q9FF03;Q71N61;Q29VB2;E1UZH9;Q9MRJ8;Q9GI23;Q95AN2;Q9MTU5;Q67H60;Q3ZU72;A8ASI2;Q9MW35;Q9TMV2;O98523;O98492;Q8HT82;B7S4P3;C0J3J3;O98408;Q8MBL0;Q95FM7;Q8MBH7;Q9MRF4;Q9MRG7;Q9XQI9;…	3906	267	CID		113.14	1.17658e-08		2	52		1	1433.81	25.8883	12/137	pps_Arabidopsis_trypsin_rep4.mgf
	High	VALVYGQMNxPPGAR	Q257C7;Q95D42;Q95FV3;Q9SBN9	5	4	CID	X10(E)	108.43	3.91415e-08		7	53		1	1601.83	9.97531	11/144	pps_Arabidopsis_trypsin_rep4.mgf
	High	ELQDIIAILGLDELSEEDR	O98766;Q9TLK6;Q9MTW0;Q95FJ1;Q9MU12;Q9MT57;Q9MRM9;Q9MRK7;Q9BA74;Q9MRM6;Q95FR1;Q9XQY8;Q9MU01;Q9MRK1;Q29VB8;Q9XQX8;Q9XQN1;Q9MTV9;Q95FT8;Q95FL9;Q67H63;Q6EYX5;B7S4Q6;O98424;Q95FI1;Q9XQY1;Q3L1L0;A2T5L5;Q9TLJ8;Q9TLL5;Q9TLK3;Q9MT58;Q95FM8;Q9FF03;Q71N61;Q29VB2;E1UZH9;Q9MRJ8;Q95AN2;Q9MTU5;Q9MTZ8;Q67H60;Q3ZU72;Q9GET4;Q9MW35;Q9TMV2;O98523;O98492;Q8HT82;Q93Y44;B7S4P3;C0J3J3;O98408;Q8MBH7;Q9MRF4;Q9MRG7;Q9XQI9;…	3363	225	CID		108.21	4.06838e-08		8	53		1	2171.13	8.92585	18/211	pps_Arabidopsis_trypsin_rep4.mgf
	High	TVLIMELINNIAK	O98766;Q9TLK6;Q9MTW0;Q95FJ1;Q8SLS8;Q9MU12;Q9MT57;Q9MRM9;Q9MRK7;Q9BA74;Q9MRM6;Q95FR1;Q9MU01;Q9MRK1;O98770;Q9XQX8;Q9MTU3;Q9MTV9;Q95FT8;Q95FL9;Q67H63;Q6EYX5;B7S4Q6;O98424;Q9XQY1;Q67H82;A2T5L5;Q9TLJ8;Q9TLL5;Q9TLK3;Q9MT58;Q95FM8;Q9FF03;Q71N61;Q29VB2;E1UZH9;Q9TLL3;Q9MRJ8;Q95AN2;Q9MTU5;Q9MTZ8;Q3ZU72;A8ASI2;Q9GET4;Q9MW35;Q9TMV2;O98523;O98492;Q93Y44;A8ASH2;B7S4P3;C0J3J3;O98408;Q95FM7;Q8MBH7;Q9MRF4;Q9MRG7;…	3602	266	CID		107.41	4.50584e-08		4	52		1	1471.87	13.0845	10/121	pps_Arabidopsis_trypsin_rep4.mgf
	High	AHGGVSVFGGVGER	O98766;Q9TLK6;Q9MTW0;Q95FJ1;Q9MU12;Q9MT57;Q9MRM9;Q9BA74;Q9MRM6;Q95FR1;Q9XQY8;Q9MU01;Q9MRK1;O98770;Q29VB8;Q9XQX8;Q9MTU3;Q9XQN1;Q9MTV9;Q95FT8;Q95FL9;Q67H63;B7S4Q6;O98424;Q95FI1;Q9XQY1;Q67H82;A2T5L5;Q9TLJ8;Q9TLL5;Q9TLK3;Q9MT58;Q71N61;Q29VB2;E1UZH9;Q9MRJ8;Q9MTU5;Q9MTZ8;Q3ZU72;A8ASI2;Q9GET4;Q9TMV2;O98523;O98492;Q8HT82;Q93Y44;A8ASH2;B7S4P3;C0J3J3;O98408;Q95FM7;Q8MBH7;Q9MRF4;Q9MRG7;Q9XQI9;Q67H80;Q29S89;…	3365	247	CID		97.41	4.72361e-07	0	1	53	40	1	1328.71	29.262	12/119	pps_Arabidopsis_trypsin_rep4.mgf
	High	YKELQDIIAILGLDELSEEDRLTVAR	O98766;Q9TLK6;Q9MTW0;Q95FJ1;Q9MU12;Q9MT57;Q9MRK7;Q9BA74;Q95FR1;Q9XQY8;Q9MU01;Q9MRK1;Q29VB8;Q9XQX8;Q9XQN1;Q9MTV9;Q95FT8;Q95FL9;Q67H63;Q6EYX5;B7S4Q6;O98424;Q9XQY1;Q3L1L0;A2T5L5;Q9TLJ8;Q9TLL5;Q9TLK3;Q9MT58;Q95FM8;Q9FF03;Q71N61;Q29VB2;E1UZH9;Q9MRJ8;Q95AN2;Q9MTU5;Q9MTZ8;Q67H60;Q3ZU72;Q9GET4;Q9MW35;Q9TMV2;O98523;O98492;Q93Y44;B7S4P3;C0J3J3;O98408;Q8MBH7;Q9MRF4;Q9MRG7;Q9XQI9;Q67H80;Q29S89;Q257C7;A0AR40;…	2967	200	CID		87.69	4.41668e-06		7	53		1	3002.63	8.26545	15/291	pps_Arabidopsis_trypsin_rep4.mgf
	High	ESGVINEQNIAESK	Q9TLK6;Q9MTW0;Q95FJ1;Q9MT57;Q9MRM9;Q9MRM6;Q9XQY8;Q9MU01;Q9MRK1;O98770;Q29VB8;Q9XQX8;Q9MTU3;Q9MTV9;O98424;Q95FI1;Q9XQY1;Q67H82;A2T5L5;Q9TLJ8;Q9TLL5;Q95FM8;E1UZH9;Q9TLL3;Q9MRJ8;Q3ZU72;A8ASI2;Q9MW35;O98523;O98492;C0J3J3;O98408;Q9MRF4;Q67H80;Q29S89;Q257C7;Q5W4R8;A7X7I3;Q8SLT5;Q95FQ1;Q29VB0;A3KLS5;C0J3I8;Q9MRU7;Q9TLJ9;Q95FW7;Q9MRA6;O98418;Q8SLS1;Q8SLS2;O98490;O98583;Q9XQY9;Q9MU29;Q9MTU8;Q9GI19;Q9XQY6;…	875	92	CID		78.89	3.31811e-05		7	52		1	1517.76	13.0269	11/145	pps_Arabidopsis_trypsin_rep4.mgf
	High	ELQDIIAILGLDELSEEDRLTVAR	O98766;Q9TLK6;Q9MTW0;Q95FJ1;Q9MU12;Q9MT57;Q9MRK7;Q9BA74;Q95FR1;Q9XQY8;Q9MU01;Q9MRK1;Q29VB8;Q9XQX8;Q9XQN1;Q9MTV9;Q95FT8;Q95FL9;Q67H63;Q6EYX5;B7S4Q6;O98424;Q9XQY1;Q3L1L0;A2T5L5;Q9TLJ8;Q9TLL5;Q9TLK3;Q9MT58;Q95FM8;Q9FF03;Q71N61;Q29VB2;E1UZH9;Q9MRJ8;Q95AN2;Q9MTU5;Q9MTZ8;Q67H60;Q3ZU72;Q9GET4;Q9MW35;Q9TMV2;O98523;O98492;Q93Y44;B7S4P3;C0J3J3;O98408;Q8MBH7;Q9MRF4;Q9MRG7;Q9XQI9;Q67H80;Q29S89;Q257C7;A0AR40;…	2972	201	CID		77.17	5.41909e-05		7	53		1	2711.42	-10.9947	12/269	pps_Arabidopsis_trypsin_rep4.mgf
	High	LSIFETGIKVVDLLAPYRR	O98766;Q9TLK6;Q9MTW0;Q95FJ1;Q8SLS8;Q9MU12;Q9MT57;Q9MRM9;Q95FR1;Q9XQY8;Q9MU01;Q9MRK1;O98770;Q29VB8;Q9XQX8;Q95FT8;Q95FL9;B7S4Q6;O98424;Q95FI1;Q67H82;A2T5L5;Q9TLL5;Q9TLK3;Q9MT58;Q95FM8;Q9FF03;Q71N61;Q29VB2;E1UZH9;Q9MRJ8;Q9GI23;Q95AN2;Q9MTU5;Q9MTZ8;Q67H60;Q3ZU72;A8ASI2;Q9GET4;Q9MW35;Q9TMV2;O98523;O98492;Q8HT82;Q93Y44;A8ASH2;B7S4P3;C0J3J3;O98408;Q8MBL0;Q95FM7;Q8MBH7;Q9MRF4;Q9MRG7;Q9XQI9;Q67H80;Q29S89;…	3721	227	CID		65.96	0.000488177		3	51		1	2190.29	12.6005	11/191	pps_Arabidopsis_trypsin_rep4.mgf
	High	VGLTALTMAEYFR	O98766;Q9TLK6;Q95FJ1;Q8SLS8;Q9MU12;Q9MT57;Q9MRM9;Q9MRK7;Q9BA74;Q9MRM6;Q95FR1;Q9XQY8;Q9MU01;Q9MRK1;O98770;Q29VB8;Q9XQX8;Q9MTU3;Q9XQN1;Q9MTV9;Q95FT8;Q95FL9;Q67H63;Q6EYX5;B7S4Q6;O98424;Q95FI1;Q9XQY1;Q67H82;Q3L1L0;A2T5L5;Q9TLJ8;Q9TLL5;Q9MT58;Q95FM8;Q9FF03;Q71N61;E1UZH9;Q9MRJ8;Q9GI23;Q95AN2;Q9MTU5;Q9MTZ8;Q67H60;Q3ZU72;A8ASI2;Q9GET4;Q9MW35;Q9TMV2;O98523;O98492;Q8HT82;Q93Y44;A8ASH2;B7S4P3;C0J3J3;O98408;…	3375	267	CID		65.69	0.00085289		2	53		1	1471.75	-8.51001	10/111	pps_Arabidopsis_trypsin_rep4.mgf
	High	TVLImELINNIAK	O98766;Q9TLK6;Q9MTW0;Q95FJ1;Q8SLS8;Q9MU12;Q9MT57;Q9MRM9;Q9MRK7;Q9BA74;Q9MRM6;Q95FR1;Q9MU01;Q9MRK1;O98770;Q9XQX8;Q9MTU3;Q9MTV9;Q95FT8;Q95FL9;Q67H63;Q6EYX5;B7S4Q6;O98424;Q9XQY1;Q67H82;A2T5L5;Q9TLJ8;Q9TLL5;Q9TLK3;Q9MT58;Q95FM8;Q9FF03;Q71N61;Q29VB2;E1UZH9;Q9TLL3;Q9MRJ8;Q95AN2;Q9MTU5;Q9MTZ8;Q3ZU72;A8ASI2;Q9GET4;Q9MW35;Q9TMV2;O98523;O98492;Q93Y44;A8ASH2;B7S4P3;C0J3J3;O98408;Q95FM7;Q8MBH7;Q9MRF4;Q9MRG7;…	3602	266	CID	M5(Oxidation)	54.15	0.00989016		5	52		1	1487.86	8.83395	7/121	pps_Arabidopsis_trypsin_rep4.mgf
	Medium	VVDLLAPYR	O98766;Q9TLK6;Q9MTW0;Q95FJ1;Q8SLS8;Q9MU12;Q9MT57;Q9MRM9;Q95FR1;Q9XQY8;Q9MU01;Q9MRK1;O98770;Q29VB8;Q9XQX8;Q9XQN1;Q9MTV9;Q95FT8;Q95FL9;Q6EYX5;B7S4Q6;O98424;Q95FI1;Q67H82;A2T5L5;Q9TLL5;Q9TLK3;Q9MT58;Q95FM8;Q9FF03;Q71N61;Q29VB2;E1UZH9;Q9TLL3;Q9MRJ8;Q9GI23;Q95AN2;Q9MTU5;Q9MTZ8;Q67H60;Q3ZU72;A8ASI2;Q9GET4;Q9MW35;Q9TMV2;O98523;O98492;Q8HT82;Q93Y44;A8ASH2;B7S4P3;C0J3J3;O98408;Q8MBL0;Q95FM7;Q8MBH7;Q9MRF4;…	4078	266	CID		47.67	0.0398271		3	52	38	1	1045.63	24.8642	7/70	pps_Arabidopsis_trypsin_rep4.mgf
	Low	mPSAVGYQPTLSTEMGTLQER	Q9MRM6;Q9MTU3;O98424;Q3L1L0;A2T5L5;Q9TLL5;E1UZH9;Q9MTZ8;O98408;Q95FM7;Q257C7;A0AR40;Q9TMU6;O98412;Q29VB0;Q9MRL5;Q95FL6;Q8MBK2;Q8SLS2;Q67H62;Q9MTU8;C8YPI1;Q9GI19;Q9MRR6;Q95FM3;Q9MTZ4;Q9XQY2;Q9SC47;Q9MRW3;P19366;Q9MRG6;Q95FW9;Q9THU9;A9XUH0;Q3ZMJ5;Q8MBI2;A9QAU1;D7KRE0;Q8MBI0;E0XD31;Q8WH97;Q5YGM9;Q9SBN9;Q5UVH1;Q6YN70;Q09RD3;Q09RB6;A1XXL0;E0XD16;Q09RD9;Q95FL0;B2BI37;Q5UVF9;Q5YGJ5;Q5YGN7;Q9SC27;Q5YGK8;…	571	59	CID	M1(Oxidation)	39.32	0.298947		2	52		1	2312.1	5.76315	7/221	pps_Arabidopsis_trypsin_rep4.mgf
	Low	TVLImELINNIAK	O98766;Q9TLK6;Q9MTW0;Q95FJ1;Q8SLS8;Q9MU12;Q9MT57;Q9MRM9;Q9MRK7;Q9BA74;Q9MRM6;Q95FR1;Q9MU01;Q9MRK1;O98770;Q9XQX8;Q9MTU3;Q9MTV9;Q95FT8;Q95FL9;Q67H63;Q6EYX5;B7S4Q6;O98424;Q9XQY1;Q67H82;A2T5L5;Q9TLJ8;Q9TLL5;Q9TLK3;Q9MT58;Q95FM8;Q9FF03;Q71N61;Q29VB2;E1UZH9;Q9TLL3;Q9MRJ8;Q95AN2;Q9MTU5;Q9MTZ8;Q3ZU72;A8ASI2;Q9GET4;Q9MW35;Q9TMV2;O98523;O98492;Q93Y44;A8ASH2;B7S4P3;C0J3J3;O98408;Q95FM7;Q8MBH7;Q9MRF4;Q9MRG7;…	3602	266	CID	M5(Oxidation)	38.31	0.448231		5	53	44	1	1487.8	-34.8453	10/121	pps_Arabidopsis_trypsin_rep4.mgf
	Low	GIYPAVDPLDSTSTmLQPR	O98766;Q9TLK6;Q9MTW0;Q95FJ1;Q8SLS8;Q9MU12;Q9MT57;Q9MRM9;Q9MRK7;Q9BA74;Q9MRM6;Q95FR1;Q9XQY8;Q9MU01;Q9MRK1;O98770;Q29VB8;Q9XQX8;Q9MTU3;Q9XQN1;Q9MTV9;Q95FT8;Q95FL9;Q67H63;Q6EYX5;B7S4Q6;O98424;Q95FI1;Q9XQY1;Q67H82;Q3L1L0;A2T5L5;Q9TLJ8;Q9TLL5;Q95FM8;Q9FF03;Q71N61;Q29VB2;E1UZH9;Q9TLL3;Q9MRJ8;Q9GI23;Q95AN2;Q9MTU5;Q9MTZ8;Q67H60;Q3ZU72;A8ASI2;Q9GET4;Q9MW35;Q9TMV2;O98523;O98492;Q8HT82;Q93Y44;A8ASH2;B7S4P3;…	2265	218	CID	M15(Oxidation)	32.93	1.43654		2	53	37	1	2077.06	17.3507	7/167	pps_Arabidopsis_trypsin_rep4.mgf
	Low	VALVYGQmNxPPGAR	Q257C7;Q95D42;Q95FV3;Q9SBN9	5	4	CID	M8(Oxidation), X10(E)	30.49	2.42832		7	53	36	1	1617.81	0.337288	9/144	pps_Arabidopsis_trypsin_rep4.mgf
	Low	MPNIYNALVVK	O98766;Q9MTW0;Q95FJ1;Q8SLS8;Q9MU12;Q9MT57;Q9MRM9;Q9BA74;Q95FR1;Q9XQY8;Q9MU01;Q9MRK1;O98770;Q9XQX8;Q9XQN1;Q95FL9;Q6EYX5;B7S4Q6;Q67H82;Q3L1L0;A2T5L5;Q9TLJ8;Q9TLL5;Q95FM8;Q71N61;Q29VB2;E1UZH9;Q9TLL3;Q9GI23;Q95AN2;Q9MTZ8;Q67H60;Q3ZU72;A8ASI2;Q9GET4;Q9MW35;Q9TMV2;O98492;Q8HT82;A8ASH2;B7S4P3;C0J3J3;O98408;Q67H80;Q257C7;A0AR40;B8PRK4;B7S4V7;Q9MU78;O98412;Q5W4R8;A7X7I3;Q8SLT5;Q95FQ1;Q9MRR7;Q9BA90;Q95FK0;…	1809	152	CID		27.19	6.76079		3	54	43	1	1261.72	19.9153	15/108	pps_Arabidopsis_trypsin_rep4.mgf
	Low	VVDLLAPYRR	O98766;Q9TLK6;Q9MTW0;Q95FJ1;Q8SLS8;Q9MU12;Q9MT57;Q9MRM9;Q95FR1;Q9XQY8;Q9MU01;Q9MRK1;O98770;Q29VB8;Q9XQX8;Q9XQN1;Q9MTV9;Q95FT8;Q95FL9;Q6EYX5;B7S4Q6;O98424;Q95FI1;Q67H82;A2T5L5;Q9TLL5;Q9TLK3;Q9MT58;Q95FM8;Q9FF03;Q71N61;Q29VB2;E1UZH9;Q9TLL3;Q9MRJ8;Q9GI23;Q95AN2;Q9MTU5;Q9MTZ8;Q67H60;Q3ZU72;A8ASI2;Q9GET4;Q9MW35;Q9TMV2;O98523;O98492;Q8HT82;Q93Y44;A8ASH2;B7S4P3;C0J3J3;O98408;Q8MBL0;Q95FM7;Q8MBH7;Q9MRF4;…	4069	264	CID		26.61	4.612		3	52	38	1	1201.73	18.2061	11/81	pps_Arabidopsis_trypsin_rep4.mgf
	Low	TREGNDLYmEmK	O98766;Q9TLK6;Q95FJ1;Q9MU12;Q9MT57;Q9MRM9;Q9MRK7;Q9BA74;Q9MRM6;Q95FR1;Q9XQY8;Q9MU01;O98770;Q9XQX8;Q9MTU3;Q9XQN1;Q9MTV9;Q95FT8;Q95FL9;Q67H63;B7S4Q6;O98424;Q95FI1;Q9XQY1;Q67H82;A2T5L5;Q9TLJ8;Q9TLL5;Q9MT58;Q95FM8;Q9FF03;Q71N61;E1UZH9;Q9TLL3;Q9MRJ8;Q95AN2;Q9MTU5;Q9MTZ8;Q3ZU72;A8ASI2;Q9GET4;Q9MW35;Q9TMV2;O98492;Q8HT82;Q93Y44;A8ASH2;B7S4P3;C0J3J3;O98408;Q8MBL0;Q95FM7;Q8MBH7;Q9MRF4;Q9MRG7;Q9XQI9;Q67H80;…	3483	230	CID	M9(Oxidation), M11(Oxidation)	21.24	17.4861		2	52	35	1	1518.68	16.2106	5/128	pps_Arabidopsis_trypsin_rep4.mgf
A0AR40	45.92	26	20	490	52.7316	5.32568	1244.1	ATP synthase beta subunit (Fragment) OS=Agapanthus africanus GN=atpB PE=3 SV=1 - [A0AR40_AGAAF]
	Confidence Icon	Sequence	Protein Accessions	# Proteins	# Protein Groups	Activation Type	Modifications	IonScore	Exp Value	Δ Score	Rank	Identity High	Homology Threshold	Charge	m/z [Da]	ΔM [ppm]	Ions Matched	Spectrum File
	High	YKELQDIIAILGLDELSEEDR	O98766;Q9TLK6;Q9MTW0;Q95FJ1;Q9MU12;Q9MT57;Q9MRM9;Q9MRK7;Q9BA74;Q9MRM6;Q95FR1;Q9XQY8;Q9MU01;Q9MRK1;Q29VB8;Q9XQX8;Q9XQN1;Q9MTV9;Q95FT8;Q95FL9;Q67H63;Q6EYX5;B7S4Q6;O98424;Q95FI1;Q9XQY1;Q3L1L0;A2T5L5;Q9TLJ8;Q9TLL5;Q9TLK3;Q9MT58;Q95FM8;Q9FF03;Q71N61;Q29VB2;E1UZH9;Q9MRJ8;Q95AN2;Q9MTU5;Q9MTZ8;Q67H60;Q3ZU72;Q9GET4;Q9MW35;Q9TMV2;O98523;O98492;Q8HT82;Q93Y44;B7S4P3;C0J3J3;O98408;Q8MBH7;Q9MRF4;Q9MRG7;Q9XQI9;…	3355	224	CID		179.31	3.17472e-15		7	53		1	2462.25	-6.24487	17/233	pps_Arabidopsis_trypsin_rep4.mgf
	High	DVNEQDVLLFIDNIFR	Q9TLK6;Q9MTW0;Q95FJ1;Q9MU12;Q9MT57;Q9BA74;Q9MRM6;Q95FR1;Q9XQY8;Q9MU01;Q9MRK1;Q29VB8;Q9XQX8;Q9MTU3;Q9XQN1;Q9MTV9;Q95FT8;Q95FL9;Q67H63;Q6EYX5;Q95FI1;Q67H82;Q3L1L0;A2T5L5;Q9TLJ8;Q9TLK3;Q9MT58;Q95FM8;Q9FF03;E1UZH9;Q9MRJ8;Q9GI23;Q95AN2;Q9MTU5;Q9MTZ8;Q67H60;Q3ZU72;A8ASI2;Q9GET4;Q9MW35;Q9TMV2;O98523;O98492;Q8HT82;Q93Y44;A8ASH2;B7S4P3;C0J3J3;Q8MBL0;Q95FM7;Q9MRF4;Q9MRG7;Q9XQI9;Q67H80;Q29S89;Q257C7;A0AR40;…	2339	186	CID		172.19	1.24525e-14		3	52		1	1950.15	76.8888	15/172	pps_Arabidopsis_trypsin_rep4.mgf
	High	MPSAVGYQPTLSTEMGTLQER	Q9MRM6;Q9MTU3;O98424;Q3L1L0;A2T5L5;Q9TLL5;E1UZH9;Q9MTZ8;O98408;Q95FM7;Q257C7;A0AR40;Q9TMU6;O98412;Q29VB0;Q9MRL5;Q95FL6;Q8MBK2;Q8SLS2;Q67H62;Q9MTU8;C8YPI1;Q9GI19;Q9MRR6;Q95FM3;Q9MTZ4;Q9XQY2;Q9SC47;Q9MRW3;P19366;Q9MRG6;Q95FW9;Q9THU9;A9XUH0;Q3ZMJ5;Q8MBI2;A9QAU1;D7KRE0;Q8MBI0;E0XD31;Q8WH97;Q5YGM9;Q9SBN9;Q5UVH1;Q6YN70;Q09RD3;Q09RB6;A1XXL0;E0XD16;Q09RD9;Q95FL0;B2BI37;Q5UVF9;Q5YGJ5;Q5YGN7;Q9SC27;Q5YGK8;…	571	59	CID		166.59	6.04929e-14		2	53		1	2296.12	11.2793	18/221	pps_Arabidopsis_trypsin_rep4.mgf
	High	IFNVLGEPVDNLGPVDTR	O98766;Q9MTW0;Q8SLS8;Q9MU12;Q9MT57;Q9BA74;Q95FR1;Q9MRK1;O98770;Q29VB8;Q9MTU3;Q9XQN1;B7S4Q6;O98424;Q9XQY1;A2T5L5;Q9TLL5;Q9TLK3;Q9MT58;Q95FM8;Q71N61;Q29VB2;E1UZH9;Q67H60;Q3ZU72;A8ASI2;Q9GET4;Q9MW35;Q9TMV2;O98523;O98492;Q8HT82;A8ASH2;B7S4P3;Q9MRF4;Q9MRG7;Q257C7;A0AR40;B8PRK4;B7S4V7;Q9MU78;Q5W4R8;A7X7I3;Q8SLT5;Q9MRR7;Q9BA90;Q9MRU7;Q9MRL5;Q9MRN4;Q9TLJ9;O98595;Q95FL6;Q9MRA6;Q8SLS2;O98404;O98490;O98583;…	1261	106	CID		157.33	4.97305e-13		2	53		1	1955.04	7.48257	14/187	pps_Arabidopsis_trypsin_rep4.mgf
	High	DVNEQDVLLFIDNIFR	Q9TLK6;Q9MTW0;Q95FJ1;Q9MU12;Q9MT57;Q9BA74;Q9MRM6;Q95FR1;Q9XQY8;Q9MU01;Q9MRK1;Q29VB8;Q9XQX8;Q9MTU3;Q9XQN1;Q9MTV9;Q95FT8;Q95FL9;Q67H63;Q6EYX5;Q95FI1;Q67H82;Q3L1L0;A2T5L5;Q9TLJ8;Q9TLK3;Q9MT58;Q95FM8;Q9FF03;E1UZH9;Q9MRJ8;Q9GI23;Q95AN2;Q9MTU5;Q9MTZ8;Q67H60;Q3ZU72;A8ASI2;Q9GET4;Q9MW35;Q9TMV2;O98523;O98492;Q8HT82;Q93Y44;A8ASH2;B7S4P3;C0J3J3;Q8MBL0;Q95FM7;Q9MRF4;Q9MRG7;Q9XQI9;Q67H80;Q29S89;Q257C7;A0AR40;…	2339	186	CID		142.96	1.38679e-11		3	53		1	1950.02	11.7688	15/172	pps_Arabidopsis_trypsin_rep4.mgf
	High	GIYPAVDPLDSTSTMLQPR	O98766;Q9TLK6;Q9MTW0;Q95FJ1;Q8SLS8;Q9MU12;Q9MT57;Q9MRM9;Q9MRK7;Q9BA74;Q9MRM6;Q95FR1;Q9XQY8;Q9MU01;Q9MRK1;O98770;Q29VB8;Q9XQX8;Q9MTU3;Q9XQN1;Q9MTV9;Q95FT8;Q95FL9;Q67H63;Q6EYX5;B7S4Q6;O98424;Q95FI1;Q9XQY1;Q67H82;Q3L1L0;A2T5L5;Q9TLJ8;Q9TLL5;Q95FM8;Q9FF03;Q71N61;Q29VB2;E1UZH9;Q9TLL3;Q9MRJ8;Q9GI23;Q95AN2;Q9MTU5;Q9MTZ8;Q67H60;Q3ZU72;A8ASI2;Q9GET4;Q9MW35;Q9TMV2;O98523;O98492;Q8HT82;Q93Y44;A8ASH2;B7S4P3;…	2265	218	CID		128.89	3.56635e-10		2	53		1	2061.07	18.0049	14/167	pps_Arabidopsis_trypsin_rep4.mgf
	High	LSIFETGIKVVDLLAPYR	O98766;Q9TLK6;Q9MTW0;Q95FJ1;Q8SLS8;Q9MU12;Q9MT57;Q9MRM9;Q95FR1;Q9XQY8;Q9MU01;Q9MRK1;O98770;Q29VB8;Q9XQX8;Q95FT8;Q95FL9;B7S4Q6;O98424;Q95FI1;Q67H82;A2T5L5;Q9TLL5;Q9TLK3;Q9MT58;Q95FM8;Q9FF03;Q71N61;Q29VB2;E1UZH9;Q9MRJ8;Q9GI23;Q95AN2;Q9MTU5;Q9MTZ8;Q67H60;Q3ZU72;A8ASI2;Q9GET4;Q9MW35;Q9TMV2;O98523;O98492;Q8HT82;Q93Y44;A8ASH2;B7S4P3;C0J3J3;O98408;Q8MBL0;Q95FM7;Q8MBH7;Q9MRF4;Q9MRG7;Q9XQI9;Q67H80;Q29S89;…	3727	228	CID		117.4	3.92801e-09	0	2	52		1	2034.19	11.6109	14/180	pps_Arabidopsis_trypsin_rep4.mgf
	High	FVQAGSEVSALLGR	O98766;Q9TLK6;Q9MTW0;Q95FJ1;Q8SLS8;Q9MU12;Q9MRM9;Q9MRK7;Q9BA74;Q9MRM6;Q95FR1;Q9XQY8;Q9MU01;Q9MRK1;O98770;Q29VB8;Q9XQX8;Q9MTU3;Q9XQN1;Q9MTV9;Q95FT8;Q95FL9;Q67H63;B7S4Q6;O98424;Q67H82;Q3L1L0;A2T5L5;Q9TLL5;Q9TLK3;Q9MT58;Q95FM8;Q9FF03;Q71N61;Q29VB2;E1UZH9;Q9MRJ8;Q9GI23;Q95AN2;Q9MTU5;Q67H60;Q3ZU72;A8ASI2;Q9MW35;Q9TMV2;O98523;O98492;Q8HT82;B7S4P3;C0J3J3;O98408;Q8MBL0;Q95FM7;Q8MBH7;Q9MRF4;Q9MRG7;Q9XQI9;…	3906	267	CID		113.14	1.17658e-08		2	52		1	1433.81	25.8883	12/137	pps_Arabidopsis_trypsin_rep4.mgf
	High	VALVYGQMNEPPGAR	Q9TLK6;Q9MTW0;Q95FJ1;Q9MU12;Q9MT57;Q9MRM9;Q9MRK7;Q9BA74;Q9MRM6;Q95FR1;Q9XQY8;Q9MU01;Q9MRK1;O98770;Q29VB8;Q9XQX8;Q9MTU3;Q9XQN1;Q9MTV9;Q95FT8;Q95FL9;Q67H63;Q6EYX5;B7S4Q6;O98424;Q95FI1;Q9XQY1;Q67H82;A2T5L5;Q9TLJ8;Q9TLL5;Q9TLK3;Q9MT58;Q95FM8;Q9FF03;Q71N61;E1UZH9;Q9TLL3;Q9GI23;Q95AN2;Q9MTU5;Q9MTZ8;Q67H60;A8ASI2;Q9GET4;Q9MW35;Q9TMV2;O98523;O98492;Q8HT82;Q93Y44;A8ASH2;B7S4P3;C0J3J3;O98408;Q8MBL0;Q95FM7;…	4104	269	CID		108.43	3.91415e-08		4	53		1	1601.83	9.97531	11/133	pps_Arabidopsis_trypsin_rep4.mgf
	High	ELQDIIAILGLDELSEEDR	O98766;Q9TLK6;Q9MTW0;Q95FJ1;Q9MU12;Q9MT57;Q9MRM9;Q9MRK7;Q9BA74;Q9MRM6;Q95FR1;Q9XQY8;Q9MU01;Q9MRK1;Q29VB8;Q9XQX8;Q9XQN1;Q9MTV9;Q95FT8;Q95FL9;Q67H63;Q6EYX5;B7S4Q6;O98424;Q95FI1;Q9XQY1;Q3L1L0;A2T5L5;Q9TLJ8;Q9TLL5;Q9TLK3;Q9MT58;Q95FM8;Q9FF03;Q71N61;Q29VB2;E1UZH9;Q9MRJ8;Q95AN2;Q9MTU5;Q9MTZ8;Q67H60;Q3ZU72;Q9GET4;Q9MW35;Q9TMV2;O98523;O98492;Q8HT82;Q93Y44;B7S4P3;C0J3J3;O98408;Q8MBH7;Q9MRF4;Q9MRG7;Q9XQI9;…	3363	225	CID		108.21	4.06838e-08		8	53		1	2171.13	8.92585	18/211	pps_Arabidopsis_trypsin_rep4.mgf
	High	TVLIMELINNIAK	O98766;Q9TLK6;Q9MTW0;Q95FJ1;Q8SLS8;Q9MU12;Q9MT57;Q9MRM9;Q9MRK7;Q9BA74;Q9MRM6;Q95FR1;Q9MU01;Q9MRK1;O98770;Q9XQX8;Q9MTU3;Q9MTV9;Q95FT8;Q95FL9;Q67H63;Q6EYX5;B7S4Q6;O98424;Q9XQY1;Q67H82;A2T5L5;Q9TLJ8;Q9TLL5;Q9TLK3;Q9MT58;Q95FM8;Q9FF03;Q71N61;Q29VB2;E1UZH9;Q9TLL3;Q9MRJ8;Q95AN2;Q9MTU5;Q9MTZ8;Q3ZU72;A8ASI2;Q9GET4;Q9MW35;Q9TMV2;O98523;O98492;Q93Y44;A8ASH2;B7S4P3;C0J3J3;O98408;Q95FM7;Q8MBH7;Q9MRF4;Q9MRG7;…	3602	266	CID		107.41	4.50584e-08		4	52		1	1471.87	13.0845	10/121	pps_Arabidopsis_trypsin_rep4.mgf
	High	AHGGVSVFGGVGER	O98766;Q9TLK6;Q9MTW0;Q95FJ1;Q9MU12;Q9MT57;Q9MRM9;Q9BA74;Q9MRM6;Q95FR1;Q9XQY8;Q9MU01;Q9MRK1;O98770;Q29VB8;Q9XQX8;Q9MTU3;Q9XQN1;Q9MTV9;Q95FT8;Q95FL9;Q67H63;B7S4Q6;O98424;Q95FI1;Q9XQY1;Q67H82;A2T5L5;Q9TLJ8;Q9TLL5;Q9TLK3;Q9MT58;Q71N61;Q29VB2;E1UZH9;Q9MRJ8;Q9MTU5;Q9MTZ8;Q3ZU72;A8ASI2;Q9GET4;Q9TMV2;O98523;O98492;Q8HT82;Q93Y44;A8ASH2;B7S4P3;C0J3J3;O98408;Q95FM7;Q8MBH7;Q9MRF4;Q9MRG7;Q9XQI9;Q67H80;Q29S89;…	3365	247	CID		97.41	4.72361e-07	0	1	53	40	1	1328.71	29.262	12/119	pps_Arabidopsis_trypsin_rep4.mgf
	High	YKELQDIIAILGLDELSEEDRLTVAR	O98766;Q9TLK6;Q9MTW0;Q95FJ1;Q9MU12;Q9MT57;Q9MRK7;Q9BA74;Q95FR1;Q9XQY8;Q9MU01;Q9MRK1;Q29VB8;Q9XQX8;Q9XQN1;Q9MTV9;Q95FT8;Q95FL9;Q67H63;Q6EYX5;B7S4Q6;O98424;Q9XQY1;Q3L1L0;A2T5L5;Q9TLJ8;Q9TLL5;Q9TLK3;Q9MT58;Q95FM8;Q9FF03;Q71N61;Q29VB2;E1UZH9;Q9MRJ8;Q95AN2;Q9MTU5;Q9MTZ8;Q67H60;Q3ZU72;Q9GET4;Q9MW35;Q9TMV2;O98523;O98492;Q93Y44;B7S4P3;C0J3J3;O98408;Q8MBH7;Q9MRF4;Q9MRG7;Q9XQI9;Q67H80;Q29S89;Q257C7;A0AR40;…	2967	200	CID		87.69	4.41668e-06		7	53		1	3002.63	8.26545	15/291	pps_Arabidopsis_trypsin_rep4.mgf
	High	ESGVINEKNIAESK	Q9MRK7;Q9BA74;Q95FR1;Q95FL9;Q67H63;Q9FF03;Q9MTU5;Q67H60;Q93Y44;A0AR40;Q9MU78;Q9TMU6;Q9THT2;Q9MRR7;Q9BA90;Q95FK0;B8PRL4;Q9GI22;Q67H67;Q67H62;Q9MTU2;Q9MW37;Q67H40;Q9MU03;Q9GEQ9;Q9MRW3;Q6EMT3;Q8WJG9;Q8WJH7;Q8WJG8;Q8WJG7;Q8WJH0;A9QAU1;Q6EYX7;Q8WJI9;Q9TMP5;Q8WJH4;A9L9X3;Q9TMQ1;Q95FT6	335	40	CID		78.89	3.31811e-05		2	52		1	1517.76	-10.9492	11/145	pps_Arabidopsis_trypsin_rep4.mgf
	High	ELQDIIAILGLDELSEEDRLTVAR	O98766;Q9TLK6;Q9MTW0;Q95FJ1;Q9MU12;Q9MT57;Q9MRK7;Q9BA74;Q95FR1;Q9XQY8;Q9MU01;Q9MRK1;Q29VB8;Q9XQX8;Q9XQN1;Q9MTV9;Q95FT8;Q95FL9;Q67H63;Q6EYX5;B7S4Q6;O98424;Q9XQY1;Q3L1L0;A2T5L5;Q9TLJ8;Q9TLL5;Q9TLK3;Q9MT58;Q95FM8;Q9FF03;Q71N61;Q29VB2;E1UZH9;Q9MRJ8;Q95AN2;Q9MTU5;Q9MTZ8;Q67H60;Q3ZU72;Q9GET4;Q9MW35;Q9TMV2;O98523;O98492;Q93Y44;B7S4P3;C0J3J3;O98408;Q8MBH7;Q9MRF4;Q9MRG7;Q9XQI9;Q67H80;Q29S89;Q257C7;A0AR40;…	2972	201	CID		77.17	5.41909e-05		7	53		1	2711.42	-10.9947	12/269	pps_Arabidopsis_trypsin_rep4.mgf
	High	LSIFETGIKVVDLLAPYRR	O98766;Q9TLK6;Q9MTW0;Q95FJ1;Q8SLS8;Q9MU12;Q9MT57;Q9MRM9;Q95FR1;Q9XQY8;Q9MU01;Q9MRK1;O98770;Q29VB8;Q9XQX8;Q95FT8;Q95FL9;B7S4Q6;O98424;Q95FI1;Q67H82;A2T5L5;Q9TLL5;Q9TLK3;Q9MT58;Q95FM8;Q9FF03;Q71N61;Q29VB2;E1UZH9;Q9MRJ8;Q9GI23;Q95AN2;Q9MTU5;Q9MTZ8;Q67H60;Q3ZU72;A8ASI2;Q9GET4;Q9MW35;Q9TMV2;O98523;O98492;Q8HT82;Q93Y44;A8ASH2;B7S4P3;C0J3J3;O98408;Q8MBL0;Q95FM7;Q8MBH7;Q9MRF4;Q9MRG7;Q9XQI9;Q67H80;Q29S89;…	3721	227	CID		65.96	0.000488177		3	51		1	2190.29	12.6005	11/191	pps_Arabidopsis_trypsin_rep4.mgf
	High	VGLTALTMAEYFR	O98766;Q9TLK6;Q95FJ1;Q8SLS8;Q9MU12;Q9MT57;Q9MRM9;Q9MRK7;Q9BA74;Q9MRM6;Q95FR1;Q9XQY8;Q9MU01;Q9MRK1;O98770;Q29VB8;Q9XQX8;Q9MTU3;Q9XQN1;Q9MTV9;Q95FT8;Q95FL9;Q67H63;Q6EYX5;B7S4Q6;O98424;Q95FI1;Q9XQY1;Q67H82;Q3L1L0;A2T5L5;Q9TLJ8;Q9TLL5;Q9MT58;Q95FM8;Q9FF03;Q71N61;E1UZH9;Q9MRJ8;Q9GI23;Q95AN2;Q9MTU5;Q9MTZ8;Q67H60;Q3ZU72;A8ASI2;Q9GET4;Q9MW35;Q9TMV2;O98523;O98492;Q8HT82;Q93Y44;A8ASH2;B7S4P3;C0J3J3;O98408;…	3375	267	CID		65.69	0.00085289		2	53		1	1471.75	-8.51001	10/111	pps_Arabidopsis_trypsin_rep4.mgf
	High	TVLImELINNIAK	O98766;Q9TLK6;Q9MTW0;Q95FJ1;Q8SLS8;Q9MU12;Q9MT57;Q9MRM9;Q9MRK7;Q9BA74;Q9MRM6;Q95FR1;Q9MU01;Q9MRK1;O98770;Q9XQX8;Q9MTU3;Q9MTV9;Q95FT8;Q95FL9;Q67H63;Q6EYX5;B7S4Q6;O98424;Q9XQY1;Q67H82;A2T5L5;Q9TLJ8;Q9TLL5;Q9TLK3;Q9MT58;Q95FM8;Q9FF03;Q71N61;Q29VB2;E1UZH9;Q9TLL3;Q9MRJ8;Q95AN2;Q9MTU5;Q9MTZ8;Q3ZU72;A8ASI2;Q9GET4;Q9MW35;Q9TMV2;O98523;O98492;Q93Y44;A8ASH2;B7S4P3;C0J3J3;O98408;Q95FM7;Q8MBH7;Q9MRF4;Q9MRG7;…	3602	266	CID	M5(Oxidation)	54.15	0.00989016		5	52		1	1487.86	8.83395	7/121	pps_Arabidopsis_trypsin_rep4.mgf
	Medium	VVDLLAPYR	O98766;Q9TLK6;Q9MTW0;Q95FJ1;Q8SLS8;Q9MU12;Q9MT57;Q9MRM9;Q95FR1;Q9XQY8;Q9MU01;Q9MRK1;O98770;Q29VB8;Q9XQX8;Q9XQN1;Q9MTV9;Q95FT8;Q95FL9;Q6EYX5;B7S4Q6;O98424;Q95FI1;Q67H82;A2T5L5;Q9TLL5;Q9TLK3;Q9MT58;Q95FM8;Q9FF03;Q71N61;Q29VB2;E1UZH9;Q9TLL3;Q9MRJ8;Q9GI23;Q95AN2;Q9MTU5;Q9MTZ8;Q67H60;Q3ZU72;A8ASI2;Q9GET4;Q9MW35;Q9TMV2;O98523;O98492;Q8HT82;Q93Y44;A8ASH2;B7S4P3;C0J3J3;O98408;Q8MBL0;Q95FM7;Q8MBH7;Q9MRF4;…	4078	266	CID		47.67	0.0398271		3	52	38	1	1045.63	24.8642	7/70	pps_Arabidopsis_trypsin_rep4.mgf
	Low	mPSAVGYQPTLSTEMGTLQER	Q9MRM6;Q9MTU3;O98424;Q3L1L0;A2T5L5;Q9TLL5;E1UZH9;Q9MTZ8;O98408;Q95FM7;Q257C7;A0AR40;Q9TMU6;O98412;Q29VB0;Q9MRL5;Q95FL6;Q8MBK2;Q8SLS2;Q67H62;Q9MTU8;C8YPI1;Q9GI19;Q9MRR6;Q95FM3;Q9MTZ4;Q9XQY2;Q9SC47;Q9MRW3;P19366;Q9MRG6;Q95FW9;Q9THU9;A9XUH0;Q3ZMJ5;Q8MBI2;A9QAU1;D7KRE0;Q8MBI0;E0XD31;Q8WH97;Q5YGM9;Q9SBN9;Q5UVH1;Q6YN70;Q09RD3;Q09RB6;A1XXL0;E0XD16;Q09RD9;Q95FL0;B2BI37;Q5UVF9;Q5YGJ5;Q5YGN7;Q9SC27;Q5YGK8;…	571	59	CID	M1(Oxidation)	39.32	0.298947		2	52		1	2312.1	5.76315	7/221	pps_Arabidopsis_trypsin_rep4.mgf
	Low	TVLImELINNIAK	O98766;Q9TLK6;Q9MTW0;Q95FJ1;Q8SLS8;Q9MU12;Q9MT57;Q9MRM9;Q9MRK7;Q9BA74;Q9MRM6;Q95FR1;Q9MU01;Q9MRK1;O98770;Q9XQX8;Q9MTU3;Q9MTV9;Q95FT8;Q95FL9;Q67H63;Q6EYX5;B7S4Q6;O98424;Q9XQY1;Q67H82;A2T5L5;Q9TLJ8;Q9TLL5;Q9TLK3;Q9MT58;Q95FM8;Q9FF03;Q71N61;Q29VB2;E1UZH9;Q9TLL3;Q9MRJ8;Q95AN2;Q9MTU5;Q9MTZ8;Q3ZU72;A8ASI2;Q9GET4;Q9MW35;Q9TMV2;O98523;O98492;Q93Y44;A8ASH2;B7S4P3;C0J3J3;O98408;Q95FM7;Q8MBH7;Q9MRF4;Q9MRG7;…	3602	266	CID	M5(Oxidation)	38.31	0.448231		5	53	44	1	1487.8	-34.8453	10/121	pps_Arabidopsis_trypsin_rep4.mgf
	Low	GIYPAVDPLDSTSTmLQPR	O98766;Q9TLK6;Q9MTW0;Q95FJ1;Q8SLS8;Q9MU12;Q9MT57;Q9MRM9;Q9MRK7;Q9BA74;Q9MRM6;Q95FR1;Q9XQY8;Q9MU01;Q9MRK1;O98770;Q29VB8;Q9XQX8;Q9MTU3;Q9XQN1;Q9MTV9;Q95FT8;Q95FL9;Q67H63;Q6EYX5;B7S4Q6;O98424;Q95FI1;Q9XQY1;Q67H82;Q3L1L0;A2T5L5;Q9TLJ8;Q9TLL5;Q95FM8;Q9FF03;Q71N61;Q29VB2;E1UZH9;Q9TLL3;Q9MRJ8;Q9GI23;Q95AN2;Q9MTU5;Q9MTZ8;Q67H60;Q3ZU72;A8ASI2;Q9GET4;Q9MW35;Q9TMV2;O98523;O98492;Q8HT82;Q93Y44;A8ASH2;B7S4P3;…	2265	218	CID	M15(Oxidation)	32.93	1.43654		2	53	37	1	2077.06	17.3507	7/167	pps_Arabidopsis_trypsin_rep4.mgf
	Low	VALVYGQmNEPPGAR	Q9TLK6;Q9MTW0;Q95FJ1;Q9MU12;Q9MT57;Q9MRM9;Q9MRK7;Q9BA74;Q9MRM6;Q95FR1;Q9XQY8;Q9MU01;Q9MRK1;O98770;Q29VB8;Q9XQX8;Q9MTU3;Q9XQN1;Q9MTV9;Q95FT8;Q95FL9;Q67H63;Q6EYX5;B7S4Q6;O98424;Q95FI1;Q9XQY1;Q67H82;A2T5L5;Q9TLJ8;Q9TLL5;Q9TLK3;Q9MT58;Q95FM8;Q9FF03;Q71N61;E1UZH9;Q9TLL3;Q9GI23;Q95AN2;Q9MTU5;Q9MTZ8;Q67H60;A8ASI2;Q9GET4;Q9MW35;Q9TMV2;O98523;O98492;Q8HT82;Q93Y44;A8ASH2;B7S4P3;C0J3J3;O98408;Q8MBL0;Q95FM7;…	4104	269	CID	M8(Oxidation)	30.49	2.42832		4	53	36	1	1617.81	0.337288	9/133	pps_Arabidopsis_trypsin_rep4.mgf
	Low	MPNIYNALVVK	O98766;Q9MTW0;Q95FJ1;Q8SLS8;Q9MU12;Q9MT57;Q9MRM9;Q9BA74;Q95FR1;Q9XQY8;Q9MU01;Q9MRK1;O98770;Q9XQX8;Q9XQN1;Q95FL9;Q6EYX5;B7S4Q6;Q67H82;Q3L1L0;A2T5L5;Q9TLJ8;Q9TLL5;Q95FM8;Q71N61;Q29VB2;E1UZH9;Q9TLL3;Q9GI23;Q95AN2;Q9MTZ8;Q67H60;Q3ZU72;A8ASI2;Q9GET4;Q9MW35;Q9TMV2;O98492;Q8HT82;A8ASH2;B7S4P3;C0J3J3;O98408;Q67H80;Q257C7;A0AR40;B8PRK4;B7S4V7;Q9MU78;O98412;Q5W4R8;A7X7I3;Q8SLT5;Q95FQ1;Q9MRR7;Q9BA90;Q95FK0;…	1809	152	CID		27.19	6.76079		3	54	43	1	1261.72	19.9153	15/108	pps_Arabidopsis_trypsin_rep4.mgf
	Low	VVDLLAPYRR	O98766;Q9TLK6;Q9MTW0;Q95FJ1;Q8SLS8;Q9MU12;Q9MT57;Q9MRM9;Q95FR1;Q9XQY8;Q9MU01;Q9MRK1;O98770;Q29VB8;Q9XQX8;Q9XQN1;Q9MTV9;Q95FT8;Q95FL9;Q6EYX5;B7S4Q6;O98424;Q95FI1;Q67H82;A2T5L5;Q9TLL5;Q9TLK3;Q9MT58;Q95FM8;Q9FF03;Q71N61;Q29VB2;E1UZH9;Q9TLL3;Q9MRJ8;Q9GI23;Q95AN2;Q9MTU5;Q9MTZ8;Q67H60;Q3ZU72;A8ASI2;Q9GET4;Q9MW35;Q9TMV2;O98523;O98492;Q8HT82;Q93Y44;A8ASH2;B7S4P3;C0J3J3;O98408;Q8MBL0;Q95FM7;Q8MBH7;Q9MRF4;…	4069	264	CID		26.61	4.612		3	52	38	1	1201.73	18.2061	11/81	pps_Arabidopsis_trypsin_rep4.mgf
	Low	TREGNDLYmEmK	O98766;Q9TLK6;Q95FJ1;Q9MU12;Q9MT57;Q9MRM9;Q9MRK7;Q9BA74;Q9MRM6;Q95FR1;Q9XQY8;Q9MU01;O98770;Q9XQX8;Q9MTU3;Q9XQN1;Q9MTV9;Q95FT8;Q95FL9;Q67H63;B7S4Q6;O98424;Q95FI1;Q9XQY1;Q67H82;A2T5L5;Q9TLJ8;Q9TLL5;Q9MT58;Q95FM8;Q9FF03;Q71N61;E1UZH9;Q9TLL3;Q9MRJ8;Q95AN2;Q9MTU5;Q9MTZ8;Q3ZU72;A8ASI2;Q9GET4;Q9MW35;Q9TMV2;O98492;Q8HT82;Q93Y44;A8ASH2;B7S4P3;C0J3J3;O98408;Q8MBL0;Q95FM7;Q8MBH7;Q9MRF4;Q9MRG7;Q9XQI9;Q67H80;…	3483	230	CID	M9(Oxidation), M11(Oxidation)	21.24	17.4861		2	52	35	1	1518.68	16.2106	5/128	pps_Arabidopsis_trypsin_rep4.mgf
Q9GI19	45.82	26	20	491	52.8513	5.12256	1244.1	ATP synthase beta subunit (Fragment) OS=Paeonia californica GN=atpB PE=3 SV=1 - [Q9GI19_9MAGN]
	Confidence Icon	Sequence	Protein Accessions	# Proteins	# Protein Groups	Activation Type	Modifications	IonScore	Exp Value	Δ Score	Rank	Identity High	Homology Threshold	Charge	m/z [Da]	ΔM [ppm]	Ions Matched	Spectrum File
	High	YKELQDIIAILGLDELSEEDR	O98766;Q9TLK6;Q9MTW0;Q95FJ1;Q9MU12;Q9MT57;Q9MRM9;Q9MRK7;Q9BA74;Q9MRM6;Q95FR1;Q9XQY8;Q9MU01;Q9MRK1;Q29VB8;Q9XQX8;Q9XQN1;Q9MTV9;Q95FT8;Q95FL9;Q67H63;Q6EYX5;B7S4Q6;O98424;Q95FI1;Q9XQY1;Q3L1L0;A2T5L5;Q9TLJ8;Q9TLL5;Q9TLK3;Q9MT58;Q95FM8;Q9FF03;Q71N61;Q29VB2;E1UZH9;Q9MRJ8;Q95AN2;Q9MTU5;Q9MTZ8;Q67H60;Q3ZU72;Q9GET4;Q9MW35;Q9TMV2;O98523;O98492;Q8HT82;Q93Y44;B7S4P3;C0J3J3;O98408;Q8MBH7;Q9MRF4;Q9MRG7;Q9XQI9;…	3355	224	CID		179.31	3.17472e-15		7	53		1	2462.25	-6.24487	17/233	pps_Arabidopsis_trypsin_rep4.mgf
	High	DVNEQDVLLFIDNIFR	Q9TLK6;Q9MTW0;Q95FJ1;Q9MU12;Q9MT57;Q9BA74;Q9MRM6;Q95FR1;Q9XQY8;Q9MU01;Q9MRK1;Q29VB8;Q9XQX8;Q9MTU3;Q9XQN1;Q9MTV9;Q95FT8;Q95FL9;Q67H63;Q6EYX5;Q95FI1;Q67H82;Q3L1L0;A2T5L5;Q9TLJ8;Q9TLK3;Q9MT58;Q95FM8;Q9FF03;E1UZH9;Q9MRJ8;Q9GI23;Q95AN2;Q9MTU5;Q9MTZ8;Q67H60;Q3ZU72;A8ASI2;Q9GET4;Q9MW35;Q9TMV2;O98523;O98492;Q8HT82;Q93Y44;A8ASH2;B7S4P3;C0J3J3;Q8MBL0;Q95FM7;Q9MRF4;Q9MRG7;Q9XQI9;Q67H80;Q29S89;Q257C7;A0AR40;…	2339	186	CID		172.19	1.24525e-14		3	52		1	1950.15	76.8888	15/172	pps_Arabidopsis_trypsin_rep4.mgf
	High	MPSAVGYQPTLSTEMGTLQER	Q9MRM6;Q9MTU3;O98424;Q3L1L0;A2T5L5;Q9TLL5;E1UZH9;Q9MTZ8;O98408;Q95FM7;Q257C7;A0AR40;Q9TMU6;O98412;Q29VB0;Q9MRL5;Q95FL6;Q8MBK2;Q8SLS2;Q67H62;Q9MTU8;C8YPI1;Q9GI19;Q9MRR6;Q95FM3;Q9MTZ4;Q9XQY2;Q9SC47;Q9MRW3;P19366;Q9MRG6;Q95FW9;Q9THU9;A9XUH0;Q3ZMJ5;Q8MBI2;A9QAU1;D7KRE0;Q8MBI0;E0XD31;Q8WH97;Q5YGM9;Q9SBN9;Q5UVH1;Q6YN70;Q09RD3;Q09RB6;A1XXL0;E0XD16;Q09RD9;Q95FL0;B2BI37;Q5UVF9;Q5YGJ5;Q5YGN7;Q9SC27;Q5YGK8;…	571	59	CID		166.59	6.04929e-14		2	53		1	2296.12	11.2793	18/221	pps_Arabidopsis_trypsin_rep4.mgf
	High	IFNVLGEPVDNLGPVDTR	O98766;Q9MTW0;Q8SLS8;Q9MU12;Q9MT57;Q9BA74;Q95FR1;Q9MRK1;O98770;Q29VB8;Q9MTU3;Q9XQN1;B7S4Q6;O98424;Q9XQY1;A2T5L5;Q9TLL5;Q9TLK3;Q9MT58;Q95FM8;Q71N61;Q29VB2;E1UZH9;Q67H60;Q3ZU72;A8ASI2;Q9GET4;Q9MW35;Q9TMV2;O98523;O98492;Q8HT82;A8ASH2;B7S4P3;Q9MRF4;Q9MRG7;Q257C7;A0AR40;B8PRK4;B7S4V7;Q9MU78;Q5W4R8;A7X7I3;Q8SLT5;Q9MRR7;Q9BA90;Q9MRU7;Q9MRL5;Q9MRN4;Q9TLJ9;O98595;Q95FL6;Q9MRA6;Q8SLS2;O98404;O98490;O98583;…	1261	106	CID		157.33	4.97305e-13		2	53		1	1955.04	7.48257	14/187	pps_Arabidopsis_trypsin_rep4.mgf
	High	DVNEQDVLLFIDNIFR	Q9TLK6;Q9MTW0;Q95FJ1;Q9MU12;Q9MT57;Q9BA74;Q9MRM6;Q95FR1;Q9XQY8;Q9MU01;Q9MRK1;Q29VB8;Q9XQX8;Q9MTU3;Q9XQN1;Q9MTV9;Q95FT8;Q95FL9;Q67H63;Q6EYX5;Q95FI1;Q67H82;Q3L1L0;A2T5L5;Q9TLJ8;Q9TLK3;Q9MT58;Q95FM8;Q9FF03;E1UZH9;Q9MRJ8;Q9GI23;Q95AN2;Q9MTU5;Q9MTZ8;Q67H60;Q3ZU72;A8ASI2;Q9GET4;Q9MW35;Q9TMV2;O98523;O98492;Q8HT82;Q93Y44;A8ASH2;B7S4P3;C0J3J3;Q8MBL0;Q95FM7;Q9MRF4;Q9MRG7;Q9XQI9;Q67H80;Q29S89;Q257C7;A0AR40;…	2339	186	CID		142.96	1.38679e-11		3	53		1	1950.02	11.7688	15/172	pps_Arabidopsis_trypsin_rep4.mgf
	High	GIYPAVDPLDSTSTMLQPR	O98766;Q9TLK6;Q9MTW0;Q95FJ1;Q8SLS8;Q9MU12;Q9MT57;Q9MRM9;Q9MRK7;Q9BA74;Q9MRM6;Q95FR1;Q9XQY8;Q9MU01;Q9MRK1;O98770;Q29VB8;Q9XQX8;Q9MTU3;Q9XQN1;Q9MTV9;Q95FT8;Q95FL9;Q67H63;Q6EYX5;B7S4Q6;O98424;Q95FI1;Q9XQY1;Q67H82;Q3L1L0;A2T5L5;Q9TLJ8;Q9TLL5;Q95FM8;Q9FF03;Q71N61;Q29VB2;E1UZH9;Q9TLL3;Q9MRJ8;Q9GI23;Q95AN2;Q9MTU5;Q9MTZ8;Q67H60;Q3ZU72;A8ASI2;Q9GET4;Q9MW35;Q9TMV2;O98523;O98492;Q8HT82;Q93Y44;A8ASH2;B7S4P3;…	2265	218	CID		128.89	3.56635e-10		2	53		1	2061.07	18.0049	14/167	pps_Arabidopsis_trypsin_rep4.mgf
	High	LSIFETGIKVVDLLAPYR	O98766;Q9TLK6;Q9MTW0;Q95FJ1;Q8SLS8;Q9MU12;Q9MT57;Q9MRM9;Q95FR1;Q9XQY8;Q9MU01;Q9MRK1;O98770;Q29VB8;Q9XQX8;Q95FT8;Q95FL9;B7S4Q6;O98424;Q95FI1;Q67H82;A2T5L5;Q9TLL5;Q9TLK3;Q9MT58;Q95FM8;Q9FF03;Q71N61;Q29VB2;E1UZH9;Q9MRJ8;Q9GI23;Q95AN2;Q9MTU5;Q9MTZ8;Q67H60;Q3ZU72;A8ASI2;Q9GET4;Q9MW35;Q9TMV2;O98523;O98492;Q8HT82;Q93Y44;A8ASH2;B7S4P3;C0J3J3;O98408;Q8MBL0;Q95FM7;Q8MBH7;Q9MRF4;Q9MRG7;Q9XQI9;Q67H80;Q29S89;…	3727	228	CID		117.4	3.92801e-09	0	2	52		1	2034.19	11.6109	14/180	pps_Arabidopsis_trypsin_rep4.mgf
	High	FVQAGSEVSALLGR	O98766;Q9TLK6;Q9MTW0;Q95FJ1;Q8SLS8;Q9MU12;Q9MRM9;Q9MRK7;Q9BA74;Q9MRM6;Q95FR1;Q9XQY8;Q9MU01;Q9MRK1;O98770;Q29VB8;Q9XQX8;Q9MTU3;Q9XQN1;Q9MTV9;Q95FT8;Q95FL9;Q67H63;B7S4Q6;O98424;Q67H82;Q3L1L0;A2T5L5;Q9TLL5;Q9TLK3;Q9MT58;Q95FM8;Q9FF03;Q71N61;Q29VB2;E1UZH9;Q9MRJ8;Q9GI23;Q95AN2;Q9MTU5;Q67H60;Q3ZU72;A8ASI2;Q9MW35;Q9TMV2;O98523;O98492;Q8HT82;B7S4P3;C0J3J3;O98408;Q8MBL0;Q95FM7;Q8MBH7;Q9MRF4;Q9MRG7;Q9XQI9;…	3906	267	CID		113.14	1.17658e-08		2	52		1	1433.81	25.8883	12/137	pps_Arabidopsis_trypsin_rep4.mgf
	High	VALVYGQMNEPPGAR	Q9TLK6;Q9MTW0;Q95FJ1;Q9MU12;Q9MT57;Q9MRM9;Q9MRK7;Q9BA74;Q9MRM6;Q95FR1;Q9XQY8;Q9MU01;Q9MRK1;O98770;Q29VB8;Q9XQX8;Q9MTU3;Q9XQN1;Q9MTV9;Q95FT8;Q95FL9;Q67H63;Q6EYX5;B7S4Q6;O98424;Q95FI1;Q9XQY1;Q67H82;A2T5L5;Q9TLJ8;Q9TLL5;Q9TLK3;Q9MT58;Q95FM8;Q9FF03;Q71N61;E1UZH9;Q9TLL3;Q9GI23;Q95AN2;Q9MTU5;Q9MTZ8;Q67H60;A8ASI2;Q9GET4;Q9MW35;Q9TMV2;O98523;O98492;Q8HT82;Q93Y44;A8ASH2;B7S4P3;C0J3J3;O98408;Q8MBL0;Q95FM7;…	4104	269	CID		108.43	3.91415e-08		4	53		1	1601.83	9.97531	11/133	pps_Arabidopsis_trypsin_rep4.mgf
	High	ELQDIIAILGLDELSEEDR	O98766;Q9TLK6;Q9MTW0;Q95FJ1;Q9MU12;Q9MT57;Q9MRM9;Q9MRK7;Q9BA74;Q9MRM6;Q95FR1;Q9XQY8;Q9MU01;Q9MRK1;Q29VB8;Q9XQX8;Q9XQN1;Q9MTV9;Q95FT8;Q95FL9;Q67H63;Q6EYX5;B7S4Q6;O98424;Q95FI1;Q9XQY1;Q3L1L0;A2T5L5;Q9TLJ8;Q9TLL5;Q9TLK3;Q9MT58;Q95FM8;Q9FF03;Q71N61;Q29VB2;E1UZH9;Q9MRJ8;Q95AN2;Q9MTU5;Q9MTZ8;Q67H60;Q3ZU72;Q9GET4;Q9MW35;Q9TMV2;O98523;O98492;Q8HT82;Q93Y44;B7S4P3;C0J3J3;O98408;Q8MBH7;Q9MRF4;Q9MRG7;Q9XQI9;…	3363	225	CID		108.21	4.06838e-08		8	53		1	2171.13	8.92585	18/211	pps_Arabidopsis_trypsin_rep4.mgf
	High	TVLIMELINNIAK	O98766;Q9TLK6;Q9MTW0;Q95FJ1;Q8SLS8;Q9MU12;Q9MT57;Q9MRM9;Q9MRK7;Q9BA74;Q9MRM6;Q95FR1;Q9MU01;Q9MRK1;O98770;Q9XQX8;Q9MTU3;Q9MTV9;Q95FT8;Q95FL9;Q67H63;Q6EYX5;B7S4Q6;O98424;Q9XQY1;Q67H82;A2T5L5;Q9TLJ8;Q9TLL5;Q9TLK3;Q9MT58;Q95FM8;Q9FF03;Q71N61;Q29VB2;E1UZH9;Q9TLL3;Q9MRJ8;Q95AN2;Q9MTU5;Q9MTZ8;Q3ZU72;A8ASI2;Q9GET4;Q9MW35;Q9TMV2;O98523;O98492;Q93Y44;A8ASH2;B7S4P3;C0J3J3;O98408;Q95FM7;Q8MBH7;Q9MRF4;Q9MRG7;…	3602	266	CID		107.41	4.50584e-08		4	52		1	1471.87	13.0845	10/121	pps_Arabidopsis_trypsin_rep4.mgf
	High	AHGGVSVFGGVGER	O98766;Q9TLK6;Q9MTW0;Q95FJ1;Q9MU12;Q9MT57;Q9MRM9;Q9BA74;Q9MRM6;Q95FR1;Q9XQY8;Q9MU01;Q9MRK1;O98770;Q29VB8;Q9XQX8;Q9MTU3;Q9XQN1;Q9MTV9;Q95FT8;Q95FL9;Q67H63;B7S4Q6;O98424;Q95FI1;Q9XQY1;Q67H82;A2T5L5;Q9TLJ8;Q9TLL5;Q9TLK3;Q9MT58;Q71N61;Q29VB2;E1UZH9;Q9MRJ8;Q9MTU5;Q9MTZ8;Q3ZU72;A8ASI2;Q9GET4;Q9TMV2;O98523;O98492;Q8HT82;Q93Y44;A8ASH2;B7S4P3;C0J3J3;O98408;Q95FM7;Q8MBH7;Q9MRF4;Q9MRG7;Q9XQI9;Q67H80;Q29S89;…	3365	247	CID		97.41	4.72361e-07	0	1	53	40	1	1328.71	29.262	12/119	pps_Arabidopsis_trypsin_rep4.mgf
	High	YKELQDIIAILGLDELSEEDRLTVAR	O98766;Q9TLK6;Q9MTW0;Q95FJ1;Q9MU12;Q9MT57;Q9MRK7;Q9BA74;Q95FR1;Q9XQY8;Q9MU01;Q9MRK1;Q29VB8;Q9XQX8;Q9XQN1;Q9MTV9;Q95FT8;Q95FL9;Q67H63;Q6EYX5;B7S4Q6;O98424;Q9XQY1;Q3L1L0;A2T5L5;Q9TLJ8;Q9TLL5;Q9TLK3;Q9MT58;Q95FM8;Q9FF03;Q71N61;Q29VB2;E1UZH9;Q9MRJ8;Q95AN2;Q9MTU5;Q9MTZ8;Q67H60;Q3ZU72;Q9GET4;Q9MW35;Q9TMV2;O98523;O98492;Q93Y44;B7S4P3;C0J3J3;O98408;Q8MBH7;Q9MRF4;Q9MRG7;Q9XQI9;Q67H80;Q29S89;Q257C7;A0AR40;…	2967	200	CID		87.69	4.41668e-06		7	53		1	3002.63	8.26545	15/291	pps_Arabidopsis_trypsin_rep4.mgf
	High	ESGVINEQNIAESK	Q9TLK6;Q9MTW0;Q95FJ1;Q9MT57;Q9MRM9;Q9MRM6;Q9XQY8;Q9MU01;Q9MRK1;O98770;Q29VB8;Q9XQX8;Q9MTU3;Q9MTV9;O98424;Q95FI1;Q9XQY1;Q67H82;A2T5L5;Q9TLJ8;Q9TLL5;Q95FM8;E1UZH9;Q9TLL3;Q9MRJ8;Q3ZU72;A8ASI2;Q9MW35;O98523;O98492;C0J3J3;O98408;Q9MRF4;Q67H80;Q29S89;Q257C7;Q5W4R8;A7X7I3;Q8SLT5;Q95FQ1;Q29VB0;A3KLS5;C0J3I8;Q9MRU7;Q9TLJ9;Q95FW7;Q9MRA6;O98418;Q8SLS1;Q8SLS2;O98490;O98583;Q9XQY9;Q9MU29;Q9MTU8;Q9GI19;Q9XQY6;…	875	92	CID		78.89	3.31811e-05		7	52		1	1517.76	13.0269	11/145	pps_Arabidopsis_trypsin_rep4.mgf
	High	ELQDIIAILGLDELSEEDRLTVAR	O98766;Q9TLK6;Q9MTW0;Q95FJ1;Q9MU12;Q9MT57;Q9MRK7;Q9BA74;Q95FR1;Q9XQY8;Q9MU01;Q9MRK1;Q29VB8;Q9XQX8;Q9XQN1;Q9MTV9;Q95FT8;Q95FL9;Q67H63;Q6EYX5;B7S4Q6;O98424;Q9XQY1;Q3L1L0;A2T5L5;Q9TLJ8;Q9TLL5;Q9TLK3;Q9MT58;Q95FM8;Q9FF03;Q71N61;Q29VB2;E1UZH9;Q9MRJ8;Q95AN2;Q9MTU5;Q9MTZ8;Q67H60;Q3ZU72;Q9GET4;Q9MW35;Q9TMV2;O98523;O98492;Q93Y44;B7S4P3;C0J3J3;O98408;Q8MBH7;Q9MRF4;Q9MRG7;Q9XQI9;Q67H80;Q29S89;Q257C7;A0AR40;…	2972	201	CID		77.17	5.41909e-05		7	53		1	2711.42	-10.9947	12/269	pps_Arabidopsis_trypsin_rep4.mgf
	High	LSIFETGIKVVDLLAPYRR	O98766;Q9TLK6;Q9MTW0;Q95FJ1;Q8SLS8;Q9MU12;Q9MT57;Q9MRM9;Q95FR1;Q9XQY8;Q9MU01;Q9MRK1;O98770;Q29VB8;Q9XQX8;Q95FT8;Q95FL9;B7S4Q6;O98424;Q95FI1;Q67H82;A2T5L5;Q9TLL5;Q9TLK3;Q9MT58;Q95FM8;Q9FF03;Q71N61;Q29VB2;E1UZH9;Q9MRJ8;Q9GI23;Q95AN2;Q9MTU5;Q9MTZ8;Q67H60;Q3ZU72;A8ASI2;Q9GET4;Q9MW35;Q9TMV2;O98523;O98492;Q8HT82;Q93Y44;A8ASH2;B7S4P3;C0J3J3;O98408;Q8MBL0;Q95FM7;Q8MBH7;Q9MRF4;Q9MRG7;Q9XQI9;Q67H80;Q29S89;…	3721	227	CID		65.96	0.000488177		3	51		1	2190.29	12.6005	11/191	pps_Arabidopsis_trypsin_rep4.mgf
	High	VGLTALTMAEYFR	O98766;Q9TLK6;Q95FJ1;Q8SLS8;Q9MU12;Q9MT57;Q9MRM9;Q9MRK7;Q9BA74;Q9MRM6;Q95FR1;Q9XQY8;Q9MU01;Q9MRK1;O98770;Q29VB8;Q9XQX8;Q9MTU3;Q9XQN1;Q9MTV9;Q95FT8;Q95FL9;Q67H63;Q6EYX5;B7S4Q6;O98424;Q95FI1;Q9XQY1;Q67H82;Q3L1L0;A2T5L5;Q9TLJ8;Q9TLL5;Q9MT58;Q95FM8;Q9FF03;Q71N61;E1UZH9;Q9MRJ8;Q9GI23;Q95AN2;Q9MTU5;Q9MTZ8;Q67H60;Q3ZU72;A8ASI2;Q9GET4;Q9MW35;Q9TMV2;O98523;O98492;Q8HT82;Q93Y44;A8ASH2;B7S4P3;C0J3J3;O98408;…	3375	267	CID		65.69	0.00085289		2	53		1	1471.75	-8.51001	10/111	pps_Arabidopsis_trypsin_rep4.mgf
	High	TVLImELINNIAK	O98766;Q9TLK6;Q9MTW0;Q95FJ1;Q8SLS8;Q9MU12;Q9MT57;Q9MRM9;Q9MRK7;Q9BA74;Q9MRM6;Q95FR1;Q9MU01;Q9MRK1;O98770;Q9XQX8;Q9MTU3;Q9MTV9;Q95FT8;Q95FL9;Q67H63;Q6EYX5;B7S4Q6;O98424;Q9XQY1;Q67H82;A2T5L5;Q9TLJ8;Q9TLL5;Q9TLK3;Q9MT58;Q95FM8;Q9FF03;Q71N61;Q29VB2;E1UZH9;Q9TLL3;Q9MRJ8;Q95AN2;Q9MTU5;Q9MTZ8;Q3ZU72;A8ASI2;Q9GET4;Q9MW35;Q9TMV2;O98523;O98492;Q93Y44;A8ASH2;B7S4P3;C0J3J3;O98408;Q95FM7;Q8MBH7;Q9MRF4;Q9MRG7;…	3602	266	CID	M5(Oxidation)	54.15	0.00989016		5	52		1	1487.86	8.83395	7/121	pps_Arabidopsis_trypsin_rep4.mgf
	Medium	VVDLLAPYR	O98766;Q9TLK6;Q9MTW0;Q95FJ1;Q8SLS8;Q9MU12;Q9MT57;Q9MRM9;Q95FR1;Q9XQY8;Q9MU01;Q9MRK1;O98770;Q29VB8;Q9XQX8;Q9XQN1;Q9MTV9;Q95FT8;Q95FL9;Q6EYX5;B7S4Q6;O98424;Q95FI1;Q67H82;A2T5L5;Q9TLL5;Q9TLK3;Q9MT58;Q95FM8;Q9FF03;Q71N61;Q29VB2;E1UZH9;Q9TLL3;Q9MRJ8;Q9GI23;Q95AN2;Q9MTU5;Q9MTZ8;Q67H60;Q3ZU72;A8ASI2;Q9GET4;Q9MW35;Q9TMV2;O98523;O98492;Q8HT82;Q93Y44;A8ASH2;B7S4P3;C0J3J3;O98408;Q8MBL0;Q95FM7;Q8MBH7;Q9MRF4;…	4078	266	CID		47.67	0.0398271		3	52	38	1	1045.63	24.8642	7/70	pps_Arabidopsis_trypsin_rep4.mgf
	Low	mPSAVGYQPTLSTEMGTLQER	Q9MRM6;Q9MTU3;O98424;Q3L1L0;A2T5L5;Q9TLL5;E1UZH9;Q9MTZ8;O98408;Q95FM7;Q257C7;A0AR40;Q9TMU6;O98412;Q29VB0;Q9MRL5;Q95FL6;Q8MBK2;Q8SLS2;Q67H62;Q9MTU8;C8YPI1;Q9GI19;Q9MRR6;Q95FM3;Q9MTZ4;Q9XQY2;Q9SC47;Q9MRW3;P19366;Q9MRG6;Q95FW9;Q9THU9;A9XUH0;Q3ZMJ5;Q8MBI2;A9QAU1;D7KRE0;Q8MBI0;E0XD31;Q8WH97;Q5YGM9;Q9SBN9;Q5UVH1;Q6YN70;Q09RD3;Q09RB6;A1XXL0;E0XD16;Q09RD9;Q95FL0;B2BI37;Q5UVF9;Q5YGJ5;Q5YGN7;Q9SC27;Q5YGK8;…	571	59	CID	M1(Oxidation)	39.32	0.298947		2	52		1	2312.1	5.76315	7/221	pps_Arabidopsis_trypsin_rep4.mgf
	Low	TVLImELINNIAK	O98766;Q9TLK6;Q9MTW0;Q95FJ1;Q8SLS8;Q9MU12;Q9MT57;Q9MRM9;Q9MRK7;Q9BA74;Q9MRM6;Q95FR1;Q9MU01;Q9MRK1;O98770;Q9XQX8;Q9MTU3;Q9MTV9;Q95FT8;Q95FL9;Q67H63;Q6EYX5;B7S4Q6;O98424;Q9XQY1;Q67H82;A2T5L5;Q9TLJ8;Q9TLL5;Q9TLK3;Q9MT58;Q95FM8;Q9FF03;Q71N61;Q29VB2;E1UZH9;Q9TLL3;Q9MRJ8;Q95AN2;Q9MTU5;Q9MTZ8;Q3ZU72;A8ASI2;Q9GET4;Q9MW35;Q9TMV2;O98523;O98492;Q93Y44;A8ASH2;B7S4P3;C0J3J3;O98408;Q95FM7;Q8MBH7;Q9MRF4;Q9MRG7;…	3602	266	CID	M5(Oxidation)	38.31	0.448231		5	53	44	1	1487.8	-34.8453	10/121	pps_Arabidopsis_trypsin_rep4.mgf
	Low	GIYPAVDPLDSTSTmLQPR	O98766;Q9TLK6;Q9MTW0;Q95FJ1;Q8SLS8;Q9MU12;Q9MT57;Q9MRM9;Q9MRK7;Q9BA74;Q9MRM6;Q95FR1;Q9XQY8;Q9MU01;Q9MRK1;O98770;Q29VB8;Q9XQX8;Q9MTU3;Q9XQN1;Q9MTV9;Q95FT8;Q95FL9;Q67H63;Q6EYX5;B7S4Q6;O98424;Q95FI1;Q9XQY1;Q67H82;Q3L1L0;A2T5L5;Q9TLJ8;Q9TLL5;Q95FM8;Q9FF03;Q71N61;Q29VB2;E1UZH9;Q9TLL3;Q9MRJ8;Q9GI23;Q95AN2;Q9MTU5;Q9MTZ8;Q67H60;Q3ZU72;A8ASI2;Q9GET4;Q9MW35;Q9TMV2;O98523;O98492;Q8HT82;Q93Y44;A8ASH2;B7S4P3;…	2265	218	CID	M15(Oxidation)	32.93	1.43654		2	53	37	1	2077.06	17.3507	7/167	pps_Arabidopsis_trypsin_rep4.mgf
	Low	VALVYGQmNEPPGAR	Q9TLK6;Q9MTW0;Q95FJ1;Q9MU12;Q9MT57;Q9MRM9;Q9MRK7;Q9BA74;Q9MRM6;Q95FR1;Q9XQY8;Q9MU01;Q9MRK1;O98770;Q29VB8;Q9XQX8;Q9MTU3;Q9XQN1;Q9MTV9;Q95FT8;Q95FL9;Q67H63;Q6EYX5;B7S4Q6;O98424;Q95FI1;Q9XQY1;Q67H82;A2T5L5;Q9TLJ8;Q9TLL5;Q9TLK3;Q9MT58;Q95FM8;Q9FF03;Q71N61;E1UZH9;Q9TLL3;Q9GI23;Q95AN2;Q9MTU5;Q9MTZ8;Q67H60;A8ASI2;Q9GET4;Q9MW35;Q9TMV2;O98523;O98492;Q8HT82;Q93Y44;A8ASH2;B7S4P3;C0J3J3;O98408;Q8MBL0;Q95FM7;…	4104	269	CID	M8(Oxidation)	30.49	2.42832		4	53	36	1	1617.81	0.337288	9/133	pps_Arabidopsis_trypsin_rep4.mgf
	Low	MPNIxNALVVK	Q9GI19	1	1	CID	X5(Y)	27.19	6.76079		8	54	43	1	1261.72	19.9153	15/108	pps_Arabidopsis_trypsin_rep4.mgf
	Low	VVDLLAPYRR	O98766;Q9TLK6;Q9MTW0;Q95FJ1;Q8SLS8;Q9MU12;Q9MT57;Q9MRM9;Q95FR1;Q9XQY8;Q9MU01;Q9MRK1;O98770;Q29VB8;Q9XQX8;Q9XQN1;Q9MTV9;Q95FT8;Q95FL9;Q6EYX5;B7S4Q6;O98424;Q95FI1;Q67H82;A2T5L5;Q9TLL5;Q9TLK3;Q9MT58;Q95FM8;Q9FF03;Q71N61;Q29VB2;E1UZH9;Q9TLL3;Q9MRJ8;Q9GI23;Q95AN2;Q9MTU5;Q9MTZ8;Q67H60;Q3ZU72;A8ASI2;Q9GET4;Q9MW35;Q9TMV2;O98523;O98492;Q8HT82;Q93Y44;A8ASH2;B7S4P3;C0J3J3;O98408;Q8MBL0;Q95FM7;Q8MBH7;Q9MRF4;…	4069	264	CID		26.61	4.612		3	52	38	1	1201.73	18.2061	11/81	pps_Arabidopsis_trypsin_rep4.mgf
	Low	TREGNDLYmEmK	O98766;Q9TLK6;Q95FJ1;Q9MU12;Q9MT57;Q9MRM9;Q9MRK7;Q9BA74;Q9MRM6;Q95FR1;Q9XQY8;Q9MU01;O98770;Q9XQX8;Q9MTU3;Q9XQN1;Q9MTV9;Q95FT8;Q95FL9;Q67H63;B7S4Q6;O98424;Q95FI1;Q9XQY1;Q67H82;A2T5L5;Q9TLJ8;Q9TLL5;Q9MT58;Q95FM8;Q9FF03;Q71N61;E1UZH9;Q9TLL3;Q9MRJ8;Q95AN2;Q9MTU5;Q9MTZ8;Q3ZU72;A8ASI2;Q9GET4;Q9MW35;Q9TMV2;O98492;Q8HT82;Q93Y44;A8ASH2;B7S4P3;C0J3J3;O98408;Q8MBL0;Q95FM7;Q8MBH7;Q9MRF4;Q9MRG7;Q9XQI9;Q67H80;…	3483	230	CID	M9(Oxidation), M11(Oxidation)	21.24	17.4861		2	52	35	1	1518.68	16.2106	5/128	pps_Arabidopsis_trypsin_rep4.mgf
Q9MRR6	44.21	25	19	484	52.0639	5.12256	1244.1	ATP synthase beta subunit (Fragment) OS=Clethra arborea GN=atpB PE=3 SV=1 - [Q9MRR6_9ERIC]
	Confidence Icon	Sequence	Protein Accessions	# Proteins	# Protein Groups	Activation Type	Modifications	IonScore	Exp Value	Δ Score	Rank	Identity High	Homology Threshold	Charge	m/z [Da]	ΔM [ppm]	Ions Matched	Spectrum File
	High	YKELQDIIAILGLDELSEEDR	O98766;Q9TLK6;Q9MTW0;Q95FJ1;Q9MU12;Q9MT57;Q9MRM9;Q9MRK7;Q9BA74;Q9MRM6;Q95FR1;Q9XQY8;Q9MU01;Q9MRK1;Q29VB8;Q9XQX8;Q9XQN1;Q9MTV9;Q95FT8;Q95FL9;Q67H63;Q6EYX5;B7S4Q6;O98424;Q95FI1;Q9XQY1;Q3L1L0;A2T5L5;Q9TLJ8;Q9TLL5;Q9TLK3;Q9MT58;Q95FM8;Q9FF03;Q71N61;Q29VB2;E1UZH9;Q9MRJ8;Q95AN2;Q9MTU5;Q9MTZ8;Q67H60;Q3ZU72;Q9GET4;Q9MW35;Q9TMV2;O98523;O98492;Q8HT82;Q93Y44;B7S4P3;C0J3J3;O98408;Q8MBH7;Q9MRF4;Q9MRG7;Q9XQI9;…	3355	224	CID		179.31	3.17472e-15		7	53		1	2462.25	-6.24487	17/233	pps_Arabidopsis_trypsin_rep4.mgf
	High	DVNEQDVLLFIDNIFR	Q9TLK6;Q9MTW0;Q95FJ1;Q9MU12;Q9MT57;Q9BA74;Q9MRM6;Q95FR1;Q9XQY8;Q9MU01;Q9MRK1;Q29VB8;Q9XQX8;Q9MTU3;Q9XQN1;Q9MTV9;Q95FT8;Q95FL9;Q67H63;Q6EYX5;Q95FI1;Q67H82;Q3L1L0;A2T5L5;Q9TLJ8;Q9TLK3;Q9MT58;Q95FM8;Q9FF03;E1UZH9;Q9MRJ8;Q9GI23;Q95AN2;Q9MTU5;Q9MTZ8;Q67H60;Q3ZU72;A8ASI2;Q9GET4;Q9MW35;Q9TMV2;O98523;O98492;Q8HT82;Q93Y44;A8ASH2;B7S4P3;C0J3J3;Q8MBL0;Q95FM7;Q9MRF4;Q9MRG7;Q9XQI9;Q67H80;Q29S89;Q257C7;A0AR40;…	2339	186	CID		172.19	1.24525e-14		3	52		1	1950.15	76.8888	15/172	pps_Arabidopsis_trypsin_rep4.mgf
	High	MPSAVGYQPTLSTEMGTLQER	Q9MRM6;Q9MTU3;O98424;Q3L1L0;A2T5L5;Q9TLL5;E1UZH9;Q9MTZ8;O98408;Q95FM7;Q257C7;A0AR40;Q9TMU6;O98412;Q29VB0;Q9MRL5;Q95FL6;Q8MBK2;Q8SLS2;Q67H62;Q9MTU8;C8YPI1;Q9GI19;Q9MRR6;Q95FM3;Q9MTZ4;Q9XQY2;Q9SC47;Q9MRW3;P19366;Q9MRG6;Q95FW9;Q9THU9;A9XUH0;Q3ZMJ5;Q8MBI2;A9QAU1;D7KRE0;Q8MBI0;E0XD31;Q8WH97;Q5YGM9;Q9SBN9;Q5UVH1;Q6YN70;Q09RD3;Q09RB6;A1XXL0;E0XD16;Q09RD9;Q95FL0;B2BI37;Q5UVF9;Q5YGJ5;Q5YGN7;Q9SC27;Q5YGK8;…	571	59	CID		166.59	6.04929e-14		2	53		1	2296.12	11.2793	18/221	pps_Arabidopsis_trypsin_rep4.mgf
	High	IFNVLGEPVDNLGPVDTR	O98766;Q9MTW0;Q8SLS8;Q9MU12;Q9MT57;Q9BA74;Q95FR1;Q9MRK1;O98770;Q29VB8;Q9MTU3;Q9XQN1;B7S4Q6;O98424;Q9XQY1;A2T5L5;Q9TLL5;Q9TLK3;Q9MT58;Q95FM8;Q71N61;Q29VB2;E1UZH9;Q67H60;Q3ZU72;A8ASI2;Q9GET4;Q9MW35;Q9TMV2;O98523;O98492;Q8HT82;A8ASH2;B7S4P3;Q9MRF4;Q9MRG7;Q257C7;A0AR40;B8PRK4;B7S4V7;Q9MU78;Q5W4R8;A7X7I3;Q8SLT5;Q9MRR7;Q9BA90;Q9MRU7;Q9MRL5;Q9MRN4;Q9TLJ9;O98595;Q95FL6;Q9MRA6;Q8SLS2;O98404;O98490;O98583;…	1261	106	CID		157.33	4.97305e-13		2	53		1	1955.04	7.48257	14/187	pps_Arabidopsis_trypsin_rep4.mgf
	High	DVNEQDVLLFIDNIFR	Q9TLK6;Q9MTW0;Q95FJ1;Q9MU12;Q9MT57;Q9BA74;Q9MRM6;Q95FR1;Q9XQY8;Q9MU01;Q9MRK1;Q29VB8;Q9XQX8;Q9MTU3;Q9XQN1;Q9MTV9;Q95FT8;Q95FL9;Q67H63;Q6EYX5;Q95FI1;Q67H82;Q3L1L0;A2T5L5;Q9TLJ8;Q9TLK3;Q9MT58;Q95FM8;Q9FF03;E1UZH9;Q9MRJ8;Q9GI23;Q95AN2;Q9MTU5;Q9MTZ8;Q67H60;Q3ZU72;A8ASI2;Q9GET4;Q9MW35;Q9TMV2;O98523;O98492;Q8HT82;Q93Y44;A8ASH2;B7S4P3;C0J3J3;Q8MBL0;Q95FM7;Q9MRF4;Q9MRG7;Q9XQI9;Q67H80;Q29S89;Q257C7;A0AR40;…	2339	186	CID		142.96	1.38679e-11		3	53		1	1950.02	11.7688	15/172	pps_Arabidopsis_trypsin_rep4.mgf
	High	GIYPAVDPLDSTSTMLQPR	O98766;Q9TLK6;Q9MTW0;Q95FJ1;Q8SLS8;Q9MU12;Q9MT57;Q9MRM9;Q9MRK7;Q9BA74;Q9MRM6;Q95FR1;Q9XQY8;Q9MU01;Q9MRK1;O98770;Q29VB8;Q9XQX8;Q9MTU3;Q9XQN1;Q9MTV9;Q95FT8;Q95FL9;Q67H63;Q6EYX5;B7S4Q6;O98424;Q95FI1;Q9XQY1;Q67H82;Q3L1L0;A2T5L5;Q9TLJ8;Q9TLL5;Q95FM8;Q9FF03;Q71N61;Q29VB2;E1UZH9;Q9TLL3;Q9MRJ8;Q9GI23;Q95AN2;Q9MTU5;Q9MTZ8;Q67H60;Q3ZU72;A8ASI2;Q9GET4;Q9MW35;Q9TMV2;O98523;O98492;Q8HT82;Q93Y44;A8ASH2;B7S4P3;…	2265	218	CID		128.89	3.56635e-10		2	53		1	2061.07	18.0049	14/167	pps_Arabidopsis_trypsin_rep4.mgf
	High	LSIFETGIKVVDLLAPYR	O98766;Q9TLK6;Q9MTW0;Q95FJ1;Q8SLS8;Q9MU12;Q9MT57;Q9MRM9;Q95FR1;Q9XQY8;Q9MU01;Q9MRK1;O98770;Q29VB8;Q9XQX8;Q95FT8;Q95FL9;B7S4Q6;O98424;Q95FI1;Q67H82;A2T5L5;Q9TLL5;Q9TLK3;Q9MT58;Q95FM8;Q9FF03;Q71N61;Q29VB2;E1UZH9;Q9MRJ8;Q9GI23;Q95AN2;Q9MTU5;Q9MTZ8;Q67H60;Q3ZU72;A8ASI2;Q9GET4;Q9MW35;Q9TMV2;O98523;O98492;Q8HT82;Q93Y44;A8ASH2;B7S4P3;C0J3J3;O98408;Q8MBL0;Q95FM7;Q8MBH7;Q9MRF4;Q9MRG7;Q9XQI9;Q67H80;Q29S89;…	3727	228	CID		117.4	3.92801e-09	0	2	52		1	2034.19	11.6109	14/180	pps_Arabidopsis_trypsin_rep4.mgf
	High	xVQAGSEVSALLGR	Q9MT57;Q9MTZ8;Q9MRL5;Q9MRR6;Q9TMP5;Q9SBN9	8	6	CID	X1(F)	113.14	1.17658e-08		10	52		1	1433.81	25.8883	12/137	pps_Arabidopsis_trypsin_rep4.mgf
	High	VALVYGQMNEPPGAR	Q9TLK6;Q9MTW0;Q95FJ1;Q9MU12;Q9MT57;Q9MRM9;Q9MRK7;Q9BA74;Q9MRM6;Q95FR1;Q9XQY8;Q9MU01;Q9MRK1;O98770;Q29VB8;Q9XQX8;Q9MTU3;Q9XQN1;Q9MTV9;Q95FT8;Q95FL9;Q67H63;Q6EYX5;B7S4Q6;O98424;Q95FI1;Q9XQY1;Q67H82;A2T5L5;Q9TLJ8;Q9TLL5;Q9TLK3;Q9MT58;Q95FM8;Q9FF03;Q71N61;E1UZH9;Q9TLL3;Q9GI23;Q95AN2;Q9MTU5;Q9MTZ8;Q67H60;A8ASI2;Q9GET4;Q9MW35;Q9TMV2;O98523;O98492;Q8HT82;Q93Y44;A8ASH2;B7S4P3;C0J3J3;O98408;Q8MBL0;Q95FM7;…	4104	269	CID		108.43	3.91415e-08		4	53		1	1601.83	9.97531	11/133	pps_Arabidopsis_trypsin_rep4.mgf
	High	ELQDIIAILGLDELSEEDR	O98766;Q9TLK6;Q9MTW0;Q95FJ1;Q9MU12;Q9MT57;Q9MRM9;Q9MRK7;Q9BA74;Q9MRM6;Q95FR1;Q9XQY8;Q9MU01;Q9MRK1;Q29VB8;Q9XQX8;Q9XQN1;Q9MTV9;Q95FT8;Q95FL9;Q67H63;Q6EYX5;B7S4Q6;O98424;Q95FI1;Q9XQY1;Q3L1L0;A2T5L5;Q9TLJ8;Q9TLL5;Q9TLK3;Q9MT58;Q95FM8;Q9FF03;Q71N61;Q29VB2;E1UZH9;Q9MRJ8;Q95AN2;Q9MTU5;Q9MTZ8;Q67H60;Q3ZU72;Q9GET4;Q9MW35;Q9TMV2;O98523;O98492;Q8HT82;Q93Y44;B7S4P3;C0J3J3;O98408;Q8MBH7;Q9MRF4;Q9MRG7;Q9XQI9;…	3363	225	CID		108.21	4.06838e-08		8	53		1	2171.13	8.92585	18/211	pps_Arabidopsis_trypsin_rep4.mgf
	High	TVLIMELINNIAK	O98766;Q9TLK6;Q9MTW0;Q95FJ1;Q8SLS8;Q9MU12;Q9MT57;Q9MRM9;Q9MRK7;Q9BA74;Q9MRM6;Q95FR1;Q9MU01;Q9MRK1;O98770;Q9XQX8;Q9MTU3;Q9MTV9;Q95FT8;Q95FL9;Q67H63;Q6EYX5;B7S4Q6;O98424;Q9XQY1;Q67H82;A2T5L5;Q9TLJ8;Q9TLL5;Q9TLK3;Q9MT58;Q95FM8;Q9FF03;Q71N61;Q29VB2;E1UZH9;Q9TLL3;Q9MRJ8;Q95AN2;Q9MTU5;Q9MTZ8;Q3ZU72;A8ASI2;Q9GET4;Q9MW35;Q9TMV2;O98523;O98492;Q93Y44;A8ASH2;B7S4P3;C0J3J3;O98408;Q95FM7;Q8MBH7;Q9MRF4;Q9MRG7;…	3602	266	CID		107.41	4.50584e-08		4	52		1	1471.87	13.0845	10/121	pps_Arabidopsis_trypsin_rep4.mgf
	High	AHGGVSVFGGVGER	O98766;Q9TLK6;Q9MTW0;Q95FJ1;Q9MU12;Q9MT57;Q9MRM9;Q9BA74;Q9MRM6;Q95FR1;Q9XQY8;Q9MU01;Q9MRK1;O98770;Q29VB8;Q9XQX8;Q9MTU3;Q9XQN1;Q9MTV9;Q95FT8;Q95FL9;Q67H63;B7S4Q6;O98424;Q95FI1;Q9XQY1;Q67H82;A2T5L5;Q9TLJ8;Q9TLL5;Q9TLK3;Q9MT58;Q71N61;Q29VB2;E1UZH9;Q9MRJ8;Q9MTU5;Q9MTZ8;Q3ZU72;A8ASI2;Q9GET4;Q9TMV2;O98523;O98492;Q8HT82;Q93Y44;A8ASH2;B7S4P3;C0J3J3;O98408;Q95FM7;Q8MBH7;Q9MRF4;Q9MRG7;Q9XQI9;Q67H80;Q29S89;…	3365	247	CID		97.41	4.72361e-07	0	1	53	40	1	1328.71	29.262	12/119	pps_Arabidopsis_trypsin_rep4.mgf
	High	YKELQDIIAILGLDELSEEDRLTVAR	O98766;Q9TLK6;Q9MTW0;Q95FJ1;Q9MU12;Q9MT57;Q9MRK7;Q9BA74;Q95FR1;Q9XQY8;Q9MU01;Q9MRK1;Q29VB8;Q9XQX8;Q9XQN1;Q9MTV9;Q95FT8;Q95FL9;Q67H63;Q6EYX5;B7S4Q6;O98424;Q9XQY1;Q3L1L0;A2T5L5;Q9TLJ8;Q9TLL5;Q9TLK3;Q9MT58;Q95FM8;Q9FF03;Q71N61;Q29VB2;E1UZH9;Q9MRJ8;Q95AN2;Q9MTU5;Q9MTZ8;Q67H60;Q3ZU72;Q9GET4;Q9MW35;Q9TMV2;O98523;O98492;Q93Y44;B7S4P3;C0J3J3;O98408;Q8MBH7;Q9MRF4;Q9MRG7;Q9XQI9;Q67H80;Q29S89;Q257C7;A0AR40;…	2967	200	CID		87.69	4.41668e-06		7	53		1	3002.63	8.26545	15/291	pps_Arabidopsis_trypsin_rep4.mgf
	High	ESGVINEQNIAESK	Q9TLK6;Q9MTW0;Q95FJ1;Q9MT57;Q9MRM9;Q9MRM6;Q9XQY8;Q9MU01;Q9MRK1;O98770;Q29VB8;Q9XQX8;Q9MTU3;Q9MTV9;O98424;Q95FI1;Q9XQY1;Q67H82;A2T5L5;Q9TLJ8;Q9TLL5;Q95FM8;E1UZH9;Q9TLL3;Q9MRJ8;Q3ZU72;A8ASI2;Q9MW35;O98523;O98492;C0J3J3;O98408;Q9MRF4;Q67H80;Q29S89;Q257C7;Q5W4R8;A7X7I3;Q8SLT5;Q95FQ1;Q29VB0;A3KLS5;C0J3I8;Q9MRU7;Q9TLJ9;Q95FW7;Q9MRA6;O98418;Q8SLS1;Q8SLS2;O98490;O98583;Q9XQY9;Q9MU29;Q9MTU8;Q9GI19;Q9XQY6;…	875	92	CID		78.89	3.31811e-05		7	52		1	1517.76	13.0269	11/145	pps_Arabidopsis_trypsin_rep4.mgf
	High	ELQDIIAILGLDELSEEDRLTVAR	O98766;Q9TLK6;Q9MTW0;Q95FJ1;Q9MU12;Q9MT57;Q9MRK7;Q9BA74;Q95FR1;Q9XQY8;Q9MU01;Q9MRK1;Q29VB8;Q9XQX8;Q9XQN1;Q9MTV9;Q95FT8;Q95FL9;Q67H63;Q6EYX5;B7S4Q6;O98424;Q9XQY1;Q3L1L0;A2T5L5;Q9TLJ8;Q9TLL5;Q9TLK3;Q9MT58;Q95FM8;Q9FF03;Q71N61;Q29VB2;E1UZH9;Q9MRJ8;Q95AN2;Q9MTU5;Q9MTZ8;Q67H60;Q3ZU72;Q9GET4;Q9MW35;Q9TMV2;O98523;O98492;Q93Y44;B7S4P3;C0J3J3;O98408;Q8MBH7;Q9MRF4;Q9MRG7;Q9XQI9;Q67H80;Q29S89;Q257C7;A0AR40;…	2972	201	CID		77.17	5.41909e-05		7	53		1	2711.42	-10.9947	12/269	pps_Arabidopsis_trypsin_rep4.mgf
	High	LSIFETGIKVVDLLAPYRR	O98766;Q9TLK6;Q9MTW0;Q95FJ1;Q8SLS8;Q9MU12;Q9MT57;Q9MRM9;Q95FR1;Q9XQY8;Q9MU01;Q9MRK1;O98770;Q29VB8;Q9XQX8;Q95FT8;Q95FL9;B7S4Q6;O98424;Q95FI1;Q67H82;A2T5L5;Q9TLL5;Q9TLK3;Q9MT58;Q95FM8;Q9FF03;Q71N61;Q29VB2;E1UZH9;Q9MRJ8;Q9GI23;Q95AN2;Q9MTU5;Q9MTZ8;Q67H60;Q3ZU72;A8ASI2;Q9GET4;Q9MW35;Q9TMV2;O98523;O98492;Q8HT82;Q93Y44;A8ASH2;B7S4P3;C0J3J3;O98408;Q8MBL0;Q95FM7;Q8MBH7;Q9MRF4;Q9MRG7;Q9XQI9;Q67H80;Q29S89;…	3721	227	CID		65.96	0.000488177		3	51		1	2190.29	12.6005	11/191	pps_Arabidopsis_trypsin_rep4.mgf
	High	VGLTALTMAEYFR	O98766;Q9TLK6;Q95FJ1;Q8SLS8;Q9MU12;Q9MT57;Q9MRM9;Q9MRK7;Q9BA74;Q9MRM6;Q95FR1;Q9XQY8;Q9MU01;Q9MRK1;O98770;Q29VB8;Q9XQX8;Q9MTU3;Q9XQN1;Q9MTV9;Q95FT8;Q95FL9;Q67H63;Q6EYX5;B7S4Q6;O98424;Q95FI1;Q9XQY1;Q67H82;Q3L1L0;A2T5L5;Q9TLJ8;Q9TLL5;Q9MT58;Q95FM8;Q9FF03;Q71N61;E1UZH9;Q9MRJ8;Q9GI23;Q95AN2;Q9MTU5;Q9MTZ8;Q67H60;Q3ZU72;A8ASI2;Q9GET4;Q9MW35;Q9TMV2;O98523;O98492;Q8HT82;Q93Y44;A8ASH2;B7S4P3;C0J3J3;O98408;…	3375	267	CID		65.69	0.00085289		2	53		1	1471.75	-8.51001	10/111	pps_Arabidopsis_trypsin_rep4.mgf
	High	TVLImELINNIAK	O98766;Q9TLK6;Q9MTW0;Q95FJ1;Q8SLS8;Q9MU12;Q9MT57;Q9MRM9;Q9MRK7;Q9BA74;Q9MRM6;Q95FR1;Q9MU01;Q9MRK1;O98770;Q9XQX8;Q9MTU3;Q9MTV9;Q95FT8;Q95FL9;Q67H63;Q6EYX5;B7S4Q6;O98424;Q9XQY1;Q67H82;A2T5L5;Q9TLJ8;Q9TLL5;Q9TLK3;Q9MT58;Q95FM8;Q9FF03;Q71N61;Q29VB2;E1UZH9;Q9TLL3;Q9MRJ8;Q95AN2;Q9MTU5;Q9MTZ8;Q3ZU72;A8ASI2;Q9GET4;Q9MW35;Q9TMV2;O98523;O98492;Q93Y44;A8ASH2;B7S4P3;C0J3J3;O98408;Q95FM7;Q8MBH7;Q9MRF4;Q9MRG7;…	3602	266	CID	M5(Oxidation)	54.15	0.00989016		5	52		1	1487.86	8.83395	7/121	pps_Arabidopsis_trypsin_rep4.mgf
	Medium	VVDLLAPYR	O98766;Q9TLK6;Q9MTW0;Q95FJ1;Q8SLS8;Q9MU12;Q9MT57;Q9MRM9;Q95FR1;Q9XQY8;Q9MU01;Q9MRK1;O98770;Q29VB8;Q9XQX8;Q9XQN1;Q9MTV9;Q95FT8;Q95FL9;Q6EYX5;B7S4Q6;O98424;Q95FI1;Q67H82;A2T5L5;Q9TLL5;Q9TLK3;Q9MT58;Q95FM8;Q9FF03;Q71N61;Q29VB2;E1UZH9;Q9TLL3;Q9MRJ8;Q9GI23;Q95AN2;Q9MTU5;Q9MTZ8;Q67H60;Q3ZU72;A8ASI2;Q9GET4;Q9MW35;Q9TMV2;O98523;O98492;Q8HT82;Q93Y44;A8ASH2;B7S4P3;C0J3J3;O98408;Q8MBL0;Q95FM7;Q8MBH7;Q9MRF4;…	4078	266	CID		47.67	0.0398271		3	52	38	1	1045.63	24.8642	7/70	pps_Arabidopsis_trypsin_rep4.mgf
	Low	mPSAVGYQPTLSTEMGTLQER	Q9MRM6;Q9MTU3;O98424;Q3L1L0;A2T5L5;Q9TLL5;E1UZH9;Q9MTZ8;O98408;Q95FM7;Q257C7;A0AR40;Q9TMU6;O98412;Q29VB0;Q9MRL5;Q95FL6;Q8MBK2;Q8SLS2;Q67H62;Q9MTU8;C8YPI1;Q9GI19;Q9MRR6;Q95FM3;Q9MTZ4;Q9XQY2;Q9SC47;Q9MRW3;P19366;Q9MRG6;Q95FW9;Q9THU9;A9XUH0;Q3ZMJ5;Q8MBI2;A9QAU1;D7KRE0;Q8MBI0;E0XD31;Q8WH97;Q5YGM9;Q9SBN9;Q5UVH1;Q6YN70;Q09RD3;Q09RB6;A1XXL0;E0XD16;Q09RD9;Q95FL0;B2BI37;Q5UVF9;Q5YGJ5;Q5YGN7;Q9SC27;Q5YGK8;…	571	59	CID	M1(Oxidation)	39.32	0.298947		2	52		1	2312.1	5.76315	7/221	pps_Arabidopsis_trypsin_rep4.mgf
	Low	TVLImELINNIAK	O98766;Q9TLK6;Q9MTW0;Q95FJ1;Q8SLS8;Q9MU12;Q9MT57;Q9MRM9;Q9MRK7;Q9BA74;Q9MRM6;Q95FR1;Q9MU01;Q9MRK1;O98770;Q9XQX8;Q9MTU3;Q9MTV9;Q95FT8;Q95FL9;Q67H63;Q6EYX5;B7S4Q6;O98424;Q9XQY1;Q67H82;A2T5L5;Q9TLJ8;Q9TLL5;Q9TLK3;Q9MT58;Q95FM8;Q9FF03;Q71N61;Q29VB2;E1UZH9;Q9TLL3;Q9MRJ8;Q95AN2;Q9MTU5;Q9MTZ8;Q3ZU72;A8ASI2;Q9GET4;Q9MW35;Q9TMV2;O98523;O98492;Q93Y44;A8ASH2;B7S4P3;C0J3J3;O98408;Q95FM7;Q8MBH7;Q9MRF4;Q9MRG7;…	3602	266	CID	M5(Oxidation)	38.31	0.448231		5	53	44	1	1487.8	-34.8453	10/121	pps_Arabidopsis_trypsin_rep4.mgf
	Low	GIYPAVDPLDSTSTmLQPR	O98766;Q9TLK6;Q9MTW0;Q95FJ1;Q8SLS8;Q9MU12;Q9MT57;Q9MRM9;Q9MRK7;Q9BA74;Q9MRM6;Q95FR1;Q9XQY8;Q9MU01;Q9MRK1;O98770;Q29VB8;Q9XQX8;Q9MTU3;Q9XQN1;Q9MTV9;Q95FT8;Q95FL9;Q67H63;Q6EYX5;B7S4Q6;O98424;Q95FI1;Q9XQY1;Q67H82;Q3L1L0;A2T5L5;Q9TLJ8;Q9TLL5;Q95FM8;Q9FF03;Q71N61;Q29VB2;E1UZH9;Q9TLL3;Q9MRJ8;Q9GI23;Q95AN2;Q9MTU5;Q9MTZ8;Q67H60;Q3ZU72;A8ASI2;Q9GET4;Q9MW35;Q9TMV2;O98523;O98492;Q8HT82;Q93Y44;A8ASH2;B7S4P3;…	2265	218	CID	M15(Oxidation)	32.93	1.43654		2	53	37	1	2077.06	17.3507	7/167	pps_Arabidopsis_trypsin_rep4.mgf
	Low	VALVYGQmNEPPGAR	Q9TLK6;Q9MTW0;Q95FJ1;Q9MU12;Q9MT57;Q9MRM9;Q9MRK7;Q9BA74;Q9MRM6;Q95FR1;Q9XQY8;Q9MU01;Q9MRK1;O98770;Q29VB8;Q9XQX8;Q9MTU3;Q9XQN1;Q9MTV9;Q95FT8;Q95FL9;Q67H63;Q6EYX5;B7S4Q6;O98424;Q95FI1;Q9XQY1;Q67H82;A2T5L5;Q9TLJ8;Q9TLL5;Q9TLK3;Q9MT58;Q95FM8;Q9FF03;Q71N61;E1UZH9;Q9TLL3;Q9GI23;Q95AN2;Q9MTU5;Q9MTZ8;Q67H60;A8ASI2;Q9GET4;Q9MW35;Q9TMV2;O98523;O98492;Q8HT82;Q93Y44;A8ASH2;B7S4P3;C0J3J3;O98408;Q8MBL0;Q95FM7;…	4104	269	CID	M8(Oxidation)	30.49	2.42832		4	53	36	1	1617.81	0.337288	9/133	pps_Arabidopsis_trypsin_rep4.mgf
	Low	VVDLLAPYRR	O98766;Q9TLK6;Q9MTW0;Q95FJ1;Q8SLS8;Q9MU12;Q9MT57;Q9MRM9;Q95FR1;Q9XQY8;Q9MU01;Q9MRK1;O98770;Q29VB8;Q9XQX8;Q9XQN1;Q9MTV9;Q95FT8;Q95FL9;Q6EYX5;B7S4Q6;O98424;Q95FI1;Q67H82;A2T5L5;Q9TLL5;Q9TLK3;Q9MT58;Q95FM8;Q9FF03;Q71N61;Q29VB2;E1UZH9;Q9TLL3;Q9MRJ8;Q9GI23;Q95AN2;Q9MTU5;Q9MTZ8;Q67H60;Q3ZU72;A8ASI2;Q9GET4;Q9MW35;Q9TMV2;O98523;O98492;Q8HT82;Q93Y44;A8ASH2;B7S4P3;C0J3J3;O98408;Q8MBL0;Q95FM7;Q8MBH7;Q9MRF4;…	4069	264	CID		26.61	4.612		3	52	38	1	1201.73	18.2061	11/81	pps_Arabidopsis_trypsin_rep4.mgf
	Low	TREGNDLYmEmK	O98766;Q9TLK6;Q95FJ1;Q9MU12;Q9MT57;Q9MRM9;Q9MRK7;Q9BA74;Q9MRM6;Q95FR1;Q9XQY8;Q9MU01;O98770;Q9XQX8;Q9MTU3;Q9XQN1;Q9MTV9;Q95FT8;Q95FL9;Q67H63;B7S4Q6;O98424;Q95FI1;Q9XQY1;Q67H82;A2T5L5;Q9TLJ8;Q9TLL5;Q9MT58;Q95FM8;Q9FF03;Q71N61;E1UZH9;Q9TLL3;Q9MRJ8;Q95AN2;Q9MTU5;Q9MTZ8;Q3ZU72;A8ASI2;Q9GET4;Q9MW35;Q9TMV2;O98492;Q8HT82;Q93Y44;A8ASH2;B7S4P3;C0J3J3;O98408;Q8MBL0;Q95FM7;Q8MBH7;Q9MRF4;Q9MRG7;Q9XQI9;Q67H80;…	3483	230	CID	M9(Oxidation), M11(Oxidation)	21.24	17.4861		2	52	35	1	1518.68	16.2106	5/128	pps_Arabidopsis_trypsin_rep4.mgf
Q8WH97	46.01	26	20	489	52.6724	5.23682	1244.1	ATP synthase beta subunit (Fragment) OS=Desfontainia spinosa GN=atpB PE=3 SV=1 - [Q8WH97_9ASTE]
	Confidence Icon	Sequence	Protein Accessions	# Proteins	# Protein Groups	Activation Type	Modifications	IonScore	Exp Value	Δ Score	Rank	Identity High	Homology Threshold	Charge	m/z [Da]	ΔM [ppm]	Ions Matched	Spectrum File
	High	YKELQDIIAILGLDELSEEDR	O98766;Q9TLK6;Q9MTW0;Q95FJ1;Q9MU12;Q9MT57;Q9MRM9;Q9MRK7;Q9BA74;Q9MRM6;Q95FR1;Q9XQY8;Q9MU01;Q9MRK1;Q29VB8;Q9XQX8;Q9XQN1;Q9MTV9;Q95FT8;Q95FL9;Q67H63;Q6EYX5;B7S4Q6;O98424;Q95FI1;Q9XQY1;Q3L1L0;A2T5L5;Q9TLJ8;Q9TLL5;Q9TLK3;Q9MT58;Q95FM8;Q9FF03;Q71N61;Q29VB2;E1UZH9;Q9MRJ8;Q95AN2;Q9MTU5;Q9MTZ8;Q67H60;Q3ZU72;Q9GET4;Q9MW35;Q9TMV2;O98523;O98492;Q8HT82;Q93Y44;B7S4P3;C0J3J3;O98408;Q8MBH7;Q9MRF4;Q9MRG7;Q9XQI9;…	3355	224	CID		179.31	3.17472e-15		7	53		1	2462.25	-6.24487	17/233	pps_Arabidopsis_trypsin_rep4.mgf
	High	DVNEQDVLLFIDNIFR	Q9TLK6;Q9MTW0;Q95FJ1;Q9MU12;Q9MT57;Q9BA74;Q9MRM6;Q95FR1;Q9XQY8;Q9MU01;Q9MRK1;Q29VB8;Q9XQX8;Q9MTU3;Q9XQN1;Q9MTV9;Q95FT8;Q95FL9;Q67H63;Q6EYX5;Q95FI1;Q67H82;Q3L1L0;A2T5L5;Q9TLJ8;Q9TLK3;Q9MT58;Q95FM8;Q9FF03;E1UZH9;Q9MRJ8;Q9GI23;Q95AN2;Q9MTU5;Q9MTZ8;Q67H60;Q3ZU72;A8ASI2;Q9GET4;Q9MW35;Q9TMV2;O98523;O98492;Q8HT82;Q93Y44;A8ASH2;B7S4P3;C0J3J3;Q8MBL0;Q95FM7;Q9MRF4;Q9MRG7;Q9XQI9;Q67H80;Q29S89;Q257C7;A0AR40;…	2339	186	CID		172.19	1.24525e-14		3	52		1	1950.15	76.8888	15/172	pps_Arabidopsis_trypsin_rep4.mgf
	High	MPSAVGYQPTLSTEMGTLQER	Q9MRM6;Q9MTU3;O98424;Q3L1L0;A2T5L5;Q9TLL5;E1UZH9;Q9MTZ8;O98408;Q95FM7;Q257C7;A0AR40;Q9TMU6;O98412;Q29VB0;Q9MRL5;Q95FL6;Q8MBK2;Q8SLS2;Q67H62;Q9MTU8;C8YPI1;Q9GI19;Q9MRR6;Q95FM3;Q9MTZ4;Q9XQY2;Q9SC47;Q9MRW3;P19366;Q9MRG6;Q95FW9;Q9THU9;A9XUH0;Q3ZMJ5;Q8MBI2;A9QAU1;D7KRE0;Q8MBI0;E0XD31;Q8WH97;Q5YGM9;Q9SBN9;Q5UVH1;Q6YN70;Q09RD3;Q09RB6;A1XXL0;E0XD16;Q09RD9;Q95FL0;B2BI37;Q5UVF9;Q5YGJ5;Q5YGN7;Q9SC27;Q5YGK8;…	571	59	CID		166.59	6.04929e-14		2	53		1	2296.12	11.2793	18/221	pps_Arabidopsis_trypsin_rep4.mgf
	High	IFNVLGEPVDNLGPVDTR	O98766;Q9MTW0;Q8SLS8;Q9MU12;Q9MT57;Q9BA74;Q95FR1;Q9MRK1;O98770;Q29VB8;Q9MTU3;Q9XQN1;B7S4Q6;O98424;Q9XQY1;A2T5L5;Q9TLL5;Q9TLK3;Q9MT58;Q95FM8;Q71N61;Q29VB2;E1UZH9;Q67H60;Q3ZU72;A8ASI2;Q9GET4;Q9MW35;Q9TMV2;O98523;O98492;Q8HT82;A8ASH2;B7S4P3;Q9MRF4;Q9MRG7;Q257C7;A0AR40;B8PRK4;B7S4V7;Q9MU78;Q5W4R8;A7X7I3;Q8SLT5;Q9MRR7;Q9BA90;Q9MRU7;Q9MRL5;Q9MRN4;Q9TLJ9;O98595;Q95FL6;Q9MRA6;Q8SLS2;O98404;O98490;O98583;…	1261	106	CID		157.33	4.97305e-13		2	53		1	1955.04	7.48257	14/187	pps_Arabidopsis_trypsin_rep4.mgf
	High	DVNEQDVLLFIDNIFR	Q9TLK6;Q9MTW0;Q95FJ1;Q9MU12;Q9MT57;Q9BA74;Q9MRM6;Q95FR1;Q9XQY8;Q9MU01;Q9MRK1;Q29VB8;Q9XQX8;Q9MTU3;Q9XQN1;Q9MTV9;Q95FT8;Q95FL9;Q67H63;Q6EYX5;Q95FI1;Q67H82;Q3L1L0;A2T5L5;Q9TLJ8;Q9TLK3;Q9MT58;Q95FM8;Q9FF03;E1UZH9;Q9MRJ8;Q9GI23;Q95AN2;Q9MTU5;Q9MTZ8;Q67H60;Q3ZU72;A8ASI2;Q9GET4;Q9MW35;Q9TMV2;O98523;O98492;Q8HT82;Q93Y44;A8ASH2;B7S4P3;C0J3J3;Q8MBL0;Q95FM7;Q9MRF4;Q9MRG7;Q9XQI9;Q67H80;Q29S89;Q257C7;A0AR40;…	2339	186	CID		142.96	1.38679e-11		3	53		1	1950.02	11.7688	15/172	pps_Arabidopsis_trypsin_rep4.mgf
	High	GIYPAVDPLDSTSTMLQPR	O98766;Q9TLK6;Q9MTW0;Q95FJ1;Q8SLS8;Q9MU12;Q9MT57;Q9MRM9;Q9MRK7;Q9BA74;Q9MRM6;Q95FR1;Q9XQY8;Q9MU01;Q9MRK1;O98770;Q29VB8;Q9XQX8;Q9MTU3;Q9XQN1;Q9MTV9;Q95FT8;Q95FL9;Q67H63;Q6EYX5;B7S4Q6;O98424;Q95FI1;Q9XQY1;Q67H82;Q3L1L0;A2T5L5;Q9TLJ8;Q9TLL5;Q95FM8;Q9FF03;Q71N61;Q29VB2;E1UZH9;Q9TLL3;Q9MRJ8;Q9GI23;Q95AN2;Q9MTU5;Q9MTZ8;Q67H60;Q3ZU72;A8ASI2;Q9GET4;Q9MW35;Q9TMV2;O98523;O98492;Q8HT82;Q93Y44;A8ASH2;B7S4P3;…	2265	218	CID		128.89	3.56635e-10		2	53		1	2061.07	18.0049	14/167	pps_Arabidopsis_trypsin_rep4.mgf
	High	LSIFETGIKVVDLLAPYR	O98766;Q9TLK6;Q9MTW0;Q95FJ1;Q8SLS8;Q9MU12;Q9MT57;Q9MRM9;Q95FR1;Q9XQY8;Q9MU01;Q9MRK1;O98770;Q29VB8;Q9XQX8;Q95FT8;Q95FL9;B7S4Q6;O98424;Q95FI1;Q67H82;A2T5L5;Q9TLL5;Q9TLK3;Q9MT58;Q95FM8;Q9FF03;Q71N61;Q29VB2;E1UZH9;Q9MRJ8;Q9GI23;Q95AN2;Q9MTU5;Q9MTZ8;Q67H60;Q3ZU72;A8ASI2;Q9GET4;Q9MW35;Q9TMV2;O98523;O98492;Q8HT82;Q93Y44;A8ASH2;B7S4P3;C0J3J3;O98408;Q8MBL0;Q95FM7;Q8MBH7;Q9MRF4;Q9MRG7;Q9XQI9;Q67H80;Q29S89;…	3727	228	CID		117.4	3.92801e-09	0	2	52		1	2034.19	11.6109	14/180	pps_Arabidopsis_trypsin_rep4.mgf
	High	FVQAGSEVSALLGR	O98766;Q9TLK6;Q9MTW0;Q95FJ1;Q8SLS8;Q9MU12;Q9MRM9;Q9MRK7;Q9BA74;Q9MRM6;Q95FR1;Q9XQY8;Q9MU01;Q9MRK1;O98770;Q29VB8;Q9XQX8;Q9MTU3;Q9XQN1;Q9MTV9;Q95FT8;Q95FL9;Q67H63;B7S4Q6;O98424;Q67H82;Q3L1L0;A2T5L5;Q9TLL5;Q9TLK3;Q9MT58;Q95FM8;Q9FF03;Q71N61;Q29VB2;E1UZH9;Q9MRJ8;Q9GI23;Q95AN2;Q9MTU5;Q67H60;Q3ZU72;A8ASI2;Q9MW35;Q9TMV2;O98523;O98492;Q8HT82;B7S4P3;C0J3J3;O98408;Q8MBL0;Q95FM7;Q8MBH7;Q9MRF4;Q9MRG7;Q9XQI9;…	3906	267	CID		113.14	1.17658e-08		2	52		1	1433.81	25.8883	12/137	pps_Arabidopsis_trypsin_rep4.mgf
	High	VALVYGQMNEPPGAR	Q9TLK6;Q9MTW0;Q95FJ1;Q9MU12;Q9MT57;Q9MRM9;Q9MRK7;Q9BA74;Q9MRM6;Q95FR1;Q9XQY8;Q9MU01;Q9MRK1;O98770;Q29VB8;Q9XQX8;Q9MTU3;Q9XQN1;Q9MTV9;Q95FT8;Q95FL9;Q67H63;Q6EYX5;B7S4Q6;O98424;Q95FI1;Q9XQY1;Q67H82;A2T5L5;Q9TLJ8;Q9TLL5;Q9TLK3;Q9MT58;Q95FM8;Q9FF03;Q71N61;E1UZH9;Q9TLL3;Q9GI23;Q95AN2;Q9MTU5;Q9MTZ8;Q67H60;A8ASI2;Q9GET4;Q9MW35;Q9TMV2;O98523;O98492;Q8HT82;Q93Y44;A8ASH2;B7S4P3;C0J3J3;O98408;Q8MBL0;Q95FM7;…	4104	269	CID		108.43	3.91415e-08		4	53		1	1601.83	9.97531	11/133	pps_Arabidopsis_trypsin_rep4.mgf
	High	ELQDIIAILGLDELSEEDR	O98766;Q9TLK6;Q9MTW0;Q95FJ1;Q9MU12;Q9MT57;Q9MRM9;Q9MRK7;Q9BA74;Q9MRM6;Q95FR1;Q9XQY8;Q9MU01;Q9MRK1;Q29VB8;Q9XQX8;Q9XQN1;Q9MTV9;Q95FT8;Q95FL9;Q67H63;Q6EYX5;B7S4Q6;O98424;Q95FI1;Q9XQY1;Q3L1L0;A2T5L5;Q9TLJ8;Q9TLL5;Q9TLK3;Q9MT58;Q95FM8;Q9FF03;Q71N61;Q29VB2;E1UZH9;Q9MRJ8;Q95AN2;Q9MTU5;Q9MTZ8;Q67H60;Q3ZU72;Q9GET4;Q9MW35;Q9TMV2;O98523;O98492;Q8HT82;Q93Y44;B7S4P3;C0J3J3;O98408;Q8MBH7;Q9MRF4;Q9MRG7;Q9XQI9;…	3363	225	CID		108.21	4.06838e-08		8	53		1	2171.13	8.92585	18/211	pps_Arabidopsis_trypsin_rep4.mgf
	High	TVLIMELINNIAK	O98766;Q9TLK6;Q9MTW0;Q95FJ1;Q8SLS8;Q9MU12;Q9MT57;Q9MRM9;Q9MRK7;Q9BA74;Q9MRM6;Q95FR1;Q9MU01;Q9MRK1;O98770;Q9XQX8;Q9MTU3;Q9MTV9;Q95FT8;Q95FL9;Q67H63;Q6EYX5;B7S4Q6;O98424;Q9XQY1;Q67H82;A2T5L5;Q9TLJ8;Q9TLL5;Q9TLK3;Q9MT58;Q95FM8;Q9FF03;Q71N61;Q29VB2;E1UZH9;Q9TLL3;Q9MRJ8;Q95AN2;Q9MTU5;Q9MTZ8;Q3ZU72;A8ASI2;Q9GET4;Q9MW35;Q9TMV2;O98523;O98492;Q93Y44;A8ASH2;B7S4P3;C0J3J3;O98408;Q95FM7;Q8MBH7;Q9MRF4;Q9MRG7;…	3602	266	CID		107.41	4.50584e-08		4	52		1	1471.87	13.0845	10/121	pps_Arabidopsis_trypsin_rep4.mgf
	High	AHGGVSVFxGVGER	Q9MW35;Q95FM3;Q95D42;Q8WH97	5	4	CID	X9(G)	97.41	4.72361e-07		6	53	40	1	1328.71	29.262	12/119	pps_Arabidopsis_trypsin_rep4.mgf
	High	YKELQDIIAILGLDELSEEDRLTVAR	O98766;Q9TLK6;Q9MTW0;Q95FJ1;Q9MU12;Q9MT57;Q9MRK7;Q9BA74;Q95FR1;Q9XQY8;Q9MU01;Q9MRK1;Q29VB8;Q9XQX8;Q9XQN1;Q9MTV9;Q95FT8;Q95FL9;Q67H63;Q6EYX5;B7S4Q6;O98424;Q9XQY1;Q3L1L0;A2T5L5;Q9TLJ8;Q9TLL5;Q9TLK3;Q9MT58;Q95FM8;Q9FF03;Q71N61;Q29VB2;E1UZH9;Q9MRJ8;Q95AN2;Q9MTU5;Q9MTZ8;Q67H60;Q3ZU72;Q9GET4;Q9MW35;Q9TMV2;O98523;O98492;Q93Y44;B7S4P3;C0J3J3;O98408;Q8MBH7;Q9MRF4;Q9MRG7;Q9XQI9;Q67H80;Q29S89;Q257C7;A0AR40;…	2967	200	CID		87.69	4.41668e-06		7	53		1	3002.63	8.26545	15/291	pps_Arabidopsis_trypsin_rep4.mgf
	High	ESGVINEQNIAESK	Q9TLK6;Q9MTW0;Q95FJ1;Q9MT57;Q9MRM9;Q9MRM6;Q9XQY8;Q9MU01;Q9MRK1;O98770;Q29VB8;Q9XQX8;Q9MTU3;Q9MTV9;O98424;Q95FI1;Q9XQY1;Q67H82;A2T5L5;Q9TLJ8;Q9TLL5;Q95FM8;E1UZH9;Q9TLL3;Q9MRJ8;Q3ZU72;A8ASI2;Q9MW35;O98523;O98492;C0J3J3;O98408;Q9MRF4;Q67H80;Q29S89;Q257C7;Q5W4R8;A7X7I3;Q8SLT5;Q95FQ1;Q29VB0;A3KLS5;C0J3I8;Q9MRU7;Q9TLJ9;Q95FW7;Q9MRA6;O98418;Q8SLS1;Q8SLS2;O98490;O98583;Q9XQY9;Q9MU29;Q9MTU8;Q9GI19;Q9XQY6;…	875	92	CID		78.89	3.31811e-05		7	52		1	1517.76	13.0269	11/145	pps_Arabidopsis_trypsin_rep4.mgf
	High	ELQDIIAILGLDELSEEDRLTVAR	O98766;Q9TLK6;Q9MTW0;Q95FJ1;Q9MU12;Q9MT57;Q9MRK7;Q9BA74;Q95FR1;Q9XQY8;Q9MU01;Q9MRK1;Q29VB8;Q9XQX8;Q9XQN1;Q9MTV9;Q95FT8;Q95FL9;Q67H63;Q6EYX5;B7S4Q6;O98424;Q9XQY1;Q3L1L0;A2T5L5;Q9TLJ8;Q9TLL5;Q9TLK3;Q9MT58;Q95FM8;Q9FF03;Q71N61;Q29VB2;E1UZH9;Q9MRJ8;Q95AN2;Q9MTU5;Q9MTZ8;Q67H60;Q3ZU72;Q9GET4;Q9MW35;Q9TMV2;O98523;O98492;Q93Y44;B7S4P3;C0J3J3;O98408;Q8MBH7;Q9MRF4;Q9MRG7;Q9XQI9;Q67H80;Q29S89;Q257C7;A0AR40;…	2972	201	CID		77.17	5.41909e-05		7	53		1	2711.42	-10.9947	12/269	pps_Arabidopsis_trypsin_rep4.mgf
	High	LSIFETGIKVVDLLAPYRR	O98766;Q9TLK6;Q9MTW0;Q95FJ1;Q8SLS8;Q9MU12;Q9MT57;Q9MRM9;Q95FR1;Q9XQY8;Q9MU01;Q9MRK1;O98770;Q29VB8;Q9XQX8;Q95FT8;Q95FL9;B7S4Q6;O98424;Q95FI1;Q67H82;A2T5L5;Q9TLL5;Q9TLK3;Q9MT58;Q95FM8;Q9FF03;Q71N61;Q29VB2;E1UZH9;Q9MRJ8;Q9GI23;Q95AN2;Q9MTU5;Q9MTZ8;Q67H60;Q3ZU72;A8ASI2;Q9GET4;Q9MW35;Q9TMV2;O98523;O98492;Q8HT82;Q93Y44;A8ASH2;B7S4P3;C0J3J3;O98408;Q8MBL0;Q95FM7;Q8MBH7;Q9MRF4;Q9MRG7;Q9XQI9;Q67H80;Q29S89;…	3721	227	CID		65.96	0.000488177		3	51		1	2190.29	12.6005	11/191	pps_Arabidopsis_trypsin_rep4.mgf
	High	VGLTALTMAEYFR	O98766;Q9TLK6;Q95FJ1;Q8SLS8;Q9MU12;Q9MT57;Q9MRM9;Q9MRK7;Q9BA74;Q9MRM6;Q95FR1;Q9XQY8;Q9MU01;Q9MRK1;O98770;Q29VB8;Q9XQX8;Q9MTU3;Q9XQN1;Q9MTV9;Q95FT8;Q95FL9;Q67H63;Q6EYX5;B7S4Q6;O98424;Q95FI1;Q9XQY1;Q67H82;Q3L1L0;A2T5L5;Q9TLJ8;Q9TLL5;Q9MT58;Q95FM8;Q9FF03;Q71N61;E1UZH9;Q9MRJ8;Q9GI23;Q95AN2;Q9MTU5;Q9MTZ8;Q67H60;Q3ZU72;A8ASI2;Q9GET4;Q9MW35;Q9TMV2;O98523;O98492;Q8HT82;Q93Y44;A8ASH2;B7S4P3;C0J3J3;O98408;…	3375	267	CID		65.69	0.00085289		2	53		1	1471.75	-8.51001	10/111	pps_Arabidopsis_trypsin_rep4.mgf
	High	TVLImELINNIAK	O98766;Q9TLK6;Q9MTW0;Q95FJ1;Q8SLS8;Q9MU12;Q9MT57;Q9MRM9;Q9MRK7;Q9BA74;Q9MRM6;Q95FR1;Q9MU01;Q9MRK1;O98770;Q9XQX8;Q9MTU3;Q9MTV9;Q95FT8;Q95FL9;Q67H63;Q6EYX5;B7S4Q6;O98424;Q9XQY1;Q67H82;A2T5L5;Q9TLJ8;Q9TLL5;Q9TLK3;Q9MT58;Q95FM8;Q9FF03;Q71N61;Q29VB2;E1UZH9;Q9TLL3;Q9MRJ8;Q95AN2;Q9MTU5;Q9MTZ8;Q3ZU72;A8ASI2;Q9GET4;Q9MW35;Q9TMV2;O98523;O98492;Q93Y44;A8ASH2;B7S4P3;C0J3J3;O98408;Q95FM7;Q8MBH7;Q9MRF4;Q9MRG7;…	3602	266	CID	M5(Oxidation)	54.15	0.00989016		5	52		1	1487.86	8.83395	7/121	pps_Arabidopsis_trypsin_rep4.mgf
	Medium	VVDLLAPYR	O98766;Q9TLK6;Q9MTW0;Q95FJ1;Q8SLS8;Q9MU12;Q9MT57;Q9MRM9;Q95FR1;Q9XQY8;Q9MU01;Q9MRK1;O98770;Q29VB8;Q9XQX8;Q9XQN1;Q9MTV9;Q95FT8;Q95FL9;Q6EYX5;B7S4Q6;O98424;Q95FI1;Q67H82;A2T5L5;Q9TLL5;Q9TLK3;Q9MT58;Q95FM8;Q9FF03;Q71N61;Q29VB2;E1UZH9;Q9TLL3;Q9MRJ8;Q9GI23;Q95AN2;Q9MTU5;Q9MTZ8;Q67H60;Q3ZU72;A8ASI2;Q9GET4;Q9MW35;Q9TMV2;O98523;O98492;Q8HT82;Q93Y44;A8ASH2;B7S4P3;C0J3J3;O98408;Q8MBL0;Q95FM7;Q8MBH7;Q9MRF4;…	4078	266	CID		47.67	0.0398271		3	52	38	1	1045.63	24.8642	7/70	pps_Arabidopsis_trypsin_rep4.mgf
	Low	mPSAVGYQPTLSTEMGTLQER	Q9MRM6;Q9MTU3;O98424;Q3L1L0;A2T5L5;Q9TLL5;E1UZH9;Q9MTZ8;O98408;Q95FM7;Q257C7;A0AR40;Q9TMU6;O98412;Q29VB0;Q9MRL5;Q95FL6;Q8MBK2;Q8SLS2;Q67H62;Q9MTU8;C8YPI1;Q9GI19;Q9MRR6;Q95FM3;Q9MTZ4;Q9XQY2;Q9SC47;Q9MRW3;P19366;Q9MRG6;Q95FW9;Q9THU9;A9XUH0;Q3ZMJ5;Q8MBI2;A9QAU1;D7KRE0;Q8MBI0;E0XD31;Q8WH97;Q5YGM9;Q9SBN9;Q5UVH1;Q6YN70;Q09RD3;Q09RB6;A1XXL0;E0XD16;Q09RD9;Q95FL0;B2BI37;Q5UVF9;Q5YGJ5;Q5YGN7;Q9SC27;Q5YGK8;…	571	59	CID	M1(Oxidation)	39.32	0.298947		2	52		1	2312.1	5.76315	7/221	pps_Arabidopsis_trypsin_rep4.mgf
	Low	TVLImELINNIAK	O98766;Q9TLK6;Q9MTW0;Q95FJ1;Q8SLS8;Q9MU12;Q9MT57;Q9MRM9;Q9MRK7;Q9BA74;Q9MRM6;Q95FR1;Q9MU01;Q9MRK1;O98770;Q9XQX8;Q9MTU3;Q9MTV9;Q95FT8;Q95FL9;Q67H63;Q6EYX5;B7S4Q6;O98424;Q9XQY1;Q67H82;A2T5L5;Q9TLJ8;Q9TLL5;Q9TLK3;Q9MT58;Q95FM8;Q9FF03;Q71N61;Q29VB2;E1UZH9;Q9TLL3;Q9MRJ8;Q95AN2;Q9MTU5;Q9MTZ8;Q3ZU72;A8ASI2;Q9GET4;Q9MW35;Q9TMV2;O98523;O98492;Q93Y44;A8ASH2;B7S4P3;C0J3J3;O98408;Q95FM7;Q8MBH7;Q9MRF4;Q9MRG7;…	3602	266	CID	M5(Oxidation)	38.31	0.448231		5	53	44	1	1487.8	-34.8453	10/121	pps_Arabidopsis_trypsin_rep4.mgf
	Low	GIYPAVDPLDSTSTmLQPR	O98766;Q9TLK6;Q9MTW0;Q95FJ1;Q8SLS8;Q9MU12;Q9MT57;Q9MRM9;Q9MRK7;Q9BA74;Q9MRM6;Q95FR1;Q9XQY8;Q9MU01;Q9MRK1;O98770;Q29VB8;Q9XQX8;Q9MTU3;Q9XQN1;Q9MTV9;Q95FT8;Q95FL9;Q67H63;Q6EYX5;B7S4Q6;O98424;Q95FI1;Q9XQY1;Q67H82;Q3L1L0;A2T5L5;Q9TLJ8;Q9TLL5;Q95FM8;Q9FF03;Q71N61;Q29VB2;E1UZH9;Q9TLL3;Q9MRJ8;Q9GI23;Q95AN2;Q9MTU5;Q9MTZ8;Q67H60;Q3ZU72;A8ASI2;Q9GET4;Q9MW35;Q9TMV2;O98523;O98492;Q8HT82;Q93Y44;A8ASH2;B7S4P3;…	2265	218	CID	M15(Oxidation)	32.93	1.43654		2	53	37	1	2077.06	17.3507	7/167	pps_Arabidopsis_trypsin_rep4.mgf
	Low	VALVYGQmNEPPGAR	Q9TLK6;Q9MTW0;Q95FJ1;Q9MU12;Q9MT57;Q9MRM9;Q9MRK7;Q9BA74;Q9MRM6;Q95FR1;Q9XQY8;Q9MU01;Q9MRK1;O98770;Q29VB8;Q9XQX8;Q9MTU3;Q9XQN1;Q9MTV9;Q95FT8;Q95FL9;Q67H63;Q6EYX5;B7S4Q6;O98424;Q95FI1;Q9XQY1;Q67H82;A2T5L5;Q9TLJ8;Q9TLL5;Q9TLK3;Q9MT58;Q95FM8;Q9FF03;Q71N61;E1UZH9;Q9TLL3;Q9GI23;Q95AN2;Q9MTU5;Q9MTZ8;Q67H60;A8ASI2;Q9GET4;Q9MW35;Q9TMV2;O98523;O98492;Q8HT82;Q93Y44;A8ASH2;B7S4P3;C0J3J3;O98408;Q8MBL0;Q95FM7;…	4104	269	CID	M8(Oxidation)	30.49	2.42832		4	53	36	1	1617.81	0.337288	9/133	pps_Arabidopsis_trypsin_rep4.mgf
	Low	MPNIYNALVVK	O98766;Q9MTW0;Q95FJ1;Q8SLS8;Q9MU12;Q9MT57;Q9MRM9;Q9BA74;Q95FR1;Q9XQY8;Q9MU01;Q9MRK1;O98770;Q9XQX8;Q9XQN1;Q95FL9;Q6EYX5;B7S4Q6;Q67H82;Q3L1L0;A2T5L5;Q9TLJ8;Q9TLL5;Q95FM8;Q71N61;Q29VB2;E1UZH9;Q9TLL3;Q9GI23;Q95AN2;Q9MTZ8;Q67H60;Q3ZU72;A8ASI2;Q9GET4;Q9MW35;Q9TMV2;O98492;Q8HT82;A8ASH2;B7S4P3;C0J3J3;O98408;Q67H80;Q257C7;A0AR40;B8PRK4;B7S4V7;Q9MU78;O98412;Q5W4R8;A7X7I3;Q8SLT5;Q95FQ1;Q9MRR7;Q9BA90;Q95FK0;…	1809	152	CID		27.19	6.76079		3	54	43	1	1261.72	19.9153	15/108	pps_Arabidopsis_trypsin_rep4.mgf
	Low	VVDLLAPYRR	O98766;Q9TLK6;Q9MTW0;Q95FJ1;Q8SLS8;Q9MU12;Q9MT57;Q9MRM9;Q95FR1;Q9XQY8;Q9MU01;Q9MRK1;O98770;Q29VB8;Q9XQX8;Q9XQN1;Q9MTV9;Q95FT8;Q95FL9;Q6EYX5;B7S4Q6;O98424;Q95FI1;Q67H82;A2T5L5;Q9TLL5;Q9TLK3;Q9MT58;Q95FM8;Q9FF03;Q71N61;Q29VB2;E1UZH9;Q9TLL3;Q9MRJ8;Q9GI23;Q95AN2;Q9MTU5;Q9MTZ8;Q67H60;Q3ZU72;A8ASI2;Q9GET4;Q9MW35;Q9TMV2;O98523;O98492;Q8HT82;Q93Y44;A8ASH2;B7S4P3;C0J3J3;O98408;Q8MBL0;Q95FM7;Q8MBH7;Q9MRF4;…	4069	264	CID		26.61	4.612		3	52	38	1	1201.73	18.2061	11/81	pps_Arabidopsis_trypsin_rep4.mgf
	Low	TREGNDLYmEmK	O98766;Q9TLK6;Q95FJ1;Q9MU12;Q9MT57;Q9MRM9;Q9MRK7;Q9BA74;Q9MRM6;Q95FR1;Q9XQY8;Q9MU01;O98770;Q9XQX8;Q9MTU3;Q9XQN1;Q9MTV9;Q95FT8;Q95FL9;Q67H63;B7S4Q6;O98424;Q95FI1;Q9XQY1;Q67H82;A2T5L5;Q9TLJ8;Q9TLL5;Q9MT58;Q95FM8;Q9FF03;Q71N61;E1UZH9;Q9TLL3;Q9MRJ8;Q95AN2;Q9MTU5;Q9MTZ8;Q3ZU72;A8ASI2;Q9GET4;Q9MW35;Q9TMV2;O98492;Q8HT82;Q93Y44;A8ASH2;B7S4P3;C0J3J3;O98408;Q8MBL0;Q95FM7;Q8MBH7;Q9MRF4;Q9MRG7;Q9XQI9;Q67H80;…	3483	230	CID	M9(Oxidation), M11(Oxidation)	21.24	17.4861		2	52	35	1	1518.68	16.2106	5/128	pps_Arabidopsis_trypsin_rep4.mgf
Q8WJG8	44.42	24	19	475	51.1655	5.10986	1228.36	ATP synthase beta subunit (Fragment) OS=Trichopus zeylanicus GN=atpB PE=3 SV=1 - [Q8WJG8_9LILI]
	Confidence Icon	Sequence	Protein Accessions	# Proteins	# Protein Groups	Activation Type	Modifications	IonScore	Exp Value	Δ Score	Rank	Identity High	Homology Threshold	Charge	m/z [Da]	ΔM [ppm]	Ions Matched	Spectrum File
	High	YKELQDIIAILGLDELSEEDR	O98766;Q9TLK6;Q9MTW0;Q95FJ1;Q9MU12;Q9MT57;Q9MRM9;Q9MRK7;Q9BA74;Q9MRM6;Q95FR1;Q9XQY8;Q9MU01;Q9MRK1;Q29VB8;Q9XQX8;Q9XQN1;Q9MTV9;Q95FT8;Q95FL9;Q67H63;Q6EYX5;B7S4Q6;O98424;Q95FI1;Q9XQY1;Q3L1L0;A2T5L5;Q9TLJ8;Q9TLL5;Q9TLK3;Q9MT58;Q95FM8;Q9FF03;Q71N61;Q29VB2;E1UZH9;Q9MRJ8;Q95AN2;Q9MTU5;Q9MTZ8;Q67H60;Q3ZU72;Q9GET4;Q9MW35;Q9TMV2;O98523;O98492;Q8HT82;Q93Y44;B7S4P3;C0J3J3;O98408;Q8MBH7;Q9MRF4;Q9MRG7;Q9XQI9;…	3355	224	CID		179.31	3.17472e-15		7	53		1	2462.25	-6.24487	17/233	pps_Arabidopsis_trypsin_rep4.mgf
	High	DVNEQDVLLFIDNIFR	Q9TLK6;Q9MTW0;Q95FJ1;Q9MU12;Q9MT57;Q9BA74;Q9MRM6;Q95FR1;Q9XQY8;Q9MU01;Q9MRK1;Q29VB8;Q9XQX8;Q9MTU3;Q9XQN1;Q9MTV9;Q95FT8;Q95FL9;Q67H63;Q6EYX5;Q95FI1;Q67H82;Q3L1L0;A2T5L5;Q9TLJ8;Q9TLK3;Q9MT58;Q95FM8;Q9FF03;E1UZH9;Q9MRJ8;Q9GI23;Q95AN2;Q9MTU5;Q9MTZ8;Q67H60;Q3ZU72;A8ASI2;Q9GET4;Q9MW35;Q9TMV2;O98523;O98492;Q8HT82;Q93Y44;A8ASH2;B7S4P3;C0J3J3;Q8MBL0;Q95FM7;Q9MRF4;Q9MRG7;Q9XQI9;Q67H80;Q29S89;Q257C7;A0AR40;…	2339	186	CID		172.19	1.24525e-14		3	52		1	1950.15	76.8888	15/172	pps_Arabidopsis_trypsin_rep4.mgf
	High	IFNVLGEPVDNLGPVDTR	O98766;Q9MTW0;Q8SLS8;Q9MU12;Q9MT57;Q9BA74;Q95FR1;Q9MRK1;O98770;Q29VB8;Q9MTU3;Q9XQN1;B7S4Q6;O98424;Q9XQY1;A2T5L5;Q9TLL5;Q9TLK3;Q9MT58;Q95FM8;Q71N61;Q29VB2;E1UZH9;Q67H60;Q3ZU72;A8ASI2;Q9GET4;Q9MW35;Q9TMV2;O98523;O98492;Q8HT82;A8ASH2;B7S4P3;Q9MRF4;Q9MRG7;Q257C7;A0AR40;B8PRK4;B7S4V7;Q9MU78;Q5W4R8;A7X7I3;Q8SLT5;Q9MRR7;Q9BA90;Q9MRU7;Q9MRL5;Q9MRN4;Q9TLJ9;O98595;Q95FL6;Q9MRA6;Q8SLS2;O98404;O98490;O98583;…	1261	106	CID		157.33	4.97305e-13		2	53		1	1955.04	7.48257	14/187	pps_Arabidopsis_trypsin_rep4.mgf
	High	DVNEQDVLLFIDNIFR	Q9TLK6;Q9MTW0;Q95FJ1;Q9MU12;Q9MT57;Q9BA74;Q9MRM6;Q95FR1;Q9XQY8;Q9MU01;Q9MRK1;Q29VB8;Q9XQX8;Q9MTU3;Q9XQN1;Q9MTV9;Q95FT8;Q95FL9;Q67H63;Q6EYX5;Q95FI1;Q67H82;Q3L1L0;A2T5L5;Q9TLJ8;Q9TLK3;Q9MT58;Q95FM8;Q9FF03;E1UZH9;Q9MRJ8;Q9GI23;Q95AN2;Q9MTU5;Q9MTZ8;Q67H60;Q3ZU72;A8ASI2;Q9GET4;Q9MW35;Q9TMV2;O98523;O98492;Q8HT82;Q93Y44;A8ASH2;B7S4P3;C0J3J3;Q8MBL0;Q95FM7;Q9MRF4;Q9MRG7;Q9XQI9;Q67H80;Q29S89;Q257C7;A0AR40;…	2339	186	CID		142.96	1.38679e-11		3	53		1	1950.02	11.7688	15/172	pps_Arabidopsis_trypsin_rep4.mgf
	High	GIYPAVDPLDSTSTMLQPR	O98766;Q9TLK6;Q9MTW0;Q95FJ1;Q8SLS8;Q9MU12;Q9MT57;Q9MRM9;Q9MRK7;Q9BA74;Q9MRM6;Q95FR1;Q9XQY8;Q9MU01;Q9MRK1;O98770;Q29VB8;Q9XQX8;Q9MTU3;Q9XQN1;Q9MTV9;Q95FT8;Q95FL9;Q67H63;Q6EYX5;B7S4Q6;O98424;Q95FI1;Q9XQY1;Q67H82;Q3L1L0;A2T5L5;Q9TLJ8;Q9TLL5;Q95FM8;Q9FF03;Q71N61;Q29VB2;E1UZH9;Q9TLL3;Q9MRJ8;Q9GI23;Q95AN2;Q9MTU5;Q9MTZ8;Q67H60;Q3ZU72;A8ASI2;Q9GET4;Q9MW35;Q9TMV2;O98523;O98492;Q8HT82;Q93Y44;A8ASH2;B7S4P3;…	2265	218	CID		128.89	3.56635e-10		2	53		1	2061.07	18.0049	14/167	pps_Arabidopsis_trypsin_rep4.mgf
	High	IVGEEHYETAQKVK	Q9MRI0;Q6EMT3;Q95DV0;Q8WJG9;Q8WJH7;Q8WJG8;Q3ZMJ5;Q8WJH0;Q8SLT2;Q4KU64;B8PRJ0;Q8WJI9	58	12	CID		122.21	1.49632e-09	0	1	52		1	1630.8	-25.7979	20/125	pps_Arabidopsis_trypsin_rep4.mgf
	High	LSIFETGIKVVDLLAPYR	O98766;Q9TLK6;Q9MTW0;Q95FJ1;Q8SLS8;Q9MU12;Q9MT57;Q9MRM9;Q95FR1;Q9XQY8;Q9MU01;Q9MRK1;O98770;Q29VB8;Q9XQX8;Q95FT8;Q95FL9;B7S4Q6;O98424;Q95FI1;Q67H82;A2T5L5;Q9TLL5;Q9TLK3;Q9MT58;Q95FM8;Q9FF03;Q71N61;Q29VB2;E1UZH9;Q9MRJ8;Q9GI23;Q95AN2;Q9MTU5;Q9MTZ8;Q67H60;Q3ZU72;A8ASI2;Q9GET4;Q9MW35;Q9TMV2;O98523;O98492;Q8HT82;Q93Y44;A8ASH2;B7S4P3;C0J3J3;O98408;Q8MBL0;Q95FM7;Q8MBH7;Q9MRF4;Q9MRG7;Q9XQI9;Q67H80;Q29S89;…	3727	228	CID		117.4	3.92801e-09	0	2	52		1	2034.19	11.6109	14/180	pps_Arabidopsis_trypsin_rep4.mgf
	High	FVQAGSEVSALLGR	O98766;Q9TLK6;Q9MTW0;Q95FJ1;Q8SLS8;Q9MU12;Q9MRM9;Q9MRK7;Q9BA74;Q9MRM6;Q95FR1;Q9XQY8;Q9MU01;Q9MRK1;O98770;Q29VB8;Q9XQX8;Q9MTU3;Q9XQN1;Q9MTV9;Q95FT8;Q95FL9;Q67H63;B7S4Q6;O98424;Q67H82;Q3L1L0;A2T5L5;Q9TLL5;Q9TLK3;Q9MT58;Q95FM8;Q9FF03;Q71N61;Q29VB2;E1UZH9;Q9MRJ8;Q9GI23;Q95AN2;Q9MTU5;Q67H60;Q3ZU72;A8ASI2;Q9MW35;Q9TMV2;O98523;O98492;Q8HT82;B7S4P3;C0J3J3;O98408;Q8MBL0;Q95FM7;Q8MBH7;Q9MRF4;Q9MRG7;Q9XQI9;…	3906	267	CID		113.14	1.17658e-08		2	52		1	1433.81	25.8883	12/137	pps_Arabidopsis_trypsin_rep4.mgf
	High	VALVYGQMNEPPGAR	Q9TLK6;Q9MTW0;Q95FJ1;Q9MU12;Q9MT57;Q9MRM9;Q9MRK7;Q9BA74;Q9MRM6;Q95FR1;Q9XQY8;Q9MU01;Q9MRK1;O98770;Q29VB8;Q9XQX8;Q9MTU3;Q9XQN1;Q9MTV9;Q95FT8;Q95FL9;Q67H63;Q6EYX5;B7S4Q6;O98424;Q95FI1;Q9XQY1;Q67H82;A2T5L5;Q9TLJ8;Q9TLL5;Q9TLK3;Q9MT58;Q95FM8;Q9FF03;Q71N61;E1UZH9;Q9TLL3;Q9GI23;Q95AN2;Q9MTU5;Q9MTZ8;Q67H60;A8ASI2;Q9GET4;Q9MW35;Q9TMV2;O98523;O98492;Q8HT82;Q93Y44;A8ASH2;B7S4P3;C0J3J3;O98408;Q8MBL0;Q95FM7;…	4104	269	CID		108.43	3.91415e-08		4	53		1	1601.83	9.97531	11/133	pps_Arabidopsis_trypsin_rep4.mgf
	High	ELQDIIAILGLDELSEEDR	O98766;Q9TLK6;Q9MTW0;Q95FJ1;Q9MU12;Q9MT57;Q9MRM9;Q9MRK7;Q9BA74;Q9MRM6;Q95FR1;Q9XQY8;Q9MU01;Q9MRK1;Q29VB8;Q9XQX8;Q9XQN1;Q9MTV9;Q95FT8;Q95FL9;Q67H63;Q6EYX5;B7S4Q6;O98424;Q95FI1;Q9XQY1;Q3L1L0;A2T5L5;Q9TLJ8;Q9TLL5;Q9TLK3;Q9MT58;Q95FM8;Q9FF03;Q71N61;Q29VB2;E1UZH9;Q9MRJ8;Q95AN2;Q9MTU5;Q9MTZ8;Q67H60;Q3ZU72;Q9GET4;Q9MW35;Q9TMV2;O98523;O98492;Q8HT82;Q93Y44;B7S4P3;C0J3J3;O98408;Q8MBH7;Q9MRF4;Q9MRG7;Q9XQI9;…	3363	225	CID		108.21	4.06838e-08		8	53		1	2171.13	8.92585	18/211	pps_Arabidopsis_trypsin_rep4.mgf
	High	TVLIMELINNIAK	O98766;Q9TLK6;Q9MTW0;Q95FJ1;Q8SLS8;Q9MU12;Q9MT57;Q9MRM9;Q9MRK7;Q9BA74;Q9MRM6;Q95FR1;Q9MU01;Q9MRK1;O98770;Q9XQX8;Q9MTU3;Q9MTV9;Q95FT8;Q95FL9;Q67H63;Q6EYX5;B7S4Q6;O98424;Q9XQY1;Q67H82;A2T5L5;Q9TLJ8;Q9TLL5;Q9TLK3;Q9MT58;Q95FM8;Q9FF03;Q71N61;Q29VB2;E1UZH9;Q9TLL3;Q9MRJ8;Q95AN2;Q9MTU5;Q9MTZ8;Q3ZU72;A8ASI2;Q9GET4;Q9MW35;Q9TMV2;O98523;O98492;Q93Y44;A8ASH2;B7S4P3;C0J3J3;O98408;Q95FM7;Q8MBH7;Q9MRF4;Q9MRG7;…	3602	266	CID		107.41	4.50584e-08		4	52		1	1471.87	13.0845	10/121	pps_Arabidopsis_trypsin_rep4.mgf
	High	AHGGVSVFGGVGER	O98766;Q9TLK6;Q9MTW0;Q95FJ1;Q9MU12;Q9MT57;Q9MRM9;Q9BA74;Q9MRM6;Q95FR1;Q9XQY8;Q9MU01;Q9MRK1;O98770;Q29VB8;Q9XQX8;Q9MTU3;Q9XQN1;Q9MTV9;Q95FT8;Q95FL9;Q67H63;B7S4Q6;O98424;Q95FI1;Q9XQY1;Q67H82;A2T5L5;Q9TLJ8;Q9TLL5;Q9TLK3;Q9MT58;Q71N61;Q29VB2;E1UZH9;Q9MRJ8;Q9MTU5;Q9MTZ8;Q3ZU72;A8ASI2;Q9GET4;Q9TMV2;O98523;O98492;Q8HT82;Q93Y44;A8ASH2;B7S4P3;C0J3J3;O98408;Q95FM7;Q8MBH7;Q9MRF4;Q9MRG7;Q9XQI9;Q67H80;Q29S89;…	3365	247	CID		97.41	4.72361e-07	0	1	53	40	1	1328.71	29.262	12/119	pps_Arabidopsis_trypsin_rep4.mgf
	High	IAQIIGPVLDVAFPPGK	O98766;Q9TLK6;Q95FJ1;Q95FR1;Q9MU01;O98770;Q95FT8;Q6EYX5;Q67H82;Q9TLL5;Q95FM8;Q9TLL3;Q95AN2;Q9MTZ8;Q3ZU72;A8ASI2;Q95FM7;Q67H80;Q29S89;Q5W4R8;Q95FQ1;Q29VB0;Q9MRL5;Q9MRN4;Q95FL6;C0J3L2;Q9MRA6;O98490;Q9TLJ7;Q95FS7;Q9MRL6;Q95FM3;Q9XQZ0;Q3ZU69;Q29VC3;A3KLS6;P19366;Q95DV0;Q9THU9;Q8WJG9;A9XUH0;Q8WJG8;Q9XQX3;Q29V89;Q95FV3;O98775;Q4KU64;A9QBY3;D7KRE0;Q95FQ5;Q4VN14	595	51	CID		92.92	1.26871e-06		2	52		1	1734.98	-21.4823	11/163	pps_Arabidopsis_trypsin_rep4.mgf
	High	YKELQDIIAILGLDELSEEDRLTVAR	O98766;Q9TLK6;Q9MTW0;Q95FJ1;Q9MU12;Q9MT57;Q9MRK7;Q9BA74;Q95FR1;Q9XQY8;Q9MU01;Q9MRK1;Q29VB8;Q9XQX8;Q9XQN1;Q9MTV9;Q95FT8;Q95FL9;Q67H63;Q6EYX5;B7S4Q6;O98424;Q9XQY1;Q3L1L0;A2T5L5;Q9TLJ8;Q9TLL5;Q9TLK3;Q9MT58;Q95FM8;Q9FF03;Q71N61;Q29VB2;E1UZH9;Q9MRJ8;Q95AN2;Q9MTU5;Q9MTZ8;Q67H60;Q3ZU72;Q9GET4;Q9MW35;Q9TMV2;O98523;O98492;Q93Y44;B7S4P3;C0J3J3;O98408;Q8MBH7;Q9MRF4;Q9MRG7;Q9XQI9;Q67H80;Q29S89;Q257C7;A0AR40;…	2967	200	CID		87.69	4.41668e-06		7	53		1	3002.63	8.26545	15/291	pps_Arabidopsis_trypsin_rep4.mgf
	High	ESGVINEKNIAESK	Q9MRK7;Q9BA74;Q95FR1;Q95FL9;Q67H63;Q9FF03;Q9MTU5;Q67H60;Q93Y44;A0AR40;Q9MU78;Q9TMU6;Q9THT2;Q9MRR7;Q9BA90;Q95FK0;B8PRL4;Q9GI22;Q67H67;Q67H62;Q9MTU2;Q9MW37;Q67H40;Q9MU03;Q9GEQ9;Q9MRW3;Q6EMT3;Q8WJG9;Q8WJH7;Q8WJG8;Q8WJG7;Q8WJH0;A9QAU1;Q6EYX7;Q8WJI9;Q9TMP5;Q8WJH4;A9L9X3;Q9TMQ1;Q95FT6	335	40	CID		78.89	3.31811e-05		2	52		1	1517.76	-10.9492	11/145	pps_Arabidopsis_trypsin_rep4.mgf
	High	ELQDIIAILGLDELSEEDRLTVAR	O98766;Q9TLK6;Q9MTW0;Q95FJ1;Q9MU12;Q9MT57;Q9MRK7;Q9BA74;Q95FR1;Q9XQY8;Q9MU01;Q9MRK1;Q29VB8;Q9XQX8;Q9XQN1;Q9MTV9;Q95FT8;Q95FL9;Q67H63;Q6EYX5;B7S4Q6;O98424;Q9XQY1;Q3L1L0;A2T5L5;Q9TLJ8;Q9TLL5;Q9TLK3;Q9MT58;Q95FM8;Q9FF03;Q71N61;Q29VB2;E1UZH9;Q9MRJ8;Q95AN2;Q9MTU5;Q9MTZ8;Q67H60;Q3ZU72;Q9GET4;Q9MW35;Q9TMV2;O98523;O98492;Q93Y44;B7S4P3;C0J3J3;O98408;Q8MBH7;Q9MRF4;Q9MRG7;Q9XQI9;Q67H80;Q29S89;Q257C7;A0AR40;…	2972	201	CID		77.17	5.41909e-05		7	53		1	2711.42	-10.9947	12/269	pps_Arabidopsis_trypsin_rep4.mgf
	High	LSIFETGIKVVDLLAPYRR	O98766;Q9TLK6;Q9MTW0;Q95FJ1;Q8SLS8;Q9MU12;Q9MT57;Q9MRM9;Q95FR1;Q9XQY8;Q9MU01;Q9MRK1;O98770;Q29VB8;Q9XQX8;Q95FT8;Q95FL9;B7S4Q6;O98424;Q95FI1;Q67H82;A2T5L5;Q9TLL5;Q9TLK3;Q9MT58;Q95FM8;Q9FF03;Q71N61;Q29VB2;E1UZH9;Q9MRJ8;Q9GI23;Q95AN2;Q9MTU5;Q9MTZ8;Q67H60;Q3ZU72;A8ASI2;Q9GET4;Q9MW35;Q9TMV2;O98523;O98492;Q8HT82;Q93Y44;A8ASH2;B7S4P3;C0J3J3;O98408;Q8MBL0;Q95FM7;Q8MBH7;Q9MRF4;Q9MRG7;Q9XQI9;Q67H80;Q29S89;…	3721	227	CID		65.96	0.000488177		3	51		1	2190.29	12.6005	11/191	pps_Arabidopsis_trypsin_rep4.mgf
	High	TVLImELINNIAK	O98766;Q9TLK6;Q9MTW0;Q95FJ1;Q8SLS8;Q9MU12;Q9MT57;Q9MRM9;Q9MRK7;Q9BA74;Q9MRM6;Q95FR1;Q9MU01;Q9MRK1;O98770;Q9XQX8;Q9MTU3;Q9MTV9;Q95FT8;Q95FL9;Q67H63;Q6EYX5;B7S4Q6;O98424;Q9XQY1;Q67H82;A2T5L5;Q9TLJ8;Q9TLL5;Q9TLK3;Q9MT58;Q95FM8;Q9FF03;Q71N61;Q29VB2;E1UZH9;Q9TLL3;Q9MRJ8;Q95AN2;Q9MTU5;Q9MTZ8;Q3ZU72;A8ASI2;Q9GET4;Q9MW35;Q9TMV2;O98523;O98492;Q93Y44;A8ASH2;B7S4P3;C0J3J3;O98408;Q95FM7;Q8MBH7;Q9MRF4;Q9MRG7;…	3602	266	CID	M5(Oxidation)	54.15	0.00989016		5	52		1	1487.86	8.83395	7/121	pps_Arabidopsis_trypsin_rep4.mgf
	Medium	VVDLLAPYR	O98766;Q9TLK6;Q9MTW0;Q95FJ1;Q8SLS8;Q9MU12;Q9MT57;Q9MRM9;Q95FR1;Q9XQY8;Q9MU01;Q9MRK1;O98770;Q29VB8;Q9XQX8;Q9XQN1;Q9MTV9;Q95FT8;Q95FL9;Q6EYX5;B7S4Q6;O98424;Q95FI1;Q67H82;A2T5L5;Q9TLL5;Q9TLK3;Q9MT58;Q95FM8;Q9FF03;Q71N61;Q29VB2;E1UZH9;Q9TLL3;Q9MRJ8;Q9GI23;Q95AN2;Q9MTU5;Q9MTZ8;Q67H60;Q3ZU72;A8ASI2;Q9GET4;Q9MW35;Q9TMV2;O98523;O98492;Q8HT82;Q93Y44;A8ASH2;B7S4P3;C0J3J3;O98408;Q8MBL0;Q95FM7;Q8MBH7;Q9MRF4;…	4078	266	CID		47.67	0.0398271		3	52	38	1	1045.63	24.8642	7/70	pps_Arabidopsis_trypsin_rep4.mgf
	Low	TVLImELINNIAK	O98766;Q9TLK6;Q9MTW0;Q95FJ1;Q8SLS8;Q9MU12;Q9MT57;Q9MRM9;Q9MRK7;Q9BA74;Q9MRM6;Q95FR1;Q9MU01;Q9MRK1;O98770;Q9XQX8;Q9MTU3;Q9MTV9;Q95FT8;Q95FL9;Q67H63;Q6EYX5;B7S4Q6;O98424;Q9XQY1;Q67H82;A2T5L5;Q9TLJ8;Q9TLL5;Q9TLK3;Q9MT58;Q95FM8;Q9FF03;Q71N61;Q29VB2;E1UZH9;Q9TLL3;Q9MRJ8;Q95AN2;Q9MTU5;Q9MTZ8;Q3ZU72;A8ASI2;Q9GET4;Q9MW35;Q9TMV2;O98523;O98492;Q93Y44;A8ASH2;B7S4P3;C0J3J3;O98408;Q95FM7;Q8MBH7;Q9MRF4;Q9MRG7;…	3602	266	CID	M5(Oxidation)	38.31	0.448231		5	53	44	1	1487.8	-34.8453	10/121	pps_Arabidopsis_trypsin_rep4.mgf
	Low	GIYPAVDPLDSTSTmLQPR	O98766;Q9TLK6;Q9MTW0;Q95FJ1;Q8SLS8;Q9MU12;Q9MT57;Q9MRM9;Q9MRK7;Q9BA74;Q9MRM6;Q95FR1;Q9XQY8;Q9MU01;Q9MRK1;O98770;Q29VB8;Q9XQX8;Q9MTU3;Q9XQN1;Q9MTV9;Q95FT8;Q95FL9;Q67H63;Q6EYX5;B7S4Q6;O98424;Q95FI1;Q9XQY1;Q67H82;Q3L1L0;A2T5L5;Q9TLJ8;Q9TLL5;Q95FM8;Q9FF03;Q71N61;Q29VB2;E1UZH9;Q9TLL3;Q9MRJ8;Q9GI23;Q95AN2;Q9MTU5;Q9MTZ8;Q67H60;Q3ZU72;A8ASI2;Q9GET4;Q9MW35;Q9TMV2;O98523;O98492;Q8HT82;Q93Y44;A8ASH2;B7S4P3;…	2265	218	CID	M15(Oxidation)	32.93	1.43654		2	53	37	1	2077.06	17.3507	7/167	pps_Arabidopsis_trypsin_rep4.mgf
	Low	VALVYGQmNEPPGAR	Q9TLK6;Q9MTW0;Q95FJ1;Q9MU12;Q9MT57;Q9MRM9;Q9MRK7;Q9BA74;Q9MRM6;Q95FR1;Q9XQY8;Q9MU01;Q9MRK1;O98770;Q29VB8;Q9XQX8;Q9MTU3;Q9XQN1;Q9MTV9;Q95FT8;Q95FL9;Q67H63;Q6EYX5;B7S4Q6;O98424;Q95FI1;Q9XQY1;Q67H82;A2T5L5;Q9TLJ8;Q9TLL5;Q9TLK3;Q9MT58;Q95FM8;Q9FF03;Q71N61;E1UZH9;Q9TLL3;Q9GI23;Q95AN2;Q9MTU5;Q9MTZ8;Q67H60;A8ASI2;Q9GET4;Q9MW35;Q9TMV2;O98523;O98492;Q8HT82;Q93Y44;A8ASH2;B7S4P3;C0J3J3;O98408;Q8MBL0;Q95FM7;…	4104	269	CID	M8(Oxidation)	30.49	2.42832		4	53	36	1	1617.81	0.337288	9/133	pps_Arabidopsis_trypsin_rep4.mgf
	Low	VVDLLAPYRR	O98766;Q9TLK6;Q9MTW0;Q95FJ1;Q8SLS8;Q9MU12;Q9MT57;Q9MRM9;Q95FR1;Q9XQY8;Q9MU01;Q9MRK1;O98770;Q29VB8;Q9XQX8;Q9XQN1;Q9MTV9;Q95FT8;Q95FL9;Q6EYX5;B7S4Q6;O98424;Q95FI1;Q67H82;A2T5L5;Q9TLL5;Q9TLK3;Q9MT58;Q95FM8;Q9FF03;Q71N61;Q29VB2;E1UZH9;Q9TLL3;Q9MRJ8;Q9GI23;Q95AN2;Q9MTU5;Q9MTZ8;Q67H60;Q3ZU72;A8ASI2;Q9GET4;Q9MW35;Q9TMV2;O98523;O98492;Q8HT82;Q93Y44;A8ASH2;B7S4P3;C0J3J3;O98408;Q8MBL0;Q95FM7;Q8MBH7;Q9MRF4;…	4069	264	CID		26.61	4.612		3	52	38	1	1201.73	18.2061	11/81	pps_Arabidopsis_trypsin_rep4.mgf
	Low	TREGNDLYmEmK	O98766;Q9TLK6;Q95FJ1;Q9MU12;Q9MT57;Q9MRM9;Q9MRK7;Q9BA74;Q9MRM6;Q95FR1;Q9XQY8;Q9MU01;O98770;Q9XQX8;Q9MTU3;Q9XQN1;Q9MTV9;Q95FT8;Q95FL9;Q67H63;B7S4Q6;O98424;Q95FI1;Q9XQY1;Q67H82;A2T5L5;Q9TLJ8;Q9TLL5;Q9MT58;Q95FM8;Q9FF03;Q71N61;E1UZH9;Q9TLL3;Q9MRJ8;Q95AN2;Q9MTU5;Q9MTZ8;Q3ZU72;A8ASI2;Q9GET4;Q9MW35;Q9TMV2;O98492;Q8HT82;Q93Y44;A8ASH2;B7S4P3;C0J3J3;O98408;Q8MBL0;Q95FM7;Q8MBH7;Q9MRF4;Q9MRG7;Q9XQI9;Q67H80;…	3483	230	CID	M9(Oxidation), M11(Oxidation)	21.24	17.4861		2	52	35	1	1518.68	16.2106	5/128	pps_Arabidopsis_trypsin_rep4.mgf
Q9MTU8	44.28	22	16	481	51.8641	5.10986	1214.84	ATP synthase beta subunit (Fragment) OS=Urtica dioica GN=atpB PE=3 SV=1 - [Q9MTU8_URTDI]
	Confidence Icon	Sequence	Protein Accessions	# Proteins	# Protein Groups	Activation Type	Modifications	IonScore	Exp Value	Δ Score	Rank	Identity High	Homology Threshold	Charge	m/z [Da]	ΔM [ppm]	Ions Matched	Spectrum File
	High	YKELQDIIAILGLDELSEEDR	O98766;Q9TLK6;Q9MTW0;Q95FJ1;Q9MU12;Q9MT57;Q9MRM9;Q9MRK7;Q9BA74;Q9MRM6;Q95FR1;Q9XQY8;Q9MU01;Q9MRK1;Q29VB8;Q9XQX8;Q9XQN1;Q9MTV9;Q95FT8;Q95FL9;Q67H63;Q6EYX5;B7S4Q6;O98424;Q95FI1;Q9XQY1;Q3L1L0;A2T5L5;Q9TLJ8;Q9TLL5;Q9TLK3;Q9MT58;Q95FM8;Q9FF03;Q71N61;Q29VB2;E1UZH9;Q9MRJ8;Q95AN2;Q9MTU5;Q9MTZ8;Q67H60;Q3ZU72;Q9GET4;Q9MW35;Q9TMV2;O98523;O98492;Q8HT82;Q93Y44;B7S4P3;C0J3J3;O98408;Q8MBH7;Q9MRF4;Q9MRG7;Q9XQI9;…	3355	224	CID		179.31	3.17472e-15		7	53		1	2462.25	-6.24487	17/233	pps_Arabidopsis_trypsin_rep4.mgf
	High	DVNEQDVLLFIDNIFR	Q9TLK6;Q9MTW0;Q95FJ1;Q9MU12;Q9MT57;Q9BA74;Q9MRM6;Q95FR1;Q9XQY8;Q9MU01;Q9MRK1;Q29VB8;Q9XQX8;Q9MTU3;Q9XQN1;Q9MTV9;Q95FT8;Q95FL9;Q67H63;Q6EYX5;Q95FI1;Q67H82;Q3L1L0;A2T5L5;Q9TLJ8;Q9TLK3;Q9MT58;Q95FM8;Q9FF03;E1UZH9;Q9MRJ8;Q9GI23;Q95AN2;Q9MTU5;Q9MTZ8;Q67H60;Q3ZU72;A8ASI2;Q9GET4;Q9MW35;Q9TMV2;O98523;O98492;Q8HT82;Q93Y44;A8ASH2;B7S4P3;C0J3J3;Q8MBL0;Q95FM7;Q9MRF4;Q9MRG7;Q9XQI9;Q67H80;Q29S89;Q257C7;A0AR40;…	2339	186	CID		172.19	1.24525e-14		3	52		1	1950.15	76.8888	15/172	pps_Arabidopsis_trypsin_rep4.mgf
	High	MPSAVGYQPTLSTEMGTLQER	Q9MRM6;Q9MTU3;O98424;Q3L1L0;A2T5L5;Q9TLL5;E1UZH9;Q9MTZ8;O98408;Q95FM7;Q257C7;A0AR40;Q9TMU6;O98412;Q29VB0;Q9MRL5;Q95FL6;Q8MBK2;Q8SLS2;Q67H62;Q9MTU8;C8YPI1;Q9GI19;Q9MRR6;Q95FM3;Q9MTZ4;Q9XQY2;Q9SC47;Q9MRW3;P19366;Q9MRG6;Q95FW9;Q9THU9;A9XUH0;Q3ZMJ5;Q8MBI2;A9QAU1;D7KRE0;Q8MBI0;E0XD31;Q8WH97;Q5YGM9;Q9SBN9;Q5UVH1;Q6YN70;Q09RD3;Q09RB6;A1XXL0;E0XD16;Q09RD9;Q95FL0;B2BI37;Q5UVF9;Q5YGJ5;Q5YGN7;Q9SC27;Q5YGK8;…	571	59	CID		166.59	6.04929e-14		2	53		1	2296.12	11.2793	18/221	pps_Arabidopsis_trypsin_rep4.mgf
	High	IFNVLGEPVDNLGPVDTR	O98766;Q9MTW0;Q8SLS8;Q9MU12;Q9MT57;Q9BA74;Q95FR1;Q9MRK1;O98770;Q29VB8;Q9MTU3;Q9XQN1;B7S4Q6;O98424;Q9XQY1;A2T5L5;Q9TLL5;Q9TLK3;Q9MT58;Q95FM8;Q71N61;Q29VB2;E1UZH9;Q67H60;Q3ZU72;A8ASI2;Q9GET4;Q9MW35;Q9TMV2;O98523;O98492;Q8HT82;A8ASH2;B7S4P3;Q9MRF4;Q9MRG7;Q257C7;A0AR40;B8PRK4;B7S4V7;Q9MU78;Q5W4R8;A7X7I3;Q8SLT5;Q9MRR7;Q9BA90;Q9MRU7;Q9MRL5;Q9MRN4;Q9TLJ9;O98595;Q95FL6;Q9MRA6;Q8SLS2;O98404;O98490;O98583;…	1261	106	CID		157.33	4.97305e-13		2	53		1	1955.04	7.48257	14/187	pps_Arabidopsis_trypsin_rep4.mgf
	High	DVNEQDVLLFIDNIFR	Q9TLK6;Q9MTW0;Q95FJ1;Q9MU12;Q9MT57;Q9BA74;Q9MRM6;Q95FR1;Q9XQY8;Q9MU01;Q9MRK1;Q29VB8;Q9XQX8;Q9MTU3;Q9XQN1;Q9MTV9;Q95FT8;Q95FL9;Q67H63;Q6EYX5;Q95FI1;Q67H82;Q3L1L0;A2T5L5;Q9TLJ8;Q9TLK3;Q9MT58;Q95FM8;Q9FF03;E1UZH9;Q9MRJ8;Q9GI23;Q95AN2;Q9MTU5;Q9MTZ8;Q67H60;Q3ZU72;A8ASI2;Q9GET4;Q9MW35;Q9TMV2;O98523;O98492;Q8HT82;Q93Y44;A8ASH2;B7S4P3;C0J3J3;Q8MBL0;Q95FM7;Q9MRF4;Q9MRG7;Q9XQI9;Q67H80;Q29S89;Q257C7;A0AR40;…	2339	186	CID		142.96	1.38679e-11		3	53		1	1950.02	11.7688	15/172	pps_Arabidopsis_trypsin_rep4.mgf
	High	GIYPAVDPLDSTSTMLQPR	O98766;Q9TLK6;Q9MTW0;Q95FJ1;Q8SLS8;Q9MU12;Q9MT57;Q9MRM9;Q9MRK7;Q9BA74;Q9MRM6;Q95FR1;Q9XQY8;Q9MU01;Q9MRK1;O98770;Q29VB8;Q9XQX8;Q9MTU3;Q9XQN1;Q9MTV9;Q95FT8;Q95FL9;Q67H63;Q6EYX5;B7S4Q6;O98424;Q95FI1;Q9XQY1;Q67H82;Q3L1L0;A2T5L5;Q9TLJ8;Q9TLL5;Q95FM8;Q9FF03;Q71N61;Q29VB2;E1UZH9;Q9TLL3;Q9MRJ8;Q9GI23;Q95AN2;Q9MTU5;Q9MTZ8;Q67H60;Q3ZU72;A8ASI2;Q9GET4;Q9MW35;Q9TMV2;O98523;O98492;Q8HT82;Q93Y44;A8ASH2;B7S4P3;…	2265	218	CID		128.89	3.56635e-10		2	53		1	2061.07	18.0049	14/167	pps_Arabidopsis_trypsin_rep4.mgf
	High	LSIFETGIxVVDLLAPYR	Q9TLJ9;Q9XQG1;Q9TLJ7;Q9MTU8;O98775	6	5	CID	X9(K)	117.4	3.92801e-09		9	52		1	2034.19	11.6109	14/162	pps_Arabidopsis_trypsin_rep4.mgf
	High	FVQAGSEVSALLGR	O98766;Q9TLK6;Q9MTW0;Q95FJ1;Q8SLS8;Q9MU12;Q9MRM9;Q9MRK7;Q9BA74;Q9MRM6;Q95FR1;Q9XQY8;Q9MU01;Q9MRK1;O98770;Q29VB8;Q9XQX8;Q9MTU3;Q9XQN1;Q9MTV9;Q95FT8;Q95FL9;Q67H63;B7S4Q6;O98424;Q67H82;Q3L1L0;A2T5L5;Q9TLL5;Q9TLK3;Q9MT58;Q95FM8;Q9FF03;Q71N61;Q29VB2;E1UZH9;Q9MRJ8;Q9GI23;Q95AN2;Q9MTU5;Q67H60;Q3ZU72;A8ASI2;Q9MW35;Q9TMV2;O98523;O98492;Q8HT82;B7S4P3;C0J3J3;O98408;Q8MBL0;Q95FM7;Q8MBH7;Q9MRF4;Q9MRG7;Q9XQI9;…	3906	267	CID		113.14	1.17658e-08		2	52		1	1433.81	25.8883	12/137	pps_Arabidopsis_trypsin_rep4.mgf
	High	VALVYGQMNEPPGAR	Q9TLK6;Q9MTW0;Q95FJ1;Q9MU12;Q9MT57;Q9MRM9;Q9MRK7;Q9BA74;Q9MRM6;Q95FR1;Q9XQY8;Q9MU01;Q9MRK1;O98770;Q29VB8;Q9XQX8;Q9MTU3;Q9XQN1;Q9MTV9;Q95FT8;Q95FL9;Q67H63;Q6EYX5;B7S4Q6;O98424;Q95FI1;Q9XQY1;Q67H82;A2T5L5;Q9TLJ8;Q9TLL5;Q9TLK3;Q9MT58;Q95FM8;Q9FF03;Q71N61;E1UZH9;Q9TLL3;Q9GI23;Q95AN2;Q9MTU5;Q9MTZ8;Q67H60;A8ASI2;Q9GET4;Q9MW35;Q9TMV2;O98523;O98492;Q8HT82;Q93Y44;A8ASH2;B7S4P3;C0J3J3;O98408;Q8MBL0;Q95FM7;…	4104	269	CID		108.43	3.91415e-08		4	53		1	1601.83	9.97531	11/133	pps_Arabidopsis_trypsin_rep4.mgf
	High	ELQDIIAILGLDELSEEDR	O98766;Q9TLK6;Q9MTW0;Q95FJ1;Q9MU12;Q9MT57;Q9MRM9;Q9MRK7;Q9BA74;Q9MRM6;Q95FR1;Q9XQY8;Q9MU01;Q9MRK1;Q29VB8;Q9XQX8;Q9XQN1;Q9MTV9;Q95FT8;Q95FL9;Q67H63;Q6EYX5;B7S4Q6;O98424;Q95FI1;Q9XQY1;Q3L1L0;A2T5L5;Q9TLJ8;Q9TLL5;Q9TLK3;Q9MT58;Q95FM8;Q9FF03;Q71N61;Q29VB2;E1UZH9;Q9MRJ8;Q95AN2;Q9MTU5;Q9MTZ8;Q67H60;Q3ZU72;Q9GET4;Q9MW35;Q9TMV2;O98523;O98492;Q8HT82;Q93Y44;B7S4P3;C0J3J3;O98408;Q8MBH7;Q9MRF4;Q9MRG7;Q9XQI9;…	3363	225	CID		108.21	4.06838e-08		8	53		1	2171.13	8.92585	18/211	pps_Arabidopsis_trypsin_rep4.mgf
	High	TVLIMELINNIAK	O98766;Q9TLK6;Q9MTW0;Q95FJ1;Q8SLS8;Q9MU12;Q9MT57;Q9MRM9;Q9MRK7;Q9BA74;Q9MRM6;Q95FR1;Q9MU01;Q9MRK1;O98770;Q9XQX8;Q9MTU3;Q9MTV9;Q95FT8;Q95FL9;Q67H63;Q6EYX5;B7S4Q6;O98424;Q9XQY1;Q67H82;A2T5L5;Q9TLJ8;Q9TLL5;Q9TLK3;Q9MT58;Q95FM8;Q9FF03;Q71N61;Q29VB2;E1UZH9;Q9TLL3;Q9MRJ8;Q95AN2;Q9MTU5;Q9MTZ8;Q3ZU72;A8ASI2;Q9GET4;Q9MW35;Q9TMV2;O98523;O98492;Q93Y44;A8ASH2;B7S4P3;C0J3J3;O98408;Q95FM7;Q8MBH7;Q9MRF4;Q9MRG7;…	3602	266	CID		107.41	4.50584e-08		4	52		1	1471.87	13.0845	10/121	pps_Arabidopsis_trypsin_rep4.mgf
	High	AHGGVSVFGGVGER	O98766;Q9TLK6;Q9MTW0;Q95FJ1;Q9MU12;Q9MT57;Q9MRM9;Q9BA74;Q9MRM6;Q95FR1;Q9XQY8;Q9MU01;Q9MRK1;O98770;Q29VB8;Q9XQX8;Q9MTU3;Q9XQN1;Q9MTV9;Q95FT8;Q95FL9;Q67H63;B7S4Q6;O98424;Q95FI1;Q9XQY1;Q67H82;A2T5L5;Q9TLJ8;Q9TLL5;Q9TLK3;Q9MT58;Q71N61;Q29VB2;E1UZH9;Q9MRJ8;Q9MTU5;Q9MTZ8;Q3ZU72;A8ASI2;Q9GET4;Q9TMV2;O98523;O98492;Q8HT82;Q93Y44;A8ASH2;B7S4P3;C0J3J3;O98408;Q95FM7;Q8MBH7;Q9MRF4;Q9MRG7;Q9XQI9;Q67H80;Q29S89;…	3365	247	CID		97.41	4.72361e-07	0	1	53	40	1	1328.71	29.262	12/119	pps_Arabidopsis_trypsin_rep4.mgf
	High	YKELQDIIAILGLDELSEEDRLTVAR	O98766;Q9TLK6;Q9MTW0;Q95FJ1;Q9MU12;Q9MT57;Q9MRK7;Q9BA74;Q95FR1;Q9XQY8;Q9MU01;Q9MRK1;Q29VB8;Q9XQX8;Q9XQN1;Q9MTV9;Q95FT8;Q95FL9;Q67H63;Q6EYX5;B7S4Q6;O98424;Q9XQY1;Q3L1L0;A2T5L5;Q9TLJ8;Q9TLL5;Q9TLK3;Q9MT58;Q95FM8;Q9FF03;Q71N61;Q29VB2;E1UZH9;Q9MRJ8;Q95AN2;Q9MTU5;Q9MTZ8;Q67H60;Q3ZU72;Q9GET4;Q9MW35;Q9TMV2;O98523;O98492;Q93Y44;B7S4P3;C0J3J3;O98408;Q8MBH7;Q9MRF4;Q9MRG7;Q9XQI9;Q67H80;Q29S89;Q257C7;A0AR40;…	2967	200	CID		87.69	4.41668e-06		7	53		1	3002.63	8.26545	15/291	pps_Arabidopsis_trypsin_rep4.mgf
	High	ESGVINEQNIAESK	Q9TLK6;Q9MTW0;Q95FJ1;Q9MT57;Q9MRM9;Q9MRM6;Q9XQY8;Q9MU01;Q9MRK1;O98770;Q29VB8;Q9XQX8;Q9MTU3;Q9MTV9;O98424;Q95FI1;Q9XQY1;Q67H82;A2T5L5;Q9TLJ8;Q9TLL5;Q95FM8;E1UZH9;Q9TLL3;Q9MRJ8;Q3ZU72;A8ASI2;Q9MW35;O98523;O98492;C0J3J3;O98408;Q9MRF4;Q67H80;Q29S89;Q257C7;Q5W4R8;A7X7I3;Q8SLT5;Q95FQ1;Q29VB0;A3KLS5;C0J3I8;Q9MRU7;Q9TLJ9;Q95FW7;Q9MRA6;O98418;Q8SLS1;Q8SLS2;O98490;O98583;Q9XQY9;Q9MU29;Q9MTU8;Q9GI19;Q9XQY6;…	875	92	CID		78.89	3.31811e-05		7	52		1	1517.76	13.0269	11/145	pps_Arabidopsis_trypsin_rep4.mgf
	High	ELQDIIAILGLDELSEEDRLTVAR	O98766;Q9TLK6;Q9MTW0;Q95FJ1;Q9MU12;Q9MT57;Q9MRK7;Q9BA74;Q95FR1;Q9XQY8;Q9MU01;Q9MRK1;Q29VB8;Q9XQX8;Q9XQN1;Q9MTV9;Q95FT8;Q95FL9;Q67H63;Q6EYX5;B7S4Q6;O98424;Q9XQY1;Q3L1L0;A2T5L5;Q9TLJ8;Q9TLL5;Q9TLK3;Q9MT58;Q95FM8;Q9FF03;Q71N61;Q29VB2;E1UZH9;Q9MRJ8;Q95AN2;Q9MTU5;Q9MTZ8;Q67H60;Q3ZU72;Q9GET4;Q9MW35;Q9TMV2;O98523;O98492;Q93Y44;B7S4P3;C0J3J3;O98408;Q8MBH7;Q9MRF4;Q9MRG7;Q9XQI9;Q67H80;Q29S89;Q257C7;A0AR40;…	2972	201	CID		77.17	5.41909e-05		7	53		1	2711.42	-10.9947	12/269	pps_Arabidopsis_trypsin_rep4.mgf
	High	VGLTALTMAEYFR	O98766;Q9TLK6;Q95FJ1;Q8SLS8;Q9MU12;Q9MT57;Q9MRM9;Q9MRK7;Q9BA74;Q9MRM6;Q95FR1;Q9XQY8;Q9MU01;Q9MRK1;O98770;Q29VB8;Q9XQX8;Q9MTU3;Q9XQN1;Q9MTV9;Q95FT8;Q95FL9;Q67H63;Q6EYX5;B7S4Q6;O98424;Q95FI1;Q9XQY1;Q67H82;Q3L1L0;A2T5L5;Q9TLJ8;Q9TLL5;Q9MT58;Q95FM8;Q9FF03;Q71N61;E1UZH9;Q9MRJ8;Q9GI23;Q95AN2;Q9MTU5;Q9MTZ8;Q67H60;Q3ZU72;A8ASI2;Q9GET4;Q9MW35;Q9TMV2;O98523;O98492;Q8HT82;Q93Y44;A8ASH2;B7S4P3;C0J3J3;O98408;…	3375	267	CID		65.69	0.00085289		2	53		1	1471.75	-8.51001	10/111	pps_Arabidopsis_trypsin_rep4.mgf
	High	TVLImELINNIAK	O98766;Q9TLK6;Q9MTW0;Q95FJ1;Q8SLS8;Q9MU12;Q9MT57;Q9MRM9;Q9MRK7;Q9BA74;Q9MRM6;Q95FR1;Q9MU01;Q9MRK1;O98770;Q9XQX8;Q9MTU3;Q9MTV9;Q95FT8;Q95FL9;Q67H63;Q6EYX5;B7S4Q6;O98424;Q9XQY1;Q67H82;A2T5L5;Q9TLJ8;Q9TLL5;Q9TLK3;Q9MT58;Q95FM8;Q9FF03;Q71N61;Q29VB2;E1UZH9;Q9TLL3;Q9MRJ8;Q95AN2;Q9MTU5;Q9MTZ8;Q3ZU72;A8ASI2;Q9GET4;Q9MW35;Q9TMV2;O98523;O98492;Q93Y44;A8ASH2;B7S4P3;C0J3J3;O98408;Q95FM7;Q8MBH7;Q9MRF4;Q9MRG7;…	3602	266	CID	M5(Oxidation)	54.15	0.00989016		5	52		1	1487.86	8.83395	7/121	pps_Arabidopsis_trypsin_rep4.mgf
	Low	mPSAVGYQPTLSTEMGTLQER	Q9MRM6;Q9MTU3;O98424;Q3L1L0;A2T5L5;Q9TLL5;E1UZH9;Q9MTZ8;O98408;Q95FM7;Q257C7;A0AR40;Q9TMU6;O98412;Q29VB0;Q9MRL5;Q95FL6;Q8MBK2;Q8SLS2;Q67H62;Q9MTU8;C8YPI1;Q9GI19;Q9MRR6;Q95FM3;Q9MTZ4;Q9XQY2;Q9SC47;Q9MRW3;P19366;Q9MRG6;Q95FW9;Q9THU9;A9XUH0;Q3ZMJ5;Q8MBI2;A9QAU1;D7KRE0;Q8MBI0;E0XD31;Q8WH97;Q5YGM9;Q9SBN9;Q5UVH1;Q6YN70;Q09RD3;Q09RB6;A1XXL0;E0XD16;Q09RD9;Q95FL0;B2BI37;Q5UVF9;Q5YGJ5;Q5YGN7;Q9SC27;Q5YGK8;…	571	59	CID	M1(Oxidation)	39.32	0.298947		2	52		1	2312.1	5.76315	7/221	pps_Arabidopsis_trypsin_rep4.mgf
	Low	TVLImELINNIAK	O98766;Q9TLK6;Q9MTW0;Q95FJ1;Q8SLS8;Q9MU12;Q9MT57;Q9MRM9;Q9MRK7;Q9BA74;Q9MRM6;Q95FR1;Q9MU01;Q9MRK1;O98770;Q9XQX8;Q9MTU3;Q9MTV9;Q95FT8;Q95FL9;Q67H63;Q6EYX5;B7S4Q6;O98424;Q9XQY1;Q67H82;A2T5L5;Q9TLJ8;Q9TLL5;Q9TLK3;Q9MT58;Q95FM8;Q9FF03;Q71N61;Q29VB2;E1UZH9;Q9TLL3;Q9MRJ8;Q95AN2;Q9MTU5;Q9MTZ8;Q3ZU72;A8ASI2;Q9GET4;Q9MW35;Q9TMV2;O98523;O98492;Q93Y44;A8ASH2;B7S4P3;C0J3J3;O98408;Q95FM7;Q8MBH7;Q9MRF4;Q9MRG7;…	3602	266	CID	M5(Oxidation)	38.31	0.448231		5	53	44	1	1487.8	-34.8453	10/121	pps_Arabidopsis_trypsin_rep4.mgf
	Low	GIYPAVDPLDSTSTmLQPR	O98766;Q9TLK6;Q9MTW0;Q95FJ1;Q8SLS8;Q9MU12;Q9MT57;Q9MRM9;Q9MRK7;Q9BA74;Q9MRM6;Q95FR1;Q9XQY8;Q9MU01;Q9MRK1;O98770;Q29VB8;Q9XQX8;Q9MTU3;Q9XQN1;Q9MTV9;Q95FT8;Q95FL9;Q67H63;Q6EYX5;B7S4Q6;O98424;Q95FI1;Q9XQY1;Q67H82;Q3L1L0;A2T5L5;Q9TLJ8;Q9TLL5;Q95FM8;Q9FF03;Q71N61;Q29VB2;E1UZH9;Q9TLL3;Q9MRJ8;Q9GI23;Q95AN2;Q9MTU5;Q9MTZ8;Q67H60;Q3ZU72;A8ASI2;Q9GET4;Q9MW35;Q9TMV2;O98523;O98492;Q8HT82;Q93Y44;A8ASH2;B7S4P3;…	2265	218	CID	M15(Oxidation)	32.93	1.43654		2	53	37	1	2077.06	17.3507	7/167	pps_Arabidopsis_trypsin_rep4.mgf
	Low	VALVYGQmNEPPGAR	Q9TLK6;Q9MTW0;Q95FJ1;Q9MU12;Q9MT57;Q9MRM9;Q9MRK7;Q9BA74;Q9MRM6;Q95FR1;Q9XQY8;Q9MU01;Q9MRK1;O98770;Q29VB8;Q9XQX8;Q9MTU3;Q9XQN1;Q9MTV9;Q95FT8;Q95FL9;Q67H63;Q6EYX5;B7S4Q6;O98424;Q95FI1;Q9XQY1;Q67H82;A2T5L5;Q9TLJ8;Q9TLL5;Q9TLK3;Q9MT58;Q95FM8;Q9FF03;Q71N61;E1UZH9;Q9TLL3;Q9GI23;Q95AN2;Q9MTU5;Q9MTZ8;Q67H60;A8ASI2;Q9GET4;Q9MW35;Q9TMV2;O98523;O98492;Q8HT82;Q93Y44;A8ASH2;B7S4P3;C0J3J3;O98408;Q8MBL0;Q95FM7;…	4104	269	CID	M8(Oxidation)	30.49	2.42832		4	53	36	1	1617.81	0.337288	9/133	pps_Arabidopsis_trypsin_rep4.mgf
	Low	TREGNDLYmEmK	O98766;Q9TLK6;Q95FJ1;Q9MU12;Q9MT57;Q9MRM9;Q9MRK7;Q9BA74;Q9MRM6;Q95FR1;Q9XQY8;Q9MU01;O98770;Q9XQX8;Q9MTU3;Q9XQN1;Q9MTV9;Q95FT8;Q95FL9;Q67H63;B7S4Q6;O98424;Q95FI1;Q9XQY1;Q67H82;A2T5L5;Q9TLJ8;Q9TLL5;Q9MT58;Q95FM8;Q9FF03;Q71N61;E1UZH9;Q9TLL3;Q9MRJ8;Q95AN2;Q9MTU5;Q9MTZ8;Q3ZU72;A8ASI2;Q9GET4;Q9MW35;Q9TMV2;O98492;Q8HT82;Q93Y44;A8ASH2;B7S4P3;C0J3J3;O98408;Q8MBL0;Q95FM7;Q8MBH7;Q9MRF4;Q9MRG7;Q9XQI9;Q67H80;…	3483	230	CID	M9(Oxidation), M11(Oxidation)	21.24	17.4861		2	52	35	1	1518.68	16.2106	5/128	pps_Arabidopsis_trypsin_rep4.mgf
Q9XQY2	42.19	24	18	474	51.1096	5.23682	1212.27	ATP synthase beta subunit (Fragment) OS=Sarcandra glabra GN=atpB PE=3 SV=1 - [Q9XQY2_9MAGN]
	Confidence Icon	Sequence	Protein Accessions	# Proteins	# Protein Groups	Activation Type	Modifications	IonScore	Exp Value	Δ Score	Rank	Identity High	Homology Threshold	Charge	m/z [Da]	ΔM [ppm]	Ions Matched	Spectrum File
	High	YKELQDIIAILGLDELSEEDR	O98766;Q9TLK6;Q9MTW0;Q95FJ1;Q9MU12;Q9MT57;Q9MRM9;Q9MRK7;Q9BA74;Q9MRM6;Q95FR1;Q9XQY8;Q9MU01;Q9MRK1;Q29VB8;Q9XQX8;Q9XQN1;Q9MTV9;Q95FT8;Q95FL9;Q67H63;Q6EYX5;B7S4Q6;O98424;Q95FI1;Q9XQY1;Q3L1L0;A2T5L5;Q9TLJ8;Q9TLL5;Q9TLK3;Q9MT58;Q95FM8;Q9FF03;Q71N61;Q29VB2;E1UZH9;Q9MRJ8;Q95AN2;Q9MTU5;Q9MTZ8;Q67H60;Q3ZU72;Q9GET4;Q9MW35;Q9TMV2;O98523;O98492;Q8HT82;Q93Y44;B7S4P3;C0J3J3;O98408;Q8MBH7;Q9MRF4;Q9MRG7;Q9XQI9;…	3355	224	CID		179.31	3.17472e-15		7	53		1	2462.25	-6.24487	17/233	pps_Arabidopsis_trypsin_rep4.mgf
	High	DVNEQDVLLFIDNIFR	Q9TLK6;Q9MTW0;Q95FJ1;Q9MU12;Q9MT57;Q9BA74;Q9MRM6;Q95FR1;Q9XQY8;Q9MU01;Q9MRK1;Q29VB8;Q9XQX8;Q9MTU3;Q9XQN1;Q9MTV9;Q95FT8;Q95FL9;Q67H63;Q6EYX5;Q95FI1;Q67H82;Q3L1L0;A2T5L5;Q9TLJ8;Q9TLK3;Q9MT58;Q95FM8;Q9FF03;E1UZH9;Q9MRJ8;Q9GI23;Q95AN2;Q9MTU5;Q9MTZ8;Q67H60;Q3ZU72;A8ASI2;Q9GET4;Q9MW35;Q9TMV2;O98523;O98492;Q8HT82;Q93Y44;A8ASH2;B7S4P3;C0J3J3;Q8MBL0;Q95FM7;Q9MRF4;Q9MRG7;Q9XQI9;Q67H80;Q29S89;Q257C7;A0AR40;…	2339	186	CID		172.19	1.24525e-14		3	52		1	1950.15	76.8888	15/172	pps_Arabidopsis_trypsin_rep4.mgf
	High	MPSAVGYQPTLSTEMGTLQER	Q9MRM6;Q9MTU3;O98424;Q3L1L0;A2T5L5;Q9TLL5;E1UZH9;Q9MTZ8;O98408;Q95FM7;Q257C7;A0AR40;Q9TMU6;O98412;Q29VB0;Q9MRL5;Q95FL6;Q8MBK2;Q8SLS2;Q67H62;Q9MTU8;C8YPI1;Q9GI19;Q9MRR6;Q95FM3;Q9MTZ4;Q9XQY2;Q9SC47;Q9MRW3;P19366;Q9MRG6;Q95FW9;Q9THU9;A9XUH0;Q3ZMJ5;Q8MBI2;A9QAU1;D7KRE0;Q8MBI0;E0XD31;Q8WH97;Q5YGM9;Q9SBN9;Q5UVH1;Q6YN70;Q09RD3;Q09RB6;A1XXL0;E0XD16;Q09RD9;Q95FL0;B2BI37;Q5UVF9;Q5YGJ5;Q5YGN7;Q9SC27;Q5YGK8;…	571	59	CID		166.59	6.04929e-14		2	53		1	2296.12	11.2793	18/221	pps_Arabidopsis_trypsin_rep4.mgf
	High	IFNVLGxPVDNLGPVDTR	Q9XQY2;Q8WJH7	3	2	CID	X7(E)	157.33	4.97305e-13		9	53		1	1955.04	7.48257	14/181	pps_Arabidopsis_trypsin_rep4.mgf
	High	DVNEQDVLLFIDNIFR	Q9TLK6;Q9MTW0;Q95FJ1;Q9MU12;Q9MT57;Q9BA74;Q9MRM6;Q95FR1;Q9XQY8;Q9MU01;Q9MRK1;Q29VB8;Q9XQX8;Q9MTU3;Q9XQN1;Q9MTV9;Q95FT8;Q95FL9;Q67H63;Q6EYX5;Q95FI1;Q67H82;Q3L1L0;A2T5L5;Q9TLJ8;Q9TLK3;Q9MT58;Q95FM8;Q9FF03;E1UZH9;Q9MRJ8;Q9GI23;Q95AN2;Q9MTU5;Q9MTZ8;Q67H60;Q3ZU72;A8ASI2;Q9GET4;Q9MW35;Q9TMV2;O98523;O98492;Q8HT82;Q93Y44;A8ASH2;B7S4P3;C0J3J3;Q8MBL0;Q95FM7;Q9MRF4;Q9MRG7;Q9XQI9;Q67H80;Q29S89;Q257C7;A0AR40;…	2339	186	CID		142.96	1.38679e-11		3	53		1	1950.02	11.7688	15/172	pps_Arabidopsis_trypsin_rep4.mgf
	High	GIYPAVDPLDSTSTMLQPR	O98766;Q9TLK6;Q9MTW0;Q95FJ1;Q8SLS8;Q9MU12;Q9MT57;Q9MRM9;Q9MRK7;Q9BA74;Q9MRM6;Q95FR1;Q9XQY8;Q9MU01;Q9MRK1;O98770;Q29VB8;Q9XQX8;Q9MTU3;Q9XQN1;Q9MTV9;Q95FT8;Q95FL9;Q67H63;Q6EYX5;B7S4Q6;O98424;Q95FI1;Q9XQY1;Q67H82;Q3L1L0;A2T5L5;Q9TLJ8;Q9TLL5;Q95FM8;Q9FF03;Q71N61;Q29VB2;E1UZH9;Q9TLL3;Q9MRJ8;Q9GI23;Q95AN2;Q9MTU5;Q9MTZ8;Q67H60;Q3ZU72;A8ASI2;Q9GET4;Q9MW35;Q9TMV2;O98523;O98492;Q8HT82;Q93Y44;A8ASH2;B7S4P3;…	2265	218	CID		128.89	3.56635e-10		2	53		1	2061.07	18.0049	14/167	pps_Arabidopsis_trypsin_rep4.mgf
	High	LSIFETGIKVVDLLAPYR	O98766;Q9TLK6;Q9MTW0;Q95FJ1;Q8SLS8;Q9MU12;Q9MT57;Q9MRM9;Q95FR1;Q9XQY8;Q9MU01;Q9MRK1;O98770;Q29VB8;Q9XQX8;Q95FT8;Q95FL9;B7S4Q6;O98424;Q95FI1;Q67H82;A2T5L5;Q9TLL5;Q9TLK3;Q9MT58;Q95FM8;Q9FF03;Q71N61;Q29VB2;E1UZH9;Q9MRJ8;Q9GI23;Q95AN2;Q9MTU5;Q9MTZ8;Q67H60;Q3ZU72;A8ASI2;Q9GET4;Q9MW35;Q9TMV2;O98523;O98492;Q8HT82;Q93Y44;A8ASH2;B7S4P3;C0J3J3;O98408;Q8MBL0;Q95FM7;Q8MBH7;Q9MRF4;Q9MRG7;Q9XQI9;Q67H80;Q29S89;…	3727	228	CID		117.4	3.92801e-09	0	2	52		1	2034.19	11.6109	14/180	pps_Arabidopsis_trypsin_rep4.mgf
	High	FVQAGSEVSALLGR	O98766;Q9TLK6;Q9MTW0;Q95FJ1;Q8SLS8;Q9MU12;Q9MRM9;Q9MRK7;Q9BA74;Q9MRM6;Q95FR1;Q9XQY8;Q9MU01;Q9MRK1;O98770;Q29VB8;Q9XQX8;Q9MTU3;Q9XQN1;Q9MTV9;Q95FT8;Q95FL9;Q67H63;B7S4Q6;O98424;Q67H82;Q3L1L0;A2T5L5;Q9TLL5;Q9TLK3;Q9MT58;Q95FM8;Q9FF03;Q71N61;Q29VB2;E1UZH9;Q9MRJ8;Q9GI23;Q95AN2;Q9MTU5;Q67H60;Q3ZU72;A8ASI2;Q9MW35;Q9TMV2;O98523;O98492;Q8HT82;B7S4P3;C0J3J3;O98408;Q8MBL0;Q95FM7;Q8MBH7;Q9MRF4;Q9MRG7;Q9XQI9;…	3906	267	CID		113.14	1.17658e-08		2	52		1	1433.81	25.8883	12/137	pps_Arabidopsis_trypsin_rep4.mgf
	High	VALVYGQMNEPPGAR	Q9TLK6;Q9MTW0;Q95FJ1;Q9MU12;Q9MT57;Q9MRM9;Q9MRK7;Q9BA74;Q9MRM6;Q95FR1;Q9XQY8;Q9MU01;Q9MRK1;O98770;Q29VB8;Q9XQX8;Q9MTU3;Q9XQN1;Q9MTV9;Q95FT8;Q95FL9;Q67H63;Q6EYX5;B7S4Q6;O98424;Q95FI1;Q9XQY1;Q67H82;A2T5L5;Q9TLJ8;Q9TLL5;Q9TLK3;Q9MT58;Q95FM8;Q9FF03;Q71N61;E1UZH9;Q9TLL3;Q9GI23;Q95AN2;Q9MTU5;Q9MTZ8;Q67H60;A8ASI2;Q9GET4;Q9MW35;Q9TMV2;O98523;O98492;Q8HT82;Q93Y44;A8ASH2;B7S4P3;C0J3J3;O98408;Q8MBL0;Q95FM7;…	4104	269	CID		108.43	3.91415e-08		4	53		1	1601.83	9.97531	11/133	pps_Arabidopsis_trypsin_rep4.mgf
	High	ELQDIIAILGLDELSEEDR	O98766;Q9TLK6;Q9MTW0;Q95FJ1;Q9MU12;Q9MT57;Q9MRM9;Q9MRK7;Q9BA74;Q9MRM6;Q95FR1;Q9XQY8;Q9MU01;Q9MRK1;Q29VB8;Q9XQX8;Q9XQN1;Q9MTV9;Q95FT8;Q95FL9;Q67H63;Q6EYX5;B7S4Q6;O98424;Q95FI1;Q9XQY1;Q3L1L0;A2T5L5;Q9TLJ8;Q9TLL5;Q9TLK3;Q9MT58;Q95FM8;Q9FF03;Q71N61;Q29VB2;E1UZH9;Q9MRJ8;Q95AN2;Q9MTU5;Q9MTZ8;Q67H60;Q3ZU72;Q9GET4;Q9MW35;Q9TMV2;O98523;O98492;Q8HT82;Q93Y44;B7S4P3;C0J3J3;O98408;Q8MBH7;Q9MRF4;Q9MRG7;Q9XQI9;…	3363	225	CID		108.21	4.06838e-08		8	53		1	2171.13	8.92585	18/211	pps_Arabidopsis_trypsin_rep4.mgf
	High	TVLIMELINNIAK	O98766;Q9TLK6;Q9MTW0;Q95FJ1;Q8SLS8;Q9MU12;Q9MT57;Q9MRM9;Q9MRK7;Q9BA74;Q9MRM6;Q95FR1;Q9MU01;Q9MRK1;O98770;Q9XQX8;Q9MTU3;Q9MTV9;Q95FT8;Q95FL9;Q67H63;Q6EYX5;B7S4Q6;O98424;Q9XQY1;Q67H82;A2T5L5;Q9TLJ8;Q9TLL5;Q9TLK3;Q9MT58;Q95FM8;Q9FF03;Q71N61;Q29VB2;E1UZH9;Q9TLL3;Q9MRJ8;Q95AN2;Q9MTU5;Q9MTZ8;Q3ZU72;A8ASI2;Q9GET4;Q9MW35;Q9TMV2;O98523;O98492;Q93Y44;A8ASH2;B7S4P3;C0J3J3;O98408;Q95FM7;Q8MBH7;Q9MRF4;Q9MRG7;…	3602	266	CID		107.41	4.50584e-08		4	52		1	1471.87	13.0845	10/121	pps_Arabidopsis_trypsin_rep4.mgf
	High	AHGGVSVFGGVGER	O98766;Q9TLK6;Q9MTW0;Q95FJ1;Q9MU12;Q9MT57;Q9MRM9;Q9BA74;Q9MRM6;Q95FR1;Q9XQY8;Q9MU01;Q9MRK1;O98770;Q29VB8;Q9XQX8;Q9MTU3;Q9XQN1;Q9MTV9;Q95FT8;Q95FL9;Q67H63;B7S4Q6;O98424;Q95FI1;Q9XQY1;Q67H82;A2T5L5;Q9TLJ8;Q9TLL5;Q9TLK3;Q9MT58;Q71N61;Q29VB2;E1UZH9;Q9MRJ8;Q9MTU5;Q9MTZ8;Q3ZU72;A8ASI2;Q9GET4;Q9TMV2;O98523;O98492;Q8HT82;Q93Y44;A8ASH2;B7S4P3;C0J3J3;O98408;Q95FM7;Q8MBH7;Q9MRF4;Q9MRG7;Q9XQI9;Q67H80;Q29S89;…	3365	247	CID		97.41	4.72361e-07	0	1	53	40	1	1328.71	29.262	12/119	pps_Arabidopsis_trypsin_rep4.mgf
	High	YKELQDIIAILGLDELSEEDRLTVAR	O98766;Q9TLK6;Q9MTW0;Q95FJ1;Q9MU12;Q9MT57;Q9MRK7;Q9BA74;Q95FR1;Q9XQY8;Q9MU01;Q9MRK1;Q29VB8;Q9XQX8;Q9XQN1;Q9MTV9;Q95FT8;Q95FL9;Q67H63;Q6EYX5;B7S4Q6;O98424;Q9XQY1;Q3L1L0;A2T5L5;Q9TLJ8;Q9TLL5;Q9TLK3;Q9MT58;Q95FM8;Q9FF03;Q71N61;Q29VB2;E1UZH9;Q9MRJ8;Q95AN2;Q9MTU5;Q9MTZ8;Q67H60;Q3ZU72;Q9GET4;Q9MW35;Q9TMV2;O98523;O98492;Q93Y44;B7S4P3;C0J3J3;O98408;Q8MBH7;Q9MRF4;Q9MRG7;Q9XQI9;Q67H80;Q29S89;Q257C7;A0AR40;…	2967	200	CID		87.69	4.41668e-06		7	53		1	3002.63	8.26545	15/291	pps_Arabidopsis_trypsin_rep4.mgf
	High	ELQDIIAILGLDELSEEDRLTVAR	O98766;Q9TLK6;Q9MTW0;Q95FJ1;Q9MU12;Q9MT57;Q9MRK7;Q9BA74;Q95FR1;Q9XQY8;Q9MU01;Q9MRK1;Q29VB8;Q9XQX8;Q9XQN1;Q9MTV9;Q95FT8;Q95FL9;Q67H63;Q6EYX5;B7S4Q6;O98424;Q9XQY1;Q3L1L0;A2T5L5;Q9TLJ8;Q9TLL5;Q9TLK3;Q9MT58;Q95FM8;Q9FF03;Q71N61;Q29VB2;E1UZH9;Q9MRJ8;Q95AN2;Q9MTU5;Q9MTZ8;Q67H60;Q3ZU72;Q9GET4;Q9MW35;Q9TMV2;O98523;O98492;Q93Y44;B7S4P3;C0J3J3;O98408;Q8MBH7;Q9MRF4;Q9MRG7;Q9XQI9;Q67H80;Q29S89;Q257C7;A0AR40;…	2972	201	CID		77.17	5.41909e-05		7	53		1	2711.42	-10.9947	12/269	pps_Arabidopsis_trypsin_rep4.mgf
	High	LSIFETGIKVVDLLAPYRR	O98766;Q9TLK6;Q9MTW0;Q95FJ1;Q8SLS8;Q9MU12;Q9MT57;Q9MRM9;Q95FR1;Q9XQY8;Q9MU01;Q9MRK1;O98770;Q29VB8;Q9XQX8;Q95FT8;Q95FL9;B7S4Q6;O98424;Q95FI1;Q67H82;A2T5L5;Q9TLL5;Q9TLK3;Q9MT58;Q95FM8;Q9FF03;Q71N61;Q29VB2;E1UZH9;Q9MRJ8;Q9GI23;Q95AN2;Q9MTU5;Q9MTZ8;Q67H60;Q3ZU72;A8ASI2;Q9GET4;Q9MW35;Q9TMV2;O98523;O98492;Q8HT82;Q93Y44;A8ASH2;B7S4P3;C0J3J3;O98408;Q8MBL0;Q95FM7;Q8MBH7;Q9MRF4;Q9MRG7;Q9XQI9;Q67H80;Q29S89;…	3721	227	CID		65.96	0.000488177		3	51		1	2190.29	12.6005	11/191	pps_Arabidopsis_trypsin_rep4.mgf
	High	VGLTALTMAEYFR	O98766;Q9TLK6;Q95FJ1;Q8SLS8;Q9MU12;Q9MT57;Q9MRM9;Q9MRK7;Q9BA74;Q9MRM6;Q95FR1;Q9XQY8;Q9MU01;Q9MRK1;O98770;Q29VB8;Q9XQX8;Q9MTU3;Q9XQN1;Q9MTV9;Q95FT8;Q95FL9;Q67H63;Q6EYX5;B7S4Q6;O98424;Q95FI1;Q9XQY1;Q67H82;Q3L1L0;A2T5L5;Q9TLJ8;Q9TLL5;Q9MT58;Q95FM8;Q9FF03;Q71N61;E1UZH9;Q9MRJ8;Q9GI23;Q95AN2;Q9MTU5;Q9MTZ8;Q67H60;Q3ZU72;A8ASI2;Q9GET4;Q9MW35;Q9TMV2;O98523;O98492;Q8HT82;Q93Y44;A8ASH2;B7S4P3;C0J3J3;O98408;…	3375	267	CID		65.69	0.00085289		2	53		1	1471.75	-8.51001	10/111	pps_Arabidopsis_trypsin_rep4.mgf
	High	TVLImELINNIAK	O98766;Q9TLK6;Q9MTW0;Q95FJ1;Q8SLS8;Q9MU12;Q9MT57;Q9MRM9;Q9MRK7;Q9BA74;Q9MRM6;Q95FR1;Q9MU01;Q9MRK1;O98770;Q9XQX8;Q9MTU3;Q9MTV9;Q95FT8;Q95FL9;Q67H63;Q6EYX5;B7S4Q6;O98424;Q9XQY1;Q67H82;A2T5L5;Q9TLJ8;Q9TLL5;Q9TLK3;Q9MT58;Q95FM8;Q9FF03;Q71N61;Q29VB2;E1UZH9;Q9TLL3;Q9MRJ8;Q95AN2;Q9MTU5;Q9MTZ8;Q3ZU72;A8ASI2;Q9GET4;Q9MW35;Q9TMV2;O98523;O98492;Q93Y44;A8ASH2;B7S4P3;C0J3J3;O98408;Q95FM7;Q8MBH7;Q9MRF4;Q9MRG7;…	3602	266	CID	M5(Oxidation)	54.15	0.00989016		5	52		1	1487.86	8.83395	7/121	pps_Arabidopsis_trypsin_rep4.mgf
	Medium	VVDLLAPYR	O98766;Q9TLK6;Q9MTW0;Q95FJ1;Q8SLS8;Q9MU12;Q9MT57;Q9MRM9;Q95FR1;Q9XQY8;Q9MU01;Q9MRK1;O98770;Q29VB8;Q9XQX8;Q9XQN1;Q9MTV9;Q95FT8;Q95FL9;Q6EYX5;B7S4Q6;O98424;Q95FI1;Q67H82;A2T5L5;Q9TLL5;Q9TLK3;Q9MT58;Q95FM8;Q9FF03;Q71N61;Q29VB2;E1UZH9;Q9TLL3;Q9MRJ8;Q9GI23;Q95AN2;Q9MTU5;Q9MTZ8;Q67H60;Q3ZU72;A8ASI2;Q9GET4;Q9MW35;Q9TMV2;O98523;O98492;Q8HT82;Q93Y44;A8ASH2;B7S4P3;C0J3J3;O98408;Q8MBL0;Q95FM7;Q8MBH7;Q9MRF4;…	4078	266	CID		47.67	0.0398271		3	52	38	1	1045.63	24.8642	7/70	pps_Arabidopsis_trypsin_rep4.mgf
	Low	mPSAVGYQPTLSTEMGTLQER	Q9MRM6;Q9MTU3;O98424;Q3L1L0;A2T5L5;Q9TLL5;E1UZH9;Q9MTZ8;O98408;Q95FM7;Q257C7;A0AR40;Q9TMU6;O98412;Q29VB0;Q9MRL5;Q95FL6;Q8MBK2;Q8SLS2;Q67H62;Q9MTU8;C8YPI1;Q9GI19;Q9MRR6;Q95FM3;Q9MTZ4;Q9XQY2;Q9SC47;Q9MRW3;P19366;Q9MRG6;Q95FW9;Q9THU9;A9XUH0;Q3ZMJ5;Q8MBI2;A9QAU1;D7KRE0;Q8MBI0;E0XD31;Q8WH97;Q5YGM9;Q9SBN9;Q5UVH1;Q6YN70;Q09RD3;Q09RB6;A1XXL0;E0XD16;Q09RD9;Q95FL0;B2BI37;Q5UVF9;Q5YGJ5;Q5YGN7;Q9SC27;Q5YGK8;…	571	59	CID	M1(Oxidation)	39.32	0.298947		2	52		1	2312.1	5.76315	7/221	pps_Arabidopsis_trypsin_rep4.mgf
	Low	TVLImELINNIAK	O98766;Q9TLK6;Q9MTW0;Q95FJ1;Q8SLS8;Q9MU12;Q9MT57;Q9MRM9;Q9MRK7;Q9BA74;Q9MRM6;Q95FR1;Q9MU01;Q9MRK1;O98770;Q9XQX8;Q9MTU3;Q9MTV9;Q95FT8;Q95FL9;Q67H63;Q6EYX5;B7S4Q6;O98424;Q9XQY1;Q67H82;A2T5L5;Q9TLJ8;Q9TLL5;Q9TLK3;Q9MT58;Q95FM8;Q9FF03;Q71N61;Q29VB2;E1UZH9;Q9TLL3;Q9MRJ8;Q95AN2;Q9MTU5;Q9MTZ8;Q3ZU72;A8ASI2;Q9GET4;Q9MW35;Q9TMV2;O98523;O98492;Q93Y44;A8ASH2;B7S4P3;C0J3J3;O98408;Q95FM7;Q8MBH7;Q9MRF4;Q9MRG7;…	3602	266	CID	M5(Oxidation)	38.31	0.448231		5	53	44	1	1487.8	-34.8453	10/121	pps_Arabidopsis_trypsin_rep4.mgf
	Low	GIYPAVDPLDSTSTmLQPR	O98766;Q9TLK6;Q9MTW0;Q95FJ1;Q8SLS8;Q9MU12;Q9MT57;Q9MRM9;Q9MRK7;Q9BA74;Q9MRM6;Q95FR1;Q9XQY8;Q9MU01;Q9MRK1;O98770;Q29VB8;Q9XQX8;Q9MTU3;Q9XQN1;Q9MTV9;Q95FT8;Q95FL9;Q67H63;Q6EYX5;B7S4Q6;O98424;Q95FI1;Q9XQY1;Q67H82;Q3L1L0;A2T5L5;Q9TLJ8;Q9TLL5;Q95FM8;Q9FF03;Q71N61;Q29VB2;E1UZH9;Q9TLL3;Q9MRJ8;Q9GI23;Q95AN2;Q9MTU5;Q9MTZ8;Q67H60;Q3ZU72;A8ASI2;Q9GET4;Q9MW35;Q9TMV2;O98523;O98492;Q8HT82;Q93Y44;A8ASH2;B7S4P3;…	2265	218	CID	M15(Oxidation)	32.93	1.43654		2	53	37	1	2077.06	17.3507	7/167	pps_Arabidopsis_trypsin_rep4.mgf
	Low	VALVYGQmNEPPGAR	Q9TLK6;Q9MTW0;Q95FJ1;Q9MU12;Q9MT57;Q9MRM9;Q9MRK7;Q9BA74;Q9MRM6;Q95FR1;Q9XQY8;Q9MU01;Q9MRK1;O98770;Q29VB8;Q9XQX8;Q9MTU3;Q9XQN1;Q9MTV9;Q95FT8;Q95FL9;Q67H63;Q6EYX5;B7S4Q6;O98424;Q95FI1;Q9XQY1;Q67H82;A2T5L5;Q9TLJ8;Q9TLL5;Q9TLK3;Q9MT58;Q95FM8;Q9FF03;Q71N61;E1UZH9;Q9TLL3;Q9GI23;Q95AN2;Q9MTU5;Q9MTZ8;Q67H60;A8ASI2;Q9GET4;Q9MW35;Q9TMV2;O98523;O98492;Q8HT82;Q93Y44;A8ASH2;B7S4P3;C0J3J3;O98408;Q8MBL0;Q95FM7;…	4104	269	CID	M8(Oxidation)	30.49	2.42832		4	53	36	1	1617.81	0.337288	9/133	pps_Arabidopsis_trypsin_rep4.mgf
	Low	VVDLLAPYRR	O98766;Q9TLK6;Q9MTW0;Q95FJ1;Q8SLS8;Q9MU12;Q9MT57;Q9MRM9;Q95FR1;Q9XQY8;Q9MU01;Q9MRK1;O98770;Q29VB8;Q9XQX8;Q9XQN1;Q9MTV9;Q95FT8;Q95FL9;Q6EYX5;B7S4Q6;O98424;Q95FI1;Q67H82;A2T5L5;Q9TLL5;Q9TLK3;Q9MT58;Q95FM8;Q9FF03;Q71N61;Q29VB2;E1UZH9;Q9TLL3;Q9MRJ8;Q9GI23;Q95AN2;Q9MTU5;Q9MTZ8;Q67H60;Q3ZU72;A8ASI2;Q9GET4;Q9MW35;Q9TMV2;O98523;O98492;Q8HT82;Q93Y44;A8ASH2;B7S4P3;C0J3J3;O98408;Q8MBL0;Q95FM7;Q8MBH7;Q9MRF4;…	4069	264	CID		26.61	4.612		3	52	38	1	1201.73	18.2061	11/81	pps_Arabidopsis_trypsin_rep4.mgf
	Low	TREGNDLYmEmK	O98766;Q9TLK6;Q95FJ1;Q9MU12;Q9MT57;Q9MRM9;Q9MRK7;Q9BA74;Q9MRM6;Q95FR1;Q9XQY8;Q9MU01;O98770;Q9XQX8;Q9MTU3;Q9XQN1;Q9MTV9;Q95FT8;Q95FL9;Q67H63;B7S4Q6;O98424;Q95FI1;Q9XQY1;Q67H82;A2T5L5;Q9TLJ8;Q9TLL5;Q9MT58;Q95FM8;Q9FF03;Q71N61;E1UZH9;Q9TLL3;Q9MRJ8;Q95AN2;Q9MTU5;Q9MTZ8;Q3ZU72;A8ASI2;Q9GET4;Q9MW35;Q9TMV2;O98492;Q8HT82;Q93Y44;A8ASH2;B7S4P3;C0J3J3;O98408;Q8MBL0;Q95FM7;Q8MBH7;Q9MRF4;Q9MRG7;Q9XQI9;Q67H80;…	3483	230	CID	M9(Oxidation), M11(Oxidation)	21.24	17.4861		2	52	35	1	1518.68	16.2106	5/128	pps_Arabidopsis_trypsin_rep4.mgf
Q29S89	45.07	27	20	477	51.3627	5.30029	1200.21	ATP synthase beta subunit (Fragment) OS=Hillebrandia sandwicensis GN=atpB PE=3 SV=1 - [Q29S89_9ROSI]
	Confidence Icon	Sequence	Protein Accessions	# Proteins	# Protein Groups	Activation Type	Modifications	IonScore	Exp Value	Δ Score	Rank	Identity High	Homology Threshold	Charge	m/z [Da]	ΔM [ppm]	Ions Matched	Spectrum File
	High	YKELQDIIAILGLDELSEEDR	O98766;Q9TLK6;Q9MTW0;Q95FJ1;Q9MU12;Q9MT57;Q9MRM9;Q9MRK7;Q9BA74;Q9MRM6;Q95FR1;Q9XQY8;Q9MU01;Q9MRK1;Q29VB8;Q9XQX8;Q9XQN1;Q9MTV9;Q95FT8;Q95FL9;Q67H63;Q6EYX5;B7S4Q6;O98424;Q95FI1;Q9XQY1;Q3L1L0;A2T5L5;Q9TLJ8;Q9TLL5;Q9TLK3;Q9MT58;Q95FM8;Q9FF03;Q71N61;Q29VB2;E1UZH9;Q9MRJ8;Q95AN2;Q9MTU5;Q9MTZ8;Q67H60;Q3ZU72;Q9GET4;Q9MW35;Q9TMV2;O98523;O98492;Q8HT82;Q93Y44;B7S4P3;C0J3J3;O98408;Q8MBH7;Q9MRF4;Q9MRG7;Q9XQI9;…	3355	224	CID		179.31	3.17472e-15		7	53		1	2462.25	-6.24487	17/233	pps_Arabidopsis_trypsin_rep4.mgf
	High	DVNEQDVLLFIDNIFR	Q9TLK6;Q9MTW0;Q95FJ1;Q9MU12;Q9MT57;Q9BA74;Q9MRM6;Q95FR1;Q9XQY8;Q9MU01;Q9MRK1;Q29VB8;Q9XQX8;Q9MTU3;Q9XQN1;Q9MTV9;Q95FT8;Q95FL9;Q67H63;Q6EYX5;Q95FI1;Q67H82;Q3L1L0;A2T5L5;Q9TLJ8;Q9TLK3;Q9MT58;Q95FM8;Q9FF03;E1UZH9;Q9MRJ8;Q9GI23;Q95AN2;Q9MTU5;Q9MTZ8;Q67H60;Q3ZU72;A8ASI2;Q9GET4;Q9MW35;Q9TMV2;O98523;O98492;Q8HT82;Q93Y44;A8ASH2;B7S4P3;C0J3J3;Q8MBL0;Q95FM7;Q9MRF4;Q9MRG7;Q9XQI9;Q67H80;Q29S89;Q257C7;A0AR40;…	2339	186	CID		172.19	1.24525e-14		3	52		1	1950.15	76.8888	15/172	pps_Arabidopsis_trypsin_rep4.mgf
	High	DTxGQQINVTcEVQQLLGNNR	Q29S89;Q9XQG1;Q9MTZ4	4	3	CID	X3(N), C11(Carbamidomethyl)	160.82	2.10434e-13		7	52		1	2401.14	-7.01972	17/223	pps_Arabidopsis_trypsin_rep4.mgf
	High	DVNEQDVLLFIDNIFR	Q9TLK6;Q9MTW0;Q95FJ1;Q9MU12;Q9MT57;Q9BA74;Q9MRM6;Q95FR1;Q9XQY8;Q9MU01;Q9MRK1;Q29VB8;Q9XQX8;Q9MTU3;Q9XQN1;Q9MTV9;Q95FT8;Q95FL9;Q67H63;Q6EYX5;Q95FI1;Q67H82;Q3L1L0;A2T5L5;Q9TLJ8;Q9TLK3;Q9MT58;Q95FM8;Q9FF03;E1UZH9;Q9MRJ8;Q9GI23;Q95AN2;Q9MTU5;Q9MTZ8;Q67H60;Q3ZU72;A8ASI2;Q9GET4;Q9MW35;Q9TMV2;O98523;O98492;Q8HT82;Q93Y44;A8ASH2;B7S4P3;C0J3J3;Q8MBL0;Q95FM7;Q9MRF4;Q9MRG7;Q9XQI9;Q67H80;Q29S89;Q257C7;A0AR40;…	2339	186	CID		142.96	1.38679e-11		3	53		1	1950.02	11.7688	15/172	pps_Arabidopsis_trypsin_rep4.mgf
	High	GIYPAVDPLDSTSTMLQPR	O98766;Q9TLK6;Q9MTW0;Q95FJ1;Q8SLS8;Q9MU12;Q9MT57;Q9MRM9;Q9MRK7;Q9BA74;Q9MRM6;Q95FR1;Q9XQY8;Q9MU01;Q9MRK1;O98770;Q29VB8;Q9XQX8;Q9MTU3;Q9XQN1;Q9MTV9;Q95FT8;Q95FL9;Q67H63;Q6EYX5;B7S4Q6;O98424;Q95FI1;Q9XQY1;Q67H82;Q3L1L0;A2T5L5;Q9TLJ8;Q9TLL5;Q95FM8;Q9FF03;Q71N61;Q29VB2;E1UZH9;Q9TLL3;Q9MRJ8;Q9GI23;Q95AN2;Q9MTU5;Q9MTZ8;Q67H60;Q3ZU72;A8ASI2;Q9GET4;Q9MW35;Q9TMV2;O98523;O98492;Q8HT82;Q93Y44;A8ASH2;B7S4P3;…	2265	218	CID		128.89	3.56635e-10		2	53		1	2061.07	18.0049	14/167	pps_Arabidopsis_trypsin_rep4.mgf
	High	LSIFETGIKVVDLLAPYR	O98766;Q9TLK6;Q9MTW0;Q95FJ1;Q8SLS8;Q9MU12;Q9MT57;Q9MRM9;Q95FR1;Q9XQY8;Q9MU01;Q9MRK1;O98770;Q29VB8;Q9XQX8;Q95FT8;Q95FL9;B7S4Q6;O98424;Q95FI1;Q67H82;A2T5L5;Q9TLL5;Q9TLK3;Q9MT58;Q95FM8;Q9FF03;Q71N61;Q29VB2;E1UZH9;Q9MRJ8;Q9GI23;Q95AN2;Q9MTU5;Q9MTZ8;Q67H60;Q3ZU72;A8ASI2;Q9GET4;Q9MW35;Q9TMV2;O98523;O98492;Q8HT82;Q93Y44;A8ASH2;B7S4P3;C0J3J3;O98408;Q8MBL0;Q95FM7;Q8MBH7;Q9MRF4;Q9MRG7;Q9XQI9;Q67H80;Q29S89;…	3727	228	CID		117.4	3.92801e-09	0	2	52		1	2034.19	11.6109	14/180	pps_Arabidopsis_trypsin_rep4.mgf
	High	FVQAGSEVSALLGR	O98766;Q9TLK6;Q9MTW0;Q95FJ1;Q8SLS8;Q9MU12;Q9MRM9;Q9MRK7;Q9BA74;Q9MRM6;Q95FR1;Q9XQY8;Q9MU01;Q9MRK1;O98770;Q29VB8;Q9XQX8;Q9MTU3;Q9XQN1;Q9MTV9;Q95FT8;Q95FL9;Q67H63;B7S4Q6;O98424;Q67H82;Q3L1L0;A2T5L5;Q9TLL5;Q9TLK3;Q9MT58;Q95FM8;Q9FF03;Q71N61;Q29VB2;E1UZH9;Q9MRJ8;Q9GI23;Q95AN2;Q9MTU5;Q67H60;Q3ZU72;A8ASI2;Q9MW35;Q9TMV2;O98523;O98492;Q8HT82;B7S4P3;C0J3J3;O98408;Q8MBL0;Q95FM7;Q8MBH7;Q9MRF4;Q9MRG7;Q9XQI9;…	3906	267	CID		113.14	1.17658e-08		2	52		1	1433.81	25.8883	12/137	pps_Arabidopsis_trypsin_rep4.mgf
	High	VALVYGQMNEPPGAR	Q9TLK6;Q9MTW0;Q95FJ1;Q9MU12;Q9MT57;Q9MRM9;Q9MRK7;Q9BA74;Q9MRM6;Q95FR1;Q9XQY8;Q9MU01;Q9MRK1;O98770;Q29VB8;Q9XQX8;Q9MTU3;Q9XQN1;Q9MTV9;Q95FT8;Q95FL9;Q67H63;Q6EYX5;B7S4Q6;O98424;Q95FI1;Q9XQY1;Q67H82;A2T5L5;Q9TLJ8;Q9TLL5;Q9TLK3;Q9MT58;Q95FM8;Q9FF03;Q71N61;E1UZH9;Q9TLL3;Q9GI23;Q95AN2;Q9MTU5;Q9MTZ8;Q67H60;A8ASI2;Q9GET4;Q9MW35;Q9TMV2;O98523;O98492;Q8HT82;Q93Y44;A8ASH2;B7S4P3;C0J3J3;O98408;Q8MBL0;Q95FM7;…	4104	269	CID		108.43	3.91415e-08		4	53		1	1601.83	9.97531	11/133	pps_Arabidopsis_trypsin_rep4.mgf
	High	ELQDIIAILGLDELSEEDR	O98766;Q9TLK6;Q9MTW0;Q95FJ1;Q9MU12;Q9MT57;Q9MRM9;Q9MRK7;Q9BA74;Q9MRM6;Q95FR1;Q9XQY8;Q9MU01;Q9MRK1;Q29VB8;Q9XQX8;Q9XQN1;Q9MTV9;Q95FT8;Q95FL9;Q67H63;Q6EYX5;B7S4Q6;O98424;Q95FI1;Q9XQY1;Q3L1L0;A2T5L5;Q9TLJ8;Q9TLL5;Q9TLK3;Q9MT58;Q95FM8;Q9FF03;Q71N61;Q29VB2;E1UZH9;Q9MRJ8;Q95AN2;Q9MTU5;Q9MTZ8;Q67H60;Q3ZU72;Q9GET4;Q9MW35;Q9TMV2;O98523;O98492;Q8HT82;Q93Y44;B7S4P3;C0J3J3;O98408;Q8MBH7;Q9MRF4;Q9MRG7;Q9XQI9;…	3363	225	CID		108.21	4.06838e-08		8	53		1	2171.13	8.92585	18/211	pps_Arabidopsis_trypsin_rep4.mgf
	High	TVLIMELINNIAK	O98766;Q9TLK6;Q9MTW0;Q95FJ1;Q8SLS8;Q9MU12;Q9MT57;Q9MRM9;Q9MRK7;Q9BA74;Q9MRM6;Q95FR1;Q9MU01;Q9MRK1;O98770;Q9XQX8;Q9MTU3;Q9MTV9;Q95FT8;Q95FL9;Q67H63;Q6EYX5;B7S4Q6;O98424;Q9XQY1;Q67H82;A2T5L5;Q9TLJ8;Q9TLL5;Q9TLK3;Q9MT58;Q95FM8;Q9FF03;Q71N61;Q29VB2;E1UZH9;Q9TLL3;Q9MRJ8;Q95AN2;Q9MTU5;Q9MTZ8;Q3ZU72;A8ASI2;Q9GET4;Q9MW35;Q9TMV2;O98523;O98492;Q93Y44;A8ASH2;B7S4P3;C0J3J3;O98408;Q95FM7;Q8MBH7;Q9MRF4;Q9MRG7;…	3602	266	CID		107.41	4.50584e-08		4	52		1	1471.87	13.0845	10/121	pps_Arabidopsis_trypsin_rep4.mgf
	High	AHGGVSVFGGVGER	O98766;Q9TLK6;Q9MTW0;Q95FJ1;Q9MU12;Q9MT57;Q9MRM9;Q9BA74;Q9MRM6;Q95FR1;Q9XQY8;Q9MU01;Q9MRK1;O98770;Q29VB8;Q9XQX8;Q9MTU3;Q9XQN1;Q9MTV9;Q95FT8;Q95FL9;Q67H63;B7S4Q6;O98424;Q95FI1;Q9XQY1;Q67H82;A2T5L5;Q9TLJ8;Q9TLL5;Q9TLK3;Q9MT58;Q71N61;Q29VB2;E1UZH9;Q9MRJ8;Q9MTU5;Q9MTZ8;Q3ZU72;A8ASI2;Q9GET4;Q9TMV2;O98523;O98492;Q8HT82;Q93Y44;A8ASH2;B7S4P3;C0J3J3;O98408;Q95FM7;Q8MBH7;Q9MRF4;Q9MRG7;Q9XQI9;Q67H80;Q29S89;…	3365	247	CID		97.41	4.72361e-07	0	1	53	40	1	1328.71	29.262	12/119	pps_Arabidopsis_trypsin_rep4.mgf
	High	IAQIIGPVLDVAFPPGK	O98766;Q9TLK6;Q95FJ1;Q95FR1;Q9MU01;O98770;Q95FT8;Q6EYX5;Q67H82;Q9TLL5;Q95FM8;Q9TLL3;Q95AN2;Q9MTZ8;Q3ZU72;A8ASI2;Q95FM7;Q67H80;Q29S89;Q5W4R8;Q95FQ1;Q29VB0;Q9MRL5;Q9MRN4;Q95FL6;C0J3L2;Q9MRA6;O98490;Q9TLJ7;Q95FS7;Q9MRL6;Q95FM3;Q9XQZ0;Q3ZU69;Q29VC3;A3KLS6;P19366;Q95DV0;Q9THU9;Q8WJG9;A9XUH0;Q8WJG8;Q9XQX3;Q29V89;Q95FV3;O98775;Q4KU64;A9QBY3;D7KRE0;Q95FQ5;Q4VN14	595	51	CID		92.92	1.26871e-06		2	52		1	1734.98	-21.4823	11/163	pps_Arabidopsis_trypsin_rep4.mgf
	High	YKELQDIIAILGLDELSEEDRLTVAR	O98766;Q9TLK6;Q9MTW0;Q95FJ1;Q9MU12;Q9MT57;Q9MRK7;Q9BA74;Q95FR1;Q9XQY8;Q9MU01;Q9MRK1;Q29VB8;Q9XQX8;Q9XQN1;Q9MTV9;Q95FT8;Q95FL9;Q67H63;Q6EYX5;B7S4Q6;O98424;Q9XQY1;Q3L1L0;A2T5L5;Q9TLJ8;Q9TLL5;Q9TLK3;Q9MT58;Q95FM8;Q9FF03;Q71N61;Q29VB2;E1UZH9;Q9MRJ8;Q95AN2;Q9MTU5;Q9MTZ8;Q67H60;Q3ZU72;Q9GET4;Q9MW35;Q9TMV2;O98523;O98492;Q93Y44;B7S4P3;C0J3J3;O98408;Q8MBH7;Q9MRF4;Q9MRG7;Q9XQI9;Q67H80;Q29S89;Q257C7;A0AR40;…	2967	200	CID		87.69	4.41668e-06		7	53		1	3002.63	8.26545	15/291	pps_Arabidopsis_trypsin_rep4.mgf
	High	ESGVINEQNIAESK	Q9TLK6;Q9MTW0;Q95FJ1;Q9MT57;Q9MRM9;Q9MRM6;Q9XQY8;Q9MU01;Q9MRK1;O98770;Q29VB8;Q9XQX8;Q9MTU3;Q9MTV9;O98424;Q95FI1;Q9XQY1;Q67H82;A2T5L5;Q9TLJ8;Q9TLL5;Q95FM8;E1UZH9;Q9TLL3;Q9MRJ8;Q3ZU72;A8ASI2;Q9MW35;O98523;O98492;C0J3J3;O98408;Q9MRF4;Q67H80;Q29S89;Q257C7;Q5W4R8;A7X7I3;Q8SLT5;Q95FQ1;Q29VB0;A3KLS5;C0J3I8;Q9MRU7;Q9TLJ9;Q95FW7;Q9MRA6;O98418;Q8SLS1;Q8SLS2;O98490;O98583;Q9XQY9;Q9MU29;Q9MTU8;Q9GI19;Q9XQY6;…	875	92	CID		78.89	3.31811e-05		7	52		1	1517.76	13.0269	11/145	pps_Arabidopsis_trypsin_rep4.mgf
	High	ELQDIIAILGLDELSEEDRLTVAR	O98766;Q9TLK6;Q9MTW0;Q95FJ1;Q9MU12;Q9MT57;Q9MRK7;Q9BA74;Q95FR1;Q9XQY8;Q9MU01;Q9MRK1;Q29VB8;Q9XQX8;Q9XQN1;Q9MTV9;Q95FT8;Q95FL9;Q67H63;Q6EYX5;B7S4Q6;O98424;Q9XQY1;Q3L1L0;A2T5L5;Q9TLJ8;Q9TLL5;Q9TLK3;Q9MT58;Q95FM8;Q9FF03;Q71N61;Q29VB2;E1UZH9;Q9MRJ8;Q95AN2;Q9MTU5;Q9MTZ8;Q67H60;Q3ZU72;Q9GET4;Q9MW35;Q9TMV2;O98523;O98492;Q93Y44;B7S4P3;C0J3J3;O98408;Q8MBH7;Q9MRF4;Q9MRG7;Q9XQI9;Q67H80;Q29S89;Q257C7;A0AR40;…	2972	201	CID		77.17	5.41909e-05		7	53		1	2711.42	-10.9947	12/269	pps_Arabidopsis_trypsin_rep4.mgf
	High	DTxGQQINVTCEVQQLLGNNR	Q29S89;Q9XQG1;Q9MTZ4	4	3	CID	X3(N)	68.16	0.000384725	0.0294118	1	52		1	2344.11	-9.68014	11/223	pps_Arabidopsis_trypsin_rep4.mgf
	High	LSIFETGIKVVDLLAPYRR	O98766;Q9TLK6;Q9MTW0;Q95FJ1;Q8SLS8;Q9MU12;Q9MT57;Q9MRM9;Q95FR1;Q9XQY8;Q9MU01;Q9MRK1;O98770;Q29VB8;Q9XQX8;Q95FT8;Q95FL9;B7S4Q6;O98424;Q95FI1;Q67H82;A2T5L5;Q9TLL5;Q9TLK3;Q9MT58;Q95FM8;Q9FF03;Q71N61;Q29VB2;E1UZH9;Q9MRJ8;Q9GI23;Q95AN2;Q9MTU5;Q9MTZ8;Q67H60;Q3ZU72;A8ASI2;Q9GET4;Q9MW35;Q9TMV2;O98523;O98492;Q8HT82;Q93Y44;A8ASH2;B7S4P3;C0J3J3;O98408;Q8MBL0;Q95FM7;Q8MBH7;Q9MRF4;Q9MRG7;Q9XQI9;Q67H80;Q29S89;…	3721	227	CID		65.96	0.000488177		3	51		1	2190.29	12.6005	11/191	pps_Arabidopsis_trypsin_rep4.mgf
	High	VGLTALTMAEYFR	O98766;Q9TLK6;Q95FJ1;Q8SLS8;Q9MU12;Q9MT57;Q9MRM9;Q9MRK7;Q9BA74;Q9MRM6;Q95FR1;Q9XQY8;Q9MU01;Q9MRK1;O98770;Q29VB8;Q9XQX8;Q9MTU3;Q9XQN1;Q9MTV9;Q95FT8;Q95FL9;Q67H63;Q6EYX5;B7S4Q6;O98424;Q95FI1;Q9XQY1;Q67H82;Q3L1L0;A2T5L5;Q9TLJ8;Q9TLL5;Q9MT58;Q95FM8;Q9FF03;Q71N61;E1UZH9;Q9MRJ8;Q9GI23;Q95AN2;Q9MTU5;Q9MTZ8;Q67H60;Q3ZU72;A8ASI2;Q9GET4;Q9MW35;Q9TMV2;O98523;O98492;Q8HT82;Q93Y44;A8ASH2;B7S4P3;C0J3J3;O98408;…	3375	267	CID		65.69	0.00085289		2	53		1	1471.75	-8.51001	10/111	pps_Arabidopsis_trypsin_rep4.mgf
	High	TVLImELINNIAK	O98766;Q9TLK6;Q9MTW0;Q95FJ1;Q8SLS8;Q9MU12;Q9MT57;Q9MRM9;Q9MRK7;Q9BA74;Q9MRM6;Q95FR1;Q9MU01;Q9MRK1;O98770;Q9XQX8;Q9MTU3;Q9MTV9;Q95FT8;Q95FL9;Q67H63;Q6EYX5;B7S4Q6;O98424;Q9XQY1;Q67H82;A2T5L5;Q9TLJ8;Q9TLL5;Q9TLK3;Q9MT58;Q95FM8;Q9FF03;Q71N61;Q29VB2;E1UZH9;Q9TLL3;Q9MRJ8;Q95AN2;Q9MTU5;Q9MTZ8;Q3ZU72;A8ASI2;Q9GET4;Q9MW35;Q9TMV2;O98523;O98492;Q93Y44;A8ASH2;B7S4P3;C0J3J3;O98408;Q95FM7;Q8MBH7;Q9MRF4;Q9MRG7;…	3602	266	CID	M5(Oxidation)	54.15	0.00989016		5	52		1	1487.86	8.83395	7/121	pps_Arabidopsis_trypsin_rep4.mgf
	Medium	GRDTxGQQINVTcEVQQLLGNNR	Q29S89;Q9XQG1	2	2	CID	X5(N), C13(Carbamidomethyl)	51.5	0.0181365		9	52		1	2614.25	-10.6514	10/249	pps_Arabidopsis_trypsin_rep4.mgf
	Medium	VVDLLAPYR	O98766;Q9TLK6;Q9MTW0;Q95FJ1;Q8SLS8;Q9MU12;Q9MT57;Q9MRM9;Q95FR1;Q9XQY8;Q9MU01;Q9MRK1;O98770;Q29VB8;Q9XQX8;Q9XQN1;Q9MTV9;Q95FT8;Q95FL9;Q6EYX5;B7S4Q6;O98424;Q95FI1;Q67H82;A2T5L5;Q9TLL5;Q9TLK3;Q9MT58;Q95FM8;Q9FF03;Q71N61;Q29VB2;E1UZH9;Q9TLL3;Q9MRJ8;Q9GI23;Q95AN2;Q9MTU5;Q9MTZ8;Q67H60;Q3ZU72;A8ASI2;Q9GET4;Q9MW35;Q9TMV2;O98523;O98492;Q8HT82;Q93Y44;A8ASH2;B7S4P3;C0J3J3;O98408;Q8MBL0;Q95FM7;Q8MBH7;Q9MRF4;…	4078	266	CID		47.67	0.0398271		3	52	38	1	1045.63	24.8642	7/70	pps_Arabidopsis_trypsin_rep4.mgf
	Low	TVLImELINNIAK	O98766;Q9TLK6;Q9MTW0;Q95FJ1;Q8SLS8;Q9MU12;Q9MT57;Q9MRM9;Q9MRK7;Q9BA74;Q9MRM6;Q95FR1;Q9MU01;Q9MRK1;O98770;Q9XQX8;Q9MTU3;Q9MTV9;Q95FT8;Q95FL9;Q67H63;Q6EYX5;B7S4Q6;O98424;Q9XQY1;Q67H82;A2T5L5;Q9TLJ8;Q9TLL5;Q9TLK3;Q9MT58;Q95FM8;Q9FF03;Q71N61;Q29VB2;E1UZH9;Q9TLL3;Q9MRJ8;Q95AN2;Q9MTU5;Q9MTZ8;Q3ZU72;A8ASI2;Q9GET4;Q9MW35;Q9TMV2;O98523;O98492;Q93Y44;A8ASH2;B7S4P3;C0J3J3;O98408;Q95FM7;Q8MBH7;Q9MRF4;Q9MRG7;…	3602	266	CID	M5(Oxidation)	38.31	0.448231		5	53	44	1	1487.8	-34.8453	10/121	pps_Arabidopsis_trypsin_rep4.mgf
	Low	GIYPAVDPLDSTSTmLQPR	O98766;Q9TLK6;Q9MTW0;Q95FJ1;Q8SLS8;Q9MU12;Q9MT57;Q9MRM9;Q9MRK7;Q9BA74;Q9MRM6;Q95FR1;Q9XQY8;Q9MU01;Q9MRK1;O98770;Q29VB8;Q9XQX8;Q9MTU3;Q9XQN1;Q9MTV9;Q95FT8;Q95FL9;Q67H63;Q6EYX5;B7S4Q6;O98424;Q95FI1;Q9XQY1;Q67H82;Q3L1L0;A2T5L5;Q9TLJ8;Q9TLL5;Q95FM8;Q9FF03;Q71N61;Q29VB2;E1UZH9;Q9TLL3;Q9MRJ8;Q9GI23;Q95AN2;Q9MTU5;Q9MTZ8;Q67H60;Q3ZU72;A8ASI2;Q9GET4;Q9MW35;Q9TMV2;O98523;O98492;Q8HT82;Q93Y44;A8ASH2;B7S4P3;…	2265	218	CID	M15(Oxidation)	32.93	1.43654		2	53	37	1	2077.06	17.3507	7/167	pps_Arabidopsis_trypsin_rep4.mgf
	Low	DTxGQQINVTcEVQQLLGNNR	Q29S89;Q9XQG1;Q9MTZ4	4	3	CID	X3(D), C11(Carbamidomethyl)	30.74	2.13077		7	52	45	1	2402.13	-0.739047	7/223	pps_Arabidopsis_trypsin_rep4.mgf
	Low	VALVYGQmNEPPGAR	Q9TLK6;Q9MTW0;Q95FJ1;Q9MU12;Q9MT57;Q9MRM9;Q9MRK7;Q9BA74;Q9MRM6;Q95FR1;Q9XQY8;Q9MU01;Q9MRK1;O98770;Q29VB8;Q9XQX8;Q9MTU3;Q9XQN1;Q9MTV9;Q95FT8;Q95FL9;Q67H63;Q6EYX5;B7S4Q6;O98424;Q95FI1;Q9XQY1;Q67H82;A2T5L5;Q9TLJ8;Q9TLL5;Q9TLK3;Q9MT58;Q95FM8;Q9FF03;Q71N61;E1UZH9;Q9TLL3;Q9GI23;Q95AN2;Q9MTU5;Q9MTZ8;Q67H60;A8ASI2;Q9GET4;Q9MW35;Q9TMV2;O98523;O98492;Q8HT82;Q93Y44;A8ASH2;B7S4P3;C0J3J3;O98408;Q8MBL0;Q95FM7;…	4104	269	CID	M8(Oxidation)	30.49	2.42832		4	53	36	1	1617.81	0.337288	9/133	pps_Arabidopsis_trypsin_rep4.mgf
	Low	VVDLLAPYRR	O98766;Q9TLK6;Q9MTW0;Q95FJ1;Q8SLS8;Q9MU12;Q9MT57;Q9MRM9;Q95FR1;Q9XQY8;Q9MU01;Q9MRK1;O98770;Q29VB8;Q9XQX8;Q9XQN1;Q9MTV9;Q95FT8;Q95FL9;Q6EYX5;B7S4Q6;O98424;Q95FI1;Q67H82;A2T5L5;Q9TLL5;Q9TLK3;Q9MT58;Q95FM8;Q9FF03;Q71N61;Q29VB2;E1UZH9;Q9TLL3;Q9MRJ8;Q9GI23;Q95AN2;Q9MTU5;Q9MTZ8;Q67H60;Q3ZU72;A8ASI2;Q9GET4;Q9MW35;Q9TMV2;O98523;O98492;Q8HT82;Q93Y44;A8ASH2;B7S4P3;C0J3J3;O98408;Q8MBL0;Q95FM7;Q8MBH7;Q9MRF4;…	4069	264	CID		26.61	4.612		3	52	38	1	1201.73	18.2061	11/81	pps_Arabidopsis_trypsin_rep4.mgf
	Low	TREGNDLYmEmK	O98766;Q9TLK6;Q95FJ1;Q9MU12;Q9MT57;Q9MRM9;Q9MRK7;Q9BA74;Q9MRM6;Q95FR1;Q9XQY8;Q9MU01;O98770;Q9XQX8;Q9MTU3;Q9XQN1;Q9MTV9;Q95FT8;Q95FL9;Q67H63;B7S4Q6;O98424;Q95FI1;Q9XQY1;Q67H82;A2T5L5;Q9TLJ8;Q9TLL5;Q9MT58;Q95FM8;Q9FF03;Q71N61;E1UZH9;Q9TLL3;Q9MRJ8;Q95AN2;Q9MTU5;Q9MTZ8;Q3ZU72;A8ASI2;Q9GET4;Q9MW35;Q9TMV2;O98492;Q8HT82;Q93Y44;A8ASH2;B7S4P3;C0J3J3;O98408;Q8MBL0;Q95FM7;Q8MBH7;Q9MRF4;Q9MRG7;Q9XQI9;Q67H80;…	3483	230	CID	M9(Oxidation), M11(Oxidation)	21.24	17.4861		2	52	35	1	1518.68	16.2106	5/128	pps_Arabidopsis_trypsin_rep4.mgf
Q8WJH7	46.28	25	20	471	50.8543	5.36377	1200.14	ATP synthase beta subunit (Fragment) OS=Dioscorea membranacea GN=atpB PE=3 SV=1 - [Q8WJH7_9LILI]
	Confidence Icon	Sequence	Protein Accessions	# Proteins	# Protein Groups	Activation Type	Modifications	IonScore	Exp Value	Δ Score	Rank	Identity High	Homology Threshold	Charge	m/z [Da]	ΔM [ppm]	Ions Matched	Spectrum File
	High	YKELQDIIAILGLDELSEEDR	O98766;Q9TLK6;Q9MTW0;Q95FJ1;Q9MU12;Q9MT57;Q9MRM9;Q9MRK7;Q9BA74;Q9MRM6;Q95FR1;Q9XQY8;Q9MU01;Q9MRK1;Q29VB8;Q9XQX8;Q9XQN1;Q9MTV9;Q95FT8;Q95FL9;Q67H63;Q6EYX5;B7S4Q6;O98424;Q95FI1;Q9XQY1;Q3L1L0;A2T5L5;Q9TLJ8;Q9TLL5;Q9TLK3;Q9MT58;Q95FM8;Q9FF03;Q71N61;Q29VB2;E1UZH9;Q9MRJ8;Q95AN2;Q9MTU5;Q9MTZ8;Q67H60;Q3ZU72;Q9GET4;Q9MW35;Q9TMV2;O98523;O98492;Q8HT82;Q93Y44;B7S4P3;C0J3J3;O98408;Q8MBH7;Q9MRF4;Q9MRG7;Q9XQI9;…	3355	224	CID		179.31	3.17472e-15		7	53		1	2462.25	-6.24487	17/233	pps_Arabidopsis_trypsin_rep4.mgf
	High	DVNEQDVLLFIDNIFR	Q9TLK6;Q9MTW0;Q95FJ1;Q9MU12;Q9MT57;Q9BA74;Q9MRM6;Q95FR1;Q9XQY8;Q9MU01;Q9MRK1;Q29VB8;Q9XQX8;Q9MTU3;Q9XQN1;Q9MTV9;Q95FT8;Q95FL9;Q67H63;Q6EYX5;Q95FI1;Q67H82;Q3L1L0;A2T5L5;Q9TLJ8;Q9TLK3;Q9MT58;Q95FM8;Q9FF03;E1UZH9;Q9MRJ8;Q9GI23;Q95AN2;Q9MTU5;Q9MTZ8;Q67H60;Q3ZU72;A8ASI2;Q9GET4;Q9MW35;Q9TMV2;O98523;O98492;Q8HT82;Q93Y44;A8ASH2;B7S4P3;C0J3J3;Q8MBL0;Q95FM7;Q9MRF4;Q9MRG7;Q9XQI9;Q67H80;Q29S89;Q257C7;A0AR40;…	2339	186	CID		172.19	1.24525e-14		3	52		1	1950.15	76.8888	15/172	pps_Arabidopsis_trypsin_rep4.mgf
	High	IFNVLGxPVDNLGPVDTR	Q9XQY2;Q8WJH7	3	2	CID	X7(E)	157.33	4.97305e-13		9	53		1	1955.04	7.48257	14/181	pps_Arabidopsis_trypsin_rep4.mgf
	High	DVNEQDVLLFIDNIFR	Q9TLK6;Q9MTW0;Q95FJ1;Q9MU12;Q9MT57;Q9BA74;Q9MRM6;Q95FR1;Q9XQY8;Q9MU01;Q9MRK1;Q29VB8;Q9XQX8;Q9MTU3;Q9XQN1;Q9MTV9;Q95FT8;Q95FL9;Q67H63;Q6EYX5;Q95FI1;Q67H82;Q3L1L0;A2T5L5;Q9TLJ8;Q9TLK3;Q9MT58;Q95FM8;Q9FF03;E1UZH9;Q9MRJ8;Q9GI23;Q95AN2;Q9MTU5;Q9MTZ8;Q67H60;Q3ZU72;A8ASI2;Q9GET4;Q9MW35;Q9TMV2;O98523;O98492;Q8HT82;Q93Y44;A8ASH2;B7S4P3;C0J3J3;Q8MBL0;Q95FM7;Q9MRF4;Q9MRG7;Q9XQI9;Q67H80;Q29S89;Q257C7;A0AR40;…	2339	186	CID		142.96	1.38679e-11		3	53		1	1950.02	11.7688	15/172	pps_Arabidopsis_trypsin_rep4.mgf
	High	GIYPAVDPLDSTSTMLQPR	O98766;Q9TLK6;Q9MTW0;Q95FJ1;Q8SLS8;Q9MU12;Q9MT57;Q9MRM9;Q9MRK7;Q9BA74;Q9MRM6;Q95FR1;Q9XQY8;Q9MU01;Q9MRK1;O98770;Q29VB8;Q9XQX8;Q9MTU3;Q9XQN1;Q9MTV9;Q95FT8;Q95FL9;Q67H63;Q6EYX5;B7S4Q6;O98424;Q95FI1;Q9XQY1;Q67H82;Q3L1L0;A2T5L5;Q9TLJ8;Q9TLL5;Q95FM8;Q9FF03;Q71N61;Q29VB2;E1UZH9;Q9TLL3;Q9MRJ8;Q9GI23;Q95AN2;Q9MTU5;Q9MTZ8;Q67H60;Q3ZU72;A8ASI2;Q9GET4;Q9MW35;Q9TMV2;O98523;O98492;Q8HT82;Q93Y44;A8ASH2;B7S4P3;…	2265	218	CID		128.89	3.56635e-10		2	53		1	2061.07	18.0049	14/167	pps_Arabidopsis_trypsin_rep4.mgf
	High	IVGEEHYETAQKVK	Q9MRI0;Q6EMT3;Q95DV0;Q8WJG9;Q8WJH7;Q8WJG8;Q3ZMJ5;Q8WJH0;Q8SLT2;Q4KU64;B8PRJ0;Q8WJI9	58	12	CID		122.21	1.49632e-09	0	1	52		1	1630.8	-25.7979	20/125	pps_Arabidopsis_trypsin_rep4.mgf
	High	LSIFETGIKVVDLLAPYR	O98766;Q9TLK6;Q9MTW0;Q95FJ1;Q8SLS8;Q9MU12;Q9MT57;Q9MRM9;Q95FR1;Q9XQY8;Q9MU01;Q9MRK1;O98770;Q29VB8;Q9XQX8;Q95FT8;Q95FL9;B7S4Q6;O98424;Q95FI1;Q67H82;A2T5L5;Q9TLL5;Q9TLK3;Q9MT58;Q95FM8;Q9FF03;Q71N61;Q29VB2;E1UZH9;Q9MRJ8;Q9GI23;Q95AN2;Q9MTU5;Q9MTZ8;Q67H60;Q3ZU72;A8ASI2;Q9GET4;Q9MW35;Q9TMV2;O98523;O98492;Q8HT82;Q93Y44;A8ASH2;B7S4P3;C0J3J3;O98408;Q8MBL0;Q95FM7;Q8MBH7;Q9MRF4;Q9MRG7;Q9XQI9;Q67H80;Q29S89;…	3727	228	CID		117.4	3.92801e-09	0	2	52		1	2034.19	11.6109	14/180	pps_Arabidopsis_trypsin_rep4.mgf
	High	FVQAGSEVSALLGR	O98766;Q9TLK6;Q9MTW0;Q95FJ1;Q8SLS8;Q9MU12;Q9MRM9;Q9MRK7;Q9BA74;Q9MRM6;Q95FR1;Q9XQY8;Q9MU01;Q9MRK1;O98770;Q29VB8;Q9XQX8;Q9MTU3;Q9XQN1;Q9MTV9;Q95FT8;Q95FL9;Q67H63;B7S4Q6;O98424;Q67H82;Q3L1L0;A2T5L5;Q9TLL5;Q9TLK3;Q9MT58;Q95FM8;Q9FF03;Q71N61;Q29VB2;E1UZH9;Q9MRJ8;Q9GI23;Q95AN2;Q9MTU5;Q67H60;Q3ZU72;A8ASI2;Q9MW35;Q9TMV2;O98523;O98492;Q8HT82;B7S4P3;C0J3J3;O98408;Q8MBL0;Q95FM7;Q8MBH7;Q9MRF4;Q9MRG7;Q9XQI9;…	3906	267	CID		113.14	1.17658e-08		2	52		1	1433.81	25.8883	12/137	pps_Arabidopsis_trypsin_rep4.mgf
	High	VALVYGQMNEPPGAR	Q9TLK6;Q9MTW0;Q95FJ1;Q9MU12;Q9MT57;Q9MRM9;Q9MRK7;Q9BA74;Q9MRM6;Q95FR1;Q9XQY8;Q9MU01;Q9MRK1;O98770;Q29VB8;Q9XQX8;Q9MTU3;Q9XQN1;Q9MTV9;Q95FT8;Q95FL9;Q67H63;Q6EYX5;B7S4Q6;O98424;Q95FI1;Q9XQY1;Q67H82;A2T5L5;Q9TLJ8;Q9TLL5;Q9TLK3;Q9MT58;Q95FM8;Q9FF03;Q71N61;E1UZH9;Q9TLL3;Q9GI23;Q95AN2;Q9MTU5;Q9MTZ8;Q67H60;A8ASI2;Q9GET4;Q9MW35;Q9TMV2;O98523;O98492;Q8HT82;Q93Y44;A8ASH2;B7S4P3;C0J3J3;O98408;Q8MBL0;Q95FM7;…	4104	269	CID		108.43	3.91415e-08		4	53		1	1601.83	9.97531	11/133	pps_Arabidopsis_trypsin_rep4.mgf
	High	ELQDIIAILGLDELSEEDR	O98766;Q9TLK6;Q9MTW0;Q95FJ1;Q9MU12;Q9MT57;Q9MRM9;Q9MRK7;Q9BA74;Q9MRM6;Q95FR1;Q9XQY8;Q9MU01;Q9MRK1;Q29VB8;Q9XQX8;Q9XQN1;Q9MTV9;Q95FT8;Q95FL9;Q67H63;Q6EYX5;B7S4Q6;O98424;Q95FI1;Q9XQY1;Q3L1L0;A2T5L5;Q9TLJ8;Q9TLL5;Q9TLK3;Q9MT58;Q95FM8;Q9FF03;Q71N61;Q29VB2;E1UZH9;Q9MRJ8;Q95AN2;Q9MTU5;Q9MTZ8;Q67H60;Q3ZU72;Q9GET4;Q9MW35;Q9TMV2;O98523;O98492;Q8HT82;Q93Y44;B7S4P3;C0J3J3;O98408;Q8MBH7;Q9MRF4;Q9MRG7;Q9XQI9;…	3363	225	CID		108.21	4.06838e-08		8	53		1	2171.13	8.92585	18/211	pps_Arabidopsis_trypsin_rep4.mgf
	High	TVLIMELINNIAK	O98766;Q9TLK6;Q9MTW0;Q95FJ1;Q8SLS8;Q9MU12;Q9MT57;Q9MRM9;Q9MRK7;Q9BA74;Q9MRM6;Q95FR1;Q9MU01;Q9MRK1;O98770;Q9XQX8;Q9MTU3;Q9MTV9;Q95FT8;Q95FL9;Q67H63;Q6EYX5;B7S4Q6;O98424;Q9XQY1;Q67H82;A2T5L5;Q9TLJ8;Q9TLL5;Q9TLK3;Q9MT58;Q95FM8;Q9FF03;Q71N61;Q29VB2;E1UZH9;Q9TLL3;Q9MRJ8;Q95AN2;Q9MTU5;Q9MTZ8;Q3ZU72;A8ASI2;Q9GET4;Q9MW35;Q9TMV2;O98523;O98492;Q93Y44;A8ASH2;B7S4P3;C0J3J3;O98408;Q95FM7;Q8MBH7;Q9MRF4;Q9MRG7;…	3602	266	CID		107.41	4.50584e-08		4	52		1	1471.87	13.0845	10/121	pps_Arabidopsis_trypsin_rep4.mgf
	High	AHGGVSVFGGVGER	O98766;Q9TLK6;Q9MTW0;Q95FJ1;Q9MU12;Q9MT57;Q9MRM9;Q9BA74;Q9MRM6;Q95FR1;Q9XQY8;Q9MU01;Q9MRK1;O98770;Q29VB8;Q9XQX8;Q9MTU3;Q9XQN1;Q9MTV9;Q95FT8;Q95FL9;Q67H63;B7S4Q6;O98424;Q95FI1;Q9XQY1;Q67H82;A2T5L5;Q9TLJ8;Q9TLL5;Q9TLK3;Q9MT58;Q71N61;Q29VB2;E1UZH9;Q9MRJ8;Q9MTU5;Q9MTZ8;Q3ZU72;A8ASI2;Q9GET4;Q9TMV2;O98523;O98492;Q8HT82;Q93Y44;A8ASH2;B7S4P3;C0J3J3;O98408;Q95FM7;Q8MBH7;Q9MRF4;Q9MRG7;Q9XQI9;Q67H80;Q29S89;…	3365	247	CID		97.41	4.72361e-07	0	1	53	40	1	1328.71	29.262	12/119	pps_Arabidopsis_trypsin_rep4.mgf
	High	YKELQDIIAILGLDELSEEDRLTVAR	O98766;Q9TLK6;Q9MTW0;Q95FJ1;Q9MU12;Q9MT57;Q9MRK7;Q9BA74;Q95FR1;Q9XQY8;Q9MU01;Q9MRK1;Q29VB8;Q9XQX8;Q9XQN1;Q9MTV9;Q95FT8;Q95FL9;Q67H63;Q6EYX5;B7S4Q6;O98424;Q9XQY1;Q3L1L0;A2T5L5;Q9TLJ8;Q9TLL5;Q9TLK3;Q9MT58;Q95FM8;Q9FF03;Q71N61;Q29VB2;E1UZH9;Q9MRJ8;Q95AN2;Q9MTU5;Q9MTZ8;Q67H60;Q3ZU72;Q9GET4;Q9MW35;Q9TMV2;O98523;O98492;Q93Y44;B7S4P3;C0J3J3;O98408;Q8MBH7;Q9MRF4;Q9MRG7;Q9XQI9;Q67H80;Q29S89;Q257C7;A0AR40;…	2967	200	CID		87.69	4.41668e-06		7	53		1	3002.63	8.26545	15/291	pps_Arabidopsis_trypsin_rep4.mgf
	High	ESGVINEKNIAESK	Q9MRK7;Q9BA74;Q95FR1;Q95FL9;Q67H63;Q9FF03;Q9MTU5;Q67H60;Q93Y44;A0AR40;Q9MU78;Q9TMU6;Q9THT2;Q9MRR7;Q9BA90;Q95FK0;B8PRL4;Q9GI22;Q67H67;Q67H62;Q9MTU2;Q9MW37;Q67H40;Q9MU03;Q9GEQ9;Q9MRW3;Q6EMT3;Q8WJG9;Q8WJH7;Q8WJG8;Q8WJG7;Q8WJH0;A9QAU1;Q6EYX7;Q8WJI9;Q9TMP5;Q8WJH4;A9L9X3;Q9TMQ1;Q95FT6	335	40	CID		78.89	3.31811e-05		2	52		1	1517.76	-10.9492	11/145	pps_Arabidopsis_trypsin_rep4.mgf
	High	ELQDIIAILGLDELSEEDRLTVAR	O98766;Q9TLK6;Q9MTW0;Q95FJ1;Q9MU12;Q9MT57;Q9MRK7;Q9BA74;Q95FR1;Q9XQY8;Q9MU01;Q9MRK1;Q29VB8;Q9XQX8;Q9XQN1;Q9MTV9;Q95FT8;Q95FL9;Q67H63;Q6EYX5;B7S4Q6;O98424;Q9XQY1;Q3L1L0;A2T5L5;Q9TLJ8;Q9TLL5;Q9TLK3;Q9MT58;Q95FM8;Q9FF03;Q71N61;Q29VB2;E1UZH9;Q9MRJ8;Q95AN2;Q9MTU5;Q9MTZ8;Q67H60;Q3ZU72;Q9GET4;Q9MW35;Q9TMV2;O98523;O98492;Q93Y44;B7S4P3;C0J3J3;O98408;Q8MBH7;Q9MRF4;Q9MRG7;Q9XQI9;Q67H80;Q29S89;Q257C7;A0AR40;…	2972	201	CID		77.17	5.41909e-05		7	53		1	2711.42	-10.9947	12/269	pps_Arabidopsis_trypsin_rep4.mgf
	High	LSIFETGIKVVDLLAPYRR	O98766;Q9TLK6;Q9MTW0;Q95FJ1;Q8SLS8;Q9MU12;Q9MT57;Q9MRM9;Q95FR1;Q9XQY8;Q9MU01;Q9MRK1;O98770;Q29VB8;Q9XQX8;Q95FT8;Q95FL9;B7S4Q6;O98424;Q95FI1;Q67H82;A2T5L5;Q9TLL5;Q9TLK3;Q9MT58;Q95FM8;Q9FF03;Q71N61;Q29VB2;E1UZH9;Q9MRJ8;Q9GI23;Q95AN2;Q9MTU5;Q9MTZ8;Q67H60;Q3ZU72;A8ASI2;Q9GET4;Q9MW35;Q9TMV2;O98523;O98492;Q8HT82;Q93Y44;A8ASH2;B7S4P3;C0J3J3;O98408;Q8MBL0;Q95FM7;Q8MBH7;Q9MRF4;Q9MRG7;Q9XQI9;Q67H80;Q29S89;…	3721	227	CID		65.96	0.000488177		3	51		1	2190.29	12.6005	11/191	pps_Arabidopsis_trypsin_rep4.mgf
	High	VGLTALTMAEYFR	O98766;Q9TLK6;Q95FJ1;Q8SLS8;Q9MU12;Q9MT57;Q9MRM9;Q9MRK7;Q9BA74;Q9MRM6;Q95FR1;Q9XQY8;Q9MU01;Q9MRK1;O98770;Q29VB8;Q9XQX8;Q9MTU3;Q9XQN1;Q9MTV9;Q95FT8;Q95FL9;Q67H63;Q6EYX5;B7S4Q6;O98424;Q95FI1;Q9XQY1;Q67H82;Q3L1L0;A2T5L5;Q9TLJ8;Q9TLL5;Q9MT58;Q95FM8;Q9FF03;Q71N61;E1UZH9;Q9MRJ8;Q9GI23;Q95AN2;Q9MTU5;Q9MTZ8;Q67H60;Q3ZU72;A8ASI2;Q9GET4;Q9MW35;Q9TMV2;O98523;O98492;Q8HT82;Q93Y44;A8ASH2;B7S4P3;C0J3J3;O98408;…	3375	267	CID		65.69	0.00085289		2	53		1	1471.75	-8.51001	10/111	pps_Arabidopsis_trypsin_rep4.mgf
	High	TVLImELINNIAK	O98766;Q9TLK6;Q9MTW0;Q95FJ1;Q8SLS8;Q9MU12;Q9MT57;Q9MRM9;Q9MRK7;Q9BA74;Q9MRM6;Q95FR1;Q9MU01;Q9MRK1;O98770;Q9XQX8;Q9MTU3;Q9MTV9;Q95FT8;Q95FL9;Q67H63;Q6EYX5;B7S4Q6;O98424;Q9XQY1;Q67H82;A2T5L5;Q9TLJ8;Q9TLL5;Q9TLK3;Q9MT58;Q95FM8;Q9FF03;Q71N61;Q29VB2;E1UZH9;Q9TLL3;Q9MRJ8;Q95AN2;Q9MTU5;Q9MTZ8;Q3ZU72;A8ASI2;Q9GET4;Q9MW35;Q9TMV2;O98523;O98492;Q93Y44;A8ASH2;B7S4P3;C0J3J3;O98408;Q95FM7;Q8MBH7;Q9MRF4;Q9MRG7;…	3602	266	CID	M5(Oxidation)	54.15	0.00989016		5	52		1	1487.86	8.83395	7/121	pps_Arabidopsis_trypsin_rep4.mgf
	Medium	VVDLLAPYR	O98766;Q9TLK6;Q9MTW0;Q95FJ1;Q8SLS8;Q9MU12;Q9MT57;Q9MRM9;Q95FR1;Q9XQY8;Q9MU01;Q9MRK1;O98770;Q29VB8;Q9XQX8;Q9XQN1;Q9MTV9;Q95FT8;Q95FL9;Q6EYX5;B7S4Q6;O98424;Q95FI1;Q67H82;A2T5L5;Q9TLL5;Q9TLK3;Q9MT58;Q95FM8;Q9FF03;Q71N61;Q29VB2;E1UZH9;Q9TLL3;Q9MRJ8;Q9GI23;Q95AN2;Q9MTU5;Q9MTZ8;Q67H60;Q3ZU72;A8ASI2;Q9GET4;Q9MW35;Q9TMV2;O98523;O98492;Q8HT82;Q93Y44;A8ASH2;B7S4P3;C0J3J3;O98408;Q8MBL0;Q95FM7;Q8MBH7;Q9MRF4;…	4078	266	CID		47.67	0.0398271		3	52	38	1	1045.63	24.8642	7/70	pps_Arabidopsis_trypsin_rep4.mgf
	Low	TVLImELINNIAK	O98766;Q9TLK6;Q9MTW0;Q95FJ1;Q8SLS8;Q9MU12;Q9MT57;Q9MRM9;Q9MRK7;Q9BA74;Q9MRM6;Q95FR1;Q9MU01;Q9MRK1;O98770;Q9XQX8;Q9MTU3;Q9MTV9;Q95FT8;Q95FL9;Q67H63;Q6EYX5;B7S4Q6;O98424;Q9XQY1;Q67H82;A2T5L5;Q9TLJ8;Q9TLL5;Q9TLK3;Q9MT58;Q95FM8;Q9FF03;Q71N61;Q29VB2;E1UZH9;Q9TLL3;Q9MRJ8;Q95AN2;Q9MTU5;Q9MTZ8;Q3ZU72;A8ASI2;Q9GET4;Q9MW35;Q9TMV2;O98523;O98492;Q93Y44;A8ASH2;B7S4P3;C0J3J3;O98408;Q95FM7;Q8MBH7;Q9MRF4;Q9MRG7;…	3602	266	CID	M5(Oxidation)	38.31	0.448231		5	53	44	1	1487.8	-34.8453	10/121	pps_Arabidopsis_trypsin_rep4.mgf
	Low	GIYPAVDPLDSTSTmLQPR	O98766;Q9TLK6;Q9MTW0;Q95FJ1;Q8SLS8;Q9MU12;Q9MT57;Q9MRM9;Q9MRK7;Q9BA74;Q9MRM6;Q95FR1;Q9XQY8;Q9MU01;Q9MRK1;O98770;Q29VB8;Q9XQX8;Q9MTU3;Q9XQN1;Q9MTV9;Q95FT8;Q95FL9;Q67H63;Q6EYX5;B7S4Q6;O98424;Q95FI1;Q9XQY1;Q67H82;Q3L1L0;A2T5L5;Q9TLJ8;Q9TLL5;Q95FM8;Q9FF03;Q71N61;Q29VB2;E1UZH9;Q9TLL3;Q9MRJ8;Q9GI23;Q95AN2;Q9MTU5;Q9MTZ8;Q67H60;Q3ZU72;A8ASI2;Q9GET4;Q9MW35;Q9TMV2;O98523;O98492;Q8HT82;Q93Y44;A8ASH2;B7S4P3;…	2265	218	CID	M15(Oxidation)	32.93	1.43654		2	53	37	1	2077.06	17.3507	7/167	pps_Arabidopsis_trypsin_rep4.mgf
	Low	VALVYGQmNEPPGAR	Q9TLK6;Q9MTW0;Q95FJ1;Q9MU12;Q9MT57;Q9MRM9;Q9MRK7;Q9BA74;Q9MRM6;Q95FR1;Q9XQY8;Q9MU01;Q9MRK1;O98770;Q29VB8;Q9XQX8;Q9MTU3;Q9XQN1;Q9MTV9;Q95FT8;Q95FL9;Q67H63;Q6EYX5;B7S4Q6;O98424;Q95FI1;Q9XQY1;Q67H82;A2T5L5;Q9TLJ8;Q9TLL5;Q9TLK3;Q9MT58;Q95FM8;Q9FF03;Q71N61;E1UZH9;Q9TLL3;Q9GI23;Q95AN2;Q9MTU5;Q9MTZ8;Q67H60;A8ASI2;Q9GET4;Q9MW35;Q9TMV2;O98523;O98492;Q8HT82;Q93Y44;A8ASH2;B7S4P3;C0J3J3;O98408;Q8MBL0;Q95FM7;…	4104	269	CID	M8(Oxidation)	30.49	2.42832		4	53	36	1	1617.81	0.337288	9/133	pps_Arabidopsis_trypsin_rep4.mgf
	Low	MPNIYNALVVK	O98766;Q9MTW0;Q95FJ1;Q8SLS8;Q9MU12;Q9MT57;Q9MRM9;Q9BA74;Q95FR1;Q9XQY8;Q9MU01;Q9MRK1;O98770;Q9XQX8;Q9XQN1;Q95FL9;Q6EYX5;B7S4Q6;Q67H82;Q3L1L0;A2T5L5;Q9TLJ8;Q9TLL5;Q95FM8;Q71N61;Q29VB2;E1UZH9;Q9TLL3;Q9GI23;Q95AN2;Q9MTZ8;Q67H60;Q3ZU72;A8ASI2;Q9GET4;Q9MW35;Q9TMV2;O98492;Q8HT82;A8ASH2;B7S4P3;C0J3J3;O98408;Q67H80;Q257C7;A0AR40;B8PRK4;B7S4V7;Q9MU78;O98412;Q5W4R8;A7X7I3;Q8SLT5;Q95FQ1;Q9MRR7;Q9BA90;Q95FK0;…	1809	152	CID		27.19	6.76079		3	54	43	1	1261.72	19.9153	15/108	pps_Arabidopsis_trypsin_rep4.mgf
	Low	VVDLLAPYRR	O98766;Q9TLK6;Q9MTW0;Q95FJ1;Q8SLS8;Q9MU12;Q9MT57;Q9MRM9;Q95FR1;Q9XQY8;Q9MU01;Q9MRK1;O98770;Q29VB8;Q9XQX8;Q9XQN1;Q9MTV9;Q95FT8;Q95FL9;Q6EYX5;B7S4Q6;O98424;Q95FI1;Q67H82;A2T5L5;Q9TLL5;Q9TLK3;Q9MT58;Q95FM8;Q9FF03;Q71N61;Q29VB2;E1UZH9;Q9TLL3;Q9MRJ8;Q9GI23;Q95AN2;Q9MTU5;Q9MTZ8;Q67H60;Q3ZU72;A8ASI2;Q9GET4;Q9MW35;Q9TMV2;O98523;O98492;Q8HT82;Q93Y44;A8ASH2;B7S4P3;C0J3J3;O98408;Q8MBL0;Q95FM7;Q8MBH7;Q9MRF4;…	4069	264	CID		26.61	4.612		3	52	38	1	1201.73	18.2061	11/81	pps_Arabidopsis_trypsin_rep4.mgf
	Low	TREGNDLYmEmK	O98766;Q9TLK6;Q95FJ1;Q9MU12;Q9MT57;Q9MRM9;Q9MRK7;Q9BA74;Q9MRM6;Q95FR1;Q9XQY8;Q9MU01;O98770;Q9XQX8;Q9MTU3;Q9XQN1;Q9MTV9;Q95FT8;Q95FL9;Q67H63;B7S4Q6;O98424;Q95FI1;Q9XQY1;Q67H82;A2T5L5;Q9TLJ8;Q9TLL5;Q9MT58;Q95FM8;Q9FF03;Q71N61;E1UZH9;Q9TLL3;Q9MRJ8;Q95AN2;Q9MTU5;Q9MTZ8;Q3ZU72;A8ASI2;Q9GET4;Q9MW35;Q9TMV2;O98492;Q8HT82;Q93Y44;A8ASH2;B7S4P3;C0J3J3;O98408;Q8MBL0;Q95FM7;Q8MBH7;Q9MRF4;Q9MRG7;Q9XQI9;Q67H80;…	3483	230	CID	M9(Oxidation), M11(Oxidation)	21.24	17.4861		2	52	35	1	1518.68	16.2106	5/128	pps_Arabidopsis_trypsin_rep4.mgf
Q8WJH0	43.76	24	19	473	50.9213	5.17334	1200.14	ATP synthase beta subunit (Fragment) OS=Stenomeris borneensis GN=atpB PE=3 SV=1 - [Q8WJH0_9LILI]
	Confidence Icon	Sequence	Protein Accessions	# Proteins	# Protein Groups	Activation Type	Modifications	IonScore	Exp Value	Δ Score	Rank	Identity High	Homology Threshold	Charge	m/z [Da]	ΔM [ppm]	Ions Matched	Spectrum File
	High	YKELQDIIAILGLDELSEEDR	O98766;Q9TLK6;Q9MTW0;Q95FJ1;Q9MU12;Q9MT57;Q9MRM9;Q9MRK7;Q9BA74;Q9MRM6;Q95FR1;Q9XQY8;Q9MU01;Q9MRK1;Q29VB8;Q9XQX8;Q9XQN1;Q9MTV9;Q95FT8;Q95FL9;Q67H63;Q6EYX5;B7S4Q6;O98424;Q95FI1;Q9XQY1;Q3L1L0;A2T5L5;Q9TLJ8;Q9TLL5;Q9TLK3;Q9MT58;Q95FM8;Q9FF03;Q71N61;Q29VB2;E1UZH9;Q9MRJ8;Q95AN2;Q9MTU5;Q9MTZ8;Q67H60;Q3ZU72;Q9GET4;Q9MW35;Q9TMV2;O98523;O98492;Q8HT82;Q93Y44;B7S4P3;C0J3J3;O98408;Q8MBH7;Q9MRF4;Q9MRG7;Q9XQI9;…	3355	224	CID		179.31	3.17472e-15		7	53		1	2462.25	-6.24487	17/233	pps_Arabidopsis_trypsin_rep4.mgf
	High	DVNEQDVLLFIDNIFR	Q9TLK6;Q9MTW0;Q95FJ1;Q9MU12;Q9MT57;Q9BA74;Q9MRM6;Q95FR1;Q9XQY8;Q9MU01;Q9MRK1;Q29VB8;Q9XQX8;Q9MTU3;Q9XQN1;Q9MTV9;Q95FT8;Q95FL9;Q67H63;Q6EYX5;Q95FI1;Q67H82;Q3L1L0;A2T5L5;Q9TLJ8;Q9TLK3;Q9MT58;Q95FM8;Q9FF03;E1UZH9;Q9MRJ8;Q9GI23;Q95AN2;Q9MTU5;Q9MTZ8;Q67H60;Q3ZU72;A8ASI2;Q9GET4;Q9MW35;Q9TMV2;O98523;O98492;Q8HT82;Q93Y44;A8ASH2;B7S4P3;C0J3J3;Q8MBL0;Q95FM7;Q9MRF4;Q9MRG7;Q9XQI9;Q67H80;Q29S89;Q257C7;A0AR40;…	2339	186	CID		172.19	1.24525e-14		3	52		1	1950.15	76.8888	15/172	pps_Arabidopsis_trypsin_rep4.mgf
	High	IFNVLGEPVDNLGPVDTR	O98766;Q9MTW0;Q8SLS8;Q9MU12;Q9MT57;Q9BA74;Q95FR1;Q9MRK1;O98770;Q29VB8;Q9MTU3;Q9XQN1;B7S4Q6;O98424;Q9XQY1;A2T5L5;Q9TLL5;Q9TLK3;Q9MT58;Q95FM8;Q71N61;Q29VB2;E1UZH9;Q67H60;Q3ZU72;A8ASI2;Q9GET4;Q9MW35;Q9TMV2;O98523;O98492;Q8HT82;A8ASH2;B7S4P3;Q9MRF4;Q9MRG7;Q257C7;A0AR40;B8PRK4;B7S4V7;Q9MU78;Q5W4R8;A7X7I3;Q8SLT5;Q9MRR7;Q9BA90;Q9MRU7;Q9MRL5;Q9MRN4;Q9TLJ9;O98595;Q95FL6;Q9MRA6;Q8SLS2;O98404;O98490;O98583;…	1261	106	CID		157.33	4.97305e-13		2	53		1	1955.04	7.48257	14/187	pps_Arabidopsis_trypsin_rep4.mgf
	High	DVNEQDVLLFIDNIFR	Q9TLK6;Q9MTW0;Q95FJ1;Q9MU12;Q9MT57;Q9BA74;Q9MRM6;Q95FR1;Q9XQY8;Q9MU01;Q9MRK1;Q29VB8;Q9XQX8;Q9MTU3;Q9XQN1;Q9MTV9;Q95FT8;Q95FL9;Q67H63;Q6EYX5;Q95FI1;Q67H82;Q3L1L0;A2T5L5;Q9TLJ8;Q9TLK3;Q9MT58;Q95FM8;Q9FF03;E1UZH9;Q9MRJ8;Q9GI23;Q95AN2;Q9MTU5;Q9MTZ8;Q67H60;Q3ZU72;A8ASI2;Q9GET4;Q9MW35;Q9TMV2;O98523;O98492;Q8HT82;Q93Y44;A8ASH2;B7S4P3;C0J3J3;Q8MBL0;Q95FM7;Q9MRF4;Q9MRG7;Q9XQI9;Q67H80;Q29S89;Q257C7;A0AR40;…	2339	186	CID		142.96	1.38679e-11		3	53		1	1950.02	11.7688	15/172	pps_Arabidopsis_trypsin_rep4.mgf
	High	GIYPAVDPLDSTSTMLQPR	O98766;Q9TLK6;Q9MTW0;Q95FJ1;Q8SLS8;Q9MU12;Q9MT57;Q9MRM9;Q9MRK7;Q9BA74;Q9MRM6;Q95FR1;Q9XQY8;Q9MU01;Q9MRK1;O98770;Q29VB8;Q9XQX8;Q9MTU3;Q9XQN1;Q9MTV9;Q95FT8;Q95FL9;Q67H63;Q6EYX5;B7S4Q6;O98424;Q95FI1;Q9XQY1;Q67H82;Q3L1L0;A2T5L5;Q9TLJ8;Q9TLL5;Q95FM8;Q9FF03;Q71N61;Q29VB2;E1UZH9;Q9TLL3;Q9MRJ8;Q9GI23;Q95AN2;Q9MTU5;Q9MTZ8;Q67H60;Q3ZU72;A8ASI2;Q9GET4;Q9MW35;Q9TMV2;O98523;O98492;Q8HT82;Q93Y44;A8ASH2;B7S4P3;…	2265	218	CID		128.89	3.56635e-10		2	53		1	2061.07	18.0049	14/167	pps_Arabidopsis_trypsin_rep4.mgf
	High	IVGEEHYETAQKVK	Q9MRI0;Q6EMT3;Q95DV0;Q8WJG9;Q8WJH7;Q8WJG8;Q3ZMJ5;Q8WJH0;Q8SLT2;Q4KU64;B8PRJ0;Q8WJI9	58	12	CID		122.21	1.49632e-09	0	1	52		1	1630.8	-25.7979	20/125	pps_Arabidopsis_trypsin_rep4.mgf
	High	LSIFETGIKVVDLLAPxR	Q9MRM6;Q9MTU3;Q8WJH0	3	3	CID	X17(Y)	117.4	3.92801e-09		3	52		1	2034.19	11.6109	14/180	pps_Arabidopsis_trypsin_rep4.mgf
	High	FVQAGSEVSALLGR	O98766;Q9TLK6;Q9MTW0;Q95FJ1;Q8SLS8;Q9MU12;Q9MRM9;Q9MRK7;Q9BA74;Q9MRM6;Q95FR1;Q9XQY8;Q9MU01;Q9MRK1;O98770;Q29VB8;Q9XQX8;Q9MTU3;Q9XQN1;Q9MTV9;Q95FT8;Q95FL9;Q67H63;B7S4Q6;O98424;Q67H82;Q3L1L0;A2T5L5;Q9TLL5;Q9TLK3;Q9MT58;Q95FM8;Q9FF03;Q71N61;Q29VB2;E1UZH9;Q9MRJ8;Q9GI23;Q95AN2;Q9MTU5;Q67H60;Q3ZU72;A8ASI2;Q9MW35;Q9TMV2;O98523;O98492;Q8HT82;B7S4P3;C0J3J3;O98408;Q8MBL0;Q95FM7;Q8MBH7;Q9MRF4;Q9MRG7;Q9XQI9;…	3906	267	CID		113.14	1.17658e-08		2	52		1	1433.81	25.8883	12/137	pps_Arabidopsis_trypsin_rep4.mgf
	High	VALVYGQMNEPPGAR	Q9TLK6;Q9MTW0;Q95FJ1;Q9MU12;Q9MT57;Q9MRM9;Q9MRK7;Q9BA74;Q9MRM6;Q95FR1;Q9XQY8;Q9MU01;Q9MRK1;O98770;Q29VB8;Q9XQX8;Q9MTU3;Q9XQN1;Q9MTV9;Q95FT8;Q95FL9;Q67H63;Q6EYX5;B7S4Q6;O98424;Q95FI1;Q9XQY1;Q67H82;A2T5L5;Q9TLJ8;Q9TLL5;Q9TLK3;Q9MT58;Q95FM8;Q9FF03;Q71N61;E1UZH9;Q9TLL3;Q9GI23;Q95AN2;Q9MTU5;Q9MTZ8;Q67H60;A8ASI2;Q9GET4;Q9MW35;Q9TMV2;O98523;O98492;Q8HT82;Q93Y44;A8ASH2;B7S4P3;C0J3J3;O98408;Q8MBL0;Q95FM7;…	4104	269	CID		108.43	3.91415e-08		4	53		1	1601.83	9.97531	11/133	pps_Arabidopsis_trypsin_rep4.mgf
	High	ELQDIIAILGLDELSEEDR	O98766;Q9TLK6;Q9MTW0;Q95FJ1;Q9MU12;Q9MT57;Q9MRM9;Q9MRK7;Q9BA74;Q9MRM6;Q95FR1;Q9XQY8;Q9MU01;Q9MRK1;Q29VB8;Q9XQX8;Q9XQN1;Q9MTV9;Q95FT8;Q95FL9;Q67H63;Q6EYX5;B7S4Q6;O98424;Q95FI1;Q9XQY1;Q3L1L0;A2T5L5;Q9TLJ8;Q9TLL5;Q9TLK3;Q9MT58;Q95FM8;Q9FF03;Q71N61;Q29VB2;E1UZH9;Q9MRJ8;Q95AN2;Q9MTU5;Q9MTZ8;Q67H60;Q3ZU72;Q9GET4;Q9MW35;Q9TMV2;O98523;O98492;Q8HT82;Q93Y44;B7S4P3;C0J3J3;O98408;Q8MBH7;Q9MRF4;Q9MRG7;Q9XQI9;…	3363	225	CID		108.21	4.06838e-08		8	53		1	2171.13	8.92585	18/211	pps_Arabidopsis_trypsin_rep4.mgf
	High	TVLIMELINNIAK	O98766;Q9TLK6;Q9MTW0;Q95FJ1;Q8SLS8;Q9MU12;Q9MT57;Q9MRM9;Q9MRK7;Q9BA74;Q9MRM6;Q95FR1;Q9MU01;Q9MRK1;O98770;Q9XQX8;Q9MTU3;Q9MTV9;Q95FT8;Q95FL9;Q67H63;Q6EYX5;B7S4Q6;O98424;Q9XQY1;Q67H82;A2T5L5;Q9TLJ8;Q9TLL5;Q9TLK3;Q9MT58;Q95FM8;Q9FF03;Q71N61;Q29VB2;E1UZH9;Q9TLL3;Q9MRJ8;Q95AN2;Q9MTU5;Q9MTZ8;Q3ZU72;A8ASI2;Q9GET4;Q9MW35;Q9TMV2;O98523;O98492;Q93Y44;A8ASH2;B7S4P3;C0J3J3;O98408;Q95FM7;Q8MBH7;Q9MRF4;Q9MRG7;…	3602	266	CID		107.41	4.50584e-08		4	52		1	1471.87	13.0845	10/121	pps_Arabidopsis_trypsin_rep4.mgf
	High	AHGGVSVFGGVGER	O98766;Q9TLK6;Q9MTW0;Q95FJ1;Q9MU12;Q9MT57;Q9MRM9;Q9BA74;Q9MRM6;Q95FR1;Q9XQY8;Q9MU01;Q9MRK1;O98770;Q29VB8;Q9XQX8;Q9MTU3;Q9XQN1;Q9MTV9;Q95FT8;Q95FL9;Q67H63;B7S4Q6;O98424;Q95FI1;Q9XQY1;Q67H82;A2T5L5;Q9TLJ8;Q9TLL5;Q9TLK3;Q9MT58;Q71N61;Q29VB2;E1UZH9;Q9MRJ8;Q9MTU5;Q9MTZ8;Q3ZU72;A8ASI2;Q9GET4;Q9TMV2;O98523;O98492;Q8HT82;Q93Y44;A8ASH2;B7S4P3;C0J3J3;O98408;Q95FM7;Q8MBH7;Q9MRF4;Q9MRG7;Q9XQI9;Q67H80;Q29S89;…	3365	247	CID		97.41	4.72361e-07	0	1	53	40	1	1328.71	29.262	12/119	pps_Arabidopsis_trypsin_rep4.mgf
	High	YKELQDIIAILGLDELSEEDRLTVAR	O98766;Q9TLK6;Q9MTW0;Q95FJ1;Q9MU12;Q9MT57;Q9MRK7;Q9BA74;Q95FR1;Q9XQY8;Q9MU01;Q9MRK1;Q29VB8;Q9XQX8;Q9XQN1;Q9MTV9;Q95FT8;Q95FL9;Q67H63;Q6EYX5;B7S4Q6;O98424;Q9XQY1;Q3L1L0;A2T5L5;Q9TLJ8;Q9TLL5;Q9TLK3;Q9MT58;Q95FM8;Q9FF03;Q71N61;Q29VB2;E1UZH9;Q9MRJ8;Q95AN2;Q9MTU5;Q9MTZ8;Q67H60;Q3ZU72;Q9GET4;Q9MW35;Q9TMV2;O98523;O98492;Q93Y44;B7S4P3;C0J3J3;O98408;Q8MBH7;Q9MRF4;Q9MRG7;Q9XQI9;Q67H80;Q29S89;Q257C7;A0AR40;…	2967	200	CID		87.69	4.41668e-06		7	53		1	3002.63	8.26545	15/291	pps_Arabidopsis_trypsin_rep4.mgf
	High	ESGVINEKNIAESK	Q9MRK7;Q9BA74;Q95FR1;Q95FL9;Q67H63;Q9FF03;Q9MTU5;Q67H60;Q93Y44;A0AR40;Q9MU78;Q9TMU6;Q9THT2;Q9MRR7;Q9BA90;Q95FK0;B8PRL4;Q9GI22;Q67H67;Q67H62;Q9MTU2;Q9MW37;Q67H40;Q9MU03;Q9GEQ9;Q9MRW3;Q6EMT3;Q8WJG9;Q8WJH7;Q8WJG8;Q8WJG7;Q8WJH0;A9QAU1;Q6EYX7;Q8WJI9;Q9TMP5;Q8WJH4;A9L9X3;Q9TMQ1;Q95FT6	335	40	CID		78.89	3.31811e-05		2	52		1	1517.76	-10.9492	11/145	pps_Arabidopsis_trypsin_rep4.mgf
	High	ELQDIIAILGLDELSEEDRLTVAR	O98766;Q9TLK6;Q9MTW0;Q95FJ1;Q9MU12;Q9MT57;Q9MRK7;Q9BA74;Q95FR1;Q9XQY8;Q9MU01;Q9MRK1;Q29VB8;Q9XQX8;Q9XQN1;Q9MTV9;Q95FT8;Q95FL9;Q67H63;Q6EYX5;B7S4Q6;O98424;Q9XQY1;Q3L1L0;A2T5L5;Q9TLJ8;Q9TLL5;Q9TLK3;Q9MT58;Q95FM8;Q9FF03;Q71N61;Q29VB2;E1UZH9;Q9MRJ8;Q95AN2;Q9MTU5;Q9MTZ8;Q67H60;Q3ZU72;Q9GET4;Q9MW35;Q9TMV2;O98523;O98492;Q93Y44;B7S4P3;C0J3J3;O98408;Q8MBH7;Q9MRF4;Q9MRG7;Q9XQI9;Q67H80;Q29S89;Q257C7;A0AR40;…	2972	201	CID		77.17	5.41909e-05		7	53		1	2711.42	-10.9947	12/269	pps_Arabidopsis_trypsin_rep4.mgf
	High	LSIFETGIKVVDLLAPxRR	Q9MRM6;Q9MTU3;Q8WJH0	3	3	CID	X17(Y)	65.96	0.000488177		5	51		1	2190.29	12.6005	11/191	pps_Arabidopsis_trypsin_rep4.mgf
	High	VGLTALTMAEYFR	O98766;Q9TLK6;Q95FJ1;Q8SLS8;Q9MU12;Q9MT57;Q9MRM9;Q9MRK7;Q9BA74;Q9MRM6;Q95FR1;Q9XQY8;Q9MU01;Q9MRK1;O98770;Q29VB8;Q9XQX8;Q9MTU3;Q9XQN1;Q9MTV9;Q95FT8;Q95FL9;Q67H63;Q6EYX5;B7S4Q6;O98424;Q95FI1;Q9XQY1;Q67H82;Q3L1L0;A2T5L5;Q9TLJ8;Q9TLL5;Q9MT58;Q95FM8;Q9FF03;Q71N61;E1UZH9;Q9MRJ8;Q9GI23;Q95AN2;Q9MTU5;Q9MTZ8;Q67H60;Q3ZU72;A8ASI2;Q9GET4;Q9MW35;Q9TMV2;O98523;O98492;Q8HT82;Q93Y44;A8ASH2;B7S4P3;C0J3J3;O98408;…	3375	267	CID		65.69	0.00085289		2	53		1	1471.75	-8.51001	10/111	pps_Arabidopsis_trypsin_rep4.mgf
[truncated: 14,222 more rows]
