# Supplementary material for: Defining the Core Proteome of the Chloroplast Envelope Membranes
Source: Front Plant Sci. 2013 Feb 6;4:11. doi: 10.3389/fpls.2013.00011 (PMC3565376; doi:10.3389/fpls.2013.00011)
Supplement: Supplementary Tables S15–S57 — Raw data measured by nLC-MALDI MS/MS. Each excel sheet is grouped in two levels. The first level contains information for each identified accession ID. The first column gives the accession (UniProtKB, IMGAG, or EST-library by Franssen et al., 2012), the second column the coverage, the third column the number of peptide spectrum matches (#PSMs), the fourth column the number of peptides, the fifth column the number of amino acids (#AAs), the sixth column the molecular weight (MW in kDa), the seventh column the isoelectric point (pI), the eighth column the score, and the ninth column the description. The second level contains all peptide information for each accession ID. The second column gives the confidence icon (Low; Medium; High), the third column the peptide sequence, the fourth column the protein accessions, the fifth column the number of proteins, the sixth column the number of protein groups, the seventh column the activation type (Collision Induced Dissociation, CID), the eighth column the modifications, the ninth column the ion score, the 10th column the expectation value (exp. value), the 11th column the delta score (Δscore), the 12th column the rank, the 13th column the identity High, the 14th column the homology threshold, the 15th column the charge, the 16th column the mass to charge ratio in daltons (m/z), the 18th column the delta mass (ΔM, difference between the theoretical mass of the peptide and the experimental mass of the precursor ion), the 19th column the matched ions, and the 20th column the spectrum file. [file 38279_Schleiff_DataSheet10.ZIP › Table S22.xls]

## Sheet: Sheet1
Accession	Coverage	# PSMs	# Peptides	# AAs	MW [kDa]	calc. pI	Score	Description
A2Q5A2	52.63	36	36	475	52.5214	6.58057	1993.42	Ribulose bisphosphate carboxylase, large chain OS=Medicago truncatula GN=MtrDRAFT_AC160516g28v2 PE=3 SV=1 - [A2Q5A2_MEDTR]
	Confidence Icon	Sequence	Protein Accessions	# Proteins	# Protein Groups	Activation Type	Modifications	IonScore	Exp Value	Δ Score	Rank	Identity High	Homology Threshold	Charge	m/z [Da]	ΔM [ppm]	Ions Matched	Spectrum File
	High	YYTPDYETKDTDILAAFRVSPQPGVPAEEA	A2Q5A2	3	1	CID		118.4	1.63765e-08	0.262712	1	50		1	3343.4	-60.4838	16/319	Medicago_elastase_rep1.mgf
	High	FRVSPQPGVPAEEAGAAVAAES	A2Q5A2	16	1	CID		117.46	5.24103e-08	0	1	54		1	2139.98	-39.4975	15/228	Medicago_elastase_rep1.mgf
	High	FRVSPQPGVPAEEAGAAVA	A2Q5A2	16	1	CID		100.71	2.63918e-06		2	54		1	1852.88	-43.2438	14/189	Medicago_elastase_rep1.mgf
	High	QARNEGRDLAREGNEIIREA	Q29VE5;B5SXA5;Q8SN43;O98549;P93906;Q8MCW6;Q9TLH7;O98880;Q31870;Q8WJK2;Q31667;P93909;Q9XPZ0;O98552;Q6Y2Z1;Q15JC1;C7A5Y1;D6MYL0;Q8WLH4;Q9BA14;Q33612;O98545;Q33206;O03681;O47273;Q8HUZ8;Q9MV63;Q3T5E9;A5PFD4;Q9GEP4;Q9GDM5;Q32056;O98834;Q8HDA2;Q67GK8;B8PRM1;D5MR90;Q8WKW3;O98878;Q8WHG4;Q37164;Q9GCU2;O47280;Q5SCR2;Q4KUD6;A0PDA2;B8PRN3;C7A5Y7;Q32391;Q9THU4;Q32194;Q8HUZ1;Q4KUF2;Q3T8E6;Q0H754;D6MYJ8;Q4H1C6;…	5816	184	CID		98.71	3.84615e-06		6	54		1	2297.07	-45.2409	20/217	Medicago_elastase_rep1.mgf
	High	IYKAQAETGEIKGHYLNATA	C7AQS9;Q29VE5;P93943;Q32800;B3XY31;B6GUX7;Q9GCX9;A6XHX2;D7F7V6;Q710K7;O03663;C4NWH9;Q36782;Q33268;A7BG75;B6GUR5;Q9ZS68;Q9ZS71;Q8WIX2;Q9GDD8;Q7YKW5;C9WKT9;Q8WIX1;Q5I9B3;Q9GDB5;Q15KA5;Q36637;A0PDA4;Q8MCX1;O47279;Q32183;Q33323;Q6LA00;Q8MCX9;P28380;Q32040;P93906;Q05993;P48717;Q8WH19;Q8WHV7;Q95632;Q5KTY1;Q6U1Y8;Q5GLI7;A0AS70;D6MYL0;Q9BA14;Q9GE10;Q8MFU1;O98545;Q33206;Q9XQL2;O03681;O47273;Q66MG6;Q3T5E9;…	5396	248	CID		89.92	3.31093e-05		3	54		1	2178.03	-41.9789	18/208	Medicago_elastase_rep1.mgf
	High	RNEGRDLAREGNEIIREA	Q29VE5;B5SXA5;P28424;P25079;Q33245;P93943;Q9XQH3;C0J379;B3XY31;A6XHX2;D5MR64;C8YPK4;Q9BB65;C4NWH9;Q33268;Q8HUZ7;A7BG75;Q32857;A0ZQQ1;Q8WIX2;B8PRM7;Q42903;Q95EV1;Q8WIX1;O98562;Q8HDA1;Q5I9B3;A1XCQ7;A0PDA4;A5X4I1;Q32183;Q8SN43;O98549;P93906;Q8MCW6;Q9TLH7;O98880;Q31870;Q8WJK2;Q31667;P93909;Q9XPZ0;O98552;Q6Y2Z1;Q15JC1;C7A5Y1;D6MYL0;Q8WLH4;Q9BA14;Q33612;O98545;Q33206;O03681;O47273;Q8HUZ8;Q9MV63;Q3T5E9;…	6175	223	CID		85.32	9.37564e-05	0	2	54		1	2097.98	-45.4233	20/197	Medicago_elastase_rep1.mgf
	High	NMFTSIVGNVFGFKALRA	B8YGX4;Q6PSM7;Q71N62;C7AQS9;Q33550;Q29VE5;C7AQU8;P28424;P93943;Q32800;Q9XQH3;Q6RIC1;C0J379;Q36609;Q9GG91;O63136;Q8HTD5;B3XY31;B6GUX7;Q9GCX9;D5MR64;D8V9C5;D7F7V6;P93976;Q9GD57;C8YPK4;P94106;P93990;O03663;C4NWH9;O47046;Q36782;P94027;Q8HUZ7;C8YPK3;P93972;A7BG75;B6GUR5;Q32857;Q33440;A0ZQQ1;A5X4C0;Q9ZS68;Q9ZS71;Q8WIX2;B6GUT8;D0Q0H0;P94023;Q9GDD8;A2VAU0;C9WKT9;D7F7W4;Q42903;Q95EV1;Q8WIX1;O98562;Q8HDA1;…	15678	498	CID		85.08	0.00010431		3	54		1	1971.97	-41.4923	11/184	Medicago_elastase_rep1.mgf
	High	FQGPPHGIQVERDKLNKYGRPL	Q6PSM7;Q71N62;C7AQS9;Q33550;Q29VE5;C7AQU8;P28424;P25079;Q33245;P93943;Q32800;Q9XQH3;Q6RIC1;C0J379;Q9GG91;O63136;Q8HTD5;B3XY31;B6GUX7;P94087;A6XHX2;P94043;D5MR64;D8V9C5;D7F7V6;P93976;Q9GD57;Q710K7;C8YPK4;Q9BB65;P93990;O03663;C4NWH9;Q36782;Q33268;Q8HUZ7;B5L2S2;C8YPK3;P93972;P94076;B6GUR5;B6GUW7;Q32857;Q33440;A0ZQQ1;A5X4C0;Q9ZS68;P94053;D0Q0H0;P94023;A2VAU0;C9WKT9;Q42903;Q95EV1;Q8WIX1;O98562;Q5I9B3;…	17696	510	CID		81.81	0.000187786		8	54		1	2549.27	-41.6046	17/219	Medicago_elastase_rep1.mgf
	High	FRVSPQPGVPAEEAGA	A2Q5A2	16	1	CID		81.69	0.000193056		2	54		1	1611.75	-41.8436	16/159	Medicago_elastase_rep1.mgf
	High	KNYGRAVYEcL	B8YGX4;Q71N62;Q6J6P1;C7AQS9;Q33550;Q29VE5;B5SXA5;C7AQU8;P28424;P25079;Q33245;Q9XQH3;C0J379;Q9GG91;O63136;Q8HTD5;Q9GD42;B3XY31;B6GUX7;P94087;Q9GDB9;A6XHX2;P94043;D5MR64;D8V9C5;D7F7V6;P93976;Q9GD57;Q710K7;C8YPK4;Q9BB65;P93990;O03663;C4NWH9;O47046;Q36782;P94027;B5L2S2;C8YPK3;P93972;A7BG75;P94076;P93987;B6GUR5;B6GUW7;Q33620;Q33440;A0ZQQ1;A5X4C0;Q9ZS68;Q8WIX2;P94053;D0Q0H0;P94023;A2VAU0;C9WKT9;D7F7W4;…	21633	584	CID	C10(Carbamidomethyl)	70.62	0.00229815		2	53		1	1372.62	-37.3267	9/96	Medicago_elastase_rep1.mgf
	High	GCTIKPKLGLSAKNYGRA	B8YGX4;Q71N62;Q6J6P1;C7AQS9;Q33550;Q29VE5;B5SXA5;C7AQU8;P28424;P25079;Q33245;P93943;Q32800;Q9XQH3;C0J379;Q36609;Q9GG91;O63136;Q8HTD5;Q9GD42;B3XY31;B6GUX7;Q9GCX9;P94087;Q9GDB9;A6XHX2;P94043;D5MR64;D8V9C5;D7F7V6;Q9GD57;Q710K7;C8YPK4;Q9BB65;P94106;P93990;O03663;C4NWH9;O47046;Q36782;Q33268;P94027;Q8HUZ7;B5L2S2;C8YPK3;P93972;A7BG75;P94076;P93987;B6GUR5;B6GUW7;Q33620;Q32857;Q33440;A0ZQQ1;A5X4C0;Q9ZS68;…	23507	613	CID		66.1	0.00860522		7	55		1	1876.96	-43.2887	11/184	Medicago_elastase_rep1.mgf
	High	QVERDKLNKYGRPL	B8YGX4;Q6PSM7;Q71N62;Q6J6P1;C7AQS9;Q33550;Q29VE5;B5SXA5;C7AQU8;P28424;P25079;Q33245;P93943;Q32800;Q9XQH3;Q6RIC1;C0J379;Q95CD5;Q36609;Q9GG91;O63136;Q8HTD5;Q9GD42;B3XY31;B6GUX7;Q9GCX9;P94087;A6XHX2;P94043;D5MR64;D8V9C5;D7F7V6;P93976;Q9GD57;Q710K7;C8YPK4;Q9BB65;P94106;P93990;O03663;C4NWH9;O47046;Q36782;Q33268;P94027;Q8HUZ7;B5L2S2;C8YPK3;P93972;P94076;B6GUR5;B6GUW7;Q33620;Q32857;Q33440;A0ZQQ1;A5X4C0;…	21100	599	CID		64.91	0.0111143		6	55		1	1715.87	-50.3543	15/141	Medicago_elastase_rep1.mgf
	High	RNEGRDLAREGNEI	C7AQS9;Q29VE5;B5SXA5;P28424;P25079;Q33245;P93943;Q9XQH3;Q6RIC1;C0J379;B3XY31;A6XHX2;D5MR64;C8YPK4;Q9BB65;C4NWH9;O47046;Q33268;Q8HUZ7;A7BG75;Q32857;A0ZQQ1;Q8WIX2;B8PRM7;Q42903;Q95EV1;Q8WIX1;O98562;Q8HDA1;Q5I9B3;A1XCQ7;A0PDA4;A5X4I1;Q32224;Q32183;E0D9P4;Q8SN43;O98549;P93906;Q05993;Q9TMV5;Q8WIB7;Q8MCW6;Q9TLH7;Q8WHV7;O98880;Q31870;Q8WIA1;Q8WJK2;Q95632;Q31667;P93909;Q9XPZ0;O98552;Q8MAT5;Q6Y2Z1;Q5KTY1;…	8564	324	CID		64.12	0.00993084	0	1	53		1	1628.73	-52.0108	15/149	Medicago_elastase_rep1.mgf
	High	FRVSPQPGVPAEEA	A2Q5A2	16	1	CID		61.69	0.0183165	0	1	54		1	1483.69	-42.2026	14/139	Medicago_elastase_rep1.mgf
	High	YYTPDYETKDT	C7AQS9;Q29VE5;C7AQU8;P28424;P93943;Q95CD5;B3XY31;A6XHX2;C8YPK4;Q9BB65;P93990;Q33268;A7BG75;Q32857;A0ZQQ1;Q8WIX2;A2VAU0;Q95EV1;Q8WIX1;Q15KA5;Q8SLV7;Q37357;O47279;Q32183;D0F109;P31202;P48717;Q8WH19;Q8WHV7;Q31870;Q8WJK2;Q32428;Q6Y2Y8;Q5KTY1;Q6U1Y8;Q1KZP3;A0AS70;B7FCY2;C7A5Y1;C8XR97;D6MYL0;D8L8B6;Q9BA14;Q9XQL6;Q9GE10;Q33612;Q8WGV6;Q33206;Q32072;O03681;O47273;Q9MV63;Q4Q006;Q1X8A9;B8Q4B7;B8QQG6;C3S8W3;…	5399	226	CID		59.44	0.0113581	0	1	49		1	1395.53	-47.4238	6/98	Medicago_elastase_rep1.mgf
	High	FQGPPHGI	Q6PSM7;Q71N62;C7AQS9;Q33550;Q29VE5;C7AQU8;P28424;P25079;Q33245;P93943;Q32800;Q9XQH3;Q6RIC1;C0J379;Q9GG91;O63136;Q8HTD5;B3XY31;B6GUX7;P94087;Q9GDB9;A6XHX2;P94043;D5MR64;D8V9C5;D7F7V6;P93976;Q9GD57;Q710K7;C8YPK4;Q9BB65;P93990;O03663;C4NWH9;Q36782;Q33268;Q8HUZ7;B5L2S2;C8YPK3;P93972;A7BG75;P94076;B6GUR5;B6GUW7;Q32857;Q33440;A0ZQQ1;A5X4C0;Q9ZS68;Q9ZS71;P94053;B8PRM7;D0Q0H0;P94023;A2VAU0;C9WKT9;D7F7W4;…	20049	610	CID		56.01	0.0639292		3	53		1	852.406	-36.0407	6/71	Medicago_elastase_rep1.mgf
	High	FRVSPQPGVPAEEAGAA	A2Q5A2	16	1	CID		54.72	0.0969814	0	1	54		1	1682.78	-44.2491	9/169	Medicago_elastase_rep1.mgf
	Medium	FQGPPHGIQVERDKL	Q6PSM7;Q71N62;C7AQS9;Q33550;Q29VE5;C7AQU8;P28424;P25079;Q33245;P93943;Q32800;Q9XQH3;Q6RIC1;C0J379;Q9GG91;O63136;Q8HTD5;B3XY31;B6GUX7;P94087;A6XHX2;P94043;D5MR64;D8V9C5;D7F7V6;P93976;Q9GD57;Q710K7;C8YPK4;Q9BB65;P93990;O03663;C4NWH9;Q36782;Q33268;Q8HUZ7;B5L2S2;C8YPK3;P93972;P94076;B6GUR5;B6GUW7;Q32857;Q33440;A0ZQQ1;A5X4C0;Q9ZS68;P94053;D0Q0H0;P94023;A2VAU0;C9WKT9;Q42903;Q95EV1;Q8WIX1;O98562;Q5I9B3;…	18949	556	CID		54.7	0.117977		6	55	58	1	1720.84	-40.3356	8/143	Medicago_elastase_rep1.mgf
	High	NMFTSIVGNVFGFKAL	B8YGX4;Q6PSM7;Q71N62;C7AQS9;Q33550;Q29VE5;C7AQU8;P28424;P93943;Q32800;Q9XQH3;Q6RIC1;C0J379;Q95CD5;Q36609;Q9GG91;O63136;Q8HTD5;Q9GD42;B3XY31;B6GUX7;Q9GCX9;Q9GDB9;P94043;D5MR64;D8V9C5;D7F7V6;P93976;Q9GD57;C8YPK4;P94106;P93990;O03663;C4NWH9;O47046;Q36782;P94027;Q8HUZ7;C8YPK3;P93972;A7BG75;B6GUR5;Q33620;Q32857;Q33440;A0ZQQ1;A5X4C0;Q9ZS68;Q9ZS71;Q8WIX2;B6GUT8;B8PRM7;D0Q0H0;P94023;Q9GDD8;A2VAU0;C9WKT9;…	16063	539	CID		54.01	0.126507	0	2	54	52	1	1744.82	-52.201	7/161	Medicago_elastase_rep1.mgf
	Medium	GKLEGERDITLGFVDLL	Q6PSM7;Q29VE5;P28424;P25079;P93943;Q32800;Q9XQH3;Q36609;Q9GG91;O63136;Q8HTD5;Q9GD42;B3XY31;B6GUX7;P94087;Q9GDB9;A6XHX2;P94043;D5MR64;D8V9C5;D7F7V6;P93976;Q9GD57;Q710K7;C8YPK4;Q9BB65;P94106;P93990;O47046;Q36782;Q33268;P94027;B5L2S2;C8YPK3;P93972;A7BG75;P94076;B6GUR5;B6GUW7;Q33620;Q32857;Q33440;A0ZQQ1;A5X4C0;Q9ZS68;Q9ZS71;P94053;B6GUT8;P94023;Q9GDD8;Q7YKW5;C9WKT9;D7F7W4;O98562;Q9THN3;Q5I9B3;Q33089;…	5280	256	CID		50.23	0.329251		5	55	57	1	1874.96	-33.2334	9/172	Medicago_elastase_rep1.mgf
	Low	cVQARNEGRDLAREGNEIIREA	Q29VE5;B5SXA5;Q8SN43;O98549;P93906;Q8MCW6;Q9TLH7;O98880;Q31870;Q8WJK2;Q31667;P93909;Q9XPZ0;O98552;Q6Y2Z1;Q15JC1;C7A5Y1;D6MYL0;Q8WLH4;Q9BA14;Q33612;O98545;Q33206;O03681;O47273;Q8HUZ8;Q9MV63;Q3T5E9;A5PFD4;Q9GEP4;Q9GDM5;Q32056;O98834;Q8HDA2;Q67GK8;B8PRM1;D5MR90;Q8WKW3;O98878;Q8WHG4;Q37164;Q9GCU2;O47280;Q5SCR2;Q4KUD6;A0PDA2;B8PRN3;C7A5Y7;Q32391;Q32194;Q8HUZ1;Q4KUF2;Q3T8E6;Q0H754;D6MYJ8;Q4H1C6;Q32386;…	5800	182	CID	C1(Carbamidomethyl)	46.66	0.55593		7	53	54	1	2556.17	-38.8453	15/233	Medicago_elastase_rep1.mgf
	Low	FRVSPQPGVPAEEAGAAVAA	A2Q5A2	16	1	CID		38.98	4.02024	0	1	54	43	1	1923.91	-40.8133	8/199	Medicago_elastase_rep1.mgf
	Low	QARNEGRDLAREGNEI	C7AQS9;Q29VE5;B5SXA5;E0D9P4;Q8SN43;O98549;P93906;Q05993;Q9TMV5;Q8WIB7;Q8MCW6;Q9TLH7;Q8WHV7;O98880;Q31870;Q8WIA1;Q8WJK2;Q95632;Q31667;P93909;Q9XPZ0;O98552;Q8MAT5;Q6Y2Z1;Q5KTY1;Q6U1Y8;Q1KZP3;Q15JC1;C7A5Y1;D6MYL0;Q8WLH4;Q9BA14;Q33612;O98545;Q33206;O03681;O47273;Q8HUZ8;Q9MV63;Q66MG6;Q3T5E9;Q537Z6;C3S8W3;C7AQR7;C7AQU0;A5PFD4;B3SHH8;O98759;Q9GEP4;Q9GDM5;Q32056;O98834;Q8HDA2;Q67GK8;B8PRM1;C0SJR0;D5MR90;…	8142	277	CID		36.29	6.72698		6	54	49	1	1827.81	-51.5432	11/169	Medicago_elastase_rep1.mgf
	Low	FRVSPQPGVPAEEAGAAV	A2Q5A2	16	1	CID		35.23	9.24102		2	54	36	1	1781.84	-46.3139	7/179	Medicago_elastase_rep1.mgf
	Low	RNEGRDLAREGNEII	C7AQS9;Q29VE5;B5SXA5;P28424;P25079;Q33245;P93943;Q9XQH3;Q6RIC1;C0J379;B3XY31;A6XHX2;D5MR64;C8YPK4;Q9BB65;C4NWH9;O47046;Q33268;Q8HUZ7;A7BG75;Q32857;A0ZQQ1;Q8WIX2;B8PRM7;Q42903;Q95EV1;Q8WIX1;O98562;Q8HDA1;Q5I9B3;A1XCQ7;A0PDA4;A5X4I1;Q32183;E0D9P4;Q8SN43;O98549;P93906;Q05993;Q9TMV5;Q8WIB7;Q8MCW6;Q9TLH7;O98880;Q31870;Q8WIA1;Q8WJK2;Q95632;Q31667;P93909;Q9XPZ0;O98552;Q8MAT5;Q6Y2Z1;Q5KTY1;Q6U1Y8;Q1KZP3;…	8431	316	CID		34.2	12.4723	0	2	54	43	1	1741.82	-41.3499	13/159	Medicago_elastase_rep1.mgf
	Low	AKNYGRAVYEcL	B8YGX4;Q71N62;Q6J6P1;C7AQS9;Q33550;Q29VE5;B5SXA5;C7AQU8;P28424;P25079;Q33245;Q9XQH3;C0J379;Q9GG91;O63136;Q8HTD5;Q9GD42;B3XY31;B6GUX7;P94087;Q9GDB9;A6XHX2;P94043;D5MR64;D8V9C5;D7F7V6;P93976;Q9GD57;Q710K7;C8YPK4;Q9BB65;P93990;O03663;C4NWH9;O47046;Q36782;P94027;B5L2S2;C8YPK3;P93972;A7BG75;P94076;P93987;B6GUR5;B6GUW7;Q33620;Q33440;A0ZQQ1;A5X4C0;Q9ZS68;Q8WIX2;P94053;D0Q0H0;P94023;A2VAU0;C9WKT9;D7F7W4;…	21604	582	CID	C11(Carbamidomethyl)	32.87	14.489	0	2	54	37	1	1443.65	-39.7294	8/104	Medicago_elastase_rep1.mgf
	Low	GNVFGFKALRALRLEDLRIPV	Q71N62;P25079;Q9GG91;Q8HTD5;Q9GD57;P93990;Q36782;Q8WIX2;C9WKT9;D7F7W4;Q8WIX1;Q9THN3;Q33089;Q9GCW9;Q15KA5;Q3MKL9;P28380;Q05993;Q9GDQ1;Q8WIA1;Q32428;Q6JXQ9;Q6Y2Y8;C7A5Y1;D0F0Z1;D5J720;Q8WLH4;Q32072;O03681;Q4Q006;D0F0Z2;P92360;Q8HDA2;B0L5G2;B8PRM1;D0PVA4;Q37164;Q9THU4;Q6JXX9;Q3T8E6;Q32386;Q8WIY3;Q8HSW8;Q9BB76;Q32434;Q32395;Q71N65;C7AF25;Q31846;Q9MU55;Q37202;Q95DT6;O03648;Q9MRX1;Q36594;Q9GDP6;Q95E68;…	1585	91	CID		32.2	17.1189		5	54	43	1	2384.29	-44.2612	11/202	Medicago_elastase_rep1.mgf
	Low	RGIFFTQDWVSLPGVLPV	Q33550;C4NWH9;Q32040;P48717;Q31667;Q9GE10;Q8WLL4;Q710L2;Q8HSW8;Q5VH01;Q29VE4;A2VAT5;Q9MSR7;Q32107;A2Q5A2;Q8WJD8;Q95CE6	284	17	CID		32.15	20.3736		5	54	39	1	2031.01	-49.6854	9/176	Medicago_elastase_rep1.mgf
	Low	ASGGIHVWHmPALT	B8YGX4;Q6J6P1;C7AQS9;Q33550;Q29VE5;B5SXA5;C7AQU8;P28424;P25079;Q33245;P93943;Q32800;Q9XQH3;Q6RIC1;C0J379;Q9GG91;O63136;Q8HTD5;Q9GD42;B3XY31;B6GUX7;P94087;Q9GDB9;A6XHX2;P94043;D5MR64;D8V9C5;Q9GD57;Q710K7;C8YPK4;Q9BB65;P94106;P93990;C4NWH9;Q36782;Q33268;P94027;Q8HUZ7;B5L2S2;C8YPK3;A7BG75;P93987;B6GUR5;B6GUW7;Q32857;Q33440;Q6Y2Z3;A0ZQQ1;A5X4C0;Q9ZS68;Q9ZS71;Q8WIX2;P94053;B6GUT8;B8PRM7;D0Q0H0;P94023;…	19409	587	CID	M10(Oxidation)	28.36	44.0441		7	54	42	1	1492.69	-31.8327	6/143	Medicago_elastase_rep1.mgf
	Low	REGNEIIREA	Q29VE5;B5SXA5;P28424;P25079;Q33245;P93943;Q9XQH3;C0J379;B3XY31;A6XHX2;D5MR64;C8YPK4;Q9BB65;C4NWH9;Q33268;Q8HUZ7;A7BG75;Q32857;A0ZQQ1;Q8WIX2;B8PRM7;Q42903;Q95EV1;Q8WIX1;O98562;Q8HDA1;Q5I9B3;A1XCQ7;Q37357;A0PDA4;A5X4I1;Q32183;Q8SN43;O98549;Q32040;P93906;Q8MCW6;Q9TLH7;O98880;Q31870;Q8WJK2;Q31667;P93909;Q9XPZ0;O98552;Q6Y2Z1;Q15JC1;C7A5Y1;D6MYL0;Q8WLH4;Q9BA14;Q33612;O98545;Q33206;O03681;O47273;Q8HUZ8;…	6373	240	CID		28.27	40.9359		3	54	42	1	1186.58	-34.3014	8/103	Medicago_elastase_rep1.mgf
	Low	ANRVALEA	P28424;P25079;Q33245;P93943;Q32800;Q9XQH3;Q6RIC1;C0J379;Q95CD5;Q36609;Q9GG91;O63136;Q9GD42;B3XY31;B6GUX7;Q9GCX9;P94087;Q9GDB9;A6XHX2;P94043;D5MR64;D8V9C5;D7F7V6;P93976;Q9GD57;Q710K7;C8YPK4;Q9BB65;P94106;P93990;O03663;C4NWH9;O47046;Q36782;Q33268;P94027;Q8HUZ7;C8YPK3;P93972;A7BG75;P94076;P93987;B6GUR5;B6GUW7;Q33620;Q32857;Q33440;Q6Y2Z3;A0ZQQ1;A5X4C0;Q9ZS68;Q8WIX2;P94053;B6GUT8;B8PRM7;D0Q0H0;Q9GDD8;…	17257	550	CID		27.17	47.7796		2	53	39	1	843.435	-39.5304	6/64	Medicago_elastase_rep1.mgf
	Low	AAFRVSPQPGVPAEEA	A2Q5A2	16	1	CID		25.36	82.9131		2	54	35	1	1625.76	-43.7281	10/155	Medicago_elastase_rep1.mgf
	Low	NMFTSIVGNVFGFKA	B8YGX4;Q6PSM7;Q71N62;C7AQS9;Q33550;Q29VE5;C7AQU8;P28424;Q33245;P93943;Q32800;Q9XQH3;Q6RIC1;C0J379;Q95CD5;Q36609;Q9GG91;O63136;Q8HTD5;Q9GD42;B3XY31;B6GUX7;Q9GCX9;Q9GDB9;P94043;D5MR64;D8V9C5;D7F7V6;P93976;Q9GD57;C8YPK4;P94106;P93990;O03663;C4NWH9;O47046;Q36782;P94027;Q8HUZ7;C8YPK3;P93972;A7BG75;P93987;B6GUR5;Q33620;Q32857;Q33440;A0ZQQ1;A5X4C0;Q9ZS68;Q9ZS71;Q8WIX2;B6GUT8;B8PRM7;D0Q0H0;P94023;Q9GDD8;…	16076	545	CID		23.4	143.349	0	1	54	34	1	1631.75	-44.7441	6/151	Medicago_elastase_rep1.mgf
	Low	SLDRYKGRcYHIEPV	C7AQS9;Q29VE5;C7AQU8;P28424;Q33245;P93943;Q9XQH3;A6XHX2;O03663;Q33268;Q8HUZ7;A7BG75;P94076;Q32857;A0ZQQ1;Q9ZS68;Q9ZS71;Q8WIX2;B8PRM7;C9WKT9;Q95EV1;Q8WIX1;Q8HDA1;Q5I9B3;A1XCQ7;P94041;Q9GDB5;Q8MG05;Q36643;Q31669;Q32224;Q8MCX1;Q32183;P94074;Q6LA00;D0F109;Q8MCX9;Q5DK06;O03638;P31183;Q8WIB7;Q8MCW6;Q9TLH7;Q95A73;Q31870;Q8WIA1;Q31667;Q32428;Q9XPZ0;Q6JXQ9;Q6U1Y8;A0AS70;D0F0Z1;D2CUA5;D5J720;Q9XQL6;Q42898;…	6470	266	CID	C9(Carbamidomethyl)	21.57	232.317		4	54	36	1	1892.86	-43.5506	6/153	Medicago_elastase_rep1.mgf
	Low	LRMSGGDHIHA	B8YGX4;Q6J6P1;Q9XQH3;Q95CD5;Q9GG91;O63136;Q9GD42;B3XY31;P94087;Q9GDB9;A6XHX2;D8V9C5;D7F7V6;Q9GD57;C8YPK4;P93990;Q33268;P94027;B5L2S2;P93972;P94076;P93987;Q33620;Q32857;A0ZQQ1;A5X4C0;Q9ZS68;Q9ZS71;Q8WIX2;P94053;P94023;A2VAU0;C9WKT9;Q95EV1;Q8WIX1;Q8HDA1;Q5I9B3;Q9GGC2;P94071;Q9GCW9;Q9GDB5;Q36643;B6GUQ8;Q36637;Q37357;P93986;A5X4I1;Q9TMM2;Q8MCX1;Q9TLH8;P94074;Q9XQP7;E0D9P4;Q8MCX9;Q5DK06;Q6SSI3;O98549;…	8174	288	CID		20.35	221.267		5	53	32	1	1193.53	-46.217	5/99	Medicago_elastase_rep1.mgf
	Low	TVGFKAGVKDYRLT	A2Q5A2	3	1	CID		14.71	988.535		5	54	31	1	1554.85	-10.9472	11/146	Medicago_elastase_rep1.mgf
O03681	45.06	27	26	466	51.6291	6.72705	1447.53	Ribulose-1,5-bisphosphate carboxylase, large subunit (Fragment) OS=Schima superba GN=rbcL PE=3 SV=1 - [O03681_9ERIC]
	Confidence Icon	Sequence	Protein Accessions	# Proteins	# Protein Groups	Activation Type	Modifications	IonScore	Exp Value	Δ Score	Rank	Identity High	Homology Threshold	Charge	m/z [Da]	ΔM [ppm]	Ions Matched	Spectrum File
	High	AAcEVWKEIKFEFPAMDTL	P28424;C8YPK4;Q95EV1;P48717;O98880;Q31667;O03681;Q8WLL4;Q9SBW6;Q4KUF2;Q8HSW8;Q9MT33;Q3T5L3;Q9TLI9;Q4KUD4;O98756;Q7YKH2;A2VAT5;Q9MSR7;Q9GGH8;Q95F08;Q4VWQ1;O98749;O98999;Q9GG54;Q9MUH0;Q33034;Q4KUD3;Q4KUE1	680	29	CID	C3(Carbamidomethyl)	135.21	7.55187e-10		4	53		1	2284.99	-46.2217	15/188	Medicago_elastase_rep1.mgf
	High	QARNEGRDLAREGNEIIREA	Q29VE5;B5SXA5;Q8SN43;O98549;P93906;Q8MCW6;Q9TLH7;O98880;Q31870;Q8WJK2;Q31667;P93909;Q9XPZ0;O98552;Q6Y2Z1;Q15JC1;C7A5Y1;D6MYL0;Q8WLH4;Q9BA14;Q33612;O98545;Q33206;O03681;O47273;Q8HUZ8;Q9MV63;Q3T5E9;A5PFD4;Q9GEP4;Q9GDM5;Q32056;O98834;Q8HDA2;Q67GK8;B8PRM1;D5MR90;Q8WKW3;O98878;Q8WHG4;Q37164;Q9GCU2;O47280;Q5SCR2;Q4KUD6;A0PDA2;B8PRN3;C7A5Y7;Q32391;Q9THU4;Q32194;Q8HUZ1;Q4KUF2;Q3T8E6;Q0H754;D6MYJ8;Q4H1C6;…	5816	184	CID		98.71	3.84615e-06		6	54		1	2297.07	-45.2409	20/217	Medicago_elastase_rep1.mgf
	High	AAcEVWKEIKFEFPAmDTL	P28424;C8YPK4;Q95EV1;P48717;O98880;Q31667;O03681;Q8WLL4;Q9SBW6;Q4KUF2;Q8HSW8;Q9MT33;Q3T5L3;Q9TLI9;Q4KUD4;O98756;Q7YKH2;A2VAT5;Q9MSR7;Q9GGH8;Q95F08;Q4VWQ1;O98749;O98999;Q9GG54;Q9MUH0;Q33034;Q4KUD3;Q4KUE1	680	29	CID	C3(Carbamidomethyl), M16(Oxidation)	90.46	2.08939e-05		4	53		1	2300.98	-48.0397	13/188	Medicago_elastase_rep1.mgf
	High	IYKAQAETGEIKGHYLNATA	C7AQS9;Q29VE5;P93943;Q32800;B3XY31;B6GUX7;Q9GCX9;A6XHX2;D7F7V6;Q710K7;O03663;C4NWH9;Q36782;Q33268;A7BG75;B6GUR5;Q9ZS68;Q9ZS71;Q8WIX2;Q9GDD8;Q7YKW5;C9WKT9;Q8WIX1;Q5I9B3;Q9GDB5;Q15KA5;Q36637;A0PDA4;Q8MCX1;O47279;Q32183;Q33323;Q6LA00;Q8MCX9;P28380;Q32040;P93906;Q05993;P48717;Q8WH19;Q8WHV7;Q95632;Q5KTY1;Q6U1Y8;Q5GLI7;A0AS70;D6MYL0;Q9BA14;Q9GE10;Q8MFU1;O98545;Q33206;Q9XQL2;O03681;O47273;Q66MG6;Q3T5E9;…	5396	248	CID		89.92	3.31093e-05		3	54		1	2178.03	-41.9789	18/208	Medicago_elastase_rep1.mgf
	High	RNEGRDLAREGNEIIREA	Q29VE5;B5SXA5;P28424;P25079;Q33245;P93943;Q9XQH3;C0J379;B3XY31;A6XHX2;D5MR64;C8YPK4;Q9BB65;C4NWH9;Q33268;Q8HUZ7;A7BG75;Q32857;A0ZQQ1;Q8WIX2;B8PRM7;Q42903;Q95EV1;Q8WIX1;O98562;Q8HDA1;Q5I9B3;A1XCQ7;A0PDA4;A5X4I1;Q32183;Q8SN43;O98549;P93906;Q8MCW6;Q9TLH7;O98880;Q31870;Q8WJK2;Q31667;P93909;Q9XPZ0;O98552;Q6Y2Z1;Q15JC1;C7A5Y1;D6MYL0;Q8WLH4;Q9BA14;Q33612;O98545;Q33206;O03681;O47273;Q8HUZ8;Q9MV63;Q3T5E9;…	6175	223	CID		85.32	9.37564e-05	0	2	54		1	2097.98	-45.4233	20/197	Medicago_elastase_rep1.mgf
	High	NMFTSIVGNVFGFKALRA	B8YGX4;Q6PSM7;Q71N62;C7AQS9;Q33550;Q29VE5;C7AQU8;P28424;P93943;Q32800;Q9XQH3;Q6RIC1;C0J379;Q36609;Q9GG91;O63136;Q8HTD5;B3XY31;B6GUX7;Q9GCX9;D5MR64;D8V9C5;D7F7V6;P93976;Q9GD57;C8YPK4;P94106;P93990;O03663;C4NWH9;O47046;Q36782;P94027;Q8HUZ7;C8YPK3;P93972;A7BG75;B6GUR5;Q32857;Q33440;A0ZQQ1;A5X4C0;Q9ZS68;Q9ZS71;Q8WIX2;B6GUT8;D0Q0H0;P94023;Q9GDD8;A2VAU0;C9WKT9;D7F7W4;Q42903;Q95EV1;Q8WIX1;O98562;Q8HDA1;…	15678	498	CID		85.08	0.00010431		3	54		1	1971.97	-41.4923	11/184	Medicago_elastase_rep1.mgf
	High	FQGPPHGIQVERDKLNKYGRPL	Q6PSM7;Q71N62;C7AQS9;Q33550;Q29VE5;C7AQU8;P28424;P25079;Q33245;P93943;Q32800;Q9XQH3;Q6RIC1;C0J379;Q9GG91;O63136;Q8HTD5;B3XY31;B6GUX7;P94087;A6XHX2;P94043;D5MR64;D8V9C5;D7F7V6;P93976;Q9GD57;Q710K7;C8YPK4;Q9BB65;P93990;O03663;C4NWH9;Q36782;Q33268;Q8HUZ7;B5L2S2;C8YPK3;P93972;P94076;B6GUR5;B6GUW7;Q32857;Q33440;A0ZQQ1;A5X4C0;Q9ZS68;P94053;D0Q0H0;P94023;A2VAU0;C9WKT9;Q42903;Q95EV1;Q8WIX1;O98562;Q5I9B3;…	17696	510	CID		81.81	0.000187786		8	54		1	2549.27	-41.6046	17/219	Medicago_elastase_rep1.mgf
	High	KNYGRAVYEcL	B8YGX4;Q71N62;Q6J6P1;C7AQS9;Q33550;Q29VE5;B5SXA5;C7AQU8;P28424;P25079;Q33245;Q9XQH3;C0J379;Q9GG91;O63136;Q8HTD5;Q9GD42;B3XY31;B6GUX7;P94087;Q9GDB9;A6XHX2;P94043;D5MR64;D8V9C5;D7F7V6;P93976;Q9GD57;Q710K7;C8YPK4;Q9BB65;P93990;O03663;C4NWH9;O47046;Q36782;P94027;B5L2S2;C8YPK3;P93972;A7BG75;P94076;P93987;B6GUR5;B6GUW7;Q33620;Q33440;A0ZQQ1;A5X4C0;Q9ZS68;Q8WIX2;P94053;D0Q0H0;P94023;A2VAU0;C9WKT9;D7F7W4;…	21633	584	CID	C10(Carbamidomethyl)	70.62	0.00229815		2	53		1	1372.62	-37.3267	9/96	Medicago_elastase_rep1.mgf
	High	GCTIKPKLGLSAKNYGRA	B8YGX4;Q71N62;Q6J6P1;C7AQS9;Q33550;Q29VE5;B5SXA5;C7AQU8;P28424;P25079;Q33245;P93943;Q32800;Q9XQH3;C0J379;Q36609;Q9GG91;O63136;Q8HTD5;Q9GD42;B3XY31;B6GUX7;Q9GCX9;P94087;Q9GDB9;A6XHX2;P94043;D5MR64;D8V9C5;D7F7V6;Q9GD57;Q710K7;C8YPK4;Q9BB65;P94106;P93990;O03663;C4NWH9;O47046;Q36782;Q33268;P94027;Q8HUZ7;B5L2S2;C8YPK3;P93972;A7BG75;P94076;P93987;B6GUR5;B6GUW7;Q33620;Q32857;Q33440;A0ZQQ1;A5X4C0;Q9ZS68;…	23507	613	CID		66.1	0.00860522		7	55		1	1876.96	-43.2887	11/184	Medicago_elastase_rep1.mgf
	High	QVERDKLNKYGRPL	B8YGX4;Q6PSM7;Q71N62;Q6J6P1;C7AQS9;Q33550;Q29VE5;B5SXA5;C7AQU8;P28424;P25079;Q33245;P93943;Q32800;Q9XQH3;Q6RIC1;C0J379;Q95CD5;Q36609;Q9GG91;O63136;Q8HTD5;Q9GD42;B3XY31;B6GUX7;Q9GCX9;P94087;A6XHX2;P94043;D5MR64;D8V9C5;D7F7V6;P93976;Q9GD57;Q710K7;C8YPK4;Q9BB65;P94106;P93990;O03663;C4NWH9;O47046;Q36782;Q33268;P94027;Q8HUZ7;B5L2S2;C8YPK3;P93972;P94076;B6GUR5;B6GUW7;Q33620;Q32857;Q33440;A0ZQQ1;A5X4C0;…	21100	599	CID		64.91	0.0111143		6	55		1	1715.87	-50.3543	15/141	Medicago_elastase_rep1.mgf
	High	RNEGRDLAREGNEI	C7AQS9;Q29VE5;B5SXA5;P28424;P25079;Q33245;P93943;Q9XQH3;Q6RIC1;C0J379;B3XY31;A6XHX2;D5MR64;C8YPK4;Q9BB65;C4NWH9;O47046;Q33268;Q8HUZ7;A7BG75;Q32857;A0ZQQ1;Q8WIX2;B8PRM7;Q42903;Q95EV1;Q8WIX1;O98562;Q8HDA1;Q5I9B3;A1XCQ7;A0PDA4;A5X4I1;Q32224;Q32183;E0D9P4;Q8SN43;O98549;P93906;Q05993;Q9TMV5;Q8WIB7;Q8MCW6;Q9TLH7;Q8WHV7;O98880;Q31870;Q8WIA1;Q8WJK2;Q95632;Q31667;P93909;Q9XPZ0;O98552;Q8MAT5;Q6Y2Z1;Q5KTY1;…	8564	324	CID		64.12	0.00993084	0	1	53		1	1628.73	-52.0108	15/149	Medicago_elastase_rep1.mgf
	High	YYTPDYETKDT	C7AQS9;Q29VE5;C7AQU8;P28424;P93943;Q95CD5;B3XY31;A6XHX2;C8YPK4;Q9BB65;P93990;Q33268;A7BG75;Q32857;A0ZQQ1;Q8WIX2;A2VAU0;Q95EV1;Q8WIX1;Q15KA5;Q8SLV7;Q37357;O47279;Q32183;D0F109;P31202;P48717;Q8WH19;Q8WHV7;Q31870;Q8WJK2;Q32428;Q6Y2Y8;Q5KTY1;Q6U1Y8;Q1KZP3;A0AS70;B7FCY2;C7A5Y1;C8XR97;D6MYL0;D8L8B6;Q9BA14;Q9XQL6;Q9GE10;Q33612;Q8WGV6;Q33206;Q32072;O03681;O47273;Q9MV63;Q4Q006;Q1X8A9;B8Q4B7;B8QQG6;C3S8W3;…	5399	226	CID		59.44	0.0113581	0	1	49		1	1395.53	-47.4238	6/98	Medicago_elastase_rep1.mgf
	High	FQGPPHGI	Q6PSM7;Q71N62;C7AQS9;Q33550;Q29VE5;C7AQU8;P28424;P25079;Q33245;P93943;Q32800;Q9XQH3;Q6RIC1;C0J379;Q9GG91;O63136;Q8HTD5;B3XY31;B6GUX7;P94087;Q9GDB9;A6XHX2;P94043;D5MR64;D8V9C5;D7F7V6;P93976;Q9GD57;Q710K7;C8YPK4;Q9BB65;P93990;O03663;C4NWH9;Q36782;Q33268;Q8HUZ7;B5L2S2;C8YPK3;P93972;A7BG75;P94076;B6GUR5;B6GUW7;Q32857;Q33440;A0ZQQ1;A5X4C0;Q9ZS68;Q9ZS71;P94053;B8PRM7;D0Q0H0;P94023;A2VAU0;C9WKT9;D7F7W4;…	20049	610	CID		56.01	0.0639292		3	53		1	852.406	-36.0407	6/71	Medicago_elastase_rep1.mgf
	Medium	FQGPPHGIQVERDKL	Q6PSM7;Q71N62;C7AQS9;Q33550;Q29VE5;C7AQU8;P28424;P25079;Q33245;P93943;Q32800;Q9XQH3;Q6RIC1;C0J379;Q9GG91;O63136;Q8HTD5;B3XY31;B6GUX7;P94087;A6XHX2;P94043;D5MR64;D8V9C5;D7F7V6;P93976;Q9GD57;Q710K7;C8YPK4;Q9BB65;P93990;O03663;C4NWH9;Q36782;Q33268;Q8HUZ7;B5L2S2;C8YPK3;P93972;P94076;B6GUR5;B6GUW7;Q32857;Q33440;A0ZQQ1;A5X4C0;Q9ZS68;P94053;D0Q0H0;P94023;A2VAU0;C9WKT9;Q42903;Q95EV1;Q8WIX1;O98562;Q5I9B3;…	18949	556	CID		54.7	0.117977		6	55	58	1	1720.84	-40.3356	8/143	Medicago_elastase_rep1.mgf
	High	NMFTSIVGNVFGFKAL	B8YGX4;Q6PSM7;Q71N62;C7AQS9;Q33550;Q29VE5;C7AQU8;P28424;P93943;Q32800;Q9XQH3;Q6RIC1;C0J379;Q95CD5;Q36609;Q9GG91;O63136;Q8HTD5;Q9GD42;B3XY31;B6GUX7;Q9GCX9;Q9GDB9;P94043;D5MR64;D8V9C5;D7F7V6;P93976;Q9GD57;C8YPK4;P94106;P93990;O03663;C4NWH9;O47046;Q36782;P94027;Q8HUZ7;C8YPK3;P93972;A7BG75;B6GUR5;Q33620;Q32857;Q33440;A0ZQQ1;A5X4C0;Q9ZS68;Q9ZS71;Q8WIX2;B6GUT8;B8PRM7;D0Q0H0;P94023;Q9GDD8;A2VAU0;C9WKT9;…	16063	539	CID		54.01	0.126507	0	2	54	52	1	1744.82	-52.201	7/161	Medicago_elastase_rep1.mgf
	Medium	GKLEGERDITLGFVDLL	Q6PSM7;Q29VE5;P28424;P25079;P93943;Q32800;Q9XQH3;Q36609;Q9GG91;O63136;Q8HTD5;Q9GD42;B3XY31;B6GUX7;P94087;Q9GDB9;A6XHX2;P94043;D5MR64;D8V9C5;D7F7V6;P93976;Q9GD57;Q710K7;C8YPK4;Q9BB65;P94106;P93990;O47046;Q36782;Q33268;P94027;B5L2S2;C8YPK3;P93972;A7BG75;P94076;B6GUR5;B6GUW7;Q33620;Q32857;Q33440;A0ZQQ1;A5X4C0;Q9ZS68;Q9ZS71;P94053;B6GUT8;P94023;Q9GDD8;Q7YKW5;C9WKT9;D7F7W4;O98562;Q9THN3;Q5I9B3;Q33089;…	5280	256	CID		50.23	0.329251		5	55	57	1	1874.96	-33.2334	9/172	Medicago_elastase_rep1.mgf
	Low	cVQARNEGRDLAREGNEIIREA	Q29VE5;B5SXA5;Q8SN43;O98549;P93906;Q8MCW6;Q9TLH7;O98880;Q31870;Q8WJK2;Q31667;P93909;Q9XPZ0;O98552;Q6Y2Z1;Q15JC1;C7A5Y1;D6MYL0;Q8WLH4;Q9BA14;Q33612;O98545;Q33206;O03681;O47273;Q8HUZ8;Q9MV63;Q3T5E9;A5PFD4;Q9GEP4;Q9GDM5;Q32056;O98834;Q8HDA2;Q67GK8;B8PRM1;D5MR90;Q8WKW3;O98878;Q8WHG4;Q37164;Q9GCU2;O47280;Q5SCR2;Q4KUD6;A0PDA2;B8PRN3;C7A5Y7;Q32391;Q32194;Q8HUZ1;Q4KUF2;Q3T8E6;Q0H754;D6MYJ8;Q4H1C6;Q32386;…	5800	182	CID	C1(Carbamidomethyl)	46.66	0.55593		7	53	54	1	2556.17	-38.8453	15/233	Medicago_elastase_rep1.mgf
	Low	QARNEGRDLAREGNEI	C7AQS9;Q29VE5;B5SXA5;E0D9P4;Q8SN43;O98549;P93906;Q05993;Q9TMV5;Q8WIB7;Q8MCW6;Q9TLH7;Q8WHV7;O98880;Q31870;Q8WIA1;Q8WJK2;Q95632;Q31667;P93909;Q9XPZ0;O98552;Q8MAT5;Q6Y2Z1;Q5KTY1;Q6U1Y8;Q1KZP3;Q15JC1;C7A5Y1;D6MYL0;Q8WLH4;Q9BA14;Q33612;O98545;Q33206;O03681;O47273;Q8HUZ8;Q9MV63;Q66MG6;Q3T5E9;Q537Z6;C3S8W3;C7AQR7;C7AQU0;A5PFD4;B3SHH8;O98759;Q9GEP4;Q9GDM5;Q32056;O98834;Q8HDA2;Q67GK8;B8PRM1;C0SJR0;D5MR90;…	8142	277	CID		36.29	6.72698		6	54	49	1	1827.81	-51.5432	11/169	Medicago_elastase_rep1.mgf
	Low	RNEGRDLAREGNEII	C7AQS9;Q29VE5;B5SXA5;P28424;P25079;Q33245;P93943;Q9XQH3;Q6RIC1;C0J379;B3XY31;A6XHX2;D5MR64;C8YPK4;Q9BB65;C4NWH9;O47046;Q33268;Q8HUZ7;A7BG75;Q32857;A0ZQQ1;Q8WIX2;B8PRM7;Q42903;Q95EV1;Q8WIX1;O98562;Q8HDA1;Q5I9B3;A1XCQ7;A0PDA4;A5X4I1;Q32183;E0D9P4;Q8SN43;O98549;P93906;Q05993;Q9TMV5;Q8WIB7;Q8MCW6;Q9TLH7;O98880;Q31870;Q8WIA1;Q8WJK2;Q95632;Q31667;P93909;Q9XPZ0;O98552;Q8MAT5;Q6Y2Z1;Q5KTY1;Q6U1Y8;Q1KZP3;…	8431	316	CID		34.2	12.4723	0	2	54	43	1	1741.82	-41.3499	13/159	Medicago_elastase_rep1.mgf
	Low	AKNYGRAVYEcL	B8YGX4;Q71N62;Q6J6P1;C7AQS9;Q33550;Q29VE5;B5SXA5;C7AQU8;P28424;P25079;Q33245;Q9XQH3;C0J379;Q9GG91;O63136;Q8HTD5;Q9GD42;B3XY31;B6GUX7;P94087;Q9GDB9;A6XHX2;P94043;D5MR64;D8V9C5;D7F7V6;P93976;Q9GD57;Q710K7;C8YPK4;Q9BB65;P93990;O03663;C4NWH9;O47046;Q36782;P94027;B5L2S2;C8YPK3;P93972;A7BG75;P94076;P93987;B6GUR5;B6GUW7;Q33620;Q33440;A0ZQQ1;A5X4C0;Q9ZS68;Q8WIX2;P94053;D0Q0H0;P94023;A2VAU0;C9WKT9;D7F7W4;…	21604	582	CID	C11(Carbamidomethyl)	32.87	14.489	0	2	54	37	1	1443.65	-39.7294	8/104	Medicago_elastase_rep1.mgf
	Low	GNVFGFKALRALRLEDLRIPV	Q71N62;P25079;Q9GG91;Q8HTD5;Q9GD57;P93990;Q36782;Q8WIX2;C9WKT9;D7F7W4;Q8WIX1;Q9THN3;Q33089;Q9GCW9;Q15KA5;Q3MKL9;P28380;Q05993;Q9GDQ1;Q8WIA1;Q32428;Q6JXQ9;Q6Y2Y8;C7A5Y1;D0F0Z1;D5J720;Q8WLH4;Q32072;O03681;Q4Q006;D0F0Z2;P92360;Q8HDA2;B0L5G2;B8PRM1;D0PVA4;Q37164;Q9THU4;Q6JXX9;Q3T8E6;Q32386;Q8WIY3;Q8HSW8;Q9BB76;Q32434;Q32395;Q71N65;C7AF25;Q31846;Q9MU55;Q37202;Q95DT6;O03648;Q9MRX1;Q36594;Q9GDP6;Q95E68;…	1585	91	CID		32.2	17.1189		5	54	43	1	2384.29	-44.2612	11/202	Medicago_elastase_rep1.mgf
	Low	ASGGIHVWHmPALT	B8YGX4;Q6J6P1;C7AQS9;Q33550;Q29VE5;B5SXA5;C7AQU8;P28424;P25079;Q33245;P93943;Q32800;Q9XQH3;Q6RIC1;C0J379;Q9GG91;O63136;Q8HTD5;Q9GD42;B3XY31;B6GUX7;P94087;Q9GDB9;A6XHX2;P94043;D5MR64;D8V9C5;Q9GD57;Q710K7;C8YPK4;Q9BB65;P94106;P93990;C4NWH9;Q36782;Q33268;P94027;Q8HUZ7;B5L2S2;C8YPK3;A7BG75;P93987;B6GUR5;B6GUW7;Q32857;Q33440;Q6Y2Z3;A0ZQQ1;A5X4C0;Q9ZS68;Q9ZS71;Q8WIX2;P94053;B6GUT8;B8PRM7;D0Q0H0;P94023;…	19409	587	CID	M10(Oxidation)	28.36	44.0441		7	54	42	1	1492.69	-31.8327	6/143	Medicago_elastase_rep1.mgf
	Low	REGNEIIREA	Q29VE5;B5SXA5;P28424;P25079;Q33245;P93943;Q9XQH3;C0J379;B3XY31;A6XHX2;D5MR64;C8YPK4;Q9BB65;C4NWH9;Q33268;Q8HUZ7;A7BG75;Q32857;A0ZQQ1;Q8WIX2;B8PRM7;Q42903;Q95EV1;Q8WIX1;O98562;Q8HDA1;Q5I9B3;A1XCQ7;Q37357;A0PDA4;A5X4I1;Q32183;Q8SN43;O98549;Q32040;P93906;Q8MCW6;Q9TLH7;O98880;Q31870;Q8WJK2;Q31667;P93909;Q9XPZ0;O98552;Q6Y2Z1;Q15JC1;C7A5Y1;D6MYL0;Q8WLH4;Q9BA14;Q33612;O98545;Q33206;O03681;O47273;Q8HUZ8;…	6373	240	CID		28.27	40.9359		3	54	42	1	1186.58	-34.3014	8/103	Medicago_elastase_rep1.mgf
	Low	ANRVALEA	P28424;P25079;Q33245;P93943;Q32800;Q9XQH3;Q6RIC1;C0J379;Q95CD5;Q36609;Q9GG91;O63136;Q9GD42;B3XY31;B6GUX7;Q9GCX9;P94087;Q9GDB9;A6XHX2;P94043;D5MR64;D8V9C5;D7F7V6;P93976;Q9GD57;Q710K7;C8YPK4;Q9BB65;P94106;P93990;O03663;C4NWH9;O47046;Q36782;Q33268;P94027;Q8HUZ7;C8YPK3;P93972;A7BG75;P94076;P93987;B6GUR5;B6GUW7;Q33620;Q32857;Q33440;Q6Y2Z3;A0ZQQ1;A5X4C0;Q9ZS68;Q8WIX2;P94053;B6GUT8;B8PRM7;D0Q0H0;Q9GDD8;…	17257	550	CID		27.17	47.7796		2	53	39	1	843.435	-39.5304	6/64	Medicago_elastase_rep1.mgf
	Low	NMFTSIVGNVFGFKA	B8YGX4;Q6PSM7;Q71N62;C7AQS9;Q33550;Q29VE5;C7AQU8;P28424;Q33245;P93943;Q32800;Q9XQH3;Q6RIC1;C0J379;Q95CD5;Q36609;Q9GG91;O63136;Q8HTD5;Q9GD42;B3XY31;B6GUX7;Q9GCX9;Q9GDB9;P94043;D5MR64;D8V9C5;D7F7V6;P93976;Q9GD57;C8YPK4;P94106;P93990;O03663;C4NWH9;O47046;Q36782;P94027;Q8HUZ7;C8YPK3;P93972;A7BG75;P93987;B6GUR5;Q33620;Q32857;Q33440;A0ZQQ1;A5X4C0;Q9ZS68;Q9ZS71;Q8WIX2;B6GUT8;B8PRM7;D0Q0H0;P94023;Q9GDD8;…	16076	545	CID		23.4	143.349	0	1	54	34	1	1631.75	-44.7441	6/151	Medicago_elastase_rep1.mgf
	Low	SLDRYKGRcYHIEPV	C7AQS9;Q29VE5;C7AQU8;P28424;Q33245;P93943;Q9XQH3;A6XHX2;O03663;Q33268;Q8HUZ7;A7BG75;P94076;Q32857;A0ZQQ1;Q9ZS68;Q9ZS71;Q8WIX2;B8PRM7;C9WKT9;Q95EV1;Q8WIX1;Q8HDA1;Q5I9B3;A1XCQ7;P94041;Q9GDB5;Q8MG05;Q36643;Q31669;Q32224;Q8MCX1;Q32183;P94074;Q6LA00;D0F109;Q8MCX9;Q5DK06;O03638;P31183;Q8WIB7;Q8MCW6;Q9TLH7;Q95A73;Q31870;Q8WIA1;Q31667;Q32428;Q9XPZ0;Q6JXQ9;Q6U1Y8;A0AS70;D0F0Z1;D2CUA5;D5J720;Q9XQL6;Q42898;…	6470	266	CID	C9(Carbamidomethyl)	21.57	232.317		4	54	36	1	1892.86	-43.5506	6/153	Medicago_elastase_rep1.mgf
	Low	LRMSGGDHIHA	B8YGX4;Q6J6P1;Q9XQH3;Q95CD5;Q9GG91;O63136;Q9GD42;B3XY31;P94087;Q9GDB9;A6XHX2;D8V9C5;D7F7V6;Q9GD57;C8YPK4;P93990;Q33268;P94027;B5L2S2;P93972;P94076;P93987;Q33620;Q32857;A0ZQQ1;A5X4C0;Q9ZS68;Q9ZS71;Q8WIX2;P94053;P94023;A2VAU0;C9WKT9;Q95EV1;Q8WIX1;Q8HDA1;Q5I9B3;Q9GGC2;P94071;Q9GCW9;Q9GDB5;Q36643;B6GUQ8;Q36637;Q37357;P93986;A5X4I1;Q9TMM2;Q8MCX1;Q9TLH8;P94074;Q9XQP7;E0D9P4;Q8MCX9;Q5DK06;Q6SSI3;O98549;…	8174	288	CID		20.35	221.267		5	53	32	1	1193.53	-46.217	5/99	Medicago_elastase_rep1.mgf
Q9TLI9	46.5	27	26	471	52.2212	6.48096	1413.16	Ribulose-1,5-bisphosphate carboxylase oxygenase, large subunit (Fragment) OS=Pachysandra procumbens GN=rbcL PE=3 SV=1 - [Q9TLI9_PACPR]
	Confidence Icon	Sequence	Protein Accessions	# Proteins	# Protein Groups	Activation Type	Modifications	IonScore	Exp Value	Δ Score	Rank	Identity High	Homology Threshold	Charge	m/z [Da]	ΔM [ppm]	Ions Matched	Spectrum File
	High	AAcEVWKEIKFEFPAMDTL	P28424;C8YPK4;Q95EV1;P48717;O98880;Q31667;O03681;Q8WLL4;Q9SBW6;Q4KUF2;Q8HSW8;Q9MT33;Q3T5L3;Q9TLI9;Q4KUD4;O98756;Q7YKH2;A2VAT5;Q9MSR7;Q9GGH8;Q95F08;Q4VWQ1;O98749;O98999;Q9GG54;Q9MUH0;Q33034;Q4KUD3;Q4KUE1	680	29	CID	C3(Carbamidomethyl)	135.21	7.55187e-10		4	53		1	2284.99	-46.2217	15/188	Medicago_elastase_rep1.mgf
	High	QARNEGRDLAREGNEIIREA	Q29VE5;B5SXA5;Q8SN43;O98549;P93906;Q8MCW6;Q9TLH7;O98880;Q31870;Q8WJK2;Q31667;P93909;Q9XPZ0;O98552;Q6Y2Z1;Q15JC1;C7A5Y1;D6MYL0;Q8WLH4;Q9BA14;Q33612;O98545;Q33206;O03681;O47273;Q8HUZ8;Q9MV63;Q3T5E9;A5PFD4;Q9GEP4;Q9GDM5;Q32056;O98834;Q8HDA2;Q67GK8;B8PRM1;D5MR90;Q8WKW3;O98878;Q8WHG4;Q37164;Q9GCU2;O47280;Q5SCR2;Q4KUD6;A0PDA2;B8PRN3;C7A5Y7;Q32391;Q9THU4;Q32194;Q8HUZ1;Q4KUF2;Q3T8E6;Q0H754;D6MYJ8;Q4H1C6;…	5816	184	CID		98.71	3.84615e-06		6	54		1	2297.07	-45.2409	20/217	Medicago_elastase_rep1.mgf
	High	AAcEVWKEIKFEFPAmDTL	P28424;C8YPK4;Q95EV1;P48717;O98880;Q31667;O03681;Q8WLL4;Q9SBW6;Q4KUF2;Q8HSW8;Q9MT33;Q3T5L3;Q9TLI9;Q4KUD4;O98756;Q7YKH2;A2VAT5;Q9MSR7;Q9GGH8;Q95F08;Q4VWQ1;O98749;O98999;Q9GG54;Q9MUH0;Q33034;Q4KUD3;Q4KUE1	680	29	CID	C3(Carbamidomethyl), M16(Oxidation)	90.46	2.08939e-05		4	53		1	2300.98	-48.0397	13/188	Medicago_elastase_rep1.mgf
	High	IYKAQAETGEIKGHYLNATA	C7AQS9;Q29VE5;P93943;Q32800;B3XY31;B6GUX7;Q9GCX9;A6XHX2;D7F7V6;Q710K7;O03663;C4NWH9;Q36782;Q33268;A7BG75;B6GUR5;Q9ZS68;Q9ZS71;Q8WIX2;Q9GDD8;Q7YKW5;C9WKT9;Q8WIX1;Q5I9B3;Q9GDB5;Q15KA5;Q36637;A0PDA4;Q8MCX1;O47279;Q32183;Q33323;Q6LA00;Q8MCX9;P28380;Q32040;P93906;Q05993;P48717;Q8WH19;Q8WHV7;Q95632;Q5KTY1;Q6U1Y8;Q5GLI7;A0AS70;D6MYL0;Q9BA14;Q9GE10;Q8MFU1;O98545;Q33206;Q9XQL2;O03681;O47273;Q66MG6;Q3T5E9;…	5396	248	CID		89.92	3.31093e-05		3	54		1	2178.03	-41.9789	18/208	Medicago_elastase_rep1.mgf
	High	RNEGRDLAREGNEIIREA	Q29VE5;B5SXA5;P28424;P25079;Q33245;P93943;Q9XQH3;C0J379;B3XY31;A6XHX2;D5MR64;C8YPK4;Q9BB65;C4NWH9;Q33268;Q8HUZ7;A7BG75;Q32857;A0ZQQ1;Q8WIX2;B8PRM7;Q42903;Q95EV1;Q8WIX1;O98562;Q8HDA1;Q5I9B3;A1XCQ7;A0PDA4;A5X4I1;Q32183;Q8SN43;O98549;P93906;Q8MCW6;Q9TLH7;O98880;Q31870;Q8WJK2;Q31667;P93909;Q9XPZ0;O98552;Q6Y2Z1;Q15JC1;C7A5Y1;D6MYL0;Q8WLH4;Q9BA14;Q33612;O98545;Q33206;O03681;O47273;Q8HUZ8;Q9MV63;Q3T5E9;…	6175	223	CID		85.32	9.37564e-05	0	2	54		1	2097.98	-45.4233	20/197	Medicago_elastase_rep1.mgf
	High	NMFTSIVGNVFGFKALRA	B8YGX4;Q6PSM7;Q71N62;C7AQS9;Q33550;Q29VE5;C7AQU8;P28424;P93943;Q32800;Q9XQH3;Q6RIC1;C0J379;Q36609;Q9GG91;O63136;Q8HTD5;B3XY31;B6GUX7;Q9GCX9;D5MR64;D8V9C5;D7F7V6;P93976;Q9GD57;C8YPK4;P94106;P93990;O03663;C4NWH9;O47046;Q36782;P94027;Q8HUZ7;C8YPK3;P93972;A7BG75;B6GUR5;Q32857;Q33440;A0ZQQ1;A5X4C0;Q9ZS68;Q9ZS71;Q8WIX2;B6GUT8;D0Q0H0;P94023;Q9GDD8;A2VAU0;C9WKT9;D7F7W4;Q42903;Q95EV1;Q8WIX1;O98562;Q8HDA1;…	15678	498	CID		85.08	0.00010431		3	54		1	1971.97	-41.4923	11/184	Medicago_elastase_rep1.mgf
	High	FQGPPHGIQVERDKLNKYGRPL	Q6PSM7;Q71N62;C7AQS9;Q33550;Q29VE5;C7AQU8;P28424;P25079;Q33245;P93943;Q32800;Q9XQH3;Q6RIC1;C0J379;Q9GG91;O63136;Q8HTD5;B3XY31;B6GUX7;P94087;A6XHX2;P94043;D5MR64;D8V9C5;D7F7V6;P93976;Q9GD57;Q710K7;C8YPK4;Q9BB65;P93990;O03663;C4NWH9;Q36782;Q33268;Q8HUZ7;B5L2S2;C8YPK3;P93972;P94076;B6GUR5;B6GUW7;Q32857;Q33440;A0ZQQ1;A5X4C0;Q9ZS68;P94053;D0Q0H0;P94023;A2VAU0;C9WKT9;Q42903;Q95EV1;Q8WIX1;O98562;Q5I9B3;…	17696	510	CID		81.81	0.000187786		8	54		1	2549.27	-41.6046	17/219	Medicago_elastase_rep1.mgf
	High	KNYGRAVYEcL	B8YGX4;Q71N62;Q6J6P1;C7AQS9;Q33550;Q29VE5;B5SXA5;C7AQU8;P28424;P25079;Q33245;Q9XQH3;C0J379;Q9GG91;O63136;Q8HTD5;Q9GD42;B3XY31;B6GUX7;P94087;Q9GDB9;A6XHX2;P94043;D5MR64;D8V9C5;D7F7V6;P93976;Q9GD57;Q710K7;C8YPK4;Q9BB65;P93990;O03663;C4NWH9;O47046;Q36782;P94027;B5L2S2;C8YPK3;P93972;A7BG75;P94076;P93987;B6GUR5;B6GUW7;Q33620;Q33440;A0ZQQ1;A5X4C0;Q9ZS68;Q8WIX2;P94053;D0Q0H0;P94023;A2VAU0;C9WKT9;D7F7W4;…	21633	584	CID	C10(Carbamidomethyl)	70.62	0.00229815		2	53		1	1372.62	-37.3267	9/96	Medicago_elastase_rep1.mgf
	High	GCTIKPKLGLSAKNYGRA	B8YGX4;Q71N62;Q6J6P1;C7AQS9;Q33550;Q29VE5;B5SXA5;C7AQU8;P28424;P25079;Q33245;P93943;Q32800;Q9XQH3;C0J379;Q36609;Q9GG91;O63136;Q8HTD5;Q9GD42;B3XY31;B6GUX7;Q9GCX9;P94087;Q9GDB9;A6XHX2;P94043;D5MR64;D8V9C5;D7F7V6;Q9GD57;Q710K7;C8YPK4;Q9BB65;P94106;P93990;O03663;C4NWH9;O47046;Q36782;Q33268;P94027;Q8HUZ7;B5L2S2;C8YPK3;P93972;A7BG75;P94076;P93987;B6GUR5;B6GUW7;Q33620;Q32857;Q33440;A0ZQQ1;A5X4C0;Q9ZS68;…	23507	613	CID		66.1	0.00860522		7	55		1	1876.96	-43.2887	11/184	Medicago_elastase_rep1.mgf
	High	QVERDKLNKYGRPL	B8YGX4;Q6PSM7;Q71N62;Q6J6P1;C7AQS9;Q33550;Q29VE5;B5SXA5;C7AQU8;P28424;P25079;Q33245;P93943;Q32800;Q9XQH3;Q6RIC1;C0J379;Q95CD5;Q36609;Q9GG91;O63136;Q8HTD5;Q9GD42;B3XY31;B6GUX7;Q9GCX9;P94087;A6XHX2;P94043;D5MR64;D8V9C5;D7F7V6;P93976;Q9GD57;Q710K7;C8YPK4;Q9BB65;P94106;P93990;O03663;C4NWH9;O47046;Q36782;Q33268;P94027;Q8HUZ7;B5L2S2;C8YPK3;P93972;P94076;B6GUR5;B6GUW7;Q33620;Q32857;Q33440;A0ZQQ1;A5X4C0;…	21100	599	CID		64.91	0.0111143		6	55		1	1715.87	-50.3543	15/141	Medicago_elastase_rep1.mgf
	High	RNEGRDLAREGNEI	C7AQS9;Q29VE5;B5SXA5;P28424;P25079;Q33245;P93943;Q9XQH3;Q6RIC1;C0J379;B3XY31;A6XHX2;D5MR64;C8YPK4;Q9BB65;C4NWH9;O47046;Q33268;Q8HUZ7;A7BG75;Q32857;A0ZQQ1;Q8WIX2;B8PRM7;Q42903;Q95EV1;Q8WIX1;O98562;Q8HDA1;Q5I9B3;A1XCQ7;A0PDA4;A5X4I1;Q32224;Q32183;E0D9P4;Q8SN43;O98549;P93906;Q05993;Q9TMV5;Q8WIB7;Q8MCW6;Q9TLH7;Q8WHV7;O98880;Q31870;Q8WIA1;Q8WJK2;Q95632;Q31667;P93909;Q9XPZ0;O98552;Q8MAT5;Q6Y2Z1;Q5KTY1;…	8564	324	CID		64.12	0.00993084	0	1	53		1	1628.73	-52.0108	15/149	Medicago_elastase_rep1.mgf
	High	YYTPDYETKDT	C7AQS9;Q29VE5;C7AQU8;P28424;P93943;Q95CD5;B3XY31;A6XHX2;C8YPK4;Q9BB65;P93990;Q33268;A7BG75;Q32857;A0ZQQ1;Q8WIX2;A2VAU0;Q95EV1;Q8WIX1;Q15KA5;Q8SLV7;Q37357;O47279;Q32183;D0F109;P31202;P48717;Q8WH19;Q8WHV7;Q31870;Q8WJK2;Q32428;Q6Y2Y8;Q5KTY1;Q6U1Y8;Q1KZP3;A0AS70;B7FCY2;C7A5Y1;C8XR97;D6MYL0;D8L8B6;Q9BA14;Q9XQL6;Q9GE10;Q33612;Q8WGV6;Q33206;Q32072;O03681;O47273;Q9MV63;Q4Q006;Q1X8A9;B8Q4B7;B8QQG6;C3S8W3;…	5399	226	CID		59.44	0.0113581	0	1	49		1	1395.53	-47.4238	6/98	Medicago_elastase_rep1.mgf
	High	FQGPPHGI	Q6PSM7;Q71N62;C7AQS9;Q33550;Q29VE5;C7AQU8;P28424;P25079;Q33245;P93943;Q32800;Q9XQH3;Q6RIC1;C0J379;Q9GG91;O63136;Q8HTD5;B3XY31;B6GUX7;P94087;Q9GDB9;A6XHX2;P94043;D5MR64;D8V9C5;D7F7V6;P93976;Q9GD57;Q710K7;C8YPK4;Q9BB65;P93990;O03663;C4NWH9;Q36782;Q33268;Q8HUZ7;B5L2S2;C8YPK3;P93972;A7BG75;P94076;B6GUR5;B6GUW7;Q32857;Q33440;A0ZQQ1;A5X4C0;Q9ZS68;Q9ZS71;P94053;B8PRM7;D0Q0H0;P94023;A2VAU0;C9WKT9;D7F7W4;…	20049	610	CID		56.01	0.0639292		3	53		1	852.406	-36.0407	6/71	Medicago_elastase_rep1.mgf
	Medium	FQGPPHGIQVERDKL	Q6PSM7;Q71N62;C7AQS9;Q33550;Q29VE5;C7AQU8;P28424;P25079;Q33245;P93943;Q32800;Q9XQH3;Q6RIC1;C0J379;Q9GG91;O63136;Q8HTD5;B3XY31;B6GUX7;P94087;A6XHX2;P94043;D5MR64;D8V9C5;D7F7V6;P93976;Q9GD57;Q710K7;C8YPK4;Q9BB65;P93990;O03663;C4NWH9;Q36782;Q33268;Q8HUZ7;B5L2S2;C8YPK3;P93972;P94076;B6GUR5;B6GUW7;Q32857;Q33440;A0ZQQ1;A5X4C0;Q9ZS68;P94053;D0Q0H0;P94023;A2VAU0;C9WKT9;Q42903;Q95EV1;Q8WIX1;O98562;Q5I9B3;…	18949	556	CID		54.7	0.117977		6	55	58	1	1720.84	-40.3356	8/143	Medicago_elastase_rep1.mgf
	High	NMFTSIVGNVFGFKAL	B8YGX4;Q6PSM7;Q71N62;C7AQS9;Q33550;Q29VE5;C7AQU8;P28424;P93943;Q32800;Q9XQH3;Q6RIC1;C0J379;Q95CD5;Q36609;Q9GG91;O63136;Q8HTD5;Q9GD42;B3XY31;B6GUX7;Q9GCX9;Q9GDB9;P94043;D5MR64;D8V9C5;D7F7V6;P93976;Q9GD57;C8YPK4;P94106;P93990;O03663;C4NWH9;O47046;Q36782;P94027;Q8HUZ7;C8YPK3;P93972;A7BG75;B6GUR5;Q33620;Q32857;Q33440;A0ZQQ1;A5X4C0;Q9ZS68;Q9ZS71;Q8WIX2;B6GUT8;B8PRM7;D0Q0H0;P94023;Q9GDD8;A2VAU0;C9WKT9;…	16063	539	CID		54.01	0.126507	0	2	54	52	1	1744.82	-52.201	7/161	Medicago_elastase_rep1.mgf
	Low	cVQARNEGRDLAREGNEIIREA	Q29VE5;B5SXA5;Q8SN43;O98549;P93906;Q8MCW6;Q9TLH7;O98880;Q31870;Q8WJK2;Q31667;P93909;Q9XPZ0;O98552;Q6Y2Z1;Q15JC1;C7A5Y1;D6MYL0;Q8WLH4;Q9BA14;Q33612;O98545;Q33206;O03681;O47273;Q8HUZ8;Q9MV63;Q3T5E9;A5PFD4;Q9GEP4;Q9GDM5;Q32056;O98834;Q8HDA2;Q67GK8;B8PRM1;D5MR90;Q8WKW3;O98878;Q8WHG4;Q37164;Q9GCU2;O47280;Q5SCR2;Q4KUD6;A0PDA2;B8PRN3;C7A5Y7;Q32391;Q32194;Q8HUZ1;Q4KUF2;Q3T8E6;Q0H754;D6MYJ8;Q4H1C6;Q32386;…	5800	182	CID	C1(Carbamidomethyl)	46.66	0.55593		7	53	54	1	2556.17	-38.8453	15/233	Medicago_elastase_rep1.mgf
	Low	QARNEGRDLAREGNEI	C7AQS9;Q29VE5;B5SXA5;E0D9P4;Q8SN43;O98549;P93906;Q05993;Q9TMV5;Q8WIB7;Q8MCW6;Q9TLH7;Q8WHV7;O98880;Q31870;Q8WIA1;Q8WJK2;Q95632;Q31667;P93909;Q9XPZ0;O98552;Q8MAT5;Q6Y2Z1;Q5KTY1;Q6U1Y8;Q1KZP3;Q15JC1;C7A5Y1;D6MYL0;Q8WLH4;Q9BA14;Q33612;O98545;Q33206;O03681;O47273;Q8HUZ8;Q9MV63;Q66MG6;Q3T5E9;Q537Z6;C3S8W3;C7AQR7;C7AQU0;A5PFD4;B3SHH8;O98759;Q9GEP4;Q9GDM5;Q32056;O98834;Q8HDA2;Q67GK8;B8PRM1;C0SJR0;D5MR90;…	8142	277	CID		36.29	6.72698		6	54	49	1	1827.81	-51.5432	11/169	Medicago_elastase_rep1.mgf
	Low	RNEGRDLAREGNEII	C7AQS9;Q29VE5;B5SXA5;P28424;P25079;Q33245;P93943;Q9XQH3;Q6RIC1;C0J379;B3XY31;A6XHX2;D5MR64;C8YPK4;Q9BB65;C4NWH9;O47046;Q33268;Q8HUZ7;A7BG75;Q32857;A0ZQQ1;Q8WIX2;B8PRM7;Q42903;Q95EV1;Q8WIX1;O98562;Q8HDA1;Q5I9B3;A1XCQ7;A0PDA4;A5X4I1;Q32183;E0D9P4;Q8SN43;O98549;P93906;Q05993;Q9TMV5;Q8WIB7;Q8MCW6;Q9TLH7;O98880;Q31870;Q8WIA1;Q8WJK2;Q95632;Q31667;P93909;Q9XPZ0;O98552;Q8MAT5;Q6Y2Z1;Q5KTY1;Q6U1Y8;Q1KZP3;…	8431	316	CID		34.2	12.4723	0	2	54	43	1	1741.82	-41.3499	13/159	Medicago_elastase_rep1.mgf
	Low	YYTPDYETKDTDILAAFRVTPQPGVPPEEAGxA	Q9XQL6;O47273;O98759;O98751;O98755;Q9TLI9;O98752;O98749	11	8	CID	X32(M)	33.3	3.78454		3	48	49	1	3642.53	-56.3925	9/349	Medicago_elastase_rep1.mgf
	Low	AKNYGRAVYEcL	B8YGX4;Q71N62;Q6J6P1;C7AQS9;Q33550;Q29VE5;B5SXA5;C7AQU8;P28424;P25079;Q33245;Q9XQH3;C0J379;Q9GG91;O63136;Q8HTD5;Q9GD42;B3XY31;B6GUX7;P94087;Q9GDB9;A6XHX2;P94043;D5MR64;D8V9C5;D7F7V6;P93976;Q9GD57;Q710K7;C8YPK4;Q9BB65;P93990;O03663;C4NWH9;O47046;Q36782;P94027;B5L2S2;C8YPK3;P93972;A7BG75;P94076;P93987;B6GUR5;B6GUW7;Q33620;Q33440;A0ZQQ1;A5X4C0;Q9ZS68;Q8WIX2;P94053;D0Q0H0;P94023;A2VAU0;C9WKT9;D7F7W4;…	21604	582	CID	C11(Carbamidomethyl)	32.87	14.489	0	2	54	37	1	1443.65	-39.7294	8/104	Medicago_elastase_rep1.mgf
	Low	ASGGIHVWHmPALT	B8YGX4;Q6J6P1;C7AQS9;Q33550;Q29VE5;B5SXA5;C7AQU8;P28424;P25079;Q33245;P93943;Q32800;Q9XQH3;Q6RIC1;C0J379;Q9GG91;O63136;Q8HTD5;Q9GD42;B3XY31;B6GUX7;P94087;Q9GDB9;A6XHX2;P94043;D5MR64;D8V9C5;Q9GD57;Q710K7;C8YPK4;Q9BB65;P94106;P93990;C4NWH9;Q36782;Q33268;P94027;Q8HUZ7;B5L2S2;C8YPK3;A7BG75;P93987;B6GUR5;B6GUW7;Q32857;Q33440;Q6Y2Z3;A0ZQQ1;A5X4C0;Q9ZS68;Q9ZS71;Q8WIX2;P94053;B6GUT8;B8PRM7;D0Q0H0;P94023;…	19409	587	CID	M10(Oxidation)	28.36	44.0441		7	54	42	1	1492.69	-31.8327	6/143	Medicago_elastase_rep1.mgf
	Low	REGNEIIREA	Q29VE5;B5SXA5;P28424;P25079;Q33245;P93943;Q9XQH3;C0J379;B3XY31;A6XHX2;D5MR64;C8YPK4;Q9BB65;C4NWH9;Q33268;Q8HUZ7;A7BG75;Q32857;A0ZQQ1;Q8WIX2;B8PRM7;Q42903;Q95EV1;Q8WIX1;O98562;Q8HDA1;Q5I9B3;A1XCQ7;Q37357;A0PDA4;A5X4I1;Q32183;Q8SN43;O98549;Q32040;P93906;Q8MCW6;Q9TLH7;O98880;Q31870;Q8WJK2;Q31667;P93909;Q9XPZ0;O98552;Q6Y2Z1;Q15JC1;C7A5Y1;D6MYL0;Q8WLH4;Q9BA14;Q33612;O98545;Q33206;O03681;O47273;Q8HUZ8;…	6373	240	CID		28.27	40.9359		3	54	42	1	1186.58	-34.3014	8/103	Medicago_elastase_rep1.mgf
	Low	ANRVALEA	P28424;P25079;Q33245;P93943;Q32800;Q9XQH3;Q6RIC1;C0J379;Q95CD5;Q36609;Q9GG91;O63136;Q9GD42;B3XY31;B6GUX7;Q9GCX9;P94087;Q9GDB9;A6XHX2;P94043;D5MR64;D8V9C5;D7F7V6;P93976;Q9GD57;Q710K7;C8YPK4;Q9BB65;P94106;P93990;O03663;C4NWH9;O47046;Q36782;Q33268;P94027;Q8HUZ7;C8YPK3;P93972;A7BG75;P94076;P93987;B6GUR5;B6GUW7;Q33620;Q32857;Q33440;Q6Y2Z3;A0ZQQ1;A5X4C0;Q9ZS68;Q8WIX2;P94053;B6GUT8;B8PRM7;D0Q0H0;Q9GDD8;…	17257	550	CID		27.17	47.7796		2	53	39	1	843.435	-39.5304	6/64	Medicago_elastase_rep1.mgf
	Low	NMFTSIVGNVFGFKA	B8YGX4;Q6PSM7;Q71N62;C7AQS9;Q33550;Q29VE5;C7AQU8;P28424;Q33245;P93943;Q32800;Q9XQH3;Q6RIC1;C0J379;Q95CD5;Q36609;Q9GG91;O63136;Q8HTD5;Q9GD42;B3XY31;B6GUX7;Q9GCX9;Q9GDB9;P94043;D5MR64;D8V9C5;D7F7V6;P93976;Q9GD57;C8YPK4;P94106;P93990;O03663;C4NWH9;O47046;Q36782;P94027;Q8HUZ7;C8YPK3;P93972;A7BG75;P93987;B6GUR5;Q33620;Q32857;Q33440;A0ZQQ1;A5X4C0;Q9ZS68;Q9ZS71;Q8WIX2;B6GUT8;B8PRM7;D0Q0H0;P94023;Q9GDD8;…	16076	545	CID		23.4	143.349	0	1	54	34	1	1631.75	-44.7441	6/151	Medicago_elastase_rep1.mgf
	Low	SLDRYKGRcYHIEPV	C7AQS9;Q29VE5;C7AQU8;P28424;Q33245;P93943;Q9XQH3;A6XHX2;O03663;Q33268;Q8HUZ7;A7BG75;P94076;Q32857;A0ZQQ1;Q9ZS68;Q9ZS71;Q8WIX2;B8PRM7;C9WKT9;Q95EV1;Q8WIX1;Q8HDA1;Q5I9B3;A1XCQ7;P94041;Q9GDB5;Q8MG05;Q36643;Q31669;Q32224;Q8MCX1;Q32183;P94074;Q6LA00;D0F109;Q8MCX9;Q5DK06;O03638;P31183;Q8WIB7;Q8MCW6;Q9TLH7;Q95A73;Q31870;Q8WIA1;Q31667;Q32428;Q9XPZ0;Q6JXQ9;Q6U1Y8;A0AS70;D0F0Z1;D2CUA5;D5J720;Q9XQL6;Q42898;…	6470	266	CID	C9(Carbamidomethyl)	21.57	232.317		4	54	36	1	1892.86	-43.5506	6/153	Medicago_elastase_rep1.mgf
	Low	YYTPDYETKDTDILAAFRVTPQPGVPPEEAGxAV	Q9XQL6;O47273;O98759;O98751;O98755;Q9TLI9;O98752;O98749	11	8	CID	X32(C)	21.12	63.6214		3	48	34	1	3713.61	-42.9512	10/359	Medicago_elastase_rep1.mgf
	Low	RELGVPIVmHDYITGGFTANTxLA	Q9TLI9	1	1	CID	M9(Oxidation), X22(C)	13.99	977.13	0	1	53	25	1	2594.19	-34.1056	8/267	Medicago_elastase_rep1.mgf
Q8WKW3	39.53	25	24	468	51.7681	6.43018	1393.76	Rubisco large subunit (Fragment) OS=Lozania pittieri GN=rbcL PE=3 SV=1 - [Q8WKW3_9ROSI]
	Confidence Icon	Sequence	Protein Accessions	# Proteins	# Protein Groups	Activation Type	Modifications	IonScore	Exp Value	Δ Score	Rank	Identity High	Homology Threshold	Charge	m/z [Da]	ΔM [ppm]	Ions Matched	Spectrum File
	High	AAcEVWKEIQFEFPAMDTL	Q8WKW3;Q8WKU7	3	2	CID	C3(Carbamidomethyl)	135.21	7.55187e-10		10	53		1	2284.99	-30.296	15/188	Medicago_elastase_rep1.mgf
	High	QARNEGRDLAREGNEIIREA	Q29VE5;B5SXA5;Q8SN43;O98549;P93906;Q8MCW6;Q9TLH7;O98880;Q31870;Q8WJK2;Q31667;P93909;Q9XPZ0;O98552;Q6Y2Z1;Q15JC1;C7A5Y1;D6MYL0;Q8WLH4;Q9BA14;Q33612;O98545;Q33206;O03681;O47273;Q8HUZ8;Q9MV63;Q3T5E9;A5PFD4;Q9GEP4;Q9GDM5;Q32056;O98834;Q8HDA2;Q67GK8;B8PRM1;D5MR90;Q8WKW3;O98878;Q8WHG4;Q37164;Q9GCU2;O47280;Q5SCR2;Q4KUD6;A0PDA2;B8PRN3;C7A5Y7;Q32391;Q9THU4;Q32194;Q8HUZ1;Q4KUF2;Q3T8E6;Q0H754;D6MYJ8;Q4H1C6;…	5816	184	CID		98.71	3.84615e-06		6	54		1	2297.07	-45.2409	20/217	Medicago_elastase_rep1.mgf
	High	AAcEVWKEIQFEFPAmDTL	Q8WKW3;Q8WKU7	3	2	CID	C3(Carbamidomethyl), M16(Oxidation)	90.46	2.08939e-05		10	53		1	2300.98	-32.2247	13/188	Medicago_elastase_rep1.mgf
	High	IYKAQAETGEIKGHYLNATA	C7AQS9;Q29VE5;P93943;Q32800;B3XY31;B6GUX7;Q9GCX9;A6XHX2;D7F7V6;Q710K7;O03663;C4NWH9;Q36782;Q33268;A7BG75;B6GUR5;Q9ZS68;Q9ZS71;Q8WIX2;Q9GDD8;Q7YKW5;C9WKT9;Q8WIX1;Q5I9B3;Q9GDB5;Q15KA5;Q36637;A0PDA4;Q8MCX1;O47279;Q32183;Q33323;Q6LA00;Q8MCX9;P28380;Q32040;P93906;Q05993;P48717;Q8WH19;Q8WHV7;Q95632;Q5KTY1;Q6U1Y8;Q5GLI7;A0AS70;D6MYL0;Q9BA14;Q9GE10;Q8MFU1;O98545;Q33206;Q9XQL2;O03681;O47273;Q66MG6;Q3T5E9;…	5396	248	CID		89.92	3.31093e-05		3	54		1	2178.03	-41.9789	18/208	Medicago_elastase_rep1.mgf
	High	RNEGRDLAREGNEIIREA	Q29VE5;B5SXA5;P28424;P25079;Q33245;P93943;Q9XQH3;C0J379;B3XY31;A6XHX2;D5MR64;C8YPK4;Q9BB65;C4NWH9;Q33268;Q8HUZ7;A7BG75;Q32857;A0ZQQ1;Q8WIX2;B8PRM7;Q42903;Q95EV1;Q8WIX1;O98562;Q8HDA1;Q5I9B3;A1XCQ7;A0PDA4;A5X4I1;Q32183;Q8SN43;O98549;P93906;Q8MCW6;Q9TLH7;O98880;Q31870;Q8WJK2;Q31667;P93909;Q9XPZ0;O98552;Q6Y2Z1;Q15JC1;C7A5Y1;D6MYL0;Q8WLH4;Q9BA14;Q33612;O98545;Q33206;O03681;O47273;Q8HUZ8;Q9MV63;Q3T5E9;…	6175	223	CID		85.32	9.37564e-05	0	2	54		1	2097.98	-45.4233	20/197	Medicago_elastase_rep1.mgf
	High	NMFTSIVGNVFGFKALRA	B8YGX4;Q6PSM7;Q71N62;C7AQS9;Q33550;Q29VE5;C7AQU8;P28424;P93943;Q32800;Q9XQH3;Q6RIC1;C0J379;Q36609;Q9GG91;O63136;Q8HTD5;B3XY31;B6GUX7;Q9GCX9;D5MR64;D8V9C5;D7F7V6;P93976;Q9GD57;C8YPK4;P94106;P93990;O03663;C4NWH9;O47046;Q36782;P94027;Q8HUZ7;C8YPK3;P93972;A7BG75;B6GUR5;Q32857;Q33440;A0ZQQ1;A5X4C0;Q9ZS68;Q9ZS71;Q8WIX2;B6GUT8;D0Q0H0;P94023;Q9GDD8;A2VAU0;C9WKT9;D7F7W4;Q42903;Q95EV1;Q8WIX1;O98562;Q8HDA1;…	15678	498	CID		85.08	0.00010431		3	54		1	1971.97	-41.4923	11/184	Medicago_elastase_rep1.mgf
	High	FQGPPHGIQVERDKLNKYGRPL	Q6PSM7;Q71N62;C7AQS9;Q33550;Q29VE5;C7AQU8;P28424;P25079;Q33245;P93943;Q32800;Q9XQH3;Q6RIC1;C0J379;Q9GG91;O63136;Q8HTD5;B3XY31;B6GUX7;P94087;A6XHX2;P94043;D5MR64;D8V9C5;D7F7V6;P93976;Q9GD57;Q710K7;C8YPK4;Q9BB65;P93990;O03663;C4NWH9;Q36782;Q33268;Q8HUZ7;B5L2S2;C8YPK3;P93972;P94076;B6GUR5;B6GUW7;Q32857;Q33440;A0ZQQ1;A5X4C0;Q9ZS68;P94053;D0Q0H0;P94023;A2VAU0;C9WKT9;Q42903;Q95EV1;Q8WIX1;O98562;Q5I9B3;…	17696	510	CID		81.81	0.000187786		8	54		1	2549.27	-41.6046	17/219	Medicago_elastase_rep1.mgf
	High	KNYGRAVYEcL	B8YGX4;Q71N62;Q6J6P1;C7AQS9;Q33550;Q29VE5;B5SXA5;C7AQU8;P28424;P25079;Q33245;Q9XQH3;C0J379;Q9GG91;O63136;Q8HTD5;Q9GD42;B3XY31;B6GUX7;P94087;Q9GDB9;A6XHX2;P94043;D5MR64;D8V9C5;D7F7V6;P93976;Q9GD57;Q710K7;C8YPK4;Q9BB65;P93990;O03663;C4NWH9;O47046;Q36782;P94027;B5L2S2;C8YPK3;P93972;A7BG75;P94076;P93987;B6GUR5;B6GUW7;Q33620;Q33440;A0ZQQ1;A5X4C0;Q9ZS68;Q8WIX2;P94053;D0Q0H0;P94023;A2VAU0;C9WKT9;D7F7W4;…	21633	584	CID	C10(Carbamidomethyl)	70.62	0.00229815		2	53		1	1372.62	-37.3267	9/96	Medicago_elastase_rep1.mgf
	High	GCTIKPKLGLSAKNYGRA	B8YGX4;Q71N62;Q6J6P1;C7AQS9;Q33550;Q29VE5;B5SXA5;C7AQU8;P28424;P25079;Q33245;P93943;Q32800;Q9XQH3;C0J379;Q36609;Q9GG91;O63136;Q8HTD5;Q9GD42;B3XY31;B6GUX7;Q9GCX9;P94087;Q9GDB9;A6XHX2;P94043;D5MR64;D8V9C5;D7F7V6;Q9GD57;Q710K7;C8YPK4;Q9BB65;P94106;P93990;O03663;C4NWH9;O47046;Q36782;Q33268;P94027;Q8HUZ7;B5L2S2;C8YPK3;P93972;A7BG75;P94076;P93987;B6GUR5;B6GUW7;Q33620;Q32857;Q33440;A0ZQQ1;A5X4C0;Q9ZS68;…	23507	613	CID		66.1	0.00860522		7	55		1	1876.96	-43.2887	11/184	Medicago_elastase_rep1.mgf
	High	QVERDKLNKYGRPL	B8YGX4;Q6PSM7;Q71N62;Q6J6P1;C7AQS9;Q33550;Q29VE5;B5SXA5;C7AQU8;P28424;P25079;Q33245;P93943;Q32800;Q9XQH3;Q6RIC1;C0J379;Q95CD5;Q36609;Q9GG91;O63136;Q8HTD5;Q9GD42;B3XY31;B6GUX7;Q9GCX9;P94087;A6XHX2;P94043;D5MR64;D8V9C5;D7F7V6;P93976;Q9GD57;Q710K7;C8YPK4;Q9BB65;P94106;P93990;O03663;C4NWH9;O47046;Q36782;Q33268;P94027;Q8HUZ7;B5L2S2;C8YPK3;P93972;P94076;B6GUR5;B6GUW7;Q33620;Q32857;Q33440;A0ZQQ1;A5X4C0;…	21100	599	CID		64.91	0.0111143		6	55		1	1715.87	-50.3543	15/141	Medicago_elastase_rep1.mgf
	High	RNEGRDLAREGNEI	C7AQS9;Q29VE5;B5SXA5;P28424;P25079;Q33245;P93943;Q9XQH3;Q6RIC1;C0J379;B3XY31;A6XHX2;D5MR64;C8YPK4;Q9BB65;C4NWH9;O47046;Q33268;Q8HUZ7;A7BG75;Q32857;A0ZQQ1;Q8WIX2;B8PRM7;Q42903;Q95EV1;Q8WIX1;O98562;Q8HDA1;Q5I9B3;A1XCQ7;A0PDA4;A5X4I1;Q32224;Q32183;E0D9P4;Q8SN43;O98549;P93906;Q05993;Q9TMV5;Q8WIB7;Q8MCW6;Q9TLH7;Q8WHV7;O98880;Q31870;Q8WIA1;Q8WJK2;Q95632;Q31667;P93909;Q9XPZ0;O98552;Q8MAT5;Q6Y2Z1;Q5KTY1;…	8564	324	CID		64.12	0.00993084	0	1	53		1	1628.73	-52.0108	15/149	Medicago_elastase_rep1.mgf
	High	YYTPDYETKDT	C7AQS9;Q29VE5;C7AQU8;P28424;P93943;Q95CD5;B3XY31;A6XHX2;C8YPK4;Q9BB65;P93990;Q33268;A7BG75;Q32857;A0ZQQ1;Q8WIX2;A2VAU0;Q95EV1;Q8WIX1;Q15KA5;Q8SLV7;Q37357;O47279;Q32183;D0F109;P31202;P48717;Q8WH19;Q8WHV7;Q31870;Q8WJK2;Q32428;Q6Y2Y8;Q5KTY1;Q6U1Y8;Q1KZP3;A0AS70;B7FCY2;C7A5Y1;C8XR97;D6MYL0;D8L8B6;Q9BA14;Q9XQL6;Q9GE10;Q33612;Q8WGV6;Q33206;Q32072;O03681;O47273;Q9MV63;Q4Q006;Q1X8A9;B8Q4B7;B8QQG6;C3S8W3;…	5399	226	CID		59.44	0.0113581	0	1	49		1	1395.53	-47.4238	6/98	Medicago_elastase_rep1.mgf
	High	FQGPPHGI	Q6PSM7;Q71N62;C7AQS9;Q33550;Q29VE5;C7AQU8;P28424;P25079;Q33245;P93943;Q32800;Q9XQH3;Q6RIC1;C0J379;Q9GG91;O63136;Q8HTD5;B3XY31;B6GUX7;P94087;Q9GDB9;A6XHX2;P94043;D5MR64;D8V9C5;D7F7V6;P93976;Q9GD57;Q710K7;C8YPK4;Q9BB65;P93990;O03663;C4NWH9;Q36782;Q33268;Q8HUZ7;B5L2S2;C8YPK3;P93972;A7BG75;P94076;B6GUR5;B6GUW7;Q32857;Q33440;A0ZQQ1;A5X4C0;Q9ZS68;Q9ZS71;P94053;B8PRM7;D0Q0H0;P94023;A2VAU0;C9WKT9;D7F7W4;…	20049	610	CID		56.01	0.0639292		3	53		1	852.406	-36.0407	6/71	Medicago_elastase_rep1.mgf
	Medium	FQGPPHGIQVERDKL	Q6PSM7;Q71N62;C7AQS9;Q33550;Q29VE5;C7AQU8;P28424;P25079;Q33245;P93943;Q32800;Q9XQH3;Q6RIC1;C0J379;Q9GG91;O63136;Q8HTD5;B3XY31;B6GUX7;P94087;A6XHX2;P94043;D5MR64;D8V9C5;D7F7V6;P93976;Q9GD57;Q710K7;C8YPK4;Q9BB65;P93990;O03663;C4NWH9;Q36782;Q33268;Q8HUZ7;B5L2S2;C8YPK3;P93972;P94076;B6GUR5;B6GUW7;Q32857;Q33440;A0ZQQ1;A5X4C0;Q9ZS68;P94053;D0Q0H0;P94023;A2VAU0;C9WKT9;Q42903;Q95EV1;Q8WIX1;O98562;Q5I9B3;…	18949	556	CID		54.7	0.117977		6	55	58	1	1720.84	-40.3356	8/143	Medicago_elastase_rep1.mgf
	High	NMFTSIVGNVFGFKAL	B8YGX4;Q6PSM7;Q71N62;C7AQS9;Q33550;Q29VE5;C7AQU8;P28424;P93943;Q32800;Q9XQH3;Q6RIC1;C0J379;Q95CD5;Q36609;Q9GG91;O63136;Q8HTD5;Q9GD42;B3XY31;B6GUX7;Q9GCX9;Q9GDB9;P94043;D5MR64;D8V9C5;D7F7V6;P93976;Q9GD57;C8YPK4;P94106;P93990;O03663;C4NWH9;O47046;Q36782;P94027;Q8HUZ7;C8YPK3;P93972;A7BG75;B6GUR5;Q33620;Q32857;Q33440;A0ZQQ1;A5X4C0;Q9ZS68;Q9ZS71;Q8WIX2;B6GUT8;B8PRM7;D0Q0H0;P94023;Q9GDD8;A2VAU0;C9WKT9;…	16063	539	CID		54.01	0.126507	0	2	54	52	1	1744.82	-52.201	7/161	Medicago_elastase_rep1.mgf
	Medium	GKLEGERDITLGFVDLL	Q6PSM7;Q29VE5;P28424;P25079;P93943;Q32800;Q9XQH3;Q36609;Q9GG91;O63136;Q8HTD5;Q9GD42;B3XY31;B6GUX7;P94087;Q9GDB9;A6XHX2;P94043;D5MR64;D8V9C5;D7F7V6;P93976;Q9GD57;Q710K7;C8YPK4;Q9BB65;P94106;P93990;O47046;Q36782;Q33268;P94027;B5L2S2;C8YPK3;P93972;A7BG75;P94076;B6GUR5;B6GUW7;Q33620;Q32857;Q33440;A0ZQQ1;A5X4C0;Q9ZS68;Q9ZS71;P94053;B6GUT8;P94023;Q9GDD8;Q7YKW5;C9WKT9;D7F7W4;O98562;Q9THN3;Q5I9B3;Q33089;…	5280	256	CID		50.23	0.329251		5	55	57	1	1874.96	-33.2334	9/172	Medicago_elastase_rep1.mgf
	Low	cVQARNEGRDLAREGNEIIREA	Q29VE5;B5SXA5;Q8SN43;O98549;P93906;Q8MCW6;Q9TLH7;O98880;Q31870;Q8WJK2;Q31667;P93909;Q9XPZ0;O98552;Q6Y2Z1;Q15JC1;C7A5Y1;D6MYL0;Q8WLH4;Q9BA14;Q33612;O98545;Q33206;O03681;O47273;Q8HUZ8;Q9MV63;Q3T5E9;A5PFD4;Q9GEP4;Q9GDM5;Q32056;O98834;Q8HDA2;Q67GK8;B8PRM1;D5MR90;Q8WKW3;O98878;Q8WHG4;Q37164;Q9GCU2;O47280;Q5SCR2;Q4KUD6;A0PDA2;B8PRN3;C7A5Y7;Q32391;Q32194;Q8HUZ1;Q4KUF2;Q3T8E6;Q0H754;D6MYJ8;Q4H1C6;Q32386;…	5800	182	CID	C1(Carbamidomethyl)	46.66	0.55593		7	53	54	1	2556.17	-38.8453	15/233	Medicago_elastase_rep1.mgf
	Low	QARNEGRDLAREGNEI	C7AQS9;Q29VE5;B5SXA5;E0D9P4;Q8SN43;O98549;P93906;Q05993;Q9TMV5;Q8WIB7;Q8MCW6;Q9TLH7;Q8WHV7;O98880;Q31870;Q8WIA1;Q8WJK2;Q95632;Q31667;P93909;Q9XPZ0;O98552;Q8MAT5;Q6Y2Z1;Q5KTY1;Q6U1Y8;Q1KZP3;Q15JC1;C7A5Y1;D6MYL0;Q8WLH4;Q9BA14;Q33612;O98545;Q33206;O03681;O47273;Q8HUZ8;Q9MV63;Q66MG6;Q3T5E9;Q537Z6;C3S8W3;C7AQR7;C7AQU0;A5PFD4;B3SHH8;O98759;Q9GEP4;Q9GDM5;Q32056;O98834;Q8HDA2;Q67GK8;B8PRM1;C0SJR0;D5MR90;…	8142	277	CID		36.29	6.72698		6	54	49	1	1827.81	-51.5432	11/169	Medicago_elastase_rep1.mgf
	Low	RNEGRDLAREGNEII	C7AQS9;Q29VE5;B5SXA5;P28424;P25079;Q33245;P93943;Q9XQH3;Q6RIC1;C0J379;B3XY31;A6XHX2;D5MR64;C8YPK4;Q9BB65;C4NWH9;O47046;Q33268;Q8HUZ7;A7BG75;Q32857;A0ZQQ1;Q8WIX2;B8PRM7;Q42903;Q95EV1;Q8WIX1;O98562;Q8HDA1;Q5I9B3;A1XCQ7;A0PDA4;A5X4I1;Q32183;E0D9P4;Q8SN43;O98549;P93906;Q05993;Q9TMV5;Q8WIB7;Q8MCW6;Q9TLH7;O98880;Q31870;Q8WIA1;Q8WJK2;Q95632;Q31667;P93909;Q9XPZ0;O98552;Q8MAT5;Q6Y2Z1;Q5KTY1;Q6U1Y8;Q1KZP3;…	8431	316	CID		34.2	12.4723	0	2	54	43	1	1741.82	-41.3499	13/159	Medicago_elastase_rep1.mgf
	Low	AKNYGRAVYEcL	B8YGX4;Q71N62;Q6J6P1;C7AQS9;Q33550;Q29VE5;B5SXA5;C7AQU8;P28424;P25079;Q33245;Q9XQH3;C0J379;Q9GG91;O63136;Q8HTD5;Q9GD42;B3XY31;B6GUX7;P94087;Q9GDB9;A6XHX2;P94043;D5MR64;D8V9C5;D7F7V6;P93976;Q9GD57;Q710K7;C8YPK4;Q9BB65;P93990;O03663;C4NWH9;O47046;Q36782;P94027;B5L2S2;C8YPK3;P93972;A7BG75;P94076;P93987;B6GUR5;B6GUW7;Q33620;Q33440;A0ZQQ1;A5X4C0;Q9ZS68;Q8WIX2;P94053;D0Q0H0;P94023;A2VAU0;C9WKT9;D7F7W4;…	21604	582	CID	C11(Carbamidomethyl)	32.87	14.489	0	2	54	37	1	1443.65	-39.7294	8/104	Medicago_elastase_rep1.mgf
	Low	ASGGIHVWHmPALT	B8YGX4;Q6J6P1;C7AQS9;Q33550;Q29VE5;B5SXA5;C7AQU8;P28424;P25079;Q33245;P93943;Q32800;Q9XQH3;Q6RIC1;C0J379;Q9GG91;O63136;Q8HTD5;Q9GD42;B3XY31;B6GUX7;P94087;Q9GDB9;A6XHX2;P94043;D5MR64;D8V9C5;Q9GD57;Q710K7;C8YPK4;Q9BB65;P94106;P93990;C4NWH9;Q36782;Q33268;P94027;Q8HUZ7;B5L2S2;C8YPK3;A7BG75;P93987;B6GUR5;B6GUW7;Q32857;Q33440;Q6Y2Z3;A0ZQQ1;A5X4C0;Q9ZS68;Q9ZS71;Q8WIX2;P94053;B6GUT8;B8PRM7;D0Q0H0;P94023;…	19409	587	CID	M10(Oxidation)	28.36	44.0441		7	54	42	1	1492.69	-31.8327	6/143	Medicago_elastase_rep1.mgf
	Low	REGNEIIREA	Q29VE5;B5SXA5;P28424;P25079;Q33245;P93943;Q9XQH3;C0J379;B3XY31;A6XHX2;D5MR64;C8YPK4;Q9BB65;C4NWH9;Q33268;Q8HUZ7;A7BG75;Q32857;A0ZQQ1;Q8WIX2;B8PRM7;Q42903;Q95EV1;Q8WIX1;O98562;Q8HDA1;Q5I9B3;A1XCQ7;Q37357;A0PDA4;A5X4I1;Q32183;Q8SN43;O98549;Q32040;P93906;Q8MCW6;Q9TLH7;O98880;Q31870;Q8WJK2;Q31667;P93909;Q9XPZ0;O98552;Q6Y2Z1;Q15JC1;C7A5Y1;D6MYL0;Q8WLH4;Q9BA14;Q33612;O98545;Q33206;O03681;O47273;Q8HUZ8;…	6373	240	CID		28.27	40.9359		3	54	42	1	1186.58	-34.3014	8/103	Medicago_elastase_rep1.mgf
	Low	ANRVALEA	P28424;P25079;Q33245;P93943;Q32800;Q9XQH3;Q6RIC1;C0J379;Q95CD5;Q36609;Q9GG91;O63136;Q9GD42;B3XY31;B6GUX7;Q9GCX9;P94087;Q9GDB9;A6XHX2;P94043;D5MR64;D8V9C5;D7F7V6;P93976;Q9GD57;Q710K7;C8YPK4;Q9BB65;P94106;P93990;O03663;C4NWH9;O47046;Q36782;Q33268;P94027;Q8HUZ7;C8YPK3;P93972;A7BG75;P94076;P93987;B6GUR5;B6GUW7;Q33620;Q32857;Q33440;Q6Y2Z3;A0ZQQ1;A5X4C0;Q9ZS68;Q8WIX2;P94053;B6GUT8;B8PRM7;D0Q0H0;Q9GDD8;…	17257	550	CID		27.17	47.7796		2	53	39	1	843.435	-39.5304	6/64	Medicago_elastase_rep1.mgf
	Low	NMFTSIVGNVFGFKA	B8YGX4;Q6PSM7;Q71N62;C7AQS9;Q33550;Q29VE5;C7AQU8;P28424;Q33245;P93943;Q32800;Q9XQH3;Q6RIC1;C0J379;Q95CD5;Q36609;Q9GG91;O63136;Q8HTD5;Q9GD42;B3XY31;B6GUX7;Q9GCX9;Q9GDB9;P94043;D5MR64;D8V9C5;D7F7V6;P93976;Q9GD57;C8YPK4;P94106;P93990;O03663;C4NWH9;O47046;Q36782;P94027;Q8HUZ7;C8YPK3;P93972;A7BG75;P93987;B6GUR5;Q33620;Q32857;Q33440;A0ZQQ1;A5X4C0;Q9ZS68;Q9ZS71;Q8WIX2;B6GUT8;B8PRM7;D0Q0H0;P94023;Q9GDD8;…	16076	545	CID		23.4	143.349	0	1	54	34	1	1631.75	-44.7441	6/151	Medicago_elastase_rep1.mgf
	Low	LRMSGGDHIHA	B8YGX4;Q6J6P1;Q9XQH3;Q95CD5;Q9GG91;O63136;Q9GD42;B3XY31;P94087;Q9GDB9;A6XHX2;D8V9C5;D7F7V6;Q9GD57;C8YPK4;P93990;Q33268;P94027;B5L2S2;P93972;P94076;P93987;Q33620;Q32857;A0ZQQ1;A5X4C0;Q9ZS68;Q9ZS71;Q8WIX2;P94053;P94023;A2VAU0;C9WKT9;Q95EV1;Q8WIX1;Q8HDA1;Q5I9B3;Q9GGC2;P94071;Q9GCW9;Q9GDB5;Q36643;B6GUQ8;Q36637;Q37357;P93986;A5X4I1;Q9TMM2;Q8MCX1;Q9TLH8;P94074;Q9XQP7;E0D9P4;Q8MCX9;Q5DK06;Q6SSI3;O98549;…	8174	288	CID		20.35	221.267		5	53	32	1	1193.53	-46.217	5/99	Medicago_elastase_rep1.mgf
P28424	36.34	27	26	465	51.5301	6.68311	1372.33	Ribulose bisphosphate carboxylase large chain (Fragment) OS=Humiria balsamifera GN=rbcL PE=3 SV=1 - [RBL_HUMBA]
	Confidence Icon	Sequence	Protein Accessions	# Proteins	# Protein Groups	Activation Type	Modifications	IonScore	Exp Value	Δ Score	Rank	Identity High	Homology Threshold	Charge	m/z [Da]	ΔM [ppm]	Ions Matched	Spectrum File
	High	AAcEVWKEIKFEFPAMDTL	P28424;C8YPK4;Q95EV1;P48717;O98880;Q31667;O03681;Q8WLL4;Q9SBW6;Q4KUF2;Q8HSW8;Q9MT33;Q3T5L3;Q9TLI9;Q4KUD4;O98756;Q7YKH2;A2VAT5;Q9MSR7;Q9GGH8;Q95F08;Q4VWQ1;O98749;O98999;Q9GG54;Q9MUH0;Q33034;Q4KUD3;Q4KUE1	680	29	CID	C3(Carbamidomethyl)	135.21	7.55187e-10		4	53		1	2284.99	-46.2217	15/188	Medicago_elastase_rep1.mgf
	High	KARNEGRDLAREGNEIIREA	P28424;P25079;Q33245;P93943;Q9XQH3;C0J379;B3XY31;A6XHX2;D5MR64;C8YPK4;Q9BB65;C4NWH9;Q33268;Q8HUZ7;A7BG75;Q32857;A0ZQQ1;Q8WIX2;B8PRM7;Q42903;Q95EV1;Q8WIX1;O98562;Q8HDA1;Q5I9B3;A1XCQ7	250	26	CID		98.71	3.84615e-06	0	1	54		1	2297.07	-61.0828	20/217	Medicago_elastase_rep1.mgf
	High	AAcEVWKEIKFEFPAmDTL	P28424;C8YPK4;Q95EV1;P48717;O98880;Q31667;O03681;Q8WLL4;Q9SBW6;Q4KUF2;Q8HSW8;Q9MT33;Q3T5L3;Q9TLI9;Q4KUD4;O98756;Q7YKH2;A2VAT5;Q9MSR7;Q9GGH8;Q95F08;Q4VWQ1;O98749;O98999;Q9GG54;Q9MUH0;Q33034;Q4KUD3;Q4KUE1	680	29	CID	C3(Carbamidomethyl), M16(Oxidation)	90.46	2.08939e-05		4	53		1	2300.98	-48.0397	13/188	Medicago_elastase_rep1.mgf
	High	RNEGRDLAREGNEIIREA	Q29VE5;B5SXA5;P28424;P25079;Q33245;P93943;Q9XQH3;C0J379;B3XY31;A6XHX2;D5MR64;C8YPK4;Q9BB65;C4NWH9;Q33268;Q8HUZ7;A7BG75;Q32857;A0ZQQ1;Q8WIX2;B8PRM7;Q42903;Q95EV1;Q8WIX1;O98562;Q8HDA1;Q5I9B3;A1XCQ7;A0PDA4;A5X4I1;Q32183;Q8SN43;O98549;P93906;Q8MCW6;Q9TLH7;O98880;Q31870;Q8WJK2;Q31667;P93909;Q9XPZ0;O98552;Q6Y2Z1;Q15JC1;C7A5Y1;D6MYL0;Q8WLH4;Q9BA14;Q33612;O98545;Q33206;O03681;O47273;Q8HUZ8;Q9MV63;Q3T5E9;…	6175	223	CID		85.32	9.37564e-05	0	2	54		1	2097.98	-45.4233	20/197	Medicago_elastase_rep1.mgf
	High	NMFTSIVGNVFGFKALRA	B8YGX4;Q6PSM7;Q71N62;C7AQS9;Q33550;Q29VE5;C7AQU8;P28424;P93943;Q32800;Q9XQH3;Q6RIC1;C0J379;Q36609;Q9GG91;O63136;Q8HTD5;B3XY31;B6GUX7;Q9GCX9;D5MR64;D8V9C5;D7F7V6;P93976;Q9GD57;C8YPK4;P94106;P93990;O03663;C4NWH9;O47046;Q36782;P94027;Q8HUZ7;C8YPK3;P93972;A7BG75;B6GUR5;Q32857;Q33440;A0ZQQ1;A5X4C0;Q9ZS68;Q9ZS71;Q8WIX2;B6GUT8;D0Q0H0;P94023;Q9GDD8;A2VAU0;C9WKT9;D7F7W4;Q42903;Q95EV1;Q8WIX1;O98562;Q8HDA1;…	15678	498	CID		85.08	0.00010431		3	54		1	1971.97	-41.4923	11/184	Medicago_elastase_rep1.mgf
	High	FQGPPHGIQVERDKLNKYGRPL	Q6PSM7;Q71N62;C7AQS9;Q33550;Q29VE5;C7AQU8;P28424;P25079;Q33245;P93943;Q32800;Q9XQH3;Q6RIC1;C0J379;Q9GG91;O63136;Q8HTD5;B3XY31;B6GUX7;P94087;A6XHX2;P94043;D5MR64;D8V9C5;D7F7V6;P93976;Q9GD57;Q710K7;C8YPK4;Q9BB65;P93990;O03663;C4NWH9;Q36782;Q33268;Q8HUZ7;B5L2S2;C8YPK3;P93972;P94076;B6GUR5;B6GUW7;Q32857;Q33440;A0ZQQ1;A5X4C0;Q9ZS68;P94053;D0Q0H0;P94023;A2VAU0;C9WKT9;Q42903;Q95EV1;Q8WIX1;O98562;Q5I9B3;…	17696	510	CID		81.81	0.000187786		8	54		1	2549.27	-41.6046	17/219	Medicago_elastase_rep1.mgf
	High	KNYGRAVYEcL	B8YGX4;Q71N62;Q6J6P1;C7AQS9;Q33550;Q29VE5;B5SXA5;C7AQU8;P28424;P25079;Q33245;Q9XQH3;C0J379;Q9GG91;O63136;Q8HTD5;Q9GD42;B3XY31;B6GUX7;P94087;Q9GDB9;A6XHX2;P94043;D5MR64;D8V9C5;D7F7V6;P93976;Q9GD57;Q710K7;C8YPK4;Q9BB65;P93990;O03663;C4NWH9;O47046;Q36782;P94027;B5L2S2;C8YPK3;P93972;A7BG75;P94076;P93987;B6GUR5;B6GUW7;Q33620;Q33440;A0ZQQ1;A5X4C0;Q9ZS68;Q8WIX2;P94053;D0Q0H0;P94023;A2VAU0;C9WKT9;D7F7W4;…	21633	584	CID	C10(Carbamidomethyl)	70.62	0.00229815		2	53		1	1372.62	-37.3267	9/96	Medicago_elastase_rep1.mgf
	High	GCTIKPKLGLSAKNYGRA	B8YGX4;Q71N62;Q6J6P1;C7AQS9;Q33550;Q29VE5;B5SXA5;C7AQU8;P28424;P25079;Q33245;P93943;Q32800;Q9XQH3;C0J379;Q36609;Q9GG91;O63136;Q8HTD5;Q9GD42;B3XY31;B6GUX7;Q9GCX9;P94087;Q9GDB9;A6XHX2;P94043;D5MR64;D8V9C5;D7F7V6;Q9GD57;Q710K7;C8YPK4;Q9BB65;P94106;P93990;O03663;C4NWH9;O47046;Q36782;Q33268;P94027;Q8HUZ7;B5L2S2;C8YPK3;P93972;A7BG75;P94076;P93987;B6GUR5;B6GUW7;Q33620;Q32857;Q33440;A0ZQQ1;A5X4C0;Q9ZS68;…	23507	613	CID		66.1	0.00860522		7	55		1	1876.96	-43.2887	11/184	Medicago_elastase_rep1.mgf
	High	QVERDKLNKYGRPL	B8YGX4;Q6PSM7;Q71N62;Q6J6P1;C7AQS9;Q33550;Q29VE5;B5SXA5;C7AQU8;P28424;P25079;Q33245;P93943;Q32800;Q9XQH3;Q6RIC1;C0J379;Q95CD5;Q36609;Q9GG91;O63136;Q8HTD5;Q9GD42;B3XY31;B6GUX7;Q9GCX9;P94087;A6XHX2;P94043;D5MR64;D8V9C5;D7F7V6;P93976;Q9GD57;Q710K7;C8YPK4;Q9BB65;P94106;P93990;O03663;C4NWH9;O47046;Q36782;Q33268;P94027;Q8HUZ7;B5L2S2;C8YPK3;P93972;P94076;B6GUR5;B6GUW7;Q33620;Q32857;Q33440;A0ZQQ1;A5X4C0;…	21100	599	CID		64.91	0.0111143		6	55		1	1715.87	-50.3543	15/141	Medicago_elastase_rep1.mgf
	High	RNEGRDLAREGNEI	C7AQS9;Q29VE5;B5SXA5;P28424;P25079;Q33245;P93943;Q9XQH3;Q6RIC1;C0J379;B3XY31;A6XHX2;D5MR64;C8YPK4;Q9BB65;C4NWH9;O47046;Q33268;Q8HUZ7;A7BG75;Q32857;A0ZQQ1;Q8WIX2;B8PRM7;Q42903;Q95EV1;Q8WIX1;O98562;Q8HDA1;Q5I9B3;A1XCQ7;A0PDA4;A5X4I1;Q32224;Q32183;E0D9P4;Q8SN43;O98549;P93906;Q05993;Q9TMV5;Q8WIB7;Q8MCW6;Q9TLH7;Q8WHV7;O98880;Q31870;Q8WIA1;Q8WJK2;Q95632;Q31667;P93909;Q9XPZ0;O98552;Q8MAT5;Q6Y2Z1;Q5KTY1;…	8564	324	CID		64.12	0.00993084	0	1	53		1	1628.73	-52.0108	15/149	Medicago_elastase_rep1.mgf
	High	YYTPDYETKDT	C7AQS9;Q29VE5;C7AQU8;P28424;P93943;Q95CD5;B3XY31;A6XHX2;C8YPK4;Q9BB65;P93990;Q33268;A7BG75;Q32857;A0ZQQ1;Q8WIX2;A2VAU0;Q95EV1;Q8WIX1;Q15KA5;Q8SLV7;Q37357;O47279;Q32183;D0F109;P31202;P48717;Q8WH19;Q8WHV7;Q31870;Q8WJK2;Q32428;Q6Y2Y8;Q5KTY1;Q6U1Y8;Q1KZP3;A0AS70;B7FCY2;C7A5Y1;C8XR97;D6MYL0;D8L8B6;Q9BA14;Q9XQL6;Q9GE10;Q33612;Q8WGV6;Q33206;Q32072;O03681;O47273;Q9MV63;Q4Q006;Q1X8A9;B8Q4B7;B8QQG6;C3S8W3;…	5399	226	CID		59.44	0.0113581	0	1	49		1	1395.53	-47.4238	6/98	Medicago_elastase_rep1.mgf
	High	FQGPPHGI	Q6PSM7;Q71N62;C7AQS9;Q33550;Q29VE5;C7AQU8;P28424;P25079;Q33245;P93943;Q32800;Q9XQH3;Q6RIC1;C0J379;Q9GG91;O63136;Q8HTD5;B3XY31;B6GUX7;P94087;Q9GDB9;A6XHX2;P94043;D5MR64;D8V9C5;D7F7V6;P93976;Q9GD57;Q710K7;C8YPK4;Q9BB65;P93990;O03663;C4NWH9;Q36782;Q33268;Q8HUZ7;B5L2S2;C8YPK3;P93972;A7BG75;P94076;B6GUR5;B6GUW7;Q32857;Q33440;A0ZQQ1;A5X4C0;Q9ZS68;Q9ZS71;P94053;B8PRM7;D0Q0H0;P94023;A2VAU0;C9WKT9;D7F7W4;…	20049	610	CID		56.01	0.0639292		3	53		1	852.406	-36.0407	6/71	Medicago_elastase_rep1.mgf
	Medium	FQGPPHGIQVERDKL	Q6PSM7;Q71N62;C7AQS9;Q33550;Q29VE5;C7AQU8;P28424;P25079;Q33245;P93943;Q32800;Q9XQH3;Q6RIC1;C0J379;Q9GG91;O63136;Q8HTD5;B3XY31;B6GUX7;P94087;A6XHX2;P94043;D5MR64;D8V9C5;D7F7V6;P93976;Q9GD57;Q710K7;C8YPK4;Q9BB65;P93990;O03663;C4NWH9;Q36782;Q33268;Q8HUZ7;B5L2S2;C8YPK3;P93972;P94076;B6GUR5;B6GUW7;Q32857;Q33440;A0ZQQ1;A5X4C0;Q9ZS68;P94053;D0Q0H0;P94023;A2VAU0;C9WKT9;Q42903;Q95EV1;Q8WIX1;O98562;Q5I9B3;…	18949	556	CID		54.7	0.117977		6	55	58	1	1720.84	-40.3356	8/143	Medicago_elastase_rep1.mgf
	High	NMFTSIVGNVFGFKAL	B8YGX4;Q6PSM7;Q71N62;C7AQS9;Q33550;Q29VE5;C7AQU8;P28424;P93943;Q32800;Q9XQH3;Q6RIC1;C0J379;Q95CD5;Q36609;Q9GG91;O63136;Q8HTD5;Q9GD42;B3XY31;B6GUX7;Q9GCX9;Q9GDB9;P94043;D5MR64;D8V9C5;D7F7V6;P93976;Q9GD57;C8YPK4;P94106;P93990;O03663;C4NWH9;O47046;Q36782;P94027;Q8HUZ7;C8YPK3;P93972;A7BG75;B6GUR5;Q33620;Q32857;Q33440;A0ZQQ1;A5X4C0;Q9ZS68;Q9ZS71;Q8WIX2;B6GUT8;B8PRM7;D0Q0H0;P94023;Q9GDD8;A2VAU0;C9WKT9;…	16063	539	CID		54.01	0.126507	0	2	54	52	1	1744.82	-52.201	7/161	Medicago_elastase_rep1.mgf
	Medium	GKLEGERDITLGFVDLL	Q6PSM7;Q29VE5;P28424;P25079;P93943;Q32800;Q9XQH3;Q36609;Q9GG91;O63136;Q8HTD5;Q9GD42;B3XY31;B6GUX7;P94087;Q9GDB9;A6XHX2;P94043;D5MR64;D8V9C5;D7F7V6;P93976;Q9GD57;Q710K7;C8YPK4;Q9BB65;P94106;P93990;O47046;Q36782;Q33268;P94027;B5L2S2;C8YPK3;P93972;A7BG75;P94076;B6GUR5;B6GUW7;Q33620;Q32857;Q33440;A0ZQQ1;A5X4C0;Q9ZS68;Q9ZS71;P94053;B6GUT8;P94023;Q9GDD8;Q7YKW5;C9WKT9;D7F7W4;O98562;Q9THN3;Q5I9B3;Q33089;…	5280	256	CID		50.23	0.329251		5	55	57	1	1874.96	-33.2334	9/172	Medicago_elastase_rep1.mgf
	Low	cVKARNEGRDLAREGNEIIREA	P28424;P25079;Q33245;P93943;Q9XQH3;C0J379;B3XY31;A6XHX2;D5MR64;C8YPK4;Q9BB65;C4NWH9;Q33268;Q8HUZ7;A7BG75;Q32857;A0ZQQ1;Q8WIX2;B8PRM7;Q42903;Q95EV1;Q8WIX1;O98562;Q8HDA1;Q5I9B3;A1XCQ7	249	26	CID	C1(Carbamidomethyl)	46.66	0.55593		2	53	54	1	2556.17	-53.0815	15/233	Medicago_elastase_rep1.mgf
	Low	KARNEGRDLAREGNEI	P28424;P25079;Q33245;P93943;Q9XQH3;Q6RIC1;C0J379;B3XY31;A6XHX2;D5MR64;C8YPK4;Q9BB65;C4NWH9;O47046;Q33268;Q8HUZ7;A7BG75;Q32857;A0ZQQ1;Q8WIX2;B8PRM7;Q42903;Q95EV1;Q8WIX1;O98562;Q8HDA1;Q5I9B3;A1XCQ7	267	28	CID		36.29	6.72698	0	1	54	49	1	1827.81	-71.4523	11/169	Medicago_elastase_rep1.mgf
	Low	RNEGRDLAREGNEII	C7AQS9;Q29VE5;B5SXA5;P28424;P25079;Q33245;P93943;Q9XQH3;Q6RIC1;C0J379;B3XY31;A6XHX2;D5MR64;C8YPK4;Q9BB65;C4NWH9;O47046;Q33268;Q8HUZ7;A7BG75;Q32857;A0ZQQ1;Q8WIX2;B8PRM7;Q42903;Q95EV1;Q8WIX1;O98562;Q8HDA1;Q5I9B3;A1XCQ7;A0PDA4;A5X4I1;Q32183;E0D9P4;Q8SN43;O98549;P93906;Q05993;Q9TMV5;Q8WIB7;Q8MCW6;Q9TLH7;O98880;Q31870;Q8WIA1;Q8WJK2;Q95632;Q31667;P93909;Q9XPZ0;O98552;Q8MAT5;Q6Y2Z1;Q5KTY1;Q6U1Y8;Q1KZP3;…	8431	316	CID		34.2	12.4723	0	2	54	43	1	1741.82	-41.3499	13/159	Medicago_elastase_rep1.mgf
	Low	AKNYGRAVYEcL	B8YGX4;Q71N62;Q6J6P1;C7AQS9;Q33550;Q29VE5;B5SXA5;C7AQU8;P28424;P25079;Q33245;Q9XQH3;C0J379;Q9GG91;O63136;Q8HTD5;Q9GD42;B3XY31;B6GUX7;P94087;Q9GDB9;A6XHX2;P94043;D5MR64;D8V9C5;D7F7V6;P93976;Q9GD57;Q710K7;C8YPK4;Q9BB65;P93990;O03663;C4NWH9;O47046;Q36782;P94027;B5L2S2;C8YPK3;P93972;A7BG75;P94076;P93987;B6GUR5;B6GUW7;Q33620;Q33440;A0ZQQ1;A5X4C0;Q9ZS68;Q8WIX2;P94053;D0Q0H0;P94023;A2VAU0;C9WKT9;D7F7W4;…	21604	582	CID	C11(Carbamidomethyl)	32.87	14.489	0	2	54	37	1	1443.65	-39.7294	8/104	Medicago_elastase_rep1.mgf
	Low	ASGGIHVWHmPALT	B8YGX4;Q6J6P1;C7AQS9;Q33550;Q29VE5;B5SXA5;C7AQU8;P28424;P25079;Q33245;P93943;Q32800;Q9XQH3;Q6RIC1;C0J379;Q9GG91;O63136;Q8HTD5;Q9GD42;B3XY31;B6GUX7;P94087;Q9GDB9;A6XHX2;P94043;D5MR64;D8V9C5;Q9GD57;Q710K7;C8YPK4;Q9BB65;P94106;P93990;C4NWH9;Q36782;Q33268;P94027;Q8HUZ7;B5L2S2;C8YPK3;A7BG75;P93987;B6GUR5;B6GUW7;Q32857;Q33440;Q6Y2Z3;A0ZQQ1;A5X4C0;Q9ZS68;Q9ZS71;Q8WIX2;P94053;B6GUT8;B8PRM7;D0Q0H0;P94023;…	19409	587	CID	M10(Oxidation)	28.36	44.0441		7	54	42	1	1492.69	-31.8327	6/143	Medicago_elastase_rep1.mgf
	Low	REGNEIIREA	Q29VE5;B5SXA5;P28424;P25079;Q33245;P93943;Q9XQH3;C0J379;B3XY31;A6XHX2;D5MR64;C8YPK4;Q9BB65;C4NWH9;Q33268;Q8HUZ7;A7BG75;Q32857;A0ZQQ1;Q8WIX2;B8PRM7;Q42903;Q95EV1;Q8WIX1;O98562;Q8HDA1;Q5I9B3;A1XCQ7;Q37357;A0PDA4;A5X4I1;Q32183;Q8SN43;O98549;Q32040;P93906;Q8MCW6;Q9TLH7;O98880;Q31870;Q8WJK2;Q31667;P93909;Q9XPZ0;O98552;Q6Y2Z1;Q15JC1;C7A5Y1;D6MYL0;Q8WLH4;Q9BA14;Q33612;O98545;Q33206;O03681;O47273;Q8HUZ8;…	6373	240	CID		28.27	40.9359		3	54	42	1	1186.58	-34.3014	8/103	Medicago_elastase_rep1.mgf
	Low	cVKARNEGRDLAREGNEII	P28424;P25079;Q33245;P93943;Q9XQH3;Q6RIC1;C0J379;B3XY31;A6XHX2;D5MR64;C8YPK4;Q9BB65;C4NWH9;O47046;Q33268;Q8HUZ7;A7BG75;Q32857;A0ZQQ1;Q8WIX2;B8PRM7;Q42903;Q95EV1;Q8WIX1;O98562;Q8HDA1;Q5I9B3;A1XCQ7	263	28	CID	C1(Carbamidomethyl)	27.93	47.5591		5	54	42	1	2200	-57.7024	11/195	Medicago_elastase_rep1.mgf
	Low	ANRVALEA	P28424;P25079;Q33245;P93943;Q32800;Q9XQH3;Q6RIC1;C0J379;Q95CD5;Q36609;Q9GG91;O63136;Q9GD42;B3XY31;B6GUX7;Q9GCX9;P94087;Q9GDB9;A6XHX2;P94043;D5MR64;D8V9C5;D7F7V6;P93976;Q9GD57;Q710K7;C8YPK4;Q9BB65;P94106;P93990;O03663;C4NWH9;O47046;Q36782;Q33268;P94027;Q8HUZ7;C8YPK3;P93972;A7BG75;P94076;P93987;B6GUR5;B6GUW7;Q33620;Q32857;Q33440;Q6Y2Z3;A0ZQQ1;A5X4C0;Q9ZS68;Q8WIX2;P94053;B6GUT8;B8PRM7;D0Q0H0;Q9GDD8;…	17257	550	CID		27.17	47.7796		2	53	39	1	843.435	-39.5304	6/64	Medicago_elastase_rep1.mgf
	Low	NMFTSIVGNVFGFKA	B8YGX4;Q6PSM7;Q71N62;C7AQS9;Q33550;Q29VE5;C7AQU8;P28424;Q33245;P93943;Q32800;Q9XQH3;Q6RIC1;C0J379;Q95CD5;Q36609;Q9GG91;O63136;Q8HTD5;Q9GD42;B3XY31;B6GUX7;Q9GCX9;Q9GDB9;P94043;D5MR64;D8V9C5;D7F7V6;P93976;Q9GD57;C8YPK4;P94106;P93990;O03663;C4NWH9;O47046;Q36782;P94027;Q8HUZ7;C8YPK3;P93972;A7BG75;P93987;B6GUR5;Q33620;Q32857;Q33440;A0ZQQ1;A5X4C0;Q9ZS68;Q9ZS71;Q8WIX2;B6GUT8;B8PRM7;D0Q0H0;P94023;Q9GDD8;…	16076	545	CID		23.4	143.349	0	1	54	34	1	1631.75	-44.7441	6/151	Medicago_elastase_rep1.mgf
	Low	SLDRYKGRcYHIEPV	C7AQS9;Q29VE5;C7AQU8;P28424;Q33245;P93943;Q9XQH3;A6XHX2;O03663;Q33268;Q8HUZ7;A7BG75;P94076;Q32857;A0ZQQ1;Q9ZS68;Q9ZS71;Q8WIX2;B8PRM7;C9WKT9;Q95EV1;Q8WIX1;Q8HDA1;Q5I9B3;A1XCQ7;P94041;Q9GDB5;Q8MG05;Q36643;Q31669;Q32224;Q8MCX1;Q32183;P94074;Q6LA00;D0F109;Q8MCX9;Q5DK06;O03638;P31183;Q8WIB7;Q8MCW6;Q9TLH7;Q95A73;Q31870;Q8WIA1;Q31667;Q32428;Q9XPZ0;Q6JXQ9;Q6U1Y8;A0AS70;D0F0Z1;D2CUA5;D5J720;Q9XQL6;Q42898;…	6470	266	CID	C9(Carbamidomethyl)	21.57	232.317		4	54	36	1	1892.86	-43.5506	6/153	Medicago_elastase_rep1.mgf
	Low	cVKARNEGRDLA	P28424;P25079;Q33245;P93943;Q9XQH3;Q6RIC1;C0J379;Q95CD5;Q36609;Q9GG91;O63136;Q8HTD5;Q9GD42;B3XY31;B6GUX7;Q9GCX9;P94087;Q9GDB9;A6XHX2;P94043;D5MR64;D7F7V6;P93976;Q710K7;C8YPK4;Q9BB65;P93990;O03663;C4NWH9;O47046;Q36782;Q33268;P94027;Q8HUZ7;B5L2S2;P93972;A7BG75;P94076;P93987;B6GUR5;B6GUW7;Q33620;Q32857;Q33440;A0ZQQ1;A5X4C0;Q9ZS68;Q9ZS71;Q8WIX2;B6GUT8;B8PRM7;P94023;Q9GDD8;Q7YKW5;A2VAU0;C9WKT9;D7F7W4;…	1209	80	CID	C1(Carbamidomethyl)	21.51	137.521		3	52	34	1	1388.59	-86.1922	6/111	Medicago_elastase_rep1.mgf
	Low	cVKARNEGRDLAREGNEI	P28424;P25079;Q33245;P93943;Q9XQH3;Q6RIC1;C0J379;B3XY31;A6XHX2;D5MR64;C8YPK4;Q9BB65;C4NWH9;O47046;Q33268;Q8HUZ7;A7BG75;Q32857;A0ZQQ1;Q8WIX2;B8PRM7;Q42903;Q95EV1;Q8WIX1;O98562;Q8HDA1;Q5I9B3;A1XCQ7	266	28	CID	C1(Carbamidomethyl)	17.83	397.287		7	53	33	1	2086.9	-69.661	5/185	Medicago_elastase_rep1.mgf
C8YPK4	36.11	27	26	457	50.7594	6.32861	1371.11	Ribulose-1,5-bisphosphate carboxylase/oxygenase large subunit (Fragment) OS=Fusispermum laxiflorum GN=rbcL PE=3 SV=1 - [C8YPK4_9ROSI]
	Confidence Icon	Sequence	Protein Accessions	# Proteins	# Protein Groups	Activation Type	Modifications	IonScore	Exp Value	Δ Score	Rank	Identity High	Homology Threshold	Charge	m/z [Da]	ΔM [ppm]	Ions Matched	Spectrum File
	High	AAcEVWKEIKFEFPAMDTL	P28424;C8YPK4;Q95EV1;P48717;O98880;Q31667;O03681;Q8WLL4;Q9SBW6;Q4KUF2;Q8HSW8;Q9MT33;Q3T5L3;Q9TLI9;Q4KUD4;O98756;Q7YKH2;A2VAT5;Q9MSR7;Q9GGH8;Q95F08;Q4VWQ1;O98749;O98999;Q9GG54;Q9MUH0;Q33034;Q4KUD3;Q4KUE1	680	29	CID	C3(Carbamidomethyl)	135.21	7.55187e-10		4	53		1	2284.99	-46.2217	15/188	Medicago_elastase_rep1.mgf
	High	KARNEGRDLAREGNEIIREA	P28424;P25079;Q33245;P93943;Q9XQH3;C0J379;B3XY31;A6XHX2;D5MR64;C8YPK4;Q9BB65;C4NWH9;Q33268;Q8HUZ7;A7BG75;Q32857;A0ZQQ1;Q8WIX2;B8PRM7;Q42903;Q95EV1;Q8WIX1;O98562;Q8HDA1;Q5I9B3;A1XCQ7	250	26	CID		98.71	3.84615e-06	0	1	54		1	2297.07	-61.0828	20/217	Medicago_elastase_rep1.mgf
	High	AAcEVWKEIKFEFPAmDTL	P28424;C8YPK4;Q95EV1;P48717;O98880;Q31667;O03681;Q8WLL4;Q9SBW6;Q4KUF2;Q8HSW8;Q9MT33;Q3T5L3;Q9TLI9;Q4KUD4;O98756;Q7YKH2;A2VAT5;Q9MSR7;Q9GGH8;Q95F08;Q4VWQ1;O98749;O98999;Q9GG54;Q9MUH0;Q33034;Q4KUD3;Q4KUE1	680	29	CID	C3(Carbamidomethyl), M16(Oxidation)	90.46	2.08939e-05		4	53		1	2300.98	-48.0397	13/188	Medicago_elastase_rep1.mgf
	High	RNEGRDLAREGNEIIREA	Q29VE5;B5SXA5;P28424;P25079;Q33245;P93943;Q9XQH3;C0J379;B3XY31;A6XHX2;D5MR64;C8YPK4;Q9BB65;C4NWH9;Q33268;Q8HUZ7;A7BG75;Q32857;A0ZQQ1;Q8WIX2;B8PRM7;Q42903;Q95EV1;Q8WIX1;O98562;Q8HDA1;Q5I9B3;A1XCQ7;A0PDA4;A5X4I1;Q32183;Q8SN43;O98549;P93906;Q8MCW6;Q9TLH7;O98880;Q31870;Q8WJK2;Q31667;P93909;Q9XPZ0;O98552;Q6Y2Z1;Q15JC1;C7A5Y1;D6MYL0;Q8WLH4;Q9BA14;Q33612;O98545;Q33206;O03681;O47273;Q8HUZ8;Q9MV63;Q3T5E9;…	6175	223	CID		85.32	9.37564e-05	0	2	54		1	2097.98	-45.4233	20/197	Medicago_elastase_rep1.mgf
	High	NMFTSIVGNVFGFKALRA	B8YGX4;Q6PSM7;Q71N62;C7AQS9;Q33550;Q29VE5;C7AQU8;P28424;P93943;Q32800;Q9XQH3;Q6RIC1;C0J379;Q36609;Q9GG91;O63136;Q8HTD5;B3XY31;B6GUX7;Q9GCX9;D5MR64;D8V9C5;D7F7V6;P93976;Q9GD57;C8YPK4;P94106;P93990;O03663;C4NWH9;O47046;Q36782;P94027;Q8HUZ7;C8YPK3;P93972;A7BG75;B6GUR5;Q32857;Q33440;A0ZQQ1;A5X4C0;Q9ZS68;Q9ZS71;Q8WIX2;B6GUT8;D0Q0H0;P94023;Q9GDD8;A2VAU0;C9WKT9;D7F7W4;Q42903;Q95EV1;Q8WIX1;O98562;Q8HDA1;…	15678	498	CID		85.08	0.00010431		3	54		1	1971.97	-41.4923	11/184	Medicago_elastase_rep1.mgf
	High	FQGPPHGIQVERDKLNKYGRPL	Q6PSM7;Q71N62;C7AQS9;Q33550;Q29VE5;C7AQU8;P28424;P25079;Q33245;P93943;Q32800;Q9XQH3;Q6RIC1;C0J379;Q9GG91;O63136;Q8HTD5;B3XY31;B6GUX7;P94087;A6XHX2;P94043;D5MR64;D8V9C5;D7F7V6;P93976;Q9GD57;Q710K7;C8YPK4;Q9BB65;P93990;O03663;C4NWH9;Q36782;Q33268;Q8HUZ7;B5L2S2;C8YPK3;P93972;P94076;B6GUR5;B6GUW7;Q32857;Q33440;A0ZQQ1;A5X4C0;Q9ZS68;P94053;D0Q0H0;P94023;A2VAU0;C9WKT9;Q42903;Q95EV1;Q8WIX1;O98562;Q5I9B3;…	17696	510	CID		81.81	0.000187786		8	54		1	2549.27	-41.6046	17/219	Medicago_elastase_rep1.mgf
	High	KNYGRAVYEcL	B8YGX4;Q71N62;Q6J6P1;C7AQS9;Q33550;Q29VE5;B5SXA5;C7AQU8;P28424;P25079;Q33245;Q9XQH3;C0J379;Q9GG91;O63136;Q8HTD5;Q9GD42;B3XY31;B6GUX7;P94087;Q9GDB9;A6XHX2;P94043;D5MR64;D8V9C5;D7F7V6;P93976;Q9GD57;Q710K7;C8YPK4;Q9BB65;P93990;O03663;C4NWH9;O47046;Q36782;P94027;B5L2S2;C8YPK3;P93972;A7BG75;P94076;P93987;B6GUR5;B6GUW7;Q33620;Q33440;A0ZQQ1;A5X4C0;Q9ZS68;Q8WIX2;P94053;D0Q0H0;P94023;A2VAU0;C9WKT9;D7F7W4;…	21633	584	CID	C10(Carbamidomethyl)	70.62	0.00229815		2	53		1	1372.62	-37.3267	9/96	Medicago_elastase_rep1.mgf
	High	GCTIKPKLGLSAKNYGRA	B8YGX4;Q71N62;Q6J6P1;C7AQS9;Q33550;Q29VE5;B5SXA5;C7AQU8;P28424;P25079;Q33245;P93943;Q32800;Q9XQH3;C0J379;Q36609;Q9GG91;O63136;Q8HTD5;Q9GD42;B3XY31;B6GUX7;Q9GCX9;P94087;Q9GDB9;A6XHX2;P94043;D5MR64;D8V9C5;D7F7V6;Q9GD57;Q710K7;C8YPK4;Q9BB65;P94106;P93990;O03663;C4NWH9;O47046;Q36782;Q33268;P94027;Q8HUZ7;B5L2S2;C8YPK3;P93972;A7BG75;P94076;P93987;B6GUR5;B6GUW7;Q33620;Q32857;Q33440;A0ZQQ1;A5X4C0;Q9ZS68;…	23507	613	CID		66.1	0.00860522		7	55		1	1876.96	-43.2887	11/184	Medicago_elastase_rep1.mgf
	High	QVERDKLNKYGRPL	B8YGX4;Q6PSM7;Q71N62;Q6J6P1;C7AQS9;Q33550;Q29VE5;B5SXA5;C7AQU8;P28424;P25079;Q33245;P93943;Q32800;Q9XQH3;Q6RIC1;C0J379;Q95CD5;Q36609;Q9GG91;O63136;Q8HTD5;Q9GD42;B3XY31;B6GUX7;Q9GCX9;P94087;A6XHX2;P94043;D5MR64;D8V9C5;D7F7V6;P93976;Q9GD57;Q710K7;C8YPK4;Q9BB65;P94106;P93990;O03663;C4NWH9;O47046;Q36782;Q33268;P94027;Q8HUZ7;B5L2S2;C8YPK3;P93972;P94076;B6GUR5;B6GUW7;Q33620;Q32857;Q33440;A0ZQQ1;A5X4C0;…	21100	599	CID		64.91	0.0111143		6	55		1	1715.87	-50.3543	15/141	Medicago_elastase_rep1.mgf
	High	RNEGRDLAREGNEI	C7AQS9;Q29VE5;B5SXA5;P28424;P25079;Q33245;P93943;Q9XQH3;Q6RIC1;C0J379;B3XY31;A6XHX2;D5MR64;C8YPK4;Q9BB65;C4NWH9;O47046;Q33268;Q8HUZ7;A7BG75;Q32857;A0ZQQ1;Q8WIX2;B8PRM7;Q42903;Q95EV1;Q8WIX1;O98562;Q8HDA1;Q5I9B3;A1XCQ7;A0PDA4;A5X4I1;Q32224;Q32183;E0D9P4;Q8SN43;O98549;P93906;Q05993;Q9TMV5;Q8WIB7;Q8MCW6;Q9TLH7;Q8WHV7;O98880;Q31870;Q8WIA1;Q8WJK2;Q95632;Q31667;P93909;Q9XPZ0;O98552;Q8MAT5;Q6Y2Z1;Q5KTY1;…	8564	324	CID		64.12	0.00993084	0	1	53		1	1628.73	-52.0108	15/149	Medicago_elastase_rep1.mgf
	High	YYTPDYETKDT	C7AQS9;Q29VE5;C7AQU8;P28424;P93943;Q95CD5;B3XY31;A6XHX2;C8YPK4;Q9BB65;P93990;Q33268;A7BG75;Q32857;A0ZQQ1;Q8WIX2;A2VAU0;Q95EV1;Q8WIX1;Q15KA5;Q8SLV7;Q37357;O47279;Q32183;D0F109;P31202;P48717;Q8WH19;Q8WHV7;Q31870;Q8WJK2;Q32428;Q6Y2Y8;Q5KTY1;Q6U1Y8;Q1KZP3;A0AS70;B7FCY2;C7A5Y1;C8XR97;D6MYL0;D8L8B6;Q9BA14;Q9XQL6;Q9GE10;Q33612;Q8WGV6;Q33206;Q32072;O03681;O47273;Q9MV63;Q4Q006;Q1X8A9;B8Q4B7;B8QQG6;C3S8W3;…	5399	226	CID		59.44	0.0113581	0	1	49		1	1395.53	-47.4238	6/98	Medicago_elastase_rep1.mgf
	High	FQGPPHGI	Q6PSM7;Q71N62;C7AQS9;Q33550;Q29VE5;C7AQU8;P28424;P25079;Q33245;P93943;Q32800;Q9XQH3;Q6RIC1;C0J379;Q9GG91;O63136;Q8HTD5;B3XY31;B6GUX7;P94087;Q9GDB9;A6XHX2;P94043;D5MR64;D8V9C5;D7F7V6;P93976;Q9GD57;Q710K7;C8YPK4;Q9BB65;P93990;O03663;C4NWH9;Q36782;Q33268;Q8HUZ7;B5L2S2;C8YPK3;P93972;A7BG75;P94076;B6GUR5;B6GUW7;Q32857;Q33440;A0ZQQ1;A5X4C0;Q9ZS68;Q9ZS71;P94053;B8PRM7;D0Q0H0;P94023;A2VAU0;C9WKT9;D7F7W4;…	20049	610	CID		56.01	0.0639292		3	53		1	852.406	-36.0407	6/71	Medicago_elastase_rep1.mgf
	Medium	FQGPPHGIQVERDKL	Q6PSM7;Q71N62;C7AQS9;Q33550;Q29VE5;C7AQU8;P28424;P25079;Q33245;P93943;Q32800;Q9XQH3;Q6RIC1;C0J379;Q9GG91;O63136;Q8HTD5;B3XY31;B6GUX7;P94087;A6XHX2;P94043;D5MR64;D8V9C5;D7F7V6;P93976;Q9GD57;Q710K7;C8YPK4;Q9BB65;P93990;O03663;C4NWH9;Q36782;Q33268;Q8HUZ7;B5L2S2;C8YPK3;P93972;P94076;B6GUR5;B6GUW7;Q32857;Q33440;A0ZQQ1;A5X4C0;Q9ZS68;P94053;D0Q0H0;P94023;A2VAU0;C9WKT9;Q42903;Q95EV1;Q8WIX1;O98562;Q5I9B3;…	18949	556	CID		54.7	0.117977		6	55	58	1	1720.84	-40.3356	8/143	Medicago_elastase_rep1.mgf
	High	NMFTSIVGNVFGFKAL	B8YGX4;Q6PSM7;Q71N62;C7AQS9;Q33550;Q29VE5;C7AQU8;P28424;P93943;Q32800;Q9XQH3;Q6RIC1;C0J379;Q95CD5;Q36609;Q9GG91;O63136;Q8HTD5;Q9GD42;B3XY31;B6GUX7;Q9GCX9;Q9GDB9;P94043;D5MR64;D8V9C5;D7F7V6;P93976;Q9GD57;C8YPK4;P94106;P93990;O03663;C4NWH9;O47046;Q36782;P94027;Q8HUZ7;C8YPK3;P93972;A7BG75;B6GUR5;Q33620;Q32857;Q33440;A0ZQQ1;A5X4C0;Q9ZS68;Q9ZS71;Q8WIX2;B6GUT8;B8PRM7;D0Q0H0;P94023;Q9GDD8;A2VAU0;C9WKT9;…	16063	539	CID		54.01	0.126507	0	2	54	52	1	1744.82	-52.201	7/161	Medicago_elastase_rep1.mgf
	Medium	GKLEGERDITLGFVDLL	Q6PSM7;Q29VE5;P28424;P25079;P93943;Q32800;Q9XQH3;Q36609;Q9GG91;O63136;Q8HTD5;Q9GD42;B3XY31;B6GUX7;P94087;Q9GDB9;A6XHX2;P94043;D5MR64;D8V9C5;D7F7V6;P93976;Q9GD57;Q710K7;C8YPK4;Q9BB65;P94106;P93990;O47046;Q36782;Q33268;P94027;B5L2S2;C8YPK3;P93972;A7BG75;P94076;B6GUR5;B6GUW7;Q33620;Q32857;Q33440;A0ZQQ1;A5X4C0;Q9ZS68;Q9ZS71;P94053;B6GUT8;P94023;Q9GDD8;Q7YKW5;C9WKT9;D7F7W4;O98562;Q9THN3;Q5I9B3;Q33089;…	5280	256	CID		50.23	0.329251		5	55	57	1	1874.96	-33.2334	9/172	Medicago_elastase_rep1.mgf
	Low	cVKARNEGRDLAREGNEIIREA	P28424;P25079;Q33245;P93943;Q9XQH3;C0J379;B3XY31;A6XHX2;D5MR64;C8YPK4;Q9BB65;C4NWH9;Q33268;Q8HUZ7;A7BG75;Q32857;A0ZQQ1;Q8WIX2;B8PRM7;Q42903;Q95EV1;Q8WIX1;O98562;Q8HDA1;Q5I9B3;A1XCQ7	249	26	CID	C1(Carbamidomethyl)	46.66	0.55593		2	53	54	1	2556.17	-53.0815	15/233	Medicago_elastase_rep1.mgf
	Low	KARNEGRDLAREGNEI	P28424;P25079;Q33245;P93943;Q9XQH3;Q6RIC1;C0J379;B3XY31;A6XHX2;D5MR64;C8YPK4;Q9BB65;C4NWH9;O47046;Q33268;Q8HUZ7;A7BG75;Q32857;A0ZQQ1;Q8WIX2;B8PRM7;Q42903;Q95EV1;Q8WIX1;O98562;Q8HDA1;Q5I9B3;A1XCQ7	267	28	CID		36.29	6.72698	0	1	54	49	1	1827.81	-71.4523	11/169	Medicago_elastase_rep1.mgf
	Low	RNEGRDLAREGNEII	C7AQS9;Q29VE5;B5SXA5;P28424;P25079;Q33245;P93943;Q9XQH3;Q6RIC1;C0J379;B3XY31;A6XHX2;D5MR64;C8YPK4;Q9BB65;C4NWH9;O47046;Q33268;Q8HUZ7;A7BG75;Q32857;A0ZQQ1;Q8WIX2;B8PRM7;Q42903;Q95EV1;Q8WIX1;O98562;Q8HDA1;Q5I9B3;A1XCQ7;A0PDA4;A5X4I1;Q32183;E0D9P4;Q8SN43;O98549;P93906;Q05993;Q9TMV5;Q8WIB7;Q8MCW6;Q9TLH7;O98880;Q31870;Q8WIA1;Q8WJK2;Q95632;Q31667;P93909;Q9XPZ0;O98552;Q8MAT5;Q6Y2Z1;Q5KTY1;Q6U1Y8;Q1KZP3;…	8431	316	CID		34.2	12.4723	0	2	54	43	1	1741.82	-41.3499	13/159	Medicago_elastase_rep1.mgf
	Low	AKNYGRAVYEcL	B8YGX4;Q71N62;Q6J6P1;C7AQS9;Q33550;Q29VE5;B5SXA5;C7AQU8;P28424;P25079;Q33245;Q9XQH3;C0J379;Q9GG91;O63136;Q8HTD5;Q9GD42;B3XY31;B6GUX7;P94087;Q9GDB9;A6XHX2;P94043;D5MR64;D8V9C5;D7F7V6;P93976;Q9GD57;Q710K7;C8YPK4;Q9BB65;P93990;O03663;C4NWH9;O47046;Q36782;P94027;B5L2S2;C8YPK3;P93972;A7BG75;P94076;P93987;B6GUR5;B6GUW7;Q33620;Q33440;A0ZQQ1;A5X4C0;Q9ZS68;Q8WIX2;P94053;D0Q0H0;P94023;A2VAU0;C9WKT9;D7F7W4;…	21604	582	CID	C11(Carbamidomethyl)	32.87	14.489	0	2	54	37	1	1443.65	-39.7294	8/104	Medicago_elastase_rep1.mgf
	Low	ASGGIHVWHmPALT	B8YGX4;Q6J6P1;C7AQS9;Q33550;Q29VE5;B5SXA5;C7AQU8;P28424;P25079;Q33245;P93943;Q32800;Q9XQH3;Q6RIC1;C0J379;Q9GG91;O63136;Q8HTD5;Q9GD42;B3XY31;B6GUX7;P94087;Q9GDB9;A6XHX2;P94043;D5MR64;D8V9C5;Q9GD57;Q710K7;C8YPK4;Q9BB65;P94106;P93990;C4NWH9;Q36782;Q33268;P94027;Q8HUZ7;B5L2S2;C8YPK3;A7BG75;P93987;B6GUR5;B6GUW7;Q32857;Q33440;Q6Y2Z3;A0ZQQ1;A5X4C0;Q9ZS68;Q9ZS71;Q8WIX2;P94053;B6GUT8;B8PRM7;D0Q0H0;P94023;…	19409	587	CID	M10(Oxidation)	28.36	44.0441		7	54	42	1	1492.69	-31.8327	6/143	Medicago_elastase_rep1.mgf
	Low	REGNEIIREA	Q29VE5;B5SXA5;P28424;P25079;Q33245;P93943;Q9XQH3;C0J379;B3XY31;A6XHX2;D5MR64;C8YPK4;Q9BB65;C4NWH9;Q33268;Q8HUZ7;A7BG75;Q32857;A0ZQQ1;Q8WIX2;B8PRM7;Q42903;Q95EV1;Q8WIX1;O98562;Q8HDA1;Q5I9B3;A1XCQ7;Q37357;A0PDA4;A5X4I1;Q32183;Q8SN43;O98549;Q32040;P93906;Q8MCW6;Q9TLH7;O98880;Q31870;Q8WJK2;Q31667;P93909;Q9XPZ0;O98552;Q6Y2Z1;Q15JC1;C7A5Y1;D6MYL0;Q8WLH4;Q9BA14;Q33612;O98545;Q33206;O03681;O47273;Q8HUZ8;…	6373	240	CID		28.27	40.9359		3	54	42	1	1186.58	-34.3014	8/103	Medicago_elastase_rep1.mgf
	Low	cVKARNEGRDLAREGNEII	P28424;P25079;Q33245;P93943;Q9XQH3;Q6RIC1;C0J379;B3XY31;A6XHX2;D5MR64;C8YPK4;Q9BB65;C4NWH9;O47046;Q33268;Q8HUZ7;A7BG75;Q32857;A0ZQQ1;Q8WIX2;B8PRM7;Q42903;Q95EV1;Q8WIX1;O98562;Q8HDA1;Q5I9B3;A1XCQ7	263	28	CID	C1(Carbamidomethyl)	27.93	47.5591		5	54	42	1	2200	-57.7024	11/195	Medicago_elastase_rep1.mgf
	Low	ANRVALEA	P28424;P25079;Q33245;P93943;Q32800;Q9XQH3;Q6RIC1;C0J379;Q95CD5;Q36609;Q9GG91;O63136;Q9GD42;B3XY31;B6GUX7;Q9GCX9;P94087;Q9GDB9;A6XHX2;P94043;D5MR64;D8V9C5;D7F7V6;P93976;Q9GD57;Q710K7;C8YPK4;Q9BB65;P94106;P93990;O03663;C4NWH9;O47046;Q36782;Q33268;P94027;Q8HUZ7;C8YPK3;P93972;A7BG75;P94076;P93987;B6GUR5;B6GUW7;Q33620;Q32857;Q33440;Q6Y2Z3;A0ZQQ1;A5X4C0;Q9ZS68;Q8WIX2;P94053;B6GUT8;B8PRM7;D0Q0H0;Q9GDD8;…	17257	550	CID		27.17	47.7796		2	53	39	1	843.435	-39.5304	6/64	Medicago_elastase_rep1.mgf
	Low	NMFTSIVGNVFGFKA	B8YGX4;Q6PSM7;Q71N62;C7AQS9;Q33550;Q29VE5;C7AQU8;P28424;Q33245;P93943;Q32800;Q9XQH3;Q6RIC1;C0J379;Q95CD5;Q36609;Q9GG91;O63136;Q8HTD5;Q9GD42;B3XY31;B6GUX7;Q9GCX9;Q9GDB9;P94043;D5MR64;D8V9C5;D7F7V6;P93976;Q9GD57;C8YPK4;P94106;P93990;O03663;C4NWH9;O47046;Q36782;P94027;Q8HUZ7;C8YPK3;P93972;A7BG75;P93987;B6GUR5;Q33620;Q32857;Q33440;A0ZQQ1;A5X4C0;Q9ZS68;Q9ZS71;Q8WIX2;B6GUT8;B8PRM7;D0Q0H0;P94023;Q9GDD8;…	16076	545	CID		23.4	143.349	0	1	54	34	1	1631.75	-44.7441	6/151	Medicago_elastase_rep1.mgf
	Low	cVKARNEGRDLA	P28424;P25079;Q33245;P93943;Q9XQH3;Q6RIC1;C0J379;Q95CD5;Q36609;Q9GG91;O63136;Q8HTD5;Q9GD42;B3XY31;B6GUX7;Q9GCX9;P94087;Q9GDB9;A6XHX2;P94043;D5MR64;D7F7V6;P93976;Q710K7;C8YPK4;Q9BB65;P93990;O03663;C4NWH9;O47046;Q36782;Q33268;P94027;Q8HUZ7;B5L2S2;P93972;A7BG75;P94076;P93987;B6GUR5;B6GUW7;Q33620;Q32857;Q33440;A0ZQQ1;A5X4C0;Q9ZS68;Q9ZS71;Q8WIX2;B6GUT8;B8PRM7;P94023;Q9GDD8;Q7YKW5;A2VAU0;C9WKT9;D7F7W4;…	1209	80	CID	C1(Carbamidomethyl)	21.51	137.521		3	52	34	1	1388.59	-86.1922	6/111	Medicago_elastase_rep1.mgf
	Low	LRMSGGDHIHA	B8YGX4;Q6J6P1;Q9XQH3;Q95CD5;Q9GG91;O63136;Q9GD42;B3XY31;P94087;Q9GDB9;A6XHX2;D8V9C5;D7F7V6;Q9GD57;C8YPK4;P93990;Q33268;P94027;B5L2S2;P93972;P94076;P93987;Q33620;Q32857;A0ZQQ1;A5X4C0;Q9ZS68;Q9ZS71;Q8WIX2;P94053;P94023;A2VAU0;C9WKT9;Q95EV1;Q8WIX1;Q8HDA1;Q5I9B3;Q9GGC2;P94071;Q9GCW9;Q9GDB5;Q36643;B6GUQ8;Q36637;Q37357;P93986;A5X4I1;Q9TMM2;Q8MCX1;Q9TLH8;P94074;Q9XQP7;E0D9P4;Q8MCX9;Q5DK06;Q6SSI3;O98549;…	8174	288	CID		20.35	221.267		5	53	32	1	1193.53	-46.217	5/99	Medicago_elastase_rep1.mgf
	Low	cVKARNEGRDLAREGNEI	P28424;P25079;Q33245;P93943;Q9XQH3;Q6RIC1;C0J379;B3XY31;A6XHX2;D5MR64;C8YPK4;Q9BB65;C4NWH9;O47046;Q33268;Q8HUZ7;A7BG75;Q32857;A0ZQQ1;Q8WIX2;B8PRM7;Q42903;Q95EV1;Q8WIX1;O98562;Q8HDA1;Q5I9B3;A1XCQ7	266	28	CID	C1(Carbamidomethyl)	17.83	397.287		7	53	33	1	2086.9	-69.661	5/185	Medicago_elastase_rep1.mgf
Q9GGH8	39.44	25	24	464	51.4739	6.58057	1365.1	Ribulose-1,5-biphosphate carboxylase/oxygenase large subunit (Fragment) OS=Spiraeopsis celebica GN=rbcL PE=3 SV=1 - [Q9GGH8_9ROSI]
	Confidence Icon	Sequence	Protein Accessions	# Proteins	# Protein Groups	Activation Type	Modifications	IonScore	Exp Value	Δ Score	Rank	Identity High	Homology Threshold	Charge	m/z [Da]	ΔM [ppm]	Ions Matched	Spectrum File
	High	AAcEVWKEIKFEFPAMDTL	P28424;C8YPK4;Q95EV1;P48717;O98880;Q31667;O03681;Q8WLL4;Q9SBW6;Q4KUF2;Q8HSW8;Q9MT33;Q3T5L3;Q9TLI9;Q4KUD4;O98756;Q7YKH2;A2VAT5;Q9MSR7;Q9GGH8;Q95F08;Q4VWQ1;O98749;O98999;Q9GG54;Q9MUH0;Q33034;Q4KUD3;Q4KUE1	680	29	CID	C3(Carbamidomethyl)	135.21	7.55187e-10		4	53		1	2284.99	-46.2217	15/188	Medicago_elastase_rep1.mgf
	High	QARNEGRDLAREGNEIIREA	Q29VE5;B5SXA5;Q8SN43;O98549;P93906;Q8MCW6;Q9TLH7;O98880;Q31870;Q8WJK2;Q31667;P93909;Q9XPZ0;O98552;Q6Y2Z1;Q15JC1;C7A5Y1;D6MYL0;Q8WLH4;Q9BA14;Q33612;O98545;Q33206;O03681;O47273;Q8HUZ8;Q9MV63;Q3T5E9;A5PFD4;Q9GEP4;Q9GDM5;Q32056;O98834;Q8HDA2;Q67GK8;B8PRM1;D5MR90;Q8WKW3;O98878;Q8WHG4;Q37164;Q9GCU2;O47280;Q5SCR2;Q4KUD6;A0PDA2;B8PRN3;C7A5Y7;Q32391;Q9THU4;Q32194;Q8HUZ1;Q4KUF2;Q3T8E6;Q0H754;D6MYJ8;Q4H1C6;…	5816	184	CID		98.71	3.84615e-06		6	54		1	2297.07	-45.2409	20/217	Medicago_elastase_rep1.mgf
	High	AAcEVWKEIKFEFPAmDTL	P28424;C8YPK4;Q95EV1;P48717;O98880;Q31667;O03681;Q8WLL4;Q9SBW6;Q4KUF2;Q8HSW8;Q9MT33;Q3T5L3;Q9TLI9;Q4KUD4;O98756;Q7YKH2;A2VAT5;Q9MSR7;Q9GGH8;Q95F08;Q4VWQ1;O98749;O98999;Q9GG54;Q9MUH0;Q33034;Q4KUD3;Q4KUE1	680	29	CID	C3(Carbamidomethyl), M16(Oxidation)	90.46	2.08939e-05		4	53		1	2300.98	-48.0397	13/188	Medicago_elastase_rep1.mgf
	High	IYKAQAETGEIKGHYLNATA	C7AQS9;Q29VE5;P93943;Q32800;B3XY31;B6GUX7;Q9GCX9;A6XHX2;D7F7V6;Q710K7;O03663;C4NWH9;Q36782;Q33268;A7BG75;B6GUR5;Q9ZS68;Q9ZS71;Q8WIX2;Q9GDD8;Q7YKW5;C9WKT9;Q8WIX1;Q5I9B3;Q9GDB5;Q15KA5;Q36637;A0PDA4;Q8MCX1;O47279;Q32183;Q33323;Q6LA00;Q8MCX9;P28380;Q32040;P93906;Q05993;P48717;Q8WH19;Q8WHV7;Q95632;Q5KTY1;Q6U1Y8;Q5GLI7;A0AS70;D6MYL0;Q9BA14;Q9GE10;Q8MFU1;O98545;Q33206;Q9XQL2;O03681;O47273;Q66MG6;Q3T5E9;…	5396	248	CID		89.92	3.31093e-05		3	54		1	2178.03	-41.9789	18/208	Medicago_elastase_rep1.mgf
	High	RNEGRDLAREGNEIIREA	Q29VE5;B5SXA5;P28424;P25079;Q33245;P93943;Q9XQH3;C0J379;B3XY31;A6XHX2;D5MR64;C8YPK4;Q9BB65;C4NWH9;Q33268;Q8HUZ7;A7BG75;Q32857;A0ZQQ1;Q8WIX2;B8PRM7;Q42903;Q95EV1;Q8WIX1;O98562;Q8HDA1;Q5I9B3;A1XCQ7;A0PDA4;A5X4I1;Q32183;Q8SN43;O98549;P93906;Q8MCW6;Q9TLH7;O98880;Q31870;Q8WJK2;Q31667;P93909;Q9XPZ0;O98552;Q6Y2Z1;Q15JC1;C7A5Y1;D6MYL0;Q8WLH4;Q9BA14;Q33612;O98545;Q33206;O03681;O47273;Q8HUZ8;Q9MV63;Q3T5E9;…	6175	223	CID		85.32	9.37564e-05	0	2	54		1	2097.98	-45.4233	20/197	Medicago_elastase_rep1.mgf
	High	NMFTSIVGNVFGFKALRA	B8YGX4;Q6PSM7;Q71N62;C7AQS9;Q33550;Q29VE5;C7AQU8;P28424;P93943;Q32800;Q9XQH3;Q6RIC1;C0J379;Q36609;Q9GG91;O63136;Q8HTD5;B3XY31;B6GUX7;Q9GCX9;D5MR64;D8V9C5;D7F7V6;P93976;Q9GD57;C8YPK4;P94106;P93990;O03663;C4NWH9;O47046;Q36782;P94027;Q8HUZ7;C8YPK3;P93972;A7BG75;B6GUR5;Q32857;Q33440;A0ZQQ1;A5X4C0;Q9ZS68;Q9ZS71;Q8WIX2;B6GUT8;D0Q0H0;P94023;Q9GDD8;A2VAU0;C9WKT9;D7F7W4;Q42903;Q95EV1;Q8WIX1;O98562;Q8HDA1;…	15678	498	CID		85.08	0.00010431		3	54		1	1971.97	-41.4923	11/184	Medicago_elastase_rep1.mgf
	High	FQGPPHGIQVERDKLNKYGRPL	Q6PSM7;Q71N62;C7AQS9;Q33550;Q29VE5;C7AQU8;P28424;P25079;Q33245;P93943;Q32800;Q9XQH3;Q6RIC1;C0J379;Q9GG91;O63136;Q8HTD5;B3XY31;B6GUX7;P94087;A6XHX2;P94043;D5MR64;D8V9C5;D7F7V6;P93976;Q9GD57;Q710K7;C8YPK4;Q9BB65;P93990;O03663;C4NWH9;Q36782;Q33268;Q8HUZ7;B5L2S2;C8YPK3;P93972;P94076;B6GUR5;B6GUW7;Q32857;Q33440;A0ZQQ1;A5X4C0;Q9ZS68;P94053;D0Q0H0;P94023;A2VAU0;C9WKT9;Q42903;Q95EV1;Q8WIX1;O98562;Q5I9B3;…	17696	510	CID		81.81	0.000187786		8	54		1	2549.27	-41.6046	17/219	Medicago_elastase_rep1.mgf
	High	KNYGRAVYEcL	B8YGX4;Q71N62;Q6J6P1;C7AQS9;Q33550;Q29VE5;B5SXA5;C7AQU8;P28424;P25079;Q33245;Q9XQH3;C0J379;Q9GG91;O63136;Q8HTD5;Q9GD42;B3XY31;B6GUX7;P94087;Q9GDB9;A6XHX2;P94043;D5MR64;D8V9C5;D7F7V6;P93976;Q9GD57;Q710K7;C8YPK4;Q9BB65;P93990;O03663;C4NWH9;O47046;Q36782;P94027;B5L2S2;C8YPK3;P93972;A7BG75;P94076;P93987;B6GUR5;B6GUW7;Q33620;Q33440;A0ZQQ1;A5X4C0;Q9ZS68;Q8WIX2;P94053;D0Q0H0;P94023;A2VAU0;C9WKT9;D7F7W4;…	21633	584	CID	C10(Carbamidomethyl)	70.62	0.00229815		2	53		1	1372.62	-37.3267	9/96	Medicago_elastase_rep1.mgf
	High	GCTIKPKLGLSAKNYGRA	B8YGX4;Q71N62;Q6J6P1;C7AQS9;Q33550;Q29VE5;B5SXA5;C7AQU8;P28424;P25079;Q33245;P93943;Q32800;Q9XQH3;C0J379;Q36609;Q9GG91;O63136;Q8HTD5;Q9GD42;B3XY31;B6GUX7;Q9GCX9;P94087;Q9GDB9;A6XHX2;P94043;D5MR64;D8V9C5;D7F7V6;Q9GD57;Q710K7;C8YPK4;Q9BB65;P94106;P93990;O03663;C4NWH9;O47046;Q36782;Q33268;P94027;Q8HUZ7;B5L2S2;C8YPK3;P93972;A7BG75;P94076;P93987;B6GUR5;B6GUW7;Q33620;Q32857;Q33440;A0ZQQ1;A5X4C0;Q9ZS68;…	23507	613	CID		66.1	0.00860522		7	55		1	1876.96	-43.2887	11/184	Medicago_elastase_rep1.mgf
	High	QVERDKLNKYGRPL	B8YGX4;Q6PSM7;Q71N62;Q6J6P1;C7AQS9;Q33550;Q29VE5;B5SXA5;C7AQU8;P28424;P25079;Q33245;P93943;Q32800;Q9XQH3;Q6RIC1;C0J379;Q95CD5;Q36609;Q9GG91;O63136;Q8HTD5;Q9GD42;B3XY31;B6GUX7;Q9GCX9;P94087;A6XHX2;P94043;D5MR64;D8V9C5;D7F7V6;P93976;Q9GD57;Q710K7;C8YPK4;Q9BB65;P94106;P93990;O03663;C4NWH9;O47046;Q36782;Q33268;P94027;Q8HUZ7;B5L2S2;C8YPK3;P93972;P94076;B6GUR5;B6GUW7;Q33620;Q32857;Q33440;A0ZQQ1;A5X4C0;…	21100	599	CID		64.91	0.0111143		6	55		1	1715.87	-50.3543	15/141	Medicago_elastase_rep1.mgf
	High	RNEGRDLAREGNEI	C7AQS9;Q29VE5;B5SXA5;P28424;P25079;Q33245;P93943;Q9XQH3;Q6RIC1;C0J379;B3XY31;A6XHX2;D5MR64;C8YPK4;Q9BB65;C4NWH9;O47046;Q33268;Q8HUZ7;A7BG75;Q32857;A0ZQQ1;Q8WIX2;B8PRM7;Q42903;Q95EV1;Q8WIX1;O98562;Q8HDA1;Q5I9B3;A1XCQ7;A0PDA4;A5X4I1;Q32224;Q32183;E0D9P4;Q8SN43;O98549;P93906;Q05993;Q9TMV5;Q8WIB7;Q8MCW6;Q9TLH7;Q8WHV7;O98880;Q31870;Q8WIA1;Q8WJK2;Q95632;Q31667;P93909;Q9XPZ0;O98552;Q8MAT5;Q6Y2Z1;Q5KTY1;…	8564	324	CID		64.12	0.00993084	0	1	53		1	1628.73	-52.0108	15/149	Medicago_elastase_rep1.mgf
	High	YYTPDYETKDT	C7AQS9;Q29VE5;C7AQU8;P28424;P93943;Q95CD5;B3XY31;A6XHX2;C8YPK4;Q9BB65;P93990;Q33268;A7BG75;Q32857;A0ZQQ1;Q8WIX2;A2VAU0;Q95EV1;Q8WIX1;Q15KA5;Q8SLV7;Q37357;O47279;Q32183;D0F109;P31202;P48717;Q8WH19;Q8WHV7;Q31870;Q8WJK2;Q32428;Q6Y2Y8;Q5KTY1;Q6U1Y8;Q1KZP3;A0AS70;B7FCY2;C7A5Y1;C8XR97;D6MYL0;D8L8B6;Q9BA14;Q9XQL6;Q9GE10;Q33612;Q8WGV6;Q33206;Q32072;O03681;O47273;Q9MV63;Q4Q006;Q1X8A9;B8Q4B7;B8QQG6;C3S8W3;…	5399	226	CID		59.44	0.0113581	0	1	49		1	1395.53	-47.4238	6/98	Medicago_elastase_rep1.mgf
	High	FQGPPHGI	Q6PSM7;Q71N62;C7AQS9;Q33550;Q29VE5;C7AQU8;P28424;P25079;Q33245;P93943;Q32800;Q9XQH3;Q6RIC1;C0J379;Q9GG91;O63136;Q8HTD5;B3XY31;B6GUX7;P94087;Q9GDB9;A6XHX2;P94043;D5MR64;D8V9C5;D7F7V6;P93976;Q9GD57;Q710K7;C8YPK4;Q9BB65;P93990;O03663;C4NWH9;Q36782;Q33268;Q8HUZ7;B5L2S2;C8YPK3;P93972;A7BG75;P94076;B6GUR5;B6GUW7;Q32857;Q33440;A0ZQQ1;A5X4C0;Q9ZS68;Q9ZS71;P94053;B8PRM7;D0Q0H0;P94023;A2VAU0;C9WKT9;D7F7W4;…	20049	610	CID		56.01	0.0639292		3	53		1	852.406	-36.0407	6/71	Medicago_elastase_rep1.mgf
	Medium	FQGPPHGIQVERDKL	Q6PSM7;Q71N62;C7AQS9;Q33550;Q29VE5;C7AQU8;P28424;P25079;Q33245;P93943;Q32800;Q9XQH3;Q6RIC1;C0J379;Q9GG91;O63136;Q8HTD5;B3XY31;B6GUX7;P94087;A6XHX2;P94043;D5MR64;D8V9C5;D7F7V6;P93976;Q9GD57;Q710K7;C8YPK4;Q9BB65;P93990;O03663;C4NWH9;Q36782;Q33268;Q8HUZ7;B5L2S2;C8YPK3;P93972;P94076;B6GUR5;B6GUW7;Q32857;Q33440;A0ZQQ1;A5X4C0;Q9ZS68;P94053;D0Q0H0;P94023;A2VAU0;C9WKT9;Q42903;Q95EV1;Q8WIX1;O98562;Q5I9B3;…	18949	556	CID		54.7	0.117977		6	55	58	1	1720.84	-40.3356	8/143	Medicago_elastase_rep1.mgf
	High	NMFTSIVGNVFGFKAL	B8YGX4;Q6PSM7;Q71N62;C7AQS9;Q33550;Q29VE5;C7AQU8;P28424;P93943;Q32800;Q9XQH3;Q6RIC1;C0J379;Q95CD5;Q36609;Q9GG91;O63136;Q8HTD5;Q9GD42;B3XY31;B6GUX7;Q9GCX9;Q9GDB9;P94043;D5MR64;D8V9C5;D7F7V6;P93976;Q9GD57;C8YPK4;P94106;P93990;O03663;C4NWH9;O47046;Q36782;P94027;Q8HUZ7;C8YPK3;P93972;A7BG75;B6GUR5;Q33620;Q32857;Q33440;A0ZQQ1;A5X4C0;Q9ZS68;Q9ZS71;Q8WIX2;B6GUT8;B8PRM7;D0Q0H0;P94023;Q9GDD8;A2VAU0;C9WKT9;…	16063	539	CID		54.01	0.126507	0	2	54	52	1	1744.82	-52.201	7/161	Medicago_elastase_rep1.mgf
	Low	cVQARNEGRDLAREGNEIIREA	Q29VE5;B5SXA5;Q8SN43;O98549;P93906;Q8MCW6;Q9TLH7;O98880;Q31870;Q8WJK2;Q31667;P93909;Q9XPZ0;O98552;Q6Y2Z1;Q15JC1;C7A5Y1;D6MYL0;Q8WLH4;Q9BA14;Q33612;O98545;Q33206;O03681;O47273;Q8HUZ8;Q9MV63;Q3T5E9;A5PFD4;Q9GEP4;Q9GDM5;Q32056;O98834;Q8HDA2;Q67GK8;B8PRM1;D5MR90;Q8WKW3;O98878;Q8WHG4;Q37164;Q9GCU2;O47280;Q5SCR2;Q4KUD6;A0PDA2;B8PRN3;C7A5Y7;Q32391;Q32194;Q8HUZ1;Q4KUF2;Q3T8E6;Q0H754;D6MYJ8;Q4H1C6;Q32386;…	5800	182	CID	C1(Carbamidomethyl)	46.66	0.55593		7	53	54	1	2556.17	-38.8453	15/233	Medicago_elastase_rep1.mgf
	Low	QARNEGRDLAREGNEI	C7AQS9;Q29VE5;B5SXA5;E0D9P4;Q8SN43;O98549;P93906;Q05993;Q9TMV5;Q8WIB7;Q8MCW6;Q9TLH7;Q8WHV7;O98880;Q31870;Q8WIA1;Q8WJK2;Q95632;Q31667;P93909;Q9XPZ0;O98552;Q8MAT5;Q6Y2Z1;Q5KTY1;Q6U1Y8;Q1KZP3;Q15JC1;C7A5Y1;D6MYL0;Q8WLH4;Q9BA14;Q33612;O98545;Q33206;O03681;O47273;Q8HUZ8;Q9MV63;Q66MG6;Q3T5E9;Q537Z6;C3S8W3;C7AQR7;C7AQU0;A5PFD4;B3SHH8;O98759;Q9GEP4;Q9GDM5;Q32056;O98834;Q8HDA2;Q67GK8;B8PRM1;C0SJR0;D5MR90;…	8142	277	CID		36.29	6.72698		6	54	49	1	1827.81	-51.5432	11/169	Medicago_elastase_rep1.mgf
	Low	RNEGRDLAREGNEII	C7AQS9;Q29VE5;B5SXA5;P28424;P25079;Q33245;P93943;Q9XQH3;Q6RIC1;C0J379;B3XY31;A6XHX2;D5MR64;C8YPK4;Q9BB65;C4NWH9;O47046;Q33268;Q8HUZ7;A7BG75;Q32857;A0ZQQ1;Q8WIX2;B8PRM7;Q42903;Q95EV1;Q8WIX1;O98562;Q8HDA1;Q5I9B3;A1XCQ7;A0PDA4;A5X4I1;Q32183;E0D9P4;Q8SN43;O98549;P93906;Q05993;Q9TMV5;Q8WIB7;Q8MCW6;Q9TLH7;O98880;Q31870;Q8WIA1;Q8WJK2;Q95632;Q31667;P93909;Q9XPZ0;O98552;Q8MAT5;Q6Y2Z1;Q5KTY1;Q6U1Y8;Q1KZP3;…	8431	316	CID		34.2	12.4723	0	2	54	43	1	1741.82	-41.3499	13/159	Medicago_elastase_rep1.mgf
	Low	AKNYGRAVYEcL	B8YGX4;Q71N62;Q6J6P1;C7AQS9;Q33550;Q29VE5;B5SXA5;C7AQU8;P28424;P25079;Q33245;Q9XQH3;C0J379;Q9GG91;O63136;Q8HTD5;Q9GD42;B3XY31;B6GUX7;P94087;Q9GDB9;A6XHX2;P94043;D5MR64;D8V9C5;D7F7V6;P93976;Q9GD57;Q710K7;C8YPK4;Q9BB65;P93990;O03663;C4NWH9;O47046;Q36782;P94027;B5L2S2;C8YPK3;P93972;A7BG75;P94076;P93987;B6GUR5;B6GUW7;Q33620;Q33440;A0ZQQ1;A5X4C0;Q9ZS68;Q8WIX2;P94053;D0Q0H0;P94023;A2VAU0;C9WKT9;D7F7W4;…	21604	582	CID	C11(Carbamidomethyl)	32.87	14.489	0	2	54	37	1	1443.65	-39.7294	8/104	Medicago_elastase_rep1.mgf
	Low	ASGGIHVWHmPALT	B8YGX4;Q6J6P1;C7AQS9;Q33550;Q29VE5;B5SXA5;C7AQU8;P28424;P25079;Q33245;P93943;Q32800;Q9XQH3;Q6RIC1;C0J379;Q9GG91;O63136;Q8HTD5;Q9GD42;B3XY31;B6GUX7;P94087;Q9GDB9;A6XHX2;P94043;D5MR64;D8V9C5;Q9GD57;Q710K7;C8YPK4;Q9BB65;P94106;P93990;C4NWH9;Q36782;Q33268;P94027;Q8HUZ7;B5L2S2;C8YPK3;A7BG75;P93987;B6GUR5;B6GUW7;Q32857;Q33440;Q6Y2Z3;A0ZQQ1;A5X4C0;Q9ZS68;Q9ZS71;Q8WIX2;P94053;B6GUT8;B8PRM7;D0Q0H0;P94023;…	19409	587	CID	M10(Oxidation)	28.36	44.0441		7	54	42	1	1492.69	-31.8327	6/143	Medicago_elastase_rep1.mgf
	Low	REGNEIIREA	Q29VE5;B5SXA5;P28424;P25079;Q33245;P93943;Q9XQH3;C0J379;B3XY31;A6XHX2;D5MR64;C8YPK4;Q9BB65;C4NWH9;Q33268;Q8HUZ7;A7BG75;Q32857;A0ZQQ1;Q8WIX2;B8PRM7;Q42903;Q95EV1;Q8WIX1;O98562;Q8HDA1;Q5I9B3;A1XCQ7;Q37357;A0PDA4;A5X4I1;Q32183;Q8SN43;O98549;Q32040;P93906;Q8MCW6;Q9TLH7;O98880;Q31870;Q8WJK2;Q31667;P93909;Q9XPZ0;O98552;Q6Y2Z1;Q15JC1;C7A5Y1;D6MYL0;Q8WLH4;Q9BA14;Q33612;O98545;Q33206;O03681;O47273;Q8HUZ8;…	6373	240	CID		28.27	40.9359		3	54	42	1	1186.58	-34.3014	8/103	Medicago_elastase_rep1.mgf
	Low	ANRVALEA	P28424;P25079;Q33245;P93943;Q32800;Q9XQH3;Q6RIC1;C0J379;Q95CD5;Q36609;Q9GG91;O63136;Q9GD42;B3XY31;B6GUX7;Q9GCX9;P94087;Q9GDB9;A6XHX2;P94043;D5MR64;D8V9C5;D7F7V6;P93976;Q9GD57;Q710K7;C8YPK4;Q9BB65;P94106;P93990;O03663;C4NWH9;O47046;Q36782;Q33268;P94027;Q8HUZ7;C8YPK3;P93972;A7BG75;P94076;P93987;B6GUR5;B6GUW7;Q33620;Q32857;Q33440;Q6Y2Z3;A0ZQQ1;A5X4C0;Q9ZS68;Q8WIX2;P94053;B6GUT8;B8PRM7;D0Q0H0;Q9GDD8;…	17257	550	CID		27.17	47.7796		2	53	39	1	843.435	-39.5304	6/64	Medicago_elastase_rep1.mgf
	Low	NMFTSIVGNVFGFKA	B8YGX4;Q6PSM7;Q71N62;C7AQS9;Q33550;Q29VE5;C7AQU8;P28424;Q33245;P93943;Q32800;Q9XQH3;Q6RIC1;C0J379;Q95CD5;Q36609;Q9GG91;O63136;Q8HTD5;Q9GD42;B3XY31;B6GUX7;Q9GCX9;Q9GDB9;P94043;D5MR64;D8V9C5;D7F7V6;P93976;Q9GD57;C8YPK4;P94106;P93990;O03663;C4NWH9;O47046;Q36782;P94027;Q8HUZ7;C8YPK3;P93972;A7BG75;P93987;B6GUR5;Q33620;Q32857;Q33440;A0ZQQ1;A5X4C0;Q9ZS68;Q9ZS71;Q8WIX2;B6GUT8;B8PRM7;D0Q0H0;P94023;Q9GDD8;…	16076	545	CID		23.4	143.349	0	1	54	34	1	1631.75	-44.7441	6/151	Medicago_elastase_rep1.mgf
	Low	SLDRYKGRcYHxEPV	Q9GGH8;Q4VIC3;Q5J9S0;Q8WIA3;Q8MCY2	5	5	CID	C9(Carbamidomethyl), X12(I)	21.57	232.317		7	54	36	1	1892.86	-43.5506	6/153	Medicago_elastase_rep1.mgf
	Low	LRMSGGDHIHA	B8YGX4;Q6J6P1;Q9XQH3;Q95CD5;Q9GG91;O63136;Q9GD42;B3XY31;P94087;Q9GDB9;A6XHX2;D8V9C5;D7F7V6;Q9GD57;C8YPK4;P93990;Q33268;P94027;B5L2S2;P93972;P94076;P93987;Q33620;Q32857;A0ZQQ1;A5X4C0;Q9ZS68;Q9ZS71;Q8WIX2;P94053;P94023;A2VAU0;C9WKT9;Q95EV1;Q8WIX1;Q8HDA1;Q5I9B3;Q9GGC2;P94071;Q9GCW9;Q9GDB5;Q36643;B6GUQ8;Q36637;Q37357;P93986;A5X4I1;Q9TMM2;Q8MCX1;Q9TLH8;P94074;Q9XQP7;E0D9P4;Q8MCX9;Q5DK06;Q6SSI3;O98549;…	8174	288	CID		20.35	221.267		5	53	32	1	1193.53	-46.217	5/99	Medicago_elastase_rep1.mgf
Q9TLJ0	39.87	25	24	474	52.4152	6.68311	1355.89	Ribulose-1,5-bisphosphate carboxylase oxygenase, large subunit (Fragment) OS=Buxus sempervirens GN=rbcL PE=3 SV=1 - [Q9TLJ0_BUXSE]
	Confidence Icon	Sequence	Protein Accessions	# Proteins	# Protein Groups	Activation Type	Modifications	IonScore	Exp Value	Δ Score	Rank	Identity High	Homology Threshold	Charge	m/z [Da]	ΔM [ppm]	Ions Matched	Spectrum File
	High	AAcEVWKEIKFxFPAMDTL	Q9TLJ0	1	1	CID	C3(Carbamidomethyl), X12(E)	135.21	7.55187e-10		7	53		1	2284.99	-46.2217	15/188	Medicago_elastase_rep1.mgf
	High	QARNEGRDLAREGNEIIREA	Q29VE5;B5SXA5;Q8SN43;O98549;P93906;Q8MCW6;Q9TLH7;O98880;Q31870;Q8WJK2;Q31667;P93909;Q9XPZ0;O98552;Q6Y2Z1;Q15JC1;C7A5Y1;D6MYL0;Q8WLH4;Q9BA14;Q33612;O98545;Q33206;O03681;O47273;Q8HUZ8;Q9MV63;Q3T5E9;A5PFD4;Q9GEP4;Q9GDM5;Q32056;O98834;Q8HDA2;Q67GK8;B8PRM1;D5MR90;Q8WKW3;O98878;Q8WHG4;Q37164;Q9GCU2;O47280;Q5SCR2;Q4KUD6;A0PDA2;B8PRN3;C7A5Y7;Q32391;Q9THU4;Q32194;Q8HUZ1;Q4KUF2;Q3T8E6;Q0H754;D6MYJ8;Q4H1C6;…	5816	184	CID		98.71	3.84615e-06		6	54		1	2297.07	-45.2409	20/217	Medicago_elastase_rep1.mgf
	High	AAcEVWKEIKFxFPAmDTL	Q9TLJ0	1	1	CID	C3(Carbamidomethyl), X12(E), M16(Oxidation)	90.46	2.08939e-05		7	53		1	2300.98	-48.0397	13/188	Medicago_elastase_rep1.mgf
	High	IYKAQAETGEIKGHYLNATA	C7AQS9;Q29VE5;P93943;Q32800;B3XY31;B6GUX7;Q9GCX9;A6XHX2;D7F7V6;Q710K7;O03663;C4NWH9;Q36782;Q33268;A7BG75;B6GUR5;Q9ZS68;Q9ZS71;Q8WIX2;Q9GDD8;Q7YKW5;C9WKT9;Q8WIX1;Q5I9B3;Q9GDB5;Q15KA5;Q36637;A0PDA4;Q8MCX1;O47279;Q32183;Q33323;Q6LA00;Q8MCX9;P28380;Q32040;P93906;Q05993;P48717;Q8WH19;Q8WHV7;Q95632;Q5KTY1;Q6U1Y8;Q5GLI7;A0AS70;D6MYL0;Q9BA14;Q9GE10;Q8MFU1;O98545;Q33206;Q9XQL2;O03681;O47273;Q66MG6;Q3T5E9;…	5396	248	CID		89.92	3.31093e-05		3	54		1	2178.03	-41.9789	18/208	Medicago_elastase_rep1.mgf
	High	RNEGRDLAREGNEIIREA	Q29VE5;B5SXA5;P28424;P25079;Q33245;P93943;Q9XQH3;C0J379;B3XY31;A6XHX2;D5MR64;C8YPK4;Q9BB65;C4NWH9;Q33268;Q8HUZ7;A7BG75;Q32857;A0ZQQ1;Q8WIX2;B8PRM7;Q42903;Q95EV1;Q8WIX1;O98562;Q8HDA1;Q5I9B3;A1XCQ7;A0PDA4;A5X4I1;Q32183;Q8SN43;O98549;P93906;Q8MCW6;Q9TLH7;O98880;Q31870;Q8WJK2;Q31667;P93909;Q9XPZ0;O98552;Q6Y2Z1;Q15JC1;C7A5Y1;D6MYL0;Q8WLH4;Q9BA14;Q33612;O98545;Q33206;O03681;O47273;Q8HUZ8;Q9MV63;Q3T5E9;…	6175	223	CID		85.32	9.37564e-05	0	2	54		1	2097.98	-45.4233	20/197	Medicago_elastase_rep1.mgf
	High	NMFTSIVGNVFGFKALxA	Q95CD5;Q9GD42;Q9GDB9;P94043;Q33620;Q36643;Q9XQP7;Q9XPZ0;O47273;O20244;Q5SCR2;Q33423;Q4KUF2;O03627;Q9TLJ0;Q3T5L3;Q32597;Q4KUD4;O98527;Q41317;O98749;Q710J8;Q33187;Q4KUD3;Q05579;C7SN28;Q9XPZ1;Q31750	80	28	CID	X17(R)	85.08	0.00010431		4	54		1	1971.97	-41.4923	11/181	Medicago_elastase_rep1.mgf
	High	FQGPPHGIQVERDKLNKYGRPL	Q6PSM7;Q71N62;C7AQS9;Q33550;Q29VE5;C7AQU8;P28424;P25079;Q33245;P93943;Q32800;Q9XQH3;Q6RIC1;C0J379;Q9GG91;O63136;Q8HTD5;B3XY31;B6GUX7;P94087;A6XHX2;P94043;D5MR64;D8V9C5;D7F7V6;P93976;Q9GD57;Q710K7;C8YPK4;Q9BB65;P93990;O03663;C4NWH9;Q36782;Q33268;Q8HUZ7;B5L2S2;C8YPK3;P93972;P94076;B6GUR5;B6GUW7;Q32857;Q33440;A0ZQQ1;A5X4C0;Q9ZS68;P94053;D0Q0H0;P94023;A2VAU0;C9WKT9;Q42903;Q95EV1;Q8WIX1;O98562;Q5I9B3;…	17696	510	CID		81.81	0.000187786		8	54		1	2549.27	-41.6046	17/219	Medicago_elastase_rep1.mgf
	High	KNYGRAVYEcL	B8YGX4;Q71N62;Q6J6P1;C7AQS9;Q33550;Q29VE5;B5SXA5;C7AQU8;P28424;P25079;Q33245;Q9XQH3;C0J379;Q9GG91;O63136;Q8HTD5;Q9GD42;B3XY31;B6GUX7;P94087;Q9GDB9;A6XHX2;P94043;D5MR64;D8V9C5;D7F7V6;P93976;Q9GD57;Q710K7;C8YPK4;Q9BB65;P93990;O03663;C4NWH9;O47046;Q36782;P94027;B5L2S2;C8YPK3;P93972;A7BG75;P94076;P93987;B6GUR5;B6GUW7;Q33620;Q33440;A0ZQQ1;A5X4C0;Q9ZS68;Q8WIX2;P94053;D0Q0H0;P94023;A2VAU0;C9WKT9;D7F7W4;…	21633	584	CID	C10(Carbamidomethyl)	70.62	0.00229815		2	53		1	1372.62	-37.3267	9/96	Medicago_elastase_rep1.mgf
	High	GCTIKPKLGLSAKNYGRA	B8YGX4;Q71N62;Q6J6P1;C7AQS9;Q33550;Q29VE5;B5SXA5;C7AQU8;P28424;P25079;Q33245;P93943;Q32800;Q9XQH3;C0J379;Q36609;Q9GG91;O63136;Q8HTD5;Q9GD42;B3XY31;B6GUX7;Q9GCX9;P94087;Q9GDB9;A6XHX2;P94043;D5MR64;D8V9C5;D7F7V6;Q9GD57;Q710K7;C8YPK4;Q9BB65;P94106;P93990;O03663;C4NWH9;O47046;Q36782;Q33268;P94027;Q8HUZ7;B5L2S2;C8YPK3;P93972;A7BG75;P94076;P93987;B6GUR5;B6GUW7;Q33620;Q32857;Q33440;A0ZQQ1;A5X4C0;Q9ZS68;…	23507	613	CID		66.1	0.00860522		7	55		1	1876.96	-43.2887	11/184	Medicago_elastase_rep1.mgf
	High	QVERDKLNKYGRPL	B8YGX4;Q6PSM7;Q71N62;Q6J6P1;C7AQS9;Q33550;Q29VE5;B5SXA5;C7AQU8;P28424;P25079;Q33245;P93943;Q32800;Q9XQH3;Q6RIC1;C0J379;Q95CD5;Q36609;Q9GG91;O63136;Q8HTD5;Q9GD42;B3XY31;B6GUX7;Q9GCX9;P94087;A6XHX2;P94043;D5MR64;D8V9C5;D7F7V6;P93976;Q9GD57;Q710K7;C8YPK4;Q9BB65;P94106;P93990;O03663;C4NWH9;O47046;Q36782;Q33268;P94027;Q8HUZ7;B5L2S2;C8YPK3;P93972;P94076;B6GUR5;B6GUW7;Q33620;Q32857;Q33440;A0ZQQ1;A5X4C0;…	21100	599	CID		64.91	0.0111143		6	55		1	1715.87	-50.3543	15/141	Medicago_elastase_rep1.mgf
	High	RNEGRDLAREGNEI	C7AQS9;Q29VE5;B5SXA5;P28424;P25079;Q33245;P93943;Q9XQH3;Q6RIC1;C0J379;B3XY31;A6XHX2;D5MR64;C8YPK4;Q9BB65;C4NWH9;O47046;Q33268;Q8HUZ7;A7BG75;Q32857;A0ZQQ1;Q8WIX2;B8PRM7;Q42903;Q95EV1;Q8WIX1;O98562;Q8HDA1;Q5I9B3;A1XCQ7;A0PDA4;A5X4I1;Q32224;Q32183;E0D9P4;Q8SN43;O98549;P93906;Q05993;Q9TMV5;Q8WIB7;Q8MCW6;Q9TLH7;Q8WHV7;O98880;Q31870;Q8WIA1;Q8WJK2;Q95632;Q31667;P93909;Q9XPZ0;O98552;Q8MAT5;Q6Y2Z1;Q5KTY1;…	8564	324	CID		64.12	0.00993084	0	1	53		1	1628.73	-52.0108	15/149	Medicago_elastase_rep1.mgf
	High	FQGPPHGI	Q6PSM7;Q71N62;C7AQS9;Q33550;Q29VE5;C7AQU8;P28424;P25079;Q33245;P93943;Q32800;Q9XQH3;Q6RIC1;C0J379;Q9GG91;O63136;Q8HTD5;B3XY31;B6GUX7;P94087;Q9GDB9;A6XHX2;P94043;D5MR64;D8V9C5;D7F7V6;P93976;Q9GD57;Q710K7;C8YPK4;Q9BB65;P93990;O03663;C4NWH9;Q36782;Q33268;Q8HUZ7;B5L2S2;C8YPK3;P93972;A7BG75;P94076;B6GUR5;B6GUW7;Q32857;Q33440;A0ZQQ1;A5X4C0;Q9ZS68;Q9ZS71;P94053;B8PRM7;D0Q0H0;P94023;A2VAU0;C9WKT9;D7F7W4;…	20049	610	CID		56.01	0.0639292		3	53		1	852.406	-36.0407	6/71	Medicago_elastase_rep1.mgf
	Medium	FQGPPHGIQVERDKL	Q6PSM7;Q71N62;C7AQS9;Q33550;Q29VE5;C7AQU8;P28424;P25079;Q33245;P93943;Q32800;Q9XQH3;Q6RIC1;C0J379;Q9GG91;O63136;Q8HTD5;B3XY31;B6GUX7;P94087;A6XHX2;P94043;D5MR64;D8V9C5;D7F7V6;P93976;Q9GD57;Q710K7;C8YPK4;Q9BB65;P93990;O03663;C4NWH9;Q36782;Q33268;Q8HUZ7;B5L2S2;C8YPK3;P93972;P94076;B6GUR5;B6GUW7;Q32857;Q33440;A0ZQQ1;A5X4C0;Q9ZS68;P94053;D0Q0H0;P94023;A2VAU0;C9WKT9;Q42903;Q95EV1;Q8WIX1;O98562;Q5I9B3;…	18949	556	CID		54.7	0.117977		6	55	58	1	1720.84	-40.3356	8/143	Medicago_elastase_rep1.mgf
	High	NMFTSIVGNVFGFKAL	B8YGX4;Q6PSM7;Q71N62;C7AQS9;Q33550;Q29VE5;C7AQU8;P28424;P93943;Q32800;Q9XQH3;Q6RIC1;C0J379;Q95CD5;Q36609;Q9GG91;O63136;Q8HTD5;Q9GD42;B3XY31;B6GUX7;Q9GCX9;Q9GDB9;P94043;D5MR64;D8V9C5;D7F7V6;P93976;Q9GD57;C8YPK4;P94106;P93990;O03663;C4NWH9;O47046;Q36782;P94027;Q8HUZ7;C8YPK3;P93972;A7BG75;B6GUR5;Q33620;Q32857;Q33440;A0ZQQ1;A5X4C0;Q9ZS68;Q9ZS71;Q8WIX2;B6GUT8;B8PRM7;D0Q0H0;P94023;Q9GDD8;A2VAU0;C9WKT9;…	16063	539	CID		54.01	0.126507	0	2	54	52	1	1744.82	-52.201	7/161	Medicago_elastase_rep1.mgf
	Medium	GKLEGERDITLGFVDLL	Q6PSM7;Q29VE5;P28424;P25079;P93943;Q32800;Q9XQH3;Q36609;Q9GG91;O63136;Q8HTD5;Q9GD42;B3XY31;B6GUX7;P94087;Q9GDB9;A6XHX2;P94043;D5MR64;D8V9C5;D7F7V6;P93976;Q9GD57;Q710K7;C8YPK4;Q9BB65;P94106;P93990;O47046;Q36782;Q33268;P94027;B5L2S2;C8YPK3;P93972;A7BG75;P94076;B6GUR5;B6GUW7;Q33620;Q32857;Q33440;A0ZQQ1;A5X4C0;Q9ZS68;Q9ZS71;P94053;B6GUT8;P94023;Q9GDD8;Q7YKW5;C9WKT9;D7F7W4;O98562;Q9THN3;Q5I9B3;Q33089;…	5280	256	CID		50.23	0.329251		5	55	57	1	1874.96	-33.2334	9/172	Medicago_elastase_rep1.mgf
	Low	cVQARNEGRDLAREGNEIIREA	Q29VE5;B5SXA5;Q8SN43;O98549;P93906;Q8MCW6;Q9TLH7;O98880;Q31870;Q8WJK2;Q31667;P93909;Q9XPZ0;O98552;Q6Y2Z1;Q15JC1;C7A5Y1;D6MYL0;Q8WLH4;Q9BA14;Q33612;O98545;Q33206;O03681;O47273;Q8HUZ8;Q9MV63;Q3T5E9;A5PFD4;Q9GEP4;Q9GDM5;Q32056;O98834;Q8HDA2;Q67GK8;B8PRM1;D5MR90;Q8WKW3;O98878;Q8WHG4;Q37164;Q9GCU2;O47280;Q5SCR2;Q4KUD6;A0PDA2;B8PRN3;C7A5Y7;Q32391;Q32194;Q8HUZ1;Q4KUF2;Q3T8E6;Q0H754;D6MYJ8;Q4H1C6;Q32386;…	5800	182	CID	C1(Carbamidomethyl)	46.66	0.55593		7	53	54	1	2556.17	-38.8453	15/233	Medicago_elastase_rep1.mgf
	Low	QARNEGRDLAREGNEI	C7AQS9;Q29VE5;B5SXA5;E0D9P4;Q8SN43;O98549;P93906;Q05993;Q9TMV5;Q8WIB7;Q8MCW6;Q9TLH7;Q8WHV7;O98880;Q31870;Q8WIA1;Q8WJK2;Q95632;Q31667;P93909;Q9XPZ0;O98552;Q8MAT5;Q6Y2Z1;Q5KTY1;Q6U1Y8;Q1KZP3;Q15JC1;C7A5Y1;D6MYL0;Q8WLH4;Q9BA14;Q33612;O98545;Q33206;O03681;O47273;Q8HUZ8;Q9MV63;Q66MG6;Q3T5E9;Q537Z6;C3S8W3;C7AQR7;C7AQU0;A5PFD4;B3SHH8;O98759;Q9GEP4;Q9GDM5;Q32056;O98834;Q8HDA2;Q67GK8;B8PRM1;C0SJR0;D5MR90;…	8142	277	CID		36.29	6.72698		6	54	49	1	1827.81	-51.5432	11/169	Medicago_elastase_rep1.mgf
	Low	RNEGRDLAREGNEII	C7AQS9;Q29VE5;B5SXA5;P28424;P25079;Q33245;P93943;Q9XQH3;Q6RIC1;C0J379;B3XY31;A6XHX2;D5MR64;C8YPK4;Q9BB65;C4NWH9;O47046;Q33268;Q8HUZ7;A7BG75;Q32857;A0ZQQ1;Q8WIX2;B8PRM7;Q42903;Q95EV1;Q8WIX1;O98562;Q8HDA1;Q5I9B3;A1XCQ7;A0PDA4;A5X4I1;Q32183;E0D9P4;Q8SN43;O98549;P93906;Q05993;Q9TMV5;Q8WIB7;Q8MCW6;Q9TLH7;O98880;Q31870;Q8WIA1;Q8WJK2;Q95632;Q31667;P93909;Q9XPZ0;O98552;Q8MAT5;Q6Y2Z1;Q5KTY1;Q6U1Y8;Q1KZP3;…	8431	316	CID		34.2	12.4723	0	2	54	43	1	1741.82	-41.3499	13/159	Medicago_elastase_rep1.mgf
	Low	AKNYGRAVYEcL	B8YGX4;Q71N62;Q6J6P1;C7AQS9;Q33550;Q29VE5;B5SXA5;C7AQU8;P28424;P25079;Q33245;Q9XQH3;C0J379;Q9GG91;O63136;Q8HTD5;Q9GD42;B3XY31;B6GUX7;P94087;Q9GDB9;A6XHX2;P94043;D5MR64;D8V9C5;D7F7V6;P93976;Q9GD57;Q710K7;C8YPK4;Q9BB65;P93990;O03663;C4NWH9;O47046;Q36782;P94027;B5L2S2;C8YPK3;P93972;A7BG75;P94076;P93987;B6GUR5;B6GUW7;Q33620;Q33440;A0ZQQ1;A5X4C0;Q9ZS68;Q8WIX2;P94053;D0Q0H0;P94023;A2VAU0;C9WKT9;D7F7W4;…	21604	582	CID	C11(Carbamidomethyl)	32.87	14.489	0	2	54	37	1	1443.65	-39.7294	8/104	Medicago_elastase_rep1.mgf
	Low	ASGGIHVWHmPALT	B8YGX4;Q6J6P1;C7AQS9;Q33550;Q29VE5;B5SXA5;C7AQU8;P28424;P25079;Q33245;P93943;Q32800;Q9XQH3;Q6RIC1;C0J379;Q9GG91;O63136;Q8HTD5;Q9GD42;B3XY31;B6GUX7;P94087;Q9GDB9;A6XHX2;P94043;D5MR64;D8V9C5;Q9GD57;Q710K7;C8YPK4;Q9BB65;P94106;P93990;C4NWH9;Q36782;Q33268;P94027;Q8HUZ7;B5L2S2;C8YPK3;A7BG75;P93987;B6GUR5;B6GUW7;Q32857;Q33440;Q6Y2Z3;A0ZQQ1;A5X4C0;Q9ZS68;Q9ZS71;Q8WIX2;P94053;B6GUT8;B8PRM7;D0Q0H0;P94023;…	19409	587	CID	M10(Oxidation)	28.36	44.0441		7	54	42	1	1492.69	-31.8327	6/143	Medicago_elastase_rep1.mgf
	Low	REGNEIIREA	Q29VE5;B5SXA5;P28424;P25079;Q33245;P93943;Q9XQH3;C0J379;B3XY31;A6XHX2;D5MR64;C8YPK4;Q9BB65;C4NWH9;Q33268;Q8HUZ7;A7BG75;Q32857;A0ZQQ1;Q8WIX2;B8PRM7;Q42903;Q95EV1;Q8WIX1;O98562;Q8HDA1;Q5I9B3;A1XCQ7;Q37357;A0PDA4;A5X4I1;Q32183;Q8SN43;O98549;Q32040;P93906;Q8MCW6;Q9TLH7;O98880;Q31870;Q8WJK2;Q31667;P93909;Q9XPZ0;O98552;Q6Y2Z1;Q15JC1;C7A5Y1;D6MYL0;Q8WLH4;Q9BA14;Q33612;O98545;Q33206;O03681;O47273;Q8HUZ8;…	6373	240	CID		28.27	40.9359		3	54	42	1	1186.58	-34.3014	8/103	Medicago_elastase_rep1.mgf
	Low	ANRVALEA	P28424;P25079;Q33245;P93943;Q32800;Q9XQH3;Q6RIC1;C0J379;Q95CD5;Q36609;Q9GG91;O63136;Q9GD42;B3XY31;B6GUX7;Q9GCX9;P94087;Q9GDB9;A6XHX2;P94043;D5MR64;D8V9C5;D7F7V6;P93976;Q9GD57;Q710K7;C8YPK4;Q9BB65;P94106;P93990;O03663;C4NWH9;O47046;Q36782;Q33268;P94027;Q8HUZ7;C8YPK3;P93972;A7BG75;P94076;P93987;B6GUR5;B6GUW7;Q33620;Q32857;Q33440;Q6Y2Z3;A0ZQQ1;A5X4C0;Q9ZS68;Q8WIX2;P94053;B6GUT8;B8PRM7;D0Q0H0;Q9GDD8;…	17257	550	CID		27.17	47.7796		2	53	39	1	843.435	-39.5304	6/64	Medicago_elastase_rep1.mgf
	Low	NMFTSIVGNVFGFKA	B8YGX4;Q6PSM7;Q71N62;C7AQS9;Q33550;Q29VE5;C7AQU8;P28424;Q33245;P93943;Q32800;Q9XQH3;Q6RIC1;C0J379;Q95CD5;Q36609;Q9GG91;O63136;Q8HTD5;Q9GD42;B3XY31;B6GUX7;Q9GCX9;Q9GDB9;P94043;D5MR64;D8V9C5;D7F7V6;P93976;Q9GD57;C8YPK4;P94106;P93990;O03663;C4NWH9;O47046;Q36782;P94027;Q8HUZ7;C8YPK3;P93972;A7BG75;P93987;B6GUR5;Q33620;Q32857;Q33440;A0ZQQ1;A5X4C0;Q9ZS68;Q9ZS71;Q8WIX2;B6GUT8;B8PRM7;D0Q0H0;P94023;Q9GDD8;…	16076	545	CID		23.4	143.349	0	1	54	34	1	1631.75	-44.7441	6/151	Medicago_elastase_rep1.mgf
	Low	SLDRYKGRcYHIExV	Q9TLJ0;B5WXB8	9	2	CID	C9(Carbamidomethyl), X14(P)	21.57	232.317		5	54	36	1	1892.86	-43.5506	6/153	Medicago_elastase_rep1.mgf
	Low	LRMSGGDHIHA	B8YGX4;Q6J6P1;Q9XQH3;Q95CD5;Q9GG91;O63136;Q9GD42;B3XY31;P94087;Q9GDB9;A6XHX2;D8V9C5;D7F7V6;Q9GD57;C8YPK4;P93990;Q33268;P94027;B5L2S2;P93972;P94076;P93987;Q33620;Q32857;A0ZQQ1;A5X4C0;Q9ZS68;Q9ZS71;Q8WIX2;P94053;P94023;A2VAU0;C9WKT9;Q95EV1;Q8WIX1;Q8HDA1;Q5I9B3;Q9GGC2;P94071;Q9GCW9;Q9GDB5;Q36643;B6GUQ8;Q36637;Q37357;P93986;A5X4I1;Q9TMM2;Q8MCX1;Q9TLH8;P94074;Q9XQP7;E0D9P4;Q8MCX9;Q5DK06;Q6SSI3;O98549;…	8174	288	CID		20.35	221.267		5	53	32	1	1193.53	-46.217	5/99	Medicago_elastase_rep1.mgf
A5PFD4	36.65	24	23	472	52.3724	6.58057	1355.16	Ribulose bisphosphate carboxylase large chain (Fragment) OS=Goniorrhachis marginata GN=rbcL PE=3 SV=1 - [A5PFD4_9FABA]
	Confidence Icon	Sequence	Protein Accessions	# Proteins	# Protein Groups	Activation Type	Modifications	IonScore	Exp Value	Δ Score	Rank	Identity High	Homology Threshold	Charge	m/z [Da]	ΔM [ppm]	Ions Matched	Spectrum File
	High	xAACEVWKEIKFEFPAMDTL	A5PFD4;Q3T5L7;Q5SCK0	3	3	CID	X1(G)	145.62	6.87155e-11		2	53		1	2284.99	-46.2243	16/196	Medicago_elastase_rep1.mgf
	High	xAACEVWKEIKFEFPAmDTL	A5PFD4;Q3T5L7;Q5SCK0	3	3	CID	X1(G), M17(Oxidation)	101.75	1.55246e-06		2	53		1	2300.98	-48.0423	14/196	Medicago_elastase_rep1.mgf
	High	QARNEGRDLAREGNEIIREA	Q29VE5;B5SXA5;Q8SN43;O98549;P93906;Q8MCW6;Q9TLH7;O98880;Q31870;Q8WJK2;Q31667;P93909;Q9XPZ0;O98552;Q6Y2Z1;Q15JC1;C7A5Y1;D6MYL0;Q8WLH4;Q9BA14;Q33612;O98545;Q33206;O03681;O47273;Q8HUZ8;Q9MV63;Q3T5E9;A5PFD4;Q9GEP4;Q9GDM5;Q32056;O98834;Q8HDA2;Q67GK8;B8PRM1;D5MR90;Q8WKW3;O98878;Q8WHG4;Q37164;Q9GCU2;O47280;Q5SCR2;Q4KUD6;A0PDA2;B8PRN3;C7A5Y7;Q32391;Q9THU4;Q32194;Q8HUZ1;Q4KUF2;Q3T8E6;Q0H754;D6MYJ8;Q4H1C6;…	5816	184	CID		98.71	3.84615e-06		6	54		1	2297.07	-45.2409	20/217	Medicago_elastase_rep1.mgf
	High	IYKAQAETGEIKGHYLNATA	C7AQS9;Q29VE5;P93943;Q32800;B3XY31;B6GUX7;Q9GCX9;A6XHX2;D7F7V6;Q710K7;O03663;C4NWH9;Q36782;Q33268;A7BG75;B6GUR5;Q9ZS68;Q9ZS71;Q8WIX2;Q9GDD8;Q7YKW5;C9WKT9;Q8WIX1;Q5I9B3;Q9GDB5;Q15KA5;Q36637;A0PDA4;Q8MCX1;O47279;Q32183;Q33323;Q6LA00;Q8MCX9;P28380;Q32040;P93906;Q05993;P48717;Q8WH19;Q8WHV7;Q95632;Q5KTY1;Q6U1Y8;Q5GLI7;A0AS70;D6MYL0;Q9BA14;Q9GE10;Q8MFU1;O98545;Q33206;Q9XQL2;O03681;O47273;Q66MG6;Q3T5E9;…	5396	248	CID		89.92	3.31093e-05		3	54		1	2178.03	-41.9789	18/208	Medicago_elastase_rep1.mgf
	High	RNEGRDLAREGNEIIREA	Q29VE5;B5SXA5;P28424;P25079;Q33245;P93943;Q9XQH3;C0J379;B3XY31;A6XHX2;D5MR64;C8YPK4;Q9BB65;C4NWH9;Q33268;Q8HUZ7;A7BG75;Q32857;A0ZQQ1;Q8WIX2;B8PRM7;Q42903;Q95EV1;Q8WIX1;O98562;Q8HDA1;Q5I9B3;A1XCQ7;A0PDA4;A5X4I1;Q32183;Q8SN43;O98549;P93906;Q8MCW6;Q9TLH7;O98880;Q31870;Q8WJK2;Q31667;P93909;Q9XPZ0;O98552;Q6Y2Z1;Q15JC1;C7A5Y1;D6MYL0;Q8WLH4;Q9BA14;Q33612;O98545;Q33206;O03681;O47273;Q8HUZ8;Q9MV63;Q3T5E9;…	6175	223	CID		85.32	9.37564e-05	0	2	54		1	2097.98	-45.4233	20/197	Medicago_elastase_rep1.mgf
	High	NMFTSIVGNVFGFKALRA	B8YGX4;Q6PSM7;Q71N62;C7AQS9;Q33550;Q29VE5;C7AQU8;P28424;P93943;Q32800;Q9XQH3;Q6RIC1;C0J379;Q36609;Q9GG91;O63136;Q8HTD5;B3XY31;B6GUX7;Q9GCX9;D5MR64;D8V9C5;D7F7V6;P93976;Q9GD57;C8YPK4;P94106;P93990;O03663;C4NWH9;O47046;Q36782;P94027;Q8HUZ7;C8YPK3;P93972;A7BG75;B6GUR5;Q32857;Q33440;A0ZQQ1;A5X4C0;Q9ZS68;Q9ZS71;Q8WIX2;B6GUT8;D0Q0H0;P94023;Q9GDD8;A2VAU0;C9WKT9;D7F7W4;Q42903;Q95EV1;Q8WIX1;O98562;Q8HDA1;…	15678	498	CID		85.08	0.00010431		3	54		1	1971.97	-41.4923	11/184	Medicago_elastase_rep1.mgf
	High	FQGPPHGIQVERDKLNKYGRPL	Q6PSM7;Q71N62;C7AQS9;Q33550;Q29VE5;C7AQU8;P28424;P25079;Q33245;P93943;Q32800;Q9XQH3;Q6RIC1;C0J379;Q9GG91;O63136;Q8HTD5;B3XY31;B6GUX7;P94087;A6XHX2;P94043;D5MR64;D8V9C5;D7F7V6;P93976;Q9GD57;Q710K7;C8YPK4;Q9BB65;P93990;O03663;C4NWH9;Q36782;Q33268;Q8HUZ7;B5L2S2;C8YPK3;P93972;P94076;B6GUR5;B6GUW7;Q32857;Q33440;A0ZQQ1;A5X4C0;Q9ZS68;P94053;D0Q0H0;P94023;A2VAU0;C9WKT9;Q42903;Q95EV1;Q8WIX1;O98562;Q5I9B3;…	17696	510	CID		81.81	0.000187786		8	54		1	2549.27	-41.6046	17/219	Medicago_elastase_rep1.mgf
	High	KNYGRAVYEcL	B8YGX4;Q71N62;Q6J6P1;C7AQS9;Q33550;Q29VE5;B5SXA5;C7AQU8;P28424;P25079;Q33245;Q9XQH3;C0J379;Q9GG91;O63136;Q8HTD5;Q9GD42;B3XY31;B6GUX7;P94087;Q9GDB9;A6XHX2;P94043;D5MR64;D8V9C5;D7F7V6;P93976;Q9GD57;Q710K7;C8YPK4;Q9BB65;P93990;O03663;C4NWH9;O47046;Q36782;P94027;B5L2S2;C8YPK3;P93972;A7BG75;P94076;P93987;B6GUR5;B6GUW7;Q33620;Q33440;A0ZQQ1;A5X4C0;Q9ZS68;Q8WIX2;P94053;D0Q0H0;P94023;A2VAU0;C9WKT9;D7F7W4;…	21633	584	CID	C10(Carbamidomethyl)	70.62	0.00229815		2	53		1	1372.62	-37.3267	9/96	Medicago_elastase_rep1.mgf
	High	GCTIKPKLGLSAKNYGRA	B8YGX4;Q71N62;Q6J6P1;C7AQS9;Q33550;Q29VE5;B5SXA5;C7AQU8;P28424;P25079;Q33245;P93943;Q32800;Q9XQH3;C0J379;Q36609;Q9GG91;O63136;Q8HTD5;Q9GD42;B3XY31;B6GUX7;Q9GCX9;P94087;Q9GDB9;A6XHX2;P94043;D5MR64;D8V9C5;D7F7V6;Q9GD57;Q710K7;C8YPK4;Q9BB65;P94106;P93990;O03663;C4NWH9;O47046;Q36782;Q33268;P94027;Q8HUZ7;B5L2S2;C8YPK3;P93972;A7BG75;P94076;P93987;B6GUR5;B6GUW7;Q33620;Q32857;Q33440;A0ZQQ1;A5X4C0;Q9ZS68;…	23507	613	CID		66.1	0.00860522		7	55		1	1876.96	-43.2887	11/184	Medicago_elastase_rep1.mgf
	High	QVERDKLNKYGRPL	B8YGX4;Q6PSM7;Q71N62;Q6J6P1;C7AQS9;Q33550;Q29VE5;B5SXA5;C7AQU8;P28424;P25079;Q33245;P93943;Q32800;Q9XQH3;Q6RIC1;C0J379;Q95CD5;Q36609;Q9GG91;O63136;Q8HTD5;Q9GD42;B3XY31;B6GUX7;Q9GCX9;P94087;A6XHX2;P94043;D5MR64;D8V9C5;D7F7V6;P93976;Q9GD57;Q710K7;C8YPK4;Q9BB65;P94106;P93990;O03663;C4NWH9;O47046;Q36782;Q33268;P94027;Q8HUZ7;B5L2S2;C8YPK3;P93972;P94076;B6GUR5;B6GUW7;Q33620;Q32857;Q33440;A0ZQQ1;A5X4C0;…	21100	599	CID		64.91	0.0111143		6	55		1	1715.87	-50.3543	15/141	Medicago_elastase_rep1.mgf
	High	RNEGRDLAREGNEI	C7AQS9;Q29VE5;B5SXA5;P28424;P25079;Q33245;P93943;Q9XQH3;Q6RIC1;C0J379;B3XY31;A6XHX2;D5MR64;C8YPK4;Q9BB65;C4NWH9;O47046;Q33268;Q8HUZ7;A7BG75;Q32857;A0ZQQ1;Q8WIX2;B8PRM7;Q42903;Q95EV1;Q8WIX1;O98562;Q8HDA1;Q5I9B3;A1XCQ7;A0PDA4;A5X4I1;Q32224;Q32183;E0D9P4;Q8SN43;O98549;P93906;Q05993;Q9TMV5;Q8WIB7;Q8MCW6;Q9TLH7;Q8WHV7;O98880;Q31870;Q8WIA1;Q8WJK2;Q95632;Q31667;P93909;Q9XPZ0;O98552;Q8MAT5;Q6Y2Z1;Q5KTY1;…	8564	324	CID		64.12	0.00993084	0	1	53		1	1628.73	-52.0108	15/149	Medicago_elastase_rep1.mgf
	High	YYTPDYETKDT	C7AQS9;Q29VE5;C7AQU8;P28424;P93943;Q95CD5;B3XY31;A6XHX2;C8YPK4;Q9BB65;P93990;Q33268;A7BG75;Q32857;A0ZQQ1;Q8WIX2;A2VAU0;Q95EV1;Q8WIX1;Q15KA5;Q8SLV7;Q37357;O47279;Q32183;D0F109;P31202;P48717;Q8WH19;Q8WHV7;Q31870;Q8WJK2;Q32428;Q6Y2Y8;Q5KTY1;Q6U1Y8;Q1KZP3;A0AS70;B7FCY2;C7A5Y1;C8XR97;D6MYL0;D8L8B6;Q9BA14;Q9XQL6;Q9GE10;Q33612;Q8WGV6;Q33206;Q32072;O03681;O47273;Q9MV63;Q4Q006;Q1X8A9;B8Q4B7;B8QQG6;C3S8W3;…	5399	226	CID		59.44	0.0113581	0	1	49		1	1395.53	-47.4238	6/98	Medicago_elastase_rep1.mgf
	High	FQGPPHGI	Q6PSM7;Q71N62;C7AQS9;Q33550;Q29VE5;C7AQU8;P28424;P25079;Q33245;P93943;Q32800;Q9XQH3;Q6RIC1;C0J379;Q9GG91;O63136;Q8HTD5;B3XY31;B6GUX7;P94087;Q9GDB9;A6XHX2;P94043;D5MR64;D8V9C5;D7F7V6;P93976;Q9GD57;Q710K7;C8YPK4;Q9BB65;P93990;O03663;C4NWH9;Q36782;Q33268;Q8HUZ7;B5L2S2;C8YPK3;P93972;A7BG75;P94076;B6GUR5;B6GUW7;Q32857;Q33440;A0ZQQ1;A5X4C0;Q9ZS68;Q9ZS71;P94053;B8PRM7;D0Q0H0;P94023;A2VAU0;C9WKT9;D7F7W4;…	20049	610	CID		56.01	0.0639292		3	53		1	852.406	-36.0407	6/71	Medicago_elastase_rep1.mgf
	Medium	FQGPPHGIQVERDKL	Q6PSM7;Q71N62;C7AQS9;Q33550;Q29VE5;C7AQU8;P28424;P25079;Q33245;P93943;Q32800;Q9XQH3;Q6RIC1;C0J379;Q9GG91;O63136;Q8HTD5;B3XY31;B6GUX7;P94087;A6XHX2;P94043;D5MR64;D8V9C5;D7F7V6;P93976;Q9GD57;Q710K7;C8YPK4;Q9BB65;P93990;O03663;C4NWH9;Q36782;Q33268;Q8HUZ7;B5L2S2;C8YPK3;P93972;P94076;B6GUR5;B6GUW7;Q32857;Q33440;A0ZQQ1;A5X4C0;Q9ZS68;P94053;D0Q0H0;P94023;A2VAU0;C9WKT9;Q42903;Q95EV1;Q8WIX1;O98562;Q5I9B3;…	18949	556	CID		54.7	0.117977		6	55	58	1	1720.84	-40.3356	8/143	Medicago_elastase_rep1.mgf
	High	NMFTSIVGNVFGFKAL	B8YGX4;Q6PSM7;Q71N62;C7AQS9;Q33550;Q29VE5;C7AQU8;P28424;P93943;Q32800;Q9XQH3;Q6RIC1;C0J379;Q95CD5;Q36609;Q9GG91;O63136;Q8HTD5;Q9GD42;B3XY31;B6GUX7;Q9GCX9;Q9GDB9;P94043;D5MR64;D8V9C5;D7F7V6;P93976;Q9GD57;C8YPK4;P94106;P93990;O03663;C4NWH9;O47046;Q36782;P94027;Q8HUZ7;C8YPK3;P93972;A7BG75;B6GUR5;Q33620;Q32857;Q33440;A0ZQQ1;A5X4C0;Q9ZS68;Q9ZS71;Q8WIX2;B6GUT8;B8PRM7;D0Q0H0;P94023;Q9GDD8;A2VAU0;C9WKT9;…	16063	539	CID		54.01	0.126507	0	2	54	52	1	1744.82	-52.201	7/161	Medicago_elastase_rep1.mgf
	Low	cVQARNEGRDLAREGNEIIREA	Q29VE5;B5SXA5;Q8SN43;O98549;P93906;Q8MCW6;Q9TLH7;O98880;Q31870;Q8WJK2;Q31667;P93909;Q9XPZ0;O98552;Q6Y2Z1;Q15JC1;C7A5Y1;D6MYL0;Q8WLH4;Q9BA14;Q33612;O98545;Q33206;O03681;O47273;Q8HUZ8;Q9MV63;Q3T5E9;A5PFD4;Q9GEP4;Q9GDM5;Q32056;O98834;Q8HDA2;Q67GK8;B8PRM1;D5MR90;Q8WKW3;O98878;Q8WHG4;Q37164;Q9GCU2;O47280;Q5SCR2;Q4KUD6;A0PDA2;B8PRN3;C7A5Y7;Q32391;Q32194;Q8HUZ1;Q4KUF2;Q3T8E6;Q0H754;D6MYJ8;Q4H1C6;Q32386;…	5800	182	CID	C1(Carbamidomethyl)	46.66	0.55593		7	53	54	1	2556.17	-38.8453	15/233	Medicago_elastase_rep1.mgf
	Low	QARNEGRDLAREGNEI	C7AQS9;Q29VE5;B5SXA5;E0D9P4;Q8SN43;O98549;P93906;Q05993;Q9TMV5;Q8WIB7;Q8MCW6;Q9TLH7;Q8WHV7;O98880;Q31870;Q8WIA1;Q8WJK2;Q95632;Q31667;P93909;Q9XPZ0;O98552;Q8MAT5;Q6Y2Z1;Q5KTY1;Q6U1Y8;Q1KZP3;Q15JC1;C7A5Y1;D6MYL0;Q8WLH4;Q9BA14;Q33612;O98545;Q33206;O03681;O47273;Q8HUZ8;Q9MV63;Q66MG6;Q3T5E9;Q537Z6;C3S8W3;C7AQR7;C7AQU0;A5PFD4;B3SHH8;O98759;Q9GEP4;Q9GDM5;Q32056;O98834;Q8HDA2;Q67GK8;B8PRM1;C0SJR0;D5MR90;…	8142	277	CID		36.29	6.72698		6	54	49	1	1827.81	-51.5432	11/169	Medicago_elastase_rep1.mgf
	Low	RNEGRDLAREGNEII	C7AQS9;Q29VE5;B5SXA5;P28424;P25079;Q33245;P93943;Q9XQH3;Q6RIC1;C0J379;B3XY31;A6XHX2;D5MR64;C8YPK4;Q9BB65;C4NWH9;O47046;Q33268;Q8HUZ7;A7BG75;Q32857;A0ZQQ1;Q8WIX2;B8PRM7;Q42903;Q95EV1;Q8WIX1;O98562;Q8HDA1;Q5I9B3;A1XCQ7;A0PDA4;A5X4I1;Q32183;E0D9P4;Q8SN43;O98549;P93906;Q05993;Q9TMV5;Q8WIB7;Q8MCW6;Q9TLH7;O98880;Q31870;Q8WIA1;Q8WJK2;Q95632;Q31667;P93909;Q9XPZ0;O98552;Q8MAT5;Q6Y2Z1;Q5KTY1;Q6U1Y8;Q1KZP3;…	8431	316	CID		34.2	12.4723	0	2	54	43	1	1741.82	-41.3499	13/159	Medicago_elastase_rep1.mgf
	Low	AKNYGRAVYEcL	B8YGX4;Q71N62;Q6J6P1;C7AQS9;Q33550;Q29VE5;B5SXA5;C7AQU8;P28424;P25079;Q33245;Q9XQH3;C0J379;Q9GG91;O63136;Q8HTD5;Q9GD42;B3XY31;B6GUX7;P94087;Q9GDB9;A6XHX2;P94043;D5MR64;D8V9C5;D7F7V6;P93976;Q9GD57;Q710K7;C8YPK4;Q9BB65;P93990;O03663;C4NWH9;O47046;Q36782;P94027;B5L2S2;C8YPK3;P93972;A7BG75;P94076;P93987;B6GUR5;B6GUW7;Q33620;Q33440;A0ZQQ1;A5X4C0;Q9ZS68;Q8WIX2;P94053;D0Q0H0;P94023;A2VAU0;C9WKT9;D7F7W4;…	21604	582	CID	C11(Carbamidomethyl)	32.87	14.489	0	2	54	37	1	1443.65	-39.7294	8/104	Medicago_elastase_rep1.mgf
	Low	ASGGIHVWHmPALT	B8YGX4;Q6J6P1;C7AQS9;Q33550;Q29VE5;B5SXA5;C7AQU8;P28424;P25079;Q33245;P93943;Q32800;Q9XQH3;Q6RIC1;C0J379;Q9GG91;O63136;Q8HTD5;Q9GD42;B3XY31;B6GUX7;P94087;Q9GDB9;A6XHX2;P94043;D5MR64;D8V9C5;Q9GD57;Q710K7;C8YPK4;Q9BB65;P94106;P93990;C4NWH9;Q36782;Q33268;P94027;Q8HUZ7;B5L2S2;C8YPK3;A7BG75;P93987;B6GUR5;B6GUW7;Q32857;Q33440;Q6Y2Z3;A0ZQQ1;A5X4C0;Q9ZS68;Q9ZS71;Q8WIX2;P94053;B6GUT8;B8PRM7;D0Q0H0;P94023;…	19409	587	CID	M10(Oxidation)	28.36	44.0441		7	54	42	1	1492.69	-31.8327	6/143	Medicago_elastase_rep1.mgf
	Low	REGNEIIREA	Q29VE5;B5SXA5;P28424;P25079;Q33245;P93943;Q9XQH3;C0J379;B3XY31;A6XHX2;D5MR64;C8YPK4;Q9BB65;C4NWH9;Q33268;Q8HUZ7;A7BG75;Q32857;A0ZQQ1;Q8WIX2;B8PRM7;Q42903;Q95EV1;Q8WIX1;O98562;Q8HDA1;Q5I9B3;A1XCQ7;Q37357;A0PDA4;A5X4I1;Q32183;Q8SN43;O98549;Q32040;P93906;Q8MCW6;Q9TLH7;O98880;Q31870;Q8WJK2;Q31667;P93909;Q9XPZ0;O98552;Q6Y2Z1;Q15JC1;C7A5Y1;D6MYL0;Q8WLH4;Q9BA14;Q33612;O98545;Q33206;O03681;O47273;Q8HUZ8;…	6373	240	CID		28.27	40.9359		3	54	42	1	1186.58	-34.3014	8/103	Medicago_elastase_rep1.mgf
	Low	ANRVALEA	P28424;P25079;Q33245;P93943;Q32800;Q9XQH3;Q6RIC1;C0J379;Q95CD5;Q36609;Q9GG91;O63136;Q9GD42;B3XY31;B6GUX7;Q9GCX9;P94087;Q9GDB9;A6XHX2;P94043;D5MR64;D8V9C5;D7F7V6;P93976;Q9GD57;Q710K7;C8YPK4;Q9BB65;P94106;P93990;O03663;C4NWH9;O47046;Q36782;Q33268;P94027;Q8HUZ7;C8YPK3;P93972;A7BG75;P94076;P93987;B6GUR5;B6GUW7;Q33620;Q32857;Q33440;Q6Y2Z3;A0ZQQ1;A5X4C0;Q9ZS68;Q8WIX2;P94053;B6GUT8;B8PRM7;D0Q0H0;Q9GDD8;…	17257	550	CID		27.17	47.7796		2	53	39	1	843.435	-39.5304	6/64	Medicago_elastase_rep1.mgf
	Low	NMFTSIVGNVFGFKA	B8YGX4;Q6PSM7;Q71N62;C7AQS9;Q33550;Q29VE5;C7AQU8;P28424;Q33245;P93943;Q32800;Q9XQH3;Q6RIC1;C0J379;Q95CD5;Q36609;Q9GG91;O63136;Q8HTD5;Q9GD42;B3XY31;B6GUX7;Q9GCX9;Q9GDB9;P94043;D5MR64;D8V9C5;D7F7V6;P93976;Q9GD57;C8YPK4;P94106;P93990;O03663;C4NWH9;O47046;Q36782;P94027;Q8HUZ7;C8YPK3;P93972;A7BG75;P93987;B6GUR5;Q33620;Q32857;Q33440;A0ZQQ1;A5X4C0;Q9ZS68;Q9ZS71;Q8WIX2;B6GUT8;B8PRM7;D0Q0H0;P94023;Q9GDD8;…	16076	545	CID		23.4	143.349	0	1	54	34	1	1631.75	-44.7441	6/151	Medicago_elastase_rep1.mgf
	Low	SLDRYKGRcYHIEPV	C7AQS9;Q29VE5;C7AQU8;P28424;Q33245;P93943;Q9XQH3;A6XHX2;O03663;Q33268;Q8HUZ7;A7BG75;P94076;Q32857;A0ZQQ1;Q9ZS68;Q9ZS71;Q8WIX2;B8PRM7;C9WKT9;Q95EV1;Q8WIX1;Q8HDA1;Q5I9B3;A1XCQ7;P94041;Q9GDB5;Q8MG05;Q36643;Q31669;Q32224;Q8MCX1;Q32183;P94074;Q6LA00;D0F109;Q8MCX9;Q5DK06;O03638;P31183;Q8WIB7;Q8MCW6;Q9TLH7;Q95A73;Q31870;Q8WIA1;Q31667;Q32428;Q9XPZ0;Q6JXQ9;Q6U1Y8;A0AS70;D0F0Z1;D2CUA5;D5J720;Q9XQL6;Q42898;…	6470	266	CID	C9(Carbamidomethyl)	21.57	232.317		4	54	36	1	1892.86	-43.5506	6/153	Medicago_elastase_rep1.mgf
Q9GGH2	37.55	24	23	458	50.9146	6.48096	1344.75	Ribulose-1,5-biphosphate carboxylase/oxygenase large subunit (Fragment) OS=Codia discolor GN=rbcL PE=3 SV=1 - [Q9GGH2_9ROSI]
	Confidence Icon	Sequence	Protein Accessions	# Proteins	# Protein Groups	Activation Type	Modifications	IonScore	Exp Value	Δ Score	Rank	Identity High	Homology Threshold	Charge	m/z [Da]	ΔM [ppm]	Ions Matched	Spectrum File
	High	AAcEVWKEIKFEFPAMDxL	Q9GGH2	1	1	CID	C3(Carbamidomethyl), X18(T)	135.21	7.55187e-10		5	53		1	2284.99	-46.2217	15/187	Medicago_elastase_rep1.mgf
	High	QARNEGRDLAREGNEIIREA	Q29VE5;B5SXA5;Q8SN43;O98549;P93906;Q8MCW6;Q9TLH7;O98880;Q31870;Q8WJK2;Q31667;P93909;Q9XPZ0;O98552;Q6Y2Z1;Q15JC1;C7A5Y1;D6MYL0;Q8WLH4;Q9BA14;Q33612;O98545;Q33206;O03681;O47273;Q8HUZ8;Q9MV63;Q3T5E9;A5PFD4;Q9GEP4;Q9GDM5;Q32056;O98834;Q8HDA2;Q67GK8;B8PRM1;D5MR90;Q8WKW3;O98878;Q8WHG4;Q37164;Q9GCU2;O47280;Q5SCR2;Q4KUD6;A0PDA2;B8PRN3;C7A5Y7;Q32391;Q9THU4;Q32194;Q8HUZ1;Q4KUF2;Q3T8E6;Q0H754;D6MYJ8;Q4H1C6;…	5816	184	CID		98.71	3.84615e-06		6	54		1	2297.07	-45.2409	20/217	Medicago_elastase_rep1.mgf
	High	AAcEVWKEIKFEFPAmDxL	Q9GGH2	1	1	CID	C3(Carbamidomethyl), M16(Oxidation), X18(T)	90.46	2.08939e-05		5	53		1	2300.98	-48.0397	13/187	Medicago_elastase_rep1.mgf
	High	IYKAQAETGEIKGHYLNATA	C7AQS9;Q29VE5;P93943;Q32800;B3XY31;B6GUX7;Q9GCX9;A6XHX2;D7F7V6;Q710K7;O03663;C4NWH9;Q36782;Q33268;A7BG75;B6GUR5;Q9ZS68;Q9ZS71;Q8WIX2;Q9GDD8;Q7YKW5;C9WKT9;Q8WIX1;Q5I9B3;Q9GDB5;Q15KA5;Q36637;A0PDA4;Q8MCX1;O47279;Q32183;Q33323;Q6LA00;Q8MCX9;P28380;Q32040;P93906;Q05993;P48717;Q8WH19;Q8WHV7;Q95632;Q5KTY1;Q6U1Y8;Q5GLI7;A0AS70;D6MYL0;Q9BA14;Q9GE10;Q8MFU1;O98545;Q33206;Q9XQL2;O03681;O47273;Q66MG6;Q3T5E9;…	5396	248	CID		89.92	3.31093e-05		3	54		1	2178.03	-41.9789	18/208	Medicago_elastase_rep1.mgf
	High	RNEGRDLAREGNEIIREA	Q29VE5;B5SXA5;P28424;P25079;Q33245;P93943;Q9XQH3;C0J379;B3XY31;A6XHX2;D5MR64;C8YPK4;Q9BB65;C4NWH9;Q33268;Q8HUZ7;A7BG75;Q32857;A0ZQQ1;Q8WIX2;B8PRM7;Q42903;Q95EV1;Q8WIX1;O98562;Q8HDA1;Q5I9B3;A1XCQ7;A0PDA4;A5X4I1;Q32183;Q8SN43;O98549;P93906;Q8MCW6;Q9TLH7;O98880;Q31870;Q8WJK2;Q31667;P93909;Q9XPZ0;O98552;Q6Y2Z1;Q15JC1;C7A5Y1;D6MYL0;Q8WLH4;Q9BA14;Q33612;O98545;Q33206;O03681;O47273;Q8HUZ8;Q9MV63;Q3T5E9;…	6175	223	CID		85.32	9.37564e-05	0	2	54		1	2097.98	-45.4233	20/197	Medicago_elastase_rep1.mgf
	High	NMFTSIVGNVFGFKALRA	B8YGX4;Q6PSM7;Q71N62;C7AQS9;Q33550;Q29VE5;C7AQU8;P28424;P93943;Q32800;Q9XQH3;Q6RIC1;C0J379;Q36609;Q9GG91;O63136;Q8HTD5;B3XY31;B6GUX7;Q9GCX9;D5MR64;D8V9C5;D7F7V6;P93976;Q9GD57;C8YPK4;P94106;P93990;O03663;C4NWH9;O47046;Q36782;P94027;Q8HUZ7;C8YPK3;P93972;A7BG75;B6GUR5;Q32857;Q33440;A0ZQQ1;A5X4C0;Q9ZS68;Q9ZS71;Q8WIX2;B6GUT8;D0Q0H0;P94023;Q9GDD8;A2VAU0;C9WKT9;D7F7W4;Q42903;Q95EV1;Q8WIX1;O98562;Q8HDA1;…	15678	498	CID		85.08	0.00010431		3	54		1	1971.97	-41.4923	11/184	Medicago_elastase_rep1.mgf
	High	FQGPPHGIQVERDKLNKYGRPL	Q6PSM7;Q71N62;C7AQS9;Q33550;Q29VE5;C7AQU8;P28424;P25079;Q33245;P93943;Q32800;Q9XQH3;Q6RIC1;C0J379;Q9GG91;O63136;Q8HTD5;B3XY31;B6GUX7;P94087;A6XHX2;P94043;D5MR64;D8V9C5;D7F7V6;P93976;Q9GD57;Q710K7;C8YPK4;Q9BB65;P93990;O03663;C4NWH9;Q36782;Q33268;Q8HUZ7;B5L2S2;C8YPK3;P93972;P94076;B6GUR5;B6GUW7;Q32857;Q33440;A0ZQQ1;A5X4C0;Q9ZS68;P94053;D0Q0H0;P94023;A2VAU0;C9WKT9;Q42903;Q95EV1;Q8WIX1;O98562;Q5I9B3;…	17696	510	CID		81.81	0.000187786		8	54		1	2549.27	-41.6046	17/219	Medicago_elastase_rep1.mgf
	High	KNYGRAVYEcL	B8YGX4;Q71N62;Q6J6P1;C7AQS9;Q33550;Q29VE5;B5SXA5;C7AQU8;P28424;P25079;Q33245;Q9XQH3;C0J379;Q9GG91;O63136;Q8HTD5;Q9GD42;B3XY31;B6GUX7;P94087;Q9GDB9;A6XHX2;P94043;D5MR64;D8V9C5;D7F7V6;P93976;Q9GD57;Q710K7;C8YPK4;Q9BB65;P93990;O03663;C4NWH9;O47046;Q36782;P94027;B5L2S2;C8YPK3;P93972;A7BG75;P94076;P93987;B6GUR5;B6GUW7;Q33620;Q33440;A0ZQQ1;A5X4C0;Q9ZS68;Q8WIX2;P94053;D0Q0H0;P94023;A2VAU0;C9WKT9;D7F7W4;…	21633	584	CID	C10(Carbamidomethyl)	70.62	0.00229815		2	53		1	1372.62	-37.3267	9/96	Medicago_elastase_rep1.mgf
	High	GCTIKPKLGLSAKNYGRA	B8YGX4;Q71N62;Q6J6P1;C7AQS9;Q33550;Q29VE5;B5SXA5;C7AQU8;P28424;P25079;Q33245;P93943;Q32800;Q9XQH3;C0J379;Q36609;Q9GG91;O63136;Q8HTD5;Q9GD42;B3XY31;B6GUX7;Q9GCX9;P94087;Q9GDB9;A6XHX2;P94043;D5MR64;D8V9C5;D7F7V6;Q9GD57;Q710K7;C8YPK4;Q9BB65;P94106;P93990;O03663;C4NWH9;O47046;Q36782;Q33268;P94027;Q8HUZ7;B5L2S2;C8YPK3;P93972;A7BG75;P94076;P93987;B6GUR5;B6GUW7;Q33620;Q32857;Q33440;A0ZQQ1;A5X4C0;Q9ZS68;…	23507	613	CID		66.1	0.00860522		7	55		1	1876.96	-43.2887	11/184	Medicago_elastase_rep1.mgf
	High	QVERDKLNKYGRPL	B8YGX4;Q6PSM7;Q71N62;Q6J6P1;C7AQS9;Q33550;Q29VE5;B5SXA5;C7AQU8;P28424;P25079;Q33245;P93943;Q32800;Q9XQH3;Q6RIC1;C0J379;Q95CD5;Q36609;Q9GG91;O63136;Q8HTD5;Q9GD42;B3XY31;B6GUX7;Q9GCX9;P94087;A6XHX2;P94043;D5MR64;D8V9C5;D7F7V6;P93976;Q9GD57;Q710K7;C8YPK4;Q9BB65;P94106;P93990;O03663;C4NWH9;O47046;Q36782;Q33268;P94027;Q8HUZ7;B5L2S2;C8YPK3;P93972;P94076;B6GUR5;B6GUW7;Q33620;Q32857;Q33440;A0ZQQ1;A5X4C0;…	21100	599	CID		64.91	0.0111143		6	55		1	1715.87	-50.3543	15/141	Medicago_elastase_rep1.mgf
	High	RNEGRDLAREGNEI	C7AQS9;Q29VE5;B5SXA5;P28424;P25079;Q33245;P93943;Q9XQH3;Q6RIC1;C0J379;B3XY31;A6XHX2;D5MR64;C8YPK4;Q9BB65;C4NWH9;O47046;Q33268;Q8HUZ7;A7BG75;Q32857;A0ZQQ1;Q8WIX2;B8PRM7;Q42903;Q95EV1;Q8WIX1;O98562;Q8HDA1;Q5I9B3;A1XCQ7;A0PDA4;A5X4I1;Q32224;Q32183;E0D9P4;Q8SN43;O98549;P93906;Q05993;Q9TMV5;Q8WIB7;Q8MCW6;Q9TLH7;Q8WHV7;O98880;Q31870;Q8WIA1;Q8WJK2;Q95632;Q31667;P93909;Q9XPZ0;O98552;Q8MAT5;Q6Y2Z1;Q5KTY1;…	8564	324	CID		64.12	0.00993084	0	1	53		1	1628.73	-52.0108	15/149	Medicago_elastase_rep1.mgf
	High	YYTPDYETKDT	C7AQS9;Q29VE5;C7AQU8;P28424;P93943;Q95CD5;B3XY31;A6XHX2;C8YPK4;Q9BB65;P93990;Q33268;A7BG75;Q32857;A0ZQQ1;Q8WIX2;A2VAU0;Q95EV1;Q8WIX1;Q15KA5;Q8SLV7;Q37357;O47279;Q32183;D0F109;P31202;P48717;Q8WH19;Q8WHV7;Q31870;Q8WJK2;Q32428;Q6Y2Y8;Q5KTY1;Q6U1Y8;Q1KZP3;A0AS70;B7FCY2;C7A5Y1;C8XR97;D6MYL0;D8L8B6;Q9BA14;Q9XQL6;Q9GE10;Q33612;Q8WGV6;Q33206;Q32072;O03681;O47273;Q9MV63;Q4Q006;Q1X8A9;B8Q4B7;B8QQG6;C3S8W3;…	5399	226	CID		59.44	0.0113581	0	1	49		1	1395.53	-47.4238	6/98	Medicago_elastase_rep1.mgf
	High	FQGPPHGI	Q6PSM7;Q71N62;C7AQS9;Q33550;Q29VE5;C7AQU8;P28424;P25079;Q33245;P93943;Q32800;Q9XQH3;Q6RIC1;C0J379;Q9GG91;O63136;Q8HTD5;B3XY31;B6GUX7;P94087;Q9GDB9;A6XHX2;P94043;D5MR64;D8V9C5;D7F7V6;P93976;Q9GD57;Q710K7;C8YPK4;Q9BB65;P93990;O03663;C4NWH9;Q36782;Q33268;Q8HUZ7;B5L2S2;C8YPK3;P93972;A7BG75;P94076;B6GUR5;B6GUW7;Q32857;Q33440;A0ZQQ1;A5X4C0;Q9ZS68;Q9ZS71;P94053;B8PRM7;D0Q0H0;P94023;A2VAU0;C9WKT9;D7F7W4;…	20049	610	CID		56.01	0.0639292		3	53		1	852.406	-36.0407	6/71	Medicago_elastase_rep1.mgf
	Medium	FQGPPHGIQVERDKL	Q6PSM7;Q71N62;C7AQS9;Q33550;Q29VE5;C7AQU8;P28424;P25079;Q33245;P93943;Q32800;Q9XQH3;Q6RIC1;C0J379;Q9GG91;O63136;Q8HTD5;B3XY31;B6GUX7;P94087;A6XHX2;P94043;D5MR64;D8V9C5;D7F7V6;P93976;Q9GD57;Q710K7;C8YPK4;Q9BB65;P93990;O03663;C4NWH9;Q36782;Q33268;Q8HUZ7;B5L2S2;C8YPK3;P93972;P94076;B6GUR5;B6GUW7;Q32857;Q33440;A0ZQQ1;A5X4C0;Q9ZS68;P94053;D0Q0H0;P94023;A2VAU0;C9WKT9;Q42903;Q95EV1;Q8WIX1;O98562;Q5I9B3;…	18949	556	CID		54.7	0.117977		6	55	58	1	1720.84	-40.3356	8/143	Medicago_elastase_rep1.mgf
	High	NMFTSIVGNVFGFKAL	B8YGX4;Q6PSM7;Q71N62;C7AQS9;Q33550;Q29VE5;C7AQU8;P28424;P93943;Q32800;Q9XQH3;Q6RIC1;C0J379;Q95CD5;Q36609;Q9GG91;O63136;Q8HTD5;Q9GD42;B3XY31;B6GUX7;Q9GCX9;Q9GDB9;P94043;D5MR64;D8V9C5;D7F7V6;P93976;Q9GD57;C8YPK4;P94106;P93990;O03663;C4NWH9;O47046;Q36782;P94027;Q8HUZ7;C8YPK3;P93972;A7BG75;B6GUR5;Q33620;Q32857;Q33440;A0ZQQ1;A5X4C0;Q9ZS68;Q9ZS71;Q8WIX2;B6GUT8;B8PRM7;D0Q0H0;P94023;Q9GDD8;A2VAU0;C9WKT9;…	16063	539	CID		54.01	0.126507	0	2	54	52	1	1744.82	-52.201	7/161	Medicago_elastase_rep1.mgf
	Low	cVQARNEGRDLAREGNEIIREA	Q29VE5;B5SXA5;Q8SN43;O98549;P93906;Q8MCW6;Q9TLH7;O98880;Q31870;Q8WJK2;Q31667;P93909;Q9XPZ0;O98552;Q6Y2Z1;Q15JC1;C7A5Y1;D6MYL0;Q8WLH4;Q9BA14;Q33612;O98545;Q33206;O03681;O47273;Q8HUZ8;Q9MV63;Q3T5E9;A5PFD4;Q9GEP4;Q9GDM5;Q32056;O98834;Q8HDA2;Q67GK8;B8PRM1;D5MR90;Q8WKW3;O98878;Q8WHG4;Q37164;Q9GCU2;O47280;Q5SCR2;Q4KUD6;A0PDA2;B8PRN3;C7A5Y7;Q32391;Q32194;Q8HUZ1;Q4KUF2;Q3T8E6;Q0H754;D6MYJ8;Q4H1C6;Q32386;…	5800	182	CID	C1(Carbamidomethyl)	46.66	0.55593		7	53	54	1	2556.17	-38.8453	15/233	Medicago_elastase_rep1.mgf
	Low	QARNEGRDLAREGNEI	C7AQS9;Q29VE5;B5SXA5;E0D9P4;Q8SN43;O98549;P93906;Q05993;Q9TMV5;Q8WIB7;Q8MCW6;Q9TLH7;Q8WHV7;O98880;Q31870;Q8WIA1;Q8WJK2;Q95632;Q31667;P93909;Q9XPZ0;O98552;Q8MAT5;Q6Y2Z1;Q5KTY1;Q6U1Y8;Q1KZP3;Q15JC1;C7A5Y1;D6MYL0;Q8WLH4;Q9BA14;Q33612;O98545;Q33206;O03681;O47273;Q8HUZ8;Q9MV63;Q66MG6;Q3T5E9;Q537Z6;C3S8W3;C7AQR7;C7AQU0;A5PFD4;B3SHH8;O98759;Q9GEP4;Q9GDM5;Q32056;O98834;Q8HDA2;Q67GK8;B8PRM1;C0SJR0;D5MR90;…	8142	277	CID		36.29	6.72698		6	54	49	1	1827.81	-51.5432	11/169	Medicago_elastase_rep1.mgf
	Low	RNEGRDLAREGNEII	C7AQS9;Q29VE5;B5SXA5;P28424;P25079;Q33245;P93943;Q9XQH3;Q6RIC1;C0J379;B3XY31;A6XHX2;D5MR64;C8YPK4;Q9BB65;C4NWH9;O47046;Q33268;Q8HUZ7;A7BG75;Q32857;A0ZQQ1;Q8WIX2;B8PRM7;Q42903;Q95EV1;Q8WIX1;O98562;Q8HDA1;Q5I9B3;A1XCQ7;A0PDA4;A5X4I1;Q32183;E0D9P4;Q8SN43;O98549;P93906;Q05993;Q9TMV5;Q8WIB7;Q8MCW6;Q9TLH7;O98880;Q31870;Q8WIA1;Q8WJK2;Q95632;Q31667;P93909;Q9XPZ0;O98552;Q8MAT5;Q6Y2Z1;Q5KTY1;Q6U1Y8;Q1KZP3;…	8431	316	CID		34.2	12.4723	0	2	54	43	1	1741.82	-41.3499	13/159	Medicago_elastase_rep1.mgf
	Low	AKNYGRAVYEcL	B8YGX4;Q71N62;Q6J6P1;C7AQS9;Q33550;Q29VE5;B5SXA5;C7AQU8;P28424;P25079;Q33245;Q9XQH3;C0J379;Q9GG91;O63136;Q8HTD5;Q9GD42;B3XY31;B6GUX7;P94087;Q9GDB9;A6XHX2;P94043;D5MR64;D8V9C5;D7F7V6;P93976;Q9GD57;Q710K7;C8YPK4;Q9BB65;P93990;O03663;C4NWH9;O47046;Q36782;P94027;B5L2S2;C8YPK3;P93972;A7BG75;P94076;P93987;B6GUR5;B6GUW7;Q33620;Q33440;A0ZQQ1;A5X4C0;Q9ZS68;Q8WIX2;P94053;D0Q0H0;P94023;A2VAU0;C9WKT9;D7F7W4;…	21604	582	CID	C11(Carbamidomethyl)	32.87	14.489	0	2	54	37	1	1443.65	-39.7294	8/104	Medicago_elastase_rep1.mgf
	Low	ASGGIHVWHmPALT	B8YGX4;Q6J6P1;C7AQS9;Q33550;Q29VE5;B5SXA5;C7AQU8;P28424;P25079;Q33245;P93943;Q32800;Q9XQH3;Q6RIC1;C0J379;Q9GG91;O63136;Q8HTD5;Q9GD42;B3XY31;B6GUX7;P94087;Q9GDB9;A6XHX2;P94043;D5MR64;D8V9C5;Q9GD57;Q710K7;C8YPK4;Q9BB65;P94106;P93990;C4NWH9;Q36782;Q33268;P94027;Q8HUZ7;B5L2S2;C8YPK3;A7BG75;P93987;B6GUR5;B6GUW7;Q32857;Q33440;Q6Y2Z3;A0ZQQ1;A5X4C0;Q9ZS68;Q9ZS71;Q8WIX2;P94053;B6GUT8;B8PRM7;D0Q0H0;P94023;…	19409	587	CID	M10(Oxidation)	28.36	44.0441		7	54	42	1	1492.69	-31.8327	6/143	Medicago_elastase_rep1.mgf
	Low	REGNEIIREA	Q29VE5;B5SXA5;P28424;P25079;Q33245;P93943;Q9XQH3;C0J379;B3XY31;A6XHX2;D5MR64;C8YPK4;Q9BB65;C4NWH9;Q33268;Q8HUZ7;A7BG75;Q32857;A0ZQQ1;Q8WIX2;B8PRM7;Q42903;Q95EV1;Q8WIX1;O98562;Q8HDA1;Q5I9B3;A1XCQ7;Q37357;A0PDA4;A5X4I1;Q32183;Q8SN43;O98549;Q32040;P93906;Q8MCW6;Q9TLH7;O98880;Q31870;Q8WJK2;Q31667;P93909;Q9XPZ0;O98552;Q6Y2Z1;Q15JC1;C7A5Y1;D6MYL0;Q8WLH4;Q9BA14;Q33612;O98545;Q33206;O03681;O47273;Q8HUZ8;…	6373	240	CID		28.27	40.9359		3	54	42	1	1186.58	-34.3014	8/103	Medicago_elastase_rep1.mgf
	Low	ANRVALEA	P28424;P25079;Q33245;P93943;Q32800;Q9XQH3;Q6RIC1;C0J379;Q95CD5;Q36609;Q9GG91;O63136;Q9GD42;B3XY31;B6GUX7;Q9GCX9;P94087;Q9GDB9;A6XHX2;P94043;D5MR64;D8V9C5;D7F7V6;P93976;Q9GD57;Q710K7;C8YPK4;Q9BB65;P94106;P93990;O03663;C4NWH9;O47046;Q36782;Q33268;P94027;Q8HUZ7;C8YPK3;P93972;A7BG75;P94076;P93987;B6GUR5;B6GUW7;Q33620;Q32857;Q33440;Q6Y2Z3;A0ZQQ1;A5X4C0;Q9ZS68;Q8WIX2;P94053;B6GUT8;B8PRM7;D0Q0H0;Q9GDD8;…	17257	550	CID		27.17	47.7796		2	53	39	1	843.435	-39.5304	6/64	Medicago_elastase_rep1.mgf
	Low	NMFTSIVGNVFGFKA	B8YGX4;Q6PSM7;Q71N62;C7AQS9;Q33550;Q29VE5;C7AQU8;P28424;Q33245;P93943;Q32800;Q9XQH3;Q6RIC1;C0J379;Q95CD5;Q36609;Q9GG91;O63136;Q8HTD5;Q9GD42;B3XY31;B6GUX7;Q9GCX9;Q9GDB9;P94043;D5MR64;D8V9C5;D7F7V6;P93976;Q9GD57;C8YPK4;P94106;P93990;O03663;C4NWH9;O47046;Q36782;P94027;Q8HUZ7;C8YPK3;P93972;A7BG75;P93987;B6GUR5;Q33620;Q32857;Q33440;A0ZQQ1;A5X4C0;Q9ZS68;Q9ZS71;Q8WIX2;B6GUT8;B8PRM7;D0Q0H0;P94023;Q9GDD8;…	16076	545	CID		23.4	143.349	0	1	54	34	1	1631.75	-44.7441	6/151	Medicago_elastase_rep1.mgf
	Low	SLDRYKGRcYHIEPV	C7AQS9;Q29VE5;C7AQU8;P28424;Q33245;P93943;Q9XQH3;A6XHX2;O03663;Q33268;Q8HUZ7;A7BG75;P94076;Q32857;A0ZQQ1;Q9ZS68;Q9ZS71;Q8WIX2;B8PRM7;C9WKT9;Q95EV1;Q8WIX1;Q8HDA1;Q5I9B3;A1XCQ7;P94041;Q9GDB5;Q8MG05;Q36643;Q31669;Q32224;Q8MCX1;Q32183;P94074;Q6LA00;D0F109;Q8MCX9;Q5DK06;O03638;P31183;Q8WIB7;Q8MCW6;Q9TLH7;Q95A73;Q31870;Q8WIA1;Q31667;Q32428;Q9XPZ0;Q6JXQ9;Q6U1Y8;A0AS70;D0F0Z1;D2CUA5;D5J720;Q9XQL6;Q42898;…	6470	266	CID	C9(Carbamidomethyl)	21.57	232.317		4	54	36	1	1892.86	-43.5506	6/153	Medicago_elastase_rep1.mgf
Q95EV1	34.83	27	26	468	51.8041	6.80029	1342.45	Ribulose-1,5-bisphosphate carboxylase/oxygenase large subunit (Fragment) OS=Ryssopterys timoriensis GN=rbcL PE=3 SV=1 - [Q95EV1_9ROSI]
	Confidence Icon	Sequence	Protein Accessions	# Proteins	# Protein Groups	Activation Type	Modifications	IonScore	Exp Value	Δ Score	Rank	Identity High	Homology Threshold	Charge	m/z [Da]	ΔM [ppm]	Ions Matched	Spectrum File
	High	AAcEVWKEIKFEFPAMDTL	P28424;C8YPK4;Q95EV1;P48717;O98880;Q31667;O03681;Q8WLL4;Q9SBW6;Q4KUF2;Q8HSW8;Q9MT33;Q3T5L3;Q9TLI9;Q4KUD4;O98756;Q7YKH2;A2VAT5;Q9MSR7;Q9GGH8;Q95F08;Q4VWQ1;O98749;O98999;Q9GG54;Q9MUH0;Q33034;Q4KUD3;Q4KUE1	680	29	CID	C3(Carbamidomethyl)	135.21	7.55187e-10		4	53		1	2284.99	-46.2217	15/188	Medicago_elastase_rep1.mgf
	High	KARNEGRDLAREGNEIIREA	P28424;P25079;Q33245;P93943;Q9XQH3;C0J379;B3XY31;A6XHX2;D5MR64;C8YPK4;Q9BB65;C4NWH9;Q33268;Q8HUZ7;A7BG75;Q32857;A0ZQQ1;Q8WIX2;B8PRM7;Q42903;Q95EV1;Q8WIX1;O98562;Q8HDA1;Q5I9B3;A1XCQ7	250	26	CID		98.71	3.84615e-06	0	1	54		1	2297.07	-61.0828	20/217	Medicago_elastase_rep1.mgf
	High	AAcEVWKEIKFEFPAmDTL	P28424;C8YPK4;Q95EV1;P48717;O98880;Q31667;O03681;Q8WLL4;Q9SBW6;Q4KUF2;Q8HSW8;Q9MT33;Q3T5L3;Q9TLI9;Q4KUD4;O98756;Q7YKH2;A2VAT5;Q9MSR7;Q9GGH8;Q95F08;Q4VWQ1;O98749;O98999;Q9GG54;Q9MUH0;Q33034;Q4KUD3;Q4KUE1	680	29	CID	C3(Carbamidomethyl), M16(Oxidation)	90.46	2.08939e-05		4	53		1	2300.98	-48.0397	13/188	Medicago_elastase_rep1.mgf
	High	RNEGRDLAREGNEIIREA	Q29VE5;B5SXA5;P28424;P25079;Q33245;P93943;Q9XQH3;C0J379;B3XY31;A6XHX2;D5MR64;C8YPK4;Q9BB65;C4NWH9;Q33268;Q8HUZ7;A7BG75;Q32857;A0ZQQ1;Q8WIX2;B8PRM7;Q42903;Q95EV1;Q8WIX1;O98562;Q8HDA1;Q5I9B3;A1XCQ7;A0PDA4;A5X4I1;Q32183;Q8SN43;O98549;P93906;Q8MCW6;Q9TLH7;O98880;Q31870;Q8WJK2;Q31667;P93909;Q9XPZ0;O98552;Q6Y2Z1;Q15JC1;C7A5Y1;D6MYL0;Q8WLH4;Q9BA14;Q33612;O98545;Q33206;O03681;O47273;Q8HUZ8;Q9MV63;Q3T5E9;…	6175	223	CID		85.32	9.37564e-05	0	2	54		1	2097.98	-45.4233	20/197	Medicago_elastase_rep1.mgf
	High	NMFTSIVGNVFGFKALRA	B8YGX4;Q6PSM7;Q71N62;C7AQS9;Q33550;Q29VE5;C7AQU8;P28424;P93943;Q32800;Q9XQH3;Q6RIC1;C0J379;Q36609;Q9GG91;O63136;Q8HTD5;B3XY31;B6GUX7;Q9GCX9;D5MR64;D8V9C5;D7F7V6;P93976;Q9GD57;C8YPK4;P94106;P93990;O03663;C4NWH9;O47046;Q36782;P94027;Q8HUZ7;C8YPK3;P93972;A7BG75;B6GUR5;Q32857;Q33440;A0ZQQ1;A5X4C0;Q9ZS68;Q9ZS71;Q8WIX2;B6GUT8;D0Q0H0;P94023;Q9GDD8;A2VAU0;C9WKT9;D7F7W4;Q42903;Q95EV1;Q8WIX1;O98562;Q8HDA1;…	15678	498	CID		85.08	0.00010431		3	54		1	1971.97	-41.4923	11/184	Medicago_elastase_rep1.mgf
	High	FQGPPHGIQVERDKLNKYGRPL	Q6PSM7;Q71N62;C7AQS9;Q33550;Q29VE5;C7AQU8;P28424;P25079;Q33245;P93943;Q32800;Q9XQH3;Q6RIC1;C0J379;Q9GG91;O63136;Q8HTD5;B3XY31;B6GUX7;P94087;A6XHX2;P94043;D5MR64;D8V9C5;D7F7V6;P93976;Q9GD57;Q710K7;C8YPK4;Q9BB65;P93990;O03663;C4NWH9;Q36782;Q33268;Q8HUZ7;B5L2S2;C8YPK3;P93972;P94076;B6GUR5;B6GUW7;Q32857;Q33440;A0ZQQ1;A5X4C0;Q9ZS68;P94053;D0Q0H0;P94023;A2VAU0;C9WKT9;Q42903;Q95EV1;Q8WIX1;O98562;Q5I9B3;…	17696	510	CID		81.81	0.000187786		8	54		1	2549.27	-41.6046	17/219	Medicago_elastase_rep1.mgf
	High	KNYGRAVYEcL	B8YGX4;Q71N62;Q6J6P1;C7AQS9;Q33550;Q29VE5;B5SXA5;C7AQU8;P28424;P25079;Q33245;Q9XQH3;C0J379;Q9GG91;O63136;Q8HTD5;Q9GD42;B3XY31;B6GUX7;P94087;Q9GDB9;A6XHX2;P94043;D5MR64;D8V9C5;D7F7V6;P93976;Q9GD57;Q710K7;C8YPK4;Q9BB65;P93990;O03663;C4NWH9;O47046;Q36782;P94027;B5L2S2;C8YPK3;P93972;A7BG75;P94076;P93987;B6GUR5;B6GUW7;Q33620;Q33440;A0ZQQ1;A5X4C0;Q9ZS68;Q8WIX2;P94053;D0Q0H0;P94023;A2VAU0;C9WKT9;D7F7W4;…	21633	584	CID	C10(Carbamidomethyl)	70.62	0.00229815		2	53		1	1372.62	-37.3267	9/96	Medicago_elastase_rep1.mgf
	High	GCTIKPKLGLSAKNYGRA	B8YGX4;Q71N62;Q6J6P1;C7AQS9;Q33550;Q29VE5;B5SXA5;C7AQU8;P28424;P25079;Q33245;P93943;Q32800;Q9XQH3;C0J379;Q36609;Q9GG91;O63136;Q8HTD5;Q9GD42;B3XY31;B6GUX7;Q9GCX9;P94087;Q9GDB9;A6XHX2;P94043;D5MR64;D8V9C5;D7F7V6;Q9GD57;Q710K7;C8YPK4;Q9BB65;P94106;P93990;O03663;C4NWH9;O47046;Q36782;Q33268;P94027;Q8HUZ7;B5L2S2;C8YPK3;P93972;A7BG75;P94076;P93987;B6GUR5;B6GUW7;Q33620;Q32857;Q33440;A0ZQQ1;A5X4C0;Q9ZS68;…	23507	613	CID		66.1	0.00860522		7	55		1	1876.96	-43.2887	11/184	Medicago_elastase_rep1.mgf
	High	QVERDKLNKYGRPL	B8YGX4;Q6PSM7;Q71N62;Q6J6P1;C7AQS9;Q33550;Q29VE5;B5SXA5;C7AQU8;P28424;P25079;Q33245;P93943;Q32800;Q9XQH3;Q6RIC1;C0J379;Q95CD5;Q36609;Q9GG91;O63136;Q8HTD5;Q9GD42;B3XY31;B6GUX7;Q9GCX9;P94087;A6XHX2;P94043;D5MR64;D8V9C5;D7F7V6;P93976;Q9GD57;Q710K7;C8YPK4;Q9BB65;P94106;P93990;O03663;C4NWH9;O47046;Q36782;Q33268;P94027;Q8HUZ7;B5L2S2;C8YPK3;P93972;P94076;B6GUR5;B6GUW7;Q33620;Q32857;Q33440;A0ZQQ1;A5X4C0;…	21100	599	CID		64.91	0.0111143		6	55		1	1715.87	-50.3543	15/141	Medicago_elastase_rep1.mgf
	High	RNEGRDLAREGNEI	C7AQS9;Q29VE5;B5SXA5;P28424;P25079;Q33245;P93943;Q9XQH3;Q6RIC1;C0J379;B3XY31;A6XHX2;D5MR64;C8YPK4;Q9BB65;C4NWH9;O47046;Q33268;Q8HUZ7;A7BG75;Q32857;A0ZQQ1;Q8WIX2;B8PRM7;Q42903;Q95EV1;Q8WIX1;O98562;Q8HDA1;Q5I9B3;A1XCQ7;A0PDA4;A5X4I1;Q32224;Q32183;E0D9P4;Q8SN43;O98549;P93906;Q05993;Q9TMV5;Q8WIB7;Q8MCW6;Q9TLH7;Q8WHV7;O98880;Q31870;Q8WIA1;Q8WJK2;Q95632;Q31667;P93909;Q9XPZ0;O98552;Q8MAT5;Q6Y2Z1;Q5KTY1;…	8564	324	CID		64.12	0.00993084	0	1	53		1	1628.73	-52.0108	15/149	Medicago_elastase_rep1.mgf
	High	YYTPDYETKDT	C7AQS9;Q29VE5;C7AQU8;P28424;P93943;Q95CD5;B3XY31;A6XHX2;C8YPK4;Q9BB65;P93990;Q33268;A7BG75;Q32857;A0ZQQ1;Q8WIX2;A2VAU0;Q95EV1;Q8WIX1;Q15KA5;Q8SLV7;Q37357;O47279;Q32183;D0F109;P31202;P48717;Q8WH19;Q8WHV7;Q31870;Q8WJK2;Q32428;Q6Y2Y8;Q5KTY1;Q6U1Y8;Q1KZP3;A0AS70;B7FCY2;C7A5Y1;C8XR97;D6MYL0;D8L8B6;Q9BA14;Q9XQL6;Q9GE10;Q33612;Q8WGV6;Q33206;Q32072;O03681;O47273;Q9MV63;Q4Q006;Q1X8A9;B8Q4B7;B8QQG6;C3S8W3;…	5399	226	CID		59.44	0.0113581	0	1	49		1	1395.53	-47.4238	6/98	Medicago_elastase_rep1.mgf
	High	FQGPPHGI	Q6PSM7;Q71N62;C7AQS9;Q33550;Q29VE5;C7AQU8;P28424;P25079;Q33245;P93943;Q32800;Q9XQH3;Q6RIC1;C0J379;Q9GG91;O63136;Q8HTD5;B3XY31;B6GUX7;P94087;Q9GDB9;A6XHX2;P94043;D5MR64;D8V9C5;D7F7V6;P93976;Q9GD57;Q710K7;C8YPK4;Q9BB65;P93990;O03663;C4NWH9;Q36782;Q33268;Q8HUZ7;B5L2S2;C8YPK3;P93972;A7BG75;P94076;B6GUR5;B6GUW7;Q32857;Q33440;A0ZQQ1;A5X4C0;Q9ZS68;Q9ZS71;P94053;B8PRM7;D0Q0H0;P94023;A2VAU0;C9WKT9;D7F7W4;…	20049	610	CID		56.01	0.0639292		3	53		1	852.406	-36.0407	6/71	Medicago_elastase_rep1.mgf
	Medium	FQGPPHGIQVERDKL	Q6PSM7;Q71N62;C7AQS9;Q33550;Q29VE5;C7AQU8;P28424;P25079;Q33245;P93943;Q32800;Q9XQH3;Q6RIC1;C0J379;Q9GG91;O63136;Q8HTD5;B3XY31;B6GUX7;P94087;A6XHX2;P94043;D5MR64;D8V9C5;D7F7V6;P93976;Q9GD57;Q710K7;C8YPK4;Q9BB65;P93990;O03663;C4NWH9;Q36782;Q33268;Q8HUZ7;B5L2S2;C8YPK3;P93972;P94076;B6GUR5;B6GUW7;Q32857;Q33440;A0ZQQ1;A5X4C0;Q9ZS68;P94053;D0Q0H0;P94023;A2VAU0;C9WKT9;Q42903;Q95EV1;Q8WIX1;O98562;Q5I9B3;…	18949	556	CID		54.7	0.117977		6	55	58	1	1720.84	-40.3356	8/143	Medicago_elastase_rep1.mgf
	High	NMFTSIVGNVFGFKAL	B8YGX4;Q6PSM7;Q71N62;C7AQS9;Q33550;Q29VE5;C7AQU8;P28424;P93943;Q32800;Q9XQH3;Q6RIC1;C0J379;Q95CD5;Q36609;Q9GG91;O63136;Q8HTD5;Q9GD42;B3XY31;B6GUX7;Q9GCX9;Q9GDB9;P94043;D5MR64;D8V9C5;D7F7V6;P93976;Q9GD57;C8YPK4;P94106;P93990;O03663;C4NWH9;O47046;Q36782;P94027;Q8HUZ7;C8YPK3;P93972;A7BG75;B6GUR5;Q33620;Q32857;Q33440;A0ZQQ1;A5X4C0;Q9ZS68;Q9ZS71;Q8WIX2;B6GUT8;B8PRM7;D0Q0H0;P94023;Q9GDD8;A2VAU0;C9WKT9;…	16063	539	CID		54.01	0.126507	0	2	54	52	1	1744.82	-52.201	7/161	Medicago_elastase_rep1.mgf
	Low	cVKARNEGRDLAREGNEIIREA	P28424;P25079;Q33245;P93943;Q9XQH3;C0J379;B3XY31;A6XHX2;D5MR64;C8YPK4;Q9BB65;C4NWH9;Q33268;Q8HUZ7;A7BG75;Q32857;A0ZQQ1;Q8WIX2;B8PRM7;Q42903;Q95EV1;Q8WIX1;O98562;Q8HDA1;Q5I9B3;A1XCQ7	249	26	CID	C1(Carbamidomethyl)	46.66	0.55593		2	53	54	1	2556.17	-53.0815	15/233	Medicago_elastase_rep1.mgf
	Low	KARNEGRDLAREGNEI	P28424;P25079;Q33245;P93943;Q9XQH3;Q6RIC1;C0J379;B3XY31;A6XHX2;D5MR64;C8YPK4;Q9BB65;C4NWH9;O47046;Q33268;Q8HUZ7;A7BG75;Q32857;A0ZQQ1;Q8WIX2;B8PRM7;Q42903;Q95EV1;Q8WIX1;O98562;Q8HDA1;Q5I9B3;A1XCQ7	267	28	CID		36.29	6.72698	0	1	54	49	1	1827.81	-71.4523	11/169	Medicago_elastase_rep1.mgf
	Low	RNEGRDLAREGNEII	C7AQS9;Q29VE5;B5SXA5;P28424;P25079;Q33245;P93943;Q9XQH3;Q6RIC1;C0J379;B3XY31;A6XHX2;D5MR64;C8YPK4;Q9BB65;C4NWH9;O47046;Q33268;Q8HUZ7;A7BG75;Q32857;A0ZQQ1;Q8WIX2;B8PRM7;Q42903;Q95EV1;Q8WIX1;O98562;Q8HDA1;Q5I9B3;A1XCQ7;A0PDA4;A5X4I1;Q32183;E0D9P4;Q8SN43;O98549;P93906;Q05993;Q9TMV5;Q8WIB7;Q8MCW6;Q9TLH7;O98880;Q31870;Q8WIA1;Q8WJK2;Q95632;Q31667;P93909;Q9XPZ0;O98552;Q8MAT5;Q6Y2Z1;Q5KTY1;Q6U1Y8;Q1KZP3;…	8431	316	CID		34.2	12.4723	0	2	54	43	1	1741.82	-41.3499	13/159	Medicago_elastase_rep1.mgf
	Low	AKNYGRAVYEcL	B8YGX4;Q71N62;Q6J6P1;C7AQS9;Q33550;Q29VE5;B5SXA5;C7AQU8;P28424;P25079;Q33245;Q9XQH3;C0J379;Q9GG91;O63136;Q8HTD5;Q9GD42;B3XY31;B6GUX7;P94087;Q9GDB9;A6XHX2;P94043;D5MR64;D8V9C5;D7F7V6;P93976;Q9GD57;Q710K7;C8YPK4;Q9BB65;P93990;O03663;C4NWH9;O47046;Q36782;P94027;B5L2S2;C8YPK3;P93972;A7BG75;P94076;P93987;B6GUR5;B6GUW7;Q33620;Q33440;A0ZQQ1;A5X4C0;Q9ZS68;Q8WIX2;P94053;D0Q0H0;P94023;A2VAU0;C9WKT9;D7F7W4;…	21604	582	CID	C11(Carbamidomethyl)	32.87	14.489	0	2	54	37	1	1443.65	-39.7294	8/104	Medicago_elastase_rep1.mgf
	Low	ASGGIHVWHmPALT	B8YGX4;Q6J6P1;C7AQS9;Q33550;Q29VE5;B5SXA5;C7AQU8;P28424;P25079;Q33245;P93943;Q32800;Q9XQH3;Q6RIC1;C0J379;Q9GG91;O63136;Q8HTD5;Q9GD42;B3XY31;B6GUX7;P94087;Q9GDB9;A6XHX2;P94043;D5MR64;D8V9C5;Q9GD57;Q710K7;C8YPK4;Q9BB65;P94106;P93990;C4NWH9;Q36782;Q33268;P94027;Q8HUZ7;B5L2S2;C8YPK3;A7BG75;P93987;B6GUR5;B6GUW7;Q32857;Q33440;Q6Y2Z3;A0ZQQ1;A5X4C0;Q9ZS68;Q9ZS71;Q8WIX2;P94053;B6GUT8;B8PRM7;D0Q0H0;P94023;…	19409	587	CID	M10(Oxidation)	28.36	44.0441		7	54	42	1	1492.69	-31.8327	6/143	Medicago_elastase_rep1.mgf
	Low	REGNEIIREA	Q29VE5;B5SXA5;P28424;P25079;Q33245;P93943;Q9XQH3;C0J379;B3XY31;A6XHX2;D5MR64;C8YPK4;Q9BB65;C4NWH9;Q33268;Q8HUZ7;A7BG75;Q32857;A0ZQQ1;Q8WIX2;B8PRM7;Q42903;Q95EV1;Q8WIX1;O98562;Q8HDA1;Q5I9B3;A1XCQ7;Q37357;A0PDA4;A5X4I1;Q32183;Q8SN43;O98549;Q32040;P93906;Q8MCW6;Q9TLH7;O98880;Q31870;Q8WJK2;Q31667;P93909;Q9XPZ0;O98552;Q6Y2Z1;Q15JC1;C7A5Y1;D6MYL0;Q8WLH4;Q9BA14;Q33612;O98545;Q33206;O03681;O47273;Q8HUZ8;…	6373	240	CID		28.27	40.9359		3	54	42	1	1186.58	-34.3014	8/103	Medicago_elastase_rep1.mgf
	Low	cVKARNEGRDLAREGNEII	P28424;P25079;Q33245;P93943;Q9XQH3;Q6RIC1;C0J379;B3XY31;A6XHX2;D5MR64;C8YPK4;Q9BB65;C4NWH9;O47046;Q33268;Q8HUZ7;A7BG75;Q32857;A0ZQQ1;Q8WIX2;B8PRM7;Q42903;Q95EV1;Q8WIX1;O98562;Q8HDA1;Q5I9B3;A1XCQ7	263	28	CID	C1(Carbamidomethyl)	27.93	47.5591		5	54	42	1	2200	-57.7024	11/195	Medicago_elastase_rep1.mgf
	Low	ANRVALEA	P28424;P25079;Q33245;P93943;Q32800;Q9XQH3;Q6RIC1;C0J379;Q95CD5;Q36609;Q9GG91;O63136;Q9GD42;B3XY31;B6GUX7;Q9GCX9;P94087;Q9GDB9;A6XHX2;P94043;D5MR64;D8V9C5;D7F7V6;P93976;Q9GD57;Q710K7;C8YPK4;Q9BB65;P94106;P93990;O03663;C4NWH9;O47046;Q36782;Q33268;P94027;Q8HUZ7;C8YPK3;P93972;A7BG75;P94076;P93987;B6GUR5;B6GUW7;Q33620;Q32857;Q33440;Q6Y2Z3;A0ZQQ1;A5X4C0;Q9ZS68;Q8WIX2;P94053;B6GUT8;B8PRM7;D0Q0H0;Q9GDD8;…	17257	550	CID		27.17	47.7796		2	53	39	1	843.435	-39.5304	6/64	Medicago_elastase_rep1.mgf
	Low	NMFTSIVGNVFGFKA	B8YGX4;Q6PSM7;Q71N62;C7AQS9;Q33550;Q29VE5;C7AQU8;P28424;Q33245;P93943;Q32800;Q9XQH3;Q6RIC1;C0J379;Q95CD5;Q36609;Q9GG91;O63136;Q8HTD5;Q9GD42;B3XY31;B6GUX7;Q9GCX9;Q9GDB9;P94043;D5MR64;D8V9C5;D7F7V6;P93976;Q9GD57;C8YPK4;P94106;P93990;O03663;C4NWH9;O47046;Q36782;P94027;Q8HUZ7;C8YPK3;P93972;A7BG75;P93987;B6GUR5;Q33620;Q32857;Q33440;A0ZQQ1;A5X4C0;Q9ZS68;Q9ZS71;Q8WIX2;B6GUT8;B8PRM7;D0Q0H0;P94023;Q9GDD8;…	16076	545	CID		23.4	143.349	0	1	54	34	1	1631.75	-44.7441	6/151	Medicago_elastase_rep1.mgf
	Low	SLDRYKGRcYHIEPV	C7AQS9;Q29VE5;C7AQU8;P28424;Q33245;P93943;Q9XQH3;A6XHX2;O03663;Q33268;Q8HUZ7;A7BG75;P94076;Q32857;A0ZQQ1;Q9ZS68;Q9ZS71;Q8WIX2;B8PRM7;C9WKT9;Q95EV1;Q8WIX1;Q8HDA1;Q5I9B3;A1XCQ7;P94041;Q9GDB5;Q8MG05;Q36643;Q31669;Q32224;Q8MCX1;Q32183;P94074;Q6LA00;D0F109;Q8MCX9;Q5DK06;O03638;P31183;Q8WIB7;Q8MCW6;Q9TLH7;Q95A73;Q31870;Q8WIA1;Q31667;Q32428;Q9XPZ0;Q6JXQ9;Q6U1Y8;A0AS70;D0F0Z1;D2CUA5;D5J720;Q9XQL6;Q42898;…	6470	266	CID	C9(Carbamidomethyl)	21.57	232.317		4	54	36	1	1892.86	-43.5506	6/153	Medicago_elastase_rep1.mgf
	Low	cVKARNEGRDLA	P28424;P25079;Q33245;P93943;Q9XQH3;Q6RIC1;C0J379;Q95CD5;Q36609;Q9GG91;O63136;Q8HTD5;Q9GD42;B3XY31;B6GUX7;Q9GCX9;P94087;Q9GDB9;A6XHX2;P94043;D5MR64;D7F7V6;P93976;Q710K7;C8YPK4;Q9BB65;P93990;O03663;C4NWH9;O47046;Q36782;Q33268;P94027;Q8HUZ7;B5L2S2;P93972;A7BG75;P94076;P93987;B6GUR5;B6GUW7;Q33620;Q32857;Q33440;A0ZQQ1;A5X4C0;Q9ZS68;Q9ZS71;Q8WIX2;B6GUT8;B8PRM7;P94023;Q9GDD8;Q7YKW5;A2VAU0;C9WKT9;D7F7W4;…	1209	80	CID	C1(Carbamidomethyl)	21.51	137.521		3	52	34	1	1388.59	-86.1922	6/111	Medicago_elastase_rep1.mgf
	Low	LRMSGGDHIHA	B8YGX4;Q6J6P1;Q9XQH3;Q95CD5;Q9GG91;O63136;Q9GD42;B3XY31;P94087;Q9GDB9;A6XHX2;D8V9C5;D7F7V6;Q9GD57;C8YPK4;P93990;Q33268;P94027;B5L2S2;P93972;P94076;P93987;Q33620;Q32857;A0ZQQ1;A5X4C0;Q9ZS68;Q9ZS71;Q8WIX2;P94053;P94023;A2VAU0;C9WKT9;Q95EV1;Q8WIX1;Q8HDA1;Q5I9B3;Q9GGC2;P94071;Q9GCW9;Q9GDB5;Q36643;B6GUQ8;Q36637;Q37357;P93986;A5X4I1;Q9TMM2;Q8MCX1;Q9TLH8;P94074;Q9XQP7;E0D9P4;Q8MCX9;Q5DK06;Q6SSI3;O98549;…	8174	288	CID		20.35	221.267		5	53	32	1	1193.53	-46.217	5/99	Medicago_elastase_rep1.mgf
	Low	cVKARNEGRDLAREGNEI	P28424;P25079;Q33245;P93943;Q9XQH3;Q6RIC1;C0J379;B3XY31;A6XHX2;D5MR64;C8YPK4;Q9BB65;C4NWH9;O47046;Q33268;Q8HUZ7;A7BG75;Q32857;A0ZQQ1;Q8WIX2;B8PRM7;Q42903;Q95EV1;Q8WIX1;O98562;Q8HDA1;Q5I9B3;A1XCQ7	266	28	CID	C1(Carbamidomethyl)	17.83	397.287		7	53	33	1	2086.9	-69.661	5/185	Medicago_elastase_rep1.mgf
Q4KUF2	38.28	24	23	465	51.5159	6.48096	1335.54	Ribulose-1,5-bisphosphate carboxylase/oxygenase large subunit (Fragment) OS=Conceveiba martiana GN=rbcL PE=3 SV=1 - [Q4KUF2_9ROSI]
	Confidence Icon	Sequence	Protein Accessions	# Proteins	# Protein Groups	Activation Type	Modifications	IonScore	Exp Value	Δ Score	Rank	Identity High	Homology Threshold	Charge	m/z [Da]	ΔM [ppm]	Ions Matched	Spectrum File
	High	AAcEVWKEIKFEFPAMDTL	P28424;C8YPK4;Q95EV1;P48717;O98880;Q31667;O03681;Q8WLL4;Q9SBW6;Q4KUF2;Q8HSW8;Q9MT33;Q3T5L3;Q9TLI9;Q4KUD4;O98756;Q7YKH2;A2VAT5;Q9MSR7;Q9GGH8;Q95F08;Q4VWQ1;O98749;O98999;Q9GG54;Q9MUH0;Q33034;Q4KUD3;Q4KUE1	680	29	CID	C3(Carbamidomethyl)	135.21	7.55187e-10		4	53		1	2284.99	-46.2217	15/188	Medicago_elastase_rep1.mgf
	High	QARNEGRDLAREGNEIIREA	Q29VE5;B5SXA5;Q8SN43;O98549;P93906;Q8MCW6;Q9TLH7;O98880;Q31870;Q8WJK2;Q31667;P93909;Q9XPZ0;O98552;Q6Y2Z1;Q15JC1;C7A5Y1;D6MYL0;Q8WLH4;Q9BA14;Q33612;O98545;Q33206;O03681;O47273;Q8HUZ8;Q9MV63;Q3T5E9;A5PFD4;Q9GEP4;Q9GDM5;Q32056;O98834;Q8HDA2;Q67GK8;B8PRM1;D5MR90;Q8WKW3;O98878;Q8WHG4;Q37164;Q9GCU2;O47280;Q5SCR2;Q4KUD6;A0PDA2;B8PRN3;C7A5Y7;Q32391;Q9THU4;Q32194;Q8HUZ1;Q4KUF2;Q3T8E6;Q0H754;D6MYJ8;Q4H1C6;…	5816	184	CID		98.71	3.84615e-06		6	54		1	2297.07	-45.2409	20/217	Medicago_elastase_rep1.mgf
	High	AAcEVWKEIKFEFPAmDTL	P28424;C8YPK4;Q95EV1;P48717;O98880;Q31667;O03681;Q8WLL4;Q9SBW6;Q4KUF2;Q8HSW8;Q9MT33;Q3T5L3;Q9TLI9;Q4KUD4;O98756;Q7YKH2;A2VAT5;Q9MSR7;Q9GGH8;Q95F08;Q4VWQ1;O98749;O98999;Q9GG54;Q9MUH0;Q33034;Q4KUD3;Q4KUE1	680	29	CID	C3(Carbamidomethyl), M16(Oxidation)	90.46	2.08939e-05		4	53		1	2300.98	-48.0397	13/188	Medicago_elastase_rep1.mgf
	High	IYKAQAETGEIKGHYLNATA	C7AQS9;Q29VE5;P93943;Q32800;B3XY31;B6GUX7;Q9GCX9;A6XHX2;D7F7V6;Q710K7;O03663;C4NWH9;Q36782;Q33268;A7BG75;B6GUR5;Q9ZS68;Q9ZS71;Q8WIX2;Q9GDD8;Q7YKW5;C9WKT9;Q8WIX1;Q5I9B3;Q9GDB5;Q15KA5;Q36637;A0PDA4;Q8MCX1;O47279;Q32183;Q33323;Q6LA00;Q8MCX9;P28380;Q32040;P93906;Q05993;P48717;Q8WH19;Q8WHV7;Q95632;Q5KTY1;Q6U1Y8;Q5GLI7;A0AS70;D6MYL0;Q9BA14;Q9GE10;Q8MFU1;O98545;Q33206;Q9XQL2;O03681;O47273;Q66MG6;Q3T5E9;…	5396	248	CID		89.92	3.31093e-05		3	54		1	2178.03	-41.9789	18/208	Medicago_elastase_rep1.mgf
	High	RNEGRDLAREGNEIIREA	Q29VE5;B5SXA5;P28424;P25079;Q33245;P93943;Q9XQH3;C0J379;B3XY31;A6XHX2;D5MR64;C8YPK4;Q9BB65;C4NWH9;Q33268;Q8HUZ7;A7BG75;Q32857;A0ZQQ1;Q8WIX2;B8PRM7;Q42903;Q95EV1;Q8WIX1;O98562;Q8HDA1;Q5I9B3;A1XCQ7;A0PDA4;A5X4I1;Q32183;Q8SN43;O98549;P93906;Q8MCW6;Q9TLH7;O98880;Q31870;Q8WJK2;Q31667;P93909;Q9XPZ0;O98552;Q6Y2Z1;Q15JC1;C7A5Y1;D6MYL0;Q8WLH4;Q9BA14;Q33612;O98545;Q33206;O03681;O47273;Q8HUZ8;Q9MV63;Q3T5E9;…	6175	223	CID		85.32	9.37564e-05	0	2	54		1	2097.98	-45.4233	20/197	Medicago_elastase_rep1.mgf
	High	NMFTSIVGNVFGFKALxA	Q95CD5;Q9GD42;Q9GDB9;P94043;Q33620;Q36643;Q9XQP7;Q9XPZ0;O47273;O20244;Q5SCR2;Q33423;Q4KUF2;O03627;Q9TLJ0;Q3T5L3;Q32597;Q4KUD4;O98527;Q41317;O98749;Q710J8;Q33187;Q4KUD3;Q05579;C7SN28;Q9XPZ1;Q31750	80	28	CID	X17(R)	85.08	0.00010431		4	54		1	1971.97	-41.4923	11/181	Medicago_elastase_rep1.mgf
	High	FQGPPHGIQVERDKLNKYGRPL	Q6PSM7;Q71N62;C7AQS9;Q33550;Q29VE5;C7AQU8;P28424;P25079;Q33245;P93943;Q32800;Q9XQH3;Q6RIC1;C0J379;Q9GG91;O63136;Q8HTD5;B3XY31;B6GUX7;P94087;A6XHX2;P94043;D5MR64;D8V9C5;D7F7V6;P93976;Q9GD57;Q710K7;C8YPK4;Q9BB65;P93990;O03663;C4NWH9;Q36782;Q33268;Q8HUZ7;B5L2S2;C8YPK3;P93972;P94076;B6GUR5;B6GUW7;Q32857;Q33440;A0ZQQ1;A5X4C0;Q9ZS68;P94053;D0Q0H0;P94023;A2VAU0;C9WKT9;Q42903;Q95EV1;Q8WIX1;O98562;Q5I9B3;…	17696	510	CID		81.81	0.000187786		8	54		1	2549.27	-41.6046	17/219	Medicago_elastase_rep1.mgf
	High	KNYGRAVYEcL	B8YGX4;Q71N62;Q6J6P1;C7AQS9;Q33550;Q29VE5;B5SXA5;C7AQU8;P28424;P25079;Q33245;Q9XQH3;C0J379;Q9GG91;O63136;Q8HTD5;Q9GD42;B3XY31;B6GUX7;P94087;Q9GDB9;A6XHX2;P94043;D5MR64;D8V9C5;D7F7V6;P93976;Q9GD57;Q710K7;C8YPK4;Q9BB65;P93990;O03663;C4NWH9;O47046;Q36782;P94027;B5L2S2;C8YPK3;P93972;A7BG75;P94076;P93987;B6GUR5;B6GUW7;Q33620;Q33440;A0ZQQ1;A5X4C0;Q9ZS68;Q8WIX2;P94053;D0Q0H0;P94023;A2VAU0;C9WKT9;D7F7W4;…	21633	584	CID	C10(Carbamidomethyl)	70.62	0.00229815		2	53		1	1372.62	-37.3267	9/96	Medicago_elastase_rep1.mgf
	High	GCTIKPKLGLSAKNYGRA	B8YGX4;Q71N62;Q6J6P1;C7AQS9;Q33550;Q29VE5;B5SXA5;C7AQU8;P28424;P25079;Q33245;P93943;Q32800;Q9XQH3;C0J379;Q36609;Q9GG91;O63136;Q8HTD5;Q9GD42;B3XY31;B6GUX7;Q9GCX9;P94087;Q9GDB9;A6XHX2;P94043;D5MR64;D8V9C5;D7F7V6;Q9GD57;Q710K7;C8YPK4;Q9BB65;P94106;P93990;O03663;C4NWH9;O47046;Q36782;Q33268;P94027;Q8HUZ7;B5L2S2;C8YPK3;P93972;A7BG75;P94076;P93987;B6GUR5;B6GUW7;Q33620;Q32857;Q33440;A0ZQQ1;A5X4C0;Q9ZS68;…	23507	613	CID		66.1	0.00860522		7	55		1	1876.96	-43.2887	11/184	Medicago_elastase_rep1.mgf
	High	QVERDKLNKYGRPL	B8YGX4;Q6PSM7;Q71N62;Q6J6P1;C7AQS9;Q33550;Q29VE5;B5SXA5;C7AQU8;P28424;P25079;Q33245;P93943;Q32800;Q9XQH3;Q6RIC1;C0J379;Q95CD5;Q36609;Q9GG91;O63136;Q8HTD5;Q9GD42;B3XY31;B6GUX7;Q9GCX9;P94087;A6XHX2;P94043;D5MR64;D8V9C5;D7F7V6;P93976;Q9GD57;Q710K7;C8YPK4;Q9BB65;P94106;P93990;O03663;C4NWH9;O47046;Q36782;Q33268;P94027;Q8HUZ7;B5L2S2;C8YPK3;P93972;P94076;B6GUR5;B6GUW7;Q33620;Q32857;Q33440;A0ZQQ1;A5X4C0;…	21100	599	CID		64.91	0.0111143		6	55		1	1715.87	-50.3543	15/141	Medicago_elastase_rep1.mgf
	High	RNEGRDLAREGNEI	C7AQS9;Q29VE5;B5SXA5;P28424;P25079;Q33245;P93943;Q9XQH3;Q6RIC1;C0J379;B3XY31;A6XHX2;D5MR64;C8YPK4;Q9BB65;C4NWH9;O47046;Q33268;Q8HUZ7;A7BG75;Q32857;A0ZQQ1;Q8WIX2;B8PRM7;Q42903;Q95EV1;Q8WIX1;O98562;Q8HDA1;Q5I9B3;A1XCQ7;A0PDA4;A5X4I1;Q32224;Q32183;E0D9P4;Q8SN43;O98549;P93906;Q05993;Q9TMV5;Q8WIB7;Q8MCW6;Q9TLH7;Q8WHV7;O98880;Q31870;Q8WIA1;Q8WJK2;Q95632;Q31667;P93909;Q9XPZ0;O98552;Q8MAT5;Q6Y2Z1;Q5KTY1;…	8564	324	CID		64.12	0.00993084	0	1	53		1	1628.73	-52.0108	15/149	Medicago_elastase_rep1.mgf
	High	FQGPPHGI	Q6PSM7;Q71N62;C7AQS9;Q33550;Q29VE5;C7AQU8;P28424;P25079;Q33245;P93943;Q32800;Q9XQH3;Q6RIC1;C0J379;Q9GG91;O63136;Q8HTD5;B3XY31;B6GUX7;P94087;Q9GDB9;A6XHX2;P94043;D5MR64;D8V9C5;D7F7V6;P93976;Q9GD57;Q710K7;C8YPK4;Q9BB65;P93990;O03663;C4NWH9;Q36782;Q33268;Q8HUZ7;B5L2S2;C8YPK3;P93972;A7BG75;P94076;B6GUR5;B6GUW7;Q32857;Q33440;A0ZQQ1;A5X4C0;Q9ZS68;Q9ZS71;P94053;B8PRM7;D0Q0H0;P94023;A2VAU0;C9WKT9;D7F7W4;…	20049	610	CID		56.01	0.0639292		3	53		1	852.406	-36.0407	6/71	Medicago_elastase_rep1.mgf
	Medium	FQGPPHGIQVERDKL	Q6PSM7;Q71N62;C7AQS9;Q33550;Q29VE5;C7AQU8;P28424;P25079;Q33245;P93943;Q32800;Q9XQH3;Q6RIC1;C0J379;Q9GG91;O63136;Q8HTD5;B3XY31;B6GUX7;P94087;A6XHX2;P94043;D5MR64;D8V9C5;D7F7V6;P93976;Q9GD57;Q710K7;C8YPK4;Q9BB65;P93990;O03663;C4NWH9;Q36782;Q33268;Q8HUZ7;B5L2S2;C8YPK3;P93972;P94076;B6GUR5;B6GUW7;Q32857;Q33440;A0ZQQ1;A5X4C0;Q9ZS68;P94053;D0Q0H0;P94023;A2VAU0;C9WKT9;Q42903;Q95EV1;Q8WIX1;O98562;Q5I9B3;…	18949	556	CID		54.7	0.117977		6	55	58	1	1720.84	-40.3356	8/143	Medicago_elastase_rep1.mgf
	High	NMFTSIVGNVFGFKAL	B8YGX4;Q6PSM7;Q71N62;C7AQS9;Q33550;Q29VE5;C7AQU8;P28424;P93943;Q32800;Q9XQH3;Q6RIC1;C0J379;Q95CD5;Q36609;Q9GG91;O63136;Q8HTD5;Q9GD42;B3XY31;B6GUX7;Q9GCX9;Q9GDB9;P94043;D5MR64;D8V9C5;D7F7V6;P93976;Q9GD57;C8YPK4;P94106;P93990;O03663;C4NWH9;O47046;Q36782;P94027;Q8HUZ7;C8YPK3;P93972;A7BG75;B6GUR5;Q33620;Q32857;Q33440;A0ZQQ1;A5X4C0;Q9ZS68;Q9ZS71;Q8WIX2;B6GUT8;B8PRM7;D0Q0H0;P94023;Q9GDD8;A2VAU0;C9WKT9;…	16063	539	CID		54.01	0.126507	0	2	54	52	1	1744.82	-52.201	7/161	Medicago_elastase_rep1.mgf
	Medium	GKLEGERDITLGFVDLL	Q6PSM7;Q29VE5;P28424;P25079;P93943;Q32800;Q9XQH3;Q36609;Q9GG91;O63136;Q8HTD5;Q9GD42;B3XY31;B6GUX7;P94087;Q9GDB9;A6XHX2;P94043;D5MR64;D8V9C5;D7F7V6;P93976;Q9GD57;Q710K7;C8YPK4;Q9BB65;P94106;P93990;O47046;Q36782;Q33268;P94027;B5L2S2;C8YPK3;P93972;A7BG75;P94076;B6GUR5;B6GUW7;Q33620;Q32857;Q33440;A0ZQQ1;A5X4C0;Q9ZS68;Q9ZS71;P94053;B6GUT8;P94023;Q9GDD8;Q7YKW5;C9WKT9;D7F7W4;O98562;Q9THN3;Q5I9B3;Q33089;…	5280	256	CID		50.23	0.329251		5	55	57	1	1874.96	-33.2334	9/172	Medicago_elastase_rep1.mgf
	Low	cVQARNEGRDLAREGNEIIREA	Q29VE5;B5SXA5;Q8SN43;O98549;P93906;Q8MCW6;Q9TLH7;O98880;Q31870;Q8WJK2;Q31667;P93909;Q9XPZ0;O98552;Q6Y2Z1;Q15JC1;C7A5Y1;D6MYL0;Q8WLH4;Q9BA14;Q33612;O98545;Q33206;O03681;O47273;Q8HUZ8;Q9MV63;Q3T5E9;A5PFD4;Q9GEP4;Q9GDM5;Q32056;O98834;Q8HDA2;Q67GK8;B8PRM1;D5MR90;Q8WKW3;O98878;Q8WHG4;Q37164;Q9GCU2;O47280;Q5SCR2;Q4KUD6;A0PDA2;B8PRN3;C7A5Y7;Q32391;Q32194;Q8HUZ1;Q4KUF2;Q3T8E6;Q0H754;D6MYJ8;Q4H1C6;Q32386;…	5800	182	CID	C1(Carbamidomethyl)	46.66	0.55593		7	53	54	1	2556.17	-38.8453	15/233	Medicago_elastase_rep1.mgf
	Low	QARNEGRDLAREGNEI	C7AQS9;Q29VE5;B5SXA5;E0D9P4;Q8SN43;O98549;P93906;Q05993;Q9TMV5;Q8WIB7;Q8MCW6;Q9TLH7;Q8WHV7;O98880;Q31870;Q8WIA1;Q8WJK2;Q95632;Q31667;P93909;Q9XPZ0;O98552;Q8MAT5;Q6Y2Z1;Q5KTY1;Q6U1Y8;Q1KZP3;Q15JC1;C7A5Y1;D6MYL0;Q8WLH4;Q9BA14;Q33612;O98545;Q33206;O03681;O47273;Q8HUZ8;Q9MV63;Q66MG6;Q3T5E9;Q537Z6;C3S8W3;C7AQR7;C7AQU0;A5PFD4;B3SHH8;O98759;Q9GEP4;Q9GDM5;Q32056;O98834;Q8HDA2;Q67GK8;B8PRM1;C0SJR0;D5MR90;…	8142	277	CID		36.29	6.72698		6	54	49	1	1827.81	-51.5432	11/169	Medicago_elastase_rep1.mgf
	Low	RNEGRDLAREGNEII	C7AQS9;Q29VE5;B5SXA5;P28424;P25079;Q33245;P93943;Q9XQH3;Q6RIC1;C0J379;B3XY31;A6XHX2;D5MR64;C8YPK4;Q9BB65;C4NWH9;O47046;Q33268;Q8HUZ7;A7BG75;Q32857;A0ZQQ1;Q8WIX2;B8PRM7;Q42903;Q95EV1;Q8WIX1;O98562;Q8HDA1;Q5I9B3;A1XCQ7;A0PDA4;A5X4I1;Q32183;E0D9P4;Q8SN43;O98549;P93906;Q05993;Q9TMV5;Q8WIB7;Q8MCW6;Q9TLH7;O98880;Q31870;Q8WIA1;Q8WJK2;Q95632;Q31667;P93909;Q9XPZ0;O98552;Q8MAT5;Q6Y2Z1;Q5KTY1;Q6U1Y8;Q1KZP3;…	8431	316	CID		34.2	12.4723	0	2	54	43	1	1741.82	-41.3499	13/159	Medicago_elastase_rep1.mgf
	Low	AKNYGRAVYEcL	B8YGX4;Q71N62;Q6J6P1;C7AQS9;Q33550;Q29VE5;B5SXA5;C7AQU8;P28424;P25079;Q33245;Q9XQH3;C0J379;Q9GG91;O63136;Q8HTD5;Q9GD42;B3XY31;B6GUX7;P94087;Q9GDB9;A6XHX2;P94043;D5MR64;D8V9C5;D7F7V6;P93976;Q9GD57;Q710K7;C8YPK4;Q9BB65;P93990;O03663;C4NWH9;O47046;Q36782;P94027;B5L2S2;C8YPK3;P93972;A7BG75;P94076;P93987;B6GUR5;B6GUW7;Q33620;Q33440;A0ZQQ1;A5X4C0;Q9ZS68;Q8WIX2;P94053;D0Q0H0;P94023;A2VAU0;C9WKT9;D7F7W4;…	21604	582	CID	C11(Carbamidomethyl)	32.87	14.489	0	2	54	37	1	1443.65	-39.7294	8/104	Medicago_elastase_rep1.mgf
	Low	ASGGIHVWHmPALT	B8YGX4;Q6J6P1;C7AQS9;Q33550;Q29VE5;B5SXA5;C7AQU8;P28424;P25079;Q33245;P93943;Q32800;Q9XQH3;Q6RIC1;C0J379;Q9GG91;O63136;Q8HTD5;Q9GD42;B3XY31;B6GUX7;P94087;Q9GDB9;A6XHX2;P94043;D5MR64;D8V9C5;Q9GD57;Q710K7;C8YPK4;Q9BB65;P94106;P93990;C4NWH9;Q36782;Q33268;P94027;Q8HUZ7;B5L2S2;C8YPK3;A7BG75;P93987;B6GUR5;B6GUW7;Q32857;Q33440;Q6Y2Z3;A0ZQQ1;A5X4C0;Q9ZS68;Q9ZS71;Q8WIX2;P94053;B6GUT8;B8PRM7;D0Q0H0;P94023;…	19409	587	CID	M10(Oxidation)	28.36	44.0441		7	54	42	1	1492.69	-31.8327	6/143	Medicago_elastase_rep1.mgf
	Low	REGNEIIREA	Q29VE5;B5SXA5;P28424;P25079;Q33245;P93943;Q9XQH3;C0J379;B3XY31;A6XHX2;D5MR64;C8YPK4;Q9BB65;C4NWH9;Q33268;Q8HUZ7;A7BG75;Q32857;A0ZQQ1;Q8WIX2;B8PRM7;Q42903;Q95EV1;Q8WIX1;O98562;Q8HDA1;Q5I9B3;A1XCQ7;Q37357;A0PDA4;A5X4I1;Q32183;Q8SN43;O98549;Q32040;P93906;Q8MCW6;Q9TLH7;O98880;Q31870;Q8WJK2;Q31667;P93909;Q9XPZ0;O98552;Q6Y2Z1;Q15JC1;C7A5Y1;D6MYL0;Q8WLH4;Q9BA14;Q33612;O98545;Q33206;O03681;O47273;Q8HUZ8;…	6373	240	CID		28.27	40.9359		3	54	42	1	1186.58	-34.3014	8/103	Medicago_elastase_rep1.mgf
	Low	ANRVALEA	P28424;P25079;Q33245;P93943;Q32800;Q9XQH3;Q6RIC1;C0J379;Q95CD5;Q36609;Q9GG91;O63136;Q9GD42;B3XY31;B6GUX7;Q9GCX9;P94087;Q9GDB9;A6XHX2;P94043;D5MR64;D8V9C5;D7F7V6;P93976;Q9GD57;Q710K7;C8YPK4;Q9BB65;P94106;P93990;O03663;C4NWH9;O47046;Q36782;Q33268;P94027;Q8HUZ7;C8YPK3;P93972;A7BG75;P94076;P93987;B6GUR5;B6GUW7;Q33620;Q32857;Q33440;Q6Y2Z3;A0ZQQ1;A5X4C0;Q9ZS68;Q8WIX2;P94053;B6GUT8;B8PRM7;D0Q0H0;Q9GDD8;…	17257	550	CID		27.17	47.7796		2	53	39	1	843.435	-39.5304	6/64	Medicago_elastase_rep1.mgf
	Low	NMFTSIVGNVFGFKA	B8YGX4;Q6PSM7;Q71N62;C7AQS9;Q33550;Q29VE5;C7AQU8;P28424;Q33245;P93943;Q32800;Q9XQH3;Q6RIC1;C0J379;Q95CD5;Q36609;Q9GG91;O63136;Q8HTD5;Q9GD42;B3XY31;B6GUX7;Q9GCX9;Q9GDB9;P94043;D5MR64;D8V9C5;D7F7V6;P93976;Q9GD57;C8YPK4;P94106;P93990;O03663;C4NWH9;O47046;Q36782;P94027;Q8HUZ7;C8YPK3;P93972;A7BG75;P93987;B6GUR5;Q33620;Q32857;Q33440;A0ZQQ1;A5X4C0;Q9ZS68;Q9ZS71;Q8WIX2;B6GUT8;B8PRM7;D0Q0H0;P94023;Q9GDD8;…	16076	545	CID		23.4	143.349	0	1	54	34	1	1631.75	-44.7441	6/151	Medicago_elastase_rep1.mgf
	Low	SLDRYKGRcYHIEPV	C7AQS9;Q29VE5;C7AQU8;P28424;Q33245;P93943;Q9XQH3;A6XHX2;O03663;Q33268;Q8HUZ7;A7BG75;P94076;Q32857;A0ZQQ1;Q9ZS68;Q9ZS71;Q8WIX2;B8PRM7;C9WKT9;Q95EV1;Q8WIX1;Q8HDA1;Q5I9B3;A1XCQ7;P94041;Q9GDB5;Q8MG05;Q36643;Q31669;Q32224;Q8MCX1;Q32183;P94074;Q6LA00;D0F109;Q8MCX9;Q5DK06;O03638;P31183;Q8WIB7;Q8MCW6;Q9TLH7;Q95A73;Q31870;Q8WIA1;Q31667;Q32428;Q9XPZ0;Q6JXQ9;Q6U1Y8;A0AS70;D0F0Z1;D2CUA5;D5J720;Q9XQL6;Q42898;…	6470	266	CID	C9(Carbamidomethyl)	21.57	232.317		4	54	36	1	1892.86	-43.5506	6/153	Medicago_elastase_rep1.mgf
Q8WIX1	38.5	27	27	452	49.9312	6.91748	1329.36	Ribulose-1,5-bisphosphate carboxylase large subunit (Fragment) OS=Stewartia sinensis GN=rbcL PE=3 SV=1 - [Q8WIX1_9ERIC]
	Confidence Icon	Sequence	Protein Accessions	# Proteins	# Protein Groups	Activation Type	Modifications	IonScore	Exp Value	Δ Score	Rank	Identity High	Homology Threshold	Charge	m/z [Da]	ΔM [ppm]	Ions Matched	Spectrum File
	High	KARNEGRDLAREGNEIIREA	P28424;P25079;Q33245;P93943;Q9XQH3;C0J379;B3XY31;A6XHX2;D5MR64;C8YPK4;Q9BB65;C4NWH9;Q33268;Q8HUZ7;A7BG75;Q32857;A0ZQQ1;Q8WIX2;B8PRM7;Q42903;Q95EV1;Q8WIX1;O98562;Q8HDA1;Q5I9B3;A1XCQ7	250	26	CID		98.71	3.84615e-06	0	1	54		1	2297.07	-61.0828	20/217	Medicago_elastase_rep1.mgf
	High	IYKAQAETGEIKGHYLNATA	C7AQS9;Q29VE5;P93943;Q32800;B3XY31;B6GUX7;Q9GCX9;A6XHX2;D7F7V6;Q710K7;O03663;C4NWH9;Q36782;Q33268;A7BG75;B6GUR5;Q9ZS68;Q9ZS71;Q8WIX2;Q9GDD8;Q7YKW5;C9WKT9;Q8WIX1;Q5I9B3;Q9GDB5;Q15KA5;Q36637;A0PDA4;Q8MCX1;O47279;Q32183;Q33323;Q6LA00;Q8MCX9;P28380;Q32040;P93906;Q05993;P48717;Q8WH19;Q8WHV7;Q95632;Q5KTY1;Q6U1Y8;Q5GLI7;A0AS70;D6MYL0;Q9BA14;Q9GE10;Q8MFU1;O98545;Q33206;Q9XQL2;O03681;O47273;Q66MG6;Q3T5E9;…	5396	248	CID		89.92	3.31093e-05		3	54		1	2178.03	-41.9789	18/208	Medicago_elastase_rep1.mgf
	High	RNEGRDLAREGNEIIREA	Q29VE5;B5SXA5;P28424;P25079;Q33245;P93943;Q9XQH3;C0J379;B3XY31;A6XHX2;D5MR64;C8YPK4;Q9BB65;C4NWH9;Q33268;Q8HUZ7;A7BG75;Q32857;A0ZQQ1;Q8WIX2;B8PRM7;Q42903;Q95EV1;Q8WIX1;O98562;Q8HDA1;Q5I9B3;A1XCQ7;A0PDA4;A5X4I1;Q32183;Q8SN43;O98549;P93906;Q8MCW6;Q9TLH7;O98880;Q31870;Q8WJK2;Q31667;P93909;Q9XPZ0;O98552;Q6Y2Z1;Q15JC1;C7A5Y1;D6MYL0;Q8WLH4;Q9BA14;Q33612;O98545;Q33206;O03681;O47273;Q8HUZ8;Q9MV63;Q3T5E9;…	6175	223	CID		85.32	9.37564e-05	0	2	54		1	2097.98	-45.4233	20/197	Medicago_elastase_rep1.mgf
	High	NMFTSIVGNVFGFKALRA	B8YGX4;Q6PSM7;Q71N62;C7AQS9;Q33550;Q29VE5;C7AQU8;P28424;P93943;Q32800;Q9XQH3;Q6RIC1;C0J379;Q36609;Q9GG91;O63136;Q8HTD5;B3XY31;B6GUX7;Q9GCX9;D5MR64;D8V9C5;D7F7V6;P93976;Q9GD57;C8YPK4;P94106;P93990;O03663;C4NWH9;O47046;Q36782;P94027;Q8HUZ7;C8YPK3;P93972;A7BG75;B6GUR5;Q32857;Q33440;A0ZQQ1;A5X4C0;Q9ZS68;Q9ZS71;Q8WIX2;B6GUT8;D0Q0H0;P94023;Q9GDD8;A2VAU0;C9WKT9;D7F7W4;Q42903;Q95EV1;Q8WIX1;O98562;Q8HDA1;…	15678	498	CID		85.08	0.00010431		3	54		1	1971.97	-41.4923	11/184	Medicago_elastase_rep1.mgf
	High	FQGPPHGIQVERDKLNKYGRPL	Q6PSM7;Q71N62;C7AQS9;Q33550;Q29VE5;C7AQU8;P28424;P25079;Q33245;P93943;Q32800;Q9XQH3;Q6RIC1;C0J379;Q9GG91;O63136;Q8HTD5;B3XY31;B6GUX7;P94087;A6XHX2;P94043;D5MR64;D8V9C5;D7F7V6;P93976;Q9GD57;Q710K7;C8YPK4;Q9BB65;P93990;O03663;C4NWH9;Q36782;Q33268;Q8HUZ7;B5L2S2;C8YPK3;P93972;P94076;B6GUR5;B6GUW7;Q32857;Q33440;A0ZQQ1;A5X4C0;Q9ZS68;P94053;D0Q0H0;P94023;A2VAU0;C9WKT9;Q42903;Q95EV1;Q8WIX1;O98562;Q5I9B3;…	17696	510	CID		81.81	0.000187786		8	54		1	2549.27	-41.6046	17/219	Medicago_elastase_rep1.mgf
	High	KNYGRAVYEcL	B8YGX4;Q71N62;Q6J6P1;C7AQS9;Q33550;Q29VE5;B5SXA5;C7AQU8;P28424;P25079;Q33245;Q9XQH3;C0J379;Q9GG91;O63136;Q8HTD5;Q9GD42;B3XY31;B6GUX7;P94087;Q9GDB9;A6XHX2;P94043;D5MR64;D8V9C5;D7F7V6;P93976;Q9GD57;Q710K7;C8YPK4;Q9BB65;P93990;O03663;C4NWH9;O47046;Q36782;P94027;B5L2S2;C8YPK3;P93972;A7BG75;P94076;P93987;B6GUR5;B6GUW7;Q33620;Q33440;A0ZQQ1;A5X4C0;Q9ZS68;Q8WIX2;P94053;D0Q0H0;P94023;A2VAU0;C9WKT9;D7F7W4;…	21633	584	CID	C10(Carbamidomethyl)	70.62	0.00229815		2	53		1	1372.62	-37.3267	9/96	Medicago_elastase_rep1.mgf
	High	GCTIKPKLGLSAKNYGRA	B8YGX4;Q71N62;Q6J6P1;C7AQS9;Q33550;Q29VE5;B5SXA5;C7AQU8;P28424;P25079;Q33245;P93943;Q32800;Q9XQH3;C0J379;Q36609;Q9GG91;O63136;Q8HTD5;Q9GD42;B3XY31;B6GUX7;Q9GCX9;P94087;Q9GDB9;A6XHX2;P94043;D5MR64;D8V9C5;D7F7V6;Q9GD57;Q710K7;C8YPK4;Q9BB65;P94106;P93990;O03663;C4NWH9;O47046;Q36782;Q33268;P94027;Q8HUZ7;B5L2S2;C8YPK3;P93972;A7BG75;P94076;P93987;B6GUR5;B6GUW7;Q33620;Q32857;Q33440;A0ZQQ1;A5X4C0;Q9ZS68;…	23507	613	CID		66.1	0.00860522		7	55		1	1876.96	-43.2887	11/184	Medicago_elastase_rep1.mgf
	High	QVERDKLNKYGRPL	B8YGX4;Q6PSM7;Q71N62;Q6J6P1;C7AQS9;Q33550;Q29VE5;B5SXA5;C7AQU8;P28424;P25079;Q33245;P93943;Q32800;Q9XQH3;Q6RIC1;C0J379;Q95CD5;Q36609;Q9GG91;O63136;Q8HTD5;Q9GD42;B3XY31;B6GUX7;Q9GCX9;P94087;A6XHX2;P94043;D5MR64;D8V9C5;D7F7V6;P93976;Q9GD57;Q710K7;C8YPK4;Q9BB65;P94106;P93990;O03663;C4NWH9;O47046;Q36782;Q33268;P94027;Q8HUZ7;B5L2S2;C8YPK3;P93972;P94076;B6GUR5;B6GUW7;Q33620;Q32857;Q33440;A0ZQQ1;A5X4C0;…	21100	599	CID		64.91	0.0111143		6	55		1	1715.87	-50.3543	15/141	Medicago_elastase_rep1.mgf
	High	RNEGRDLAREGNEI	C7AQS9;Q29VE5;B5SXA5;P28424;P25079;Q33245;P93943;Q9XQH3;Q6RIC1;C0J379;B3XY31;A6XHX2;D5MR64;C8YPK4;Q9BB65;C4NWH9;O47046;Q33268;Q8HUZ7;A7BG75;Q32857;A0ZQQ1;Q8WIX2;B8PRM7;Q42903;Q95EV1;Q8WIX1;O98562;Q8HDA1;Q5I9B3;A1XCQ7;A0PDA4;A5X4I1;Q32224;Q32183;E0D9P4;Q8SN43;O98549;P93906;Q05993;Q9TMV5;Q8WIB7;Q8MCW6;Q9TLH7;Q8WHV7;O98880;Q31870;Q8WIA1;Q8WJK2;Q95632;Q31667;P93909;Q9XPZ0;O98552;Q8MAT5;Q6Y2Z1;Q5KTY1;…	8564	324	CID		64.12	0.00993084	0	1	53		1	1628.73	-52.0108	15/149	Medicago_elastase_rep1.mgf
	High	YYTPDYETKDT	C7AQS9;Q29VE5;C7AQU8;P28424;P93943;Q95CD5;B3XY31;A6XHX2;C8YPK4;Q9BB65;P93990;Q33268;A7BG75;Q32857;A0ZQQ1;Q8WIX2;A2VAU0;Q95EV1;Q8WIX1;Q15KA5;Q8SLV7;Q37357;O47279;Q32183;D0F109;P31202;P48717;Q8WH19;Q8WHV7;Q31870;Q8WJK2;Q32428;Q6Y2Y8;Q5KTY1;Q6U1Y8;Q1KZP3;A0AS70;B7FCY2;C7A5Y1;C8XR97;D6MYL0;D8L8B6;Q9BA14;Q9XQL6;Q9GE10;Q33612;Q8WGV6;Q33206;Q32072;O03681;O47273;Q9MV63;Q4Q006;Q1X8A9;B8Q4B7;B8QQG6;C3S8W3;…	5399	226	CID		59.44	0.0113581	0	1	49		1	1395.53	-47.4238	6/98	Medicago_elastase_rep1.mgf
	High	FQGPPHGI	Q6PSM7;Q71N62;C7AQS9;Q33550;Q29VE5;C7AQU8;P28424;P25079;Q33245;P93943;Q32800;Q9XQH3;Q6RIC1;C0J379;Q9GG91;O63136;Q8HTD5;B3XY31;B6GUX7;P94087;Q9GDB9;A6XHX2;P94043;D5MR64;D8V9C5;D7F7V6;P93976;Q9GD57;Q710K7;C8YPK4;Q9BB65;P93990;O03663;C4NWH9;Q36782;Q33268;Q8HUZ7;B5L2S2;C8YPK3;P93972;A7BG75;P94076;B6GUR5;B6GUW7;Q32857;Q33440;A0ZQQ1;A5X4C0;Q9ZS68;Q9ZS71;P94053;B8PRM7;D0Q0H0;P94023;A2VAU0;C9WKT9;D7F7W4;…	20049	610	CID		56.01	0.0639292		3	53		1	852.406	-36.0407	6/71	Medicago_elastase_rep1.mgf
	Medium	FQGPPHGIQVERDKL	Q6PSM7;Q71N62;C7AQS9;Q33550;Q29VE5;C7AQU8;P28424;P25079;Q33245;P93943;Q32800;Q9XQH3;Q6RIC1;C0J379;Q9GG91;O63136;Q8HTD5;B3XY31;B6GUX7;P94087;A6XHX2;P94043;D5MR64;D8V9C5;D7F7V6;P93976;Q9GD57;Q710K7;C8YPK4;Q9BB65;P93990;O03663;C4NWH9;Q36782;Q33268;Q8HUZ7;B5L2S2;C8YPK3;P93972;P94076;B6GUR5;B6GUW7;Q32857;Q33440;A0ZQQ1;A5X4C0;Q9ZS68;P94053;D0Q0H0;P94023;A2VAU0;C9WKT9;Q42903;Q95EV1;Q8WIX1;O98562;Q5I9B3;…	18949	556	CID		54.7	0.117977		6	55	58	1	1720.84	-40.3356	8/143	Medicago_elastase_rep1.mgf
	High	NMFTSIVGNVFGFKAL	B8YGX4;Q6PSM7;Q71N62;C7AQS9;Q33550;Q29VE5;C7AQU8;P28424;P93943;Q32800;Q9XQH3;Q6RIC1;C0J379;Q95CD5;Q36609;Q9GG91;O63136;Q8HTD5;Q9GD42;B3XY31;B6GUX7;Q9GCX9;Q9GDB9;P94043;D5MR64;D8V9C5;D7F7V6;P93976;Q9GD57;C8YPK4;P94106;P93990;O03663;C4NWH9;O47046;Q36782;P94027;Q8HUZ7;C8YPK3;P93972;A7BG75;B6GUR5;Q33620;Q32857;Q33440;A0ZQQ1;A5X4C0;Q9ZS68;Q9ZS71;Q8WIX2;B6GUT8;B8PRM7;D0Q0H0;P94023;Q9GDD8;A2VAU0;C9WKT9;…	16063	539	CID		54.01	0.126507	0	2	54	52	1	1744.82	-52.201	7/161	Medicago_elastase_rep1.mgf
	Low	cVKARNEGRDLAREGNEIIREA	P28424;P25079;Q33245;P93943;Q9XQH3;C0J379;B3XY31;A6XHX2;D5MR64;C8YPK4;Q9BB65;C4NWH9;Q33268;Q8HUZ7;A7BG75;Q32857;A0ZQQ1;Q8WIX2;B8PRM7;Q42903;Q95EV1;Q8WIX1;O98562;Q8HDA1;Q5I9B3;A1XCQ7	249	26	CID	C1(Carbamidomethyl)	46.66	0.55593		2	53	54	1	2556.17	-53.0815	15/233	Medicago_elastase_rep1.mgf
	Low	KARNEGRDLAREGNEI	P28424;P25079;Q33245;P93943;Q9XQH3;Q6RIC1;C0J379;B3XY31;A6XHX2;D5MR64;C8YPK4;Q9BB65;C4NWH9;O47046;Q33268;Q8HUZ7;A7BG75;Q32857;A0ZQQ1;Q8WIX2;B8PRM7;Q42903;Q95EV1;Q8WIX1;O98562;Q8HDA1;Q5I9B3;A1XCQ7	267	28	CID		36.29	6.72698	0	1	54	49	1	1827.81	-71.4523	11/169	Medicago_elastase_rep1.mgf
	Low	RNEGRDLAREGNEII	C7AQS9;Q29VE5;B5SXA5;P28424;P25079;Q33245;P93943;Q9XQH3;Q6RIC1;C0J379;B3XY31;A6XHX2;D5MR64;C8YPK4;Q9BB65;C4NWH9;O47046;Q33268;Q8HUZ7;A7BG75;Q32857;A0ZQQ1;Q8WIX2;B8PRM7;Q42903;Q95EV1;Q8WIX1;O98562;Q8HDA1;Q5I9B3;A1XCQ7;A0PDA4;A5X4I1;Q32183;E0D9P4;Q8SN43;O98549;P93906;Q05993;Q9TMV5;Q8WIB7;Q8MCW6;Q9TLH7;O98880;Q31870;Q8WIA1;Q8WJK2;Q95632;Q31667;P93909;Q9XPZ0;O98552;Q8MAT5;Q6Y2Z1;Q5KTY1;Q6U1Y8;Q1KZP3;…	8431	316	CID		34.2	12.4723	0	2	54	43	1	1741.82	-41.3499	13/159	Medicago_elastase_rep1.mgf
	Low	AKNYGRAVYEcL	B8YGX4;Q71N62;Q6J6P1;C7AQS9;Q33550;Q29VE5;B5SXA5;C7AQU8;P28424;P25079;Q33245;Q9XQH3;C0J379;Q9GG91;O63136;Q8HTD5;Q9GD42;B3XY31;B6GUX7;P94087;Q9GDB9;A6XHX2;P94043;D5MR64;D8V9C5;D7F7V6;P93976;Q9GD57;Q710K7;C8YPK4;Q9BB65;P93990;O03663;C4NWH9;O47046;Q36782;P94027;B5L2S2;C8YPK3;P93972;A7BG75;P94076;P93987;B6GUR5;B6GUW7;Q33620;Q33440;A0ZQQ1;A5X4C0;Q9ZS68;Q8WIX2;P94053;D0Q0H0;P94023;A2VAU0;C9WKT9;D7F7W4;…	21604	582	CID	C11(Carbamidomethyl)	32.87	14.489	0	2	54	37	1	1443.65	-39.7294	8/104	Medicago_elastase_rep1.mgf
	Low	GNVFGFKALRALRLEDLRIPV	Q71N62;P25079;Q9GG91;Q8HTD5;Q9GD57;P93990;Q36782;Q8WIX2;C9WKT9;D7F7W4;Q8WIX1;Q9THN3;Q33089;Q9GCW9;Q15KA5;Q3MKL9;P28380;Q05993;Q9GDQ1;Q8WIA1;Q32428;Q6JXQ9;Q6Y2Y8;C7A5Y1;D0F0Z1;D5J720;Q8WLH4;Q32072;O03681;Q4Q006;D0F0Z2;P92360;Q8HDA2;B0L5G2;B8PRM1;D0PVA4;Q37164;Q9THU4;Q6JXX9;Q3T8E6;Q32386;Q8WIY3;Q8HSW8;Q9BB76;Q32434;Q32395;Q71N65;C7AF25;Q31846;Q9MU55;Q37202;Q95DT6;O03648;Q9MRX1;Q36594;Q9GDP6;Q95E68;…	1585	91	CID		32.2	17.1189		5	54	43	1	2384.29	-44.2612	11/202	Medicago_elastase_rep1.mgf
	Low	ASGGIHVWHmPALT	B8YGX4;Q6J6P1;C7AQS9;Q33550;Q29VE5;B5SXA5;C7AQU8;P28424;P25079;Q33245;P93943;Q32800;Q9XQH3;Q6RIC1;C0J379;Q9GG91;O63136;Q8HTD5;Q9GD42;B3XY31;B6GUX7;P94087;Q9GDB9;A6XHX2;P94043;D5MR64;D8V9C5;Q9GD57;Q710K7;C8YPK4;Q9BB65;P94106;P93990;C4NWH9;Q36782;Q33268;P94027;Q8HUZ7;B5L2S2;C8YPK3;A7BG75;P93987;B6GUR5;B6GUW7;Q32857;Q33440;Q6Y2Z3;A0ZQQ1;A5X4C0;Q9ZS68;Q9ZS71;Q8WIX2;P94053;B6GUT8;B8PRM7;D0Q0H0;P94023;…	19409	587	CID	M10(Oxidation)	28.36	44.0441		7	54	42	1	1492.69	-31.8327	6/143	Medicago_elastase_rep1.mgf
	Low	REGNEIIREA	Q29VE5;B5SXA5;P28424;P25079;Q33245;P93943;Q9XQH3;C0J379;B3XY31;A6XHX2;D5MR64;C8YPK4;Q9BB65;C4NWH9;Q33268;Q8HUZ7;A7BG75;Q32857;A0ZQQ1;Q8WIX2;B8PRM7;Q42903;Q95EV1;Q8WIX1;O98562;Q8HDA1;Q5I9B3;A1XCQ7;Q37357;A0PDA4;A5X4I1;Q32183;Q8SN43;O98549;Q32040;P93906;Q8MCW6;Q9TLH7;O98880;Q31870;Q8WJK2;Q31667;P93909;Q9XPZ0;O98552;Q6Y2Z1;Q15JC1;C7A5Y1;D6MYL0;Q8WLH4;Q9BA14;Q33612;O98545;Q33206;O03681;O47273;Q8HUZ8;…	6373	240	CID		28.27	40.9359		3	54	42	1	1186.58	-34.3014	8/103	Medicago_elastase_rep1.mgf
	Low	cVKARNEGRDLAREGNEII	P28424;P25079;Q33245;P93943;Q9XQH3;Q6RIC1;C0J379;B3XY31;A6XHX2;D5MR64;C8YPK4;Q9BB65;C4NWH9;O47046;Q33268;Q8HUZ7;A7BG75;Q32857;A0ZQQ1;Q8WIX2;B8PRM7;Q42903;Q95EV1;Q8WIX1;O98562;Q8HDA1;Q5I9B3;A1XCQ7	263	28	CID	C1(Carbamidomethyl)	27.93	47.5591		5	54	42	1	2200	-57.7024	11/195	Medicago_elastase_rep1.mgf
	Low	ANRVALEA	P28424;P25079;Q33245;P93943;Q32800;Q9XQH3;Q6RIC1;C0J379;Q95CD5;Q36609;Q9GG91;O63136;Q9GD42;B3XY31;B6GUX7;Q9GCX9;P94087;Q9GDB9;A6XHX2;P94043;D5MR64;D8V9C5;D7F7V6;P93976;Q9GD57;Q710K7;C8YPK4;Q9BB65;P94106;P93990;O03663;C4NWH9;O47046;Q36782;Q33268;P94027;Q8HUZ7;C8YPK3;P93972;A7BG75;P94076;P93987;B6GUR5;B6GUW7;Q33620;Q32857;Q33440;Q6Y2Z3;A0ZQQ1;A5X4C0;Q9ZS68;Q8WIX2;P94053;B6GUT8;B8PRM7;D0Q0H0;Q9GDD8;…	17257	550	CID		27.17	47.7796		2	53	39	1	843.435	-39.5304	6/64	Medicago_elastase_rep1.mgf
	Low	NMFTSIVGNVFGFKA	B8YGX4;Q6PSM7;Q71N62;C7AQS9;Q33550;Q29VE5;C7AQU8;P28424;Q33245;P93943;Q32800;Q9XQH3;Q6RIC1;C0J379;Q95CD5;Q36609;Q9GG91;O63136;Q8HTD5;Q9GD42;B3XY31;B6GUX7;Q9GCX9;Q9GDB9;P94043;D5MR64;D8V9C5;D7F7V6;P93976;Q9GD57;C8YPK4;P94106;P93990;O03663;C4NWH9;O47046;Q36782;P94027;Q8HUZ7;C8YPK3;P93972;A7BG75;P93987;B6GUR5;Q33620;Q32857;Q33440;A0ZQQ1;A5X4C0;Q9ZS68;Q9ZS71;Q8WIX2;B6GUT8;B8PRM7;D0Q0H0;P94023;Q9GDD8;…	16076	545	CID		23.4	143.349	0	1	54	34	1	1631.75	-44.7441	6/151	Medicago_elastase_rep1.mgf
	Low	SLDRYKGRcYHIEPV	C7AQS9;Q29VE5;C7AQU8;P28424;Q33245;P93943;Q9XQH3;A6XHX2;O03663;Q33268;Q8HUZ7;A7BG75;P94076;Q32857;A0ZQQ1;Q9ZS68;Q9ZS71;Q8WIX2;B8PRM7;C9WKT9;Q95EV1;Q8WIX1;Q8HDA1;Q5I9B3;A1XCQ7;P94041;Q9GDB5;Q8MG05;Q36643;Q31669;Q32224;Q8MCX1;Q32183;P94074;Q6LA00;D0F109;Q8MCX9;Q5DK06;O03638;P31183;Q8WIB7;Q8MCW6;Q9TLH7;Q95A73;Q31870;Q8WIA1;Q31667;Q32428;Q9XPZ0;Q6JXQ9;Q6U1Y8;A0AS70;D0F0Z1;D2CUA5;D5J720;Q9XQL6;Q42898;…	6470	266	CID	C9(Carbamidomethyl)	21.57	232.317		4	54	36	1	1892.86	-43.5506	6/153	Medicago_elastase_rep1.mgf
	Low	cVKARNEGRDLA	P28424;P25079;Q33245;P93943;Q9XQH3;Q6RIC1;C0J379;Q95CD5;Q36609;Q9GG91;O63136;Q8HTD5;Q9GD42;B3XY31;B6GUX7;Q9GCX9;P94087;Q9GDB9;A6XHX2;P94043;D5MR64;D7F7V6;P93976;Q710K7;C8YPK4;Q9BB65;P93990;O03663;C4NWH9;O47046;Q36782;Q33268;P94027;Q8HUZ7;B5L2S2;P93972;A7BG75;P94076;P93987;B6GUR5;B6GUW7;Q33620;Q32857;Q33440;A0ZQQ1;A5X4C0;Q9ZS68;Q9ZS71;Q8WIX2;B6GUT8;B8PRM7;P94023;Q9GDD8;Q7YKW5;A2VAU0;C9WKT9;D7F7W4;…	1209	80	CID	C1(Carbamidomethyl)	21.51	137.521		3	52	34	1	1388.59	-86.1922	6/111	Medicago_elastase_rep1.mgf
	Low	LRMSGGDHIHA	B8YGX4;Q6J6P1;Q9XQH3;Q95CD5;Q9GG91;O63136;Q9GD42;B3XY31;P94087;Q9GDB9;A6XHX2;D8V9C5;D7F7V6;Q9GD57;C8YPK4;P93990;Q33268;P94027;B5L2S2;P93972;P94076;P93987;Q33620;Q32857;A0ZQQ1;A5X4C0;Q9ZS68;Q9ZS71;Q8WIX2;P94053;P94023;A2VAU0;C9WKT9;Q95EV1;Q8WIX1;Q8HDA1;Q5I9B3;Q9GGC2;P94071;Q9GCW9;Q9GDB5;Q36643;B6GUQ8;Q36637;Q37357;P93986;A5X4I1;Q9TMM2;Q8MCX1;Q9TLH8;P94074;Q9XQP7;E0D9P4;Q8MCX9;Q5DK06;Q6SSI3;O98549;…	8174	288	CID		20.35	221.267		5	53	32	1	1193.53	-46.217	5/99	Medicago_elastase_rep1.mgf
	Low	cVKARNEGRDLAREGNEI	P28424;P25079;Q33245;P93943;Q9XQH3;Q6RIC1;C0J379;B3XY31;A6XHX2;D5MR64;C8YPK4;Q9BB65;C4NWH9;O47046;Q33268;Q8HUZ7;A7BG75;Q32857;A0ZQQ1;Q8WIX2;B8PRM7;Q42903;Q95EV1;Q8WIX1;O98562;Q8HDA1;Q5I9B3;A1XCQ7	266	28	CID	C1(Carbamidomethyl)	17.83	397.287		7	53	33	1	2086.9	-69.661	5/185	Medicago_elastase_rep1.mgf
B3XY31	37.47	26	26	443	48.9158	7.02002	1325.82	Ribulose-1,5-bisphosphate carboxylase/oxygenase large subunit (Fragment) OS=Rinoreocarpus ulei GN=rbcL PE=3 SV=1 - [B3XY31_9ROSI]
	Confidence Icon	Sequence	Protein Accessions	# Proteins	# Protein Groups	Activation Type	Modifications	IonScore	Exp Value	Δ Score	Rank	Identity High	Homology Threshold	Charge	m/z [Da]	ΔM [ppm]	Ions Matched	Spectrum File
	High	KARNEGRDLAREGNEIIREA	P28424;P25079;Q33245;P93943;Q9XQH3;C0J379;B3XY31;A6XHX2;D5MR64;C8YPK4;Q9BB65;C4NWH9;Q33268;Q8HUZ7;A7BG75;Q32857;A0ZQQ1;Q8WIX2;B8PRM7;Q42903;Q95EV1;Q8WIX1;O98562;Q8HDA1;Q5I9B3;A1XCQ7	250	26	CID		98.71	3.84615e-06	0	1	54		1	2297.07	-61.0828	20/217	Medicago_elastase_rep1.mgf
	High	IYKAQAETGEIKGHYLNATA	C7AQS9;Q29VE5;P93943;Q32800;B3XY31;B6GUX7;Q9GCX9;A6XHX2;D7F7V6;Q710K7;O03663;C4NWH9;Q36782;Q33268;A7BG75;B6GUR5;Q9ZS68;Q9ZS71;Q8WIX2;Q9GDD8;Q7YKW5;C9WKT9;Q8WIX1;Q5I9B3;Q9GDB5;Q15KA5;Q36637;A0PDA4;Q8MCX1;O47279;Q32183;Q33323;Q6LA00;Q8MCX9;P28380;Q32040;P93906;Q05993;P48717;Q8WH19;Q8WHV7;Q95632;Q5KTY1;Q6U1Y8;Q5GLI7;A0AS70;D6MYL0;Q9BA14;Q9GE10;Q8MFU1;O98545;Q33206;Q9XQL2;O03681;O47273;Q66MG6;Q3T5E9;…	5396	248	CID		89.92	3.31093e-05		3	54		1	2178.03	-41.9789	18/208	Medicago_elastase_rep1.mgf
	High	RNEGRDLAREGNEIIREA	Q29VE5;B5SXA5;P28424;P25079;Q33245;P93943;Q9XQH3;C0J379;B3XY31;A6XHX2;D5MR64;C8YPK4;Q9BB65;C4NWH9;Q33268;Q8HUZ7;A7BG75;Q32857;A0ZQQ1;Q8WIX2;B8PRM7;Q42903;Q95EV1;Q8WIX1;O98562;Q8HDA1;Q5I9B3;A1XCQ7;A0PDA4;A5X4I1;Q32183;Q8SN43;O98549;P93906;Q8MCW6;Q9TLH7;O98880;Q31870;Q8WJK2;Q31667;P93909;Q9XPZ0;O98552;Q6Y2Z1;Q15JC1;C7A5Y1;D6MYL0;Q8WLH4;Q9BA14;Q33612;O98545;Q33206;O03681;O47273;Q8HUZ8;Q9MV63;Q3T5E9;…	6175	223	CID		85.32	9.37564e-05	0	2	54		1	2097.98	-45.4233	20/197	Medicago_elastase_rep1.mgf
	High	NMFTSIVGNVFGFKALRA	B8YGX4;Q6PSM7;Q71N62;C7AQS9;Q33550;Q29VE5;C7AQU8;P28424;P93943;Q32800;Q9XQH3;Q6RIC1;C0J379;Q36609;Q9GG91;O63136;Q8HTD5;B3XY31;B6GUX7;Q9GCX9;D5MR64;D8V9C5;D7F7V6;P93976;Q9GD57;C8YPK4;P94106;P93990;O03663;C4NWH9;O47046;Q36782;P94027;Q8HUZ7;C8YPK3;P93972;A7BG75;B6GUR5;Q32857;Q33440;A0ZQQ1;A5X4C0;Q9ZS68;Q9ZS71;Q8WIX2;B6GUT8;D0Q0H0;P94023;Q9GDD8;A2VAU0;C9WKT9;D7F7W4;Q42903;Q95EV1;Q8WIX1;O98562;Q8HDA1;…	15678	498	CID		85.08	0.00010431		3	54		1	1971.97	-41.4923	11/184	Medicago_elastase_rep1.mgf
	High	FQGPPHGIQVERDKLNKYGRPL	Q6PSM7;Q71N62;C7AQS9;Q33550;Q29VE5;C7AQU8;P28424;P25079;Q33245;P93943;Q32800;Q9XQH3;Q6RIC1;C0J379;Q9GG91;O63136;Q8HTD5;B3XY31;B6GUX7;P94087;A6XHX2;P94043;D5MR64;D8V9C5;D7F7V6;P93976;Q9GD57;Q710K7;C8YPK4;Q9BB65;P93990;O03663;C4NWH9;Q36782;Q33268;Q8HUZ7;B5L2S2;C8YPK3;P93972;P94076;B6GUR5;B6GUW7;Q32857;Q33440;A0ZQQ1;A5X4C0;Q9ZS68;P94053;D0Q0H0;P94023;A2VAU0;C9WKT9;Q42903;Q95EV1;Q8WIX1;O98562;Q5I9B3;…	17696	510	CID		81.81	0.000187786		8	54		1	2549.27	-41.6046	17/219	Medicago_elastase_rep1.mgf
	High	KNYGRAVYEcL	B8YGX4;Q71N62;Q6J6P1;C7AQS9;Q33550;Q29VE5;B5SXA5;C7AQU8;P28424;P25079;Q33245;Q9XQH3;C0J379;Q9GG91;O63136;Q8HTD5;Q9GD42;B3XY31;B6GUX7;P94087;Q9GDB9;A6XHX2;P94043;D5MR64;D8V9C5;D7F7V6;P93976;Q9GD57;Q710K7;C8YPK4;Q9BB65;P93990;O03663;C4NWH9;O47046;Q36782;P94027;B5L2S2;C8YPK3;P93972;A7BG75;P94076;P93987;B6GUR5;B6GUW7;Q33620;Q33440;A0ZQQ1;A5X4C0;Q9ZS68;Q8WIX2;P94053;D0Q0H0;P94023;A2VAU0;C9WKT9;D7F7W4;…	21633	584	CID	C10(Carbamidomethyl)	70.62	0.00229815		2	53		1	1372.62	-37.3267	9/96	Medicago_elastase_rep1.mgf
	High	GCTIKPKLGLSAKNYGRA	B8YGX4;Q71N62;Q6J6P1;C7AQS9;Q33550;Q29VE5;B5SXA5;C7AQU8;P28424;P25079;Q33245;P93943;Q32800;Q9XQH3;C0J379;Q36609;Q9GG91;O63136;Q8HTD5;Q9GD42;B3XY31;B6GUX7;Q9GCX9;P94087;Q9GDB9;A6XHX2;P94043;D5MR64;D8V9C5;D7F7V6;Q9GD57;Q710K7;C8YPK4;Q9BB65;P94106;P93990;O03663;C4NWH9;O47046;Q36782;Q33268;P94027;Q8HUZ7;B5L2S2;C8YPK3;P93972;A7BG75;P94076;P93987;B6GUR5;B6GUW7;Q33620;Q32857;Q33440;A0ZQQ1;A5X4C0;Q9ZS68;…	23507	613	CID		66.1	0.00860522		7	55		1	1876.96	-43.2887	11/184	Medicago_elastase_rep1.mgf
	High	QVERDKLNKYGRPL	B8YGX4;Q6PSM7;Q71N62;Q6J6P1;C7AQS9;Q33550;Q29VE5;B5SXA5;C7AQU8;P28424;P25079;Q33245;P93943;Q32800;Q9XQH3;Q6RIC1;C0J379;Q95CD5;Q36609;Q9GG91;O63136;Q8HTD5;Q9GD42;B3XY31;B6GUX7;Q9GCX9;P94087;A6XHX2;P94043;D5MR64;D8V9C5;D7F7V6;P93976;Q9GD57;Q710K7;C8YPK4;Q9BB65;P94106;P93990;O03663;C4NWH9;O47046;Q36782;Q33268;P94027;Q8HUZ7;B5L2S2;C8YPK3;P93972;P94076;B6GUR5;B6GUW7;Q33620;Q32857;Q33440;A0ZQQ1;A5X4C0;…	21100	599	CID		64.91	0.0111143		6	55		1	1715.87	-50.3543	15/141	Medicago_elastase_rep1.mgf
	High	RNEGRDLAREGNEI	C7AQS9;Q29VE5;B5SXA5;P28424;P25079;Q33245;P93943;Q9XQH3;Q6RIC1;C0J379;B3XY31;A6XHX2;D5MR64;C8YPK4;Q9BB65;C4NWH9;O47046;Q33268;Q8HUZ7;A7BG75;Q32857;A0ZQQ1;Q8WIX2;B8PRM7;Q42903;Q95EV1;Q8WIX1;O98562;Q8HDA1;Q5I9B3;A1XCQ7;A0PDA4;A5X4I1;Q32224;Q32183;E0D9P4;Q8SN43;O98549;P93906;Q05993;Q9TMV5;Q8WIB7;Q8MCW6;Q9TLH7;Q8WHV7;O98880;Q31870;Q8WIA1;Q8WJK2;Q95632;Q31667;P93909;Q9XPZ0;O98552;Q8MAT5;Q6Y2Z1;Q5KTY1;…	8564	324	CID		64.12	0.00993084	0	1	53		1	1628.73	-52.0108	15/149	Medicago_elastase_rep1.mgf
	High	YYTPDYETKDT	C7AQS9;Q29VE5;C7AQU8;P28424;P93943;Q95CD5;B3XY31;A6XHX2;C8YPK4;Q9BB65;P93990;Q33268;A7BG75;Q32857;A0ZQQ1;Q8WIX2;A2VAU0;Q95EV1;Q8WIX1;Q15KA5;Q8SLV7;Q37357;O47279;Q32183;D0F109;P31202;P48717;Q8WH19;Q8WHV7;Q31870;Q8WJK2;Q32428;Q6Y2Y8;Q5KTY1;Q6U1Y8;Q1KZP3;A0AS70;B7FCY2;C7A5Y1;C8XR97;D6MYL0;D8L8B6;Q9BA14;Q9XQL6;Q9GE10;Q33612;Q8WGV6;Q33206;Q32072;O03681;O47273;Q9MV63;Q4Q006;Q1X8A9;B8Q4B7;B8QQG6;C3S8W3;…	5399	226	CID		59.44	0.0113581	0	1	49		1	1395.53	-47.4238	6/98	Medicago_elastase_rep1.mgf
	High	FQGPPHGI	Q6PSM7;Q71N62;C7AQS9;Q33550;Q29VE5;C7AQU8;P28424;P25079;Q33245;P93943;Q32800;Q9XQH3;Q6RIC1;C0J379;Q9GG91;O63136;Q8HTD5;B3XY31;B6GUX7;P94087;Q9GDB9;A6XHX2;P94043;D5MR64;D8V9C5;D7F7V6;P93976;Q9GD57;Q710K7;C8YPK4;Q9BB65;P93990;O03663;C4NWH9;Q36782;Q33268;Q8HUZ7;B5L2S2;C8YPK3;P93972;A7BG75;P94076;B6GUR5;B6GUW7;Q32857;Q33440;A0ZQQ1;A5X4C0;Q9ZS68;Q9ZS71;P94053;B8PRM7;D0Q0H0;P94023;A2VAU0;C9WKT9;D7F7W4;…	20049	610	CID		56.01	0.0639292		3	53		1	852.406	-36.0407	6/71	Medicago_elastase_rep1.mgf
	Medium	FQGPPHGIQVERDKL	Q6PSM7;Q71N62;C7AQS9;Q33550;Q29VE5;C7AQU8;P28424;P25079;Q33245;P93943;Q32800;Q9XQH3;Q6RIC1;C0J379;Q9GG91;O63136;Q8HTD5;B3XY31;B6GUX7;P94087;A6XHX2;P94043;D5MR64;D8V9C5;D7F7V6;P93976;Q9GD57;Q710K7;C8YPK4;Q9BB65;P93990;O03663;C4NWH9;Q36782;Q33268;Q8HUZ7;B5L2S2;C8YPK3;P93972;P94076;B6GUR5;B6GUW7;Q32857;Q33440;A0ZQQ1;A5X4C0;Q9ZS68;P94053;D0Q0H0;P94023;A2VAU0;C9WKT9;Q42903;Q95EV1;Q8WIX1;O98562;Q5I9B3;…	18949	556	CID		54.7	0.117977		6	55	58	1	1720.84	-40.3356	8/143	Medicago_elastase_rep1.mgf
	High	NMFTSIVGNVFGFKAL	B8YGX4;Q6PSM7;Q71N62;C7AQS9;Q33550;Q29VE5;C7AQU8;P28424;P93943;Q32800;Q9XQH3;Q6RIC1;C0J379;Q95CD5;Q36609;Q9GG91;O63136;Q8HTD5;Q9GD42;B3XY31;B6GUX7;Q9GCX9;Q9GDB9;P94043;D5MR64;D8V9C5;D7F7V6;P93976;Q9GD57;C8YPK4;P94106;P93990;O03663;C4NWH9;O47046;Q36782;P94027;Q8HUZ7;C8YPK3;P93972;A7BG75;B6GUR5;Q33620;Q32857;Q33440;A0ZQQ1;A5X4C0;Q9ZS68;Q9ZS71;Q8WIX2;B6GUT8;B8PRM7;D0Q0H0;P94023;Q9GDD8;A2VAU0;C9WKT9;…	16063	539	CID		54.01	0.126507	0	2	54	52	1	1744.82	-52.201	7/161	Medicago_elastase_rep1.mgf
	Medium	GKLEGERDITLGFVDLL	Q6PSM7;Q29VE5;P28424;P25079;P93943;Q32800;Q9XQH3;Q36609;Q9GG91;O63136;Q8HTD5;Q9GD42;B3XY31;B6GUX7;P94087;Q9GDB9;A6XHX2;P94043;D5MR64;D8V9C5;D7F7V6;P93976;Q9GD57;Q710K7;C8YPK4;Q9BB65;P94106;P93990;O47046;Q36782;Q33268;P94027;B5L2S2;C8YPK3;P93972;A7BG75;P94076;B6GUR5;B6GUW7;Q33620;Q32857;Q33440;A0ZQQ1;A5X4C0;Q9ZS68;Q9ZS71;P94053;B6GUT8;P94023;Q9GDD8;Q7YKW5;C9WKT9;D7F7W4;O98562;Q9THN3;Q5I9B3;Q33089;…	5280	256	CID		50.23	0.329251		5	55	57	1	1874.96	-33.2334	9/172	Medicago_elastase_rep1.mgf
	Low	cVKARNEGRDLAREGNEIIREA	P28424;P25079;Q33245;P93943;Q9XQH3;C0J379;B3XY31;A6XHX2;D5MR64;C8YPK4;Q9BB65;C4NWH9;Q33268;Q8HUZ7;A7BG75;Q32857;A0ZQQ1;Q8WIX2;B8PRM7;Q42903;Q95EV1;Q8WIX1;O98562;Q8HDA1;Q5I9B3;A1XCQ7	249	26	CID	C1(Carbamidomethyl)	46.66	0.55593		2	53	54	1	2556.17	-53.0815	15/233	Medicago_elastase_rep1.mgf
	Low	KARNEGRDLAREGNEI	P28424;P25079;Q33245;P93943;Q9XQH3;Q6RIC1;C0J379;B3XY31;A6XHX2;D5MR64;C8YPK4;Q9BB65;C4NWH9;O47046;Q33268;Q8HUZ7;A7BG75;Q32857;A0ZQQ1;Q8WIX2;B8PRM7;Q42903;Q95EV1;Q8WIX1;O98562;Q8HDA1;Q5I9B3;A1XCQ7	267	28	CID		36.29	6.72698	0	1	54	49	1	1827.81	-71.4523	11/169	Medicago_elastase_rep1.mgf
	Low	RNEGRDLAREGNEII	C7AQS9;Q29VE5;B5SXA5;P28424;P25079;Q33245;P93943;Q9XQH3;Q6RIC1;C0J379;B3XY31;A6XHX2;D5MR64;C8YPK4;Q9BB65;C4NWH9;O47046;Q33268;Q8HUZ7;A7BG75;Q32857;A0ZQQ1;Q8WIX2;B8PRM7;Q42903;Q95EV1;Q8WIX1;O98562;Q8HDA1;Q5I9B3;A1XCQ7;A0PDA4;A5X4I1;Q32183;E0D9P4;Q8SN43;O98549;P93906;Q05993;Q9TMV5;Q8WIB7;Q8MCW6;Q9TLH7;O98880;Q31870;Q8WIA1;Q8WJK2;Q95632;Q31667;P93909;Q9XPZ0;O98552;Q8MAT5;Q6Y2Z1;Q5KTY1;Q6U1Y8;Q1KZP3;…	8431	316	CID		34.2	12.4723	0	2	54	43	1	1741.82	-41.3499	13/159	Medicago_elastase_rep1.mgf
	Low	AKNYGRAVYEcL	B8YGX4;Q71N62;Q6J6P1;C7AQS9;Q33550;Q29VE5;B5SXA5;C7AQU8;P28424;P25079;Q33245;Q9XQH3;C0J379;Q9GG91;O63136;Q8HTD5;Q9GD42;B3XY31;B6GUX7;P94087;Q9GDB9;A6XHX2;P94043;D5MR64;D8V9C5;D7F7V6;P93976;Q9GD57;Q710K7;C8YPK4;Q9BB65;P93990;O03663;C4NWH9;O47046;Q36782;P94027;B5L2S2;C8YPK3;P93972;A7BG75;P94076;P93987;B6GUR5;B6GUW7;Q33620;Q33440;A0ZQQ1;A5X4C0;Q9ZS68;Q8WIX2;P94053;D0Q0H0;P94023;A2VAU0;C9WKT9;D7F7W4;…	21604	582	CID	C11(Carbamidomethyl)	32.87	14.489	0	2	54	37	1	1443.65	-39.7294	8/104	Medicago_elastase_rep1.mgf
	Low	ASGGIHVWHmPALT	B8YGX4;Q6J6P1;C7AQS9;Q33550;Q29VE5;B5SXA5;C7AQU8;P28424;P25079;Q33245;P93943;Q32800;Q9XQH3;Q6RIC1;C0J379;Q9GG91;O63136;Q8HTD5;Q9GD42;B3XY31;B6GUX7;P94087;Q9GDB9;A6XHX2;P94043;D5MR64;D8V9C5;Q9GD57;Q710K7;C8YPK4;Q9BB65;P94106;P93990;C4NWH9;Q36782;Q33268;P94027;Q8HUZ7;B5L2S2;C8YPK3;A7BG75;P93987;B6GUR5;B6GUW7;Q32857;Q33440;Q6Y2Z3;A0ZQQ1;A5X4C0;Q9ZS68;Q9ZS71;Q8WIX2;P94053;B6GUT8;B8PRM7;D0Q0H0;P94023;…	19409	587	CID	M10(Oxidation)	28.36	44.0441		7	54	42	1	1492.69	-31.8327	6/143	Medicago_elastase_rep1.mgf
	Low	REGNEIIREA	Q29VE5;B5SXA5;P28424;P25079;Q33245;P93943;Q9XQH3;C0J379;B3XY31;A6XHX2;D5MR64;C8YPK4;Q9BB65;C4NWH9;Q33268;Q8HUZ7;A7BG75;Q32857;A0ZQQ1;Q8WIX2;B8PRM7;Q42903;Q95EV1;Q8WIX1;O98562;Q8HDA1;Q5I9B3;A1XCQ7;Q37357;A0PDA4;A5X4I1;Q32183;Q8SN43;O98549;Q32040;P93906;Q8MCW6;Q9TLH7;O98880;Q31870;Q8WJK2;Q31667;P93909;Q9XPZ0;O98552;Q6Y2Z1;Q15JC1;C7A5Y1;D6MYL0;Q8WLH4;Q9BA14;Q33612;O98545;Q33206;O03681;O47273;Q8HUZ8;…	6373	240	CID		28.27	40.9359		3	54	42	1	1186.58	-34.3014	8/103	Medicago_elastase_rep1.mgf
	Low	cVKARNEGRDLAREGNEII	P28424;P25079;Q33245;P93943;Q9XQH3;Q6RIC1;C0J379;B3XY31;A6XHX2;D5MR64;C8YPK4;Q9BB65;C4NWH9;O47046;Q33268;Q8HUZ7;A7BG75;Q32857;A0ZQQ1;Q8WIX2;B8PRM7;Q42903;Q95EV1;Q8WIX1;O98562;Q8HDA1;Q5I9B3;A1XCQ7	263	28	CID	C1(Carbamidomethyl)	27.93	47.5591		5	54	42	1	2200	-57.7024	11/195	Medicago_elastase_rep1.mgf
	Low	ANRVALEA	P28424;P25079;Q33245;P93943;Q32800;Q9XQH3;Q6RIC1;C0J379;Q95CD5;Q36609;Q9GG91;O63136;Q9GD42;B3XY31;B6GUX7;Q9GCX9;P94087;Q9GDB9;A6XHX2;P94043;D5MR64;D8V9C5;D7F7V6;P93976;Q9GD57;Q710K7;C8YPK4;Q9BB65;P94106;P93990;O03663;C4NWH9;O47046;Q36782;Q33268;P94027;Q8HUZ7;C8YPK3;P93972;A7BG75;P94076;P93987;B6GUR5;B6GUW7;Q33620;Q32857;Q33440;Q6Y2Z3;A0ZQQ1;A5X4C0;Q9ZS68;Q8WIX2;P94053;B6GUT8;B8PRM7;D0Q0H0;Q9GDD8;…	17257	550	CID		27.17	47.7796		2	53	39	1	843.435	-39.5304	6/64	Medicago_elastase_rep1.mgf
	Low	NMFTSIVGNVFGFKA	B8YGX4;Q6PSM7;Q71N62;C7AQS9;Q33550;Q29VE5;C7AQU8;P28424;Q33245;P93943;Q32800;Q9XQH3;Q6RIC1;C0J379;Q95CD5;Q36609;Q9GG91;O63136;Q8HTD5;Q9GD42;B3XY31;B6GUX7;Q9GCX9;Q9GDB9;P94043;D5MR64;D8V9C5;D7F7V6;P93976;Q9GD57;C8YPK4;P94106;P93990;O03663;C4NWH9;O47046;Q36782;P94027;Q8HUZ7;C8YPK3;P93972;A7BG75;P93987;B6GUR5;Q33620;Q32857;Q33440;A0ZQQ1;A5X4C0;Q9ZS68;Q9ZS71;Q8WIX2;B6GUT8;B8PRM7;D0Q0H0;P94023;Q9GDD8;…	16076	545	CID		23.4	143.349	0	1	54	34	1	1631.75	-44.7441	6/151	Medicago_elastase_rep1.mgf
	Low	cVKARNEGRDLA	P28424;P25079;Q33245;P93943;Q9XQH3;Q6RIC1;C0J379;Q95CD5;Q36609;Q9GG91;O63136;Q8HTD5;Q9GD42;B3XY31;B6GUX7;Q9GCX9;P94087;Q9GDB9;A6XHX2;P94043;D5MR64;D7F7V6;P93976;Q710K7;C8YPK4;Q9BB65;P93990;O03663;C4NWH9;O47046;Q36782;Q33268;P94027;Q8HUZ7;B5L2S2;P93972;A7BG75;P94076;P93987;B6GUR5;B6GUW7;Q33620;Q32857;Q33440;A0ZQQ1;A5X4C0;Q9ZS68;Q9ZS71;Q8WIX2;B6GUT8;B8PRM7;P94023;Q9GDD8;Q7YKW5;A2VAU0;C9WKT9;D7F7W4;…	1209	80	CID	C1(Carbamidomethyl)	21.51	137.521		3	52	34	1	1388.59	-86.1922	6/111	Medicago_elastase_rep1.mgf
	Low	LRMSGGDHIHA	B8YGX4;Q6J6P1;Q9XQH3;Q95CD5;Q9GG91;O63136;Q9GD42;B3XY31;P94087;Q9GDB9;A6XHX2;D8V9C5;D7F7V6;Q9GD57;C8YPK4;P93990;Q33268;P94027;B5L2S2;P93972;P94076;P93987;Q33620;Q32857;A0ZQQ1;A5X4C0;Q9ZS68;Q9ZS71;Q8WIX2;P94053;P94023;A2VAU0;C9WKT9;Q95EV1;Q8WIX1;Q8HDA1;Q5I9B3;Q9GGC2;P94071;Q9GCW9;Q9GDB5;Q36643;B6GUQ8;Q36637;Q37357;P93986;A5X4I1;Q9TMM2;Q8MCX1;Q9TLH8;P94074;Q9XQP7;E0D9P4;Q8MCX9;Q5DK06;Q6SSI3;O98549;…	8174	288	CID		20.35	221.267		5	53	32	1	1193.53	-46.217	5/99	Medicago_elastase_rep1.mgf
	Low	cVKARNEGRDLAREGNEI	P28424;P25079;Q33245;P93943;Q9XQH3;Q6RIC1;C0J379;B3XY31;A6XHX2;D5MR64;C8YPK4;Q9BB65;C4NWH9;O47046;Q33268;Q8HUZ7;A7BG75;Q32857;A0ZQQ1;Q8WIX2;B8PRM7;Q42903;Q95EV1;Q8WIX1;O98562;Q8HDA1;Q5I9B3;A1XCQ7	266	28	CID	C1(Carbamidomethyl)	17.83	397.287		7	53	33	1	2086.9	-69.661	5/185	Medicago_elastase_rep1.mgf
A0PDA2	35.59	24	22	458	51.0475	6.11279	1313.97	Ribulose 1,5 bisphosphate carboxylase-oxygenase (Fragment) OS=Gnidia humilis GN=rbcL PE=3 SV=1 - [A0PDA2_9ROSI]
	Confidence Icon	Sequence	Protein Accessions	# Proteins	# Protein Groups	Activation Type	Modifications	IonScore	Exp Value	Δ Score	Rank	Identity High	Homology Threshold	Charge	m/z [Da]	ΔM [ppm]	Ions Matched	Spectrum File
	High	AAcEVWKEIKFEFxAMDTL	A0PDA2;B8Q482;Q9GEN3	6	3	CID	C3(Carbamidomethyl), X14(P)	135.21	7.55187e-10		6	53		1	2284.99	-46.2217	15/188	Medicago_elastase_rep1.mgf
	High	QARNEGRDLAREGNEIIREA	Q29VE5;B5SXA5;Q8SN43;O98549;P93906;Q8MCW6;Q9TLH7;O98880;Q31870;Q8WJK2;Q31667;P93909;Q9XPZ0;O98552;Q6Y2Z1;Q15JC1;C7A5Y1;D6MYL0;Q8WLH4;Q9BA14;Q33612;O98545;Q33206;O03681;O47273;Q8HUZ8;Q9MV63;Q3T5E9;A5PFD4;Q9GEP4;Q9GDM5;Q32056;O98834;Q8HDA2;Q67GK8;B8PRM1;D5MR90;Q8WKW3;O98878;Q8WHG4;Q37164;Q9GCU2;O47280;Q5SCR2;Q4KUD6;A0PDA2;B8PRN3;C7A5Y7;Q32391;Q9THU4;Q32194;Q8HUZ1;Q4KUF2;Q3T8E6;Q0H754;D6MYJ8;Q4H1C6;…	5816	184	CID		98.71	3.84615e-06		6	54		1	2297.07	-45.2409	20/217	Medicago_elastase_rep1.mgf
	High	AAcEVWKEIKFEFxAmDTL	A0PDA2;B8Q482;Q9GEN3	6	3	CID	C3(Carbamidomethyl), X14(P), M16(Oxidation)	90.46	2.08939e-05		6	53		1	2300.98	-48.0397	13/188	Medicago_elastase_rep1.mgf
	High	IYKAQAETGEIKGHYLNATA	C7AQS9;Q29VE5;P93943;Q32800;B3XY31;B6GUX7;Q9GCX9;A6XHX2;D7F7V6;Q710K7;O03663;C4NWH9;Q36782;Q33268;A7BG75;B6GUR5;Q9ZS68;Q9ZS71;Q8WIX2;Q9GDD8;Q7YKW5;C9WKT9;Q8WIX1;Q5I9B3;Q9GDB5;Q15KA5;Q36637;A0PDA4;Q8MCX1;O47279;Q32183;Q33323;Q6LA00;Q8MCX9;P28380;Q32040;P93906;Q05993;P48717;Q8WH19;Q8WHV7;Q95632;Q5KTY1;Q6U1Y8;Q5GLI7;A0AS70;D6MYL0;Q9BA14;Q9GE10;Q8MFU1;O98545;Q33206;Q9XQL2;O03681;O47273;Q66MG6;Q3T5E9;…	5396	248	CID		89.92	3.31093e-05		3	54		1	2178.03	-41.9789	18/208	Medicago_elastase_rep1.mgf
	High	RNEGRDLAREGNEIIREA	Q29VE5;B5SXA5;P28424;P25079;Q33245;P93943;Q9XQH3;C0J379;B3XY31;A6XHX2;D5MR64;C8YPK4;Q9BB65;C4NWH9;Q33268;Q8HUZ7;A7BG75;Q32857;A0ZQQ1;Q8WIX2;B8PRM7;Q42903;Q95EV1;Q8WIX1;O98562;Q8HDA1;Q5I9B3;A1XCQ7;A0PDA4;A5X4I1;Q32183;Q8SN43;O98549;P93906;Q8MCW6;Q9TLH7;O98880;Q31870;Q8WJK2;Q31667;P93909;Q9XPZ0;O98552;Q6Y2Z1;Q15JC1;C7A5Y1;D6MYL0;Q8WLH4;Q9BA14;Q33612;O98545;Q33206;O03681;O47273;Q8HUZ8;Q9MV63;Q3T5E9;…	6175	223	CID		85.32	9.37564e-05	0	2	54		1	2097.98	-45.4233	20/197	Medicago_elastase_rep1.mgf
	High	NMFTSIVGNVFGFKALRA	B8YGX4;Q6PSM7;Q71N62;C7AQS9;Q33550;Q29VE5;C7AQU8;P28424;P93943;Q32800;Q9XQH3;Q6RIC1;C0J379;Q36609;Q9GG91;O63136;Q8HTD5;B3XY31;B6GUX7;Q9GCX9;D5MR64;D8V9C5;D7F7V6;P93976;Q9GD57;C8YPK4;P94106;P93990;O03663;C4NWH9;O47046;Q36782;P94027;Q8HUZ7;C8YPK3;P93972;A7BG75;B6GUR5;Q32857;Q33440;A0ZQQ1;A5X4C0;Q9ZS68;Q9ZS71;Q8WIX2;B6GUT8;D0Q0H0;P94023;Q9GDD8;A2VAU0;C9WKT9;D7F7W4;Q42903;Q95EV1;Q8WIX1;O98562;Q8HDA1;…	15678	498	CID		85.08	0.00010431		3	54		1	1971.97	-41.4923	11/184	Medicago_elastase_rep1.mgf
	High	FQGPPHGIQVERDKLNKYGRPL	Q6PSM7;Q71N62;C7AQS9;Q33550;Q29VE5;C7AQU8;P28424;P25079;Q33245;P93943;Q32800;Q9XQH3;Q6RIC1;C0J379;Q9GG91;O63136;Q8HTD5;B3XY31;B6GUX7;P94087;A6XHX2;P94043;D5MR64;D8V9C5;D7F7V6;P93976;Q9GD57;Q710K7;C8YPK4;Q9BB65;P93990;O03663;C4NWH9;Q36782;Q33268;Q8HUZ7;B5L2S2;C8YPK3;P93972;P94076;B6GUR5;B6GUW7;Q32857;Q33440;A0ZQQ1;A5X4C0;Q9ZS68;P94053;D0Q0H0;P94023;A2VAU0;C9WKT9;Q42903;Q95EV1;Q8WIX1;O98562;Q5I9B3;…	17696	510	CID		81.81	0.000187786		8	54		1	2549.27	-41.6046	17/219	Medicago_elastase_rep1.mgf
	High	KNYGRAVYEcL	B8YGX4;Q71N62;Q6J6P1;C7AQS9;Q33550;Q29VE5;B5SXA5;C7AQU8;P28424;P25079;Q33245;Q9XQH3;C0J379;Q9GG91;O63136;Q8HTD5;Q9GD42;B3XY31;B6GUX7;P94087;Q9GDB9;A6XHX2;P94043;D5MR64;D8V9C5;D7F7V6;P93976;Q9GD57;Q710K7;C8YPK4;Q9BB65;P93990;O03663;C4NWH9;O47046;Q36782;P94027;B5L2S2;C8YPK3;P93972;A7BG75;P94076;P93987;B6GUR5;B6GUW7;Q33620;Q33440;A0ZQQ1;A5X4C0;Q9ZS68;Q8WIX2;P94053;D0Q0H0;P94023;A2VAU0;C9WKT9;D7F7W4;…	21633	584	CID	C10(Carbamidomethyl)	70.62	0.00229815		2	53		1	1372.62	-37.3267	9/96	Medicago_elastase_rep1.mgf
	High	AAcEVWKEIKFEFxAMDTL	A0PDA2;B8Q482;Q9GEN3	6	3	CID	C3(Carbamidomethyl), X14(N)	66.28	0.00533665	0.106061	1	53		1	2301.98	-46.3119	12/188	Medicago_elastase_rep1.mgf
	High	GCTIKPKLGLSAKNYGRA	B8YGX4;Q71N62;Q6J6P1;C7AQS9;Q33550;Q29VE5;B5SXA5;C7AQU8;P28424;P25079;Q33245;P93943;Q32800;Q9XQH3;C0J379;Q36609;Q9GG91;O63136;Q8HTD5;Q9GD42;B3XY31;B6GUX7;Q9GCX9;P94087;Q9GDB9;A6XHX2;P94043;D5MR64;D8V9C5;D7F7V6;Q9GD57;Q710K7;C8YPK4;Q9BB65;P94106;P93990;O03663;C4NWH9;O47046;Q36782;Q33268;P94027;Q8HUZ7;B5L2S2;C8YPK3;P93972;A7BG75;P94076;P93987;B6GUR5;B6GUW7;Q33620;Q32857;Q33440;A0ZQQ1;A5X4C0;Q9ZS68;…	23507	613	CID		66.1	0.00860522		7	55		1	1876.96	-43.2887	11/184	Medicago_elastase_rep1.mgf
	High	QVERDKLNKYGRPL	B8YGX4;Q6PSM7;Q71N62;Q6J6P1;C7AQS9;Q33550;Q29VE5;B5SXA5;C7AQU8;P28424;P25079;Q33245;P93943;Q32800;Q9XQH3;Q6RIC1;C0J379;Q95CD5;Q36609;Q9GG91;O63136;Q8HTD5;Q9GD42;B3XY31;B6GUX7;Q9GCX9;P94087;A6XHX2;P94043;D5MR64;D8V9C5;D7F7V6;P93976;Q9GD57;Q710K7;C8YPK4;Q9BB65;P94106;P93990;O03663;C4NWH9;O47046;Q36782;Q33268;P94027;Q8HUZ7;B5L2S2;C8YPK3;P93972;P94076;B6GUR5;B6GUW7;Q33620;Q32857;Q33440;A0ZQQ1;A5X4C0;…	21100	599	CID		64.91	0.0111143		6	55		1	1715.87	-50.3543	15/141	Medicago_elastase_rep1.mgf
	High	RNEGRDLAREGNEI	C7AQS9;Q29VE5;B5SXA5;P28424;P25079;Q33245;P93943;Q9XQH3;Q6RIC1;C0J379;B3XY31;A6XHX2;D5MR64;C8YPK4;Q9BB65;C4NWH9;O47046;Q33268;Q8HUZ7;A7BG75;Q32857;A0ZQQ1;Q8WIX2;B8PRM7;Q42903;Q95EV1;Q8WIX1;O98562;Q8HDA1;Q5I9B3;A1XCQ7;A0PDA4;A5X4I1;Q32224;Q32183;E0D9P4;Q8SN43;O98549;P93906;Q05993;Q9TMV5;Q8WIB7;Q8MCW6;Q9TLH7;Q8WHV7;O98880;Q31870;Q8WIA1;Q8WJK2;Q95632;Q31667;P93909;Q9XPZ0;O98552;Q8MAT5;Q6Y2Z1;Q5KTY1;…	8564	324	CID		64.12	0.00993084	0	1	53		1	1628.73	-52.0108	15/149	Medicago_elastase_rep1.mgf
	High	FQGPPHGI	Q6PSM7;Q71N62;C7AQS9;Q33550;Q29VE5;C7AQU8;P28424;P25079;Q33245;P93943;Q32800;Q9XQH3;Q6RIC1;C0J379;Q9GG91;O63136;Q8HTD5;B3XY31;B6GUX7;P94087;Q9GDB9;A6XHX2;P94043;D5MR64;D8V9C5;D7F7V6;P93976;Q9GD57;Q710K7;C8YPK4;Q9BB65;P93990;O03663;C4NWH9;Q36782;Q33268;Q8HUZ7;B5L2S2;C8YPK3;P93972;A7BG75;P94076;B6GUR5;B6GUW7;Q32857;Q33440;A0ZQQ1;A5X4C0;Q9ZS68;Q9ZS71;P94053;B8PRM7;D0Q0H0;P94023;A2VAU0;C9WKT9;D7F7W4;…	20049	610	CID		56.01	0.0639292		3	53		1	852.406	-36.0407	6/71	Medicago_elastase_rep1.mgf
	Medium	FQGPPHGIQVERDKL	Q6PSM7;Q71N62;C7AQS9;Q33550;Q29VE5;C7AQU8;P28424;P25079;Q33245;P93943;Q32800;Q9XQH3;Q6RIC1;C0J379;Q9GG91;O63136;Q8HTD5;B3XY31;B6GUX7;P94087;A6XHX2;P94043;D5MR64;D8V9C5;D7F7V6;P93976;Q9GD57;Q710K7;C8YPK4;Q9BB65;P93990;O03663;C4NWH9;Q36782;Q33268;Q8HUZ7;B5L2S2;C8YPK3;P93972;P94076;B6GUR5;B6GUW7;Q32857;Q33440;A0ZQQ1;A5X4C0;Q9ZS68;P94053;D0Q0H0;P94023;A2VAU0;C9WKT9;Q42903;Q95EV1;Q8WIX1;O98562;Q5I9B3;…	18949	556	CID		54.7	0.117977		6	55	58	1	1720.84	-40.3356	8/143	Medicago_elastase_rep1.mgf
	High	NMFTSIVGNVFGFKAL	B8YGX4;Q6PSM7;Q71N62;C7AQS9;Q33550;Q29VE5;C7AQU8;P28424;P93943;Q32800;Q9XQH3;Q6RIC1;C0J379;Q95CD5;Q36609;Q9GG91;O63136;Q8HTD5;Q9GD42;B3XY31;B6GUX7;Q9GCX9;Q9GDB9;P94043;D5MR64;D8V9C5;D7F7V6;P93976;Q9GD57;C8YPK4;P94106;P93990;O03663;C4NWH9;O47046;Q36782;P94027;Q8HUZ7;C8YPK3;P93972;A7BG75;B6GUR5;Q33620;Q32857;Q33440;A0ZQQ1;A5X4C0;Q9ZS68;Q9ZS71;Q8WIX2;B6GUT8;B8PRM7;D0Q0H0;P94023;Q9GDD8;A2VAU0;C9WKT9;…	16063	539	CID		54.01	0.126507	0	2	54	52	1	1744.82	-52.201	7/161	Medicago_elastase_rep1.mgf
	Medium	GKLEGERDITLGFVDLL	Q6PSM7;Q29VE5;P28424;P25079;P93943;Q32800;Q9XQH3;Q36609;Q9GG91;O63136;Q8HTD5;Q9GD42;B3XY31;B6GUX7;P94087;Q9GDB9;A6XHX2;P94043;D5MR64;D8V9C5;D7F7V6;P93976;Q9GD57;Q710K7;C8YPK4;Q9BB65;P94106;P93990;O47046;Q36782;Q33268;P94027;B5L2S2;C8YPK3;P93972;A7BG75;P94076;B6GUR5;B6GUW7;Q33620;Q32857;Q33440;A0ZQQ1;A5X4C0;Q9ZS68;Q9ZS71;P94053;B6GUT8;P94023;Q9GDD8;Q7YKW5;C9WKT9;D7F7W4;O98562;Q9THN3;Q5I9B3;Q33089;…	5280	256	CID		50.23	0.329251		5	55	57	1	1874.96	-33.2334	9/172	Medicago_elastase_rep1.mgf
	Low	cVQARNEGRDLAREGNEIIREA	Q29VE5;B5SXA5;Q8SN43;O98549;P93906;Q8MCW6;Q9TLH7;O98880;Q31870;Q8WJK2;Q31667;P93909;Q9XPZ0;O98552;Q6Y2Z1;Q15JC1;C7A5Y1;D6MYL0;Q8WLH4;Q9BA14;Q33612;O98545;Q33206;O03681;O47273;Q8HUZ8;Q9MV63;Q3T5E9;A5PFD4;Q9GEP4;Q9GDM5;Q32056;O98834;Q8HDA2;Q67GK8;B8PRM1;D5MR90;Q8WKW3;O98878;Q8WHG4;Q37164;Q9GCU2;O47280;Q5SCR2;Q4KUD6;A0PDA2;B8PRN3;C7A5Y7;Q32391;Q32194;Q8HUZ1;Q4KUF2;Q3T8E6;Q0H754;D6MYJ8;Q4H1C6;Q32386;…	5800	182	CID	C1(Carbamidomethyl)	46.66	0.55593		7	53	54	1	2556.17	-38.8453	15/233	Medicago_elastase_rep1.mgf
	Low	QARNEGRDLAREGNEI	C7AQS9;Q29VE5;B5SXA5;E0D9P4;Q8SN43;O98549;P93906;Q05993;Q9TMV5;Q8WIB7;Q8MCW6;Q9TLH7;Q8WHV7;O98880;Q31870;Q8WIA1;Q8WJK2;Q95632;Q31667;P93909;Q9XPZ0;O98552;Q8MAT5;Q6Y2Z1;Q5KTY1;Q6U1Y8;Q1KZP3;Q15JC1;C7A5Y1;D6MYL0;Q8WLH4;Q9BA14;Q33612;O98545;Q33206;O03681;O47273;Q8HUZ8;Q9MV63;Q66MG6;Q3T5E9;Q537Z6;C3S8W3;C7AQR7;C7AQU0;A5PFD4;B3SHH8;O98759;Q9GEP4;Q9GDM5;Q32056;O98834;Q8HDA2;Q67GK8;B8PRM1;C0SJR0;D5MR90;…	8142	277	CID		36.29	6.72698		6	54	49	1	1827.81	-51.5432	11/169	Medicago_elastase_rep1.mgf
	Low	RNEGRDLAREGNEII	C7AQS9;Q29VE5;B5SXA5;P28424;P25079;Q33245;P93943;Q9XQH3;Q6RIC1;C0J379;B3XY31;A6XHX2;D5MR64;C8YPK4;Q9BB65;C4NWH9;O47046;Q33268;Q8HUZ7;A7BG75;Q32857;A0ZQQ1;Q8WIX2;B8PRM7;Q42903;Q95EV1;Q8WIX1;O98562;Q8HDA1;Q5I9B3;A1XCQ7;A0PDA4;A5X4I1;Q32183;E0D9P4;Q8SN43;O98549;P93906;Q05993;Q9TMV5;Q8WIB7;Q8MCW6;Q9TLH7;O98880;Q31870;Q8WIA1;Q8WJK2;Q95632;Q31667;P93909;Q9XPZ0;O98552;Q8MAT5;Q6Y2Z1;Q5KTY1;Q6U1Y8;Q1KZP3;…	8431	316	CID		34.2	12.4723	0	2	54	43	1	1741.82	-41.3499	13/159	Medicago_elastase_rep1.mgf
	Low	AKNYGRAVYEcL	B8YGX4;Q71N62;Q6J6P1;C7AQS9;Q33550;Q29VE5;B5SXA5;C7AQU8;P28424;P25079;Q33245;Q9XQH3;C0J379;Q9GG91;O63136;Q8HTD5;Q9GD42;B3XY31;B6GUX7;P94087;Q9GDB9;A6XHX2;P94043;D5MR64;D8V9C5;D7F7V6;P93976;Q9GD57;Q710K7;C8YPK4;Q9BB65;P93990;O03663;C4NWH9;O47046;Q36782;P94027;B5L2S2;C8YPK3;P93972;A7BG75;P94076;P93987;B6GUR5;B6GUW7;Q33620;Q33440;A0ZQQ1;A5X4C0;Q9ZS68;Q8WIX2;P94053;D0Q0H0;P94023;A2VAU0;C9WKT9;D7F7W4;…	21604	582	CID	C11(Carbamidomethyl)	32.87	14.489	0	2	54	37	1	1443.65	-39.7294	8/104	Medicago_elastase_rep1.mgf
	Low	ASGGIHVWHmPALT	B8YGX4;Q6J6P1;C7AQS9;Q33550;Q29VE5;B5SXA5;C7AQU8;P28424;P25079;Q33245;P93943;Q32800;Q9XQH3;Q6RIC1;C0J379;Q9GG91;O63136;Q8HTD5;Q9GD42;B3XY31;B6GUX7;P94087;Q9GDB9;A6XHX2;P94043;D5MR64;D8V9C5;Q9GD57;Q710K7;C8YPK4;Q9BB65;P94106;P93990;C4NWH9;Q36782;Q33268;P94027;Q8HUZ7;B5L2S2;C8YPK3;A7BG75;P93987;B6GUR5;B6GUW7;Q32857;Q33440;Q6Y2Z3;A0ZQQ1;A5X4C0;Q9ZS68;Q9ZS71;Q8WIX2;P94053;B6GUT8;B8PRM7;D0Q0H0;P94023;…	19409	587	CID	M10(Oxidation)	28.36	44.0441		7	54	42	1	1492.69	-31.8327	6/143	Medicago_elastase_rep1.mgf
	Low	REGNEIIREA	Q29VE5;B5SXA5;P28424;P25079;Q33245;P93943;Q9XQH3;C0J379;B3XY31;A6XHX2;D5MR64;C8YPK4;Q9BB65;C4NWH9;Q33268;Q8HUZ7;A7BG75;Q32857;A0ZQQ1;Q8WIX2;B8PRM7;Q42903;Q95EV1;Q8WIX1;O98562;Q8HDA1;Q5I9B3;A1XCQ7;Q37357;A0PDA4;A5X4I1;Q32183;Q8SN43;O98549;Q32040;P93906;Q8MCW6;Q9TLH7;O98880;Q31870;Q8WJK2;Q31667;P93909;Q9XPZ0;O98552;Q6Y2Z1;Q15JC1;C7A5Y1;D6MYL0;Q8WLH4;Q9BA14;Q33612;O98545;Q33206;O03681;O47273;Q8HUZ8;…	6373	240	CID		28.27	40.9359		3	54	42	1	1186.58	-34.3014	8/103	Medicago_elastase_rep1.mgf
	Low	ANRVALEA	P28424;P25079;Q33245;P93943;Q32800;Q9XQH3;Q6RIC1;C0J379;Q95CD5;Q36609;Q9GG91;O63136;Q9GD42;B3XY31;B6GUX7;Q9GCX9;P94087;Q9GDB9;A6XHX2;P94043;D5MR64;D8V9C5;D7F7V6;P93976;Q9GD57;Q710K7;C8YPK4;Q9BB65;P94106;P93990;O03663;C4NWH9;O47046;Q36782;Q33268;P94027;Q8HUZ7;C8YPK3;P93972;A7BG75;P94076;P93987;B6GUR5;B6GUW7;Q33620;Q32857;Q33440;Q6Y2Z3;A0ZQQ1;A5X4C0;Q9ZS68;Q8WIX2;P94053;B6GUT8;B8PRM7;D0Q0H0;Q9GDD8;…	17257	550	CID		27.17	47.7796		2	53	39	1	843.435	-39.5304	6/64	Medicago_elastase_rep1.mgf
	Low	NMFTSIVGNVFGFKA	B8YGX4;Q6PSM7;Q71N62;C7AQS9;Q33550;Q29VE5;C7AQU8;P28424;Q33245;P93943;Q32800;Q9XQH3;Q6RIC1;C0J379;Q95CD5;Q36609;Q9GG91;O63136;Q8HTD5;Q9GD42;B3XY31;B6GUX7;Q9GCX9;Q9GDB9;P94043;D5MR64;D8V9C5;D7F7V6;P93976;Q9GD57;C8YPK4;P94106;P93990;O03663;C4NWH9;O47046;Q36782;P94027;Q8HUZ7;C8YPK3;P93972;A7BG75;P93987;B6GUR5;Q33620;Q32857;Q33440;A0ZQQ1;A5X4C0;Q9ZS68;Q9ZS71;Q8WIX2;B6GUT8;B8PRM7;D0Q0H0;P94023;Q9GDD8;…	16076	545	CID		23.4	143.349	0	1	54	34	1	1631.75	-44.7441	6/151	Medicago_elastase_rep1.mgf
Q29VE5	40.65	24	24	465	51.6078	6.48096	1309.25	Ribulose 1,5-bisphosphate carboxylase/oxygenase large subunit (Fragment) OS=Parnassia laxmannii GN=rbcL PE=3 SV=1 - [Q29VE5_9ROSI]
	Confidence Icon	Sequence	Protein Accessions	# Proteins	# Protein Groups	Activation Type	Modifications	IonScore	Exp Value	Δ Score	Rank	Identity High	Homology Threshold	Charge	m/z [Da]	ΔM [ppm]	Ions Matched	Spectrum File
	High	QARNEGRDLAREGNEIIREA	Q29VE5;B5SXA5;Q8SN43;O98549;P93906;Q8MCW6;Q9TLH7;O98880;Q31870;Q8WJK2;Q31667;P93909;Q9XPZ0;O98552;Q6Y2Z1;Q15JC1;C7A5Y1;D6MYL0;Q8WLH4;Q9BA14;Q33612;O98545;Q33206;O03681;O47273;Q8HUZ8;Q9MV63;Q3T5E9;A5PFD4;Q9GEP4;Q9GDM5;Q32056;O98834;Q8HDA2;Q67GK8;B8PRM1;D5MR90;Q8WKW3;O98878;Q8WHG4;Q37164;Q9GCU2;O47280;Q5SCR2;Q4KUD6;A0PDA2;B8PRN3;C7A5Y7;Q32391;Q9THU4;Q32194;Q8HUZ1;Q4KUF2;Q3T8E6;Q0H754;D6MYJ8;Q4H1C6;…	5816	184	CID		98.71	3.84615e-06		6	54		1	2297.07	-45.2409	20/217	Medicago_elastase_rep1.mgf
	High	IYKAQAETGEIKGHYLNATA	C7AQS9;Q29VE5;P93943;Q32800;B3XY31;B6GUX7;Q9GCX9;A6XHX2;D7F7V6;Q710K7;O03663;C4NWH9;Q36782;Q33268;A7BG75;B6GUR5;Q9ZS68;Q9ZS71;Q8WIX2;Q9GDD8;Q7YKW5;C9WKT9;Q8WIX1;Q5I9B3;Q9GDB5;Q15KA5;Q36637;A0PDA4;Q8MCX1;O47279;Q32183;Q33323;Q6LA00;Q8MCX9;P28380;Q32040;P93906;Q05993;P48717;Q8WH19;Q8WHV7;Q95632;Q5KTY1;Q6U1Y8;Q5GLI7;A0AS70;D6MYL0;Q9BA14;Q9GE10;Q8MFU1;O98545;Q33206;Q9XQL2;O03681;O47273;Q66MG6;Q3T5E9;…	5396	248	CID		89.92	3.31093e-05		3	54		1	2178.03	-41.9789	18/208	Medicago_elastase_rep1.mgf
	High	RNEGRDLAREGNEIIREA	Q29VE5;B5SXA5;P28424;P25079;Q33245;P93943;Q9XQH3;C0J379;B3XY31;A6XHX2;D5MR64;C8YPK4;Q9BB65;C4NWH9;Q33268;Q8HUZ7;A7BG75;Q32857;A0ZQQ1;Q8WIX2;B8PRM7;Q42903;Q95EV1;Q8WIX1;O98562;Q8HDA1;Q5I9B3;A1XCQ7;A0PDA4;A5X4I1;Q32183;Q8SN43;O98549;P93906;Q8MCW6;Q9TLH7;O98880;Q31870;Q8WJK2;Q31667;P93909;Q9XPZ0;O98552;Q6Y2Z1;Q15JC1;C7A5Y1;D6MYL0;Q8WLH4;Q9BA14;Q33612;O98545;Q33206;O03681;O47273;Q8HUZ8;Q9MV63;Q3T5E9;…	6175	223	CID		85.32	9.37564e-05	0	2	54		1	2097.98	-45.4233	20/197	Medicago_elastase_rep1.mgf
	High	NMFTSIVGNVFGFKALRA	B8YGX4;Q6PSM7;Q71N62;C7AQS9;Q33550;Q29VE5;C7AQU8;P28424;P93943;Q32800;Q9XQH3;Q6RIC1;C0J379;Q36609;Q9GG91;O63136;Q8HTD5;B3XY31;B6GUX7;Q9GCX9;D5MR64;D8V9C5;D7F7V6;P93976;Q9GD57;C8YPK4;P94106;P93990;O03663;C4NWH9;O47046;Q36782;P94027;Q8HUZ7;C8YPK3;P93972;A7BG75;B6GUR5;Q32857;Q33440;A0ZQQ1;A5X4C0;Q9ZS68;Q9ZS71;Q8WIX2;B6GUT8;D0Q0H0;P94023;Q9GDD8;A2VAU0;C9WKT9;D7F7W4;Q42903;Q95EV1;Q8WIX1;O98562;Q8HDA1;…	15678	498	CID		85.08	0.00010431		3	54		1	1971.97	-41.4923	11/184	Medicago_elastase_rep1.mgf
	High	FQGPPHGIQVERDKLNKYGRPL	Q6PSM7;Q71N62;C7AQS9;Q33550;Q29VE5;C7AQU8;P28424;P25079;Q33245;P93943;Q32800;Q9XQH3;Q6RIC1;C0J379;Q9GG91;O63136;Q8HTD5;B3XY31;B6GUX7;P94087;A6XHX2;P94043;D5MR64;D8V9C5;D7F7V6;P93976;Q9GD57;Q710K7;C8YPK4;Q9BB65;P93990;O03663;C4NWH9;Q36782;Q33268;Q8HUZ7;B5L2S2;C8YPK3;P93972;P94076;B6GUR5;B6GUW7;Q32857;Q33440;A0ZQQ1;A5X4C0;Q9ZS68;P94053;D0Q0H0;P94023;A2VAU0;C9WKT9;Q42903;Q95EV1;Q8WIX1;O98562;Q5I9B3;…	17696	510	CID		81.81	0.000187786		8	54		1	2549.27	-41.6046	17/219	Medicago_elastase_rep1.mgf
	High	KNYGRAVYEcL	B8YGX4;Q71N62;Q6J6P1;C7AQS9;Q33550;Q29VE5;B5SXA5;C7AQU8;P28424;P25079;Q33245;Q9XQH3;C0J379;Q9GG91;O63136;Q8HTD5;Q9GD42;B3XY31;B6GUX7;P94087;Q9GDB9;A6XHX2;P94043;D5MR64;D8V9C5;D7F7V6;P93976;Q9GD57;Q710K7;C8YPK4;Q9BB65;P93990;O03663;C4NWH9;O47046;Q36782;P94027;B5L2S2;C8YPK3;P93972;A7BG75;P94076;P93987;B6GUR5;B6GUW7;Q33620;Q33440;A0ZQQ1;A5X4C0;Q9ZS68;Q8WIX2;P94053;D0Q0H0;P94023;A2VAU0;C9WKT9;D7F7W4;…	21633	584	CID	C10(Carbamidomethyl)	70.62	0.00229815		2	53		1	1372.62	-37.3267	9/96	Medicago_elastase_rep1.mgf
	High	GCTIKPKLGLSAKNYGRA	B8YGX4;Q71N62;Q6J6P1;C7AQS9;Q33550;Q29VE5;B5SXA5;C7AQU8;P28424;P25079;Q33245;P93943;Q32800;Q9XQH3;C0J379;Q36609;Q9GG91;O63136;Q8HTD5;Q9GD42;B3XY31;B6GUX7;Q9GCX9;P94087;Q9GDB9;A6XHX2;P94043;D5MR64;D8V9C5;D7F7V6;Q9GD57;Q710K7;C8YPK4;Q9BB65;P94106;P93990;O03663;C4NWH9;O47046;Q36782;Q33268;P94027;Q8HUZ7;B5L2S2;C8YPK3;P93972;A7BG75;P94076;P93987;B6GUR5;B6GUW7;Q33620;Q32857;Q33440;A0ZQQ1;A5X4C0;Q9ZS68;…	23507	613	CID		66.1	0.00860522		7	55		1	1876.96	-43.2887	11/184	Medicago_elastase_rep1.mgf
	High	QVERDKLNKYGRPL	B8YGX4;Q6PSM7;Q71N62;Q6J6P1;C7AQS9;Q33550;Q29VE5;B5SXA5;C7AQU8;P28424;P25079;Q33245;P93943;Q32800;Q9XQH3;Q6RIC1;C0J379;Q95CD5;Q36609;Q9GG91;O63136;Q8HTD5;Q9GD42;B3XY31;B6GUX7;Q9GCX9;P94087;A6XHX2;P94043;D5MR64;D8V9C5;D7F7V6;P93976;Q9GD57;Q710K7;C8YPK4;Q9BB65;P94106;P93990;O03663;C4NWH9;O47046;Q36782;Q33268;P94027;Q8HUZ7;B5L2S2;C8YPK3;P93972;P94076;B6GUR5;B6GUW7;Q33620;Q32857;Q33440;A0ZQQ1;A5X4C0;…	21100	599	CID		64.91	0.0111143		6	55		1	1715.87	-50.3543	15/141	Medicago_elastase_rep1.mgf
	High	RNEGRDLAREGNEI	C7AQS9;Q29VE5;B5SXA5;P28424;P25079;Q33245;P93943;Q9XQH3;Q6RIC1;C0J379;B3XY31;A6XHX2;D5MR64;C8YPK4;Q9BB65;C4NWH9;O47046;Q33268;Q8HUZ7;A7BG75;Q32857;A0ZQQ1;Q8WIX2;B8PRM7;Q42903;Q95EV1;Q8WIX1;O98562;Q8HDA1;Q5I9B3;A1XCQ7;A0PDA4;A5X4I1;Q32224;Q32183;E0D9P4;Q8SN43;O98549;P93906;Q05993;Q9TMV5;Q8WIB7;Q8MCW6;Q9TLH7;Q8WHV7;O98880;Q31870;Q8WIA1;Q8WJK2;Q95632;Q31667;P93909;Q9XPZ0;O98552;Q8MAT5;Q6Y2Z1;Q5KTY1;…	8564	324	CID		64.12	0.00993084	0	1	53		1	1628.73	-52.0108	15/149	Medicago_elastase_rep1.mgf
	High	YYTPDYETKDT	C7AQS9;Q29VE5;C7AQU8;P28424;P93943;Q95CD5;B3XY31;A6XHX2;C8YPK4;Q9BB65;P93990;Q33268;A7BG75;Q32857;A0ZQQ1;Q8WIX2;A2VAU0;Q95EV1;Q8WIX1;Q15KA5;Q8SLV7;Q37357;O47279;Q32183;D0F109;P31202;P48717;Q8WH19;Q8WHV7;Q31870;Q8WJK2;Q32428;Q6Y2Y8;Q5KTY1;Q6U1Y8;Q1KZP3;A0AS70;B7FCY2;C7A5Y1;C8XR97;D6MYL0;D8L8B6;Q9BA14;Q9XQL6;Q9GE10;Q33612;Q8WGV6;Q33206;Q32072;O03681;O47273;Q9MV63;Q4Q006;Q1X8A9;B8Q4B7;B8QQG6;C3S8W3;…	5399	226	CID		59.44	0.0113581	0	1	49		1	1395.53	-47.4238	6/98	Medicago_elastase_rep1.mgf
	High	FQGPPHGI	Q6PSM7;Q71N62;C7AQS9;Q33550;Q29VE5;C7AQU8;P28424;P25079;Q33245;P93943;Q32800;Q9XQH3;Q6RIC1;C0J379;Q9GG91;O63136;Q8HTD5;B3XY31;B6GUX7;P94087;Q9GDB9;A6XHX2;P94043;D5MR64;D8V9C5;D7F7V6;P93976;Q9GD57;Q710K7;C8YPK4;Q9BB65;P93990;O03663;C4NWH9;Q36782;Q33268;Q8HUZ7;B5L2S2;C8YPK3;P93972;A7BG75;P94076;B6GUR5;B6GUW7;Q32857;Q33440;A0ZQQ1;A5X4C0;Q9ZS68;Q9ZS71;P94053;B8PRM7;D0Q0H0;P94023;A2VAU0;C9WKT9;D7F7W4;…	20049	610	CID		56.01	0.0639292		3	53		1	852.406	-36.0407	6/71	Medicago_elastase_rep1.mgf
	High	AxEAcVQARNEGRDLA	Q6J6P1;C7AQS9;Q33550;Q29VE5;B5SXA5;C7AQU8	10	6	CID	X2(I), C5(Carbamidomethyl)	55.97	0.0699864		6	54		1	1772.79	-46.3142	9/159	Medicago_elastase_rep1.mgf
	Medium	FQGPPHGIQVERDKL	Q6PSM7;Q71N62;C7AQS9;Q33550;Q29VE5;C7AQU8;P28424;P25079;Q33245;P93943;Q32800;Q9XQH3;Q6RIC1;C0J379;Q9GG91;O63136;Q8HTD5;B3XY31;B6GUX7;P94087;A6XHX2;P94043;D5MR64;D8V9C5;D7F7V6;P93976;Q9GD57;Q710K7;C8YPK4;Q9BB65;P93990;O03663;C4NWH9;Q36782;Q33268;Q8HUZ7;B5L2S2;C8YPK3;P93972;P94076;B6GUR5;B6GUW7;Q32857;Q33440;A0ZQQ1;A5X4C0;Q9ZS68;P94053;D0Q0H0;P94023;A2VAU0;C9WKT9;Q42903;Q95EV1;Q8WIX1;O98562;Q5I9B3;…	18949	556	CID		54.7	0.117977		6	55	58	1	1720.84	-40.3356	8/143	Medicago_elastase_rep1.mgf
	High	NMFTSIVGNVFGFKAL	B8YGX4;Q6PSM7;Q71N62;C7AQS9;Q33550;Q29VE5;C7AQU8;P28424;P93943;Q32800;Q9XQH3;Q6RIC1;C0J379;Q95CD5;Q36609;Q9GG91;O63136;Q8HTD5;Q9GD42;B3XY31;B6GUX7;Q9GCX9;Q9GDB9;P94043;D5MR64;D8V9C5;D7F7V6;P93976;Q9GD57;C8YPK4;P94106;P93990;O03663;C4NWH9;O47046;Q36782;P94027;Q8HUZ7;C8YPK3;P93972;A7BG75;B6GUR5;Q33620;Q32857;Q33440;A0ZQQ1;A5X4C0;Q9ZS68;Q9ZS71;Q8WIX2;B6GUT8;B8PRM7;D0Q0H0;P94023;Q9GDD8;A2VAU0;C9WKT9;…	16063	539	CID		54.01	0.126507	0	2	54	52	1	1744.82	-52.201	7/161	Medicago_elastase_rep1.mgf
	Medium	GKLEGERDITLGFVDLL	Q6PSM7;Q29VE5;P28424;P25079;P93943;Q32800;Q9XQH3;Q36609;Q9GG91;O63136;Q8HTD5;Q9GD42;B3XY31;B6GUX7;P94087;Q9GDB9;A6XHX2;P94043;D5MR64;D8V9C5;D7F7V6;P93976;Q9GD57;Q710K7;C8YPK4;Q9BB65;P94106;P93990;O47046;Q36782;Q33268;P94027;B5L2S2;C8YPK3;P93972;A7BG75;P94076;B6GUR5;B6GUW7;Q33620;Q32857;Q33440;A0ZQQ1;A5X4C0;Q9ZS68;Q9ZS71;P94053;B6GUT8;P94023;Q9GDD8;Q7YKW5;C9WKT9;D7F7W4;O98562;Q9THN3;Q5I9B3;Q33089;…	5280	256	CID		50.23	0.329251		5	55	57	1	1874.96	-33.2334	9/172	Medicago_elastase_rep1.mgf
	Low	cVQARNEGRDLAREGNEIIREA	Q29VE5;B5SXA5;Q8SN43;O98549;P93906;Q8MCW6;Q9TLH7;O98880;Q31870;Q8WJK2;Q31667;P93909;Q9XPZ0;O98552;Q6Y2Z1;Q15JC1;C7A5Y1;D6MYL0;Q8WLH4;Q9BA14;Q33612;O98545;Q33206;O03681;O47273;Q8HUZ8;Q9MV63;Q3T5E9;A5PFD4;Q9GEP4;Q9GDM5;Q32056;O98834;Q8HDA2;Q67GK8;B8PRM1;D5MR90;Q8WKW3;O98878;Q8WHG4;Q37164;Q9GCU2;O47280;Q5SCR2;Q4KUD6;A0PDA2;B8PRN3;C7A5Y7;Q32391;Q32194;Q8HUZ1;Q4KUF2;Q3T8E6;Q0H754;D6MYJ8;Q4H1C6;Q32386;…	5800	182	CID	C1(Carbamidomethyl)	46.66	0.55593		7	53	54	1	2556.17	-38.8453	15/233	Medicago_elastase_rep1.mgf
	Low	QARNEGRDLAREGNEI	C7AQS9;Q29VE5;B5SXA5;E0D9P4;Q8SN43;O98549;P93906;Q05993;Q9TMV5;Q8WIB7;Q8MCW6;Q9TLH7;Q8WHV7;O98880;Q31870;Q8WIA1;Q8WJK2;Q95632;Q31667;P93909;Q9XPZ0;O98552;Q8MAT5;Q6Y2Z1;Q5KTY1;Q6U1Y8;Q1KZP3;Q15JC1;C7A5Y1;D6MYL0;Q8WLH4;Q9BA14;Q33612;O98545;Q33206;O03681;O47273;Q8HUZ8;Q9MV63;Q66MG6;Q3T5E9;Q537Z6;C3S8W3;C7AQR7;C7AQU0;A5PFD4;B3SHH8;O98759;Q9GEP4;Q9GDM5;Q32056;O98834;Q8HDA2;Q67GK8;B8PRM1;C0SJR0;D5MR90;…	8142	277	CID		36.29	6.72698		6	54	49	1	1827.81	-51.5432	11/169	Medicago_elastase_rep1.mgf
	Low	RNEGRDLAREGNEII	C7AQS9;Q29VE5;B5SXA5;P28424;P25079;Q33245;P93943;Q9XQH3;Q6RIC1;C0J379;B3XY31;A6XHX2;D5MR64;C8YPK4;Q9BB65;C4NWH9;O47046;Q33268;Q8HUZ7;A7BG75;Q32857;A0ZQQ1;Q8WIX2;B8PRM7;Q42903;Q95EV1;Q8WIX1;O98562;Q8HDA1;Q5I9B3;A1XCQ7;A0PDA4;A5X4I1;Q32183;E0D9P4;Q8SN43;O98549;P93906;Q05993;Q9TMV5;Q8WIB7;Q8MCW6;Q9TLH7;O98880;Q31870;Q8WIA1;Q8WJK2;Q95632;Q31667;P93909;Q9XPZ0;O98552;Q8MAT5;Q6Y2Z1;Q5KTY1;Q6U1Y8;Q1KZP3;…	8431	316	CID		34.2	12.4723	0	2	54	43	1	1741.82	-41.3499	13/159	Medicago_elastase_rep1.mgf
	Low	AKNYGRAVYEcL	B8YGX4;Q71N62;Q6J6P1;C7AQS9;Q33550;Q29VE5;B5SXA5;C7AQU8;P28424;P25079;Q33245;Q9XQH3;C0J379;Q9GG91;O63136;Q8HTD5;Q9GD42;B3XY31;B6GUX7;P94087;Q9GDB9;A6XHX2;P94043;D5MR64;D8V9C5;D7F7V6;P93976;Q9GD57;Q710K7;C8YPK4;Q9BB65;P93990;O03663;C4NWH9;O47046;Q36782;P94027;B5L2S2;C8YPK3;P93972;A7BG75;P94076;P93987;B6GUR5;B6GUW7;Q33620;Q33440;A0ZQQ1;A5X4C0;Q9ZS68;Q8WIX2;P94053;D0Q0H0;P94023;A2VAU0;C9WKT9;D7F7W4;…	21604	582	CID	C11(Carbamidomethyl)	32.87	14.489	0	2	54	37	1	1443.65	-39.7294	8/104	Medicago_elastase_rep1.mgf
	Low	ASGGIHVWHmPALT	B8YGX4;Q6J6P1;C7AQS9;Q33550;Q29VE5;B5SXA5;C7AQU8;P28424;P25079;Q33245;P93943;Q32800;Q9XQH3;Q6RIC1;C0J379;Q9GG91;O63136;Q8HTD5;Q9GD42;B3XY31;B6GUX7;P94087;Q9GDB9;A6XHX2;P94043;D5MR64;D8V9C5;Q9GD57;Q710K7;C8YPK4;Q9BB65;P94106;P93990;C4NWH9;Q36782;Q33268;P94027;Q8HUZ7;B5L2S2;C8YPK3;A7BG75;P93987;B6GUR5;B6GUW7;Q32857;Q33440;Q6Y2Z3;A0ZQQ1;A5X4C0;Q9ZS68;Q9ZS71;Q8WIX2;P94053;B6GUT8;B8PRM7;D0Q0H0;P94023;…	19409	587	CID	M10(Oxidation)	28.36	44.0441		7	54	42	1	1492.69	-31.8327	6/143	Medicago_elastase_rep1.mgf
	Low	REGNEIIREA	Q29VE5;B5SXA5;P28424;P25079;Q33245;P93943;Q9XQH3;C0J379;B3XY31;A6XHX2;D5MR64;C8YPK4;Q9BB65;C4NWH9;Q33268;Q8HUZ7;A7BG75;Q32857;A0ZQQ1;Q8WIX2;B8PRM7;Q42903;Q95EV1;Q8WIX1;O98562;Q8HDA1;Q5I9B3;A1XCQ7;Q37357;A0PDA4;A5X4I1;Q32183;Q8SN43;O98549;Q32040;P93906;Q8MCW6;Q9TLH7;O98880;Q31870;Q8WJK2;Q31667;P93909;Q9XPZ0;O98552;Q6Y2Z1;Q15JC1;C7A5Y1;D6MYL0;Q8WLH4;Q9BA14;Q33612;O98545;Q33206;O03681;O47273;Q8HUZ8;…	6373	240	CID		28.27	40.9359		3	54	42	1	1186.58	-34.3014	8/103	Medicago_elastase_rep1.mgf
	Low	NMFTSIVGNVFGFKA	B8YGX4;Q6PSM7;Q71N62;C7AQS9;Q33550;Q29VE5;C7AQU8;P28424;Q33245;P93943;Q32800;Q9XQH3;Q6RIC1;C0J379;Q95CD5;Q36609;Q9GG91;O63136;Q8HTD5;Q9GD42;B3XY31;B6GUX7;Q9GCX9;Q9GDB9;P94043;D5MR64;D8V9C5;D7F7V6;P93976;Q9GD57;C8YPK4;P94106;P93990;O03663;C4NWH9;O47046;Q36782;P94027;Q8HUZ7;C8YPK3;P93972;A7BG75;P93987;B6GUR5;Q33620;Q32857;Q33440;A0ZQQ1;A5X4C0;Q9ZS68;Q9ZS71;Q8WIX2;B6GUT8;B8PRM7;D0Q0H0;P94023;Q9GDD8;…	16076	545	CID		23.4	143.349	0	1	54	34	1	1631.75	-44.7441	6/151	Medicago_elastase_rep1.mgf
	Low	SLDRYKGRcYHIEPV	C7AQS9;Q29VE5;C7AQU8;P28424;Q33245;P93943;Q9XQH3;A6XHX2;O03663;Q33268;Q8HUZ7;A7BG75;P94076;Q32857;A0ZQQ1;Q9ZS68;Q9ZS71;Q8WIX2;B8PRM7;C9WKT9;Q95EV1;Q8WIX1;Q8HDA1;Q5I9B3;A1XCQ7;P94041;Q9GDB5;Q8MG05;Q36643;Q31669;Q32224;Q8MCX1;Q32183;P94074;Q6LA00;D0F109;Q8MCX9;Q5DK06;O03638;P31183;Q8WIB7;Q8MCW6;Q9TLH7;Q95A73;Q31870;Q8WIA1;Q31667;Q32428;Q9XPZ0;Q6JXQ9;Q6U1Y8;A0AS70;D0F0Z1;D2CUA5;D5J720;Q9XQL6;Q42898;…	6470	266	CID	C9(Carbamidomethyl)	21.57	232.317		4	54	36	1	1892.86	-43.5506	6/153	Medicago_elastase_rep1.mgf
	Low	YYTPDYETKDTDILAAFRMTPQPGVPPEEAGAAV	Q29VE5;Q8SLV7;B7FCY2;D8L8B6;Q9GE10;Q33612;Q1X8A9;B0L5G2;Q9TLI3;Q8WHV1;Q29VE4;D8L8B0;Q1X8C2;B7FCY7;Q5YGJ2;B7FCZ4;Q8WHV2;Q85V97;Q29VE6	290	19	CID		20.68	70.4049		4	48	34	1	3713.61	-42.9539	10/359	Medicago_elastase_rep1.mgf
Q4KUD6	36.99	24	23	465	51.4649	6.58057	1305.66	Ribulose-1,5-bisphosphate carboxylase/oxygenase large subunit (Fragment) OS=Ricinus communis GN=rbcL PE=3 SV=1 - [Q4KUD6_RICCO]
	Confidence Icon	Sequence	Protein Accessions	# Proteins	# Protein Groups	Activation Type	Modifications	IonScore	Exp Value	Δ Score	Rank	Identity High	Homology Threshold	Charge	m/z [Da]	ΔM [ppm]	Ions Matched	Spectrum File
	High	AAcEVxKEIKFEFPAMDTL	Q4KUD6	1	1	CID	C3(Carbamidomethyl), X6(W)	135.21	7.55187e-10		8	53		1	2284.99	-46.2217	15/188	Medicago_elastase_rep1.mgf
	High	QARNEGRDLAREGNEIIREA	Q29VE5;B5SXA5;Q8SN43;O98549;P93906;Q8MCW6;Q9TLH7;O98880;Q31870;Q8WJK2;Q31667;P93909;Q9XPZ0;O98552;Q6Y2Z1;Q15JC1;C7A5Y1;D6MYL0;Q8WLH4;Q9BA14;Q33612;O98545;Q33206;O03681;O47273;Q8HUZ8;Q9MV63;Q3T5E9;A5PFD4;Q9GEP4;Q9GDM5;Q32056;O98834;Q8HDA2;Q67GK8;B8PRM1;D5MR90;Q8WKW3;O98878;Q8WHG4;Q37164;Q9GCU2;O47280;Q5SCR2;Q4KUD6;A0PDA2;B8PRN3;C7A5Y7;Q32391;Q9THU4;Q32194;Q8HUZ1;Q4KUF2;Q3T8E6;Q0H754;D6MYJ8;Q4H1C6;…	5816	184	CID		98.71	3.84615e-06		6	54		1	2297.07	-45.2409	20/217	Medicago_elastase_rep1.mgf
	High	AAcEVxKEIKFEFPAmDTL	Q4KUD6	1	1	CID	C3(Carbamidomethyl), X6(W), M16(Oxidation)	90.46	2.08939e-05		8	53		1	2300.98	-48.0397	13/188	Medicago_elastase_rep1.mgf
	High	IYKAQAETGEIKGHYLNATA	C7AQS9;Q29VE5;P93943;Q32800;B3XY31;B6GUX7;Q9GCX9;A6XHX2;D7F7V6;Q710K7;O03663;C4NWH9;Q36782;Q33268;A7BG75;B6GUR5;Q9ZS68;Q9ZS71;Q8WIX2;Q9GDD8;Q7YKW5;C9WKT9;Q8WIX1;Q5I9B3;Q9GDB5;Q15KA5;Q36637;A0PDA4;Q8MCX1;O47279;Q32183;Q33323;Q6LA00;Q8MCX9;P28380;Q32040;P93906;Q05993;P48717;Q8WH19;Q8WHV7;Q95632;Q5KTY1;Q6U1Y8;Q5GLI7;A0AS70;D6MYL0;Q9BA14;Q9GE10;Q8MFU1;O98545;Q33206;Q9XQL2;O03681;O47273;Q66MG6;Q3T5E9;…	5396	248	CID		89.92	3.31093e-05		3	54		1	2178.03	-41.9789	18/208	Medicago_elastase_rep1.mgf
	High	RNEGRDLAREGNEIIREA	Q29VE5;B5SXA5;P28424;P25079;Q33245;P93943;Q9XQH3;C0J379;B3XY31;A6XHX2;D5MR64;C8YPK4;Q9BB65;C4NWH9;Q33268;Q8HUZ7;A7BG75;Q32857;A0ZQQ1;Q8WIX2;B8PRM7;Q42903;Q95EV1;Q8WIX1;O98562;Q8HDA1;Q5I9B3;A1XCQ7;A0PDA4;A5X4I1;Q32183;Q8SN43;O98549;P93906;Q8MCW6;Q9TLH7;O98880;Q31870;Q8WJK2;Q31667;P93909;Q9XPZ0;O98552;Q6Y2Z1;Q15JC1;C7A5Y1;D6MYL0;Q8WLH4;Q9BA14;Q33612;O98545;Q33206;O03681;O47273;Q8HUZ8;Q9MV63;Q3T5E9;…	6175	223	CID		85.32	9.37564e-05	0	2	54		1	2097.98	-45.4233	20/197	Medicago_elastase_rep1.mgf
	High	NMFTSIVGNVFGFKALRA	B8YGX4;Q6PSM7;Q71N62;C7AQS9;Q33550;Q29VE5;C7AQU8;P28424;P93943;Q32800;Q9XQH3;Q6RIC1;C0J379;Q36609;Q9GG91;O63136;Q8HTD5;B3XY31;B6GUX7;Q9GCX9;D5MR64;D8V9C5;D7F7V6;P93976;Q9GD57;C8YPK4;P94106;P93990;O03663;C4NWH9;O47046;Q36782;P94027;Q8HUZ7;C8YPK3;P93972;A7BG75;B6GUR5;Q32857;Q33440;A0ZQQ1;A5X4C0;Q9ZS68;Q9ZS71;Q8WIX2;B6GUT8;D0Q0H0;P94023;Q9GDD8;A2VAU0;C9WKT9;D7F7W4;Q42903;Q95EV1;Q8WIX1;O98562;Q8HDA1;…	15678	498	CID		85.08	0.00010431		3	54		1	1971.97	-41.4923	11/184	Medicago_elastase_rep1.mgf
	High	FQGPPHGIQVERDKLNKYGRPL	Q6PSM7;Q71N62;C7AQS9;Q33550;Q29VE5;C7AQU8;P28424;P25079;Q33245;P93943;Q32800;Q9XQH3;Q6RIC1;C0J379;Q9GG91;O63136;Q8HTD5;B3XY31;B6GUX7;P94087;A6XHX2;P94043;D5MR64;D8V9C5;D7F7V6;P93976;Q9GD57;Q710K7;C8YPK4;Q9BB65;P93990;O03663;C4NWH9;Q36782;Q33268;Q8HUZ7;B5L2S2;C8YPK3;P93972;P94076;B6GUR5;B6GUW7;Q32857;Q33440;A0ZQQ1;A5X4C0;Q9ZS68;P94053;D0Q0H0;P94023;A2VAU0;C9WKT9;Q42903;Q95EV1;Q8WIX1;O98562;Q5I9B3;…	17696	510	CID		81.81	0.000187786		8	54		1	2549.27	-41.6046	17/219	Medicago_elastase_rep1.mgf
	High	KNYGRAVYEcL	B8YGX4;Q71N62;Q6J6P1;C7AQS9;Q33550;Q29VE5;B5SXA5;C7AQU8;P28424;P25079;Q33245;Q9XQH3;C0J379;Q9GG91;O63136;Q8HTD5;Q9GD42;B3XY31;B6GUX7;P94087;Q9GDB9;A6XHX2;P94043;D5MR64;D8V9C5;D7F7V6;P93976;Q9GD57;Q710K7;C8YPK4;Q9BB65;P93990;O03663;C4NWH9;O47046;Q36782;P94027;B5L2S2;C8YPK3;P93972;A7BG75;P94076;P93987;B6GUR5;B6GUW7;Q33620;Q33440;A0ZQQ1;A5X4C0;Q9ZS68;Q8WIX2;P94053;D0Q0H0;P94023;A2VAU0;C9WKT9;D7F7W4;…	21633	584	CID	C10(Carbamidomethyl)	70.62	0.00229815		2	53		1	1372.62	-37.3267	9/96	Medicago_elastase_rep1.mgf
	High	GCTIKPKLGLSAKNYGRA	B8YGX4;Q71N62;Q6J6P1;C7AQS9;Q33550;Q29VE5;B5SXA5;C7AQU8;P28424;P25079;Q33245;P93943;Q32800;Q9XQH3;C0J379;Q36609;Q9GG91;O63136;Q8HTD5;Q9GD42;B3XY31;B6GUX7;Q9GCX9;P94087;Q9GDB9;A6XHX2;P94043;D5MR64;D8V9C5;D7F7V6;Q9GD57;Q710K7;C8YPK4;Q9BB65;P94106;P93990;O03663;C4NWH9;O47046;Q36782;Q33268;P94027;Q8HUZ7;B5L2S2;C8YPK3;P93972;A7BG75;P94076;P93987;B6GUR5;B6GUW7;Q33620;Q32857;Q33440;A0ZQQ1;A5X4C0;Q9ZS68;…	23507	613	CID		66.1	0.00860522		7	55		1	1876.96	-43.2887	11/184	Medicago_elastase_rep1.mgf
	High	QVERDKLNKYGRPL	B8YGX4;Q6PSM7;Q71N62;Q6J6P1;C7AQS9;Q33550;Q29VE5;B5SXA5;C7AQU8;P28424;P25079;Q33245;P93943;Q32800;Q9XQH3;Q6RIC1;C0J379;Q95CD5;Q36609;Q9GG91;O63136;Q8HTD5;Q9GD42;B3XY31;B6GUX7;Q9GCX9;P94087;A6XHX2;P94043;D5MR64;D8V9C5;D7F7V6;P93976;Q9GD57;Q710K7;C8YPK4;Q9BB65;P94106;P93990;O03663;C4NWH9;O47046;Q36782;Q33268;P94027;Q8HUZ7;B5L2S2;C8YPK3;P93972;P94076;B6GUR5;B6GUW7;Q33620;Q32857;Q33440;A0ZQQ1;A5X4C0;…	21100	599	CID		64.91	0.0111143		6	55		1	1715.87	-50.3543	15/141	Medicago_elastase_rep1.mgf
	High	RNEGRDLAREGNEI	C7AQS9;Q29VE5;B5SXA5;P28424;P25079;Q33245;P93943;Q9XQH3;Q6RIC1;C0J379;B3XY31;A6XHX2;D5MR64;C8YPK4;Q9BB65;C4NWH9;O47046;Q33268;Q8HUZ7;A7BG75;Q32857;A0ZQQ1;Q8WIX2;B8PRM7;Q42903;Q95EV1;Q8WIX1;O98562;Q8HDA1;Q5I9B3;A1XCQ7;A0PDA4;A5X4I1;Q32224;Q32183;E0D9P4;Q8SN43;O98549;P93906;Q05993;Q9TMV5;Q8WIB7;Q8MCW6;Q9TLH7;Q8WHV7;O98880;Q31870;Q8WIA1;Q8WJK2;Q95632;Q31667;P93909;Q9XPZ0;O98552;Q8MAT5;Q6Y2Z1;Q5KTY1;…	8564	324	CID		64.12	0.00993084	0	1	53		1	1628.73	-52.0108	15/149	Medicago_elastase_rep1.mgf
	High	FQGPPHGI	Q6PSM7;Q71N62;C7AQS9;Q33550;Q29VE5;C7AQU8;P28424;P25079;Q33245;P93943;Q32800;Q9XQH3;Q6RIC1;C0J379;Q9GG91;O63136;Q8HTD5;B3XY31;B6GUX7;P94087;Q9GDB9;A6XHX2;P94043;D5MR64;D8V9C5;D7F7V6;P93976;Q9GD57;Q710K7;C8YPK4;Q9BB65;P93990;O03663;C4NWH9;Q36782;Q33268;Q8HUZ7;B5L2S2;C8YPK3;P93972;A7BG75;P94076;B6GUR5;B6GUW7;Q32857;Q33440;A0ZQQ1;A5X4C0;Q9ZS68;Q9ZS71;P94053;B8PRM7;D0Q0H0;P94023;A2VAU0;C9WKT9;D7F7W4;…	20049	610	CID		56.01	0.0639292		3	53		1	852.406	-36.0407	6/71	Medicago_elastase_rep1.mgf
	Medium	FQGPPHGIQVERDKL	Q6PSM7;Q71N62;C7AQS9;Q33550;Q29VE5;C7AQU8;P28424;P25079;Q33245;P93943;Q32800;Q9XQH3;Q6RIC1;C0J379;Q9GG91;O63136;Q8HTD5;B3XY31;B6GUX7;P94087;A6XHX2;P94043;D5MR64;D8V9C5;D7F7V6;P93976;Q9GD57;Q710K7;C8YPK4;Q9BB65;P93990;O03663;C4NWH9;Q36782;Q33268;Q8HUZ7;B5L2S2;C8YPK3;P93972;P94076;B6GUR5;B6GUW7;Q32857;Q33440;A0ZQQ1;A5X4C0;Q9ZS68;P94053;D0Q0H0;P94023;A2VAU0;C9WKT9;Q42903;Q95EV1;Q8WIX1;O98562;Q5I9B3;…	18949	556	CID		54.7	0.117977		6	55	58	1	1720.84	-40.3356	8/143	Medicago_elastase_rep1.mgf
	High	NMFTSIVGNVFGFKAL	B8YGX4;Q6PSM7;Q71N62;C7AQS9;Q33550;Q29VE5;C7AQU8;P28424;P93943;Q32800;Q9XQH3;Q6RIC1;C0J379;Q95CD5;Q36609;Q9GG91;O63136;Q8HTD5;Q9GD42;B3XY31;B6GUX7;Q9GCX9;Q9GDB9;P94043;D5MR64;D8V9C5;D7F7V6;P93976;Q9GD57;C8YPK4;P94106;P93990;O03663;C4NWH9;O47046;Q36782;P94027;Q8HUZ7;C8YPK3;P93972;A7BG75;B6GUR5;Q33620;Q32857;Q33440;A0ZQQ1;A5X4C0;Q9ZS68;Q9ZS71;Q8WIX2;B6GUT8;B8PRM7;D0Q0H0;P94023;Q9GDD8;A2VAU0;C9WKT9;…	16063	539	CID		54.01	0.126507	0	2	54	52	1	1744.82	-52.201	7/161	Medicago_elastase_rep1.mgf
	Low	cVQARNEGRDLAREGNEIIREA	Q29VE5;B5SXA5;Q8SN43;O98549;P93906;Q8MCW6;Q9TLH7;O98880;Q31870;Q8WJK2;Q31667;P93909;Q9XPZ0;O98552;Q6Y2Z1;Q15JC1;C7A5Y1;D6MYL0;Q8WLH4;Q9BA14;Q33612;O98545;Q33206;O03681;O47273;Q8HUZ8;Q9MV63;Q3T5E9;A5PFD4;Q9GEP4;Q9GDM5;Q32056;O98834;Q8HDA2;Q67GK8;B8PRM1;D5MR90;Q8WKW3;O98878;Q8WHG4;Q37164;Q9GCU2;O47280;Q5SCR2;Q4KUD6;A0PDA2;B8PRN3;C7A5Y7;Q32391;Q32194;Q8HUZ1;Q4KUF2;Q3T8E6;Q0H754;D6MYJ8;Q4H1C6;Q32386;…	5800	182	CID	C1(Carbamidomethyl)	46.66	0.55593		7	53	54	1	2556.17	-38.8453	15/233	Medicago_elastase_rep1.mgf
	Low	QARNEGRDLAREGNEI	C7AQS9;Q29VE5;B5SXA5;E0D9P4;Q8SN43;O98549;P93906;Q05993;Q9TMV5;Q8WIB7;Q8MCW6;Q9TLH7;Q8WHV7;O98880;Q31870;Q8WIA1;Q8WJK2;Q95632;Q31667;P93909;Q9XPZ0;O98552;Q8MAT5;Q6Y2Z1;Q5KTY1;Q6U1Y8;Q1KZP3;Q15JC1;C7A5Y1;D6MYL0;Q8WLH4;Q9BA14;Q33612;O98545;Q33206;O03681;O47273;Q8HUZ8;Q9MV63;Q66MG6;Q3T5E9;Q537Z6;C3S8W3;C7AQR7;C7AQU0;A5PFD4;B3SHH8;O98759;Q9GEP4;Q9GDM5;Q32056;O98834;Q8HDA2;Q67GK8;B8PRM1;C0SJR0;D5MR90;…	8142	277	CID		36.29	6.72698		6	54	49	1	1827.81	-51.5432	11/169	Medicago_elastase_rep1.mgf
	Low	RNEGRDLAREGNEII	C7AQS9;Q29VE5;B5SXA5;P28424;P25079;Q33245;P93943;Q9XQH3;Q6RIC1;C0J379;B3XY31;A6XHX2;D5MR64;C8YPK4;Q9BB65;C4NWH9;O47046;Q33268;Q8HUZ7;A7BG75;Q32857;A0ZQQ1;Q8WIX2;B8PRM7;Q42903;Q95EV1;Q8WIX1;O98562;Q8HDA1;Q5I9B3;A1XCQ7;A0PDA4;A5X4I1;Q32183;E0D9P4;Q8SN43;O98549;P93906;Q05993;Q9TMV5;Q8WIB7;Q8MCW6;Q9TLH7;O98880;Q31870;Q8WIA1;Q8WJK2;Q95632;Q31667;P93909;Q9XPZ0;O98552;Q8MAT5;Q6Y2Z1;Q5KTY1;Q6U1Y8;Q1KZP3;…	8431	316	CID		34.2	12.4723	0	2	54	43	1	1741.82	-41.3499	13/159	Medicago_elastase_rep1.mgf
	Low	AKNYGRAVYEcL	B8YGX4;Q71N62;Q6J6P1;C7AQS9;Q33550;Q29VE5;B5SXA5;C7AQU8;P28424;P25079;Q33245;Q9XQH3;C0J379;Q9GG91;O63136;Q8HTD5;Q9GD42;B3XY31;B6GUX7;P94087;Q9GDB9;A6XHX2;P94043;D5MR64;D8V9C5;D7F7V6;P93976;Q9GD57;Q710K7;C8YPK4;Q9BB65;P93990;O03663;C4NWH9;O47046;Q36782;P94027;B5L2S2;C8YPK3;P93972;A7BG75;P94076;P93987;B6GUR5;B6GUW7;Q33620;Q33440;A0ZQQ1;A5X4C0;Q9ZS68;Q8WIX2;P94053;D0Q0H0;P94023;A2VAU0;C9WKT9;D7F7W4;…	21604	582	CID	C11(Carbamidomethyl)	32.87	14.489	0	2	54	37	1	1443.65	-39.7294	8/104	Medicago_elastase_rep1.mgf
	Low	ASGGIHVWHmPALT	B8YGX4;Q6J6P1;C7AQS9;Q33550;Q29VE5;B5SXA5;C7AQU8;P28424;P25079;Q33245;P93943;Q32800;Q9XQH3;Q6RIC1;C0J379;Q9GG91;O63136;Q8HTD5;Q9GD42;B3XY31;B6GUX7;P94087;Q9GDB9;A6XHX2;P94043;D5MR64;D8V9C5;Q9GD57;Q710K7;C8YPK4;Q9BB65;P94106;P93990;C4NWH9;Q36782;Q33268;P94027;Q8HUZ7;B5L2S2;C8YPK3;A7BG75;P93987;B6GUR5;B6GUW7;Q32857;Q33440;Q6Y2Z3;A0ZQQ1;A5X4C0;Q9ZS68;Q9ZS71;Q8WIX2;P94053;B6GUT8;B8PRM7;D0Q0H0;P94023;…	19409	587	CID	M10(Oxidation)	28.36	44.0441		7	54	42	1	1492.69	-31.8327	6/143	Medicago_elastase_rep1.mgf
	Low	REGNEIIREA	Q29VE5;B5SXA5;P28424;P25079;Q33245;P93943;Q9XQH3;C0J379;B3XY31;A6XHX2;D5MR64;C8YPK4;Q9BB65;C4NWH9;Q33268;Q8HUZ7;A7BG75;Q32857;A0ZQQ1;Q8WIX2;B8PRM7;Q42903;Q95EV1;Q8WIX1;O98562;Q8HDA1;Q5I9B3;A1XCQ7;Q37357;A0PDA4;A5X4I1;Q32183;Q8SN43;O98549;Q32040;P93906;Q8MCW6;Q9TLH7;O98880;Q31870;Q8WJK2;Q31667;P93909;Q9XPZ0;O98552;Q6Y2Z1;Q15JC1;C7A5Y1;D6MYL0;Q8WLH4;Q9BA14;Q33612;O98545;Q33206;O03681;O47273;Q8HUZ8;…	6373	240	CID		28.27	40.9359		3	54	42	1	1186.58	-34.3014	8/103	Medicago_elastase_rep1.mgf
	Low	ANRVALEA	P28424;P25079;Q33245;P93943;Q32800;Q9XQH3;Q6RIC1;C0J379;Q95CD5;Q36609;Q9GG91;O63136;Q9GD42;B3XY31;B6GUX7;Q9GCX9;P94087;Q9GDB9;A6XHX2;P94043;D5MR64;D8V9C5;D7F7V6;P93976;Q9GD57;Q710K7;C8YPK4;Q9BB65;P94106;P93990;O03663;C4NWH9;O47046;Q36782;Q33268;P94027;Q8HUZ7;C8YPK3;P93972;A7BG75;P94076;P93987;B6GUR5;B6GUW7;Q33620;Q32857;Q33440;Q6Y2Z3;A0ZQQ1;A5X4C0;Q9ZS68;Q8WIX2;P94053;B6GUT8;B8PRM7;D0Q0H0;Q9GDD8;…	17257	550	CID		27.17	47.7796		2	53	39	1	843.435	-39.5304	6/64	Medicago_elastase_rep1.mgf
	Low	NMFTSIVGNVFGFKA	B8YGX4;Q6PSM7;Q71N62;C7AQS9;Q33550;Q29VE5;C7AQU8;P28424;Q33245;P93943;Q32800;Q9XQH3;Q6RIC1;C0J379;Q95CD5;Q36609;Q9GG91;O63136;Q8HTD5;Q9GD42;B3XY31;B6GUX7;Q9GCX9;Q9GDB9;P94043;D5MR64;D8V9C5;D7F7V6;P93976;Q9GD57;C8YPK4;P94106;P93990;O03663;C4NWH9;O47046;Q36782;P94027;Q8HUZ7;C8YPK3;P93972;A7BG75;P93987;B6GUR5;Q33620;Q32857;Q33440;A0ZQQ1;A5X4C0;Q9ZS68;Q9ZS71;Q8WIX2;B6GUT8;B8PRM7;D0Q0H0;P94023;Q9GDD8;…	16076	545	CID		23.4	143.349	0	1	54	34	1	1631.75	-44.7441	6/151	Medicago_elastase_rep1.mgf
	Low	SLDRYKGRcYHIEPV	C7AQS9;Q29VE5;C7AQU8;P28424;Q33245;P93943;Q9XQH3;A6XHX2;O03663;Q33268;Q8HUZ7;A7BG75;P94076;Q32857;A0ZQQ1;Q9ZS68;Q9ZS71;Q8WIX2;B8PRM7;C9WKT9;Q95EV1;Q8WIX1;Q8HDA1;Q5I9B3;A1XCQ7;P94041;Q9GDB5;Q8MG05;Q36643;Q31669;Q32224;Q8MCX1;Q32183;P94074;Q6LA00;D0F109;Q8MCX9;Q5DK06;O03638;P31183;Q8WIB7;Q8MCW6;Q9TLH7;Q95A73;Q31870;Q8WIA1;Q31667;Q32428;Q9XPZ0;Q6JXQ9;Q6U1Y8;A0AS70;D0F0Z1;D2CUA5;D5J720;Q9XQL6;Q42898;…	6470	266	CID	C9(Carbamidomethyl)	21.57	232.317		4	54	36	1	1892.86	-43.5506	6/153	Medicago_elastase_rep1.mgf
	Low	LRMSGGDHIHA	B8YGX4;Q6J6P1;Q9XQH3;Q95CD5;Q9GG91;O63136;Q9GD42;B3XY31;P94087;Q9GDB9;A6XHX2;D8V9C5;D7F7V6;Q9GD57;C8YPK4;P93990;Q33268;P94027;B5L2S2;P93972;P94076;P93987;Q33620;Q32857;A0ZQQ1;A5X4C0;Q9ZS68;Q9ZS71;Q8WIX2;P94053;P94023;A2VAU0;C9WKT9;Q95EV1;Q8WIX1;Q8HDA1;Q5I9B3;Q9GGC2;P94071;Q9GCW9;Q9GDB5;Q36643;B6GUQ8;Q36637;Q37357;P93986;A5X4I1;Q9TMM2;Q8MCX1;Q9TLH8;P94074;Q9XQP7;E0D9P4;Q8MCX9;Q5DK06;Q6SSI3;O98549;…	8174	288	CID		20.35	221.267		5	53	32	1	1193.53	-46.217	5/99	Medicago_elastase_rep1.mgf
Q5I9B3	36.17	26	26	470	52.0662	6.58057	1287.95	Ribulose-1,5-bisphosphate carboxylase/oxygenase large subunit (Fragment) OS=Cyathocalyx martabanicus GN=rbcL PE=3 SV=1 - [Q5I9B3_9MAGN]
	Confidence Icon	Sequence	Protein Accessions	# Proteins	# Protein Groups	Activation Type	Modifications	IonScore	Exp Value	Δ Score	Rank	Identity High	Homology Threshold	Charge	m/z [Da]	ΔM [ppm]	Ions Matched	Spectrum File
	High	KARNEGRDLAREGNEIIREA	P28424;P25079;Q33245;P93943;Q9XQH3;C0J379;B3XY31;A6XHX2;D5MR64;C8YPK4;Q9BB65;C4NWH9;Q33268;Q8HUZ7;A7BG75;Q32857;A0ZQQ1;Q8WIX2;B8PRM7;Q42903;Q95EV1;Q8WIX1;O98562;Q8HDA1;Q5I9B3;A1XCQ7	250	26	CID		98.71	3.84615e-06	0	1	54		1	2297.07	-61.0828	20/217	Medicago_elastase_rep1.mgf
	High	IYKAQAETGEIKGHYLNATA	C7AQS9;Q29VE5;P93943;Q32800;B3XY31;B6GUX7;Q9GCX9;A6XHX2;D7F7V6;Q710K7;O03663;C4NWH9;Q36782;Q33268;A7BG75;B6GUR5;Q9ZS68;Q9ZS71;Q8WIX2;Q9GDD8;Q7YKW5;C9WKT9;Q8WIX1;Q5I9B3;Q9GDB5;Q15KA5;Q36637;A0PDA4;Q8MCX1;O47279;Q32183;Q33323;Q6LA00;Q8MCX9;P28380;Q32040;P93906;Q05993;P48717;Q8WH19;Q8WHV7;Q95632;Q5KTY1;Q6U1Y8;Q5GLI7;A0AS70;D6MYL0;Q9BA14;Q9GE10;Q8MFU1;O98545;Q33206;Q9XQL2;O03681;O47273;Q66MG6;Q3T5E9;…	5396	248	CID		89.92	3.31093e-05		3	54		1	2178.03	-41.9789	18/208	Medicago_elastase_rep1.mgf
	High	RNEGRDLAREGNEIIREA	Q29VE5;B5SXA5;P28424;P25079;Q33245;P93943;Q9XQH3;C0J379;B3XY31;A6XHX2;D5MR64;C8YPK4;Q9BB65;C4NWH9;Q33268;Q8HUZ7;A7BG75;Q32857;A0ZQQ1;Q8WIX2;B8PRM7;Q42903;Q95EV1;Q8WIX1;O98562;Q8HDA1;Q5I9B3;A1XCQ7;A0PDA4;A5X4I1;Q32183;Q8SN43;O98549;P93906;Q8MCW6;Q9TLH7;O98880;Q31870;Q8WJK2;Q31667;P93909;Q9XPZ0;O98552;Q6Y2Z1;Q15JC1;C7A5Y1;D6MYL0;Q8WLH4;Q9BA14;Q33612;O98545;Q33206;O03681;O47273;Q8HUZ8;Q9MV63;Q3T5E9;…	6175	223	CID		85.32	9.37564e-05	0	2	54		1	2097.98	-45.4233	20/197	Medicago_elastase_rep1.mgf
	High	NMFTSIVGNVFGFKALRA	B8YGX4;Q6PSM7;Q71N62;C7AQS9;Q33550;Q29VE5;C7AQU8;P28424;P93943;Q32800;Q9XQH3;Q6RIC1;C0J379;Q36609;Q9GG91;O63136;Q8HTD5;B3XY31;B6GUX7;Q9GCX9;D5MR64;D8V9C5;D7F7V6;P93976;Q9GD57;C8YPK4;P94106;P93990;O03663;C4NWH9;O47046;Q36782;P94027;Q8HUZ7;C8YPK3;P93972;A7BG75;B6GUR5;Q32857;Q33440;A0ZQQ1;A5X4C0;Q9ZS68;Q9ZS71;Q8WIX2;B6GUT8;D0Q0H0;P94023;Q9GDD8;A2VAU0;C9WKT9;D7F7W4;Q42903;Q95EV1;Q8WIX1;O98562;Q8HDA1;…	15678	498	CID		85.08	0.00010431		3	54		1	1971.97	-41.4923	11/184	Medicago_elastase_rep1.mgf
	High	FQGPPHGIQVERDKLNKYGRPL	Q6PSM7;Q71N62;C7AQS9;Q33550;Q29VE5;C7AQU8;P28424;P25079;Q33245;P93943;Q32800;Q9XQH3;Q6RIC1;C0J379;Q9GG91;O63136;Q8HTD5;B3XY31;B6GUX7;P94087;A6XHX2;P94043;D5MR64;D8V9C5;D7F7V6;P93976;Q9GD57;Q710K7;C8YPK4;Q9BB65;P93990;O03663;C4NWH9;Q36782;Q33268;Q8HUZ7;B5L2S2;C8YPK3;P93972;P94076;B6GUR5;B6GUW7;Q32857;Q33440;A0ZQQ1;A5X4C0;Q9ZS68;P94053;D0Q0H0;P94023;A2VAU0;C9WKT9;Q42903;Q95EV1;Q8WIX1;O98562;Q5I9B3;…	17696	510	CID		81.81	0.000187786		8	54		1	2549.27	-41.6046	17/219	Medicago_elastase_rep1.mgf
	High	KNYGRAVYEcL	B8YGX4;Q71N62;Q6J6P1;C7AQS9;Q33550;Q29VE5;B5SXA5;C7AQU8;P28424;P25079;Q33245;Q9XQH3;C0J379;Q9GG91;O63136;Q8HTD5;Q9GD42;B3XY31;B6GUX7;P94087;Q9GDB9;A6XHX2;P94043;D5MR64;D8V9C5;D7F7V6;P93976;Q9GD57;Q710K7;C8YPK4;Q9BB65;P93990;O03663;C4NWH9;O47046;Q36782;P94027;B5L2S2;C8YPK3;P93972;A7BG75;P94076;P93987;B6GUR5;B6GUW7;Q33620;Q33440;A0ZQQ1;A5X4C0;Q9ZS68;Q8WIX2;P94053;D0Q0H0;P94023;A2VAU0;C9WKT9;D7F7W4;…	21633	584	CID	C10(Carbamidomethyl)	70.62	0.00229815		2	53		1	1372.62	-37.3267	9/96	Medicago_elastase_rep1.mgf
	High	GCTIKPKLGLSAKNYGRA	B8YGX4;Q71N62;Q6J6P1;C7AQS9;Q33550;Q29VE5;B5SXA5;C7AQU8;P28424;P25079;Q33245;P93943;Q32800;Q9XQH3;C0J379;Q36609;Q9GG91;O63136;Q8HTD5;Q9GD42;B3XY31;B6GUX7;Q9GCX9;P94087;Q9GDB9;A6XHX2;P94043;D5MR64;D8V9C5;D7F7V6;Q9GD57;Q710K7;C8YPK4;Q9BB65;P94106;P93990;O03663;C4NWH9;O47046;Q36782;Q33268;P94027;Q8HUZ7;B5L2S2;C8YPK3;P93972;A7BG75;P94076;P93987;B6GUR5;B6GUW7;Q33620;Q32857;Q33440;A0ZQQ1;A5X4C0;Q9ZS68;…	23507	613	CID		66.1	0.00860522		7	55		1	1876.96	-43.2887	11/184	Medicago_elastase_rep1.mgf
	High	QVERDKLNKYGRPL	B8YGX4;Q6PSM7;Q71N62;Q6J6P1;C7AQS9;Q33550;Q29VE5;B5SXA5;C7AQU8;P28424;P25079;Q33245;P93943;Q32800;Q9XQH3;Q6RIC1;C0J379;Q95CD5;Q36609;Q9GG91;O63136;Q8HTD5;Q9GD42;B3XY31;B6GUX7;Q9GCX9;P94087;A6XHX2;P94043;D5MR64;D8V9C5;D7F7V6;P93976;Q9GD57;Q710K7;C8YPK4;Q9BB65;P94106;P93990;O03663;C4NWH9;O47046;Q36782;Q33268;P94027;Q8HUZ7;B5L2S2;C8YPK3;P93972;P94076;B6GUR5;B6GUW7;Q33620;Q32857;Q33440;A0ZQQ1;A5X4C0;…	21100	599	CID		64.91	0.0111143		6	55		1	1715.87	-50.3543	15/141	Medicago_elastase_rep1.mgf
	High	RNEGRDLAREGNEI	C7AQS9;Q29VE5;B5SXA5;P28424;P25079;Q33245;P93943;Q9XQH3;Q6RIC1;C0J379;B3XY31;A6XHX2;D5MR64;C8YPK4;Q9BB65;C4NWH9;O47046;Q33268;Q8HUZ7;A7BG75;Q32857;A0ZQQ1;Q8WIX2;B8PRM7;Q42903;Q95EV1;Q8WIX1;O98562;Q8HDA1;Q5I9B3;A1XCQ7;A0PDA4;A5X4I1;Q32224;Q32183;E0D9P4;Q8SN43;O98549;P93906;Q05993;Q9TMV5;Q8WIB7;Q8MCW6;Q9TLH7;Q8WHV7;O98880;Q31870;Q8WIA1;Q8WJK2;Q95632;Q31667;P93909;Q9XPZ0;O98552;Q8MAT5;Q6Y2Z1;Q5KTY1;…	8564	324	CID		64.12	0.00993084	0	1	53		1	1628.73	-52.0108	15/149	Medicago_elastase_rep1.mgf
	High	FQGPPHGI	Q6PSM7;Q71N62;C7AQS9;Q33550;Q29VE5;C7AQU8;P28424;P25079;Q33245;P93943;Q32800;Q9XQH3;Q6RIC1;C0J379;Q9GG91;O63136;Q8HTD5;B3XY31;B6GUX7;P94087;Q9GDB9;A6XHX2;P94043;D5MR64;D8V9C5;D7F7V6;P93976;Q9GD57;Q710K7;C8YPK4;Q9BB65;P93990;O03663;C4NWH9;Q36782;Q33268;Q8HUZ7;B5L2S2;C8YPK3;P93972;A7BG75;P94076;B6GUR5;B6GUW7;Q32857;Q33440;A0ZQQ1;A5X4C0;Q9ZS68;Q9ZS71;P94053;B8PRM7;D0Q0H0;P94023;A2VAU0;C9WKT9;D7F7W4;…	20049	610	CID		56.01	0.0639292		3	53		1	852.406	-36.0407	6/71	Medicago_elastase_rep1.mgf
	Medium	FQGPPHGIQVERDKL	Q6PSM7;Q71N62;C7AQS9;Q33550;Q29VE5;C7AQU8;P28424;P25079;Q33245;P93943;Q32800;Q9XQH3;Q6RIC1;C0J379;Q9GG91;O63136;Q8HTD5;B3XY31;B6GUX7;P94087;A6XHX2;P94043;D5MR64;D8V9C5;D7F7V6;P93976;Q9GD57;Q710K7;C8YPK4;Q9BB65;P93990;O03663;C4NWH9;Q36782;Q33268;Q8HUZ7;B5L2S2;C8YPK3;P93972;P94076;B6GUR5;B6GUW7;Q32857;Q33440;A0ZQQ1;A5X4C0;Q9ZS68;P94053;D0Q0H0;P94023;A2VAU0;C9WKT9;Q42903;Q95EV1;Q8WIX1;O98562;Q5I9B3;…	18949	556	CID		54.7	0.117977		6	55	58	1	1720.84	-40.3356	8/143	Medicago_elastase_rep1.mgf
	High	NMFTSIVGNVFGFKAL	B8YGX4;Q6PSM7;Q71N62;C7AQS9;Q33550;Q29VE5;C7AQU8;P28424;P93943;Q32800;Q9XQH3;Q6RIC1;C0J379;Q95CD5;Q36609;Q9GG91;O63136;Q8HTD5;Q9GD42;B3XY31;B6GUX7;Q9GCX9;Q9GDB9;P94043;D5MR64;D8V9C5;D7F7V6;P93976;Q9GD57;C8YPK4;P94106;P93990;O03663;C4NWH9;O47046;Q36782;P94027;Q8HUZ7;C8YPK3;P93972;A7BG75;B6GUR5;Q33620;Q32857;Q33440;A0ZQQ1;A5X4C0;Q9ZS68;Q9ZS71;Q8WIX2;B6GUT8;B8PRM7;D0Q0H0;P94023;Q9GDD8;A2VAU0;C9WKT9;…	16063	539	CID		54.01	0.126507	0	2	54	52	1	1744.82	-52.201	7/161	Medicago_elastase_rep1.mgf
	Medium	GKLEGERDITLGFVDLL	Q6PSM7;Q29VE5;P28424;P25079;P93943;Q32800;Q9XQH3;Q36609;Q9GG91;O63136;Q8HTD5;Q9GD42;B3XY31;B6GUX7;P94087;Q9GDB9;A6XHX2;P94043;D5MR64;D8V9C5;D7F7V6;P93976;Q9GD57;Q710K7;C8YPK4;Q9BB65;P94106;P93990;O47046;Q36782;Q33268;P94027;B5L2S2;C8YPK3;P93972;A7BG75;P94076;B6GUR5;B6GUW7;Q33620;Q32857;Q33440;A0ZQQ1;A5X4C0;Q9ZS68;Q9ZS71;P94053;B6GUT8;P94023;Q9GDD8;Q7YKW5;C9WKT9;D7F7W4;O98562;Q9THN3;Q5I9B3;Q33089;…	5280	256	CID		50.23	0.329251		5	55	57	1	1874.96	-33.2334	9/172	Medicago_elastase_rep1.mgf
	Low	cVKARNEGRDLAREGNEIIREA	P28424;P25079;Q33245;P93943;Q9XQH3;C0J379;B3XY31;A6XHX2;D5MR64;C8YPK4;Q9BB65;C4NWH9;Q33268;Q8HUZ7;A7BG75;Q32857;A0ZQQ1;Q8WIX2;B8PRM7;Q42903;Q95EV1;Q8WIX1;O98562;Q8HDA1;Q5I9B3;A1XCQ7	249	26	CID	C1(Carbamidomethyl)	46.66	0.55593		2	53	54	1	2556.17	-53.0815	15/233	Medicago_elastase_rep1.mgf
	Low	KARNEGRDLAREGNEI	P28424;P25079;Q33245;P93943;Q9XQH3;Q6RIC1;C0J379;B3XY31;A6XHX2;D5MR64;C8YPK4;Q9BB65;C4NWH9;O47046;Q33268;Q8HUZ7;A7BG75;Q32857;A0ZQQ1;Q8WIX2;B8PRM7;Q42903;Q95EV1;Q8WIX1;O98562;Q8HDA1;Q5I9B3;A1XCQ7	267	28	CID		36.29	6.72698	0	1	54	49	1	1827.81	-71.4523	11/169	Medicago_elastase_rep1.mgf
	Low	RNEGRDLAREGNEII	C7AQS9;Q29VE5;B5SXA5;P28424;P25079;Q33245;P93943;Q9XQH3;Q6RIC1;C0J379;B3XY31;A6XHX2;D5MR64;C8YPK4;Q9BB65;C4NWH9;O47046;Q33268;Q8HUZ7;A7BG75;Q32857;A0ZQQ1;Q8WIX2;B8PRM7;Q42903;Q95EV1;Q8WIX1;O98562;Q8HDA1;Q5I9B3;A1XCQ7;A0PDA4;A5X4I1;Q32183;E0D9P4;Q8SN43;O98549;P93906;Q05993;Q9TMV5;Q8WIB7;Q8MCW6;Q9TLH7;O98880;Q31870;Q8WIA1;Q8WJK2;Q95632;Q31667;P93909;Q9XPZ0;O98552;Q8MAT5;Q6Y2Z1;Q5KTY1;Q6U1Y8;Q1KZP3;…	8431	316	CID		34.2	12.4723	0	2	54	43	1	1741.82	-41.3499	13/159	Medicago_elastase_rep1.mgf
	Low	AKNYGRAVYEcL	B8YGX4;Q71N62;Q6J6P1;C7AQS9;Q33550;Q29VE5;B5SXA5;C7AQU8;P28424;P25079;Q33245;Q9XQH3;C0J379;Q9GG91;O63136;Q8HTD5;Q9GD42;B3XY31;B6GUX7;P94087;Q9GDB9;A6XHX2;P94043;D5MR64;D8V9C5;D7F7V6;P93976;Q9GD57;Q710K7;C8YPK4;Q9BB65;P93990;O03663;C4NWH9;O47046;Q36782;P94027;B5L2S2;C8YPK3;P93972;A7BG75;P94076;P93987;B6GUR5;B6GUW7;Q33620;Q33440;A0ZQQ1;A5X4C0;Q9ZS68;Q8WIX2;P94053;D0Q0H0;P94023;A2VAU0;C9WKT9;D7F7W4;…	21604	582	CID	C11(Carbamidomethyl)	32.87	14.489	0	2	54	37	1	1443.65	-39.7294	8/104	Medicago_elastase_rep1.mgf
	Low	ASGGIHVWHmPALT	B8YGX4;Q6J6P1;C7AQS9;Q33550;Q29VE5;B5SXA5;C7AQU8;P28424;P25079;Q33245;P93943;Q32800;Q9XQH3;Q6RIC1;C0J379;Q9GG91;O63136;Q8HTD5;Q9GD42;B3XY31;B6GUX7;P94087;Q9GDB9;A6XHX2;P94043;D5MR64;D8V9C5;Q9GD57;Q710K7;C8YPK4;Q9BB65;P94106;P93990;C4NWH9;Q36782;Q33268;P94027;Q8HUZ7;B5L2S2;C8YPK3;A7BG75;P93987;B6GUR5;B6GUW7;Q32857;Q33440;Q6Y2Z3;A0ZQQ1;A5X4C0;Q9ZS68;Q9ZS71;Q8WIX2;P94053;B6GUT8;B8PRM7;D0Q0H0;P94023;…	19409	587	CID	M10(Oxidation)	28.36	44.0441		7	54	42	1	1492.69	-31.8327	6/143	Medicago_elastase_rep1.mgf
	Low	REGNEIIREA	Q29VE5;B5SXA5;P28424;P25079;Q33245;P93943;Q9XQH3;C0J379;B3XY31;A6XHX2;D5MR64;C8YPK4;Q9BB65;C4NWH9;Q33268;Q8HUZ7;A7BG75;Q32857;A0ZQQ1;Q8WIX2;B8PRM7;Q42903;Q95EV1;Q8WIX1;O98562;Q8HDA1;Q5I9B3;A1XCQ7;Q37357;A0PDA4;A5X4I1;Q32183;Q8SN43;O98549;Q32040;P93906;Q8MCW6;Q9TLH7;O98880;Q31870;Q8WJK2;Q31667;P93909;Q9XPZ0;O98552;Q6Y2Z1;Q15JC1;C7A5Y1;D6MYL0;Q8WLH4;Q9BA14;Q33612;O98545;Q33206;O03681;O47273;Q8HUZ8;…	6373	240	CID		28.27	40.9359		3	54	42	1	1186.58	-34.3014	8/103	Medicago_elastase_rep1.mgf
	Low	cVKARNEGRDLAREGNEII	P28424;P25079;Q33245;P93943;Q9XQH3;Q6RIC1;C0J379;B3XY31;A6XHX2;D5MR64;C8YPK4;Q9BB65;C4NWH9;O47046;Q33268;Q8HUZ7;A7BG75;Q32857;A0ZQQ1;Q8WIX2;B8PRM7;Q42903;Q95EV1;Q8WIX1;O98562;Q8HDA1;Q5I9B3;A1XCQ7	263	28	CID	C1(Carbamidomethyl)	27.93	47.5591		5	54	42	1	2200	-57.7024	11/195	Medicago_elastase_rep1.mgf
	Low	ANRVALEA	P28424;P25079;Q33245;P93943;Q32800;Q9XQH3;Q6RIC1;C0J379;Q95CD5;Q36609;Q9GG91;O63136;Q9GD42;B3XY31;B6GUX7;Q9GCX9;P94087;Q9GDB9;A6XHX2;P94043;D5MR64;D8V9C5;D7F7V6;P93976;Q9GD57;Q710K7;C8YPK4;Q9BB65;P94106;P93990;O03663;C4NWH9;O47046;Q36782;Q33268;P94027;Q8HUZ7;C8YPK3;P93972;A7BG75;P94076;P93987;B6GUR5;B6GUW7;Q33620;Q32857;Q33440;Q6Y2Z3;A0ZQQ1;A5X4C0;Q9ZS68;Q8WIX2;P94053;B6GUT8;B8PRM7;D0Q0H0;Q9GDD8;…	17257	550	CID		27.17	47.7796		2	53	39	1	843.435	-39.5304	6/64	Medicago_elastase_rep1.mgf
	Low	NMFTSIVGNVFGFKA	B8YGX4;Q6PSM7;Q71N62;C7AQS9;Q33550;Q29VE5;C7AQU8;P28424;Q33245;P93943;Q32800;Q9XQH3;Q6RIC1;C0J379;Q95CD5;Q36609;Q9GG91;O63136;Q8HTD5;Q9GD42;B3XY31;B6GUX7;Q9GCX9;Q9GDB9;P94043;D5MR64;D8V9C5;D7F7V6;P93976;Q9GD57;C8YPK4;P94106;P93990;O03663;C4NWH9;O47046;Q36782;P94027;Q8HUZ7;C8YPK3;P93972;A7BG75;P93987;B6GUR5;Q33620;Q32857;Q33440;A0ZQQ1;A5X4C0;Q9ZS68;Q9ZS71;Q8WIX2;B6GUT8;B8PRM7;D0Q0H0;P94023;Q9GDD8;…	16076	545	CID		23.4	143.349	0	1	54	34	1	1631.75	-44.7441	6/151	Medicago_elastase_rep1.mgf
	Low	SLDRYKGRcYHIEPV	C7AQS9;Q29VE5;C7AQU8;P28424;Q33245;P93943;Q9XQH3;A6XHX2;O03663;Q33268;Q8HUZ7;A7BG75;P94076;Q32857;A0ZQQ1;Q9ZS68;Q9ZS71;Q8WIX2;B8PRM7;C9WKT9;Q95EV1;Q8WIX1;Q8HDA1;Q5I9B3;A1XCQ7;P94041;Q9GDB5;Q8MG05;Q36643;Q31669;Q32224;Q8MCX1;Q32183;P94074;Q6LA00;D0F109;Q8MCX9;Q5DK06;O03638;P31183;Q8WIB7;Q8MCW6;Q9TLH7;Q95A73;Q31870;Q8WIA1;Q31667;Q32428;Q9XPZ0;Q6JXQ9;Q6U1Y8;A0AS70;D0F0Z1;D2CUA5;D5J720;Q9XQL6;Q42898;…	6470	266	CID	C9(Carbamidomethyl)	21.57	232.317		4	54	36	1	1892.86	-43.5506	6/153	Medicago_elastase_rep1.mgf
	Low	cVKARNEGRDLA	P28424;P25079;Q33245;P93943;Q9XQH3;Q6RIC1;C0J379;Q95CD5;Q36609;Q9GG91;O63136;Q8HTD5;Q9GD42;B3XY31;B6GUX7;Q9GCX9;P94087;Q9GDB9;A6XHX2;P94043;D5MR64;D7F7V6;P93976;Q710K7;C8YPK4;Q9BB65;P93990;O03663;C4NWH9;O47046;Q36782;Q33268;P94027;Q8HUZ7;B5L2S2;P93972;A7BG75;P94076;P93987;B6GUR5;B6GUW7;Q33620;Q32857;Q33440;A0ZQQ1;A5X4C0;Q9ZS68;Q9ZS71;Q8WIX2;B6GUT8;B8PRM7;P94023;Q9GDD8;Q7YKW5;A2VAU0;C9WKT9;D7F7W4;…	1209	80	CID	C1(Carbamidomethyl)	21.51	137.521		3	52	34	1	1388.59	-86.1922	6/111	Medicago_elastase_rep1.mgf
	Low	LRMSGGDHIHA	B8YGX4;Q6J6P1;Q9XQH3;Q95CD5;Q9GG91;O63136;Q9GD42;B3XY31;P94087;Q9GDB9;A6XHX2;D8V9C5;D7F7V6;Q9GD57;C8YPK4;P93990;Q33268;P94027;B5L2S2;P93972;P94076;P93987;Q33620;Q32857;A0ZQQ1;A5X4C0;Q9ZS68;Q9ZS71;Q8WIX2;P94053;P94023;A2VAU0;C9WKT9;Q95EV1;Q8WIX1;Q8HDA1;Q5I9B3;Q9GGC2;P94071;Q9GCW9;Q9GDB5;Q36643;B6GUQ8;Q36637;Q37357;P93986;A5X4I1;Q9TMM2;Q8MCX1;Q9TLH8;P94074;Q9XQP7;E0D9P4;Q8MCX9;Q5DK06;Q6SSI3;O98549;…	8174	288	CID		20.35	221.267		5	53	32	1	1193.53	-46.217	5/99	Medicago_elastase_rep1.mgf
	Low	cVKARNEGRDLAREGNEI	P28424;P25079;Q33245;P93943;Q9XQH3;Q6RIC1;C0J379;B3XY31;A6XHX2;D5MR64;C8YPK4;Q9BB65;C4NWH9;O47046;Q33268;Q8HUZ7;A7BG75;Q32857;A0ZQQ1;Q8WIX2;B8PRM7;Q42903;Q95EV1;Q8WIX1;O98562;Q8HDA1;Q5I9B3;A1XCQ7	266	28	CID	C1(Carbamidomethyl)	17.83	397.287		7	53	33	1	2086.9	-69.661	5/185	Medicago_elastase_rep1.mgf
Q29VE6	41.77	24	24	462	51.3708	6.48096	1280.45	Ribulose 1,5-bisphosphate carboxylase/oxygenase large subunit (Fragment) OS=Parnassia glauca GN=rbcL PE=3 SV=1 - [Q29VE6_9ROSI]
	Confidence Icon	Sequence	Protein Accessions	# Proteins	# Protein Groups	Activation Type	Modifications	IonScore	Exp Value	Δ Score	Rank	Identity High	Homology Threshold	Charge	m/z [Da]	ΔM [ppm]	Ions Matched	Spectrum File
	High	QARNEGRDLAREGNEIIREA	Q29VE5;B5SXA5;Q8SN43;O98549;P93906;Q8MCW6;Q9TLH7;O98880;Q31870;Q8WJK2;Q31667;P93909;Q9XPZ0;O98552;Q6Y2Z1;Q15JC1;C7A5Y1;D6MYL0;Q8WLH4;Q9BA14;Q33612;O98545;Q33206;O03681;O47273;Q8HUZ8;Q9MV63;Q3T5E9;A5PFD4;Q9GEP4;Q9GDM5;Q32056;O98834;Q8HDA2;Q67GK8;B8PRM1;D5MR90;Q8WKW3;O98878;Q8WHG4;Q37164;Q9GCU2;O47280;Q5SCR2;Q4KUD6;A0PDA2;B8PRN3;C7A5Y7;Q32391;Q9THU4;Q32194;Q8HUZ1;Q4KUF2;Q3T8E6;Q0H754;D6MYJ8;Q4H1C6;…	5816	184	CID		98.71	3.84615e-06		6	54		1	2297.07	-45.2409	20/217	Medicago_elastase_rep1.mgf
	High	IYKAQAETGEIKGHYLNATA	C7AQS9;Q29VE5;P93943;Q32800;B3XY31;B6GUX7;Q9GCX9;A6XHX2;D7F7V6;Q710K7;O03663;C4NWH9;Q36782;Q33268;A7BG75;B6GUR5;Q9ZS68;Q9ZS71;Q8WIX2;Q9GDD8;Q7YKW5;C9WKT9;Q8WIX1;Q5I9B3;Q9GDB5;Q15KA5;Q36637;A0PDA4;Q8MCX1;O47279;Q32183;Q33323;Q6LA00;Q8MCX9;P28380;Q32040;P93906;Q05993;P48717;Q8WH19;Q8WHV7;Q95632;Q5KTY1;Q6U1Y8;Q5GLI7;A0AS70;D6MYL0;Q9BA14;Q9GE10;Q8MFU1;O98545;Q33206;Q9XQL2;O03681;O47273;Q66MG6;Q3T5E9;…	5396	248	CID		89.92	3.31093e-05		3	54		1	2178.03	-41.9789	18/208	Medicago_elastase_rep1.mgf
	High	RNEGRDLAREGNEIIREA	Q29VE5;B5SXA5;P28424;P25079;Q33245;P93943;Q9XQH3;C0J379;B3XY31;A6XHX2;D5MR64;C8YPK4;Q9BB65;C4NWH9;Q33268;Q8HUZ7;A7BG75;Q32857;A0ZQQ1;Q8WIX2;B8PRM7;Q42903;Q95EV1;Q8WIX1;O98562;Q8HDA1;Q5I9B3;A1XCQ7;A0PDA4;A5X4I1;Q32183;Q8SN43;O98549;P93906;Q8MCW6;Q9TLH7;O98880;Q31870;Q8WJK2;Q31667;P93909;Q9XPZ0;O98552;Q6Y2Z1;Q15JC1;C7A5Y1;D6MYL0;Q8WLH4;Q9BA14;Q33612;O98545;Q33206;O03681;O47273;Q8HUZ8;Q9MV63;Q3T5E9;…	6175	223	CID		85.32	9.37564e-05	0	2	54		1	2097.98	-45.4233	20/197	Medicago_elastase_rep1.mgf
	High	NMFTSIVGNVFGFKALRA	B8YGX4;Q6PSM7;Q71N62;C7AQS9;Q33550;Q29VE5;C7AQU8;P28424;P93943;Q32800;Q9XQH3;Q6RIC1;C0J379;Q36609;Q9GG91;O63136;Q8HTD5;B3XY31;B6GUX7;Q9GCX9;D5MR64;D8V9C5;D7F7V6;P93976;Q9GD57;C8YPK4;P94106;P93990;O03663;C4NWH9;O47046;Q36782;P94027;Q8HUZ7;C8YPK3;P93972;A7BG75;B6GUR5;Q32857;Q33440;A0ZQQ1;A5X4C0;Q9ZS68;Q9ZS71;Q8WIX2;B6GUT8;D0Q0H0;P94023;Q9GDD8;A2VAU0;C9WKT9;D7F7W4;Q42903;Q95EV1;Q8WIX1;O98562;Q8HDA1;…	15678	498	CID		85.08	0.00010431		3	54		1	1971.97	-41.4923	11/184	Medicago_elastase_rep1.mgf
	High	FQGPPHGIQVERDKLNKYGRPL	Q6PSM7;Q71N62;C7AQS9;Q33550;Q29VE5;C7AQU8;P28424;P25079;Q33245;P93943;Q32800;Q9XQH3;Q6RIC1;C0J379;Q9GG91;O63136;Q8HTD5;B3XY31;B6GUX7;P94087;A6XHX2;P94043;D5MR64;D8V9C5;D7F7V6;P93976;Q9GD57;Q710K7;C8YPK4;Q9BB65;P93990;O03663;C4NWH9;Q36782;Q33268;Q8HUZ7;B5L2S2;C8YPK3;P93972;P94076;B6GUR5;B6GUW7;Q32857;Q33440;A0ZQQ1;A5X4C0;Q9ZS68;P94053;D0Q0H0;P94023;A2VAU0;C9WKT9;Q42903;Q95EV1;Q8WIX1;O98562;Q5I9B3;…	17696	510	CID		81.81	0.000187786		8	54		1	2549.27	-41.6046	17/219	Medicago_elastase_rep1.mgf
	High	KNYGRAVYEcL	B8YGX4;Q71N62;Q6J6P1;C7AQS9;Q33550;Q29VE5;B5SXA5;C7AQU8;P28424;P25079;Q33245;Q9XQH3;C0J379;Q9GG91;O63136;Q8HTD5;Q9GD42;B3XY31;B6GUX7;P94087;Q9GDB9;A6XHX2;P94043;D5MR64;D8V9C5;D7F7V6;P93976;Q9GD57;Q710K7;C8YPK4;Q9BB65;P93990;O03663;C4NWH9;O47046;Q36782;P94027;B5L2S2;C8YPK3;P93972;A7BG75;P94076;P93987;B6GUR5;B6GUW7;Q33620;Q33440;A0ZQQ1;A5X4C0;Q9ZS68;Q8WIX2;P94053;D0Q0H0;P94023;A2VAU0;C9WKT9;D7F7W4;…	21633	584	CID	C10(Carbamidomethyl)	70.62	0.00229815		2	53		1	1372.62	-37.3267	9/96	Medicago_elastase_rep1.mgf
	High	GCTIKPKLGLSAKNYGRA	B8YGX4;Q71N62;Q6J6P1;C7AQS9;Q33550;Q29VE5;B5SXA5;C7AQU8;P28424;P25079;Q33245;P93943;Q32800;Q9XQH3;C0J379;Q36609;Q9GG91;O63136;Q8HTD5;Q9GD42;B3XY31;B6GUX7;Q9GCX9;P94087;Q9GDB9;A6XHX2;P94043;D5MR64;D8V9C5;D7F7V6;Q9GD57;Q710K7;C8YPK4;Q9BB65;P94106;P93990;O03663;C4NWH9;O47046;Q36782;Q33268;P94027;Q8HUZ7;B5L2S2;C8YPK3;P93972;A7BG75;P94076;P93987;B6GUR5;B6GUW7;Q33620;Q32857;Q33440;A0ZQQ1;A5X4C0;Q9ZS68;…	23507	613	CID		66.1	0.00860522		7	55		1	1876.96	-43.2887	11/184	Medicago_elastase_rep1.mgf
	High	QVERDKLNKYGRPL	B8YGX4;Q6PSM7;Q71N62;Q6J6P1;C7AQS9;Q33550;Q29VE5;B5SXA5;C7AQU8;P28424;P25079;Q33245;P93943;Q32800;Q9XQH3;Q6RIC1;C0J379;Q95CD5;Q36609;Q9GG91;O63136;Q8HTD5;Q9GD42;B3XY31;B6GUX7;Q9GCX9;P94087;A6XHX2;P94043;D5MR64;D8V9C5;D7F7V6;P93976;Q9GD57;Q710K7;C8YPK4;Q9BB65;P94106;P93990;O03663;C4NWH9;O47046;Q36782;Q33268;P94027;Q8HUZ7;B5L2S2;C8YPK3;P93972;P94076;B6GUR5;B6GUW7;Q33620;Q32857;Q33440;A0ZQQ1;A5X4C0;…	21100	599	CID		64.91	0.0111143		6	55		1	1715.87	-50.3543	15/141	Medicago_elastase_rep1.mgf
	High	RNEGRDLAREGNEI	C7AQS9;Q29VE5;B5SXA5;P28424;P25079;Q33245;P93943;Q9XQH3;Q6RIC1;C0J379;B3XY31;A6XHX2;D5MR64;C8YPK4;Q9BB65;C4NWH9;O47046;Q33268;Q8HUZ7;A7BG75;Q32857;A0ZQQ1;Q8WIX2;B8PRM7;Q42903;Q95EV1;Q8WIX1;O98562;Q8HDA1;Q5I9B3;A1XCQ7;A0PDA4;A5X4I1;Q32224;Q32183;E0D9P4;Q8SN43;O98549;P93906;Q05993;Q9TMV5;Q8WIB7;Q8MCW6;Q9TLH7;Q8WHV7;O98880;Q31870;Q8WIA1;Q8WJK2;Q95632;Q31667;P93909;Q9XPZ0;O98552;Q8MAT5;Q6Y2Z1;Q5KTY1;…	8564	324	CID		64.12	0.00993084	0	1	53		1	1628.73	-52.0108	15/149	Medicago_elastase_rep1.mgf
	High	YYTPDYETKDT	C7AQS9;Q29VE5;C7AQU8;P28424;P93943;Q95CD5;B3XY31;A6XHX2;C8YPK4;Q9BB65;P93990;Q33268;A7BG75;Q32857;A0ZQQ1;Q8WIX2;A2VAU0;Q95EV1;Q8WIX1;Q15KA5;Q8SLV7;Q37357;O47279;Q32183;D0F109;P31202;P48717;Q8WH19;Q8WHV7;Q31870;Q8WJK2;Q32428;Q6Y2Y8;Q5KTY1;Q6U1Y8;Q1KZP3;A0AS70;B7FCY2;C7A5Y1;C8XR97;D6MYL0;D8L8B6;Q9BA14;Q9XQL6;Q9GE10;Q33612;Q8WGV6;Q33206;Q32072;O03681;O47273;Q9MV63;Q4Q006;Q1X8A9;B8Q4B7;B8QQG6;C3S8W3;…	5399	226	CID		59.44	0.0113581	0	1	49		1	1395.53	-47.4238	6/98	Medicago_elastase_rep1.mgf
	High	FQGPPHGI	Q6PSM7;Q71N62;C7AQS9;Q33550;Q29VE5;C7AQU8;P28424;P25079;Q33245;P93943;Q32800;Q9XQH3;Q6RIC1;C0J379;Q9GG91;O63136;Q8HTD5;B3XY31;B6GUX7;P94087;Q9GDB9;A6XHX2;P94043;D5MR64;D8V9C5;D7F7V6;P93976;Q9GD57;Q710K7;C8YPK4;Q9BB65;P93990;O03663;C4NWH9;Q36782;Q33268;Q8HUZ7;B5L2S2;C8YPK3;P93972;A7BG75;P94076;B6GUR5;B6GUW7;Q32857;Q33440;A0ZQQ1;A5X4C0;Q9ZS68;Q9ZS71;P94053;B8PRM7;D0Q0H0;P94023;A2VAU0;C9WKT9;D7F7W4;…	20049	610	CID		56.01	0.0639292		3	53		1	852.406	-36.0407	6/71	Medicago_elastase_rep1.mgf
	Medium	FQGPPHGIQVERDKL	Q6PSM7;Q71N62;C7AQS9;Q33550;Q29VE5;C7AQU8;P28424;P25079;Q33245;P93943;Q32800;Q9XQH3;Q6RIC1;C0J379;Q9GG91;O63136;Q8HTD5;B3XY31;B6GUX7;P94087;A6XHX2;P94043;D5MR64;D8V9C5;D7F7V6;P93976;Q9GD57;Q710K7;C8YPK4;Q9BB65;P93990;O03663;C4NWH9;Q36782;Q33268;Q8HUZ7;B5L2S2;C8YPK3;P93972;P94076;B6GUR5;B6GUW7;Q32857;Q33440;A0ZQQ1;A5X4C0;Q9ZS68;P94053;D0Q0H0;P94023;A2VAU0;C9WKT9;Q42903;Q95EV1;Q8WIX1;O98562;Q5I9B3;…	18949	556	CID		54.7	0.117977		6	55	58	1	1720.84	-40.3356	8/143	Medicago_elastase_rep1.mgf
	High	NMFTSIVGNVFGFKAL	B8YGX4;Q6PSM7;Q71N62;C7AQS9;Q33550;Q29VE5;C7AQU8;P28424;P93943;Q32800;Q9XQH3;Q6RIC1;C0J379;Q95CD5;Q36609;Q9GG91;O63136;Q8HTD5;Q9GD42;B3XY31;B6GUX7;Q9GCX9;Q9GDB9;P94043;D5MR64;D8V9C5;D7F7V6;P93976;Q9GD57;C8YPK4;P94106;P93990;O03663;C4NWH9;O47046;Q36782;P94027;Q8HUZ7;C8YPK3;P93972;A7BG75;B6GUR5;Q33620;Q32857;Q33440;A0ZQQ1;A5X4C0;Q9ZS68;Q9ZS71;Q8WIX2;B6GUT8;B8PRM7;D0Q0H0;P94023;Q9GDD8;A2VAU0;C9WKT9;…	16063	539	CID		54.01	0.126507	0	2	54	52	1	1744.82	-52.201	7/161	Medicago_elastase_rep1.mgf
	Medium	GKLEGERDITLGFVDLL	Q6PSM7;Q29VE5;P28424;P25079;P93943;Q32800;Q9XQH3;Q36609;Q9GG91;O63136;Q8HTD5;Q9GD42;B3XY31;B6GUX7;P94087;Q9GDB9;A6XHX2;P94043;D5MR64;D8V9C5;D7F7V6;P93976;Q9GD57;Q710K7;C8YPK4;Q9BB65;P94106;P93990;O47046;Q36782;Q33268;P94027;B5L2S2;C8YPK3;P93972;A7BG75;P94076;B6GUR5;B6GUW7;Q33620;Q32857;Q33440;A0ZQQ1;A5X4C0;Q9ZS68;Q9ZS71;P94053;B6GUT8;P94023;Q9GDD8;Q7YKW5;C9WKT9;D7F7W4;O98562;Q9THN3;Q5I9B3;Q33089;…	5280	256	CID		50.23	0.329251		5	55	57	1	1874.96	-33.2334	9/172	Medicago_elastase_rep1.mgf
	Low	cVQARNEGRDLAREGNEIIREA	Q29VE5;B5SXA5;Q8SN43;O98549;P93906;Q8MCW6;Q9TLH7;O98880;Q31870;Q8WJK2;Q31667;P93909;Q9XPZ0;O98552;Q6Y2Z1;Q15JC1;C7A5Y1;D6MYL0;Q8WLH4;Q9BA14;Q33612;O98545;Q33206;O03681;O47273;Q8HUZ8;Q9MV63;Q3T5E9;A5PFD4;Q9GEP4;Q9GDM5;Q32056;O98834;Q8HDA2;Q67GK8;B8PRM1;D5MR90;Q8WKW3;O98878;Q8WHG4;Q37164;Q9GCU2;O47280;Q5SCR2;Q4KUD6;A0PDA2;B8PRN3;C7A5Y7;Q32391;Q32194;Q8HUZ1;Q4KUF2;Q3T8E6;Q0H754;D6MYJ8;Q4H1C6;Q32386;…	5800	182	CID	C1(Carbamidomethyl)	46.66	0.55593		7	53	54	1	2556.17	-38.8453	15/233	Medicago_elastase_rep1.mgf
	Low	QARNEGRDLAREGNEI	C7AQS9;Q29VE5;B5SXA5;E0D9P4;Q8SN43;O98549;P93906;Q05993;Q9TMV5;Q8WIB7;Q8MCW6;Q9TLH7;Q8WHV7;O98880;Q31870;Q8WIA1;Q8WJK2;Q95632;Q31667;P93909;Q9XPZ0;O98552;Q8MAT5;Q6Y2Z1;Q5KTY1;Q6U1Y8;Q1KZP3;Q15JC1;C7A5Y1;D6MYL0;Q8WLH4;Q9BA14;Q33612;O98545;Q33206;O03681;O47273;Q8HUZ8;Q9MV63;Q66MG6;Q3T5E9;Q537Z6;C3S8W3;C7AQR7;C7AQU0;A5PFD4;B3SHH8;O98759;Q9GEP4;Q9GDM5;Q32056;O98834;Q8HDA2;Q67GK8;B8PRM1;C0SJR0;D5MR90;…	8142	277	CID		36.29	6.72698		6	54	49	1	1827.81	-51.5432	11/169	Medicago_elastase_rep1.mgf
	Low	RNEGRDLAREGNEII	C7AQS9;Q29VE5;B5SXA5;P28424;P25079;Q33245;P93943;Q9XQH3;Q6RIC1;C0J379;B3XY31;A6XHX2;D5MR64;C8YPK4;Q9BB65;C4NWH9;O47046;Q33268;Q8HUZ7;A7BG75;Q32857;A0ZQQ1;Q8WIX2;B8PRM7;Q42903;Q95EV1;Q8WIX1;O98562;Q8HDA1;Q5I9B3;A1XCQ7;A0PDA4;A5X4I1;Q32183;E0D9P4;Q8SN43;O98549;P93906;Q05993;Q9TMV5;Q8WIB7;Q8MCW6;Q9TLH7;O98880;Q31870;Q8WIA1;Q8WJK2;Q95632;Q31667;P93909;Q9XPZ0;O98552;Q8MAT5;Q6Y2Z1;Q5KTY1;Q6U1Y8;Q1KZP3;…	8431	316	CID		34.2	12.4723	0	2	54	43	1	1741.82	-41.3499	13/159	Medicago_elastase_rep1.mgf
	Low	AKNYGRAVYEcL	B8YGX4;Q71N62;Q6J6P1;C7AQS9;Q33550;Q29VE5;B5SXA5;C7AQU8;P28424;P25079;Q33245;Q9XQH3;C0J379;Q9GG91;O63136;Q8HTD5;Q9GD42;B3XY31;B6GUX7;P94087;Q9GDB9;A6XHX2;P94043;D5MR64;D8V9C5;D7F7V6;P93976;Q9GD57;Q710K7;C8YPK4;Q9BB65;P93990;O03663;C4NWH9;O47046;Q36782;P94027;B5L2S2;C8YPK3;P93972;A7BG75;P94076;P93987;B6GUR5;B6GUW7;Q33620;Q33440;A0ZQQ1;A5X4C0;Q9ZS68;Q8WIX2;P94053;D0Q0H0;P94023;A2VAU0;C9WKT9;D7F7W4;…	21604	582	CID	C11(Carbamidomethyl)	32.87	14.489	0	2	54	37	1	1443.65	-39.7294	8/104	Medicago_elastase_rep1.mgf
	Low	ASGGIHVWHmPALT	B8YGX4;Q6J6P1;C7AQS9;Q33550;Q29VE5;B5SXA5;C7AQU8;P28424;P25079;Q33245;P93943;Q32800;Q9XQH3;Q6RIC1;C0J379;Q9GG91;O63136;Q8HTD5;Q9GD42;B3XY31;B6GUX7;P94087;Q9GDB9;A6XHX2;P94043;D5MR64;D8V9C5;Q9GD57;Q710K7;C8YPK4;Q9BB65;P94106;P93990;C4NWH9;Q36782;Q33268;P94027;Q8HUZ7;B5L2S2;C8YPK3;A7BG75;P93987;B6GUR5;B6GUW7;Q32857;Q33440;Q6Y2Z3;A0ZQQ1;A5X4C0;Q9ZS68;Q9ZS71;Q8WIX2;P94053;B6GUT8;B8PRM7;D0Q0H0;P94023;…	19409	587	CID	M10(Oxidation)	28.36	44.0441		7	54	42	1	1492.69	-31.8327	6/143	Medicago_elastase_rep1.mgf
	Low	REGNEIIREA	Q29VE5;B5SXA5;P28424;P25079;Q33245;P93943;Q9XQH3;C0J379;B3XY31;A6XHX2;D5MR64;C8YPK4;Q9BB65;C4NWH9;Q33268;Q8HUZ7;A7BG75;Q32857;A0ZQQ1;Q8WIX2;B8PRM7;Q42903;Q95EV1;Q8WIX1;O98562;Q8HDA1;Q5I9B3;A1XCQ7;Q37357;A0PDA4;A5X4I1;Q32183;Q8SN43;O98549;Q32040;P93906;Q8MCW6;Q9TLH7;O98880;Q31870;Q8WJK2;Q31667;P93909;Q9XPZ0;O98552;Q6Y2Z1;Q15JC1;C7A5Y1;D6MYL0;Q8WLH4;Q9BA14;Q33612;O98545;Q33206;O03681;O47273;Q8HUZ8;…	6373	240	CID		28.27	40.9359		3	54	42	1	1186.58	-34.3014	8/103	Medicago_elastase_rep1.mgf
	Low	ANRVALEA	P28424;P25079;Q33245;P93943;Q32800;Q9XQH3;Q6RIC1;C0J379;Q95CD5;Q36609;Q9GG91;O63136;Q9GD42;B3XY31;B6GUX7;Q9GCX9;P94087;Q9GDB9;A6XHX2;P94043;D5MR64;D8V9C5;D7F7V6;P93976;Q9GD57;Q710K7;C8YPK4;Q9BB65;P94106;P93990;O03663;C4NWH9;O47046;Q36782;Q33268;P94027;Q8HUZ7;C8YPK3;P93972;A7BG75;P94076;P93987;B6GUR5;B6GUW7;Q33620;Q32857;Q33440;Q6Y2Z3;A0ZQQ1;A5X4C0;Q9ZS68;Q8WIX2;P94053;B6GUT8;B8PRM7;D0Q0H0;Q9GDD8;…	17257	550	CID		27.17	47.7796		2	53	39	1	843.435	-39.5304	6/64	Medicago_elastase_rep1.mgf
	Low	NMFTSIVGNVFGFKA	B8YGX4;Q6PSM7;Q71N62;C7AQS9;Q33550;Q29VE5;C7AQU8;P28424;Q33245;P93943;Q32800;Q9XQH3;Q6RIC1;C0J379;Q95CD5;Q36609;Q9GG91;O63136;Q8HTD5;Q9GD42;B3XY31;B6GUX7;Q9GCX9;Q9GDB9;P94043;D5MR64;D8V9C5;D7F7V6;P93976;Q9GD57;C8YPK4;P94106;P93990;O03663;C4NWH9;O47046;Q36782;P94027;Q8HUZ7;C8YPK3;P93972;A7BG75;P93987;B6GUR5;Q33620;Q32857;Q33440;A0ZQQ1;A5X4C0;Q9ZS68;Q9ZS71;Q8WIX2;B6GUT8;B8PRM7;D0Q0H0;P94023;Q9GDD8;…	16076	545	CID		23.4	143.349	0	1	54	34	1	1631.75	-44.7441	6/151	Medicago_elastase_rep1.mgf
	Low	SLDRYKGRcYHIEPV	C7AQS9;Q29VE5;C7AQU8;P28424;Q33245;P93943;Q9XQH3;A6XHX2;O03663;Q33268;Q8HUZ7;A7BG75;P94076;Q32857;A0ZQQ1;Q9ZS68;Q9ZS71;Q8WIX2;B8PRM7;C9WKT9;Q95EV1;Q8WIX1;Q8HDA1;Q5I9B3;A1XCQ7;P94041;Q9GDB5;Q8MG05;Q36643;Q31669;Q32224;Q8MCX1;Q32183;P94074;Q6LA00;D0F109;Q8MCX9;Q5DK06;O03638;P31183;Q8WIB7;Q8MCW6;Q9TLH7;Q95A73;Q31870;Q8WIA1;Q31667;Q32428;Q9XPZ0;Q6JXQ9;Q6U1Y8;A0AS70;D0F0Z1;D2CUA5;D5J720;Q9XQL6;Q42898;…	6470	266	CID	C9(Carbamidomethyl)	21.57	232.317		4	54	36	1	1892.86	-43.5506	6/153	Medicago_elastase_rep1.mgf
	Low	YYTPDYETKDTDILAAFRMTPQPGVPPEEAGAAV	Q29VE5;Q8SLV7;B7FCY2;D8L8B6;Q9GE10;Q33612;Q1X8A9;B0L5G2;Q9TLI3;Q8WHV1;Q29VE4;D8L8B0;Q1X8C2;B7FCY7;Q5YGJ2;B7FCZ4;Q8WHV2;Q85V97;Q29VE6	290	19	CID		20.68	70.4049		4	48	34	1	3713.61	-42.9539	10/359	Medicago_elastase_rep1.mgf
Q5SCR2	38.92	24	24	465	51.5019	6.39209	1280.12	Ribulose 1,5-bisphosphate carboxylase large subunit (Fragment) OS=Bischofia javanica GN=rbcL PE=3 SV=1 - [Q5SCR2_9ROSI]
	Confidence Icon	Sequence	Protein Accessions	# Proteins	# Protein Groups	Activation Type	Modifications	IonScore	Exp Value	Δ Score	Rank	Identity High	Homology Threshold	Charge	m/z [Da]	ΔM [ppm]	Ions Matched	Spectrum File
	High	QARNEGRDLAREGNEIIREA	Q29VE5;B5SXA5;Q8SN43;O98549;P93906;Q8MCW6;Q9TLH7;O98880;Q31870;Q8WJK2;Q31667;P93909;Q9XPZ0;O98552;Q6Y2Z1;Q15JC1;C7A5Y1;D6MYL0;Q8WLH4;Q9BA14;Q33612;O98545;Q33206;O03681;O47273;Q8HUZ8;Q9MV63;Q3T5E9;A5PFD4;Q9GEP4;Q9GDM5;Q32056;O98834;Q8HDA2;Q67GK8;B8PRM1;D5MR90;Q8WKW3;O98878;Q8WHG4;Q37164;Q9GCU2;O47280;Q5SCR2;Q4KUD6;A0PDA2;B8PRN3;C7A5Y7;Q32391;Q9THU4;Q32194;Q8HUZ1;Q4KUF2;Q3T8E6;Q0H754;D6MYJ8;Q4H1C6;…	5816	184	CID		98.71	3.84615e-06		6	54		1	2297.07	-45.2409	20/217	Medicago_elastase_rep1.mgf
	High	IYKAQAETGEIKGHYLNATA	C7AQS9;Q29VE5;P93943;Q32800;B3XY31;B6GUX7;Q9GCX9;A6XHX2;D7F7V6;Q710K7;O03663;C4NWH9;Q36782;Q33268;A7BG75;B6GUR5;Q9ZS68;Q9ZS71;Q8WIX2;Q9GDD8;Q7YKW5;C9WKT9;Q8WIX1;Q5I9B3;Q9GDB5;Q15KA5;Q36637;A0PDA4;Q8MCX1;O47279;Q32183;Q33323;Q6LA00;Q8MCX9;P28380;Q32040;P93906;Q05993;P48717;Q8WH19;Q8WHV7;Q95632;Q5KTY1;Q6U1Y8;Q5GLI7;A0AS70;D6MYL0;Q9BA14;Q9GE10;Q8MFU1;O98545;Q33206;Q9XQL2;O03681;O47273;Q66MG6;Q3T5E9;…	5396	248	CID		89.92	3.31093e-05		3	54		1	2178.03	-41.9789	18/208	Medicago_elastase_rep1.mgf
	High	RNEGRDLAREGNEIIREA	Q29VE5;B5SXA5;P28424;P25079;Q33245;P93943;Q9XQH3;C0J379;B3XY31;A6XHX2;D5MR64;C8YPK4;Q9BB65;C4NWH9;Q33268;Q8HUZ7;A7BG75;Q32857;A0ZQQ1;Q8WIX2;B8PRM7;Q42903;Q95EV1;Q8WIX1;O98562;Q8HDA1;Q5I9B3;A1XCQ7;A0PDA4;A5X4I1;Q32183;Q8SN43;O98549;P93906;Q8MCW6;Q9TLH7;O98880;Q31870;Q8WJK2;Q31667;P93909;Q9XPZ0;O98552;Q6Y2Z1;Q15JC1;C7A5Y1;D6MYL0;Q8WLH4;Q9BA14;Q33612;O98545;Q33206;O03681;O47273;Q8HUZ8;Q9MV63;Q3T5E9;…	6175	223	CID		85.32	9.37564e-05	0	2	54		1	2097.98	-45.4233	20/197	Medicago_elastase_rep1.mgf
	High	NMFTSIVGNVFGFKALxA	Q95CD5;Q9GD42;Q9GDB9;P94043;Q33620;Q36643;Q9XQP7;Q9XPZ0;O47273;O20244;Q5SCR2;Q33423;Q4KUF2;O03627;Q9TLJ0;Q3T5L3;Q32597;Q4KUD4;O98527;Q41317;O98749;Q710J8;Q33187;Q4KUD3;Q05579;C7SN28;Q9XPZ1;Q31750	80	28	CID	X17(R)	85.08	0.00010431		4	54		1	1971.97	-41.4923	11/181	Medicago_elastase_rep1.mgf
	High	FQGPPHGIQVERDKLNKYGRPL	Q6PSM7;Q71N62;C7AQS9;Q33550;Q29VE5;C7AQU8;P28424;P25079;Q33245;P93943;Q32800;Q9XQH3;Q6RIC1;C0J379;Q9GG91;O63136;Q8HTD5;B3XY31;B6GUX7;P94087;A6XHX2;P94043;D5MR64;D8V9C5;D7F7V6;P93976;Q9GD57;Q710K7;C8YPK4;Q9BB65;P93990;O03663;C4NWH9;Q36782;Q33268;Q8HUZ7;B5L2S2;C8YPK3;P93972;P94076;B6GUR5;B6GUW7;Q32857;Q33440;A0ZQQ1;A5X4C0;Q9ZS68;P94053;D0Q0H0;P94023;A2VAU0;C9WKT9;Q42903;Q95EV1;Q8WIX1;O98562;Q5I9B3;…	17696	510	CID		81.81	0.000187786		8	54		1	2549.27	-41.6046	17/219	Medicago_elastase_rep1.mgf
	High	KNYGRAVYEcL	B8YGX4;Q71N62;Q6J6P1;C7AQS9;Q33550;Q29VE5;B5SXA5;C7AQU8;P28424;P25079;Q33245;Q9XQH3;C0J379;Q9GG91;O63136;Q8HTD5;Q9GD42;B3XY31;B6GUX7;P94087;Q9GDB9;A6XHX2;P94043;D5MR64;D8V9C5;D7F7V6;P93976;Q9GD57;Q710K7;C8YPK4;Q9BB65;P93990;O03663;C4NWH9;O47046;Q36782;P94027;B5L2S2;C8YPK3;P93972;A7BG75;P94076;P93987;B6GUR5;B6GUW7;Q33620;Q33440;A0ZQQ1;A5X4C0;Q9ZS68;Q8WIX2;P94053;D0Q0H0;P94023;A2VAU0;C9WKT9;D7F7W4;…	21633	584	CID	C10(Carbamidomethyl)	70.62	0.00229815		2	53		1	1372.62	-37.3267	9/96	Medicago_elastase_rep1.mgf
	High	GCTIKPKLGLSAKNYGRA	B8YGX4;Q71N62;Q6J6P1;C7AQS9;Q33550;Q29VE5;B5SXA5;C7AQU8;P28424;P25079;Q33245;P93943;Q32800;Q9XQH3;C0J379;Q36609;Q9GG91;O63136;Q8HTD5;Q9GD42;B3XY31;B6GUX7;Q9GCX9;P94087;Q9GDB9;A6XHX2;P94043;D5MR64;D8V9C5;D7F7V6;Q9GD57;Q710K7;C8YPK4;Q9BB65;P94106;P93990;O03663;C4NWH9;O47046;Q36782;Q33268;P94027;Q8HUZ7;B5L2S2;C8YPK3;P93972;A7BG75;P94076;P93987;B6GUR5;B6GUW7;Q33620;Q32857;Q33440;A0ZQQ1;A5X4C0;Q9ZS68;…	23507	613	CID		66.1	0.00860522		7	55		1	1876.96	-43.2887	11/184	Medicago_elastase_rep1.mgf
	High	QVERDKLNKYGRPL	B8YGX4;Q6PSM7;Q71N62;Q6J6P1;C7AQS9;Q33550;Q29VE5;B5SXA5;C7AQU8;P28424;P25079;Q33245;P93943;Q32800;Q9XQH3;Q6RIC1;C0J379;Q95CD5;Q36609;Q9GG91;O63136;Q8HTD5;Q9GD42;B3XY31;B6GUX7;Q9GCX9;P94087;A6XHX2;P94043;D5MR64;D8V9C5;D7F7V6;P93976;Q9GD57;Q710K7;C8YPK4;Q9BB65;P94106;P93990;O03663;C4NWH9;O47046;Q36782;Q33268;P94027;Q8HUZ7;B5L2S2;C8YPK3;P93972;P94076;B6GUR5;B6GUW7;Q33620;Q32857;Q33440;A0ZQQ1;A5X4C0;…	21100	599	CID		64.91	0.0111143		6	55		1	1715.87	-50.3543	15/141	Medicago_elastase_rep1.mgf
	High	RNEGRDLAREGNEI	C7AQS9;Q29VE5;B5SXA5;P28424;P25079;Q33245;P93943;Q9XQH3;Q6RIC1;C0J379;B3XY31;A6XHX2;D5MR64;C8YPK4;Q9BB65;C4NWH9;O47046;Q33268;Q8HUZ7;A7BG75;Q32857;A0ZQQ1;Q8WIX2;B8PRM7;Q42903;Q95EV1;Q8WIX1;O98562;Q8HDA1;Q5I9B3;A1XCQ7;A0PDA4;A5X4I1;Q32224;Q32183;E0D9P4;Q8SN43;O98549;P93906;Q05993;Q9TMV5;Q8WIB7;Q8MCW6;Q9TLH7;Q8WHV7;O98880;Q31870;Q8WIA1;Q8WJK2;Q95632;Q31667;P93909;Q9XPZ0;O98552;Q8MAT5;Q6Y2Z1;Q5KTY1;…	8564	324	CID		64.12	0.00993084	0	1	53		1	1628.73	-52.0108	15/149	Medicago_elastase_rep1.mgf
	High	YYTPDYETKDT	C7AQS9;Q29VE5;C7AQU8;P28424;P93943;Q95CD5;B3XY31;A6XHX2;C8YPK4;Q9BB65;P93990;Q33268;A7BG75;Q32857;A0ZQQ1;Q8WIX2;A2VAU0;Q95EV1;Q8WIX1;Q15KA5;Q8SLV7;Q37357;O47279;Q32183;D0F109;P31202;P48717;Q8WH19;Q8WHV7;Q31870;Q8WJK2;Q32428;Q6Y2Y8;Q5KTY1;Q6U1Y8;Q1KZP3;A0AS70;B7FCY2;C7A5Y1;C8XR97;D6MYL0;D8L8B6;Q9BA14;Q9XQL6;Q9GE10;Q33612;Q8WGV6;Q33206;Q32072;O03681;O47273;Q9MV63;Q4Q006;Q1X8A9;B8Q4B7;B8QQG6;C3S8W3;…	5399	226	CID		59.44	0.0113581	0	1	49		1	1395.53	-47.4238	6/98	Medicago_elastase_rep1.mgf
	High	FQGPPHGI	Q6PSM7;Q71N62;C7AQS9;Q33550;Q29VE5;C7AQU8;P28424;P25079;Q33245;P93943;Q32800;Q9XQH3;Q6RIC1;C0J379;Q9GG91;O63136;Q8HTD5;B3XY31;B6GUX7;P94087;Q9GDB9;A6XHX2;P94043;D5MR64;D8V9C5;D7F7V6;P93976;Q9GD57;Q710K7;C8YPK4;Q9BB65;P93990;O03663;C4NWH9;Q36782;Q33268;Q8HUZ7;B5L2S2;C8YPK3;P93972;A7BG75;P94076;B6GUR5;B6GUW7;Q32857;Q33440;A0ZQQ1;A5X4C0;Q9ZS68;Q9ZS71;P94053;B8PRM7;D0Q0H0;P94023;A2VAU0;C9WKT9;D7F7W4;…	20049	610	CID		56.01	0.0639292		3	53		1	852.406	-36.0407	6/71	Medicago_elastase_rep1.mgf
	Medium	FQGPPHGIQVERDKL	Q6PSM7;Q71N62;C7AQS9;Q33550;Q29VE5;C7AQU8;P28424;P25079;Q33245;P93943;Q32800;Q9XQH3;Q6RIC1;C0J379;Q9GG91;O63136;Q8HTD5;B3XY31;B6GUX7;P94087;A6XHX2;P94043;D5MR64;D8V9C5;D7F7V6;P93976;Q9GD57;Q710K7;C8YPK4;Q9BB65;P93990;O03663;C4NWH9;Q36782;Q33268;Q8HUZ7;B5L2S2;C8YPK3;P93972;P94076;B6GUR5;B6GUW7;Q32857;Q33440;A0ZQQ1;A5X4C0;Q9ZS68;P94053;D0Q0H0;P94023;A2VAU0;C9WKT9;Q42903;Q95EV1;Q8WIX1;O98562;Q5I9B3;…	18949	556	CID		54.7	0.117977		6	55	58	1	1720.84	-40.3356	8/143	Medicago_elastase_rep1.mgf
	High	NMFTSIVGNVFGFKAL	B8YGX4;Q6PSM7;Q71N62;C7AQS9;Q33550;Q29VE5;C7AQU8;P28424;P93943;Q32800;Q9XQH3;Q6RIC1;C0J379;Q95CD5;Q36609;Q9GG91;O63136;Q8HTD5;Q9GD42;B3XY31;B6GUX7;Q9GCX9;Q9GDB9;P94043;D5MR64;D8V9C5;D7F7V6;P93976;Q9GD57;C8YPK4;P94106;P93990;O03663;C4NWH9;O47046;Q36782;P94027;Q8HUZ7;C8YPK3;P93972;A7BG75;B6GUR5;Q33620;Q32857;Q33440;A0ZQQ1;A5X4C0;Q9ZS68;Q9ZS71;Q8WIX2;B6GUT8;B8PRM7;D0Q0H0;P94023;Q9GDD8;A2VAU0;C9WKT9;…	16063	539	CID		54.01	0.126507	0	2	54	52	1	1744.82	-52.201	7/161	Medicago_elastase_rep1.mgf
	Medium	GKLEGERDITLGFVDLL	Q6PSM7;Q29VE5;P28424;P25079;P93943;Q32800;Q9XQH3;Q36609;Q9GG91;O63136;Q8HTD5;Q9GD42;B3XY31;B6GUX7;P94087;Q9GDB9;A6XHX2;P94043;D5MR64;D8V9C5;D7F7V6;P93976;Q9GD57;Q710K7;C8YPK4;Q9BB65;P94106;P93990;O47046;Q36782;Q33268;P94027;B5L2S2;C8YPK3;P93972;A7BG75;P94076;B6GUR5;B6GUW7;Q33620;Q32857;Q33440;A0ZQQ1;A5X4C0;Q9ZS68;Q9ZS71;P94053;B6GUT8;P94023;Q9GDD8;Q7YKW5;C9WKT9;D7F7W4;O98562;Q9THN3;Q5I9B3;Q33089;…	5280	256	CID		50.23	0.329251		5	55	57	1	1874.96	-33.2334	9/172	Medicago_elastase_rep1.mgf
	Low	cVQARNEGRDLAREGNEIIREA	Q29VE5;B5SXA5;Q8SN43;O98549;P93906;Q8MCW6;Q9TLH7;O98880;Q31870;Q8WJK2;Q31667;P93909;Q9XPZ0;O98552;Q6Y2Z1;Q15JC1;C7A5Y1;D6MYL0;Q8WLH4;Q9BA14;Q33612;O98545;Q33206;O03681;O47273;Q8HUZ8;Q9MV63;Q3T5E9;A5PFD4;Q9GEP4;Q9GDM5;Q32056;O98834;Q8HDA2;Q67GK8;B8PRM1;D5MR90;Q8WKW3;O98878;Q8WHG4;Q37164;Q9GCU2;O47280;Q5SCR2;Q4KUD6;A0PDA2;B8PRN3;C7A5Y7;Q32391;Q32194;Q8HUZ1;Q4KUF2;Q3T8E6;Q0H754;D6MYJ8;Q4H1C6;Q32386;…	5800	182	CID	C1(Carbamidomethyl)	46.66	0.55593		7	53	54	1	2556.17	-38.8453	15/233	Medicago_elastase_rep1.mgf
	Low	QARNEGRDLAREGNEI	C7AQS9;Q29VE5;B5SXA5;E0D9P4;Q8SN43;O98549;P93906;Q05993;Q9TMV5;Q8WIB7;Q8MCW6;Q9TLH7;Q8WHV7;O98880;Q31870;Q8WIA1;Q8WJK2;Q95632;Q31667;P93909;Q9XPZ0;O98552;Q8MAT5;Q6Y2Z1;Q5KTY1;Q6U1Y8;Q1KZP3;Q15JC1;C7A5Y1;D6MYL0;Q8WLH4;Q9BA14;Q33612;O98545;Q33206;O03681;O47273;Q8HUZ8;Q9MV63;Q66MG6;Q3T5E9;Q537Z6;C3S8W3;C7AQR7;C7AQU0;A5PFD4;B3SHH8;O98759;Q9GEP4;Q9GDM5;Q32056;O98834;Q8HDA2;Q67GK8;B8PRM1;C0SJR0;D5MR90;…	8142	277	CID		36.29	6.72698		6	54	49	1	1827.81	-51.5432	11/169	Medicago_elastase_rep1.mgf
	Low	RNEGRDLAREGNEII	C7AQS9;Q29VE5;B5SXA5;P28424;P25079;Q33245;P93943;Q9XQH3;Q6RIC1;C0J379;B3XY31;A6XHX2;D5MR64;C8YPK4;Q9BB65;C4NWH9;O47046;Q33268;Q8HUZ7;A7BG75;Q32857;A0ZQQ1;Q8WIX2;B8PRM7;Q42903;Q95EV1;Q8WIX1;O98562;Q8HDA1;Q5I9B3;A1XCQ7;A0PDA4;A5X4I1;Q32183;E0D9P4;Q8SN43;O98549;P93906;Q05993;Q9TMV5;Q8WIB7;Q8MCW6;Q9TLH7;O98880;Q31870;Q8WIA1;Q8WJK2;Q95632;Q31667;P93909;Q9XPZ0;O98552;Q8MAT5;Q6Y2Z1;Q5KTY1;Q6U1Y8;Q1KZP3;…	8431	316	CID		34.2	12.4723	0	2	54	43	1	1741.82	-41.3499	13/159	Medicago_elastase_rep1.mgf
	Low	AKNYGRAVYEcL	B8YGX4;Q71N62;Q6J6P1;C7AQS9;Q33550;Q29VE5;B5SXA5;C7AQU8;P28424;P25079;Q33245;Q9XQH3;C0J379;Q9GG91;O63136;Q8HTD5;Q9GD42;B3XY31;B6GUX7;P94087;Q9GDB9;A6XHX2;P94043;D5MR64;D8V9C5;D7F7V6;P93976;Q9GD57;Q710K7;C8YPK4;Q9BB65;P93990;O03663;C4NWH9;O47046;Q36782;P94027;B5L2S2;C8YPK3;P93972;A7BG75;P94076;P93987;B6GUR5;B6GUW7;Q33620;Q33440;A0ZQQ1;A5X4C0;Q9ZS68;Q8WIX2;P94053;D0Q0H0;P94023;A2VAU0;C9WKT9;D7F7W4;…	21604	582	CID	C11(Carbamidomethyl)	32.87	14.489	0	2	54	37	1	1443.65	-39.7294	8/104	Medicago_elastase_rep1.mgf
	Low	ASGGIHVWHmPALT	B8YGX4;Q6J6P1;C7AQS9;Q33550;Q29VE5;B5SXA5;C7AQU8;P28424;P25079;Q33245;P93943;Q32800;Q9XQH3;Q6RIC1;C0J379;Q9GG91;O63136;Q8HTD5;Q9GD42;B3XY31;B6GUX7;P94087;Q9GDB9;A6XHX2;P94043;D5MR64;D8V9C5;Q9GD57;Q710K7;C8YPK4;Q9BB65;P94106;P93990;C4NWH9;Q36782;Q33268;P94027;Q8HUZ7;B5L2S2;C8YPK3;A7BG75;P93987;B6GUR5;B6GUW7;Q32857;Q33440;Q6Y2Z3;A0ZQQ1;A5X4C0;Q9ZS68;Q9ZS71;Q8WIX2;P94053;B6GUT8;B8PRM7;D0Q0H0;P94023;…	19409	587	CID	M10(Oxidation)	28.36	44.0441		7	54	42	1	1492.69	-31.8327	6/143	Medicago_elastase_rep1.mgf
	Low	REGNEIIREA	Q29VE5;B5SXA5;P28424;P25079;Q33245;P93943;Q9XQH3;C0J379;B3XY31;A6XHX2;D5MR64;C8YPK4;Q9BB65;C4NWH9;Q33268;Q8HUZ7;A7BG75;Q32857;A0ZQQ1;Q8WIX2;B8PRM7;Q42903;Q95EV1;Q8WIX1;O98562;Q8HDA1;Q5I9B3;A1XCQ7;Q37357;A0PDA4;A5X4I1;Q32183;Q8SN43;O98549;Q32040;P93906;Q8MCW6;Q9TLH7;O98880;Q31870;Q8WJK2;Q31667;P93909;Q9XPZ0;O98552;Q6Y2Z1;Q15JC1;C7A5Y1;D6MYL0;Q8WLH4;Q9BA14;Q33612;O98545;Q33206;O03681;O47273;Q8HUZ8;…	6373	240	CID		28.27	40.9359		3	54	42	1	1186.58	-34.3014	8/103	Medicago_elastase_rep1.mgf
	Low	ANRVALEA	P28424;P25079;Q33245;P93943;Q32800;Q9XQH3;Q6RIC1;C0J379;Q95CD5;Q36609;Q9GG91;O63136;Q9GD42;B3XY31;B6GUX7;Q9GCX9;P94087;Q9GDB9;A6XHX2;P94043;D5MR64;D8V9C5;D7F7V6;P93976;Q9GD57;Q710K7;C8YPK4;Q9BB65;P94106;P93990;O03663;C4NWH9;O47046;Q36782;Q33268;P94027;Q8HUZ7;C8YPK3;P93972;A7BG75;P94076;P93987;B6GUR5;B6GUW7;Q33620;Q32857;Q33440;Q6Y2Z3;A0ZQQ1;A5X4C0;Q9ZS68;Q8WIX2;P94053;B6GUT8;B8PRM7;D0Q0H0;Q9GDD8;…	17257	550	CID		27.17	47.7796		2	53	39	1	843.435	-39.5304	6/64	Medicago_elastase_rep1.mgf
	Low	NMFTSIVGNVFGFKA	B8YGX4;Q6PSM7;Q71N62;C7AQS9;Q33550;Q29VE5;C7AQU8;P28424;Q33245;P93943;Q32800;Q9XQH3;Q6RIC1;C0J379;Q95CD5;Q36609;Q9GG91;O63136;Q8HTD5;Q9GD42;B3XY31;B6GUX7;Q9GCX9;Q9GDB9;P94043;D5MR64;D8V9C5;D7F7V6;P93976;Q9GD57;C8YPK4;P94106;P93990;O03663;C4NWH9;O47046;Q36782;P94027;Q8HUZ7;C8YPK3;P93972;A7BG75;P93987;B6GUR5;Q33620;Q32857;Q33440;A0ZQQ1;A5X4C0;Q9ZS68;Q9ZS71;Q8WIX2;B6GUT8;B8PRM7;D0Q0H0;P94023;Q9GDD8;…	16076	545	CID		23.4	143.349	0	1	54	34	1	1631.75	-44.7441	6/151	Medicago_elastase_rep1.mgf
	Low	SLDRYKGRcYHIEPV	C7AQS9;Q29VE5;C7AQU8;P28424;Q33245;P93943;Q9XQH3;A6XHX2;O03663;Q33268;Q8HUZ7;A7BG75;P94076;Q32857;A0ZQQ1;Q9ZS68;Q9ZS71;Q8WIX2;B8PRM7;C9WKT9;Q95EV1;Q8WIX1;Q8HDA1;Q5I9B3;A1XCQ7;P94041;Q9GDB5;Q8MG05;Q36643;Q31669;Q32224;Q8MCX1;Q32183;P94074;Q6LA00;D0F109;Q8MCX9;Q5DK06;O03638;P31183;Q8WIB7;Q8MCW6;Q9TLH7;Q95A73;Q31870;Q8WIA1;Q31667;Q32428;Q9XPZ0;Q6JXQ9;Q6U1Y8;A0AS70;D0F0Z1;D2CUA5;D5J720;Q9XQL6;Q42898;…	6470	266	CID	C9(Carbamidomethyl)	21.57	232.317		4	54	36	1	1892.86	-43.5506	6/153	Medicago_elastase_rep1.mgf
	Low	LRMSGGDHIHA	B8YGX4;Q6J6P1;Q9XQH3;Q95CD5;Q9GG91;O63136;Q9GD42;B3XY31;P94087;Q9GDB9;A6XHX2;D8V9C5;D7F7V6;Q9GD57;C8YPK4;P93990;Q33268;P94027;B5L2S2;P93972;P94076;P93987;Q33620;Q32857;A0ZQQ1;A5X4C0;Q9ZS68;Q9ZS71;Q8WIX2;P94053;P94023;A2VAU0;C9WKT9;Q95EV1;Q8WIX1;Q8HDA1;Q5I9B3;Q9GGC2;P94071;Q9GCW9;Q9GDB5;Q36643;B6GUQ8;Q36637;Q37357;P93986;A5X4I1;Q9TMM2;Q8MCX1;Q9TLH8;P94074;Q9XQP7;E0D9P4;Q8MCX9;Q5DK06;Q6SSI3;O98549;…	8174	288	CID		20.35	221.267		5	53	32	1	1193.53	-46.217	5/99	Medicago_elastase_rep1.mgf
Q32818	38.92	24	24	465	51.5149	6.53662	1280.12	Ribulose-bisphosphate carboxylase large subunit (Fragment) OS=Prunus emarginata GN=rbcL PE=3 SV=1 - [Q32818_PRUEM]
	Confidence Icon	Sequence	Protein Accessions	# Proteins	# Protein Groups	Activation Type	Modifications	IonScore	Exp Value	Δ Score	Rank	Identity High	Homology Threshold	Charge	m/z [Da]	ΔM [ppm]	Ions Matched	Spectrum File
	High	QARNEGRDLAREGNEIIREA	Q29VE5;B5SXA5;Q8SN43;O98549;P93906;Q8MCW6;Q9TLH7;O98880;Q31870;Q8WJK2;Q31667;P93909;Q9XPZ0;O98552;Q6Y2Z1;Q15JC1;C7A5Y1;D6MYL0;Q8WLH4;Q9BA14;Q33612;O98545;Q33206;O03681;O47273;Q8HUZ8;Q9MV63;Q3T5E9;A5PFD4;Q9GEP4;Q9GDM5;Q32056;O98834;Q8HDA2;Q67GK8;B8PRM1;D5MR90;Q8WKW3;O98878;Q8WHG4;Q37164;Q9GCU2;O47280;Q5SCR2;Q4KUD6;A0PDA2;B8PRN3;C7A5Y7;Q32391;Q9THU4;Q32194;Q8HUZ1;Q4KUF2;Q3T8E6;Q0H754;D6MYJ8;Q4H1C6;…	5816	184	CID		98.71	3.84615e-06		6	54		1	2297.07	-45.2409	20/217	Medicago_elastase_rep1.mgf
	High	IYKAQAETGEIKGHYLNATA	C7AQS9;Q29VE5;P93943;Q32800;B3XY31;B6GUX7;Q9GCX9;A6XHX2;D7F7V6;Q710K7;O03663;C4NWH9;Q36782;Q33268;A7BG75;B6GUR5;Q9ZS68;Q9ZS71;Q8WIX2;Q9GDD8;Q7YKW5;C9WKT9;Q8WIX1;Q5I9B3;Q9GDB5;Q15KA5;Q36637;A0PDA4;Q8MCX1;O47279;Q32183;Q33323;Q6LA00;Q8MCX9;P28380;Q32040;P93906;Q05993;P48717;Q8WH19;Q8WHV7;Q95632;Q5KTY1;Q6U1Y8;Q5GLI7;A0AS70;D6MYL0;Q9BA14;Q9GE10;Q8MFU1;O98545;Q33206;Q9XQL2;O03681;O47273;Q66MG6;Q3T5E9;…	5396	248	CID		89.92	3.31093e-05		3	54		1	2178.03	-41.9789	18/208	Medicago_elastase_rep1.mgf
	High	RNEGRDLAREGNEIIREA	Q29VE5;B5SXA5;P28424;P25079;Q33245;P93943;Q9XQH3;C0J379;B3XY31;A6XHX2;D5MR64;C8YPK4;Q9BB65;C4NWH9;Q33268;Q8HUZ7;A7BG75;Q32857;A0ZQQ1;Q8WIX2;B8PRM7;Q42903;Q95EV1;Q8WIX1;O98562;Q8HDA1;Q5I9B3;A1XCQ7;A0PDA4;A5X4I1;Q32183;Q8SN43;O98549;P93906;Q8MCW6;Q9TLH7;O98880;Q31870;Q8WJK2;Q31667;P93909;Q9XPZ0;O98552;Q6Y2Z1;Q15JC1;C7A5Y1;D6MYL0;Q8WLH4;Q9BA14;Q33612;O98545;Q33206;O03681;O47273;Q8HUZ8;Q9MV63;Q3T5E9;…	6175	223	CID		85.32	9.37564e-05	0	2	54		1	2097.98	-45.4233	20/197	Medicago_elastase_rep1.mgf
	High	NMFTSIVGNVFGFKALRA	B8YGX4;Q6PSM7;Q71N62;C7AQS9;Q33550;Q29VE5;C7AQU8;P28424;P93943;Q32800;Q9XQH3;Q6RIC1;C0J379;Q36609;Q9GG91;O63136;Q8HTD5;B3XY31;B6GUX7;Q9GCX9;D5MR64;D8V9C5;D7F7V6;P93976;Q9GD57;C8YPK4;P94106;P93990;O03663;C4NWH9;O47046;Q36782;P94027;Q8HUZ7;C8YPK3;P93972;A7BG75;B6GUR5;Q32857;Q33440;A0ZQQ1;A5X4C0;Q9ZS68;Q9ZS71;Q8WIX2;B6GUT8;D0Q0H0;P94023;Q9GDD8;A2VAU0;C9WKT9;D7F7W4;Q42903;Q95EV1;Q8WIX1;O98562;Q8HDA1;…	15678	498	CID		85.08	0.00010431		3	54		1	1971.97	-41.4923	11/184	Medicago_elastase_rep1.mgf
	High	FQGPPHGIQVERDKLNKYGRPL	Q6PSM7;Q71N62;C7AQS9;Q33550;Q29VE5;C7AQU8;P28424;P25079;Q33245;P93943;Q32800;Q9XQH3;Q6RIC1;C0J379;Q9GG91;O63136;Q8HTD5;B3XY31;B6GUX7;P94087;A6XHX2;P94043;D5MR64;D8V9C5;D7F7V6;P93976;Q9GD57;Q710K7;C8YPK4;Q9BB65;P93990;O03663;C4NWH9;Q36782;Q33268;Q8HUZ7;B5L2S2;C8YPK3;P93972;P94076;B6GUR5;B6GUW7;Q32857;Q33440;A0ZQQ1;A5X4C0;Q9ZS68;P94053;D0Q0H0;P94023;A2VAU0;C9WKT9;Q42903;Q95EV1;Q8WIX1;O98562;Q5I9B3;…	17696	510	CID		81.81	0.000187786		8	54		1	2549.27	-41.6046	17/219	Medicago_elastase_rep1.mgf
	High	KNYGRAVYEcL	B8YGX4;Q71N62;Q6J6P1;C7AQS9;Q33550;Q29VE5;B5SXA5;C7AQU8;P28424;P25079;Q33245;Q9XQH3;C0J379;Q9GG91;O63136;Q8HTD5;Q9GD42;B3XY31;B6GUX7;P94087;Q9GDB9;A6XHX2;P94043;D5MR64;D8V9C5;D7F7V6;P93976;Q9GD57;Q710K7;C8YPK4;Q9BB65;P93990;O03663;C4NWH9;O47046;Q36782;P94027;B5L2S2;C8YPK3;P93972;A7BG75;P94076;P93987;B6GUR5;B6GUW7;Q33620;Q33440;A0ZQQ1;A5X4C0;Q9ZS68;Q8WIX2;P94053;D0Q0H0;P94023;A2VAU0;C9WKT9;D7F7W4;…	21633	584	CID	C10(Carbamidomethyl)	70.62	0.00229815		2	53		1	1372.62	-37.3267	9/96	Medicago_elastase_rep1.mgf
	High	GCTIKPKLGLSAKNYGRA	B8YGX4;Q71N62;Q6J6P1;C7AQS9;Q33550;Q29VE5;B5SXA5;C7AQU8;P28424;P25079;Q33245;P93943;Q32800;Q9XQH3;C0J379;Q36609;Q9GG91;O63136;Q8HTD5;Q9GD42;B3XY31;B6GUX7;Q9GCX9;P94087;Q9GDB9;A6XHX2;P94043;D5MR64;D8V9C5;D7F7V6;Q9GD57;Q710K7;C8YPK4;Q9BB65;P94106;P93990;O03663;C4NWH9;O47046;Q36782;Q33268;P94027;Q8HUZ7;B5L2S2;C8YPK3;P93972;A7BG75;P94076;P93987;B6GUR5;B6GUW7;Q33620;Q32857;Q33440;A0ZQQ1;A5X4C0;Q9ZS68;…	23507	613	CID		66.1	0.00860522		7	55		1	1876.96	-43.2887	11/184	Medicago_elastase_rep1.mgf
	High	QVERDKLNKYGRPL	B8YGX4;Q6PSM7;Q71N62;Q6J6P1;C7AQS9;Q33550;Q29VE5;B5SXA5;C7AQU8;P28424;P25079;Q33245;P93943;Q32800;Q9XQH3;Q6RIC1;C0J379;Q95CD5;Q36609;Q9GG91;O63136;Q8HTD5;Q9GD42;B3XY31;B6GUX7;Q9GCX9;P94087;A6XHX2;P94043;D5MR64;D8V9C5;D7F7V6;P93976;Q9GD57;Q710K7;C8YPK4;Q9BB65;P94106;P93990;O03663;C4NWH9;O47046;Q36782;Q33268;P94027;Q8HUZ7;B5L2S2;C8YPK3;P93972;P94076;B6GUR5;B6GUW7;Q33620;Q32857;Q33440;A0ZQQ1;A5X4C0;…	21100	599	CID		64.91	0.0111143		6	55		1	1715.87	-50.3543	15/141	Medicago_elastase_rep1.mgf
	High	RNEGRDLAREGNEI	C7AQS9;Q29VE5;B5SXA5;P28424;P25079;Q33245;P93943;Q9XQH3;Q6RIC1;C0J379;B3XY31;A6XHX2;D5MR64;C8YPK4;Q9BB65;C4NWH9;O47046;Q33268;Q8HUZ7;A7BG75;Q32857;A0ZQQ1;Q8WIX2;B8PRM7;Q42903;Q95EV1;Q8WIX1;O98562;Q8HDA1;Q5I9B3;A1XCQ7;A0PDA4;A5X4I1;Q32224;Q32183;E0D9P4;Q8SN43;O98549;P93906;Q05993;Q9TMV5;Q8WIB7;Q8MCW6;Q9TLH7;Q8WHV7;O98880;Q31870;Q8WIA1;Q8WJK2;Q95632;Q31667;P93909;Q9XPZ0;O98552;Q8MAT5;Q6Y2Z1;Q5KTY1;…	8564	324	CID		64.12	0.00993084	0	1	53		1	1628.73	-52.0108	15/149	Medicago_elastase_rep1.mgf
	High	YYTPDYETKDT	C7AQS9;Q29VE5;C7AQU8;P28424;P93943;Q95CD5;B3XY31;A6XHX2;C8YPK4;Q9BB65;P93990;Q33268;A7BG75;Q32857;A0ZQQ1;Q8WIX2;A2VAU0;Q95EV1;Q8WIX1;Q15KA5;Q8SLV7;Q37357;O47279;Q32183;D0F109;P31202;P48717;Q8WH19;Q8WHV7;Q31870;Q8WJK2;Q32428;Q6Y2Y8;Q5KTY1;Q6U1Y8;Q1KZP3;A0AS70;B7FCY2;C7A5Y1;C8XR97;D6MYL0;D8L8B6;Q9BA14;Q9XQL6;Q9GE10;Q33612;Q8WGV6;Q33206;Q32072;O03681;O47273;Q9MV63;Q4Q006;Q1X8A9;B8Q4B7;B8QQG6;C3S8W3;…	5399	226	CID		59.44	0.0113581	0	1	49		1	1395.53	-47.4238	6/98	Medicago_elastase_rep1.mgf
	High	FQGPPHGI	Q6PSM7;Q71N62;C7AQS9;Q33550;Q29VE5;C7AQU8;P28424;P25079;Q33245;P93943;Q32800;Q9XQH3;Q6RIC1;C0J379;Q9GG91;O63136;Q8HTD5;B3XY31;B6GUX7;P94087;Q9GDB9;A6XHX2;P94043;D5MR64;D8V9C5;D7F7V6;P93976;Q9GD57;Q710K7;C8YPK4;Q9BB65;P93990;O03663;C4NWH9;Q36782;Q33268;Q8HUZ7;B5L2S2;C8YPK3;P93972;A7BG75;P94076;B6GUR5;B6GUW7;Q32857;Q33440;A0ZQQ1;A5X4C0;Q9ZS68;Q9ZS71;P94053;B8PRM7;D0Q0H0;P94023;A2VAU0;C9WKT9;D7F7W4;…	20049	610	CID		56.01	0.0639292		3	53		1	852.406	-36.0407	6/71	Medicago_elastase_rep1.mgf
	Medium	FQGPPHGIQVERDKL	Q6PSM7;Q71N62;C7AQS9;Q33550;Q29VE5;C7AQU8;P28424;P25079;Q33245;P93943;Q32800;Q9XQH3;Q6RIC1;C0J379;Q9GG91;O63136;Q8HTD5;B3XY31;B6GUX7;P94087;A6XHX2;P94043;D5MR64;D8V9C5;D7F7V6;P93976;Q9GD57;Q710K7;C8YPK4;Q9BB65;P93990;O03663;C4NWH9;Q36782;Q33268;Q8HUZ7;B5L2S2;C8YPK3;P93972;P94076;B6GUR5;B6GUW7;Q32857;Q33440;A0ZQQ1;A5X4C0;Q9ZS68;P94053;D0Q0H0;P94023;A2VAU0;C9WKT9;Q42903;Q95EV1;Q8WIX1;O98562;Q5I9B3;…	18949	556	CID		54.7	0.117977		6	55	58	1	1720.84	-40.3356	8/143	Medicago_elastase_rep1.mgf
	High	NMFTSIVGNVFGFKAL	B8YGX4;Q6PSM7;Q71N62;C7AQS9;Q33550;Q29VE5;C7AQU8;P28424;P93943;Q32800;Q9XQH3;Q6RIC1;C0J379;Q95CD5;Q36609;Q9GG91;O63136;Q8HTD5;Q9GD42;B3XY31;B6GUX7;Q9GCX9;Q9GDB9;P94043;D5MR64;D8V9C5;D7F7V6;P93976;Q9GD57;C8YPK4;P94106;P93990;O03663;C4NWH9;O47046;Q36782;P94027;Q8HUZ7;C8YPK3;P93972;A7BG75;B6GUR5;Q33620;Q32857;Q33440;A0ZQQ1;A5X4C0;Q9ZS68;Q9ZS71;Q8WIX2;B6GUT8;B8PRM7;D0Q0H0;P94023;Q9GDD8;A2VAU0;C9WKT9;…	16063	539	CID		54.01	0.126507	0	2	54	52	1	1744.82	-52.201	7/161	Medicago_elastase_rep1.mgf
	Medium	GKLEGERDITLGFVDLL	Q6PSM7;Q29VE5;P28424;P25079;P93943;Q32800;Q9XQH3;Q36609;Q9GG91;O63136;Q8HTD5;Q9GD42;B3XY31;B6GUX7;P94087;Q9GDB9;A6XHX2;P94043;D5MR64;D8V9C5;D7F7V6;P93976;Q9GD57;Q710K7;C8YPK4;Q9BB65;P94106;P93990;O47046;Q36782;Q33268;P94027;B5L2S2;C8YPK3;P93972;A7BG75;P94076;B6GUR5;B6GUW7;Q33620;Q32857;Q33440;A0ZQQ1;A5X4C0;Q9ZS68;Q9ZS71;P94053;B6GUT8;P94023;Q9GDD8;Q7YKW5;C9WKT9;D7F7W4;O98562;Q9THN3;Q5I9B3;Q33089;…	5280	256	CID		50.23	0.329251		5	55	57	1	1874.96	-33.2334	9/172	Medicago_elastase_rep1.mgf
	Low	cVQARNEGRDLAREGNEIIREA	Q29VE5;B5SXA5;Q8SN43;O98549;P93906;Q8MCW6;Q9TLH7;O98880;Q31870;Q8WJK2;Q31667;P93909;Q9XPZ0;O98552;Q6Y2Z1;Q15JC1;C7A5Y1;D6MYL0;Q8WLH4;Q9BA14;Q33612;O98545;Q33206;O03681;O47273;Q8HUZ8;Q9MV63;Q3T5E9;A5PFD4;Q9GEP4;Q9GDM5;Q32056;O98834;Q8HDA2;Q67GK8;B8PRM1;D5MR90;Q8WKW3;O98878;Q8WHG4;Q37164;Q9GCU2;O47280;Q5SCR2;Q4KUD6;A0PDA2;B8PRN3;C7A5Y7;Q32391;Q32194;Q8HUZ1;Q4KUF2;Q3T8E6;Q0H754;D6MYJ8;Q4H1C6;Q32386;…	5800	182	CID	C1(Carbamidomethyl)	46.66	0.55593		7	53	54	1	2556.17	-38.8453	15/233	Medicago_elastase_rep1.mgf
	Low	QARNEGRDLAREGNEI	C7AQS9;Q29VE5;B5SXA5;E0D9P4;Q8SN43;O98549;P93906;Q05993;Q9TMV5;Q8WIB7;Q8MCW6;Q9TLH7;Q8WHV7;O98880;Q31870;Q8WIA1;Q8WJK2;Q95632;Q31667;P93909;Q9XPZ0;O98552;Q8MAT5;Q6Y2Z1;Q5KTY1;Q6U1Y8;Q1KZP3;Q15JC1;C7A5Y1;D6MYL0;Q8WLH4;Q9BA14;Q33612;O98545;Q33206;O03681;O47273;Q8HUZ8;Q9MV63;Q66MG6;Q3T5E9;Q537Z6;C3S8W3;C7AQR7;C7AQU0;A5PFD4;B3SHH8;O98759;Q9GEP4;Q9GDM5;Q32056;O98834;Q8HDA2;Q67GK8;B8PRM1;C0SJR0;D5MR90;…	8142	277	CID		36.29	6.72698		6	54	49	1	1827.81	-51.5432	11/169	Medicago_elastase_rep1.mgf
	Low	RNEGRDLAREGNEII	C7AQS9;Q29VE5;B5SXA5;P28424;P25079;Q33245;P93943;Q9XQH3;Q6RIC1;C0J379;B3XY31;A6XHX2;D5MR64;C8YPK4;Q9BB65;C4NWH9;O47046;Q33268;Q8HUZ7;A7BG75;Q32857;A0ZQQ1;Q8WIX2;B8PRM7;Q42903;Q95EV1;Q8WIX1;O98562;Q8HDA1;Q5I9B3;A1XCQ7;A0PDA4;A5X4I1;Q32183;E0D9P4;Q8SN43;O98549;P93906;Q05993;Q9TMV5;Q8WIB7;Q8MCW6;Q9TLH7;O98880;Q31870;Q8WIA1;Q8WJK2;Q95632;Q31667;P93909;Q9XPZ0;O98552;Q8MAT5;Q6Y2Z1;Q5KTY1;Q6U1Y8;Q1KZP3;…	8431	316	CID		34.2	12.4723	0	2	54	43	1	1741.82	-41.3499	13/159	Medicago_elastase_rep1.mgf
	Low	AKNYGRAVYEcL	B8YGX4;Q71N62;Q6J6P1;C7AQS9;Q33550;Q29VE5;B5SXA5;C7AQU8;P28424;P25079;Q33245;Q9XQH3;C0J379;Q9GG91;O63136;Q8HTD5;Q9GD42;B3XY31;B6GUX7;P94087;Q9GDB9;A6XHX2;P94043;D5MR64;D8V9C5;D7F7V6;P93976;Q9GD57;Q710K7;C8YPK4;Q9BB65;P93990;O03663;C4NWH9;O47046;Q36782;P94027;B5L2S2;C8YPK3;P93972;A7BG75;P94076;P93987;B6GUR5;B6GUW7;Q33620;Q33440;A0ZQQ1;A5X4C0;Q9ZS68;Q8WIX2;P94053;D0Q0H0;P94023;A2VAU0;C9WKT9;D7F7W4;…	21604	582	CID	C11(Carbamidomethyl)	32.87	14.489	0	2	54	37	1	1443.65	-39.7294	8/104	Medicago_elastase_rep1.mgf
	Low	ASGGIHVWHmPALT	B8YGX4;Q6J6P1;C7AQS9;Q33550;Q29VE5;B5SXA5;C7AQU8;P28424;P25079;Q33245;P93943;Q32800;Q9XQH3;Q6RIC1;C0J379;Q9GG91;O63136;Q8HTD5;Q9GD42;B3XY31;B6GUX7;P94087;Q9GDB9;A6XHX2;P94043;D5MR64;D8V9C5;Q9GD57;Q710K7;C8YPK4;Q9BB65;P94106;P93990;C4NWH9;Q36782;Q33268;P94027;Q8HUZ7;B5L2S2;C8YPK3;A7BG75;P93987;B6GUR5;B6GUW7;Q32857;Q33440;Q6Y2Z3;A0ZQQ1;A5X4C0;Q9ZS68;Q9ZS71;Q8WIX2;P94053;B6GUT8;B8PRM7;D0Q0H0;P94023;…	19409	587	CID	M10(Oxidation)	28.36	44.0441		7	54	42	1	1492.69	-31.8327	6/143	Medicago_elastase_rep1.mgf
	Low	REGNEIIREA	Q29VE5;B5SXA5;P28424;P25079;Q33245;P93943;Q9XQH3;C0J379;B3XY31;A6XHX2;D5MR64;C8YPK4;Q9BB65;C4NWH9;Q33268;Q8HUZ7;A7BG75;Q32857;A0ZQQ1;Q8WIX2;B8PRM7;Q42903;Q95EV1;Q8WIX1;O98562;Q8HDA1;Q5I9B3;A1XCQ7;Q37357;A0PDA4;A5X4I1;Q32183;Q8SN43;O98549;Q32040;P93906;Q8MCW6;Q9TLH7;O98880;Q31870;Q8WJK2;Q31667;P93909;Q9XPZ0;O98552;Q6Y2Z1;Q15JC1;C7A5Y1;D6MYL0;Q8WLH4;Q9BA14;Q33612;O98545;Q33206;O03681;O47273;Q8HUZ8;…	6373	240	CID		28.27	40.9359		3	54	42	1	1186.58	-34.3014	8/103	Medicago_elastase_rep1.mgf
	Low	ANRVALEA	P28424;P25079;Q33245;P93943;Q32800;Q9XQH3;Q6RIC1;C0J379;Q95CD5;Q36609;Q9GG91;O63136;Q9GD42;B3XY31;B6GUX7;Q9GCX9;P94087;Q9GDB9;A6XHX2;P94043;D5MR64;D8V9C5;D7F7V6;P93976;Q9GD57;Q710K7;C8YPK4;Q9BB65;P94106;P93990;O03663;C4NWH9;O47046;Q36782;Q33268;P94027;Q8HUZ7;C8YPK3;P93972;A7BG75;P94076;P93987;B6GUR5;B6GUW7;Q33620;Q32857;Q33440;Q6Y2Z3;A0ZQQ1;A5X4C0;Q9ZS68;Q8WIX2;P94053;B6GUT8;B8PRM7;D0Q0H0;Q9GDD8;…	17257	550	CID		27.17	47.7796		2	53	39	1	843.435	-39.5304	6/64	Medicago_elastase_rep1.mgf
	Low	NMFTSIVGNVFGFKA	B8YGX4;Q6PSM7;Q71N62;C7AQS9;Q33550;Q29VE5;C7AQU8;P28424;Q33245;P93943;Q32800;Q9XQH3;Q6RIC1;C0J379;Q95CD5;Q36609;Q9GG91;O63136;Q8HTD5;Q9GD42;B3XY31;B6GUX7;Q9GCX9;Q9GDB9;P94043;D5MR64;D8V9C5;D7F7V6;P93976;Q9GD57;C8YPK4;P94106;P93990;O03663;C4NWH9;O47046;Q36782;P94027;Q8HUZ7;C8YPK3;P93972;A7BG75;P93987;B6GUR5;Q33620;Q32857;Q33440;A0ZQQ1;A5X4C0;Q9ZS68;Q9ZS71;Q8WIX2;B6GUT8;B8PRM7;D0Q0H0;P94023;Q9GDD8;…	16076	545	CID		23.4	143.349	0	1	54	34	1	1631.75	-44.7441	6/151	Medicago_elastase_rep1.mgf
	Low	SLDRYKGRcYHIEPV	C7AQS9;Q29VE5;C7AQU8;P28424;Q33245;P93943;Q9XQH3;A6XHX2;O03663;Q33268;Q8HUZ7;A7BG75;P94076;Q32857;A0ZQQ1;Q9ZS68;Q9ZS71;Q8WIX2;B8PRM7;C9WKT9;Q95EV1;Q8WIX1;Q8HDA1;Q5I9B3;A1XCQ7;P94041;Q9GDB5;Q8MG05;Q36643;Q31669;Q32224;Q8MCX1;Q32183;P94074;Q6LA00;D0F109;Q8MCX9;Q5DK06;O03638;P31183;Q8WIB7;Q8MCW6;Q9TLH7;Q95A73;Q31870;Q8WIA1;Q31667;Q32428;Q9XPZ0;Q6JXQ9;Q6U1Y8;A0AS70;D0F0Z1;D2CUA5;D5J720;Q9XQL6;Q42898;…	6470	266	CID	C9(Carbamidomethyl)	21.57	232.317		4	54	36	1	1892.86	-43.5506	6/153	Medicago_elastase_rep1.mgf
	Low	LRMSGGDHIxA	B7P0F0;Q6L9X5;Q32818	5	3	CID	X10(H)	20.35	221.267		6	53	32	1	1193.53	-46.217	5/99	Medicago_elastase_rep1.mgf
Q31667	37.85	24	23	465	51.481	6.68311	1277.77	Ribulose 1,5-bisphosphate carboxylase (Fragment) OS=Alangium chinense GN=rbcL PE=3 SV=2 - [Q31667_ALACH]
	Confidence Icon	Sequence	Protein Accessions	# Proteins	# Protein Groups	Activation Type	Modifications	IonScore	Exp Value	Δ Score	Rank	Identity High	Homology Threshold	Charge	m/z [Da]	ΔM [ppm]	Ions Matched	Spectrum File
	High	AAcEVWKEIKFEFPAMDTL	P28424;C8YPK4;Q95EV1;P48717;O98880;Q31667;O03681;Q8WLL4;Q9SBW6;Q4KUF2;Q8HSW8;Q9MT33;Q3T5L3;Q9TLI9;Q4KUD4;O98756;Q7YKH2;A2VAT5;Q9MSR7;Q9GGH8;Q95F08;Q4VWQ1;O98749;O98999;Q9GG54;Q9MUH0;Q33034;Q4KUD3;Q4KUE1	680	29	CID	C3(Carbamidomethyl)	135.21	7.55187e-10		4	53		1	2284.99	-46.2217	15/188	Medicago_elastase_rep1.mgf
	High	QARNEGRDLAREGNEIIREA	Q29VE5;B5SXA5;Q8SN43;O98549;P93906;Q8MCW6;Q9TLH7;O98880;Q31870;Q8WJK2;Q31667;P93909;Q9XPZ0;O98552;Q6Y2Z1;Q15JC1;C7A5Y1;D6MYL0;Q8WLH4;Q9BA14;Q33612;O98545;Q33206;O03681;O47273;Q8HUZ8;Q9MV63;Q3T5E9;A5PFD4;Q9GEP4;Q9GDM5;Q32056;O98834;Q8HDA2;Q67GK8;B8PRM1;D5MR90;Q8WKW3;O98878;Q8WHG4;Q37164;Q9GCU2;O47280;Q5SCR2;Q4KUD6;A0PDA2;B8PRN3;C7A5Y7;Q32391;Q9THU4;Q32194;Q8HUZ1;Q4KUF2;Q3T8E6;Q0H754;D6MYJ8;Q4H1C6;…	5816	184	CID		98.71	3.84615e-06		6	54		1	2297.07	-45.2409	20/217	Medicago_elastase_rep1.mgf
	High	AAcEVWKEIKFEFPAmDTL	P28424;C8YPK4;Q95EV1;P48717;O98880;Q31667;O03681;Q8WLL4;Q9SBW6;Q4KUF2;Q8HSW8;Q9MT33;Q3T5L3;Q9TLI9;Q4KUD4;O98756;Q7YKH2;A2VAT5;Q9MSR7;Q9GGH8;Q95F08;Q4VWQ1;O98749;O98999;Q9GG54;Q9MUH0;Q33034;Q4KUD3;Q4KUE1	680	29	CID	C3(Carbamidomethyl), M16(Oxidation)	90.46	2.08939e-05		4	53		1	2300.98	-48.0397	13/188	Medicago_elastase_rep1.mgf
	High	RNEGRDLAREGNEIIREA	Q29VE5;B5SXA5;P28424;P25079;Q33245;P93943;Q9XQH3;C0J379;B3XY31;A6XHX2;D5MR64;C8YPK4;Q9BB65;C4NWH9;Q33268;Q8HUZ7;A7BG75;Q32857;A0ZQQ1;Q8WIX2;B8PRM7;Q42903;Q95EV1;Q8WIX1;O98562;Q8HDA1;Q5I9B3;A1XCQ7;A0PDA4;A5X4I1;Q32183;Q8SN43;O98549;P93906;Q8MCW6;Q9TLH7;O98880;Q31870;Q8WJK2;Q31667;P93909;Q9XPZ0;O98552;Q6Y2Z1;Q15JC1;C7A5Y1;D6MYL0;Q8WLH4;Q9BA14;Q33612;O98545;Q33206;O03681;O47273;Q8HUZ8;Q9MV63;Q3T5E9;…	6175	223	CID		85.32	9.37564e-05	0	2	54		1	2097.98	-45.4233	20/197	Medicago_elastase_rep1.mgf
	High	NMFTSIVGNVFGFKALRA	B8YGX4;Q6PSM7;Q71N62;C7AQS9;Q33550;Q29VE5;C7AQU8;P28424;P93943;Q32800;Q9XQH3;Q6RIC1;C0J379;Q36609;Q9GG91;O63136;Q8HTD5;B3XY31;B6GUX7;Q9GCX9;D5MR64;D8V9C5;D7F7V6;P93976;Q9GD57;C8YPK4;P94106;P93990;O03663;C4NWH9;O47046;Q36782;P94027;Q8HUZ7;C8YPK3;P93972;A7BG75;B6GUR5;Q32857;Q33440;A0ZQQ1;A5X4C0;Q9ZS68;Q9ZS71;Q8WIX2;B6GUT8;D0Q0H0;P94023;Q9GDD8;A2VAU0;C9WKT9;D7F7W4;Q42903;Q95EV1;Q8WIX1;O98562;Q8HDA1;…	15678	498	CID		85.08	0.00010431		3	54		1	1971.97	-41.4923	11/184	Medicago_elastase_rep1.mgf
	High	FQGPPHGIQVERDKLNKYGRPL	Q6PSM7;Q71N62;C7AQS9;Q33550;Q29VE5;C7AQU8;P28424;P25079;Q33245;P93943;Q32800;Q9XQH3;Q6RIC1;C0J379;Q9GG91;O63136;Q8HTD5;B3XY31;B6GUX7;P94087;A6XHX2;P94043;D5MR64;D8V9C5;D7F7V6;P93976;Q9GD57;Q710K7;C8YPK4;Q9BB65;P93990;O03663;C4NWH9;Q36782;Q33268;Q8HUZ7;B5L2S2;C8YPK3;P93972;P94076;B6GUR5;B6GUW7;Q32857;Q33440;A0ZQQ1;A5X4C0;Q9ZS68;P94053;D0Q0H0;P94023;A2VAU0;C9WKT9;Q42903;Q95EV1;Q8WIX1;O98562;Q5I9B3;…	17696	510	CID		81.81	0.000187786		8	54		1	2549.27	-41.6046	17/219	Medicago_elastase_rep1.mgf
	High	KNYGRAVYEcL	B8YGX4;Q71N62;Q6J6P1;C7AQS9;Q33550;Q29VE5;B5SXA5;C7AQU8;P28424;P25079;Q33245;Q9XQH3;C0J379;Q9GG91;O63136;Q8HTD5;Q9GD42;B3XY31;B6GUX7;P94087;Q9GDB9;A6XHX2;P94043;D5MR64;D8V9C5;D7F7V6;P93976;Q9GD57;Q710K7;C8YPK4;Q9BB65;P93990;O03663;C4NWH9;O47046;Q36782;P94027;B5L2S2;C8YPK3;P93972;A7BG75;P94076;P93987;B6GUR5;B6GUW7;Q33620;Q33440;A0ZQQ1;A5X4C0;Q9ZS68;Q8WIX2;P94053;D0Q0H0;P94023;A2VAU0;C9WKT9;D7F7W4;…	21633	584	CID	C10(Carbamidomethyl)	70.62	0.00229815		2	53		1	1372.62	-37.3267	9/96	Medicago_elastase_rep1.mgf
	High	GCTIKPKLGLSAKNYGRA	B8YGX4;Q71N62;Q6J6P1;C7AQS9;Q33550;Q29VE5;B5SXA5;C7AQU8;P28424;P25079;Q33245;P93943;Q32800;Q9XQH3;C0J379;Q36609;Q9GG91;O63136;Q8HTD5;Q9GD42;B3XY31;B6GUX7;Q9GCX9;P94087;Q9GDB9;A6XHX2;P94043;D5MR64;D8V9C5;D7F7V6;Q9GD57;Q710K7;C8YPK4;Q9BB65;P94106;P93990;O03663;C4NWH9;O47046;Q36782;Q33268;P94027;Q8HUZ7;B5L2S2;C8YPK3;P93972;A7BG75;P94076;P93987;B6GUR5;B6GUW7;Q33620;Q32857;Q33440;A0ZQQ1;A5X4C0;Q9ZS68;…	23507	613	CID		66.1	0.00860522		7	55		1	1876.96	-43.2887	11/184	Medicago_elastase_rep1.mgf
	High	QVERDKLNKYGRPL	B8YGX4;Q6PSM7;Q71N62;Q6J6P1;C7AQS9;Q33550;Q29VE5;B5SXA5;C7AQU8;P28424;P25079;Q33245;P93943;Q32800;Q9XQH3;Q6RIC1;C0J379;Q95CD5;Q36609;Q9GG91;O63136;Q8HTD5;Q9GD42;B3XY31;B6GUX7;Q9GCX9;P94087;A6XHX2;P94043;D5MR64;D8V9C5;D7F7V6;P93976;Q9GD57;Q710K7;C8YPK4;Q9BB65;P94106;P93990;O03663;C4NWH9;O47046;Q36782;Q33268;P94027;Q8HUZ7;B5L2S2;C8YPK3;P93972;P94076;B6GUR5;B6GUW7;Q33620;Q32857;Q33440;A0ZQQ1;A5X4C0;…	21100	599	CID		64.91	0.0111143		6	55		1	1715.87	-50.3543	15/141	Medicago_elastase_rep1.mgf
	High	RNEGRDLAREGNEI	C7AQS9;Q29VE5;B5SXA5;P28424;P25079;Q33245;P93943;Q9XQH3;Q6RIC1;C0J379;B3XY31;A6XHX2;D5MR64;C8YPK4;Q9BB65;C4NWH9;O47046;Q33268;Q8HUZ7;A7BG75;Q32857;A0ZQQ1;Q8WIX2;B8PRM7;Q42903;Q95EV1;Q8WIX1;O98562;Q8HDA1;Q5I9B3;A1XCQ7;A0PDA4;A5X4I1;Q32224;Q32183;E0D9P4;Q8SN43;O98549;P93906;Q05993;Q9TMV5;Q8WIB7;Q8MCW6;Q9TLH7;Q8WHV7;O98880;Q31870;Q8WIA1;Q8WJK2;Q95632;Q31667;P93909;Q9XPZ0;O98552;Q8MAT5;Q6Y2Z1;Q5KTY1;…	8564	324	CID		64.12	0.00993084	0	1	53		1	1628.73	-52.0108	15/149	Medicago_elastase_rep1.mgf
	High	FQGPPHGI	Q6PSM7;Q71N62;C7AQS9;Q33550;Q29VE5;C7AQU8;P28424;P25079;Q33245;P93943;Q32800;Q9XQH3;Q6RIC1;C0J379;Q9GG91;O63136;Q8HTD5;B3XY31;B6GUX7;P94087;Q9GDB9;A6XHX2;P94043;D5MR64;D8V9C5;D7F7V6;P93976;Q9GD57;Q710K7;C8YPK4;Q9BB65;P93990;O03663;C4NWH9;Q36782;Q33268;Q8HUZ7;B5L2S2;C8YPK3;P93972;A7BG75;P94076;B6GUR5;B6GUW7;Q32857;Q33440;A0ZQQ1;A5X4C0;Q9ZS68;Q9ZS71;P94053;B8PRM7;D0Q0H0;P94023;A2VAU0;C9WKT9;D7F7W4;…	20049	610	CID		56.01	0.0639292		3	53		1	852.406	-36.0407	6/71	Medicago_elastase_rep1.mgf
	Medium	FQGPPHGIQVERDKL	Q6PSM7;Q71N62;C7AQS9;Q33550;Q29VE5;C7AQU8;P28424;P25079;Q33245;P93943;Q32800;Q9XQH3;Q6RIC1;C0J379;Q9GG91;O63136;Q8HTD5;B3XY31;B6GUX7;P94087;A6XHX2;P94043;D5MR64;D8V9C5;D7F7V6;P93976;Q9GD57;Q710K7;C8YPK4;Q9BB65;P93990;O03663;C4NWH9;Q36782;Q33268;Q8HUZ7;B5L2S2;C8YPK3;P93972;P94076;B6GUR5;B6GUW7;Q32857;Q33440;A0ZQQ1;A5X4C0;Q9ZS68;P94053;D0Q0H0;P94023;A2VAU0;C9WKT9;Q42903;Q95EV1;Q8WIX1;O98562;Q5I9B3;…	18949	556	CID		54.7	0.117977		6	55	58	1	1720.84	-40.3356	8/143	Medicago_elastase_rep1.mgf
	High	NMFTSIVGNVFGFKAL	B8YGX4;Q6PSM7;Q71N62;C7AQS9;Q33550;Q29VE5;C7AQU8;P28424;P93943;Q32800;Q9XQH3;Q6RIC1;C0J379;Q95CD5;Q36609;Q9GG91;O63136;Q8HTD5;Q9GD42;B3XY31;B6GUX7;Q9GCX9;Q9GDB9;P94043;D5MR64;D8V9C5;D7F7V6;P93976;Q9GD57;C8YPK4;P94106;P93990;O03663;C4NWH9;O47046;Q36782;P94027;Q8HUZ7;C8YPK3;P93972;A7BG75;B6GUR5;Q33620;Q32857;Q33440;A0ZQQ1;A5X4C0;Q9ZS68;Q9ZS71;Q8WIX2;B6GUT8;B8PRM7;D0Q0H0;P94023;Q9GDD8;A2VAU0;C9WKT9;…	16063	539	CID		54.01	0.126507	0	2	54	52	1	1744.82	-52.201	7/161	Medicago_elastase_rep1.mgf
	Medium	GKLEGERDITLGFVDLL	Q6PSM7;Q29VE5;P28424;P25079;P93943;Q32800;Q9XQH3;Q36609;Q9GG91;O63136;Q8HTD5;Q9GD42;B3XY31;B6GUX7;P94087;Q9GDB9;A6XHX2;P94043;D5MR64;D8V9C5;D7F7V6;P93976;Q9GD57;Q710K7;C8YPK4;Q9BB65;P94106;P93990;O47046;Q36782;Q33268;P94027;B5L2S2;C8YPK3;P93972;A7BG75;P94076;B6GUR5;B6GUW7;Q33620;Q32857;Q33440;A0ZQQ1;A5X4C0;Q9ZS68;Q9ZS71;P94053;B6GUT8;P94023;Q9GDD8;Q7YKW5;C9WKT9;D7F7W4;O98562;Q9THN3;Q5I9B3;Q33089;…	5280	256	CID		50.23	0.329251		5	55	57	1	1874.96	-33.2334	9/172	Medicago_elastase_rep1.mgf
	Low	cVQARNEGRDLAREGNEIIREA	Q29VE5;B5SXA5;Q8SN43;O98549;P93906;Q8MCW6;Q9TLH7;O98880;Q31870;Q8WJK2;Q31667;P93909;Q9XPZ0;O98552;Q6Y2Z1;Q15JC1;C7A5Y1;D6MYL0;Q8WLH4;Q9BA14;Q33612;O98545;Q33206;O03681;O47273;Q8HUZ8;Q9MV63;Q3T5E9;A5PFD4;Q9GEP4;Q9GDM5;Q32056;O98834;Q8HDA2;Q67GK8;B8PRM1;D5MR90;Q8WKW3;O98878;Q8WHG4;Q37164;Q9GCU2;O47280;Q5SCR2;Q4KUD6;A0PDA2;B8PRN3;C7A5Y7;Q32391;Q32194;Q8HUZ1;Q4KUF2;Q3T8E6;Q0H754;D6MYJ8;Q4H1C6;Q32386;…	5800	182	CID	C1(Carbamidomethyl)	46.66	0.55593		7	53	54	1	2556.17	-38.8453	15/233	Medicago_elastase_rep1.mgf
	Low	QARNEGRDLAREGNEI	C7AQS9;Q29VE5;B5SXA5;E0D9P4;Q8SN43;O98549;P93906;Q05993;Q9TMV5;Q8WIB7;Q8MCW6;Q9TLH7;Q8WHV7;O98880;Q31870;Q8WIA1;Q8WJK2;Q95632;Q31667;P93909;Q9XPZ0;O98552;Q8MAT5;Q6Y2Z1;Q5KTY1;Q6U1Y8;Q1KZP3;Q15JC1;C7A5Y1;D6MYL0;Q8WLH4;Q9BA14;Q33612;O98545;Q33206;O03681;O47273;Q8HUZ8;Q9MV63;Q66MG6;Q3T5E9;Q537Z6;C3S8W3;C7AQR7;C7AQU0;A5PFD4;B3SHH8;O98759;Q9GEP4;Q9GDM5;Q32056;O98834;Q8HDA2;Q67GK8;B8PRM1;C0SJR0;D5MR90;…	8142	277	CID		36.29	6.72698		6	54	49	1	1827.81	-51.5432	11/169	Medicago_elastase_rep1.mgf
	Low	RNEGRDLAREGNEII	C7AQS9;Q29VE5;B5SXA5;P28424;P25079;Q33245;P93943;Q9XQH3;Q6RIC1;C0J379;B3XY31;A6XHX2;D5MR64;C8YPK4;Q9BB65;C4NWH9;O47046;Q33268;Q8HUZ7;A7BG75;Q32857;A0ZQQ1;Q8WIX2;B8PRM7;Q42903;Q95EV1;Q8WIX1;O98562;Q8HDA1;Q5I9B3;A1XCQ7;A0PDA4;A5X4I1;Q32183;E0D9P4;Q8SN43;O98549;P93906;Q05993;Q9TMV5;Q8WIB7;Q8MCW6;Q9TLH7;O98880;Q31870;Q8WIA1;Q8WJK2;Q95632;Q31667;P93909;Q9XPZ0;O98552;Q8MAT5;Q6Y2Z1;Q5KTY1;Q6U1Y8;Q1KZP3;…	8431	316	CID		34.2	12.4723	0	2	54	43	1	1741.82	-41.3499	13/159	Medicago_elastase_rep1.mgf
	Low	AKNYGRAVYEcL	B8YGX4;Q71N62;Q6J6P1;C7AQS9;Q33550;Q29VE5;B5SXA5;C7AQU8;P28424;P25079;Q33245;Q9XQH3;C0J379;Q9GG91;O63136;Q8HTD5;Q9GD42;B3XY31;B6GUX7;P94087;Q9GDB9;A6XHX2;P94043;D5MR64;D8V9C5;D7F7V6;P93976;Q9GD57;Q710K7;C8YPK4;Q9BB65;P93990;O03663;C4NWH9;O47046;Q36782;P94027;B5L2S2;C8YPK3;P93972;A7BG75;P94076;P93987;B6GUR5;B6GUW7;Q33620;Q33440;A0ZQQ1;A5X4C0;Q9ZS68;Q8WIX2;P94053;D0Q0H0;P94023;A2VAU0;C9WKT9;D7F7W4;…	21604	582	CID	C11(Carbamidomethyl)	32.87	14.489	0	2	54	37	1	1443.65	-39.7294	8/104	Medicago_elastase_rep1.mgf
	Low	RGIFFTQDWVSLPGVLPV	Q33550;C4NWH9;Q32040;P48717;Q31667;Q9GE10;Q8WLL4;Q710L2;Q8HSW8;Q5VH01;Q29VE4;A2VAT5;Q9MSR7;Q32107;A2Q5A2;Q8WJD8;Q95CE6	284	17	CID		32.15	20.3736		5	54	39	1	2031.01	-49.6854	9/176	Medicago_elastase_rep1.mgf
	Low	ASGGIHVWHmPALT	B8YGX4;Q6J6P1;C7AQS9;Q33550;Q29VE5;B5SXA5;C7AQU8;P28424;P25079;Q33245;P93943;Q32800;Q9XQH3;Q6RIC1;C0J379;Q9GG91;O63136;Q8HTD5;Q9GD42;B3XY31;B6GUX7;P94087;Q9GDB9;A6XHX2;P94043;D5MR64;D8V9C5;Q9GD57;Q710K7;C8YPK4;Q9BB65;P94106;P93990;C4NWH9;Q36782;Q33268;P94027;Q8HUZ7;B5L2S2;C8YPK3;A7BG75;P93987;B6GUR5;B6GUW7;Q32857;Q33440;Q6Y2Z3;A0ZQQ1;A5X4C0;Q9ZS68;Q9ZS71;Q8WIX2;P94053;B6GUT8;B8PRM7;D0Q0H0;P94023;…	19409	587	CID	M10(Oxidation)	28.36	44.0441		7	54	42	1	1492.69	-31.8327	6/143	Medicago_elastase_rep1.mgf
	Low	REGNEIIREA	Q29VE5;B5SXA5;P28424;P25079;Q33245;P93943;Q9XQH3;C0J379;B3XY31;A6XHX2;D5MR64;C8YPK4;Q9BB65;C4NWH9;Q33268;Q8HUZ7;A7BG75;Q32857;A0ZQQ1;Q8WIX2;B8PRM7;Q42903;Q95EV1;Q8WIX1;O98562;Q8HDA1;Q5I9B3;A1XCQ7;Q37357;A0PDA4;A5X4I1;Q32183;Q8SN43;O98549;Q32040;P93906;Q8MCW6;Q9TLH7;O98880;Q31870;Q8WJK2;Q31667;P93909;Q9XPZ0;O98552;Q6Y2Z1;Q15JC1;C7A5Y1;D6MYL0;Q8WLH4;Q9BA14;Q33612;O98545;Q33206;O03681;O47273;Q8HUZ8;…	6373	240	CID		28.27	40.9359		3	54	42	1	1186.58	-34.3014	8/103	Medicago_elastase_rep1.mgf
	Low	ANRVALEA	P28424;P25079;Q33245;P93943;Q32800;Q9XQH3;Q6RIC1;C0J379;Q95CD5;Q36609;Q9GG91;O63136;Q9GD42;B3XY31;B6GUX7;Q9GCX9;P94087;Q9GDB9;A6XHX2;P94043;D5MR64;D8V9C5;D7F7V6;P93976;Q9GD57;Q710K7;C8YPK4;Q9BB65;P94106;P93990;O03663;C4NWH9;O47046;Q36782;Q33268;P94027;Q8HUZ7;C8YPK3;P93972;A7BG75;P94076;P93987;B6GUR5;B6GUW7;Q33620;Q32857;Q33440;Q6Y2Z3;A0ZQQ1;A5X4C0;Q9ZS68;Q8WIX2;P94053;B6GUT8;B8PRM7;D0Q0H0;Q9GDD8;…	17257	550	CID		27.17	47.7796		2	53	39	1	843.435	-39.5304	6/64	Medicago_elastase_rep1.mgf
	Low	NMFTSIVGNVFGFKA	B8YGX4;Q6PSM7;Q71N62;C7AQS9;Q33550;Q29VE5;C7AQU8;P28424;Q33245;P93943;Q32800;Q9XQH3;Q6RIC1;C0J379;Q95CD5;Q36609;Q9GG91;O63136;Q8HTD5;Q9GD42;B3XY31;B6GUX7;Q9GCX9;Q9GDB9;P94043;D5MR64;D8V9C5;D7F7V6;P93976;Q9GD57;C8YPK4;P94106;P93990;O03663;C4NWH9;O47046;Q36782;P94027;Q8HUZ7;C8YPK3;P93972;A7BG75;P93987;B6GUR5;Q33620;Q32857;Q33440;A0ZQQ1;A5X4C0;Q9ZS68;Q9ZS71;Q8WIX2;B6GUT8;B8PRM7;D0Q0H0;P94023;Q9GDD8;…	16076	545	CID		23.4	143.349	0	1	54	34	1	1631.75	-44.7441	6/151	Medicago_elastase_rep1.mgf
	Low	SLDRYKGRcYHIEPV	C7AQS9;Q29VE5;C7AQU8;P28424;Q33245;P93943;Q9XQH3;A6XHX2;O03663;Q33268;Q8HUZ7;A7BG75;P94076;Q32857;A0ZQQ1;Q9ZS68;Q9ZS71;Q8WIX2;B8PRM7;C9WKT9;Q95EV1;Q8WIX1;Q8HDA1;Q5I9B3;A1XCQ7;P94041;Q9GDB5;Q8MG05;Q36643;Q31669;Q32224;Q8MCX1;Q32183;P94074;Q6LA00;D0F109;Q8MCX9;Q5DK06;O03638;P31183;Q8WIB7;Q8MCW6;Q9TLH7;Q95A73;Q31870;Q8WIA1;Q31667;Q32428;Q9XPZ0;Q6JXQ9;Q6U1Y8;A0AS70;D0F0Z1;D2CUA5;D5J720;Q9XQL6;Q42898;…	6470	266	CID	C9(Carbamidomethyl)	21.57	232.317		4	54	36	1	1892.86	-43.5506	6/153	Medicago_elastase_rep1.mgf
Q8WJD8	37.07	24	23	464	51.518	6.58057	1276.55	Ribulose-1,5-bisphosphate carboxylase/oxygenase large subunit (Fragment) OS=Cicer arietinum GN=rbcL PE=3 SV=1 - [Q8WJD8_CICAR]
	Confidence Icon	Sequence	Protein Accessions	# Proteins	# Protein Groups	Activation Type	Modifications	IonScore	Exp Value	Δ Score	Rank	Identity High	Homology Threshold	Charge	m/z [Da]	ΔM [ppm]	Ions Matched	Spectrum File
	High	AAcEVWKEIKFEFPAMDTI	Q8WJD8	11	1	CID	C3(Carbamidomethyl)	135.21	7.55187e-10		3	53		1	2284.99	-46.2217	15/188	Medicago_elastase_rep1.mgf
	High	QARNEGRDLAREGNEIIREA	Q29VE5;B5SXA5;Q8SN43;O98549;P93906;Q8MCW6;Q9TLH7;O98880;Q31870;Q8WJK2;Q31667;P93909;Q9XPZ0;O98552;Q6Y2Z1;Q15JC1;C7A5Y1;D6MYL0;Q8WLH4;Q9BA14;Q33612;O98545;Q33206;O03681;O47273;Q8HUZ8;Q9MV63;Q3T5E9;A5PFD4;Q9GEP4;Q9GDM5;Q32056;O98834;Q8HDA2;Q67GK8;B8PRM1;D5MR90;Q8WKW3;O98878;Q8WHG4;Q37164;Q9GCU2;O47280;Q5SCR2;Q4KUD6;A0PDA2;B8PRN3;C7A5Y7;Q32391;Q9THU4;Q32194;Q8HUZ1;Q4KUF2;Q3T8E6;Q0H754;D6MYJ8;Q4H1C6;…	5816	184	CID		98.71	3.84615e-06		6	54		1	2297.07	-45.2409	20/217	Medicago_elastase_rep1.mgf
	High	AAcEVWKEIKFEFPAmDTI	Q8WJD8	11	1	CID	C3(Carbamidomethyl), M16(Oxidation)	90.46	2.08939e-05		3	53		1	2300.98	-48.0397	13/188	Medicago_elastase_rep1.mgf
	High	RNEGRDLAREGNEIIREA	Q29VE5;B5SXA5;P28424;P25079;Q33245;P93943;Q9XQH3;C0J379;B3XY31;A6XHX2;D5MR64;C8YPK4;Q9BB65;C4NWH9;Q33268;Q8HUZ7;A7BG75;Q32857;A0ZQQ1;Q8WIX2;B8PRM7;Q42903;Q95EV1;Q8WIX1;O98562;Q8HDA1;Q5I9B3;A1XCQ7;A0PDA4;A5X4I1;Q32183;Q8SN43;O98549;P93906;Q8MCW6;Q9TLH7;O98880;Q31870;Q8WJK2;Q31667;P93909;Q9XPZ0;O98552;Q6Y2Z1;Q15JC1;C7A5Y1;D6MYL0;Q8WLH4;Q9BA14;Q33612;O98545;Q33206;O03681;O47273;Q8HUZ8;Q9MV63;Q3T5E9;…	6175	223	CID		85.32	9.37564e-05	0	2	54		1	2097.98	-45.4233	20/197	Medicago_elastase_rep1.mgf
	High	NMFTSIVGNVFGFKALRA	B8YGX4;Q6PSM7;Q71N62;C7AQS9;Q33550;Q29VE5;C7AQU8;P28424;P93943;Q32800;Q9XQH3;Q6RIC1;C0J379;Q36609;Q9GG91;O63136;Q8HTD5;B3XY31;B6GUX7;Q9GCX9;D5MR64;D8V9C5;D7F7V6;P93976;Q9GD57;C8YPK4;P94106;P93990;O03663;C4NWH9;O47046;Q36782;P94027;Q8HUZ7;C8YPK3;P93972;A7BG75;B6GUR5;Q32857;Q33440;A0ZQQ1;A5X4C0;Q9ZS68;Q9ZS71;Q8WIX2;B6GUT8;D0Q0H0;P94023;Q9GDD8;A2VAU0;C9WKT9;D7F7W4;Q42903;Q95EV1;Q8WIX1;O98562;Q8HDA1;…	15678	498	CID		85.08	0.00010431		3	54		1	1971.97	-41.4923	11/184	Medicago_elastase_rep1.mgf
	High	FQGPPHGIQVERDKLNKYGRPL	Q6PSM7;Q71N62;C7AQS9;Q33550;Q29VE5;C7AQU8;P28424;P25079;Q33245;P93943;Q32800;Q9XQH3;Q6RIC1;C0J379;Q9GG91;O63136;Q8HTD5;B3XY31;B6GUX7;P94087;A6XHX2;P94043;D5MR64;D8V9C5;D7F7V6;P93976;Q9GD57;Q710K7;C8YPK4;Q9BB65;P93990;O03663;C4NWH9;Q36782;Q33268;Q8HUZ7;B5L2S2;C8YPK3;P93972;P94076;B6GUR5;B6GUW7;Q32857;Q33440;A0ZQQ1;A5X4C0;Q9ZS68;P94053;D0Q0H0;P94023;A2VAU0;C9WKT9;Q42903;Q95EV1;Q8WIX1;O98562;Q5I9B3;…	17696	510	CID		81.81	0.000187786		8	54		1	2549.27	-41.6046	17/219	Medicago_elastase_rep1.mgf
	High	KNYGRAVYEcL	B8YGX4;Q71N62;Q6J6P1;C7AQS9;Q33550;Q29VE5;B5SXA5;C7AQU8;P28424;P25079;Q33245;Q9XQH3;C0J379;Q9GG91;O63136;Q8HTD5;Q9GD42;B3XY31;B6GUX7;P94087;Q9GDB9;A6XHX2;P94043;D5MR64;D8V9C5;D7F7V6;P93976;Q9GD57;Q710K7;C8YPK4;Q9BB65;P93990;O03663;C4NWH9;O47046;Q36782;P94027;B5L2S2;C8YPK3;P93972;A7BG75;P94076;P93987;B6GUR5;B6GUW7;Q33620;Q33440;A0ZQQ1;A5X4C0;Q9ZS68;Q8WIX2;P94053;D0Q0H0;P94023;A2VAU0;C9WKT9;D7F7W4;…	21633	584	CID	C10(Carbamidomethyl)	70.62	0.00229815		2	53		1	1372.62	-37.3267	9/96	Medicago_elastase_rep1.mgf
	High	GCTIKPKLGLSAKNYGRA	B8YGX4;Q71N62;Q6J6P1;C7AQS9;Q33550;Q29VE5;B5SXA5;C7AQU8;P28424;P25079;Q33245;P93943;Q32800;Q9XQH3;C0J379;Q36609;Q9GG91;O63136;Q8HTD5;Q9GD42;B3XY31;B6GUX7;Q9GCX9;P94087;Q9GDB9;A6XHX2;P94043;D5MR64;D8V9C5;D7F7V6;Q9GD57;Q710K7;C8YPK4;Q9BB65;P94106;P93990;O03663;C4NWH9;O47046;Q36782;Q33268;P94027;Q8HUZ7;B5L2S2;C8YPK3;P93972;A7BG75;P94076;P93987;B6GUR5;B6GUW7;Q33620;Q32857;Q33440;A0ZQQ1;A5X4C0;Q9ZS68;…	23507	613	CID		66.1	0.00860522		7	55		1	1876.96	-43.2887	11/184	Medicago_elastase_rep1.mgf
	High	QVERDKLNKYGRPL	B8YGX4;Q6PSM7;Q71N62;Q6J6P1;C7AQS9;Q33550;Q29VE5;B5SXA5;C7AQU8;P28424;P25079;Q33245;P93943;Q32800;Q9XQH3;Q6RIC1;C0J379;Q95CD5;Q36609;Q9GG91;O63136;Q8HTD5;Q9GD42;B3XY31;B6GUX7;Q9GCX9;P94087;A6XHX2;P94043;D5MR64;D8V9C5;D7F7V6;P93976;Q9GD57;Q710K7;C8YPK4;Q9BB65;P94106;P93990;O03663;C4NWH9;O47046;Q36782;Q33268;P94027;Q8HUZ7;B5L2S2;C8YPK3;P93972;P94076;B6GUR5;B6GUW7;Q33620;Q32857;Q33440;A0ZQQ1;A5X4C0;…	21100	599	CID		64.91	0.0111143		6	55		1	1715.87	-50.3543	15/141	Medicago_elastase_rep1.mgf
	High	RNEGRDLAREGNEI	C7AQS9;Q29VE5;B5SXA5;P28424;P25079;Q33245;P93943;Q9XQH3;Q6RIC1;C0J379;B3XY31;A6XHX2;D5MR64;C8YPK4;Q9BB65;C4NWH9;O47046;Q33268;Q8HUZ7;A7BG75;Q32857;A0ZQQ1;Q8WIX2;B8PRM7;Q42903;Q95EV1;Q8WIX1;O98562;Q8HDA1;Q5I9B3;A1XCQ7;A0PDA4;A5X4I1;Q32224;Q32183;E0D9P4;Q8SN43;O98549;P93906;Q05993;Q9TMV5;Q8WIB7;Q8MCW6;Q9TLH7;Q8WHV7;O98880;Q31870;Q8WIA1;Q8WJK2;Q95632;Q31667;P93909;Q9XPZ0;O98552;Q8MAT5;Q6Y2Z1;Q5KTY1;…	8564	324	CID		64.12	0.00993084	0	1	53		1	1628.73	-52.0108	15/149	Medicago_elastase_rep1.mgf
	High	FQGPPHGI	Q6PSM7;Q71N62;C7AQS9;Q33550;Q29VE5;C7AQU8;P28424;P25079;Q33245;P93943;Q32800;Q9XQH3;Q6RIC1;C0J379;Q9GG91;O63136;Q8HTD5;B3XY31;B6GUX7;P94087;Q9GDB9;A6XHX2;P94043;D5MR64;D8V9C5;D7F7V6;P93976;Q9GD57;Q710K7;C8YPK4;Q9BB65;P93990;O03663;C4NWH9;Q36782;Q33268;Q8HUZ7;B5L2S2;C8YPK3;P93972;A7BG75;P94076;B6GUR5;B6GUW7;Q32857;Q33440;A0ZQQ1;A5X4C0;Q9ZS68;Q9ZS71;P94053;B8PRM7;D0Q0H0;P94023;A2VAU0;C9WKT9;D7F7W4;…	20049	610	CID		56.01	0.0639292		3	53		1	852.406	-36.0407	6/71	Medicago_elastase_rep1.mgf
	Medium	FQGPPHGIQVERDKL	Q6PSM7;Q71N62;C7AQS9;Q33550;Q29VE5;C7AQU8;P28424;P25079;Q33245;P93943;Q32800;Q9XQH3;Q6RIC1;C0J379;Q9GG91;O63136;Q8HTD5;B3XY31;B6GUX7;P94087;A6XHX2;P94043;D5MR64;D8V9C5;D7F7V6;P93976;Q9GD57;Q710K7;C8YPK4;Q9BB65;P93990;O03663;C4NWH9;Q36782;Q33268;Q8HUZ7;B5L2S2;C8YPK3;P93972;P94076;B6GUR5;B6GUW7;Q32857;Q33440;A0ZQQ1;A5X4C0;Q9ZS68;P94053;D0Q0H0;P94023;A2VAU0;C9WKT9;Q42903;Q95EV1;Q8WIX1;O98562;Q5I9B3;…	18949	556	CID		54.7	0.117977		6	55	58	1	1720.84	-40.3356	8/143	Medicago_elastase_rep1.mgf
	High	NMFTSIVGNVFGFKAL	B8YGX4;Q6PSM7;Q71N62;C7AQS9;Q33550;Q29VE5;C7AQU8;P28424;P93943;Q32800;Q9XQH3;Q6RIC1;C0J379;Q95CD5;Q36609;Q9GG91;O63136;Q8HTD5;Q9GD42;B3XY31;B6GUX7;Q9GCX9;Q9GDB9;P94043;D5MR64;D8V9C5;D7F7V6;P93976;Q9GD57;C8YPK4;P94106;P93990;O03663;C4NWH9;O47046;Q36782;P94027;Q8HUZ7;C8YPK3;P93972;A7BG75;B6GUR5;Q33620;Q32857;Q33440;A0ZQQ1;A5X4C0;Q9ZS68;Q9ZS71;Q8WIX2;B6GUT8;B8PRM7;D0Q0H0;P94023;Q9GDD8;A2VAU0;C9WKT9;…	16063	539	CID		54.01	0.126507	0	2	54	52	1	1744.82	-52.201	7/161	Medicago_elastase_rep1.mgf
	Medium	GKLEGERDITLGFVDLL	Q6PSM7;Q29VE5;P28424;P25079;P93943;Q32800;Q9XQH3;Q36609;Q9GG91;O63136;Q8HTD5;Q9GD42;B3XY31;B6GUX7;P94087;Q9GDB9;A6XHX2;P94043;D5MR64;D8V9C5;D7F7V6;P93976;Q9GD57;Q710K7;C8YPK4;Q9BB65;P94106;P93990;O47046;Q36782;Q33268;P94027;B5L2S2;C8YPK3;P93972;A7BG75;P94076;B6GUR5;B6GUW7;Q33620;Q32857;Q33440;A0ZQQ1;A5X4C0;Q9ZS68;Q9ZS71;P94053;B6GUT8;P94023;Q9GDD8;Q7YKW5;C9WKT9;D7F7W4;O98562;Q9THN3;Q5I9B3;Q33089;…	5280	256	CID		50.23	0.329251		5	55	57	1	1874.96	-33.2334	9/172	Medicago_elastase_rep1.mgf
	Low	cVQARNEGRDLAREGNEIIREA	Q29VE5;B5SXA5;Q8SN43;O98549;P93906;Q8MCW6;Q9TLH7;O98880;Q31870;Q8WJK2;Q31667;P93909;Q9XPZ0;O98552;Q6Y2Z1;Q15JC1;C7A5Y1;D6MYL0;Q8WLH4;Q9BA14;Q33612;O98545;Q33206;O03681;O47273;Q8HUZ8;Q9MV63;Q3T5E9;A5PFD4;Q9GEP4;Q9GDM5;Q32056;O98834;Q8HDA2;Q67GK8;B8PRM1;D5MR90;Q8WKW3;O98878;Q8WHG4;Q37164;Q9GCU2;O47280;Q5SCR2;Q4KUD6;A0PDA2;B8PRN3;C7A5Y7;Q32391;Q32194;Q8HUZ1;Q4KUF2;Q3T8E6;Q0H754;D6MYJ8;Q4H1C6;Q32386;…	5800	182	CID	C1(Carbamidomethyl)	46.66	0.55593		7	53	54	1	2556.17	-38.8453	15/233	Medicago_elastase_rep1.mgf
	Low	QARNEGRDLAREGNEI	C7AQS9;Q29VE5;B5SXA5;E0D9P4;Q8SN43;O98549;P93906;Q05993;Q9TMV5;Q8WIB7;Q8MCW6;Q9TLH7;Q8WHV7;O98880;Q31870;Q8WIA1;Q8WJK2;Q95632;Q31667;P93909;Q9XPZ0;O98552;Q8MAT5;Q6Y2Z1;Q5KTY1;Q6U1Y8;Q1KZP3;Q15JC1;C7A5Y1;D6MYL0;Q8WLH4;Q9BA14;Q33612;O98545;Q33206;O03681;O47273;Q8HUZ8;Q9MV63;Q66MG6;Q3T5E9;Q537Z6;C3S8W3;C7AQR7;C7AQU0;A5PFD4;B3SHH8;O98759;Q9GEP4;Q9GDM5;Q32056;O98834;Q8HDA2;Q67GK8;B8PRM1;C0SJR0;D5MR90;…	8142	277	CID		36.29	6.72698		6	54	49	1	1827.81	-51.5432	11/169	Medicago_elastase_rep1.mgf
	Low	RNEGRDLAREGNEII	C7AQS9;Q29VE5;B5SXA5;P28424;P25079;Q33245;P93943;Q9XQH3;Q6RIC1;C0J379;B3XY31;A6XHX2;D5MR64;C8YPK4;Q9BB65;C4NWH9;O47046;Q33268;Q8HUZ7;A7BG75;Q32857;A0ZQQ1;Q8WIX2;B8PRM7;Q42903;Q95EV1;Q8WIX1;O98562;Q8HDA1;Q5I9B3;A1XCQ7;A0PDA4;A5X4I1;Q32183;E0D9P4;Q8SN43;O98549;P93906;Q05993;Q9TMV5;Q8WIB7;Q8MCW6;Q9TLH7;O98880;Q31870;Q8WIA1;Q8WJK2;Q95632;Q31667;P93909;Q9XPZ0;O98552;Q8MAT5;Q6Y2Z1;Q5KTY1;Q6U1Y8;Q1KZP3;…	8431	316	CID		34.2	12.4723	0	2	54	43	1	1741.82	-41.3499	13/159	Medicago_elastase_rep1.mgf
	Low	AKNYGRAVYEcL	B8YGX4;Q71N62;Q6J6P1;C7AQS9;Q33550;Q29VE5;B5SXA5;C7AQU8;P28424;P25079;Q33245;Q9XQH3;C0J379;Q9GG91;O63136;Q8HTD5;Q9GD42;B3XY31;B6GUX7;P94087;Q9GDB9;A6XHX2;P94043;D5MR64;D8V9C5;D7F7V6;P93976;Q9GD57;Q710K7;C8YPK4;Q9BB65;P93990;O03663;C4NWH9;O47046;Q36782;P94027;B5L2S2;C8YPK3;P93972;A7BG75;P94076;P93987;B6GUR5;B6GUW7;Q33620;Q33440;A0ZQQ1;A5X4C0;Q9ZS68;Q8WIX2;P94053;D0Q0H0;P94023;A2VAU0;C9WKT9;D7F7W4;…	21604	582	CID	C11(Carbamidomethyl)	32.87	14.489	0	2	54	37	1	1443.65	-39.7294	8/104	Medicago_elastase_rep1.mgf
	Low	RGIFFTQDWVSLPGVLPV	Q33550;C4NWH9;Q32040;P48717;Q31667;Q9GE10;Q8WLL4;Q710L2;Q8HSW8;Q5VH01;Q29VE4;A2VAT5;Q9MSR7;Q32107;A2Q5A2;Q8WJD8;Q95CE6	284	17	CID		32.15	20.3736		5	54	39	1	2031.01	-49.6854	9/176	Medicago_elastase_rep1.mgf
	Low	ASGGIHVWHmPALT	B8YGX4;Q6J6P1;C7AQS9;Q33550;Q29VE5;B5SXA5;C7AQU8;P28424;P25079;Q33245;P93943;Q32800;Q9XQH3;Q6RIC1;C0J379;Q9GG91;O63136;Q8HTD5;Q9GD42;B3XY31;B6GUX7;P94087;Q9GDB9;A6XHX2;P94043;D5MR64;D8V9C5;Q9GD57;Q710K7;C8YPK4;Q9BB65;P94106;P93990;C4NWH9;Q36782;Q33268;P94027;Q8HUZ7;B5L2S2;C8YPK3;A7BG75;P93987;B6GUR5;B6GUW7;Q32857;Q33440;Q6Y2Z3;A0ZQQ1;A5X4C0;Q9ZS68;Q9ZS71;Q8WIX2;P94053;B6GUT8;B8PRM7;D0Q0H0;P94023;…	19409	587	CID	M10(Oxidation)	28.36	44.0441		7	54	42	1	1492.69	-31.8327	6/143	Medicago_elastase_rep1.mgf
	Low	REGNEIIREA	Q29VE5;B5SXA5;P28424;P25079;Q33245;P93943;Q9XQH3;C0J379;B3XY31;A6XHX2;D5MR64;C8YPK4;Q9BB65;C4NWH9;Q33268;Q8HUZ7;A7BG75;Q32857;A0ZQQ1;Q8WIX2;B8PRM7;Q42903;Q95EV1;Q8WIX1;O98562;Q8HDA1;Q5I9B3;A1XCQ7;Q37357;A0PDA4;A5X4I1;Q32183;Q8SN43;O98549;Q32040;P93906;Q8MCW6;Q9TLH7;O98880;Q31870;Q8WJK2;Q31667;P93909;Q9XPZ0;O98552;Q6Y2Z1;Q15JC1;C7A5Y1;D6MYL0;Q8WLH4;Q9BA14;Q33612;O98545;Q33206;O03681;O47273;Q8HUZ8;…	6373	240	CID		28.27	40.9359		3	54	42	1	1186.58	-34.3014	8/103	Medicago_elastase_rep1.mgf
	Low	ANRVALEA	P28424;P25079;Q33245;P93943;Q32800;Q9XQH3;Q6RIC1;C0J379;Q95CD5;Q36609;Q9GG91;O63136;Q9GD42;B3XY31;B6GUX7;Q9GCX9;P94087;Q9GDB9;A6XHX2;P94043;D5MR64;D8V9C5;D7F7V6;P93976;Q9GD57;Q710K7;C8YPK4;Q9BB65;P94106;P93990;O03663;C4NWH9;O47046;Q36782;Q33268;P94027;Q8HUZ7;C8YPK3;P93972;A7BG75;P94076;P93987;B6GUR5;B6GUW7;Q33620;Q32857;Q33440;Q6Y2Z3;A0ZQQ1;A5X4C0;Q9ZS68;Q8WIX2;P94053;B6GUT8;B8PRM7;D0Q0H0;Q9GDD8;…	17257	550	CID		27.17	47.7796		2	53	39	1	843.435	-39.5304	6/64	Medicago_elastase_rep1.mgf
	Low	NMFTSIVGNVFGFKA	B8YGX4;Q6PSM7;Q71N62;C7AQS9;Q33550;Q29VE5;C7AQU8;P28424;Q33245;P93943;Q32800;Q9XQH3;Q6RIC1;C0J379;Q95CD5;Q36609;Q9GG91;O63136;Q8HTD5;Q9GD42;B3XY31;B6GUX7;Q9GCX9;Q9GDB9;P94043;D5MR64;D8V9C5;D7F7V6;P93976;Q9GD57;C8YPK4;P94106;P93990;O03663;C4NWH9;O47046;Q36782;P94027;Q8HUZ7;C8YPK3;P93972;A7BG75;P93987;B6GUR5;Q33620;Q32857;Q33440;A0ZQQ1;A5X4C0;Q9ZS68;Q9ZS71;Q8WIX2;B6GUT8;B8PRM7;D0Q0H0;P94023;Q9GDD8;…	16076	545	CID		23.4	143.349	0	1	54	34	1	1631.75	-44.7441	6/151	Medicago_elastase_rep1.mgf
	Low	LRMSGGDHIHA	B8YGX4;Q6J6P1;Q9XQH3;Q95CD5;Q9GG91;O63136;Q9GD42;B3XY31;P94087;Q9GDB9;A6XHX2;D8V9C5;D7F7V6;Q9GD57;C8YPK4;P93990;Q33268;P94027;B5L2S2;P93972;P94076;P93987;Q33620;Q32857;A0ZQQ1;A5X4C0;Q9ZS68;Q9ZS71;Q8WIX2;P94053;P94023;A2VAU0;C9WKT9;Q95EV1;Q8WIX1;Q8HDA1;Q5I9B3;Q9GGC2;P94071;Q9GCW9;Q9GDB5;Q36643;B6GUQ8;Q36637;Q37357;P93986;A5X4I1;Q9TMM2;Q8MCX1;Q9TLH8;P94074;Q9XQP7;E0D9P4;Q8MCX9;Q5DK06;Q6SSI3;O98549;…	8174	288	CID		20.35	221.267		5	53	32	1	1193.53	-46.217	5/99	Medicago_elastase_rep1.mgf
Q32107	37.2	23	23	465	51.651	6.58057	1270.35	Ribulose 1,5-bisphosphate carboxylase (Fragment) OS=Cornus walteri GN=rbcL PE=3 SV=2 - [Q32107_CORWA]
	Confidence Icon	Sequence	Protein Accessions	# Proteins	# Protein Groups	Activation Type	Modifications	IonScore	Exp Value	Δ Score	Rank	Identity High	Homology Threshold	Charge	m/z [Da]	ΔM [ppm]	Ions Matched	Spectrum File
	High	QARNEGRDLAREGNEIIREA	Q29VE5;B5SXA5;Q8SN43;O98549;P93906;Q8MCW6;Q9TLH7;O98880;Q31870;Q8WJK2;Q31667;P93909;Q9XPZ0;O98552;Q6Y2Z1;Q15JC1;C7A5Y1;D6MYL0;Q8WLH4;Q9BA14;Q33612;O98545;Q33206;O03681;O47273;Q8HUZ8;Q9MV63;Q3T5E9;A5PFD4;Q9GEP4;Q9GDM5;Q32056;O98834;Q8HDA2;Q67GK8;B8PRM1;D5MR90;Q8WKW3;O98878;Q8WHG4;Q37164;Q9GCU2;O47280;Q5SCR2;Q4KUD6;A0PDA2;B8PRN3;C7A5Y7;Q32391;Q9THU4;Q32194;Q8HUZ1;Q4KUF2;Q3T8E6;Q0H754;D6MYJ8;Q4H1C6;…	5816	184	CID		98.71	3.84615e-06		6	54		1	2297.07	-45.2409	20/217	Medicago_elastase_rep1.mgf
	High	IYKAQAETGEIKGHYLNATA	C7AQS9;Q29VE5;P93943;Q32800;B3XY31;B6GUX7;Q9GCX9;A6XHX2;D7F7V6;Q710K7;O03663;C4NWH9;Q36782;Q33268;A7BG75;B6GUR5;Q9ZS68;Q9ZS71;Q8WIX2;Q9GDD8;Q7YKW5;C9WKT9;Q8WIX1;Q5I9B3;Q9GDB5;Q15KA5;Q36637;A0PDA4;Q8MCX1;O47279;Q32183;Q33323;Q6LA00;Q8MCX9;P28380;Q32040;P93906;Q05993;P48717;Q8WH19;Q8WHV7;Q95632;Q5KTY1;Q6U1Y8;Q5GLI7;A0AS70;D6MYL0;Q9BA14;Q9GE10;Q8MFU1;O98545;Q33206;Q9XQL2;O03681;O47273;Q66MG6;Q3T5E9;…	5396	248	CID		89.92	3.31093e-05		3	54		1	2178.03	-41.9789	18/208	Medicago_elastase_rep1.mgf
	High	RNEGRDLAREGNEIIREA	Q29VE5;B5SXA5;P28424;P25079;Q33245;P93943;Q9XQH3;C0J379;B3XY31;A6XHX2;D5MR64;C8YPK4;Q9BB65;C4NWH9;Q33268;Q8HUZ7;A7BG75;Q32857;A0ZQQ1;Q8WIX2;B8PRM7;Q42903;Q95EV1;Q8WIX1;O98562;Q8HDA1;Q5I9B3;A1XCQ7;A0PDA4;A5X4I1;Q32183;Q8SN43;O98549;P93906;Q8MCW6;Q9TLH7;O98880;Q31870;Q8WJK2;Q31667;P93909;Q9XPZ0;O98552;Q6Y2Z1;Q15JC1;C7A5Y1;D6MYL0;Q8WLH4;Q9BA14;Q33612;O98545;Q33206;O03681;O47273;Q8HUZ8;Q9MV63;Q3T5E9;…	6175	223	CID		85.32	9.37564e-05	0	2	54		1	2097.98	-45.4233	20/197	Medicago_elastase_rep1.mgf
	High	NMFTSIVGNVFGFKALRA	B8YGX4;Q6PSM7;Q71N62;C7AQS9;Q33550;Q29VE5;C7AQU8;P28424;P93943;Q32800;Q9XQH3;Q6RIC1;C0J379;Q36609;Q9GG91;O63136;Q8HTD5;B3XY31;B6GUX7;Q9GCX9;D5MR64;D8V9C5;D7F7V6;P93976;Q9GD57;C8YPK4;P94106;P93990;O03663;C4NWH9;O47046;Q36782;P94027;Q8HUZ7;C8YPK3;P93972;A7BG75;B6GUR5;Q32857;Q33440;A0ZQQ1;A5X4C0;Q9ZS68;Q9ZS71;Q8WIX2;B6GUT8;D0Q0H0;P94023;Q9GDD8;A2VAU0;C9WKT9;D7F7W4;Q42903;Q95EV1;Q8WIX1;O98562;Q8HDA1;…	15678	498	CID		85.08	0.00010431		3	54		1	1971.97	-41.4923	11/184	Medicago_elastase_rep1.mgf
	High	FQGPPHGIQVERDKLNKYGRPL	Q6PSM7;Q71N62;C7AQS9;Q33550;Q29VE5;C7AQU8;P28424;P25079;Q33245;P93943;Q32800;Q9XQH3;Q6RIC1;C0J379;Q9GG91;O63136;Q8HTD5;B3XY31;B6GUX7;P94087;A6XHX2;P94043;D5MR64;D8V9C5;D7F7V6;P93976;Q9GD57;Q710K7;C8YPK4;Q9BB65;P93990;O03663;C4NWH9;Q36782;Q33268;Q8HUZ7;B5L2S2;C8YPK3;P93972;P94076;B6GUR5;B6GUW7;Q32857;Q33440;A0ZQQ1;A5X4C0;Q9ZS68;P94053;D0Q0H0;P94023;A2VAU0;C9WKT9;Q42903;Q95EV1;Q8WIX1;O98562;Q5I9B3;…	17696	510	CID		81.81	0.000187786		8	54		1	2549.27	-41.6046	17/219	Medicago_elastase_rep1.mgf
	High	KNYGRAVYEcL	B8YGX4;Q71N62;Q6J6P1;C7AQS9;Q33550;Q29VE5;B5SXA5;C7AQU8;P28424;P25079;Q33245;Q9XQH3;C0J379;Q9GG91;O63136;Q8HTD5;Q9GD42;B3XY31;B6GUX7;P94087;Q9GDB9;A6XHX2;P94043;D5MR64;D8V9C5;D7F7V6;P93976;Q9GD57;Q710K7;C8YPK4;Q9BB65;P93990;O03663;C4NWH9;O47046;Q36782;P94027;B5L2S2;C8YPK3;P93972;A7BG75;P94076;P93987;B6GUR5;B6GUW7;Q33620;Q33440;A0ZQQ1;A5X4C0;Q9ZS68;Q8WIX2;P94053;D0Q0H0;P94023;A2VAU0;C9WKT9;D7F7W4;…	21633	584	CID	C10(Carbamidomethyl)	70.62	0.00229815		2	53		1	1372.62	-37.3267	9/96	Medicago_elastase_rep1.mgf
	High	GCTIKPKLGLSAKNYGRA	B8YGX4;Q71N62;Q6J6P1;C7AQS9;Q33550;Q29VE5;B5SXA5;C7AQU8;P28424;P25079;Q33245;P93943;Q32800;Q9XQH3;C0J379;Q36609;Q9GG91;O63136;Q8HTD5;Q9GD42;B3XY31;B6GUX7;Q9GCX9;P94087;Q9GDB9;A6XHX2;P94043;D5MR64;D8V9C5;D7F7V6;Q9GD57;Q710K7;C8YPK4;Q9BB65;P94106;P93990;O03663;C4NWH9;O47046;Q36782;Q33268;P94027;Q8HUZ7;B5L2S2;C8YPK3;P93972;A7BG75;P94076;P93987;B6GUR5;B6GUW7;Q33620;Q32857;Q33440;A0ZQQ1;A5X4C0;Q9ZS68;…	23507	613	CID		66.1	0.00860522		7	55		1	1876.96	-43.2887	11/184	Medicago_elastase_rep1.mgf
	High	QVERDKLNKYGRPL	B8YGX4;Q6PSM7;Q71N62;Q6J6P1;C7AQS9;Q33550;Q29VE5;B5SXA5;C7AQU8;P28424;P25079;Q33245;P93943;Q32800;Q9XQH3;Q6RIC1;C0J379;Q95CD5;Q36609;Q9GG91;O63136;Q8HTD5;Q9GD42;B3XY31;B6GUX7;Q9GCX9;P94087;A6XHX2;P94043;D5MR64;D8V9C5;D7F7V6;P93976;Q9GD57;Q710K7;C8YPK4;Q9BB65;P94106;P93990;O03663;C4NWH9;O47046;Q36782;Q33268;P94027;Q8HUZ7;B5L2S2;C8YPK3;P93972;P94076;B6GUR5;B6GUW7;Q33620;Q32857;Q33440;A0ZQQ1;A5X4C0;…	21100	599	CID		64.91	0.0111143		6	55		1	1715.87	-50.3543	15/141	Medicago_elastase_rep1.mgf
	High	RNEGRDLAREGNEI	C7AQS9;Q29VE5;B5SXA5;P28424;P25079;Q33245;P93943;Q9XQH3;Q6RIC1;C0J379;B3XY31;A6XHX2;D5MR64;C8YPK4;Q9BB65;C4NWH9;O47046;Q33268;Q8HUZ7;A7BG75;Q32857;A0ZQQ1;Q8WIX2;B8PRM7;Q42903;Q95EV1;Q8WIX1;O98562;Q8HDA1;Q5I9B3;A1XCQ7;A0PDA4;A5X4I1;Q32224;Q32183;E0D9P4;Q8SN43;O98549;P93906;Q05993;Q9TMV5;Q8WIB7;Q8MCW6;Q9TLH7;Q8WHV7;O98880;Q31870;Q8WIA1;Q8WJK2;Q95632;Q31667;P93909;Q9XPZ0;O98552;Q8MAT5;Q6Y2Z1;Q5KTY1;…	8564	324	CID		64.12	0.00993084	0	1	53		1	1628.73	-52.0108	15/149	Medicago_elastase_rep1.mgf
	High	YYTPxYETKDT	Q8WIB7;Q537Z6;A1XM40;Q9GCU2;Q9THU4;Q9GDL4;A1XM42;Q33059;Q31764;Q32107	17	10	CID	X5(D)	59.44	0.0113581		8	49		1	1395.53	-47.4238	6/98	Medicago_elastase_rep1.mgf
	High	FQGPPHGI	Q6PSM7;Q71N62;C7AQS9;Q33550;Q29VE5;C7AQU8;P28424;P25079;Q33245;P93943;Q32800;Q9XQH3;Q6RIC1;C0J379;Q9GG91;O63136;Q8HTD5;B3XY31;B6GUX7;P94087;Q9GDB9;A6XHX2;P94043;D5MR64;D8V9C5;D7F7V6;P93976;Q9GD57;Q710K7;C8YPK4;Q9BB65;P93990;O03663;C4NWH9;Q36782;Q33268;Q8HUZ7;B5L2S2;C8YPK3;P93972;A7BG75;P94076;B6GUR5;B6GUW7;Q32857;Q33440;A0ZQQ1;A5X4C0;Q9ZS68;Q9ZS71;P94053;B8PRM7;D0Q0H0;P94023;A2VAU0;C9WKT9;D7F7W4;…	20049	610	CID		56.01	0.0639292		3	53		1	852.406	-36.0407	6/71	Medicago_elastase_rep1.mgf
	Medium	FQGPPHGIQVERDKL	Q6PSM7;Q71N62;C7AQS9;Q33550;Q29VE5;C7AQU8;P28424;P25079;Q33245;P93943;Q32800;Q9XQH3;Q6RIC1;C0J379;Q9GG91;O63136;Q8HTD5;B3XY31;B6GUX7;P94087;A6XHX2;P94043;D5MR64;D8V9C5;D7F7V6;P93976;Q9GD57;Q710K7;C8YPK4;Q9BB65;P93990;O03663;C4NWH9;Q36782;Q33268;Q8HUZ7;B5L2S2;C8YPK3;P93972;P94076;B6GUR5;B6GUW7;Q32857;Q33440;A0ZQQ1;A5X4C0;Q9ZS68;P94053;D0Q0H0;P94023;A2VAU0;C9WKT9;Q42903;Q95EV1;Q8WIX1;O98562;Q5I9B3;…	18949	556	CID		54.7	0.117977		6	55	58	1	1720.84	-40.3356	8/143	Medicago_elastase_rep1.mgf
	High	NMFTSIVGNVFGFKAL	B8YGX4;Q6PSM7;Q71N62;C7AQS9;Q33550;Q29VE5;C7AQU8;P28424;P93943;Q32800;Q9XQH3;Q6RIC1;C0J379;Q95CD5;Q36609;Q9GG91;O63136;Q8HTD5;Q9GD42;B3XY31;B6GUX7;Q9GCX9;Q9GDB9;P94043;D5MR64;D8V9C5;D7F7V6;P93976;Q9GD57;C8YPK4;P94106;P93990;O03663;C4NWH9;O47046;Q36782;P94027;Q8HUZ7;C8YPK3;P93972;A7BG75;B6GUR5;Q33620;Q32857;Q33440;A0ZQQ1;A5X4C0;Q9ZS68;Q9ZS71;Q8WIX2;B6GUT8;B8PRM7;D0Q0H0;P94023;Q9GDD8;A2VAU0;C9WKT9;…	16063	539	CID		54.01	0.126507	0	2	54	52	1	1744.82	-52.201	7/161	Medicago_elastase_rep1.mgf
	Medium	GKLEGERDITLGFVDLL	Q6PSM7;Q29VE5;P28424;P25079;P93943;Q32800;Q9XQH3;Q36609;Q9GG91;O63136;Q8HTD5;Q9GD42;B3XY31;B6GUX7;P94087;Q9GDB9;A6XHX2;P94043;D5MR64;D8V9C5;D7F7V6;P93976;Q9GD57;Q710K7;C8YPK4;Q9BB65;P94106;P93990;O47046;Q36782;Q33268;P94027;B5L2S2;C8YPK3;P93972;A7BG75;P94076;B6GUR5;B6GUW7;Q33620;Q32857;Q33440;A0ZQQ1;A5X4C0;Q9ZS68;Q9ZS71;P94053;B6GUT8;P94023;Q9GDD8;Q7YKW5;C9WKT9;D7F7W4;O98562;Q9THN3;Q5I9B3;Q33089;…	5280	256	CID		50.23	0.329251		5	55	57	1	1874.96	-33.2334	9/172	Medicago_elastase_rep1.mgf
	Low	cVQARNEGRDLAREGNEIIREA	Q29VE5;B5SXA5;Q8SN43;O98549;P93906;Q8MCW6;Q9TLH7;O98880;Q31870;Q8WJK2;Q31667;P93909;Q9XPZ0;O98552;Q6Y2Z1;Q15JC1;C7A5Y1;D6MYL0;Q8WLH4;Q9BA14;Q33612;O98545;Q33206;O03681;O47273;Q8HUZ8;Q9MV63;Q3T5E9;A5PFD4;Q9GEP4;Q9GDM5;Q32056;O98834;Q8HDA2;Q67GK8;B8PRM1;D5MR90;Q8WKW3;O98878;Q8WHG4;Q37164;Q9GCU2;O47280;Q5SCR2;Q4KUD6;A0PDA2;B8PRN3;C7A5Y7;Q32391;Q32194;Q8HUZ1;Q4KUF2;Q3T8E6;Q0H754;D6MYJ8;Q4H1C6;Q32386;…	5800	182	CID	C1(Carbamidomethyl)	46.66	0.55593		7	53	54	1	2556.17	-38.8453	15/233	Medicago_elastase_rep1.mgf
	Low	QARNEGRDLAREGNEI	C7AQS9;Q29VE5;B5SXA5;E0D9P4;Q8SN43;O98549;P93906;Q05993;Q9TMV5;Q8WIB7;Q8MCW6;Q9TLH7;Q8WHV7;O98880;Q31870;Q8WIA1;Q8WJK2;Q95632;Q31667;P93909;Q9XPZ0;O98552;Q8MAT5;Q6Y2Z1;Q5KTY1;Q6U1Y8;Q1KZP3;Q15JC1;C7A5Y1;D6MYL0;Q8WLH4;Q9BA14;Q33612;O98545;Q33206;O03681;O47273;Q8HUZ8;Q9MV63;Q66MG6;Q3T5E9;Q537Z6;C3S8W3;C7AQR7;C7AQU0;A5PFD4;B3SHH8;O98759;Q9GEP4;Q9GDM5;Q32056;O98834;Q8HDA2;Q67GK8;B8PRM1;C0SJR0;D5MR90;…	8142	277	CID		36.29	6.72698		6	54	49	1	1827.81	-51.5432	11/169	Medicago_elastase_rep1.mgf
	Low	RNEGRDLAREGNEII	C7AQS9;Q29VE5;B5SXA5;P28424;P25079;Q33245;P93943;Q9XQH3;Q6RIC1;C0J379;B3XY31;A6XHX2;D5MR64;C8YPK4;Q9BB65;C4NWH9;O47046;Q33268;Q8HUZ7;A7BG75;Q32857;A0ZQQ1;Q8WIX2;B8PRM7;Q42903;Q95EV1;Q8WIX1;O98562;Q8HDA1;Q5I9B3;A1XCQ7;A0PDA4;A5X4I1;Q32183;E0D9P4;Q8SN43;O98549;P93906;Q05993;Q9TMV5;Q8WIB7;Q8MCW6;Q9TLH7;O98880;Q31870;Q8WIA1;Q8WJK2;Q95632;Q31667;P93909;Q9XPZ0;O98552;Q8MAT5;Q6Y2Z1;Q5KTY1;Q6U1Y8;Q1KZP3;…	8431	316	CID		34.2	12.4723	0	2	54	43	1	1741.82	-41.3499	13/159	Medicago_elastase_rep1.mgf
	Low	AKNYGRAVYEcL	B8YGX4;Q71N62;Q6J6P1;C7AQS9;Q33550;Q29VE5;B5SXA5;C7AQU8;P28424;P25079;Q33245;Q9XQH3;C0J379;Q9GG91;O63136;Q8HTD5;Q9GD42;B3XY31;B6GUX7;P94087;Q9GDB9;A6XHX2;P94043;D5MR64;D8V9C5;D7F7V6;P93976;Q9GD57;Q710K7;C8YPK4;Q9BB65;P93990;O03663;C4NWH9;O47046;Q36782;P94027;B5L2S2;C8YPK3;P93972;A7BG75;P94076;P93987;B6GUR5;B6GUW7;Q33620;Q33440;A0ZQQ1;A5X4C0;Q9ZS68;Q8WIX2;P94053;D0Q0H0;P94023;A2VAU0;C9WKT9;D7F7W4;…	21604	582	CID	C11(Carbamidomethyl)	32.87	14.489	0	2	54	37	1	1443.65	-39.7294	8/104	Medicago_elastase_rep1.mgf
	Low	RGIFFTQDWVSLPGVLPV	Q33550;C4NWH9;Q32040;P48717;Q31667;Q9GE10;Q8WLL4;Q710L2;Q8HSW8;Q5VH01;Q29VE4;A2VAT5;Q9MSR7;Q32107;A2Q5A2;Q8WJD8;Q95CE6	284	17	CID		32.15	20.3736		5	54	39	1	2031.01	-49.6854	9/176	Medicago_elastase_rep1.mgf
	Low	ASGGIHVWHmPALT	B8YGX4;Q6J6P1;C7AQS9;Q33550;Q29VE5;B5SXA5;C7AQU8;P28424;P25079;Q33245;P93943;Q32800;Q9XQH3;Q6RIC1;C0J379;Q9GG91;O63136;Q8HTD5;Q9GD42;B3XY31;B6GUX7;P94087;Q9GDB9;A6XHX2;P94043;D5MR64;D8V9C5;Q9GD57;Q710K7;C8YPK4;Q9BB65;P94106;P93990;C4NWH9;Q36782;Q33268;P94027;Q8HUZ7;B5L2S2;C8YPK3;A7BG75;P93987;B6GUR5;B6GUW7;Q32857;Q33440;Q6Y2Z3;A0ZQQ1;A5X4C0;Q9ZS68;Q9ZS71;Q8WIX2;P94053;B6GUT8;B8PRM7;D0Q0H0;P94023;…	19409	587	CID	M10(Oxidation)	28.36	44.0441		7	54	42	1	1492.69	-31.8327	6/143	Medicago_elastase_rep1.mgf
	Low	REGNEIIREA	Q29VE5;B5SXA5;P28424;P25079;Q33245;P93943;Q9XQH3;C0J379;B3XY31;A6XHX2;D5MR64;C8YPK4;Q9BB65;C4NWH9;Q33268;Q8HUZ7;A7BG75;Q32857;A0ZQQ1;Q8WIX2;B8PRM7;Q42903;Q95EV1;Q8WIX1;O98562;Q8HDA1;Q5I9B3;A1XCQ7;Q37357;A0PDA4;A5X4I1;Q32183;Q8SN43;O98549;Q32040;P93906;Q8MCW6;Q9TLH7;O98880;Q31870;Q8WJK2;Q31667;P93909;Q9XPZ0;O98552;Q6Y2Z1;Q15JC1;C7A5Y1;D6MYL0;Q8WLH4;Q9BA14;Q33612;O98545;Q33206;O03681;O47273;Q8HUZ8;…	6373	240	CID		28.27	40.9359		3	54	42	1	1186.58	-34.3014	8/103	Medicago_elastase_rep1.mgf
	Low	ANRVALEA	P28424;P25079;Q33245;P93943;Q32800;Q9XQH3;Q6RIC1;C0J379;Q95CD5;Q36609;Q9GG91;O63136;Q9GD42;B3XY31;B6GUX7;Q9GCX9;P94087;Q9GDB9;A6XHX2;P94043;D5MR64;D8V9C5;D7F7V6;P93976;Q9GD57;Q710K7;C8YPK4;Q9BB65;P94106;P93990;O03663;C4NWH9;O47046;Q36782;Q33268;P94027;Q8HUZ7;C8YPK3;P93972;A7BG75;P94076;P93987;B6GUR5;B6GUW7;Q33620;Q32857;Q33440;Q6Y2Z3;A0ZQQ1;A5X4C0;Q9ZS68;Q8WIX2;P94053;B6GUT8;B8PRM7;D0Q0H0;Q9GDD8;…	17257	550	CID		27.17	47.7796		2	53	39	1	843.435	-39.5304	6/64	Medicago_elastase_rep1.mgf
	Low	NMFTSIVGNVFGFKA	B8YGX4;Q6PSM7;Q71N62;C7AQS9;Q33550;Q29VE5;C7AQU8;P28424;Q33245;P93943;Q32800;Q9XQH3;Q6RIC1;C0J379;Q95CD5;Q36609;Q9GG91;O63136;Q8HTD5;Q9GD42;B3XY31;B6GUX7;Q9GCX9;Q9GDB9;P94043;D5MR64;D8V9C5;D7F7V6;P93976;Q9GD57;C8YPK4;P94106;P93990;O03663;C4NWH9;O47046;Q36782;P94027;Q8HUZ7;C8YPK3;P93972;A7BG75;P93987;B6GUR5;Q33620;Q32857;Q33440;A0ZQQ1;A5X4C0;Q9ZS68;Q9ZS71;Q8WIX2;B6GUT8;B8PRM7;D0Q0H0;P94023;Q9GDD8;…	16076	545	CID		23.4	143.349	0	1	54	34	1	1631.75	-44.7441	6/151	Medicago_elastase_rep1.mgf
Q9GEN3	36.74	25	23	460	51.2536	6.58057	1265.97	Ribulose-1,5-bisphosphate carboxylase/oxygenase large subunit (Fragment) OS=Jacquinia keyensis GN=rbcL PE=3 SV=1 - [Q9GEN3_9ERIC]
	Confidence Icon	Sequence	Protein Accessions	# Proteins	# Protein Groups	Activation Type	Modifications	IonScore	Exp Value	Δ Score	Rank	Identity High	Homology Threshold	Charge	m/z [Da]	ΔM [ppm]	Ions Matched	Spectrum File
	High	AAcEVWKEIKFEFxAMDTL	A0PDA2;B8Q482;Q9GEN3	6	3	CID	C3(Carbamidomethyl), X14(P)	135.21	7.55187e-10		6	53		1	2284.99	-46.2217	15/188	Medicago_elastase_rep1.mgf
	High	QARNEGRDLAREGNEIIREA	Q29VE5;B5SXA5;Q8SN43;O98549;P93906;Q8MCW6;Q9TLH7;O98880;Q31870;Q8WJK2;Q31667;P93909;Q9XPZ0;O98552;Q6Y2Z1;Q15JC1;C7A5Y1;D6MYL0;Q8WLH4;Q9BA14;Q33612;O98545;Q33206;O03681;O47273;Q8HUZ8;Q9MV63;Q3T5E9;A5PFD4;Q9GEP4;Q9GDM5;Q32056;O98834;Q8HDA2;Q67GK8;B8PRM1;D5MR90;Q8WKW3;O98878;Q8WHG4;Q37164;Q9GCU2;O47280;Q5SCR2;Q4KUD6;A0PDA2;B8PRN3;C7A5Y7;Q32391;Q9THU4;Q32194;Q8HUZ1;Q4KUF2;Q3T8E6;Q0H754;D6MYJ8;Q4H1C6;…	5816	184	CID		98.71	3.84615e-06		6	54		1	2297.07	-45.2409	20/217	Medicago_elastase_rep1.mgf
	High	AAcEVWKEIKFEFxAmDTL	A0PDA2;B8Q482;Q9GEN3	6	3	CID	C3(Carbamidomethyl), X14(P), M16(Oxidation)	90.46	2.08939e-05		6	53		1	2300.98	-48.0397	13/188	Medicago_elastase_rep1.mgf
	High	RNEGRDLAREGNEIIREA	Q29VE5;B5SXA5;P28424;P25079;Q33245;P93943;Q9XQH3;C0J379;B3XY31;A6XHX2;D5MR64;C8YPK4;Q9BB65;C4NWH9;Q33268;Q8HUZ7;A7BG75;Q32857;A0ZQQ1;Q8WIX2;B8PRM7;Q42903;Q95EV1;Q8WIX1;O98562;Q8HDA1;Q5I9B3;A1XCQ7;A0PDA4;A5X4I1;Q32183;Q8SN43;O98549;P93906;Q8MCW6;Q9TLH7;O98880;Q31870;Q8WJK2;Q31667;P93909;Q9XPZ0;O98552;Q6Y2Z1;Q15JC1;C7A5Y1;D6MYL0;Q8WLH4;Q9BA14;Q33612;O98545;Q33206;O03681;O47273;Q8HUZ8;Q9MV63;Q3T5E9;…	6175	223	CID		85.32	9.37564e-05	0	2	54		1	2097.98	-45.4233	20/197	Medicago_elastase_rep1.mgf
	High	NMFTSIVGNVFGFKALRA	B8YGX4;Q6PSM7;Q71N62;C7AQS9;Q33550;Q29VE5;C7AQU8;P28424;P93943;Q32800;Q9XQH3;Q6RIC1;C0J379;Q36609;Q9GG91;O63136;Q8HTD5;B3XY31;B6GUX7;Q9GCX9;D5MR64;D8V9C5;D7F7V6;P93976;Q9GD57;C8YPK4;P94106;P93990;O03663;C4NWH9;O47046;Q36782;P94027;Q8HUZ7;C8YPK3;P93972;A7BG75;B6GUR5;Q32857;Q33440;A0ZQQ1;A5X4C0;Q9ZS68;Q9ZS71;Q8WIX2;B6GUT8;D0Q0H0;P94023;Q9GDD8;A2VAU0;C9WKT9;D7F7W4;Q42903;Q95EV1;Q8WIX1;O98562;Q8HDA1;…	15678	498	CID		85.08	0.00010431		3	54		1	1971.97	-41.4923	11/184	Medicago_elastase_rep1.mgf
	High	FQGPPHGIQVERDKLNKYGRPL	Q6PSM7;Q71N62;C7AQS9;Q33550;Q29VE5;C7AQU8;P28424;P25079;Q33245;P93943;Q32800;Q9XQH3;Q6RIC1;C0J379;Q9GG91;O63136;Q8HTD5;B3XY31;B6GUX7;P94087;A6XHX2;P94043;D5MR64;D8V9C5;D7F7V6;P93976;Q9GD57;Q710K7;C8YPK4;Q9BB65;P93990;O03663;C4NWH9;Q36782;Q33268;Q8HUZ7;B5L2S2;C8YPK3;P93972;P94076;B6GUR5;B6GUW7;Q32857;Q33440;A0ZQQ1;A5X4C0;Q9ZS68;P94053;D0Q0H0;P94023;A2VAU0;C9WKT9;Q42903;Q95EV1;Q8WIX1;O98562;Q5I9B3;…	17696	510	CID		81.81	0.000187786		8	54		1	2549.27	-41.6046	17/219	Medicago_elastase_rep1.mgf
	High	KNYGRAVYEcL	B8YGX4;Q71N62;Q6J6P1;C7AQS9;Q33550;Q29VE5;B5SXA5;C7AQU8;P28424;P25079;Q33245;Q9XQH3;C0J379;Q9GG91;O63136;Q8HTD5;Q9GD42;B3XY31;B6GUX7;P94087;Q9GDB9;A6XHX2;P94043;D5MR64;D8V9C5;D7F7V6;P93976;Q9GD57;Q710K7;C8YPK4;Q9BB65;P93990;O03663;C4NWH9;O47046;Q36782;P94027;B5L2S2;C8YPK3;P93972;A7BG75;P94076;P93987;B6GUR5;B6GUW7;Q33620;Q33440;A0ZQQ1;A5X4C0;Q9ZS68;Q8WIX2;P94053;D0Q0H0;P94023;A2VAU0;C9WKT9;D7F7W4;…	21633	584	CID	C10(Carbamidomethyl)	70.62	0.00229815		2	53		1	1372.62	-37.3267	9/96	Medicago_elastase_rep1.mgf
	High	AAcEVWKEIKFEFxAMDTL	A0PDA2;B8Q482;Q9GEN3	6	3	CID	C3(Carbamidomethyl), X14(N)	66.28	0.00533665	0.106061	1	53		1	2301.98	-46.3119	12/188	Medicago_elastase_rep1.mgf
	High	GCTIKPKLGLSAKNYGRA	B8YGX4;Q71N62;Q6J6P1;C7AQS9;Q33550;Q29VE5;B5SXA5;C7AQU8;P28424;P25079;Q33245;P93943;Q32800;Q9XQH3;C0J379;Q36609;Q9GG91;O63136;Q8HTD5;Q9GD42;B3XY31;B6GUX7;Q9GCX9;P94087;Q9GDB9;A6XHX2;P94043;D5MR64;D8V9C5;D7F7V6;Q9GD57;Q710K7;C8YPK4;Q9BB65;P94106;P93990;O03663;C4NWH9;O47046;Q36782;Q33268;P94027;Q8HUZ7;B5L2S2;C8YPK3;P93972;A7BG75;P94076;P93987;B6GUR5;B6GUW7;Q33620;Q32857;Q33440;A0ZQQ1;A5X4C0;Q9ZS68;…	23507	613	CID		66.1	0.00860522		7	55		1	1876.96	-43.2887	11/184	Medicago_elastase_rep1.mgf
	High	QVERDKLNKYGRPL	B8YGX4;Q6PSM7;Q71N62;Q6J6P1;C7AQS9;Q33550;Q29VE5;B5SXA5;C7AQU8;P28424;P25079;Q33245;P93943;Q32800;Q9XQH3;Q6RIC1;C0J379;Q95CD5;Q36609;Q9GG91;O63136;Q8HTD5;Q9GD42;B3XY31;B6GUX7;Q9GCX9;P94087;A6XHX2;P94043;D5MR64;D8V9C5;D7F7V6;P93976;Q9GD57;Q710K7;C8YPK4;Q9BB65;P94106;P93990;O03663;C4NWH9;O47046;Q36782;Q33268;P94027;Q8HUZ7;B5L2S2;C8YPK3;P93972;P94076;B6GUR5;B6GUW7;Q33620;Q32857;Q33440;A0ZQQ1;A5X4C0;…	21100	599	CID		64.91	0.0111143		6	55		1	1715.87	-50.3543	15/141	Medicago_elastase_rep1.mgf
	High	RNEGRDLAREGNEI	C7AQS9;Q29VE5;B5SXA5;P28424;P25079;Q33245;P93943;Q9XQH3;Q6RIC1;C0J379;B3XY31;A6XHX2;D5MR64;C8YPK4;Q9BB65;C4NWH9;O47046;Q33268;Q8HUZ7;A7BG75;Q32857;A0ZQQ1;Q8WIX2;B8PRM7;Q42903;Q95EV1;Q8WIX1;O98562;Q8HDA1;Q5I9B3;A1XCQ7;A0PDA4;A5X4I1;Q32224;Q32183;E0D9P4;Q8SN43;O98549;P93906;Q05993;Q9TMV5;Q8WIB7;Q8MCW6;Q9TLH7;Q8WHV7;O98880;Q31870;Q8WIA1;Q8WJK2;Q95632;Q31667;P93909;Q9XPZ0;O98552;Q8MAT5;Q6Y2Z1;Q5KTY1;…	8564	324	CID		64.12	0.00993084	0	1	53		1	1628.73	-52.0108	15/149	Medicago_elastase_rep1.mgf
	High	FQGPPHGI	Q6PSM7;Q71N62;C7AQS9;Q33550;Q29VE5;C7AQU8;P28424;P25079;Q33245;P93943;Q32800;Q9XQH3;Q6RIC1;C0J379;Q9GG91;O63136;Q8HTD5;B3XY31;B6GUX7;P94087;Q9GDB9;A6XHX2;P94043;D5MR64;D8V9C5;D7F7V6;P93976;Q9GD57;Q710K7;C8YPK4;Q9BB65;P93990;O03663;C4NWH9;Q36782;Q33268;Q8HUZ7;B5L2S2;C8YPK3;P93972;A7BG75;P94076;B6GUR5;B6GUW7;Q32857;Q33440;A0ZQQ1;A5X4C0;Q9ZS68;Q9ZS71;P94053;B8PRM7;D0Q0H0;P94023;A2VAU0;C9WKT9;D7F7W4;…	20049	610	CID		56.01	0.0639292		3	53		1	852.406	-36.0407	6/71	Medicago_elastase_rep1.mgf
	Medium	FQGPPHGIQVERDKL	Q6PSM7;Q71N62;C7AQS9;Q33550;Q29VE5;C7AQU8;P28424;P25079;Q33245;P93943;Q32800;Q9XQH3;Q6RIC1;C0J379;Q9GG91;O63136;Q8HTD5;B3XY31;B6GUX7;P94087;A6XHX2;P94043;D5MR64;D8V9C5;D7F7V6;P93976;Q9GD57;Q710K7;C8YPK4;Q9BB65;P93990;O03663;C4NWH9;Q36782;Q33268;Q8HUZ7;B5L2S2;C8YPK3;P93972;P94076;B6GUR5;B6GUW7;Q32857;Q33440;A0ZQQ1;A5X4C0;Q9ZS68;P94053;D0Q0H0;P94023;A2VAU0;C9WKT9;Q42903;Q95EV1;Q8WIX1;O98562;Q5I9B3;…	18949	556	CID		54.7	0.117977		6	55	58	1	1720.84	-40.3356	8/143	Medicago_elastase_rep1.mgf
	High	NMFTSIVGNVFGFKAL	B8YGX4;Q6PSM7;Q71N62;C7AQS9;Q33550;Q29VE5;C7AQU8;P28424;P93943;Q32800;Q9XQH3;Q6RIC1;C0J379;Q95CD5;Q36609;Q9GG91;O63136;Q8HTD5;Q9GD42;B3XY31;B6GUX7;Q9GCX9;Q9GDB9;P94043;D5MR64;D8V9C5;D7F7V6;P93976;Q9GD57;C8YPK4;P94106;P93990;O03663;C4NWH9;O47046;Q36782;P94027;Q8HUZ7;C8YPK3;P93972;A7BG75;B6GUR5;Q33620;Q32857;Q33440;A0ZQQ1;A5X4C0;Q9ZS68;Q9ZS71;Q8WIX2;B6GUT8;B8PRM7;D0Q0H0;P94023;Q9GDD8;A2VAU0;C9WKT9;…	16063	539	CID		54.01	0.126507	0	2	54	52	1	1744.82	-52.201	7/161	Medicago_elastase_rep1.mgf
	Medium	GKLEGERDITLGFVDLL	Q6PSM7;Q29VE5;P28424;P25079;P93943;Q32800;Q9XQH3;Q36609;Q9GG91;O63136;Q8HTD5;Q9GD42;B3XY31;B6GUX7;P94087;Q9GDB9;A6XHX2;P94043;D5MR64;D8V9C5;D7F7V6;P93976;Q9GD57;Q710K7;C8YPK4;Q9BB65;P94106;P93990;O47046;Q36782;Q33268;P94027;B5L2S2;C8YPK3;P93972;A7BG75;P94076;B6GUR5;B6GUW7;Q33620;Q32857;Q33440;A0ZQQ1;A5X4C0;Q9ZS68;Q9ZS71;P94053;B6GUT8;P94023;Q9GDD8;Q7YKW5;C9WKT9;D7F7W4;O98562;Q9THN3;Q5I9B3;Q33089;…	5280	256	CID		50.23	0.329251		5	55	57	1	1874.96	-33.2334	9/172	Medicago_elastase_rep1.mgf
	Low	cVQARNEGRDLAREGNEIIREA	Q29VE5;B5SXA5;Q8SN43;O98549;P93906;Q8MCW6;Q9TLH7;O98880;Q31870;Q8WJK2;Q31667;P93909;Q9XPZ0;O98552;Q6Y2Z1;Q15JC1;C7A5Y1;D6MYL0;Q8WLH4;Q9BA14;Q33612;O98545;Q33206;O03681;O47273;Q8HUZ8;Q9MV63;Q3T5E9;A5PFD4;Q9GEP4;Q9GDM5;Q32056;O98834;Q8HDA2;Q67GK8;B8PRM1;D5MR90;Q8WKW3;O98878;Q8WHG4;Q37164;Q9GCU2;O47280;Q5SCR2;Q4KUD6;A0PDA2;B8PRN3;C7A5Y7;Q32391;Q32194;Q8HUZ1;Q4KUF2;Q3T8E6;Q0H754;D6MYJ8;Q4H1C6;Q32386;…	5800	182	CID	C1(Carbamidomethyl)	46.66	0.55593		7	53	54	1	2556.17	-38.8453	15/233	Medicago_elastase_rep1.mgf
	Low	QARNEGRDLAREGNEI	C7AQS9;Q29VE5;B5SXA5;E0D9P4;Q8SN43;O98549;P93906;Q05993;Q9TMV5;Q8WIB7;Q8MCW6;Q9TLH7;Q8WHV7;O98880;Q31870;Q8WIA1;Q8WJK2;Q95632;Q31667;P93909;Q9XPZ0;O98552;Q8MAT5;Q6Y2Z1;Q5KTY1;Q6U1Y8;Q1KZP3;Q15JC1;C7A5Y1;D6MYL0;Q8WLH4;Q9BA14;Q33612;O98545;Q33206;O03681;O47273;Q8HUZ8;Q9MV63;Q66MG6;Q3T5E9;Q537Z6;C3S8W3;C7AQR7;C7AQU0;A5PFD4;B3SHH8;O98759;Q9GEP4;Q9GDM5;Q32056;O98834;Q8HDA2;Q67GK8;B8PRM1;C0SJR0;D5MR90;…	8142	277	CID		36.29	6.72698		6	54	49	1	1827.81	-51.5432	11/169	Medicago_elastase_rep1.mgf
	Low	RNEGRDLAREGNEII	C7AQS9;Q29VE5;B5SXA5;P28424;P25079;Q33245;P93943;Q9XQH3;Q6RIC1;C0J379;B3XY31;A6XHX2;D5MR64;C8YPK4;Q9BB65;C4NWH9;O47046;Q33268;Q8HUZ7;A7BG75;Q32857;A0ZQQ1;Q8WIX2;B8PRM7;Q42903;Q95EV1;Q8WIX1;O98562;Q8HDA1;Q5I9B3;A1XCQ7;A0PDA4;A5X4I1;Q32183;E0D9P4;Q8SN43;O98549;P93906;Q05993;Q9TMV5;Q8WIB7;Q8MCW6;Q9TLH7;O98880;Q31870;Q8WIA1;Q8WJK2;Q95632;Q31667;P93909;Q9XPZ0;O98552;Q8MAT5;Q6Y2Z1;Q5KTY1;Q6U1Y8;Q1KZP3;…	8431	316	CID		34.2	12.4723	0	2	54	43	1	1741.82	-41.3499	13/159	Medicago_elastase_rep1.mgf
	Low	AKNYGRAVYEcL	B8YGX4;Q71N62;Q6J6P1;C7AQS9;Q33550;Q29VE5;B5SXA5;C7AQU8;P28424;P25079;Q33245;Q9XQH3;C0J379;Q9GG91;O63136;Q8HTD5;Q9GD42;B3XY31;B6GUX7;P94087;Q9GDB9;A6XHX2;P94043;D5MR64;D8V9C5;D7F7V6;P93976;Q9GD57;Q710K7;C8YPK4;Q9BB65;P93990;O03663;C4NWH9;O47046;Q36782;P94027;B5L2S2;C8YPK3;P93972;A7BG75;P94076;P93987;B6GUR5;B6GUW7;Q33620;Q33440;A0ZQQ1;A5X4C0;Q9ZS68;Q8WIX2;P94053;D0Q0H0;P94023;A2VAU0;C9WKT9;D7F7W4;…	21604	582	CID	C11(Carbamidomethyl)	32.87	14.489	0	2	54	37	1	1443.65	-39.7294	8/104	Medicago_elastase_rep1.mgf
	Low	ASGGIHVWHmPALT	B8YGX4;Q6J6P1;C7AQS9;Q33550;Q29VE5;B5SXA5;C7AQU8;P28424;P25079;Q33245;P93943;Q32800;Q9XQH3;Q6RIC1;C0J379;Q9GG91;O63136;Q8HTD5;Q9GD42;B3XY31;B6GUX7;P94087;Q9GDB9;A6XHX2;P94043;D5MR64;D8V9C5;Q9GD57;Q710K7;C8YPK4;Q9BB65;P94106;P93990;C4NWH9;Q36782;Q33268;P94027;Q8HUZ7;B5L2S2;C8YPK3;A7BG75;P93987;B6GUR5;B6GUW7;Q32857;Q33440;Q6Y2Z3;A0ZQQ1;A5X4C0;Q9ZS68;Q9ZS71;Q8WIX2;P94053;B6GUT8;B8PRM7;D0Q0H0;P94023;…	19409	587	CID	M10(Oxidation)	28.36	44.0441		7	54	42	1	1492.69	-31.8327	6/143	Medicago_elastase_rep1.mgf
	Low	REGNEIIREA	Q29VE5;B5SXA5;P28424;P25079;Q33245;P93943;Q9XQH3;C0J379;B3XY31;A6XHX2;D5MR64;C8YPK4;Q9BB65;C4NWH9;Q33268;Q8HUZ7;A7BG75;Q32857;A0ZQQ1;Q8WIX2;B8PRM7;Q42903;Q95EV1;Q8WIX1;O98562;Q8HDA1;Q5I9B3;A1XCQ7;Q37357;A0PDA4;A5X4I1;Q32183;Q8SN43;O98549;Q32040;P93906;Q8MCW6;Q9TLH7;O98880;Q31870;Q8WJK2;Q31667;P93909;Q9XPZ0;O98552;Q6Y2Z1;Q15JC1;C7A5Y1;D6MYL0;Q8WLH4;Q9BA14;Q33612;O98545;Q33206;O03681;O47273;Q8HUZ8;…	6373	240	CID		28.27	40.9359		3	54	42	1	1186.58	-34.3014	8/103	Medicago_elastase_rep1.mgf
	Low	ANRVALEA	P28424;P25079;Q33245;P93943;Q32800;Q9XQH3;Q6RIC1;C0J379;Q95CD5;Q36609;Q9GG91;O63136;Q9GD42;B3XY31;B6GUX7;Q9GCX9;P94087;Q9GDB9;A6XHX2;P94043;D5MR64;D8V9C5;D7F7V6;P93976;Q9GD57;Q710K7;C8YPK4;Q9BB65;P94106;P93990;O03663;C4NWH9;O47046;Q36782;Q33268;P94027;Q8HUZ7;C8YPK3;P93972;A7BG75;P94076;P93987;B6GUR5;B6GUW7;Q33620;Q32857;Q33440;Q6Y2Z3;A0ZQQ1;A5X4C0;Q9ZS68;Q8WIX2;P94053;B6GUT8;B8PRM7;D0Q0H0;Q9GDD8;…	17257	550	CID		27.17	47.7796		2	53	39	1	843.435	-39.5304	6/64	Medicago_elastase_rep1.mgf
	Low	NMFTSIVGNVFGFKA	B8YGX4;Q6PSM7;Q71N62;C7AQS9;Q33550;Q29VE5;C7AQU8;P28424;Q33245;P93943;Q32800;Q9XQH3;Q6RIC1;C0J379;Q95CD5;Q36609;Q9GG91;O63136;Q8HTD5;Q9GD42;B3XY31;B6GUX7;Q9GCX9;Q9GDB9;P94043;D5MR64;D8V9C5;D7F7V6;P93976;Q9GD57;C8YPK4;P94106;P93990;O03663;C4NWH9;O47046;Q36782;P94027;Q8HUZ7;C8YPK3;P93972;A7BG75;P93987;B6GUR5;Q33620;Q32857;Q33440;A0ZQQ1;A5X4C0;Q9ZS68;Q9ZS71;Q8WIX2;B6GUT8;B8PRM7;D0Q0H0;P94023;Q9GDD8;…	16076	545	CID		23.4	143.349	0	1	54	34	1	1631.75	-44.7441	6/151	Medicago_elastase_rep1.mgf
	Low	SLDRYKGRcYHIEPV	C7AQS9;Q29VE5;C7AQU8;P28424;Q33245;P93943;Q9XQH3;A6XHX2;O03663;Q33268;Q8HUZ7;A7BG75;P94076;Q32857;A0ZQQ1;Q9ZS68;Q9ZS71;Q8WIX2;B8PRM7;C9WKT9;Q95EV1;Q8WIX1;Q8HDA1;Q5I9B3;A1XCQ7;P94041;Q9GDB5;Q8MG05;Q36643;Q31669;Q32224;Q8MCX1;Q32183;P94074;Q6LA00;D0F109;Q8MCX9;Q5DK06;O03638;P31183;Q8WIB7;Q8MCW6;Q9TLH7;Q95A73;Q31870;Q8WIA1;Q31667;Q32428;Q9XPZ0;Q6JXQ9;Q6U1Y8;A0AS70;D0F0Z1;D2CUA5;D5J720;Q9XQL6;Q42898;…	6470	266	CID	C9(Carbamidomethyl)	21.57	232.317		4	54	36	1	1892.86	-43.5506	6/153	Medicago_elastase_rep1.mgf
	Low	LRMSGGDHIHA	B8YGX4;Q6J6P1;Q9XQH3;Q95CD5;Q9GG91;O63136;Q9GD42;B3XY31;P94087;Q9GDB9;A6XHX2;D8V9C5;D7F7V6;Q9GD57;C8YPK4;P93990;Q33268;P94027;B5L2S2;P93972;P94076;P93987;Q33620;Q32857;A0ZQQ1;A5X4C0;Q9ZS68;Q9ZS71;Q8WIX2;P94053;P94023;A2VAU0;C9WKT9;Q95EV1;Q8WIX1;Q8HDA1;Q5I9B3;Q9GGC2;P94071;Q9GCW9;Q9GDB5;Q36643;B6GUQ8;Q36637;Q37357;P93986;A5X4I1;Q9TMM2;Q8MCX1;Q9TLH8;P94074;Q9XQP7;E0D9P4;Q8MCX9;Q5DK06;Q6SSI3;O98549;…	8174	288	CID		20.35	221.267		5	53	32	1	1193.53	-46.217	5/99	Medicago_elastase_rep1.mgf
Q32857	34.4	26	26	468	51.6068	6.48096	1257.47	Ribulose-1,5-bisphosphate carboxylase oxygenase, large subunit (Fragment) OS=Psiloxylon mauritianum GN=rbcL PE=3 SV=2 - [Q32857_9MYRT]
	Confidence Icon	Sequence	Protein Accessions	# Proteins	# Protein Groups	Activation Type	Modifications	IonScore	Exp Value	Δ Score	Rank	Identity High	Homology Threshold	Charge	m/z [Da]	ΔM [ppm]	Ions Matched	Spectrum File
	High	KARNEGRDLAREGNEIIREA	P28424;P25079;Q33245;P93943;Q9XQH3;C0J379;B3XY31;A6XHX2;D5MR64;C8YPK4;Q9BB65;C4NWH9;Q33268;Q8HUZ7;A7BG75;Q32857;A0ZQQ1;Q8WIX2;B8PRM7;Q42903;Q95EV1;Q8WIX1;O98562;Q8HDA1;Q5I9B3;A1XCQ7	250	26	CID		98.71	3.84615e-06	0	1	54		1	2297.07	-61.0828	20/217	Medicago_elastase_rep1.mgf
	High	RNEGRDLAREGNEIIREA	Q29VE5;B5SXA5;P28424;P25079;Q33245;P93943;Q9XQH3;C0J379;B3XY31;A6XHX2;D5MR64;C8YPK4;Q9BB65;C4NWH9;Q33268;Q8HUZ7;A7BG75;Q32857;A0ZQQ1;Q8WIX2;B8PRM7;Q42903;Q95EV1;Q8WIX1;O98562;Q8HDA1;Q5I9B3;A1XCQ7;A0PDA4;A5X4I1;Q32183;Q8SN43;O98549;P93906;Q8MCW6;Q9TLH7;O98880;Q31870;Q8WJK2;Q31667;P93909;Q9XPZ0;O98552;Q6Y2Z1;Q15JC1;C7A5Y1;D6MYL0;Q8WLH4;Q9BA14;Q33612;O98545;Q33206;O03681;O47273;Q8HUZ8;Q9MV63;Q3T5E9;…	6175	223	CID		85.32	9.37564e-05	0	2	54		1	2097.98	-45.4233	20/197	Medicago_elastase_rep1.mgf
	High	NMFTSIVGNVFGFKALRA	B8YGX4;Q6PSM7;Q71N62;C7AQS9;Q33550;Q29VE5;C7AQU8;P28424;P93943;Q32800;Q9XQH3;Q6RIC1;C0J379;Q36609;Q9GG91;O63136;Q8HTD5;B3XY31;B6GUX7;Q9GCX9;D5MR64;D8V9C5;D7F7V6;P93976;Q9GD57;C8YPK4;P94106;P93990;O03663;C4NWH9;O47046;Q36782;P94027;Q8HUZ7;C8YPK3;P93972;A7BG75;B6GUR5;Q32857;Q33440;A0ZQQ1;A5X4C0;Q9ZS68;Q9ZS71;Q8WIX2;B6GUT8;D0Q0H0;P94023;Q9GDD8;A2VAU0;C9WKT9;D7F7W4;Q42903;Q95EV1;Q8WIX1;O98562;Q8HDA1;…	15678	498	CID		85.08	0.00010431		3	54		1	1971.97	-41.4923	11/184	Medicago_elastase_rep1.mgf
	High	FQGPPHGIQVERDKLNKYGRPL	Q6PSM7;Q71N62;C7AQS9;Q33550;Q29VE5;C7AQU8;P28424;P25079;Q33245;P93943;Q32800;Q9XQH3;Q6RIC1;C0J379;Q9GG91;O63136;Q8HTD5;B3XY31;B6GUX7;P94087;A6XHX2;P94043;D5MR64;D8V9C5;D7F7V6;P93976;Q9GD57;Q710K7;C8YPK4;Q9BB65;P93990;O03663;C4NWH9;Q36782;Q33268;Q8HUZ7;B5L2S2;C8YPK3;P93972;P94076;B6GUR5;B6GUW7;Q32857;Q33440;A0ZQQ1;A5X4C0;Q9ZS68;P94053;D0Q0H0;P94023;A2VAU0;C9WKT9;Q42903;Q95EV1;Q8WIX1;O98562;Q5I9B3;…	17696	510	CID		81.81	0.000187786		8	54		1	2549.27	-41.6046	17/219	Medicago_elastase_rep1.mgf
	High	KNYGRAxYEcL	Q32800;Q33268;Q32857;A7VJY7;Q31870;Q32428;Q4H1C6;C7AQU5;Q71N79;Q8MCY2	23	10	CID	X7(V), C10(Carbamidomethyl)	70.62	0.00229815		7	53		1	1372.62	-37.3267	9/96	Medicago_elastase_rep1.mgf
	High	GCTIKPKLGLSAKNYGRA	B8YGX4;Q71N62;Q6J6P1;C7AQS9;Q33550;Q29VE5;B5SXA5;C7AQU8;P28424;P25079;Q33245;P93943;Q32800;Q9XQH3;C0J379;Q36609;Q9GG91;O63136;Q8HTD5;Q9GD42;B3XY31;B6GUX7;Q9GCX9;P94087;Q9GDB9;A6XHX2;P94043;D5MR64;D8V9C5;D7F7V6;Q9GD57;Q710K7;C8YPK4;Q9BB65;P94106;P93990;O03663;C4NWH9;O47046;Q36782;Q33268;P94027;Q8HUZ7;B5L2S2;C8YPK3;P93972;A7BG75;P94076;P93987;B6GUR5;B6GUW7;Q33620;Q32857;Q33440;A0ZQQ1;A5X4C0;Q9ZS68;…	23507	613	CID		66.1	0.00860522		7	55		1	1876.96	-43.2887	11/184	Medicago_elastase_rep1.mgf
	High	QVERDKLNKYGRPL	B8YGX4;Q6PSM7;Q71N62;Q6J6P1;C7AQS9;Q33550;Q29VE5;B5SXA5;C7AQU8;P28424;P25079;Q33245;P93943;Q32800;Q9XQH3;Q6RIC1;C0J379;Q95CD5;Q36609;Q9GG91;O63136;Q8HTD5;Q9GD42;B3XY31;B6GUX7;Q9GCX9;P94087;A6XHX2;P94043;D5MR64;D8V9C5;D7F7V6;P93976;Q9GD57;Q710K7;C8YPK4;Q9BB65;P94106;P93990;O03663;C4NWH9;O47046;Q36782;Q33268;P94027;Q8HUZ7;B5L2S2;C8YPK3;P93972;P94076;B6GUR5;B6GUW7;Q33620;Q32857;Q33440;A0ZQQ1;A5X4C0;…	21100	599	CID		64.91	0.0111143		6	55		1	1715.87	-50.3543	15/141	Medicago_elastase_rep1.mgf
	High	RNEGRDLAREGNEI	C7AQS9;Q29VE5;B5SXA5;P28424;P25079;Q33245;P93943;Q9XQH3;Q6RIC1;C0J379;B3XY31;A6XHX2;D5MR64;C8YPK4;Q9BB65;C4NWH9;O47046;Q33268;Q8HUZ7;A7BG75;Q32857;A0ZQQ1;Q8WIX2;B8PRM7;Q42903;Q95EV1;Q8WIX1;O98562;Q8HDA1;Q5I9B3;A1XCQ7;A0PDA4;A5X4I1;Q32224;Q32183;E0D9P4;Q8SN43;O98549;P93906;Q05993;Q9TMV5;Q8WIB7;Q8MCW6;Q9TLH7;Q8WHV7;O98880;Q31870;Q8WIA1;Q8WJK2;Q95632;Q31667;P93909;Q9XPZ0;O98552;Q8MAT5;Q6Y2Z1;Q5KTY1;…	8564	324	CID		64.12	0.00993084	0	1	53		1	1628.73	-52.0108	15/149	Medicago_elastase_rep1.mgf
	High	YYTPDYETKDT	C7AQS9;Q29VE5;C7AQU8;P28424;P93943;Q95CD5;B3XY31;A6XHX2;C8YPK4;Q9BB65;P93990;Q33268;A7BG75;Q32857;A0ZQQ1;Q8WIX2;A2VAU0;Q95EV1;Q8WIX1;Q15KA5;Q8SLV7;Q37357;O47279;Q32183;D0F109;P31202;P48717;Q8WH19;Q8WHV7;Q31870;Q8WJK2;Q32428;Q6Y2Y8;Q5KTY1;Q6U1Y8;Q1KZP3;A0AS70;B7FCY2;C7A5Y1;C8XR97;D6MYL0;D8L8B6;Q9BA14;Q9XQL6;Q9GE10;Q33612;Q8WGV6;Q33206;Q32072;O03681;O47273;Q9MV63;Q4Q006;Q1X8A9;B8Q4B7;B8QQG6;C3S8W3;…	5399	226	CID		59.44	0.0113581	0	1	49		1	1395.53	-47.4238	6/98	Medicago_elastase_rep1.mgf
	High	FQGPPHGI	Q6PSM7;Q71N62;C7AQS9;Q33550;Q29VE5;C7AQU8;P28424;P25079;Q33245;P93943;Q32800;Q9XQH3;Q6RIC1;C0J379;Q9GG91;O63136;Q8HTD5;B3XY31;B6GUX7;P94087;Q9GDB9;A6XHX2;P94043;D5MR64;D8V9C5;D7F7V6;P93976;Q9GD57;Q710K7;C8YPK4;Q9BB65;P93990;O03663;C4NWH9;Q36782;Q33268;Q8HUZ7;B5L2S2;C8YPK3;P93972;A7BG75;P94076;B6GUR5;B6GUW7;Q32857;Q33440;A0ZQQ1;A5X4C0;Q9ZS68;Q9ZS71;P94053;B8PRM7;D0Q0H0;P94023;A2VAU0;C9WKT9;D7F7W4;…	20049	610	CID		56.01	0.0639292		3	53		1	852.406	-36.0407	6/71	Medicago_elastase_rep1.mgf
	Medium	FQGPPHGIQVERDKL	Q6PSM7;Q71N62;C7AQS9;Q33550;Q29VE5;C7AQU8;P28424;P25079;Q33245;P93943;Q32800;Q9XQH3;Q6RIC1;C0J379;Q9GG91;O63136;Q8HTD5;B3XY31;B6GUX7;P94087;A6XHX2;P94043;D5MR64;D8V9C5;D7F7V6;P93976;Q9GD57;Q710K7;C8YPK4;Q9BB65;P93990;O03663;C4NWH9;Q36782;Q33268;Q8HUZ7;B5L2S2;C8YPK3;P93972;P94076;B6GUR5;B6GUW7;Q32857;Q33440;A0ZQQ1;A5X4C0;Q9ZS68;P94053;D0Q0H0;P94023;A2VAU0;C9WKT9;Q42903;Q95EV1;Q8WIX1;O98562;Q5I9B3;…	18949	556	CID		54.7	0.117977		6	55	58	1	1720.84	-40.3356	8/143	Medicago_elastase_rep1.mgf
	High	NMFTSIVGNVFGFKAL	B8YGX4;Q6PSM7;Q71N62;C7AQS9;Q33550;Q29VE5;C7AQU8;P28424;P93943;Q32800;Q9XQH3;Q6RIC1;C0J379;Q95CD5;Q36609;Q9GG91;O63136;Q8HTD5;Q9GD42;B3XY31;B6GUX7;Q9GCX9;Q9GDB9;P94043;D5MR64;D8V9C5;D7F7V6;P93976;Q9GD57;C8YPK4;P94106;P93990;O03663;C4NWH9;O47046;Q36782;P94027;Q8HUZ7;C8YPK3;P93972;A7BG75;B6GUR5;Q33620;Q32857;Q33440;A0ZQQ1;A5X4C0;Q9ZS68;Q9ZS71;Q8WIX2;B6GUT8;B8PRM7;D0Q0H0;P94023;Q9GDD8;A2VAU0;C9WKT9;…	16063	539	CID		54.01	0.126507	0	2	54	52	1	1744.82	-52.201	7/161	Medicago_elastase_rep1.mgf
	Medium	GKLEGERDITLGFVDLL	Q6PSM7;Q29VE5;P28424;P25079;P93943;Q32800;Q9XQH3;Q36609;Q9GG91;O63136;Q8HTD5;Q9GD42;B3XY31;B6GUX7;P94087;Q9GDB9;A6XHX2;P94043;D5MR64;D8V9C5;D7F7V6;P93976;Q9GD57;Q710K7;C8YPK4;Q9BB65;P94106;P93990;O47046;Q36782;Q33268;P94027;B5L2S2;C8YPK3;P93972;A7BG75;P94076;B6GUR5;B6GUW7;Q33620;Q32857;Q33440;A0ZQQ1;A5X4C0;Q9ZS68;Q9ZS71;P94053;B6GUT8;P94023;Q9GDD8;Q7YKW5;C9WKT9;D7F7W4;O98562;Q9THN3;Q5I9B3;Q33089;…	5280	256	CID		50.23	0.329251		5	55	57	1	1874.96	-33.2334	9/172	Medicago_elastase_rep1.mgf
	Low	cVKARNEGRDLAREGNEIIREA	P28424;P25079;Q33245;P93943;Q9XQH3;C0J379;B3XY31;A6XHX2;D5MR64;C8YPK4;Q9BB65;C4NWH9;Q33268;Q8HUZ7;A7BG75;Q32857;A0ZQQ1;Q8WIX2;B8PRM7;Q42903;Q95EV1;Q8WIX1;O98562;Q8HDA1;Q5I9B3;A1XCQ7	249	26	CID	C1(Carbamidomethyl)	46.66	0.55593		2	53	54	1	2556.17	-53.0815	15/233	Medicago_elastase_rep1.mgf
	Low	KARNEGRDLAREGNEI	P28424;P25079;Q33245;P93943;Q9XQH3;Q6RIC1;C0J379;B3XY31;A6XHX2;D5MR64;C8YPK4;Q9BB65;C4NWH9;O47046;Q33268;Q8HUZ7;A7BG75;Q32857;A0ZQQ1;Q8WIX2;B8PRM7;Q42903;Q95EV1;Q8WIX1;O98562;Q8HDA1;Q5I9B3;A1XCQ7	267	28	CID		36.29	6.72698	0	1	54	49	1	1827.81	-71.4523	11/169	Medicago_elastase_rep1.mgf
	Low	RNEGRDLAREGNEII	C7AQS9;Q29VE5;B5SXA5;P28424;P25079;Q33245;P93943;Q9XQH3;Q6RIC1;C0J379;B3XY31;A6XHX2;D5MR64;C8YPK4;Q9BB65;C4NWH9;O47046;Q33268;Q8HUZ7;A7BG75;Q32857;A0ZQQ1;Q8WIX2;B8PRM7;Q42903;Q95EV1;Q8WIX1;O98562;Q8HDA1;Q5I9B3;A1XCQ7;A0PDA4;A5X4I1;Q32183;E0D9P4;Q8SN43;O98549;P93906;Q05993;Q9TMV5;Q8WIB7;Q8MCW6;Q9TLH7;O98880;Q31870;Q8WIA1;Q8WJK2;Q95632;Q31667;P93909;Q9XPZ0;O98552;Q8MAT5;Q6Y2Z1;Q5KTY1;Q6U1Y8;Q1KZP3;…	8431	316	CID		34.2	12.4723	0	2	54	43	1	1741.82	-41.3499	13/159	Medicago_elastase_rep1.mgf
	Low	AKNYGRAxYEcL	Q32800;Q33268;Q32857;A7VJY7;Q31870;Q32428;Q4H1C6;C7AQU5;Q71N79;Q8MCY2	23	10	CID	X8(V), C11(Carbamidomethyl)	32.87	14.489		7	54	37	1	1443.65	-39.7294	8/104	Medicago_elastase_rep1.mgf
	Low	ASGGIHVWHmPALT	B8YGX4;Q6J6P1;C7AQS9;Q33550;Q29VE5;B5SXA5;C7AQU8;P28424;P25079;Q33245;P93943;Q32800;Q9XQH3;Q6RIC1;C0J379;Q9GG91;O63136;Q8HTD5;Q9GD42;B3XY31;B6GUX7;P94087;Q9GDB9;A6XHX2;P94043;D5MR64;D8V9C5;Q9GD57;Q710K7;C8YPK4;Q9BB65;P94106;P93990;C4NWH9;Q36782;Q33268;P94027;Q8HUZ7;B5L2S2;C8YPK3;A7BG75;P93987;B6GUR5;B6GUW7;Q32857;Q33440;Q6Y2Z3;A0ZQQ1;A5X4C0;Q9ZS68;Q9ZS71;Q8WIX2;P94053;B6GUT8;B8PRM7;D0Q0H0;P94023;…	19409	587	CID	M10(Oxidation)	28.36	44.0441		7	54	42	1	1492.69	-31.8327	6/143	Medicago_elastase_rep1.mgf
	Low	REGNEIIREA	Q29VE5;B5SXA5;P28424;P25079;Q33245;P93943;Q9XQH3;C0J379;B3XY31;A6XHX2;D5MR64;C8YPK4;Q9BB65;C4NWH9;Q33268;Q8HUZ7;A7BG75;Q32857;A0ZQQ1;Q8WIX2;B8PRM7;Q42903;Q95EV1;Q8WIX1;O98562;Q8HDA1;Q5I9B3;A1XCQ7;Q37357;A0PDA4;A5X4I1;Q32183;Q8SN43;O98549;Q32040;P93906;Q8MCW6;Q9TLH7;O98880;Q31870;Q8WJK2;Q31667;P93909;Q9XPZ0;O98552;Q6Y2Z1;Q15JC1;C7A5Y1;D6MYL0;Q8WLH4;Q9BA14;Q33612;O98545;Q33206;O03681;O47273;Q8HUZ8;…	6373	240	CID		28.27	40.9359		3	54	42	1	1186.58	-34.3014	8/103	Medicago_elastase_rep1.mgf
	Low	cVKARNEGRDLAREGNEII	P28424;P25079;Q33245;P93943;Q9XQH3;Q6RIC1;C0J379;B3XY31;A6XHX2;D5MR64;C8YPK4;Q9BB65;C4NWH9;O47046;Q33268;Q8HUZ7;A7BG75;Q32857;A0ZQQ1;Q8WIX2;B8PRM7;Q42903;Q95EV1;Q8WIX1;O98562;Q8HDA1;Q5I9B3;A1XCQ7	263	28	CID	C1(Carbamidomethyl)	27.93	47.5591		5	54	42	1	2200	-57.7024	11/195	Medicago_elastase_rep1.mgf
	Low	ANRVALEA	P28424;P25079;Q33245;P93943;Q32800;Q9XQH3;Q6RIC1;C0J379;Q95CD5;Q36609;Q9GG91;O63136;Q9GD42;B3XY31;B6GUX7;Q9GCX9;P94087;Q9GDB9;A6XHX2;P94043;D5MR64;D8V9C5;D7F7V6;P93976;Q9GD57;Q710K7;C8YPK4;Q9BB65;P94106;P93990;O03663;C4NWH9;O47046;Q36782;Q33268;P94027;Q8HUZ7;C8YPK3;P93972;A7BG75;P94076;P93987;B6GUR5;B6GUW7;Q33620;Q32857;Q33440;Q6Y2Z3;A0ZQQ1;A5X4C0;Q9ZS68;Q8WIX2;P94053;B6GUT8;B8PRM7;D0Q0H0;Q9GDD8;…	17257	550	CID		27.17	47.7796		2	53	39	1	843.435	-39.5304	6/64	Medicago_elastase_rep1.mgf
	Low	NMFTSIVGNVFGFKA	B8YGX4;Q6PSM7;Q71N62;C7AQS9;Q33550;Q29VE5;C7AQU8;P28424;Q33245;P93943;Q32800;Q9XQH3;Q6RIC1;C0J379;Q95CD5;Q36609;Q9GG91;O63136;Q8HTD5;Q9GD42;B3XY31;B6GUX7;Q9GCX9;Q9GDB9;P94043;D5MR64;D8V9C5;D7F7V6;P93976;Q9GD57;C8YPK4;P94106;P93990;O03663;C4NWH9;O47046;Q36782;P94027;Q8HUZ7;C8YPK3;P93972;A7BG75;P93987;B6GUR5;Q33620;Q32857;Q33440;A0ZQQ1;A5X4C0;Q9ZS68;Q9ZS71;Q8WIX2;B6GUT8;B8PRM7;D0Q0H0;P94023;Q9GDD8;…	16076	545	CID		23.4	143.349	0	1	54	34	1	1631.75	-44.7441	6/151	Medicago_elastase_rep1.mgf
	Low	SLDRYKGRcYHIEPV	C7AQS9;Q29VE5;C7AQU8;P28424;Q33245;P93943;Q9XQH3;A6XHX2;O03663;Q33268;Q8HUZ7;A7BG75;P94076;Q32857;A0ZQQ1;Q9ZS68;Q9ZS71;Q8WIX2;B8PRM7;C9WKT9;Q95EV1;Q8WIX1;Q8HDA1;Q5I9B3;A1XCQ7;P94041;Q9GDB5;Q8MG05;Q36643;Q31669;Q32224;Q8MCX1;Q32183;P94074;Q6LA00;D0F109;Q8MCX9;Q5DK06;O03638;P31183;Q8WIB7;Q8MCW6;Q9TLH7;Q95A73;Q31870;Q8WIA1;Q31667;Q32428;Q9XPZ0;Q6JXQ9;Q6U1Y8;A0AS70;D0F0Z1;D2CUA5;D5J720;Q9XQL6;Q42898;…	6470	266	CID	C9(Carbamidomethyl)	21.57	232.317		4	54	36	1	1892.86	-43.5506	6/153	Medicago_elastase_rep1.mgf
	Low	cVKARNEGRDLA	P28424;P25079;Q33245;P93943;Q9XQH3;Q6RIC1;C0J379;Q95CD5;Q36609;Q9GG91;O63136;Q8HTD5;Q9GD42;B3XY31;B6GUX7;Q9GCX9;P94087;Q9GDB9;A6XHX2;P94043;D5MR64;D7F7V6;P93976;Q710K7;C8YPK4;Q9BB65;P93990;O03663;C4NWH9;O47046;Q36782;Q33268;P94027;Q8HUZ7;B5L2S2;P93972;A7BG75;P94076;P93987;B6GUR5;B6GUW7;Q33620;Q32857;Q33440;A0ZQQ1;A5X4C0;Q9ZS68;Q9ZS71;Q8WIX2;B6GUT8;B8PRM7;P94023;Q9GDD8;Q7YKW5;A2VAU0;C9WKT9;D7F7W4;…	1209	80	CID	C1(Carbamidomethyl)	21.51	137.521		3	52	34	1	1388.59	-86.1922	6/111	Medicago_elastase_rep1.mgf
	Low	LRMSGGDHIHA	B8YGX4;Q6J6P1;Q9XQH3;Q95CD5;Q9GG91;O63136;Q9GD42;B3XY31;P94087;Q9GDB9;A6XHX2;D8V9C5;D7F7V6;Q9GD57;C8YPK4;P93990;Q33268;P94027;B5L2S2;P93972;P94076;P93987;Q33620;Q32857;A0ZQQ1;A5X4C0;Q9ZS68;Q9ZS71;Q8WIX2;P94053;P94023;A2VAU0;C9WKT9;Q95EV1;Q8WIX1;Q8HDA1;Q5I9B3;Q9GGC2;P94071;Q9GCW9;Q9GDB5;Q36643;B6GUQ8;Q36637;Q37357;P93986;A5X4I1;Q9TMM2;Q8MCX1;Q9TLH8;P94074;Q9XQP7;E0D9P4;Q8MCX9;Q5DK06;Q6SSI3;O98549;…	8174	288	CID		20.35	221.267		5	53	32	1	1193.53	-46.217	5/99	Medicago_elastase_rep1.mgf
	Low	cVKARNEGRDLAREGNEI	P28424;P25079;Q33245;P93943;Q9XQH3;Q6RIC1;C0J379;B3XY31;A6XHX2;D5MR64;C8YPK4;Q9BB65;C4NWH9;O47046;Q33268;Q8HUZ7;A7BG75;Q32857;A0ZQQ1;Q8WIX2;B8PRM7;Q42903;Q95EV1;Q8WIX1;O98562;Q8HDA1;Q5I9B3;A1XCQ7	266	28	CID	C1(Carbamidomethyl)	17.83	397.287		7	53	33	1	2086.9	-69.661	5/185	Medicago_elastase_rep1.mgf
A0ZQQ1	36.51	26	26	441	48.7757	7.04932	1257.47	Ribulose-1,5-bisphosphate carboxylase/oxygenase large subunit (Fragment) OS=Chaetocarpus africanus GN=rbcL PE=3 SV=1 - [A0ZQQ1_9ROSI]
	Confidence Icon	Sequence	Protein Accessions	# Proteins	# Protein Groups	Activation Type	Modifications	IonScore	Exp Value	Δ Score	Rank	Identity High	Homology Threshold	Charge	m/z [Da]	ΔM [ppm]	Ions Matched	Spectrum File
	High	KARNEGRDLAREGNEIIREA	P28424;P25079;Q33245;P93943;Q9XQH3;C0J379;B3XY31;A6XHX2;D5MR64;C8YPK4;Q9BB65;C4NWH9;Q33268;Q8HUZ7;A7BG75;Q32857;A0ZQQ1;Q8WIX2;B8PRM7;Q42903;Q95EV1;Q8WIX1;O98562;Q8HDA1;Q5I9B3;A1XCQ7	250	26	CID		98.71	3.84615e-06	0	1	54		1	2297.07	-61.0828	20/217	Medicago_elastase_rep1.mgf
	High	RNEGRDLAREGNEIIREA	Q29VE5;B5SXA5;P28424;P25079;Q33245;P93943;Q9XQH3;C0J379;B3XY31;A6XHX2;D5MR64;C8YPK4;Q9BB65;C4NWH9;Q33268;Q8HUZ7;A7BG75;Q32857;A0ZQQ1;Q8WIX2;B8PRM7;Q42903;Q95EV1;Q8WIX1;O98562;Q8HDA1;Q5I9B3;A1XCQ7;A0PDA4;A5X4I1;Q32183;Q8SN43;O98549;P93906;Q8MCW6;Q9TLH7;O98880;Q31870;Q8WJK2;Q31667;P93909;Q9XPZ0;O98552;Q6Y2Z1;Q15JC1;C7A5Y1;D6MYL0;Q8WLH4;Q9BA14;Q33612;O98545;Q33206;O03681;O47273;Q8HUZ8;Q9MV63;Q3T5E9;…	6175	223	CID		85.32	9.37564e-05	0	2	54		1	2097.98	-45.4233	20/197	Medicago_elastase_rep1.mgf
	High	NMFTSIVGNVFGFKALRA	B8YGX4;Q6PSM7;Q71N62;C7AQS9;Q33550;Q29VE5;C7AQU8;P28424;P93943;Q32800;Q9XQH3;Q6RIC1;C0J379;Q36609;Q9GG91;O63136;Q8HTD5;B3XY31;B6GUX7;Q9GCX9;D5MR64;D8V9C5;D7F7V6;P93976;Q9GD57;C8YPK4;P94106;P93990;O03663;C4NWH9;O47046;Q36782;P94027;Q8HUZ7;C8YPK3;P93972;A7BG75;B6GUR5;Q32857;Q33440;A0ZQQ1;A5X4C0;Q9ZS68;Q9ZS71;Q8WIX2;B6GUT8;D0Q0H0;P94023;Q9GDD8;A2VAU0;C9WKT9;D7F7W4;Q42903;Q95EV1;Q8WIX1;O98562;Q8HDA1;…	15678	498	CID		85.08	0.00010431		3	54		1	1971.97	-41.4923	11/184	Medicago_elastase_rep1.mgf
	High	FQGPPHGIQVERDKLNKYGRPL	Q6PSM7;Q71N62;C7AQS9;Q33550;Q29VE5;C7AQU8;P28424;P25079;Q33245;P93943;Q32800;Q9XQH3;Q6RIC1;C0J379;Q9GG91;O63136;Q8HTD5;B3XY31;B6GUX7;P94087;A6XHX2;P94043;D5MR64;D8V9C5;D7F7V6;P93976;Q9GD57;Q710K7;C8YPK4;Q9BB65;P93990;O03663;C4NWH9;Q36782;Q33268;Q8HUZ7;B5L2S2;C8YPK3;P93972;P94076;B6GUR5;B6GUW7;Q32857;Q33440;A0ZQQ1;A5X4C0;Q9ZS68;P94053;D0Q0H0;P94023;A2VAU0;C9WKT9;Q42903;Q95EV1;Q8WIX1;O98562;Q5I9B3;…	17696	510	CID		81.81	0.000187786		8	54		1	2549.27	-41.6046	17/219	Medicago_elastase_rep1.mgf
	High	KNYGRAVYEcL	B8YGX4;Q71N62;Q6J6P1;C7AQS9;Q33550;Q29VE5;B5SXA5;C7AQU8;P28424;P25079;Q33245;Q9XQH3;C0J379;Q9GG91;O63136;Q8HTD5;Q9GD42;B3XY31;B6GUX7;P94087;Q9GDB9;A6XHX2;P94043;D5MR64;D8V9C5;D7F7V6;P93976;Q9GD57;Q710K7;C8YPK4;Q9BB65;P93990;O03663;C4NWH9;O47046;Q36782;P94027;B5L2S2;C8YPK3;P93972;A7BG75;P94076;P93987;B6GUR5;B6GUW7;Q33620;Q33440;A0ZQQ1;A5X4C0;Q9ZS68;Q8WIX2;P94053;D0Q0H0;P94023;A2VAU0;C9WKT9;D7F7W4;…	21633	584	CID	C10(Carbamidomethyl)	70.62	0.00229815		2	53		1	1372.62	-37.3267	9/96	Medicago_elastase_rep1.mgf
	High	GCTIKPKLGLSAKNYGRA	B8YGX4;Q71N62;Q6J6P1;C7AQS9;Q33550;Q29VE5;B5SXA5;C7AQU8;P28424;P25079;Q33245;P93943;Q32800;Q9XQH3;C0J379;Q36609;Q9GG91;O63136;Q8HTD5;Q9GD42;B3XY31;B6GUX7;Q9GCX9;P94087;Q9GDB9;A6XHX2;P94043;D5MR64;D8V9C5;D7F7V6;Q9GD57;Q710K7;C8YPK4;Q9BB65;P94106;P93990;O03663;C4NWH9;O47046;Q36782;Q33268;P94027;Q8HUZ7;B5L2S2;C8YPK3;P93972;A7BG75;P94076;P93987;B6GUR5;B6GUW7;Q33620;Q32857;Q33440;A0ZQQ1;A5X4C0;Q9ZS68;…	23507	613	CID		66.1	0.00860522		7	55		1	1876.96	-43.2887	11/184	Medicago_elastase_rep1.mgf
	High	QVERDKLNKYGRPL	B8YGX4;Q6PSM7;Q71N62;Q6J6P1;C7AQS9;Q33550;Q29VE5;B5SXA5;C7AQU8;P28424;P25079;Q33245;P93943;Q32800;Q9XQH3;Q6RIC1;C0J379;Q95CD5;Q36609;Q9GG91;O63136;Q8HTD5;Q9GD42;B3XY31;B6GUX7;Q9GCX9;P94087;A6XHX2;P94043;D5MR64;D8V9C5;D7F7V6;P93976;Q9GD57;Q710K7;C8YPK4;Q9BB65;P94106;P93990;O03663;C4NWH9;O47046;Q36782;Q33268;P94027;Q8HUZ7;B5L2S2;C8YPK3;P93972;P94076;B6GUR5;B6GUW7;Q33620;Q32857;Q33440;A0ZQQ1;A5X4C0;…	21100	599	CID		64.91	0.0111143		6	55		1	1715.87	-50.3543	15/141	Medicago_elastase_rep1.mgf
	High	RNEGRDLAREGNEI	C7AQS9;Q29VE5;B5SXA5;P28424;P25079;Q33245;P93943;Q9XQH3;Q6RIC1;C0J379;B3XY31;A6XHX2;D5MR64;C8YPK4;Q9BB65;C4NWH9;O47046;Q33268;Q8HUZ7;A7BG75;Q32857;A0ZQQ1;Q8WIX2;B8PRM7;Q42903;Q95EV1;Q8WIX1;O98562;Q8HDA1;Q5I9B3;A1XCQ7;A0PDA4;A5X4I1;Q32224;Q32183;E0D9P4;Q8SN43;O98549;P93906;Q05993;Q9TMV5;Q8WIB7;Q8MCW6;Q9TLH7;Q8WHV7;O98880;Q31870;Q8WIA1;Q8WJK2;Q95632;Q31667;P93909;Q9XPZ0;O98552;Q8MAT5;Q6Y2Z1;Q5KTY1;…	8564	324	CID		64.12	0.00993084	0	1	53		1	1628.73	-52.0108	15/149	Medicago_elastase_rep1.mgf
	High	YYTPDYETKDT	C7AQS9;Q29VE5;C7AQU8;P28424;P93943;Q95CD5;B3XY31;A6XHX2;C8YPK4;Q9BB65;P93990;Q33268;A7BG75;Q32857;A0ZQQ1;Q8WIX2;A2VAU0;Q95EV1;Q8WIX1;Q15KA5;Q8SLV7;Q37357;O47279;Q32183;D0F109;P31202;P48717;Q8WH19;Q8WHV7;Q31870;Q8WJK2;Q32428;Q6Y2Y8;Q5KTY1;Q6U1Y8;Q1KZP3;A0AS70;B7FCY2;C7A5Y1;C8XR97;D6MYL0;D8L8B6;Q9BA14;Q9XQL6;Q9GE10;Q33612;Q8WGV6;Q33206;Q32072;O03681;O47273;Q9MV63;Q4Q006;Q1X8A9;B8Q4B7;B8QQG6;C3S8W3;…	5399	226	CID		59.44	0.0113581	0	1	49		1	1395.53	-47.4238	6/98	Medicago_elastase_rep1.mgf
	High	FQGPPHGI	Q6PSM7;Q71N62;C7AQS9;Q33550;Q29VE5;C7AQU8;P28424;P25079;Q33245;P93943;Q32800;Q9XQH3;Q6RIC1;C0J379;Q9GG91;O63136;Q8HTD5;B3XY31;B6GUX7;P94087;Q9GDB9;A6XHX2;P94043;D5MR64;D8V9C5;D7F7V6;P93976;Q9GD57;Q710K7;C8YPK4;Q9BB65;P93990;O03663;C4NWH9;Q36782;Q33268;Q8HUZ7;B5L2S2;C8YPK3;P93972;A7BG75;P94076;B6GUR5;B6GUW7;Q32857;Q33440;A0ZQQ1;A5X4C0;Q9ZS68;Q9ZS71;P94053;B8PRM7;D0Q0H0;P94023;A2VAU0;C9WKT9;D7F7W4;…	20049	610	CID		56.01	0.0639292		3	53		1	852.406	-36.0407	6/71	Medicago_elastase_rep1.mgf
	Medium	FQGPPHGIQVERDKL	Q6PSM7;Q71N62;C7AQS9;Q33550;Q29VE5;C7AQU8;P28424;P25079;Q33245;P93943;Q32800;Q9XQH3;Q6RIC1;C0J379;Q9GG91;O63136;Q8HTD5;B3XY31;B6GUX7;P94087;A6XHX2;P94043;D5MR64;D8V9C5;D7F7V6;P93976;Q9GD57;Q710K7;C8YPK4;Q9BB65;P93990;O03663;C4NWH9;Q36782;Q33268;Q8HUZ7;B5L2S2;C8YPK3;P93972;P94076;B6GUR5;B6GUW7;Q32857;Q33440;A0ZQQ1;A5X4C0;Q9ZS68;P94053;D0Q0H0;P94023;A2VAU0;C9WKT9;Q42903;Q95EV1;Q8WIX1;O98562;Q5I9B3;…	18949	556	CID		54.7	0.117977		6	55	58	1	1720.84	-40.3356	8/143	Medicago_elastase_rep1.mgf
	High	NMFTSIVGNVFGFKAL	B8YGX4;Q6PSM7;Q71N62;C7AQS9;Q33550;Q29VE5;C7AQU8;P28424;P93943;Q32800;Q9XQH3;Q6RIC1;C0J379;Q95CD5;Q36609;Q9GG91;O63136;Q8HTD5;Q9GD42;B3XY31;B6GUX7;Q9GCX9;Q9GDB9;P94043;D5MR64;D8V9C5;D7F7V6;P93976;Q9GD57;C8YPK4;P94106;P93990;O03663;C4NWH9;O47046;Q36782;P94027;Q8HUZ7;C8YPK3;P93972;A7BG75;B6GUR5;Q33620;Q32857;Q33440;A0ZQQ1;A5X4C0;Q9ZS68;Q9ZS71;Q8WIX2;B6GUT8;B8PRM7;D0Q0H0;P94023;Q9GDD8;A2VAU0;C9WKT9;…	16063	539	CID		54.01	0.126507	0	2	54	52	1	1744.82	-52.201	7/161	Medicago_elastase_rep1.mgf
	Medium	GKLEGERDITLGFVDLL	Q6PSM7;Q29VE5;P28424;P25079;P93943;Q32800;Q9XQH3;Q36609;Q9GG91;O63136;Q8HTD5;Q9GD42;B3XY31;B6GUX7;P94087;Q9GDB9;A6XHX2;P94043;D5MR64;D8V9C5;D7F7V6;P93976;Q9GD57;Q710K7;C8YPK4;Q9BB65;P94106;P93990;O47046;Q36782;Q33268;P94027;B5L2S2;C8YPK3;P93972;A7BG75;P94076;B6GUR5;B6GUW7;Q33620;Q32857;Q33440;A0ZQQ1;A5X4C0;Q9ZS68;Q9ZS71;P94053;B6GUT8;P94023;Q9GDD8;Q7YKW5;C9WKT9;D7F7W4;O98562;Q9THN3;Q5I9B3;Q33089;…	5280	256	CID		50.23	0.329251		5	55	57	1	1874.96	-33.2334	9/172	Medicago_elastase_rep1.mgf
	Low	cVKARNEGRDLAREGNEIIREA	P28424;P25079;Q33245;P93943;Q9XQH3;C0J379;B3XY31;A6XHX2;D5MR64;C8YPK4;Q9BB65;C4NWH9;Q33268;Q8HUZ7;A7BG75;Q32857;A0ZQQ1;Q8WIX2;B8PRM7;Q42903;Q95EV1;Q8WIX1;O98562;Q8HDA1;Q5I9B3;A1XCQ7	249	26	CID	C1(Carbamidomethyl)	46.66	0.55593		2	53	54	1	2556.17	-53.0815	15/233	Medicago_elastase_rep1.mgf
	Low	KARNEGRDLAREGNEI	P28424;P25079;Q33245;P93943;Q9XQH3;Q6RIC1;C0J379;B3XY31;A6XHX2;D5MR64;C8YPK4;Q9BB65;C4NWH9;O47046;Q33268;Q8HUZ7;A7BG75;Q32857;A0ZQQ1;Q8WIX2;B8PRM7;Q42903;Q95EV1;Q8WIX1;O98562;Q8HDA1;Q5I9B3;A1XCQ7	267	28	CID		36.29	6.72698	0	1	54	49	1	1827.81	-71.4523	11/169	Medicago_elastase_rep1.mgf
	Low	RNEGRDLAREGNEII	C7AQS9;Q29VE5;B5SXA5;P28424;P25079;Q33245;P93943;Q9XQH3;Q6RIC1;C0J379;B3XY31;A6XHX2;D5MR64;C8YPK4;Q9BB65;C4NWH9;O47046;Q33268;Q8HUZ7;A7BG75;Q32857;A0ZQQ1;Q8WIX2;B8PRM7;Q42903;Q95EV1;Q8WIX1;O98562;Q8HDA1;Q5I9B3;A1XCQ7;A0PDA4;A5X4I1;Q32183;E0D9P4;Q8SN43;O98549;P93906;Q05993;Q9TMV5;Q8WIB7;Q8MCW6;Q9TLH7;O98880;Q31870;Q8WIA1;Q8WJK2;Q95632;Q31667;P93909;Q9XPZ0;O98552;Q8MAT5;Q6Y2Z1;Q5KTY1;Q6U1Y8;Q1KZP3;…	8431	316	CID		34.2	12.4723	0	2	54	43	1	1741.82	-41.3499	13/159	Medicago_elastase_rep1.mgf
	Low	AKNYGRAVYEcL	B8YGX4;Q71N62;Q6J6P1;C7AQS9;Q33550;Q29VE5;B5SXA5;C7AQU8;P28424;P25079;Q33245;Q9XQH3;C0J379;Q9GG91;O63136;Q8HTD5;Q9GD42;B3XY31;B6GUX7;P94087;Q9GDB9;A6XHX2;P94043;D5MR64;D8V9C5;D7F7V6;P93976;Q9GD57;Q710K7;C8YPK4;Q9BB65;P93990;O03663;C4NWH9;O47046;Q36782;P94027;B5L2S2;C8YPK3;P93972;A7BG75;P94076;P93987;B6GUR5;B6GUW7;Q33620;Q33440;A0ZQQ1;A5X4C0;Q9ZS68;Q8WIX2;P94053;D0Q0H0;P94023;A2VAU0;C9WKT9;D7F7W4;…	21604	582	CID	C11(Carbamidomethyl)	32.87	14.489	0	2	54	37	1	1443.65	-39.7294	8/104	Medicago_elastase_rep1.mgf
	Low	ASGGIHVWHmPALT	B8YGX4;Q6J6P1;C7AQS9;Q33550;Q29VE5;B5SXA5;C7AQU8;P28424;P25079;Q33245;P93943;Q32800;Q9XQH3;Q6RIC1;C0J379;Q9GG91;O63136;Q8HTD5;Q9GD42;B3XY31;B6GUX7;P94087;Q9GDB9;A6XHX2;P94043;D5MR64;D8V9C5;Q9GD57;Q710K7;C8YPK4;Q9BB65;P94106;P93990;C4NWH9;Q36782;Q33268;P94027;Q8HUZ7;B5L2S2;C8YPK3;A7BG75;P93987;B6GUR5;B6GUW7;Q32857;Q33440;Q6Y2Z3;A0ZQQ1;A5X4C0;Q9ZS68;Q9ZS71;Q8WIX2;P94053;B6GUT8;B8PRM7;D0Q0H0;P94023;…	19409	587	CID	M10(Oxidation)	28.36	44.0441		7	54	42	1	1492.69	-31.8327	6/143	Medicago_elastase_rep1.mgf
	Low	REGNEIIREA	Q29VE5;B5SXA5;P28424;P25079;Q33245;P93943;Q9XQH3;C0J379;B3XY31;A6XHX2;D5MR64;C8YPK4;Q9BB65;C4NWH9;Q33268;Q8HUZ7;A7BG75;Q32857;A0ZQQ1;Q8WIX2;B8PRM7;Q42903;Q95EV1;Q8WIX1;O98562;Q8HDA1;Q5I9B3;A1XCQ7;Q37357;A0PDA4;A5X4I1;Q32183;Q8SN43;O98549;Q32040;P93906;Q8MCW6;Q9TLH7;O98880;Q31870;Q8WJK2;Q31667;P93909;Q9XPZ0;O98552;Q6Y2Z1;Q15JC1;C7A5Y1;D6MYL0;Q8WLH4;Q9BA14;Q33612;O98545;Q33206;O03681;O47273;Q8HUZ8;…	6373	240	CID		28.27	40.9359		3	54	42	1	1186.58	-34.3014	8/103	Medicago_elastase_rep1.mgf
	Low	cVKARNEGRDLAREGNEII	P28424;P25079;Q33245;P93943;Q9XQH3;Q6RIC1;C0J379;B3XY31;A6XHX2;D5MR64;C8YPK4;Q9BB65;C4NWH9;O47046;Q33268;Q8HUZ7;A7BG75;Q32857;A0ZQQ1;Q8WIX2;B8PRM7;Q42903;Q95EV1;Q8WIX1;O98562;Q8HDA1;Q5I9B3;A1XCQ7	263	28	CID	C1(Carbamidomethyl)	27.93	47.5591		5	54	42	1	2200	-57.7024	11/195	Medicago_elastase_rep1.mgf
	Low	ANRVALEA	P28424;P25079;Q33245;P93943;Q32800;Q9XQH3;Q6RIC1;C0J379;Q95CD5;Q36609;Q9GG91;O63136;Q9GD42;B3XY31;B6GUX7;Q9GCX9;P94087;Q9GDB9;A6XHX2;P94043;D5MR64;D8V9C5;D7F7V6;P93976;Q9GD57;Q710K7;C8YPK4;Q9BB65;P94106;P93990;O03663;C4NWH9;O47046;Q36782;Q33268;P94027;Q8HUZ7;C8YPK3;P93972;A7BG75;P94076;P93987;B6GUR5;B6GUW7;Q33620;Q32857;Q33440;Q6Y2Z3;A0ZQQ1;A5X4C0;Q9ZS68;Q8WIX2;P94053;B6GUT8;B8PRM7;D0Q0H0;Q9GDD8;…	17257	550	CID		27.17	47.7796		2	53	39	1	843.435	-39.5304	6/64	Medicago_elastase_rep1.mgf
	Low	NMFTSIVGNVFGFKA	B8YGX4;Q6PSM7;Q71N62;C7AQS9;Q33550;Q29VE5;C7AQU8;P28424;Q33245;P93943;Q32800;Q9XQH3;Q6RIC1;C0J379;Q95CD5;Q36609;Q9GG91;O63136;Q8HTD5;Q9GD42;B3XY31;B6GUX7;Q9GCX9;Q9GDB9;P94043;D5MR64;D8V9C5;D7F7V6;P93976;Q9GD57;C8YPK4;P94106;P93990;O03663;C4NWH9;O47046;Q36782;P94027;Q8HUZ7;C8YPK3;P93972;A7BG75;P93987;B6GUR5;Q33620;Q32857;Q33440;A0ZQQ1;A5X4C0;Q9ZS68;Q9ZS71;Q8WIX2;B6GUT8;B8PRM7;D0Q0H0;P94023;Q9GDD8;…	16076	545	CID		23.4	143.349	0	1	54	34	1	1631.75	-44.7441	6/151	Medicago_elastase_rep1.mgf
	Low	SLDRYKGRcYHIEPV	C7AQS9;Q29VE5;C7AQU8;P28424;Q33245;P93943;Q9XQH3;A6XHX2;O03663;Q33268;Q8HUZ7;A7BG75;P94076;Q32857;A0ZQQ1;Q9ZS68;Q9ZS71;Q8WIX2;B8PRM7;C9WKT9;Q95EV1;Q8WIX1;Q8HDA1;Q5I9B3;A1XCQ7;P94041;Q9GDB5;Q8MG05;Q36643;Q31669;Q32224;Q8MCX1;Q32183;P94074;Q6LA00;D0F109;Q8MCX9;Q5DK06;O03638;P31183;Q8WIB7;Q8MCW6;Q9TLH7;Q95A73;Q31870;Q8WIA1;Q31667;Q32428;Q9XPZ0;Q6JXQ9;Q6U1Y8;A0AS70;D0F0Z1;D2CUA5;D5J720;Q9XQL6;Q42898;…	6470	266	CID	C9(Carbamidomethyl)	21.57	232.317		4	54	36	1	1892.86	-43.5506	6/153	Medicago_elastase_rep1.mgf
	Low	cVKARNEGRDLA	P28424;P25079;Q33245;P93943;Q9XQH3;Q6RIC1;C0J379;Q95CD5;Q36609;Q9GG91;O63136;Q8HTD5;Q9GD42;B3XY31;B6GUX7;Q9GCX9;P94087;Q9GDB9;A6XHX2;P94043;D5MR64;D7F7V6;P93976;Q710K7;C8YPK4;Q9BB65;P93990;O03663;C4NWH9;O47046;Q36782;Q33268;P94027;Q8HUZ7;B5L2S2;P93972;A7BG75;P94076;P93987;B6GUR5;B6GUW7;Q33620;Q32857;Q33440;A0ZQQ1;A5X4C0;Q9ZS68;Q9ZS71;Q8WIX2;B6GUT8;B8PRM7;P94023;Q9GDD8;Q7YKW5;A2VAU0;C9WKT9;D7F7W4;…	1209	80	CID	C1(Carbamidomethyl)	21.51	137.521		3	52	34	1	1388.59	-86.1922	6/111	Medicago_elastase_rep1.mgf
	Low	LRMSGGDHIHA	B8YGX4;Q6J6P1;Q9XQH3;Q95CD5;Q9GG91;O63136;Q9GD42;B3XY31;P94087;Q9GDB9;A6XHX2;D8V9C5;D7F7V6;Q9GD57;C8YPK4;P93990;Q33268;P94027;B5L2S2;P93972;P94076;P93987;Q33620;Q32857;A0ZQQ1;A5X4C0;Q9ZS68;Q9ZS71;Q8WIX2;P94053;P94023;A2VAU0;C9WKT9;Q95EV1;Q8WIX1;Q8HDA1;Q5I9B3;Q9GGC2;P94071;Q9GCW9;Q9GDB5;Q36643;B6GUQ8;Q36637;Q37357;P93986;A5X4I1;Q9TMM2;Q8MCX1;Q9TLH8;P94074;Q9XQP7;E0D9P4;Q8MCX9;Q5DK06;Q6SSI3;O98549;…	8174	288	CID		20.35	221.267		5	53	32	1	1193.53	-46.217	5/99	Medicago_elastase_rep1.mgf
	Low	cVKARNEGRDLAREGNEI	P28424;P25079;Q33245;P93943;Q9XQH3;Q6RIC1;C0J379;B3XY31;A6XHX2;D5MR64;C8YPK4;Q9BB65;C4NWH9;O47046;Q33268;Q8HUZ7;A7BG75;Q32857;A0ZQQ1;Q8WIX2;B8PRM7;Q42903;Q95EV1;Q8WIX1;O98562;Q8HDA1;Q5I9B3;A1XCQ7	266	28	CID	C1(Carbamidomethyl)	17.83	397.287		7	53	33	1	2086.9	-69.661	5/185	Medicago_elastase_rep1.mgf
Q3T5L7	43.87	25	24	465	51.6166	6.80029	1254.76	Ribulose-1,5-bisphosphate carboxylase/oxygenase large subunit (Fragment) OS=Synadenium grantii GN=rbcL PE=3 SV=1 - [Q3T5L7_9ROSI]
	Confidence Icon	Sequence	Protein Accessions	# Proteins	# Protein Groups	Activation Type	Modifications	IonScore	Exp Value	Δ Score	Rank	Identity High	Homology Threshold	Charge	m/z [Da]	ΔM [ppm]	Ions Matched	Spectrum File
	High	xAACEVWKEIKFEFPAMDTL	A5PFD4;Q3T5L7;Q5SCK0	3	3	CID	X1(G)	145.62	6.87155e-11		2	53		1	2284.99	-46.2243	16/196	Medicago_elastase_rep1.mgf
	High	xAACEVWKEIKFEFPAmDTL	A5PFD4;Q3T5L7;Q5SCK0	3	3	CID	X1(G), M17(Oxidation)	101.75	1.55246e-06		2	53		1	2300.98	-48.0423	14/196	Medicago_elastase_rep1.mgf
	High	QARNEGRDLAREGNEIIREA	Q29VE5;B5SXA5;Q8SN43;O98549;P93906;Q8MCW6;Q9TLH7;O98880;Q31870;Q8WJK2;Q31667;P93909;Q9XPZ0;O98552;Q6Y2Z1;Q15JC1;C7A5Y1;D6MYL0;Q8WLH4;Q9BA14;Q33612;O98545;Q33206;O03681;O47273;Q8HUZ8;Q9MV63;Q3T5E9;A5PFD4;Q9GEP4;Q9GDM5;Q32056;O98834;Q8HDA2;Q67GK8;B8PRM1;D5MR90;Q8WKW3;O98878;Q8WHG4;Q37164;Q9GCU2;O47280;Q5SCR2;Q4KUD6;A0PDA2;B8PRN3;C7A5Y7;Q32391;Q9THU4;Q32194;Q8HUZ1;Q4KUF2;Q3T8E6;Q0H754;D6MYJ8;Q4H1C6;…	5816	184	CID		98.71	3.84615e-06		6	54		1	2297.07	-45.2409	20/217	Medicago_elastase_rep1.mgf
	High	RNEGRDLAREGNEIIREA	Q29VE5;B5SXA5;P28424;P25079;Q33245;P93943;Q9XQH3;C0J379;B3XY31;A6XHX2;D5MR64;C8YPK4;Q9BB65;C4NWH9;Q33268;Q8HUZ7;A7BG75;Q32857;A0ZQQ1;Q8WIX2;B8PRM7;Q42903;Q95EV1;Q8WIX1;O98562;Q8HDA1;Q5I9B3;A1XCQ7;A0PDA4;A5X4I1;Q32183;Q8SN43;O98549;P93906;Q8MCW6;Q9TLH7;O98880;Q31870;Q8WJK2;Q31667;P93909;Q9XPZ0;O98552;Q6Y2Z1;Q15JC1;C7A5Y1;D6MYL0;Q8WLH4;Q9BA14;Q33612;O98545;Q33206;O03681;O47273;Q8HUZ8;Q9MV63;Q3T5E9;…	6175	223	CID		85.32	9.37564e-05	0	2	54		1	2097.98	-45.4233	20/197	Medicago_elastase_rep1.mgf
	High	NMFTSIVGNVFGFKALRA	B8YGX4;Q6PSM7;Q71N62;C7AQS9;Q33550;Q29VE5;C7AQU8;P28424;P93943;Q32800;Q9XQH3;Q6RIC1;C0J379;Q36609;Q9GG91;O63136;Q8HTD5;B3XY31;B6GUX7;Q9GCX9;D5MR64;D8V9C5;D7F7V6;P93976;Q9GD57;C8YPK4;P94106;P93990;O03663;C4NWH9;O47046;Q36782;P94027;Q8HUZ7;C8YPK3;P93972;A7BG75;B6GUR5;Q32857;Q33440;A0ZQQ1;A5X4C0;Q9ZS68;Q9ZS71;Q8WIX2;B6GUT8;D0Q0H0;P94023;Q9GDD8;A2VAU0;C9WKT9;D7F7W4;Q42903;Q95EV1;Q8WIX1;O98562;Q8HDA1;…	15678	498	CID		85.08	0.00010431		3	54		1	1971.97	-41.4923	11/184	Medicago_elastase_rep1.mgf
	High	FQGPPHGIQVERDKLNKYGRPL	Q6PSM7;Q71N62;C7AQS9;Q33550;Q29VE5;C7AQU8;P28424;P25079;Q33245;P93943;Q32800;Q9XQH3;Q6RIC1;C0J379;Q9GG91;O63136;Q8HTD5;B3XY31;B6GUX7;P94087;A6XHX2;P94043;D5MR64;D8V9C5;D7F7V6;P93976;Q9GD57;Q710K7;C8YPK4;Q9BB65;P93990;O03663;C4NWH9;Q36782;Q33268;Q8HUZ7;B5L2S2;C8YPK3;P93972;P94076;B6GUR5;B6GUW7;Q32857;Q33440;A0ZQQ1;A5X4C0;Q9ZS68;P94053;D0Q0H0;P94023;A2VAU0;C9WKT9;Q42903;Q95EV1;Q8WIX1;O98562;Q5I9B3;…	17696	510	CID		81.81	0.000187786		8	54		1	2549.27	-41.6046	17/219	Medicago_elastase_rep1.mgf
	High	KNYGRAVYEcL	B8YGX4;Q71N62;Q6J6P1;C7AQS9;Q33550;Q29VE5;B5SXA5;C7AQU8;P28424;P25079;Q33245;Q9XQH3;C0J379;Q9GG91;O63136;Q8HTD5;Q9GD42;B3XY31;B6GUX7;P94087;Q9GDB9;A6XHX2;P94043;D5MR64;D8V9C5;D7F7V6;P93976;Q9GD57;Q710K7;C8YPK4;Q9BB65;P93990;O03663;C4NWH9;O47046;Q36782;P94027;B5L2S2;C8YPK3;P93972;A7BG75;P94076;P93987;B6GUR5;B6GUW7;Q33620;Q33440;A0ZQQ1;A5X4C0;Q9ZS68;Q8WIX2;P94053;D0Q0H0;P94023;A2VAU0;C9WKT9;D7F7W4;…	21633	584	CID	C10(Carbamidomethyl)	70.62	0.00229815		2	53		1	1372.62	-37.3267	9/96	Medicago_elastase_rep1.mgf
	High	GCTIKPKLGLSAKNYGRA	B8YGX4;Q71N62;Q6J6P1;C7AQS9;Q33550;Q29VE5;B5SXA5;C7AQU8;P28424;P25079;Q33245;P93943;Q32800;Q9XQH3;C0J379;Q36609;Q9GG91;O63136;Q8HTD5;Q9GD42;B3XY31;B6GUX7;Q9GCX9;P94087;Q9GDB9;A6XHX2;P94043;D5MR64;D8V9C5;D7F7V6;Q9GD57;Q710K7;C8YPK4;Q9BB65;P94106;P93990;O03663;C4NWH9;O47046;Q36782;Q33268;P94027;Q8HUZ7;B5L2S2;C8YPK3;P93972;A7BG75;P94076;P93987;B6GUR5;B6GUW7;Q33620;Q32857;Q33440;A0ZQQ1;A5X4C0;Q9ZS68;…	23507	613	CID		66.1	0.00860522		7	55		1	1876.96	-43.2887	11/184	Medicago_elastase_rep1.mgf
	High	QVERDKLNKYGRPL	B8YGX4;Q6PSM7;Q71N62;Q6J6P1;C7AQS9;Q33550;Q29VE5;B5SXA5;C7AQU8;P28424;P25079;Q33245;P93943;Q32800;Q9XQH3;Q6RIC1;C0J379;Q95CD5;Q36609;Q9GG91;O63136;Q8HTD5;Q9GD42;B3XY31;B6GUX7;Q9GCX9;P94087;A6XHX2;P94043;D5MR64;D8V9C5;D7F7V6;P93976;Q9GD57;Q710K7;C8YPK4;Q9BB65;P94106;P93990;O03663;C4NWH9;O47046;Q36782;Q33268;P94027;Q8HUZ7;B5L2S2;C8YPK3;P93972;P94076;B6GUR5;B6GUW7;Q33620;Q32857;Q33440;A0ZQQ1;A5X4C0;…	21100	599	CID		64.91	0.0111143		6	55		1	1715.87	-50.3543	15/141	Medicago_elastase_rep1.mgf
	High	RNEGRDLAREGNEI	C7AQS9;Q29VE5;B5SXA5;P28424;P25079;Q33245;P93943;Q9XQH3;Q6RIC1;C0J379;B3XY31;A6XHX2;D5MR64;C8YPK4;Q9BB65;C4NWH9;O47046;Q33268;Q8HUZ7;A7BG75;Q32857;A0ZQQ1;Q8WIX2;B8PRM7;Q42903;Q95EV1;Q8WIX1;O98562;Q8HDA1;Q5I9B3;A1XCQ7;A0PDA4;A5X4I1;Q32224;Q32183;E0D9P4;Q8SN43;O98549;P93906;Q05993;Q9TMV5;Q8WIB7;Q8MCW6;Q9TLH7;Q8WHV7;O98880;Q31870;Q8WIA1;Q8WJK2;Q95632;Q31667;P93909;Q9XPZ0;O98552;Q8MAT5;Q6Y2Z1;Q5KTY1;…	8564	324	CID		64.12	0.00993084	0	1	53		1	1628.73	-52.0108	15/149	Medicago_elastase_rep1.mgf
	High	FQGPPHGI	Q6PSM7;Q71N62;C7AQS9;Q33550;Q29VE5;C7AQU8;P28424;P25079;Q33245;P93943;Q32800;Q9XQH3;Q6RIC1;C0J379;Q9GG91;O63136;Q8HTD5;B3XY31;B6GUX7;P94087;Q9GDB9;A6XHX2;P94043;D5MR64;D8V9C5;D7F7V6;P93976;Q9GD57;Q710K7;C8YPK4;Q9BB65;P93990;O03663;C4NWH9;Q36782;Q33268;Q8HUZ7;B5L2S2;C8YPK3;P93972;A7BG75;P94076;B6GUR5;B6GUW7;Q32857;Q33440;A0ZQQ1;A5X4C0;Q9ZS68;Q9ZS71;P94053;B8PRM7;D0Q0H0;P94023;A2VAU0;C9WKT9;D7F7W4;…	20049	610	CID		56.01	0.0639292		3	53		1	852.406	-36.0407	6/71	Medicago_elastase_rep1.mgf
	Medium	FQGPPHGIQVERDKL	Q6PSM7;Q71N62;C7AQS9;Q33550;Q29VE5;C7AQU8;P28424;P25079;Q33245;P93943;Q32800;Q9XQH3;Q6RIC1;C0J379;Q9GG91;O63136;Q8HTD5;B3XY31;B6GUX7;P94087;A6XHX2;P94043;D5MR64;D8V9C5;D7F7V6;P93976;Q9GD57;Q710K7;C8YPK4;Q9BB65;P93990;O03663;C4NWH9;Q36782;Q33268;Q8HUZ7;B5L2S2;C8YPK3;P93972;P94076;B6GUR5;B6GUW7;Q32857;Q33440;A0ZQQ1;A5X4C0;Q9ZS68;P94053;D0Q0H0;P94023;A2VAU0;C9WKT9;Q42903;Q95EV1;Q8WIX1;O98562;Q5I9B3;…	18949	556	CID		54.7	0.117977		6	55	58	1	1720.84	-40.3356	8/143	Medicago_elastase_rep1.mgf
	High	NMFTSIVGNVFGFKAL	B8YGX4;Q6PSM7;Q71N62;C7AQS9;Q33550;Q29VE5;C7AQU8;P28424;P93943;Q32800;Q9XQH3;Q6RIC1;C0J379;Q95CD5;Q36609;Q9GG91;O63136;Q8HTD5;Q9GD42;B3XY31;B6GUX7;Q9GCX9;Q9GDB9;P94043;D5MR64;D8V9C5;D7F7V6;P93976;Q9GD57;C8YPK4;P94106;P93990;O03663;C4NWH9;O47046;Q36782;P94027;Q8HUZ7;C8YPK3;P93972;A7BG75;B6GUR5;Q33620;Q32857;Q33440;A0ZQQ1;A5X4C0;Q9ZS68;Q9ZS71;Q8WIX2;B6GUT8;B8PRM7;D0Q0H0;P94023;Q9GDD8;A2VAU0;C9WKT9;…	16063	539	CID		54.01	0.126507	0	2	54	52	1	1744.82	-52.201	7/161	Medicago_elastase_rep1.mgf
	Low	cVQARNEGRDLAREGNEIIREA	Q29VE5;B5SXA5;Q8SN43;O98549;P93906;Q8MCW6;Q9TLH7;O98880;Q31870;Q8WJK2;Q31667;P93909;Q9XPZ0;O98552;Q6Y2Z1;Q15JC1;C7A5Y1;D6MYL0;Q8WLH4;Q9BA14;Q33612;O98545;Q33206;O03681;O47273;Q8HUZ8;Q9MV63;Q3T5E9;A5PFD4;Q9GEP4;Q9GDM5;Q32056;O98834;Q8HDA2;Q67GK8;B8PRM1;D5MR90;Q8WKW3;O98878;Q8WHG4;Q37164;Q9GCU2;O47280;Q5SCR2;Q4KUD6;A0PDA2;B8PRN3;C7A5Y7;Q32391;Q32194;Q8HUZ1;Q4KUF2;Q3T8E6;Q0H754;D6MYJ8;Q4H1C6;Q32386;…	5800	182	CID	C1(Carbamidomethyl)	46.66	0.55593		7	53	54	1	2556.17	-38.8453	15/233	Medicago_elastase_rep1.mgf
	Low	QARNEGRDLAREGNEI	C7AQS9;Q29VE5;B5SXA5;E0D9P4;Q8SN43;O98549;P93906;Q05993;Q9TMV5;Q8WIB7;Q8MCW6;Q9TLH7;Q8WHV7;O98880;Q31870;Q8WIA1;Q8WJK2;Q95632;Q31667;P93909;Q9XPZ0;O98552;Q8MAT5;Q6Y2Z1;Q5KTY1;Q6U1Y8;Q1KZP3;Q15JC1;C7A5Y1;D6MYL0;Q8WLH4;Q9BA14;Q33612;O98545;Q33206;O03681;O47273;Q8HUZ8;Q9MV63;Q66MG6;Q3T5E9;Q537Z6;C3S8W3;C7AQR7;C7AQU0;A5PFD4;B3SHH8;O98759;Q9GEP4;Q9GDM5;Q32056;O98834;Q8HDA2;Q67GK8;B8PRM1;C0SJR0;D5MR90;…	8142	277	CID		36.29	6.72698		6	54	49	1	1827.81	-51.5432	11/169	Medicago_elastase_rep1.mgf
	Low	RNEGRDLAREGNEII	C7AQS9;Q29VE5;B5SXA5;P28424;P25079;Q33245;P93943;Q9XQH3;Q6RIC1;C0J379;B3XY31;A6XHX2;D5MR64;C8YPK4;Q9BB65;C4NWH9;O47046;Q33268;Q8HUZ7;A7BG75;Q32857;A0ZQQ1;Q8WIX2;B8PRM7;Q42903;Q95EV1;Q8WIX1;O98562;Q8HDA1;Q5I9B3;A1XCQ7;A0PDA4;A5X4I1;Q32183;E0D9P4;Q8SN43;O98549;P93906;Q05993;Q9TMV5;Q8WIB7;Q8MCW6;Q9TLH7;O98880;Q31870;Q8WIA1;Q8WJK2;Q95632;Q31667;P93909;Q9XPZ0;O98552;Q8MAT5;Q6Y2Z1;Q5KTY1;Q6U1Y8;Q1KZP3;…	8431	316	CID		34.2	12.4723	0	2	54	43	1	1741.82	-41.3499	13/159	Medicago_elastase_rep1.mgf
	Low	AKNYGRAVYEcL	B8YGX4;Q71N62;Q6J6P1;C7AQS9;Q33550;Q29VE5;B5SXA5;C7AQU8;P28424;P25079;Q33245;Q9XQH3;C0J379;Q9GG91;O63136;Q8HTD5;Q9GD42;B3XY31;B6GUX7;P94087;Q9GDB9;A6XHX2;P94043;D5MR64;D8V9C5;D7F7V6;P93976;Q9GD57;Q710K7;C8YPK4;Q9BB65;P93990;O03663;C4NWH9;O47046;Q36782;P94027;B5L2S2;C8YPK3;P93972;A7BG75;P94076;P93987;B6GUR5;B6GUW7;Q33620;Q33440;A0ZQQ1;A5X4C0;Q9ZS68;Q8WIX2;P94053;D0Q0H0;P94023;A2VAU0;C9WKT9;D7F7W4;…	21604	582	CID	C11(Carbamidomethyl)	32.87	14.489	0	2	54	37	1	1443.65	-39.7294	8/104	Medicago_elastase_rep1.mgf
	Low	ASGGIHVWHmPALT	B8YGX4;Q6J6P1;C7AQS9;Q33550;Q29VE5;B5SXA5;C7AQU8;P28424;P25079;Q33245;P93943;Q32800;Q9XQH3;Q6RIC1;C0J379;Q9GG91;O63136;Q8HTD5;Q9GD42;B3XY31;B6GUX7;P94087;Q9GDB9;A6XHX2;P94043;D5MR64;D8V9C5;Q9GD57;Q710K7;C8YPK4;Q9BB65;P94106;P93990;C4NWH9;Q36782;Q33268;P94027;Q8HUZ7;B5L2S2;C8YPK3;A7BG75;P93987;B6GUR5;B6GUW7;Q32857;Q33440;Q6Y2Z3;A0ZQQ1;A5X4C0;Q9ZS68;Q9ZS71;Q8WIX2;P94053;B6GUT8;B8PRM7;D0Q0H0;P94023;…	19409	587	CID	M10(Oxidation)	28.36	44.0441		7	54	42	1	1492.69	-31.8327	6/143	Medicago_elastase_rep1.mgf
	Low	REGNEIIREA	Q29VE5;B5SXA5;P28424;P25079;Q33245;P93943;Q9XQH3;C0J379;B3XY31;A6XHX2;D5MR64;C8YPK4;Q9BB65;C4NWH9;Q33268;Q8HUZ7;A7BG75;Q32857;A0ZQQ1;Q8WIX2;B8PRM7;Q42903;Q95EV1;Q8WIX1;O98562;Q8HDA1;Q5I9B3;A1XCQ7;Q37357;A0PDA4;A5X4I1;Q32183;Q8SN43;O98549;Q32040;P93906;Q8MCW6;Q9TLH7;O98880;Q31870;Q8WJK2;Q31667;P93909;Q9XPZ0;O98552;Q6Y2Z1;Q15JC1;C7A5Y1;D6MYL0;Q8WLH4;Q9BA14;Q33612;O98545;Q33206;O03681;O47273;Q8HUZ8;…	6373	240	CID		28.27	40.9359		3	54	42	1	1186.58	-34.3014	8/103	Medicago_elastase_rep1.mgf
	Low	ANRVALEA	P28424;P25079;Q33245;P93943;Q32800;Q9XQH3;Q6RIC1;C0J379;Q95CD5;Q36609;Q9GG91;O63136;Q9GD42;B3XY31;B6GUX7;Q9GCX9;P94087;Q9GDB9;A6XHX2;P94043;D5MR64;D8V9C5;D7F7V6;P93976;Q9GD57;Q710K7;C8YPK4;Q9BB65;P94106;P93990;O03663;C4NWH9;O47046;Q36782;Q33268;P94027;Q8HUZ7;C8YPK3;P93972;A7BG75;P94076;P93987;B6GUR5;B6GUW7;Q33620;Q32857;Q33440;Q6Y2Z3;A0ZQQ1;A5X4C0;Q9ZS68;Q8WIX2;P94053;B6GUT8;B8PRM7;D0Q0H0;Q9GDD8;…	17257	550	CID		27.17	47.7796		2	53	39	1	843.435	-39.5304	6/64	Medicago_elastase_rep1.mgf
	Low	NMFTSIVGNVFGFKA	B8YGX4;Q6PSM7;Q71N62;C7AQS9;Q33550;Q29VE5;C7AQU8;P28424;Q33245;P93943;Q32800;Q9XQH3;Q6RIC1;C0J379;Q95CD5;Q36609;Q9GG91;O63136;Q8HTD5;Q9GD42;B3XY31;B6GUX7;Q9GCX9;Q9GDB9;P94043;D5MR64;D8V9C5;D7F7V6;P93976;Q9GD57;C8YPK4;P94106;P93990;O03663;C4NWH9;O47046;Q36782;P94027;Q8HUZ7;C8YPK3;P93972;A7BG75;P93987;B6GUR5;Q33620;Q32857;Q33440;A0ZQQ1;A5X4C0;Q9ZS68;Q9ZS71;Q8WIX2;B6GUT8;B8PRM7;D0Q0H0;P94023;Q9GDD8;…	16076	545	CID		23.4	143.349	0	1	54	34	1	1631.75	-44.7441	6/151	Medicago_elastase_rep1.mgf
	Low	SLDRYKGRcYHIEPV	C7AQS9;Q29VE5;C7AQU8;P28424;Q33245;P93943;Q9XQH3;A6XHX2;O03663;Q33268;Q8HUZ7;A7BG75;P94076;Q32857;A0ZQQ1;Q9ZS68;Q9ZS71;Q8WIX2;B8PRM7;C9WKT9;Q95EV1;Q8WIX1;Q8HDA1;Q5I9B3;A1XCQ7;P94041;Q9GDB5;Q8MG05;Q36643;Q31669;Q32224;Q8MCX1;Q32183;P94074;Q6LA00;D0F109;Q8MCX9;Q5DK06;O03638;P31183;Q8WIB7;Q8MCW6;Q9TLH7;Q95A73;Q31870;Q8WIA1;Q31667;Q32428;Q9XPZ0;Q6JXQ9;Q6U1Y8;A0AS70;D0F0Z1;D2CUA5;D5J720;Q9XQL6;Q42898;…	6470	266	CID	C9(Carbamidomethyl)	21.57	232.317		4	54	36	1	1892.86	-43.5506	6/153	Medicago_elastase_rep1.mgf
	Low	LRMSGGDHIHA	B8YGX4;Q6J6P1;Q9XQH3;Q95CD5;Q9GG91;O63136;Q9GD42;B3XY31;P94087;Q9GDB9;A6XHX2;D8V9C5;D7F7V6;Q9GD57;C8YPK4;P93990;Q33268;P94027;B5L2S2;P93972;P94076;P93987;Q33620;Q32857;A0ZQQ1;A5X4C0;Q9ZS68;Q9ZS71;Q8WIX2;P94053;P94023;A2VAU0;C9WKT9;Q95EV1;Q8WIX1;Q8HDA1;Q5I9B3;Q9GGC2;P94071;Q9GCW9;Q9GDB5;Q36643;B6GUQ8;Q36637;Q37357;P93986;A5X4I1;Q9TMM2;Q8MCX1;Q9TLH8;P94074;Q9XQP7;E0D9P4;Q8MCX9;Q5DK06;Q6SSI3;O98549;…	8174	288	CID		20.35	221.267		5	53	32	1	1193.53	-46.217	5/99	Medicago_elastase_rep1.mgf
	Low	EIFGDDxVLQFGGGTLGHPWGNAPGAV	C0J379;B7FCY2;Q3T5L7;Q5I972;Q6YLR6;O82534;B1NG85;Q5UFF3	11	8	CID	X7(V)	14.62	814.898		5	53	29	1	2710.29	-11.7114	8/277	Medicago_elastase_rep1.mgf
	Low	RELGVPIVmHDYLTGGFTANTxLA	Q9XQH3;B6GUW7;Q0H754;Q8WHG3;Q95F17;Q3T5L7;A0PDC4;A9X3W1;Q9TID9	21	9	CID	M9(Oxidation), X22(C)	13.99	977.13		3	53	25	1	2594.19	-34.1056	8/267	Medicago_elastase_rep1.mgf
Q4KUD3	31.83	23	22	465	51.4779	6.32861	1253.61	Ribulose-1,5-bisphosphate carboxylase/oxygenase large subunit (Fragment) OS=Tetrorchidium sp. Bell 93-204 GN=rbcL PE=3 SV=1 - [Q4KUD3_9ROSI]
	Confidence Icon	Sequence	Protein Accessions	# Proteins	# Protein Groups	Activation Type	Modifications	IonScore	Exp Value	Δ Score	Rank	Identity High	Homology Threshold	Charge	m/z [Da]	ΔM [ppm]	Ions Matched	Spectrum File
	High	AAcEVWKEIKFEFPAMDTL	P28424;C8YPK4;Q95EV1;P48717;O98880;Q31667;O03681;Q8WLL4;Q9SBW6;Q4KUF2;Q8HSW8;Q9MT33;Q3T5L3;Q9TLI9;Q4KUD4;O98756;Q7YKH2;A2VAT5;Q9MSR7;Q9GGH8;Q95F08;Q4VWQ1;O98749;O98999;Q9GG54;Q9MUH0;Q33034;Q4KUD3;Q4KUE1	680	29	CID	C3(Carbamidomethyl)	135.21	7.55187e-10		4	53		1	2284.99	-46.2217	15/188	Medicago_elastase_rep1.mgf
	High	QARNEGRDLAREGNEIIREA	Q29VE5;B5SXA5;Q8SN43;O98549;P93906;Q8MCW6;Q9TLH7;O98880;Q31870;Q8WJK2;Q31667;P93909;Q9XPZ0;O98552;Q6Y2Z1;Q15JC1;C7A5Y1;D6MYL0;Q8WLH4;Q9BA14;Q33612;O98545;Q33206;O03681;O47273;Q8HUZ8;Q9MV63;Q3T5E9;A5PFD4;Q9GEP4;Q9GDM5;Q32056;O98834;Q8HDA2;Q67GK8;B8PRM1;D5MR90;Q8WKW3;O98878;Q8WHG4;Q37164;Q9GCU2;O47280;Q5SCR2;Q4KUD6;A0PDA2;B8PRN3;C7A5Y7;Q32391;Q9THU4;Q32194;Q8HUZ1;Q4KUF2;Q3T8E6;Q0H754;D6MYJ8;Q4H1C6;…	5816	184	CID		98.71	3.84615e-06		6	54		1	2297.07	-45.2409	20/217	Medicago_elastase_rep1.mgf
	High	AAcEVWKEIKFEFPAmDTL	P28424;C8YPK4;Q95EV1;P48717;O98880;Q31667;O03681;Q8WLL4;Q9SBW6;Q4KUF2;Q8HSW8;Q9MT33;Q3T5L3;Q9TLI9;Q4KUD4;O98756;Q7YKH2;A2VAT5;Q9MSR7;Q9GGH8;Q95F08;Q4VWQ1;O98749;O98999;Q9GG54;Q9MUH0;Q33034;Q4KUD3;Q4KUE1	680	29	CID	C3(Carbamidomethyl), M16(Oxidation)	90.46	2.08939e-05		4	53		1	2300.98	-48.0397	13/188	Medicago_elastase_rep1.mgf
	High	RNEGRDLAREGNEIIREA	Q29VE5;B5SXA5;P28424;P25079;Q33245;P93943;Q9XQH3;C0J379;B3XY31;A6XHX2;D5MR64;C8YPK4;Q9BB65;C4NWH9;Q33268;Q8HUZ7;A7BG75;Q32857;A0ZQQ1;Q8WIX2;B8PRM7;Q42903;Q95EV1;Q8WIX1;O98562;Q8HDA1;Q5I9B3;A1XCQ7;A0PDA4;A5X4I1;Q32183;Q8SN43;O98549;P93906;Q8MCW6;Q9TLH7;O98880;Q31870;Q8WJK2;Q31667;P93909;Q9XPZ0;O98552;Q6Y2Z1;Q15JC1;C7A5Y1;D6MYL0;Q8WLH4;Q9BA14;Q33612;O98545;Q33206;O03681;O47273;Q8HUZ8;Q9MV63;Q3T5E9;…	6175	223	CID		85.32	9.37564e-05	0	2	54		1	2097.98	-45.4233	20/197	Medicago_elastase_rep1.mgf
	High	NMFTSIVGNVFGFKALxA	Q95CD5;Q9GD42;Q9GDB9;P94043;Q33620;Q36643;Q9XQP7;Q9XPZ0;O47273;O20244;Q5SCR2;Q33423;Q4KUF2;O03627;Q9TLJ0;Q3T5L3;Q32597;Q4KUD4;O98527;Q41317;O98749;Q710J8;Q33187;Q4KUD3;Q05579;C7SN28;Q9XPZ1;Q31750	80	28	CID	X17(R)	85.08	0.00010431		4	54		1	1971.97	-41.4923	11/181	Medicago_elastase_rep1.mgf
	High	FQGPPHGIQVERDKLNKYGRPL	Q6PSM7;Q71N62;C7AQS9;Q33550;Q29VE5;C7AQU8;P28424;P25079;Q33245;P93943;Q32800;Q9XQH3;Q6RIC1;C0J379;Q9GG91;O63136;Q8HTD5;B3XY31;B6GUX7;P94087;A6XHX2;P94043;D5MR64;D8V9C5;D7F7V6;P93976;Q9GD57;Q710K7;C8YPK4;Q9BB65;P93990;O03663;C4NWH9;Q36782;Q33268;Q8HUZ7;B5L2S2;C8YPK3;P93972;P94076;B6GUR5;B6GUW7;Q32857;Q33440;A0ZQQ1;A5X4C0;Q9ZS68;P94053;D0Q0H0;P94023;A2VAU0;C9WKT9;Q42903;Q95EV1;Q8WIX1;O98562;Q5I9B3;…	17696	510	CID		81.81	0.000187786		8	54		1	2549.27	-41.6046	17/219	Medicago_elastase_rep1.mgf
	High	KNYGRAVYEcL	B8YGX4;Q71N62;Q6J6P1;C7AQS9;Q33550;Q29VE5;B5SXA5;C7AQU8;P28424;P25079;Q33245;Q9XQH3;C0J379;Q9GG91;O63136;Q8HTD5;Q9GD42;B3XY31;B6GUX7;P94087;Q9GDB9;A6XHX2;P94043;D5MR64;D8V9C5;D7F7V6;P93976;Q9GD57;Q710K7;C8YPK4;Q9BB65;P93990;O03663;C4NWH9;O47046;Q36782;P94027;B5L2S2;C8YPK3;P93972;A7BG75;P94076;P93987;B6GUR5;B6GUW7;Q33620;Q33440;A0ZQQ1;A5X4C0;Q9ZS68;Q8WIX2;P94053;D0Q0H0;P94023;A2VAU0;C9WKT9;D7F7W4;…	21633	584	CID	C10(Carbamidomethyl)	70.62	0.00229815		2	53		1	1372.62	-37.3267	9/96	Medicago_elastase_rep1.mgf
	High	GCTIKPKLGLSAKNYGRA	B8YGX4;Q71N62;Q6J6P1;C7AQS9;Q33550;Q29VE5;B5SXA5;C7AQU8;P28424;P25079;Q33245;P93943;Q32800;Q9XQH3;C0J379;Q36609;Q9GG91;O63136;Q8HTD5;Q9GD42;B3XY31;B6GUX7;Q9GCX9;P94087;Q9GDB9;A6XHX2;P94043;D5MR64;D8V9C5;D7F7V6;Q9GD57;Q710K7;C8YPK4;Q9BB65;P94106;P93990;O03663;C4NWH9;O47046;Q36782;Q33268;P94027;Q8HUZ7;B5L2S2;C8YPK3;P93972;A7BG75;P94076;P93987;B6GUR5;B6GUW7;Q33620;Q32857;Q33440;A0ZQQ1;A5X4C0;Q9ZS68;…	23507	613	CID		66.1	0.00860522		7	55		1	1876.96	-43.2887	11/184	Medicago_elastase_rep1.mgf
	High	QVERDKLNKYGRPL	B8YGX4;Q6PSM7;Q71N62;Q6J6P1;C7AQS9;Q33550;Q29VE5;B5SXA5;C7AQU8;P28424;P25079;Q33245;P93943;Q32800;Q9XQH3;Q6RIC1;C0J379;Q95CD5;Q36609;Q9GG91;O63136;Q8HTD5;Q9GD42;B3XY31;B6GUX7;Q9GCX9;P94087;A6XHX2;P94043;D5MR64;D8V9C5;D7F7V6;P93976;Q9GD57;Q710K7;C8YPK4;Q9BB65;P94106;P93990;O03663;C4NWH9;O47046;Q36782;Q33268;P94027;Q8HUZ7;B5L2S2;C8YPK3;P93972;P94076;B6GUR5;B6GUW7;Q33620;Q32857;Q33440;A0ZQQ1;A5X4C0;…	21100	599	CID		64.91	0.0111143		6	55		1	1715.87	-50.3543	15/141	Medicago_elastase_rep1.mgf
	High	RNEGRDLAREGNEI	C7AQS9;Q29VE5;B5SXA5;P28424;P25079;Q33245;P93943;Q9XQH3;Q6RIC1;C0J379;B3XY31;A6XHX2;D5MR64;C8YPK4;Q9BB65;C4NWH9;O47046;Q33268;Q8HUZ7;A7BG75;Q32857;A0ZQQ1;Q8WIX2;B8PRM7;Q42903;Q95EV1;Q8WIX1;O98562;Q8HDA1;Q5I9B3;A1XCQ7;A0PDA4;A5X4I1;Q32224;Q32183;E0D9P4;Q8SN43;O98549;P93906;Q05993;Q9TMV5;Q8WIB7;Q8MCW6;Q9TLH7;Q8WHV7;O98880;Q31870;Q8WIA1;Q8WJK2;Q95632;Q31667;P93909;Q9XPZ0;O98552;Q8MAT5;Q6Y2Z1;Q5KTY1;…	8564	324	CID		64.12	0.00993084	0	1	53		1	1628.73	-52.0108	15/149	Medicago_elastase_rep1.mgf
	High	YYTPDYETKDT	C7AQS9;Q29VE5;C7AQU8;P28424;P93943;Q95CD5;B3XY31;A6XHX2;C8YPK4;Q9BB65;P93990;Q33268;A7BG75;Q32857;A0ZQQ1;Q8WIX2;A2VAU0;Q95EV1;Q8WIX1;Q15KA5;Q8SLV7;Q37357;O47279;Q32183;D0F109;P31202;P48717;Q8WH19;Q8WHV7;Q31870;Q8WJK2;Q32428;Q6Y2Y8;Q5KTY1;Q6U1Y8;Q1KZP3;A0AS70;B7FCY2;C7A5Y1;C8XR97;D6MYL0;D8L8B6;Q9BA14;Q9XQL6;Q9GE10;Q33612;Q8WGV6;Q33206;Q32072;O03681;O47273;Q9MV63;Q4Q006;Q1X8A9;B8Q4B7;B8QQG6;C3S8W3;…	5399	226	CID		59.44	0.0113581	0	1	49		1	1395.53	-47.4238	6/98	Medicago_elastase_rep1.mgf
	High	FQGPPHGI	Q6PSM7;Q71N62;C7AQS9;Q33550;Q29VE5;C7AQU8;P28424;P25079;Q33245;P93943;Q32800;Q9XQH3;Q6RIC1;C0J379;Q9GG91;O63136;Q8HTD5;B3XY31;B6GUX7;P94087;Q9GDB9;A6XHX2;P94043;D5MR64;D8V9C5;D7F7V6;P93976;Q9GD57;Q710K7;C8YPK4;Q9BB65;P93990;O03663;C4NWH9;Q36782;Q33268;Q8HUZ7;B5L2S2;C8YPK3;P93972;A7BG75;P94076;B6GUR5;B6GUW7;Q32857;Q33440;A0ZQQ1;A5X4C0;Q9ZS68;Q9ZS71;P94053;B8PRM7;D0Q0H0;P94023;A2VAU0;C9WKT9;D7F7W4;…	20049	610	CID		56.01	0.0639292		3	53		1	852.406	-36.0407	6/71	Medicago_elastase_rep1.mgf
	Medium	FQGPPHGIQVERDKL	Q6PSM7;Q71N62;C7AQS9;Q33550;Q29VE5;C7AQU8;P28424;P25079;Q33245;P93943;Q32800;Q9XQH3;Q6RIC1;C0J379;Q9GG91;O63136;Q8HTD5;B3XY31;B6GUX7;P94087;A6XHX2;P94043;D5MR64;D8V9C5;D7F7V6;P93976;Q9GD57;Q710K7;C8YPK4;Q9BB65;P93990;O03663;C4NWH9;Q36782;Q33268;Q8HUZ7;B5L2S2;C8YPK3;P93972;P94076;B6GUR5;B6GUW7;Q32857;Q33440;A0ZQQ1;A5X4C0;Q9ZS68;P94053;D0Q0H0;P94023;A2VAU0;C9WKT9;Q42903;Q95EV1;Q8WIX1;O98562;Q5I9B3;…	18949	556	CID		54.7	0.117977		6	55	58	1	1720.84	-40.3356	8/143	Medicago_elastase_rep1.mgf
	High	NMFTSIVGNVFGFKAL	B8YGX4;Q6PSM7;Q71N62;C7AQS9;Q33550;Q29VE5;C7AQU8;P28424;P93943;Q32800;Q9XQH3;Q6RIC1;C0J379;Q95CD5;Q36609;Q9GG91;O63136;Q8HTD5;Q9GD42;B3XY31;B6GUX7;Q9GCX9;Q9GDB9;P94043;D5MR64;D8V9C5;D7F7V6;P93976;Q9GD57;C8YPK4;P94106;P93990;O03663;C4NWH9;O47046;Q36782;P94027;Q8HUZ7;C8YPK3;P93972;A7BG75;B6GUR5;Q33620;Q32857;Q33440;A0ZQQ1;A5X4C0;Q9ZS68;Q9ZS71;Q8WIX2;B6GUT8;B8PRM7;D0Q0H0;P94023;Q9GDD8;A2VAU0;C9WKT9;…	16063	539	CID		54.01	0.126507	0	2	54	52	1	1744.82	-52.201	7/161	Medicago_elastase_rep1.mgf
	Low	cVQARNEGRDLAREGNEIIREA	Q29VE5;B5SXA5;Q8SN43;O98549;P93906;Q8MCW6;Q9TLH7;O98880;Q31870;Q8WJK2;Q31667;P93909;Q9XPZ0;O98552;Q6Y2Z1;Q15JC1;C7A5Y1;D6MYL0;Q8WLH4;Q9BA14;Q33612;O98545;Q33206;O03681;O47273;Q8HUZ8;Q9MV63;Q3T5E9;A5PFD4;Q9GEP4;Q9GDM5;Q32056;O98834;Q8HDA2;Q67GK8;B8PRM1;D5MR90;Q8WKW3;O98878;Q8WHG4;Q37164;Q9GCU2;O47280;Q5SCR2;Q4KUD6;A0PDA2;B8PRN3;C7A5Y7;Q32391;Q32194;Q8HUZ1;Q4KUF2;Q3T8E6;Q0H754;D6MYJ8;Q4H1C6;Q32386;…	5800	182	CID	C1(Carbamidomethyl)	46.66	0.55593		7	53	54	1	2556.17	-38.8453	15/233	Medicago_elastase_rep1.mgf
	Low	QARNEGRDLAREGNEI	C7AQS9;Q29VE5;B5SXA5;E0D9P4;Q8SN43;O98549;P93906;Q05993;Q9TMV5;Q8WIB7;Q8MCW6;Q9TLH7;Q8WHV7;O98880;Q31870;Q8WIA1;Q8WJK2;Q95632;Q31667;P93909;Q9XPZ0;O98552;Q8MAT5;Q6Y2Z1;Q5KTY1;Q6U1Y8;Q1KZP3;Q15JC1;C7A5Y1;D6MYL0;Q8WLH4;Q9BA14;Q33612;O98545;Q33206;O03681;O47273;Q8HUZ8;Q9MV63;Q66MG6;Q3T5E9;Q537Z6;C3S8W3;C7AQR7;C7AQU0;A5PFD4;B3SHH8;O98759;Q9GEP4;Q9GDM5;Q32056;O98834;Q8HDA2;Q67GK8;B8PRM1;C0SJR0;D5MR90;…	8142	277	CID		36.29	6.72698		6	54	49	1	1827.81	-51.5432	11/169	Medicago_elastase_rep1.mgf
	Low	RNEGRDLAREGNEII	C7AQS9;Q29VE5;B5SXA5;P28424;P25079;Q33245;P93943;Q9XQH3;Q6RIC1;C0J379;B3XY31;A6XHX2;D5MR64;C8YPK4;Q9BB65;C4NWH9;O47046;Q33268;Q8HUZ7;A7BG75;Q32857;A0ZQQ1;Q8WIX2;B8PRM7;Q42903;Q95EV1;Q8WIX1;O98562;Q8HDA1;Q5I9B3;A1XCQ7;A0PDA4;A5X4I1;Q32183;E0D9P4;Q8SN43;O98549;P93906;Q05993;Q9TMV5;Q8WIB7;Q8MCW6;Q9TLH7;O98880;Q31870;Q8WIA1;Q8WJK2;Q95632;Q31667;P93909;Q9XPZ0;O98552;Q8MAT5;Q6Y2Z1;Q5KTY1;Q6U1Y8;Q1KZP3;…	8431	316	CID		34.2	12.4723	0	2	54	43	1	1741.82	-41.3499	13/159	Medicago_elastase_rep1.mgf
	Low	AKNYGRAVYEcL	B8YGX4;Q71N62;Q6J6P1;C7AQS9;Q33550;Q29VE5;B5SXA5;C7AQU8;P28424;P25079;Q33245;Q9XQH3;C0J379;Q9GG91;O63136;Q8HTD5;Q9GD42;B3XY31;B6GUX7;P94087;Q9GDB9;A6XHX2;P94043;D5MR64;D8V9C5;D7F7V6;P93976;Q9GD57;Q710K7;C8YPK4;Q9BB65;P93990;O03663;C4NWH9;O47046;Q36782;P94027;B5L2S2;C8YPK3;P93972;A7BG75;P94076;P93987;B6GUR5;B6GUW7;Q33620;Q33440;A0ZQQ1;A5X4C0;Q9ZS68;Q8WIX2;P94053;D0Q0H0;P94023;A2VAU0;C9WKT9;D7F7W4;…	21604	582	CID	C11(Carbamidomethyl)	32.87	14.489	0	2	54	37	1	1443.65	-39.7294	8/104	Medicago_elastase_rep1.mgf
	Low	ASGGIHVWHmPALT	B8YGX4;Q6J6P1;C7AQS9;Q33550;Q29VE5;B5SXA5;C7AQU8;P28424;P25079;Q33245;P93943;Q32800;Q9XQH3;Q6RIC1;C0J379;Q9GG91;O63136;Q8HTD5;Q9GD42;B3XY31;B6GUX7;P94087;Q9GDB9;A6XHX2;P94043;D5MR64;D8V9C5;Q9GD57;Q710K7;C8YPK4;Q9BB65;P94106;P93990;C4NWH9;Q36782;Q33268;P94027;Q8HUZ7;B5L2S2;C8YPK3;A7BG75;P93987;B6GUR5;B6GUW7;Q32857;Q33440;Q6Y2Z3;A0ZQQ1;A5X4C0;Q9ZS68;Q9ZS71;Q8WIX2;P94053;B6GUT8;B8PRM7;D0Q0H0;P94023;…	19409	587	CID	M10(Oxidation)	28.36	44.0441		7	54	42	1	1492.69	-31.8327	6/143	Medicago_elastase_rep1.mgf
	Low	REGNEIIREA	Q29VE5;B5SXA5;P28424;P25079;Q33245;P93943;Q9XQH3;C0J379;B3XY31;A6XHX2;D5MR64;C8YPK4;Q9BB65;C4NWH9;Q33268;Q8HUZ7;A7BG75;Q32857;A0ZQQ1;Q8WIX2;B8PRM7;Q42903;Q95EV1;Q8WIX1;O98562;Q8HDA1;Q5I9B3;A1XCQ7;Q37357;A0PDA4;A5X4I1;Q32183;Q8SN43;O98549;Q32040;P93906;Q8MCW6;Q9TLH7;O98880;Q31870;Q8WJK2;Q31667;P93909;Q9XPZ0;O98552;Q6Y2Z1;Q15JC1;C7A5Y1;D6MYL0;Q8WLH4;Q9BA14;Q33612;O98545;Q33206;O03681;O47273;Q8HUZ8;…	6373	240	CID		28.27	40.9359		3	54	42	1	1186.58	-34.3014	8/103	Medicago_elastase_rep1.mgf
	Low	ANRVALEA	P28424;P25079;Q33245;P93943;Q32800;Q9XQH3;Q6RIC1;C0J379;Q95CD5;Q36609;Q9GG91;O63136;Q9GD42;B3XY31;B6GUX7;Q9GCX9;P94087;Q9GDB9;A6XHX2;P94043;D5MR64;D8V9C5;D7F7V6;P93976;Q9GD57;Q710K7;C8YPK4;Q9BB65;P94106;P93990;O03663;C4NWH9;O47046;Q36782;Q33268;P94027;Q8HUZ7;C8YPK3;P93972;A7BG75;P94076;P93987;B6GUR5;B6GUW7;Q33620;Q32857;Q33440;Q6Y2Z3;A0ZQQ1;A5X4C0;Q9ZS68;Q8WIX2;P94053;B6GUT8;B8PRM7;D0Q0H0;Q9GDD8;…	17257	550	CID		27.17	47.7796		2	53	39	1	843.435	-39.5304	6/64	Medicago_elastase_rep1.mgf
	Low	NMFTSIVGNVFGFKA	B8YGX4;Q6PSM7;Q71N62;C7AQS9;Q33550;Q29VE5;C7AQU8;P28424;Q33245;P93943;Q32800;Q9XQH3;Q6RIC1;C0J379;Q95CD5;Q36609;Q9GG91;O63136;Q8HTD5;Q9GD42;B3XY31;B6GUX7;Q9GCX9;Q9GDB9;P94043;D5MR64;D8V9C5;D7F7V6;P93976;Q9GD57;C8YPK4;P94106;P93990;O03663;C4NWH9;O47046;Q36782;P94027;Q8HUZ7;C8YPK3;P93972;A7BG75;P93987;B6GUR5;Q33620;Q32857;Q33440;A0ZQQ1;A5X4C0;Q9ZS68;Q9ZS71;Q8WIX2;B6GUT8;B8PRM7;D0Q0H0;P94023;Q9GDD8;…	16076	545	CID		23.4	143.349	0	1	54	34	1	1631.75	-44.7441	6/151	Medicago_elastase_rep1.mgf
	Low	LRMSGGDHIHA	B8YGX4;Q6J6P1;Q9XQH3;Q95CD5;Q9GG91;O63136;Q9GD42;B3XY31;P94087;Q9GDB9;A6XHX2;D8V9C5;D7F7V6;Q9GD57;C8YPK4;P93990;Q33268;P94027;B5L2S2;P93972;P94076;P93987;Q33620;Q32857;A0ZQQ1;A5X4C0;Q9ZS68;Q9ZS71;Q8WIX2;P94053;P94023;A2VAU0;C9WKT9;Q95EV1;Q8WIX1;Q8HDA1;Q5I9B3;Q9GGC2;P94071;Q9GCW9;Q9GDB5;Q36643;B6GUQ8;Q36637;Q37357;P93986;A5X4I1;Q9TMM2;Q8MCX1;Q9TLH8;P94074;Q9XQP7;E0D9P4;Q8MCX9;Q5DK06;Q6SSI3;O98549;…	8174	288	CID		20.35	221.267		5	53	32	1	1193.53	-46.217	5/99	Medicago_elastase_rep1.mgf
Q9XPZ0	37.1	24	24	469	51.9509	6.58057	1249.79	Ribulose-1,5-biphosphate carboxylase/oxygenase large subunit (Fragment) OS=Ixerba brexioides GN=rbcL PE=3 SV=1 - [Q9XPZ0_IXEBR]
	Confidence Icon	Sequence	Protein Accessions	# Proteins	# Protein Groups	Activation Type	Modifications	IonScore	Exp Value	Δ Score	Rank	Identity High	Homology Threshold	Charge	m/z [Da]	ΔM [ppm]	Ions Matched	Spectrum File
	High	QARNEGRDLAREGNEIIREA	Q29VE5;B5SXA5;Q8SN43;O98549;P93906;Q8MCW6;Q9TLH7;O98880;Q31870;Q8WJK2;Q31667;P93909;Q9XPZ0;O98552;Q6Y2Z1;Q15JC1;C7A5Y1;D6MYL0;Q8WLH4;Q9BA14;Q33612;O98545;Q33206;O03681;O47273;Q8HUZ8;Q9MV63;Q3T5E9;A5PFD4;Q9GEP4;Q9GDM5;Q32056;O98834;Q8HDA2;Q67GK8;B8PRM1;D5MR90;Q8WKW3;O98878;Q8WHG4;Q37164;Q9GCU2;O47280;Q5SCR2;Q4KUD6;A0PDA2;B8PRN3;C7A5Y7;Q32391;Q9THU4;Q32194;Q8HUZ1;Q4KUF2;Q3T8E6;Q0H754;D6MYJ8;Q4H1C6;…	5816	184	CID		98.71	3.84615e-06		6	54		1	2297.07	-45.2409	20/217	Medicago_elastase_rep1.mgf
	High	RNEGRDLAREGNEIIREA	Q29VE5;B5SXA5;P28424;P25079;Q33245;P93943;Q9XQH3;C0J379;B3XY31;A6XHX2;D5MR64;C8YPK4;Q9BB65;C4NWH9;Q33268;Q8HUZ7;A7BG75;Q32857;A0ZQQ1;Q8WIX2;B8PRM7;Q42903;Q95EV1;Q8WIX1;O98562;Q8HDA1;Q5I9B3;A1XCQ7;A0PDA4;A5X4I1;Q32183;Q8SN43;O98549;P93906;Q8MCW6;Q9TLH7;O98880;Q31870;Q8WJK2;Q31667;P93909;Q9XPZ0;O98552;Q6Y2Z1;Q15JC1;C7A5Y1;D6MYL0;Q8WLH4;Q9BA14;Q33612;O98545;Q33206;O03681;O47273;Q8HUZ8;Q9MV63;Q3T5E9;…	6175	223	CID		85.32	9.37564e-05	0	2	54		1	2097.98	-45.4233	20/197	Medicago_elastase_rep1.mgf
	High	NMFTSIVGNVFGFKALxA	Q95CD5;Q9GD42;Q9GDB9;P94043;Q33620;Q36643;Q9XQP7;Q9XPZ0;O47273;O20244;Q5SCR2;Q33423;Q4KUF2;O03627;Q9TLJ0;Q3T5L3;Q32597;Q4KUD4;O98527;Q41317;O98749;Q710J8;Q33187;Q4KUD3;Q05579;C7SN28;Q9XPZ1;Q31750	80	28	CID	X17(R)	85.08	0.00010431		4	54		1	1971.97	-41.4923	11/181	Medicago_elastase_rep1.mgf
	High	FQGPPHGIQVERDKLNKYGRPL	Q6PSM7;Q71N62;C7AQS9;Q33550;Q29VE5;C7AQU8;P28424;P25079;Q33245;P93943;Q32800;Q9XQH3;Q6RIC1;C0J379;Q9GG91;O63136;Q8HTD5;B3XY31;B6GUX7;P94087;A6XHX2;P94043;D5MR64;D8V9C5;D7F7V6;P93976;Q9GD57;Q710K7;C8YPK4;Q9BB65;P93990;O03663;C4NWH9;Q36782;Q33268;Q8HUZ7;B5L2S2;C8YPK3;P93972;P94076;B6GUR5;B6GUW7;Q32857;Q33440;A0ZQQ1;A5X4C0;Q9ZS68;P94053;D0Q0H0;P94023;A2VAU0;C9WKT9;Q42903;Q95EV1;Q8WIX1;O98562;Q5I9B3;…	17696	510	CID		81.81	0.000187786		8	54		1	2549.27	-41.6046	17/219	Medicago_elastase_rep1.mgf
	High	KNYGRAVYEcL	B8YGX4;Q71N62;Q6J6P1;C7AQS9;Q33550;Q29VE5;B5SXA5;C7AQU8;P28424;P25079;Q33245;Q9XQH3;C0J379;Q9GG91;O63136;Q8HTD5;Q9GD42;B3XY31;B6GUX7;P94087;Q9GDB9;A6XHX2;P94043;D5MR64;D8V9C5;D7F7V6;P93976;Q9GD57;Q710K7;C8YPK4;Q9BB65;P93990;O03663;C4NWH9;O47046;Q36782;P94027;B5L2S2;C8YPK3;P93972;A7BG75;P94076;P93987;B6GUR5;B6GUW7;Q33620;Q33440;A0ZQQ1;A5X4C0;Q9ZS68;Q8WIX2;P94053;D0Q0H0;P94023;A2VAU0;C9WKT9;D7F7W4;…	21633	584	CID	C10(Carbamidomethyl)	70.62	0.00229815		2	53		1	1372.62	-37.3267	9/96	Medicago_elastase_rep1.mgf
	High	YYTPEYDTKDTDILAAFRVTPQxGVPPEEA	Q9XPZ0	1	1	CID	X23(G)	69.37	0.00130985		6	50		1	3343.4	-60.4838	12/319	Medicago_elastase_rep1.mgf
	High	GCTIKPKLGLSAKNYGRA	B8YGX4;Q71N62;Q6J6P1;C7AQS9;Q33550;Q29VE5;B5SXA5;C7AQU8;P28424;P25079;Q33245;P93943;Q32800;Q9XQH3;C0J379;Q36609;Q9GG91;O63136;Q8HTD5;Q9GD42;B3XY31;B6GUX7;Q9GCX9;P94087;Q9GDB9;A6XHX2;P94043;D5MR64;D8V9C5;D7F7V6;Q9GD57;Q710K7;C8YPK4;Q9BB65;P94106;P93990;O03663;C4NWH9;O47046;Q36782;Q33268;P94027;Q8HUZ7;B5L2S2;C8YPK3;P93972;A7BG75;P94076;P93987;B6GUR5;B6GUW7;Q33620;Q32857;Q33440;A0ZQQ1;A5X4C0;Q9ZS68;…	23507	613	CID		66.1	0.00860522		7	55		1	1876.96	-43.2887	11/184	Medicago_elastase_rep1.mgf
	High	QVERDKLNKYGRPL	B8YGX4;Q6PSM7;Q71N62;Q6J6P1;C7AQS9;Q33550;Q29VE5;B5SXA5;C7AQU8;P28424;P25079;Q33245;P93943;Q32800;Q9XQH3;Q6RIC1;C0J379;Q95CD5;Q36609;Q9GG91;O63136;Q8HTD5;Q9GD42;B3XY31;B6GUX7;Q9GCX9;P94087;A6XHX2;P94043;D5MR64;D8V9C5;D7F7V6;P93976;Q9GD57;Q710K7;C8YPK4;Q9BB65;P94106;P93990;O03663;C4NWH9;O47046;Q36782;Q33268;P94027;Q8HUZ7;B5L2S2;C8YPK3;P93972;P94076;B6GUR5;B6GUW7;Q33620;Q32857;Q33440;A0ZQQ1;A5X4C0;…	21100	599	CID		64.91	0.0111143		6	55		1	1715.87	-50.3543	15/141	Medicago_elastase_rep1.mgf
	High	RNEGRDLAREGNEI	C7AQS9;Q29VE5;B5SXA5;P28424;P25079;Q33245;P93943;Q9XQH3;Q6RIC1;C0J379;B3XY31;A6XHX2;D5MR64;C8YPK4;Q9BB65;C4NWH9;O47046;Q33268;Q8HUZ7;A7BG75;Q32857;A0ZQQ1;Q8WIX2;B8PRM7;Q42903;Q95EV1;Q8WIX1;O98562;Q8HDA1;Q5I9B3;A1XCQ7;A0PDA4;A5X4I1;Q32224;Q32183;E0D9P4;Q8SN43;O98549;P93906;Q05993;Q9TMV5;Q8WIB7;Q8MCW6;Q9TLH7;Q8WHV7;O98880;Q31870;Q8WIA1;Q8WJK2;Q95632;Q31667;P93909;Q9XPZ0;O98552;Q8MAT5;Q6Y2Z1;Q5KTY1;…	8564	324	CID		64.12	0.00993084	0	1	53		1	1628.73	-52.0108	15/149	Medicago_elastase_rep1.mgf
	High	YYTPEYDTKDTDILAAFRVTPQxGVPPEEAGAA	Q9XPZ0	1	1	CID	X23(R)	59.74	0.00893985		7	48		1	3641.54	-64.3907	11/349	Medicago_elastase_rep1.mgf
	High	FQGPPHGI	Q6PSM7;Q71N62;C7AQS9;Q33550;Q29VE5;C7AQU8;P28424;P25079;Q33245;P93943;Q32800;Q9XQH3;Q6RIC1;C0J379;Q9GG91;O63136;Q8HTD5;B3XY31;B6GUX7;P94087;Q9GDB9;A6XHX2;P94043;D5MR64;D8V9C5;D7F7V6;P93976;Q9GD57;Q710K7;C8YPK4;Q9BB65;P93990;O03663;C4NWH9;Q36782;Q33268;Q8HUZ7;B5L2S2;C8YPK3;P93972;A7BG75;P94076;B6GUR5;B6GUW7;Q32857;Q33440;A0ZQQ1;A5X4C0;Q9ZS68;Q9ZS71;P94053;B8PRM7;D0Q0H0;P94023;A2VAU0;C9WKT9;D7F7W4;…	20049	610	CID		56.01	0.0639292		3	53		1	852.406	-36.0407	6/71	Medicago_elastase_rep1.mgf
	Medium	FQGPPHGIQVERDKL	Q6PSM7;Q71N62;C7AQS9;Q33550;Q29VE5;C7AQU8;P28424;P25079;Q33245;P93943;Q32800;Q9XQH3;Q6RIC1;C0J379;Q9GG91;O63136;Q8HTD5;B3XY31;B6GUX7;P94087;A6XHX2;P94043;D5MR64;D8V9C5;D7F7V6;P93976;Q9GD57;Q710K7;C8YPK4;Q9BB65;P93990;O03663;C4NWH9;Q36782;Q33268;Q8HUZ7;B5L2S2;C8YPK3;P93972;P94076;B6GUR5;B6GUW7;Q32857;Q33440;A0ZQQ1;A5X4C0;Q9ZS68;P94053;D0Q0H0;P94023;A2VAU0;C9WKT9;Q42903;Q95EV1;Q8WIX1;O98562;Q5I9B3;…	18949	556	CID		54.7	0.117977		6	55	58	1	1720.84	-40.3356	8/143	Medicago_elastase_rep1.mgf
	High	NMFTSIVGNVFGFKAL	B8YGX4;Q6PSM7;Q71N62;C7AQS9;Q33550;Q29VE5;C7AQU8;P28424;P93943;Q32800;Q9XQH3;Q6RIC1;C0J379;Q95CD5;Q36609;Q9GG91;O63136;Q8HTD5;Q9GD42;B3XY31;B6GUX7;Q9GCX9;Q9GDB9;P94043;D5MR64;D8V9C5;D7F7V6;P93976;Q9GD57;C8YPK4;P94106;P93990;O03663;C4NWH9;O47046;Q36782;P94027;Q8HUZ7;C8YPK3;P93972;A7BG75;B6GUR5;Q33620;Q32857;Q33440;A0ZQQ1;A5X4C0;Q9ZS68;Q9ZS71;Q8WIX2;B6GUT8;B8PRM7;D0Q0H0;P94023;Q9GDD8;A2VAU0;C9WKT9;…	16063	539	CID		54.01	0.126507	0	2	54	52	1	1744.82	-52.201	7/161	Medicago_elastase_rep1.mgf
	Medium	GKLEGERDITLGFVDLL	Q6PSM7;Q29VE5;P28424;P25079;P93943;Q32800;Q9XQH3;Q36609;Q9GG91;O63136;Q8HTD5;Q9GD42;B3XY31;B6GUX7;P94087;Q9GDB9;A6XHX2;P94043;D5MR64;D8V9C5;D7F7V6;P93976;Q9GD57;Q710K7;C8YPK4;Q9BB65;P94106;P93990;O47046;Q36782;Q33268;P94027;B5L2S2;C8YPK3;P93972;A7BG75;P94076;B6GUR5;B6GUW7;Q33620;Q32857;Q33440;A0ZQQ1;A5X4C0;Q9ZS68;Q9ZS71;P94053;B6GUT8;P94023;Q9GDD8;Q7YKW5;C9WKT9;D7F7W4;O98562;Q9THN3;Q5I9B3;Q33089;…	5280	256	CID		50.23	0.329251		5	55	57	1	1874.96	-33.2334	9/172	Medicago_elastase_rep1.mgf
	Low	cVQARNEGRDLAREGNEIIREA	Q29VE5;B5SXA5;Q8SN43;O98549;P93906;Q8MCW6;Q9TLH7;O98880;Q31870;Q8WJK2;Q31667;P93909;Q9XPZ0;O98552;Q6Y2Z1;Q15JC1;C7A5Y1;D6MYL0;Q8WLH4;Q9BA14;Q33612;O98545;Q33206;O03681;O47273;Q8HUZ8;Q9MV63;Q3T5E9;A5PFD4;Q9GEP4;Q9GDM5;Q32056;O98834;Q8HDA2;Q67GK8;B8PRM1;D5MR90;Q8WKW3;O98878;Q8WHG4;Q37164;Q9GCU2;O47280;Q5SCR2;Q4KUD6;A0PDA2;B8PRN3;C7A5Y7;Q32391;Q32194;Q8HUZ1;Q4KUF2;Q3T8E6;Q0H754;D6MYJ8;Q4H1C6;Q32386;…	5800	182	CID	C1(Carbamidomethyl)	46.66	0.55593		7	53	54	1	2556.17	-38.8453	15/233	Medicago_elastase_rep1.mgf
	Low	QARNEGRDLAREGNEI	C7AQS9;Q29VE5;B5SXA5;E0D9P4;Q8SN43;O98549;P93906;Q05993;Q9TMV5;Q8WIB7;Q8MCW6;Q9TLH7;Q8WHV7;O98880;Q31870;Q8WIA1;Q8WJK2;Q95632;Q31667;P93909;Q9XPZ0;O98552;Q8MAT5;Q6Y2Z1;Q5KTY1;Q6U1Y8;Q1KZP3;Q15JC1;C7A5Y1;D6MYL0;Q8WLH4;Q9BA14;Q33612;O98545;Q33206;O03681;O47273;Q8HUZ8;Q9MV63;Q66MG6;Q3T5E9;Q537Z6;C3S8W3;C7AQR7;C7AQU0;A5PFD4;B3SHH8;O98759;Q9GEP4;Q9GDM5;Q32056;O98834;Q8HDA2;Q67GK8;B8PRM1;C0SJR0;D5MR90;…	8142	277	CID		36.29	6.72698		6	54	49	1	1827.81	-51.5432	11/169	Medicago_elastase_rep1.mgf
	Low	RNEGRDLAREGNEII	C7AQS9;Q29VE5;B5SXA5;P28424;P25079;Q33245;P93943;Q9XQH3;Q6RIC1;C0J379;B3XY31;A6XHX2;D5MR64;C8YPK4;Q9BB65;C4NWH9;O47046;Q33268;Q8HUZ7;A7BG75;Q32857;A0ZQQ1;Q8WIX2;B8PRM7;Q42903;Q95EV1;Q8WIX1;O98562;Q8HDA1;Q5I9B3;A1XCQ7;A0PDA4;A5X4I1;Q32183;E0D9P4;Q8SN43;O98549;P93906;Q05993;Q9TMV5;Q8WIB7;Q8MCW6;Q9TLH7;O98880;Q31870;Q8WIA1;Q8WJK2;Q95632;Q31667;P93909;Q9XPZ0;O98552;Q8MAT5;Q6Y2Z1;Q5KTY1;Q6U1Y8;Q1KZP3;…	8431	316	CID		34.2	12.4723	0	2	54	43	1	1741.82	-41.3499	13/159	Medicago_elastase_rep1.mgf
	Low	AKNYGRAVYEcL	B8YGX4;Q71N62;Q6J6P1;C7AQS9;Q33550;Q29VE5;B5SXA5;C7AQU8;P28424;P25079;Q33245;Q9XQH3;C0J379;Q9GG91;O63136;Q8HTD5;Q9GD42;B3XY31;B6GUX7;P94087;Q9GDB9;A6XHX2;P94043;D5MR64;D8V9C5;D7F7V6;P93976;Q9GD57;Q710K7;C8YPK4;Q9BB65;P93990;O03663;C4NWH9;O47046;Q36782;P94027;B5L2S2;C8YPK3;P93972;A7BG75;P94076;P93987;B6GUR5;B6GUW7;Q33620;Q33440;A0ZQQ1;A5X4C0;Q9ZS68;Q8WIX2;P94053;D0Q0H0;P94023;A2VAU0;C9WKT9;D7F7W4;…	21604	582	CID	C11(Carbamidomethyl)	32.87	14.489	0	2	54	37	1	1443.65	-39.7294	8/104	Medicago_elastase_rep1.mgf
	Low	REGNEIIREA	Q29VE5;B5SXA5;P28424;P25079;Q33245;P93943;Q9XQH3;C0J379;B3XY31;A6XHX2;D5MR64;C8YPK4;Q9BB65;C4NWH9;Q33268;Q8HUZ7;A7BG75;Q32857;A0ZQQ1;Q8WIX2;B8PRM7;Q42903;Q95EV1;Q8WIX1;O98562;Q8HDA1;Q5I9B3;A1XCQ7;Q37357;A0PDA4;A5X4I1;Q32183;Q8SN43;O98549;Q32040;P93906;Q8MCW6;Q9TLH7;O98880;Q31870;Q8WJK2;Q31667;P93909;Q9XPZ0;O98552;Q6Y2Z1;Q15JC1;C7A5Y1;D6MYL0;Q8WLH4;Q9BA14;Q33612;O98545;Q33206;O03681;O47273;Q8HUZ8;…	6373	240	CID		28.27	40.9359		3	54	42	1	1186.58	-34.3014	8/103	Medicago_elastase_rep1.mgf
	Low	ANRVALEA	P28424;P25079;Q33245;P93943;Q32800;Q9XQH3;Q6RIC1;C0J379;Q95CD5;Q36609;Q9GG91;O63136;Q9GD42;B3XY31;B6GUX7;Q9GCX9;P94087;Q9GDB9;A6XHX2;P94043;D5MR64;D8V9C5;D7F7V6;P93976;Q9GD57;Q710K7;C8YPK4;Q9BB65;P94106;P93990;O03663;C4NWH9;O47046;Q36782;Q33268;P94027;Q8HUZ7;C8YPK3;P93972;A7BG75;P94076;P93987;B6GUR5;B6GUW7;Q33620;Q32857;Q33440;Q6Y2Z3;A0ZQQ1;A5X4C0;Q9ZS68;Q8WIX2;P94053;B6GUT8;B8PRM7;D0Q0H0;Q9GDD8;…	17257	550	CID		27.17	47.7796		2	53	39	1	843.435	-39.5304	6/64	Medicago_elastase_rep1.mgf
	Low	NMFTSIVGNVFGFKA	B8YGX4;Q6PSM7;Q71N62;C7AQS9;Q33550;Q29VE5;C7AQU8;P28424;Q33245;P93943;Q32800;Q9XQH3;Q6RIC1;C0J379;Q95CD5;Q36609;Q9GG91;O63136;Q8HTD5;Q9GD42;B3XY31;B6GUX7;Q9GCX9;Q9GDB9;P94043;D5MR64;D8V9C5;D7F7V6;P93976;Q9GD57;C8YPK4;P94106;P93990;O03663;C4NWH9;O47046;Q36782;P94027;Q8HUZ7;C8YPK3;P93972;A7BG75;P93987;B6GUR5;Q33620;Q32857;Q33440;A0ZQQ1;A5X4C0;Q9ZS68;Q9ZS71;Q8WIX2;B6GUT8;B8PRM7;D0Q0H0;P94023;Q9GDD8;…	16076	545	CID		23.4	143.349	0	1	54	34	1	1631.75	-44.7441	6/151	Medicago_elastase_rep1.mgf
	Low	SLDRYKGRcYHIEPV	C7AQS9;Q29VE5;C7AQU8;P28424;Q33245;P93943;Q9XQH3;A6XHX2;O03663;Q33268;Q8HUZ7;A7BG75;P94076;Q32857;A0ZQQ1;Q9ZS68;Q9ZS71;Q8WIX2;B8PRM7;C9WKT9;Q95EV1;Q8WIX1;Q8HDA1;Q5I9B3;A1XCQ7;P94041;Q9GDB5;Q8MG05;Q36643;Q31669;Q32224;Q8MCX1;Q32183;P94074;Q6LA00;D0F109;Q8MCX9;Q5DK06;O03638;P31183;Q8WIB7;Q8MCW6;Q9TLH7;Q95A73;Q31870;Q8WIA1;Q31667;Q32428;Q9XPZ0;Q6JXQ9;Q6U1Y8;A0AS70;D0F0Z1;D2CUA5;D5J720;Q9XQL6;Q42898;…	6470	266	CID	C9(Carbamidomethyl)	21.57	232.317		4	54	36	1	1892.86	-43.5506	6/153	Medicago_elastase_rep1.mgf
	Low	LRMSGGDHIHA	B8YGX4;Q6J6P1;Q9XQH3;Q95CD5;Q9GG91;O63136;Q9GD42;B3XY31;P94087;Q9GDB9;A6XHX2;D8V9C5;D7F7V6;Q9GD57;C8YPK4;P93990;Q33268;P94027;B5L2S2;P93972;P94076;P93987;Q33620;Q32857;A0ZQQ1;A5X4C0;Q9ZS68;Q9ZS71;Q8WIX2;P94053;P94023;A2VAU0;C9WKT9;Q95EV1;Q8WIX1;Q8HDA1;Q5I9B3;Q9GGC2;P94071;Q9GCW9;Q9GDB5;Q36643;B6GUQ8;Q36637;Q37357;P93986;A5X4I1;Q9TMM2;Q8MCX1;Q9TLH8;P94074;Q9XQP7;E0D9P4;Q8MCX9;Q5DK06;Q6SSI3;O98549;…	8174	288	CID		20.35	221.267		5	53	32	1	1193.53	-46.217	5/99	Medicago_elastase_rep1.mgf
	Low	AAFRVTPQxGVPPEEAGAAVAAES	O98562;Q9XPZ0;O98552;Q66MG6	4	4	CID	X9(G)	18.28	420.865		10	54	52	1	2282.05	-38.4703	6/244	Medicago_elastase_rep1.mgf
A0PDA4	32.21	24	24	447	49.7109	6.58057	1246.03	Ribulose 1,5 biphosphate carboxylase (Fragment) OS=Gnidia galpinii GN=rbcL PE=3 SV=1 - [A0PDA4_9ROSI]
	Confidence Icon	Sequence	Protein Accessions	# Proteins	# Protein Groups	Activation Type	Modifications	IonScore	Exp Value	Δ Score	Rank	Identity High	Homology Threshold	Charge	m/z [Da]	ΔM [ppm]	Ions Matched	Spectrum File
	High	xARNEGRDLAREGNEIIREA	A0PDA4;A5X4I1;Q32183	8	3	CID	X1(K)	98.71	3.84615e-06		4	54		1	2297.07	-61.0828	20/213	Medicago_elastase_rep1.mgf
	High	IYKAQAETGEIKGHYLNATA	C7AQS9;Q29VE5;P93943;Q32800;B3XY31;B6GUX7;Q9GCX9;A6XHX2;D7F7V6;Q710K7;O03663;C4NWH9;Q36782;Q33268;A7BG75;B6GUR5;Q9ZS68;Q9ZS71;Q8WIX2;Q9GDD8;Q7YKW5;C9WKT9;Q8WIX1;Q5I9B3;Q9GDB5;Q15KA5;Q36637;A0PDA4;Q8MCX1;O47279;Q32183;Q33323;Q6LA00;Q8MCX9;P28380;Q32040;P93906;Q05993;P48717;Q8WH19;Q8WHV7;Q95632;Q5KTY1;Q6U1Y8;Q5GLI7;A0AS70;D6MYL0;Q9BA14;Q9GE10;Q8MFU1;O98545;Q33206;Q9XQL2;O03681;O47273;Q66MG6;Q3T5E9;…	5396	248	CID		89.92	3.31093e-05		3	54		1	2178.03	-41.9789	18/208	Medicago_elastase_rep1.mgf
	High	RNEGRDLAREGNEIIREA	Q29VE5;B5SXA5;P28424;P25079;Q33245;P93943;Q9XQH3;C0J379;B3XY31;A6XHX2;D5MR64;C8YPK4;Q9BB65;C4NWH9;Q33268;Q8HUZ7;A7BG75;Q32857;A0ZQQ1;Q8WIX2;B8PRM7;Q42903;Q95EV1;Q8WIX1;O98562;Q8HDA1;Q5I9B3;A1XCQ7;A0PDA4;A5X4I1;Q32183;Q8SN43;O98549;P93906;Q8MCW6;Q9TLH7;O98880;Q31870;Q8WJK2;Q31667;P93909;Q9XPZ0;O98552;Q6Y2Z1;Q15JC1;C7A5Y1;D6MYL0;Q8WLH4;Q9BA14;Q33612;O98545;Q33206;O03681;O47273;Q8HUZ8;Q9MV63;Q3T5E9;…	6175	223	CID		85.32	9.37564e-05	0	2	54		1	2097.98	-45.4233	20/197	Medicago_elastase_rep1.mgf
	High	NMFTSIVGNVFGFKALRA	B8YGX4;Q6PSM7;Q71N62;C7AQS9;Q33550;Q29VE5;C7AQU8;P28424;P93943;Q32800;Q9XQH3;Q6RIC1;C0J379;Q36609;Q9GG91;O63136;Q8HTD5;B3XY31;B6GUX7;Q9GCX9;D5MR64;D8V9C5;D7F7V6;P93976;Q9GD57;C8YPK4;P94106;P93990;O03663;C4NWH9;O47046;Q36782;P94027;Q8HUZ7;C8YPK3;P93972;A7BG75;B6GUR5;Q32857;Q33440;A0ZQQ1;A5X4C0;Q9ZS68;Q9ZS71;Q8WIX2;B6GUT8;D0Q0H0;P94023;Q9GDD8;A2VAU0;C9WKT9;D7F7W4;Q42903;Q95EV1;Q8WIX1;O98562;Q8HDA1;…	15678	498	CID		85.08	0.00010431		3	54		1	1971.97	-41.4923	11/184	Medicago_elastase_rep1.mgf
	High	FQGPPHGIQVERDKLNKYGRPL	Q6PSM7;Q71N62;C7AQS9;Q33550;Q29VE5;C7AQU8;P28424;P25079;Q33245;P93943;Q32800;Q9XQH3;Q6RIC1;C0J379;Q9GG91;O63136;Q8HTD5;B3XY31;B6GUX7;P94087;A6XHX2;P94043;D5MR64;D8V9C5;D7F7V6;P93976;Q9GD57;Q710K7;C8YPK4;Q9BB65;P93990;O03663;C4NWH9;Q36782;Q33268;Q8HUZ7;B5L2S2;C8YPK3;P93972;P94076;B6GUR5;B6GUW7;Q32857;Q33440;A0ZQQ1;A5X4C0;Q9ZS68;P94053;D0Q0H0;P94023;A2VAU0;C9WKT9;Q42903;Q95EV1;Q8WIX1;O98562;Q5I9B3;…	17696	510	CID		81.81	0.000187786		8	54		1	2549.27	-41.6046	17/219	Medicago_elastase_rep1.mgf
	High	KNYGRAVYEcL	B8YGX4;Q71N62;Q6J6P1;C7AQS9;Q33550;Q29VE5;B5SXA5;C7AQU8;P28424;P25079;Q33245;Q9XQH3;C0J379;Q9GG91;O63136;Q8HTD5;Q9GD42;B3XY31;B6GUX7;P94087;Q9GDB9;A6XHX2;P94043;D5MR64;D8V9C5;D7F7V6;P93976;Q9GD57;Q710K7;C8YPK4;Q9BB65;P93990;O03663;C4NWH9;O47046;Q36782;P94027;B5L2S2;C8YPK3;P93972;A7BG75;P94076;P93987;B6GUR5;B6GUW7;Q33620;Q33440;A0ZQQ1;A5X4C0;Q9ZS68;Q8WIX2;P94053;D0Q0H0;P94023;A2VAU0;C9WKT9;D7F7W4;…	21633	584	CID	C10(Carbamidomethyl)	70.62	0.00229815		2	53		1	1372.62	-37.3267	9/96	Medicago_elastase_rep1.mgf
	High	GCTIKPKLGLSAKNYGRA	B8YGX4;Q71N62;Q6J6P1;C7AQS9;Q33550;Q29VE5;B5SXA5;C7AQU8;P28424;P25079;Q33245;P93943;Q32800;Q9XQH3;C0J379;Q36609;Q9GG91;O63136;Q8HTD5;Q9GD42;B3XY31;B6GUX7;Q9GCX9;P94087;Q9GDB9;A6XHX2;P94043;D5MR64;D8V9C5;D7F7V6;Q9GD57;Q710K7;C8YPK4;Q9BB65;P94106;P93990;O03663;C4NWH9;O47046;Q36782;Q33268;P94027;Q8HUZ7;B5L2S2;C8YPK3;P93972;A7BG75;P94076;P93987;B6GUR5;B6GUW7;Q33620;Q32857;Q33440;A0ZQQ1;A5X4C0;Q9ZS68;…	23507	613	CID		66.1	0.00860522		7	55		1	1876.96	-43.2887	11/184	Medicago_elastase_rep1.mgf
	High	QVERDKLNKYGRPL	B8YGX4;Q6PSM7;Q71N62;Q6J6P1;C7AQS9;Q33550;Q29VE5;B5SXA5;C7AQU8;P28424;P25079;Q33245;P93943;Q32800;Q9XQH3;Q6RIC1;C0J379;Q95CD5;Q36609;Q9GG91;O63136;Q8HTD5;Q9GD42;B3XY31;B6GUX7;Q9GCX9;P94087;A6XHX2;P94043;D5MR64;D8V9C5;D7F7V6;P93976;Q9GD57;Q710K7;C8YPK4;Q9BB65;P94106;P93990;O03663;C4NWH9;O47046;Q36782;Q33268;P94027;Q8HUZ7;B5L2S2;C8YPK3;P93972;P94076;B6GUR5;B6GUW7;Q33620;Q32857;Q33440;A0ZQQ1;A5X4C0;…	21100	599	CID		64.91	0.0111143		6	55		1	1715.87	-50.3543	15/141	Medicago_elastase_rep1.mgf
	High	RNEGRDLAREGNEI	C7AQS9;Q29VE5;B5SXA5;P28424;P25079;Q33245;P93943;Q9XQH3;Q6RIC1;C0J379;B3XY31;A6XHX2;D5MR64;C8YPK4;Q9BB65;C4NWH9;O47046;Q33268;Q8HUZ7;A7BG75;Q32857;A0ZQQ1;Q8WIX2;B8PRM7;Q42903;Q95EV1;Q8WIX1;O98562;Q8HDA1;Q5I9B3;A1XCQ7;A0PDA4;A5X4I1;Q32224;Q32183;E0D9P4;Q8SN43;O98549;P93906;Q05993;Q9TMV5;Q8WIB7;Q8MCW6;Q9TLH7;Q8WHV7;O98880;Q31870;Q8WIA1;Q8WJK2;Q95632;Q31667;P93909;Q9XPZ0;O98552;Q8MAT5;Q6Y2Z1;Q5KTY1;…	8564	324	CID		64.12	0.00993084	0	1	53		1	1628.73	-52.0108	15/149	Medicago_elastase_rep1.mgf
	High	FQGPPHGI	Q6PSM7;Q71N62;C7AQS9;Q33550;Q29VE5;C7AQU8;P28424;P25079;Q33245;P93943;Q32800;Q9XQH3;Q6RIC1;C0J379;Q9GG91;O63136;Q8HTD5;B3XY31;B6GUX7;P94087;Q9GDB9;A6XHX2;P94043;D5MR64;D8V9C5;D7F7V6;P93976;Q9GD57;Q710K7;C8YPK4;Q9BB65;P93990;O03663;C4NWH9;Q36782;Q33268;Q8HUZ7;B5L2S2;C8YPK3;P93972;A7BG75;P94076;B6GUR5;B6GUW7;Q32857;Q33440;A0ZQQ1;A5X4C0;Q9ZS68;Q9ZS71;P94053;B8PRM7;D0Q0H0;P94023;A2VAU0;C9WKT9;D7F7W4;…	20049	610	CID		56.01	0.0639292		3	53		1	852.406	-36.0407	6/71	Medicago_elastase_rep1.mgf
	Medium	FQGPPHGIQVERDKL	Q6PSM7;Q71N62;C7AQS9;Q33550;Q29VE5;C7AQU8;P28424;P25079;Q33245;P93943;Q32800;Q9XQH3;Q6RIC1;C0J379;Q9GG91;O63136;Q8HTD5;B3XY31;B6GUX7;P94087;A6XHX2;P94043;D5MR64;D8V9C5;D7F7V6;P93976;Q9GD57;Q710K7;C8YPK4;Q9BB65;P93990;O03663;C4NWH9;Q36782;Q33268;Q8HUZ7;B5L2S2;C8YPK3;P93972;P94076;B6GUR5;B6GUW7;Q32857;Q33440;A0ZQQ1;A5X4C0;Q9ZS68;P94053;D0Q0H0;P94023;A2VAU0;C9WKT9;Q42903;Q95EV1;Q8WIX1;O98562;Q5I9B3;…	18949	556	CID		54.7	0.117977		6	55	58	1	1720.84	-40.3356	8/143	Medicago_elastase_rep1.mgf
	High	NMFTSIVGNVFGFKAL	B8YGX4;Q6PSM7;Q71N62;C7AQS9;Q33550;Q29VE5;C7AQU8;P28424;P93943;Q32800;Q9XQH3;Q6RIC1;C0J379;Q95CD5;Q36609;Q9GG91;O63136;Q8HTD5;Q9GD42;B3XY31;B6GUX7;Q9GCX9;Q9GDB9;P94043;D5MR64;D8V9C5;D7F7V6;P93976;Q9GD57;C8YPK4;P94106;P93990;O03663;C4NWH9;O47046;Q36782;P94027;Q8HUZ7;C8YPK3;P93972;A7BG75;B6GUR5;Q33620;Q32857;Q33440;A0ZQQ1;A5X4C0;Q9ZS68;Q9ZS71;Q8WIX2;B6GUT8;B8PRM7;D0Q0H0;P94023;Q9GDD8;A2VAU0;C9WKT9;…	16063	539	CID		54.01	0.126507	0	2	54	52	1	1744.82	-52.201	7/161	Medicago_elastase_rep1.mgf
	Medium	GKLEGERDITLGFVDLL	Q6PSM7;Q29VE5;P28424;P25079;P93943;Q32800;Q9XQH3;Q36609;Q9GG91;O63136;Q8HTD5;Q9GD42;B3XY31;B6GUX7;P94087;Q9GDB9;A6XHX2;P94043;D5MR64;D8V9C5;D7F7V6;P93976;Q9GD57;Q710K7;C8YPK4;Q9BB65;P94106;P93990;O47046;Q36782;Q33268;P94027;B5L2S2;C8YPK3;P93972;A7BG75;P94076;B6GUR5;B6GUW7;Q33620;Q32857;Q33440;A0ZQQ1;A5X4C0;Q9ZS68;Q9ZS71;P94053;B6GUT8;P94023;Q9GDD8;Q7YKW5;C9WKT9;D7F7W4;O98562;Q9THN3;Q5I9B3;Q33089;…	5280	256	CID		50.23	0.329251		5	55	57	1	1874.96	-33.2334	9/172	Medicago_elastase_rep1.mgf
	Low	cVxARNEGRDLAREGNEIIREA	A0PDA4;A5X4I1;Q32183	8	3	CID	C1(Carbamidomethyl), X3(K)	46.66	0.55593		5	53	54	1	2556.17	-53.0815	15/229	Medicago_elastase_rep1.mgf
	Low	xARNEGRDLAREGNEI	A0PDA4;A5X4I1;Q32224;Q32183	11	4	CID	X1(K)	36.29	6.72698		4	54	49	1	1827.81	-71.4523	11/165	Medicago_elastase_rep1.mgf
	Low	RNEGRDLAREGNEII	C7AQS9;Q29VE5;B5SXA5;P28424;P25079;Q33245;P93943;Q9XQH3;Q6RIC1;C0J379;B3XY31;A6XHX2;D5MR64;C8YPK4;Q9BB65;C4NWH9;O47046;Q33268;Q8HUZ7;A7BG75;Q32857;A0ZQQ1;Q8WIX2;B8PRM7;Q42903;Q95EV1;Q8WIX1;O98562;Q8HDA1;Q5I9B3;A1XCQ7;A0PDA4;A5X4I1;Q32183;E0D9P4;Q8SN43;O98549;P93906;Q05993;Q9TMV5;Q8WIB7;Q8MCW6;Q9TLH7;O98880;Q31870;Q8WIA1;Q8WJK2;Q95632;Q31667;P93909;Q9XPZ0;O98552;Q8MAT5;Q6Y2Z1;Q5KTY1;Q6U1Y8;Q1KZP3;…	8431	316	CID		34.2	12.4723	0	2	54	43	1	1741.82	-41.3499	13/159	Medicago_elastase_rep1.mgf
	Low	AKNYGRAVYEcL	B8YGX4;Q71N62;Q6J6P1;C7AQS9;Q33550;Q29VE5;B5SXA5;C7AQU8;P28424;P25079;Q33245;Q9XQH3;C0J379;Q9GG91;O63136;Q8HTD5;Q9GD42;B3XY31;B6GUX7;P94087;Q9GDB9;A6XHX2;P94043;D5MR64;D8V9C5;D7F7V6;P93976;Q9GD57;Q710K7;C8YPK4;Q9BB65;P93990;O03663;C4NWH9;O47046;Q36782;P94027;B5L2S2;C8YPK3;P93972;A7BG75;P94076;P93987;B6GUR5;B6GUW7;Q33620;Q33440;A0ZQQ1;A5X4C0;Q9ZS68;Q8WIX2;P94053;D0Q0H0;P94023;A2VAU0;C9WKT9;D7F7W4;…	21604	582	CID	C11(Carbamidomethyl)	32.87	14.489	0	2	54	37	1	1443.65	-39.7294	8/104	Medicago_elastase_rep1.mgf
	Low	ASGGIHVWHmPALT	B8YGX4;Q6J6P1;C7AQS9;Q33550;Q29VE5;B5SXA5;C7AQU8;P28424;P25079;Q33245;P93943;Q32800;Q9XQH3;Q6RIC1;C0J379;Q9GG91;O63136;Q8HTD5;Q9GD42;B3XY31;B6GUX7;P94087;Q9GDB9;A6XHX2;P94043;D5MR64;D8V9C5;Q9GD57;Q710K7;C8YPK4;Q9BB65;P94106;P93990;C4NWH9;Q36782;Q33268;P94027;Q8HUZ7;B5L2S2;C8YPK3;A7BG75;P93987;B6GUR5;B6GUW7;Q32857;Q33440;Q6Y2Z3;A0ZQQ1;A5X4C0;Q9ZS68;Q9ZS71;Q8WIX2;P94053;B6GUT8;B8PRM7;D0Q0H0;P94023;…	19409	587	CID	M10(Oxidation)	28.36	44.0441		7	54	42	1	1492.69	-31.8327	6/143	Medicago_elastase_rep1.mgf
	Low	REGNEIIREA	Q29VE5;B5SXA5;P28424;P25079;Q33245;P93943;Q9XQH3;C0J379;B3XY31;A6XHX2;D5MR64;C8YPK4;Q9BB65;C4NWH9;Q33268;Q8HUZ7;A7BG75;Q32857;A0ZQQ1;Q8WIX2;B8PRM7;Q42903;Q95EV1;Q8WIX1;O98562;Q8HDA1;Q5I9B3;A1XCQ7;Q37357;A0PDA4;A5X4I1;Q32183;Q8SN43;O98549;Q32040;P93906;Q8MCW6;Q9TLH7;O98880;Q31870;Q8WJK2;Q31667;P93909;Q9XPZ0;O98552;Q6Y2Z1;Q15JC1;C7A5Y1;D6MYL0;Q8WLH4;Q9BA14;Q33612;O98545;Q33206;O03681;O47273;Q8HUZ8;…	6373	240	CID		28.27	40.9359		3	54	42	1	1186.58	-34.3014	8/103	Medicago_elastase_rep1.mgf
	Low	cVxARNEGRDLAREGNEII	A0PDA4;A5X4I1;Q32183	9	3	CID	C1(Carbamidomethyl), X3(K)	27.93	47.5591		8	54	42	1	2200	-57.7024	11/191	Medicago_elastase_rep1.mgf
	Low	ANRVALEA	P28424;P25079;Q33245;P93943;Q32800;Q9XQH3;Q6RIC1;C0J379;Q95CD5;Q36609;Q9GG91;O63136;Q9GD42;B3XY31;B6GUX7;Q9GCX9;P94087;Q9GDB9;A6XHX2;P94043;D5MR64;D8V9C5;D7F7V6;P93976;Q9GD57;Q710K7;C8YPK4;Q9BB65;P94106;P93990;O03663;C4NWH9;O47046;Q36782;Q33268;P94027;Q8HUZ7;C8YPK3;P93972;A7BG75;P94076;P93987;B6GUR5;B6GUW7;Q33620;Q32857;Q33440;Q6Y2Z3;A0ZQQ1;A5X4C0;Q9ZS68;Q8WIX2;P94053;B6GUT8;B8PRM7;D0Q0H0;Q9GDD8;…	17257	550	CID		27.17	47.7796		2	53	39	1	843.435	-39.5304	6/64	Medicago_elastase_rep1.mgf
	Low	NMFTSIVGNVFGFKA	B8YGX4;Q6PSM7;Q71N62;C7AQS9;Q33550;Q29VE5;C7AQU8;P28424;Q33245;P93943;Q32800;Q9XQH3;Q6RIC1;C0J379;Q95CD5;Q36609;Q9GG91;O63136;Q8HTD5;Q9GD42;B3XY31;B6GUX7;Q9GCX9;Q9GDB9;P94043;D5MR64;D8V9C5;D7F7V6;P93976;Q9GD57;C8YPK4;P94106;P93990;O03663;C4NWH9;O47046;Q36782;P94027;Q8HUZ7;C8YPK3;P93972;A7BG75;P93987;B6GUR5;Q33620;Q32857;Q33440;A0ZQQ1;A5X4C0;Q9ZS68;Q9ZS71;Q8WIX2;B6GUT8;B8PRM7;D0Q0H0;P94023;Q9GDD8;…	16076	545	CID		23.4	143.349	0	1	54	34	1	1631.75	-44.7441	6/151	Medicago_elastase_rep1.mgf
	Low	cVxARNEGRDLA	A0PDA4;A5X4I1;Q32224;Q9TMM2;Q8MCX1;Q9TLH8;O47279;Q32183	20	8	CID	C1(Carbamidomethyl), X3(K)	21.51	137.521		10	52	34	1	1388.59	-86.1922	6/107	Medicago_elastase_rep1.mgf
	Low	cVxARNEGRDLAREGNEI	A0PDA4;A5X4I1;Q32224;Q32183	11	4	CID	C1(Carbamidomethyl), X3(K)	17.83	397.287		10	53	33	1	2086.9	-69.661	5/181	Medicago_elastase_rep1.mgf
O47273	34.62	23	23	465	51.4355	6.48096	1242.39	RuBisCO large subunit (Fragment) OS=Dicranostigma franchetianum GN=rbcL PE=3 SV=1 - [O47273_9MAGN]
	Confidence Icon	Sequence	Protein Accessions	# Proteins	# Protein Groups	Activation Type	Modifications	IonScore	Exp Value	Δ Score	Rank	Identity High	Homology Threshold	Charge	m/z [Da]	ΔM [ppm]	Ions Matched	Spectrum File
	High	QARNEGRDLAREGNEIIREA	Q29VE5;B5SXA5;Q8SN43;O98549;P93906;Q8MCW6;Q9TLH7;O98880;Q31870;Q8WJK2;Q31667;P93909;Q9XPZ0;O98552;Q6Y2Z1;Q15JC1;C7A5Y1;D6MYL0;Q8WLH4;Q9BA14;Q33612;O98545;Q33206;O03681;O47273;Q8HUZ8;Q9MV63;Q3T5E9;A5PFD4;Q9GEP4;Q9GDM5;Q32056;O98834;Q8HDA2;Q67GK8;B8PRM1;D5MR90;Q8WKW3;O98878;Q8WHG4;Q37164;Q9GCU2;O47280;Q5SCR2;Q4KUD6;A0PDA2;B8PRN3;C7A5Y7;Q32391;Q9THU4;Q32194;Q8HUZ1;Q4KUF2;Q3T8E6;Q0H754;D6MYJ8;Q4H1C6;…	5816	184	CID		98.71	3.84615e-06		6	54		1	2297.07	-45.2409	20/217	Medicago_elastase_rep1.mgf
	High	IYKAQAETGEIKGHYLNATA	C7AQS9;Q29VE5;P93943;Q32800;B3XY31;B6GUX7;Q9GCX9;A6XHX2;D7F7V6;Q710K7;O03663;C4NWH9;Q36782;Q33268;A7BG75;B6GUR5;Q9ZS68;Q9ZS71;Q8WIX2;Q9GDD8;Q7YKW5;C9WKT9;Q8WIX1;Q5I9B3;Q9GDB5;Q15KA5;Q36637;A0PDA4;Q8MCX1;O47279;Q32183;Q33323;Q6LA00;Q8MCX9;P28380;Q32040;P93906;Q05993;P48717;Q8WH19;Q8WHV7;Q95632;Q5KTY1;Q6U1Y8;Q5GLI7;A0AS70;D6MYL0;Q9BA14;Q9GE10;Q8MFU1;O98545;Q33206;Q9XQL2;O03681;O47273;Q66MG6;Q3T5E9;…	5396	248	CID		89.92	3.31093e-05		3	54		1	2178.03	-41.9789	18/208	Medicago_elastase_rep1.mgf
	High	RNEGRDLAREGNEIIREA	Q29VE5;B5SXA5;P28424;P25079;Q33245;P93943;Q9XQH3;C0J379;B3XY31;A6XHX2;D5MR64;C8YPK4;Q9BB65;C4NWH9;Q33268;Q8HUZ7;A7BG75;Q32857;A0ZQQ1;Q8WIX2;B8PRM7;Q42903;Q95EV1;Q8WIX1;O98562;Q8HDA1;Q5I9B3;A1XCQ7;A0PDA4;A5X4I1;Q32183;Q8SN43;O98549;P93906;Q8MCW6;Q9TLH7;O98880;Q31870;Q8WJK2;Q31667;P93909;Q9XPZ0;O98552;Q6Y2Z1;Q15JC1;C7A5Y1;D6MYL0;Q8WLH4;Q9BA14;Q33612;O98545;Q33206;O03681;O47273;Q8HUZ8;Q9MV63;Q3T5E9;…	6175	223	CID		85.32	9.37564e-05	0	2	54		1	2097.98	-45.4233	20/197	Medicago_elastase_rep1.mgf
	High	NMFTSIVGNVFGFKALxA	Q95CD5;Q9GD42;Q9GDB9;P94043;Q33620;Q36643;Q9XQP7;Q9XPZ0;O47273;O20244;Q5SCR2;Q33423;Q4KUF2;O03627;Q9TLJ0;Q3T5L3;Q32597;Q4KUD4;O98527;Q41317;O98749;Q710J8;Q33187;Q4KUD3;Q05579;C7SN28;Q9XPZ1;Q31750	80	28	CID	X17(R)	85.08	0.00010431		4	54		1	1971.97	-41.4923	11/181	Medicago_elastase_rep1.mgf
	High	FQGPPHGIQVERDKLNKYGRPL	Q6PSM7;Q71N62;C7AQS9;Q33550;Q29VE5;C7AQU8;P28424;P25079;Q33245;P93943;Q32800;Q9XQH3;Q6RIC1;C0J379;Q9GG91;O63136;Q8HTD5;B3XY31;B6GUX7;P94087;A6XHX2;P94043;D5MR64;D8V9C5;D7F7V6;P93976;Q9GD57;Q710K7;C8YPK4;Q9BB65;P93990;O03663;C4NWH9;Q36782;Q33268;Q8HUZ7;B5L2S2;C8YPK3;P93972;P94076;B6GUR5;B6GUW7;Q32857;Q33440;A0ZQQ1;A5X4C0;Q9ZS68;P94053;D0Q0H0;P94023;A2VAU0;C9WKT9;Q42903;Q95EV1;Q8WIX1;O98562;Q5I9B3;…	17696	510	CID		81.81	0.000187786		8	54		1	2549.27	-41.6046	17/219	Medicago_elastase_rep1.mgf
	High	KNYGRAVYEcL	B8YGX4;Q71N62;Q6J6P1;C7AQS9;Q33550;Q29VE5;B5SXA5;C7AQU8;P28424;P25079;Q33245;Q9XQH3;C0J379;Q9GG91;O63136;Q8HTD5;Q9GD42;B3XY31;B6GUX7;P94087;Q9GDB9;A6XHX2;P94043;D5MR64;D8V9C5;D7F7V6;P93976;Q9GD57;Q710K7;C8YPK4;Q9BB65;P93990;O03663;C4NWH9;O47046;Q36782;P94027;B5L2S2;C8YPK3;P93972;A7BG75;P94076;P93987;B6GUR5;B6GUW7;Q33620;Q33440;A0ZQQ1;A5X4C0;Q9ZS68;Q8WIX2;P94053;D0Q0H0;P94023;A2VAU0;C9WKT9;D7F7W4;…	21633	584	CID	C10(Carbamidomethyl)	70.62	0.00229815		2	53		1	1372.62	-37.3267	9/96	Medicago_elastase_rep1.mgf
	High	GCTIKPKLGLSAKNYGRA	B8YGX4;Q71N62;Q6J6P1;C7AQS9;Q33550;Q29VE5;B5SXA5;C7AQU8;P28424;P25079;Q33245;P93943;Q32800;Q9XQH3;C0J379;Q36609;Q9GG91;O63136;Q8HTD5;Q9GD42;B3XY31;B6GUX7;Q9GCX9;P94087;Q9GDB9;A6XHX2;P94043;D5MR64;D8V9C5;D7F7V6;Q9GD57;Q710K7;C8YPK4;Q9BB65;P94106;P93990;O03663;C4NWH9;O47046;Q36782;Q33268;P94027;Q8HUZ7;B5L2S2;C8YPK3;P93972;A7BG75;P94076;P93987;B6GUR5;B6GUW7;Q33620;Q32857;Q33440;A0ZQQ1;A5X4C0;Q9ZS68;…	23507	613	CID		66.1	0.00860522		7	55		1	1876.96	-43.2887	11/184	Medicago_elastase_rep1.mgf
	High	QVERDKLNKYGRPL	B8YGX4;Q6PSM7;Q71N62;Q6J6P1;C7AQS9;Q33550;Q29VE5;B5SXA5;C7AQU8;P28424;P25079;Q33245;P93943;Q32800;Q9XQH3;Q6RIC1;C0J379;Q95CD5;Q36609;Q9GG91;O63136;Q8HTD5;Q9GD42;B3XY31;B6GUX7;Q9GCX9;P94087;A6XHX2;P94043;D5MR64;D8V9C5;D7F7V6;P93976;Q9GD57;Q710K7;C8YPK4;Q9BB65;P94106;P93990;O03663;C4NWH9;O47046;Q36782;Q33268;P94027;Q8HUZ7;B5L2S2;C8YPK3;P93972;P94076;B6GUR5;B6GUW7;Q33620;Q32857;Q33440;A0ZQQ1;A5X4C0;…	21100	599	CID		64.91	0.0111143		6	55		1	1715.87	-50.3543	15/141	Medicago_elastase_rep1.mgf
	High	RNEGRDLAREGNEI	C7AQS9;Q29VE5;B5SXA5;P28424;P25079;Q33245;P93943;Q9XQH3;Q6RIC1;C0J379;B3XY31;A6XHX2;D5MR64;C8YPK4;Q9BB65;C4NWH9;O47046;Q33268;Q8HUZ7;A7BG75;Q32857;A0ZQQ1;Q8WIX2;B8PRM7;Q42903;Q95EV1;Q8WIX1;O98562;Q8HDA1;Q5I9B3;A1XCQ7;A0PDA4;A5X4I1;Q32224;Q32183;E0D9P4;Q8SN43;O98549;P93906;Q05993;Q9TMV5;Q8WIB7;Q8MCW6;Q9TLH7;Q8WHV7;O98880;Q31870;Q8WIA1;Q8WJK2;Q95632;Q31667;P93909;Q9XPZ0;O98552;Q8MAT5;Q6Y2Z1;Q5KTY1;…	8564	324	CID		64.12	0.00993084	0	1	53		1	1628.73	-52.0108	15/149	Medicago_elastase_rep1.mgf
	High	YYTPDYETKDT	C7AQS9;Q29VE5;C7AQU8;P28424;P93943;Q95CD5;B3XY31;A6XHX2;C8YPK4;Q9BB65;P93990;Q33268;A7BG75;Q32857;A0ZQQ1;Q8WIX2;A2VAU0;Q95EV1;Q8WIX1;Q15KA5;Q8SLV7;Q37357;O47279;Q32183;D0F109;P31202;P48717;Q8WH19;Q8WHV7;Q31870;Q8WJK2;Q32428;Q6Y2Y8;Q5KTY1;Q6U1Y8;Q1KZP3;A0AS70;B7FCY2;C7A5Y1;C8XR97;D6MYL0;D8L8B6;Q9BA14;Q9XQL6;Q9GE10;Q33612;Q8WGV6;Q33206;Q32072;O03681;O47273;Q9MV63;Q4Q006;Q1X8A9;B8Q4B7;B8QQG6;C3S8W3;…	5399	226	CID		59.44	0.0113581	0	1	49		1	1395.53	-47.4238	6/98	Medicago_elastase_rep1.mgf
	High	FQGPPHGI	Q6PSM7;Q71N62;C7AQS9;Q33550;Q29VE5;C7AQU8;P28424;P25079;Q33245;P93943;Q32800;Q9XQH3;Q6RIC1;C0J379;Q9GG91;O63136;Q8HTD5;B3XY31;B6GUX7;P94087;Q9GDB9;A6XHX2;P94043;D5MR64;D8V9C5;D7F7V6;P93976;Q9GD57;Q710K7;C8YPK4;Q9BB65;P93990;O03663;C4NWH9;Q36782;Q33268;Q8HUZ7;B5L2S2;C8YPK3;P93972;A7BG75;P94076;B6GUR5;B6GUW7;Q32857;Q33440;A0ZQQ1;A5X4C0;Q9ZS68;Q9ZS71;P94053;B8PRM7;D0Q0H0;P94023;A2VAU0;C9WKT9;D7F7W4;…	20049	610	CID		56.01	0.0639292		3	53		1	852.406	-36.0407	6/71	Medicago_elastase_rep1.mgf
	Medium	FQGPPHGIQVERDKL	Q6PSM7;Q71N62;C7AQS9;Q33550;Q29VE5;C7AQU8;P28424;P25079;Q33245;P93943;Q32800;Q9XQH3;Q6RIC1;C0J379;Q9GG91;O63136;Q8HTD5;B3XY31;B6GUX7;P94087;A6XHX2;P94043;D5MR64;D8V9C5;D7F7V6;P93976;Q9GD57;Q710K7;C8YPK4;Q9BB65;P93990;O03663;C4NWH9;Q36782;Q33268;Q8HUZ7;B5L2S2;C8YPK3;P93972;P94076;B6GUR5;B6GUW7;Q32857;Q33440;A0ZQQ1;A5X4C0;Q9ZS68;P94053;D0Q0H0;P94023;A2VAU0;C9WKT9;Q42903;Q95EV1;Q8WIX1;O98562;Q5I9B3;…	18949	556	CID		54.7	0.117977		6	55	58	1	1720.84	-40.3356	8/143	Medicago_elastase_rep1.mgf
	High	NMFTSIVGNVFGFKAL	B8YGX4;Q6PSM7;Q71N62;C7AQS9;Q33550;Q29VE5;C7AQU8;P28424;P93943;Q32800;Q9XQH3;Q6RIC1;C0J379;Q95CD5;Q36609;Q9GG91;O63136;Q8HTD5;Q9GD42;B3XY31;B6GUX7;Q9GCX9;Q9GDB9;P94043;D5MR64;D8V9C5;D7F7V6;P93976;Q9GD57;C8YPK4;P94106;P93990;O03663;C4NWH9;O47046;Q36782;P94027;Q8HUZ7;C8YPK3;P93972;A7BG75;B6GUR5;Q33620;Q32857;Q33440;A0ZQQ1;A5X4C0;Q9ZS68;Q9ZS71;Q8WIX2;B6GUT8;B8PRM7;D0Q0H0;P94023;Q9GDD8;A2VAU0;C9WKT9;…	16063	539	CID		54.01	0.126507	0	2	54	52	1	1744.82	-52.201	7/161	Medicago_elastase_rep1.mgf
	Low	cVQARNEGRDLAREGNEIIREA	Q29VE5;B5SXA5;Q8SN43;O98549;P93906;Q8MCW6;Q9TLH7;O98880;Q31870;Q8WJK2;Q31667;P93909;Q9XPZ0;O98552;Q6Y2Z1;Q15JC1;C7A5Y1;D6MYL0;Q8WLH4;Q9BA14;Q33612;O98545;Q33206;O03681;O47273;Q8HUZ8;Q9MV63;Q3T5E9;A5PFD4;Q9GEP4;Q9GDM5;Q32056;O98834;Q8HDA2;Q67GK8;B8PRM1;D5MR90;Q8WKW3;O98878;Q8WHG4;Q37164;Q9GCU2;O47280;Q5SCR2;Q4KUD6;A0PDA2;B8PRN3;C7A5Y7;Q32391;Q32194;Q8HUZ1;Q4KUF2;Q3T8E6;Q0H754;D6MYJ8;Q4H1C6;Q32386;…	5800	182	CID	C1(Carbamidomethyl)	46.66	0.55593		7	53	54	1	2556.17	-38.8453	15/233	Medicago_elastase_rep1.mgf
	Low	QARNEGRDLAREGNEI	C7AQS9;Q29VE5;B5SXA5;E0D9P4;Q8SN43;O98549;P93906;Q05993;Q9TMV5;Q8WIB7;Q8MCW6;Q9TLH7;Q8WHV7;O98880;Q31870;Q8WIA1;Q8WJK2;Q95632;Q31667;P93909;Q9XPZ0;O98552;Q8MAT5;Q6Y2Z1;Q5KTY1;Q6U1Y8;Q1KZP3;Q15JC1;C7A5Y1;D6MYL0;Q8WLH4;Q9BA14;Q33612;O98545;Q33206;O03681;O47273;Q8HUZ8;Q9MV63;Q66MG6;Q3T5E9;Q537Z6;C3S8W3;C7AQR7;C7AQU0;A5PFD4;B3SHH8;O98759;Q9GEP4;Q9GDM5;Q32056;O98834;Q8HDA2;Q67GK8;B8PRM1;C0SJR0;D5MR90;…	8142	277	CID		36.29	6.72698		6	54	49	1	1827.81	-51.5432	11/169	Medicago_elastase_rep1.mgf
	Low	RNEGRDLAREGNEII	C7AQS9;Q29VE5;B5SXA5;P28424;P25079;Q33245;P93943;Q9XQH3;Q6RIC1;C0J379;B3XY31;A6XHX2;D5MR64;C8YPK4;Q9BB65;C4NWH9;O47046;Q33268;Q8HUZ7;A7BG75;Q32857;A0ZQQ1;Q8WIX2;B8PRM7;Q42903;Q95EV1;Q8WIX1;O98562;Q8HDA1;Q5I9B3;A1XCQ7;A0PDA4;A5X4I1;Q32183;E0D9P4;Q8SN43;O98549;P93906;Q05993;Q9TMV5;Q8WIB7;Q8MCW6;Q9TLH7;O98880;Q31870;Q8WIA1;Q8WJK2;Q95632;Q31667;P93909;Q9XPZ0;O98552;Q8MAT5;Q6Y2Z1;Q5KTY1;Q6U1Y8;Q1KZP3;…	8431	316	CID		34.2	12.4723	0	2	54	43	1	1741.82	-41.3499	13/159	Medicago_elastase_rep1.mgf
	Low	YYTPDYETKDTDILAAFRVTPQPGVPPEEAGxA	Q9XQL6;O47273;O98759;O98751;O98755;Q9TLI9;O98752;O98749	11	8	CID	X32(M)	33.3	3.78454		3	48	49	1	3642.53	-56.3925	9/349	Medicago_elastase_rep1.mgf
	Low	AKNYGRAVYEcL	B8YGX4;Q71N62;Q6J6P1;C7AQS9;Q33550;Q29VE5;B5SXA5;C7AQU8;P28424;P25079;Q33245;Q9XQH3;C0J379;Q9GG91;O63136;Q8HTD5;Q9GD42;B3XY31;B6GUX7;P94087;Q9GDB9;A6XHX2;P94043;D5MR64;D8V9C5;D7F7V6;P93976;Q9GD57;Q710K7;C8YPK4;Q9BB65;P93990;O03663;C4NWH9;O47046;Q36782;P94027;B5L2S2;C8YPK3;P93972;A7BG75;P94076;P93987;B6GUR5;B6GUW7;Q33620;Q33440;A0ZQQ1;A5X4C0;Q9ZS68;Q8WIX2;P94053;D0Q0H0;P94023;A2VAU0;C9WKT9;D7F7W4;…	21604	582	CID	C11(Carbamidomethyl)	32.87	14.489	0	2	54	37	1	1443.65	-39.7294	8/104	Medicago_elastase_rep1.mgf
	Low	ASGGIHVWHmPALT	B8YGX4;Q6J6P1;C7AQS9;Q33550;Q29VE5;B5SXA5;C7AQU8;P28424;P25079;Q33245;P93943;Q32800;Q9XQH3;Q6RIC1;C0J379;Q9GG91;O63136;Q8HTD5;Q9GD42;B3XY31;B6GUX7;P94087;Q9GDB9;A6XHX2;P94043;D5MR64;D8V9C5;Q9GD57;Q710K7;C8YPK4;Q9BB65;P94106;P93990;C4NWH9;Q36782;Q33268;P94027;Q8HUZ7;B5L2S2;C8YPK3;A7BG75;P93987;B6GUR5;B6GUW7;Q32857;Q33440;Q6Y2Z3;A0ZQQ1;A5X4C0;Q9ZS68;Q9ZS71;Q8WIX2;P94053;B6GUT8;B8PRM7;D0Q0H0;P94023;…	19409	587	CID	M10(Oxidation)	28.36	44.0441		7	54	42	1	1492.69	-31.8327	6/143	Medicago_elastase_rep1.mgf
	Low	REGNEIIREA	Q29VE5;B5SXA5;P28424;P25079;Q33245;P93943;Q9XQH3;C0J379;B3XY31;A6XHX2;D5MR64;C8YPK4;Q9BB65;C4NWH9;Q33268;Q8HUZ7;A7BG75;Q32857;A0ZQQ1;Q8WIX2;B8PRM7;Q42903;Q95EV1;Q8WIX1;O98562;Q8HDA1;Q5I9B3;A1XCQ7;Q37357;A0PDA4;A5X4I1;Q32183;Q8SN43;O98549;Q32040;P93906;Q8MCW6;Q9TLH7;O98880;Q31870;Q8WJK2;Q31667;P93909;Q9XPZ0;O98552;Q6Y2Z1;Q15JC1;C7A5Y1;D6MYL0;Q8WLH4;Q9BA14;Q33612;O98545;Q33206;O03681;O47273;Q8HUZ8;…	6373	240	CID		28.27	40.9359		3	54	42	1	1186.58	-34.3014	8/103	Medicago_elastase_rep1.mgf
[truncated: 12,814 more rows]
