# Supplementary material for: Defining the Core Proteome of the Chloroplast Envelope Membranes
Source: Front Plant Sci. 2013 Feb 6;4:11. doi: 10.3389/fpls.2013.00011 (PMC3565376; doi:10.3389/fpls.2013.00011)
Supplement: Supplementary Tables S15–S57 — Raw data measured by nLC-MALDI MS/MS. Each excel sheet is grouped in two levels. The first level contains information for each identified accession ID. The first column gives the accession (UniProtKB, IMGAG, or EST-library by Franssen et al., 2012), the second column the coverage, the third column the number of peptide spectrum matches (#PSMs), the fourth column the number of peptides, the fifth column the number of amino acids (#AAs), the sixth column the molecular weight (MW in kDa), the seventh column the isoelectric point (pI), the eighth column the score, and the ninth column the description. The second level contains all peptide information for each accession ID. The second column gives the confidence icon (Low; Medium; High), the third column the peptide sequence, the fourth column the protein accessions, the fifth column the number of proteins, the sixth column the number of protein groups, the seventh column the activation type (Collision Induced Dissociation, CID), the eighth column the modifications, the ninth column the ion score, the 10th column the expectation value (exp. value), the 11th column the delta score (Δscore), the 12th column the rank, the 13th column the identity High, the 14th column the homology threshold, the 15th column the charge, the 16th column the mass to charge ratio in daltons (m/z), the 18th column the delta mass (ΔM, difference between the theoretical mass of the peptide and the experimental mass of the precursor ion), the 19th column the matched ions, and the 20th column the spectrum file. [file 38279_Schleiff_DataSheet10.ZIP › Table S23.xls]

## Sheet: Sheet1
Accession	Coverage	# PSMs	# Peptides	# AAs	MW [kDa]	calc. pI	Score	Description
IMGA	55.16	47	45	475	52.6415	6.69775	1090.23	Medtr7g145780.1 Ribulose bisphosphate carboxylase, large chain chr07_pseudomolecule_IMGAG_V3 34745514-34748239 E EGN_Mt090430 20090702
	Confidence Icon	Sequence	Protein Accessions	# Proteins	# Protein Groups	Activation Type	Modifications	IonScore	Exp Value	Δ Score	Rank	Identity High	Homology Threshold	Charge	m/z [Da]	ΔM [ppm]	Ions Matched	Spectrum File
	High	AAcEVWKEIKFEFPAMDTI	IMGA;IMGA;IMGA	3	3	CID	C3(Carbamidomethyl)	135.21	3.07402e-11	0.874074	1	48	37	1	2284.99	-46.2217	15/188	Medicago_elastase_rep1.mgf
	High	YYTPDYETKDTDILAAFRVSPQPGVPAEEA	IMGA;IMGA;IMGA	3	3	CID		118.4	6.96268e-10	0.847458	1	45	37	1	3343.4	-60.4838	16/319	Medicago_elastase_rep1.mgf
	High	FRVSPQPGVPAEEAGAAVAAES	IMGA;IMGA;IMGA	3	3	CID		117.46	2.22969e-09	0.854701	1	49	37	1	2139.98	-39.4975	15/228	Medicago_elastase_rep1.mgf
	High	FRVSPQPGVPAEEAGAAVA	IMGA;IMGA;IMGA	3	3	CID		100.71	1.08198e-07	0.752475	1	49	44	1	1852.88	-43.2438	14/189	Medicago_elastase_rep1.mgf
	High	QARNEGRDLAREGNEIIREA	IMGA;IMGA;IMGA;IMGA	4	4	CID		98.71	1.60527e-07	0.858586	1	49	32	1	2297.07	-45.2409	20/217	Medicago_elastase_rep1.mgf
	High	AAcEVWKEIKFEFPAmDTI	IMGA;IMGA;IMGA	3	3	CID	C3(Carbamidomethyl), M16(Oxidation)	90.46	8.50475e-07	0.844444	1	48	32	1	2300.98	-48.0397	13/188	Medicago_elastase_rep1.mgf
	High	IYKAQAETGEIKGHYLNATA	IMGA;IMGA;IMGA	4	3	CID		89.92	1.29045e-06	0.755556	1	49	39	1	2178.03	-41.9789	18/208	Medicago_elastase_rep1.mgf
	High	RNEGRDLAREGNEIIREA	IMGA;IMGA;IMGA;IMGA	4	4	CID		85.32	3.69777e-06	0.847059	1	49	31	1	2097.98	-45.4233	20/197	Medicago_elastase_rep1.mgf
	High	NMFTSIVGNVFGFKALRA	IMGA;IMGA;IMGA	4	3	CID		85.08	4.16508e-06	0.788235	1	49	36	1	1971.97	-41.4923	11/184	Medicago_elastase_rep1.mgf
	High	FQGPPHGIQVERDKLNKYGRPL	IMGA;IMGA	2	2	CID		81.81	7.37451e-06	0.804878	1	49	34	1	2549.27	-41.6046	17/219	Medicago_elastase_rep1.mgf
	High	FRVSPQPGVPAEEAGA	IMGA;IMGA;IMGA	3	3	CID		81.69	7.90367e-06	0.792683	1	49	35	1	1611.75	-41.8436	16/159	Medicago_elastase_rep1.mgf
	High	KNYGRAVYEcL	IMGA;IMGA;IMGA	4	3	CID	C10(Carbamidomethyl)	70.62	8.628e-05	0.704225	1	48	37	1	1372.62	-37.3267	9/96	Medicago_elastase_rep1.mgf
	High	GCTIKPKLGLSAKNYGRA	IMGA;IMGA;IMGA	4	3	CID		66.1	0.000334724	0.742424	1	50	33	1	1876.96	-43.2887	11/184	Medicago_elastase_rep1.mgf
	High	QVERDKLNKYGRPL	IMGA;IMGA;IMGA	5	3	CID		64.91	0.000434684	0.738462	1	49	33	1	1715.87	-50.3543	15/141	Medicago_elastase_rep1.mgf
	High	RNEGRDLAREGNEI	IMGA;IMGA;IMGA;IMGA	4	4	CID		64.12	0.000409796	0.765625	1	48	32	1	1628.73	-52.0108	15/149	Medicago_elastase_rep1.mgf
	High	FRVSPQPGVPAEEA	IMGA;IMGA;IMGA	3	3	CID		61.69	0.000777458	0.516129	1	49		1	1483.69	-42.2026	14/139	Medicago_elastase_rep1.mgf
	High	YYTPDYETKDT	IMGA;IMGA;IMGA	3	3	CID		59.44	0.000466541	0.813559	1	44	27	1	1395.53	-47.4238	6/98	Medicago_elastase_rep1.mgf
	High	FQGPPHGI	IMGA;IMGA	3	2	CID		56.01	0.00251062	0.464286	1	48		1	852.406	-36.0407	6/71	Medicago_elastase_rep1.mgf
	High	ALEAcVQARNEGRDLA	IMGA;IMGA;IMGA;IMGA	6	4	CID	C5(Carbamidomethyl)	55.97	0.00284685	0.732143	1	49	31	1	1772.79	-46.3142	9/159	Medicago_elastase_rep1.mgf
	High	FRVSPQPGVPAEEAGAA	IMGA;IMGA;IMGA	3	3	CID		54.72	0.00404323	0.727273	1	49	31	1	1682.78	-44.2491	9/169	Medicago_elastase_rep1.mgf
	High	FQGPPHGIQVERDKL	IMGA;IMGA	3	2	CID		54.7	0.00464996	0.636364	1	50	36	1	1720.84	-40.3356	8/143	Medicago_elastase_rep1.mgf
	High	NMFTSIVGNVFGFKAL	IMGA;IMGA;IMGA	4	3	CID		54.01	0.00503698	0.611111	1	49	36	1	1744.82	-52.201	7/161	Medicago_elastase_rep1.mgf
	High	GKLEGERDITLGFVDLL	IMGA;IMGA;IMGA;IMGA	4	4	CID		50.23	0.0128985	0.62	1	50	34	1	1874.96	-33.2334	9/172	Medicago_elastase_rep1.mgf
	Medium	cVQARNEGRDLAREGNEIIREA	IMGA;IMGA;IMGA;IMGA	4	4	CID	C1(Carbamidomethyl)	46.66	0.0232378	0.702128	1	48	30	1	2556.17	-38.8453	15/233	Medicago_elastase_rep1.mgf
	Medium	FRVSPQPGVPAEEAGAAVAA	IMGA;IMGA;IMGA	3	3	CID		38.98	0.165794	0.717949	1	49	26	1	1923.91	-40.8133	8/199	Medicago_elastase_rep1.mgf
	Low	QARNEGRDLAREGNEI	IMGA;IMGA;IMGA;IMGA	4	4	CID		36.29	0.259376	0.555556	1	49	30	1	1827.81	-51.5432	11/169	Medicago_elastase_rep1.mgf
	Low	FRVSPQPGVPAEEAGAAV	IMGA;IMGA;IMGA	3	3	CID		35.23	0.383818	0.628571	1	49	27	1	1781.84	-46.3139	7/179	Medicago_elastase_rep1.mgf
	Low	RNEGRDLAREGNEII	IMGA;IMGA;IMGA;IMGA	4	4	CID		34.2	0.485977	0.647059	1	49	26	1	1741.82	-41.3499	13/159	Medicago_elastase_rep1.mgf
	Low	AKNYGRAVYEcL	IMGA;IMGA;IMGA	4	3	CID	C11(Carbamidomethyl)	32.87	0.525428	0.575758	1	48	28	1	1443.65	-39.7294	8/104	Medicago_elastase_rep1.mgf
	Low	GNVFGFKALRALRLEDLRIPV	IMGA;IMGA;IMGA	4	3	CID		32.2	0.683062	0.5625	1	49	29	1	2384.29	-44.2612	11/202	Medicago_elastase_rep1.mgf
	Low	cVQARNEGRDLAREGNEIIREATKWSPELA	IMGA;IMGA;IMGA;IMGA	4	4	CID	C1(Carbamidomethyl)	29.07	0.592516	0.62069	1	45	25	1	3468.52	-64.3374	15/324	Medicago_elastase_rep1.mgf
	Low	ASGGIHVWHmPALT	IMGA;IMGA;IMGA	3	3	CID	M10(Oxidation)	28.36	1.78435	0.535714	1	49	27	1	1492.69	-31.8327	6/143	Medicago_elastase_rep1.mgf
	Low	REGNEIIREA	IMGA;IMGA;IMGA;IMGA	4	4	CID		28.27	1.64299	0.285714	1	49	33	1	1186.58	-34.3014	8/103	Medicago_elastase_rep1.mgf
	Low	cVQARNEGRDLAREGNEII	IMGA;IMGA;IMGA;IMGA	4	4	CID	C1(Carbamidomethyl)	27.93	1.88913	0.642857	1	49	24	1	2200	-41.1615	11/195	Medicago_elastase_rep1.mgf
	Low	ANRVALEA	IMGA;IMGA;IMGA;IMGA	6	4	CID		27.17	1.74752	0.555556	1	48	26	1	843.435	-39.5304	6/64	Medicago_elastase_rep1.mgf
	Low	AAFRVSPQPGVPAEEA	IMGA;IMGA;IMGA	3	3	CID		25.36	3.52648	0.4	1	49	29	1	1625.76	-43.7281	10/155	Medicago_elastase_rep1.mgf
	Low	AFRVSPQPGVPAEEAGAAV	IMGA;IMGA;IMGA	3	3	CID		25.23	3.82138		2	49	44	1	1852.88	-43.2438	7/187	Medicago_elastase_rep1.mgf
	Low	NMFTSIVGNVFGFKA	IMGA;IMGA;IMGA	4	3	CID		23.4	5.61419	0.347826	1	49	28	1	1631.75	-44.7441	6/151	Medicago_elastase_rep1.mgf
	Low	SLDRYKGRcYHIEPV	IMGA;IMGA	3	2	CID	C9(Carbamidomethyl)	21.57	8.54029	0.227273	1	49	30	1	1892.86	-43.5506	6/153	Medicago_elastase_rep1.mgf
	Low	cVQARNEGRDLA	IMGA;IMGA;IMGA;IMGA	6	4	CID	C1(Carbamidomethyl)	21.51	5.5114	0.5	1	47	25	1	1388.59	-59.9857	6/111	Medicago_elastase_rep1.mgf
	Low	LRMSGGDHIHA	IMGA;IMGA;IMGA	3	3	CID		20.35	9.2497	0.35	1	48	27	1	1193.53	-46.217	5/99	Medicago_elastase_rep1.mgf
	Low	LRLEDLRIPVAYV	IMGA;IMGA;IMGA	5	3	CID		19.09	14.4631	0.210526	1	49	29	1	1556.86	-36.0092	4/122	Medicago_elastase_rep1.mgf
	Low	cVQARNEGRDLAREGNEI	IMGA;IMGA;IMGA;IMGA	4	4	CID	C1(Carbamidomethyl)	17.83	16.3127	0.277778	1	48	27	1	2086.9	-52.2236	5/185	Medicago_elastase_rep1.mgf
	Low	TVGFKAGVKDYRLT	IMGA;IMGA;IMGA	3	3	CID		14.71	40.823	0.133333	1	49	26	1	1554.85	-10.9472	11/146	Medicago_elastase_rep1.mgf
	Low	RNEGRDLA	IMGA;IMGA;IMGA;IMGA	6	4	CID		14.29	35.0197		2	48	28	1	930.441	-36.4035	4/75	Medicago_elastase_rep1.mgf
	Low	LRLEDLRIPV	IMGA;IMGA;IMGA	5	3	CID		12.83	54.0766		2	48	25	1	1223.68	-51.0067	8/92	Medicago_elastase_rep1.mgf
	Low	LRmSGGDHIHA	IMGA;IMGA;IMGA	3	3	CID	M3(Oxidation)	11.88	50.6032		2	47	25	1	1209.51	-60.501	6/99	Medicago_elastase_rep1.mgf
IMGA	51.16	43	41	475	52.6926	6.65381	1012.09	Medtr6g059160.1 Ribulose bisphosphate carboxylase, large chain chr06_pseudomolecule_IMGAG_V3 10597229-10595152 E EGN_Mt090430 20090702
	Confidence Icon	Sequence	Protein Accessions	# Proteins	# Protein Groups	Activation Type	Modifications	IonScore	Exp Value	Δ Score	Rank	Identity High	Homology Threshold	Charge	m/z [Da]	ΔM [ppm]	Ions Matched	Spectrum File
	High	AAcEVWKEIKFEFPAMDTI	IMGA;IMGA;IMGA	3	3	CID	C3(Carbamidomethyl)	135.21	3.07402e-11	0.874074	1	48	37	1	2284.99	-46.2217	15/188	Medicago_elastase_rep1.mgf
	High	YYTPDYETKDTDILAAFRVSPQPGVPAEEA	IMGA;IMGA;IMGA	3	3	CID		118.4	6.96268e-10	0.847458	1	45	37	1	3343.4	-60.4838	16/319	Medicago_elastase_rep1.mgf
	High	FRVSPQPGVPAEEAGAAVAAES	IMGA;IMGA;IMGA	3	3	CID		117.46	2.22969e-09	0.854701	1	49	37	1	2139.98	-39.4975	15/228	Medicago_elastase_rep1.mgf
	High	FRVSPQPGVPAEEAGAAVA	IMGA;IMGA;IMGA	3	3	CID		100.71	1.08198e-07	0.752475	1	49	44	1	1852.88	-43.2438	14/189	Medicago_elastase_rep1.mgf
	High	QARNEGRDLAREGNEIIREA	IMGA;IMGA;IMGA;IMGA	4	4	CID		98.71	1.60527e-07	0.858586	1	49	32	1	2297.07	-45.2409	20/217	Medicago_elastase_rep1.mgf
	High	AAcEVWKEIKFEFPAmDTI	IMGA;IMGA;IMGA	3	3	CID	C3(Carbamidomethyl), M16(Oxidation)	90.46	8.50475e-07	0.844444	1	48	32	1	2300.98	-48.0397	13/188	Medicago_elastase_rep1.mgf
	High	IYKAQAETGEIKGHYLNATA	IMGA;IMGA;IMGA	4	3	CID		89.92	1.29045e-06	0.755556	1	49	39	1	2178.03	-41.9789	18/208	Medicago_elastase_rep1.mgf
	High	RNEGRDLAREGNEIIREA	IMGA;IMGA;IMGA;IMGA	4	4	CID		85.32	3.69777e-06	0.847059	1	49	31	1	2097.98	-45.4233	20/197	Medicago_elastase_rep1.mgf
	High	NMFTSIVGNVFGFKALRA	IMGA;IMGA;IMGA	4	3	CID		85.08	4.16508e-06	0.788235	1	49	36	1	1971.97	-41.4923	11/184	Medicago_elastase_rep1.mgf
	High	FRVSPQPGVPAEEAGA	IMGA;IMGA;IMGA	3	3	CID		81.69	7.90367e-06	0.792683	1	49	35	1	1611.75	-41.8436	16/159	Medicago_elastase_rep1.mgf
	High	KNYGRAVYEcL	IMGA;IMGA;IMGA	4	3	CID	C10(Carbamidomethyl)	70.62	8.628e-05	0.704225	1	48	37	1	1372.62	-37.3267	9/96	Medicago_elastase_rep1.mgf
	High	GCTIKPKLGLSAKNYGRA	IMGA;IMGA;IMGA	4	3	CID		66.1	0.000334724	0.742424	1	50	33	1	1876.96	-43.2887	11/184	Medicago_elastase_rep1.mgf
	High	QVERDKLNKYGRPL	IMGA;IMGA;IMGA	5	3	CID		64.91	0.000434684	0.738462	1	49	33	1	1715.87	-50.3543	15/141	Medicago_elastase_rep1.mgf
	High	RNEGRDLAREGNEI	IMGA;IMGA;IMGA;IMGA	4	4	CID		64.12	0.000409796	0.765625	1	48	32	1	1628.73	-52.0108	15/149	Medicago_elastase_rep1.mgf
	High	FRVSPQPGVPAEEA	IMGA;IMGA;IMGA	3	3	CID		61.69	0.000777458	0.516129	1	49		1	1483.69	-42.2026	14/139	Medicago_elastase_rep1.mgf
	High	YYTPDYETKDT	IMGA;IMGA;IMGA	3	3	CID		59.44	0.000466541	0.813559	1	44	27	1	1395.53	-47.4238	6/98	Medicago_elastase_rep1.mgf
	High	ALEAcVQARNEGRDLA	IMGA;IMGA;IMGA;IMGA	6	4	CID	C5(Carbamidomethyl)	55.97	0.00284685	0.732143	1	49	31	1	1772.79	-46.3142	9/159	Medicago_elastase_rep1.mgf
	High	FRVSPQPGVPAEEAGAA	IMGA;IMGA;IMGA	3	3	CID		54.72	0.00404323	0.727273	1	49	31	1	1682.78	-44.2491	9/169	Medicago_elastase_rep1.mgf
	High	NMFTSIVGNVFGFKAL	IMGA;IMGA;IMGA	4	3	CID		54.01	0.00503698	0.611111	1	49	36	1	1744.82	-52.201	7/161	Medicago_elastase_rep1.mgf
	High	GKLEGERDITLGFVDLL	IMGA;IMGA;IMGA;IMGA	4	4	CID		50.23	0.0128985	0.62	1	50	34	1	1874.96	-33.2334	9/172	Medicago_elastase_rep1.mgf
	Medium	cVQARNEGRDLAREGNEIIREA	IMGA;IMGA;IMGA;IMGA	4	4	CID	C1(Carbamidomethyl)	46.66	0.0232378	0.702128	1	48	30	1	2556.17	-38.8453	15/233	Medicago_elastase_rep1.mgf
	Medium	FRVSPQPGVPAEEAGAAVAA	IMGA;IMGA;IMGA	3	3	CID		38.98	0.165794	0.717949	1	49	26	1	1923.91	-40.8133	8/199	Medicago_elastase_rep1.mgf
	Low	QARNEGRDLAREGNEI	IMGA;IMGA;IMGA;IMGA	4	4	CID		36.29	0.259376	0.555556	1	49	30	1	1827.81	-51.5432	11/169	Medicago_elastase_rep1.mgf
	Low	FRVSPQPGVPAEEAGAAV	IMGA;IMGA;IMGA	3	3	CID		35.23	0.383818	0.628571	1	49	27	1	1781.84	-46.3139	7/179	Medicago_elastase_rep1.mgf
	Low	RNEGRDLAREGNEII	IMGA;IMGA;IMGA;IMGA	4	4	CID		34.2	0.485977	0.647059	1	49	26	1	1741.82	-41.3499	13/159	Medicago_elastase_rep1.mgf
	Low	AKNYGRAVYEcL	IMGA;IMGA;IMGA	4	3	CID	C11(Carbamidomethyl)	32.87	0.525428	0.575758	1	48	28	1	1443.65	-39.7294	8/104	Medicago_elastase_rep1.mgf
	Low	GNVFGFKALRALRLEDLRIPV	IMGA;IMGA;IMGA	4	3	CID		32.2	0.683062	0.5625	1	49	29	1	2384.29	-44.2612	11/202	Medicago_elastase_rep1.mgf
	Low	RGIFFTQDWVSLPGVLPV	IMGA;IMGA;IMGA	3	3	CID		32.15	0.822174	0.53125	1	49	29	1	2031.01	-49.6854	9/176	Medicago_elastase_rep1.mgf
	Low	cVQARNEGRDLAREGNEIIREATKWSPELA	IMGA;IMGA;IMGA;IMGA	4	4	CID	C1(Carbamidomethyl)	29.07	0.592516	0.62069	1	45	25	1	3468.52	-64.3374	15/324	Medicago_elastase_rep1.mgf
	Low	REGNEIIREA	IMGA;IMGA;IMGA;IMGA	4	4	CID		28.27	1.64299	0.285714	1	49	33	1	1186.58	-34.3014	8/103	Medicago_elastase_rep1.mgf
	Low	cVQARNEGRDLAREGNEII	IMGA;IMGA;IMGA;IMGA	4	4	CID	C1(Carbamidomethyl)	27.93	1.88913	0.642857	1	49	24	1	2200	-41.1615	11/195	Medicago_elastase_rep1.mgf
	Low	ANRVALEA	IMGA;IMGA;IMGA;IMGA	6	4	CID		27.17	1.74752	0.555556	1	48	26	1	843.435	-39.5304	6/64	Medicago_elastase_rep1.mgf
	Low	AAFRVSPQPGVPAEEA	IMGA;IMGA;IMGA	3	3	CID		25.36	3.52648	0.4	1	49	29	1	1625.76	-43.7281	10/155	Medicago_elastase_rep1.mgf
	Low	AFRVSPQPGVPAEEAGAAV	IMGA;IMGA;IMGA	3	3	CID		25.23	3.82138		2	49	44	1	1852.88	-43.2438	7/187	Medicago_elastase_rep1.mgf
	Low	NMFTSIVGNVFGFKA	IMGA;IMGA;IMGA	4	3	CID		23.4	5.61419	0.347826	1	49	28	1	1631.75	-44.7441	6/151	Medicago_elastase_rep1.mgf
	Low	cVQARNEGRDLA	IMGA;IMGA;IMGA;IMGA	6	4	CID	C1(Carbamidomethyl)	21.51	5.5114	0.5	1	47	25	1	1388.59	-59.9857	6/111	Medicago_elastase_rep1.mgf
	Low	LRMSGGDHIHA	IMGA;IMGA;IMGA	3	3	CID		20.35	9.2497	0.35	1	48	27	1	1193.53	-46.217	5/99	Medicago_elastase_rep1.mgf
	Low	LRLEDLRIPVAYV	IMGA;IMGA;IMGA	5	3	CID		19.09	14.4631	0.210526	1	49	29	1	1556.86	-36.0092	4/122	Medicago_elastase_rep1.mgf
	Low	cVQARNEGRDLAREGNEI	IMGA;IMGA;IMGA;IMGA	4	4	CID	C1(Carbamidomethyl)	17.83	16.3127	0.277778	1	48	27	1	2086.9	-52.2236	5/185	Medicago_elastase_rep1.mgf
	Low	TVGFKAGVKDYRLT	IMGA;IMGA;IMGA	3	3	CID		14.71	40.823	0.133333	1	49	26	1	1554.85	-10.9472	11/146	Medicago_elastase_rep1.mgf
	Low	RNEGRDLA	IMGA;IMGA;IMGA;IMGA	6	4	CID		14.29	35.0197		2	48	28	1	930.441	-36.4035	4/75	Medicago_elastase_rep1.mgf
	Low	LRLEDLRIPV	IMGA;IMGA;IMGA	5	3	CID		12.83	54.0766		2	48	25	1	1223.68	-51.0067	8/92	Medicago_elastase_rep1.mgf
	Low	LRmSGGDHIHA	IMGA;IMGA;IMGA	3	3	CID	M3(Oxidation)	11.88	50.6032		2	47	25	1	1209.51	-60.501	6/99	Medicago_elastase_rep1.mgf
IMGA	54.95	46	45	475	52.5214	6.58057	936.487	Medtr7g021740.1 Ribulose bisphosphate carboxylase, large chain chr07_pseudomolecule_IMGAG_V3 5293161-5291497 F EGN_Mt090430 20090702
	Confidence Icon	Sequence	Protein Accessions	# Proteins	# Protein Groups	Activation Type	Modifications	IonScore	Exp Value	Δ Score	Rank	Identity High	Homology Threshold	Charge	m/z [Da]	ΔM [ppm]	Ions Matched	Spectrum File
	High	YYTPDYETKDTDILAAFRVSPQPGVPAEEA	IMGA;IMGA;IMGA	3	3	CID		118.4	6.96268e-10	0.847458	1	45	37	1	3343.4	-60.4838	16/319	Medicago_elastase_rep1.mgf
	High	FRVSPQPGVPAEEAGAAVAAES	IMGA;IMGA;IMGA	3	3	CID		117.46	2.22969e-09	0.854701	1	49	37	1	2139.98	-39.4975	15/228	Medicago_elastase_rep1.mgf
	High	FRVSPQPGVPAEEAGAAVA	IMGA;IMGA;IMGA	3	3	CID		100.71	1.08198e-07	0.752475	1	49	44	1	1852.88	-43.2438	14/189	Medicago_elastase_rep1.mgf
	High	QARNEGRDLAREGNEIIREA	IMGA;IMGA;IMGA;IMGA	4	4	CID		98.71	1.60527e-07	0.858586	1	49	32	1	2297.07	-45.2409	20/217	Medicago_elastase_rep1.mgf
	High	IYKAQAETGEIKGHYLNATA	IMGA;IMGA;IMGA	4	3	CID		89.92	1.29045e-06	0.755556	1	49	39	1	2178.03	-41.9789	18/208	Medicago_elastase_rep1.mgf
	High	RNEGRDLAREGNEIIREA	IMGA;IMGA;IMGA;IMGA	4	4	CID		85.32	3.69777e-06	0.847059	1	49	31	1	2097.98	-45.4233	20/197	Medicago_elastase_rep1.mgf
	High	NMFTSIVGNVFGFKALRA	IMGA;IMGA;IMGA	4	3	CID		85.08	4.16508e-06	0.788235	1	49	36	1	1971.97	-41.4923	11/184	Medicago_elastase_rep1.mgf
	High	FQGPPHGIQVERDKLNKYGRPL	IMGA;IMGA	2	2	CID		81.81	7.37451e-06	0.804878	1	49	34	1	2549.27	-41.6046	17/219	Medicago_elastase_rep1.mgf
	High	FRVSPQPGVPAEEAGA	IMGA;IMGA;IMGA	3	3	CID		81.69	7.90367e-06	0.792683	1	49	35	1	1611.75	-41.8436	16/159	Medicago_elastase_rep1.mgf
	High	KNYGRAVYEcL	IMGA;IMGA;IMGA	4	3	CID	C10(Carbamidomethyl)	70.62	8.628e-05	0.704225	1	48	37	1	1372.62	-37.3267	9/96	Medicago_elastase_rep1.mgf
	High	GCTIKPKLGLSAKNYGRA	IMGA;IMGA;IMGA	4	3	CID		66.1	0.000334724	0.742424	1	50	33	1	1876.96	-43.2887	11/184	Medicago_elastase_rep1.mgf
	High	QVERDKLNKYGRPL	IMGA;IMGA;IMGA	5	3	CID		64.91	0.000434684	0.738462	1	49	33	1	1715.87	-50.3543	15/141	Medicago_elastase_rep1.mgf
	High	RNEGRDLAREGNEI	IMGA;IMGA;IMGA;IMGA	4	4	CID		64.12	0.000409796	0.765625	1	48	32	1	1628.73	-52.0108	15/149	Medicago_elastase_rep1.mgf
	High	FRVSPQPGVPAEEA	IMGA;IMGA;IMGA	3	3	CID		61.69	0.000777458	0.516129	1	49		1	1483.69	-42.2026	14/139	Medicago_elastase_rep1.mgf
	High	YYTPDYETKDT	IMGA;IMGA;IMGA	3	3	CID		59.44	0.000466541	0.813559	1	44	27	1	1395.53	-47.4238	6/98	Medicago_elastase_rep1.mgf
	High	FQGPPHGI	IMGA;IMGA	3	2	CID		56.01	0.00251062	0.464286	1	48		1	852.406	-36.0407	6/71	Medicago_elastase_rep1.mgf
	High	ALEAcVQARNEGRDLA	IMGA;IMGA;IMGA;IMGA	6	4	CID	C5(Carbamidomethyl)	55.97	0.00284685	0.732143	1	49	31	1	1772.79	-46.3142	9/159	Medicago_elastase_rep1.mgf
	High	FRVSPQPGVPAEEAGAA	IMGA;IMGA;IMGA	3	3	CID		54.72	0.00404323	0.727273	1	49	31	1	1682.78	-44.2491	9/169	Medicago_elastase_rep1.mgf
	High	FQGPPHGIQVERDKL	IMGA;IMGA	3	2	CID		54.7	0.00464996	0.636364	1	50	36	1	1720.84	-40.3356	8/143	Medicago_elastase_rep1.mgf
	High	NMFTSIVGNVFGFKAL	IMGA;IMGA;IMGA	4	3	CID		54.01	0.00503698	0.611111	1	49	36	1	1744.82	-52.201	7/161	Medicago_elastase_rep1.mgf
	High	GKLEGERDITLGFVDLL	IMGA;IMGA;IMGA;IMGA	4	4	CID		50.23	0.0128985	0.62	1	50	34	1	1874.96	-33.2334	9/172	Medicago_elastase_rep1.mgf
	Medium	cVQARNEGRDLAREGNEIIREA	IMGA;IMGA;IMGA;IMGA	4	4	CID	C1(Carbamidomethyl)	46.66	0.0232378	0.702128	1	48	30	1	2556.17	-38.8453	15/233	Medicago_elastase_rep1.mgf
	Medium	FRVSPQPGVPAEEAGAAVAA	IMGA;IMGA;IMGA	3	3	CID		38.98	0.165794	0.717949	1	49	26	1	1923.91	-40.8133	8/199	Medicago_elastase_rep1.mgf
	Low	QARNEGRDLAREGNEI	IMGA;IMGA;IMGA;IMGA	4	4	CID		36.29	0.259376	0.555556	1	49	30	1	1827.81	-51.5432	11/169	Medicago_elastase_rep1.mgf
	Low	FRVSPQPGVPAEEAGAAV	IMGA;IMGA;IMGA	3	3	CID		35.23	0.383818	0.628571	1	49	27	1	1781.84	-46.3139	7/179	Medicago_elastase_rep1.mgf
	Low	RNEGRDLAREGNEII	IMGA;IMGA;IMGA;IMGA	4	4	CID		34.2	0.485977	0.647059	1	49	26	1	1741.82	-41.3499	13/159	Medicago_elastase_rep1.mgf
	Low	AKNYGRAVYEcL	IMGA;IMGA;IMGA	4	3	CID	C11(Carbamidomethyl)	32.87	0.525428	0.575758	1	48	28	1	1443.65	-39.7294	8/104	Medicago_elastase_rep1.mgf
	Low	GNVFGFKALRALRLEDLRIPV	IMGA;IMGA;IMGA	4	3	CID		32.2	0.683062	0.5625	1	49	29	1	2384.29	-44.2612	11/202	Medicago_elastase_rep1.mgf
	Low	RGIFFTQDWVSLPGVLPV	IMGA;IMGA;IMGA	3	3	CID		32.15	0.822174	0.53125	1	49	29	1	2031.01	-49.6854	9/176	Medicago_elastase_rep1.mgf
	Low	cVQARNEGRDLAREGNEIIREATKWSPELA	IMGA;IMGA;IMGA;IMGA	4	4	CID	C1(Carbamidomethyl)	29.07	0.592516	0.62069	1	45	25	1	3468.52	-64.3374	15/324	Medicago_elastase_rep1.mgf
	Low	ASGGIHVWHmPALT	IMGA;IMGA;IMGA	3	3	CID	M10(Oxidation)	28.36	1.78435	0.535714	1	49	27	1	1492.69	-31.8327	6/143	Medicago_elastase_rep1.mgf
	Low	REGNEIIREA	IMGA;IMGA;IMGA;IMGA	4	4	CID		28.27	1.64299	0.285714	1	49	33	1	1186.58	-34.3014	8/103	Medicago_elastase_rep1.mgf
	Low	cVQARNEGRDLAREGNEII	IMGA;IMGA;IMGA;IMGA	4	4	CID	C1(Carbamidomethyl)	27.93	1.88913	0.642857	1	49	24	1	2200	-41.1615	11/195	Medicago_elastase_rep1.mgf
	Low	ANRVALEA	IMGA;IMGA;IMGA;IMGA	6	4	CID		27.17	1.74752	0.555556	1	48	26	1	843.435	-39.5304	6/64	Medicago_elastase_rep1.mgf
	Low	AAFRVSPQPGVPAEEA	IMGA;IMGA;IMGA	3	3	CID		25.36	3.52648	0.4	1	49	29	1	1625.76	-43.7281	10/155	Medicago_elastase_rep1.mgf
	Low	AFRVSPQPGVPAEEAGAAV	IMGA;IMGA;IMGA	3	3	CID		25.23	3.82138		2	49	44	1	1852.88	-43.2438	7/187	Medicago_elastase_rep1.mgf
	Low	NMFTSIVGNVFGFKA	IMGA;IMGA;IMGA	4	3	CID		23.4	5.61419	0.347826	1	49	28	1	1631.75	-44.7441	6/151	Medicago_elastase_rep1.mgf
	Low	SLDRYKGRcYHIEPV	IMGA;IMGA	3	2	CID	C9(Carbamidomethyl)	21.57	8.54029	0.227273	1	49	30	1	1892.86	-43.5506	6/153	Medicago_elastase_rep1.mgf
	Low	cVQARNEGRDLA	IMGA;IMGA;IMGA;IMGA	6	4	CID	C1(Carbamidomethyl)	21.51	5.5114	0.5	1	47	25	1	1388.59	-59.9857	6/111	Medicago_elastase_rep1.mgf
	Low	LRMSGGDHIHA	IMGA;IMGA;IMGA	3	3	CID		20.35	9.2497	0.35	1	48	27	1	1193.53	-46.217	5/99	Medicago_elastase_rep1.mgf
	Low	LRLEDLRIPVAYV	IMGA;IMGA;IMGA	5	3	CID		19.09	14.4631	0.210526	1	49	29	1	1556.86	-36.0092	4/122	Medicago_elastase_rep1.mgf
	Low	cVQARNEGRDLAREGNEI	IMGA;IMGA;IMGA;IMGA	4	4	CID	C1(Carbamidomethyl)	17.83	16.3127	0.277778	1	48	27	1	2086.9	-52.2236	5/185	Medicago_elastase_rep1.mgf
	Low	TVGFKAGVKDYRLT	IMGA;IMGA;IMGA	3	3	CID		14.71	40.823	0.133333	1	49	26	1	1554.85	-10.9472	11/146	Medicago_elastase_rep1.mgf
	Low	RNEGRDLA	IMGA;IMGA;IMGA;IMGA	6	4	CID		14.29	35.0197		2	48	28	1	930.441	-36.4035	4/75	Medicago_elastase_rep1.mgf
	Low	LRLEDLRIPV	IMGA;IMGA;IMGA	5	3	CID		12.83	54.0766		2	48	25	1	1223.68	-51.0067	8/92	Medicago_elastase_rep1.mgf
	Low	LRmSGGDHIHA	IMGA;IMGA;IMGA	3	3	CID	M3(Oxidation)	11.88	50.6032		2	47	25	1	1209.51	-60.501	6/99	Medicago_elastase_rep1.mgf
IMGA	59.89	19	18	177	19.2847	5.0083	425.583	Medtr3g043740.1 Ribulose bisphosphate carboxylase, large chain chr03_pseudomolecule_IMGAG_V3 11996267-11996953 E EGN_Mt090430 20090702
	Confidence Icon	Sequence	Protein Accessions	# Proteins	# Protein Groups	Activation Type	Modifications	IonScore	Exp Value	Δ Score	Rank	Identity High	Homology Threshold	Charge	m/z [Da]	ΔM [ppm]	Ions Matched	Spectrum File
	High	AAcEVWKEIKFEFPAMDTI	IMGA;IMGA;IMGA	3	3	CID	C3(Carbamidomethyl)	135.21	3.07402e-11	0.874074	1	48	37	1	2284.99	-46.2217	15/188	Medicago_elastase_rep1.mgf
	High	QARNEGRDLAREGNEIIREA	IMGA;IMGA;IMGA;IMGA	4	4	CID		98.71	1.60527e-07	0.858586	1	49	32	1	2297.07	-45.2409	20/217	Medicago_elastase_rep1.mgf
	High	AAcEVWKEIKFEFPAmDTI	IMGA;IMGA;IMGA	3	3	CID	C3(Carbamidomethyl), M16(Oxidation)	90.46	8.50475e-07	0.844444	1	48	32	1	2300.98	-48.0397	13/188	Medicago_elastase_rep1.mgf
	High	RNEGRDLAREGNEIIREA	IMGA;IMGA;IMGA;IMGA	4	4	CID		85.32	3.69777e-06	0.847059	1	49	31	1	2097.98	-45.4233	20/197	Medicago_elastase_rep1.mgf
	High	RNEGRDLAREGNEI	IMGA;IMGA;IMGA;IMGA	4	4	CID		64.12	0.000409796	0.765625	1	48	32	1	1628.73	-52.0108	15/149	Medicago_elastase_rep1.mgf
	High	ALEAcVQARNEGRDLA	IMGA;IMGA;IMGA;IMGA	6	4	CID	C5(Carbamidomethyl)	55.97	0.00284685	0.732143	1	49	31	1	1772.79	-46.3142	9/159	Medicago_elastase_rep1.mgf
	High	GKLEGERDITLGFVDLL	IMGA;IMGA;IMGA;IMGA	4	4	CID		50.23	0.0128985	0.62	1	50	34	1	1874.96	-33.2334	9/172	Medicago_elastase_rep1.mgf
	Medium	cVQARNEGRDLAREGNEIIREA	IMGA;IMGA;IMGA;IMGA	4	4	CID	C1(Carbamidomethyl)	46.66	0.0232378	0.702128	1	48	30	1	2556.17	-38.8453	15/233	Medicago_elastase_rep1.mgf
	Low	QARNEGRDLAREGNEI	IMGA;IMGA;IMGA;IMGA	4	4	CID		36.29	0.259376	0.555556	1	49	30	1	1827.81	-51.5432	11/169	Medicago_elastase_rep1.mgf
	Low	RNEGRDLAREGNEII	IMGA;IMGA;IMGA;IMGA	4	4	CID		34.2	0.485977	0.647059	1	49	26	1	1741.82	-41.3499	13/159	Medicago_elastase_rep1.mgf
	Low	RGIFFTQDWVSLPGVLPV	IMGA;IMGA;IMGA	3	3	CID		32.15	0.822174	0.53125	1	49	29	1	2031.01	-49.6854	9/176	Medicago_elastase_rep1.mgf
	Low	cVQARNEGRDLAREGNEIIREATKWSPELA	IMGA;IMGA;IMGA;IMGA	4	4	CID	C1(Carbamidomethyl)	29.07	0.592516	0.62069	1	45	25	1	3468.52	-64.3374	15/324	Medicago_elastase_rep1.mgf
	Low	ASGGIHVWHmPALT	IMGA;IMGA;IMGA	3	3	CID	M10(Oxidation)	28.36	1.78435	0.535714	1	49	27	1	1492.69	-31.8327	6/143	Medicago_elastase_rep1.mgf
	Low	REGNEIIREA	IMGA;IMGA;IMGA;IMGA	4	4	CID		28.27	1.64299	0.285714	1	49	33	1	1186.58	-34.3014	8/103	Medicago_elastase_rep1.mgf
	Low	cVQARNEGRDLAREGNEII	IMGA;IMGA;IMGA;IMGA	4	4	CID	C1(Carbamidomethyl)	27.93	1.88913	0.642857	1	49	24	1	2200	-41.1615	11/195	Medicago_elastase_rep1.mgf
	Low	ANRVALEA	IMGA;IMGA;IMGA;IMGA	6	4	CID		27.17	1.74752	0.555556	1	48	26	1	843.435	-39.5304	6/64	Medicago_elastase_rep1.mgf
	Low	cVQARNEGRDLA	IMGA;IMGA;IMGA;IMGA	6	4	CID	C1(Carbamidomethyl)	21.51	5.5114	0.5	1	47	25	1	1388.59	-59.9857	6/111	Medicago_elastase_rep1.mgf
	Low	cVQARNEGRDLAREGNEI	IMGA;IMGA;IMGA;IMGA	4	4	CID	C1(Carbamidomethyl)	17.83	16.3127	0.277778	1	48	27	1	2086.9	-52.2236	5/185	Medicago_elastase_rep1.mgf
	Low	RNEGRDLA	IMGA;IMGA;IMGA;IMGA	6	4	CID		14.29	35.0197		2	48	28	1	930.441	-36.4035	4/75	Medicago_elastase_rep1.mgf
IMGA	6.68	2	2	479	50.0149	7.13721	194.073	Medtr2g077510.1 Phosphoglycerate kinase; ; chr02_pseudomolecule_IMGAG_V3 17878258-17873114 E EGN_Mt090430 20090702
	Confidence Icon	Sequence	Protein Accessions	# Proteins	# Protein Groups	Activation Type	Modifications	IonScore	Exp Value	Δ Score	Rank	Identity High	Homology Threshold	Charge	m/z [Da]	ΔM [ppm]	Ions Matched	Spectrum File
	High	GFLLQKELDYLVGAV	IMGA	1	1	CID		133.22	6.52282e-11	0.616541	1	50		1	1664.83	-54.757	12/133	Medicago_elastase_rep1.mgf
	High	LAPLVPRLSELIGIEVI	IMGA	1	1	CID		103.54	4.67108e-08	0.778846	1	48	41	1	1832.05	-41.2932	25/152	Medicago_elastase_rep1.mgf
IMGA	46.91	2	2	81	8.86312	6.91748	153.7	Medtr4g022910.1 4Fe-4S ferredoxin, iron-sulfur binding chr04_pseudomolecule_IMGAG_V3 4798609-4798128 F EGN_Mt090430 20090702
	Confidence Icon	Sequence	Protein Accessions	# Proteins	# Protein Groups	Activation Type	Modifications	IonScore	Exp Value	Δ Score	Rank	Identity High	Homology Threshold	Charge	m/z [Da]	ΔM [ppm]	Ions Matched	Spectrum File
	High	SHSVKIYDTcIGcTQcV	IMGA	1	1	CID	C10(Carbamidomethyl), C13(Carbamidomethyl), C16(Carbamidomethyl)	153.7	2.63477e-13	0.902597	1	46	37	1	2027.8	-47.3435	15/179	Medicago_elastase_rep1.mgf
	Low	ASAPRTEDcVGcKRcESAcPT	IMGA	1	1	CID	C9(Carbamidomethyl), C12(Carbamidomethyl), C15(Carbamidomethyl), C19(Carbamidomethyl)	15.76	10.8879	1	1	44	21	1	2411.92	-40.8502	7/223	Medicago_elastase_rep1.mgf
IMGA	16.44	2	2	146	15.7802	9.56885	133.62	Medtr3g016960.1 Photosystem I psaG/psaK protein chr03_pseudomolecule_IMGAG_V3 3434988-3435787 E EGN_Mt090430 20090702
	Confidence Icon	Sequence	Protein Accessions	# Proteins	# Protein Groups	Activation Type	Modifications	IonScore	Exp Value	Δ Score	Rank	Identity High	Homology Threshold	Charge	m/z [Da]	ΔM [ppm]	Ions Matched	Spectrum File
	High	KQGLPEQNGVTHFEAGDKRAKEYV	IMGA	1	1	CID		122.2	5.956e-10	0.877049	1	48	35	1	2701.24	-46.3754	15/261	Medicago_elastase_rep1.mgf
	Medium	THFEAGDKRAKEYV	IMGA	1	1	CID		45.42	0.0331733	0.6	1	49	33	1	1650.74	-50.2873	12/137	Medicago_elastase_rep1.mgf
IMGA	11.74	3	3	281	30.0898	6.60986	125.12	Medtr6g059180.1 H+-transporting two-sector ATPase, alpha/beta subunit, central region chr06_pseudomolecule_IMGAG_V3 10597805-10598672 E EGN_Mt090430 20090702
	Confidence Icon	Sequence	Protein Accessions	# Proteins	# Protein Groups	Activation Type	Modifications	IonScore	Exp Value	Δ Score	Rank	Identity High	Homology Threshold	Charge	m/z [Da]	ΔM [ppm]	Ions Matched	Spectrum File
	High	VLIMELINNIAKA	IMGA	5	1	CID		95.06	3.73206e-07	0.673684	1	49		1	1441.78	-44.0298	9/113	Medicago_elastase_rep1.mgf
	High	SVPVGGATLGRIFNVLGEPI	IMGA	5	1	CID		66.45	0.000305557	0.757576	1	49	33	1	1996.02	-51.2976	17/200	Medicago_elastase_rep1.mgf
	Low	GGATLGRIFNVLGEPI	IMGA	5	1	CID		33.47	0.575651	0.575758	1	49	28	1	1613.86	-26.1865	11/154	Medicago_elastase_rep1.mgf
IMGA	8.8	2	2	250	28.0584	6.03662	115.93	Medtr4g011930.1 Ferritin-like chr04_pseudomolecule_IMGAG_V3 1863216-1865943 F EGN_Mt090430 20090702
	Confidence Icon	Sequence	Protein Accessions	# Proteins	# Protein Groups	Activation Type	Modifications	IonScore	Exp Value	Δ Score	Rank	Identity High	Homology Threshold	Charge	m/z [Da]	ΔM [ppm]	Ions Matched	Spectrum File
	High	ALTGVIFEPFEEVKKDVLAVPI	IMGA	1	1	CID		84.27	4.46557e-06	0.797619	1	49	35	1	2414.2	-63.566	11/209	Medicago_elastase_rep1.mgf
	High	GVIFEPFEEVKKDVLAVPI	IMGA	1	1	CID		66.66	0.000280075	0.731343	1	49	35	1	2129.08	-52.6009	9/175	Medicago_elastase_rep1.mgf
IMGA	9.41	3	3	404	42.9783	8.26514	84	Medtr7g099600.1 Glyceraldehyde-3-phosphate dehydrogenase, type I chr07_pseudomolecule_IMGAG_V3 22250718-22247269 F EGN_Mt090430 20090702
	Confidence Icon	Sequence	Protein Accessions	# Proteins	# Protein Groups	Activation Type	Modifications	IonScore	Exp Value	Δ Score	Rank	Identity High	Homology Threshold	Charge	m/z [Da]	ΔM [ppm]	Ions Matched	Spectrum File
	High	THSYTGDQRLLDASHRDLRRA	IMGA	2	1	CID		84	4.48308e-06	0.809524	1	49	33	1	2468.13	-48.3488	21/221	Medicago_elastase_rep1.mgf
	Low	AWYDNEWGYSQRVVDLA	IMGA	2	1	CID		17.9	11.4751	0.333333	1	47	26	1	2071.84	-55.0243	10/171	Medicago_elastase_rep1.mgf
	Low	SHRDLRRA	IMGA	2	1	CID		15.89	26.6984		2	48	30	1	1010.51	-45.5029	5/75	Medicago_elastase_rep1.mgf
IMGA	20.44	2	2	137	15.2484	10.0522	83.04	Medtr1g117030.1 Histone core; Histone-fold chr01_pseudomolecule_IMGAG_V3 24930037-24929499 E EGN_Mt090430 20090702
	Confidence Icon	Sequence	Protein Accessions	# Proteins	# Protein Groups	Activation Type	Modifications	IonScore	Exp Value	Δ Score	Rank	Identity High	Homology Threshold	Charge	m/z [Da]	ΔM [ppm]	Ions Matched	Spectrum File
	High	MGIMNSFINDIFEKLAQES	IMGA	5	1	CID		83.04	5.01707e-06	0.771084	1	48	36	1	2186.95	-45.1183	18/196	Medicago_elastase_rep1.mgf
	Low	RYNKKPTIT	IMGA	5	1	CID		18.25	18.6087	0.277778	1	49	26	1	1120.59	-48.2345	5/80	Medicago_elastase_rep1.mgf
IMGA	5.26	2	2	228	24.5804	5.19873	76.838	Medtr6g041050.1 Chlorophyll A-B binding protein chr06_pseudomolecule_IMGAG_V3 8723376-8722408 E EGN_Mt090430 20090702
	Confidence Icon	Sequence	Protein Accessions	# Proteins	# Protein Groups	Activation Type	Modifications	IonScore	Exp Value	Δ Score	Rank	Identity High	Homology Threshold	Charge	m/z [Da]	ΔM [ppm]	Ions Matched	Spectrum File
	High	SSGSPWYGPDRV	IMGA	1	1	CID		73.95	3.50243e-05	0.621622	1	48		1	1307.55	-36.5119	13/109	Medicago_elastase_rep1.mgf
	Medium	GSPWYGPDRV	IMGA	1	1	CID		41.09	0.0744114	0.536585	1	48	34	1	1133.5	-30.0672	10/87	Medicago_elastase_rep1.mgf
IMGA	3.52	1	1	511	55.8126	5.50342	71.58	Medtr4g042360.1 ATPase FliI/YscN chr04_pseudomolecule_IMGAG_V3 10116916-10118568 E EGN_Mt090430 20090702
	Confidence Icon	Sequence	Protein Accessions	# Proteins	# Protein Groups	Activation Type	Modifications	IonScore	Exp Value	Δ Score	Rank	Identity High	Homology Threshold	Charge	m/z [Da]	ΔM [ppm]	Ions Matched	Spectrum File
	High	NALAKPIDGRGEISASES	IMGA	1	1	CID		71.58	7.76029e-05	0.472222	1	49		1	1814.81	-63.9931	12/182	Medicago_elastase_rep1.mgf
IMGA	25.45	4	3	55	6.22221	5.09717	69.87	Medtr3g073590.1 Ribulose bisphosphate carboxylase, small chain chr03_pseudomolecule_IMGAG_V3 17066840-17066382 E EGN_Mt090430 20090702
	Confidence Icon	Sequence	Protein Accessions	# Proteins	# Protein Groups	Activation Type	Modifications	IonScore	Exp Value	Δ Score	Rank	Identity High	Homology Threshold	Charge	m/z [Da]	ΔM [ppm]	Ions Matched	Spectrum File
	High	GFDNVRQV	IMGA	6	1	CID		56.56	0.00257917	0.54386	1	49	41	1	934.443	-33.268	6/68	Medicago_elastase_rep1.mgf
	High	RIIGFDNVRQV	IMGA	6	1	CID		50.81	0.0102171	0.627451	1	49	34	1	1316.7	-31.6786	12/104	Medicago_elastase_rep1.mgf
	Low	GFDNVRQVQCI	IMGA	6	1	CID		28.86	1.63847	0.448276	1	49	30	1	1278.62	-6.44791	7/100	Medicago_elastase_rep1.mgf
	Low	GFDNVRQVQcI	IMGA	6	1	CID	C10(Carbamidomethyl)	27.54	2.14239	0.5	1	49	28	1	1335.62	-16.8407	8/100	Medicago_elastase_rep1.mgf
IMGA	5	1	1	480	53.5894	6.62451	60.86	Tocopherol cyclase, chloroplast precursor, putative AC225517.6 12507-17093 E EGN_Mt090430 20090702 - [AC225517_3.1]
	Confidence Icon	Sequence	Protein Accessions	# Proteins	# Protein Groups	Activation Type	Modifications	IonScore	Exp Value	Δ Score	Rank	Identity High	Homology Threshold	Charge	m/z [Da]	ΔM [ppm]	Ions Matched	Spectrum File
	High	RAIGLPVDVDGLYNLFPLFKPPGL	IMGA	1	1	CID		60.86	0.000860508	1	1	48	26	1	2611.35	-42.4268	11/244	Medicago_elastase_rep1.mgf
IMGA	22.52	4	4	222	24.6155	8.67529	50.7567	Medtr4g092710.3 PspA/IM30 chr04_pseudomolecule_IMGAG_V3 19446451-19452661 E EGN_Mt090430 20090702
	Confidence Icon	Sequence	Protein Accessions	# Proteins	# Protein Groups	Activation Type	Modifications	IonScore	Exp Value	Δ Score	Rank	Identity High	Homology Threshold	Charge	m/z [Da]	ΔM [ppm]	Ions Matched	Spectrum File
	Medium	SEEWYRKA	IMGA	3	1	CID		40.12	0.0775912	0.55	1	47	33	1	1068.46	-44.7571	5/68	Medicago_elastase_rep1.mgf
	Medium	TQASEEWYRKA	IMGA	3	1	CID		36.29	0.206157	0.666667	1	48	27	1	1368.59	-48.445	10/112	Medicago_elastase_rep1.mgf
	Low	LQKGEEDLAREALKRRKSFADNA	IMGA	3	1	CID		27.68	1.79096	1	1	48	20	1	2645.3	-43.0007	11/251	Medicago_elastase_rep1.mgf
	Low	QVLASQKRMENKYKAA	IMGA	3	1	CID		16.23	32.3316		2	49	29	1	1864.91	-51.349	5/164	Medicago_elastase_rep1.mgf
IMGA	2.51	1	1	598	68.1979	9.1001	50.72	Medtr4g021820.1 Xyloglucan fucosyltransferase chr04_pseudomolecule_IMGAG_V3 4267169-4264954 E EGN_Mt090430 20090702
	Confidence Icon	Sequence	Protein Accessions	# Proteins	# Protein Groups	Activation Type	Modifications	IonScore	Exp Value	Δ Score	Rank	Identity High	Homology Threshold	Charge	m/z [Da]	ΔM [ppm]	Ions Matched	Spectrum File
	High	GmKNSSDKNKTIVKV	IMGA	1	1	CID	M2(Oxidation)	50.72	0.0115994		2	50		1	1664.83	-39.2629	10/151	Medicago_elastase_rep1.mgf
IMGA	15.95	2	2	163	17.9905	10.1694	50.51	Medtr5g007350.1 hypothetical protein chr05_pseudomolecule_IMGAG_V3 1069470-1073135 F EGN_Mt090430 20090702
	Confidence Icon	Sequence	Protein Accessions	# Proteins	# Protein Groups	Activation Type	Modifications	IonScore	Exp Value	Δ Score	Rank	Identity High	Homology Threshold	Charge	m/z [Da]	ΔM [ppm]	Ions Matched	Spectrum File
	High	LLNEDEYGFRRA	IMGA	1	1	CID		50.51	0.00975098	0.568627	1	49	37	1	1482.67	-42.4445	9/115	Medicago_elastase_rep1.mgf
	Medium	RRPPYYYDEGLERT	IMGA	1	1	CID		38.04	0.175339		2	49		1	1814.81	-40.6793	9/141	Medicago_elastase_rep1.mgf
IMGA	2.1	2	2	476	52.1359	5.61768	45.51	Medtr4g018830.1 AAA ATPase, central region chr04_pseudomolecule_IMGAG_V3 3684970-3681318 E EGN_Mt090430 20090702
	Confidence Icon	Sequence	Protein Accessions	# Proteins	# Protein Groups	Activation Type	Modifications	IonScore	Exp Value	Δ Score	Rank	Identity High	Homology Threshold	Charge	m/z [Da]	ΔM [ppm]	Ions Matched	Spectrum File
	Medium	KLIRQRYREA	IMGA	2	1	CID		45.51	0.0349716	0.652174	1	49	31	1	1332.72	-49.2461	7/89	Medicago_elastase_rep1.mgf
	Low	RQRYREA	IMGA	2	1	CID		15.47	34.5815		2	49	29	1	978.484	-39.9815	6/59	Medicago_elastase_rep1.mgf
IMGA	5.68	3	1	264	29.4563	6.69775	44.08	Medtr5g106940.1 Queuine/other tRNA-ribosyltransferase chr05_pseudomolecule_IMGAG_V3 43113583-43118084 H EGN_Mt090430 20090702
	Confidence Icon	Sequence	Protein Accessions	# Proteins	# Protein Groups	Activation Type	Modifications	IonScore	Exp Value	Δ Score	Rank	Identity High	Homology Threshold	Charge	m/z [Da]	ΔM [ppm]	Ions Matched	Spectrum File
	High	DPTcLCMVcKNYTRA	IMGA	1	1	CID	C4(Carbamidomethyl), C9(Carbamidomethyl)	44.08	0.01391	0.136364	1	44	38	1	1831.68	-60.5832	7/147	Medicago_elastase_rep1.mgf
	Medium	DPTCLcMVcKNYTRA	IMGA	1	1	CID	C6(Carbamidomethyl), C9(Carbamidomethyl)	38.27	0.0530064		2	44	38	1	1831.68	-60.5832	7/147	Medicago_elastase_rep1.mgf
	Low	DPTcLcMVCKNYTRA	IMGA	1	1	CID	C4(Carbamidomethyl), C6(Carbamidomethyl)	20.16	3.43027		5	44	38	1	1831.68	-60.5832	5/147	Medicago_elastase_rep1.mgf
IMGA	17.14	1	1	105	11.2006	9.29053	38.41	Medtr3g029880.1 Twin-arginine translocation pathway signal chr03_pseudomolecule_IMGAG_V3 7916571-7915962 F EGN_Mt090430 20090702
	Confidence Icon	Sequence	Protein Accessions	# Proteins	# Protein Groups	Activation Type	Modifications	IonScore	Exp Value	Δ Score	Rank	Identity High	Homology Threshold	Charge	m/z [Da]	ΔM [ppm]	Ions Matched	Spectrum File
	Medium	DDEPRRGTPEAKKKYGPV	IMGA	1	1	CID		38.41	0.181815	0.657895	1	49	27	1	2042.95	-55.6947	8/184	Medicago_elastase_rep1.mgf
IMGA	3.63	3	3	909	99.7806	7.54736	35.82	Medtr4g132760.3 Aminoacyl-tRNA synthetase, class I; Bifunctional aspartokinase/homoserine dehydrogenase I chr04_pseudomolecule_IMGAG_V3 31631381-31644243 E EGN_Mt090430 20090702
	Confidence Icon	Sequence	Protein Accessions	# Proteins	# Protein Groups	Activation Type	Modifications	IonScore	Exp Value	Δ Score	Rank	Identity High	Homology Threshold	Charge	m/z [Da]	ΔM [ppm]	Ions Matched	Spectrum File
	Low	AGGIFSDILRLA	IMGA	4	1	CID		35.82	0.328949	0.444444	1	49	34	1	1232.66	-31.6561	10/97	Medicago_elastase_rep1.mgf
	Low	AGGIFSDILRLASYLGAPS	IMGA	4	1	CID		22.38	7.74591	0.318182	1	49	28	1	1907.93	-50.1756	9/179	Medicago_elastase_rep1.mgf
	Low	FNLSAPGTKICHPV	IMGA	3	1	CID		15.72	30.7381		7	49		1	1483.69	-54.7457	7/137	Medicago_elastase_rep1.mgf
IMGA	21.21	1	1	66	7.26485	10.1108	34.66	Medtr2g104820.1 Ribosomal protein L16 chr02_pseudomolecule_IMGAG_V3 24830030-24830306 E EGN_Mt090430 20090702
	Confidence Icon	Sequence	Protein Accessions	# Proteins	# Protein Groups	Activation Type	Modifications	IonScore	Exp Value	Δ Score	Rank	Identity High	Homology Threshold	Charge	m/z [Da]	ΔM [ppm]	Ions Matched	Spectrum File
	Low	RMGSGKGSPEYWVA	IMGA	2	1	CID		34.66	0.350255	0.6	1	48	28	1	1524.66	-40.436	6/138	Medicago_elastase_rep1.mgf
IMGA	5	1	1	260	28.1674	6.53662	30.2	Medtr6g006530.4 Carbonic anhydrase, prokaryotic and plant chr06_pseudomolecule_IMGAG_V3 939945-943058 E EGN_Mt090430 20090702
	Confidence Icon	Sequence	Protein Accessions	# Proteins	# Protein Groups	Activation Type	Modifications	IonScore	Exp Value	Δ Score	Rank	Identity High	Homology Threshold	Charge	m/z [Da]	ΔM [ppm]	Ions Matched	Spectrum File
	Low	RNVANmVPPYDQA	IMGA	4	1	CID	M6(Oxidation)	30.2	0.765904	0.533333	1	47	29	1	1490.63	-53.4717	12/121	Medicago_elastase_rep1.mgf
IMGA	9.4	1	1	234	26.495	9.1001	21.98	Medtr8g146080.1 Ribosomal protein L10 chr08_pseudomolecule_IMGAG_V3 35653482-35654656 E EGN_Mt090430 20090702
	Confidence Icon	Sequence	Protein Accessions	# Proteins	# Protein Groups	Activation Type	Modifications	IonScore	Exp Value	Δ Score	Rank	Identity High	Homology Threshold	Charge	m/z [Da]	ΔM [ppm]	Ions Matched	Spectrum File
	Low	AIKPYRDFQKEKKLEENDFTGA	IMGA	1	1	CID		21.98	6.64612	1	1	48	18	1	2627.21	-50.1334	5/229	Medicago_elastase_rep1.mgf
IMGA	0.94	1	1	849	94.2073	6.37939	0	Medtr3g086210.1 Transcriptional factor B3; Auxin response factor; Aux/IAA_ARF_dimerisation chr03_pseudomolecule_IMGAG_V3 20132850-20126074 E EGN_Mt090430 20090702
	Confidence Icon	Sequence	Protein Accessions	# Proteins	# Protein Groups	Activation Type	Modifications	IonScore	Exp Value	Δ Score	Rank	Identity High	Homology Threshold	Charge	m/z [Da]	ΔM [ppm]	Ions Matched	Spectrum File
	Low	mKLSTSGL	IMGA	1	1	CID	M1(Oxidation)	29.99	1.00411		2	48		1	852.406	-51.6143	5/68	Medicago_elastase_rep1.mgf
IMGA	1.49	1	1	537	60.6298	8.71924	0	Medtr3g138870.1 Chalcone and stilbene synthases, C-terminal; Very-long-chain 3-ketoacyl-CoA synthase chr03_pseudomolecule_IMGAG_V3 35572211-35568609 E EGN_Mt090430 20090702
	Confidence Icon	Sequence	Protein Accessions	# Proteins	# Protein Groups	Activation Type	Modifications	IonScore	Exp Value	Δ Score	Rank	Identity High	Homology Threshold	Charge	m/z [Da]	ΔM [ppm]	Ions Matched	Spectrum File
	Low	GKFDEGSL	IMGA	1	1	CID		29	1.26119		3	48		1	852.406	-4.97567	4/69	Medicago_elastase_rep1.mgf
IMGA	1.05	1	1	764	86.2238	4.75439	0	Medtr4g109350.1 hypothetical protein chr04_pseudomolecule_IMGAG_V3 24444523-24442009 E EGN_Mt090430 20090702
	Confidence Icon	Sequence	Protein Accessions	# Proteins	# Protein Groups	Activation Type	Modifications	IonScore	Exp Value	Δ Score	Rank	Identity High	Homology Threshold	Charge	m/z [Da]	ΔM [ppm]	Ions Matched	Spectrum File
	Low	QmPFGSGI	IMGA	2	1	CID	M2(Oxidation)	28.04	1.57319		4	48		1	852.406	15.8536	5/65	Medicago_elastase_rep1.mgf
IMGA	1.6	2	2	1692	192.331	8.6167	0	Medtr8g005620.2 hypothetical protein chr08_pseudomolecule_IMGAG_V3 361798-344532 E EGN_Mt090430 20090702
	Confidence Icon	Sequence	Protein Accessions	# Proteins	# Protein Groups	Activation Type	Modifications	IonScore	Exp Value	Δ Score	Rank	Identity High	Homology Threshold	Charge	m/z [Da]	ΔM [ppm]	Ions Matched	Spectrum File
	Low	STSGLAxST	IMGA	1	1	CID	X7(E)	24.98	3.18259		5	48		1	852.406	12.9383	6/90	Medicago_elastase_rep1.mgf
	Low	CRYxQGNKHHRYRDxSTA	IMGA	1	1	CID	X4(111.0), X15(111.0)	12.09	79.6561	0.0833333	1	49	24	1	2214.08	65.4532	5/170	Medicago_elastase_rep1.mgf
IMGA	6.3	1	1	127	14.5054	8.77783	0	Medtr2g125910.1 hypothetical protein chr02_pseudomolecule_IMGAG_V3 30422439-30422822 H EGN_Mt090430 20090702
	Confidence Icon	Sequence	Protein Accessions	# Proteins	# Protein Groups	Activation Type	Modifications	IonScore	Exp Value	Δ Score	Rank	Identity High	Homology Threshold	Charge	m/z [Da]	ΔM [ppm]	Ions Matched	Spectrum File
	Low	STSFPNLS	IMGA	2	1	CID		24.72	3.37894		6	48		1	852.406	-4.95221	4/72	Medicago_elastase_rep1.mgf
IMGA	2.34	1	1	342	37.8991	9.0708	0	Medtr7g112080.1 WRC chr07_pseudomolecule_IMGAG_V3 26472027-26469831 E EGN_Mt090430 20090702
	Confidence Icon	Sequence	Protein Accessions	# Proteins	# Protein Groups	Activation Type	Modifications	IonScore	Exp Value	Δ Score	Rank	Identity High	Homology Threshold	Charge	m/z [Da]	ΔM [ppm]	Ions Matched	Spectrum File
	Low	mSSLLGQT	IMGA	1	1	CID	M1(Oxidation)	23.4	4.57911		7	48		1	852.406	-8.92332	5/69	Medicago_elastase_rep1.mgf
IMGA	2.11	1	1	380	41.4305	8.57275	0	Medtr2g096200.1 Major facilitator superfamily chr02_pseudomolecule_IMGAG_V3 22221006-22219618 E EGN_Mt090430 20090702
	Confidence Icon	Sequence	Protein Accessions	# Proteins	# Protein Groups	Activation Type	Modifications	IonScore	Exp Value	Δ Score	Rank	Identity High	Homology Threshold	Charge	m/z [Da]	ΔM [ppm]	Ions Matched	Spectrum File
	Low	FKGLmAGL	IMGA	1	1	CID	M5(Oxidation)	23.33	4.65351		8	48		1	852.406	-69.5283	9/71	Medicago_elastase_rep1.mgf
IMGA	0.99	1	1	805	91.139	5.74463	0	Medtr3g166620.1 Leucine-rich repeat, typical subtype chr03_pseudomolecule_IMGAG_V3 43638550-43641974 E EGN_Mt090430 20090702
	Confidence Icon	Sequence	Protein Accessions	# Proteins	# Protein Groups	Activation Type	Modifications	IonScore	Exp Value	Δ Score	Rank	Identity High	Homology Threshold	Charge	m/z [Da]	ΔM [ppm]	Ions Matched	Spectrum File
	Low	SNNNFSGL	IMGA	2	1	CID		23.3	4.68577		9	48		1	852.406	24.5525	4/76	Medicago_elastase_rep1.mgf
IMGA	2.06	1	1	389	43.9678	6.18896	0	Medtr5g007480.1 Homeodomain-related; chr05_pseudomolecule_IMGAG_V3 1145659-1141884 E EGN_Mt090430 20090702
	Confidence Icon	Sequence	Protein Accessions	# Proteins	# Protein Groups	Activation Type	Modifications	IonScore	Exp Value	Δ Score	Rank	Identity High	Homology Threshold	Charge	m/z [Da]	ΔM [ppm]	Ions Matched	Spectrum File
	Low	ATHLPGRT	IMGA	1	1	CID		21.21	7.58195		10	48		1	852.406	-74.0038	4/69	Medicago_elastase_rep1.mgf
IMGA	2.21	1	1	543	60.4821	8.80713	0	Medtr1g028280.1 Glyoxal oxidase, N-terminal; ; ; chr01_pseudomolecule_IMGAG_V3 6816540-6814435 E EGN_Mt090430 20090702
	Confidence Icon	Sequence	Protein Accessions	# Proteins	# Protein Groups	Activation Type	Modifications	IonScore	Exp Value	Δ Score	Rank	Identity High	Homology Threshold	Charge	m/z [Da]	ΔM [ppm]	Ions Matched	Spectrum File
	Low	GTAGWEYGRDPV	IMGA	1	1	CID		27.92	1.40401		2	48		1	1307.55	-36.5196	5/109	Medicago_elastase_rep1.mgf
IMGA	3.57	1	1	364	38.9603	7.89893	0	Medtr4g128370.1 Pyridoxal-5-phosphate-dependent enzyme, beta subunit chr04_pseudomolecule_IMGAG_V3 30188507-30191960 E EGN_Mt090430 20090702
	Confidence Icon	Sequence	Protein Accessions	# Proteins	# Protein Groups	Activation Type	Modifications	IonScore	Exp Value	Δ Score	Rank	Identity High	Homology Threshold	Charge	m/z [Da]	ΔM [ppm]	Ions Matched	Spectrum File
	Low	QKAEEIVKNTPNA	IMGA	1	1	CID		30.75	1.00681		2	49		1	1441.78	11.582	6/134	Medicago_elastase_rep1.mgf
IMGA	5	1	1	260	29.1938	5.60498	0	Medtr5g089790.1 Protein kinase chr05_pseudomolecule_IMGAG_V3 34933739-34934684 E EGN_Mt090430 20090702
	Confidence Icon	Sequence	Protein Accessions	# Proteins	# Protein Groups	Activation Type	Modifications	IonScore	Exp Value	Δ Score	Rank	Identity High	Homology Threshold	Charge	m/z [Da]	ΔM [ppm]	Ions Matched	Spectrum File
	Low	NLTQRLDIALDVA	IMGA	2	1	CID		28.38	1.7376		4	49		1	1441.78	-13.6576	10/130	Medicago_elastase_rep1.mgf
IMGA	5.81	1	1	241	27.8009	7.88428	0	Medtr5g021560.1 RNA-directed DNA polymerase (reverse transcriptase), related chr05_pseudomolecule_IMGAG_V3 8248910-8249829 H EGN_Mt090430 20090702
	Confidence Icon	Sequence	Protein Accessions	# Proteins	# Protein Groups	Activation Type	Modifications	IonScore	Exp Value	Δ Score	Rank	Identity High	Homology Threshold	Charge	m/z [Da]	ΔM [ppm]	Ions Matched	Spectrum File
	Low	LQSRVGTANIAGRV	IMGA	1	1	CID		26.44	2.71612		5	49		1	1441.78	-29.2425	10/142	Medicago_elastase_rep1.mgf
IMGA	4.83	2	2	662	74.7745	7.29834	0	Medtr5g093150.1 Ankyrin chr05_pseudomolecule_IMGAG_V3 36605119-36601824 H EGN_Mt090430 20090702
	Confidence Icon	Sequence	Protein Accessions	# Proteins	# Protein Groups	Activation Type	Modifications	IonScore	Exp Value	Δ Score	Rank	Identity High	Homology Threshold	Charge	m/z [Da]	ΔM [ppm]	Ions Matched	Spectrum File
	Low	VKVImANRPNNVA	IMGA	1	1	CID	M5(Oxidation)	26.16	2.897		6	49		1	1441.78	-9.1389	6/130	Medicago_elastase_rep1.mgf
	Low	mFHEAMLCRDKKRIGGDKI	IMGA	1	1	CID	M1(Oxidation)	11.27	94.8139		2	49	21	1	2264.17	8.74658	4/191	Medicago_elastase_rep1.mgf
IMGA	3.69	1	1	379	41.1837	6.03662	0	Medtr5g024330.1 Protein phosphatase 2C; C-type lectin; chr05_pseudomolecule_IMGAG_V3 9658492-9656531 H EGN_Mt090430 20090702
	Confidence Icon	Sequence	Protein Accessions	# Proteins	# Protein Groups	Activation Type	Modifications	IonScore	Exp Value	Δ Score	Rank	Identity High	Homology Threshold	Charge	m/z [Da]	ΔM [ppm]	Ions Matched	Spectrum File
	Low	GDSRAVLGKRGRAV	IMGA	1	1	CID		21.37	8.72869		7	49		1	1441.78	-37.0453	5/135	Medicago_elastase_rep1.mgf
IMGA	0.77	2	2	3641	400.388	5.22412	0	Medtr5g075640.1 HECT; Ubiquitin interacting motif; UBA-like; DUF913, E3 ubiquitin ligase TOM1; chr05_pseudomolecule_IMGAG_V3 27600476-27583196 E EGN_Mt090430 20090702
	Confidence Icon	Sequence	Protein Accessions	# Proteins	# Protein Groups	Activation Type	Modifications	IonScore	Exp Value	Δ Score	Rank	Identity High	Homology Threshold	Charge	m/z [Da]	ΔM [ppm]	Ions Matched	Spectrum File
	Low	LRSTGVDIIIEII	IMGA	1	1	CID		21.35	8.76898		8	49		1	1441.78	-56.3409	6/125	Medicago_elastase_rep1.mgf
	Low	ARTPSGSCISAEASA	IMGA	1	1	CID		16.39	28.7237		5	49	33	1	1407.66	7.21672	5/148	Medicago_elastase_rep1.mgf
IMGA	3.9	1	1	308	35.1095	8.26514	0	Medtr6g086350.1 NB-ARC chr06_pseudomolecule_IMGAG_V3 17596824-17598305 H EGN_Mt090430 20090702
	Confidence Icon	Sequence	Protein Accessions	# Proteins	# Protein Groups	Activation Type	Modifications	IonScore	Exp Value	Δ Score	Rank	Identity High	Homology Threshold	Charge	m/z [Da]	ΔM [ppm]	Ions Matched	Spectrum File
	Low	ALKSWLIELRNV	IMGA	2	1	CID		21.15	9.18225		9	49		1	1441.78	-49.4744	5/117	Medicago_elastase_rep1.mgf
IMGA	3.21	1	1	591	42.3958	12.2495	0	Medtr7g133170.1 Fibroin heavy chain precursor, putative chr07_pseudomolecule_IMGAG_V3 31087232-31089007 E EGN_Mt090430 20090702
	Confidence Icon	Sequence	Protein Accessions	# Proteins	# Protein Groups	Activation Type	Modifications	IonScore	Exp Value	Δ Score	Rank	Identity High	Homology Threshold	Charge	m/z [Da]	ΔM [ppm]	Ions Matched	Spectrum File
	Low	VGGSVGAGGGARGGVGGGL	IMGA	1	1	CID		20.41	10.888		10	49		1	1441.78	21.202	9/166	Medicago_elastase_rep1.mgf
IMGA	1.58	1	1	1138	124.986	7.21045	0	Medtr4g005850.1 Lissencephaly type-1-like homology motif; CTLH, C-terminal to LisH motif chr04_pseudomolecule_IMGAG_V3 499324-490783 E EGN_Mt090430 20090702
	Confidence Icon	Sequence	Protein Accessions	# Proteins	# Protein Groups	Activation Type	Modifications	IonScore	Exp Value	Δ Score	Rank	Identity High	Homology Threshold	Charge	m/z [Da]	ΔM [ppm]	Ions Matched	Spectrum File
	Low	AVSGAGAIGLGAPSMPGA	IMGA	1	1	CID		30.14	1.11091		2	49		1	1483.69	-44.4942	7/181	Medicago_elastase_rep1.mgf
IMGA	3.34	1	1	449	48.2051	6.26514	0	Medtr1g147190.1 General substrate transporter chr01_pseudomolecule_IMGAG_V3 32735169-32733300 E EGN_Mt090430 20090702
	Confidence Icon	Sequence	Protein Accessions	# Proteins	# Protein Groups	Activation Type	Modifications	IonScore	Exp Value	Δ Score	Rank	Identity High	Homology Threshold	Charge	m/z [Da]	ΔM [ppm]	Ions Matched	Spectrum File
	Low	LMITSGQLLSYIVNL	IMGA	2	1	CID		36.74	0.290025		3	50		1	1664.83	-56.7752	8/144	Medicago_elastase_rep1.mgf
IMGA	4.02	1	1	348	40.0138	8.55811	0	Medtr8g025080.2 Tyrosine protein kinase chr08_pseudomolecule_IMGAG_V3 4889889-4891810 E EGN_Mt090430 20090702
	Confidence Icon	Sequence	Protein Accessions	# Proteins	# Protein Groups	Activation Type	Modifications	IonScore	Exp Value	Δ Score	Rank	Identity High	Homology Threshold	Charge	m/z [Da]	ΔM [ppm]	Ions Matched	Spectrum File
	Low	IFLGQLKHRNLVNL	IMGA	2	1	CID		27.44	2.46851		4	50		1	1664.83	-96.8512	5/136	Medicago_elastase_rep1.mgf
IMGA	7.02	1	1	228	23.9738	4.64014	0	Medtr2g103490.1 Blue (type 1) copper domain chr02_pseudomolecule_IMGAG_V3 24128766-24127656 F EGN_Mt090430 20090702
	Confidence Icon	Sequence	Protein Accessions	# Proteins	# Protein Groups	Activation Type	Modifications	IonScore	Exp Value	Δ Score	Rank	Identity High	Homology Threshold	Charge	m/z [Da]	ΔM [ppm]	Ions Matched	Spectrum File
	Low	ASSTEKGNLQAFISIV	IMGA	1	1	CID		22.83	7.13568		5	50		1	1664.83	-30.4843	8/160	Medicago_elastase_rep1.mgf
IMGA	4.64	1	1	323	34.0419	5.21143	0	Medtr5g089540.1 Ribosomal protein L10; Ribosomal protein 60S chr05_pseudomolecule_IMGAG_V3 34824226-34821326 F EGN_Mt090430 20090702
	Confidence Icon	Sequence	Protein Accessions	# Proteins	# Protein Groups	Activation Type	Modifications	IonScore	Exp Value	Δ Score	Rank	Identity High	Homology Threshold	Charge	m/z [Da]	ΔM [ppm]	Ions Matched	Spectrum File
	Low	IFTKGDLKEVSEEVA	IMGA	2	1	CID		21.09	10.6521		6	50		1	1664.83	-23.7449	11/149	Medicago_elastase_rep1.mgf
IMGA	5.11	1	1	274	30.4241	5.42725	0	Medtr2g090960.1 Receptor-like protein kinase 2, putative chr02_pseudomolecule_IMGAG_V3 20395030-20396684 E EGN_Mt090430 20090702
	Confidence Icon	Sequence	Protein Accessions	# Proteins	# Protein Groups	Activation Type	Modifications	IonScore	Exp Value	Δ Score	Rank	Identity High	Homology Threshold	Charge	m/z [Da]	ΔM [ppm]	Ions Matched	Spectrum File
	Low	IVSSNTLEIRLYWA	IMGA	1	1	CID		20.09	13.4102		7	50		1	1664.83	-39.6383	5/134	Medicago_elastase_rep1.mgf
