# Supplementary material for: Defining the Core Proteome of the Chloroplast Envelope Membranes
Source: Front Plant Sci. 2013 Feb 6;4:11. doi: 10.3389/fpls.2013.00011 (PMC3565376; doi:10.3389/fpls.2013.00011)
Supplement: Supplementary Tables S15–S57 — Raw data measured by nLC-MALDI MS/MS. Each excel sheet is grouped in two levels. The first level contains information for each identified accession ID. The first column gives the accession (UniProtKB, IMGAG, or EST-library by Franssen et al., 2012), the second column the coverage, the third column the number of peptide spectrum matches (#PSMs), the fourth column the number of peptides, the fifth column the number of amino acids (#AAs), the sixth column the molecular weight (MW in kDa), the seventh column the isoelectric point (pI), the eighth column the score, and the ninth column the description. The second level contains all peptide information for each accession ID. The second column gives the confidence icon (Low; Medium; High), the third column the peptide sequence, the fourth column the protein accessions, the fifth column the number of proteins, the sixth column the number of protein groups, the seventh column the activation type (Collision Induced Dissociation, CID), the eighth column the modifications, the ninth column the ion score, the 10th column the expectation value (exp. value), the 11th column the delta score (Δscore), the 12th column the rank, the 13th column the identity High, the 14th column the homology threshold, the 15th column the charge, the 16th column the mass to charge ratio in daltons (m/z), the 18th column the delta mass (ΔM, difference between the theoretical mass of the peptide and the experimental mass of the precursor ion), the 19th column the matched ions, and the 20th column the spectrum file. [file 38279_Schleiff_DataSheet10.ZIP › Table S24.xls]

## Sheet: Sheet1
Accession	Coverage	# PSMs	# Peptides	# AAs	MW [kDa]	calc. pI	Score	Description
A2Q5A2	45.05	32	31	475	52.5214	6.58057	1706.98	Ribulose bisphosphate carboxylase, large chain OS=Medicago truncatula GN=MtrDRAFT_AC160516g28v2 PE=3 SV=1 - [A2Q5A2_MEDTR]
	Confidence Icon	Sequence	Protein Accessions	# Proteins	# Protein Groups	Activation Type	Modifications	IonScore	Exp Value	Δ Score	Rank	Identity High	Homology Threshold	Charge	m/z [Da]	ΔM [ppm]	Ions Matched	Spectrum File
	High	FRVSPQPGVPAEEAGAAVAAES	A2Q5A2	16	1	CID		131.45	2.02374e-09	0	1	51		1	2139.97	-46.5425	16/228	Medicago_elastase_rep2.mgf
	High	YYTPDYETKDTDILAAFRVSPQPGVPAEEA	A2Q5A2	3	1	CID		116.46	2.42278e-08	0.224138	1	47		1	3343.38	-65.6585	14/319	Medicago_elastase_rep2.mgf
	High	QARNEGRDLAREGNEIIREA	B5SXA5;Q8SN43;O98549;Q6W3S3;Q9TLH7;Q32111;O98880;Q8WJK2;Q9XPZ0;O98552;Q6Y2Z1;Q15JC1;A5X4E9;C7A5Y1;Q8WLH4;O98545;Q9GHR3;O47273;Q9MV63;Q71N73;Q3T5E9;A5PFD4;Q9BB74;Q9GDM5;Q9MRH9;Q9GHM5;Q32056;B8PRM1;Q8WKW3;O98878;Q8WHG4;Q37164;Q9GCU2;Q3ZU78;Q4KUD6;A0PDA2;B8PRN3;D6MYK4;Q3T8E6;A0AS74;D6MYJ8;Q31856;Q32272;Q71N71;A0PDA8;Q32776;Q9GGH6;O20248;Q33051;O98758;Q39700;Q9TLJ0;E2CZ58;Q29VE4;Q31846;Q8M9C0;Q32581;…	5816	144	CID		103.8	1.13828e-06		6	51		1	2297.04	-58.1276	20/217	Medicago_elastase_rep2.mgf
	High	RNEGRDLAREGNEIIREA	B5SXA5;P28424;Q33245;O47054;Q33506;O03678;Q33268;Q8HUZ7;Q32857;Q8WIX2;B8PRM7;O98562;A1XCQ7;A0PDA4;A5X4I1;Q32183;Q8SN43;O98549;Q6W3S3;Q9TLH7;Q32111;O98880;Q8WJK2;Q9XPZ0;O98552;Q6Y2Z1;Q15JC1;A5X4E9;B8QQH0;C7A5Y1;Q8WLH4;O98545;Q9GHR3;O47273;Q9MV63;Q71N73;Q3T5E9;A5PFD4;Q9BB74;Q9GDM5;Q9MRH9;Q9GHM5;Q32056;B8PRM1;Q8WKW3;O98878;Q8WHG4;Q37164;Q9GCU2;Q3ZU78;Q4KUD6;A0PDA2;B8PRN3;D6MYK4;Q3T8E6;A0AS74;D6MYJ8;…	6175	162	CID		92.82	1.58469e-05	0	2	51		1	2097.95	-58.6388	20/197	Medicago_elastase_rep2.mgf
	High	EIFGDDSVLQFGGGTLGHPWGNAPGAVANRV	C7AQS9;Q33550;B5SXA5;P28424;Q33245;O47054;Q8HT56;O63121;Q9GD42;B6GUX7;B6GUY1;Q8WLI8;P94086;Q6Y2Y3;B6GUQ7;Q33506;Q36782;O03678;Q33268;Q8HUZ7;P93987;B6GUR5;Q32857;Q9TJV6;A5X4C0;Q8WIX2;Q6Y2Z4;B6GUT8;B8PRM7;Q9TJU5;Q9TI00;O98562;A1XCQ7;Q33089;Q36637;A5X4I1;Q8MCX1;Q9TLI7;Q33323;Q8HUY5;Q39288;E0D9P4;Q8SN43;O47047;Q52TF4;Q5DK06;Q6SSI3;O98549;Q3MKL9;Q07281;P48717;Q6W3S3;Q8W952;Q9TLH7;Q32111;Q95A73;O98880;…	15526	323	CID		90.43	1.34783e-05		10	48		1	3138.33	-67.9156	15/325	Medicago_elastase_rep2.mgf
	High	FQGPPHGIQVERDKLNKYGRPL	C7AQS9;Q33550;P28424;Q33245;Q8HT56;O63121;O63136;B6GUX7;B6GUY1;Q9GD60;Q8WLI8;P94086;Q6Y2Y3;B6GUQ7;P93976;A7IT65;Q36782;O03678;Q33268;Q8HUZ7;Q36683;P94076;Q9XQQ8;B6GUR5;Q32857;A5X4C0;Q6Y2Z4;D0Q0H0;Q9TJU5;A2VAU0;Q9TI00;O98562;A1XCQ7;Q9GGC0;B6GUQ8;Q37357;A0PDA4;A5X4I1;Q8MCX1;Q9TLI7;Q33323;Q6LA00;D8V9E6;D2KUS5;Q07281;Q43036;Q05993;P48717;Q6W3S3;Q8W952;Q9TLH7;Q8WHV7;Q32111;Q95A73;O98880;Q8WIA1;Q8WJK2;…	17696	346	CID		72.38	0.00164236		8	51		1	2549.23	-57.6101	20/219	Medicago_elastase_rep2.mgf
	High	FRVSPQPGVPAEEAGA	A2Q5A2	16	1	CID		70.99	0.00210059		2	50		1	1611.72	-55.1219	15/159	Medicago_elastase_rep2.mgf
	High	FRVSPQPGVPAEEAGAA	A2Q5A2	16	1	CID		70.67	0.00230235	0	1	51		1	1682.75	-57.2641	10/169	Medicago_elastase_rep2.mgf
	High	NMFTSIVGNVFGFKALRA	C7AQS9;Q33550;P28424;Q8HT56;O63121;O63136;B6GUX7;B6GUY1;Q9GD60;P94086;Q6Y2Y3;B6GUQ7;P93976;A7IT65;P94106;Q36782;O03678;O03607;Q8HUZ7;Q36683;Q9XQQ8;B6GUR5;Q32857;A5X4C0;Q8WIX2;Q6Y2Z4;B6GUT8;D0Q0H0;Q9TJU5;A2VAU0;Q9TI00;O98562;A1XCQ7;Q33089;Q9GGC0;B6GUQ8;Q36637;Q37357;A0PDA4;A5X4I1;Q8MCX1;Q32183;Q33323;Q6LA00;D8V9E6;Q9GD45;Q39288;E0D9P4;O47047;Q8MAK2;Q52TF4;Q5DK06;B5U0R6;O98549;Q3MKL9;E5FEB9;Q07281;…	15678	346	CID		68.68	0.00452187		3	51		1	1971.95	-47.6793	11/184	Medicago_elastase_rep2.mgf
	High	YKAQAETGEIKGHYLNATA	C7AQS9;Q33550;P28424;Q8HT56;Q95CD5;O63121;O63136;Q9GD42;B6GUX7;B6GUY1;Q6Y2Y3;P93976;A7IT65;Q36782;O03678;Q33268;O03607;Q36683;B6GUR5;Q8WIX2;Q6Y2Z4;B6GUT8;B8PRM7;D0Q0H0;Q9TJU5;Q7YKW5;A2VAU0;Q9TI00;A1XCQ7;Q33089;Q9GGC0;Q36637;Q37357;P93986;A0PDA4;Q8MCX1;Q32183;Q33323;Q6LA00;D8V9E6;Q39288;Q9XQP7;Q52TF4;Q8MCX9;Q6SSI3;O98549;Q3MKL9;Q07281;Q05993;P48717;Q8W952;Q8WHV7;Q8WJK2;O98552;Q9MU99;Q5KTY1;Q5GLI7;…	9608	258	CID		65.27	0.00815917		4	51		1	2064.9	-64.6817	14/200	Medicago_elastase_rep2.mgf
	High	cVQARNEGRDLAREGNEIIREA	B5SXA5;Q8SN43;O98549;Q6W3S3;Q9TLH7;Q32111;O98880;Q8WJK2;Q9XPZ0;O98552;Q6Y2Z1;Q15JC1;A5X4E9;C7A5Y1;Q8WLH4;O98545;Q9GHR3;O47273;Q9MV63;Q3T5E9;A5PFD4;Q9BB74;Q9GDM5;Q9MRH9;Q9GHM5;Q32056;B8PRM1;Q8WKW3;O98878;Q8WHG4;Q37164;Q9GCU2;Q3ZU78;Q4KUD6;A0PDA2;B8PRN3;D6MYK4;Q3T8E6;A0AS74;D6MYJ8;Q31856;Q32272;A0PDA8;Q32776;Q9GGH6;O20248;Q33051;O98758;Q39700;Q9TLJ0;E2CZ58;Q29VE4;Q31846;Q8M9C0;Q32581;Q9MV76;Q9GHM6;…	5800	142	CID	C1(Carbamidomethyl)	64.28	0.00920551		7	50		1	2556.14	-49.9171	17/233	Medicago_elastase_rep2.mgf
	High	FRVSPQPGVPAEEA	A2Q5A2	16	1	CID		63.64	0.0109946		2	50		1	1483.68	-52.7782	12/139	Medicago_elastase_rep2.mgf
	High	FRVSPQPGVPAEEAGAAVA	A2Q5A2	16	1	CID		61.83	0.0205981		2	51		1	1852.88	-40.6066	11/189	Medicago_elastase_rep2.mgf
	High	cVQARNEGRDLAREGNEII	C7AQS9;B5SXA5;E0D9P4;Q8SN43;O47047;O98549;Q43036;Q05993;Q6W3S3;Q9TLH7;Q32111;O98880;Q8WIA1;Q8WJK2;Q9XPZ0;O98552;Q6Y2Z1;Q5KTY1;Q15JC1;A5X4E9;C7A5Y1;Q8WLH4;Q37343;O98545;Q9GHR3;O47273;Q9MV63;Q5K3X3;Q3T5E9;C3S8W3;C7AQU0;A5PFD4;Q9BB74;Q9GDM5;Q9MRH9;Q9GHM5;Q32056;B8PRM1;C0SJR0;C3S8R3;Q8WKW3;O98878;Q8M949;Q8WHG4;Q37164;Q9GCU2;Q3ZU78;Q4KUD6;A0PDA2;B8PRN3;C3RXG8;D6MYK4;Q9TN72;O98900;Q33423;Q3T8E6;A0AS74;…	7995	194	CID	C1(Carbamidomethyl)	61.36	0.0195971		8	51		1	2199.96	-57.1625	16/195	Medicago_elastase_rep2.mgf
	High	KNYGRAVYEcL	C7AQS9;Q33550;B5SXA5;P28424;Q33245;O47054;Q8HT56;O63121;O63136;Q9GD42;B6GUX7;B6GUY1;Q9GD60;Q8WLI8;P94086;Q6Y2Y3;B6GUQ7;P93976;A7IT65;Q33506;Q36782;O03678;Q36683;P94076;Q9XQQ8;P93987;B6GUR5;Q33620;Q9TJV6;A5X4C0;Q8WIX2;Q6Y2Z4;D0Q0H0;Q9TJU5;A2VAU0;Q9TI00;O98562;A1XCQ7;Q9GGC0;Q36643;B6GUQ8;Q36637;Q37357;P93986;A0PDA4;A5X4I1;Q33323;D8V9E6;Q8HUY5;D2KUS5;Q9XQP7;E0D9P4;Q8SN43;O47047;Q8MAK2;Q52TF4;Q5DK06;…	21633	404	CID	C10(Carbamidomethyl)	60.46	0.0208918	0	1	50		1	1372.6	-50.8782	8/96	Medicago_elastase_rep2.mgf
	High	GCTIKPKLGLSAKNYGRA	C7AQS9;Q33550;B5SXA5;P28424;Q33245;O47054;Q8HT56;O63121;O63136;Q9GD42;B6GUX7;B6GUY1;Q9GD60;Q8WLI8;P94086;Q6Y2Y3;B6GUQ7;A7IT65;P94106;Q33506;Q36782;O03678;Q33268;O03607;Q8HUZ7;P94076;Q9XQQ8;P93987;B6GUR5;Q33620;Q32857;Q9TJV6;A5X4C0;Q8WIX2;Q6Y2Z4;B6GUT8;D0Q0H0;Q9TJU5;Q7YKW5;A2VAU0;Q9TI00;O98562;A1XCQ7;Q33089;Q9GGC0;Q36643;B6GUQ8;Q36637;Q37357;P93986;A0PDA4;A5X4I1;Q8MCX1;Q9TLI7;Q32183;Q33323;Q6LA00;…	23507	426	CID		58.16	0.0537334		7	52		1	1876.93	-60.1788	10/184	Medicago_elastase_rep2.mgf
	Medium	AKNYGRAVYEcL	C7AQS9;Q33550;B5SXA5;P28424;Q33245;O47054;Q8HT56;O63121;O63136;Q9GD42;B6GUX7;B6GUY1;Q9GD60;Q8WLI8;P94086;Q6Y2Y3;B6GUQ7;P93976;A7IT65;Q33506;Q36782;O03678;Q36683;P94076;Q9XQQ8;P93987;B6GUR5;Q33620;Q9TJV6;A5X4C0;Q8WIX2;Q6Y2Z4;D0Q0H0;Q9TJU5;A2VAU0;Q9TI00;O98562;A1XCQ7;Q9GGC0;Q36643;B6GUQ8;Q36637;Q37357;P93986;A0PDA4;A5X4I1;Q33323;D8V9E6;Q8HUY5;D2KUS5;Q9XQP7;E0D9P4;Q8SN43;O47047;Q8MAK2;Q52TF4;Q5DK06;…	21604	404	CID	C11(Carbamidomethyl)	48.09	0.388183	0	2	50	55	1	1443.63	-52.7527	12/104	Medicago_elastase_rep2.mgf
	Low	FQGPPHGI	C7AQS9;Q33550;P28424;Q33245;Q8HT56;O63121;O63136;B6GUX7;B6GUY1;Q9GD60;Q8WLI8;P94086;Q6Y2Y3;B6GUQ7;P93976;A7IT65;Q36782;O03678;Q33268;Q8HUZ7;Q36683;P94076;Q9XQQ8;B6GUR5;Q32857;Q9TJV6;A5X4C0;Q6Y2Z4;B8PRM7;D0Q0H0;Q9TJU5;A2VAU0;Q9TI00;O98562;A1XCQ7;Q33089;Q9GGC0;B6GUQ8;Q37357;A0PDA4;A5X4I1;Q8MCX1;Q9TLI7;Q32183;Q33323;Q6LA00;D8V9E6;D2KUS5;Q6SSI3;O98549;Q3MKL9;E5FEB9;Q07281;Q43036;Q05993;P48717;Q6W3S3;…	20049	414	CID		43.26	1.10816		2	50		1	852.383	-62.5652	6/71	Medicago_elastase_rep2.mgf
	Low	RNEGRDLAREGNEII	C7AQS9;B5SXA5;P28424;Q33245;O47054;Q33506;O03678;Q33268;Q8HUZ7;Q32857;Q8WIX2;B8PRM7;O98562;A1XCQ7;A0PDA4;A5X4I1;Q9TLI7;Q32183;E0D9P4;Q8SN43;O47047;O98549;Q43036;Q05993;Q6W3S3;Q9TLH7;Q32111;O98880;Q8WIA1;Q8WJK2;Q9XPZ0;O98552;Q6Y2Z1;Q5KTY1;Q15JC1;A5X4E9;B8QQH0;C7A5Y1;Q8WLH4;Q37343;O98545;Q9GHR3;O47273;Q9MV63;Q71N73;Q5K3X3;Q3T5E9;C3S8W3;C7AQU0;A5PFD4;Q9BB74;Q9GDM5;Q9MRH9;Q9GHM5;Q32056;B8PRM1;C0SJR0;…	8431	219	CID		40.73	2.52358	0	2	51	52	1	1741.79	-60.623	16/159	Medicago_elastase_rep2.mgf
	Low	QVERDKLNKYGRPL	C7AQS9;Q33550;B5SXA5;P28424;Q33245;Q8HT56;Q95CD5;O63121;O63136;Q9GD42;B6GUX7;B6GUY1;Q9GD60;Q8WLI8;P94086;Q6Y2Y3;B6GUQ7;P93976;A7IT65;P94106;Q36782;O03678;Q33268;O03607;Q8HUZ7;Q36683;P94076;Q9XQQ8;B6GUR5;Q33620;Q32857;A5X4C0;Q8WIX2;Q6Y2Z4;B6GUT8;D0Q0H0;Q9TJU5;Q7YKW5;A2VAU0;Q9TI00;O98562;A1XCQ7;Q9GGC0;Q36643;B6GUQ8;Q36637;Q37357;A0PDA4;A5X4I1;Q8MCX1;Q9TLI7;Q33323;Q6LA00;D8V9E6;Q9GD45;D2KUS5;Q39288;…	21091	423	CID		39.64	3.7085		6	52	47	1	1715.84	-68.9384	13/141	Medicago_elastase_rep2.mgf
	Low	FQGPPHGI	C7AQS9;Q33550;P28424;Q33245;Q8HT56;O63121;O63136;B6GUX7;B6GUY1;Q9GD60;Q8WLI8;P94086;Q6Y2Y3;B6GUQ7;P93976;A7IT65;Q36782;O03678;Q33268;Q8HUZ7;Q36683;P94076;Q9XQQ8;B6GUR5;Q32857;Q9TJV6;A5X4C0;Q6Y2Z4;B8PRM7;D0Q0H0;Q9TJU5;A2VAU0;Q9TI00;O98562;A1XCQ7;Q33089;Q9GGC0;B6GUQ8;Q37357;A0PDA4;A5X4I1;Q8MCX1;Q9TLI7;Q32183;Q33323;Q6LA00;D8V9E6;D2KUS5;Q6SSI3;O98549;Q3MKL9;E5FEB9;Q07281;Q43036;Q05993;P48717;Q6W3S3;…	20049	414	CID		38.79	3.22185		4	50	53	1	852.395	-48.0261	9/71	Medicago_elastase_rep2.mgf
	Low	AAcEVWKEI	Q33550;P28424;Q33245;Q95CD5;O63121;B6GUX7;Q8WLI8;P94086;Q6Y2Y3;B6GUQ7;A7IT65;P94106;Q36782;O03678;Q33268;Q8HUZ7;Q36683;P94076;Q9XQQ8;P93987;B6GUR5;Q33620;Q32857;Q9TJV6;Q6Y2Z3;Q6Y2Z4;B6GUT8;B8PRM7;Q7YKW5;Q9TI00;A1XCQ7;Q33089;Q9GGC0;Q36643;A0PDA4;A5X4I1;Q32183;Q33323;Q9GD45;Q8HUY5;Q39288;Q9XQP7;O47047;Q8MAK2;Q5DK06;O98549;Q3MKL9;Q43036;Q05993;P48717;Q9TLH7;Q8WHV7;Q31982;Q95A73;O98880;Q9XPZ0;O98552;…	6474	201	CID	C3(Carbamidomethyl)	37.95	4.43896	0	1	51	49	1	1105.5	-28.5076	6/75	Medicago_elastase_rep2.mgf
	Low	AAFRVSPQPGVPAEEA	A2Q5A2	16	1	CID		33.59	11.4949		2	50	44	1	1625.73	-58.4913	9/155	Medicago_elastase_rep2.mgf
	Low	GNVFGFKALRALRLEDLRIPV	Q8HT56;Q6Y2Y3;Q36782;O03678;Q9XQQ8;Q8WIX2;Q6Y2Z4;Q33089;Q3MKL9;Q07281;Q05993;Q32111;Q8WIA1;Q32428;Q6Y2Y8;C7A5Y1;D5J720;E0D919;Q8WLH4;Q9GHR3;Q32072;Q4Q006;D0F0Z2;O20217;P92360;B0L5G2;B8PRM1;C7AF20;D0PVA4;Q37164;Q6PZ77;Q6JXX9;Q3T8E6;Q9MVS0;Q8WIY3;Q8HSW8;Q9BB76;Q32434;Q31846;Q9MU55;Q95DT6;O03648;D0F0N5;Q9MRX1;Q36594;Q9GDP6;Q95E68;E5FEB7;Q32825;Q33104;Q8SMI0;Q8SLK9;O03650;A2VAT5;Q9GEP8;C7A5Z4;C7AF22;…	1585	75	CID		32.83	15.0808		5	51	44	1	2384.27	-50.8043	8/202	Medicago_elastase_rep2.mgf
	Low	FRVSPQPGVPAEEAGAAV	A2Q5A2	16	1	CID		32.61	16.5613		2	51	45	1	1781.83	-51.2852	7/179	Medicago_elastase_rep2.mgf
	Low	RNEGRDLAREGNEI	C7AQS9;B5SXA5;P28424;Q33245;O47054;Q33506;O03678;Q33268;Q8HUZ7;Q32857;Q8WIX2;B8PRM7;O98562;A1XCQ7;A0PDA4;A5X4I1;Q9TLI7;Q32183;E0D9P4;Q8SN43;O47047;O98549;Q43036;Q05993;Q6W3S3;Q9TLH7;Q8WHV7;Q32111;O98880;Q8WIA1;Q8WJK2;Q9XPZ0;O98552;Q6Y2Z1;Q5KTY1;Q15JC1;A5X4E9;B8QQH0;C7A5Y1;Q8WLH4;Q37343;O98545;Q9GHR3;O47273;Q9MV63;Q71N73;Q5K3X3;Q3T5E9;C3S8W3;C7AQU0;A5PFD4;Q9BB74;Q9GDM5;Q9MRH9;Q9GHM5;Q32056;B8PRM1;…	8563	223	CID		27.94	34.6169		4	50	43	1	1628.7	-69.3875	9/149	Medicago_elastase_rep2.mgf
	Low	LRLEDLRIPV	Q8HT56;Q6Y2Y3;Q36782;O03678;Q9XQQ8;Q8WIX2;Q6Y2Z4;Q33089;Q3MKL9;Q07281;Q05993;Q32111;Q8WIA1;Q32428;Q6Y2Z1;Q6Y2Y8;C7A5Y1;D5J720;E0D919;Q8WLH4;Q9GHR3;Q32072;Q4Q006;D0F0Z2;O20217;O20244;Q32056;P92360;B0L5G2;B8PRM1;C7AF20;D0PVA4;Q37164;B8PRN3;Q33423;Q6PZ77;Q6JXX9;Q3T8E6;Q9MVS0;Q8WIY3;Q8HSW8;Q9BB76;Q32434;O03627;Q31846;Q9MU55;Q95DT6;Q32597;O03648;D0F0N5;Q9MRX1;Q36594;Q9GDP6;Q95E68;E5FEB7;Q32825;Q33104;…	1644	86	CID		27.07	49.2839		7	50	41	1	1223.68	-51.8523	13/92	Medicago_elastase_rep2.mgf
	Low	FRVSPQPGVPAEEAGAAVAA	A2Q5A2	16	1	CID		22.87	158.815		2	51	37	1	1923.89	-51.8331	6/199	Medicago_elastase_rep2.mgf
	Low	ANRVALEA	P28424;Q33245;O47054;Q8HT56;Q95CD5;O63121;O63136;Q9GD42;B6GUX7;B6GUY1;Q9GD60;Q8WLI8;P94086;Q6Y2Y3;B6GUQ7;P93976;A7IT65;P94106;Q33506;Q36782;O03678;Q33268;O03607;Q8HUZ7;Q36683;P94076;Q9XQQ8;P93987;B6GUR5;Q33620;Q32857;Q9TJV6;Q6Y2Z3;A5X4C0;Q8WIX2;Q6Y2Z4;B6GUT8;B8PRM7;D0Q0H0;Q9TJU5;Q7YKW5;A2VAU0;Q9TI00;O98562;A1XCQ7;Q33089;Q9GGC0;Q36643;B6GUQ8;Q36637;Q37357;P93986;A0PDA4;A5X4I1;Q8MCX1;Q9TLI7;Q32183;…	17337	400	CID		21.55	153.318		4	50	35	1	843.41	-69.0545	6/64	Medicago_elastase_rep2.mgf
	Low	REGNEIIREA	B5SXA5;P28424;Q33245;O47054;Q33506;O03678;Q33268;Q8HUZ7;Q32857;Q8WIX2;B8PRM7;O98562;A1XCQ7;Q37357;A0PDA4;A5X4I1;Q32183;Q8SN43;O98549;Q6W3S3;Q9TLH7;Q32111;O98880;Q8WJK2;Q9XPZ0;O98552;Q6Y2Z1;Q15JC1;A5X4E9;B8QQH0;C7A5Y1;Q8WLH4;O98545;Q9GHR3;O47273;Q9MV63;Q71N73;Q3T5E9;A5PFD4;Q9BB74;Q9GDM5;Q9MRH9;Q9GHM5;Q32056;B8PRM1;Q8WKW3;O98878;Q8WHG4;Q37164;Q9GCU2;Q3ZU78;Q4KUD6;A0PDA2;B8PRN3;D6MYK4;Q3T8E6;A0AS74;…	6374	173	CID		17.9	403.694		6	50	32	1	1186.56	-49.1685	6/103	Medicago_elastase_rep2.mgf
	Low	RGIFFTQDWVSLPGVLPV	Q33550;Q07281;P48717;Q8HSW8;Q5VH01;Q7YLM6;Q29VE4;Q8MAQ9;A2VAT5;A2Q5A2;Q8WJD8	284	11	CID		14.89	1084.32		6	51	28	1	2031.02	-41.9549	6/176	Medicago_elastase_rep2.mgf
	Low	FRVSPQPGVPA	A2Q5A2	16	1	CID		13.38	992.669	0	1	50	25	1	1154.65	14.3962	6/100	Medicago_elastase_rep2.mgf
Q8SLK9	36.76	24	22	457	50.7766	6.37939	1227.17	Ribulose 1,5-bisphosphate carboxylase/oxygenase (Fragment) OS=Schima superba GN=rbcL PE=3 SV=1 - [Q8SLK9_9ERIC]
	Confidence Icon	Sequence	Protein Accessions	# Proteins	# Protein Groups	Activation Type	Modifications	IonScore	Exp Value	Δ Score	Rank	Identity High	Homology Threshold	Charge	m/z [Da]	ΔM [ppm]	Ions Matched	Spectrum File
	High	AAcEVWKEIKFEFPAMDTL	P28424;P48717;O98880;Q9GHM5;Q3ZU78;Q9SBW6;Q8HSW8;Q9GGH6;Q9TLI9;Q8SLK9;Q7YKH2;A2VAT5;Q4VWQ1;O98749;Q9GG54;Q9MUH0;Q33034;Q4KUD3;Q4KUE1	680	19	CID	C3(Carbamidomethyl)	126.51	5.92989e-09		4	50		1	2285.01	-38.6783	15/188	Medicago_elastase_rep2.mgf
	High	QARNEGRDLAREGNEIIREA	B5SXA5;Q8SN43;O98549;Q6W3S3;Q9TLH7;Q32111;O98880;Q8WJK2;Q9XPZ0;O98552;Q6Y2Z1;Q15JC1;A5X4E9;C7A5Y1;Q8WLH4;O98545;Q9GHR3;O47273;Q9MV63;Q71N73;Q3T5E9;A5PFD4;Q9BB74;Q9GDM5;Q9MRH9;Q9GHM5;Q32056;B8PRM1;Q8WKW3;O98878;Q8WHG4;Q37164;Q9GCU2;Q3ZU78;Q4KUD6;A0PDA2;B8PRN3;D6MYK4;Q3T8E6;A0AS74;D6MYJ8;Q31856;Q32272;Q71N71;A0PDA8;Q32776;Q9GGH6;O20248;Q33051;O98758;Q39700;Q9TLJ0;E2CZ58;Q29VE4;Q31846;Q8M9C0;Q32581;…	5816	144	CID		103.8	1.13828e-06		6	51		1	2297.04	-58.1276	20/217	Medicago_elastase_rep2.mgf
	High	AAcEVWKEIKFEFPAmDTL	P28424;P48717;O98880;Q9GHM5;Q3ZU78;Q9SBW6;Q8HSW8;Q9GGH6;Q9TLI9;Q8SLK9;Q7YKH2;A2VAT5;Q4VWQ1;O98749;Q9GG54;Q9MUH0;Q33034;Q4KUD3;Q4KUE1	680	19	CID	C3(Carbamidomethyl), M16(Oxidation)	92.83	1.27676e-05		5	50		1	2300.99	-42.7344	11/188	Medicago_elastase_rep2.mgf
	High	RNEGRDLAREGNEIIREA	B5SXA5;P28424;Q33245;O47054;Q33506;O03678;Q33268;Q8HUZ7;Q32857;Q8WIX2;B8PRM7;O98562;A1XCQ7;A0PDA4;A5X4I1;Q32183;Q8SN43;O98549;Q6W3S3;Q9TLH7;Q32111;O98880;Q8WJK2;Q9XPZ0;O98552;Q6Y2Z1;Q15JC1;A5X4E9;B8QQH0;C7A5Y1;Q8WLH4;O98545;Q9GHR3;O47273;Q9MV63;Q71N73;Q3T5E9;A5PFD4;Q9BB74;Q9GDM5;Q9MRH9;Q9GHM5;Q32056;B8PRM1;Q8WKW3;O98878;Q8WHG4;Q37164;Q9GCU2;Q3ZU78;Q4KUD6;A0PDA2;B8PRN3;D6MYK4;Q3T8E6;A0AS74;D6MYJ8;…	6175	162	CID		92.82	1.58469e-05	0	2	51		1	2097.95	-58.6388	20/197	Medicago_elastase_rep2.mgf
	High	EIFGDDSVLQFGGGTLGHPWGNAPGAVANRV	C7AQS9;Q33550;B5SXA5;P28424;Q33245;O47054;Q8HT56;O63121;Q9GD42;B6GUX7;B6GUY1;Q8WLI8;P94086;Q6Y2Y3;B6GUQ7;Q33506;Q36782;O03678;Q33268;Q8HUZ7;P93987;B6GUR5;Q32857;Q9TJV6;A5X4C0;Q8WIX2;Q6Y2Z4;B6GUT8;B8PRM7;Q9TJU5;Q9TI00;O98562;A1XCQ7;Q33089;Q36637;A5X4I1;Q8MCX1;Q9TLI7;Q33323;Q8HUY5;Q39288;E0D9P4;Q8SN43;O47047;Q52TF4;Q5DK06;Q6SSI3;O98549;Q3MKL9;Q07281;P48717;Q6W3S3;Q8W952;Q9TLH7;Q32111;Q95A73;O98880;…	15526	323	CID		90.43	1.34783e-05		10	48		1	3138.33	-67.9156	15/325	Medicago_elastase_rep2.mgf
	High	FQGPPHGIQVERDKLNKYGRPL	C7AQS9;Q33550;P28424;Q33245;Q8HT56;O63121;O63136;B6GUX7;B6GUY1;Q9GD60;Q8WLI8;P94086;Q6Y2Y3;B6GUQ7;P93976;A7IT65;Q36782;O03678;Q33268;Q8HUZ7;Q36683;P94076;Q9XQQ8;B6GUR5;Q32857;A5X4C0;Q6Y2Z4;D0Q0H0;Q9TJU5;A2VAU0;Q9TI00;O98562;A1XCQ7;Q9GGC0;B6GUQ8;Q37357;A0PDA4;A5X4I1;Q8MCX1;Q9TLI7;Q33323;Q6LA00;D8V9E6;D2KUS5;Q07281;Q43036;Q05993;P48717;Q6W3S3;Q8W952;Q9TLH7;Q8WHV7;Q32111;Q95A73;O98880;Q8WIA1;Q8WJK2;…	17696	346	CID		72.38	0.00164236		8	51		1	2549.23	-57.6101	20/219	Medicago_elastase_rep2.mgf
	High	NMFTSIVGNVFGFKALRA	C7AQS9;Q33550;P28424;Q8HT56;O63121;O63136;B6GUX7;B6GUY1;Q9GD60;P94086;Q6Y2Y3;B6GUQ7;P93976;A7IT65;P94106;Q36782;O03678;O03607;Q8HUZ7;Q36683;Q9XQQ8;B6GUR5;Q32857;A5X4C0;Q8WIX2;Q6Y2Z4;B6GUT8;D0Q0H0;Q9TJU5;A2VAU0;Q9TI00;O98562;A1XCQ7;Q33089;Q9GGC0;B6GUQ8;Q36637;Q37357;A0PDA4;A5X4I1;Q8MCX1;Q32183;Q33323;Q6LA00;D8V9E6;Q9GD45;Q39288;E0D9P4;O47047;Q8MAK2;Q52TF4;Q5DK06;B5U0R6;O98549;Q3MKL9;E5FEB9;Q07281;…	15678	346	CID		68.68	0.00452187		3	51		1	1971.95	-47.6793	11/184	Medicago_elastase_rep2.mgf
	High	YKAQAETGEIKGHYLNATA	C7AQS9;Q33550;P28424;Q8HT56;Q95CD5;O63121;O63136;Q9GD42;B6GUX7;B6GUY1;Q6Y2Y3;P93976;A7IT65;Q36782;O03678;Q33268;O03607;Q36683;B6GUR5;Q8WIX2;Q6Y2Z4;B6GUT8;B8PRM7;D0Q0H0;Q9TJU5;Q7YKW5;A2VAU0;Q9TI00;A1XCQ7;Q33089;Q9GGC0;Q36637;Q37357;P93986;A0PDA4;Q8MCX1;Q32183;Q33323;Q6LA00;D8V9E6;Q39288;Q9XQP7;Q52TF4;Q8MCX9;Q6SSI3;O98549;Q3MKL9;Q07281;Q05993;P48717;Q8W952;Q8WHV7;Q8WJK2;O98552;Q9MU99;Q5KTY1;Q5GLI7;…	9608	258	CID		65.27	0.00815917		4	51		1	2064.9	-64.6817	14/200	Medicago_elastase_rep2.mgf
	High	cVQARNEGRDLAREGNEIIREA	B5SXA5;Q8SN43;O98549;Q6W3S3;Q9TLH7;Q32111;O98880;Q8WJK2;Q9XPZ0;O98552;Q6Y2Z1;Q15JC1;A5X4E9;C7A5Y1;Q8WLH4;O98545;Q9GHR3;O47273;Q9MV63;Q3T5E9;A5PFD4;Q9BB74;Q9GDM5;Q9MRH9;Q9GHM5;Q32056;B8PRM1;Q8WKW3;O98878;Q8WHG4;Q37164;Q9GCU2;Q3ZU78;Q4KUD6;A0PDA2;B8PRN3;D6MYK4;Q3T8E6;A0AS74;D6MYJ8;Q31856;Q32272;A0PDA8;Q32776;Q9GGH6;O20248;Q33051;O98758;Q39700;Q9TLJ0;E2CZ58;Q29VE4;Q31846;Q8M9C0;Q32581;Q9MV76;Q9GHM6;…	5800	142	CID	C1(Carbamidomethyl)	64.28	0.00920551		7	50		1	2556.14	-49.9171	17/233	Medicago_elastase_rep2.mgf
	High	cVQARNEGRDLAREGNEII	C7AQS9;B5SXA5;E0D9P4;Q8SN43;O47047;O98549;Q43036;Q05993;Q6W3S3;Q9TLH7;Q32111;O98880;Q8WIA1;Q8WJK2;Q9XPZ0;O98552;Q6Y2Z1;Q5KTY1;Q15JC1;A5X4E9;C7A5Y1;Q8WLH4;Q37343;O98545;Q9GHR3;O47273;Q9MV63;Q5K3X3;Q3T5E9;C3S8W3;C7AQU0;A5PFD4;Q9BB74;Q9GDM5;Q9MRH9;Q9GHM5;Q32056;B8PRM1;C0SJR0;C3S8R3;Q8WKW3;O98878;Q8M949;Q8WHG4;Q37164;Q9GCU2;Q3ZU78;Q4KUD6;A0PDA2;B8PRN3;C3RXG8;D6MYK4;Q9TN72;O98900;Q33423;Q3T8E6;A0AS74;…	7995	194	CID	C1(Carbamidomethyl)	61.36	0.0195971		8	51		1	2199.96	-57.1625	16/195	Medicago_elastase_rep2.mgf
	High	KNYGRAVYEcL	C7AQS9;Q33550;B5SXA5;P28424;Q33245;O47054;Q8HT56;O63121;O63136;Q9GD42;B6GUX7;B6GUY1;Q9GD60;Q8WLI8;P94086;Q6Y2Y3;B6GUQ7;P93976;A7IT65;Q33506;Q36782;O03678;Q36683;P94076;Q9XQQ8;P93987;B6GUR5;Q33620;Q9TJV6;A5X4C0;Q8WIX2;Q6Y2Z4;D0Q0H0;Q9TJU5;A2VAU0;Q9TI00;O98562;A1XCQ7;Q9GGC0;Q36643;B6GUQ8;Q36637;Q37357;P93986;A0PDA4;A5X4I1;Q33323;D8V9E6;Q8HUY5;D2KUS5;Q9XQP7;E0D9P4;Q8SN43;O47047;Q8MAK2;Q52TF4;Q5DK06;…	21633	404	CID	C10(Carbamidomethyl)	60.46	0.0208918	0	1	50		1	1372.6	-50.8782	8/96	Medicago_elastase_rep2.mgf
	High	GCTIKPKLGLSAKNYGRA	C7AQS9;Q33550;B5SXA5;P28424;Q33245;O47054;Q8HT56;O63121;O63136;Q9GD42;B6GUX7;B6GUY1;Q9GD60;Q8WLI8;P94086;Q6Y2Y3;B6GUQ7;A7IT65;P94106;Q33506;Q36782;O03678;Q33268;O03607;Q8HUZ7;P94076;Q9XQQ8;P93987;B6GUR5;Q33620;Q32857;Q9TJV6;A5X4C0;Q8WIX2;Q6Y2Z4;B6GUT8;D0Q0H0;Q9TJU5;Q7YKW5;A2VAU0;Q9TI00;O98562;A1XCQ7;Q33089;Q9GGC0;Q36643;B6GUQ8;Q36637;Q37357;P93986;A0PDA4;A5X4I1;Q8MCX1;Q9TLI7;Q32183;Q33323;Q6LA00;…	23507	426	CID		58.16	0.0537334		7	52		1	1876.93	-60.1788	10/184	Medicago_elastase_rep2.mgf
	Medium	AKNYGRAVYEcL	C7AQS9;Q33550;B5SXA5;P28424;Q33245;O47054;Q8HT56;O63121;O63136;Q9GD42;B6GUX7;B6GUY1;Q9GD60;Q8WLI8;P94086;Q6Y2Y3;B6GUQ7;P93976;A7IT65;Q33506;Q36782;O03678;Q36683;P94076;Q9XQQ8;P93987;B6GUR5;Q33620;Q9TJV6;A5X4C0;Q8WIX2;Q6Y2Z4;D0Q0H0;Q9TJU5;A2VAU0;Q9TI00;O98562;A1XCQ7;Q9GGC0;Q36643;B6GUQ8;Q36637;Q37357;P93986;A0PDA4;A5X4I1;Q33323;D8V9E6;Q8HUY5;D2KUS5;Q9XQP7;E0D9P4;Q8SN43;O47047;Q8MAK2;Q52TF4;Q5DK06;…	21604	404	CID	C11(Carbamidomethyl)	48.09	0.388183	0	2	50	55	1	1443.63	-52.7527	12/104	Medicago_elastase_rep2.mgf
	Low	FQGPPHGI	C7AQS9;Q33550;P28424;Q33245;Q8HT56;O63121;O63136;B6GUX7;B6GUY1;Q9GD60;Q8WLI8;P94086;Q6Y2Y3;B6GUQ7;P93976;A7IT65;Q36782;O03678;Q33268;Q8HUZ7;Q36683;P94076;Q9XQQ8;B6GUR5;Q32857;Q9TJV6;A5X4C0;Q6Y2Z4;B8PRM7;D0Q0H0;Q9TJU5;A2VAU0;Q9TI00;O98562;A1XCQ7;Q33089;Q9GGC0;B6GUQ8;Q37357;A0PDA4;A5X4I1;Q8MCX1;Q9TLI7;Q32183;Q33323;Q6LA00;D8V9E6;D2KUS5;Q6SSI3;O98549;Q3MKL9;E5FEB9;Q07281;Q43036;Q05993;P48717;Q6W3S3;…	20049	414	CID		43.26	1.10816		2	50		1	852.383	-62.5652	6/71	Medicago_elastase_rep2.mgf
	Low	RNEGRDLAREGNEII	C7AQS9;B5SXA5;P28424;Q33245;O47054;Q33506;O03678;Q33268;Q8HUZ7;Q32857;Q8WIX2;B8PRM7;O98562;A1XCQ7;A0PDA4;A5X4I1;Q9TLI7;Q32183;E0D9P4;Q8SN43;O47047;O98549;Q43036;Q05993;Q6W3S3;Q9TLH7;Q32111;O98880;Q8WIA1;Q8WJK2;Q9XPZ0;O98552;Q6Y2Z1;Q5KTY1;Q15JC1;A5X4E9;B8QQH0;C7A5Y1;Q8WLH4;Q37343;O98545;Q9GHR3;O47273;Q9MV63;Q71N73;Q5K3X3;Q3T5E9;C3S8W3;C7AQU0;A5PFD4;Q9BB74;Q9GDM5;Q9MRH9;Q9GHM5;Q32056;B8PRM1;C0SJR0;…	8431	219	CID		40.73	2.52358	0	2	51	52	1	1741.79	-60.623	16/159	Medicago_elastase_rep2.mgf
	Low	QVERDKLNKYGRPL	C7AQS9;Q33550;B5SXA5;P28424;Q33245;Q8HT56;Q95CD5;O63121;O63136;Q9GD42;B6GUX7;B6GUY1;Q9GD60;Q8WLI8;P94086;Q6Y2Y3;B6GUQ7;P93976;A7IT65;P94106;Q36782;O03678;Q33268;O03607;Q8HUZ7;Q36683;P94076;Q9XQQ8;B6GUR5;Q33620;Q32857;A5X4C0;Q8WIX2;Q6Y2Z4;B6GUT8;D0Q0H0;Q9TJU5;Q7YKW5;A2VAU0;Q9TI00;O98562;A1XCQ7;Q9GGC0;Q36643;B6GUQ8;Q36637;Q37357;A0PDA4;A5X4I1;Q8MCX1;Q9TLI7;Q33323;Q6LA00;D8V9E6;Q9GD45;D2KUS5;Q39288;…	21091	423	CID		39.64	3.7085		6	52	47	1	1715.84	-68.9384	13/141	Medicago_elastase_rep2.mgf
	Low	FQGPPHGI	C7AQS9;Q33550;P28424;Q33245;Q8HT56;O63121;O63136;B6GUX7;B6GUY1;Q9GD60;Q8WLI8;P94086;Q6Y2Y3;B6GUQ7;P93976;A7IT65;Q36782;O03678;Q33268;Q8HUZ7;Q36683;P94076;Q9XQQ8;B6GUR5;Q32857;Q9TJV6;A5X4C0;Q6Y2Z4;B8PRM7;D0Q0H0;Q9TJU5;A2VAU0;Q9TI00;O98562;A1XCQ7;Q33089;Q9GGC0;B6GUQ8;Q37357;A0PDA4;A5X4I1;Q8MCX1;Q9TLI7;Q32183;Q33323;Q6LA00;D8V9E6;D2KUS5;Q6SSI3;O98549;Q3MKL9;E5FEB9;Q07281;Q43036;Q05993;P48717;Q6W3S3;…	20049	414	CID		38.79	3.22185		4	50	53	1	852.395	-48.0261	9/71	Medicago_elastase_rep2.mgf
	Low	AAcEVWKEI	Q33550;P28424;Q33245;Q95CD5;O63121;B6GUX7;Q8WLI8;P94086;Q6Y2Y3;B6GUQ7;A7IT65;P94106;Q36782;O03678;Q33268;Q8HUZ7;Q36683;P94076;Q9XQQ8;P93987;B6GUR5;Q33620;Q32857;Q9TJV6;Q6Y2Z3;Q6Y2Z4;B6GUT8;B8PRM7;Q7YKW5;Q9TI00;A1XCQ7;Q33089;Q9GGC0;Q36643;A0PDA4;A5X4I1;Q32183;Q33323;Q9GD45;Q8HUY5;Q39288;Q9XQP7;O47047;Q8MAK2;Q5DK06;O98549;Q3MKL9;Q43036;Q05993;P48717;Q9TLH7;Q8WHV7;Q31982;Q95A73;O98880;Q9XPZ0;O98552;…	6474	201	CID	C3(Carbamidomethyl)	37.95	4.43896	0	1	51	49	1	1105.5	-28.5076	6/75	Medicago_elastase_rep2.mgf
	Low	GNVFGFKALRALRLEDLRIPV	Q8HT56;Q6Y2Y3;Q36782;O03678;Q9XQQ8;Q8WIX2;Q6Y2Z4;Q33089;Q3MKL9;Q07281;Q05993;Q32111;Q8WIA1;Q32428;Q6Y2Y8;C7A5Y1;D5J720;E0D919;Q8WLH4;Q9GHR3;Q32072;Q4Q006;D0F0Z2;O20217;P92360;B0L5G2;B8PRM1;C7AF20;D0PVA4;Q37164;Q6PZ77;Q6JXX9;Q3T8E6;Q9MVS0;Q8WIY3;Q8HSW8;Q9BB76;Q32434;Q31846;Q9MU55;Q95DT6;O03648;D0F0N5;Q9MRX1;Q36594;Q9GDP6;Q95E68;E5FEB7;Q32825;Q33104;Q8SMI0;Q8SLK9;O03650;A2VAT5;Q9GEP8;C7A5Z4;C7AF22;…	1585	75	CID		32.83	15.0808		5	51	44	1	2384.27	-50.8043	8/202	Medicago_elastase_rep2.mgf
	Low	RNEGRDLAREGNEI	C7AQS9;B5SXA5;P28424;Q33245;O47054;Q33506;O03678;Q33268;Q8HUZ7;Q32857;Q8WIX2;B8PRM7;O98562;A1XCQ7;A0PDA4;A5X4I1;Q9TLI7;Q32183;E0D9P4;Q8SN43;O47047;O98549;Q43036;Q05993;Q6W3S3;Q9TLH7;Q8WHV7;Q32111;O98880;Q8WIA1;Q8WJK2;Q9XPZ0;O98552;Q6Y2Z1;Q5KTY1;Q15JC1;A5X4E9;B8QQH0;C7A5Y1;Q8WLH4;Q37343;O98545;Q9GHR3;O47273;Q9MV63;Q71N73;Q5K3X3;Q3T5E9;C3S8W3;C7AQU0;A5PFD4;Q9BB74;Q9GDM5;Q9MRH9;Q9GHM5;Q32056;B8PRM1;…	8563	223	CID		27.94	34.6169		4	50	43	1	1628.7	-69.3875	9/149	Medicago_elastase_rep2.mgf
	Low	LRLEDLRIPV	Q8HT56;Q6Y2Y3;Q36782;O03678;Q9XQQ8;Q8WIX2;Q6Y2Z4;Q33089;Q3MKL9;Q07281;Q05993;Q32111;Q8WIA1;Q32428;Q6Y2Z1;Q6Y2Y8;C7A5Y1;D5J720;E0D919;Q8WLH4;Q9GHR3;Q32072;Q4Q006;D0F0Z2;O20217;O20244;Q32056;P92360;B0L5G2;B8PRM1;C7AF20;D0PVA4;Q37164;B8PRN3;Q33423;Q6PZ77;Q6JXX9;Q3T8E6;Q9MVS0;Q8WIY3;Q8HSW8;Q9BB76;Q32434;O03627;Q31846;Q9MU55;Q95DT6;Q32597;O03648;D0F0N5;Q9MRX1;Q36594;Q9GDP6;Q95E68;E5FEB7;Q32825;Q33104;…	1644	86	CID		27.07	49.2839		7	50	41	1	1223.68	-51.8523	13/92	Medicago_elastase_rep2.mgf
	Low	KFEFPAMDTL	P28424;Q07281;P48717;O98880;A5PFD4;Q9GHM5;Q3ZU78;Q4KUD6;B3FD25;Q9SBW6;Q8HSW8;Q9GGH6;Q9TIE0;O03627;O03648;Q9TLI9;Q8HUX6;O03622;Q8SLK9;Q7YKH2;A2VAT5;Q71N79;Q4VWQ1;O98749;Q6U1X7;Q9GG54;Q71N80;Q9MUH0;Q33034;Q4KUD3;D1KWZ1;Q4KUE1;O03653;O03654;Q8SLK3;Q71N77	851	36	CID		26.06	68.5508	0	2	51	35	1	1198.58	0.466143	6/94	Medicago_elastase_rep2.mgf
	Low	ANRVALEA	P28424;Q33245;O47054;Q8HT56;Q95CD5;O63121;O63136;Q9GD42;B6GUX7;B6GUY1;Q9GD60;Q8WLI8;P94086;Q6Y2Y3;B6GUQ7;P93976;A7IT65;P94106;Q33506;Q36782;O03678;Q33268;O03607;Q8HUZ7;Q36683;P94076;Q9XQQ8;P93987;B6GUR5;Q33620;Q32857;Q9TJV6;Q6Y2Z3;A5X4C0;Q8WIX2;Q6Y2Z4;B6GUT8;B8PRM7;D0Q0H0;Q9TJU5;Q7YKW5;A2VAU0;Q9TI00;O98562;A1XCQ7;Q33089;Q9GGC0;Q36643;B6GUQ8;Q36637;Q37357;P93986;A0PDA4;A5X4I1;Q8MCX1;Q9TLI7;Q32183;…	17337	400	CID		21.55	153.318		4	50	35	1	843.41	-69.0545	6/64	Medicago_elastase_rep2.mgf
	Low	REGNEIIREA	B5SXA5;P28424;Q33245;O47054;Q33506;O03678;Q33268;Q8HUZ7;Q32857;Q8WIX2;B8PRM7;O98562;A1XCQ7;Q37357;A0PDA4;A5X4I1;Q32183;Q8SN43;O98549;Q6W3S3;Q9TLH7;Q32111;O98880;Q8WJK2;Q9XPZ0;O98552;Q6Y2Z1;Q15JC1;A5X4E9;B8QQH0;C7A5Y1;Q8WLH4;O98545;Q9GHR3;O47273;Q9MV63;Q71N73;Q3T5E9;A5PFD4;Q9BB74;Q9GDM5;Q9MRH9;Q9GHM5;Q32056;B8PRM1;Q8WKW3;O98878;Q8WHG4;Q37164;Q9GCU2;Q3ZU78;Q4KUD6;A0PDA2;B8PRN3;D6MYK4;Q3T8E6;A0AS74;…	6374	173	CID		17.9	403.694		6	50	32	1	1186.56	-49.1685	6/103	Medicago_elastase_rep2.mgf
Q3ZU78	37.53	23	21	461	51.0917	6.58057	1209.02	Ribulose-1,5-bisphosphate carboxylase/oxygenase large subunit (Fragment) OS=Lithocarpus henryi GN=rbcL PE=3 SV=1 - [Q3ZU78_9ROSI]
	Confidence Icon	Sequence	Protein Accessions	# Proteins	# Protein Groups	Activation Type	Modifications	IonScore	Exp Value	Δ Score	Rank	Identity High	Homology Threshold	Charge	m/z [Da]	ΔM [ppm]	Ions Matched	Spectrum File
	High	AAcEVWKEIKFEFPAMDTL	P28424;P48717;O98880;Q9GHM5;Q3ZU78;Q9SBW6;Q8HSW8;Q9GGH6;Q9TLI9;Q8SLK9;Q7YKH2;A2VAT5;Q4VWQ1;O98749;Q9GG54;Q9MUH0;Q33034;Q4KUD3;Q4KUE1	680	19	CID	C3(Carbamidomethyl)	126.51	5.92989e-09		4	50		1	2285.01	-38.6783	15/188	Medicago_elastase_rep2.mgf
	High	QARNEGRDLAREGNEIIREA	B5SXA5;Q8SN43;O98549;Q6W3S3;Q9TLH7;Q32111;O98880;Q8WJK2;Q9XPZ0;O98552;Q6Y2Z1;Q15JC1;A5X4E9;C7A5Y1;Q8WLH4;O98545;Q9GHR3;O47273;Q9MV63;Q71N73;Q3T5E9;A5PFD4;Q9BB74;Q9GDM5;Q9MRH9;Q9GHM5;Q32056;B8PRM1;Q8WKW3;O98878;Q8WHG4;Q37164;Q9GCU2;Q3ZU78;Q4KUD6;A0PDA2;B8PRN3;D6MYK4;Q3T8E6;A0AS74;D6MYJ8;Q31856;Q32272;Q71N71;A0PDA8;Q32776;Q9GGH6;O20248;Q33051;O98758;Q39700;Q9TLJ0;E2CZ58;Q29VE4;Q31846;Q8M9C0;Q32581;…	5816	144	CID		103.8	1.13828e-06		6	51		1	2297.04	-58.1276	20/217	Medicago_elastase_rep2.mgf
	High	AAcEVWKEIKFEFPAmDTL	P28424;P48717;O98880;Q9GHM5;Q3ZU78;Q9SBW6;Q8HSW8;Q9GGH6;Q9TLI9;Q8SLK9;Q7YKH2;A2VAT5;Q4VWQ1;O98749;Q9GG54;Q9MUH0;Q33034;Q4KUD3;Q4KUE1	680	19	CID	C3(Carbamidomethyl), M16(Oxidation)	92.83	1.27676e-05		5	50		1	2300.99	-42.7344	11/188	Medicago_elastase_rep2.mgf
	High	RNEGRDLAREGNEIIREA	B5SXA5;P28424;Q33245;O47054;Q33506;O03678;Q33268;Q8HUZ7;Q32857;Q8WIX2;B8PRM7;O98562;A1XCQ7;A0PDA4;A5X4I1;Q32183;Q8SN43;O98549;Q6W3S3;Q9TLH7;Q32111;O98880;Q8WJK2;Q9XPZ0;O98552;Q6Y2Z1;Q15JC1;A5X4E9;B8QQH0;C7A5Y1;Q8WLH4;O98545;Q9GHR3;O47273;Q9MV63;Q71N73;Q3T5E9;A5PFD4;Q9BB74;Q9GDM5;Q9MRH9;Q9GHM5;Q32056;B8PRM1;Q8WKW3;O98878;Q8WHG4;Q37164;Q9GCU2;Q3ZU78;Q4KUD6;A0PDA2;B8PRN3;D6MYK4;Q3T8E6;A0AS74;D6MYJ8;…	6175	162	CID		92.82	1.58469e-05	0	2	51		1	2097.95	-58.6388	20/197	Medicago_elastase_rep2.mgf
	High	EIFGDDSVLQFGGGTLGHPWGNAPGAVANRV	C7AQS9;Q33550;B5SXA5;P28424;Q33245;O47054;Q8HT56;O63121;Q9GD42;B6GUX7;B6GUY1;Q8WLI8;P94086;Q6Y2Y3;B6GUQ7;Q33506;Q36782;O03678;Q33268;Q8HUZ7;P93987;B6GUR5;Q32857;Q9TJV6;A5X4C0;Q8WIX2;Q6Y2Z4;B6GUT8;B8PRM7;Q9TJU5;Q9TI00;O98562;A1XCQ7;Q33089;Q36637;A5X4I1;Q8MCX1;Q9TLI7;Q33323;Q8HUY5;Q39288;E0D9P4;Q8SN43;O47047;Q52TF4;Q5DK06;Q6SSI3;O98549;Q3MKL9;Q07281;P48717;Q6W3S3;Q8W952;Q9TLH7;Q32111;Q95A73;O98880;…	15526	323	CID		90.43	1.34783e-05		10	48		1	3138.33	-67.9156	15/325	Medicago_elastase_rep2.mgf
	High	FQGPPHGIQVERDKLNKYGRPL	C7AQS9;Q33550;P28424;Q33245;Q8HT56;O63121;O63136;B6GUX7;B6GUY1;Q9GD60;Q8WLI8;P94086;Q6Y2Y3;B6GUQ7;P93976;A7IT65;Q36782;O03678;Q33268;Q8HUZ7;Q36683;P94076;Q9XQQ8;B6GUR5;Q32857;A5X4C0;Q6Y2Z4;D0Q0H0;Q9TJU5;A2VAU0;Q9TI00;O98562;A1XCQ7;Q9GGC0;B6GUQ8;Q37357;A0PDA4;A5X4I1;Q8MCX1;Q9TLI7;Q33323;Q6LA00;D8V9E6;D2KUS5;Q07281;Q43036;Q05993;P48717;Q6W3S3;Q8W952;Q9TLH7;Q8WHV7;Q32111;Q95A73;O98880;Q8WIA1;Q8WJK2;…	17696	346	CID		72.38	0.00164236		8	51		1	2549.23	-57.6101	20/219	Medicago_elastase_rep2.mgf
	High	NMFTSIVGNVFGFKALRA	C7AQS9;Q33550;P28424;Q8HT56;O63121;O63136;B6GUX7;B6GUY1;Q9GD60;P94086;Q6Y2Y3;B6GUQ7;P93976;A7IT65;P94106;Q36782;O03678;O03607;Q8HUZ7;Q36683;Q9XQQ8;B6GUR5;Q32857;A5X4C0;Q8WIX2;Q6Y2Z4;B6GUT8;D0Q0H0;Q9TJU5;A2VAU0;Q9TI00;O98562;A1XCQ7;Q33089;Q9GGC0;B6GUQ8;Q36637;Q37357;A0PDA4;A5X4I1;Q8MCX1;Q32183;Q33323;Q6LA00;D8V9E6;Q9GD45;Q39288;E0D9P4;O47047;Q8MAK2;Q52TF4;Q5DK06;B5U0R6;O98549;Q3MKL9;E5FEB9;Q07281;…	15678	346	CID		68.68	0.00452187		3	51		1	1971.95	-47.6793	11/184	Medicago_elastase_rep2.mgf
	High	YKAQAETGEIKGHYLNATA	C7AQS9;Q33550;P28424;Q8HT56;Q95CD5;O63121;O63136;Q9GD42;B6GUX7;B6GUY1;Q6Y2Y3;P93976;A7IT65;Q36782;O03678;Q33268;O03607;Q36683;B6GUR5;Q8WIX2;Q6Y2Z4;B6GUT8;B8PRM7;D0Q0H0;Q9TJU5;Q7YKW5;A2VAU0;Q9TI00;A1XCQ7;Q33089;Q9GGC0;Q36637;Q37357;P93986;A0PDA4;Q8MCX1;Q32183;Q33323;Q6LA00;D8V9E6;Q39288;Q9XQP7;Q52TF4;Q8MCX9;Q6SSI3;O98549;Q3MKL9;Q07281;Q05993;P48717;Q8W952;Q8WHV7;Q8WJK2;O98552;Q9MU99;Q5KTY1;Q5GLI7;…	9608	258	CID		65.27	0.00815917		4	51		1	2064.9	-64.6817	14/200	Medicago_elastase_rep2.mgf
	High	cVQARNEGRDLAREGNEIIREA	B5SXA5;Q8SN43;O98549;Q6W3S3;Q9TLH7;Q32111;O98880;Q8WJK2;Q9XPZ0;O98552;Q6Y2Z1;Q15JC1;A5X4E9;C7A5Y1;Q8WLH4;O98545;Q9GHR3;O47273;Q9MV63;Q3T5E9;A5PFD4;Q9BB74;Q9GDM5;Q9MRH9;Q9GHM5;Q32056;B8PRM1;Q8WKW3;O98878;Q8WHG4;Q37164;Q9GCU2;Q3ZU78;Q4KUD6;A0PDA2;B8PRN3;D6MYK4;Q3T8E6;A0AS74;D6MYJ8;Q31856;Q32272;A0PDA8;Q32776;Q9GGH6;O20248;Q33051;O98758;Q39700;Q9TLJ0;E2CZ58;Q29VE4;Q31846;Q8M9C0;Q32581;Q9MV76;Q9GHM6;…	5800	142	CID	C1(Carbamidomethyl)	64.28	0.00920551		7	50		1	2556.14	-49.9171	17/233	Medicago_elastase_rep2.mgf
	High	cVQARNEGRDLAREGNEII	C7AQS9;B5SXA5;E0D9P4;Q8SN43;O47047;O98549;Q43036;Q05993;Q6W3S3;Q9TLH7;Q32111;O98880;Q8WIA1;Q8WJK2;Q9XPZ0;O98552;Q6Y2Z1;Q5KTY1;Q15JC1;A5X4E9;C7A5Y1;Q8WLH4;Q37343;O98545;Q9GHR3;O47273;Q9MV63;Q5K3X3;Q3T5E9;C3S8W3;C7AQU0;A5PFD4;Q9BB74;Q9GDM5;Q9MRH9;Q9GHM5;Q32056;B8PRM1;C0SJR0;C3S8R3;Q8WKW3;O98878;Q8M949;Q8WHG4;Q37164;Q9GCU2;Q3ZU78;Q4KUD6;A0PDA2;B8PRN3;C3RXG8;D6MYK4;Q9TN72;O98900;Q33423;Q3T8E6;A0AS74;…	7995	194	CID	C1(Carbamidomethyl)	61.36	0.0195971		8	51		1	2199.96	-57.1625	16/195	Medicago_elastase_rep2.mgf
	High	KNYGRAVYEcL	C7AQS9;Q33550;B5SXA5;P28424;Q33245;O47054;Q8HT56;O63121;O63136;Q9GD42;B6GUX7;B6GUY1;Q9GD60;Q8WLI8;P94086;Q6Y2Y3;B6GUQ7;P93976;A7IT65;Q33506;Q36782;O03678;Q36683;P94076;Q9XQQ8;P93987;B6GUR5;Q33620;Q9TJV6;A5X4C0;Q8WIX2;Q6Y2Z4;D0Q0H0;Q9TJU5;A2VAU0;Q9TI00;O98562;A1XCQ7;Q9GGC0;Q36643;B6GUQ8;Q36637;Q37357;P93986;A0PDA4;A5X4I1;Q33323;D8V9E6;Q8HUY5;D2KUS5;Q9XQP7;E0D9P4;Q8SN43;O47047;Q8MAK2;Q52TF4;Q5DK06;…	21633	404	CID	C10(Carbamidomethyl)	60.46	0.0208918	0	1	50		1	1372.6	-50.8782	8/96	Medicago_elastase_rep2.mgf
	High	GCTIKPKLGLSAKNYGRA	C7AQS9;Q33550;B5SXA5;P28424;Q33245;O47054;Q8HT56;O63121;O63136;Q9GD42;B6GUX7;B6GUY1;Q9GD60;Q8WLI8;P94086;Q6Y2Y3;B6GUQ7;A7IT65;P94106;Q33506;Q36782;O03678;Q33268;O03607;Q8HUZ7;P94076;Q9XQQ8;P93987;B6GUR5;Q33620;Q32857;Q9TJV6;A5X4C0;Q8WIX2;Q6Y2Z4;B6GUT8;D0Q0H0;Q9TJU5;Q7YKW5;A2VAU0;Q9TI00;O98562;A1XCQ7;Q33089;Q9GGC0;Q36643;B6GUQ8;Q36637;Q37357;P93986;A0PDA4;A5X4I1;Q8MCX1;Q9TLI7;Q32183;Q33323;Q6LA00;…	23507	426	CID		58.16	0.0537334		7	52		1	1876.93	-60.1788	10/184	Medicago_elastase_rep2.mgf
	Medium	AKNYGRAVYEcL	C7AQS9;Q33550;B5SXA5;P28424;Q33245;O47054;Q8HT56;O63121;O63136;Q9GD42;B6GUX7;B6GUY1;Q9GD60;Q8WLI8;P94086;Q6Y2Y3;B6GUQ7;P93976;A7IT65;Q33506;Q36782;O03678;Q36683;P94076;Q9XQQ8;P93987;B6GUR5;Q33620;Q9TJV6;A5X4C0;Q8WIX2;Q6Y2Z4;D0Q0H0;Q9TJU5;A2VAU0;Q9TI00;O98562;A1XCQ7;Q9GGC0;Q36643;B6GUQ8;Q36637;Q37357;P93986;A0PDA4;A5X4I1;Q33323;D8V9E6;Q8HUY5;D2KUS5;Q9XQP7;E0D9P4;Q8SN43;O47047;Q8MAK2;Q52TF4;Q5DK06;…	21604	404	CID	C11(Carbamidomethyl)	48.09	0.388183	0	2	50	55	1	1443.63	-52.7527	12/104	Medicago_elastase_rep2.mgf
	Low	FQGPPHGI	C7AQS9;Q33550;P28424;Q33245;Q8HT56;O63121;O63136;B6GUX7;B6GUY1;Q9GD60;Q8WLI8;P94086;Q6Y2Y3;B6GUQ7;P93976;A7IT65;Q36782;O03678;Q33268;Q8HUZ7;Q36683;P94076;Q9XQQ8;B6GUR5;Q32857;Q9TJV6;A5X4C0;Q6Y2Z4;B8PRM7;D0Q0H0;Q9TJU5;A2VAU0;Q9TI00;O98562;A1XCQ7;Q33089;Q9GGC0;B6GUQ8;Q37357;A0PDA4;A5X4I1;Q8MCX1;Q9TLI7;Q32183;Q33323;Q6LA00;D8V9E6;D2KUS5;Q6SSI3;O98549;Q3MKL9;E5FEB9;Q07281;Q43036;Q05993;P48717;Q6W3S3;…	20049	414	CID		43.26	1.10816		2	50		1	852.383	-62.5652	6/71	Medicago_elastase_rep2.mgf
	Low	HYcRDNGILLHIHRA	Q9GHR3;Q3ZU78;C3RXG8	7	3	CID	C3(Carbamidomethyl)	41.75	2.22219		4	51	56	1	1874.88	-40.1648	19/143	Medicago_elastase_rep2.mgf
	Low	RNEGRDLAREGNEII	C7AQS9;B5SXA5;P28424;Q33245;O47054;Q33506;O03678;Q33268;Q8HUZ7;Q32857;Q8WIX2;B8PRM7;O98562;A1XCQ7;A0PDA4;A5X4I1;Q9TLI7;Q32183;E0D9P4;Q8SN43;O47047;O98549;Q43036;Q05993;Q6W3S3;Q9TLH7;Q32111;O98880;Q8WIA1;Q8WJK2;Q9XPZ0;O98552;Q6Y2Z1;Q5KTY1;Q15JC1;A5X4E9;B8QQH0;C7A5Y1;Q8WLH4;Q37343;O98545;Q9GHR3;O47273;Q9MV63;Q71N73;Q5K3X3;Q3T5E9;C3S8W3;C7AQU0;A5PFD4;Q9BB74;Q9GDM5;Q9MRH9;Q9GHM5;Q32056;B8PRM1;C0SJR0;…	8431	219	CID		40.73	2.52358	0	2	51	52	1	1741.79	-60.623	16/159	Medicago_elastase_rep2.mgf
	Low	QVERDKLNKYGRPL	C7AQS9;Q33550;B5SXA5;P28424;Q33245;Q8HT56;Q95CD5;O63121;O63136;Q9GD42;B6GUX7;B6GUY1;Q9GD60;Q8WLI8;P94086;Q6Y2Y3;B6GUQ7;P93976;A7IT65;P94106;Q36782;O03678;Q33268;O03607;Q8HUZ7;Q36683;P94076;Q9XQQ8;B6GUR5;Q33620;Q32857;A5X4C0;Q8WIX2;Q6Y2Z4;B6GUT8;D0Q0H0;Q9TJU5;Q7YKW5;A2VAU0;Q9TI00;O98562;A1XCQ7;Q9GGC0;Q36643;B6GUQ8;Q36637;Q37357;A0PDA4;A5X4I1;Q8MCX1;Q9TLI7;Q33323;Q6LA00;D8V9E6;Q9GD45;D2KUS5;Q39288;…	21091	423	CID		39.64	3.7085		6	52	47	1	1715.84	-68.9384	13/141	Medicago_elastase_rep2.mgf
	Low	FQGPPHGI	C7AQS9;Q33550;P28424;Q33245;Q8HT56;O63121;O63136;B6GUX7;B6GUY1;Q9GD60;Q8WLI8;P94086;Q6Y2Y3;B6GUQ7;P93976;A7IT65;Q36782;O03678;Q33268;Q8HUZ7;Q36683;P94076;Q9XQQ8;B6GUR5;Q32857;Q9TJV6;A5X4C0;Q6Y2Z4;B8PRM7;D0Q0H0;Q9TJU5;A2VAU0;Q9TI00;O98562;A1XCQ7;Q33089;Q9GGC0;B6GUQ8;Q37357;A0PDA4;A5X4I1;Q8MCX1;Q9TLI7;Q32183;Q33323;Q6LA00;D8V9E6;D2KUS5;Q6SSI3;O98549;Q3MKL9;E5FEB9;Q07281;Q43036;Q05993;P48717;Q6W3S3;…	20049	414	CID		38.79	3.22185		4	50	53	1	852.395	-48.0261	9/71	Medicago_elastase_rep2.mgf
	Low	AAcEVWKEI	Q33550;P28424;Q33245;Q95CD5;O63121;B6GUX7;Q8WLI8;P94086;Q6Y2Y3;B6GUQ7;A7IT65;P94106;Q36782;O03678;Q33268;Q8HUZ7;Q36683;P94076;Q9XQQ8;P93987;B6GUR5;Q33620;Q32857;Q9TJV6;Q6Y2Z3;Q6Y2Z4;B6GUT8;B8PRM7;Q7YKW5;Q9TI00;A1XCQ7;Q33089;Q9GGC0;Q36643;A0PDA4;A5X4I1;Q32183;Q33323;Q9GD45;Q8HUY5;Q39288;Q9XQP7;O47047;Q8MAK2;Q5DK06;O98549;Q3MKL9;Q43036;Q05993;P48717;Q9TLH7;Q8WHV7;Q31982;Q95A73;O98880;Q9XPZ0;O98552;…	6474	201	CID	C3(Carbamidomethyl)	37.95	4.43896	0	1	51	49	1	1105.5	-28.5076	6/75	Medicago_elastase_rep2.mgf
	Low	RNEGRDLAREGNEI	C7AQS9;B5SXA5;P28424;Q33245;O47054;Q33506;O03678;Q33268;Q8HUZ7;Q32857;Q8WIX2;B8PRM7;O98562;A1XCQ7;A0PDA4;A5X4I1;Q9TLI7;Q32183;E0D9P4;Q8SN43;O47047;O98549;Q43036;Q05993;Q6W3S3;Q9TLH7;Q8WHV7;Q32111;O98880;Q8WIA1;Q8WJK2;Q9XPZ0;O98552;Q6Y2Z1;Q5KTY1;Q15JC1;A5X4E9;B8QQH0;C7A5Y1;Q8WLH4;Q37343;O98545;Q9GHR3;O47273;Q9MV63;Q71N73;Q5K3X3;Q3T5E9;C3S8W3;C7AQU0;A5PFD4;Q9BB74;Q9GDM5;Q9MRH9;Q9GHM5;Q32056;B8PRM1;…	8563	223	CID		27.94	34.6169		4	50	43	1	1628.7	-69.3875	9/149	Medicago_elastase_rep2.mgf
	Low	KFEFPAMDTL	P28424;Q07281;P48717;O98880;A5PFD4;Q9GHM5;Q3ZU78;Q4KUD6;B3FD25;Q9SBW6;Q8HSW8;Q9GGH6;Q9TIE0;O03627;O03648;Q9TLI9;Q8HUX6;O03622;Q8SLK9;Q7YKH2;A2VAT5;Q71N79;Q4VWQ1;O98749;Q6U1X7;Q9GG54;Q71N80;Q9MUH0;Q33034;Q4KUD3;D1KWZ1;Q4KUE1;O03653;O03654;Q8SLK3;Q71N77	851	36	CID		26.06	68.5508	0	2	51	35	1	1198.58	0.466143	6/94	Medicago_elastase_rep2.mgf
	Low	ANRVALEA	P28424;Q33245;O47054;Q8HT56;Q95CD5;O63121;O63136;Q9GD42;B6GUX7;B6GUY1;Q9GD60;Q8WLI8;P94086;Q6Y2Y3;B6GUQ7;P93976;A7IT65;P94106;Q33506;Q36782;O03678;Q33268;O03607;Q8HUZ7;Q36683;P94076;Q9XQQ8;P93987;B6GUR5;Q33620;Q32857;Q9TJV6;Q6Y2Z3;A5X4C0;Q8WIX2;Q6Y2Z4;B6GUT8;B8PRM7;D0Q0H0;Q9TJU5;Q7YKW5;A2VAU0;Q9TI00;O98562;A1XCQ7;Q33089;Q9GGC0;Q36643;B6GUQ8;Q36637;Q37357;P93986;A0PDA4;A5X4I1;Q8MCX1;Q9TLI7;Q32183;…	17337	400	CID		21.55	153.318		4	50	35	1	843.41	-69.0545	6/64	Medicago_elastase_rep2.mgf
	Low	REGNEIIREA	B5SXA5;P28424;Q33245;O47054;Q33506;O03678;Q33268;Q8HUZ7;Q32857;Q8WIX2;B8PRM7;O98562;A1XCQ7;Q37357;A0PDA4;A5X4I1;Q32183;Q8SN43;O98549;Q6W3S3;Q9TLH7;Q32111;O98880;Q8WJK2;Q9XPZ0;O98552;Q6Y2Z1;Q15JC1;A5X4E9;B8QQH0;C7A5Y1;Q8WLH4;O98545;Q9GHR3;O47273;Q9MV63;Q71N73;Q3T5E9;A5PFD4;Q9BB74;Q9GDM5;Q9MRH9;Q9GHM5;Q32056;B8PRM1;Q8WKW3;O98878;Q8WHG4;Q37164;Q9GCU2;Q3ZU78;Q4KUD6;A0PDA2;B8PRN3;D6MYK4;Q3T8E6;A0AS74;…	6374	173	CID		17.9	403.694		6	50	32	1	1186.56	-49.1685	6/103	Medicago_elastase_rep2.mgf
Q9TLI9	40.76	24	22	471	52.2212	6.48096	1198.42	Ribulose-1,5-bisphosphate carboxylase oxygenase, large subunit (Fragment) OS=Pachysandra procumbens GN=rbcL PE=3 SV=1 - [Q9TLI9_PACPR]
	Confidence Icon	Sequence	Protein Accessions	# Proteins	# Protein Groups	Activation Type	Modifications	IonScore	Exp Value	Δ Score	Rank	Identity High	Homology Threshold	Charge	m/z [Da]	ΔM [ppm]	Ions Matched	Spectrum File
	High	AAcEVWKEIKFEFPAMDTL	P28424;P48717;O98880;Q9GHM5;Q3ZU78;Q9SBW6;Q8HSW8;Q9GGH6;Q9TLI9;Q8SLK9;Q7YKH2;A2VAT5;Q4VWQ1;O98749;Q9GG54;Q9MUH0;Q33034;Q4KUD3;Q4KUE1	680	19	CID	C3(Carbamidomethyl)	126.51	5.92989e-09		4	50		1	2285.01	-38.6783	15/188	Medicago_elastase_rep2.mgf
	High	QARNEGRDLAREGNEIIREA	B5SXA5;Q8SN43;O98549;Q6W3S3;Q9TLH7;Q32111;O98880;Q8WJK2;Q9XPZ0;O98552;Q6Y2Z1;Q15JC1;A5X4E9;C7A5Y1;Q8WLH4;O98545;Q9GHR3;O47273;Q9MV63;Q71N73;Q3T5E9;A5PFD4;Q9BB74;Q9GDM5;Q9MRH9;Q9GHM5;Q32056;B8PRM1;Q8WKW3;O98878;Q8WHG4;Q37164;Q9GCU2;Q3ZU78;Q4KUD6;A0PDA2;B8PRN3;D6MYK4;Q3T8E6;A0AS74;D6MYJ8;Q31856;Q32272;Q71N71;A0PDA8;Q32776;Q9GGH6;O20248;Q33051;O98758;Q39700;Q9TLJ0;E2CZ58;Q29VE4;Q31846;Q8M9C0;Q32581;…	5816	144	CID		103.8	1.13828e-06		6	51		1	2297.04	-58.1276	20/217	Medicago_elastase_rep2.mgf
	High	AAcEVWKEIKFEFPAmDTL	P28424;P48717;O98880;Q9GHM5;Q3ZU78;Q9SBW6;Q8HSW8;Q9GGH6;Q9TLI9;Q8SLK9;Q7YKH2;A2VAT5;Q4VWQ1;O98749;Q9GG54;Q9MUH0;Q33034;Q4KUD3;Q4KUE1	680	19	CID	C3(Carbamidomethyl), M16(Oxidation)	92.83	1.27676e-05		5	50		1	2300.99	-42.7344	11/188	Medicago_elastase_rep2.mgf
	High	RNEGRDLAREGNEIIREA	B5SXA5;P28424;Q33245;O47054;Q33506;O03678;Q33268;Q8HUZ7;Q32857;Q8WIX2;B8PRM7;O98562;A1XCQ7;A0PDA4;A5X4I1;Q32183;Q8SN43;O98549;Q6W3S3;Q9TLH7;Q32111;O98880;Q8WJK2;Q9XPZ0;O98552;Q6Y2Z1;Q15JC1;A5X4E9;B8QQH0;C7A5Y1;Q8WLH4;O98545;Q9GHR3;O47273;Q9MV63;Q71N73;Q3T5E9;A5PFD4;Q9BB74;Q9GDM5;Q9MRH9;Q9GHM5;Q32056;B8PRM1;Q8WKW3;O98878;Q8WHG4;Q37164;Q9GCU2;Q3ZU78;Q4KUD6;A0PDA2;B8PRN3;D6MYK4;Q3T8E6;A0AS74;D6MYJ8;…	6175	162	CID		92.82	1.58469e-05	0	2	51		1	2097.95	-58.6388	20/197	Medicago_elastase_rep2.mgf
	High	EIFGDDSVLQFGGGTLGHPWGNAPGAVANRV	C7AQS9;Q33550;B5SXA5;P28424;Q33245;O47054;Q8HT56;O63121;Q9GD42;B6GUX7;B6GUY1;Q8WLI8;P94086;Q6Y2Y3;B6GUQ7;Q33506;Q36782;O03678;Q33268;Q8HUZ7;P93987;B6GUR5;Q32857;Q9TJV6;A5X4C0;Q8WIX2;Q6Y2Z4;B6GUT8;B8PRM7;Q9TJU5;Q9TI00;O98562;A1XCQ7;Q33089;Q36637;A5X4I1;Q8MCX1;Q9TLI7;Q33323;Q8HUY5;Q39288;E0D9P4;Q8SN43;O47047;Q52TF4;Q5DK06;Q6SSI3;O98549;Q3MKL9;Q07281;P48717;Q6W3S3;Q8W952;Q9TLH7;Q32111;Q95A73;O98880;…	15526	323	CID		90.43	1.34783e-05		10	48		1	3138.33	-67.9156	15/325	Medicago_elastase_rep2.mgf
	High	FQGPPHGIQVERDKLNKYGRPL	C7AQS9;Q33550;P28424;Q33245;Q8HT56;O63121;O63136;B6GUX7;B6GUY1;Q9GD60;Q8WLI8;P94086;Q6Y2Y3;B6GUQ7;P93976;A7IT65;Q36782;O03678;Q33268;Q8HUZ7;Q36683;P94076;Q9XQQ8;B6GUR5;Q32857;A5X4C0;Q6Y2Z4;D0Q0H0;Q9TJU5;A2VAU0;Q9TI00;O98562;A1XCQ7;Q9GGC0;B6GUQ8;Q37357;A0PDA4;A5X4I1;Q8MCX1;Q9TLI7;Q33323;Q6LA00;D8V9E6;D2KUS5;Q07281;Q43036;Q05993;P48717;Q6W3S3;Q8W952;Q9TLH7;Q8WHV7;Q32111;Q95A73;O98880;Q8WIA1;Q8WJK2;…	17696	346	CID		72.38	0.00164236		8	51		1	2549.23	-57.6101	20/219	Medicago_elastase_rep2.mgf
	High	NMFTSIVGNVFGFKALRA	C7AQS9;Q33550;P28424;Q8HT56;O63121;O63136;B6GUX7;B6GUY1;Q9GD60;P94086;Q6Y2Y3;B6GUQ7;P93976;A7IT65;P94106;Q36782;O03678;O03607;Q8HUZ7;Q36683;Q9XQQ8;B6GUR5;Q32857;A5X4C0;Q8WIX2;Q6Y2Z4;B6GUT8;D0Q0H0;Q9TJU5;A2VAU0;Q9TI00;O98562;A1XCQ7;Q33089;Q9GGC0;B6GUQ8;Q36637;Q37357;A0PDA4;A5X4I1;Q8MCX1;Q32183;Q33323;Q6LA00;D8V9E6;Q9GD45;Q39288;E0D9P4;O47047;Q8MAK2;Q52TF4;Q5DK06;B5U0R6;O98549;Q3MKL9;E5FEB9;Q07281;…	15678	346	CID		68.68	0.00452187		3	51		1	1971.95	-47.6793	11/184	Medicago_elastase_rep2.mgf
	High	YKAQAETGEIKGHYLNATA	C7AQS9;Q33550;P28424;Q8HT56;Q95CD5;O63121;O63136;Q9GD42;B6GUX7;B6GUY1;Q6Y2Y3;P93976;A7IT65;Q36782;O03678;Q33268;O03607;Q36683;B6GUR5;Q8WIX2;Q6Y2Z4;B6GUT8;B8PRM7;D0Q0H0;Q9TJU5;Q7YKW5;A2VAU0;Q9TI00;A1XCQ7;Q33089;Q9GGC0;Q36637;Q37357;P93986;A0PDA4;Q8MCX1;Q32183;Q33323;Q6LA00;D8V9E6;Q39288;Q9XQP7;Q52TF4;Q8MCX9;Q6SSI3;O98549;Q3MKL9;Q07281;Q05993;P48717;Q8W952;Q8WHV7;Q8WJK2;O98552;Q9MU99;Q5KTY1;Q5GLI7;…	9608	258	CID		65.27	0.00815917		4	51		1	2064.9	-64.6817	14/200	Medicago_elastase_rep2.mgf
	High	cVQARNEGRDLAREGNEIIREA	B5SXA5;Q8SN43;O98549;Q6W3S3;Q9TLH7;Q32111;O98880;Q8WJK2;Q9XPZ0;O98552;Q6Y2Z1;Q15JC1;A5X4E9;C7A5Y1;Q8WLH4;O98545;Q9GHR3;O47273;Q9MV63;Q3T5E9;A5PFD4;Q9BB74;Q9GDM5;Q9MRH9;Q9GHM5;Q32056;B8PRM1;Q8WKW3;O98878;Q8WHG4;Q37164;Q9GCU2;Q3ZU78;Q4KUD6;A0PDA2;B8PRN3;D6MYK4;Q3T8E6;A0AS74;D6MYJ8;Q31856;Q32272;A0PDA8;Q32776;Q9GGH6;O20248;Q33051;O98758;Q39700;Q9TLJ0;E2CZ58;Q29VE4;Q31846;Q8M9C0;Q32581;Q9MV76;Q9GHM6;…	5800	142	CID	C1(Carbamidomethyl)	64.28	0.00920551		7	50		1	2556.14	-49.9171	17/233	Medicago_elastase_rep2.mgf
	High	cVQARNEGRDLAREGNEII	C7AQS9;B5SXA5;E0D9P4;Q8SN43;O47047;O98549;Q43036;Q05993;Q6W3S3;Q9TLH7;Q32111;O98880;Q8WIA1;Q8WJK2;Q9XPZ0;O98552;Q6Y2Z1;Q5KTY1;Q15JC1;A5X4E9;C7A5Y1;Q8WLH4;Q37343;O98545;Q9GHR3;O47273;Q9MV63;Q5K3X3;Q3T5E9;C3S8W3;C7AQU0;A5PFD4;Q9BB74;Q9GDM5;Q9MRH9;Q9GHM5;Q32056;B8PRM1;C0SJR0;C3S8R3;Q8WKW3;O98878;Q8M949;Q8WHG4;Q37164;Q9GCU2;Q3ZU78;Q4KUD6;A0PDA2;B8PRN3;C3RXG8;D6MYK4;Q9TN72;O98900;Q33423;Q3T8E6;A0AS74;…	7995	194	CID	C1(Carbamidomethyl)	61.36	0.0195971		8	51		1	2199.96	-57.1625	16/195	Medicago_elastase_rep2.mgf
	High	KNYGRAVYEcL	C7AQS9;Q33550;B5SXA5;P28424;Q33245;O47054;Q8HT56;O63121;O63136;Q9GD42;B6GUX7;B6GUY1;Q9GD60;Q8WLI8;P94086;Q6Y2Y3;B6GUQ7;P93976;A7IT65;Q33506;Q36782;O03678;Q36683;P94076;Q9XQQ8;P93987;B6GUR5;Q33620;Q9TJV6;A5X4C0;Q8WIX2;Q6Y2Z4;D0Q0H0;Q9TJU5;A2VAU0;Q9TI00;O98562;A1XCQ7;Q9GGC0;Q36643;B6GUQ8;Q36637;Q37357;P93986;A0PDA4;A5X4I1;Q33323;D8V9E6;Q8HUY5;D2KUS5;Q9XQP7;E0D9P4;Q8SN43;O47047;Q8MAK2;Q52TF4;Q5DK06;…	21633	404	CID	C10(Carbamidomethyl)	60.46	0.0208918	0	1	50		1	1372.6	-50.8782	8/96	Medicago_elastase_rep2.mgf
	High	GCTIKPKLGLSAKNYGRA	C7AQS9;Q33550;B5SXA5;P28424;Q33245;O47054;Q8HT56;O63121;O63136;Q9GD42;B6GUX7;B6GUY1;Q9GD60;Q8WLI8;P94086;Q6Y2Y3;B6GUQ7;A7IT65;P94106;Q33506;Q36782;O03678;Q33268;O03607;Q8HUZ7;P94076;Q9XQQ8;P93987;B6GUR5;Q33620;Q32857;Q9TJV6;A5X4C0;Q8WIX2;Q6Y2Z4;B6GUT8;D0Q0H0;Q9TJU5;Q7YKW5;A2VAU0;Q9TI00;O98562;A1XCQ7;Q33089;Q9GGC0;Q36643;B6GUQ8;Q36637;Q37357;P93986;A0PDA4;A5X4I1;Q8MCX1;Q9TLI7;Q32183;Q33323;Q6LA00;…	23507	426	CID		58.16	0.0537334		7	52		1	1876.93	-60.1788	10/184	Medicago_elastase_rep2.mgf
	Medium	AKNYGRAVYEcL	C7AQS9;Q33550;B5SXA5;P28424;Q33245;O47054;Q8HT56;O63121;O63136;Q9GD42;B6GUX7;B6GUY1;Q9GD60;Q8WLI8;P94086;Q6Y2Y3;B6GUQ7;P93976;A7IT65;Q33506;Q36782;O03678;Q36683;P94076;Q9XQQ8;P93987;B6GUR5;Q33620;Q9TJV6;A5X4C0;Q8WIX2;Q6Y2Z4;D0Q0H0;Q9TJU5;A2VAU0;Q9TI00;O98562;A1XCQ7;Q9GGC0;Q36643;B6GUQ8;Q36637;Q37357;P93986;A0PDA4;A5X4I1;Q33323;D8V9E6;Q8HUY5;D2KUS5;Q9XQP7;E0D9P4;Q8SN43;O47047;Q8MAK2;Q52TF4;Q5DK06;…	21604	404	CID	C11(Carbamidomethyl)	48.09	0.388183	0	2	50	55	1	1443.63	-52.7527	12/104	Medicago_elastase_rep2.mgf
	Low	FQGPPHGI	C7AQS9;Q33550;P28424;Q33245;Q8HT56;O63121;O63136;B6GUX7;B6GUY1;Q9GD60;Q8WLI8;P94086;Q6Y2Y3;B6GUQ7;P93976;A7IT65;Q36782;O03678;Q33268;Q8HUZ7;Q36683;P94076;Q9XQQ8;B6GUR5;Q32857;Q9TJV6;A5X4C0;Q6Y2Z4;B8PRM7;D0Q0H0;Q9TJU5;A2VAU0;Q9TI00;O98562;A1XCQ7;Q33089;Q9GGC0;B6GUQ8;Q37357;A0PDA4;A5X4I1;Q8MCX1;Q9TLI7;Q32183;Q33323;Q6LA00;D8V9E6;D2KUS5;Q6SSI3;O98549;Q3MKL9;E5FEB9;Q07281;Q43036;Q05993;P48717;Q6W3S3;…	20049	414	CID		43.26	1.10816		2	50		1	852.383	-62.5652	6/71	Medicago_elastase_rep2.mgf
	Low	RNEGRDLAREGNEII	C7AQS9;B5SXA5;P28424;Q33245;O47054;Q33506;O03678;Q33268;Q8HUZ7;Q32857;Q8WIX2;B8PRM7;O98562;A1XCQ7;A0PDA4;A5X4I1;Q9TLI7;Q32183;E0D9P4;Q8SN43;O47047;O98549;Q43036;Q05993;Q6W3S3;Q9TLH7;Q32111;O98880;Q8WIA1;Q8WJK2;Q9XPZ0;O98552;Q6Y2Z1;Q5KTY1;Q15JC1;A5X4E9;B8QQH0;C7A5Y1;Q8WLH4;Q37343;O98545;Q9GHR3;O47273;Q9MV63;Q71N73;Q5K3X3;Q3T5E9;C3S8W3;C7AQU0;A5PFD4;Q9BB74;Q9GDM5;Q9MRH9;Q9GHM5;Q32056;B8PRM1;C0SJR0;…	8431	219	CID		40.73	2.52358	0	2	51	52	1	1741.79	-60.623	16/159	Medicago_elastase_rep2.mgf
	Low	QVERDKLNKYGRPL	C7AQS9;Q33550;B5SXA5;P28424;Q33245;Q8HT56;Q95CD5;O63121;O63136;Q9GD42;B6GUX7;B6GUY1;Q9GD60;Q8WLI8;P94086;Q6Y2Y3;B6GUQ7;P93976;A7IT65;P94106;Q36782;O03678;Q33268;O03607;Q8HUZ7;Q36683;P94076;Q9XQQ8;B6GUR5;Q33620;Q32857;A5X4C0;Q8WIX2;Q6Y2Z4;B6GUT8;D0Q0H0;Q9TJU5;Q7YKW5;A2VAU0;Q9TI00;O98562;A1XCQ7;Q9GGC0;Q36643;B6GUQ8;Q36637;Q37357;A0PDA4;A5X4I1;Q8MCX1;Q9TLI7;Q33323;Q6LA00;D8V9E6;Q9GD45;D2KUS5;Q39288;…	21091	423	CID		39.64	3.7085		6	52	47	1	1715.84	-68.9384	13/141	Medicago_elastase_rep2.mgf
	Low	FQGPPHGI	C7AQS9;Q33550;P28424;Q33245;Q8HT56;O63121;O63136;B6GUX7;B6GUY1;Q9GD60;Q8WLI8;P94086;Q6Y2Y3;B6GUQ7;P93976;A7IT65;Q36782;O03678;Q33268;Q8HUZ7;Q36683;P94076;Q9XQQ8;B6GUR5;Q32857;Q9TJV6;A5X4C0;Q6Y2Z4;B8PRM7;D0Q0H0;Q9TJU5;A2VAU0;Q9TI00;O98562;A1XCQ7;Q33089;Q9GGC0;B6GUQ8;Q37357;A0PDA4;A5X4I1;Q8MCX1;Q9TLI7;Q32183;Q33323;Q6LA00;D8V9E6;D2KUS5;Q6SSI3;O98549;Q3MKL9;E5FEB9;Q07281;Q43036;Q05993;P48717;Q6W3S3;…	20049	414	CID		38.79	3.22185		4	50	53	1	852.395	-48.0261	9/71	Medicago_elastase_rep2.mgf
	Low	AAcEVWKEI	Q33550;P28424;Q33245;Q95CD5;O63121;B6GUX7;Q8WLI8;P94086;Q6Y2Y3;B6GUQ7;A7IT65;P94106;Q36782;O03678;Q33268;Q8HUZ7;Q36683;P94076;Q9XQQ8;P93987;B6GUR5;Q33620;Q32857;Q9TJV6;Q6Y2Z3;Q6Y2Z4;B6GUT8;B8PRM7;Q7YKW5;Q9TI00;A1XCQ7;Q33089;Q9GGC0;Q36643;A0PDA4;A5X4I1;Q32183;Q33323;Q9GD45;Q8HUY5;Q39288;Q9XQP7;O47047;Q8MAK2;Q5DK06;O98549;Q3MKL9;Q43036;Q05993;P48717;Q9TLH7;Q8WHV7;Q31982;Q95A73;O98880;Q9XPZ0;O98552;…	6474	201	CID	C3(Carbamidomethyl)	37.95	4.43896	0	1	51	49	1	1105.5	-28.5076	6/75	Medicago_elastase_rep2.mgf
	Low	RNEGRDLAREGNEI	C7AQS9;B5SXA5;P28424;Q33245;O47054;Q33506;O03678;Q33268;Q8HUZ7;Q32857;Q8WIX2;B8PRM7;O98562;A1XCQ7;A0PDA4;A5X4I1;Q9TLI7;Q32183;E0D9P4;Q8SN43;O47047;O98549;Q43036;Q05993;Q6W3S3;Q9TLH7;Q8WHV7;Q32111;O98880;Q8WIA1;Q8WJK2;Q9XPZ0;O98552;Q6Y2Z1;Q5KTY1;Q15JC1;A5X4E9;B8QQH0;C7A5Y1;Q8WLH4;Q37343;O98545;Q9GHR3;O47273;Q9MV63;Q71N73;Q5K3X3;Q3T5E9;C3S8W3;C7AQU0;A5PFD4;Q9BB74;Q9GDM5;Q9MRH9;Q9GHM5;Q32056;B8PRM1;…	8563	223	CID		27.94	34.6169		4	50	43	1	1628.7	-69.3875	9/149	Medicago_elastase_rep2.mgf
	Low	KFEFPAMDTL	P28424;Q07281;P48717;O98880;A5PFD4;Q9GHM5;Q3ZU78;Q4KUD6;B3FD25;Q9SBW6;Q8HSW8;Q9GGH6;Q9TIE0;O03627;O03648;Q9TLI9;Q8HUX6;O03622;Q8SLK9;Q7YKH2;A2VAT5;Q71N79;Q4VWQ1;O98749;Q6U1X7;Q9GG54;Q71N80;Q9MUH0;Q33034;Q4KUD3;D1KWZ1;Q4KUE1;O03653;O03654;Q8SLK3;Q71N77	851	36	CID		26.06	68.5508	0	2	51	35	1	1198.58	0.466143	6/94	Medicago_elastase_rep2.mgf
	Low	ANRVALEA	P28424;Q33245;O47054;Q8HT56;Q95CD5;O63121;O63136;Q9GD42;B6GUX7;B6GUY1;Q9GD60;Q8WLI8;P94086;Q6Y2Y3;B6GUQ7;P93976;A7IT65;P94106;Q33506;Q36782;O03678;Q33268;O03607;Q8HUZ7;Q36683;P94076;Q9XQQ8;P93987;B6GUR5;Q33620;Q32857;Q9TJV6;Q6Y2Z3;A5X4C0;Q8WIX2;Q6Y2Z4;B6GUT8;B8PRM7;D0Q0H0;Q9TJU5;Q7YKW5;A2VAU0;Q9TI00;O98562;A1XCQ7;Q33089;Q9GGC0;Q36643;B6GUQ8;Q36637;Q37357;P93986;A0PDA4;A5X4I1;Q8MCX1;Q9TLI7;Q32183;…	17337	400	CID		21.55	153.318		4	50	35	1	843.41	-69.0545	6/64	Medicago_elastase_rep2.mgf
	Low	YYTPDYETKDTDILAAFRVTPQPGVPPEEAGxAV	Q9XQL6;O47273;O98755;Q9TLI9;O98752;O98749	11	6	CID	X32(C)	20.36	77.5226		9	45	39	1	3713.63	-37.2263	12/359	Medicago_elastase_rep2.mgf
	Low	REGNEIIREA	B5SXA5;P28424;Q33245;O47054;Q33506;O03678;Q33268;Q8HUZ7;Q32857;Q8WIX2;B8PRM7;O98562;A1XCQ7;Q37357;A0PDA4;A5X4I1;Q32183;Q8SN43;O98549;Q6W3S3;Q9TLH7;Q32111;O98880;Q8WJK2;Q9XPZ0;O98552;Q6Y2Z1;Q15JC1;A5X4E9;B8QQH0;C7A5Y1;Q8WLH4;O98545;Q9GHR3;O47273;Q9MV63;Q71N73;Q3T5E9;A5PFD4;Q9BB74;Q9GDM5;Q9MRH9;Q9GHM5;Q32056;B8PRM1;Q8WKW3;O98878;Q8WHG4;Q37164;Q9GCU2;Q3ZU78;Q4KUD6;A0PDA2;B8PRN3;D6MYK4;Q3T8E6;A0AS74;…	6374	173	CID		17.9	403.694		6	50	32	1	1186.56	-49.1685	6/103	Medicago_elastase_rep2.mgf
	Low	YYTPDYETKDTDILAAFRVTPQPGVPPEEAGxA	Q9XQL6;O47273;O98755;Q9TLI9;O98752;O98749	11	6	CID	X32(M)	10.79	569.404		5	45	27	1	3642.47	-71.0537	6/349	Medicago_elastase_rep2.mgf
Q9GGH6	36.77	23	21	465	51.5409	6.32861	1196.06	Ribulose-1,5-biphosphate carboxylase/oxygenase large subunit (Fragment) OS=Pseudoweinmannia lachnocarpa GN=rbcL PE=3 SV=1 - [Q9GGH6_9ROSI]
	Confidence Icon	Sequence	Protein Accessions	# Proteins	# Protein Groups	Activation Type	Modifications	IonScore	Exp Value	Δ Score	Rank	Identity High	Homology Threshold	Charge	m/z [Da]	ΔM [ppm]	Ions Matched	Spectrum File
	High	AAcEVWKEIKFEFPAMDTL	P28424;P48717;O98880;Q9GHM5;Q3ZU78;Q9SBW6;Q8HSW8;Q9GGH6;Q9TLI9;Q8SLK9;Q7YKH2;A2VAT5;Q4VWQ1;O98749;Q9GG54;Q9MUH0;Q33034;Q4KUD3;Q4KUE1	680	19	CID	C3(Carbamidomethyl)	126.51	5.92989e-09		4	50		1	2285.01	-38.6783	15/188	Medicago_elastase_rep2.mgf
	High	QARNEGRDLAREGNEIIREA	B5SXA5;Q8SN43;O98549;Q6W3S3;Q9TLH7;Q32111;O98880;Q8WJK2;Q9XPZ0;O98552;Q6Y2Z1;Q15JC1;A5X4E9;C7A5Y1;Q8WLH4;O98545;Q9GHR3;O47273;Q9MV63;Q71N73;Q3T5E9;A5PFD4;Q9BB74;Q9GDM5;Q9MRH9;Q9GHM5;Q32056;B8PRM1;Q8WKW3;O98878;Q8WHG4;Q37164;Q9GCU2;Q3ZU78;Q4KUD6;A0PDA2;B8PRN3;D6MYK4;Q3T8E6;A0AS74;D6MYJ8;Q31856;Q32272;Q71N71;A0PDA8;Q32776;Q9GGH6;O20248;Q33051;O98758;Q39700;Q9TLJ0;E2CZ58;Q29VE4;Q31846;Q8M9C0;Q32581;…	5816	144	CID		103.8	1.13828e-06		6	51		1	2297.04	-58.1276	20/217	Medicago_elastase_rep2.mgf
	High	AAcEVWKEIKFEFPAmDTL	P28424;P48717;O98880;Q9GHM5;Q3ZU78;Q9SBW6;Q8HSW8;Q9GGH6;Q9TLI9;Q8SLK9;Q7YKH2;A2VAT5;Q4VWQ1;O98749;Q9GG54;Q9MUH0;Q33034;Q4KUD3;Q4KUE1	680	19	CID	C3(Carbamidomethyl), M16(Oxidation)	92.83	1.27676e-05		5	50		1	2300.99	-42.7344	11/188	Medicago_elastase_rep2.mgf
	High	RNEGRDLAREGNEIIREA	B5SXA5;P28424;Q33245;O47054;Q33506;O03678;Q33268;Q8HUZ7;Q32857;Q8WIX2;B8PRM7;O98562;A1XCQ7;A0PDA4;A5X4I1;Q32183;Q8SN43;O98549;Q6W3S3;Q9TLH7;Q32111;O98880;Q8WJK2;Q9XPZ0;O98552;Q6Y2Z1;Q15JC1;A5X4E9;B8QQH0;C7A5Y1;Q8WLH4;O98545;Q9GHR3;O47273;Q9MV63;Q71N73;Q3T5E9;A5PFD4;Q9BB74;Q9GDM5;Q9MRH9;Q9GHM5;Q32056;B8PRM1;Q8WKW3;O98878;Q8WHG4;Q37164;Q9GCU2;Q3ZU78;Q4KUD6;A0PDA2;B8PRN3;D6MYK4;Q3T8E6;A0AS74;D6MYJ8;…	6175	162	CID		92.82	1.58469e-05	0	2	51		1	2097.95	-58.6388	20/197	Medicago_elastase_rep2.mgf
	High	EIFGDDSVLQFGGGTLGHPWGNAPGAVANRV	C7AQS9;Q33550;B5SXA5;P28424;Q33245;O47054;Q8HT56;O63121;Q9GD42;B6GUX7;B6GUY1;Q8WLI8;P94086;Q6Y2Y3;B6GUQ7;Q33506;Q36782;O03678;Q33268;Q8HUZ7;P93987;B6GUR5;Q32857;Q9TJV6;A5X4C0;Q8WIX2;Q6Y2Z4;B6GUT8;B8PRM7;Q9TJU5;Q9TI00;O98562;A1XCQ7;Q33089;Q36637;A5X4I1;Q8MCX1;Q9TLI7;Q33323;Q8HUY5;Q39288;E0D9P4;Q8SN43;O47047;Q52TF4;Q5DK06;Q6SSI3;O98549;Q3MKL9;Q07281;P48717;Q6W3S3;Q8W952;Q9TLH7;Q32111;Q95A73;O98880;…	15526	323	CID		90.43	1.34783e-05		10	48		1	3138.33	-67.9156	15/325	Medicago_elastase_rep2.mgf
	High	FQGPPHGIQVERDKLNKYGRPL	C7AQS9;Q33550;P28424;Q33245;Q8HT56;O63121;O63136;B6GUX7;B6GUY1;Q9GD60;Q8WLI8;P94086;Q6Y2Y3;B6GUQ7;P93976;A7IT65;Q36782;O03678;Q33268;Q8HUZ7;Q36683;P94076;Q9XQQ8;B6GUR5;Q32857;A5X4C0;Q6Y2Z4;D0Q0H0;Q9TJU5;A2VAU0;Q9TI00;O98562;A1XCQ7;Q9GGC0;B6GUQ8;Q37357;A0PDA4;A5X4I1;Q8MCX1;Q9TLI7;Q33323;Q6LA00;D8V9E6;D2KUS5;Q07281;Q43036;Q05993;P48717;Q6W3S3;Q8W952;Q9TLH7;Q8WHV7;Q32111;Q95A73;O98880;Q8WIA1;Q8WJK2;…	17696	346	CID		72.38	0.00164236		8	51		1	2549.23	-57.6101	20/219	Medicago_elastase_rep2.mgf
	High	NMFTSIVGNVFGFKALRA	C7AQS9;Q33550;P28424;Q8HT56;O63121;O63136;B6GUX7;B6GUY1;Q9GD60;P94086;Q6Y2Y3;B6GUQ7;P93976;A7IT65;P94106;Q36782;O03678;O03607;Q8HUZ7;Q36683;Q9XQQ8;B6GUR5;Q32857;A5X4C0;Q8WIX2;Q6Y2Z4;B6GUT8;D0Q0H0;Q9TJU5;A2VAU0;Q9TI00;O98562;A1XCQ7;Q33089;Q9GGC0;B6GUQ8;Q36637;Q37357;A0PDA4;A5X4I1;Q8MCX1;Q32183;Q33323;Q6LA00;D8V9E6;Q9GD45;Q39288;E0D9P4;O47047;Q8MAK2;Q52TF4;Q5DK06;B5U0R6;O98549;Q3MKL9;E5FEB9;Q07281;…	15678	346	CID		68.68	0.00452187		3	51		1	1971.95	-47.6793	11/184	Medicago_elastase_rep2.mgf
	High	YKAQAETGEIKGHYLNATA	C7AQS9;Q33550;P28424;Q8HT56;Q95CD5;O63121;O63136;Q9GD42;B6GUX7;B6GUY1;Q6Y2Y3;P93976;A7IT65;Q36782;O03678;Q33268;O03607;Q36683;B6GUR5;Q8WIX2;Q6Y2Z4;B6GUT8;B8PRM7;D0Q0H0;Q9TJU5;Q7YKW5;A2VAU0;Q9TI00;A1XCQ7;Q33089;Q9GGC0;Q36637;Q37357;P93986;A0PDA4;Q8MCX1;Q32183;Q33323;Q6LA00;D8V9E6;Q39288;Q9XQP7;Q52TF4;Q8MCX9;Q6SSI3;O98549;Q3MKL9;Q07281;Q05993;P48717;Q8W952;Q8WHV7;Q8WJK2;O98552;Q9MU99;Q5KTY1;Q5GLI7;…	9608	258	CID		65.27	0.00815917		4	51		1	2064.9	-64.6817	14/200	Medicago_elastase_rep2.mgf
	High	cVQARNEGRDLAREGNEIIREA	B5SXA5;Q8SN43;O98549;Q6W3S3;Q9TLH7;Q32111;O98880;Q8WJK2;Q9XPZ0;O98552;Q6Y2Z1;Q15JC1;A5X4E9;C7A5Y1;Q8WLH4;O98545;Q9GHR3;O47273;Q9MV63;Q3T5E9;A5PFD4;Q9BB74;Q9GDM5;Q9MRH9;Q9GHM5;Q32056;B8PRM1;Q8WKW3;O98878;Q8WHG4;Q37164;Q9GCU2;Q3ZU78;Q4KUD6;A0PDA2;B8PRN3;D6MYK4;Q3T8E6;A0AS74;D6MYJ8;Q31856;Q32272;A0PDA8;Q32776;Q9GGH6;O20248;Q33051;O98758;Q39700;Q9TLJ0;E2CZ58;Q29VE4;Q31846;Q8M9C0;Q32581;Q9MV76;Q9GHM6;…	5800	142	CID	C1(Carbamidomethyl)	64.28	0.00920551		7	50		1	2556.14	-49.9171	17/233	Medicago_elastase_rep2.mgf
	High	cVQARNEGRDLAREGNEII	C7AQS9;B5SXA5;E0D9P4;Q8SN43;O47047;O98549;Q43036;Q05993;Q6W3S3;Q9TLH7;Q32111;O98880;Q8WIA1;Q8WJK2;Q9XPZ0;O98552;Q6Y2Z1;Q5KTY1;Q15JC1;A5X4E9;C7A5Y1;Q8WLH4;Q37343;O98545;Q9GHR3;O47273;Q9MV63;Q5K3X3;Q3T5E9;C3S8W3;C7AQU0;A5PFD4;Q9BB74;Q9GDM5;Q9MRH9;Q9GHM5;Q32056;B8PRM1;C0SJR0;C3S8R3;Q8WKW3;O98878;Q8M949;Q8WHG4;Q37164;Q9GCU2;Q3ZU78;Q4KUD6;A0PDA2;B8PRN3;C3RXG8;D6MYK4;Q9TN72;O98900;Q33423;Q3T8E6;A0AS74;…	7995	194	CID	C1(Carbamidomethyl)	61.36	0.0195971		8	51		1	2199.96	-57.1625	16/195	Medicago_elastase_rep2.mgf
	High	KNYGRAVYEcL	C7AQS9;Q33550;B5SXA5;P28424;Q33245;O47054;Q8HT56;O63121;O63136;Q9GD42;B6GUX7;B6GUY1;Q9GD60;Q8WLI8;P94086;Q6Y2Y3;B6GUQ7;P93976;A7IT65;Q33506;Q36782;O03678;Q36683;P94076;Q9XQQ8;P93987;B6GUR5;Q33620;Q9TJV6;A5X4C0;Q8WIX2;Q6Y2Z4;D0Q0H0;Q9TJU5;A2VAU0;Q9TI00;O98562;A1XCQ7;Q9GGC0;Q36643;B6GUQ8;Q36637;Q37357;P93986;A0PDA4;A5X4I1;Q33323;D8V9E6;Q8HUY5;D2KUS5;Q9XQP7;E0D9P4;Q8SN43;O47047;Q8MAK2;Q52TF4;Q5DK06;…	21633	404	CID	C10(Carbamidomethyl)	60.46	0.0208918	0	1	50		1	1372.6	-50.8782	8/96	Medicago_elastase_rep2.mgf
	High	GCTIKPKLGLSAKNYGRA	C7AQS9;Q33550;B5SXA5;P28424;Q33245;O47054;Q8HT56;O63121;O63136;Q9GD42;B6GUX7;B6GUY1;Q9GD60;Q8WLI8;P94086;Q6Y2Y3;B6GUQ7;A7IT65;P94106;Q33506;Q36782;O03678;Q33268;O03607;Q8HUZ7;P94076;Q9XQQ8;P93987;B6GUR5;Q33620;Q32857;Q9TJV6;A5X4C0;Q8WIX2;Q6Y2Z4;B6GUT8;D0Q0H0;Q9TJU5;Q7YKW5;A2VAU0;Q9TI00;O98562;A1XCQ7;Q33089;Q9GGC0;Q36643;B6GUQ8;Q36637;Q37357;P93986;A0PDA4;A5X4I1;Q8MCX1;Q9TLI7;Q32183;Q33323;Q6LA00;…	23507	426	CID		58.16	0.0537334		7	52		1	1876.93	-60.1788	10/184	Medicago_elastase_rep2.mgf
	Medium	AKNYGRAVYEcL	C7AQS9;Q33550;B5SXA5;P28424;Q33245;O47054;Q8HT56;O63121;O63136;Q9GD42;B6GUX7;B6GUY1;Q9GD60;Q8WLI8;P94086;Q6Y2Y3;B6GUQ7;P93976;A7IT65;Q33506;Q36782;O03678;Q36683;P94076;Q9XQQ8;P93987;B6GUR5;Q33620;Q9TJV6;A5X4C0;Q8WIX2;Q6Y2Z4;D0Q0H0;Q9TJU5;A2VAU0;Q9TI00;O98562;A1XCQ7;Q9GGC0;Q36643;B6GUQ8;Q36637;Q37357;P93986;A0PDA4;A5X4I1;Q33323;D8V9E6;Q8HUY5;D2KUS5;Q9XQP7;E0D9P4;Q8SN43;O47047;Q8MAK2;Q52TF4;Q5DK06;…	21604	404	CID	C11(Carbamidomethyl)	48.09	0.388183	0	2	50	55	1	1443.63	-52.7527	12/104	Medicago_elastase_rep2.mgf
	Low	FQGPPHGI	C7AQS9;Q33550;P28424;Q33245;Q8HT56;O63121;O63136;B6GUX7;B6GUY1;Q9GD60;Q8WLI8;P94086;Q6Y2Y3;B6GUQ7;P93976;A7IT65;Q36782;O03678;Q33268;Q8HUZ7;Q36683;P94076;Q9XQQ8;B6GUR5;Q32857;Q9TJV6;A5X4C0;Q6Y2Z4;B8PRM7;D0Q0H0;Q9TJU5;A2VAU0;Q9TI00;O98562;A1XCQ7;Q33089;Q9GGC0;B6GUQ8;Q37357;A0PDA4;A5X4I1;Q8MCX1;Q9TLI7;Q32183;Q33323;Q6LA00;D8V9E6;D2KUS5;Q6SSI3;O98549;Q3MKL9;E5FEB9;Q07281;Q43036;Q05993;P48717;Q6W3S3;…	20049	414	CID		43.26	1.10816		2	50		1	852.383	-62.5652	6/71	Medicago_elastase_rep2.mgf
	Low	RNEGRDLAREGNEII	C7AQS9;B5SXA5;P28424;Q33245;O47054;Q33506;O03678;Q33268;Q8HUZ7;Q32857;Q8WIX2;B8PRM7;O98562;A1XCQ7;A0PDA4;A5X4I1;Q9TLI7;Q32183;E0D9P4;Q8SN43;O47047;O98549;Q43036;Q05993;Q6W3S3;Q9TLH7;Q32111;O98880;Q8WIA1;Q8WJK2;Q9XPZ0;O98552;Q6Y2Z1;Q5KTY1;Q15JC1;A5X4E9;B8QQH0;C7A5Y1;Q8WLH4;Q37343;O98545;Q9GHR3;O47273;Q9MV63;Q71N73;Q5K3X3;Q3T5E9;C3S8W3;C7AQU0;A5PFD4;Q9BB74;Q9GDM5;Q9MRH9;Q9GHM5;Q32056;B8PRM1;C0SJR0;…	8431	219	CID		40.73	2.52358	0	2	51	52	1	1741.79	-60.623	16/159	Medicago_elastase_rep2.mgf
	Low	QVERDKLNKYGRPL	C7AQS9;Q33550;B5SXA5;P28424;Q33245;Q8HT56;Q95CD5;O63121;O63136;Q9GD42;B6GUX7;B6GUY1;Q9GD60;Q8WLI8;P94086;Q6Y2Y3;B6GUQ7;P93976;A7IT65;P94106;Q36782;O03678;Q33268;O03607;Q8HUZ7;Q36683;P94076;Q9XQQ8;B6GUR5;Q33620;Q32857;A5X4C0;Q8WIX2;Q6Y2Z4;B6GUT8;D0Q0H0;Q9TJU5;Q7YKW5;A2VAU0;Q9TI00;O98562;A1XCQ7;Q9GGC0;Q36643;B6GUQ8;Q36637;Q37357;A0PDA4;A5X4I1;Q8MCX1;Q9TLI7;Q33323;Q6LA00;D8V9E6;Q9GD45;D2KUS5;Q39288;…	21091	423	CID		39.64	3.7085		6	52	47	1	1715.84	-68.9384	13/141	Medicago_elastase_rep2.mgf
	Low	FQGPPHGI	C7AQS9;Q33550;P28424;Q33245;Q8HT56;O63121;O63136;B6GUX7;B6GUY1;Q9GD60;Q8WLI8;P94086;Q6Y2Y3;B6GUQ7;P93976;A7IT65;Q36782;O03678;Q33268;Q8HUZ7;Q36683;P94076;Q9XQQ8;B6GUR5;Q32857;Q9TJV6;A5X4C0;Q6Y2Z4;B8PRM7;D0Q0H0;Q9TJU5;A2VAU0;Q9TI00;O98562;A1XCQ7;Q33089;Q9GGC0;B6GUQ8;Q37357;A0PDA4;A5X4I1;Q8MCX1;Q9TLI7;Q32183;Q33323;Q6LA00;D8V9E6;D2KUS5;Q6SSI3;O98549;Q3MKL9;E5FEB9;Q07281;Q43036;Q05993;P48717;Q6W3S3;…	20049	414	CID		38.79	3.22185		4	50	53	1	852.395	-48.0261	9/71	Medicago_elastase_rep2.mgf
	Low	AAcEVWKEI	Q33550;P28424;Q33245;Q95CD5;O63121;B6GUX7;Q8WLI8;P94086;Q6Y2Y3;B6GUQ7;A7IT65;P94106;Q36782;O03678;Q33268;Q8HUZ7;Q36683;P94076;Q9XQQ8;P93987;B6GUR5;Q33620;Q32857;Q9TJV6;Q6Y2Z3;Q6Y2Z4;B6GUT8;B8PRM7;Q7YKW5;Q9TI00;A1XCQ7;Q33089;Q9GGC0;Q36643;A0PDA4;A5X4I1;Q32183;Q33323;Q9GD45;Q8HUY5;Q39288;Q9XQP7;O47047;Q8MAK2;Q5DK06;O98549;Q3MKL9;Q43036;Q05993;P48717;Q9TLH7;Q8WHV7;Q31982;Q95A73;O98880;Q9XPZ0;O98552;…	6474	201	CID	C3(Carbamidomethyl)	37.95	4.43896	0	1	51	49	1	1105.5	-28.5076	6/75	Medicago_elastase_rep2.mgf
	Low	VGFxAGVKDYKLT	B8QQH0;Q9GGH6;O19861	7	3	CID	X4(V)	28.79	38.236		8	51	51	1	1396.74	-32.3907	6/112	Medicago_elastase_rep2.mgf
	Low	RNEGRDLAREGNEI	C7AQS9;B5SXA5;P28424;Q33245;O47054;Q33506;O03678;Q33268;Q8HUZ7;Q32857;Q8WIX2;B8PRM7;O98562;A1XCQ7;A0PDA4;A5X4I1;Q9TLI7;Q32183;E0D9P4;Q8SN43;O47047;O98549;Q43036;Q05993;Q6W3S3;Q9TLH7;Q8WHV7;Q32111;O98880;Q8WIA1;Q8WJK2;Q9XPZ0;O98552;Q6Y2Z1;Q5KTY1;Q15JC1;A5X4E9;B8QQH0;C7A5Y1;Q8WLH4;Q37343;O98545;Q9GHR3;O47273;Q9MV63;Q71N73;Q5K3X3;Q3T5E9;C3S8W3;C7AQU0;A5PFD4;Q9BB74;Q9GDM5;Q9MRH9;Q9GHM5;Q32056;B8PRM1;…	8563	223	CID		27.94	34.6169		4	50	43	1	1628.7	-69.3875	9/149	Medicago_elastase_rep2.mgf
	Low	KFEFPAMDTL	P28424;Q07281;P48717;O98880;A5PFD4;Q9GHM5;Q3ZU78;Q4KUD6;B3FD25;Q9SBW6;Q8HSW8;Q9GGH6;Q9TIE0;O03627;O03648;Q9TLI9;Q8HUX6;O03622;Q8SLK9;Q7YKH2;A2VAT5;Q71N79;Q4VWQ1;O98749;Q6U1X7;Q9GG54;Q71N80;Q9MUH0;Q33034;Q4KUD3;D1KWZ1;Q4KUE1;O03653;O03654;Q8SLK3;Q71N77	851	36	CID		26.06	68.5508	0	2	51	35	1	1198.58	0.466143	6/94	Medicago_elastase_rep2.mgf
	Low	ANRVALEA	P28424;Q33245;O47054;Q8HT56;Q95CD5;O63121;O63136;Q9GD42;B6GUX7;B6GUY1;Q9GD60;Q8WLI8;P94086;Q6Y2Y3;B6GUQ7;P93976;A7IT65;P94106;Q33506;Q36782;O03678;Q33268;O03607;Q8HUZ7;Q36683;P94076;Q9XQQ8;P93987;B6GUR5;Q33620;Q32857;Q9TJV6;Q6Y2Z3;A5X4C0;Q8WIX2;Q6Y2Z4;B6GUT8;B8PRM7;D0Q0H0;Q9TJU5;Q7YKW5;A2VAU0;Q9TI00;O98562;A1XCQ7;Q33089;Q9GGC0;Q36643;B6GUQ8;Q36637;Q37357;P93986;A0PDA4;A5X4I1;Q8MCX1;Q9TLI7;Q32183;…	17337	400	CID		21.55	153.318		4	50	35	1	843.41	-69.0545	6/64	Medicago_elastase_rep2.mgf
	Low	REGNEIIREA	B5SXA5;P28424;Q33245;O47054;Q33506;O03678;Q33268;Q8HUZ7;Q32857;Q8WIX2;B8PRM7;O98562;A1XCQ7;Q37357;A0PDA4;A5X4I1;Q32183;Q8SN43;O98549;Q6W3S3;Q9TLH7;Q32111;O98880;Q8WJK2;Q9XPZ0;O98552;Q6Y2Z1;Q15JC1;A5X4E9;B8QQH0;C7A5Y1;Q8WLH4;O98545;Q9GHR3;O47273;Q9MV63;Q71N73;Q3T5E9;A5PFD4;Q9BB74;Q9GDM5;Q9MRH9;Q9GHM5;Q32056;B8PRM1;Q8WKW3;O98878;Q8WHG4;Q37164;Q9GCU2;Q3ZU78;Q4KUD6;A0PDA2;B8PRN3;D6MYK4;Q3T8E6;A0AS74;…	6374	173	CID		17.9	403.694		6	50	32	1	1186.56	-49.1685	6/103	Medicago_elastase_rep2.mgf
O98880	34.12	25	21	466	51.6798	6.69775	1180.27	Ribulose-1,5-bisphosphate carboxylase, large subunit (Fragment) OS=Bertholletia excelsa GN=rbcL PE=3 SV=1 - [O98880_BEREX]
	Confidence Icon	Sequence	Protein Accessions	# Proteins	# Protein Groups	Activation Type	Modifications	IonScore	Exp Value	Δ Score	Rank	Identity High	Homology Threshold	Charge	m/z [Da]	ΔM [ppm]	Ions Matched	Spectrum File
	High	AAcEVWKEIKFEFPAMDTL	P28424;P48717;O98880;Q9GHM5;Q3ZU78;Q9SBW6;Q8HSW8;Q9GGH6;Q9TLI9;Q8SLK9;Q7YKH2;A2VAT5;Q4VWQ1;O98749;Q9GG54;Q9MUH0;Q33034;Q4KUD3;Q4KUE1	680	19	CID	C3(Carbamidomethyl)	126.51	5.92989e-09		4	50		1	2285.01	-38.6783	15/188	Medicago_elastase_rep2.mgf
	High	QARNEGRDLAREGNEIIREA	B5SXA5;Q8SN43;O98549;Q6W3S3;Q9TLH7;Q32111;O98880;Q8WJK2;Q9XPZ0;O98552;Q6Y2Z1;Q15JC1;A5X4E9;C7A5Y1;Q8WLH4;O98545;Q9GHR3;O47273;Q9MV63;Q71N73;Q3T5E9;A5PFD4;Q9BB74;Q9GDM5;Q9MRH9;Q9GHM5;Q32056;B8PRM1;Q8WKW3;O98878;Q8WHG4;Q37164;Q9GCU2;Q3ZU78;Q4KUD6;A0PDA2;B8PRN3;D6MYK4;Q3T8E6;A0AS74;D6MYJ8;Q31856;Q32272;Q71N71;A0PDA8;Q32776;Q9GGH6;O20248;Q33051;O98758;Q39700;Q9TLJ0;E2CZ58;Q29VE4;Q31846;Q8M9C0;Q32581;…	5816	144	CID		103.8	1.13828e-06		6	51		1	2297.04	-58.1276	20/217	Medicago_elastase_rep2.mgf
	High	AAcEVWKEIKFEFPAmDTL	P28424;P48717;O98880;Q9GHM5;Q3ZU78;Q9SBW6;Q8HSW8;Q9GGH6;Q9TLI9;Q8SLK9;Q7YKH2;A2VAT5;Q4VWQ1;O98749;Q9GG54;Q9MUH0;Q33034;Q4KUD3;Q4KUE1	680	19	CID	C3(Carbamidomethyl), M16(Oxidation)	92.83	1.27676e-05		5	50		1	2300.99	-42.7344	11/188	Medicago_elastase_rep2.mgf
	High	RNEGRDLAREGNEIIREA	B5SXA5;P28424;Q33245;O47054;Q33506;O03678;Q33268;Q8HUZ7;Q32857;Q8WIX2;B8PRM7;O98562;A1XCQ7;A0PDA4;A5X4I1;Q32183;Q8SN43;O98549;Q6W3S3;Q9TLH7;Q32111;O98880;Q8WJK2;Q9XPZ0;O98552;Q6Y2Z1;Q15JC1;A5X4E9;B8QQH0;C7A5Y1;Q8WLH4;O98545;Q9GHR3;O47273;Q9MV63;Q71N73;Q3T5E9;A5PFD4;Q9BB74;Q9GDM5;Q9MRH9;Q9GHM5;Q32056;B8PRM1;Q8WKW3;O98878;Q8WHG4;Q37164;Q9GCU2;Q3ZU78;Q4KUD6;A0PDA2;B8PRN3;D6MYK4;Q3T8E6;A0AS74;D6MYJ8;…	6175	162	CID		92.82	1.58469e-05	0	2	51		1	2097.95	-58.6388	20/197	Medicago_elastase_rep2.mgf
	High	EIFGDDSVLQFGGGTLGHPWGNAPGAVANRV	C7AQS9;Q33550;B5SXA5;P28424;Q33245;O47054;Q8HT56;O63121;Q9GD42;B6GUX7;B6GUY1;Q8WLI8;P94086;Q6Y2Y3;B6GUQ7;Q33506;Q36782;O03678;Q33268;Q8HUZ7;P93987;B6GUR5;Q32857;Q9TJV6;A5X4C0;Q8WIX2;Q6Y2Z4;B6GUT8;B8PRM7;Q9TJU5;Q9TI00;O98562;A1XCQ7;Q33089;Q36637;A5X4I1;Q8MCX1;Q9TLI7;Q33323;Q8HUY5;Q39288;E0D9P4;Q8SN43;O47047;Q52TF4;Q5DK06;Q6SSI3;O98549;Q3MKL9;Q07281;P48717;Q6W3S3;Q8W952;Q9TLH7;Q32111;Q95A73;O98880;…	15526	323	CID		90.43	1.34783e-05		10	48		1	3138.33	-67.9156	15/325	Medicago_elastase_rep2.mgf
	High	FQGPPHGIQVERDKLNKYGRPL	C7AQS9;Q33550;P28424;Q33245;Q8HT56;O63121;O63136;B6GUX7;B6GUY1;Q9GD60;Q8WLI8;P94086;Q6Y2Y3;B6GUQ7;P93976;A7IT65;Q36782;O03678;Q33268;Q8HUZ7;Q36683;P94076;Q9XQQ8;B6GUR5;Q32857;A5X4C0;Q6Y2Z4;D0Q0H0;Q9TJU5;A2VAU0;Q9TI00;O98562;A1XCQ7;Q9GGC0;B6GUQ8;Q37357;A0PDA4;A5X4I1;Q8MCX1;Q9TLI7;Q33323;Q6LA00;D8V9E6;D2KUS5;Q07281;Q43036;Q05993;P48717;Q6W3S3;Q8W952;Q9TLH7;Q8WHV7;Q32111;Q95A73;O98880;Q8WIA1;Q8WJK2;…	17696	346	CID		72.38	0.00164236		8	51		1	2549.23	-57.6101	20/219	Medicago_elastase_rep2.mgf
	High	NMFTSIVGNVFGFKAxRA	Q33245;P93987;O98880;Q3T5E9;Q6VW13	6	5	CID	X16(I)	68.68	0.00452187		2	51		1	1971.95	-47.6793	11/184	Medicago_elastase_rep2.mgf
	High	NMFTSIVGNVFGFKAxRA	Q33245;P93987;O98880;Q3T5E9;Q6VW13	6	5	CID	X16(L)	68.68	0.00452187		5	51		1	1971.95	-47.6793	11/184	Medicago_elastase_rep2.mgf
	High	YKAQAETGEIKGHYxNATA	O98880;P92360;C0J9S6	3	3	CID	X15(I)	65.27	0.00815917		3	51		1	2064.9	-64.6817	14/200	Medicago_elastase_rep2.mgf
	High	YKAQAETGEIKGHYxNATA	O98880;P92360;C0J9S6	3	3	CID	X15(L)	65.27	0.00815917		8	51		1	2064.9	-64.6817	14/200	Medicago_elastase_rep2.mgf
	High	cVQARNEGRDLAREGNEIIREA	B5SXA5;Q8SN43;O98549;Q6W3S3;Q9TLH7;Q32111;O98880;Q8WJK2;Q9XPZ0;O98552;Q6Y2Z1;Q15JC1;A5X4E9;C7A5Y1;Q8WLH4;O98545;Q9GHR3;O47273;Q9MV63;Q3T5E9;A5PFD4;Q9BB74;Q9GDM5;Q9MRH9;Q9GHM5;Q32056;B8PRM1;Q8WKW3;O98878;Q8WHG4;Q37164;Q9GCU2;Q3ZU78;Q4KUD6;A0PDA2;B8PRN3;D6MYK4;Q3T8E6;A0AS74;D6MYJ8;Q31856;Q32272;A0PDA8;Q32776;Q9GGH6;O20248;Q33051;O98758;Q39700;Q9TLJ0;E2CZ58;Q29VE4;Q31846;Q8M9C0;Q32581;Q9MV76;Q9GHM6;…	5800	142	CID	C1(Carbamidomethyl)	64.28	0.00920551		7	50		1	2556.14	-49.9171	17/233	Medicago_elastase_rep2.mgf
	High	cVQARNEGRDLAREGNEII	C7AQS9;B5SXA5;E0D9P4;Q8SN43;O47047;O98549;Q43036;Q05993;Q6W3S3;Q9TLH7;Q32111;O98880;Q8WIA1;Q8WJK2;Q9XPZ0;O98552;Q6Y2Z1;Q5KTY1;Q15JC1;A5X4E9;C7A5Y1;Q8WLH4;Q37343;O98545;Q9GHR3;O47273;Q9MV63;Q5K3X3;Q3T5E9;C3S8W3;C7AQU0;A5PFD4;Q9BB74;Q9GDM5;Q9MRH9;Q9GHM5;Q32056;B8PRM1;C0SJR0;C3S8R3;Q8WKW3;O98878;Q8M949;Q8WHG4;Q37164;Q9GCU2;Q3ZU78;Q4KUD6;A0PDA2;B8PRN3;C3RXG8;D6MYK4;Q9TN72;O98900;Q33423;Q3T8E6;A0AS74;…	7995	194	CID	C1(Carbamidomethyl)	61.36	0.0195971		8	51		1	2199.96	-57.1625	16/195	Medicago_elastase_rep2.mgf
	High	KNYGRAVYEcL	C7AQS9;Q33550;B5SXA5;P28424;Q33245;O47054;Q8HT56;O63121;O63136;Q9GD42;B6GUX7;B6GUY1;Q9GD60;Q8WLI8;P94086;Q6Y2Y3;B6GUQ7;P93976;A7IT65;Q33506;Q36782;O03678;Q36683;P94076;Q9XQQ8;P93987;B6GUR5;Q33620;Q9TJV6;A5X4C0;Q8WIX2;Q6Y2Z4;D0Q0H0;Q9TJU5;A2VAU0;Q9TI00;O98562;A1XCQ7;Q9GGC0;Q36643;B6GUQ8;Q36637;Q37357;P93986;A0PDA4;A5X4I1;Q33323;D8V9E6;Q8HUY5;D2KUS5;Q9XQP7;E0D9P4;Q8SN43;O47047;Q8MAK2;Q52TF4;Q5DK06;…	21633	404	CID	C10(Carbamidomethyl)	60.46	0.0208918	0	1	50		1	1372.6	-50.8782	8/96	Medicago_elastase_rep2.mgf
	High	GCTIKPKxGLSAKNYGRA	O98880;C7A5Y1;Q5I998;Q3T8E6;Q5S838;O98879	8	6	CID	X8(I)	58.16	0.0537334		4	52		1	1876.93	-60.1788	10/184	Medicago_elastase_rep2.mgf
	Medium	AKNYGRAVYEcL	C7AQS9;Q33550;B5SXA5;P28424;Q33245;O47054;Q8HT56;O63121;O63136;Q9GD42;B6GUX7;B6GUY1;Q9GD60;Q8WLI8;P94086;Q6Y2Y3;B6GUQ7;P93976;A7IT65;Q33506;Q36782;O03678;Q36683;P94076;Q9XQQ8;P93987;B6GUR5;Q33620;Q9TJV6;A5X4C0;Q8WIX2;Q6Y2Z4;D0Q0H0;Q9TJU5;A2VAU0;Q9TI00;O98562;A1XCQ7;Q9GGC0;Q36643;B6GUQ8;Q36637;Q37357;P93986;A0PDA4;A5X4I1;Q33323;D8V9E6;Q8HUY5;D2KUS5;Q9XQP7;E0D9P4;Q8SN43;O47047;Q8MAK2;Q52TF4;Q5DK06;…	21604	404	CID	C11(Carbamidomethyl)	48.09	0.388183	0	2	50	55	1	1443.63	-52.7527	12/104	Medicago_elastase_rep2.mgf
	Low	FQGPPHGI	C7AQS9;Q33550;P28424;Q33245;Q8HT56;O63121;O63136;B6GUX7;B6GUY1;Q9GD60;Q8WLI8;P94086;Q6Y2Y3;B6GUQ7;P93976;A7IT65;Q36782;O03678;Q33268;Q8HUZ7;Q36683;P94076;Q9XQQ8;B6GUR5;Q32857;Q9TJV6;A5X4C0;Q6Y2Z4;B8PRM7;D0Q0H0;Q9TJU5;A2VAU0;Q9TI00;O98562;A1XCQ7;Q33089;Q9GGC0;B6GUQ8;Q37357;A0PDA4;A5X4I1;Q8MCX1;Q9TLI7;Q32183;Q33323;Q6LA00;D8V9E6;D2KUS5;Q6SSI3;O98549;Q3MKL9;E5FEB9;Q07281;Q43036;Q05993;P48717;Q6W3S3;…	20049	414	CID		43.26	1.10816		2	50		1	852.383	-62.5652	6/71	Medicago_elastase_rep2.mgf
	Low	RNEGRDLAREGNEII	C7AQS9;B5SXA5;P28424;Q33245;O47054;Q33506;O03678;Q33268;Q8HUZ7;Q32857;Q8WIX2;B8PRM7;O98562;A1XCQ7;A0PDA4;A5X4I1;Q9TLI7;Q32183;E0D9P4;Q8SN43;O47047;O98549;Q43036;Q05993;Q6W3S3;Q9TLH7;Q32111;O98880;Q8WIA1;Q8WJK2;Q9XPZ0;O98552;Q6Y2Z1;Q5KTY1;Q15JC1;A5X4E9;B8QQH0;C7A5Y1;Q8WLH4;Q37343;O98545;Q9GHR3;O47273;Q9MV63;Q71N73;Q5K3X3;Q3T5E9;C3S8W3;C7AQU0;A5PFD4;Q9BB74;Q9GDM5;Q9MRH9;Q9GHM5;Q32056;B8PRM1;C0SJR0;…	8431	219	CID		40.73	2.52358	0	2	51	52	1	1741.79	-60.623	16/159	Medicago_elastase_rep2.mgf
	Low	QVERDKLNKYGRPL	C7AQS9;Q33550;B5SXA5;P28424;Q33245;Q8HT56;Q95CD5;O63121;O63136;Q9GD42;B6GUX7;B6GUY1;Q9GD60;Q8WLI8;P94086;Q6Y2Y3;B6GUQ7;P93976;A7IT65;P94106;Q36782;O03678;Q33268;O03607;Q8HUZ7;Q36683;P94076;Q9XQQ8;B6GUR5;Q33620;Q32857;A5X4C0;Q8WIX2;Q6Y2Z4;B6GUT8;D0Q0H0;Q9TJU5;Q7YKW5;A2VAU0;Q9TI00;O98562;A1XCQ7;Q9GGC0;Q36643;B6GUQ8;Q36637;Q37357;A0PDA4;A5X4I1;Q8MCX1;Q9TLI7;Q33323;Q6LA00;D8V9E6;Q9GD45;D2KUS5;Q39288;…	21091	423	CID		39.64	3.7085		6	52	47	1	1715.84	-68.9384	13/141	Medicago_elastase_rep2.mgf
	Low	FQGPPHGI	C7AQS9;Q33550;P28424;Q33245;Q8HT56;O63121;O63136;B6GUX7;B6GUY1;Q9GD60;Q8WLI8;P94086;Q6Y2Y3;B6GUQ7;P93976;A7IT65;Q36782;O03678;Q33268;Q8HUZ7;Q36683;P94076;Q9XQQ8;B6GUR5;Q32857;Q9TJV6;A5X4C0;Q6Y2Z4;B8PRM7;D0Q0H0;Q9TJU5;A2VAU0;Q9TI00;O98562;A1XCQ7;Q33089;Q9GGC0;B6GUQ8;Q37357;A0PDA4;A5X4I1;Q8MCX1;Q9TLI7;Q32183;Q33323;Q6LA00;D8V9E6;D2KUS5;Q6SSI3;O98549;Q3MKL9;E5FEB9;Q07281;Q43036;Q05993;P48717;Q6W3S3;…	20049	414	CID		38.79	3.22185		4	50	53	1	852.395	-48.0261	9/71	Medicago_elastase_rep2.mgf
	Low	AAcEVWKEI	Q33550;P28424;Q33245;Q95CD5;O63121;B6GUX7;Q8WLI8;P94086;Q6Y2Y3;B6GUQ7;A7IT65;P94106;Q36782;O03678;Q33268;Q8HUZ7;Q36683;P94076;Q9XQQ8;P93987;B6GUR5;Q33620;Q32857;Q9TJV6;Q6Y2Z3;Q6Y2Z4;B6GUT8;B8PRM7;Q7YKW5;Q9TI00;A1XCQ7;Q33089;Q9GGC0;Q36643;A0PDA4;A5X4I1;Q32183;Q33323;Q9GD45;Q8HUY5;Q39288;Q9XQP7;O47047;Q8MAK2;Q5DK06;O98549;Q3MKL9;Q43036;Q05993;P48717;Q9TLH7;Q8WHV7;Q31982;Q95A73;O98880;Q9XPZ0;O98552;…	6474	201	CID	C3(Carbamidomethyl)	37.95	4.43896	0	1	51	49	1	1105.5	-28.5076	6/75	Medicago_elastase_rep2.mgf
	Low	RNEGRDLAREGNEI	C7AQS9;B5SXA5;P28424;Q33245;O47054;Q33506;O03678;Q33268;Q8HUZ7;Q32857;Q8WIX2;B8PRM7;O98562;A1XCQ7;A0PDA4;A5X4I1;Q9TLI7;Q32183;E0D9P4;Q8SN43;O47047;O98549;Q43036;Q05993;Q6W3S3;Q9TLH7;Q8WHV7;Q32111;O98880;Q8WIA1;Q8WJK2;Q9XPZ0;O98552;Q6Y2Z1;Q5KTY1;Q15JC1;A5X4E9;B8QQH0;C7A5Y1;Q8WLH4;Q37343;O98545;Q9GHR3;O47273;Q9MV63;Q71N73;Q5K3X3;Q3T5E9;C3S8W3;C7AQU0;A5PFD4;Q9BB74;Q9GDM5;Q9MRH9;Q9GHM5;Q32056;B8PRM1;…	8563	223	CID		27.94	34.6169		4	50	43	1	1628.7	-69.3875	9/149	Medicago_elastase_rep2.mgf
	Low	KFEFPAMDTL	P28424;Q07281;P48717;O98880;A5PFD4;Q9GHM5;Q3ZU78;Q4KUD6;B3FD25;Q9SBW6;Q8HSW8;Q9GGH6;Q9TIE0;O03627;O03648;Q9TLI9;Q8HUX6;O03622;Q8SLK9;Q7YKH2;A2VAT5;Q71N79;Q4VWQ1;O98749;Q6U1X7;Q9GG54;Q71N80;Q9MUH0;Q33034;Q4KUD3;D1KWZ1;Q4KUE1;O03653;O03654;Q8SLK3;Q71N77	851	36	CID		26.06	68.5508	0	2	51	35	1	1198.58	0.466143	6/94	Medicago_elastase_rep2.mgf
	Low	ANRVALEA	P28424;Q33245;O47054;Q8HT56;Q95CD5;O63121;O63136;Q9GD42;B6GUX7;B6GUY1;Q9GD60;Q8WLI8;P94086;Q6Y2Y3;B6GUQ7;P93976;A7IT65;P94106;Q33506;Q36782;O03678;Q33268;O03607;Q8HUZ7;Q36683;P94076;Q9XQQ8;P93987;B6GUR5;Q33620;Q32857;Q9TJV6;Q6Y2Z3;A5X4C0;Q8WIX2;Q6Y2Z4;B6GUT8;B8PRM7;D0Q0H0;Q9TJU5;Q7YKW5;A2VAU0;Q9TI00;O98562;A1XCQ7;Q33089;Q9GGC0;Q36643;B6GUQ8;Q36637;Q37357;P93986;A0PDA4;A5X4I1;Q8MCX1;Q9TLI7;Q32183;…	17337	400	CID		21.55	153.318		4	50	35	1	843.41	-69.0545	6/64	Medicago_elastase_rep2.mgf
	Low	REGNEIIREA	B5SXA5;P28424;Q33245;O47054;Q33506;O03678;Q33268;Q8HUZ7;Q32857;Q8WIX2;B8PRM7;O98562;A1XCQ7;Q37357;A0PDA4;A5X4I1;Q32183;Q8SN43;O98549;Q6W3S3;Q9TLH7;Q32111;O98880;Q8WJK2;Q9XPZ0;O98552;Q6Y2Z1;Q15JC1;A5X4E9;B8QQH0;C7A5Y1;Q8WLH4;O98545;Q9GHR3;O47273;Q9MV63;Q71N73;Q3T5E9;A5PFD4;Q9BB74;Q9GDM5;Q9MRH9;Q9GHM5;Q32056;B8PRM1;Q8WKW3;O98878;Q8WHG4;Q37164;Q9GCU2;Q3ZU78;Q4KUD6;A0PDA2;B8PRN3;D6MYK4;Q3T8E6;A0AS74;…	6374	173	CID		17.9	403.694		6	50	32	1	1186.56	-49.1685	6/103	Medicago_elastase_rep2.mgf
	Low	FQGPPHGIQVERDKLNKYGRPLLGcTIKPKxGLSA	O98880;Q5I998;Q3T8E6;Q5S838;O98879	7	5	CID	C25(Carbamidomethyl), X31(N)	13	358.875		7	45	31	1	3888.97	-33.0995	15/380	Medicago_elastase_rep2.mgf
P28424	33.98	22	20	465	51.5301	6.68311	1167.27	Ribulose bisphosphate carboxylase large chain (Fragment) OS=Humiria balsamifera GN=rbcL PE=3 SV=1 - [RBL_HUMBA]
	Confidence Icon	Sequence	Protein Accessions	# Proteins	# Protein Groups	Activation Type	Modifications	IonScore	Exp Value	Δ Score	Rank	Identity High	Homology Threshold	Charge	m/z [Da]	ΔM [ppm]	Ions Matched	Spectrum File
	High	AAcEVWKEIKFEFPAMDTL	P28424;P48717;O98880;Q9GHM5;Q3ZU78;Q9SBW6;Q8HSW8;Q9GGH6;Q9TLI9;Q8SLK9;Q7YKH2;A2VAT5;Q4VWQ1;O98749;Q9GG54;Q9MUH0;Q33034;Q4KUD3;Q4KUE1	680	19	CID	C3(Carbamidomethyl)	126.51	5.92989e-09		4	50		1	2285.01	-38.6783	15/188	Medicago_elastase_rep2.mgf
	High	KARNEGRDLAREGNEIIREA	P28424;Q33245;O47054;Q33506;O03678;Q33268;Q8HUZ7;Q32857;Q8WIX2;B8PRM7;O98562;A1XCQ7	250	12	CID		103.8	1.13828e-06	0	1	51		1	2297.04	-73.9698	20/217	Medicago_elastase_rep2.mgf
	High	AAcEVWKEIKFEFPAmDTL	P28424;P48717;O98880;Q9GHM5;Q3ZU78;Q9SBW6;Q8HSW8;Q9GGH6;Q9TLI9;Q8SLK9;Q7YKH2;A2VAT5;Q4VWQ1;O98749;Q9GG54;Q9MUH0;Q33034;Q4KUD3;Q4KUE1	680	19	CID	C3(Carbamidomethyl), M16(Oxidation)	92.83	1.27676e-05		5	50		1	2300.99	-42.7344	11/188	Medicago_elastase_rep2.mgf
	High	RNEGRDLAREGNEIIREA	B5SXA5;P28424;Q33245;O47054;Q33506;O03678;Q33268;Q8HUZ7;Q32857;Q8WIX2;B8PRM7;O98562;A1XCQ7;A0PDA4;A5X4I1;Q32183;Q8SN43;O98549;Q6W3S3;Q9TLH7;Q32111;O98880;Q8WJK2;Q9XPZ0;O98552;Q6Y2Z1;Q15JC1;A5X4E9;B8QQH0;C7A5Y1;Q8WLH4;O98545;Q9GHR3;O47273;Q9MV63;Q71N73;Q3T5E9;A5PFD4;Q9BB74;Q9GDM5;Q9MRH9;Q9GHM5;Q32056;B8PRM1;Q8WKW3;O98878;Q8WHG4;Q37164;Q9GCU2;Q3ZU78;Q4KUD6;A0PDA2;B8PRN3;D6MYK4;Q3T8E6;A0AS74;D6MYJ8;…	6175	162	CID		92.82	1.58469e-05	0	2	51		1	2097.95	-58.6388	20/197	Medicago_elastase_rep2.mgf
	High	EIFGDDSVLQFGGGTLGHPWGNAPGAVANRV	C7AQS9;Q33550;B5SXA5;P28424;Q33245;O47054;Q8HT56;O63121;Q9GD42;B6GUX7;B6GUY1;Q8WLI8;P94086;Q6Y2Y3;B6GUQ7;Q33506;Q36782;O03678;Q33268;Q8HUZ7;P93987;B6GUR5;Q32857;Q9TJV6;A5X4C0;Q8WIX2;Q6Y2Z4;B6GUT8;B8PRM7;Q9TJU5;Q9TI00;O98562;A1XCQ7;Q33089;Q36637;A5X4I1;Q8MCX1;Q9TLI7;Q33323;Q8HUY5;Q39288;E0D9P4;Q8SN43;O47047;Q52TF4;Q5DK06;Q6SSI3;O98549;Q3MKL9;Q07281;P48717;Q6W3S3;Q8W952;Q9TLH7;Q32111;Q95A73;O98880;…	15526	323	CID		90.43	1.34783e-05		10	48		1	3138.33	-67.9156	15/325	Medicago_elastase_rep2.mgf
	High	FQGPPHGIQVERDKLNKYGRPL	C7AQS9;Q33550;P28424;Q33245;Q8HT56;O63121;O63136;B6GUX7;B6GUY1;Q9GD60;Q8WLI8;P94086;Q6Y2Y3;B6GUQ7;P93976;A7IT65;Q36782;O03678;Q33268;Q8HUZ7;Q36683;P94076;Q9XQQ8;B6GUR5;Q32857;A5X4C0;Q6Y2Z4;D0Q0H0;Q9TJU5;A2VAU0;Q9TI00;O98562;A1XCQ7;Q9GGC0;B6GUQ8;Q37357;A0PDA4;A5X4I1;Q8MCX1;Q9TLI7;Q33323;Q6LA00;D8V9E6;D2KUS5;Q07281;Q43036;Q05993;P48717;Q6W3S3;Q8W952;Q9TLH7;Q8WHV7;Q32111;Q95A73;O98880;Q8WIA1;Q8WJK2;…	17696	346	CID		72.38	0.00164236		8	51		1	2549.23	-57.6101	20/219	Medicago_elastase_rep2.mgf
	High	NMFTSIVGNVFGFKALRA	C7AQS9;Q33550;P28424;Q8HT56;O63121;O63136;B6GUX7;B6GUY1;Q9GD60;P94086;Q6Y2Y3;B6GUQ7;P93976;A7IT65;P94106;Q36782;O03678;O03607;Q8HUZ7;Q36683;Q9XQQ8;B6GUR5;Q32857;A5X4C0;Q8WIX2;Q6Y2Z4;B6GUT8;D0Q0H0;Q9TJU5;A2VAU0;Q9TI00;O98562;A1XCQ7;Q33089;Q9GGC0;B6GUQ8;Q36637;Q37357;A0PDA4;A5X4I1;Q8MCX1;Q32183;Q33323;Q6LA00;D8V9E6;Q9GD45;Q39288;E0D9P4;O47047;Q8MAK2;Q52TF4;Q5DK06;B5U0R6;O98549;Q3MKL9;E5FEB9;Q07281;…	15678	346	CID		68.68	0.00452187		3	51		1	1971.95	-47.6793	11/184	Medicago_elastase_rep2.mgf
	High	YKAQAETGEIKGHYLNATA	C7AQS9;Q33550;P28424;Q8HT56;Q95CD5;O63121;O63136;Q9GD42;B6GUX7;B6GUY1;Q6Y2Y3;P93976;A7IT65;Q36782;O03678;Q33268;O03607;Q36683;B6GUR5;Q8WIX2;Q6Y2Z4;B6GUT8;B8PRM7;D0Q0H0;Q9TJU5;Q7YKW5;A2VAU0;Q9TI00;A1XCQ7;Q33089;Q9GGC0;Q36637;Q37357;P93986;A0PDA4;Q8MCX1;Q32183;Q33323;Q6LA00;D8V9E6;Q39288;Q9XQP7;Q52TF4;Q8MCX9;Q6SSI3;O98549;Q3MKL9;Q07281;Q05993;P48717;Q8W952;Q8WHV7;Q8WJK2;O98552;Q9MU99;Q5KTY1;Q5GLI7;…	9608	258	CID		65.27	0.00815917		4	51		1	2064.9	-64.6817	14/200	Medicago_elastase_rep2.mgf
	High	cVKARNEGRDLAREGNEIIREA	P28424;Q33245;O47054;Q33506;O03678;Q33268;Q8HUZ7;Q32857;Q8WIX2;B8PRM7;O98562;A1XCQ7	249	12	CID	C1(Carbamidomethyl)	64.28	0.00920551		2	50		1	2556.14	-64.1534	17/233	Medicago_elastase_rep2.mgf
	High	cVKARNEGRDLAREGNEII	P28424;Q33245;O47054;Q33506;O03678;Q33268;Q8HUZ7;Q32857;Q8WIX2;B8PRM7;O98562;A1XCQ7;Q8MGJ2	263	13	CID	C1(Carbamidomethyl)	61.36	0.0195971		3	51		1	2199.96	-73.7036	16/195	Medicago_elastase_rep2.mgf
	High	KNYGRAVYEcL	C7AQS9;Q33550;B5SXA5;P28424;Q33245;O47054;Q8HT56;O63121;O63136;Q9GD42;B6GUX7;B6GUY1;Q9GD60;Q8WLI8;P94086;Q6Y2Y3;B6GUQ7;P93976;A7IT65;Q33506;Q36782;O03678;Q36683;P94076;Q9XQQ8;P93987;B6GUR5;Q33620;Q9TJV6;A5X4C0;Q8WIX2;Q6Y2Z4;D0Q0H0;Q9TJU5;A2VAU0;Q9TI00;O98562;A1XCQ7;Q9GGC0;Q36643;B6GUQ8;Q36637;Q37357;P93986;A0PDA4;A5X4I1;Q33323;D8V9E6;Q8HUY5;D2KUS5;Q9XQP7;E0D9P4;Q8SN43;O47047;Q8MAK2;Q52TF4;Q5DK06;…	21633	404	CID	C10(Carbamidomethyl)	60.46	0.0208918	0	1	50		1	1372.6	-50.8782	8/96	Medicago_elastase_rep2.mgf
	High	GCTIKPKLGLSAKNYGRA	C7AQS9;Q33550;B5SXA5;P28424;Q33245;O47054;Q8HT56;O63121;O63136;Q9GD42;B6GUX7;B6GUY1;Q9GD60;Q8WLI8;P94086;Q6Y2Y3;B6GUQ7;A7IT65;P94106;Q33506;Q36782;O03678;Q33268;O03607;Q8HUZ7;P94076;Q9XQQ8;P93987;B6GUR5;Q33620;Q32857;Q9TJV6;A5X4C0;Q8WIX2;Q6Y2Z4;B6GUT8;D0Q0H0;Q9TJU5;Q7YKW5;A2VAU0;Q9TI00;O98562;A1XCQ7;Q33089;Q9GGC0;Q36643;B6GUQ8;Q36637;Q37357;P93986;A0PDA4;A5X4I1;Q8MCX1;Q9TLI7;Q32183;Q33323;Q6LA00;…	23507	426	CID		58.16	0.0537334		7	52		1	1876.93	-60.1788	10/184	Medicago_elastase_rep2.mgf
	Medium	AKNYGRAVYEcL	C7AQS9;Q33550;B5SXA5;P28424;Q33245;O47054;Q8HT56;O63121;O63136;Q9GD42;B6GUX7;B6GUY1;Q9GD60;Q8WLI8;P94086;Q6Y2Y3;B6GUQ7;P93976;A7IT65;Q33506;Q36782;O03678;Q36683;P94076;Q9XQQ8;P93987;B6GUR5;Q33620;Q9TJV6;A5X4C0;Q8WIX2;Q6Y2Z4;D0Q0H0;Q9TJU5;A2VAU0;Q9TI00;O98562;A1XCQ7;Q9GGC0;Q36643;B6GUQ8;Q36637;Q37357;P93986;A0PDA4;A5X4I1;Q33323;D8V9E6;Q8HUY5;D2KUS5;Q9XQP7;E0D9P4;Q8SN43;O47047;Q8MAK2;Q52TF4;Q5DK06;…	21604	404	CID	C11(Carbamidomethyl)	48.09	0.388183	0	2	50	55	1	1443.63	-52.7527	12/104	Medicago_elastase_rep2.mgf
	Low	FQGPPHGI	C7AQS9;Q33550;P28424;Q33245;Q8HT56;O63121;O63136;B6GUX7;B6GUY1;Q9GD60;Q8WLI8;P94086;Q6Y2Y3;B6GUQ7;P93976;A7IT65;Q36782;O03678;Q33268;Q8HUZ7;Q36683;P94076;Q9XQQ8;B6GUR5;Q32857;Q9TJV6;A5X4C0;Q6Y2Z4;B8PRM7;D0Q0H0;Q9TJU5;A2VAU0;Q9TI00;O98562;A1XCQ7;Q33089;Q9GGC0;B6GUQ8;Q37357;A0PDA4;A5X4I1;Q8MCX1;Q9TLI7;Q32183;Q33323;Q6LA00;D8V9E6;D2KUS5;Q6SSI3;O98549;Q3MKL9;E5FEB9;Q07281;Q43036;Q05993;P48717;Q6W3S3;…	20049	414	CID		43.26	1.10816		2	50		1	852.383	-62.5652	6/71	Medicago_elastase_rep2.mgf
	Low	RNEGRDLAREGNEII	C7AQS9;B5SXA5;P28424;Q33245;O47054;Q33506;O03678;Q33268;Q8HUZ7;Q32857;Q8WIX2;B8PRM7;O98562;A1XCQ7;A0PDA4;A5X4I1;Q9TLI7;Q32183;E0D9P4;Q8SN43;O47047;O98549;Q43036;Q05993;Q6W3S3;Q9TLH7;Q32111;O98880;Q8WIA1;Q8WJK2;Q9XPZ0;O98552;Q6Y2Z1;Q5KTY1;Q15JC1;A5X4E9;B8QQH0;C7A5Y1;Q8WLH4;Q37343;O98545;Q9GHR3;O47273;Q9MV63;Q71N73;Q5K3X3;Q3T5E9;C3S8W3;C7AQU0;A5PFD4;Q9BB74;Q9GDM5;Q9MRH9;Q9GHM5;Q32056;B8PRM1;C0SJR0;…	8431	219	CID		40.73	2.52358	0	2	51	52	1	1741.79	-60.623	16/159	Medicago_elastase_rep2.mgf
	Low	QVERDKLNKYGRPL	C7AQS9;Q33550;B5SXA5;P28424;Q33245;Q8HT56;Q95CD5;O63121;O63136;Q9GD42;B6GUX7;B6GUY1;Q9GD60;Q8WLI8;P94086;Q6Y2Y3;B6GUQ7;P93976;A7IT65;P94106;Q36782;O03678;Q33268;O03607;Q8HUZ7;Q36683;P94076;Q9XQQ8;B6GUR5;Q33620;Q32857;A5X4C0;Q8WIX2;Q6Y2Z4;B6GUT8;D0Q0H0;Q9TJU5;Q7YKW5;A2VAU0;Q9TI00;O98562;A1XCQ7;Q9GGC0;Q36643;B6GUQ8;Q36637;Q37357;A0PDA4;A5X4I1;Q8MCX1;Q9TLI7;Q33323;Q6LA00;D8V9E6;Q9GD45;D2KUS5;Q39288;…	21091	423	CID		39.64	3.7085		6	52	47	1	1715.84	-68.9384	13/141	Medicago_elastase_rep2.mgf
	Low	FQGPPHGI	C7AQS9;Q33550;P28424;Q33245;Q8HT56;O63121;O63136;B6GUX7;B6GUY1;Q9GD60;Q8WLI8;P94086;Q6Y2Y3;B6GUQ7;P93976;A7IT65;Q36782;O03678;Q33268;Q8HUZ7;Q36683;P94076;Q9XQQ8;B6GUR5;Q32857;Q9TJV6;A5X4C0;Q6Y2Z4;B8PRM7;D0Q0H0;Q9TJU5;A2VAU0;Q9TI00;O98562;A1XCQ7;Q33089;Q9GGC0;B6GUQ8;Q37357;A0PDA4;A5X4I1;Q8MCX1;Q9TLI7;Q32183;Q33323;Q6LA00;D8V9E6;D2KUS5;Q6SSI3;O98549;Q3MKL9;E5FEB9;Q07281;Q43036;Q05993;P48717;Q6W3S3;…	20049	414	CID		38.79	3.22185		4	50	53	1	852.395	-48.0261	9/71	Medicago_elastase_rep2.mgf
	Low	AAcEVWKEI	Q33550;P28424;Q33245;Q95CD5;O63121;B6GUX7;Q8WLI8;P94086;Q6Y2Y3;B6GUQ7;A7IT65;P94106;Q36782;O03678;Q33268;Q8HUZ7;Q36683;P94076;Q9XQQ8;P93987;B6GUR5;Q33620;Q32857;Q9TJV6;Q6Y2Z3;Q6Y2Z4;B6GUT8;B8PRM7;Q7YKW5;Q9TI00;A1XCQ7;Q33089;Q9GGC0;Q36643;A0PDA4;A5X4I1;Q32183;Q33323;Q9GD45;Q8HUY5;Q39288;Q9XQP7;O47047;Q8MAK2;Q5DK06;O98549;Q3MKL9;Q43036;Q05993;P48717;Q9TLH7;Q8WHV7;Q31982;Q95A73;O98880;Q9XPZ0;O98552;…	6474	201	CID	C3(Carbamidomethyl)	37.95	4.43896	0	1	51	49	1	1105.5	-28.5076	6/75	Medicago_elastase_rep2.mgf
	Low	RNEGRDLAREGNEI	C7AQS9;B5SXA5;P28424;Q33245;O47054;Q33506;O03678;Q33268;Q8HUZ7;Q32857;Q8WIX2;B8PRM7;O98562;A1XCQ7;A0PDA4;A5X4I1;Q9TLI7;Q32183;E0D9P4;Q8SN43;O47047;O98549;Q43036;Q05993;Q6W3S3;Q9TLH7;Q8WHV7;Q32111;O98880;Q8WIA1;Q8WJK2;Q9XPZ0;O98552;Q6Y2Z1;Q5KTY1;Q15JC1;A5X4E9;B8QQH0;C7A5Y1;Q8WLH4;Q37343;O98545;Q9GHR3;O47273;Q9MV63;Q71N73;Q5K3X3;Q3T5E9;C3S8W3;C7AQU0;A5PFD4;Q9BB74;Q9GDM5;Q9MRH9;Q9GHM5;Q32056;B8PRM1;…	8563	223	CID		27.94	34.6169		4	50	43	1	1628.7	-69.3875	9/149	Medicago_elastase_rep2.mgf
	Low	KFEFPAMDTL	P28424;Q07281;P48717;O98880;A5PFD4;Q9GHM5;Q3ZU78;Q4KUD6;B3FD25;Q9SBW6;Q8HSW8;Q9GGH6;Q9TIE0;O03627;O03648;Q9TLI9;Q8HUX6;O03622;Q8SLK9;Q7YKH2;A2VAT5;Q71N79;Q4VWQ1;O98749;Q6U1X7;Q9GG54;Q71N80;Q9MUH0;Q33034;Q4KUD3;D1KWZ1;Q4KUE1;O03653;O03654;Q8SLK3;Q71N77	851	36	CID		26.06	68.5508	0	2	51	35	1	1198.58	0.466143	6/94	Medicago_elastase_rep2.mgf
	Low	ANRVALEA	P28424;Q33245;O47054;Q8HT56;Q95CD5;O63121;O63136;Q9GD42;B6GUX7;B6GUY1;Q9GD60;Q8WLI8;P94086;Q6Y2Y3;B6GUQ7;P93976;A7IT65;P94106;Q33506;Q36782;O03678;Q33268;O03607;Q8HUZ7;Q36683;P94076;Q9XQQ8;P93987;B6GUR5;Q33620;Q32857;Q9TJV6;Q6Y2Z3;A5X4C0;Q8WIX2;Q6Y2Z4;B6GUT8;B8PRM7;D0Q0H0;Q9TJU5;Q7YKW5;A2VAU0;Q9TI00;O98562;A1XCQ7;Q33089;Q9GGC0;Q36643;B6GUQ8;Q36637;Q37357;P93986;A0PDA4;A5X4I1;Q8MCX1;Q9TLI7;Q32183;…	17337	400	CID		21.55	153.318		4	50	35	1	843.41	-69.0545	6/64	Medicago_elastase_rep2.mgf
	Low	REGNEIIREA	B5SXA5;P28424;Q33245;O47054;Q33506;O03678;Q33268;Q8HUZ7;Q32857;Q8WIX2;B8PRM7;O98562;A1XCQ7;Q37357;A0PDA4;A5X4I1;Q32183;Q8SN43;O98549;Q6W3S3;Q9TLH7;Q32111;O98880;Q8WJK2;Q9XPZ0;O98552;Q6Y2Z1;Q15JC1;A5X4E9;B8QQH0;C7A5Y1;Q8WLH4;O98545;Q9GHR3;O47273;Q9MV63;Q71N73;Q3T5E9;A5PFD4;Q9BB74;Q9GDM5;Q9MRH9;Q9GHM5;Q32056;B8PRM1;Q8WKW3;O98878;Q8WHG4;Q37164;Q9GCU2;Q3ZU78;Q4KUD6;A0PDA2;B8PRN3;D6MYK4;Q3T8E6;A0AS74;…	6374	173	CID		17.9	403.694		6	50	32	1	1186.56	-49.1685	6/103	Medicago_elastase_rep2.mgf
Q8WKW3	33.76	21	20	468	51.7681	6.43018	1167.27	Rubisco large subunit (Fragment) OS=Lozania pittieri GN=rbcL PE=3 SV=1 - [Q8WKW3_9ROSI]
	Confidence Icon	Sequence	Protein Accessions	# Proteins	# Protein Groups	Activation Type	Modifications	IonScore	Exp Value	Δ Score	Rank	Identity High	Homology Threshold	Charge	m/z [Da]	ΔM [ppm]	Ions Matched	Spectrum File
	High	AAcEVWKEIQFEFPAMDTL	Q8WKW3	3	1	CID	C3(Carbamidomethyl)	126.51	5.92989e-09		10	50		1	2285.01	-22.7527	15/188	Medicago_elastase_rep2.mgf
	High	QARNEGRDLAREGNEIIREA	B5SXA5;Q8SN43;O98549;Q6W3S3;Q9TLH7;Q32111;O98880;Q8WJK2;Q9XPZ0;O98552;Q6Y2Z1;Q15JC1;A5X4E9;C7A5Y1;Q8WLH4;O98545;Q9GHR3;O47273;Q9MV63;Q71N73;Q3T5E9;A5PFD4;Q9BB74;Q9GDM5;Q9MRH9;Q9GHM5;Q32056;B8PRM1;Q8WKW3;O98878;Q8WHG4;Q37164;Q9GCU2;Q3ZU78;Q4KUD6;A0PDA2;B8PRN3;D6MYK4;Q3T8E6;A0AS74;D6MYJ8;Q31856;Q32272;Q71N71;A0PDA8;Q32776;Q9GGH6;O20248;Q33051;O98758;Q39700;Q9TLJ0;E2CZ58;Q29VE4;Q31846;Q8M9C0;Q32581;…	5816	144	CID		103.8	1.13828e-06		6	51		1	2297.04	-58.1276	20/217	Medicago_elastase_rep2.mgf
	High	RNEGRDLAREGNEIIREA	B5SXA5;P28424;Q33245;O47054;Q33506;O03678;Q33268;Q8HUZ7;Q32857;Q8WIX2;B8PRM7;O98562;A1XCQ7;A0PDA4;A5X4I1;Q32183;Q8SN43;O98549;Q6W3S3;Q9TLH7;Q32111;O98880;Q8WJK2;Q9XPZ0;O98552;Q6Y2Z1;Q15JC1;A5X4E9;B8QQH0;C7A5Y1;Q8WLH4;O98545;Q9GHR3;O47273;Q9MV63;Q71N73;Q3T5E9;A5PFD4;Q9BB74;Q9GDM5;Q9MRH9;Q9GHM5;Q32056;B8PRM1;Q8WKW3;O98878;Q8WHG4;Q37164;Q9GCU2;Q3ZU78;Q4KUD6;A0PDA2;B8PRN3;D6MYK4;Q3T8E6;A0AS74;D6MYJ8;…	6175	162	CID		92.82	1.58469e-05	0	2	51		1	2097.95	-58.6388	20/197	Medicago_elastase_rep2.mgf
	High	EIFGDDSVLQFGGGTLGHPWGNAPGAVANRV	C7AQS9;Q33550;B5SXA5;P28424;Q33245;O47054;Q8HT56;O63121;Q9GD42;B6GUX7;B6GUY1;Q8WLI8;P94086;Q6Y2Y3;B6GUQ7;Q33506;Q36782;O03678;Q33268;Q8HUZ7;P93987;B6GUR5;Q32857;Q9TJV6;A5X4C0;Q8WIX2;Q6Y2Z4;B6GUT8;B8PRM7;Q9TJU5;Q9TI00;O98562;A1XCQ7;Q33089;Q36637;A5X4I1;Q8MCX1;Q9TLI7;Q33323;Q8HUY5;Q39288;E0D9P4;Q8SN43;O47047;Q52TF4;Q5DK06;Q6SSI3;O98549;Q3MKL9;Q07281;P48717;Q6W3S3;Q8W952;Q9TLH7;Q32111;Q95A73;O98880;…	15526	323	CID		90.43	1.34783e-05		10	48		1	3138.33	-67.9156	15/325	Medicago_elastase_rep2.mgf
	High	FQGPPHGIQVERDKLNKYGRPL	C7AQS9;Q33550;P28424;Q33245;Q8HT56;O63121;O63136;B6GUX7;B6GUY1;Q9GD60;Q8WLI8;P94086;Q6Y2Y3;B6GUQ7;P93976;A7IT65;Q36782;O03678;Q33268;Q8HUZ7;Q36683;P94076;Q9XQQ8;B6GUR5;Q32857;A5X4C0;Q6Y2Z4;D0Q0H0;Q9TJU5;A2VAU0;Q9TI00;O98562;A1XCQ7;Q9GGC0;B6GUQ8;Q37357;A0PDA4;A5X4I1;Q8MCX1;Q9TLI7;Q33323;Q6LA00;D8V9E6;D2KUS5;Q07281;Q43036;Q05993;P48717;Q6W3S3;Q8W952;Q9TLH7;Q8WHV7;Q32111;Q95A73;O98880;Q8WIA1;Q8WJK2;…	17696	346	CID		72.38	0.00164236		8	51		1	2549.23	-57.6101	20/219	Medicago_elastase_rep2.mgf
	High	NMFTSIVGNVFGFKALRA	C7AQS9;Q33550;P28424;Q8HT56;O63121;O63136;B6GUX7;B6GUY1;Q9GD60;P94086;Q6Y2Y3;B6GUQ7;P93976;A7IT65;P94106;Q36782;O03678;O03607;Q8HUZ7;Q36683;Q9XQQ8;B6GUR5;Q32857;A5X4C0;Q8WIX2;Q6Y2Z4;B6GUT8;D0Q0H0;Q9TJU5;A2VAU0;Q9TI00;O98562;A1XCQ7;Q33089;Q9GGC0;B6GUQ8;Q36637;Q37357;A0PDA4;A5X4I1;Q8MCX1;Q32183;Q33323;Q6LA00;D8V9E6;Q9GD45;Q39288;E0D9P4;O47047;Q8MAK2;Q52TF4;Q5DK06;B5U0R6;O98549;Q3MKL9;E5FEB9;Q07281;…	15678	346	CID		68.68	0.00452187		3	51		1	1971.95	-47.6793	11/184	Medicago_elastase_rep2.mgf
	High	YKAQAETGEIKGHYLNATA	C7AQS9;Q33550;P28424;Q8HT56;Q95CD5;O63121;O63136;Q9GD42;B6GUX7;B6GUY1;Q6Y2Y3;P93976;A7IT65;Q36782;O03678;Q33268;O03607;Q36683;B6GUR5;Q8WIX2;Q6Y2Z4;B6GUT8;B8PRM7;D0Q0H0;Q9TJU5;Q7YKW5;A2VAU0;Q9TI00;A1XCQ7;Q33089;Q9GGC0;Q36637;Q37357;P93986;A0PDA4;Q8MCX1;Q32183;Q33323;Q6LA00;D8V9E6;Q39288;Q9XQP7;Q52TF4;Q8MCX9;Q6SSI3;O98549;Q3MKL9;Q07281;Q05993;P48717;Q8W952;Q8WHV7;Q8WJK2;O98552;Q9MU99;Q5KTY1;Q5GLI7;…	9608	258	CID		65.27	0.00815917		4	51		1	2064.9	-64.6817	14/200	Medicago_elastase_rep2.mgf
	High	cVQARNEGRDLAREGNEIIREA	B5SXA5;Q8SN43;O98549;Q6W3S3;Q9TLH7;Q32111;O98880;Q8WJK2;Q9XPZ0;O98552;Q6Y2Z1;Q15JC1;A5X4E9;C7A5Y1;Q8WLH4;O98545;Q9GHR3;O47273;Q9MV63;Q3T5E9;A5PFD4;Q9BB74;Q9GDM5;Q9MRH9;Q9GHM5;Q32056;B8PRM1;Q8WKW3;O98878;Q8WHG4;Q37164;Q9GCU2;Q3ZU78;Q4KUD6;A0PDA2;B8PRN3;D6MYK4;Q3T8E6;A0AS74;D6MYJ8;Q31856;Q32272;A0PDA8;Q32776;Q9GGH6;O20248;Q33051;O98758;Q39700;Q9TLJ0;E2CZ58;Q29VE4;Q31846;Q8M9C0;Q32581;Q9MV76;Q9GHM6;…	5800	142	CID	C1(Carbamidomethyl)	64.28	0.00920551		7	50		1	2556.14	-49.9171	17/233	Medicago_elastase_rep2.mgf
	High	cVQARNEGRDLAREGNEII	C7AQS9;B5SXA5;E0D9P4;Q8SN43;O47047;O98549;Q43036;Q05993;Q6W3S3;Q9TLH7;Q32111;O98880;Q8WIA1;Q8WJK2;Q9XPZ0;O98552;Q6Y2Z1;Q5KTY1;Q15JC1;A5X4E9;C7A5Y1;Q8WLH4;Q37343;O98545;Q9GHR3;O47273;Q9MV63;Q5K3X3;Q3T5E9;C3S8W3;C7AQU0;A5PFD4;Q9BB74;Q9GDM5;Q9MRH9;Q9GHM5;Q32056;B8PRM1;C0SJR0;C3S8R3;Q8WKW3;O98878;Q8M949;Q8WHG4;Q37164;Q9GCU2;Q3ZU78;Q4KUD6;A0PDA2;B8PRN3;C3RXG8;D6MYK4;Q9TN72;O98900;Q33423;Q3T8E6;A0AS74;…	7995	194	CID	C1(Carbamidomethyl)	61.36	0.0195971		8	51		1	2199.96	-57.1625	16/195	Medicago_elastase_rep2.mgf
	High	KNYGRAVYEcL	C7AQS9;Q33550;B5SXA5;P28424;Q33245;O47054;Q8HT56;O63121;O63136;Q9GD42;B6GUX7;B6GUY1;Q9GD60;Q8WLI8;P94086;Q6Y2Y3;B6GUQ7;P93976;A7IT65;Q33506;Q36782;O03678;Q36683;P94076;Q9XQQ8;P93987;B6GUR5;Q33620;Q9TJV6;A5X4C0;Q8WIX2;Q6Y2Z4;D0Q0H0;Q9TJU5;A2VAU0;Q9TI00;O98562;A1XCQ7;Q9GGC0;Q36643;B6GUQ8;Q36637;Q37357;P93986;A0PDA4;A5X4I1;Q33323;D8V9E6;Q8HUY5;D2KUS5;Q9XQP7;E0D9P4;Q8SN43;O47047;Q8MAK2;Q52TF4;Q5DK06;…	21633	404	CID	C10(Carbamidomethyl)	60.46	0.0208918	0	1	50		1	1372.6	-50.8782	8/96	Medicago_elastase_rep2.mgf
	High	GCTIKPKLGLSAKNYGRA	C7AQS9;Q33550;B5SXA5;P28424;Q33245;O47054;Q8HT56;O63121;O63136;Q9GD42;B6GUX7;B6GUY1;Q9GD60;Q8WLI8;P94086;Q6Y2Y3;B6GUQ7;A7IT65;P94106;Q33506;Q36782;O03678;Q33268;O03607;Q8HUZ7;P94076;Q9XQQ8;P93987;B6GUR5;Q33620;Q32857;Q9TJV6;A5X4C0;Q8WIX2;Q6Y2Z4;B6GUT8;D0Q0H0;Q9TJU5;Q7YKW5;A2VAU0;Q9TI00;O98562;A1XCQ7;Q33089;Q9GGC0;Q36643;B6GUQ8;Q36637;Q37357;P93986;A0PDA4;A5X4I1;Q8MCX1;Q9TLI7;Q32183;Q33323;Q6LA00;…	23507	426	CID		58.16	0.0537334		7	52		1	1876.93	-60.1788	10/184	Medicago_elastase_rep2.mgf
	Medium	AKNYGRAVYEcL	C7AQS9;Q33550;B5SXA5;P28424;Q33245;O47054;Q8HT56;O63121;O63136;Q9GD42;B6GUX7;B6GUY1;Q9GD60;Q8WLI8;P94086;Q6Y2Y3;B6GUQ7;P93976;A7IT65;Q33506;Q36782;O03678;Q36683;P94076;Q9XQQ8;P93987;B6GUR5;Q33620;Q9TJV6;A5X4C0;Q8WIX2;Q6Y2Z4;D0Q0H0;Q9TJU5;A2VAU0;Q9TI00;O98562;A1XCQ7;Q9GGC0;Q36643;B6GUQ8;Q36637;Q37357;P93986;A0PDA4;A5X4I1;Q33323;D8V9E6;Q8HUY5;D2KUS5;Q9XQP7;E0D9P4;Q8SN43;O47047;Q8MAK2;Q52TF4;Q5DK06;…	21604	404	CID	C11(Carbamidomethyl)	48.09	0.388183	0	2	50	55	1	1443.63	-52.7527	12/104	Medicago_elastase_rep2.mgf
	Low	FQGPPHGI	C7AQS9;Q33550;P28424;Q33245;Q8HT56;O63121;O63136;B6GUX7;B6GUY1;Q9GD60;Q8WLI8;P94086;Q6Y2Y3;B6GUQ7;P93976;A7IT65;Q36782;O03678;Q33268;Q8HUZ7;Q36683;P94076;Q9XQQ8;B6GUR5;Q32857;Q9TJV6;A5X4C0;Q6Y2Z4;B8PRM7;D0Q0H0;Q9TJU5;A2VAU0;Q9TI00;O98562;A1XCQ7;Q33089;Q9GGC0;B6GUQ8;Q37357;A0PDA4;A5X4I1;Q8MCX1;Q9TLI7;Q32183;Q33323;Q6LA00;D8V9E6;D2KUS5;Q6SSI3;O98549;Q3MKL9;E5FEB9;Q07281;Q43036;Q05993;P48717;Q6W3S3;…	20049	414	CID		43.26	1.10816		2	50		1	852.383	-62.5652	6/71	Medicago_elastase_rep2.mgf
	Low	RNEGRDLAREGNEII	C7AQS9;B5SXA5;P28424;Q33245;O47054;Q33506;O03678;Q33268;Q8HUZ7;Q32857;Q8WIX2;B8PRM7;O98562;A1XCQ7;A0PDA4;A5X4I1;Q9TLI7;Q32183;E0D9P4;Q8SN43;O47047;O98549;Q43036;Q05993;Q6W3S3;Q9TLH7;Q32111;O98880;Q8WIA1;Q8WJK2;Q9XPZ0;O98552;Q6Y2Z1;Q5KTY1;Q15JC1;A5X4E9;B8QQH0;C7A5Y1;Q8WLH4;Q37343;O98545;Q9GHR3;O47273;Q9MV63;Q71N73;Q5K3X3;Q3T5E9;C3S8W3;C7AQU0;A5PFD4;Q9BB74;Q9GDM5;Q9MRH9;Q9GHM5;Q32056;B8PRM1;C0SJR0;…	8431	219	CID		40.73	2.52358	0	2	51	52	1	1741.79	-60.623	16/159	Medicago_elastase_rep2.mgf
	Low	QVERDKLNKYGRPL	C7AQS9;Q33550;B5SXA5;P28424;Q33245;Q8HT56;Q95CD5;O63121;O63136;Q9GD42;B6GUX7;B6GUY1;Q9GD60;Q8WLI8;P94086;Q6Y2Y3;B6GUQ7;P93976;A7IT65;P94106;Q36782;O03678;Q33268;O03607;Q8HUZ7;Q36683;P94076;Q9XQQ8;B6GUR5;Q33620;Q32857;A5X4C0;Q8WIX2;Q6Y2Z4;B6GUT8;D0Q0H0;Q9TJU5;Q7YKW5;A2VAU0;Q9TI00;O98562;A1XCQ7;Q9GGC0;Q36643;B6GUQ8;Q36637;Q37357;A0PDA4;A5X4I1;Q8MCX1;Q9TLI7;Q33323;Q6LA00;D8V9E6;Q9GD45;D2KUS5;Q39288;…	21091	423	CID		39.64	3.7085		6	52	47	1	1715.84	-68.9384	13/141	Medicago_elastase_rep2.mgf
	Low	FQGPPHGI	C7AQS9;Q33550;P28424;Q33245;Q8HT56;O63121;O63136;B6GUX7;B6GUY1;Q9GD60;Q8WLI8;P94086;Q6Y2Y3;B6GUQ7;P93976;A7IT65;Q36782;O03678;Q33268;Q8HUZ7;Q36683;P94076;Q9XQQ8;B6GUR5;Q32857;Q9TJV6;A5X4C0;Q6Y2Z4;B8PRM7;D0Q0H0;Q9TJU5;A2VAU0;Q9TI00;O98562;A1XCQ7;Q33089;Q9GGC0;B6GUQ8;Q37357;A0PDA4;A5X4I1;Q8MCX1;Q9TLI7;Q32183;Q33323;Q6LA00;D8V9E6;D2KUS5;Q6SSI3;O98549;Q3MKL9;E5FEB9;Q07281;Q43036;Q05993;P48717;Q6W3S3;…	20049	414	CID		38.79	3.22185		4	50	53	1	852.395	-48.0261	9/71	Medicago_elastase_rep2.mgf
	Low	AAcEVWKEI	Q33550;P28424;Q33245;Q95CD5;O63121;B6GUX7;Q8WLI8;P94086;Q6Y2Y3;B6GUQ7;A7IT65;P94106;Q36782;O03678;Q33268;Q8HUZ7;Q36683;P94076;Q9XQQ8;P93987;B6GUR5;Q33620;Q32857;Q9TJV6;Q6Y2Z3;Q6Y2Z4;B6GUT8;B8PRM7;Q7YKW5;Q9TI00;A1XCQ7;Q33089;Q9GGC0;Q36643;A0PDA4;A5X4I1;Q32183;Q33323;Q9GD45;Q8HUY5;Q39288;Q9XQP7;O47047;Q8MAK2;Q5DK06;O98549;Q3MKL9;Q43036;Q05993;P48717;Q9TLH7;Q8WHV7;Q31982;Q95A73;O98880;Q9XPZ0;O98552;…	6474	201	CID	C3(Carbamidomethyl)	37.95	4.43896	0	1	51	49	1	1105.5	-28.5076	6/75	Medicago_elastase_rep2.mgf
	Low	RNEGRDLAREGNEI	C7AQS9;B5SXA5;P28424;Q33245;O47054;Q33506;O03678;Q33268;Q8HUZ7;Q32857;Q8WIX2;B8PRM7;O98562;A1XCQ7;A0PDA4;A5X4I1;Q9TLI7;Q32183;E0D9P4;Q8SN43;O47047;O98549;Q43036;Q05993;Q6W3S3;Q9TLH7;Q8WHV7;Q32111;O98880;Q8WIA1;Q8WJK2;Q9XPZ0;O98552;Q6Y2Z1;Q5KTY1;Q15JC1;A5X4E9;B8QQH0;C7A5Y1;Q8WLH4;Q37343;O98545;Q9GHR3;O47273;Q9MV63;Q71N73;Q5K3X3;Q3T5E9;C3S8W3;C7AQU0;A5PFD4;Q9BB74;Q9GDM5;Q9MRH9;Q9GHM5;Q32056;B8PRM1;…	8563	223	CID		27.94	34.6169		4	50	43	1	1628.7	-69.3875	9/149	Medicago_elastase_rep2.mgf
	Low	QFEFPAMDTL	Q8WKW3	3	1	CID		26.06	68.5508		10	51	35	1	1198.58	30.827	6/94	Medicago_elastase_rep2.mgf
	Low	ANRVALEA	P28424;Q33245;O47054;Q8HT56;Q95CD5;O63121;O63136;Q9GD42;B6GUX7;B6GUY1;Q9GD60;Q8WLI8;P94086;Q6Y2Y3;B6GUQ7;P93976;A7IT65;P94106;Q33506;Q36782;O03678;Q33268;O03607;Q8HUZ7;Q36683;P94076;Q9XQQ8;P93987;B6GUR5;Q33620;Q32857;Q9TJV6;Q6Y2Z3;A5X4C0;Q8WIX2;Q6Y2Z4;B6GUT8;B8PRM7;D0Q0H0;Q9TJU5;Q7YKW5;A2VAU0;Q9TI00;O98562;A1XCQ7;Q33089;Q9GGC0;Q36643;B6GUQ8;Q36637;Q37357;P93986;A0PDA4;A5X4I1;Q8MCX1;Q9TLI7;Q32183;…	17337	400	CID		21.55	153.318		4	50	35	1	843.41	-69.0545	6/64	Medicago_elastase_rep2.mgf
	Low	REGNEIIREA	B5SXA5;P28424;Q33245;O47054;Q33506;O03678;Q33268;Q8HUZ7;Q32857;Q8WIX2;B8PRM7;O98562;A1XCQ7;Q37357;A0PDA4;A5X4I1;Q32183;Q8SN43;O98549;Q6W3S3;Q9TLH7;Q32111;O98880;Q8WJK2;Q9XPZ0;O98552;Q6Y2Z1;Q15JC1;A5X4E9;B8QQH0;C7A5Y1;Q8WLH4;O98545;Q9GHR3;O47273;Q9MV63;Q71N73;Q3T5E9;A5PFD4;Q9BB74;Q9GDM5;Q9MRH9;Q9GHM5;Q32056;B8PRM1;Q8WKW3;O98878;Q8WHG4;Q37164;Q9GCU2;Q3ZU78;Q4KUD6;A0PDA2;B8PRN3;D6MYK4;Q3T8E6;A0AS74;…	6374	173	CID		17.9	403.694		6	50	32	1	1186.56	-49.1685	6/103	Medicago_elastase_rep2.mgf
Q4KUD6	33.98	22	20	465	51.4649	6.58057	1167.27	Ribulose-1,5-bisphosphate carboxylase/oxygenase large subunit (Fragment) OS=Ricinus communis GN=rbcL PE=3 SV=1 - [Q4KUD6_RICCO]
	Confidence Icon	Sequence	Protein Accessions	# Proteins	# Protein Groups	Activation Type	Modifications	IonScore	Exp Value	Δ Score	Rank	Identity High	Homology Threshold	Charge	m/z [Da]	ΔM [ppm]	Ions Matched	Spectrum File
	High	AAcEVxKEIKFEFPAMDTL	Q4KUD6	1	1	CID	C3(Carbamidomethyl), X6(W)	126.51	5.92989e-09		8	50		1	2285.01	-38.6783	15/188	Medicago_elastase_rep2.mgf
	High	QARNEGRDLAREGNEIIREA	B5SXA5;Q8SN43;O98549;Q6W3S3;Q9TLH7;Q32111;O98880;Q8WJK2;Q9XPZ0;O98552;Q6Y2Z1;Q15JC1;A5X4E9;C7A5Y1;Q8WLH4;O98545;Q9GHR3;O47273;Q9MV63;Q71N73;Q3T5E9;A5PFD4;Q9BB74;Q9GDM5;Q9MRH9;Q9GHM5;Q32056;B8PRM1;Q8WKW3;O98878;Q8WHG4;Q37164;Q9GCU2;Q3ZU78;Q4KUD6;A0PDA2;B8PRN3;D6MYK4;Q3T8E6;A0AS74;D6MYJ8;Q31856;Q32272;Q71N71;A0PDA8;Q32776;Q9GGH6;O20248;Q33051;O98758;Q39700;Q9TLJ0;E2CZ58;Q29VE4;Q31846;Q8M9C0;Q32581;…	5816	144	CID		103.8	1.13828e-06		6	51		1	2297.04	-58.1276	20/217	Medicago_elastase_rep2.mgf
	High	AAcEVxKEIKFEFPAmDTL	Q4KUD6	1	1	CID	C3(Carbamidomethyl), X6(W), M16(Oxidation)	92.83	1.27676e-05		9	50		1	2300.99	-42.7344	11/188	Medicago_elastase_rep2.mgf
	High	RNEGRDLAREGNEIIREA	B5SXA5;P28424;Q33245;O47054;Q33506;O03678;Q33268;Q8HUZ7;Q32857;Q8WIX2;B8PRM7;O98562;A1XCQ7;A0PDA4;A5X4I1;Q32183;Q8SN43;O98549;Q6W3S3;Q9TLH7;Q32111;O98880;Q8WJK2;Q9XPZ0;O98552;Q6Y2Z1;Q15JC1;A5X4E9;B8QQH0;C7A5Y1;Q8WLH4;O98545;Q9GHR3;O47273;Q9MV63;Q71N73;Q3T5E9;A5PFD4;Q9BB74;Q9GDM5;Q9MRH9;Q9GHM5;Q32056;B8PRM1;Q8WKW3;O98878;Q8WHG4;Q37164;Q9GCU2;Q3ZU78;Q4KUD6;A0PDA2;B8PRN3;D6MYK4;Q3T8E6;A0AS74;D6MYJ8;…	6175	162	CID		92.82	1.58469e-05	0	2	51		1	2097.95	-58.6388	20/197	Medicago_elastase_rep2.mgf
	High	EIFGDDSVLQFGGGTLGHPWGNAPGAVANRV	C7AQS9;Q33550;B5SXA5;P28424;Q33245;O47054;Q8HT56;O63121;Q9GD42;B6GUX7;B6GUY1;Q8WLI8;P94086;Q6Y2Y3;B6GUQ7;Q33506;Q36782;O03678;Q33268;Q8HUZ7;P93987;B6GUR5;Q32857;Q9TJV6;A5X4C0;Q8WIX2;Q6Y2Z4;B6GUT8;B8PRM7;Q9TJU5;Q9TI00;O98562;A1XCQ7;Q33089;Q36637;A5X4I1;Q8MCX1;Q9TLI7;Q33323;Q8HUY5;Q39288;E0D9P4;Q8SN43;O47047;Q52TF4;Q5DK06;Q6SSI3;O98549;Q3MKL9;Q07281;P48717;Q6W3S3;Q8W952;Q9TLH7;Q32111;Q95A73;O98880;…	15526	323	CID		90.43	1.34783e-05		10	48		1	3138.33	-67.9156	15/325	Medicago_elastase_rep2.mgf
	High	FQGPPHGIQVERDKLNKYGRPL	C7AQS9;Q33550;P28424;Q33245;Q8HT56;O63121;O63136;B6GUX7;B6GUY1;Q9GD60;Q8WLI8;P94086;Q6Y2Y3;B6GUQ7;P93976;A7IT65;Q36782;O03678;Q33268;Q8HUZ7;Q36683;P94076;Q9XQQ8;B6GUR5;Q32857;A5X4C0;Q6Y2Z4;D0Q0H0;Q9TJU5;A2VAU0;Q9TI00;O98562;A1XCQ7;Q9GGC0;B6GUQ8;Q37357;A0PDA4;A5X4I1;Q8MCX1;Q9TLI7;Q33323;Q6LA00;D8V9E6;D2KUS5;Q07281;Q43036;Q05993;P48717;Q6W3S3;Q8W952;Q9TLH7;Q8WHV7;Q32111;Q95A73;O98880;Q8WIA1;Q8WJK2;…	17696	346	CID		72.38	0.00164236		8	51		1	2549.23	-57.6101	20/219	Medicago_elastase_rep2.mgf
	High	NMFTSIVGNVFGFKALRA	C7AQS9;Q33550;P28424;Q8HT56;O63121;O63136;B6GUX7;B6GUY1;Q9GD60;P94086;Q6Y2Y3;B6GUQ7;P93976;A7IT65;P94106;Q36782;O03678;O03607;Q8HUZ7;Q36683;Q9XQQ8;B6GUR5;Q32857;A5X4C0;Q8WIX2;Q6Y2Z4;B6GUT8;D0Q0H0;Q9TJU5;A2VAU0;Q9TI00;O98562;A1XCQ7;Q33089;Q9GGC0;B6GUQ8;Q36637;Q37357;A0PDA4;A5X4I1;Q8MCX1;Q32183;Q33323;Q6LA00;D8V9E6;Q9GD45;Q39288;E0D9P4;O47047;Q8MAK2;Q52TF4;Q5DK06;B5U0R6;O98549;Q3MKL9;E5FEB9;Q07281;…	15678	346	CID		68.68	0.00452187		3	51		1	1971.95	-47.6793	11/184	Medicago_elastase_rep2.mgf
	High	YKAQAETGEIKGHYLNATA	C7AQS9;Q33550;P28424;Q8HT56;Q95CD5;O63121;O63136;Q9GD42;B6GUX7;B6GUY1;Q6Y2Y3;P93976;A7IT65;Q36782;O03678;Q33268;O03607;Q36683;B6GUR5;Q8WIX2;Q6Y2Z4;B6GUT8;B8PRM7;D0Q0H0;Q9TJU5;Q7YKW5;A2VAU0;Q9TI00;A1XCQ7;Q33089;Q9GGC0;Q36637;Q37357;P93986;A0PDA4;Q8MCX1;Q32183;Q33323;Q6LA00;D8V9E6;Q39288;Q9XQP7;Q52TF4;Q8MCX9;Q6SSI3;O98549;Q3MKL9;Q07281;Q05993;P48717;Q8W952;Q8WHV7;Q8WJK2;O98552;Q9MU99;Q5KTY1;Q5GLI7;…	9608	258	CID		65.27	0.00815917		4	51		1	2064.9	-64.6817	14/200	Medicago_elastase_rep2.mgf
	High	cVQARNEGRDLAREGNEIIREA	B5SXA5;Q8SN43;O98549;Q6W3S3;Q9TLH7;Q32111;O98880;Q8WJK2;Q9XPZ0;O98552;Q6Y2Z1;Q15JC1;A5X4E9;C7A5Y1;Q8WLH4;O98545;Q9GHR3;O47273;Q9MV63;Q3T5E9;A5PFD4;Q9BB74;Q9GDM5;Q9MRH9;Q9GHM5;Q32056;B8PRM1;Q8WKW3;O98878;Q8WHG4;Q37164;Q9GCU2;Q3ZU78;Q4KUD6;A0PDA2;B8PRN3;D6MYK4;Q3T8E6;A0AS74;D6MYJ8;Q31856;Q32272;A0PDA8;Q32776;Q9GGH6;O20248;Q33051;O98758;Q39700;Q9TLJ0;E2CZ58;Q29VE4;Q31846;Q8M9C0;Q32581;Q9MV76;Q9GHM6;…	5800	142	CID	C1(Carbamidomethyl)	64.28	0.00920551		7	50		1	2556.14	-49.9171	17/233	Medicago_elastase_rep2.mgf
	High	cVQARNEGRDLAREGNEII	C7AQS9;B5SXA5;E0D9P4;Q8SN43;O47047;O98549;Q43036;Q05993;Q6W3S3;Q9TLH7;Q32111;O98880;Q8WIA1;Q8WJK2;Q9XPZ0;O98552;Q6Y2Z1;Q5KTY1;Q15JC1;A5X4E9;C7A5Y1;Q8WLH4;Q37343;O98545;Q9GHR3;O47273;Q9MV63;Q5K3X3;Q3T5E9;C3S8W3;C7AQU0;A5PFD4;Q9BB74;Q9GDM5;Q9MRH9;Q9GHM5;Q32056;B8PRM1;C0SJR0;C3S8R3;Q8WKW3;O98878;Q8M949;Q8WHG4;Q37164;Q9GCU2;Q3ZU78;Q4KUD6;A0PDA2;B8PRN3;C3RXG8;D6MYK4;Q9TN72;O98900;Q33423;Q3T8E6;A0AS74;…	7995	194	CID	C1(Carbamidomethyl)	61.36	0.0195971		8	51		1	2199.96	-57.1625	16/195	Medicago_elastase_rep2.mgf
	High	KNYGRAVYEcL	C7AQS9;Q33550;B5SXA5;P28424;Q33245;O47054;Q8HT56;O63121;O63136;Q9GD42;B6GUX7;B6GUY1;Q9GD60;Q8WLI8;P94086;Q6Y2Y3;B6GUQ7;P93976;A7IT65;Q33506;Q36782;O03678;Q36683;P94076;Q9XQQ8;P93987;B6GUR5;Q33620;Q9TJV6;A5X4C0;Q8WIX2;Q6Y2Z4;D0Q0H0;Q9TJU5;A2VAU0;Q9TI00;O98562;A1XCQ7;Q9GGC0;Q36643;B6GUQ8;Q36637;Q37357;P93986;A0PDA4;A5X4I1;Q33323;D8V9E6;Q8HUY5;D2KUS5;Q9XQP7;E0D9P4;Q8SN43;O47047;Q8MAK2;Q52TF4;Q5DK06;…	21633	404	CID	C10(Carbamidomethyl)	60.46	0.0208918	0	1	50		1	1372.6	-50.8782	8/96	Medicago_elastase_rep2.mgf
	High	GCTIKPKLGLSAKNYGRA	C7AQS9;Q33550;B5SXA5;P28424;Q33245;O47054;Q8HT56;O63121;O63136;Q9GD42;B6GUX7;B6GUY1;Q9GD60;Q8WLI8;P94086;Q6Y2Y3;B6GUQ7;A7IT65;P94106;Q33506;Q36782;O03678;Q33268;O03607;Q8HUZ7;P94076;Q9XQQ8;P93987;B6GUR5;Q33620;Q32857;Q9TJV6;A5X4C0;Q8WIX2;Q6Y2Z4;B6GUT8;D0Q0H0;Q9TJU5;Q7YKW5;A2VAU0;Q9TI00;O98562;A1XCQ7;Q33089;Q9GGC0;Q36643;B6GUQ8;Q36637;Q37357;P93986;A0PDA4;A5X4I1;Q8MCX1;Q9TLI7;Q32183;Q33323;Q6LA00;…	23507	426	CID		58.16	0.0537334		7	52		1	1876.93	-60.1788	10/184	Medicago_elastase_rep2.mgf
	Medium	AKNYGRAVYEcL	C7AQS9;Q33550;B5SXA5;P28424;Q33245;O47054;Q8HT56;O63121;O63136;Q9GD42;B6GUX7;B6GUY1;Q9GD60;Q8WLI8;P94086;Q6Y2Y3;B6GUQ7;P93976;A7IT65;Q33506;Q36782;O03678;Q36683;P94076;Q9XQQ8;P93987;B6GUR5;Q33620;Q9TJV6;A5X4C0;Q8WIX2;Q6Y2Z4;D0Q0H0;Q9TJU5;A2VAU0;Q9TI00;O98562;A1XCQ7;Q9GGC0;Q36643;B6GUQ8;Q36637;Q37357;P93986;A0PDA4;A5X4I1;Q33323;D8V9E6;Q8HUY5;D2KUS5;Q9XQP7;E0D9P4;Q8SN43;O47047;Q8MAK2;Q52TF4;Q5DK06;…	21604	404	CID	C11(Carbamidomethyl)	48.09	0.388183	0	2	50	55	1	1443.63	-52.7527	12/104	Medicago_elastase_rep2.mgf
	Low	FQGPPHGI	C7AQS9;Q33550;P28424;Q33245;Q8HT56;O63121;O63136;B6GUX7;B6GUY1;Q9GD60;Q8WLI8;P94086;Q6Y2Y3;B6GUQ7;P93976;A7IT65;Q36782;O03678;Q33268;Q8HUZ7;Q36683;P94076;Q9XQQ8;B6GUR5;Q32857;Q9TJV6;A5X4C0;Q6Y2Z4;B8PRM7;D0Q0H0;Q9TJU5;A2VAU0;Q9TI00;O98562;A1XCQ7;Q33089;Q9GGC0;B6GUQ8;Q37357;A0PDA4;A5X4I1;Q8MCX1;Q9TLI7;Q32183;Q33323;Q6LA00;D8V9E6;D2KUS5;Q6SSI3;O98549;Q3MKL9;E5FEB9;Q07281;Q43036;Q05993;P48717;Q6W3S3;…	20049	414	CID		43.26	1.10816		2	50		1	852.383	-62.5652	6/71	Medicago_elastase_rep2.mgf
	Low	RNEGRDLAREGNEII	C7AQS9;B5SXA5;P28424;Q33245;O47054;Q33506;O03678;Q33268;Q8HUZ7;Q32857;Q8WIX2;B8PRM7;O98562;A1XCQ7;A0PDA4;A5X4I1;Q9TLI7;Q32183;E0D9P4;Q8SN43;O47047;O98549;Q43036;Q05993;Q6W3S3;Q9TLH7;Q32111;O98880;Q8WIA1;Q8WJK2;Q9XPZ0;O98552;Q6Y2Z1;Q5KTY1;Q15JC1;A5X4E9;B8QQH0;C7A5Y1;Q8WLH4;Q37343;O98545;Q9GHR3;O47273;Q9MV63;Q71N73;Q5K3X3;Q3T5E9;C3S8W3;C7AQU0;A5PFD4;Q9BB74;Q9GDM5;Q9MRH9;Q9GHM5;Q32056;B8PRM1;C0SJR0;…	8431	219	CID		40.73	2.52358	0	2	51	52	1	1741.79	-60.623	16/159	Medicago_elastase_rep2.mgf
	Low	QVERDKLNKYGRPL	C7AQS9;Q33550;B5SXA5;P28424;Q33245;Q8HT56;Q95CD5;O63121;O63136;Q9GD42;B6GUX7;B6GUY1;Q9GD60;Q8WLI8;P94086;Q6Y2Y3;B6GUQ7;P93976;A7IT65;P94106;Q36782;O03678;Q33268;O03607;Q8HUZ7;Q36683;P94076;Q9XQQ8;B6GUR5;Q33620;Q32857;A5X4C0;Q8WIX2;Q6Y2Z4;B6GUT8;D0Q0H0;Q9TJU5;Q7YKW5;A2VAU0;Q9TI00;O98562;A1XCQ7;Q9GGC0;Q36643;B6GUQ8;Q36637;Q37357;A0PDA4;A5X4I1;Q8MCX1;Q9TLI7;Q33323;Q6LA00;D8V9E6;Q9GD45;D2KUS5;Q39288;…	21091	423	CID		39.64	3.7085		6	52	47	1	1715.84	-68.9384	13/141	Medicago_elastase_rep2.mgf
	Low	FQGPPHGI	C7AQS9;Q33550;P28424;Q33245;Q8HT56;O63121;O63136;B6GUX7;B6GUY1;Q9GD60;Q8WLI8;P94086;Q6Y2Y3;B6GUQ7;P93976;A7IT65;Q36782;O03678;Q33268;Q8HUZ7;Q36683;P94076;Q9XQQ8;B6GUR5;Q32857;Q9TJV6;A5X4C0;Q6Y2Z4;B8PRM7;D0Q0H0;Q9TJU5;A2VAU0;Q9TI00;O98562;A1XCQ7;Q33089;Q9GGC0;B6GUQ8;Q37357;A0PDA4;A5X4I1;Q8MCX1;Q9TLI7;Q32183;Q33323;Q6LA00;D8V9E6;D2KUS5;Q6SSI3;O98549;Q3MKL9;E5FEB9;Q07281;Q43036;Q05993;P48717;Q6W3S3;…	20049	414	CID		38.79	3.22185		4	50	53	1	852.395	-48.0261	9/71	Medicago_elastase_rep2.mgf
	Low	AAcEVxKEI	O47273;Q4KUD6	6	2	CID	C3(Carbamidomethyl), X6(W)	37.95	4.43896		5	51	49	1	1105.5	-28.5076	6/75	Medicago_elastase_rep2.mgf
	Low	RNEGRDLAREGNEI	C7AQS9;B5SXA5;P28424;Q33245;O47054;Q33506;O03678;Q33268;Q8HUZ7;Q32857;Q8WIX2;B8PRM7;O98562;A1XCQ7;A0PDA4;A5X4I1;Q9TLI7;Q32183;E0D9P4;Q8SN43;O47047;O98549;Q43036;Q05993;Q6W3S3;Q9TLH7;Q8WHV7;Q32111;O98880;Q8WIA1;Q8WJK2;Q9XPZ0;O98552;Q6Y2Z1;Q5KTY1;Q15JC1;A5X4E9;B8QQH0;C7A5Y1;Q8WLH4;Q37343;O98545;Q9GHR3;O47273;Q9MV63;Q71N73;Q5K3X3;Q3T5E9;C3S8W3;C7AQU0;A5PFD4;Q9BB74;Q9GDM5;Q9MRH9;Q9GHM5;Q32056;B8PRM1;…	8563	223	CID		27.94	34.6169		4	50	43	1	1628.7	-69.3875	9/149	Medicago_elastase_rep2.mgf
	Low	KFEFPAMDTL	P28424;Q07281;P48717;O98880;A5PFD4;Q9GHM5;Q3ZU78;Q4KUD6;B3FD25;Q9SBW6;Q8HSW8;Q9GGH6;Q9TIE0;O03627;O03648;Q9TLI9;Q8HUX6;O03622;Q8SLK9;Q7YKH2;A2VAT5;Q71N79;Q4VWQ1;O98749;Q6U1X7;Q9GG54;Q71N80;Q9MUH0;Q33034;Q4KUD3;D1KWZ1;Q4KUE1;O03653;O03654;Q8SLK3;Q71N77	851	36	CID		26.06	68.5508	0	2	51	35	1	1198.58	0.466143	6/94	Medicago_elastase_rep2.mgf
	Low	ANRVALEA	P28424;Q33245;O47054;Q8HT56;Q95CD5;O63121;O63136;Q9GD42;B6GUX7;B6GUY1;Q9GD60;Q8WLI8;P94086;Q6Y2Y3;B6GUQ7;P93976;A7IT65;P94106;Q33506;Q36782;O03678;Q33268;O03607;Q8HUZ7;Q36683;P94076;Q9XQQ8;P93987;B6GUR5;Q33620;Q32857;Q9TJV6;Q6Y2Z3;A5X4C0;Q8WIX2;Q6Y2Z4;B6GUT8;B8PRM7;D0Q0H0;Q9TJU5;Q7YKW5;A2VAU0;Q9TI00;O98562;A1XCQ7;Q33089;Q9GGC0;Q36643;B6GUQ8;Q36637;Q37357;P93986;A0PDA4;A5X4I1;Q8MCX1;Q9TLI7;Q32183;…	17337	400	CID		21.55	153.318		4	50	35	1	843.41	-69.0545	6/64	Medicago_elastase_rep2.mgf
	Low	REGNEIIREA	B5SXA5;P28424;Q33245;O47054;Q33506;O03678;Q33268;Q8HUZ7;Q32857;Q8WIX2;B8PRM7;O98562;A1XCQ7;Q37357;A0PDA4;A5X4I1;Q32183;Q8SN43;O98549;Q6W3S3;Q9TLH7;Q32111;O98880;Q8WJK2;Q9XPZ0;O98552;Q6Y2Z1;Q15JC1;A5X4E9;B8QQH0;C7A5Y1;Q8WLH4;O98545;Q9GHR3;O47273;Q9MV63;Q71N73;Q3T5E9;A5PFD4;Q9BB74;Q9GDM5;Q9MRH9;Q9GHM5;Q32056;B8PRM1;Q8WKW3;O98878;Q8WHG4;Q37164;Q9GCU2;Q3ZU78;Q4KUD6;A0PDA2;B8PRN3;D6MYK4;Q3T8E6;A0AS74;…	6374	173	CID		17.9	403.694		6	50	32	1	1186.56	-49.1685	6/103	Medicago_elastase_rep2.mgf
A0PDA2	34.5	24	20	458	51.0475	6.11279	1167.27	Ribulose 1,5 bisphosphate carboxylase-oxygenase (Fragment) OS=Gnidia humilis GN=rbcL PE=3 SV=1 - [A0PDA2_9ROSI]
	Confidence Icon	Sequence	Protein Accessions	# Proteins	# Protein Groups	Activation Type	Modifications	IonScore	Exp Value	Δ Score	Rank	Identity High	Homology Threshold	Charge	m/z [Da]	ΔM [ppm]	Ions Matched	Spectrum File
	High	AAcEVWKEIKFEFxAMDTL	A0PDA2	6	1	CID	C3(Carbamidomethyl), X14(P)	126.51	5.92989e-09		6	50		1	2285.01	-38.6783	15/188	Medicago_elastase_rep2.mgf
	High	QARNEGRDLAREGNEIIREA	B5SXA5;Q8SN43;O98549;Q6W3S3;Q9TLH7;Q32111;O98880;Q8WJK2;Q9XPZ0;O98552;Q6Y2Z1;Q15JC1;A5X4E9;C7A5Y1;Q8WLH4;O98545;Q9GHR3;O47273;Q9MV63;Q71N73;Q3T5E9;A5PFD4;Q9BB74;Q9GDM5;Q9MRH9;Q9GHM5;Q32056;B8PRM1;Q8WKW3;O98878;Q8WHG4;Q37164;Q9GCU2;Q3ZU78;Q4KUD6;A0PDA2;B8PRN3;D6MYK4;Q3T8E6;A0AS74;D6MYJ8;Q31856;Q32272;Q71N71;A0PDA8;Q32776;Q9GGH6;O20248;Q33051;O98758;Q39700;Q9TLJ0;E2CZ58;Q29VE4;Q31846;Q8M9C0;Q32581;…	5816	144	CID		103.8	1.13828e-06		6	51		1	2297.04	-58.1276	20/217	Medicago_elastase_rep2.mgf
	High	AAcEVWKEIKFEFxAmDTL	A0PDA2	6	1	CID	C3(Carbamidomethyl), X14(P), M16(Oxidation)	92.83	1.27676e-05		7	50		1	2300.99	-42.7344	11/188	Medicago_elastase_rep2.mgf
	High	RNEGRDLAREGNEIIREA	B5SXA5;P28424;Q33245;O47054;Q33506;O03678;Q33268;Q8HUZ7;Q32857;Q8WIX2;B8PRM7;O98562;A1XCQ7;A0PDA4;A5X4I1;Q32183;Q8SN43;O98549;Q6W3S3;Q9TLH7;Q32111;O98880;Q8WJK2;Q9XPZ0;O98552;Q6Y2Z1;Q15JC1;A5X4E9;B8QQH0;C7A5Y1;Q8WLH4;O98545;Q9GHR3;O47273;Q9MV63;Q71N73;Q3T5E9;A5PFD4;Q9BB74;Q9GDM5;Q9MRH9;Q9GHM5;Q32056;B8PRM1;Q8WKW3;O98878;Q8WHG4;Q37164;Q9GCU2;Q3ZU78;Q4KUD6;A0PDA2;B8PRN3;D6MYK4;Q3T8E6;A0AS74;D6MYJ8;…	6175	162	CID		92.82	1.58469e-05	0	2	51		1	2097.95	-58.6388	20/197	Medicago_elastase_rep2.mgf
	High	EIFGDDSVLQFGGGTLGHPWGNAPGAVANRV	C7AQS9;Q33550;B5SXA5;P28424;Q33245;O47054;Q8HT56;O63121;Q9GD42;B6GUX7;B6GUY1;Q8WLI8;P94086;Q6Y2Y3;B6GUQ7;Q33506;Q36782;O03678;Q33268;Q8HUZ7;P93987;B6GUR5;Q32857;Q9TJV6;A5X4C0;Q8WIX2;Q6Y2Z4;B6GUT8;B8PRM7;Q9TJU5;Q9TI00;O98562;A1XCQ7;Q33089;Q36637;A5X4I1;Q8MCX1;Q9TLI7;Q33323;Q8HUY5;Q39288;E0D9P4;Q8SN43;O47047;Q52TF4;Q5DK06;Q6SSI3;O98549;Q3MKL9;Q07281;P48717;Q6W3S3;Q8W952;Q9TLH7;Q32111;Q95A73;O98880;…	15526	323	CID		90.43	1.34783e-05		10	48		1	3138.33	-67.9156	15/325	Medicago_elastase_rep2.mgf
	High	FQGPPHGIQVERDKLNKYGRPL	C7AQS9;Q33550;P28424;Q33245;Q8HT56;O63121;O63136;B6GUX7;B6GUY1;Q9GD60;Q8WLI8;P94086;Q6Y2Y3;B6GUQ7;P93976;A7IT65;Q36782;O03678;Q33268;Q8HUZ7;Q36683;P94076;Q9XQQ8;B6GUR5;Q32857;A5X4C0;Q6Y2Z4;D0Q0H0;Q9TJU5;A2VAU0;Q9TI00;O98562;A1XCQ7;Q9GGC0;B6GUQ8;Q37357;A0PDA4;A5X4I1;Q8MCX1;Q9TLI7;Q33323;Q6LA00;D8V9E6;D2KUS5;Q07281;Q43036;Q05993;P48717;Q6W3S3;Q8W952;Q9TLH7;Q8WHV7;Q32111;Q95A73;O98880;Q8WIA1;Q8WJK2;…	17696	346	CID		72.38	0.00164236		8	51		1	2549.23	-57.6101	20/219	Medicago_elastase_rep2.mgf
	High	NMFTSIVGNVFGFKALRA	C7AQS9;Q33550;P28424;Q8HT56;O63121;O63136;B6GUX7;B6GUY1;Q9GD60;P94086;Q6Y2Y3;B6GUQ7;P93976;A7IT65;P94106;Q36782;O03678;O03607;Q8HUZ7;Q36683;Q9XQQ8;B6GUR5;Q32857;A5X4C0;Q8WIX2;Q6Y2Z4;B6GUT8;D0Q0H0;Q9TJU5;A2VAU0;Q9TI00;O98562;A1XCQ7;Q33089;Q9GGC0;B6GUQ8;Q36637;Q37357;A0PDA4;A5X4I1;Q8MCX1;Q32183;Q33323;Q6LA00;D8V9E6;Q9GD45;Q39288;E0D9P4;O47047;Q8MAK2;Q52TF4;Q5DK06;B5U0R6;O98549;Q3MKL9;E5FEB9;Q07281;…	15678	346	CID		68.68	0.00452187		3	51		1	1971.95	-47.6793	11/184	Medicago_elastase_rep2.mgf
	High	YKAQAETGEIKGHYLNATA	C7AQS9;Q33550;P28424;Q8HT56;Q95CD5;O63121;O63136;Q9GD42;B6GUX7;B6GUY1;Q6Y2Y3;P93976;A7IT65;Q36782;O03678;Q33268;O03607;Q36683;B6GUR5;Q8WIX2;Q6Y2Z4;B6GUT8;B8PRM7;D0Q0H0;Q9TJU5;Q7YKW5;A2VAU0;Q9TI00;A1XCQ7;Q33089;Q9GGC0;Q36637;Q37357;P93986;A0PDA4;Q8MCX1;Q32183;Q33323;Q6LA00;D8V9E6;Q39288;Q9XQP7;Q52TF4;Q8MCX9;Q6SSI3;O98549;Q3MKL9;Q07281;Q05993;P48717;Q8W952;Q8WHV7;Q8WJK2;O98552;Q9MU99;Q5KTY1;Q5GLI7;…	9608	258	CID		65.27	0.00815917		4	51		1	2064.9	-64.6817	14/200	Medicago_elastase_rep2.mgf
	High	cVQARNEGRDLAREGNEIIREA	B5SXA5;Q8SN43;O98549;Q6W3S3;Q9TLH7;Q32111;O98880;Q8WJK2;Q9XPZ0;O98552;Q6Y2Z1;Q15JC1;A5X4E9;C7A5Y1;Q8WLH4;O98545;Q9GHR3;O47273;Q9MV63;Q3T5E9;A5PFD4;Q9BB74;Q9GDM5;Q9MRH9;Q9GHM5;Q32056;B8PRM1;Q8WKW3;O98878;Q8WHG4;Q37164;Q9GCU2;Q3ZU78;Q4KUD6;A0PDA2;B8PRN3;D6MYK4;Q3T8E6;A0AS74;D6MYJ8;Q31856;Q32272;A0PDA8;Q32776;Q9GGH6;O20248;Q33051;O98758;Q39700;Q9TLJ0;E2CZ58;Q29VE4;Q31846;Q8M9C0;Q32581;Q9MV76;Q9GHM6;…	5800	142	CID	C1(Carbamidomethyl)	64.28	0.00920551		7	50		1	2556.14	-49.9171	17/233	Medicago_elastase_rep2.mgf
	High	cVQARNEGRDLAREGNEII	C7AQS9;B5SXA5;E0D9P4;Q8SN43;O47047;O98549;Q43036;Q05993;Q6W3S3;Q9TLH7;Q32111;O98880;Q8WIA1;Q8WJK2;Q9XPZ0;O98552;Q6Y2Z1;Q5KTY1;Q15JC1;A5X4E9;C7A5Y1;Q8WLH4;Q37343;O98545;Q9GHR3;O47273;Q9MV63;Q5K3X3;Q3T5E9;C3S8W3;C7AQU0;A5PFD4;Q9BB74;Q9GDM5;Q9MRH9;Q9GHM5;Q32056;B8PRM1;C0SJR0;C3S8R3;Q8WKW3;O98878;Q8M949;Q8WHG4;Q37164;Q9GCU2;Q3ZU78;Q4KUD6;A0PDA2;B8PRN3;C3RXG8;D6MYK4;Q9TN72;O98900;Q33423;Q3T8E6;A0AS74;…	7995	194	CID	C1(Carbamidomethyl)	61.36	0.0195971		8	51		1	2199.96	-57.1625	16/195	Medicago_elastase_rep2.mgf
	High	KNYGRAVYEcL	C7AQS9;Q33550;B5SXA5;P28424;Q33245;O47054;Q8HT56;O63121;O63136;Q9GD42;B6GUX7;B6GUY1;Q9GD60;Q8WLI8;P94086;Q6Y2Y3;B6GUQ7;P93976;A7IT65;Q33506;Q36782;O03678;Q36683;P94076;Q9XQQ8;P93987;B6GUR5;Q33620;Q9TJV6;A5X4C0;Q8WIX2;Q6Y2Z4;D0Q0H0;Q9TJU5;A2VAU0;Q9TI00;O98562;A1XCQ7;Q9GGC0;Q36643;B6GUQ8;Q36637;Q37357;P93986;A0PDA4;A5X4I1;Q33323;D8V9E6;Q8HUY5;D2KUS5;Q9XQP7;E0D9P4;Q8SN43;O47047;Q8MAK2;Q52TF4;Q5DK06;…	21633	404	CID	C10(Carbamidomethyl)	60.46	0.0208918	0	1	50		1	1372.6	-50.8782	8/96	Medicago_elastase_rep2.mgf
	High	GCTIKPKLGLSAKNYGRA	C7AQS9;Q33550;B5SXA5;P28424;Q33245;O47054;Q8HT56;O63121;O63136;Q9GD42;B6GUX7;B6GUY1;Q9GD60;Q8WLI8;P94086;Q6Y2Y3;B6GUQ7;A7IT65;P94106;Q33506;Q36782;O03678;Q33268;O03607;Q8HUZ7;P94076;Q9XQQ8;P93987;B6GUR5;Q33620;Q32857;Q9TJV6;A5X4C0;Q8WIX2;Q6Y2Z4;B6GUT8;D0Q0H0;Q9TJU5;Q7YKW5;A2VAU0;Q9TI00;O98562;A1XCQ7;Q33089;Q9GGC0;Q36643;B6GUQ8;Q36637;Q37357;P93986;A0PDA4;A5X4I1;Q8MCX1;Q9TLI7;Q32183;Q33323;Q6LA00;…	23507	426	CID		58.16	0.0537334		7	52		1	1876.93	-60.1788	10/184	Medicago_elastase_rep2.mgf
	High	AAcEVWKEIKFEFxAMDTL	A0PDA2	6	1	CID	C3(Carbamidomethyl), X14(N)	53.69	0.107558		2	50		1	2302	-36.2589	14/188	Medicago_elastase_rep2.mgf
	Medium	AKNYGRAVYEcL	C7AQS9;Q33550;B5SXA5;P28424;Q33245;O47054;Q8HT56;O63121;O63136;Q9GD42;B6GUX7;B6GUY1;Q9GD60;Q8WLI8;P94086;Q6Y2Y3;B6GUQ7;P93976;A7IT65;Q33506;Q36782;O03678;Q36683;P94076;Q9XQQ8;P93987;B6GUR5;Q33620;Q9TJV6;A5X4C0;Q8WIX2;Q6Y2Z4;D0Q0H0;Q9TJU5;A2VAU0;Q9TI00;O98562;A1XCQ7;Q9GGC0;Q36643;B6GUQ8;Q36637;Q37357;P93986;A0PDA4;A5X4I1;Q33323;D8V9E6;Q8HUY5;D2KUS5;Q9XQP7;E0D9P4;Q8SN43;O47047;Q8MAK2;Q52TF4;Q5DK06;…	21604	404	CID	C11(Carbamidomethyl)	48.09	0.388183	0	2	50	55	1	1443.63	-52.7527	12/104	Medicago_elastase_rep2.mgf
	Low	FQGPPHGI	C7AQS9;Q33550;P28424;Q33245;Q8HT56;O63121;O63136;B6GUX7;B6GUY1;Q9GD60;Q8WLI8;P94086;Q6Y2Y3;B6GUQ7;P93976;A7IT65;Q36782;O03678;Q33268;Q8HUZ7;Q36683;P94076;Q9XQQ8;B6GUR5;Q32857;Q9TJV6;A5X4C0;Q6Y2Z4;B8PRM7;D0Q0H0;Q9TJU5;A2VAU0;Q9TI00;O98562;A1XCQ7;Q33089;Q9GGC0;B6GUQ8;Q37357;A0PDA4;A5X4I1;Q8MCX1;Q9TLI7;Q32183;Q33323;Q6LA00;D8V9E6;D2KUS5;Q6SSI3;O98549;Q3MKL9;E5FEB9;Q07281;Q43036;Q05993;P48717;Q6W3S3;…	20049	414	CID		43.26	1.10816		2	50		1	852.383	-62.5652	6/71	Medicago_elastase_rep2.mgf
	Low	RNEGRDLAREGNEII	C7AQS9;B5SXA5;P28424;Q33245;O47054;Q33506;O03678;Q33268;Q8HUZ7;Q32857;Q8WIX2;B8PRM7;O98562;A1XCQ7;A0PDA4;A5X4I1;Q9TLI7;Q32183;E0D9P4;Q8SN43;O47047;O98549;Q43036;Q05993;Q6W3S3;Q9TLH7;Q32111;O98880;Q8WIA1;Q8WJK2;Q9XPZ0;O98552;Q6Y2Z1;Q5KTY1;Q15JC1;A5X4E9;B8QQH0;C7A5Y1;Q8WLH4;Q37343;O98545;Q9GHR3;O47273;Q9MV63;Q71N73;Q5K3X3;Q3T5E9;C3S8W3;C7AQU0;A5PFD4;Q9BB74;Q9GDM5;Q9MRH9;Q9GHM5;Q32056;B8PRM1;C0SJR0;…	8431	219	CID		40.73	2.52358	0	2	51	52	1	1741.79	-60.623	16/159	Medicago_elastase_rep2.mgf
	Low	QVERDKLNKYGRPL	C7AQS9;Q33550;B5SXA5;P28424;Q33245;Q8HT56;Q95CD5;O63121;O63136;Q9GD42;B6GUX7;B6GUY1;Q9GD60;Q8WLI8;P94086;Q6Y2Y3;B6GUQ7;P93976;A7IT65;P94106;Q36782;O03678;Q33268;O03607;Q8HUZ7;Q36683;P94076;Q9XQQ8;B6GUR5;Q33620;Q32857;A5X4C0;Q8WIX2;Q6Y2Z4;B6GUT8;D0Q0H0;Q9TJU5;Q7YKW5;A2VAU0;Q9TI00;O98562;A1XCQ7;Q9GGC0;Q36643;B6GUQ8;Q36637;Q37357;A0PDA4;A5X4I1;Q8MCX1;Q9TLI7;Q33323;Q6LA00;D8V9E6;Q9GD45;D2KUS5;Q39288;…	21091	423	CID		39.64	3.7085		6	52	47	1	1715.84	-68.9384	13/141	Medicago_elastase_rep2.mgf
	Low	FQGPPHGI	C7AQS9;Q33550;P28424;Q33245;Q8HT56;O63121;O63136;B6GUX7;B6GUY1;Q9GD60;Q8WLI8;P94086;Q6Y2Y3;B6GUQ7;P93976;A7IT65;Q36782;O03678;Q33268;Q8HUZ7;Q36683;P94076;Q9XQQ8;B6GUR5;Q32857;Q9TJV6;A5X4C0;Q6Y2Z4;B8PRM7;D0Q0H0;Q9TJU5;A2VAU0;Q9TI00;O98562;A1XCQ7;Q33089;Q9GGC0;B6GUQ8;Q37357;A0PDA4;A5X4I1;Q8MCX1;Q9TLI7;Q32183;Q33323;Q6LA00;D8V9E6;D2KUS5;Q6SSI3;O98549;Q3MKL9;E5FEB9;Q07281;Q43036;Q05993;P48717;Q6W3S3;…	20049	414	CID		38.79	3.22185		4	50	53	1	852.395	-48.0261	9/71	Medicago_elastase_rep2.mgf
	Low	AAcEVWKEI	Q33550;P28424;Q33245;Q95CD5;O63121;B6GUX7;Q8WLI8;P94086;Q6Y2Y3;B6GUQ7;A7IT65;P94106;Q36782;O03678;Q33268;Q8HUZ7;Q36683;P94076;Q9XQQ8;P93987;B6GUR5;Q33620;Q32857;Q9TJV6;Q6Y2Z3;Q6Y2Z4;B6GUT8;B8PRM7;Q7YKW5;Q9TI00;A1XCQ7;Q33089;Q9GGC0;Q36643;A0PDA4;A5X4I1;Q32183;Q33323;Q9GD45;Q8HUY5;Q39288;Q9XQP7;O47047;Q8MAK2;Q5DK06;O98549;Q3MKL9;Q43036;Q05993;P48717;Q9TLH7;Q8WHV7;Q31982;Q95A73;O98880;Q9XPZ0;O98552;…	6474	201	CID	C3(Carbamidomethyl)	37.95	4.43896	0	1	51	49	1	1105.5	-28.5076	6/75	Medicago_elastase_rep2.mgf
	Low	AAcEVWKEIKFEFxAMDTL	A0PDA2	6	1	CID	C3(Carbamidomethyl), X14(D)	31.41	13.2302		6	49	52	1	2302.95	-55.0579	8/188	Medicago_elastase_rep2.mgf
	Low	RNEGRDLAREGNEI	C7AQS9;B5SXA5;P28424;Q33245;O47054;Q33506;O03678;Q33268;Q8HUZ7;Q32857;Q8WIX2;B8PRM7;O98562;A1XCQ7;A0PDA4;A5X4I1;Q9TLI7;Q32183;E0D9P4;Q8SN43;O47047;O98549;Q43036;Q05993;Q6W3S3;Q9TLH7;Q8WHV7;Q32111;O98880;Q8WIA1;Q8WJK2;Q9XPZ0;O98552;Q6Y2Z1;Q5KTY1;Q15JC1;A5X4E9;B8QQH0;C7A5Y1;Q8WLH4;Q37343;O98545;Q9GHR3;O47273;Q9MV63;Q71N73;Q5K3X3;Q3T5E9;C3S8W3;C7AQU0;A5PFD4;Q9BB74;Q9GDM5;Q9MRH9;Q9GHM5;Q32056;B8PRM1;…	8563	223	CID		27.94	34.6169		4	50	43	1	1628.7	-69.3875	9/149	Medicago_elastase_rep2.mgf
	Low	KFEFxAMDTL	A0PDA2	6	1	CID	X5(P)	26.06	68.5508		5	51	35	1	1198.58	0.466143	6/94	Medicago_elastase_rep2.mgf
	Low	ANRVALEA	P28424;Q33245;O47054;Q8HT56;Q95CD5;O63121;O63136;Q9GD42;B6GUX7;B6GUY1;Q9GD60;Q8WLI8;P94086;Q6Y2Y3;B6GUQ7;P93976;A7IT65;P94106;Q33506;Q36782;O03678;Q33268;O03607;Q8HUZ7;Q36683;P94076;Q9XQQ8;P93987;B6GUR5;Q33620;Q32857;Q9TJV6;Q6Y2Z3;A5X4C0;Q8WIX2;Q6Y2Z4;B6GUT8;B8PRM7;D0Q0H0;Q9TJU5;Q7YKW5;A2VAU0;Q9TI00;O98562;A1XCQ7;Q33089;Q9GGC0;Q36643;B6GUQ8;Q36637;Q37357;P93986;A0PDA4;A5X4I1;Q8MCX1;Q9TLI7;Q32183;…	17337	400	CID		21.55	153.318		4	50	35	1	843.41	-69.0545	6/64	Medicago_elastase_rep2.mgf
	Low	REGNEIIREA	B5SXA5;P28424;Q33245;O47054;Q33506;O03678;Q33268;Q8HUZ7;Q32857;Q8WIX2;B8PRM7;O98562;A1XCQ7;Q37357;A0PDA4;A5X4I1;Q32183;Q8SN43;O98549;Q6W3S3;Q9TLH7;Q32111;O98880;Q8WJK2;Q9XPZ0;O98552;Q6Y2Z1;Q15JC1;A5X4E9;B8QQH0;C7A5Y1;Q8WLH4;O98545;Q9GHR3;O47273;Q9MV63;Q71N73;Q3T5E9;A5PFD4;Q9BB74;Q9GDM5;Q9MRH9;Q9GHM5;Q32056;B8PRM1;Q8WKW3;O98878;Q8WHG4;Q37164;Q9GCU2;Q3ZU78;Q4KUD6;A0PDA2;B8PRN3;D6MYK4;Q3T8E6;A0AS74;…	6374	173	CID		17.9	403.694		6	50	32	1	1186.56	-49.1685	6/103	Medicago_elastase_rep2.mgf
Q9TLJ0	33.33	22	20	474	52.4152	6.68311	1167.27	Ribulose-1,5-bisphosphate carboxylase oxygenase, large subunit (Fragment) OS=Buxus sempervirens GN=rbcL PE=3 SV=1 - [Q9TLJ0_BUXSE]
	Confidence Icon	Sequence	Protein Accessions	# Proteins	# Protein Groups	Activation Type	Modifications	IonScore	Exp Value	Δ Score	Rank	Identity High	Homology Threshold	Charge	m/z [Da]	ΔM [ppm]	Ions Matched	Spectrum File
	High	AAcEVWKEIKFxFPAMDTL	Q9TLJ0	1	1	CID	C3(Carbamidomethyl), X12(E)	126.51	5.92989e-09		7	50		1	2285.01	-38.6783	15/188	Medicago_elastase_rep2.mgf
	High	QARNEGRDLAREGNEIIREA	B5SXA5;Q8SN43;O98549;Q6W3S3;Q9TLH7;Q32111;O98880;Q8WJK2;Q9XPZ0;O98552;Q6Y2Z1;Q15JC1;A5X4E9;C7A5Y1;Q8WLH4;O98545;Q9GHR3;O47273;Q9MV63;Q71N73;Q3T5E9;A5PFD4;Q9BB74;Q9GDM5;Q9MRH9;Q9GHM5;Q32056;B8PRM1;Q8WKW3;O98878;Q8WHG4;Q37164;Q9GCU2;Q3ZU78;Q4KUD6;A0PDA2;B8PRN3;D6MYK4;Q3T8E6;A0AS74;D6MYJ8;Q31856;Q32272;Q71N71;A0PDA8;Q32776;Q9GGH6;O20248;Q33051;O98758;Q39700;Q9TLJ0;E2CZ58;Q29VE4;Q31846;Q8M9C0;Q32581;…	5816	144	CID		103.8	1.13828e-06		6	51		1	2297.04	-58.1276	20/217	Medicago_elastase_rep2.mgf
	High	AAcEVWKEIKFxFPAmDTL	Q9TLJ0	1	1	CID	C3(Carbamidomethyl), X12(E), M16(Oxidation)	92.83	1.27676e-05		8	50		1	2300.99	-42.7344	11/188	Medicago_elastase_rep2.mgf
	High	RNEGRDLAREGNEIIREA	B5SXA5;P28424;Q33245;O47054;Q33506;O03678;Q33268;Q8HUZ7;Q32857;Q8WIX2;B8PRM7;O98562;A1XCQ7;A0PDA4;A5X4I1;Q32183;Q8SN43;O98549;Q6W3S3;Q9TLH7;Q32111;O98880;Q8WJK2;Q9XPZ0;O98552;Q6Y2Z1;Q15JC1;A5X4E9;B8QQH0;C7A5Y1;Q8WLH4;O98545;Q9GHR3;O47273;Q9MV63;Q71N73;Q3T5E9;A5PFD4;Q9BB74;Q9GDM5;Q9MRH9;Q9GHM5;Q32056;B8PRM1;Q8WKW3;O98878;Q8WHG4;Q37164;Q9GCU2;Q3ZU78;Q4KUD6;A0PDA2;B8PRN3;D6MYK4;Q3T8E6;A0AS74;D6MYJ8;…	6175	162	CID		92.82	1.58469e-05	0	2	51		1	2097.95	-58.6388	20/197	Medicago_elastase_rep2.mgf
	High	EIFGDDSVLQFGGGTLGHPWGNAPGAVANRV	C7AQS9;Q33550;B5SXA5;P28424;Q33245;O47054;Q8HT56;O63121;Q9GD42;B6GUX7;B6GUY1;Q8WLI8;P94086;Q6Y2Y3;B6GUQ7;Q33506;Q36782;O03678;Q33268;Q8HUZ7;P93987;B6GUR5;Q32857;Q9TJV6;A5X4C0;Q8WIX2;Q6Y2Z4;B6GUT8;B8PRM7;Q9TJU5;Q9TI00;O98562;A1XCQ7;Q33089;Q36637;A5X4I1;Q8MCX1;Q9TLI7;Q33323;Q8HUY5;Q39288;E0D9P4;Q8SN43;O47047;Q52TF4;Q5DK06;Q6SSI3;O98549;Q3MKL9;Q07281;P48717;Q6W3S3;Q8W952;Q9TLH7;Q32111;Q95A73;O98880;…	15526	323	CID		90.43	1.34783e-05		10	48		1	3138.33	-67.9156	15/325	Medicago_elastase_rep2.mgf
	High	FQGPPHGIQVERDKLNKYGRPL	C7AQS9;Q33550;P28424;Q33245;Q8HT56;O63121;O63136;B6GUX7;B6GUY1;Q9GD60;Q8WLI8;P94086;Q6Y2Y3;B6GUQ7;P93976;A7IT65;Q36782;O03678;Q33268;Q8HUZ7;Q36683;P94076;Q9XQQ8;B6GUR5;Q32857;A5X4C0;Q6Y2Z4;D0Q0H0;Q9TJU5;A2VAU0;Q9TI00;O98562;A1XCQ7;Q9GGC0;B6GUQ8;Q37357;A0PDA4;A5X4I1;Q8MCX1;Q9TLI7;Q33323;Q6LA00;D8V9E6;D2KUS5;Q07281;Q43036;Q05993;P48717;Q6W3S3;Q8W952;Q9TLH7;Q8WHV7;Q32111;Q95A73;O98880;Q8WIA1;Q8WJK2;…	17696	346	CID		72.38	0.00164236		8	51		1	2549.23	-57.6101	20/219	Medicago_elastase_rep2.mgf
	High	NMFTSIVGNVFGFKALxA	Q95CD5;Q9GD42;Q33620;Q9TJV6;Q36643;Q9XQP7;Q9XPZ0;O47273;O20244;Q33423;O03627;Q9TLJ0;Q32597;O98527;O98749;Q710J8;Q4KUD3;Q6PZC2;Q05579;O03653;C7SN28	80	21	CID	X17(R)	68.68	0.00452187		4	51		1	1971.95	-47.6793	11/181	Medicago_elastase_rep2.mgf
	High	YKAQAETGEIKGHYLNATA	C7AQS9;Q33550;P28424;Q8HT56;Q95CD5;O63121;O63136;Q9GD42;B6GUX7;B6GUY1;Q6Y2Y3;P93976;A7IT65;Q36782;O03678;Q33268;O03607;Q36683;B6GUR5;Q8WIX2;Q6Y2Z4;B6GUT8;B8PRM7;D0Q0H0;Q9TJU5;Q7YKW5;A2VAU0;Q9TI00;A1XCQ7;Q33089;Q9GGC0;Q36637;Q37357;P93986;A0PDA4;Q8MCX1;Q32183;Q33323;Q6LA00;D8V9E6;Q39288;Q9XQP7;Q52TF4;Q8MCX9;Q6SSI3;O98549;Q3MKL9;Q07281;Q05993;P48717;Q8W952;Q8WHV7;Q8WJK2;O98552;Q9MU99;Q5KTY1;Q5GLI7;…	9608	258	CID		65.27	0.00815917		4	51		1	2064.9	-64.6817	14/200	Medicago_elastase_rep2.mgf
	High	cVQARNEGRDLAREGNEIIREA	B5SXA5;Q8SN43;O98549;Q6W3S3;Q9TLH7;Q32111;O98880;Q8WJK2;Q9XPZ0;O98552;Q6Y2Z1;Q15JC1;A5X4E9;C7A5Y1;Q8WLH4;O98545;Q9GHR3;O47273;Q9MV63;Q3T5E9;A5PFD4;Q9BB74;Q9GDM5;Q9MRH9;Q9GHM5;Q32056;B8PRM1;Q8WKW3;O98878;Q8WHG4;Q37164;Q9GCU2;Q3ZU78;Q4KUD6;A0PDA2;B8PRN3;D6MYK4;Q3T8E6;A0AS74;D6MYJ8;Q31856;Q32272;A0PDA8;Q32776;Q9GGH6;O20248;Q33051;O98758;Q39700;Q9TLJ0;E2CZ58;Q29VE4;Q31846;Q8M9C0;Q32581;Q9MV76;Q9GHM6;…	5800	142	CID	C1(Carbamidomethyl)	64.28	0.00920551		7	50		1	2556.14	-49.9171	17/233	Medicago_elastase_rep2.mgf
	High	cVQARNEGRDLAREGNEII	C7AQS9;B5SXA5;E0D9P4;Q8SN43;O47047;O98549;Q43036;Q05993;Q6W3S3;Q9TLH7;Q32111;O98880;Q8WIA1;Q8WJK2;Q9XPZ0;O98552;Q6Y2Z1;Q5KTY1;Q15JC1;A5X4E9;C7A5Y1;Q8WLH4;Q37343;O98545;Q9GHR3;O47273;Q9MV63;Q5K3X3;Q3T5E9;C3S8W3;C7AQU0;A5PFD4;Q9BB74;Q9GDM5;Q9MRH9;Q9GHM5;Q32056;B8PRM1;C0SJR0;C3S8R3;Q8WKW3;O98878;Q8M949;Q8WHG4;Q37164;Q9GCU2;Q3ZU78;Q4KUD6;A0PDA2;B8PRN3;C3RXG8;D6MYK4;Q9TN72;O98900;Q33423;Q3T8E6;A0AS74;…	7995	194	CID	C1(Carbamidomethyl)	61.36	0.0195971		8	51		1	2199.96	-57.1625	16/195	Medicago_elastase_rep2.mgf
	High	KNYGRAVYEcL	C7AQS9;Q33550;B5SXA5;P28424;Q33245;O47054;Q8HT56;O63121;O63136;Q9GD42;B6GUX7;B6GUY1;Q9GD60;Q8WLI8;P94086;Q6Y2Y3;B6GUQ7;P93976;A7IT65;Q33506;Q36782;O03678;Q36683;P94076;Q9XQQ8;P93987;B6GUR5;Q33620;Q9TJV6;A5X4C0;Q8WIX2;Q6Y2Z4;D0Q0H0;Q9TJU5;A2VAU0;Q9TI00;O98562;A1XCQ7;Q9GGC0;Q36643;B6GUQ8;Q36637;Q37357;P93986;A0PDA4;A5X4I1;Q33323;D8V9E6;Q8HUY5;D2KUS5;Q9XQP7;E0D9P4;Q8SN43;O47047;Q8MAK2;Q52TF4;Q5DK06;…	21633	404	CID	C10(Carbamidomethyl)	60.46	0.0208918	0	1	50		1	1372.6	-50.8782	8/96	Medicago_elastase_rep2.mgf
	High	GCTIKPKLGLSAKNYGRA	C7AQS9;Q33550;B5SXA5;P28424;Q33245;O47054;Q8HT56;O63121;O63136;Q9GD42;B6GUX7;B6GUY1;Q9GD60;Q8WLI8;P94086;Q6Y2Y3;B6GUQ7;A7IT65;P94106;Q33506;Q36782;O03678;Q33268;O03607;Q8HUZ7;P94076;Q9XQQ8;P93987;B6GUR5;Q33620;Q32857;Q9TJV6;A5X4C0;Q8WIX2;Q6Y2Z4;B6GUT8;D0Q0H0;Q9TJU5;Q7YKW5;A2VAU0;Q9TI00;O98562;A1XCQ7;Q33089;Q9GGC0;Q36643;B6GUQ8;Q36637;Q37357;P93986;A0PDA4;A5X4I1;Q8MCX1;Q9TLI7;Q32183;Q33323;Q6LA00;…	23507	426	CID		58.16	0.0537334		7	52		1	1876.93	-60.1788	10/184	Medicago_elastase_rep2.mgf
	Medium	AKNYGRAVYEcL	C7AQS9;Q33550;B5SXA5;P28424;Q33245;O47054;Q8HT56;O63121;O63136;Q9GD42;B6GUX7;B6GUY1;Q9GD60;Q8WLI8;P94086;Q6Y2Y3;B6GUQ7;P93976;A7IT65;Q33506;Q36782;O03678;Q36683;P94076;Q9XQQ8;P93987;B6GUR5;Q33620;Q9TJV6;A5X4C0;Q8WIX2;Q6Y2Z4;D0Q0H0;Q9TJU5;A2VAU0;Q9TI00;O98562;A1XCQ7;Q9GGC0;Q36643;B6GUQ8;Q36637;Q37357;P93986;A0PDA4;A5X4I1;Q33323;D8V9E6;Q8HUY5;D2KUS5;Q9XQP7;E0D9P4;Q8SN43;O47047;Q8MAK2;Q52TF4;Q5DK06;…	21604	404	CID	C11(Carbamidomethyl)	48.09	0.388183	0	2	50	55	1	1443.63	-52.7527	12/104	Medicago_elastase_rep2.mgf
	Low	FQGPPHGI	C7AQS9;Q33550;P28424;Q33245;Q8HT56;O63121;O63136;B6GUX7;B6GUY1;Q9GD60;Q8WLI8;P94086;Q6Y2Y3;B6GUQ7;P93976;A7IT65;Q36782;O03678;Q33268;Q8HUZ7;Q36683;P94076;Q9XQQ8;B6GUR5;Q32857;Q9TJV6;A5X4C0;Q6Y2Z4;B8PRM7;D0Q0H0;Q9TJU5;A2VAU0;Q9TI00;O98562;A1XCQ7;Q33089;Q9GGC0;B6GUQ8;Q37357;A0PDA4;A5X4I1;Q8MCX1;Q9TLI7;Q32183;Q33323;Q6LA00;D8V9E6;D2KUS5;Q6SSI3;O98549;Q3MKL9;E5FEB9;Q07281;Q43036;Q05993;P48717;Q6W3S3;…	20049	414	CID		43.26	1.10816		2	50		1	852.383	-62.5652	6/71	Medicago_elastase_rep2.mgf
	Low	RNEGRDLAREGNEII	C7AQS9;B5SXA5;P28424;Q33245;O47054;Q33506;O03678;Q33268;Q8HUZ7;Q32857;Q8WIX2;B8PRM7;O98562;A1XCQ7;A0PDA4;A5X4I1;Q9TLI7;Q32183;E0D9P4;Q8SN43;O47047;O98549;Q43036;Q05993;Q6W3S3;Q9TLH7;Q32111;O98880;Q8WIA1;Q8WJK2;Q9XPZ0;O98552;Q6Y2Z1;Q5KTY1;Q15JC1;A5X4E9;B8QQH0;C7A5Y1;Q8WLH4;Q37343;O98545;Q9GHR3;O47273;Q9MV63;Q71N73;Q5K3X3;Q3T5E9;C3S8W3;C7AQU0;A5PFD4;Q9BB74;Q9GDM5;Q9MRH9;Q9GHM5;Q32056;B8PRM1;C0SJR0;…	8431	219	CID		40.73	2.52358	0	2	51	52	1	1741.79	-60.623	16/159	Medicago_elastase_rep2.mgf
	Low	QVERDKLNKYGRPL	C7AQS9;Q33550;B5SXA5;P28424;Q33245;Q8HT56;Q95CD5;O63121;O63136;Q9GD42;B6GUX7;B6GUY1;Q9GD60;Q8WLI8;P94086;Q6Y2Y3;B6GUQ7;P93976;A7IT65;P94106;Q36782;O03678;Q33268;O03607;Q8HUZ7;Q36683;P94076;Q9XQQ8;B6GUR5;Q33620;Q32857;A5X4C0;Q8WIX2;Q6Y2Z4;B6GUT8;D0Q0H0;Q9TJU5;Q7YKW5;A2VAU0;Q9TI00;O98562;A1XCQ7;Q9GGC0;Q36643;B6GUQ8;Q36637;Q37357;A0PDA4;A5X4I1;Q8MCX1;Q9TLI7;Q33323;Q6LA00;D8V9E6;Q9GD45;D2KUS5;Q39288;…	21091	423	CID		39.64	3.7085		6	52	47	1	1715.84	-68.9384	13/141	Medicago_elastase_rep2.mgf
	Low	FQGPPHGI	C7AQS9;Q33550;P28424;Q33245;Q8HT56;O63121;O63136;B6GUX7;B6GUY1;Q9GD60;Q8WLI8;P94086;Q6Y2Y3;B6GUQ7;P93976;A7IT65;Q36782;O03678;Q33268;Q8HUZ7;Q36683;P94076;Q9XQQ8;B6GUR5;Q32857;Q9TJV6;A5X4C0;Q6Y2Z4;B8PRM7;D0Q0H0;Q9TJU5;A2VAU0;Q9TI00;O98562;A1XCQ7;Q33089;Q9GGC0;B6GUQ8;Q37357;A0PDA4;A5X4I1;Q8MCX1;Q9TLI7;Q32183;Q33323;Q6LA00;D8V9E6;D2KUS5;Q6SSI3;O98549;Q3MKL9;E5FEB9;Q07281;Q43036;Q05993;P48717;Q6W3S3;…	20049	414	CID		38.79	3.22185		4	50	53	1	852.395	-48.0261	9/71	Medicago_elastase_rep2.mgf
	Low	AAcEVWKEI	Q33550;P28424;Q33245;Q95CD5;O63121;B6GUX7;Q8WLI8;P94086;Q6Y2Y3;B6GUQ7;A7IT65;P94106;Q36782;O03678;Q33268;Q8HUZ7;Q36683;P94076;Q9XQQ8;P93987;B6GUR5;Q33620;Q32857;Q9TJV6;Q6Y2Z3;Q6Y2Z4;B6GUT8;B8PRM7;Q7YKW5;Q9TI00;A1XCQ7;Q33089;Q9GGC0;Q36643;A0PDA4;A5X4I1;Q32183;Q33323;Q9GD45;Q8HUY5;Q39288;Q9XQP7;O47047;Q8MAK2;Q5DK06;O98549;Q3MKL9;Q43036;Q05993;P48717;Q9TLH7;Q8WHV7;Q31982;Q95A73;O98880;Q9XPZ0;O98552;…	6474	201	CID	C3(Carbamidomethyl)	37.95	4.43896	0	1	51	49	1	1105.5	-28.5076	6/75	Medicago_elastase_rep2.mgf
	Low	RNEGRDLAREGNEI	C7AQS9;B5SXA5;P28424;Q33245;O47054;Q33506;O03678;Q33268;Q8HUZ7;Q32857;Q8WIX2;B8PRM7;O98562;A1XCQ7;A0PDA4;A5X4I1;Q9TLI7;Q32183;E0D9P4;Q8SN43;O47047;O98549;Q43036;Q05993;Q6W3S3;Q9TLH7;Q8WHV7;Q32111;O98880;Q8WIA1;Q8WJK2;Q9XPZ0;O98552;Q6Y2Z1;Q5KTY1;Q15JC1;A5X4E9;B8QQH0;C7A5Y1;Q8WLH4;Q37343;O98545;Q9GHR3;O47273;Q9MV63;Q71N73;Q5K3X3;Q3T5E9;C3S8W3;C7AQU0;A5PFD4;Q9BB74;Q9GDM5;Q9MRH9;Q9GHM5;Q32056;B8PRM1;…	8563	223	CID		27.94	34.6169		4	50	43	1	1628.7	-69.3875	9/149	Medicago_elastase_rep2.mgf
	Low	KFxFPAMDTL	Q9TLJ0	1	1	CID	X3(E)	26.06	68.5508		6	51	35	1	1198.58	0.466143	6/84	Medicago_elastase_rep2.mgf
	Low	ANRVALEA	P28424;Q33245;O47054;Q8HT56;Q95CD5;O63121;O63136;Q9GD42;B6GUX7;B6GUY1;Q9GD60;Q8WLI8;P94086;Q6Y2Y3;B6GUQ7;P93976;A7IT65;P94106;Q33506;Q36782;O03678;Q33268;O03607;Q8HUZ7;Q36683;P94076;Q9XQQ8;P93987;B6GUR5;Q33620;Q32857;Q9TJV6;Q6Y2Z3;A5X4C0;Q8WIX2;Q6Y2Z4;B6GUT8;B8PRM7;D0Q0H0;Q9TJU5;Q7YKW5;A2VAU0;Q9TI00;O98562;A1XCQ7;Q33089;Q9GGC0;Q36643;B6GUQ8;Q36637;Q37357;P93986;A0PDA4;A5X4I1;Q8MCX1;Q9TLI7;Q32183;…	17337	400	CID		21.55	153.318		4	50	35	1	843.41	-69.0545	6/64	Medicago_elastase_rep2.mgf
	Low	REGNEIIREA	B5SXA5;P28424;Q33245;O47054;Q33506;O03678;Q33268;Q8HUZ7;Q32857;Q8WIX2;B8PRM7;O98562;A1XCQ7;Q37357;A0PDA4;A5X4I1;Q32183;Q8SN43;O98549;Q6W3S3;Q9TLH7;Q32111;O98880;Q8WJK2;Q9XPZ0;O98552;Q6Y2Z1;Q15JC1;A5X4E9;B8QQH0;C7A5Y1;Q8WLH4;O98545;Q9GHR3;O47273;Q9MV63;Q71N73;Q3T5E9;A5PFD4;Q9BB74;Q9GDM5;Q9MRH9;Q9GHM5;Q32056;B8PRM1;Q8WKW3;O98878;Q8WHG4;Q37164;Q9GCU2;Q3ZU78;Q4KUD6;A0PDA2;B8PRN3;D6MYK4;Q3T8E6;A0AS74;…	6374	173	CID		17.9	403.694		6	50	32	1	1186.56	-49.1685	6/103	Medicago_elastase_rep2.mgf
Q9GGH2	34.5	23	20	458	50.9146	6.48096	1167.27	Ribulose-1,5-biphosphate carboxylase/oxygenase large subunit (Fragment) OS=Codia discolor GN=rbcL PE=3 SV=1 - [Q9GGH2_9ROSI]
	Confidence Icon	Sequence	Protein Accessions	# Proteins	# Protein Groups	Activation Type	Modifications	IonScore	Exp Value	Δ Score	Rank	Identity High	Homology Threshold	Charge	m/z [Da]	ΔM [ppm]	Ions Matched	Spectrum File
	High	AAcEVWKEIKFEFPAMDxL	Q9GGH2	1	1	CID	C3(Carbamidomethyl), X18(T)	126.51	5.92989e-09		5	50		1	2285.01	-38.6783	15/187	Medicago_elastase_rep2.mgf
	High	QARNEGRDLAREGNEIIREA	B5SXA5;Q8SN43;O98549;Q6W3S3;Q9TLH7;Q32111;O98880;Q8WJK2;Q9XPZ0;O98552;Q6Y2Z1;Q15JC1;A5X4E9;C7A5Y1;Q8WLH4;O98545;Q9GHR3;O47273;Q9MV63;Q71N73;Q3T5E9;A5PFD4;Q9BB74;Q9GDM5;Q9MRH9;Q9GHM5;Q32056;B8PRM1;Q8WKW3;O98878;Q8WHG4;Q37164;Q9GCU2;Q3ZU78;Q4KUD6;A0PDA2;B8PRN3;D6MYK4;Q3T8E6;A0AS74;D6MYJ8;Q31856;Q32272;Q71N71;A0PDA8;Q32776;Q9GGH6;O20248;Q33051;O98758;Q39700;Q9TLJ0;E2CZ58;Q29VE4;Q31846;Q8M9C0;Q32581;…	5816	144	CID		103.8	1.13828e-06		6	51		1	2297.04	-58.1276	20/217	Medicago_elastase_rep2.mgf
	High	AAcEVWKEIKFEFPAmDxL	Q9GGH2	1	1	CID	C3(Carbamidomethyl), M16(Oxidation), X18(T)	92.83	1.27676e-05		6	50		1	2300.99	-42.7344	11/187	Medicago_elastase_rep2.mgf
	High	RNEGRDLAREGNEIIREA	B5SXA5;P28424;Q33245;O47054;Q33506;O03678;Q33268;Q8HUZ7;Q32857;Q8WIX2;B8PRM7;O98562;A1XCQ7;A0PDA4;A5X4I1;Q32183;Q8SN43;O98549;Q6W3S3;Q9TLH7;Q32111;O98880;Q8WJK2;Q9XPZ0;O98552;Q6Y2Z1;Q15JC1;A5X4E9;B8QQH0;C7A5Y1;Q8WLH4;O98545;Q9GHR3;O47273;Q9MV63;Q71N73;Q3T5E9;A5PFD4;Q9BB74;Q9GDM5;Q9MRH9;Q9GHM5;Q32056;B8PRM1;Q8WKW3;O98878;Q8WHG4;Q37164;Q9GCU2;Q3ZU78;Q4KUD6;A0PDA2;B8PRN3;D6MYK4;Q3T8E6;A0AS74;D6MYJ8;…	6175	162	CID		92.82	1.58469e-05	0	2	51		1	2097.95	-58.6388	20/197	Medicago_elastase_rep2.mgf
	High	EIFGDDSVLQFGGGTLGHPWGNAPGAVANRV	C7AQS9;Q33550;B5SXA5;P28424;Q33245;O47054;Q8HT56;O63121;Q9GD42;B6GUX7;B6GUY1;Q8WLI8;P94086;Q6Y2Y3;B6GUQ7;Q33506;Q36782;O03678;Q33268;Q8HUZ7;P93987;B6GUR5;Q32857;Q9TJV6;A5X4C0;Q8WIX2;Q6Y2Z4;B6GUT8;B8PRM7;Q9TJU5;Q9TI00;O98562;A1XCQ7;Q33089;Q36637;A5X4I1;Q8MCX1;Q9TLI7;Q33323;Q8HUY5;Q39288;E0D9P4;Q8SN43;O47047;Q52TF4;Q5DK06;Q6SSI3;O98549;Q3MKL9;Q07281;P48717;Q6W3S3;Q8W952;Q9TLH7;Q32111;Q95A73;O98880;…	15526	323	CID		90.43	1.34783e-05		10	48		1	3138.33	-67.9156	15/325	Medicago_elastase_rep2.mgf
	High	FQGPPHGIQVERDKLNKYGRPL	C7AQS9;Q33550;P28424;Q33245;Q8HT56;O63121;O63136;B6GUX7;B6GUY1;Q9GD60;Q8WLI8;P94086;Q6Y2Y3;B6GUQ7;P93976;A7IT65;Q36782;O03678;Q33268;Q8HUZ7;Q36683;P94076;Q9XQQ8;B6GUR5;Q32857;A5X4C0;Q6Y2Z4;D0Q0H0;Q9TJU5;A2VAU0;Q9TI00;O98562;A1XCQ7;Q9GGC0;B6GUQ8;Q37357;A0PDA4;A5X4I1;Q8MCX1;Q9TLI7;Q33323;Q6LA00;D8V9E6;D2KUS5;Q07281;Q43036;Q05993;P48717;Q6W3S3;Q8W952;Q9TLH7;Q8WHV7;Q32111;Q95A73;O98880;Q8WIA1;Q8WJK2;…	17696	346	CID		72.38	0.00164236		8	51		1	2549.23	-57.6101	20/219	Medicago_elastase_rep2.mgf
	High	NMFTSIVGNVFGFKALRA	C7AQS9;Q33550;P28424;Q8HT56;O63121;O63136;B6GUX7;B6GUY1;Q9GD60;P94086;Q6Y2Y3;B6GUQ7;P93976;A7IT65;P94106;Q36782;O03678;O03607;Q8HUZ7;Q36683;Q9XQQ8;B6GUR5;Q32857;A5X4C0;Q8WIX2;Q6Y2Z4;B6GUT8;D0Q0H0;Q9TJU5;A2VAU0;Q9TI00;O98562;A1XCQ7;Q33089;Q9GGC0;B6GUQ8;Q36637;Q37357;A0PDA4;A5X4I1;Q8MCX1;Q32183;Q33323;Q6LA00;D8V9E6;Q9GD45;Q39288;E0D9P4;O47047;Q8MAK2;Q52TF4;Q5DK06;B5U0R6;O98549;Q3MKL9;E5FEB9;Q07281;…	15678	346	CID		68.68	0.00452187		3	51		1	1971.95	-47.6793	11/184	Medicago_elastase_rep2.mgf
	High	YKAQAETGEIKGHYLNATA	C7AQS9;Q33550;P28424;Q8HT56;Q95CD5;O63121;O63136;Q9GD42;B6GUX7;B6GUY1;Q6Y2Y3;P93976;A7IT65;Q36782;O03678;Q33268;O03607;Q36683;B6GUR5;Q8WIX2;Q6Y2Z4;B6GUT8;B8PRM7;D0Q0H0;Q9TJU5;Q7YKW5;A2VAU0;Q9TI00;A1XCQ7;Q33089;Q9GGC0;Q36637;Q37357;P93986;A0PDA4;Q8MCX1;Q32183;Q33323;Q6LA00;D8V9E6;Q39288;Q9XQP7;Q52TF4;Q8MCX9;Q6SSI3;O98549;Q3MKL9;Q07281;Q05993;P48717;Q8W952;Q8WHV7;Q8WJK2;O98552;Q9MU99;Q5KTY1;Q5GLI7;…	9608	258	CID		65.27	0.00815917		4	51		1	2064.9	-64.6817	14/200	Medicago_elastase_rep2.mgf
	High	cVQARNEGRDLAREGNEIIREA	B5SXA5;Q8SN43;O98549;Q6W3S3;Q9TLH7;Q32111;O98880;Q8WJK2;Q9XPZ0;O98552;Q6Y2Z1;Q15JC1;A5X4E9;C7A5Y1;Q8WLH4;O98545;Q9GHR3;O47273;Q9MV63;Q3T5E9;A5PFD4;Q9BB74;Q9GDM5;Q9MRH9;Q9GHM5;Q32056;B8PRM1;Q8WKW3;O98878;Q8WHG4;Q37164;Q9GCU2;Q3ZU78;Q4KUD6;A0PDA2;B8PRN3;D6MYK4;Q3T8E6;A0AS74;D6MYJ8;Q31856;Q32272;A0PDA8;Q32776;Q9GGH6;O20248;Q33051;O98758;Q39700;Q9TLJ0;E2CZ58;Q29VE4;Q31846;Q8M9C0;Q32581;Q9MV76;Q9GHM6;…	5800	142	CID	C1(Carbamidomethyl)	64.28	0.00920551		7	50		1	2556.14	-49.9171	17/233	Medicago_elastase_rep2.mgf
	High	cVQARNEGRDLAREGNEII	C7AQS9;B5SXA5;E0D9P4;Q8SN43;O47047;O98549;Q43036;Q05993;Q6W3S3;Q9TLH7;Q32111;O98880;Q8WIA1;Q8WJK2;Q9XPZ0;O98552;Q6Y2Z1;Q5KTY1;Q15JC1;A5X4E9;C7A5Y1;Q8WLH4;Q37343;O98545;Q9GHR3;O47273;Q9MV63;Q5K3X3;Q3T5E9;C3S8W3;C7AQU0;A5PFD4;Q9BB74;Q9GDM5;Q9MRH9;Q9GHM5;Q32056;B8PRM1;C0SJR0;C3S8R3;Q8WKW3;O98878;Q8M949;Q8WHG4;Q37164;Q9GCU2;Q3ZU78;Q4KUD6;A0PDA2;B8PRN3;C3RXG8;D6MYK4;Q9TN72;O98900;Q33423;Q3T8E6;A0AS74;…	7995	194	CID	C1(Carbamidomethyl)	61.36	0.0195971		8	51		1	2199.96	-57.1625	16/195	Medicago_elastase_rep2.mgf
	High	KNYGRAVYEcL	C7AQS9;Q33550;B5SXA5;P28424;Q33245;O47054;Q8HT56;O63121;O63136;Q9GD42;B6GUX7;B6GUY1;Q9GD60;Q8WLI8;P94086;Q6Y2Y3;B6GUQ7;P93976;A7IT65;Q33506;Q36782;O03678;Q36683;P94076;Q9XQQ8;P93987;B6GUR5;Q33620;Q9TJV6;A5X4C0;Q8WIX2;Q6Y2Z4;D0Q0H0;Q9TJU5;A2VAU0;Q9TI00;O98562;A1XCQ7;Q9GGC0;Q36643;B6GUQ8;Q36637;Q37357;P93986;A0PDA4;A5X4I1;Q33323;D8V9E6;Q8HUY5;D2KUS5;Q9XQP7;E0D9P4;Q8SN43;O47047;Q8MAK2;Q52TF4;Q5DK06;…	21633	404	CID	C10(Carbamidomethyl)	60.46	0.0208918	0	1	50		1	1372.6	-50.8782	8/96	Medicago_elastase_rep2.mgf
	High	GCTIKPKLGLSAKNYGRA	C7AQS9;Q33550;B5SXA5;P28424;Q33245;O47054;Q8HT56;O63121;O63136;Q9GD42;B6GUX7;B6GUY1;Q9GD60;Q8WLI8;P94086;Q6Y2Y3;B6GUQ7;A7IT65;P94106;Q33506;Q36782;O03678;Q33268;O03607;Q8HUZ7;P94076;Q9XQQ8;P93987;B6GUR5;Q33620;Q32857;Q9TJV6;A5X4C0;Q8WIX2;Q6Y2Z4;B6GUT8;D0Q0H0;Q9TJU5;Q7YKW5;A2VAU0;Q9TI00;O98562;A1XCQ7;Q33089;Q9GGC0;Q36643;B6GUQ8;Q36637;Q37357;P93986;A0PDA4;A5X4I1;Q8MCX1;Q9TLI7;Q32183;Q33323;Q6LA00;…	23507	426	CID		58.16	0.0537334		7	52		1	1876.93	-60.1788	10/184	Medicago_elastase_rep2.mgf
	High	AAcEVWKEIKFEFPAmDxL	Q9GGH2	1	1	CID	C3(Carbamidomethyl), M16(Oxidation), X18(C)	49.11	0.224682	0.244898	1	49	52	1	2302.95	-47.3482	10/187	Medicago_elastase_rep2.mgf
	Medium	AKNYGRAVYEcL	C7AQS9;Q33550;B5SXA5;P28424;Q33245;O47054;Q8HT56;O63121;O63136;Q9GD42;B6GUX7;B6GUY1;Q9GD60;Q8WLI8;P94086;Q6Y2Y3;B6GUQ7;P93976;A7IT65;Q33506;Q36782;O03678;Q36683;P94076;Q9XQQ8;P93987;B6GUR5;Q33620;Q9TJV6;A5X4C0;Q8WIX2;Q6Y2Z4;D0Q0H0;Q9TJU5;A2VAU0;Q9TI00;O98562;A1XCQ7;Q9GGC0;Q36643;B6GUQ8;Q36637;Q37357;P93986;A0PDA4;A5X4I1;Q33323;D8V9E6;Q8HUY5;D2KUS5;Q9XQP7;E0D9P4;Q8SN43;O47047;Q8MAK2;Q52TF4;Q5DK06;…	21604	404	CID	C11(Carbamidomethyl)	48.09	0.388183	0	2	50	55	1	1443.63	-52.7527	12/104	Medicago_elastase_rep2.mgf
	Low	FQGPPHGI	C7AQS9;Q33550;P28424;Q33245;Q8HT56;O63121;O63136;B6GUX7;B6GUY1;Q9GD60;Q8WLI8;P94086;Q6Y2Y3;B6GUQ7;P93976;A7IT65;Q36782;O03678;Q33268;Q8HUZ7;Q36683;P94076;Q9XQQ8;B6GUR5;Q32857;Q9TJV6;A5X4C0;Q6Y2Z4;B8PRM7;D0Q0H0;Q9TJU5;A2VAU0;Q9TI00;O98562;A1XCQ7;Q33089;Q9GGC0;B6GUQ8;Q37357;A0PDA4;A5X4I1;Q8MCX1;Q9TLI7;Q32183;Q33323;Q6LA00;D8V9E6;D2KUS5;Q6SSI3;O98549;Q3MKL9;E5FEB9;Q07281;Q43036;Q05993;P48717;Q6W3S3;…	20049	414	CID		43.26	1.10816		2	50		1	852.383	-62.5652	6/71	Medicago_elastase_rep2.mgf
	Low	RNEGRDLAREGNEII	C7AQS9;B5SXA5;P28424;Q33245;O47054;Q33506;O03678;Q33268;Q8HUZ7;Q32857;Q8WIX2;B8PRM7;O98562;A1XCQ7;A0PDA4;A5X4I1;Q9TLI7;Q32183;E0D9P4;Q8SN43;O47047;O98549;Q43036;Q05993;Q6W3S3;Q9TLH7;Q32111;O98880;Q8WIA1;Q8WJK2;Q9XPZ0;O98552;Q6Y2Z1;Q5KTY1;Q15JC1;A5X4E9;B8QQH0;C7A5Y1;Q8WLH4;Q37343;O98545;Q9GHR3;O47273;Q9MV63;Q71N73;Q5K3X3;Q3T5E9;C3S8W3;C7AQU0;A5PFD4;Q9BB74;Q9GDM5;Q9MRH9;Q9GHM5;Q32056;B8PRM1;C0SJR0;…	8431	219	CID		40.73	2.52358	0	2	51	52	1	1741.79	-60.623	16/159	Medicago_elastase_rep2.mgf
	Low	QVERDKLNKYGRPL	C7AQS9;Q33550;B5SXA5;P28424;Q33245;Q8HT56;Q95CD5;O63121;O63136;Q9GD42;B6GUX7;B6GUY1;Q9GD60;Q8WLI8;P94086;Q6Y2Y3;B6GUQ7;P93976;A7IT65;P94106;Q36782;O03678;Q33268;O03607;Q8HUZ7;Q36683;P94076;Q9XQQ8;B6GUR5;Q33620;Q32857;A5X4C0;Q8WIX2;Q6Y2Z4;B6GUT8;D0Q0H0;Q9TJU5;Q7YKW5;A2VAU0;Q9TI00;O98562;A1XCQ7;Q9GGC0;Q36643;B6GUQ8;Q36637;Q37357;A0PDA4;A5X4I1;Q8MCX1;Q9TLI7;Q33323;Q6LA00;D8V9E6;Q9GD45;D2KUS5;Q39288;…	21091	423	CID		39.64	3.7085		6	52	47	1	1715.84	-68.9384	13/141	Medicago_elastase_rep2.mgf
	Low	FQGPPHGI	C7AQS9;Q33550;P28424;Q33245;Q8HT56;O63121;O63136;B6GUX7;B6GUY1;Q9GD60;Q8WLI8;P94086;Q6Y2Y3;B6GUQ7;P93976;A7IT65;Q36782;O03678;Q33268;Q8HUZ7;Q36683;P94076;Q9XQQ8;B6GUR5;Q32857;Q9TJV6;A5X4C0;Q6Y2Z4;B8PRM7;D0Q0H0;Q9TJU5;A2VAU0;Q9TI00;O98562;A1XCQ7;Q33089;Q9GGC0;B6GUQ8;Q37357;A0PDA4;A5X4I1;Q8MCX1;Q9TLI7;Q32183;Q33323;Q6LA00;D8V9E6;D2KUS5;Q6SSI3;O98549;Q3MKL9;E5FEB9;Q07281;Q43036;Q05993;P48717;Q6W3S3;…	20049	414	CID		38.79	3.22185		4	50	53	1	852.395	-48.0261	9/71	Medicago_elastase_rep2.mgf
	Low	AAcEVWKEI	Q33550;P28424;Q33245;Q95CD5;O63121;B6GUX7;Q8WLI8;P94086;Q6Y2Y3;B6GUQ7;A7IT65;P94106;Q36782;O03678;Q33268;Q8HUZ7;Q36683;P94076;Q9XQQ8;P93987;B6GUR5;Q33620;Q32857;Q9TJV6;Q6Y2Z3;Q6Y2Z4;B6GUT8;B8PRM7;Q7YKW5;Q9TI00;A1XCQ7;Q33089;Q9GGC0;Q36643;A0PDA4;A5X4I1;Q32183;Q33323;Q9GD45;Q8HUY5;Q39288;Q9XQP7;O47047;Q8MAK2;Q5DK06;O98549;Q3MKL9;Q43036;Q05993;P48717;Q9TLH7;Q8WHV7;Q31982;Q95A73;O98880;Q9XPZ0;O98552;…	6474	201	CID	C3(Carbamidomethyl)	37.95	4.43896	0	1	51	49	1	1105.5	-28.5076	6/75	Medicago_elastase_rep2.mgf
	Low	RNEGRDLAREGNEI	C7AQS9;B5SXA5;P28424;Q33245;O47054;Q33506;O03678;Q33268;Q8HUZ7;Q32857;Q8WIX2;B8PRM7;O98562;A1XCQ7;A0PDA4;A5X4I1;Q9TLI7;Q32183;E0D9P4;Q8SN43;O47047;O98549;Q43036;Q05993;Q6W3S3;Q9TLH7;Q8WHV7;Q32111;O98880;Q8WIA1;Q8WJK2;Q9XPZ0;O98552;Q6Y2Z1;Q5KTY1;Q15JC1;A5X4E9;B8QQH0;C7A5Y1;Q8WLH4;Q37343;O98545;Q9GHR3;O47273;Q9MV63;Q71N73;Q5K3X3;Q3T5E9;C3S8W3;C7AQU0;A5PFD4;Q9BB74;Q9GDM5;Q9MRH9;Q9GHM5;Q32056;B8PRM1;…	8563	223	CID		27.94	34.6169		4	50	43	1	1628.7	-69.3875	9/149	Medicago_elastase_rep2.mgf
	Low	KFEFPAMDxL	Q9GGH2	1	1	CID	X9(T)	26.06	68.5508		3	51	35	1	1198.58	0.466143	6/93	Medicago_elastase_rep2.mgf
	Low	ANRVALEA	P28424;Q33245;O47054;Q8HT56;Q95CD5;O63121;O63136;Q9GD42;B6GUX7;B6GUY1;Q9GD60;Q8WLI8;P94086;Q6Y2Y3;B6GUQ7;P93976;A7IT65;P94106;Q33506;Q36782;O03678;Q33268;O03607;Q8HUZ7;Q36683;P94076;Q9XQQ8;P93987;B6GUR5;Q33620;Q32857;Q9TJV6;Q6Y2Z3;A5X4C0;Q8WIX2;Q6Y2Z4;B6GUT8;B8PRM7;D0Q0H0;Q9TJU5;Q7YKW5;A2VAU0;Q9TI00;O98562;A1XCQ7;Q33089;Q9GGC0;Q36643;B6GUQ8;Q36637;Q37357;P93986;A0PDA4;A5X4I1;Q8MCX1;Q9TLI7;Q32183;…	17337	400	CID		21.55	153.318		4	50	35	1	843.41	-69.0545	6/64	Medicago_elastase_rep2.mgf
	Low	REGNEIIREA	B5SXA5;P28424;Q33245;O47054;Q33506;O03678;Q33268;Q8HUZ7;Q32857;Q8WIX2;B8PRM7;O98562;A1XCQ7;Q37357;A0PDA4;A5X4I1;Q32183;Q8SN43;O98549;Q6W3S3;Q9TLH7;Q32111;O98880;Q8WJK2;Q9XPZ0;O98552;Q6Y2Z1;Q15JC1;A5X4E9;B8QQH0;C7A5Y1;Q8WLH4;O98545;Q9GHR3;O47273;Q9MV63;Q71N73;Q3T5E9;A5PFD4;Q9BB74;Q9GDM5;Q9MRH9;Q9GHM5;Q32056;B8PRM1;Q8WKW3;O98878;Q8WHG4;Q37164;Q9GCU2;Q3ZU78;Q4KUD6;A0PDA2;B8PRN3;D6MYK4;Q3T8E6;A0AS74;…	6374	173	CID		17.9	403.694		6	50	32	1	1186.56	-49.1685	6/103	Medicago_elastase_rep2.mgf
Q4KUD3	33.98	22	20	465	51.4779	6.32861	1167.27	Ribulose-1,5-bisphosphate carboxylase/oxygenase large subunit (Fragment) OS=Tetrorchidium sp. Bell 93-204 GN=rbcL PE=3 SV=1 - [Q4KUD3_9ROSI]
	Confidence Icon	Sequence	Protein Accessions	# Proteins	# Protein Groups	Activation Type	Modifications	IonScore	Exp Value	Δ Score	Rank	Identity High	Homology Threshold	Charge	m/z [Da]	ΔM [ppm]	Ions Matched	Spectrum File
	High	AAcEVWKEIKFEFPAMDTL	P28424;P48717;O98880;Q9GHM5;Q3ZU78;Q9SBW6;Q8HSW8;Q9GGH6;Q9TLI9;Q8SLK9;Q7YKH2;A2VAT5;Q4VWQ1;O98749;Q9GG54;Q9MUH0;Q33034;Q4KUD3;Q4KUE1	680	19	CID	C3(Carbamidomethyl)	126.51	5.92989e-09		4	50		1	2285.01	-38.6783	15/188	Medicago_elastase_rep2.mgf
	High	QARNEGRDLAREGNEIIREA	B5SXA5;Q8SN43;O98549;Q6W3S3;Q9TLH7;Q32111;O98880;Q8WJK2;Q9XPZ0;O98552;Q6Y2Z1;Q15JC1;A5X4E9;C7A5Y1;Q8WLH4;O98545;Q9GHR3;O47273;Q9MV63;Q71N73;Q3T5E9;A5PFD4;Q9BB74;Q9GDM5;Q9MRH9;Q9GHM5;Q32056;B8PRM1;Q8WKW3;O98878;Q8WHG4;Q37164;Q9GCU2;Q3ZU78;Q4KUD6;A0PDA2;B8PRN3;D6MYK4;Q3T8E6;A0AS74;D6MYJ8;Q31856;Q32272;Q71N71;A0PDA8;Q32776;Q9GGH6;O20248;Q33051;O98758;Q39700;Q9TLJ0;E2CZ58;Q29VE4;Q31846;Q8M9C0;Q32581;…	5816	144	CID		103.8	1.13828e-06		6	51		1	2297.04	-58.1276	20/217	Medicago_elastase_rep2.mgf
	High	AAcEVWKEIKFEFPAmDTL	P28424;P48717;O98880;Q9GHM5;Q3ZU78;Q9SBW6;Q8HSW8;Q9GGH6;Q9TLI9;Q8SLK9;Q7YKH2;A2VAT5;Q4VWQ1;O98749;Q9GG54;Q9MUH0;Q33034;Q4KUD3;Q4KUE1	680	19	CID	C3(Carbamidomethyl), M16(Oxidation)	92.83	1.27676e-05		5	50		1	2300.99	-42.7344	11/188	Medicago_elastase_rep2.mgf
	High	RNEGRDLAREGNEIIREA	B5SXA5;P28424;Q33245;O47054;Q33506;O03678;Q33268;Q8HUZ7;Q32857;Q8WIX2;B8PRM7;O98562;A1XCQ7;A0PDA4;A5X4I1;Q32183;Q8SN43;O98549;Q6W3S3;Q9TLH7;Q32111;O98880;Q8WJK2;Q9XPZ0;O98552;Q6Y2Z1;Q15JC1;A5X4E9;B8QQH0;C7A5Y1;Q8WLH4;O98545;Q9GHR3;O47273;Q9MV63;Q71N73;Q3T5E9;A5PFD4;Q9BB74;Q9GDM5;Q9MRH9;Q9GHM5;Q32056;B8PRM1;Q8WKW3;O98878;Q8WHG4;Q37164;Q9GCU2;Q3ZU78;Q4KUD6;A0PDA2;B8PRN3;D6MYK4;Q3T8E6;A0AS74;D6MYJ8;…	6175	162	CID		92.82	1.58469e-05	0	2	51		1	2097.95	-58.6388	20/197	Medicago_elastase_rep2.mgf
	High	EIFGDDSVLQFGGGTIGHPWGNAPGAVANRV	Q3T5E9;Q4KUD3;Q8MCW8	201	3	CID		90.43	1.34783e-05		5	48		1	3138.33	-67.9156	15/325	Medicago_elastase_rep2.mgf
	High	FQGPPHGIQVERDKLNKYGRPL	C7AQS9;Q33550;P28424;Q33245;Q8HT56;O63121;O63136;B6GUX7;B6GUY1;Q9GD60;Q8WLI8;P94086;Q6Y2Y3;B6GUQ7;P93976;A7IT65;Q36782;O03678;Q33268;Q8HUZ7;Q36683;P94076;Q9XQQ8;B6GUR5;Q32857;A5X4C0;Q6Y2Z4;D0Q0H0;Q9TJU5;A2VAU0;Q9TI00;O98562;A1XCQ7;Q9GGC0;B6GUQ8;Q37357;A0PDA4;A5X4I1;Q8MCX1;Q9TLI7;Q33323;Q6LA00;D8V9E6;D2KUS5;Q07281;Q43036;Q05993;P48717;Q6W3S3;Q8W952;Q9TLH7;Q8WHV7;Q32111;Q95A73;O98880;Q8WIA1;Q8WJK2;…	17696	346	CID		72.38	0.00164236		8	51		1	2549.23	-57.6101	20/219	Medicago_elastase_rep2.mgf
	High	NMFTSIVGNVFGFKALxA	Q95CD5;Q9GD42;Q33620;Q9TJV6;Q36643;Q9XQP7;Q9XPZ0;O47273;O20244;Q33423;O03627;Q9TLJ0;Q32597;O98527;O98749;Q710J8;Q4KUD3;Q6PZC2;Q05579;O03653;C7SN28	80	21	CID	X17(R)	68.68	0.00452187		4	51		1	1971.95	-47.6793	11/181	Medicago_elastase_rep2.mgf
	High	YKAQAETGEIKGHYLNATA	C7AQS9;Q33550;P28424;Q8HT56;Q95CD5;O63121;O63136;Q9GD42;B6GUX7;B6GUY1;Q6Y2Y3;P93976;A7IT65;Q36782;O03678;Q33268;O03607;Q36683;B6GUR5;Q8WIX2;Q6Y2Z4;B6GUT8;B8PRM7;D0Q0H0;Q9TJU5;Q7YKW5;A2VAU0;Q9TI00;A1XCQ7;Q33089;Q9GGC0;Q36637;Q37357;P93986;A0PDA4;Q8MCX1;Q32183;Q33323;Q6LA00;D8V9E6;Q39288;Q9XQP7;Q52TF4;Q8MCX9;Q6SSI3;O98549;Q3MKL9;Q07281;Q05993;P48717;Q8W952;Q8WHV7;Q8WJK2;O98552;Q9MU99;Q5KTY1;Q5GLI7;…	9608	258	CID		65.27	0.00815917		4	51		1	2064.9	-64.6817	14/200	Medicago_elastase_rep2.mgf
	High	cVQARNEGRDLAREGNEIIREA	B5SXA5;Q8SN43;O98549;Q6W3S3;Q9TLH7;Q32111;O98880;Q8WJK2;Q9XPZ0;O98552;Q6Y2Z1;Q15JC1;A5X4E9;C7A5Y1;Q8WLH4;O98545;Q9GHR3;O47273;Q9MV63;Q3T5E9;A5PFD4;Q9BB74;Q9GDM5;Q9MRH9;Q9GHM5;Q32056;B8PRM1;Q8WKW3;O98878;Q8WHG4;Q37164;Q9GCU2;Q3ZU78;Q4KUD6;A0PDA2;B8PRN3;D6MYK4;Q3T8E6;A0AS74;D6MYJ8;Q31856;Q32272;A0PDA8;Q32776;Q9GGH6;O20248;Q33051;O98758;Q39700;Q9TLJ0;E2CZ58;Q29VE4;Q31846;Q8M9C0;Q32581;Q9MV76;Q9GHM6;…	5800	142	CID	C1(Carbamidomethyl)	64.28	0.00920551		7	50		1	2556.14	-49.9171	17/233	Medicago_elastase_rep2.mgf
	High	cVQARNEGRDLAREGNEII	C7AQS9;B5SXA5;E0D9P4;Q8SN43;O47047;O98549;Q43036;Q05993;Q6W3S3;Q9TLH7;Q32111;O98880;Q8WIA1;Q8WJK2;Q9XPZ0;O98552;Q6Y2Z1;Q5KTY1;Q15JC1;A5X4E9;C7A5Y1;Q8WLH4;Q37343;O98545;Q9GHR3;O47273;Q9MV63;Q5K3X3;Q3T5E9;C3S8W3;C7AQU0;A5PFD4;Q9BB74;Q9GDM5;Q9MRH9;Q9GHM5;Q32056;B8PRM1;C0SJR0;C3S8R3;Q8WKW3;O98878;Q8M949;Q8WHG4;Q37164;Q9GCU2;Q3ZU78;Q4KUD6;A0PDA2;B8PRN3;C3RXG8;D6MYK4;Q9TN72;O98900;Q33423;Q3T8E6;A0AS74;…	7995	194	CID	C1(Carbamidomethyl)	61.36	0.0195971		8	51		1	2199.96	-57.1625	16/195	Medicago_elastase_rep2.mgf
	High	KNYGRAVYEcL	C7AQS9;Q33550;B5SXA5;P28424;Q33245;O47054;Q8HT56;O63121;O63136;Q9GD42;B6GUX7;B6GUY1;Q9GD60;Q8WLI8;P94086;Q6Y2Y3;B6GUQ7;P93976;A7IT65;Q33506;Q36782;O03678;Q36683;P94076;Q9XQQ8;P93987;B6GUR5;Q33620;Q9TJV6;A5X4C0;Q8WIX2;Q6Y2Z4;D0Q0H0;Q9TJU5;A2VAU0;Q9TI00;O98562;A1XCQ7;Q9GGC0;Q36643;B6GUQ8;Q36637;Q37357;P93986;A0PDA4;A5X4I1;Q33323;D8V9E6;Q8HUY5;D2KUS5;Q9XQP7;E0D9P4;Q8SN43;O47047;Q8MAK2;Q52TF4;Q5DK06;…	21633	404	CID	C10(Carbamidomethyl)	60.46	0.0208918	0	1	50		1	1372.6	-50.8782	8/96	Medicago_elastase_rep2.mgf
	High	GCTIKPKLGLSAKNYGRA	C7AQS9;Q33550;B5SXA5;P28424;Q33245;O47054;Q8HT56;O63121;O63136;Q9GD42;B6GUX7;B6GUY1;Q9GD60;Q8WLI8;P94086;Q6Y2Y3;B6GUQ7;A7IT65;P94106;Q33506;Q36782;O03678;Q33268;O03607;Q8HUZ7;P94076;Q9XQQ8;P93987;B6GUR5;Q33620;Q32857;Q9TJV6;A5X4C0;Q8WIX2;Q6Y2Z4;B6GUT8;D0Q0H0;Q9TJU5;Q7YKW5;A2VAU0;Q9TI00;O98562;A1XCQ7;Q33089;Q9GGC0;Q36643;B6GUQ8;Q36637;Q37357;P93986;A0PDA4;A5X4I1;Q8MCX1;Q9TLI7;Q32183;Q33323;Q6LA00;…	23507	426	CID		58.16	0.0537334		7	52		1	1876.93	-60.1788	10/184	Medicago_elastase_rep2.mgf
	Medium	AKNYGRAVYEcL	C7AQS9;Q33550;B5SXA5;P28424;Q33245;O47054;Q8HT56;O63121;O63136;Q9GD42;B6GUX7;B6GUY1;Q9GD60;Q8WLI8;P94086;Q6Y2Y3;B6GUQ7;P93976;A7IT65;Q33506;Q36782;O03678;Q36683;P94076;Q9XQQ8;P93987;B6GUR5;Q33620;Q9TJV6;A5X4C0;Q8WIX2;Q6Y2Z4;D0Q0H0;Q9TJU5;A2VAU0;Q9TI00;O98562;A1XCQ7;Q9GGC0;Q36643;B6GUQ8;Q36637;Q37357;P93986;A0PDA4;A5X4I1;Q33323;D8V9E6;Q8HUY5;D2KUS5;Q9XQP7;E0D9P4;Q8SN43;O47047;Q8MAK2;Q52TF4;Q5DK06;…	21604	404	CID	C11(Carbamidomethyl)	48.09	0.388183	0	2	50	55	1	1443.63	-52.7527	12/104	Medicago_elastase_rep2.mgf
	Low	FQGPPHGI	C7AQS9;Q33550;P28424;Q33245;Q8HT56;O63121;O63136;B6GUX7;B6GUY1;Q9GD60;Q8WLI8;P94086;Q6Y2Y3;B6GUQ7;P93976;A7IT65;Q36782;O03678;Q33268;Q8HUZ7;Q36683;P94076;Q9XQQ8;B6GUR5;Q32857;Q9TJV6;A5X4C0;Q6Y2Z4;B8PRM7;D0Q0H0;Q9TJU5;A2VAU0;Q9TI00;O98562;A1XCQ7;Q33089;Q9GGC0;B6GUQ8;Q37357;A0PDA4;A5X4I1;Q8MCX1;Q9TLI7;Q32183;Q33323;Q6LA00;D8V9E6;D2KUS5;Q6SSI3;O98549;Q3MKL9;E5FEB9;Q07281;Q43036;Q05993;P48717;Q6W3S3;…	20049	414	CID		43.26	1.10816		2	50		1	852.383	-62.5652	6/71	Medicago_elastase_rep2.mgf
	Low	RNEGRDLAREGNEII	C7AQS9;B5SXA5;P28424;Q33245;O47054;Q33506;O03678;Q33268;Q8HUZ7;Q32857;Q8WIX2;B8PRM7;O98562;A1XCQ7;A0PDA4;A5X4I1;Q9TLI7;Q32183;E0D9P4;Q8SN43;O47047;O98549;Q43036;Q05993;Q6W3S3;Q9TLH7;Q32111;O98880;Q8WIA1;Q8WJK2;Q9XPZ0;O98552;Q6Y2Z1;Q5KTY1;Q15JC1;A5X4E9;B8QQH0;C7A5Y1;Q8WLH4;Q37343;O98545;Q9GHR3;O47273;Q9MV63;Q71N73;Q5K3X3;Q3T5E9;C3S8W3;C7AQU0;A5PFD4;Q9BB74;Q9GDM5;Q9MRH9;Q9GHM5;Q32056;B8PRM1;C0SJR0;…	8431	219	CID		40.73	2.52358	0	2	51	52	1	1741.79	-60.623	16/159	Medicago_elastase_rep2.mgf
	Low	QVERDKLNKYGRPL	C7AQS9;Q33550;B5SXA5;P28424;Q33245;Q8HT56;Q95CD5;O63121;O63136;Q9GD42;B6GUX7;B6GUY1;Q9GD60;Q8WLI8;P94086;Q6Y2Y3;B6GUQ7;P93976;A7IT65;P94106;Q36782;O03678;Q33268;O03607;Q8HUZ7;Q36683;P94076;Q9XQQ8;B6GUR5;Q33620;Q32857;A5X4C0;Q8WIX2;Q6Y2Z4;B6GUT8;D0Q0H0;Q9TJU5;Q7YKW5;A2VAU0;Q9TI00;O98562;A1XCQ7;Q9GGC0;Q36643;B6GUQ8;Q36637;Q37357;A0PDA4;A5X4I1;Q8MCX1;Q9TLI7;Q33323;Q6LA00;D8V9E6;Q9GD45;D2KUS5;Q39288;…	21091	423	CID		39.64	3.7085		6	52	47	1	1715.84	-68.9384	13/141	Medicago_elastase_rep2.mgf
	Low	FQGPPHGI	C7AQS9;Q33550;P28424;Q33245;Q8HT56;O63121;O63136;B6GUX7;B6GUY1;Q9GD60;Q8WLI8;P94086;Q6Y2Y3;B6GUQ7;P93976;A7IT65;Q36782;O03678;Q33268;Q8HUZ7;Q36683;P94076;Q9XQQ8;B6GUR5;Q32857;Q9TJV6;A5X4C0;Q6Y2Z4;B8PRM7;D0Q0H0;Q9TJU5;A2VAU0;Q9TI00;O98562;A1XCQ7;Q33089;Q9GGC0;B6GUQ8;Q37357;A0PDA4;A5X4I1;Q8MCX1;Q9TLI7;Q32183;Q33323;Q6LA00;D8V9E6;D2KUS5;Q6SSI3;O98549;Q3MKL9;E5FEB9;Q07281;Q43036;Q05993;P48717;Q6W3S3;…	20049	414	CID		38.79	3.22185		4	50	53	1	852.395	-48.0261	9/71	Medicago_elastase_rep2.mgf
	Low	AAcEVWKEI	Q33550;P28424;Q33245;Q95CD5;O63121;B6GUX7;Q8WLI8;P94086;Q6Y2Y3;B6GUQ7;A7IT65;P94106;Q36782;O03678;Q33268;Q8HUZ7;Q36683;P94076;Q9XQQ8;P93987;B6GUR5;Q33620;Q32857;Q9TJV6;Q6Y2Z3;Q6Y2Z4;B6GUT8;B8PRM7;Q7YKW5;Q9TI00;A1XCQ7;Q33089;Q9GGC0;Q36643;A0PDA4;A5X4I1;Q32183;Q33323;Q9GD45;Q8HUY5;Q39288;Q9XQP7;O47047;Q8MAK2;Q5DK06;O98549;Q3MKL9;Q43036;Q05993;P48717;Q9TLH7;Q8WHV7;Q31982;Q95A73;O98880;Q9XPZ0;O98552;…	6474	201	CID	C3(Carbamidomethyl)	37.95	4.43896	0	1	51	49	1	1105.5	-28.5076	6/75	Medicago_elastase_rep2.mgf
	Low	RNEGRDLAREGNEI	C7AQS9;B5SXA5;P28424;Q33245;O47054;Q33506;O03678;Q33268;Q8HUZ7;Q32857;Q8WIX2;B8PRM7;O98562;A1XCQ7;A0PDA4;A5X4I1;Q9TLI7;Q32183;E0D9P4;Q8SN43;O47047;O98549;Q43036;Q05993;Q6W3S3;Q9TLH7;Q8WHV7;Q32111;O98880;Q8WIA1;Q8WJK2;Q9XPZ0;O98552;Q6Y2Z1;Q5KTY1;Q15JC1;A5X4E9;B8QQH0;C7A5Y1;Q8WLH4;Q37343;O98545;Q9GHR3;O47273;Q9MV63;Q71N73;Q5K3X3;Q3T5E9;C3S8W3;C7AQU0;A5PFD4;Q9BB74;Q9GDM5;Q9MRH9;Q9GHM5;Q32056;B8PRM1;…	8563	223	CID		27.94	34.6169		4	50	43	1	1628.7	-69.3875	9/149	Medicago_elastase_rep2.mgf
	Low	KFEFPAMDTL	P28424;Q07281;P48717;O98880;A5PFD4;Q9GHM5;Q3ZU78;Q4KUD6;B3FD25;Q9SBW6;Q8HSW8;Q9GGH6;Q9TIE0;O03627;O03648;Q9TLI9;Q8HUX6;O03622;Q8SLK9;Q7YKH2;A2VAT5;Q71N79;Q4VWQ1;O98749;Q6U1X7;Q9GG54;Q71N80;Q9MUH0;Q33034;Q4KUD3;D1KWZ1;Q4KUE1;O03653;O03654;Q8SLK3;Q71N77	851	36	CID		26.06	68.5508	0	2	51	35	1	1198.58	0.466143	6/94	Medicago_elastase_rep2.mgf
	Low	ANRVALEA	P28424;Q33245;O47054;Q8HT56;Q95CD5;O63121;O63136;Q9GD42;B6GUX7;B6GUY1;Q9GD60;Q8WLI8;P94086;Q6Y2Y3;B6GUQ7;P93976;A7IT65;P94106;Q33506;Q36782;O03678;Q33268;O03607;Q8HUZ7;Q36683;P94076;Q9XQQ8;P93987;B6GUR5;Q33620;Q32857;Q9TJV6;Q6Y2Z3;A5X4C0;Q8WIX2;Q6Y2Z4;B6GUT8;B8PRM7;D0Q0H0;Q9TJU5;Q7YKW5;A2VAU0;Q9TI00;O98562;A1XCQ7;Q33089;Q9GGC0;Q36643;B6GUQ8;Q36637;Q37357;P93986;A0PDA4;A5X4I1;Q8MCX1;Q9TLI7;Q32183;…	17337	400	CID		21.55	153.318		4	50	35	1	843.41	-69.0545	6/64	Medicago_elastase_rep2.mgf
	Low	REGNEIIREA	B5SXA5;P28424;Q33245;O47054;Q33506;O03678;Q33268;Q8HUZ7;Q32857;Q8WIX2;B8PRM7;O98562;A1XCQ7;Q37357;A0PDA4;A5X4I1;Q32183;Q8SN43;O98549;Q6W3S3;Q9TLH7;Q32111;O98880;Q8WJK2;Q9XPZ0;O98552;Q6Y2Z1;Q15JC1;A5X4E9;B8QQH0;C7A5Y1;Q8WLH4;O98545;Q9GHR3;O47273;Q9MV63;Q71N73;Q3T5E9;A5PFD4;Q9BB74;Q9GDM5;Q9MRH9;Q9GHM5;Q32056;B8PRM1;Q8WKW3;O98878;Q8WHG4;Q37164;Q9GCU2;Q3ZU78;Q4KUD6;A0PDA2;B8PRN3;D6MYK4;Q3T8E6;A0AS74;…	6374	173	CID		17.9	403.694		6	50	32	1	1186.56	-49.1685	6/103	Medicago_elastase_rep2.mgf
A5PFD4	33.69	21	19	472	52.3724	6.58057	1142.41	Ribulose bisphosphate carboxylase large chain (Fragment) OS=Goniorrhachis marginata GN=rbcL PE=3 SV=1 - [A5PFD4_9FABA]
	Confidence Icon	Sequence	Protein Accessions	# Proteins	# Protein Groups	Activation Type	Modifications	IonScore	Exp Value	Δ Score	Rank	Identity High	Homology Threshold	Charge	m/z [Da]	ΔM [ppm]	Ions Matched	Spectrum File
	High	xAACEVWKEIKFEFPAMDTL	A5PFD4	3	1	CID	X1(G)	139.6	2.91103e-10		2	50		1	2285.01	-38.6809	16/196	Medicago_elastase_rep2.mgf
	High	xAACEVWKEIKFEFPAmDTL	A5PFD4	3	1	CID	X1(G), M17(Oxidation)	104.91	7.90878e-07		2	50		1	2300.99	-42.737	12/196	Medicago_elastase_rep2.mgf
	High	QARNEGRDLAREGNEIIREA	B5SXA5;Q8SN43;O98549;Q6W3S3;Q9TLH7;Q32111;O98880;Q8WJK2;Q9XPZ0;O98552;Q6Y2Z1;Q15JC1;A5X4E9;C7A5Y1;Q8WLH4;O98545;Q9GHR3;O47273;Q9MV63;Q71N73;Q3T5E9;A5PFD4;Q9BB74;Q9GDM5;Q9MRH9;Q9GHM5;Q32056;B8PRM1;Q8WKW3;O98878;Q8WHG4;Q37164;Q9GCU2;Q3ZU78;Q4KUD6;A0PDA2;B8PRN3;D6MYK4;Q3T8E6;A0AS74;D6MYJ8;Q31856;Q32272;Q71N71;A0PDA8;Q32776;Q9GGH6;O20248;Q33051;O98758;Q39700;Q9TLJ0;E2CZ58;Q29VE4;Q31846;Q8M9C0;Q32581;…	5816	144	CID		103.8	1.13828e-06		6	51		1	2297.04	-58.1276	20/217	Medicago_elastase_rep2.mgf
	High	RNEGRDLAREGNEIIREA	B5SXA5;P28424;Q33245;O47054;Q33506;O03678;Q33268;Q8HUZ7;Q32857;Q8WIX2;B8PRM7;O98562;A1XCQ7;A0PDA4;A5X4I1;Q32183;Q8SN43;O98549;Q6W3S3;Q9TLH7;Q32111;O98880;Q8WJK2;Q9XPZ0;O98552;Q6Y2Z1;Q15JC1;A5X4E9;B8QQH0;C7A5Y1;Q8WLH4;O98545;Q9GHR3;O47273;Q9MV63;Q71N73;Q3T5E9;A5PFD4;Q9BB74;Q9GDM5;Q9MRH9;Q9GHM5;Q32056;B8PRM1;Q8WKW3;O98878;Q8WHG4;Q37164;Q9GCU2;Q3ZU78;Q4KUD6;A0PDA2;B8PRN3;D6MYK4;Q3T8E6;A0AS74;D6MYJ8;…	6175	162	CID		92.82	1.58469e-05	0	2	51		1	2097.95	-58.6388	20/197	Medicago_elastase_rep2.mgf
	High	EIFGDDSVLQFGGGTLGHPWGNAPGAVANRV	C7AQS9;Q33550;B5SXA5;P28424;Q33245;O47054;Q8HT56;O63121;Q9GD42;B6GUX7;B6GUY1;Q8WLI8;P94086;Q6Y2Y3;B6GUQ7;Q33506;Q36782;O03678;Q33268;Q8HUZ7;P93987;B6GUR5;Q32857;Q9TJV6;A5X4C0;Q8WIX2;Q6Y2Z4;B6GUT8;B8PRM7;Q9TJU5;Q9TI00;O98562;A1XCQ7;Q33089;Q36637;A5X4I1;Q8MCX1;Q9TLI7;Q33323;Q8HUY5;Q39288;E0D9P4;Q8SN43;O47047;Q52TF4;Q5DK06;Q6SSI3;O98549;Q3MKL9;Q07281;P48717;Q6W3S3;Q8W952;Q9TLH7;Q32111;Q95A73;O98880;…	15526	323	CID		90.43	1.34783e-05		10	48		1	3138.33	-67.9156	15/325	Medicago_elastase_rep2.mgf
	High	FQGPPHGIQVERDKLNKYGRPL	C7AQS9;Q33550;P28424;Q33245;Q8HT56;O63121;O63136;B6GUX7;B6GUY1;Q9GD60;Q8WLI8;P94086;Q6Y2Y3;B6GUQ7;P93976;A7IT65;Q36782;O03678;Q33268;Q8HUZ7;Q36683;P94076;Q9XQQ8;B6GUR5;Q32857;A5X4C0;Q6Y2Z4;D0Q0H0;Q9TJU5;A2VAU0;Q9TI00;O98562;A1XCQ7;Q9GGC0;B6GUQ8;Q37357;A0PDA4;A5X4I1;Q8MCX1;Q9TLI7;Q33323;Q6LA00;D8V9E6;D2KUS5;Q07281;Q43036;Q05993;P48717;Q6W3S3;Q8W952;Q9TLH7;Q8WHV7;Q32111;Q95A73;O98880;Q8WIA1;Q8WJK2;…	17696	346	CID		72.38	0.00164236		8	51		1	2549.23	-57.6101	20/219	Medicago_elastase_rep2.mgf
	High	NMFTSIVGNVFGFKALRA	C7AQS9;Q33550;P28424;Q8HT56;O63121;O63136;B6GUX7;B6GUY1;Q9GD60;P94086;Q6Y2Y3;B6GUQ7;P93976;A7IT65;P94106;Q36782;O03678;O03607;Q8HUZ7;Q36683;Q9XQQ8;B6GUR5;Q32857;A5X4C0;Q8WIX2;Q6Y2Z4;B6GUT8;D0Q0H0;Q9TJU5;A2VAU0;Q9TI00;O98562;A1XCQ7;Q33089;Q9GGC0;B6GUQ8;Q36637;Q37357;A0PDA4;A5X4I1;Q8MCX1;Q32183;Q33323;Q6LA00;D8V9E6;Q9GD45;Q39288;E0D9P4;O47047;Q8MAK2;Q52TF4;Q5DK06;B5U0R6;O98549;Q3MKL9;E5FEB9;Q07281;…	15678	346	CID		68.68	0.00452187		3	51		1	1971.95	-47.6793	11/184	Medicago_elastase_rep2.mgf
	High	YKAQAETGEIKGHYLNATA	C7AQS9;Q33550;P28424;Q8HT56;Q95CD5;O63121;O63136;Q9GD42;B6GUX7;B6GUY1;Q6Y2Y3;P93976;A7IT65;Q36782;O03678;Q33268;O03607;Q36683;B6GUR5;Q8WIX2;Q6Y2Z4;B6GUT8;B8PRM7;D0Q0H0;Q9TJU5;Q7YKW5;A2VAU0;Q9TI00;A1XCQ7;Q33089;Q9GGC0;Q36637;Q37357;P93986;A0PDA4;Q8MCX1;Q32183;Q33323;Q6LA00;D8V9E6;Q39288;Q9XQP7;Q52TF4;Q8MCX9;Q6SSI3;O98549;Q3MKL9;Q07281;Q05993;P48717;Q8W952;Q8WHV7;Q8WJK2;O98552;Q9MU99;Q5KTY1;Q5GLI7;…	9608	258	CID		65.27	0.00815917		4	51		1	2064.9	-64.6817	14/200	Medicago_elastase_rep2.mgf
	High	cVQARNEGRDLAREGNEIIREA	B5SXA5;Q8SN43;O98549;Q6W3S3;Q9TLH7;Q32111;O98880;Q8WJK2;Q9XPZ0;O98552;Q6Y2Z1;Q15JC1;A5X4E9;C7A5Y1;Q8WLH4;O98545;Q9GHR3;O47273;Q9MV63;Q3T5E9;A5PFD4;Q9BB74;Q9GDM5;Q9MRH9;Q9GHM5;Q32056;B8PRM1;Q8WKW3;O98878;Q8WHG4;Q37164;Q9GCU2;Q3ZU78;Q4KUD6;A0PDA2;B8PRN3;D6MYK4;Q3T8E6;A0AS74;D6MYJ8;Q31856;Q32272;A0PDA8;Q32776;Q9GGH6;O20248;Q33051;O98758;Q39700;Q9TLJ0;E2CZ58;Q29VE4;Q31846;Q8M9C0;Q32581;Q9MV76;Q9GHM6;…	5800	142	CID	C1(Carbamidomethyl)	64.28	0.00920551		7	50		1	2556.14	-49.9171	17/233	Medicago_elastase_rep2.mgf
	High	cVQARNEGRDLAREGNEII	C7AQS9;B5SXA5;E0D9P4;Q8SN43;O47047;O98549;Q43036;Q05993;Q6W3S3;Q9TLH7;Q32111;O98880;Q8WIA1;Q8WJK2;Q9XPZ0;O98552;Q6Y2Z1;Q5KTY1;Q15JC1;A5X4E9;C7A5Y1;Q8WLH4;Q37343;O98545;Q9GHR3;O47273;Q9MV63;Q5K3X3;Q3T5E9;C3S8W3;C7AQU0;A5PFD4;Q9BB74;Q9GDM5;Q9MRH9;Q9GHM5;Q32056;B8PRM1;C0SJR0;C3S8R3;Q8WKW3;O98878;Q8M949;Q8WHG4;Q37164;Q9GCU2;Q3ZU78;Q4KUD6;A0PDA2;B8PRN3;C3RXG8;D6MYK4;Q9TN72;O98900;Q33423;Q3T8E6;A0AS74;…	7995	194	CID	C1(Carbamidomethyl)	61.36	0.0195971		8	51		1	2199.96	-57.1625	16/195	Medicago_elastase_rep2.mgf
	High	KNYGRAVYEcL	C7AQS9;Q33550;B5SXA5;P28424;Q33245;O47054;Q8HT56;O63121;O63136;Q9GD42;B6GUX7;B6GUY1;Q9GD60;Q8WLI8;P94086;Q6Y2Y3;B6GUQ7;P93976;A7IT65;Q33506;Q36782;O03678;Q36683;P94076;Q9XQQ8;P93987;B6GUR5;Q33620;Q9TJV6;A5X4C0;Q8WIX2;Q6Y2Z4;D0Q0H0;Q9TJU5;A2VAU0;Q9TI00;O98562;A1XCQ7;Q9GGC0;Q36643;B6GUQ8;Q36637;Q37357;P93986;A0PDA4;A5X4I1;Q33323;D8V9E6;Q8HUY5;D2KUS5;Q9XQP7;E0D9P4;Q8SN43;O47047;Q8MAK2;Q52TF4;Q5DK06;…	21633	404	CID	C10(Carbamidomethyl)	60.46	0.0208918	0	1	50		1	1372.6	-50.8782	8/96	Medicago_elastase_rep2.mgf
	High	GCTIKPKLGLSAKNYGRA	C7AQS9;Q33550;B5SXA5;P28424;Q33245;O47054;Q8HT56;O63121;O63136;Q9GD42;B6GUX7;B6GUY1;Q9GD60;Q8WLI8;P94086;Q6Y2Y3;B6GUQ7;A7IT65;P94106;Q33506;Q36782;O03678;Q33268;O03607;Q8HUZ7;P94076;Q9XQQ8;P93987;B6GUR5;Q33620;Q32857;Q9TJV6;A5X4C0;Q8WIX2;Q6Y2Z4;B6GUT8;D0Q0H0;Q9TJU5;Q7YKW5;A2VAU0;Q9TI00;O98562;A1XCQ7;Q33089;Q9GGC0;Q36643;B6GUQ8;Q36637;Q37357;P93986;A0PDA4;A5X4I1;Q8MCX1;Q9TLI7;Q32183;Q33323;Q6LA00;…	23507	426	CID		58.16	0.0537334		7	52		1	1876.93	-60.1788	10/184	Medicago_elastase_rep2.mgf
	Medium	AKNYGRAVYEcL	C7AQS9;Q33550;B5SXA5;P28424;Q33245;O47054;Q8HT56;O63121;O63136;Q9GD42;B6GUX7;B6GUY1;Q9GD60;Q8WLI8;P94086;Q6Y2Y3;B6GUQ7;P93976;A7IT65;Q33506;Q36782;O03678;Q36683;P94076;Q9XQQ8;P93987;B6GUR5;Q33620;Q9TJV6;A5X4C0;Q8WIX2;Q6Y2Z4;D0Q0H0;Q9TJU5;A2VAU0;Q9TI00;O98562;A1XCQ7;Q9GGC0;Q36643;B6GUQ8;Q36637;Q37357;P93986;A0PDA4;A5X4I1;Q33323;D8V9E6;Q8HUY5;D2KUS5;Q9XQP7;E0D9P4;Q8SN43;O47047;Q8MAK2;Q52TF4;Q5DK06;…	21604	404	CID	C11(Carbamidomethyl)	48.09	0.388183	0	2	50	55	1	1443.63	-52.7527	12/104	Medicago_elastase_rep2.mgf
	Low	FQGPPHGI	C7AQS9;Q33550;P28424;Q33245;Q8HT56;O63121;O63136;B6GUX7;B6GUY1;Q9GD60;Q8WLI8;P94086;Q6Y2Y3;B6GUQ7;P93976;A7IT65;Q36782;O03678;Q33268;Q8HUZ7;Q36683;P94076;Q9XQQ8;B6GUR5;Q32857;Q9TJV6;A5X4C0;Q6Y2Z4;B8PRM7;D0Q0H0;Q9TJU5;A2VAU0;Q9TI00;O98562;A1XCQ7;Q33089;Q9GGC0;B6GUQ8;Q37357;A0PDA4;A5X4I1;Q8MCX1;Q9TLI7;Q32183;Q33323;Q6LA00;D8V9E6;D2KUS5;Q6SSI3;O98549;Q3MKL9;E5FEB9;Q07281;Q43036;Q05993;P48717;Q6W3S3;…	20049	414	CID		43.26	1.10816		2	50		1	852.383	-62.5652	6/71	Medicago_elastase_rep2.mgf
	Low	RNEGRDLAREGNEII	C7AQS9;B5SXA5;P28424;Q33245;O47054;Q33506;O03678;Q33268;Q8HUZ7;Q32857;Q8WIX2;B8PRM7;O98562;A1XCQ7;A0PDA4;A5X4I1;Q9TLI7;Q32183;E0D9P4;Q8SN43;O47047;O98549;Q43036;Q05993;Q6W3S3;Q9TLH7;Q32111;O98880;Q8WIA1;Q8WJK2;Q9XPZ0;O98552;Q6Y2Z1;Q5KTY1;Q15JC1;A5X4E9;B8QQH0;C7A5Y1;Q8WLH4;Q37343;O98545;Q9GHR3;O47273;Q9MV63;Q71N73;Q5K3X3;Q3T5E9;C3S8W3;C7AQU0;A5PFD4;Q9BB74;Q9GDM5;Q9MRH9;Q9GHM5;Q32056;B8PRM1;C0SJR0;…	8431	219	CID		40.73	2.52358	0	2	51	52	1	1741.79	-60.623	16/159	Medicago_elastase_rep2.mgf
	Low	QVERDKLNKYGRPL	C7AQS9;Q33550;B5SXA5;P28424;Q33245;Q8HT56;Q95CD5;O63121;O63136;Q9GD42;B6GUX7;B6GUY1;Q9GD60;Q8WLI8;P94086;Q6Y2Y3;B6GUQ7;P93976;A7IT65;P94106;Q36782;O03678;Q33268;O03607;Q8HUZ7;Q36683;P94076;Q9XQQ8;B6GUR5;Q33620;Q32857;A5X4C0;Q8WIX2;Q6Y2Z4;B6GUT8;D0Q0H0;Q9TJU5;Q7YKW5;A2VAU0;Q9TI00;O98562;A1XCQ7;Q9GGC0;Q36643;B6GUQ8;Q36637;Q37357;A0PDA4;A5X4I1;Q8MCX1;Q9TLI7;Q33323;Q6LA00;D8V9E6;Q9GD45;D2KUS5;Q39288;…	21091	423	CID		39.64	3.7085		6	52	47	1	1715.84	-68.9384	13/141	Medicago_elastase_rep2.mgf
	Low	FQGPPHGI	C7AQS9;Q33550;P28424;Q33245;Q8HT56;O63121;O63136;B6GUX7;B6GUY1;Q9GD60;Q8WLI8;P94086;Q6Y2Y3;B6GUQ7;P93976;A7IT65;Q36782;O03678;Q33268;Q8HUZ7;Q36683;P94076;Q9XQQ8;B6GUR5;Q32857;Q9TJV6;A5X4C0;Q6Y2Z4;B8PRM7;D0Q0H0;Q9TJU5;A2VAU0;Q9TI00;O98562;A1XCQ7;Q33089;Q9GGC0;B6GUQ8;Q37357;A0PDA4;A5X4I1;Q8MCX1;Q9TLI7;Q32183;Q33323;Q6LA00;D8V9E6;D2KUS5;Q6SSI3;O98549;Q3MKL9;E5FEB9;Q07281;Q43036;Q05993;P48717;Q6W3S3;…	20049	414	CID		38.79	3.22185		4	50	53	1	852.395	-48.0261	9/71	Medicago_elastase_rep2.mgf
	Low	RNEGRDLAREGNEI	C7AQS9;B5SXA5;P28424;Q33245;O47054;Q33506;O03678;Q33268;Q8HUZ7;Q32857;Q8WIX2;B8PRM7;O98562;A1XCQ7;A0PDA4;A5X4I1;Q9TLI7;Q32183;E0D9P4;Q8SN43;O47047;O98549;Q43036;Q05993;Q6W3S3;Q9TLH7;Q8WHV7;Q32111;O98880;Q8WIA1;Q8WJK2;Q9XPZ0;O98552;Q6Y2Z1;Q5KTY1;Q15JC1;A5X4E9;B8QQH0;C7A5Y1;Q8WLH4;Q37343;O98545;Q9GHR3;O47273;Q9MV63;Q71N73;Q5K3X3;Q3T5E9;C3S8W3;C7AQU0;A5PFD4;Q9BB74;Q9GDM5;Q9MRH9;Q9GHM5;Q32056;B8PRM1;…	8563	223	CID		27.94	34.6169		4	50	43	1	1628.7	-69.3875	9/149	Medicago_elastase_rep2.mgf
	Low	KFEFPAMDTL	P28424;Q07281;P48717;O98880;A5PFD4;Q9GHM5;Q3ZU78;Q4KUD6;B3FD25;Q9SBW6;Q8HSW8;Q9GGH6;Q9TIE0;O03627;O03648;Q9TLI9;Q8HUX6;O03622;Q8SLK9;Q7YKH2;A2VAT5;Q71N79;Q4VWQ1;O98749;Q6U1X7;Q9GG54;Q71N80;Q9MUH0;Q33034;Q4KUD3;D1KWZ1;Q4KUE1;O03653;O03654;Q8SLK3;Q71N77	851	36	CID		26.06	68.5508	0	2	51	35	1	1198.58	0.466143	6/94	Medicago_elastase_rep2.mgf
	Low	ANRVALEA	P28424;Q33245;O47054;Q8HT56;Q95CD5;O63121;O63136;Q9GD42;B6GUX7;B6GUY1;Q9GD60;Q8WLI8;P94086;Q6Y2Y3;B6GUQ7;P93976;A7IT65;P94106;Q33506;Q36782;O03678;Q33268;O03607;Q8HUZ7;Q36683;P94076;Q9XQQ8;P93987;B6GUR5;Q33620;Q32857;Q9TJV6;Q6Y2Z3;A5X4C0;Q8WIX2;Q6Y2Z4;B6GUT8;B8PRM7;D0Q0H0;Q9TJU5;Q7YKW5;A2VAU0;Q9TI00;O98562;A1XCQ7;Q33089;Q9GGC0;Q36643;B6GUQ8;Q36637;Q37357;P93986;A0PDA4;A5X4I1;Q8MCX1;Q9TLI7;Q32183;…	17337	400	CID		21.55	153.318		4	50	35	1	843.41	-69.0545	6/64	Medicago_elastase_rep2.mgf
	Low	REGNEIIREA	B5SXA5;P28424;Q33245;O47054;Q33506;O03678;Q33268;Q8HUZ7;Q32857;Q8WIX2;B8PRM7;O98562;A1XCQ7;Q37357;A0PDA4;A5X4I1;Q32183;Q8SN43;O98549;Q6W3S3;Q9TLH7;Q32111;O98880;Q8WJK2;Q9XPZ0;O98552;Q6Y2Z1;Q15JC1;A5X4E9;B8QQH0;C7A5Y1;Q8WLH4;O98545;Q9GHR3;O47273;Q9MV63;Q71N73;Q3T5E9;A5PFD4;Q9BB74;Q9GDM5;Q9MRH9;Q9GHM5;Q32056;B8PRM1;Q8WKW3;O98878;Q8WHG4;Q37164;Q9GCU2;Q3ZU78;Q4KUD6;A0PDA2;B8PRN3;D6MYK4;Q3T8E6;A0AS74;…	6374	173	CID		17.9	403.694		6	50	32	1	1186.56	-49.1685	6/103	Medicago_elastase_rep2.mgf
Q8WJD8	33.84	22	20	464	51.518	6.58057	1116.89	Ribulose-1,5-bisphosphate carboxylase/oxygenase large subunit (Fragment) OS=Cicer arietinum GN=rbcL PE=3 SV=1 - [Q8WJD8_CICAR]
	Confidence Icon	Sequence	Protein Accessions	# Proteins	# Protein Groups	Activation Type	Modifications	IonScore	Exp Value	Δ Score	Rank	Identity High	Homology Threshold	Charge	m/z [Da]	ΔM [ppm]	Ions Matched	Spectrum File
	High	AAcEVWKEIKFEFPAMDTI	Q8WJD8	11	1	CID	C3(Carbamidomethyl)	126.51	5.92989e-09		3	50		1	2285.01	-38.6783	15/188	Medicago_elastase_rep2.mgf
	High	QARNEGRDLAREGNEIIREA	B5SXA5;Q8SN43;O98549;Q6W3S3;Q9TLH7;Q32111;O98880;Q8WJK2;Q9XPZ0;O98552;Q6Y2Z1;Q15JC1;A5X4E9;C7A5Y1;Q8WLH4;O98545;Q9GHR3;O47273;Q9MV63;Q71N73;Q3T5E9;A5PFD4;Q9BB74;Q9GDM5;Q9MRH9;Q9GHM5;Q32056;B8PRM1;Q8WKW3;O98878;Q8WHG4;Q37164;Q9GCU2;Q3ZU78;Q4KUD6;A0PDA2;B8PRN3;D6MYK4;Q3T8E6;A0AS74;D6MYJ8;Q31856;Q32272;Q71N71;A0PDA8;Q32776;Q9GGH6;O20248;Q33051;O98758;Q39700;Q9TLJ0;E2CZ58;Q29VE4;Q31846;Q8M9C0;Q32581;…	5816	144	CID		103.8	1.13828e-06		6	51		1	2297.04	-58.1276	20/217	Medicago_elastase_rep2.mgf
	High	AAcEVWKEIKFEFPAmDTI	Q8WJD8	11	1	CID	C3(Carbamidomethyl), M16(Oxidation)	92.83	1.27676e-05		4	50		1	2300.99	-42.7344	11/188	Medicago_elastase_rep2.mgf
	High	RNEGRDLAREGNEIIREA	B5SXA5;P28424;Q33245;O47054;Q33506;O03678;Q33268;Q8HUZ7;Q32857;Q8WIX2;B8PRM7;O98562;A1XCQ7;A0PDA4;A5X4I1;Q32183;Q8SN43;O98549;Q6W3S3;Q9TLH7;Q32111;O98880;Q8WJK2;Q9XPZ0;O98552;Q6Y2Z1;Q15JC1;A5X4E9;B8QQH0;C7A5Y1;Q8WLH4;O98545;Q9GHR3;O47273;Q9MV63;Q71N73;Q3T5E9;A5PFD4;Q9BB74;Q9GDM5;Q9MRH9;Q9GHM5;Q32056;B8PRM1;Q8WKW3;O98878;Q8WHG4;Q37164;Q9GCU2;Q3ZU78;Q4KUD6;A0PDA2;B8PRN3;D6MYK4;Q3T8E6;A0AS74;D6MYJ8;…	6175	162	CID		92.82	1.58469e-05	0	2	51		1	2097.95	-58.6388	20/197	Medicago_elastase_rep2.mgf
	High	EIFGDDSVLQFGGGTLGHPWGNAPGAVANRV	C7AQS9;Q33550;B5SXA5;P28424;Q33245;O47054;Q8HT56;O63121;Q9GD42;B6GUX7;B6GUY1;Q8WLI8;P94086;Q6Y2Y3;B6GUQ7;Q33506;Q36782;O03678;Q33268;Q8HUZ7;P93987;B6GUR5;Q32857;Q9TJV6;A5X4C0;Q8WIX2;Q6Y2Z4;B6GUT8;B8PRM7;Q9TJU5;Q9TI00;O98562;A1XCQ7;Q33089;Q36637;A5X4I1;Q8MCX1;Q9TLI7;Q33323;Q8HUY5;Q39288;E0D9P4;Q8SN43;O47047;Q52TF4;Q5DK06;Q6SSI3;O98549;Q3MKL9;Q07281;P48717;Q6W3S3;Q8W952;Q9TLH7;Q32111;Q95A73;O98880;…	15526	323	CID		90.43	1.34783e-05		10	48		1	3138.33	-67.9156	15/325	Medicago_elastase_rep2.mgf
	High	FQGPPHGIQVERDKLNKYGRPL	C7AQS9;Q33550;P28424;Q33245;Q8HT56;O63121;O63136;B6GUX7;B6GUY1;Q9GD60;Q8WLI8;P94086;Q6Y2Y3;B6GUQ7;P93976;A7IT65;Q36782;O03678;Q33268;Q8HUZ7;Q36683;P94076;Q9XQQ8;B6GUR5;Q32857;A5X4C0;Q6Y2Z4;D0Q0H0;Q9TJU5;A2VAU0;Q9TI00;O98562;A1XCQ7;Q9GGC0;B6GUQ8;Q37357;A0PDA4;A5X4I1;Q8MCX1;Q9TLI7;Q33323;Q6LA00;D8V9E6;D2KUS5;Q07281;Q43036;Q05993;P48717;Q6W3S3;Q8W952;Q9TLH7;Q8WHV7;Q32111;Q95A73;O98880;Q8WIA1;Q8WJK2;…	17696	346	CID		72.38	0.00164236		8	51		1	2549.23	-57.6101	20/219	Medicago_elastase_rep2.mgf
	High	NMFTSIVGNVFGFKALRA	C7AQS9;Q33550;P28424;Q8HT56;O63121;O63136;B6GUX7;B6GUY1;Q9GD60;P94086;Q6Y2Y3;B6GUQ7;P93976;A7IT65;P94106;Q36782;O03678;O03607;Q8HUZ7;Q36683;Q9XQQ8;B6GUR5;Q32857;A5X4C0;Q8WIX2;Q6Y2Z4;B6GUT8;D0Q0H0;Q9TJU5;A2VAU0;Q9TI00;O98562;A1XCQ7;Q33089;Q9GGC0;B6GUQ8;Q36637;Q37357;A0PDA4;A5X4I1;Q8MCX1;Q32183;Q33323;Q6LA00;D8V9E6;Q9GD45;Q39288;E0D9P4;O47047;Q8MAK2;Q52TF4;Q5DK06;B5U0R6;O98549;Q3MKL9;E5FEB9;Q07281;…	15678	346	CID		68.68	0.00452187		3	51		1	1971.95	-47.6793	11/184	Medicago_elastase_rep2.mgf
	High	cVQARNEGRDLAREGNEIIREA	B5SXA5;Q8SN43;O98549;Q6W3S3;Q9TLH7;Q32111;O98880;Q8WJK2;Q9XPZ0;O98552;Q6Y2Z1;Q15JC1;A5X4E9;C7A5Y1;Q8WLH4;O98545;Q9GHR3;O47273;Q9MV63;Q3T5E9;A5PFD4;Q9BB74;Q9GDM5;Q9MRH9;Q9GHM5;Q32056;B8PRM1;Q8WKW3;O98878;Q8WHG4;Q37164;Q9GCU2;Q3ZU78;Q4KUD6;A0PDA2;B8PRN3;D6MYK4;Q3T8E6;A0AS74;D6MYJ8;Q31856;Q32272;A0PDA8;Q32776;Q9GGH6;O20248;Q33051;O98758;Q39700;Q9TLJ0;E2CZ58;Q29VE4;Q31846;Q8M9C0;Q32581;Q9MV76;Q9GHM6;…	5800	142	CID	C1(Carbamidomethyl)	64.28	0.00920551		7	50		1	2556.14	-49.9171	17/233	Medicago_elastase_rep2.mgf
	High	cVQARNEGRDLAREGNEII	C7AQS9;B5SXA5;E0D9P4;Q8SN43;O47047;O98549;Q43036;Q05993;Q6W3S3;Q9TLH7;Q32111;O98880;Q8WIA1;Q8WJK2;Q9XPZ0;O98552;Q6Y2Z1;Q5KTY1;Q15JC1;A5X4E9;C7A5Y1;Q8WLH4;Q37343;O98545;Q9GHR3;O47273;Q9MV63;Q5K3X3;Q3T5E9;C3S8W3;C7AQU0;A5PFD4;Q9BB74;Q9GDM5;Q9MRH9;Q9GHM5;Q32056;B8PRM1;C0SJR0;C3S8R3;Q8WKW3;O98878;Q8M949;Q8WHG4;Q37164;Q9GCU2;Q3ZU78;Q4KUD6;A0PDA2;B8PRN3;C3RXG8;D6MYK4;Q9TN72;O98900;Q33423;Q3T8E6;A0AS74;…	7995	194	CID	C1(Carbamidomethyl)	61.36	0.0195971		8	51		1	2199.96	-57.1625	16/195	Medicago_elastase_rep2.mgf
	High	KNYGRAVYEcL	C7AQS9;Q33550;B5SXA5;P28424;Q33245;O47054;Q8HT56;O63121;O63136;Q9GD42;B6GUX7;B6GUY1;Q9GD60;Q8WLI8;P94086;Q6Y2Y3;B6GUQ7;P93976;A7IT65;Q33506;Q36782;O03678;Q36683;P94076;Q9XQQ8;P93987;B6GUR5;Q33620;Q9TJV6;A5X4C0;Q8WIX2;Q6Y2Z4;D0Q0H0;Q9TJU5;A2VAU0;Q9TI00;O98562;A1XCQ7;Q9GGC0;Q36643;B6GUQ8;Q36637;Q37357;P93986;A0PDA4;A5X4I1;Q33323;D8V9E6;Q8HUY5;D2KUS5;Q9XQP7;E0D9P4;Q8SN43;O47047;Q8MAK2;Q52TF4;Q5DK06;…	21633	404	CID	C10(Carbamidomethyl)	60.46	0.0208918	0	1	50		1	1372.6	-50.8782	8/96	Medicago_elastase_rep2.mgf
	High	GCTIKPKLGLSAKNYGRA	C7AQS9;Q33550;B5SXA5;P28424;Q33245;O47054;Q8HT56;O63121;O63136;Q9GD42;B6GUX7;B6GUY1;Q9GD60;Q8WLI8;P94086;Q6Y2Y3;B6GUQ7;A7IT65;P94106;Q33506;Q36782;O03678;Q33268;O03607;Q8HUZ7;P94076;Q9XQQ8;P93987;B6GUR5;Q33620;Q32857;Q9TJV6;A5X4C0;Q8WIX2;Q6Y2Z4;B6GUT8;D0Q0H0;Q9TJU5;Q7YKW5;A2VAU0;Q9TI00;O98562;A1XCQ7;Q33089;Q9GGC0;Q36643;B6GUQ8;Q36637;Q37357;P93986;A0PDA4;A5X4I1;Q8MCX1;Q9TLI7;Q32183;Q33323;Q6LA00;…	23507	426	CID		58.16	0.0537334		7	52		1	1876.93	-60.1788	10/184	Medicago_elastase_rep2.mgf
	Medium	AKNYGRAVYEcL	C7AQS9;Q33550;B5SXA5;P28424;Q33245;O47054;Q8HT56;O63121;O63136;Q9GD42;B6GUX7;B6GUY1;Q9GD60;Q8WLI8;P94086;Q6Y2Y3;B6GUQ7;P93976;A7IT65;Q33506;Q36782;O03678;Q36683;P94076;Q9XQQ8;P93987;B6GUR5;Q33620;Q9TJV6;A5X4C0;Q8WIX2;Q6Y2Z4;D0Q0H0;Q9TJU5;A2VAU0;Q9TI00;O98562;A1XCQ7;Q9GGC0;Q36643;B6GUQ8;Q36637;Q37357;P93986;A0PDA4;A5X4I1;Q33323;D8V9E6;Q8HUY5;D2KUS5;Q9XQP7;E0D9P4;Q8SN43;O47047;Q8MAK2;Q52TF4;Q5DK06;…	21604	404	CID	C11(Carbamidomethyl)	48.09	0.388183	0	2	50	55	1	1443.63	-52.7527	12/104	Medicago_elastase_rep2.mgf
	Low	FQGPPHGI	C7AQS9;Q33550;P28424;Q33245;Q8HT56;O63121;O63136;B6GUX7;B6GUY1;Q9GD60;Q8WLI8;P94086;Q6Y2Y3;B6GUQ7;P93976;A7IT65;Q36782;O03678;Q33268;Q8HUZ7;Q36683;P94076;Q9XQQ8;B6GUR5;Q32857;Q9TJV6;A5X4C0;Q6Y2Z4;B8PRM7;D0Q0H0;Q9TJU5;A2VAU0;Q9TI00;O98562;A1XCQ7;Q33089;Q9GGC0;B6GUQ8;Q37357;A0PDA4;A5X4I1;Q8MCX1;Q9TLI7;Q32183;Q33323;Q6LA00;D8V9E6;D2KUS5;Q6SSI3;O98549;Q3MKL9;E5FEB9;Q07281;Q43036;Q05993;P48717;Q6W3S3;…	20049	414	CID		43.26	1.10816		2	50		1	852.383	-62.5652	6/71	Medicago_elastase_rep2.mgf
	Low	RNEGRDLAREGNEII	C7AQS9;B5SXA5;P28424;Q33245;O47054;Q33506;O03678;Q33268;Q8HUZ7;Q32857;Q8WIX2;B8PRM7;O98562;A1XCQ7;A0PDA4;A5X4I1;Q9TLI7;Q32183;E0D9P4;Q8SN43;O47047;O98549;Q43036;Q05993;Q6W3S3;Q9TLH7;Q32111;O98880;Q8WIA1;Q8WJK2;Q9XPZ0;O98552;Q6Y2Z1;Q5KTY1;Q15JC1;A5X4E9;B8QQH0;C7A5Y1;Q8WLH4;Q37343;O98545;Q9GHR3;O47273;Q9MV63;Q71N73;Q5K3X3;Q3T5E9;C3S8W3;C7AQU0;A5PFD4;Q9BB74;Q9GDM5;Q9MRH9;Q9GHM5;Q32056;B8PRM1;C0SJR0;…	8431	219	CID		40.73	2.52358	0	2	51	52	1	1741.79	-60.623	16/159	Medicago_elastase_rep2.mgf
	Low	QVERDKLNKYGRPL	C7AQS9;Q33550;B5SXA5;P28424;Q33245;Q8HT56;Q95CD5;O63121;O63136;Q9GD42;B6GUX7;B6GUY1;Q9GD60;Q8WLI8;P94086;Q6Y2Y3;B6GUQ7;P93976;A7IT65;P94106;Q36782;O03678;Q33268;O03607;Q8HUZ7;Q36683;P94076;Q9XQQ8;B6GUR5;Q33620;Q32857;A5X4C0;Q8WIX2;Q6Y2Z4;B6GUT8;D0Q0H0;Q9TJU5;Q7YKW5;A2VAU0;Q9TI00;O98562;A1XCQ7;Q9GGC0;Q36643;B6GUQ8;Q36637;Q37357;A0PDA4;A5X4I1;Q8MCX1;Q9TLI7;Q33323;Q6LA00;D8V9E6;Q9GD45;D2KUS5;Q39288;…	21091	423	CID		39.64	3.7085		6	52	47	1	1715.84	-68.9384	13/141	Medicago_elastase_rep2.mgf
	Low	FQGPPHGI	C7AQS9;Q33550;P28424;Q33245;Q8HT56;O63121;O63136;B6GUX7;B6GUY1;Q9GD60;Q8WLI8;P94086;Q6Y2Y3;B6GUQ7;P93976;A7IT65;Q36782;O03678;Q33268;Q8HUZ7;Q36683;P94076;Q9XQQ8;B6GUR5;Q32857;Q9TJV6;A5X4C0;Q6Y2Z4;B8PRM7;D0Q0H0;Q9TJU5;A2VAU0;Q9TI00;O98562;A1XCQ7;Q33089;Q9GGC0;B6GUQ8;Q37357;A0PDA4;A5X4I1;Q8MCX1;Q9TLI7;Q32183;Q33323;Q6LA00;D8V9E6;D2KUS5;Q6SSI3;O98549;Q3MKL9;E5FEB9;Q07281;Q43036;Q05993;P48717;Q6W3S3;…	20049	414	CID		38.79	3.22185		4	50	53	1	852.395	-48.0261	9/71	Medicago_elastase_rep2.mgf
	Low	AAcEVWKEI	Q33550;P28424;Q33245;Q95CD5;O63121;B6GUX7;Q8WLI8;P94086;Q6Y2Y3;B6GUQ7;A7IT65;P94106;Q36782;O03678;Q33268;Q8HUZ7;Q36683;P94076;Q9XQQ8;P93987;B6GUR5;Q33620;Q32857;Q9TJV6;Q6Y2Z3;Q6Y2Z4;B6GUT8;B8PRM7;Q7YKW5;Q9TI00;A1XCQ7;Q33089;Q9GGC0;Q36643;A0PDA4;A5X4I1;Q32183;Q33323;Q9GD45;Q8HUY5;Q39288;Q9XQP7;O47047;Q8MAK2;Q5DK06;O98549;Q3MKL9;Q43036;Q05993;P48717;Q9TLH7;Q8WHV7;Q31982;Q95A73;O98880;Q9XPZ0;O98552;…	6474	201	CID	C3(Carbamidomethyl)	37.95	4.43896	0	1	51	49	1	1105.5	-28.5076	6/75	Medicago_elastase_rep2.mgf
	Low	RNEGRDLAREGNEI	C7AQS9;B5SXA5;P28424;Q33245;O47054;Q33506;O03678;Q33268;Q8HUZ7;Q32857;Q8WIX2;B8PRM7;O98562;A1XCQ7;A0PDA4;A5X4I1;Q9TLI7;Q32183;E0D9P4;Q8SN43;O47047;O98549;Q43036;Q05993;Q6W3S3;Q9TLH7;Q8WHV7;Q32111;O98880;Q8WIA1;Q8WJK2;Q9XPZ0;O98552;Q6Y2Z1;Q5KTY1;Q15JC1;A5X4E9;B8QQH0;C7A5Y1;Q8WLH4;Q37343;O98545;Q9GHR3;O47273;Q9MV63;Q71N73;Q5K3X3;Q3T5E9;C3S8W3;C7AQU0;A5PFD4;Q9BB74;Q9GDM5;Q9MRH9;Q9GHM5;Q32056;B8PRM1;…	8563	223	CID		27.94	34.6169		4	50	43	1	1628.7	-69.3875	9/149	Medicago_elastase_rep2.mgf
	Low	KFEFPAMDTI	Q8WJD8	13	1	CID		26.06	68.5508	0	1	51	35	1	1198.58	0.466143	6/94	Medicago_elastase_rep2.mgf
	Low	ANRVALEA	P28424;Q33245;O47054;Q8HT56;Q95CD5;O63121;O63136;Q9GD42;B6GUX7;B6GUY1;Q9GD60;Q8WLI8;P94086;Q6Y2Y3;B6GUQ7;P93976;A7IT65;P94106;Q33506;Q36782;O03678;Q33268;O03607;Q8HUZ7;Q36683;P94076;Q9XQQ8;P93987;B6GUR5;Q33620;Q32857;Q9TJV6;Q6Y2Z3;A5X4C0;Q8WIX2;Q6Y2Z4;B6GUT8;B8PRM7;D0Q0H0;Q9TJU5;Q7YKW5;A2VAU0;Q9TI00;O98562;A1XCQ7;Q33089;Q9GGC0;Q36643;B6GUQ8;Q36637;Q37357;P93986;A0PDA4;A5X4I1;Q8MCX1;Q9TLI7;Q32183;…	17337	400	CID		21.55	153.318		4	50	35	1	843.41	-69.0545	6/64	Medicago_elastase_rep2.mgf
	Low	REGNEIIREA	B5SXA5;P28424;Q33245;O47054;Q33506;O03678;Q33268;Q8HUZ7;Q32857;Q8WIX2;B8PRM7;O98562;A1XCQ7;Q37357;A0PDA4;A5X4I1;Q32183;Q8SN43;O98549;Q6W3S3;Q9TLH7;Q32111;O98880;Q8WJK2;Q9XPZ0;O98552;Q6Y2Z1;Q15JC1;A5X4E9;B8QQH0;C7A5Y1;Q8WLH4;O98545;Q9GHR3;O47273;Q9MV63;Q71N73;Q3T5E9;A5PFD4;Q9BB74;Q9GDM5;Q9MRH9;Q9GHM5;Q32056;B8PRM1;Q8WKW3;O98878;Q8WHG4;Q37164;Q9GCU2;Q3ZU78;Q4KUD6;A0PDA2;B8PRN3;D6MYK4;Q3T8E6;A0AS74;…	6374	173	CID		17.9	403.694		6	50	32	1	1186.56	-49.1685	6/103	Medicago_elastase_rep2.mgf
	Low	RGIFFTQDWVSLPGVLPV	Q33550;Q07281;P48717;Q8HSW8;Q5VH01;Q7YLM6;Q29VE4;Q8MAQ9;A2VAT5;A2Q5A2;Q8WJD8	284	11	CID		14.89	1084.32		6	51	28	1	2031.02	-41.9549	6/176	Medicago_elastase_rep2.mgf
Q9GHR3	37.61	22	21	460	50.9397	6.80029	1116.35	Ribulose 1,5-bisphosphate carboxylase (Fragment) OS=Polyosma cunninghamii GN=rbcL PE=3 SV=1 - [Q9GHR3_9ASTE]
	Confidence Icon	Sequence	Protein Accessions	# Proteins	# Protein Groups	Activation Type	Modifications	IonScore	Exp Value	Δ Score	Rank	Identity High	Homology Threshold	Charge	m/z [Da]	ΔM [ppm]	Ions Matched	Spectrum File
	High	QARNEGRDLAREGNEIIREA	B5SXA5;Q8SN43;O98549;Q6W3S3;Q9TLH7;Q32111;O98880;Q8WJK2;Q9XPZ0;O98552;Q6Y2Z1;Q15JC1;A5X4E9;C7A5Y1;Q8WLH4;O98545;Q9GHR3;O47273;Q9MV63;Q71N73;Q3T5E9;A5PFD4;Q9BB74;Q9GDM5;Q9MRH9;Q9GHM5;Q32056;B8PRM1;Q8WKW3;O98878;Q8WHG4;Q37164;Q9GCU2;Q3ZU78;Q4KUD6;A0PDA2;B8PRN3;D6MYK4;Q3T8E6;A0AS74;D6MYJ8;Q31856;Q32272;Q71N71;A0PDA8;Q32776;Q9GGH6;O20248;Q33051;O98758;Q39700;Q9TLJ0;E2CZ58;Q29VE4;Q31846;Q8M9C0;Q32581;…	5816	144	CID		103.8	1.13828e-06		6	51		1	2297.04	-58.1276	20/217	Medicago_elastase_rep2.mgf
	High	RNEGRDLAREGNEIIREA	B5SXA5;P28424;Q33245;O47054;Q33506;O03678;Q33268;Q8HUZ7;Q32857;Q8WIX2;B8PRM7;O98562;A1XCQ7;A0PDA4;A5X4I1;Q32183;Q8SN43;O98549;Q6W3S3;Q9TLH7;Q32111;O98880;Q8WJK2;Q9XPZ0;O98552;Q6Y2Z1;Q15JC1;A5X4E9;B8QQH0;C7A5Y1;Q8WLH4;O98545;Q9GHR3;O47273;Q9MV63;Q71N73;Q3T5E9;A5PFD4;Q9BB74;Q9GDM5;Q9MRH9;Q9GHM5;Q32056;B8PRM1;Q8WKW3;O98878;Q8WHG4;Q37164;Q9GCU2;Q3ZU78;Q4KUD6;A0PDA2;B8PRN3;D6MYK4;Q3T8E6;A0AS74;D6MYJ8;…	6175	162	CID		92.82	1.58469e-05	0	2	51		1	2097.95	-58.6388	20/197	Medicago_elastase_rep2.mgf
	High	EIFGDDSVLQFGGGTLGHPWGNAPGAVANRV	C7AQS9;Q33550;B5SXA5;P28424;Q33245;O47054;Q8HT56;O63121;Q9GD42;B6GUX7;B6GUY1;Q8WLI8;P94086;Q6Y2Y3;B6GUQ7;Q33506;Q36782;O03678;Q33268;Q8HUZ7;P93987;B6GUR5;Q32857;Q9TJV6;A5X4C0;Q8WIX2;Q6Y2Z4;B6GUT8;B8PRM7;Q9TJU5;Q9TI00;O98562;A1XCQ7;Q33089;Q36637;A5X4I1;Q8MCX1;Q9TLI7;Q33323;Q8HUY5;Q39288;E0D9P4;Q8SN43;O47047;Q52TF4;Q5DK06;Q6SSI3;O98549;Q3MKL9;Q07281;P48717;Q6W3S3;Q8W952;Q9TLH7;Q32111;Q95A73;O98880;…	15526	323	CID		90.43	1.34783e-05		10	48		1	3138.33	-67.9156	15/325	Medicago_elastase_rep2.mgf
	High	FQGPPHGIQVERDKLNKYGRPL	C7AQS9;Q33550;P28424;Q33245;Q8HT56;O63121;O63136;B6GUX7;B6GUY1;Q9GD60;Q8WLI8;P94086;Q6Y2Y3;B6GUQ7;P93976;A7IT65;Q36782;O03678;Q33268;Q8HUZ7;Q36683;P94076;Q9XQQ8;B6GUR5;Q32857;A5X4C0;Q6Y2Z4;D0Q0H0;Q9TJU5;A2VAU0;Q9TI00;O98562;A1XCQ7;Q9GGC0;B6GUQ8;Q37357;A0PDA4;A5X4I1;Q8MCX1;Q9TLI7;Q33323;Q6LA00;D8V9E6;D2KUS5;Q07281;Q43036;Q05993;P48717;Q6W3S3;Q8W952;Q9TLH7;Q8WHV7;Q32111;Q95A73;O98880;Q8WIA1;Q8WJK2;…	17696	346	CID		72.38	0.00164236		8	51		1	2549.23	-57.6101	20/219	Medicago_elastase_rep2.mgf
	High	NMFTSIVGNVFGFKALRA	C7AQS9;Q33550;P28424;Q8HT56;O63121;O63136;B6GUX7;B6GUY1;Q9GD60;P94086;Q6Y2Y3;B6GUQ7;P93976;A7IT65;P94106;Q36782;O03678;O03607;Q8HUZ7;Q36683;Q9XQQ8;B6GUR5;Q32857;A5X4C0;Q8WIX2;Q6Y2Z4;B6GUT8;D0Q0H0;Q9TJU5;A2VAU0;Q9TI00;O98562;A1XCQ7;Q33089;Q9GGC0;B6GUQ8;Q36637;Q37357;A0PDA4;A5X4I1;Q8MCX1;Q32183;Q33323;Q6LA00;D8V9E6;Q9GD45;Q39288;E0D9P4;O47047;Q8MAK2;Q52TF4;Q5DK06;B5U0R6;O98549;Q3MKL9;E5FEB9;Q07281;…	15678	346	CID		68.68	0.00452187		3	51		1	1971.95	-47.6793	11/184	Medicago_elastase_rep2.mgf
	High	YKAQAETGEIKGHYLNATA	C7AQS9;Q33550;P28424;Q8HT56;Q95CD5;O63121;O63136;Q9GD42;B6GUX7;B6GUY1;Q6Y2Y3;P93976;A7IT65;Q36782;O03678;Q33268;O03607;Q36683;B6GUR5;Q8WIX2;Q6Y2Z4;B6GUT8;B8PRM7;D0Q0H0;Q9TJU5;Q7YKW5;A2VAU0;Q9TI00;A1XCQ7;Q33089;Q9GGC0;Q36637;Q37357;P93986;A0PDA4;Q8MCX1;Q32183;Q33323;Q6LA00;D8V9E6;Q39288;Q9XQP7;Q52TF4;Q8MCX9;Q6SSI3;O98549;Q3MKL9;Q07281;Q05993;P48717;Q8W952;Q8WHV7;Q8WJK2;O98552;Q9MU99;Q5KTY1;Q5GLI7;…	9608	258	CID		65.27	0.00815917		4	51		1	2064.9	-64.6817	14/200	Medicago_elastase_rep2.mgf
	High	cVQARNEGRDLAREGNEIIREA	B5SXA5;Q8SN43;O98549;Q6W3S3;Q9TLH7;Q32111;O98880;Q8WJK2;Q9XPZ0;O98552;Q6Y2Z1;Q15JC1;A5X4E9;C7A5Y1;Q8WLH4;O98545;Q9GHR3;O47273;Q9MV63;Q3T5E9;A5PFD4;Q9BB74;Q9GDM5;Q9MRH9;Q9GHM5;Q32056;B8PRM1;Q8WKW3;O98878;Q8WHG4;Q37164;Q9GCU2;Q3ZU78;Q4KUD6;A0PDA2;B8PRN3;D6MYK4;Q3T8E6;A0AS74;D6MYJ8;Q31856;Q32272;A0PDA8;Q32776;Q9GGH6;O20248;Q33051;O98758;Q39700;Q9TLJ0;E2CZ58;Q29VE4;Q31846;Q8M9C0;Q32581;Q9MV76;Q9GHM6;…	5800	142	CID	C1(Carbamidomethyl)	64.28	0.00920551		7	50		1	2556.14	-49.9171	17/233	Medicago_elastase_rep2.mgf
	High	cVQARNEGRDLAREGNEII	C7AQS9;B5SXA5;E0D9P4;Q8SN43;O47047;O98549;Q43036;Q05993;Q6W3S3;Q9TLH7;Q32111;O98880;Q8WIA1;Q8WJK2;Q9XPZ0;O98552;Q6Y2Z1;Q5KTY1;Q15JC1;A5X4E9;C7A5Y1;Q8WLH4;Q37343;O98545;Q9GHR3;O47273;Q9MV63;Q5K3X3;Q3T5E9;C3S8W3;C7AQU0;A5PFD4;Q9BB74;Q9GDM5;Q9MRH9;Q9GHM5;Q32056;B8PRM1;C0SJR0;C3S8R3;Q8WKW3;O98878;Q8M949;Q8WHG4;Q37164;Q9GCU2;Q3ZU78;Q4KUD6;A0PDA2;B8PRN3;C3RXG8;D6MYK4;Q9TN72;O98900;Q33423;Q3T8E6;A0AS74;…	7995	194	CID	C1(Carbamidomethyl)	61.36	0.0195971		8	51		1	2199.96	-57.1625	16/195	Medicago_elastase_rep2.mgf
	High	KNYGRAVYEcL	C7AQS9;Q33550;B5SXA5;P28424;Q33245;O47054;Q8HT56;O63121;O63136;Q9GD42;B6GUX7;B6GUY1;Q9GD60;Q8WLI8;P94086;Q6Y2Y3;B6GUQ7;P93976;A7IT65;Q33506;Q36782;O03678;Q36683;P94076;Q9XQQ8;P93987;B6GUR5;Q33620;Q9TJV6;A5X4C0;Q8WIX2;Q6Y2Z4;D0Q0H0;Q9TJU5;A2VAU0;Q9TI00;O98562;A1XCQ7;Q9GGC0;Q36643;B6GUQ8;Q36637;Q37357;P93986;A0PDA4;A5X4I1;Q33323;D8V9E6;Q8HUY5;D2KUS5;Q9XQP7;E0D9P4;Q8SN43;O47047;Q8MAK2;Q52TF4;Q5DK06;…	21633	404	CID	C10(Carbamidomethyl)	60.46	0.0208918	0	1	50		1	1372.6	-50.8782	8/96	Medicago_elastase_rep2.mgf
	High	GCTIKPKLGLSAKNYGRA	C7AQS9;Q33550;B5SXA5;P28424;Q33245;O47054;Q8HT56;O63121;O63136;Q9GD42;B6GUX7;B6GUY1;Q9GD60;Q8WLI8;P94086;Q6Y2Y3;B6GUQ7;A7IT65;P94106;Q33506;Q36782;O03678;Q33268;O03607;Q8HUZ7;P94076;Q9XQQ8;P93987;B6GUR5;Q33620;Q32857;Q9TJV6;A5X4C0;Q8WIX2;Q6Y2Z4;B6GUT8;D0Q0H0;Q9TJU5;Q7YKW5;A2VAU0;Q9TI00;O98562;A1XCQ7;Q33089;Q9GGC0;Q36643;B6GUQ8;Q36637;Q37357;P93986;A0PDA4;A5X4I1;Q8MCX1;Q9TLI7;Q32183;Q33323;Q6LA00;…	23507	426	CID		58.16	0.0537334		7	52		1	1876.93	-60.1788	10/184	Medicago_elastase_rep2.mgf
	Medium	AKNYGRAVYEcL	C7AQS9;Q33550;B5SXA5;P28424;Q33245;O47054;Q8HT56;O63121;O63136;Q9GD42;B6GUX7;B6GUY1;Q9GD60;Q8WLI8;P94086;Q6Y2Y3;B6GUQ7;P93976;A7IT65;Q33506;Q36782;O03678;Q36683;P94076;Q9XQQ8;P93987;B6GUR5;Q33620;Q9TJV6;A5X4C0;Q8WIX2;Q6Y2Z4;D0Q0H0;Q9TJU5;A2VAU0;Q9TI00;O98562;A1XCQ7;Q9GGC0;Q36643;B6GUQ8;Q36637;Q37357;P93986;A0PDA4;A5X4I1;Q33323;D8V9E6;Q8HUY5;D2KUS5;Q9XQP7;E0D9P4;Q8SN43;O47047;Q8MAK2;Q52TF4;Q5DK06;…	21604	404	CID	C11(Carbamidomethyl)	48.09	0.388183	0	2	50	55	1	1443.63	-52.7527	12/104	Medicago_elastase_rep2.mgf
	Low	FQGPPHGI	C7AQS9;Q33550;P28424;Q33245;Q8HT56;O63121;O63136;B6GUX7;B6GUY1;Q9GD60;Q8WLI8;P94086;Q6Y2Y3;B6GUQ7;P93976;A7IT65;Q36782;O03678;Q33268;Q8HUZ7;Q36683;P94076;Q9XQQ8;B6GUR5;Q32857;Q9TJV6;A5X4C0;Q6Y2Z4;B8PRM7;D0Q0H0;Q9TJU5;A2VAU0;Q9TI00;O98562;A1XCQ7;Q33089;Q9GGC0;B6GUQ8;Q37357;A0PDA4;A5X4I1;Q8MCX1;Q9TLI7;Q32183;Q33323;Q6LA00;D8V9E6;D2KUS5;Q6SSI3;O98549;Q3MKL9;E5FEB9;Q07281;Q43036;Q05993;P48717;Q6W3S3;…	20049	414	CID		43.26	1.10816		2	50		1	852.383	-62.5652	6/71	Medicago_elastase_rep2.mgf
	Low	HYcRDNGILLHIHRA	Q9GHR3;Q3ZU78;C3RXG8	7	3	CID	C3(Carbamidomethyl)	41.75	2.22219		4	51	56	1	1874.88	-40.1648	19/143	Medicago_elastase_rep2.mgf
	Low	RNEGRDLAREGNEII	C7AQS9;B5SXA5;P28424;Q33245;O47054;Q33506;O03678;Q33268;Q8HUZ7;Q32857;Q8WIX2;B8PRM7;O98562;A1XCQ7;A0PDA4;A5X4I1;Q9TLI7;Q32183;E0D9P4;Q8SN43;O47047;O98549;Q43036;Q05993;Q6W3S3;Q9TLH7;Q32111;O98880;Q8WIA1;Q8WJK2;Q9XPZ0;O98552;Q6Y2Z1;Q5KTY1;Q15JC1;A5X4E9;B8QQH0;C7A5Y1;Q8WLH4;Q37343;O98545;Q9GHR3;O47273;Q9MV63;Q71N73;Q5K3X3;Q3T5E9;C3S8W3;C7AQU0;A5PFD4;Q9BB74;Q9GDM5;Q9MRH9;Q9GHM5;Q32056;B8PRM1;C0SJR0;…	8431	219	CID		40.73	2.52358	0	2	51	52	1	1741.79	-60.623	16/159	Medicago_elastase_rep2.mgf
	Low	QVERDKLNKYGRPL	C7AQS9;Q33550;B5SXA5;P28424;Q33245;Q8HT56;Q95CD5;O63121;O63136;Q9GD42;B6GUX7;B6GUY1;Q9GD60;Q8WLI8;P94086;Q6Y2Y3;B6GUQ7;P93976;A7IT65;P94106;Q36782;O03678;Q33268;O03607;Q8HUZ7;Q36683;P94076;Q9XQQ8;B6GUR5;Q33620;Q32857;A5X4C0;Q8WIX2;Q6Y2Z4;B6GUT8;D0Q0H0;Q9TJU5;Q7YKW5;A2VAU0;Q9TI00;O98562;A1XCQ7;Q9GGC0;Q36643;B6GUQ8;Q36637;Q37357;A0PDA4;A5X4I1;Q8MCX1;Q9TLI7;Q33323;Q6LA00;D8V9E6;Q9GD45;D2KUS5;Q39288;…	21091	423	CID		39.64	3.7085		6	52	47	1	1715.84	-68.9384	13/141	Medicago_elastase_rep2.mgf
	Low	FQGPPHGI	C7AQS9;Q33550;P28424;Q33245;Q8HT56;O63121;O63136;B6GUX7;B6GUY1;Q9GD60;Q8WLI8;P94086;Q6Y2Y3;B6GUQ7;P93976;A7IT65;Q36782;O03678;Q33268;Q8HUZ7;Q36683;P94076;Q9XQQ8;B6GUR5;Q32857;Q9TJV6;A5X4C0;Q6Y2Z4;B8PRM7;D0Q0H0;Q9TJU5;A2VAU0;Q9TI00;O98562;A1XCQ7;Q33089;Q9GGC0;B6GUQ8;Q37357;A0PDA4;A5X4I1;Q8MCX1;Q9TLI7;Q32183;Q33323;Q6LA00;D8V9E6;D2KUS5;Q6SSI3;O98549;Q3MKL9;E5FEB9;Q07281;Q43036;Q05993;P48717;Q6W3S3;…	20049	414	CID		38.79	3.22185		4	50	53	1	852.395	-48.0261	9/71	Medicago_elastase_rep2.mgf
	Low	AAcEVWKEI	Q33550;P28424;Q33245;Q95CD5;O63121;B6GUX7;Q8WLI8;P94086;Q6Y2Y3;B6GUQ7;A7IT65;P94106;Q36782;O03678;Q33268;Q8HUZ7;Q36683;P94076;Q9XQQ8;P93987;B6GUR5;Q33620;Q32857;Q9TJV6;Q6Y2Z3;Q6Y2Z4;B6GUT8;B8PRM7;Q7YKW5;Q9TI00;A1XCQ7;Q33089;Q9GGC0;Q36643;A0PDA4;A5X4I1;Q32183;Q33323;Q9GD45;Q8HUY5;Q39288;Q9XQP7;O47047;Q8MAK2;Q5DK06;O98549;Q3MKL9;Q43036;Q05993;P48717;Q9TLH7;Q8WHV7;Q31982;Q95A73;O98880;Q9XPZ0;O98552;…	6474	201	CID	C3(Carbamidomethyl)	37.95	4.43896	0	1	51	49	1	1105.5	-28.5076	6/75	Medicago_elastase_rep2.mgf
	Low	GNVFGFKALRALRLEDLRIPV	Q8HT56;Q6Y2Y3;Q36782;O03678;Q9XQQ8;Q8WIX2;Q6Y2Z4;Q33089;Q3MKL9;Q07281;Q05993;Q32111;Q8WIA1;Q32428;Q6Y2Y8;C7A5Y1;D5J720;E0D919;Q8WLH4;Q9GHR3;Q32072;Q4Q006;D0F0Z2;O20217;P92360;B0L5G2;B8PRM1;C7AF20;D0PVA4;Q37164;Q6PZ77;Q6JXX9;Q3T8E6;Q9MVS0;Q8WIY3;Q8HSW8;Q9BB76;Q32434;Q31846;Q9MU55;Q95DT6;O03648;D0F0N5;Q9MRX1;Q36594;Q9GDP6;Q95E68;E5FEB7;Q32825;Q33104;Q8SMI0;Q8SLK9;O03650;A2VAT5;Q9GEP8;C7A5Z4;C7AF22;…	1585	75	CID		32.83	15.0808		5	51	44	1	2384.27	-50.8043	8/202	Medicago_elastase_rep2.mgf
	Low	RNEGRDLAREGNEI	C7AQS9;B5SXA5;P28424;Q33245;O47054;Q33506;O03678;Q33268;Q8HUZ7;Q32857;Q8WIX2;B8PRM7;O98562;A1XCQ7;A0PDA4;A5X4I1;Q9TLI7;Q32183;E0D9P4;Q8SN43;O47047;O98549;Q43036;Q05993;Q6W3S3;Q9TLH7;Q8WHV7;Q32111;O98880;Q8WIA1;Q8WJK2;Q9XPZ0;O98552;Q6Y2Z1;Q5KTY1;Q15JC1;A5X4E9;B8QQH0;C7A5Y1;Q8WLH4;Q37343;O98545;Q9GHR3;O47273;Q9MV63;Q71N73;Q5K3X3;Q3T5E9;C3S8W3;C7AQU0;A5PFD4;Q9BB74;Q9GDM5;Q9MRH9;Q9GHM5;Q32056;B8PRM1;…	8563	223	CID		27.94	34.6169		4	50	43	1	1628.7	-69.3875	9/149	Medicago_elastase_rep2.mgf
	Low	LRLEDLRIPV	Q8HT56;Q6Y2Y3;Q36782;O03678;Q9XQQ8;Q8WIX2;Q6Y2Z4;Q33089;Q3MKL9;Q07281;Q05993;Q32111;Q8WIA1;Q32428;Q6Y2Z1;Q6Y2Y8;C7A5Y1;D5J720;E0D919;Q8WLH4;Q9GHR3;Q32072;Q4Q006;D0F0Z2;O20217;O20244;Q32056;P92360;B0L5G2;B8PRM1;C7AF20;D0PVA4;Q37164;B8PRN3;Q33423;Q6PZ77;Q6JXX9;Q3T8E6;Q9MVS0;Q8WIY3;Q8HSW8;Q9BB76;Q32434;O03627;Q31846;Q9MU55;Q95DT6;Q32597;O03648;D0F0N5;Q9MRX1;Q36594;Q9GDP6;Q95E68;E5FEB7;Q32825;Q33104;…	1644	86	CID		27.07	49.2839		7	50	41	1	1223.68	-51.8523	13/92	Medicago_elastase_rep2.mgf
	Low	ANRVALEA	P28424;Q33245;O47054;Q8HT56;Q95CD5;O63121;O63136;Q9GD42;B6GUX7;B6GUY1;Q9GD60;Q8WLI8;P94086;Q6Y2Y3;B6GUQ7;P93976;A7IT65;P94106;Q33506;Q36782;O03678;Q33268;O03607;Q8HUZ7;Q36683;P94076;Q9XQQ8;P93987;B6GUR5;Q33620;Q32857;Q9TJV6;Q6Y2Z3;A5X4C0;Q8WIX2;Q6Y2Z4;B6GUT8;B8PRM7;D0Q0H0;Q9TJU5;Q7YKW5;A2VAU0;Q9TI00;O98562;A1XCQ7;Q33089;Q9GGC0;Q36643;B6GUQ8;Q36637;Q37357;P93986;A0PDA4;A5X4I1;Q8MCX1;Q9TLI7;Q32183;…	17337	400	CID		21.55	153.318		4	50	35	1	843.41	-69.0545	6/64	Medicago_elastase_rep2.mgf
	Low	REGNEIIREA	B5SXA5;P28424;Q33245;O47054;Q33506;O03678;Q33268;Q8HUZ7;Q32857;Q8WIX2;B8PRM7;O98562;A1XCQ7;Q37357;A0PDA4;A5X4I1;Q32183;Q8SN43;O98549;Q6W3S3;Q9TLH7;Q32111;O98880;Q8WJK2;Q9XPZ0;O98552;Q6Y2Z1;Q15JC1;A5X4E9;B8QQH0;C7A5Y1;Q8WLH4;O98545;Q9GHR3;O47273;Q9MV63;Q71N73;Q3T5E9;A5PFD4;Q9BB74;Q9GDM5;Q9MRH9;Q9GHM5;Q32056;B8PRM1;Q8WKW3;O98878;Q8WHG4;Q37164;Q9GCU2;Q3ZU78;Q4KUD6;A0PDA2;B8PRN3;D6MYK4;Q3T8E6;A0AS74;…	6374	173	CID		17.9	403.694		6	50	32	1	1186.56	-49.1685	6/103	Medicago_elastase_rep2.mgf
Q8HUX6	30.84	23	21	454	50.3822	6.29053	1115.12	Ribulose-1,5-bisphosphate carboxylase large subunit (Fragment) OS=Pellionia daveauana GN=rbcL PE=3 SV=1 - [Q8HUX6_9ROSA]
	Confidence Icon	Sequence	Protein Accessions	# Proteins	# Protein Groups	Activation Type	Modifications	IonScore	Exp Value	Δ Score	Rank	Identity High	Homology Threshold	Charge	m/z [Da]	ΔM [ppm]	Ions Matched	Spectrum File
	High	AAcExWKEIKFEFPAMDTL	Q8HUX6	1	1	CID	C3(Carbamidomethyl), X5(V)	126.51	5.92989e-09		9	50		1	2285.01	-38.6783	15/188	Medicago_elastase_rep2.mgf
	High	QARNEGRDLAREGNEIIREA	B5SXA5;Q8SN43;O98549;Q6W3S3;Q9TLH7;Q32111;O98880;Q8WJK2;Q9XPZ0;O98552;Q6Y2Z1;Q15JC1;A5X4E9;C7A5Y1;Q8WLH4;O98545;Q9GHR3;O47273;Q9MV63;Q71N73;Q3T5E9;A5PFD4;Q9BB74;Q9GDM5;Q9MRH9;Q9GHM5;Q32056;B8PRM1;Q8WKW3;O98878;Q8WHG4;Q37164;Q9GCU2;Q3ZU78;Q4KUD6;A0PDA2;B8PRN3;D6MYK4;Q3T8E6;A0AS74;D6MYJ8;Q31856;Q32272;Q71N71;A0PDA8;Q32776;Q9GGH6;O20248;Q33051;O98758;Q39700;Q9TLJ0;E2CZ58;Q29VE4;Q31846;Q8M9C0;Q32581;…	5816	144	CID		103.8	1.13828e-06		6	51		1	2297.04	-58.1276	20/217	Medicago_elastase_rep2.mgf
	High	AAcExWKEIKFEFPAmDTL	Q8HUX6	1	1	CID	C3(Carbamidomethyl), X5(V), M16(Oxidation)	92.83	1.27676e-05		10	50		1	2300.99	-42.7344	11/188	Medicago_elastase_rep2.mgf
	High	RNEGRDLAREGNEIIREA	B5SXA5;P28424;Q33245;O47054;Q33506;O03678;Q33268;Q8HUZ7;Q32857;Q8WIX2;B8PRM7;O98562;A1XCQ7;A0PDA4;A5X4I1;Q32183;Q8SN43;O98549;Q6W3S3;Q9TLH7;Q32111;O98880;Q8WJK2;Q9XPZ0;O98552;Q6Y2Z1;Q15JC1;A5X4E9;B8QQH0;C7A5Y1;Q8WLH4;O98545;Q9GHR3;O47273;Q9MV63;Q71N73;Q3T5E9;A5PFD4;Q9BB74;Q9GDM5;Q9MRH9;Q9GHM5;Q32056;B8PRM1;Q8WKW3;O98878;Q8WHG4;Q37164;Q9GCU2;Q3ZU78;Q4KUD6;A0PDA2;B8PRN3;D6MYK4;Q3T8E6;A0AS74;D6MYJ8;…	6175	162	CID		92.82	1.58469e-05	0	2	51		1	2097.95	-58.6388	20/197	Medicago_elastase_rep2.mgf
	High	EIFGDDSVLQFGGGTLGHPWGNAPGAVANRV	C7AQS9;Q33550;B5SXA5;P28424;Q33245;O47054;Q8HT56;O63121;Q9GD42;B6GUX7;B6GUY1;Q8WLI8;P94086;Q6Y2Y3;B6GUQ7;Q33506;Q36782;O03678;Q33268;Q8HUZ7;P93987;B6GUR5;Q32857;Q9TJV6;A5X4C0;Q8WIX2;Q6Y2Z4;B6GUT8;B8PRM7;Q9TJU5;Q9TI00;O98562;A1XCQ7;Q33089;Q36637;A5X4I1;Q8MCX1;Q9TLI7;Q33323;Q8HUY5;Q39288;E0D9P4;Q8SN43;O47047;Q52TF4;Q5DK06;Q6SSI3;O98549;Q3MKL9;Q07281;P48717;Q6W3S3;Q8W952;Q9TLH7;Q32111;Q95A73;O98880;…	15526	323	CID		90.43	1.34783e-05		10	48		1	3138.33	-67.9156	15/325	Medicago_elastase_rep2.mgf
	High	FQGPPHGIQVERDKLNKYGRPL	C7AQS9;Q33550;P28424;Q33245;Q8HT56;O63121;O63136;B6GUX7;B6GUY1;Q9GD60;Q8WLI8;P94086;Q6Y2Y3;B6GUQ7;P93976;A7IT65;Q36782;O03678;Q33268;Q8HUZ7;Q36683;P94076;Q9XQQ8;B6GUR5;Q32857;A5X4C0;Q6Y2Z4;D0Q0H0;Q9TJU5;A2VAU0;Q9TI00;O98562;A1XCQ7;Q9GGC0;B6GUQ8;Q37357;A0PDA4;A5X4I1;Q8MCX1;Q9TLI7;Q33323;Q6LA00;D8V9E6;D2KUS5;Q07281;Q43036;Q05993;P48717;Q6W3S3;Q8W952;Q9TLH7;Q8WHV7;Q32111;Q95A73;O98880;Q8WIA1;Q8WJK2;…	17696	346	CID		72.38	0.00164236		8	51		1	2549.23	-57.6101	20/219	Medicago_elastase_rep2.mgf
	High	NMFTSIVGNVFGFKALRA	C7AQS9;Q33550;P28424;Q8HT56;O63121;O63136;B6GUX7;B6GUY1;Q9GD60;P94086;Q6Y2Y3;B6GUQ7;P93976;A7IT65;P94106;Q36782;O03678;O03607;Q8HUZ7;Q36683;Q9XQQ8;B6GUR5;Q32857;A5X4C0;Q8WIX2;Q6Y2Z4;B6GUT8;D0Q0H0;Q9TJU5;A2VAU0;Q9TI00;O98562;A1XCQ7;Q33089;Q9GGC0;B6GUQ8;Q36637;Q37357;A0PDA4;A5X4I1;Q8MCX1;Q32183;Q33323;Q6LA00;D8V9E6;Q9GD45;Q39288;E0D9P4;O47047;Q8MAK2;Q52TF4;Q5DK06;B5U0R6;O98549;Q3MKL9;E5FEB9;Q07281;…	15678	346	CID		68.68	0.00452187		3	51		1	1971.95	-47.6793	11/184	Medicago_elastase_rep2.mgf
	High	cVQARNEGRDLAREGNEIIREA	B5SXA5;Q8SN43;O98549;Q6W3S3;Q9TLH7;Q32111;O98880;Q8WJK2;Q9XPZ0;O98552;Q6Y2Z1;Q15JC1;A5X4E9;C7A5Y1;Q8WLH4;O98545;Q9GHR3;O47273;Q9MV63;Q3T5E9;A5PFD4;Q9BB74;Q9GDM5;Q9MRH9;Q9GHM5;Q32056;B8PRM1;Q8WKW3;O98878;Q8WHG4;Q37164;Q9GCU2;Q3ZU78;Q4KUD6;A0PDA2;B8PRN3;D6MYK4;Q3T8E6;A0AS74;D6MYJ8;Q31856;Q32272;A0PDA8;Q32776;Q9GGH6;O20248;Q33051;O98758;Q39700;Q9TLJ0;E2CZ58;Q29VE4;Q31846;Q8M9C0;Q32581;Q9MV76;Q9GHM6;…	5800	142	CID	C1(Carbamidomethyl)	64.28	0.00920551		7	50		1	2556.14	-49.9171	17/233	Medicago_elastase_rep2.mgf
	High	cVQARNEGRDLAREGNEII	C7AQS9;B5SXA5;E0D9P4;Q8SN43;O47047;O98549;Q43036;Q05993;Q6W3S3;Q9TLH7;Q32111;O98880;Q8WIA1;Q8WJK2;Q9XPZ0;O98552;Q6Y2Z1;Q5KTY1;Q15JC1;A5X4E9;C7A5Y1;Q8WLH4;Q37343;O98545;Q9GHR3;O47273;Q9MV63;Q5K3X3;Q3T5E9;C3S8W3;C7AQU0;A5PFD4;Q9BB74;Q9GDM5;Q9MRH9;Q9GHM5;Q32056;B8PRM1;C0SJR0;C3S8R3;Q8WKW3;O98878;Q8M949;Q8WHG4;Q37164;Q9GCU2;Q3ZU78;Q4KUD6;A0PDA2;B8PRN3;C3RXG8;D6MYK4;Q9TN72;O98900;Q33423;Q3T8E6;A0AS74;…	7995	194	CID	C1(Carbamidomethyl)	61.36	0.0195971		8	51		1	2199.96	-57.1625	16/195	Medicago_elastase_rep2.mgf
	High	KNYGRAVYEcL	C7AQS9;Q33550;B5SXA5;P28424;Q33245;O47054;Q8HT56;O63121;O63136;Q9GD42;B6GUX7;B6GUY1;Q9GD60;Q8WLI8;P94086;Q6Y2Y3;B6GUQ7;P93976;A7IT65;Q33506;Q36782;O03678;Q36683;P94076;Q9XQQ8;P93987;B6GUR5;Q33620;Q9TJV6;A5X4C0;Q8WIX2;Q6Y2Z4;D0Q0H0;Q9TJU5;A2VAU0;Q9TI00;O98562;A1XCQ7;Q9GGC0;Q36643;B6GUQ8;Q36637;Q37357;P93986;A0PDA4;A5X4I1;Q33323;D8V9E6;Q8HUY5;D2KUS5;Q9XQP7;E0D9P4;Q8SN43;O47047;Q8MAK2;Q52TF4;Q5DK06;…	21633	404	CID	C10(Carbamidomethyl)	60.46	0.0208918	0	1	50		1	1372.6	-50.8782	8/96	Medicago_elastase_rep2.mgf
	Medium	AKNYGRAVYEcL	C7AQS9;Q33550;B5SXA5;P28424;Q33245;O47054;Q8HT56;O63121;O63136;Q9GD42;B6GUX7;B6GUY1;Q9GD60;Q8WLI8;P94086;Q6Y2Y3;B6GUQ7;P93976;A7IT65;Q33506;Q36782;O03678;Q36683;P94076;Q9XQQ8;P93987;B6GUR5;Q33620;Q9TJV6;A5X4C0;Q8WIX2;Q6Y2Z4;D0Q0H0;Q9TJU5;A2VAU0;Q9TI00;O98562;A1XCQ7;Q9GGC0;Q36643;B6GUQ8;Q36637;Q37357;P93986;A0PDA4;A5X4I1;Q33323;D8V9E6;Q8HUY5;D2KUS5;Q9XQP7;E0D9P4;Q8SN43;O47047;Q8MAK2;Q52TF4;Q5DK06;…	21604	404	CID	C11(Carbamidomethyl)	48.09	0.388183	0	2	50	55	1	1443.63	-52.7527	12/104	Medicago_elastase_rep2.mgf
	Low	FQGPPHGI	C7AQS9;Q33550;P28424;Q33245;Q8HT56;O63121;O63136;B6GUX7;B6GUY1;Q9GD60;Q8WLI8;P94086;Q6Y2Y3;B6GUQ7;P93976;A7IT65;Q36782;O03678;Q33268;Q8HUZ7;Q36683;P94076;Q9XQQ8;B6GUR5;Q32857;Q9TJV6;A5X4C0;Q6Y2Z4;B8PRM7;D0Q0H0;Q9TJU5;A2VAU0;Q9TI00;O98562;A1XCQ7;Q33089;Q9GGC0;B6GUQ8;Q37357;A0PDA4;A5X4I1;Q8MCX1;Q9TLI7;Q32183;Q33323;Q6LA00;D8V9E6;D2KUS5;Q6SSI3;O98549;Q3MKL9;E5FEB9;Q07281;Q43036;Q05993;P48717;Q6W3S3;…	20049	414	CID		43.26	1.10816		2	50		1	852.383	-62.5652	6/71	Medicago_elastase_rep2.mgf
	Low	RNEGRDLAREGNEII	C7AQS9;B5SXA5;P28424;Q33245;O47054;Q33506;O03678;Q33268;Q8HUZ7;Q32857;Q8WIX2;B8PRM7;O98562;A1XCQ7;A0PDA4;A5X4I1;Q9TLI7;Q32183;E0D9P4;Q8SN43;O47047;O98549;Q43036;Q05993;Q6W3S3;Q9TLH7;Q32111;O98880;Q8WIA1;Q8WJK2;Q9XPZ0;O98552;Q6Y2Z1;Q5KTY1;Q15JC1;A5X4E9;B8QQH0;C7A5Y1;Q8WLH4;Q37343;O98545;Q9GHR3;O47273;Q9MV63;Q71N73;Q5K3X3;Q3T5E9;C3S8W3;C7AQU0;A5PFD4;Q9BB74;Q9GDM5;Q9MRH9;Q9GHM5;Q32056;B8PRM1;C0SJR0;…	8431	219	CID		40.73	2.52358	0	2	51	52	1	1741.79	-60.623	16/159	Medicago_elastase_rep2.mgf
	Low	QVERDKLNKYGRPL	C7AQS9;Q33550;B5SXA5;P28424;Q33245;Q8HT56;Q95CD5;O63121;O63136;Q9GD42;B6GUX7;B6GUY1;Q9GD60;Q8WLI8;P94086;Q6Y2Y3;B6GUQ7;P93976;A7IT65;P94106;Q36782;O03678;Q33268;O03607;Q8HUZ7;Q36683;P94076;Q9XQQ8;B6GUR5;Q33620;Q32857;A5X4C0;Q8WIX2;Q6Y2Z4;B6GUT8;D0Q0H0;Q9TJU5;Q7YKW5;A2VAU0;Q9TI00;O98562;A1XCQ7;Q9GGC0;Q36643;B6GUQ8;Q36637;Q37357;A0PDA4;A5X4I1;Q8MCX1;Q9TLI7;Q33323;Q6LA00;D8V9E6;Q9GD45;D2KUS5;Q39288;…	21091	423	CID		39.64	3.7085		6	52	47	1	1715.84	-68.9384	13/141	Medicago_elastase_rep2.mgf
	Low	FQGPPHGI	C7AQS9;Q33550;P28424;Q33245;Q8HT56;O63121;O63136;B6GUX7;B6GUY1;Q9GD60;Q8WLI8;P94086;Q6Y2Y3;B6GUQ7;P93976;A7IT65;Q36782;O03678;Q33268;Q8HUZ7;Q36683;P94076;Q9XQQ8;B6GUR5;Q32857;Q9TJV6;A5X4C0;Q6Y2Z4;B8PRM7;D0Q0H0;Q9TJU5;A2VAU0;Q9TI00;O98562;A1XCQ7;Q33089;Q9GGC0;B6GUQ8;Q37357;A0PDA4;A5X4I1;Q8MCX1;Q9TLI7;Q32183;Q33323;Q6LA00;D8V9E6;D2KUS5;Q6SSI3;O98549;Q3MKL9;E5FEB9;Q07281;Q43036;Q05993;P48717;Q6W3S3;…	20049	414	CID		38.79	3.22185		4	50	53	1	852.395	-48.0261	9/71	Medicago_elastase_rep2.mgf
	Low	FQGPPHGIQVERDKLNKYGRPLxGCTIKPKL	B8PRM1;Q32272;Q8HUX6;C7AF24;Q9GG54	8	5	CID	X23(G)	38.43	1.82149		2	47	54	1	3446.68	-60.2961	10/332	Medicago_elastase_rep2.mgf
	Low	AAcExWKEI	Q9GD60;O47272;Q8HUX6;C0J9V2;Q8HUY9	9	5	CID	C3(Carbamidomethyl), X5(V)	37.95	4.43896		6	51	49	1	1105.5	-28.5076	6/75	Medicago_elastase_rep2.mgf
	Low	RNEGRDLAREGNEI	C7AQS9;B5SXA5;P28424;Q33245;O47054;Q33506;O03678;Q33268;Q8HUZ7;Q32857;Q8WIX2;B8PRM7;O98562;A1XCQ7;A0PDA4;A5X4I1;Q9TLI7;Q32183;E0D9P4;Q8SN43;O47047;O98549;Q43036;Q05993;Q6W3S3;Q9TLH7;Q8WHV7;Q32111;O98880;Q8WIA1;Q8WJK2;Q9XPZ0;O98552;Q6Y2Z1;Q5KTY1;Q15JC1;A5X4E9;B8QQH0;C7A5Y1;Q8WLH4;Q37343;O98545;Q9GHR3;O47273;Q9MV63;Q71N73;Q5K3X3;Q3T5E9;C3S8W3;C7AQU0;A5PFD4;Q9BB74;Q9GDM5;Q9MRH9;Q9GHM5;Q32056;B8PRM1;…	8563	223	CID		27.94	34.6169		4	50	43	1	1628.7	-69.3875	9/149	Medicago_elastase_rep2.mgf
	Low	KFEFPAMDTL	P28424;Q07281;P48717;O98880;A5PFD4;Q9GHM5;Q3ZU78;Q4KUD6;B3FD25;Q9SBW6;Q8HSW8;Q9GGH6;Q9TIE0;O03627;O03648;Q9TLI9;Q8HUX6;O03622;Q8SLK9;Q7YKH2;A2VAT5;Q71N79;Q4VWQ1;O98749;Q6U1X7;Q9GG54;Q71N80;Q9MUH0;Q33034;Q4KUD3;D1KWZ1;Q4KUE1;O03653;O03654;Q8SLK3;Q71N77	851	36	CID		26.06	68.5508	0	2	51	35	1	1198.58	0.466143	6/94	Medicago_elastase_rep2.mgf
	Low	ANRVALEA	P28424;Q33245;O47054;Q8HT56;Q95CD5;O63121;O63136;Q9GD42;B6GUX7;B6GUY1;Q9GD60;Q8WLI8;P94086;Q6Y2Y3;B6GUQ7;P93976;A7IT65;P94106;Q33506;Q36782;O03678;Q33268;O03607;Q8HUZ7;Q36683;P94076;Q9XQQ8;P93987;B6GUR5;Q33620;Q32857;Q9TJV6;Q6Y2Z3;A5X4C0;Q8WIX2;Q6Y2Z4;B6GUT8;B8PRM7;D0Q0H0;Q9TJU5;Q7YKW5;A2VAU0;Q9TI00;O98562;A1XCQ7;Q33089;Q9GGC0;Q36643;B6GUQ8;Q36637;Q37357;P93986;A0PDA4;A5X4I1;Q8MCX1;Q9TLI7;Q32183;…	17337	400	CID		21.55	153.318		4	50	35	1	843.41	-69.0545	6/64	Medicago_elastase_rep2.mgf
	Low	REGNEIIREA	B5SXA5;P28424;Q33245;O47054;Q33506;O03678;Q33268;Q8HUZ7;Q32857;Q8WIX2;B8PRM7;O98562;A1XCQ7;Q37357;A0PDA4;A5X4I1;Q32183;Q8SN43;O98549;Q6W3S3;Q9TLH7;Q32111;O98880;Q8WJK2;Q9XPZ0;O98552;Q6Y2Z1;Q15JC1;A5X4E9;B8QQH0;C7A5Y1;Q8WLH4;O98545;Q9GHR3;O47273;Q9MV63;Q71N73;Q3T5E9;A5PFD4;Q9BB74;Q9GDM5;Q9MRH9;Q9GHM5;Q32056;B8PRM1;Q8WKW3;O98878;Q8WHG4;Q37164;Q9GCU2;Q3ZU78;Q4KUD6;A0PDA2;B8PRN3;D6MYK4;Q3T8E6;A0AS74;…	6374	173	CID		17.9	403.694		6	50	32	1	1186.56	-49.1685	6/103	Medicago_elastase_rep2.mgf
	Low	FQGPPHGIQVERDKLNKYGRPLxGcTIKPKLGLSA	B8PRM1;Q32272;Q8HUX6;C7AF24;Q9GG54	8	5	CID	X23(N), C25(Carbamidomethyl)	17.32	132.722		2	45	31	1	3888.97	-33.0995	16/380	Medicago_elastase_rep2.mgf
	Low	FQGPPHGIQVERDKLNKYGRPLxGcTIKPKLGLS	B8PRM1;Q32272;Q8HUX6;C7AF24;Q9GG54	8	5	CID	X23(N), C25(Carbamidomethyl)	15.53	214.429	0	1	45	28	1	3817.94	-31.8798	10/370	Medicago_elastase_rep2.mgf
Q9GHM5	29.7	21	19	468	51.7652	7.02002	1102	Ribulose 1,5-bisphosphate carboxylase (Fragment) OS=Talisia nervosa GN=rbcL PE=3 SV=1 - [Q9GHM5_9ROSI]
	Confidence Icon	Sequence	Protein Accessions	# Proteins	# Protein Groups	Activation Type	Modifications	IonScore	Exp Value	Δ Score	Rank	Identity High	Homology Threshold	Charge	m/z [Da]	ΔM [ppm]	Ions Matched	Spectrum File
	High	AAcEVWKEIKFEFPAMDTL	P28424;P48717;O98880;Q9GHM5;Q3ZU78;Q9SBW6;Q8HSW8;Q9GGH6;Q9TLI9;Q8SLK9;Q7YKH2;A2VAT5;Q4VWQ1;O98749;Q9GG54;Q9MUH0;Q33034;Q4KUD3;Q4KUE1	680	19	CID	C3(Carbamidomethyl)	126.51	5.92989e-09		4	50		1	2285.01	-38.6783	15/188	Medicago_elastase_rep2.mgf
	High	QARNEGRDLAREGNEIIREA	B5SXA5;Q8SN43;O98549;Q6W3S3;Q9TLH7;Q32111;O98880;Q8WJK2;Q9XPZ0;O98552;Q6Y2Z1;Q15JC1;A5X4E9;C7A5Y1;Q8WLH4;O98545;Q9GHR3;O47273;Q9MV63;Q71N73;Q3T5E9;A5PFD4;Q9BB74;Q9GDM5;Q9MRH9;Q9GHM5;Q32056;B8PRM1;Q8WKW3;O98878;Q8WHG4;Q37164;Q9GCU2;Q3ZU78;Q4KUD6;A0PDA2;B8PRN3;D6MYK4;Q3T8E6;A0AS74;D6MYJ8;Q31856;Q32272;Q71N71;A0PDA8;Q32776;Q9GGH6;O20248;Q33051;O98758;Q39700;Q9TLJ0;E2CZ58;Q29VE4;Q31846;Q8M9C0;Q32581;…	5816	144	CID		103.8	1.13828e-06		6	51		1	2297.04	-58.1276	20/217	Medicago_elastase_rep2.mgf
	High	AAcEVWKEIKFEFPAmDTL	P28424;P48717;O98880;Q9GHM5;Q3ZU78;Q9SBW6;Q8HSW8;Q9GGH6;Q9TLI9;Q8SLK9;Q7YKH2;A2VAT5;Q4VWQ1;O98749;Q9GG54;Q9MUH0;Q33034;Q4KUD3;Q4KUE1	680	19	CID	C3(Carbamidomethyl), M16(Oxidation)	92.83	1.27676e-05		5	50		1	2300.99	-42.7344	11/188	Medicago_elastase_rep2.mgf
	High	RNEGRDLAREGNEIIREA	B5SXA5;P28424;Q33245;O47054;Q33506;O03678;Q33268;Q8HUZ7;Q32857;Q8WIX2;B8PRM7;O98562;A1XCQ7;A0PDA4;A5X4I1;Q32183;Q8SN43;O98549;Q6W3S3;Q9TLH7;Q32111;O98880;Q8WJK2;Q9XPZ0;O98552;Q6Y2Z1;Q15JC1;A5X4E9;B8QQH0;C7A5Y1;Q8WLH4;O98545;Q9GHR3;O47273;Q9MV63;Q71N73;Q3T5E9;A5PFD4;Q9BB74;Q9GDM5;Q9MRH9;Q9GHM5;Q32056;B8PRM1;Q8WKW3;O98878;Q8WHG4;Q37164;Q9GCU2;Q3ZU78;Q4KUD6;A0PDA2;B8PRN3;D6MYK4;Q3T8E6;A0AS74;D6MYJ8;…	6175	162	CID		92.82	1.58469e-05	0	2	51		1	2097.95	-58.6388	20/197	Medicago_elastase_rep2.mgf
	High	EIFGDDSVLKFGGGTLGHPWGNAPGAVANRV	Q9GHM5	1	1	CID		90.43	1.34783e-05		3	48		1	3138.33	-79.5109	15/325	Medicago_elastase_rep2.mgf
	High	FQGPPHGIQVERDKLNKYGRPL	C7AQS9;Q33550;P28424;Q33245;Q8HT56;O63121;O63136;B6GUX7;B6GUY1;Q9GD60;Q8WLI8;P94086;Q6Y2Y3;B6GUQ7;P93976;A7IT65;Q36782;O03678;Q33268;Q8HUZ7;Q36683;P94076;Q9XQQ8;B6GUR5;Q32857;A5X4C0;Q6Y2Z4;D0Q0H0;Q9TJU5;A2VAU0;Q9TI00;O98562;A1XCQ7;Q9GGC0;B6GUQ8;Q37357;A0PDA4;A5X4I1;Q8MCX1;Q9TLI7;Q33323;Q6LA00;D8V9E6;D2KUS5;Q07281;Q43036;Q05993;P48717;Q6W3S3;Q8W952;Q9TLH7;Q8WHV7;Q32111;Q95A73;O98880;Q8WIA1;Q8WJK2;…	17696	346	CID		72.38	0.00164236		8	51		1	2549.23	-57.6101	20/219	Medicago_elastase_rep2.mgf
	High	NMFTSIVGNVFGFKALRA	C7AQS9;Q33550;P28424;Q8HT56;O63121;O63136;B6GUX7;B6GUY1;Q9GD60;P94086;Q6Y2Y3;B6GUQ7;P93976;A7IT65;P94106;Q36782;O03678;O03607;Q8HUZ7;Q36683;Q9XQQ8;B6GUR5;Q32857;A5X4C0;Q8WIX2;Q6Y2Z4;B6GUT8;D0Q0H0;Q9TJU5;A2VAU0;Q9TI00;O98562;A1XCQ7;Q33089;Q9GGC0;B6GUQ8;Q36637;Q37357;A0PDA4;A5X4I1;Q8MCX1;Q32183;Q33323;Q6LA00;D8V9E6;Q9GD45;Q39288;E0D9P4;O47047;Q8MAK2;Q52TF4;Q5DK06;B5U0R6;O98549;Q3MKL9;E5FEB9;Q07281;…	15678	346	CID		68.68	0.00452187		3	51		1	1971.95	-47.6793	11/184	Medicago_elastase_rep2.mgf
	High	cVQARNEGRDLAREGNEIIREA	B5SXA5;Q8SN43;O98549;Q6W3S3;Q9TLH7;Q32111;O98880;Q8WJK2;Q9XPZ0;O98552;Q6Y2Z1;Q15JC1;A5X4E9;C7A5Y1;Q8WLH4;O98545;Q9GHR3;O47273;Q9MV63;Q3T5E9;A5PFD4;Q9BB74;Q9GDM5;Q9MRH9;Q9GHM5;Q32056;B8PRM1;Q8WKW3;O98878;Q8WHG4;Q37164;Q9GCU2;Q3ZU78;Q4KUD6;A0PDA2;B8PRN3;D6MYK4;Q3T8E6;A0AS74;D6MYJ8;Q31856;Q32272;A0PDA8;Q32776;Q9GGH6;O20248;Q33051;O98758;Q39700;Q9TLJ0;E2CZ58;Q29VE4;Q31846;Q8M9C0;Q32581;Q9MV76;Q9GHM6;…	5800	142	CID	C1(Carbamidomethyl)	64.28	0.00920551		7	50		1	2556.14	-49.9171	17/233	Medicago_elastase_rep2.mgf
	High	cVQARNEGRDLAREGNEII	C7AQS9;B5SXA5;E0D9P4;Q8SN43;O47047;O98549;Q43036;Q05993;Q6W3S3;Q9TLH7;Q32111;O98880;Q8WIA1;Q8WJK2;Q9XPZ0;O98552;Q6Y2Z1;Q5KTY1;Q15JC1;A5X4E9;C7A5Y1;Q8WLH4;Q37343;O98545;Q9GHR3;O47273;Q9MV63;Q5K3X3;Q3T5E9;C3S8W3;C7AQU0;A5PFD4;Q9BB74;Q9GDM5;Q9MRH9;Q9GHM5;Q32056;B8PRM1;C0SJR0;C3S8R3;Q8WKW3;O98878;Q8M949;Q8WHG4;Q37164;Q9GCU2;Q3ZU78;Q4KUD6;A0PDA2;B8PRN3;C3RXG8;D6MYK4;Q9TN72;O98900;Q33423;Q3T8E6;A0AS74;…	7995	194	CID	C1(Carbamidomethyl)	61.36	0.0195971		8	51		1	2199.96	-57.1625	16/195	Medicago_elastase_rep2.mgf
	High	KNYGRAVYEcL	C7AQS9;Q33550;B5SXA5;P28424;Q33245;O47054;Q8HT56;O63121;O63136;Q9GD42;B6GUX7;B6GUY1;Q9GD60;Q8WLI8;P94086;Q6Y2Y3;B6GUQ7;P93976;A7IT65;Q33506;Q36782;O03678;Q36683;P94076;Q9XQQ8;P93987;B6GUR5;Q33620;Q9TJV6;A5X4C0;Q8WIX2;Q6Y2Z4;D0Q0H0;Q9TJU5;A2VAU0;Q9TI00;O98562;A1XCQ7;Q9GGC0;Q36643;B6GUQ8;Q36637;Q37357;P93986;A0PDA4;A5X4I1;Q33323;D8V9E6;Q8HUY5;D2KUS5;Q9XQP7;E0D9P4;Q8SN43;O47047;Q8MAK2;Q52TF4;Q5DK06;…	21633	404	CID	C10(Carbamidomethyl)	60.46	0.0208918	0	1	50		1	1372.6	-50.8782	8/96	Medicago_elastase_rep2.mgf
	High	GCTIKPKLGLSAKNYGRA	C7AQS9;Q33550;B5SXA5;P28424;Q33245;O47054;Q8HT56;O63121;O63136;Q9GD42;B6GUX7;B6GUY1;Q9GD60;Q8WLI8;P94086;Q6Y2Y3;B6GUQ7;A7IT65;P94106;Q33506;Q36782;O03678;Q33268;O03607;Q8HUZ7;P94076;Q9XQQ8;P93987;B6GUR5;Q33620;Q32857;Q9TJV6;A5X4C0;Q8WIX2;Q6Y2Z4;B6GUT8;D0Q0H0;Q9TJU5;Q7YKW5;A2VAU0;Q9TI00;O98562;A1XCQ7;Q33089;Q9GGC0;Q36643;B6GUQ8;Q36637;Q37357;P93986;A0PDA4;A5X4I1;Q8MCX1;Q9TLI7;Q32183;Q33323;Q6LA00;…	23507	426	CID		58.16	0.0537334		7	52		1	1876.93	-60.1788	10/184	Medicago_elastase_rep2.mgf
	Medium	AKNYGRAVYEcL	C7AQS9;Q33550;B5SXA5;P28424;Q33245;O47054;Q8HT56;O63121;O63136;Q9GD42;B6GUX7;B6GUY1;Q9GD60;Q8WLI8;P94086;Q6Y2Y3;B6GUQ7;P93976;A7IT65;Q33506;Q36782;O03678;Q36683;P94076;Q9XQQ8;P93987;B6GUR5;Q33620;Q9TJV6;A5X4C0;Q8WIX2;Q6Y2Z4;D0Q0H0;Q9TJU5;A2VAU0;Q9TI00;O98562;A1XCQ7;Q9GGC0;Q36643;B6GUQ8;Q36637;Q37357;P93986;A0PDA4;A5X4I1;Q33323;D8V9E6;Q8HUY5;D2KUS5;Q9XQP7;E0D9P4;Q8SN43;O47047;Q8MAK2;Q52TF4;Q5DK06;…	21604	404	CID	C11(Carbamidomethyl)	48.09	0.388183	0	2	50	55	1	1443.63	-52.7527	12/104	Medicago_elastase_rep2.mgf
	Low	FQGPPHGI	C7AQS9;Q33550;P28424;Q33245;Q8HT56;O63121;O63136;B6GUX7;B6GUY1;Q9GD60;Q8WLI8;P94086;Q6Y2Y3;B6GUQ7;P93976;A7IT65;Q36782;O03678;Q33268;Q8HUZ7;Q36683;P94076;Q9XQQ8;B6GUR5;Q32857;Q9TJV6;A5X4C0;Q6Y2Z4;B8PRM7;D0Q0H0;Q9TJU5;A2VAU0;Q9TI00;O98562;A1XCQ7;Q33089;Q9GGC0;B6GUQ8;Q37357;A0PDA4;A5X4I1;Q8MCX1;Q9TLI7;Q32183;Q33323;Q6LA00;D8V9E6;D2KUS5;Q6SSI3;O98549;Q3MKL9;E5FEB9;Q07281;Q43036;Q05993;P48717;Q6W3S3;…	20049	414	CID		43.26	1.10816		2	50		1	852.383	-62.5652	6/71	Medicago_elastase_rep2.mgf
	Low	RNEGRDLAREGNEII	C7AQS9;B5SXA5;P28424;Q33245;O47054;Q33506;O03678;Q33268;Q8HUZ7;Q32857;Q8WIX2;B8PRM7;O98562;A1XCQ7;A0PDA4;A5X4I1;Q9TLI7;Q32183;E0D9P4;Q8SN43;O47047;O98549;Q43036;Q05993;Q6W3S3;Q9TLH7;Q32111;O98880;Q8WIA1;Q8WJK2;Q9XPZ0;O98552;Q6Y2Z1;Q5KTY1;Q15JC1;A5X4E9;B8QQH0;C7A5Y1;Q8WLH4;Q37343;O98545;Q9GHR3;O47273;Q9MV63;Q71N73;Q5K3X3;Q3T5E9;C3S8W3;C7AQU0;A5PFD4;Q9BB74;Q9GDM5;Q9MRH9;Q9GHM5;Q32056;B8PRM1;C0SJR0;…	8431	219	CID		40.73	2.52358	0	2	51	52	1	1741.79	-60.623	16/159	Medicago_elastase_rep2.mgf
	Low	QVERDKLNKYGRPL	C7AQS9;Q33550;B5SXA5;P28424;Q33245;Q8HT56;Q95CD5;O63121;O63136;Q9GD42;B6GUX7;B6GUY1;Q9GD60;Q8WLI8;P94086;Q6Y2Y3;B6GUQ7;P93976;A7IT65;P94106;Q36782;O03678;Q33268;O03607;Q8HUZ7;Q36683;P94076;Q9XQQ8;B6GUR5;Q33620;Q32857;A5X4C0;Q8WIX2;Q6Y2Z4;B6GUT8;D0Q0H0;Q9TJU5;Q7YKW5;A2VAU0;Q9TI00;O98562;A1XCQ7;Q9GGC0;Q36643;B6GUQ8;Q36637;Q37357;A0PDA4;A5X4I1;Q8MCX1;Q9TLI7;Q33323;Q6LA00;D8V9E6;Q9GD45;D2KUS5;Q39288;…	21091	423	CID		39.64	3.7085		6	52	47	1	1715.84	-68.9384	13/141	Medicago_elastase_rep2.mgf
	Low	FQGPPHGI	C7AQS9;Q33550;P28424;Q33245;Q8HT56;O63121;O63136;B6GUX7;B6GUY1;Q9GD60;Q8WLI8;P94086;Q6Y2Y3;B6GUQ7;P93976;A7IT65;Q36782;O03678;Q33268;Q8HUZ7;Q36683;P94076;Q9XQQ8;B6GUR5;Q32857;Q9TJV6;A5X4C0;Q6Y2Z4;B8PRM7;D0Q0H0;Q9TJU5;A2VAU0;Q9TI00;O98562;A1XCQ7;Q33089;Q9GGC0;B6GUQ8;Q37357;A0PDA4;A5X4I1;Q8MCX1;Q9TLI7;Q32183;Q33323;Q6LA00;D8V9E6;D2KUS5;Q6SSI3;O98549;Q3MKL9;E5FEB9;Q07281;Q43036;Q05993;P48717;Q6W3S3;…	20049	414	CID		38.79	3.22185		4	50	53	1	852.395	-48.0261	9/71	Medicago_elastase_rep2.mgf
	Low	AAcEVWKEI	Q33550;P28424;Q33245;Q95CD5;O63121;B6GUX7;Q8WLI8;P94086;Q6Y2Y3;B6GUQ7;A7IT65;P94106;Q36782;O03678;Q33268;Q8HUZ7;Q36683;P94076;Q9XQQ8;P93987;B6GUR5;Q33620;Q32857;Q9TJV6;Q6Y2Z3;Q6Y2Z4;B6GUT8;B8PRM7;Q7YKW5;Q9TI00;A1XCQ7;Q33089;Q9GGC0;Q36643;A0PDA4;A5X4I1;Q32183;Q33323;Q9GD45;Q8HUY5;Q39288;Q9XQP7;O47047;Q8MAK2;Q5DK06;O98549;Q3MKL9;Q43036;Q05993;P48717;Q9TLH7;Q8WHV7;Q31982;Q95A73;O98880;Q9XPZ0;O98552;…	6474	201	CID	C3(Carbamidomethyl)	37.95	4.43896	0	1	51	49	1	1105.5	-28.5076	6/75	Medicago_elastase_rep2.mgf
	Low	RNEGRDLAREGNEI	C7AQS9;B5SXA5;P28424;Q33245;O47054;Q33506;O03678;Q33268;Q8HUZ7;Q32857;Q8WIX2;B8PRM7;O98562;A1XCQ7;A0PDA4;A5X4I1;Q9TLI7;Q32183;E0D9P4;Q8SN43;O47047;O98549;Q43036;Q05993;Q6W3S3;Q9TLH7;Q8WHV7;Q32111;O98880;Q8WIA1;Q8WJK2;Q9XPZ0;O98552;Q6Y2Z1;Q5KTY1;Q15JC1;A5X4E9;B8QQH0;C7A5Y1;Q8WLH4;Q37343;O98545;Q9GHR3;O47273;Q9MV63;Q71N73;Q5K3X3;Q3T5E9;C3S8W3;C7AQU0;A5PFD4;Q9BB74;Q9GDM5;Q9MRH9;Q9GHM5;Q32056;B8PRM1;…	8563	223	CID		27.94	34.6169		4	50	43	1	1628.7	-69.3875	9/149	Medicago_elastase_rep2.mgf
	Low	KFEFPAMDTL	P28424;Q07281;P48717;O98880;A5PFD4;Q9GHM5;Q3ZU78;Q4KUD6;B3FD25;Q9SBW6;Q8HSW8;Q9GGH6;Q9TIE0;O03627;O03648;Q9TLI9;Q8HUX6;O03622;Q8SLK9;Q7YKH2;A2VAT5;Q71N79;Q4VWQ1;O98749;Q6U1X7;Q9GG54;Q71N80;Q9MUH0;Q33034;Q4KUD3;D1KWZ1;Q4KUE1;O03653;O03654;Q8SLK3;Q71N77	851	36	CID		26.06	68.5508	0	2	51	35	1	1198.58	0.466143	6/94	Medicago_elastase_rep2.mgf
	Low	ANRVALEA	P28424;Q33245;O47054;Q8HT56;Q95CD5;O63121;O63136;Q9GD42;B6GUX7;B6GUY1;Q9GD60;Q8WLI8;P94086;Q6Y2Y3;B6GUQ7;P93976;A7IT65;P94106;Q33506;Q36782;O03678;Q33268;O03607;Q8HUZ7;Q36683;P94076;Q9XQQ8;P93987;B6GUR5;Q33620;Q32857;Q9TJV6;Q6Y2Z3;A5X4C0;Q8WIX2;Q6Y2Z4;B6GUT8;B8PRM7;D0Q0H0;Q9TJU5;Q7YKW5;A2VAU0;Q9TI00;O98562;A1XCQ7;Q33089;Q9GGC0;Q36643;B6GUQ8;Q36637;Q37357;P93986;A0PDA4;A5X4I1;Q8MCX1;Q9TLI7;Q32183;…	17337	400	CID		21.55	153.318		4	50	35	1	843.41	-69.0545	6/64	Medicago_elastase_rep2.mgf
	Low	REGNEIIREA	B5SXA5;P28424;Q33245;O47054;Q33506;O03678;Q33268;Q8HUZ7;Q32857;Q8WIX2;B8PRM7;O98562;A1XCQ7;Q37357;A0PDA4;A5X4I1;Q32183;Q8SN43;O98549;Q6W3S3;Q9TLH7;Q32111;O98880;Q8WJK2;Q9XPZ0;O98552;Q6Y2Z1;Q15JC1;A5X4E9;B8QQH0;C7A5Y1;Q8WLH4;O98545;Q9GHR3;O47273;Q9MV63;Q71N73;Q3T5E9;A5PFD4;Q9BB74;Q9GDM5;Q9MRH9;Q9GHM5;Q32056;B8PRM1;Q8WKW3;O98878;Q8WHG4;Q37164;Q9GCU2;Q3ZU78;Q4KUD6;A0PDA2;B8PRN3;D6MYK4;Q3T8E6;A0AS74;…	6374	173	CID		17.9	403.694		6	50	32	1	1186.56	-49.1685	6/103	Medicago_elastase_rep2.mgf
Q9XPZ0	35.61	21	20	469	51.9509	6.58057	1094.92	Ribulose-1,5-biphosphate carboxylase/oxygenase large subunit (Fragment) OS=Ixerba brexioides GN=rbcL PE=3 SV=1 - [Q9XPZ0_IXEBR]
	Confidence Icon	Sequence	Protein Accessions	# Proteins	# Protein Groups	Activation Type	Modifications	IonScore	Exp Value	Δ Score	Rank	Identity High	Homology Threshold	Charge	m/z [Da]	ΔM [ppm]	Ions Matched	Spectrum File
	High	QARNEGRDLAREGNEIIREA	B5SXA5;Q8SN43;O98549;Q6W3S3;Q9TLH7;Q32111;O98880;Q8WJK2;Q9XPZ0;O98552;Q6Y2Z1;Q15JC1;A5X4E9;C7A5Y1;Q8WLH4;O98545;Q9GHR3;O47273;Q9MV63;Q71N73;Q3T5E9;A5PFD4;Q9BB74;Q9GDM5;Q9MRH9;Q9GHM5;Q32056;B8PRM1;Q8WKW3;O98878;Q8WHG4;Q37164;Q9GCU2;Q3ZU78;Q4KUD6;A0PDA2;B8PRN3;D6MYK4;Q3T8E6;A0AS74;D6MYJ8;Q31856;Q32272;Q71N71;A0PDA8;Q32776;Q9GGH6;O20248;Q33051;O98758;Q39700;Q9TLJ0;E2CZ58;Q29VE4;Q31846;Q8M9C0;Q32581;…	5816	144	CID		103.8	1.13828e-06		6	51		1	2297.04	-58.1276	20/217	Medicago_elastase_rep2.mgf
	High	RNEGRDLAREGNEIIREA	B5SXA5;P28424;Q33245;O47054;Q33506;O03678;Q33268;Q8HUZ7;Q32857;Q8WIX2;B8PRM7;O98562;A1XCQ7;A0PDA4;A5X4I1;Q32183;Q8SN43;O98549;Q6W3S3;Q9TLH7;Q32111;O98880;Q8WJK2;Q9XPZ0;O98552;Q6Y2Z1;Q15JC1;A5X4E9;B8QQH0;C7A5Y1;Q8WLH4;O98545;Q9GHR3;O47273;Q9MV63;Q71N73;Q3T5E9;A5PFD4;Q9BB74;Q9GDM5;Q9MRH9;Q9GHM5;Q32056;B8PRM1;Q8WKW3;O98878;Q8WHG4;Q37164;Q9GCU2;Q3ZU78;Q4KUD6;A0PDA2;B8PRN3;D6MYK4;Q3T8E6;A0AS74;D6MYJ8;…	6175	162	CID		92.82	1.58469e-05	0	2	51		1	2097.95	-58.6388	20/197	Medicago_elastase_rep2.mgf
	High	EIFGDDSVLQFGGGTLGHPWGNAPGAVANRV	C7AQS9;Q33550;B5SXA5;P28424;Q33245;O47054;Q8HT56;O63121;Q9GD42;B6GUX7;B6GUY1;Q8WLI8;P94086;Q6Y2Y3;B6GUQ7;Q33506;Q36782;O03678;Q33268;Q8HUZ7;P93987;B6GUR5;Q32857;Q9TJV6;A5X4C0;Q8WIX2;Q6Y2Z4;B6GUT8;B8PRM7;Q9TJU5;Q9TI00;O98562;A1XCQ7;Q33089;Q36637;A5X4I1;Q8MCX1;Q9TLI7;Q33323;Q8HUY5;Q39288;E0D9P4;Q8SN43;O47047;Q52TF4;Q5DK06;Q6SSI3;O98549;Q3MKL9;Q07281;P48717;Q6W3S3;Q8W952;Q9TLH7;Q32111;Q95A73;O98880;…	15526	323	CID		90.43	1.34783e-05		10	48		1	3138.33	-67.9156	15/325	Medicago_elastase_rep2.mgf
	High	FQGPPHGIQVERDKLNKYGRPL	C7AQS9;Q33550;P28424;Q33245;Q8HT56;O63121;O63136;B6GUX7;B6GUY1;Q9GD60;Q8WLI8;P94086;Q6Y2Y3;B6GUQ7;P93976;A7IT65;Q36782;O03678;Q33268;Q8HUZ7;Q36683;P94076;Q9XQQ8;B6GUR5;Q32857;A5X4C0;Q6Y2Z4;D0Q0H0;Q9TJU5;A2VAU0;Q9TI00;O98562;A1XCQ7;Q9GGC0;B6GUQ8;Q37357;A0PDA4;A5X4I1;Q8MCX1;Q9TLI7;Q33323;Q6LA00;D8V9E6;D2KUS5;Q07281;Q43036;Q05993;P48717;Q6W3S3;Q8W952;Q9TLH7;Q8WHV7;Q32111;Q95A73;O98880;Q8WIA1;Q8WJK2;…	17696	346	CID		72.38	0.00164236		8	51		1	2549.23	-57.6101	20/219	Medicago_elastase_rep2.mgf
	High	YYTPEYDTKDTDILAAFRVTPQxGVPPEEA	Q9XPZ0	1	1	CID	X23(G)	72.07	0.000665755		6	47		1	3343.38	-65.6585	11/319	Medicago_elastase_rep2.mgf
	High	NMFTSIVGNVFGFKALxA	Q95CD5;Q9GD42;Q33620;Q9TJV6;Q36643;Q9XQP7;Q9XPZ0;O47273;O20244;Q33423;O03627;Q9TLJ0;Q32597;O98527;O98749;Q710J8;Q4KUD3;Q6PZC2;Q05579;O03653;C7SN28	80	21	CID	X17(R)	68.68	0.00452187		4	51		1	1971.95	-47.6793	11/181	Medicago_elastase_rep2.mgf
	High	cVQARNEGRDLAREGNEIIREA	B5SXA5;Q8SN43;O98549;Q6W3S3;Q9TLH7;Q32111;O98880;Q8WJK2;Q9XPZ0;O98552;Q6Y2Z1;Q15JC1;A5X4E9;C7A5Y1;Q8WLH4;O98545;Q9GHR3;O47273;Q9MV63;Q3T5E9;A5PFD4;Q9BB74;Q9GDM5;Q9MRH9;Q9GHM5;Q32056;B8PRM1;Q8WKW3;O98878;Q8WHG4;Q37164;Q9GCU2;Q3ZU78;Q4KUD6;A0PDA2;B8PRN3;D6MYK4;Q3T8E6;A0AS74;D6MYJ8;Q31856;Q32272;A0PDA8;Q32776;Q9GGH6;O20248;Q33051;O98758;Q39700;Q9TLJ0;E2CZ58;Q29VE4;Q31846;Q8M9C0;Q32581;Q9MV76;Q9GHM6;…	5800	142	CID	C1(Carbamidomethyl)	64.28	0.00920551		7	50		1	2556.14	-49.9171	17/233	Medicago_elastase_rep2.mgf
	High	cVQARNEGRDLAREGNEII	C7AQS9;B5SXA5;E0D9P4;Q8SN43;O47047;O98549;Q43036;Q05993;Q6W3S3;Q9TLH7;Q32111;O98880;Q8WIA1;Q8WJK2;Q9XPZ0;O98552;Q6Y2Z1;Q5KTY1;Q15JC1;A5X4E9;C7A5Y1;Q8WLH4;Q37343;O98545;Q9GHR3;O47273;Q9MV63;Q5K3X3;Q3T5E9;C3S8W3;C7AQU0;A5PFD4;Q9BB74;Q9GDM5;Q9MRH9;Q9GHM5;Q32056;B8PRM1;C0SJR0;C3S8R3;Q8WKW3;O98878;Q8M949;Q8WHG4;Q37164;Q9GCU2;Q3ZU78;Q4KUD6;A0PDA2;B8PRN3;C3RXG8;D6MYK4;Q9TN72;O98900;Q33423;Q3T8E6;A0AS74;…	7995	194	CID	C1(Carbamidomethyl)	61.36	0.0195971		8	51		1	2199.96	-57.1625	16/195	Medicago_elastase_rep2.mgf
	High	KNYGRAVYEcL	C7AQS9;Q33550;B5SXA5;P28424;Q33245;O47054;Q8HT56;O63121;O63136;Q9GD42;B6GUX7;B6GUY1;Q9GD60;Q8WLI8;P94086;Q6Y2Y3;B6GUQ7;P93976;A7IT65;Q33506;Q36782;O03678;Q36683;P94076;Q9XQQ8;P93987;B6GUR5;Q33620;Q9TJV6;A5X4C0;Q8WIX2;Q6Y2Z4;D0Q0H0;Q9TJU5;A2VAU0;Q9TI00;O98562;A1XCQ7;Q9GGC0;Q36643;B6GUQ8;Q36637;Q37357;P93986;A0PDA4;A5X4I1;Q33323;D8V9E6;Q8HUY5;D2KUS5;Q9XQP7;E0D9P4;Q8SN43;O47047;Q8MAK2;Q52TF4;Q5DK06;…	21633	404	CID	C10(Carbamidomethyl)	60.46	0.0208918	0	1	50		1	1372.6	-50.8782	8/96	Medicago_elastase_rep2.mgf
	High	GCTIKPKLGLSAKNYGRA	C7AQS9;Q33550;B5SXA5;P28424;Q33245;O47054;Q8HT56;O63121;O63136;Q9GD42;B6GUX7;B6GUY1;Q9GD60;Q8WLI8;P94086;Q6Y2Y3;B6GUQ7;A7IT65;P94106;Q33506;Q36782;O03678;Q33268;O03607;Q8HUZ7;P94076;Q9XQQ8;P93987;B6GUR5;Q33620;Q32857;Q9TJV6;A5X4C0;Q8WIX2;Q6Y2Z4;B6GUT8;D0Q0H0;Q9TJU5;Q7YKW5;A2VAU0;Q9TI00;O98562;A1XCQ7;Q33089;Q9GGC0;Q36643;B6GUQ8;Q36637;Q37357;P93986;A0PDA4;A5X4I1;Q8MCX1;Q9TLI7;Q32183;Q33323;Q6LA00;…	23507	426	CID		58.16	0.0537334		7	52		1	1876.93	-60.1788	10/184	Medicago_elastase_rep2.mgf
	High	YYTPEYDTKDTDILAAFRVTPQxGVPPEEAGAA	Q9XPZ0	1	1	CID	X23(R)	49	0.0920948		7	45		1	3641.49	-78.5341	11/349	Medicago_elastase_rep2.mgf
	Medium	AKNYGRAVYEcL	C7AQS9;Q33550;B5SXA5;P28424;Q33245;O47054;Q8HT56;O63121;O63136;Q9GD42;B6GUX7;B6GUY1;Q9GD60;Q8WLI8;P94086;Q6Y2Y3;B6GUQ7;P93976;A7IT65;Q33506;Q36782;O03678;Q36683;P94076;Q9XQQ8;P93987;B6GUR5;Q33620;Q9TJV6;A5X4C0;Q8WIX2;Q6Y2Z4;D0Q0H0;Q9TJU5;A2VAU0;Q9TI00;O98562;A1XCQ7;Q9GGC0;Q36643;B6GUQ8;Q36637;Q37357;P93986;A0PDA4;A5X4I1;Q33323;D8V9E6;Q8HUY5;D2KUS5;Q9XQP7;E0D9P4;Q8SN43;O47047;Q8MAK2;Q52TF4;Q5DK06;…	21604	404	CID	C11(Carbamidomethyl)	48.09	0.388183	0	2	50	55	1	1443.63	-52.7527	12/104	Medicago_elastase_rep2.mgf
	Low	FQGPPHGI	C7AQS9;Q33550;P28424;Q33245;Q8HT56;O63121;O63136;B6GUX7;B6GUY1;Q9GD60;Q8WLI8;P94086;Q6Y2Y3;B6GUQ7;P93976;A7IT65;Q36782;O03678;Q33268;Q8HUZ7;Q36683;P94076;Q9XQQ8;B6GUR5;Q32857;Q9TJV6;A5X4C0;Q6Y2Z4;B8PRM7;D0Q0H0;Q9TJU5;A2VAU0;Q9TI00;O98562;A1XCQ7;Q33089;Q9GGC0;B6GUQ8;Q37357;A0PDA4;A5X4I1;Q8MCX1;Q9TLI7;Q32183;Q33323;Q6LA00;D8V9E6;D2KUS5;Q6SSI3;O98549;Q3MKL9;E5FEB9;Q07281;Q43036;Q05993;P48717;Q6W3S3;…	20049	414	CID		43.26	1.10816		2	50		1	852.383	-62.5652	6/71	Medicago_elastase_rep2.mgf
	Low	RNEGRDLAREGNEII	C7AQS9;B5SXA5;P28424;Q33245;O47054;Q33506;O03678;Q33268;Q8HUZ7;Q32857;Q8WIX2;B8PRM7;O98562;A1XCQ7;A0PDA4;A5X4I1;Q9TLI7;Q32183;E0D9P4;Q8SN43;O47047;O98549;Q43036;Q05993;Q6W3S3;Q9TLH7;Q32111;O98880;Q8WIA1;Q8WJK2;Q9XPZ0;O98552;Q6Y2Z1;Q5KTY1;Q15JC1;A5X4E9;B8QQH0;C7A5Y1;Q8WLH4;Q37343;O98545;Q9GHR3;O47273;Q9MV63;Q71N73;Q5K3X3;Q3T5E9;C3S8W3;C7AQU0;A5PFD4;Q9BB74;Q9GDM5;Q9MRH9;Q9GHM5;Q32056;B8PRM1;C0SJR0;…	8431	219	CID		40.73	2.52358	0	2	51	52	1	1741.79	-60.623	16/159	Medicago_elastase_rep2.mgf
	Low	QVERDKLNKYGRPL	C7AQS9;Q33550;B5SXA5;P28424;Q33245;Q8HT56;Q95CD5;O63121;O63136;Q9GD42;B6GUX7;B6GUY1;Q9GD60;Q8WLI8;P94086;Q6Y2Y3;B6GUQ7;P93976;A7IT65;P94106;Q36782;O03678;Q33268;O03607;Q8HUZ7;Q36683;P94076;Q9XQQ8;B6GUR5;Q33620;Q32857;A5X4C0;Q8WIX2;Q6Y2Z4;B6GUT8;D0Q0H0;Q9TJU5;Q7YKW5;A2VAU0;Q9TI00;O98562;A1XCQ7;Q9GGC0;Q36643;B6GUQ8;Q36637;Q37357;A0PDA4;A5X4I1;Q8MCX1;Q9TLI7;Q33323;Q6LA00;D8V9E6;Q9GD45;D2KUS5;Q39288;…	21091	423	CID		39.64	3.7085		6	52	47	1	1715.84	-68.9384	13/141	Medicago_elastase_rep2.mgf
	Low	FQGPPHGI	C7AQS9;Q33550;P28424;Q33245;Q8HT56;O63121;O63136;B6GUX7;B6GUY1;Q9GD60;Q8WLI8;P94086;Q6Y2Y3;B6GUQ7;P93976;A7IT65;Q36782;O03678;Q33268;Q8HUZ7;Q36683;P94076;Q9XQQ8;B6GUR5;Q32857;Q9TJV6;A5X4C0;Q6Y2Z4;B8PRM7;D0Q0H0;Q9TJU5;A2VAU0;Q9TI00;O98562;A1XCQ7;Q33089;Q9GGC0;B6GUQ8;Q37357;A0PDA4;A5X4I1;Q8MCX1;Q9TLI7;Q32183;Q33323;Q6LA00;D8V9E6;D2KUS5;Q6SSI3;O98549;Q3MKL9;E5FEB9;Q07281;Q43036;Q05993;P48717;Q6W3S3;…	20049	414	CID		38.79	3.22185		4	50	53	1	852.395	-48.0261	9/71	Medicago_elastase_rep2.mgf
	Low	AAcEVWKEI	Q33550;P28424;Q33245;Q95CD5;O63121;B6GUX7;Q8WLI8;P94086;Q6Y2Y3;B6GUQ7;A7IT65;P94106;Q36782;O03678;Q33268;Q8HUZ7;Q36683;P94076;Q9XQQ8;P93987;B6GUR5;Q33620;Q32857;Q9TJV6;Q6Y2Z3;Q6Y2Z4;B6GUT8;B8PRM7;Q7YKW5;Q9TI00;A1XCQ7;Q33089;Q9GGC0;Q36643;A0PDA4;A5X4I1;Q32183;Q33323;Q9GD45;Q8HUY5;Q39288;Q9XQP7;O47047;Q8MAK2;Q5DK06;O98549;Q3MKL9;Q43036;Q05993;P48717;Q9TLH7;Q8WHV7;Q31982;Q95A73;O98880;Q9XPZ0;O98552;…	6474	201	CID	C3(Carbamidomethyl)	37.95	4.43896	0	1	51	49	1	1105.5	-28.5076	6/75	Medicago_elastase_rep2.mgf
	Low	RNEGRDLAREGNEI	C7AQS9;B5SXA5;P28424;Q33245;O47054;Q33506;O03678;Q33268;Q8HUZ7;Q32857;Q8WIX2;B8PRM7;O98562;A1XCQ7;A0PDA4;A5X4I1;Q9TLI7;Q32183;E0D9P4;Q8SN43;O47047;O98549;Q43036;Q05993;Q6W3S3;Q9TLH7;Q8WHV7;Q32111;O98880;Q8WIA1;Q8WJK2;Q9XPZ0;O98552;Q6Y2Z1;Q5KTY1;Q15JC1;A5X4E9;B8QQH0;C7A5Y1;Q8WLH4;Q37343;O98545;Q9GHR3;O47273;Q9MV63;Q71N73;Q5K3X3;Q3T5E9;C3S8W3;C7AQU0;A5PFD4;Q9BB74;Q9GDM5;Q9MRH9;Q9GHM5;Q32056;B8PRM1;…	8563	223	CID		27.94	34.6169		4	50	43	1	1628.7	-69.3875	9/149	Medicago_elastase_rep2.mgf
	Low	AAFRVTPQxGVPPEEAGAAVAAES	O98562;Q9XPZ0;O98552	4	3	CID	X9(G)	24.42	96.4075		7	50	45	1	2282.02	-51.9676	7/244	Medicago_elastase_rep2.mgf
	Low	ANRVALEA	P28424;Q33245;O47054;Q8HT56;Q95CD5;O63121;O63136;Q9GD42;B6GUX7;B6GUY1;Q9GD60;Q8WLI8;P94086;Q6Y2Y3;B6GUQ7;P93976;A7IT65;P94106;Q33506;Q36782;O03678;Q33268;O03607;Q8HUZ7;Q36683;P94076;Q9XQQ8;P93987;B6GUR5;Q33620;Q32857;Q9TJV6;Q6Y2Z3;A5X4C0;Q8WIX2;Q6Y2Z4;B6GUT8;B8PRM7;D0Q0H0;Q9TJU5;Q7YKW5;A2VAU0;Q9TI00;O98562;A1XCQ7;Q33089;Q9GGC0;Q36643;B6GUQ8;Q36637;Q37357;P93986;A0PDA4;A5X4I1;Q8MCX1;Q9TLI7;Q32183;…	17337	400	CID		21.55	153.318		4	50	35	1	843.41	-69.0545	6/64	Medicago_elastase_rep2.mgf
	Low	REGNEIIREA	B5SXA5;P28424;Q33245;O47054;Q33506;O03678;Q33268;Q8HUZ7;Q32857;Q8WIX2;B8PRM7;O98562;A1XCQ7;Q37357;A0PDA4;A5X4I1;Q32183;Q8SN43;O98549;Q6W3S3;Q9TLH7;Q32111;O98880;Q8WJK2;Q9XPZ0;O98552;Q6Y2Z1;Q15JC1;A5X4E9;B8QQH0;C7A5Y1;Q8WLH4;O98545;Q9GHR3;O47273;Q9MV63;Q71N73;Q3T5E9;A5PFD4;Q9BB74;Q9GDM5;Q9MRH9;Q9GHM5;Q32056;B8PRM1;Q8WKW3;O98878;Q8WHG4;Q37164;Q9GCU2;Q3ZU78;Q4KUD6;A0PDA2;B8PRN3;D6MYK4;Q3T8E6;A0AS74;…	6374	173	CID		17.9	403.694		6	50	32	1	1186.56	-49.1685	6/103	Medicago_elastase_rep2.mgf
B8PRM1	33.83	23	22	470	51.9351	6.48096	1087.72	Ribulose-1,5-bisphosphate carboxylase/oxygenase large subunit (Fragment) OS=Anemonopsis macrophylla GN=rbcL PE=3 SV=1 - [B8PRM1_9MAGN]
	Confidence Icon	Sequence	Protein Accessions	# Proteins	# Protein Groups	Activation Type	Modifications	IonScore	Exp Value	Δ Score	Rank	Identity High	Homology Threshold	Charge	m/z [Da]	ΔM [ppm]	Ions Matched	Spectrum File
	High	QARNEGRDLAREGNEIIREA	B5SXA5;Q8SN43;O98549;Q6W3S3;Q9TLH7;Q32111;O98880;Q8WJK2;Q9XPZ0;O98552;Q6Y2Z1;Q15JC1;A5X4E9;C7A5Y1;Q8WLH4;O98545;Q9GHR3;O47273;Q9MV63;Q71N73;Q3T5E9;A5PFD4;Q9BB74;Q9GDM5;Q9MRH9;Q9GHM5;Q32056;B8PRM1;Q8WKW3;O98878;Q8WHG4;Q37164;Q9GCU2;Q3ZU78;Q4KUD6;A0PDA2;B8PRN3;D6MYK4;Q3T8E6;A0AS74;D6MYJ8;Q31856;Q32272;Q71N71;A0PDA8;Q32776;Q9GGH6;O20248;Q33051;O98758;Q39700;Q9TLJ0;E2CZ58;Q29VE4;Q31846;Q8M9C0;Q32581;…	5816	144	CID		103.8	1.13828e-06		6	51		1	2297.04	-58.1276	20/217	Medicago_elastase_rep2.mgf
	High	RNEGRDLAREGNEIIREA	B5SXA5;P28424;Q33245;O47054;Q33506;O03678;Q33268;Q8HUZ7;Q32857;Q8WIX2;B8PRM7;O98562;A1XCQ7;A0PDA4;A5X4I1;Q32183;Q8SN43;O98549;Q6W3S3;Q9TLH7;Q32111;O98880;Q8WJK2;Q9XPZ0;O98552;Q6Y2Z1;Q15JC1;A5X4E9;B8QQH0;C7A5Y1;Q8WLH4;O98545;Q9GHR3;O47273;Q9MV63;Q71N73;Q3T5E9;A5PFD4;Q9BB74;Q9GDM5;Q9MRH9;Q9GHM5;Q32056;B8PRM1;Q8WKW3;O98878;Q8WHG4;Q37164;Q9GCU2;Q3ZU78;Q4KUD6;A0PDA2;B8PRN3;D6MYK4;Q3T8E6;A0AS74;D6MYJ8;…	6175	162	CID		92.82	1.58469e-05	0	2	51		1	2097.95	-58.6388	20/197	Medicago_elastase_rep2.mgf
	High	EIFGDDSVLQFGGGTLGHPWGNAPGAVANRV	C7AQS9;Q33550;B5SXA5;P28424;Q33245;O47054;Q8HT56;O63121;Q9GD42;B6GUX7;B6GUY1;Q8WLI8;P94086;Q6Y2Y3;B6GUQ7;Q33506;Q36782;O03678;Q33268;Q8HUZ7;P93987;B6GUR5;Q32857;Q9TJV6;A5X4C0;Q8WIX2;Q6Y2Z4;B6GUT8;B8PRM7;Q9TJU5;Q9TI00;O98562;A1XCQ7;Q33089;Q36637;A5X4I1;Q8MCX1;Q9TLI7;Q33323;Q8HUY5;Q39288;E0D9P4;Q8SN43;O47047;Q52TF4;Q5DK06;Q6SSI3;O98549;Q3MKL9;Q07281;P48717;Q6W3S3;Q8W952;Q9TLH7;Q32111;Q95A73;O98880;…	15526	323	CID		90.43	1.34783e-05		10	48		1	3138.33	-67.9156	15/325	Medicago_elastase_rep2.mgf
	High	FQGPPHGIQVERDKLNKYGRPL	C7AQS9;Q33550;P28424;Q33245;Q8HT56;O63121;O63136;B6GUX7;B6GUY1;Q9GD60;Q8WLI8;P94086;Q6Y2Y3;B6GUQ7;P93976;A7IT65;Q36782;O03678;Q33268;Q8HUZ7;Q36683;P94076;Q9XQQ8;B6GUR5;Q32857;A5X4C0;Q6Y2Z4;D0Q0H0;Q9TJU5;A2VAU0;Q9TI00;O98562;A1XCQ7;Q9GGC0;B6GUQ8;Q37357;A0PDA4;A5X4I1;Q8MCX1;Q9TLI7;Q33323;Q6LA00;D8V9E6;D2KUS5;Q07281;Q43036;Q05993;P48717;Q6W3S3;Q8W952;Q9TLH7;Q8WHV7;Q32111;Q95A73;O98880;Q8WIA1;Q8WJK2;…	17696	346	CID		72.38	0.00164236		8	51		1	2549.23	-57.6101	20/219	Medicago_elastase_rep2.mgf
	High	NMFTSIVGNVFGFKALRA	C7AQS9;Q33550;P28424;Q8HT56;O63121;O63136;B6GUX7;B6GUY1;Q9GD60;P94086;Q6Y2Y3;B6GUQ7;P93976;A7IT65;P94106;Q36782;O03678;O03607;Q8HUZ7;Q36683;Q9XQQ8;B6GUR5;Q32857;A5X4C0;Q8WIX2;Q6Y2Z4;B6GUT8;D0Q0H0;Q9TJU5;A2VAU0;Q9TI00;O98562;A1XCQ7;Q33089;Q9GGC0;B6GUQ8;Q36637;Q37357;A0PDA4;A5X4I1;Q8MCX1;Q32183;Q33323;Q6LA00;D8V9E6;Q9GD45;Q39288;E0D9P4;O47047;Q8MAK2;Q52TF4;Q5DK06;B5U0R6;O98549;Q3MKL9;E5FEB9;Q07281;…	15678	346	CID		68.68	0.00452187		3	51		1	1971.95	-47.6793	11/184	Medicago_elastase_rep2.mgf
	High	YKAQAETGEIKGHYLNATA	C7AQS9;Q33550;P28424;Q8HT56;Q95CD5;O63121;O63136;Q9GD42;B6GUX7;B6GUY1;Q6Y2Y3;P93976;A7IT65;Q36782;O03678;Q33268;O03607;Q36683;B6GUR5;Q8WIX2;Q6Y2Z4;B6GUT8;B8PRM7;D0Q0H0;Q9TJU5;Q7YKW5;A2VAU0;Q9TI00;A1XCQ7;Q33089;Q9GGC0;Q36637;Q37357;P93986;A0PDA4;Q8MCX1;Q32183;Q33323;Q6LA00;D8V9E6;Q39288;Q9XQP7;Q52TF4;Q8MCX9;Q6SSI3;O98549;Q3MKL9;Q07281;Q05993;P48717;Q8W952;Q8WHV7;Q8WJK2;O98552;Q9MU99;Q5KTY1;Q5GLI7;…	9608	258	CID		65.27	0.00815917		4	51		1	2064.9	-64.6817	14/200	Medicago_elastase_rep2.mgf
	High	cVQARNEGRDLAREGNEIIREA	B5SXA5;Q8SN43;O98549;Q6W3S3;Q9TLH7;Q32111;O98880;Q8WJK2;Q9XPZ0;O98552;Q6Y2Z1;Q15JC1;A5X4E9;C7A5Y1;Q8WLH4;O98545;Q9GHR3;O47273;Q9MV63;Q3T5E9;A5PFD4;Q9BB74;Q9GDM5;Q9MRH9;Q9GHM5;Q32056;B8PRM1;Q8WKW3;O98878;Q8WHG4;Q37164;Q9GCU2;Q3ZU78;Q4KUD6;A0PDA2;B8PRN3;D6MYK4;Q3T8E6;A0AS74;D6MYJ8;Q31856;Q32272;A0PDA8;Q32776;Q9GGH6;O20248;Q33051;O98758;Q39700;Q9TLJ0;E2CZ58;Q29VE4;Q31846;Q8M9C0;Q32581;Q9MV76;Q9GHM6;…	5800	142	CID	C1(Carbamidomethyl)	64.28	0.00920551		7	50		1	2556.14	-49.9171	17/233	Medicago_elastase_rep2.mgf
	High	cVQARNEGRDLAREGNEII	C7AQS9;B5SXA5;E0D9P4;Q8SN43;O47047;O98549;Q43036;Q05993;Q6W3S3;Q9TLH7;Q32111;O98880;Q8WIA1;Q8WJK2;Q9XPZ0;O98552;Q6Y2Z1;Q5KTY1;Q15JC1;A5X4E9;C7A5Y1;Q8WLH4;Q37343;O98545;Q9GHR3;O47273;Q9MV63;Q5K3X3;Q3T5E9;C3S8W3;C7AQU0;A5PFD4;Q9BB74;Q9GDM5;Q9MRH9;Q9GHM5;Q32056;B8PRM1;C0SJR0;C3S8R3;Q8WKW3;O98878;Q8M949;Q8WHG4;Q37164;Q9GCU2;Q3ZU78;Q4KUD6;A0PDA2;B8PRN3;C3RXG8;D6MYK4;Q9TN72;O98900;Q33423;Q3T8E6;A0AS74;…	7995	194	CID	C1(Carbamidomethyl)	61.36	0.0195971		8	51		1	2199.96	-57.1625	16/195	Medicago_elastase_rep2.mgf
	High	KNYGRAVYEcL	C7AQS9;Q33550;B5SXA5;P28424;Q33245;O47054;Q8HT56;O63121;O63136;Q9GD42;B6GUX7;B6GUY1;Q9GD60;Q8WLI8;P94086;Q6Y2Y3;B6GUQ7;P93976;A7IT65;Q33506;Q36782;O03678;Q36683;P94076;Q9XQQ8;P93987;B6GUR5;Q33620;Q9TJV6;A5X4C0;Q8WIX2;Q6Y2Z4;D0Q0H0;Q9TJU5;A2VAU0;Q9TI00;O98562;A1XCQ7;Q9GGC0;Q36643;B6GUQ8;Q36637;Q37357;P93986;A0PDA4;A5X4I1;Q33323;D8V9E6;Q8HUY5;D2KUS5;Q9XQP7;E0D9P4;Q8SN43;O47047;Q8MAK2;Q52TF4;Q5DK06;…	21633	404	CID	C10(Carbamidomethyl)	60.46	0.0208918	0	1	50		1	1372.6	-50.8782	8/96	Medicago_elastase_rep2.mgf
	Medium	AKNYGRAVYEcL	C7AQS9;Q33550;B5SXA5;P28424;Q33245;O47054;Q8HT56;O63121;O63136;Q9GD42;B6GUX7;B6GUY1;Q9GD60;Q8WLI8;P94086;Q6Y2Y3;B6GUQ7;P93976;A7IT65;Q33506;Q36782;O03678;Q36683;P94076;Q9XQQ8;P93987;B6GUR5;Q33620;Q9TJV6;A5X4C0;Q8WIX2;Q6Y2Z4;D0Q0H0;Q9TJU5;A2VAU0;Q9TI00;O98562;A1XCQ7;Q9GGC0;Q36643;B6GUQ8;Q36637;Q37357;P93986;A0PDA4;A5X4I1;Q33323;D8V9E6;Q8HUY5;D2KUS5;Q9XQP7;E0D9P4;Q8SN43;O47047;Q8MAK2;Q52TF4;Q5DK06;…	21604	404	CID	C11(Carbamidomethyl)	48.09	0.388183	0	2	50	55	1	1443.63	-52.7527	12/104	Medicago_elastase_rep2.mgf
	Low	FQGPPHGI	C7AQS9;Q33550;P28424;Q33245;Q8HT56;O63121;O63136;B6GUX7;B6GUY1;Q9GD60;Q8WLI8;P94086;Q6Y2Y3;B6GUQ7;P93976;A7IT65;Q36782;O03678;Q33268;Q8HUZ7;Q36683;P94076;Q9XQQ8;B6GUR5;Q32857;Q9TJV6;A5X4C0;Q6Y2Z4;B8PRM7;D0Q0H0;Q9TJU5;A2VAU0;Q9TI00;O98562;A1XCQ7;Q33089;Q9GGC0;B6GUQ8;Q37357;A0PDA4;A5X4I1;Q8MCX1;Q9TLI7;Q32183;Q33323;Q6LA00;D8V9E6;D2KUS5;Q6SSI3;O98549;Q3MKL9;E5FEB9;Q07281;Q43036;Q05993;P48717;Q6W3S3;…	20049	414	CID		43.26	1.10816		2	50		1	852.383	-62.5652	6/71	Medicago_elastase_rep2.mgf
	Low	RNEGRDLAREGNEII	C7AQS9;B5SXA5;P28424;Q33245;O47054;Q33506;O03678;Q33268;Q8HUZ7;Q32857;Q8WIX2;B8PRM7;O98562;A1XCQ7;A0PDA4;A5X4I1;Q9TLI7;Q32183;E0D9P4;Q8SN43;O47047;O98549;Q43036;Q05993;Q6W3S3;Q9TLH7;Q32111;O98880;Q8WIA1;Q8WJK2;Q9XPZ0;O98552;Q6Y2Z1;Q5KTY1;Q15JC1;A5X4E9;B8QQH0;C7A5Y1;Q8WLH4;Q37343;O98545;Q9GHR3;O47273;Q9MV63;Q71N73;Q5K3X3;Q3T5E9;C3S8W3;C7AQU0;A5PFD4;Q9BB74;Q9GDM5;Q9MRH9;Q9GHM5;Q32056;B8PRM1;C0SJR0;…	8431	219	CID		40.73	2.52358	0	2	51	52	1	1741.79	-60.623	16/159	Medicago_elastase_rep2.mgf
	Low	QVERDKLNKYGRPL	C7AQS9;Q33550;B5SXA5;P28424;Q33245;Q8HT56;Q95CD5;O63121;O63136;Q9GD42;B6GUX7;B6GUY1;Q9GD60;Q8WLI8;P94086;Q6Y2Y3;B6GUQ7;P93976;A7IT65;P94106;Q36782;O03678;Q33268;O03607;Q8HUZ7;Q36683;P94076;Q9XQQ8;B6GUR5;Q33620;Q32857;A5X4C0;Q8WIX2;Q6Y2Z4;B6GUT8;D0Q0H0;Q9TJU5;Q7YKW5;A2VAU0;Q9TI00;O98562;A1XCQ7;Q9GGC0;Q36643;B6GUQ8;Q36637;Q37357;A0PDA4;A5X4I1;Q8MCX1;Q9TLI7;Q33323;Q6LA00;D8V9E6;Q9GD45;D2KUS5;Q39288;…	21091	423	CID		39.64	3.7085		6	52	47	1	1715.84	-68.9384	13/141	Medicago_elastase_rep2.mgf
	Low	FQGPPHGI	C7AQS9;Q33550;P28424;Q33245;Q8HT56;O63121;O63136;B6GUX7;B6GUY1;Q9GD60;Q8WLI8;P94086;Q6Y2Y3;B6GUQ7;P93976;A7IT65;Q36782;O03678;Q33268;Q8HUZ7;Q36683;P94076;Q9XQQ8;B6GUR5;Q32857;Q9TJV6;A5X4C0;Q6Y2Z4;B8PRM7;D0Q0H0;Q9TJU5;A2VAU0;Q9TI00;O98562;A1XCQ7;Q33089;Q9GGC0;B6GUQ8;Q37357;A0PDA4;A5X4I1;Q8MCX1;Q9TLI7;Q32183;Q33323;Q6LA00;D8V9E6;D2KUS5;Q6SSI3;O98549;Q3MKL9;E5FEB9;Q07281;Q43036;Q05993;P48717;Q6W3S3;…	20049	414	CID		38.79	3.22185		4	50	53	1	852.395	-48.0261	9/71	Medicago_elastase_rep2.mgf
	Low	FQGPPHGIQVERDKLNKYGRPLxGCTIKPKL	B8PRM1;Q32272;Q8HUX6;C7AF24;Q9GG54	8	5	CID	X23(G)	38.43	1.82149		2	47	54	1	3446.68	-60.2961	10/332	Medicago_elastase_rep2.mgf
	Low	AAcEVWKEI	Q33550;P28424;Q33245;Q95CD5;O63121;B6GUX7;Q8WLI8;P94086;Q6Y2Y3;B6GUQ7;A7IT65;P94106;Q36782;O03678;Q33268;Q8HUZ7;Q36683;P94076;Q9XQQ8;P93987;B6GUR5;Q33620;Q32857;Q9TJV6;Q6Y2Z3;Q6Y2Z4;B6GUT8;B8PRM7;Q7YKW5;Q9TI00;A1XCQ7;Q33089;Q9GGC0;Q36643;A0PDA4;A5X4I1;Q32183;Q33323;Q9GD45;Q8HUY5;Q39288;Q9XQP7;O47047;Q8MAK2;Q5DK06;O98549;Q3MKL9;Q43036;Q05993;P48717;Q9TLH7;Q8WHV7;Q31982;Q95A73;O98880;Q9XPZ0;O98552;…	6474	201	CID	C3(Carbamidomethyl)	37.95	4.43896	0	1	51	49	1	1105.5	-28.5076	6/75	Medicago_elastase_rep2.mgf
	Low	GNVFGFKALRALRLEDLRIPV	Q8HT56;Q6Y2Y3;Q36782;O03678;Q9XQQ8;Q8WIX2;Q6Y2Z4;Q33089;Q3MKL9;Q07281;Q05993;Q32111;Q8WIA1;Q32428;Q6Y2Y8;C7A5Y1;D5J720;E0D919;Q8WLH4;Q9GHR3;Q32072;Q4Q006;D0F0Z2;O20217;P92360;B0L5G2;B8PRM1;C7AF20;D0PVA4;Q37164;Q6PZ77;Q6JXX9;Q3T8E6;Q9MVS0;Q8WIY3;Q8HSW8;Q9BB76;Q32434;Q31846;Q9MU55;Q95DT6;O03648;D0F0N5;Q9MRX1;Q36594;Q9GDP6;Q95E68;E5FEB7;Q32825;Q33104;Q8SMI0;Q8SLK9;O03650;A2VAT5;Q9GEP8;C7A5Z4;C7AF22;…	1585	75	CID		32.83	15.0808		5	51	44	1	2384.27	-50.8043	8/202	Medicago_elastase_rep2.mgf
	Low	RNEGRDLAREGNEI	C7AQS9;B5SXA5;P28424;Q33245;O47054;Q33506;O03678;Q33268;Q8HUZ7;Q32857;Q8WIX2;B8PRM7;O98562;A1XCQ7;A0PDA4;A5X4I1;Q9TLI7;Q32183;E0D9P4;Q8SN43;O47047;O98549;Q43036;Q05993;Q6W3S3;Q9TLH7;Q8WHV7;Q32111;O98880;Q8WIA1;Q8WJK2;Q9XPZ0;O98552;Q6Y2Z1;Q5KTY1;Q15JC1;A5X4E9;B8QQH0;C7A5Y1;Q8WLH4;Q37343;O98545;Q9GHR3;O47273;Q9MV63;Q71N73;Q5K3X3;Q3T5E9;C3S8W3;C7AQU0;A5PFD4;Q9BB74;Q9GDM5;Q9MRH9;Q9GHM5;Q32056;B8PRM1;…	8563	223	CID		27.94	34.6169		4	50	43	1	1628.7	-69.3875	9/149	Medicago_elastase_rep2.mgf
	Low	LRLEDLRIPV	Q8HT56;Q6Y2Y3;Q36782;O03678;Q9XQQ8;Q8WIX2;Q6Y2Z4;Q33089;Q3MKL9;Q07281;Q05993;Q32111;Q8WIA1;Q32428;Q6Y2Z1;Q6Y2Y8;C7A5Y1;D5J720;E0D919;Q8WLH4;Q9GHR3;Q32072;Q4Q006;D0F0Z2;O20217;O20244;Q32056;P92360;B0L5G2;B8PRM1;C7AF20;D0PVA4;Q37164;B8PRN3;Q33423;Q6PZ77;Q6JXX9;Q3T8E6;Q9MVS0;Q8WIY3;Q8HSW8;Q9BB76;Q32434;O03627;Q31846;Q9MU55;Q95DT6;Q32597;O03648;D0F0N5;Q9MRX1;Q36594;Q9GDP6;Q95E68;E5FEB7;Q32825;Q33104;…	1644	86	CID		27.07	49.2839		7	50	41	1	1223.68	-51.8523	13/92	Medicago_elastase_rep2.mgf
	Low	ANRVALEA	P28424;Q33245;O47054;Q8HT56;Q95CD5;O63121;O63136;Q9GD42;B6GUX7;B6GUY1;Q9GD60;Q8WLI8;P94086;Q6Y2Y3;B6GUQ7;P93976;A7IT65;P94106;Q33506;Q36782;O03678;Q33268;O03607;Q8HUZ7;Q36683;P94076;Q9XQQ8;P93987;B6GUR5;Q33620;Q32857;Q9TJV6;Q6Y2Z3;A5X4C0;Q8WIX2;Q6Y2Z4;B6GUT8;B8PRM7;D0Q0H0;Q9TJU5;Q7YKW5;A2VAU0;Q9TI00;O98562;A1XCQ7;Q33089;Q9GGC0;Q36643;B6GUQ8;Q36637;Q37357;P93986;A0PDA4;A5X4I1;Q8MCX1;Q9TLI7;Q32183;…	17337	400	CID		21.55	153.318		4	50	35	1	843.41	-69.0545	6/64	Medicago_elastase_rep2.mgf
	Low	REGNEIIREA	B5SXA5;P28424;Q33245;O47054;Q33506;O03678;Q33268;Q8HUZ7;Q32857;Q8WIX2;B8PRM7;O98562;A1XCQ7;Q37357;A0PDA4;A5X4I1;Q32183;Q8SN43;O98549;Q6W3S3;Q9TLH7;Q32111;O98880;Q8WJK2;Q9XPZ0;O98552;Q6Y2Z1;Q15JC1;A5X4E9;B8QQH0;C7A5Y1;Q8WLH4;O98545;Q9GHR3;O47273;Q9MV63;Q71N73;Q3T5E9;A5PFD4;Q9BB74;Q9GDM5;Q9MRH9;Q9GHM5;Q32056;B8PRM1;Q8WKW3;O98878;Q8WHG4;Q37164;Q9GCU2;Q3ZU78;Q4KUD6;A0PDA2;B8PRN3;D6MYK4;Q3T8E6;A0AS74;…	6374	173	CID		17.9	403.694		6	50	32	1	1186.56	-49.1685	6/103	Medicago_elastase_rep2.mgf
	Low	FQGPPHGIQVERDKLNKYGRPLxGcTIKPKLGLSA	B8PRM1;Q32272;Q8HUX6;C7AF24;Q9GG54	8	5	CID	X23(N), C25(Carbamidomethyl)	17.32	132.722		2	45	31	1	3888.97	-33.0995	16/380	Medicago_elastase_rep2.mgf
	Low	FQGPPHGIQVERDKLNKYGRPLxGcTIKPKLGLS	B8PRM1;Q32272;Q8HUX6;C7AF24;Q9GG54	8	5	CID	X23(N), C25(Carbamidomethyl)	15.53	214.429	0	1	45	28	1	3817.94	-31.8798	10/370	Medicago_elastase_rep2.mgf
A0PDA8	33.19	21	19	476	52.8285	6.43018	1084.21	Ribulose 1,5 bisphosphate carboxylase-oxygenase (Fragment) OS=Gnidia coriacea GN=rbcL PE=3 SV=1 - [A0PDA8_9ROSI]
	Confidence Icon	Sequence	Protein Accessions	# Proteins	# Protein Groups	Activation Type	Modifications	IonScore	Exp Value	Δ Score	Rank	Identity High	Homology Threshold	Charge	m/z [Da]	ΔM [ppm]	Ions Matched	Spectrum File
	High	QARNEGRDLAREGNEIIREA	B5SXA5;Q8SN43;O98549;Q6W3S3;Q9TLH7;Q32111;O98880;Q8WJK2;Q9XPZ0;O98552;Q6Y2Z1;Q15JC1;A5X4E9;C7A5Y1;Q8WLH4;O98545;Q9GHR3;O47273;Q9MV63;Q71N73;Q3T5E9;A5PFD4;Q9BB74;Q9GDM5;Q9MRH9;Q9GHM5;Q32056;B8PRM1;Q8WKW3;O98878;Q8WHG4;Q37164;Q9GCU2;Q3ZU78;Q4KUD6;A0PDA2;B8PRN3;D6MYK4;Q3T8E6;A0AS74;D6MYJ8;Q31856;Q32272;Q71N71;A0PDA8;Q32776;Q9GGH6;O20248;Q33051;O98758;Q39700;Q9TLJ0;E2CZ58;Q29VE4;Q31846;Q8M9C0;Q32581;…	5816	144	CID		103.8	1.13828e-06		6	51		1	2297.04	-58.1276	20/217	Medicago_elastase_rep2.mgf
	High	RNEGRDLAREGNEIIREA	B5SXA5;P28424;Q33245;O47054;Q33506;O03678;Q33268;Q8HUZ7;Q32857;Q8WIX2;B8PRM7;O98562;A1XCQ7;A0PDA4;A5X4I1;Q32183;Q8SN43;O98549;Q6W3S3;Q9TLH7;Q32111;O98880;Q8WJK2;Q9XPZ0;O98552;Q6Y2Z1;Q15JC1;A5X4E9;B8QQH0;C7A5Y1;Q8WLH4;O98545;Q9GHR3;O47273;Q9MV63;Q71N73;Q3T5E9;A5PFD4;Q9BB74;Q9GDM5;Q9MRH9;Q9GHM5;Q32056;B8PRM1;Q8WKW3;O98878;Q8WHG4;Q37164;Q9GCU2;Q3ZU78;Q4KUD6;A0PDA2;B8PRN3;D6MYK4;Q3T8E6;A0AS74;D6MYJ8;…	6175	162	CID		92.82	1.58469e-05	0	2	51		1	2097.95	-58.6388	20/197	Medicago_elastase_rep2.mgf
	High	EIFGDDSVLQFGGGTLGHPWGNAPGAVANRV	C7AQS9;Q33550;B5SXA5;P28424;Q33245;O47054;Q8HT56;O63121;Q9GD42;B6GUX7;B6GUY1;Q8WLI8;P94086;Q6Y2Y3;B6GUQ7;Q33506;Q36782;O03678;Q33268;Q8HUZ7;P93987;B6GUR5;Q32857;Q9TJV6;A5X4C0;Q8WIX2;Q6Y2Z4;B6GUT8;B8PRM7;Q9TJU5;Q9TI00;O98562;A1XCQ7;Q33089;Q36637;A5X4I1;Q8MCX1;Q9TLI7;Q33323;Q8HUY5;Q39288;E0D9P4;Q8SN43;O47047;Q52TF4;Q5DK06;Q6SSI3;O98549;Q3MKL9;Q07281;P48717;Q6W3S3;Q8W952;Q9TLH7;Q32111;Q95A73;O98880;…	15526	323	CID		90.43	1.34783e-05		10	48		1	3138.33	-67.9156	15/325	Medicago_elastase_rep2.mgf
	High	FQGPPHGIQVERDKLNKYGRPL	C7AQS9;Q33550;P28424;Q33245;Q8HT56;O63121;O63136;B6GUX7;B6GUY1;Q9GD60;Q8WLI8;P94086;Q6Y2Y3;B6GUQ7;P93976;A7IT65;Q36782;O03678;Q33268;Q8HUZ7;Q36683;P94076;Q9XQQ8;B6GUR5;Q32857;A5X4C0;Q6Y2Z4;D0Q0H0;Q9TJU5;A2VAU0;Q9TI00;O98562;A1XCQ7;Q9GGC0;B6GUQ8;Q37357;A0PDA4;A5X4I1;Q8MCX1;Q9TLI7;Q33323;Q6LA00;D8V9E6;D2KUS5;Q07281;Q43036;Q05993;P48717;Q6W3S3;Q8W952;Q9TLH7;Q8WHV7;Q32111;Q95A73;O98880;Q8WIA1;Q8WJK2;…	17696	346	CID		72.38	0.00164236		8	51		1	2549.23	-57.6101	20/219	Medicago_elastase_rep2.mgf
	High	AAcEVWKEIKFxIPAMDTL	A0PDA8	1	1	CID	C3(Carbamidomethyl), X12(D)	69.51	0.00269426		2	50		1	2236.97	-59.3647	9/188	Medicago_elastase_rep2.mgf
	High	NMFTSIVGNVFGFKALRA	C7AQS9;Q33550;P28424;Q8HT56;O63121;O63136;B6GUX7;B6GUY1;Q9GD60;P94086;Q6Y2Y3;B6GUQ7;P93976;A7IT65;P94106;Q36782;O03678;O03607;Q8HUZ7;Q36683;Q9XQQ8;B6GUR5;Q32857;A5X4C0;Q8WIX2;Q6Y2Z4;B6GUT8;D0Q0H0;Q9TJU5;A2VAU0;Q9TI00;O98562;A1XCQ7;Q33089;Q9GGC0;B6GUQ8;Q36637;Q37357;A0PDA4;A5X4I1;Q8MCX1;Q32183;Q33323;Q6LA00;D8V9E6;Q9GD45;Q39288;E0D9P4;O47047;Q8MAK2;Q52TF4;Q5DK06;B5U0R6;O98549;Q3MKL9;E5FEB9;Q07281;…	15678	346	CID		68.68	0.00452187		3	51		1	1971.95	-47.6793	11/184	Medicago_elastase_rep2.mgf
	High	AAcEVWKEIKFxIPAmDTL	A0PDA8	1	1	CID	C3(Carbamidomethyl), X12(V), M16(Oxidation)	65.72	0.00644822		3	50		1	2236.97	-75.6301	9/188	Medicago_elastase_rep2.mgf
	High	YKAQAETGEIKGHYLNATA	C7AQS9;Q33550;P28424;Q8HT56;Q95CD5;O63121;O63136;Q9GD42;B6GUX7;B6GUY1;Q6Y2Y3;P93976;A7IT65;Q36782;O03678;Q33268;O03607;Q36683;B6GUR5;Q8WIX2;Q6Y2Z4;B6GUT8;B8PRM7;D0Q0H0;Q9TJU5;Q7YKW5;A2VAU0;Q9TI00;A1XCQ7;Q33089;Q9GGC0;Q36637;Q37357;P93986;A0PDA4;Q8MCX1;Q32183;Q33323;Q6LA00;D8V9E6;Q39288;Q9XQP7;Q52TF4;Q8MCX9;Q6SSI3;O98549;Q3MKL9;Q07281;Q05993;P48717;Q8W952;Q8WHV7;Q8WJK2;O98552;Q9MU99;Q5KTY1;Q5GLI7;…	9608	258	CID		65.27	0.00815917		4	51		1	2064.9	-64.6817	14/200	Medicago_elastase_rep2.mgf
	High	cVQARNEGRDLAREGNEIIREA	B5SXA5;Q8SN43;O98549;Q6W3S3;Q9TLH7;Q32111;O98880;Q8WJK2;Q9XPZ0;O98552;Q6Y2Z1;Q15JC1;A5X4E9;C7A5Y1;Q8WLH4;O98545;Q9GHR3;O47273;Q9MV63;Q3T5E9;A5PFD4;Q9BB74;Q9GDM5;Q9MRH9;Q9GHM5;Q32056;B8PRM1;Q8WKW3;O98878;Q8WHG4;Q37164;Q9GCU2;Q3ZU78;Q4KUD6;A0PDA2;B8PRN3;D6MYK4;Q3T8E6;A0AS74;D6MYJ8;Q31856;Q32272;A0PDA8;Q32776;Q9GGH6;O20248;Q33051;O98758;Q39700;Q9TLJ0;E2CZ58;Q29VE4;Q31846;Q8M9C0;Q32581;Q9MV76;Q9GHM6;…	5800	142	CID	C1(Carbamidomethyl)	64.28	0.00920551		7	50		1	2556.14	-49.9171	17/233	Medicago_elastase_rep2.mgf
	High	cVQARNEGRDLAREGNEII	C7AQS9;B5SXA5;E0D9P4;Q8SN43;O47047;O98549;Q43036;Q05993;Q6W3S3;Q9TLH7;Q32111;O98880;Q8WIA1;Q8WJK2;Q9XPZ0;O98552;Q6Y2Z1;Q5KTY1;Q15JC1;A5X4E9;C7A5Y1;Q8WLH4;Q37343;O98545;Q9GHR3;O47273;Q9MV63;Q5K3X3;Q3T5E9;C3S8W3;C7AQU0;A5PFD4;Q9BB74;Q9GDM5;Q9MRH9;Q9GHM5;Q32056;B8PRM1;C0SJR0;C3S8R3;Q8WKW3;O98878;Q8M949;Q8WHG4;Q37164;Q9GCU2;Q3ZU78;Q4KUD6;A0PDA2;B8PRN3;C3RXG8;D6MYK4;Q9TN72;O98900;Q33423;Q3T8E6;A0AS74;…	7995	194	CID	C1(Carbamidomethyl)	61.36	0.0195971		8	51		1	2199.96	-57.1625	16/195	Medicago_elastase_rep2.mgf
	High	KNYGRAVYEcL	C7AQS9;Q33550;B5SXA5;P28424;Q33245;O47054;Q8HT56;O63121;O63136;Q9GD42;B6GUX7;B6GUY1;Q9GD60;Q8WLI8;P94086;Q6Y2Y3;B6GUQ7;P93976;A7IT65;Q33506;Q36782;O03678;Q36683;P94076;Q9XQQ8;P93987;B6GUR5;Q33620;Q9TJV6;A5X4C0;Q8WIX2;Q6Y2Z4;D0Q0H0;Q9TJU5;A2VAU0;Q9TI00;O98562;A1XCQ7;Q9GGC0;Q36643;B6GUQ8;Q36637;Q37357;P93986;A0PDA4;A5X4I1;Q33323;D8V9E6;Q8HUY5;D2KUS5;Q9XQP7;E0D9P4;Q8SN43;O47047;Q8MAK2;Q52TF4;Q5DK06;…	21633	404	CID	C10(Carbamidomethyl)	60.46	0.0208918	0	1	50		1	1372.6	-50.8782	8/96	Medicago_elastase_rep2.mgf
	High	GCTIKPKLGLSAKNYGRA	C7AQS9;Q33550;B5SXA5;P28424;Q33245;O47054;Q8HT56;O63121;O63136;Q9GD42;B6GUX7;B6GUY1;Q9GD60;Q8WLI8;P94086;Q6Y2Y3;B6GUQ7;A7IT65;P94106;Q33506;Q36782;O03678;Q33268;O03607;Q8HUZ7;P94076;Q9XQQ8;P93987;B6GUR5;Q33620;Q32857;Q9TJV6;A5X4C0;Q8WIX2;Q6Y2Z4;B6GUT8;D0Q0H0;Q9TJU5;Q7YKW5;A2VAU0;Q9TI00;O98562;A1XCQ7;Q33089;Q9GGC0;Q36643;B6GUQ8;Q36637;Q37357;P93986;A0PDA4;A5X4I1;Q8MCX1;Q9TLI7;Q32183;Q33323;Q6LA00;…	23507	426	CID		58.16	0.0537334		7	52		1	1876.93	-60.1788	10/184	Medicago_elastase_rep2.mgf
	Medium	AKNYGRAVYEcL	C7AQS9;Q33550;B5SXA5;P28424;Q33245;O47054;Q8HT56;O63121;O63136;Q9GD42;B6GUX7;B6GUY1;Q9GD60;Q8WLI8;P94086;Q6Y2Y3;B6GUQ7;P93976;A7IT65;Q33506;Q36782;O03678;Q36683;P94076;Q9XQQ8;P93987;B6GUR5;Q33620;Q9TJV6;A5X4C0;Q8WIX2;Q6Y2Z4;D0Q0H0;Q9TJU5;A2VAU0;Q9TI00;O98562;A1XCQ7;Q9GGC0;Q36643;B6GUQ8;Q36637;Q37357;P93986;A0PDA4;A5X4I1;Q33323;D8V9E6;Q8HUY5;D2KUS5;Q9XQP7;E0D9P4;Q8SN43;O47047;Q8MAK2;Q52TF4;Q5DK06;…	21604	404	CID	C11(Carbamidomethyl)	48.09	0.388183	0	2	50	55	1	1443.63	-52.7527	12/104	Medicago_elastase_rep2.mgf
	Low	FQGPPHGI	C7AQS9;Q33550;P28424;Q33245;Q8HT56;O63121;O63136;B6GUX7;B6GUY1;Q9GD60;Q8WLI8;P94086;Q6Y2Y3;B6GUQ7;P93976;A7IT65;Q36782;O03678;Q33268;Q8HUZ7;Q36683;P94076;Q9XQQ8;B6GUR5;Q32857;Q9TJV6;A5X4C0;Q6Y2Z4;B8PRM7;D0Q0H0;Q9TJU5;A2VAU0;Q9TI00;O98562;A1XCQ7;Q33089;Q9GGC0;B6GUQ8;Q37357;A0PDA4;A5X4I1;Q8MCX1;Q9TLI7;Q32183;Q33323;Q6LA00;D8V9E6;D2KUS5;Q6SSI3;O98549;Q3MKL9;E5FEB9;Q07281;Q43036;Q05993;P48717;Q6W3S3;…	20049	414	CID		43.26	1.10816		2	50		1	852.383	-62.5652	6/71	Medicago_elastase_rep2.mgf
	Low	RNEGRDLAREGNEII	C7AQS9;B5SXA5;P28424;Q33245;O47054;Q33506;O03678;Q33268;Q8HUZ7;Q32857;Q8WIX2;B8PRM7;O98562;A1XCQ7;A0PDA4;A5X4I1;Q9TLI7;Q32183;E0D9P4;Q8SN43;O47047;O98549;Q43036;Q05993;Q6W3S3;Q9TLH7;Q32111;O98880;Q8WIA1;Q8WJK2;Q9XPZ0;O98552;Q6Y2Z1;Q5KTY1;Q15JC1;A5X4E9;B8QQH0;C7A5Y1;Q8WLH4;Q37343;O98545;Q9GHR3;O47273;Q9MV63;Q71N73;Q5K3X3;Q3T5E9;C3S8W3;C7AQU0;A5PFD4;Q9BB74;Q9GDM5;Q9MRH9;Q9GHM5;Q32056;B8PRM1;C0SJR0;…	8431	219	CID		40.73	2.52358	0	2	51	52	1	1741.79	-60.623	16/159	Medicago_elastase_rep2.mgf
	Low	QVERDKLNKYGRPL	C7AQS9;Q33550;B5SXA5;P28424;Q33245;Q8HT56;Q95CD5;O63121;O63136;Q9GD42;B6GUX7;B6GUY1;Q9GD60;Q8WLI8;P94086;Q6Y2Y3;B6GUQ7;P93976;A7IT65;P94106;Q36782;O03678;Q33268;O03607;Q8HUZ7;Q36683;P94076;Q9XQQ8;B6GUR5;Q33620;Q32857;A5X4C0;Q8WIX2;Q6Y2Z4;B6GUT8;D0Q0H0;Q9TJU5;Q7YKW5;A2VAU0;Q9TI00;O98562;A1XCQ7;Q9GGC0;Q36643;B6GUQ8;Q36637;Q37357;A0PDA4;A5X4I1;Q8MCX1;Q9TLI7;Q33323;Q6LA00;D8V9E6;Q9GD45;D2KUS5;Q39288;…	21091	423	CID		39.64	3.7085		6	52	47	1	1715.84	-68.9384	13/141	Medicago_elastase_rep2.mgf
	Low	FQGPPHGI	C7AQS9;Q33550;P28424;Q33245;Q8HT56;O63121;O63136;B6GUX7;B6GUY1;Q9GD60;Q8WLI8;P94086;Q6Y2Y3;B6GUQ7;P93976;A7IT65;Q36782;O03678;Q33268;Q8HUZ7;Q36683;P94076;Q9XQQ8;B6GUR5;Q32857;Q9TJV6;A5X4C0;Q6Y2Z4;B8PRM7;D0Q0H0;Q9TJU5;A2VAU0;Q9TI00;O98562;A1XCQ7;Q33089;Q9GGC0;B6GUQ8;Q37357;A0PDA4;A5X4I1;Q8MCX1;Q9TLI7;Q32183;Q33323;Q6LA00;D8V9E6;D2KUS5;Q6SSI3;O98549;Q3MKL9;E5FEB9;Q07281;Q43036;Q05993;P48717;Q6W3S3;…	20049	414	CID		38.79	3.22185		4	50	53	1	852.395	-48.0261	9/71	Medicago_elastase_rep2.mgf
	Low	AAcEVWKEI	Q33550;P28424;Q33245;Q95CD5;O63121;B6GUX7;Q8WLI8;P94086;Q6Y2Y3;B6GUQ7;A7IT65;P94106;Q36782;O03678;Q33268;Q8HUZ7;Q36683;P94076;Q9XQQ8;P93987;B6GUR5;Q33620;Q32857;Q9TJV6;Q6Y2Z3;Q6Y2Z4;B6GUT8;B8PRM7;Q7YKW5;Q9TI00;A1XCQ7;Q33089;Q9GGC0;Q36643;A0PDA4;A5X4I1;Q32183;Q33323;Q9GD45;Q8HUY5;Q39288;Q9XQP7;O47047;Q8MAK2;Q5DK06;O98549;Q3MKL9;Q43036;Q05993;P48717;Q9TLH7;Q8WHV7;Q31982;Q95A73;O98880;Q9XPZ0;O98552;…	6474	201	CID	C3(Carbamidomethyl)	37.95	4.43896	0	1	51	49	1	1105.5	-28.5076	6/75	Medicago_elastase_rep2.mgf
	Low	RNEGRDLAREGNEI	C7AQS9;B5SXA5;P28424;Q33245;O47054;Q33506;O03678;Q33268;Q8HUZ7;Q32857;Q8WIX2;B8PRM7;O98562;A1XCQ7;A0PDA4;A5X4I1;Q9TLI7;Q32183;E0D9P4;Q8SN43;O47047;O98549;Q43036;Q05993;Q6W3S3;Q9TLH7;Q8WHV7;Q32111;O98880;Q8WIA1;Q8WJK2;Q9XPZ0;O98552;Q6Y2Z1;Q5KTY1;Q15JC1;A5X4E9;B8QQH0;C7A5Y1;Q8WLH4;Q37343;O98545;Q9GHR3;O47273;Q9MV63;Q71N73;Q5K3X3;Q3T5E9;C3S8W3;C7AQU0;A5PFD4;Q9BB74;Q9GDM5;Q9MRH9;Q9GHM5;Q32056;B8PRM1;…	8563	223	CID		27.94	34.6169		4	50	43	1	1628.7	-69.3875	9/149	Medicago_elastase_rep2.mgf
	Low	ANRVALEA	P28424;Q33245;O47054;Q8HT56;Q95CD5;O63121;O63136;Q9GD42;B6GUX7;B6GUY1;Q9GD60;Q8WLI8;P94086;Q6Y2Y3;B6GUQ7;P93976;A7IT65;P94106;Q33506;Q36782;O03678;Q33268;O03607;Q8HUZ7;Q36683;P94076;Q9XQQ8;P93987;B6GUR5;Q33620;Q32857;Q9TJV6;Q6Y2Z3;A5X4C0;Q8WIX2;Q6Y2Z4;B6GUT8;B8PRM7;D0Q0H0;Q9TJU5;Q7YKW5;A2VAU0;Q9TI00;O98562;A1XCQ7;Q33089;Q9GGC0;Q36643;B6GUQ8;Q36637;Q37357;P93986;A0PDA4;A5X4I1;Q8MCX1;Q9TLI7;Q32183;…	17337	400	CID		21.55	153.318		4	50	35	1	843.41	-69.0545	6/64	Medicago_elastase_rep2.mgf
	Low	REGNEIIREA	B5SXA5;P28424;Q33245;O47054;Q33506;O03678;Q33268;Q8HUZ7;Q32857;Q8WIX2;B8PRM7;O98562;A1XCQ7;Q37357;A0PDA4;A5X4I1;Q32183;Q8SN43;O98549;Q6W3S3;Q9TLH7;Q32111;O98880;Q8WJK2;Q9XPZ0;O98552;Q6Y2Z1;Q15JC1;A5X4E9;B8QQH0;C7A5Y1;Q8WLH4;O98545;Q9GHR3;O47273;Q9MV63;Q71N73;Q3T5E9;A5PFD4;Q9BB74;Q9GDM5;Q9MRH9;Q9GHM5;Q32056;B8PRM1;Q8WKW3;O98878;Q8WHG4;Q37164;Q9GCU2;Q3ZU78;Q4KUD6;A0PDA2;B8PRN3;D6MYK4;Q3T8E6;A0AS74;…	6374	173	CID		17.9	403.694		6	50	32	1	1186.56	-49.1685	6/103	Medicago_elastase_rep2.mgf
O03678	34.13	21	20	463	51.2679	6.91748	1074.6	Ribulose-1,5-bisphosphate carboxylase, large subunit (Fragment) OS=Stewartia pseudocamellia GN=rbcL PE=3 SV=1 - [O03678_STEPS]
	Confidence Icon	Sequence	Protein Accessions	# Proteins	# Protein Groups	Activation Type	Modifications	IonScore	Exp Value	Δ Score	Rank	Identity High	Homology Threshold	Charge	m/z [Da]	ΔM [ppm]	Ions Matched	Spectrum File
	High	KARNEGRDLAREGNEIIREA	P28424;Q33245;O47054;Q33506;O03678;Q33268;Q8HUZ7;Q32857;Q8WIX2;B8PRM7;O98562;A1XCQ7	250	12	CID		103.8	1.13828e-06	0	1	51		1	2297.04	-73.9698	20/217	Medicago_elastase_rep2.mgf
	High	RNEGRDLAREGNEIIREA	B5SXA5;P28424;Q33245;O47054;Q33506;O03678;Q33268;Q8HUZ7;Q32857;Q8WIX2;B8PRM7;O98562;A1XCQ7;A0PDA4;A5X4I1;Q32183;Q8SN43;O98549;Q6W3S3;Q9TLH7;Q32111;O98880;Q8WJK2;Q9XPZ0;O98552;Q6Y2Z1;Q15JC1;A5X4E9;B8QQH0;C7A5Y1;Q8WLH4;O98545;Q9GHR3;O47273;Q9MV63;Q71N73;Q3T5E9;A5PFD4;Q9BB74;Q9GDM5;Q9MRH9;Q9GHM5;Q32056;B8PRM1;Q8WKW3;O98878;Q8WHG4;Q37164;Q9GCU2;Q3ZU78;Q4KUD6;A0PDA2;B8PRN3;D6MYK4;Q3T8E6;A0AS74;D6MYJ8;…	6175	162	CID		92.82	1.58469e-05	0	2	51		1	2097.95	-58.6388	20/197	Medicago_elastase_rep2.mgf
	High	EIFGDDSVLQFGGGTLGHPWGNAPGAVANRV	C7AQS9;Q33550;B5SXA5;P28424;Q33245;O47054;Q8HT56;O63121;Q9GD42;B6GUX7;B6GUY1;Q8WLI8;P94086;Q6Y2Y3;B6GUQ7;Q33506;Q36782;O03678;Q33268;Q8HUZ7;P93987;B6GUR5;Q32857;Q9TJV6;A5X4C0;Q8WIX2;Q6Y2Z4;B6GUT8;B8PRM7;Q9TJU5;Q9TI00;O98562;A1XCQ7;Q33089;Q36637;A5X4I1;Q8MCX1;Q9TLI7;Q33323;Q8HUY5;Q39288;E0D9P4;Q8SN43;O47047;Q52TF4;Q5DK06;Q6SSI3;O98549;Q3MKL9;Q07281;P48717;Q6W3S3;Q8W952;Q9TLH7;Q32111;Q95A73;O98880;…	15526	323	CID		90.43	1.34783e-05		10	48		1	3138.33	-67.9156	15/325	Medicago_elastase_rep2.mgf
	High	FQGPPHGIQVERDKLNKYGRPL	C7AQS9;Q33550;P28424;Q33245;Q8HT56;O63121;O63136;B6GUX7;B6GUY1;Q9GD60;Q8WLI8;P94086;Q6Y2Y3;B6GUQ7;P93976;A7IT65;Q36782;O03678;Q33268;Q8HUZ7;Q36683;P94076;Q9XQQ8;B6GUR5;Q32857;A5X4C0;Q6Y2Z4;D0Q0H0;Q9TJU5;A2VAU0;Q9TI00;O98562;A1XCQ7;Q9GGC0;B6GUQ8;Q37357;A0PDA4;A5X4I1;Q8MCX1;Q9TLI7;Q33323;Q6LA00;D8V9E6;D2KUS5;Q07281;Q43036;Q05993;P48717;Q6W3S3;Q8W952;Q9TLH7;Q8WHV7;Q32111;Q95A73;O98880;Q8WIA1;Q8WJK2;…	17696	346	CID		72.38	0.00164236		8	51		1	2549.23	-57.6101	20/219	Medicago_elastase_rep2.mgf
	High	NMFTSIVGNVFGFKALRA	C7AQS9;Q33550;P28424;Q8HT56;O63121;O63136;B6GUX7;B6GUY1;Q9GD60;P94086;Q6Y2Y3;B6GUQ7;P93976;A7IT65;P94106;Q36782;O03678;O03607;Q8HUZ7;Q36683;Q9XQQ8;B6GUR5;Q32857;A5X4C0;Q8WIX2;Q6Y2Z4;B6GUT8;D0Q0H0;Q9TJU5;A2VAU0;Q9TI00;O98562;A1XCQ7;Q33089;Q9GGC0;B6GUQ8;Q36637;Q37357;A0PDA4;A5X4I1;Q8MCX1;Q32183;Q33323;Q6LA00;D8V9E6;Q9GD45;Q39288;E0D9P4;O47047;Q8MAK2;Q52TF4;Q5DK06;B5U0R6;O98549;Q3MKL9;E5FEB9;Q07281;…	15678	346	CID		68.68	0.00452187		3	51		1	1971.95	-47.6793	11/184	Medicago_elastase_rep2.mgf
	High	YKAQAETGEIKGHYLNATA	C7AQS9;Q33550;P28424;Q8HT56;Q95CD5;O63121;O63136;Q9GD42;B6GUX7;B6GUY1;Q6Y2Y3;P93976;A7IT65;Q36782;O03678;Q33268;O03607;Q36683;B6GUR5;Q8WIX2;Q6Y2Z4;B6GUT8;B8PRM7;D0Q0H0;Q9TJU5;Q7YKW5;A2VAU0;Q9TI00;A1XCQ7;Q33089;Q9GGC0;Q36637;Q37357;P93986;A0PDA4;Q8MCX1;Q32183;Q33323;Q6LA00;D8V9E6;Q39288;Q9XQP7;Q52TF4;Q8MCX9;Q6SSI3;O98549;Q3MKL9;Q07281;Q05993;P48717;Q8W952;Q8WHV7;Q8WJK2;O98552;Q9MU99;Q5KTY1;Q5GLI7;…	9608	258	CID		65.27	0.00815917		4	51		1	2064.9	-64.6817	14/200	Medicago_elastase_rep2.mgf
	High	cVKARNEGRDLAREGNEIIREA	P28424;Q33245;O47054;Q33506;O03678;Q33268;Q8HUZ7;Q32857;Q8WIX2;B8PRM7;O98562;A1XCQ7	249	12	CID	C1(Carbamidomethyl)	64.28	0.00920551		2	50		1	2556.14	-64.1534	17/233	Medicago_elastase_rep2.mgf
	High	cVKARNEGRDLAREGNEII	P28424;Q33245;O47054;Q33506;O03678;Q33268;Q8HUZ7;Q32857;Q8WIX2;B8PRM7;O98562;A1XCQ7;Q8MGJ2	263	13	CID	C1(Carbamidomethyl)	61.36	0.0195971		3	51		1	2199.96	-73.7036	16/195	Medicago_elastase_rep2.mgf
	High	KNYGRAVYEcL	C7AQS9;Q33550;B5SXA5;P28424;Q33245;O47054;Q8HT56;O63121;O63136;Q9GD42;B6GUX7;B6GUY1;Q9GD60;Q8WLI8;P94086;Q6Y2Y3;B6GUQ7;P93976;A7IT65;Q33506;Q36782;O03678;Q36683;P94076;Q9XQQ8;P93987;B6GUR5;Q33620;Q9TJV6;A5X4C0;Q8WIX2;Q6Y2Z4;D0Q0H0;Q9TJU5;A2VAU0;Q9TI00;O98562;A1XCQ7;Q9GGC0;Q36643;B6GUQ8;Q36637;Q37357;P93986;A0PDA4;A5X4I1;Q33323;D8V9E6;Q8HUY5;D2KUS5;Q9XQP7;E0D9P4;Q8SN43;O47047;Q8MAK2;Q52TF4;Q5DK06;…	21633	404	CID	C10(Carbamidomethyl)	60.46	0.0208918	0	1	50		1	1372.6	-50.8782	8/96	Medicago_elastase_rep2.mgf
	High	GCTIKPKLGLSAKNYGRA	C7AQS9;Q33550;B5SXA5;P28424;Q33245;O47054;Q8HT56;O63121;O63136;Q9GD42;B6GUX7;B6GUY1;Q9GD60;Q8WLI8;P94086;Q6Y2Y3;B6GUQ7;A7IT65;P94106;Q33506;Q36782;O03678;Q33268;O03607;Q8HUZ7;P94076;Q9XQQ8;P93987;B6GUR5;Q33620;Q32857;Q9TJV6;A5X4C0;Q8WIX2;Q6Y2Z4;B6GUT8;D0Q0H0;Q9TJU5;Q7YKW5;A2VAU0;Q9TI00;O98562;A1XCQ7;Q33089;Q9GGC0;Q36643;B6GUQ8;Q36637;Q37357;P93986;A0PDA4;A5X4I1;Q8MCX1;Q9TLI7;Q32183;Q33323;Q6LA00;…	23507	426	CID		58.16	0.0537334		7	52		1	1876.93	-60.1788	10/184	Medicago_elastase_rep2.mgf
	Medium	AKNYGRAVYEcL	C7AQS9;Q33550;B5SXA5;P28424;Q33245;O47054;Q8HT56;O63121;O63136;Q9GD42;B6GUX7;B6GUY1;Q9GD60;Q8WLI8;P94086;Q6Y2Y3;B6GUQ7;P93976;A7IT65;Q33506;Q36782;O03678;Q36683;P94076;Q9XQQ8;P93987;B6GUR5;Q33620;Q9TJV6;A5X4C0;Q8WIX2;Q6Y2Z4;D0Q0H0;Q9TJU5;A2VAU0;Q9TI00;O98562;A1XCQ7;Q9GGC0;Q36643;B6GUQ8;Q36637;Q37357;P93986;A0PDA4;A5X4I1;Q33323;D8V9E6;Q8HUY5;D2KUS5;Q9XQP7;E0D9P4;Q8SN43;O47047;Q8MAK2;Q52TF4;Q5DK06;…	21604	404	CID	C11(Carbamidomethyl)	48.09	0.388183	0	2	50	55	1	1443.63	-52.7527	12/104	Medicago_elastase_rep2.mgf
	Low	FQGPPHGI	C7AQS9;Q33550;P28424;Q33245;Q8HT56;O63121;O63136;B6GUX7;B6GUY1;Q9GD60;Q8WLI8;P94086;Q6Y2Y3;B6GUQ7;P93976;A7IT65;Q36782;O03678;Q33268;Q8HUZ7;Q36683;P94076;Q9XQQ8;B6GUR5;Q32857;Q9TJV6;A5X4C0;Q6Y2Z4;B8PRM7;D0Q0H0;Q9TJU5;A2VAU0;Q9TI00;O98562;A1XCQ7;Q33089;Q9GGC0;B6GUQ8;Q37357;A0PDA4;A5X4I1;Q8MCX1;Q9TLI7;Q32183;Q33323;Q6LA00;D8V9E6;D2KUS5;Q6SSI3;O98549;Q3MKL9;E5FEB9;Q07281;Q43036;Q05993;P48717;Q6W3S3;…	20049	414	CID		43.26	1.10816		2	50		1	852.383	-62.5652	6/71	Medicago_elastase_rep2.mgf
	Low	RNEGRDLAREGNEII	C7AQS9;B5SXA5;P28424;Q33245;O47054;Q33506;O03678;Q33268;Q8HUZ7;Q32857;Q8WIX2;B8PRM7;O98562;A1XCQ7;A0PDA4;A5X4I1;Q9TLI7;Q32183;E0D9P4;Q8SN43;O47047;O98549;Q43036;Q05993;Q6W3S3;Q9TLH7;Q32111;O98880;Q8WIA1;Q8WJK2;Q9XPZ0;O98552;Q6Y2Z1;Q5KTY1;Q15JC1;A5X4E9;B8QQH0;C7A5Y1;Q8WLH4;Q37343;O98545;Q9GHR3;O47273;Q9MV63;Q71N73;Q5K3X3;Q3T5E9;C3S8W3;C7AQU0;A5PFD4;Q9BB74;Q9GDM5;Q9MRH9;Q9GHM5;Q32056;B8PRM1;C0SJR0;…	8431	219	CID		40.73	2.52358	0	2	51	52	1	1741.79	-60.623	16/159	Medicago_elastase_rep2.mgf
	Low	QVERDKLNKYGRPL	C7AQS9;Q33550;B5SXA5;P28424;Q33245;Q8HT56;Q95CD5;O63121;O63136;Q9GD42;B6GUX7;B6GUY1;Q9GD60;Q8WLI8;P94086;Q6Y2Y3;B6GUQ7;P93976;A7IT65;P94106;Q36782;O03678;Q33268;O03607;Q8HUZ7;Q36683;P94076;Q9XQQ8;B6GUR5;Q33620;Q32857;A5X4C0;Q8WIX2;Q6Y2Z4;B6GUT8;D0Q0H0;Q9TJU5;Q7YKW5;A2VAU0;Q9TI00;O98562;A1XCQ7;Q9GGC0;Q36643;B6GUQ8;Q36637;Q37357;A0PDA4;A5X4I1;Q8MCX1;Q9TLI7;Q33323;Q6LA00;D8V9E6;Q9GD45;D2KUS5;Q39288;…	21091	423	CID		39.64	3.7085		6	52	47	1	1715.84	-68.9384	13/141	Medicago_elastase_rep2.mgf
	Low	FQGPPHGI	C7AQS9;Q33550;P28424;Q33245;Q8HT56;O63121;O63136;B6GUX7;B6GUY1;Q9GD60;Q8WLI8;P94086;Q6Y2Y3;B6GUQ7;P93976;A7IT65;Q36782;O03678;Q33268;Q8HUZ7;Q36683;P94076;Q9XQQ8;B6GUR5;Q32857;Q9TJV6;A5X4C0;Q6Y2Z4;B8PRM7;D0Q0H0;Q9TJU5;A2VAU0;Q9TI00;O98562;A1XCQ7;Q33089;Q9GGC0;B6GUQ8;Q37357;A0PDA4;A5X4I1;Q8MCX1;Q9TLI7;Q32183;Q33323;Q6LA00;D8V9E6;D2KUS5;Q6SSI3;O98549;Q3MKL9;E5FEB9;Q07281;Q43036;Q05993;P48717;Q6W3S3;…	20049	414	CID		38.79	3.22185		4	50	53	1	852.395	-48.0261	9/71	Medicago_elastase_rep2.mgf
	Low	AAcEVWKEI	Q33550;P28424;Q33245;Q95CD5;O63121;B6GUX7;Q8WLI8;P94086;Q6Y2Y3;B6GUQ7;A7IT65;P94106;Q36782;O03678;Q33268;Q8HUZ7;Q36683;P94076;Q9XQQ8;P93987;B6GUR5;Q33620;Q32857;Q9TJV6;Q6Y2Z3;Q6Y2Z4;B6GUT8;B8PRM7;Q7YKW5;Q9TI00;A1XCQ7;Q33089;Q9GGC0;Q36643;A0PDA4;A5X4I1;Q32183;Q33323;Q9GD45;Q8HUY5;Q39288;Q9XQP7;O47047;Q8MAK2;Q5DK06;O98549;Q3MKL9;Q43036;Q05993;P48717;Q9TLH7;Q8WHV7;Q31982;Q95A73;O98880;Q9XPZ0;O98552;…	6474	201	CID	C3(Carbamidomethyl)	37.95	4.43896	0	1	51	49	1	1105.5	-28.5076	6/75	Medicago_elastase_rep2.mgf
	Low	GNVFGFKALRALRLEDLRIPV	Q8HT56;Q6Y2Y3;Q36782;O03678;Q9XQQ8;Q8WIX2;Q6Y2Z4;Q33089;Q3MKL9;Q07281;Q05993;Q32111;Q8WIA1;Q32428;Q6Y2Y8;C7A5Y1;D5J720;E0D919;Q8WLH4;Q9GHR3;Q32072;Q4Q006;D0F0Z2;O20217;P92360;B0L5G2;B8PRM1;C7AF20;D0PVA4;Q37164;Q6PZ77;Q6JXX9;Q3T8E6;Q9MVS0;Q8WIY3;Q8HSW8;Q9BB76;Q32434;Q31846;Q9MU55;Q95DT6;O03648;D0F0N5;Q9MRX1;Q36594;Q9GDP6;Q95E68;E5FEB7;Q32825;Q33104;Q8SMI0;Q8SLK9;O03650;A2VAT5;Q9GEP8;C7A5Z4;C7AF22;…	1585	75	CID		32.83	15.0808		5	51	44	1	2384.27	-50.8043	8/202	Medicago_elastase_rep2.mgf
	Low	RNEGRDLAREGNEI	C7AQS9;B5SXA5;P28424;Q33245;O47054;Q33506;O03678;Q33268;Q8HUZ7;Q32857;Q8WIX2;B8PRM7;O98562;A1XCQ7;A0PDA4;A5X4I1;Q9TLI7;Q32183;E0D9P4;Q8SN43;O47047;O98549;Q43036;Q05993;Q6W3S3;Q9TLH7;Q8WHV7;Q32111;O98880;Q8WIA1;Q8WJK2;Q9XPZ0;O98552;Q6Y2Z1;Q5KTY1;Q15JC1;A5X4E9;B8QQH0;C7A5Y1;Q8WLH4;Q37343;O98545;Q9GHR3;O47273;Q9MV63;Q71N73;Q5K3X3;Q3T5E9;C3S8W3;C7AQU0;A5PFD4;Q9BB74;Q9GDM5;Q9MRH9;Q9GHM5;Q32056;B8PRM1;…	8563	223	CID		27.94	34.6169		4	50	43	1	1628.7	-69.3875	9/149	Medicago_elastase_rep2.mgf
	Low	LRLEDLRIPV	Q8HT56;Q6Y2Y3;Q36782;O03678;Q9XQQ8;Q8WIX2;Q6Y2Z4;Q33089;Q3MKL9;Q07281;Q05993;Q32111;Q8WIA1;Q32428;Q6Y2Z1;Q6Y2Y8;C7A5Y1;D5J720;E0D919;Q8WLH4;Q9GHR3;Q32072;Q4Q006;D0F0Z2;O20217;O20244;Q32056;P92360;B0L5G2;B8PRM1;C7AF20;D0PVA4;Q37164;B8PRN3;Q33423;Q6PZ77;Q6JXX9;Q3T8E6;Q9MVS0;Q8WIY3;Q8HSW8;Q9BB76;Q32434;O03627;Q31846;Q9MU55;Q95DT6;Q32597;O03648;D0F0N5;Q9MRX1;Q36594;Q9GDP6;Q95E68;E5FEB7;Q32825;Q33104;…	1644	86	CID		27.07	49.2839		7	50	41	1	1223.68	-51.8523	13/92	Medicago_elastase_rep2.mgf
	Low	ANRVALEA	P28424;Q33245;O47054;Q8HT56;Q95CD5;O63121;O63136;Q9GD42;B6GUX7;B6GUY1;Q9GD60;Q8WLI8;P94086;Q6Y2Y3;B6GUQ7;P93976;A7IT65;P94106;Q33506;Q36782;O03678;Q33268;O03607;Q8HUZ7;Q36683;P94076;Q9XQQ8;P93987;B6GUR5;Q33620;Q32857;Q9TJV6;Q6Y2Z3;A5X4C0;Q8WIX2;Q6Y2Z4;B6GUT8;B8PRM7;D0Q0H0;Q9TJU5;Q7YKW5;A2VAU0;Q9TI00;O98562;A1XCQ7;Q33089;Q9GGC0;Q36643;B6GUQ8;Q36637;Q37357;P93986;A0PDA4;A5X4I1;Q8MCX1;Q9TLI7;Q32183;…	17337	400	CID		21.55	153.318		4	50	35	1	843.41	-69.0545	6/64	Medicago_elastase_rep2.mgf
	Low	REGNEIIREA	B5SXA5;P28424;Q33245;O47054;Q33506;O03678;Q33268;Q8HUZ7;Q32857;Q8WIX2;B8PRM7;O98562;A1XCQ7;Q37357;A0PDA4;A5X4I1;Q32183;Q8SN43;O98549;Q6W3S3;Q9TLH7;Q32111;O98880;Q8WJK2;Q9XPZ0;O98552;Q6Y2Z1;Q15JC1;A5X4E9;B8QQH0;C7A5Y1;Q8WLH4;O98545;Q9GHR3;O47273;Q9MV63;Q71N73;Q3T5E9;A5PFD4;Q9BB74;Q9GDM5;Q9MRH9;Q9GHM5;Q32056;B8PRM1;Q8WKW3;O98878;Q8WHG4;Q37164;Q9GCU2;Q3ZU78;Q4KUD6;A0PDA2;B8PRN3;D6MYK4;Q3T8E6;A0AS74;…	6374	173	CID		17.9	403.694		6	50	32	1	1186.56	-49.1685	6/103	Medicago_elastase_rep2.mgf
Q7YKH2	29.47	22	20	475	52.6555	6.53662	1060.53	Ribulose-1,5-bisphosphate carboxylase/oxygenase large subunit OS=Begonia poculifera GN=rbcL PE=3 SV=1 - [Q7YKH2_9ROSI]
	Confidence Icon	Sequence	Protein Accessions	# Proteins	# Protein Groups	Activation Type	Modifications	IonScore	Exp Value	Δ Score	Rank	Identity High	Homology Threshold	Charge	m/z [Da]	ΔM [ppm]	Ions Matched	Spectrum File
	High	AAcEVWKEIKFEFPAMDTL	P28424;P48717;O98880;Q9GHM5;Q3ZU78;Q9SBW6;Q8HSW8;Q9GGH6;Q9TLI9;Q8SLK9;Q7YKH2;A2VAT5;Q4VWQ1;O98749;Q9GG54;Q9MUH0;Q33034;Q4KUD3;Q4KUE1	680	19	CID	C3(Carbamidomethyl)	126.51	5.92989e-09		4	50		1	2285.01	-38.6783	15/188	Medicago_elastase_rep2.mgf
	High	QARNEGRDLAREGNEIIREA	B5SXA5;Q8SN43;O98549;Q6W3S3;Q9TLH7;Q32111;O98880;Q8WJK2;Q9XPZ0;O98552;Q6Y2Z1;Q15JC1;A5X4E9;C7A5Y1;Q8WLH4;O98545;Q9GHR3;O47273;Q9MV63;Q71N73;Q3T5E9;A5PFD4;Q9BB74;Q9GDM5;Q9MRH9;Q9GHM5;Q32056;B8PRM1;Q8WKW3;O98878;Q8WHG4;Q37164;Q9GCU2;Q3ZU78;Q4KUD6;A0PDA2;B8PRN3;D6MYK4;Q3T8E6;A0AS74;D6MYJ8;Q31856;Q32272;Q71N71;A0PDA8;Q32776;Q9GGH6;O20248;Q33051;O98758;Q39700;Q9TLJ0;E2CZ58;Q29VE4;Q31846;Q8M9C0;Q32581;…	5816	144	CID		103.8	1.13828e-06		6	51		1	2297.04	-58.1276	20/217	Medicago_elastase_rep2.mgf
	High	AAcEVWKEIKFEFPAmDTL	P28424;P48717;O98880;Q9GHM5;Q3ZU78;Q9SBW6;Q8HSW8;Q9GGH6;Q9TLI9;Q8SLK9;Q7YKH2;A2VAT5;Q4VWQ1;O98749;Q9GG54;Q9MUH0;Q33034;Q4KUD3;Q4KUE1	680	19	CID	C3(Carbamidomethyl), M16(Oxidation)	92.83	1.27676e-05		5	50		1	2300.99	-42.7344	11/188	Medicago_elastase_rep2.mgf
	High	RNEGRDLAREGNEIIREA	B5SXA5;P28424;Q33245;O47054;Q33506;O03678;Q33268;Q8HUZ7;Q32857;Q8WIX2;B8PRM7;O98562;A1XCQ7;A0PDA4;A5X4I1;Q32183;Q8SN43;O98549;Q6W3S3;Q9TLH7;Q32111;O98880;Q8WJK2;Q9XPZ0;O98552;Q6Y2Z1;Q15JC1;A5X4E9;B8QQH0;C7A5Y1;Q8WLH4;O98545;Q9GHR3;O47273;Q9MV63;Q71N73;Q3T5E9;A5PFD4;Q9BB74;Q9GDM5;Q9MRH9;Q9GHM5;Q32056;B8PRM1;Q8WKW3;O98878;Q8WHG4;Q37164;Q9GCU2;Q3ZU78;Q4KUD6;A0PDA2;B8PRN3;D6MYK4;Q3T8E6;A0AS74;D6MYJ8;…	6175	162	CID		92.82	1.58469e-05	0	2	51		1	2097.95	-58.6388	20/197	Medicago_elastase_rep2.mgf
	High	EIFGDDSVLQFGGGTLGHPWGNAPGAVANRV	C7AQS9;Q33550;B5SXA5;P28424;Q33245;O47054;Q8HT56;O63121;Q9GD42;B6GUX7;B6GUY1;Q8WLI8;P94086;Q6Y2Y3;B6GUQ7;Q33506;Q36782;O03678;Q33268;Q8HUZ7;P93987;B6GUR5;Q32857;Q9TJV6;A5X4C0;Q8WIX2;Q6Y2Z4;B6GUT8;B8PRM7;Q9TJU5;Q9TI00;O98562;A1XCQ7;Q33089;Q36637;A5X4I1;Q8MCX1;Q9TLI7;Q33323;Q8HUY5;Q39288;E0D9P4;Q8SN43;O47047;Q52TF4;Q5DK06;Q6SSI3;O98549;Q3MKL9;Q07281;P48717;Q6W3S3;Q8W952;Q9TLH7;Q32111;Q95A73;O98880;…	15526	323	CID		90.43	1.34783e-05		10	48		1	3138.33	-67.9156	15/325	Medicago_elastase_rep2.mgf
	High	NMFTSIVGNVFGFKALRA	C7AQS9;Q33550;P28424;Q8HT56;O63121;O63136;B6GUX7;B6GUY1;Q9GD60;P94086;Q6Y2Y3;B6GUQ7;P93976;A7IT65;P94106;Q36782;O03678;O03607;Q8HUZ7;Q36683;Q9XQQ8;B6GUR5;Q32857;A5X4C0;Q8WIX2;Q6Y2Z4;B6GUT8;D0Q0H0;Q9TJU5;A2VAU0;Q9TI00;O98562;A1XCQ7;Q33089;Q9GGC0;B6GUQ8;Q36637;Q37357;A0PDA4;A5X4I1;Q8MCX1;Q32183;Q33323;Q6LA00;D8V9E6;Q9GD45;Q39288;E0D9P4;O47047;Q8MAK2;Q52TF4;Q5DK06;B5U0R6;O98549;Q3MKL9;E5FEB9;Q07281;…	15678	346	CID		68.68	0.00452187		3	51		1	1971.95	-47.6793	11/184	Medicago_elastase_rep2.mgf
	High	cVQARNEGRDLAREGNEIIREA	B5SXA5;Q8SN43;O98549;Q6W3S3;Q9TLH7;Q32111;O98880;Q8WJK2;Q9XPZ0;O98552;Q6Y2Z1;Q15JC1;A5X4E9;C7A5Y1;Q8WLH4;O98545;Q9GHR3;O47273;Q9MV63;Q3T5E9;A5PFD4;Q9BB74;Q9GDM5;Q9MRH9;Q9GHM5;Q32056;B8PRM1;Q8WKW3;O98878;Q8WHG4;Q37164;Q9GCU2;Q3ZU78;Q4KUD6;A0PDA2;B8PRN3;D6MYK4;Q3T8E6;A0AS74;D6MYJ8;Q31856;Q32272;A0PDA8;Q32776;Q9GGH6;O20248;Q33051;O98758;Q39700;Q9TLJ0;E2CZ58;Q29VE4;Q31846;Q8M9C0;Q32581;Q9MV76;Q9GHM6;…	5800	142	CID	C1(Carbamidomethyl)	64.28	0.00920551		7	50		1	2556.14	-49.9171	17/233	Medicago_elastase_rep2.mgf
	High	cVQARNEGRDLAREGNEII	C7AQS9;B5SXA5;E0D9P4;Q8SN43;O47047;O98549;Q43036;Q05993;Q6W3S3;Q9TLH7;Q32111;O98880;Q8WIA1;Q8WJK2;Q9XPZ0;O98552;Q6Y2Z1;Q5KTY1;Q15JC1;A5X4E9;C7A5Y1;Q8WLH4;Q37343;O98545;Q9GHR3;O47273;Q9MV63;Q5K3X3;Q3T5E9;C3S8W3;C7AQU0;A5PFD4;Q9BB74;Q9GDM5;Q9MRH9;Q9GHM5;Q32056;B8PRM1;C0SJR0;C3S8R3;Q8WKW3;O98878;Q8M949;Q8WHG4;Q37164;Q9GCU2;Q3ZU78;Q4KUD6;A0PDA2;B8PRN3;C3RXG8;D6MYK4;Q9TN72;O98900;Q33423;Q3T8E6;A0AS74;…	7995	194	CID	C1(Carbamidomethyl)	61.36	0.0195971		8	51		1	2199.96	-57.1625	16/195	Medicago_elastase_rep2.mgf
	High	KNYGRAVYEcL	C7AQS9;Q33550;B5SXA5;P28424;Q33245;O47054;Q8HT56;O63121;O63136;Q9GD42;B6GUX7;B6GUY1;Q9GD60;Q8WLI8;P94086;Q6Y2Y3;B6GUQ7;P93976;A7IT65;Q33506;Q36782;O03678;Q36683;P94076;Q9XQQ8;P93987;B6GUR5;Q33620;Q9TJV6;A5X4C0;Q8WIX2;Q6Y2Z4;D0Q0H0;Q9TJU5;A2VAU0;Q9TI00;O98562;A1XCQ7;Q9GGC0;Q36643;B6GUQ8;Q36637;Q37357;P93986;A0PDA4;A5X4I1;Q33323;D8V9E6;Q8HUY5;D2KUS5;Q9XQP7;E0D9P4;Q8SN43;O47047;Q8MAK2;Q52TF4;Q5DK06;…	21633	404	CID	C10(Carbamidomethyl)	60.46	0.0208918	0	1	50		1	1372.6	-50.8782	8/96	Medicago_elastase_rep2.mgf
	High	GCTIKPKLGLSAKNYGRA	C7AQS9;Q33550;B5SXA5;P28424;Q33245;O47054;Q8HT56;O63121;O63136;Q9GD42;B6GUX7;B6GUY1;Q9GD60;Q8WLI8;P94086;Q6Y2Y3;B6GUQ7;A7IT65;P94106;Q33506;Q36782;O03678;Q33268;O03607;Q8HUZ7;P94076;Q9XQQ8;P93987;B6GUR5;Q33620;Q32857;Q9TJV6;A5X4C0;Q8WIX2;Q6Y2Z4;B6GUT8;D0Q0H0;Q9TJU5;Q7YKW5;A2VAU0;Q9TI00;O98562;A1XCQ7;Q33089;Q9GGC0;Q36643;B6GUQ8;Q36637;Q37357;P93986;A0PDA4;A5X4I1;Q8MCX1;Q9TLI7;Q32183;Q33323;Q6LA00;…	23507	426	CID		58.16	0.0537334		7	52		1	1876.93	-60.1788	10/184	Medicago_elastase_rep2.mgf
	Medium	AKNYGRAVYEcL	C7AQS9;Q33550;B5SXA5;P28424;Q33245;O47054;Q8HT56;O63121;O63136;Q9GD42;B6GUX7;B6GUY1;Q9GD60;Q8WLI8;P94086;Q6Y2Y3;B6GUQ7;P93976;A7IT65;Q33506;Q36782;O03678;Q36683;P94076;Q9XQQ8;P93987;B6GUR5;Q33620;Q9TJV6;A5X4C0;Q8WIX2;Q6Y2Z4;D0Q0H0;Q9TJU5;A2VAU0;Q9TI00;O98562;A1XCQ7;Q9GGC0;Q36643;B6GUQ8;Q36637;Q37357;P93986;A0PDA4;A5X4I1;Q33323;D8V9E6;Q8HUY5;D2KUS5;Q9XQP7;E0D9P4;Q8SN43;O47047;Q8MAK2;Q52TF4;Q5DK06;…	21604	404	CID	C11(Carbamidomethyl)	48.09	0.388183	0	2	50	55	1	1443.63	-52.7527	12/104	Medicago_elastase_rep2.mgf
	Low	FQGPPHGI	C7AQS9;Q33550;P28424;Q33245;Q8HT56;O63121;O63136;B6GUX7;B6GUY1;Q9GD60;Q8WLI8;P94086;Q6Y2Y3;B6GUQ7;P93976;A7IT65;Q36782;O03678;Q33268;Q8HUZ7;Q36683;P94076;Q9XQQ8;B6GUR5;Q32857;Q9TJV6;A5X4C0;Q6Y2Z4;B8PRM7;D0Q0H0;Q9TJU5;A2VAU0;Q9TI00;O98562;A1XCQ7;Q33089;Q9GGC0;B6GUQ8;Q37357;A0PDA4;A5X4I1;Q8MCX1;Q9TLI7;Q32183;Q33323;Q6LA00;D8V9E6;D2KUS5;Q6SSI3;O98549;Q3MKL9;E5FEB9;Q07281;Q43036;Q05993;P48717;Q6W3S3;…	20049	414	CID		43.26	1.10816		2	50		1	852.383	-62.5652	6/71	Medicago_elastase_rep2.mgf
	Low	RNEGRDLAREGNEII	C7AQS9;B5SXA5;P28424;Q33245;O47054;Q33506;O03678;Q33268;Q8HUZ7;Q32857;Q8WIX2;B8PRM7;O98562;A1XCQ7;A0PDA4;A5X4I1;Q9TLI7;Q32183;E0D9P4;Q8SN43;O47047;O98549;Q43036;Q05993;Q6W3S3;Q9TLH7;Q32111;O98880;Q8WIA1;Q8WJK2;Q9XPZ0;O98552;Q6Y2Z1;Q5KTY1;Q15JC1;A5X4E9;B8QQH0;C7A5Y1;Q8WLH4;Q37343;O98545;Q9GHR3;O47273;Q9MV63;Q71N73;Q5K3X3;Q3T5E9;C3S8W3;C7AQU0;A5PFD4;Q9BB74;Q9GDM5;Q9MRH9;Q9GHM5;Q32056;B8PRM1;C0SJR0;…	8431	219	CID		40.73	2.52358	0	2	51	52	1	1741.79	-60.623	16/159	Medicago_elastase_rep2.mgf
	Low	FQGPPHGI	C7AQS9;Q33550;P28424;Q33245;Q8HT56;O63121;O63136;B6GUX7;B6GUY1;Q9GD60;Q8WLI8;P94086;Q6Y2Y3;B6GUQ7;P93976;A7IT65;Q36782;O03678;Q33268;Q8HUZ7;Q36683;P94076;Q9XQQ8;B6GUR5;Q32857;Q9TJV6;A5X4C0;Q6Y2Z4;B8PRM7;D0Q0H0;Q9TJU5;A2VAU0;Q9TI00;O98562;A1XCQ7;Q33089;Q9GGC0;B6GUQ8;Q37357;A0PDA4;A5X4I1;Q8MCX1;Q9TLI7;Q32183;Q33323;Q6LA00;D8V9E6;D2KUS5;Q6SSI3;O98549;Q3MKL9;E5FEB9;Q07281;Q43036;Q05993;P48717;Q6W3S3;…	20049	414	CID		38.79	3.22185		4	50	53	1	852.395	-48.0261	9/71	Medicago_elastase_rep2.mgf
	Low	AAcEVWKEI	Q33550;P28424;Q33245;Q95CD5;O63121;B6GUX7;Q8WLI8;P94086;Q6Y2Y3;B6GUQ7;A7IT65;P94106;Q36782;O03678;Q33268;Q8HUZ7;Q36683;P94076;Q9XQQ8;P93987;B6GUR5;Q33620;Q32857;Q9TJV6;Q6Y2Z3;Q6Y2Z4;B6GUT8;B8PRM7;Q7YKW5;Q9TI00;A1XCQ7;Q33089;Q9GGC0;Q36643;A0PDA4;A5X4I1;Q32183;Q33323;Q9GD45;Q8HUY5;Q39288;Q9XQP7;O47047;Q8MAK2;Q5DK06;O98549;Q3MKL9;Q43036;Q05993;P48717;Q9TLH7;Q8WHV7;Q31982;Q95A73;O98880;Q9XPZ0;O98552;…	6474	201	CID	C3(Carbamidomethyl)	37.95	4.43896	0	1	51	49	1	1105.5	-28.5076	6/75	Medicago_elastase_rep2.mgf
	Low	FQGPPHGIQVERDKLNKYGRPxLGCTIKPKL	Q7YKH2;O98892	8	2	CID	X22(G)	37.7	2.15489		3	47	54	1	3446.68	-60.2961	13/332	Medicago_elastase_rep2.mgf
	Low	RNEGRDLAREGNEI	C7AQS9;B5SXA5;P28424;Q33245;O47054;Q33506;O03678;Q33268;Q8HUZ7;Q32857;Q8WIX2;B8PRM7;O98562;A1XCQ7;A0PDA4;A5X4I1;Q9TLI7;Q32183;E0D9P4;Q8SN43;O47047;O98549;Q43036;Q05993;Q6W3S3;Q9TLH7;Q8WHV7;Q32111;O98880;Q8WIA1;Q8WJK2;Q9XPZ0;O98552;Q6Y2Z1;Q5KTY1;Q15JC1;A5X4E9;B8QQH0;C7A5Y1;Q8WLH4;Q37343;O98545;Q9GHR3;O47273;Q9MV63;Q71N73;Q5K3X3;Q3T5E9;C3S8W3;C7AQU0;A5PFD4;Q9BB74;Q9GDM5;Q9MRH9;Q9GHM5;Q32056;B8PRM1;…	8563	223	CID		27.94	34.6169		4	50	43	1	1628.7	-69.3875	9/149	Medicago_elastase_rep2.mgf
	Low	KFEFPAMDTL	P28424;Q07281;P48717;O98880;A5PFD4;Q9GHM5;Q3ZU78;Q4KUD6;B3FD25;Q9SBW6;Q8HSW8;Q9GGH6;Q9TIE0;O03627;O03648;Q9TLI9;Q8HUX6;O03622;Q8SLK9;Q7YKH2;A2VAT5;Q71N79;Q4VWQ1;O98749;Q6U1X7;Q9GG54;Q71N80;Q9MUH0;Q33034;Q4KUD3;D1KWZ1;Q4KUE1;O03653;O03654;Q8SLK3;Q71N77	851	36	CID		26.06	68.5508	0	2	51	35	1	1198.58	0.466143	6/94	Medicago_elastase_rep2.mgf
	Low	ANRVALEA	P28424;Q33245;O47054;Q8HT56;Q95CD5;O63121;O63136;Q9GD42;B6GUX7;B6GUY1;Q9GD60;Q8WLI8;P94086;Q6Y2Y3;B6GUQ7;P93976;A7IT65;P94106;Q33506;Q36782;O03678;Q33268;O03607;Q8HUZ7;Q36683;P94076;Q9XQQ8;P93987;B6GUR5;Q33620;Q32857;Q9TJV6;Q6Y2Z3;A5X4C0;Q8WIX2;Q6Y2Z4;B6GUT8;B8PRM7;D0Q0H0;Q9TJU5;Q7YKW5;A2VAU0;Q9TI00;O98562;A1XCQ7;Q33089;Q9GGC0;Q36643;B6GUQ8;Q36637;Q37357;P93986;A0PDA4;A5X4I1;Q8MCX1;Q9TLI7;Q32183;…	17337	400	CID		21.55	153.318		4	50	35	1	843.41	-69.0545	6/64	Medicago_elastase_rep2.mgf
	Low	REGNEIIREA	B5SXA5;P28424;Q33245;O47054;Q33506;O03678;Q33268;Q8HUZ7;Q32857;Q8WIX2;B8PRM7;O98562;A1XCQ7;Q37357;A0PDA4;A5X4I1;Q32183;Q8SN43;O98549;Q6W3S3;Q9TLH7;Q32111;O98880;Q8WJK2;Q9XPZ0;O98552;Q6Y2Z1;Q15JC1;A5X4E9;B8QQH0;C7A5Y1;Q8WLH4;O98545;Q9GHR3;O47273;Q9MV63;Q71N73;Q3T5E9;A5PFD4;Q9BB74;Q9GDM5;Q9MRH9;Q9GHM5;Q32056;B8PRM1;Q8WKW3;O98878;Q8WHG4;Q37164;Q9GCU2;Q3ZU78;Q4KUD6;A0PDA2;B8PRN3;D6MYK4;Q3T8E6;A0AS74;…	6374	173	CID		17.9	403.694		6	50	32	1	1186.56	-49.1685	6/103	Medicago_elastase_rep2.mgf
	Low	FQGPPHGIQVERDKLNKYGRPxLGcTIKPKLGLSA	Q7YKH2;O98892	8	2	CID	X22(N), C25(Carbamidomethyl)	17.32	132.722		3	45	31	1	3888.97	-33.0995	16/380	Medicago_elastase_rep2.mgf
	Low	FQGPPHGIQVERDKLNKYGRPxLGcTIKPKLGLS	Q7YKH2;O98892	8	2	CID	X22(N), C25(Carbamidomethyl)	15.53	214.429		2	45	28	1	3817.94	-31.8798	10/370	Medicago_elastase_rep2.mgf
Q29VE4	42.19	21	20	474	52.5554	6.48096	1052.86	Ribulose 1,5-bisphosphate carboxylase/oxygenase large subunit (Fragment) OS=Parnassia palustris GN=rbcL PE=3 SV=1 - [Q29VE4_PARPL]
	Confidence Icon	Sequence	Protein Accessions	# Proteins	# Protein Groups	Activation Type	Modifications	IonScore	Exp Value	Δ Score	Rank	Identity High	Homology Threshold	Charge	m/z [Da]	ΔM [ppm]	Ions Matched	Spectrum File
	High	QARNEGRDLAREGNEIIREA	B5SXA5;Q8SN43;O98549;Q6W3S3;Q9TLH7;Q32111;O98880;Q8WJK2;Q9XPZ0;O98552;Q6Y2Z1;Q15JC1;A5X4E9;C7A5Y1;Q8WLH4;O98545;Q9GHR3;O47273;Q9MV63;Q71N73;Q3T5E9;A5PFD4;Q9BB74;Q9GDM5;Q9MRH9;Q9GHM5;Q32056;B8PRM1;Q8WKW3;O98878;Q8WHG4;Q37164;Q9GCU2;Q3ZU78;Q4KUD6;A0PDA2;B8PRN3;D6MYK4;Q3T8E6;A0AS74;D6MYJ8;Q31856;Q32272;Q71N71;A0PDA8;Q32776;Q9GGH6;O20248;Q33051;O98758;Q39700;Q9TLJ0;E2CZ58;Q29VE4;Q31846;Q8M9C0;Q32581;…	5816	144	CID		103.8	1.13828e-06		6	51		1	2297.04	-58.1276	20/217	Medicago_elastase_rep2.mgf
	High	RNEGRDLAREGNEIIREA	B5SXA5;P28424;Q33245;O47054;Q33506;O03678;Q33268;Q8HUZ7;Q32857;Q8WIX2;B8PRM7;O98562;A1XCQ7;A0PDA4;A5X4I1;Q32183;Q8SN43;O98549;Q6W3S3;Q9TLH7;Q32111;O98880;Q8WJK2;Q9XPZ0;O98552;Q6Y2Z1;Q15JC1;A5X4E9;B8QQH0;C7A5Y1;Q8WLH4;O98545;Q9GHR3;O47273;Q9MV63;Q71N73;Q3T5E9;A5PFD4;Q9BB74;Q9GDM5;Q9MRH9;Q9GHM5;Q32056;B8PRM1;Q8WKW3;O98878;Q8WHG4;Q37164;Q9GCU2;Q3ZU78;Q4KUD6;A0PDA2;B8PRN3;D6MYK4;Q3T8E6;A0AS74;D6MYJ8;…	6175	162	CID		92.82	1.58469e-05	0	2	51		1	2097.95	-58.6388	20/197	Medicago_elastase_rep2.mgf
	High	EIFGDDSVLQFGGGTLGHPWGNAPGAVANRV	C7AQS9;Q33550;B5SXA5;P28424;Q33245;O47054;Q8HT56;O63121;Q9GD42;B6GUX7;B6GUY1;Q8WLI8;P94086;Q6Y2Y3;B6GUQ7;Q33506;Q36782;O03678;Q33268;Q8HUZ7;P93987;B6GUR5;Q32857;Q9TJV6;A5X4C0;Q8WIX2;Q6Y2Z4;B6GUT8;B8PRM7;Q9TJU5;Q9TI00;O98562;A1XCQ7;Q33089;Q36637;A5X4I1;Q8MCX1;Q9TLI7;Q33323;Q8HUY5;Q39288;E0D9P4;Q8SN43;O47047;Q52TF4;Q5DK06;Q6SSI3;O98549;Q3MKL9;Q07281;P48717;Q6W3S3;Q8W952;Q9TLH7;Q32111;Q95A73;O98880;…	15526	323	CID		90.43	1.34783e-05		10	48		1	3138.33	-67.9156	15/325	Medicago_elastase_rep2.mgf
	High	FQGPPHGIQVERDKLNKYGRPL	C7AQS9;Q33550;P28424;Q33245;Q8HT56;O63121;O63136;B6GUX7;B6GUY1;Q9GD60;Q8WLI8;P94086;Q6Y2Y3;B6GUQ7;P93976;A7IT65;Q36782;O03678;Q33268;Q8HUZ7;Q36683;P94076;Q9XQQ8;B6GUR5;Q32857;A5X4C0;Q6Y2Z4;D0Q0H0;Q9TJU5;A2VAU0;Q9TI00;O98562;A1XCQ7;Q9GGC0;B6GUQ8;Q37357;A0PDA4;A5X4I1;Q8MCX1;Q9TLI7;Q33323;Q6LA00;D8V9E6;D2KUS5;Q07281;Q43036;Q05993;P48717;Q6W3S3;Q8W952;Q9TLH7;Q8WHV7;Q32111;Q95A73;O98880;Q8WIA1;Q8WJK2;…	17696	346	CID		72.38	0.00164236		8	51		1	2549.23	-57.6101	20/219	Medicago_elastase_rep2.mgf
	High	NMFTSIVGNVFGFKALRA	C7AQS9;Q33550;P28424;Q8HT56;O63121;O63136;B6GUX7;B6GUY1;Q9GD60;P94086;Q6Y2Y3;B6GUQ7;P93976;A7IT65;P94106;Q36782;O03678;O03607;Q8HUZ7;Q36683;Q9XQQ8;B6GUR5;Q32857;A5X4C0;Q8WIX2;Q6Y2Z4;B6GUT8;D0Q0H0;Q9TJU5;A2VAU0;Q9TI00;O98562;A1XCQ7;Q33089;Q9GGC0;B6GUQ8;Q36637;Q37357;A0PDA4;A5X4I1;Q8MCX1;Q32183;Q33323;Q6LA00;D8V9E6;Q9GD45;Q39288;E0D9P4;O47047;Q8MAK2;Q52TF4;Q5DK06;B5U0R6;O98549;Q3MKL9;E5FEB9;Q07281;…	15678	346	CID		68.68	0.00452187		3	51		1	1971.95	-47.6793	11/184	Medicago_elastase_rep2.mgf
	High	YKAQAETGEIKGHYLNATA	C7AQS9;Q33550;P28424;Q8HT56;Q95CD5;O63121;O63136;Q9GD42;B6GUX7;B6GUY1;Q6Y2Y3;P93976;A7IT65;Q36782;O03678;Q33268;O03607;Q36683;B6GUR5;Q8WIX2;Q6Y2Z4;B6GUT8;B8PRM7;D0Q0H0;Q9TJU5;Q7YKW5;A2VAU0;Q9TI00;A1XCQ7;Q33089;Q9GGC0;Q36637;Q37357;P93986;A0PDA4;Q8MCX1;Q32183;Q33323;Q6LA00;D8V9E6;Q39288;Q9XQP7;Q52TF4;Q8MCX9;Q6SSI3;O98549;Q3MKL9;Q07281;Q05993;P48717;Q8W952;Q8WHV7;Q8WJK2;O98552;Q9MU99;Q5KTY1;Q5GLI7;…	9608	258	CID		65.27	0.00815917		4	51		1	2064.9	-64.6817	14/200	Medicago_elastase_rep2.mgf
	High	cVQARNEGRDLAREGNEIIREA	B5SXA5;Q8SN43;O98549;Q6W3S3;Q9TLH7;Q32111;O98880;Q8WJK2;Q9XPZ0;O98552;Q6Y2Z1;Q15JC1;A5X4E9;C7A5Y1;Q8WLH4;O98545;Q9GHR3;O47273;Q9MV63;Q3T5E9;A5PFD4;Q9BB74;Q9GDM5;Q9MRH9;Q9GHM5;Q32056;B8PRM1;Q8WKW3;O98878;Q8WHG4;Q37164;Q9GCU2;Q3ZU78;Q4KUD6;A0PDA2;B8PRN3;D6MYK4;Q3T8E6;A0AS74;D6MYJ8;Q31856;Q32272;A0PDA8;Q32776;Q9GGH6;O20248;Q33051;O98758;Q39700;Q9TLJ0;E2CZ58;Q29VE4;Q31846;Q8M9C0;Q32581;Q9MV76;Q9GHM6;…	5800	142	CID	C1(Carbamidomethyl)	64.28	0.00920551		7	50		1	2556.14	-49.9171	17/233	Medicago_elastase_rep2.mgf
	High	cVQARNEGRDLAREGNEII	C7AQS9;B5SXA5;E0D9P4;Q8SN43;O47047;O98549;Q43036;Q05993;Q6W3S3;Q9TLH7;Q32111;O98880;Q8WIA1;Q8WJK2;Q9XPZ0;O98552;Q6Y2Z1;Q5KTY1;Q15JC1;A5X4E9;C7A5Y1;Q8WLH4;Q37343;O98545;Q9GHR3;O47273;Q9MV63;Q5K3X3;Q3T5E9;C3S8W3;C7AQU0;A5PFD4;Q9BB74;Q9GDM5;Q9MRH9;Q9GHM5;Q32056;B8PRM1;C0SJR0;C3S8R3;Q8WKW3;O98878;Q8M949;Q8WHG4;Q37164;Q9GCU2;Q3ZU78;Q4KUD6;A0PDA2;B8PRN3;C3RXG8;D6MYK4;Q9TN72;O98900;Q33423;Q3T8E6;A0AS74;…	7995	194	CID	C1(Carbamidomethyl)	61.36	0.0195971		8	51		1	2199.96	-57.1625	16/195	Medicago_elastase_rep2.mgf
	High	KNYGRAVYEcL	C7AQS9;Q33550;B5SXA5;P28424;Q33245;O47054;Q8HT56;O63121;O63136;Q9GD42;B6GUX7;B6GUY1;Q9GD60;Q8WLI8;P94086;Q6Y2Y3;B6GUQ7;P93976;A7IT65;Q33506;Q36782;O03678;Q36683;P94076;Q9XQQ8;P93987;B6GUR5;Q33620;Q9TJV6;A5X4C0;Q8WIX2;Q6Y2Z4;D0Q0H0;Q9TJU5;A2VAU0;Q9TI00;O98562;A1XCQ7;Q9GGC0;Q36643;B6GUQ8;Q36637;Q37357;P93986;A0PDA4;A5X4I1;Q33323;D8V9E6;Q8HUY5;D2KUS5;Q9XQP7;E0D9P4;Q8SN43;O47047;Q8MAK2;Q52TF4;Q5DK06;…	21633	404	CID	C10(Carbamidomethyl)	60.46	0.0208918	0	1	50		1	1372.6	-50.8782	8/96	Medicago_elastase_rep2.mgf
	High	GCTIKPKLGLSAKNYGRA	C7AQS9;Q33550;B5SXA5;P28424;Q33245;O47054;Q8HT56;O63121;O63136;Q9GD42;B6GUX7;B6GUY1;Q9GD60;Q8WLI8;P94086;Q6Y2Y3;B6GUQ7;A7IT65;P94106;Q33506;Q36782;O03678;Q33268;O03607;Q8HUZ7;P94076;Q9XQQ8;P93987;B6GUR5;Q33620;Q32857;Q9TJV6;A5X4C0;Q8WIX2;Q6Y2Z4;B6GUT8;D0Q0H0;Q9TJU5;Q7YKW5;A2VAU0;Q9TI00;O98562;A1XCQ7;Q33089;Q9GGC0;Q36643;B6GUQ8;Q36637;Q37357;P93986;A0PDA4;A5X4I1;Q8MCX1;Q9TLI7;Q32183;Q33323;Q6LA00;…	23507	426	CID		58.16	0.0537334		7	52		1	1876.93	-60.1788	10/184	Medicago_elastase_rep2.mgf
	Medium	AKNYGRAVYEcL	C7AQS9;Q33550;B5SXA5;P28424;Q33245;O47054;Q8HT56;O63121;O63136;Q9GD42;B6GUX7;B6GUY1;Q9GD60;Q8WLI8;P94086;Q6Y2Y3;B6GUQ7;P93976;A7IT65;Q33506;Q36782;O03678;Q36683;P94076;Q9XQQ8;P93987;B6GUR5;Q33620;Q9TJV6;A5X4C0;Q8WIX2;Q6Y2Z4;D0Q0H0;Q9TJU5;A2VAU0;Q9TI00;O98562;A1XCQ7;Q9GGC0;Q36643;B6GUQ8;Q36637;Q37357;P93986;A0PDA4;A5X4I1;Q33323;D8V9E6;Q8HUY5;D2KUS5;Q9XQP7;E0D9P4;Q8SN43;O47047;Q8MAK2;Q52TF4;Q5DK06;…	21604	404	CID	C11(Carbamidomethyl)	48.09	0.388183	0	2	50	55	1	1443.63	-52.7527	12/104	Medicago_elastase_rep2.mgf
	Low	FQGPPHGI	C7AQS9;Q33550;P28424;Q33245;Q8HT56;O63121;O63136;B6GUX7;B6GUY1;Q9GD60;Q8WLI8;P94086;Q6Y2Y3;B6GUQ7;P93976;A7IT65;Q36782;O03678;Q33268;Q8HUZ7;Q36683;P94076;Q9XQQ8;B6GUR5;Q32857;Q9TJV6;A5X4C0;Q6Y2Z4;B8PRM7;D0Q0H0;Q9TJU5;A2VAU0;Q9TI00;O98562;A1XCQ7;Q33089;Q9GGC0;B6GUQ8;Q37357;A0PDA4;A5X4I1;Q8MCX1;Q9TLI7;Q32183;Q33323;Q6LA00;D8V9E6;D2KUS5;Q6SSI3;O98549;Q3MKL9;E5FEB9;Q07281;Q43036;Q05993;P48717;Q6W3S3;…	20049	414	CID		43.26	1.10816		2	50		1	852.383	-62.5652	6/71	Medicago_elastase_rep2.mgf
	Low	RNEGRDLAREGNEII	C7AQS9;B5SXA5;P28424;Q33245;O47054;Q33506;O03678;Q33268;Q8HUZ7;Q32857;Q8WIX2;B8PRM7;O98562;A1XCQ7;A0PDA4;A5X4I1;Q9TLI7;Q32183;E0D9P4;Q8SN43;O47047;O98549;Q43036;Q05993;Q6W3S3;Q9TLH7;Q32111;O98880;Q8WIA1;Q8WJK2;Q9XPZ0;O98552;Q6Y2Z1;Q5KTY1;Q15JC1;A5X4E9;B8QQH0;C7A5Y1;Q8WLH4;Q37343;O98545;Q9GHR3;O47273;Q9MV63;Q71N73;Q5K3X3;Q3T5E9;C3S8W3;C7AQU0;A5PFD4;Q9BB74;Q9GDM5;Q9MRH9;Q9GHM5;Q32056;B8PRM1;C0SJR0;…	8431	219	CID		40.73	2.52358	0	2	51	52	1	1741.79	-60.623	16/159	Medicago_elastase_rep2.mgf
	Low	QVERDKLNKYGRPL	C7AQS9;Q33550;B5SXA5;P28424;Q33245;Q8HT56;Q95CD5;O63121;O63136;Q9GD42;B6GUX7;B6GUY1;Q9GD60;Q8WLI8;P94086;Q6Y2Y3;B6GUQ7;P93976;A7IT65;P94106;Q36782;O03678;Q33268;O03607;Q8HUZ7;Q36683;P94076;Q9XQQ8;B6GUR5;Q33620;Q32857;A5X4C0;Q8WIX2;Q6Y2Z4;B6GUT8;D0Q0H0;Q9TJU5;Q7YKW5;A2VAU0;Q9TI00;O98562;A1XCQ7;Q9GGC0;Q36643;B6GUQ8;Q36637;Q37357;A0PDA4;A5X4I1;Q8MCX1;Q9TLI7;Q33323;Q6LA00;D8V9E6;Q9GD45;D2KUS5;Q39288;…	21091	423	CID		39.64	3.7085		6	52	47	1	1715.84	-68.9384	13/141	Medicago_elastase_rep2.mgf
	Low	FQGPPHGI	C7AQS9;Q33550;P28424;Q33245;Q8HT56;O63121;O63136;B6GUX7;B6GUY1;Q9GD60;Q8WLI8;P94086;Q6Y2Y3;B6GUQ7;P93976;A7IT65;Q36782;O03678;Q33268;Q8HUZ7;Q36683;P94076;Q9XQQ8;B6GUR5;Q32857;Q9TJV6;A5X4C0;Q6Y2Z4;B8PRM7;D0Q0H0;Q9TJU5;A2VAU0;Q9TI00;O98562;A1XCQ7;Q33089;Q9GGC0;B6GUQ8;Q37357;A0PDA4;A5X4I1;Q8MCX1;Q9TLI7;Q32183;Q33323;Q6LA00;D8V9E6;D2KUS5;Q6SSI3;O98549;Q3MKL9;E5FEB9;Q07281;Q43036;Q05993;P48717;Q6W3S3;…	20049	414	CID		38.79	3.22185		4	50	53	1	852.395	-48.0261	9/71	Medicago_elastase_rep2.mgf
	Low	AAcEVWKEI	Q33550;P28424;Q33245;Q95CD5;O63121;B6GUX7;Q8WLI8;P94086;Q6Y2Y3;B6GUQ7;A7IT65;P94106;Q36782;O03678;Q33268;Q8HUZ7;Q36683;P94076;Q9XQQ8;P93987;B6GUR5;Q33620;Q32857;Q9TJV6;Q6Y2Z3;Q6Y2Z4;B6GUT8;B8PRM7;Q7YKW5;Q9TI00;A1XCQ7;Q33089;Q9GGC0;Q36643;A0PDA4;A5X4I1;Q32183;Q33323;Q9GD45;Q8HUY5;Q39288;Q9XQP7;O47047;Q8MAK2;Q5DK06;O98549;Q3MKL9;Q43036;Q05993;P48717;Q9TLH7;Q8WHV7;Q31982;Q95A73;O98880;Q9XPZ0;O98552;…	6474	201	CID	C3(Carbamidomethyl)	37.95	4.43896	0	1	51	49	1	1105.5	-28.5076	6/75	Medicago_elastase_rep2.mgf
	Low	RNEGRDLAREGNEI	C7AQS9;B5SXA5;P28424;Q33245;O47054;Q33506;O03678;Q33268;Q8HUZ7;Q32857;Q8WIX2;B8PRM7;O98562;A1XCQ7;A0PDA4;A5X4I1;Q9TLI7;Q32183;E0D9P4;Q8SN43;O47047;O98549;Q43036;Q05993;Q6W3S3;Q9TLH7;Q8WHV7;Q32111;O98880;Q8WIA1;Q8WJK2;Q9XPZ0;O98552;Q6Y2Z1;Q5KTY1;Q15JC1;A5X4E9;B8QQH0;C7A5Y1;Q8WLH4;Q37343;O98545;Q9GHR3;O47273;Q9MV63;Q71N73;Q5K3X3;Q3T5E9;C3S8W3;C7AQU0;A5PFD4;Q9BB74;Q9GDM5;Q9MRH9;Q9GHM5;Q32056;B8PRM1;…	8563	223	CID		27.94	34.6169		4	50	43	1	1628.7	-69.3875	9/149	Medicago_elastase_rep2.mgf
	Low	YYTPDYETKDTDILAAFRMTPQPGVPPEEAGAAV	Q1X8A9;B0L5G2;Q9TLI3;Q8WHV1;Q29VE4;Q1X8C2;Q09TI8;Q5YGJ2;Q8WHV2;B7FCW5	290	10	CID		23.27	39.6669		3	45	39	1	3713.63	-37.229	9/359	Medicago_elastase_rep2.mgf
	Low	ANRVALEA	P28424;Q33245;O47054;Q8HT56;Q95CD5;O63121;O63136;Q9GD42;B6GUX7;B6GUY1;Q9GD60;Q8WLI8;P94086;Q6Y2Y3;B6GUQ7;P93976;A7IT65;P94106;Q33506;Q36782;O03678;Q33268;O03607;Q8HUZ7;Q36683;P94076;Q9XQQ8;P93987;B6GUR5;Q33620;Q32857;Q9TJV6;Q6Y2Z3;A5X4C0;Q8WIX2;Q6Y2Z4;B6GUT8;B8PRM7;D0Q0H0;Q9TJU5;Q7YKW5;A2VAU0;Q9TI00;O98562;A1XCQ7;Q33089;Q9GGC0;Q36643;B6GUQ8;Q36637;Q37357;P93986;A0PDA4;A5X4I1;Q8MCX1;Q9TLI7;Q32183;…	17337	400	CID		21.55	153.318		4	50	35	1	843.41	-69.0545	6/64	Medicago_elastase_rep2.mgf
	Low	REGNEIIREA	B5SXA5;P28424;Q33245;O47054;Q33506;O03678;Q33268;Q8HUZ7;Q32857;Q8WIX2;B8PRM7;O98562;A1XCQ7;Q37357;A0PDA4;A5X4I1;Q32183;Q8SN43;O98549;Q6W3S3;Q9TLH7;Q32111;O98880;Q8WJK2;Q9XPZ0;O98552;Q6Y2Z1;Q15JC1;A5X4E9;B8QQH0;C7A5Y1;Q8WLH4;O98545;Q9GHR3;O47273;Q9MV63;Q71N73;Q3T5E9;A5PFD4;Q9BB74;Q9GDM5;Q9MRH9;Q9GHM5;Q32056;B8PRM1;Q8WKW3;O98878;Q8WHG4;Q37164;Q9GCU2;Q3ZU78;Q4KUD6;A0PDA2;B8PRN3;D6MYK4;Q3T8E6;A0AS74;…	6374	173	CID		17.9	403.694		6	50	32	1	1186.56	-49.1685	6/103	Medicago_elastase_rep2.mgf
	Low	RGIFFTQDWVSLPGVLPV	Q33550;Q07281;P48717;Q8HSW8;Q5VH01;Q7YLM6;Q29VE4;Q8MAQ9;A2VAT5;A2Q5A2;Q8WJD8	284	11	CID		14.89	1084.32		6	51	28	1	2031.02	-41.9549	6/176	Medicago_elastase_rep2.mgf
Q32667	33.91	20	19	466	51.643	6.48096	1051.49	Ribulose 1,5-bisphosphate carboxylase large subunit (Fragment) OS=Nothofagus dombeyi GN=rbcL PE=3 SV=2 - [Q32667_9ROSI]
	Confidence Icon	Sequence	Protein Accessions	# Proteins	# Protein Groups	Activation Type	Modifications	IonScore	Exp Value	Δ Score	Rank	Identity High	Homology Threshold	Charge	m/z [Da]	ΔM [ppm]	Ions Matched	Spectrum File
	High	QARNEGRDLAREGNEIIREA	B5SXA5;Q8SN43;O98549;Q6W3S3;Q9TLH7;Q32111;O98880;Q8WJK2;Q9XPZ0;O98552;Q6Y2Z1;Q15JC1;A5X4E9;C7A5Y1;Q8WLH4;O98545;Q9GHR3;O47273;Q9MV63;Q71N73;Q3T5E9;A5PFD4;Q9BB74;Q9GDM5;Q9MRH9;Q9GHM5;Q32056;B8PRM1;Q8WKW3;O98878;Q8WHG4;Q37164;Q9GCU2;Q3ZU78;Q4KUD6;A0PDA2;B8PRN3;D6MYK4;Q3T8E6;A0AS74;D6MYJ8;Q31856;Q32272;Q71N71;A0PDA8;Q32776;Q9GGH6;O20248;Q33051;O98758;Q39700;Q9TLJ0;E2CZ58;Q29VE4;Q31846;Q8M9C0;Q32581;…	5816	144	CID		103.8	1.13828e-06		6	51		1	2297.04	-58.1276	20/217	Medicago_elastase_rep2.mgf
	High	RNEGRDLAREGNEIIREA	B5SXA5;P28424;Q33245;O47054;Q33506;O03678;Q33268;Q8HUZ7;Q32857;Q8WIX2;B8PRM7;O98562;A1XCQ7;A0PDA4;A5X4I1;Q32183;Q8SN43;O98549;Q6W3S3;Q9TLH7;Q32111;O98880;Q8WJK2;Q9XPZ0;O98552;Q6Y2Z1;Q15JC1;A5X4E9;B8QQH0;C7A5Y1;Q8WLH4;O98545;Q9GHR3;O47273;Q9MV63;Q71N73;Q3T5E9;A5PFD4;Q9BB74;Q9GDM5;Q9MRH9;Q9GHM5;Q32056;B8PRM1;Q8WKW3;O98878;Q8WHG4;Q37164;Q9GCU2;Q3ZU78;Q4KUD6;A0PDA2;B8PRN3;D6MYK4;Q3T8E6;A0AS74;D6MYJ8;…	6175	162	CID		92.82	1.58469e-05	0	2	51		1	2097.95	-58.6388	20/197	Medicago_elastase_rep2.mgf
	High	EIFGDDSVLQFGGGTLGHPWGNAPGAVANRV	C7AQS9;Q33550;B5SXA5;P28424;Q33245;O47054;Q8HT56;O63121;Q9GD42;B6GUX7;B6GUY1;Q8WLI8;P94086;Q6Y2Y3;B6GUQ7;Q33506;Q36782;O03678;Q33268;Q8HUZ7;P93987;B6GUR5;Q32857;Q9TJV6;A5X4C0;Q8WIX2;Q6Y2Z4;B6GUT8;B8PRM7;Q9TJU5;Q9TI00;O98562;A1XCQ7;Q33089;Q36637;A5X4I1;Q8MCX1;Q9TLI7;Q33323;Q8HUY5;Q39288;E0D9P4;Q8SN43;O47047;Q52TF4;Q5DK06;Q6SSI3;O98549;Q3MKL9;Q07281;P48717;Q6W3S3;Q8W952;Q9TLH7;Q32111;Q95A73;O98880;…	15526	323	CID		90.43	1.34783e-05		10	48		1	3138.33	-67.9156	15/325	Medicago_elastase_rep2.mgf
	High	FQGPPHGIQVERDKLNKYGRPL	C7AQS9;Q33550;P28424;Q33245;Q8HT56;O63121;O63136;B6GUX7;B6GUY1;Q9GD60;Q8WLI8;P94086;Q6Y2Y3;B6GUQ7;P93976;A7IT65;Q36782;O03678;Q33268;Q8HUZ7;Q36683;P94076;Q9XQQ8;B6GUR5;Q32857;A5X4C0;Q6Y2Z4;D0Q0H0;Q9TJU5;A2VAU0;Q9TI00;O98562;A1XCQ7;Q9GGC0;B6GUQ8;Q37357;A0PDA4;A5X4I1;Q8MCX1;Q9TLI7;Q33323;Q6LA00;D8V9E6;D2KUS5;Q07281;Q43036;Q05993;P48717;Q6W3S3;Q8W952;Q9TLH7;Q8WHV7;Q32111;Q95A73;O98880;Q8WIA1;Q8WJK2;…	17696	346	CID		72.38	0.00164236		8	51		1	2549.23	-57.6101	20/219	Medicago_elastase_rep2.mgf
	High	NMFTSIVGNVFGFKALRA	C7AQS9;Q33550;P28424;Q8HT56;O63121;O63136;B6GUX7;B6GUY1;Q9GD60;P94086;Q6Y2Y3;B6GUQ7;P93976;A7IT65;P94106;Q36782;O03678;O03607;Q8HUZ7;Q36683;Q9XQQ8;B6GUR5;Q32857;A5X4C0;Q8WIX2;Q6Y2Z4;B6GUT8;D0Q0H0;Q9TJU5;A2VAU0;Q9TI00;O98562;A1XCQ7;Q33089;Q9GGC0;B6GUQ8;Q36637;Q37357;A0PDA4;A5X4I1;Q8MCX1;Q32183;Q33323;Q6LA00;D8V9E6;Q9GD45;Q39288;E0D9P4;O47047;Q8MAK2;Q52TF4;Q5DK06;B5U0R6;O98549;Q3MKL9;E5FEB9;Q07281;…	15678	346	CID		68.68	0.00452187		3	51		1	1971.95	-47.6793	11/184	Medicago_elastase_rep2.mgf
	High	YKAQAETGEIKGHYLNATA	C7AQS9;Q33550;P28424;Q8HT56;Q95CD5;O63121;O63136;Q9GD42;B6GUX7;B6GUY1;Q6Y2Y3;P93976;A7IT65;Q36782;O03678;Q33268;O03607;Q36683;B6GUR5;Q8WIX2;Q6Y2Z4;B6GUT8;B8PRM7;D0Q0H0;Q9TJU5;Q7YKW5;A2VAU0;Q9TI00;A1XCQ7;Q33089;Q9GGC0;Q36637;Q37357;P93986;A0PDA4;Q8MCX1;Q32183;Q33323;Q6LA00;D8V9E6;Q39288;Q9XQP7;Q52TF4;Q8MCX9;Q6SSI3;O98549;Q3MKL9;Q07281;Q05993;P48717;Q8W952;Q8WHV7;Q8WJK2;O98552;Q9MU99;Q5KTY1;Q5GLI7;…	9608	258	CID		65.27	0.00815917		4	51		1	2064.9	-64.6817	14/200	Medicago_elastase_rep2.mgf
	High	cVQARNEGRDLAREGNEIIREA	B5SXA5;Q8SN43;O98549;Q6W3S3;Q9TLH7;Q32111;O98880;Q8WJK2;Q9XPZ0;O98552;Q6Y2Z1;Q15JC1;A5X4E9;C7A5Y1;Q8WLH4;O98545;Q9GHR3;O47273;Q9MV63;Q3T5E9;A5PFD4;Q9BB74;Q9GDM5;Q9MRH9;Q9GHM5;Q32056;B8PRM1;Q8WKW3;O98878;Q8WHG4;Q37164;Q9GCU2;Q3ZU78;Q4KUD6;A0PDA2;B8PRN3;D6MYK4;Q3T8E6;A0AS74;D6MYJ8;Q31856;Q32272;A0PDA8;Q32776;Q9GGH6;O20248;Q33051;O98758;Q39700;Q9TLJ0;E2CZ58;Q29VE4;Q31846;Q8M9C0;Q32581;Q9MV76;Q9GHM6;…	5800	142	CID	C1(Carbamidomethyl)	64.28	0.00920551		7	50		1	2556.14	-49.9171	17/233	Medicago_elastase_rep2.mgf
	High	cVQARNEGRDLAREGNEII	C7AQS9;B5SXA5;E0D9P4;Q8SN43;O47047;O98549;Q43036;Q05993;Q6W3S3;Q9TLH7;Q32111;O98880;Q8WIA1;Q8WJK2;Q9XPZ0;O98552;Q6Y2Z1;Q5KTY1;Q15JC1;A5X4E9;C7A5Y1;Q8WLH4;Q37343;O98545;Q9GHR3;O47273;Q9MV63;Q5K3X3;Q3T5E9;C3S8W3;C7AQU0;A5PFD4;Q9BB74;Q9GDM5;Q9MRH9;Q9GHM5;Q32056;B8PRM1;C0SJR0;C3S8R3;Q8WKW3;O98878;Q8M949;Q8WHG4;Q37164;Q9GCU2;Q3ZU78;Q4KUD6;A0PDA2;B8PRN3;C3RXG8;D6MYK4;Q9TN72;O98900;Q33423;Q3T8E6;A0AS74;…	7995	194	CID	C1(Carbamidomethyl)	61.36	0.0195971		8	51		1	2199.96	-57.1625	16/195	Medicago_elastase_rep2.mgf
	High	KNYGRAVYEcL	C7AQS9;Q33550;B5SXA5;P28424;Q33245;O47054;Q8HT56;O63121;O63136;Q9GD42;B6GUX7;B6GUY1;Q9GD60;Q8WLI8;P94086;Q6Y2Y3;B6GUQ7;P93976;A7IT65;Q33506;Q36782;O03678;Q36683;P94076;Q9XQQ8;P93987;B6GUR5;Q33620;Q9TJV6;A5X4C0;Q8WIX2;Q6Y2Z4;D0Q0H0;Q9TJU5;A2VAU0;Q9TI00;O98562;A1XCQ7;Q9GGC0;Q36643;B6GUQ8;Q36637;Q37357;P93986;A0PDA4;A5X4I1;Q33323;D8V9E6;Q8HUY5;D2KUS5;Q9XQP7;E0D9P4;Q8SN43;O47047;Q8MAK2;Q52TF4;Q5DK06;…	21633	404	CID	C10(Carbamidomethyl)	60.46	0.0208918	0	1	50		1	1372.6	-50.8782	8/96	Medicago_elastase_rep2.mgf
	High	GCTIKPKLGLSAKNYGRA	C7AQS9;Q33550;B5SXA5;P28424;Q33245;O47054;Q8HT56;O63121;O63136;Q9GD42;B6GUX7;B6GUY1;Q9GD60;Q8WLI8;P94086;Q6Y2Y3;B6GUQ7;A7IT65;P94106;Q33506;Q36782;O03678;Q33268;O03607;Q8HUZ7;P94076;Q9XQQ8;P93987;B6GUR5;Q33620;Q32857;Q9TJV6;A5X4C0;Q8WIX2;Q6Y2Z4;B6GUT8;D0Q0H0;Q9TJU5;Q7YKW5;A2VAU0;Q9TI00;O98562;A1XCQ7;Q33089;Q9GGC0;Q36643;B6GUQ8;Q36637;Q37357;P93986;A0PDA4;A5X4I1;Q8MCX1;Q9TLI7;Q32183;Q33323;Q6LA00;…	23507	426	CID		58.16	0.0537334		7	52		1	1876.93	-60.1788	10/184	Medicago_elastase_rep2.mgf
	Medium	AKNYGRAVYEcL	C7AQS9;Q33550;B5SXA5;P28424;Q33245;O47054;Q8HT56;O63121;O63136;Q9GD42;B6GUX7;B6GUY1;Q9GD60;Q8WLI8;P94086;Q6Y2Y3;B6GUQ7;P93976;A7IT65;Q33506;Q36782;O03678;Q36683;P94076;Q9XQQ8;P93987;B6GUR5;Q33620;Q9TJV6;A5X4C0;Q8WIX2;Q6Y2Z4;D0Q0H0;Q9TJU5;A2VAU0;Q9TI00;O98562;A1XCQ7;Q9GGC0;Q36643;B6GUQ8;Q36637;Q37357;P93986;A0PDA4;A5X4I1;Q33323;D8V9E6;Q8HUY5;D2KUS5;Q9XQP7;E0D9P4;Q8SN43;O47047;Q8MAK2;Q52TF4;Q5DK06;…	21604	404	CID	C11(Carbamidomethyl)	48.09	0.388183	0	2	50	55	1	1443.63	-52.7527	12/104	Medicago_elastase_rep2.mgf
	Low	FQGPPHGI	C7AQS9;Q33550;P28424;Q33245;Q8HT56;O63121;O63136;B6GUX7;B6GUY1;Q9GD60;Q8WLI8;P94086;Q6Y2Y3;B6GUQ7;P93976;A7IT65;Q36782;O03678;Q33268;Q8HUZ7;Q36683;P94076;Q9XQQ8;B6GUR5;Q32857;Q9TJV6;A5X4C0;Q6Y2Z4;B8PRM7;D0Q0H0;Q9TJU5;A2VAU0;Q9TI00;O98562;A1XCQ7;Q33089;Q9GGC0;B6GUQ8;Q37357;A0PDA4;A5X4I1;Q8MCX1;Q9TLI7;Q32183;Q33323;Q6LA00;D8V9E6;D2KUS5;Q6SSI3;O98549;Q3MKL9;E5FEB9;Q07281;Q43036;Q05993;P48717;Q6W3S3;…	20049	414	CID		43.26	1.10816		2	50		1	852.383	-62.5652	6/71	Medicago_elastase_rep2.mgf
	Low	RNEGRDLAREGNEII	C7AQS9;B5SXA5;P28424;Q33245;O47054;Q33506;O03678;Q33268;Q8HUZ7;Q32857;Q8WIX2;B8PRM7;O98562;A1XCQ7;A0PDA4;A5X4I1;Q9TLI7;Q32183;E0D9P4;Q8SN43;O47047;O98549;Q43036;Q05993;Q6W3S3;Q9TLH7;Q32111;O98880;Q8WIA1;Q8WJK2;Q9XPZ0;O98552;Q6Y2Z1;Q5KTY1;Q15JC1;A5X4E9;B8QQH0;C7A5Y1;Q8WLH4;Q37343;O98545;Q9GHR3;O47273;Q9MV63;Q71N73;Q5K3X3;Q3T5E9;C3S8W3;C7AQU0;A5PFD4;Q9BB74;Q9GDM5;Q9MRH9;Q9GHM5;Q32056;B8PRM1;C0SJR0;…	8431	219	CID		40.73	2.52358	0	2	51	52	1	1741.79	-60.623	16/159	Medicago_elastase_rep2.mgf
	Low	QVERDKLNKYGRPL	C7AQS9;Q33550;B5SXA5;P28424;Q33245;Q8HT56;Q95CD5;O63121;O63136;Q9GD42;B6GUX7;B6GUY1;Q9GD60;Q8WLI8;P94086;Q6Y2Y3;B6GUQ7;P93976;A7IT65;P94106;Q36782;O03678;Q33268;O03607;Q8HUZ7;Q36683;P94076;Q9XQQ8;B6GUR5;Q33620;Q32857;A5X4C0;Q8WIX2;Q6Y2Z4;B6GUT8;D0Q0H0;Q9TJU5;Q7YKW5;A2VAU0;Q9TI00;O98562;A1XCQ7;Q9GGC0;Q36643;B6GUQ8;Q36637;Q37357;A0PDA4;A5X4I1;Q8MCX1;Q9TLI7;Q33323;Q6LA00;D8V9E6;Q9GD45;D2KUS5;Q39288;…	21091	423	CID		39.64	3.7085		6	52	47	1	1715.84	-68.9384	13/141	Medicago_elastase_rep2.mgf
	Low	FQGPPHGI	C7AQS9;Q33550;P28424;Q33245;Q8HT56;O63121;O63136;B6GUX7;B6GUY1;Q9GD60;Q8WLI8;P94086;Q6Y2Y3;B6GUQ7;P93976;A7IT65;Q36782;O03678;Q33268;Q8HUZ7;Q36683;P94076;Q9XQQ8;B6GUR5;Q32857;Q9TJV6;A5X4C0;Q6Y2Z4;B8PRM7;D0Q0H0;Q9TJU5;A2VAU0;Q9TI00;O98562;A1XCQ7;Q33089;Q9GGC0;B6GUQ8;Q37357;A0PDA4;A5X4I1;Q8MCX1;Q9TLI7;Q32183;Q33323;Q6LA00;D8V9E6;D2KUS5;Q6SSI3;O98549;Q3MKL9;E5FEB9;Q07281;Q43036;Q05993;P48717;Q6W3S3;…	20049	414	CID		38.79	3.22185		4	50	53	1	852.395	-48.0261	9/71	Medicago_elastase_rep2.mgf
	Low	AAcEVWKEI	Q33550;P28424;Q33245;Q95CD5;O63121;B6GUX7;Q8WLI8;P94086;Q6Y2Y3;B6GUQ7;A7IT65;P94106;Q36782;O03678;Q33268;Q8HUZ7;Q36683;P94076;Q9XQQ8;P93987;B6GUR5;Q33620;Q32857;Q9TJV6;Q6Y2Z3;Q6Y2Z4;B6GUT8;B8PRM7;Q7YKW5;Q9TI00;A1XCQ7;Q33089;Q9GGC0;Q36643;A0PDA4;A5X4I1;Q32183;Q33323;Q9GD45;Q8HUY5;Q39288;Q9XQP7;O47047;Q8MAK2;Q5DK06;O98549;Q3MKL9;Q43036;Q05993;P48717;Q9TLH7;Q8WHV7;Q31982;Q95A73;O98880;Q9XPZ0;O98552;…	6474	201	CID	C3(Carbamidomethyl)	37.95	4.43896	0	1	51	49	1	1105.5	-28.5076	6/75	Medicago_elastase_rep2.mgf
	Low	AAcEVWKEIKFEFxEAMDT	Q32667	1	1	CID	C3(Carbamidomethyl), X14(V)	36.79	3.83325		2	49	52	1	2302.95	-55.0579	9/189	Medicago_elastase_rep2.mgf
	Low	RNEGRDLAREGNEI	C7AQS9;B5SXA5;P28424;Q33245;O47054;Q33506;O03678;Q33268;Q8HUZ7;Q32857;Q8WIX2;B8PRM7;O98562;A1XCQ7;A0PDA4;A5X4I1;Q9TLI7;Q32183;E0D9P4;Q8SN43;O47047;O98549;Q43036;Q05993;Q6W3S3;Q9TLH7;Q8WHV7;Q32111;O98880;Q8WIA1;Q8WJK2;Q9XPZ0;O98552;Q6Y2Z1;Q5KTY1;Q15JC1;A5X4E9;B8QQH0;C7A5Y1;Q8WLH4;Q37343;O98545;Q9GHR3;O47273;Q9MV63;Q71N73;Q5K3X3;Q3T5E9;C3S8W3;C7AQU0;A5PFD4;Q9BB74;Q9GDM5;Q9MRH9;Q9GHM5;Q32056;B8PRM1;…	8563	223	CID		27.94	34.6169		4	50	43	1	1628.7	-69.3875	9/149	Medicago_elastase_rep2.mgf
	Low	ANRVALEA	P28424;Q33245;O47054;Q8HT56;Q95CD5;O63121;O63136;Q9GD42;B6GUX7;B6GUY1;Q9GD60;Q8WLI8;P94086;Q6Y2Y3;B6GUQ7;P93976;A7IT65;P94106;Q33506;Q36782;O03678;Q33268;O03607;Q8HUZ7;Q36683;P94076;Q9XQQ8;P93987;B6GUR5;Q33620;Q32857;Q9TJV6;Q6Y2Z3;A5X4C0;Q8WIX2;Q6Y2Z4;B6GUT8;B8PRM7;D0Q0H0;Q9TJU5;Q7YKW5;A2VAU0;Q9TI00;O98562;A1XCQ7;Q33089;Q9GGC0;Q36643;B6GUQ8;Q36637;Q37357;P93986;A0PDA4;A5X4I1;Q8MCX1;Q9TLI7;Q32183;…	17337	400	CID		21.55	153.318		4	50	35	1	843.41	-69.0545	6/64	Medicago_elastase_rep2.mgf
	Low	REGNEIIREA	B5SXA5;P28424;Q33245;O47054;Q33506;O03678;Q33268;Q8HUZ7;Q32857;Q8WIX2;B8PRM7;O98562;A1XCQ7;Q37357;A0PDA4;A5X4I1;Q32183;Q8SN43;O98549;Q6W3S3;Q9TLH7;Q32111;O98880;Q8WJK2;Q9XPZ0;O98552;Q6Y2Z1;Q15JC1;A5X4E9;B8QQH0;C7A5Y1;Q8WLH4;O98545;Q9GHR3;O47273;Q9MV63;Q71N73;Q3T5E9;A5PFD4;Q9BB74;Q9GDM5;Q9MRH9;Q9GHM5;Q32056;B8PRM1;Q8WKW3;O98878;Q8WHG4;Q37164;Q9GCU2;Q3ZU78;Q4KUD6;A0PDA2;B8PRN3;D6MYK4;Q3T8E6;A0AS74;…	6374	173	CID		17.9	403.694		6	50	32	1	1186.56	-49.1685	6/103	Medicago_elastase_rep2.mgf
Q4VIB1	33.02	20	19	430	47.4029	6.68311	1050.69	Ribulose-1,5-bisphosphate carboxylase/oxygenase large subunit (Fragment) OS=Melanoxylon brauna GN=rbcL PE=3 SV=1 - [Q4VIB1_9FABA]
	Confidence Icon	Sequence	Protein Accessions	# Proteins	# Protein Groups	Activation Type	Modifications	IonScore	Exp Value	Δ Score	Rank	Identity High	Homology Threshold	Charge	m/z [Da]	ΔM [ppm]	Ions Matched	Spectrum File
	High	QARNEGRDLAREGNEIIREA	B5SXA5;Q8SN43;O98549;Q6W3S3;Q9TLH7;Q32111;O98880;Q8WJK2;Q9XPZ0;O98552;Q6Y2Z1;Q15JC1;A5X4E9;C7A5Y1;Q8WLH4;O98545;Q9GHR3;O47273;Q9MV63;Q71N73;Q3T5E9;A5PFD4;Q9BB74;Q9GDM5;Q9MRH9;Q9GHM5;Q32056;B8PRM1;Q8WKW3;O98878;Q8WHG4;Q37164;Q9GCU2;Q3ZU78;Q4KUD6;A0PDA2;B8PRN3;D6MYK4;Q3T8E6;A0AS74;D6MYJ8;Q31856;Q32272;Q71N71;A0PDA8;Q32776;Q9GGH6;O20248;Q33051;O98758;Q39700;Q9TLJ0;E2CZ58;Q29VE4;Q31846;Q8M9C0;Q32581;…	5816	144	CID		103.8	1.13828e-06		6	51		1	2297.04	-58.1276	20/217	Medicago_elastase_rep2.mgf
	High	RNEGRDLAREGNEIIREA	B5SXA5;P28424;Q33245;O47054;Q33506;O03678;Q33268;Q8HUZ7;Q32857;Q8WIX2;B8PRM7;O98562;A1XCQ7;A0PDA4;A5X4I1;Q32183;Q8SN43;O98549;Q6W3S3;Q9TLH7;Q32111;O98880;Q8WJK2;Q9XPZ0;O98552;Q6Y2Z1;Q15JC1;A5X4E9;B8QQH0;C7A5Y1;Q8WLH4;O98545;Q9GHR3;O47273;Q9MV63;Q71N73;Q3T5E9;A5PFD4;Q9BB74;Q9GDM5;Q9MRH9;Q9GHM5;Q32056;B8PRM1;Q8WKW3;O98878;Q8WHG4;Q37164;Q9GCU2;Q3ZU78;Q4KUD6;A0PDA2;B8PRN3;D6MYK4;Q3T8E6;A0AS74;D6MYJ8;…	6175	162	CID		92.82	1.58469e-05	0	2	51		1	2097.95	-58.6388	20/197	Medicago_elastase_rep2.mgf
	High	EIFGDDSVLQFGGGTLGHPWGNAPGAVANRV	C7AQS9;Q33550;B5SXA5;P28424;Q33245;O47054;Q8HT56;O63121;Q9GD42;B6GUX7;B6GUY1;Q8WLI8;P94086;Q6Y2Y3;B6GUQ7;Q33506;Q36782;O03678;Q33268;Q8HUZ7;P93987;B6GUR5;Q32857;Q9TJV6;A5X4C0;Q8WIX2;Q6Y2Z4;B6GUT8;B8PRM7;Q9TJU5;Q9TI00;O98562;A1XCQ7;Q33089;Q36637;A5X4I1;Q8MCX1;Q9TLI7;Q33323;Q8HUY5;Q39288;E0D9P4;Q8SN43;O47047;Q52TF4;Q5DK06;Q6SSI3;O98549;Q3MKL9;Q07281;P48717;Q6W3S3;Q8W952;Q9TLH7;Q32111;Q95A73;O98880;…	15526	323	CID		90.43	1.34783e-05		10	48		1	3138.33	-67.9156	15/325	Medicago_elastase_rep2.mgf
	High	FQGPPHGIQVERDKLNKYxRPLL	Q31982;Q4VIB1	3	2	CID	X19(N)	71.54	0.00170728		4	50		1	2719.35	-48.3042	13/229	Medicago_elastase_rep2.mgf
	High	NMFTSIVGNVFGFKALRA	C7AQS9;Q33550;P28424;Q8HT56;O63121;O63136;B6GUX7;B6GUY1;Q9GD60;P94086;Q6Y2Y3;B6GUQ7;P93976;A7IT65;P94106;Q36782;O03678;O03607;Q8HUZ7;Q36683;Q9XQQ8;B6GUR5;Q32857;A5X4C0;Q8WIX2;Q6Y2Z4;B6GUT8;D0Q0H0;Q9TJU5;A2VAU0;Q9TI00;O98562;A1XCQ7;Q33089;Q9GGC0;B6GUQ8;Q36637;Q37357;A0PDA4;A5X4I1;Q8MCX1;Q32183;Q33323;Q6LA00;D8V9E6;Q9GD45;Q39288;E0D9P4;O47047;Q8MAK2;Q52TF4;Q5DK06;B5U0R6;O98549;Q3MKL9;E5FEB9;Q07281;…	15678	346	CID		68.68	0.00452187		3	51		1	1971.95	-47.6793	11/184	Medicago_elastase_rep2.mgf
	High	YKAQAETGEIKGHYLNATA	C7AQS9;Q33550;P28424;Q8HT56;Q95CD5;O63121;O63136;Q9GD42;B6GUX7;B6GUY1;Q6Y2Y3;P93976;A7IT65;Q36782;O03678;Q33268;O03607;Q36683;B6GUR5;Q8WIX2;Q6Y2Z4;B6GUT8;B8PRM7;D0Q0H0;Q9TJU5;Q7YKW5;A2VAU0;Q9TI00;A1XCQ7;Q33089;Q9GGC0;Q36637;Q37357;P93986;A0PDA4;Q8MCX1;Q32183;Q33323;Q6LA00;D8V9E6;Q39288;Q9XQP7;Q52TF4;Q8MCX9;Q6SSI3;O98549;Q3MKL9;Q07281;Q05993;P48717;Q8W952;Q8WHV7;Q8WJK2;O98552;Q9MU99;Q5KTY1;Q5GLI7;…	9608	258	CID		65.27	0.00815917		4	51		1	2064.9	-64.6817	14/200	Medicago_elastase_rep2.mgf
	High	cVQARNEGRDLAREGNEIIREA	B5SXA5;Q8SN43;O98549;Q6W3S3;Q9TLH7;Q32111;O98880;Q8WJK2;Q9XPZ0;O98552;Q6Y2Z1;Q15JC1;A5X4E9;C7A5Y1;Q8WLH4;O98545;Q9GHR3;O47273;Q9MV63;Q3T5E9;A5PFD4;Q9BB74;Q9GDM5;Q9MRH9;Q9GHM5;Q32056;B8PRM1;Q8WKW3;O98878;Q8WHG4;Q37164;Q9GCU2;Q3ZU78;Q4KUD6;A0PDA2;B8PRN3;D6MYK4;Q3T8E6;A0AS74;D6MYJ8;Q31856;Q32272;A0PDA8;Q32776;Q9GGH6;O20248;Q33051;O98758;Q39700;Q9TLJ0;E2CZ58;Q29VE4;Q31846;Q8M9C0;Q32581;Q9MV76;Q9GHM6;…	5800	142	CID	C1(Carbamidomethyl)	64.28	0.00920551		7	50		1	2556.14	-49.9171	17/233	Medicago_elastase_rep2.mgf
	High	cVQARNEGRDLAREGNEII	C7AQS9;B5SXA5;E0D9P4;Q8SN43;O47047;O98549;Q43036;Q05993;Q6W3S3;Q9TLH7;Q32111;O98880;Q8WIA1;Q8WJK2;Q9XPZ0;O98552;Q6Y2Z1;Q5KTY1;Q15JC1;A5X4E9;C7A5Y1;Q8WLH4;Q37343;O98545;Q9GHR3;O47273;Q9MV63;Q5K3X3;Q3T5E9;C3S8W3;C7AQU0;A5PFD4;Q9BB74;Q9GDM5;Q9MRH9;Q9GHM5;Q32056;B8PRM1;C0SJR0;C3S8R3;Q8WKW3;O98878;Q8M949;Q8WHG4;Q37164;Q9GCU2;Q3ZU78;Q4KUD6;A0PDA2;B8PRN3;C3RXG8;D6MYK4;Q9TN72;O98900;Q33423;Q3T8E6;A0AS74;…	7995	194	CID	C1(Carbamidomethyl)	61.36	0.0195971		8	51		1	2199.96	-57.1625	16/195	Medicago_elastase_rep2.mgf
	High	KNYGRAVYEcL	C7AQS9;Q33550;B5SXA5;P28424;Q33245;O47054;Q8HT56;O63121;O63136;Q9GD42;B6GUX7;B6GUY1;Q9GD60;Q8WLI8;P94086;Q6Y2Y3;B6GUQ7;P93976;A7IT65;Q33506;Q36782;O03678;Q36683;P94076;Q9XQQ8;P93987;B6GUR5;Q33620;Q9TJV6;A5X4C0;Q8WIX2;Q6Y2Z4;D0Q0H0;Q9TJU5;A2VAU0;Q9TI00;O98562;A1XCQ7;Q9GGC0;Q36643;B6GUQ8;Q36637;Q37357;P93986;A0PDA4;A5X4I1;Q33323;D8V9E6;Q8HUY5;D2KUS5;Q9XQP7;E0D9P4;Q8SN43;O47047;Q8MAK2;Q52TF4;Q5DK06;…	21633	404	CID	C10(Carbamidomethyl)	60.46	0.0208918	0	1	50		1	1372.6	-50.8782	8/96	Medicago_elastase_rep2.mgf
	High	GCTIKPKLGLSAKNYGRA	C7AQS9;Q33550;B5SXA5;P28424;Q33245;O47054;Q8HT56;O63121;O63136;Q9GD42;B6GUX7;B6GUY1;Q9GD60;Q8WLI8;P94086;Q6Y2Y3;B6GUQ7;A7IT65;P94106;Q33506;Q36782;O03678;Q33268;O03607;Q8HUZ7;P94076;Q9XQQ8;P93987;B6GUR5;Q33620;Q32857;Q9TJV6;A5X4C0;Q8WIX2;Q6Y2Z4;B6GUT8;D0Q0H0;Q9TJU5;Q7YKW5;A2VAU0;Q9TI00;O98562;A1XCQ7;Q33089;Q9GGC0;Q36643;B6GUQ8;Q36637;Q37357;P93986;A0PDA4;A5X4I1;Q8MCX1;Q9TLI7;Q32183;Q33323;Q6LA00;…	23507	426	CID		58.16	0.0537334		7	52		1	1876.93	-60.1788	10/184	Medicago_elastase_rep2.mgf
	Medium	AKNYGRAVYEcL	C7AQS9;Q33550;B5SXA5;P28424;Q33245;O47054;Q8HT56;O63121;O63136;Q9GD42;B6GUX7;B6GUY1;Q9GD60;Q8WLI8;P94086;Q6Y2Y3;B6GUQ7;P93976;A7IT65;Q33506;Q36782;O03678;Q36683;P94076;Q9XQQ8;P93987;B6GUR5;Q33620;Q9TJV6;A5X4C0;Q8WIX2;Q6Y2Z4;D0Q0H0;Q9TJU5;A2VAU0;Q9TI00;O98562;A1XCQ7;Q9GGC0;Q36643;B6GUQ8;Q36637;Q37357;P93986;A0PDA4;A5X4I1;Q33323;D8V9E6;Q8HUY5;D2KUS5;Q9XQP7;E0D9P4;Q8SN43;O47047;Q8MAK2;Q52TF4;Q5DK06;…	21604	404	CID	C11(Carbamidomethyl)	48.09	0.388183	0	2	50	55	1	1443.63	-52.7527	12/104	Medicago_elastase_rep2.mgf
	Low	FQGPPHGI	C7AQS9;Q33550;P28424;Q33245;Q8HT56;O63121;O63136;B6GUX7;B6GUY1;Q9GD60;Q8WLI8;P94086;Q6Y2Y3;B6GUQ7;P93976;A7IT65;Q36782;O03678;Q33268;Q8HUZ7;Q36683;P94076;Q9XQQ8;B6GUR5;Q32857;Q9TJV6;A5X4C0;Q6Y2Z4;B8PRM7;D0Q0H0;Q9TJU5;A2VAU0;Q9TI00;O98562;A1XCQ7;Q33089;Q9GGC0;B6GUQ8;Q37357;A0PDA4;A5X4I1;Q8MCX1;Q9TLI7;Q32183;Q33323;Q6LA00;D8V9E6;D2KUS5;Q6SSI3;O98549;Q3MKL9;E5FEB9;Q07281;Q43036;Q05993;P48717;Q6W3S3;…	20049	414	CID		43.26	1.10816		2	50		1	852.383	-62.5652	6/71	Medicago_elastase_rep2.mgf
	Low	KTFQGPPHGIQVERDKLNKYxRPLL	Q31982;Q4VIB1	3	2	CID	X21(N)	42.15	1.32674		4	50		1	2948.46	-54.6527	11/273	Medicago_elastase_rep2.mgf
	Low	RNEGRDLAREGNEII	C7AQS9;B5SXA5;P28424;Q33245;O47054;Q33506;O03678;Q33268;Q8HUZ7;Q32857;Q8WIX2;B8PRM7;O98562;A1XCQ7;A0PDA4;A5X4I1;Q9TLI7;Q32183;E0D9P4;Q8SN43;O47047;O98549;Q43036;Q05993;Q6W3S3;Q9TLH7;Q32111;O98880;Q8WIA1;Q8WJK2;Q9XPZ0;O98552;Q6Y2Z1;Q5KTY1;Q15JC1;A5X4E9;B8QQH0;C7A5Y1;Q8WLH4;Q37343;O98545;Q9GHR3;O47273;Q9MV63;Q71N73;Q5K3X3;Q3T5E9;C3S8W3;C7AQU0;A5PFD4;Q9BB74;Q9GDM5;Q9MRH9;Q9GHM5;Q32056;B8PRM1;C0SJR0;…	8431	219	CID		40.73	2.52358	0	2	51	52	1	1741.79	-60.623	16/159	Medicago_elastase_rep2.mgf
	Low	QVERDKLNKYxRPL	Q31982;Q4VIB1	3	2	CID	X11(G)	39.64	3.7085		9	52	47	1	1715.84	-68.9384	13/141	Medicago_elastase_rep2.mgf
	Low	FQGPPHGI	C7AQS9;Q33550;P28424;Q33245;Q8HT56;O63121;O63136;B6GUX7;B6GUY1;Q9GD60;Q8WLI8;P94086;Q6Y2Y3;B6GUQ7;P93976;A7IT65;Q36782;O03678;Q33268;Q8HUZ7;Q36683;P94076;Q9XQQ8;B6GUR5;Q32857;Q9TJV6;A5X4C0;Q6Y2Z4;B8PRM7;D0Q0H0;Q9TJU5;A2VAU0;Q9TI00;O98562;A1XCQ7;Q33089;Q9GGC0;B6GUQ8;Q37357;A0PDA4;A5X4I1;Q8MCX1;Q9TLI7;Q32183;Q33323;Q6LA00;D8V9E6;D2KUS5;Q6SSI3;O98549;Q3MKL9;E5FEB9;Q07281;Q43036;Q05993;P48717;Q6W3S3;…	20049	414	CID		38.79	3.22185		4	50	53	1	852.395	-48.0261	9/71	Medicago_elastase_rep2.mgf
	Low	QVERDKLNKYxRPLL	Q31982;Q4VIB1	3	2	CID	X11(N)	32.63	17.5356		2	51	48	1	1885.97	-49.8054	13/151	Medicago_elastase_rep2.mgf
	Low	RNEGRDLAREGNEI	C7AQS9;B5SXA5;P28424;Q33245;O47054;Q33506;O03678;Q33268;Q8HUZ7;Q32857;Q8WIX2;B8PRM7;O98562;A1XCQ7;A0PDA4;A5X4I1;Q9TLI7;Q32183;E0D9P4;Q8SN43;O47047;O98549;Q43036;Q05993;Q6W3S3;Q9TLH7;Q8WHV7;Q32111;O98880;Q8WIA1;Q8WJK2;Q9XPZ0;O98552;Q6Y2Z1;Q5KTY1;Q15JC1;A5X4E9;B8QQH0;C7A5Y1;Q8WLH4;Q37343;O98545;Q9GHR3;O47273;Q9MV63;Q71N73;Q5K3X3;Q3T5E9;C3S8W3;C7AQU0;A5PFD4;Q9BB74;Q9GDM5;Q9MRH9;Q9GHM5;Q32056;B8PRM1;…	8563	223	CID		27.94	34.6169		4	50	43	1	1628.7	-69.3875	9/149	Medicago_elastase_rep2.mgf
	Low	ANRVALEA	P28424;Q33245;O47054;Q8HT56;Q95CD5;O63121;O63136;Q9GD42;B6GUX7;B6GUY1;Q9GD60;Q8WLI8;P94086;Q6Y2Y3;B6GUQ7;P93976;A7IT65;P94106;Q33506;Q36782;O03678;Q33268;O03607;Q8HUZ7;Q36683;P94076;Q9XQQ8;P93987;B6GUR5;Q33620;Q32857;Q9TJV6;Q6Y2Z3;A5X4C0;Q8WIX2;Q6Y2Z4;B6GUT8;B8PRM7;D0Q0H0;Q9TJU5;Q7YKW5;A2VAU0;Q9TI00;O98562;A1XCQ7;Q33089;Q9GGC0;Q36643;B6GUQ8;Q36637;Q37357;P93986;A0PDA4;A5X4I1;Q8MCX1;Q9TLI7;Q32183;…	17337	400	CID		21.55	153.318		4	50	35	1	843.41	-69.0545	6/64	Medicago_elastase_rep2.mgf
	Low	REGNEIIREA	B5SXA5;P28424;Q33245;O47054;Q33506;O03678;Q33268;Q8HUZ7;Q32857;Q8WIX2;B8PRM7;O98562;A1XCQ7;Q37357;A0PDA4;A5X4I1;Q32183;Q8SN43;O98549;Q6W3S3;Q9TLH7;Q32111;O98880;Q8WJK2;Q9XPZ0;O98552;Q6Y2Z1;Q15JC1;A5X4E9;B8QQH0;C7A5Y1;Q8WLH4;O98545;Q9GHR3;O47273;Q9MV63;Q71N73;Q3T5E9;A5PFD4;Q9BB74;Q9GDM5;Q9MRH9;Q9GHM5;Q32056;B8PRM1;Q8WKW3;O98878;Q8WHG4;Q37164;Q9GCU2;Q3ZU78;Q4KUD6;A0PDA2;B8PRN3;D6MYK4;Q3T8E6;A0AS74;…	6374	173	CID		17.9	403.694		6	50	32	1	1186.56	-49.1685	6/103	Medicago_elastase_rep2.mgf
O20248	33.98	20	19	465	51.6106	6.26514	1047.88	Ribulose 1,5-bisphosphate carboxylase large subunit (Fragment) OS=Berberis bealei GN=rbcL PE=3 SV=2 - [O20248_BERBE]
	Confidence Icon	Sequence	Protein Accessions	# Proteins	# Protein Groups	Activation Type	Modifications	IonScore	Exp Value	Δ Score	Rank	Identity High	Homology Threshold	Charge	m/z [Da]	ΔM [ppm]	Ions Matched	Spectrum File
	High	QARNEGRDLAREGNEIIREA	B5SXA5;Q8SN43;O98549;Q6W3S3;Q9TLH7;Q32111;O98880;Q8WJK2;Q9XPZ0;O98552;Q6Y2Z1;Q15JC1;A5X4E9;C7A5Y1;Q8WLH4;O98545;Q9GHR3;O47273;Q9MV63;Q71N73;Q3T5E9;A5PFD4;Q9BB74;Q9GDM5;Q9MRH9;Q9GHM5;Q32056;B8PRM1;Q8WKW3;O98878;Q8WHG4;Q37164;Q9GCU2;Q3ZU78;Q4KUD6;A0PDA2;B8PRN3;D6MYK4;Q3T8E6;A0AS74;D6MYJ8;Q31856;Q32272;Q71N71;A0PDA8;Q32776;Q9GGH6;O20248;Q33051;O98758;Q39700;Q9TLJ0;E2CZ58;Q29VE4;Q31846;Q8M9C0;Q32581;…	5816	144	CID		103.8	1.13828e-06		6	51		1	2297.04	-58.1276	20/217	Medicago_elastase_rep2.mgf
	High	RNEGRDLAREGNEIIREA	B5SXA5;P28424;Q33245;O47054;Q33506;O03678;Q33268;Q8HUZ7;Q32857;Q8WIX2;B8PRM7;O98562;A1XCQ7;A0PDA4;A5X4I1;Q32183;Q8SN43;O98549;Q6W3S3;Q9TLH7;Q32111;O98880;Q8WJK2;Q9XPZ0;O98552;Q6Y2Z1;Q15JC1;A5X4E9;B8QQH0;C7A5Y1;Q8WLH4;O98545;Q9GHR3;O47273;Q9MV63;Q71N73;Q3T5E9;A5PFD4;Q9BB74;Q9GDM5;Q9MRH9;Q9GHM5;Q32056;B8PRM1;Q8WKW3;O98878;Q8WHG4;Q37164;Q9GCU2;Q3ZU78;Q4KUD6;A0PDA2;B8PRN3;D6MYK4;Q3T8E6;A0AS74;D6MYJ8;…	6175	162	CID		92.82	1.58469e-05	0	2	51		1	2097.95	-58.6388	20/197	Medicago_elastase_rep2.mgf
	High	EIFGDDSVLQFGGGTLGHPWGNAPGAVANRV	C7AQS9;Q33550;B5SXA5;P28424;Q33245;O47054;Q8HT56;O63121;Q9GD42;B6GUX7;B6GUY1;Q8WLI8;P94086;Q6Y2Y3;B6GUQ7;Q33506;Q36782;O03678;Q33268;Q8HUZ7;P93987;B6GUR5;Q32857;Q9TJV6;A5X4C0;Q8WIX2;Q6Y2Z4;B6GUT8;B8PRM7;Q9TJU5;Q9TI00;O98562;A1XCQ7;Q33089;Q36637;A5X4I1;Q8MCX1;Q9TLI7;Q33323;Q8HUY5;Q39288;E0D9P4;Q8SN43;O47047;Q52TF4;Q5DK06;Q6SSI3;O98549;Q3MKL9;Q07281;P48717;Q6W3S3;Q8W952;Q9TLH7;Q32111;Q95A73;O98880;…	15526	323	CID		90.43	1.34783e-05		10	48		1	3138.33	-67.9156	15/325	Medicago_elastase_rep2.mgf
	High	FQGPPHGIQVERDKLNKYGRPL	C7AQS9;Q33550;P28424;Q33245;Q8HT56;O63121;O63136;B6GUX7;B6GUY1;Q9GD60;Q8WLI8;P94086;Q6Y2Y3;B6GUQ7;P93976;A7IT65;Q36782;O03678;Q33268;Q8HUZ7;Q36683;P94076;Q9XQQ8;B6GUR5;Q32857;A5X4C0;Q6Y2Z4;D0Q0H0;Q9TJU5;A2VAU0;Q9TI00;O98562;A1XCQ7;Q9GGC0;B6GUQ8;Q37357;A0PDA4;A5X4I1;Q8MCX1;Q9TLI7;Q33323;Q6LA00;D8V9E6;D2KUS5;Q07281;Q43036;Q05993;P48717;Q6W3S3;Q8W952;Q9TLH7;Q8WHV7;Q32111;Q95A73;O98880;Q8WIA1;Q8WJK2;…	17696	346	CID		72.38	0.00164236		8	51		1	2549.23	-57.6101	20/219	Medicago_elastase_rep2.mgf
	High	NMFTSIVGNVFGFKALRA	C7AQS9;Q33550;P28424;Q8HT56;O63121;O63136;B6GUX7;B6GUY1;Q9GD60;P94086;Q6Y2Y3;B6GUQ7;P93976;A7IT65;P94106;Q36782;O03678;O03607;Q8HUZ7;Q36683;Q9XQQ8;B6GUR5;Q32857;A5X4C0;Q8WIX2;Q6Y2Z4;B6GUT8;D0Q0H0;Q9TJU5;A2VAU0;Q9TI00;O98562;A1XCQ7;Q33089;Q9GGC0;B6GUQ8;Q36637;Q37357;A0PDA4;A5X4I1;Q8MCX1;Q32183;Q33323;Q6LA00;D8V9E6;Q9GD45;Q39288;E0D9P4;O47047;Q8MAK2;Q52TF4;Q5DK06;B5U0R6;O98549;Q3MKL9;E5FEB9;Q07281;…	15678	346	CID		68.68	0.00452187		3	51		1	1971.95	-47.6793	11/184	Medicago_elastase_rep2.mgf
	High	YKAQAETGEIKGHYLNATA	C7AQS9;Q33550;P28424;Q8HT56;Q95CD5;O63121;O63136;Q9GD42;B6GUX7;B6GUY1;Q6Y2Y3;P93976;A7IT65;Q36782;O03678;Q33268;O03607;Q36683;B6GUR5;Q8WIX2;Q6Y2Z4;B6GUT8;B8PRM7;D0Q0H0;Q9TJU5;Q7YKW5;A2VAU0;Q9TI00;A1XCQ7;Q33089;Q9GGC0;Q36637;Q37357;P93986;A0PDA4;Q8MCX1;Q32183;Q33323;Q6LA00;D8V9E6;Q39288;Q9XQP7;Q52TF4;Q8MCX9;Q6SSI3;O98549;Q3MKL9;Q07281;Q05993;P48717;Q8W952;Q8WHV7;Q8WJK2;O98552;Q9MU99;Q5KTY1;Q5GLI7;…	9608	258	CID		65.27	0.00815917		4	51		1	2064.9	-64.6817	14/200	Medicago_elastase_rep2.mgf
	High	cVQARNEGRDLAREGNEIIREA	B5SXA5;Q8SN43;O98549;Q6W3S3;Q9TLH7;Q32111;O98880;Q8WJK2;Q9XPZ0;O98552;Q6Y2Z1;Q15JC1;A5X4E9;C7A5Y1;Q8WLH4;O98545;Q9GHR3;O47273;Q9MV63;Q3T5E9;A5PFD4;Q9BB74;Q9GDM5;Q9MRH9;Q9GHM5;Q32056;B8PRM1;Q8WKW3;O98878;Q8WHG4;Q37164;Q9GCU2;Q3ZU78;Q4KUD6;A0PDA2;B8PRN3;D6MYK4;Q3T8E6;A0AS74;D6MYJ8;Q31856;Q32272;A0PDA8;Q32776;Q9GGH6;O20248;Q33051;O98758;Q39700;Q9TLJ0;E2CZ58;Q29VE4;Q31846;Q8M9C0;Q32581;Q9MV76;Q9GHM6;…	5800	142	CID	C1(Carbamidomethyl)	64.28	0.00920551		7	50		1	2556.14	-49.9171	17/233	Medicago_elastase_rep2.mgf
	High	cVQARNEGRDLAREGNEII	C7AQS9;B5SXA5;E0D9P4;Q8SN43;O47047;O98549;Q43036;Q05993;Q6W3S3;Q9TLH7;Q32111;O98880;Q8WIA1;Q8WJK2;Q9XPZ0;O98552;Q6Y2Z1;Q5KTY1;Q15JC1;A5X4E9;C7A5Y1;Q8WLH4;Q37343;O98545;Q9GHR3;O47273;Q9MV63;Q5K3X3;Q3T5E9;C3S8W3;C7AQU0;A5PFD4;Q9BB74;Q9GDM5;Q9MRH9;Q9GHM5;Q32056;B8PRM1;C0SJR0;C3S8R3;Q8WKW3;O98878;Q8M949;Q8WHG4;Q37164;Q9GCU2;Q3ZU78;Q4KUD6;A0PDA2;B8PRN3;C3RXG8;D6MYK4;Q9TN72;O98900;Q33423;Q3T8E6;A0AS74;…	7995	194	CID	C1(Carbamidomethyl)	61.36	0.0195971		8	51		1	2199.96	-57.1625	16/195	Medicago_elastase_rep2.mgf
	High	KNYGRAVYEcL	C7AQS9;Q33550;B5SXA5;P28424;Q33245;O47054;Q8HT56;O63121;O63136;Q9GD42;B6GUX7;B6GUY1;Q9GD60;Q8WLI8;P94086;Q6Y2Y3;B6GUQ7;P93976;A7IT65;Q33506;Q36782;O03678;Q36683;P94076;Q9XQQ8;P93987;B6GUR5;Q33620;Q9TJV6;A5X4C0;Q8WIX2;Q6Y2Z4;D0Q0H0;Q9TJU5;A2VAU0;Q9TI00;O98562;A1XCQ7;Q9GGC0;Q36643;B6GUQ8;Q36637;Q37357;P93986;A0PDA4;A5X4I1;Q33323;D8V9E6;Q8HUY5;D2KUS5;Q9XQP7;E0D9P4;Q8SN43;O47047;Q8MAK2;Q52TF4;Q5DK06;…	21633	404	CID	C10(Carbamidomethyl)	60.46	0.0208918	0	1	50		1	1372.6	-50.8782	8/96	Medicago_elastase_rep2.mgf
	High	GCTIKPKLGLSAKNYGRA	C7AQS9;Q33550;B5SXA5;P28424;Q33245;O47054;Q8HT56;O63121;O63136;Q9GD42;B6GUX7;B6GUY1;Q9GD60;Q8WLI8;P94086;Q6Y2Y3;B6GUQ7;A7IT65;P94106;Q33506;Q36782;O03678;Q33268;O03607;Q8HUZ7;P94076;Q9XQQ8;P93987;B6GUR5;Q33620;Q32857;Q9TJV6;A5X4C0;Q8WIX2;Q6Y2Z4;B6GUT8;D0Q0H0;Q9TJU5;Q7YKW5;A2VAU0;Q9TI00;O98562;A1XCQ7;Q33089;Q9GGC0;Q36643;B6GUQ8;Q36637;Q37357;P93986;A0PDA4;A5X4I1;Q8MCX1;Q9TLI7;Q32183;Q33323;Q6LA00;…	23507	426	CID		58.16	0.0537334		7	52		1	1876.93	-60.1788	10/184	Medicago_elastase_rep2.mgf
	Medium	AKNYGRAVYEcL	C7AQS9;Q33550;B5SXA5;P28424;Q33245;O47054;Q8HT56;O63121;O63136;Q9GD42;B6GUX7;B6GUY1;Q9GD60;Q8WLI8;P94086;Q6Y2Y3;B6GUQ7;P93976;A7IT65;Q33506;Q36782;O03678;Q36683;P94076;Q9XQQ8;P93987;B6GUR5;Q33620;Q9TJV6;A5X4C0;Q8WIX2;Q6Y2Z4;D0Q0H0;Q9TJU5;A2VAU0;Q9TI00;O98562;A1XCQ7;Q9GGC0;Q36643;B6GUQ8;Q36637;Q37357;P93986;A0PDA4;A5X4I1;Q33323;D8V9E6;Q8HUY5;D2KUS5;Q9XQP7;E0D9P4;Q8SN43;O47047;Q8MAK2;Q52TF4;Q5DK06;…	21604	404	CID	C11(Carbamidomethyl)	48.09	0.388183	0	2	50	55	1	1443.63	-52.7527	12/104	Medicago_elastase_rep2.mgf
	Low	FQGPPHGI	C7AQS9;Q33550;P28424;Q33245;Q8HT56;O63121;O63136;B6GUX7;B6GUY1;Q9GD60;Q8WLI8;P94086;Q6Y2Y3;B6GUQ7;P93976;A7IT65;Q36782;O03678;Q33268;Q8HUZ7;Q36683;P94076;Q9XQQ8;B6GUR5;Q32857;Q9TJV6;A5X4C0;Q6Y2Z4;B8PRM7;D0Q0H0;Q9TJU5;A2VAU0;Q9TI00;O98562;A1XCQ7;Q33089;Q9GGC0;B6GUQ8;Q37357;A0PDA4;A5X4I1;Q8MCX1;Q9TLI7;Q32183;Q33323;Q6LA00;D8V9E6;D2KUS5;Q6SSI3;O98549;Q3MKL9;E5FEB9;Q07281;Q43036;Q05993;P48717;Q6W3S3;…	20049	414	CID		43.26	1.10816		2	50		1	852.383	-62.5652	6/71	Medicago_elastase_rep2.mgf
	Low	RNEGRDLAREGNEII	C7AQS9;B5SXA5;P28424;Q33245;O47054;Q33506;O03678;Q33268;Q8HUZ7;Q32857;Q8WIX2;B8PRM7;O98562;A1XCQ7;A0PDA4;A5X4I1;Q9TLI7;Q32183;E0D9P4;Q8SN43;O47047;O98549;Q43036;Q05993;Q6W3S3;Q9TLH7;Q32111;O98880;Q8WIA1;Q8WJK2;Q9XPZ0;O98552;Q6Y2Z1;Q5KTY1;Q15JC1;A5X4E9;B8QQH0;C7A5Y1;Q8WLH4;Q37343;O98545;Q9GHR3;O47273;Q9MV63;Q71N73;Q5K3X3;Q3T5E9;C3S8W3;C7AQU0;A5PFD4;Q9BB74;Q9GDM5;Q9MRH9;Q9GHM5;Q32056;B8PRM1;C0SJR0;…	8431	219	CID		40.73	2.52358	0	2	51	52	1	1741.79	-60.623	16/159	Medicago_elastase_rep2.mgf
	Low	QVERDKLNKYGRPL	C7AQS9;Q33550;B5SXA5;P28424;Q33245;Q8HT56;Q95CD5;O63121;O63136;Q9GD42;B6GUX7;B6GUY1;Q9GD60;Q8WLI8;P94086;Q6Y2Y3;B6GUQ7;P93976;A7IT65;P94106;Q36782;O03678;Q33268;O03607;Q8HUZ7;Q36683;P94076;Q9XQQ8;B6GUR5;Q33620;Q32857;A5X4C0;Q8WIX2;Q6Y2Z4;B6GUT8;D0Q0H0;Q9TJU5;Q7YKW5;A2VAU0;Q9TI00;O98562;A1XCQ7;Q9GGC0;Q36643;B6GUQ8;Q36637;Q37357;A0PDA4;A5X4I1;Q8MCX1;Q9TLI7;Q33323;Q6LA00;D8V9E6;Q9GD45;D2KUS5;Q39288;…	21091	423	CID		39.64	3.7085		6	52	47	1	1715.84	-68.9384	13/141	Medicago_elastase_rep2.mgf
	Low	FQGPPHGI	C7AQS9;Q33550;P28424;Q33245;Q8HT56;O63121;O63136;B6GUX7;B6GUY1;Q9GD60;Q8WLI8;P94086;Q6Y2Y3;B6GUQ7;P93976;A7IT65;Q36782;O03678;Q33268;Q8HUZ7;Q36683;P94076;Q9XQQ8;B6GUR5;Q32857;Q9TJV6;A5X4C0;Q6Y2Z4;B8PRM7;D0Q0H0;Q9TJU5;A2VAU0;Q9TI00;O98562;A1XCQ7;Q33089;Q9GGC0;B6GUQ8;Q37357;A0PDA4;A5X4I1;Q8MCX1;Q9TLI7;Q32183;Q33323;Q6LA00;D8V9E6;D2KUS5;Q6SSI3;O98549;Q3MKL9;E5FEB9;Q07281;Q43036;Q05993;P48717;Q6W3S3;…	20049	414	CID		38.79	3.22185		4	50	53	1	852.395	-48.0261	9/71	Medicago_elastase_rep2.mgf
	Low	AAcEVWKEI	Q33550;P28424;Q33245;Q95CD5;O63121;B6GUX7;Q8WLI8;P94086;Q6Y2Y3;B6GUQ7;A7IT65;P94106;Q36782;O03678;Q33268;Q8HUZ7;Q36683;P94076;Q9XQQ8;P93987;B6GUR5;Q33620;Q32857;Q9TJV6;Q6Y2Z3;Q6Y2Z4;B6GUT8;B8PRM7;Q7YKW5;Q9TI00;A1XCQ7;Q33089;Q9GGC0;Q36643;A0PDA4;A5X4I1;Q32183;Q33323;Q9GD45;Q8HUY5;Q39288;Q9XQP7;O47047;Q8MAK2;Q5DK06;O98549;Q3MKL9;Q43036;Q05993;P48717;Q9TLH7;Q8WHV7;Q31982;Q95A73;O98880;Q9XPZ0;O98552;…	6474	201	CID	C3(Carbamidomethyl)	37.95	4.43896	0	1	51	49	1	1105.5	-28.5076	6/75	Medicago_elastase_rep2.mgf
	Low	AAcEVWKEIKFEFEAmDAI	O20248	1	1	CID	C3(Carbamidomethyl), M16(Oxidation)	33.18	8.80172		3	49	52	1	2302.95	-55.06	8/187	Medicago_elastase_rep2.mgf
	Low	RNEGRDLAREGNEI	C7AQS9;B5SXA5;P28424;Q33245;O47054;Q33506;O03678;Q33268;Q8HUZ7;Q32857;Q8WIX2;B8PRM7;O98562;A1XCQ7;A0PDA4;A5X4I1;Q9TLI7;Q32183;E0D9P4;Q8SN43;O47047;O98549;Q43036;Q05993;Q6W3S3;Q9TLH7;Q8WHV7;Q32111;O98880;Q8WIA1;Q8WJK2;Q9XPZ0;O98552;Q6Y2Z1;Q5KTY1;Q15JC1;A5X4E9;B8QQH0;C7A5Y1;Q8WLH4;Q37343;O98545;Q9GHR3;O47273;Q9MV63;Q71N73;Q5K3X3;Q3T5E9;C3S8W3;C7AQU0;A5PFD4;Q9BB74;Q9GDM5;Q9MRH9;Q9GHM5;Q32056;B8PRM1;…	8563	223	CID		27.94	34.6169		4	50	43	1	1628.7	-69.3875	9/149	Medicago_elastase_rep2.mgf
	Low	ANRVALEA	P28424;Q33245;O47054;Q8HT56;Q95CD5;O63121;O63136;Q9GD42;B6GUX7;B6GUY1;Q9GD60;Q8WLI8;P94086;Q6Y2Y3;B6GUQ7;P93976;A7IT65;P94106;Q33506;Q36782;O03678;Q33268;O03607;Q8HUZ7;Q36683;P94076;Q9XQQ8;P93987;B6GUR5;Q33620;Q32857;Q9TJV6;Q6Y2Z3;A5X4C0;Q8WIX2;Q6Y2Z4;B6GUT8;B8PRM7;D0Q0H0;Q9TJU5;Q7YKW5;A2VAU0;Q9TI00;O98562;A1XCQ7;Q33089;Q9GGC0;Q36643;B6GUQ8;Q36637;Q37357;P93986;A0PDA4;A5X4I1;Q8MCX1;Q9TLI7;Q32183;…	17337	400	CID		21.55	153.318		4	50	35	1	843.41	-69.0545	6/64	Medicago_elastase_rep2.mgf
	Low	REGNEIIREA	B5SXA5;P28424;Q33245;O47054;Q33506;O03678;Q33268;Q8HUZ7;Q32857;Q8WIX2;B8PRM7;O98562;A1XCQ7;Q37357;A0PDA4;A5X4I1;Q32183;Q8SN43;O98549;Q6W3S3;Q9TLH7;Q32111;O98880;Q8WJK2;Q9XPZ0;O98552;Q6Y2Z1;Q15JC1;A5X4E9;B8QQH0;C7A5Y1;Q8WLH4;O98545;Q9GHR3;O47273;Q9MV63;Q71N73;Q3T5E9;A5PFD4;Q9BB74;Q9GDM5;Q9MRH9;Q9GHM5;Q32056;B8PRM1;Q8WKW3;O98878;Q8WHG4;Q37164;Q9GCU2;Q3ZU78;Q4KUD6;A0PDA2;B8PRN3;D6MYK4;Q3T8E6;A0AS74;…	6374	173	CID		17.9	403.694		6	50	32	1	1186.56	-49.1685	6/103	Medicago_elastase_rep2.mgf
O47273	39.14	21	20	465	51.4355	6.48096	1045.85	RuBisCO large subunit (Fragment) OS=Dicranostigma franchetianum GN=rbcL PE=3 SV=1 - [O47273_9MAGN]
	Confidence Icon	Sequence	Protein Accessions	# Proteins	# Protein Groups	Activation Type	Modifications	IonScore	Exp Value	Δ Score	Rank	Identity High	Homology Threshold	Charge	m/z [Da]	ΔM [ppm]	Ions Matched	Spectrum File
	High	QARNEGRDLAREGNEIIREA	B5SXA5;Q8SN43;O98549;Q6W3S3;Q9TLH7;Q32111;O98880;Q8WJK2;Q9XPZ0;O98552;Q6Y2Z1;Q15JC1;A5X4E9;C7A5Y1;Q8WLH4;O98545;Q9GHR3;O47273;Q9MV63;Q71N73;Q3T5E9;A5PFD4;Q9BB74;Q9GDM5;Q9MRH9;Q9GHM5;Q32056;B8PRM1;Q8WKW3;O98878;Q8WHG4;Q37164;Q9GCU2;Q3ZU78;Q4KUD6;A0PDA2;B8PRN3;D6MYK4;Q3T8E6;A0AS74;D6MYJ8;Q31856;Q32272;Q71N71;A0PDA8;Q32776;Q9GGH6;O20248;Q33051;O98758;Q39700;Q9TLJ0;E2CZ58;Q29VE4;Q31846;Q8M9C0;Q32581;…	5816	144	CID		103.8	1.13828e-06		6	51		1	2297.04	-58.1276	20/217	Medicago_elastase_rep2.mgf
	High	RNEGRDLAREGNEIIREA	B5SXA5;P28424;Q33245;O47054;Q33506;O03678;Q33268;Q8HUZ7;Q32857;Q8WIX2;B8PRM7;O98562;A1XCQ7;A0PDA4;A5X4I1;Q32183;Q8SN43;O98549;Q6W3S3;Q9TLH7;Q32111;O98880;Q8WJK2;Q9XPZ0;O98552;Q6Y2Z1;Q15JC1;A5X4E9;B8QQH0;C7A5Y1;Q8WLH4;O98545;Q9GHR3;O47273;Q9MV63;Q71N73;Q3T5E9;A5PFD4;Q9BB74;Q9GDM5;Q9MRH9;Q9GHM5;Q32056;B8PRM1;Q8WKW3;O98878;Q8WHG4;Q37164;Q9GCU2;Q3ZU78;Q4KUD6;A0PDA2;B8PRN3;D6MYK4;Q3T8E6;A0AS74;D6MYJ8;…	6175	162	CID		92.82	1.58469e-05	0	2	51		1	2097.95	-58.6388	20/197	Medicago_elastase_rep2.mgf
	High	EIFGDDSVLQFGGGTLGHPWGNAPGAVANRV	C7AQS9;Q33550;B5SXA5;P28424;Q33245;O47054;Q8HT56;O63121;Q9GD42;B6GUX7;B6GUY1;Q8WLI8;P94086;Q6Y2Y3;B6GUQ7;Q33506;Q36782;O03678;Q33268;Q8HUZ7;P93987;B6GUR5;Q32857;Q9TJV6;A5X4C0;Q8WIX2;Q6Y2Z4;B6GUT8;B8PRM7;Q9TJU5;Q9TI00;O98562;A1XCQ7;Q33089;Q36637;A5X4I1;Q8MCX1;Q9TLI7;Q33323;Q8HUY5;Q39288;E0D9P4;Q8SN43;O47047;Q52TF4;Q5DK06;Q6SSI3;O98549;Q3MKL9;Q07281;P48717;Q6W3S3;Q8W952;Q9TLH7;Q32111;Q95A73;O98880;…	15526	323	CID		90.43	1.34783e-05		10	48		1	3138.33	-67.9156	15/325	Medicago_elastase_rep2.mgf
	High	FQGPPHGIQVERDKLNKYGRPL	C7AQS9;Q33550;P28424;Q33245;Q8HT56;O63121;O63136;B6GUX7;B6GUY1;Q9GD60;Q8WLI8;P94086;Q6Y2Y3;B6GUQ7;P93976;A7IT65;Q36782;O03678;Q33268;Q8HUZ7;Q36683;P94076;Q9XQQ8;B6GUR5;Q32857;A5X4C0;Q6Y2Z4;D0Q0H0;Q9TJU5;A2VAU0;Q9TI00;O98562;A1XCQ7;Q9GGC0;B6GUQ8;Q37357;A0PDA4;A5X4I1;Q8MCX1;Q9TLI7;Q33323;Q6LA00;D8V9E6;D2KUS5;Q07281;Q43036;Q05993;P48717;Q6W3S3;Q8W952;Q9TLH7;Q8WHV7;Q32111;Q95A73;O98880;Q8WIA1;Q8WJK2;…	17696	346	CID		72.38	0.00164236		8	51		1	2549.23	-57.6101	20/219	Medicago_elastase_rep2.mgf
	High	NMFTSIVGNVFGFKALxA	Q95CD5;Q9GD42;Q33620;Q9TJV6;Q36643;Q9XQP7;Q9XPZ0;O47273;O20244;Q33423;O03627;Q9TLJ0;Q32597;O98527;O98749;Q710J8;Q4KUD3;Q6PZC2;Q05579;O03653;C7SN28	80	21	CID	X17(R)	68.68	0.00452187		4	51		1	1971.95	-47.6793	11/181	Medicago_elastase_rep2.mgf
	High	YKAQAETGEIKGHYLNATA	C7AQS9;Q33550;P28424;Q8HT56;Q95CD5;O63121;O63136;Q9GD42;B6GUX7;B6GUY1;Q6Y2Y3;P93976;A7IT65;Q36782;O03678;Q33268;O03607;Q36683;B6GUR5;Q8WIX2;Q6Y2Z4;B6GUT8;B8PRM7;D0Q0H0;Q9TJU5;Q7YKW5;A2VAU0;Q9TI00;A1XCQ7;Q33089;Q9GGC0;Q36637;Q37357;P93986;A0PDA4;Q8MCX1;Q32183;Q33323;Q6LA00;D8V9E6;Q39288;Q9XQP7;Q52TF4;Q8MCX9;Q6SSI3;O98549;Q3MKL9;Q07281;Q05993;P48717;Q8W952;Q8WHV7;Q8WJK2;O98552;Q9MU99;Q5KTY1;Q5GLI7;…	9608	258	CID		65.27	0.00815917		4	51		1	2064.9	-64.6817	14/200	Medicago_elastase_rep2.mgf
	High	cVQARNEGRDLAREGNEIIREA	B5SXA5;Q8SN43;O98549;Q6W3S3;Q9TLH7;Q32111;O98880;Q8WJK2;Q9XPZ0;O98552;Q6Y2Z1;Q15JC1;A5X4E9;C7A5Y1;Q8WLH4;O98545;Q9GHR3;O47273;Q9MV63;Q3T5E9;A5PFD4;Q9BB74;Q9GDM5;Q9MRH9;Q9GHM5;Q32056;B8PRM1;Q8WKW3;O98878;Q8WHG4;Q37164;Q9GCU2;Q3ZU78;Q4KUD6;A0PDA2;B8PRN3;D6MYK4;Q3T8E6;A0AS74;D6MYJ8;Q31856;Q32272;A0PDA8;Q32776;Q9GGH6;O20248;Q33051;O98758;Q39700;Q9TLJ0;E2CZ58;Q29VE4;Q31846;Q8M9C0;Q32581;Q9MV76;Q9GHM6;…	5800	142	CID	C1(Carbamidomethyl)	64.28	0.00920551		7	50		1	2556.14	-49.9171	17/233	Medicago_elastase_rep2.mgf
	High	cVQARNEGRDLAREGNEII	C7AQS9;B5SXA5;E0D9P4;Q8SN43;O47047;O98549;Q43036;Q05993;Q6W3S3;Q9TLH7;Q32111;O98880;Q8WIA1;Q8WJK2;Q9XPZ0;O98552;Q6Y2Z1;Q5KTY1;Q15JC1;A5X4E9;C7A5Y1;Q8WLH4;Q37343;O98545;Q9GHR3;O47273;Q9MV63;Q5K3X3;Q3T5E9;C3S8W3;C7AQU0;A5PFD4;Q9BB74;Q9GDM5;Q9MRH9;Q9GHM5;Q32056;B8PRM1;C0SJR0;C3S8R3;Q8WKW3;O98878;Q8M949;Q8WHG4;Q37164;Q9GCU2;Q3ZU78;Q4KUD6;A0PDA2;B8PRN3;C3RXG8;D6MYK4;Q9TN72;O98900;Q33423;Q3T8E6;A0AS74;…	7995	194	CID	C1(Carbamidomethyl)	61.36	0.0195971		8	51		1	2199.96	-57.1625	16/195	Medicago_elastase_rep2.mgf
	High	KNYGRAVYEcL	C7AQS9;Q33550;B5SXA5;P28424;Q33245;O47054;Q8HT56;O63121;O63136;Q9GD42;B6GUX7;B6GUY1;Q9GD60;Q8WLI8;P94086;Q6Y2Y3;B6GUQ7;P93976;A7IT65;Q33506;Q36782;O03678;Q36683;P94076;Q9XQQ8;P93987;B6GUR5;Q33620;Q9TJV6;A5X4C0;Q8WIX2;Q6Y2Z4;D0Q0H0;Q9TJU5;A2VAU0;Q9TI00;O98562;A1XCQ7;Q9GGC0;Q36643;B6GUQ8;Q36637;Q37357;P93986;A0PDA4;A5X4I1;Q33323;D8V9E6;Q8HUY5;D2KUS5;Q9XQP7;E0D9P4;Q8SN43;O47047;Q8MAK2;Q52TF4;Q5DK06;…	21633	404	CID	C10(Carbamidomethyl)	60.46	0.0208918	0	1	50		1	1372.6	-50.8782	8/96	Medicago_elastase_rep2.mgf
	High	GCTIKPKLGLSAKNYGRA	C7AQS9;Q33550;B5SXA5;P28424;Q33245;O47054;Q8HT56;O63121;O63136;Q9GD42;B6GUX7;B6GUY1;Q9GD60;Q8WLI8;P94086;Q6Y2Y3;B6GUQ7;A7IT65;P94106;Q33506;Q36782;O03678;Q33268;O03607;Q8HUZ7;P94076;Q9XQQ8;P93987;B6GUR5;Q33620;Q32857;Q9TJV6;A5X4C0;Q8WIX2;Q6Y2Z4;B6GUT8;D0Q0H0;Q9TJU5;Q7YKW5;A2VAU0;Q9TI00;O98562;A1XCQ7;Q33089;Q9GGC0;Q36643;B6GUQ8;Q36637;Q37357;P93986;A0PDA4;A5X4I1;Q8MCX1;Q9TLI7;Q32183;Q33323;Q6LA00;…	23507	426	CID		58.16	0.0537334		7	52		1	1876.93	-60.1788	10/184	Medicago_elastase_rep2.mgf
	Medium	AKNYGRAVYEcL	C7AQS9;Q33550;B5SXA5;P28424;Q33245;O47054;Q8HT56;O63121;O63136;Q9GD42;B6GUX7;B6GUY1;Q9GD60;Q8WLI8;P94086;Q6Y2Y3;B6GUQ7;P93976;A7IT65;Q33506;Q36782;O03678;Q36683;P94076;Q9XQQ8;P93987;B6GUR5;Q33620;Q9TJV6;A5X4C0;Q8WIX2;Q6Y2Z4;D0Q0H0;Q9TJU5;A2VAU0;Q9TI00;O98562;A1XCQ7;Q9GGC0;Q36643;B6GUQ8;Q36637;Q37357;P93986;A0PDA4;A5X4I1;Q33323;D8V9E6;Q8HUY5;D2KUS5;Q9XQP7;E0D9P4;Q8SN43;O47047;Q8MAK2;Q52TF4;Q5DK06;…	21604	404	CID	C11(Carbamidomethyl)	48.09	0.388183	0	2	50	55	1	1443.63	-52.7527	12/104	Medicago_elastase_rep2.mgf
	Low	FQGPPHGI	C7AQS9;Q33550;P28424;Q33245;Q8HT56;O63121;O63136;B6GUX7;B6GUY1;Q9GD60;Q8WLI8;P94086;Q6Y2Y3;B6GUQ7;P93976;A7IT65;Q36782;O03678;Q33268;Q8HUZ7;Q36683;P94076;Q9XQQ8;B6GUR5;Q32857;Q9TJV6;A5X4C0;Q6Y2Z4;B8PRM7;D0Q0H0;Q9TJU5;A2VAU0;Q9TI00;O98562;A1XCQ7;Q33089;Q9GGC0;B6GUQ8;Q37357;A0PDA4;A5X4I1;Q8MCX1;Q9TLI7;Q32183;Q33323;Q6LA00;D8V9E6;D2KUS5;Q6SSI3;O98549;Q3MKL9;E5FEB9;Q07281;Q43036;Q05993;P48717;Q6W3S3;…	20049	414	CID		43.26	1.10816		2	50		1	852.383	-62.5652	6/71	Medicago_elastase_rep2.mgf
	Low	RNEGRDLAREGNEII	C7AQS9;B5SXA5;P28424;Q33245;O47054;Q33506;O03678;Q33268;Q8HUZ7;Q32857;Q8WIX2;B8PRM7;O98562;A1XCQ7;A0PDA4;A5X4I1;Q9TLI7;Q32183;E0D9P4;Q8SN43;O47047;O98549;Q43036;Q05993;Q6W3S3;Q9TLH7;Q32111;O98880;Q8WIA1;Q8WJK2;Q9XPZ0;O98552;Q6Y2Z1;Q5KTY1;Q15JC1;A5X4E9;B8QQH0;C7A5Y1;Q8WLH4;Q37343;O98545;Q9GHR3;O47273;Q9MV63;Q71N73;Q5K3X3;Q3T5E9;C3S8W3;C7AQU0;A5PFD4;Q9BB74;Q9GDM5;Q9MRH9;Q9GHM5;Q32056;B8PRM1;C0SJR0;…	8431	219	CID		40.73	2.52358	0	2	51	52	1	1741.79	-60.623	16/159	Medicago_elastase_rep2.mgf
	Low	QVERDKLNKYGRPL	C7AQS9;Q33550;B5SXA5;P28424;Q33245;Q8HT56;Q95CD5;O63121;O63136;Q9GD42;B6GUX7;B6GUY1;Q9GD60;Q8WLI8;P94086;Q6Y2Y3;B6GUQ7;P93976;A7IT65;P94106;Q36782;O03678;Q33268;O03607;Q8HUZ7;Q36683;P94076;Q9XQQ8;B6GUR5;Q33620;Q32857;A5X4C0;Q8WIX2;Q6Y2Z4;B6GUT8;D0Q0H0;Q9TJU5;Q7YKW5;A2VAU0;Q9TI00;O98562;A1XCQ7;Q9GGC0;Q36643;B6GUQ8;Q36637;Q37357;A0PDA4;A5X4I1;Q8MCX1;Q9TLI7;Q33323;Q6LA00;D8V9E6;Q9GD45;D2KUS5;Q39288;…	21091	423	CID		39.64	3.7085		6	52	47	1	1715.84	-68.9384	13/141	Medicago_elastase_rep2.mgf
	Low	FQGPPHGI	C7AQS9;Q33550;P28424;Q33245;Q8HT56;O63121;O63136;B6GUX7;B6GUY1;Q9GD60;Q8WLI8;P94086;Q6Y2Y3;B6GUQ7;P93976;A7IT65;Q36782;O03678;Q33268;Q8HUZ7;Q36683;P94076;Q9XQQ8;B6GUR5;Q32857;Q9TJV6;A5X4C0;Q6Y2Z4;B8PRM7;D0Q0H0;Q9TJU5;A2VAU0;Q9TI00;O98562;A1XCQ7;Q33089;Q9GGC0;B6GUQ8;Q37357;A0PDA4;A5X4I1;Q8MCX1;Q9TLI7;Q32183;Q33323;Q6LA00;D8V9E6;D2KUS5;Q6SSI3;O98549;Q3MKL9;E5FEB9;Q07281;Q43036;Q05993;P48717;Q6W3S3;…	20049	414	CID		38.79	3.22185		4	50	53	1	852.395	-48.0261	9/71	Medicago_elastase_rep2.mgf
	Low	AAcEVxKEI	O47273;Q4KUD6	6	2	CID	C3(Carbamidomethyl), X6(W)	37.95	4.43896		5	51	49	1	1105.5	-28.5076	6/75	Medicago_elastase_rep2.mgf
	Low	RNEGRDLAREGNEI	C7AQS9;B5SXA5;P28424;Q33245;O47054;Q33506;O03678;Q33268;Q8HUZ7;Q32857;Q8WIX2;B8PRM7;O98562;A1XCQ7;A0PDA4;A5X4I1;Q9TLI7;Q32183;E0D9P4;Q8SN43;O47047;O98549;Q43036;Q05993;Q6W3S3;Q9TLH7;Q8WHV7;Q32111;O98880;Q8WIA1;Q8WJK2;Q9XPZ0;O98552;Q6Y2Z1;Q5KTY1;Q15JC1;A5X4E9;B8QQH0;C7A5Y1;Q8WLH4;Q37343;O98545;Q9GHR3;O47273;Q9MV63;Q71N73;Q5K3X3;Q3T5E9;C3S8W3;C7AQU0;A5PFD4;Q9BB74;Q9GDM5;Q9MRH9;Q9GHM5;Q32056;B8PRM1;…	8563	223	CID		27.94	34.6169		4	50	43	1	1628.7	-69.3875	9/149	Medicago_elastase_rep2.mgf
	Low	ANRVALEA	P28424;Q33245;O47054;Q8HT56;Q95CD5;O63121;O63136;Q9GD42;B6GUX7;B6GUY1;Q9GD60;Q8WLI8;P94086;Q6Y2Y3;B6GUQ7;P93976;A7IT65;P94106;Q33506;Q36782;O03678;Q33268;O03607;Q8HUZ7;Q36683;P94076;Q9XQQ8;P93987;B6GUR5;Q33620;Q32857;Q9TJV6;Q6Y2Z3;A5X4C0;Q8WIX2;Q6Y2Z4;B6GUT8;B8PRM7;D0Q0H0;Q9TJU5;Q7YKW5;A2VAU0;Q9TI00;O98562;A1XCQ7;Q33089;Q9GGC0;Q36643;B6GUQ8;Q36637;Q37357;P93986;A0PDA4;A5X4I1;Q8MCX1;Q9TLI7;Q32183;…	17337	400	CID		21.55	153.318		4	50	35	1	843.41	-69.0545	6/64	Medicago_elastase_rep2.mgf
	Low	YYTPDYETKDTDILAAFRVTPQPGVPPEEAGxAV	Q9XQL6;O47273;O98755;Q9TLI9;O98752;O98749	11	6	CID	X32(C)	20.36	77.5226		9	45	39	1	3713.63	-37.2263	12/359	Medicago_elastase_rep2.mgf
	Low	REGNEIIREA	B5SXA5;P28424;Q33245;O47054;Q33506;O03678;Q33268;Q8HUZ7;Q32857;Q8WIX2;B8PRM7;O98562;A1XCQ7;Q37357;A0PDA4;A5X4I1;Q32183;Q8SN43;O98549;Q6W3S3;Q9TLH7;Q32111;O98880;Q8WJK2;Q9XPZ0;O98552;Q6Y2Z1;Q15JC1;A5X4E9;B8QQH0;C7A5Y1;Q8WLH4;O98545;Q9GHR3;O47273;Q9MV63;Q71N73;Q3T5E9;A5PFD4;Q9BB74;Q9GDM5;Q9MRH9;Q9GHM5;Q32056;B8PRM1;Q8WKW3;O98878;Q8WHG4;Q37164;Q9GCU2;Q3ZU78;Q4KUD6;A0PDA2;B8PRN3;D6MYK4;Q3T8E6;A0AS74;…	6374	173	CID		17.9	403.694		6	50	32	1	1186.56	-49.1685	6/103	Medicago_elastase_rep2.mgf
	Low	YYTPDYETKDTDILAAFRVTPQPGVPPEEAGxA	Q9XQL6;O47273;O98755;Q9TLI9;O98752;O98749	11	6	CID	X32(M)	10.79	569.404		5	45	27	1	3642.47	-71.0537	6/349	Medicago_elastase_rep2.mgf
Q9BB74	33.69	20	19	469	52.0272	6.63916	1044.34	Ribulose 1,5-bisphosphate carboxylase large subunit (Fragment) OS=Itea japonica GN=rbcL PE=3 SV=1 - [Q9BB74_9MAGN]
	Confidence Icon	Sequence	Protein Accessions	# Proteins	# Protein Groups	Activation Type	Modifications	IonScore	Exp Value	Δ Score	Rank	Identity High	Homology Threshold	Charge	m/z [Da]	ΔM [ppm]	Ions Matched	Spectrum File
	High	QARNEGRDLAREGNEIIREA	B5SXA5;Q8SN43;O98549;Q6W3S3;Q9TLH7;Q32111;O98880;Q8WJK2;Q9XPZ0;O98552;Q6Y2Z1;Q15JC1;A5X4E9;C7A5Y1;Q8WLH4;O98545;Q9GHR3;O47273;Q9MV63;Q71N73;Q3T5E9;A5PFD4;Q9BB74;Q9GDM5;Q9MRH9;Q9GHM5;Q32056;B8PRM1;Q8WKW3;O98878;Q8WHG4;Q37164;Q9GCU2;Q3ZU78;Q4KUD6;A0PDA2;B8PRN3;D6MYK4;Q3T8E6;A0AS74;D6MYJ8;Q31856;Q32272;Q71N71;A0PDA8;Q32776;Q9GGH6;O20248;Q33051;O98758;Q39700;Q9TLJ0;E2CZ58;Q29VE4;Q31846;Q8M9C0;Q32581;…	5816	144	CID		103.8	1.13828e-06		6	51		1	2297.04	-58.1276	20/217	Medicago_elastase_rep2.mgf
	High	RNEGRDLAREGNEIIREA	B5SXA5;P28424;Q33245;O47054;Q33506;O03678;Q33268;Q8HUZ7;Q32857;Q8WIX2;B8PRM7;O98562;A1XCQ7;A0PDA4;A5X4I1;Q32183;Q8SN43;O98549;Q6W3S3;Q9TLH7;Q32111;O98880;Q8WJK2;Q9XPZ0;O98552;Q6Y2Z1;Q15JC1;A5X4E9;B8QQH0;C7A5Y1;Q8WLH4;O98545;Q9GHR3;O47273;Q9MV63;Q71N73;Q3T5E9;A5PFD4;Q9BB74;Q9GDM5;Q9MRH9;Q9GHM5;Q32056;B8PRM1;Q8WKW3;O98878;Q8WHG4;Q37164;Q9GCU2;Q3ZU78;Q4KUD6;A0PDA2;B8PRN3;D6MYK4;Q3T8E6;A0AS74;D6MYJ8;…	6175	162	CID		92.82	1.58469e-05	0	2	51		1	2097.95	-58.6388	20/197	Medicago_elastase_rep2.mgf
	High	EIFGDDSVLQFGGGTLGHPWGNAPGAVANRV	C7AQS9;Q33550;B5SXA5;P28424;Q33245;O47054;Q8HT56;O63121;Q9GD42;B6GUX7;B6GUY1;Q8WLI8;P94086;Q6Y2Y3;B6GUQ7;Q33506;Q36782;O03678;Q33268;Q8HUZ7;P93987;B6GUR5;Q32857;Q9TJV6;A5X4C0;Q8WIX2;Q6Y2Z4;B6GUT8;B8PRM7;Q9TJU5;Q9TI00;O98562;A1XCQ7;Q33089;Q36637;A5X4I1;Q8MCX1;Q9TLI7;Q33323;Q8HUY5;Q39288;E0D9P4;Q8SN43;O47047;Q52TF4;Q5DK06;Q6SSI3;O98549;Q3MKL9;Q07281;P48717;Q6W3S3;Q8W952;Q9TLH7;Q32111;Q95A73;O98880;…	15526	323	CID		90.43	1.34783e-05		10	48		1	3138.33	-67.9156	15/325	Medicago_elastase_rep2.mgf
	High	FQGPPHGIQVERDKLNKYGRPL	C7AQS9;Q33550;P28424;Q33245;Q8HT56;O63121;O63136;B6GUX7;B6GUY1;Q9GD60;Q8WLI8;P94086;Q6Y2Y3;B6GUQ7;P93976;A7IT65;Q36782;O03678;Q33268;Q8HUZ7;Q36683;P94076;Q9XQQ8;B6GUR5;Q32857;A5X4C0;Q6Y2Z4;D0Q0H0;Q9TJU5;A2VAU0;Q9TI00;O98562;A1XCQ7;Q9GGC0;B6GUQ8;Q37357;A0PDA4;A5X4I1;Q8MCX1;Q9TLI7;Q33323;Q6LA00;D8V9E6;D2KUS5;Q07281;Q43036;Q05993;P48717;Q6W3S3;Q8W952;Q9TLH7;Q8WHV7;Q32111;Q95A73;O98880;Q8WIA1;Q8WJK2;…	17696	346	CID		72.38	0.00164236		8	51		1	2549.23	-57.6101	20/219	Medicago_elastase_rep2.mgf
	High	NMFTSIVGNVFGFKALRA	C7AQS9;Q33550;P28424;Q8HT56;O63121;O63136;B6GUX7;B6GUY1;Q9GD60;P94086;Q6Y2Y3;B6GUQ7;P93976;A7IT65;P94106;Q36782;O03678;O03607;Q8HUZ7;Q36683;Q9XQQ8;B6GUR5;Q32857;A5X4C0;Q8WIX2;Q6Y2Z4;B6GUT8;D0Q0H0;Q9TJU5;A2VAU0;Q9TI00;O98562;A1XCQ7;Q33089;Q9GGC0;B6GUQ8;Q36637;Q37357;A0PDA4;A5X4I1;Q8MCX1;Q32183;Q33323;Q6LA00;D8V9E6;Q9GD45;Q39288;E0D9P4;O47047;Q8MAK2;Q52TF4;Q5DK06;B5U0R6;O98549;Q3MKL9;E5FEB9;Q07281;…	15678	346	CID		68.68	0.00452187		3	51		1	1971.95	-47.6793	11/184	Medicago_elastase_rep2.mgf
	High	YKAQAETGEIKGHYLNATA	C7AQS9;Q33550;P28424;Q8HT56;Q95CD5;O63121;O63136;Q9GD42;B6GUX7;B6GUY1;Q6Y2Y3;P93976;A7IT65;Q36782;O03678;Q33268;O03607;Q36683;B6GUR5;Q8WIX2;Q6Y2Z4;B6GUT8;B8PRM7;D0Q0H0;Q9TJU5;Q7YKW5;A2VAU0;Q9TI00;A1XCQ7;Q33089;Q9GGC0;Q36637;Q37357;P93986;A0PDA4;Q8MCX1;Q32183;Q33323;Q6LA00;D8V9E6;Q39288;Q9XQP7;Q52TF4;Q8MCX9;Q6SSI3;O98549;Q3MKL9;Q07281;Q05993;P48717;Q8W952;Q8WHV7;Q8WJK2;O98552;Q9MU99;Q5KTY1;Q5GLI7;…	9608	258	CID		65.27	0.00815917		4	51		1	2064.9	-64.6817	14/200	Medicago_elastase_rep2.mgf
	High	cVQARNEGRDLAREGNEIIREA	B5SXA5;Q8SN43;O98549;Q6W3S3;Q9TLH7;Q32111;O98880;Q8WJK2;Q9XPZ0;O98552;Q6Y2Z1;Q15JC1;A5X4E9;C7A5Y1;Q8WLH4;O98545;Q9GHR3;O47273;Q9MV63;Q3T5E9;A5PFD4;Q9BB74;Q9GDM5;Q9MRH9;Q9GHM5;Q32056;B8PRM1;Q8WKW3;O98878;Q8WHG4;Q37164;Q9GCU2;Q3ZU78;Q4KUD6;A0PDA2;B8PRN3;D6MYK4;Q3T8E6;A0AS74;D6MYJ8;Q31856;Q32272;A0PDA8;Q32776;Q9GGH6;O20248;Q33051;O98758;Q39700;Q9TLJ0;E2CZ58;Q29VE4;Q31846;Q8M9C0;Q32581;Q9MV76;Q9GHM6;…	5800	142	CID	C1(Carbamidomethyl)	64.28	0.00920551		7	50		1	2556.14	-49.9171	17/233	Medicago_elastase_rep2.mgf
	High	cVQARNEGRDLAREGNEII	C7AQS9;B5SXA5;E0D9P4;Q8SN43;O47047;O98549;Q43036;Q05993;Q6W3S3;Q9TLH7;Q32111;O98880;Q8WIA1;Q8WJK2;Q9XPZ0;O98552;Q6Y2Z1;Q5KTY1;Q15JC1;A5X4E9;C7A5Y1;Q8WLH4;Q37343;O98545;Q9GHR3;O47273;Q9MV63;Q5K3X3;Q3T5E9;C3S8W3;C7AQU0;A5PFD4;Q9BB74;Q9GDM5;Q9MRH9;Q9GHM5;Q32056;B8PRM1;C0SJR0;C3S8R3;Q8WKW3;O98878;Q8M949;Q8WHG4;Q37164;Q9GCU2;Q3ZU78;Q4KUD6;A0PDA2;B8PRN3;C3RXG8;D6MYK4;Q9TN72;O98900;Q33423;Q3T8E6;A0AS74;…	7995	194	CID	C1(Carbamidomethyl)	61.36	0.0195971		8	51		1	2199.96	-57.1625	16/195	Medicago_elastase_rep2.mgf
	High	KNYGRAVYEcL	C7AQS9;Q33550;B5SXA5;P28424;Q33245;O47054;Q8HT56;O63121;O63136;Q9GD42;B6GUX7;B6GUY1;Q9GD60;Q8WLI8;P94086;Q6Y2Y3;B6GUQ7;P93976;A7IT65;Q33506;Q36782;O03678;Q36683;P94076;Q9XQQ8;P93987;B6GUR5;Q33620;Q9TJV6;A5X4C0;Q8WIX2;Q6Y2Z4;D0Q0H0;Q9TJU5;A2VAU0;Q9TI00;O98562;A1XCQ7;Q9GGC0;Q36643;B6GUQ8;Q36637;Q37357;P93986;A0PDA4;A5X4I1;Q33323;D8V9E6;Q8HUY5;D2KUS5;Q9XQP7;E0D9P4;Q8SN43;O47047;Q8MAK2;Q52TF4;Q5DK06;…	21633	404	CID	C10(Carbamidomethyl)	60.46	0.0208918	0	1	50		1	1372.6	-50.8782	8/96	Medicago_elastase_rep2.mgf
	High	GCTIKPKLGLSAKNYGRA	C7AQS9;Q33550;B5SXA5;P28424;Q33245;O47054;Q8HT56;O63121;O63136;Q9GD42;B6GUX7;B6GUY1;Q9GD60;Q8WLI8;P94086;Q6Y2Y3;B6GUQ7;A7IT65;P94106;Q33506;Q36782;O03678;Q33268;O03607;Q8HUZ7;P94076;Q9XQQ8;P93987;B6GUR5;Q33620;Q32857;Q9TJV6;A5X4C0;Q8WIX2;Q6Y2Z4;B6GUT8;D0Q0H0;Q9TJU5;Q7YKW5;A2VAU0;Q9TI00;O98562;A1XCQ7;Q33089;Q9GGC0;Q36643;B6GUQ8;Q36637;Q37357;P93986;A0PDA4;A5X4I1;Q8MCX1;Q9TLI7;Q32183;Q33323;Q6LA00;…	23507	426	CID		58.16	0.0537334		7	52		1	1876.93	-60.1788	10/184	Medicago_elastase_rep2.mgf
	Medium	AKNYGRAVYEcL	C7AQS9;Q33550;B5SXA5;P28424;Q33245;O47054;Q8HT56;O63121;O63136;Q9GD42;B6GUX7;B6GUY1;Q9GD60;Q8WLI8;P94086;Q6Y2Y3;B6GUQ7;P93976;A7IT65;Q33506;Q36782;O03678;Q36683;P94076;Q9XQQ8;P93987;B6GUR5;Q33620;Q9TJV6;A5X4C0;Q8WIX2;Q6Y2Z4;D0Q0H0;Q9TJU5;A2VAU0;Q9TI00;O98562;A1XCQ7;Q9GGC0;Q36643;B6GUQ8;Q36637;Q37357;P93986;A0PDA4;A5X4I1;Q33323;D8V9E6;Q8HUY5;D2KUS5;Q9XQP7;E0D9P4;Q8SN43;O47047;Q8MAK2;Q52TF4;Q5DK06;…	21604	404	CID	C11(Carbamidomethyl)	48.09	0.388183	0	2	50	55	1	1443.63	-52.7527	12/104	Medicago_elastase_rep2.mgf
	Low	FQGPPHGI	C7AQS9;Q33550;P28424;Q33245;Q8HT56;O63121;O63136;B6GUX7;B6GUY1;Q9GD60;Q8WLI8;P94086;Q6Y2Y3;B6GUQ7;P93976;A7IT65;Q36782;O03678;Q33268;Q8HUZ7;Q36683;P94076;Q9XQQ8;B6GUR5;Q32857;Q9TJV6;A5X4C0;Q6Y2Z4;B8PRM7;D0Q0H0;Q9TJU5;A2VAU0;Q9TI00;O98562;A1XCQ7;Q33089;Q9GGC0;B6GUQ8;Q37357;A0PDA4;A5X4I1;Q8MCX1;Q9TLI7;Q32183;Q33323;Q6LA00;D8V9E6;D2KUS5;Q6SSI3;O98549;Q3MKL9;E5FEB9;Q07281;Q43036;Q05993;P48717;Q6W3S3;…	20049	414	CID		43.26	1.10816		2	50		1	852.383	-62.5652	6/71	Medicago_elastase_rep2.mgf
	Low	RNEGRDLAREGNEII	C7AQS9;B5SXA5;P28424;Q33245;O47054;Q33506;O03678;Q33268;Q8HUZ7;Q32857;Q8WIX2;B8PRM7;O98562;A1XCQ7;A0PDA4;A5X4I1;Q9TLI7;Q32183;E0D9P4;Q8SN43;O47047;O98549;Q43036;Q05993;Q6W3S3;Q9TLH7;Q32111;O98880;Q8WIA1;Q8WJK2;Q9XPZ0;O98552;Q6Y2Z1;Q5KTY1;Q15JC1;A5X4E9;B8QQH0;C7A5Y1;Q8WLH4;Q37343;O98545;Q9GHR3;O47273;Q9MV63;Q71N73;Q5K3X3;Q3T5E9;C3S8W3;C7AQU0;A5PFD4;Q9BB74;Q9GDM5;Q9MRH9;Q9GHM5;Q32056;B8PRM1;C0SJR0;…	8431	219	CID		40.73	2.52358	0	2	51	52	1	1741.79	-60.623	16/159	Medicago_elastase_rep2.mgf
	Low	QVERDKLNKYGRPL	C7AQS9;Q33550;B5SXA5;P28424;Q33245;Q8HT56;Q95CD5;O63121;O63136;Q9GD42;B6GUX7;B6GUY1;Q9GD60;Q8WLI8;P94086;Q6Y2Y3;B6GUQ7;P93976;A7IT65;P94106;Q36782;O03678;Q33268;O03607;Q8HUZ7;Q36683;P94076;Q9XQQ8;B6GUR5;Q33620;Q32857;A5X4C0;Q8WIX2;Q6Y2Z4;B6GUT8;D0Q0H0;Q9TJU5;Q7YKW5;A2VAU0;Q9TI00;O98562;A1XCQ7;Q9GGC0;Q36643;B6GUQ8;Q36637;Q37357;A0PDA4;A5X4I1;Q8MCX1;Q9TLI7;Q33323;Q6LA00;D8V9E6;Q9GD45;D2KUS5;Q39288;…	21091	423	CID		39.64	3.7085		6	52	47	1	1715.84	-68.9384	13/141	Medicago_elastase_rep2.mgf
	Low	FQGPPHGI	C7AQS9;Q33550;P28424;Q33245;Q8HT56;O63121;O63136;B6GUX7;B6GUY1;Q9GD60;Q8WLI8;P94086;Q6Y2Y3;B6GUQ7;P93976;A7IT65;Q36782;O03678;Q33268;Q8HUZ7;Q36683;P94076;Q9XQQ8;B6GUR5;Q32857;Q9TJV6;A5X4C0;Q6Y2Z4;B8PRM7;D0Q0H0;Q9TJU5;A2VAU0;Q9TI00;O98562;A1XCQ7;Q33089;Q9GGC0;B6GUQ8;Q37357;A0PDA4;A5X4I1;Q8MCX1;Q9TLI7;Q32183;Q33323;Q6LA00;D8V9E6;D2KUS5;Q6SSI3;O98549;Q3MKL9;E5FEB9;Q07281;Q43036;Q05993;P48717;Q6W3S3;…	20049	414	CID		38.79	3.22185		4	50	53	1	852.395	-48.0261	9/71	Medicago_elastase_rep2.mgf
	Low	AAcEVWKEI	Q33550;P28424;Q33245;Q95CD5;O63121;B6GUX7;Q8WLI8;P94086;Q6Y2Y3;B6GUQ7;A7IT65;P94106;Q36782;O03678;Q33268;Q8HUZ7;Q36683;P94076;Q9XQQ8;P93987;B6GUR5;Q33620;Q32857;Q9TJV6;Q6Y2Z3;Q6Y2Z4;B6GUT8;B8PRM7;Q7YKW5;Q9TI00;A1XCQ7;Q33089;Q9GGC0;Q36643;A0PDA4;A5X4I1;Q32183;Q33323;Q9GD45;Q8HUY5;Q39288;Q9XQP7;O47047;Q8MAK2;Q5DK06;O98549;Q3MKL9;Q43036;Q05993;P48717;Q9TLH7;Q8WHV7;Q31982;Q95A73;O98880;Q9XPZ0;O98552;…	6474	201	CID	C3(Carbamidomethyl)	37.95	4.43896	0	1	51	49	1	1105.5	-28.5076	6/75	Medicago_elastase_rep2.mgf
	Low	AAcEVWKEIKFEFExMDTL	Q9BB74	1	1	CID	C3(Carbamidomethyl), X15(G)	29.64	19.8869		10	49	52	1	2302.95	-55.0579	8/188	Medicago_elastase_rep2.mgf
	Low	RNEGRDLAREGNEI	C7AQS9;B5SXA5;P28424;Q33245;O47054;Q33506;O03678;Q33268;Q8HUZ7;Q32857;Q8WIX2;B8PRM7;O98562;A1XCQ7;A0PDA4;A5X4I1;Q9TLI7;Q32183;E0D9P4;Q8SN43;O47047;O98549;Q43036;Q05993;Q6W3S3;Q9TLH7;Q8WHV7;Q32111;O98880;Q8WIA1;Q8WJK2;Q9XPZ0;O98552;Q6Y2Z1;Q5KTY1;Q15JC1;A5X4E9;B8QQH0;C7A5Y1;Q8WLH4;Q37343;O98545;Q9GHR3;O47273;Q9MV63;Q71N73;Q5K3X3;Q3T5E9;C3S8W3;C7AQU0;A5PFD4;Q9BB74;Q9GDM5;Q9MRH9;Q9GHM5;Q32056;B8PRM1;…	8563	223	CID		27.94	34.6169		4	50	43	1	1628.7	-69.3875	9/149	Medicago_elastase_rep2.mgf
	Low	ANRVALEA	P28424;Q33245;O47054;Q8HT56;Q95CD5;O63121;O63136;Q9GD42;B6GUX7;B6GUY1;Q9GD60;Q8WLI8;P94086;Q6Y2Y3;B6GUQ7;P93976;A7IT65;P94106;Q33506;Q36782;O03678;Q33268;O03607;Q8HUZ7;Q36683;P94076;Q9XQQ8;P93987;B6GUR5;Q33620;Q32857;Q9TJV6;Q6Y2Z3;A5X4C0;Q8WIX2;Q6Y2Z4;B6GUT8;B8PRM7;D0Q0H0;Q9TJU5;Q7YKW5;A2VAU0;Q9TI00;O98562;A1XCQ7;Q33089;Q9GGC0;Q36643;B6GUQ8;Q36637;Q37357;P93986;A0PDA4;A5X4I1;Q8MCX1;Q9TLI7;Q32183;…	17337	400	CID		21.55	153.318		4	50	35	1	843.41	-69.0545	6/64	Medicago_elastase_rep2.mgf
	Low	REGNEIIREA	B5SXA5;P28424;Q33245;O47054;Q33506;O03678;Q33268;Q8HUZ7;Q32857;Q8WIX2;B8PRM7;O98562;A1XCQ7;Q37357;A0PDA4;A5X4I1;Q32183;Q8SN43;O98549;Q6W3S3;Q9TLH7;Q32111;O98880;Q8WJK2;Q9XPZ0;O98552;Q6Y2Z1;Q15JC1;A5X4E9;B8QQH0;C7A5Y1;Q8WLH4;O98545;Q9GHR3;O47273;Q9MV63;Q71N73;Q3T5E9;A5PFD4;Q9BB74;Q9GDM5;Q9MRH9;Q9GHM5;Q32056;B8PRM1;Q8WKW3;O98878;Q8WHG4;Q37164;Q9GCU2;Q3ZU78;Q4KUD6;A0PDA2;B8PRN3;D6MYK4;Q3T8E6;A0AS74;…	6374	173	CID		17.9	403.694		6	50	32	1	1186.56	-49.1685	6/103	Medicago_elastase_rep2.mgf
B8PRN3	33.26	20	19	475	52.8104	6.58057	1041.77	Ribulose-1,5-bisphosphate carboxylase/oxygenase large subunit (Fragment) OS=Krapfia ranunculina GN=rbcL PE=3 SV=1 - [B8PRN3_9MAGN]
	Confidence Icon	Sequence	Protein Accessions	# Proteins	# Protein Groups	Activation Type	Modifications	IonScore	Exp Value	Δ Score	Rank	Identity High	Homology Threshold	Charge	m/z [Da]	ΔM [ppm]	Ions Matched	Spectrum File
	High	QARNEGRDLAREGNEIIREA	B5SXA5;Q8SN43;O98549;Q6W3S3;Q9TLH7;Q32111;O98880;Q8WJK2;Q9XPZ0;O98552;Q6Y2Z1;Q15JC1;A5X4E9;C7A5Y1;Q8WLH4;O98545;Q9GHR3;O47273;Q9MV63;Q71N73;Q3T5E9;A5PFD4;Q9BB74;Q9GDM5;Q9MRH9;Q9GHM5;Q32056;B8PRM1;Q8WKW3;O98878;Q8WHG4;Q37164;Q9GCU2;Q3ZU78;Q4KUD6;A0PDA2;B8PRN3;D6MYK4;Q3T8E6;A0AS74;D6MYJ8;Q31856;Q32272;Q71N71;A0PDA8;Q32776;Q9GGH6;O20248;Q33051;O98758;Q39700;Q9TLJ0;E2CZ58;Q29VE4;Q31846;Q8M9C0;Q32581;…	5816	144	CID		103.8	1.13828e-06		6	51		1	2297.04	-58.1276	20/217	Medicago_elastase_rep2.mgf
	High	RNEGRDLAREGNEIIREA	B5SXA5;P28424;Q33245;O47054;Q33506;O03678;Q33268;Q8HUZ7;Q32857;Q8WIX2;B8PRM7;O98562;A1XCQ7;A0PDA4;A5X4I1;Q32183;Q8SN43;O98549;Q6W3S3;Q9TLH7;Q32111;O98880;Q8WJK2;Q9XPZ0;O98552;Q6Y2Z1;Q15JC1;A5X4E9;B8QQH0;C7A5Y1;Q8WLH4;O98545;Q9GHR3;O47273;Q9MV63;Q71N73;Q3T5E9;A5PFD4;Q9BB74;Q9GDM5;Q9MRH9;Q9GHM5;Q32056;B8PRM1;Q8WKW3;O98878;Q8WHG4;Q37164;Q9GCU2;Q3ZU78;Q4KUD6;A0PDA2;B8PRN3;D6MYK4;Q3T8E6;A0AS74;D6MYJ8;…	6175	162	CID		92.82	1.58469e-05	0	2	51		1	2097.95	-58.6388	20/197	Medicago_elastase_rep2.mgf
	High	EIFGDDSVLQFGGGTLGHPWGNAPGAVANRV	C7AQS9;Q33550;B5SXA5;P28424;Q33245;O47054;Q8HT56;O63121;Q9GD42;B6GUX7;B6GUY1;Q8WLI8;P94086;Q6Y2Y3;B6GUQ7;Q33506;Q36782;O03678;Q33268;Q8HUZ7;P93987;B6GUR5;Q32857;Q9TJV6;A5X4C0;Q8WIX2;Q6Y2Z4;B6GUT8;B8PRM7;Q9TJU5;Q9TI00;O98562;A1XCQ7;Q33089;Q36637;A5X4I1;Q8MCX1;Q9TLI7;Q33323;Q8HUY5;Q39288;E0D9P4;Q8SN43;O47047;Q52TF4;Q5DK06;Q6SSI3;O98549;Q3MKL9;Q07281;P48717;Q6W3S3;Q8W952;Q9TLH7;Q32111;Q95A73;O98880;…	15526	323	CID		90.43	1.34783e-05		10	48		1	3138.33	-67.9156	15/325	Medicago_elastase_rep2.mgf
	High	FQGPPHGIQVERDKLNKYGRPL	C7AQS9;Q33550;P28424;Q33245;Q8HT56;O63121;O63136;B6GUX7;B6GUY1;Q9GD60;Q8WLI8;P94086;Q6Y2Y3;B6GUQ7;P93976;A7IT65;Q36782;O03678;Q33268;Q8HUZ7;Q36683;P94076;Q9XQQ8;B6GUR5;Q32857;A5X4C0;Q6Y2Z4;D0Q0H0;Q9TJU5;A2VAU0;Q9TI00;O98562;A1XCQ7;Q9GGC0;B6GUQ8;Q37357;A0PDA4;A5X4I1;Q8MCX1;Q9TLI7;Q33323;Q6LA00;D8V9E6;D2KUS5;Q07281;Q43036;Q05993;P48717;Q6W3S3;Q8W952;Q9TLH7;Q8WHV7;Q32111;Q95A73;O98880;Q8WIA1;Q8WJK2;…	17696	346	CID		72.38	0.00164236		8	51		1	2549.23	-57.6101	20/219	Medicago_elastase_rep2.mgf
	High	NMFTSIVGNVFGFKxLRA	B8PRN3;Q4VIB0;Q41322;C6FJU5	10	4	CID	X15(A)	68.68	0.00452187		6	51		1	1971.95	-47.6793	11/184	Medicago_elastase_rep2.mgf
	High	YKAQAETGEIKGHYLNATA	C7AQS9;Q33550;P28424;Q8HT56;Q95CD5;O63121;O63136;Q9GD42;B6GUX7;B6GUY1;Q6Y2Y3;P93976;A7IT65;Q36782;O03678;Q33268;O03607;Q36683;B6GUR5;Q8WIX2;Q6Y2Z4;B6GUT8;B8PRM7;D0Q0H0;Q9TJU5;Q7YKW5;A2VAU0;Q9TI00;A1XCQ7;Q33089;Q9GGC0;Q36637;Q37357;P93986;A0PDA4;Q8MCX1;Q32183;Q33323;Q6LA00;D8V9E6;Q39288;Q9XQP7;Q52TF4;Q8MCX9;Q6SSI3;O98549;Q3MKL9;Q07281;Q05993;P48717;Q8W952;Q8WHV7;Q8WJK2;O98552;Q9MU99;Q5KTY1;Q5GLI7;…	9608	258	CID		65.27	0.00815917		4	51		1	2064.9	-64.6817	14/200	Medicago_elastase_rep2.mgf
	High	cVQARNEGRDLAREGNEIIREA	B5SXA5;Q8SN43;O98549;Q6W3S3;Q9TLH7;Q32111;O98880;Q8WJK2;Q9XPZ0;O98552;Q6Y2Z1;Q15JC1;A5X4E9;C7A5Y1;Q8WLH4;O98545;Q9GHR3;O47273;Q9MV63;Q3T5E9;A5PFD4;Q9BB74;Q9GDM5;Q9MRH9;Q9GHM5;Q32056;B8PRM1;Q8WKW3;O98878;Q8WHG4;Q37164;Q9GCU2;Q3ZU78;Q4KUD6;A0PDA2;B8PRN3;D6MYK4;Q3T8E6;A0AS74;D6MYJ8;Q31856;Q32272;A0PDA8;Q32776;Q9GGH6;O20248;Q33051;O98758;Q39700;Q9TLJ0;E2CZ58;Q29VE4;Q31846;Q8M9C0;Q32581;Q9MV76;Q9GHM6;…	5800	142	CID	C1(Carbamidomethyl)	64.28	0.00920551		7	50		1	2556.14	-49.9171	17/233	Medicago_elastase_rep2.mgf
	High	cVQARNEGRDLAREGNEII	C7AQS9;B5SXA5;E0D9P4;Q8SN43;O47047;O98549;Q43036;Q05993;Q6W3S3;Q9TLH7;Q32111;O98880;Q8WIA1;Q8WJK2;Q9XPZ0;O98552;Q6Y2Z1;Q5KTY1;Q15JC1;A5X4E9;C7A5Y1;Q8WLH4;Q37343;O98545;Q9GHR3;O47273;Q9MV63;Q5K3X3;Q3T5E9;C3S8W3;C7AQU0;A5PFD4;Q9BB74;Q9GDM5;Q9MRH9;Q9GHM5;Q32056;B8PRM1;C0SJR0;C3S8R3;Q8WKW3;O98878;Q8M949;Q8WHG4;Q37164;Q9GCU2;Q3ZU78;Q4KUD6;A0PDA2;B8PRN3;C3RXG8;D6MYK4;Q9TN72;O98900;Q33423;Q3T8E6;A0AS74;…	7995	194	CID	C1(Carbamidomethyl)	61.36	0.0195971		8	51		1	2199.96	-57.1625	16/195	Medicago_elastase_rep2.mgf
	High	KNYGRAVYEcL	C7AQS9;Q33550;B5SXA5;P28424;Q33245;O47054;Q8HT56;O63121;O63136;Q9GD42;B6GUX7;B6GUY1;Q9GD60;Q8WLI8;P94086;Q6Y2Y3;B6GUQ7;P93976;A7IT65;Q33506;Q36782;O03678;Q36683;P94076;Q9XQQ8;P93987;B6GUR5;Q33620;Q9TJV6;A5X4C0;Q8WIX2;Q6Y2Z4;D0Q0H0;Q9TJU5;A2VAU0;Q9TI00;O98562;A1XCQ7;Q9GGC0;Q36643;B6GUQ8;Q36637;Q37357;P93986;A0PDA4;A5X4I1;Q33323;D8V9E6;Q8HUY5;D2KUS5;Q9XQP7;E0D9P4;Q8SN43;O47047;Q8MAK2;Q52TF4;Q5DK06;…	21633	404	CID	C10(Carbamidomethyl)	60.46	0.0208918	0	1	50		1	1372.6	-50.8782	8/96	Medicago_elastase_rep2.mgf
	High	GCTIKPKLGLSAKNYGRA	C7AQS9;Q33550;B5SXA5;P28424;Q33245;O47054;Q8HT56;O63121;O63136;Q9GD42;B6GUX7;B6GUY1;Q9GD60;Q8WLI8;P94086;Q6Y2Y3;B6GUQ7;A7IT65;P94106;Q33506;Q36782;O03678;Q33268;O03607;Q8HUZ7;P94076;Q9XQQ8;P93987;B6GUR5;Q33620;Q32857;Q9TJV6;A5X4C0;Q8WIX2;Q6Y2Z4;B6GUT8;D0Q0H0;Q9TJU5;Q7YKW5;A2VAU0;Q9TI00;O98562;A1XCQ7;Q33089;Q9GGC0;Q36643;B6GUQ8;Q36637;Q37357;P93986;A0PDA4;A5X4I1;Q8MCX1;Q9TLI7;Q32183;Q33323;Q6LA00;…	23507	426	CID		58.16	0.0537334		7	52		1	1876.93	-60.1788	10/184	Medicago_elastase_rep2.mgf
	Medium	AKNYGRAVYEcL	C7AQS9;Q33550;B5SXA5;P28424;Q33245;O47054;Q8HT56;O63121;O63136;Q9GD42;B6GUX7;B6GUY1;Q9GD60;Q8WLI8;P94086;Q6Y2Y3;B6GUQ7;P93976;A7IT65;Q33506;Q36782;O03678;Q36683;P94076;Q9XQQ8;P93987;B6GUR5;Q33620;Q9TJV6;A5X4C0;Q8WIX2;Q6Y2Z4;D0Q0H0;Q9TJU5;A2VAU0;Q9TI00;O98562;A1XCQ7;Q9GGC0;Q36643;B6GUQ8;Q36637;Q37357;P93986;A0PDA4;A5X4I1;Q33323;D8V9E6;Q8HUY5;D2KUS5;Q9XQP7;E0D9P4;Q8SN43;O47047;Q8MAK2;Q52TF4;Q5DK06;…	21604	404	CID	C11(Carbamidomethyl)	48.09	0.388183	0	2	50	55	1	1443.63	-52.7527	12/104	Medicago_elastase_rep2.mgf
	Low	FQGPPHGI	C7AQS9;Q33550;P28424;Q33245;Q8HT56;O63121;O63136;B6GUX7;B6GUY1;Q9GD60;Q8WLI8;P94086;Q6Y2Y3;B6GUQ7;P93976;A7IT65;Q36782;O03678;Q33268;Q8HUZ7;Q36683;P94076;Q9XQQ8;B6GUR5;Q32857;Q9TJV6;A5X4C0;Q6Y2Z4;B8PRM7;D0Q0H0;Q9TJU5;A2VAU0;Q9TI00;O98562;A1XCQ7;Q33089;Q9GGC0;B6GUQ8;Q37357;A0PDA4;A5X4I1;Q8MCX1;Q9TLI7;Q32183;Q33323;Q6LA00;D8V9E6;D2KUS5;Q6SSI3;O98549;Q3MKL9;E5FEB9;Q07281;Q43036;Q05993;P48717;Q6W3S3;…	20049	414	CID		43.26	1.10816		2	50		1	852.383	-62.5652	6/71	Medicago_elastase_rep2.mgf
	Low	RNEGRDLAREGNEII	C7AQS9;B5SXA5;P28424;Q33245;O47054;Q33506;O03678;Q33268;Q8HUZ7;Q32857;Q8WIX2;B8PRM7;O98562;A1XCQ7;A0PDA4;A5X4I1;Q9TLI7;Q32183;E0D9P4;Q8SN43;O47047;O98549;Q43036;Q05993;Q6W3S3;Q9TLH7;Q32111;O98880;Q8WIA1;Q8WJK2;Q9XPZ0;O98552;Q6Y2Z1;Q5KTY1;Q15JC1;A5X4E9;B8QQH0;C7A5Y1;Q8WLH4;Q37343;O98545;Q9GHR3;O47273;Q9MV63;Q71N73;Q5K3X3;Q3T5E9;C3S8W3;C7AQU0;A5PFD4;Q9BB74;Q9GDM5;Q9MRH9;Q9GHM5;Q32056;B8PRM1;C0SJR0;…	8431	219	CID		40.73	2.52358	0	2	51	52	1	1741.79	-60.623	16/159	Medicago_elastase_rep2.mgf
	Low	QVERDKLNKYGRPL	C7AQS9;Q33550;B5SXA5;P28424;Q33245;Q8HT56;Q95CD5;O63121;O63136;Q9GD42;B6GUX7;B6GUY1;Q9GD60;Q8WLI8;P94086;Q6Y2Y3;B6GUQ7;P93976;A7IT65;P94106;Q36782;O03678;Q33268;O03607;Q8HUZ7;Q36683;P94076;Q9XQQ8;B6GUR5;Q33620;Q32857;A5X4C0;Q8WIX2;Q6Y2Z4;B6GUT8;D0Q0H0;Q9TJU5;Q7YKW5;A2VAU0;Q9TI00;O98562;A1XCQ7;Q9GGC0;Q36643;B6GUQ8;Q36637;Q37357;A0PDA4;A5X4I1;Q8MCX1;Q9TLI7;Q33323;Q6LA00;D8V9E6;Q9GD45;D2KUS5;Q39288;…	21091	423	CID		39.64	3.7085		6	52	47	1	1715.84	-68.9384	13/141	Medicago_elastase_rep2.mgf
	Low	FQGPPHGI	C7AQS9;Q33550;P28424;Q33245;Q8HT56;O63121;O63136;B6GUX7;B6GUY1;Q9GD60;Q8WLI8;P94086;Q6Y2Y3;B6GUQ7;P93976;A7IT65;Q36782;O03678;Q33268;Q8HUZ7;Q36683;P94076;Q9XQQ8;B6GUR5;Q32857;Q9TJV6;A5X4C0;Q6Y2Z4;B8PRM7;D0Q0H0;Q9TJU5;A2VAU0;Q9TI00;O98562;A1XCQ7;Q33089;Q9GGC0;B6GUQ8;Q37357;A0PDA4;A5X4I1;Q8MCX1;Q9TLI7;Q32183;Q33323;Q6LA00;D8V9E6;D2KUS5;Q6SSI3;O98549;Q3MKL9;E5FEB9;Q07281;Q43036;Q05993;P48717;Q6W3S3;…	20049	414	CID		38.79	3.22185		4	50	53	1	852.395	-48.0261	9/71	Medicago_elastase_rep2.mgf
	Low	AAcEVWKEI	Q33550;P28424;Q33245;Q95CD5;O63121;B6GUX7;Q8WLI8;P94086;Q6Y2Y3;B6GUQ7;A7IT65;P94106;Q36782;O03678;Q33268;Q8HUZ7;Q36683;P94076;Q9XQQ8;P93987;B6GUR5;Q33620;Q32857;Q9TJV6;Q6Y2Z3;Q6Y2Z4;B6GUT8;B8PRM7;Q7YKW5;Q9TI00;A1XCQ7;Q33089;Q9GGC0;Q36643;A0PDA4;A5X4I1;Q32183;Q33323;Q9GD45;Q8HUY5;Q39288;Q9XQP7;O47047;Q8MAK2;Q5DK06;O98549;Q3MKL9;Q43036;Q05993;P48717;Q9TLH7;Q8WHV7;Q31982;Q95A73;O98880;Q9XPZ0;O98552;…	6474	201	CID	C3(Carbamidomethyl)	37.95	4.43896	0	1	51	49	1	1105.5	-28.5076	6/75	Medicago_elastase_rep2.mgf
	Low	RNEGRDLAREGNEI	C7AQS9;B5SXA5;P28424;Q33245;O47054;Q33506;O03678;Q33268;Q8HUZ7;Q32857;Q8WIX2;B8PRM7;O98562;A1XCQ7;A0PDA4;A5X4I1;Q9TLI7;Q32183;E0D9P4;Q8SN43;O47047;O98549;Q43036;Q05993;Q6W3S3;Q9TLH7;Q8WHV7;Q32111;O98880;Q8WIA1;Q8WJK2;Q9XPZ0;O98552;Q6Y2Z1;Q5KTY1;Q15JC1;A5X4E9;B8QQH0;C7A5Y1;Q8WLH4;Q37343;O98545;Q9GHR3;O47273;Q9MV63;Q71N73;Q5K3X3;Q3T5E9;C3S8W3;C7AQU0;A5PFD4;Q9BB74;Q9GDM5;Q9MRH9;Q9GHM5;Q32056;B8PRM1;…	8563	223	CID		27.94	34.6169		4	50	43	1	1628.7	-69.3875	9/149	Medicago_elastase_rep2.mgf
	Low	LRLEDLRIPV	Q8HT56;Q6Y2Y3;Q36782;O03678;Q9XQQ8;Q8WIX2;Q6Y2Z4;Q33089;Q3MKL9;Q07281;Q05993;Q32111;Q8WIA1;Q32428;Q6Y2Z1;Q6Y2Y8;C7A5Y1;D5J720;E0D919;Q8WLH4;Q9GHR3;Q32072;Q4Q006;D0F0Z2;O20217;O20244;Q32056;P92360;B0L5G2;B8PRM1;C7AF20;D0PVA4;Q37164;B8PRN3;Q33423;Q6PZ77;Q6JXX9;Q3T8E6;Q9MVS0;Q8WIY3;Q8HSW8;Q9BB76;Q32434;O03627;Q31846;Q9MU55;Q95DT6;Q32597;O03648;D0F0N5;Q9MRX1;Q36594;Q9GDP6;Q95E68;E5FEB7;Q32825;Q33104;…	1644	86	CID		27.07	49.2839		7	50	41	1	1223.68	-51.8523	13/92	Medicago_elastase_rep2.mgf
	Low	ANRVALEA	P28424;Q33245;O47054;Q8HT56;Q95CD5;O63121;O63136;Q9GD42;B6GUX7;B6GUY1;Q9GD60;Q8WLI8;P94086;Q6Y2Y3;B6GUQ7;P93976;A7IT65;P94106;Q33506;Q36782;O03678;Q33268;O03607;Q8HUZ7;Q36683;P94076;Q9XQQ8;P93987;B6GUR5;Q33620;Q32857;Q9TJV6;Q6Y2Z3;A5X4C0;Q8WIX2;Q6Y2Z4;B6GUT8;B8PRM7;D0Q0H0;Q9TJU5;Q7YKW5;A2VAU0;Q9TI00;O98562;A1XCQ7;Q33089;Q9GGC0;Q36643;B6GUQ8;Q36637;Q37357;P93986;A0PDA4;A5X4I1;Q8MCX1;Q9TLI7;Q32183;…	17337	400	CID		21.55	153.318		4	50	35	1	843.41	-69.0545	6/64	Medicago_elastase_rep2.mgf
	Low	REGNEIIREA	B5SXA5;P28424;Q33245;O47054;Q33506;O03678;Q33268;Q8HUZ7;Q32857;Q8WIX2;B8PRM7;O98562;A1XCQ7;Q37357;A0PDA4;A5X4I1;Q32183;Q8SN43;O98549;Q6W3S3;Q9TLH7;Q32111;O98880;Q8WJK2;Q9XPZ0;O98552;Q6Y2Z1;Q15JC1;A5X4E9;B8QQH0;C7A5Y1;Q8WLH4;O98545;Q9GHR3;O47273;Q9MV63;Q71N73;Q3T5E9;A5PFD4;Q9BB74;Q9GDM5;Q9MRH9;Q9GHM5;Q32056;B8PRM1;Q8WKW3;O98878;Q8WHG4;Q37164;Q9GCU2;Q3ZU78;Q4KUD6;A0PDA2;B8PRN3;D6MYK4;Q3T8E6;A0AS74;…	6374	173	CID		17.9	403.694		6	50	32	1	1186.56	-49.1685	6/103	Medicago_elastase_rep2.mgf
Q32597	33.12	20	19	477	52.81	6.63916	1041.77	Ribulose-1,5-bisphosphate carboxylase/oxygenase large subunit (Fragment) OS=Mackinlaya macrosciadia GN=rbcL PE=3 SV=1 - [Q32597_9APIA]
	Confidence Icon	Sequence	Protein Accessions	# Proteins	# Protein Groups	Activation Type	Modifications	IonScore	Exp Value	Δ Score	Rank	Identity High	Homology Threshold	Charge	m/z [Da]	ΔM [ppm]	Ions Matched	Spectrum File
	High	QARNEGRDLAREGNEIIREA	B5SXA5;Q8SN43;O98549;Q6W3S3;Q9TLH7;Q32111;O98880;Q8WJK2;Q9XPZ0;O98552;Q6Y2Z1;Q15JC1;A5X4E9;C7A5Y1;Q8WLH4;O98545;Q9GHR3;O47273;Q9MV63;Q71N73;Q3T5E9;A5PFD4;Q9BB74;Q9GDM5;Q9MRH9;Q9GHM5;Q32056;B8PRM1;Q8WKW3;O98878;Q8WHG4;Q37164;Q9GCU2;Q3ZU78;Q4KUD6;A0PDA2;B8PRN3;D6MYK4;Q3T8E6;A0AS74;D6MYJ8;Q31856;Q32272;Q71N71;A0PDA8;Q32776;Q9GGH6;O20248;Q33051;O98758;Q39700;Q9TLJ0;E2CZ58;Q29VE4;Q31846;Q8M9C0;Q32581;…	5816	144	CID		103.8	1.13828e-06		6	51		1	2297.04	-58.1276	20/217	Medicago_elastase_rep2.mgf
	High	RNEGRDLAREGNEIIREA	B5SXA5;P28424;Q33245;O47054;Q33506;O03678;Q33268;Q8HUZ7;Q32857;Q8WIX2;B8PRM7;O98562;A1XCQ7;A0PDA4;A5X4I1;Q32183;Q8SN43;O98549;Q6W3S3;Q9TLH7;Q32111;O98880;Q8WJK2;Q9XPZ0;O98552;Q6Y2Z1;Q15JC1;A5X4E9;B8QQH0;C7A5Y1;Q8WLH4;O98545;Q9GHR3;O47273;Q9MV63;Q71N73;Q3T5E9;A5PFD4;Q9BB74;Q9GDM5;Q9MRH9;Q9GHM5;Q32056;B8PRM1;Q8WKW3;O98878;Q8WHG4;Q37164;Q9GCU2;Q3ZU78;Q4KUD6;A0PDA2;B8PRN3;D6MYK4;Q3T8E6;A0AS74;D6MYJ8;…	6175	162	CID		92.82	1.58469e-05	0	2	51		1	2097.95	-58.6388	20/197	Medicago_elastase_rep2.mgf
	High	EIFGDDSVLQFGGGTLGHPWGNAPGAVANRV	C7AQS9;Q33550;B5SXA5;P28424;Q33245;O47054;Q8HT56;O63121;Q9GD42;B6GUX7;B6GUY1;Q8WLI8;P94086;Q6Y2Y3;B6GUQ7;Q33506;Q36782;O03678;Q33268;Q8HUZ7;P93987;B6GUR5;Q32857;Q9TJV6;A5X4C0;Q8WIX2;Q6Y2Z4;B6GUT8;B8PRM7;Q9TJU5;Q9TI00;O98562;A1XCQ7;Q33089;Q36637;A5X4I1;Q8MCX1;Q9TLI7;Q33323;Q8HUY5;Q39288;E0D9P4;Q8SN43;O47047;Q52TF4;Q5DK06;Q6SSI3;O98549;Q3MKL9;Q07281;P48717;Q6W3S3;Q8W952;Q9TLH7;Q32111;Q95A73;O98880;…	15526	323	CID		90.43	1.34783e-05		10	48		1	3138.33	-67.9156	15/325	Medicago_elastase_rep2.mgf
	High	FQGPPHGIQVERDKLNKYGRPL	C7AQS9;Q33550;P28424;Q33245;Q8HT56;O63121;O63136;B6GUX7;B6GUY1;Q9GD60;Q8WLI8;P94086;Q6Y2Y3;B6GUQ7;P93976;A7IT65;Q36782;O03678;Q33268;Q8HUZ7;Q36683;P94076;Q9XQQ8;B6GUR5;Q32857;A5X4C0;Q6Y2Z4;D0Q0H0;Q9TJU5;A2VAU0;Q9TI00;O98562;A1XCQ7;Q9GGC0;B6GUQ8;Q37357;A0PDA4;A5X4I1;Q8MCX1;Q9TLI7;Q33323;Q6LA00;D8V9E6;D2KUS5;Q07281;Q43036;Q05993;P48717;Q6W3S3;Q8W952;Q9TLH7;Q8WHV7;Q32111;Q95A73;O98880;Q8WIA1;Q8WJK2;…	17696	346	CID		72.38	0.00164236		8	51		1	2549.23	-57.6101	20/219	Medicago_elastase_rep2.mgf
	High	NMFTSIVGNVFGFKALxA	Q95CD5;Q9GD42;Q33620;Q9TJV6;Q36643;Q9XQP7;Q9XPZ0;O47273;O20244;Q33423;O03627;Q9TLJ0;Q32597;O98527;O98749;Q710J8;Q4KUD3;Q6PZC2;Q05579;O03653;C7SN28	80	21	CID	X17(R)	68.68	0.00452187		4	51		1	1971.95	-47.6793	11/181	Medicago_elastase_rep2.mgf
	High	YKAQAETGEIKGHYLNATA	C7AQS9;Q33550;P28424;Q8HT56;Q95CD5;O63121;O63136;Q9GD42;B6GUX7;B6GUY1;Q6Y2Y3;P93976;A7IT65;Q36782;O03678;Q33268;O03607;Q36683;B6GUR5;Q8WIX2;Q6Y2Z4;B6GUT8;B8PRM7;D0Q0H0;Q9TJU5;Q7YKW5;A2VAU0;Q9TI00;A1XCQ7;Q33089;Q9GGC0;Q36637;Q37357;P93986;A0PDA4;Q8MCX1;Q32183;Q33323;Q6LA00;D8V9E6;Q39288;Q9XQP7;Q52TF4;Q8MCX9;Q6SSI3;O98549;Q3MKL9;Q07281;Q05993;P48717;Q8W952;Q8WHV7;Q8WJK2;O98552;Q9MU99;Q5KTY1;Q5GLI7;…	9608	258	CID		65.27	0.00815917		4	51		1	2064.9	-64.6817	14/200	Medicago_elastase_rep2.mgf
	High	cVQARNEGRDLAREGNEIIREA	B5SXA5;Q8SN43;O98549;Q6W3S3;Q9TLH7;Q32111;O98880;Q8WJK2;Q9XPZ0;O98552;Q6Y2Z1;Q15JC1;A5X4E9;C7A5Y1;Q8WLH4;O98545;Q9GHR3;O47273;Q9MV63;Q3T5E9;A5PFD4;Q9BB74;Q9GDM5;Q9MRH9;Q9GHM5;Q32056;B8PRM1;Q8WKW3;O98878;Q8WHG4;Q37164;Q9GCU2;Q3ZU78;Q4KUD6;A0PDA2;B8PRN3;D6MYK4;Q3T8E6;A0AS74;D6MYJ8;Q31856;Q32272;A0PDA8;Q32776;Q9GGH6;O20248;Q33051;O98758;Q39700;Q9TLJ0;E2CZ58;Q29VE4;Q31846;Q8M9C0;Q32581;Q9MV76;Q9GHM6;…	5800	142	CID	C1(Carbamidomethyl)	64.28	0.00920551		7	50		1	2556.14	-49.9171	17/233	Medicago_elastase_rep2.mgf
	High	cVQARNEGRDLAREGNEII	C7AQS9;B5SXA5;E0D9P4;Q8SN43;O47047;O98549;Q43036;Q05993;Q6W3S3;Q9TLH7;Q32111;O98880;Q8WIA1;Q8WJK2;Q9XPZ0;O98552;Q6Y2Z1;Q5KTY1;Q15JC1;A5X4E9;C7A5Y1;Q8WLH4;Q37343;O98545;Q9GHR3;O47273;Q9MV63;Q5K3X3;Q3T5E9;C3S8W3;C7AQU0;A5PFD4;Q9BB74;Q9GDM5;Q9MRH9;Q9GHM5;Q32056;B8PRM1;C0SJR0;C3S8R3;Q8WKW3;O98878;Q8M949;Q8WHG4;Q37164;Q9GCU2;Q3ZU78;Q4KUD6;A0PDA2;B8PRN3;C3RXG8;D6MYK4;Q9TN72;O98900;Q33423;Q3T8E6;A0AS74;…	7995	194	CID	C1(Carbamidomethyl)	61.36	0.0195971		8	51		1	2199.96	-57.1625	16/195	Medicago_elastase_rep2.mgf
	High	KNYGRAVYEcL	C7AQS9;Q33550;B5SXA5;P28424;Q33245;O47054;Q8HT56;O63121;O63136;Q9GD42;B6GUX7;B6GUY1;Q9GD60;Q8WLI8;P94086;Q6Y2Y3;B6GUQ7;P93976;A7IT65;Q33506;Q36782;O03678;Q36683;P94076;Q9XQQ8;P93987;B6GUR5;Q33620;Q9TJV6;A5X4C0;Q8WIX2;Q6Y2Z4;D0Q0H0;Q9TJU5;A2VAU0;Q9TI00;O98562;A1XCQ7;Q9GGC0;Q36643;B6GUQ8;Q36637;Q37357;P93986;A0PDA4;A5X4I1;Q33323;D8V9E6;Q8HUY5;D2KUS5;Q9XQP7;E0D9P4;Q8SN43;O47047;Q8MAK2;Q52TF4;Q5DK06;…	21633	404	CID	C10(Carbamidomethyl)	60.46	0.0208918	0	1	50		1	1372.6	-50.8782	8/96	Medicago_elastase_rep2.mgf
	High	GCTIKPKLGLSAKNYGRA	C7AQS9;Q33550;B5SXA5;P28424;Q33245;O47054;Q8HT56;O63121;O63136;Q9GD42;B6GUX7;B6GUY1;Q9GD60;Q8WLI8;P94086;Q6Y2Y3;B6GUQ7;A7IT65;P94106;Q33506;Q36782;O03678;Q33268;O03607;Q8HUZ7;P94076;Q9XQQ8;P93987;B6GUR5;Q33620;Q32857;Q9TJV6;A5X4C0;Q8WIX2;Q6Y2Z4;B6GUT8;D0Q0H0;Q9TJU5;Q7YKW5;A2VAU0;Q9TI00;O98562;A1XCQ7;Q33089;Q9GGC0;Q36643;B6GUQ8;Q36637;Q37357;P93986;A0PDA4;A5X4I1;Q8MCX1;Q9TLI7;Q32183;Q33323;Q6LA00;…	23507	426	CID		58.16	0.0537334		7	52		1	1876.93	-60.1788	10/184	Medicago_elastase_rep2.mgf
	Medium	AKNYGRAVYEcL	C7AQS9;Q33550;B5SXA5;P28424;Q33245;O47054;Q8HT56;O63121;O63136;Q9GD42;B6GUX7;B6GUY1;Q9GD60;Q8WLI8;P94086;Q6Y2Y3;B6GUQ7;P93976;A7IT65;Q33506;Q36782;O03678;Q36683;P94076;Q9XQQ8;P93987;B6GUR5;Q33620;Q9TJV6;A5X4C0;Q8WIX2;Q6Y2Z4;D0Q0H0;Q9TJU5;A2VAU0;Q9TI00;O98562;A1XCQ7;Q9GGC0;Q36643;B6GUQ8;Q36637;Q37357;P93986;A0PDA4;A5X4I1;Q33323;D8V9E6;Q8HUY5;D2KUS5;Q9XQP7;E0D9P4;Q8SN43;O47047;Q8MAK2;Q52TF4;Q5DK06;…	21604	404	CID	C11(Carbamidomethyl)	48.09	0.388183	0	2	50	55	1	1443.63	-52.7527	12/104	Medicago_elastase_rep2.mgf
	Low	FQGPPHGI	C7AQS9;Q33550;P28424;Q33245;Q8HT56;O63121;O63136;B6GUX7;B6GUY1;Q9GD60;Q8WLI8;P94086;Q6Y2Y3;B6GUQ7;P93976;A7IT65;Q36782;O03678;Q33268;Q8HUZ7;Q36683;P94076;Q9XQQ8;B6GUR5;Q32857;Q9TJV6;A5X4C0;Q6Y2Z4;B8PRM7;D0Q0H0;Q9TJU5;A2VAU0;Q9TI00;O98562;A1XCQ7;Q33089;Q9GGC0;B6GUQ8;Q37357;A0PDA4;A5X4I1;Q8MCX1;Q9TLI7;Q32183;Q33323;Q6LA00;D8V9E6;D2KUS5;Q6SSI3;O98549;Q3MKL9;E5FEB9;Q07281;Q43036;Q05993;P48717;Q6W3S3;…	20049	414	CID		43.26	1.10816		2	50		1	852.383	-62.5652	6/71	Medicago_elastase_rep2.mgf
	Low	RNEGRDLAREGNEII	C7AQS9;B5SXA5;P28424;Q33245;O47054;Q33506;O03678;Q33268;Q8HUZ7;Q32857;Q8WIX2;B8PRM7;O98562;A1XCQ7;A0PDA4;A5X4I1;Q9TLI7;Q32183;E0D9P4;Q8SN43;O47047;O98549;Q43036;Q05993;Q6W3S3;Q9TLH7;Q32111;O98880;Q8WIA1;Q8WJK2;Q9XPZ0;O98552;Q6Y2Z1;Q5KTY1;Q15JC1;A5X4E9;B8QQH0;C7A5Y1;Q8WLH4;Q37343;O98545;Q9GHR3;O47273;Q9MV63;Q71N73;Q5K3X3;Q3T5E9;C3S8W3;C7AQU0;A5PFD4;Q9BB74;Q9GDM5;Q9MRH9;Q9GHM5;Q32056;B8PRM1;C0SJR0;…	8431	219	CID		40.73	2.52358	0	2	51	52	1	1741.79	-60.623	16/159	Medicago_elastase_rep2.mgf
	Low	QVERDKLNKYGRPL	C7AQS9;Q33550;B5SXA5;P28424;Q33245;Q8HT56;Q95CD5;O63121;O63136;Q9GD42;B6GUX7;B6GUY1;Q9GD60;Q8WLI8;P94086;Q6Y2Y3;B6GUQ7;P93976;A7IT65;P94106;Q36782;O03678;Q33268;O03607;Q8HUZ7;Q36683;P94076;Q9XQQ8;B6GUR5;Q33620;Q32857;A5X4C0;Q8WIX2;Q6Y2Z4;B6GUT8;D0Q0H0;Q9TJU5;Q7YKW5;A2VAU0;Q9TI00;O98562;A1XCQ7;Q9GGC0;Q36643;B6GUQ8;Q36637;Q37357;A0PDA4;A5X4I1;Q8MCX1;Q9TLI7;Q33323;Q6LA00;D8V9E6;Q9GD45;D2KUS5;Q39288;…	21091	423	CID		39.64	3.7085		6	52	47	1	1715.84	-68.9384	13/141	Medicago_elastase_rep2.mgf
	Low	FQGPPHGI	C7AQS9;Q33550;P28424;Q33245;Q8HT56;O63121;O63136;B6GUX7;B6GUY1;Q9GD60;Q8WLI8;P94086;Q6Y2Y3;B6GUQ7;P93976;A7IT65;Q36782;O03678;Q33268;Q8HUZ7;Q36683;P94076;Q9XQQ8;B6GUR5;Q32857;Q9TJV6;A5X4C0;Q6Y2Z4;B8PRM7;D0Q0H0;Q9TJU5;A2VAU0;Q9TI00;O98562;A1XCQ7;Q33089;Q9GGC0;B6GUQ8;Q37357;A0PDA4;A5X4I1;Q8MCX1;Q9TLI7;Q32183;Q33323;Q6LA00;D8V9E6;D2KUS5;Q6SSI3;O98549;Q3MKL9;E5FEB9;Q07281;Q43036;Q05993;P48717;Q6W3S3;…	20049	414	CID		38.79	3.22185		4	50	53	1	852.395	-48.0261	9/71	Medicago_elastase_rep2.mgf
	Low	AAcEVWKEI	Q33550;P28424;Q33245;Q95CD5;O63121;B6GUX7;Q8WLI8;P94086;Q6Y2Y3;B6GUQ7;A7IT65;P94106;Q36782;O03678;Q33268;Q8HUZ7;Q36683;P94076;Q9XQQ8;P93987;B6GUR5;Q33620;Q32857;Q9TJV6;Q6Y2Z3;Q6Y2Z4;B6GUT8;B8PRM7;Q7YKW5;Q9TI00;A1XCQ7;Q33089;Q9GGC0;Q36643;A0PDA4;A5X4I1;Q32183;Q33323;Q9GD45;Q8HUY5;Q39288;Q9XQP7;O47047;Q8MAK2;Q5DK06;O98549;Q3MKL9;Q43036;Q05993;P48717;Q9TLH7;Q8WHV7;Q31982;Q95A73;O98880;Q9XPZ0;O98552;…	6474	201	CID	C3(Carbamidomethyl)	37.95	4.43896	0	1	51	49	1	1105.5	-28.5076	6/75	Medicago_elastase_rep2.mgf
	Low	RNEGRDLAREGNEI	C7AQS9;B5SXA5;P28424;Q33245;O47054;Q33506;O03678;Q33268;Q8HUZ7;Q32857;Q8WIX2;B8PRM7;O98562;A1XCQ7;A0PDA4;A5X4I1;Q9TLI7;Q32183;E0D9P4;Q8SN43;O47047;O98549;Q43036;Q05993;Q6W3S3;Q9TLH7;Q8WHV7;Q32111;O98880;Q8WIA1;Q8WJK2;Q9XPZ0;O98552;Q6Y2Z1;Q5KTY1;Q15JC1;A5X4E9;B8QQH0;C7A5Y1;Q8WLH4;Q37343;O98545;Q9GHR3;O47273;Q9MV63;Q71N73;Q5K3X3;Q3T5E9;C3S8W3;C7AQU0;A5PFD4;Q9BB74;Q9GDM5;Q9MRH9;Q9GHM5;Q32056;B8PRM1;…	8563	223	CID		27.94	34.6169		4	50	43	1	1628.7	-69.3875	9/149	Medicago_elastase_rep2.mgf
	Low	LRLEDLRIPV	Q8HT56;Q6Y2Y3;Q36782;O03678;Q9XQQ8;Q8WIX2;Q6Y2Z4;Q33089;Q3MKL9;Q07281;Q05993;Q32111;Q8WIA1;Q32428;Q6Y2Z1;Q6Y2Y8;C7A5Y1;D5J720;E0D919;Q8WLH4;Q9GHR3;Q32072;Q4Q006;D0F0Z2;O20217;O20244;Q32056;P92360;B0L5G2;B8PRM1;C7AF20;D0PVA4;Q37164;B8PRN3;Q33423;Q6PZ77;Q6JXX9;Q3T8E6;Q9MVS0;Q8WIY3;Q8HSW8;Q9BB76;Q32434;O03627;Q31846;Q9MU55;Q95DT6;Q32597;O03648;D0F0N5;Q9MRX1;Q36594;Q9GDP6;Q95E68;E5FEB7;Q32825;Q33104;…	1644	86	CID		27.07	49.2839		7	50	41	1	1223.68	-51.8523	13/92	Medicago_elastase_rep2.mgf
	Low	ANRVALEA	P28424;Q33245;O47054;Q8HT56;Q95CD5;O63121;O63136;Q9GD42;B6GUX7;B6GUY1;Q9GD60;Q8WLI8;P94086;Q6Y2Y3;B6GUQ7;P93976;A7IT65;P94106;Q33506;Q36782;O03678;Q33268;O03607;Q8HUZ7;Q36683;P94076;Q9XQQ8;P93987;B6GUR5;Q33620;Q32857;Q9TJV6;Q6Y2Z3;A5X4C0;Q8WIX2;Q6Y2Z4;B6GUT8;B8PRM7;D0Q0H0;Q9TJU5;Q7YKW5;A2VAU0;Q9TI00;O98562;A1XCQ7;Q33089;Q9GGC0;Q36643;B6GUQ8;Q36637;Q37357;P93986;A0PDA4;A5X4I1;Q8MCX1;Q9TLI7;Q32183;…	17337	400	CID		21.55	153.318		4	50	35	1	843.41	-69.0545	6/64	Medicago_elastase_rep2.mgf
	Low	REGNEIIREA	B5SXA5;P28424;Q33245;O47054;Q33506;O03678;Q33268;Q8HUZ7;Q32857;Q8WIX2;B8PRM7;O98562;A1XCQ7;Q37357;A0PDA4;A5X4I1;Q32183;Q8SN43;O98549;Q6W3S3;Q9TLH7;Q32111;O98880;Q8WJK2;Q9XPZ0;O98552;Q6Y2Z1;Q15JC1;A5X4E9;B8QQH0;C7A5Y1;Q8WLH4;O98545;Q9GHR3;O47273;Q9MV63;Q71N73;Q3T5E9;A5PFD4;Q9BB74;Q9GDM5;Q9MRH9;Q9GHM5;Q32056;B8PRM1;Q8WKW3;O98878;Q8WHG4;Q37164;Q9GCU2;Q3ZU78;Q4KUD6;A0PDA2;B8PRN3;D6MYK4;Q3T8E6;A0AS74;…	6374	173	CID		17.9	403.694		6	50	32	1	1186.56	-49.1685	6/103	Medicago_elastase_rep2.mgf
O98545	33.26	21	20	448	49.5718	6.63916	1040.1	Ribulose 1,5-bisphosphate carboxylase (Fragment) OS=Phellodendron amurense GN=rbcL PE=3 SV=1 - [O98545_PHEAM]
	Confidence Icon	Sequence	Protein Accessions	# Proteins	# Protein Groups	Activation Type	Modifications	IonScore	Exp Value	Δ Score	Rank	Identity High	Homology Threshold	Charge	m/z [Da]	ΔM [ppm]	Ions Matched	Spectrum File
	High	QARNEGRDLAREGNEIIREA	B5SXA5;Q8SN43;O98549;Q6W3S3;Q9TLH7;Q32111;O98880;Q8WJK2;Q9XPZ0;O98552;Q6Y2Z1;Q15JC1;A5X4E9;C7A5Y1;Q8WLH4;O98545;Q9GHR3;O47273;Q9MV63;Q71N73;Q3T5E9;A5PFD4;Q9BB74;Q9GDM5;Q9MRH9;Q9GHM5;Q32056;B8PRM1;Q8WKW3;O98878;Q8WHG4;Q37164;Q9GCU2;Q3ZU78;Q4KUD6;A0PDA2;B8PRN3;D6MYK4;Q3T8E6;A0AS74;D6MYJ8;Q31856;Q32272;Q71N71;A0PDA8;Q32776;Q9GGH6;O20248;Q33051;O98758;Q39700;Q9TLJ0;E2CZ58;Q29VE4;Q31846;Q8M9C0;Q32581;…	5816	144	CID		103.8	1.13828e-06		6	51		1	2297.04	-58.1276	20/217	Medicago_elastase_rep2.mgf
	High	RNEGRDLAREGNEIIREA	B5SXA5;P28424;Q33245;O47054;Q33506;O03678;Q33268;Q8HUZ7;Q32857;Q8WIX2;B8PRM7;O98562;A1XCQ7;A0PDA4;A5X4I1;Q32183;Q8SN43;O98549;Q6W3S3;Q9TLH7;Q32111;O98880;Q8WJK2;Q9XPZ0;O98552;Q6Y2Z1;Q15JC1;A5X4E9;B8QQH0;C7A5Y1;Q8WLH4;O98545;Q9GHR3;O47273;Q9MV63;Q71N73;Q3T5E9;A5PFD4;Q9BB74;Q9GDM5;Q9MRH9;Q9GHM5;Q32056;B8PRM1;Q8WKW3;O98878;Q8WHG4;Q37164;Q9GCU2;Q3ZU78;Q4KUD6;A0PDA2;B8PRN3;D6MYK4;Q3T8E6;A0AS74;D6MYJ8;…	6175	162	CID		92.82	1.58469e-05	0	2	51		1	2097.95	-58.6388	20/197	Medicago_elastase_rep2.mgf
	High	EIFGDDSVLQFGGGTLGHPWGNAPGAVANRV	C7AQS9;Q33550;B5SXA5;P28424;Q33245;O47054;Q8HT56;O63121;Q9GD42;B6GUX7;B6GUY1;Q8WLI8;P94086;Q6Y2Y3;B6GUQ7;Q33506;Q36782;O03678;Q33268;Q8HUZ7;P93987;B6GUR5;Q32857;Q9TJV6;A5X4C0;Q8WIX2;Q6Y2Z4;B6GUT8;B8PRM7;Q9TJU5;Q9TI00;O98562;A1XCQ7;Q33089;Q36637;A5X4I1;Q8MCX1;Q9TLI7;Q33323;Q8HUY5;Q39288;E0D9P4;Q8SN43;O47047;Q52TF4;Q5DK06;Q6SSI3;O98549;Q3MKL9;Q07281;P48717;Q6W3S3;Q8W952;Q9TLH7;Q32111;Q95A73;O98880;…	15526	323	CID		90.43	1.34783e-05		10	48		1	3138.33	-67.9156	15/325	Medicago_elastase_rep2.mgf
	High	FQGPPHGIQVERDKxNKYGRPL	O98545;Q8WHV2	4	2	CID	X15(I)	72.38	0.00164236		6	51		1	2549.23	-57.6101	20/219	Medicago_elastase_rep2.mgf
	High	NMFTSIVGNVFGFKALRA	C7AQS9;Q33550;P28424;Q8HT56;O63121;O63136;B6GUX7;B6GUY1;Q9GD60;P94086;Q6Y2Y3;B6GUQ7;P93976;A7IT65;P94106;Q36782;O03678;O03607;Q8HUZ7;Q36683;Q9XQQ8;B6GUR5;Q32857;A5X4C0;Q8WIX2;Q6Y2Z4;B6GUT8;D0Q0H0;Q9TJU5;A2VAU0;Q9TI00;O98562;A1XCQ7;Q33089;Q9GGC0;B6GUQ8;Q36637;Q37357;A0PDA4;A5X4I1;Q8MCX1;Q32183;Q33323;Q6LA00;D8V9E6;Q9GD45;Q39288;E0D9P4;O47047;Q8MAK2;Q52TF4;Q5DK06;B5U0R6;O98549;Q3MKL9;E5FEB9;Q07281;…	15678	346	CID		68.68	0.00452187		3	51		1	1971.95	-47.6793	11/184	Medicago_elastase_rep2.mgf
	High	YKAQAETGEIKGHYLNATA	C7AQS9;Q33550;P28424;Q8HT56;Q95CD5;O63121;O63136;Q9GD42;B6GUX7;B6GUY1;Q6Y2Y3;P93976;A7IT65;Q36782;O03678;Q33268;O03607;Q36683;B6GUR5;Q8WIX2;Q6Y2Z4;B6GUT8;B8PRM7;D0Q0H0;Q9TJU5;Q7YKW5;A2VAU0;Q9TI00;A1XCQ7;Q33089;Q9GGC0;Q36637;Q37357;P93986;A0PDA4;Q8MCX1;Q32183;Q33323;Q6LA00;D8V9E6;Q39288;Q9XQP7;Q52TF4;Q8MCX9;Q6SSI3;O98549;Q3MKL9;Q07281;Q05993;P48717;Q8W952;Q8WHV7;Q8WJK2;O98552;Q9MU99;Q5KTY1;Q5GLI7;…	9608	258	CID		65.27	0.00815917		4	51		1	2064.9	-64.6817	14/200	Medicago_elastase_rep2.mgf
	High	cVQARNEGRDLAREGNEIIREA	B5SXA5;Q8SN43;O98549;Q6W3S3;Q9TLH7;Q32111;O98880;Q8WJK2;Q9XPZ0;O98552;Q6Y2Z1;Q15JC1;A5X4E9;C7A5Y1;Q8WLH4;O98545;Q9GHR3;O47273;Q9MV63;Q3T5E9;A5PFD4;Q9BB74;Q9GDM5;Q9MRH9;Q9GHM5;Q32056;B8PRM1;Q8WKW3;O98878;Q8WHG4;Q37164;Q9GCU2;Q3ZU78;Q4KUD6;A0PDA2;B8PRN3;D6MYK4;Q3T8E6;A0AS74;D6MYJ8;Q31856;Q32272;A0PDA8;Q32776;Q9GGH6;O20248;Q33051;O98758;Q39700;Q9TLJ0;E2CZ58;Q29VE4;Q31846;Q8M9C0;Q32581;Q9MV76;Q9GHM6;…	5800	142	CID	C1(Carbamidomethyl)	64.28	0.00920551		7	50		1	2556.14	-49.9171	17/233	Medicago_elastase_rep2.mgf
	High	cVQARNEGRDLAREGNEII	C7AQS9;B5SXA5;E0D9P4;Q8SN43;O47047;O98549;Q43036;Q05993;Q6W3S3;Q9TLH7;Q32111;O98880;Q8WIA1;Q8WJK2;Q9XPZ0;O98552;Q6Y2Z1;Q5KTY1;Q15JC1;A5X4E9;C7A5Y1;Q8WLH4;Q37343;O98545;Q9GHR3;O47273;Q9MV63;Q5K3X3;Q3T5E9;C3S8W3;C7AQU0;A5PFD4;Q9BB74;Q9GDM5;Q9MRH9;Q9GHM5;Q32056;B8PRM1;C0SJR0;C3S8R3;Q8WKW3;O98878;Q8M949;Q8WHG4;Q37164;Q9GCU2;Q3ZU78;Q4KUD6;A0PDA2;B8PRN3;C3RXG8;D6MYK4;Q9TN72;O98900;Q33423;Q3T8E6;A0AS74;…	7995	194	CID	C1(Carbamidomethyl)	61.36	0.0195971		8	51		1	2199.96	-57.1625	16/195	Medicago_elastase_rep2.mgf
	High	KNYGRAVYEcL	C7AQS9;Q33550;B5SXA5;P28424;Q33245;O47054;Q8HT56;O63121;O63136;Q9GD42;B6GUX7;B6GUY1;Q9GD60;Q8WLI8;P94086;Q6Y2Y3;B6GUQ7;P93976;A7IT65;Q33506;Q36782;O03678;Q36683;P94076;Q9XQQ8;P93987;B6GUR5;Q33620;Q9TJV6;A5X4C0;Q8WIX2;Q6Y2Z4;D0Q0H0;Q9TJU5;A2VAU0;Q9TI00;O98562;A1XCQ7;Q9GGC0;Q36643;B6GUQ8;Q36637;Q37357;P93986;A0PDA4;A5X4I1;Q33323;D8V9E6;Q8HUY5;D2KUS5;Q9XQP7;E0D9P4;Q8SN43;O47047;Q8MAK2;Q52TF4;Q5DK06;…	21633	404	CID	C10(Carbamidomethyl)	60.46	0.0208918	0	1	50		1	1372.6	-50.8782	8/96	Medicago_elastase_rep2.mgf
	High	GCTIKPKLGLSAKNYGRA	C7AQS9;Q33550;B5SXA5;P28424;Q33245;O47054;Q8HT56;O63121;O63136;Q9GD42;B6GUX7;B6GUY1;Q9GD60;Q8WLI8;P94086;Q6Y2Y3;B6GUQ7;A7IT65;P94106;Q33506;Q36782;O03678;Q33268;O03607;Q8HUZ7;P94076;Q9XQQ8;P93987;B6GUR5;Q33620;Q32857;Q9TJV6;A5X4C0;Q8WIX2;Q6Y2Z4;B6GUT8;D0Q0H0;Q9TJU5;Q7YKW5;A2VAU0;Q9TI00;O98562;A1XCQ7;Q33089;Q9GGC0;Q36643;B6GUQ8;Q36637;Q37357;P93986;A0PDA4;A5X4I1;Q8MCX1;Q9TLI7;Q32183;Q33323;Q6LA00;…	23507	426	CID		58.16	0.0537334		7	52		1	1876.93	-60.1788	10/184	Medicago_elastase_rep2.mgf
	Medium	AKNYGRAVYEcL	C7AQS9;Q33550;B5SXA5;P28424;Q33245;O47054;Q8HT56;O63121;O63136;Q9GD42;B6GUX7;B6GUY1;Q9GD60;Q8WLI8;P94086;Q6Y2Y3;B6GUQ7;P93976;A7IT65;Q33506;Q36782;O03678;Q36683;P94076;Q9XQQ8;P93987;B6GUR5;Q33620;Q9TJV6;A5X4C0;Q8WIX2;Q6Y2Z4;D0Q0H0;Q9TJU5;A2VAU0;Q9TI00;O98562;A1XCQ7;Q9GGC0;Q36643;B6GUQ8;Q36637;Q37357;P93986;A0PDA4;A5X4I1;Q33323;D8V9E6;Q8HUY5;D2KUS5;Q9XQP7;E0D9P4;Q8SN43;O47047;Q8MAK2;Q52TF4;Q5DK06;…	21604	404	CID	C11(Carbamidomethyl)	48.09	0.388183	0	2	50	55	1	1443.63	-52.7527	12/104	Medicago_elastase_rep2.mgf
	Low	FQGPPHGI	C7AQS9;Q33550;P28424;Q33245;Q8HT56;O63121;O63136;B6GUX7;B6GUY1;Q9GD60;Q8WLI8;P94086;Q6Y2Y3;B6GUQ7;P93976;A7IT65;Q36782;O03678;Q33268;Q8HUZ7;Q36683;P94076;Q9XQQ8;B6GUR5;Q32857;Q9TJV6;A5X4C0;Q6Y2Z4;B8PRM7;D0Q0H0;Q9TJU5;A2VAU0;Q9TI00;O98562;A1XCQ7;Q33089;Q9GGC0;B6GUQ8;Q37357;A0PDA4;A5X4I1;Q8MCX1;Q9TLI7;Q32183;Q33323;Q6LA00;D8V9E6;D2KUS5;Q6SSI3;O98549;Q3MKL9;E5FEB9;Q07281;Q43036;Q05993;P48717;Q6W3S3;…	20049	414	CID		43.26	1.10816		2	50		1	852.383	-62.5652	6/71	Medicago_elastase_rep2.mgf
	Low	RNEGRDLAREGNEII	C7AQS9;B5SXA5;P28424;Q33245;O47054;Q33506;O03678;Q33268;Q8HUZ7;Q32857;Q8WIX2;B8PRM7;O98562;A1XCQ7;A0PDA4;A5X4I1;Q9TLI7;Q32183;E0D9P4;Q8SN43;O47047;O98549;Q43036;Q05993;Q6W3S3;Q9TLH7;Q32111;O98880;Q8WIA1;Q8WJK2;Q9XPZ0;O98552;Q6Y2Z1;Q5KTY1;Q15JC1;A5X4E9;B8QQH0;C7A5Y1;Q8WLH4;Q37343;O98545;Q9GHR3;O47273;Q9MV63;Q71N73;Q5K3X3;Q3T5E9;C3S8W3;C7AQU0;A5PFD4;Q9BB74;Q9GDM5;Q9MRH9;Q9GHM5;Q32056;B8PRM1;C0SJR0;…	8431	219	CID		40.73	2.52358	0	2	51	52	1	1741.79	-60.623	16/159	Medicago_elastase_rep2.mgf
	Low	QVERDKxNKYGRPL	O98545;Q8WHV2;Q6J6P4	5	3	CID	X7(I)	39.64	3.7085		4	52	47	1	1715.84	-68.9384	13/141	Medicago_elastase_rep2.mgf
	Low	FQGPPHGI	C7AQS9;Q33550;P28424;Q33245;Q8HT56;O63121;O63136;B6GUX7;B6GUY1;Q9GD60;Q8WLI8;P94086;Q6Y2Y3;B6GUQ7;P93976;A7IT65;Q36782;O03678;Q33268;Q8HUZ7;Q36683;P94076;Q9XQQ8;B6GUR5;Q32857;Q9TJV6;A5X4C0;Q6Y2Z4;B8PRM7;D0Q0H0;Q9TJU5;A2VAU0;Q9TI00;O98562;A1XCQ7;Q33089;Q9GGC0;B6GUQ8;Q37357;A0PDA4;A5X4I1;Q8MCX1;Q9TLI7;Q32183;Q33323;Q6LA00;D8V9E6;D2KUS5;Q6SSI3;O98549;Q3MKL9;E5FEB9;Q07281;Q43036;Q05993;P48717;Q6W3S3;…	20049	414	CID		38.79	3.22185		4	50	53	1	852.395	-48.0261	9/71	Medicago_elastase_rep2.mgf
	Low	AAcEVWKEI	Q33550;P28424;Q33245;Q95CD5;O63121;B6GUX7;Q8WLI8;P94086;Q6Y2Y3;B6GUQ7;A7IT65;P94106;Q36782;O03678;Q33268;Q8HUZ7;Q36683;P94076;Q9XQQ8;P93987;B6GUR5;Q33620;Q32857;Q9TJV6;Q6Y2Z3;Q6Y2Z4;B6GUT8;B8PRM7;Q7YKW5;Q9TI00;A1XCQ7;Q33089;Q9GGC0;Q36643;A0PDA4;A5X4I1;Q32183;Q33323;Q9GD45;Q8HUY5;Q39288;Q9XQP7;O47047;Q8MAK2;Q5DK06;O98549;Q3MKL9;Q43036;Q05993;P48717;Q9TLH7;Q8WHV7;Q31982;Q95A73;O98880;Q9XPZ0;O98552;…	6474	201	CID	C3(Carbamidomethyl)	37.95	4.43896	0	1	51	49	1	1105.5	-28.5076	6/75	Medicago_elastase_rep2.mgf
	Low	RNEGRDLAREGNEI	C7AQS9;B5SXA5;P28424;Q33245;O47054;Q33506;O03678;Q33268;Q8HUZ7;Q32857;Q8WIX2;B8PRM7;O98562;A1XCQ7;A0PDA4;A5X4I1;Q9TLI7;Q32183;E0D9P4;Q8SN43;O47047;O98549;Q43036;Q05993;Q6W3S3;Q9TLH7;Q8WHV7;Q32111;O98880;Q8WIA1;Q8WJK2;Q9XPZ0;O98552;Q6Y2Z1;Q5KTY1;Q15JC1;A5X4E9;B8QQH0;C7A5Y1;Q8WLH4;Q37343;O98545;Q9GHR3;O47273;Q9MV63;Q71N73;Q5K3X3;Q3T5E9;C3S8W3;C7AQU0;A5PFD4;Q9BB74;Q9GDM5;Q9MRH9;Q9GHM5;Q32056;B8PRM1;…	8563	223	CID		27.94	34.6169		4	50	43	1	1628.7	-69.3875	9/149	Medicago_elastase_rep2.mgf
	Low	ANRVALEA	P28424;Q33245;O47054;Q8HT56;Q95CD5;O63121;O63136;Q9GD42;B6GUX7;B6GUY1;Q9GD60;Q8WLI8;P94086;Q6Y2Y3;B6GUQ7;P93976;A7IT65;P94106;Q33506;Q36782;O03678;Q33268;O03607;Q8HUZ7;Q36683;P94076;Q9XQQ8;P93987;B6GUR5;Q33620;Q32857;Q9TJV6;Q6Y2Z3;A5X4C0;Q8WIX2;Q6Y2Z4;B6GUT8;B8PRM7;D0Q0H0;Q9TJU5;Q7YKW5;A2VAU0;Q9TI00;O98562;A1XCQ7;Q33089;Q9GGC0;Q36643;B6GUQ8;Q36637;Q37357;P93986;A0PDA4;A5X4I1;Q8MCX1;Q9TLI7;Q32183;…	17337	400	CID		21.55	153.318		4	50	35	1	843.41	-69.0545	6/64	Medicago_elastase_rep2.mgf
	Low	REGNEIIREA	B5SXA5;P28424;Q33245;O47054;Q33506;O03678;Q33268;Q8HUZ7;Q32857;Q8WIX2;B8PRM7;O98562;A1XCQ7;Q37357;A0PDA4;A5X4I1;Q32183;Q8SN43;O98549;Q6W3S3;Q9TLH7;Q32111;O98880;Q8WJK2;Q9XPZ0;O98552;Q6Y2Z1;Q15JC1;A5X4E9;B8QQH0;C7A5Y1;Q8WLH4;O98545;Q9GHR3;O47273;Q9MV63;Q71N73;Q3T5E9;A5PFD4;Q9BB74;Q9GDM5;Q9MRH9;Q9GHM5;Q32056;B8PRM1;Q8WKW3;O98878;Q8WHG4;Q37164;Q9GCU2;Q3ZU78;Q4KUD6;A0PDA2;B8PRN3;D6MYK4;Q3T8E6;A0AS74;…	6374	173	CID		17.9	403.694		6	50	32	1	1186.56	-49.1685	6/103	Medicago_elastase_rep2.mgf
	Low	QVERDKxNKYGRPLLGcTIKPKLGLSA	O98545;Q8WHV2;Q6J6P4	5	3	CID	X7(D), C17(Carbamidomethyl)	14.03	713.655		6	49	32	1	3056.53	-44.4933	7/302	Medicago_elastase_rep2.mgf
	Low	FQGPPHGIQVERDKxNKYGRPLLGcTIKPKLGLSA	O98545;Q8WHV2	4	2	CID	X15(N), C25(Carbamidomethyl)	11.37	522.328		10	45	31	1	3888.97	-33.0995	13/380	Medicago_elastase_rep2.mgf
O98552	38.48	20	19	447	49.3716	6.3667	1039.12	Ribulose 1,5-bisphosphate carboxylase (Fragment) OS=Aegle marmelos GN=rbcL PE=3 SV=1 - [O98552_AEGMA]
	Confidence Icon	Sequence	Protein Accessions	# Proteins	# Protein Groups	Activation Type	Modifications	IonScore	Exp Value	Δ Score	Rank	Identity High	Homology Threshold	Charge	m/z [Da]	ΔM [ppm]	Ions Matched	Spectrum File
	High	QARNEGRDLAREGNEIIREA	B5SXA5;Q8SN43;O98549;Q6W3S3;Q9TLH7;Q32111;O98880;Q8WJK2;Q9XPZ0;O98552;Q6Y2Z1;Q15JC1;A5X4E9;C7A5Y1;Q8WLH4;O98545;Q9GHR3;O47273;Q9MV63;Q71N73;Q3T5E9;A5PFD4;Q9BB74;Q9GDM5;Q9MRH9;Q9GHM5;Q32056;B8PRM1;Q8WKW3;O98878;Q8WHG4;Q37164;Q9GCU2;Q3ZU78;Q4KUD6;A0PDA2;B8PRN3;D6MYK4;Q3T8E6;A0AS74;D6MYJ8;Q31856;Q32272;Q71N71;A0PDA8;Q32776;Q9GGH6;O20248;Q33051;O98758;Q39700;Q9TLJ0;E2CZ58;Q29VE4;Q31846;Q8M9C0;Q32581;…	5816	144	CID		103.8	1.13828e-06		6	51		1	2297.04	-58.1276	20/217	Medicago_elastase_rep2.mgf
	High	RNEGRDLAREGNEIIREA	B5SXA5;P28424;Q33245;O47054;Q33506;O03678;Q33268;Q8HUZ7;Q32857;Q8WIX2;B8PRM7;O98562;A1XCQ7;A0PDA4;A5X4I1;Q32183;Q8SN43;O98549;Q6W3S3;Q9TLH7;Q32111;O98880;Q8WJK2;Q9XPZ0;O98552;Q6Y2Z1;Q15JC1;A5X4E9;B8QQH0;C7A5Y1;Q8WLH4;O98545;Q9GHR3;O47273;Q9MV63;Q71N73;Q3T5E9;A5PFD4;Q9BB74;Q9GDM5;Q9MRH9;Q9GHM5;Q32056;B8PRM1;Q8WKW3;O98878;Q8WHG4;Q37164;Q9GCU2;Q3ZU78;Q4KUD6;A0PDA2;B8PRN3;D6MYK4;Q3T8E6;A0AS74;D6MYJ8;…	6175	162	CID		92.82	1.58469e-05	0	2	51		1	2097.95	-58.6388	20/197	Medicago_elastase_rep2.mgf
	High	EIFGDDSVLQFGGGTLGHPWGNAPGAVANRV	C7AQS9;Q33550;B5SXA5;P28424;Q33245;O47054;Q8HT56;O63121;Q9GD42;B6GUX7;B6GUY1;Q8WLI8;P94086;Q6Y2Y3;B6GUQ7;Q33506;Q36782;O03678;Q33268;Q8HUZ7;P93987;B6GUR5;Q32857;Q9TJV6;A5X4C0;Q8WIX2;Q6Y2Z4;B6GUT8;B8PRM7;Q9TJU5;Q9TI00;O98562;A1XCQ7;Q33089;Q36637;A5X4I1;Q8MCX1;Q9TLI7;Q33323;Q8HUY5;Q39288;E0D9P4;Q8SN43;O47047;Q52TF4;Q5DK06;Q6SSI3;O98549;Q3MKL9;Q07281;P48717;Q6W3S3;Q8W952;Q9TLH7;Q32111;Q95A73;O98880;…	15526	323	CID		90.43	1.34783e-05		10	48		1	3138.33	-67.9156	15/325	Medicago_elastase_rep2.mgf
	High	FQGPPHGIQVERDKLNKYGRPL	C7AQS9;Q33550;P28424;Q33245;Q8HT56;O63121;O63136;B6GUX7;B6GUY1;Q9GD60;Q8WLI8;P94086;Q6Y2Y3;B6GUQ7;P93976;A7IT65;Q36782;O03678;Q33268;Q8HUZ7;Q36683;P94076;Q9XQQ8;B6GUR5;Q32857;A5X4C0;Q6Y2Z4;D0Q0H0;Q9TJU5;A2VAU0;Q9TI00;O98562;A1XCQ7;Q9GGC0;B6GUQ8;Q37357;A0PDA4;A5X4I1;Q8MCX1;Q9TLI7;Q33323;Q6LA00;D8V9E6;D2KUS5;Q07281;Q43036;Q05993;P48717;Q6W3S3;Q8W952;Q9TLH7;Q8WHV7;Q32111;Q95A73;O98880;Q8WIA1;Q8WJK2;…	17696	346	CID		72.38	0.00164236		8	51		1	2549.23	-57.6101	20/219	Medicago_elastase_rep2.mgf
	High	NMFTSIVGNVFGFKALRA	C7AQS9;Q33550;P28424;Q8HT56;O63121;O63136;B6GUX7;B6GUY1;Q9GD60;P94086;Q6Y2Y3;B6GUQ7;P93976;A7IT65;P94106;Q36782;O03678;O03607;Q8HUZ7;Q36683;Q9XQQ8;B6GUR5;Q32857;A5X4C0;Q8WIX2;Q6Y2Z4;B6GUT8;D0Q0H0;Q9TJU5;A2VAU0;Q9TI00;O98562;A1XCQ7;Q33089;Q9GGC0;B6GUQ8;Q36637;Q37357;A0PDA4;A5X4I1;Q8MCX1;Q32183;Q33323;Q6LA00;D8V9E6;Q9GD45;Q39288;E0D9P4;O47047;Q8MAK2;Q52TF4;Q5DK06;B5U0R6;O98549;Q3MKL9;E5FEB9;Q07281;…	15678	346	CID		68.68	0.00452187		3	51		1	1971.95	-47.6793	11/184	Medicago_elastase_rep2.mgf
	High	YKAQAETGEIKGHYLNATA	C7AQS9;Q33550;P28424;Q8HT56;Q95CD5;O63121;O63136;Q9GD42;B6GUX7;B6GUY1;Q6Y2Y3;P93976;A7IT65;Q36782;O03678;Q33268;O03607;Q36683;B6GUR5;Q8WIX2;Q6Y2Z4;B6GUT8;B8PRM7;D0Q0H0;Q9TJU5;Q7YKW5;A2VAU0;Q9TI00;A1XCQ7;Q33089;Q9GGC0;Q36637;Q37357;P93986;A0PDA4;Q8MCX1;Q32183;Q33323;Q6LA00;D8V9E6;Q39288;Q9XQP7;Q52TF4;Q8MCX9;Q6SSI3;O98549;Q3MKL9;Q07281;Q05993;P48717;Q8W952;Q8WHV7;Q8WJK2;O98552;Q9MU99;Q5KTY1;Q5GLI7;…	9608	258	CID		65.27	0.00815917		4	51		1	2064.9	-64.6817	14/200	Medicago_elastase_rep2.mgf
	High	cVQARNEGRDLAREGNEIIREA	B5SXA5;Q8SN43;O98549;Q6W3S3;Q9TLH7;Q32111;O98880;Q8WJK2;Q9XPZ0;O98552;Q6Y2Z1;Q15JC1;A5X4E9;C7A5Y1;Q8WLH4;O98545;Q9GHR3;O47273;Q9MV63;Q3T5E9;A5PFD4;Q9BB74;Q9GDM5;Q9MRH9;Q9GHM5;Q32056;B8PRM1;Q8WKW3;O98878;Q8WHG4;Q37164;Q9GCU2;Q3ZU78;Q4KUD6;A0PDA2;B8PRN3;D6MYK4;Q3T8E6;A0AS74;D6MYJ8;Q31856;Q32272;A0PDA8;Q32776;Q9GGH6;O20248;Q33051;O98758;Q39700;Q9TLJ0;E2CZ58;Q29VE4;Q31846;Q8M9C0;Q32581;Q9MV76;Q9GHM6;…	5800	142	CID	C1(Carbamidomethyl)	64.28	0.00920551		7	50		1	2556.14	-49.9171	17/233	Medicago_elastase_rep2.mgf
	High	cVQARNEGRDLAREGNEII	C7AQS9;B5SXA5;E0D9P4;Q8SN43;O47047;O98549;Q43036;Q05993;Q6W3S3;Q9TLH7;Q32111;O98880;Q8WIA1;Q8WJK2;Q9XPZ0;O98552;Q6Y2Z1;Q5KTY1;Q15JC1;A5X4E9;C7A5Y1;Q8WLH4;Q37343;O98545;Q9GHR3;O47273;Q9MV63;Q5K3X3;Q3T5E9;C3S8W3;C7AQU0;A5PFD4;Q9BB74;Q9GDM5;Q9MRH9;Q9GHM5;Q32056;B8PRM1;C0SJR0;C3S8R3;Q8WKW3;O98878;Q8M949;Q8WHG4;Q37164;Q9GCU2;Q3ZU78;Q4KUD6;A0PDA2;B8PRN3;C3RXG8;D6MYK4;Q9TN72;O98900;Q33423;Q3T8E6;A0AS74;…	7995	194	CID	C1(Carbamidomethyl)	61.36	0.0195971		8	51		1	2199.96	-57.1625	16/195	Medicago_elastase_rep2.mgf
	High	KNYGRAVYEcL	C7AQS9;Q33550;B5SXA5;P28424;Q33245;O47054;Q8HT56;O63121;O63136;Q9GD42;B6GUX7;B6GUY1;Q9GD60;Q8WLI8;P94086;Q6Y2Y3;B6GUQ7;P93976;A7IT65;Q33506;Q36782;O03678;Q36683;P94076;Q9XQQ8;P93987;B6GUR5;Q33620;Q9TJV6;A5X4C0;Q8WIX2;Q6Y2Z4;D0Q0H0;Q9TJU5;A2VAU0;Q9TI00;O98562;A1XCQ7;Q9GGC0;Q36643;B6GUQ8;Q36637;Q37357;P93986;A0PDA4;A5X4I1;Q33323;D8V9E6;Q8HUY5;D2KUS5;Q9XQP7;E0D9P4;Q8SN43;O47047;Q8MAK2;Q52TF4;Q5DK06;…	21633	404	CID	C10(Carbamidomethyl)	60.46	0.0208918	0	1	50		1	1372.6	-50.8782	8/96	Medicago_elastase_rep2.mgf
	High	GCTIKPKLGLSAKNYGRA	C7AQS9;Q33550;B5SXA5;P28424;Q33245;O47054;Q8HT56;O63121;O63136;Q9GD42;B6GUX7;B6GUY1;Q9GD60;Q8WLI8;P94086;Q6Y2Y3;B6GUQ7;A7IT65;P94106;Q33506;Q36782;O03678;Q33268;O03607;Q8HUZ7;P94076;Q9XQQ8;P93987;B6GUR5;Q33620;Q32857;Q9TJV6;A5X4C0;Q8WIX2;Q6Y2Z4;B6GUT8;D0Q0H0;Q9TJU5;Q7YKW5;A2VAU0;Q9TI00;O98562;A1XCQ7;Q33089;Q9GGC0;Q36643;B6GUQ8;Q36637;Q37357;P93986;A0PDA4;A5X4I1;Q8MCX1;Q9TLI7;Q32183;Q33323;Q6LA00;…	23507	426	CID		58.16	0.0537334		7	52		1	1876.93	-60.1788	10/184	Medicago_elastase_rep2.mgf
	Medium	AKNYGRAVYEcL	C7AQS9;Q33550;B5SXA5;P28424;Q33245;O47054;Q8HT56;O63121;O63136;Q9GD42;B6GUX7;B6GUY1;Q9GD60;Q8WLI8;P94086;Q6Y2Y3;B6GUQ7;P93976;A7IT65;Q33506;Q36782;O03678;Q36683;P94076;Q9XQQ8;P93987;B6GUR5;Q33620;Q9TJV6;A5X4C0;Q8WIX2;Q6Y2Z4;D0Q0H0;Q9TJU5;A2VAU0;Q9TI00;O98562;A1XCQ7;Q9GGC0;Q36643;B6GUQ8;Q36637;Q37357;P93986;A0PDA4;A5X4I1;Q33323;D8V9E6;Q8HUY5;D2KUS5;Q9XQP7;E0D9P4;Q8SN43;O47047;Q8MAK2;Q52TF4;Q5DK06;…	21604	404	CID	C11(Carbamidomethyl)	48.09	0.388183	0	2	50	55	1	1443.63	-52.7527	12/104	Medicago_elastase_rep2.mgf
	Low	FQGPPHGI	C7AQS9;Q33550;P28424;Q33245;Q8HT56;O63121;O63136;B6GUX7;B6GUY1;Q9GD60;Q8WLI8;P94086;Q6Y2Y3;B6GUQ7;P93976;A7IT65;Q36782;O03678;Q33268;Q8HUZ7;Q36683;P94076;Q9XQQ8;B6GUR5;Q32857;Q9TJV6;A5X4C0;Q6Y2Z4;B8PRM7;D0Q0H0;Q9TJU5;A2VAU0;Q9TI00;O98562;A1XCQ7;Q33089;Q9GGC0;B6GUQ8;Q37357;A0PDA4;A5X4I1;Q8MCX1;Q9TLI7;Q32183;Q33323;Q6LA00;D8V9E6;D2KUS5;Q6SSI3;O98549;Q3MKL9;E5FEB9;Q07281;Q43036;Q05993;P48717;Q6W3S3;…	20049	414	CID		43.26	1.10816		2	50		1	852.383	-62.5652	6/71	Medicago_elastase_rep2.mgf
	Low	RNEGRDLAREGNEII	C7AQS9;B5SXA5;P28424;Q33245;O47054;Q33506;O03678;Q33268;Q8HUZ7;Q32857;Q8WIX2;B8PRM7;O98562;A1XCQ7;A0PDA4;A5X4I1;Q9TLI7;Q32183;E0D9P4;Q8SN43;O47047;O98549;Q43036;Q05993;Q6W3S3;Q9TLH7;Q32111;O98880;Q8WIA1;Q8WJK2;Q9XPZ0;O98552;Q6Y2Z1;Q5KTY1;Q15JC1;A5X4E9;B8QQH0;C7A5Y1;Q8WLH4;Q37343;O98545;Q9GHR3;O47273;Q9MV63;Q71N73;Q5K3X3;Q3T5E9;C3S8W3;C7AQU0;A5PFD4;Q9BB74;Q9GDM5;Q9MRH9;Q9GHM5;Q32056;B8PRM1;C0SJR0;…	8431	219	CID		40.73	2.52358	0	2	51	52	1	1741.79	-60.623	16/159	Medicago_elastase_rep2.mgf
	Low	QVERDKLNKYGRPL	C7AQS9;Q33550;B5SXA5;P28424;Q33245;Q8HT56;Q95CD5;O63121;O63136;Q9GD42;B6GUX7;B6GUY1;Q9GD60;Q8WLI8;P94086;Q6Y2Y3;B6GUQ7;P93976;A7IT65;P94106;Q36782;O03678;Q33268;O03607;Q8HUZ7;Q36683;P94076;Q9XQQ8;B6GUR5;Q33620;Q32857;A5X4C0;Q8WIX2;Q6Y2Z4;B6GUT8;D0Q0H0;Q9TJU5;Q7YKW5;A2VAU0;Q9TI00;O98562;A1XCQ7;Q9GGC0;Q36643;B6GUQ8;Q36637;Q37357;A0PDA4;A5X4I1;Q8MCX1;Q9TLI7;Q33323;Q6LA00;D8V9E6;Q9GD45;D2KUS5;Q39288;…	21091	423	CID		39.64	3.7085		6	52	47	1	1715.84	-68.9384	13/141	Medicago_elastase_rep2.mgf
	Low	FQGPPHGI	C7AQS9;Q33550;P28424;Q33245;Q8HT56;O63121;O63136;B6GUX7;B6GUY1;Q9GD60;Q8WLI8;P94086;Q6Y2Y3;B6GUQ7;P93976;A7IT65;Q36782;O03678;Q33268;Q8HUZ7;Q36683;P94076;Q9XQQ8;B6GUR5;Q32857;Q9TJV6;A5X4C0;Q6Y2Z4;B8PRM7;D0Q0H0;Q9TJU5;A2VAU0;Q9TI00;O98562;A1XCQ7;Q33089;Q9GGC0;B6GUQ8;Q37357;A0PDA4;A5X4I1;Q8MCX1;Q9TLI7;Q32183;Q33323;Q6LA00;D8V9E6;D2KUS5;Q6SSI3;O98549;Q3MKL9;E5FEB9;Q07281;Q43036;Q05993;P48717;Q6W3S3;…	20049	414	CID		38.79	3.22185		4	50	53	1	852.395	-48.0261	9/71	Medicago_elastase_rep2.mgf
	Low	AAcEVWKEI	Q33550;P28424;Q33245;Q95CD5;O63121;B6GUX7;Q8WLI8;P94086;Q6Y2Y3;B6GUQ7;A7IT65;P94106;Q36782;O03678;Q33268;Q8HUZ7;Q36683;P94076;Q9XQQ8;P93987;B6GUR5;Q33620;Q32857;Q9TJV6;Q6Y2Z3;Q6Y2Z4;B6GUT8;B8PRM7;Q7YKW5;Q9TI00;A1XCQ7;Q33089;Q9GGC0;Q36643;A0PDA4;A5X4I1;Q32183;Q33323;Q9GD45;Q8HUY5;Q39288;Q9XQP7;O47047;Q8MAK2;Q5DK06;O98549;Q3MKL9;Q43036;Q05993;P48717;Q9TLH7;Q8WHV7;Q31982;Q95A73;O98880;Q9XPZ0;O98552;…	6474	201	CID	C3(Carbamidomethyl)	37.95	4.43896	0	1	51	49	1	1105.5	-28.5076	6/75	Medicago_elastase_rep2.mgf
	Low	RNEGRDLAREGNEI	C7AQS9;B5SXA5;P28424;Q33245;O47054;Q33506;O03678;Q33268;Q8HUZ7;Q32857;Q8WIX2;B8PRM7;O98562;A1XCQ7;A0PDA4;A5X4I1;Q9TLI7;Q32183;E0D9P4;Q8SN43;O47047;O98549;Q43036;Q05993;Q6W3S3;Q9TLH7;Q8WHV7;Q32111;O98880;Q8WIA1;Q8WJK2;Q9XPZ0;O98552;Q6Y2Z1;Q5KTY1;Q15JC1;A5X4E9;B8QQH0;C7A5Y1;Q8WLH4;Q37343;O98545;Q9GHR3;O47273;Q9MV63;Q71N73;Q5K3X3;Q3T5E9;C3S8W3;C7AQU0;A5PFD4;Q9BB74;Q9GDM5;Q9MRH9;Q9GHM5;Q32056;B8PRM1;…	8563	223	CID		27.94	34.6169		4	50	43	1	1628.7	-69.3875	9/149	Medicago_elastase_rep2.mgf
	Low	AAFRVTPQxGVPPEEAGAAVAAES	O98562;Q9XPZ0;O98552	4	3	CID	X9(G)	24.42	96.4075		7	50	45	1	2282.02	-51.9676	7/244	Medicago_elastase_rep2.mgf
	Low	ANRVALEA	P28424;Q33245;O47054;Q8HT56;Q95CD5;O63121;O63136;Q9GD42;B6GUX7;B6GUY1;Q9GD60;Q8WLI8;P94086;Q6Y2Y3;B6GUQ7;P93976;A7IT65;P94106;Q33506;Q36782;O03678;Q33268;O03607;Q8HUZ7;Q36683;P94076;Q9XQQ8;P93987;B6GUR5;Q33620;Q32857;Q9TJV6;Q6Y2Z3;A5X4C0;Q8WIX2;Q6Y2Z4;B6GUT8;B8PRM7;D0Q0H0;Q9TJU5;Q7YKW5;A2VAU0;Q9TI00;O98562;A1XCQ7;Q33089;Q9GGC0;Q36643;B6GUQ8;Q36637;Q37357;P93986;A0PDA4;A5X4I1;Q8MCX1;Q9TLI7;Q32183;…	17337	400	CID		21.55	153.318		4	50	35	1	843.41	-69.0545	6/64	Medicago_elastase_rep2.mgf
	Low	REGNEIIREA	B5SXA5;P28424;Q33245;O47054;Q33506;O03678;Q33268;Q8HUZ7;Q32857;Q8WIX2;B8PRM7;O98562;A1XCQ7;Q37357;A0PDA4;A5X4I1;Q32183;Q8SN43;O98549;Q6W3S3;Q9TLH7;Q32111;O98880;Q8WJK2;Q9XPZ0;O98552;Q6Y2Z1;Q15JC1;A5X4E9;B8QQH0;C7A5Y1;Q8WLH4;O98545;Q9GHR3;O47273;Q9MV63;Q71N73;Q3T5E9;A5PFD4;Q9BB74;Q9GDM5;Q9MRH9;Q9GHM5;Q32056;B8PRM1;Q8WKW3;O98878;Q8WHG4;Q37164;Q9GCU2;Q3ZU78;Q4KUD6;A0PDA2;B8PRN3;D6MYK4;Q3T8E6;A0AS74;…	6374	173	CID		17.9	403.694		6	50	32	1	1186.56	-49.1685	6/103	Medicago_elastase_rep2.mgf
Q5YJ94	35.48	20	19	420	46.4344	6.58057	1036.65	Ribulose-1,5-bisphosphate carboxylase/oxygenase large subunit (Fragment) OS=Aquilegia canadensis GN=rbcL PE=3 SV=1 - [Q5YJ94_9MAGN]
	Confidence Icon	Sequence	Protein Accessions	# Proteins	# Protein Groups	Activation Type	Modifications	IonScore	Exp Value	Δ Score	Rank	Identity High	Homology Threshold	Charge	m/z [Da]	ΔM [ppm]	Ions Matched	Spectrum File
	High	QARNEGRDLAREGNEIIREA	B5SXA5;Q8SN43;O98549;Q6W3S3;Q9TLH7;Q32111;O98880;Q8WJK2;Q9XPZ0;O98552;Q6Y2Z1;Q15JC1;A5X4E9;C7A5Y1;Q8WLH4;O98545;Q9GHR3;O47273;Q9MV63;Q71N73;Q3T5E9;A5PFD4;Q9BB74;Q9GDM5;Q9MRH9;Q9GHM5;Q32056;B8PRM1;Q8WKW3;O98878;Q8WHG4;Q37164;Q9GCU2;Q3ZU78;Q4KUD6;A0PDA2;B8PRN3;D6MYK4;Q3T8E6;A0AS74;D6MYJ8;Q31856;Q32272;Q71N71;A0PDA8;Q32776;Q9GGH6;O20248;Q33051;O98758;Q39700;Q9TLJ0;E2CZ58;Q29VE4;Q31846;Q8M9C0;Q32581;…	5816	144	CID		103.8	1.13828e-06		6	51		1	2297.04	-58.1276	20/217	Medicago_elastase_rep2.mgf
	High	RNEGRDLAREGNEIIREA	B5SXA5;P28424;Q33245;O47054;Q33506;O03678;Q33268;Q8HUZ7;Q32857;Q8WIX2;B8PRM7;O98562;A1XCQ7;A0PDA4;A5X4I1;Q32183;Q8SN43;O98549;Q6W3S3;Q9TLH7;Q32111;O98880;Q8WJK2;Q9XPZ0;O98552;Q6Y2Z1;Q15JC1;A5X4E9;B8QQH0;C7A5Y1;Q8WLH4;O98545;Q9GHR3;O47273;Q9MV63;Q71N73;Q3T5E9;A5PFD4;Q9BB74;Q9GDM5;Q9MRH9;Q9GHM5;Q32056;B8PRM1;Q8WKW3;O98878;Q8WHG4;Q37164;Q9GCU2;Q3ZU78;Q4KUD6;A0PDA2;B8PRN3;D6MYK4;Q3T8E6;A0AS74;D6MYJ8;…	6175	162	CID		92.82	1.58469e-05	0	2	51		1	2097.95	-58.6388	20/197	Medicago_elastase_rep2.mgf
	High	EIFGDDSVLQFGGGTLGHPWGNAPGAVANRV	C7AQS9;Q33550;B5SXA5;P28424;Q33245;O47054;Q8HT56;O63121;Q9GD42;B6GUX7;B6GUY1;Q8WLI8;P94086;Q6Y2Y3;B6GUQ7;Q33506;Q36782;O03678;Q33268;Q8HUZ7;P93987;B6GUR5;Q32857;Q9TJV6;A5X4C0;Q8WIX2;Q6Y2Z4;B6GUT8;B8PRM7;Q9TJU5;Q9TI00;O98562;A1XCQ7;Q33089;Q36637;A5X4I1;Q8MCX1;Q9TLI7;Q33323;Q8HUY5;Q39288;E0D9P4;Q8SN43;O47047;Q52TF4;Q5DK06;Q6SSI3;O98549;Q3MKL9;Q07281;P48717;Q6W3S3;Q8W952;Q9TLH7;Q32111;Q95A73;O98880;…	15526	323	CID		90.43	1.34783e-05		10	48		1	3138.33	-67.9156	15/325	Medicago_elastase_rep2.mgf
	High	FQGPPHGIQVERDKLNKYGRPL	C7AQS9;Q33550;P28424;Q33245;Q8HT56;O63121;O63136;B6GUX7;B6GUY1;Q9GD60;Q8WLI8;P94086;Q6Y2Y3;B6GUQ7;P93976;A7IT65;Q36782;O03678;Q33268;Q8HUZ7;Q36683;P94076;Q9XQQ8;B6GUR5;Q32857;A5X4C0;Q6Y2Z4;D0Q0H0;Q9TJU5;A2VAU0;Q9TI00;O98562;A1XCQ7;Q9GGC0;B6GUQ8;Q37357;A0PDA4;A5X4I1;Q8MCX1;Q9TLI7;Q33323;Q6LA00;D8V9E6;D2KUS5;Q07281;Q43036;Q05993;P48717;Q6W3S3;Q8W952;Q9TLH7;Q8WHV7;Q32111;Q95A73;O98880;Q8WIA1;Q8WJK2;…	17696	346	CID		72.38	0.00164236		8	51		1	2549.23	-57.6101	20/219	Medicago_elastase_rep2.mgf
	High	NMFTSIVGNVFGFKALRA	C7AQS9;Q33550;P28424;Q8HT56;O63121;O63136;B6GUX7;B6GUY1;Q9GD60;P94086;Q6Y2Y3;B6GUQ7;P93976;A7IT65;P94106;Q36782;O03678;O03607;Q8HUZ7;Q36683;Q9XQQ8;B6GUR5;Q32857;A5X4C0;Q8WIX2;Q6Y2Z4;B6GUT8;D0Q0H0;Q9TJU5;A2VAU0;Q9TI00;O98562;A1XCQ7;Q33089;Q9GGC0;B6GUQ8;Q36637;Q37357;A0PDA4;A5X4I1;Q8MCX1;Q32183;Q33323;Q6LA00;D8V9E6;Q9GD45;Q39288;E0D9P4;O47047;Q8MAK2;Q52TF4;Q5DK06;B5U0R6;O98549;Q3MKL9;E5FEB9;Q07281;…	15678	346	CID		68.68	0.00452187		3	51		1	1971.95	-47.6793	11/184	Medicago_elastase_rep2.mgf
	High	YKAQAETGEIKGHYLNATA	C7AQS9;Q33550;P28424;Q8HT56;Q95CD5;O63121;O63136;Q9GD42;B6GUX7;B6GUY1;Q6Y2Y3;P93976;A7IT65;Q36782;O03678;Q33268;O03607;Q36683;B6GUR5;Q8WIX2;Q6Y2Z4;B6GUT8;B8PRM7;D0Q0H0;Q9TJU5;Q7YKW5;A2VAU0;Q9TI00;A1XCQ7;Q33089;Q9GGC0;Q36637;Q37357;P93986;A0PDA4;Q8MCX1;Q32183;Q33323;Q6LA00;D8V9E6;Q39288;Q9XQP7;Q52TF4;Q8MCX9;Q6SSI3;O98549;Q3MKL9;Q07281;Q05993;P48717;Q8W952;Q8WHV7;Q8WJK2;O98552;Q9MU99;Q5KTY1;Q5GLI7;…	9608	258	CID		65.27	0.00815917		4	51		1	2064.9	-64.6817	14/200	Medicago_elastase_rep2.mgf
	High	cVQARNEGRDLAREGNEIIREA	B5SXA5;Q8SN43;O98549;Q6W3S3;Q9TLH7;Q32111;O98880;Q8WJK2;Q9XPZ0;O98552;Q6Y2Z1;Q15JC1;A5X4E9;C7A5Y1;Q8WLH4;O98545;Q9GHR3;O47273;Q9MV63;Q3T5E9;A5PFD4;Q9BB74;Q9GDM5;Q9MRH9;Q9GHM5;Q32056;B8PRM1;Q8WKW3;O98878;Q8WHG4;Q37164;Q9GCU2;Q3ZU78;Q4KUD6;A0PDA2;B8PRN3;D6MYK4;Q3T8E6;A0AS74;D6MYJ8;Q31856;Q32272;A0PDA8;Q32776;Q9GGH6;O20248;Q33051;O98758;Q39700;Q9TLJ0;E2CZ58;Q29VE4;Q31846;Q8M9C0;Q32581;Q9MV76;Q9GHM6;…	5800	142	CID	C1(Carbamidomethyl)	64.28	0.00920551		7	50		1	2556.14	-49.9171	17/233	Medicago_elastase_rep2.mgf
	High	cVQARNEGRDLAREGNEII	C7AQS9;B5SXA5;E0D9P4;Q8SN43;O47047;O98549;Q43036;Q05993;Q6W3S3;Q9TLH7;Q32111;O98880;Q8WIA1;Q8WJK2;Q9XPZ0;O98552;Q6Y2Z1;Q5KTY1;Q15JC1;A5X4E9;C7A5Y1;Q8WLH4;Q37343;O98545;Q9GHR3;O47273;Q9MV63;Q5K3X3;Q3T5E9;C3S8W3;C7AQU0;A5PFD4;Q9BB74;Q9GDM5;Q9MRH9;Q9GHM5;Q32056;B8PRM1;C0SJR0;C3S8R3;Q8WKW3;O98878;Q8M949;Q8WHG4;Q37164;Q9GCU2;Q3ZU78;Q4KUD6;A0PDA2;B8PRN3;C3RXG8;D6MYK4;Q9TN72;O98900;Q33423;Q3T8E6;A0AS74;…	7995	194	CID	C1(Carbamidomethyl)	61.36	0.0195971		8	51		1	2199.96	-57.1625	16/195	Medicago_elastase_rep2.mgf
	High	KNYGxAVYEcL	B8PRM7;Q5YJ94;Q95AW6	9	3	CID	X5(R), C10(Carbamidomethyl)	60.46	0.0208918		8	50		1	1372.6	-50.8782	8/93	Medicago_elastase_rep2.mgf
	High	GCTIKPKLGLSAKNYGxA	B8PRM7;Q9TLH7;Q5YJ94;Q95AW6;C7SN28;C7SN51	17	6	CID	X17(R)	58.16	0.0537334		8	52		1	1876.93	-60.1788	10/181	Medicago_elastase_rep2.mgf
	Medium	AKNYGxAVYEcL	B8PRM7;Q5YJ94;Q95AW6	9	3	CID	X6(R), C11(Carbamidomethyl)	48.09	0.388183		9	50	55	1	1443.63	-52.7527	12/101	Medicago_elastase_rep2.mgf
	Low	FQGPPHGI	C7AQS9;Q33550;P28424;Q33245;Q8HT56;O63121;O63136;B6GUX7;B6GUY1;Q9GD60;Q8WLI8;P94086;Q6Y2Y3;B6GUQ7;P93976;A7IT65;Q36782;O03678;Q33268;Q8HUZ7;Q36683;P94076;Q9XQQ8;B6GUR5;Q32857;Q9TJV6;A5X4C0;Q6Y2Z4;B8PRM7;D0Q0H0;Q9TJU5;A2VAU0;Q9TI00;O98562;A1XCQ7;Q33089;Q9GGC0;B6GUQ8;Q37357;A0PDA4;A5X4I1;Q8MCX1;Q9TLI7;Q32183;Q33323;Q6LA00;D8V9E6;D2KUS5;Q6SSI3;O98549;Q3MKL9;E5FEB9;Q07281;Q43036;Q05993;P48717;Q6W3S3;…	20049	414	CID		43.26	1.10816		2	50		1	852.383	-62.5652	6/71	Medicago_elastase_rep2.mgf
	Low	RNEGRDLAREGNEII	C7AQS9;B5SXA5;P28424;Q33245;O47054;Q33506;O03678;Q33268;Q8HUZ7;Q32857;Q8WIX2;B8PRM7;O98562;A1XCQ7;A0PDA4;A5X4I1;Q9TLI7;Q32183;E0D9P4;Q8SN43;O47047;O98549;Q43036;Q05993;Q6W3S3;Q9TLH7;Q32111;O98880;Q8WIA1;Q8WJK2;Q9XPZ0;O98552;Q6Y2Z1;Q5KTY1;Q15JC1;A5X4E9;B8QQH0;C7A5Y1;Q8WLH4;Q37343;O98545;Q9GHR3;O47273;Q9MV63;Q71N73;Q5K3X3;Q3T5E9;C3S8W3;C7AQU0;A5PFD4;Q9BB74;Q9GDM5;Q9MRH9;Q9GHM5;Q32056;B8PRM1;C0SJR0;…	8431	219	CID		40.73	2.52358	0	2	51	52	1	1741.79	-60.623	16/159	Medicago_elastase_rep2.mgf
	Low	QVERDKLNKYGRPL	C7AQS9;Q33550;B5SXA5;P28424;Q33245;Q8HT56;Q95CD5;O63121;O63136;Q9GD42;B6GUX7;B6GUY1;Q9GD60;Q8WLI8;P94086;Q6Y2Y3;B6GUQ7;P93976;A7IT65;P94106;Q36782;O03678;Q33268;O03607;Q8HUZ7;Q36683;P94076;Q9XQQ8;B6GUR5;Q33620;Q32857;A5X4C0;Q8WIX2;Q6Y2Z4;B6GUT8;D0Q0H0;Q9TJU5;Q7YKW5;A2VAU0;Q9TI00;O98562;A1XCQ7;Q9GGC0;Q36643;B6GUQ8;Q36637;Q37357;A0PDA4;A5X4I1;Q8MCX1;Q9TLI7;Q33323;Q6LA00;D8V9E6;Q9GD45;D2KUS5;Q39288;…	21091	423	CID		39.64	3.7085		6	52	47	1	1715.84	-68.9384	13/141	Medicago_elastase_rep2.mgf
	Low	FQGPPHGI	C7AQS9;Q33550;P28424;Q33245;Q8HT56;O63121;O63136;B6GUX7;B6GUY1;Q9GD60;Q8WLI8;P94086;Q6Y2Y3;B6GUQ7;P93976;A7IT65;Q36782;O03678;Q33268;Q8HUZ7;Q36683;P94076;Q9XQQ8;B6GUR5;Q32857;Q9TJV6;A5X4C0;Q6Y2Z4;B8PRM7;D0Q0H0;Q9TJU5;A2VAU0;Q9TI00;O98562;A1XCQ7;Q33089;Q9GGC0;B6GUQ8;Q37357;A0PDA4;A5X4I1;Q8MCX1;Q9TLI7;Q32183;Q33323;Q6LA00;D8V9E6;D2KUS5;Q6SSI3;O98549;Q3MKL9;E5FEB9;Q07281;Q43036;Q05993;P48717;Q6W3S3;…	20049	414	CID		38.79	3.22185		4	50	53	1	852.395	-48.0261	9/71	Medicago_elastase_rep2.mgf
	Low	GNVFGFKALRALRLEDLRIPV	Q8HT56;Q6Y2Y3;Q36782;O03678;Q9XQQ8;Q8WIX2;Q6Y2Z4;Q33089;Q3MKL9;Q07281;Q05993;Q32111;Q8WIA1;Q32428;Q6Y2Y8;C7A5Y1;D5J720;E0D919;Q8WLH4;Q9GHR3;Q32072;Q4Q006;D0F0Z2;O20217;P92360;B0L5G2;B8PRM1;C7AF20;D0PVA4;Q37164;Q6PZ77;Q6JXX9;Q3T8E6;Q9MVS0;Q8WIY3;Q8HSW8;Q9BB76;Q32434;Q31846;Q9MU55;Q95DT6;O03648;D0F0N5;Q9MRX1;Q36594;Q9GDP6;Q95E68;E5FEB7;Q32825;Q33104;Q8SMI0;Q8SLK9;O03650;A2VAT5;Q9GEP8;C7A5Z4;C7AF22;…	1585	75	CID		32.83	15.0808		5	51	44	1	2384.27	-50.8043	8/202	Medicago_elastase_rep2.mgf
	Low	RNEGRDLAREGNEI	C7AQS9;B5SXA5;P28424;Q33245;O47054;Q33506;O03678;Q33268;Q8HUZ7;Q32857;Q8WIX2;B8PRM7;O98562;A1XCQ7;A0PDA4;A5X4I1;Q9TLI7;Q32183;E0D9P4;Q8SN43;O47047;O98549;Q43036;Q05993;Q6W3S3;Q9TLH7;Q8WHV7;Q32111;O98880;Q8WIA1;Q8WJK2;Q9XPZ0;O98552;Q6Y2Z1;Q5KTY1;Q15JC1;A5X4E9;B8QQH0;C7A5Y1;Q8WLH4;Q37343;O98545;Q9GHR3;O47273;Q9MV63;Q71N73;Q5K3X3;Q3T5E9;C3S8W3;C7AQU0;A5PFD4;Q9BB74;Q9GDM5;Q9MRH9;Q9GHM5;Q32056;B8PRM1;…	8563	223	CID		27.94	34.6169		4	50	43	1	1628.7	-69.3875	9/149	Medicago_elastase_rep2.mgf
	Low	LRLEDLRIPV	Q8HT56;Q6Y2Y3;Q36782;O03678;Q9XQQ8;Q8WIX2;Q6Y2Z4;Q33089;Q3MKL9;Q07281;Q05993;Q32111;Q8WIA1;Q32428;Q6Y2Z1;Q6Y2Y8;C7A5Y1;D5J720;E0D919;Q8WLH4;Q9GHR3;Q32072;Q4Q006;D0F0Z2;O20217;O20244;Q32056;P92360;B0L5G2;B8PRM1;C7AF20;D0PVA4;Q37164;B8PRN3;Q33423;Q6PZ77;Q6JXX9;Q3T8E6;Q9MVS0;Q8WIY3;Q8HSW8;Q9BB76;Q32434;O03627;Q31846;Q9MU55;Q95DT6;Q32597;O03648;D0F0N5;Q9MRX1;Q36594;Q9GDP6;Q95E68;E5FEB7;Q32825;Q33104;…	1644	86	CID		27.07	49.2839		7	50	41	1	1223.68	-51.8523	13/92	Medicago_elastase_rep2.mgf
	Low	ANRVALEA	P28424;Q33245;O47054;Q8HT56;Q95CD5;O63121;O63136;Q9GD42;B6GUX7;B6GUY1;Q9GD60;Q8WLI8;P94086;Q6Y2Y3;B6GUQ7;P93976;A7IT65;P94106;Q33506;Q36782;O03678;Q33268;O03607;Q8HUZ7;Q36683;P94076;Q9XQQ8;P93987;B6GUR5;Q33620;Q32857;Q9TJV6;Q6Y2Z3;A5X4C0;Q8WIX2;Q6Y2Z4;B6GUT8;B8PRM7;D0Q0H0;Q9TJU5;Q7YKW5;A2VAU0;Q9TI00;O98562;A1XCQ7;Q33089;Q9GGC0;Q36643;B6GUQ8;Q36637;Q37357;P93986;A0PDA4;A5X4I1;Q8MCX1;Q9TLI7;Q32183;…	17337	400	CID		21.55	153.318		4	50	35	1	843.41	-69.0545	6/64	Medicago_elastase_rep2.mgf
	Low	REGNEIIREA	B5SXA5;P28424;Q33245;O47054;Q33506;O03678;Q33268;Q8HUZ7;Q32857;Q8WIX2;B8PRM7;O98562;A1XCQ7;Q37357;A0PDA4;A5X4I1;Q32183;Q8SN43;O98549;Q6W3S3;Q9TLH7;Q32111;O98880;Q8WJK2;Q9XPZ0;O98552;Q6Y2Z1;Q15JC1;A5X4E9;B8QQH0;C7A5Y1;Q8WLH4;O98545;Q9GHR3;O47273;Q9MV63;Q71N73;Q3T5E9;A5PFD4;Q9BB74;Q9GDM5;Q9MRH9;Q9GHM5;Q32056;B8PRM1;Q8WKW3;O98878;Q8WHG4;Q37164;Q9GCU2;Q3ZU78;Q4KUD6;A0PDA2;B8PRN3;D6MYK4;Q3T8E6;A0AS74;…	6374	173	CID		17.9	403.694		6	50	32	1	1186.56	-49.1685	6/103	Medicago_elastase_rep2.mgf
Q33032	36.97	20	19	468	52.0061	6.48096	1032.61	Ribulose-1,5-bisphosphate carboxylase oxygenase, large subunit (Fragment) OS=Rhynchocalyx lawsonioides GN=rbcL PE=3 SV=2 - [Q33032_9MYRT]
	Confidence Icon	Sequence	Protein Accessions	# Proteins	# Protein Groups	Activation Type	Modifications	IonScore	Exp Value	Δ Score	Rank	Identity High	Homology Threshold	Charge	m/z [Da]	ΔM [ppm]	Ions Matched	Spectrum File
	High	QARNEGRDLAREGNEIIREA	B5SXA5;Q8SN43;O98549;Q6W3S3;Q9TLH7;Q32111;O98880;Q8WJK2;Q9XPZ0;O98552;Q6Y2Z1;Q15JC1;A5X4E9;C7A5Y1;Q8WLH4;O98545;Q9GHR3;O47273;Q9MV63;Q71N73;Q3T5E9;A5PFD4;Q9BB74;Q9GDM5;Q9MRH9;Q9GHM5;Q32056;B8PRM1;Q8WKW3;O98878;Q8WHG4;Q37164;Q9GCU2;Q3ZU78;Q4KUD6;A0PDA2;B8PRN3;D6MYK4;Q3T8E6;A0AS74;D6MYJ8;Q31856;Q32272;Q71N71;A0PDA8;Q32776;Q9GGH6;O20248;Q33051;O98758;Q39700;Q9TLJ0;E2CZ58;Q29VE4;Q31846;Q8M9C0;Q32581;…	5816	144	CID		103.8	1.13828e-06		6	51		1	2297.04	-58.1276	20/217	Medicago_elastase_rep2.mgf
	High	RNEGRDLAREGNEIIREA	B5SXA5;P28424;Q33245;O47054;Q33506;O03678;Q33268;Q8HUZ7;Q32857;Q8WIX2;B8PRM7;O98562;A1XCQ7;A0PDA4;A5X4I1;Q32183;Q8SN43;O98549;Q6W3S3;Q9TLH7;Q32111;O98880;Q8WJK2;Q9XPZ0;O98552;Q6Y2Z1;Q15JC1;A5X4E9;B8QQH0;C7A5Y1;Q8WLH4;O98545;Q9GHR3;O47273;Q9MV63;Q71N73;Q3T5E9;A5PFD4;Q9BB74;Q9GDM5;Q9MRH9;Q9GHM5;Q32056;B8PRM1;Q8WKW3;O98878;Q8WHG4;Q37164;Q9GCU2;Q3ZU78;Q4KUD6;A0PDA2;B8PRN3;D6MYK4;Q3T8E6;A0AS74;D6MYJ8;…	6175	162	CID		92.82	1.58469e-05	0	2	51		1	2097.95	-58.6388	20/197	Medicago_elastase_rep2.mgf
	High	EIFGDDSVLQFGGGTLGHPWGNAPGAVANRV	C7AQS9;Q33550;B5SXA5;P28424;Q33245;O47054;Q8HT56;O63121;Q9GD42;B6GUX7;B6GUY1;Q8WLI8;P94086;Q6Y2Y3;B6GUQ7;Q33506;Q36782;O03678;Q33268;Q8HUZ7;P93987;B6GUR5;Q32857;Q9TJV6;A5X4C0;Q8WIX2;Q6Y2Z4;B6GUT8;B8PRM7;Q9TJU5;Q9TI00;O98562;A1XCQ7;Q33089;Q36637;A5X4I1;Q8MCX1;Q9TLI7;Q33323;Q8HUY5;Q39288;E0D9P4;Q8SN43;O47047;Q52TF4;Q5DK06;Q6SSI3;O98549;Q3MKL9;Q07281;P48717;Q6W3S3;Q8W952;Q9TLH7;Q32111;Q95A73;O98880;…	15526	323	CID		90.43	1.34783e-05		10	48		1	3138.33	-67.9156	15/325	Medicago_elastase_rep2.mgf
	High	FQGPPHGIQVERDKLNKYGRPL	C7AQS9;Q33550;P28424;Q33245;Q8HT56;O63121;O63136;B6GUX7;B6GUY1;Q9GD60;Q8WLI8;P94086;Q6Y2Y3;B6GUQ7;P93976;A7IT65;Q36782;O03678;Q33268;Q8HUZ7;Q36683;P94076;Q9XQQ8;B6GUR5;Q32857;A5X4C0;Q6Y2Z4;D0Q0H0;Q9TJU5;A2VAU0;Q9TI00;O98562;A1XCQ7;Q9GGC0;B6GUQ8;Q37357;A0PDA4;A5X4I1;Q8MCX1;Q9TLI7;Q33323;Q6LA00;D8V9E6;D2KUS5;Q07281;Q43036;Q05993;P48717;Q6W3S3;Q8W952;Q9TLH7;Q8WHV7;Q32111;Q95A73;O98880;Q8WIA1;Q8WJK2;…	17696	346	CID		72.38	0.00164236		8	51		1	2549.23	-57.6101	20/219	Medicago_elastase_rep2.mgf
	High	YKAQAETGEIKGHYLNATA	C7AQS9;Q33550;P28424;Q8HT56;Q95CD5;O63121;O63136;Q9GD42;B6GUX7;B6GUY1;Q6Y2Y3;P93976;A7IT65;Q36782;O03678;Q33268;O03607;Q36683;B6GUR5;Q8WIX2;Q6Y2Z4;B6GUT8;B8PRM7;D0Q0H0;Q9TJU5;Q7YKW5;A2VAU0;Q9TI00;A1XCQ7;Q33089;Q9GGC0;Q36637;Q37357;P93986;A0PDA4;Q8MCX1;Q32183;Q33323;Q6LA00;D8V9E6;Q39288;Q9XQP7;Q52TF4;Q8MCX9;Q6SSI3;O98549;Q3MKL9;Q07281;Q05993;P48717;Q8W952;Q8WHV7;Q8WJK2;O98552;Q9MU99;Q5KTY1;Q5GLI7;…	9608	258	CID		65.27	0.00815917		4	51		1	2064.9	-64.6817	14/200	Medicago_elastase_rep2.mgf
	High	cVQARNEGRDLAREGNEIIREA	B5SXA5;Q8SN43;O98549;Q6W3S3;Q9TLH7;Q32111;O98880;Q8WJK2;Q9XPZ0;O98552;Q6Y2Z1;Q15JC1;A5X4E9;C7A5Y1;Q8WLH4;O98545;Q9GHR3;O47273;Q9MV63;Q3T5E9;A5PFD4;Q9BB74;Q9GDM5;Q9MRH9;Q9GHM5;Q32056;B8PRM1;Q8WKW3;O98878;Q8WHG4;Q37164;Q9GCU2;Q3ZU78;Q4KUD6;A0PDA2;B8PRN3;D6MYK4;Q3T8E6;A0AS74;D6MYJ8;Q31856;Q32272;A0PDA8;Q32776;Q9GGH6;O20248;Q33051;O98758;Q39700;Q9TLJ0;E2CZ58;Q29VE4;Q31846;Q8M9C0;Q32581;Q9MV76;Q9GHM6;…	5800	142	CID	C1(Carbamidomethyl)	64.28	0.00920551		7	50		1	2556.14	-49.9171	17/233	Medicago_elastase_rep2.mgf
	High	cVQARNEGRDLAREGNEII	C7AQS9;B5SXA5;E0D9P4;Q8SN43;O47047;O98549;Q43036;Q05993;Q6W3S3;Q9TLH7;Q32111;O98880;Q8WIA1;Q8WJK2;Q9XPZ0;O98552;Q6Y2Z1;Q5KTY1;Q15JC1;A5X4E9;C7A5Y1;Q8WLH4;Q37343;O98545;Q9GHR3;O47273;Q9MV63;Q5K3X3;Q3T5E9;C3S8W3;C7AQU0;A5PFD4;Q9BB74;Q9GDM5;Q9MRH9;Q9GHM5;Q32056;B8PRM1;C0SJR0;C3S8R3;Q8WKW3;O98878;Q8M949;Q8WHG4;Q37164;Q9GCU2;Q3ZU78;Q4KUD6;A0PDA2;B8PRN3;C3RXG8;D6MYK4;Q9TN72;O98900;Q33423;Q3T8E6;A0AS74;…	7995	194	CID	C1(Carbamidomethyl)	61.36	0.0195971		8	51		1	2199.96	-57.1625	16/195	Medicago_elastase_rep2.mgf
	High	KNYGRAVYEcL	C7AQS9;Q33550;B5SXA5;P28424;Q33245;O47054;Q8HT56;O63121;O63136;Q9GD42;B6GUX7;B6GUY1;Q9GD60;Q8WLI8;P94086;Q6Y2Y3;B6GUQ7;P93976;A7IT65;Q33506;Q36782;O03678;Q36683;P94076;Q9XQQ8;P93987;B6GUR5;Q33620;Q9TJV6;A5X4C0;Q8WIX2;Q6Y2Z4;D0Q0H0;Q9TJU5;A2VAU0;Q9TI00;O98562;A1XCQ7;Q9GGC0;Q36643;B6GUQ8;Q36637;Q37357;P93986;A0PDA4;A5X4I1;Q33323;D8V9E6;Q8HUY5;D2KUS5;Q9XQP7;E0D9P4;Q8SN43;O47047;Q8MAK2;Q52TF4;Q5DK06;…	21633	404	CID	C10(Carbamidomethyl)	60.46	0.0208918	0	1	50		1	1372.6	-50.8782	8/96	Medicago_elastase_rep2.mgf
	High	YYTPDYETKDTDILAAFRVxPQPGVPPEEAGAA	Q8WJK2;C3S8W3;Q33032	5	3	CID	X20(C), X20(Carbamidomethyl)	59.52	0.00817025	0.0333333	1	45		1	3641.49	-60.5811	12/349	Medicago_elastase_rep2.mgf
	High	GCTIKPKLGLSAKNYGRA	C7AQS9;Q33550;B5SXA5;P28424;Q33245;O47054;Q8HT56;O63121;O63136;Q9GD42;B6GUX7;B6GUY1;Q9GD60;Q8WLI8;P94086;Q6Y2Y3;B6GUQ7;A7IT65;P94106;Q33506;Q36782;O03678;Q33268;O03607;Q8HUZ7;P94076;Q9XQQ8;P93987;B6GUR5;Q33620;Q32857;Q9TJV6;A5X4C0;Q8WIX2;Q6Y2Z4;B6GUT8;D0Q0H0;Q9TJU5;Q7YKW5;A2VAU0;Q9TI00;O98562;A1XCQ7;Q33089;Q9GGC0;Q36643;B6GUQ8;Q36637;Q37357;P93986;A0PDA4;A5X4I1;Q8MCX1;Q9TLI7;Q32183;Q33323;Q6LA00;…	23507	426	CID		58.16	0.0537334		7	52		1	1876.93	-60.1788	10/184	Medicago_elastase_rep2.mgf
	Medium	AKNYGRAVYEcL	C7AQS9;Q33550;B5SXA5;P28424;Q33245;O47054;Q8HT56;O63121;O63136;Q9GD42;B6GUX7;B6GUY1;Q9GD60;Q8WLI8;P94086;Q6Y2Y3;B6GUQ7;P93976;A7IT65;Q33506;Q36782;O03678;Q36683;P94076;Q9XQQ8;P93987;B6GUR5;Q33620;Q9TJV6;A5X4C0;Q8WIX2;Q6Y2Z4;D0Q0H0;Q9TJU5;A2VAU0;Q9TI00;O98562;A1XCQ7;Q9GGC0;Q36643;B6GUQ8;Q36637;Q37357;P93986;A0PDA4;A5X4I1;Q33323;D8V9E6;Q8HUY5;D2KUS5;Q9XQP7;E0D9P4;Q8SN43;O47047;Q8MAK2;Q52TF4;Q5DK06;…	21604	404	CID	C11(Carbamidomethyl)	48.09	0.388183	0	2	50	55	1	1443.63	-52.7527	12/104	Medicago_elastase_rep2.mgf
	Low	FQGPPHGI	C7AQS9;Q33550;P28424;Q33245;Q8HT56;O63121;O63136;B6GUX7;B6GUY1;Q9GD60;Q8WLI8;P94086;Q6Y2Y3;B6GUQ7;P93976;A7IT65;Q36782;O03678;Q33268;Q8HUZ7;Q36683;P94076;Q9XQQ8;B6GUR5;Q32857;Q9TJV6;A5X4C0;Q6Y2Z4;B8PRM7;D0Q0H0;Q9TJU5;A2VAU0;Q9TI00;O98562;A1XCQ7;Q33089;Q9GGC0;B6GUQ8;Q37357;A0PDA4;A5X4I1;Q8MCX1;Q9TLI7;Q32183;Q33323;Q6LA00;D8V9E6;D2KUS5;Q6SSI3;O98549;Q3MKL9;E5FEB9;Q07281;Q43036;Q05993;P48717;Q6W3S3;…	20049	414	CID		43.26	1.10816		2	50		1	852.383	-62.5652	6/71	Medicago_elastase_rep2.mgf
	Low	RNEGRDLAREGNEII	C7AQS9;B5SXA5;P28424;Q33245;O47054;Q33506;O03678;Q33268;Q8HUZ7;Q32857;Q8WIX2;B8PRM7;O98562;A1XCQ7;A0PDA4;A5X4I1;Q9TLI7;Q32183;E0D9P4;Q8SN43;O47047;O98549;Q43036;Q05993;Q6W3S3;Q9TLH7;Q32111;O98880;Q8WIA1;Q8WJK2;Q9XPZ0;O98552;Q6Y2Z1;Q5KTY1;Q15JC1;A5X4E9;B8QQH0;C7A5Y1;Q8WLH4;Q37343;O98545;Q9GHR3;O47273;Q9MV63;Q71N73;Q5K3X3;Q3T5E9;C3S8W3;C7AQU0;A5PFD4;Q9BB74;Q9GDM5;Q9MRH9;Q9GHM5;Q32056;B8PRM1;C0SJR0;…	8431	219	CID		40.73	2.52358	0	2	51	52	1	1741.79	-60.623	16/159	Medicago_elastase_rep2.mgf
	Low	QVERDKLNKYGRPL	C7AQS9;Q33550;B5SXA5;P28424;Q33245;Q8HT56;Q95CD5;O63121;O63136;Q9GD42;B6GUX7;B6GUY1;Q9GD60;Q8WLI8;P94086;Q6Y2Y3;B6GUQ7;P93976;A7IT65;P94106;Q36782;O03678;Q33268;O03607;Q8HUZ7;Q36683;P94076;Q9XQQ8;B6GUR5;Q33620;Q32857;A5X4C0;Q8WIX2;Q6Y2Z4;B6GUT8;D0Q0H0;Q9TJU5;Q7YKW5;A2VAU0;Q9TI00;O98562;A1XCQ7;Q9GGC0;Q36643;B6GUQ8;Q36637;Q37357;A0PDA4;A5X4I1;Q8MCX1;Q9TLI7;Q33323;Q6LA00;D8V9E6;Q9GD45;D2KUS5;Q39288;…	21091	423	CID		39.64	3.7085		6	52	47	1	1715.84	-68.9384	13/141	Medicago_elastase_rep2.mgf
	Low	FQGPPHGI	C7AQS9;Q33550;P28424;Q33245;Q8HT56;O63121;O63136;B6GUX7;B6GUY1;Q9GD60;Q8WLI8;P94086;Q6Y2Y3;B6GUQ7;P93976;A7IT65;Q36782;O03678;Q33268;Q8HUZ7;Q36683;P94076;Q9XQQ8;B6GUR5;Q32857;Q9TJV6;A5X4C0;Q6Y2Z4;B8PRM7;D0Q0H0;Q9TJU5;A2VAU0;Q9TI00;O98562;A1XCQ7;Q33089;Q9GGC0;B6GUQ8;Q37357;A0PDA4;A5X4I1;Q8MCX1;Q9TLI7;Q32183;Q33323;Q6LA00;D8V9E6;D2KUS5;Q6SSI3;O98549;Q3MKL9;E5FEB9;Q07281;Q43036;Q05993;P48717;Q6W3S3;…	20049	414	CID		38.79	3.22185		4	50	53	1	852.395	-48.0261	9/71	Medicago_elastase_rep2.mgf
	Low	AAcEVWKEI	Q33550;P28424;Q33245;Q95CD5;O63121;B6GUX7;Q8WLI8;P94086;Q6Y2Y3;B6GUQ7;A7IT65;P94106;Q36782;O03678;Q33268;Q8HUZ7;Q36683;P94076;Q9XQQ8;P93987;B6GUR5;Q33620;Q32857;Q9TJV6;Q6Y2Z3;Q6Y2Z4;B6GUT8;B8PRM7;Q7YKW5;Q9TI00;A1XCQ7;Q33089;Q9GGC0;Q36643;A0PDA4;A5X4I1;Q32183;Q33323;Q9GD45;Q8HUY5;Q39288;Q9XQP7;O47047;Q8MAK2;Q5DK06;O98549;Q3MKL9;Q43036;Q05993;P48717;Q9TLH7;Q8WHV7;Q31982;Q95A73;O98880;Q9XPZ0;O98552;…	6474	201	CID	C3(Carbamidomethyl)	37.95	4.43896	0	1	51	49	1	1105.5	-28.5076	6/75	Medicago_elastase_rep2.mgf
	Low	RNEGRDLAREGNEI	C7AQS9;B5SXA5;P28424;Q33245;O47054;Q33506;O03678;Q33268;Q8HUZ7;Q32857;Q8WIX2;B8PRM7;O98562;A1XCQ7;A0PDA4;A5X4I1;Q9TLI7;Q32183;E0D9P4;Q8SN43;O47047;O98549;Q43036;Q05993;Q6W3S3;Q9TLH7;Q8WHV7;Q32111;O98880;Q8WIA1;Q8WJK2;Q9XPZ0;O98552;Q6Y2Z1;Q5KTY1;Q15JC1;A5X4E9;B8QQH0;C7A5Y1;Q8WLH4;Q37343;O98545;Q9GHR3;O47273;Q9MV63;Q71N73;Q5K3X3;Q3T5E9;C3S8W3;C7AQU0;A5PFD4;Q9BB74;Q9GDM5;Q9MRH9;Q9GHM5;Q32056;B8PRM1;…	8563	223	CID		27.94	34.6169		4	50	43	1	1628.7	-69.3875	9/149	Medicago_elastase_rep2.mgf
	Low	LRLEDLRIPV	Q8HT56;Q6Y2Y3;Q36782;O03678;Q9XQQ8;Q8WIX2;Q6Y2Z4;Q33089;Q3MKL9;Q07281;Q05993;Q32111;Q8WIA1;Q32428;Q6Y2Z1;Q6Y2Y8;C7A5Y1;D5J720;E0D919;Q8WLH4;Q9GHR3;Q32072;Q4Q006;D0F0Z2;O20217;O20244;Q32056;P92360;B0L5G2;B8PRM1;C7AF20;D0PVA4;Q37164;B8PRN3;Q33423;Q6PZ77;Q6JXX9;Q3T8E6;Q9MVS0;Q8WIY3;Q8HSW8;Q9BB76;Q32434;O03627;Q31846;Q9MU55;Q95DT6;Q32597;O03648;D0F0N5;Q9MRX1;Q36594;Q9GDP6;Q95E68;E5FEB7;Q32825;Q33104;…	1644	86	CID		27.07	49.2839		7	50	41	1	1223.68	-51.8523	13/92	Medicago_elastase_rep2.mgf
	Low	ANRVALEA	P28424;Q33245;O47054;Q8HT56;Q95CD5;O63121;O63136;Q9GD42;B6GUX7;B6GUY1;Q9GD60;Q8WLI8;P94086;Q6Y2Y3;B6GUQ7;P93976;A7IT65;P94106;Q33506;Q36782;O03678;Q33268;O03607;Q8HUZ7;Q36683;P94076;Q9XQQ8;P93987;B6GUR5;Q33620;Q32857;Q9TJV6;Q6Y2Z3;A5X4C0;Q8WIX2;Q6Y2Z4;B6GUT8;B8PRM7;D0Q0H0;Q9TJU5;Q7YKW5;A2VAU0;Q9TI00;O98562;A1XCQ7;Q33089;Q9GGC0;Q36643;B6GUQ8;Q36637;Q37357;P93986;A0PDA4;A5X4I1;Q8MCX1;Q9TLI7;Q32183;…	17337	400	CID		21.55	153.318		4	50	35	1	843.41	-69.0545	6/64	Medicago_elastase_rep2.mgf
	Low	REGNEIIREA	B5SXA5;P28424;Q33245;O47054;Q33506;O03678;Q33268;Q8HUZ7;Q32857;Q8WIX2;B8PRM7;O98562;A1XCQ7;Q37357;A0PDA4;A5X4I1;Q32183;Q8SN43;O98549;Q6W3S3;Q9TLH7;Q32111;O98880;Q8WJK2;Q9XPZ0;O98552;Q6Y2Z1;Q15JC1;A5X4E9;B8QQH0;C7A5Y1;Q8WLH4;O98545;Q9GHR3;O47273;Q9MV63;Q71N73;Q3T5E9;A5PFD4;Q9BB74;Q9GDM5;Q9MRH9;Q9GHM5;Q32056;B8PRM1;Q8WKW3;O98878;Q8WHG4;Q37164;Q9GCU2;Q3ZU78;Q4KUD6;A0PDA2;B8PRN3;D6MYK4;Q3T8E6;A0AS74;…	6374	173	CID		17.9	403.694		6	50	32	1	1186.56	-49.1685	6/103	Medicago_elastase_rep2.mgf
Q4KUE1	29.89	20	18	465	51.5449	6.58057	1029.62	Ribulose-1,5-bisphosphate carboxylase/oxygenase large subunit (Fragment) OS=Lasiocroton bahamensis GN=rbcL PE=3 SV=1 - [Q4KUE1_9ROSI]
	Confidence Icon	Sequence	Protein Accessions	# Proteins	# Protein Groups	Activation Type	Modifications	IonScore	Exp Value	Δ Score	Rank	Identity High	Homology Threshold	Charge	m/z [Da]	ΔM [ppm]	Ions Matched	Spectrum File
	High	AAcEVWKEIKFEFPAMDTL	P28424;P48717;O98880;Q9GHM5;Q3ZU78;Q9SBW6;Q8HSW8;Q9GGH6;Q9TLI9;Q8SLK9;Q7YKH2;A2VAT5;Q4VWQ1;O98749;Q9GG54;Q9MUH0;Q33034;Q4KUD3;Q4KUE1	680	19	CID	C3(Carbamidomethyl)	126.51	5.92989e-09		4	50		1	2285.01	-38.6783	15/188	Medicago_elastase_rep2.mgf
	High	QARNEGRDLAREGNEIIREA	B5SXA5;Q8SN43;O98549;Q6W3S3;Q9TLH7;Q32111;O98880;Q8WJK2;Q9XPZ0;O98552;Q6Y2Z1;Q15JC1;A5X4E9;C7A5Y1;Q8WLH4;O98545;Q9GHR3;O47273;Q9MV63;Q71N73;Q3T5E9;A5PFD4;Q9BB74;Q9GDM5;Q9MRH9;Q9GHM5;Q32056;B8PRM1;Q8WKW3;O98878;Q8WHG4;Q37164;Q9GCU2;Q3ZU78;Q4KUD6;A0PDA2;B8PRN3;D6MYK4;Q3T8E6;A0AS74;D6MYJ8;Q31856;Q32272;Q71N71;A0PDA8;Q32776;Q9GGH6;O20248;Q33051;O98758;Q39700;Q9TLJ0;E2CZ58;Q29VE4;Q31846;Q8M9C0;Q32581;…	5816	144	CID		103.8	1.13828e-06		6	51		1	2297.04	-58.1276	20/217	Medicago_elastase_rep2.mgf
	High	AAcEVWKEIKFEFPAmDTL	P28424;P48717;O98880;Q9GHM5;Q3ZU78;Q9SBW6;Q8HSW8;Q9GGH6;Q9TLI9;Q8SLK9;Q7YKH2;A2VAT5;Q4VWQ1;O98749;Q9GG54;Q9MUH0;Q33034;Q4KUD3;Q4KUE1	680	19	CID	C3(Carbamidomethyl), M16(Oxidation)	92.83	1.27676e-05		5	50		1	2300.99	-42.7344	11/188	Medicago_elastase_rep2.mgf
	High	RNEGRDLAREGNEIIREA	B5SXA5;P28424;Q33245;O47054;Q33506;O03678;Q33268;Q8HUZ7;Q32857;Q8WIX2;B8PRM7;O98562;A1XCQ7;A0PDA4;A5X4I1;Q32183;Q8SN43;O98549;Q6W3S3;Q9TLH7;Q32111;O98880;Q8WJK2;Q9XPZ0;O98552;Q6Y2Z1;Q15JC1;A5X4E9;B8QQH0;C7A5Y1;Q8WLH4;O98545;Q9GHR3;O47273;Q9MV63;Q71N73;Q3T5E9;A5PFD4;Q9BB74;Q9GDM5;Q9MRH9;Q9GHM5;Q32056;B8PRM1;Q8WKW3;O98878;Q8WHG4;Q37164;Q9GCU2;Q3ZU78;Q4KUD6;A0PDA2;B8PRN3;D6MYK4;Q3T8E6;A0AS74;D6MYJ8;…	6175	162	CID		92.82	1.58469e-05	0	2	51		1	2097.95	-58.6388	20/197	Medicago_elastase_rep2.mgf
	High	EIFGDDSVLQFGGGTLGHPWGNAPGAVANRV	C7AQS9;Q33550;B5SXA5;P28424;Q33245;O47054;Q8HT56;O63121;Q9GD42;B6GUX7;B6GUY1;Q8WLI8;P94086;Q6Y2Y3;B6GUQ7;Q33506;Q36782;O03678;Q33268;Q8HUZ7;P93987;B6GUR5;Q32857;Q9TJV6;A5X4C0;Q8WIX2;Q6Y2Z4;B6GUT8;B8PRM7;Q9TJU5;Q9TI00;O98562;A1XCQ7;Q33089;Q36637;A5X4I1;Q8MCX1;Q9TLI7;Q33323;Q8HUY5;Q39288;E0D9P4;Q8SN43;O47047;Q52TF4;Q5DK06;Q6SSI3;O98549;Q3MKL9;Q07281;P48717;Q6W3S3;Q8W952;Q9TLH7;Q32111;Q95A73;O98880;…	15526	323	CID		90.43	1.34783e-05		10	48		1	3138.33	-67.9156	15/325	Medicago_elastase_rep2.mgf
	High	NMFTSIVGNVFGFKALRA	C7AQS9;Q33550;P28424;Q8HT56;O63121;O63136;B6GUX7;B6GUY1;Q9GD60;P94086;Q6Y2Y3;B6GUQ7;P93976;A7IT65;P94106;Q36782;O03678;O03607;Q8HUZ7;Q36683;Q9XQQ8;B6GUR5;Q32857;A5X4C0;Q8WIX2;Q6Y2Z4;B6GUT8;D0Q0H0;Q9TJU5;A2VAU0;Q9TI00;O98562;A1XCQ7;Q33089;Q9GGC0;B6GUQ8;Q36637;Q37357;A0PDA4;A5X4I1;Q8MCX1;Q32183;Q33323;Q6LA00;D8V9E6;Q9GD45;Q39288;E0D9P4;O47047;Q8MAK2;Q52TF4;Q5DK06;B5U0R6;O98549;Q3MKL9;E5FEB9;Q07281;…	15678	346	CID		68.68	0.00452187		3	51		1	1971.95	-47.6793	11/184	Medicago_elastase_rep2.mgf
	High	cVQARNEGRDLAREGNEIIREA	B5SXA5;Q8SN43;O98549;Q6W3S3;Q9TLH7;Q32111;O98880;Q8WJK2;Q9XPZ0;O98552;Q6Y2Z1;Q15JC1;A5X4E9;C7A5Y1;Q8WLH4;O98545;Q9GHR3;O47273;Q9MV63;Q3T5E9;A5PFD4;Q9BB74;Q9GDM5;Q9MRH9;Q9GHM5;Q32056;B8PRM1;Q8WKW3;O98878;Q8WHG4;Q37164;Q9GCU2;Q3ZU78;Q4KUD6;A0PDA2;B8PRN3;D6MYK4;Q3T8E6;A0AS74;D6MYJ8;Q31856;Q32272;A0PDA8;Q32776;Q9GGH6;O20248;Q33051;O98758;Q39700;Q9TLJ0;E2CZ58;Q29VE4;Q31846;Q8M9C0;Q32581;Q9MV76;Q9GHM6;…	5800	142	CID	C1(Carbamidomethyl)	64.28	0.00920551		7	50		1	2556.14	-49.9171	17/233	Medicago_elastase_rep2.mgf
	High	cVQARNEGRDLAREGNEII	C7AQS9;B5SXA5;E0D9P4;Q8SN43;O47047;O98549;Q43036;Q05993;Q6W3S3;Q9TLH7;Q32111;O98880;Q8WIA1;Q8WJK2;Q9XPZ0;O98552;Q6Y2Z1;Q5KTY1;Q15JC1;A5X4E9;C7A5Y1;Q8WLH4;Q37343;O98545;Q9GHR3;O47273;Q9MV63;Q5K3X3;Q3T5E9;C3S8W3;C7AQU0;A5PFD4;Q9BB74;Q9GDM5;Q9MRH9;Q9GHM5;Q32056;B8PRM1;C0SJR0;C3S8R3;Q8WKW3;O98878;Q8M949;Q8WHG4;Q37164;Q9GCU2;Q3ZU78;Q4KUD6;A0PDA2;B8PRN3;C3RXG8;D6MYK4;Q9TN72;O98900;Q33423;Q3T8E6;A0AS74;…	7995	194	CID	C1(Carbamidomethyl)	61.36	0.0195971		8	51		1	2199.96	-57.1625	16/195	Medicago_elastase_rep2.mgf
	High	KNYGRAVYEcL	C7AQS9;Q33550;B5SXA5;P28424;Q33245;O47054;Q8HT56;O63121;O63136;Q9GD42;B6GUX7;B6GUY1;Q9GD60;Q8WLI8;P94086;Q6Y2Y3;B6GUQ7;P93976;A7IT65;Q33506;Q36782;O03678;Q36683;P94076;Q9XQQ8;P93987;B6GUR5;Q33620;Q9TJV6;A5X4C0;Q8WIX2;Q6Y2Z4;D0Q0H0;Q9TJU5;A2VAU0;Q9TI00;O98562;A1XCQ7;Q9GGC0;Q36643;B6GUQ8;Q36637;Q37357;P93986;A0PDA4;A5X4I1;Q33323;D8V9E6;Q8HUY5;D2KUS5;Q9XQP7;E0D9P4;Q8SN43;O47047;Q8MAK2;Q52TF4;Q5DK06;…	21633	404	CID	C10(Carbamidomethyl)	60.46	0.0208918	0	1	50		1	1372.6	-50.8782	8/96	Medicago_elastase_rep2.mgf
	High	GCTIKPKLGLSAKNYGRA	C7AQS9;Q33550;B5SXA5;P28424;Q33245;O47054;Q8HT56;O63121;O63136;Q9GD42;B6GUX7;B6GUY1;Q9GD60;Q8WLI8;P94086;Q6Y2Y3;B6GUQ7;A7IT65;P94106;Q33506;Q36782;O03678;Q33268;O03607;Q8HUZ7;P94076;Q9XQQ8;P93987;B6GUR5;Q33620;Q32857;Q9TJV6;A5X4C0;Q8WIX2;Q6Y2Z4;B6GUT8;D0Q0H0;Q9TJU5;Q7YKW5;A2VAU0;Q9TI00;O98562;A1XCQ7;Q33089;Q9GGC0;Q36643;B6GUQ8;Q36637;Q37357;P93986;A0PDA4;A5X4I1;Q8MCX1;Q9TLI7;Q32183;Q33323;Q6LA00;…	23507	426	CID		58.16	0.0537334		7	52		1	1876.93	-60.1788	10/184	Medicago_elastase_rep2.mgf
	Medium	AKNYGRAVYEcL	C7AQS9;Q33550;B5SXA5;P28424;Q33245;O47054;Q8HT56;O63121;O63136;Q9GD42;B6GUX7;B6GUY1;Q9GD60;Q8WLI8;P94086;Q6Y2Y3;B6GUQ7;P93976;A7IT65;Q33506;Q36782;O03678;Q36683;P94076;Q9XQQ8;P93987;B6GUR5;Q33620;Q9TJV6;A5X4C0;Q8WIX2;Q6Y2Z4;D0Q0H0;Q9TJU5;A2VAU0;Q9TI00;O98562;A1XCQ7;Q9GGC0;Q36643;B6GUQ8;Q36637;Q37357;P93986;A0PDA4;A5X4I1;Q33323;D8V9E6;Q8HUY5;D2KUS5;Q9XQP7;E0D9P4;Q8SN43;O47047;Q8MAK2;Q52TF4;Q5DK06;…	21604	404	CID	C11(Carbamidomethyl)	48.09	0.388183	0	2	50	55	1	1443.63	-52.7527	12/104	Medicago_elastase_rep2.mgf
	Low	FQGxPHGI	Q4KUE1;O98747;C6FJU5	7	3	CID	X4(P)	43.26	1.10816		6	50		1	852.383	-62.5652	6/71	Medicago_elastase_rep2.mgf
	Low	RNEGRDLAREGNEII	C7AQS9;B5SXA5;P28424;Q33245;O47054;Q33506;O03678;Q33268;Q8HUZ7;Q32857;Q8WIX2;B8PRM7;O98562;A1XCQ7;A0PDA4;A5X4I1;Q9TLI7;Q32183;E0D9P4;Q8SN43;O47047;O98549;Q43036;Q05993;Q6W3S3;Q9TLH7;Q32111;O98880;Q8WIA1;Q8WJK2;Q9XPZ0;O98552;Q6Y2Z1;Q5KTY1;Q15JC1;A5X4E9;B8QQH0;C7A5Y1;Q8WLH4;Q37343;O98545;Q9GHR3;O47273;Q9MV63;Q71N73;Q5K3X3;Q3T5E9;C3S8W3;C7AQU0;A5PFD4;Q9BB74;Q9GDM5;Q9MRH9;Q9GHM5;Q32056;B8PRM1;C0SJR0;…	8431	219	CID		40.73	2.52358	0	2	51	52	1	1741.79	-60.623	16/159	Medicago_elastase_rep2.mgf
	Low	QVERDKLNKYGRPL	C7AQS9;Q33550;B5SXA5;P28424;Q33245;Q8HT56;Q95CD5;O63121;O63136;Q9GD42;B6GUX7;B6GUY1;Q9GD60;Q8WLI8;P94086;Q6Y2Y3;B6GUQ7;P93976;A7IT65;P94106;Q36782;O03678;Q33268;O03607;Q8HUZ7;Q36683;P94076;Q9XQQ8;B6GUR5;Q33620;Q32857;A5X4C0;Q8WIX2;Q6Y2Z4;B6GUT8;D0Q0H0;Q9TJU5;Q7YKW5;A2VAU0;Q9TI00;O98562;A1XCQ7;Q9GGC0;Q36643;B6GUQ8;Q36637;Q37357;A0PDA4;A5X4I1;Q8MCX1;Q9TLI7;Q33323;Q6LA00;D8V9E6;Q9GD45;D2KUS5;Q39288;…	21091	423	CID		39.64	3.7085		6	52	47	1	1715.84	-68.9384	13/141	Medicago_elastase_rep2.mgf
	Low	FQGxPHGI	Q4KUE1;O98747;C6FJU5	7	3	CID	X4(P)	38.79	3.22185		8	50	53	1	852.395	-48.0261	9/71	Medicago_elastase_rep2.mgf
	Low	AAcEVWKEI	Q33550;P28424;Q33245;Q95CD5;O63121;B6GUX7;Q8WLI8;P94086;Q6Y2Y3;B6GUQ7;A7IT65;P94106;Q36782;O03678;Q33268;Q8HUZ7;Q36683;P94076;Q9XQQ8;P93987;B6GUR5;Q33620;Q32857;Q9TJV6;Q6Y2Z3;Q6Y2Z4;B6GUT8;B8PRM7;Q7YKW5;Q9TI00;A1XCQ7;Q33089;Q9GGC0;Q36643;A0PDA4;A5X4I1;Q32183;Q33323;Q9GD45;Q8HUY5;Q39288;Q9XQP7;O47047;Q8MAK2;Q5DK06;O98549;Q3MKL9;Q43036;Q05993;P48717;Q9TLH7;Q8WHV7;Q31982;Q95A73;O98880;Q9XPZ0;O98552;…	6474	201	CID	C3(Carbamidomethyl)	37.95	4.43896	0	1	51	49	1	1105.5	-28.5076	6/75	Medicago_elastase_rep2.mgf
	Low	RNEGRDLAREGNEI	C7AQS9;B5SXA5;P28424;Q33245;O47054;Q33506;O03678;Q33268;Q8HUZ7;Q32857;Q8WIX2;B8PRM7;O98562;A1XCQ7;A0PDA4;A5X4I1;Q9TLI7;Q32183;E0D9P4;Q8SN43;O47047;O98549;Q43036;Q05993;Q6W3S3;Q9TLH7;Q8WHV7;Q32111;O98880;Q8WIA1;Q8WJK2;Q9XPZ0;O98552;Q6Y2Z1;Q5KTY1;Q15JC1;A5X4E9;B8QQH0;C7A5Y1;Q8WLH4;Q37343;O98545;Q9GHR3;O47273;Q9MV63;Q71N73;Q5K3X3;Q3T5E9;C3S8W3;C7AQU0;A5PFD4;Q9BB74;Q9GDM5;Q9MRH9;Q9GHM5;Q32056;B8PRM1;…	8563	223	CID		27.94	34.6169		4	50	43	1	1628.7	-69.3875	9/149	Medicago_elastase_rep2.mgf
	Low	KFEFPAMDTL	P28424;Q07281;P48717;O98880;A5PFD4;Q9GHM5;Q3ZU78;Q4KUD6;B3FD25;Q9SBW6;Q8HSW8;Q9GGH6;Q9TIE0;O03627;O03648;Q9TLI9;Q8HUX6;O03622;Q8SLK9;Q7YKH2;A2VAT5;Q71N79;Q4VWQ1;O98749;Q6U1X7;Q9GG54;Q71N80;Q9MUH0;Q33034;Q4KUD3;D1KWZ1;Q4KUE1;O03653;O03654;Q8SLK3;Q71N77	851	36	CID		26.06	68.5508	0	2	51	35	1	1198.58	0.466143	6/94	Medicago_elastase_rep2.mgf
	Low	ANRVALEA	P28424;Q33245;O47054;Q8HT56;Q95CD5;O63121;O63136;Q9GD42;B6GUX7;B6GUY1;Q9GD60;Q8WLI8;P94086;Q6Y2Y3;B6GUQ7;P93976;A7IT65;P94106;Q33506;Q36782;O03678;Q33268;O03607;Q8HUZ7;Q36683;P94076;Q9XQQ8;P93987;B6GUR5;Q33620;Q32857;Q9TJV6;Q6Y2Z3;A5X4C0;Q8WIX2;Q6Y2Z4;B6GUT8;B8PRM7;D0Q0H0;Q9TJU5;Q7YKW5;A2VAU0;Q9TI00;O98562;A1XCQ7;Q33089;Q9GGC0;Q36643;B6GUQ8;Q36637;Q37357;P93986;A0PDA4;A5X4I1;Q8MCX1;Q9TLI7;Q32183;…	17337	400	CID		21.55	153.318		4	50	35	1	843.41	-69.0545	6/64	Medicago_elastase_rep2.mgf
	Low	REGNEIIREA	B5SXA5;P28424;Q33245;O47054;Q33506;O03678;Q33268;Q8HUZ7;Q32857;Q8WIX2;B8PRM7;O98562;A1XCQ7;Q37357;A0PDA4;A5X4I1;Q32183;Q8SN43;O98549;Q6W3S3;Q9TLH7;Q32111;O98880;Q8WJK2;Q9XPZ0;O98552;Q6Y2Z1;Q15JC1;A5X4E9;B8QQH0;C7A5Y1;Q8WLH4;O98545;Q9GHR3;O47273;Q9MV63;Q71N73;Q3T5E9;A5PFD4;Q9BB74;Q9GDM5;Q9MRH9;Q9GHM5;Q32056;B8PRM1;Q8WKW3;O98878;Q8WHG4;Q37164;Q9GCU2;Q3ZU78;Q4KUD6;A0PDA2;B8PRN3;D6MYK4;Q3T8E6;A0AS74;…	6374	173	CID		17.9	403.694		6	50	32	1	1186.56	-49.1685	6/103	Medicago_elastase_rep2.mgf
A1XCQ7	36.56	20	19	454	50.4245	6.48096	1029.59	Ribulose-1,5-bisphosphate carboxylase/oxygenase large subunit (Fragment) OS=Cornus peruviana GN=rbcL PE=3 SV=1 - [A1XCQ7_9ASTE]
	Confidence Icon	Sequence	Protein Accessions	# Proteins	# Protein Groups	Activation Type	Modifications	IonScore	Exp Value	Δ Score	Rank	Identity High	Homology Threshold	Charge	m/z [Da]	ΔM [ppm]	Ions Matched	Spectrum File
	High	KARNEGRDLAREGNEIIREA	P28424;Q33245;O47054;Q33506;O03678;Q33268;Q8HUZ7;Q32857;Q8WIX2;B8PRM7;O98562;A1XCQ7	250	12	CID		103.8	1.13828e-06	0	1	51		1	2297.04	-73.9698	20/217	Medicago_elastase_rep2.mgf
	High	RNEGRDLAREGNEIIREA	B5SXA5;P28424;Q33245;O47054;Q33506;O03678;Q33268;Q8HUZ7;Q32857;Q8WIX2;B8PRM7;O98562;A1XCQ7;A0PDA4;A5X4I1;Q32183;Q8SN43;O98549;Q6W3S3;Q9TLH7;Q32111;O98880;Q8WJK2;Q9XPZ0;O98552;Q6Y2Z1;Q15JC1;A5X4E9;B8QQH0;C7A5Y1;Q8WLH4;O98545;Q9GHR3;O47273;Q9MV63;Q71N73;Q3T5E9;A5PFD4;Q9BB74;Q9GDM5;Q9MRH9;Q9GHM5;Q32056;B8PRM1;Q8WKW3;O98878;Q8WHG4;Q37164;Q9GCU2;Q3ZU78;Q4KUD6;A0PDA2;B8PRN3;D6MYK4;Q3T8E6;A0AS74;D6MYJ8;…	6175	162	CID		92.82	1.58469e-05	0	2	51		1	2097.95	-58.6388	20/197	Medicago_elastase_rep2.mgf
	High	EIFGDDSVLQFGGGTLGHPWGNAPGAVANRV	C7AQS9;Q33550;B5SXA5;P28424;Q33245;O47054;Q8HT56;O63121;Q9GD42;B6GUX7;B6GUY1;Q8WLI8;P94086;Q6Y2Y3;B6GUQ7;Q33506;Q36782;O03678;Q33268;Q8HUZ7;P93987;B6GUR5;Q32857;Q9TJV6;A5X4C0;Q8WIX2;Q6Y2Z4;B6GUT8;B8PRM7;Q9TJU5;Q9TI00;O98562;A1XCQ7;Q33089;Q36637;A5X4I1;Q8MCX1;Q9TLI7;Q33323;Q8HUY5;Q39288;E0D9P4;Q8SN43;O47047;Q52TF4;Q5DK06;Q6SSI3;O98549;Q3MKL9;Q07281;P48717;Q6W3S3;Q8W952;Q9TLH7;Q32111;Q95A73;O98880;…	15526	323	CID		90.43	1.34783e-05		10	48		1	3138.33	-67.9156	15/325	Medicago_elastase_rep2.mgf
	High	FQGPPHGIQVERDKLNKYGRPL	C7AQS9;Q33550;P28424;Q33245;Q8HT56;O63121;O63136;B6GUX7;B6GUY1;Q9GD60;Q8WLI8;P94086;Q6Y2Y3;B6GUQ7;P93976;A7IT65;Q36782;O03678;Q33268;Q8HUZ7;Q36683;P94076;Q9XQQ8;B6GUR5;Q32857;A5X4C0;Q6Y2Z4;D0Q0H0;Q9TJU5;A2VAU0;Q9TI00;O98562;A1XCQ7;Q9GGC0;B6GUQ8;Q37357;A0PDA4;A5X4I1;Q8MCX1;Q9TLI7;Q33323;Q6LA00;D8V9E6;D2KUS5;Q07281;Q43036;Q05993;P48717;Q6W3S3;Q8W952;Q9TLH7;Q8WHV7;Q32111;Q95A73;O98880;Q8WIA1;Q8WJK2;…	17696	346	CID		72.38	0.00164236		8	51		1	2549.23	-57.6101	20/219	Medicago_elastase_rep2.mgf
	High	NMFTSIVGNVFGFKALRA	C7AQS9;Q33550;P28424;Q8HT56;O63121;O63136;B6GUX7;B6GUY1;Q9GD60;P94086;Q6Y2Y3;B6GUQ7;P93976;A7IT65;P94106;Q36782;O03678;O03607;Q8HUZ7;Q36683;Q9XQQ8;B6GUR5;Q32857;A5X4C0;Q8WIX2;Q6Y2Z4;B6GUT8;D0Q0H0;Q9TJU5;A2VAU0;Q9TI00;O98562;A1XCQ7;Q33089;Q9GGC0;B6GUQ8;Q36637;Q37357;A0PDA4;A5X4I1;Q8MCX1;Q32183;Q33323;Q6LA00;D8V9E6;Q9GD45;Q39288;E0D9P4;O47047;Q8MAK2;Q52TF4;Q5DK06;B5U0R6;O98549;Q3MKL9;E5FEB9;Q07281;…	15678	346	CID		68.68	0.00452187		3	51		1	1971.95	-47.6793	11/184	Medicago_elastase_rep2.mgf
	High	YKAQAETGEIKGHYLNATA	C7AQS9;Q33550;P28424;Q8HT56;Q95CD5;O63121;O63136;Q9GD42;B6GUX7;B6GUY1;Q6Y2Y3;P93976;A7IT65;Q36782;O03678;Q33268;O03607;Q36683;B6GUR5;Q8WIX2;Q6Y2Z4;B6GUT8;B8PRM7;D0Q0H0;Q9TJU5;Q7YKW5;A2VAU0;Q9TI00;A1XCQ7;Q33089;Q9GGC0;Q36637;Q37357;P93986;A0PDA4;Q8MCX1;Q32183;Q33323;Q6LA00;D8V9E6;Q39288;Q9XQP7;Q52TF4;Q8MCX9;Q6SSI3;O98549;Q3MKL9;Q07281;Q05993;P48717;Q8W952;Q8WHV7;Q8WJK2;O98552;Q9MU99;Q5KTY1;Q5GLI7;…	9608	258	CID		65.27	0.00815917		4	51		1	2064.9	-64.6817	14/200	Medicago_elastase_rep2.mgf
	High	cVKARNEGRDLAREGNEIIREA	P28424;Q33245;O47054;Q33506;O03678;Q33268;Q8HUZ7;Q32857;Q8WIX2;B8PRM7;O98562;A1XCQ7	249	12	CID	C1(Carbamidomethyl)	64.28	0.00920551		2	50		1	2556.14	-64.1534	17/233	Medicago_elastase_rep2.mgf
	High	cVKARNEGRDLAREGNEII	P28424;Q33245;O47054;Q33506;O03678;Q33268;Q8HUZ7;Q32857;Q8WIX2;B8PRM7;O98562;A1XCQ7;Q8MGJ2	263	13	CID	C1(Carbamidomethyl)	61.36	0.0195971		3	51		1	2199.96	-73.7036	16/195	Medicago_elastase_rep2.mgf
	High	KNYGRAVYEcL	C7AQS9;Q33550;B5SXA5;P28424;Q33245;O47054;Q8HT56;O63121;O63136;Q9GD42;B6GUX7;B6GUY1;Q9GD60;Q8WLI8;P94086;Q6Y2Y3;B6GUQ7;P93976;A7IT65;Q33506;Q36782;O03678;Q36683;P94076;Q9XQQ8;P93987;B6GUR5;Q33620;Q9TJV6;A5X4C0;Q8WIX2;Q6Y2Z4;D0Q0H0;Q9TJU5;A2VAU0;Q9TI00;O98562;A1XCQ7;Q9GGC0;Q36643;B6GUQ8;Q36637;Q37357;P93986;A0PDA4;A5X4I1;Q33323;D8V9E6;Q8HUY5;D2KUS5;Q9XQP7;E0D9P4;Q8SN43;O47047;Q8MAK2;Q52TF4;Q5DK06;…	21633	404	CID	C10(Carbamidomethyl)	60.46	0.0208918	0	1	50		1	1372.6	-50.8782	8/96	Medicago_elastase_rep2.mgf
	High	GCTIKPKLGLSAKNYGRA	C7AQS9;Q33550;B5SXA5;P28424;Q33245;O47054;Q8HT56;O63121;O63136;Q9GD42;B6GUX7;B6GUY1;Q9GD60;Q8WLI8;P94086;Q6Y2Y3;B6GUQ7;A7IT65;P94106;Q33506;Q36782;O03678;Q33268;O03607;Q8HUZ7;P94076;Q9XQQ8;P93987;B6GUR5;Q33620;Q32857;Q9TJV6;A5X4C0;Q8WIX2;Q6Y2Z4;B6GUT8;D0Q0H0;Q9TJU5;Q7YKW5;A2VAU0;Q9TI00;O98562;A1XCQ7;Q33089;Q9GGC0;Q36643;B6GUQ8;Q36637;Q37357;P93986;A0PDA4;A5X4I1;Q8MCX1;Q9TLI7;Q32183;Q33323;Q6LA00;…	23507	426	CID		58.16	0.0537334		7	52		1	1876.93	-60.1788	10/184	Medicago_elastase_rep2.mgf
	Medium	AKNYGRAVYEcL	C7AQS9;Q33550;B5SXA5;P28424;Q33245;O47054;Q8HT56;O63121;O63136;Q9GD42;B6GUX7;B6GUY1;Q9GD60;Q8WLI8;P94086;Q6Y2Y3;B6GUQ7;P93976;A7IT65;Q33506;Q36782;O03678;Q36683;P94076;Q9XQQ8;P93987;B6GUR5;Q33620;Q9TJV6;A5X4C0;Q8WIX2;Q6Y2Z4;D0Q0H0;Q9TJU5;A2VAU0;Q9TI00;O98562;A1XCQ7;Q9GGC0;Q36643;B6GUQ8;Q36637;Q37357;P93986;A0PDA4;A5X4I1;Q33323;D8V9E6;Q8HUY5;D2KUS5;Q9XQP7;E0D9P4;Q8SN43;O47047;Q8MAK2;Q52TF4;Q5DK06;…	21604	404	CID	C11(Carbamidomethyl)	48.09	0.388183	0	2	50	55	1	1443.63	-52.7527	12/104	Medicago_elastase_rep2.mgf
	Low	FQGPPHGI	C7AQS9;Q33550;P28424;Q33245;Q8HT56;O63121;O63136;B6GUX7;B6GUY1;Q9GD60;Q8WLI8;P94086;Q6Y2Y3;B6GUQ7;P93976;A7IT65;Q36782;O03678;Q33268;Q8HUZ7;Q36683;P94076;Q9XQQ8;B6GUR5;Q32857;Q9TJV6;A5X4C0;Q6Y2Z4;B8PRM7;D0Q0H0;Q9TJU5;A2VAU0;Q9TI00;O98562;A1XCQ7;Q33089;Q9GGC0;B6GUQ8;Q37357;A0PDA4;A5X4I1;Q8MCX1;Q9TLI7;Q32183;Q33323;Q6LA00;D8V9E6;D2KUS5;Q6SSI3;O98549;Q3MKL9;E5FEB9;Q07281;Q43036;Q05993;P48717;Q6W3S3;…	20049	414	CID		43.26	1.10816		2	50		1	852.383	-62.5652	6/71	Medicago_elastase_rep2.mgf
	Low	RNEGRDLAREGNEII	C7AQS9;B5SXA5;P28424;Q33245;O47054;Q33506;O03678;Q33268;Q8HUZ7;Q32857;Q8WIX2;B8PRM7;O98562;A1XCQ7;A0PDA4;A5X4I1;Q9TLI7;Q32183;E0D9P4;Q8SN43;O47047;O98549;Q43036;Q05993;Q6W3S3;Q9TLH7;Q32111;O98880;Q8WIA1;Q8WJK2;Q9XPZ0;O98552;Q6Y2Z1;Q5KTY1;Q15JC1;A5X4E9;B8QQH0;C7A5Y1;Q8WLH4;Q37343;O98545;Q9GHR3;O47273;Q9MV63;Q71N73;Q5K3X3;Q3T5E9;C3S8W3;C7AQU0;A5PFD4;Q9BB74;Q9GDM5;Q9MRH9;Q9GHM5;Q32056;B8PRM1;C0SJR0;…	8431	219	CID		40.73	2.52358	0	2	51	52	1	1741.79	-60.623	16/159	Medicago_elastase_rep2.mgf
	Low	QVERDKLNKYGRPL	C7AQS9;Q33550;B5SXA5;P28424;Q33245;Q8HT56;Q95CD5;O63121;O63136;Q9GD42;B6GUX7;B6GUY1;Q9GD60;Q8WLI8;P94086;Q6Y2Y3;B6GUQ7;P93976;A7IT65;P94106;Q36782;O03678;Q33268;O03607;Q8HUZ7;Q36683;P94076;Q9XQQ8;B6GUR5;Q33620;Q32857;A5X4C0;Q8WIX2;Q6Y2Z4;B6GUT8;D0Q0H0;Q9TJU5;Q7YKW5;A2VAU0;Q9TI00;O98562;A1XCQ7;Q9GGC0;Q36643;B6GUQ8;Q36637;Q37357;A0PDA4;A5X4I1;Q8MCX1;Q9TLI7;Q33323;Q6LA00;D8V9E6;Q9GD45;D2KUS5;Q39288;…	21091	423	CID		39.64	3.7085		6	52	47	1	1715.84	-68.9384	13/141	Medicago_elastase_rep2.mgf
	Low	FQGPPHGI	C7AQS9;Q33550;P28424;Q33245;Q8HT56;O63121;O63136;B6GUX7;B6GUY1;Q9GD60;Q8WLI8;P94086;Q6Y2Y3;B6GUQ7;P93976;A7IT65;Q36782;O03678;Q33268;Q8HUZ7;Q36683;P94076;Q9XQQ8;B6GUR5;Q32857;Q9TJV6;A5X4C0;Q6Y2Z4;B8PRM7;D0Q0H0;Q9TJU5;A2VAU0;Q9TI00;O98562;A1XCQ7;Q33089;Q9GGC0;B6GUQ8;Q37357;A0PDA4;A5X4I1;Q8MCX1;Q9TLI7;Q32183;Q33323;Q6LA00;D8V9E6;D2KUS5;Q6SSI3;O98549;Q3MKL9;E5FEB9;Q07281;Q43036;Q05993;P48717;Q6W3S3;…	20049	414	CID		38.79	3.22185		4	50	53	1	852.395	-48.0261	9/71	Medicago_elastase_rep2.mgf
	Low	AAcEVWKEI	Q33550;P28424;Q33245;Q95CD5;O63121;B6GUX7;Q8WLI8;P94086;Q6Y2Y3;B6GUQ7;A7IT65;P94106;Q36782;O03678;Q33268;Q8HUZ7;Q36683;P94076;Q9XQQ8;P93987;B6GUR5;Q33620;Q32857;Q9TJV6;Q6Y2Z3;Q6Y2Z4;B6GUT8;B8PRM7;Q7YKW5;Q9TI00;A1XCQ7;Q33089;Q9GGC0;Q36643;A0PDA4;A5X4I1;Q32183;Q33323;Q9GD45;Q8HUY5;Q39288;Q9XQP7;O47047;Q8MAK2;Q5DK06;O98549;Q3MKL9;Q43036;Q05993;P48717;Q9TLH7;Q8WHV7;Q31982;Q95A73;O98880;Q9XPZ0;O98552;…	6474	201	CID	C3(Carbamidomethyl)	37.95	4.43896	0	1	51	49	1	1105.5	-28.5076	6/75	Medicago_elastase_rep2.mgf
	Low	RNEGRDLAREGNEI	C7AQS9;B5SXA5;P28424;Q33245;O47054;Q33506;O03678;Q33268;Q8HUZ7;Q32857;Q8WIX2;B8PRM7;O98562;A1XCQ7;A0PDA4;A5X4I1;Q9TLI7;Q32183;E0D9P4;Q8SN43;O47047;O98549;Q43036;Q05993;Q6W3S3;Q9TLH7;Q8WHV7;Q32111;O98880;Q8WIA1;Q8WJK2;Q9XPZ0;O98552;Q6Y2Z1;Q5KTY1;Q15JC1;A5X4E9;B8QQH0;C7A5Y1;Q8WLH4;Q37343;O98545;Q9GHR3;O47273;Q9MV63;Q71N73;Q5K3X3;Q3T5E9;C3S8W3;C7AQU0;A5PFD4;Q9BB74;Q9GDM5;Q9MRH9;Q9GHM5;Q32056;B8PRM1;…	8563	223	CID		27.94	34.6169		4	50	43	1	1628.7	-69.3875	9/149	Medicago_elastase_rep2.mgf
	Low	ANRVALEA	P28424;Q33245;O47054;Q8HT56;Q95CD5;O63121;O63136;Q9GD42;B6GUX7;B6GUY1;Q9GD60;Q8WLI8;P94086;Q6Y2Y3;B6GUQ7;P93976;A7IT65;P94106;Q33506;Q36782;O03678;Q33268;O03607;Q8HUZ7;Q36683;P94076;Q9XQQ8;P93987;B6GUR5;Q33620;Q32857;Q9TJV6;Q6Y2Z3;A5X4C0;Q8WIX2;Q6Y2Z4;B6GUT8;B8PRM7;D0Q0H0;Q9TJU5;Q7YKW5;A2VAU0;Q9TI00;O98562;A1XCQ7;Q33089;Q9GGC0;Q36643;B6GUQ8;Q36637;Q37357;P93986;A0PDA4;A5X4I1;Q8MCX1;Q9TLI7;Q32183;…	17337	400	CID		21.55	153.318		4	50	35	1	843.41	-69.0545	6/64	Medicago_elastase_rep2.mgf
	Low	REGNEIIREA	B5SXA5;P28424;Q33245;O47054;Q33506;O03678;Q33268;Q8HUZ7;Q32857;Q8WIX2;B8PRM7;O98562;A1XCQ7;Q37357;A0PDA4;A5X4I1;Q32183;Q8SN43;O98549;Q6W3S3;Q9TLH7;Q32111;O98880;Q8WJK2;Q9XPZ0;O98552;Q6Y2Z1;Q15JC1;A5X4E9;B8QQH0;C7A5Y1;Q8WLH4;O98545;Q9GHR3;O47273;Q9MV63;Q71N73;Q3T5E9;A5PFD4;Q9BB74;Q9GDM5;Q9MRH9;Q9GHM5;Q32056;B8PRM1;Q8WKW3;O98878;Q8WHG4;Q37164;Q9GCU2;Q3ZU78;Q4KUD6;A0PDA2;B8PRN3;D6MYK4;Q3T8E6;A0AS74;…	6374	173	CID		17.9	403.694		6	50	32	1	1186.56	-49.1685	6/103	Medicago_elastase_rep2.mgf
	Low	RGLFFTQDWVSLPGVLPV	A1XCQ7	10	1	CID		14.89	1084.32		10	51	28	1	2031.02	-41.9549	6/176	Medicago_elastase_rep2.mgf
Q8WJK2	38.96	20	19	444	49.2136	7.21045	1029.43	Ribulose-1,5-bisphosphate carboxylase large subunit (Fragment) OS=Tacca integrifolia GN=rbcL PE=3 SV=1 - [Q8WJK2_9LILI]
	Confidence Icon	Sequence	Protein Accessions	# Proteins	# Protein Groups	Activation Type	Modifications	IonScore	Exp Value	Δ Score	Rank	Identity High	Homology Threshold	Charge	m/z [Da]	ΔM [ppm]	Ions Matched	Spectrum File
	High	QARNEGRDLAREGNEIIREA	B5SXA5;Q8SN43;O98549;Q6W3S3;Q9TLH7;Q32111;O98880;Q8WJK2;Q9XPZ0;O98552;Q6Y2Z1;Q15JC1;A5X4E9;C7A5Y1;Q8WLH4;O98545;Q9GHR3;O47273;Q9MV63;Q71N73;Q3T5E9;A5PFD4;Q9BB74;Q9GDM5;Q9MRH9;Q9GHM5;Q32056;B8PRM1;Q8WKW3;O98878;Q8WHG4;Q37164;Q9GCU2;Q3ZU78;Q4KUD6;A0PDA2;B8PRN3;D6MYK4;Q3T8E6;A0AS74;D6MYJ8;Q31856;Q32272;Q71N71;A0PDA8;Q32776;Q9GGH6;O20248;Q33051;O98758;Q39700;Q9TLJ0;E2CZ58;Q29VE4;Q31846;Q8M9C0;Q32581;…	5816	144	CID		103.8	1.13828e-06		6	51		1	2297.04	-58.1276	20/217	Medicago_elastase_rep2.mgf
	High	RNEGRDLAREGNEIIREA	B5SXA5;P28424;Q33245;O47054;Q33506;O03678;Q33268;Q8HUZ7;Q32857;Q8WIX2;B8PRM7;O98562;A1XCQ7;A0PDA4;A5X4I1;Q32183;Q8SN43;O98549;Q6W3S3;Q9TLH7;Q32111;O98880;Q8WJK2;Q9XPZ0;O98552;Q6Y2Z1;Q15JC1;A5X4E9;B8QQH0;C7A5Y1;Q8WLH4;O98545;Q9GHR3;O47273;Q9MV63;Q71N73;Q3T5E9;A5PFD4;Q9BB74;Q9GDM5;Q9MRH9;Q9GHM5;Q32056;B8PRM1;Q8WKW3;O98878;Q8WHG4;Q37164;Q9GCU2;Q3ZU78;Q4KUD6;A0PDA2;B8PRN3;D6MYK4;Q3T8E6;A0AS74;D6MYJ8;…	6175	162	CID		92.82	1.58469e-05	0	2	51		1	2097.95	-58.6388	20/197	Medicago_elastase_rep2.mgf
	High	EIFGDDSVLQFGGGTLGHPWGNAPGAVANRV	C7AQS9;Q33550;B5SXA5;P28424;Q33245;O47054;Q8HT56;O63121;Q9GD42;B6GUX7;B6GUY1;Q8WLI8;P94086;Q6Y2Y3;B6GUQ7;Q33506;Q36782;O03678;Q33268;Q8HUZ7;P93987;B6GUR5;Q32857;Q9TJV6;A5X4C0;Q8WIX2;Q6Y2Z4;B6GUT8;B8PRM7;Q9TJU5;Q9TI00;O98562;A1XCQ7;Q33089;Q36637;A5X4I1;Q8MCX1;Q9TLI7;Q33323;Q8HUY5;Q39288;E0D9P4;Q8SN43;O47047;Q52TF4;Q5DK06;Q6SSI3;O98549;Q3MKL9;Q07281;P48717;Q6W3S3;Q8W952;Q9TLH7;Q32111;Q95A73;O98880;…	15526	323	CID		90.43	1.34783e-05		10	48		1	3138.33	-67.9156	15/325	Medicago_elastase_rep2.mgf
	High	FQGPPHGIQVERDKLNKYGRPL	C7AQS9;Q33550;P28424;Q33245;Q8HT56;O63121;O63136;B6GUX7;B6GUY1;Q9GD60;Q8WLI8;P94086;Q6Y2Y3;B6GUQ7;P93976;A7IT65;Q36782;O03678;Q33268;Q8HUZ7;Q36683;P94076;Q9XQQ8;B6GUR5;Q32857;A5X4C0;Q6Y2Z4;D0Q0H0;Q9TJU5;A2VAU0;Q9TI00;O98562;A1XCQ7;Q9GGC0;B6GUQ8;Q37357;A0PDA4;A5X4I1;Q8MCX1;Q9TLI7;Q33323;Q6LA00;D8V9E6;D2KUS5;Q07281;Q43036;Q05993;P48717;Q6W3S3;Q8W952;Q9TLH7;Q8WHV7;Q32111;Q95A73;O98880;Q8WIA1;Q8WJK2;…	17696	346	CID		72.38	0.00164236		8	51		1	2549.23	-57.6101	20/219	Medicago_elastase_rep2.mgf
	High	NMFTSIVGNVFGFKALRA	C7AQS9;Q33550;P28424;Q8HT56;O63121;O63136;B6GUX7;B6GUY1;Q9GD60;P94086;Q6Y2Y3;B6GUQ7;P93976;A7IT65;P94106;Q36782;O03678;O03607;Q8HUZ7;Q36683;Q9XQQ8;B6GUR5;Q32857;A5X4C0;Q8WIX2;Q6Y2Z4;B6GUT8;D0Q0H0;Q9TJU5;A2VAU0;Q9TI00;O98562;A1XCQ7;Q33089;Q9GGC0;B6GUQ8;Q36637;Q37357;A0PDA4;A5X4I1;Q8MCX1;Q32183;Q33323;Q6LA00;D8V9E6;Q9GD45;Q39288;E0D9P4;O47047;Q8MAK2;Q52TF4;Q5DK06;B5U0R6;O98549;Q3MKL9;E5FEB9;Q07281;…	15678	346	CID		68.68	0.00452187		3	51		1	1971.95	-47.6793	11/184	Medicago_elastase_rep2.mgf
	High	YKAQAETGEIKGHYLNATA	C7AQS9;Q33550;P28424;Q8HT56;Q95CD5;O63121;O63136;Q9GD42;B6GUX7;B6GUY1;Q6Y2Y3;P93976;A7IT65;Q36782;O03678;Q33268;O03607;Q36683;B6GUR5;Q8WIX2;Q6Y2Z4;B6GUT8;B8PRM7;D0Q0H0;Q9TJU5;Q7YKW5;A2VAU0;Q9TI00;A1XCQ7;Q33089;Q9GGC0;Q36637;Q37357;P93986;A0PDA4;Q8MCX1;Q32183;Q33323;Q6LA00;D8V9E6;Q39288;Q9XQP7;Q52TF4;Q8MCX9;Q6SSI3;O98549;Q3MKL9;Q07281;Q05993;P48717;Q8W952;Q8WHV7;Q8WJK2;O98552;Q9MU99;Q5KTY1;Q5GLI7;…	9608	258	CID		65.27	0.00815917		4	51		1	2064.9	-64.6817	14/200	Medicago_elastase_rep2.mgf
	High	cVQARNEGRDLAREGNEIIREA	B5SXA5;Q8SN43;O98549;Q6W3S3;Q9TLH7;Q32111;O98880;Q8WJK2;Q9XPZ0;O98552;Q6Y2Z1;Q15JC1;A5X4E9;C7A5Y1;Q8WLH4;O98545;Q9GHR3;O47273;Q9MV63;Q3T5E9;A5PFD4;Q9BB74;Q9GDM5;Q9MRH9;Q9GHM5;Q32056;B8PRM1;Q8WKW3;O98878;Q8WHG4;Q37164;Q9GCU2;Q3ZU78;Q4KUD6;A0PDA2;B8PRN3;D6MYK4;Q3T8E6;A0AS74;D6MYJ8;Q31856;Q32272;A0PDA8;Q32776;Q9GGH6;O20248;Q33051;O98758;Q39700;Q9TLJ0;E2CZ58;Q29VE4;Q31846;Q8M9C0;Q32581;Q9MV76;Q9GHM6;…	5800	142	CID	C1(Carbamidomethyl)	64.28	0.00920551		7	50		1	2556.14	-49.9171	17/233	Medicago_elastase_rep2.mgf
	High	cVQARNEGRDLAREGNEII	C7AQS9;B5SXA5;E0D9P4;Q8SN43;O47047;O98549;Q43036;Q05993;Q6W3S3;Q9TLH7;Q32111;O98880;Q8WIA1;Q8WJK2;Q9XPZ0;O98552;Q6Y2Z1;Q5KTY1;Q15JC1;A5X4E9;C7A5Y1;Q8WLH4;Q37343;O98545;Q9GHR3;O47273;Q9MV63;Q5K3X3;Q3T5E9;C3S8W3;C7AQU0;A5PFD4;Q9BB74;Q9GDM5;Q9MRH9;Q9GHM5;Q32056;B8PRM1;C0SJR0;C3S8R3;Q8WKW3;O98878;Q8M949;Q8WHG4;Q37164;Q9GCU2;Q3ZU78;Q4KUD6;A0PDA2;B8PRN3;C3RXG8;D6MYK4;Q9TN72;O98900;Q33423;Q3T8E6;A0AS74;…	7995	194	CID	C1(Carbamidomethyl)	61.36	0.0195971		8	51		1	2199.96	-57.1625	16/195	Medicago_elastase_rep2.mgf
	High	KNYGRAVYEcL	C7AQS9;Q33550;B5SXA5;P28424;Q33245;O47054;Q8HT56;O63121;O63136;Q9GD42;B6GUX7;B6GUY1;Q9GD60;Q8WLI8;P94086;Q6Y2Y3;B6GUQ7;P93976;A7IT65;Q33506;Q36782;O03678;Q36683;P94076;Q9XQQ8;P93987;B6GUR5;Q33620;Q9TJV6;A5X4C0;Q8WIX2;Q6Y2Z4;D0Q0H0;Q9TJU5;A2VAU0;Q9TI00;O98562;A1XCQ7;Q9GGC0;Q36643;B6GUQ8;Q36637;Q37357;P93986;A0PDA4;A5X4I1;Q33323;D8V9E6;Q8HUY5;D2KUS5;Q9XQP7;E0D9P4;Q8SN43;O47047;Q8MAK2;Q52TF4;Q5DK06;…	21633	404	CID	C10(Carbamidomethyl)	60.46	0.0208918	0	1	50		1	1372.6	-50.8782	8/96	Medicago_elastase_rep2.mgf
	High	YYTPDYETKDTDILAAFRVxPQPGVPPEEAGAA	Q8WJK2;C3S8W3;Q33032	5	3	CID	X20(C), X20(Carbamidomethyl)	59.52	0.00817025	0.0333333	1	45		1	3641.49	-60.5811	12/349	Medicago_elastase_rep2.mgf
	Medium	AKNYGRAVYEcL	C7AQS9;Q33550;B5SXA5;P28424;Q33245;O47054;Q8HT56;O63121;O63136;Q9GD42;B6GUX7;B6GUY1;Q9GD60;Q8WLI8;P94086;Q6Y2Y3;B6GUQ7;P93976;A7IT65;Q33506;Q36782;O03678;Q36683;P94076;Q9XQQ8;P93987;B6GUR5;Q33620;Q9TJV6;A5X4C0;Q8WIX2;Q6Y2Z4;D0Q0H0;Q9TJU5;A2VAU0;Q9TI00;O98562;A1XCQ7;Q9GGC0;Q36643;B6GUQ8;Q36637;Q37357;P93986;A0PDA4;A5X4I1;Q33323;D8V9E6;Q8HUY5;D2KUS5;Q9XQP7;E0D9P4;Q8SN43;O47047;Q8MAK2;Q52TF4;Q5DK06;…	21604	404	CID	C11(Carbamidomethyl)	48.09	0.388183	0	2	50	55	1	1443.63	-52.7527	12/104	Medicago_elastase_rep2.mgf
	Low	FQGPPHGI	C7AQS9;Q33550;P28424;Q33245;Q8HT56;O63121;O63136;B6GUX7;B6GUY1;Q9GD60;Q8WLI8;P94086;Q6Y2Y3;B6GUQ7;P93976;A7IT65;Q36782;O03678;Q33268;Q8HUZ7;Q36683;P94076;Q9XQQ8;B6GUR5;Q32857;Q9TJV6;A5X4C0;Q6Y2Z4;B8PRM7;D0Q0H0;Q9TJU5;A2VAU0;Q9TI00;O98562;A1XCQ7;Q33089;Q9GGC0;B6GUQ8;Q37357;A0PDA4;A5X4I1;Q8MCX1;Q9TLI7;Q32183;Q33323;Q6LA00;D8V9E6;D2KUS5;Q6SSI3;O98549;Q3MKL9;E5FEB9;Q07281;Q43036;Q05993;P48717;Q6W3S3;…	20049	414	CID		43.26	1.10816		2	50		1	852.383	-62.5652	6/71	Medicago_elastase_rep2.mgf
	Low	RNEGRDLAREGNEII	C7AQS9;B5SXA5;P28424;Q33245;O47054;Q33506;O03678;Q33268;Q8HUZ7;Q32857;Q8WIX2;B8PRM7;O98562;A1XCQ7;A0PDA4;A5X4I1;Q9TLI7;Q32183;E0D9P4;Q8SN43;O47047;O98549;Q43036;Q05993;Q6W3S3;Q9TLH7;Q32111;O98880;Q8WIA1;Q8WJK2;Q9XPZ0;O98552;Q6Y2Z1;Q5KTY1;Q15JC1;A5X4E9;B8QQH0;C7A5Y1;Q8WLH4;Q37343;O98545;Q9GHR3;O47273;Q9MV63;Q71N73;Q5K3X3;Q3T5E9;C3S8W3;C7AQU0;A5PFD4;Q9BB74;Q9GDM5;Q9MRH9;Q9GHM5;Q32056;B8PRM1;C0SJR0;…	8431	219	CID		40.73	2.52358	0	2	51	52	1	1741.79	-60.623	16/159	Medicago_elastase_rep2.mgf
[truncated: 7,417 more rows]
