# Supplementary material for: Defining the Core Proteome of the Chloroplast Envelope Membranes
Source: Front Plant Sci. 2013 Feb 6;4:11. doi: 10.3389/fpls.2013.00011 (PMC3565376; doi:10.3389/fpls.2013.00011)
Supplement: Supplementary Tables S15–S57 — Raw data measured by nLC-MALDI MS/MS. Each excel sheet is grouped in two levels. The first level contains information for each identified accession ID. The first column gives the accession (UniProtKB, IMGAG, or EST-library by Franssen et al., 2012), the second column the coverage, the third column the number of peptide spectrum matches (#PSMs), the fourth column the number of peptides, the fifth column the number of amino acids (#AAs), the sixth column the molecular weight (MW in kDa), the seventh column the isoelectric point (pI), the eighth column the score, and the ninth column the description. The second level contains all peptide information for each accession ID. The second column gives the confidence icon (Low; Medium; High), the third column the peptide sequence, the fourth column the protein accessions, the fifth column the number of proteins, the sixth column the number of protein groups, the seventh column the activation type (Collision Induced Dissociation, CID), the eighth column the modifications, the ninth column the ion score, the 10th column the expectation value (exp. value), the 11th column the delta score (Δscore), the 12th column the rank, the 13th column the identity High, the 14th column the homology threshold, the 15th column the charge, the 16th column the mass to charge ratio in daltons (m/z), the 18th column the delta mass (ΔM, difference between the theoretical mass of the peptide and the experimental mass of the precursor ion), the 19th column the matched ions, and the 20th column the spectrum file. [file 38279_Schleiff_DataSheet10.ZIP › Table S25.xls]

## Sheet: Sheet1
Accession	Coverage	# PSMs	# Peptides	# AAs	MW [kDa]	calc. pI	Score	Description
IMGA	47.16	38	36	475	52.6415	6.69775	961.076	Medtr7g145780.1 Ribulose bisphosphate carboxylase, large chain chr07_pseudomolecule_IMGAG_V3 34745514-34748239 E EGN_Mt090430 20090702
	Confidence Icon	Sequence	Protein Accessions	# Proteins	# Protein Groups	Activation Type	Modifications	IonScore	Exp Value	Δ Score	Rank	Identity High	Homology Threshold	Charge	m/z [Da]	ΔM [ppm]	Ions Matched	Spectrum File
	High	FRVSPQPGVPAEEAGAAVAAES	IMGA;IMGA;IMGA	3	3	CID		131.45	8.61234e-11	0.839695	1	35	41	1	2139.97	-46.5425	16/228	Medicago_elastase_rep2.mgf
	High	AAcEVWKEIKFEFPAMDTI	IMGA;IMGA	3	2	CID	C3(Carbamidomethyl)	126.51	2.41159e-10	0.866142	1	35	37	1	2285.01	-38.6783	15/188	Medicago_elastase_rep2.mgf
	High	YYTPDYETKDTDILAAFRVSPQPGVPAEEA	IMGA;IMGA;IMGA	3	3	CID		116.46	1.03539e-09	0.887931	1	31	33	1	3343.38	-65.6585	14/319	Medicago_elastase_rep2.mgf
	High	QARNEGRDLAREGNEIIREA	IMGA;IMGA;IMGA	4	3	CID		103.8	4.73626e-08	0.875	1	35	31	1	2297.04	-58.1276	20/217	Medicago_elastase_rep2.mgf
	High	AAcEVWKEIKFEFPAmDTI	IMGA;IMGA	3	2	CID	C3(Carbamidomethyl), M16(Oxidation)	92.83	5.20804e-07	0.817204	1	34	35	1	2300.99	-42.7344	11/188	Medicago_elastase_rep2.mgf
	High	RNEGRDLAREGNEIIREA	IMGA;IMGA;IMGA	4	3	CID		92.82	6.24237e-07	0.784946	1	35	39	1	2097.95	-58.6388	20/197	Medicago_elastase_rep2.mgf
	High	EIFGDDSVLQFGGGTLGHPWGNAPGAVANRV	IMGA;IMGA;IMGA	4	3	CID		90.43	5.31846e-07	0.877778	1	32	29	1	3138.33	-67.9156	15/325	Medicago_elastase_rep2.mgf
	High	FQGPPHGIQVERDKLNKYGRPL	IMGA;IMGA	2	2	CID		72.38	6.43652e-05	0.736111	1	35	36	1	2549.23	-57.6101	20/219	Medicago_elastase_rep2.mgf
	High	FRVSPQPGVPAEEAGA	IMGA;IMGA;IMGA	3	3	CID		70.99	8.65943e-05	0.746479	1	35	34	1	1611.72	-55.1219	15/159	Medicago_elastase_rep2.mgf
	High	FRVSPQPGVPAEEAGAA	IMGA;IMGA;IMGA	3	3	CID		70.67	9.59111e-05	0.816901	1	35	29	1	1682.75	-57.2641	10/169	Medicago_elastase_rep2.mgf
	High	NMFTSIVGNVFGFKALRA	IMGA;IMGA;IMGA	4	3	CID		68.68	0.000180382	0.782609	1	36	31	1	1971.95	-47.6793	11/184	Medicago_elastase_rep2.mgf
	High	YKAQAETGEIKGHYLNATA	IMGA;IMGA;IMGA	4	3	CID		65.27	0.000325813	0.784615	1	35	30	1	2064.9	-64.6817	14/200	Medicago_elastase_rep2.mgf
	High	cVQARNEGRDLAREGNEIIREA	IMGA;IMGA;IMGA	4	3	CID	C1(Carbamidomethyl)	64.28	0.000384205	0.78125	1	34	30	1	2556.14	-49.9171	17/233	Medicago_elastase_rep2.mgf
	High	FRVSPQPGVPAEEA	IMGA;IMGA;IMGA	3	3	CID		63.64	0.000471137	0.53125	1	35		1	1483.68	-52.7782	12/139	Medicago_elastase_rep2.mgf
	High	FRVSPQPGVPAEEAGAAVA	IMGA;IMGA;IMGA	3	3	CID		61.83	0.000842162	0.758065	1	35	31	1	1852.88	-40.6066	11/189	Medicago_elastase_rep2.mgf
	High	cVQARNEGRDLAREGNEII	IMGA;IMGA;IMGA	4	3	CID	C1(Carbamidomethyl)	61.36	0.000776726	0.639344	1	35	39	1	2199.96	-57.1625	16/195	Medicago_elastase_rep2.mgf
	High	KNYGRAVYEcL	IMGA;IMGA;IMGA	4	3	CID	C10(Carbamidomethyl)	60.46	0.000795651	0.766667	1	34	30	1	1372.6	-50.8782	8/96	Medicago_elastase_rep2.mgf
	High	GCTIKPKLGLSAKNYGRA	IMGA;IMGA;IMGA	4	3	CID		58.16	0.0020907	0.586207	1	36	40	1	1876.93	-60.1788	10/184	Medicago_elastase_rep2.mgf
	High	AKNYGRAVYEcL	IMGA;IMGA;IMGA	4	3	CID	C11(Carbamidomethyl)	48.09	0.0140856	0.666667	1	34	31	1	1443.63	-52.7527	12/104	Medicago_elastase_rep2.mgf
	High	FQGPPHGI	IMGA;IMGA	3	2	CID		43.26	0.0430026	0.372093	1	34	42	1	852.383	-62.5652	6/71	Medicago_elastase_rep2.mgf
	High	HYcRDNGLLLHIHRA	IMGA;IMGA;IMGA	3	3	CID	C3(Carbamidomethyl)	41.75	0.0870785	0.738095	1	35	26	1	1874.88	-40.1648	19/143	Medicago_elastase_rep2.mgf
	High	RNEGRDLAREGNEII	IMGA;IMGA;IMGA	4	3	CID		40.73	0.0975494	0.634146	1	35	30	1	1741.79	-60.623	16/159	Medicago_elastase_rep2.mgf
	High	QVERDKLNKYGRPL	IMGA;IMGA;IMGA	5	3	CID		39.64	0.144386	0.675	1	36	28	1	1715.84	-68.9384	13/141	Medicago_elastase_rep2.mgf
	High	FQGPPHGI	IMGA;IMGA	3	2	CID		38.79	0.12549	0.230769	1	34		1	852.395	-48.0261	9/71	Medicago_elastase_rep2.mgf
	High	AAcEVWKEI	IMGA;IMGA;IMGA	4	3	CID	C3(Carbamidomethyl)	37.95	0.168966	0.315789	1	35	40	1	1105.5	-28.5076	6/75	Medicago_elastase_rep2.mgf
	Low	AAFRVSPQPGVPAEEA	IMGA;IMGA;IMGA	3	3	CID		33.59	0.493153	0.558824	1	35	29	1	1625.73	-58.4913	9/155	Medicago_elastase_rep2.mgf
	Low	GNVFGFKALRALRLEDLRIPV	IMGA;IMGA;IMGA	4	3	CID		32.83	0.603074	0.666667	1	35	25	1	2384.27	-50.8043	8/202	Medicago_elastase_rep2.mgf
	Low	FRVSPQPGVPAEEAGAAV	IMGA;IMGA;IMGA	3	3	CID		32.61	0.688746	0.606061	1	35	27	1	1781.83	-51.2852	7/179	Medicago_elastase_rep2.mgf
	Low	RNEGRDLAREGNEI	IMGA;IMGA;IMGA	4	3	CID		27.94	1.43661	0.357143	1	34	32	1	1628.7	-69.3875	9/149	Medicago_elastase_rep2.mgf
	Low	LRLEDLRIPV	IMGA;IMGA;IMGA	5	3	CID		27.07	2.04297	0.407407	1	34	30	1	1223.68	-51.8523	13/92	Medicago_elastase_rep2.mgf
	Low	KFEFPAMDTI	IMGA;IMGA	3	2	CID		26.06	2.62954	0.269231	1	35	33	1	1198.58	0.466143	6/94	Medicago_elastase_rep2.mgf
	Low	FRVSPQPGVPAEEAGAAVAA	IMGA;IMGA;IMGA	3	3	CID		22.87	6.54454	0.521739	1	35	25	1	1923.89	-51.8331	6/199	Medicago_elastase_rep2.mgf
	Low	ANRVALEA	IMGA;IMGA;IMGA	4	3	CID		21.55	5.71946	0.454545	1	33	26	1	843.41	-69.0545	6/64	Medicago_elastase_rep2.mgf
	Low	REGNEIIREA	IMGA;IMGA;IMGA	4	3	CID		17.9	16.36	0.111111	1	34	30	1	1186.56	-49.1685	6/103	Medicago_elastase_rep2.mgf
	Low	LRLEDLRIPVAYV	IMGA;IMGA;IMGA	5	3	CID		16.03	31.9869		2	35	29	1	1556.82	-59.7122	9/122	Medicago_elastase_rep2.mgf
	Low	AFRVSPQPGVPAEEAGAAV	IMGA;IMGA;IMGA	3	3	CID		14.32	47.4674		3	35	31	1	1852.88	-40.6066	6/187	Medicago_elastase_rep2.mgf
	Low	FRVSPQPGVPA	IMGA;IMGA;IMGA	3	3	CID		13.38	42.3426	1	1	34	22	1	1154.65	14.3962	6/100	Medicago_elastase_rep2.mgf
	Low	AFRVSPQPGVPAEEAGA	IMGA;IMGA;IMGA	3	3	CID		12.07	69.4815		4	35	29	1	1682.75	-57.2641	4/167	Medicago_elastase_rep2.mgf
IMGA	49.26	36	35	475	52.6926	6.65381	922.931	Medtr6g059160.1 Ribulose bisphosphate carboxylase, large chain chr06_pseudomolecule_IMGAG_V3 10597229-10595152 E EGN_Mt090430 20090702
	Confidence Icon	Sequence	Protein Accessions	# Proteins	# Protein Groups	Activation Type	Modifications	IonScore	Exp Value	Δ Score	Rank	Identity High	Homology Threshold	Charge	m/z [Da]	ΔM [ppm]	Ions Matched	Spectrum File
	High	FRVSPQPGVPAEEAGAAVAAES	IMGA;IMGA;IMGA	3	3	CID		131.45	8.61234e-11	0.839695	1	35	41	1	2139.97	-46.5425	16/228	Medicago_elastase_rep2.mgf
	High	AAcEVWKEIKFEFPAMDTI	IMGA;IMGA	3	2	CID	C3(Carbamidomethyl)	126.51	2.41159e-10	0.866142	1	35	37	1	2285.01	-38.6783	15/188	Medicago_elastase_rep2.mgf
	High	YYTPDYETKDTDILAAFRVSPQPGVPAEEA	IMGA;IMGA;IMGA	3	3	CID		116.46	1.03539e-09	0.887931	1	31	33	1	3343.38	-65.6585	14/319	Medicago_elastase_rep2.mgf
	High	QARNEGRDLAREGNEIIREA	IMGA;IMGA;IMGA	4	3	CID		103.8	4.73626e-08	0.875	1	35	31	1	2297.04	-58.1276	20/217	Medicago_elastase_rep2.mgf
	High	AAcEVWKEIKFEFPAmDTI	IMGA;IMGA	3	2	CID	C3(Carbamidomethyl), M16(Oxidation)	92.83	5.20804e-07	0.817204	1	34	35	1	2300.99	-42.7344	11/188	Medicago_elastase_rep2.mgf
	High	RNEGRDLAREGNEIIREA	IMGA;IMGA;IMGA	4	3	CID		92.82	6.24237e-07	0.784946	1	35	39	1	2097.95	-58.6388	20/197	Medicago_elastase_rep2.mgf
	High	EIFGDDSVLQFGGGTLGHPWGNAPGAVANRV	IMGA;IMGA;IMGA	4	3	CID		90.43	5.31846e-07	0.877778	1	32	29	1	3138.33	-67.9156	15/325	Medicago_elastase_rep2.mgf
	High	FRVSPQPGVPAEEAGA	IMGA;IMGA;IMGA	3	3	CID		70.99	8.65943e-05	0.746479	1	35	34	1	1611.72	-55.1219	15/159	Medicago_elastase_rep2.mgf
	High	FRVSPQPGVPAEEAGAA	IMGA;IMGA;IMGA	3	3	CID		70.67	9.59111e-05	0.816901	1	35	29	1	1682.75	-57.2641	10/169	Medicago_elastase_rep2.mgf
	High	NMFTSIVGNVFGFKALRA	IMGA;IMGA;IMGA	4	3	CID		68.68	0.000180382	0.782609	1	36	31	1	1971.95	-47.6793	11/184	Medicago_elastase_rep2.mgf
	High	YKAQAETGEIKGHYLNATA	IMGA;IMGA;IMGA	4	3	CID		65.27	0.000325813	0.784615	1	35	30	1	2064.9	-64.6817	14/200	Medicago_elastase_rep2.mgf
	High	cVQARNEGRDLAREGNEIIREA	IMGA;IMGA;IMGA	4	3	CID	C1(Carbamidomethyl)	64.28	0.000384205	0.78125	1	34	30	1	2556.14	-49.9171	17/233	Medicago_elastase_rep2.mgf
	High	FRVSPQPGVPAEEA	IMGA;IMGA;IMGA	3	3	CID		63.64	0.000471137	0.53125	1	35		1	1483.68	-52.7782	12/139	Medicago_elastase_rep2.mgf
	High	FRVSPQPGVPAEEAGAAVA	IMGA;IMGA;IMGA	3	3	CID		61.83	0.000842162	0.758065	1	35	31	1	1852.88	-40.6066	11/189	Medicago_elastase_rep2.mgf
	High	cVQARNEGRDLAREGNEII	IMGA;IMGA;IMGA	4	3	CID	C1(Carbamidomethyl)	61.36	0.000776726	0.639344	1	35	39	1	2199.96	-57.1625	16/195	Medicago_elastase_rep2.mgf
	High	KNYGRAVYEcL	IMGA;IMGA;IMGA	4	3	CID	C10(Carbamidomethyl)	60.46	0.000795651	0.766667	1	34	30	1	1372.6	-50.8782	8/96	Medicago_elastase_rep2.mgf
	High	GCTIKPKLGLSAKNYGRA	IMGA;IMGA;IMGA	4	3	CID		58.16	0.0020907	0.586207	1	36	40	1	1876.93	-60.1788	10/184	Medicago_elastase_rep2.mgf
	High	AKNYGRAVYEcL	IMGA;IMGA;IMGA	4	3	CID	C11(Carbamidomethyl)	48.09	0.0140856	0.666667	1	34	31	1	1443.63	-52.7527	12/104	Medicago_elastase_rep2.mgf
	High	HYcRDNGLLLHIHRA	IMGA;IMGA;IMGA	3	3	CID	C3(Carbamidomethyl)	41.75	0.0870785	0.738095	1	35	26	1	1874.88	-40.1648	19/143	Medicago_elastase_rep2.mgf
	High	RNEGRDLAREGNEII	IMGA;IMGA;IMGA	4	3	CID		40.73	0.0975494	0.634146	1	35	30	1	1741.79	-60.623	16/159	Medicago_elastase_rep2.mgf
	High	QVERDKLNKYGRPL	IMGA;IMGA;IMGA	5	3	CID		39.64	0.144386	0.675	1	36	28	1	1715.84	-68.9384	13/141	Medicago_elastase_rep2.mgf
	High	AAcEVWKEI	IMGA;IMGA;IMGA	4	3	CID	C3(Carbamidomethyl)	37.95	0.168966	0.315789	1	35	40	1	1105.5	-28.5076	6/75	Medicago_elastase_rep2.mgf
	Low	AAFRVSPQPGVPAEEA	IMGA;IMGA;IMGA	3	3	CID		33.59	0.493153	0.558824	1	35	29	1	1625.73	-58.4913	9/155	Medicago_elastase_rep2.mgf
	Low	GNVFGFKALRALRLEDLRIPV	IMGA;IMGA;IMGA	4	3	CID		32.83	0.603074	0.666667	1	35	25	1	2384.27	-50.8043	8/202	Medicago_elastase_rep2.mgf
	Low	FRVSPQPGVPAEEAGAAV	IMGA;IMGA;IMGA	3	3	CID		32.61	0.688746	0.606061	1	35	27	1	1781.83	-51.2852	7/179	Medicago_elastase_rep2.mgf
	Low	RNEGRDLAREGNEI	IMGA;IMGA;IMGA	4	3	CID		27.94	1.43661	0.357143	1	34	32	1	1628.7	-69.3875	9/149	Medicago_elastase_rep2.mgf
	Low	LRLEDLRIPV	IMGA;IMGA;IMGA	5	3	CID		27.07	2.04297	0.407407	1	34	30	1	1223.68	-51.8523	13/92	Medicago_elastase_rep2.mgf
	Low	KFEFPAMDTI	IMGA;IMGA	3	2	CID		26.06	2.62954	0.269231	1	35	33	1	1198.58	0.466143	6/94	Medicago_elastase_rep2.mgf
	Low	FRVSPQPGVPAEEAGAAVAA	IMGA;IMGA;IMGA	3	3	CID		22.87	6.54454	0.521739	1	35	25	1	1923.89	-51.8331	6/199	Medicago_elastase_rep2.mgf
	Low	ANRVALEA	IMGA;IMGA;IMGA	4	3	CID		21.55	5.71946	0.454545	1	33	26	1	843.41	-69.0545	6/64	Medicago_elastase_rep2.mgf
	Low	REGNEIIREA	IMGA;IMGA;IMGA	4	3	CID		17.9	16.36	0.111111	1	34	30	1	1186.56	-49.1685	6/103	Medicago_elastase_rep2.mgf
	Low	LRLEDLRIPVAYV	IMGA;IMGA;IMGA	5	3	CID		16.03	31.9869		2	35	29	1	1556.82	-59.7122	9/122	Medicago_elastase_rep2.mgf
	Low	RGIFFTQDWVSLPGVLPV	IMGA;IMGA	3	2	CID		14.89	43.6837	0.2	1	36	25	1	2031.02	-41.9549	6/176	Medicago_elastase_rep2.mgf
	Low	AFRVSPQPGVPAEEAGAAV	IMGA;IMGA;IMGA	3	3	CID		14.32	47.4674		3	35	31	1	1852.88	-40.6066	6/187	Medicago_elastase_rep2.mgf
	Low	FRVSPQPGVPA	IMGA;IMGA;IMGA	3	3	CID		13.38	42.3426	1	1	34	22	1	1154.65	14.3962	6/100	Medicago_elastase_rep2.mgf
	Low	AFRVSPQPGVPAEEAGA	IMGA;IMGA;IMGA	3	3	CID		12.07	69.4815		4	35	29	1	1682.75	-57.2641	4/167	Medicago_elastase_rep2.mgf
IMGA	48.84	36	35	475	52.5214	6.58057	813.481	Medtr7g021740.1 Ribulose bisphosphate carboxylase, large chain chr07_pseudomolecule_IMGAG_V3 5293161-5291497 F EGN_Mt090430 20090702
	Confidence Icon	Sequence	Protein Accessions	# Proteins	# Protein Groups	Activation Type	Modifications	IonScore	Exp Value	Δ Score	Rank	Identity High	Homology Threshold	Charge	m/z [Da]	ΔM [ppm]	Ions Matched	Spectrum File
	High	FRVSPQPGVPAEEAGAAVAAES	IMGA;IMGA;IMGA	3	3	CID		131.45	8.61234e-11	0.839695	1	35	41	1	2139.97	-46.5425	16/228	Medicago_elastase_rep2.mgf
	High	YYTPDYETKDTDILAAFRVSPQPGVPAEEA	IMGA;IMGA;IMGA	3	3	CID		116.46	1.03539e-09	0.887931	1	31	33	1	3343.38	-65.6585	14/319	Medicago_elastase_rep2.mgf
	High	QARNEGRDLAREGNEIIREA	IMGA;IMGA;IMGA	4	3	CID		103.8	4.73626e-08	0.875	1	35	31	1	2297.04	-58.1276	20/217	Medicago_elastase_rep2.mgf
	High	RNEGRDLAREGNEIIREA	IMGA;IMGA;IMGA	4	3	CID		92.82	6.24237e-07	0.784946	1	35	39	1	2097.95	-58.6388	20/197	Medicago_elastase_rep2.mgf
	High	EIFGDDSVLQFGGGTLGHPWGNAPGAVANRV	IMGA;IMGA;IMGA	4	3	CID		90.43	5.31846e-07	0.877778	1	32	29	1	3138.33	-67.9156	15/325	Medicago_elastase_rep2.mgf
	High	FQGPPHGIQVERDKLNKYGRPL	IMGA;IMGA	2	2	CID		72.38	6.43652e-05	0.736111	1	35	36	1	2549.23	-57.6101	20/219	Medicago_elastase_rep2.mgf
	High	FRVSPQPGVPAEEAGA	IMGA;IMGA;IMGA	3	3	CID		70.99	8.65943e-05	0.746479	1	35	34	1	1611.72	-55.1219	15/159	Medicago_elastase_rep2.mgf
	High	FRVSPQPGVPAEEAGAA	IMGA;IMGA;IMGA	3	3	CID		70.67	9.59111e-05	0.816901	1	35	29	1	1682.75	-57.2641	10/169	Medicago_elastase_rep2.mgf
	High	NMFTSIVGNVFGFKALRA	IMGA;IMGA;IMGA	4	3	CID		68.68	0.000180382	0.782609	1	36	31	1	1971.95	-47.6793	11/184	Medicago_elastase_rep2.mgf
	High	YKAQAETGEIKGHYLNATA	IMGA;IMGA;IMGA	4	3	CID		65.27	0.000325813	0.784615	1	35	30	1	2064.9	-64.6817	14/200	Medicago_elastase_rep2.mgf
	High	cVQARNEGRDLAREGNEIIREA	IMGA;IMGA;IMGA	4	3	CID	C1(Carbamidomethyl)	64.28	0.000384205	0.78125	1	34	30	1	2556.14	-49.9171	17/233	Medicago_elastase_rep2.mgf
	High	FRVSPQPGVPAEEA	IMGA;IMGA;IMGA	3	3	CID		63.64	0.000471137	0.53125	1	35		1	1483.68	-52.7782	12/139	Medicago_elastase_rep2.mgf
	High	FRVSPQPGVPAEEAGAAVA	IMGA;IMGA;IMGA	3	3	CID		61.83	0.000842162	0.758065	1	35	31	1	1852.88	-40.6066	11/189	Medicago_elastase_rep2.mgf
	High	cVQARNEGRDLAREGNEII	IMGA;IMGA;IMGA	4	3	CID	C1(Carbamidomethyl)	61.36	0.000776726	0.639344	1	35	39	1	2199.96	-57.1625	16/195	Medicago_elastase_rep2.mgf
	High	KNYGRAVYEcL	IMGA;IMGA;IMGA	4	3	CID	C10(Carbamidomethyl)	60.46	0.000795651	0.766667	1	34	30	1	1372.6	-50.8782	8/96	Medicago_elastase_rep2.mgf
	High	GCTIKPKLGLSAKNYGRA	IMGA;IMGA;IMGA	4	3	CID		58.16	0.0020907	0.586207	1	36	40	1	1876.93	-60.1788	10/184	Medicago_elastase_rep2.mgf
	High	AKNYGRAVYEcL	IMGA;IMGA;IMGA	4	3	CID	C11(Carbamidomethyl)	48.09	0.0140856	0.666667	1	34	31	1	1443.63	-52.7527	12/104	Medicago_elastase_rep2.mgf
	High	FQGPPHGI	IMGA;IMGA	3	2	CID		43.26	0.0430026	0.372093	1	34	42	1	852.383	-62.5652	6/71	Medicago_elastase_rep2.mgf
	High	HYcRDNGLLLHIHRA	IMGA;IMGA;IMGA	3	3	CID	C3(Carbamidomethyl)	41.75	0.0870785	0.738095	1	35	26	1	1874.88	-40.1648	19/143	Medicago_elastase_rep2.mgf
	High	RNEGRDLAREGNEII	IMGA;IMGA;IMGA	4	3	CID		40.73	0.0975494	0.634146	1	35	30	1	1741.79	-60.623	16/159	Medicago_elastase_rep2.mgf
	High	QVERDKLNKYGRPL	IMGA;IMGA;IMGA	5	3	CID		39.64	0.144386	0.675	1	36	28	1	1715.84	-68.9384	13/141	Medicago_elastase_rep2.mgf
	High	FQGPPHGI	IMGA;IMGA	3	2	CID		38.79	0.12549	0.230769	1	34		1	852.395	-48.0261	9/71	Medicago_elastase_rep2.mgf
	High	AAcEVWKEI	IMGA;IMGA;IMGA	4	3	CID	C3(Carbamidomethyl)	37.95	0.168966	0.315789	1	35	40	1	1105.5	-28.5076	6/75	Medicago_elastase_rep2.mgf
	Low	AAFRVSPQPGVPAEEA	IMGA;IMGA;IMGA	3	3	CID		33.59	0.493153	0.558824	1	35	29	1	1625.73	-58.4913	9/155	Medicago_elastase_rep2.mgf
	Low	GNVFGFKALRALRLEDLRIPV	IMGA;IMGA;IMGA	4	3	CID		32.83	0.603074	0.666667	1	35	25	1	2384.27	-50.8043	8/202	Medicago_elastase_rep2.mgf
	Low	FRVSPQPGVPAEEAGAAV	IMGA;IMGA;IMGA	3	3	CID		32.61	0.688746	0.606061	1	35	27	1	1781.83	-51.2852	7/179	Medicago_elastase_rep2.mgf
	Low	RNEGRDLAREGNEI	IMGA;IMGA;IMGA	4	3	CID		27.94	1.43661	0.357143	1	34	32	1	1628.7	-69.3875	9/149	Medicago_elastase_rep2.mgf
	Low	LRLEDLRIPV	IMGA;IMGA;IMGA	5	3	CID		27.07	2.04297	0.407407	1	34	30	1	1223.68	-51.8523	13/92	Medicago_elastase_rep2.mgf
	Low	FRVSPQPGVPAEEAGAAVAA	IMGA;IMGA;IMGA	3	3	CID		22.87	6.54454	0.521739	1	35	25	1	1923.89	-51.8331	6/199	Medicago_elastase_rep2.mgf
	Low	ANRVALEA	IMGA;IMGA;IMGA	4	3	CID		21.55	5.71946	0.454545	1	33	26	1	843.41	-69.0545	6/64	Medicago_elastase_rep2.mgf
	Low	REGNEIIREA	IMGA;IMGA;IMGA	4	3	CID		17.9	16.36	0.111111	1	34	30	1	1186.56	-49.1685	6/103	Medicago_elastase_rep2.mgf
	Low	LRLEDLRIPVAYV	IMGA;IMGA;IMGA	5	3	CID		16.03	31.9869		2	35	29	1	1556.82	-59.7122	9/122	Medicago_elastase_rep2.mgf
	Low	RGIFFTQDWVSLPGVLPV	IMGA;IMGA	3	2	CID		14.89	43.6837	0.2	1	36	25	1	2031.02	-41.9549	6/176	Medicago_elastase_rep2.mgf
	Low	AFRVSPQPGVPAEEAGAAV	IMGA;IMGA;IMGA	3	3	CID		14.32	47.4674		3	35	31	1	1852.88	-40.6066	6/187	Medicago_elastase_rep2.mgf
	Low	FRVSPQPGVPA	IMGA;IMGA;IMGA	3	3	CID		13.38	42.3426	1	1	34	22	1	1154.65	14.3962	6/100	Medicago_elastase_rep2.mgf
	Low	AFRVSPQPGVPAEEAGA	IMGA;IMGA;IMGA	3	3	CID		12.07	69.4815		4	35	29	1	1682.75	-57.2641	4/167	Medicago_elastase_rep2.mgf
IMGA	6.68	2	2	479	50.0149	7.13721	166.062	Medtr2g077510.1 Phosphoglycerate kinase; ; chr02_pseudomolecule_IMGAG_V3 17878258-17873114 E EGN_Mt090430 20090702
	Confidence Icon	Sequence	Protein Accessions	# Proteins	# Protein Groups	Activation Type	Modifications	IonScore	Exp Value	Δ Score	Rank	Identity High	Homology Threshold	Charge	m/z [Da]	ΔM [ppm]	Ions Matched	Spectrum File
	High	GFLLQKELDYLVGAV	IMGA	1	1	CID		112.83	7.13672e-09	0.663717	1	36		1	1664.84	-48.9303	11/133	Medicago_elastase_rep2.mgf
	High	LAPLVPRLSELIGIEVI	IMGA	1	1	CID		95.92	2.74767e-07	0.760417	1	35	41	1	1832.05	-43.8588	12/152	Medicago_elastase_rep2.mgf
IMGA	38.27	2	2	81	8.86312	6.91748	117.39	Medtr4g022910.1 4Fe-4S ferredoxin, iron-sulfur binding chr04_pseudomolecule_IMGAG_V3 4798609-4798128 F EGN_Mt090430 20090702
	Confidence Icon	Sequence	Protein Accessions	# Proteins	# Protein Groups	Activation Type	Modifications	IonScore	Exp Value	Δ Score	Rank	Identity High	Homology Threshold	Charge	m/z [Da]	ΔM [ppm]	Ions Matched	Spectrum File
	High	SHSVKIYDTcIGcTQcV	IMGA	1	1	CID	C10(Carbamidomethyl), C13(Carbamidomethyl), C16(Carbamidomethyl)	117.39	8.76199e-10	0.905983	1	31	30	1	2027.78	-58.6865	12/179	Medicago_elastase_rep2.mgf
	Low	YLGPETTRSMGLAY	IMGA	1	1	CID		12.41	63.2361	0	1	35	25	1	1558.7	-35.8384	8/123	Medicago_elastase_rep2.mgf
IMGA	16.44	1	1	146	15.7802	9.56885	97.15	Medtr3g016960.1 Photosystem I psaG/psaK protein chr03_pseudomolecule_IMGAG_V3 3434988-3435787 E EGN_Mt090430 20090702
	Confidence Icon	Sequence	Protein Accessions	# Proteins	# Protein Groups	Activation Type	Modifications	IonScore	Exp Value	Δ Score	Rank	Identity High	Homology Threshold	Charge	m/z [Da]	ΔM [ppm]	Ions Matched	Spectrum File
	High	KQGLPEQNGVTHFEAGDKRAKEYV	IMGA	1	1	CID		97.15	1.76571e-07	0.896907	1	34	29	1	2701.19	-66.0713	11/261	Medicago_elastase_rep2.mgf
IMGA	9.2	2	2	250	28.0584	6.03662	78.46	Medtr4g011930.1 Ferritin-like chr04_pseudomolecule_IMGAG_V3 1863216-1865943 F EGN_Mt090430 20090702
	Confidence Icon	Sequence	Protein Accessions	# Proteins	# Protein Groups	Activation Type	Modifications	IonScore	Exp Value	Δ Score	Rank	Identity High	Homology Threshold	Charge	m/z [Da]	ΔM [ppm]	Ions Matched	Spectrum File
	High	ALTGVIFEPFEEVKKDVLAVPI	IMGA	1	1	CID		78.46	1.68706e-05	0.820513	1	35	29	1	2414.24	-48.0736	11/209	Medicago_elastase_rep2.mgf
	Low	LTGVIFEPFEEVKKDVLAVPIA	IMGA	1	1	CID		13.58	51.8957		2	35	29	1	2414.24	-48.0736	5/211	Medicago_elastase_rep2.mgf
IMGA	11.74	2	2	281	30.0898	6.60986	76.0887	Medtr6g059180.1 H+-transporting two-sector ATPase, alpha/beta subunit, central region chr06_pseudomolecule_IMGAG_V3 10597805-10598672 E EGN_Mt090430 20090702
	Confidence Icon	Sequence	Protein Accessions	# Proteins	# Protein Groups	Activation Type	Modifications	IonScore	Exp Value	Δ Score	Rank	Identity High	Homology Threshold	Charge	m/z [Da]	ΔM [ppm]	Ions Matched	Spectrum File
	High	VLIMELINNIAKA	IMGA	5	1	CID		71.67	8.28394e-05	0.597222	1	35		1	1441.77	-50.4804	9/113	Medicago_elastase_rep2.mgf
	High	SVPVGGATLGRIFNVLGEPI	IMGA	5	1	CID		43.35	0.0617071	0.55814	1	36	34	1	1996.04	-41.1321	9/200	Medicago_elastase_rep2.mgf
IMGA	5.26	2	2	228	24.5804	5.19873	75.29	Medtr6g041050.1 Chlorophyll A-B binding protein chr06_pseudomolecule_IMGAG_V3 8723376-8722408 E EGN_Mt090430 20090702
	Confidence Icon	Sequence	Protein Accessions	# Proteins	# Protein Groups	Activation Type	Modifications	IonScore	Exp Value	Δ Score	Rank	Identity High	Homology Threshold	Charge	m/z [Da]	ΔM [ppm]	Ions Matched	Spectrum File
	High	SSGSPWYGPDRV	IMGA	1	1	CID		75.29	2.27427e-05	0.76	1	33	35	1	1307.54	-46.3781	8/109	Medicago_elastase_rep2.mgf
	Low	GSPWYGPDRV	IMGA	1	1	CID		32.94	0.446799	0.393939	1	34	34	1	1133.49	-40.462	9/87	Medicago_elastase_rep2.mgf
IMGA	5.2	1	1	404	42.9783	8.26514	73.61	Medtr7g099600.1 Glyceraldehyde-3-phosphate dehydrogenase, type I chr07_pseudomolecule_IMGAG_V3 22250718-22247269 F EGN_Mt090430 20090702
	Confidence Icon	Sequence	Protein Accessions	# Proteins	# Protein Groups	Activation Type	Modifications	IonScore	Exp Value	Δ Score	Rank	Identity High	Homology Threshold	Charge	m/z [Da]	ΔM [ppm]	Ions Matched	Spectrum File
	High	THSYTGDQRLLDASHRDLRRA	IMGA	2	1	CID		73.61	4.58115e-05	0.824324	1	35	30	1	2468.1	-62.8141	19/221	Medicago_elastase_rep2.mgf
IMGA	5	1	1	480	53.5894	6.62451	63.35	Tocopherol cyclase, chloroplast precursor, putative AC225517.6 12507-17093 E EGN_Mt090430 20090702 - [AC225517_3.1]
	Confidence Icon	Sequence	Protein Accessions	# Proteins	# Protein Groups	Activation Type	Modifications	IonScore	Exp Value	Δ Score	Rank	Identity High	Homology Threshold	Charge	m/z [Da]	ΔM [ppm]	Ions Matched	Spectrum File
	High	RAIGLPVDVDGLYNLFPLFKPPGL	IMGA	1	1	CID		63.35	0.000490055	0.746032	1	35	32	1	2611.33	-51.9625	11/244	Medicago_elastase_rep2.mgf
IMGA	8.59	1	1	163	17.9905	10.1694	63.02	Medtr5g007350.1 hypothetical protein chr05_pseudomolecule_IMGAG_V3 1069470-1073135 F EGN_Mt090430 20090702
	Confidence Icon	Sequence	Protein Accessions	# Proteins	# Protein Groups	Activation Type	Modifications	IonScore	Exp Value	Δ Score	Rank	Identity High	Homology Threshold	Charge	m/z [Da]	ΔM [ppm]	Ions Matched	Spectrum File
	High	RRPPYYYDEGLERT	IMGA	1	1	CID		63.02	0.000472094	0.396825	1	34		1	1814.77	-59.4742	10/141	Medicago_elastase_rep2.mgf
IMGA	2.67	2	2	600	67.0096	7.54736	55.46	Medtr3g169540.1 Photosystem I psaA chr03_pseudomolecule_IMGAG_V3 44207263-44209085 E EGN_Mt090430 20090702
	Confidence Icon	Sequence	Protein Accessions	# Proteins	# Protein Groups	Activation Type	Modifications	IonScore	Exp Value	Δ Score	Rank	Identity High	Homology Threshold	Charge	m/z [Da]	ΔM [ppm]	Ions Matched	Spectrum File
	High	SFEQWAKPGHFSRTI	IMGA	2	1	CID		55.46	0.00363607	0.563636	1	35	39	1	1790.83	-36.0454	13/159	Medicago_elastase_rep2.mgf
	Low	SFEQWAKPGHFSRTIA	IMGA	2	1	CID		12.91	67.9155	0.0769231	1	36	25	1	1861.88	-27.0164	4/169	Medicago_elastase_rep2.mgf
IMGA	25.45	3	3	55	6.22221	5.09717	44.89	Medtr3g073590.1 Ribulose bisphosphate carboxylase, small chain chr03_pseudomolecule_IMGAG_V3 17066840-17066382 E EGN_Mt090430 20090702
	Confidence Icon	Sequence	Protein Accessions	# Proteins	# Protein Groups	Activation Type	Modifications	IonScore	Exp Value	Δ Score	Rank	Identity High	Homology Threshold	Charge	m/z [Da]	ΔM [ppm]	Ions Matched	Spectrum File
	High	GFDNVRQV	IMGA	6	1	CID		44.89	0.0357552	0.466667	1	35	38	1	934.433	-43.519	6/68	Medicago_elastase_rep2.mgf
	High	RIIGFDNVRQV	IMGA	6	1	CID		35.41	0.361545	0.257143	1	35	40	1	1316.69	-39.8053	12/104	Medicago_elastase_rep2.mgf
	Low	GFDNVRQVQcI	IMGA	6	1	CID	C10(Carbamidomethyl)	10.89	95.7726	1	1	35	20	1	1335.61	-25.5277	7/100	Medicago_elastase_rep2.mgf
IMGA	1.32	1	1	906	99.4291	6.25244	37.58	Medtr3g104620.1 Aspartate kinase region; Aminoacyl-tRNA synthetase, class I chr03_pseudomolecule_IMGAG_V3 26062388-26055010 E EGN_Mt090430 20090702
	Confidence Icon	Sequence	Protein Accessions	# Proteins	# Protein Groups	Activation Type	Modifications	IonScore	Exp Value	Δ Score	Rank	Identity High	Homology Threshold	Charge	m/z [Da]	ΔM [ppm]	Ions Matched	Spectrum File
	High	AGGIFSDILRLA	IMGA	4	1	CID		37.58	0.217224	0.631579	1	35	28	1	1232.67	-28.0054	8/97	Medicago_elastase_rep2.mgf
IMGA	5.46	2	2	476	52.1359	5.61768	29.28	Medtr4g018830.1 AAA ATPase, central region chr04_pseudomolecule_IMGAG_V3 3684970-3681318 E EGN_Mt090430 20090702
	Confidence Icon	Sequence	Protein Accessions	# Proteins	# Protein Groups	Activation Type	Modifications	IonScore	Exp Value	Δ Score	Rank	Identity High	Homology Threshold	Charge	m/z [Da]	ΔM [ppm]	Ions Matched	Spectrum File
	Low	KLIRQRYREA	IMGA	2	1	CID		29.28	1.51081	0.551724	1	35	27	1	1332.7	-63.8037	9/89	Medicago_elastase_rep2.mgf
	Low	DTFPGQSIDFFGALRA	IMGA	2	1	CID		14.01	45.8379		3	35	30	1	1741.79	-37.8993	8/162	Medicago_elastase_rep2.mgf
IMGA	3.52	1	1	511	55.8126	5.50342	0	Medtr4g042360.1 ATPase FliI/YscN chr04_pseudomolecule_IMGAG_V3 10116916-10118568 E EGN_Mt090430 20090702
	Confidence Icon	Sequence	Protein Accessions	# Proteins	# Protein Groups	Activation Type	Modifications	IonScore	Exp Value	Δ Score	Rank	Identity High	Homology Threshold	Charge	m/z [Da]	ΔM [ppm]	Ions Matched	Spectrum File
	High	NALAKPIDGRGEISASES	IMGA	1	1	CID		38.42	0.136154		2	34		1	1814.77	-82.7884	10/182	Medicago_elastase_rep2.mgf
IMGA	1.05	2	1	764	86.2238	4.75439	0	Medtr4g109350.1 hypothetical protein chr04_pseudomolecule_IMGAG_V3 24444523-24442009 E EGN_Mt090430 20090702
	Confidence Icon	Sequence	Protein Accessions	# Proteins	# Protein Groups	Activation Type	Modifications	IonScore	Exp Value	Δ Score	Rank	Identity High	Homology Threshold	Charge	m/z [Da]	ΔM [ppm]	Ions Matched	Spectrum File
	Low	QmPFGSGI	IMGA	2	1	CID	M2(Oxidation)	30.31	0.88432		2	34		1	852.395	3.86883	5/65	Medicago_elastase_rep2.mgf
	Low	QmPFGSGI	IMGA	2	1	CID	M2(Oxidation)	24.45	3.2696		3	34	42	1	852.383	-10.6696	5/65	Medicago_elastase_rep2.mgf
IMGA	6.3	2	1	127	14.5054	8.77783	0	Medtr2g125910.1 hypothetical protein chr02_pseudomolecule_IMGAG_V3 30422439-30422822 H EGN_Mt090430 20090702
	Confidence Icon	Sequence	Protein Accessions	# Proteins	# Protein Groups	Activation Type	Modifications	IonScore	Exp Value	Δ Score	Rank	Identity High	Homology Threshold	Charge	m/z [Da]	ΔM [ppm]	Ions Matched	Spectrum File
	Low	STSFPNLS	IMGA	2	1	CID		24.09	3.70347		4	34		1	852.395	-16.9372	4/72	Medicago_elastase_rep2.mgf
	Low	STSFPNLS	IMGA	2	1	CID		23.85	3.754		4	34	42	1	852.383	-31.4759	4/72	Medicago_elastase_rep2.mgf
IMGA	2.11	2	1	380	41.4305	8.57275	0	Medtr2g096200.1 Major facilitator superfamily chr02_pseudomolecule_IMGAG_V3 22221006-22219618 E EGN_Mt090430 20090702
	Confidence Icon	Sequence	Protein Accessions	# Proteins	# Protein Groups	Activation Type	Modifications	IonScore	Exp Value	Δ Score	Rank	Identity High	Homology Threshold	Charge	m/z [Da]	ΔM [ppm]	Ions Matched	Spectrum File
	Low	FKGLmAGL	IMGA	1	1	CID	M5(Oxidation)	22.51	5.11087		5	34	42	1	852.383	-96.0537	5/71	Medicago_elastase_rep2.mgf
	Low	FKGLmAGL	IMGA	1	1	CID	M5(Oxidation)	22.03	5.95127		5	34		1	852.395	-81.5141	7/71	Medicago_elastase_rep2.mgf
IMGA	0.99	2	1	805	91.139	5.74463	0	Medtr3g166620.1 Leucine-rich repeat, typical subtype chr03_pseudomolecule_IMGAG_V3 43638550-43641974 E EGN_Mt090430 20090702
	Confidence Icon	Sequence	Protein Accessions	# Proteins	# Protein Groups	Activation Type	Modifications	IonScore	Exp Value	Δ Score	Rank	Identity High	Homology Threshold	Charge	m/z [Da]	ΔM [ppm]	Ions Matched	Spectrum File
	Low	SNNNFSGL	IMGA	2	1	CID		24.36	3.48024		3	34		1	852.395	12.5678	4/76	Medicago_elastase_rep2.mgf
	Low	SNNNFSGL	IMGA	2	1	CID		22.45	5.18197		7	34	42	1	852.383	-1.97041	4/76	Medicago_elastase_rep2.mgf
IMGA	2.06	1	1	389	43.9678	6.18896	0	Medtr5g007480.1 Homeodomain-related; chr05_pseudomolecule_IMGAG_V3 1145659-1141884 E EGN_Mt090430 20090702
	Confidence Icon	Sequence	Protein Accessions	# Proteins	# Protein Groups	Activation Type	Modifications	IonScore	Exp Value	Δ Score	Rank	Identity High	Homology Threshold	Charge	m/z [Da]	ΔM [ppm]	Ions Matched	Spectrum File
	Low	ATHLPGRT	IMGA	1	1	CID		21.89	6.14624		7	34		1	852.395	-85.9897	4/69	Medicago_elastase_rep2.mgf
IMGA	3.57	1	1	364	38.9603	7.89893	0	Medtr4g128370.1 Pyridoxal-5-phosphate-dependent enzyme, beta subunit chr04_pseudomolecule_IMGAG_V3 30188507-30191960 E EGN_Mt090430 20090702
	Confidence Icon	Sequence	Protein Accessions	# Proteins	# Protein Groups	Activation Type	Modifications	IonScore	Exp Value	Δ Score	Rank	Identity High	Homology Threshold	Charge	m/z [Da]	ΔM [ppm]	Ions Matched	Spectrum File
	Low	QKAEEIVKNTPNA	IMGA	1	1	CID		28.84	1.58941		2	35		1	1441.77	5.13168	6/134	Medicago_elastase_rep2.mgf
IMGA	1.58	1	1	1138	124.986	7.21045	0	Medtr4g005850.1 Lissencephaly type-1-like homology motif; CTLH, C-terminal to LisH motif chr04_pseudomolecule_IMGAG_V3 499324-490783 E EGN_Mt090430 20090702
	Confidence Icon	Sequence	Protein Accessions	# Proteins	# Protein Groups	Activation Type	Modifications	IonScore	Exp Value	Δ Score	Rank	Identity High	Homology Threshold	Charge	m/z [Da]	ΔM [ppm]	Ions Matched	Spectrum File
	Low	AVSGAGAIGLGAPSMPGA	IMGA	1	1	CID		30.31	1.01426		2	35		1	1483.68	-55.0698	7/181	Medicago_elastase_rep2.mgf
IMGA	2.51	1	1	598	68.1979	9.1001	0	Medtr4g021820.1 Xyloglucan fucosyltransferase chr04_pseudomolecule_IMGAG_V3 4267169-4264954 E EGN_Mt090430 20090702
	Confidence Icon	Sequence	Protein Accessions	# Proteins	# Protein Groups	Activation Type	Modifications	IonScore	Exp Value	Δ Score	Rank	Identity High	Homology Threshold	Charge	m/z [Da]	ΔM [ppm]	Ions Matched	Spectrum File
	High	GmKNSSDKNKTIVKV	IMGA	1	1	CID	M2(Oxidation)	38.15	0.209652		2	36		1	1664.84	-33.4363	9/151	Medicago_elastase_rep2.mgf
IMGA	3.34	1	1	449	48.2051	6.26514	0	Medtr1g147190.1 General substrate transporter chr01_pseudomolecule_IMGAG_V3 32735169-32733300 E EGN_Mt090430 20090702
	Confidence Icon	Sequence	Protein Accessions	# Proteins	# Protein Groups	Activation Type	Modifications	IonScore	Exp Value	Δ Score	Rank	Identity High	Homology Threshold	Charge	m/z [Da]	ΔM [ppm]	Ions Matched	Spectrum File
	Low	LMITSGQLLSYIVNL	IMGA	2	1	CID		32.17	0.830804		3	36		1	1664.84	-50.9485	8/144	Medicago_elastase_rep2.mgf
IMGA	4.02	1	1	348	40.0138	8.55811	0	Medtr8g025080.2 Tyrosine protein kinase chr08_pseudomolecule_IMGAG_V3 4889889-4891810 E EGN_Mt090430 20090702
	Confidence Icon	Sequence	Protein Accessions	# Proteins	# Protein Groups	Activation Type	Modifications	IonScore	Exp Value	Δ Score	Rank	Identity High	Homology Threshold	Charge	m/z [Da]	ΔM [ppm]	Ions Matched	Spectrum File
	Low	IFLGQLKHRNLVNL	IMGA	2	1	CID		25.7	3.68552		4	36		1	1664.84	-91.0243	5/136	Medicago_elastase_rep2.mgf
IMGA	1.31	1	1	535	59.0313	8.04541	0	Medtr4g160090.1 Glycoside hydrolase, family 17; X8 chr04_pseudomolecule_IMGAG_V3 40505895-40509043 E EGN_Mt090430 20090702
	Confidence Icon	Sequence	Protein Accessions	# Proteins	# Protein Groups	Activation Type	Modifications	IonScore	Exp Value	Δ Score	Rank	Identity High	Homology Threshold	Charge	m/z [Da]	ΔM [ppm]	Ions Matched	Spectrum File
	Low	MALNFRT	IMGA	1	1	CID		21.96	6.04797		6	34		1	852.395	-51.9914	4/53	Medicago_elastase_rep2.mgf
IMGA	0.69	2	1	1167	134.857	8.70459	0	Medtr8g024970.1 NB-ARC chr08_pseudomolecule_IMGAG_V3 4821476-4824979 E EGN_Mt090430 20090702
	Confidence Icon	Sequence	Protein Accessions	# Proteins	# Protein Groups	Activation Type	Modifications	IonScore	Exp Value	Δ Score	Rank	Identity High	Homology Threshold	Charge	m/z [Da]	ΔM [ppm]	Ions Matched	Spectrum File
	Low	NFAFPSGL	IMGA	1	1	CID		20.73	8.02804		8	34		1	852.395	-34.8515	4/65	Medicago_elastase_rep2.mgf
	Low	NFAFPSGL	IMGA	1	1	CID		18.81	11.981		10	34	42	1	852.383	-49.3904	4/65	Medicago_elastase_rep2.mgf
IMGA	4.4	1	1	318	34.1943	8.39697	0	Medtr2g098060.1 Haem peroxidase, plant/fungal/bacterial chr02_pseudomolecule_IMGAG_V3 23132451-23137421 E EGN_Mt090430 20090702
	Confidence Icon	Sequence	Protein Accessions	# Proteins	# Protein Groups	Activation Type	Modifications	IonScore	Exp Value	Δ Score	Rank	Identity High	Homology Threshold	Charge	m/z [Da]	ΔM [ppm]	Ions Matched	Spectrum File
	Low	TRDGIALLGGPSWV	IMGA	1	1	CID		22.8	6.38612		3	35		1	1441.77	-5.45946	7/140	Medicago_elastase_rep2.mgf
IMGA	2.59	1	1	541	61.2842	8.03076	0	Medtr7g032150.1 Pentatricopeptide repeat chr07_pseudomolecule_IMGAG_V3 7901507-7903132 H EGN_Mt090430 20090702
	Confidence Icon	Sequence	Protein Accessions	# Proteins	# Protein Groups	Activation Type	Modifications	IonScore	Exp Value	Δ Score	Rank	Identity High	Homology Threshold	Charge	m/z [Da]	ΔM [ppm]	Ions Matched	Spectrum File
	Low	KIPGCSIIEINGVV	IMGA	1	1	CID		21.04	9.57717		4	35		1	1441.77	-25.2407	6/138	Medicago_elastase_rep2.mgf
IMGA	2.76	1	1	544	58.8101	7.1665	0	Medtr8g039530.1 Citrate transporter chr08_pseudomolecule_IMGAG_V3 8311322-8307970 E EGN_Mt090430 20090702
	Confidence Icon	Sequence	Protein Accessions	# Proteins	# Protein Groups	Activation Type	Modifications	IonScore	Exp Value	Δ Score	Rank	Identity High	Homology Threshold	Charge	m/z [Da]	ΔM [ppm]	Ions Matched	Spectrum File
	Low	GmLIAmLLGLNLSWT	IMGA	1	1	CID	M2(Oxidation), M6(Oxidation)	20.67	11.7354		5	36		1	1664.84	-18.4469	5/120	Medicago_elastase_rep2.mgf
IMGA	1.59	1	1	944	103.865	8.55811	0	Medtr7g093380.1 hypothetical protein chr07_pseudomolecule_IMGAG_V3 20942591-20947209 E EGN_Mt090430 20090702
	Confidence Icon	Sequence	Protein Accessions	# Proteins	# Protein Groups	Activation Type	Modifications	IonScore	Exp Value	Δ Score	Rank	Identity High	Homology Threshold	Charge	m/z [Da]	ΔM [ppm]	Ions Matched	Spectrum File
	Low	CKNcGNLLGVIDcKA	IMGA	1	1	CID	C4(Carbamidomethyl), C13(Carbamidomethyl)	20.61	11.8987		6	36		1	1664.84	31.607	5/140	Medicago_elastase_rep2.mgf
IMGA	3.94	1	1	406	46.0753	8.17725	0	Medtr4g158590.1 TMS membrane protein/tumour differentially expressed protein chr04_pseudomolecule_IMGAG_V3 39874366-39867162 E EGN_Mt090430 20090702
	Confidence Icon	Sequence	Protein Accessions	# Proteins	# Protein Groups	Activation Type	Modifications	IonScore	Exp Value	Δ Score	Rank	Identity High	Homology Threshold	Charge	m/z [Da]	ΔM [ppm]	Ions Matched	Spectrum File
	Low	GFIQIYGEVAHFGAGV	IMGA	1	1	CID		20.47	12.2885		7	36		1	1664.84	0.72602	5/140	Medicago_elastase_rep2.mgf
