# Supplementary material for: Defining the Core Proteome of the Chloroplast Envelope Membranes
Source: Front Plant Sci. 2013 Feb 6;4:11. doi: 10.3389/fpls.2013.00011 (PMC3565376; doi:10.3389/fpls.2013.00011)
Supplement: Supplementary Tables S15–S57 — Raw data measured by nLC-MALDI MS/MS. Each excel sheet is grouped in two levels. The first level contains information for each identified accession ID. The first column gives the accession (UniProtKB, IMGAG, or EST-library by Franssen et al., 2012), the second column the coverage, the third column the number of peptide spectrum matches (#PSMs), the fourth column the number of peptides, the fifth column the number of amino acids (#AAs), the sixth column the molecular weight (MW in kDa), the seventh column the isoelectric point (pI), the eighth column the score, and the ninth column the description. The second level contains all peptide information for each accession ID. The second column gives the confidence icon (Low; Medium; High), the third column the peptide sequence, the fourth column the protein accessions, the fifth column the number of proteins, the sixth column the number of protein groups, the seventh column the activation type (Collision Induced Dissociation, CID), the eighth column the modifications, the ninth column the ion score, the 10th column the expectation value (exp. value), the 11th column the delta score (Δscore), the 12th column the rank, the 13th column the identity High, the 14th column the homology threshold, the 15th column the charge, the 16th column the mass to charge ratio in daltons (m/z), the 18th column the delta mass (ΔM, difference between the theoretical mass of the peptide and the experimental mass of the precursor ion), the 19th column the matched ions, and the 20th column the spectrum file. [file 38279_Schleiff_DataSheet10.ZIP › Table S26.xls]

## Sheet: Sheet1
Accession	Coverage	# PSMs	# Peptides	# AAs	MW [kDa]	calc. pI	Score	Description
A2Q5A2	34.11	26	25	475	52.5214	6.58057	1437.32	Ribulose bisphosphate carboxylase, large chain OS=Medicago truncatula GN=MtrDRAFT_AC160516g28v2 PE=3 SV=1 - [A2Q5A2_MEDTR]
	Confidence Icon	Sequence	Protein Accessions	# Proteins	# Protein Groups	Activation Type	Modifications	IonScore	Exp Value	Δ Score	Rank	Identity High	Homology Threshold	Charge	m/z [Da]	ΔM [ppm]	Ions Matched	Spectrum File
	High	YYTPDYETKDTDILAAFRVSPQPGVPAEEA	A2Q5A2	3	1	CID		136.71	2.45032e-10	0.306569	1	47		1	3343.4	-59.0779	17/319	Medicago_elastase_rep3.mgf
	High	FRVSPQPGVPAEEAGAAVAAES	B0B761;A2Q5A2	16	2	CID		114.82	9.52717e-08	0	1	51		1	2139.98	-41.7277	15/228	Medicago_elastase_rep3.mgf
	High	QARNEGRDLAREGNEIIREA	Q29VE5;Q8SN43;O98549;Q6W3S3;Q31778;O98880;Q8WJK2;Q9XPZ0;Q9MU73;O98552;Q6Y2Z1;Q15JC1;C7A5Y1;Q31822;O98545;Q9GHR3;Q8HUZ8;Q3T5E9;A5PFD4;Q9BB74;Q32056;Q3T5M0;B8PRM1;Q8WKW3;Q8WHG4;Q9GCU2;Q3ZU78;Q4KUD6;B8PRN3;D6MYK4;Q1XEK3;Q8HUZ1;Q3T8E6;A0AS74;Q4H1C6;Q31856;Q9T2C1;Q71N71;A0PDA8;Q32776;Q9GGH6;Q9GEN3;Q9GEQ5;Q9TLJ0;Q6L9W7;B5D5Q5;E2CZ58;Q9MV76;Q9GHM6;Q32597;O03648;Q3T5L7;Q4VIB1;B1NL25;C0J9T2;Q9GG71;Q32818;…	5816	119	CID		94.98	8.98811e-06	0	2	51		1	2297.06	-48.8979	19/217	Medicago_elastase_rep3.mgf
	High	RNEGRDLAREGNEIIREA	Q29VE5;Q33245;Q33268;Q8HUZ7;Q32857;Q8WIX2;B8PRM7;Q95EV1;Q8WIX1;O98562;Q8HDA1;A0PDA4;A5X4I1;Q32183;Q8SN43;O98549;Q6W3S3;Q31778;O98880;Q8WJK2;Q9XPZ0;Q9MU73;O98552;Q6Y2Z1;Q15JC1;B8QQH0;C7A5Y1;Q31822;O98545;Q9GHR3;Q8HUZ8;Q3T5E9;B8QQG8;A5PFD4;Q9BB74;Q32056;Q3T5M0;B8PRM1;Q8WKW3;Q8WHG4;Q9GCU2;Q3ZU78;Q4KUD6;B8PRN3;D6MYK4;Q1XEK3;Q8HUZ1;Q3T8E6;A0AS74;Q4H1C6;Q31856;Q9T2C1;Q71N71;A0PDA8;Q32776;Q9GGH6;Q9GEN3;…	6175	137	CID		86.92	6.3979e-05	0	2	51		1	2097.97	-49.7073	20/197	Medicago_elastase_rep3.mgf
	High	YKAQAETGEIKGHYLNAT	Q33550;Q29VE5;O98668;Q32800;B3LDX5;Q95CD5;O63136;Q9GD42;B6GUX7;Q9GDB9;Q8SKV4;Q6Y2Y3;D8V9C5;P93976;P93977;Q710K7;Q33268;Q7YM64;Q8WIX2;Q33579;B6GUT8;B8PRM7;D0Q0H0;Q7YKW5;Q95EV1;Q8WIX1;Q8HDA1;Q33089;Q9GGC2;Q9GDB5;Q36637;Q37357;P93986;A0PDA4;Q8MCX1;Q9GDQ2;Q32183;Q33323;Q39288;Q9XQP7;Q52TF4;Q8MCX9;Q8HVG8;Q6SSI3;O98549;Q3MKL9;Q05993;Q31778;Q8WHV7;Q8WJK2;Q95632;O98552;Q6JXQ9;B2BY81;B8QQH0;B3SHE8;Q8WGV6;…	9651	233	CID		86.26	6.92155e-05		3	51		1	1993.89	-53.1831	15/190	Medicago_elastase_rep3.mgf
	High	cVQARNEGRDLAREGNEIIREA	Q29VE5;Q8SN43;O98549;Q6W3S3;Q31778;O98880;Q8WJK2;Q9XPZ0;Q9MU73;O98552;Q6Y2Z1;Q15JC1;C7A5Y1;Q31822;O98545;Q9GHR3;Q8HUZ8;Q3T5E9;A5PFD4;Q9BB74;Q32056;Q3T5M0;B8PRM1;Q8WKW3;Q8WHG4;Q9GCU2;Q3ZU78;Q4KUD6;B8PRN3;D6MYK4;Q1XEK3;Q8HUZ1;Q3T8E6;A0AS74;Q4H1C6;Q31856;Q9T2C1;A0PDA8;Q32776;Q9GGH6;Q9GEN3;Q9GEQ5;Q9TLJ0;Q6L9W7;B5D5Q5;E2CZ58;Q9MV76;Q9GHM6;Q32597;O03648;Q3T5L7;Q4VIB1;B1NL25;C0J9T2;Q9GG71;Q32818;Q9TLI9;…	5800	117	CID	C1(Carbamidomethyl)	76.65	0.000544892		6	50		1	2556.15	-45.1441	20/233	Medicago_elastase_rep3.mgf
	High	FRVSPQPGVPAEEAGAA	B0B761;A2Q5A2	16	2	CID		68.58	0.0039525	0	1	51		1	1682.77	-47.0422	10/169	Medicago_elastase_rep3.mgf
	High	FRVSPQPGVPAEEA	B0B761;A2Q5A2	16	2	CID		66.52	0.00592329	0	1	50		1	1483.69	-45.4706	19/139	Medicago_elastase_rep3.mgf
	High	FRVSPQPGVPAEEAGAAVA	B0B761;A2Q5A2	16	2	CID		65.59	0.00866839	0	1	51		1	1852.88	-39.5711	18/189	Medicago_elastase_rep3.mgf
	High	FRVSPQPGVPAEEAGA	B0B761;A2Q5A2	16	2	CID		61.74	0.0187523		2	51		1	1611.74	-47.2418	9/159	Medicago_elastase_rep3.mgf
	High	KNYGRAVYEcL	B8YGX4;Q6J6P1;Q33550;Q29VE5;O98668;Q33245;B3LDX5;O63136;Q9GD42;B6GUX7;Q9GDB9;P94043;Q8SKV4;Q6Y2Y3;B6GUQ7;D8V9C5;P93976;Q9GD57;P93977;Q710K7;O47046;P94076;P93987;Q33620;Q33440;Q9TJV6;A5X4C0;Q8WIX2;P94053;D0Q0H0;Q95EV1;Q8WIX1;O98562;Q8HDA1;P94041;Q9GGC2;Q8MG14;Q9GDB5;Q36643;B6GUQ8;Q36637;Q37357;P93986;A0PDA4;A5X4I1;Q9GDQ2;Q33323;D2KUS5;B3TK15;Q9XQP7;E0D9P4;Q8SN43;Q8MAK2;Q52TF4;Q95B00;O98549;Q3MKL9;…	21633	371	CID	C10(Carbamidomethyl)	60.63	0.0192787	0	1	50		1	1372.59	-53.7197	8/96	Medicago_elastase_rep3.mgf
	High	FQGPPHGIQVERDKLNKYGRPL	Q6PSM7;Q33550;Q29VE5;O98668;Q33245;Q32800;B3LDX5;O63136;B6GUX7;P94043;Q8SKV4;Q6Y2Y3;B6GUQ7;D8V9C5;P93976;Q9GD57;P93977;Q710K7;Q33268;Q8HUZ7;P94076;Q7YM64;Q32857;Q33440;A5X4C0;P94053;Q33579;D0Q0H0;Q95EV1;Q8WIX1;O98562;P94041;Q9GGC2;Q8MG14;Q9GDB5;B6GUQ8;Q37357;A0PDA4;A5X4I1;Q8MCX1;Q9GDQ2;Q9TLI7;Q33323;D2KUS5;Q05993;Q6W3S3;Q31778;Q8WHV7;Q95A73;O98880;O98350;Q8WJK2;Q95632;Q32428;Q9XPZ0;Q9MU73;Q8HTA0;…	17696	318	CID		59.22	0.0341085		8	51		1	2549.26	-45.2529	14/219	Medicago_elastase_rep3.mgf
	High	FRVSPQPGVPA	B0B761;A2Q5A2	16	2	CID		57.88	0.0405098	0	1	50	55	1	1154.6	-24.7975	12/100	Medicago_elastase_rep3.mgf
	Medium	AKNYGRAVYEcL	B8YGX4;Q6J6P1;Q33550;Q29VE5;O98668;Q33245;B3LDX5;O63136;Q9GD42;B6GUX7;Q9GDB9;P94043;Q8SKV4;Q6Y2Y3;B6GUQ7;D8V9C5;P93976;Q9GD57;P93977;Q710K7;O47046;P94076;P93987;Q33620;Q33440;Q9TJV6;A5X4C0;Q8WIX2;P94053;D0Q0H0;Q95EV1;Q8WIX1;O98562;Q8HDA1;P94041;Q9GGC2;Q8MG14;Q9GDB5;Q36643;B6GUQ8;Q36637;Q37357;P93986;A0PDA4;A5X4I1;Q9GDQ2;Q33323;D2KUS5;B3TK15;Q9XQP7;E0D9P4;Q8SN43;Q8MAK2;Q52TF4;Q95B00;O98549;Q3MKL9;…	21604	369	CID	C11(Carbamidomethyl)	46.41	0.601389	0	2	50	48	1	1443.64	-47.6957	13/104	Medicago_elastase_rep3.mgf
	Medium	FQGPPHGI	Q6PSM7;Q33550;Q29VE5;O98668;Q33245;Q32800;B3LDX5;O63136;B6GUX7;Q9GDB9;P94043;Q8SKV4;Q6Y2Y3;B6GUQ7;D8V9C5;P93976;Q9GD57;P93977;Q710K7;Q33268;Q8HUZ7;P94076;Q7YM64;Q32857;Q33440;Q9TJV6;A5X4C0;P94053;Q33579;B8PRM7;D0Q0H0;Q95EV1;Q8WIX1;O98562;Q33089;P94041;Q9GGC2;Q8MG14;Q9GDB5;B6GUQ8;Q37357;A0PDA4;A5X4I1;Q8MCX1;Q9GDQ2;Q9TLI7;Q32183;Q33323;D2KUS5;Q6SSI3;O98549;Q3MKL9;E5FEB9;P31183;Q05993;Q6W3S3;Q31778;…	20049	370	CID		44.77	0.767122		2	50		1	852.38	-66.5302	6/71	Medicago_elastase_rep3.mgf
	Low	GCTIKPKLGLSAKNYGRA	B8YGX4;Q6J6P1;Q33550;Q29VE5;O98668;Q33245;Q32800;B3LDX5;Q36609;O63136;Q9GD42;B6GUX7;Q9GDB9;P94043;Q8SKV4;Q6Y2Y3;B6GUQ7;D8V9C5;Q9GD57;Q710K7;P94106;O47046;Q33268;Q8HUZ7;P94076;P93987;Q33620;Q7YM64;Q32857;Q33440;Q9TJV6;A5X4C0;Q8WIX2;P94053;Q33579;B6GUT8;D0Q0H0;Q7YKW5;Q95EV1;Q8WIX1;O98562;Q33089;P94041;Q9GGC2;Q8MG14;Q9GDB5;Q36643;B6GUQ8;Q36637;Q37357;P93986;A0PDA4;A5X4I1;Q8MCX1;Q9TLI7;Q32183;Q33323;…	23314	389	CID		40.35	3.24554		8	52	54	1	1876.95	-50.0553	9/184	Medicago_elastase_rep3.mgf
	Low	LRLEDLRIPV	Q6Y2Y3;Q9GD57;Q8WIX2;P94053;Q8WIX1;Q33089;Q9GDQ2;Q3MKL9;Q05993;Q32428;Q6JXQ9;Q6Y2Z1;Q6Y2Y8;C7A5Y1;D5J720;Q9GHR3;Q32072;Q4Q006;D0F0Z2;O20244;Q32056;P92360;B8PRM1;Q9TID4;B8PRN3;Q33423;Q6JXX9;Q3T8E6;Q8WIY3;Q9BB76;Q32434;O03627;Q95F17;Q95DT6;Q32597;O03648;D0F0N5;Q9MRX1;Q36594;Q9GDP6;Q32100;Q95E68;Q33275;E5FEB7;Q33104;Q95F11;Q8SMI0;Q8SLK9;O03650;C7AF47;Q95F08;Q9GEP8;C7A5Z4;C7AF24;O98892;Q8WH92;Q31889;…	1621	76	CID		39.2	2.94945		8	50	51	1	1223.69	-47.993	14/92	Medicago_elastase_rep3.mgf
	Low	GNVFGFKALRALRLEDLRIPV	Q6Y2Y3;Q9GD57;Q8WIX2;Q8WIX1;Q33089;Q9GDQ2;Q3MKL9;Q05993;Q32428;Q6JXQ9;Q6Y2Y8;C7A5Y1;D5J720;Q9GHR3;Q32072;Q4Q006;D0F0Z2;P92360;B8PRM1;Q6JXX9;Q3T8E6;Q8WIY3;Q9BB76;Q32434;Q95DT6;O03648;D0F0N5;Q9MRX1;Q36594;Q9GDP6;Q95E68;Q33275;E5FEB7;Q33104;Q95F11;Q8SMI0;Q8SLK9;O03650;C7AF47;Q95F08;Q9GEP8;C7A5Z4;C7AF24;O98892;Q8WH92;Q31889;Q8WIB2;Q5YJ94;A2Q5A2;Q36574;Q8WIY4;Q6Y2X5;D1KWZ1;D5J719;Q33369;Q32920;P28421;…	1565	60	CID		37.02	5.64492		5	51	48	1	2384.29	-44.6806	11/202	Medicago_elastase_rep3.mgf
	Low	RNEGRDLAREGNEI	Q29VE5;Q33245;O47046;Q33268;Q8HUZ7;Q32857;Q8WIX2;B8PRM7;Q95EV1;Q8WIX1;O98562;Q8HDA1;A0PDA4;A5X4I1;Q9TLI7;Q32183;E0D9P4;Q8SN43;O98549;Q05993;Q6W3S3;Q31778;Q8WHV7;O98880;Q8WJK2;Q95632;Q9XPZ0;Q9MU73;O98552;Q6Y2Z1;Q15JC1;B8QQH0;C7A5Y1;Q32156;Q31822;O98545;Q9GHR3;Q8HUZ8;Q66MG6;Q5K3X3;Q3T5E9;A6YSW2;B8QQG8;C3S8W3;C7AQU0;A5PFD4;Q9BB74;Q32056;Q3T5M0;B8PRM1;C3S8R3;Q8WKW3;Q8M949;Q9GHN7;Q95AA9;Q9TN66;Q8WHG4;…	8529	200	CID		32.63	13.4979		9	50	47	1	1628.72	-55.5721	12/149	Medicago_elastase_rep3.mgf
	Low	QVERDKLNKYGRPL	B8YGX4;Q6PSM7;Q6J6P1;Q33550;Q29VE5;O98668;Q33245;Q32800;B3LDX5;Q95CD5;Q36609;O63136;Q9GD42;B6GUX7;P94043;Q8SKV4;Q6Y2Y3;B6GUQ7;D8V9C5;P93976;Q9GD57;P93977;Q710K7;P94106;O47046;Q33268;Q8HUZ7;P94076;Q33620;Q7YM64;Q32857;Q33440;A5X4C0;Q8WIX2;P94053;Q33579;B6GUT8;D0Q0H0;Q7YKW5;Q95EV1;Q8WIX1;O98562;Q8HDA1;P94041;Q9GGC2;Q8MG14;Q9GDB5;Q36643;B6GUQ8;Q36637;Q37357;A0PDA4;A5X4I1;Q8MCX1;Q9GDQ2;Q9TLI7;Q33323;…	21007	396	CID		32.42	19.7409		6	51	43	1	1715.86	-57.355	10/141	Medicago_elastase_rep3.mgf
	Low	RNEGRDLAREGNEII	Q29VE5;Q33245;O47046;Q33268;Q8HUZ7;Q32857;Q8WIX2;B8PRM7;Q95EV1;Q8WIX1;O98562;Q8HDA1;A0PDA4;A5X4I1;Q9TLI7;Q32183;E0D9P4;Q8SN43;O98549;Q05993;Q6W3S3;Q31778;O98880;Q8WJK2;Q95632;Q9XPZ0;Q9MU73;O98552;Q6Y2Z1;Q15JC1;B8QQH0;C7A5Y1;Q32156;Q31822;O98545;Q9GHR3;Q8HUZ8;Q5K3X3;Q3T5E9;A6YSW2;B8QQG8;C3S8W3;C7AQU0;A5PFD4;Q9BB74;Q32056;Q3T5M0;B8PRM1;C3S8R3;Q8WKW3;Q8M949;Q9GHN7;Q95AA9;Q9TN66;Q8WHG4;Q9GCU2;Q3ZU78;…	8398	193	CID		30.67	26.7311		3	51	44	1	1741.8	-53.5437	16/159	Medicago_elastase_rep3.mgf
	Low	LRMSGGDHIHA	B8YGX4;Q6J6P1;O98668;Q95CD5;O63136;Q9GD42;Q9GDB9;Q8SKV4;D8V9C5;Q9GD57;P93977;Q33268;P94076;P93987;Q33620;Q7YM64;Q32857;A5X4C0;Q8WIX2;P94053;Q95EV1;Q8WIX1;Q8HDA1;Q9GGC2;Q9GDB5;Q36643;B6GUQ8;Q36637;Q37357;P93986;A5X4I1;Q8MCX1;B3TK15;Q39288;Q9XQP7;E0D9P4;Q8MCX9;Q95B00;Q8HVG8;Q6SSI3;O98549;P31183;Q31982;Q95A73;O98880;Q8WJK2;Q9XPZ0;Q710I9;Q6Y2Z1;B2BY81;D5J720;B3SHE8;Q8MDK1;Q3T5E9;B5KKQ5;D6MYI7;Q8WJK7;…	8133	203	CID		28.99	29.2753		3	50	38	1	1193.52	-51.9146	12/99	Medicago_elastase_rep3.mgf
	Low	NMFTSIVGNVFGFKALRA	B8YGX4;Q6PSM7;Q33550;Q29VE5;O98668;Q32800;Q36609;O63136;B6GUX7;Q8SKV4;Q6Y2Y3;B6GUQ7;D8V9C5;P93976;Q9GD57;P93977;P94106;O47046;Q8HUZ7;Q7YM64;Q32857;Q33440;A5X4C0;Q8WIX2;Q33579;B6GUT8;D0Q0H0;Q95EV1;Q8WIX1;O98562;Q8HDA1;Q33089;P94041;Q9GGC2;Q8MG14;Q9GDB5;B6GUQ8;Q36637;Q37357;A0PDA4;A5X4I1;Q8MCX1;Q9GDQ2;Q32183;Q33323;Q39288;E0D9P4;Q8MAK2;Q52TF4;Q8HVG8;B5U0R6;O98549;Q3MKL9;E5FEB9;Q05993;Q31778;Q8WHV7;…	15551	326	CID		27.84	55.3762		5	51	43	1	1971.97	-38.3988	8/184	Medicago_elastase_rep3.mgf
	Low	FRVSPQPGVPAEEAGAAVAA	B0B761;A2Q5A2	16	2	CID		23.7	132.878	0	1	51	34	1	1923.9	-47.8826	6/199	Medicago_elastase_rep3.mgf
	Low	FQGPPHGI	Q6PSM7;Q33550;Q29VE5;O98668;Q33245;Q32800;B3LDX5;O63136;B6GUX7;Q9GDB9;P94043;Q8SKV4;Q6Y2Y3;B6GUQ7;D8V9C5;P93976;Q9GD57;P93977;Q710K7;Q33268;Q8HUZ7;P94076;Q7YM64;Q32857;Q33440;Q9TJV6;A5X4C0;P94053;Q33579;B8PRM7;D0Q0H0;Q95EV1;Q8WIX1;O98562;Q33089;P94041;Q9GGC2;Q8MG14;Q9GDB5;B6GUQ8;Q37357;A0PDA4;A5X4I1;Q8MCX1;Q9GDQ2;Q9TLI7;Q32183;Q33323;D2KUS5;Q6SSI3;O98549;Q3MKL9;E5FEB9;P31183;Q05993;Q6W3S3;Q31778;…	20049	370	CID		22.72	130.223		9	50	42	1	852.397	-46.6347	5/71	Medicago_elastase_rep3.mgf
	Low	REGNEIIREA	Q29VE5;Q33245;Q33268;Q8HUZ7;Q32857;Q8WIX2;B8PRM7;Q95EV1;Q8WIX1;O98562;Q8HDA1;Q37357;A0PDA4;A5X4I1;Q32183;Q8SN43;O98549;Q6W3S3;Q31778;O98880;Q8WJK2;Q9XPZ0;Q9MU73;O98552;Q6Y2Z1;Q15JC1;B8QQH0;C7A5Y1;Q31822;O98545;Q9GHR3;Q8HUZ8;Q3T5E9;B8QQG8;A5PFD4;Q9BB74;Q32056;Q3T5M0;B8PRM1;Q8WKW3;Q8WHG4;Q9GCU2;Q3ZU78;Q4KUD6;B8PRN3;D6MYK4;Q1XEK3;Q8HUZ1;Q3T8E6;A0AS74;Q4H1C6;Q31856;Q9T2C1;Q71N71;A0PDA8;Q32776;Q9GGH6;…	6371	146	CID		16.82	579.302		2	51	30	1	1186.59	-27.0131	8/103	Medicago_elastase_rep3.mgf
Q8SLK9	31.29	20	18	457	50.7766	6.37939	962.74	Ribulose 1,5-bisphosphate carboxylase/oxygenase (Fragment) OS=Schima superba GN=rbcL PE=3 SV=1 - [Q8SLK9_9ERIC]
	Confidence Icon	Sequence	Protein Accessions	# Proteins	# Protein Groups	Activation Type	Modifications	IonScore	Exp Value	Δ Score	Rank	Identity High	Homology Threshold	Charge	m/z [Da]	ΔM [ppm]	Ions Matched	Spectrum File
	High	AAcEVWKEIKFEFPAmDTL	Q95EV1;O98880;Q3T5M0;Q3ZU78;Q9SBW6;Q9GGH6;Q9MT33;Q9TLI9;O98756;Q8SLK9;Q7YKH2;Q95F08;Q4VWQ1;O98999;Q9GG54;Q3T594;Q33034;Q4KUD3;Q4KUE1	680	19	CID	C3(Carbamidomethyl), M16(Oxidation)	120.96	2.06794e-08		4	50		1	2301.01	-36.285	15/188	Medicago_elastase_rep3.mgf
	High	AAcEVWKEIKFEFPAMDTL	Q95EV1;O98880;Q3T5M0;Q3ZU78;Q9SBW6;Q9GGH6;Q9MT33;Q9TLI9;O98756;Q8SLK9;Q7YKH2;Q95F08;Q4VWQ1;O98999;Q9GG54;Q3T594;Q33034;Q4KUD3;Q4KUE1	680	19	CID	C3(Carbamidomethyl)	114.45	9.64281e-08		5	50		1	2285.01	-36.7225	12/188	Medicago_elastase_rep3.mgf
	High	QARNEGRDLAREGNEIIREA	Q29VE5;Q8SN43;O98549;Q6W3S3;Q31778;O98880;Q8WJK2;Q9XPZ0;Q9MU73;O98552;Q6Y2Z1;Q15JC1;C7A5Y1;Q31822;O98545;Q9GHR3;Q8HUZ8;Q3T5E9;A5PFD4;Q9BB74;Q32056;Q3T5M0;B8PRM1;Q8WKW3;Q8WHG4;Q9GCU2;Q3ZU78;Q4KUD6;B8PRN3;D6MYK4;Q1XEK3;Q8HUZ1;Q3T8E6;A0AS74;Q4H1C6;Q31856;Q9T2C1;Q71N71;A0PDA8;Q32776;Q9GGH6;Q9GEN3;Q9GEQ5;Q9TLJ0;Q6L9W7;B5D5Q5;E2CZ58;Q9MV76;Q9GHM6;Q32597;O03648;Q3T5L7;Q4VIB1;B1NL25;C0J9T2;Q9GG71;Q32818;…	5816	119	CID		94.98	8.98811e-06	0	2	51		1	2297.06	-48.8979	19/217	Medicago_elastase_rep3.mgf
	High	RNEGRDLAREGNEIIREA	Q29VE5;Q33245;Q33268;Q8HUZ7;Q32857;Q8WIX2;B8PRM7;Q95EV1;Q8WIX1;O98562;Q8HDA1;A0PDA4;A5X4I1;Q32183;Q8SN43;O98549;Q6W3S3;Q31778;O98880;Q8WJK2;Q9XPZ0;Q9MU73;O98552;Q6Y2Z1;Q15JC1;B8QQH0;C7A5Y1;Q31822;O98545;Q9GHR3;Q8HUZ8;Q3T5E9;B8QQG8;A5PFD4;Q9BB74;Q32056;Q3T5M0;B8PRM1;Q8WKW3;Q8WHG4;Q9GCU2;Q3ZU78;Q4KUD6;B8PRN3;D6MYK4;Q1XEK3;Q8HUZ1;Q3T8E6;A0AS74;Q4H1C6;Q31856;Q9T2C1;Q71N71;A0PDA8;Q32776;Q9GGH6;Q9GEN3;…	6175	137	CID		86.92	6.3979e-05	0	2	51		1	2097.97	-49.7073	20/197	Medicago_elastase_rep3.mgf
	High	YKAQAETGEIKGHYLNAT	Q33550;Q29VE5;O98668;Q32800;B3LDX5;Q95CD5;O63136;Q9GD42;B6GUX7;Q9GDB9;Q8SKV4;Q6Y2Y3;D8V9C5;P93976;P93977;Q710K7;Q33268;Q7YM64;Q8WIX2;Q33579;B6GUT8;B8PRM7;D0Q0H0;Q7YKW5;Q95EV1;Q8WIX1;Q8HDA1;Q33089;Q9GGC2;Q9GDB5;Q36637;Q37357;P93986;A0PDA4;Q8MCX1;Q9GDQ2;Q32183;Q33323;Q39288;Q9XQP7;Q52TF4;Q8MCX9;Q8HVG8;Q6SSI3;O98549;Q3MKL9;Q05993;Q31778;Q8WHV7;Q8WJK2;Q95632;O98552;Q6JXQ9;B2BY81;B8QQH0;B3SHE8;Q8WGV6;…	9651	233	CID		86.26	6.92155e-05		3	51		1	1993.89	-53.1831	15/190	Medicago_elastase_rep3.mgf
	High	cVQARNEGRDLAREGNEIIREA	Q29VE5;Q8SN43;O98549;Q6W3S3;Q31778;O98880;Q8WJK2;Q9XPZ0;Q9MU73;O98552;Q6Y2Z1;Q15JC1;C7A5Y1;Q31822;O98545;Q9GHR3;Q8HUZ8;Q3T5E9;A5PFD4;Q9BB74;Q32056;Q3T5M0;B8PRM1;Q8WKW3;Q8WHG4;Q9GCU2;Q3ZU78;Q4KUD6;B8PRN3;D6MYK4;Q1XEK3;Q8HUZ1;Q3T8E6;A0AS74;Q4H1C6;Q31856;Q9T2C1;A0PDA8;Q32776;Q9GGH6;Q9GEN3;Q9GEQ5;Q9TLJ0;Q6L9W7;B5D5Q5;E2CZ58;Q9MV76;Q9GHM6;Q32597;O03648;Q3T5L7;Q4VIB1;B1NL25;C0J9T2;Q9GG71;Q32818;Q9TLI9;…	5800	117	CID	C1(Carbamidomethyl)	76.65	0.000544892		6	50		1	2556.15	-45.1441	20/233	Medicago_elastase_rep3.mgf
	High	KNYGRAVYEcL	B8YGX4;Q6J6P1;Q33550;Q29VE5;O98668;Q33245;B3LDX5;O63136;Q9GD42;B6GUX7;Q9GDB9;P94043;Q8SKV4;Q6Y2Y3;B6GUQ7;D8V9C5;P93976;Q9GD57;P93977;Q710K7;O47046;P94076;P93987;Q33620;Q33440;Q9TJV6;A5X4C0;Q8WIX2;P94053;D0Q0H0;Q95EV1;Q8WIX1;O98562;Q8HDA1;P94041;Q9GGC2;Q8MG14;Q9GDB5;Q36643;B6GUQ8;Q36637;Q37357;P93986;A0PDA4;A5X4I1;Q9GDQ2;Q33323;D2KUS5;B3TK15;Q9XQP7;E0D9P4;Q8SN43;Q8MAK2;Q52TF4;Q95B00;O98549;Q3MKL9;…	21633	371	CID	C10(Carbamidomethyl)	60.63	0.0192787	0	1	50		1	1372.59	-53.7197	8/96	Medicago_elastase_rep3.mgf
	High	FQGPPHGIQVERDKLNKYGRPL	Q6PSM7;Q33550;Q29VE5;O98668;Q33245;Q32800;B3LDX5;O63136;B6GUX7;P94043;Q8SKV4;Q6Y2Y3;B6GUQ7;D8V9C5;P93976;Q9GD57;P93977;Q710K7;Q33268;Q8HUZ7;P94076;Q7YM64;Q32857;Q33440;A5X4C0;P94053;Q33579;D0Q0H0;Q95EV1;Q8WIX1;O98562;P94041;Q9GGC2;Q8MG14;Q9GDB5;B6GUQ8;Q37357;A0PDA4;A5X4I1;Q8MCX1;Q9GDQ2;Q9TLI7;Q33323;D2KUS5;Q05993;Q6W3S3;Q31778;Q8WHV7;Q95A73;O98880;O98350;Q8WJK2;Q95632;Q32428;Q9XPZ0;Q9MU73;Q8HTA0;…	17696	318	CID		59.22	0.0341085		8	51		1	2549.26	-45.2529	14/219	Medicago_elastase_rep3.mgf
	Medium	AKNYGRAVYEcL	B8YGX4;Q6J6P1;Q33550;Q29VE5;O98668;Q33245;B3LDX5;O63136;Q9GD42;B6GUX7;Q9GDB9;P94043;Q8SKV4;Q6Y2Y3;B6GUQ7;D8V9C5;P93976;Q9GD57;P93977;Q710K7;O47046;P94076;P93987;Q33620;Q33440;Q9TJV6;A5X4C0;Q8WIX2;P94053;D0Q0H0;Q95EV1;Q8WIX1;O98562;Q8HDA1;P94041;Q9GGC2;Q8MG14;Q9GDB5;Q36643;B6GUQ8;Q36637;Q37357;P93986;A0PDA4;A5X4I1;Q9GDQ2;Q33323;D2KUS5;B3TK15;Q9XQP7;E0D9P4;Q8SN43;Q8MAK2;Q52TF4;Q95B00;O98549;Q3MKL9;…	21604	369	CID	C11(Carbamidomethyl)	46.41	0.601389	0	2	50	48	1	1443.64	-47.6957	13/104	Medicago_elastase_rep3.mgf
	Medium	FQGPPHGI	Q6PSM7;Q33550;Q29VE5;O98668;Q33245;Q32800;B3LDX5;O63136;B6GUX7;Q9GDB9;P94043;Q8SKV4;Q6Y2Y3;B6GUQ7;D8V9C5;P93976;Q9GD57;P93977;Q710K7;Q33268;Q8HUZ7;P94076;Q7YM64;Q32857;Q33440;Q9TJV6;A5X4C0;P94053;Q33579;B8PRM7;D0Q0H0;Q95EV1;Q8WIX1;O98562;Q33089;P94041;Q9GGC2;Q8MG14;Q9GDB5;B6GUQ8;Q37357;A0PDA4;A5X4I1;Q8MCX1;Q9GDQ2;Q9TLI7;Q32183;Q33323;D2KUS5;Q6SSI3;O98549;Q3MKL9;E5FEB9;P31183;Q05993;Q6W3S3;Q31778;…	20049	370	CID		44.77	0.767122		2	50		1	852.38	-66.5302	6/71	Medicago_elastase_rep3.mgf
	Low	GCTIKPKLGLSAKNYGRA	B8YGX4;Q6J6P1;Q33550;Q29VE5;O98668;Q33245;Q32800;B3LDX5;Q36609;O63136;Q9GD42;B6GUX7;Q9GDB9;P94043;Q8SKV4;Q6Y2Y3;B6GUQ7;D8V9C5;Q9GD57;Q710K7;P94106;O47046;Q33268;Q8HUZ7;P94076;P93987;Q33620;Q7YM64;Q32857;Q33440;Q9TJV6;A5X4C0;Q8WIX2;P94053;Q33579;B6GUT8;D0Q0H0;Q7YKW5;Q95EV1;Q8WIX1;O98562;Q33089;P94041;Q9GGC2;Q8MG14;Q9GDB5;Q36643;B6GUQ8;Q36637;Q37357;P93986;A0PDA4;A5X4I1;Q8MCX1;Q9TLI7;Q32183;Q33323;…	23314	389	CID		40.35	3.24554		8	52	54	1	1876.95	-50.0553	9/184	Medicago_elastase_rep3.mgf
	Low	LRLEDLRIPV	Q6Y2Y3;Q9GD57;Q8WIX2;P94053;Q8WIX1;Q33089;Q9GDQ2;Q3MKL9;Q05993;Q32428;Q6JXQ9;Q6Y2Z1;Q6Y2Y8;C7A5Y1;D5J720;Q9GHR3;Q32072;Q4Q006;D0F0Z2;O20244;Q32056;P92360;B8PRM1;Q9TID4;B8PRN3;Q33423;Q6JXX9;Q3T8E6;Q8WIY3;Q9BB76;Q32434;O03627;Q95F17;Q95DT6;Q32597;O03648;D0F0N5;Q9MRX1;Q36594;Q9GDP6;Q32100;Q95E68;Q33275;E5FEB7;Q33104;Q95F11;Q8SMI0;Q8SLK9;O03650;C7AF47;Q95F08;Q9GEP8;C7A5Z4;C7AF24;O98892;Q8WH92;Q31889;…	1621	76	CID		39.2	2.94945		8	50	51	1	1223.69	-47.993	14/92	Medicago_elastase_rep3.mgf
	Low	GNVFGFKALRALRLEDLRIPV	Q6Y2Y3;Q9GD57;Q8WIX2;Q8WIX1;Q33089;Q9GDQ2;Q3MKL9;Q05993;Q32428;Q6JXQ9;Q6Y2Y8;C7A5Y1;D5J720;Q9GHR3;Q32072;Q4Q006;D0F0Z2;P92360;B8PRM1;Q6JXX9;Q3T8E6;Q8WIY3;Q9BB76;Q32434;Q95DT6;O03648;D0F0N5;Q9MRX1;Q36594;Q9GDP6;Q95E68;Q33275;E5FEB7;Q33104;Q95F11;Q8SMI0;Q8SLK9;O03650;C7AF47;Q95F08;Q9GEP8;C7A5Z4;C7AF24;O98892;Q8WH92;Q31889;Q8WIB2;Q5YJ94;A2Q5A2;Q36574;Q8WIY4;Q6Y2X5;D1KWZ1;D5J719;Q33369;Q32920;P28421;…	1565	60	CID		37.02	5.64492		5	51	48	1	2384.29	-44.6806	11/202	Medicago_elastase_rep3.mgf
	Low	RNEGRDLAREGNEI	Q29VE5;Q33245;O47046;Q33268;Q8HUZ7;Q32857;Q8WIX2;B8PRM7;Q95EV1;Q8WIX1;O98562;Q8HDA1;A0PDA4;A5X4I1;Q9TLI7;Q32183;E0D9P4;Q8SN43;O98549;Q05993;Q6W3S3;Q31778;Q8WHV7;O98880;Q8WJK2;Q95632;Q9XPZ0;Q9MU73;O98552;Q6Y2Z1;Q15JC1;B8QQH0;C7A5Y1;Q32156;Q31822;O98545;Q9GHR3;Q8HUZ8;Q66MG6;Q5K3X3;Q3T5E9;A6YSW2;B8QQG8;C3S8W3;C7AQU0;A5PFD4;Q9BB74;Q32056;Q3T5M0;B8PRM1;C3S8R3;Q8WKW3;Q8M949;Q9GHN7;Q95AA9;Q9TN66;Q8WHG4;…	8529	200	CID		32.63	13.4979		9	50	47	1	1628.72	-55.5721	12/149	Medicago_elastase_rep3.mgf
	Low	QVERDKLNKYGRPL	B8YGX4;Q6PSM7;Q6J6P1;Q33550;Q29VE5;O98668;Q33245;Q32800;B3LDX5;Q95CD5;Q36609;O63136;Q9GD42;B6GUX7;P94043;Q8SKV4;Q6Y2Y3;B6GUQ7;D8V9C5;P93976;Q9GD57;P93977;Q710K7;P94106;O47046;Q33268;Q8HUZ7;P94076;Q33620;Q7YM64;Q32857;Q33440;A5X4C0;Q8WIX2;P94053;Q33579;B6GUT8;D0Q0H0;Q7YKW5;Q95EV1;Q8WIX1;O98562;Q8HDA1;P94041;Q9GGC2;Q8MG14;Q9GDB5;Q36643;B6GUQ8;Q36637;Q37357;A0PDA4;A5X4I1;Q8MCX1;Q9GDQ2;Q9TLI7;Q33323;…	21007	396	CID		32.42	19.7409		6	51	43	1	1715.86	-57.355	10/141	Medicago_elastase_rep3.mgf
	Low	RNEGRDLAREGNEII	Q29VE5;Q33245;O47046;Q33268;Q8HUZ7;Q32857;Q8WIX2;B8PRM7;Q95EV1;Q8WIX1;O98562;Q8HDA1;A0PDA4;A5X4I1;Q9TLI7;Q32183;E0D9P4;Q8SN43;O98549;Q05993;Q6W3S3;Q31778;O98880;Q8WJK2;Q95632;Q9XPZ0;Q9MU73;O98552;Q6Y2Z1;Q15JC1;B8QQH0;C7A5Y1;Q32156;Q31822;O98545;Q9GHR3;Q8HUZ8;Q5K3X3;Q3T5E9;A6YSW2;B8QQG8;C3S8W3;C7AQU0;A5PFD4;Q9BB74;Q32056;Q3T5M0;B8PRM1;C3S8R3;Q8WKW3;Q8M949;Q9GHN7;Q95AA9;Q9TN66;Q8WHG4;Q9GCU2;Q3ZU78;…	8398	193	CID		30.67	26.7311		3	51	44	1	1741.8	-53.5437	16/159	Medicago_elastase_rep3.mgf
	Low	LRMSGGDHIHA	B8YGX4;Q6J6P1;O98668;Q95CD5;O63136;Q9GD42;Q9GDB9;Q8SKV4;D8V9C5;Q9GD57;P93977;Q33268;P94076;P93987;Q33620;Q7YM64;Q32857;A5X4C0;Q8WIX2;P94053;Q95EV1;Q8WIX1;Q8HDA1;Q9GGC2;Q9GDB5;Q36643;B6GUQ8;Q36637;Q37357;P93986;A5X4I1;Q8MCX1;B3TK15;Q39288;Q9XQP7;E0D9P4;Q8MCX9;Q95B00;Q8HVG8;Q6SSI3;O98549;P31183;Q31982;Q95A73;O98880;Q8WJK2;Q9XPZ0;Q710I9;Q6Y2Z1;B2BY81;D5J720;B3SHE8;Q8MDK1;Q3T5E9;B5KKQ5;D6MYI7;Q8WJK7;…	8133	203	CID		28.99	29.2753		3	50	38	1	1193.52	-51.9146	12/99	Medicago_elastase_rep3.mgf
	Low	NMFTSIVGNVFGFKALRA	B8YGX4;Q6PSM7;Q33550;Q29VE5;O98668;Q32800;Q36609;O63136;B6GUX7;Q8SKV4;Q6Y2Y3;B6GUQ7;D8V9C5;P93976;Q9GD57;P93977;P94106;O47046;Q8HUZ7;Q7YM64;Q32857;Q33440;A5X4C0;Q8WIX2;Q33579;B6GUT8;D0Q0H0;Q95EV1;Q8WIX1;O98562;Q8HDA1;Q33089;P94041;Q9GGC2;Q8MG14;Q9GDB5;B6GUQ8;Q36637;Q37357;A0PDA4;A5X4I1;Q8MCX1;Q9GDQ2;Q32183;Q33323;Q39288;E0D9P4;Q8MAK2;Q52TF4;Q8HVG8;B5U0R6;O98549;Q3MKL9;E5FEB9;Q05993;Q31778;Q8WHV7;…	15551	326	CID		27.84	55.3762		5	51	43	1	1971.97	-38.3988	8/184	Medicago_elastase_rep3.mgf
	Low	FQGPPHGI	Q6PSM7;Q33550;Q29VE5;O98668;Q33245;Q32800;B3LDX5;O63136;B6GUX7;Q9GDB9;P94043;Q8SKV4;Q6Y2Y3;B6GUQ7;D8V9C5;P93976;Q9GD57;P93977;Q710K7;Q33268;Q8HUZ7;P94076;Q7YM64;Q32857;Q33440;Q9TJV6;A5X4C0;P94053;Q33579;B8PRM7;D0Q0H0;Q95EV1;Q8WIX1;O98562;Q33089;P94041;Q9GGC2;Q8MG14;Q9GDB5;B6GUQ8;Q37357;A0PDA4;A5X4I1;Q8MCX1;Q9GDQ2;Q9TLI7;Q32183;Q33323;D2KUS5;Q6SSI3;O98549;Q3MKL9;E5FEB9;P31183;Q05993;Q6W3S3;Q31778;…	20049	370	CID		22.72	130.223		9	50	42	1	852.397	-46.6347	5/71	Medicago_elastase_rep3.mgf
	Low	REGNEIIREA	Q29VE5;Q33245;Q33268;Q8HUZ7;Q32857;Q8WIX2;B8PRM7;Q95EV1;Q8WIX1;O98562;Q8HDA1;Q37357;A0PDA4;A5X4I1;Q32183;Q8SN43;O98549;Q6W3S3;Q31778;O98880;Q8WJK2;Q9XPZ0;Q9MU73;O98552;Q6Y2Z1;Q15JC1;B8QQH0;C7A5Y1;Q31822;O98545;Q9GHR3;Q8HUZ8;Q3T5E9;B8QQG8;A5PFD4;Q9BB74;Q32056;Q3T5M0;B8PRM1;Q8WKW3;Q8WHG4;Q9GCU2;Q3ZU78;Q4KUD6;B8PRN3;D6MYK4;Q1XEK3;Q8HUZ1;Q3T8E6;A0AS74;Q4H1C6;Q31856;Q9T2C1;Q71N71;A0PDA8;Q32776;Q9GGH6;…	6371	146	CID		16.82	579.302		2	51	30	1	1186.59	-27.0131	8/103	Medicago_elastase_rep3.mgf
Q3ZU78	32.1	19	17	461	51.0917	6.58057	929.36	Ribulose-1,5-bisphosphate carboxylase/oxygenase large subunit (Fragment) OS=Lithocarpus henryi GN=rbcL PE=3 SV=1 - [Q3ZU78_9ROSI]
	Confidence Icon	Sequence	Protein Accessions	# Proteins	# Protein Groups	Activation Type	Modifications	IonScore	Exp Value	Δ Score	Rank	Identity High	Homology Threshold	Charge	m/z [Da]	ΔM [ppm]	Ions Matched	Spectrum File
	High	AAcEVWKEIKFEFPAmDTL	Q95EV1;O98880;Q3T5M0;Q3ZU78;Q9SBW6;Q9GGH6;Q9MT33;Q9TLI9;O98756;Q8SLK9;Q7YKH2;Q95F08;Q4VWQ1;O98999;Q9GG54;Q3T594;Q33034;Q4KUD3;Q4KUE1	680	19	CID	C3(Carbamidomethyl), M16(Oxidation)	120.96	2.06794e-08		4	50		1	2301.01	-36.285	15/188	Medicago_elastase_rep3.mgf
	High	AAcEVWKEIKFEFPAMDTL	Q95EV1;O98880;Q3T5M0;Q3ZU78;Q9SBW6;Q9GGH6;Q9MT33;Q9TLI9;O98756;Q8SLK9;Q7YKH2;Q95F08;Q4VWQ1;O98999;Q9GG54;Q3T594;Q33034;Q4KUD3;Q4KUE1	680	19	CID	C3(Carbamidomethyl)	114.45	9.64281e-08		5	50		1	2285.01	-36.7225	12/188	Medicago_elastase_rep3.mgf
	High	QARNEGRDLAREGNEIIREA	Q29VE5;Q8SN43;O98549;Q6W3S3;Q31778;O98880;Q8WJK2;Q9XPZ0;Q9MU73;O98552;Q6Y2Z1;Q15JC1;C7A5Y1;Q31822;O98545;Q9GHR3;Q8HUZ8;Q3T5E9;A5PFD4;Q9BB74;Q32056;Q3T5M0;B8PRM1;Q8WKW3;Q8WHG4;Q9GCU2;Q3ZU78;Q4KUD6;B8PRN3;D6MYK4;Q1XEK3;Q8HUZ1;Q3T8E6;A0AS74;Q4H1C6;Q31856;Q9T2C1;Q71N71;A0PDA8;Q32776;Q9GGH6;Q9GEN3;Q9GEQ5;Q9TLJ0;Q6L9W7;B5D5Q5;E2CZ58;Q9MV76;Q9GHM6;Q32597;O03648;Q3T5L7;Q4VIB1;B1NL25;C0J9T2;Q9GG71;Q32818;…	5816	119	CID		94.98	8.98811e-06	0	2	51		1	2297.06	-48.8979	19/217	Medicago_elastase_rep3.mgf
	High	RNEGRDLAREGNEIIREA	Q29VE5;Q33245;Q33268;Q8HUZ7;Q32857;Q8WIX2;B8PRM7;Q95EV1;Q8WIX1;O98562;Q8HDA1;A0PDA4;A5X4I1;Q32183;Q8SN43;O98549;Q6W3S3;Q31778;O98880;Q8WJK2;Q9XPZ0;Q9MU73;O98552;Q6Y2Z1;Q15JC1;B8QQH0;C7A5Y1;Q31822;O98545;Q9GHR3;Q8HUZ8;Q3T5E9;B8QQG8;A5PFD4;Q9BB74;Q32056;Q3T5M0;B8PRM1;Q8WKW3;Q8WHG4;Q9GCU2;Q3ZU78;Q4KUD6;B8PRN3;D6MYK4;Q1XEK3;Q8HUZ1;Q3T8E6;A0AS74;Q4H1C6;Q31856;Q9T2C1;Q71N71;A0PDA8;Q32776;Q9GGH6;Q9GEN3;…	6175	137	CID		86.92	6.3979e-05	0	2	51		1	2097.97	-49.7073	20/197	Medicago_elastase_rep3.mgf
	High	YKAQAETGEIKGHYLNAT	Q33550;Q29VE5;O98668;Q32800;B3LDX5;Q95CD5;O63136;Q9GD42;B6GUX7;Q9GDB9;Q8SKV4;Q6Y2Y3;D8V9C5;P93976;P93977;Q710K7;Q33268;Q7YM64;Q8WIX2;Q33579;B6GUT8;B8PRM7;D0Q0H0;Q7YKW5;Q95EV1;Q8WIX1;Q8HDA1;Q33089;Q9GGC2;Q9GDB5;Q36637;Q37357;P93986;A0PDA4;Q8MCX1;Q9GDQ2;Q32183;Q33323;Q39288;Q9XQP7;Q52TF4;Q8MCX9;Q8HVG8;Q6SSI3;O98549;Q3MKL9;Q05993;Q31778;Q8WHV7;Q8WJK2;Q95632;O98552;Q6JXQ9;B2BY81;B8QQH0;B3SHE8;Q8WGV6;…	9651	233	CID		86.26	6.92155e-05		3	51		1	1993.89	-53.1831	15/190	Medicago_elastase_rep3.mgf
	High	cVQARNEGRDLAREGNEIIREA	Q29VE5;Q8SN43;O98549;Q6W3S3;Q31778;O98880;Q8WJK2;Q9XPZ0;Q9MU73;O98552;Q6Y2Z1;Q15JC1;C7A5Y1;Q31822;O98545;Q9GHR3;Q8HUZ8;Q3T5E9;A5PFD4;Q9BB74;Q32056;Q3T5M0;B8PRM1;Q8WKW3;Q8WHG4;Q9GCU2;Q3ZU78;Q4KUD6;B8PRN3;D6MYK4;Q1XEK3;Q8HUZ1;Q3T8E6;A0AS74;Q4H1C6;Q31856;Q9T2C1;A0PDA8;Q32776;Q9GGH6;Q9GEN3;Q9GEQ5;Q9TLJ0;Q6L9W7;B5D5Q5;E2CZ58;Q9MV76;Q9GHM6;Q32597;O03648;Q3T5L7;Q4VIB1;B1NL25;C0J9T2;Q9GG71;Q32818;Q9TLI9;…	5800	117	CID	C1(Carbamidomethyl)	76.65	0.000544892		6	50		1	2556.15	-45.1441	20/233	Medicago_elastase_rep3.mgf
	High	KNYGRAVYEcL	B8YGX4;Q6J6P1;Q33550;Q29VE5;O98668;Q33245;B3LDX5;O63136;Q9GD42;B6GUX7;Q9GDB9;P94043;Q8SKV4;Q6Y2Y3;B6GUQ7;D8V9C5;P93976;Q9GD57;P93977;Q710K7;O47046;P94076;P93987;Q33620;Q33440;Q9TJV6;A5X4C0;Q8WIX2;P94053;D0Q0H0;Q95EV1;Q8WIX1;O98562;Q8HDA1;P94041;Q9GGC2;Q8MG14;Q9GDB5;Q36643;B6GUQ8;Q36637;Q37357;P93986;A0PDA4;A5X4I1;Q9GDQ2;Q33323;D2KUS5;B3TK15;Q9XQP7;E0D9P4;Q8SN43;Q8MAK2;Q52TF4;Q95B00;O98549;Q3MKL9;…	21633	371	CID	C10(Carbamidomethyl)	60.63	0.0192787	0	1	50		1	1372.59	-53.7197	8/96	Medicago_elastase_rep3.mgf
	High	FQGPPHGIQVERDKLNKYGRPL	Q6PSM7;Q33550;Q29VE5;O98668;Q33245;Q32800;B3LDX5;O63136;B6GUX7;P94043;Q8SKV4;Q6Y2Y3;B6GUQ7;D8V9C5;P93976;Q9GD57;P93977;Q710K7;Q33268;Q8HUZ7;P94076;Q7YM64;Q32857;Q33440;A5X4C0;P94053;Q33579;D0Q0H0;Q95EV1;Q8WIX1;O98562;P94041;Q9GGC2;Q8MG14;Q9GDB5;B6GUQ8;Q37357;A0PDA4;A5X4I1;Q8MCX1;Q9GDQ2;Q9TLI7;Q33323;D2KUS5;Q05993;Q6W3S3;Q31778;Q8WHV7;Q95A73;O98880;O98350;Q8WJK2;Q95632;Q32428;Q9XPZ0;Q9MU73;Q8HTA0;…	17696	318	CID		59.22	0.0341085		8	51		1	2549.26	-45.2529	14/219	Medicago_elastase_rep3.mgf
	Medium	AKNYGRAVYEcL	B8YGX4;Q6J6P1;Q33550;Q29VE5;O98668;Q33245;B3LDX5;O63136;Q9GD42;B6GUX7;Q9GDB9;P94043;Q8SKV4;Q6Y2Y3;B6GUQ7;D8V9C5;P93976;Q9GD57;P93977;Q710K7;O47046;P94076;P93987;Q33620;Q33440;Q9TJV6;A5X4C0;Q8WIX2;P94053;D0Q0H0;Q95EV1;Q8WIX1;O98562;Q8HDA1;P94041;Q9GGC2;Q8MG14;Q9GDB5;Q36643;B6GUQ8;Q36637;Q37357;P93986;A0PDA4;A5X4I1;Q9GDQ2;Q33323;D2KUS5;B3TK15;Q9XQP7;E0D9P4;Q8SN43;Q8MAK2;Q52TF4;Q95B00;O98549;Q3MKL9;…	21604	369	CID	C11(Carbamidomethyl)	46.41	0.601389	0	2	50	48	1	1443.64	-47.6957	13/104	Medicago_elastase_rep3.mgf
	Medium	FQGPPHGI	Q6PSM7;Q33550;Q29VE5;O98668;Q33245;Q32800;B3LDX5;O63136;B6GUX7;Q9GDB9;P94043;Q8SKV4;Q6Y2Y3;B6GUQ7;D8V9C5;P93976;Q9GD57;P93977;Q710K7;Q33268;Q8HUZ7;P94076;Q7YM64;Q32857;Q33440;Q9TJV6;A5X4C0;P94053;Q33579;B8PRM7;D0Q0H0;Q95EV1;Q8WIX1;O98562;Q33089;P94041;Q9GGC2;Q8MG14;Q9GDB5;B6GUQ8;Q37357;A0PDA4;A5X4I1;Q8MCX1;Q9GDQ2;Q9TLI7;Q32183;Q33323;D2KUS5;Q6SSI3;O98549;Q3MKL9;E5FEB9;P31183;Q05993;Q6W3S3;Q31778;…	20049	370	CID		44.77	0.767122		2	50		1	852.38	-66.5302	6/71	Medicago_elastase_rep3.mgf
	Low	HYcRDNGILLHIHRA	Q9GHR3;Q3ZU78	6	2	CID	C3(Carbamidomethyl)	42.84	1.71931		5	51	57	1	1874.88	-41.9196	13/143	Medicago_elastase_rep3.mgf
	Low	GCTIKPKLGLSAKNYGRA	B8YGX4;Q6J6P1;Q33550;Q29VE5;O98668;Q33245;Q32800;B3LDX5;Q36609;O63136;Q9GD42;B6GUX7;Q9GDB9;P94043;Q8SKV4;Q6Y2Y3;B6GUQ7;D8V9C5;Q9GD57;Q710K7;P94106;O47046;Q33268;Q8HUZ7;P94076;P93987;Q33620;Q7YM64;Q32857;Q33440;Q9TJV6;A5X4C0;Q8WIX2;P94053;Q33579;B6GUT8;D0Q0H0;Q7YKW5;Q95EV1;Q8WIX1;O98562;Q33089;P94041;Q9GGC2;Q8MG14;Q9GDB5;Q36643;B6GUQ8;Q36637;Q37357;P93986;A0PDA4;A5X4I1;Q8MCX1;Q9TLI7;Q32183;Q33323;…	23314	389	CID		40.35	3.24554		8	52	54	1	1876.95	-50.0553	9/184	Medicago_elastase_rep3.mgf
	Low	RNEGRDLAREGNEI	Q29VE5;Q33245;O47046;Q33268;Q8HUZ7;Q32857;Q8WIX2;B8PRM7;Q95EV1;Q8WIX1;O98562;Q8HDA1;A0PDA4;A5X4I1;Q9TLI7;Q32183;E0D9P4;Q8SN43;O98549;Q05993;Q6W3S3;Q31778;Q8WHV7;O98880;Q8WJK2;Q95632;Q9XPZ0;Q9MU73;O98552;Q6Y2Z1;Q15JC1;B8QQH0;C7A5Y1;Q32156;Q31822;O98545;Q9GHR3;Q8HUZ8;Q66MG6;Q5K3X3;Q3T5E9;A6YSW2;B8QQG8;C3S8W3;C7AQU0;A5PFD4;Q9BB74;Q32056;Q3T5M0;B8PRM1;C3S8R3;Q8WKW3;Q8M949;Q9GHN7;Q95AA9;Q9TN66;Q8WHG4;…	8529	200	CID		32.63	13.4979		9	50	47	1	1628.72	-55.5721	12/149	Medicago_elastase_rep3.mgf
	Low	QVERDKLNKYGRPL	B8YGX4;Q6PSM7;Q6J6P1;Q33550;Q29VE5;O98668;Q33245;Q32800;B3LDX5;Q95CD5;Q36609;O63136;Q9GD42;B6GUX7;P94043;Q8SKV4;Q6Y2Y3;B6GUQ7;D8V9C5;P93976;Q9GD57;P93977;Q710K7;P94106;O47046;Q33268;Q8HUZ7;P94076;Q33620;Q7YM64;Q32857;Q33440;A5X4C0;Q8WIX2;P94053;Q33579;B6GUT8;D0Q0H0;Q7YKW5;Q95EV1;Q8WIX1;O98562;Q8HDA1;P94041;Q9GGC2;Q8MG14;Q9GDB5;Q36643;B6GUQ8;Q36637;Q37357;A0PDA4;A5X4I1;Q8MCX1;Q9GDQ2;Q9TLI7;Q33323;…	21007	396	CID		32.42	19.7409		6	51	43	1	1715.86	-57.355	10/141	Medicago_elastase_rep3.mgf
	Low	RNEGRDLAREGNEII	Q29VE5;Q33245;O47046;Q33268;Q8HUZ7;Q32857;Q8WIX2;B8PRM7;Q95EV1;Q8WIX1;O98562;Q8HDA1;A0PDA4;A5X4I1;Q9TLI7;Q32183;E0D9P4;Q8SN43;O98549;Q05993;Q6W3S3;Q31778;O98880;Q8WJK2;Q95632;Q9XPZ0;Q9MU73;O98552;Q6Y2Z1;Q15JC1;B8QQH0;C7A5Y1;Q32156;Q31822;O98545;Q9GHR3;Q8HUZ8;Q5K3X3;Q3T5E9;A6YSW2;B8QQG8;C3S8W3;C7AQU0;A5PFD4;Q9BB74;Q32056;Q3T5M0;B8PRM1;C3S8R3;Q8WKW3;Q8M949;Q9GHN7;Q95AA9;Q9TN66;Q8WHG4;Q9GCU2;Q3ZU78;…	8398	193	CID		30.67	26.7311		3	51	44	1	1741.8	-53.5437	16/159	Medicago_elastase_rep3.mgf
	Low	LRMSGGDHIHA	B8YGX4;Q6J6P1;O98668;Q95CD5;O63136;Q9GD42;Q9GDB9;Q8SKV4;D8V9C5;Q9GD57;P93977;Q33268;P94076;P93987;Q33620;Q7YM64;Q32857;A5X4C0;Q8WIX2;P94053;Q95EV1;Q8WIX1;Q8HDA1;Q9GGC2;Q9GDB5;Q36643;B6GUQ8;Q36637;Q37357;P93986;A5X4I1;Q8MCX1;B3TK15;Q39288;Q9XQP7;E0D9P4;Q8MCX9;Q95B00;Q8HVG8;Q6SSI3;O98549;P31183;Q31982;Q95A73;O98880;Q8WJK2;Q9XPZ0;Q710I9;Q6Y2Z1;B2BY81;D5J720;B3SHE8;Q8MDK1;Q3T5E9;B5KKQ5;D6MYI7;Q8WJK7;…	8133	203	CID		28.99	29.2753		3	50	38	1	1193.52	-51.9146	12/99	Medicago_elastase_rep3.mgf
	Low	NMFTSIVGNVFGFKALRA	B8YGX4;Q6PSM7;Q33550;Q29VE5;O98668;Q32800;Q36609;O63136;B6GUX7;Q8SKV4;Q6Y2Y3;B6GUQ7;D8V9C5;P93976;Q9GD57;P93977;P94106;O47046;Q8HUZ7;Q7YM64;Q32857;Q33440;A5X4C0;Q8WIX2;Q33579;B6GUT8;D0Q0H0;Q95EV1;Q8WIX1;O98562;Q8HDA1;Q33089;P94041;Q9GGC2;Q8MG14;Q9GDB5;B6GUQ8;Q36637;Q37357;A0PDA4;A5X4I1;Q8MCX1;Q9GDQ2;Q32183;Q33323;Q39288;E0D9P4;Q8MAK2;Q52TF4;Q8HVG8;B5U0R6;O98549;Q3MKL9;E5FEB9;Q05993;Q31778;Q8WHV7;…	15551	326	CID		27.84	55.3762		5	51	43	1	1971.97	-38.3988	8/184	Medicago_elastase_rep3.mgf
	Low	FQGPPHGI	Q6PSM7;Q33550;Q29VE5;O98668;Q33245;Q32800;B3LDX5;O63136;B6GUX7;Q9GDB9;P94043;Q8SKV4;Q6Y2Y3;B6GUQ7;D8V9C5;P93976;Q9GD57;P93977;Q710K7;Q33268;Q8HUZ7;P94076;Q7YM64;Q32857;Q33440;Q9TJV6;A5X4C0;P94053;Q33579;B8PRM7;D0Q0H0;Q95EV1;Q8WIX1;O98562;Q33089;P94041;Q9GGC2;Q8MG14;Q9GDB5;B6GUQ8;Q37357;A0PDA4;A5X4I1;Q8MCX1;Q9GDQ2;Q9TLI7;Q32183;Q33323;D2KUS5;Q6SSI3;O98549;Q3MKL9;E5FEB9;P31183;Q05993;Q6W3S3;Q31778;…	20049	370	CID		22.72	130.223		9	50	42	1	852.397	-46.6347	5/71	Medicago_elastase_rep3.mgf
	Low	REGNEIIREA	Q29VE5;Q33245;Q33268;Q8HUZ7;Q32857;Q8WIX2;B8PRM7;Q95EV1;Q8WIX1;O98562;Q8HDA1;Q37357;A0PDA4;A5X4I1;Q32183;Q8SN43;O98549;Q6W3S3;Q31778;O98880;Q8WJK2;Q9XPZ0;Q9MU73;O98552;Q6Y2Z1;Q15JC1;B8QQH0;C7A5Y1;Q31822;O98545;Q9GHR3;Q8HUZ8;Q3T5E9;B8QQG8;A5PFD4;Q9BB74;Q32056;Q3T5M0;B8PRM1;Q8WKW3;Q8WHG4;Q9GCU2;Q3ZU78;Q4KUD6;B8PRN3;D6MYK4;Q1XEK3;Q8HUZ1;Q3T8E6;A0AS74;Q4H1C6;Q31856;Q9T2C1;Q71N71;A0PDA8;Q32776;Q9GGH6;…	6371	146	CID		16.82	579.302		2	51	30	1	1186.59	-27.0131	8/103	Medicago_elastase_rep3.mgf
Q4KUD6	31.4	19	17	465	51.4649	6.58057	908.03	Ribulose-1,5-bisphosphate carboxylase/oxygenase large subunit (Fragment) OS=Ricinus communis GN=rbcL PE=3 SV=1 - [Q4KUD6_RICCO]
	Confidence Icon	Sequence	Protein Accessions	# Proteins	# Protein Groups	Activation Type	Modifications	IonScore	Exp Value	Δ Score	Rank	Identity High	Homology Threshold	Charge	m/z [Da]	ΔM [ppm]	Ions Matched	Spectrum File
	High	AAcEVxKEIKFEFPAmDTL	Q4KUD6	1	1	CID	C3(Carbamidomethyl), X6(W), M16(Oxidation)	120.96	2.06794e-08		8	50		1	2301.01	-36.285	15/188	Medicago_elastase_rep3.mgf
	High	AAcEVxKEIKFEFPAMDTL	Q4KUD6	1	1	CID	C3(Carbamidomethyl), X6(W)	114.45	9.64281e-08		9	50		1	2285.01	-36.7225	12/188	Medicago_elastase_rep3.mgf
	High	QARNEGRDLAREGNEIIREA	Q29VE5;Q8SN43;O98549;Q6W3S3;Q31778;O98880;Q8WJK2;Q9XPZ0;Q9MU73;O98552;Q6Y2Z1;Q15JC1;C7A5Y1;Q31822;O98545;Q9GHR3;Q8HUZ8;Q3T5E9;A5PFD4;Q9BB74;Q32056;Q3T5M0;B8PRM1;Q8WKW3;Q8WHG4;Q9GCU2;Q3ZU78;Q4KUD6;B8PRN3;D6MYK4;Q1XEK3;Q8HUZ1;Q3T8E6;A0AS74;Q4H1C6;Q31856;Q9T2C1;Q71N71;A0PDA8;Q32776;Q9GGH6;Q9GEN3;Q9GEQ5;Q9TLJ0;Q6L9W7;B5D5Q5;E2CZ58;Q9MV76;Q9GHM6;Q32597;O03648;Q3T5L7;Q4VIB1;B1NL25;C0J9T2;Q9GG71;Q32818;…	5816	119	CID		94.98	8.98811e-06	0	2	51		1	2297.06	-48.8979	19/217	Medicago_elastase_rep3.mgf
	High	RNEGRDLAREGNEIIREA	Q29VE5;Q33245;Q33268;Q8HUZ7;Q32857;Q8WIX2;B8PRM7;Q95EV1;Q8WIX1;O98562;Q8HDA1;A0PDA4;A5X4I1;Q32183;Q8SN43;O98549;Q6W3S3;Q31778;O98880;Q8WJK2;Q9XPZ0;Q9MU73;O98552;Q6Y2Z1;Q15JC1;B8QQH0;C7A5Y1;Q31822;O98545;Q9GHR3;Q8HUZ8;Q3T5E9;B8QQG8;A5PFD4;Q9BB74;Q32056;Q3T5M0;B8PRM1;Q8WKW3;Q8WHG4;Q9GCU2;Q3ZU78;Q4KUD6;B8PRN3;D6MYK4;Q1XEK3;Q8HUZ1;Q3T8E6;A0AS74;Q4H1C6;Q31856;Q9T2C1;Q71N71;A0PDA8;Q32776;Q9GGH6;Q9GEN3;…	6175	137	CID		86.92	6.3979e-05	0	2	51		1	2097.97	-49.7073	20/197	Medicago_elastase_rep3.mgf
	High	YKAQAETGEIKGHYLNAT	Q33550;Q29VE5;O98668;Q32800;B3LDX5;Q95CD5;O63136;Q9GD42;B6GUX7;Q9GDB9;Q8SKV4;Q6Y2Y3;D8V9C5;P93976;P93977;Q710K7;Q33268;Q7YM64;Q8WIX2;Q33579;B6GUT8;B8PRM7;D0Q0H0;Q7YKW5;Q95EV1;Q8WIX1;Q8HDA1;Q33089;Q9GGC2;Q9GDB5;Q36637;Q37357;P93986;A0PDA4;Q8MCX1;Q9GDQ2;Q32183;Q33323;Q39288;Q9XQP7;Q52TF4;Q8MCX9;Q8HVG8;Q6SSI3;O98549;Q3MKL9;Q05993;Q31778;Q8WHV7;Q8WJK2;Q95632;O98552;Q6JXQ9;B2BY81;B8QQH0;B3SHE8;Q8WGV6;…	9651	233	CID		86.26	6.92155e-05		3	51		1	1993.89	-53.1831	15/190	Medicago_elastase_rep3.mgf
	High	cVQARNEGRDLAREGNEIIREA	Q29VE5;Q8SN43;O98549;Q6W3S3;Q31778;O98880;Q8WJK2;Q9XPZ0;Q9MU73;O98552;Q6Y2Z1;Q15JC1;C7A5Y1;Q31822;O98545;Q9GHR3;Q8HUZ8;Q3T5E9;A5PFD4;Q9BB74;Q32056;Q3T5M0;B8PRM1;Q8WKW3;Q8WHG4;Q9GCU2;Q3ZU78;Q4KUD6;B8PRN3;D6MYK4;Q1XEK3;Q8HUZ1;Q3T8E6;A0AS74;Q4H1C6;Q31856;Q9T2C1;A0PDA8;Q32776;Q9GGH6;Q9GEN3;Q9GEQ5;Q9TLJ0;Q6L9W7;B5D5Q5;E2CZ58;Q9MV76;Q9GHM6;Q32597;O03648;Q3T5L7;Q4VIB1;B1NL25;C0J9T2;Q9GG71;Q32818;Q9TLI9;…	5800	117	CID	C1(Carbamidomethyl)	76.65	0.000544892		6	50		1	2556.15	-45.1441	20/233	Medicago_elastase_rep3.mgf
	High	KNYGRAVYEcL	B8YGX4;Q6J6P1;Q33550;Q29VE5;O98668;Q33245;B3LDX5;O63136;Q9GD42;B6GUX7;Q9GDB9;P94043;Q8SKV4;Q6Y2Y3;B6GUQ7;D8V9C5;P93976;Q9GD57;P93977;Q710K7;O47046;P94076;P93987;Q33620;Q33440;Q9TJV6;A5X4C0;Q8WIX2;P94053;D0Q0H0;Q95EV1;Q8WIX1;O98562;Q8HDA1;P94041;Q9GGC2;Q8MG14;Q9GDB5;Q36643;B6GUQ8;Q36637;Q37357;P93986;A0PDA4;A5X4I1;Q9GDQ2;Q33323;D2KUS5;B3TK15;Q9XQP7;E0D9P4;Q8SN43;Q8MAK2;Q52TF4;Q95B00;O98549;Q3MKL9;…	21633	371	CID	C10(Carbamidomethyl)	60.63	0.0192787	0	1	50		1	1372.59	-53.7197	8/96	Medicago_elastase_rep3.mgf
	High	FQGPPHGIQVERDKLNKYGRPL	Q6PSM7;Q33550;Q29VE5;O98668;Q33245;Q32800;B3LDX5;O63136;B6GUX7;P94043;Q8SKV4;Q6Y2Y3;B6GUQ7;D8V9C5;P93976;Q9GD57;P93977;Q710K7;Q33268;Q8HUZ7;P94076;Q7YM64;Q32857;Q33440;A5X4C0;P94053;Q33579;D0Q0H0;Q95EV1;Q8WIX1;O98562;P94041;Q9GGC2;Q8MG14;Q9GDB5;B6GUQ8;Q37357;A0PDA4;A5X4I1;Q8MCX1;Q9GDQ2;Q9TLI7;Q33323;D2KUS5;Q05993;Q6W3S3;Q31778;Q8WHV7;Q95A73;O98880;O98350;Q8WJK2;Q95632;Q32428;Q9XPZ0;Q9MU73;Q8HTA0;…	17696	318	CID		59.22	0.0341085		8	51		1	2549.26	-45.2529	14/219	Medicago_elastase_rep3.mgf
	Medium	AKNYGRAVYEcL	B8YGX4;Q6J6P1;Q33550;Q29VE5;O98668;Q33245;B3LDX5;O63136;Q9GD42;B6GUX7;Q9GDB9;P94043;Q8SKV4;Q6Y2Y3;B6GUQ7;D8V9C5;P93976;Q9GD57;P93977;Q710K7;O47046;P94076;P93987;Q33620;Q33440;Q9TJV6;A5X4C0;Q8WIX2;P94053;D0Q0H0;Q95EV1;Q8WIX1;O98562;Q8HDA1;P94041;Q9GGC2;Q8MG14;Q9GDB5;Q36643;B6GUQ8;Q36637;Q37357;P93986;A0PDA4;A5X4I1;Q9GDQ2;Q33323;D2KUS5;B3TK15;Q9XQP7;E0D9P4;Q8SN43;Q8MAK2;Q52TF4;Q95B00;O98549;Q3MKL9;…	21604	369	CID	C11(Carbamidomethyl)	46.41	0.601389	0	2	50	48	1	1443.64	-47.6957	13/104	Medicago_elastase_rep3.mgf
	Medium	FQGPPHGI	Q6PSM7;Q33550;Q29VE5;O98668;Q33245;Q32800;B3LDX5;O63136;B6GUX7;Q9GDB9;P94043;Q8SKV4;Q6Y2Y3;B6GUQ7;D8V9C5;P93976;Q9GD57;P93977;Q710K7;Q33268;Q8HUZ7;P94076;Q7YM64;Q32857;Q33440;Q9TJV6;A5X4C0;P94053;Q33579;B8PRM7;D0Q0H0;Q95EV1;Q8WIX1;O98562;Q33089;P94041;Q9GGC2;Q8MG14;Q9GDB5;B6GUQ8;Q37357;A0PDA4;A5X4I1;Q8MCX1;Q9GDQ2;Q9TLI7;Q32183;Q33323;D2KUS5;Q6SSI3;O98549;Q3MKL9;E5FEB9;P31183;Q05993;Q6W3S3;Q31778;…	20049	370	CID		44.77	0.767122		2	50		1	852.38	-66.5302	6/71	Medicago_elastase_rep3.mgf
	Low	GCTIKPKLGLSAKNYGRA	B8YGX4;Q6J6P1;Q33550;Q29VE5;O98668;Q33245;Q32800;B3LDX5;Q36609;O63136;Q9GD42;B6GUX7;Q9GDB9;P94043;Q8SKV4;Q6Y2Y3;B6GUQ7;D8V9C5;Q9GD57;Q710K7;P94106;O47046;Q33268;Q8HUZ7;P94076;P93987;Q33620;Q7YM64;Q32857;Q33440;Q9TJV6;A5X4C0;Q8WIX2;P94053;Q33579;B6GUT8;D0Q0H0;Q7YKW5;Q95EV1;Q8WIX1;O98562;Q33089;P94041;Q9GGC2;Q8MG14;Q9GDB5;Q36643;B6GUQ8;Q36637;Q37357;P93986;A0PDA4;A5X4I1;Q8MCX1;Q9TLI7;Q32183;Q33323;…	23314	389	CID		40.35	3.24554		8	52	54	1	1876.95	-50.0553	9/184	Medicago_elastase_rep3.mgf
	Low	RNEGRDLAREGNEI	Q29VE5;Q33245;O47046;Q33268;Q8HUZ7;Q32857;Q8WIX2;B8PRM7;Q95EV1;Q8WIX1;O98562;Q8HDA1;A0PDA4;A5X4I1;Q9TLI7;Q32183;E0D9P4;Q8SN43;O98549;Q05993;Q6W3S3;Q31778;Q8WHV7;O98880;Q8WJK2;Q95632;Q9XPZ0;Q9MU73;O98552;Q6Y2Z1;Q15JC1;B8QQH0;C7A5Y1;Q32156;Q31822;O98545;Q9GHR3;Q8HUZ8;Q66MG6;Q5K3X3;Q3T5E9;A6YSW2;B8QQG8;C3S8W3;C7AQU0;A5PFD4;Q9BB74;Q32056;Q3T5M0;B8PRM1;C3S8R3;Q8WKW3;Q8M949;Q9GHN7;Q95AA9;Q9TN66;Q8WHG4;…	8529	200	CID		32.63	13.4979		9	50	47	1	1628.72	-55.5721	12/149	Medicago_elastase_rep3.mgf
	Low	QVERDKLNKYGRPL	B8YGX4;Q6PSM7;Q6J6P1;Q33550;Q29VE5;O98668;Q33245;Q32800;B3LDX5;Q95CD5;Q36609;O63136;Q9GD42;B6GUX7;P94043;Q8SKV4;Q6Y2Y3;B6GUQ7;D8V9C5;P93976;Q9GD57;P93977;Q710K7;P94106;O47046;Q33268;Q8HUZ7;P94076;Q33620;Q7YM64;Q32857;Q33440;A5X4C0;Q8WIX2;P94053;Q33579;B6GUT8;D0Q0H0;Q7YKW5;Q95EV1;Q8WIX1;O98562;Q8HDA1;P94041;Q9GGC2;Q8MG14;Q9GDB5;Q36643;B6GUQ8;Q36637;Q37357;A0PDA4;A5X4I1;Q8MCX1;Q9GDQ2;Q9TLI7;Q33323;…	21007	396	CID		32.42	19.7409		6	51	43	1	1715.86	-57.355	10/141	Medicago_elastase_rep3.mgf
	Low	RNEGRDLAREGNEII	Q29VE5;Q33245;O47046;Q33268;Q8HUZ7;Q32857;Q8WIX2;B8PRM7;Q95EV1;Q8WIX1;O98562;Q8HDA1;A0PDA4;A5X4I1;Q9TLI7;Q32183;E0D9P4;Q8SN43;O98549;Q05993;Q6W3S3;Q31778;O98880;Q8WJK2;Q95632;Q9XPZ0;Q9MU73;O98552;Q6Y2Z1;Q15JC1;B8QQH0;C7A5Y1;Q32156;Q31822;O98545;Q9GHR3;Q8HUZ8;Q5K3X3;Q3T5E9;A6YSW2;B8QQG8;C3S8W3;C7AQU0;A5PFD4;Q9BB74;Q32056;Q3T5M0;B8PRM1;C3S8R3;Q8WKW3;Q8M949;Q9GHN7;Q95AA9;Q9TN66;Q8WHG4;Q9GCU2;Q3ZU78;…	8398	193	CID		30.67	26.7311		3	51	44	1	1741.8	-53.5437	16/159	Medicago_elastase_rep3.mgf
	Low	LRMSGGDHIHA	B8YGX4;Q6J6P1;O98668;Q95CD5;O63136;Q9GD42;Q9GDB9;Q8SKV4;D8V9C5;Q9GD57;P93977;Q33268;P94076;P93987;Q33620;Q7YM64;Q32857;A5X4C0;Q8WIX2;P94053;Q95EV1;Q8WIX1;Q8HDA1;Q9GGC2;Q9GDB5;Q36643;B6GUQ8;Q36637;Q37357;P93986;A5X4I1;Q8MCX1;B3TK15;Q39288;Q9XQP7;E0D9P4;Q8MCX9;Q95B00;Q8HVG8;Q6SSI3;O98549;P31183;Q31982;Q95A73;O98880;Q8WJK2;Q9XPZ0;Q710I9;Q6Y2Z1;B2BY81;D5J720;B3SHE8;Q8MDK1;Q3T5E9;B5KKQ5;D6MYI7;Q8WJK7;…	8133	203	CID		28.99	29.2753		3	50	38	1	1193.52	-51.9146	12/99	Medicago_elastase_rep3.mgf
	Low	NMFTSIVGNVFGFKALRA	B8YGX4;Q6PSM7;Q33550;Q29VE5;O98668;Q32800;Q36609;O63136;B6GUX7;Q8SKV4;Q6Y2Y3;B6GUQ7;D8V9C5;P93976;Q9GD57;P93977;P94106;O47046;Q8HUZ7;Q7YM64;Q32857;Q33440;A5X4C0;Q8WIX2;Q33579;B6GUT8;D0Q0H0;Q95EV1;Q8WIX1;O98562;Q8HDA1;Q33089;P94041;Q9GGC2;Q8MG14;Q9GDB5;B6GUQ8;Q36637;Q37357;A0PDA4;A5X4I1;Q8MCX1;Q9GDQ2;Q32183;Q33323;Q39288;E0D9P4;Q8MAK2;Q52TF4;Q8HVG8;B5U0R6;O98549;Q3MKL9;E5FEB9;Q05993;Q31778;Q8WHV7;…	15551	326	CID		27.84	55.3762		5	51	43	1	1971.97	-38.3988	8/184	Medicago_elastase_rep3.mgf
	Low	FQGPPHGI	Q6PSM7;Q33550;Q29VE5;O98668;Q33245;Q32800;B3LDX5;O63136;B6GUX7;Q9GDB9;P94043;Q8SKV4;Q6Y2Y3;B6GUQ7;D8V9C5;P93976;Q9GD57;P93977;Q710K7;Q33268;Q8HUZ7;P94076;Q7YM64;Q32857;Q33440;Q9TJV6;A5X4C0;P94053;Q33579;B8PRM7;D0Q0H0;Q95EV1;Q8WIX1;O98562;Q33089;P94041;Q9GGC2;Q8MG14;Q9GDB5;B6GUQ8;Q37357;A0PDA4;A5X4I1;Q8MCX1;Q9GDQ2;Q9TLI7;Q32183;Q33323;D2KUS5;Q6SSI3;O98549;Q3MKL9;E5FEB9;P31183;Q05993;Q6W3S3;Q31778;…	20049	370	CID		22.72	130.223		9	50	42	1	852.397	-46.6347	5/71	Medicago_elastase_rep3.mgf
	Low	LRLEDLRIPPAYT	Q33550;Q8HUZ7;D0Q0H0;Q95EV1;Q36637;Q8MAK2;Q85ZL2;A6YSW2;B8QQG8;Q3T5M0;A0PDC9;Q9GHN7;Q4KUD6;Q09W37;B8QQH6;Q8WKU7;Q85ZL0;O03119;A2VAY7;Q8WHH7;Q09W24;Q85UW9;B0Z162;B8QQG3;D5FUN6;Q8MCW9;Q5YGJ0;D2CU65;Q5YGI9;O98896;D0F139;Q3T594;Q85ZL1;A6YSW9;Q8MCW8;Q8M9L3;O98603;Q8MCW7;Q85YU8	1344	39	CID		21.51	202.455		9	51	37	1	1556.86	-13.2776	6/130	Medicago_elastase_rep3.mgf
	Low	REGNEIIREA	Q29VE5;Q33245;Q33268;Q8HUZ7;Q32857;Q8WIX2;B8PRM7;Q95EV1;Q8WIX1;O98562;Q8HDA1;Q37357;A0PDA4;A5X4I1;Q32183;Q8SN43;O98549;Q6W3S3;Q31778;O98880;Q8WJK2;Q9XPZ0;Q9MU73;O98552;Q6Y2Z1;Q15JC1;B8QQH0;C7A5Y1;Q31822;O98545;Q9GHR3;Q8HUZ8;Q3T5E9;B8QQG8;A5PFD4;Q9BB74;Q32056;Q3T5M0;B8PRM1;Q8WKW3;Q8WHG4;Q9GCU2;Q3ZU78;Q4KUD6;B8PRN3;D6MYK4;Q1XEK3;Q8HUZ1;Q3T8E6;A0AS74;Q4H1C6;Q31856;Q9T2C1;Q71N71;A0PDA8;Q32776;Q9GGH6;…	6371	146	CID		16.82	579.302		2	51	30	1	1186.59	-27.0131	8/103	Medicago_elastase_rep3.mgf
Q3T594	31.47	19	17	464	51.5299	6.58057	908.03	Ribulose-1,5-bisphosphate carboxylase/oxygenase large subunit (Fragment) OS=Discocleidion rufescens GN=rbcL PE=3 SV=1 - [Q3T594_9ROSI]
	Confidence Icon	Sequence	Protein Accessions	# Proteins	# Protein Groups	Activation Type	Modifications	IonScore	Exp Value	Δ Score	Rank	Identity High	Homology Threshold	Charge	m/z [Da]	ΔM [ppm]	Ions Matched	Spectrum File
	High	AAcEVWKEIKFEFPAmDTL	Q95EV1;O98880;Q3T5M0;Q3ZU78;Q9SBW6;Q9GGH6;Q9MT33;Q9TLI9;O98756;Q8SLK9;Q7YKH2;Q95F08;Q4VWQ1;O98999;Q9GG54;Q3T594;Q33034;Q4KUD3;Q4KUE1	680	19	CID	C3(Carbamidomethyl), M16(Oxidation)	120.96	2.06794e-08		4	50		1	2301.01	-36.285	15/188	Medicago_elastase_rep3.mgf
	High	AAcEVWKEIKFEFPAMDTL	Q95EV1;O98880;Q3T5M0;Q3ZU78;Q9SBW6;Q9GGH6;Q9MT33;Q9TLI9;O98756;Q8SLK9;Q7YKH2;Q95F08;Q4VWQ1;O98999;Q9GG54;Q3T594;Q33034;Q4KUD3;Q4KUE1	680	19	CID	C3(Carbamidomethyl)	114.45	9.64281e-08		5	50		1	2285.01	-36.7225	12/188	Medicago_elastase_rep3.mgf
	High	QARNEGRDLAREGNEIIREA	Q29VE5;Q8SN43;O98549;Q6W3S3;Q31778;O98880;Q8WJK2;Q9XPZ0;Q9MU73;O98552;Q6Y2Z1;Q15JC1;C7A5Y1;Q31822;O98545;Q9GHR3;Q8HUZ8;Q3T5E9;A5PFD4;Q9BB74;Q32056;Q3T5M0;B8PRM1;Q8WKW3;Q8WHG4;Q9GCU2;Q3ZU78;Q4KUD6;B8PRN3;D6MYK4;Q1XEK3;Q8HUZ1;Q3T8E6;A0AS74;Q4H1C6;Q31856;Q9T2C1;Q71N71;A0PDA8;Q32776;Q9GGH6;Q9GEN3;Q9GEQ5;Q9TLJ0;Q6L9W7;B5D5Q5;E2CZ58;Q9MV76;Q9GHM6;Q32597;O03648;Q3T5L7;Q4VIB1;B1NL25;C0J9T2;Q9GG71;Q32818;…	5816	119	CID		94.98	8.98811e-06	0	2	51		1	2297.06	-48.8979	19/217	Medicago_elastase_rep3.mgf
	High	RNEGRDLAREGNEIIREA	Q29VE5;Q33245;Q33268;Q8HUZ7;Q32857;Q8WIX2;B8PRM7;Q95EV1;Q8WIX1;O98562;Q8HDA1;A0PDA4;A5X4I1;Q32183;Q8SN43;O98549;Q6W3S3;Q31778;O98880;Q8WJK2;Q9XPZ0;Q9MU73;O98552;Q6Y2Z1;Q15JC1;B8QQH0;C7A5Y1;Q31822;O98545;Q9GHR3;Q8HUZ8;Q3T5E9;B8QQG8;A5PFD4;Q9BB74;Q32056;Q3T5M0;B8PRM1;Q8WKW3;Q8WHG4;Q9GCU2;Q3ZU78;Q4KUD6;B8PRN3;D6MYK4;Q1XEK3;Q8HUZ1;Q3T8E6;A0AS74;Q4H1C6;Q31856;Q9T2C1;Q71N71;A0PDA8;Q32776;Q9GGH6;Q9GEN3;…	6175	137	CID		86.92	6.3979e-05	0	2	51		1	2097.97	-49.7073	20/197	Medicago_elastase_rep3.mgf
	High	YKAQAETGEIKGHYLNAT	Q33550;Q29VE5;O98668;Q32800;B3LDX5;Q95CD5;O63136;Q9GD42;B6GUX7;Q9GDB9;Q8SKV4;Q6Y2Y3;D8V9C5;P93976;P93977;Q710K7;Q33268;Q7YM64;Q8WIX2;Q33579;B6GUT8;B8PRM7;D0Q0H0;Q7YKW5;Q95EV1;Q8WIX1;Q8HDA1;Q33089;Q9GGC2;Q9GDB5;Q36637;Q37357;P93986;A0PDA4;Q8MCX1;Q9GDQ2;Q32183;Q33323;Q39288;Q9XQP7;Q52TF4;Q8MCX9;Q8HVG8;Q6SSI3;O98549;Q3MKL9;Q05993;Q31778;Q8WHV7;Q8WJK2;Q95632;O98552;Q6JXQ9;B2BY81;B8QQH0;B3SHE8;Q8WGV6;…	9651	233	CID		86.26	6.92155e-05		3	51		1	1993.89	-53.1831	15/190	Medicago_elastase_rep3.mgf
	High	cVQARNEGRDLAREGNEIIREA	Q29VE5;Q8SN43;O98549;Q6W3S3;Q31778;O98880;Q8WJK2;Q9XPZ0;Q9MU73;O98552;Q6Y2Z1;Q15JC1;C7A5Y1;Q31822;O98545;Q9GHR3;Q8HUZ8;Q3T5E9;A5PFD4;Q9BB74;Q32056;Q3T5M0;B8PRM1;Q8WKW3;Q8WHG4;Q9GCU2;Q3ZU78;Q4KUD6;B8PRN3;D6MYK4;Q1XEK3;Q8HUZ1;Q3T8E6;A0AS74;Q4H1C6;Q31856;Q9T2C1;A0PDA8;Q32776;Q9GGH6;Q9GEN3;Q9GEQ5;Q9TLJ0;Q6L9W7;B5D5Q5;E2CZ58;Q9MV76;Q9GHM6;Q32597;O03648;Q3T5L7;Q4VIB1;B1NL25;C0J9T2;Q9GG71;Q32818;Q9TLI9;…	5800	117	CID	C1(Carbamidomethyl)	76.65	0.000544892		6	50		1	2556.15	-45.1441	20/233	Medicago_elastase_rep3.mgf
	High	KNYGRAVYEcL	B8YGX4;Q6J6P1;Q33550;Q29VE5;O98668;Q33245;B3LDX5;O63136;Q9GD42;B6GUX7;Q9GDB9;P94043;Q8SKV4;Q6Y2Y3;B6GUQ7;D8V9C5;P93976;Q9GD57;P93977;Q710K7;O47046;P94076;P93987;Q33620;Q33440;Q9TJV6;A5X4C0;Q8WIX2;P94053;D0Q0H0;Q95EV1;Q8WIX1;O98562;Q8HDA1;P94041;Q9GGC2;Q8MG14;Q9GDB5;Q36643;B6GUQ8;Q36637;Q37357;P93986;A0PDA4;A5X4I1;Q9GDQ2;Q33323;D2KUS5;B3TK15;Q9XQP7;E0D9P4;Q8SN43;Q8MAK2;Q52TF4;Q95B00;O98549;Q3MKL9;…	21633	371	CID	C10(Carbamidomethyl)	60.63	0.0192787	0	1	50		1	1372.59	-53.7197	8/96	Medicago_elastase_rep3.mgf
	High	FQGPPHGIQVERDKLNKYGRPL	Q6PSM7;Q33550;Q29VE5;O98668;Q33245;Q32800;B3LDX5;O63136;B6GUX7;P94043;Q8SKV4;Q6Y2Y3;B6GUQ7;D8V9C5;P93976;Q9GD57;P93977;Q710K7;Q33268;Q8HUZ7;P94076;Q7YM64;Q32857;Q33440;A5X4C0;P94053;Q33579;D0Q0H0;Q95EV1;Q8WIX1;O98562;P94041;Q9GGC2;Q8MG14;Q9GDB5;B6GUQ8;Q37357;A0PDA4;A5X4I1;Q8MCX1;Q9GDQ2;Q9TLI7;Q33323;D2KUS5;Q05993;Q6W3S3;Q31778;Q8WHV7;Q95A73;O98880;O98350;Q8WJK2;Q95632;Q32428;Q9XPZ0;Q9MU73;Q8HTA0;…	17696	318	CID		59.22	0.0341085		8	51		1	2549.26	-45.2529	14/219	Medicago_elastase_rep3.mgf
	Medium	AKNYGRAVYEcL	B8YGX4;Q6J6P1;Q33550;Q29VE5;O98668;Q33245;B3LDX5;O63136;Q9GD42;B6GUX7;Q9GDB9;P94043;Q8SKV4;Q6Y2Y3;B6GUQ7;D8V9C5;P93976;Q9GD57;P93977;Q710K7;O47046;P94076;P93987;Q33620;Q33440;Q9TJV6;A5X4C0;Q8WIX2;P94053;D0Q0H0;Q95EV1;Q8WIX1;O98562;Q8HDA1;P94041;Q9GGC2;Q8MG14;Q9GDB5;Q36643;B6GUQ8;Q36637;Q37357;P93986;A0PDA4;A5X4I1;Q9GDQ2;Q33323;D2KUS5;B3TK15;Q9XQP7;E0D9P4;Q8SN43;Q8MAK2;Q52TF4;Q95B00;O98549;Q3MKL9;…	21604	369	CID	C11(Carbamidomethyl)	46.41	0.601389	0	2	50	48	1	1443.64	-47.6957	13/104	Medicago_elastase_rep3.mgf
	Medium	FQGPPHGI	Q6PSM7;Q33550;Q29VE5;O98668;Q33245;Q32800;B3LDX5;O63136;B6GUX7;Q9GDB9;P94043;Q8SKV4;Q6Y2Y3;B6GUQ7;D8V9C5;P93976;Q9GD57;P93977;Q710K7;Q33268;Q8HUZ7;P94076;Q7YM64;Q32857;Q33440;Q9TJV6;A5X4C0;P94053;Q33579;B8PRM7;D0Q0H0;Q95EV1;Q8WIX1;O98562;Q33089;P94041;Q9GGC2;Q8MG14;Q9GDB5;B6GUQ8;Q37357;A0PDA4;A5X4I1;Q8MCX1;Q9GDQ2;Q9TLI7;Q32183;Q33323;D2KUS5;Q6SSI3;O98549;Q3MKL9;E5FEB9;P31183;Q05993;Q6W3S3;Q31778;…	20049	370	CID		44.77	0.767122		2	50		1	852.38	-66.5302	6/71	Medicago_elastase_rep3.mgf
	Low	GCTIKPKLGLSAKNYGRA	B8YGX4;Q6J6P1;Q33550;Q29VE5;O98668;Q33245;Q32800;B3LDX5;Q36609;O63136;Q9GD42;B6GUX7;Q9GDB9;P94043;Q8SKV4;Q6Y2Y3;B6GUQ7;D8V9C5;Q9GD57;Q710K7;P94106;O47046;Q33268;Q8HUZ7;P94076;P93987;Q33620;Q7YM64;Q32857;Q33440;Q9TJV6;A5X4C0;Q8WIX2;P94053;Q33579;B6GUT8;D0Q0H0;Q7YKW5;Q95EV1;Q8WIX1;O98562;Q33089;P94041;Q9GGC2;Q8MG14;Q9GDB5;Q36643;B6GUQ8;Q36637;Q37357;P93986;A0PDA4;A5X4I1;Q8MCX1;Q9TLI7;Q32183;Q33323;…	23314	389	CID		40.35	3.24554		8	52	54	1	1876.95	-50.0553	9/184	Medicago_elastase_rep3.mgf
	Low	RNEGRDLAREGNEI	Q29VE5;Q33245;O47046;Q33268;Q8HUZ7;Q32857;Q8WIX2;B8PRM7;Q95EV1;Q8WIX1;O98562;Q8HDA1;A0PDA4;A5X4I1;Q9TLI7;Q32183;E0D9P4;Q8SN43;O98549;Q05993;Q6W3S3;Q31778;Q8WHV7;O98880;Q8WJK2;Q95632;Q9XPZ0;Q9MU73;O98552;Q6Y2Z1;Q15JC1;B8QQH0;C7A5Y1;Q32156;Q31822;O98545;Q9GHR3;Q8HUZ8;Q66MG6;Q5K3X3;Q3T5E9;A6YSW2;B8QQG8;C3S8W3;C7AQU0;A5PFD4;Q9BB74;Q32056;Q3T5M0;B8PRM1;C3S8R3;Q8WKW3;Q8M949;Q9GHN7;Q95AA9;Q9TN66;Q8WHG4;…	8529	200	CID		32.63	13.4979		9	50	47	1	1628.72	-55.5721	12/149	Medicago_elastase_rep3.mgf
	Low	QVERDKLNKYGRPL	B8YGX4;Q6PSM7;Q6J6P1;Q33550;Q29VE5;O98668;Q33245;Q32800;B3LDX5;Q95CD5;Q36609;O63136;Q9GD42;B6GUX7;P94043;Q8SKV4;Q6Y2Y3;B6GUQ7;D8V9C5;P93976;Q9GD57;P93977;Q710K7;P94106;O47046;Q33268;Q8HUZ7;P94076;Q33620;Q7YM64;Q32857;Q33440;A5X4C0;Q8WIX2;P94053;Q33579;B6GUT8;D0Q0H0;Q7YKW5;Q95EV1;Q8WIX1;O98562;Q8HDA1;P94041;Q9GGC2;Q8MG14;Q9GDB5;Q36643;B6GUQ8;Q36637;Q37357;A0PDA4;A5X4I1;Q8MCX1;Q9GDQ2;Q9TLI7;Q33323;…	21007	396	CID		32.42	19.7409		6	51	43	1	1715.86	-57.355	10/141	Medicago_elastase_rep3.mgf
	Low	RNEGRDLAREGNEII	Q29VE5;Q33245;O47046;Q33268;Q8HUZ7;Q32857;Q8WIX2;B8PRM7;Q95EV1;Q8WIX1;O98562;Q8HDA1;A0PDA4;A5X4I1;Q9TLI7;Q32183;E0D9P4;Q8SN43;O98549;Q05993;Q6W3S3;Q31778;O98880;Q8WJK2;Q95632;Q9XPZ0;Q9MU73;O98552;Q6Y2Z1;Q15JC1;B8QQH0;C7A5Y1;Q32156;Q31822;O98545;Q9GHR3;Q8HUZ8;Q5K3X3;Q3T5E9;A6YSW2;B8QQG8;C3S8W3;C7AQU0;A5PFD4;Q9BB74;Q32056;Q3T5M0;B8PRM1;C3S8R3;Q8WKW3;Q8M949;Q9GHN7;Q95AA9;Q9TN66;Q8WHG4;Q9GCU2;Q3ZU78;…	8398	193	CID		30.67	26.7311		3	51	44	1	1741.8	-53.5437	16/159	Medicago_elastase_rep3.mgf
	Low	LRMSGGDHIHA	B8YGX4;Q6J6P1;O98668;Q95CD5;O63136;Q9GD42;Q9GDB9;Q8SKV4;D8V9C5;Q9GD57;P93977;Q33268;P94076;P93987;Q33620;Q7YM64;Q32857;A5X4C0;Q8WIX2;P94053;Q95EV1;Q8WIX1;Q8HDA1;Q9GGC2;Q9GDB5;Q36643;B6GUQ8;Q36637;Q37357;P93986;A5X4I1;Q8MCX1;B3TK15;Q39288;Q9XQP7;E0D9P4;Q8MCX9;Q95B00;Q8HVG8;Q6SSI3;O98549;P31183;Q31982;Q95A73;O98880;Q8WJK2;Q9XPZ0;Q710I9;Q6Y2Z1;B2BY81;D5J720;B3SHE8;Q8MDK1;Q3T5E9;B5KKQ5;D6MYI7;Q8WJK7;…	8133	203	CID		28.99	29.2753		3	50	38	1	1193.52	-51.9146	12/99	Medicago_elastase_rep3.mgf
	Low	NMFTSIVGNVFGFKALRA	B8YGX4;Q6PSM7;Q33550;Q29VE5;O98668;Q32800;Q36609;O63136;B6GUX7;Q8SKV4;Q6Y2Y3;B6GUQ7;D8V9C5;P93976;Q9GD57;P93977;P94106;O47046;Q8HUZ7;Q7YM64;Q32857;Q33440;A5X4C0;Q8WIX2;Q33579;B6GUT8;D0Q0H0;Q95EV1;Q8WIX1;O98562;Q8HDA1;Q33089;P94041;Q9GGC2;Q8MG14;Q9GDB5;B6GUQ8;Q36637;Q37357;A0PDA4;A5X4I1;Q8MCX1;Q9GDQ2;Q32183;Q33323;Q39288;E0D9P4;Q8MAK2;Q52TF4;Q8HVG8;B5U0R6;O98549;Q3MKL9;E5FEB9;Q05993;Q31778;Q8WHV7;…	15551	326	CID		27.84	55.3762		5	51	43	1	1971.97	-38.3988	8/184	Medicago_elastase_rep3.mgf
	Low	FQGPPHGI	Q6PSM7;Q33550;Q29VE5;O98668;Q33245;Q32800;B3LDX5;O63136;B6GUX7;Q9GDB9;P94043;Q8SKV4;Q6Y2Y3;B6GUQ7;D8V9C5;P93976;Q9GD57;P93977;Q710K7;Q33268;Q8HUZ7;P94076;Q7YM64;Q32857;Q33440;Q9TJV6;A5X4C0;P94053;Q33579;B8PRM7;D0Q0H0;Q95EV1;Q8WIX1;O98562;Q33089;P94041;Q9GGC2;Q8MG14;Q9GDB5;B6GUQ8;Q37357;A0PDA4;A5X4I1;Q8MCX1;Q9GDQ2;Q9TLI7;Q32183;Q33323;D2KUS5;Q6SSI3;O98549;Q3MKL9;E5FEB9;P31183;Q05993;Q6W3S3;Q31778;…	20049	370	CID		22.72	130.223		9	50	42	1	852.397	-46.6347	5/71	Medicago_elastase_rep3.mgf
	Low	LRLEDLRIPPAYT	Q33550;Q8HUZ7;D0Q0H0;Q95EV1;Q36637;Q8MAK2;Q85ZL2;A6YSW2;B8QQG8;Q3T5M0;A0PDC9;Q9GHN7;Q4KUD6;Q09W37;B8QQH6;Q8WKU7;Q85ZL0;O03119;A2VAY7;Q8WHH7;Q09W24;Q85UW9;B0Z162;B8QQG3;D5FUN6;Q8MCW9;Q5YGJ0;D2CU65;Q5YGI9;O98896;D0F139;Q3T594;Q85ZL1;A6YSW9;Q8MCW8;Q8M9L3;O98603;Q8MCW7;Q85YU8	1344	39	CID		21.51	202.455		9	51	37	1	1556.86	-13.2776	6/130	Medicago_elastase_rep3.mgf
	Low	REGNEIIREA	Q29VE5;Q33245;Q33268;Q8HUZ7;Q32857;Q8WIX2;B8PRM7;Q95EV1;Q8WIX1;O98562;Q8HDA1;Q37357;A0PDA4;A5X4I1;Q32183;Q8SN43;O98549;Q6W3S3;Q31778;O98880;Q8WJK2;Q9XPZ0;Q9MU73;O98552;Q6Y2Z1;Q15JC1;B8QQH0;C7A5Y1;Q31822;O98545;Q9GHR3;Q8HUZ8;Q3T5E9;B8QQG8;A5PFD4;Q9BB74;Q32056;Q3T5M0;B8PRM1;Q8WKW3;Q8WHG4;Q9GCU2;Q3ZU78;Q4KUD6;B8PRN3;D6MYK4;Q1XEK3;Q8HUZ1;Q3T8E6;A0AS74;Q4H1C6;Q31856;Q9T2C1;Q71N71;A0PDA8;Q32776;Q9GGH6;…	6371	146	CID		16.82	579.302		2	51	30	1	1186.59	-27.0131	8/103	Medicago_elastase_rep3.mgf
Q95EV1	32.05	20	18	468	51.8041	6.80029	900.24	Ribulose-1,5-bisphosphate carboxylase/oxygenase large subunit (Fragment) OS=Ryssopterys timoriensis GN=rbcL PE=3 SV=1 - [Q95EV1_9ROSI]
	Confidence Icon	Sequence	Protein Accessions	# Proteins	# Protein Groups	Activation Type	Modifications	IonScore	Exp Value	Δ Score	Rank	Identity High	Homology Threshold	Charge	m/z [Da]	ΔM [ppm]	Ions Matched	Spectrum File
	High	AAcEVWKEIKFEFPAmDTL	Q95EV1;O98880;Q3T5M0;Q3ZU78;Q9SBW6;Q9GGH6;Q9MT33;Q9TLI9;O98756;Q8SLK9;Q7YKH2;Q95F08;Q4VWQ1;O98999;Q9GG54;Q3T594;Q33034;Q4KUD3;Q4KUE1	680	19	CID	C3(Carbamidomethyl), M16(Oxidation)	120.96	2.06794e-08		4	50		1	2301.01	-36.285	15/188	Medicago_elastase_rep3.mgf
	High	AAcEVWKEIKFEFPAMDTL	Q95EV1;O98880;Q3T5M0;Q3ZU78;Q9SBW6;Q9GGH6;Q9MT33;Q9TLI9;O98756;Q8SLK9;Q7YKH2;Q95F08;Q4VWQ1;O98999;Q9GG54;Q3T594;Q33034;Q4KUD3;Q4KUE1	680	19	CID	C3(Carbamidomethyl)	114.45	9.64281e-08		5	50		1	2285.01	-36.7225	12/188	Medicago_elastase_rep3.mgf
	High	RNEGRDLAREGNEIIREA	Q29VE5;Q33245;Q33268;Q8HUZ7;Q32857;Q8WIX2;B8PRM7;Q95EV1;Q8WIX1;O98562;Q8HDA1;A0PDA4;A5X4I1;Q32183;Q8SN43;O98549;Q6W3S3;Q31778;O98880;Q8WJK2;Q9XPZ0;Q9MU73;O98552;Q6Y2Z1;Q15JC1;B8QQH0;C7A5Y1;Q31822;O98545;Q9GHR3;Q8HUZ8;Q3T5E9;B8QQG8;A5PFD4;Q9BB74;Q32056;Q3T5M0;B8PRM1;Q8WKW3;Q8WHG4;Q9GCU2;Q3ZU78;Q4KUD6;B8PRN3;D6MYK4;Q1XEK3;Q8HUZ1;Q3T8E6;A0AS74;Q4H1C6;Q31856;Q9T2C1;Q71N71;A0PDA8;Q32776;Q9GGH6;Q9GEN3;…	6175	137	CID		86.92	6.3979e-05	0	2	51		1	2097.97	-49.7073	20/197	Medicago_elastase_rep3.mgf
	High	YKAQAETGEIKGHYLNAT	Q33550;Q29VE5;O98668;Q32800;B3LDX5;Q95CD5;O63136;Q9GD42;B6GUX7;Q9GDB9;Q8SKV4;Q6Y2Y3;D8V9C5;P93976;P93977;Q710K7;Q33268;Q7YM64;Q8WIX2;Q33579;B6GUT8;B8PRM7;D0Q0H0;Q7YKW5;Q95EV1;Q8WIX1;Q8HDA1;Q33089;Q9GGC2;Q9GDB5;Q36637;Q37357;P93986;A0PDA4;Q8MCX1;Q9GDQ2;Q32183;Q33323;Q39288;Q9XQP7;Q52TF4;Q8MCX9;Q8HVG8;Q6SSI3;O98549;Q3MKL9;Q05993;Q31778;Q8WHV7;Q8WJK2;Q95632;O98552;Q6JXQ9;B2BY81;B8QQH0;B3SHE8;Q8WGV6;…	9651	233	CID		86.26	6.92155e-05		3	51		1	1993.89	-53.1831	15/190	Medicago_elastase_rep3.mgf
	High	cVKARNEGRDLAREGNEIIREA	Q33245;Q33268;Q8HUZ7;Q32857;Q8WIX2;B8PRM7;Q95EV1;Q8WIX1;O98562;Q8HDA1	249	10	CID	C1(Carbamidomethyl)	76.65	0.000544892	0	1	50		1	2556.15	-59.3803	20/233	Medicago_elastase_rep3.mgf
	High	KNYGRAVYEcL	B8YGX4;Q6J6P1;Q33550;Q29VE5;O98668;Q33245;B3LDX5;O63136;Q9GD42;B6GUX7;Q9GDB9;P94043;Q8SKV4;Q6Y2Y3;B6GUQ7;D8V9C5;P93976;Q9GD57;P93977;Q710K7;O47046;P94076;P93987;Q33620;Q33440;Q9TJV6;A5X4C0;Q8WIX2;P94053;D0Q0H0;Q95EV1;Q8WIX1;O98562;Q8HDA1;P94041;Q9GGC2;Q8MG14;Q9GDB5;Q36643;B6GUQ8;Q36637;Q37357;P93986;A0PDA4;A5X4I1;Q9GDQ2;Q33323;D2KUS5;B3TK15;Q9XQP7;E0D9P4;Q8SN43;Q8MAK2;Q52TF4;Q95B00;O98549;Q3MKL9;…	21633	371	CID	C10(Carbamidomethyl)	60.63	0.0192787	0	1	50		1	1372.59	-53.7197	8/96	Medicago_elastase_rep3.mgf
	High	FQGPPHGIQVERDKLNKYGRPL	Q6PSM7;Q33550;Q29VE5;O98668;Q33245;Q32800;B3LDX5;O63136;B6GUX7;P94043;Q8SKV4;Q6Y2Y3;B6GUQ7;D8V9C5;P93976;Q9GD57;P93977;Q710K7;Q33268;Q8HUZ7;P94076;Q7YM64;Q32857;Q33440;A5X4C0;P94053;Q33579;D0Q0H0;Q95EV1;Q8WIX1;O98562;P94041;Q9GGC2;Q8MG14;Q9GDB5;B6GUQ8;Q37357;A0PDA4;A5X4I1;Q8MCX1;Q9GDQ2;Q9TLI7;Q33323;D2KUS5;Q05993;Q6W3S3;Q31778;Q8WHV7;Q95A73;O98880;O98350;Q8WJK2;Q95632;Q32428;Q9XPZ0;Q9MU73;Q8HTA0;…	17696	318	CID		59.22	0.0341085		8	51		1	2549.26	-45.2529	14/219	Medicago_elastase_rep3.mgf
	High	ALEAcVKARNEGRDLA	O98668;Q33245;B3LDX5;Q95CD5;Q36609;O63136;Q9GD42;B6GUX7;Q9GDB9;P94043;Q8SKV4;Q6Y2Y3;B6GUQ7;P93976;P93977;Q710K7;O47046;Q33268;Q8HUZ7;P94076;P93987;Q33620;Q7YM64;Q32857;Q33440;Q9TJV6;A5X4C0;Q8WIX2;Q33579;B6GUT8;B8PRM7;Q7YKW5;Q95EV1;Q8WIX1;O98562;Q8HDA1;Q33089;P94041;Q9GGC2;Q8MG14;Q36643;B6GUQ8	1127	42	CID	C5(Carbamidomethyl)	54.53	0.0961046		5	50		1	1772.79	-68.4771	9/159	Medicago_elastase_rep3.mgf
	Medium	AKNYGRAVYEcL	B8YGX4;Q6J6P1;Q33550;Q29VE5;O98668;Q33245;B3LDX5;O63136;Q9GD42;B6GUX7;Q9GDB9;P94043;Q8SKV4;Q6Y2Y3;B6GUQ7;D8V9C5;P93976;Q9GD57;P93977;Q710K7;O47046;P94076;P93987;Q33620;Q33440;Q9TJV6;A5X4C0;Q8WIX2;P94053;D0Q0H0;Q95EV1;Q8WIX1;O98562;Q8HDA1;P94041;Q9GGC2;Q8MG14;Q9GDB5;Q36643;B6GUQ8;Q36637;Q37357;P93986;A0PDA4;A5X4I1;Q9GDQ2;Q33323;D2KUS5;B3TK15;Q9XQP7;E0D9P4;Q8SN43;Q8MAK2;Q52TF4;Q95B00;O98549;Q3MKL9;…	21604	369	CID	C11(Carbamidomethyl)	46.41	0.601389	0	2	50	48	1	1443.64	-47.6957	13/104	Medicago_elastase_rep3.mgf
	Medium	FQGPPHGI	Q6PSM7;Q33550;Q29VE5;O98668;Q33245;Q32800;B3LDX5;O63136;B6GUX7;Q9GDB9;P94043;Q8SKV4;Q6Y2Y3;B6GUQ7;D8V9C5;P93976;Q9GD57;P93977;Q710K7;Q33268;Q8HUZ7;P94076;Q7YM64;Q32857;Q33440;Q9TJV6;A5X4C0;P94053;Q33579;B8PRM7;D0Q0H0;Q95EV1;Q8WIX1;O98562;Q33089;P94041;Q9GGC2;Q8MG14;Q9GDB5;B6GUQ8;Q37357;A0PDA4;A5X4I1;Q8MCX1;Q9GDQ2;Q9TLI7;Q32183;Q33323;D2KUS5;Q6SSI3;O98549;Q3MKL9;E5FEB9;P31183;Q05993;Q6W3S3;Q31778;…	20049	370	CID		44.77	0.767122		2	50		1	852.38	-66.5302	6/71	Medicago_elastase_rep3.mgf
	Low	GCTIKPKLGLSAKNYGRA	B8YGX4;Q6J6P1;Q33550;Q29VE5;O98668;Q33245;Q32800;B3LDX5;Q36609;O63136;Q9GD42;B6GUX7;Q9GDB9;P94043;Q8SKV4;Q6Y2Y3;B6GUQ7;D8V9C5;Q9GD57;Q710K7;P94106;O47046;Q33268;Q8HUZ7;P94076;P93987;Q33620;Q7YM64;Q32857;Q33440;Q9TJV6;A5X4C0;Q8WIX2;P94053;Q33579;B6GUT8;D0Q0H0;Q7YKW5;Q95EV1;Q8WIX1;O98562;Q33089;P94041;Q9GGC2;Q8MG14;Q9GDB5;Q36643;B6GUQ8;Q36637;Q37357;P93986;A0PDA4;A5X4I1;Q8MCX1;Q9TLI7;Q32183;Q33323;…	23314	389	CID		40.35	3.24554		8	52	54	1	1876.95	-50.0553	9/184	Medicago_elastase_rep3.mgf
	Low	cVKARNEGRDLAREGNEII	Q33245;O47046;Q33268;Q8HUZ7;Q32857;Q8WIX2;B8PRM7;Q95EV1;Q8WIX1;O98562;Q8HDA1;Q8MGJ2	263	12	CID	C1(Carbamidomethyl)	32.66	15.526		6	51	40	1	2199.98	-63.7938	12/195	Medicago_elastase_rep3.mgf
	Low	RNEGRDLAREGNEI	Q29VE5;Q33245;O47046;Q33268;Q8HUZ7;Q32857;Q8WIX2;B8PRM7;Q95EV1;Q8WIX1;O98562;Q8HDA1;A0PDA4;A5X4I1;Q9TLI7;Q32183;E0D9P4;Q8SN43;O98549;Q05993;Q6W3S3;Q31778;Q8WHV7;O98880;Q8WJK2;Q95632;Q9XPZ0;Q9MU73;O98552;Q6Y2Z1;Q15JC1;B8QQH0;C7A5Y1;Q32156;Q31822;O98545;Q9GHR3;Q8HUZ8;Q66MG6;Q5K3X3;Q3T5E9;A6YSW2;B8QQG8;C3S8W3;C7AQU0;A5PFD4;Q9BB74;Q32056;Q3T5M0;B8PRM1;C3S8R3;Q8WKW3;Q8M949;Q9GHN7;Q95AA9;Q9TN66;Q8WHG4;…	8529	200	CID		32.63	13.4979		9	50	47	1	1628.72	-55.5721	12/149	Medicago_elastase_rep3.mgf
	Low	QVERDKLNKYGRPL	B8YGX4;Q6PSM7;Q6J6P1;Q33550;Q29VE5;O98668;Q33245;Q32800;B3LDX5;Q95CD5;Q36609;O63136;Q9GD42;B6GUX7;P94043;Q8SKV4;Q6Y2Y3;B6GUQ7;D8V9C5;P93976;Q9GD57;P93977;Q710K7;P94106;O47046;Q33268;Q8HUZ7;P94076;Q33620;Q7YM64;Q32857;Q33440;A5X4C0;Q8WIX2;P94053;Q33579;B6GUT8;D0Q0H0;Q7YKW5;Q95EV1;Q8WIX1;O98562;Q8HDA1;P94041;Q9GGC2;Q8MG14;Q9GDB5;Q36643;B6GUQ8;Q36637;Q37357;A0PDA4;A5X4I1;Q8MCX1;Q9GDQ2;Q9TLI7;Q33323;…	21007	396	CID		32.42	19.7409		6	51	43	1	1715.86	-57.355	10/141	Medicago_elastase_rep3.mgf
	Low	RNEGRDLAREGNEII	Q29VE5;Q33245;O47046;Q33268;Q8HUZ7;Q32857;Q8WIX2;B8PRM7;Q95EV1;Q8WIX1;O98562;Q8HDA1;A0PDA4;A5X4I1;Q9TLI7;Q32183;E0D9P4;Q8SN43;O98549;Q05993;Q6W3S3;Q31778;O98880;Q8WJK2;Q95632;Q9XPZ0;Q9MU73;O98552;Q6Y2Z1;Q15JC1;B8QQH0;C7A5Y1;Q32156;Q31822;O98545;Q9GHR3;Q8HUZ8;Q5K3X3;Q3T5E9;A6YSW2;B8QQG8;C3S8W3;C7AQU0;A5PFD4;Q9BB74;Q32056;Q3T5M0;B8PRM1;C3S8R3;Q8WKW3;Q8M949;Q9GHN7;Q95AA9;Q9TN66;Q8WHG4;Q9GCU2;Q3ZU78;…	8398	193	CID		30.67	26.7311		3	51	44	1	1741.8	-53.5437	16/159	Medicago_elastase_rep3.mgf
	Low	LRMSGGDHIHA	B8YGX4;Q6J6P1;O98668;Q95CD5;O63136;Q9GD42;Q9GDB9;Q8SKV4;D8V9C5;Q9GD57;P93977;Q33268;P94076;P93987;Q33620;Q7YM64;Q32857;A5X4C0;Q8WIX2;P94053;Q95EV1;Q8WIX1;Q8HDA1;Q9GGC2;Q9GDB5;Q36643;B6GUQ8;Q36637;Q37357;P93986;A5X4I1;Q8MCX1;B3TK15;Q39288;Q9XQP7;E0D9P4;Q8MCX9;Q95B00;Q8HVG8;Q6SSI3;O98549;P31183;Q31982;Q95A73;O98880;Q8WJK2;Q9XPZ0;Q710I9;Q6Y2Z1;B2BY81;D5J720;B3SHE8;Q8MDK1;Q3T5E9;B5KKQ5;D6MYI7;Q8WJK7;…	8133	203	CID		28.99	29.2753		3	50	38	1	1193.52	-51.9146	12/99	Medicago_elastase_rep3.mgf
	Low	NMFTSIVGNVFGFKALRA	B8YGX4;Q6PSM7;Q33550;Q29VE5;O98668;Q32800;Q36609;O63136;B6GUX7;Q8SKV4;Q6Y2Y3;B6GUQ7;D8V9C5;P93976;Q9GD57;P93977;P94106;O47046;Q8HUZ7;Q7YM64;Q32857;Q33440;A5X4C0;Q8WIX2;Q33579;B6GUT8;D0Q0H0;Q95EV1;Q8WIX1;O98562;Q8HDA1;Q33089;P94041;Q9GGC2;Q8MG14;Q9GDB5;B6GUQ8;Q36637;Q37357;A0PDA4;A5X4I1;Q8MCX1;Q9GDQ2;Q32183;Q33323;Q39288;E0D9P4;Q8MAK2;Q52TF4;Q8HVG8;B5U0R6;O98549;Q3MKL9;E5FEB9;Q05993;Q31778;Q8WHV7;…	15551	326	CID		27.84	55.3762		5	51	43	1	1971.97	-38.3988	8/184	Medicago_elastase_rep3.mgf
	Low	FQGPPHGI	Q6PSM7;Q33550;Q29VE5;O98668;Q33245;Q32800;B3LDX5;O63136;B6GUX7;Q9GDB9;P94043;Q8SKV4;Q6Y2Y3;B6GUQ7;D8V9C5;P93976;Q9GD57;P93977;Q710K7;Q33268;Q8HUZ7;P94076;Q7YM64;Q32857;Q33440;Q9TJV6;A5X4C0;P94053;Q33579;B8PRM7;D0Q0H0;Q95EV1;Q8WIX1;O98562;Q33089;P94041;Q9GGC2;Q8MG14;Q9GDB5;B6GUQ8;Q37357;A0PDA4;A5X4I1;Q8MCX1;Q9GDQ2;Q9TLI7;Q32183;Q33323;D2KUS5;Q6SSI3;O98549;Q3MKL9;E5FEB9;P31183;Q05993;Q6W3S3;Q31778;…	20049	370	CID		22.72	130.223		9	50	42	1	852.397	-46.6347	5/71	Medicago_elastase_rep3.mgf
	Low	LRLEDLRIPPAYT	Q33550;Q8HUZ7;D0Q0H0;Q95EV1;Q36637;Q8MAK2;Q85ZL2;A6YSW2;B8QQG8;Q3T5M0;A0PDC9;Q9GHN7;Q4KUD6;Q09W37;B8QQH6;Q8WKU7;Q85ZL0;O03119;A2VAY7;Q8WHH7;Q09W24;Q85UW9;B0Z162;B8QQG3;D5FUN6;Q8MCW9;Q5YGJ0;D2CU65;Q5YGI9;O98896;D0F139;Q3T594;Q85ZL1;A6YSW9;Q8MCW8;Q8M9L3;O98603;Q8MCW7;Q85YU8	1344	39	CID		21.51	202.455		9	51	37	1	1556.86	-13.2776	6/130	Medicago_elastase_rep3.mgf
	Low	REGNEIIREA	Q29VE5;Q33245;Q33268;Q8HUZ7;Q32857;Q8WIX2;B8PRM7;Q95EV1;Q8WIX1;O98562;Q8HDA1;Q37357;A0PDA4;A5X4I1;Q32183;Q8SN43;O98549;Q6W3S3;Q31778;O98880;Q8WJK2;Q9XPZ0;Q9MU73;O98552;Q6Y2Z1;Q15JC1;B8QQH0;C7A5Y1;Q31822;O98545;Q9GHR3;Q8HUZ8;Q3T5E9;B8QQG8;A5PFD4;Q9BB74;Q32056;Q3T5M0;B8PRM1;Q8WKW3;Q8WHG4;Q9GCU2;Q3ZU78;Q4KUD6;B8PRN3;D6MYK4;Q1XEK3;Q8HUZ1;Q3T8E6;A0AS74;Q4H1C6;Q31856;Q9T2C1;Q71N71;A0PDA8;Q32776;Q9GGH6;…	6371	146	CID		16.82	579.302		2	51	30	1	1186.59	-27.0131	8/103	Medicago_elastase_rep3.mgf
Q9GGH6	29.03	18	16	465	51.5409	6.32861	889.92	Ribulose-1,5-biphosphate carboxylase/oxygenase large subunit (Fragment) OS=Pseudoweinmannia lachnocarpa GN=rbcL PE=3 SV=1 - [Q9GGH6_9ROSI]
	Confidence Icon	Sequence	Protein Accessions	# Proteins	# Protein Groups	Activation Type	Modifications	IonScore	Exp Value	Δ Score	Rank	Identity High	Homology Threshold	Charge	m/z [Da]	ΔM [ppm]	Ions Matched	Spectrum File
	High	AAcEVWKEIKFEFPAmDTL	Q95EV1;O98880;Q3T5M0;Q3ZU78;Q9SBW6;Q9GGH6;Q9MT33;Q9TLI9;O98756;Q8SLK9;Q7YKH2;Q95F08;Q4VWQ1;O98999;Q9GG54;Q3T594;Q33034;Q4KUD3;Q4KUE1	680	19	CID	C3(Carbamidomethyl), M16(Oxidation)	120.96	2.06794e-08		4	50		1	2301.01	-36.285	15/188	Medicago_elastase_rep3.mgf
	High	AAcEVWKEIKFEFPAMDTL	Q95EV1;O98880;Q3T5M0;Q3ZU78;Q9SBW6;Q9GGH6;Q9MT33;Q9TLI9;O98756;Q8SLK9;Q7YKH2;Q95F08;Q4VWQ1;O98999;Q9GG54;Q3T594;Q33034;Q4KUD3;Q4KUE1	680	19	CID	C3(Carbamidomethyl)	114.45	9.64281e-08		5	50		1	2285.01	-36.7225	12/188	Medicago_elastase_rep3.mgf
	High	QARNEGRDLAREGNEIIREA	Q29VE5;Q8SN43;O98549;Q6W3S3;Q31778;O98880;Q8WJK2;Q9XPZ0;Q9MU73;O98552;Q6Y2Z1;Q15JC1;C7A5Y1;Q31822;O98545;Q9GHR3;Q8HUZ8;Q3T5E9;A5PFD4;Q9BB74;Q32056;Q3T5M0;B8PRM1;Q8WKW3;Q8WHG4;Q9GCU2;Q3ZU78;Q4KUD6;B8PRN3;D6MYK4;Q1XEK3;Q8HUZ1;Q3T8E6;A0AS74;Q4H1C6;Q31856;Q9T2C1;Q71N71;A0PDA8;Q32776;Q9GGH6;Q9GEN3;Q9GEQ5;Q9TLJ0;Q6L9W7;B5D5Q5;E2CZ58;Q9MV76;Q9GHM6;Q32597;O03648;Q3T5L7;Q4VIB1;B1NL25;C0J9T2;Q9GG71;Q32818;…	5816	119	CID		94.98	8.98811e-06	0	2	51		1	2297.06	-48.8979	19/217	Medicago_elastase_rep3.mgf
	High	RNEGRDLAREGNEIIREA	Q29VE5;Q33245;Q33268;Q8HUZ7;Q32857;Q8WIX2;B8PRM7;Q95EV1;Q8WIX1;O98562;Q8HDA1;A0PDA4;A5X4I1;Q32183;Q8SN43;O98549;Q6W3S3;Q31778;O98880;Q8WJK2;Q9XPZ0;Q9MU73;O98552;Q6Y2Z1;Q15JC1;B8QQH0;C7A5Y1;Q31822;O98545;Q9GHR3;Q8HUZ8;Q3T5E9;B8QQG8;A5PFD4;Q9BB74;Q32056;Q3T5M0;B8PRM1;Q8WKW3;Q8WHG4;Q9GCU2;Q3ZU78;Q4KUD6;B8PRN3;D6MYK4;Q1XEK3;Q8HUZ1;Q3T8E6;A0AS74;Q4H1C6;Q31856;Q9T2C1;Q71N71;A0PDA8;Q32776;Q9GGH6;Q9GEN3;…	6175	137	CID		86.92	6.3979e-05	0	2	51		1	2097.97	-49.7073	20/197	Medicago_elastase_rep3.mgf
	High	YKAQAETGEIKGHYLNAT	Q33550;Q29VE5;O98668;Q32800;B3LDX5;Q95CD5;O63136;Q9GD42;B6GUX7;Q9GDB9;Q8SKV4;Q6Y2Y3;D8V9C5;P93976;P93977;Q710K7;Q33268;Q7YM64;Q8WIX2;Q33579;B6GUT8;B8PRM7;D0Q0H0;Q7YKW5;Q95EV1;Q8WIX1;Q8HDA1;Q33089;Q9GGC2;Q9GDB5;Q36637;Q37357;P93986;A0PDA4;Q8MCX1;Q9GDQ2;Q32183;Q33323;Q39288;Q9XQP7;Q52TF4;Q8MCX9;Q8HVG8;Q6SSI3;O98549;Q3MKL9;Q05993;Q31778;Q8WHV7;Q8WJK2;Q95632;O98552;Q6JXQ9;B2BY81;B8QQH0;B3SHE8;Q8WGV6;…	9651	233	CID		86.26	6.92155e-05		3	51		1	1993.89	-53.1831	15/190	Medicago_elastase_rep3.mgf
	High	cVQARNEGRDLAREGNEIIREA	Q29VE5;Q8SN43;O98549;Q6W3S3;Q31778;O98880;Q8WJK2;Q9XPZ0;Q9MU73;O98552;Q6Y2Z1;Q15JC1;C7A5Y1;Q31822;O98545;Q9GHR3;Q8HUZ8;Q3T5E9;A5PFD4;Q9BB74;Q32056;Q3T5M0;B8PRM1;Q8WKW3;Q8WHG4;Q9GCU2;Q3ZU78;Q4KUD6;B8PRN3;D6MYK4;Q1XEK3;Q8HUZ1;Q3T8E6;A0AS74;Q4H1C6;Q31856;Q9T2C1;A0PDA8;Q32776;Q9GGH6;Q9GEN3;Q9GEQ5;Q9TLJ0;Q6L9W7;B5D5Q5;E2CZ58;Q9MV76;Q9GHM6;Q32597;O03648;Q3T5L7;Q4VIB1;B1NL25;C0J9T2;Q9GG71;Q32818;Q9TLI9;…	5800	117	CID	C1(Carbamidomethyl)	76.65	0.000544892		6	50		1	2556.15	-45.1441	20/233	Medicago_elastase_rep3.mgf
	High	KNYGRAVYEcL	B8YGX4;Q6J6P1;Q33550;Q29VE5;O98668;Q33245;B3LDX5;O63136;Q9GD42;B6GUX7;Q9GDB9;P94043;Q8SKV4;Q6Y2Y3;B6GUQ7;D8V9C5;P93976;Q9GD57;P93977;Q710K7;O47046;P94076;P93987;Q33620;Q33440;Q9TJV6;A5X4C0;Q8WIX2;P94053;D0Q0H0;Q95EV1;Q8WIX1;O98562;Q8HDA1;P94041;Q9GGC2;Q8MG14;Q9GDB5;Q36643;B6GUQ8;Q36637;Q37357;P93986;A0PDA4;A5X4I1;Q9GDQ2;Q33323;D2KUS5;B3TK15;Q9XQP7;E0D9P4;Q8SN43;Q8MAK2;Q52TF4;Q95B00;O98549;Q3MKL9;…	21633	371	CID	C10(Carbamidomethyl)	60.63	0.0192787	0	1	50		1	1372.59	-53.7197	8/96	Medicago_elastase_rep3.mgf
	High	FQGPPHGIQVERDKLNKYGRPL	Q6PSM7;Q33550;Q29VE5;O98668;Q33245;Q32800;B3LDX5;O63136;B6GUX7;P94043;Q8SKV4;Q6Y2Y3;B6GUQ7;D8V9C5;P93976;Q9GD57;P93977;Q710K7;Q33268;Q8HUZ7;P94076;Q7YM64;Q32857;Q33440;A5X4C0;P94053;Q33579;D0Q0H0;Q95EV1;Q8WIX1;O98562;P94041;Q9GGC2;Q8MG14;Q9GDB5;B6GUQ8;Q37357;A0PDA4;A5X4I1;Q8MCX1;Q9GDQ2;Q9TLI7;Q33323;D2KUS5;Q05993;Q6W3S3;Q31778;Q8WHV7;Q95A73;O98880;O98350;Q8WJK2;Q95632;Q32428;Q9XPZ0;Q9MU73;Q8HTA0;…	17696	318	CID		59.22	0.0341085		8	51		1	2549.26	-45.2529	14/219	Medicago_elastase_rep3.mgf
	Medium	AKNYGRAVYEcL	B8YGX4;Q6J6P1;Q33550;Q29VE5;O98668;Q33245;B3LDX5;O63136;Q9GD42;B6GUX7;Q9GDB9;P94043;Q8SKV4;Q6Y2Y3;B6GUQ7;D8V9C5;P93976;Q9GD57;P93977;Q710K7;O47046;P94076;P93987;Q33620;Q33440;Q9TJV6;A5X4C0;Q8WIX2;P94053;D0Q0H0;Q95EV1;Q8WIX1;O98562;Q8HDA1;P94041;Q9GGC2;Q8MG14;Q9GDB5;Q36643;B6GUQ8;Q36637;Q37357;P93986;A0PDA4;A5X4I1;Q9GDQ2;Q33323;D2KUS5;B3TK15;Q9XQP7;E0D9P4;Q8SN43;Q8MAK2;Q52TF4;Q95B00;O98549;Q3MKL9;…	21604	369	CID	C11(Carbamidomethyl)	46.41	0.601389	0	2	50	48	1	1443.64	-47.6957	13/104	Medicago_elastase_rep3.mgf
	Medium	FQGPPHGI	Q6PSM7;Q33550;Q29VE5;O98668;Q33245;Q32800;B3LDX5;O63136;B6GUX7;Q9GDB9;P94043;Q8SKV4;Q6Y2Y3;B6GUQ7;D8V9C5;P93976;Q9GD57;P93977;Q710K7;Q33268;Q8HUZ7;P94076;Q7YM64;Q32857;Q33440;Q9TJV6;A5X4C0;P94053;Q33579;B8PRM7;D0Q0H0;Q95EV1;Q8WIX1;O98562;Q33089;P94041;Q9GGC2;Q8MG14;Q9GDB5;B6GUQ8;Q37357;A0PDA4;A5X4I1;Q8MCX1;Q9GDQ2;Q9TLI7;Q32183;Q33323;D2KUS5;Q6SSI3;O98549;Q3MKL9;E5FEB9;P31183;Q05993;Q6W3S3;Q31778;…	20049	370	CID		44.77	0.767122		2	50		1	852.38	-66.5302	6/71	Medicago_elastase_rep3.mgf
	Low	GCTIKPKLGLSAKNYGRA	B8YGX4;Q6J6P1;Q33550;Q29VE5;O98668;Q33245;Q32800;B3LDX5;Q36609;O63136;Q9GD42;B6GUX7;Q9GDB9;P94043;Q8SKV4;Q6Y2Y3;B6GUQ7;D8V9C5;Q9GD57;Q710K7;P94106;O47046;Q33268;Q8HUZ7;P94076;P93987;Q33620;Q7YM64;Q32857;Q33440;Q9TJV6;A5X4C0;Q8WIX2;P94053;Q33579;B6GUT8;D0Q0H0;Q7YKW5;Q95EV1;Q8WIX1;O98562;Q33089;P94041;Q9GGC2;Q8MG14;Q9GDB5;Q36643;B6GUQ8;Q36637;Q37357;P93986;A0PDA4;A5X4I1;Q8MCX1;Q9TLI7;Q32183;Q33323;…	23314	389	CID		40.35	3.24554		8	52	54	1	1876.95	-50.0553	9/184	Medicago_elastase_rep3.mgf
	Low	RNEGRDLAREGNEI	Q29VE5;Q33245;O47046;Q33268;Q8HUZ7;Q32857;Q8WIX2;B8PRM7;Q95EV1;Q8WIX1;O98562;Q8HDA1;A0PDA4;A5X4I1;Q9TLI7;Q32183;E0D9P4;Q8SN43;O98549;Q05993;Q6W3S3;Q31778;Q8WHV7;O98880;Q8WJK2;Q95632;Q9XPZ0;Q9MU73;O98552;Q6Y2Z1;Q15JC1;B8QQH0;C7A5Y1;Q32156;Q31822;O98545;Q9GHR3;Q8HUZ8;Q66MG6;Q5K3X3;Q3T5E9;A6YSW2;B8QQG8;C3S8W3;C7AQU0;A5PFD4;Q9BB74;Q32056;Q3T5M0;B8PRM1;C3S8R3;Q8WKW3;Q8M949;Q9GHN7;Q95AA9;Q9TN66;Q8WHG4;…	8529	200	CID		32.63	13.4979		9	50	47	1	1628.72	-55.5721	12/149	Medicago_elastase_rep3.mgf
	Low	QVERDKLNKYGRPL	B8YGX4;Q6PSM7;Q6J6P1;Q33550;Q29VE5;O98668;Q33245;Q32800;B3LDX5;Q95CD5;Q36609;O63136;Q9GD42;B6GUX7;P94043;Q8SKV4;Q6Y2Y3;B6GUQ7;D8V9C5;P93976;Q9GD57;P93977;Q710K7;P94106;O47046;Q33268;Q8HUZ7;P94076;Q33620;Q7YM64;Q32857;Q33440;A5X4C0;Q8WIX2;P94053;Q33579;B6GUT8;D0Q0H0;Q7YKW5;Q95EV1;Q8WIX1;O98562;Q8HDA1;P94041;Q9GGC2;Q8MG14;Q9GDB5;Q36643;B6GUQ8;Q36637;Q37357;A0PDA4;A5X4I1;Q8MCX1;Q9GDQ2;Q9TLI7;Q33323;…	21007	396	CID		32.42	19.7409		6	51	43	1	1715.86	-57.355	10/141	Medicago_elastase_rep3.mgf
	Low	VGFxAGVKDYKLT	B8QQH0;B8QQG8;Q9GGH6;Q9BA19	7	4	CID	X4(V)	32.39	16.4487		6	51	51	1	1396.75	-26.0901	6/112	Medicago_elastase_rep3.mgf
	Low	RNEGRDLAREGNEII	Q29VE5;Q33245;O47046;Q33268;Q8HUZ7;Q32857;Q8WIX2;B8PRM7;Q95EV1;Q8WIX1;O98562;Q8HDA1;A0PDA4;A5X4I1;Q9TLI7;Q32183;E0D9P4;Q8SN43;O98549;Q05993;Q6W3S3;Q31778;O98880;Q8WJK2;Q95632;Q9XPZ0;Q9MU73;O98552;Q6Y2Z1;Q15JC1;B8QQH0;C7A5Y1;Q32156;Q31822;O98545;Q9GHR3;Q8HUZ8;Q5K3X3;Q3T5E9;A6YSW2;B8QQG8;C3S8W3;C7AQU0;A5PFD4;Q9BB74;Q32056;Q3T5M0;B8PRM1;C3S8R3;Q8WKW3;Q8M949;Q9GHN7;Q95AA9;Q9TN66;Q8WHG4;Q9GCU2;Q3ZU78;…	8398	193	CID		30.67	26.7311		3	51	44	1	1741.8	-53.5437	16/159	Medicago_elastase_rep3.mgf
	Low	NMFTSIVGNVFGFKALRA	B8YGX4;Q6PSM7;Q33550;Q29VE5;O98668;Q32800;Q36609;O63136;B6GUX7;Q8SKV4;Q6Y2Y3;B6GUQ7;D8V9C5;P93976;Q9GD57;P93977;P94106;O47046;Q8HUZ7;Q7YM64;Q32857;Q33440;A5X4C0;Q8WIX2;Q33579;B6GUT8;D0Q0H0;Q95EV1;Q8WIX1;O98562;Q8HDA1;Q33089;P94041;Q9GGC2;Q8MG14;Q9GDB5;B6GUQ8;Q36637;Q37357;A0PDA4;A5X4I1;Q8MCX1;Q9GDQ2;Q32183;Q33323;Q39288;E0D9P4;Q8MAK2;Q52TF4;Q8HVG8;B5U0R6;O98549;Q3MKL9;E5FEB9;Q05993;Q31778;Q8WHV7;…	15551	326	CID		27.84	55.3762		5	51	43	1	1971.97	-38.3988	8/184	Medicago_elastase_rep3.mgf
	Low	FQGPPHGI	Q6PSM7;Q33550;Q29VE5;O98668;Q33245;Q32800;B3LDX5;O63136;B6GUX7;Q9GDB9;P94043;Q8SKV4;Q6Y2Y3;B6GUQ7;D8V9C5;P93976;Q9GD57;P93977;Q710K7;Q33268;Q8HUZ7;P94076;Q7YM64;Q32857;Q33440;Q9TJV6;A5X4C0;P94053;Q33579;B8PRM7;D0Q0H0;Q95EV1;Q8WIX1;O98562;Q33089;P94041;Q9GGC2;Q8MG14;Q9GDB5;B6GUQ8;Q37357;A0PDA4;A5X4I1;Q8MCX1;Q9GDQ2;Q9TLI7;Q32183;Q33323;D2KUS5;Q6SSI3;O98549;Q3MKL9;E5FEB9;P31183;Q05993;Q6W3S3;Q31778;…	20049	370	CID		22.72	130.223		9	50	42	1	852.397	-46.6347	5/71	Medicago_elastase_rep3.mgf
	Low	REGNEIIREA	Q29VE5;Q33245;Q33268;Q8HUZ7;Q32857;Q8WIX2;B8PRM7;Q95EV1;Q8WIX1;O98562;Q8HDA1;Q37357;A0PDA4;A5X4I1;Q32183;Q8SN43;O98549;Q6W3S3;Q31778;O98880;Q8WJK2;Q9XPZ0;Q9MU73;O98552;Q6Y2Z1;Q15JC1;B8QQH0;C7A5Y1;Q31822;O98545;Q9GHR3;Q8HUZ8;Q3T5E9;B8QQG8;A5PFD4;Q9BB74;Q32056;Q3T5M0;B8PRM1;Q8WKW3;Q8WHG4;Q9GCU2;Q3ZU78;Q4KUD6;B8PRN3;D6MYK4;Q1XEK3;Q8HUZ1;Q3T8E6;A0AS74;Q4H1C6;Q31856;Q9T2C1;Q71N71;A0PDA8;Q32776;Q9GGH6;…	6371	146	CID		16.82	579.302		2	51	30	1	1186.59	-27.0131	8/103	Medicago_elastase_rep3.mgf
O98880	28.54	20	16	466	51.6798	6.69775	886.52	Ribulose-1,5-bisphosphate carboxylase, large subunit (Fragment) OS=Bertholletia excelsa GN=rbcL PE=3 SV=1 - [O98880_BEREX]
	Confidence Icon	Sequence	Protein Accessions	# Proteins	# Protein Groups	Activation Type	Modifications	IonScore	Exp Value	Δ Score	Rank	Identity High	Homology Threshold	Charge	m/z [Da]	ΔM [ppm]	Ions Matched	Spectrum File
	High	AAcEVWKEIKFEFPAmDTL	Q95EV1;O98880;Q3T5M0;Q3ZU78;Q9SBW6;Q9GGH6;Q9MT33;Q9TLI9;O98756;Q8SLK9;Q7YKH2;Q95F08;Q4VWQ1;O98999;Q9GG54;Q3T594;Q33034;Q4KUD3;Q4KUE1	680	19	CID	C3(Carbamidomethyl), M16(Oxidation)	120.96	2.06794e-08		4	50		1	2301.01	-36.285	15/188	Medicago_elastase_rep3.mgf
	High	AAcEVWKEIKFEFPAMDTL	Q95EV1;O98880;Q3T5M0;Q3ZU78;Q9SBW6;Q9GGH6;Q9MT33;Q9TLI9;O98756;Q8SLK9;Q7YKH2;Q95F08;Q4VWQ1;O98999;Q9GG54;Q3T594;Q33034;Q4KUD3;Q4KUE1	680	19	CID	C3(Carbamidomethyl)	114.45	9.64281e-08		5	50		1	2285.01	-36.7225	12/188	Medicago_elastase_rep3.mgf
	High	QARNEGRDLAREGNEIIREA	Q29VE5;Q8SN43;O98549;Q6W3S3;Q31778;O98880;Q8WJK2;Q9XPZ0;Q9MU73;O98552;Q6Y2Z1;Q15JC1;C7A5Y1;Q31822;O98545;Q9GHR3;Q8HUZ8;Q3T5E9;A5PFD4;Q9BB74;Q32056;Q3T5M0;B8PRM1;Q8WKW3;Q8WHG4;Q9GCU2;Q3ZU78;Q4KUD6;B8PRN3;D6MYK4;Q1XEK3;Q8HUZ1;Q3T8E6;A0AS74;Q4H1C6;Q31856;Q9T2C1;Q71N71;A0PDA8;Q32776;Q9GGH6;Q9GEN3;Q9GEQ5;Q9TLJ0;Q6L9W7;B5D5Q5;E2CZ58;Q9MV76;Q9GHM6;Q32597;O03648;Q3T5L7;Q4VIB1;B1NL25;C0J9T2;Q9GG71;Q32818;…	5816	119	CID		94.98	8.98811e-06	0	2	51		1	2297.06	-48.8979	19/217	Medicago_elastase_rep3.mgf
	High	RNEGRDLAREGNEIIREA	Q29VE5;Q33245;Q33268;Q8HUZ7;Q32857;Q8WIX2;B8PRM7;Q95EV1;Q8WIX1;O98562;Q8HDA1;A0PDA4;A5X4I1;Q32183;Q8SN43;O98549;Q6W3S3;Q31778;O98880;Q8WJK2;Q9XPZ0;Q9MU73;O98552;Q6Y2Z1;Q15JC1;B8QQH0;C7A5Y1;Q31822;O98545;Q9GHR3;Q8HUZ8;Q3T5E9;B8QQG8;A5PFD4;Q9BB74;Q32056;Q3T5M0;B8PRM1;Q8WKW3;Q8WHG4;Q9GCU2;Q3ZU78;Q4KUD6;B8PRN3;D6MYK4;Q1XEK3;Q8HUZ1;Q3T8E6;A0AS74;Q4H1C6;Q31856;Q9T2C1;Q71N71;A0PDA8;Q32776;Q9GGH6;Q9GEN3;…	6175	137	CID		86.92	6.3979e-05	0	2	51		1	2097.97	-49.7073	20/197	Medicago_elastase_rep3.mgf
	High	YKAQAETGEIKGHYxNAT	O98880;P92360;C0J9S6	3	3	CID	X15(I)	86.26	6.92155e-05		2	51		1	1993.89	-53.1831	15/190	Medicago_elastase_rep3.mgf
	High	YKAQAETGEIKGHYxNAT	O98880;P92360;C0J9S6	3	3	CID	X15(L)	86.26	6.92155e-05		6	51		1	1993.89	-53.1831	15/190	Medicago_elastase_rep3.mgf
	High	cVQARNEGRDLAREGNEIIREA	Q29VE5;Q8SN43;O98549;Q6W3S3;Q31778;O98880;Q8WJK2;Q9XPZ0;Q9MU73;O98552;Q6Y2Z1;Q15JC1;C7A5Y1;Q31822;O98545;Q9GHR3;Q8HUZ8;Q3T5E9;A5PFD4;Q9BB74;Q32056;Q3T5M0;B8PRM1;Q8WKW3;Q8WHG4;Q9GCU2;Q3ZU78;Q4KUD6;B8PRN3;D6MYK4;Q1XEK3;Q8HUZ1;Q3T8E6;A0AS74;Q4H1C6;Q31856;Q9T2C1;A0PDA8;Q32776;Q9GGH6;Q9GEN3;Q9GEQ5;Q9TLJ0;Q6L9W7;B5D5Q5;E2CZ58;Q9MV76;Q9GHM6;Q32597;O03648;Q3T5L7;Q4VIB1;B1NL25;C0J9T2;Q9GG71;Q32818;Q9TLI9;…	5800	117	CID	C1(Carbamidomethyl)	76.65	0.000544892		6	50		1	2556.15	-45.1441	20/233	Medicago_elastase_rep3.mgf
	High	KNYGRAVYEcL	B8YGX4;Q6J6P1;Q33550;Q29VE5;O98668;Q33245;B3LDX5;O63136;Q9GD42;B6GUX7;Q9GDB9;P94043;Q8SKV4;Q6Y2Y3;B6GUQ7;D8V9C5;P93976;Q9GD57;P93977;Q710K7;O47046;P94076;P93987;Q33620;Q33440;Q9TJV6;A5X4C0;Q8WIX2;P94053;D0Q0H0;Q95EV1;Q8WIX1;O98562;Q8HDA1;P94041;Q9GGC2;Q8MG14;Q9GDB5;Q36643;B6GUQ8;Q36637;Q37357;P93986;A0PDA4;A5X4I1;Q9GDQ2;Q33323;D2KUS5;B3TK15;Q9XQP7;E0D9P4;Q8SN43;Q8MAK2;Q52TF4;Q95B00;O98549;Q3MKL9;…	21633	371	CID	C10(Carbamidomethyl)	60.63	0.0192787	0	1	50		1	1372.59	-53.7197	8/96	Medicago_elastase_rep3.mgf
	High	FQGPPHGIQVERDKLNKYGRPL	Q6PSM7;Q33550;Q29VE5;O98668;Q33245;Q32800;B3LDX5;O63136;B6GUX7;P94043;Q8SKV4;Q6Y2Y3;B6GUQ7;D8V9C5;P93976;Q9GD57;P93977;Q710K7;Q33268;Q8HUZ7;P94076;Q7YM64;Q32857;Q33440;A5X4C0;P94053;Q33579;D0Q0H0;Q95EV1;Q8WIX1;O98562;P94041;Q9GGC2;Q8MG14;Q9GDB5;B6GUQ8;Q37357;A0PDA4;A5X4I1;Q8MCX1;Q9GDQ2;Q9TLI7;Q33323;D2KUS5;Q05993;Q6W3S3;Q31778;Q8WHV7;Q95A73;O98880;O98350;Q8WJK2;Q95632;Q32428;Q9XPZ0;Q9MU73;Q8HTA0;…	17696	318	CID		59.22	0.0341085		8	51		1	2549.26	-45.2529	14/219	Medicago_elastase_rep3.mgf
	Medium	AKNYGRAVYEcL	B8YGX4;Q6J6P1;Q33550;Q29VE5;O98668;Q33245;B3LDX5;O63136;Q9GD42;B6GUX7;Q9GDB9;P94043;Q8SKV4;Q6Y2Y3;B6GUQ7;D8V9C5;P93976;Q9GD57;P93977;Q710K7;O47046;P94076;P93987;Q33620;Q33440;Q9TJV6;A5X4C0;Q8WIX2;P94053;D0Q0H0;Q95EV1;Q8WIX1;O98562;Q8HDA1;P94041;Q9GGC2;Q8MG14;Q9GDB5;Q36643;B6GUQ8;Q36637;Q37357;P93986;A0PDA4;A5X4I1;Q9GDQ2;Q33323;D2KUS5;B3TK15;Q9XQP7;E0D9P4;Q8SN43;Q8MAK2;Q52TF4;Q95B00;O98549;Q3MKL9;…	21604	369	CID	C11(Carbamidomethyl)	46.41	0.601389	0	2	50	48	1	1443.64	-47.6957	13/104	Medicago_elastase_rep3.mgf
	Medium	FQGPPHGI	Q6PSM7;Q33550;Q29VE5;O98668;Q33245;Q32800;B3LDX5;O63136;B6GUX7;Q9GDB9;P94043;Q8SKV4;Q6Y2Y3;B6GUQ7;D8V9C5;P93976;Q9GD57;P93977;Q710K7;Q33268;Q8HUZ7;P94076;Q7YM64;Q32857;Q33440;Q9TJV6;A5X4C0;P94053;Q33579;B8PRM7;D0Q0H0;Q95EV1;Q8WIX1;O98562;Q33089;P94041;Q9GGC2;Q8MG14;Q9GDB5;B6GUQ8;Q37357;A0PDA4;A5X4I1;Q8MCX1;Q9GDQ2;Q9TLI7;Q32183;Q33323;D2KUS5;Q6SSI3;O98549;Q3MKL9;E5FEB9;P31183;Q05993;Q6W3S3;Q31778;…	20049	370	CID		44.77	0.767122		2	50		1	852.38	-66.5302	6/71	Medicago_elastase_rep3.mgf
	Low	GCTIKPKxGLSAKNYGRA	O98880;C7A5Y1;Q5I998;Q3T8E6;O98879;Q09W24	8	6	CID	X8(I)	40.35	3.24554		4	52	54	1	1876.95	-50.0553	9/184	Medicago_elastase_rep3.mgf
	Low	RNEGRDLAREGNEI	Q29VE5;Q33245;O47046;Q33268;Q8HUZ7;Q32857;Q8WIX2;B8PRM7;Q95EV1;Q8WIX1;O98562;Q8HDA1;A0PDA4;A5X4I1;Q9TLI7;Q32183;E0D9P4;Q8SN43;O98549;Q05993;Q6W3S3;Q31778;Q8WHV7;O98880;Q8WJK2;Q95632;Q9XPZ0;Q9MU73;O98552;Q6Y2Z1;Q15JC1;B8QQH0;C7A5Y1;Q32156;Q31822;O98545;Q9GHR3;Q8HUZ8;Q66MG6;Q5K3X3;Q3T5E9;A6YSW2;B8QQG8;C3S8W3;C7AQU0;A5PFD4;Q9BB74;Q32056;Q3T5M0;B8PRM1;C3S8R3;Q8WKW3;Q8M949;Q9GHN7;Q95AA9;Q9TN66;Q8WHG4;…	8529	200	CID		32.63	13.4979		9	50	47	1	1628.72	-55.5721	12/149	Medicago_elastase_rep3.mgf
	Low	QVERDKLNKYGRPL	B8YGX4;Q6PSM7;Q6J6P1;Q33550;Q29VE5;O98668;Q33245;Q32800;B3LDX5;Q95CD5;Q36609;O63136;Q9GD42;B6GUX7;P94043;Q8SKV4;Q6Y2Y3;B6GUQ7;D8V9C5;P93976;Q9GD57;P93977;Q710K7;P94106;O47046;Q33268;Q8HUZ7;P94076;Q33620;Q7YM64;Q32857;Q33440;A5X4C0;Q8WIX2;P94053;Q33579;B6GUT8;D0Q0H0;Q7YKW5;Q95EV1;Q8WIX1;O98562;Q8HDA1;P94041;Q9GGC2;Q8MG14;Q9GDB5;Q36643;B6GUQ8;Q36637;Q37357;A0PDA4;A5X4I1;Q8MCX1;Q9GDQ2;Q9TLI7;Q33323;…	21007	396	CID		32.42	19.7409		6	51	43	1	1715.86	-57.355	10/141	Medicago_elastase_rep3.mgf
	Low	RNEGRDLAREGNEII	Q29VE5;Q33245;O47046;Q33268;Q8HUZ7;Q32857;Q8WIX2;B8PRM7;Q95EV1;Q8WIX1;O98562;Q8HDA1;A0PDA4;A5X4I1;Q9TLI7;Q32183;E0D9P4;Q8SN43;O98549;Q05993;Q6W3S3;Q31778;O98880;Q8WJK2;Q95632;Q9XPZ0;Q9MU73;O98552;Q6Y2Z1;Q15JC1;B8QQH0;C7A5Y1;Q32156;Q31822;O98545;Q9GHR3;Q8HUZ8;Q5K3X3;Q3T5E9;A6YSW2;B8QQG8;C3S8W3;C7AQU0;A5PFD4;Q9BB74;Q32056;Q3T5M0;B8PRM1;C3S8R3;Q8WKW3;Q8M949;Q9GHN7;Q95AA9;Q9TN66;Q8WHG4;Q9GCU2;Q3ZU78;…	8398	193	CID		30.67	26.7311		3	51	44	1	1741.8	-53.5437	16/159	Medicago_elastase_rep3.mgf
	Low	LRMSGGDHIHA	B8YGX4;Q6J6P1;O98668;Q95CD5;O63136;Q9GD42;Q9GDB9;Q8SKV4;D8V9C5;Q9GD57;P93977;Q33268;P94076;P93987;Q33620;Q7YM64;Q32857;A5X4C0;Q8WIX2;P94053;Q95EV1;Q8WIX1;Q8HDA1;Q9GGC2;Q9GDB5;Q36643;B6GUQ8;Q36637;Q37357;P93986;A5X4I1;Q8MCX1;B3TK15;Q39288;Q9XQP7;E0D9P4;Q8MCX9;Q95B00;Q8HVG8;Q6SSI3;O98549;P31183;Q31982;Q95A73;O98880;Q8WJK2;Q9XPZ0;Q710I9;Q6Y2Z1;B2BY81;D5J720;B3SHE8;Q8MDK1;Q3T5E9;B5KKQ5;D6MYI7;Q8WJK7;…	8133	203	CID		28.99	29.2753		3	50	38	1	1193.52	-51.9146	12/99	Medicago_elastase_rep3.mgf
	Low	NMFTSIVGNVFGFKAxRA	Q33245;P93987;O98880;Q3T5E9;Q6VW13	6	5	CID	X16(I)	27.84	55.3762		4	51	43	1	1971.97	-38.3988	8/184	Medicago_elastase_rep3.mgf
	Low	NMFTSIVGNVFGFKAxRA	Q33245;P93987;O98880;Q3T5E9;Q6VW13	6	5	CID	X16(L)	27.84	55.3762		7	51	43	1	1971.97	-38.3988	8/184	Medicago_elastase_rep3.mgf
	Low	FQGPPHGI	Q6PSM7;Q33550;Q29VE5;O98668;Q33245;Q32800;B3LDX5;O63136;B6GUX7;Q9GDB9;P94043;Q8SKV4;Q6Y2Y3;B6GUQ7;D8V9C5;P93976;Q9GD57;P93977;Q710K7;Q33268;Q8HUZ7;P94076;Q7YM64;Q32857;Q33440;Q9TJV6;A5X4C0;P94053;Q33579;B8PRM7;D0Q0H0;Q95EV1;Q8WIX1;O98562;Q33089;P94041;Q9GGC2;Q8MG14;Q9GDB5;B6GUQ8;Q37357;A0PDA4;A5X4I1;Q8MCX1;Q9GDQ2;Q9TLI7;Q32183;Q33323;D2KUS5;Q6SSI3;O98549;Q3MKL9;E5FEB9;P31183;Q05993;Q6W3S3;Q31778;…	20049	370	CID		22.72	130.223		9	50	42	1	852.397	-46.6347	5/71	Medicago_elastase_rep3.mgf
	Low	REGNEIIREA	Q29VE5;Q33245;Q33268;Q8HUZ7;Q32857;Q8WIX2;B8PRM7;Q95EV1;Q8WIX1;O98562;Q8HDA1;Q37357;A0PDA4;A5X4I1;Q32183;Q8SN43;O98549;Q6W3S3;Q31778;O98880;Q8WJK2;Q9XPZ0;Q9MU73;O98552;Q6Y2Z1;Q15JC1;B8QQH0;C7A5Y1;Q31822;O98545;Q9GHR3;Q8HUZ8;Q3T5E9;B8QQG8;A5PFD4;Q9BB74;Q32056;Q3T5M0;B8PRM1;Q8WKW3;Q8WHG4;Q9GCU2;Q3ZU78;Q4KUD6;B8PRN3;D6MYK4;Q1XEK3;Q8HUZ1;Q3T8E6;A0AS74;Q4H1C6;Q31856;Q9T2C1;Q71N71;A0PDA8;Q32776;Q9GGH6;…	6371	146	CID		16.82	579.302		2	51	30	1	1186.59	-27.0131	8/103	Medicago_elastase_rep3.mgf
Q8WKW3	28.42	17	16	468	51.7681	6.43018	886.52	Rubisco large subunit (Fragment) OS=Lozania pittieri GN=rbcL PE=3 SV=1 - [Q8WKW3_9ROSI]
	Confidence Icon	Sequence	Protein Accessions	# Proteins	# Protein Groups	Activation Type	Modifications	IonScore	Exp Value	Δ Score	Rank	Identity High	Homology Threshold	Charge	m/z [Da]	ΔM [ppm]	Ions Matched	Spectrum File
	High	AAcEVWKEIQFEFPAmDTL	Q8WKW3;Q8WKU7	3	2	CID	C3(Carbamidomethyl), M16(Oxidation)	120.96	2.06794e-08		10	50		1	2301.01	-20.4702	15/188	Medicago_elastase_rep3.mgf
	High	QARNEGRDLAREGNEIIREA	Q29VE5;Q8SN43;O98549;Q6W3S3;Q31778;O98880;Q8WJK2;Q9XPZ0;Q9MU73;O98552;Q6Y2Z1;Q15JC1;C7A5Y1;Q31822;O98545;Q9GHR3;Q8HUZ8;Q3T5E9;A5PFD4;Q9BB74;Q32056;Q3T5M0;B8PRM1;Q8WKW3;Q8WHG4;Q9GCU2;Q3ZU78;Q4KUD6;B8PRN3;D6MYK4;Q1XEK3;Q8HUZ1;Q3T8E6;A0AS74;Q4H1C6;Q31856;Q9T2C1;Q71N71;A0PDA8;Q32776;Q9GGH6;Q9GEN3;Q9GEQ5;Q9TLJ0;Q6L9W7;B5D5Q5;E2CZ58;Q9MV76;Q9GHM6;Q32597;O03648;Q3T5L7;Q4VIB1;B1NL25;C0J9T2;Q9GG71;Q32818;…	5816	119	CID		94.98	8.98811e-06	0	2	51		1	2297.06	-48.8979	19/217	Medicago_elastase_rep3.mgf
	High	RNEGRDLAREGNEIIREA	Q29VE5;Q33245;Q33268;Q8HUZ7;Q32857;Q8WIX2;B8PRM7;Q95EV1;Q8WIX1;O98562;Q8HDA1;A0PDA4;A5X4I1;Q32183;Q8SN43;O98549;Q6W3S3;Q31778;O98880;Q8WJK2;Q9XPZ0;Q9MU73;O98552;Q6Y2Z1;Q15JC1;B8QQH0;C7A5Y1;Q31822;O98545;Q9GHR3;Q8HUZ8;Q3T5E9;B8QQG8;A5PFD4;Q9BB74;Q32056;Q3T5M0;B8PRM1;Q8WKW3;Q8WHG4;Q9GCU2;Q3ZU78;Q4KUD6;B8PRN3;D6MYK4;Q1XEK3;Q8HUZ1;Q3T8E6;A0AS74;Q4H1C6;Q31856;Q9T2C1;Q71N71;A0PDA8;Q32776;Q9GGH6;Q9GEN3;…	6175	137	CID		86.92	6.3979e-05	0	2	51		1	2097.97	-49.7073	20/197	Medicago_elastase_rep3.mgf
	High	YKAQAETGEIKGHYLNAT	Q33550;Q29VE5;O98668;Q32800;B3LDX5;Q95CD5;O63136;Q9GD42;B6GUX7;Q9GDB9;Q8SKV4;Q6Y2Y3;D8V9C5;P93976;P93977;Q710K7;Q33268;Q7YM64;Q8WIX2;Q33579;B6GUT8;B8PRM7;D0Q0H0;Q7YKW5;Q95EV1;Q8WIX1;Q8HDA1;Q33089;Q9GGC2;Q9GDB5;Q36637;Q37357;P93986;A0PDA4;Q8MCX1;Q9GDQ2;Q32183;Q33323;Q39288;Q9XQP7;Q52TF4;Q8MCX9;Q8HVG8;Q6SSI3;O98549;Q3MKL9;Q05993;Q31778;Q8WHV7;Q8WJK2;Q95632;O98552;Q6JXQ9;B2BY81;B8QQH0;B3SHE8;Q8WGV6;…	9651	233	CID		86.26	6.92155e-05		3	51		1	1993.89	-53.1831	15/190	Medicago_elastase_rep3.mgf
	High	cVQARNEGRDLAREGNEIIREA	Q29VE5;Q8SN43;O98549;Q6W3S3;Q31778;O98880;Q8WJK2;Q9XPZ0;Q9MU73;O98552;Q6Y2Z1;Q15JC1;C7A5Y1;Q31822;O98545;Q9GHR3;Q8HUZ8;Q3T5E9;A5PFD4;Q9BB74;Q32056;Q3T5M0;B8PRM1;Q8WKW3;Q8WHG4;Q9GCU2;Q3ZU78;Q4KUD6;B8PRN3;D6MYK4;Q1XEK3;Q8HUZ1;Q3T8E6;A0AS74;Q4H1C6;Q31856;Q9T2C1;A0PDA8;Q32776;Q9GGH6;Q9GEN3;Q9GEQ5;Q9TLJ0;Q6L9W7;B5D5Q5;E2CZ58;Q9MV76;Q9GHM6;Q32597;O03648;Q3T5L7;Q4VIB1;B1NL25;C0J9T2;Q9GG71;Q32818;Q9TLI9;…	5800	117	CID	C1(Carbamidomethyl)	76.65	0.000544892		6	50		1	2556.15	-45.1441	20/233	Medicago_elastase_rep3.mgf
	High	KNYGRAVYEcL	B8YGX4;Q6J6P1;Q33550;Q29VE5;O98668;Q33245;B3LDX5;O63136;Q9GD42;B6GUX7;Q9GDB9;P94043;Q8SKV4;Q6Y2Y3;B6GUQ7;D8V9C5;P93976;Q9GD57;P93977;Q710K7;O47046;P94076;P93987;Q33620;Q33440;Q9TJV6;A5X4C0;Q8WIX2;P94053;D0Q0H0;Q95EV1;Q8WIX1;O98562;Q8HDA1;P94041;Q9GGC2;Q8MG14;Q9GDB5;Q36643;B6GUQ8;Q36637;Q37357;P93986;A0PDA4;A5X4I1;Q9GDQ2;Q33323;D2KUS5;B3TK15;Q9XQP7;E0D9P4;Q8SN43;Q8MAK2;Q52TF4;Q95B00;O98549;Q3MKL9;…	21633	371	CID	C10(Carbamidomethyl)	60.63	0.0192787	0	1	50		1	1372.59	-53.7197	8/96	Medicago_elastase_rep3.mgf
	High	FQGPPHGIQVERDKLNKYGRPL	Q6PSM7;Q33550;Q29VE5;O98668;Q33245;Q32800;B3LDX5;O63136;B6GUX7;P94043;Q8SKV4;Q6Y2Y3;B6GUQ7;D8V9C5;P93976;Q9GD57;P93977;Q710K7;Q33268;Q8HUZ7;P94076;Q7YM64;Q32857;Q33440;A5X4C0;P94053;Q33579;D0Q0H0;Q95EV1;Q8WIX1;O98562;P94041;Q9GGC2;Q8MG14;Q9GDB5;B6GUQ8;Q37357;A0PDA4;A5X4I1;Q8MCX1;Q9GDQ2;Q9TLI7;Q33323;D2KUS5;Q05993;Q6W3S3;Q31778;Q8WHV7;Q95A73;O98880;O98350;Q8WJK2;Q95632;Q32428;Q9XPZ0;Q9MU73;Q8HTA0;…	17696	318	CID		59.22	0.0341085		8	51		1	2549.26	-45.2529	14/219	Medicago_elastase_rep3.mgf
	Medium	AKNYGRAVYEcL	B8YGX4;Q6J6P1;Q33550;Q29VE5;O98668;Q33245;B3LDX5;O63136;Q9GD42;B6GUX7;Q9GDB9;P94043;Q8SKV4;Q6Y2Y3;B6GUQ7;D8V9C5;P93976;Q9GD57;P93977;Q710K7;O47046;P94076;P93987;Q33620;Q33440;Q9TJV6;A5X4C0;Q8WIX2;P94053;D0Q0H0;Q95EV1;Q8WIX1;O98562;Q8HDA1;P94041;Q9GGC2;Q8MG14;Q9GDB5;Q36643;B6GUQ8;Q36637;Q37357;P93986;A0PDA4;A5X4I1;Q9GDQ2;Q33323;D2KUS5;B3TK15;Q9XQP7;E0D9P4;Q8SN43;Q8MAK2;Q52TF4;Q95B00;O98549;Q3MKL9;…	21604	369	CID	C11(Carbamidomethyl)	46.41	0.601389	0	2	50	48	1	1443.64	-47.6957	13/104	Medicago_elastase_rep3.mgf
	Medium	FQGPPHGI	Q6PSM7;Q33550;Q29VE5;O98668;Q33245;Q32800;B3LDX5;O63136;B6GUX7;Q9GDB9;P94043;Q8SKV4;Q6Y2Y3;B6GUQ7;D8V9C5;P93976;Q9GD57;P93977;Q710K7;Q33268;Q8HUZ7;P94076;Q7YM64;Q32857;Q33440;Q9TJV6;A5X4C0;P94053;Q33579;B8PRM7;D0Q0H0;Q95EV1;Q8WIX1;O98562;Q33089;P94041;Q9GGC2;Q8MG14;Q9GDB5;B6GUQ8;Q37357;A0PDA4;A5X4I1;Q8MCX1;Q9GDQ2;Q9TLI7;Q32183;Q33323;D2KUS5;Q6SSI3;O98549;Q3MKL9;E5FEB9;P31183;Q05993;Q6W3S3;Q31778;…	20049	370	CID		44.77	0.767122		2	50		1	852.38	-66.5302	6/71	Medicago_elastase_rep3.mgf
	Low	GCTIKPKLGLSAKNYGRA	B8YGX4;Q6J6P1;Q33550;Q29VE5;O98668;Q33245;Q32800;B3LDX5;Q36609;O63136;Q9GD42;B6GUX7;Q9GDB9;P94043;Q8SKV4;Q6Y2Y3;B6GUQ7;D8V9C5;Q9GD57;Q710K7;P94106;O47046;Q33268;Q8HUZ7;P94076;P93987;Q33620;Q7YM64;Q32857;Q33440;Q9TJV6;A5X4C0;Q8WIX2;P94053;Q33579;B6GUT8;D0Q0H0;Q7YKW5;Q95EV1;Q8WIX1;O98562;Q33089;P94041;Q9GGC2;Q8MG14;Q9GDB5;Q36643;B6GUQ8;Q36637;Q37357;P93986;A0PDA4;A5X4I1;Q8MCX1;Q9TLI7;Q32183;Q33323;…	23314	389	CID		40.35	3.24554		8	52	54	1	1876.95	-50.0553	9/184	Medicago_elastase_rep3.mgf
	Low	RNEGRDLAREGNEI	Q29VE5;Q33245;O47046;Q33268;Q8HUZ7;Q32857;Q8WIX2;B8PRM7;Q95EV1;Q8WIX1;O98562;Q8HDA1;A0PDA4;A5X4I1;Q9TLI7;Q32183;E0D9P4;Q8SN43;O98549;Q05993;Q6W3S3;Q31778;Q8WHV7;O98880;Q8WJK2;Q95632;Q9XPZ0;Q9MU73;O98552;Q6Y2Z1;Q15JC1;B8QQH0;C7A5Y1;Q32156;Q31822;O98545;Q9GHR3;Q8HUZ8;Q66MG6;Q5K3X3;Q3T5E9;A6YSW2;B8QQG8;C3S8W3;C7AQU0;A5PFD4;Q9BB74;Q32056;Q3T5M0;B8PRM1;C3S8R3;Q8WKW3;Q8M949;Q9GHN7;Q95AA9;Q9TN66;Q8WHG4;…	8529	200	CID		32.63	13.4979		9	50	47	1	1628.72	-55.5721	12/149	Medicago_elastase_rep3.mgf
	Low	QVERDKLNKYGRPL	B8YGX4;Q6PSM7;Q6J6P1;Q33550;Q29VE5;O98668;Q33245;Q32800;B3LDX5;Q95CD5;Q36609;O63136;Q9GD42;B6GUX7;P94043;Q8SKV4;Q6Y2Y3;B6GUQ7;D8V9C5;P93976;Q9GD57;P93977;Q710K7;P94106;O47046;Q33268;Q8HUZ7;P94076;Q33620;Q7YM64;Q32857;Q33440;A5X4C0;Q8WIX2;P94053;Q33579;B6GUT8;D0Q0H0;Q7YKW5;Q95EV1;Q8WIX1;O98562;Q8HDA1;P94041;Q9GGC2;Q8MG14;Q9GDB5;Q36643;B6GUQ8;Q36637;Q37357;A0PDA4;A5X4I1;Q8MCX1;Q9GDQ2;Q9TLI7;Q33323;…	21007	396	CID		32.42	19.7409		6	51	43	1	1715.86	-57.355	10/141	Medicago_elastase_rep3.mgf
	Low	RNEGRDLAREGNEII	Q29VE5;Q33245;O47046;Q33268;Q8HUZ7;Q32857;Q8WIX2;B8PRM7;Q95EV1;Q8WIX1;O98562;Q8HDA1;A0PDA4;A5X4I1;Q9TLI7;Q32183;E0D9P4;Q8SN43;O98549;Q05993;Q6W3S3;Q31778;O98880;Q8WJK2;Q95632;Q9XPZ0;Q9MU73;O98552;Q6Y2Z1;Q15JC1;B8QQH0;C7A5Y1;Q32156;Q31822;O98545;Q9GHR3;Q8HUZ8;Q5K3X3;Q3T5E9;A6YSW2;B8QQG8;C3S8W3;C7AQU0;A5PFD4;Q9BB74;Q32056;Q3T5M0;B8PRM1;C3S8R3;Q8WKW3;Q8M949;Q9GHN7;Q95AA9;Q9TN66;Q8WHG4;Q9GCU2;Q3ZU78;…	8398	193	CID		30.67	26.7311		3	51	44	1	1741.8	-53.5437	16/159	Medicago_elastase_rep3.mgf
	Low	LRMSGGDHIHA	B8YGX4;Q6J6P1;O98668;Q95CD5;O63136;Q9GD42;Q9GDB9;Q8SKV4;D8V9C5;Q9GD57;P93977;Q33268;P94076;P93987;Q33620;Q7YM64;Q32857;A5X4C0;Q8WIX2;P94053;Q95EV1;Q8WIX1;Q8HDA1;Q9GGC2;Q9GDB5;Q36643;B6GUQ8;Q36637;Q37357;P93986;A5X4I1;Q8MCX1;B3TK15;Q39288;Q9XQP7;E0D9P4;Q8MCX9;Q95B00;Q8HVG8;Q6SSI3;O98549;P31183;Q31982;Q95A73;O98880;Q8WJK2;Q9XPZ0;Q710I9;Q6Y2Z1;B2BY81;D5J720;B3SHE8;Q8MDK1;Q3T5E9;B5KKQ5;D6MYI7;Q8WJK7;…	8133	203	CID		28.99	29.2753		3	50	38	1	1193.52	-51.9146	12/99	Medicago_elastase_rep3.mgf
	Low	NMFTSIVGNVFGFKALRA	B8YGX4;Q6PSM7;Q33550;Q29VE5;O98668;Q32800;Q36609;O63136;B6GUX7;Q8SKV4;Q6Y2Y3;B6GUQ7;D8V9C5;P93976;Q9GD57;P93977;P94106;O47046;Q8HUZ7;Q7YM64;Q32857;Q33440;A5X4C0;Q8WIX2;Q33579;B6GUT8;D0Q0H0;Q95EV1;Q8WIX1;O98562;Q8HDA1;Q33089;P94041;Q9GGC2;Q8MG14;Q9GDB5;B6GUQ8;Q36637;Q37357;A0PDA4;A5X4I1;Q8MCX1;Q9GDQ2;Q32183;Q33323;Q39288;E0D9P4;Q8MAK2;Q52TF4;Q8HVG8;B5U0R6;O98549;Q3MKL9;E5FEB9;Q05993;Q31778;Q8WHV7;…	15551	326	CID		27.84	55.3762		5	51	43	1	1971.97	-38.3988	8/184	Medicago_elastase_rep3.mgf
	Low	FQGPPHGI	Q6PSM7;Q33550;Q29VE5;O98668;Q33245;Q32800;B3LDX5;O63136;B6GUX7;Q9GDB9;P94043;Q8SKV4;Q6Y2Y3;B6GUQ7;D8V9C5;P93976;Q9GD57;P93977;Q710K7;Q33268;Q8HUZ7;P94076;Q7YM64;Q32857;Q33440;Q9TJV6;A5X4C0;P94053;Q33579;B8PRM7;D0Q0H0;Q95EV1;Q8WIX1;O98562;Q33089;P94041;Q9GGC2;Q8MG14;Q9GDB5;B6GUQ8;Q37357;A0PDA4;A5X4I1;Q8MCX1;Q9GDQ2;Q9TLI7;Q32183;Q33323;D2KUS5;Q6SSI3;O98549;Q3MKL9;E5FEB9;P31183;Q05993;Q6W3S3;Q31778;…	20049	370	CID		22.72	130.223		9	50	42	1	852.397	-46.6347	5/71	Medicago_elastase_rep3.mgf
	Low	REGNEIIREA	Q29VE5;Q33245;Q33268;Q8HUZ7;Q32857;Q8WIX2;B8PRM7;Q95EV1;Q8WIX1;O98562;Q8HDA1;Q37357;A0PDA4;A5X4I1;Q32183;Q8SN43;O98549;Q6W3S3;Q31778;O98880;Q8WJK2;Q9XPZ0;Q9MU73;O98552;Q6Y2Z1;Q15JC1;B8QQH0;C7A5Y1;Q31822;O98545;Q9GHR3;Q8HUZ8;Q3T5E9;B8QQG8;A5PFD4;Q9BB74;Q32056;Q3T5M0;B8PRM1;Q8WKW3;Q8WHG4;Q9GCU2;Q3ZU78;Q4KUD6;B8PRN3;D6MYK4;Q1XEK3;Q8HUZ1;Q3T8E6;A0AS74;Q4H1C6;Q31856;Q9T2C1;Q71N71;A0PDA8;Q32776;Q9GGH6;…	6371	146	CID		16.82	579.302		2	51	30	1	1186.59	-27.0131	8/103	Medicago_elastase_rep3.mgf
Q9GEN3	28.91	19	16	460	51.2536	6.58057	886.52	Ribulose-1,5-bisphosphate carboxylase/oxygenase large subunit (Fragment) OS=Jacquinia keyensis GN=rbcL PE=3 SV=1 - [Q9GEN3_9ERIC]
	Confidence Icon	Sequence	Protein Accessions	# Proteins	# Protein Groups	Activation Type	Modifications	IonScore	Exp Value	Δ Score	Rank	Identity High	Homology Threshold	Charge	m/z [Da]	ΔM [ppm]	Ions Matched	Spectrum File
	High	AAcEVWKEIKFEFxAmDTL	Q9GEN3	6	1	CID	C3(Carbamidomethyl), X14(P), M16(Oxidation)	120.96	2.06794e-08		6	50		1	2301.01	-36.285	15/188	Medicago_elastase_rep3.mgf
	High	AAcEVWKEIKFEFxAMDTL	Q9GEN3	6	1	CID	C3(Carbamidomethyl), X14(P)	114.45	9.64281e-08		7	50		1	2285.01	-36.7225	12/188	Medicago_elastase_rep3.mgf
	High	QARNEGRDLAREGNEIIREA	Q29VE5;Q8SN43;O98549;Q6W3S3;Q31778;O98880;Q8WJK2;Q9XPZ0;Q9MU73;O98552;Q6Y2Z1;Q15JC1;C7A5Y1;Q31822;O98545;Q9GHR3;Q8HUZ8;Q3T5E9;A5PFD4;Q9BB74;Q32056;Q3T5M0;B8PRM1;Q8WKW3;Q8WHG4;Q9GCU2;Q3ZU78;Q4KUD6;B8PRN3;D6MYK4;Q1XEK3;Q8HUZ1;Q3T8E6;A0AS74;Q4H1C6;Q31856;Q9T2C1;Q71N71;A0PDA8;Q32776;Q9GGH6;Q9GEN3;Q9GEQ5;Q9TLJ0;Q6L9W7;B5D5Q5;E2CZ58;Q9MV76;Q9GHM6;Q32597;O03648;Q3T5L7;Q4VIB1;B1NL25;C0J9T2;Q9GG71;Q32818;…	5816	119	CID		94.98	8.98811e-06	0	2	51		1	2297.06	-48.8979	19/217	Medicago_elastase_rep3.mgf
	High	RNEGRDLAREGNEIIREA	Q29VE5;Q33245;Q33268;Q8HUZ7;Q32857;Q8WIX2;B8PRM7;Q95EV1;Q8WIX1;O98562;Q8HDA1;A0PDA4;A5X4I1;Q32183;Q8SN43;O98549;Q6W3S3;Q31778;O98880;Q8WJK2;Q9XPZ0;Q9MU73;O98552;Q6Y2Z1;Q15JC1;B8QQH0;C7A5Y1;Q31822;O98545;Q9GHR3;Q8HUZ8;Q3T5E9;B8QQG8;A5PFD4;Q9BB74;Q32056;Q3T5M0;B8PRM1;Q8WKW3;Q8WHG4;Q9GCU2;Q3ZU78;Q4KUD6;B8PRN3;D6MYK4;Q1XEK3;Q8HUZ1;Q3T8E6;A0AS74;Q4H1C6;Q31856;Q9T2C1;Q71N71;A0PDA8;Q32776;Q9GGH6;Q9GEN3;…	6175	137	CID		86.92	6.3979e-05	0	2	51		1	2097.97	-49.7073	20/197	Medicago_elastase_rep3.mgf
	High	YKAQAETGEIKGHYLNAT	Q33550;Q29VE5;O98668;Q32800;B3LDX5;Q95CD5;O63136;Q9GD42;B6GUX7;Q9GDB9;Q8SKV4;Q6Y2Y3;D8V9C5;P93976;P93977;Q710K7;Q33268;Q7YM64;Q8WIX2;Q33579;B6GUT8;B8PRM7;D0Q0H0;Q7YKW5;Q95EV1;Q8WIX1;Q8HDA1;Q33089;Q9GGC2;Q9GDB5;Q36637;Q37357;P93986;A0PDA4;Q8MCX1;Q9GDQ2;Q32183;Q33323;Q39288;Q9XQP7;Q52TF4;Q8MCX9;Q8HVG8;Q6SSI3;O98549;Q3MKL9;Q05993;Q31778;Q8WHV7;Q8WJK2;Q95632;O98552;Q6JXQ9;B2BY81;B8QQH0;B3SHE8;Q8WGV6;…	9651	233	CID		86.26	6.92155e-05		3	51		1	1993.89	-53.1831	15/190	Medicago_elastase_rep3.mgf
	High	cVQARNEGRDLAREGNEIIREA	Q29VE5;Q8SN43;O98549;Q6W3S3;Q31778;O98880;Q8WJK2;Q9XPZ0;Q9MU73;O98552;Q6Y2Z1;Q15JC1;C7A5Y1;Q31822;O98545;Q9GHR3;Q8HUZ8;Q3T5E9;A5PFD4;Q9BB74;Q32056;Q3T5M0;B8PRM1;Q8WKW3;Q8WHG4;Q9GCU2;Q3ZU78;Q4KUD6;B8PRN3;D6MYK4;Q1XEK3;Q8HUZ1;Q3T8E6;A0AS74;Q4H1C6;Q31856;Q9T2C1;A0PDA8;Q32776;Q9GGH6;Q9GEN3;Q9GEQ5;Q9TLJ0;Q6L9W7;B5D5Q5;E2CZ58;Q9MV76;Q9GHM6;Q32597;O03648;Q3T5L7;Q4VIB1;B1NL25;C0J9T2;Q9GG71;Q32818;Q9TLI9;…	5800	117	CID	C1(Carbamidomethyl)	76.65	0.000544892		6	50		1	2556.15	-45.1441	20/233	Medicago_elastase_rep3.mgf
	High	AAcEVWKEIKFEFxAMDTL	Q9GEN3	6	1	CID	C3(Carbamidomethyl), X14(N)	66.44	0.00584775		2	50		1	2302.01	-32.3501	12/188	Medicago_elastase_rep3.mgf
	High	KNYGRAVYEcL	B8YGX4;Q6J6P1;Q33550;Q29VE5;O98668;Q33245;B3LDX5;O63136;Q9GD42;B6GUX7;Q9GDB9;P94043;Q8SKV4;Q6Y2Y3;B6GUQ7;D8V9C5;P93976;Q9GD57;P93977;Q710K7;O47046;P94076;P93987;Q33620;Q33440;Q9TJV6;A5X4C0;Q8WIX2;P94053;D0Q0H0;Q95EV1;Q8WIX1;O98562;Q8HDA1;P94041;Q9GGC2;Q8MG14;Q9GDB5;Q36643;B6GUQ8;Q36637;Q37357;P93986;A0PDA4;A5X4I1;Q9GDQ2;Q33323;D2KUS5;B3TK15;Q9XQP7;E0D9P4;Q8SN43;Q8MAK2;Q52TF4;Q95B00;O98549;Q3MKL9;…	21633	371	CID	C10(Carbamidomethyl)	60.63	0.0192787	0	1	50		1	1372.59	-53.7197	8/96	Medicago_elastase_rep3.mgf
	High	FQGPPHGIQVERDKLNKYGRPL	Q6PSM7;Q33550;Q29VE5;O98668;Q33245;Q32800;B3LDX5;O63136;B6GUX7;P94043;Q8SKV4;Q6Y2Y3;B6GUQ7;D8V9C5;P93976;Q9GD57;P93977;Q710K7;Q33268;Q8HUZ7;P94076;Q7YM64;Q32857;Q33440;A5X4C0;P94053;Q33579;D0Q0H0;Q95EV1;Q8WIX1;O98562;P94041;Q9GGC2;Q8MG14;Q9GDB5;B6GUQ8;Q37357;A0PDA4;A5X4I1;Q8MCX1;Q9GDQ2;Q9TLI7;Q33323;D2KUS5;Q05993;Q6W3S3;Q31778;Q8WHV7;Q95A73;O98880;O98350;Q8WJK2;Q95632;Q32428;Q9XPZ0;Q9MU73;Q8HTA0;…	17696	318	CID		59.22	0.0341085		8	51		1	2549.26	-45.2529	14/219	Medicago_elastase_rep3.mgf
	Medium	AKNYGRAVYEcL	B8YGX4;Q6J6P1;Q33550;Q29VE5;O98668;Q33245;B3LDX5;O63136;Q9GD42;B6GUX7;Q9GDB9;P94043;Q8SKV4;Q6Y2Y3;B6GUQ7;D8V9C5;P93976;Q9GD57;P93977;Q710K7;O47046;P94076;P93987;Q33620;Q33440;Q9TJV6;A5X4C0;Q8WIX2;P94053;D0Q0H0;Q95EV1;Q8WIX1;O98562;Q8HDA1;P94041;Q9GGC2;Q8MG14;Q9GDB5;Q36643;B6GUQ8;Q36637;Q37357;P93986;A0PDA4;A5X4I1;Q9GDQ2;Q33323;D2KUS5;B3TK15;Q9XQP7;E0D9P4;Q8SN43;Q8MAK2;Q52TF4;Q95B00;O98549;Q3MKL9;…	21604	369	CID	C11(Carbamidomethyl)	46.41	0.601389	0	2	50	48	1	1443.64	-47.6957	13/104	Medicago_elastase_rep3.mgf
	Medium	FQGPPHGI	Q6PSM7;Q33550;Q29VE5;O98668;Q33245;Q32800;B3LDX5;O63136;B6GUX7;Q9GDB9;P94043;Q8SKV4;Q6Y2Y3;B6GUQ7;D8V9C5;P93976;Q9GD57;P93977;Q710K7;Q33268;Q8HUZ7;P94076;Q7YM64;Q32857;Q33440;Q9TJV6;A5X4C0;P94053;Q33579;B8PRM7;D0Q0H0;Q95EV1;Q8WIX1;O98562;Q33089;P94041;Q9GGC2;Q8MG14;Q9GDB5;B6GUQ8;Q37357;A0PDA4;A5X4I1;Q8MCX1;Q9GDQ2;Q9TLI7;Q32183;Q33323;D2KUS5;Q6SSI3;O98549;Q3MKL9;E5FEB9;P31183;Q05993;Q6W3S3;Q31778;…	20049	370	CID		44.77	0.767122		2	50		1	852.38	-66.5302	6/71	Medicago_elastase_rep3.mgf
	Low	GCTIKPKLGLSAKNYGRA	B8YGX4;Q6J6P1;Q33550;Q29VE5;O98668;Q33245;Q32800;B3LDX5;Q36609;O63136;Q9GD42;B6GUX7;Q9GDB9;P94043;Q8SKV4;Q6Y2Y3;B6GUQ7;D8V9C5;Q9GD57;Q710K7;P94106;O47046;Q33268;Q8HUZ7;P94076;P93987;Q33620;Q7YM64;Q32857;Q33440;Q9TJV6;A5X4C0;Q8WIX2;P94053;Q33579;B6GUT8;D0Q0H0;Q7YKW5;Q95EV1;Q8WIX1;O98562;Q33089;P94041;Q9GGC2;Q8MG14;Q9GDB5;Q36643;B6GUQ8;Q36637;Q37357;P93986;A0PDA4;A5X4I1;Q8MCX1;Q9TLI7;Q32183;Q33323;…	23314	389	CID		40.35	3.24554		8	52	54	1	1876.95	-50.0553	9/184	Medicago_elastase_rep3.mgf
	Low	RNEGRDLAREGNEI	Q29VE5;Q33245;O47046;Q33268;Q8HUZ7;Q32857;Q8WIX2;B8PRM7;Q95EV1;Q8WIX1;O98562;Q8HDA1;A0PDA4;A5X4I1;Q9TLI7;Q32183;E0D9P4;Q8SN43;O98549;Q05993;Q6W3S3;Q31778;Q8WHV7;O98880;Q8WJK2;Q95632;Q9XPZ0;Q9MU73;O98552;Q6Y2Z1;Q15JC1;B8QQH0;C7A5Y1;Q32156;Q31822;O98545;Q9GHR3;Q8HUZ8;Q66MG6;Q5K3X3;Q3T5E9;A6YSW2;B8QQG8;C3S8W3;C7AQU0;A5PFD4;Q9BB74;Q32056;Q3T5M0;B8PRM1;C3S8R3;Q8WKW3;Q8M949;Q9GHN7;Q95AA9;Q9TN66;Q8WHG4;…	8529	200	CID		32.63	13.4979		9	50	47	1	1628.72	-55.5721	12/149	Medicago_elastase_rep3.mgf
	Low	QVERDKLNKYGRPL	B8YGX4;Q6PSM7;Q6J6P1;Q33550;Q29VE5;O98668;Q33245;Q32800;B3LDX5;Q95CD5;Q36609;O63136;Q9GD42;B6GUX7;P94043;Q8SKV4;Q6Y2Y3;B6GUQ7;D8V9C5;P93976;Q9GD57;P93977;Q710K7;P94106;O47046;Q33268;Q8HUZ7;P94076;Q33620;Q7YM64;Q32857;Q33440;A5X4C0;Q8WIX2;P94053;Q33579;B6GUT8;D0Q0H0;Q7YKW5;Q95EV1;Q8WIX1;O98562;Q8HDA1;P94041;Q9GGC2;Q8MG14;Q9GDB5;Q36643;B6GUQ8;Q36637;Q37357;A0PDA4;A5X4I1;Q8MCX1;Q9GDQ2;Q9TLI7;Q33323;…	21007	396	CID		32.42	19.7409		6	51	43	1	1715.86	-57.355	10/141	Medicago_elastase_rep3.mgf
	Low	RNEGRDLAREGNEII	Q29VE5;Q33245;O47046;Q33268;Q8HUZ7;Q32857;Q8WIX2;B8PRM7;Q95EV1;Q8WIX1;O98562;Q8HDA1;A0PDA4;A5X4I1;Q9TLI7;Q32183;E0D9P4;Q8SN43;O98549;Q05993;Q6W3S3;Q31778;O98880;Q8WJK2;Q95632;Q9XPZ0;Q9MU73;O98552;Q6Y2Z1;Q15JC1;B8QQH0;C7A5Y1;Q32156;Q31822;O98545;Q9GHR3;Q8HUZ8;Q5K3X3;Q3T5E9;A6YSW2;B8QQG8;C3S8W3;C7AQU0;A5PFD4;Q9BB74;Q32056;Q3T5M0;B8PRM1;C3S8R3;Q8WKW3;Q8M949;Q9GHN7;Q95AA9;Q9TN66;Q8WHG4;Q9GCU2;Q3ZU78;…	8398	193	CID		30.67	26.7311		3	51	44	1	1741.8	-53.5437	16/159	Medicago_elastase_rep3.mgf
	Low	LRMSGGDHIHA	B8YGX4;Q6J6P1;O98668;Q95CD5;O63136;Q9GD42;Q9GDB9;Q8SKV4;D8V9C5;Q9GD57;P93977;Q33268;P94076;P93987;Q33620;Q7YM64;Q32857;A5X4C0;Q8WIX2;P94053;Q95EV1;Q8WIX1;Q8HDA1;Q9GGC2;Q9GDB5;Q36643;B6GUQ8;Q36637;Q37357;P93986;A5X4I1;Q8MCX1;B3TK15;Q39288;Q9XQP7;E0D9P4;Q8MCX9;Q95B00;Q8HVG8;Q6SSI3;O98549;P31183;Q31982;Q95A73;O98880;Q8WJK2;Q9XPZ0;Q710I9;Q6Y2Z1;B2BY81;D5J720;B3SHE8;Q8MDK1;Q3T5E9;B5KKQ5;D6MYI7;Q8WJK7;…	8133	203	CID		28.99	29.2753		3	50	38	1	1193.52	-51.9146	12/99	Medicago_elastase_rep3.mgf
	Low	NMFTSIVGNVFGFKALRA	B8YGX4;Q6PSM7;Q33550;Q29VE5;O98668;Q32800;Q36609;O63136;B6GUX7;Q8SKV4;Q6Y2Y3;B6GUQ7;D8V9C5;P93976;Q9GD57;P93977;P94106;O47046;Q8HUZ7;Q7YM64;Q32857;Q33440;A5X4C0;Q8WIX2;Q33579;B6GUT8;D0Q0H0;Q95EV1;Q8WIX1;O98562;Q8HDA1;Q33089;P94041;Q9GGC2;Q8MG14;Q9GDB5;B6GUQ8;Q36637;Q37357;A0PDA4;A5X4I1;Q8MCX1;Q9GDQ2;Q32183;Q33323;Q39288;E0D9P4;Q8MAK2;Q52TF4;Q8HVG8;B5U0R6;O98549;Q3MKL9;E5FEB9;Q05993;Q31778;Q8WHV7;…	15551	326	CID		27.84	55.3762		5	51	43	1	1971.97	-38.3988	8/184	Medicago_elastase_rep3.mgf
	Low	FQGPPHGI	Q6PSM7;Q33550;Q29VE5;O98668;Q33245;Q32800;B3LDX5;O63136;B6GUX7;Q9GDB9;P94043;Q8SKV4;Q6Y2Y3;B6GUQ7;D8V9C5;P93976;Q9GD57;P93977;Q710K7;Q33268;Q8HUZ7;P94076;Q7YM64;Q32857;Q33440;Q9TJV6;A5X4C0;P94053;Q33579;B8PRM7;D0Q0H0;Q95EV1;Q8WIX1;O98562;Q33089;P94041;Q9GGC2;Q8MG14;Q9GDB5;B6GUQ8;Q37357;A0PDA4;A5X4I1;Q8MCX1;Q9GDQ2;Q9TLI7;Q32183;Q33323;D2KUS5;Q6SSI3;O98549;Q3MKL9;E5FEB9;P31183;Q05993;Q6W3S3;Q31778;…	20049	370	CID		22.72	130.223		9	50	42	1	852.397	-46.6347	5/71	Medicago_elastase_rep3.mgf
	Low	REGNEIIREA	Q29VE5;Q33245;Q33268;Q8HUZ7;Q32857;Q8WIX2;B8PRM7;Q95EV1;Q8WIX1;O98562;Q8HDA1;Q37357;A0PDA4;A5X4I1;Q32183;Q8SN43;O98549;Q6W3S3;Q31778;O98880;Q8WJK2;Q9XPZ0;Q9MU73;O98552;Q6Y2Z1;Q15JC1;B8QQH0;C7A5Y1;Q31822;O98545;Q9GHR3;Q8HUZ8;Q3T5E9;B8QQG8;A5PFD4;Q9BB74;Q32056;Q3T5M0;B8PRM1;Q8WKW3;Q8WHG4;Q9GCU2;Q3ZU78;Q4KUD6;B8PRN3;D6MYK4;Q1XEK3;Q8HUZ1;Q3T8E6;A0AS74;Q4H1C6;Q31856;Q9T2C1;Q71N71;A0PDA8;Q32776;Q9GGH6;…	6371	146	CID		16.82	579.302		2	51	30	1	1186.59	-27.0131	8/103	Medicago_elastase_rep3.mgf
Q9TLJ0	28.06	18	16	474	52.4152	6.68311	886.52	Ribulose-1,5-bisphosphate carboxylase oxygenase, large subunit (Fragment) OS=Buxus sempervirens GN=rbcL PE=3 SV=1 - [Q9TLJ0_BUXSE]
	Confidence Icon	Sequence	Protein Accessions	# Proteins	# Protein Groups	Activation Type	Modifications	IonScore	Exp Value	Δ Score	Rank	Identity High	Homology Threshold	Charge	m/z [Da]	ΔM [ppm]	Ions Matched	Spectrum File
	High	AAcEVWKEIKFxFPAmDTL	Q9TLJ0	1	1	CID	C3(Carbamidomethyl), X12(E), M16(Oxidation)	120.96	2.06794e-08		7	50		1	2301.01	-36.285	15/188	Medicago_elastase_rep3.mgf
	High	AAcEVWKEIKFxFPAMDTL	Q9TLJ0	1	1	CID	C3(Carbamidomethyl), X12(E)	114.45	9.64281e-08		8	50		1	2285.01	-36.7225	12/188	Medicago_elastase_rep3.mgf
	High	QARNEGRDLAREGNEIIREA	Q29VE5;Q8SN43;O98549;Q6W3S3;Q31778;O98880;Q8WJK2;Q9XPZ0;Q9MU73;O98552;Q6Y2Z1;Q15JC1;C7A5Y1;Q31822;O98545;Q9GHR3;Q8HUZ8;Q3T5E9;A5PFD4;Q9BB74;Q32056;Q3T5M0;B8PRM1;Q8WKW3;Q8WHG4;Q9GCU2;Q3ZU78;Q4KUD6;B8PRN3;D6MYK4;Q1XEK3;Q8HUZ1;Q3T8E6;A0AS74;Q4H1C6;Q31856;Q9T2C1;Q71N71;A0PDA8;Q32776;Q9GGH6;Q9GEN3;Q9GEQ5;Q9TLJ0;Q6L9W7;B5D5Q5;E2CZ58;Q9MV76;Q9GHM6;Q32597;O03648;Q3T5L7;Q4VIB1;B1NL25;C0J9T2;Q9GG71;Q32818;…	5816	119	CID		94.98	8.98811e-06	0	2	51		1	2297.06	-48.8979	19/217	Medicago_elastase_rep3.mgf
	High	RNEGRDLAREGNEIIREA	Q29VE5;Q33245;Q33268;Q8HUZ7;Q32857;Q8WIX2;B8PRM7;Q95EV1;Q8WIX1;O98562;Q8HDA1;A0PDA4;A5X4I1;Q32183;Q8SN43;O98549;Q6W3S3;Q31778;O98880;Q8WJK2;Q9XPZ0;Q9MU73;O98552;Q6Y2Z1;Q15JC1;B8QQH0;C7A5Y1;Q31822;O98545;Q9GHR3;Q8HUZ8;Q3T5E9;B8QQG8;A5PFD4;Q9BB74;Q32056;Q3T5M0;B8PRM1;Q8WKW3;Q8WHG4;Q9GCU2;Q3ZU78;Q4KUD6;B8PRN3;D6MYK4;Q1XEK3;Q8HUZ1;Q3T8E6;A0AS74;Q4H1C6;Q31856;Q9T2C1;Q71N71;A0PDA8;Q32776;Q9GGH6;Q9GEN3;…	6175	137	CID		86.92	6.3979e-05	0	2	51		1	2097.97	-49.7073	20/197	Medicago_elastase_rep3.mgf
	High	YKAQAETGEIKGHYLNAT	Q33550;Q29VE5;O98668;Q32800;B3LDX5;Q95CD5;O63136;Q9GD42;B6GUX7;Q9GDB9;Q8SKV4;Q6Y2Y3;D8V9C5;P93976;P93977;Q710K7;Q33268;Q7YM64;Q8WIX2;Q33579;B6GUT8;B8PRM7;D0Q0H0;Q7YKW5;Q95EV1;Q8WIX1;Q8HDA1;Q33089;Q9GGC2;Q9GDB5;Q36637;Q37357;P93986;A0PDA4;Q8MCX1;Q9GDQ2;Q32183;Q33323;Q39288;Q9XQP7;Q52TF4;Q8MCX9;Q8HVG8;Q6SSI3;O98549;Q3MKL9;Q05993;Q31778;Q8WHV7;Q8WJK2;Q95632;O98552;Q6JXQ9;B2BY81;B8QQH0;B3SHE8;Q8WGV6;…	9651	233	CID		86.26	6.92155e-05		3	51		1	1993.89	-53.1831	15/190	Medicago_elastase_rep3.mgf
	High	cVQARNEGRDLAREGNEIIREA	Q29VE5;Q8SN43;O98549;Q6W3S3;Q31778;O98880;Q8WJK2;Q9XPZ0;Q9MU73;O98552;Q6Y2Z1;Q15JC1;C7A5Y1;Q31822;O98545;Q9GHR3;Q8HUZ8;Q3T5E9;A5PFD4;Q9BB74;Q32056;Q3T5M0;B8PRM1;Q8WKW3;Q8WHG4;Q9GCU2;Q3ZU78;Q4KUD6;B8PRN3;D6MYK4;Q1XEK3;Q8HUZ1;Q3T8E6;A0AS74;Q4H1C6;Q31856;Q9T2C1;A0PDA8;Q32776;Q9GGH6;Q9GEN3;Q9GEQ5;Q9TLJ0;Q6L9W7;B5D5Q5;E2CZ58;Q9MV76;Q9GHM6;Q32597;O03648;Q3T5L7;Q4VIB1;B1NL25;C0J9T2;Q9GG71;Q32818;Q9TLI9;…	5800	117	CID	C1(Carbamidomethyl)	76.65	0.000544892		6	50		1	2556.15	-45.1441	20/233	Medicago_elastase_rep3.mgf
	High	KNYGRAVYEcL	B8YGX4;Q6J6P1;Q33550;Q29VE5;O98668;Q33245;B3LDX5;O63136;Q9GD42;B6GUX7;Q9GDB9;P94043;Q8SKV4;Q6Y2Y3;B6GUQ7;D8V9C5;P93976;Q9GD57;P93977;Q710K7;O47046;P94076;P93987;Q33620;Q33440;Q9TJV6;A5X4C0;Q8WIX2;P94053;D0Q0H0;Q95EV1;Q8WIX1;O98562;Q8HDA1;P94041;Q9GGC2;Q8MG14;Q9GDB5;Q36643;B6GUQ8;Q36637;Q37357;P93986;A0PDA4;A5X4I1;Q9GDQ2;Q33323;D2KUS5;B3TK15;Q9XQP7;E0D9P4;Q8SN43;Q8MAK2;Q52TF4;Q95B00;O98549;Q3MKL9;…	21633	371	CID	C10(Carbamidomethyl)	60.63	0.0192787	0	1	50		1	1372.59	-53.7197	8/96	Medicago_elastase_rep3.mgf
	High	FQGPPHGIQVERDKLNKYGRPL	Q6PSM7;Q33550;Q29VE5;O98668;Q33245;Q32800;B3LDX5;O63136;B6GUX7;P94043;Q8SKV4;Q6Y2Y3;B6GUQ7;D8V9C5;P93976;Q9GD57;P93977;Q710K7;Q33268;Q8HUZ7;P94076;Q7YM64;Q32857;Q33440;A5X4C0;P94053;Q33579;D0Q0H0;Q95EV1;Q8WIX1;O98562;P94041;Q9GGC2;Q8MG14;Q9GDB5;B6GUQ8;Q37357;A0PDA4;A5X4I1;Q8MCX1;Q9GDQ2;Q9TLI7;Q33323;D2KUS5;Q05993;Q6W3S3;Q31778;Q8WHV7;Q95A73;O98880;O98350;Q8WJK2;Q95632;Q32428;Q9XPZ0;Q9MU73;Q8HTA0;…	17696	318	CID		59.22	0.0341085		8	51		1	2549.26	-45.2529	14/219	Medicago_elastase_rep3.mgf
	Medium	AKNYGRAVYEcL	B8YGX4;Q6J6P1;Q33550;Q29VE5;O98668;Q33245;B3LDX5;O63136;Q9GD42;B6GUX7;Q9GDB9;P94043;Q8SKV4;Q6Y2Y3;B6GUQ7;D8V9C5;P93976;Q9GD57;P93977;Q710K7;O47046;P94076;P93987;Q33620;Q33440;Q9TJV6;A5X4C0;Q8WIX2;P94053;D0Q0H0;Q95EV1;Q8WIX1;O98562;Q8HDA1;P94041;Q9GGC2;Q8MG14;Q9GDB5;Q36643;B6GUQ8;Q36637;Q37357;P93986;A0PDA4;A5X4I1;Q9GDQ2;Q33323;D2KUS5;B3TK15;Q9XQP7;E0D9P4;Q8SN43;Q8MAK2;Q52TF4;Q95B00;O98549;Q3MKL9;…	21604	369	CID	C11(Carbamidomethyl)	46.41	0.601389	0	2	50	48	1	1443.64	-47.6957	13/104	Medicago_elastase_rep3.mgf
	Medium	FQGPPHGI	Q6PSM7;Q33550;Q29VE5;O98668;Q33245;Q32800;B3LDX5;O63136;B6GUX7;Q9GDB9;P94043;Q8SKV4;Q6Y2Y3;B6GUQ7;D8V9C5;P93976;Q9GD57;P93977;Q710K7;Q33268;Q8HUZ7;P94076;Q7YM64;Q32857;Q33440;Q9TJV6;A5X4C0;P94053;Q33579;B8PRM7;D0Q0H0;Q95EV1;Q8WIX1;O98562;Q33089;P94041;Q9GGC2;Q8MG14;Q9GDB5;B6GUQ8;Q37357;A0PDA4;A5X4I1;Q8MCX1;Q9GDQ2;Q9TLI7;Q32183;Q33323;D2KUS5;Q6SSI3;O98549;Q3MKL9;E5FEB9;P31183;Q05993;Q6W3S3;Q31778;…	20049	370	CID		44.77	0.767122		2	50		1	852.38	-66.5302	6/71	Medicago_elastase_rep3.mgf
	Low	GCTIKPKLGLSAKNYGRA	B8YGX4;Q6J6P1;Q33550;Q29VE5;O98668;Q33245;Q32800;B3LDX5;Q36609;O63136;Q9GD42;B6GUX7;Q9GDB9;P94043;Q8SKV4;Q6Y2Y3;B6GUQ7;D8V9C5;Q9GD57;Q710K7;P94106;O47046;Q33268;Q8HUZ7;P94076;P93987;Q33620;Q7YM64;Q32857;Q33440;Q9TJV6;A5X4C0;Q8WIX2;P94053;Q33579;B6GUT8;D0Q0H0;Q7YKW5;Q95EV1;Q8WIX1;O98562;Q33089;P94041;Q9GGC2;Q8MG14;Q9GDB5;Q36643;B6GUQ8;Q36637;Q37357;P93986;A0PDA4;A5X4I1;Q8MCX1;Q9TLI7;Q32183;Q33323;…	23314	389	CID		40.35	3.24554		8	52	54	1	1876.95	-50.0553	9/184	Medicago_elastase_rep3.mgf
	Low	RNEGRDLAREGNEI	Q29VE5;Q33245;O47046;Q33268;Q8HUZ7;Q32857;Q8WIX2;B8PRM7;Q95EV1;Q8WIX1;O98562;Q8HDA1;A0PDA4;A5X4I1;Q9TLI7;Q32183;E0D9P4;Q8SN43;O98549;Q05993;Q6W3S3;Q31778;Q8WHV7;O98880;Q8WJK2;Q95632;Q9XPZ0;Q9MU73;O98552;Q6Y2Z1;Q15JC1;B8QQH0;C7A5Y1;Q32156;Q31822;O98545;Q9GHR3;Q8HUZ8;Q66MG6;Q5K3X3;Q3T5E9;A6YSW2;B8QQG8;C3S8W3;C7AQU0;A5PFD4;Q9BB74;Q32056;Q3T5M0;B8PRM1;C3S8R3;Q8WKW3;Q8M949;Q9GHN7;Q95AA9;Q9TN66;Q8WHG4;…	8529	200	CID		32.63	13.4979		9	50	47	1	1628.72	-55.5721	12/149	Medicago_elastase_rep3.mgf
	Low	QVERDKLNKYGRPL	B8YGX4;Q6PSM7;Q6J6P1;Q33550;Q29VE5;O98668;Q33245;Q32800;B3LDX5;Q95CD5;Q36609;O63136;Q9GD42;B6GUX7;P94043;Q8SKV4;Q6Y2Y3;B6GUQ7;D8V9C5;P93976;Q9GD57;P93977;Q710K7;P94106;O47046;Q33268;Q8HUZ7;P94076;Q33620;Q7YM64;Q32857;Q33440;A5X4C0;Q8WIX2;P94053;Q33579;B6GUT8;D0Q0H0;Q7YKW5;Q95EV1;Q8WIX1;O98562;Q8HDA1;P94041;Q9GGC2;Q8MG14;Q9GDB5;Q36643;B6GUQ8;Q36637;Q37357;A0PDA4;A5X4I1;Q8MCX1;Q9GDQ2;Q9TLI7;Q33323;…	21007	396	CID		32.42	19.7409		6	51	43	1	1715.86	-57.355	10/141	Medicago_elastase_rep3.mgf
	Low	RNEGRDLAREGNEII	Q29VE5;Q33245;O47046;Q33268;Q8HUZ7;Q32857;Q8WIX2;B8PRM7;Q95EV1;Q8WIX1;O98562;Q8HDA1;A0PDA4;A5X4I1;Q9TLI7;Q32183;E0D9P4;Q8SN43;O98549;Q05993;Q6W3S3;Q31778;O98880;Q8WJK2;Q95632;Q9XPZ0;Q9MU73;O98552;Q6Y2Z1;Q15JC1;B8QQH0;C7A5Y1;Q32156;Q31822;O98545;Q9GHR3;Q8HUZ8;Q5K3X3;Q3T5E9;A6YSW2;B8QQG8;C3S8W3;C7AQU0;A5PFD4;Q9BB74;Q32056;Q3T5M0;B8PRM1;C3S8R3;Q8WKW3;Q8M949;Q9GHN7;Q95AA9;Q9TN66;Q8WHG4;Q9GCU2;Q3ZU78;…	8398	193	CID		30.67	26.7311		3	51	44	1	1741.8	-53.5437	16/159	Medicago_elastase_rep3.mgf
	Low	LRMSGGDHIHA	B8YGX4;Q6J6P1;O98668;Q95CD5;O63136;Q9GD42;Q9GDB9;Q8SKV4;D8V9C5;Q9GD57;P93977;Q33268;P94076;P93987;Q33620;Q7YM64;Q32857;A5X4C0;Q8WIX2;P94053;Q95EV1;Q8WIX1;Q8HDA1;Q9GGC2;Q9GDB5;Q36643;B6GUQ8;Q36637;Q37357;P93986;A5X4I1;Q8MCX1;B3TK15;Q39288;Q9XQP7;E0D9P4;Q8MCX9;Q95B00;Q8HVG8;Q6SSI3;O98549;P31183;Q31982;Q95A73;O98880;Q8WJK2;Q9XPZ0;Q710I9;Q6Y2Z1;B2BY81;D5J720;B3SHE8;Q8MDK1;Q3T5E9;B5KKQ5;D6MYI7;Q8WJK7;…	8133	203	CID		28.99	29.2753		3	50	38	1	1193.52	-51.9146	12/99	Medicago_elastase_rep3.mgf
	Low	NMFTSIVGNVFGFKALxA	B3LDX5;Q95CD5;Q9GD42;Q9GDB9;P94043;Q33620;Q9TJV6;Q36643;Q9XQP7;Q9XPZ0;O20244;Q3T5M0;Q33423;O03627;Q9TLJ0;Q32597;Q95CF4;Q32100;Q41317;Q4KUD3;Q6PZC2;O98531;Q05579;O03653;C7SN28;Q9XPZ1;Q31750	80	27	CID	X17(R)	27.84	55.3762		6	51	43	1	1971.97	-38.3988	8/181	Medicago_elastase_rep3.mgf
	Low	FQGPPHGI	Q6PSM7;Q33550;Q29VE5;O98668;Q33245;Q32800;B3LDX5;O63136;B6GUX7;Q9GDB9;P94043;Q8SKV4;Q6Y2Y3;B6GUQ7;D8V9C5;P93976;Q9GD57;P93977;Q710K7;Q33268;Q8HUZ7;P94076;Q7YM64;Q32857;Q33440;Q9TJV6;A5X4C0;P94053;Q33579;B8PRM7;D0Q0H0;Q95EV1;Q8WIX1;O98562;Q33089;P94041;Q9GGC2;Q8MG14;Q9GDB5;B6GUQ8;Q37357;A0PDA4;A5X4I1;Q8MCX1;Q9GDQ2;Q9TLI7;Q32183;Q33323;D2KUS5;Q6SSI3;O98549;Q3MKL9;E5FEB9;P31183;Q05993;Q6W3S3;Q31778;…	20049	370	CID		22.72	130.223		9	50	42	1	852.397	-46.6347	5/71	Medicago_elastase_rep3.mgf
	Low	REGNEIIREA	Q29VE5;Q33245;Q33268;Q8HUZ7;Q32857;Q8WIX2;B8PRM7;Q95EV1;Q8WIX1;O98562;Q8HDA1;Q37357;A0PDA4;A5X4I1;Q32183;Q8SN43;O98549;Q6W3S3;Q31778;O98880;Q8WJK2;Q9XPZ0;Q9MU73;O98552;Q6Y2Z1;Q15JC1;B8QQH0;C7A5Y1;Q31822;O98545;Q9GHR3;Q8HUZ8;Q3T5E9;B8QQG8;A5PFD4;Q9BB74;Q32056;Q3T5M0;B8PRM1;Q8WKW3;Q8WHG4;Q9GCU2;Q3ZU78;Q4KUD6;B8PRN3;D6MYK4;Q1XEK3;Q8HUZ1;Q3T8E6;A0AS74;Q4H1C6;Q31856;Q9T2C1;Q71N71;A0PDA8;Q32776;Q9GGH6;…	6371	146	CID		16.82	579.302		2	51	30	1	1186.59	-27.0131	8/103	Medicago_elastase_rep3.mgf
Q9TLI9	28.24	18	16	471	52.2212	6.48096	886.52	Ribulose-1,5-bisphosphate carboxylase oxygenase, large subunit (Fragment) OS=Pachysandra procumbens GN=rbcL PE=3 SV=1 - [Q9TLI9_PACPR]
	Confidence Icon	Sequence	Protein Accessions	# Proteins	# Protein Groups	Activation Type	Modifications	IonScore	Exp Value	Δ Score	Rank	Identity High	Homology Threshold	Charge	m/z [Da]	ΔM [ppm]	Ions Matched	Spectrum File
	High	AAcEVWKEIKFEFPAmDTL	Q95EV1;O98880;Q3T5M0;Q3ZU78;Q9SBW6;Q9GGH6;Q9MT33;Q9TLI9;O98756;Q8SLK9;Q7YKH2;Q95F08;Q4VWQ1;O98999;Q9GG54;Q3T594;Q33034;Q4KUD3;Q4KUE1	680	19	CID	C3(Carbamidomethyl), M16(Oxidation)	120.96	2.06794e-08		4	50		1	2301.01	-36.285	15/188	Medicago_elastase_rep3.mgf
	High	AAcEVWKEIKFEFPAMDTL	Q95EV1;O98880;Q3T5M0;Q3ZU78;Q9SBW6;Q9GGH6;Q9MT33;Q9TLI9;O98756;Q8SLK9;Q7YKH2;Q95F08;Q4VWQ1;O98999;Q9GG54;Q3T594;Q33034;Q4KUD3;Q4KUE1	680	19	CID	C3(Carbamidomethyl)	114.45	9.64281e-08		5	50		1	2285.01	-36.7225	12/188	Medicago_elastase_rep3.mgf
	High	QARNEGRDLAREGNEIIREA	Q29VE5;Q8SN43;O98549;Q6W3S3;Q31778;O98880;Q8WJK2;Q9XPZ0;Q9MU73;O98552;Q6Y2Z1;Q15JC1;C7A5Y1;Q31822;O98545;Q9GHR3;Q8HUZ8;Q3T5E9;A5PFD4;Q9BB74;Q32056;Q3T5M0;B8PRM1;Q8WKW3;Q8WHG4;Q9GCU2;Q3ZU78;Q4KUD6;B8PRN3;D6MYK4;Q1XEK3;Q8HUZ1;Q3T8E6;A0AS74;Q4H1C6;Q31856;Q9T2C1;Q71N71;A0PDA8;Q32776;Q9GGH6;Q9GEN3;Q9GEQ5;Q9TLJ0;Q6L9W7;B5D5Q5;E2CZ58;Q9MV76;Q9GHM6;Q32597;O03648;Q3T5L7;Q4VIB1;B1NL25;C0J9T2;Q9GG71;Q32818;…	5816	119	CID		94.98	8.98811e-06	0	2	51		1	2297.06	-48.8979	19/217	Medicago_elastase_rep3.mgf
	High	RNEGRDLAREGNEIIREA	Q29VE5;Q33245;Q33268;Q8HUZ7;Q32857;Q8WIX2;B8PRM7;Q95EV1;Q8WIX1;O98562;Q8HDA1;A0PDA4;A5X4I1;Q32183;Q8SN43;O98549;Q6W3S3;Q31778;O98880;Q8WJK2;Q9XPZ0;Q9MU73;O98552;Q6Y2Z1;Q15JC1;B8QQH0;C7A5Y1;Q31822;O98545;Q9GHR3;Q8HUZ8;Q3T5E9;B8QQG8;A5PFD4;Q9BB74;Q32056;Q3T5M0;B8PRM1;Q8WKW3;Q8WHG4;Q9GCU2;Q3ZU78;Q4KUD6;B8PRN3;D6MYK4;Q1XEK3;Q8HUZ1;Q3T8E6;A0AS74;Q4H1C6;Q31856;Q9T2C1;Q71N71;A0PDA8;Q32776;Q9GGH6;Q9GEN3;…	6175	137	CID		86.92	6.3979e-05	0	2	51		1	2097.97	-49.7073	20/197	Medicago_elastase_rep3.mgf
	High	YKAQAETGEIKGHYLNAT	Q33550;Q29VE5;O98668;Q32800;B3LDX5;Q95CD5;O63136;Q9GD42;B6GUX7;Q9GDB9;Q8SKV4;Q6Y2Y3;D8V9C5;P93976;P93977;Q710K7;Q33268;Q7YM64;Q8WIX2;Q33579;B6GUT8;B8PRM7;D0Q0H0;Q7YKW5;Q95EV1;Q8WIX1;Q8HDA1;Q33089;Q9GGC2;Q9GDB5;Q36637;Q37357;P93986;A0PDA4;Q8MCX1;Q9GDQ2;Q32183;Q33323;Q39288;Q9XQP7;Q52TF4;Q8MCX9;Q8HVG8;Q6SSI3;O98549;Q3MKL9;Q05993;Q31778;Q8WHV7;Q8WJK2;Q95632;O98552;Q6JXQ9;B2BY81;B8QQH0;B3SHE8;Q8WGV6;…	9651	233	CID		86.26	6.92155e-05		3	51		1	1993.89	-53.1831	15/190	Medicago_elastase_rep3.mgf
	High	cVQARNEGRDLAREGNEIIREA	Q29VE5;Q8SN43;O98549;Q6W3S3;Q31778;O98880;Q8WJK2;Q9XPZ0;Q9MU73;O98552;Q6Y2Z1;Q15JC1;C7A5Y1;Q31822;O98545;Q9GHR3;Q8HUZ8;Q3T5E9;A5PFD4;Q9BB74;Q32056;Q3T5M0;B8PRM1;Q8WKW3;Q8WHG4;Q9GCU2;Q3ZU78;Q4KUD6;B8PRN3;D6MYK4;Q1XEK3;Q8HUZ1;Q3T8E6;A0AS74;Q4H1C6;Q31856;Q9T2C1;A0PDA8;Q32776;Q9GGH6;Q9GEN3;Q9GEQ5;Q9TLJ0;Q6L9W7;B5D5Q5;E2CZ58;Q9MV76;Q9GHM6;Q32597;O03648;Q3T5L7;Q4VIB1;B1NL25;C0J9T2;Q9GG71;Q32818;Q9TLI9;…	5800	117	CID	C1(Carbamidomethyl)	76.65	0.000544892		6	50		1	2556.15	-45.1441	20/233	Medicago_elastase_rep3.mgf
	High	KNYGRAVYEcL	B8YGX4;Q6J6P1;Q33550;Q29VE5;O98668;Q33245;B3LDX5;O63136;Q9GD42;B6GUX7;Q9GDB9;P94043;Q8SKV4;Q6Y2Y3;B6GUQ7;D8V9C5;P93976;Q9GD57;P93977;Q710K7;O47046;P94076;P93987;Q33620;Q33440;Q9TJV6;A5X4C0;Q8WIX2;P94053;D0Q0H0;Q95EV1;Q8WIX1;O98562;Q8HDA1;P94041;Q9GGC2;Q8MG14;Q9GDB5;Q36643;B6GUQ8;Q36637;Q37357;P93986;A0PDA4;A5X4I1;Q9GDQ2;Q33323;D2KUS5;B3TK15;Q9XQP7;E0D9P4;Q8SN43;Q8MAK2;Q52TF4;Q95B00;O98549;Q3MKL9;…	21633	371	CID	C10(Carbamidomethyl)	60.63	0.0192787	0	1	50		1	1372.59	-53.7197	8/96	Medicago_elastase_rep3.mgf
	High	FQGPPHGIQVERDKLNKYGRPL	Q6PSM7;Q33550;Q29VE5;O98668;Q33245;Q32800;B3LDX5;O63136;B6GUX7;P94043;Q8SKV4;Q6Y2Y3;B6GUQ7;D8V9C5;P93976;Q9GD57;P93977;Q710K7;Q33268;Q8HUZ7;P94076;Q7YM64;Q32857;Q33440;A5X4C0;P94053;Q33579;D0Q0H0;Q95EV1;Q8WIX1;O98562;P94041;Q9GGC2;Q8MG14;Q9GDB5;B6GUQ8;Q37357;A0PDA4;A5X4I1;Q8MCX1;Q9GDQ2;Q9TLI7;Q33323;D2KUS5;Q05993;Q6W3S3;Q31778;Q8WHV7;Q95A73;O98880;O98350;Q8WJK2;Q95632;Q32428;Q9XPZ0;Q9MU73;Q8HTA0;…	17696	318	CID		59.22	0.0341085		8	51		1	2549.26	-45.2529	14/219	Medicago_elastase_rep3.mgf
	Medium	AKNYGRAVYEcL	B8YGX4;Q6J6P1;Q33550;Q29VE5;O98668;Q33245;B3LDX5;O63136;Q9GD42;B6GUX7;Q9GDB9;P94043;Q8SKV4;Q6Y2Y3;B6GUQ7;D8V9C5;P93976;Q9GD57;P93977;Q710K7;O47046;P94076;P93987;Q33620;Q33440;Q9TJV6;A5X4C0;Q8WIX2;P94053;D0Q0H0;Q95EV1;Q8WIX1;O98562;Q8HDA1;P94041;Q9GGC2;Q8MG14;Q9GDB5;Q36643;B6GUQ8;Q36637;Q37357;P93986;A0PDA4;A5X4I1;Q9GDQ2;Q33323;D2KUS5;B3TK15;Q9XQP7;E0D9P4;Q8SN43;Q8MAK2;Q52TF4;Q95B00;O98549;Q3MKL9;…	21604	369	CID	C11(Carbamidomethyl)	46.41	0.601389	0	2	50	48	1	1443.64	-47.6957	13/104	Medicago_elastase_rep3.mgf
	Medium	FQGPPHGI	Q6PSM7;Q33550;Q29VE5;O98668;Q33245;Q32800;B3LDX5;O63136;B6GUX7;Q9GDB9;P94043;Q8SKV4;Q6Y2Y3;B6GUQ7;D8V9C5;P93976;Q9GD57;P93977;Q710K7;Q33268;Q8HUZ7;P94076;Q7YM64;Q32857;Q33440;Q9TJV6;A5X4C0;P94053;Q33579;B8PRM7;D0Q0H0;Q95EV1;Q8WIX1;O98562;Q33089;P94041;Q9GGC2;Q8MG14;Q9GDB5;B6GUQ8;Q37357;A0PDA4;A5X4I1;Q8MCX1;Q9GDQ2;Q9TLI7;Q32183;Q33323;D2KUS5;Q6SSI3;O98549;Q3MKL9;E5FEB9;P31183;Q05993;Q6W3S3;Q31778;…	20049	370	CID		44.77	0.767122		2	50		1	852.38	-66.5302	6/71	Medicago_elastase_rep3.mgf
	Low	GCTIKPKLGLSAKNYGRA	B8YGX4;Q6J6P1;Q33550;Q29VE5;O98668;Q33245;Q32800;B3LDX5;Q36609;O63136;Q9GD42;B6GUX7;Q9GDB9;P94043;Q8SKV4;Q6Y2Y3;B6GUQ7;D8V9C5;Q9GD57;Q710K7;P94106;O47046;Q33268;Q8HUZ7;P94076;P93987;Q33620;Q7YM64;Q32857;Q33440;Q9TJV6;A5X4C0;Q8WIX2;P94053;Q33579;B6GUT8;D0Q0H0;Q7YKW5;Q95EV1;Q8WIX1;O98562;Q33089;P94041;Q9GGC2;Q8MG14;Q9GDB5;Q36643;B6GUQ8;Q36637;Q37357;P93986;A0PDA4;A5X4I1;Q8MCX1;Q9TLI7;Q32183;Q33323;…	23314	389	CID		40.35	3.24554		8	52	54	1	1876.95	-50.0553	9/184	Medicago_elastase_rep3.mgf
	Low	RNEGRDLAREGNEI	Q29VE5;Q33245;O47046;Q33268;Q8HUZ7;Q32857;Q8WIX2;B8PRM7;Q95EV1;Q8WIX1;O98562;Q8HDA1;A0PDA4;A5X4I1;Q9TLI7;Q32183;E0D9P4;Q8SN43;O98549;Q05993;Q6W3S3;Q31778;Q8WHV7;O98880;Q8WJK2;Q95632;Q9XPZ0;Q9MU73;O98552;Q6Y2Z1;Q15JC1;B8QQH0;C7A5Y1;Q32156;Q31822;O98545;Q9GHR3;Q8HUZ8;Q66MG6;Q5K3X3;Q3T5E9;A6YSW2;B8QQG8;C3S8W3;C7AQU0;A5PFD4;Q9BB74;Q32056;Q3T5M0;B8PRM1;C3S8R3;Q8WKW3;Q8M949;Q9GHN7;Q95AA9;Q9TN66;Q8WHG4;…	8529	200	CID		32.63	13.4979		9	50	47	1	1628.72	-55.5721	12/149	Medicago_elastase_rep3.mgf
	Low	QVERDKLNKYGRPL	B8YGX4;Q6PSM7;Q6J6P1;Q33550;Q29VE5;O98668;Q33245;Q32800;B3LDX5;Q95CD5;Q36609;O63136;Q9GD42;B6GUX7;P94043;Q8SKV4;Q6Y2Y3;B6GUQ7;D8V9C5;P93976;Q9GD57;P93977;Q710K7;P94106;O47046;Q33268;Q8HUZ7;P94076;Q33620;Q7YM64;Q32857;Q33440;A5X4C0;Q8WIX2;P94053;Q33579;B6GUT8;D0Q0H0;Q7YKW5;Q95EV1;Q8WIX1;O98562;Q8HDA1;P94041;Q9GGC2;Q8MG14;Q9GDB5;Q36643;B6GUQ8;Q36637;Q37357;A0PDA4;A5X4I1;Q8MCX1;Q9GDQ2;Q9TLI7;Q33323;…	21007	396	CID		32.42	19.7409		6	51	43	1	1715.86	-57.355	10/141	Medicago_elastase_rep3.mgf
	Low	RNEGRDLAREGNEII	Q29VE5;Q33245;O47046;Q33268;Q8HUZ7;Q32857;Q8WIX2;B8PRM7;Q95EV1;Q8WIX1;O98562;Q8HDA1;A0PDA4;A5X4I1;Q9TLI7;Q32183;E0D9P4;Q8SN43;O98549;Q05993;Q6W3S3;Q31778;O98880;Q8WJK2;Q95632;Q9XPZ0;Q9MU73;O98552;Q6Y2Z1;Q15JC1;B8QQH0;C7A5Y1;Q32156;Q31822;O98545;Q9GHR3;Q8HUZ8;Q5K3X3;Q3T5E9;A6YSW2;B8QQG8;C3S8W3;C7AQU0;A5PFD4;Q9BB74;Q32056;Q3T5M0;B8PRM1;C3S8R3;Q8WKW3;Q8M949;Q9GHN7;Q95AA9;Q9TN66;Q8WHG4;Q9GCU2;Q3ZU78;…	8398	193	CID		30.67	26.7311		3	51	44	1	1741.8	-53.5437	16/159	Medicago_elastase_rep3.mgf
	Low	LRxSGGDHIHA	Q09W40;Q9TLI9;Q2IB12;Q6YLQ1	10	4	CID	X3(M)	28.99	29.2753		10	50	38	1	1193.52	-51.9146	12/99	Medicago_elastase_rep3.mgf
	Low	NMFTSIVGNVFGFKALRA	B8YGX4;Q6PSM7;Q33550;Q29VE5;O98668;Q32800;Q36609;O63136;B6GUX7;Q8SKV4;Q6Y2Y3;B6GUQ7;D8V9C5;P93976;Q9GD57;P93977;P94106;O47046;Q8HUZ7;Q7YM64;Q32857;Q33440;A5X4C0;Q8WIX2;Q33579;B6GUT8;D0Q0H0;Q95EV1;Q8WIX1;O98562;Q8HDA1;Q33089;P94041;Q9GGC2;Q8MG14;Q9GDB5;B6GUQ8;Q36637;Q37357;A0PDA4;A5X4I1;Q8MCX1;Q9GDQ2;Q32183;Q33323;Q39288;E0D9P4;Q8MAK2;Q52TF4;Q8HVG8;B5U0R6;O98549;Q3MKL9;E5FEB9;Q05993;Q31778;Q8WHV7;…	15551	326	CID		27.84	55.3762		5	51	43	1	1971.97	-38.3988	8/184	Medicago_elastase_rep3.mgf
	Low	FQGPPHGI	Q6PSM7;Q33550;Q29VE5;O98668;Q33245;Q32800;B3LDX5;O63136;B6GUX7;Q9GDB9;P94043;Q8SKV4;Q6Y2Y3;B6GUQ7;D8V9C5;P93976;Q9GD57;P93977;Q710K7;Q33268;Q8HUZ7;P94076;Q7YM64;Q32857;Q33440;Q9TJV6;A5X4C0;P94053;Q33579;B8PRM7;D0Q0H0;Q95EV1;Q8WIX1;O98562;Q33089;P94041;Q9GGC2;Q8MG14;Q9GDB5;B6GUQ8;Q37357;A0PDA4;A5X4I1;Q8MCX1;Q9GDQ2;Q9TLI7;Q32183;Q33323;D2KUS5;Q6SSI3;O98549;Q3MKL9;E5FEB9;P31183;Q05993;Q6W3S3;Q31778;…	20049	370	CID		22.72	130.223		9	50	42	1	852.397	-46.6347	5/71	Medicago_elastase_rep3.mgf
	Low	REGNEIIREA	Q29VE5;Q33245;Q33268;Q8HUZ7;Q32857;Q8WIX2;B8PRM7;Q95EV1;Q8WIX1;O98562;Q8HDA1;Q37357;A0PDA4;A5X4I1;Q32183;Q8SN43;O98549;Q6W3S3;Q31778;O98880;Q8WJK2;Q9XPZ0;Q9MU73;O98552;Q6Y2Z1;Q15JC1;B8QQH0;C7A5Y1;Q31822;O98545;Q9GHR3;Q8HUZ8;Q3T5E9;B8QQG8;A5PFD4;Q9BB74;Q32056;Q3T5M0;B8PRM1;Q8WKW3;Q8WHG4;Q9GCU2;Q3ZU78;Q4KUD6;B8PRN3;D6MYK4;Q1XEK3;Q8HUZ1;Q3T8E6;A0AS74;Q4H1C6;Q31856;Q9T2C1;Q71N71;A0PDA8;Q32776;Q9GGH6;…	6371	146	CID		16.82	579.302		2	51	30	1	1186.59	-27.0131	8/103	Medicago_elastase_rep3.mgf
Q4KUD3	28.6	18	16	465	51.4779	6.32861	886.52	Ribulose-1,5-bisphosphate carboxylase/oxygenase large subunit (Fragment) OS=Tetrorchidium sp. Bell 93-204 GN=rbcL PE=3 SV=1 - [Q4KUD3_9ROSI]
	Confidence Icon	Sequence	Protein Accessions	# Proteins	# Protein Groups	Activation Type	Modifications	IonScore	Exp Value	Δ Score	Rank	Identity High	Homology Threshold	Charge	m/z [Da]	ΔM [ppm]	Ions Matched	Spectrum File
	High	AAcEVWKEIKFEFPAmDTL	Q95EV1;O98880;Q3T5M0;Q3ZU78;Q9SBW6;Q9GGH6;Q9MT33;Q9TLI9;O98756;Q8SLK9;Q7YKH2;Q95F08;Q4VWQ1;O98999;Q9GG54;Q3T594;Q33034;Q4KUD3;Q4KUE1	680	19	CID	C3(Carbamidomethyl), M16(Oxidation)	120.96	2.06794e-08		4	50		1	2301.01	-36.285	15/188	Medicago_elastase_rep3.mgf
	High	AAcEVWKEIKFEFPAMDTL	Q95EV1;O98880;Q3T5M0;Q3ZU78;Q9SBW6;Q9GGH6;Q9MT33;Q9TLI9;O98756;Q8SLK9;Q7YKH2;Q95F08;Q4VWQ1;O98999;Q9GG54;Q3T594;Q33034;Q4KUD3;Q4KUE1	680	19	CID	C3(Carbamidomethyl)	114.45	9.64281e-08		5	50		1	2285.01	-36.7225	12/188	Medicago_elastase_rep3.mgf
	High	QARNEGRDLAREGNEIIREA	Q29VE5;Q8SN43;O98549;Q6W3S3;Q31778;O98880;Q8WJK2;Q9XPZ0;Q9MU73;O98552;Q6Y2Z1;Q15JC1;C7A5Y1;Q31822;O98545;Q9GHR3;Q8HUZ8;Q3T5E9;A5PFD4;Q9BB74;Q32056;Q3T5M0;B8PRM1;Q8WKW3;Q8WHG4;Q9GCU2;Q3ZU78;Q4KUD6;B8PRN3;D6MYK4;Q1XEK3;Q8HUZ1;Q3T8E6;A0AS74;Q4H1C6;Q31856;Q9T2C1;Q71N71;A0PDA8;Q32776;Q9GGH6;Q9GEN3;Q9GEQ5;Q9TLJ0;Q6L9W7;B5D5Q5;E2CZ58;Q9MV76;Q9GHM6;Q32597;O03648;Q3T5L7;Q4VIB1;B1NL25;C0J9T2;Q9GG71;Q32818;…	5816	119	CID		94.98	8.98811e-06	0	2	51		1	2297.06	-48.8979	19/217	Medicago_elastase_rep3.mgf
	High	RNEGRDLAREGNEIIREA	Q29VE5;Q33245;Q33268;Q8HUZ7;Q32857;Q8WIX2;B8PRM7;Q95EV1;Q8WIX1;O98562;Q8HDA1;A0PDA4;A5X4I1;Q32183;Q8SN43;O98549;Q6W3S3;Q31778;O98880;Q8WJK2;Q9XPZ0;Q9MU73;O98552;Q6Y2Z1;Q15JC1;B8QQH0;C7A5Y1;Q31822;O98545;Q9GHR3;Q8HUZ8;Q3T5E9;B8QQG8;A5PFD4;Q9BB74;Q32056;Q3T5M0;B8PRM1;Q8WKW3;Q8WHG4;Q9GCU2;Q3ZU78;Q4KUD6;B8PRN3;D6MYK4;Q1XEK3;Q8HUZ1;Q3T8E6;A0AS74;Q4H1C6;Q31856;Q9T2C1;Q71N71;A0PDA8;Q32776;Q9GGH6;Q9GEN3;…	6175	137	CID		86.92	6.3979e-05	0	2	51		1	2097.97	-49.7073	20/197	Medicago_elastase_rep3.mgf
	High	YKAQAETGEIKGHYLNAT	Q33550;Q29VE5;O98668;Q32800;B3LDX5;Q95CD5;O63136;Q9GD42;B6GUX7;Q9GDB9;Q8SKV4;Q6Y2Y3;D8V9C5;P93976;P93977;Q710K7;Q33268;Q7YM64;Q8WIX2;Q33579;B6GUT8;B8PRM7;D0Q0H0;Q7YKW5;Q95EV1;Q8WIX1;Q8HDA1;Q33089;Q9GGC2;Q9GDB5;Q36637;Q37357;P93986;A0PDA4;Q8MCX1;Q9GDQ2;Q32183;Q33323;Q39288;Q9XQP7;Q52TF4;Q8MCX9;Q8HVG8;Q6SSI3;O98549;Q3MKL9;Q05993;Q31778;Q8WHV7;Q8WJK2;Q95632;O98552;Q6JXQ9;B2BY81;B8QQH0;B3SHE8;Q8WGV6;…	9651	233	CID		86.26	6.92155e-05		3	51		1	1993.89	-53.1831	15/190	Medicago_elastase_rep3.mgf
	High	cVQARNEGRDLAREGNEIIREA	Q29VE5;Q8SN43;O98549;Q6W3S3;Q31778;O98880;Q8WJK2;Q9XPZ0;Q9MU73;O98552;Q6Y2Z1;Q15JC1;C7A5Y1;Q31822;O98545;Q9GHR3;Q8HUZ8;Q3T5E9;A5PFD4;Q9BB74;Q32056;Q3T5M0;B8PRM1;Q8WKW3;Q8WHG4;Q9GCU2;Q3ZU78;Q4KUD6;B8PRN3;D6MYK4;Q1XEK3;Q8HUZ1;Q3T8E6;A0AS74;Q4H1C6;Q31856;Q9T2C1;A0PDA8;Q32776;Q9GGH6;Q9GEN3;Q9GEQ5;Q9TLJ0;Q6L9W7;B5D5Q5;E2CZ58;Q9MV76;Q9GHM6;Q32597;O03648;Q3T5L7;Q4VIB1;B1NL25;C0J9T2;Q9GG71;Q32818;Q9TLI9;…	5800	117	CID	C1(Carbamidomethyl)	76.65	0.000544892		6	50		1	2556.15	-45.1441	20/233	Medicago_elastase_rep3.mgf
	High	KNYGRAVYEcL	B8YGX4;Q6J6P1;Q33550;Q29VE5;O98668;Q33245;B3LDX5;O63136;Q9GD42;B6GUX7;Q9GDB9;P94043;Q8SKV4;Q6Y2Y3;B6GUQ7;D8V9C5;P93976;Q9GD57;P93977;Q710K7;O47046;P94076;P93987;Q33620;Q33440;Q9TJV6;A5X4C0;Q8WIX2;P94053;D0Q0H0;Q95EV1;Q8WIX1;O98562;Q8HDA1;P94041;Q9GGC2;Q8MG14;Q9GDB5;Q36643;B6GUQ8;Q36637;Q37357;P93986;A0PDA4;A5X4I1;Q9GDQ2;Q33323;D2KUS5;B3TK15;Q9XQP7;E0D9P4;Q8SN43;Q8MAK2;Q52TF4;Q95B00;O98549;Q3MKL9;…	21633	371	CID	C10(Carbamidomethyl)	60.63	0.0192787	0	1	50		1	1372.59	-53.7197	8/96	Medicago_elastase_rep3.mgf
	High	FQGPPHGIQVERDKLNKYGRPL	Q6PSM7;Q33550;Q29VE5;O98668;Q33245;Q32800;B3LDX5;O63136;B6GUX7;P94043;Q8SKV4;Q6Y2Y3;B6GUQ7;D8V9C5;P93976;Q9GD57;P93977;Q710K7;Q33268;Q8HUZ7;P94076;Q7YM64;Q32857;Q33440;A5X4C0;P94053;Q33579;D0Q0H0;Q95EV1;Q8WIX1;O98562;P94041;Q9GGC2;Q8MG14;Q9GDB5;B6GUQ8;Q37357;A0PDA4;A5X4I1;Q8MCX1;Q9GDQ2;Q9TLI7;Q33323;D2KUS5;Q05993;Q6W3S3;Q31778;Q8WHV7;Q95A73;O98880;O98350;Q8WJK2;Q95632;Q32428;Q9XPZ0;Q9MU73;Q8HTA0;…	17696	318	CID		59.22	0.0341085		8	51		1	2549.26	-45.2529	14/219	Medicago_elastase_rep3.mgf
	Medium	AKNYGRAVYEcL	B8YGX4;Q6J6P1;Q33550;Q29VE5;O98668;Q33245;B3LDX5;O63136;Q9GD42;B6GUX7;Q9GDB9;P94043;Q8SKV4;Q6Y2Y3;B6GUQ7;D8V9C5;P93976;Q9GD57;P93977;Q710K7;O47046;P94076;P93987;Q33620;Q33440;Q9TJV6;A5X4C0;Q8WIX2;P94053;D0Q0H0;Q95EV1;Q8WIX1;O98562;Q8HDA1;P94041;Q9GGC2;Q8MG14;Q9GDB5;Q36643;B6GUQ8;Q36637;Q37357;P93986;A0PDA4;A5X4I1;Q9GDQ2;Q33323;D2KUS5;B3TK15;Q9XQP7;E0D9P4;Q8SN43;Q8MAK2;Q52TF4;Q95B00;O98549;Q3MKL9;…	21604	369	CID	C11(Carbamidomethyl)	46.41	0.601389	0	2	50	48	1	1443.64	-47.6957	13/104	Medicago_elastase_rep3.mgf
	Medium	FQGPPHGI	Q6PSM7;Q33550;Q29VE5;O98668;Q33245;Q32800;B3LDX5;O63136;B6GUX7;Q9GDB9;P94043;Q8SKV4;Q6Y2Y3;B6GUQ7;D8V9C5;P93976;Q9GD57;P93977;Q710K7;Q33268;Q8HUZ7;P94076;Q7YM64;Q32857;Q33440;Q9TJV6;A5X4C0;P94053;Q33579;B8PRM7;D0Q0H0;Q95EV1;Q8WIX1;O98562;Q33089;P94041;Q9GGC2;Q8MG14;Q9GDB5;B6GUQ8;Q37357;A0PDA4;A5X4I1;Q8MCX1;Q9GDQ2;Q9TLI7;Q32183;Q33323;D2KUS5;Q6SSI3;O98549;Q3MKL9;E5FEB9;P31183;Q05993;Q6W3S3;Q31778;…	20049	370	CID		44.77	0.767122		2	50		1	852.38	-66.5302	6/71	Medicago_elastase_rep3.mgf
	Low	GCTIKPKLGLSAKNYGRA	B8YGX4;Q6J6P1;Q33550;Q29VE5;O98668;Q33245;Q32800;B3LDX5;Q36609;O63136;Q9GD42;B6GUX7;Q9GDB9;P94043;Q8SKV4;Q6Y2Y3;B6GUQ7;D8V9C5;Q9GD57;Q710K7;P94106;O47046;Q33268;Q8HUZ7;P94076;P93987;Q33620;Q7YM64;Q32857;Q33440;Q9TJV6;A5X4C0;Q8WIX2;P94053;Q33579;B6GUT8;D0Q0H0;Q7YKW5;Q95EV1;Q8WIX1;O98562;Q33089;P94041;Q9GGC2;Q8MG14;Q9GDB5;Q36643;B6GUQ8;Q36637;Q37357;P93986;A0PDA4;A5X4I1;Q8MCX1;Q9TLI7;Q32183;Q33323;…	23314	389	CID		40.35	3.24554		8	52	54	1	1876.95	-50.0553	9/184	Medicago_elastase_rep3.mgf
	Low	RNEGRDLAREGNEI	Q29VE5;Q33245;O47046;Q33268;Q8HUZ7;Q32857;Q8WIX2;B8PRM7;Q95EV1;Q8WIX1;O98562;Q8HDA1;A0PDA4;A5X4I1;Q9TLI7;Q32183;E0D9P4;Q8SN43;O98549;Q05993;Q6W3S3;Q31778;Q8WHV7;O98880;Q8WJK2;Q95632;Q9XPZ0;Q9MU73;O98552;Q6Y2Z1;Q15JC1;B8QQH0;C7A5Y1;Q32156;Q31822;O98545;Q9GHR3;Q8HUZ8;Q66MG6;Q5K3X3;Q3T5E9;A6YSW2;B8QQG8;C3S8W3;C7AQU0;A5PFD4;Q9BB74;Q32056;Q3T5M0;B8PRM1;C3S8R3;Q8WKW3;Q8M949;Q9GHN7;Q95AA9;Q9TN66;Q8WHG4;…	8529	200	CID		32.63	13.4979		9	50	47	1	1628.72	-55.5721	12/149	Medicago_elastase_rep3.mgf
	Low	QVERDKLNKYGRPL	B8YGX4;Q6PSM7;Q6J6P1;Q33550;Q29VE5;O98668;Q33245;Q32800;B3LDX5;Q95CD5;Q36609;O63136;Q9GD42;B6GUX7;P94043;Q8SKV4;Q6Y2Y3;B6GUQ7;D8V9C5;P93976;Q9GD57;P93977;Q710K7;P94106;O47046;Q33268;Q8HUZ7;P94076;Q33620;Q7YM64;Q32857;Q33440;A5X4C0;Q8WIX2;P94053;Q33579;B6GUT8;D0Q0H0;Q7YKW5;Q95EV1;Q8WIX1;O98562;Q8HDA1;P94041;Q9GGC2;Q8MG14;Q9GDB5;Q36643;B6GUQ8;Q36637;Q37357;A0PDA4;A5X4I1;Q8MCX1;Q9GDQ2;Q9TLI7;Q33323;…	21007	396	CID		32.42	19.7409		6	51	43	1	1715.86	-57.355	10/141	Medicago_elastase_rep3.mgf
	Low	RNEGRDLAREGNEII	Q29VE5;Q33245;O47046;Q33268;Q8HUZ7;Q32857;Q8WIX2;B8PRM7;Q95EV1;Q8WIX1;O98562;Q8HDA1;A0PDA4;A5X4I1;Q9TLI7;Q32183;E0D9P4;Q8SN43;O98549;Q05993;Q6W3S3;Q31778;O98880;Q8WJK2;Q95632;Q9XPZ0;Q9MU73;O98552;Q6Y2Z1;Q15JC1;B8QQH0;C7A5Y1;Q32156;Q31822;O98545;Q9GHR3;Q8HUZ8;Q5K3X3;Q3T5E9;A6YSW2;B8QQG8;C3S8W3;C7AQU0;A5PFD4;Q9BB74;Q32056;Q3T5M0;B8PRM1;C3S8R3;Q8WKW3;Q8M949;Q9GHN7;Q95AA9;Q9TN66;Q8WHG4;Q9GCU2;Q3ZU78;…	8398	193	CID		30.67	26.7311		3	51	44	1	1741.8	-53.5437	16/159	Medicago_elastase_rep3.mgf
	Low	LRMSGGDHIHA	B8YGX4;Q6J6P1;O98668;Q95CD5;O63136;Q9GD42;Q9GDB9;Q8SKV4;D8V9C5;Q9GD57;P93977;Q33268;P94076;P93987;Q33620;Q7YM64;Q32857;A5X4C0;Q8WIX2;P94053;Q95EV1;Q8WIX1;Q8HDA1;Q9GGC2;Q9GDB5;Q36643;B6GUQ8;Q36637;Q37357;P93986;A5X4I1;Q8MCX1;B3TK15;Q39288;Q9XQP7;E0D9P4;Q8MCX9;Q95B00;Q8HVG8;Q6SSI3;O98549;P31183;Q31982;Q95A73;O98880;Q8WJK2;Q9XPZ0;Q710I9;Q6Y2Z1;B2BY81;D5J720;B3SHE8;Q8MDK1;Q3T5E9;B5KKQ5;D6MYI7;Q8WJK7;…	8133	203	CID		28.99	29.2753		3	50	38	1	1193.52	-51.9146	12/99	Medicago_elastase_rep3.mgf
	Low	NMFTSIVGNVFGFKALxA	B3LDX5;Q95CD5;Q9GD42;Q9GDB9;P94043;Q33620;Q9TJV6;Q36643;Q9XQP7;Q9XPZ0;O20244;Q3T5M0;Q33423;O03627;Q9TLJ0;Q32597;Q95CF4;Q32100;Q41317;Q4KUD3;Q6PZC2;O98531;Q05579;O03653;C7SN28;Q9XPZ1;Q31750	80	27	CID	X17(R)	27.84	55.3762		6	51	43	1	1971.97	-38.3988	8/181	Medicago_elastase_rep3.mgf
	Low	FQGPPHGI	Q6PSM7;Q33550;Q29VE5;O98668;Q33245;Q32800;B3LDX5;O63136;B6GUX7;Q9GDB9;P94043;Q8SKV4;Q6Y2Y3;B6GUQ7;D8V9C5;P93976;Q9GD57;P93977;Q710K7;Q33268;Q8HUZ7;P94076;Q7YM64;Q32857;Q33440;Q9TJV6;A5X4C0;P94053;Q33579;B8PRM7;D0Q0H0;Q95EV1;Q8WIX1;O98562;Q33089;P94041;Q9GGC2;Q8MG14;Q9GDB5;B6GUQ8;Q37357;A0PDA4;A5X4I1;Q8MCX1;Q9GDQ2;Q9TLI7;Q32183;Q33323;D2KUS5;Q6SSI3;O98549;Q3MKL9;E5FEB9;P31183;Q05993;Q6W3S3;Q31778;…	20049	370	CID		22.72	130.223		9	50	42	1	852.397	-46.6347	5/71	Medicago_elastase_rep3.mgf
	Low	REGNEIIREA	Q29VE5;Q33245;Q33268;Q8HUZ7;Q32857;Q8WIX2;B8PRM7;Q95EV1;Q8WIX1;O98562;Q8HDA1;Q37357;A0PDA4;A5X4I1;Q32183;Q8SN43;O98549;Q6W3S3;Q31778;O98880;Q8WJK2;Q9XPZ0;Q9MU73;O98552;Q6Y2Z1;Q15JC1;B8QQH0;C7A5Y1;Q31822;O98545;Q9GHR3;Q8HUZ8;Q3T5E9;B8QQG8;A5PFD4;Q9BB74;Q32056;Q3T5M0;B8PRM1;Q8WKW3;Q8WHG4;Q9GCU2;Q3ZU78;Q4KUD6;B8PRN3;D6MYK4;Q1XEK3;Q8HUZ1;Q3T8E6;A0AS74;Q4H1C6;Q31856;Q9T2C1;Q71N71;A0PDA8;Q32776;Q9GGH6;…	6371	146	CID		16.82	579.302		2	51	30	1	1186.59	-27.0131	8/103	Medicago_elastase_rep3.mgf
A5PFD4	26.06	17	15	472	52.3724	6.58057	869.73	Ribulose bisphosphate carboxylase large chain (Fragment) OS=Goniorrhachis marginata GN=rbcL PE=3 SV=1 - [A5PFD4_9FABA]
	Confidence Icon	Sequence	Protein Accessions	# Proteins	# Protein Groups	Activation Type	Modifications	IonScore	Exp Value	Δ Score	Rank	Identity High	Homology Threshold	Charge	m/z [Da]	ΔM [ppm]	Ions Matched	Spectrum File
	High	xAACEVWKEIKFEFPAMDTL	A5PFD4;Q3T5L7	3	2	CID	X1(G)	133.16	1.29779e-09		2	50		1	2285.01	-36.7251	13/196	Medicago_elastase_rep3.mgf
	High	xAACEVWKEIKFEFPAmDTL	A5PFD4;Q3T5L7	3	2	CID	X1(G), M17(Oxidation)	130.98	2.05844e-09		2	50		1	2301.01	-36.2876	16/196	Medicago_elastase_rep3.mgf
	High	QARNEGRDLAREGNEIIREA	Q29VE5;Q8SN43;O98549;Q6W3S3;Q31778;O98880;Q8WJK2;Q9XPZ0;Q9MU73;O98552;Q6Y2Z1;Q15JC1;C7A5Y1;Q31822;O98545;Q9GHR3;Q8HUZ8;Q3T5E9;A5PFD4;Q9BB74;Q32056;Q3T5M0;B8PRM1;Q8WKW3;Q8WHG4;Q9GCU2;Q3ZU78;Q4KUD6;B8PRN3;D6MYK4;Q1XEK3;Q8HUZ1;Q3T8E6;A0AS74;Q4H1C6;Q31856;Q9T2C1;Q71N71;A0PDA8;Q32776;Q9GGH6;Q9GEN3;Q9GEQ5;Q9TLJ0;Q6L9W7;B5D5Q5;E2CZ58;Q9MV76;Q9GHM6;Q32597;O03648;Q3T5L7;Q4VIB1;B1NL25;C0J9T2;Q9GG71;Q32818;…	5816	119	CID		94.98	8.98811e-06	0	2	51		1	2297.06	-48.8979	19/217	Medicago_elastase_rep3.mgf
	High	RNEGRDLAREGNEIIREA	Q29VE5;Q33245;Q33268;Q8HUZ7;Q32857;Q8WIX2;B8PRM7;Q95EV1;Q8WIX1;O98562;Q8HDA1;A0PDA4;A5X4I1;Q32183;Q8SN43;O98549;Q6W3S3;Q31778;O98880;Q8WJK2;Q9XPZ0;Q9MU73;O98552;Q6Y2Z1;Q15JC1;B8QQH0;C7A5Y1;Q31822;O98545;Q9GHR3;Q8HUZ8;Q3T5E9;B8QQG8;A5PFD4;Q9BB74;Q32056;Q3T5M0;B8PRM1;Q8WKW3;Q8WHG4;Q9GCU2;Q3ZU78;Q4KUD6;B8PRN3;D6MYK4;Q1XEK3;Q8HUZ1;Q3T8E6;A0AS74;Q4H1C6;Q31856;Q9T2C1;Q71N71;A0PDA8;Q32776;Q9GGH6;Q9GEN3;…	6175	137	CID		86.92	6.3979e-05	0	2	51		1	2097.97	-49.7073	20/197	Medicago_elastase_rep3.mgf
	High	YKAQAETGEIKGHYLNAT	Q33550;Q29VE5;O98668;Q32800;B3LDX5;Q95CD5;O63136;Q9GD42;B6GUX7;Q9GDB9;Q8SKV4;Q6Y2Y3;D8V9C5;P93976;P93977;Q710K7;Q33268;Q7YM64;Q8WIX2;Q33579;B6GUT8;B8PRM7;D0Q0H0;Q7YKW5;Q95EV1;Q8WIX1;Q8HDA1;Q33089;Q9GGC2;Q9GDB5;Q36637;Q37357;P93986;A0PDA4;Q8MCX1;Q9GDQ2;Q32183;Q33323;Q39288;Q9XQP7;Q52TF4;Q8MCX9;Q8HVG8;Q6SSI3;O98549;Q3MKL9;Q05993;Q31778;Q8WHV7;Q8WJK2;Q95632;O98552;Q6JXQ9;B2BY81;B8QQH0;B3SHE8;Q8WGV6;…	9651	233	CID		86.26	6.92155e-05		3	51		1	1993.89	-53.1831	15/190	Medicago_elastase_rep3.mgf
	High	cVQARNEGRDLAREGNEIIREA	Q29VE5;Q8SN43;O98549;Q6W3S3;Q31778;O98880;Q8WJK2;Q9XPZ0;Q9MU73;O98552;Q6Y2Z1;Q15JC1;C7A5Y1;Q31822;O98545;Q9GHR3;Q8HUZ8;Q3T5E9;A5PFD4;Q9BB74;Q32056;Q3T5M0;B8PRM1;Q8WKW3;Q8WHG4;Q9GCU2;Q3ZU78;Q4KUD6;B8PRN3;D6MYK4;Q1XEK3;Q8HUZ1;Q3T8E6;A0AS74;Q4H1C6;Q31856;Q9T2C1;A0PDA8;Q32776;Q9GGH6;Q9GEN3;Q9GEQ5;Q9TLJ0;Q6L9W7;B5D5Q5;E2CZ58;Q9MV76;Q9GHM6;Q32597;O03648;Q3T5L7;Q4VIB1;B1NL25;C0J9T2;Q9GG71;Q32818;Q9TLI9;…	5800	117	CID	C1(Carbamidomethyl)	76.65	0.000544892		6	50		1	2556.15	-45.1441	20/233	Medicago_elastase_rep3.mgf
	High	KNYGRAVYEcL	B8YGX4;Q6J6P1;Q33550;Q29VE5;O98668;Q33245;B3LDX5;O63136;Q9GD42;B6GUX7;Q9GDB9;P94043;Q8SKV4;Q6Y2Y3;B6GUQ7;D8V9C5;P93976;Q9GD57;P93977;Q710K7;O47046;P94076;P93987;Q33620;Q33440;Q9TJV6;A5X4C0;Q8WIX2;P94053;D0Q0H0;Q95EV1;Q8WIX1;O98562;Q8HDA1;P94041;Q9GGC2;Q8MG14;Q9GDB5;Q36643;B6GUQ8;Q36637;Q37357;P93986;A0PDA4;A5X4I1;Q9GDQ2;Q33323;D2KUS5;B3TK15;Q9XQP7;E0D9P4;Q8SN43;Q8MAK2;Q52TF4;Q95B00;O98549;Q3MKL9;…	21633	371	CID	C10(Carbamidomethyl)	60.63	0.0192787	0	1	50		1	1372.59	-53.7197	8/96	Medicago_elastase_rep3.mgf
	High	FQGPPHGIQVERDKLNKYGRPL	Q6PSM7;Q33550;Q29VE5;O98668;Q33245;Q32800;B3LDX5;O63136;B6GUX7;P94043;Q8SKV4;Q6Y2Y3;B6GUQ7;D8V9C5;P93976;Q9GD57;P93977;Q710K7;Q33268;Q8HUZ7;P94076;Q7YM64;Q32857;Q33440;A5X4C0;P94053;Q33579;D0Q0H0;Q95EV1;Q8WIX1;O98562;P94041;Q9GGC2;Q8MG14;Q9GDB5;B6GUQ8;Q37357;A0PDA4;A5X4I1;Q8MCX1;Q9GDQ2;Q9TLI7;Q33323;D2KUS5;Q05993;Q6W3S3;Q31778;Q8WHV7;Q95A73;O98880;O98350;Q8WJK2;Q95632;Q32428;Q9XPZ0;Q9MU73;Q8HTA0;…	17696	318	CID		59.22	0.0341085		8	51		1	2549.26	-45.2529	14/219	Medicago_elastase_rep3.mgf
	Medium	AKNYGRAVYEcL	B8YGX4;Q6J6P1;Q33550;Q29VE5;O98668;Q33245;B3LDX5;O63136;Q9GD42;B6GUX7;Q9GDB9;P94043;Q8SKV4;Q6Y2Y3;B6GUQ7;D8V9C5;P93976;Q9GD57;P93977;Q710K7;O47046;P94076;P93987;Q33620;Q33440;Q9TJV6;A5X4C0;Q8WIX2;P94053;D0Q0H0;Q95EV1;Q8WIX1;O98562;Q8HDA1;P94041;Q9GGC2;Q8MG14;Q9GDB5;Q36643;B6GUQ8;Q36637;Q37357;P93986;A0PDA4;A5X4I1;Q9GDQ2;Q33323;D2KUS5;B3TK15;Q9XQP7;E0D9P4;Q8SN43;Q8MAK2;Q52TF4;Q95B00;O98549;Q3MKL9;…	21604	369	CID	C11(Carbamidomethyl)	46.41	0.601389	0	2	50	48	1	1443.64	-47.6957	13/104	Medicago_elastase_rep3.mgf
	Medium	FQGPPHGI	Q6PSM7;Q33550;Q29VE5;O98668;Q33245;Q32800;B3LDX5;O63136;B6GUX7;Q9GDB9;P94043;Q8SKV4;Q6Y2Y3;B6GUQ7;D8V9C5;P93976;Q9GD57;P93977;Q710K7;Q33268;Q8HUZ7;P94076;Q7YM64;Q32857;Q33440;Q9TJV6;A5X4C0;P94053;Q33579;B8PRM7;D0Q0H0;Q95EV1;Q8WIX1;O98562;Q33089;P94041;Q9GGC2;Q8MG14;Q9GDB5;B6GUQ8;Q37357;A0PDA4;A5X4I1;Q8MCX1;Q9GDQ2;Q9TLI7;Q32183;Q33323;D2KUS5;Q6SSI3;O98549;Q3MKL9;E5FEB9;P31183;Q05993;Q6W3S3;Q31778;…	20049	370	CID		44.77	0.767122		2	50		1	852.38	-66.5302	6/71	Medicago_elastase_rep3.mgf
	Low	GCTIKPKLGLSAKNYGRA	B8YGX4;Q6J6P1;Q33550;Q29VE5;O98668;Q33245;Q32800;B3LDX5;Q36609;O63136;Q9GD42;B6GUX7;Q9GDB9;P94043;Q8SKV4;Q6Y2Y3;B6GUQ7;D8V9C5;Q9GD57;Q710K7;P94106;O47046;Q33268;Q8HUZ7;P94076;P93987;Q33620;Q7YM64;Q32857;Q33440;Q9TJV6;A5X4C0;Q8WIX2;P94053;Q33579;B6GUT8;D0Q0H0;Q7YKW5;Q95EV1;Q8WIX1;O98562;Q33089;P94041;Q9GGC2;Q8MG14;Q9GDB5;Q36643;B6GUQ8;Q36637;Q37357;P93986;A0PDA4;A5X4I1;Q8MCX1;Q9TLI7;Q32183;Q33323;…	23314	389	CID		40.35	3.24554		8	52	54	1	1876.95	-50.0553	9/184	Medicago_elastase_rep3.mgf
	Low	RNEGRDLAREGNEI	Q29VE5;Q33245;O47046;Q33268;Q8HUZ7;Q32857;Q8WIX2;B8PRM7;Q95EV1;Q8WIX1;O98562;Q8HDA1;A0PDA4;A5X4I1;Q9TLI7;Q32183;E0D9P4;Q8SN43;O98549;Q05993;Q6W3S3;Q31778;Q8WHV7;O98880;Q8WJK2;Q95632;Q9XPZ0;Q9MU73;O98552;Q6Y2Z1;Q15JC1;B8QQH0;C7A5Y1;Q32156;Q31822;O98545;Q9GHR3;Q8HUZ8;Q66MG6;Q5K3X3;Q3T5E9;A6YSW2;B8QQG8;C3S8W3;C7AQU0;A5PFD4;Q9BB74;Q32056;Q3T5M0;B8PRM1;C3S8R3;Q8WKW3;Q8M949;Q9GHN7;Q95AA9;Q9TN66;Q8WHG4;…	8529	200	CID		32.63	13.4979		9	50	47	1	1628.72	-55.5721	12/149	Medicago_elastase_rep3.mgf
	Low	QVERDKLNKYGRPL	B8YGX4;Q6PSM7;Q6J6P1;Q33550;Q29VE5;O98668;Q33245;Q32800;B3LDX5;Q95CD5;Q36609;O63136;Q9GD42;B6GUX7;P94043;Q8SKV4;Q6Y2Y3;B6GUQ7;D8V9C5;P93976;Q9GD57;P93977;Q710K7;P94106;O47046;Q33268;Q8HUZ7;P94076;Q33620;Q7YM64;Q32857;Q33440;A5X4C0;Q8WIX2;P94053;Q33579;B6GUT8;D0Q0H0;Q7YKW5;Q95EV1;Q8WIX1;O98562;Q8HDA1;P94041;Q9GGC2;Q8MG14;Q9GDB5;Q36643;B6GUQ8;Q36637;Q37357;A0PDA4;A5X4I1;Q8MCX1;Q9GDQ2;Q9TLI7;Q33323;…	21007	396	CID		32.42	19.7409		6	51	43	1	1715.86	-57.355	10/141	Medicago_elastase_rep3.mgf
	Low	RNEGRDLAREGNEII	Q29VE5;Q33245;O47046;Q33268;Q8HUZ7;Q32857;Q8WIX2;B8PRM7;Q95EV1;Q8WIX1;O98562;Q8HDA1;A0PDA4;A5X4I1;Q9TLI7;Q32183;E0D9P4;Q8SN43;O98549;Q05993;Q6W3S3;Q31778;O98880;Q8WJK2;Q95632;Q9XPZ0;Q9MU73;O98552;Q6Y2Z1;Q15JC1;B8QQH0;C7A5Y1;Q32156;Q31822;O98545;Q9GHR3;Q8HUZ8;Q5K3X3;Q3T5E9;A6YSW2;B8QQG8;C3S8W3;C7AQU0;A5PFD4;Q9BB74;Q32056;Q3T5M0;B8PRM1;C3S8R3;Q8WKW3;Q8M949;Q9GHN7;Q95AA9;Q9TN66;Q8WHG4;Q9GCU2;Q3ZU78;…	8398	193	CID		30.67	26.7311		3	51	44	1	1741.8	-53.5437	16/159	Medicago_elastase_rep3.mgf
	Low	NMFTSIVGNVFGFKALRA	B8YGX4;Q6PSM7;Q33550;Q29VE5;O98668;Q32800;Q36609;O63136;B6GUX7;Q8SKV4;Q6Y2Y3;B6GUQ7;D8V9C5;P93976;Q9GD57;P93977;P94106;O47046;Q8HUZ7;Q7YM64;Q32857;Q33440;A5X4C0;Q8WIX2;Q33579;B6GUT8;D0Q0H0;Q95EV1;Q8WIX1;O98562;Q8HDA1;Q33089;P94041;Q9GGC2;Q8MG14;Q9GDB5;B6GUQ8;Q36637;Q37357;A0PDA4;A5X4I1;Q8MCX1;Q9GDQ2;Q32183;Q33323;Q39288;E0D9P4;Q8MAK2;Q52TF4;Q8HVG8;B5U0R6;O98549;Q3MKL9;E5FEB9;Q05993;Q31778;Q8WHV7;…	15551	326	CID		27.84	55.3762		5	51	43	1	1971.97	-38.3988	8/184	Medicago_elastase_rep3.mgf
	Low	FQGPPHGI	Q6PSM7;Q33550;Q29VE5;O98668;Q33245;Q32800;B3LDX5;O63136;B6GUX7;Q9GDB9;P94043;Q8SKV4;Q6Y2Y3;B6GUQ7;D8V9C5;P93976;Q9GD57;P93977;Q710K7;Q33268;Q8HUZ7;P94076;Q7YM64;Q32857;Q33440;Q9TJV6;A5X4C0;P94053;Q33579;B8PRM7;D0Q0H0;Q95EV1;Q8WIX1;O98562;Q33089;P94041;Q9GGC2;Q8MG14;Q9GDB5;B6GUQ8;Q37357;A0PDA4;A5X4I1;Q8MCX1;Q9GDQ2;Q9TLI7;Q32183;Q33323;D2KUS5;Q6SSI3;O98549;Q3MKL9;E5FEB9;P31183;Q05993;Q6W3S3;Q31778;…	20049	370	CID		22.72	130.223		9	50	42	1	852.397	-46.6347	5/71	Medicago_elastase_rep3.mgf
	Low	REGNEIIREA	Q29VE5;Q33245;Q33268;Q8HUZ7;Q32857;Q8WIX2;B8PRM7;Q95EV1;Q8WIX1;O98562;Q8HDA1;Q37357;A0PDA4;A5X4I1;Q32183;Q8SN43;O98549;Q6W3S3;Q31778;O98880;Q8WJK2;Q9XPZ0;Q9MU73;O98552;Q6Y2Z1;Q15JC1;B8QQH0;C7A5Y1;Q31822;O98545;Q9GHR3;Q8HUZ8;Q3T5E9;B8QQG8;A5PFD4;Q9BB74;Q32056;Q3T5M0;B8PRM1;Q8WKW3;Q8WHG4;Q9GCU2;Q3ZU78;Q4KUD6;B8PRN3;D6MYK4;Q1XEK3;Q8HUZ1;Q3T8E6;A0AS74;Q4H1C6;Q31856;Q9T2C1;Q71N71;A0PDA8;Q32776;Q9GGH6;…	6371	146	CID		16.82	579.302		2	51	30	1	1186.59	-27.0131	8/103	Medicago_elastase_rep3.mgf
Q9GGH2	26.64	17	15	458	50.9146	6.48096	857.53	Ribulose-1,5-biphosphate carboxylase/oxygenase large subunit (Fragment) OS=Codia discolor GN=rbcL PE=3 SV=1 - [Q9GGH2_9ROSI]
	Confidence Icon	Sequence	Protein Accessions	# Proteins	# Protein Groups	Activation Type	Modifications	IonScore	Exp Value	Δ Score	Rank	Identity High	Homology Threshold	Charge	m/z [Da]	ΔM [ppm]	Ions Matched	Spectrum File
	High	AAcEVWKEIKFEFPAmDxL	Q9GGH2	1	1	CID	C3(Carbamidomethyl), M16(Oxidation), X18(T)	120.96	2.06794e-08		5	50		1	2301.01	-36.285	15/187	Medicago_elastase_rep3.mgf
	High	AAcEVWKEIKFEFPAMDxL	Q9GGH2	1	1	CID	C3(Carbamidomethyl), X18(T)	114.45	9.64281e-08		6	50		1	2285.01	-36.7225	12/187	Medicago_elastase_rep3.mgf
	High	QARNEGRDLAREGNEIIREA	Q29VE5;Q8SN43;O98549;Q6W3S3;Q31778;O98880;Q8WJK2;Q9XPZ0;Q9MU73;O98552;Q6Y2Z1;Q15JC1;C7A5Y1;Q31822;O98545;Q9GHR3;Q8HUZ8;Q3T5E9;A5PFD4;Q9BB74;Q32056;Q3T5M0;B8PRM1;Q8WKW3;Q8WHG4;Q9GCU2;Q3ZU78;Q4KUD6;B8PRN3;D6MYK4;Q1XEK3;Q8HUZ1;Q3T8E6;A0AS74;Q4H1C6;Q31856;Q9T2C1;Q71N71;A0PDA8;Q32776;Q9GGH6;Q9GEN3;Q9GEQ5;Q9TLJ0;Q6L9W7;B5D5Q5;E2CZ58;Q9MV76;Q9GHM6;Q32597;O03648;Q3T5L7;Q4VIB1;B1NL25;C0J9T2;Q9GG71;Q32818;…	5816	119	CID		94.98	8.98811e-06	0	2	51		1	2297.06	-48.8979	19/217	Medicago_elastase_rep3.mgf
	High	RNEGRDLAREGNEIIREA	Q29VE5;Q33245;Q33268;Q8HUZ7;Q32857;Q8WIX2;B8PRM7;Q95EV1;Q8WIX1;O98562;Q8HDA1;A0PDA4;A5X4I1;Q32183;Q8SN43;O98549;Q6W3S3;Q31778;O98880;Q8WJK2;Q9XPZ0;Q9MU73;O98552;Q6Y2Z1;Q15JC1;B8QQH0;C7A5Y1;Q31822;O98545;Q9GHR3;Q8HUZ8;Q3T5E9;B8QQG8;A5PFD4;Q9BB74;Q32056;Q3T5M0;B8PRM1;Q8WKW3;Q8WHG4;Q9GCU2;Q3ZU78;Q4KUD6;B8PRN3;D6MYK4;Q1XEK3;Q8HUZ1;Q3T8E6;A0AS74;Q4H1C6;Q31856;Q9T2C1;Q71N71;A0PDA8;Q32776;Q9GGH6;Q9GEN3;…	6175	137	CID		86.92	6.3979e-05	0	2	51		1	2097.97	-49.7073	20/197	Medicago_elastase_rep3.mgf
	High	YKAQAETGEIKGHYLNAT	Q33550;Q29VE5;O98668;Q32800;B3LDX5;Q95CD5;O63136;Q9GD42;B6GUX7;Q9GDB9;Q8SKV4;Q6Y2Y3;D8V9C5;P93976;P93977;Q710K7;Q33268;Q7YM64;Q8WIX2;Q33579;B6GUT8;B8PRM7;D0Q0H0;Q7YKW5;Q95EV1;Q8WIX1;Q8HDA1;Q33089;Q9GGC2;Q9GDB5;Q36637;Q37357;P93986;A0PDA4;Q8MCX1;Q9GDQ2;Q32183;Q33323;Q39288;Q9XQP7;Q52TF4;Q8MCX9;Q8HVG8;Q6SSI3;O98549;Q3MKL9;Q05993;Q31778;Q8WHV7;Q8WJK2;Q95632;O98552;Q6JXQ9;B2BY81;B8QQH0;B3SHE8;Q8WGV6;…	9651	233	CID		86.26	6.92155e-05		3	51		1	1993.89	-53.1831	15/190	Medicago_elastase_rep3.mgf
	High	cVQARNEGRDLAREGNEIIREA	Q29VE5;Q8SN43;O98549;Q6W3S3;Q31778;O98880;Q8WJK2;Q9XPZ0;Q9MU73;O98552;Q6Y2Z1;Q15JC1;C7A5Y1;Q31822;O98545;Q9GHR3;Q8HUZ8;Q3T5E9;A5PFD4;Q9BB74;Q32056;Q3T5M0;B8PRM1;Q8WKW3;Q8WHG4;Q9GCU2;Q3ZU78;Q4KUD6;B8PRN3;D6MYK4;Q1XEK3;Q8HUZ1;Q3T8E6;A0AS74;Q4H1C6;Q31856;Q9T2C1;A0PDA8;Q32776;Q9GGH6;Q9GEN3;Q9GEQ5;Q9TLJ0;Q6L9W7;B5D5Q5;E2CZ58;Q9MV76;Q9GHM6;Q32597;O03648;Q3T5L7;Q4VIB1;B1NL25;C0J9T2;Q9GG71;Q32818;Q9TLI9;…	5800	117	CID	C1(Carbamidomethyl)	76.65	0.000544892		6	50		1	2556.15	-45.1441	20/233	Medicago_elastase_rep3.mgf
	High	KNYGRAVYEcL	B8YGX4;Q6J6P1;Q33550;Q29VE5;O98668;Q33245;B3LDX5;O63136;Q9GD42;B6GUX7;Q9GDB9;P94043;Q8SKV4;Q6Y2Y3;B6GUQ7;D8V9C5;P93976;Q9GD57;P93977;Q710K7;O47046;P94076;P93987;Q33620;Q33440;Q9TJV6;A5X4C0;Q8WIX2;P94053;D0Q0H0;Q95EV1;Q8WIX1;O98562;Q8HDA1;P94041;Q9GGC2;Q8MG14;Q9GDB5;Q36643;B6GUQ8;Q36637;Q37357;P93986;A0PDA4;A5X4I1;Q9GDQ2;Q33323;D2KUS5;B3TK15;Q9XQP7;E0D9P4;Q8SN43;Q8MAK2;Q52TF4;Q95B00;O98549;Q3MKL9;…	21633	371	CID	C10(Carbamidomethyl)	60.63	0.0192787	0	1	50		1	1372.59	-53.7197	8/96	Medicago_elastase_rep3.mgf
	High	FQGPPHGIQVERDKLNKYGRPL	Q6PSM7;Q33550;Q29VE5;O98668;Q33245;Q32800;B3LDX5;O63136;B6GUX7;P94043;Q8SKV4;Q6Y2Y3;B6GUQ7;D8V9C5;P93976;Q9GD57;P93977;Q710K7;Q33268;Q8HUZ7;P94076;Q7YM64;Q32857;Q33440;A5X4C0;P94053;Q33579;D0Q0H0;Q95EV1;Q8WIX1;O98562;P94041;Q9GGC2;Q8MG14;Q9GDB5;B6GUQ8;Q37357;A0PDA4;A5X4I1;Q8MCX1;Q9GDQ2;Q9TLI7;Q33323;D2KUS5;Q05993;Q6W3S3;Q31778;Q8WHV7;Q95A73;O98880;O98350;Q8WJK2;Q95632;Q32428;Q9XPZ0;Q9MU73;Q8HTA0;…	17696	318	CID		59.22	0.0341085		8	51		1	2549.26	-45.2529	14/219	Medicago_elastase_rep3.mgf
	Medium	AKNYGRAVYEcL	B8YGX4;Q6J6P1;Q33550;Q29VE5;O98668;Q33245;B3LDX5;O63136;Q9GD42;B6GUX7;Q9GDB9;P94043;Q8SKV4;Q6Y2Y3;B6GUQ7;D8V9C5;P93976;Q9GD57;P93977;Q710K7;O47046;P94076;P93987;Q33620;Q33440;Q9TJV6;A5X4C0;Q8WIX2;P94053;D0Q0H0;Q95EV1;Q8WIX1;O98562;Q8HDA1;P94041;Q9GGC2;Q8MG14;Q9GDB5;Q36643;B6GUQ8;Q36637;Q37357;P93986;A0PDA4;A5X4I1;Q9GDQ2;Q33323;D2KUS5;B3TK15;Q9XQP7;E0D9P4;Q8SN43;Q8MAK2;Q52TF4;Q95B00;O98549;Q3MKL9;…	21604	369	CID	C11(Carbamidomethyl)	46.41	0.601389	0	2	50	48	1	1443.64	-47.6957	13/104	Medicago_elastase_rep3.mgf
	Medium	FQGPPHGI	Q6PSM7;Q33550;Q29VE5;O98668;Q33245;Q32800;B3LDX5;O63136;B6GUX7;Q9GDB9;P94043;Q8SKV4;Q6Y2Y3;B6GUQ7;D8V9C5;P93976;Q9GD57;P93977;Q710K7;Q33268;Q8HUZ7;P94076;Q7YM64;Q32857;Q33440;Q9TJV6;A5X4C0;P94053;Q33579;B8PRM7;D0Q0H0;Q95EV1;Q8WIX1;O98562;Q33089;P94041;Q9GGC2;Q8MG14;Q9GDB5;B6GUQ8;Q37357;A0PDA4;A5X4I1;Q8MCX1;Q9GDQ2;Q9TLI7;Q32183;Q33323;D2KUS5;Q6SSI3;O98549;Q3MKL9;E5FEB9;P31183;Q05993;Q6W3S3;Q31778;…	20049	370	CID		44.77	0.767122		2	50		1	852.38	-66.5302	6/71	Medicago_elastase_rep3.mgf
	Low	GCTIKPKLGLSAKNYGRA	B8YGX4;Q6J6P1;Q33550;Q29VE5;O98668;Q33245;Q32800;B3LDX5;Q36609;O63136;Q9GD42;B6GUX7;Q9GDB9;P94043;Q8SKV4;Q6Y2Y3;B6GUQ7;D8V9C5;Q9GD57;Q710K7;P94106;O47046;Q33268;Q8HUZ7;P94076;P93987;Q33620;Q7YM64;Q32857;Q33440;Q9TJV6;A5X4C0;Q8WIX2;P94053;Q33579;B6GUT8;D0Q0H0;Q7YKW5;Q95EV1;Q8WIX1;O98562;Q33089;P94041;Q9GGC2;Q8MG14;Q9GDB5;Q36643;B6GUQ8;Q36637;Q37357;P93986;A0PDA4;A5X4I1;Q8MCX1;Q9TLI7;Q32183;Q33323;…	23314	389	CID		40.35	3.24554		8	52	54	1	1876.95	-50.0553	9/184	Medicago_elastase_rep3.mgf
	Low	RNEGRDLAREGNEI	Q29VE5;Q33245;O47046;Q33268;Q8HUZ7;Q32857;Q8WIX2;B8PRM7;Q95EV1;Q8WIX1;O98562;Q8HDA1;A0PDA4;A5X4I1;Q9TLI7;Q32183;E0D9P4;Q8SN43;O98549;Q05993;Q6W3S3;Q31778;Q8WHV7;O98880;Q8WJK2;Q95632;Q9XPZ0;Q9MU73;O98552;Q6Y2Z1;Q15JC1;B8QQH0;C7A5Y1;Q32156;Q31822;O98545;Q9GHR3;Q8HUZ8;Q66MG6;Q5K3X3;Q3T5E9;A6YSW2;B8QQG8;C3S8W3;C7AQU0;A5PFD4;Q9BB74;Q32056;Q3T5M0;B8PRM1;C3S8R3;Q8WKW3;Q8M949;Q9GHN7;Q95AA9;Q9TN66;Q8WHG4;…	8529	200	CID		32.63	13.4979		9	50	47	1	1628.72	-55.5721	12/149	Medicago_elastase_rep3.mgf
	Low	QVERDKLNKYGRPL	B8YGX4;Q6PSM7;Q6J6P1;Q33550;Q29VE5;O98668;Q33245;Q32800;B3LDX5;Q95CD5;Q36609;O63136;Q9GD42;B6GUX7;P94043;Q8SKV4;Q6Y2Y3;B6GUQ7;D8V9C5;P93976;Q9GD57;P93977;Q710K7;P94106;O47046;Q33268;Q8HUZ7;P94076;Q33620;Q7YM64;Q32857;Q33440;A5X4C0;Q8WIX2;P94053;Q33579;B6GUT8;D0Q0H0;Q7YKW5;Q95EV1;Q8WIX1;O98562;Q8HDA1;P94041;Q9GGC2;Q8MG14;Q9GDB5;Q36643;B6GUQ8;Q36637;Q37357;A0PDA4;A5X4I1;Q8MCX1;Q9GDQ2;Q9TLI7;Q33323;…	21007	396	CID		32.42	19.7409		6	51	43	1	1715.86	-57.355	10/141	Medicago_elastase_rep3.mgf
	Low	RNEGRDLAREGNEII	Q29VE5;Q33245;O47046;Q33268;Q8HUZ7;Q32857;Q8WIX2;B8PRM7;Q95EV1;Q8WIX1;O98562;Q8HDA1;A0PDA4;A5X4I1;Q9TLI7;Q32183;E0D9P4;Q8SN43;O98549;Q05993;Q6W3S3;Q31778;O98880;Q8WJK2;Q95632;Q9XPZ0;Q9MU73;O98552;Q6Y2Z1;Q15JC1;B8QQH0;C7A5Y1;Q32156;Q31822;O98545;Q9GHR3;Q8HUZ8;Q5K3X3;Q3T5E9;A6YSW2;B8QQG8;C3S8W3;C7AQU0;A5PFD4;Q9BB74;Q32056;Q3T5M0;B8PRM1;C3S8R3;Q8WKW3;Q8M949;Q9GHN7;Q95AA9;Q9TN66;Q8WHG4;Q9GCU2;Q3ZU78;…	8398	193	CID		30.67	26.7311		3	51	44	1	1741.8	-53.5437	16/159	Medicago_elastase_rep3.mgf
	Low	NMFTSIVGNVFGFKALRA	B8YGX4;Q6PSM7;Q33550;Q29VE5;O98668;Q32800;Q36609;O63136;B6GUX7;Q8SKV4;Q6Y2Y3;B6GUQ7;D8V9C5;P93976;Q9GD57;P93977;P94106;O47046;Q8HUZ7;Q7YM64;Q32857;Q33440;A5X4C0;Q8WIX2;Q33579;B6GUT8;D0Q0H0;Q95EV1;Q8WIX1;O98562;Q8HDA1;Q33089;P94041;Q9GGC2;Q8MG14;Q9GDB5;B6GUQ8;Q36637;Q37357;A0PDA4;A5X4I1;Q8MCX1;Q9GDQ2;Q32183;Q33323;Q39288;E0D9P4;Q8MAK2;Q52TF4;Q8HVG8;B5U0R6;O98549;Q3MKL9;E5FEB9;Q05993;Q31778;Q8WHV7;…	15551	326	CID		27.84	55.3762		5	51	43	1	1971.97	-38.3988	8/184	Medicago_elastase_rep3.mgf
	Low	FQGPPHGI	Q6PSM7;Q33550;Q29VE5;O98668;Q33245;Q32800;B3LDX5;O63136;B6GUX7;Q9GDB9;P94043;Q8SKV4;Q6Y2Y3;B6GUQ7;D8V9C5;P93976;Q9GD57;P93977;Q710K7;Q33268;Q8HUZ7;P94076;Q7YM64;Q32857;Q33440;Q9TJV6;A5X4C0;P94053;Q33579;B8PRM7;D0Q0H0;Q95EV1;Q8WIX1;O98562;Q33089;P94041;Q9GGC2;Q8MG14;Q9GDB5;B6GUQ8;Q37357;A0PDA4;A5X4I1;Q8MCX1;Q9GDQ2;Q9TLI7;Q32183;Q33323;D2KUS5;Q6SSI3;O98549;Q3MKL9;E5FEB9;P31183;Q05993;Q6W3S3;Q31778;…	20049	370	CID		22.72	130.223		9	50	42	1	852.397	-46.6347	5/71	Medicago_elastase_rep3.mgf
	Low	REGNEIIREA	Q29VE5;Q33245;Q33268;Q8HUZ7;Q32857;Q8WIX2;B8PRM7;Q95EV1;Q8WIX1;O98562;Q8HDA1;Q37357;A0PDA4;A5X4I1;Q32183;Q8SN43;O98549;Q6W3S3;Q31778;O98880;Q8WJK2;Q9XPZ0;Q9MU73;O98552;Q6Y2Z1;Q15JC1;B8QQH0;C7A5Y1;Q31822;O98545;Q9GHR3;Q8HUZ8;Q3T5E9;B8QQG8;A5PFD4;Q9BB74;Q32056;Q3T5M0;B8PRM1;Q8WKW3;Q8WHG4;Q9GCU2;Q3ZU78;Q4KUD6;B8PRN3;D6MYK4;Q1XEK3;Q8HUZ1;Q3T8E6;A0AS74;Q4H1C6;Q31856;Q9T2C1;Q71N71;A0PDA8;Q32776;Q9GGH6;…	6371	146	CID		16.82	579.302		2	51	30	1	1186.59	-27.0131	8/103	Medicago_elastase_rep3.mgf
Q9GHR3	27.83	18	17	460	50.9397	6.80029	855.63	Ribulose 1,5-bisphosphate carboxylase (Fragment) OS=Polyosma cunninghamii GN=rbcL PE=3 SV=1 - [Q9GHR3_9ASTE]
	Confidence Icon	Sequence	Protein Accessions	# Proteins	# Protein Groups	Activation Type	Modifications	IonScore	Exp Value	Δ Score	Rank	Identity High	Homology Threshold	Charge	m/z [Da]	ΔM [ppm]	Ions Matched	Spectrum File
	High	QARNEGRDLAREGNEIIREA	Q29VE5;Q8SN43;O98549;Q6W3S3;Q31778;O98880;Q8WJK2;Q9XPZ0;Q9MU73;O98552;Q6Y2Z1;Q15JC1;C7A5Y1;Q31822;O98545;Q9GHR3;Q8HUZ8;Q3T5E9;A5PFD4;Q9BB74;Q32056;Q3T5M0;B8PRM1;Q8WKW3;Q8WHG4;Q9GCU2;Q3ZU78;Q4KUD6;B8PRN3;D6MYK4;Q1XEK3;Q8HUZ1;Q3T8E6;A0AS74;Q4H1C6;Q31856;Q9T2C1;Q71N71;A0PDA8;Q32776;Q9GGH6;Q9GEN3;Q9GEQ5;Q9TLJ0;Q6L9W7;B5D5Q5;E2CZ58;Q9MV76;Q9GHM6;Q32597;O03648;Q3T5L7;Q4VIB1;B1NL25;C0J9T2;Q9GG71;Q32818;…	5816	119	CID		94.98	8.98811e-06	0	2	51		1	2297.06	-48.8979	19/217	Medicago_elastase_rep3.mgf
	High	RNEGRDLAREGNEIIREA	Q29VE5;Q33245;Q33268;Q8HUZ7;Q32857;Q8WIX2;B8PRM7;Q95EV1;Q8WIX1;O98562;Q8HDA1;A0PDA4;A5X4I1;Q32183;Q8SN43;O98549;Q6W3S3;Q31778;O98880;Q8WJK2;Q9XPZ0;Q9MU73;O98552;Q6Y2Z1;Q15JC1;B8QQH0;C7A5Y1;Q31822;O98545;Q9GHR3;Q8HUZ8;Q3T5E9;B8QQG8;A5PFD4;Q9BB74;Q32056;Q3T5M0;B8PRM1;Q8WKW3;Q8WHG4;Q9GCU2;Q3ZU78;Q4KUD6;B8PRN3;D6MYK4;Q1XEK3;Q8HUZ1;Q3T8E6;A0AS74;Q4H1C6;Q31856;Q9T2C1;Q71N71;A0PDA8;Q32776;Q9GGH6;Q9GEN3;…	6175	137	CID		86.92	6.3979e-05	0	2	51		1	2097.97	-49.7073	20/197	Medicago_elastase_rep3.mgf
	High	YKAQAETGEIKGHYLNAT	Q33550;Q29VE5;O98668;Q32800;B3LDX5;Q95CD5;O63136;Q9GD42;B6GUX7;Q9GDB9;Q8SKV4;Q6Y2Y3;D8V9C5;P93976;P93977;Q710K7;Q33268;Q7YM64;Q8WIX2;Q33579;B6GUT8;B8PRM7;D0Q0H0;Q7YKW5;Q95EV1;Q8WIX1;Q8HDA1;Q33089;Q9GGC2;Q9GDB5;Q36637;Q37357;P93986;A0PDA4;Q8MCX1;Q9GDQ2;Q32183;Q33323;Q39288;Q9XQP7;Q52TF4;Q8MCX9;Q8HVG8;Q6SSI3;O98549;Q3MKL9;Q05993;Q31778;Q8WHV7;Q8WJK2;Q95632;O98552;Q6JXQ9;B2BY81;B8QQH0;B3SHE8;Q8WGV6;…	9651	233	CID		86.26	6.92155e-05		3	51		1	1993.89	-53.1831	15/190	Medicago_elastase_rep3.mgf
	High	cVQARNEGRDLAREGNEIIREA	Q29VE5;Q8SN43;O98549;Q6W3S3;Q31778;O98880;Q8WJK2;Q9XPZ0;Q9MU73;O98552;Q6Y2Z1;Q15JC1;C7A5Y1;Q31822;O98545;Q9GHR3;Q8HUZ8;Q3T5E9;A5PFD4;Q9BB74;Q32056;Q3T5M0;B8PRM1;Q8WKW3;Q8WHG4;Q9GCU2;Q3ZU78;Q4KUD6;B8PRN3;D6MYK4;Q1XEK3;Q8HUZ1;Q3T8E6;A0AS74;Q4H1C6;Q31856;Q9T2C1;A0PDA8;Q32776;Q9GGH6;Q9GEN3;Q9GEQ5;Q9TLJ0;Q6L9W7;B5D5Q5;E2CZ58;Q9MV76;Q9GHM6;Q32597;O03648;Q3T5L7;Q4VIB1;B1NL25;C0J9T2;Q9GG71;Q32818;Q9TLI9;…	5800	117	CID	C1(Carbamidomethyl)	76.65	0.000544892		6	50		1	2556.15	-45.1441	20/233	Medicago_elastase_rep3.mgf
	High	KNYGRAVYEcL	B8YGX4;Q6J6P1;Q33550;Q29VE5;O98668;Q33245;B3LDX5;O63136;Q9GD42;B6GUX7;Q9GDB9;P94043;Q8SKV4;Q6Y2Y3;B6GUQ7;D8V9C5;P93976;Q9GD57;P93977;Q710K7;O47046;P94076;P93987;Q33620;Q33440;Q9TJV6;A5X4C0;Q8WIX2;P94053;D0Q0H0;Q95EV1;Q8WIX1;O98562;Q8HDA1;P94041;Q9GGC2;Q8MG14;Q9GDB5;Q36643;B6GUQ8;Q36637;Q37357;P93986;A0PDA4;A5X4I1;Q9GDQ2;Q33323;D2KUS5;B3TK15;Q9XQP7;E0D9P4;Q8SN43;Q8MAK2;Q52TF4;Q95B00;O98549;Q3MKL9;…	21633	371	CID	C10(Carbamidomethyl)	60.63	0.0192787	0	1	50		1	1372.59	-53.7197	8/96	Medicago_elastase_rep3.mgf
	High	FQGPPHGIQVERDKLNKYGRPL	Q6PSM7;Q33550;Q29VE5;O98668;Q33245;Q32800;B3LDX5;O63136;B6GUX7;P94043;Q8SKV4;Q6Y2Y3;B6GUQ7;D8V9C5;P93976;Q9GD57;P93977;Q710K7;Q33268;Q8HUZ7;P94076;Q7YM64;Q32857;Q33440;A5X4C0;P94053;Q33579;D0Q0H0;Q95EV1;Q8WIX1;O98562;P94041;Q9GGC2;Q8MG14;Q9GDB5;B6GUQ8;Q37357;A0PDA4;A5X4I1;Q8MCX1;Q9GDQ2;Q9TLI7;Q33323;D2KUS5;Q05993;Q6W3S3;Q31778;Q8WHV7;Q95A73;O98880;O98350;Q8WJK2;Q95632;Q32428;Q9XPZ0;Q9MU73;Q8HTA0;…	17696	318	CID		59.22	0.0341085		8	51		1	2549.26	-45.2529	14/219	Medicago_elastase_rep3.mgf
	Medium	AKNYGRAVYEcL	B8YGX4;Q6J6P1;Q33550;Q29VE5;O98668;Q33245;B3LDX5;O63136;Q9GD42;B6GUX7;Q9GDB9;P94043;Q8SKV4;Q6Y2Y3;B6GUQ7;D8V9C5;P93976;Q9GD57;P93977;Q710K7;O47046;P94076;P93987;Q33620;Q33440;Q9TJV6;A5X4C0;Q8WIX2;P94053;D0Q0H0;Q95EV1;Q8WIX1;O98562;Q8HDA1;P94041;Q9GGC2;Q8MG14;Q9GDB5;Q36643;B6GUQ8;Q36637;Q37357;P93986;A0PDA4;A5X4I1;Q9GDQ2;Q33323;D2KUS5;B3TK15;Q9XQP7;E0D9P4;Q8SN43;Q8MAK2;Q52TF4;Q95B00;O98549;Q3MKL9;…	21604	369	CID	C11(Carbamidomethyl)	46.41	0.601389	0	2	50	48	1	1443.64	-47.6957	13/104	Medicago_elastase_rep3.mgf
	Medium	FQGPPHGI	Q6PSM7;Q33550;Q29VE5;O98668;Q33245;Q32800;B3LDX5;O63136;B6GUX7;Q9GDB9;P94043;Q8SKV4;Q6Y2Y3;B6GUQ7;D8V9C5;P93976;Q9GD57;P93977;Q710K7;Q33268;Q8HUZ7;P94076;Q7YM64;Q32857;Q33440;Q9TJV6;A5X4C0;P94053;Q33579;B8PRM7;D0Q0H0;Q95EV1;Q8WIX1;O98562;Q33089;P94041;Q9GGC2;Q8MG14;Q9GDB5;B6GUQ8;Q37357;A0PDA4;A5X4I1;Q8MCX1;Q9GDQ2;Q9TLI7;Q32183;Q33323;D2KUS5;Q6SSI3;O98549;Q3MKL9;E5FEB9;P31183;Q05993;Q6W3S3;Q31778;…	20049	370	CID		44.77	0.767122		2	50		1	852.38	-66.5302	6/71	Medicago_elastase_rep3.mgf
	Low	HYcRDNGILLHIHRA	Q9GHR3;Q3ZU78	6	2	CID	C3(Carbamidomethyl)	42.84	1.71931		5	51	57	1	1874.88	-41.9196	13/143	Medicago_elastase_rep3.mgf
	Low	GCTIKPKLGLSAKNYGRA	B8YGX4;Q6J6P1;Q33550;Q29VE5;O98668;Q33245;Q32800;B3LDX5;Q36609;O63136;Q9GD42;B6GUX7;Q9GDB9;P94043;Q8SKV4;Q6Y2Y3;B6GUQ7;D8V9C5;Q9GD57;Q710K7;P94106;O47046;Q33268;Q8HUZ7;P94076;P93987;Q33620;Q7YM64;Q32857;Q33440;Q9TJV6;A5X4C0;Q8WIX2;P94053;Q33579;B6GUT8;D0Q0H0;Q7YKW5;Q95EV1;Q8WIX1;O98562;Q33089;P94041;Q9GGC2;Q8MG14;Q9GDB5;Q36643;B6GUQ8;Q36637;Q37357;P93986;A0PDA4;A5X4I1;Q8MCX1;Q9TLI7;Q32183;Q33323;…	23314	389	CID		40.35	3.24554		8	52	54	1	1876.95	-50.0553	9/184	Medicago_elastase_rep3.mgf
	Low	LRLEDLRIPV	Q6Y2Y3;Q9GD57;Q8WIX2;P94053;Q8WIX1;Q33089;Q9GDQ2;Q3MKL9;Q05993;Q32428;Q6JXQ9;Q6Y2Z1;Q6Y2Y8;C7A5Y1;D5J720;Q9GHR3;Q32072;Q4Q006;D0F0Z2;O20244;Q32056;P92360;B8PRM1;Q9TID4;B8PRN3;Q33423;Q6JXX9;Q3T8E6;Q8WIY3;Q9BB76;Q32434;O03627;Q95F17;Q95DT6;Q32597;O03648;D0F0N5;Q9MRX1;Q36594;Q9GDP6;Q32100;Q95E68;Q33275;E5FEB7;Q33104;Q95F11;Q8SMI0;Q8SLK9;O03650;C7AF47;Q95F08;Q9GEP8;C7A5Z4;C7AF24;O98892;Q8WH92;Q31889;…	1621	76	CID		39.2	2.94945		8	50	51	1	1223.69	-47.993	14/92	Medicago_elastase_rep3.mgf
	Low	GNVFGFKALRALRLEDLRIPV	Q6Y2Y3;Q9GD57;Q8WIX2;Q8WIX1;Q33089;Q9GDQ2;Q3MKL9;Q05993;Q32428;Q6JXQ9;Q6Y2Y8;C7A5Y1;D5J720;Q9GHR3;Q32072;Q4Q006;D0F0Z2;P92360;B8PRM1;Q6JXX9;Q3T8E6;Q8WIY3;Q9BB76;Q32434;Q95DT6;O03648;D0F0N5;Q9MRX1;Q36594;Q9GDP6;Q95E68;Q33275;E5FEB7;Q33104;Q95F11;Q8SMI0;Q8SLK9;O03650;C7AF47;Q95F08;Q9GEP8;C7A5Z4;C7AF24;O98892;Q8WH92;Q31889;Q8WIB2;Q5YJ94;A2Q5A2;Q36574;Q8WIY4;Q6Y2X5;D1KWZ1;D5J719;Q33369;Q32920;P28421;…	1565	60	CID		37.02	5.64492		5	51	48	1	2384.29	-44.6806	11/202	Medicago_elastase_rep3.mgf
	Low	RNEGRDLAREGNEI	Q29VE5;Q33245;O47046;Q33268;Q8HUZ7;Q32857;Q8WIX2;B8PRM7;Q95EV1;Q8WIX1;O98562;Q8HDA1;A0PDA4;A5X4I1;Q9TLI7;Q32183;E0D9P4;Q8SN43;O98549;Q05993;Q6W3S3;Q31778;Q8WHV7;O98880;Q8WJK2;Q95632;Q9XPZ0;Q9MU73;O98552;Q6Y2Z1;Q15JC1;B8QQH0;C7A5Y1;Q32156;Q31822;O98545;Q9GHR3;Q8HUZ8;Q66MG6;Q5K3X3;Q3T5E9;A6YSW2;B8QQG8;C3S8W3;C7AQU0;A5PFD4;Q9BB74;Q32056;Q3T5M0;B8PRM1;C3S8R3;Q8WKW3;Q8M949;Q9GHN7;Q95AA9;Q9TN66;Q8WHG4;…	8529	200	CID		32.63	13.4979		9	50	47	1	1628.72	-55.5721	12/149	Medicago_elastase_rep3.mgf
	Low	QVERDKLNKYGRPL	B8YGX4;Q6PSM7;Q6J6P1;Q33550;Q29VE5;O98668;Q33245;Q32800;B3LDX5;Q95CD5;Q36609;O63136;Q9GD42;B6GUX7;P94043;Q8SKV4;Q6Y2Y3;B6GUQ7;D8V9C5;P93976;Q9GD57;P93977;Q710K7;P94106;O47046;Q33268;Q8HUZ7;P94076;Q33620;Q7YM64;Q32857;Q33440;A5X4C0;Q8WIX2;P94053;Q33579;B6GUT8;D0Q0H0;Q7YKW5;Q95EV1;Q8WIX1;O98562;Q8HDA1;P94041;Q9GGC2;Q8MG14;Q9GDB5;Q36643;B6GUQ8;Q36637;Q37357;A0PDA4;A5X4I1;Q8MCX1;Q9GDQ2;Q9TLI7;Q33323;…	21007	396	CID		32.42	19.7409		6	51	43	1	1715.86	-57.355	10/141	Medicago_elastase_rep3.mgf
	Low	RNEGRDLAREGNEII	Q29VE5;Q33245;O47046;Q33268;Q8HUZ7;Q32857;Q8WIX2;B8PRM7;Q95EV1;Q8WIX1;O98562;Q8HDA1;A0PDA4;A5X4I1;Q9TLI7;Q32183;E0D9P4;Q8SN43;O98549;Q05993;Q6W3S3;Q31778;O98880;Q8WJK2;Q95632;Q9XPZ0;Q9MU73;O98552;Q6Y2Z1;Q15JC1;B8QQH0;C7A5Y1;Q32156;Q31822;O98545;Q9GHR3;Q8HUZ8;Q5K3X3;Q3T5E9;A6YSW2;B8QQG8;C3S8W3;C7AQU0;A5PFD4;Q9BB74;Q32056;Q3T5M0;B8PRM1;C3S8R3;Q8WKW3;Q8M949;Q9GHN7;Q95AA9;Q9TN66;Q8WHG4;Q9GCU2;Q3ZU78;…	8398	193	CID		30.67	26.7311		3	51	44	1	1741.8	-53.5437	16/159	Medicago_elastase_rep3.mgf
	Low	NMFTSIVGNVFGFKALRA	B8YGX4;Q6PSM7;Q33550;Q29VE5;O98668;Q32800;Q36609;O63136;B6GUX7;Q8SKV4;Q6Y2Y3;B6GUQ7;D8V9C5;P93976;Q9GD57;P93977;P94106;O47046;Q8HUZ7;Q7YM64;Q32857;Q33440;A5X4C0;Q8WIX2;Q33579;B6GUT8;D0Q0H0;Q95EV1;Q8WIX1;O98562;Q8HDA1;Q33089;P94041;Q9GGC2;Q8MG14;Q9GDB5;B6GUQ8;Q36637;Q37357;A0PDA4;A5X4I1;Q8MCX1;Q9GDQ2;Q32183;Q33323;Q39288;E0D9P4;Q8MAK2;Q52TF4;Q8HVG8;B5U0R6;O98549;Q3MKL9;E5FEB9;Q05993;Q31778;Q8WHV7;…	15551	326	CID		27.84	55.3762		5	51	43	1	1971.97	-38.3988	8/184	Medicago_elastase_rep3.mgf
	Low	FQGPPHGI	Q6PSM7;Q33550;Q29VE5;O98668;Q33245;Q32800;B3LDX5;O63136;B6GUX7;Q9GDB9;P94043;Q8SKV4;Q6Y2Y3;B6GUQ7;D8V9C5;P93976;Q9GD57;P93977;Q710K7;Q33268;Q8HUZ7;P94076;Q7YM64;Q32857;Q33440;Q9TJV6;A5X4C0;P94053;Q33579;B8PRM7;D0Q0H0;Q95EV1;Q8WIX1;O98562;Q33089;P94041;Q9GGC2;Q8MG14;Q9GDB5;B6GUQ8;Q37357;A0PDA4;A5X4I1;Q8MCX1;Q9GDQ2;Q9TLI7;Q32183;Q33323;D2KUS5;Q6SSI3;O98549;Q3MKL9;E5FEB9;P31183;Q05993;Q6W3S3;Q31778;…	20049	370	CID		22.72	130.223		9	50	42	1	852.397	-46.6347	5/71	Medicago_elastase_rep3.mgf
	Low	REGNEIIREA	Q29VE5;Q33245;Q33268;Q8HUZ7;Q32857;Q8WIX2;B8PRM7;Q95EV1;Q8WIX1;O98562;Q8HDA1;Q37357;A0PDA4;A5X4I1;Q32183;Q8SN43;O98549;Q6W3S3;Q31778;O98880;Q8WJK2;Q9XPZ0;Q9MU73;O98552;Q6Y2Z1;Q15JC1;B8QQH0;C7A5Y1;Q31822;O98545;Q9GHR3;Q8HUZ8;Q3T5E9;B8QQG8;A5PFD4;Q9BB74;Q32056;Q3T5M0;B8PRM1;Q8WKW3;Q8WHG4;Q9GCU2;Q3ZU78;Q4KUD6;B8PRN3;D6MYK4;Q1XEK3;Q8HUZ1;Q3T8E6;A0AS74;Q4H1C6;Q31856;Q9T2C1;Q71N71;A0PDA8;Q32776;Q9GGH6;…	6371	146	CID		16.82	579.302		2	51	30	1	1186.59	-27.0131	8/103	Medicago_elastase_rep3.mgf
Q9GEP8	27.99	18	17	468	51.907	6.68311	842.03	Ribulose-1,5-bisphosphate carboxylase/oxygenase large subunit (Fragment) OS=Primula veitchiana GN=rbcL PE=3 SV=1 - [Q9GEP8_9ERIC]
	Confidence Icon	Sequence	Protein Accessions	# Proteins	# Protein Groups	Activation Type	Modifications	IonScore	Exp Value	Δ Score	Rank	Identity High	Homology Threshold	Charge	m/z [Da]	ΔM [ppm]	Ions Matched	Spectrum File
	High	QARNEGRDLAREGNEIIREA	Q29VE5;Q8SN43;O98549;Q6W3S3;Q31778;O98880;Q8WJK2;Q9XPZ0;Q9MU73;O98552;Q6Y2Z1;Q15JC1;C7A5Y1;Q31822;O98545;Q9GHR3;Q8HUZ8;Q3T5E9;A5PFD4;Q9BB74;Q32056;Q3T5M0;B8PRM1;Q8WKW3;Q8WHG4;Q9GCU2;Q3ZU78;Q4KUD6;B8PRN3;D6MYK4;Q1XEK3;Q8HUZ1;Q3T8E6;A0AS74;Q4H1C6;Q31856;Q9T2C1;Q71N71;A0PDA8;Q32776;Q9GGH6;Q9GEN3;Q9GEQ5;Q9TLJ0;Q6L9W7;B5D5Q5;E2CZ58;Q9MV76;Q9GHM6;Q32597;O03648;Q3T5L7;Q4VIB1;B1NL25;C0J9T2;Q9GG71;Q32818;…	5816	119	CID		94.98	8.98811e-06	0	2	51		1	2297.06	-48.8979	19/217	Medicago_elastase_rep3.mgf
	High	RNEGRDLAREGNEIIREA	Q29VE5;Q33245;Q33268;Q8HUZ7;Q32857;Q8WIX2;B8PRM7;Q95EV1;Q8WIX1;O98562;Q8HDA1;A0PDA4;A5X4I1;Q32183;Q8SN43;O98549;Q6W3S3;Q31778;O98880;Q8WJK2;Q9XPZ0;Q9MU73;O98552;Q6Y2Z1;Q15JC1;B8QQH0;C7A5Y1;Q31822;O98545;Q9GHR3;Q8HUZ8;Q3T5E9;B8QQG8;A5PFD4;Q9BB74;Q32056;Q3T5M0;B8PRM1;Q8WKW3;Q8WHG4;Q9GCU2;Q3ZU78;Q4KUD6;B8PRN3;D6MYK4;Q1XEK3;Q8HUZ1;Q3T8E6;A0AS74;Q4H1C6;Q31856;Q9T2C1;Q71N71;A0PDA8;Q32776;Q9GGH6;Q9GEN3;…	6175	137	CID		86.92	6.3979e-05	0	2	51		1	2097.97	-49.7073	20/197	Medicago_elastase_rep3.mgf
	High	YKAQAETGEIKGHYLNAT	Q33550;Q29VE5;O98668;Q32800;B3LDX5;Q95CD5;O63136;Q9GD42;B6GUX7;Q9GDB9;Q8SKV4;Q6Y2Y3;D8V9C5;P93976;P93977;Q710K7;Q33268;Q7YM64;Q8WIX2;Q33579;B6GUT8;B8PRM7;D0Q0H0;Q7YKW5;Q95EV1;Q8WIX1;Q8HDA1;Q33089;Q9GGC2;Q9GDB5;Q36637;Q37357;P93986;A0PDA4;Q8MCX1;Q9GDQ2;Q32183;Q33323;Q39288;Q9XQP7;Q52TF4;Q8MCX9;Q8HVG8;Q6SSI3;O98549;Q3MKL9;Q05993;Q31778;Q8WHV7;Q8WJK2;Q95632;O98552;Q6JXQ9;B2BY81;B8QQH0;B3SHE8;Q8WGV6;…	9651	233	CID		86.26	6.92155e-05		3	51		1	1993.89	-53.1831	15/190	Medicago_elastase_rep3.mgf
	High	cVQARNEGRDLAREGNEIIREA	Q29VE5;Q8SN43;O98549;Q6W3S3;Q31778;O98880;Q8WJK2;Q9XPZ0;Q9MU73;O98552;Q6Y2Z1;Q15JC1;C7A5Y1;Q31822;O98545;Q9GHR3;Q8HUZ8;Q3T5E9;A5PFD4;Q9BB74;Q32056;Q3T5M0;B8PRM1;Q8WKW3;Q8WHG4;Q9GCU2;Q3ZU78;Q4KUD6;B8PRN3;D6MYK4;Q1XEK3;Q8HUZ1;Q3T8E6;A0AS74;Q4H1C6;Q31856;Q9T2C1;A0PDA8;Q32776;Q9GGH6;Q9GEN3;Q9GEQ5;Q9TLJ0;Q6L9W7;B5D5Q5;E2CZ58;Q9MV76;Q9GHM6;Q32597;O03648;Q3T5L7;Q4VIB1;B1NL25;C0J9T2;Q9GG71;Q32818;Q9TLI9;…	5800	117	CID	C1(Carbamidomethyl)	76.65	0.000544892		6	50		1	2556.15	-45.1441	20/233	Medicago_elastase_rep3.mgf
	High	KNYGRAVYEcL	B8YGX4;Q6J6P1;Q33550;Q29VE5;O98668;Q33245;B3LDX5;O63136;Q9GD42;B6GUX7;Q9GDB9;P94043;Q8SKV4;Q6Y2Y3;B6GUQ7;D8V9C5;P93976;Q9GD57;P93977;Q710K7;O47046;P94076;P93987;Q33620;Q33440;Q9TJV6;A5X4C0;Q8WIX2;P94053;D0Q0H0;Q95EV1;Q8WIX1;O98562;Q8HDA1;P94041;Q9GGC2;Q8MG14;Q9GDB5;Q36643;B6GUQ8;Q36637;Q37357;P93986;A0PDA4;A5X4I1;Q9GDQ2;Q33323;D2KUS5;B3TK15;Q9XQP7;E0D9P4;Q8SN43;Q8MAK2;Q52TF4;Q95B00;O98549;Q3MKL9;…	21633	371	CID	C10(Carbamidomethyl)	60.63	0.0192787	0	1	50		1	1372.59	-53.7197	8/96	Medicago_elastase_rep3.mgf
	High	FQGPPHGIQVERDKLNKYGRPL	Q6PSM7;Q33550;Q29VE5;O98668;Q33245;Q32800;B3LDX5;O63136;B6GUX7;P94043;Q8SKV4;Q6Y2Y3;B6GUQ7;D8V9C5;P93976;Q9GD57;P93977;Q710K7;Q33268;Q8HUZ7;P94076;Q7YM64;Q32857;Q33440;A5X4C0;P94053;Q33579;D0Q0H0;Q95EV1;Q8WIX1;O98562;P94041;Q9GGC2;Q8MG14;Q9GDB5;B6GUQ8;Q37357;A0PDA4;A5X4I1;Q8MCX1;Q9GDQ2;Q9TLI7;Q33323;D2KUS5;Q05993;Q6W3S3;Q31778;Q8WHV7;Q95A73;O98880;O98350;Q8WJK2;Q95632;Q32428;Q9XPZ0;Q9MU73;Q8HTA0;…	17696	318	CID		59.22	0.0341085		8	51		1	2549.26	-45.2529	14/219	Medicago_elastase_rep3.mgf
	Medium	AKNYGRAVYEcL	B8YGX4;Q6J6P1;Q33550;Q29VE5;O98668;Q33245;B3LDX5;O63136;Q9GD42;B6GUX7;Q9GDB9;P94043;Q8SKV4;Q6Y2Y3;B6GUQ7;D8V9C5;P93976;Q9GD57;P93977;Q710K7;O47046;P94076;P93987;Q33620;Q33440;Q9TJV6;A5X4C0;Q8WIX2;P94053;D0Q0H0;Q95EV1;Q8WIX1;O98562;Q8HDA1;P94041;Q9GGC2;Q8MG14;Q9GDB5;Q36643;B6GUQ8;Q36637;Q37357;P93986;A0PDA4;A5X4I1;Q9GDQ2;Q33323;D2KUS5;B3TK15;Q9XQP7;E0D9P4;Q8SN43;Q8MAK2;Q52TF4;Q95B00;O98549;Q3MKL9;…	21604	369	CID	C11(Carbamidomethyl)	46.41	0.601389	0	2	50	48	1	1443.64	-47.6957	13/104	Medicago_elastase_rep3.mgf
	Medium	FQGPPHGI	Q6PSM7;Q33550;Q29VE5;O98668;Q33245;Q32800;B3LDX5;O63136;B6GUX7;Q9GDB9;P94043;Q8SKV4;Q6Y2Y3;B6GUQ7;D8V9C5;P93976;Q9GD57;P93977;Q710K7;Q33268;Q8HUZ7;P94076;Q7YM64;Q32857;Q33440;Q9TJV6;A5X4C0;P94053;Q33579;B8PRM7;D0Q0H0;Q95EV1;Q8WIX1;O98562;Q33089;P94041;Q9GGC2;Q8MG14;Q9GDB5;B6GUQ8;Q37357;A0PDA4;A5X4I1;Q8MCX1;Q9GDQ2;Q9TLI7;Q32183;Q33323;D2KUS5;Q6SSI3;O98549;Q3MKL9;E5FEB9;P31183;Q05993;Q6W3S3;Q31778;…	20049	370	CID		44.77	0.767122		2	50		1	852.38	-66.5302	6/71	Medicago_elastase_rep3.mgf
	Low	GCTIKPKLGLSAKNYGRA	B8YGX4;Q6J6P1;Q33550;Q29VE5;O98668;Q33245;Q32800;B3LDX5;Q36609;O63136;Q9GD42;B6GUX7;Q9GDB9;P94043;Q8SKV4;Q6Y2Y3;B6GUQ7;D8V9C5;Q9GD57;Q710K7;P94106;O47046;Q33268;Q8HUZ7;P94076;P93987;Q33620;Q7YM64;Q32857;Q33440;Q9TJV6;A5X4C0;Q8WIX2;P94053;Q33579;B6GUT8;D0Q0H0;Q7YKW5;Q95EV1;Q8WIX1;O98562;Q33089;P94041;Q9GGC2;Q8MG14;Q9GDB5;Q36643;B6GUQ8;Q36637;Q37357;P93986;A0PDA4;A5X4I1;Q8MCX1;Q9TLI7;Q32183;Q33323;…	23314	389	CID		40.35	3.24554		8	52	54	1	1876.95	-50.0553	9/184	Medicago_elastase_rep3.mgf
	Low	LRLEDLRIPV	Q6Y2Y3;Q9GD57;Q8WIX2;P94053;Q8WIX1;Q33089;Q9GDQ2;Q3MKL9;Q05993;Q32428;Q6JXQ9;Q6Y2Z1;Q6Y2Y8;C7A5Y1;D5J720;Q9GHR3;Q32072;Q4Q006;D0F0Z2;O20244;Q32056;P92360;B8PRM1;Q9TID4;B8PRN3;Q33423;Q6JXX9;Q3T8E6;Q8WIY3;Q9BB76;Q32434;O03627;Q95F17;Q95DT6;Q32597;O03648;D0F0N5;Q9MRX1;Q36594;Q9GDP6;Q32100;Q95E68;Q33275;E5FEB7;Q33104;Q95F11;Q8SMI0;Q8SLK9;O03650;C7AF47;Q95F08;Q9GEP8;C7A5Z4;C7AF24;O98892;Q8WH92;Q31889;…	1621	76	CID		39.2	2.94945		8	50	51	1	1223.69	-47.993	14/92	Medicago_elastase_rep3.mgf
	Low	GNVFGFKALRALRLEDLRIPV	Q6Y2Y3;Q9GD57;Q8WIX2;Q8WIX1;Q33089;Q9GDQ2;Q3MKL9;Q05993;Q32428;Q6JXQ9;Q6Y2Y8;C7A5Y1;D5J720;Q9GHR3;Q32072;Q4Q006;D0F0Z2;P92360;B8PRM1;Q6JXX9;Q3T8E6;Q8WIY3;Q9BB76;Q32434;Q95DT6;O03648;D0F0N5;Q9MRX1;Q36594;Q9GDP6;Q95E68;Q33275;E5FEB7;Q33104;Q95F11;Q8SMI0;Q8SLK9;O03650;C7AF47;Q95F08;Q9GEP8;C7A5Z4;C7AF24;O98892;Q8WH92;Q31889;Q8WIB2;Q5YJ94;A2Q5A2;Q36574;Q8WIY4;Q6Y2X5;D1KWZ1;D5J719;Q33369;Q32920;P28421;…	1565	60	CID		37.02	5.64492		5	51	48	1	2384.29	-44.6806	11/202	Medicago_elastase_rep3.mgf
	Low	RNEGRDLAREGNEI	Q29VE5;Q33245;O47046;Q33268;Q8HUZ7;Q32857;Q8WIX2;B8PRM7;Q95EV1;Q8WIX1;O98562;Q8HDA1;A0PDA4;A5X4I1;Q9TLI7;Q32183;E0D9P4;Q8SN43;O98549;Q05993;Q6W3S3;Q31778;Q8WHV7;O98880;Q8WJK2;Q95632;Q9XPZ0;Q9MU73;O98552;Q6Y2Z1;Q15JC1;B8QQH0;C7A5Y1;Q32156;Q31822;O98545;Q9GHR3;Q8HUZ8;Q66MG6;Q5K3X3;Q3T5E9;A6YSW2;B8QQG8;C3S8W3;C7AQU0;A5PFD4;Q9BB74;Q32056;Q3T5M0;B8PRM1;C3S8R3;Q8WKW3;Q8M949;Q9GHN7;Q95AA9;Q9TN66;Q8WHG4;…	8529	200	CID		32.63	13.4979		9	50	47	1	1628.72	-55.5721	12/149	Medicago_elastase_rep3.mgf
	Low	QVERDKLNKYGRPL	B8YGX4;Q6PSM7;Q6J6P1;Q33550;Q29VE5;O98668;Q33245;Q32800;B3LDX5;Q95CD5;Q36609;O63136;Q9GD42;B6GUX7;P94043;Q8SKV4;Q6Y2Y3;B6GUQ7;D8V9C5;P93976;Q9GD57;P93977;Q710K7;P94106;O47046;Q33268;Q8HUZ7;P94076;Q33620;Q7YM64;Q32857;Q33440;A5X4C0;Q8WIX2;P94053;Q33579;B6GUT8;D0Q0H0;Q7YKW5;Q95EV1;Q8WIX1;O98562;Q8HDA1;P94041;Q9GGC2;Q8MG14;Q9GDB5;Q36643;B6GUQ8;Q36637;Q37357;A0PDA4;A5X4I1;Q8MCX1;Q9GDQ2;Q9TLI7;Q33323;…	21007	396	CID		32.42	19.7409		6	51	43	1	1715.86	-57.355	10/141	Medicago_elastase_rep3.mgf
	Low	RNEGRDLAREGNEII	Q29VE5;Q33245;O47046;Q33268;Q8HUZ7;Q32857;Q8WIX2;B8PRM7;Q95EV1;Q8WIX1;O98562;Q8HDA1;A0PDA4;A5X4I1;Q9TLI7;Q32183;E0D9P4;Q8SN43;O98549;Q05993;Q6W3S3;Q31778;O98880;Q8WJK2;Q95632;Q9XPZ0;Q9MU73;O98552;Q6Y2Z1;Q15JC1;B8QQH0;C7A5Y1;Q32156;Q31822;O98545;Q9GHR3;Q8HUZ8;Q5K3X3;Q3T5E9;A6YSW2;B8QQG8;C3S8W3;C7AQU0;A5PFD4;Q9BB74;Q32056;Q3T5M0;B8PRM1;C3S8R3;Q8WKW3;Q8M949;Q9GHN7;Q95AA9;Q9TN66;Q8WHG4;Q9GCU2;Q3ZU78;…	8398	193	CID		30.67	26.7311		3	51	44	1	1741.8	-53.5437	16/159	Medicago_elastase_rep3.mgf
	Low	ACEVWKEIKFEFEAmxTL	Q9GEP8	1	1	CID	M15(Oxidation), X16(M), X16(Oxidation)	29.24	31.1958		4	50		1	2236.99	-18.9304	11/180	Medicago_elastase_rep3.mgf
	Low	NMFTSIVGNVFGFKALRA	B8YGX4;Q6PSM7;Q33550;Q29VE5;O98668;Q32800;Q36609;O63136;B6GUX7;Q8SKV4;Q6Y2Y3;B6GUQ7;D8V9C5;P93976;Q9GD57;P93977;P94106;O47046;Q8HUZ7;Q7YM64;Q32857;Q33440;A5X4C0;Q8WIX2;Q33579;B6GUT8;D0Q0H0;Q95EV1;Q8WIX1;O98562;Q8HDA1;Q33089;P94041;Q9GGC2;Q8MG14;Q9GDB5;B6GUQ8;Q36637;Q37357;A0PDA4;A5X4I1;Q8MCX1;Q9GDQ2;Q32183;Q33323;Q39288;E0D9P4;Q8MAK2;Q52TF4;Q8HVG8;B5U0R6;O98549;Q3MKL9;E5FEB9;Q05993;Q31778;Q8WHV7;…	15551	326	CID		27.84	55.3762		5	51	43	1	1971.97	-38.3988	8/184	Medicago_elastase_rep3.mgf
	Low	FQGPPHGI	Q6PSM7;Q33550;Q29VE5;O98668;Q33245;Q32800;B3LDX5;O63136;B6GUX7;Q9GDB9;P94043;Q8SKV4;Q6Y2Y3;B6GUQ7;D8V9C5;P93976;Q9GD57;P93977;Q710K7;Q33268;Q8HUZ7;P94076;Q7YM64;Q32857;Q33440;Q9TJV6;A5X4C0;P94053;Q33579;B8PRM7;D0Q0H0;Q95EV1;Q8WIX1;O98562;Q33089;P94041;Q9GGC2;Q8MG14;Q9GDB5;B6GUQ8;Q37357;A0PDA4;A5X4I1;Q8MCX1;Q9GDQ2;Q9TLI7;Q32183;Q33323;D2KUS5;Q6SSI3;O98549;Q3MKL9;E5FEB9;P31183;Q05993;Q6W3S3;Q31778;…	20049	370	CID		22.72	130.223		9	50	42	1	852.397	-46.6347	5/71	Medicago_elastase_rep3.mgf
	Low	REGNEIIREA	Q29VE5;Q33245;Q33268;Q8HUZ7;Q32857;Q8WIX2;B8PRM7;Q95EV1;Q8WIX1;O98562;Q8HDA1;Q37357;A0PDA4;A5X4I1;Q32183;Q8SN43;O98549;Q6W3S3;Q31778;O98880;Q8WJK2;Q9XPZ0;Q9MU73;O98552;Q6Y2Z1;Q15JC1;B8QQH0;C7A5Y1;Q31822;O98545;Q9GHR3;Q8HUZ8;Q3T5E9;B8QQG8;A5PFD4;Q9BB74;Q32056;Q3T5M0;B8PRM1;Q8WKW3;Q8WHG4;Q9GCU2;Q3ZU78;Q4KUD6;B8PRN3;D6MYK4;Q1XEK3;Q8HUZ1;Q3T8E6;A0AS74;Q4H1C6;Q31856;Q9T2C1;Q71N71;A0PDA8;Q32776;Q9GGH6;…	6371	146	CID		16.82	579.302		2	51	30	1	1186.59	-27.0131	8/103	Medicago_elastase_rep3.mgf
B8PRM1	23.62	18	17	470	51.9351	6.48096	834.04	Ribulose-1,5-bisphosphate carboxylase/oxygenase large subunit (Fragment) OS=Anemonopsis macrophylla GN=rbcL PE=3 SV=1 - [B8PRM1_9MAGN]
	Confidence Icon	Sequence	Protein Accessions	# Proteins	# Protein Groups	Activation Type	Modifications	IonScore	Exp Value	Δ Score	Rank	Identity High	Homology Threshold	Charge	m/z [Da]	ΔM [ppm]	Ions Matched	Spectrum File
	High	QARNEGRDLAREGNEIIREA	Q29VE5;Q8SN43;O98549;Q6W3S3;Q31778;O98880;Q8WJK2;Q9XPZ0;Q9MU73;O98552;Q6Y2Z1;Q15JC1;C7A5Y1;Q31822;O98545;Q9GHR3;Q8HUZ8;Q3T5E9;A5PFD4;Q9BB74;Q32056;Q3T5M0;B8PRM1;Q8WKW3;Q8WHG4;Q9GCU2;Q3ZU78;Q4KUD6;B8PRN3;D6MYK4;Q1XEK3;Q8HUZ1;Q3T8E6;A0AS74;Q4H1C6;Q31856;Q9T2C1;Q71N71;A0PDA8;Q32776;Q9GGH6;Q9GEN3;Q9GEQ5;Q9TLJ0;Q6L9W7;B5D5Q5;E2CZ58;Q9MV76;Q9GHM6;Q32597;O03648;Q3T5L7;Q4VIB1;B1NL25;C0J9T2;Q9GG71;Q32818;…	5816	119	CID		94.98	8.98811e-06	0	2	51		1	2297.06	-48.8979	19/217	Medicago_elastase_rep3.mgf
	High	RNEGRDLAREGNEIIREA	Q29VE5;Q33245;Q33268;Q8HUZ7;Q32857;Q8WIX2;B8PRM7;Q95EV1;Q8WIX1;O98562;Q8HDA1;A0PDA4;A5X4I1;Q32183;Q8SN43;O98549;Q6W3S3;Q31778;O98880;Q8WJK2;Q9XPZ0;Q9MU73;O98552;Q6Y2Z1;Q15JC1;B8QQH0;C7A5Y1;Q31822;O98545;Q9GHR3;Q8HUZ8;Q3T5E9;B8QQG8;A5PFD4;Q9BB74;Q32056;Q3T5M0;B8PRM1;Q8WKW3;Q8WHG4;Q9GCU2;Q3ZU78;Q4KUD6;B8PRN3;D6MYK4;Q1XEK3;Q8HUZ1;Q3T8E6;A0AS74;Q4H1C6;Q31856;Q9T2C1;Q71N71;A0PDA8;Q32776;Q9GGH6;Q9GEN3;…	6175	137	CID		86.92	6.3979e-05	0	2	51		1	2097.97	-49.7073	20/197	Medicago_elastase_rep3.mgf
	High	YKAQAETGEIKGHYLNAT	Q33550;Q29VE5;O98668;Q32800;B3LDX5;Q95CD5;O63136;Q9GD42;B6GUX7;Q9GDB9;Q8SKV4;Q6Y2Y3;D8V9C5;P93976;P93977;Q710K7;Q33268;Q7YM64;Q8WIX2;Q33579;B6GUT8;B8PRM7;D0Q0H0;Q7YKW5;Q95EV1;Q8WIX1;Q8HDA1;Q33089;Q9GGC2;Q9GDB5;Q36637;Q37357;P93986;A0PDA4;Q8MCX1;Q9GDQ2;Q32183;Q33323;Q39288;Q9XQP7;Q52TF4;Q8MCX9;Q8HVG8;Q6SSI3;O98549;Q3MKL9;Q05993;Q31778;Q8WHV7;Q8WJK2;Q95632;O98552;Q6JXQ9;B2BY81;B8QQH0;B3SHE8;Q8WGV6;…	9651	233	CID		86.26	6.92155e-05		3	51		1	1993.89	-53.1831	15/190	Medicago_elastase_rep3.mgf
	High	cVQARNEGRDLAREGNEIIREA	Q29VE5;Q8SN43;O98549;Q6W3S3;Q31778;O98880;Q8WJK2;Q9XPZ0;Q9MU73;O98552;Q6Y2Z1;Q15JC1;C7A5Y1;Q31822;O98545;Q9GHR3;Q8HUZ8;Q3T5E9;A5PFD4;Q9BB74;Q32056;Q3T5M0;B8PRM1;Q8WKW3;Q8WHG4;Q9GCU2;Q3ZU78;Q4KUD6;B8PRN3;D6MYK4;Q1XEK3;Q8HUZ1;Q3T8E6;A0AS74;Q4H1C6;Q31856;Q9T2C1;A0PDA8;Q32776;Q9GGH6;Q9GEN3;Q9GEQ5;Q9TLJ0;Q6L9W7;B5D5Q5;E2CZ58;Q9MV76;Q9GHM6;Q32597;O03648;Q3T5L7;Q4VIB1;B1NL25;C0J9T2;Q9GG71;Q32818;Q9TLI9;…	5800	117	CID	C1(Carbamidomethyl)	76.65	0.000544892		6	50		1	2556.15	-45.1441	20/233	Medicago_elastase_rep3.mgf
	High	KNYGRAVYEcL	B8YGX4;Q6J6P1;Q33550;Q29VE5;O98668;Q33245;B3LDX5;O63136;Q9GD42;B6GUX7;Q9GDB9;P94043;Q8SKV4;Q6Y2Y3;B6GUQ7;D8V9C5;P93976;Q9GD57;P93977;Q710K7;O47046;P94076;P93987;Q33620;Q33440;Q9TJV6;A5X4C0;Q8WIX2;P94053;D0Q0H0;Q95EV1;Q8WIX1;O98562;Q8HDA1;P94041;Q9GGC2;Q8MG14;Q9GDB5;Q36643;B6GUQ8;Q36637;Q37357;P93986;A0PDA4;A5X4I1;Q9GDQ2;Q33323;D2KUS5;B3TK15;Q9XQP7;E0D9P4;Q8SN43;Q8MAK2;Q52TF4;Q95B00;O98549;Q3MKL9;…	21633	371	CID	C10(Carbamidomethyl)	60.63	0.0192787	0	1	50		1	1372.59	-53.7197	8/96	Medicago_elastase_rep3.mgf
	High	FQGPPHGIQVERDKLNKYGRPL	Q6PSM7;Q33550;Q29VE5;O98668;Q33245;Q32800;B3LDX5;O63136;B6GUX7;P94043;Q8SKV4;Q6Y2Y3;B6GUQ7;D8V9C5;P93976;Q9GD57;P93977;Q710K7;Q33268;Q8HUZ7;P94076;Q7YM64;Q32857;Q33440;A5X4C0;P94053;Q33579;D0Q0H0;Q95EV1;Q8WIX1;O98562;P94041;Q9GGC2;Q8MG14;Q9GDB5;B6GUQ8;Q37357;A0PDA4;A5X4I1;Q8MCX1;Q9GDQ2;Q9TLI7;Q33323;D2KUS5;Q05993;Q6W3S3;Q31778;Q8WHV7;Q95A73;O98880;O98350;Q8WJK2;Q95632;Q32428;Q9XPZ0;Q9MU73;Q8HTA0;…	17696	318	CID		59.22	0.0341085		8	51		1	2549.26	-45.2529	14/219	Medicago_elastase_rep3.mgf
	Medium	AKNYGRAVYEcL	B8YGX4;Q6J6P1;Q33550;Q29VE5;O98668;Q33245;B3LDX5;O63136;Q9GD42;B6GUX7;Q9GDB9;P94043;Q8SKV4;Q6Y2Y3;B6GUQ7;D8V9C5;P93976;Q9GD57;P93977;Q710K7;O47046;P94076;P93987;Q33620;Q33440;Q9TJV6;A5X4C0;Q8WIX2;P94053;D0Q0H0;Q95EV1;Q8WIX1;O98562;Q8HDA1;P94041;Q9GGC2;Q8MG14;Q9GDB5;Q36643;B6GUQ8;Q36637;Q37357;P93986;A0PDA4;A5X4I1;Q9GDQ2;Q33323;D2KUS5;B3TK15;Q9XQP7;E0D9P4;Q8SN43;Q8MAK2;Q52TF4;Q95B00;O98549;Q3MKL9;…	21604	369	CID	C11(Carbamidomethyl)	46.41	0.601389	0	2	50	48	1	1443.64	-47.6957	13/104	Medicago_elastase_rep3.mgf
	Medium	FQGPPHGI	Q6PSM7;Q33550;Q29VE5;O98668;Q33245;Q32800;B3LDX5;O63136;B6GUX7;Q9GDB9;P94043;Q8SKV4;Q6Y2Y3;B6GUQ7;D8V9C5;P93976;Q9GD57;P93977;Q710K7;Q33268;Q8HUZ7;P94076;Q7YM64;Q32857;Q33440;Q9TJV6;A5X4C0;P94053;Q33579;B8PRM7;D0Q0H0;Q95EV1;Q8WIX1;O98562;Q33089;P94041;Q9GGC2;Q8MG14;Q9GDB5;B6GUQ8;Q37357;A0PDA4;A5X4I1;Q8MCX1;Q9GDQ2;Q9TLI7;Q32183;Q33323;D2KUS5;Q6SSI3;O98549;Q3MKL9;E5FEB9;P31183;Q05993;Q6W3S3;Q31778;…	20049	370	CID		44.77	0.767122		2	50		1	852.38	-66.5302	6/71	Medicago_elastase_rep3.mgf
	Low	LRLEDLRIPV	Q6Y2Y3;Q9GD57;Q8WIX2;P94053;Q8WIX1;Q33089;Q9GDQ2;Q3MKL9;Q05993;Q32428;Q6JXQ9;Q6Y2Z1;Q6Y2Y8;C7A5Y1;D5J720;Q9GHR3;Q32072;Q4Q006;D0F0Z2;O20244;Q32056;P92360;B8PRM1;Q9TID4;B8PRN3;Q33423;Q6JXX9;Q3T8E6;Q8WIY3;Q9BB76;Q32434;O03627;Q95F17;Q95DT6;Q32597;O03648;D0F0N5;Q9MRX1;Q36594;Q9GDP6;Q32100;Q95E68;Q33275;E5FEB7;Q33104;Q95F11;Q8SMI0;Q8SLK9;O03650;C7AF47;Q95F08;Q9GEP8;C7A5Z4;C7AF24;O98892;Q8WH92;Q31889;…	1621	76	CID		39.2	2.94945		8	50	51	1	1223.69	-47.993	14/92	Medicago_elastase_rep3.mgf
	Low	GNVFGFKALRALRLEDLRIPV	Q6Y2Y3;Q9GD57;Q8WIX2;Q8WIX1;Q33089;Q9GDQ2;Q3MKL9;Q05993;Q32428;Q6JXQ9;Q6Y2Y8;C7A5Y1;D5J720;Q9GHR3;Q32072;Q4Q006;D0F0Z2;P92360;B8PRM1;Q6JXX9;Q3T8E6;Q8WIY3;Q9BB76;Q32434;Q95DT6;O03648;D0F0N5;Q9MRX1;Q36594;Q9GDP6;Q95E68;Q33275;E5FEB7;Q33104;Q95F11;Q8SMI0;Q8SLK9;O03650;C7AF47;Q95F08;Q9GEP8;C7A5Z4;C7AF24;O98892;Q8WH92;Q31889;Q8WIB2;Q5YJ94;A2Q5A2;Q36574;Q8WIY4;Q6Y2X5;D1KWZ1;D5J719;Q33369;Q32920;P28421;…	1565	60	CID		37.02	5.64492		5	51	48	1	2384.29	-44.6806	11/202	Medicago_elastase_rep3.mgf
	Low	FQGPPHGIQVERDKLNKYGRPLxGCTIKPKL	B8PRM1;Q8HUX6;C7AF24;Q9GG54;P92447	8	5	CID	X23(G)	33.09	6.21067		3	47	47	1	3446.71	-49.5316	15/332	Medicago_elastase_rep3.mgf
	Low	RNEGRDLAREGNEI	Q29VE5;Q33245;O47046;Q33268;Q8HUZ7;Q32857;Q8WIX2;B8PRM7;Q95EV1;Q8WIX1;O98562;Q8HDA1;A0PDA4;A5X4I1;Q9TLI7;Q32183;E0D9P4;Q8SN43;O98549;Q05993;Q6W3S3;Q31778;Q8WHV7;O98880;Q8WJK2;Q95632;Q9XPZ0;Q9MU73;O98552;Q6Y2Z1;Q15JC1;B8QQH0;C7A5Y1;Q32156;Q31822;O98545;Q9GHR3;Q8HUZ8;Q66MG6;Q5K3X3;Q3T5E9;A6YSW2;B8QQG8;C3S8W3;C7AQU0;A5PFD4;Q9BB74;Q32056;Q3T5M0;B8PRM1;C3S8R3;Q8WKW3;Q8M949;Q9GHN7;Q95AA9;Q9TN66;Q8WHG4;…	8529	200	CID		32.63	13.4979		9	50	47	1	1628.72	-55.5721	12/149	Medicago_elastase_rep3.mgf
	Low	QVERDKLNKYGRPL	B8YGX4;Q6PSM7;Q6J6P1;Q33550;Q29VE5;O98668;Q33245;Q32800;B3LDX5;Q95CD5;Q36609;O63136;Q9GD42;B6GUX7;P94043;Q8SKV4;Q6Y2Y3;B6GUQ7;D8V9C5;P93976;Q9GD57;P93977;Q710K7;P94106;O47046;Q33268;Q8HUZ7;P94076;Q33620;Q7YM64;Q32857;Q33440;A5X4C0;Q8WIX2;P94053;Q33579;B6GUT8;D0Q0H0;Q7YKW5;Q95EV1;Q8WIX1;O98562;Q8HDA1;P94041;Q9GGC2;Q8MG14;Q9GDB5;Q36643;B6GUQ8;Q36637;Q37357;A0PDA4;A5X4I1;Q8MCX1;Q9GDQ2;Q9TLI7;Q33323;…	21007	396	CID		32.42	19.7409		6	51	43	1	1715.86	-57.355	10/141	Medicago_elastase_rep3.mgf
	Low	RNEGRDLAREGNEII	Q29VE5;Q33245;O47046;Q33268;Q8HUZ7;Q32857;Q8WIX2;B8PRM7;Q95EV1;Q8WIX1;O98562;Q8HDA1;A0PDA4;A5X4I1;Q9TLI7;Q32183;E0D9P4;Q8SN43;O98549;Q05993;Q6W3S3;Q31778;O98880;Q8WJK2;Q95632;Q9XPZ0;Q9MU73;O98552;Q6Y2Z1;Q15JC1;B8QQH0;C7A5Y1;Q32156;Q31822;O98545;Q9GHR3;Q8HUZ8;Q5K3X3;Q3T5E9;A6YSW2;B8QQG8;C3S8W3;C7AQU0;A5PFD4;Q9BB74;Q32056;Q3T5M0;B8PRM1;C3S8R3;Q8WKW3;Q8M949;Q9GHN7;Q95AA9;Q9TN66;Q8WHG4;Q9GCU2;Q3ZU78;…	8398	193	CID		30.67	26.7311		3	51	44	1	1741.8	-53.5437	16/159	Medicago_elastase_rep3.mgf
	Low	QVERDKLNKYGRPLxGCTIKPKL	Q8HDA1;B8PRM1;Q8HUX6;C7AF24;Q9GG54;P92447	9	6	CID	X15(G)	28.51	35.11		6	50	35	1	2613.34	-47.9315	6/254	Medicago_elastase_rep3.mgf
	Low	NMFTSIVGNVFGFKALRA	B8YGX4;Q6PSM7;Q33550;Q29VE5;O98668;Q32800;Q36609;O63136;B6GUX7;Q8SKV4;Q6Y2Y3;B6GUQ7;D8V9C5;P93976;Q9GD57;P93977;P94106;O47046;Q8HUZ7;Q7YM64;Q32857;Q33440;A5X4C0;Q8WIX2;Q33579;B6GUT8;D0Q0H0;Q95EV1;Q8WIX1;O98562;Q8HDA1;Q33089;P94041;Q9GGC2;Q8MG14;Q9GDB5;B6GUQ8;Q36637;Q37357;A0PDA4;A5X4I1;Q8MCX1;Q9GDQ2;Q32183;Q33323;Q39288;E0D9P4;Q8MAK2;Q52TF4;Q8HVG8;B5U0R6;O98549;Q3MKL9;E5FEB9;Q05993;Q31778;Q8WHV7;…	15551	326	CID		27.84	55.3762		5	51	43	1	1971.97	-38.3988	8/184	Medicago_elastase_rep3.mgf
	Low	FQGPPHGI	Q6PSM7;Q33550;Q29VE5;O98668;Q33245;Q32800;B3LDX5;O63136;B6GUX7;Q9GDB9;P94043;Q8SKV4;Q6Y2Y3;B6GUQ7;D8V9C5;P93976;Q9GD57;P93977;Q710K7;Q33268;Q8HUZ7;P94076;Q7YM64;Q32857;Q33440;Q9TJV6;A5X4C0;P94053;Q33579;B8PRM7;D0Q0H0;Q95EV1;Q8WIX1;O98562;Q33089;P94041;Q9GGC2;Q8MG14;Q9GDB5;B6GUQ8;Q37357;A0PDA4;A5X4I1;Q8MCX1;Q9GDQ2;Q9TLI7;Q32183;Q33323;D2KUS5;Q6SSI3;O98549;Q3MKL9;E5FEB9;P31183;Q05993;Q6W3S3;Q31778;…	20049	370	CID		22.72	130.223		9	50	42	1	852.397	-46.6347	5/71	Medicago_elastase_rep3.mgf
	Low	REGNEIIREA	Q29VE5;Q33245;Q33268;Q8HUZ7;Q32857;Q8WIX2;B8PRM7;Q95EV1;Q8WIX1;O98562;Q8HDA1;Q37357;A0PDA4;A5X4I1;Q32183;Q8SN43;O98549;Q6W3S3;Q31778;O98880;Q8WJK2;Q9XPZ0;Q9MU73;O98552;Q6Y2Z1;Q15JC1;B8QQH0;C7A5Y1;Q31822;O98545;Q9GHR3;Q8HUZ8;Q3T5E9;B8QQG8;A5PFD4;Q9BB74;Q32056;Q3T5M0;B8PRM1;Q8WKW3;Q8WHG4;Q9GCU2;Q3ZU78;Q4KUD6;B8PRN3;D6MYK4;Q1XEK3;Q8HUZ1;Q3T8E6;A0AS74;Q4H1C6;Q31856;Q9T2C1;Q71N71;A0PDA8;Q32776;Q9GGH6;…	6371	146	CID		16.82	579.302		2	51	30	1	1186.59	-27.0131	8/103	Medicago_elastase_rep3.mgf
Q8WIX1	28.32	19	18	452	49.9312	6.91748	833.99	Ribulose-1,5-bisphosphate carboxylase large subunit (Fragment) OS=Stewartia sinensis GN=rbcL PE=3 SV=1 - [Q8WIX1_9ERIC]
	Confidence Icon	Sequence	Protein Accessions	# Proteins	# Protein Groups	Activation Type	Modifications	IonScore	Exp Value	Δ Score	Rank	Identity High	Homology Threshold	Charge	m/z [Da]	ΔM [ppm]	Ions Matched	Spectrum File
	High	RNEGRDLAREGNEIIREA	Q29VE5;Q33245;Q33268;Q8HUZ7;Q32857;Q8WIX2;B8PRM7;Q95EV1;Q8WIX1;O98562;Q8HDA1;A0PDA4;A5X4I1;Q32183;Q8SN43;O98549;Q6W3S3;Q31778;O98880;Q8WJK2;Q9XPZ0;Q9MU73;O98552;Q6Y2Z1;Q15JC1;B8QQH0;C7A5Y1;Q31822;O98545;Q9GHR3;Q8HUZ8;Q3T5E9;B8QQG8;A5PFD4;Q9BB74;Q32056;Q3T5M0;B8PRM1;Q8WKW3;Q8WHG4;Q9GCU2;Q3ZU78;Q4KUD6;B8PRN3;D6MYK4;Q1XEK3;Q8HUZ1;Q3T8E6;A0AS74;Q4H1C6;Q31856;Q9T2C1;Q71N71;A0PDA8;Q32776;Q9GGH6;Q9GEN3;…	6175	137	CID		86.92	6.3979e-05	0	2	51		1	2097.97	-49.7073	20/197	Medicago_elastase_rep3.mgf
	High	YKAQAETGEIKGHYLNAT	Q33550;Q29VE5;O98668;Q32800;B3LDX5;Q95CD5;O63136;Q9GD42;B6GUX7;Q9GDB9;Q8SKV4;Q6Y2Y3;D8V9C5;P93976;P93977;Q710K7;Q33268;Q7YM64;Q8WIX2;Q33579;B6GUT8;B8PRM7;D0Q0H0;Q7YKW5;Q95EV1;Q8WIX1;Q8HDA1;Q33089;Q9GGC2;Q9GDB5;Q36637;Q37357;P93986;A0PDA4;Q8MCX1;Q9GDQ2;Q32183;Q33323;Q39288;Q9XQP7;Q52TF4;Q8MCX9;Q8HVG8;Q6SSI3;O98549;Q3MKL9;Q05993;Q31778;Q8WHV7;Q8WJK2;Q95632;O98552;Q6JXQ9;B2BY81;B8QQH0;B3SHE8;Q8WGV6;…	9651	233	CID		86.26	6.92155e-05		3	51		1	1993.89	-53.1831	15/190	Medicago_elastase_rep3.mgf
	High	cVKARNEGRDLAREGNEIIREA	Q33245;Q33268;Q8HUZ7;Q32857;Q8WIX2;B8PRM7;Q95EV1;Q8WIX1;O98562;Q8HDA1	249	10	CID	C1(Carbamidomethyl)	76.65	0.000544892	0	1	50		1	2556.15	-59.3803	20/233	Medicago_elastase_rep3.mgf
	High	KNYGRAVYEcL	B8YGX4;Q6J6P1;Q33550;Q29VE5;O98668;Q33245;B3LDX5;O63136;Q9GD42;B6GUX7;Q9GDB9;P94043;Q8SKV4;Q6Y2Y3;B6GUQ7;D8V9C5;P93976;Q9GD57;P93977;Q710K7;O47046;P94076;P93987;Q33620;Q33440;Q9TJV6;A5X4C0;Q8WIX2;P94053;D0Q0H0;Q95EV1;Q8WIX1;O98562;Q8HDA1;P94041;Q9GGC2;Q8MG14;Q9GDB5;Q36643;B6GUQ8;Q36637;Q37357;P93986;A0PDA4;A5X4I1;Q9GDQ2;Q33323;D2KUS5;B3TK15;Q9XQP7;E0D9P4;Q8SN43;Q8MAK2;Q52TF4;Q95B00;O98549;Q3MKL9;…	21633	371	CID	C10(Carbamidomethyl)	60.63	0.0192787	0	1	50		1	1372.59	-53.7197	8/96	Medicago_elastase_rep3.mgf
	High	FQGPPHGIQVERDKLNKYGRPL	Q6PSM7;Q33550;Q29VE5;O98668;Q33245;Q32800;B3LDX5;O63136;B6GUX7;P94043;Q8SKV4;Q6Y2Y3;B6GUQ7;D8V9C5;P93976;Q9GD57;P93977;Q710K7;Q33268;Q8HUZ7;P94076;Q7YM64;Q32857;Q33440;A5X4C0;P94053;Q33579;D0Q0H0;Q95EV1;Q8WIX1;O98562;P94041;Q9GGC2;Q8MG14;Q9GDB5;B6GUQ8;Q37357;A0PDA4;A5X4I1;Q8MCX1;Q9GDQ2;Q9TLI7;Q33323;D2KUS5;Q05993;Q6W3S3;Q31778;Q8WHV7;Q95A73;O98880;O98350;Q8WJK2;Q95632;Q32428;Q9XPZ0;Q9MU73;Q8HTA0;…	17696	318	CID		59.22	0.0341085		8	51		1	2549.26	-45.2529	14/219	Medicago_elastase_rep3.mgf
	High	ALEAcVKARNEGRDLA	O98668;Q33245;B3LDX5;Q95CD5;Q36609;O63136;Q9GD42;B6GUX7;Q9GDB9;P94043;Q8SKV4;Q6Y2Y3;B6GUQ7;P93976;P93977;Q710K7;O47046;Q33268;Q8HUZ7;P94076;P93987;Q33620;Q7YM64;Q32857;Q33440;Q9TJV6;A5X4C0;Q8WIX2;Q33579;B6GUT8;B8PRM7;Q7YKW5;Q95EV1;Q8WIX1;O98562;Q8HDA1;Q33089;P94041;Q9GGC2;Q8MG14;Q36643;B6GUQ8	1127	42	CID	C5(Carbamidomethyl)	54.53	0.0961046		5	50		1	1772.79	-68.4771	9/159	Medicago_elastase_rep3.mgf
	Medium	AKNYGRAVYEcL	B8YGX4;Q6J6P1;Q33550;Q29VE5;O98668;Q33245;B3LDX5;O63136;Q9GD42;B6GUX7;Q9GDB9;P94043;Q8SKV4;Q6Y2Y3;B6GUQ7;D8V9C5;P93976;Q9GD57;P93977;Q710K7;O47046;P94076;P93987;Q33620;Q33440;Q9TJV6;A5X4C0;Q8WIX2;P94053;D0Q0H0;Q95EV1;Q8WIX1;O98562;Q8HDA1;P94041;Q9GGC2;Q8MG14;Q9GDB5;Q36643;B6GUQ8;Q36637;Q37357;P93986;A0PDA4;A5X4I1;Q9GDQ2;Q33323;D2KUS5;B3TK15;Q9XQP7;E0D9P4;Q8SN43;Q8MAK2;Q52TF4;Q95B00;O98549;Q3MKL9;…	21604	369	CID	C11(Carbamidomethyl)	46.41	0.601389	0	2	50	48	1	1443.64	-47.6957	13/104	Medicago_elastase_rep3.mgf
	Medium	FQGPPHGI	Q6PSM7;Q33550;Q29VE5;O98668;Q33245;Q32800;B3LDX5;O63136;B6GUX7;Q9GDB9;P94043;Q8SKV4;Q6Y2Y3;B6GUQ7;D8V9C5;P93976;Q9GD57;P93977;Q710K7;Q33268;Q8HUZ7;P94076;Q7YM64;Q32857;Q33440;Q9TJV6;A5X4C0;P94053;Q33579;B8PRM7;D0Q0H0;Q95EV1;Q8WIX1;O98562;Q33089;P94041;Q9GGC2;Q8MG14;Q9GDB5;B6GUQ8;Q37357;A0PDA4;A5X4I1;Q8MCX1;Q9GDQ2;Q9TLI7;Q32183;Q33323;D2KUS5;Q6SSI3;O98549;Q3MKL9;E5FEB9;P31183;Q05993;Q6W3S3;Q31778;…	20049	370	CID		44.77	0.767122		2	50		1	852.38	-66.5302	6/71	Medicago_elastase_rep3.mgf
	Low	GCTIKPKLGLSAKNYGRA	B8YGX4;Q6J6P1;Q33550;Q29VE5;O98668;Q33245;Q32800;B3LDX5;Q36609;O63136;Q9GD42;B6GUX7;Q9GDB9;P94043;Q8SKV4;Q6Y2Y3;B6GUQ7;D8V9C5;Q9GD57;Q710K7;P94106;O47046;Q33268;Q8HUZ7;P94076;P93987;Q33620;Q7YM64;Q32857;Q33440;Q9TJV6;A5X4C0;Q8WIX2;P94053;Q33579;B6GUT8;D0Q0H0;Q7YKW5;Q95EV1;Q8WIX1;O98562;Q33089;P94041;Q9GGC2;Q8MG14;Q9GDB5;Q36643;B6GUQ8;Q36637;Q37357;P93986;A0PDA4;A5X4I1;Q8MCX1;Q9TLI7;Q32183;Q33323;…	23314	389	CID		40.35	3.24554		8	52	54	1	1876.95	-50.0553	9/184	Medicago_elastase_rep3.mgf
	Low	LRLEDLRIPV	Q6Y2Y3;Q9GD57;Q8WIX2;P94053;Q8WIX1;Q33089;Q9GDQ2;Q3MKL9;Q05993;Q32428;Q6JXQ9;Q6Y2Z1;Q6Y2Y8;C7A5Y1;D5J720;Q9GHR3;Q32072;Q4Q006;D0F0Z2;O20244;Q32056;P92360;B8PRM1;Q9TID4;B8PRN3;Q33423;Q6JXX9;Q3T8E6;Q8WIY3;Q9BB76;Q32434;O03627;Q95F17;Q95DT6;Q32597;O03648;D0F0N5;Q9MRX1;Q36594;Q9GDP6;Q32100;Q95E68;Q33275;E5FEB7;Q33104;Q95F11;Q8SMI0;Q8SLK9;O03650;C7AF47;Q95F08;Q9GEP8;C7A5Z4;C7AF24;O98892;Q8WH92;Q31889;…	1621	76	CID		39.2	2.94945		8	50	51	1	1223.69	-47.993	14/92	Medicago_elastase_rep3.mgf
	Low	GNVFGFKALRALRLEDLRIPV	Q6Y2Y3;Q9GD57;Q8WIX2;Q8WIX1;Q33089;Q9GDQ2;Q3MKL9;Q05993;Q32428;Q6JXQ9;Q6Y2Y8;C7A5Y1;D5J720;Q9GHR3;Q32072;Q4Q006;D0F0Z2;P92360;B8PRM1;Q6JXX9;Q3T8E6;Q8WIY3;Q9BB76;Q32434;Q95DT6;O03648;D0F0N5;Q9MRX1;Q36594;Q9GDP6;Q95E68;Q33275;E5FEB7;Q33104;Q95F11;Q8SMI0;Q8SLK9;O03650;C7AF47;Q95F08;Q9GEP8;C7A5Z4;C7AF24;O98892;Q8WH92;Q31889;Q8WIB2;Q5YJ94;A2Q5A2;Q36574;Q8WIY4;Q6Y2X5;D1KWZ1;D5J719;Q33369;Q32920;P28421;…	1565	60	CID		37.02	5.64492		5	51	48	1	2384.29	-44.6806	11/202	Medicago_elastase_rep3.mgf
	Low	cVKARNEGRDLAREGNEII	Q33245;O47046;Q33268;Q8HUZ7;Q32857;Q8WIX2;B8PRM7;Q95EV1;Q8WIX1;O98562;Q8HDA1;Q8MGJ2	263	12	CID	C1(Carbamidomethyl)	32.66	15.526		6	51	40	1	2199.98	-63.7938	12/195	Medicago_elastase_rep3.mgf
	Low	RNEGRDLAREGNEI	Q29VE5;Q33245;O47046;Q33268;Q8HUZ7;Q32857;Q8WIX2;B8PRM7;Q95EV1;Q8WIX1;O98562;Q8HDA1;A0PDA4;A5X4I1;Q9TLI7;Q32183;E0D9P4;Q8SN43;O98549;Q05993;Q6W3S3;Q31778;Q8WHV7;O98880;Q8WJK2;Q95632;Q9XPZ0;Q9MU73;O98552;Q6Y2Z1;Q15JC1;B8QQH0;C7A5Y1;Q32156;Q31822;O98545;Q9GHR3;Q8HUZ8;Q66MG6;Q5K3X3;Q3T5E9;A6YSW2;B8QQG8;C3S8W3;C7AQU0;A5PFD4;Q9BB74;Q32056;Q3T5M0;B8PRM1;C3S8R3;Q8WKW3;Q8M949;Q9GHN7;Q95AA9;Q9TN66;Q8WHG4;…	8529	200	CID		32.63	13.4979		9	50	47	1	1628.72	-55.5721	12/149	Medicago_elastase_rep3.mgf
	Low	QVERDKLNKYGRPL	B8YGX4;Q6PSM7;Q6J6P1;Q33550;Q29VE5;O98668;Q33245;Q32800;B3LDX5;Q95CD5;Q36609;O63136;Q9GD42;B6GUX7;P94043;Q8SKV4;Q6Y2Y3;B6GUQ7;D8V9C5;P93976;Q9GD57;P93977;Q710K7;P94106;O47046;Q33268;Q8HUZ7;P94076;Q33620;Q7YM64;Q32857;Q33440;A5X4C0;Q8WIX2;P94053;Q33579;B6GUT8;D0Q0H0;Q7YKW5;Q95EV1;Q8WIX1;O98562;Q8HDA1;P94041;Q9GGC2;Q8MG14;Q9GDB5;Q36643;B6GUQ8;Q36637;Q37357;A0PDA4;A5X4I1;Q8MCX1;Q9GDQ2;Q9TLI7;Q33323;…	21007	396	CID		32.42	19.7409		6	51	43	1	1715.86	-57.355	10/141	Medicago_elastase_rep3.mgf
	Low	RNEGRDLAREGNEII	Q29VE5;Q33245;O47046;Q33268;Q8HUZ7;Q32857;Q8WIX2;B8PRM7;Q95EV1;Q8WIX1;O98562;Q8HDA1;A0PDA4;A5X4I1;Q9TLI7;Q32183;E0D9P4;Q8SN43;O98549;Q05993;Q6W3S3;Q31778;O98880;Q8WJK2;Q95632;Q9XPZ0;Q9MU73;O98552;Q6Y2Z1;Q15JC1;B8QQH0;C7A5Y1;Q32156;Q31822;O98545;Q9GHR3;Q8HUZ8;Q5K3X3;Q3T5E9;A6YSW2;B8QQG8;C3S8W3;C7AQU0;A5PFD4;Q9BB74;Q32056;Q3T5M0;B8PRM1;C3S8R3;Q8WKW3;Q8M949;Q9GHN7;Q95AA9;Q9TN66;Q8WHG4;Q9GCU2;Q3ZU78;…	8398	193	CID		30.67	26.7311		3	51	44	1	1741.8	-53.5437	16/159	Medicago_elastase_rep3.mgf
	Low	LRMSGGDHIHA	B8YGX4;Q6J6P1;O98668;Q95CD5;O63136;Q9GD42;Q9GDB9;Q8SKV4;D8V9C5;Q9GD57;P93977;Q33268;P94076;P93987;Q33620;Q7YM64;Q32857;A5X4C0;Q8WIX2;P94053;Q95EV1;Q8WIX1;Q8HDA1;Q9GGC2;Q9GDB5;Q36643;B6GUQ8;Q36637;Q37357;P93986;A5X4I1;Q8MCX1;B3TK15;Q39288;Q9XQP7;E0D9P4;Q8MCX9;Q95B00;Q8HVG8;Q6SSI3;O98549;P31183;Q31982;Q95A73;O98880;Q8WJK2;Q9XPZ0;Q710I9;Q6Y2Z1;B2BY81;D5J720;B3SHE8;Q8MDK1;Q3T5E9;B5KKQ5;D6MYI7;Q8WJK7;…	8133	203	CID		28.99	29.2753		3	50	38	1	1193.52	-51.9146	12/99	Medicago_elastase_rep3.mgf
	Low	NMFTSIVGNVFGFKALRA	B8YGX4;Q6PSM7;Q33550;Q29VE5;O98668;Q32800;Q36609;O63136;B6GUX7;Q8SKV4;Q6Y2Y3;B6GUQ7;D8V9C5;P93976;Q9GD57;P93977;P94106;O47046;Q8HUZ7;Q7YM64;Q32857;Q33440;A5X4C0;Q8WIX2;Q33579;B6GUT8;D0Q0H0;Q95EV1;Q8WIX1;O98562;Q8HDA1;Q33089;P94041;Q9GGC2;Q8MG14;Q9GDB5;B6GUQ8;Q36637;Q37357;A0PDA4;A5X4I1;Q8MCX1;Q9GDQ2;Q32183;Q33323;Q39288;E0D9P4;Q8MAK2;Q52TF4;Q8HVG8;B5U0R6;O98549;Q3MKL9;E5FEB9;Q05993;Q31778;Q8WHV7;…	15551	326	CID		27.84	55.3762		5	51	43	1	1971.97	-38.3988	8/184	Medicago_elastase_rep3.mgf
	Low	FQGPPHGI	Q6PSM7;Q33550;Q29VE5;O98668;Q33245;Q32800;B3LDX5;O63136;B6GUX7;Q9GDB9;P94043;Q8SKV4;Q6Y2Y3;B6GUQ7;D8V9C5;P93976;Q9GD57;P93977;Q710K7;Q33268;Q8HUZ7;P94076;Q7YM64;Q32857;Q33440;Q9TJV6;A5X4C0;P94053;Q33579;B8PRM7;D0Q0H0;Q95EV1;Q8WIX1;O98562;Q33089;P94041;Q9GGC2;Q8MG14;Q9GDB5;B6GUQ8;Q37357;A0PDA4;A5X4I1;Q8MCX1;Q9GDQ2;Q9TLI7;Q32183;Q33323;D2KUS5;Q6SSI3;O98549;Q3MKL9;E5FEB9;P31183;Q05993;Q6W3S3;Q31778;…	20049	370	CID		22.72	130.223		9	50	42	1	852.397	-46.6347	5/71	Medicago_elastase_rep3.mgf
	Low	REGNEIIREA	Q29VE5;Q33245;Q33268;Q8HUZ7;Q32857;Q8WIX2;B8PRM7;Q95EV1;Q8WIX1;O98562;Q8HDA1;Q37357;A0PDA4;A5X4I1;Q32183;Q8SN43;O98549;Q6W3S3;Q31778;O98880;Q8WJK2;Q9XPZ0;Q9MU73;O98552;Q6Y2Z1;Q15JC1;B8QQH0;C7A5Y1;Q31822;O98545;Q9GHR3;Q8HUZ8;Q3T5E9;B8QQG8;A5PFD4;Q9BB74;Q32056;Q3T5M0;B8PRM1;Q8WKW3;Q8WHG4;Q9GCU2;Q3ZU78;Q4KUD6;B8PRN3;D6MYK4;Q1XEK3;Q8HUZ1;Q3T8E6;A0AS74;Q4H1C6;Q31856;Q9T2C1;Q71N71;A0PDA8;Q32776;Q9GGH6;…	6371	146	CID		16.82	579.302		2	51	30	1	1186.59	-27.0131	8/103	Medicago_elastase_rep3.mgf
Q32025	27.46	17	17	448	49.7519	7.15186	832.84	Ribulose 1,5-bisphosphate carboxylase (Fragment) OS=Calathea loeseneri GN=rbcL PE=3 SV=1 - [Q32025_9LILI]
	Confidence Icon	Sequence	Protein Accessions	# Proteins	# Protein Groups	Activation Type	Modifications	IonScore	Exp Value	Δ Score	Rank	Identity High	Homology Threshold	Charge	m/z [Da]	ΔM [ppm]	Ions Matched	Spectrum File
	High	QARNEGRDLAREGNEIIREA	Q29VE5;Q8SN43;O98549;Q6W3S3;Q31778;O98880;Q8WJK2;Q9XPZ0;Q9MU73;O98552;Q6Y2Z1;Q15JC1;C7A5Y1;Q31822;O98545;Q9GHR3;Q8HUZ8;Q3T5E9;A5PFD4;Q9BB74;Q32056;Q3T5M0;B8PRM1;Q8WKW3;Q8WHG4;Q9GCU2;Q3ZU78;Q4KUD6;B8PRN3;D6MYK4;Q1XEK3;Q8HUZ1;Q3T8E6;A0AS74;Q4H1C6;Q31856;Q9T2C1;Q71N71;A0PDA8;Q32776;Q9GGH6;Q9GEN3;Q9GEQ5;Q9TLJ0;Q6L9W7;B5D5Q5;E2CZ58;Q9MV76;Q9GHM6;Q32597;O03648;Q3T5L7;Q4VIB1;B1NL25;C0J9T2;Q9GG71;Q32818;…	5816	119	CID		94.98	8.98811e-06	0	2	51		1	2297.06	-48.8979	19/217	Medicago_elastase_rep3.mgf
	High	RNEGRDLAREGNEIIREA	Q29VE5;Q33245;Q33268;Q8HUZ7;Q32857;Q8WIX2;B8PRM7;Q95EV1;Q8WIX1;O98562;Q8HDA1;A0PDA4;A5X4I1;Q32183;Q8SN43;O98549;Q6W3S3;Q31778;O98880;Q8WJK2;Q9XPZ0;Q9MU73;O98552;Q6Y2Z1;Q15JC1;B8QQH0;C7A5Y1;Q31822;O98545;Q9GHR3;Q8HUZ8;Q3T5E9;B8QQG8;A5PFD4;Q9BB74;Q32056;Q3T5M0;B8PRM1;Q8WKW3;Q8WHG4;Q9GCU2;Q3ZU78;Q4KUD6;B8PRN3;D6MYK4;Q1XEK3;Q8HUZ1;Q3T8E6;A0AS74;Q4H1C6;Q31856;Q9T2C1;Q71N71;A0PDA8;Q32776;Q9GGH6;Q9GEN3;…	6175	137	CID		86.92	6.3979e-05	0	2	51		1	2097.97	-49.7073	20/197	Medicago_elastase_rep3.mgf
	High	cVQARNEGRDLAREGNEIIREA	Q29VE5;Q8SN43;O98549;Q6W3S3;Q31778;O98880;Q8WJK2;Q9XPZ0;Q9MU73;O98552;Q6Y2Z1;Q15JC1;C7A5Y1;Q31822;O98545;Q9GHR3;Q8HUZ8;Q3T5E9;A5PFD4;Q9BB74;Q32056;Q3T5M0;B8PRM1;Q8WKW3;Q8WHG4;Q9GCU2;Q3ZU78;Q4KUD6;B8PRN3;D6MYK4;Q1XEK3;Q8HUZ1;Q3T8E6;A0AS74;Q4H1C6;Q31856;Q9T2C1;A0PDA8;Q32776;Q9GGH6;Q9GEN3;Q9GEQ5;Q9TLJ0;Q6L9W7;B5D5Q5;E2CZ58;Q9MV76;Q9GHM6;Q32597;O03648;Q3T5L7;Q4VIB1;B1NL25;C0J9T2;Q9GG71;Q32818;Q9TLI9;…	5800	117	CID	C1(Carbamidomethyl)	76.65	0.000544892		6	50		1	2556.15	-45.1441	20/233	Medicago_elastase_rep3.mgf
	High	FRVSPQPGVAPEEAGAA	Q32025	1	1	CID		67.09	0.00557021		3	51		1	1682.77	-47.0422	10/169	Medicago_elastase_rep3.mgf
	High	FRVSPQPGVAPEEAGA	Q32025	1	1	CID		61.74	0.0187523	0	1	51		1	1611.74	-47.2418	9/159	Medicago_elastase_rep3.mgf
	High	KNYGRAVYEcL	B8YGX4;Q6J6P1;Q33550;Q29VE5;O98668;Q33245;B3LDX5;O63136;Q9GD42;B6GUX7;Q9GDB9;P94043;Q8SKV4;Q6Y2Y3;B6GUQ7;D8V9C5;P93976;Q9GD57;P93977;Q710K7;O47046;P94076;P93987;Q33620;Q33440;Q9TJV6;A5X4C0;Q8WIX2;P94053;D0Q0H0;Q95EV1;Q8WIX1;O98562;Q8HDA1;P94041;Q9GGC2;Q8MG14;Q9GDB5;Q36643;B6GUQ8;Q36637;Q37357;P93986;A0PDA4;A5X4I1;Q9GDQ2;Q33323;D2KUS5;B3TK15;Q9XQP7;E0D9P4;Q8SN43;Q8MAK2;Q52TF4;Q95B00;O98549;Q3MKL9;…	21633	371	CID	C10(Carbamidomethyl)	60.63	0.0192787	0	1	50		1	1372.59	-53.7197	8/96	Medicago_elastase_rep3.mgf
	High	FRVSPQPGVAPEEA	Q32025	1	1	CID		59.91	0.0271371		3	50		1	1483.69	-45.4706	8/139	Medicago_elastase_rep3.mgf
	High	FRVSPQPGVAPEEAGAAVA	Q32025	1	1	CID		56.43	0.0714395		3	51		1	1852.88	-39.5711	17/189	Medicago_elastase_rep3.mgf
	Medium	AKNYGRAVYEcL	B8YGX4;Q6J6P1;Q33550;Q29VE5;O98668;Q33245;B3LDX5;O63136;Q9GD42;B6GUX7;Q9GDB9;P94043;Q8SKV4;Q6Y2Y3;B6GUQ7;D8V9C5;P93976;Q9GD57;P93977;Q710K7;O47046;P94076;P93987;Q33620;Q33440;Q9TJV6;A5X4C0;Q8WIX2;P94053;D0Q0H0;Q95EV1;Q8WIX1;O98562;Q8HDA1;P94041;Q9GGC2;Q8MG14;Q9GDB5;Q36643;B6GUQ8;Q36637;Q37357;P93986;A0PDA4;A5X4I1;Q9GDQ2;Q33323;D2KUS5;B3TK15;Q9XQP7;E0D9P4;Q8SN43;Q8MAK2;Q52TF4;Q95B00;O98549;Q3MKL9;…	21604	369	CID	C11(Carbamidomethyl)	46.41	0.601389	0	2	50	48	1	1443.64	-47.6957	13/104	Medicago_elastase_rep3.mgf
	Low	GCTIKPKLGLSAKNYGRA	B8YGX4;Q6J6P1;Q33550;Q29VE5;O98668;Q33245;Q32800;B3LDX5;Q36609;O63136;Q9GD42;B6GUX7;Q9GDB9;P94043;Q8SKV4;Q6Y2Y3;B6GUQ7;D8V9C5;Q9GD57;Q710K7;P94106;O47046;Q33268;Q8HUZ7;P94076;P93987;Q33620;Q7YM64;Q32857;Q33440;Q9TJV6;A5X4C0;Q8WIX2;P94053;Q33579;B6GUT8;D0Q0H0;Q7YKW5;Q95EV1;Q8WIX1;O98562;Q33089;P94041;Q9GGC2;Q8MG14;Q9GDB5;Q36643;B6GUQ8;Q36637;Q37357;P93986;A0PDA4;A5X4I1;Q8MCX1;Q9TLI7;Q32183;Q33323;…	23314	389	CID		40.35	3.24554		8	52	54	1	1876.95	-50.0553	9/184	Medicago_elastase_rep3.mgf
	Low	RNEGRDLAREGNEI	Q29VE5;Q33245;O47046;Q33268;Q8HUZ7;Q32857;Q8WIX2;B8PRM7;Q95EV1;Q8WIX1;O98562;Q8HDA1;A0PDA4;A5X4I1;Q9TLI7;Q32183;E0D9P4;Q8SN43;O98549;Q05993;Q6W3S3;Q31778;Q8WHV7;O98880;Q8WJK2;Q95632;Q9XPZ0;Q9MU73;O98552;Q6Y2Z1;Q15JC1;B8QQH0;C7A5Y1;Q32156;Q31822;O98545;Q9GHR3;Q8HUZ8;Q66MG6;Q5K3X3;Q3T5E9;A6YSW2;B8QQG8;C3S8W3;C7AQU0;A5PFD4;Q9BB74;Q32056;Q3T5M0;B8PRM1;C3S8R3;Q8WKW3;Q8M949;Q9GHN7;Q95AA9;Q9TN66;Q8WHG4;…	8529	200	CID		32.63	13.4979		9	50	47	1	1628.72	-55.5721	12/149	Medicago_elastase_rep3.mgf
	Low	QVERDKLNKYGRPL	B8YGX4;Q6PSM7;Q6J6P1;Q33550;Q29VE5;O98668;Q33245;Q32800;B3LDX5;Q95CD5;Q36609;O63136;Q9GD42;B6GUX7;P94043;Q8SKV4;Q6Y2Y3;B6GUQ7;D8V9C5;P93976;Q9GD57;P93977;Q710K7;P94106;O47046;Q33268;Q8HUZ7;P94076;Q33620;Q7YM64;Q32857;Q33440;A5X4C0;Q8WIX2;P94053;Q33579;B6GUT8;D0Q0H0;Q7YKW5;Q95EV1;Q8WIX1;O98562;Q8HDA1;P94041;Q9GGC2;Q8MG14;Q9GDB5;Q36643;B6GUQ8;Q36637;Q37357;A0PDA4;A5X4I1;Q8MCX1;Q9GDQ2;Q9TLI7;Q33323;…	21007	396	CID		32.42	19.7409		6	51	43	1	1715.86	-57.355	10/141	Medicago_elastase_rep3.mgf
	Low	RNEGRDLAREGNEII	Q29VE5;Q33245;O47046;Q33268;Q8HUZ7;Q32857;Q8WIX2;B8PRM7;Q95EV1;Q8WIX1;O98562;Q8HDA1;A0PDA4;A5X4I1;Q9TLI7;Q32183;E0D9P4;Q8SN43;O98549;Q05993;Q6W3S3;Q31778;O98880;Q8WJK2;Q95632;Q9XPZ0;Q9MU73;O98552;Q6Y2Z1;Q15JC1;B8QQH0;C7A5Y1;Q32156;Q31822;O98545;Q9GHR3;Q8HUZ8;Q5K3X3;Q3T5E9;A6YSW2;B8QQG8;C3S8W3;C7AQU0;A5PFD4;Q9BB74;Q32056;Q3T5M0;B8PRM1;C3S8R3;Q8WKW3;Q8M949;Q9GHN7;Q95AA9;Q9TN66;Q8WHG4;Q9GCU2;Q3ZU78;…	8398	193	CID		30.67	26.7311		3	51	44	1	1741.8	-53.5437	16/159	Medicago_elastase_rep3.mgf
	Low	LRMSGGDHIHA	B8YGX4;Q6J6P1;O98668;Q95CD5;O63136;Q9GD42;Q9GDB9;Q8SKV4;D8V9C5;Q9GD57;P93977;Q33268;P94076;P93987;Q33620;Q7YM64;Q32857;A5X4C0;Q8WIX2;P94053;Q95EV1;Q8WIX1;Q8HDA1;Q9GGC2;Q9GDB5;Q36643;B6GUQ8;Q36637;Q37357;P93986;A5X4I1;Q8MCX1;B3TK15;Q39288;Q9XQP7;E0D9P4;Q8MCX9;Q95B00;Q8HVG8;Q6SSI3;O98549;P31183;Q31982;Q95A73;O98880;Q8WJK2;Q9XPZ0;Q710I9;Q6Y2Z1;B2BY81;D5J720;B3SHE8;Q8MDK1;Q3T5E9;B5KKQ5;D6MYI7;Q8WJK7;…	8133	203	CID		28.99	29.2753		3	50	38	1	1193.52	-51.9146	12/99	Medicago_elastase_rep3.mgf
	Low	NMFTSIVGNVFGFKALRA	B8YGX4;Q6PSM7;Q33550;Q29VE5;O98668;Q32800;Q36609;O63136;B6GUX7;Q8SKV4;Q6Y2Y3;B6GUQ7;D8V9C5;P93976;Q9GD57;P93977;P94106;O47046;Q8HUZ7;Q7YM64;Q32857;Q33440;A5X4C0;Q8WIX2;Q33579;B6GUT8;D0Q0H0;Q95EV1;Q8WIX1;O98562;Q8HDA1;Q33089;P94041;Q9GGC2;Q8MG14;Q9GDB5;B6GUQ8;Q36637;Q37357;A0PDA4;A5X4I1;Q8MCX1;Q9GDQ2;Q32183;Q33323;Q39288;E0D9P4;Q8MAK2;Q52TF4;Q8HVG8;B5U0R6;O98549;Q3MKL9;E5FEB9;Q05993;Q31778;Q8WHV7;…	15551	326	CID		27.84	55.3762		5	51	43	1	1971.97	-38.3988	8/184	Medicago_elastase_rep3.mgf
	Low	REGNEIIREA	Q29VE5;Q33245;Q33268;Q8HUZ7;Q32857;Q8WIX2;B8PRM7;Q95EV1;Q8WIX1;O98562;Q8HDA1;Q37357;A0PDA4;A5X4I1;Q32183;Q8SN43;O98549;Q6W3S3;Q31778;O98880;Q8WJK2;Q9XPZ0;Q9MU73;O98552;Q6Y2Z1;Q15JC1;B8QQH0;C7A5Y1;Q31822;O98545;Q9GHR3;Q8HUZ8;Q3T5E9;B8QQG8;A5PFD4;Q9BB74;Q32056;Q3T5M0;B8PRM1;Q8WKW3;Q8WHG4;Q9GCU2;Q3ZU78;Q4KUD6;B8PRN3;D6MYK4;Q1XEK3;Q8HUZ1;Q3T8E6;A0AS74;Q4H1C6;Q31856;Q9T2C1;Q71N71;A0PDA8;Q32776;Q9GGH6;…	6371	146	CID		16.82	579.302		2	51	30	1	1186.59	-27.0131	8/103	Medicago_elastase_rep3.mgf
	Low	YYTPDYEVKDTDILAAFRVSPQPGVAPEEAGA	Q32025	1	1	CID		12.36	645.973		4	47	27	1	3469.52	-46.7679	6/339	Medicago_elastase_rep3.mgf
Q8WJK2	32.66	18	17	444	49.2136	7.21045	826.53	Ribulose-1,5-bisphosphate carboxylase large subunit (Fragment) OS=Tacca integrifolia GN=rbcL PE=3 SV=1 - [Q8WJK2_9LILI]
	Confidence Icon	Sequence	Protein Accessions	# Proteins	# Protein Groups	Activation Type	Modifications	IonScore	Exp Value	Δ Score	Rank	Identity High	Homology Threshold	Charge	m/z [Da]	ΔM [ppm]	Ions Matched	Spectrum File
	High	QARNEGRDLAREGNEIIREA	Q29VE5;Q8SN43;O98549;Q6W3S3;Q31778;O98880;Q8WJK2;Q9XPZ0;Q9MU73;O98552;Q6Y2Z1;Q15JC1;C7A5Y1;Q31822;O98545;Q9GHR3;Q8HUZ8;Q3T5E9;A5PFD4;Q9BB74;Q32056;Q3T5M0;B8PRM1;Q8WKW3;Q8WHG4;Q9GCU2;Q3ZU78;Q4KUD6;B8PRN3;D6MYK4;Q1XEK3;Q8HUZ1;Q3T8E6;A0AS74;Q4H1C6;Q31856;Q9T2C1;Q71N71;A0PDA8;Q32776;Q9GGH6;Q9GEN3;Q9GEQ5;Q9TLJ0;Q6L9W7;B5D5Q5;E2CZ58;Q9MV76;Q9GHM6;Q32597;O03648;Q3T5L7;Q4VIB1;B1NL25;C0J9T2;Q9GG71;Q32818;…	5816	119	CID		94.98	8.98811e-06	0	2	51		1	2297.06	-48.8979	19/217	Medicago_elastase_rep3.mgf
	High	RNEGRDLAREGNEIIREA	Q29VE5;Q33245;Q33268;Q8HUZ7;Q32857;Q8WIX2;B8PRM7;Q95EV1;Q8WIX1;O98562;Q8HDA1;A0PDA4;A5X4I1;Q32183;Q8SN43;O98549;Q6W3S3;Q31778;O98880;Q8WJK2;Q9XPZ0;Q9MU73;O98552;Q6Y2Z1;Q15JC1;B8QQH0;C7A5Y1;Q31822;O98545;Q9GHR3;Q8HUZ8;Q3T5E9;B8QQG8;A5PFD4;Q9BB74;Q32056;Q3T5M0;B8PRM1;Q8WKW3;Q8WHG4;Q9GCU2;Q3ZU78;Q4KUD6;B8PRN3;D6MYK4;Q1XEK3;Q8HUZ1;Q3T8E6;A0AS74;Q4H1C6;Q31856;Q9T2C1;Q71N71;A0PDA8;Q32776;Q9GGH6;Q9GEN3;…	6175	137	CID		86.92	6.3979e-05	0	2	51		1	2097.97	-49.7073	20/197	Medicago_elastase_rep3.mgf
	High	YKAQAETGEIKGHYLNAT	Q33550;Q29VE5;O98668;Q32800;B3LDX5;Q95CD5;O63136;Q9GD42;B6GUX7;Q9GDB9;Q8SKV4;Q6Y2Y3;D8V9C5;P93976;P93977;Q710K7;Q33268;Q7YM64;Q8WIX2;Q33579;B6GUT8;B8PRM7;D0Q0H0;Q7YKW5;Q95EV1;Q8WIX1;Q8HDA1;Q33089;Q9GGC2;Q9GDB5;Q36637;Q37357;P93986;A0PDA4;Q8MCX1;Q9GDQ2;Q32183;Q33323;Q39288;Q9XQP7;Q52TF4;Q8MCX9;Q8HVG8;Q6SSI3;O98549;Q3MKL9;Q05993;Q31778;Q8WHV7;Q8WJK2;Q95632;O98552;Q6JXQ9;B2BY81;B8QQH0;B3SHE8;Q8WGV6;…	9651	233	CID		86.26	6.92155e-05		3	51		1	1993.89	-53.1831	15/190	Medicago_elastase_rep3.mgf
	High	cVQARNEGRDLAREGNEIIREA	Q29VE5;Q8SN43;O98549;Q6W3S3;Q31778;O98880;Q8WJK2;Q9XPZ0;Q9MU73;O98552;Q6Y2Z1;Q15JC1;C7A5Y1;Q31822;O98545;Q9GHR3;Q8HUZ8;Q3T5E9;A5PFD4;Q9BB74;Q32056;Q3T5M0;B8PRM1;Q8WKW3;Q8WHG4;Q9GCU2;Q3ZU78;Q4KUD6;B8PRN3;D6MYK4;Q1XEK3;Q8HUZ1;Q3T8E6;A0AS74;Q4H1C6;Q31856;Q9T2C1;A0PDA8;Q32776;Q9GGH6;Q9GEN3;Q9GEQ5;Q9TLJ0;Q6L9W7;B5D5Q5;E2CZ58;Q9MV76;Q9GHM6;Q32597;O03648;Q3T5L7;Q4VIB1;B1NL25;C0J9T2;Q9GG71;Q32818;Q9TLI9;…	5800	117	CID	C1(Carbamidomethyl)	76.65	0.000544892		6	50		1	2556.15	-45.1441	20/233	Medicago_elastase_rep3.mgf
	High	KNYGRAVYEcL	B8YGX4;Q6J6P1;Q33550;Q29VE5;O98668;Q33245;B3LDX5;O63136;Q9GD42;B6GUX7;Q9GDB9;P94043;Q8SKV4;Q6Y2Y3;B6GUQ7;D8V9C5;P93976;Q9GD57;P93977;Q710K7;O47046;P94076;P93987;Q33620;Q33440;Q9TJV6;A5X4C0;Q8WIX2;P94053;D0Q0H0;Q95EV1;Q8WIX1;O98562;Q8HDA1;P94041;Q9GGC2;Q8MG14;Q9GDB5;Q36643;B6GUQ8;Q36637;Q37357;P93986;A0PDA4;A5X4I1;Q9GDQ2;Q33323;D2KUS5;B3TK15;Q9XQP7;E0D9P4;Q8SN43;Q8MAK2;Q52TF4;Q95B00;O98549;Q3MKL9;…	21633	371	CID	C10(Carbamidomethyl)	60.63	0.0192787	0	1	50		1	1372.59	-53.7197	8/96	Medicago_elastase_rep3.mgf
	High	FQGPPHGIQVERDKLNKYGRPL	Q6PSM7;Q33550;Q29VE5;O98668;Q33245;Q32800;B3LDX5;O63136;B6GUX7;P94043;Q8SKV4;Q6Y2Y3;B6GUQ7;D8V9C5;P93976;Q9GD57;P93977;Q710K7;Q33268;Q8HUZ7;P94076;Q7YM64;Q32857;Q33440;A5X4C0;P94053;Q33579;D0Q0H0;Q95EV1;Q8WIX1;O98562;P94041;Q9GGC2;Q8MG14;Q9GDB5;B6GUQ8;Q37357;A0PDA4;A5X4I1;Q8MCX1;Q9GDQ2;Q9TLI7;Q33323;D2KUS5;Q05993;Q6W3S3;Q31778;Q8WHV7;Q95A73;O98880;O98350;Q8WJK2;Q95632;Q32428;Q9XPZ0;Q9MU73;Q8HTA0;…	17696	318	CID		59.22	0.0341085		8	51		1	2549.26	-45.2529	14/219	Medicago_elastase_rep3.mgf
	Medium	AKNYGRAVYEcL	B8YGX4;Q6J6P1;Q33550;Q29VE5;O98668;Q33245;B3LDX5;O63136;Q9GD42;B6GUX7;Q9GDB9;P94043;Q8SKV4;Q6Y2Y3;B6GUQ7;D8V9C5;P93976;Q9GD57;P93977;Q710K7;O47046;P94076;P93987;Q33620;Q33440;Q9TJV6;A5X4C0;Q8WIX2;P94053;D0Q0H0;Q95EV1;Q8WIX1;O98562;Q8HDA1;P94041;Q9GGC2;Q8MG14;Q9GDB5;Q36643;B6GUQ8;Q36637;Q37357;P93986;A0PDA4;A5X4I1;Q9GDQ2;Q33323;D2KUS5;B3TK15;Q9XQP7;E0D9P4;Q8SN43;Q8MAK2;Q52TF4;Q95B00;O98549;Q3MKL9;…	21604	369	CID	C11(Carbamidomethyl)	46.41	0.601389	0	2	50	48	1	1443.64	-47.6957	13/104	Medicago_elastase_rep3.mgf
	Medium	FQGPPHGI	Q6PSM7;Q33550;Q29VE5;O98668;Q33245;Q32800;B3LDX5;O63136;B6GUX7;Q9GDB9;P94043;Q8SKV4;Q6Y2Y3;B6GUQ7;D8V9C5;P93976;Q9GD57;P93977;Q710K7;Q33268;Q8HUZ7;P94076;Q7YM64;Q32857;Q33440;Q9TJV6;A5X4C0;P94053;Q33579;B8PRM7;D0Q0H0;Q95EV1;Q8WIX1;O98562;Q33089;P94041;Q9GGC2;Q8MG14;Q9GDB5;B6GUQ8;Q37357;A0PDA4;A5X4I1;Q8MCX1;Q9GDQ2;Q9TLI7;Q32183;Q33323;D2KUS5;Q6SSI3;O98549;Q3MKL9;E5FEB9;P31183;Q05993;Q6W3S3;Q31778;…	20049	370	CID		44.77	0.767122		2	50		1	852.38	-66.5302	6/71	Medicago_elastase_rep3.mgf
	Medium	YYTPDYETKDTDILAAFRVxPQPGVPPEEAGAA	Q8WJK2;C3S8W3;Q33032	5	3	CID	X20(C), X20(Carbamidomethyl)	39.87	0.8518		7	45		1	3641.53	-48.7721	11/349	Medicago_elastase_rep3.mgf
	Low	FQGPPHGIQVERDKLNKYGRPLLGCTxKPKL	Q8WJK2;Q9GCX8;O98359;Q5I972	8	4	CID	X27(G)	32.94	6.42893		4	47	47	1	3446.71	-49.5316	15/332	Medicago_elastase_rep3.mgf
	Low	RNEGRDLAREGNEI	Q29VE5;Q33245;O47046;Q33268;Q8HUZ7;Q32857;Q8WIX2;B8PRM7;Q95EV1;Q8WIX1;O98562;Q8HDA1;A0PDA4;A5X4I1;Q9TLI7;Q32183;E0D9P4;Q8SN43;O98549;Q05993;Q6W3S3;Q31778;Q8WHV7;O98880;Q8WJK2;Q95632;Q9XPZ0;Q9MU73;O98552;Q6Y2Z1;Q15JC1;B8QQH0;C7A5Y1;Q32156;Q31822;O98545;Q9GHR3;Q8HUZ8;Q66MG6;Q5K3X3;Q3T5E9;A6YSW2;B8QQG8;C3S8W3;C7AQU0;A5PFD4;Q9BB74;Q32056;Q3T5M0;B8PRM1;C3S8R3;Q8WKW3;Q8M949;Q9GHN7;Q95AA9;Q9TN66;Q8WHG4;…	8529	200	CID		32.63	13.4979		9	50	47	1	1628.72	-55.5721	12/149	Medicago_elastase_rep3.mgf
	Low	QVERDKLNKYGRPL	B8YGX4;Q6PSM7;Q6J6P1;Q33550;Q29VE5;O98668;Q33245;Q32800;B3LDX5;Q95CD5;Q36609;O63136;Q9GD42;B6GUX7;P94043;Q8SKV4;Q6Y2Y3;B6GUQ7;D8V9C5;P93976;Q9GD57;P93977;Q710K7;P94106;O47046;Q33268;Q8HUZ7;P94076;Q33620;Q7YM64;Q32857;Q33440;A5X4C0;Q8WIX2;P94053;Q33579;B6GUT8;D0Q0H0;Q7YKW5;Q95EV1;Q8WIX1;O98562;Q8HDA1;P94041;Q9GGC2;Q8MG14;Q9GDB5;Q36643;B6GUQ8;Q36637;Q37357;A0PDA4;A5X4I1;Q8MCX1;Q9GDQ2;Q9TLI7;Q33323;…	21007	396	CID		32.42	19.7409		6	51	43	1	1715.86	-57.355	10/141	Medicago_elastase_rep3.mgf
	Low	RNEGRDLAREGNEII	Q29VE5;Q33245;O47046;Q33268;Q8HUZ7;Q32857;Q8WIX2;B8PRM7;Q95EV1;Q8WIX1;O98562;Q8HDA1;A0PDA4;A5X4I1;Q9TLI7;Q32183;E0D9P4;Q8SN43;O98549;Q05993;Q6W3S3;Q31778;O98880;Q8WJK2;Q95632;Q9XPZ0;Q9MU73;O98552;Q6Y2Z1;Q15JC1;B8QQH0;C7A5Y1;Q32156;Q31822;O98545;Q9GHR3;Q8HUZ8;Q5K3X3;Q3T5E9;A6YSW2;B8QQG8;C3S8W3;C7AQU0;A5PFD4;Q9BB74;Q32056;Q3T5M0;B8PRM1;C3S8R3;Q8WKW3;Q8M949;Q9GHN7;Q95AA9;Q9TN66;Q8WHG4;Q9GCU2;Q3ZU78;…	8398	193	CID		30.67	26.7311		3	51	44	1	1741.8	-53.5437	16/159	Medicago_elastase_rep3.mgf
	Low	LRMSGGDHIHA	B8YGX4;Q6J6P1;O98668;Q95CD5;O63136;Q9GD42;Q9GDB9;Q8SKV4;D8V9C5;Q9GD57;P93977;Q33268;P94076;P93987;Q33620;Q7YM64;Q32857;A5X4C0;Q8WIX2;P94053;Q95EV1;Q8WIX1;Q8HDA1;Q9GGC2;Q9GDB5;Q36643;B6GUQ8;Q36637;Q37357;P93986;A5X4I1;Q8MCX1;B3TK15;Q39288;Q9XQP7;E0D9P4;Q8MCX9;Q95B00;Q8HVG8;Q6SSI3;O98549;P31183;Q31982;Q95A73;O98880;Q8WJK2;Q9XPZ0;Q710I9;Q6Y2Z1;B2BY81;D5J720;B3SHE8;Q8MDK1;Q3T5E9;B5KKQ5;D6MYI7;Q8WJK7;…	8133	203	CID		28.99	29.2753		3	50	38	1	1193.52	-51.9146	12/99	Medicago_elastase_rep3.mgf
	Low	QVERDKLNKYGRPLLGCTxKPKL	Q8WJK2;Q9GCX8;O98359;Q5I972;Q8MCY8	10	5	CID	X19(G)	28.51	35.11		7	50	35	1	2613.34	-47.9315	6/254	Medicago_elastase_rep3.mgf
	Low	NMFTSIVGNVFGFKALRA	B8YGX4;Q6PSM7;Q33550;Q29VE5;O98668;Q32800;Q36609;O63136;B6GUX7;Q8SKV4;Q6Y2Y3;B6GUQ7;D8V9C5;P93976;Q9GD57;P93977;P94106;O47046;Q8HUZ7;Q7YM64;Q32857;Q33440;A5X4C0;Q8WIX2;Q33579;B6GUT8;D0Q0H0;Q95EV1;Q8WIX1;O98562;Q8HDA1;Q33089;P94041;Q9GGC2;Q8MG14;Q9GDB5;B6GUQ8;Q36637;Q37357;A0PDA4;A5X4I1;Q8MCX1;Q9GDQ2;Q32183;Q33323;Q39288;E0D9P4;Q8MAK2;Q52TF4;Q8HVG8;B5U0R6;O98549;Q3MKL9;E5FEB9;Q05993;Q31778;Q8WHV7;…	15551	326	CID		27.84	55.3762		5	51	43	1	1971.97	-38.3988	8/184	Medicago_elastase_rep3.mgf
	Low	FQGPPHGI	Q6PSM7;Q33550;Q29VE5;O98668;Q33245;Q32800;B3LDX5;O63136;B6GUX7;Q9GDB9;P94043;Q8SKV4;Q6Y2Y3;B6GUQ7;D8V9C5;P93976;Q9GD57;P93977;Q710K7;Q33268;Q8HUZ7;P94076;Q7YM64;Q32857;Q33440;Q9TJV6;A5X4C0;P94053;Q33579;B8PRM7;D0Q0H0;Q95EV1;Q8WIX1;O98562;Q33089;P94041;Q9GGC2;Q8MG14;Q9GDB5;B6GUQ8;Q37357;A0PDA4;A5X4I1;Q8MCX1;Q9GDQ2;Q9TLI7;Q32183;Q33323;D2KUS5;Q6SSI3;O98549;Q3MKL9;E5FEB9;P31183;Q05993;Q6W3S3;Q31778;…	20049	370	CID		22.72	130.223		9	50	42	1	852.397	-46.6347	5/71	Medicago_elastase_rep3.mgf
	Low	REGNEIIREA	Q29VE5;Q33245;Q33268;Q8HUZ7;Q32857;Q8WIX2;B8PRM7;Q95EV1;Q8WIX1;O98562;Q8HDA1;Q37357;A0PDA4;A5X4I1;Q32183;Q8SN43;O98549;Q6W3S3;Q31778;O98880;Q8WJK2;Q9XPZ0;Q9MU73;O98552;Q6Y2Z1;Q15JC1;B8QQH0;C7A5Y1;Q31822;O98545;Q9GHR3;Q8HUZ8;Q3T5E9;B8QQG8;A5PFD4;Q9BB74;Q32056;Q3T5M0;B8PRM1;Q8WKW3;Q8WHG4;Q9GCU2;Q3ZU78;Q4KUD6;B8PRN3;D6MYK4;Q1XEK3;Q8HUZ1;Q3T8E6;A0AS74;Q4H1C6;Q31856;Q9T2C1;Q71N71;A0PDA8;Q32776;Q9GGH6;…	6371	146	CID		16.82	579.302		2	51	30	1	1186.59	-27.0131	8/103	Medicago_elastase_rep3.mgf
Q3T5M0	27.53	18	16	465	51.4639	6.43018	821.77	Ribulose-1,5-bisphosphate carboxylase/oxygenase large subunit (Fragment) OS=Euphorbia ipecacuanhae GN=rbcL PE=3 SV=1 - [Q3T5M0_9ROSI]
	Confidence Icon	Sequence	Protein Accessions	# Proteins	# Protein Groups	Activation Type	Modifications	IonScore	Exp Value	Δ Score	Rank	Identity High	Homology Threshold	Charge	m/z [Da]	ΔM [ppm]	Ions Matched	Spectrum File
	High	AAcEVWKEIKFEFPAmDTL	Q95EV1;O98880;Q3T5M0;Q3ZU78;Q9SBW6;Q9GGH6;Q9MT33;Q9TLI9;O98756;Q8SLK9;Q7YKH2;Q95F08;Q4VWQ1;O98999;Q9GG54;Q3T594;Q33034;Q4KUD3;Q4KUE1	680	19	CID	C3(Carbamidomethyl), M16(Oxidation)	120.96	2.06794e-08		4	50		1	2301.01	-36.285	15/188	Medicago_elastase_rep3.mgf
	High	AAcEVWKEIKFEFPAMDTL	Q95EV1;O98880;Q3T5M0;Q3ZU78;Q9SBW6;Q9GGH6;Q9MT33;Q9TLI9;O98756;Q8SLK9;Q7YKH2;Q95F08;Q4VWQ1;O98999;Q9GG54;Q3T594;Q33034;Q4KUD3;Q4KUE1	680	19	CID	C3(Carbamidomethyl)	114.45	9.64281e-08		5	50		1	2285.01	-36.7225	12/188	Medicago_elastase_rep3.mgf
	High	QARNEGRDLAREGNEIIREA	Q29VE5;Q8SN43;O98549;Q6W3S3;Q31778;O98880;Q8WJK2;Q9XPZ0;Q9MU73;O98552;Q6Y2Z1;Q15JC1;C7A5Y1;Q31822;O98545;Q9GHR3;Q8HUZ8;Q3T5E9;A5PFD4;Q9BB74;Q32056;Q3T5M0;B8PRM1;Q8WKW3;Q8WHG4;Q9GCU2;Q3ZU78;Q4KUD6;B8PRN3;D6MYK4;Q1XEK3;Q8HUZ1;Q3T8E6;A0AS74;Q4H1C6;Q31856;Q9T2C1;Q71N71;A0PDA8;Q32776;Q9GGH6;Q9GEN3;Q9GEQ5;Q9TLJ0;Q6L9W7;B5D5Q5;E2CZ58;Q9MV76;Q9GHM6;Q32597;O03648;Q3T5L7;Q4VIB1;B1NL25;C0J9T2;Q9GG71;Q32818;…	5816	119	CID		94.98	8.98811e-06	0	2	51		1	2297.06	-48.8979	19/217	Medicago_elastase_rep3.mgf
	High	RNEGRDLAREGNEIIREA	Q29VE5;Q33245;Q33268;Q8HUZ7;Q32857;Q8WIX2;B8PRM7;Q95EV1;Q8WIX1;O98562;Q8HDA1;A0PDA4;A5X4I1;Q32183;Q8SN43;O98549;Q6W3S3;Q31778;O98880;Q8WJK2;Q9XPZ0;Q9MU73;O98552;Q6Y2Z1;Q15JC1;B8QQH0;C7A5Y1;Q31822;O98545;Q9GHR3;Q8HUZ8;Q3T5E9;B8QQG8;A5PFD4;Q9BB74;Q32056;Q3T5M0;B8PRM1;Q8WKW3;Q8WHG4;Q9GCU2;Q3ZU78;Q4KUD6;B8PRN3;D6MYK4;Q1XEK3;Q8HUZ1;Q3T8E6;A0AS74;Q4H1C6;Q31856;Q9T2C1;Q71N71;A0PDA8;Q32776;Q9GGH6;Q9GEN3;…	6175	137	CID		86.92	6.3979e-05	0	2	51		1	2097.97	-49.7073	20/197	Medicago_elastase_rep3.mgf
	High	cVQARNEGRDLAREGNEIIREA	Q29VE5;Q8SN43;O98549;Q6W3S3;Q31778;O98880;Q8WJK2;Q9XPZ0;Q9MU73;O98552;Q6Y2Z1;Q15JC1;C7A5Y1;Q31822;O98545;Q9GHR3;Q8HUZ8;Q3T5E9;A5PFD4;Q9BB74;Q32056;Q3T5M0;B8PRM1;Q8WKW3;Q8WHG4;Q9GCU2;Q3ZU78;Q4KUD6;B8PRN3;D6MYK4;Q1XEK3;Q8HUZ1;Q3T8E6;A0AS74;Q4H1C6;Q31856;Q9T2C1;A0PDA8;Q32776;Q9GGH6;Q9GEN3;Q9GEQ5;Q9TLJ0;Q6L9W7;B5D5Q5;E2CZ58;Q9MV76;Q9GHM6;Q32597;O03648;Q3T5L7;Q4VIB1;B1NL25;C0J9T2;Q9GG71;Q32818;Q9TLI9;…	5800	117	CID	C1(Carbamidomethyl)	76.65	0.000544892		6	50		1	2556.15	-45.1441	20/233	Medicago_elastase_rep3.mgf
	High	KNYGRAVYEcL	B8YGX4;Q6J6P1;Q33550;Q29VE5;O98668;Q33245;B3LDX5;O63136;Q9GD42;B6GUX7;Q9GDB9;P94043;Q8SKV4;Q6Y2Y3;B6GUQ7;D8V9C5;P93976;Q9GD57;P93977;Q710K7;O47046;P94076;P93987;Q33620;Q33440;Q9TJV6;A5X4C0;Q8WIX2;P94053;D0Q0H0;Q95EV1;Q8WIX1;O98562;Q8HDA1;P94041;Q9GGC2;Q8MG14;Q9GDB5;Q36643;B6GUQ8;Q36637;Q37357;P93986;A0PDA4;A5X4I1;Q9GDQ2;Q33323;D2KUS5;B3TK15;Q9XQP7;E0D9P4;Q8SN43;Q8MAK2;Q52TF4;Q95B00;O98549;Q3MKL9;…	21633	371	CID	C10(Carbamidomethyl)	60.63	0.0192787	0	1	50		1	1372.59	-53.7197	8/96	Medicago_elastase_rep3.mgf
	High	FQGPPHGIQVERDKLNKYGRPL	Q6PSM7;Q33550;Q29VE5;O98668;Q33245;Q32800;B3LDX5;O63136;B6GUX7;P94043;Q8SKV4;Q6Y2Y3;B6GUQ7;D8V9C5;P93976;Q9GD57;P93977;Q710K7;Q33268;Q8HUZ7;P94076;Q7YM64;Q32857;Q33440;A5X4C0;P94053;Q33579;D0Q0H0;Q95EV1;Q8WIX1;O98562;P94041;Q9GGC2;Q8MG14;Q9GDB5;B6GUQ8;Q37357;A0PDA4;A5X4I1;Q8MCX1;Q9GDQ2;Q9TLI7;Q33323;D2KUS5;Q05993;Q6W3S3;Q31778;Q8WHV7;Q95A73;O98880;O98350;Q8WJK2;Q95632;Q32428;Q9XPZ0;Q9MU73;Q8HTA0;…	17696	318	CID		59.22	0.0341085		8	51		1	2549.26	-45.2529	14/219	Medicago_elastase_rep3.mgf
	Medium	AKNYGRAVYEcL	B8YGX4;Q6J6P1;Q33550;Q29VE5;O98668;Q33245;B3LDX5;O63136;Q9GD42;B6GUX7;Q9GDB9;P94043;Q8SKV4;Q6Y2Y3;B6GUQ7;D8V9C5;P93976;Q9GD57;P93977;Q710K7;O47046;P94076;P93987;Q33620;Q33440;Q9TJV6;A5X4C0;Q8WIX2;P94053;D0Q0H0;Q95EV1;Q8WIX1;O98562;Q8HDA1;P94041;Q9GGC2;Q8MG14;Q9GDB5;Q36643;B6GUQ8;Q36637;Q37357;P93986;A0PDA4;A5X4I1;Q9GDQ2;Q33323;D2KUS5;B3TK15;Q9XQP7;E0D9P4;Q8SN43;Q8MAK2;Q52TF4;Q95B00;O98549;Q3MKL9;…	21604	369	CID	C11(Carbamidomethyl)	46.41	0.601389	0	2	50	48	1	1443.64	-47.6957	13/104	Medicago_elastase_rep3.mgf
	Medium	FQGPPHGI	Q6PSM7;Q33550;Q29VE5;O98668;Q33245;Q32800;B3LDX5;O63136;B6GUX7;Q9GDB9;P94043;Q8SKV4;Q6Y2Y3;B6GUQ7;D8V9C5;P93976;Q9GD57;P93977;Q710K7;Q33268;Q8HUZ7;P94076;Q7YM64;Q32857;Q33440;Q9TJV6;A5X4C0;P94053;Q33579;B8PRM7;D0Q0H0;Q95EV1;Q8WIX1;O98562;Q33089;P94041;Q9GGC2;Q8MG14;Q9GDB5;B6GUQ8;Q37357;A0PDA4;A5X4I1;Q8MCX1;Q9GDQ2;Q9TLI7;Q32183;Q33323;D2KUS5;Q6SSI3;O98549;Q3MKL9;E5FEB9;P31183;Q05993;Q6W3S3;Q31778;…	20049	370	CID		44.77	0.767122		2	50		1	852.38	-66.5302	6/71	Medicago_elastase_rep3.mgf
	Low	GCTIKPKLGLSAKNYGRA	B8YGX4;Q6J6P1;Q33550;Q29VE5;O98668;Q33245;Q32800;B3LDX5;Q36609;O63136;Q9GD42;B6GUX7;Q9GDB9;P94043;Q8SKV4;Q6Y2Y3;B6GUQ7;D8V9C5;Q9GD57;Q710K7;P94106;O47046;Q33268;Q8HUZ7;P94076;P93987;Q33620;Q7YM64;Q32857;Q33440;Q9TJV6;A5X4C0;Q8WIX2;P94053;Q33579;B6GUT8;D0Q0H0;Q7YKW5;Q95EV1;Q8WIX1;O98562;Q33089;P94041;Q9GGC2;Q8MG14;Q9GDB5;Q36643;B6GUQ8;Q36637;Q37357;P93986;A0PDA4;A5X4I1;Q8MCX1;Q9TLI7;Q32183;Q33323;…	23314	389	CID		40.35	3.24554		8	52	54	1	1876.95	-50.0553	9/184	Medicago_elastase_rep3.mgf
	Low	RNEGRDLAREGNEI	Q29VE5;Q33245;O47046;Q33268;Q8HUZ7;Q32857;Q8WIX2;B8PRM7;Q95EV1;Q8WIX1;O98562;Q8HDA1;A0PDA4;A5X4I1;Q9TLI7;Q32183;E0D9P4;Q8SN43;O98549;Q05993;Q6W3S3;Q31778;Q8WHV7;O98880;Q8WJK2;Q95632;Q9XPZ0;Q9MU73;O98552;Q6Y2Z1;Q15JC1;B8QQH0;C7A5Y1;Q32156;Q31822;O98545;Q9GHR3;Q8HUZ8;Q66MG6;Q5K3X3;Q3T5E9;A6YSW2;B8QQG8;C3S8W3;C7AQU0;A5PFD4;Q9BB74;Q32056;Q3T5M0;B8PRM1;C3S8R3;Q8WKW3;Q8M949;Q9GHN7;Q95AA9;Q9TN66;Q8WHG4;…	8529	200	CID		32.63	13.4979		9	50	47	1	1628.72	-55.5721	12/149	Medicago_elastase_rep3.mgf
	Low	QVERDKLNKYGRPL	B8YGX4;Q6PSM7;Q6J6P1;Q33550;Q29VE5;O98668;Q33245;Q32800;B3LDX5;Q95CD5;Q36609;O63136;Q9GD42;B6GUX7;P94043;Q8SKV4;Q6Y2Y3;B6GUQ7;D8V9C5;P93976;Q9GD57;P93977;Q710K7;P94106;O47046;Q33268;Q8HUZ7;P94076;Q33620;Q7YM64;Q32857;Q33440;A5X4C0;Q8WIX2;P94053;Q33579;B6GUT8;D0Q0H0;Q7YKW5;Q95EV1;Q8WIX1;O98562;Q8HDA1;P94041;Q9GGC2;Q8MG14;Q9GDB5;Q36643;B6GUQ8;Q36637;Q37357;A0PDA4;A5X4I1;Q8MCX1;Q9GDQ2;Q9TLI7;Q33323;…	21007	396	CID		32.42	19.7409		6	51	43	1	1715.86	-57.355	10/141	Medicago_elastase_rep3.mgf
	Low	RNEGRDLAREGNEII	Q29VE5;Q33245;O47046;Q33268;Q8HUZ7;Q32857;Q8WIX2;B8PRM7;Q95EV1;Q8WIX1;O98562;Q8HDA1;A0PDA4;A5X4I1;Q9TLI7;Q32183;E0D9P4;Q8SN43;O98549;Q05993;Q6W3S3;Q31778;O98880;Q8WJK2;Q95632;Q9XPZ0;Q9MU73;O98552;Q6Y2Z1;Q15JC1;B8QQH0;C7A5Y1;Q32156;Q31822;O98545;Q9GHR3;Q8HUZ8;Q5K3X3;Q3T5E9;A6YSW2;B8QQG8;C3S8W3;C7AQU0;A5PFD4;Q9BB74;Q32056;Q3T5M0;B8PRM1;C3S8R3;Q8WKW3;Q8M949;Q9GHN7;Q95AA9;Q9TN66;Q8WHG4;Q9GCU2;Q3ZU78;…	8398	193	CID		30.67	26.7311		3	51	44	1	1741.8	-53.5437	16/159	Medicago_elastase_rep3.mgf
	Low	LRMSGGDHIHA	B8YGX4;Q6J6P1;O98668;Q95CD5;O63136;Q9GD42;Q9GDB9;Q8SKV4;D8V9C5;Q9GD57;P93977;Q33268;P94076;P93987;Q33620;Q7YM64;Q32857;A5X4C0;Q8WIX2;P94053;Q95EV1;Q8WIX1;Q8HDA1;Q9GGC2;Q9GDB5;Q36643;B6GUQ8;Q36637;Q37357;P93986;A5X4I1;Q8MCX1;B3TK15;Q39288;Q9XQP7;E0D9P4;Q8MCX9;Q95B00;Q8HVG8;Q6SSI3;O98549;P31183;Q31982;Q95A73;O98880;Q8WJK2;Q9XPZ0;Q710I9;Q6Y2Z1;B2BY81;D5J720;B3SHE8;Q8MDK1;Q3T5E9;B5KKQ5;D6MYI7;Q8WJK7;…	8133	203	CID		28.99	29.2753		3	50	38	1	1193.52	-51.9146	12/99	Medicago_elastase_rep3.mgf
	Low	NMFTSIVGNVFGFKALxA	B3LDX5;Q95CD5;Q9GD42;Q9GDB9;P94043;Q33620;Q9TJV6;Q36643;Q9XQP7;Q9XPZ0;O20244;Q3T5M0;Q33423;O03627;Q9TLJ0;Q32597;Q95CF4;Q32100;Q41317;Q4KUD3;Q6PZC2;O98531;Q05579;O03653;C7SN28;Q9XPZ1;Q31750	80	27	CID	X17(R)	27.84	55.3762		6	51	43	1	1971.97	-38.3988	8/181	Medicago_elastase_rep3.mgf
	Low	FQGPPHGI	Q6PSM7;Q33550;Q29VE5;O98668;Q33245;Q32800;B3LDX5;O63136;B6GUX7;Q9GDB9;P94043;Q8SKV4;Q6Y2Y3;B6GUQ7;D8V9C5;P93976;Q9GD57;P93977;Q710K7;Q33268;Q8HUZ7;P94076;Q7YM64;Q32857;Q33440;Q9TJV6;A5X4C0;P94053;Q33579;B8PRM7;D0Q0H0;Q95EV1;Q8WIX1;O98562;Q33089;P94041;Q9GGC2;Q8MG14;Q9GDB5;B6GUQ8;Q37357;A0PDA4;A5X4I1;Q8MCX1;Q9GDQ2;Q9TLI7;Q32183;Q33323;D2KUS5;Q6SSI3;O98549;Q3MKL9;E5FEB9;P31183;Q05993;Q6W3S3;Q31778;…	20049	370	CID		22.72	130.223		9	50	42	1	852.397	-46.6347	5/71	Medicago_elastase_rep3.mgf
	Low	LRLEDLRIPPAYT	Q33550;Q8HUZ7;D0Q0H0;Q95EV1;Q36637;Q8MAK2;Q85ZL2;A6YSW2;B8QQG8;Q3T5M0;A0PDC9;Q9GHN7;Q4KUD6;Q09W37;B8QQH6;Q8WKU7;Q85ZL0;O03119;A2VAY7;Q8WHH7;Q09W24;Q85UW9;B0Z162;B8QQG3;D5FUN6;Q8MCW9;Q5YGJ0;D2CU65;Q5YGI9;O98896;D0F139;Q3T594;Q85ZL1;A6YSW9;Q8MCW8;Q8M9L3;O98603;Q8MCW7;Q85YU8	1344	39	CID		21.51	202.455		9	51	37	1	1556.86	-13.2776	6/130	Medicago_elastase_rep3.mgf
	Low	REGNEIIREA	Q29VE5;Q33245;Q33268;Q8HUZ7;Q32857;Q8WIX2;B8PRM7;Q95EV1;Q8WIX1;O98562;Q8HDA1;Q37357;A0PDA4;A5X4I1;Q32183;Q8SN43;O98549;Q6W3S3;Q31778;O98880;Q8WJK2;Q9XPZ0;Q9MU73;O98552;Q6Y2Z1;Q15JC1;B8QQH0;C7A5Y1;Q31822;O98545;Q9GHR3;Q8HUZ8;Q3T5E9;B8QQG8;A5PFD4;Q9BB74;Q32056;Q3T5M0;B8PRM1;Q8WKW3;Q8WHG4;Q9GCU2;Q3ZU78;Q4KUD6;B8PRN3;D6MYK4;Q1XEK3;Q8HUZ1;Q3T8E6;A0AS74;Q4H1C6;Q31856;Q9T2C1;Q71N71;A0PDA8;Q32776;Q9GGH6;…	6371	146	CID		16.82	579.302		2	51	30	1	1186.59	-27.0131	8/103	Medicago_elastase_rep3.mgf
Q8HUX6	24.89	18	16	454	50.3822	6.29053	821.51	Ribulose-1,5-bisphosphate carboxylase large subunit (Fragment) OS=Pellionia daveauana GN=rbcL PE=3 SV=1 - [Q8HUX6_9ROSA]
	Confidence Icon	Sequence	Protein Accessions	# Proteins	# Protein Groups	Activation Type	Modifications	IonScore	Exp Value	Δ Score	Rank	Identity High	Homology Threshold	Charge	m/z [Da]	ΔM [ppm]	Ions Matched	Spectrum File
	High	AAcExWKEIKFEFPAmDTL	Q8HUX6	1	1	CID	C3(Carbamidomethyl), X5(V), M16(Oxidation)	120.96	2.06794e-08		9	50		1	2301.01	-36.285	15/188	Medicago_elastase_rep3.mgf
	High	AAcExWKEIKFEFPAMDTL	Q8HUX6	1	1	CID	C3(Carbamidomethyl), X5(V)	114.45	9.64281e-08		10	50		1	2285.01	-36.7225	12/188	Medicago_elastase_rep3.mgf
	High	QARNEGRDLAREGNEIIREA	Q29VE5;Q8SN43;O98549;Q6W3S3;Q31778;O98880;Q8WJK2;Q9XPZ0;Q9MU73;O98552;Q6Y2Z1;Q15JC1;C7A5Y1;Q31822;O98545;Q9GHR3;Q8HUZ8;Q3T5E9;A5PFD4;Q9BB74;Q32056;Q3T5M0;B8PRM1;Q8WKW3;Q8WHG4;Q9GCU2;Q3ZU78;Q4KUD6;B8PRN3;D6MYK4;Q1XEK3;Q8HUZ1;Q3T8E6;A0AS74;Q4H1C6;Q31856;Q9T2C1;Q71N71;A0PDA8;Q32776;Q9GGH6;Q9GEN3;Q9GEQ5;Q9TLJ0;Q6L9W7;B5D5Q5;E2CZ58;Q9MV76;Q9GHM6;Q32597;O03648;Q3T5L7;Q4VIB1;B1NL25;C0J9T2;Q9GG71;Q32818;…	5816	119	CID		94.98	8.98811e-06	0	2	51		1	2297.06	-48.8979	19/217	Medicago_elastase_rep3.mgf
	High	RNEGRDLAREGNEIIREA	Q29VE5;Q33245;Q33268;Q8HUZ7;Q32857;Q8WIX2;B8PRM7;Q95EV1;Q8WIX1;O98562;Q8HDA1;A0PDA4;A5X4I1;Q32183;Q8SN43;O98549;Q6W3S3;Q31778;O98880;Q8WJK2;Q9XPZ0;Q9MU73;O98552;Q6Y2Z1;Q15JC1;B8QQH0;C7A5Y1;Q31822;O98545;Q9GHR3;Q8HUZ8;Q3T5E9;B8QQG8;A5PFD4;Q9BB74;Q32056;Q3T5M0;B8PRM1;Q8WKW3;Q8WHG4;Q9GCU2;Q3ZU78;Q4KUD6;B8PRN3;D6MYK4;Q1XEK3;Q8HUZ1;Q3T8E6;A0AS74;Q4H1C6;Q31856;Q9T2C1;Q71N71;A0PDA8;Q32776;Q9GGH6;Q9GEN3;…	6175	137	CID		86.92	6.3979e-05	0	2	51		1	2097.97	-49.7073	20/197	Medicago_elastase_rep3.mgf
	High	cVQARNEGRDLAREGNEIIREA	Q29VE5;Q8SN43;O98549;Q6W3S3;Q31778;O98880;Q8WJK2;Q9XPZ0;Q9MU73;O98552;Q6Y2Z1;Q15JC1;C7A5Y1;Q31822;O98545;Q9GHR3;Q8HUZ8;Q3T5E9;A5PFD4;Q9BB74;Q32056;Q3T5M0;B8PRM1;Q8WKW3;Q8WHG4;Q9GCU2;Q3ZU78;Q4KUD6;B8PRN3;D6MYK4;Q1XEK3;Q8HUZ1;Q3T8E6;A0AS74;Q4H1C6;Q31856;Q9T2C1;A0PDA8;Q32776;Q9GGH6;Q9GEN3;Q9GEQ5;Q9TLJ0;Q6L9W7;B5D5Q5;E2CZ58;Q9MV76;Q9GHM6;Q32597;O03648;Q3T5L7;Q4VIB1;B1NL25;C0J9T2;Q9GG71;Q32818;Q9TLI9;…	5800	117	CID	C1(Carbamidomethyl)	76.65	0.000544892		6	50		1	2556.15	-45.1441	20/233	Medicago_elastase_rep3.mgf
	High	KNYGRAVYEcL	B8YGX4;Q6J6P1;Q33550;Q29VE5;O98668;Q33245;B3LDX5;O63136;Q9GD42;B6GUX7;Q9GDB9;P94043;Q8SKV4;Q6Y2Y3;B6GUQ7;D8V9C5;P93976;Q9GD57;P93977;Q710K7;O47046;P94076;P93987;Q33620;Q33440;Q9TJV6;A5X4C0;Q8WIX2;P94053;D0Q0H0;Q95EV1;Q8WIX1;O98562;Q8HDA1;P94041;Q9GGC2;Q8MG14;Q9GDB5;Q36643;B6GUQ8;Q36637;Q37357;P93986;A0PDA4;A5X4I1;Q9GDQ2;Q33323;D2KUS5;B3TK15;Q9XQP7;E0D9P4;Q8SN43;Q8MAK2;Q52TF4;Q95B00;O98549;Q3MKL9;…	21633	371	CID	C10(Carbamidomethyl)	60.63	0.0192787	0	1	50		1	1372.59	-53.7197	8/96	Medicago_elastase_rep3.mgf
	High	FQGPPHGIQVERDKLNKYGRPL	Q6PSM7;Q33550;Q29VE5;O98668;Q33245;Q32800;B3LDX5;O63136;B6GUX7;P94043;Q8SKV4;Q6Y2Y3;B6GUQ7;D8V9C5;P93976;Q9GD57;P93977;Q710K7;Q33268;Q8HUZ7;P94076;Q7YM64;Q32857;Q33440;A5X4C0;P94053;Q33579;D0Q0H0;Q95EV1;Q8WIX1;O98562;P94041;Q9GGC2;Q8MG14;Q9GDB5;B6GUQ8;Q37357;A0PDA4;A5X4I1;Q8MCX1;Q9GDQ2;Q9TLI7;Q33323;D2KUS5;Q05993;Q6W3S3;Q31778;Q8WHV7;Q95A73;O98880;O98350;Q8WJK2;Q95632;Q32428;Q9XPZ0;Q9MU73;Q8HTA0;…	17696	318	CID		59.22	0.0341085		8	51		1	2549.26	-45.2529	14/219	Medicago_elastase_rep3.mgf
	Medium	AKNYGRAVYEcL	B8YGX4;Q6J6P1;Q33550;Q29VE5;O98668;Q33245;B3LDX5;O63136;Q9GD42;B6GUX7;Q9GDB9;P94043;Q8SKV4;Q6Y2Y3;B6GUQ7;D8V9C5;P93976;Q9GD57;P93977;Q710K7;O47046;P94076;P93987;Q33620;Q33440;Q9TJV6;A5X4C0;Q8WIX2;P94053;D0Q0H0;Q95EV1;Q8WIX1;O98562;Q8HDA1;P94041;Q9GGC2;Q8MG14;Q9GDB5;Q36643;B6GUQ8;Q36637;Q37357;P93986;A0PDA4;A5X4I1;Q9GDQ2;Q33323;D2KUS5;B3TK15;Q9XQP7;E0D9P4;Q8SN43;Q8MAK2;Q52TF4;Q95B00;O98549;Q3MKL9;…	21604	369	CID	C11(Carbamidomethyl)	46.41	0.601389	0	2	50	48	1	1443.64	-47.6957	13/104	Medicago_elastase_rep3.mgf
	Medium	FQGPPHGI	Q6PSM7;Q33550;Q29VE5;O98668;Q33245;Q32800;B3LDX5;O63136;B6GUX7;Q9GDB9;P94043;Q8SKV4;Q6Y2Y3;B6GUQ7;D8V9C5;P93976;Q9GD57;P93977;Q710K7;Q33268;Q8HUZ7;P94076;Q7YM64;Q32857;Q33440;Q9TJV6;A5X4C0;P94053;Q33579;B8PRM7;D0Q0H0;Q95EV1;Q8WIX1;O98562;Q33089;P94041;Q9GGC2;Q8MG14;Q9GDB5;B6GUQ8;Q37357;A0PDA4;A5X4I1;Q8MCX1;Q9GDQ2;Q9TLI7;Q32183;Q33323;D2KUS5;Q6SSI3;O98549;Q3MKL9;E5FEB9;P31183;Q05993;Q6W3S3;Q31778;…	20049	370	CID		44.77	0.767122		2	50		1	852.38	-66.5302	6/71	Medicago_elastase_rep3.mgf
	Low	FQGPPHGIQVERDKLNKYGRPLxGCTIKPKL	B8PRM1;Q8HUX6;C7AF24;Q9GG54;P92447	8	5	CID	X23(G)	33.09	6.21067		3	47	47	1	3446.71	-49.5316	15/332	Medicago_elastase_rep3.mgf
	Low	RNEGRDLAREGNEI	Q29VE5;Q33245;O47046;Q33268;Q8HUZ7;Q32857;Q8WIX2;B8PRM7;Q95EV1;Q8WIX1;O98562;Q8HDA1;A0PDA4;A5X4I1;Q9TLI7;Q32183;E0D9P4;Q8SN43;O98549;Q05993;Q6W3S3;Q31778;Q8WHV7;O98880;Q8WJK2;Q95632;Q9XPZ0;Q9MU73;O98552;Q6Y2Z1;Q15JC1;B8QQH0;C7A5Y1;Q32156;Q31822;O98545;Q9GHR3;Q8HUZ8;Q66MG6;Q5K3X3;Q3T5E9;A6YSW2;B8QQG8;C3S8W3;C7AQU0;A5PFD4;Q9BB74;Q32056;Q3T5M0;B8PRM1;C3S8R3;Q8WKW3;Q8M949;Q9GHN7;Q95AA9;Q9TN66;Q8WHG4;…	8529	200	CID		32.63	13.4979		9	50	47	1	1628.72	-55.5721	12/149	Medicago_elastase_rep3.mgf
	Low	QVERDKLNKYGRPL	B8YGX4;Q6PSM7;Q6J6P1;Q33550;Q29VE5;O98668;Q33245;Q32800;B3LDX5;Q95CD5;Q36609;O63136;Q9GD42;B6GUX7;P94043;Q8SKV4;Q6Y2Y3;B6GUQ7;D8V9C5;P93976;Q9GD57;P93977;Q710K7;P94106;O47046;Q33268;Q8HUZ7;P94076;Q33620;Q7YM64;Q32857;Q33440;A5X4C0;Q8WIX2;P94053;Q33579;B6GUT8;D0Q0H0;Q7YKW5;Q95EV1;Q8WIX1;O98562;Q8HDA1;P94041;Q9GGC2;Q8MG14;Q9GDB5;Q36643;B6GUQ8;Q36637;Q37357;A0PDA4;A5X4I1;Q8MCX1;Q9GDQ2;Q9TLI7;Q33323;…	21007	396	CID		32.42	19.7409		6	51	43	1	1715.86	-57.355	10/141	Medicago_elastase_rep3.mgf
	Low	RNEGRDLAREGNEII	Q29VE5;Q33245;O47046;Q33268;Q8HUZ7;Q32857;Q8WIX2;B8PRM7;Q95EV1;Q8WIX1;O98562;Q8HDA1;A0PDA4;A5X4I1;Q9TLI7;Q32183;E0D9P4;Q8SN43;O98549;Q05993;Q6W3S3;Q31778;O98880;Q8WJK2;Q95632;Q9XPZ0;Q9MU73;O98552;Q6Y2Z1;Q15JC1;B8QQH0;C7A5Y1;Q32156;Q31822;O98545;Q9GHR3;Q8HUZ8;Q5K3X3;Q3T5E9;A6YSW2;B8QQG8;C3S8W3;C7AQU0;A5PFD4;Q9BB74;Q32056;Q3T5M0;B8PRM1;C3S8R3;Q8WKW3;Q8M949;Q9GHN7;Q95AA9;Q9TN66;Q8WHG4;Q9GCU2;Q3ZU78;…	8398	193	CID		30.67	26.7311		3	51	44	1	1741.8	-53.5437	16/159	Medicago_elastase_rep3.mgf
	Low	LRMSGGDHIHA	B8YGX4;Q6J6P1;O98668;Q95CD5;O63136;Q9GD42;Q9GDB9;Q8SKV4;D8V9C5;Q9GD57;P93977;Q33268;P94076;P93987;Q33620;Q7YM64;Q32857;A5X4C0;Q8WIX2;P94053;Q95EV1;Q8WIX1;Q8HDA1;Q9GGC2;Q9GDB5;Q36643;B6GUQ8;Q36637;Q37357;P93986;A5X4I1;Q8MCX1;B3TK15;Q39288;Q9XQP7;E0D9P4;Q8MCX9;Q95B00;Q8HVG8;Q6SSI3;O98549;P31183;Q31982;Q95A73;O98880;Q8WJK2;Q9XPZ0;Q710I9;Q6Y2Z1;B2BY81;D5J720;B3SHE8;Q8MDK1;Q3T5E9;B5KKQ5;D6MYI7;Q8WJK7;…	8133	203	CID		28.99	29.2753		3	50	38	1	1193.52	-51.9146	12/99	Medicago_elastase_rep3.mgf
	Low	QVERDKLNKYGRPLxGCTIKPKL	Q8HDA1;B8PRM1;Q8HUX6;C7AF24;Q9GG54;P92447	9	6	CID	X15(G)	28.51	35.11		6	50	35	1	2613.34	-47.9315	6/254	Medicago_elastase_rep3.mgf
	Low	NMFTSIVGNVFGFKALRA	B8YGX4;Q6PSM7;Q33550;Q29VE5;O98668;Q32800;Q36609;O63136;B6GUX7;Q8SKV4;Q6Y2Y3;B6GUQ7;D8V9C5;P93976;Q9GD57;P93977;P94106;O47046;Q8HUZ7;Q7YM64;Q32857;Q33440;A5X4C0;Q8WIX2;Q33579;B6GUT8;D0Q0H0;Q95EV1;Q8WIX1;O98562;Q8HDA1;Q33089;P94041;Q9GGC2;Q8MG14;Q9GDB5;B6GUQ8;Q36637;Q37357;A0PDA4;A5X4I1;Q8MCX1;Q9GDQ2;Q32183;Q33323;Q39288;E0D9P4;Q8MAK2;Q52TF4;Q8HVG8;B5U0R6;O98549;Q3MKL9;E5FEB9;Q05993;Q31778;Q8WHV7;…	15551	326	CID		27.84	55.3762		5	51	43	1	1971.97	-38.3988	8/184	Medicago_elastase_rep3.mgf
	Low	FQGPPHGI	Q6PSM7;Q33550;Q29VE5;O98668;Q33245;Q32800;B3LDX5;O63136;B6GUX7;Q9GDB9;P94043;Q8SKV4;Q6Y2Y3;B6GUQ7;D8V9C5;P93976;Q9GD57;P93977;Q710K7;Q33268;Q8HUZ7;P94076;Q7YM64;Q32857;Q33440;Q9TJV6;A5X4C0;P94053;Q33579;B8PRM7;D0Q0H0;Q95EV1;Q8WIX1;O98562;Q33089;P94041;Q9GGC2;Q8MG14;Q9GDB5;B6GUQ8;Q37357;A0PDA4;A5X4I1;Q8MCX1;Q9GDQ2;Q9TLI7;Q32183;Q33323;D2KUS5;Q6SSI3;O98549;Q3MKL9;E5FEB9;P31183;Q05993;Q6W3S3;Q31778;…	20049	370	CID		22.72	130.223		9	50	42	1	852.397	-46.6347	5/71	Medicago_elastase_rep3.mgf
	Low	REGNEIIREA	Q29VE5;Q33245;Q33268;Q8HUZ7;Q32857;Q8WIX2;B8PRM7;Q95EV1;Q8WIX1;O98562;Q8HDA1;Q37357;A0PDA4;A5X4I1;Q32183;Q8SN43;O98549;Q6W3S3;Q31778;O98880;Q8WJK2;Q9XPZ0;Q9MU73;O98552;Q6Y2Z1;Q15JC1;B8QQH0;C7A5Y1;Q31822;O98545;Q9GHR3;Q8HUZ8;Q3T5E9;B8QQG8;A5PFD4;Q9BB74;Q32056;Q3T5M0;B8PRM1;Q8WKW3;Q8WHG4;Q9GCU2;Q3ZU78;Q4KUD6;B8PRN3;D6MYK4;Q1XEK3;Q8HUZ1;Q3T8E6;A0AS74;Q4H1C6;Q31856;Q9T2C1;Q71N71;A0PDA8;Q32776;Q9GGH6;…	6371	146	CID		16.82	579.302		2	51	30	1	1186.59	-27.0131	8/103	Medicago_elastase_rep3.mgf
Q33032	29.7	17	16	468	52.0061	6.48096	816.79	Ribulose-1,5-bisphosphate carboxylase oxygenase, large subunit (Fragment) OS=Rhynchocalyx lawsonioides GN=rbcL PE=3 SV=2 - [Q33032_9MYRT]
	Confidence Icon	Sequence	Protein Accessions	# Proteins	# Protein Groups	Activation Type	Modifications	IonScore	Exp Value	Δ Score	Rank	Identity High	Homology Threshold	Charge	m/z [Da]	ΔM [ppm]	Ions Matched	Spectrum File
	High	QARNEGRDLAREGNEIIREA	Q29VE5;Q8SN43;O98549;Q6W3S3;Q31778;O98880;Q8WJK2;Q9XPZ0;Q9MU73;O98552;Q6Y2Z1;Q15JC1;C7A5Y1;Q31822;O98545;Q9GHR3;Q8HUZ8;Q3T5E9;A5PFD4;Q9BB74;Q32056;Q3T5M0;B8PRM1;Q8WKW3;Q8WHG4;Q9GCU2;Q3ZU78;Q4KUD6;B8PRN3;D6MYK4;Q1XEK3;Q8HUZ1;Q3T8E6;A0AS74;Q4H1C6;Q31856;Q9T2C1;Q71N71;A0PDA8;Q32776;Q9GGH6;Q9GEN3;Q9GEQ5;Q9TLJ0;Q6L9W7;B5D5Q5;E2CZ58;Q9MV76;Q9GHM6;Q32597;O03648;Q3T5L7;Q4VIB1;B1NL25;C0J9T2;Q9GG71;Q32818;…	5816	119	CID		94.98	8.98811e-06	0	2	51		1	2297.06	-48.8979	19/217	Medicago_elastase_rep3.mgf
	High	RNEGRDLAREGNEIIREA	Q29VE5;Q33245;Q33268;Q8HUZ7;Q32857;Q8WIX2;B8PRM7;Q95EV1;Q8WIX1;O98562;Q8HDA1;A0PDA4;A5X4I1;Q32183;Q8SN43;O98549;Q6W3S3;Q31778;O98880;Q8WJK2;Q9XPZ0;Q9MU73;O98552;Q6Y2Z1;Q15JC1;B8QQH0;C7A5Y1;Q31822;O98545;Q9GHR3;Q8HUZ8;Q3T5E9;B8QQG8;A5PFD4;Q9BB74;Q32056;Q3T5M0;B8PRM1;Q8WKW3;Q8WHG4;Q9GCU2;Q3ZU78;Q4KUD6;B8PRN3;D6MYK4;Q1XEK3;Q8HUZ1;Q3T8E6;A0AS74;Q4H1C6;Q31856;Q9T2C1;Q71N71;A0PDA8;Q32776;Q9GGH6;Q9GEN3;…	6175	137	CID		86.92	6.3979e-05	0	2	51		1	2097.97	-49.7073	20/197	Medicago_elastase_rep3.mgf
	High	YKAQAETGEIKGHYLNAT	Q33550;Q29VE5;O98668;Q32800;B3LDX5;Q95CD5;O63136;Q9GD42;B6GUX7;Q9GDB9;Q8SKV4;Q6Y2Y3;D8V9C5;P93976;P93977;Q710K7;Q33268;Q7YM64;Q8WIX2;Q33579;B6GUT8;B8PRM7;D0Q0H0;Q7YKW5;Q95EV1;Q8WIX1;Q8HDA1;Q33089;Q9GGC2;Q9GDB5;Q36637;Q37357;P93986;A0PDA4;Q8MCX1;Q9GDQ2;Q32183;Q33323;Q39288;Q9XQP7;Q52TF4;Q8MCX9;Q8HVG8;Q6SSI3;O98549;Q3MKL9;Q05993;Q31778;Q8WHV7;Q8WJK2;Q95632;O98552;Q6JXQ9;B2BY81;B8QQH0;B3SHE8;Q8WGV6;…	9651	233	CID		86.26	6.92155e-05		3	51		1	1993.89	-53.1831	15/190	Medicago_elastase_rep3.mgf
	High	cVQARNEGRDLAREGNEIIREA	Q29VE5;Q8SN43;O98549;Q6W3S3;Q31778;O98880;Q8WJK2;Q9XPZ0;Q9MU73;O98552;Q6Y2Z1;Q15JC1;C7A5Y1;Q31822;O98545;Q9GHR3;Q8HUZ8;Q3T5E9;A5PFD4;Q9BB74;Q32056;Q3T5M0;B8PRM1;Q8WKW3;Q8WHG4;Q9GCU2;Q3ZU78;Q4KUD6;B8PRN3;D6MYK4;Q1XEK3;Q8HUZ1;Q3T8E6;A0AS74;Q4H1C6;Q31856;Q9T2C1;A0PDA8;Q32776;Q9GGH6;Q9GEN3;Q9GEQ5;Q9TLJ0;Q6L9W7;B5D5Q5;E2CZ58;Q9MV76;Q9GHM6;Q32597;O03648;Q3T5L7;Q4VIB1;B1NL25;C0J9T2;Q9GG71;Q32818;Q9TLI9;…	5800	117	CID	C1(Carbamidomethyl)	76.65	0.000544892		6	50		1	2556.15	-45.1441	20/233	Medicago_elastase_rep3.mgf
	High	KNYGRAVYEcL	B8YGX4;Q6J6P1;Q33550;Q29VE5;O98668;Q33245;B3LDX5;O63136;Q9GD42;B6GUX7;Q9GDB9;P94043;Q8SKV4;Q6Y2Y3;B6GUQ7;D8V9C5;P93976;Q9GD57;P93977;Q710K7;O47046;P94076;P93987;Q33620;Q33440;Q9TJV6;A5X4C0;Q8WIX2;P94053;D0Q0H0;Q95EV1;Q8WIX1;O98562;Q8HDA1;P94041;Q9GGC2;Q8MG14;Q9GDB5;Q36643;B6GUQ8;Q36637;Q37357;P93986;A0PDA4;A5X4I1;Q9GDQ2;Q33323;D2KUS5;B3TK15;Q9XQP7;E0D9P4;Q8SN43;Q8MAK2;Q52TF4;Q95B00;O98549;Q3MKL9;…	21633	371	CID	C10(Carbamidomethyl)	60.63	0.0192787	0	1	50		1	1372.59	-53.7197	8/96	Medicago_elastase_rep3.mgf
	High	FQGPPHGIQVERDKLNKYGRPL	Q6PSM7;Q33550;Q29VE5;O98668;Q33245;Q32800;B3LDX5;O63136;B6GUX7;P94043;Q8SKV4;Q6Y2Y3;B6GUQ7;D8V9C5;P93976;Q9GD57;P93977;Q710K7;Q33268;Q8HUZ7;P94076;Q7YM64;Q32857;Q33440;A5X4C0;P94053;Q33579;D0Q0H0;Q95EV1;Q8WIX1;O98562;P94041;Q9GGC2;Q8MG14;Q9GDB5;B6GUQ8;Q37357;A0PDA4;A5X4I1;Q8MCX1;Q9GDQ2;Q9TLI7;Q33323;D2KUS5;Q05993;Q6W3S3;Q31778;Q8WHV7;Q95A73;O98880;O98350;Q8WJK2;Q95632;Q32428;Q9XPZ0;Q9MU73;Q8HTA0;…	17696	318	CID		59.22	0.0341085		8	51		1	2549.26	-45.2529	14/219	Medicago_elastase_rep3.mgf
	Medium	AKNYGRAVYEcL	B8YGX4;Q6J6P1;Q33550;Q29VE5;O98668;Q33245;B3LDX5;O63136;Q9GD42;B6GUX7;Q9GDB9;P94043;Q8SKV4;Q6Y2Y3;B6GUQ7;D8V9C5;P93976;Q9GD57;P93977;Q710K7;O47046;P94076;P93987;Q33620;Q33440;Q9TJV6;A5X4C0;Q8WIX2;P94053;D0Q0H0;Q95EV1;Q8WIX1;O98562;Q8HDA1;P94041;Q9GGC2;Q8MG14;Q9GDB5;Q36643;B6GUQ8;Q36637;Q37357;P93986;A0PDA4;A5X4I1;Q9GDQ2;Q33323;D2KUS5;B3TK15;Q9XQP7;E0D9P4;Q8SN43;Q8MAK2;Q52TF4;Q95B00;O98549;Q3MKL9;…	21604	369	CID	C11(Carbamidomethyl)	46.41	0.601389	0	2	50	48	1	1443.64	-47.6957	13/104	Medicago_elastase_rep3.mgf
	Medium	FQGPPHGI	Q6PSM7;Q33550;Q29VE5;O98668;Q33245;Q32800;B3LDX5;O63136;B6GUX7;Q9GDB9;P94043;Q8SKV4;Q6Y2Y3;B6GUQ7;D8V9C5;P93976;Q9GD57;P93977;Q710K7;Q33268;Q8HUZ7;P94076;Q7YM64;Q32857;Q33440;Q9TJV6;A5X4C0;P94053;Q33579;B8PRM7;D0Q0H0;Q95EV1;Q8WIX1;O98562;Q33089;P94041;Q9GGC2;Q8MG14;Q9GDB5;B6GUQ8;Q37357;A0PDA4;A5X4I1;Q8MCX1;Q9GDQ2;Q9TLI7;Q32183;Q33323;D2KUS5;Q6SSI3;O98549;Q3MKL9;E5FEB9;P31183;Q05993;Q6W3S3;Q31778;…	20049	370	CID		44.77	0.767122		2	50		1	852.38	-66.5302	6/71	Medicago_elastase_rep3.mgf
	Low	GCTIKPKLGLSAKNYGRA	B8YGX4;Q6J6P1;Q33550;Q29VE5;O98668;Q33245;Q32800;B3LDX5;Q36609;O63136;Q9GD42;B6GUX7;Q9GDB9;P94043;Q8SKV4;Q6Y2Y3;B6GUQ7;D8V9C5;Q9GD57;Q710K7;P94106;O47046;Q33268;Q8HUZ7;P94076;P93987;Q33620;Q7YM64;Q32857;Q33440;Q9TJV6;A5X4C0;Q8WIX2;P94053;Q33579;B6GUT8;D0Q0H0;Q7YKW5;Q95EV1;Q8WIX1;O98562;Q33089;P94041;Q9GGC2;Q8MG14;Q9GDB5;Q36643;B6GUQ8;Q36637;Q37357;P93986;A0PDA4;A5X4I1;Q8MCX1;Q9TLI7;Q32183;Q33323;…	23314	389	CID		40.35	3.24554		8	52	54	1	1876.95	-50.0553	9/184	Medicago_elastase_rep3.mgf
	Medium	YYTPDYETKDTDILAAFRVxPQPGVPPEEAGAA	Q8WJK2;C3S8W3;Q33032	5	3	CID	X20(C), X20(Carbamidomethyl)	39.87	0.8518		7	45		1	3641.53	-48.7721	11/349	Medicago_elastase_rep3.mgf
	Low	LRLEDLRIPV	Q6Y2Y3;Q9GD57;Q8WIX2;P94053;Q8WIX1;Q33089;Q9GDQ2;Q3MKL9;Q05993;Q32428;Q6JXQ9;Q6Y2Z1;Q6Y2Y8;C7A5Y1;D5J720;Q9GHR3;Q32072;Q4Q006;D0F0Z2;O20244;Q32056;P92360;B8PRM1;Q9TID4;B8PRN3;Q33423;Q6JXX9;Q3T8E6;Q8WIY3;Q9BB76;Q32434;O03627;Q95F17;Q95DT6;Q32597;O03648;D0F0N5;Q9MRX1;Q36594;Q9GDP6;Q32100;Q95E68;Q33275;E5FEB7;Q33104;Q95F11;Q8SMI0;Q8SLK9;O03650;C7AF47;Q95F08;Q9GEP8;C7A5Z4;C7AF24;O98892;Q8WH92;Q31889;…	1621	76	CID		39.2	2.94945		8	50	51	1	1223.69	-47.993	14/92	Medicago_elastase_rep3.mgf
	Low	RNEGRDLAREGNEI	Q29VE5;Q33245;O47046;Q33268;Q8HUZ7;Q32857;Q8WIX2;B8PRM7;Q95EV1;Q8WIX1;O98562;Q8HDA1;A0PDA4;A5X4I1;Q9TLI7;Q32183;E0D9P4;Q8SN43;O98549;Q05993;Q6W3S3;Q31778;Q8WHV7;O98880;Q8WJK2;Q95632;Q9XPZ0;Q9MU73;O98552;Q6Y2Z1;Q15JC1;B8QQH0;C7A5Y1;Q32156;Q31822;O98545;Q9GHR3;Q8HUZ8;Q66MG6;Q5K3X3;Q3T5E9;A6YSW2;B8QQG8;C3S8W3;C7AQU0;A5PFD4;Q9BB74;Q32056;Q3T5M0;B8PRM1;C3S8R3;Q8WKW3;Q8M949;Q9GHN7;Q95AA9;Q9TN66;Q8WHG4;…	8529	200	CID		32.63	13.4979		9	50	47	1	1628.72	-55.5721	12/149	Medicago_elastase_rep3.mgf
	Low	QVERDKLNKYGRPL	B8YGX4;Q6PSM7;Q6J6P1;Q33550;Q29VE5;O98668;Q33245;Q32800;B3LDX5;Q95CD5;Q36609;O63136;Q9GD42;B6GUX7;P94043;Q8SKV4;Q6Y2Y3;B6GUQ7;D8V9C5;P93976;Q9GD57;P93977;Q710K7;P94106;O47046;Q33268;Q8HUZ7;P94076;Q33620;Q7YM64;Q32857;Q33440;A5X4C0;Q8WIX2;P94053;Q33579;B6GUT8;D0Q0H0;Q7YKW5;Q95EV1;Q8WIX1;O98562;Q8HDA1;P94041;Q9GGC2;Q8MG14;Q9GDB5;Q36643;B6GUQ8;Q36637;Q37357;A0PDA4;A5X4I1;Q8MCX1;Q9GDQ2;Q9TLI7;Q33323;…	21007	396	CID		32.42	19.7409		6	51	43	1	1715.86	-57.355	10/141	Medicago_elastase_rep3.mgf
	Low	RNEGRDLAREGNEII	Q29VE5;Q33245;O47046;Q33268;Q8HUZ7;Q32857;Q8WIX2;B8PRM7;Q95EV1;Q8WIX1;O98562;Q8HDA1;A0PDA4;A5X4I1;Q9TLI7;Q32183;E0D9P4;Q8SN43;O98549;Q05993;Q6W3S3;Q31778;O98880;Q8WJK2;Q95632;Q9XPZ0;Q9MU73;O98552;Q6Y2Z1;Q15JC1;B8QQH0;C7A5Y1;Q32156;Q31822;O98545;Q9GHR3;Q8HUZ8;Q5K3X3;Q3T5E9;A6YSW2;B8QQG8;C3S8W3;C7AQU0;A5PFD4;Q9BB74;Q32056;Q3T5M0;B8PRM1;C3S8R3;Q8WKW3;Q8M949;Q9GHN7;Q95AA9;Q9TN66;Q8WHG4;Q9GCU2;Q3ZU78;…	8398	193	CID		30.67	26.7311		3	51	44	1	1741.8	-53.5437	16/159	Medicago_elastase_rep3.mgf
	Low	LRMSGGDHIHA	B8YGX4;Q6J6P1;O98668;Q95CD5;O63136;Q9GD42;Q9GDB9;Q8SKV4;D8V9C5;Q9GD57;P93977;Q33268;P94076;P93987;Q33620;Q7YM64;Q32857;A5X4C0;Q8WIX2;P94053;Q95EV1;Q8WIX1;Q8HDA1;Q9GGC2;Q9GDB5;Q36643;B6GUQ8;Q36637;Q37357;P93986;A5X4I1;Q8MCX1;B3TK15;Q39288;Q9XQP7;E0D9P4;Q8MCX9;Q95B00;Q8HVG8;Q6SSI3;O98549;P31183;Q31982;Q95A73;O98880;Q8WJK2;Q9XPZ0;Q710I9;Q6Y2Z1;B2BY81;D5J720;B3SHE8;Q8MDK1;Q3T5E9;B5KKQ5;D6MYI7;Q8WJK7;…	8133	203	CID		28.99	29.2753		3	50	38	1	1193.52	-51.9146	12/99	Medicago_elastase_rep3.mgf
	Low	FQGPPHGI	Q6PSM7;Q33550;Q29VE5;O98668;Q33245;Q32800;B3LDX5;O63136;B6GUX7;Q9GDB9;P94043;Q8SKV4;Q6Y2Y3;B6GUQ7;D8V9C5;P93976;Q9GD57;P93977;Q710K7;Q33268;Q8HUZ7;P94076;Q7YM64;Q32857;Q33440;Q9TJV6;A5X4C0;P94053;Q33579;B8PRM7;D0Q0H0;Q95EV1;Q8WIX1;O98562;Q33089;P94041;Q9GGC2;Q8MG14;Q9GDB5;B6GUQ8;Q37357;A0PDA4;A5X4I1;Q8MCX1;Q9GDQ2;Q9TLI7;Q32183;Q33323;D2KUS5;Q6SSI3;O98549;Q3MKL9;E5FEB9;P31183;Q05993;Q6W3S3;Q31778;…	20049	370	CID		22.72	130.223		9	50	42	1	852.397	-46.6347	5/71	Medicago_elastase_rep3.mgf
	Low	REGNEIIREA	Q29VE5;Q33245;Q33268;Q8HUZ7;Q32857;Q8WIX2;B8PRM7;Q95EV1;Q8WIX1;O98562;Q8HDA1;Q37357;A0PDA4;A5X4I1;Q32183;Q8SN43;O98549;Q6W3S3;Q31778;O98880;Q8WJK2;Q9XPZ0;Q9MU73;O98552;Q6Y2Z1;Q15JC1;B8QQH0;C7A5Y1;Q31822;O98545;Q9GHR3;Q8HUZ8;Q3T5E9;B8QQG8;A5PFD4;Q9BB74;Q32056;Q3T5M0;B8PRM1;Q8WKW3;Q8WHG4;Q9GCU2;Q3ZU78;Q4KUD6;B8PRN3;D6MYK4;Q1XEK3;Q8HUZ1;Q3T8E6;A0AS74;Q4H1C6;Q31856;Q9T2C1;Q71N71;A0PDA8;Q32776;Q9GGH6;…	6371	146	CID		16.82	579.302		2	51	30	1	1186.59	-27.0131	8/103	Medicago_elastase_rep3.mgf
Q9XPZ0	28.57	18	17	469	51.9509	6.58057	814.5	Ribulose-1,5-biphosphate carboxylase/oxygenase large subunit (Fragment) OS=Ixerba brexioides GN=rbcL PE=3 SV=1 - [Q9XPZ0_IXEBR]
	Confidence Icon	Sequence	Protein Accessions	# Proteins	# Protein Groups	Activation Type	Modifications	IonScore	Exp Value	Δ Score	Rank	Identity High	Homology Threshold	Charge	m/z [Da]	ΔM [ppm]	Ions Matched	Spectrum File
	High	QARNEGRDLAREGNEIIREA	Q29VE5;Q8SN43;O98549;Q6W3S3;Q31778;O98880;Q8WJK2;Q9XPZ0;Q9MU73;O98552;Q6Y2Z1;Q15JC1;C7A5Y1;Q31822;O98545;Q9GHR3;Q8HUZ8;Q3T5E9;A5PFD4;Q9BB74;Q32056;Q3T5M0;B8PRM1;Q8WKW3;Q8WHG4;Q9GCU2;Q3ZU78;Q4KUD6;B8PRN3;D6MYK4;Q1XEK3;Q8HUZ1;Q3T8E6;A0AS74;Q4H1C6;Q31856;Q9T2C1;Q71N71;A0PDA8;Q32776;Q9GGH6;Q9GEN3;Q9GEQ5;Q9TLJ0;Q6L9W7;B5D5Q5;E2CZ58;Q9MV76;Q9GHM6;Q32597;O03648;Q3T5L7;Q4VIB1;B1NL25;C0J9T2;Q9GG71;Q32818;…	5816	119	CID		94.98	8.98811e-06	0	2	51		1	2297.06	-48.8979	19/217	Medicago_elastase_rep3.mgf
	High	RNEGRDLAREGNEIIREA	Q29VE5;Q33245;Q33268;Q8HUZ7;Q32857;Q8WIX2;B8PRM7;Q95EV1;Q8WIX1;O98562;Q8HDA1;A0PDA4;A5X4I1;Q32183;Q8SN43;O98549;Q6W3S3;Q31778;O98880;Q8WJK2;Q9XPZ0;Q9MU73;O98552;Q6Y2Z1;Q15JC1;B8QQH0;C7A5Y1;Q31822;O98545;Q9GHR3;Q8HUZ8;Q3T5E9;B8QQG8;A5PFD4;Q9BB74;Q32056;Q3T5M0;B8PRM1;Q8WKW3;Q8WHG4;Q9GCU2;Q3ZU78;Q4KUD6;B8PRN3;D6MYK4;Q1XEK3;Q8HUZ1;Q3T8E6;A0AS74;Q4H1C6;Q31856;Q9T2C1;Q71N71;A0PDA8;Q32776;Q9GGH6;Q9GEN3;…	6175	137	CID		86.92	6.3979e-05	0	2	51		1	2097.97	-49.7073	20/197	Medicago_elastase_rep3.mgf
	High	YYTPEYDTKDTDILAAFRVTPQxGVPPEEA	Q9XPZ0	1	1	CID	X23(G)	79.25	0.000136529		6	47		1	3343.4	-59.0779	13/319	Medicago_elastase_rep3.mgf
	High	cVQARNEGRDLAREGNEIIREA	Q29VE5;Q8SN43;O98549;Q6W3S3;Q31778;O98880;Q8WJK2;Q9XPZ0;Q9MU73;O98552;Q6Y2Z1;Q15JC1;C7A5Y1;Q31822;O98545;Q9GHR3;Q8HUZ8;Q3T5E9;A5PFD4;Q9BB74;Q32056;Q3T5M0;B8PRM1;Q8WKW3;Q8WHG4;Q9GCU2;Q3ZU78;Q4KUD6;B8PRN3;D6MYK4;Q1XEK3;Q8HUZ1;Q3T8E6;A0AS74;Q4H1C6;Q31856;Q9T2C1;A0PDA8;Q32776;Q9GGH6;Q9GEN3;Q9GEQ5;Q9TLJ0;Q6L9W7;B5D5Q5;E2CZ58;Q9MV76;Q9GHM6;Q32597;O03648;Q3T5L7;Q4VIB1;B1NL25;C0J9T2;Q9GG71;Q32818;Q9TLI9;…	5800	117	CID	C1(Carbamidomethyl)	76.65	0.000544892		6	50		1	2556.15	-45.1441	20/233	Medicago_elastase_rep3.mgf
	High	KNYGRAVYEcL	B8YGX4;Q6J6P1;Q33550;Q29VE5;O98668;Q33245;B3LDX5;O63136;Q9GD42;B6GUX7;Q9GDB9;P94043;Q8SKV4;Q6Y2Y3;B6GUQ7;D8V9C5;P93976;Q9GD57;P93977;Q710K7;O47046;P94076;P93987;Q33620;Q33440;Q9TJV6;A5X4C0;Q8WIX2;P94053;D0Q0H0;Q95EV1;Q8WIX1;O98562;Q8HDA1;P94041;Q9GGC2;Q8MG14;Q9GDB5;Q36643;B6GUQ8;Q36637;Q37357;P93986;A0PDA4;A5X4I1;Q9GDQ2;Q33323;D2KUS5;B3TK15;Q9XQP7;E0D9P4;Q8SN43;Q8MAK2;Q52TF4;Q95B00;O98549;Q3MKL9;…	21633	371	CID	C10(Carbamidomethyl)	60.63	0.0192787	0	1	50		1	1372.59	-53.7197	8/96	Medicago_elastase_rep3.mgf
	High	FQGPPHGIQVERDKLNKYGRPL	Q6PSM7;Q33550;Q29VE5;O98668;Q33245;Q32800;B3LDX5;O63136;B6GUX7;P94043;Q8SKV4;Q6Y2Y3;B6GUQ7;D8V9C5;P93976;Q9GD57;P93977;Q710K7;Q33268;Q8HUZ7;P94076;Q7YM64;Q32857;Q33440;A5X4C0;P94053;Q33579;D0Q0H0;Q95EV1;Q8WIX1;O98562;P94041;Q9GGC2;Q8MG14;Q9GDB5;B6GUQ8;Q37357;A0PDA4;A5X4I1;Q8MCX1;Q9GDQ2;Q9TLI7;Q33323;D2KUS5;Q05993;Q6W3S3;Q31778;Q8WHV7;Q95A73;O98880;O98350;Q8WJK2;Q95632;Q32428;Q9XPZ0;Q9MU73;Q8HTA0;…	17696	318	CID		59.22	0.0341085		8	51		1	2549.26	-45.2529	14/219	Medicago_elastase_rep3.mgf
	Medium	AKNYGRAVYEcL	B8YGX4;Q6J6P1;Q33550;Q29VE5;O98668;Q33245;B3LDX5;O63136;Q9GD42;B6GUX7;Q9GDB9;P94043;Q8SKV4;Q6Y2Y3;B6GUQ7;D8V9C5;P93976;Q9GD57;P93977;Q710K7;O47046;P94076;P93987;Q33620;Q33440;Q9TJV6;A5X4C0;Q8WIX2;P94053;D0Q0H0;Q95EV1;Q8WIX1;O98562;Q8HDA1;P94041;Q9GGC2;Q8MG14;Q9GDB5;Q36643;B6GUQ8;Q36637;Q37357;P93986;A0PDA4;A5X4I1;Q9GDQ2;Q33323;D2KUS5;B3TK15;Q9XQP7;E0D9P4;Q8SN43;Q8MAK2;Q52TF4;Q95B00;O98549;Q3MKL9;…	21604	369	CID	C11(Carbamidomethyl)	46.41	0.601389	0	2	50	48	1	1443.64	-47.6957	13/104	Medicago_elastase_rep3.mgf
	Medium	FQGPPHGI	Q6PSM7;Q33550;Q29VE5;O98668;Q33245;Q32800;B3LDX5;O63136;B6GUX7;Q9GDB9;P94043;Q8SKV4;Q6Y2Y3;B6GUQ7;D8V9C5;P93976;Q9GD57;P93977;Q710K7;Q33268;Q8HUZ7;P94076;Q7YM64;Q32857;Q33440;Q9TJV6;A5X4C0;P94053;Q33579;B8PRM7;D0Q0H0;Q95EV1;Q8WIX1;O98562;Q33089;P94041;Q9GGC2;Q8MG14;Q9GDB5;B6GUQ8;Q37357;A0PDA4;A5X4I1;Q8MCX1;Q9GDQ2;Q9TLI7;Q32183;Q33323;D2KUS5;Q6SSI3;O98549;Q3MKL9;E5FEB9;P31183;Q05993;Q6W3S3;Q31778;…	20049	370	CID		44.77	0.767122		2	50		1	852.38	-66.5302	6/71	Medicago_elastase_rep3.mgf
	Medium	YYTPEYDTKDTDILAAFRVTPQxGVPPEEAGAA	Q9XPZ0	1	1	CID	X23(R)	41.61	0.570607		6	45		1	3641.53	-66.725	11/349	Medicago_elastase_rep3.mgf
	Low	GCTIKPKLGLSAKNYGRA	B8YGX4;Q6J6P1;Q33550;Q29VE5;O98668;Q33245;Q32800;B3LDX5;Q36609;O63136;Q9GD42;B6GUX7;Q9GDB9;P94043;Q8SKV4;Q6Y2Y3;B6GUQ7;D8V9C5;Q9GD57;Q710K7;P94106;O47046;Q33268;Q8HUZ7;P94076;P93987;Q33620;Q7YM64;Q32857;Q33440;Q9TJV6;A5X4C0;Q8WIX2;P94053;Q33579;B6GUT8;D0Q0H0;Q7YKW5;Q95EV1;Q8WIX1;O98562;Q33089;P94041;Q9GGC2;Q8MG14;Q9GDB5;Q36643;B6GUQ8;Q36637;Q37357;P93986;A0PDA4;A5X4I1;Q8MCX1;Q9TLI7;Q32183;Q33323;…	23314	389	CID		40.35	3.24554		8	52	54	1	1876.95	-50.0553	9/184	Medicago_elastase_rep3.mgf
	Low	RNEGRDLAREGNEI	Q29VE5;Q33245;O47046;Q33268;Q8HUZ7;Q32857;Q8WIX2;B8PRM7;Q95EV1;Q8WIX1;O98562;Q8HDA1;A0PDA4;A5X4I1;Q9TLI7;Q32183;E0D9P4;Q8SN43;O98549;Q05993;Q6W3S3;Q31778;Q8WHV7;O98880;Q8WJK2;Q95632;Q9XPZ0;Q9MU73;O98552;Q6Y2Z1;Q15JC1;B8QQH0;C7A5Y1;Q32156;Q31822;O98545;Q9GHR3;Q8HUZ8;Q66MG6;Q5K3X3;Q3T5E9;A6YSW2;B8QQG8;C3S8W3;C7AQU0;A5PFD4;Q9BB74;Q32056;Q3T5M0;B8PRM1;C3S8R3;Q8WKW3;Q8M949;Q9GHN7;Q95AA9;Q9TN66;Q8WHG4;…	8529	200	CID		32.63	13.4979		9	50	47	1	1628.72	-55.5721	12/149	Medicago_elastase_rep3.mgf
	Low	QVERDKLNKYGRPL	B8YGX4;Q6PSM7;Q6J6P1;Q33550;Q29VE5;O98668;Q33245;Q32800;B3LDX5;Q95CD5;Q36609;O63136;Q9GD42;B6GUX7;P94043;Q8SKV4;Q6Y2Y3;B6GUQ7;D8V9C5;P93976;Q9GD57;P93977;Q710K7;P94106;O47046;Q33268;Q8HUZ7;P94076;Q33620;Q7YM64;Q32857;Q33440;A5X4C0;Q8WIX2;P94053;Q33579;B6GUT8;D0Q0H0;Q7YKW5;Q95EV1;Q8WIX1;O98562;Q8HDA1;P94041;Q9GGC2;Q8MG14;Q9GDB5;Q36643;B6GUQ8;Q36637;Q37357;A0PDA4;A5X4I1;Q8MCX1;Q9GDQ2;Q9TLI7;Q33323;…	21007	396	CID		32.42	19.7409		6	51	43	1	1715.86	-57.355	10/141	Medicago_elastase_rep3.mgf
	Low	RNEGRDLAREGNEII	Q29VE5;Q33245;O47046;Q33268;Q8HUZ7;Q32857;Q8WIX2;B8PRM7;Q95EV1;Q8WIX1;O98562;Q8HDA1;A0PDA4;A5X4I1;Q9TLI7;Q32183;E0D9P4;Q8SN43;O98549;Q05993;Q6W3S3;Q31778;O98880;Q8WJK2;Q95632;Q9XPZ0;Q9MU73;O98552;Q6Y2Z1;Q15JC1;B8QQH0;C7A5Y1;Q32156;Q31822;O98545;Q9GHR3;Q8HUZ8;Q5K3X3;Q3T5E9;A6YSW2;B8QQG8;C3S8W3;C7AQU0;A5PFD4;Q9BB74;Q32056;Q3T5M0;B8PRM1;C3S8R3;Q8WKW3;Q8M949;Q9GHN7;Q95AA9;Q9TN66;Q8WHG4;Q9GCU2;Q3ZU78;…	8398	193	CID		30.67	26.7311		3	51	44	1	1741.8	-53.5437	16/159	Medicago_elastase_rep3.mgf
	Low	LRMSGGDHIHA	B8YGX4;Q6J6P1;O98668;Q95CD5;O63136;Q9GD42;Q9GDB9;Q8SKV4;D8V9C5;Q9GD57;P93977;Q33268;P94076;P93987;Q33620;Q7YM64;Q32857;A5X4C0;Q8WIX2;P94053;Q95EV1;Q8WIX1;Q8HDA1;Q9GGC2;Q9GDB5;Q36643;B6GUQ8;Q36637;Q37357;P93986;A5X4I1;Q8MCX1;B3TK15;Q39288;Q9XQP7;E0D9P4;Q8MCX9;Q95B00;Q8HVG8;Q6SSI3;O98549;P31183;Q31982;Q95A73;O98880;Q8WJK2;Q9XPZ0;Q710I9;Q6Y2Z1;B2BY81;D5J720;B3SHE8;Q8MDK1;Q3T5E9;B5KKQ5;D6MYI7;Q8WJK7;…	8133	203	CID		28.99	29.2753		3	50	38	1	1193.52	-51.9146	12/99	Medicago_elastase_rep3.mgf
	Low	NMFTSIVGNVFGFKALxA	B3LDX5;Q95CD5;Q9GD42;Q9GDB9;P94043;Q33620;Q9TJV6;Q36643;Q9XQP7;Q9XPZ0;O20244;Q3T5M0;Q33423;O03627;Q9TLJ0;Q32597;Q95CF4;Q32100;Q41317;Q4KUD3;Q6PZC2;O98531;Q05579;O03653;C7SN28;Q9XPZ1;Q31750	80	27	CID	X17(R)	27.84	55.3762		6	51	43	1	1971.97	-38.3988	8/181	Medicago_elastase_rep3.mgf
	Low	FQGPPHGI	Q6PSM7;Q33550;Q29VE5;O98668;Q33245;Q32800;B3LDX5;O63136;B6GUX7;Q9GDB9;P94043;Q8SKV4;Q6Y2Y3;B6GUQ7;D8V9C5;P93976;Q9GD57;P93977;Q710K7;Q33268;Q8HUZ7;P94076;Q7YM64;Q32857;Q33440;Q9TJV6;A5X4C0;P94053;Q33579;B8PRM7;D0Q0H0;Q95EV1;Q8WIX1;O98562;Q33089;P94041;Q9GGC2;Q8MG14;Q9GDB5;B6GUQ8;Q37357;A0PDA4;A5X4I1;Q8MCX1;Q9GDQ2;Q9TLI7;Q32183;Q33323;D2KUS5;Q6SSI3;O98549;Q3MKL9;E5FEB9;P31183;Q05993;Q6W3S3;Q31778;…	20049	370	CID		22.72	130.223		9	50	42	1	852.397	-46.6347	5/71	Medicago_elastase_rep3.mgf
	Low	REGNEIIREA	Q29VE5;Q33245;Q33268;Q8HUZ7;Q32857;Q8WIX2;B8PRM7;Q95EV1;Q8WIX1;O98562;Q8HDA1;Q37357;A0PDA4;A5X4I1;Q32183;Q8SN43;O98549;Q6W3S3;Q31778;O98880;Q8WJK2;Q9XPZ0;Q9MU73;O98552;Q6Y2Z1;Q15JC1;B8QQH0;C7A5Y1;Q31822;O98545;Q9GHR3;Q8HUZ8;Q3T5E9;B8QQG8;A5PFD4;Q9BB74;Q32056;Q3T5M0;B8PRM1;Q8WKW3;Q8WHG4;Q9GCU2;Q3ZU78;Q4KUD6;B8PRN3;D6MYK4;Q1XEK3;Q8HUZ1;Q3T8E6;A0AS74;Q4H1C6;Q31856;Q9T2C1;Q71N71;A0PDA8;Q32776;Q9GGH6;…	6371	146	CID		16.82	579.302		2	51	30	1	1186.59	-27.0131	8/103	Medicago_elastase_rep3.mgf
	Low	AAFRVTPQxGVPPEEAGAAVAAES	O98562;Q9XPZ0;O98552;Q66MG6	4	4	CID	X9(G)	14.34	1037.55		10	51	37	1	2282.05	-39.6535	5/244	Medicago_elastase_rep3.mgf
Q9GEQ5	28.42	17	16	468	52.0267	6.80029	813.32	Ribulose-1,5-bisphosphate carboxylase/oxygenase large subunit (Fragment) OS=Ardisiandra wettsteinii GN=rbcL PE=3 SV=1 - [Q9GEQ5_9ERIC]
	Confidence Icon	Sequence	Protein Accessions	# Proteins	# Protein Groups	Activation Type	Modifications	IonScore	Exp Value	Δ Score	Rank	Identity High	Homology Threshold	Charge	m/z [Da]	ΔM [ppm]	Ions Matched	Spectrum File
	High	QARNEGRDLAREGNEIIREA	Q29VE5;Q8SN43;O98549;Q6W3S3;Q31778;O98880;Q8WJK2;Q9XPZ0;Q9MU73;O98552;Q6Y2Z1;Q15JC1;C7A5Y1;Q31822;O98545;Q9GHR3;Q8HUZ8;Q3T5E9;A5PFD4;Q9BB74;Q32056;Q3T5M0;B8PRM1;Q8WKW3;Q8WHG4;Q9GCU2;Q3ZU78;Q4KUD6;B8PRN3;D6MYK4;Q1XEK3;Q8HUZ1;Q3T8E6;A0AS74;Q4H1C6;Q31856;Q9T2C1;Q71N71;A0PDA8;Q32776;Q9GGH6;Q9GEN3;Q9GEQ5;Q9TLJ0;Q6L9W7;B5D5Q5;E2CZ58;Q9MV76;Q9GHM6;Q32597;O03648;Q3T5L7;Q4VIB1;B1NL25;C0J9T2;Q9GG71;Q32818;…	5816	119	CID		94.98	8.98811e-06	0	2	51		1	2297.06	-48.8979	19/217	Medicago_elastase_rep3.mgf
	High	RNEGRDLAREGNEIIREA	Q29VE5;Q33245;Q33268;Q8HUZ7;Q32857;Q8WIX2;B8PRM7;Q95EV1;Q8WIX1;O98562;Q8HDA1;A0PDA4;A5X4I1;Q32183;Q8SN43;O98549;Q6W3S3;Q31778;O98880;Q8WJK2;Q9XPZ0;Q9MU73;O98552;Q6Y2Z1;Q15JC1;B8QQH0;C7A5Y1;Q31822;O98545;Q9GHR3;Q8HUZ8;Q3T5E9;B8QQG8;A5PFD4;Q9BB74;Q32056;Q3T5M0;B8PRM1;Q8WKW3;Q8WHG4;Q9GCU2;Q3ZU78;Q4KUD6;B8PRN3;D6MYK4;Q1XEK3;Q8HUZ1;Q3T8E6;A0AS74;Q4H1C6;Q31856;Q9T2C1;Q71N71;A0PDA8;Q32776;Q9GGH6;Q9GEN3;…	6175	137	CID		86.92	6.3979e-05	0	2	51		1	2097.97	-49.7073	20/197	Medicago_elastase_rep3.mgf
	High	YKAQAETGEIKGHYLNAT	Q33550;Q29VE5;O98668;Q32800;B3LDX5;Q95CD5;O63136;Q9GD42;B6GUX7;Q9GDB9;Q8SKV4;Q6Y2Y3;D8V9C5;P93976;P93977;Q710K7;Q33268;Q7YM64;Q8WIX2;Q33579;B6GUT8;B8PRM7;D0Q0H0;Q7YKW5;Q95EV1;Q8WIX1;Q8HDA1;Q33089;Q9GGC2;Q9GDB5;Q36637;Q37357;P93986;A0PDA4;Q8MCX1;Q9GDQ2;Q32183;Q33323;Q39288;Q9XQP7;Q52TF4;Q8MCX9;Q8HVG8;Q6SSI3;O98549;Q3MKL9;Q05993;Q31778;Q8WHV7;Q8WJK2;Q95632;O98552;Q6JXQ9;B2BY81;B8QQH0;B3SHE8;Q8WGV6;…	9651	233	CID		86.26	6.92155e-05		3	51		1	1993.89	-53.1831	15/190	Medicago_elastase_rep3.mgf
	High	cVQARNEGRDLAREGNEIIREA	Q29VE5;Q8SN43;O98549;Q6W3S3;Q31778;O98880;Q8WJK2;Q9XPZ0;Q9MU73;O98552;Q6Y2Z1;Q15JC1;C7A5Y1;Q31822;O98545;Q9GHR3;Q8HUZ8;Q3T5E9;A5PFD4;Q9BB74;Q32056;Q3T5M0;B8PRM1;Q8WKW3;Q8WHG4;Q9GCU2;Q3ZU78;Q4KUD6;B8PRN3;D6MYK4;Q1XEK3;Q8HUZ1;Q3T8E6;A0AS74;Q4H1C6;Q31856;Q9T2C1;A0PDA8;Q32776;Q9GGH6;Q9GEN3;Q9GEQ5;Q9TLJ0;Q6L9W7;B5D5Q5;E2CZ58;Q9MV76;Q9GHM6;Q32597;O03648;Q3T5L7;Q4VIB1;B1NL25;C0J9T2;Q9GG71;Q32818;Q9TLI9;…	5800	117	CID	C1(Carbamidomethyl)	76.65	0.000544892		6	50		1	2556.15	-45.1441	20/233	Medicago_elastase_rep3.mgf
	High	KNYGRAVYEcL	B8YGX4;Q6J6P1;Q33550;Q29VE5;O98668;Q33245;B3LDX5;O63136;Q9GD42;B6GUX7;Q9GDB9;P94043;Q8SKV4;Q6Y2Y3;B6GUQ7;D8V9C5;P93976;Q9GD57;P93977;Q710K7;O47046;P94076;P93987;Q33620;Q33440;Q9TJV6;A5X4C0;Q8WIX2;P94053;D0Q0H0;Q95EV1;Q8WIX1;O98562;Q8HDA1;P94041;Q9GGC2;Q8MG14;Q9GDB5;Q36643;B6GUQ8;Q36637;Q37357;P93986;A0PDA4;A5X4I1;Q9GDQ2;Q33323;D2KUS5;B3TK15;Q9XQP7;E0D9P4;Q8SN43;Q8MAK2;Q52TF4;Q95B00;O98549;Q3MKL9;…	21633	371	CID	C10(Carbamidomethyl)	60.63	0.0192787	0	1	50		1	1372.59	-53.7197	8/96	Medicago_elastase_rep3.mgf
	High	FQGPPHGIQVERDKLNKYGRPL	Q6PSM7;Q33550;Q29VE5;O98668;Q33245;Q32800;B3LDX5;O63136;B6GUX7;P94043;Q8SKV4;Q6Y2Y3;B6GUQ7;D8V9C5;P93976;Q9GD57;P93977;Q710K7;Q33268;Q8HUZ7;P94076;Q7YM64;Q32857;Q33440;A5X4C0;P94053;Q33579;D0Q0H0;Q95EV1;Q8WIX1;O98562;P94041;Q9GGC2;Q8MG14;Q9GDB5;B6GUQ8;Q37357;A0PDA4;A5X4I1;Q8MCX1;Q9GDQ2;Q9TLI7;Q33323;D2KUS5;Q05993;Q6W3S3;Q31778;Q8WHV7;Q95A73;O98880;O98350;Q8WJK2;Q95632;Q32428;Q9XPZ0;Q9MU73;Q8HTA0;…	17696	318	CID		59.22	0.0341085		8	51		1	2549.26	-45.2529	14/219	Medicago_elastase_rep3.mgf
	Medium	AAcEVWKEIKFbFEAMDTL	Q9GEQ5	1	1	CID	C3(Carbamidomethyl), B12(N)	47.76	0.431508		10	50		1	2302.01	-32.3501	10/188	Medicago_elastase_rep3.mgf
	Medium	AKNYGRAVYEcL	B8YGX4;Q6J6P1;Q33550;Q29VE5;O98668;Q33245;B3LDX5;O63136;Q9GD42;B6GUX7;Q9GDB9;P94043;Q8SKV4;Q6Y2Y3;B6GUQ7;D8V9C5;P93976;Q9GD57;P93977;Q710K7;O47046;P94076;P93987;Q33620;Q33440;Q9TJV6;A5X4C0;Q8WIX2;P94053;D0Q0H0;Q95EV1;Q8WIX1;O98562;Q8HDA1;P94041;Q9GGC2;Q8MG14;Q9GDB5;Q36643;B6GUQ8;Q36637;Q37357;P93986;A0PDA4;A5X4I1;Q9GDQ2;Q33323;D2KUS5;B3TK15;Q9XQP7;E0D9P4;Q8SN43;Q8MAK2;Q52TF4;Q95B00;O98549;Q3MKL9;…	21604	369	CID	C11(Carbamidomethyl)	46.41	0.601389	0	2	50	48	1	1443.64	-47.6957	13/104	Medicago_elastase_rep3.mgf
	Medium	FQGPPHGI	Q6PSM7;Q33550;Q29VE5;O98668;Q33245;Q32800;B3LDX5;O63136;B6GUX7;Q9GDB9;P94043;Q8SKV4;Q6Y2Y3;B6GUQ7;D8V9C5;P93976;Q9GD57;P93977;Q710K7;Q33268;Q8HUZ7;P94076;Q7YM64;Q32857;Q33440;Q9TJV6;A5X4C0;P94053;Q33579;B8PRM7;D0Q0H0;Q95EV1;Q8WIX1;O98562;Q33089;P94041;Q9GGC2;Q8MG14;Q9GDB5;B6GUQ8;Q37357;A0PDA4;A5X4I1;Q8MCX1;Q9GDQ2;Q9TLI7;Q32183;Q33323;D2KUS5;Q6SSI3;O98549;Q3MKL9;E5FEB9;P31183;Q05993;Q6W3S3;Q31778;…	20049	370	CID		44.77	0.767122		2	50		1	852.38	-66.5302	6/71	Medicago_elastase_rep3.mgf
	Low	GCTIKPKLGLSAKNYGRA	B8YGX4;Q6J6P1;Q33550;Q29VE5;O98668;Q33245;Q32800;B3LDX5;Q36609;O63136;Q9GD42;B6GUX7;Q9GDB9;P94043;Q8SKV4;Q6Y2Y3;B6GUQ7;D8V9C5;Q9GD57;Q710K7;P94106;O47046;Q33268;Q8HUZ7;P94076;P93987;Q33620;Q7YM64;Q32857;Q33440;Q9TJV6;A5X4C0;Q8WIX2;P94053;Q33579;B6GUT8;D0Q0H0;Q7YKW5;Q95EV1;Q8WIX1;O98562;Q33089;P94041;Q9GGC2;Q8MG14;Q9GDB5;Q36643;B6GUQ8;Q36637;Q37357;P93986;A0PDA4;A5X4I1;Q8MCX1;Q9TLI7;Q32183;Q33323;…	23314	389	CID		40.35	3.24554		8	52	54	1	1876.95	-50.0553	9/184	Medicago_elastase_rep3.mgf
	Low	RNEGRDLAREGNEI	Q29VE5;Q33245;O47046;Q33268;Q8HUZ7;Q32857;Q8WIX2;B8PRM7;Q95EV1;Q8WIX1;O98562;Q8HDA1;A0PDA4;A5X4I1;Q9TLI7;Q32183;E0D9P4;Q8SN43;O98549;Q05993;Q6W3S3;Q31778;Q8WHV7;O98880;Q8WJK2;Q95632;Q9XPZ0;Q9MU73;O98552;Q6Y2Z1;Q15JC1;B8QQH0;C7A5Y1;Q32156;Q31822;O98545;Q9GHR3;Q8HUZ8;Q66MG6;Q5K3X3;Q3T5E9;A6YSW2;B8QQG8;C3S8W3;C7AQU0;A5PFD4;Q9BB74;Q32056;Q3T5M0;B8PRM1;C3S8R3;Q8WKW3;Q8M949;Q9GHN7;Q95AA9;Q9TN66;Q8WHG4;…	8529	200	CID		32.63	13.4979		9	50	47	1	1628.72	-55.5721	12/149	Medicago_elastase_rep3.mgf
	Low	QVERDKLNKYGRPL	B8YGX4;Q6PSM7;Q6J6P1;Q33550;Q29VE5;O98668;Q33245;Q32800;B3LDX5;Q95CD5;Q36609;O63136;Q9GD42;B6GUX7;P94043;Q8SKV4;Q6Y2Y3;B6GUQ7;D8V9C5;P93976;Q9GD57;P93977;Q710K7;P94106;O47046;Q33268;Q8HUZ7;P94076;Q33620;Q7YM64;Q32857;Q33440;A5X4C0;Q8WIX2;P94053;Q33579;B6GUT8;D0Q0H0;Q7YKW5;Q95EV1;Q8WIX1;O98562;Q8HDA1;P94041;Q9GGC2;Q8MG14;Q9GDB5;Q36643;B6GUQ8;Q36637;Q37357;A0PDA4;A5X4I1;Q8MCX1;Q9GDQ2;Q9TLI7;Q33323;…	21007	396	CID		32.42	19.7409		6	51	43	1	1715.86	-57.355	10/141	Medicago_elastase_rep3.mgf
	Low	RNEGRDLAREGNEII	Q29VE5;Q33245;O47046;Q33268;Q8HUZ7;Q32857;Q8WIX2;B8PRM7;Q95EV1;Q8WIX1;O98562;Q8HDA1;A0PDA4;A5X4I1;Q9TLI7;Q32183;E0D9P4;Q8SN43;O98549;Q05993;Q6W3S3;Q31778;O98880;Q8WJK2;Q95632;Q9XPZ0;Q9MU73;O98552;Q6Y2Z1;Q15JC1;B8QQH0;C7A5Y1;Q32156;Q31822;O98545;Q9GHR3;Q8HUZ8;Q5K3X3;Q3T5E9;A6YSW2;B8QQG8;C3S8W3;C7AQU0;A5PFD4;Q9BB74;Q32056;Q3T5M0;B8PRM1;C3S8R3;Q8WKW3;Q8M949;Q9GHN7;Q95AA9;Q9TN66;Q8WHG4;Q9GCU2;Q3ZU78;…	8398	193	CID		30.67	26.7311		3	51	44	1	1741.8	-53.5437	16/159	Medicago_elastase_rep3.mgf
	Low	LRMSGGDHIHA	B8YGX4;Q6J6P1;O98668;Q95CD5;O63136;Q9GD42;Q9GDB9;Q8SKV4;D8V9C5;Q9GD57;P93977;Q33268;P94076;P93987;Q33620;Q7YM64;Q32857;A5X4C0;Q8WIX2;P94053;Q95EV1;Q8WIX1;Q8HDA1;Q9GGC2;Q9GDB5;Q36643;B6GUQ8;Q36637;Q37357;P93986;A5X4I1;Q8MCX1;B3TK15;Q39288;Q9XQP7;E0D9P4;Q8MCX9;Q95B00;Q8HVG8;Q6SSI3;O98549;P31183;Q31982;Q95A73;O98880;Q8WJK2;Q9XPZ0;Q710I9;Q6Y2Z1;B2BY81;D5J720;B3SHE8;Q8MDK1;Q3T5E9;B5KKQ5;D6MYI7;Q8WJK7;…	8133	203	CID		28.99	29.2753		3	50	38	1	1193.52	-51.9146	12/99	Medicago_elastase_rep3.mgf
	Low	NMFTSIVGNVFGFKALRA	B8YGX4;Q6PSM7;Q33550;Q29VE5;O98668;Q32800;Q36609;O63136;B6GUX7;Q8SKV4;Q6Y2Y3;B6GUQ7;D8V9C5;P93976;Q9GD57;P93977;P94106;O47046;Q8HUZ7;Q7YM64;Q32857;Q33440;A5X4C0;Q8WIX2;Q33579;B6GUT8;D0Q0H0;Q95EV1;Q8WIX1;O98562;Q8HDA1;Q33089;P94041;Q9GGC2;Q8MG14;Q9GDB5;B6GUQ8;Q36637;Q37357;A0PDA4;A5X4I1;Q8MCX1;Q9GDQ2;Q32183;Q33323;Q39288;E0D9P4;Q8MAK2;Q52TF4;Q8HVG8;B5U0R6;O98549;Q3MKL9;E5FEB9;Q05993;Q31778;Q8WHV7;…	15551	326	CID		27.84	55.3762		5	51	43	1	1971.97	-38.3988	8/184	Medicago_elastase_rep3.mgf
	Low	FQGPPHGI	Q6PSM7;Q33550;Q29VE5;O98668;Q33245;Q32800;B3LDX5;O63136;B6GUX7;Q9GDB9;P94043;Q8SKV4;Q6Y2Y3;B6GUQ7;D8V9C5;P93976;Q9GD57;P93977;Q710K7;Q33268;Q8HUZ7;P94076;Q7YM64;Q32857;Q33440;Q9TJV6;A5X4C0;P94053;Q33579;B8PRM7;D0Q0H0;Q95EV1;Q8WIX1;O98562;Q33089;P94041;Q9GGC2;Q8MG14;Q9GDB5;B6GUQ8;Q37357;A0PDA4;A5X4I1;Q8MCX1;Q9GDQ2;Q9TLI7;Q32183;Q33323;D2KUS5;Q6SSI3;O98549;Q3MKL9;E5FEB9;P31183;Q05993;Q6W3S3;Q31778;…	20049	370	CID		22.72	130.223		9	50	42	1	852.397	-46.6347	5/71	Medicago_elastase_rep3.mgf
	Low	REGNEIIREA	Q29VE5;Q33245;Q33268;Q8HUZ7;Q32857;Q8WIX2;B8PRM7;Q95EV1;Q8WIX1;O98562;Q8HDA1;Q37357;A0PDA4;A5X4I1;Q32183;Q8SN43;O98549;Q6W3S3;Q31778;O98880;Q8WJK2;Q9XPZ0;Q9MU73;O98552;Q6Y2Z1;Q15JC1;B8QQH0;C7A5Y1;Q31822;O98545;Q9GHR3;Q8HUZ8;Q3T5E9;B8QQG8;A5PFD4;Q9BB74;Q32056;Q3T5M0;B8PRM1;Q8WKW3;Q8WHG4;Q9GCU2;Q3ZU78;Q4KUD6;B8PRN3;D6MYK4;Q1XEK3;Q8HUZ1;Q3T8E6;A0AS74;Q4H1C6;Q31856;Q9T2C1;Q71N71;A0PDA8;Q32776;Q9GGH6;…	6371	146	CID		16.82	579.302		2	51	30	1	1186.59	-27.0131	8/103	Medicago_elastase_rep3.mgf
Q8SMI0	25.62	17	16	441	48.7985	7.04932	812.79	Ribulose 1,5-bisphosphate carboxylase large subunit (Fragment) OS=Leycesteria formosa GN=rbcL PE=3 SV=1 - [Q8SMI0_9DIPS]
	Confidence Icon	Sequence	Protein Accessions	# Proteins	# Protein Groups	Activation Type	Modifications	IonScore	Exp Value	Δ Score	Rank	Identity High	Homology Threshold	Charge	m/z [Da]	ΔM [ppm]	Ions Matched	Spectrum File
	High	QARNEGRDLAREGNEIIRxA	Q05993;A6YSW2;Q95AA9;Q33423;O98879;Q6L9X5;Q8SMI0	19	7	CID	X19(E)	94.98	8.98811e-06		3	51		1	2297.06	-48.8979	19/213	Medicago_elastase_rep3.mgf
	High	RNEGRDLAREGNEIIRxA	Q05993;A6YSW2;Q95AA9;Q33423;O98879;Q6L9X5;Q8SMI0	19	7	CID	X17(E)	86.92	6.3979e-05		3	51		1	2097.97	-49.7073	20/193	Medicago_elastase_rep3.mgf
	High	YKAQAETGEIKGHYLNAT	Q33550;Q29VE5;O98668;Q32800;B3LDX5;Q95CD5;O63136;Q9GD42;B6GUX7;Q9GDB9;Q8SKV4;Q6Y2Y3;D8V9C5;P93976;P93977;Q710K7;Q33268;Q7YM64;Q8WIX2;Q33579;B6GUT8;B8PRM7;D0Q0H0;Q7YKW5;Q95EV1;Q8WIX1;Q8HDA1;Q33089;Q9GGC2;Q9GDB5;Q36637;Q37357;P93986;A0PDA4;Q8MCX1;Q9GDQ2;Q32183;Q33323;Q39288;Q9XQP7;Q52TF4;Q8MCX9;Q8HVG8;Q6SSI3;O98549;Q3MKL9;Q05993;Q31778;Q8WHV7;Q8WJK2;Q95632;O98552;Q6JXQ9;B2BY81;B8QQH0;B3SHE8;Q8WGV6;…	9651	233	CID		86.26	6.92155e-05		3	51		1	1993.89	-53.1831	15/190	Medicago_elastase_rep3.mgf
	High	cVQARNEGRDLAREGNEIIRxA	Q05993;A6YSW2;Q95AA9;Q33423;O98879;Q6L9X5;Q8SMI0	18	7	CID	C1(Carbamidomethyl), X21(E)	76.65	0.000544892		7	50		1	2556.15	-45.1441	20/229	Medicago_elastase_rep3.mgf
	High	KNYGRAVYEcL	B8YGX4;Q6J6P1;Q33550;Q29VE5;O98668;Q33245;B3LDX5;O63136;Q9GD42;B6GUX7;Q9GDB9;P94043;Q8SKV4;Q6Y2Y3;B6GUQ7;D8V9C5;P93976;Q9GD57;P93977;Q710K7;O47046;P94076;P93987;Q33620;Q33440;Q9TJV6;A5X4C0;Q8WIX2;P94053;D0Q0H0;Q95EV1;Q8WIX1;O98562;Q8HDA1;P94041;Q9GGC2;Q8MG14;Q9GDB5;Q36643;B6GUQ8;Q36637;Q37357;P93986;A0PDA4;A5X4I1;Q9GDQ2;Q33323;D2KUS5;B3TK15;Q9XQP7;E0D9P4;Q8SN43;Q8MAK2;Q52TF4;Q95B00;O98549;Q3MKL9;…	21633	371	CID	C10(Carbamidomethyl)	60.63	0.0192787	0	1	50		1	1372.59	-53.7197	8/96	Medicago_elastase_rep3.mgf
	High	FQGPPHGIQVERDKLNKYGRPL	Q6PSM7;Q33550;Q29VE5;O98668;Q33245;Q32800;B3LDX5;O63136;B6GUX7;P94043;Q8SKV4;Q6Y2Y3;B6GUQ7;D8V9C5;P93976;Q9GD57;P93977;Q710K7;Q33268;Q8HUZ7;P94076;Q7YM64;Q32857;Q33440;A5X4C0;P94053;Q33579;D0Q0H0;Q95EV1;Q8WIX1;O98562;P94041;Q9GGC2;Q8MG14;Q9GDB5;B6GUQ8;Q37357;A0PDA4;A5X4I1;Q8MCX1;Q9GDQ2;Q9TLI7;Q33323;D2KUS5;Q05993;Q6W3S3;Q31778;Q8WHV7;Q95A73;O98880;O98350;Q8WJK2;Q95632;Q32428;Q9XPZ0;Q9MU73;Q8HTA0;…	17696	318	CID		59.22	0.0341085		8	51		1	2549.26	-45.2529	14/219	Medicago_elastase_rep3.mgf
	Medium	AKNYGRAVYEcL	B8YGX4;Q6J6P1;Q33550;Q29VE5;O98668;Q33245;B3LDX5;O63136;Q9GD42;B6GUX7;Q9GDB9;P94043;Q8SKV4;Q6Y2Y3;B6GUQ7;D8V9C5;P93976;Q9GD57;P93977;Q710K7;O47046;P94076;P93987;Q33620;Q33440;Q9TJV6;A5X4C0;Q8WIX2;P94053;D0Q0H0;Q95EV1;Q8WIX1;O98562;Q8HDA1;P94041;Q9GGC2;Q8MG14;Q9GDB5;Q36643;B6GUQ8;Q36637;Q37357;P93986;A0PDA4;A5X4I1;Q9GDQ2;Q33323;D2KUS5;B3TK15;Q9XQP7;E0D9P4;Q8SN43;Q8MAK2;Q52TF4;Q95B00;O98549;Q3MKL9;…	21604	369	CID	C11(Carbamidomethyl)	46.41	0.601389	0	2	50	48	1	1443.64	-47.6957	13/104	Medicago_elastase_rep3.mgf
	Medium	FQGPPHGI	Q6PSM7;Q33550;Q29VE5;O98668;Q33245;Q32800;B3LDX5;O63136;B6GUX7;Q9GDB9;P94043;Q8SKV4;Q6Y2Y3;B6GUQ7;D8V9C5;P93976;Q9GD57;P93977;Q710K7;Q33268;Q8HUZ7;P94076;Q7YM64;Q32857;Q33440;Q9TJV6;A5X4C0;P94053;Q33579;B8PRM7;D0Q0H0;Q95EV1;Q8WIX1;O98562;Q33089;P94041;Q9GGC2;Q8MG14;Q9GDB5;B6GUQ8;Q37357;A0PDA4;A5X4I1;Q8MCX1;Q9GDQ2;Q9TLI7;Q32183;Q33323;D2KUS5;Q6SSI3;O98549;Q3MKL9;E5FEB9;P31183;Q05993;Q6W3S3;Q31778;…	20049	370	CID		44.77	0.767122		2	50		1	852.38	-66.5302	6/71	Medicago_elastase_rep3.mgf
	Low	GCTIKPKLGLSAKNYGRA	B8YGX4;Q6J6P1;Q33550;Q29VE5;O98668;Q33245;Q32800;B3LDX5;Q36609;O63136;Q9GD42;B6GUX7;Q9GDB9;P94043;Q8SKV4;Q6Y2Y3;B6GUQ7;D8V9C5;Q9GD57;Q710K7;P94106;O47046;Q33268;Q8HUZ7;P94076;P93987;Q33620;Q7YM64;Q32857;Q33440;Q9TJV6;A5X4C0;Q8WIX2;P94053;Q33579;B6GUT8;D0Q0H0;Q7YKW5;Q95EV1;Q8WIX1;O98562;Q33089;P94041;Q9GGC2;Q8MG14;Q9GDB5;Q36643;B6GUQ8;Q36637;Q37357;P93986;A0PDA4;A5X4I1;Q8MCX1;Q9TLI7;Q32183;Q33323;…	23314	389	CID		40.35	3.24554		8	52	54	1	1876.95	-50.0553	9/184	Medicago_elastase_rep3.mgf
	Low	LRLEDLRIPV	Q6Y2Y3;Q9GD57;Q8WIX2;P94053;Q8WIX1;Q33089;Q9GDQ2;Q3MKL9;Q05993;Q32428;Q6JXQ9;Q6Y2Z1;Q6Y2Y8;C7A5Y1;D5J720;Q9GHR3;Q32072;Q4Q006;D0F0Z2;O20244;Q32056;P92360;B8PRM1;Q9TID4;B8PRN3;Q33423;Q6JXX9;Q3T8E6;Q8WIY3;Q9BB76;Q32434;O03627;Q95F17;Q95DT6;Q32597;O03648;D0F0N5;Q9MRX1;Q36594;Q9GDP6;Q32100;Q95E68;Q33275;E5FEB7;Q33104;Q95F11;Q8SMI0;Q8SLK9;O03650;C7AF47;Q95F08;Q9GEP8;C7A5Z4;C7AF24;O98892;Q8WH92;Q31889;…	1621	76	CID		39.2	2.94945		8	50	51	1	1223.69	-47.993	14/92	Medicago_elastase_rep3.mgf
	Low	GNVFGFKALRALRLEDLRIPV	Q6Y2Y3;Q9GD57;Q8WIX2;Q8WIX1;Q33089;Q9GDQ2;Q3MKL9;Q05993;Q32428;Q6JXQ9;Q6Y2Y8;C7A5Y1;D5J720;Q9GHR3;Q32072;Q4Q006;D0F0Z2;P92360;B8PRM1;Q6JXX9;Q3T8E6;Q8WIY3;Q9BB76;Q32434;Q95DT6;O03648;D0F0N5;Q9MRX1;Q36594;Q9GDP6;Q95E68;Q33275;E5FEB7;Q33104;Q95F11;Q8SMI0;Q8SLK9;O03650;C7AF47;Q95F08;Q9GEP8;C7A5Z4;C7AF24;O98892;Q8WH92;Q31889;Q8WIB2;Q5YJ94;A2Q5A2;Q36574;Q8WIY4;Q6Y2X5;D1KWZ1;D5J719;Q33369;Q32920;P28421;…	1565	60	CID		37.02	5.64492		5	51	48	1	2384.29	-44.6806	11/202	Medicago_elastase_rep3.mgf
	Low	RNEGRDLAREGNEI	Q29VE5;Q33245;O47046;Q33268;Q8HUZ7;Q32857;Q8WIX2;B8PRM7;Q95EV1;Q8WIX1;O98562;Q8HDA1;A0PDA4;A5X4I1;Q9TLI7;Q32183;E0D9P4;Q8SN43;O98549;Q05993;Q6W3S3;Q31778;Q8WHV7;O98880;Q8WJK2;Q95632;Q9XPZ0;Q9MU73;O98552;Q6Y2Z1;Q15JC1;B8QQH0;C7A5Y1;Q32156;Q31822;O98545;Q9GHR3;Q8HUZ8;Q66MG6;Q5K3X3;Q3T5E9;A6YSW2;B8QQG8;C3S8W3;C7AQU0;A5PFD4;Q9BB74;Q32056;Q3T5M0;B8PRM1;C3S8R3;Q8WKW3;Q8M949;Q9GHN7;Q95AA9;Q9TN66;Q8WHG4;…	8529	200	CID		32.63	13.4979		9	50	47	1	1628.72	-55.5721	12/149	Medicago_elastase_rep3.mgf
	Low	QVERDKLNKYGRPL	B8YGX4;Q6PSM7;Q6J6P1;Q33550;Q29VE5;O98668;Q33245;Q32800;B3LDX5;Q95CD5;Q36609;O63136;Q9GD42;B6GUX7;P94043;Q8SKV4;Q6Y2Y3;B6GUQ7;D8V9C5;P93976;Q9GD57;P93977;Q710K7;P94106;O47046;Q33268;Q8HUZ7;P94076;Q33620;Q7YM64;Q32857;Q33440;A5X4C0;Q8WIX2;P94053;Q33579;B6GUT8;D0Q0H0;Q7YKW5;Q95EV1;Q8WIX1;O98562;Q8HDA1;P94041;Q9GGC2;Q8MG14;Q9GDB5;Q36643;B6GUQ8;Q36637;Q37357;A0PDA4;A5X4I1;Q8MCX1;Q9GDQ2;Q9TLI7;Q33323;…	21007	396	CID		32.42	19.7409		6	51	43	1	1715.86	-57.355	10/141	Medicago_elastase_rep3.mgf
	Low	RNEGRDLAREGNEII	Q29VE5;Q33245;O47046;Q33268;Q8HUZ7;Q32857;Q8WIX2;B8PRM7;Q95EV1;Q8WIX1;O98562;Q8HDA1;A0PDA4;A5X4I1;Q9TLI7;Q32183;E0D9P4;Q8SN43;O98549;Q05993;Q6W3S3;Q31778;O98880;Q8WJK2;Q95632;Q9XPZ0;Q9MU73;O98552;Q6Y2Z1;Q15JC1;B8QQH0;C7A5Y1;Q32156;Q31822;O98545;Q9GHR3;Q8HUZ8;Q5K3X3;Q3T5E9;A6YSW2;B8QQG8;C3S8W3;C7AQU0;A5PFD4;Q9BB74;Q32056;Q3T5M0;B8PRM1;C3S8R3;Q8WKW3;Q8M949;Q9GHN7;Q95AA9;Q9TN66;Q8WHG4;Q9GCU2;Q3ZU78;…	8398	193	CID		30.67	26.7311		3	51	44	1	1741.8	-53.5437	16/159	Medicago_elastase_rep3.mgf
	Low	NMFTSIVGNVFGFKALRA	B8YGX4;Q6PSM7;Q33550;Q29VE5;O98668;Q32800;Q36609;O63136;B6GUX7;Q8SKV4;Q6Y2Y3;B6GUQ7;D8V9C5;P93976;Q9GD57;P93977;P94106;O47046;Q8HUZ7;Q7YM64;Q32857;Q33440;A5X4C0;Q8WIX2;Q33579;B6GUT8;D0Q0H0;Q95EV1;Q8WIX1;O98562;Q8HDA1;Q33089;P94041;Q9GGC2;Q8MG14;Q9GDB5;B6GUQ8;Q36637;Q37357;A0PDA4;A5X4I1;Q8MCX1;Q9GDQ2;Q32183;Q33323;Q39288;E0D9P4;Q8MAK2;Q52TF4;Q8HVG8;B5U0R6;O98549;Q3MKL9;E5FEB9;Q05993;Q31778;Q8WHV7;…	15551	326	CID		27.84	55.3762		5	51	43	1	1971.97	-38.3988	8/184	Medicago_elastase_rep3.mgf
	Low	FQGPPHGI	Q6PSM7;Q33550;Q29VE5;O98668;Q33245;Q32800;B3LDX5;O63136;B6GUX7;Q9GDB9;P94043;Q8SKV4;Q6Y2Y3;B6GUQ7;D8V9C5;P93976;Q9GD57;P93977;Q710K7;Q33268;Q8HUZ7;P94076;Q7YM64;Q32857;Q33440;Q9TJV6;A5X4C0;P94053;Q33579;B8PRM7;D0Q0H0;Q95EV1;Q8WIX1;O98562;Q33089;P94041;Q9GGC2;Q8MG14;Q9GDB5;B6GUQ8;Q37357;A0PDA4;A5X4I1;Q8MCX1;Q9GDQ2;Q9TLI7;Q32183;Q33323;D2KUS5;Q6SSI3;O98549;Q3MKL9;E5FEB9;P31183;Q05993;Q6W3S3;Q31778;…	20049	370	CID		22.72	130.223		9	50	42	1	852.397	-46.6347	5/71	Medicago_elastase_rep3.mgf
	Low	REGNEIIRxA	Q05993;A6YSW2;Q95AA9;Q33423;O98879;Q6L9X5;Q8SMI0	19	7	CID	X9(E)	16.82	579.302		3	51	30	1	1186.59	-27.0131	8/99	Medicago_elastase_rep3.mgf
Q5YJ94	26.9	17	16	420	46.4344	6.58057	812.79	Ribulose-1,5-bisphosphate carboxylase/oxygenase large subunit (Fragment) OS=Aquilegia canadensis GN=rbcL PE=3 SV=1 - [Q5YJ94_9MAGN]
	Confidence Icon	Sequence	Protein Accessions	# Proteins	# Protein Groups	Activation Type	Modifications	IonScore	Exp Value	Δ Score	Rank	Identity High	Homology Threshold	Charge	m/z [Da]	ΔM [ppm]	Ions Matched	Spectrum File
	High	QARNEGRDLAREGNEIIREA	Q29VE5;Q8SN43;O98549;Q6W3S3;Q31778;O98880;Q8WJK2;Q9XPZ0;Q9MU73;O98552;Q6Y2Z1;Q15JC1;C7A5Y1;Q31822;O98545;Q9GHR3;Q8HUZ8;Q3T5E9;A5PFD4;Q9BB74;Q32056;Q3T5M0;B8PRM1;Q8WKW3;Q8WHG4;Q9GCU2;Q3ZU78;Q4KUD6;B8PRN3;D6MYK4;Q1XEK3;Q8HUZ1;Q3T8E6;A0AS74;Q4H1C6;Q31856;Q9T2C1;Q71N71;A0PDA8;Q32776;Q9GGH6;Q9GEN3;Q9GEQ5;Q9TLJ0;Q6L9W7;B5D5Q5;E2CZ58;Q9MV76;Q9GHM6;Q32597;O03648;Q3T5L7;Q4VIB1;B1NL25;C0J9T2;Q9GG71;Q32818;…	5816	119	CID		94.98	8.98811e-06	0	2	51		1	2297.06	-48.8979	19/217	Medicago_elastase_rep3.mgf
	High	RNEGRDLAREGNEIIREA	Q29VE5;Q33245;Q33268;Q8HUZ7;Q32857;Q8WIX2;B8PRM7;Q95EV1;Q8WIX1;O98562;Q8HDA1;A0PDA4;A5X4I1;Q32183;Q8SN43;O98549;Q6W3S3;Q31778;O98880;Q8WJK2;Q9XPZ0;Q9MU73;O98552;Q6Y2Z1;Q15JC1;B8QQH0;C7A5Y1;Q31822;O98545;Q9GHR3;Q8HUZ8;Q3T5E9;B8QQG8;A5PFD4;Q9BB74;Q32056;Q3T5M0;B8PRM1;Q8WKW3;Q8WHG4;Q9GCU2;Q3ZU78;Q4KUD6;B8PRN3;D6MYK4;Q1XEK3;Q8HUZ1;Q3T8E6;A0AS74;Q4H1C6;Q31856;Q9T2C1;Q71N71;A0PDA8;Q32776;Q9GGH6;Q9GEN3;…	6175	137	CID		86.92	6.3979e-05	0	2	51		1	2097.97	-49.7073	20/197	Medicago_elastase_rep3.mgf
	High	YKAQAETGEIKGHYLNAT	Q33550;Q29VE5;O98668;Q32800;B3LDX5;Q95CD5;O63136;Q9GD42;B6GUX7;Q9GDB9;Q8SKV4;Q6Y2Y3;D8V9C5;P93976;P93977;Q710K7;Q33268;Q7YM64;Q8WIX2;Q33579;B6GUT8;B8PRM7;D0Q0H0;Q7YKW5;Q95EV1;Q8WIX1;Q8HDA1;Q33089;Q9GGC2;Q9GDB5;Q36637;Q37357;P93986;A0PDA4;Q8MCX1;Q9GDQ2;Q32183;Q33323;Q39288;Q9XQP7;Q52TF4;Q8MCX9;Q8HVG8;Q6SSI3;O98549;Q3MKL9;Q05993;Q31778;Q8WHV7;Q8WJK2;Q95632;O98552;Q6JXQ9;B2BY81;B8QQH0;B3SHE8;Q8WGV6;…	9651	233	CID		86.26	6.92155e-05		3	51		1	1993.89	-53.1831	15/190	Medicago_elastase_rep3.mgf
	High	cVQARNEGRDLAREGNEIIREA	Q29VE5;Q8SN43;O98549;Q6W3S3;Q31778;O98880;Q8WJK2;Q9XPZ0;Q9MU73;O98552;Q6Y2Z1;Q15JC1;C7A5Y1;Q31822;O98545;Q9GHR3;Q8HUZ8;Q3T5E9;A5PFD4;Q9BB74;Q32056;Q3T5M0;B8PRM1;Q8WKW3;Q8WHG4;Q9GCU2;Q3ZU78;Q4KUD6;B8PRN3;D6MYK4;Q1XEK3;Q8HUZ1;Q3T8E6;A0AS74;Q4H1C6;Q31856;Q9T2C1;A0PDA8;Q32776;Q9GGH6;Q9GEN3;Q9GEQ5;Q9TLJ0;Q6L9W7;B5D5Q5;E2CZ58;Q9MV76;Q9GHM6;Q32597;O03648;Q3T5L7;Q4VIB1;B1NL25;C0J9T2;Q9GG71;Q32818;Q9TLI9;…	5800	117	CID	C1(Carbamidomethyl)	76.65	0.000544892		6	50		1	2556.15	-45.1441	20/233	Medicago_elastase_rep3.mgf
	High	KNYGxAVYEcL	B8PRM7;Q6YLQ1;Q5YJ94;Q95AW6	9	4	CID	X5(R), C10(Carbamidomethyl)	60.63	0.0192787		8	50		1	1372.59	-53.7197	8/93	Medicago_elastase_rep3.mgf
	High	FQGPPHGIQVERDKLNKYGRPL	Q6PSM7;Q33550;Q29VE5;O98668;Q33245;Q32800;B3LDX5;O63136;B6GUX7;P94043;Q8SKV4;Q6Y2Y3;B6GUQ7;D8V9C5;P93976;Q9GD57;P93977;Q710K7;Q33268;Q8HUZ7;P94076;Q7YM64;Q32857;Q33440;A5X4C0;P94053;Q33579;D0Q0H0;Q95EV1;Q8WIX1;O98562;P94041;Q9GGC2;Q8MG14;Q9GDB5;B6GUQ8;Q37357;A0PDA4;A5X4I1;Q8MCX1;Q9GDQ2;Q9TLI7;Q33323;D2KUS5;Q05993;Q6W3S3;Q31778;Q8WHV7;Q95A73;O98880;O98350;Q8WJK2;Q95632;Q32428;Q9XPZ0;Q9MU73;Q8HTA0;…	17696	318	CID		59.22	0.0341085		8	51		1	2549.26	-45.2529	14/219	Medicago_elastase_rep3.mgf
	Medium	AKNYGxAVYEcL	B8PRM7;Q6YLQ1;Q5YJ94;Q95AW6	9	4	CID	X6(R), C11(Carbamidomethyl)	46.41	0.601389		9	50	48	1	1443.64	-47.6957	13/101	Medicago_elastase_rep3.mgf
	Medium	FQGPPHGI	Q6PSM7;Q33550;Q29VE5;O98668;Q33245;Q32800;B3LDX5;O63136;B6GUX7;Q9GDB9;P94043;Q8SKV4;Q6Y2Y3;B6GUQ7;D8V9C5;P93976;Q9GD57;P93977;Q710K7;Q33268;Q8HUZ7;P94076;Q7YM64;Q32857;Q33440;Q9TJV6;A5X4C0;P94053;Q33579;B8PRM7;D0Q0H0;Q95EV1;Q8WIX1;O98562;Q33089;P94041;Q9GGC2;Q8MG14;Q9GDB5;B6GUQ8;Q37357;A0PDA4;A5X4I1;Q8MCX1;Q9GDQ2;Q9TLI7;Q32183;Q33323;D2KUS5;Q6SSI3;O98549;Q3MKL9;E5FEB9;P31183;Q05993;Q6W3S3;Q31778;…	20049	370	CID		44.77	0.767122		2	50		1	852.38	-66.5302	6/71	Medicago_elastase_rep3.mgf
	Low	GCTIKPKLGLSAKNYGxA	B8PRM7;Q6YLQ1;Q5YJ94;Q95AW6;C7SN28	17	5	CID	X17(R)	40.35	3.24554		9	52	54	1	1876.95	-50.0553	9/181	Medicago_elastase_rep3.mgf
	Low	LRLEDLRIPV	Q6Y2Y3;Q9GD57;Q8WIX2;P94053;Q8WIX1;Q33089;Q9GDQ2;Q3MKL9;Q05993;Q32428;Q6JXQ9;Q6Y2Z1;Q6Y2Y8;C7A5Y1;D5J720;Q9GHR3;Q32072;Q4Q006;D0F0Z2;O20244;Q32056;P92360;B8PRM1;Q9TID4;B8PRN3;Q33423;Q6JXX9;Q3T8E6;Q8WIY3;Q9BB76;Q32434;O03627;Q95F17;Q95DT6;Q32597;O03648;D0F0N5;Q9MRX1;Q36594;Q9GDP6;Q32100;Q95E68;Q33275;E5FEB7;Q33104;Q95F11;Q8SMI0;Q8SLK9;O03650;C7AF47;Q95F08;Q9GEP8;C7A5Z4;C7AF24;O98892;Q8WH92;Q31889;…	1621	76	CID		39.2	2.94945		8	50	51	1	1223.69	-47.993	14/92	Medicago_elastase_rep3.mgf
	Low	GNVFGFKALRALRLEDLRIPV	Q6Y2Y3;Q9GD57;Q8WIX2;Q8WIX1;Q33089;Q9GDQ2;Q3MKL9;Q05993;Q32428;Q6JXQ9;Q6Y2Y8;C7A5Y1;D5J720;Q9GHR3;Q32072;Q4Q006;D0F0Z2;P92360;B8PRM1;Q6JXX9;Q3T8E6;Q8WIY3;Q9BB76;Q32434;Q95DT6;O03648;D0F0N5;Q9MRX1;Q36594;Q9GDP6;Q95E68;Q33275;E5FEB7;Q33104;Q95F11;Q8SMI0;Q8SLK9;O03650;C7AF47;Q95F08;Q9GEP8;C7A5Z4;C7AF24;O98892;Q8WH92;Q31889;Q8WIB2;Q5YJ94;A2Q5A2;Q36574;Q8WIY4;Q6Y2X5;D1KWZ1;D5J719;Q33369;Q32920;P28421;…	1565	60	CID		37.02	5.64492		5	51	48	1	2384.29	-44.6806	11/202	Medicago_elastase_rep3.mgf
	Low	RNEGRDLAREGNEI	Q29VE5;Q33245;O47046;Q33268;Q8HUZ7;Q32857;Q8WIX2;B8PRM7;Q95EV1;Q8WIX1;O98562;Q8HDA1;A0PDA4;A5X4I1;Q9TLI7;Q32183;E0D9P4;Q8SN43;O98549;Q05993;Q6W3S3;Q31778;Q8WHV7;O98880;Q8WJK2;Q95632;Q9XPZ0;Q9MU73;O98552;Q6Y2Z1;Q15JC1;B8QQH0;C7A5Y1;Q32156;Q31822;O98545;Q9GHR3;Q8HUZ8;Q66MG6;Q5K3X3;Q3T5E9;A6YSW2;B8QQG8;C3S8W3;C7AQU0;A5PFD4;Q9BB74;Q32056;Q3T5M0;B8PRM1;C3S8R3;Q8WKW3;Q8M949;Q9GHN7;Q95AA9;Q9TN66;Q8WHG4;…	8529	200	CID		32.63	13.4979		9	50	47	1	1628.72	-55.5721	12/149	Medicago_elastase_rep3.mgf
	Low	QVERDKLNKYGRPL	B8YGX4;Q6PSM7;Q6J6P1;Q33550;Q29VE5;O98668;Q33245;Q32800;B3LDX5;Q95CD5;Q36609;O63136;Q9GD42;B6GUX7;P94043;Q8SKV4;Q6Y2Y3;B6GUQ7;D8V9C5;P93976;Q9GD57;P93977;Q710K7;P94106;O47046;Q33268;Q8HUZ7;P94076;Q33620;Q7YM64;Q32857;Q33440;A5X4C0;Q8WIX2;P94053;Q33579;B6GUT8;D0Q0H0;Q7YKW5;Q95EV1;Q8WIX1;O98562;Q8HDA1;P94041;Q9GGC2;Q8MG14;Q9GDB5;Q36643;B6GUQ8;Q36637;Q37357;A0PDA4;A5X4I1;Q8MCX1;Q9GDQ2;Q9TLI7;Q33323;…	21007	396	CID		32.42	19.7409		6	51	43	1	1715.86	-57.355	10/141	Medicago_elastase_rep3.mgf
	Low	RNEGRDLAREGNEII	Q29VE5;Q33245;O47046;Q33268;Q8HUZ7;Q32857;Q8WIX2;B8PRM7;Q95EV1;Q8WIX1;O98562;Q8HDA1;A0PDA4;A5X4I1;Q9TLI7;Q32183;E0D9P4;Q8SN43;O98549;Q05993;Q6W3S3;Q31778;O98880;Q8WJK2;Q95632;Q9XPZ0;Q9MU73;O98552;Q6Y2Z1;Q15JC1;B8QQH0;C7A5Y1;Q32156;Q31822;O98545;Q9GHR3;Q8HUZ8;Q5K3X3;Q3T5E9;A6YSW2;B8QQG8;C3S8W3;C7AQU0;A5PFD4;Q9BB74;Q32056;Q3T5M0;B8PRM1;C3S8R3;Q8WKW3;Q8M949;Q9GHN7;Q95AA9;Q9TN66;Q8WHG4;Q9GCU2;Q3ZU78;…	8398	193	CID		30.67	26.7311		3	51	44	1	1741.8	-53.5437	16/159	Medicago_elastase_rep3.mgf
	Low	NMFTSIVGNVFGFKALRA	B8YGX4;Q6PSM7;Q33550;Q29VE5;O98668;Q32800;Q36609;O63136;B6GUX7;Q8SKV4;Q6Y2Y3;B6GUQ7;D8V9C5;P93976;Q9GD57;P93977;P94106;O47046;Q8HUZ7;Q7YM64;Q32857;Q33440;A5X4C0;Q8WIX2;Q33579;B6GUT8;D0Q0H0;Q95EV1;Q8WIX1;O98562;Q8HDA1;Q33089;P94041;Q9GGC2;Q8MG14;Q9GDB5;B6GUQ8;Q36637;Q37357;A0PDA4;A5X4I1;Q8MCX1;Q9GDQ2;Q32183;Q33323;Q39288;E0D9P4;Q8MAK2;Q52TF4;Q8HVG8;B5U0R6;O98549;Q3MKL9;E5FEB9;Q05993;Q31778;Q8WHV7;…	15551	326	CID		27.84	55.3762		5	51	43	1	1971.97	-38.3988	8/184	Medicago_elastase_rep3.mgf
	Low	FQGPPHGI	Q6PSM7;Q33550;Q29VE5;O98668;Q33245;Q32800;B3LDX5;O63136;B6GUX7;Q9GDB9;P94043;Q8SKV4;Q6Y2Y3;B6GUQ7;D8V9C5;P93976;Q9GD57;P93977;Q710K7;Q33268;Q8HUZ7;P94076;Q7YM64;Q32857;Q33440;Q9TJV6;A5X4C0;P94053;Q33579;B8PRM7;D0Q0H0;Q95EV1;Q8WIX1;O98562;Q33089;P94041;Q9GGC2;Q8MG14;Q9GDB5;B6GUQ8;Q37357;A0PDA4;A5X4I1;Q8MCX1;Q9GDQ2;Q9TLI7;Q32183;Q33323;D2KUS5;Q6SSI3;O98549;Q3MKL9;E5FEB9;P31183;Q05993;Q6W3S3;Q31778;…	20049	370	CID		22.72	130.223		9	50	42	1	852.397	-46.6347	5/71	Medicago_elastase_rep3.mgf
	Low	REGNEIIREA	Q29VE5;Q33245;Q33268;Q8HUZ7;Q32857;Q8WIX2;B8PRM7;Q95EV1;Q8WIX1;O98562;Q8HDA1;Q37357;A0PDA4;A5X4I1;Q32183;Q8SN43;O98549;Q6W3S3;Q31778;O98880;Q8WJK2;Q9XPZ0;Q9MU73;O98552;Q6Y2Z1;Q15JC1;B8QQH0;C7A5Y1;Q31822;O98545;Q9GHR3;Q8HUZ8;Q3T5E9;B8QQG8;A5PFD4;Q9BB74;Q32056;Q3T5M0;B8PRM1;Q8WKW3;Q8WHG4;Q9GCU2;Q3ZU78;Q4KUD6;B8PRN3;D6MYK4;Q1XEK3;Q8HUZ1;Q3T8E6;A0AS74;Q4H1C6;Q31856;Q9T2C1;Q71N71;A0PDA8;Q32776;Q9GGH6;…	6371	146	CID		16.82	579.302		2	51	30	1	1186.59	-27.0131	8/103	Medicago_elastase_rep3.mgf
Q3T5L7	24.95	17	15	465	51.6166	6.80029	812.46	Ribulose-1,5-bisphosphate carboxylase/oxygenase large subunit (Fragment) OS=Synadenium grantii GN=rbcL PE=3 SV=1 - [Q3T5L7_9ROSI]
	Confidence Icon	Sequence	Protein Accessions	# Proteins	# Protein Groups	Activation Type	Modifications	IonScore	Exp Value	Δ Score	Rank	Identity High	Homology Threshold	Charge	m/z [Da]	ΔM [ppm]	Ions Matched	Spectrum File
	High	xAACEVWKEIKFEFPAMDTL	A5PFD4;Q3T5L7	3	2	CID	X1(G)	133.16	1.29779e-09		2	50		1	2285.01	-36.7251	13/196	Medicago_elastase_rep3.mgf
	High	xAACEVWKEIKFEFPAmDTL	A5PFD4;Q3T5L7	3	2	CID	X1(G), M17(Oxidation)	130.98	2.05844e-09		2	50		1	2301.01	-36.2876	16/196	Medicago_elastase_rep3.mgf
	High	QARNEGRDLAREGNEIIREA	Q29VE5;Q8SN43;O98549;Q6W3S3;Q31778;O98880;Q8WJK2;Q9XPZ0;Q9MU73;O98552;Q6Y2Z1;Q15JC1;C7A5Y1;Q31822;O98545;Q9GHR3;Q8HUZ8;Q3T5E9;A5PFD4;Q9BB74;Q32056;Q3T5M0;B8PRM1;Q8WKW3;Q8WHG4;Q9GCU2;Q3ZU78;Q4KUD6;B8PRN3;D6MYK4;Q1XEK3;Q8HUZ1;Q3T8E6;A0AS74;Q4H1C6;Q31856;Q9T2C1;Q71N71;A0PDA8;Q32776;Q9GGH6;Q9GEN3;Q9GEQ5;Q9TLJ0;Q6L9W7;B5D5Q5;E2CZ58;Q9MV76;Q9GHM6;Q32597;O03648;Q3T5L7;Q4VIB1;B1NL25;C0J9T2;Q9GG71;Q32818;…	5816	119	CID		94.98	8.98811e-06	0	2	51		1	2297.06	-48.8979	19/217	Medicago_elastase_rep3.mgf
	High	RNEGRDLAREGNEIIREA	Q29VE5;Q33245;Q33268;Q8HUZ7;Q32857;Q8WIX2;B8PRM7;Q95EV1;Q8WIX1;O98562;Q8HDA1;A0PDA4;A5X4I1;Q32183;Q8SN43;O98549;Q6W3S3;Q31778;O98880;Q8WJK2;Q9XPZ0;Q9MU73;O98552;Q6Y2Z1;Q15JC1;B8QQH0;C7A5Y1;Q31822;O98545;Q9GHR3;Q8HUZ8;Q3T5E9;B8QQG8;A5PFD4;Q9BB74;Q32056;Q3T5M0;B8PRM1;Q8WKW3;Q8WHG4;Q9GCU2;Q3ZU78;Q4KUD6;B8PRN3;D6MYK4;Q1XEK3;Q8HUZ1;Q3T8E6;A0AS74;Q4H1C6;Q31856;Q9T2C1;Q71N71;A0PDA8;Q32776;Q9GGH6;Q9GEN3;…	6175	137	CID		86.92	6.3979e-05	0	2	51		1	2097.97	-49.7073	20/197	Medicago_elastase_rep3.mgf
	High	cVQARNEGRDLAREGNEIIREA	Q29VE5;Q8SN43;O98549;Q6W3S3;Q31778;O98880;Q8WJK2;Q9XPZ0;Q9MU73;O98552;Q6Y2Z1;Q15JC1;C7A5Y1;Q31822;O98545;Q9GHR3;Q8HUZ8;Q3T5E9;A5PFD4;Q9BB74;Q32056;Q3T5M0;B8PRM1;Q8WKW3;Q8WHG4;Q9GCU2;Q3ZU78;Q4KUD6;B8PRN3;D6MYK4;Q1XEK3;Q8HUZ1;Q3T8E6;A0AS74;Q4H1C6;Q31856;Q9T2C1;A0PDA8;Q32776;Q9GGH6;Q9GEN3;Q9GEQ5;Q9TLJ0;Q6L9W7;B5D5Q5;E2CZ58;Q9MV76;Q9GHM6;Q32597;O03648;Q3T5L7;Q4VIB1;B1NL25;C0J9T2;Q9GG71;Q32818;Q9TLI9;…	5800	117	CID	C1(Carbamidomethyl)	76.65	0.000544892		6	50		1	2556.15	-45.1441	20/233	Medicago_elastase_rep3.mgf
	High	KNYGRAVYEcL	B8YGX4;Q6J6P1;Q33550;Q29VE5;O98668;Q33245;B3LDX5;O63136;Q9GD42;B6GUX7;Q9GDB9;P94043;Q8SKV4;Q6Y2Y3;B6GUQ7;D8V9C5;P93976;Q9GD57;P93977;Q710K7;O47046;P94076;P93987;Q33620;Q33440;Q9TJV6;A5X4C0;Q8WIX2;P94053;D0Q0H0;Q95EV1;Q8WIX1;O98562;Q8HDA1;P94041;Q9GGC2;Q8MG14;Q9GDB5;Q36643;B6GUQ8;Q36637;Q37357;P93986;A0PDA4;A5X4I1;Q9GDQ2;Q33323;D2KUS5;B3TK15;Q9XQP7;E0D9P4;Q8SN43;Q8MAK2;Q52TF4;Q95B00;O98549;Q3MKL9;…	21633	371	CID	C10(Carbamidomethyl)	60.63	0.0192787	0	1	50		1	1372.59	-53.7197	8/96	Medicago_elastase_rep3.mgf
	High	FQGPPHGIQVERDKLNKYGRPL	Q6PSM7;Q33550;Q29VE5;O98668;Q33245;Q32800;B3LDX5;O63136;B6GUX7;P94043;Q8SKV4;Q6Y2Y3;B6GUQ7;D8V9C5;P93976;Q9GD57;P93977;Q710K7;Q33268;Q8HUZ7;P94076;Q7YM64;Q32857;Q33440;A5X4C0;P94053;Q33579;D0Q0H0;Q95EV1;Q8WIX1;O98562;P94041;Q9GGC2;Q8MG14;Q9GDB5;B6GUQ8;Q37357;A0PDA4;A5X4I1;Q8MCX1;Q9GDQ2;Q9TLI7;Q33323;D2KUS5;Q05993;Q6W3S3;Q31778;Q8WHV7;Q95A73;O98880;O98350;Q8WJK2;Q95632;Q32428;Q9XPZ0;Q9MU73;Q8HTA0;…	17696	318	CID		59.22	0.0341085		8	51		1	2549.26	-45.2529	14/219	Medicago_elastase_rep3.mgf
	Medium	AKNYGRAVYEcL	B8YGX4;Q6J6P1;Q33550;Q29VE5;O98668;Q33245;B3LDX5;O63136;Q9GD42;B6GUX7;Q9GDB9;P94043;Q8SKV4;Q6Y2Y3;B6GUQ7;D8V9C5;P93976;Q9GD57;P93977;Q710K7;O47046;P94076;P93987;Q33620;Q33440;Q9TJV6;A5X4C0;Q8WIX2;P94053;D0Q0H0;Q95EV1;Q8WIX1;O98562;Q8HDA1;P94041;Q9GGC2;Q8MG14;Q9GDB5;Q36643;B6GUQ8;Q36637;Q37357;P93986;A0PDA4;A5X4I1;Q9GDQ2;Q33323;D2KUS5;B3TK15;Q9XQP7;E0D9P4;Q8SN43;Q8MAK2;Q52TF4;Q95B00;O98549;Q3MKL9;…	21604	369	CID	C11(Carbamidomethyl)	46.41	0.601389	0	2	50	48	1	1443.64	-47.6957	13/104	Medicago_elastase_rep3.mgf
	Medium	FQGPPHGI	Q6PSM7;Q33550;Q29VE5;O98668;Q33245;Q32800;B3LDX5;O63136;B6GUX7;Q9GDB9;P94043;Q8SKV4;Q6Y2Y3;B6GUQ7;D8V9C5;P93976;Q9GD57;P93977;Q710K7;Q33268;Q8HUZ7;P94076;Q7YM64;Q32857;Q33440;Q9TJV6;A5X4C0;P94053;Q33579;B8PRM7;D0Q0H0;Q95EV1;Q8WIX1;O98562;Q33089;P94041;Q9GGC2;Q8MG14;Q9GDB5;B6GUQ8;Q37357;A0PDA4;A5X4I1;Q8MCX1;Q9GDQ2;Q9TLI7;Q32183;Q33323;D2KUS5;Q6SSI3;O98549;Q3MKL9;E5FEB9;P31183;Q05993;Q6W3S3;Q31778;…	20049	370	CID		44.77	0.767122		2	50		1	852.38	-66.5302	6/71	Medicago_elastase_rep3.mgf
	Low	GCTIKPKLGLSAKNYGRA	B8YGX4;Q6J6P1;Q33550;Q29VE5;O98668;Q33245;Q32800;B3LDX5;Q36609;O63136;Q9GD42;B6GUX7;Q9GDB9;P94043;Q8SKV4;Q6Y2Y3;B6GUQ7;D8V9C5;Q9GD57;Q710K7;P94106;O47046;Q33268;Q8HUZ7;P94076;P93987;Q33620;Q7YM64;Q32857;Q33440;Q9TJV6;A5X4C0;Q8WIX2;P94053;Q33579;B6GUT8;D0Q0H0;Q7YKW5;Q95EV1;Q8WIX1;O98562;Q33089;P94041;Q9GGC2;Q8MG14;Q9GDB5;Q36643;B6GUQ8;Q36637;Q37357;P93986;A0PDA4;A5X4I1;Q8MCX1;Q9TLI7;Q32183;Q33323;…	23314	389	CID		40.35	3.24554		8	52	54	1	1876.95	-50.0553	9/184	Medicago_elastase_rep3.mgf
	Low	RNEGRDLAREGNEI	Q29VE5;Q33245;O47046;Q33268;Q8HUZ7;Q32857;Q8WIX2;B8PRM7;Q95EV1;Q8WIX1;O98562;Q8HDA1;A0PDA4;A5X4I1;Q9TLI7;Q32183;E0D9P4;Q8SN43;O98549;Q05993;Q6W3S3;Q31778;Q8WHV7;O98880;Q8WJK2;Q95632;Q9XPZ0;Q9MU73;O98552;Q6Y2Z1;Q15JC1;B8QQH0;C7A5Y1;Q32156;Q31822;O98545;Q9GHR3;Q8HUZ8;Q66MG6;Q5K3X3;Q3T5E9;A6YSW2;B8QQG8;C3S8W3;C7AQU0;A5PFD4;Q9BB74;Q32056;Q3T5M0;B8PRM1;C3S8R3;Q8WKW3;Q8M949;Q9GHN7;Q95AA9;Q9TN66;Q8WHG4;…	8529	200	CID		32.63	13.4979		9	50	47	1	1628.72	-55.5721	12/149	Medicago_elastase_rep3.mgf
	Low	QVERDKLNKYGRPL	B8YGX4;Q6PSM7;Q6J6P1;Q33550;Q29VE5;O98668;Q33245;Q32800;B3LDX5;Q95CD5;Q36609;O63136;Q9GD42;B6GUX7;P94043;Q8SKV4;Q6Y2Y3;B6GUQ7;D8V9C5;P93976;Q9GD57;P93977;Q710K7;P94106;O47046;Q33268;Q8HUZ7;P94076;Q33620;Q7YM64;Q32857;Q33440;A5X4C0;Q8WIX2;P94053;Q33579;B6GUT8;D0Q0H0;Q7YKW5;Q95EV1;Q8WIX1;O98562;Q8HDA1;P94041;Q9GGC2;Q8MG14;Q9GDB5;Q36643;B6GUQ8;Q36637;Q37357;A0PDA4;A5X4I1;Q8MCX1;Q9GDQ2;Q9TLI7;Q33323;…	21007	396	CID		32.42	19.7409		6	51	43	1	1715.86	-57.355	10/141	Medicago_elastase_rep3.mgf
	Low	RNEGRDLAREGNEII	Q29VE5;Q33245;O47046;Q33268;Q8HUZ7;Q32857;Q8WIX2;B8PRM7;Q95EV1;Q8WIX1;O98562;Q8HDA1;A0PDA4;A5X4I1;Q9TLI7;Q32183;E0D9P4;Q8SN43;O98549;Q05993;Q6W3S3;Q31778;O98880;Q8WJK2;Q95632;Q9XPZ0;Q9MU73;O98552;Q6Y2Z1;Q15JC1;B8QQH0;C7A5Y1;Q32156;Q31822;O98545;Q9GHR3;Q8HUZ8;Q5K3X3;Q3T5E9;A6YSW2;B8QQG8;C3S8W3;C7AQU0;A5PFD4;Q9BB74;Q32056;Q3T5M0;B8PRM1;C3S8R3;Q8WKW3;Q8M949;Q9GHN7;Q95AA9;Q9TN66;Q8WHG4;Q9GCU2;Q3ZU78;…	8398	193	CID		30.67	26.7311		3	51	44	1	1741.8	-53.5437	16/159	Medicago_elastase_rep3.mgf
	Low	LRMSGGDHIHA	B8YGX4;Q6J6P1;O98668;Q95CD5;O63136;Q9GD42;Q9GDB9;Q8SKV4;D8V9C5;Q9GD57;P93977;Q33268;P94076;P93987;Q33620;Q7YM64;Q32857;A5X4C0;Q8WIX2;P94053;Q95EV1;Q8WIX1;Q8HDA1;Q9GGC2;Q9GDB5;Q36643;B6GUQ8;Q36637;Q37357;P93986;A5X4I1;Q8MCX1;B3TK15;Q39288;Q9XQP7;E0D9P4;Q8MCX9;Q95B00;Q8HVG8;Q6SSI3;O98549;P31183;Q31982;Q95A73;O98880;Q8WJK2;Q9XPZ0;Q710I9;Q6Y2Z1;B2BY81;D5J720;B3SHE8;Q8MDK1;Q3T5E9;B5KKQ5;D6MYI7;Q8WJK7;…	8133	203	CID		28.99	29.2753		3	50	38	1	1193.52	-51.9146	12/99	Medicago_elastase_rep3.mgf
	Low	NMFTSIVGNVFGFKALRA	B8YGX4;Q6PSM7;Q33550;Q29VE5;O98668;Q32800;Q36609;O63136;B6GUX7;Q8SKV4;Q6Y2Y3;B6GUQ7;D8V9C5;P93976;Q9GD57;P93977;P94106;O47046;Q8HUZ7;Q7YM64;Q32857;Q33440;A5X4C0;Q8WIX2;Q33579;B6GUT8;D0Q0H0;Q95EV1;Q8WIX1;O98562;Q8HDA1;Q33089;P94041;Q9GGC2;Q8MG14;Q9GDB5;B6GUQ8;Q36637;Q37357;A0PDA4;A5X4I1;Q8MCX1;Q9GDQ2;Q32183;Q33323;Q39288;E0D9P4;Q8MAK2;Q52TF4;Q8HVG8;B5U0R6;O98549;Q3MKL9;E5FEB9;Q05993;Q31778;Q8WHV7;…	15551	326	CID		27.84	55.3762		5	51	43	1	1971.97	-38.3988	8/184	Medicago_elastase_rep3.mgf
	Low	FQGPPHGI	Q6PSM7;Q33550;Q29VE5;O98668;Q33245;Q32800;B3LDX5;O63136;B6GUX7;Q9GDB9;P94043;Q8SKV4;Q6Y2Y3;B6GUQ7;D8V9C5;P93976;Q9GD57;P93977;Q710K7;Q33268;Q8HUZ7;P94076;Q7YM64;Q32857;Q33440;Q9TJV6;A5X4C0;P94053;Q33579;B8PRM7;D0Q0H0;Q95EV1;Q8WIX1;O98562;Q33089;P94041;Q9GGC2;Q8MG14;Q9GDB5;B6GUQ8;Q37357;A0PDA4;A5X4I1;Q8MCX1;Q9GDQ2;Q9TLI7;Q32183;Q33323;D2KUS5;Q6SSI3;O98549;Q3MKL9;E5FEB9;P31183;Q05993;Q6W3S3;Q31778;…	20049	370	CID		22.72	130.223		9	50	42	1	852.397	-46.6347	5/71	Medicago_elastase_rep3.mgf
	Low	REGNEIIREA	Q29VE5;Q33245;Q33268;Q8HUZ7;Q32857;Q8WIX2;B8PRM7;Q95EV1;Q8WIX1;O98562;Q8HDA1;Q37357;A0PDA4;A5X4I1;Q32183;Q8SN43;O98549;Q6W3S3;Q31778;O98880;Q8WJK2;Q9XPZ0;Q9MU73;O98552;Q6Y2Z1;Q15JC1;B8QQH0;C7A5Y1;Q31822;O98545;Q9GHR3;Q8HUZ8;Q3T5E9;B8QQG8;A5PFD4;Q9BB74;Q32056;Q3T5M0;B8PRM1;Q8WKW3;Q8WHG4;Q9GCU2;Q3ZU78;Q4KUD6;B8PRN3;D6MYK4;Q1XEK3;Q8HUZ1;Q3T8E6;A0AS74;Q4H1C6;Q31856;Q9T2C1;Q71N71;A0PDA8;Q32776;Q9GGH6;…	6371	146	CID		16.82	579.302		2	51	30	1	1186.59	-27.0131	8/103	Medicago_elastase_rep3.mgf
O98892	27.11	18	17	461	51.0627	6.63916	811.74	Ribulose-1,5-bisphosphate carboxylase, large subunit (Fragment) OS=Rhodothamnus chamaecistus GN=rbcL PE=3 SV=1 - [O98892_RHOCH]
	Confidence Icon	Sequence	Protein Accessions	# Proteins	# Protein Groups	Activation Type	Modifications	IonScore	Exp Value	Δ Score	Rank	Identity High	Homology Threshold	Charge	m/z [Da]	ΔM [ppm]	Ions Matched	Spectrum File
	High	QARNEGRDLAREGNEIIREA	Q29VE5;Q8SN43;O98549;Q6W3S3;Q31778;O98880;Q8WJK2;Q9XPZ0;Q9MU73;O98552;Q6Y2Z1;Q15JC1;C7A5Y1;Q31822;O98545;Q9GHR3;Q8HUZ8;Q3T5E9;A5PFD4;Q9BB74;Q32056;Q3T5M0;B8PRM1;Q8WKW3;Q8WHG4;Q9GCU2;Q3ZU78;Q4KUD6;B8PRN3;D6MYK4;Q1XEK3;Q8HUZ1;Q3T8E6;A0AS74;Q4H1C6;Q31856;Q9T2C1;Q71N71;A0PDA8;Q32776;Q9GGH6;Q9GEN3;Q9GEQ5;Q9TLJ0;Q6L9W7;B5D5Q5;E2CZ58;Q9MV76;Q9GHM6;Q32597;O03648;Q3T5L7;Q4VIB1;B1NL25;C0J9T2;Q9GG71;Q32818;…	5816	119	CID		94.98	8.98811e-06	0	2	51		1	2297.06	-48.8979	19/217	Medicago_elastase_rep3.mgf
	High	RNEGRDLAREGNEIIREA	Q29VE5;Q33245;Q33268;Q8HUZ7;Q32857;Q8WIX2;B8PRM7;Q95EV1;Q8WIX1;O98562;Q8HDA1;A0PDA4;A5X4I1;Q32183;Q8SN43;O98549;Q6W3S3;Q31778;O98880;Q8WJK2;Q9XPZ0;Q9MU73;O98552;Q6Y2Z1;Q15JC1;B8QQH0;C7A5Y1;Q31822;O98545;Q9GHR3;Q8HUZ8;Q3T5E9;B8QQG8;A5PFD4;Q9BB74;Q32056;Q3T5M0;B8PRM1;Q8WKW3;Q8WHG4;Q9GCU2;Q3ZU78;Q4KUD6;B8PRN3;D6MYK4;Q1XEK3;Q8HUZ1;Q3T8E6;A0AS74;Q4H1C6;Q31856;Q9T2C1;Q71N71;A0PDA8;Q32776;Q9GGH6;Q9GEN3;…	6175	137	CID		86.92	6.3979e-05	0	2	51		1	2097.97	-49.7073	20/197	Medicago_elastase_rep3.mgf
	High	YKAQAETGEIKGHYLNAT	Q33550;Q29VE5;O98668;Q32800;B3LDX5;Q95CD5;O63136;Q9GD42;B6GUX7;Q9GDB9;Q8SKV4;Q6Y2Y3;D8V9C5;P93976;P93977;Q710K7;Q33268;Q7YM64;Q8WIX2;Q33579;B6GUT8;B8PRM7;D0Q0H0;Q7YKW5;Q95EV1;Q8WIX1;Q8HDA1;Q33089;Q9GGC2;Q9GDB5;Q36637;Q37357;P93986;A0PDA4;Q8MCX1;Q9GDQ2;Q32183;Q33323;Q39288;Q9XQP7;Q52TF4;Q8MCX9;Q8HVG8;Q6SSI3;O98549;Q3MKL9;Q05993;Q31778;Q8WHV7;Q8WJK2;Q95632;O98552;Q6JXQ9;B2BY81;B8QQH0;B3SHE8;Q8WGV6;…	9651	233	CID		86.26	6.92155e-05		3	51		1	1993.89	-53.1831	15/190	Medicago_elastase_rep3.mgf
	High	cVQARNEGRDLAREGNEIIREA	Q29VE5;Q8SN43;O98549;Q6W3S3;Q31778;O98880;Q8WJK2;Q9XPZ0;Q9MU73;O98552;Q6Y2Z1;Q15JC1;C7A5Y1;Q31822;O98545;Q9GHR3;Q8HUZ8;Q3T5E9;A5PFD4;Q9BB74;Q32056;Q3T5M0;B8PRM1;Q8WKW3;Q8WHG4;Q9GCU2;Q3ZU78;Q4KUD6;B8PRN3;D6MYK4;Q1XEK3;Q8HUZ1;Q3T8E6;A0AS74;Q4H1C6;Q31856;Q9T2C1;A0PDA8;Q32776;Q9GGH6;Q9GEN3;Q9GEQ5;Q9TLJ0;Q6L9W7;B5D5Q5;E2CZ58;Q9MV76;Q9GHM6;Q32597;O03648;Q3T5L7;Q4VIB1;B1NL25;C0J9T2;Q9GG71;Q32818;Q9TLI9;…	5800	117	CID	C1(Carbamidomethyl)	76.65	0.000544892		6	50		1	2556.15	-45.1441	20/233	Medicago_elastase_rep3.mgf
	High	KNYGRAVYEcL	B8YGX4;Q6J6P1;Q33550;Q29VE5;O98668;Q33245;B3LDX5;O63136;Q9GD42;B6GUX7;Q9GDB9;P94043;Q8SKV4;Q6Y2Y3;B6GUQ7;D8V9C5;P93976;Q9GD57;P93977;Q710K7;O47046;P94076;P93987;Q33620;Q33440;Q9TJV6;A5X4C0;Q8WIX2;P94053;D0Q0H0;Q95EV1;Q8WIX1;O98562;Q8HDA1;P94041;Q9GGC2;Q8MG14;Q9GDB5;Q36643;B6GUQ8;Q36637;Q37357;P93986;A0PDA4;A5X4I1;Q9GDQ2;Q33323;D2KUS5;B3TK15;Q9XQP7;E0D9P4;Q8SN43;Q8MAK2;Q52TF4;Q95B00;O98549;Q3MKL9;…	21633	371	CID	C10(Carbamidomethyl)	60.63	0.0192787	0	1	50		1	1372.59	-53.7197	8/96	Medicago_elastase_rep3.mgf
	Medium	AKNYGRAVYEcL	B8YGX4;Q6J6P1;Q33550;Q29VE5;O98668;Q33245;B3LDX5;O63136;Q9GD42;B6GUX7;Q9GDB9;P94043;Q8SKV4;Q6Y2Y3;B6GUQ7;D8V9C5;P93976;Q9GD57;P93977;Q710K7;O47046;P94076;P93987;Q33620;Q33440;Q9TJV6;A5X4C0;Q8WIX2;P94053;D0Q0H0;Q95EV1;Q8WIX1;O98562;Q8HDA1;P94041;Q9GGC2;Q8MG14;Q9GDB5;Q36643;B6GUQ8;Q36637;Q37357;P93986;A0PDA4;A5X4I1;Q9GDQ2;Q33323;D2KUS5;B3TK15;Q9XQP7;E0D9P4;Q8SN43;Q8MAK2;Q52TF4;Q95B00;O98549;Q3MKL9;…	21604	369	CID	C11(Carbamidomethyl)	46.41	0.601389	0	2	50	48	1	1443.64	-47.6957	13/104	Medicago_elastase_rep3.mgf
	Medium	FQGPPHGI	Q6PSM7;Q33550;Q29VE5;O98668;Q33245;Q32800;B3LDX5;O63136;B6GUX7;Q9GDB9;P94043;Q8SKV4;Q6Y2Y3;B6GUQ7;D8V9C5;P93976;Q9GD57;P93977;Q710K7;Q33268;Q8HUZ7;P94076;Q7YM64;Q32857;Q33440;Q9TJV6;A5X4C0;P94053;Q33579;B8PRM7;D0Q0H0;Q95EV1;Q8WIX1;O98562;Q33089;P94041;Q9GGC2;Q8MG14;Q9GDB5;B6GUQ8;Q37357;A0PDA4;A5X4I1;Q8MCX1;Q9GDQ2;Q9TLI7;Q32183;Q33323;D2KUS5;Q6SSI3;O98549;Q3MKL9;E5FEB9;P31183;Q05993;Q6W3S3;Q31778;…	20049	370	CID		44.77	0.767122		2	50		1	852.38	-66.5302	6/71	Medicago_elastase_rep3.mgf
	Low	GCTIKPKLGLSAKNYGRA	B8YGX4;Q6J6P1;Q33550;Q29VE5;O98668;Q33245;Q32800;B3LDX5;Q36609;O63136;Q9GD42;B6GUX7;Q9GDB9;P94043;Q8SKV4;Q6Y2Y3;B6GUQ7;D8V9C5;Q9GD57;Q710K7;P94106;O47046;Q33268;Q8HUZ7;P94076;P93987;Q33620;Q7YM64;Q32857;Q33440;Q9TJV6;A5X4C0;Q8WIX2;P94053;Q33579;B6GUT8;D0Q0H0;Q7YKW5;Q95EV1;Q8WIX1;O98562;Q33089;P94041;Q9GGC2;Q8MG14;Q9GDB5;Q36643;B6GUQ8;Q36637;Q37357;P93986;A0PDA4;A5X4I1;Q8MCX1;Q9TLI7;Q32183;Q33323;…	23314	389	CID		40.35	3.24554		8	52	54	1	1876.95	-50.0553	9/184	Medicago_elastase_rep3.mgf
	Low	LRLEDLRIPV	Q6Y2Y3;Q9GD57;Q8WIX2;P94053;Q8WIX1;Q33089;Q9GDQ2;Q3MKL9;Q05993;Q32428;Q6JXQ9;Q6Y2Z1;Q6Y2Y8;C7A5Y1;D5J720;Q9GHR3;Q32072;Q4Q006;D0F0Z2;O20244;Q32056;P92360;B8PRM1;Q9TID4;B8PRN3;Q33423;Q6JXX9;Q3T8E6;Q8WIY3;Q9BB76;Q32434;O03627;Q95F17;Q95DT6;Q32597;O03648;D0F0N5;Q9MRX1;Q36594;Q9GDP6;Q32100;Q95E68;Q33275;E5FEB7;Q33104;Q95F11;Q8SMI0;Q8SLK9;O03650;C7AF47;Q95F08;Q9GEP8;C7A5Z4;C7AF24;O98892;Q8WH92;Q31889;…	1621	76	CID		39.2	2.94945		8	50	51	1	1223.69	-47.993	14/92	Medicago_elastase_rep3.mgf
	Low	GNVFGFKALRALRLEDLRIPV	Q6Y2Y3;Q9GD57;Q8WIX2;Q8WIX1;Q33089;Q9GDQ2;Q3MKL9;Q05993;Q32428;Q6JXQ9;Q6Y2Y8;C7A5Y1;D5J720;Q9GHR3;Q32072;Q4Q006;D0F0Z2;P92360;B8PRM1;Q6JXX9;Q3T8E6;Q8WIY3;Q9BB76;Q32434;Q95DT6;O03648;D0F0N5;Q9MRX1;Q36594;Q9GDP6;Q95E68;Q33275;E5FEB7;Q33104;Q95F11;Q8SMI0;Q8SLK9;O03650;C7AF47;Q95F08;Q9GEP8;C7A5Z4;C7AF24;O98892;Q8WH92;Q31889;Q8WIB2;Q5YJ94;A2Q5A2;Q36574;Q8WIY4;Q6Y2X5;D1KWZ1;D5J719;Q33369;Q32920;P28421;…	1565	60	CID		37.02	5.64492		5	51	48	1	2384.29	-44.6806	11/202	Medicago_elastase_rep3.mgf
	Low	FQGPPHGIQVERDKLNKYGRPxLGCTIKPKL	Q7YKH2;O98892	8	2	CID	X22(G)	33.09	6.21067		2	47	47	1	3446.71	-49.5316	15/332	Medicago_elastase_rep3.mgf
	Low	RNEGRDLAREGNEI	Q29VE5;Q33245;O47046;Q33268;Q8HUZ7;Q32857;Q8WIX2;B8PRM7;Q95EV1;Q8WIX1;O98562;Q8HDA1;A0PDA4;A5X4I1;Q9TLI7;Q32183;E0D9P4;Q8SN43;O98549;Q05993;Q6W3S3;Q31778;Q8WHV7;O98880;Q8WJK2;Q95632;Q9XPZ0;Q9MU73;O98552;Q6Y2Z1;Q15JC1;B8QQH0;C7A5Y1;Q32156;Q31822;O98545;Q9GHR3;Q8HUZ8;Q66MG6;Q5K3X3;Q3T5E9;A6YSW2;B8QQG8;C3S8W3;C7AQU0;A5PFD4;Q9BB74;Q32056;Q3T5M0;B8PRM1;C3S8R3;Q8WKW3;Q8M949;Q9GHN7;Q95AA9;Q9TN66;Q8WHG4;…	8529	200	CID		32.63	13.4979		9	50	47	1	1628.72	-55.5721	12/149	Medicago_elastase_rep3.mgf
	Low	RNEGRDLAREGNEII	Q29VE5;Q33245;O47046;Q33268;Q8HUZ7;Q32857;Q8WIX2;B8PRM7;Q95EV1;Q8WIX1;O98562;Q8HDA1;A0PDA4;A5X4I1;Q9TLI7;Q32183;E0D9P4;Q8SN43;O98549;Q05993;Q6W3S3;Q31778;O98880;Q8WJK2;Q95632;Q9XPZ0;Q9MU73;O98552;Q6Y2Z1;Q15JC1;B8QQH0;C7A5Y1;Q32156;Q31822;O98545;Q9GHR3;Q8HUZ8;Q5K3X3;Q3T5E9;A6YSW2;B8QQG8;C3S8W3;C7AQU0;A5PFD4;Q9BB74;Q32056;Q3T5M0;B8PRM1;C3S8R3;Q8WKW3;Q8M949;Q9GHN7;Q95AA9;Q9TN66;Q8WHG4;Q9GCU2;Q3ZU78;…	8398	193	CID		30.67	26.7311		3	51	44	1	1741.8	-53.5437	16/159	Medicago_elastase_rep3.mgf
	Low	LRMSGGDHIHA	B8YGX4;Q6J6P1;O98668;Q95CD5;O63136;Q9GD42;Q9GDB9;Q8SKV4;D8V9C5;Q9GD57;P93977;Q33268;P94076;P93987;Q33620;Q7YM64;Q32857;A5X4C0;Q8WIX2;P94053;Q95EV1;Q8WIX1;Q8HDA1;Q9GGC2;Q9GDB5;Q36643;B6GUQ8;Q36637;Q37357;P93986;A5X4I1;Q8MCX1;B3TK15;Q39288;Q9XQP7;E0D9P4;Q8MCX9;Q95B00;Q8HVG8;Q6SSI3;O98549;P31183;Q31982;Q95A73;O98880;Q8WJK2;Q9XPZ0;Q710I9;Q6Y2Z1;B2BY81;D5J720;B3SHE8;Q8MDK1;Q3T5E9;B5KKQ5;D6MYI7;Q8WJK7;…	8133	203	CID		28.99	29.2753		3	50	38	1	1193.52	-51.9146	12/99	Medicago_elastase_rep3.mgf
	Low	QVERDKLNKYGRPxLGCTIKPKL	Q7YKH2;O98892;D3XQ40;Q8HTA8	12	4	CID	X14(G)	28.51	35.11		5	50	35	1	2613.34	-47.9315	6/254	Medicago_elastase_rep3.mgf
	Low	NMFTSIVGNVFGFKALRA	B8YGX4;Q6PSM7;Q33550;Q29VE5;O98668;Q32800;Q36609;O63136;B6GUX7;Q8SKV4;Q6Y2Y3;B6GUQ7;D8V9C5;P93976;Q9GD57;P93977;P94106;O47046;Q8HUZ7;Q7YM64;Q32857;Q33440;A5X4C0;Q8WIX2;Q33579;B6GUT8;D0Q0H0;Q95EV1;Q8WIX1;O98562;Q8HDA1;Q33089;P94041;Q9GGC2;Q8MG14;Q9GDB5;B6GUQ8;Q36637;Q37357;A0PDA4;A5X4I1;Q8MCX1;Q9GDQ2;Q32183;Q33323;Q39288;E0D9P4;Q8MAK2;Q52TF4;Q8HVG8;B5U0R6;O98549;Q3MKL9;E5FEB9;Q05993;Q31778;Q8WHV7;…	15551	326	CID		27.84	55.3762		5	51	43	1	1971.97	-38.3988	8/184	Medicago_elastase_rep3.mgf
	Low	FQGPPHGI	Q6PSM7;Q33550;Q29VE5;O98668;Q33245;Q32800;B3LDX5;O63136;B6GUX7;Q9GDB9;P94043;Q8SKV4;Q6Y2Y3;B6GUQ7;D8V9C5;P93976;Q9GD57;P93977;Q710K7;Q33268;Q8HUZ7;P94076;Q7YM64;Q32857;Q33440;Q9TJV6;A5X4C0;P94053;Q33579;B8PRM7;D0Q0H0;Q95EV1;Q8WIX1;O98562;Q33089;P94041;Q9GGC2;Q8MG14;Q9GDB5;B6GUQ8;Q37357;A0PDA4;A5X4I1;Q8MCX1;Q9GDQ2;Q9TLI7;Q32183;Q33323;D2KUS5;Q6SSI3;O98549;Q3MKL9;E5FEB9;P31183;Q05993;Q6W3S3;Q31778;…	20049	370	CID		22.72	130.223		9	50	42	1	852.397	-46.6347	5/71	Medicago_elastase_rep3.mgf
	Low	REGNEIIREA	Q29VE5;Q33245;Q33268;Q8HUZ7;Q32857;Q8WIX2;B8PRM7;Q95EV1;Q8WIX1;O98562;Q8HDA1;Q37357;A0PDA4;A5X4I1;Q32183;Q8SN43;O98549;Q6W3S3;Q31778;O98880;Q8WJK2;Q9XPZ0;Q9MU73;O98552;Q6Y2Z1;Q15JC1;B8QQH0;C7A5Y1;Q31822;O98545;Q9GHR3;Q8HUZ8;Q3T5E9;B8QQG8;A5PFD4;Q9BB74;Q32056;Q3T5M0;B8PRM1;Q8WKW3;Q8WHG4;Q9GCU2;Q3ZU78;Q4KUD6;B8PRN3;D6MYK4;Q1XEK3;Q8HUZ1;Q3T8E6;A0AS74;Q4H1C6;Q31856;Q9T2C1;Q71N71;A0PDA8;Q32776;Q9GGH6;…	6371	146	CID		16.82	579.302		2	51	30	1	1186.59	-27.0131	8/103	Medicago_elastase_rep3.mgf
C0J9T2	28.35	17	16	455	50.1931	6.80029	808.4	Ribulose-1,5-bisphosphate carboxylase/oxygenase large subunit (Fragment) OS=Hyperbaena ilicifolia GN=rbcL PE=3 SV=1 - [C0J9T2_9MAGN]
	Confidence Icon	Sequence	Protein Accessions	# Proteins	# Protein Groups	Activation Type	Modifications	IonScore	Exp Value	Δ Score	Rank	Identity High	Homology Threshold	Charge	m/z [Da]	ΔM [ppm]	Ions Matched	Spectrum File
	High	QARNEGRDLAREGNEIIREA	Q29VE5;Q8SN43;O98549;Q6W3S3;Q31778;O98880;Q8WJK2;Q9XPZ0;Q9MU73;O98552;Q6Y2Z1;Q15JC1;C7A5Y1;Q31822;O98545;Q9GHR3;Q8HUZ8;Q3T5E9;A5PFD4;Q9BB74;Q32056;Q3T5M0;B8PRM1;Q8WKW3;Q8WHG4;Q9GCU2;Q3ZU78;Q4KUD6;B8PRN3;D6MYK4;Q1XEK3;Q8HUZ1;Q3T8E6;A0AS74;Q4H1C6;Q31856;Q9T2C1;Q71N71;A0PDA8;Q32776;Q9GGH6;Q9GEN3;Q9GEQ5;Q9TLJ0;Q6L9W7;B5D5Q5;E2CZ58;Q9MV76;Q9GHM6;Q32597;O03648;Q3T5L7;Q4VIB1;B1NL25;C0J9T2;Q9GG71;Q32818;…	5816	119	CID		94.98	8.98811e-06	0	2	51		1	2297.06	-48.8979	19/217	Medicago_elastase_rep3.mgf
	High	RNEGRDLAREGNEIIREA	Q29VE5;Q33245;Q33268;Q8HUZ7;Q32857;Q8WIX2;B8PRM7;Q95EV1;Q8WIX1;O98562;Q8HDA1;A0PDA4;A5X4I1;Q32183;Q8SN43;O98549;Q6W3S3;Q31778;O98880;Q8WJK2;Q9XPZ0;Q9MU73;O98552;Q6Y2Z1;Q15JC1;B8QQH0;C7A5Y1;Q31822;O98545;Q9GHR3;Q8HUZ8;Q3T5E9;B8QQG8;A5PFD4;Q9BB74;Q32056;Q3T5M0;B8PRM1;Q8WKW3;Q8WHG4;Q9GCU2;Q3ZU78;Q4KUD6;B8PRN3;D6MYK4;Q1XEK3;Q8HUZ1;Q3T8E6;A0AS74;Q4H1C6;Q31856;Q9T2C1;Q71N71;A0PDA8;Q32776;Q9GGH6;Q9GEN3;…	6175	137	CID		86.92	6.3979e-05	0	2	51		1	2097.97	-49.7073	20/197	Medicago_elastase_rep3.mgf
	High	YKAxAETGEIKGHYLNAT	C0J9T2;Q71N79;C3S8L8	5	3	CID	X4(K)	86.26	6.92155e-05	0	1	51		1	1993.89	-71.4338	15/190	Medicago_elastase_rep3.mgf
	High	cVQARNEGRDLAREGNEIIREA	Q29VE5;Q8SN43;O98549;Q6W3S3;Q31778;O98880;Q8WJK2;Q9XPZ0;Q9MU73;O98552;Q6Y2Z1;Q15JC1;C7A5Y1;Q31822;O98545;Q9GHR3;Q8HUZ8;Q3T5E9;A5PFD4;Q9BB74;Q32056;Q3T5M0;B8PRM1;Q8WKW3;Q8WHG4;Q9GCU2;Q3ZU78;Q4KUD6;B8PRN3;D6MYK4;Q1XEK3;Q8HUZ1;Q3T8E6;A0AS74;Q4H1C6;Q31856;Q9T2C1;A0PDA8;Q32776;Q9GGH6;Q9GEN3;Q9GEQ5;Q9TLJ0;Q6L9W7;B5D5Q5;E2CZ58;Q9MV76;Q9GHM6;Q32597;O03648;Q3T5L7;Q4VIB1;B1NL25;C0J9T2;Q9GG71;Q32818;Q9TLI9;…	5800	117	CID	C1(Carbamidomethyl)	76.65	0.000544892		6	50		1	2556.15	-45.1441	20/233	Medicago_elastase_rep3.mgf
	High	KNYGRAVYEcL	B8YGX4;Q6J6P1;Q33550;Q29VE5;O98668;Q33245;B3LDX5;O63136;Q9GD42;B6GUX7;Q9GDB9;P94043;Q8SKV4;Q6Y2Y3;B6GUQ7;D8V9C5;P93976;Q9GD57;P93977;Q710K7;O47046;P94076;P93987;Q33620;Q33440;Q9TJV6;A5X4C0;Q8WIX2;P94053;D0Q0H0;Q95EV1;Q8WIX1;O98562;Q8HDA1;P94041;Q9GGC2;Q8MG14;Q9GDB5;Q36643;B6GUQ8;Q36637;Q37357;P93986;A0PDA4;A5X4I1;Q9GDQ2;Q33323;D2KUS5;B3TK15;Q9XQP7;E0D9P4;Q8SN43;Q8MAK2;Q52TF4;Q95B00;O98549;Q3MKL9;…	21633	371	CID	C10(Carbamidomethyl)	60.63	0.0192787	0	1	50		1	1372.59	-53.7197	8/96	Medicago_elastase_rep3.mgf
	High	FQGPPHGIQVERDKLNKYGRPL	Q6PSM7;Q33550;Q29VE5;O98668;Q33245;Q32800;B3LDX5;O63136;B6GUX7;P94043;Q8SKV4;Q6Y2Y3;B6GUQ7;D8V9C5;P93976;Q9GD57;P93977;Q710K7;Q33268;Q8HUZ7;P94076;Q7YM64;Q32857;Q33440;A5X4C0;P94053;Q33579;D0Q0H0;Q95EV1;Q8WIX1;O98562;P94041;Q9GGC2;Q8MG14;Q9GDB5;B6GUQ8;Q37357;A0PDA4;A5X4I1;Q8MCX1;Q9GDQ2;Q9TLI7;Q33323;D2KUS5;Q05993;Q6W3S3;Q31778;Q8WHV7;Q95A73;O98880;O98350;Q8WJK2;Q95632;Q32428;Q9XPZ0;Q9MU73;Q8HTA0;…	17696	318	CID		59.22	0.0341085		8	51		1	2549.26	-45.2529	14/219	Medicago_elastase_rep3.mgf
	Medium	AKNYGRAVYEcL	B8YGX4;Q6J6P1;Q33550;Q29VE5;O98668;Q33245;B3LDX5;O63136;Q9GD42;B6GUX7;Q9GDB9;P94043;Q8SKV4;Q6Y2Y3;B6GUQ7;D8V9C5;P93976;Q9GD57;P93977;Q710K7;O47046;P94076;P93987;Q33620;Q33440;Q9TJV6;A5X4C0;Q8WIX2;P94053;D0Q0H0;Q95EV1;Q8WIX1;O98562;Q8HDA1;P94041;Q9GGC2;Q8MG14;Q9GDB5;Q36643;B6GUQ8;Q36637;Q37357;P93986;A0PDA4;A5X4I1;Q9GDQ2;Q33323;D2KUS5;B3TK15;Q9XQP7;E0D9P4;Q8SN43;Q8MAK2;Q52TF4;Q95B00;O98549;Q3MKL9;…	21604	369	CID	C11(Carbamidomethyl)	46.41	0.601389	0	2	50	48	1	1443.64	-47.6957	13/104	Medicago_elastase_rep3.mgf
	Medium	FQGPPHGI	Q6PSM7;Q33550;Q29VE5;O98668;Q33245;Q32800;B3LDX5;O63136;B6GUX7;Q9GDB9;P94043;Q8SKV4;Q6Y2Y3;B6GUQ7;D8V9C5;P93976;Q9GD57;P93977;Q710K7;Q33268;Q8HUZ7;P94076;Q7YM64;Q32857;Q33440;Q9TJV6;A5X4C0;P94053;Q33579;B8PRM7;D0Q0H0;Q95EV1;Q8WIX1;O98562;Q33089;P94041;Q9GGC2;Q8MG14;Q9GDB5;B6GUQ8;Q37357;A0PDA4;A5X4I1;Q8MCX1;Q9GDQ2;Q9TLI7;Q32183;Q33323;D2KUS5;Q6SSI3;O98549;Q3MKL9;E5FEB9;P31183;Q05993;Q6W3S3;Q31778;…	20049	370	CID		44.77	0.767122		2	50		1	852.38	-66.5302	6/71	Medicago_elastase_rep3.mgf
	Low	HYcRDNGLxLHIHRA	Q9GGC2;A0AS74;C0J9T2;Q2IB12;C7AQV2;Q8MCY6;Q8MCY8;O98747	13	8	CID	C3(Carbamidomethyl), X9(I)	42.84	1.71931		9	51	57	1	1874.88	-41.9196	13/143	Medicago_elastase_rep3.mgf
	Low	GCTIKPKLGLSAKNYGRA	B8YGX4;Q6J6P1;Q33550;Q29VE5;O98668;Q33245;Q32800;B3LDX5;Q36609;O63136;Q9GD42;B6GUX7;Q9GDB9;P94043;Q8SKV4;Q6Y2Y3;B6GUQ7;D8V9C5;Q9GD57;Q710K7;P94106;O47046;Q33268;Q8HUZ7;P94076;P93987;Q33620;Q7YM64;Q32857;Q33440;Q9TJV6;A5X4C0;Q8WIX2;P94053;Q33579;B6GUT8;D0Q0H0;Q7YKW5;Q95EV1;Q8WIX1;O98562;Q33089;P94041;Q9GGC2;Q8MG14;Q9GDB5;Q36643;B6GUQ8;Q36637;Q37357;P93986;A0PDA4;A5X4I1;Q8MCX1;Q9TLI7;Q32183;Q33323;…	23314	389	CID		40.35	3.24554		8	52	54	1	1876.95	-50.0553	9/184	Medicago_elastase_rep3.mgf
	Low	RNEGRDLAREGNEI	Q29VE5;Q33245;O47046;Q33268;Q8HUZ7;Q32857;Q8WIX2;B8PRM7;Q95EV1;Q8WIX1;O98562;Q8HDA1;A0PDA4;A5X4I1;Q9TLI7;Q32183;E0D9P4;Q8SN43;O98549;Q05993;Q6W3S3;Q31778;Q8WHV7;O98880;Q8WJK2;Q95632;Q9XPZ0;Q9MU73;O98552;Q6Y2Z1;Q15JC1;B8QQH0;C7A5Y1;Q32156;Q31822;O98545;Q9GHR3;Q8HUZ8;Q66MG6;Q5K3X3;Q3T5E9;A6YSW2;B8QQG8;C3S8W3;C7AQU0;A5PFD4;Q9BB74;Q32056;Q3T5M0;B8PRM1;C3S8R3;Q8WKW3;Q8M949;Q9GHN7;Q95AA9;Q9TN66;Q8WHG4;…	8529	200	CID		32.63	13.4979		9	50	47	1	1628.72	-55.5721	12/149	Medicago_elastase_rep3.mgf
	Low	QVERDKLNKYGRPL	B8YGX4;Q6PSM7;Q6J6P1;Q33550;Q29VE5;O98668;Q33245;Q32800;B3LDX5;Q95CD5;Q36609;O63136;Q9GD42;B6GUX7;P94043;Q8SKV4;Q6Y2Y3;B6GUQ7;D8V9C5;P93976;Q9GD57;P93977;Q710K7;P94106;O47046;Q33268;Q8HUZ7;P94076;Q33620;Q7YM64;Q32857;Q33440;A5X4C0;Q8WIX2;P94053;Q33579;B6GUT8;D0Q0H0;Q7YKW5;Q95EV1;Q8WIX1;O98562;Q8HDA1;P94041;Q9GGC2;Q8MG14;Q9GDB5;Q36643;B6GUQ8;Q36637;Q37357;A0PDA4;A5X4I1;Q8MCX1;Q9GDQ2;Q9TLI7;Q33323;…	21007	396	CID		32.42	19.7409		6	51	43	1	1715.86	-57.355	10/141	Medicago_elastase_rep3.mgf
	Low	RNEGRDLAREGNEII	Q29VE5;Q33245;O47046;Q33268;Q8HUZ7;Q32857;Q8WIX2;B8PRM7;Q95EV1;Q8WIX1;O98562;Q8HDA1;A0PDA4;A5X4I1;Q9TLI7;Q32183;E0D9P4;Q8SN43;O98549;Q05993;Q6W3S3;Q31778;O98880;Q8WJK2;Q95632;Q9XPZ0;Q9MU73;O98552;Q6Y2Z1;Q15JC1;B8QQH0;C7A5Y1;Q32156;Q31822;O98545;Q9GHR3;Q8HUZ8;Q5K3X3;Q3T5E9;A6YSW2;B8QQG8;C3S8W3;C7AQU0;A5PFD4;Q9BB74;Q32056;Q3T5M0;B8PRM1;C3S8R3;Q8WKW3;Q8M949;Q9GHN7;Q95AA9;Q9TN66;Q8WHG4;Q9GCU2;Q3ZU78;…	8398	193	CID		30.67	26.7311		3	51	44	1	1741.8	-53.5437	16/159	Medicago_elastase_rep3.mgf
	Low	LRMSGGDHIHA	B8YGX4;Q6J6P1;O98668;Q95CD5;O63136;Q9GD42;Q9GDB9;Q8SKV4;D8V9C5;Q9GD57;P93977;Q33268;P94076;P93987;Q33620;Q7YM64;Q32857;A5X4C0;Q8WIX2;P94053;Q95EV1;Q8WIX1;Q8HDA1;Q9GGC2;Q9GDB5;Q36643;B6GUQ8;Q36637;Q37357;P93986;A5X4I1;Q8MCX1;B3TK15;Q39288;Q9XQP7;E0D9P4;Q8MCX9;Q95B00;Q8HVG8;Q6SSI3;O98549;P31183;Q31982;Q95A73;O98880;Q8WJK2;Q9XPZ0;Q710I9;Q6Y2Z1;B2BY81;D5J720;B3SHE8;Q8MDK1;Q3T5E9;B5KKQ5;D6MYI7;Q8WJK7;…	8133	203	CID		28.99	29.2753		3	50	38	1	1193.52	-51.9146	12/99	Medicago_elastase_rep3.mgf
	Low	NMFTSIVGNVFGFKALRA	B8YGX4;Q6PSM7;Q33550;Q29VE5;O98668;Q32800;Q36609;O63136;B6GUX7;Q8SKV4;Q6Y2Y3;B6GUQ7;D8V9C5;P93976;Q9GD57;P93977;P94106;O47046;Q8HUZ7;Q7YM64;Q32857;Q33440;A5X4C0;Q8WIX2;Q33579;B6GUT8;D0Q0H0;Q95EV1;Q8WIX1;O98562;Q8HDA1;Q33089;P94041;Q9GGC2;Q8MG14;Q9GDB5;B6GUQ8;Q36637;Q37357;A0PDA4;A5X4I1;Q8MCX1;Q9GDQ2;Q32183;Q33323;Q39288;E0D9P4;Q8MAK2;Q52TF4;Q8HVG8;B5U0R6;O98549;Q3MKL9;E5FEB9;Q05993;Q31778;Q8WHV7;…	15551	326	CID		27.84	55.3762		5	51	43	1	1971.97	-38.3988	8/184	Medicago_elastase_rep3.mgf
	Low	FQGPPHGI	Q6PSM7;Q33550;Q29VE5;O98668;Q33245;Q32800;B3LDX5;O63136;B6GUX7;Q9GDB9;P94043;Q8SKV4;Q6Y2Y3;B6GUQ7;D8V9C5;P93976;Q9GD57;P93977;Q710K7;Q33268;Q8HUZ7;P94076;Q7YM64;Q32857;Q33440;Q9TJV6;A5X4C0;P94053;Q33579;B8PRM7;D0Q0H0;Q95EV1;Q8WIX1;O98562;Q33089;P94041;Q9GGC2;Q8MG14;Q9GDB5;B6GUQ8;Q37357;A0PDA4;A5X4I1;Q8MCX1;Q9GDQ2;Q9TLI7;Q32183;Q33323;D2KUS5;Q6SSI3;O98549;Q3MKL9;E5FEB9;P31183;Q05993;Q6W3S3;Q31778;…	20049	370	CID		22.72	130.223		9	50	42	1	852.397	-46.6347	5/71	Medicago_elastase_rep3.mgf
	Low	REGNEIIREA	Q29VE5;Q33245;Q33268;Q8HUZ7;Q32857;Q8WIX2;B8PRM7;Q95EV1;Q8WIX1;O98562;Q8HDA1;Q37357;A0PDA4;A5X4I1;Q32183;Q8SN43;O98549;Q6W3S3;Q31778;O98880;Q8WJK2;Q9XPZ0;Q9MU73;O98552;Q6Y2Z1;Q15JC1;B8QQH0;C7A5Y1;Q31822;O98545;Q9GHR3;Q8HUZ8;Q3T5E9;B8QQG8;A5PFD4;Q9BB74;Q32056;Q3T5M0;B8PRM1;Q8WKW3;Q8WHG4;Q9GCU2;Q3ZU78;Q4KUD6;B8PRN3;D6MYK4;Q1XEK3;Q8HUZ1;Q3T8E6;A0AS74;Q4H1C6;Q31856;Q9T2C1;Q71N71;A0PDA8;Q32776;Q9GGH6;…	6371	146	CID		16.82	579.302		2	51	30	1	1186.59	-27.0131	8/103	Medicago_elastase_rep3.mgf
Q71N80	26.11	17	16	475	52.4933	6.88818	802.58	Ribulose-1,5-bisphosphate carboxylase/oxygenase large subunit OS=Chimaphila umbellata GN=rbcL PE=3 SV=1 - [Q71N80_CHIUM]
	Confidence Icon	Sequence	Protein Accessions	# Proteins	# Protein Groups	Activation Type	Modifications	IonScore	Exp Value	Δ Score	Rank	Identity High	Homology Threshold	Charge	m/z [Da]	ΔM [ppm]	Ions Matched	Spectrum File
	High	QARNEGRDLAREGNEIIREA	Q29VE5;Q8SN43;O98549;Q6W3S3;Q31778;O98880;Q8WJK2;Q9XPZ0;Q9MU73;O98552;Q6Y2Z1;Q15JC1;C7A5Y1;Q31822;O98545;Q9GHR3;Q8HUZ8;Q3T5E9;A5PFD4;Q9BB74;Q32056;Q3T5M0;B8PRM1;Q8WKW3;Q8WHG4;Q9GCU2;Q3ZU78;Q4KUD6;B8PRN3;D6MYK4;Q1XEK3;Q8HUZ1;Q3T8E6;A0AS74;Q4H1C6;Q31856;Q9T2C1;Q71N71;A0PDA8;Q32776;Q9GGH6;Q9GEN3;Q9GEQ5;Q9TLJ0;Q6L9W7;B5D5Q5;E2CZ58;Q9MV76;Q9GHM6;Q32597;O03648;Q3T5L7;Q4VIB1;B1NL25;C0J9T2;Q9GG71;Q32818;…	5816	119	CID		94.98	8.98811e-06	0	2	51		1	2297.06	-48.8979	19/217	Medicago_elastase_rep3.mgf
	High	RNEGRDLAREGNEIIREA	Q29VE5;Q33245;Q33268;Q8HUZ7;Q32857;Q8WIX2;B8PRM7;Q95EV1;Q8WIX1;O98562;Q8HDA1;A0PDA4;A5X4I1;Q32183;Q8SN43;O98549;Q6W3S3;Q31778;O98880;Q8WJK2;Q9XPZ0;Q9MU73;O98552;Q6Y2Z1;Q15JC1;B8QQH0;C7A5Y1;Q31822;O98545;Q9GHR3;Q8HUZ8;Q3T5E9;B8QQG8;A5PFD4;Q9BB74;Q32056;Q3T5M0;B8PRM1;Q8WKW3;Q8WHG4;Q9GCU2;Q3ZU78;Q4KUD6;B8PRN3;D6MYK4;Q1XEK3;Q8HUZ1;Q3T8E6;A0AS74;Q4H1C6;Q31856;Q9T2C1;Q71N71;A0PDA8;Q32776;Q9GGH6;Q9GEN3;…	6175	137	CID		86.92	6.3979e-05	0	2	51		1	2097.97	-49.7073	20/197	Medicago_elastase_rep3.mgf
	High	YKAQAETGEIKGHYLNAT	Q33550;Q29VE5;O98668;Q32800;B3LDX5;Q95CD5;O63136;Q9GD42;B6GUX7;Q9GDB9;Q8SKV4;Q6Y2Y3;D8V9C5;P93976;P93977;Q710K7;Q33268;Q7YM64;Q8WIX2;Q33579;B6GUT8;B8PRM7;D0Q0H0;Q7YKW5;Q95EV1;Q8WIX1;Q8HDA1;Q33089;Q9GGC2;Q9GDB5;Q36637;Q37357;P93986;A0PDA4;Q8MCX1;Q9GDQ2;Q32183;Q33323;Q39288;Q9XQP7;Q52TF4;Q8MCX9;Q8HVG8;Q6SSI3;O98549;Q3MKL9;Q05993;Q31778;Q8WHV7;Q8WJK2;Q95632;O98552;Q6JXQ9;B2BY81;B8QQH0;B3SHE8;Q8WGV6;…	9651	233	CID		86.26	6.92155e-05		3	51		1	1993.89	-53.1831	15/190	Medicago_elastase_rep3.mgf
	High	cVQARNEGRDLAREGNEIIREA	Q29VE5;Q8SN43;O98549;Q6W3S3;Q31778;O98880;Q8WJK2;Q9XPZ0;Q9MU73;O98552;Q6Y2Z1;Q15JC1;C7A5Y1;Q31822;O98545;Q9GHR3;Q8HUZ8;Q3T5E9;A5PFD4;Q9BB74;Q32056;Q3T5M0;B8PRM1;Q8WKW3;Q8WHG4;Q9GCU2;Q3ZU78;Q4KUD6;B8PRN3;D6MYK4;Q1XEK3;Q8HUZ1;Q3T8E6;A0AS74;Q4H1C6;Q31856;Q9T2C1;A0PDA8;Q32776;Q9GGH6;Q9GEN3;Q9GEQ5;Q9TLJ0;Q6L9W7;B5D5Q5;E2CZ58;Q9MV76;Q9GHM6;Q32597;O03648;Q3T5L7;Q4VIB1;B1NL25;C0J9T2;Q9GG71;Q32818;Q9TLI9;…	5800	117	CID	C1(Carbamidomethyl)	76.65	0.000544892		6	50		1	2556.15	-45.1441	20/233	Medicago_elastase_rep3.mgf
	High	KNYGRAVYEcL	B8YGX4;Q6J6P1;Q33550;Q29VE5;O98668;Q33245;B3LDX5;O63136;Q9GD42;B6GUX7;Q9GDB9;P94043;Q8SKV4;Q6Y2Y3;B6GUQ7;D8V9C5;P93976;Q9GD57;P93977;Q710K7;O47046;P94076;P93987;Q33620;Q33440;Q9TJV6;A5X4C0;Q8WIX2;P94053;D0Q0H0;Q95EV1;Q8WIX1;O98562;Q8HDA1;P94041;Q9GGC2;Q8MG14;Q9GDB5;Q36643;B6GUQ8;Q36637;Q37357;P93986;A0PDA4;A5X4I1;Q9GDQ2;Q33323;D2KUS5;B3TK15;Q9XQP7;E0D9P4;Q8SN43;Q8MAK2;Q52TF4;Q95B00;O98549;Q3MKL9;…	21633	371	CID	C10(Carbamidomethyl)	60.63	0.0192787	0	1	50		1	1372.59	-53.7197	8/96	Medicago_elastase_rep3.mgf
	High	FQGPPHGIQVERDKLNKYGRPL	Q6PSM7;Q33550;Q29VE5;O98668;Q33245;Q32800;B3LDX5;O63136;B6GUX7;P94043;Q8SKV4;Q6Y2Y3;B6GUQ7;D8V9C5;P93976;Q9GD57;P93977;Q710K7;Q33268;Q8HUZ7;P94076;Q7YM64;Q32857;Q33440;A5X4C0;P94053;Q33579;D0Q0H0;Q95EV1;Q8WIX1;O98562;P94041;Q9GGC2;Q8MG14;Q9GDB5;B6GUQ8;Q37357;A0PDA4;A5X4I1;Q8MCX1;Q9GDQ2;Q9TLI7;Q33323;D2KUS5;Q05993;Q6W3S3;Q31778;Q8WHV7;Q95A73;O98880;O98350;Q8WJK2;Q95632;Q32428;Q9XPZ0;Q9MU73;Q8HTA0;…	17696	318	CID		59.22	0.0341085		8	51		1	2549.26	-45.2529	14/219	Medicago_elastase_rep3.mgf
	Medium	AKNYGRAVYEcL	B8YGX4;Q6J6P1;Q33550;Q29VE5;O98668;Q33245;B3LDX5;O63136;Q9GD42;B6GUX7;Q9GDB9;P94043;Q8SKV4;Q6Y2Y3;B6GUQ7;D8V9C5;P93976;Q9GD57;P93977;Q710K7;O47046;P94076;P93987;Q33620;Q33440;Q9TJV6;A5X4C0;Q8WIX2;P94053;D0Q0H0;Q95EV1;Q8WIX1;O98562;Q8HDA1;P94041;Q9GGC2;Q8MG14;Q9GDB5;Q36643;B6GUQ8;Q36637;Q37357;P93986;A0PDA4;A5X4I1;Q9GDQ2;Q33323;D2KUS5;B3TK15;Q9XQP7;E0D9P4;Q8SN43;Q8MAK2;Q52TF4;Q95B00;O98549;Q3MKL9;…	21604	369	CID	C11(Carbamidomethyl)	46.41	0.601389	0	2	50	48	1	1443.64	-47.6957	13/104	Medicago_elastase_rep3.mgf
	Medium	FQGPPHGI	Q6PSM7;Q33550;Q29VE5;O98668;Q33245;Q32800;B3LDX5;O63136;B6GUX7;Q9GDB9;P94043;Q8SKV4;Q6Y2Y3;B6GUQ7;D8V9C5;P93976;Q9GD57;P93977;Q710K7;Q33268;Q8HUZ7;P94076;Q7YM64;Q32857;Q33440;Q9TJV6;A5X4C0;P94053;Q33579;B8PRM7;D0Q0H0;Q95EV1;Q8WIX1;O98562;Q33089;P94041;Q9GGC2;Q8MG14;Q9GDB5;B6GUQ8;Q37357;A0PDA4;A5X4I1;Q8MCX1;Q9GDQ2;Q9TLI7;Q32183;Q33323;D2KUS5;Q6SSI3;O98549;Q3MKL9;E5FEB9;P31183;Q05993;Q6W3S3;Q31778;…	20049	370	CID		44.77	0.767122		2	50		1	852.38	-66.5302	6/71	Medicago_elastase_rep3.mgf
	Low	GCTIKPKLGLSAKNYGRA	B8YGX4;Q6J6P1;Q33550;Q29VE5;O98668;Q33245;Q32800;B3LDX5;Q36609;O63136;Q9GD42;B6GUX7;Q9GDB9;P94043;Q8SKV4;Q6Y2Y3;B6GUQ7;D8V9C5;Q9GD57;Q710K7;P94106;O47046;Q33268;Q8HUZ7;P94076;P93987;Q33620;Q7YM64;Q32857;Q33440;Q9TJV6;A5X4C0;Q8WIX2;P94053;Q33579;B6GUT8;D0Q0H0;Q7YKW5;Q95EV1;Q8WIX1;O98562;Q33089;P94041;Q9GGC2;Q8MG14;Q9GDB5;Q36643;B6GUQ8;Q36637;Q37357;P93986;A0PDA4;A5X4I1;Q8MCX1;Q9TLI7;Q32183;Q33323;…	23314	389	CID		40.35	3.24554		8	52	54	1	1876.95	-50.0553	9/184	Medicago_elastase_rep3.mgf
	Low	GNVFGFKALRALRLExLRIPV	Q71N80	1	1	CID	X16(D)	37.02	5.64492		9	51	48	1	2384.29	-44.6806	11/201	Medicago_elastase_rep3.mgf
	Low	RNEGRDLAREGNEI	Q29VE5;Q33245;O47046;Q33268;Q8HUZ7;Q32857;Q8WIX2;B8PRM7;Q95EV1;Q8WIX1;O98562;Q8HDA1;A0PDA4;A5X4I1;Q9TLI7;Q32183;E0D9P4;Q8SN43;O98549;Q05993;Q6W3S3;Q31778;Q8WHV7;O98880;Q8WJK2;Q95632;Q9XPZ0;Q9MU73;O98552;Q6Y2Z1;Q15JC1;B8QQH0;C7A5Y1;Q32156;Q31822;O98545;Q9GHR3;Q8HUZ8;Q66MG6;Q5K3X3;Q3T5E9;A6YSW2;B8QQG8;C3S8W3;C7AQU0;A5PFD4;Q9BB74;Q32056;Q3T5M0;B8PRM1;C3S8R3;Q8WKW3;Q8M949;Q9GHN7;Q95AA9;Q9TN66;Q8WHG4;…	8529	200	CID		32.63	13.4979		9	50	47	1	1628.72	-55.5721	12/149	Medicago_elastase_rep3.mgf
	Low	QVERDKLNKYGRPL	B8YGX4;Q6PSM7;Q6J6P1;Q33550;Q29VE5;O98668;Q33245;Q32800;B3LDX5;Q95CD5;Q36609;O63136;Q9GD42;B6GUX7;P94043;Q8SKV4;Q6Y2Y3;B6GUQ7;D8V9C5;P93976;Q9GD57;P93977;Q710K7;P94106;O47046;Q33268;Q8HUZ7;P94076;Q33620;Q7YM64;Q32857;Q33440;A5X4C0;Q8WIX2;P94053;Q33579;B6GUT8;D0Q0H0;Q7YKW5;Q95EV1;Q8WIX1;O98562;Q8HDA1;P94041;Q9GGC2;Q8MG14;Q9GDB5;Q36643;B6GUQ8;Q36637;Q37357;A0PDA4;A5X4I1;Q8MCX1;Q9GDQ2;Q9TLI7;Q33323;…	21007	396	CID		32.42	19.7409		6	51	43	1	1715.86	-57.355	10/141	Medicago_elastase_rep3.mgf
	Low	RNEGRDLAREGNEII	Q29VE5;Q33245;O47046;Q33268;Q8HUZ7;Q32857;Q8WIX2;B8PRM7;Q95EV1;Q8WIX1;O98562;Q8HDA1;A0PDA4;A5X4I1;Q9TLI7;Q32183;E0D9P4;Q8SN43;O98549;Q05993;Q6W3S3;Q31778;O98880;Q8WJK2;Q95632;Q9XPZ0;Q9MU73;O98552;Q6Y2Z1;Q15JC1;B8QQH0;C7A5Y1;Q32156;Q31822;O98545;Q9GHR3;Q8HUZ8;Q5K3X3;Q3T5E9;A6YSW2;B8QQG8;C3S8W3;C7AQU0;A5PFD4;Q9BB74;Q32056;Q3T5M0;B8PRM1;C3S8R3;Q8WKW3;Q8M949;Q9GHN7;Q95AA9;Q9TN66;Q8WHG4;Q9GCU2;Q3ZU78;…	8398	193	CID		30.67	26.7311		3	51	44	1	1741.8	-53.5437	16/159	Medicago_elastase_rep3.mgf
	Low	LRMSGGDHIHA	B8YGX4;Q6J6P1;O98668;Q95CD5;O63136;Q9GD42;Q9GDB9;Q8SKV4;D8V9C5;Q9GD57;P93977;Q33268;P94076;P93987;Q33620;Q7YM64;Q32857;A5X4C0;Q8WIX2;P94053;Q95EV1;Q8WIX1;Q8HDA1;Q9GGC2;Q9GDB5;Q36643;B6GUQ8;Q36637;Q37357;P93986;A5X4I1;Q8MCX1;B3TK15;Q39288;Q9XQP7;E0D9P4;Q8MCX9;Q95B00;Q8HVG8;Q6SSI3;O98549;P31183;Q31982;Q95A73;O98880;Q8WJK2;Q9XPZ0;Q710I9;Q6Y2Z1;B2BY81;D5J720;B3SHE8;Q8MDK1;Q3T5E9;B5KKQ5;D6MYI7;Q8WJK7;…	8133	203	CID		28.99	29.2753		3	50	38	1	1193.52	-51.9146	12/99	Medicago_elastase_rep3.mgf
	Low	NMFTSIVGNVFGFKALRA	B8YGX4;Q6PSM7;Q33550;Q29VE5;O98668;Q32800;Q36609;O63136;B6GUX7;Q8SKV4;Q6Y2Y3;B6GUQ7;D8V9C5;P93976;Q9GD57;P93977;P94106;O47046;Q8HUZ7;Q7YM64;Q32857;Q33440;A5X4C0;Q8WIX2;Q33579;B6GUT8;D0Q0H0;Q95EV1;Q8WIX1;O98562;Q8HDA1;Q33089;P94041;Q9GGC2;Q8MG14;Q9GDB5;B6GUQ8;Q36637;Q37357;A0PDA4;A5X4I1;Q8MCX1;Q9GDQ2;Q32183;Q33323;Q39288;E0D9P4;Q8MAK2;Q52TF4;Q8HVG8;B5U0R6;O98549;Q3MKL9;E5FEB9;Q05993;Q31778;Q8WHV7;…	15551	326	CID		27.84	55.3762		5	51	43	1	1971.97	-38.3988	8/184	Medicago_elastase_rep3.mgf
	Low	FQGPPHGI	Q6PSM7;Q33550;Q29VE5;O98668;Q33245;Q32800;B3LDX5;O63136;B6GUX7;Q9GDB9;P94043;Q8SKV4;Q6Y2Y3;B6GUQ7;D8V9C5;P93976;Q9GD57;P93977;Q710K7;Q33268;Q8HUZ7;P94076;Q7YM64;Q32857;Q33440;Q9TJV6;A5X4C0;P94053;Q33579;B8PRM7;D0Q0H0;Q95EV1;Q8WIX1;O98562;Q33089;P94041;Q9GGC2;Q8MG14;Q9GDB5;B6GUQ8;Q37357;A0PDA4;A5X4I1;Q8MCX1;Q9GDQ2;Q9TLI7;Q32183;Q33323;D2KUS5;Q6SSI3;O98549;Q3MKL9;E5FEB9;P31183;Q05993;Q6W3S3;Q31778;…	20049	370	CID		22.72	130.223		9	50	42	1	852.397	-46.6347	5/71	Medicago_elastase_rep3.mgf
	Low	REGNEIIREA	Q29VE5;Q33245;Q33268;Q8HUZ7;Q32857;Q8WIX2;B8PRM7;Q95EV1;Q8WIX1;O98562;Q8HDA1;Q37357;A0PDA4;A5X4I1;Q32183;Q8SN43;O98549;Q6W3S3;Q31778;O98880;Q8WJK2;Q9XPZ0;Q9MU73;O98552;Q6Y2Z1;Q15JC1;B8QQH0;C7A5Y1;Q31822;O98545;Q9GHR3;Q8HUZ8;Q3T5E9;B8QQG8;A5PFD4;Q9BB74;Q32056;Q3T5M0;B8PRM1;Q8WKW3;Q8WHG4;Q9GCU2;Q3ZU78;Q4KUD6;B8PRN3;D6MYK4;Q1XEK3;Q8HUZ1;Q3T8E6;A0AS74;Q4H1C6;Q31856;Q9T2C1;Q71N71;A0PDA8;Q32776;Q9GGH6;…	6371	146	CID		16.82	579.302		2	51	30	1	1186.59	-27.0131	8/103	Medicago_elastase_rep3.mgf
Q5GLJ2	22.22	16	15	432	47.7958	6.75635	799.46	Ribulose 1,5-bisphosphate carboxylase/oxygenase large subunit (Fragment) OS=Encephalartos natalensis GN=rbcL PE=3 SV=1 - [Q5GLJ2_9SPER]
	Confidence Icon	Sequence	Protein Accessions	# Proteins	# Protein Groups	Activation Type	Modifications	IonScore	Exp Value	Δ Score	Rank	Identity High	Homology Threshold	Charge	m/z [Da]	ΔM [ppm]	Ions Matched	Spectrum File
	High	FRVxPQPGVPAEEAGAAVAAES	Q5GLJ2	1	1	CID	X4(S)	114.82	9.52717e-08		2	51		1	2139.98	-41.7277	15/212	Medicago_elastase_rep3.mgf
	High	FRVxPQPGVPAEEAGAA	Q5GLJ2	1	1	CID	X4(S)	68.58	0.0039525		2	51		1	1682.77	-47.0422	10/153	Medicago_elastase_rep3.mgf
	High	FRVxPQPGVPAEEA	Q5GLJ2	1	1	CID	X4(S)	66.52	0.00592329		2	50		1	1483.69	-45.4706	19/123	Medicago_elastase_rep3.mgf
	High	FRVxPQPGVPAEEAGAAVA	Q5GLJ2	1	1	CID	X4(S)	65.59	0.00866839		2	51		1	1852.88	-39.5711	18/173	Medicago_elastase_rep3.mgf
	High	FRVxPQPGVPAEEAGA	Q5GLJ2	1	1	CID	X4(S)	61.74	0.0187523		3	51		1	1611.74	-47.2418	9/143	Medicago_elastase_rep3.mgf
	High	KNYGRAVYExL	Q15JC1;O98900;Q31856;Q5GLJ2;Q5GLI4	10	5	CID	X10(C), X10(Carbamidomethyl)	60.63	0.0192787		2	50		1	1372.59	-53.7197	8/96	Medicago_elastase_rep3.mgf
	High	FQGPPHGIQVERDKLNKYGRPL	Q6PSM7;Q33550;Q29VE5;O98668;Q33245;Q32800;B3LDX5;O63136;B6GUX7;P94043;Q8SKV4;Q6Y2Y3;B6GUQ7;D8V9C5;P93976;Q9GD57;P93977;Q710K7;Q33268;Q8HUZ7;P94076;Q7YM64;Q32857;Q33440;A5X4C0;P94053;Q33579;D0Q0H0;Q95EV1;Q8WIX1;O98562;P94041;Q9GGC2;Q8MG14;Q9GDB5;B6GUQ8;Q37357;A0PDA4;A5X4I1;Q8MCX1;Q9GDQ2;Q9TLI7;Q33323;D2KUS5;Q05993;Q6W3S3;Q31778;Q8WHV7;Q95A73;O98880;O98350;Q8WJK2;Q95632;Q32428;Q9XPZ0;Q9MU73;Q8HTA0;…	17696	318	CID		59.22	0.0341085		8	51		1	2549.26	-45.2529	14/219	Medicago_elastase_rep3.mgf
	High	FRVxPQPGVPA	Q5GLJ2	1	1	CID	X4(S)	57.88	0.0405098		2	50	55	1	1154.6	-24.7975	12/105	Medicago_elastase_rep3.mgf
	Medium	AKNYGRAVYExL	Q15JC1;O98900;Q31856;Q5GLJ2;Q5GLI4	10	5	CID	X11(C), X11(Carbamidomethyl)	46.41	0.601389		3	50	48	1	1443.64	-47.6957	13/104	Medicago_elastase_rep3.mgf
	Medium	FQGPPHGI	Q6PSM7;Q33550;Q29VE5;O98668;Q33245;Q32800;B3LDX5;O63136;B6GUX7;Q9GDB9;P94043;Q8SKV4;Q6Y2Y3;B6GUQ7;D8V9C5;P93976;Q9GD57;P93977;Q710K7;Q33268;Q8HUZ7;P94076;Q7YM64;Q32857;Q33440;Q9TJV6;A5X4C0;P94053;Q33579;B8PRM7;D0Q0H0;Q95EV1;Q8WIX1;O98562;Q33089;P94041;Q9GGC2;Q8MG14;Q9GDB5;B6GUQ8;Q37357;A0PDA4;A5X4I1;Q8MCX1;Q9GDQ2;Q9TLI7;Q32183;Q33323;D2KUS5;Q6SSI3;O98549;Q3MKL9;E5FEB9;P31183;Q05993;Q6W3S3;Q31778;…	20049	370	CID		44.77	0.767122		2	50		1	852.38	-66.5302	6/71	Medicago_elastase_rep3.mgf
	Low	GCTIKPKLGLSAKNYGRA	B8YGX4;Q6J6P1;Q33550;Q29VE5;O98668;Q33245;Q32800;B3LDX5;Q36609;O63136;Q9GD42;B6GUX7;Q9GDB9;P94043;Q8SKV4;Q6Y2Y3;B6GUQ7;D8V9C5;Q9GD57;Q710K7;P94106;O47046;Q33268;Q8HUZ7;P94076;P93987;Q33620;Q7YM64;Q32857;Q33440;Q9TJV6;A5X4C0;Q8WIX2;P94053;Q33579;B6GUT8;D0Q0H0;Q7YKW5;Q95EV1;Q8WIX1;O98562;Q33089;P94041;Q9GGC2;Q8MG14;Q9GDB5;Q36643;B6GUQ8;Q36637;Q37357;P93986;A0PDA4;A5X4I1;Q8MCX1;Q9TLI7;Q32183;Q33323;…	23314	389	CID		40.35	3.24554		8	52	54	1	1876.95	-50.0553	9/184	Medicago_elastase_rep3.mgf
	Low	QVERDKLNKYGRPL	B8YGX4;Q6PSM7;Q6J6P1;Q33550;Q29VE5;O98668;Q33245;Q32800;B3LDX5;Q95CD5;Q36609;O63136;Q9GD42;B6GUX7;P94043;Q8SKV4;Q6Y2Y3;B6GUQ7;D8V9C5;P93976;Q9GD57;P93977;Q710K7;P94106;O47046;Q33268;Q8HUZ7;P94076;Q33620;Q7YM64;Q32857;Q33440;A5X4C0;Q8WIX2;P94053;Q33579;B6GUT8;D0Q0H0;Q7YKW5;Q95EV1;Q8WIX1;O98562;Q8HDA1;P94041;Q9GGC2;Q8MG14;Q9GDB5;Q36643;B6GUQ8;Q36637;Q37357;A0PDA4;A5X4I1;Q8MCX1;Q9GDQ2;Q9TLI7;Q33323;…	21007	396	CID		32.42	19.7409		6	51	43	1	1715.86	-57.355	10/141	Medicago_elastase_rep3.mgf
	Low	LRMSGGDHIHA	B8YGX4;Q6J6P1;O98668;Q95CD5;O63136;Q9GD42;Q9GDB9;Q8SKV4;D8V9C5;Q9GD57;P93977;Q33268;P94076;P93987;Q33620;Q7YM64;Q32857;A5X4C0;Q8WIX2;P94053;Q95EV1;Q8WIX1;Q8HDA1;Q9GGC2;Q9GDB5;Q36643;B6GUQ8;Q36637;Q37357;P93986;A5X4I1;Q8MCX1;B3TK15;Q39288;Q9XQP7;E0D9P4;Q8MCX9;Q95B00;Q8HVG8;Q6SSI3;O98549;P31183;Q31982;Q95A73;O98880;Q8WJK2;Q9XPZ0;Q710I9;Q6Y2Z1;B2BY81;D5J720;B3SHE8;Q8MDK1;Q3T5E9;B5KKQ5;D6MYI7;Q8WJK7;…	8133	203	CID		28.99	29.2753		3	50	38	1	1193.52	-51.9146	12/99	Medicago_elastase_rep3.mgf
	Low	NMFTSIVGNVFGFKALRA	B8YGX4;Q6PSM7;Q33550;Q29VE5;O98668;Q32800;Q36609;O63136;B6GUX7;Q8SKV4;Q6Y2Y3;B6GUQ7;D8V9C5;P93976;Q9GD57;P93977;P94106;O47046;Q8HUZ7;Q7YM64;Q32857;Q33440;A5X4C0;Q8WIX2;Q33579;B6GUT8;D0Q0H0;Q95EV1;Q8WIX1;O98562;Q8HDA1;Q33089;P94041;Q9GGC2;Q8MG14;Q9GDB5;B6GUQ8;Q36637;Q37357;A0PDA4;A5X4I1;Q8MCX1;Q9GDQ2;Q32183;Q33323;Q39288;E0D9P4;Q8MAK2;Q52TF4;Q8HVG8;B5U0R6;O98549;Q3MKL9;E5FEB9;Q05993;Q31778;Q8WHV7;…	15551	326	CID		27.84	55.3762		5	51	43	1	1971.97	-38.3988	8/184	Medicago_elastase_rep3.mgf
	Low	FRVxPQPGVPAEEAGAAVAA	Q5GLJ2	1	1	CID	X4(S)	23.7	132.878		2	51	34	1	1923.9	-47.8826	6/183	Medicago_elastase_rep3.mgf
	Low	FQGPPHGI	Q6PSM7;Q33550;Q29VE5;O98668;Q33245;Q32800;B3LDX5;O63136;B6GUX7;Q9GDB9;P94043;Q8SKV4;Q6Y2Y3;B6GUQ7;D8V9C5;P93976;Q9GD57;P93977;Q710K7;Q33268;Q8HUZ7;P94076;Q7YM64;Q32857;Q33440;Q9TJV6;A5X4C0;P94053;Q33579;B8PRM7;D0Q0H0;Q95EV1;Q8WIX1;O98562;Q33089;P94041;Q9GGC2;Q8MG14;Q9GDB5;B6GUQ8;Q37357;A0PDA4;A5X4I1;Q8MCX1;Q9GDQ2;Q9TLI7;Q32183;Q33323;D2KUS5;Q6SSI3;O98549;Q3MKL9;E5FEB9;P31183;Q05993;Q6W3S3;Q31778;…	20049	370	CID		22.72	130.223		9	50	42	1	852.397	-46.6347	5/71	Medicago_elastase_rep3.mgf
Q9BA19	26.62	17	16	477	52.8323	6.58057	797.95	Ribulose bisphosphate carboxylase large subunit OS=Cocos nucifera GN=rbcL PE=3 SV=1 - [Q9BA19_COCNU]
	Confidence Icon	Sequence	Protein Accessions	# Proteins	# Protein Groups	Activation Type	Modifications	IonScore	Exp Value	Δ Score	Rank	Identity High	Homology Threshold	Charge	m/z [Da]	ΔM [ppm]	Ions Matched	Spectrum File
	High	QARNEGRDLAREGNEIIREA	Q29VE5;Q8SN43;O98549;Q6W3S3;Q31778;O98880;Q8WJK2;Q9XPZ0;Q9MU73;O98552;Q6Y2Z1;Q15JC1;C7A5Y1;Q31822;O98545;Q9GHR3;Q8HUZ8;Q3T5E9;A5PFD4;Q9BB74;Q32056;Q3T5M0;B8PRM1;Q8WKW3;Q8WHG4;Q9GCU2;Q3ZU78;Q4KUD6;B8PRN3;D6MYK4;Q1XEK3;Q8HUZ1;Q3T8E6;A0AS74;Q4H1C6;Q31856;Q9T2C1;Q71N71;A0PDA8;Q32776;Q9GGH6;Q9GEN3;Q9GEQ5;Q9TLJ0;Q6L9W7;B5D5Q5;E2CZ58;Q9MV76;Q9GHM6;Q32597;O03648;Q3T5L7;Q4VIB1;B1NL25;C0J9T2;Q9GG71;Q32818;…	5816	119	CID		94.98	8.98811e-06	0	2	51		1	2297.06	-48.8979	19/217	Medicago_elastase_rep3.mgf
	High	RNEGRDLAREGNEIIREA	Q29VE5;Q33245;Q33268;Q8HUZ7;Q32857;Q8WIX2;B8PRM7;Q95EV1;Q8WIX1;O98562;Q8HDA1;A0PDA4;A5X4I1;Q32183;Q8SN43;O98549;Q6W3S3;Q31778;O98880;Q8WJK2;Q9XPZ0;Q9MU73;O98552;Q6Y2Z1;Q15JC1;B8QQH0;C7A5Y1;Q31822;O98545;Q9GHR3;Q8HUZ8;Q3T5E9;B8QQG8;A5PFD4;Q9BB74;Q32056;Q3T5M0;B8PRM1;Q8WKW3;Q8WHG4;Q9GCU2;Q3ZU78;Q4KUD6;B8PRN3;D6MYK4;Q1XEK3;Q8HUZ1;Q3T8E6;A0AS74;Q4H1C6;Q31856;Q9T2C1;Q71N71;A0PDA8;Q32776;Q9GGH6;Q9GEN3;…	6175	137	CID		86.92	6.3979e-05	0	2	51		1	2097.97	-49.7073	20/197	Medicago_elastase_rep3.mgf
	High	YKAQAETGEIKGHYLNAT	Q33550;Q29VE5;O98668;Q32800;B3LDX5;Q95CD5;O63136;Q9GD42;B6GUX7;Q9GDB9;Q8SKV4;Q6Y2Y3;D8V9C5;P93976;P93977;Q710K7;Q33268;Q7YM64;Q8WIX2;Q33579;B6GUT8;B8PRM7;D0Q0H0;Q7YKW5;Q95EV1;Q8WIX1;Q8HDA1;Q33089;Q9GGC2;Q9GDB5;Q36637;Q37357;P93986;A0PDA4;Q8MCX1;Q9GDQ2;Q32183;Q33323;Q39288;Q9XQP7;Q52TF4;Q8MCX9;Q8HVG8;Q6SSI3;O98549;Q3MKL9;Q05993;Q31778;Q8WHV7;Q8WJK2;Q95632;O98552;Q6JXQ9;B2BY81;B8QQH0;B3SHE8;Q8WGV6;…	9651	233	CID		86.26	6.92155e-05		3	51		1	1993.89	-53.1831	15/190	Medicago_elastase_rep3.mgf
	High	cVQARNEGRDLAREGNEIIREA	Q29VE5;Q8SN43;O98549;Q6W3S3;Q31778;O98880;Q8WJK2;Q9XPZ0;Q9MU73;O98552;Q6Y2Z1;Q15JC1;C7A5Y1;Q31822;O98545;Q9GHR3;Q8HUZ8;Q3T5E9;A5PFD4;Q9BB74;Q32056;Q3T5M0;B8PRM1;Q8WKW3;Q8WHG4;Q9GCU2;Q3ZU78;Q4KUD6;B8PRN3;D6MYK4;Q1XEK3;Q8HUZ1;Q3T8E6;A0AS74;Q4H1C6;Q31856;Q9T2C1;A0PDA8;Q32776;Q9GGH6;Q9GEN3;Q9GEQ5;Q9TLJ0;Q6L9W7;B5D5Q5;E2CZ58;Q9MV76;Q9GHM6;Q32597;O03648;Q3T5L7;Q4VIB1;B1NL25;C0J9T2;Q9GG71;Q32818;Q9TLI9;…	5800	117	CID	C1(Carbamidomethyl)	76.65	0.000544892		6	50		1	2556.15	-45.1441	20/233	Medicago_elastase_rep3.mgf
	High	KNYGRAVYEcL	B8YGX4;Q6J6P1;Q33550;Q29VE5;O98668;Q33245;B3LDX5;O63136;Q9GD42;B6GUX7;Q9GDB9;P94043;Q8SKV4;Q6Y2Y3;B6GUQ7;D8V9C5;P93976;Q9GD57;P93977;Q710K7;O47046;P94076;P93987;Q33620;Q33440;Q9TJV6;A5X4C0;Q8WIX2;P94053;D0Q0H0;Q95EV1;Q8WIX1;O98562;Q8HDA1;P94041;Q9GGC2;Q8MG14;Q9GDB5;Q36643;B6GUQ8;Q36637;Q37357;P93986;A0PDA4;A5X4I1;Q9GDQ2;Q33323;D2KUS5;B3TK15;Q9XQP7;E0D9P4;Q8SN43;Q8MAK2;Q52TF4;Q95B00;O98549;Q3MKL9;…	21633	371	CID	C10(Carbamidomethyl)	60.63	0.0192787	0	1	50		1	1372.59	-53.7197	8/96	Medicago_elastase_rep3.mgf
	High	FQGPPHGIQVERDKLNKYGRPL	Q6PSM7;Q33550;Q29VE5;O98668;Q33245;Q32800;B3LDX5;O63136;B6GUX7;P94043;Q8SKV4;Q6Y2Y3;B6GUQ7;D8V9C5;P93976;Q9GD57;P93977;Q710K7;Q33268;Q8HUZ7;P94076;Q7YM64;Q32857;Q33440;A5X4C0;P94053;Q33579;D0Q0H0;Q95EV1;Q8WIX1;O98562;P94041;Q9GGC2;Q8MG14;Q9GDB5;B6GUQ8;Q37357;A0PDA4;A5X4I1;Q8MCX1;Q9GDQ2;Q9TLI7;Q33323;D2KUS5;Q05993;Q6W3S3;Q31778;Q8WHV7;Q95A73;O98880;O98350;Q8WJK2;Q95632;Q32428;Q9XPZ0;Q9MU73;Q8HTA0;…	17696	318	CID		59.22	0.0341085		8	51		1	2549.26	-45.2529	14/219	Medicago_elastase_rep3.mgf
	Medium	AKNYGRAVYEcL	B8YGX4;Q6J6P1;Q33550;Q29VE5;O98668;Q33245;B3LDX5;O63136;Q9GD42;B6GUX7;Q9GDB9;P94043;Q8SKV4;Q6Y2Y3;B6GUQ7;D8V9C5;P93976;Q9GD57;P93977;Q710K7;O47046;P94076;P93987;Q33620;Q33440;Q9TJV6;A5X4C0;Q8WIX2;P94053;D0Q0H0;Q95EV1;Q8WIX1;O98562;Q8HDA1;P94041;Q9GGC2;Q8MG14;Q9GDB5;Q36643;B6GUQ8;Q36637;Q37357;P93986;A0PDA4;A5X4I1;Q9GDQ2;Q33323;D2KUS5;B3TK15;Q9XQP7;E0D9P4;Q8SN43;Q8MAK2;Q52TF4;Q95B00;O98549;Q3MKL9;…	21604	369	CID	C11(Carbamidomethyl)	46.41	0.601389	0	2	50	48	1	1443.64	-47.6957	13/104	Medicago_elastase_rep3.mgf
	Medium	FQGPPHGI	Q6PSM7;Q33550;Q29VE5;O98668;Q33245;Q32800;B3LDX5;O63136;B6GUX7;Q9GDB9;P94043;Q8SKV4;Q6Y2Y3;B6GUQ7;D8V9C5;P93976;Q9GD57;P93977;Q710K7;Q33268;Q8HUZ7;P94076;Q7YM64;Q32857;Q33440;Q9TJV6;A5X4C0;P94053;Q33579;B8PRM7;D0Q0H0;Q95EV1;Q8WIX1;O98562;Q33089;P94041;Q9GGC2;Q8MG14;Q9GDB5;B6GUQ8;Q37357;A0PDA4;A5X4I1;Q8MCX1;Q9GDQ2;Q9TLI7;Q32183;Q33323;D2KUS5;Q6SSI3;O98549;Q3MKL9;E5FEB9;P31183;Q05993;Q6W3S3;Q31778;…	20049	370	CID		44.77	0.767122		2	50		1	852.38	-66.5302	6/71	Medicago_elastase_rep3.mgf
	Low	GCTIKPKLGLSAKNYGRA	B8YGX4;Q6J6P1;Q33550;Q29VE5;O98668;Q33245;Q32800;B3LDX5;Q36609;O63136;Q9GD42;B6GUX7;Q9GDB9;P94043;Q8SKV4;Q6Y2Y3;B6GUQ7;D8V9C5;Q9GD57;Q710K7;P94106;O47046;Q33268;Q8HUZ7;P94076;P93987;Q33620;Q7YM64;Q32857;Q33440;Q9TJV6;A5X4C0;Q8WIX2;P94053;Q33579;B6GUT8;D0Q0H0;Q7YKW5;Q95EV1;Q8WIX1;O98562;Q33089;P94041;Q9GGC2;Q8MG14;Q9GDB5;Q36643;B6GUQ8;Q36637;Q37357;P93986;A0PDA4;A5X4I1;Q8MCX1;Q9TLI7;Q32183;Q33323;…	23314	389	CID		40.35	3.24554		8	52	54	1	1876.95	-50.0553	9/184	Medicago_elastase_rep3.mgf
	Low	RNEGRDLAREGNEI	Q29VE5;Q33245;O47046;Q33268;Q8HUZ7;Q32857;Q8WIX2;B8PRM7;Q95EV1;Q8WIX1;O98562;Q8HDA1;A0PDA4;A5X4I1;Q9TLI7;Q32183;E0D9P4;Q8SN43;O98549;Q05993;Q6W3S3;Q31778;Q8WHV7;O98880;Q8WJK2;Q95632;Q9XPZ0;Q9MU73;O98552;Q6Y2Z1;Q15JC1;B8QQH0;C7A5Y1;Q32156;Q31822;O98545;Q9GHR3;Q8HUZ8;Q66MG6;Q5K3X3;Q3T5E9;A6YSW2;B8QQG8;C3S8W3;C7AQU0;A5PFD4;Q9BB74;Q32056;Q3T5M0;B8PRM1;C3S8R3;Q8WKW3;Q8M949;Q9GHN7;Q95AA9;Q9TN66;Q8WHG4;…	8529	200	CID		32.63	13.4979		9	50	47	1	1628.72	-55.5721	12/149	Medicago_elastase_rep3.mgf
	Low	QVERDKLNKYGRPL	B8YGX4;Q6PSM7;Q6J6P1;Q33550;Q29VE5;O98668;Q33245;Q32800;B3LDX5;Q95CD5;Q36609;O63136;Q9GD42;B6GUX7;P94043;Q8SKV4;Q6Y2Y3;B6GUQ7;D8V9C5;P93976;Q9GD57;P93977;Q710K7;P94106;O47046;Q33268;Q8HUZ7;P94076;Q33620;Q7YM64;Q32857;Q33440;A5X4C0;Q8WIX2;P94053;Q33579;B6GUT8;D0Q0H0;Q7YKW5;Q95EV1;Q8WIX1;O98562;Q8HDA1;P94041;Q9GGC2;Q8MG14;Q9GDB5;Q36643;B6GUQ8;Q36637;Q37357;A0PDA4;A5X4I1;Q8MCX1;Q9GDQ2;Q9TLI7;Q33323;…	21007	396	CID		32.42	19.7409		6	51	43	1	1715.86	-57.355	10/141	Medicago_elastase_rep3.mgf
	Low	VGFxAGVKDYKLT	B8QQH0;B8QQG8;Q9GGH6;Q9BA19	7	4	CID	X4(V)	32.39	16.4487		6	51	51	1	1396.75	-26.0901	6/112	Medicago_elastase_rep3.mgf
	Low	RNEGRDLAREGNEII	Q29VE5;Q33245;O47046;Q33268;Q8HUZ7;Q32857;Q8WIX2;B8PRM7;Q95EV1;Q8WIX1;O98562;Q8HDA1;A0PDA4;A5X4I1;Q9TLI7;Q32183;E0D9P4;Q8SN43;O98549;Q05993;Q6W3S3;Q31778;O98880;Q8WJK2;Q95632;Q9XPZ0;Q9MU73;O98552;Q6Y2Z1;Q15JC1;B8QQH0;C7A5Y1;Q32156;Q31822;O98545;Q9GHR3;Q8HUZ8;Q5K3X3;Q3T5E9;A6YSW2;B8QQG8;C3S8W3;C7AQU0;A5PFD4;Q9BB74;Q32056;Q3T5M0;B8PRM1;C3S8R3;Q8WKW3;Q8M949;Q9GHN7;Q95AA9;Q9TN66;Q8WHG4;Q9GCU2;Q3ZU78;…	8398	193	CID		30.67	26.7311		3	51	44	1	1741.8	-53.5437	16/159	Medicago_elastase_rep3.mgf
	Low	LRMSGGDHIHA	B8YGX4;Q6J6P1;O98668;Q95CD5;O63136;Q9GD42;Q9GDB9;Q8SKV4;D8V9C5;Q9GD57;P93977;Q33268;P94076;P93987;Q33620;Q7YM64;Q32857;A5X4C0;Q8WIX2;P94053;Q95EV1;Q8WIX1;Q8HDA1;Q9GGC2;Q9GDB5;Q36643;B6GUQ8;Q36637;Q37357;P93986;A5X4I1;Q8MCX1;B3TK15;Q39288;Q9XQP7;E0D9P4;Q8MCX9;Q95B00;Q8HVG8;Q6SSI3;O98549;P31183;Q31982;Q95A73;O98880;Q8WJK2;Q9XPZ0;Q710I9;Q6Y2Z1;B2BY81;D5J720;B3SHE8;Q8MDK1;Q3T5E9;B5KKQ5;D6MYI7;Q8WJK7;…	8133	203	CID		28.99	29.2753		3	50	38	1	1193.52	-51.9146	12/99	Medicago_elastase_rep3.mgf
	Low	NMFTSIVGNVFGFKALRA	B8YGX4;Q6PSM7;Q33550;Q29VE5;O98668;Q32800;Q36609;O63136;B6GUX7;Q8SKV4;Q6Y2Y3;B6GUQ7;D8V9C5;P93976;Q9GD57;P93977;P94106;O47046;Q8HUZ7;Q7YM64;Q32857;Q33440;A5X4C0;Q8WIX2;Q33579;B6GUT8;D0Q0H0;Q95EV1;Q8WIX1;O98562;Q8HDA1;Q33089;P94041;Q9GGC2;Q8MG14;Q9GDB5;B6GUQ8;Q36637;Q37357;A0PDA4;A5X4I1;Q8MCX1;Q9GDQ2;Q32183;Q33323;Q39288;E0D9P4;Q8MAK2;Q52TF4;Q8HVG8;B5U0R6;O98549;Q3MKL9;E5FEB9;Q05993;Q31778;Q8WHV7;…	15551	326	CID		27.84	55.3762		5	51	43	1	1971.97	-38.3988	8/184	Medicago_elastase_rep3.mgf
	Low	FQGPPHGI	Q6PSM7;Q33550;Q29VE5;O98668;Q33245;Q32800;B3LDX5;O63136;B6GUX7;Q9GDB9;P94043;Q8SKV4;Q6Y2Y3;B6GUQ7;D8V9C5;P93976;Q9GD57;P93977;Q710K7;Q33268;Q8HUZ7;P94076;Q7YM64;Q32857;Q33440;Q9TJV6;A5X4C0;P94053;Q33579;B8PRM7;D0Q0H0;Q95EV1;Q8WIX1;O98562;Q33089;P94041;Q9GGC2;Q8MG14;Q9GDB5;B6GUQ8;Q37357;A0PDA4;A5X4I1;Q8MCX1;Q9GDQ2;Q9TLI7;Q32183;Q33323;D2KUS5;Q6SSI3;O98549;Q3MKL9;E5FEB9;P31183;Q05993;Q6W3S3;Q31778;…	20049	370	CID		22.72	130.223		9	50	42	1	852.397	-46.6347	5/71	Medicago_elastase_rep3.mgf
	Low	REGNEIIREA	Q29VE5;Q33245;Q33268;Q8HUZ7;Q32857;Q8WIX2;B8PRM7;Q95EV1;Q8WIX1;O98562;Q8HDA1;Q37357;A0PDA4;A5X4I1;Q32183;Q8SN43;O98549;Q6W3S3;Q31778;O98880;Q8WJK2;Q9XPZ0;Q9MU73;O98552;Q6Y2Z1;Q15JC1;B8QQH0;C7A5Y1;Q31822;O98545;Q9GHR3;Q8HUZ8;Q3T5E9;B8QQG8;A5PFD4;Q9BB74;Q32056;Q3T5M0;B8PRM1;Q8WKW3;Q8WHG4;Q9GCU2;Q3ZU78;Q4KUD6;B8PRN3;D6MYK4;Q1XEK3;Q8HUZ1;Q3T8E6;A0AS74;Q4H1C6;Q31856;Q9T2C1;Q71N71;A0PDA8;Q32776;Q9GGH6;…	6371	146	CID		16.82	579.302		2	51	30	1	1186.59	-27.0131	8/103	Medicago_elastase_rep3.mgf
Q33423	25.97	17	16	466	51.735	6.68311	797.75	Ribulose-1,5-bisphosphate carboxylase/oxygenase large subunit (Fragment) OS=Desfontainia spinosa GN=rbcL PE=3 SV=1 - [Q33423_9ASTE]
	Confidence Icon	Sequence	Protein Accessions	# Proteins	# Protein Groups	Activation Type	Modifications	IonScore	Exp Value	Δ Score	Rank	Identity High	Homology Threshold	Charge	m/z [Da]	ΔM [ppm]	Ions Matched	Spectrum File
	High	QARNEGRDLAREGNEIIRxA	Q05993;A6YSW2;Q95AA9;Q33423;O98879;Q6L9X5;Q8SMI0	19	7	CID	X19(E)	94.98	8.98811e-06		3	51		1	2297.06	-48.8979	19/213	Medicago_elastase_rep3.mgf
	High	RNEGRDLAREGNEIIRxA	Q05993;A6YSW2;Q95AA9;Q33423;O98879;Q6L9X5;Q8SMI0	19	7	CID	X17(E)	86.92	6.3979e-05		3	51		1	2097.97	-49.7073	20/193	Medicago_elastase_rep3.mgf
	High	YKAQAETGEIKGHYLNAT	Q33550;Q29VE5;O98668;Q32800;B3LDX5;Q95CD5;O63136;Q9GD42;B6GUX7;Q9GDB9;Q8SKV4;Q6Y2Y3;D8V9C5;P93976;P93977;Q710K7;Q33268;Q7YM64;Q8WIX2;Q33579;B6GUT8;B8PRM7;D0Q0H0;Q7YKW5;Q95EV1;Q8WIX1;Q8HDA1;Q33089;Q9GGC2;Q9GDB5;Q36637;Q37357;P93986;A0PDA4;Q8MCX1;Q9GDQ2;Q32183;Q33323;Q39288;Q9XQP7;Q52TF4;Q8MCX9;Q8HVG8;Q6SSI3;O98549;Q3MKL9;Q05993;Q31778;Q8WHV7;Q8WJK2;Q95632;O98552;Q6JXQ9;B2BY81;B8QQH0;B3SHE8;Q8WGV6;…	9651	233	CID		86.26	6.92155e-05		3	51		1	1993.89	-53.1831	15/190	Medicago_elastase_rep3.mgf
	High	cVQARNEGRDLAREGNEIIRxA	Q05993;A6YSW2;Q95AA9;Q33423;O98879;Q6L9X5;Q8SMI0	18	7	CID	C1(Carbamidomethyl), X21(E)	76.65	0.000544892		7	50		1	2556.15	-45.1441	20/229	Medicago_elastase_rep3.mgf
	High	KNYGRAVYEcL	B8YGX4;Q6J6P1;Q33550;Q29VE5;O98668;Q33245;B3LDX5;O63136;Q9GD42;B6GUX7;Q9GDB9;P94043;Q8SKV4;Q6Y2Y3;B6GUQ7;D8V9C5;P93976;Q9GD57;P93977;Q710K7;O47046;P94076;P93987;Q33620;Q33440;Q9TJV6;A5X4C0;Q8WIX2;P94053;D0Q0H0;Q95EV1;Q8WIX1;O98562;Q8HDA1;P94041;Q9GGC2;Q8MG14;Q9GDB5;Q36643;B6GUQ8;Q36637;Q37357;P93986;A0PDA4;A5X4I1;Q9GDQ2;Q33323;D2KUS5;B3TK15;Q9XQP7;E0D9P4;Q8SN43;Q8MAK2;Q52TF4;Q95B00;O98549;Q3MKL9;…	21633	371	CID	C10(Carbamidomethyl)	60.63	0.0192787	0	1	50		1	1372.59	-53.7197	8/96	Medicago_elastase_rep3.mgf
	High	FQGPPHGIQVERDKLNKYGRPL	Q6PSM7;Q33550;Q29VE5;O98668;Q33245;Q32800;B3LDX5;O63136;B6GUX7;P94043;Q8SKV4;Q6Y2Y3;B6GUQ7;D8V9C5;P93976;Q9GD57;P93977;Q710K7;Q33268;Q8HUZ7;P94076;Q7YM64;Q32857;Q33440;A5X4C0;P94053;Q33579;D0Q0H0;Q95EV1;Q8WIX1;O98562;P94041;Q9GGC2;Q8MG14;Q9GDB5;B6GUQ8;Q37357;A0PDA4;A5X4I1;Q8MCX1;Q9GDQ2;Q9TLI7;Q33323;D2KUS5;Q05993;Q6W3S3;Q31778;Q8WHV7;Q95A73;O98880;O98350;Q8WJK2;Q95632;Q32428;Q9XPZ0;Q9MU73;Q8HTA0;…	17696	318	CID		59.22	0.0341085		8	51		1	2549.26	-45.2529	14/219	Medicago_elastase_rep3.mgf
	Medium	AKNYGRAVYEcL	B8YGX4;Q6J6P1;Q33550;Q29VE5;O98668;Q33245;B3LDX5;O63136;Q9GD42;B6GUX7;Q9GDB9;P94043;Q8SKV4;Q6Y2Y3;B6GUQ7;D8V9C5;P93976;Q9GD57;P93977;Q710K7;O47046;P94076;P93987;Q33620;Q33440;Q9TJV6;A5X4C0;Q8WIX2;P94053;D0Q0H0;Q95EV1;Q8WIX1;O98562;Q8HDA1;P94041;Q9GGC2;Q8MG14;Q9GDB5;Q36643;B6GUQ8;Q36637;Q37357;P93986;A0PDA4;A5X4I1;Q9GDQ2;Q33323;D2KUS5;B3TK15;Q9XQP7;E0D9P4;Q8SN43;Q8MAK2;Q52TF4;Q95B00;O98549;Q3MKL9;…	21604	369	CID	C11(Carbamidomethyl)	46.41	0.601389	0	2	50	48	1	1443.64	-47.6957	13/104	Medicago_elastase_rep3.mgf
	Medium	FQGPPHGI	Q6PSM7;Q33550;Q29VE5;O98668;Q33245;Q32800;B3LDX5;O63136;B6GUX7;Q9GDB9;P94043;Q8SKV4;Q6Y2Y3;B6GUQ7;D8V9C5;P93976;Q9GD57;P93977;Q710K7;Q33268;Q8HUZ7;P94076;Q7YM64;Q32857;Q33440;Q9TJV6;A5X4C0;P94053;Q33579;B8PRM7;D0Q0H0;Q95EV1;Q8WIX1;O98562;Q33089;P94041;Q9GGC2;Q8MG14;Q9GDB5;B6GUQ8;Q37357;A0PDA4;A5X4I1;Q8MCX1;Q9GDQ2;Q9TLI7;Q32183;Q33323;D2KUS5;Q6SSI3;O98549;Q3MKL9;E5FEB9;P31183;Q05993;Q6W3S3;Q31778;…	20049	370	CID		44.77	0.767122		2	50		1	852.38	-66.5302	6/71	Medicago_elastase_rep3.mgf
	Low	GCTIKPKLGLSAKNYGRA	B8YGX4;Q6J6P1;Q33550;Q29VE5;O98668;Q33245;Q32800;B3LDX5;Q36609;O63136;Q9GD42;B6GUX7;Q9GDB9;P94043;Q8SKV4;Q6Y2Y3;B6GUQ7;D8V9C5;Q9GD57;Q710K7;P94106;O47046;Q33268;Q8HUZ7;P94076;P93987;Q33620;Q7YM64;Q32857;Q33440;Q9TJV6;A5X4C0;Q8WIX2;P94053;Q33579;B6GUT8;D0Q0H0;Q7YKW5;Q95EV1;Q8WIX1;O98562;Q33089;P94041;Q9GGC2;Q8MG14;Q9GDB5;Q36643;B6GUQ8;Q36637;Q37357;P93986;A0PDA4;A5X4I1;Q8MCX1;Q9TLI7;Q32183;Q33323;…	23314	389	CID		40.35	3.24554		8	52	54	1	1876.95	-50.0553	9/184	Medicago_elastase_rep3.mgf
	Low	LRLEDLRIPV	Q6Y2Y3;Q9GD57;Q8WIX2;P94053;Q8WIX1;Q33089;Q9GDQ2;Q3MKL9;Q05993;Q32428;Q6JXQ9;Q6Y2Z1;Q6Y2Y8;C7A5Y1;D5J720;Q9GHR3;Q32072;Q4Q006;D0F0Z2;O20244;Q32056;P92360;B8PRM1;Q9TID4;B8PRN3;Q33423;Q6JXX9;Q3T8E6;Q8WIY3;Q9BB76;Q32434;O03627;Q95F17;Q95DT6;Q32597;O03648;D0F0N5;Q9MRX1;Q36594;Q9GDP6;Q32100;Q95E68;Q33275;E5FEB7;Q33104;Q95F11;Q8SMI0;Q8SLK9;O03650;C7AF47;Q95F08;Q9GEP8;C7A5Z4;C7AF24;O98892;Q8WH92;Q31889;…	1621	76	CID		39.2	2.94945		8	50	51	1	1223.69	-47.993	14/92	Medicago_elastase_rep3.mgf
	Low	RNEGRDLAREGNEI	Q29VE5;Q33245;O47046;Q33268;Q8HUZ7;Q32857;Q8WIX2;B8PRM7;Q95EV1;Q8WIX1;O98562;Q8HDA1;A0PDA4;A5X4I1;Q9TLI7;Q32183;E0D9P4;Q8SN43;O98549;Q05993;Q6W3S3;Q31778;Q8WHV7;O98880;Q8WJK2;Q95632;Q9XPZ0;Q9MU73;O98552;Q6Y2Z1;Q15JC1;B8QQH0;C7A5Y1;Q32156;Q31822;O98545;Q9GHR3;Q8HUZ8;Q66MG6;Q5K3X3;Q3T5E9;A6YSW2;B8QQG8;C3S8W3;C7AQU0;A5PFD4;Q9BB74;Q32056;Q3T5M0;B8PRM1;C3S8R3;Q8WKW3;Q8M949;Q9GHN7;Q95AA9;Q9TN66;Q8WHG4;…	8529	200	CID		32.63	13.4979		9	50	47	1	1628.72	-55.5721	12/149	Medicago_elastase_rep3.mgf
	Low	QVERDKLNKYGRPL	B8YGX4;Q6PSM7;Q6J6P1;Q33550;Q29VE5;O98668;Q33245;Q32800;B3LDX5;Q95CD5;Q36609;O63136;Q9GD42;B6GUX7;P94043;Q8SKV4;Q6Y2Y3;B6GUQ7;D8V9C5;P93976;Q9GD57;P93977;Q710K7;P94106;O47046;Q33268;Q8HUZ7;P94076;Q33620;Q7YM64;Q32857;Q33440;A5X4C0;Q8WIX2;P94053;Q33579;B6GUT8;D0Q0H0;Q7YKW5;Q95EV1;Q8WIX1;O98562;Q8HDA1;P94041;Q9GGC2;Q8MG14;Q9GDB5;Q36643;B6GUQ8;Q36637;Q37357;A0PDA4;A5X4I1;Q8MCX1;Q9GDQ2;Q9TLI7;Q33323;…	21007	396	CID		32.42	19.7409		6	51	43	1	1715.86	-57.355	10/141	Medicago_elastase_rep3.mgf
	Low	RNEGRDLAREGNEII	Q29VE5;Q33245;O47046;Q33268;Q8HUZ7;Q32857;Q8WIX2;B8PRM7;Q95EV1;Q8WIX1;O98562;Q8HDA1;A0PDA4;A5X4I1;Q9TLI7;Q32183;E0D9P4;Q8SN43;O98549;Q05993;Q6W3S3;Q31778;O98880;Q8WJK2;Q95632;Q9XPZ0;Q9MU73;O98552;Q6Y2Z1;Q15JC1;B8QQH0;C7A5Y1;Q32156;Q31822;O98545;Q9GHR3;Q8HUZ8;Q5K3X3;Q3T5E9;A6YSW2;B8QQG8;C3S8W3;C7AQU0;A5PFD4;Q9BB74;Q32056;Q3T5M0;B8PRM1;C3S8R3;Q8WKW3;Q8M949;Q9GHN7;Q95AA9;Q9TN66;Q8WHG4;Q9GCU2;Q3ZU78;…	8398	193	CID		30.67	26.7311		3	51	44	1	1741.8	-53.5437	16/159	Medicago_elastase_rep3.mgf
	Low	NMFTSIVGNVFGFKALxA	B3LDX5;Q95CD5;Q9GD42;Q9GDB9;P94043;Q33620;Q9TJV6;Q36643;Q9XQP7;Q9XPZ0;O20244;Q3T5M0;Q33423;O03627;Q9TLJ0;Q32597;Q95CF4;Q32100;Q41317;Q4KUD3;Q6PZC2;O98531;Q05579;O03653;C7SN28;Q9XPZ1;Q31750	80	27	CID	X17(R)	27.84	55.3762		6	51	43	1	1971.97	-38.3988	8/181	Medicago_elastase_rep3.mgf
	Low	FQGPPHGI	Q6PSM7;Q33550;Q29VE5;O98668;Q33245;Q32800;B3LDX5;O63136;B6GUX7;Q9GDB9;P94043;Q8SKV4;Q6Y2Y3;B6GUQ7;D8V9C5;P93976;Q9GD57;P93977;Q710K7;Q33268;Q8HUZ7;P94076;Q7YM64;Q32857;Q33440;Q9TJV6;A5X4C0;P94053;Q33579;B8PRM7;D0Q0H0;Q95EV1;Q8WIX1;O98562;Q33089;P94041;Q9GGC2;Q8MG14;Q9GDB5;B6GUQ8;Q37357;A0PDA4;A5X4I1;Q8MCX1;Q9GDQ2;Q9TLI7;Q32183;Q33323;D2KUS5;Q6SSI3;O98549;Q3MKL9;E5FEB9;P31183;Q05993;Q6W3S3;Q31778;…	20049	370	CID		22.72	130.223		9	50	42	1	852.397	-46.6347	5/71	Medicago_elastase_rep3.mgf
	Low	cVQARNEGRDLAREGNEIIRxACKWSPELA	Q05993;A6YSW2;Q33423	3	3	CID	C1(Carbamidomethyl), X21(Q)	21.98	75.4156		4	47	36	1	3469.63	-25.6328	9/324	Medicago_elastase_rep3.mgf
	Low	REGNEIIRxA	Q05993;A6YSW2;Q95AA9;Q33423;O98879;Q6L9X5;Q8SMI0	19	7	CID	X9(E)	16.82	579.302		3	51	30	1	1186.59	-27.0131	8/99	Medicago_elastase_rep3.mgf
Q29VE5	23.01	16	15	465	51.6078	6.48096	791.1	Ribulose 1,5-bisphosphate carboxylase/oxygenase large subunit (Fragment) OS=Parnassia laxmannii GN=rbcL PE=3 SV=1 - [Q29VE5_9ROSI]
	Confidence Icon	Sequence	Protein Accessions	# Proteins	# Protein Groups	Activation Type	Modifications	IonScore	Exp Value	Δ Score	Rank	Identity High	Homology Threshold	Charge	m/z [Da]	ΔM [ppm]	Ions Matched	Spectrum File
	High	QARNEGRDLAREGNEIIREA	Q29VE5;Q8SN43;O98549;Q6W3S3;Q31778;O98880;Q8WJK2;Q9XPZ0;Q9MU73;O98552;Q6Y2Z1;Q15JC1;C7A5Y1;Q31822;O98545;Q9GHR3;Q8HUZ8;Q3T5E9;A5PFD4;Q9BB74;Q32056;Q3T5M0;B8PRM1;Q8WKW3;Q8WHG4;Q9GCU2;Q3ZU78;Q4KUD6;B8PRN3;D6MYK4;Q1XEK3;Q8HUZ1;Q3T8E6;A0AS74;Q4H1C6;Q31856;Q9T2C1;Q71N71;A0PDA8;Q32776;Q9GGH6;Q9GEN3;Q9GEQ5;Q9TLJ0;Q6L9W7;B5D5Q5;E2CZ58;Q9MV76;Q9GHM6;Q32597;O03648;Q3T5L7;Q4VIB1;B1NL25;C0J9T2;Q9GG71;Q32818;…	5816	119	CID		94.98	8.98811e-06	0	2	51		1	2297.06	-48.8979	19/217	Medicago_elastase_rep3.mgf
	High	RNEGRDLAREGNEIIREA	Q29VE5;Q33245;Q33268;Q8HUZ7;Q32857;Q8WIX2;B8PRM7;Q95EV1;Q8WIX1;O98562;Q8HDA1;A0PDA4;A5X4I1;Q32183;Q8SN43;O98549;Q6W3S3;Q31778;O98880;Q8WJK2;Q9XPZ0;Q9MU73;O98552;Q6Y2Z1;Q15JC1;B8QQH0;C7A5Y1;Q31822;O98545;Q9GHR3;Q8HUZ8;Q3T5E9;B8QQG8;A5PFD4;Q9BB74;Q32056;Q3T5M0;B8PRM1;Q8WKW3;Q8WHG4;Q9GCU2;Q3ZU78;Q4KUD6;B8PRN3;D6MYK4;Q1XEK3;Q8HUZ1;Q3T8E6;A0AS74;Q4H1C6;Q31856;Q9T2C1;Q71N71;A0PDA8;Q32776;Q9GGH6;Q9GEN3;…	6175	137	CID		86.92	6.3979e-05	0	2	51		1	2097.97	-49.7073	20/197	Medicago_elastase_rep3.mgf
	High	YKAQAETGEIKGHYLNAT	Q33550;Q29VE5;O98668;Q32800;B3LDX5;Q95CD5;O63136;Q9GD42;B6GUX7;Q9GDB9;Q8SKV4;Q6Y2Y3;D8V9C5;P93976;P93977;Q710K7;Q33268;Q7YM64;Q8WIX2;Q33579;B6GUT8;B8PRM7;D0Q0H0;Q7YKW5;Q95EV1;Q8WIX1;Q8HDA1;Q33089;Q9GGC2;Q9GDB5;Q36637;Q37357;P93986;A0PDA4;Q8MCX1;Q9GDQ2;Q32183;Q33323;Q39288;Q9XQP7;Q52TF4;Q8MCX9;Q8HVG8;Q6SSI3;O98549;Q3MKL9;Q05993;Q31778;Q8WHV7;Q8WJK2;Q95632;O98552;Q6JXQ9;B2BY81;B8QQH0;B3SHE8;Q8WGV6;…	9651	233	CID		86.26	6.92155e-05		3	51		1	1993.89	-53.1831	15/190	Medicago_elastase_rep3.mgf
	High	cVQARNEGRDLAREGNEIIREA	Q29VE5;Q8SN43;O98549;Q6W3S3;Q31778;O98880;Q8WJK2;Q9XPZ0;Q9MU73;O98552;Q6Y2Z1;Q15JC1;C7A5Y1;Q31822;O98545;Q9GHR3;Q8HUZ8;Q3T5E9;A5PFD4;Q9BB74;Q32056;Q3T5M0;B8PRM1;Q8WKW3;Q8WHG4;Q9GCU2;Q3ZU78;Q4KUD6;B8PRN3;D6MYK4;Q1XEK3;Q8HUZ1;Q3T8E6;A0AS74;Q4H1C6;Q31856;Q9T2C1;A0PDA8;Q32776;Q9GGH6;Q9GEN3;Q9GEQ5;Q9TLJ0;Q6L9W7;B5D5Q5;E2CZ58;Q9MV76;Q9GHM6;Q32597;O03648;Q3T5L7;Q4VIB1;B1NL25;C0J9T2;Q9GG71;Q32818;Q9TLI9;…	5800	117	CID	C1(Carbamidomethyl)	76.65	0.000544892		6	50		1	2556.15	-45.1441	20/233	Medicago_elastase_rep3.mgf
	High	KNYGRAVYEcL	B8YGX4;Q6J6P1;Q33550;Q29VE5;O98668;Q33245;B3LDX5;O63136;Q9GD42;B6GUX7;Q9GDB9;P94043;Q8SKV4;Q6Y2Y3;B6GUQ7;D8V9C5;P93976;Q9GD57;P93977;Q710K7;O47046;P94076;P93987;Q33620;Q33440;Q9TJV6;A5X4C0;Q8WIX2;P94053;D0Q0H0;Q95EV1;Q8WIX1;O98562;Q8HDA1;P94041;Q9GGC2;Q8MG14;Q9GDB5;Q36643;B6GUQ8;Q36637;Q37357;P93986;A0PDA4;A5X4I1;Q9GDQ2;Q33323;D2KUS5;B3TK15;Q9XQP7;E0D9P4;Q8SN43;Q8MAK2;Q52TF4;Q95B00;O98549;Q3MKL9;…	21633	371	CID	C10(Carbamidomethyl)	60.63	0.0192787	0	1	50		1	1372.59	-53.7197	8/96	Medicago_elastase_rep3.mgf
	High	FQGPPHGIQVERDKLNKYGRPL	Q6PSM7;Q33550;Q29VE5;O98668;Q33245;Q32800;B3LDX5;O63136;B6GUX7;P94043;Q8SKV4;Q6Y2Y3;B6GUQ7;D8V9C5;P93976;Q9GD57;P93977;Q710K7;Q33268;Q8HUZ7;P94076;Q7YM64;Q32857;Q33440;A5X4C0;P94053;Q33579;D0Q0H0;Q95EV1;Q8WIX1;O98562;P94041;Q9GGC2;Q8MG14;Q9GDB5;B6GUQ8;Q37357;A0PDA4;A5X4I1;Q8MCX1;Q9GDQ2;Q9TLI7;Q33323;D2KUS5;Q05993;Q6W3S3;Q31778;Q8WHV7;Q95A73;O98880;O98350;Q8WJK2;Q95632;Q32428;Q9XPZ0;Q9MU73;Q8HTA0;…	17696	318	CID		59.22	0.0341085		8	51		1	2549.26	-45.2529	14/219	Medicago_elastase_rep3.mgf
	High	AxEAcVQARNEGRDLA	Q6J6P1;Q33550;Q29VE5	10	3	CID	X2(I), C5(Carbamidomethyl)	54.53	0.0961046		3	50		1	1772.79	-47.9501	9/159	Medicago_elastase_rep3.mgf
	Medium	AKNYGRAVYEcL	B8YGX4;Q6J6P1;Q33550;Q29VE5;O98668;Q33245;B3LDX5;O63136;Q9GD42;B6GUX7;Q9GDB9;P94043;Q8SKV4;Q6Y2Y3;B6GUQ7;D8V9C5;P93976;Q9GD57;P93977;Q710K7;O47046;P94076;P93987;Q33620;Q33440;Q9TJV6;A5X4C0;Q8WIX2;P94053;D0Q0H0;Q95EV1;Q8WIX1;O98562;Q8HDA1;P94041;Q9GGC2;Q8MG14;Q9GDB5;Q36643;B6GUQ8;Q36637;Q37357;P93986;A0PDA4;A5X4I1;Q9GDQ2;Q33323;D2KUS5;B3TK15;Q9XQP7;E0D9P4;Q8SN43;Q8MAK2;Q52TF4;Q95B00;O98549;Q3MKL9;…	21604	369	CID	C11(Carbamidomethyl)	46.41	0.601389	0	2	50	48	1	1443.64	-47.6957	13/104	Medicago_elastase_rep3.mgf
	Medium	FQGPPHGI	Q6PSM7;Q33550;Q29VE5;O98668;Q33245;Q32800;B3LDX5;O63136;B6GUX7;Q9GDB9;P94043;Q8SKV4;Q6Y2Y3;B6GUQ7;D8V9C5;P93976;Q9GD57;P93977;Q710K7;Q33268;Q8HUZ7;P94076;Q7YM64;Q32857;Q33440;Q9TJV6;A5X4C0;P94053;Q33579;B8PRM7;D0Q0H0;Q95EV1;Q8WIX1;O98562;Q33089;P94041;Q9GGC2;Q8MG14;Q9GDB5;B6GUQ8;Q37357;A0PDA4;A5X4I1;Q8MCX1;Q9GDQ2;Q9TLI7;Q32183;Q33323;D2KUS5;Q6SSI3;O98549;Q3MKL9;E5FEB9;P31183;Q05993;Q6W3S3;Q31778;…	20049	370	CID		44.77	0.767122		2	50		1	852.38	-66.5302	6/71	Medicago_elastase_rep3.mgf
	Low	GCTIKPKLGLSAKNYGRA	B8YGX4;Q6J6P1;Q33550;Q29VE5;O98668;Q33245;Q32800;B3LDX5;Q36609;O63136;Q9GD42;B6GUX7;Q9GDB9;P94043;Q8SKV4;Q6Y2Y3;B6GUQ7;D8V9C5;Q9GD57;Q710K7;P94106;O47046;Q33268;Q8HUZ7;P94076;P93987;Q33620;Q7YM64;Q32857;Q33440;Q9TJV6;A5X4C0;Q8WIX2;P94053;Q33579;B6GUT8;D0Q0H0;Q7YKW5;Q95EV1;Q8WIX1;O98562;Q33089;P94041;Q9GGC2;Q8MG14;Q9GDB5;Q36643;B6GUQ8;Q36637;Q37357;P93986;A0PDA4;A5X4I1;Q8MCX1;Q9TLI7;Q32183;Q33323;…	23314	389	CID		40.35	3.24554		8	52	54	1	1876.95	-50.0553	9/184	Medicago_elastase_rep3.mgf
	Low	RNEGRDLAREGNEI	Q29VE5;Q33245;O47046;Q33268;Q8HUZ7;Q32857;Q8WIX2;B8PRM7;Q95EV1;Q8WIX1;O98562;Q8HDA1;A0PDA4;A5X4I1;Q9TLI7;Q32183;E0D9P4;Q8SN43;O98549;Q05993;Q6W3S3;Q31778;Q8WHV7;O98880;Q8WJK2;Q95632;Q9XPZ0;Q9MU73;O98552;Q6Y2Z1;Q15JC1;B8QQH0;C7A5Y1;Q32156;Q31822;O98545;Q9GHR3;Q8HUZ8;Q66MG6;Q5K3X3;Q3T5E9;A6YSW2;B8QQG8;C3S8W3;C7AQU0;A5PFD4;Q9BB74;Q32056;Q3T5M0;B8PRM1;C3S8R3;Q8WKW3;Q8M949;Q9GHN7;Q95AA9;Q9TN66;Q8WHG4;…	8529	200	CID		32.63	13.4979		9	50	47	1	1628.72	-55.5721	12/149	Medicago_elastase_rep3.mgf
	Low	QVERDKLNKYGRPL	B8YGX4;Q6PSM7;Q6J6P1;Q33550;Q29VE5;O98668;Q33245;Q32800;B3LDX5;Q95CD5;Q36609;O63136;Q9GD42;B6GUX7;P94043;Q8SKV4;Q6Y2Y3;B6GUQ7;D8V9C5;P93976;Q9GD57;P93977;Q710K7;P94106;O47046;Q33268;Q8HUZ7;P94076;Q33620;Q7YM64;Q32857;Q33440;A5X4C0;Q8WIX2;P94053;Q33579;B6GUT8;D0Q0H0;Q7YKW5;Q95EV1;Q8WIX1;O98562;Q8HDA1;P94041;Q9GGC2;Q8MG14;Q9GDB5;Q36643;B6GUQ8;Q36637;Q37357;A0PDA4;A5X4I1;Q8MCX1;Q9GDQ2;Q9TLI7;Q33323;…	21007	396	CID		32.42	19.7409		6	51	43	1	1715.86	-57.355	10/141	Medicago_elastase_rep3.mgf
	Low	RNEGRDLAREGNEII	Q29VE5;Q33245;O47046;Q33268;Q8HUZ7;Q32857;Q8WIX2;B8PRM7;Q95EV1;Q8WIX1;O98562;Q8HDA1;A0PDA4;A5X4I1;Q9TLI7;Q32183;E0D9P4;Q8SN43;O98549;Q05993;Q6W3S3;Q31778;O98880;Q8WJK2;Q95632;Q9XPZ0;Q9MU73;O98552;Q6Y2Z1;Q15JC1;B8QQH0;C7A5Y1;Q32156;Q31822;O98545;Q9GHR3;Q8HUZ8;Q5K3X3;Q3T5E9;A6YSW2;B8QQG8;C3S8W3;C7AQU0;A5PFD4;Q9BB74;Q32056;Q3T5M0;B8PRM1;C3S8R3;Q8WKW3;Q8M949;Q9GHN7;Q95AA9;Q9TN66;Q8WHG4;Q9GCU2;Q3ZU78;…	8398	193	CID		30.67	26.7311		3	51	44	1	1741.8	-53.5437	16/159	Medicago_elastase_rep3.mgf
	Low	NMFTSIVGNVFGFKALRA	B8YGX4;Q6PSM7;Q33550;Q29VE5;O98668;Q32800;Q36609;O63136;B6GUX7;Q8SKV4;Q6Y2Y3;B6GUQ7;D8V9C5;P93976;Q9GD57;P93977;P94106;O47046;Q8HUZ7;Q7YM64;Q32857;Q33440;A5X4C0;Q8WIX2;Q33579;B6GUT8;D0Q0H0;Q95EV1;Q8WIX1;O98562;Q8HDA1;Q33089;P94041;Q9GGC2;Q8MG14;Q9GDB5;B6GUQ8;Q36637;Q37357;A0PDA4;A5X4I1;Q8MCX1;Q9GDQ2;Q32183;Q33323;Q39288;E0D9P4;Q8MAK2;Q52TF4;Q8HVG8;B5U0R6;O98549;Q3MKL9;E5FEB9;Q05993;Q31778;Q8WHV7;…	15551	326	CID		27.84	55.3762		5	51	43	1	1971.97	-38.3988	8/184	Medicago_elastase_rep3.mgf
	Low	FQGPPHGI	Q6PSM7;Q33550;Q29VE5;O98668;Q33245;Q32800;B3LDX5;O63136;B6GUX7;Q9GDB9;P94043;Q8SKV4;Q6Y2Y3;B6GUQ7;D8V9C5;P93976;Q9GD57;P93977;Q710K7;Q33268;Q8HUZ7;P94076;Q7YM64;Q32857;Q33440;Q9TJV6;A5X4C0;P94053;Q33579;B8PRM7;D0Q0H0;Q95EV1;Q8WIX1;O98562;Q33089;P94041;Q9GGC2;Q8MG14;Q9GDB5;B6GUQ8;Q37357;A0PDA4;A5X4I1;Q8MCX1;Q9GDQ2;Q9TLI7;Q32183;Q33323;D2KUS5;Q6SSI3;O98549;Q3MKL9;E5FEB9;P31183;Q05993;Q6W3S3;Q31778;…	20049	370	CID		22.72	130.223		9	50	42	1	852.397	-46.6347	5/71	Medicago_elastase_rep3.mgf
	Low	REGNEIIREA	Q29VE5;Q33245;Q33268;Q8HUZ7;Q32857;Q8WIX2;B8PRM7;Q95EV1;Q8WIX1;O98562;Q8HDA1;Q37357;A0PDA4;A5X4I1;Q32183;Q8SN43;O98549;Q6W3S3;Q31778;O98880;Q8WJK2;Q9XPZ0;Q9MU73;O98552;Q6Y2Z1;Q15JC1;B8QQH0;C7A5Y1;Q31822;O98545;Q9GHR3;Q8HUZ8;Q3T5E9;B8QQG8;A5PFD4;Q9BB74;Q32056;Q3T5M0;B8PRM1;Q8WKW3;Q8WHG4;Q9GCU2;Q3ZU78;Q4KUD6;B8PRN3;D6MYK4;Q1XEK3;Q8HUZ1;Q3T8E6;A0AS74;Q4H1C6;Q31856;Q9T2C1;Q71N71;A0PDA8;Q32776;Q9GGH6;…	6371	146	CID		16.82	579.302		2	51	30	1	1186.59	-27.0131	8/103	Medicago_elastase_rep3.mgf
A0PDA8	25.63	17	15	476	52.8285	6.43018	788.41	Ribulose 1,5 bisphosphate carboxylase-oxygenase (Fragment) OS=Gnidia coriacea GN=rbcL PE=3 SV=1 - [A0PDA8_9ROSI]
	Confidence Icon	Sequence	Protein Accessions	# Proteins	# Protein Groups	Activation Type	Modifications	IonScore	Exp Value	Δ Score	Rank	Identity High	Homology Threshold	Charge	m/z [Da]	ΔM [ppm]	Ions Matched	Spectrum File
	High	QARNEGRDLAREGNEIIREA	Q29VE5;Q8SN43;O98549;Q6W3S3;Q31778;O98880;Q8WJK2;Q9XPZ0;Q9MU73;O98552;Q6Y2Z1;Q15JC1;C7A5Y1;Q31822;O98545;Q9GHR3;Q8HUZ8;Q3T5E9;A5PFD4;Q9BB74;Q32056;Q3T5M0;B8PRM1;Q8WKW3;Q8WHG4;Q9GCU2;Q3ZU78;Q4KUD6;B8PRN3;D6MYK4;Q1XEK3;Q8HUZ1;Q3T8E6;A0AS74;Q4H1C6;Q31856;Q9T2C1;Q71N71;A0PDA8;Q32776;Q9GGH6;Q9GEN3;Q9GEQ5;Q9TLJ0;Q6L9W7;B5D5Q5;E2CZ58;Q9MV76;Q9GHM6;Q32597;O03648;Q3T5L7;Q4VIB1;B1NL25;C0J9T2;Q9GG71;Q32818;…	5816	119	CID		94.98	8.98811e-06	0	2	51		1	2297.06	-48.8979	19/217	Medicago_elastase_rep3.mgf
	High	RNEGRDLAREGNEIIREA	Q29VE5;Q33245;Q33268;Q8HUZ7;Q32857;Q8WIX2;B8PRM7;Q95EV1;Q8WIX1;O98562;Q8HDA1;A0PDA4;A5X4I1;Q32183;Q8SN43;O98549;Q6W3S3;Q31778;O98880;Q8WJK2;Q9XPZ0;Q9MU73;O98552;Q6Y2Z1;Q15JC1;B8QQH0;C7A5Y1;Q31822;O98545;Q9GHR3;Q8HUZ8;Q3T5E9;B8QQG8;A5PFD4;Q9BB74;Q32056;Q3T5M0;B8PRM1;Q8WKW3;Q8WHG4;Q9GCU2;Q3ZU78;Q4KUD6;B8PRN3;D6MYK4;Q1XEK3;Q8HUZ1;Q3T8E6;A0AS74;Q4H1C6;Q31856;Q9T2C1;Q71N71;A0PDA8;Q32776;Q9GGH6;Q9GEN3;…	6175	137	CID		86.92	6.3979e-05	0	2	51		1	2097.97	-49.7073	20/197	Medicago_elastase_rep3.mgf
	High	YKAQAETGEIKGHYLNAT	Q33550;Q29VE5;O98668;Q32800;B3LDX5;Q95CD5;O63136;Q9GD42;B6GUX7;Q9GDB9;Q8SKV4;Q6Y2Y3;D8V9C5;P93976;P93977;Q710K7;Q33268;Q7YM64;Q8WIX2;Q33579;B6GUT8;B8PRM7;D0Q0H0;Q7YKW5;Q95EV1;Q8WIX1;Q8HDA1;Q33089;Q9GGC2;Q9GDB5;Q36637;Q37357;P93986;A0PDA4;Q8MCX1;Q9GDQ2;Q32183;Q33323;Q39288;Q9XQP7;Q52TF4;Q8MCX9;Q8HVG8;Q6SSI3;O98549;Q3MKL9;Q05993;Q31778;Q8WHV7;Q8WJK2;Q95632;O98552;Q6JXQ9;B2BY81;B8QQH0;B3SHE8;Q8WGV6;…	9651	233	CID		86.26	6.92155e-05		3	51		1	1993.89	-53.1831	15/190	Medicago_elastase_rep3.mgf
	High	cVQARNEGRDLAREGNEIIREA	Q29VE5;Q8SN43;O98549;Q6W3S3;Q31778;O98880;Q8WJK2;Q9XPZ0;Q9MU73;O98552;Q6Y2Z1;Q15JC1;C7A5Y1;Q31822;O98545;Q9GHR3;Q8HUZ8;Q3T5E9;A5PFD4;Q9BB74;Q32056;Q3T5M0;B8PRM1;Q8WKW3;Q8WHG4;Q9GCU2;Q3ZU78;Q4KUD6;B8PRN3;D6MYK4;Q1XEK3;Q8HUZ1;Q3T8E6;A0AS74;Q4H1C6;Q31856;Q9T2C1;A0PDA8;Q32776;Q9GGH6;Q9GEN3;Q9GEQ5;Q9TLJ0;Q6L9W7;B5D5Q5;E2CZ58;Q9MV76;Q9GHM6;Q32597;O03648;Q3T5L7;Q4VIB1;B1NL25;C0J9T2;Q9GG71;Q32818;Q9TLI9;…	5800	117	CID	C1(Carbamidomethyl)	76.65	0.000544892		6	50		1	2556.15	-45.1441	20/233	Medicago_elastase_rep3.mgf
	High	KNYGRAVYEcL	B8YGX4;Q6J6P1;Q33550;Q29VE5;O98668;Q33245;B3LDX5;O63136;Q9GD42;B6GUX7;Q9GDB9;P94043;Q8SKV4;Q6Y2Y3;B6GUQ7;D8V9C5;P93976;Q9GD57;P93977;Q710K7;O47046;P94076;P93987;Q33620;Q33440;Q9TJV6;A5X4C0;Q8WIX2;P94053;D0Q0H0;Q95EV1;Q8WIX1;O98562;Q8HDA1;P94041;Q9GGC2;Q8MG14;Q9GDB5;Q36643;B6GUQ8;Q36637;Q37357;P93986;A0PDA4;A5X4I1;Q9GDQ2;Q33323;D2KUS5;B3TK15;Q9XQP7;E0D9P4;Q8SN43;Q8MAK2;Q52TF4;Q95B00;O98549;Q3MKL9;…	21633	371	CID	C10(Carbamidomethyl)	60.63	0.0192787	0	1	50		1	1372.59	-53.7197	8/96	Medicago_elastase_rep3.mgf
	High	FQGPPHGIQVERDKLNKYGRPL	Q6PSM7;Q33550;Q29VE5;O98668;Q33245;Q32800;B3LDX5;O63136;B6GUX7;P94043;Q8SKV4;Q6Y2Y3;B6GUQ7;D8V9C5;P93976;Q9GD57;P93977;Q710K7;Q33268;Q8HUZ7;P94076;Q7YM64;Q32857;Q33440;A5X4C0;P94053;Q33579;D0Q0H0;Q95EV1;Q8WIX1;O98562;P94041;Q9GGC2;Q8MG14;Q9GDB5;B6GUQ8;Q37357;A0PDA4;A5X4I1;Q8MCX1;Q9GDQ2;Q9TLI7;Q33323;D2KUS5;Q05993;Q6W3S3;Q31778;Q8WHV7;Q95A73;O98880;O98350;Q8WJK2;Q95632;Q32428;Q9XPZ0;Q9MU73;Q8HTA0;…	17696	318	CID		59.22	0.0341085		8	51		1	2549.26	-45.2529	14/219	Medicago_elastase_rep3.mgf
	High	AAcEVWKEIKFxIPAMDTL	A0PDA8	1	1	CID	C3(Carbamidomethyl), X12(D)	51.84	0.171434		2	50		1	2236.99	-48.1545	8/188	Medicago_elastase_rep3.mgf
	Medium	AAcEVWKEIKFxIPAmDTL	A0PDA8	1	1	CID	C3(Carbamidomethyl), X12(V), M16(Oxidation)	48.67	0.35571		3	50		1	2236.99	-64.4196	8/188	Medicago_elastase_rep3.mgf
	Medium	AKNYGRAVYEcL	B8YGX4;Q6J6P1;Q33550;Q29VE5;O98668;Q33245;B3LDX5;O63136;Q9GD42;B6GUX7;Q9GDB9;P94043;Q8SKV4;Q6Y2Y3;B6GUQ7;D8V9C5;P93976;Q9GD57;P93977;Q710K7;O47046;P94076;P93987;Q33620;Q33440;Q9TJV6;A5X4C0;Q8WIX2;P94053;D0Q0H0;Q95EV1;Q8WIX1;O98562;Q8HDA1;P94041;Q9GGC2;Q8MG14;Q9GDB5;Q36643;B6GUQ8;Q36637;Q37357;P93986;A0PDA4;A5X4I1;Q9GDQ2;Q33323;D2KUS5;B3TK15;Q9XQP7;E0D9P4;Q8SN43;Q8MAK2;Q52TF4;Q95B00;O98549;Q3MKL9;…	21604	369	CID	C11(Carbamidomethyl)	46.41	0.601389	0	2	50	48	1	1443.64	-47.6957	13/104	Medicago_elastase_rep3.mgf
	Medium	FQGPPHGI	Q6PSM7;Q33550;Q29VE5;O98668;Q33245;Q32800;B3LDX5;O63136;B6GUX7;Q9GDB9;P94043;Q8SKV4;Q6Y2Y3;B6GUQ7;D8V9C5;P93976;Q9GD57;P93977;Q710K7;Q33268;Q8HUZ7;P94076;Q7YM64;Q32857;Q33440;Q9TJV6;A5X4C0;P94053;Q33579;B8PRM7;D0Q0H0;Q95EV1;Q8WIX1;O98562;Q33089;P94041;Q9GGC2;Q8MG14;Q9GDB5;B6GUQ8;Q37357;A0PDA4;A5X4I1;Q8MCX1;Q9GDQ2;Q9TLI7;Q32183;Q33323;D2KUS5;Q6SSI3;O98549;Q3MKL9;E5FEB9;P31183;Q05993;Q6W3S3;Q31778;…	20049	370	CID		44.77	0.767122		2	50		1	852.38	-66.5302	6/71	Medicago_elastase_rep3.mgf
	Low	GCTIKPKLGLSAKNYGRA	B8YGX4;Q6J6P1;Q33550;Q29VE5;O98668;Q33245;Q32800;B3LDX5;Q36609;O63136;Q9GD42;B6GUX7;Q9GDB9;P94043;Q8SKV4;Q6Y2Y3;B6GUQ7;D8V9C5;Q9GD57;Q710K7;P94106;O47046;Q33268;Q8HUZ7;P94076;P93987;Q33620;Q7YM64;Q32857;Q33440;Q9TJV6;A5X4C0;Q8WIX2;P94053;Q33579;B6GUT8;D0Q0H0;Q7YKW5;Q95EV1;Q8WIX1;O98562;Q33089;P94041;Q9GGC2;Q8MG14;Q9GDB5;Q36643;B6GUQ8;Q36637;Q37357;P93986;A0PDA4;A5X4I1;Q8MCX1;Q9TLI7;Q32183;Q33323;…	23314	389	CID		40.35	3.24554		8	52	54	1	1876.95	-50.0553	9/184	Medicago_elastase_rep3.mgf
	Low	RNEGRDLAREGNEI	Q29VE5;Q33245;O47046;Q33268;Q8HUZ7;Q32857;Q8WIX2;B8PRM7;Q95EV1;Q8WIX1;O98562;Q8HDA1;A0PDA4;A5X4I1;Q9TLI7;Q32183;E0D9P4;Q8SN43;O98549;Q05993;Q6W3S3;Q31778;Q8WHV7;O98880;Q8WJK2;Q95632;Q9XPZ0;Q9MU73;O98552;Q6Y2Z1;Q15JC1;B8QQH0;C7A5Y1;Q32156;Q31822;O98545;Q9GHR3;Q8HUZ8;Q66MG6;Q5K3X3;Q3T5E9;A6YSW2;B8QQG8;C3S8W3;C7AQU0;A5PFD4;Q9BB74;Q32056;Q3T5M0;B8PRM1;C3S8R3;Q8WKW3;Q8M949;Q9GHN7;Q95AA9;Q9TN66;Q8WHG4;…	8529	200	CID		32.63	13.4979		9	50	47	1	1628.72	-55.5721	12/149	Medicago_elastase_rep3.mgf
	Low	QVERDKLNKYGRPL	B8YGX4;Q6PSM7;Q6J6P1;Q33550;Q29VE5;O98668;Q33245;Q32800;B3LDX5;Q95CD5;Q36609;O63136;Q9GD42;B6GUX7;P94043;Q8SKV4;Q6Y2Y3;B6GUQ7;D8V9C5;P93976;Q9GD57;P93977;Q710K7;P94106;O47046;Q33268;Q8HUZ7;P94076;Q33620;Q7YM64;Q32857;Q33440;A5X4C0;Q8WIX2;P94053;Q33579;B6GUT8;D0Q0H0;Q7YKW5;Q95EV1;Q8WIX1;O98562;Q8HDA1;P94041;Q9GGC2;Q8MG14;Q9GDB5;Q36643;B6GUQ8;Q36637;Q37357;A0PDA4;A5X4I1;Q8MCX1;Q9GDQ2;Q9TLI7;Q33323;…	21007	396	CID		32.42	19.7409		6	51	43	1	1715.86	-57.355	10/141	Medicago_elastase_rep3.mgf
	Low	RNEGRDLAREGNEII	Q29VE5;Q33245;O47046;Q33268;Q8HUZ7;Q32857;Q8WIX2;B8PRM7;Q95EV1;Q8WIX1;O98562;Q8HDA1;A0PDA4;A5X4I1;Q9TLI7;Q32183;E0D9P4;Q8SN43;O98549;Q05993;Q6W3S3;Q31778;O98880;Q8WJK2;Q95632;Q9XPZ0;Q9MU73;O98552;Q6Y2Z1;Q15JC1;B8QQH0;C7A5Y1;Q32156;Q31822;O98545;Q9GHR3;Q8HUZ8;Q5K3X3;Q3T5E9;A6YSW2;B8QQG8;C3S8W3;C7AQU0;A5PFD4;Q9BB74;Q32056;Q3T5M0;B8PRM1;C3S8R3;Q8WKW3;Q8M949;Q9GHN7;Q95AA9;Q9TN66;Q8WHG4;Q9GCU2;Q3ZU78;…	8398	193	CID		30.67	26.7311		3	51	44	1	1741.8	-53.5437	16/159	Medicago_elastase_rep3.mgf
	Low	NMFTSIVGNVFGFKALRA	B8YGX4;Q6PSM7;Q33550;Q29VE5;O98668;Q32800;Q36609;O63136;B6GUX7;Q8SKV4;Q6Y2Y3;B6GUQ7;D8V9C5;P93976;Q9GD57;P93977;P94106;O47046;Q8HUZ7;Q7YM64;Q32857;Q33440;A5X4C0;Q8WIX2;Q33579;B6GUT8;D0Q0H0;Q95EV1;Q8WIX1;O98562;Q8HDA1;Q33089;P94041;Q9GGC2;Q8MG14;Q9GDB5;B6GUQ8;Q36637;Q37357;A0PDA4;A5X4I1;Q8MCX1;Q9GDQ2;Q32183;Q33323;Q39288;E0D9P4;Q8MAK2;Q52TF4;Q8HVG8;B5U0R6;O98549;Q3MKL9;E5FEB9;Q05993;Q31778;Q8WHV7;…	15551	326	CID		27.84	55.3762		5	51	43	1	1971.97	-38.3988	8/184	Medicago_elastase_rep3.mgf
	Low	FQGPPHGI	Q6PSM7;Q33550;Q29VE5;O98668;Q33245;Q32800;B3LDX5;O63136;B6GUX7;Q9GDB9;P94043;Q8SKV4;Q6Y2Y3;B6GUQ7;D8V9C5;P93976;Q9GD57;P93977;Q710K7;Q33268;Q8HUZ7;P94076;Q7YM64;Q32857;Q33440;Q9TJV6;A5X4C0;P94053;Q33579;B8PRM7;D0Q0H0;Q95EV1;Q8WIX1;O98562;Q33089;P94041;Q9GGC2;Q8MG14;Q9GDB5;B6GUQ8;Q37357;A0PDA4;A5X4I1;Q8MCX1;Q9GDQ2;Q9TLI7;Q32183;Q33323;D2KUS5;Q6SSI3;O98549;Q3MKL9;E5FEB9;P31183;Q05993;Q6W3S3;Q31778;…	20049	370	CID		22.72	130.223		9	50	42	1	852.397	-46.6347	5/71	Medicago_elastase_rep3.mgf
	Low	REGNEIIREA	Q29VE5;Q33245;Q33268;Q8HUZ7;Q32857;Q8WIX2;B8PRM7;Q95EV1;Q8WIX1;O98562;Q8HDA1;Q37357;A0PDA4;A5X4I1;Q32183;Q8SN43;O98549;Q6W3S3;Q31778;O98880;Q8WJK2;Q9XPZ0;Q9MU73;O98552;Q6Y2Z1;Q15JC1;B8QQH0;C7A5Y1;Q31822;O98545;Q9GHR3;Q8HUZ8;Q3T5E9;B8QQG8;A5PFD4;Q9BB74;Q32056;Q3T5M0;B8PRM1;Q8WKW3;Q8WHG4;Q9GCU2;Q3ZU78;Q4KUD6;B8PRN3;D6MYK4;Q1XEK3;Q8HUZ1;Q3T8E6;A0AS74;Q4H1C6;Q31856;Q9T2C1;Q71N71;A0PDA8;Q32776;Q9GGH6;…	6371	146	CID		16.82	579.302		2	51	30	1	1186.59	-27.0131	8/103	Medicago_elastase_rep3.mgf
D5FUN6	27.43	17	16	463	51.4348	6.39209	787.07	Ribulose-1,5-bisphosphate carboxylase/oxygenase large subunit (Fragment) OS=Hibbertia hamulosa GN=rbcl PE=3 SV=1 - [D5FUN6_9MAGN]
	Confidence Icon	Sequence	Protein Accessions	# Proteins	# Protein Groups	Activation Type	Modifications	IonScore	Exp Value	Δ Score	Rank	Identity High	Homology Threshold	Charge	m/z [Da]	ΔM [ppm]	Ions Matched	Spectrum File
	High	QARNEGRDLAREGNEIIREA	Q29VE5;Q8SN43;O98549;Q6W3S3;Q31778;O98880;Q8WJK2;Q9XPZ0;Q9MU73;O98552;Q6Y2Z1;Q15JC1;C7A5Y1;Q31822;O98545;Q9GHR3;Q8HUZ8;Q3T5E9;A5PFD4;Q9BB74;Q32056;Q3T5M0;B8PRM1;Q8WKW3;Q8WHG4;Q9GCU2;Q3ZU78;Q4KUD6;B8PRN3;D6MYK4;Q1XEK3;Q8HUZ1;Q3T8E6;A0AS74;Q4H1C6;Q31856;Q9T2C1;Q71N71;A0PDA8;Q32776;Q9GGH6;Q9GEN3;Q9GEQ5;Q9TLJ0;Q6L9W7;B5D5Q5;E2CZ58;Q9MV76;Q9GHM6;Q32597;O03648;Q3T5L7;Q4VIB1;B1NL25;C0J9T2;Q9GG71;Q32818;…	5816	119	CID		94.98	8.98811e-06	0	2	51		1	2297.06	-48.8979	19/217	Medicago_elastase_rep3.mgf
	High	RNEGRDLAREGNEIIREA	Q29VE5;Q33245;Q33268;Q8HUZ7;Q32857;Q8WIX2;B8PRM7;Q95EV1;Q8WIX1;O98562;Q8HDA1;A0PDA4;A5X4I1;Q32183;Q8SN43;O98549;Q6W3S3;Q31778;O98880;Q8WJK2;Q9XPZ0;Q9MU73;O98552;Q6Y2Z1;Q15JC1;B8QQH0;C7A5Y1;Q31822;O98545;Q9GHR3;Q8HUZ8;Q3T5E9;B8QQG8;A5PFD4;Q9BB74;Q32056;Q3T5M0;B8PRM1;Q8WKW3;Q8WHG4;Q9GCU2;Q3ZU78;Q4KUD6;B8PRN3;D6MYK4;Q1XEK3;Q8HUZ1;Q3T8E6;A0AS74;Q4H1C6;Q31856;Q9T2C1;Q71N71;A0PDA8;Q32776;Q9GGH6;Q9GEN3;…	6175	137	CID		86.92	6.3979e-05	0	2	51		1	2097.97	-49.7073	20/197	Medicago_elastase_rep3.mgf
	High	YKAQAETGEIKGHYLNxT	B6GUQ7;Q9TJV6;D5FUN6;Q40141;Q8MCY2	10	5	CID	X17(A)	86.26	6.92155e-05		4	51		1	1993.89	-53.1831	15/190	Medicago_elastase_rep3.mgf
	High	cVQARNEGRDLAREGNEIIREA	Q29VE5;Q8SN43;O98549;Q6W3S3;Q31778;O98880;Q8WJK2;Q9XPZ0;Q9MU73;O98552;Q6Y2Z1;Q15JC1;C7A5Y1;Q31822;O98545;Q9GHR3;Q8HUZ8;Q3T5E9;A5PFD4;Q9BB74;Q32056;Q3T5M0;B8PRM1;Q8WKW3;Q8WHG4;Q9GCU2;Q3ZU78;Q4KUD6;B8PRN3;D6MYK4;Q1XEK3;Q8HUZ1;Q3T8E6;A0AS74;Q4H1C6;Q31856;Q9T2C1;A0PDA8;Q32776;Q9GGH6;Q9GEN3;Q9GEQ5;Q9TLJ0;Q6L9W7;B5D5Q5;E2CZ58;Q9MV76;Q9GHM6;Q32597;O03648;Q3T5L7;Q4VIB1;B1NL25;C0J9T2;Q9GG71;Q32818;Q9TLI9;…	5800	117	CID	C1(Carbamidomethyl)	76.65	0.000544892		6	50		1	2556.15	-45.1441	20/233	Medicago_elastase_rep3.mgf
	High	KNYGRAVYEcL	B8YGX4;Q6J6P1;Q33550;Q29VE5;O98668;Q33245;B3LDX5;O63136;Q9GD42;B6GUX7;Q9GDB9;P94043;Q8SKV4;Q6Y2Y3;B6GUQ7;D8V9C5;P93976;Q9GD57;P93977;Q710K7;O47046;P94076;P93987;Q33620;Q33440;Q9TJV6;A5X4C0;Q8WIX2;P94053;D0Q0H0;Q95EV1;Q8WIX1;O98562;Q8HDA1;P94041;Q9GGC2;Q8MG14;Q9GDB5;Q36643;B6GUQ8;Q36637;Q37357;P93986;A0PDA4;A5X4I1;Q9GDQ2;Q33323;D2KUS5;B3TK15;Q9XQP7;E0D9P4;Q8SN43;Q8MAK2;Q52TF4;Q95B00;O98549;Q3MKL9;…	21633	371	CID	C10(Carbamidomethyl)	60.63	0.0192787	0	1	50		1	1372.59	-53.7197	8/96	Medicago_elastase_rep3.mgf
	High	FQGPPHGIQVERDKLNKYGRPL	Q6PSM7;Q33550;Q29VE5;O98668;Q33245;Q32800;B3LDX5;O63136;B6GUX7;P94043;Q8SKV4;Q6Y2Y3;B6GUQ7;D8V9C5;P93976;Q9GD57;P93977;Q710K7;Q33268;Q8HUZ7;P94076;Q7YM64;Q32857;Q33440;A5X4C0;P94053;Q33579;D0Q0H0;Q95EV1;Q8WIX1;O98562;P94041;Q9GGC2;Q8MG14;Q9GDB5;B6GUQ8;Q37357;A0PDA4;A5X4I1;Q8MCX1;Q9GDQ2;Q9TLI7;Q33323;D2KUS5;Q05993;Q6W3S3;Q31778;Q8WHV7;Q95A73;O98880;O98350;Q8WJK2;Q95632;Q32428;Q9XPZ0;Q9MU73;Q8HTA0;…	17696	318	CID		59.22	0.0341085		8	51		1	2549.26	-45.2529	14/219	Medicago_elastase_rep3.mgf
	Medium	AKNYGRAVYEcL	B8YGX4;Q6J6P1;Q33550;Q29VE5;O98668;Q33245;B3LDX5;O63136;Q9GD42;B6GUX7;Q9GDB9;P94043;Q8SKV4;Q6Y2Y3;B6GUQ7;D8V9C5;P93976;Q9GD57;P93977;Q710K7;O47046;P94076;P93987;Q33620;Q33440;Q9TJV6;A5X4C0;Q8WIX2;P94053;D0Q0H0;Q95EV1;Q8WIX1;O98562;Q8HDA1;P94041;Q9GGC2;Q8MG14;Q9GDB5;Q36643;B6GUQ8;Q36637;Q37357;P93986;A0PDA4;A5X4I1;Q9GDQ2;Q33323;D2KUS5;B3TK15;Q9XQP7;E0D9P4;Q8SN43;Q8MAK2;Q52TF4;Q95B00;O98549;Q3MKL9;…	21604	369	CID	C11(Carbamidomethyl)	46.41	0.601389	0	2	50	48	1	1443.64	-47.6957	13/104	Medicago_elastase_rep3.mgf
	Medium	FQGPPHGI	Q6PSM7;Q33550;Q29VE5;O98668;Q33245;Q32800;B3LDX5;O63136;B6GUX7;Q9GDB9;P94043;Q8SKV4;Q6Y2Y3;B6GUQ7;D8V9C5;P93976;Q9GD57;P93977;Q710K7;Q33268;Q8HUZ7;P94076;Q7YM64;Q32857;Q33440;Q9TJV6;A5X4C0;P94053;Q33579;B8PRM7;D0Q0H0;Q95EV1;Q8WIX1;O98562;Q33089;P94041;Q9GGC2;Q8MG14;Q9GDB5;B6GUQ8;Q37357;A0PDA4;A5X4I1;Q8MCX1;Q9GDQ2;Q9TLI7;Q32183;Q33323;D2KUS5;Q6SSI3;O98549;Q3MKL9;E5FEB9;P31183;Q05993;Q6W3S3;Q31778;…	20049	370	CID		44.77	0.767122		2	50		1	852.38	-66.5302	6/71	Medicago_elastase_rep3.mgf
	Low	GCTIKPKLGLSAKNYGRA	B8YGX4;Q6J6P1;Q33550;Q29VE5;O98668;Q33245;Q32800;B3LDX5;Q36609;O63136;Q9GD42;B6GUX7;Q9GDB9;P94043;Q8SKV4;Q6Y2Y3;B6GUQ7;D8V9C5;Q9GD57;Q710K7;P94106;O47046;Q33268;Q8HUZ7;P94076;P93987;Q33620;Q7YM64;Q32857;Q33440;Q9TJV6;A5X4C0;Q8WIX2;P94053;Q33579;B6GUT8;D0Q0H0;Q7YKW5;Q95EV1;Q8WIX1;O98562;Q33089;P94041;Q9GGC2;Q8MG14;Q9GDB5;Q36643;B6GUQ8;Q36637;Q37357;P93986;A0PDA4;A5X4I1;Q8MCX1;Q9TLI7;Q32183;Q33323;…	23314	389	CID		40.35	3.24554		8	52	54	1	1876.95	-50.0553	9/184	Medicago_elastase_rep3.mgf
	Low	RNEGRDLAREGNEI	Q29VE5;Q33245;O47046;Q33268;Q8HUZ7;Q32857;Q8WIX2;B8PRM7;Q95EV1;Q8WIX1;O98562;Q8HDA1;A0PDA4;A5X4I1;Q9TLI7;Q32183;E0D9P4;Q8SN43;O98549;Q05993;Q6W3S3;Q31778;Q8WHV7;O98880;Q8WJK2;Q95632;Q9XPZ0;Q9MU73;O98552;Q6Y2Z1;Q15JC1;B8QQH0;C7A5Y1;Q32156;Q31822;O98545;Q9GHR3;Q8HUZ8;Q66MG6;Q5K3X3;Q3T5E9;A6YSW2;B8QQG8;C3S8W3;C7AQU0;A5PFD4;Q9BB74;Q32056;Q3T5M0;B8PRM1;C3S8R3;Q8WKW3;Q8M949;Q9GHN7;Q95AA9;Q9TN66;Q8WHG4;…	8529	200	CID		32.63	13.4979		9	50	47	1	1628.72	-55.5721	12/149	Medicago_elastase_rep3.mgf
	Low	QVERDKLNKYGRPL	B8YGX4;Q6PSM7;Q6J6P1;Q33550;Q29VE5;O98668;Q33245;Q32800;B3LDX5;Q95CD5;Q36609;O63136;Q9GD42;B6GUX7;P94043;Q8SKV4;Q6Y2Y3;B6GUQ7;D8V9C5;P93976;Q9GD57;P93977;Q710K7;P94106;O47046;Q33268;Q8HUZ7;P94076;Q33620;Q7YM64;Q32857;Q33440;A5X4C0;Q8WIX2;P94053;Q33579;B6GUT8;D0Q0H0;Q7YKW5;Q95EV1;Q8WIX1;O98562;Q8HDA1;P94041;Q9GGC2;Q8MG14;Q9GDB5;Q36643;B6GUQ8;Q36637;Q37357;A0PDA4;A5X4I1;Q8MCX1;Q9GDQ2;Q9TLI7;Q33323;…	21007	396	CID		32.42	19.7409		6	51	43	1	1715.86	-57.355	10/141	Medicago_elastase_rep3.mgf
	Low	RNEGRDLAREGNEII	Q29VE5;Q33245;O47046;Q33268;Q8HUZ7;Q32857;Q8WIX2;B8PRM7;Q95EV1;Q8WIX1;O98562;Q8HDA1;A0PDA4;A5X4I1;Q9TLI7;Q32183;E0D9P4;Q8SN43;O98549;Q05993;Q6W3S3;Q31778;O98880;Q8WJK2;Q95632;Q9XPZ0;Q9MU73;O98552;Q6Y2Z1;Q15JC1;B8QQH0;C7A5Y1;Q32156;Q31822;O98545;Q9GHR3;Q8HUZ8;Q5K3X3;Q3T5E9;A6YSW2;B8QQG8;C3S8W3;C7AQU0;A5PFD4;Q9BB74;Q32056;Q3T5M0;B8PRM1;C3S8R3;Q8WKW3;Q8M949;Q9GHN7;Q95AA9;Q9TN66;Q8WHG4;Q9GCU2;Q3ZU78;…	8398	193	CID		30.67	26.7311		3	51	44	1	1741.8	-53.5437	16/159	Medicago_elastase_rep3.mgf
	Low	LRMSGGDHIHA	B8YGX4;Q6J6P1;O98668;Q95CD5;O63136;Q9GD42;Q9GDB9;Q8SKV4;D8V9C5;Q9GD57;P93977;Q33268;P94076;P93987;Q33620;Q7YM64;Q32857;A5X4C0;Q8WIX2;P94053;Q95EV1;Q8WIX1;Q8HDA1;Q9GGC2;Q9GDB5;Q36643;B6GUQ8;Q36637;Q37357;P93986;A5X4I1;Q8MCX1;B3TK15;Q39288;Q9XQP7;E0D9P4;Q8MCX9;Q95B00;Q8HVG8;Q6SSI3;O98549;P31183;Q31982;Q95A73;O98880;Q8WJK2;Q9XPZ0;Q710I9;Q6Y2Z1;B2BY81;D5J720;B3SHE8;Q8MDK1;Q3T5E9;B5KKQ5;D6MYI7;Q8WJK7;…	8133	203	CID		28.99	29.2753		3	50	38	1	1193.52	-51.9146	12/99	Medicago_elastase_rep3.mgf
	Low	NMFTSIVGNVFGFKALRA	B8YGX4;Q6PSM7;Q33550;Q29VE5;O98668;Q32800;Q36609;O63136;B6GUX7;Q8SKV4;Q6Y2Y3;B6GUQ7;D8V9C5;P93976;Q9GD57;P93977;P94106;O47046;Q8HUZ7;Q7YM64;Q32857;Q33440;A5X4C0;Q8WIX2;Q33579;B6GUT8;D0Q0H0;Q95EV1;Q8WIX1;O98562;Q8HDA1;Q33089;P94041;Q9GGC2;Q8MG14;Q9GDB5;B6GUQ8;Q36637;Q37357;A0PDA4;A5X4I1;Q8MCX1;Q9GDQ2;Q32183;Q33323;Q39288;E0D9P4;Q8MAK2;Q52TF4;Q8HVG8;B5U0R6;O98549;Q3MKL9;E5FEB9;Q05993;Q31778;Q8WHV7;…	15551	326	CID		27.84	55.3762		5	51	43	1	1971.97	-38.3988	8/184	Medicago_elastase_rep3.mgf
	Low	FQGPPHGI	Q6PSM7;Q33550;Q29VE5;O98668;Q33245;Q32800;B3LDX5;O63136;B6GUX7;Q9GDB9;P94043;Q8SKV4;Q6Y2Y3;B6GUQ7;D8V9C5;P93976;Q9GD57;P93977;Q710K7;Q33268;Q8HUZ7;P94076;Q7YM64;Q32857;Q33440;Q9TJV6;A5X4C0;P94053;Q33579;B8PRM7;D0Q0H0;Q95EV1;Q8WIX1;O98562;Q33089;P94041;Q9GGC2;Q8MG14;Q9GDB5;B6GUQ8;Q37357;A0PDA4;A5X4I1;Q8MCX1;Q9GDQ2;Q9TLI7;Q32183;Q33323;D2KUS5;Q6SSI3;O98549;Q3MKL9;E5FEB9;P31183;Q05993;Q6W3S3;Q31778;…	20049	370	CID		22.72	130.223		9	50	42	1	852.397	-46.6347	5/71	Medicago_elastase_rep3.mgf
	Low	LRLEDLRIPPAYT	Q33550;Q8HUZ7;D0Q0H0;Q95EV1;Q36637;Q8MAK2;Q85ZL2;A6YSW2;B8QQG8;Q3T5M0;A0PDC9;Q9GHN7;Q4KUD6;Q09W37;B8QQH6;Q8WKU7;Q85ZL0;O03119;A2VAY7;Q8WHH7;Q09W24;Q85UW9;B0Z162;B8QQG3;D5FUN6;Q8MCW9;Q5YGJ0;D2CU65;Q5YGI9;O98896;D0F139;Q3T594;Q85ZL1;A6YSW9;Q8MCW8;Q8M9L3;O98603;Q8MCW7;Q85YU8	1344	39	CID		21.51	202.455		9	51	37	1	1556.86	-13.2776	6/130	Medicago_elastase_rep3.mgf
	Low	REGNEIIREA	Q29VE5;Q33245;Q33268;Q8HUZ7;Q32857;Q8WIX2;B8PRM7;Q95EV1;Q8WIX1;O98562;Q8HDA1;Q37357;A0PDA4;A5X4I1;Q32183;Q8SN43;O98549;Q6W3S3;Q31778;O98880;Q8WJK2;Q9XPZ0;Q9MU73;O98552;Q6Y2Z1;Q15JC1;B8QQH0;C7A5Y1;Q31822;O98545;Q9GHR3;Q8HUZ8;Q3T5E9;B8QQG8;A5PFD4;Q9BB74;Q32056;Q3T5M0;B8PRM1;Q8WKW3;Q8WHG4;Q9GCU2;Q3ZU78;Q4KUD6;B8PRN3;D6MYK4;Q1XEK3;Q8HUZ1;Q3T8E6;A0AS74;Q4H1C6;Q31856;Q9T2C1;Q71N71;A0PDA8;Q32776;Q9GGH6;…	6371	146	CID		16.82	579.302		2	51	30	1	1186.59	-27.0131	8/103	Medicago_elastase_rep3.mgf
B1NL25	26.35	16	15	463	51.3609	6.58057	784.33	Ribulose-1,5-bisphosphate carboxylase/oxygenase large subunit (Fragment) OS=Nestronia umbellula GN=rbcL PE=3 SV=1 - [B1NL25_9MAGN]
	Confidence Icon	Sequence	Protein Accessions	# Proteins	# Protein Groups	Activation Type	Modifications	IonScore	Exp Value	Δ Score	Rank	Identity High	Homology Threshold	Charge	m/z [Da]	ΔM [ppm]	Ions Matched	Spectrum File
	High	QARNEGRDLAREGNEIIREA	Q29VE5;Q8SN43;O98549;Q6W3S3;Q31778;O98880;Q8WJK2;Q9XPZ0;Q9MU73;O98552;Q6Y2Z1;Q15JC1;C7A5Y1;Q31822;O98545;Q9GHR3;Q8HUZ8;Q3T5E9;A5PFD4;Q9BB74;Q32056;Q3T5M0;B8PRM1;Q8WKW3;Q8WHG4;Q9GCU2;Q3ZU78;Q4KUD6;B8PRN3;D6MYK4;Q1XEK3;Q8HUZ1;Q3T8E6;A0AS74;Q4H1C6;Q31856;Q9T2C1;Q71N71;A0PDA8;Q32776;Q9GGH6;Q9GEN3;Q9GEQ5;Q9TLJ0;Q6L9W7;B5D5Q5;E2CZ58;Q9MV76;Q9GHM6;Q32597;O03648;Q3T5L7;Q4VIB1;B1NL25;C0J9T2;Q9GG71;Q32818;…	5816	119	CID		94.98	8.98811e-06	0	2	51		1	2297.06	-48.8979	19/217	Medicago_elastase_rep3.mgf
	High	RNEGRDLAREGNEIIREA	Q29VE5;Q33245;Q33268;Q8HUZ7;Q32857;Q8WIX2;B8PRM7;Q95EV1;Q8WIX1;O98562;Q8HDA1;A0PDA4;A5X4I1;Q32183;Q8SN43;O98549;Q6W3S3;Q31778;O98880;Q8WJK2;Q9XPZ0;Q9MU73;O98552;Q6Y2Z1;Q15JC1;B8QQH0;C7A5Y1;Q31822;O98545;Q9GHR3;Q8HUZ8;Q3T5E9;B8QQG8;A5PFD4;Q9BB74;Q32056;Q3T5M0;B8PRM1;Q8WKW3;Q8WHG4;Q9GCU2;Q3ZU78;Q4KUD6;B8PRN3;D6MYK4;Q1XEK3;Q8HUZ1;Q3T8E6;A0AS74;Q4H1C6;Q31856;Q9T2C1;Q71N71;A0PDA8;Q32776;Q9GGH6;Q9GEN3;…	6175	137	CID		86.92	6.3979e-05	0	2	51		1	2097.97	-49.7073	20/197	Medicago_elastase_rep3.mgf
	High	YKAQAETGEIKGHYLNAT	Q33550;Q29VE5;O98668;Q32800;B3LDX5;Q95CD5;O63136;Q9GD42;B6GUX7;Q9GDB9;Q8SKV4;Q6Y2Y3;D8V9C5;P93976;P93977;Q710K7;Q33268;Q7YM64;Q8WIX2;Q33579;B6GUT8;B8PRM7;D0Q0H0;Q7YKW5;Q95EV1;Q8WIX1;Q8HDA1;Q33089;Q9GGC2;Q9GDB5;Q36637;Q37357;P93986;A0PDA4;Q8MCX1;Q9GDQ2;Q32183;Q33323;Q39288;Q9XQP7;Q52TF4;Q8MCX9;Q8HVG8;Q6SSI3;O98549;Q3MKL9;Q05993;Q31778;Q8WHV7;Q8WJK2;Q95632;O98552;Q6JXQ9;B2BY81;B8QQH0;B3SHE8;Q8WGV6;…	9651	233	CID		86.26	6.92155e-05		3	51		1	1993.89	-53.1831	15/190	Medicago_elastase_rep3.mgf
	High	cVQARNEGRDLAREGNEIIREA	Q29VE5;Q8SN43;O98549;Q6W3S3;Q31778;O98880;Q8WJK2;Q9XPZ0;Q9MU73;O98552;Q6Y2Z1;Q15JC1;C7A5Y1;Q31822;O98545;Q9GHR3;Q8HUZ8;Q3T5E9;A5PFD4;Q9BB74;Q32056;Q3T5M0;B8PRM1;Q8WKW3;Q8WHG4;Q9GCU2;Q3ZU78;Q4KUD6;B8PRN3;D6MYK4;Q1XEK3;Q8HUZ1;Q3T8E6;A0AS74;Q4H1C6;Q31856;Q9T2C1;A0PDA8;Q32776;Q9GGH6;Q9GEN3;Q9GEQ5;Q9TLJ0;Q6L9W7;B5D5Q5;E2CZ58;Q9MV76;Q9GHM6;Q32597;O03648;Q3T5L7;Q4VIB1;B1NL25;C0J9T2;Q9GG71;Q32818;Q9TLI9;…	5800	117	CID	C1(Carbamidomethyl)	76.65	0.000544892		6	50		1	2556.15	-45.1441	20/233	Medicago_elastase_rep3.mgf
	High	KNYGRAVYEcL	B8YGX4;Q6J6P1;Q33550;Q29VE5;O98668;Q33245;B3LDX5;O63136;Q9GD42;B6GUX7;Q9GDB9;P94043;Q8SKV4;Q6Y2Y3;B6GUQ7;D8V9C5;P93976;Q9GD57;P93977;Q710K7;O47046;P94076;P93987;Q33620;Q33440;Q9TJV6;A5X4C0;Q8WIX2;P94053;D0Q0H0;Q95EV1;Q8WIX1;O98562;Q8HDA1;P94041;Q9GGC2;Q8MG14;Q9GDB5;Q36643;B6GUQ8;Q36637;Q37357;P93986;A0PDA4;A5X4I1;Q9GDQ2;Q33323;D2KUS5;B3TK15;Q9XQP7;E0D9P4;Q8SN43;Q8MAK2;Q52TF4;Q95B00;O98549;Q3MKL9;…	21633	371	CID	C10(Carbamidomethyl)	60.63	0.0192787	0	1	50		1	1372.59	-53.7197	8/96	Medicago_elastase_rep3.mgf
	High	FQGPPHGIQVERDKLNKYGRPL	Q6PSM7;Q33550;Q29VE5;O98668;Q33245;Q32800;B3LDX5;O63136;B6GUX7;P94043;Q8SKV4;Q6Y2Y3;B6GUQ7;D8V9C5;P93976;Q9GD57;P93977;Q710K7;Q33268;Q8HUZ7;P94076;Q7YM64;Q32857;Q33440;A5X4C0;P94053;Q33579;D0Q0H0;Q95EV1;Q8WIX1;O98562;P94041;Q9GGC2;Q8MG14;Q9GDB5;B6GUQ8;Q37357;A0PDA4;A5X4I1;Q8MCX1;Q9GDQ2;Q9TLI7;Q33323;D2KUS5;Q05993;Q6W3S3;Q31778;Q8WHV7;Q95A73;O98880;O98350;Q8WJK2;Q95632;Q32428;Q9XPZ0;Q9MU73;Q8HTA0;…	17696	318	CID		59.22	0.0341085		8	51		1	2549.26	-45.2529	14/219	Medicago_elastase_rep3.mgf
	Medium	AAcEVWKEIKFNFEAMDTL	B1NL25	1	1	CID	C3(Carbamidomethyl)	47.76	0.431508		9	50		1	2302.01	-32.3501	10/190	Medicago_elastase_rep3.mgf
	Medium	AKNYGRAVYEcL	B8YGX4;Q6J6P1;Q33550;Q29VE5;O98668;Q33245;B3LDX5;O63136;Q9GD42;B6GUX7;Q9GDB9;P94043;Q8SKV4;Q6Y2Y3;B6GUQ7;D8V9C5;P93976;Q9GD57;P93977;Q710K7;O47046;P94076;P93987;Q33620;Q33440;Q9TJV6;A5X4C0;Q8WIX2;P94053;D0Q0H0;Q95EV1;Q8WIX1;O98562;Q8HDA1;P94041;Q9GGC2;Q8MG14;Q9GDB5;Q36643;B6GUQ8;Q36637;Q37357;P93986;A0PDA4;A5X4I1;Q9GDQ2;Q33323;D2KUS5;B3TK15;Q9XQP7;E0D9P4;Q8SN43;Q8MAK2;Q52TF4;Q95B00;O98549;Q3MKL9;…	21604	369	CID	C11(Carbamidomethyl)	46.41	0.601389	0	2	50	48	1	1443.64	-47.6957	13/104	Medicago_elastase_rep3.mgf
	Medium	FQGPPHGI	Q6PSM7;Q33550;Q29VE5;O98668;Q33245;Q32800;B3LDX5;O63136;B6GUX7;Q9GDB9;P94043;Q8SKV4;Q6Y2Y3;B6GUQ7;D8V9C5;P93976;Q9GD57;P93977;Q710K7;Q33268;Q8HUZ7;P94076;Q7YM64;Q32857;Q33440;Q9TJV6;A5X4C0;P94053;Q33579;B8PRM7;D0Q0H0;Q95EV1;Q8WIX1;O98562;Q33089;P94041;Q9GGC2;Q8MG14;Q9GDB5;B6GUQ8;Q37357;A0PDA4;A5X4I1;Q8MCX1;Q9GDQ2;Q9TLI7;Q32183;Q33323;D2KUS5;Q6SSI3;O98549;Q3MKL9;E5FEB9;P31183;Q05993;Q6W3S3;Q31778;…	20049	370	CID		44.77	0.767122		2	50		1	852.38	-66.5302	6/71	Medicago_elastase_rep3.mgf
	Low	GCTIKPKLGLSAKNYGRA	B8YGX4;Q6J6P1;Q33550;Q29VE5;O98668;Q33245;Q32800;B3LDX5;Q36609;O63136;Q9GD42;B6GUX7;Q9GDB9;P94043;Q8SKV4;Q6Y2Y3;B6GUQ7;D8V9C5;Q9GD57;Q710K7;P94106;O47046;Q33268;Q8HUZ7;P94076;P93987;Q33620;Q7YM64;Q32857;Q33440;Q9TJV6;A5X4C0;Q8WIX2;P94053;Q33579;B6GUT8;D0Q0H0;Q7YKW5;Q95EV1;Q8WIX1;O98562;Q33089;P94041;Q9GGC2;Q8MG14;Q9GDB5;Q36643;B6GUQ8;Q36637;Q37357;P93986;A0PDA4;A5X4I1;Q8MCX1;Q9TLI7;Q32183;Q33323;…	23314	389	CID		40.35	3.24554		8	52	54	1	1876.95	-50.0553	9/184	Medicago_elastase_rep3.mgf
	Low	RNEGRDLAREGNEI	Q29VE5;Q33245;O47046;Q33268;Q8HUZ7;Q32857;Q8WIX2;B8PRM7;Q95EV1;Q8WIX1;O98562;Q8HDA1;A0PDA4;A5X4I1;Q9TLI7;Q32183;E0D9P4;Q8SN43;O98549;Q05993;Q6W3S3;Q31778;Q8WHV7;O98880;Q8WJK2;Q95632;Q9XPZ0;Q9MU73;O98552;Q6Y2Z1;Q15JC1;B8QQH0;C7A5Y1;Q32156;Q31822;O98545;Q9GHR3;Q8HUZ8;Q66MG6;Q5K3X3;Q3T5E9;A6YSW2;B8QQG8;C3S8W3;C7AQU0;A5PFD4;Q9BB74;Q32056;Q3T5M0;B8PRM1;C3S8R3;Q8WKW3;Q8M949;Q9GHN7;Q95AA9;Q9TN66;Q8WHG4;…	8529	200	CID		32.63	13.4979		9	50	47	1	1628.72	-55.5721	12/149	Medicago_elastase_rep3.mgf
	Low	QVERDKLNKYGRPL	B8YGX4;Q6PSM7;Q6J6P1;Q33550;Q29VE5;O98668;Q33245;Q32800;B3LDX5;Q95CD5;Q36609;O63136;Q9GD42;B6GUX7;P94043;Q8SKV4;Q6Y2Y3;B6GUQ7;D8V9C5;P93976;Q9GD57;P93977;Q710K7;P94106;O47046;Q33268;Q8HUZ7;P94076;Q33620;Q7YM64;Q32857;Q33440;A5X4C0;Q8WIX2;P94053;Q33579;B6GUT8;D0Q0H0;Q7YKW5;Q95EV1;Q8WIX1;O98562;Q8HDA1;P94041;Q9GGC2;Q8MG14;Q9GDB5;Q36643;B6GUQ8;Q36637;Q37357;A0PDA4;A5X4I1;Q8MCX1;Q9GDQ2;Q9TLI7;Q33323;…	21007	396	CID		32.42	19.7409		6	51	43	1	1715.86	-57.355	10/141	Medicago_elastase_rep3.mgf
	Low	RNEGRDLAREGNEII	Q29VE5;Q33245;O47046;Q33268;Q8HUZ7;Q32857;Q8WIX2;B8PRM7;Q95EV1;Q8WIX1;O98562;Q8HDA1;A0PDA4;A5X4I1;Q9TLI7;Q32183;E0D9P4;Q8SN43;O98549;Q05993;Q6W3S3;Q31778;O98880;Q8WJK2;Q95632;Q9XPZ0;Q9MU73;O98552;Q6Y2Z1;Q15JC1;B8QQH0;C7A5Y1;Q32156;Q31822;O98545;Q9GHR3;Q8HUZ8;Q5K3X3;Q3T5E9;A6YSW2;B8QQG8;C3S8W3;C7AQU0;A5PFD4;Q9BB74;Q32056;Q3T5M0;B8PRM1;C3S8R3;Q8WKW3;Q8M949;Q9GHN7;Q95AA9;Q9TN66;Q8WHG4;Q9GCU2;Q3ZU78;…	8398	193	CID		30.67	26.7311		3	51	44	1	1741.8	-53.5437	16/159	Medicago_elastase_rep3.mgf
	Low	NMFTSIVGNVFGFKALRA	B8YGX4;Q6PSM7;Q33550;Q29VE5;O98668;Q32800;Q36609;O63136;B6GUX7;Q8SKV4;Q6Y2Y3;B6GUQ7;D8V9C5;P93976;Q9GD57;P93977;P94106;O47046;Q8HUZ7;Q7YM64;Q32857;Q33440;A5X4C0;Q8WIX2;Q33579;B6GUT8;D0Q0H0;Q95EV1;Q8WIX1;O98562;Q8HDA1;Q33089;P94041;Q9GGC2;Q8MG14;Q9GDB5;B6GUQ8;Q36637;Q37357;A0PDA4;A5X4I1;Q8MCX1;Q9GDQ2;Q32183;Q33323;Q39288;E0D9P4;Q8MAK2;Q52TF4;Q8HVG8;B5U0R6;O98549;Q3MKL9;E5FEB9;Q05993;Q31778;Q8WHV7;…	15551	326	CID		27.84	55.3762		5	51	43	1	1971.97	-38.3988	8/184	Medicago_elastase_rep3.mgf
	Low	FQGPPHGI	Q6PSM7;Q33550;Q29VE5;O98668;Q33245;Q32800;B3LDX5;O63136;B6GUX7;Q9GDB9;P94043;Q8SKV4;Q6Y2Y3;B6GUQ7;D8V9C5;P93976;Q9GD57;P93977;Q710K7;Q33268;Q8HUZ7;P94076;Q7YM64;Q32857;Q33440;Q9TJV6;A5X4C0;P94053;Q33579;B8PRM7;D0Q0H0;Q95EV1;Q8WIX1;O98562;Q33089;P94041;Q9GGC2;Q8MG14;Q9GDB5;B6GUQ8;Q37357;A0PDA4;A5X4I1;Q8MCX1;Q9GDQ2;Q9TLI7;Q32183;Q33323;D2KUS5;Q6SSI3;O98549;Q3MKL9;E5FEB9;P31183;Q05993;Q6W3S3;Q31778;…	20049	370	CID		22.72	130.223		9	50	42	1	852.397	-46.6347	5/71	Medicago_elastase_rep3.mgf
	Low	REGNEIIREA	Q29VE5;Q33245;Q33268;Q8HUZ7;Q32857;Q8WIX2;B8PRM7;Q95EV1;Q8WIX1;O98562;Q8HDA1;Q37357;A0PDA4;A5X4I1;Q32183;Q8SN43;O98549;Q6W3S3;Q31778;O98880;Q8WJK2;Q9XPZ0;Q9MU73;O98552;Q6Y2Z1;Q15JC1;B8QQH0;C7A5Y1;Q31822;O98545;Q9GHR3;Q8HUZ8;Q3T5E9;B8QQG8;A5PFD4;Q9BB74;Q32056;Q3T5M0;B8PRM1;Q8WKW3;Q8WHG4;Q9GCU2;Q3ZU78;Q4KUD6;B8PRN3;D6MYK4;Q1XEK3;Q8HUZ1;Q3T8E6;A0AS74;Q4H1C6;Q31856;Q9T2C1;Q71N71;A0PDA8;Q32776;Q9GGH6;…	6371	146	CID		16.82	579.302		2	51	30	1	1186.59	-27.0131	8/103	Medicago_elastase_rep3.mgf
Q4VIB1	24.65	19	16	430	47.4029	6.68311	783.39	Ribulose-1,5-bisphosphate carboxylase/oxygenase large subunit (Fragment) OS=Melanoxylon brauna GN=rbcL PE=3 SV=1 - [Q4VIB1_9FABA]
	Confidence Icon	Sequence	Protein Accessions	# Proteins	# Protein Groups	Activation Type	Modifications	IonScore	Exp Value	Δ Score	Rank	Identity High	Homology Threshold	Charge	m/z [Da]	ΔM [ppm]	Ions Matched	Spectrum File
	High	QARNEGRDLAREGNEIIREA	Q29VE5;Q8SN43;O98549;Q6W3S3;Q31778;O98880;Q8WJK2;Q9XPZ0;Q9MU73;O98552;Q6Y2Z1;Q15JC1;C7A5Y1;Q31822;O98545;Q9GHR3;Q8HUZ8;Q3T5E9;A5PFD4;Q9BB74;Q32056;Q3T5M0;B8PRM1;Q8WKW3;Q8WHG4;Q9GCU2;Q3ZU78;Q4KUD6;B8PRN3;D6MYK4;Q1XEK3;Q8HUZ1;Q3T8E6;A0AS74;Q4H1C6;Q31856;Q9T2C1;Q71N71;A0PDA8;Q32776;Q9GGH6;Q9GEN3;Q9GEQ5;Q9TLJ0;Q6L9W7;B5D5Q5;E2CZ58;Q9MV76;Q9GHM6;Q32597;O03648;Q3T5L7;Q4VIB1;B1NL25;C0J9T2;Q9GG71;Q32818;…	5816	119	CID		94.98	8.98811e-06	0	2	51		1	2297.06	-48.8979	19/217	Medicago_elastase_rep3.mgf
	High	RNEGRDLAREGNEIIREA	Q29VE5;Q33245;Q33268;Q8HUZ7;Q32857;Q8WIX2;B8PRM7;Q95EV1;Q8WIX1;O98562;Q8HDA1;A0PDA4;A5X4I1;Q32183;Q8SN43;O98549;Q6W3S3;Q31778;O98880;Q8WJK2;Q9XPZ0;Q9MU73;O98552;Q6Y2Z1;Q15JC1;B8QQH0;C7A5Y1;Q31822;O98545;Q9GHR3;Q8HUZ8;Q3T5E9;B8QQG8;A5PFD4;Q9BB74;Q32056;Q3T5M0;B8PRM1;Q8WKW3;Q8WHG4;Q9GCU2;Q3ZU78;Q4KUD6;B8PRN3;D6MYK4;Q1XEK3;Q8HUZ1;Q3T8E6;A0AS74;Q4H1C6;Q31856;Q9T2C1;Q71N71;A0PDA8;Q32776;Q9GGH6;Q9GEN3;…	6175	137	CID		86.92	6.3979e-05	0	2	51		1	2097.97	-49.7073	20/197	Medicago_elastase_rep3.mgf
	High	YKAQAETGEIKGHYLNAT	Q33550;Q29VE5;O98668;Q32800;B3LDX5;Q95CD5;O63136;Q9GD42;B6GUX7;Q9GDB9;Q8SKV4;Q6Y2Y3;D8V9C5;P93976;P93977;Q710K7;Q33268;Q7YM64;Q8WIX2;Q33579;B6GUT8;B8PRM7;D0Q0H0;Q7YKW5;Q95EV1;Q8WIX1;Q8HDA1;Q33089;Q9GGC2;Q9GDB5;Q36637;Q37357;P93986;A0PDA4;Q8MCX1;Q9GDQ2;Q32183;Q33323;Q39288;Q9XQP7;Q52TF4;Q8MCX9;Q8HVG8;Q6SSI3;O98549;Q3MKL9;Q05993;Q31778;Q8WHV7;Q8WJK2;Q95632;O98552;Q6JXQ9;B2BY81;B8QQH0;B3SHE8;Q8WGV6;…	9651	233	CID		86.26	6.92155e-05		3	51		1	1993.89	-53.1831	15/190	Medicago_elastase_rep3.mgf
	High	cVQARNEGRDLAREGNEIIREA	Q29VE5;Q8SN43;O98549;Q6W3S3;Q31778;O98880;Q8WJK2;Q9XPZ0;Q9MU73;O98552;Q6Y2Z1;Q15JC1;C7A5Y1;Q31822;O98545;Q9GHR3;Q8HUZ8;Q3T5E9;A5PFD4;Q9BB74;Q32056;Q3T5M0;B8PRM1;Q8WKW3;Q8WHG4;Q9GCU2;Q3ZU78;Q4KUD6;B8PRN3;D6MYK4;Q1XEK3;Q8HUZ1;Q3T8E6;A0AS74;Q4H1C6;Q31856;Q9T2C1;A0PDA8;Q32776;Q9GGH6;Q9GEN3;Q9GEQ5;Q9TLJ0;Q6L9W7;B5D5Q5;E2CZ58;Q9MV76;Q9GHM6;Q32597;O03648;Q3T5L7;Q4VIB1;B1NL25;C0J9T2;Q9GG71;Q32818;Q9TLI9;…	5800	117	CID	C1(Carbamidomethyl)	76.65	0.000544892		6	50		1	2556.15	-45.1441	20/233	Medicago_elastase_rep3.mgf
	High	KNYGRAVYEcL	B8YGX4;Q6J6P1;Q33550;Q29VE5;O98668;Q33245;B3LDX5;O63136;Q9GD42;B6GUX7;Q9GDB9;P94043;Q8SKV4;Q6Y2Y3;B6GUQ7;D8V9C5;P93976;Q9GD57;P93977;Q710K7;O47046;P94076;P93987;Q33620;Q33440;Q9TJV6;A5X4C0;Q8WIX2;P94053;D0Q0H0;Q95EV1;Q8WIX1;O98562;Q8HDA1;P94041;Q9GGC2;Q8MG14;Q9GDB5;Q36643;B6GUQ8;Q36637;Q37357;P93986;A0PDA4;A5X4I1;Q9GDQ2;Q33323;D2KUS5;B3TK15;Q9XQP7;E0D9P4;Q8SN43;Q8MAK2;Q52TF4;Q95B00;O98549;Q3MKL9;…	21633	371	CID	C10(Carbamidomethyl)	60.63	0.0192787	0	1	50		1	1372.59	-53.7197	8/96	Medicago_elastase_rep3.mgf
	High	FQGPPHGIQVERDKLNKYxRPLL	Q31982;Q9T2C1;Q4VIB1	3	3	CID	X19(N)	59.06	0.0301266		4	50		1	2719.38	-38.1928	12/229	Medicago_elastase_rep3.mgf
	Medium	AKNYGRAVYEcL	B8YGX4;Q6J6P1;Q33550;Q29VE5;O98668;Q33245;B3LDX5;O63136;Q9GD42;B6GUX7;Q9GDB9;P94043;Q8SKV4;Q6Y2Y3;B6GUQ7;D8V9C5;P93976;Q9GD57;P93977;Q710K7;O47046;P94076;P93987;Q33620;Q33440;Q9TJV6;A5X4C0;Q8WIX2;P94053;D0Q0H0;Q95EV1;Q8WIX1;O98562;Q8HDA1;P94041;Q9GGC2;Q8MG14;Q9GDB5;Q36643;B6GUQ8;Q36637;Q37357;P93986;A0PDA4;A5X4I1;Q9GDQ2;Q33323;D2KUS5;B3TK15;Q9XQP7;E0D9P4;Q8SN43;Q8MAK2;Q52TF4;Q95B00;O98549;Q3MKL9;…	21604	369	CID	C11(Carbamidomethyl)	46.41	0.601389	0	2	50	48	1	1443.64	-47.6957	13/104	Medicago_elastase_rep3.mgf
	Medium	FQGPPHGI	Q6PSM7;Q33550;Q29VE5;O98668;Q33245;Q32800;B3LDX5;O63136;B6GUX7;Q9GDB9;P94043;Q8SKV4;Q6Y2Y3;B6GUQ7;D8V9C5;P93976;Q9GD57;P93977;Q710K7;Q33268;Q8HUZ7;P94076;Q7YM64;Q32857;Q33440;Q9TJV6;A5X4C0;P94053;Q33579;B8PRM7;D0Q0H0;Q95EV1;Q8WIX1;O98562;Q33089;P94041;Q9GGC2;Q8MG14;Q9GDB5;B6GUQ8;Q37357;A0PDA4;A5X4I1;Q8MCX1;Q9GDQ2;Q9TLI7;Q32183;Q33323;D2KUS5;Q6SSI3;O98549;Q3MKL9;E5FEB9;P31183;Q05993;Q6W3S3;Q31778;…	20049	370	CID		44.77	0.767122		2	50		1	852.38	-66.5302	6/71	Medicago_elastase_rep3.mgf
	Low	GCTIKPKLGLSAKNYGRA	B8YGX4;Q6J6P1;Q33550;Q29VE5;O98668;Q33245;Q32800;B3LDX5;Q36609;O63136;Q9GD42;B6GUX7;Q9GDB9;P94043;Q8SKV4;Q6Y2Y3;B6GUQ7;D8V9C5;Q9GD57;Q710K7;P94106;O47046;Q33268;Q8HUZ7;P94076;P93987;Q33620;Q7YM64;Q32857;Q33440;Q9TJV6;A5X4C0;Q8WIX2;P94053;Q33579;B6GUT8;D0Q0H0;Q7YKW5;Q95EV1;Q8WIX1;O98562;Q33089;P94041;Q9GGC2;Q8MG14;Q9GDB5;Q36643;B6GUQ8;Q36637;Q37357;P93986;A0PDA4;A5X4I1;Q8MCX1;Q9TLI7;Q32183;Q33323;…	23314	389	CID		40.35	3.24554		8	52	54	1	1876.95	-50.0553	9/184	Medicago_elastase_rep3.mgf
	Low	RNEGRDLAREGNEI	Q29VE5;Q33245;O47046;Q33268;Q8HUZ7;Q32857;Q8WIX2;B8PRM7;Q95EV1;Q8WIX1;O98562;Q8HDA1;A0PDA4;A5X4I1;Q9TLI7;Q32183;E0D9P4;Q8SN43;O98549;Q05993;Q6W3S3;Q31778;Q8WHV7;O98880;Q8WJK2;Q95632;Q9XPZ0;Q9MU73;O98552;Q6Y2Z1;Q15JC1;B8QQH0;C7A5Y1;Q32156;Q31822;O98545;Q9GHR3;Q8HUZ8;Q66MG6;Q5K3X3;Q3T5E9;A6YSW2;B8QQG8;C3S8W3;C7AQU0;A5PFD4;Q9BB74;Q32056;Q3T5M0;B8PRM1;C3S8R3;Q8WKW3;Q8M949;Q9GHN7;Q95AA9;Q9TN66;Q8WHG4;…	8529	200	CID		32.63	13.4979		9	50	47	1	1628.72	-55.5721	12/149	Medicago_elastase_rep3.mgf
	Low	QVERDKLNKYxRPL	Q31982;Q9T2C1;Q4VIB1	3	3	CID	X11(G)	32.42	19.7409		9	51	43	1	1715.86	-57.355	10/141	Medicago_elastase_rep3.mgf
	Low	RNEGRDLAREGNEII	Q29VE5;Q33245;O47046;Q33268;Q8HUZ7;Q32857;Q8WIX2;B8PRM7;Q95EV1;Q8WIX1;O98562;Q8HDA1;A0PDA4;A5X4I1;Q9TLI7;Q32183;E0D9P4;Q8SN43;O98549;Q05993;Q6W3S3;Q31778;O98880;Q8WJK2;Q95632;Q9XPZ0;Q9MU73;O98552;Q6Y2Z1;Q15JC1;B8QQH0;C7A5Y1;Q32156;Q31822;O98545;Q9GHR3;Q8HUZ8;Q5K3X3;Q3T5E9;A6YSW2;B8QQG8;C3S8W3;C7AQU0;A5PFD4;Q9BB74;Q32056;Q3T5M0;B8PRM1;C3S8R3;Q8WKW3;Q8M949;Q9GHN7;Q95AA9;Q9TN66;Q8WHG4;Q9GCU2;Q3ZU78;…	8398	193	CID		30.67	26.7311		3	51	44	1	1741.8	-53.5437	16/159	Medicago_elastase_rep3.mgf
	Low	KTFQGPPHGIQVERDKLNKYxRPLL	Q31982;Q9T2C1;Q4VIB1	3	3	CID	X21(N)	30.48	19.4374	0.0333333	1	49	30	1	2948.48	-46.5464	13/273	Medicago_elastase_rep3.mgf
	Low	NMFTSIVGNVFGFKALRA	B8YGX4;Q6PSM7;Q33550;Q29VE5;O98668;Q32800;Q36609;O63136;B6GUX7;Q8SKV4;Q6Y2Y3;B6GUQ7;D8V9C5;P93976;Q9GD57;P93977;P94106;O47046;Q8HUZ7;Q7YM64;Q32857;Q33440;A5X4C0;Q8WIX2;Q33579;B6GUT8;D0Q0H0;Q95EV1;Q8WIX1;O98562;Q8HDA1;Q33089;P94041;Q9GGC2;Q8MG14;Q9GDB5;B6GUQ8;Q36637;Q37357;A0PDA4;A5X4I1;Q8MCX1;Q9GDQ2;Q32183;Q33323;Q39288;E0D9P4;Q8MAK2;Q52TF4;Q8HVG8;B5U0R6;O98549;Q3MKL9;E5FEB9;Q05993;Q31778;Q8WHV7;…	15551	326	CID		27.84	55.3762		5	51	43	1	1971.97	-38.3988	8/184	Medicago_elastase_rep3.mgf
	Low	FQGPPHGI	Q6PSM7;Q33550;Q29VE5;O98668;Q33245;Q32800;B3LDX5;O63136;B6GUX7;Q9GDB9;P94043;Q8SKV4;Q6Y2Y3;B6GUQ7;D8V9C5;P93976;Q9GD57;P93977;Q710K7;Q33268;Q8HUZ7;P94076;Q7YM64;Q32857;Q33440;Q9TJV6;A5X4C0;P94053;Q33579;B8PRM7;D0Q0H0;Q95EV1;Q8WIX1;O98562;Q33089;P94041;Q9GGC2;Q8MG14;Q9GDB5;B6GUQ8;Q37357;A0PDA4;A5X4I1;Q8MCX1;Q9GDQ2;Q9TLI7;Q32183;Q33323;D2KUS5;Q6SSI3;O98549;Q3MKL9;E5FEB9;P31183;Q05993;Q6W3S3;Q31778;…	20049	370	CID		22.72	130.223		9	50	42	1	852.397	-46.6347	5/71	Medicago_elastase_rep3.mgf
	Low	FQGPPHGIQVERDKLNKYxRPLL	Q31982;Q9T2C1;Q4VIB1	3	3	CID	X19(P)	16.96	452.302		3	50	31	1	2702.46	-9.78045	12/229	Medicago_elastase_rep3.mgf
	Low	REGNEIIREA	Q29VE5;Q33245;Q33268;Q8HUZ7;Q32857;Q8WIX2;B8PRM7;Q95EV1;Q8WIX1;O98562;Q8HDA1;Q37357;A0PDA4;A5X4I1;Q32183;Q8SN43;O98549;Q6W3S3;Q31778;O98880;Q8WJK2;Q9XPZ0;Q9MU73;O98552;Q6Y2Z1;Q15JC1;B8QQH0;C7A5Y1;Q31822;O98545;Q9GHR3;Q8HUZ8;Q3T5E9;B8QQG8;A5PFD4;Q9BB74;Q32056;Q3T5M0;B8PRM1;Q8WKW3;Q8WHG4;Q9GCU2;Q3ZU78;Q4KUD6;B8PRN3;D6MYK4;Q1XEK3;Q8HUZ1;Q3T8E6;A0AS74;Q4H1C6;Q31856;Q9T2C1;Q71N71;A0PDA8;Q32776;Q9GGH6;…	6371	146	CID		16.82	579.302		2	51	30	1	1186.59	-27.0131	8/103	Medicago_elastase_rep3.mgf
	Low	FQGPPHGIQVERDKLNKYxRPLLGcTIKPKLGLS	Q31982;Q4VIB1	2	2	CID	X19(K), C25(Carbamidomethyl)	16.5	159.649		7	45	32	1	3887.85	-84.5854	7/370	Medicago_elastase_rep3.mgf
	Low	FQGPPHGIQVERDKLNKYxRPLLGcTIKPKLGLS	Q31982;Q4VIB1	2	2	CID	X19(Q), C25(Carbamidomethyl)	16.5	159.649		8	45	32	1	3887.85	-75.2254	7/370	Medicago_elastase_rep3.mgf
Q6QAX9	24.51	18	15	408	45.0948	6.63916	783.38	Ribulose-1,5-biphosphate carboxylase/oxygenase large subunit (Fragment) OS=Hooglandia ignambiensis GN=rbcL PE=4 SV=2 - [Q6QAX9_9ROSI]
	Confidence Icon	Sequence	Protein Accessions	# Proteins	# Protein Groups	Activation Type	Modifications	IonScore	Exp Value	Δ Score	Rank	Identity High	Homology Threshold	Charge	m/z [Da]	ΔM [ppm]	Ions Matched	Spectrum File
	High	QARNEGRDLAREGNEIIREA	Q29VE5;Q8SN43;O98549;Q6W3S3;Q31778;O98880;Q8WJK2;Q9XPZ0;Q9MU73;O98552;Q6Y2Z1;Q15JC1;C7A5Y1;Q31822;O98545;Q9GHR3;Q8HUZ8;Q3T5E9;A5PFD4;Q9BB74;Q32056;Q3T5M0;B8PRM1;Q8WKW3;Q8WHG4;Q9GCU2;Q3ZU78;Q4KUD6;B8PRN3;D6MYK4;Q1XEK3;Q8HUZ1;Q3T8E6;A0AS74;Q4H1C6;Q31856;Q9T2C1;Q71N71;A0PDA8;Q32776;Q9GGH6;Q9GEN3;Q9GEQ5;Q9TLJ0;Q6L9W7;B5D5Q5;E2CZ58;Q9MV76;Q9GHM6;Q32597;O03648;Q3T5L7;Q4VIB1;B1NL25;C0J9T2;Q9GG71;Q32818;…	5816	119	CID		94.98	8.98811e-06	0	2	51		1	2297.06	-48.8979	19/217	Medicago_elastase_rep3.mgf
	High	RNEGRDLAREGNEIIREA	Q29VE5;Q33245;Q33268;Q8HUZ7;Q32857;Q8WIX2;B8PRM7;Q95EV1;Q8WIX1;O98562;Q8HDA1;A0PDA4;A5X4I1;Q32183;Q8SN43;O98549;Q6W3S3;Q31778;O98880;Q8WJK2;Q9XPZ0;Q9MU73;O98552;Q6Y2Z1;Q15JC1;B8QQH0;C7A5Y1;Q31822;O98545;Q9GHR3;Q8HUZ8;Q3T5E9;B8QQG8;A5PFD4;Q9BB74;Q32056;Q3T5M0;B8PRM1;Q8WKW3;Q8WHG4;Q9GCU2;Q3ZU78;Q4KUD6;B8PRN3;D6MYK4;Q1XEK3;Q8HUZ1;Q3T8E6;A0AS74;Q4H1C6;Q31856;Q9T2C1;Q71N71;A0PDA8;Q32776;Q9GGH6;Q9GEN3;…	6175	137	CID		86.92	6.3979e-05	0	2	51		1	2097.97	-49.7073	20/197	Medicago_elastase_rep3.mgf
	High	YKAQAETGEIKGHYLNAT	Q33550;Q29VE5;O98668;Q32800;B3LDX5;Q95CD5;O63136;Q9GD42;B6GUX7;Q9GDB9;Q8SKV4;Q6Y2Y3;D8V9C5;P93976;P93977;Q710K7;Q33268;Q7YM64;Q8WIX2;Q33579;B6GUT8;B8PRM7;D0Q0H0;Q7YKW5;Q95EV1;Q8WIX1;Q8HDA1;Q33089;Q9GGC2;Q9GDB5;Q36637;Q37357;P93986;A0PDA4;Q8MCX1;Q9GDQ2;Q32183;Q33323;Q39288;Q9XQP7;Q52TF4;Q8MCX9;Q8HVG8;Q6SSI3;O98549;Q3MKL9;Q05993;Q31778;Q8WHV7;Q8WJK2;Q95632;O98552;Q6JXQ9;B2BY81;B8QQH0;B3SHE8;Q8WGV6;…	9651	233	CID		86.26	6.92155e-05		3	51		1	1993.89	-53.1831	15/190	Medicago_elastase_rep3.mgf
	High	cVQARNEGRDLAREGNEIIREA	Q29VE5;Q8SN43;O98549;Q6W3S3;Q31778;O98880;Q8WJK2;Q9XPZ0;Q9MU73;O98552;Q6Y2Z1;Q15JC1;C7A5Y1;Q31822;O98545;Q9GHR3;Q8HUZ8;Q3T5E9;A5PFD4;Q9BB74;Q32056;Q3T5M0;B8PRM1;Q8WKW3;Q8WHG4;Q9GCU2;Q3ZU78;Q4KUD6;B8PRN3;D6MYK4;Q1XEK3;Q8HUZ1;Q3T8E6;A0AS74;Q4H1C6;Q31856;Q9T2C1;A0PDA8;Q32776;Q9GGH6;Q9GEN3;Q9GEQ5;Q9TLJ0;Q6L9W7;B5D5Q5;E2CZ58;Q9MV76;Q9GHM6;Q32597;O03648;Q3T5L7;Q4VIB1;B1NL25;C0J9T2;Q9GG71;Q32818;Q9TLI9;…	5800	117	CID	C1(Carbamidomethyl)	76.65	0.000544892		6	50		1	2556.15	-45.1441	20/233	Medicago_elastase_rep3.mgf
	High	FRVSPQPGGxPEEAGAA	Q6QAX9	1	1	CID	X10(I)	62.68	0.015377		4	51		1	1682.77	-47.0422	10/169	Medicago_elastase_rep3.mgf
	High	FRVSPQPGGxPEEAGAA	Q6QAX9	1	1	CID	X10(L)	62.68	0.015377		5	51		1	1682.77	-47.0422	10/169	Medicago_elastase_rep3.mgf
	High	KNYGRAVYEcL	B8YGX4;Q6J6P1;Q33550;Q29VE5;O98668;Q33245;B3LDX5;O63136;Q9GD42;B6GUX7;Q9GDB9;P94043;Q8SKV4;Q6Y2Y3;B6GUQ7;D8V9C5;P93976;Q9GD57;P93977;Q710K7;O47046;P94076;P93987;Q33620;Q33440;Q9TJV6;A5X4C0;Q8WIX2;P94053;D0Q0H0;Q95EV1;Q8WIX1;O98562;Q8HDA1;P94041;Q9GGC2;Q8MG14;Q9GDB5;Q36643;B6GUQ8;Q36637;Q37357;P93986;A0PDA4;A5X4I1;Q9GDQ2;Q33323;D2KUS5;B3TK15;Q9XQP7;E0D9P4;Q8SN43;Q8MAK2;Q52TF4;Q95B00;O98549;Q3MKL9;…	21633	371	CID	C10(Carbamidomethyl)	60.63	0.0192787	0	1	50		1	1372.59	-53.7197	8/96	Medicago_elastase_rep3.mgf
	High	FRVSPQPGGxPEEA	Q6QAX9	1	1	CID	X10(I)	51.42	0.191674		4	50		1	1483.69	-45.4706	9/139	Medicago_elastase_rep3.mgf
	High	FRVSPQPGGxPEEA	Q6QAX9	1	1	CID	X10(L)	51.42	0.191674		5	50		1	1483.69	-45.4706	9/139	Medicago_elastase_rep3.mgf
	Medium	FRVSPQPGGxPEEAGA	Q6QAX9	1	1	CID	X10(I)	49.14	0.341237		4	51		1	1611.74	-47.2418	9/159	Medicago_elastase_rep3.mgf
	Medium	FRVSPQPGGxPEEAGA	Q6QAX9	1	1	CID	X10(L)	49.14	0.341237		5	51		1	1611.74	-47.2418	9/159	Medicago_elastase_rep3.mgf
	Medium	AKNYGRAVYEcL	B8YGX4;Q6J6P1;Q33550;Q29VE5;O98668;Q33245;B3LDX5;O63136;Q9GD42;B6GUX7;Q9GDB9;P94043;Q8SKV4;Q6Y2Y3;B6GUQ7;D8V9C5;P93976;Q9GD57;P93977;Q710K7;O47046;P94076;P93987;Q33620;Q33440;Q9TJV6;A5X4C0;Q8WIX2;P94053;D0Q0H0;Q95EV1;Q8WIX1;O98562;Q8HDA1;P94041;Q9GGC2;Q8MG14;Q9GDB5;Q36643;B6GUQ8;Q36637;Q37357;P93986;A0PDA4;A5X4I1;Q9GDQ2;Q33323;D2KUS5;B3TK15;Q9XQP7;E0D9P4;Q8SN43;Q8MAK2;Q52TF4;Q95B00;O98549;Q3MKL9;…	21604	369	CID	C11(Carbamidomethyl)	46.41	0.601389	0	2	50	48	1	1443.64	-47.6957	13/104	Medicago_elastase_rep3.mgf
	Low	GCTIKPKLGLSAKNYGRA	B8YGX4;Q6J6P1;Q33550;Q29VE5;O98668;Q33245;Q32800;B3LDX5;Q36609;O63136;Q9GD42;B6GUX7;Q9GDB9;P94043;Q8SKV4;Q6Y2Y3;B6GUQ7;D8V9C5;Q9GD57;Q710K7;P94106;O47046;Q33268;Q8HUZ7;P94076;P93987;Q33620;Q7YM64;Q32857;Q33440;Q9TJV6;A5X4C0;Q8WIX2;P94053;Q33579;B6GUT8;D0Q0H0;Q7YKW5;Q95EV1;Q8WIX1;O98562;Q33089;P94041;Q9GGC2;Q8MG14;Q9GDB5;Q36643;B6GUQ8;Q36637;Q37357;P93986;A0PDA4;A5X4I1;Q8MCX1;Q9TLI7;Q32183;Q33323;…	23314	389	CID		40.35	3.24554		8	52	54	1	1876.95	-50.0553	9/184	Medicago_elastase_rep3.mgf
	Low	RNEGRDLAREGNEI	Q29VE5;Q33245;O47046;Q33268;Q8HUZ7;Q32857;Q8WIX2;B8PRM7;Q95EV1;Q8WIX1;O98562;Q8HDA1;A0PDA4;A5X4I1;Q9TLI7;Q32183;E0D9P4;Q8SN43;O98549;Q05993;Q6W3S3;Q31778;Q8WHV7;O98880;Q8WJK2;Q95632;Q9XPZ0;Q9MU73;O98552;Q6Y2Z1;Q15JC1;B8QQH0;C7A5Y1;Q32156;Q31822;O98545;Q9GHR3;Q8HUZ8;Q66MG6;Q5K3X3;Q3T5E9;A6YSW2;B8QQG8;C3S8W3;C7AQU0;A5PFD4;Q9BB74;Q32056;Q3T5M0;B8PRM1;C3S8R3;Q8WKW3;Q8M949;Q9GHN7;Q95AA9;Q9TN66;Q8WHG4;…	8529	200	CID		32.63	13.4979		9	50	47	1	1628.72	-55.5721	12/149	Medicago_elastase_rep3.mgf
	Low	RNEGRDLAREGNEII	Q29VE5;Q33245;O47046;Q33268;Q8HUZ7;Q32857;Q8WIX2;B8PRM7;Q95EV1;Q8WIX1;O98562;Q8HDA1;A0PDA4;A5X4I1;Q9TLI7;Q32183;E0D9P4;Q8SN43;O98549;Q05993;Q6W3S3;Q31778;O98880;Q8WJK2;Q95632;Q9XPZ0;Q9MU73;O98552;Q6Y2Z1;Q15JC1;B8QQH0;C7A5Y1;Q32156;Q31822;O98545;Q9GHR3;Q8HUZ8;Q5K3X3;Q3T5E9;A6YSW2;B8QQG8;C3S8W3;C7AQU0;A5PFD4;Q9BB74;Q32056;Q3T5M0;B8PRM1;C3S8R3;Q8WKW3;Q8M949;Q9GHN7;Q95AA9;Q9TN66;Q8WHG4;Q9GCU2;Q3ZU78;…	8398	193	CID		30.67	26.7311		3	51	44	1	1741.8	-53.5437	16/159	Medicago_elastase_rep3.mgf
	Low	NMFTSIVGNVFGFKALRA	B8YGX4;Q6PSM7;Q33550;Q29VE5;O98668;Q32800;Q36609;O63136;B6GUX7;Q8SKV4;Q6Y2Y3;B6GUQ7;D8V9C5;P93976;Q9GD57;P93977;P94106;O47046;Q8HUZ7;Q7YM64;Q32857;Q33440;A5X4C0;Q8WIX2;Q33579;B6GUT8;D0Q0H0;Q95EV1;Q8WIX1;O98562;Q8HDA1;Q33089;P94041;Q9GGC2;Q8MG14;Q9GDB5;B6GUQ8;Q36637;Q37357;A0PDA4;A5X4I1;Q8MCX1;Q9GDQ2;Q32183;Q33323;Q39288;E0D9P4;Q8MAK2;Q52TF4;Q8HVG8;B5U0R6;O98549;Q3MKL9;E5FEB9;Q05993;Q31778;Q8WHV7;…	15551	326	CID		27.84	55.3762		5	51	43	1	1971.97	-38.3988	8/184	Medicago_elastase_rep3.mgf
	Low	FRVSPQPGGxPEEAGAADA	Q6QAX9	1	1	CID	X10(P)	19.98	315.456		7	51		1	1852.88	-0.297127	13/194	Medicago_elastase_rep3.mgf
	Low	REGNEIIREA	Q29VE5;Q33245;Q33268;Q8HUZ7;Q32857;Q8WIX2;B8PRM7;Q95EV1;Q8WIX1;O98562;Q8HDA1;Q37357;A0PDA4;A5X4I1;Q32183;Q8SN43;O98549;Q6W3S3;Q31778;O98880;Q8WJK2;Q9XPZ0;Q9MU73;O98552;Q6Y2Z1;Q15JC1;B8QQH0;C7A5Y1;Q31822;O98545;Q9GHR3;Q8HUZ8;Q3T5E9;B8QQG8;A5PFD4;Q9BB74;Q32056;Q3T5M0;B8PRM1;Q8WKW3;Q8WHG4;Q9GCU2;Q3ZU78;Q4KUD6;B8PRN3;D6MYK4;Q1XEK3;Q8HUZ1;Q3T8E6;A0AS74;Q4H1C6;Q31856;Q9T2C1;Q71N71;A0PDA8;Q32776;Q9GGH6;…	6371	146	CID		16.82	579.302		2	51	30	1	1186.59	-27.0131	8/103	Medicago_elastase_rep3.mgf
A0AS74	24.56	16	15	452	49.8767	6.68311	780.56	Ribulose-1,5-bisphosphate carboxylase/oxygenase large subunit (Fragment) OS=Agapanthus africanus GN=rbcL PE=3 SV=1 - [A0AS74_AGAAF]
	Confidence Icon	Sequence	Protein Accessions	# Proteins	# Protein Groups	Activation Type	Modifications	IonScore	Exp Value	Δ Score	Rank	Identity High	Homology Threshold	Charge	m/z [Da]	ΔM [ppm]	Ions Matched	Spectrum File
	High	QARNEGRDLAREGNEIIREA	Q29VE5;Q8SN43;O98549;Q6W3S3;Q31778;O98880;Q8WJK2;Q9XPZ0;Q9MU73;O98552;Q6Y2Z1;Q15JC1;C7A5Y1;Q31822;O98545;Q9GHR3;Q8HUZ8;Q3T5E9;A5PFD4;Q9BB74;Q32056;Q3T5M0;B8PRM1;Q8WKW3;Q8WHG4;Q9GCU2;Q3ZU78;Q4KUD6;B8PRN3;D6MYK4;Q1XEK3;Q8HUZ1;Q3T8E6;A0AS74;Q4H1C6;Q31856;Q9T2C1;Q71N71;A0PDA8;Q32776;Q9GGH6;Q9GEN3;Q9GEQ5;Q9TLJ0;Q6L9W7;B5D5Q5;E2CZ58;Q9MV76;Q9GHM6;Q32597;O03648;Q3T5L7;Q4VIB1;B1NL25;C0J9T2;Q9GG71;Q32818;…	5816	119	CID		94.98	8.98811e-06	0	2	51		1	2297.06	-48.8979	19/217	Medicago_elastase_rep3.mgf
	High	RNEGRDLAREGNEIIREA	Q29VE5;Q33245;Q33268;Q8HUZ7;Q32857;Q8WIX2;B8PRM7;Q95EV1;Q8WIX1;O98562;Q8HDA1;A0PDA4;A5X4I1;Q32183;Q8SN43;O98549;Q6W3S3;Q31778;O98880;Q8WJK2;Q9XPZ0;Q9MU73;O98552;Q6Y2Z1;Q15JC1;B8QQH0;C7A5Y1;Q31822;O98545;Q9GHR3;Q8HUZ8;Q3T5E9;B8QQG8;A5PFD4;Q9BB74;Q32056;Q3T5M0;B8PRM1;Q8WKW3;Q8WHG4;Q9GCU2;Q3ZU78;Q4KUD6;B8PRN3;D6MYK4;Q1XEK3;Q8HUZ1;Q3T8E6;A0AS74;Q4H1C6;Q31856;Q9T2C1;Q71N71;A0PDA8;Q32776;Q9GGH6;Q9GEN3;…	6175	137	CID		86.92	6.3979e-05	0	2	51		1	2097.97	-49.7073	20/197	Medicago_elastase_rep3.mgf
	High	YKAQAETGEIKGHYLNAT	Q33550;Q29VE5;O98668;Q32800;B3LDX5;Q95CD5;O63136;Q9GD42;B6GUX7;Q9GDB9;Q8SKV4;Q6Y2Y3;D8V9C5;P93976;P93977;Q710K7;Q33268;Q7YM64;Q8WIX2;Q33579;B6GUT8;B8PRM7;D0Q0H0;Q7YKW5;Q95EV1;Q8WIX1;Q8HDA1;Q33089;Q9GGC2;Q9GDB5;Q36637;Q37357;P93986;A0PDA4;Q8MCX1;Q9GDQ2;Q32183;Q33323;Q39288;Q9XQP7;Q52TF4;Q8MCX9;Q8HVG8;Q6SSI3;O98549;Q3MKL9;Q05993;Q31778;Q8WHV7;Q8WJK2;Q95632;O98552;Q6JXQ9;B2BY81;B8QQH0;B3SHE8;Q8WGV6;…	9651	233	CID		86.26	6.92155e-05		3	51		1	1993.89	-53.1831	15/190	Medicago_elastase_rep3.mgf
	High	cVQARNEGRDLAREGNEIIREA	Q29VE5;Q8SN43;O98549;Q6W3S3;Q31778;O98880;Q8WJK2;Q9XPZ0;Q9MU73;O98552;Q6Y2Z1;Q15JC1;C7A5Y1;Q31822;O98545;Q9GHR3;Q8HUZ8;Q3T5E9;A5PFD4;Q9BB74;Q32056;Q3T5M0;B8PRM1;Q8WKW3;Q8WHG4;Q9GCU2;Q3ZU78;Q4KUD6;B8PRN3;D6MYK4;Q1XEK3;Q8HUZ1;Q3T8E6;A0AS74;Q4H1C6;Q31856;Q9T2C1;A0PDA8;Q32776;Q9GGH6;Q9GEN3;Q9GEQ5;Q9TLJ0;Q6L9W7;B5D5Q5;E2CZ58;Q9MV76;Q9GHM6;Q32597;O03648;Q3T5L7;Q4VIB1;B1NL25;C0J9T2;Q9GG71;Q32818;Q9TLI9;…	5800	117	CID	C1(Carbamidomethyl)	76.65	0.000544892		6	50		1	2556.15	-45.1441	20/233	Medicago_elastase_rep3.mgf
	High	KNYGRAVYEcL	B8YGX4;Q6J6P1;Q33550;Q29VE5;O98668;Q33245;B3LDX5;O63136;Q9GD42;B6GUX7;Q9GDB9;P94043;Q8SKV4;Q6Y2Y3;B6GUQ7;D8V9C5;P93976;Q9GD57;P93977;Q710K7;O47046;P94076;P93987;Q33620;Q33440;Q9TJV6;A5X4C0;Q8WIX2;P94053;D0Q0H0;Q95EV1;Q8WIX1;O98562;Q8HDA1;P94041;Q9GGC2;Q8MG14;Q9GDB5;Q36643;B6GUQ8;Q36637;Q37357;P93986;A0PDA4;A5X4I1;Q9GDQ2;Q33323;D2KUS5;B3TK15;Q9XQP7;E0D9P4;Q8SN43;Q8MAK2;Q52TF4;Q95B00;O98549;Q3MKL9;…	21633	371	CID	C10(Carbamidomethyl)	60.63	0.0192787	0	1	50		1	1372.59	-53.7197	8/96	Medicago_elastase_rep3.mgf
	High	FQGPPHGIQVERDKLNKYGRPL	Q6PSM7;Q33550;Q29VE5;O98668;Q33245;Q32800;B3LDX5;O63136;B6GUX7;P94043;Q8SKV4;Q6Y2Y3;B6GUQ7;D8V9C5;P93976;Q9GD57;P93977;Q710K7;Q33268;Q8HUZ7;P94076;Q7YM64;Q32857;Q33440;A5X4C0;P94053;Q33579;D0Q0H0;Q95EV1;Q8WIX1;O98562;P94041;Q9GGC2;Q8MG14;Q9GDB5;B6GUQ8;Q37357;A0PDA4;A5X4I1;Q8MCX1;Q9GDQ2;Q9TLI7;Q33323;D2KUS5;Q05993;Q6W3S3;Q31778;Q8WHV7;Q95A73;O98880;O98350;Q8WJK2;Q95632;Q32428;Q9XPZ0;Q9MU73;Q8HTA0;…	17696	318	CID		59.22	0.0341085		8	51		1	2549.26	-45.2529	14/219	Medicago_elastase_rep3.mgf
	Medium	AKNYGRAVYEcL	B8YGX4;Q6J6P1;Q33550;Q29VE5;O98668;Q33245;B3LDX5;O63136;Q9GD42;B6GUX7;Q9GDB9;P94043;Q8SKV4;Q6Y2Y3;B6GUQ7;D8V9C5;P93976;Q9GD57;P93977;Q710K7;O47046;P94076;P93987;Q33620;Q33440;Q9TJV6;A5X4C0;Q8WIX2;P94053;D0Q0H0;Q95EV1;Q8WIX1;O98562;Q8HDA1;P94041;Q9GGC2;Q8MG14;Q9GDB5;Q36643;B6GUQ8;Q36637;Q37357;P93986;A0PDA4;A5X4I1;Q9GDQ2;Q33323;D2KUS5;B3TK15;Q9XQP7;E0D9P4;Q8SN43;Q8MAK2;Q52TF4;Q95B00;O98549;Q3MKL9;…	21604	369	CID	C11(Carbamidomethyl)	46.41	0.601389	0	2	50	48	1	1443.64	-47.6957	13/104	Medicago_elastase_rep3.mgf
	Medium	FQGPPHGI	Q6PSM7;Q33550;Q29VE5;O98668;Q33245;Q32800;B3LDX5;O63136;B6GUX7;Q9GDB9;P94043;Q8SKV4;Q6Y2Y3;B6GUQ7;D8V9C5;P93976;Q9GD57;P93977;Q710K7;Q33268;Q8HUZ7;P94076;Q7YM64;Q32857;Q33440;Q9TJV6;A5X4C0;P94053;Q33579;B8PRM7;D0Q0H0;Q95EV1;Q8WIX1;O98562;Q33089;P94041;Q9GGC2;Q8MG14;Q9GDB5;B6GUQ8;Q37357;A0PDA4;A5X4I1;Q8MCX1;Q9GDQ2;Q9TLI7;Q32183;Q33323;D2KUS5;Q6SSI3;O98549;Q3MKL9;E5FEB9;P31183;Q05993;Q6W3S3;Q31778;…	20049	370	CID		44.77	0.767122		2	50		1	852.38	-66.5302	6/71	Medicago_elastase_rep3.mgf
	Low	HYcRDNGLxLHIHRA	Q9GGC2;A0AS74;C0J9T2;Q2IB12;C7AQV2;Q8MCY6;Q8MCY8;O98747	13	8	CID	C3(Carbamidomethyl), X9(I)	42.84	1.71931		9	51	57	1	1874.88	-41.9196	13/143	Medicago_elastase_rep3.mgf
	Low	GCTIKPKLGLSAKNYGRA	B8YGX4;Q6J6P1;Q33550;Q29VE5;O98668;Q33245;Q32800;B3LDX5;Q36609;O63136;Q9GD42;B6GUX7;Q9GDB9;P94043;Q8SKV4;Q6Y2Y3;B6GUQ7;D8V9C5;Q9GD57;Q710K7;P94106;O47046;Q33268;Q8HUZ7;P94076;P93987;Q33620;Q7YM64;Q32857;Q33440;Q9TJV6;A5X4C0;Q8WIX2;P94053;Q33579;B6GUT8;D0Q0H0;Q7YKW5;Q95EV1;Q8WIX1;O98562;Q33089;P94041;Q9GGC2;Q8MG14;Q9GDB5;Q36643;B6GUQ8;Q36637;Q37357;P93986;A0PDA4;A5X4I1;Q8MCX1;Q9TLI7;Q32183;Q33323;…	23314	389	CID		40.35	3.24554		8	52	54	1	1876.95	-50.0553	9/184	Medicago_elastase_rep3.mgf
	Low	RNEGRDLAREGNEI	Q29VE5;Q33245;O47046;Q33268;Q8HUZ7;Q32857;Q8WIX2;B8PRM7;Q95EV1;Q8WIX1;O98562;Q8HDA1;A0PDA4;A5X4I1;Q9TLI7;Q32183;E0D9P4;Q8SN43;O98549;Q05993;Q6W3S3;Q31778;Q8WHV7;O98880;Q8WJK2;Q95632;Q9XPZ0;Q9MU73;O98552;Q6Y2Z1;Q15JC1;B8QQH0;C7A5Y1;Q32156;Q31822;O98545;Q9GHR3;Q8HUZ8;Q66MG6;Q5K3X3;Q3T5E9;A6YSW2;B8QQG8;C3S8W3;C7AQU0;A5PFD4;Q9BB74;Q32056;Q3T5M0;B8PRM1;C3S8R3;Q8WKW3;Q8M949;Q9GHN7;Q95AA9;Q9TN66;Q8WHG4;…	8529	200	CID		32.63	13.4979		9	50	47	1	1628.72	-55.5721	12/149	Medicago_elastase_rep3.mgf
	Low	QVERDKLNKYGRPL	B8YGX4;Q6PSM7;Q6J6P1;Q33550;Q29VE5;O98668;Q33245;Q32800;B3LDX5;Q95CD5;Q36609;O63136;Q9GD42;B6GUX7;P94043;Q8SKV4;Q6Y2Y3;B6GUQ7;D8V9C5;P93976;Q9GD57;P93977;Q710K7;P94106;O47046;Q33268;Q8HUZ7;P94076;Q33620;Q7YM64;Q32857;Q33440;A5X4C0;Q8WIX2;P94053;Q33579;B6GUT8;D0Q0H0;Q7YKW5;Q95EV1;Q8WIX1;O98562;Q8HDA1;P94041;Q9GGC2;Q8MG14;Q9GDB5;Q36643;B6GUQ8;Q36637;Q37357;A0PDA4;A5X4I1;Q8MCX1;Q9GDQ2;Q9TLI7;Q33323;…	21007	396	CID		32.42	19.7409		6	51	43	1	1715.86	-57.355	10/141	Medicago_elastase_rep3.mgf
	Low	RNEGRDLAREGNEII	Q29VE5;Q33245;O47046;Q33268;Q8HUZ7;Q32857;Q8WIX2;B8PRM7;Q95EV1;Q8WIX1;O98562;Q8HDA1;A0PDA4;A5X4I1;Q9TLI7;Q32183;E0D9P4;Q8SN43;O98549;Q05993;Q6W3S3;Q31778;O98880;Q8WJK2;Q95632;Q9XPZ0;Q9MU73;O98552;Q6Y2Z1;Q15JC1;B8QQH0;C7A5Y1;Q32156;Q31822;O98545;Q9GHR3;Q8HUZ8;Q5K3X3;Q3T5E9;A6YSW2;B8QQG8;C3S8W3;C7AQU0;A5PFD4;Q9BB74;Q32056;Q3T5M0;B8PRM1;C3S8R3;Q8WKW3;Q8M949;Q9GHN7;Q95AA9;Q9TN66;Q8WHG4;Q9GCU2;Q3ZU78;…	8398	193	CID		30.67	26.7311		3	51	44	1	1741.8	-53.5437	16/159	Medicago_elastase_rep3.mgf
	Low	LRMSGGDHIHA	B8YGX4;Q6J6P1;O98668;Q95CD5;O63136;Q9GD42;Q9GDB9;Q8SKV4;D8V9C5;Q9GD57;P93977;Q33268;P94076;P93987;Q33620;Q7YM64;Q32857;A5X4C0;Q8WIX2;P94053;Q95EV1;Q8WIX1;Q8HDA1;Q9GGC2;Q9GDB5;Q36643;B6GUQ8;Q36637;Q37357;P93986;A5X4I1;Q8MCX1;B3TK15;Q39288;Q9XQP7;E0D9P4;Q8MCX9;Q95B00;Q8HVG8;Q6SSI3;O98549;P31183;Q31982;Q95A73;O98880;Q8WJK2;Q9XPZ0;Q710I9;Q6Y2Z1;B2BY81;D5J720;B3SHE8;Q8MDK1;Q3T5E9;B5KKQ5;D6MYI7;Q8WJK7;…	8133	203	CID		28.99	29.2753		3	50	38	1	1193.52	-51.9146	12/99	Medicago_elastase_rep3.mgf
	Low	FQGPPHGI	Q6PSM7;Q33550;Q29VE5;O98668;Q33245;Q32800;B3LDX5;O63136;B6GUX7;Q9GDB9;P94043;Q8SKV4;Q6Y2Y3;B6GUQ7;D8V9C5;P93976;Q9GD57;P93977;Q710K7;Q33268;Q8HUZ7;P94076;Q7YM64;Q32857;Q33440;Q9TJV6;A5X4C0;P94053;Q33579;B8PRM7;D0Q0H0;Q95EV1;Q8WIX1;O98562;Q33089;P94041;Q9GGC2;Q8MG14;Q9GDB5;B6GUQ8;Q37357;A0PDA4;A5X4I1;Q8MCX1;Q9GDQ2;Q9TLI7;Q32183;Q33323;D2KUS5;Q6SSI3;O98549;Q3MKL9;E5FEB9;P31183;Q05993;Q6W3S3;Q31778;…	20049	370	CID		22.72	130.223		9	50	42	1	852.397	-46.6347	5/71	Medicago_elastase_rep3.mgf
	Low	REGNEIIREA	Q29VE5;Q33245;Q33268;Q8HUZ7;Q32857;Q8WIX2;B8PRM7;Q95EV1;Q8WIX1;O98562;Q8HDA1;Q37357;A0PDA4;A5X4I1;Q32183;Q8SN43;O98549;Q6W3S3;Q31778;O98880;Q8WJK2;Q9XPZ0;Q9MU73;O98552;Q6Y2Z1;Q15JC1;B8QQH0;C7A5Y1;Q31822;O98545;Q9GHR3;Q8HUZ8;Q3T5E9;B8QQG8;A5PFD4;Q9BB74;Q32056;Q3T5M0;B8PRM1;Q8WKW3;Q8WHG4;Q9GCU2;Q3ZU78;Q4KUD6;B8PRN3;D6MYK4;Q1XEK3;Q8HUZ1;Q3T8E6;A0AS74;Q4H1C6;Q31856;Q9T2C1;Q71N71;A0PDA8;Q32776;Q9GGH6;…	6371	146	CID		16.82	579.302		2	51	30	1	1186.59	-27.0131	8/103	Medicago_elastase_rep3.mgf
A0PDB6	25.21	16	15	472	52.4662	6.32861	779.41	Ribulose 1,5 bisphosphate carboxylase-oxygenase (Fragment) OS=Gnidia wikstroemiana GN=rbcL PE=3 SV=1 - [A0PDB6_9ROSI]
	Confidence Icon	Sequence	Protein Accessions	# Proteins	# Protein Groups	Activation Type	Modifications	IonScore	Exp Value	Δ Score	Rank	Identity High	Homology Threshold	Charge	m/z [Da]	ΔM [ppm]	Ions Matched	Spectrum File
	High	QARNEGRDLAREGNEIIREA	Q29VE5;Q8SN43;O98549;Q6W3S3;Q31778;O98880;Q8WJK2;Q9XPZ0;Q9MU73;O98552;Q6Y2Z1;Q15JC1;C7A5Y1;Q31822;O98545;Q9GHR3;Q8HUZ8;Q3T5E9;A5PFD4;Q9BB74;Q32056;Q3T5M0;B8PRM1;Q8WKW3;Q8WHG4;Q9GCU2;Q3ZU78;Q4KUD6;B8PRN3;D6MYK4;Q1XEK3;Q8HUZ1;Q3T8E6;A0AS74;Q4H1C6;Q31856;Q9T2C1;Q71N71;A0PDA8;Q32776;Q9GGH6;Q9GEN3;Q9GEQ5;Q9TLJ0;Q6L9W7;B5D5Q5;E2CZ58;Q9MV76;Q9GHM6;Q32597;O03648;Q3T5L7;Q4VIB1;B1NL25;C0J9T2;Q9GG71;Q32818;…	5816	119	CID		94.98	8.98811e-06	0	2	51		1	2297.06	-48.8979	19/217	Medicago_elastase_rep3.mgf
	High	RNEGRDLAREGNEIIREA	Q29VE5;Q33245;Q33268;Q8HUZ7;Q32857;Q8WIX2;B8PRM7;Q95EV1;Q8WIX1;O98562;Q8HDA1;A0PDA4;A5X4I1;Q32183;Q8SN43;O98549;Q6W3S3;Q31778;O98880;Q8WJK2;Q9XPZ0;Q9MU73;O98552;Q6Y2Z1;Q15JC1;B8QQH0;C7A5Y1;Q31822;O98545;Q9GHR3;Q8HUZ8;Q3T5E9;B8QQG8;A5PFD4;Q9BB74;Q32056;Q3T5M0;B8PRM1;Q8WKW3;Q8WHG4;Q9GCU2;Q3ZU78;Q4KUD6;B8PRN3;D6MYK4;Q1XEK3;Q8HUZ1;Q3T8E6;A0AS74;Q4H1C6;Q31856;Q9T2C1;Q71N71;A0PDA8;Q32776;Q9GGH6;Q9GEN3;…	6175	137	CID		86.92	6.3979e-05	0	2	51		1	2097.97	-49.7073	20/197	Medicago_elastase_rep3.mgf
	High	YKAQAETGEIKGHYLNAT	Q33550;Q29VE5;O98668;Q32800;B3LDX5;Q95CD5;O63136;Q9GD42;B6GUX7;Q9GDB9;Q8SKV4;Q6Y2Y3;D8V9C5;P93976;P93977;Q710K7;Q33268;Q7YM64;Q8WIX2;Q33579;B6GUT8;B8PRM7;D0Q0H0;Q7YKW5;Q95EV1;Q8WIX1;Q8HDA1;Q33089;Q9GGC2;Q9GDB5;Q36637;Q37357;P93986;A0PDA4;Q8MCX1;Q9GDQ2;Q32183;Q33323;Q39288;Q9XQP7;Q52TF4;Q8MCX9;Q8HVG8;Q6SSI3;O98549;Q3MKL9;Q05993;Q31778;Q8WHV7;Q8WJK2;Q95632;O98552;Q6JXQ9;B2BY81;B8QQH0;B3SHE8;Q8WGV6;…	9651	233	CID		86.26	6.92155e-05		3	51		1	1993.89	-53.1831	15/190	Medicago_elastase_rep3.mgf
	High	cVQARNEGRDLAREGNEIIREA	Q29VE5;Q8SN43;O98549;Q6W3S3;Q31778;O98880;Q8WJK2;Q9XPZ0;Q9MU73;O98552;Q6Y2Z1;Q15JC1;C7A5Y1;Q31822;O98545;Q9GHR3;Q8HUZ8;Q3T5E9;A5PFD4;Q9BB74;Q32056;Q3T5M0;B8PRM1;Q8WKW3;Q8WHG4;Q9GCU2;Q3ZU78;Q4KUD6;B8PRN3;D6MYK4;Q1XEK3;Q8HUZ1;Q3T8E6;A0AS74;Q4H1C6;Q31856;Q9T2C1;A0PDA8;Q32776;Q9GGH6;Q9GEN3;Q9GEQ5;Q9TLJ0;Q6L9W7;B5D5Q5;E2CZ58;Q9MV76;Q9GHM6;Q32597;O03648;Q3T5L7;Q4VIB1;B1NL25;C0J9T2;Q9GG71;Q32818;Q9TLI9;…	5800	117	CID	C1(Carbamidomethyl)	76.65	0.000544892		6	50		1	2556.15	-45.1441	20/233	Medicago_elastase_rep3.mgf
	High	KNYGRAVYEcL	B8YGX4;Q6J6P1;Q33550;Q29VE5;O98668;Q33245;B3LDX5;O63136;Q9GD42;B6GUX7;Q9GDB9;P94043;Q8SKV4;Q6Y2Y3;B6GUQ7;D8V9C5;P93976;Q9GD57;P93977;Q710K7;O47046;P94076;P93987;Q33620;Q33440;Q9TJV6;A5X4C0;Q8WIX2;P94053;D0Q0H0;Q95EV1;Q8WIX1;O98562;Q8HDA1;P94041;Q9GGC2;Q8MG14;Q9GDB5;Q36643;B6GUQ8;Q36637;Q37357;P93986;A0PDA4;A5X4I1;Q9GDQ2;Q33323;D2KUS5;B3TK15;Q9XQP7;E0D9P4;Q8SN43;Q8MAK2;Q52TF4;Q95B00;O98549;Q3MKL9;…	21633	371	CID	C10(Carbamidomethyl)	60.63	0.0192787	0	1	50		1	1372.59	-53.7197	8/96	Medicago_elastase_rep3.mgf
	High	FQGPPHGIQVERDKLNKYGRPL	Q6PSM7;Q33550;Q29VE5;O98668;Q33245;Q32800;B3LDX5;O63136;B6GUX7;P94043;Q8SKV4;Q6Y2Y3;B6GUQ7;D8V9C5;P93976;Q9GD57;P93977;Q710K7;Q33268;Q8HUZ7;P94076;Q7YM64;Q32857;Q33440;A5X4C0;P94053;Q33579;D0Q0H0;Q95EV1;Q8WIX1;O98562;P94041;Q9GGC2;Q8MG14;Q9GDB5;B6GUQ8;Q37357;A0PDA4;A5X4I1;Q8MCX1;Q9GDQ2;Q9TLI7;Q33323;D2KUS5;Q05993;Q6W3S3;Q31778;Q8WHV7;Q95A73;O98880;O98350;Q8WJK2;Q95632;Q32428;Q9XPZ0;Q9MU73;Q8HTA0;…	17696	318	CID		59.22	0.0341085		8	51		1	2549.26	-45.2529	14/219	Medicago_elastase_rep3.mgf
	Medium	AKNYGRAVYEcL	B8YGX4;Q6J6P1;Q33550;Q29VE5;O98668;Q33245;B3LDX5;O63136;Q9GD42;B6GUX7;Q9GDB9;P94043;Q8SKV4;Q6Y2Y3;B6GUQ7;D8V9C5;P93976;Q9GD57;P93977;Q710K7;O47046;P94076;P93987;Q33620;Q33440;Q9TJV6;A5X4C0;Q8WIX2;P94053;D0Q0H0;Q95EV1;Q8WIX1;O98562;Q8HDA1;P94041;Q9GGC2;Q8MG14;Q9GDB5;Q36643;B6GUQ8;Q36637;Q37357;P93986;A0PDA4;A5X4I1;Q9GDQ2;Q33323;D2KUS5;B3TK15;Q9XQP7;E0D9P4;Q8SN43;Q8MAK2;Q52TF4;Q95B00;O98549;Q3MKL9;…	21604	369	CID	C11(Carbamidomethyl)	46.41	0.601389	0	2	50	48	1	1443.64	-47.6957	13/104	Medicago_elastase_rep3.mgf
	Medium	FQGPPHGI	Q6PSM7;Q33550;Q29VE5;O98668;Q33245;Q32800;B3LDX5;O63136;B6GUX7;Q9GDB9;P94043;Q8SKV4;Q6Y2Y3;B6GUQ7;D8V9C5;P93976;Q9GD57;P93977;Q710K7;Q33268;Q8HUZ7;P94076;Q7YM64;Q32857;Q33440;Q9TJV6;A5X4C0;P94053;Q33579;B8PRM7;D0Q0H0;Q95EV1;Q8WIX1;O98562;Q33089;P94041;Q9GGC2;Q8MG14;Q9GDB5;B6GUQ8;Q37357;A0PDA4;A5X4I1;Q8MCX1;Q9GDQ2;Q9TLI7;Q32183;Q33323;D2KUS5;Q6SSI3;O98549;Q3MKL9;E5FEB9;P31183;Q05993;Q6W3S3;Q31778;…	20049	370	CID		44.77	0.767122		2	50		1	852.38	-66.5302	6/71	Medicago_elastase_rep3.mgf
	Low	xHYCRDNGLLLHIHRA	Q66MG6;A0PDB6;Q8MD81;P92212	6	4	CID	X1(G)	42.84	1.71931		3	51	57	1	1874.88	-41.9228	13/151	Medicago_elastase_rep3.mgf
	Low	GCTIKPKLGLSAKNYGRA	B8YGX4;Q6J6P1;Q33550;Q29VE5;O98668;Q33245;Q32800;B3LDX5;Q36609;O63136;Q9GD42;B6GUX7;Q9GDB9;P94043;Q8SKV4;Q6Y2Y3;B6GUQ7;D8V9C5;Q9GD57;Q710K7;P94106;O47046;Q33268;Q8HUZ7;P94076;P93987;Q33620;Q7YM64;Q32857;Q33440;Q9TJV6;A5X4C0;Q8WIX2;P94053;Q33579;B6GUT8;D0Q0H0;Q7YKW5;Q95EV1;Q8WIX1;O98562;Q33089;P94041;Q9GGC2;Q8MG14;Q9GDB5;Q36643;B6GUQ8;Q36637;Q37357;P93986;A0PDA4;A5X4I1;Q8MCX1;Q9TLI7;Q32183;Q33323;…	23314	389	CID		40.35	3.24554		8	52	54	1	1876.95	-50.0553	9/184	Medicago_elastase_rep3.mgf
	Low	RNEGRDLAREGNEI	Q29VE5;Q33245;O47046;Q33268;Q8HUZ7;Q32857;Q8WIX2;B8PRM7;Q95EV1;Q8WIX1;O98562;Q8HDA1;A0PDA4;A5X4I1;Q9TLI7;Q32183;E0D9P4;Q8SN43;O98549;Q05993;Q6W3S3;Q31778;Q8WHV7;O98880;Q8WJK2;Q95632;Q9XPZ0;Q9MU73;O98552;Q6Y2Z1;Q15JC1;B8QQH0;C7A5Y1;Q32156;Q31822;O98545;Q9GHR3;Q8HUZ8;Q66MG6;Q5K3X3;Q3T5E9;A6YSW2;B8QQG8;C3S8W3;C7AQU0;A5PFD4;Q9BB74;Q32056;Q3T5M0;B8PRM1;C3S8R3;Q8WKW3;Q8M949;Q9GHN7;Q95AA9;Q9TN66;Q8WHG4;…	8529	200	CID		32.63	13.4979		9	50	47	1	1628.72	-55.5721	12/149	Medicago_elastase_rep3.mgf
	Low	QVERDKLNKYGRPL	B8YGX4;Q6PSM7;Q6J6P1;Q33550;Q29VE5;O98668;Q33245;Q32800;B3LDX5;Q95CD5;Q36609;O63136;Q9GD42;B6GUX7;P94043;Q8SKV4;Q6Y2Y3;B6GUQ7;D8V9C5;P93976;Q9GD57;P93977;Q710K7;P94106;O47046;Q33268;Q8HUZ7;P94076;Q33620;Q7YM64;Q32857;Q33440;A5X4C0;Q8WIX2;P94053;Q33579;B6GUT8;D0Q0H0;Q7YKW5;Q95EV1;Q8WIX1;O98562;Q8HDA1;P94041;Q9GGC2;Q8MG14;Q9GDB5;Q36643;B6GUQ8;Q36637;Q37357;A0PDA4;A5X4I1;Q8MCX1;Q9GDQ2;Q9TLI7;Q33323;…	21007	396	CID		32.42	19.7409		6	51	43	1	1715.86	-57.355	10/141	Medicago_elastase_rep3.mgf
	Low	RNEGRDLAREGNEII	Q29VE5;Q33245;O47046;Q33268;Q8HUZ7;Q32857;Q8WIX2;B8PRM7;Q95EV1;Q8WIX1;O98562;Q8HDA1;A0PDA4;A5X4I1;Q9TLI7;Q32183;E0D9P4;Q8SN43;O98549;Q05993;Q6W3S3;Q31778;O98880;Q8WJK2;Q95632;Q9XPZ0;Q9MU73;O98552;Q6Y2Z1;Q15JC1;B8QQH0;C7A5Y1;Q32156;Q31822;O98545;Q9GHR3;Q8HUZ8;Q5K3X3;Q3T5E9;A6YSW2;B8QQG8;C3S8W3;C7AQU0;A5PFD4;Q9BB74;Q32056;Q3T5M0;B8PRM1;C3S8R3;Q8WKW3;Q8M949;Q9GHN7;Q95AA9;Q9TN66;Q8WHG4;Q9GCU2;Q3ZU78;…	8398	193	CID		30.67	26.7311		3	51	44	1	1741.8	-53.5437	16/159	Medicago_elastase_rep3.mgf
	Low	NMFTSIVGNVFGFKALRA	B8YGX4;Q6PSM7;Q33550;Q29VE5;O98668;Q32800;Q36609;O63136;B6GUX7;Q8SKV4;Q6Y2Y3;B6GUQ7;D8V9C5;P93976;Q9GD57;P93977;P94106;O47046;Q8HUZ7;Q7YM64;Q32857;Q33440;A5X4C0;Q8WIX2;Q33579;B6GUT8;D0Q0H0;Q95EV1;Q8WIX1;O98562;Q8HDA1;Q33089;P94041;Q9GGC2;Q8MG14;Q9GDB5;B6GUQ8;Q36637;Q37357;A0PDA4;A5X4I1;Q8MCX1;Q9GDQ2;Q32183;Q33323;Q39288;E0D9P4;Q8MAK2;Q52TF4;Q8HVG8;B5U0R6;O98549;Q3MKL9;E5FEB9;Q05993;Q31778;Q8WHV7;…	15551	326	CID		27.84	55.3762		5	51	43	1	1971.97	-38.3988	8/184	Medicago_elastase_rep3.mgf
	Low	FQGPPHGI	Q6PSM7;Q33550;Q29VE5;O98668;Q33245;Q32800;B3LDX5;O63136;B6GUX7;Q9GDB9;P94043;Q8SKV4;Q6Y2Y3;B6GUQ7;D8V9C5;P93976;Q9GD57;P93977;Q710K7;Q33268;Q8HUZ7;P94076;Q7YM64;Q32857;Q33440;Q9TJV6;A5X4C0;P94053;Q33579;B8PRM7;D0Q0H0;Q95EV1;Q8WIX1;O98562;Q33089;P94041;Q9GGC2;Q8MG14;Q9GDB5;B6GUQ8;Q37357;A0PDA4;A5X4I1;Q8MCX1;Q9GDQ2;Q9TLI7;Q32183;Q33323;D2KUS5;Q6SSI3;O98549;Q3MKL9;E5FEB9;P31183;Q05993;Q6W3S3;Q31778;…	20049	370	CID		22.72	130.223		9	50	42	1	852.397	-46.6347	5/71	Medicago_elastase_rep3.mgf
	Low	REGNEIIREA	Q29VE5;Q33245;Q33268;Q8HUZ7;Q32857;Q8WIX2;B8PRM7;Q95EV1;Q8WIX1;O98562;Q8HDA1;Q37357;A0PDA4;A5X4I1;Q32183;Q8SN43;O98549;Q6W3S3;Q31778;O98880;Q8WJK2;Q9XPZ0;Q9MU73;O98552;Q6Y2Z1;Q15JC1;B8QQH0;C7A5Y1;Q31822;O98545;Q9GHR3;Q8HUZ8;Q3T5E9;B8QQG8;A5PFD4;Q9BB74;Q32056;Q3T5M0;B8PRM1;Q8WKW3;Q8WHG4;Q9GCU2;Q3ZU78;Q4KUD6;B8PRN3;D6MYK4;Q1XEK3;Q8HUZ1;Q3T8E6;A0AS74;Q4H1C6;Q31856;Q9T2C1;Q71N71;A0PDA8;Q32776;Q9GGH6;…	6371	146	CID		16.82	579.302		2	51	30	1	1186.59	-27.0131	8/103	Medicago_elastase_rep3.mgf
O98545	23.21	17	16	448	49.5718	6.63916	776.67	Ribulose 1,5-bisphosphate carboxylase (Fragment) OS=Phellodendron amurense GN=rbcL PE=3 SV=1 - [O98545_PHEAM]
	Confidence Icon	Sequence	Protein Accessions	# Proteins	# Protein Groups	Activation Type	Modifications	IonScore	Exp Value	Δ Score	Rank	Identity High	Homology Threshold	Charge	m/z [Da]	ΔM [ppm]	Ions Matched	Spectrum File
	High	QARNEGRDLAREGNEIIREA	Q29VE5;Q8SN43;O98549;Q6W3S3;Q31778;O98880;Q8WJK2;Q9XPZ0;Q9MU73;O98552;Q6Y2Z1;Q15JC1;C7A5Y1;Q31822;O98545;Q9GHR3;Q8HUZ8;Q3T5E9;A5PFD4;Q9BB74;Q32056;Q3T5M0;B8PRM1;Q8WKW3;Q8WHG4;Q9GCU2;Q3ZU78;Q4KUD6;B8PRN3;D6MYK4;Q1XEK3;Q8HUZ1;Q3T8E6;A0AS74;Q4H1C6;Q31856;Q9T2C1;Q71N71;A0PDA8;Q32776;Q9GGH6;Q9GEN3;Q9GEQ5;Q9TLJ0;Q6L9W7;B5D5Q5;E2CZ58;Q9MV76;Q9GHM6;Q32597;O03648;Q3T5L7;Q4VIB1;B1NL25;C0J9T2;Q9GG71;Q32818;…	5816	119	CID		94.98	8.98811e-06	0	2	51		1	2297.06	-48.8979	19/217	Medicago_elastase_rep3.mgf
	High	RNEGRDLAREGNEIIREA	Q29VE5;Q33245;Q33268;Q8HUZ7;Q32857;Q8WIX2;B8PRM7;Q95EV1;Q8WIX1;O98562;Q8HDA1;A0PDA4;A5X4I1;Q32183;Q8SN43;O98549;Q6W3S3;Q31778;O98880;Q8WJK2;Q9XPZ0;Q9MU73;O98552;Q6Y2Z1;Q15JC1;B8QQH0;C7A5Y1;Q31822;O98545;Q9GHR3;Q8HUZ8;Q3T5E9;B8QQG8;A5PFD4;Q9BB74;Q32056;Q3T5M0;B8PRM1;Q8WKW3;Q8WHG4;Q9GCU2;Q3ZU78;Q4KUD6;B8PRN3;D6MYK4;Q1XEK3;Q8HUZ1;Q3T8E6;A0AS74;Q4H1C6;Q31856;Q9T2C1;Q71N71;A0PDA8;Q32776;Q9GGH6;Q9GEN3;…	6175	137	CID		86.92	6.3979e-05	0	2	51		1	2097.97	-49.7073	20/197	Medicago_elastase_rep3.mgf
	High	YKAQAETGEIKGHYLNAT	Q33550;Q29VE5;O98668;Q32800;B3LDX5;Q95CD5;O63136;Q9GD42;B6GUX7;Q9GDB9;Q8SKV4;Q6Y2Y3;D8V9C5;P93976;P93977;Q710K7;Q33268;Q7YM64;Q8WIX2;Q33579;B6GUT8;B8PRM7;D0Q0H0;Q7YKW5;Q95EV1;Q8WIX1;Q8HDA1;Q33089;Q9GGC2;Q9GDB5;Q36637;Q37357;P93986;A0PDA4;Q8MCX1;Q9GDQ2;Q32183;Q33323;Q39288;Q9XQP7;Q52TF4;Q8MCX9;Q8HVG8;Q6SSI3;O98549;Q3MKL9;Q05993;Q31778;Q8WHV7;Q8WJK2;Q95632;O98552;Q6JXQ9;B2BY81;B8QQH0;B3SHE8;Q8WGV6;…	9651	233	CID		86.26	6.92155e-05		3	51		1	1993.89	-53.1831	15/190	Medicago_elastase_rep3.mgf
	High	cVQARNEGRDLAREGNEIIREA	Q29VE5;Q8SN43;O98549;Q6W3S3;Q31778;O98880;Q8WJK2;Q9XPZ0;Q9MU73;O98552;Q6Y2Z1;Q15JC1;C7A5Y1;Q31822;O98545;Q9GHR3;Q8HUZ8;Q3T5E9;A5PFD4;Q9BB74;Q32056;Q3T5M0;B8PRM1;Q8WKW3;Q8WHG4;Q9GCU2;Q3ZU78;Q4KUD6;B8PRN3;D6MYK4;Q1XEK3;Q8HUZ1;Q3T8E6;A0AS74;Q4H1C6;Q31856;Q9T2C1;A0PDA8;Q32776;Q9GGH6;Q9GEN3;Q9GEQ5;Q9TLJ0;Q6L9W7;B5D5Q5;E2CZ58;Q9MV76;Q9GHM6;Q32597;O03648;Q3T5L7;Q4VIB1;B1NL25;C0J9T2;Q9GG71;Q32818;Q9TLI9;…	5800	117	CID	C1(Carbamidomethyl)	76.65	0.000544892		6	50		1	2556.15	-45.1441	20/233	Medicago_elastase_rep3.mgf
	High	KNYGRAVYEcL	B8YGX4;Q6J6P1;Q33550;Q29VE5;O98668;Q33245;B3LDX5;O63136;Q9GD42;B6GUX7;Q9GDB9;P94043;Q8SKV4;Q6Y2Y3;B6GUQ7;D8V9C5;P93976;Q9GD57;P93977;Q710K7;O47046;P94076;P93987;Q33620;Q33440;Q9TJV6;A5X4C0;Q8WIX2;P94053;D0Q0H0;Q95EV1;Q8WIX1;O98562;Q8HDA1;P94041;Q9GGC2;Q8MG14;Q9GDB5;Q36643;B6GUQ8;Q36637;Q37357;P93986;A0PDA4;A5X4I1;Q9GDQ2;Q33323;D2KUS5;B3TK15;Q9XQP7;E0D9P4;Q8SN43;Q8MAK2;Q52TF4;Q95B00;O98549;Q3MKL9;…	21633	371	CID	C10(Carbamidomethyl)	60.63	0.0192787	0	1	50		1	1372.59	-53.7197	8/96	Medicago_elastase_rep3.mgf
	High	FQGPPHGIQVERDKxNKYGRPL	O98545	4	1	CID	X15(I)	59.22	0.0341085		6	51		1	2549.26	-45.2529	14/219	Medicago_elastase_rep3.mgf
	Medium	AKNYGRAVYEcL	B8YGX4;Q6J6P1;Q33550;Q29VE5;O98668;Q33245;B3LDX5;O63136;Q9GD42;B6GUX7;Q9GDB9;P94043;Q8SKV4;Q6Y2Y3;B6GUQ7;D8V9C5;P93976;Q9GD57;P93977;Q710K7;O47046;P94076;P93987;Q33620;Q33440;Q9TJV6;A5X4C0;Q8WIX2;P94053;D0Q0H0;Q95EV1;Q8WIX1;O98562;Q8HDA1;P94041;Q9GGC2;Q8MG14;Q9GDB5;Q36643;B6GUQ8;Q36637;Q37357;P93986;A0PDA4;A5X4I1;Q9GDQ2;Q33323;D2KUS5;B3TK15;Q9XQP7;E0D9P4;Q8SN43;Q8MAK2;Q52TF4;Q95B00;O98549;Q3MKL9;…	21604	369	CID	C11(Carbamidomethyl)	46.41	0.601389	0	2	50	48	1	1443.64	-47.6957	13/104	Medicago_elastase_rep3.mgf
	Medium	FQGPPHGI	Q6PSM7;Q33550;Q29VE5;O98668;Q33245;Q32800;B3LDX5;O63136;B6GUX7;Q9GDB9;P94043;Q8SKV4;Q6Y2Y3;B6GUQ7;D8V9C5;P93976;Q9GD57;P93977;Q710K7;Q33268;Q8HUZ7;P94076;Q7YM64;Q32857;Q33440;Q9TJV6;A5X4C0;P94053;Q33579;B8PRM7;D0Q0H0;Q95EV1;Q8WIX1;O98562;Q33089;P94041;Q9GGC2;Q8MG14;Q9GDB5;B6GUQ8;Q37357;A0PDA4;A5X4I1;Q8MCX1;Q9GDQ2;Q9TLI7;Q32183;Q33323;D2KUS5;Q6SSI3;O98549;Q3MKL9;E5FEB9;P31183;Q05993;Q6W3S3;Q31778;…	20049	370	CID		44.77	0.767122		2	50		1	852.38	-66.5302	6/71	Medicago_elastase_rep3.mgf
	Low	GCTIKPKLGLSAKNYGRA	B8YGX4;Q6J6P1;Q33550;Q29VE5;O98668;Q33245;Q32800;B3LDX5;Q36609;O63136;Q9GD42;B6GUX7;Q9GDB9;P94043;Q8SKV4;Q6Y2Y3;B6GUQ7;D8V9C5;Q9GD57;Q710K7;P94106;O47046;Q33268;Q8HUZ7;P94076;P93987;Q33620;Q7YM64;Q32857;Q33440;Q9TJV6;A5X4C0;Q8WIX2;P94053;Q33579;B6GUT8;D0Q0H0;Q7YKW5;Q95EV1;Q8WIX1;O98562;Q33089;P94041;Q9GGC2;Q8MG14;Q9GDB5;Q36643;B6GUQ8;Q36637;Q37357;P93986;A0PDA4;A5X4I1;Q8MCX1;Q9TLI7;Q32183;Q33323;…	23314	389	CID		40.35	3.24554		8	52	54	1	1876.95	-50.0553	9/184	Medicago_elastase_rep3.mgf
	Low	RNEGRDLAREGNEI	Q29VE5;Q33245;O47046;Q33268;Q8HUZ7;Q32857;Q8WIX2;B8PRM7;Q95EV1;Q8WIX1;O98562;Q8HDA1;A0PDA4;A5X4I1;Q9TLI7;Q32183;E0D9P4;Q8SN43;O98549;Q05993;Q6W3S3;Q31778;Q8WHV7;O98880;Q8WJK2;Q95632;Q9XPZ0;Q9MU73;O98552;Q6Y2Z1;Q15JC1;B8QQH0;C7A5Y1;Q32156;Q31822;O98545;Q9GHR3;Q8HUZ8;Q66MG6;Q5K3X3;Q3T5E9;A6YSW2;B8QQG8;C3S8W3;C7AQU0;A5PFD4;Q9BB74;Q32056;Q3T5M0;B8PRM1;C3S8R3;Q8WKW3;Q8M949;Q9GHN7;Q95AA9;Q9TN66;Q8WHG4;…	8529	200	CID		32.63	13.4979		9	50	47	1	1628.72	-55.5721	12/149	Medicago_elastase_rep3.mgf
	Low	QVERDKxNKYGRPL	O98545	5	1	CID	X7(I)	32.42	19.7409		4	51	43	1	1715.86	-57.355	10/141	Medicago_elastase_rep3.mgf
	Low	RNEGRDLAREGNEII	Q29VE5;Q33245;O47046;Q33268;Q8HUZ7;Q32857;Q8WIX2;B8PRM7;Q95EV1;Q8WIX1;O98562;Q8HDA1;A0PDA4;A5X4I1;Q9TLI7;Q32183;E0D9P4;Q8SN43;O98549;Q05993;Q6W3S3;Q31778;O98880;Q8WJK2;Q95632;Q9XPZ0;Q9MU73;O98552;Q6Y2Z1;Q15JC1;B8QQH0;C7A5Y1;Q32156;Q31822;O98545;Q9GHR3;Q8HUZ8;Q5K3X3;Q3T5E9;A6YSW2;B8QQG8;C3S8W3;C7AQU0;A5PFD4;Q9BB74;Q32056;Q3T5M0;B8PRM1;C3S8R3;Q8WKW3;Q8M949;Q9GHN7;Q95AA9;Q9TN66;Q8WHG4;Q9GCU2;Q3ZU78;…	8398	193	CID		30.67	26.7311		3	51	44	1	1741.8	-53.5437	16/159	Medicago_elastase_rep3.mgf
	Low	NMFTSIVGNVFGFKALRA	B8YGX4;Q6PSM7;Q33550;Q29VE5;O98668;Q32800;Q36609;O63136;B6GUX7;Q8SKV4;Q6Y2Y3;B6GUQ7;D8V9C5;P93976;Q9GD57;P93977;P94106;O47046;Q8HUZ7;Q7YM64;Q32857;Q33440;A5X4C0;Q8WIX2;Q33579;B6GUT8;D0Q0H0;Q95EV1;Q8WIX1;O98562;Q8HDA1;Q33089;P94041;Q9GGC2;Q8MG14;Q9GDB5;B6GUQ8;Q36637;Q37357;A0PDA4;A5X4I1;Q8MCX1;Q9GDQ2;Q32183;Q33323;Q39288;E0D9P4;Q8MAK2;Q52TF4;Q8HVG8;B5U0R6;O98549;Q3MKL9;E5FEB9;Q05993;Q31778;Q8WHV7;…	15551	326	CID		27.84	55.3762		5	51	43	1	1971.97	-38.3988	8/184	Medicago_elastase_rep3.mgf
	Low	FQGPPHGI	Q6PSM7;Q33550;Q29VE5;O98668;Q33245;Q32800;B3LDX5;O63136;B6GUX7;Q9GDB9;P94043;Q8SKV4;Q6Y2Y3;B6GUQ7;D8V9C5;P93976;Q9GD57;P93977;Q710K7;Q33268;Q8HUZ7;P94076;Q7YM64;Q32857;Q33440;Q9TJV6;A5X4C0;P94053;Q33579;B8PRM7;D0Q0H0;Q95EV1;Q8WIX1;O98562;Q33089;P94041;Q9GGC2;Q8MG14;Q9GDB5;B6GUQ8;Q37357;A0PDA4;A5X4I1;Q8MCX1;Q9GDQ2;Q9TLI7;Q32183;Q33323;D2KUS5;Q6SSI3;O98549;Q3MKL9;E5FEB9;P31183;Q05993;Q6W3S3;Q31778;…	20049	370	CID		22.72	130.223		9	50	42	1	852.397	-46.6347	5/71	Medicago_elastase_rep3.mgf
	Low	QVERDKxNKYGRPLLGCTIKPKL	O98545	5	1	CID	X7(G)	21.23	187.686		9	50	35	1	2613.34	-47.9315	5/254	Medicago_elastase_rep3.mgf
	Low	FQGPPHGIQVERDKxNKYGRPLLGCTIKPKL	O98545	4	1	CID	X15(G)	18.87	164.111		6	47	47	1	3446.71	-49.5316	7/332	Medicago_elastase_rep3.mgf
	Low	REGNEIIREA	Q29VE5;Q33245;Q33268;Q8HUZ7;Q32857;Q8WIX2;B8PRM7;Q95EV1;Q8WIX1;O98562;Q8HDA1;Q37357;A0PDA4;A5X4I1;Q32183;Q8SN43;O98549;Q6W3S3;Q31778;O98880;Q8WJK2;Q9XPZ0;Q9MU73;O98552;Q6Y2Z1;Q15JC1;B8QQH0;C7A5Y1;Q31822;O98545;Q9GHR3;Q8HUZ8;Q3T5E9;B8QQG8;A5PFD4;Q9BB74;Q32056;Q3T5M0;B8PRM1;Q8WKW3;Q8WHG4;Q9GCU2;Q3ZU78;Q4KUD6;B8PRN3;D6MYK4;Q1XEK3;Q8HUZ1;Q3T8E6;A0AS74;Q4H1C6;Q31856;Q9T2C1;Q71N71;A0PDA8;Q32776;Q9GGH6;…	6371	146	CID		16.82	579.302		2	51	30	1	1186.59	-27.0131	8/103	Medicago_elastase_rep3.mgf
B8PRN3	23.79	16	15	475	52.8104	6.58057	775.77	Ribulose-1,5-bisphosphate carboxylase/oxygenase large subunit (Fragment) OS=Krapfia ranunculina GN=rbcL PE=3 SV=1 - [B8PRN3_9MAGN]
	Confidence Icon	Sequence	Protein Accessions	# Proteins	# Protein Groups	Activation Type	Modifications	IonScore	Exp Value	Δ Score	Rank	Identity High	Homology Threshold	Charge	m/z [Da]	ΔM [ppm]	Ions Matched	Spectrum File
	High	QARNEGRDLAREGNEIIREA	Q29VE5;Q8SN43;O98549;Q6W3S3;Q31778;O98880;Q8WJK2;Q9XPZ0;Q9MU73;O98552;Q6Y2Z1;Q15JC1;C7A5Y1;Q31822;O98545;Q9GHR3;Q8HUZ8;Q3T5E9;A5PFD4;Q9BB74;Q32056;Q3T5M0;B8PRM1;Q8WKW3;Q8WHG4;Q9GCU2;Q3ZU78;Q4KUD6;B8PRN3;D6MYK4;Q1XEK3;Q8HUZ1;Q3T8E6;A0AS74;Q4H1C6;Q31856;Q9T2C1;Q71N71;A0PDA8;Q32776;Q9GGH6;Q9GEN3;Q9GEQ5;Q9TLJ0;Q6L9W7;B5D5Q5;E2CZ58;Q9MV76;Q9GHM6;Q32597;O03648;Q3T5L7;Q4VIB1;B1NL25;C0J9T2;Q9GG71;Q32818;…	5816	119	CID		94.98	8.98811e-06	0	2	51		1	2297.06	-48.8979	19/217	Medicago_elastase_rep3.mgf
	High	RNEGRDLAREGNEIIREA	Q29VE5;Q33245;Q33268;Q8HUZ7;Q32857;Q8WIX2;B8PRM7;Q95EV1;Q8WIX1;O98562;Q8HDA1;A0PDA4;A5X4I1;Q32183;Q8SN43;O98549;Q6W3S3;Q31778;O98880;Q8WJK2;Q9XPZ0;Q9MU73;O98552;Q6Y2Z1;Q15JC1;B8QQH0;C7A5Y1;Q31822;O98545;Q9GHR3;Q8HUZ8;Q3T5E9;B8QQG8;A5PFD4;Q9BB74;Q32056;Q3T5M0;B8PRM1;Q8WKW3;Q8WHG4;Q9GCU2;Q3ZU78;Q4KUD6;B8PRN3;D6MYK4;Q1XEK3;Q8HUZ1;Q3T8E6;A0AS74;Q4H1C6;Q31856;Q9T2C1;Q71N71;A0PDA8;Q32776;Q9GGH6;Q9GEN3;…	6175	137	CID		86.92	6.3979e-05	0	2	51		1	2097.97	-49.7073	20/197	Medicago_elastase_rep3.mgf
	High	YKAQAETGEIKGHYLNAT	Q33550;Q29VE5;O98668;Q32800;B3LDX5;Q95CD5;O63136;Q9GD42;B6GUX7;Q9GDB9;Q8SKV4;Q6Y2Y3;D8V9C5;P93976;P93977;Q710K7;Q33268;Q7YM64;Q8WIX2;Q33579;B6GUT8;B8PRM7;D0Q0H0;Q7YKW5;Q95EV1;Q8WIX1;Q8HDA1;Q33089;Q9GGC2;Q9GDB5;Q36637;Q37357;P93986;A0PDA4;Q8MCX1;Q9GDQ2;Q32183;Q33323;Q39288;Q9XQP7;Q52TF4;Q8MCX9;Q8HVG8;Q6SSI3;O98549;Q3MKL9;Q05993;Q31778;Q8WHV7;Q8WJK2;Q95632;O98552;Q6JXQ9;B2BY81;B8QQH0;B3SHE8;Q8WGV6;…	9651	233	CID		86.26	6.92155e-05		3	51		1	1993.89	-53.1831	15/190	Medicago_elastase_rep3.mgf
	High	cVQARNEGRDLAREGNEIIREA	Q29VE5;Q8SN43;O98549;Q6W3S3;Q31778;O98880;Q8WJK2;Q9XPZ0;Q9MU73;O98552;Q6Y2Z1;Q15JC1;C7A5Y1;Q31822;O98545;Q9GHR3;Q8HUZ8;Q3T5E9;A5PFD4;Q9BB74;Q32056;Q3T5M0;B8PRM1;Q8WKW3;Q8WHG4;Q9GCU2;Q3ZU78;Q4KUD6;B8PRN3;D6MYK4;Q1XEK3;Q8HUZ1;Q3T8E6;A0AS74;Q4H1C6;Q31856;Q9T2C1;A0PDA8;Q32776;Q9GGH6;Q9GEN3;Q9GEQ5;Q9TLJ0;Q6L9W7;B5D5Q5;E2CZ58;Q9MV76;Q9GHM6;Q32597;O03648;Q3T5L7;Q4VIB1;B1NL25;C0J9T2;Q9GG71;Q32818;Q9TLI9;…	5800	117	CID	C1(Carbamidomethyl)	76.65	0.000544892		6	50		1	2556.15	-45.1441	20/233	Medicago_elastase_rep3.mgf
	High	KNYGRAVYEcL	B8YGX4;Q6J6P1;Q33550;Q29VE5;O98668;Q33245;B3LDX5;O63136;Q9GD42;B6GUX7;Q9GDB9;P94043;Q8SKV4;Q6Y2Y3;B6GUQ7;D8V9C5;P93976;Q9GD57;P93977;Q710K7;O47046;P94076;P93987;Q33620;Q33440;Q9TJV6;A5X4C0;Q8WIX2;P94053;D0Q0H0;Q95EV1;Q8WIX1;O98562;Q8HDA1;P94041;Q9GGC2;Q8MG14;Q9GDB5;Q36643;B6GUQ8;Q36637;Q37357;P93986;A0PDA4;A5X4I1;Q9GDQ2;Q33323;D2KUS5;B3TK15;Q9XQP7;E0D9P4;Q8SN43;Q8MAK2;Q52TF4;Q95B00;O98549;Q3MKL9;…	21633	371	CID	C10(Carbamidomethyl)	60.63	0.0192787	0	1	50		1	1372.59	-53.7197	8/96	Medicago_elastase_rep3.mgf
	High	FQGPPHGIQVERDKLNKYGRPL	Q6PSM7;Q33550;Q29VE5;O98668;Q33245;Q32800;B3LDX5;O63136;B6GUX7;P94043;Q8SKV4;Q6Y2Y3;B6GUQ7;D8V9C5;P93976;Q9GD57;P93977;Q710K7;Q33268;Q8HUZ7;P94076;Q7YM64;Q32857;Q33440;A5X4C0;P94053;Q33579;D0Q0H0;Q95EV1;Q8WIX1;O98562;P94041;Q9GGC2;Q8MG14;Q9GDB5;B6GUQ8;Q37357;A0PDA4;A5X4I1;Q8MCX1;Q9GDQ2;Q9TLI7;Q33323;D2KUS5;Q05993;Q6W3S3;Q31778;Q8WHV7;Q95A73;O98880;O98350;Q8WJK2;Q95632;Q32428;Q9XPZ0;Q9MU73;Q8HTA0;…	17696	318	CID		59.22	0.0341085		8	51		1	2549.26	-45.2529	14/219	Medicago_elastase_rep3.mgf
	Medium	AKNYGRAVYEcL	B8YGX4;Q6J6P1;Q33550;Q29VE5;O98668;Q33245;B3LDX5;O63136;Q9GD42;B6GUX7;Q9GDB9;P94043;Q8SKV4;Q6Y2Y3;B6GUQ7;D8V9C5;P93976;Q9GD57;P93977;Q710K7;O47046;P94076;P93987;Q33620;Q33440;Q9TJV6;A5X4C0;Q8WIX2;P94053;D0Q0H0;Q95EV1;Q8WIX1;O98562;Q8HDA1;P94041;Q9GGC2;Q8MG14;Q9GDB5;Q36643;B6GUQ8;Q36637;Q37357;P93986;A0PDA4;A5X4I1;Q9GDQ2;Q33323;D2KUS5;B3TK15;Q9XQP7;E0D9P4;Q8SN43;Q8MAK2;Q52TF4;Q95B00;O98549;Q3MKL9;…	21604	369	CID	C11(Carbamidomethyl)	46.41	0.601389	0	2	50	48	1	1443.64	-47.6957	13/104	Medicago_elastase_rep3.mgf
	Medium	FQGPPHGI	Q6PSM7;Q33550;Q29VE5;O98668;Q33245;Q32800;B3LDX5;O63136;B6GUX7;Q9GDB9;P94043;Q8SKV4;Q6Y2Y3;B6GUQ7;D8V9C5;P93976;Q9GD57;P93977;Q710K7;Q33268;Q8HUZ7;P94076;Q7YM64;Q32857;Q33440;Q9TJV6;A5X4C0;P94053;Q33579;B8PRM7;D0Q0H0;Q95EV1;Q8WIX1;O98562;Q33089;P94041;Q9GGC2;Q8MG14;Q9GDB5;B6GUQ8;Q37357;A0PDA4;A5X4I1;Q8MCX1;Q9GDQ2;Q9TLI7;Q32183;Q33323;D2KUS5;Q6SSI3;O98549;Q3MKL9;E5FEB9;P31183;Q05993;Q6W3S3;Q31778;…	20049	370	CID		44.77	0.767122		2	50		1	852.38	-66.5302	6/71	Medicago_elastase_rep3.mgf
	Low	GCTIKPKLGLSAKNYGRA	B8YGX4;Q6J6P1;Q33550;Q29VE5;O98668;Q33245;Q32800;B3LDX5;Q36609;O63136;Q9GD42;B6GUX7;Q9GDB9;P94043;Q8SKV4;Q6Y2Y3;B6GUQ7;D8V9C5;Q9GD57;Q710K7;P94106;O47046;Q33268;Q8HUZ7;P94076;P93987;Q33620;Q7YM64;Q32857;Q33440;Q9TJV6;A5X4C0;Q8WIX2;P94053;Q33579;B6GUT8;D0Q0H0;Q7YKW5;Q95EV1;Q8WIX1;O98562;Q33089;P94041;Q9GGC2;Q8MG14;Q9GDB5;Q36643;B6GUQ8;Q36637;Q37357;P93986;A0PDA4;A5X4I1;Q8MCX1;Q9TLI7;Q32183;Q33323;…	23314	389	CID		40.35	3.24554		8	52	54	1	1876.95	-50.0553	9/184	Medicago_elastase_rep3.mgf
	Low	LRLEDLRIPV	Q6Y2Y3;Q9GD57;Q8WIX2;P94053;Q8WIX1;Q33089;Q9GDQ2;Q3MKL9;Q05993;Q32428;Q6JXQ9;Q6Y2Z1;Q6Y2Y8;C7A5Y1;D5J720;Q9GHR3;Q32072;Q4Q006;D0F0Z2;O20244;Q32056;P92360;B8PRM1;Q9TID4;B8PRN3;Q33423;Q6JXX9;Q3T8E6;Q8WIY3;Q9BB76;Q32434;O03627;Q95F17;Q95DT6;Q32597;O03648;D0F0N5;Q9MRX1;Q36594;Q9GDP6;Q32100;Q95E68;Q33275;E5FEB7;Q33104;Q95F11;Q8SMI0;Q8SLK9;O03650;C7AF47;Q95F08;Q9GEP8;C7A5Z4;C7AF24;O98892;Q8WH92;Q31889;…	1621	76	CID		39.2	2.94945		8	50	51	1	1223.69	-47.993	14/92	Medicago_elastase_rep3.mgf
	Low	RNEGRDLAREGNEI	Q29VE5;Q33245;O47046;Q33268;Q8HUZ7;Q32857;Q8WIX2;B8PRM7;Q95EV1;Q8WIX1;O98562;Q8HDA1;A0PDA4;A5X4I1;Q9TLI7;Q32183;E0D9P4;Q8SN43;O98549;Q05993;Q6W3S3;Q31778;Q8WHV7;O98880;Q8WJK2;Q95632;Q9XPZ0;Q9MU73;O98552;Q6Y2Z1;Q15JC1;B8QQH0;C7A5Y1;Q32156;Q31822;O98545;Q9GHR3;Q8HUZ8;Q66MG6;Q5K3X3;Q3T5E9;A6YSW2;B8QQG8;C3S8W3;C7AQU0;A5PFD4;Q9BB74;Q32056;Q3T5M0;B8PRM1;C3S8R3;Q8WKW3;Q8M949;Q9GHN7;Q95AA9;Q9TN66;Q8WHG4;…	8529	200	CID		32.63	13.4979		9	50	47	1	1628.72	-55.5721	12/149	Medicago_elastase_rep3.mgf
	Low	QVERDKLNKYGRPL	B8YGX4;Q6PSM7;Q6J6P1;Q33550;Q29VE5;O98668;Q33245;Q32800;B3LDX5;Q95CD5;Q36609;O63136;Q9GD42;B6GUX7;P94043;Q8SKV4;Q6Y2Y3;B6GUQ7;D8V9C5;P93976;Q9GD57;P93977;Q710K7;P94106;O47046;Q33268;Q8HUZ7;P94076;Q33620;Q7YM64;Q32857;Q33440;A5X4C0;Q8WIX2;P94053;Q33579;B6GUT8;D0Q0H0;Q7YKW5;Q95EV1;Q8WIX1;O98562;Q8HDA1;P94041;Q9GGC2;Q8MG14;Q9GDB5;Q36643;B6GUQ8;Q36637;Q37357;A0PDA4;A5X4I1;Q8MCX1;Q9GDQ2;Q9TLI7;Q33323;…	21007	396	CID		32.42	19.7409		6	51	43	1	1715.86	-57.355	10/141	Medicago_elastase_rep3.mgf
	Low	RNEGRDLAREGNEII	Q29VE5;Q33245;O47046;Q33268;Q8HUZ7;Q32857;Q8WIX2;B8PRM7;Q95EV1;Q8WIX1;O98562;Q8HDA1;A0PDA4;A5X4I1;Q9TLI7;Q32183;E0D9P4;Q8SN43;O98549;Q05993;Q6W3S3;Q31778;O98880;Q8WJK2;Q95632;Q9XPZ0;Q9MU73;O98552;Q6Y2Z1;Q15JC1;B8QQH0;C7A5Y1;Q32156;Q31822;O98545;Q9GHR3;Q8HUZ8;Q5K3X3;Q3T5E9;A6YSW2;B8QQG8;C3S8W3;C7AQU0;A5PFD4;Q9BB74;Q32056;Q3T5M0;B8PRM1;C3S8R3;Q8WKW3;Q8M949;Q9GHN7;Q95AA9;Q9TN66;Q8WHG4;Q9GCU2;Q3ZU78;…	8398	193	CID		30.67	26.7311		3	51	44	1	1741.8	-53.5437	16/159	Medicago_elastase_rep3.mgf
	Low	NMFTSIVGNVFGFKxLRA	Q710K7;Q9TN66;B8PRN3;Q4VIB0;Q41322;C6FJU5	10	6	CID	X15(A)	27.84	55.3762		8	51	43	1	1971.97	-38.3988	8/184	Medicago_elastase_rep3.mgf
	Low	FQGPPHGI	Q6PSM7;Q33550;Q29VE5;O98668;Q33245;Q32800;B3LDX5;O63136;B6GUX7;Q9GDB9;P94043;Q8SKV4;Q6Y2Y3;B6GUQ7;D8V9C5;P93976;Q9GD57;P93977;Q710K7;Q33268;Q8HUZ7;P94076;Q7YM64;Q32857;Q33440;Q9TJV6;A5X4C0;P94053;Q33579;B8PRM7;D0Q0H0;Q95EV1;Q8WIX1;O98562;Q33089;P94041;Q9GGC2;Q8MG14;Q9GDB5;B6GUQ8;Q37357;A0PDA4;A5X4I1;Q8MCX1;Q9GDQ2;Q9TLI7;Q32183;Q33323;D2KUS5;Q6SSI3;O98549;Q3MKL9;E5FEB9;P31183;Q05993;Q6W3S3;Q31778;…	20049	370	CID		22.72	130.223		9	50	42	1	852.397	-46.6347	5/71	Medicago_elastase_rep3.mgf
	Low	REGNEIIREA	Q29VE5;Q33245;Q33268;Q8HUZ7;Q32857;Q8WIX2;B8PRM7;Q95EV1;Q8WIX1;O98562;Q8HDA1;Q37357;A0PDA4;A5X4I1;Q32183;Q8SN43;O98549;Q6W3S3;Q31778;O98880;Q8WJK2;Q9XPZ0;Q9MU73;O98552;Q6Y2Z1;Q15JC1;B8QQH0;C7A5Y1;Q31822;O98545;Q9GHR3;Q8HUZ8;Q3T5E9;B8QQG8;A5PFD4;Q9BB74;Q32056;Q3T5M0;B8PRM1;Q8WKW3;Q8WHG4;Q9GCU2;Q3ZU78;Q4KUD6;B8PRN3;D6MYK4;Q1XEK3;Q8HUZ1;Q3T8E6;A0AS74;Q4H1C6;Q31856;Q9T2C1;Q71N71;A0PDA8;Q32776;Q9GGH6;…	6371	146	CID		16.82	579.302		2	51	30	1	1186.59	-27.0131	8/103	Medicago_elastase_rep3.mgf
Q32597	23.69	16	15	477	52.81	6.63916	775.77	Ribulose-1,5-bisphosphate carboxylase/oxygenase large subunit (Fragment) OS=Mackinlaya macrosciadia GN=rbcL PE=3 SV=1 - [Q32597_9APIA]
	Confidence Icon	Sequence	Protein Accessions	# Proteins	# Protein Groups	Activation Type	Modifications	IonScore	Exp Value	Δ Score	Rank	Identity High	Homology Threshold	Charge	m/z [Da]	ΔM [ppm]	Ions Matched	Spectrum File
	High	QARNEGRDLAREGNEIIREA	Q29VE5;Q8SN43;O98549;Q6W3S3;Q31778;O98880;Q8WJK2;Q9XPZ0;Q9MU73;O98552;Q6Y2Z1;Q15JC1;C7A5Y1;Q31822;O98545;Q9GHR3;Q8HUZ8;Q3T5E9;A5PFD4;Q9BB74;Q32056;Q3T5M0;B8PRM1;Q8WKW3;Q8WHG4;Q9GCU2;Q3ZU78;Q4KUD6;B8PRN3;D6MYK4;Q1XEK3;Q8HUZ1;Q3T8E6;A0AS74;Q4H1C6;Q31856;Q9T2C1;Q71N71;A0PDA8;Q32776;Q9GGH6;Q9GEN3;Q9GEQ5;Q9TLJ0;Q6L9W7;B5D5Q5;E2CZ58;Q9MV76;Q9GHM6;Q32597;O03648;Q3T5L7;Q4VIB1;B1NL25;C0J9T2;Q9GG71;Q32818;…	5816	119	CID		94.98	8.98811e-06	0	2	51		1	2297.06	-48.8979	19/217	Medicago_elastase_rep3.mgf
	High	RNEGRDLAREGNEIIREA	Q29VE5;Q33245;Q33268;Q8HUZ7;Q32857;Q8WIX2;B8PRM7;Q95EV1;Q8WIX1;O98562;Q8HDA1;A0PDA4;A5X4I1;Q32183;Q8SN43;O98549;Q6W3S3;Q31778;O98880;Q8WJK2;Q9XPZ0;Q9MU73;O98552;Q6Y2Z1;Q15JC1;B8QQH0;C7A5Y1;Q31822;O98545;Q9GHR3;Q8HUZ8;Q3T5E9;B8QQG8;A5PFD4;Q9BB74;Q32056;Q3T5M0;B8PRM1;Q8WKW3;Q8WHG4;Q9GCU2;Q3ZU78;Q4KUD6;B8PRN3;D6MYK4;Q1XEK3;Q8HUZ1;Q3T8E6;A0AS74;Q4H1C6;Q31856;Q9T2C1;Q71N71;A0PDA8;Q32776;Q9GGH6;Q9GEN3;…	6175	137	CID		86.92	6.3979e-05	0	2	51		1	2097.97	-49.7073	20/197	Medicago_elastase_rep3.mgf
	High	YKAQAETGEIKGHYLNAT	Q33550;Q29VE5;O98668;Q32800;B3LDX5;Q95CD5;O63136;Q9GD42;B6GUX7;Q9GDB9;Q8SKV4;Q6Y2Y3;D8V9C5;P93976;P93977;Q710K7;Q33268;Q7YM64;Q8WIX2;Q33579;B6GUT8;B8PRM7;D0Q0H0;Q7YKW5;Q95EV1;Q8WIX1;Q8HDA1;Q33089;Q9GGC2;Q9GDB5;Q36637;Q37357;P93986;A0PDA4;Q8MCX1;Q9GDQ2;Q32183;Q33323;Q39288;Q9XQP7;Q52TF4;Q8MCX9;Q8HVG8;Q6SSI3;O98549;Q3MKL9;Q05993;Q31778;Q8WHV7;Q8WJK2;Q95632;O98552;Q6JXQ9;B2BY81;B8QQH0;B3SHE8;Q8WGV6;…	9651	233	CID		86.26	6.92155e-05		3	51		1	1993.89	-53.1831	15/190	Medicago_elastase_rep3.mgf
	High	cVQARNEGRDLAREGNEIIREA	Q29VE5;Q8SN43;O98549;Q6W3S3;Q31778;O98880;Q8WJK2;Q9XPZ0;Q9MU73;O98552;Q6Y2Z1;Q15JC1;C7A5Y1;Q31822;O98545;Q9GHR3;Q8HUZ8;Q3T5E9;A5PFD4;Q9BB74;Q32056;Q3T5M0;B8PRM1;Q8WKW3;Q8WHG4;Q9GCU2;Q3ZU78;Q4KUD6;B8PRN3;D6MYK4;Q1XEK3;Q8HUZ1;Q3T8E6;A0AS74;Q4H1C6;Q31856;Q9T2C1;A0PDA8;Q32776;Q9GGH6;Q9GEN3;Q9GEQ5;Q9TLJ0;Q6L9W7;B5D5Q5;E2CZ58;Q9MV76;Q9GHM6;Q32597;O03648;Q3T5L7;Q4VIB1;B1NL25;C0J9T2;Q9GG71;Q32818;Q9TLI9;…	5800	117	CID	C1(Carbamidomethyl)	76.65	0.000544892		6	50		1	2556.15	-45.1441	20/233	Medicago_elastase_rep3.mgf
	High	KNYGRAVYEcL	B8YGX4;Q6J6P1;Q33550;Q29VE5;O98668;Q33245;B3LDX5;O63136;Q9GD42;B6GUX7;Q9GDB9;P94043;Q8SKV4;Q6Y2Y3;B6GUQ7;D8V9C5;P93976;Q9GD57;P93977;Q710K7;O47046;P94076;P93987;Q33620;Q33440;Q9TJV6;A5X4C0;Q8WIX2;P94053;D0Q0H0;Q95EV1;Q8WIX1;O98562;Q8HDA1;P94041;Q9GGC2;Q8MG14;Q9GDB5;Q36643;B6GUQ8;Q36637;Q37357;P93986;A0PDA4;A5X4I1;Q9GDQ2;Q33323;D2KUS5;B3TK15;Q9XQP7;E0D9P4;Q8SN43;Q8MAK2;Q52TF4;Q95B00;O98549;Q3MKL9;…	21633	371	CID	C10(Carbamidomethyl)	60.63	0.0192787	0	1	50		1	1372.59	-53.7197	8/96	Medicago_elastase_rep3.mgf
	High	FQGPPHGIQVERDKLNKYGRPL	Q6PSM7;Q33550;Q29VE5;O98668;Q33245;Q32800;B3LDX5;O63136;B6GUX7;P94043;Q8SKV4;Q6Y2Y3;B6GUQ7;D8V9C5;P93976;Q9GD57;P93977;Q710K7;Q33268;Q8HUZ7;P94076;Q7YM64;Q32857;Q33440;A5X4C0;P94053;Q33579;D0Q0H0;Q95EV1;Q8WIX1;O98562;P94041;Q9GGC2;Q8MG14;Q9GDB5;B6GUQ8;Q37357;A0PDA4;A5X4I1;Q8MCX1;Q9GDQ2;Q9TLI7;Q33323;D2KUS5;Q05993;Q6W3S3;Q31778;Q8WHV7;Q95A73;O98880;O98350;Q8WJK2;Q95632;Q32428;Q9XPZ0;Q9MU73;Q8HTA0;…	17696	318	CID		59.22	0.0341085		8	51		1	2549.26	-45.2529	14/219	Medicago_elastase_rep3.mgf
	Medium	AKNYGRAVYEcL	B8YGX4;Q6J6P1;Q33550;Q29VE5;O98668;Q33245;B3LDX5;O63136;Q9GD42;B6GUX7;Q9GDB9;P94043;Q8SKV4;Q6Y2Y3;B6GUQ7;D8V9C5;P93976;Q9GD57;P93977;Q710K7;O47046;P94076;P93987;Q33620;Q33440;Q9TJV6;A5X4C0;Q8WIX2;P94053;D0Q0H0;Q95EV1;Q8WIX1;O98562;Q8HDA1;P94041;Q9GGC2;Q8MG14;Q9GDB5;Q36643;B6GUQ8;Q36637;Q37357;P93986;A0PDA4;A5X4I1;Q9GDQ2;Q33323;D2KUS5;B3TK15;Q9XQP7;E0D9P4;Q8SN43;Q8MAK2;Q52TF4;Q95B00;O98549;Q3MKL9;…	21604	369	CID	C11(Carbamidomethyl)	46.41	0.601389	0	2	50	48	1	1443.64	-47.6957	13/104	Medicago_elastase_rep3.mgf
	Medium	FQGPPHGI	Q6PSM7;Q33550;Q29VE5;O98668;Q33245;Q32800;B3LDX5;O63136;B6GUX7;Q9GDB9;P94043;Q8SKV4;Q6Y2Y3;B6GUQ7;D8V9C5;P93976;Q9GD57;P93977;Q710K7;Q33268;Q8HUZ7;P94076;Q7YM64;Q32857;Q33440;Q9TJV6;A5X4C0;P94053;Q33579;B8PRM7;D0Q0H0;Q95EV1;Q8WIX1;O98562;Q33089;P94041;Q9GGC2;Q8MG14;Q9GDB5;B6GUQ8;Q37357;A0PDA4;A5X4I1;Q8MCX1;Q9GDQ2;Q9TLI7;Q32183;Q33323;D2KUS5;Q6SSI3;O98549;Q3MKL9;E5FEB9;P31183;Q05993;Q6W3S3;Q31778;…	20049	370	CID		44.77	0.767122		2	50		1	852.38	-66.5302	6/71	Medicago_elastase_rep3.mgf
	Low	GCTIKPKLGLSAKNYGRA	B8YGX4;Q6J6P1;Q33550;Q29VE5;O98668;Q33245;Q32800;B3LDX5;Q36609;O63136;Q9GD42;B6GUX7;Q9GDB9;P94043;Q8SKV4;Q6Y2Y3;B6GUQ7;D8V9C5;Q9GD57;Q710K7;P94106;O47046;Q33268;Q8HUZ7;P94076;P93987;Q33620;Q7YM64;Q32857;Q33440;Q9TJV6;A5X4C0;Q8WIX2;P94053;Q33579;B6GUT8;D0Q0H0;Q7YKW5;Q95EV1;Q8WIX1;O98562;Q33089;P94041;Q9GGC2;Q8MG14;Q9GDB5;Q36643;B6GUQ8;Q36637;Q37357;P93986;A0PDA4;A5X4I1;Q8MCX1;Q9TLI7;Q32183;Q33323;…	23314	389	CID		40.35	3.24554		8	52	54	1	1876.95	-50.0553	9/184	Medicago_elastase_rep3.mgf
	Low	LRLEDLRIPV	Q6Y2Y3;Q9GD57;Q8WIX2;P94053;Q8WIX1;Q33089;Q9GDQ2;Q3MKL9;Q05993;Q32428;Q6JXQ9;Q6Y2Z1;Q6Y2Y8;C7A5Y1;D5J720;Q9GHR3;Q32072;Q4Q006;D0F0Z2;O20244;Q32056;P92360;B8PRM1;Q9TID4;B8PRN3;Q33423;Q6JXX9;Q3T8E6;Q8WIY3;Q9BB76;Q32434;O03627;Q95F17;Q95DT6;Q32597;O03648;D0F0N5;Q9MRX1;Q36594;Q9GDP6;Q32100;Q95E68;Q33275;E5FEB7;Q33104;Q95F11;Q8SMI0;Q8SLK9;O03650;C7AF47;Q95F08;Q9GEP8;C7A5Z4;C7AF24;O98892;Q8WH92;Q31889;…	1621	76	CID		39.2	2.94945		8	50	51	1	1223.69	-47.993	14/92	Medicago_elastase_rep3.mgf
	Low	RNEGRDLAREGNEI	Q29VE5;Q33245;O47046;Q33268;Q8HUZ7;Q32857;Q8WIX2;B8PRM7;Q95EV1;Q8WIX1;O98562;Q8HDA1;A0PDA4;A5X4I1;Q9TLI7;Q32183;E0D9P4;Q8SN43;O98549;Q05993;Q6W3S3;Q31778;Q8WHV7;O98880;Q8WJK2;Q95632;Q9XPZ0;Q9MU73;O98552;Q6Y2Z1;Q15JC1;B8QQH0;C7A5Y1;Q32156;Q31822;O98545;Q9GHR3;Q8HUZ8;Q66MG6;Q5K3X3;Q3T5E9;A6YSW2;B8QQG8;C3S8W3;C7AQU0;A5PFD4;Q9BB74;Q32056;Q3T5M0;B8PRM1;C3S8R3;Q8WKW3;Q8M949;Q9GHN7;Q95AA9;Q9TN66;Q8WHG4;…	8529	200	CID		32.63	13.4979		9	50	47	1	1628.72	-55.5721	12/149	Medicago_elastase_rep3.mgf
	Low	QVERDKLNKYGRPL	B8YGX4;Q6PSM7;Q6J6P1;Q33550;Q29VE5;O98668;Q33245;Q32800;B3LDX5;Q95CD5;Q36609;O63136;Q9GD42;B6GUX7;P94043;Q8SKV4;Q6Y2Y3;B6GUQ7;D8V9C5;P93976;Q9GD57;P93977;Q710K7;P94106;O47046;Q33268;Q8HUZ7;P94076;Q33620;Q7YM64;Q32857;Q33440;A5X4C0;Q8WIX2;P94053;Q33579;B6GUT8;D0Q0H0;Q7YKW5;Q95EV1;Q8WIX1;O98562;Q8HDA1;P94041;Q9GGC2;Q8MG14;Q9GDB5;Q36643;B6GUQ8;Q36637;Q37357;A0PDA4;A5X4I1;Q8MCX1;Q9GDQ2;Q9TLI7;Q33323;…	21007	396	CID		32.42	19.7409		6	51	43	1	1715.86	-57.355	10/141	Medicago_elastase_rep3.mgf
	Low	RNEGRDLAREGNEII	Q29VE5;Q33245;O47046;Q33268;Q8HUZ7;Q32857;Q8WIX2;B8PRM7;Q95EV1;Q8WIX1;O98562;Q8HDA1;A0PDA4;A5X4I1;Q9TLI7;Q32183;E0D9P4;Q8SN43;O98549;Q05993;Q6W3S3;Q31778;O98880;Q8WJK2;Q95632;Q9XPZ0;Q9MU73;O98552;Q6Y2Z1;Q15JC1;B8QQH0;C7A5Y1;Q32156;Q31822;O98545;Q9GHR3;Q8HUZ8;Q5K3X3;Q3T5E9;A6YSW2;B8QQG8;C3S8W3;C7AQU0;A5PFD4;Q9BB74;Q32056;Q3T5M0;B8PRM1;C3S8R3;Q8WKW3;Q8M949;Q9GHN7;Q95AA9;Q9TN66;Q8WHG4;Q9GCU2;Q3ZU78;…	8398	193	CID		30.67	26.7311		3	51	44	1	1741.8	-53.5437	16/159	Medicago_elastase_rep3.mgf
	Low	NMFTSIVGNVFGFKALxA	B3LDX5;Q95CD5;Q9GD42;Q9GDB9;P94043;Q33620;Q9TJV6;Q36643;Q9XQP7;Q9XPZ0;O20244;Q3T5M0;Q33423;O03627;Q9TLJ0;Q32597;Q95CF4;Q32100;Q41317;Q4KUD3;Q6PZC2;O98531;Q05579;O03653;C7SN28;Q9XPZ1;Q31750	80	27	CID	X17(R)	27.84	55.3762		6	51	43	1	1971.97	-38.3988	8/181	Medicago_elastase_rep3.mgf
	Low	FQGPPHGI	Q6PSM7;Q33550;Q29VE5;O98668;Q33245;Q32800;B3LDX5;O63136;B6GUX7;Q9GDB9;P94043;Q8SKV4;Q6Y2Y3;B6GUQ7;D8V9C5;P93976;Q9GD57;P93977;Q710K7;Q33268;Q8HUZ7;P94076;Q7YM64;Q32857;Q33440;Q9TJV6;A5X4C0;P94053;Q33579;B8PRM7;D0Q0H0;Q95EV1;Q8WIX1;O98562;Q33089;P94041;Q9GGC2;Q8MG14;Q9GDB5;B6GUQ8;Q37357;A0PDA4;A5X4I1;Q8MCX1;Q9GDQ2;Q9TLI7;Q32183;Q33323;D2KUS5;Q6SSI3;O98549;Q3MKL9;E5FEB9;P31183;Q05993;Q6W3S3;Q31778;…	20049	370	CID		22.72	130.223		9	50	42	1	852.397	-46.6347	5/71	Medicago_elastase_rep3.mgf
	Low	REGNEIIREA	Q29VE5;Q33245;Q33268;Q8HUZ7;Q32857;Q8WIX2;B8PRM7;Q95EV1;Q8WIX1;O98562;Q8HDA1;Q37357;A0PDA4;A5X4I1;Q32183;Q8SN43;O98549;Q6W3S3;Q31778;O98880;Q8WJK2;Q9XPZ0;Q9MU73;O98552;Q6Y2Z1;Q15JC1;B8QQH0;C7A5Y1;Q31822;O98545;Q9GHR3;Q8HUZ8;Q3T5E9;B8QQG8;A5PFD4;Q9BB74;Q32056;Q3T5M0;B8PRM1;Q8WKW3;Q8WHG4;Q9GCU2;Q3ZU78;Q4KUD6;B8PRN3;D6MYK4;Q1XEK3;Q8HUZ1;Q3T8E6;A0AS74;Q4H1C6;Q31856;Q9T2C1;Q71N71;A0PDA8;Q32776;Q9GGH6;…	6371	146	CID		16.82	579.302		2	51	30	1	1186.59	-27.0131	8/103	Medicago_elastase_rep3.mgf
Q8WIX2	28.64	17	17	447	49.3789	7.02002	774.77	Ribulose-1,5-bisphosphate carboxylase large subunit (Fragment) OS=Stewartia serrata GN=rbcL PE=3 SV=1 - [Q8WIX2_9ERIC]
	Confidence Icon	Sequence	Protein Accessions	# Proteins	# Protein Groups	Activation Type	Modifications	IonScore	Exp Value	Δ Score	Rank	Identity High	Homology Threshold	Charge	m/z [Da]	ΔM [ppm]	Ions Matched	Spectrum File
	High	RNEGRDLAREGNEIIREA	Q29VE5;Q33245;Q33268;Q8HUZ7;Q32857;Q8WIX2;B8PRM7;Q95EV1;Q8WIX1;O98562;Q8HDA1;A0PDA4;A5X4I1;Q32183;Q8SN43;O98549;Q6W3S3;Q31778;O98880;Q8WJK2;Q9XPZ0;Q9MU73;O98552;Q6Y2Z1;Q15JC1;B8QQH0;C7A5Y1;Q31822;O98545;Q9GHR3;Q8HUZ8;Q3T5E9;B8QQG8;A5PFD4;Q9BB74;Q32056;Q3T5M0;B8PRM1;Q8WKW3;Q8WHG4;Q9GCU2;Q3ZU78;Q4KUD6;B8PRN3;D6MYK4;Q1XEK3;Q8HUZ1;Q3T8E6;A0AS74;Q4H1C6;Q31856;Q9T2C1;Q71N71;A0PDA8;Q32776;Q9GGH6;Q9GEN3;…	6175	137	CID		86.92	6.3979e-05	0	2	51		1	2097.97	-49.7073	20/197	Medicago_elastase_rep3.mgf
[truncated: 5,740 more rows]
