# Supplementary material for: Defining the Core Proteome of the Chloroplast Envelope Membranes
Source: Front Plant Sci. 2013 Feb 6;4:11. doi: 10.3389/fpls.2013.00011 (PMC3565376; doi:10.3389/fpls.2013.00011)
Supplement: Supplementary Tables S15–S57 — Raw data measured by nLC-MALDI MS/MS. Each excel sheet is grouped in two levels. The first level contains information for each identified accession ID. The first column gives the accession (UniProtKB, IMGAG, or EST-library by Franssen et al., 2012), the second column the coverage, the third column the number of peptide spectrum matches (#PSMs), the fourth column the number of peptides, the fifth column the number of amino acids (#AAs), the sixth column the molecular weight (MW in kDa), the seventh column the isoelectric point (pI), the eighth column the score, and the ninth column the description. The second level contains all peptide information for each accession ID. The second column gives the confidence icon (Low; Medium; High), the third column the peptide sequence, the fourth column the protein accessions, the fifth column the number of proteins, the sixth column the number of protein groups, the seventh column the activation type (Collision Induced Dissociation, CID), the eighth column the modifications, the ninth column the ion score, the 10th column the expectation value (exp. value), the 11th column the delta score (Δscore), the 12th column the rank, the 13th column the identity High, the 14th column the homology threshold, the 15th column the charge, the 16th column the mass to charge ratio in daltons (m/z), the 18th column the delta mass (ΔM, difference between the theoretical mass of the peptide and the experimental mass of the precursor ion), the 19th column the matched ions, and the 20th column the spectrum file. [file 38279_Schleiff_DataSheet10.ZIP › Table S27.xls]

## Sheet: Sheet1
Accession	Coverage	# PSMs	# Peptides	# AAs	MW [kDa]	calc. pI	Score	Description
IMGA	44.42	36	34	475	52.6415	6.69775	901.42	Medtr7g145780.1 Ribulose bisphosphate carboxylase, large chain chr07_pseudomolecule_IMGAG_V3 34745514-34748239 E EGN_Mt090430 20090702
	Confidence Icon	Sequence	Protein Accessions	# Proteins	# Protein Groups	Activation Type	Modifications	IonScore	Exp Value	Δ Score	Rank	Identity High	Homology Threshold	Charge	m/z [Da]	ΔM [ppm]	Ions Matched	Spectrum File
	High	YYTPDYETKDTDILAAFRVSPQPGVPAEEA	IMGA	3	1	CID		136.71	1.04338e-11	0.912409	1	35	33	1	3343.4	-59.0779	17/319	Medicago_elastase_rep3.mgf
	High	AAcEVWKEIKFEFPAmDTI	IMGA	3	1	CID	C3(Carbamidomethyl), M16(Oxidation)	120.96	8.42283e-10	0.867769	1	39	35	1	2301.01	-36.285	15/188	Medicago_elastase_rep3.mgf
	High	FRVSPQPGVPAEEAGAAVAAES	IMGA	3	1	CID		114.82	4.05931e-09	0.86087	1	39	36	1	2139.98	-41.7277	15/228	Medicago_elastase_rep3.mgf
	High	AAcEVWKEIKFEFPAMDTI	IMGA	3	1	CID	C3(Carbamidomethyl)	114.45	3.92463e-09	0.859649	1	39	36	1	2285.01	-36.7225	12/188	Medicago_elastase_rep3.mgf
	High	QARNEGRDLAREGNEIIREA	IMGA	4	1	CID		94.98	3.74887e-07	0.852632	1	39	32	1	2297.06	-48.8979	19/217	Medicago_elastase_rep3.mgf
	High	RNEGRDLAREGNEIIREA	IMGA	4	1	CID		86.92	2.52378e-06	0.793103	1	39	35	1	2097.97	-49.7073	20/197	Medicago_elastase_rep3.mgf
	High	YKAQAETGEIKGHYLNAT	IMGA	4	1	CID		86.26	2.76541e-06	0.860465	1	39	29	1	1993.89	-53.1831	15/190	Medicago_elastase_rep3.mgf
	High	cVQARNEGRDLAREGNEIIREA	IMGA	4	1	CID	C1(Carbamidomethyl)	76.65	2.2688e-05	0.688312	1	39	41	1	2556.15	-45.1441	20/233	Medicago_elastase_rep3.mgf
	High	FRVSPQPGVPAEEAGAA	IMGA	3	1	CID		68.58	0.000164913	0.768116	1	39	33	1	1682.77	-47.0422	10/169	Medicago_elastase_rep3.mgf
	High	FRVSPQPGVPAEEA	IMGA	3	1	CID		66.52	0.00025198	0.552239	1	39		1	1483.69	-45.4706	19/139	Medicago_elastase_rep3.mgf
	High	FRVSPQPGVPAEEAGAAVA	IMGA	3	1	CID		65.59	0.000354375	0.818182	1	40	28	1	1852.88	-39.5711	18/189	Medicago_elastase_rep3.mgf
	High	FRVSPQPGVPAEEAGA	IMGA	3	1	CID		61.74	0.000769061	0.693548	1	39	35	1	1611.74	-47.2418	9/159	Medicago_elastase_rep3.mgf
	High	KNYGRAVYEcL	IMGA	4	1	CID	C10(Carbamidomethyl)	60.63	0.000734358	0.786885	1	38	29	1	1372.59	-53.7197	8/96	Medicago_elastase_rep3.mgf
	High	FQGPPHGIQVERDKLNKYGRPL	IMGA	2	1	CID		59.22	0.00133933	0.762712	1	39	31	1	2549.26	-45.2529	14/219	Medicago_elastase_rep3.mgf
	High	FRVSPQPGVPA	IMGA	3	1	CID		57.88	0.00172722	0.741379	1	39	31	1	1154.6	-24.7975	12/100	Medicago_elastase_rep3.mgf
	High	ALEAcVQARNEGRDLA	IMGA	6	1	CID	C5(Carbamidomethyl)	54.53	0.00389722	0.781818	1	39	28	1	1772.79	-47.9501	9/159	Medicago_elastase_rep3.mgf
	High	AKNYGRAVYEcL	IMGA	4	1	CID	C11(Carbamidomethyl)	46.41	0.021848	0.73913	1	38	27	1	1443.64	-47.6957	13/104	Medicago_elastase_rep3.mgf
	High	FQGPPHGI	IMGA	3	1	CID		44.77	0.0296466	0.466667	1	38	39	1	852.38	-66.5302	6/71	Medicago_elastase_rep3.mgf
	High	HYcRDNGLLLHIHRA	IMGA	3	1	CID	C3(Carbamidomethyl)	42.84	0.0674409	0.581395	1	40	33	1	1874.88	-41.9196	13/143	Medicago_elastase_rep3.mgf
	High	GCTIKPKLGLSAKNYGRA	IMGA	4	1	CID		40.35	0.126355	0.725	1	40	26	1	1876.95	-50.0553	9/184	Medicago_elastase_rep3.mgf
	High	LRLEDLRIPV	IMGA	5	1	CID		39.2	0.121892	0.487179	1	38	35	1	1223.69	-47.993	14/92	Medicago_elastase_rep3.mgf
	Medium	GNVFGFKALRALRLEDLRIPV	IMGA	4	1	CID		37.02	0.225322	1	1	39	20	1	2384.29	-44.6806	11/202	Medicago_elastase_rep3.mgf
	Medium	cVQARNEGRDLAREGNEII	IMGA	4	1	CID	C1(Carbamidomethyl)	32.66	0.616607	0.363636	1	39	35	1	2199.98	-47.2527	12/195	Medicago_elastase_rep3.mgf
	Medium	RNEGRDLAREGNEI	IMGA	4	1	CID		32.63	0.558501	0.424242	1	39	33	1	1628.72	-55.5721	12/149	Medicago_elastase_rep3.mgf
	Medium	QVERDKLNKYGRPL	IMGA	5	1	CID		32.42	0.772301	0.59375	1	40	27	1	1715.86	-57.355	10/141	Medicago_elastase_rep3.mgf
	Low	RNEGRDLAREGNEII	IMGA	4	1	CID		30.67	1.03967	0.354839	1	39	34	1	1741.8	-53.5437	16/159	Medicago_elastase_rep3.mgf
	Low	LRMSGGDHIHA	IMGA	3	1	CID		28.99	1.22782	0.241379	1	38	36	1	1193.52	-51.9146	12/99	Medicago_elastase_rep3.mgf
	Low	NMFTSIVGNVFGFKALRA	IMGA	4	1	CID		27.84	2.21234	0.5	1	40	28	1	1971.97	-38.3988	8/184	Medicago_elastase_rep3.mgf
	Low	FRVSPQPGVPAEEAGAAVAA	IMGA	3	1	CID		23.7	5.476	1	1	40	21	1	1923.9	-47.8826	6/199	Medicago_elastase_rep3.mgf
	Low	FQGPPHGI	IMGA	3	1	CID		22.72	5.07596		2	38	35	1	852.397	-46.6347	5/71	Medicago_elastase_rep3.mgf
	Low	cVQARNEGRDLAREGNEIIREATKWSPELA	IMGA	4	1	CID	C1(Carbamidomethyl)	21.71	3.31463	0.454545	1	35	25	1	3468.55	-56.0913	7/324	Medicago_elastase_rep3.mgf
	Low	REGNEIIREA	IMGA	4	1	CID		16.82	23.2313	0.294118	1	39	25	1	1186.59	-27.0131	8/103	Medicago_elastase_rep3.mgf
	Low	LRLEDLRIPVAYV	IMGA	5	1	CID		15.97	29.6864		3	39	28	1	1556.86	-36.6515	5/122	Medicago_elastase_rep3.mgf
	Low	FRVSPQPGVPAEEAGAAV	IMGA	3	1	CID		14.95	41.2514	0	1	40	25	1	1781.84	-44.2135	5/179	Medicago_elastase_rep3.mgf
	Low	AFRVSPQPGVPAEEAGA	IMGA	3	1	CID		14.34	43.7779		4	39	33	1	1682.77	-47.0422	5/167	Medicago_elastase_rep3.mgf
	Low	AFRVSPQPGVPAEEAGAAV	IMGA	3	1	CID		12.06	79.8847		2	40	28	1	1852.88	-39.5711	5/187	Medicago_elastase_rep3.mgf
IMGA	20.99	1	1	81	8.86312	6.91748	128.65	Medtr4g022910.1 4Fe-4S ferredoxin, iron-sulfur binding chr04_pseudomolecule_IMGAG_V3 4798609-4798128 F EGN_Mt090430 20090702
	Confidence Icon	Sequence	Protein Accessions	# Proteins	# Protein Groups	Activation Type	Modifications	IonScore	Exp Value	Δ Score	Rank	Identity High	Homology Threshold	Charge	m/z [Da]	ΔM [ppm]	Ions Matched	Spectrum File
	High	SHSVKIYDTcIGcTQcV	IMGA	1	1	CID	C10(Carbamidomethyl), C13(Carbamidomethyl), C16(Carbamidomethyl)	128.65	8.42903e-11	0.860465	1	36	39	1	2027.8	-47.2449	15/179	Medicago_elastase_rep3.mgf
IMGA	16.44	2	2	146	15.7802	9.56885	101.63	Medtr3g016960.1 Photosystem I psaG/psaK protein chr03_pseudomolecule_IMGAG_V3 3434988-3435787 E EGN_Mt090430 20090702
	Confidence Icon	Sequence	Protein Accessions	# Proteins	# Protein Groups	Activation Type	Modifications	IonScore	Exp Value	Δ Score	Rank	Identity High	Homology Threshold	Charge	m/z [Da]	ΔM [ppm]	Ions Matched	Spectrum File
	High	KQGLPEQNGVTHFEAGDKRAKEYV	IMGA	1	1	CID		101.63	6.73052e-08	0.872549	1	38	32	1	2701.23	-50.0739	17/261	Medicago_elastase_rep3.mgf
	Low	THFEAGDKRAKEYV	IMGA	1	1	CID		17.83	18.822	1	1	39	23	1	1650.74	-51.923	7/137	Medicago_elastase_rep3.mgf
IMGA	8.8	1	1	250	28.0584	6.03662	100.29	Medtr4g011930.1 Ferritin-like chr04_pseudomolecule_IMGAG_V3 1863216-1865943 F EGN_Mt090430 20090702
	Confidence Icon	Sequence	Protein Accessions	# Proteins	# Protein Groups	Activation Type	Modifications	IonScore	Exp Value	Δ Score	Rank	Identity High	Homology Threshold	Charge	m/z [Da]	ΔM [ppm]	Ions Matched	Spectrum File
	High	ALTGVIFEPFEEVKKDVLAVPI	IMGA	1	1	CID		100.29	1.11136e-07	0.84	1	39	34	1	2414.23	-52.423	10/209	Medicago_elastase_rep3.mgf
IMGA	5	1	1	480	53.5894	6.62451	91.27	Tocopherol cyclase, chloroplast precursor, putative AC225517.6 12507-17093 E EGN_Mt090430 20090702 - [AC225517_3.1]
	Confidence Icon	Sequence	Protein Accessions	# Proteins	# Protein Groups	Activation Type	Modifications	IonScore	Exp Value	Δ Score	Rank	Identity High	Homology Threshold	Charge	m/z [Da]	ΔM [ppm]	Ions Matched	Spectrum File
	High	RAIGLPVDVDGLYNLFPLFKPPGL	IMGA	1	1	CID		91.27	7.83361e-07	0.846154	1	39	32	1	2611.35	-43.0778	13/244	Medicago_elastase_rep3.mgf
IMGA	2.67	2	2	600	67.0096	7.54736	84.12	Medtr3g169540.1 Photosystem I psaA chr03_pseudomolecule_IMGAG_V3 44207263-44209085 E EGN_Mt090430 20090702
	Confidence Icon	Sequence	Protein Accessions	# Proteins	# Protein Groups	Activation Type	Modifications	IonScore	Exp Value	Δ Score	Rank	Identity High	Homology Threshold	Charge	m/z [Da]	ΔM [ppm]	Ions Matched	Spectrum File
	High	SFEQWAKPGHFSRTI	IMGA	2	1	CID		84.12	5.0905e-06	0.738095	1	40	39	1	1790.84	-29.4003	11/159	Medicago_elastase_rep3.mgf
	Low	SFEQWAKPGHFSRTIA	IMGA	2	1	CID		26.75	2.75039	0.518519	1	40	28	1	1861.87	-34.1975	10/169	Medicago_elastase_rep3.mgf
IMGA	3.55	1	1	479	50.0149	7.13721	82.29	Medtr2g077510.1 Phosphoglycerate kinase; ; chr02_pseudomolecule_IMGAG_V3 17878258-17873114 E EGN_Mt090430 20090702
	Confidence Icon	Sequence	Protein Accessions	# Proteins	# Protein Groups	Activation Type	Modifications	IonScore	Exp Value	Δ Score	Rank	Identity High	Homology Threshold	Charge	m/z [Da]	ΔM [ppm]	Ions Matched	Spectrum File
	High	LAPLVPRLSELIGIEVI	IMGA	1	1	CID		82.29	5.94598e-06	0.695122	1	38	42	1	1832.06	-36.5443	21/152	Medicago_elastase_rep3.mgf
IMGA	9.41	2	2	404	42.9783	8.26514	69.45	Medtr7g099600.1 Glyceraldehyde-3-phosphate dehydrogenase, type I chr07_pseudomolecule_IMGAG_V3 22250718-22247269 F EGN_Mt090430 20090702
	Confidence Icon	Sequence	Protein Accessions	# Proteins	# Protein Groups	Activation Type	Modifications	IonScore	Exp Value	Δ Score	Rank	Identity High	Homology Threshold	Charge	m/z [Da]	ΔM [ppm]	Ions Matched	Spectrum File
	High	THSYTGDQRLLDASHRDLRRA	IMGA	2	1	CID		69.45	0.000127257	0.666667	1	39	40	1	2468.13	-49.6454	18/221	Medicago_elastase_rep3.mgf
	Medium	AWYDNEWGYSQRVVDLA	IMGA	2	1	CID		29.97	0.690805	0.466667	1	37	31	1	2071.83	-57.0033	7/171	Medicago_elastase_rep3.mgf
IMGA	20	2	2	55	6.22221	5.09717	64	Medtr3g073590.1 Ribulose bisphosphate carboxylase, small chain chr03_pseudomolecule_IMGAG_V3 17066840-17066382 E EGN_Mt090430 20090702
	Confidence Icon	Sequence	Protein Accessions	# Proteins	# Protein Groups	Activation Type	Modifications	IonScore	Exp Value	Δ Score	Rank	Identity High	Homology Threshold	Charge	m/z [Da]	ΔM [ppm]	Ions Matched	Spectrum File
	High	RIIGFDNVRQV	IMGA	6	1	CID		52.74	0.00661145	0.566038	1	39	38	1	1316.7	-35.7799	13/104	Medicago_elastase_rep3.mgf
	High	GFDNVRQV	IMGA	6	1	CID		51.76	0.00735655	0.461538	1	39	43	1	934.432	-45.3658	6/68	Medicago_elastase_rep3.mgf
IMGA	2.1	2	2	906	99.4291	6.25244	63.16	Medtr3g104620.1 Aspartate kinase region; Aminoacyl-tRNA synthetase, class I chr03_pseudomolecule_IMGAG_V3 26062388-26055010 E EGN_Mt090430 20090702
	Confidence Icon	Sequence	Protein Accessions	# Proteins	# Protein Groups	Activation Type	Modifications	IonScore	Exp Value	Δ Score	Rank	Identity High	Homology Threshold	Charge	m/z [Da]	ΔM [ppm]	Ions Matched	Spectrum File
	High	AGGIFSDILRLA	IMGA	4	1	CID		63.16	0.000619885	0.666667	1	40	37	1	1232.64	-45.2858	11/97	Medicago_elastase_rep3.mgf
	Low	AGGIFSDILRLASYLGAPS	IMGA	4	1	CID		17.11	26.2818	0.235294	1	40	26	1	1907.94	-41.4747	5/179	Medicago_elastase_rep3.mgf
IMGA	5.26	3	3	228	24.5804	5.19873	57.8356	Medtr6g041050.1 Chlorophyll A-B binding protein chr06_pseudomolecule_IMGAG_V3 8723376-8722408 E EGN_Mt090430 20090702
	Confidence Icon	Sequence	Protein Accessions	# Proteins	# Protein Groups	Activation Type	Modifications	IonScore	Exp Value	Δ Score	Rank	Identity High	Homology Threshold	Charge	m/z [Da]	ΔM [ppm]	Ions Matched	Spectrum File
	High	SSGSPWYGPDRV	IMGA	1	1	CID		63.68	0.000340289	0.546875	1	37		1	1307.55	-43.048	13/109	Medicago_elastase_rep3.mgf
	Low	GSPWYGPDRV	IMGA	1	1	CID		28.66	1.17071	0.551724	1	38	27	1	1133.49	-41.4331	10/87	Medicago_elastase_rep3.mgf
	Low	SGSPWYGPDRV	IMGA	1	1	CID		20.11	7.58152		2	37	31	1	1220.51	-47.6122	8/99	Medicago_elastase_rep3.mgf
IMGA	3.52	1	1	511	55.8126	5.50342	47.15	Medtr4g042360.1 ATPase FliI/YscN chr04_pseudomolecule_IMGAG_V3 10116916-10118568 E EGN_Mt090430 20090702
	Confidence Icon	Sequence	Protein Accessions	# Proteins	# Protein Groups	Activation Type	Modifications	IonScore	Exp Value	Δ Score	Rank	Identity High	Homology Threshold	Charge	m/z [Da]	ΔM [ppm]	Ions Matched	Spectrum File
	High	NALAKPIDGRGEISASES	IMGA	1	1	CID		47.15	0.0200732	0.148936	1	39		1	1814.79	-73.0539	10/182	Medicago_elastase_rep3.mgf
IMGA	4.95	2	2	222	24.6155	8.67529	42.24	Medtr4g092710.3 PspA/IM30 chr04_pseudomolecule_IMGAG_V3 19446451-19452661 E EGN_Mt090430 20090702
	Confidence Icon	Sequence	Protein Accessions	# Proteins	# Protein Groups	Activation Type	Modifications	IonScore	Exp Value	Δ Score	Rank	Identity High	Homology Threshold	Charge	m/z [Da]	ΔM [ppm]	Ions Matched	Spectrum File
	High	TQASEEWYRKA	IMGA	3	1	CID		42.24	0.0495898	0.547619	1	38	34	1	1368.58	-54.0716	9/112	Medicago_elastase_rep3.mgf
	Low	SEEWYRKA	IMGA	3	1	CID		17.44	13.849		2	37	31	1	1068.46	-46.5354	4/68	Medicago_elastase_rep3.mgf
IMGA	7.12	1	1	281	30.0898	6.60986	30.8	Medtr6g059180.1 H+-transporting two-sector ATPase, alpha/beta subunit, central region chr06_pseudomolecule_IMGAG_V3 10597805-10598672 E EGN_Mt090430 20090702
	Confidence Icon	Sequence	Protein Accessions	# Proteins	# Protein Groups	Activation Type	Modifications	IonScore	Exp Value	Δ Score	Rank	Identity High	Homology Threshold	Charge	m/z [Da]	ΔM [ppm]	Ions Matched	Spectrum File
	Low	SVPVGGATLGRIFNVLGEPI	IMGA	5	1	CID		30.8	1.11818	1	1	40	23	1	1996.03	-46.5144	17/200	Medicago_elastase_rep3.mgf
IMGA	8.59	1	1	163	17.9905	10.1694	0	Medtr5g007350.1 hypothetical protein chr05_pseudomolecule_IMGAG_V3 1069470-1073135 F EGN_Mt090430 20090702
	Confidence Icon	Sequence	Protein Accessions	# Proteins	# Protein Groups	Activation Type	Modifications	IonScore	Exp Value	Δ Score	Rank	Identity High	Homology Threshold	Charge	m/z [Da]	ΔM [ppm]	Ions Matched	Spectrum File
	High	RRPPYYYDEGLERT	IMGA	1	1	CID		40.37	0.0956352		2	39		1	1814.79	-49.7399	12/141	Medicago_elastase_rep3.mgf
IMGA	2.21	1	1	543	60.4821	8.80713	0	Medtr1g028280.1 Glyoxal oxidase, N-terminal; ; ; chr01_pseudomolecule_IMGAG_V3 6816540-6814435 E EGN_Mt090430 20090702
	Confidence Icon	Sequence	Protein Accessions	# Proteins	# Protein Groups	Activation Type	Modifications	IonScore	Exp Value	Δ Score	Rank	Identity High	Homology Threshold	Charge	m/z [Da]	ΔM [ppm]	Ions Matched	Spectrum File
	Low	GTAGWEYGRDPV	IMGA	1	1	CID		21.94	5.07981		3	37		1	1307.55	-43.0556	5/109	Medicago_elastase_rep3.mgf
IMGA	1.58	1	1	1138	124.986	7.21045	0	Medtr4g005850.1 Lissencephaly type-1-like homology motif; CTLH, C-terminal to LisH motif chr04_pseudomolecule_IMGAG_V3 499324-490783 E EGN_Mt090430 20090702
	Confidence Icon	Sequence	Protein Accessions	# Proteins	# Protein Groups	Activation Type	Modifications	IonScore	Exp Value	Δ Score	Rank	Identity High	Homology Threshold	Charge	m/z [Da]	ΔM [ppm]	Ions Matched	Spectrum File
	Medium	AVSGAGAIGLGAPSMPGA	IMGA	1	1	CID		30.3	1.05528		2	39		1	1483.69	-47.7621	7/181	Medicago_elastase_rep3.mgf
IMGA	1.47	1	1	818	92.6091	7.1665	0	Medtr6g013320.1 EGF-like, subtype 2; S-locus glycoprotein; Tyrosine protein kinase; Curculin-like (mannose-binding) lectin; Apple-like chr06_pseudomolecule_IMGAG_V3 2793127-2789528 H EGN_Mt090430 20090702
	Confidence Icon	Sequence	Protein Accessions	# Proteins	# Protein Groups	Activation Type	Modifications	IonScore	Exp Value	Δ Score	Rank	Identity High	Homology Threshold	Charge	m/z [Da]	ΔM [ppm]	Ions Matched	Spectrum File
	Low	NDVNSTIWSSNA	IMGA	1	1	CID		28.6	1.09609		2	37		1	1307.55	-31.3773	6/127	Medicago_elastase_rep3.mgf
IMGA	14.42	1	1	104	11.2778	5.93506	0	Medtr7g011160.1 hypothetical protein chr07_pseudomolecule_IMGAG_V3 2630173-2629060 H EGN_Mt090430 20090702
	Confidence Icon	Sequence	Protein Accessions	# Proteins	# Protein Groups	Activation Type	Modifications	IonScore	Exp Value	Δ Score	Rank	Identity High	Homology Threshold	Charge	m/z [Da]	ΔM [ppm]	Ions Matched	Spectrum File
	Low	GGDRSITmVGVCVSS	IMGA	1	1	CID	M8(Oxidation)	22.61	6.19964		3	39		1	1483.69	-0.969916	8/147	Medicago_elastase_rep3.mgf
