# Supplementary material for: Defining the Core Proteome of the Chloroplast Envelope Membranes
Source: Front Plant Sci. 2013 Feb 6;4:11. doi: 10.3389/fpls.2013.00011 (PMC3565376; doi:10.3389/fpls.2013.00011)
Supplement: Supplementary Tables S15–S57 — Raw data measured by nLC-MALDI MS/MS. Each excel sheet is grouped in two levels. The first level contains information for each identified accession ID. The first column gives the accession (UniProtKB, IMGAG, or EST-library by Franssen et al., 2012), the second column the coverage, the third column the number of peptide spectrum matches (#PSMs), the fourth column the number of peptides, the fifth column the number of amino acids (#AAs), the sixth column the molecular weight (MW in kDa), the seventh column the isoelectric point (pI), the eighth column the score, and the ninth column the description. The second level contains all peptide information for each accession ID. The second column gives the confidence icon (Low; Medium; High), the third column the peptide sequence, the fourth column the protein accessions, the fifth column the number of proteins, the sixth column the number of protein groups, the seventh column the activation type (Collision Induced Dissociation, CID), the eighth column the modifications, the ninth column the ion score, the 10th column the expectation value (exp. value), the 11th column the delta score (Δscore), the 12th column the rank, the 13th column the identity High, the 14th column the homology threshold, the 15th column the charge, the 16th column the mass to charge ratio in daltons (m/z), the 18th column the delta mass (ΔM, difference between the theoretical mass of the peptide and the experimental mass of the precursor ion), the 19th column the matched ions, and the 20th column the spectrum file. [file 38279_Schleiff_DataSheet10.ZIP › Table S28.xls]

## Sheet: Sheet1
Accession	Coverage	# PSMs	# Peptides	# AAs	MW [kDa]	calc. pI	Score	Description
O81391	34.96	10	9	266	28.2943	5.65576	441.053	Chlorophyll a/b binding protein OS=Medicago sativa GN=CARCAB1 PE=2 SV=1 - [O81391_MEDSA]
	Confidence Icon	Sequence	Protein Accessions	# Proteins	# Protein Groups	Activation Type	Modifications	IonScore	Exp Value	Δ Score	Rank	Identity High	Homology Threshold	Charge	m/z [Da]	ΔM [ppm]	Ions Matched	Spectrum File
	High	YLGPFSGEPPSYLTGEFPGDYGWDTAGLSADPETFAK	A5BPB2;O81391;C0L2S1	36	3	CID		158.56	2.84949e-13	0.899371	1	54	38	1	3939.73	-16.0852	21/347	pps_Medicago_trypsin_rep1.mgf
	High	WAMLGALGcVFPELLSR	A5BPB2;O81391;O80388	34	3	CID	C9(Carbamidomethyl)	115.3	7.57679e-09	0.104348	2	55		1	1919.96	-14.831	15/135	pps_Medicago_trypsin_rep1.mgf
	High	KVASSGSPWYGPDRVK	O81391	7	1	CID		93.62	1.06242e-06	0.702128	1	55	45	1	1733.9	0.967238	11/171	pps_Medicago_trypsin_rep1.mgf
	High	VASSGSPWYGPDRVK	O81391	7	1	CID		81.88	1.63842e-05	0.0365854	1	55		1	1605.81	4.52155	16/137	pps_Medicago_trypsin_rep1.mgf
	High	VASSGSPWYGPDR	O81391	7	1	CID		78.85	2.4755e-05		2	54		1	1378.62	-11.4326	9/115	pps_Medicago_trypsin_rep1.mgf
	High	KVASSGSPWYGPDR	O81391	7	1	CID		72.58	0.000129156	0.657534	1	55	41	1	1506.72	-10.2654	10/149	pps_Medicago_trypsin_rep1.mgf
	High	SATTKKVASSGSPWYGPDR	O81391	6	1	CID		66.96	0.000502142	0.537313	1	55		1	1994.96	-18.1013	12/207	pps_Medicago_trypsin_rep1.mgf
	High	NRELEVIHSR	O81391;Q9LKZ0	148	2	CID		57.06	0.00429708	0.491228	1	54	44	1	1252.65	-23.9103	9/103	pps_Medicago_trypsin_rep1.mgf
	High	WAmLGALGcVFPELLSR	A5BPB2;O81391;O80388	34	3	CID	M3(Oxidation), C9(Carbamidomethyl)	56.62	0.00556013	0.614035	2	55	37	1	1935.95	-17.7566	8/135	pps_Medicago_trypsin_rep1.mgf
	Medium	FGEAVWFK	A5BPB2;O81391;Q9LKZ0;P04779;P27495;C0L2S1;O80388	296	7	CID		52.96	0.00823381	0.132075	1	53		1	983.493	-5.31909	7/61	pps_Medicago_trypsin_rep1.mgf
B7FHI6	30.7	7	7	355	37.6123	4.729	411.244	Putative uncharacterized protein OS=Medicago truncatula PE=2 SV=1 - [B7FHI6_MEDTR]
	Confidence Icon	Sequence	Protein Accessions	# Proteins	# Protein Groups	Activation Type	Modifications	IonScore	Exp Value	Δ Score	Rank	Identity High	Homology Threshold	Charge	m/z [Da]	ΔM [ppm]	Ions Matched	Spectrum File
	High	SKIDLPENINIFGQNLSLGPLQQSLGPLENVVANISR	B7FHI6	1	1	CID		146.75	4.36932e-12	0.897959	1	54	36	1	3988.12	-6.61747	20/429	pps_Medicago_trypsin_rep1.mgf
	High	TSSWLLTTYLDKDLR	B7FHI6	1	1	CID		137.21	4.71629e-11	0.722628	2	55		1	1811.93	-12.6116	14/144	pps_Medicago_trypsin_rep1.mgf
	High	IDLPENINIFGQNLSLGPLQQSLGPLENVVANISR	B7FHI6	1	1	CID		89.83	2.21888e-06	0.833333	1	54	33	1	3773	-6.19965	16/395	pps_Medicago_trypsin_rep1.mgf
	High	VISGQSPLKIPIPGER	B7FHI6	2	1	CID		84.31	8.03914e-06	0.654762	1	54	46	1	1690.97	-8.8241	10/167	pps_Medicago_trypsin_rep1.mgf
	High	ALVDTVYGTELGFR	B7FHI6	1	1	CID		82.99	1.35236e-05	0.686747	1	55	44	1	1540.8	2.59992	10/120	pps_Medicago_trypsin_rep1.mgf
	High	ISRGDGGLFVLAR	B7FHI6	6	1	CID		80.64	1.98455e-05	0.234568	1	55		1	1360.76	-4.36614	11/130	pps_Medicago_trypsin_rep1.mgf
	Low	SEPVPEAKPSLSSK	B7FHI6	1	1	CID		17.45	44.1497		3	55	32	1	1455.72	-31.6085	10/141	pps_Medicago_trypsin_rep1.mgf
A9XVD4	29.14	12	12	405	44.8598	7.06396	372.74	Photosystem II CP47 chlorophyll apoprotein (Fragment) OS=Crypteronia paniculata GN=psbB PE=4 SV=1 - [A9XVD4_9MYRT]
	Confidence Icon	Sequence	Protein Accessions	# Proteins	# Protein Groups	Activation Type	Modifications	IonScore	Exp Value	Δ Score	Rank	Identity High	Homology Threshold	Charge	m/z [Da]	ΔM [ppm]	Ions Matched	Spectrum File
	High	AGSMDNGDGIAVGWLGHPIFR	Q8M9R9;Q67I94;A9XVD4;A9QBU8;E2EKG7;A9XVP0;Q6EYH6;A6YAG7;E2EKG9;A0ARB7;Q8M943	311	11	CID		154.45	1.35918e-12		2	57		1	2170.03	-9.42904	16/213	pps_Medicago_trypsin_rep1.mgf
	High	MPTFFETFPVVLVDGDGIVR	Q8M9R9;A9L9C2;A9XVM4;E2EKG6;A9XVD4;B7T460;Q8MA49;A9XVP0;Q6EYH6;A6YAG7;A6YAD2;E2EKG9;A0ARB3;A6YAI2;Q8M943	478	15	CID		147.28	4.60235e-12	0	1	55		1	2239.12	-13.2558	17/182	pps_Medicago_trypsin_rep1.mgf
	High	LAFYDYIGNNPAKGGLFR	Q8M9R9;A9L9C2;A9XVM4;E2EKG6;Q67I94;A9XVD4;B7T460;Q3ZPR4;B0LNG6;A9QBU8;E2EKG7;Q8MA49;B0LNR3;A6YAG7;A6YAD2;A0ARB3;A6YAI2;A0ARB7;Q8M943;D8KWX3;D8KX21	797	21	CID		79.86	2.69799e-05	0	1	55	32	1	2016.03	-4.26902	14/167	pps_Medicago_trypsin_rep1.mgf
	High	AQLGEIFELDR	A9L9C2;A9XVM4;E2EKG6;Q67I94;A9XVD4;B7T460;Q3ZPR4;B0LNG6;A9QBU8;E2EKG7;Q8MA49;B0LNR3;A9XVP0;Q6EYH6;A6YAG7;A6YAD2;E2EKG9;A0ARB3;A6YAI2	686	19	CID		74.52	8.79426e-05		2	55		1	1290.67	-1.94573	9/109	pps_Medicago_trypsin_rep1.mgf
	High	RAQLGEIFELDR	A9L9C2;A9XVM4;E2EKG6;Q67I94;A9XVD4;B7T460;Q3ZPR4;B0LNG6;A9QBU8;E2EKG7;Q8MA49;B0LNR3;A9XVP0;Q6EYH6;A6YAG7;A6YAD2;E2EKG9;A0ARB3;A6YAI2	686	19	CID		72.65	0.000139132		2	55		1	1446.76	-5.55122	16/121	pps_Medicago_trypsin_rep1.mgf
	High	VGAGLAENQSLSEAWSKIPEK	A9XVM4;A9XVD4;Q8MA49;Q6EYH6;A6YAG7	44	5	CID		58.96	0.00326982		5	55	36	1	2214.11	-13.6159	12/213	pps_Medicago_trypsin_rep1.mgf
	Low	RAQLGEIFELDRATLK	A9L9C2;A9XVM4;E2EKG6;Q67I94;A9XVD4;Q3ZPR4;B0LNG6;A9QBU8;E2EKG7;Q8MA49;B0LNR3;A9XVP0;Q6EYH6;A6YAG7;A6YAD2;E2EKG9;A0ARB3;A6YAI2	661	18	CID		40.05	0.303797	0	1	56	44	1	1860.01	-13.2641	8/168	pps_Medicago_trypsin_rep1.mgf
	Low	RMPTFFETFPVVLVDGDGIVR	Q8M9R9;A9L9C2;A9XVM4;E2EKG6;A9XVD4;B7T460;Q8MA49;A9XVP0;Q6EYH6;A6YAG7;A6YAD2;E2EKG9;A0ARB3;A6YAI2;Q8M943	478	15	CID		39.66	0.296172	0	1	55	46	1	2395.21	-14.9684	7/230	pps_Medicago_trypsin_rep1.mgf
	Low	ADVPFRR	Q8M9R9;A9L9C2;A9XVM4;E2EKG6;Q67I94;A9XVD4;B7T460;Q3ZPR4;B0LNG6;A9QBU8;E2EKG7;Q8MA49;A9XVP0;Q6EYH6;A6YAG7;A6YAD2;E2EKG9;A0ARB3;A6YAI2;A0ARB7;Q8M943;Q71KN1;D8KWX3;D8KX21	814	24	CID		30.38	2.49656	0	1	55	41	1	860.447	-30.7181	4/55	pps_Medicago_trypsin_rep1.mgf
	Low	VGAGLAENQSLSEAWSKIPEKLAFYDYIGNNPAK	A9XVM4;A9XVD4;Q8MA49;A6YAG7	41	4	CID		29.51	2.68643		5	55	44	1	3680.77	-24.1699	16/362	pps_Medicago_trypsin_rep1.mgf
	Low	YQWDQGYFQQEIYR	Q8M9R9;A9L9C2;A9XVM4;E2EKG6;Q67I94;A9XVD4;B7T460;Q3ZPR4;B0LNG6;A9QBU8;E2EKG7;Q8MA49;B0LNR3;A9XVP0;Q6EYH6;A6YAD2;E2EKG9;A0ARB7;Q8M943	611	19	CID		28.26	3.06672		3	54	26	1	1923.86	-3.77953	6/145	pps_Medicago_trypsin_rep1.mgf
	Low	AQLGEIFELDRATLK	A9L9C2;A9XVM4;E2EKG6;Q67I94;A9XVD4;Q3ZPR4;B0LNG6;A9QBU8;E2EKG7;Q8MA49;B0LNR3;A9XVP0;Q6EYH6;A6YAG7;A6YAD2;E2EKG9;A0ARB3;A6YAI2	661	18	CID		25.15	7.66617		2	55	39	1	1703.9	-19.2214	10/156	pps_Medicago_trypsin_rep1.mgf
Q6EYH6	23.69	12	11	498	54.8067	6.48096	372.74	Photosystem II cp47 protein (Fragment) OS=Nelumbo lutea GN=psbB PE=4 SV=1 - [Q6EYH6_NELLU]
	Confidence Icon	Sequence	Protein Accessions	# Proteins	# Protein Groups	Activation Type	Modifications	IonScore	Exp Value	Δ Score	Rank	Identity High	Homology Threshold	Charge	m/z [Da]	ΔM [ppm]	Ions Matched	Spectrum File
	High	AGSMDNGDGIAVGWLGHPIFR	Q8M9R9;Q67I94;A9XVD4;A9QBU8;E2EKG7;A9XVP0;Q6EYH6;A6YAG7;E2EKG9;A0ARB7;Q8M943	311	11	CID		154.45	1.35918e-12		2	57		1	2170.03	-9.42904	16/213	pps_Medicago_trypsin_rep1.mgf
	High	MPTFFETFPVVLVDGDGIVR	Q8M9R9;A9L9C2;A9XVM4;E2EKG6;A9XVD4;B7T460;Q8MA49;A9XVP0;Q6EYH6;A6YAG7;A6YAD2;E2EKG9;A0ARB3;A6YAI2;Q8M943	478	15	CID		147.28	4.60235e-12	0	1	55		1	2239.12	-13.2558	17/182	pps_Medicago_trypsin_rep1.mgf
	High	LAFYDYIGNNPAxGGLFR	Q6EYH6	1	1	CID	X13(K)	79.86	2.69799e-05		2	55	32	1	2016.03	-4.26902	14/167	pps_Medicago_trypsin_rep1.mgf
	High	LAFYDYIGNNPAxGGLFR	Q6EYH6	1	1	CID	X13(Q)	79.86	2.69799e-05		5	55	32	1	2016.03	13.7814	14/167	pps_Medicago_trypsin_rep1.mgf
	High	AQLGEIFELDR	A9L9C2;A9XVM4;E2EKG6;Q67I94;A9XVD4;B7T460;Q3ZPR4;B0LNG6;A9QBU8;E2EKG7;Q8MA49;B0LNR3;A9XVP0;Q6EYH6;A6YAG7;A6YAD2;E2EKG9;A0ARB3;A6YAI2	686	19	CID		74.52	8.79426e-05		2	55		1	1290.67	-1.94573	9/109	pps_Medicago_trypsin_rep1.mgf
	High	RAQLGEIFELDR	A9L9C2;A9XVM4;E2EKG6;Q67I94;A9XVD4;B7T460;Q3ZPR4;B0LNG6;A9QBU8;E2EKG7;Q8MA49;B0LNR3;A9XVP0;Q6EYH6;A6YAG7;A6YAD2;E2EKG9;A0ARB3;A6YAI2	686	19	CID		72.65	0.000139132		2	55		1	1446.76	-5.55122	16/121	pps_Medicago_trypsin_rep1.mgf
	High	VGAGLAENQSLSEAWSKIPEK	A9XVM4;A9XVD4;Q8MA49;Q6EYH6;A6YAG7	44	5	CID		58.96	0.00326982		5	55	36	1	2214.11	-13.6159	12/213	pps_Medicago_trypsin_rep1.mgf
	Low	RAQLGEIFELDRATLK	A9L9C2;A9XVM4;E2EKG6;Q67I94;A9XVD4;Q3ZPR4;B0LNG6;A9QBU8;E2EKG7;Q8MA49;B0LNR3;A9XVP0;Q6EYH6;A6YAG7;A6YAD2;E2EKG9;A0ARB3;A6YAI2	661	18	CID		40.05	0.303797	0	1	56	44	1	1860.01	-13.2641	8/168	pps_Medicago_trypsin_rep1.mgf
	Low	RMPTFFETFPVVLVDGDGIVR	Q8M9R9;A9L9C2;A9XVM4;E2EKG6;A9XVD4;B7T460;Q8MA49;A9XVP0;Q6EYH6;A6YAG7;A6YAD2;E2EKG9;A0ARB3;A6YAI2;Q8M943	478	15	CID		39.66	0.296172	0	1	55	46	1	2395.21	-14.9684	7/230	pps_Medicago_trypsin_rep1.mgf
	Low	ADVPFRR	Q8M9R9;A9L9C2;A9XVM4;E2EKG6;Q67I94;A9XVD4;B7T460;Q3ZPR4;B0LNG6;A9QBU8;E2EKG7;Q8MA49;A9XVP0;Q6EYH6;A6YAG7;A6YAD2;E2EKG9;A0ARB3;A6YAI2;A0ARB7;Q8M943;Q71KN1;D8KWX3;D8KX21	814	24	CID		30.38	2.49656	0	1	55	41	1	860.447	-30.7181	4/55	pps_Medicago_trypsin_rep1.mgf
	Low	YQWDQGYFQQEIYR	Q8M9R9;A9L9C2;A9XVM4;E2EKG6;Q67I94;A9XVD4;B7T460;Q3ZPR4;B0LNG6;A9QBU8;E2EKG7;Q8MA49;B0LNR3;A9XVP0;Q6EYH6;A6YAD2;E2EKG9;A0ARB7;Q8M943	611	19	CID		28.26	3.06672		3	54	26	1	1923.86	-3.77953	6/145	pps_Medicago_trypsin_rep1.mgf
	Low	AQLGEIFELDRATLK	A9L9C2;A9XVM4;E2EKG6;Q67I94;A9XVD4;Q3ZPR4;B0LNG6;A9QBU8;E2EKG7;Q8MA49;B0LNR3;A9XVP0;Q6EYH6;A6YAG7;A6YAD2;E2EKG9;A0ARB3;A6YAI2	661	18	CID		25.15	7.66617		2	55	39	1	1703.9	-19.2214	10/156	pps_Medicago_trypsin_rep1.mgf
A6YAG7	25.65	12	12	460	50.7657	6.91748	372.74	Photosystem II CP47 chlorophyll apoprotein (Fragment) OS=Peridiscus lucidus GN=psbB PE=4 SV=1 - [A6YAG7_9MAGN]
	Confidence Icon	Sequence	Protein Accessions	# Proteins	# Protein Groups	Activation Type	Modifications	IonScore	Exp Value	Δ Score	Rank	Identity High	Homology Threshold	Charge	m/z [Da]	ΔM [ppm]	Ions Matched	Spectrum File
	High	AGSMDNGDGIAVGWLGHPIFR	Q8M9R9;Q67I94;A9XVD4;A9QBU8;E2EKG7;A9XVP0;Q6EYH6;A6YAG7;E2EKG9;A0ARB7;Q8M943	311	11	CID		154.45	1.35918e-12		2	57		1	2170.03	-9.42904	16/213	pps_Medicago_trypsin_rep1.mgf
	High	MPTFFETFPVVLVDGDGIVR	Q8M9R9;A9L9C2;A9XVM4;E2EKG6;A9XVD4;B7T460;Q8MA49;A9XVP0;Q6EYH6;A6YAG7;A6YAD2;E2EKG9;A0ARB3;A6YAI2;Q8M943	478	15	CID		147.28	4.60235e-12	0	1	55		1	2239.12	-13.2558	17/182	pps_Medicago_trypsin_rep1.mgf
	High	LAFYDYIGNNPAKGGLFR	Q8M9R9;A9L9C2;A9XVM4;E2EKG6;Q67I94;A9XVD4;B7T460;Q3ZPR4;B0LNG6;A9QBU8;E2EKG7;Q8MA49;B0LNR3;A6YAG7;A6YAD2;A0ARB3;A6YAI2;A0ARB7;Q8M943;D8KWX3;D8KX21	797	21	CID		79.86	2.69799e-05	0	1	55	32	1	2016.03	-4.26902	14/167	pps_Medicago_trypsin_rep1.mgf
	High	AQLGEIFELDR	A9L9C2;A9XVM4;E2EKG6;Q67I94;A9XVD4;B7T460;Q3ZPR4;B0LNG6;A9QBU8;E2EKG7;Q8MA49;B0LNR3;A9XVP0;Q6EYH6;A6YAG7;A6YAD2;E2EKG9;A0ARB3;A6YAI2	686	19	CID		74.52	8.79426e-05		2	55		1	1290.67	-1.94573	9/109	pps_Medicago_trypsin_rep1.mgf
	High	RAQLGEIFELDR	A9L9C2;A9XVM4;E2EKG6;Q67I94;A9XVD4;B7T460;Q3ZPR4;B0LNG6;A9QBU8;E2EKG7;Q8MA49;B0LNR3;A9XVP0;Q6EYH6;A6YAG7;A6YAD2;E2EKG9;A0ARB3;A6YAI2	686	19	CID		72.65	0.000139132		2	55		1	1446.76	-5.55122	16/121	pps_Medicago_trypsin_rep1.mgf
	High	VGAGLAENQSLSEAWSKIPEK	A9XVM4;A9XVD4;Q8MA49;Q6EYH6;A6YAG7	44	5	CID		58.96	0.00326982		5	55	36	1	2214.11	-13.6159	12/213	pps_Medicago_trypsin_rep1.mgf
	Low	RAQLGEIFELDRATLK	A9L9C2;A9XVM4;E2EKG6;Q67I94;A9XVD4;Q3ZPR4;B0LNG6;A9QBU8;E2EKG7;Q8MA49;B0LNR3;A9XVP0;Q6EYH6;A6YAG7;A6YAD2;E2EKG9;A0ARB3;A6YAI2	661	18	CID		40.05	0.303797	0	1	56	44	1	1860.01	-13.2641	8/168	pps_Medicago_trypsin_rep1.mgf
	Low	RMPTFFETFPVVLVDGDGIVR	Q8M9R9;A9L9C2;A9XVM4;E2EKG6;A9XVD4;B7T460;Q8MA49;A9XVP0;Q6EYH6;A6YAG7;A6YAD2;E2EKG9;A0ARB3;A6YAI2;Q8M943	478	15	CID		39.66	0.296172	0	1	55	46	1	2395.21	-14.9684	7/230	pps_Medicago_trypsin_rep1.mgf
	Low	ADVPFRR	Q8M9R9;A9L9C2;A9XVM4;E2EKG6;Q67I94;A9XVD4;B7T460;Q3ZPR4;B0LNG6;A9QBU8;E2EKG7;Q8MA49;A9XVP0;Q6EYH6;A6YAG7;A6YAD2;E2EKG9;A0ARB3;A6YAI2;A0ARB7;Q8M943;Q71KN1;D8KWX3;D8KX21	814	24	CID		30.38	2.49656	0	1	55	41	1	860.447	-30.7181	4/55	pps_Medicago_trypsin_rep1.mgf
	Low	VGAGLAENQSLSEAWSKIPEKLAFYDYIGNNPAK	A9XVM4;A9XVD4;Q8MA49;A6YAG7	41	4	CID		29.51	2.68643		5	55	44	1	3680.77	-24.1699	16/362	pps_Medicago_trypsin_rep1.mgf
	Low	YQWDQGYFQKEIYR	A6YAG7	1	1	CID		28.26	3.06672		2	54	26	1	1923.86	-22.6946	6/145	pps_Medicago_trypsin_rep1.mgf
	Low	AQLGEIFELDRATLK	A9L9C2;A9XVM4;E2EKG6;Q67I94;A9XVD4;Q3ZPR4;B0LNG6;A9QBU8;E2EKG7;Q8MA49;B0LNR3;A9XVP0;Q6EYH6;A6YAG7;A6YAD2;E2EKG9;A0ARB3;A6YAI2	661	18	CID		25.15	7.66617		2	55	39	1	1703.9	-19.2214	10/156	pps_Medicago_trypsin_rep1.mgf
Q8MA49	25.99	12	12	454	49.8713	6.60986	355.38	Thylakoid structural protein (Fragment) OS=Cocculus laurifolius GN=psbB PE=2 SV=1 - [Q8MA49_9MAGN]
	Confidence Icon	Sequence	Protein Accessions	# Proteins	# Protein Groups	Activation Type	Modifications	IonScore	Exp Value	Δ Score	Rank	Identity High	Homology Threshold	Charge	m/z [Da]	ΔM [ppm]	Ions Matched	Spectrum File
	High	MPTFFETFPVVLVDGDGIVR	Q8M9R9;A9L9C2;A9XVM4;E2EKG6;A9XVD4;B7T460;Q8MA49;A9XVP0;Q6EYH6;A6YAG7;A6YAD2;E2EKG9;A0ARB3;A6YAI2;Q8M943	478	15	CID		147.28	4.60235e-12	0	1	55		1	2239.12	-13.2558	17/182	pps_Medicago_trypsin_rep1.mgf
	High	AGAmDNGDGIAVGWLGHPIFR	Q8MA49	19	1	CID	M4(Oxidation)	137.09	7.40079e-11		6	57		1	2170.03	-9.43134	15/209	pps_Medicago_trypsin_rep1.mgf
	High	LAFYDYIGNNPAKGGLFR	Q8M9R9;A9L9C2;A9XVM4;E2EKG6;Q67I94;A9XVD4;B7T460;Q3ZPR4;B0LNG6;A9QBU8;E2EKG7;Q8MA49;B0LNR3;A6YAG7;A6YAD2;A0ARB3;A6YAI2;A0ARB7;Q8M943;D8KWX3;D8KX21	797	21	CID		79.86	2.69799e-05	0	1	55	32	1	2016.03	-4.26902	14/167	pps_Medicago_trypsin_rep1.mgf
	High	AQLGEIFELDR	A9L9C2;A9XVM4;E2EKG6;Q67I94;A9XVD4;B7T460;Q3ZPR4;B0LNG6;A9QBU8;E2EKG7;Q8MA49;B0LNR3;A9XVP0;Q6EYH6;A6YAG7;A6YAD2;E2EKG9;A0ARB3;A6YAI2	686	19	CID		74.52	8.79426e-05		2	55		1	1290.67	-1.94573	9/109	pps_Medicago_trypsin_rep1.mgf
	High	RAQLGEIFELDR	A9L9C2;A9XVM4;E2EKG6;Q67I94;A9XVD4;B7T460;Q3ZPR4;B0LNG6;A9QBU8;E2EKG7;Q8MA49;B0LNR3;A9XVP0;Q6EYH6;A6YAG7;A6YAD2;E2EKG9;A0ARB3;A6YAI2	686	19	CID		72.65	0.000139132		2	55		1	1446.76	-5.55122	16/121	pps_Medicago_trypsin_rep1.mgf
	High	VGAGLAENQSLSEAWSKIPEK	A9XVM4;A9XVD4;Q8MA49;Q6EYH6;A6YAG7	44	5	CID		58.96	0.00326982		5	55	36	1	2214.11	-13.6159	12/213	pps_Medicago_trypsin_rep1.mgf
	Low	RAQLGEIFELDRATLK	A9L9C2;A9XVM4;E2EKG6;Q67I94;A9XVD4;Q3ZPR4;B0LNG6;A9QBU8;E2EKG7;Q8MA49;B0LNR3;A9XVP0;Q6EYH6;A6YAG7;A6YAD2;E2EKG9;A0ARB3;A6YAI2	661	18	CID		40.05	0.303797	0	1	56	44	1	1860.01	-13.2641	8/168	pps_Medicago_trypsin_rep1.mgf
	Low	RMPTFFETFPVVLVDGDGIVR	Q8M9R9;A9L9C2;A9XVM4;E2EKG6;A9XVD4;B7T460;Q8MA49;A9XVP0;Q6EYH6;A6YAG7;A6YAD2;E2EKG9;A0ARB3;A6YAI2;Q8M943	478	15	CID		39.66	0.296172	0	1	55	46	1	2395.21	-14.9684	7/230	pps_Medicago_trypsin_rep1.mgf
	Low	ADVPFRR	Q8M9R9;A9L9C2;A9XVM4;E2EKG6;Q67I94;A9XVD4;B7T460;Q3ZPR4;B0LNG6;A9QBU8;E2EKG7;Q8MA49;A9XVP0;Q6EYH6;A6YAG7;A6YAD2;E2EKG9;A0ARB3;A6YAI2;A0ARB7;Q8M943;Q71KN1;D8KWX3;D8KX21	814	24	CID		30.38	2.49656	0	1	55	41	1	860.447	-30.7181	4/55	pps_Medicago_trypsin_rep1.mgf
	Low	VGAGLAENQSLSEAWSKIPEKLAFYDYIGNNPAK	A9XVM4;A9XVD4;Q8MA49;A6YAG7	41	4	CID		29.51	2.68643		5	55	44	1	3680.77	-24.1699	16/362	pps_Medicago_trypsin_rep1.mgf
	Low	YQWDQGYFQQEIYR	Q8M9R9;A9L9C2;A9XVM4;E2EKG6;Q67I94;A9XVD4;B7T460;Q3ZPR4;B0LNG6;A9QBU8;E2EKG7;Q8MA49;B0LNR3;A9XVP0;Q6EYH6;A6YAD2;E2EKG9;A0ARB7;Q8M943	611	19	CID		28.26	3.06672		3	54	26	1	1923.86	-3.77953	6/145	pps_Medicago_trypsin_rep1.mgf
	Low	AQLGEIFELDRATLK	A9L9C2;A9XVM4;E2EKG6;Q67I94;A9XVD4;Q3ZPR4;B0LNG6;A9QBU8;E2EKG7;Q8MA49;B0LNR3;A9XVP0;Q6EYH6;A6YAG7;A6YAD2;E2EKG9;A0ARB3;A6YAI2	661	18	CID		25.15	7.66617		2	55	39	1	1703.9	-19.2214	10/156	pps_Medicago_trypsin_rep1.mgf
Q8M9R9	20.67	10	8	450	49.3496	6.66846	350.537	Thylakoid structural protein (Fragment) OS=Enkianthus chinensis GN=psbB PE=2 SV=1 - [Q8M9R9_ENKCH]
	Confidence Icon	Sequence	Protein Accessions	# Proteins	# Protein Groups	Activation Type	Modifications	IonScore	Exp Value	Δ Score	Rank	Identity High	Homology Threshold	Charge	m/z [Da]	ΔM [ppm]	Ions Matched	Spectrum File
	High	AGSMDNGDGIAVGWLGHPIFR	Q8M9R9;Q67I94;A9XVD4;A9QBU8;E2EKG7;A9XVP0;Q6EYH6;A6YAG7;E2EKG9;A0ARB7;Q8M943	311	11	CID		154.45	1.35918e-12		2	57		1	2170.03	-9.42904	16/213	pps_Medicago_trypsin_rep1.mgf
	High	MPTFFETFPVVLVDGDGIVR	Q8M9R9;A9L9C2;A9XVM4;E2EKG6;A9XVD4;B7T460;Q8MA49;A9XVP0;Q6EYH6;A6YAG7;A6YAD2;E2EKG9;A0ARB3;A6YAI2;Q8M943	478	15	CID		147.28	4.60235e-12	0	1	55		1	2239.12	-13.2558	17/182	pps_Medicago_trypsin_rep1.mgf
	High	LAFYDYIGNNPAKGGLFR	Q8M9R9;A9L9C2;A9XVM4;E2EKG6;Q67I94;A9XVD4;B7T460;Q3ZPR4;B0LNG6;A9QBU8;E2EKG7;Q8MA49;B0LNR3;A6YAG7;A6YAD2;A0ARB3;A6YAI2;A0ARB7;Q8M943;D8KWX3;D8KX21	797	21	CID		79.86	2.69799e-05	0	1	55	32	1	2016.03	-4.26902	14/167	pps_Medicago_trypsin_rep1.mgf
	High	AQLGEIFExDR	Q8M9R9	1	1	CID	X9(I)	74.52	8.79426e-05	0	1	55		1	1290.67	-1.94573	9/109	pps_Medicago_trypsin_rep1.mgf
	High	AQLGEIFExDR	Q8M9R9	1	1	CID	X9(L)	74.52	8.79426e-05		4	55		1	1290.67	-1.94573	9/109	pps_Medicago_trypsin_rep1.mgf
	High	RAQLGEIFExDR	Q8M9R9	1	1	CID	X10(I)	72.65	0.000139132	0	1	55		1	1446.76	-5.55122	16/121	pps_Medicago_trypsin_rep1.mgf
	High	RAQLGEIFExDR	Q8M9R9	1	1	CID	X10(L)	72.65	0.000139132		4	55		1	1446.76	-5.55122	16/121	pps_Medicago_trypsin_rep1.mgf
	Low	RMPTFFETFPVVLVDGDGIVR	Q8M9R9;A9L9C2;A9XVM4;E2EKG6;A9XVD4;B7T460;Q8MA49;A9XVP0;Q6EYH6;A6YAG7;A6YAD2;E2EKG9;A0ARB3;A6YAI2;Q8M943	478	15	CID		39.66	0.296172	0	1	55	46	1	2395.21	-14.9684	7/230	pps_Medicago_trypsin_rep1.mgf
	Low	ADVPFRR	Q8M9R9;A9L9C2;A9XVM4;E2EKG6;Q67I94;A9XVD4;B7T460;Q3ZPR4;B0LNG6;A9QBU8;E2EKG7;Q8MA49;A9XVP0;Q6EYH6;A6YAG7;A6YAD2;E2EKG9;A0ARB3;A6YAI2;A0ARB7;Q8M943;Q71KN1;D8KWX3;D8KX21	814	24	CID		30.38	2.49656	0	1	55	41	1	860.447	-30.7181	4/55	pps_Medicago_trypsin_rep1.mgf
	Low	YQWDQGYFQQEIYR	Q8M9R9;A9L9C2;A9XVM4;E2EKG6;Q67I94;A9XVD4;B7T460;Q3ZPR4;B0LNG6;A9QBU8;E2EKG7;Q8MA49;B0LNR3;A9XVP0;Q6EYH6;A6YAD2;E2EKG9;A0ARB7;Q8M943	611	19	CID		28.26	3.06672		3	54	26	1	1923.86	-3.77953	6/145	pps_Medicago_trypsin_rep1.mgf
E2EKG6	22.4	11	10	433	47.4017	6.27783	350.537	Thylakoid structural protein (Fragment) OS=Illicium sp. SM-2010 GN=psbB PE=2 SV=1 - [E2EKG6_9MAGN]
	Confidence Icon	Sequence	Protein Accessions	# Proteins	# Protein Groups	Activation Type	Modifications	IonScore	Exp Value	Δ Score	Rank	Identity High	Homology Threshold	Charge	m/z [Da]	ΔM [ppm]	Ions Matched	Spectrum File
	High	AGSMDNGDGIAVGWxGHPIFR	E2EKG6	1	1	CID	X15(I)	154.45	1.35918e-12	0	1	57		1	2170.03	-9.42904	16/213	pps_Medicago_trypsin_rep1.mgf
	High	AGSMDNGDGIAVGWxGHPIFR	E2EKG6	1	1	CID	X15(L)	154.45	1.35918e-12		3	57		1	2170.03	-9.42904	16/213	pps_Medicago_trypsin_rep1.mgf
	High	MPTFFETFPVVLVDGDGIVR	Q8M9R9;A9L9C2;A9XVM4;E2EKG6;A9XVD4;B7T460;Q8MA49;A9XVP0;Q6EYH6;A6YAG7;A6YAD2;E2EKG9;A0ARB3;A6YAI2;Q8M943	478	15	CID		147.28	4.60235e-12	0	1	55		1	2239.12	-13.2558	17/182	pps_Medicago_trypsin_rep1.mgf
	High	LAFYDYIGNNPAKGGLFR	Q8M9R9;A9L9C2;A9XVM4;E2EKG6;Q67I94;A9XVD4;B7T460;Q3ZPR4;B0LNG6;A9QBU8;E2EKG7;Q8MA49;B0LNR3;A6YAG7;A6YAD2;A0ARB3;A6YAI2;A0ARB7;Q8M943;D8KWX3;D8KX21	797	21	CID		79.86	2.69799e-05	0	1	55	32	1	2016.03	-4.26902	14/167	pps_Medicago_trypsin_rep1.mgf
	High	AQLGEIFELDR	A9L9C2;A9XVM4;E2EKG6;Q67I94;A9XVD4;B7T460;Q3ZPR4;B0LNG6;A9QBU8;E2EKG7;Q8MA49;B0LNR3;A9XVP0;Q6EYH6;A6YAG7;A6YAD2;E2EKG9;A0ARB3;A6YAI2	686	19	CID		74.52	8.79426e-05		2	55		1	1290.67	-1.94573	9/109	pps_Medicago_trypsin_rep1.mgf
	High	RAQLGEIFELDR	A9L9C2;A9XVM4;E2EKG6;Q67I94;A9XVD4;B7T460;Q3ZPR4;B0LNG6;A9QBU8;E2EKG7;Q8MA49;B0LNR3;A9XVP0;Q6EYH6;A6YAG7;A6YAD2;E2EKG9;A0ARB3;A6YAI2	686	19	CID		72.65	0.000139132		2	55		1	1446.76	-5.55122	16/121	pps_Medicago_trypsin_rep1.mgf
	Low	RAQLGEIFELDRATLK	A9L9C2;A9XVM4;E2EKG6;Q67I94;A9XVD4;Q3ZPR4;B0LNG6;A9QBU8;E2EKG7;Q8MA49;B0LNR3;A9XVP0;Q6EYH6;A6YAG7;A6YAD2;E2EKG9;A0ARB3;A6YAI2	661	18	CID		40.05	0.303797	0	1	56	44	1	1860.01	-13.2641	8/168	pps_Medicago_trypsin_rep1.mgf
	Low	RMPTFFETFPVVLVDGDGIVR	Q8M9R9;A9L9C2;A9XVM4;E2EKG6;A9XVD4;B7T460;Q8MA49;A9XVP0;Q6EYH6;A6YAG7;A6YAD2;E2EKG9;A0ARB3;A6YAI2;Q8M943	478	15	CID		39.66	0.296172	0	1	55	46	1	2395.21	-14.9684	7/230	pps_Medicago_trypsin_rep1.mgf
	Low	ADVPFRR	Q8M9R9;A9L9C2;A9XVM4;E2EKG6;Q67I94;A9XVD4;B7T460;Q3ZPR4;B0LNG6;A9QBU8;E2EKG7;Q8MA49;A9XVP0;Q6EYH6;A6YAG7;A6YAD2;E2EKG9;A0ARB3;A6YAI2;A0ARB7;Q8M943;Q71KN1;D8KWX3;D8KX21	814	24	CID		30.38	2.49656	0	1	55	41	1	860.447	-30.7181	4/55	pps_Medicago_trypsin_rep1.mgf
	Low	YQWDQGYFQQEIYR	Q8M9R9;A9L9C2;A9XVM4;E2EKG6;Q67I94;A9XVD4;B7T460;Q3ZPR4;B0LNG6;A9QBU8;E2EKG7;Q8MA49;B0LNR3;A9XVP0;Q6EYH6;A6YAD2;E2EKG9;A0ARB7;Q8M943	611	19	CID		28.26	3.06672		3	54	26	1	1923.86	-3.77953	6/145	pps_Medicago_trypsin_rep1.mgf
	Low	AQLGEIFELDRATLK	A9L9C2;A9XVM4;E2EKG6;Q67I94;A9XVD4;Q3ZPR4;B0LNG6;A9QBU8;E2EKG7;Q8MA49;B0LNR3;A9XVP0;Q6EYH6;A6YAG7;A6YAD2;E2EKG9;A0ARB3;A6YAI2	661	18	CID		25.15	7.66617		2	55	39	1	1703.9	-19.2214	10/156	pps_Medicago_trypsin_rep1.mgf
Q67I94	19.48	10	10	498	54.7935	6.63916	350.537	Photosystem II CP47 protein (Fragment) OS=Triantha glutinosa GN=psbB PE=4 SV=1 - [Q67I94_9LILI]
	Confidence Icon	Sequence	Protein Accessions	# Proteins	# Protein Groups	Activation Type	Modifications	IonScore	Exp Value	Δ Score	Rank	Identity High	Homology Threshold	Charge	m/z [Da]	ΔM [ppm]	Ions Matched	Spectrum File
	High	AGSMDNGDGIAVGWLGHPIFR	Q8M9R9;Q67I94;A9XVD4;A9QBU8;E2EKG7;A9XVP0;Q6EYH6;A6YAG7;E2EKG9;A0ARB7;Q8M943	311	11	CID		154.45	1.35918e-12		2	57		1	2170.03	-9.42904	16/213	pps_Medicago_trypsin_rep1.mgf
	High	MPTFFETFPVxLVDGDGIVR	Q67I94	1	1	CID	X11(V)	147.28	4.60235e-12		4	55		1	2239.12	-13.2558	17/182	pps_Medicago_trypsin_rep1.mgf
	High	LAFYDYIGNNPAKGGLFR	Q8M9R9;A9L9C2;A9XVM4;E2EKG6;Q67I94;A9XVD4;B7T460;Q3ZPR4;B0LNG6;A9QBU8;E2EKG7;Q8MA49;B0LNR3;A6YAG7;A6YAD2;A0ARB3;A6YAI2;A0ARB7;Q8M943;D8KWX3;D8KX21	797	21	CID		79.86	2.69799e-05	0	1	55	32	1	2016.03	-4.26902	14/167	pps_Medicago_trypsin_rep1.mgf
	High	AQLGEIFELDR	A9L9C2;A9XVM4;E2EKG6;Q67I94;A9XVD4;B7T460;Q3ZPR4;B0LNG6;A9QBU8;E2EKG7;Q8MA49;B0LNR3;A9XVP0;Q6EYH6;A6YAG7;A6YAD2;E2EKG9;A0ARB3;A6YAI2	686	19	CID		74.52	8.79426e-05		2	55		1	1290.67	-1.94573	9/109	pps_Medicago_trypsin_rep1.mgf
	High	RAQLGEIFELDR	A9L9C2;A9XVM4;E2EKG6;Q67I94;A9XVD4;B7T460;Q3ZPR4;B0LNG6;A9QBU8;E2EKG7;Q8MA49;B0LNR3;A9XVP0;Q6EYH6;A6YAG7;A6YAD2;E2EKG9;A0ARB3;A6YAI2	686	19	CID		72.65	0.000139132		2	55		1	1446.76	-5.55122	16/121	pps_Medicago_trypsin_rep1.mgf
	Low	RAQLGEIFELDRATLK	A9L9C2;A9XVM4;E2EKG6;Q67I94;A9XVD4;Q3ZPR4;B0LNG6;A9QBU8;E2EKG7;Q8MA49;B0LNR3;A9XVP0;Q6EYH6;A6YAG7;A6YAD2;E2EKG9;A0ARB3;A6YAI2	661	18	CID		40.05	0.303797	0	1	56	44	1	1860.01	-13.2641	8/168	pps_Medicago_trypsin_rep1.mgf
	Low	RMPTFFETFPVxLVDGDGIVR	Q67I94	1	1	CID	X12(V)	39.66	0.296172		4	55	46	1	2395.21	-14.9684	7/230	pps_Medicago_trypsin_rep1.mgf
	Low	ADVPFRR	Q8M9R9;A9L9C2;A9XVM4;E2EKG6;Q67I94;A9XVD4;B7T460;Q3ZPR4;B0LNG6;A9QBU8;E2EKG7;Q8MA49;A9XVP0;Q6EYH6;A6YAG7;A6YAD2;E2EKG9;A0ARB3;A6YAI2;A0ARB7;Q8M943;Q71KN1;D8KWX3;D8KX21	814	24	CID		30.38	2.49656	0	1	55	41	1	860.447	-30.7181	4/55	pps_Medicago_trypsin_rep1.mgf
	Low	YQWDQGYFQQEIYR	Q8M9R9;A9L9C2;A9XVM4;E2EKG6;Q67I94;A9XVD4;B7T460;Q3ZPR4;B0LNG6;A9QBU8;E2EKG7;Q8MA49;B0LNR3;A9XVP0;Q6EYH6;A6YAD2;E2EKG9;A0ARB7;Q8M943	611	19	CID		28.26	3.06672		3	54	26	1	1923.86	-3.77953	6/145	pps_Medicago_trypsin_rep1.mgf
	Low	AQLGEIFELDRATLK	A9L9C2;A9XVM4;E2EKG6;Q67I94;A9XVD4;Q3ZPR4;B0LNG6;A9QBU8;E2EKG7;Q8MA49;B0LNR3;A9XVP0;Q6EYH6;A6YAG7;A6YAD2;E2EKG9;A0ARB3;A6YAI2	661	18	CID		25.15	7.66617		2	55	39	1	1703.9	-19.2214	10/156	pps_Medicago_trypsin_rep1.mgf
E2EKG7	33.11	11	10	293	31.9099	6.80029	350.537	Thylakoid structural protein (Fragment) OS=Schisandra sp. SM-2010 GN=psbB PE=2 SV=1 - [E2EKG7_9MAGN]
	Confidence Icon	Sequence	Protein Accessions	# Proteins	# Protein Groups	Activation Type	Modifications	IonScore	Exp Value	Δ Score	Rank	Identity High	Homology Threshold	Charge	m/z [Da]	ΔM [ppm]	Ions Matched	Spectrum File
	High	AGSMDNGDGIAVGWLGHPIFR	Q8M9R9;Q67I94;A9XVD4;A9QBU8;E2EKG7;A9XVP0;Q6EYH6;A6YAG7;E2EKG9;A0ARB7;Q8M943	311	11	CID		154.45	1.35918e-12		2	57		1	2170.03	-9.42904	16/213	pps_Medicago_trypsin_rep1.mgf
	High	MPTFFETFPVVLVxGDGIVR	E2EKG7	1	1	CID	X14(D)	147.28	4.60235e-12		3	55		1	2239.12	-13.2558	17/182	pps_Medicago_trypsin_rep1.mgf
	High	LAFYDYIGNNPAKGGLFR	Q8M9R9;A9L9C2;A9XVM4;E2EKG6;Q67I94;A9XVD4;B7T460;Q3ZPR4;B0LNG6;A9QBU8;E2EKG7;Q8MA49;B0LNR3;A6YAG7;A6YAD2;A0ARB3;A6YAI2;A0ARB7;Q8M943;D8KWX3;D8KX21	797	21	CID		79.86	2.69799e-05	0	1	55	32	1	2016.03	-4.26902	14/167	pps_Medicago_trypsin_rep1.mgf
	High	AQLGEIFELDR	A9L9C2;A9XVM4;E2EKG6;Q67I94;A9XVD4;B7T460;Q3ZPR4;B0LNG6;A9QBU8;E2EKG7;Q8MA49;B0LNR3;A9XVP0;Q6EYH6;A6YAG7;A6YAD2;E2EKG9;A0ARB3;A6YAI2	686	19	CID		74.52	8.79426e-05		2	55		1	1290.67	-1.94573	9/109	pps_Medicago_trypsin_rep1.mgf
	High	RAQLGEIFELDR	A9L9C2;A9XVM4;E2EKG6;Q67I94;A9XVD4;B7T460;Q3ZPR4;B0LNG6;A9QBU8;E2EKG7;Q8MA49;B0LNR3;A9XVP0;Q6EYH6;A6YAG7;A6YAD2;E2EKG9;A0ARB3;A6YAI2	686	19	CID		72.65	0.000139132		2	55		1	1446.76	-5.55122	16/121	pps_Medicago_trypsin_rep1.mgf
	Low	RAQLGEIFELDRATLK	A9L9C2;A9XVM4;E2EKG6;Q67I94;A9XVD4;Q3ZPR4;B0LNG6;A9QBU8;E2EKG7;Q8MA49;B0LNR3;A9XVP0;Q6EYH6;A6YAG7;A6YAD2;E2EKG9;A0ARB3;A6YAI2	661	18	CID		40.05	0.303797	0	1	56	44	1	1860.01	-13.2641	8/168	pps_Medicago_trypsin_rep1.mgf
	Low	RMPTFFETFPVVLVxGDGIVR	E2EKG7	1	1	CID	X15(D)	39.66	0.296172		3	55	46	1	2395.21	-14.9684	7/230	pps_Medicago_trypsin_rep1.mgf
	Low	ADVPFRR	Q8M9R9;A9L9C2;A9XVM4;E2EKG6;Q67I94;A9XVD4;B7T460;Q3ZPR4;B0LNG6;A9QBU8;E2EKG7;Q8MA49;A9XVP0;Q6EYH6;A6YAG7;A6YAD2;E2EKG9;A0ARB3;A6YAI2;A0ARB7;Q8M943;Q71KN1;D8KWX3;D8KX21	814	24	CID		30.38	2.49656	0	1	55	41	1	860.447	-30.7181	4/55	pps_Medicago_trypsin_rep1.mgf
	Low	YQWDQGYFQQEIYR	Q8M9R9;A9L9C2;A9XVM4;E2EKG6;Q67I94;A9XVD4;B7T460;Q3ZPR4;B0LNG6;A9QBU8;E2EKG7;Q8MA49;B0LNR3;A9XVP0;Q6EYH6;A6YAD2;E2EKG9;A0ARB7;Q8M943	611	19	CID		28.26	3.06672		3	54	26	1	1923.86	-3.77953	6/145	pps_Medicago_trypsin_rep1.mgf
	Low	AQLGEIFELDRATLK	A9L9C2;A9XVM4;E2EKG6;Q67I94;A9XVD4;Q3ZPR4;B0LNG6;A9QBU8;E2EKG7;Q8MA49;B0LNR3;A9XVP0;Q6EYH6;A6YAG7;A6YAD2;E2EKG9;A0ARB3;A6YAI2	661	18	CID		25.15	7.66617		2	55	39	1	1703.9	-19.2214	10/156	pps_Medicago_trypsin_rep1.mgf
	Low	RmPTFFETFPVVLVxGDGIVR	E2EKG7	1	1	CID	M2(Oxidation), X15(P)	11.24	204.182		3	55	24	1	2393.2	-30.6855	5/230	pps_Medicago_trypsin_rep1.mgf
A9XVP0	19.09	10	10	508	56.0443	6.69775	350.537	Photosystem II CP47 chlorophyll apoprotein OS=Leonia glycycarpa GN=psbB PE=4 SV=1 - [A9XVP0_9ROSI]
	Confidence Icon	Sequence	Protein Accessions	# Proteins	# Protein Groups	Activation Type	Modifications	IonScore	Exp Value	Δ Score	Rank	Identity High	Homology Threshold	Charge	m/z [Da]	ΔM [ppm]	Ions Matched	Spectrum File
	High	AGSMDNGDGIAVGWLGHPIFR	Q8M9R9;Q67I94;A9XVD4;A9QBU8;E2EKG7;A9XVP0;Q6EYH6;A6YAG7;E2EKG9;A0ARB7;Q8M943	311	11	CID		154.45	1.35918e-12		2	57		1	2170.03	-9.42904	16/213	pps_Medicago_trypsin_rep1.mgf
	High	MPTFFETFPVVLVDGDGIVR	Q8M9R9;A9L9C2;A9XVM4;E2EKG6;A9XVD4;B7T460;Q8MA49;A9XVP0;Q6EYH6;A6YAG7;A6YAD2;E2EKG9;A0ARB3;A6YAI2;Q8M943	478	15	CID		147.28	4.60235e-12	0	1	55		1	2239.12	-13.2558	17/182	pps_Medicago_trypsin_rep1.mgf
	High	LAFYDYIxNNPAKGGLFR	A9XVP0	1	1	CID	X8(G)	79.86	2.69799e-05		3	55	32	1	2016.03	-4.26902	14/167	pps_Medicago_trypsin_rep1.mgf
	High	AQLGEIFELDR	A9L9C2;A9XVM4;E2EKG6;Q67I94;A9XVD4;B7T460;Q3ZPR4;B0LNG6;A9QBU8;E2EKG7;Q8MA49;B0LNR3;A9XVP0;Q6EYH6;A6YAG7;A6YAD2;E2EKG9;A0ARB3;A6YAI2	686	19	CID		74.52	8.79426e-05		2	55		1	1290.67	-1.94573	9/109	pps_Medicago_trypsin_rep1.mgf
	High	RAQLGEIFELDR	A9L9C2;A9XVM4;E2EKG6;Q67I94;A9XVD4;B7T460;Q3ZPR4;B0LNG6;A9QBU8;E2EKG7;Q8MA49;B0LNR3;A9XVP0;Q6EYH6;A6YAG7;A6YAD2;E2EKG9;A0ARB3;A6YAI2	686	19	CID		72.65	0.000139132		2	55		1	1446.76	-5.55122	16/121	pps_Medicago_trypsin_rep1.mgf
	Low	RAQLGEIFELDRATLK	A9L9C2;A9XVM4;E2EKG6;Q67I94;A9XVD4;Q3ZPR4;B0LNG6;A9QBU8;E2EKG7;Q8MA49;B0LNR3;A9XVP0;Q6EYH6;A6YAG7;A6YAD2;E2EKG9;A0ARB3;A6YAI2	661	18	CID		40.05	0.303797	0	1	56	44	1	1860.01	-13.2641	8/168	pps_Medicago_trypsin_rep1.mgf
	Low	RMPTFFETFPVVLVDGDGIVR	Q8M9R9;A9L9C2;A9XVM4;E2EKG6;A9XVD4;B7T460;Q8MA49;A9XVP0;Q6EYH6;A6YAG7;A6YAD2;E2EKG9;A0ARB3;A6YAI2;Q8M943	478	15	CID		39.66	0.296172	0	1	55	46	1	2395.21	-14.9684	7/230	pps_Medicago_trypsin_rep1.mgf
	Low	ADVPFRR	Q8M9R9;A9L9C2;A9XVM4;E2EKG6;Q67I94;A9XVD4;B7T460;Q3ZPR4;B0LNG6;A9QBU8;E2EKG7;Q8MA49;A9XVP0;Q6EYH6;A6YAG7;A6YAD2;E2EKG9;A0ARB3;A6YAI2;A0ARB7;Q8M943;Q71KN1;D8KWX3;D8KX21	814	24	CID		30.38	2.49656	0	1	55	41	1	860.447	-30.7181	4/55	pps_Medicago_trypsin_rep1.mgf
	Low	YQWDQGYFQQEIYR	Q8M9R9;A9L9C2;A9XVM4;E2EKG6;Q67I94;A9XVD4;B7T460;Q3ZPR4;B0LNG6;A9QBU8;E2EKG7;Q8MA49;B0LNR3;A9XVP0;Q6EYH6;A6YAD2;E2EKG9;A0ARB7;Q8M943	611	19	CID		28.26	3.06672		3	54	26	1	1923.86	-3.77953	6/145	pps_Medicago_trypsin_rep1.mgf
	Low	AQLGEIFELDRATLK	A9L9C2;A9XVM4;E2EKG6;Q67I94;A9XVD4;Q3ZPR4;B0LNG6;A9QBU8;E2EKG7;Q8MA49;B0LNR3;A9XVP0;Q6EYH6;A6YAG7;A6YAD2;E2EKG9;A0ARB3;A6YAI2	661	18	CID		25.15	7.66617		2	55	39	1	1703.9	-19.2214	10/156	pps_Medicago_trypsin_rep1.mgf
E2EKG9	22.4	10	10	433	47.4403	6.32861	350.537	Thylakoid structural protein (Fragment) OS=Canella sp. SM-2010 GN=psbB PE=2 SV=1 - [E2EKG9_9MAGN]
	Confidence Icon	Sequence	Protein Accessions	# Proteins	# Protein Groups	Activation Type	Modifications	IonScore	Exp Value	Δ Score	Rank	Identity High	Homology Threshold	Charge	m/z [Da]	ΔM [ppm]	Ions Matched	Spectrum File
	High	AGSMDNGDGIAVGWLGHPIFR	Q8M9R9;Q67I94;A9XVD4;A9QBU8;E2EKG7;A9XVP0;Q6EYH6;A6YAG7;E2EKG9;A0ARB7;Q8M943	311	11	CID		154.45	1.35918e-12		2	57		1	2170.03	-9.42904	16/213	pps_Medicago_trypsin_rep1.mgf
	High	MPTFFETFPVVLVDGDGIVR	Q8M9R9;A9L9C2;A9XVM4;E2EKG6;A9XVD4;B7T460;Q8MA49;A9XVP0;Q6EYH6;A6YAG7;A6YAD2;E2EKG9;A0ARB3;A6YAI2;Q8M943	478	15	CID		147.28	4.60235e-12	0	1	55		1	2239.12	-13.2558	17/182	pps_Medicago_trypsin_rep1.mgf
	High	LAFxDYIGNNPAKGGLFR	E2EKG9	2	1	CID	X4(Y)	79.86	2.69799e-05		4	55	32	1	2016.03	-4.26902	14/167	pps_Medicago_trypsin_rep1.mgf
	High	AQLGEIFELDR	A9L9C2;A9XVM4;E2EKG6;Q67I94;A9XVD4;B7T460;Q3ZPR4;B0LNG6;A9QBU8;E2EKG7;Q8MA49;B0LNR3;A9XVP0;Q6EYH6;A6YAG7;A6YAD2;E2EKG9;A0ARB3;A6YAI2	686	19	CID		74.52	8.79426e-05		2	55		1	1290.67	-1.94573	9/109	pps_Medicago_trypsin_rep1.mgf
	High	RAQLGEIFELDR	A9L9C2;A9XVM4;E2EKG6;Q67I94;A9XVD4;B7T460;Q3ZPR4;B0LNG6;A9QBU8;E2EKG7;Q8MA49;B0LNR3;A9XVP0;Q6EYH6;A6YAG7;A6YAD2;E2EKG9;A0ARB3;A6YAI2	686	19	CID		72.65	0.000139132		2	55		1	1446.76	-5.55122	16/121	pps_Medicago_trypsin_rep1.mgf
	Low	RAQLGEIFELDRATLK	A9L9C2;A9XVM4;E2EKG6;Q67I94;A9XVD4;Q3ZPR4;B0LNG6;A9QBU8;E2EKG7;Q8MA49;B0LNR3;A9XVP0;Q6EYH6;A6YAG7;A6YAD2;E2EKG9;A0ARB3;A6YAI2	661	18	CID		40.05	0.303797	0	1	56	44	1	1860.01	-13.2641	8/168	pps_Medicago_trypsin_rep1.mgf
	Low	RMPTFFETFPVVLVDGDGIVR	Q8M9R9;A9L9C2;A9XVM4;E2EKG6;A9XVD4;B7T460;Q8MA49;A9XVP0;Q6EYH6;A6YAG7;A6YAD2;E2EKG9;A0ARB3;A6YAI2;Q8M943	478	15	CID		39.66	0.296172	0	1	55	46	1	2395.21	-14.9684	7/230	pps_Medicago_trypsin_rep1.mgf
	Low	ADVPFRR	Q8M9R9;A9L9C2;A9XVM4;E2EKG6;Q67I94;A9XVD4;B7T460;Q3ZPR4;B0LNG6;A9QBU8;E2EKG7;Q8MA49;A9XVP0;Q6EYH6;A6YAG7;A6YAD2;E2EKG9;A0ARB3;A6YAI2;A0ARB7;Q8M943;Q71KN1;D8KWX3;D8KX21	814	24	CID		30.38	2.49656	0	1	55	41	1	860.447	-30.7181	4/55	pps_Medicago_trypsin_rep1.mgf
	Low	YQWDQGYFQQEIYR	Q8M9R9;A9L9C2;A9XVM4;E2EKG6;Q67I94;A9XVD4;B7T460;Q3ZPR4;B0LNG6;A9QBU8;E2EKG7;Q8MA49;B0LNR3;A9XVP0;Q6EYH6;A6YAD2;E2EKG9;A0ARB7;Q8M943	611	19	CID		28.26	3.06672		3	54	26	1	1923.86	-3.77953	6/145	pps_Medicago_trypsin_rep1.mgf
	Low	AQLGEIFELDRATLK	A9L9C2;A9XVM4;E2EKG6;Q67I94;A9XVD4;Q3ZPR4;B0LNG6;A9QBU8;E2EKG7;Q8MA49;B0LNR3;A9XVP0;Q6EYH6;A6YAG7;A6YAD2;E2EKG9;A0ARB3;A6YAI2	661	18	CID		25.15	7.66617		2	55	39	1	1703.9	-19.2214	10/156	pps_Medicago_trypsin_rep1.mgf
A0ARB7	19.52	10	10	497	54.5967	6.85889	350.537	Photosystem II CP47 protein (Fragment) OS=Campynema lineare GN=psbB PE=4 SV=1 - [A0ARB7_9LILI]
	Confidence Icon	Sequence	Protein Accessions	# Proteins	# Protein Groups	Activation Type	Modifications	IonScore	Exp Value	Δ Score	Rank	Identity High	Homology Threshold	Charge	m/z [Da]	ΔM [ppm]	Ions Matched	Spectrum File
	High	AGSMDNGDGIAVGWLGHPIFR	Q8M9R9;Q67I94;A9XVD4;A9QBU8;E2EKG7;A9XVP0;Q6EYH6;A6YAG7;E2EKG9;A0ARB7;Q8M943	311	11	CID		154.45	1.35918e-12		2	57		1	2170.03	-9.42904	16/213	pps_Medicago_trypsin_rep1.mgf
	High	MPTFFETFPVVLVDGxGIVR	A0ARB7	1	1	CID	X16(D)	147.28	4.60235e-12		2	55		1	2239.12	-13.2558	17/180	pps_Medicago_trypsin_rep1.mgf
	High	LAFYDYIGNNPAKGGLFR	Q8M9R9;A9L9C2;A9XVM4;E2EKG6;Q67I94;A9XVD4;B7T460;Q3ZPR4;B0LNG6;A9QBU8;E2EKG7;Q8MA49;B0LNR3;A6YAG7;A6YAD2;A0ARB3;A6YAI2;A0ARB7;Q8M943;D8KWX3;D8KX21	797	21	CID		79.86	2.69799e-05	0	1	55	32	1	2016.03	-4.26902	14/167	pps_Medicago_trypsin_rep1.mgf
	High	AQLGEIFELxR	A0ARB7;Q8M943	3	2	CID	X10(D)	74.52	8.79426e-05		3	55		1	1290.67	-1.94573	9/107	pps_Medicago_trypsin_rep1.mgf
	High	RAQLGEIFELxR	A0ARB7;Q8M943	3	2	CID	X11(D)	72.65	0.000139132		3	55		1	1446.76	-5.55122	16/119	pps_Medicago_trypsin_rep1.mgf
	Low	RAQLGEIFELxRATLK	A0ARB7	2	1	CID	X11(D)	40.05	0.303797		2	56	44	1	1860.01	-13.2641	8/168	pps_Medicago_trypsin_rep1.mgf
	Low	RMPTFFETFPVVLVDGxGIVR	A0ARB7	1	1	CID	X17(D)	39.66	0.296172		2	55	46	1	2395.21	-14.9684	7/228	pps_Medicago_trypsin_rep1.mgf
	Low	ADVPFRR	Q8M9R9;A9L9C2;A9XVM4;E2EKG6;Q67I94;A9XVD4;B7T460;Q3ZPR4;B0LNG6;A9QBU8;E2EKG7;Q8MA49;A9XVP0;Q6EYH6;A6YAG7;A6YAD2;E2EKG9;A0ARB3;A6YAI2;A0ARB7;Q8M943;Q71KN1;D8KWX3;D8KX21	814	24	CID		30.38	2.49656	0	1	55	41	1	860.447	-30.7181	4/55	pps_Medicago_trypsin_rep1.mgf
	Low	YQWDQGYFQQEIYR	Q8M9R9;A9L9C2;A9XVM4;E2EKG6;Q67I94;A9XVD4;B7T460;Q3ZPR4;B0LNG6;A9QBU8;E2EKG7;Q8MA49;B0LNR3;A9XVP0;Q6EYH6;A6YAD2;E2EKG9;A0ARB7;Q8M943	611	19	CID		28.26	3.06672		3	54	26	1	1923.86	-3.77953	6/145	pps_Medicago_trypsin_rep1.mgf
	Low	AQLGEIFELxRATLK	A0ARB7	2	1	CID	X10(D)	25.15	7.66617		3	55	39	1	1703.9	-19.2214	10/156	pps_Medicago_trypsin_rep1.mgf
Q8M943	21.88	8	8	425	46.6536	6.37939	350.537	Thylakoid structural protein (Fragment) OS=Platanus racemosa GN=psbB PE=2 SV=1 - [Q8M943_9MAGN]
	Confidence Icon	Sequence	Protein Accessions	# Proteins	# Protein Groups	Activation Type	Modifications	IonScore	Exp Value	Δ Score	Rank	Identity High	Homology Threshold	Charge	m/z [Da]	ΔM [ppm]	Ions Matched	Spectrum File
	High	AGSMDNGDGIAVGWLGHPIFR	Q8M9R9;Q67I94;A9XVD4;A9QBU8;E2EKG7;A9XVP0;Q6EYH6;A6YAG7;E2EKG9;A0ARB7;Q8M943	311	11	CID		154.45	1.35918e-12		2	57		1	2170.03	-9.42904	16/213	pps_Medicago_trypsin_rep1.mgf
	High	MPTFFETFPVVLVDGDGIVR	Q8M9R9;A9L9C2;A9XVM4;E2EKG6;A9XVD4;B7T460;Q8MA49;A9XVP0;Q6EYH6;A6YAG7;A6YAD2;E2EKG9;A0ARB3;A6YAI2;Q8M943	478	15	CID		147.28	4.60235e-12	0	1	55		1	2239.12	-13.2558	17/182	pps_Medicago_trypsin_rep1.mgf
	High	LAFYDYIGNNPAKGGLFR	Q8M9R9;A9L9C2;A9XVM4;E2EKG6;Q67I94;A9XVD4;B7T460;Q3ZPR4;B0LNG6;A9QBU8;E2EKG7;Q8MA49;B0LNR3;A6YAG7;A6YAD2;A0ARB3;A6YAI2;A0ARB7;Q8M943;D8KWX3;D8KX21	797	21	CID		79.86	2.69799e-05	0	1	55	32	1	2016.03	-4.26902	14/167	pps_Medicago_trypsin_rep1.mgf
	High	AQLGEIFELxR	A0ARB7;Q8M943	3	2	CID	X10(D)	74.52	8.79426e-05		3	55		1	1290.67	-1.94573	9/107	pps_Medicago_trypsin_rep1.mgf
	High	RAQLGEIFELxR	A0ARB7;Q8M943	3	2	CID	X11(D)	72.65	0.000139132		3	55		1	1446.76	-5.55122	16/119	pps_Medicago_trypsin_rep1.mgf
	Low	RMPTFFETFPVVLVDGDGIVR	Q8M9R9;A9L9C2;A9XVM4;E2EKG6;A9XVD4;B7T460;Q8MA49;A9XVP0;Q6EYH6;A6YAG7;A6YAD2;E2EKG9;A0ARB3;A6YAI2;Q8M943	478	15	CID		39.66	0.296172	0	1	55	46	1	2395.21	-14.9684	7/230	pps_Medicago_trypsin_rep1.mgf
	Low	ADVPFRR	Q8M9R9;A9L9C2;A9XVM4;E2EKG6;Q67I94;A9XVD4;B7T460;Q3ZPR4;B0LNG6;A9QBU8;E2EKG7;Q8MA49;A9XVP0;Q6EYH6;A6YAG7;A6YAD2;E2EKG9;A0ARB3;A6YAI2;A0ARB7;Q8M943;Q71KN1;D8KWX3;D8KX21	814	24	CID		30.38	2.49656	0	1	55	41	1	860.447	-30.7181	4/55	pps_Medicago_trypsin_rep1.mgf
	Low	YQWDQGYFQQEIYR	Q8M9R9;A9L9C2;A9XVM4;E2EKG6;Q67I94;A9XVD4;B7T460;Q3ZPR4;B0LNG6;A9QBU8;E2EKG7;Q8MA49;B0LNR3;A9XVP0;Q6EYH6;A6YAD2;E2EKG9;A0ARB7;Q8M943	611	19	CID		28.26	3.06672		3	54	26	1	1923.86	-3.77953	6/145	pps_Medicago_trypsin_rep1.mgf
A1YV25	91.36	11	8	81	8.89313	6.91748	349.457	Photosystem I iron-sulfur center OS=Aegilops tauschii GN=psaC PE=3 SV=1 - [PSAC_AEGTA]
	Confidence Icon	Sequence	Protein Accessions	# Proteins	# Protein Groups	Activation Type	Modifications	IonScore	Exp Value	Δ Score	Rank	Identity High	Homology Threshold	Charge	m/z [Da]	ΔM [ppm]	Ions Matched	Spectrum File
	High	SHSVKIYDTcIGcTQcVR	A1YV25	35	1	CID	C10(Carbamidomethyl), C13(Carbamidomethyl), C16(Carbamidomethyl)	152.93	1.10616e-12	0.836601	1	54		1	2183.98	-9.85509	17/192	pps_Medicago_trypsin_rep1.mgf
	High	cESAcPTDFLSVR	A1YV25;B0YPS1	88	2	CID	C1(Carbamidomethyl), C5(Carbamidomethyl)	120.76	1.29021e-09	0.768595	1	53		1	1541.67	-2.04927	12/116	pps_Medicago_trypsin_rep1.mgf
	High	IYDTcIGcTQcVR	A1YV25;B2X290	100	2	CID	C5(Carbamidomethyl), C8(Carbamidomethyl), C11(Carbamidomethyl)	94.41	5.58778e-07	0.723404	1	53	44	1	1645.7	-7.70969	11/118	pps_Medicago_trypsin_rep1.mgf
	High	RcESAcPTDFLSVR	A1YV25;B0YPS1	82	2	CID	C2(Carbamidomethyl), C6(Carbamidomethyl)	75.22	5.74927e-05	0.613333	1	54	45	1	1697.76	-6.40802	8/150	pps_Medicago_trypsin_rep1.mgf
	High	AcPTDVLEMIPWDGcK	A1YV25	44	1	CID	C2(Carbamidomethyl), C15(Carbamidomethyl)	71.59	0.00015099	0.652778	1	54	42	1	1891.85	7.23667	11/141	pps_Medicago_trypsin_rep1.mgf
	Medium	VYLGPETTR	A1YV25	6	1	CID		47.26	0.04379	0.595745	1	55	33	1	1035.52	-24.0407	7/69	pps_Medicago_trypsin_rep1.mgf
	Low	AKQIASAPRTEDcVGcKR	A1YV25;B0YPS1	44	2	CID	C13(Carbamidomethyl), C16(Carbamidomethyl)	26.55	6.11478	0.296296	1	55	33	1	2047.03	7.55408	7/186	pps_Medicago_trypsin_rep1.mgf
	Low	IYDTcIGCTQcVR	A1YV25;B2X290	100	2	CID	C5(Carbamidomethyl), C11(Carbamidomethyl)	24.85	4.73007	0.12	1	53	30	1	1588.67	-15.4213	6/118	pps_Medicago_trypsin_rep1.mgf
	Low	IYDTCIGcTQcVR	A1YV25;B2X290	100	2	CID	C8(Carbamidomethyl), C11(Carbamidomethyl)	21.65	9.88252		2	53	30	1	1588.67	-15.4213	6/118	pps_Medicago_trypsin_rep1.mgf
	Low	IYDTcIGcTQCVR	A1YV25;B2X290	100	2	CID	C5(Carbamidomethyl), C8(Carbamidomethyl)	11.66	98.5979		8	53	30	1	1588.67	-15.4213	4/118	pps_Medicago_trypsin_rep1.mgf
	Low	QIASAPRTEDcVGcKR	A1YV25;B0YPS1	46	2	CID	C11(Carbamidomethyl), C14(Carbamidomethyl)	11.56	169.412		10	55	28	1	1847.87	-9.9996	12/168	pps_Medicago_trypsin_rep1.mgf
A5BPB2	28.52	6	5	270	28.6744	5.2749	331.291	Putative uncharacterized protein OS=Vitis vinifera GN=VITISV_023674 PE=4 SV=1 - [A5BPB2_VITVI]
	Confidence Icon	Sequence	Protein Accessions	# Proteins	# Protein Groups	Activation Type	Modifications	IonScore	Exp Value	Δ Score	Rank	Identity High	Homology Threshold	Charge	m/z [Da]	ΔM [ppm]	Ions Matched	Spectrum File
	High	YLGPFSGEPPSYLTGEFPGDYGWDTAGLSADPETFAK	A5BPB2;O81391;C0L2S1	36	3	CID		158.56	2.84949e-13	0.899371	1	54	38	1	3939.73	-16.0852	21/347	pps_Medicago_trypsin_rep1.mgf
	High	WAMLGALGcVFPELLSR	A5BPB2;O81391;O80388	34	3	CID	C9(Carbamidomethyl)	115.3	7.57679e-09	0.104348	2	55		1	1919.96	-14.831	15/135	pps_Medicago_trypsin_rep1.mgf
	High	AVSSGSPWYGPDR	A5BPB2	2	1	CID		85.21	5.72351e-06	0.0705882	1	54		1	1378.62	-11.4326	18/115	pps_Medicago_trypsin_rep1.mgf
	High	AVSSGSPWYGPDRVK	A5BPB2	2	1	CID		79.36	2.92701e-05		2	55		1	1605.81	4.52155	16/137	pps_Medicago_trypsin_rep1.mgf
	High	WAmLGALGcVFPELLSR	A5BPB2;O81391;O80388	34	3	CID	M3(Oxidation), C9(Carbamidomethyl)	56.62	0.00556013	0.614035	2	55	37	1	1935.95	-17.7566	8/135	pps_Medicago_trypsin_rep1.mgf
	Medium	FGEAVWFK	A5BPB2;O81391;Q9LKZ0;P04779;P27495;C0L2S1;O80388	296	7	CID		52.96	0.00823381	0.132075	1	53		1	983.493	-5.31909	7/61	pps_Medicago_trypsin_rep1.mgf
A0ZQQ1	26.08	11	11	441	48.7757	7.04932	314.851	Ribulose-1,5-bisphosphate carboxylase/oxygenase large subunit (Fragment) OS=Chaetocarpus africanus GN=rbcL PE=3 SV=1 - [A0ZQQ1_9ROSI]
	Confidence Icon	Sequence	Protein Accessions	# Proteins	# Protein Groups	Activation Type	Modifications	IonScore	Exp Value	Δ Score	Rank	Identity High	Homology Threshold	Charge	m/z [Da]	ΔM [ppm]	Ions Matched	Spectrum File
	High	TFQGPPHGIQVER	Q6PSM7;Q71N62;Q29VE5;Q32800;Q9TJY5;Q8HT56;Q9XQH3;Q9TJN8;D8V9G2;Q8SKV4;D6C635;O63184;P93977;B6GUW7;D8V9E5;Q8MAK6;Q32259;Q33363;Q33440;A0ZQQ1;P92263;P94065;P94041;P94071;Q37357;Q9ZS63;A0PDA4;Q95EN1;Q8MCX1;Q9GDQ2;A0PD98;A5X4I3;O47279;Q32183;P94074;D8V9A7;A5X4L3;D8V9E6;P28380;P31202;Q05993;Q85VJ2;O98994;Q95634;Q8WJK2;O98548;Q9XEQ0;Q6JXQ9;Q6Y2Z1;A0PDB4;A4F2T3;C7A5Y1;O82538;Q9BA14;O98545;Q9XQL2;Q9GHU3;…	19129	161	CID		104.04	1.56199e-07		5	57		1	1465.75	-6.34577	11/139	pps_Medicago_trypsin_rep1.mgf
	High	DITLGFVDLLR	Q6PSM7;Q29VE5;Q32800;Q9TJY5;Q8HT56;Q9XQH3;O98553;D8V9G2;Q8SKV4;D6C635;O63184;P93977;P93987;B6GUW7;D8V9E5;Q33620;Q32259;Q33363;Q33440;A0ZQQ1;P92263;P94065;P94041;B7P0F0;Q9ZS63;P93986;A0PDA4;Q8MCX1;Q9GDQ2;A0PD98;Q32183;P94074;D8V9A7;D8V9E6;Q9GD45;Q8HUY5;Q9XQP7;D9U1G2;Q5DK06;O98549;Q95E64;P28380;P31202;Q85VJ2;O98994;Q95634;O98548;Q6Y2Z1;A0PDB4;A4F2T3;C7A5Y1;O82538;O98545;Q9XQL2;C7A5Z2;P93952;Q5I998;…	5330	94	CID		99.57	4.14565e-07		4	57		1	1261.69	-19.681	10/97	pps_Medicago_trypsin_rep1.mgf
	High	MSGGDHIHAGTVVGKLEGER	B8YGX4;Q6J6P1;Q9TJY5;O47054;Q9XQH3;Q95CD5;Q9TJN8;Q8SKV4;D6C635;P93977;B6GUW7;Q33620;Q8MAK6;Q32259;A0ZQQ1;P94065;Q8HDA1;P94071;Q37357;P93986;Q8MCX1;A5X4I3;P94074;D8V9A7;A5X4L3;Q9XQP7;D9U1G2;Q8MCX9;Q5DK06;Q6SSI3;O98549;Q85VJ2;O98994;Q8WJK2;O98548;Q6Y2Z1;Q9BA14;O98545;Q9XQL2;C7A5Z2;Q9BAN9;Q9T2E2;Q6L9Z4;P93952;Q9TKH9;Q8WIZ6;D6MYK4;Q5I998;Q6VW37;Q0H754;Q95A44;Q6VW25;O98879;Q9MRX0;Q71N65;Q710K9;A0PDC7;…	8426	100	CID		98.81	3.86446e-07		4	56		1	2049.99	-12.3227	14/197	pps_Medicago_trypsin_rep1.mgf
	High	DKLNKYGRPLLGcTIKPK	B8YGX4;Q6PSM7;Q71N62;Q6J6P1;Q29VE5;Q32800;Q8HT56;Q9XQH3;Q9TJN8;Q9GCX9;D8V9G2;Q8SKV4;O63184;B6GUW7;D8V9E5;Q33620;Q8MAK6;Q32259;Q33363;Q33440;A0ZQQ1;P92263;P94065;P94041;P94071;Q36637;Q37357;Q9ZS63;A0PDA4;Q32224;Q95EN1;Q8MCX1;A0PD98;A5X4I3;O47279;P94074;D8V9A7;A5X4L3;D8V9E6;Q9GD45;Q9XQP7;D9U1G2;D0F109;Q5DK06;O98549;P28380;P31202;Q05993;Q85VJ2;O98994;O98548;Q9XEQ0;Q6JXQ9;Q6Y2Z1;A0PDB4;A4F2T3;O82538;…	21788	155	CID	C13(Carbamidomethyl)	94.05	1.40474e-06		6	57		1	2101.18	-6.7749	21/198	pps_Medicago_trypsin_rep1.mgf
	High	LTYYTPDYETKDTDILAAFR	Q29VE5;Q95CD5;Q9TJN8;Q33363;A0ZQQ1;P92263;Q37357;Q95EN1;O47279;Q32183;D0F109;P31202;Q8WJK2;C7A5Y1;Q9GHU3;Q9T2E2;Q8WIZ6;D6MYK4;Q15KA0;Q9TLI3;Q4VI79;E2CZ58;Q9MT23;O78603;Q95EN0;Q5J9S3;C7A609;Q8WLL1;B1NH25;Q37365;Q37231;D6MYK9;Q3ZR39;C7A5Z4;C7AF22;C7AF24;Q8HRM2;Q3ZR41;A9X3W1;D8L8B3;Q8WHV2;Q32313;Q37173;Q7YJS1;C3VMV0;Q9XQF1;O47281;Q5J9S0;Q29VE8;Q40141;Q6YN64;Q8MD81;C3S8S0;Q32811;Q31876;Q8MCY2	5081	56	CID		74.61	9.37288e-05		6	55		1	2396.13	-13.9997	11/200	pps_Medicago_trypsin_rep1.mgf
	High	DITLGFVDLLRDDFIEK	Q6PSM7;Q29VE5;Q32800;Q9TJY5;D8V9G2;Q8SKV4;O63184;P93977;P93987;B6GUW7;D8V9E5;Q32259;Q33440;A0ZQQ1;P94041;B7P0F0;P93986;A0PDA4;Q8MCX1;A0PD98;Q32183;D8V9A7;D8V9E6;Q9XQP7;Q5DK06;Q95E64;P28380;P31202;O98994;A0PDB4;C7A5Y1;O82538;O98545;Q9XQL2;Q5I998;Q0H754;Q95A44;Q95633;Q710K9;A0PDC7;Q710I6;D6C5Z6;Q5I972;B1NH25;Q32825;Q8MCW5;C7A5Z4;A9X3W1;Q85YX6;Q5I9A0;A5X4P1;Q95631;Q7YLG2;Q5J9S0;Q29VE8;Q7I250;Q7YLH5	3135	57	CID		73.59	0.000124199		7	56		1	2009.03	-15.0278	18/171	pps_Medicago_trypsin_rep1.mgf
	Medium	VALEAcVKAR	Q32800;Q9TJY5;O47054;Q8HT56;Q9XQH3;Q95CD5;O98553;Q9TJN8;Q9GCX9;D8V9G2;Q8SKV4;D6C635;O63184;P93977;P93987;B6GUW7;D8V9E5;Q33620;Q8MAK6;Q32259;Q33363;Q33440;A0ZQQ1;P92263;P94065;Q8HDA1;P94041;P94071	1195	28	CID	C6(Carbamidomethyl)	55.45	0.00931485		4	56		1	1116.56	-54.3234	8/82	pps_Medicago_trypsin_rep1.mgf
	Medium	LGLSAKNYGR	B8YGX4;Q6PSM7;Q71N62;Q6J6P1;Q29VE5;Q32800;O47054;Q8HT56;Q9XQH3;O98553;Q9TJN8;Q9GCX9;D8V9G2;Q8SKV4;O63184;P93977;P93987;B6GUW7;D8V9E5;Q33620;Q8MAK6;Q32259;Q33363;Q33440;A0ZQQ1;P92263;Q8HDA1;P94041;P94071;B7P0F0;Q36637;Q37357;Q9ZS63;P93986;A0PDA4;Q32224;Q95EN1;Q8MCX1;Q9GDQ2;A0PD98;A5X4I3;O47279;Q32183;P94074;D8V9A7;A5X4L3;D8V9E6;Q9GD45;Q9XQP7;D9U1G2;Q5DK06;O98549;P31202;Q85VJ2;O98994;Q95634;Q8WJK2;…	23756	173	CID		52.24	0.0222396		4	57		1	1078.57	-27.0833	13/86	pps_Medicago_trypsin_rep1.mgf
	Low	YGRPLLGcTIKPK	B8YGX4;Q6PSM7;Q71N62;Q6J6P1;Q29VE5;Q32800;O47054;Q8HT56;Q9XQH3;O98553;Q9TJN8;Q9GCX9;D8V9G2;Q8SKV4;O63184;B6GUW7;D8V9E5;Q33620;Q8MAK6;Q32259;Q33363;Q33440;A0ZQQ1;P92263;P94065;P94041;P94071;Q36637;Q37357;Q9ZS63;A0PDA4;Q32224;Q95EN1;Q8MCX1;A0PD98;A5X4I3;O47279;P94074;D8V9A7;A5X4L3;D8V9E6;Q9GD45;Q9XQP7;D9U1G2;D0F109;Q5DK06;O98549;P28380;P31202;Q05993;Q85VJ2;O98994;O98548;Q9XEQ0;Q6JXQ9;Q6Y2Z1;A0PDB4;…	22098	163	CID	C8(Carbamidomethyl)	38.87	0.485962		4	57	44	1	1502.82	-20.3918	12/120	pps_Medicago_trypsin_rep1.mgf
	Low	EGNEIIR	Q29VE5;O47054;Q9XQH3;O98553;Q9TJN8;A0ZQQ1;Q8HDA1;Q37357;A0PDA4;A0PD98;A5X4I3;Q32183;A5X4L3;D9U1G2;O98549;Q05993;O98994;Q95634;Q8WJK2;O98548;Q6Y2Z1;A0PDB4;A4F2T3;C7A5Y1;O82538;Q9BA14;O98545;Q9GHU3;C7A5Z2;Q9T2E2;P93952;O47280;D6MYK4;Q8HUZ1;Q6VW37;Q3T8E6;Q0H754;Q95A44;Q95633;Q7YMT1;Q71N71;Q6VW25;O98879;Q4VI79;A0PDC7;E2CZ58;O03648;Q6VW40;Q8HUX6;Q5J9S3;Q6VW24;C7A609;Q8WLL1;Q9GEN6;B1NH25;O98429;Q37231;…	8148	88	CID		19.84	31.9953		3	56	33	1	830.439	2.2383	5/65	pps_Medicago_trypsin_rep1.mgf
	Low	DTDILAAFR	Q6PSM7;Q6J6P1;Q29VE5;Q32800;Q9TJY5;O47054;Q95CD5;Q9TJN8;Q9GCX9;D6C635;O63184;P93977;P93987;B6GUW7;Q33620;Q32259;Q33363;Q33440;A0ZQQ1;P92263;Q8HDA1;P94041;P94071;Q37357;Q9ZS63;P93986;Q95EN1;Q8MCX1;Q9GDQ2;A0PD98;A5X4I3;O47279;Q32183;P94074;D8V9A7;A5X4L3;D8V9E6;Q9GD45;Q9XQP7;D9U1G2;D0F109;Q8MCX9;Q5DK06;Q6SSI3;O98549;Q95E64;P28380;P31202;Q85VJ2;Q95634;Q8WJK2;O98548;Q6JXQ9;C7A5Y1;O82538;O98545;Q9XQL2;…	17492	159	CID		18.42	49.8385		3	56	26	1	1021.54	8.76981	5/74	pps_Medicago_trypsin_rep1.mgf
Q5J9S0	23.54	10	10	446	49.3376	6.80029	307.562	Ribulose-1,5-bisphosphate carboxylase/oxygenase large subunit (Fragment) OS=Tasmannia lanceolata GN=rbcL PE=3 SV=1 - [Q5J9S0_TASLA]
	Confidence Icon	Sequence	Protein Accessions	# Proteins	# Protein Groups	Activation Type	Modifications	IonScore	Exp Value	Δ Score	Rank	Identity High	Homology Threshold	Charge	m/z [Da]	ΔM [ppm]	Ions Matched	Spectrum File
	High	TFQGPPHGIQVxR	A4PB47;C7AQR5;Q5J9S0;Q6PZ84;Q29VE8	12	5	CID	X12(E)	104.04	1.56199e-07		6	57		1	1465.75	-6.34577	11/128	pps_Medicago_trypsin_rep1.mgf
	High	DITLGFVDLLR	Q6PSM7;Q29VE5;Q32800;Q9TJY5;Q8HT56;Q9XQH3;O98553;D8V9G2;Q8SKV4;D6C635;O63184;P93977;P93987;B6GUW7;D8V9E5;Q33620;Q32259;Q33363;Q33440;A0ZQQ1;P92263;P94065;P94041;B7P0F0;Q9ZS63;P93986;A0PDA4;Q8MCX1;Q9GDQ2;A0PD98;Q32183;P94074;D8V9A7;D8V9E6;Q9GD45;Q8HUY5;Q9XQP7;D9U1G2;Q5DK06;O98549;Q95E64;P28380;P31202;Q85VJ2;O98994;Q95634;O98548;Q6Y2Z1;A0PDB4;A4F2T3;C7A5Y1;O82538;O98545;Q9XQL2;C7A5Z2;P93952;Q5I998;…	5330	94	CID		99.57	4.14565e-07		4	57		1	1261.69	-19.681	10/97	pps_Medicago_trypsin_rep1.mgf
	High	MSGGDHIHAGTVVGKLEGER	B8YGX4;Q6J6P1;Q9TJY5;O47054;Q9XQH3;Q95CD5;Q9TJN8;Q8SKV4;D6C635;P93977;B6GUW7;Q33620;Q8MAK6;Q32259;A0ZQQ1;P94065;Q8HDA1;P94071;Q37357;P93986;Q8MCX1;A5X4I3;P94074;D8V9A7;A5X4L3;Q9XQP7;D9U1G2;Q8MCX9;Q5DK06;Q6SSI3;O98549;Q85VJ2;O98994;Q8WJK2;O98548;Q6Y2Z1;Q9BA14;O98545;Q9XQL2;C7A5Z2;Q9BAN9;Q9T2E2;Q6L9Z4;P93952;Q9TKH9;Q8WIZ6;D6MYK4;Q5I998;Q6VW37;Q0H754;Q95A44;Q6VW25;O98879;Q9MRX0;Q71N65;Q710K9;A0PDC7;…	8426	100	CID		98.81	3.86446e-07		4	56		1	2049.99	-12.3227	14/197	pps_Medicago_trypsin_rep1.mgf
	High	DKLNKYGRPLLGcTIKPK	B8YGX4;Q6PSM7;Q71N62;Q6J6P1;Q29VE5;Q32800;Q8HT56;Q9XQH3;Q9TJN8;Q9GCX9;D8V9G2;Q8SKV4;O63184;B6GUW7;D8V9E5;Q33620;Q8MAK6;Q32259;Q33363;Q33440;A0ZQQ1;P92263;P94065;P94041;P94071;Q36637;Q37357;Q9ZS63;A0PDA4;Q32224;Q95EN1;Q8MCX1;A0PD98;A5X4I3;O47279;P94074;D8V9A7;A5X4L3;D8V9E6;Q9GD45;Q9XQP7;D9U1G2;D0F109;Q5DK06;O98549;P28380;P31202;Q05993;Q85VJ2;O98994;O98548;Q9XEQ0;Q6JXQ9;Q6Y2Z1;A0PDB4;A4F2T3;O82538;…	21788	155	CID	C13(Carbamidomethyl)	94.05	1.40474e-06		6	57		1	2101.18	-6.7749	21/198	pps_Medicago_trypsin_rep1.mgf
	High	LTYYTPDYETKDTDILAAFR	Q29VE5;Q95CD5;Q9TJN8;Q33363;A0ZQQ1;P92263;Q37357;Q95EN1;O47279;Q32183;D0F109;P31202;Q8WJK2;C7A5Y1;Q9GHU3;Q9T2E2;Q8WIZ6;D6MYK4;Q15KA0;Q9TLI3;Q4VI79;E2CZ58;Q9MT23;O78603;Q95EN0;Q5J9S3;C7A609;Q8WLL1;B1NH25;Q37365;Q37231;D6MYK9;Q3ZR39;C7A5Z4;C7AF22;C7AF24;Q8HRM2;Q3ZR41;A9X3W1;D8L8B3;Q8WHV2;Q32313;Q37173;Q7YJS1;C3VMV0;Q9XQF1;O47281;Q5J9S0;Q29VE8;Q40141;Q6YN64;Q8MD81;C3S8S0;Q32811;Q31876;Q8MCY2	5081	56	CID		74.61	9.37288e-05		6	55		1	2396.13	-13.9997	11/200	pps_Medicago_trypsin_rep1.mgf
	High	DITLGFVDLLRDDFIEK	Q6PSM7;Q29VE5;Q32800;Q9TJY5;D8V9G2;Q8SKV4;O63184;P93977;P93987;B6GUW7;D8V9E5;Q32259;Q33440;A0ZQQ1;P94041;B7P0F0;P93986;A0PDA4;Q8MCX1;A0PD98;Q32183;D8V9A7;D8V9E6;Q9XQP7;Q5DK06;Q95E64;P28380;P31202;O98994;A0PDB4;C7A5Y1;O82538;O98545;Q9XQL2;Q5I998;Q0H754;Q95A44;Q95633;Q710K9;A0PDC7;Q710I6;D6C5Z6;Q5I972;B1NH25;Q32825;Q8MCW5;C7A5Z4;A9X3W1;Q85YX6;Q5I9A0;A5X4P1;Q95631;Q7YLG2;Q5J9S0;Q29VE8;Q7I250;Q7YLH5	3135	57	CID		73.59	0.000124199		7	56		1	2009.03	-15.0278	18/171	pps_Medicago_trypsin_rep1.mgf
	Medium	LGLSAKNYGR	B8YGX4;Q6PSM7;Q71N62;Q6J6P1;Q29VE5;Q32800;O47054;Q8HT56;Q9XQH3;O98553;Q9TJN8;Q9GCX9;D8V9G2;Q8SKV4;O63184;P93977;P93987;B6GUW7;D8V9E5;Q33620;Q8MAK6;Q32259;Q33363;Q33440;A0ZQQ1;P92263;Q8HDA1;P94041;P94071;B7P0F0;Q36637;Q37357;Q9ZS63;P93986;A0PDA4;Q32224;Q95EN1;Q8MCX1;Q9GDQ2;A0PD98;A5X4I3;O47279;Q32183;P94074;D8V9A7;A5X4L3;D8V9E6;Q9GD45;Q9XQP7;D9U1G2;Q5DK06;O98549;P31202;Q85VJ2;O98994;Q95634;Q8WJK2;…	23756	173	CID		52.24	0.0222396		4	57		1	1078.57	-27.0833	13/86	pps_Medicago_trypsin_rep1.mgf
	Low	YGRPLLGcTIKPK	B8YGX4;Q6PSM7;Q71N62;Q6J6P1;Q29VE5;Q32800;O47054;Q8HT56;Q9XQH3;O98553;Q9TJN8;Q9GCX9;D8V9G2;Q8SKV4;O63184;B6GUW7;D8V9E5;Q33620;Q8MAK6;Q32259;Q33363;Q33440;A0ZQQ1;P92263;P94065;P94041;P94071;Q36637;Q37357;Q9ZS63;A0PDA4;Q32224;Q95EN1;Q8MCX1;A0PD98;A5X4I3;O47279;P94074;D8V9A7;A5X4L3;D8V9E6;Q9GD45;Q9XQP7;D9U1G2;D0F109;Q5DK06;O98549;P28380;P31202;Q05993;Q85VJ2;O98994;O98548;Q9XEQ0;Q6JXQ9;Q6Y2Z1;A0PDB4;…	22098	163	CID	C8(Carbamidomethyl)	38.87	0.485962		4	57	44	1	1502.82	-20.3918	12/120	pps_Medicago_trypsin_rep1.mgf
	Low	EGNEIIR	Q29VE5;O47054;Q9XQH3;O98553;Q9TJN8;A0ZQQ1;Q8HDA1;Q37357;A0PDA4;A0PD98;A5X4I3;Q32183;A5X4L3;D9U1G2;O98549;Q05993;O98994;Q95634;Q8WJK2;O98548;Q6Y2Z1;A0PDB4;A4F2T3;C7A5Y1;O82538;Q9BA14;O98545;Q9GHU3;C7A5Z2;Q9T2E2;P93952;O47280;D6MYK4;Q8HUZ1;Q6VW37;Q3T8E6;Q0H754;Q95A44;Q95633;Q7YMT1;Q71N71;Q6VW25;O98879;Q4VI79;A0PDC7;E2CZ58;O03648;Q6VW40;Q8HUX6;Q5J9S3;Q6VW24;C7A609;Q8WLL1;Q9GEN6;B1NH25;O98429;Q37231;…	8148	88	CID		19.84	31.9953		3	56	33	1	830.439	2.2383	5/65	pps_Medicago_trypsin_rep1.mgf
	Low	DTDILAAFR	Q6PSM7;Q6J6P1;Q29VE5;Q32800;Q9TJY5;O47054;Q95CD5;Q9TJN8;Q9GCX9;D6C635;O63184;P93977;P93987;B6GUW7;Q33620;Q32259;Q33363;Q33440;A0ZQQ1;P92263;Q8HDA1;P94041;P94071;Q37357;Q9ZS63;P93986;Q95EN1;Q8MCX1;Q9GDQ2;A0PD98;A5X4I3;O47279;Q32183;P94074;D8V9A7;A5X4L3;D8V9E6;Q9GD45;Q9XQP7;D9U1G2;D0F109;Q8MCX9;Q5DK06;Q6SSI3;O98549;Q95E64;P28380;P31202;Q85VJ2;Q95634;Q8WJK2;O98548;Q6JXQ9;C7A5Y1;O82538;O98545;Q9XQL2;…	17492	159	CID		18.42	49.8385		3	56	26	1	1021.54	8.76981	5/74	pps_Medicago_trypsin_rep1.mgf
Q32800	22.77	9	9	426	47.2007	7.1958	301.695	Ribulose 1,5-bisphosphate carboxylase (Fragment) OS=Phaleria chermsideana GN=rbcL PE=3 SV=2 - [Q32800_9ROSI]
	Confidence Icon	Sequence	Protein Accessions	# Proteins	# Protein Groups	Activation Type	Modifications	IonScore	Exp Value	Δ Score	Rank	Identity High	Homology Threshold	Charge	m/z [Da]	ΔM [ppm]	Ions Matched	Spectrum File
	High	mxGGDHIHAGTVVGKLEGER	Q32800;C3VMV0;C5HG76	6	3	CID	M1(Oxidation), X2(A)	112.8	1.54202e-08		2	56		1	2049.99	-12.3251	15/191	pps_Medicago_trypsin_rep1.mgf
	High	TFQGPPHGIQVER	Q6PSM7;Q71N62;Q29VE5;Q32800;Q9TJY5;Q8HT56;Q9XQH3;Q9TJN8;D8V9G2;Q8SKV4;D6C635;O63184;P93977;B6GUW7;D8V9E5;Q8MAK6;Q32259;Q33363;Q33440;A0ZQQ1;P92263;P94065;P94041;P94071;Q37357;Q9ZS63;A0PDA4;Q95EN1;Q8MCX1;Q9GDQ2;A0PD98;A5X4I3;O47279;Q32183;P94074;D8V9A7;A5X4L3;D8V9E6;P28380;P31202;Q05993;Q85VJ2;O98994;Q95634;Q8WJK2;O98548;Q9XEQ0;Q6JXQ9;Q6Y2Z1;A0PDB4;A4F2T3;C7A5Y1;O82538;Q9BA14;O98545;Q9XQL2;Q9GHU3;…	19129	161	CID		104.04	1.56199e-07		5	57		1	1465.75	-6.34577	11/139	pps_Medicago_trypsin_rep1.mgf
	High	DITLGFVDLLR	Q6PSM7;Q29VE5;Q32800;Q9TJY5;Q8HT56;Q9XQH3;O98553;D8V9G2;Q8SKV4;D6C635;O63184;P93977;P93987;B6GUW7;D8V9E5;Q33620;Q32259;Q33363;Q33440;A0ZQQ1;P92263;P94065;P94041;B7P0F0;Q9ZS63;P93986;A0PDA4;Q8MCX1;Q9GDQ2;A0PD98;Q32183;P94074;D8V9A7;D8V9E6;Q9GD45;Q8HUY5;Q9XQP7;D9U1G2;Q5DK06;O98549;Q95E64;P28380;P31202;Q85VJ2;O98994;Q95634;O98548;Q6Y2Z1;A0PDB4;A4F2T3;C7A5Y1;O82538;O98545;Q9XQL2;C7A5Z2;P93952;Q5I998;…	5330	94	CID		99.57	4.14565e-07		4	57		1	1261.69	-19.681	10/97	pps_Medicago_trypsin_rep1.mgf
	High	DKLNKYGRPLLGcTIKPK	B8YGX4;Q6PSM7;Q71N62;Q6J6P1;Q29VE5;Q32800;Q8HT56;Q9XQH3;Q9TJN8;Q9GCX9;D8V9G2;Q8SKV4;O63184;B6GUW7;D8V9E5;Q33620;Q8MAK6;Q32259;Q33363;Q33440;A0ZQQ1;P92263;P94065;P94041;P94071;Q36637;Q37357;Q9ZS63;A0PDA4;Q32224;Q95EN1;Q8MCX1;A0PD98;A5X4I3;O47279;P94074;D8V9A7;A5X4L3;D8V9E6;Q9GD45;Q9XQP7;D9U1G2;D0F109;Q5DK06;O98549;P28380;P31202;Q05993;Q85VJ2;O98994;O98548;Q9XEQ0;Q6JXQ9;Q6Y2Z1;A0PDB4;A4F2T3;O82538;…	21788	155	CID	C13(Carbamidomethyl)	94.05	1.40474e-06		6	57		1	2101.18	-6.7749	21/198	pps_Medicago_trypsin_rep1.mgf
	High	DITLGFVDLLRDDFIEK	Q6PSM7;Q29VE5;Q32800;Q9TJY5;D8V9G2;Q8SKV4;O63184;P93977;P93987;B6GUW7;D8V9E5;Q32259;Q33440;A0ZQQ1;P94041;B7P0F0;P93986;A0PDA4;Q8MCX1;A0PD98;Q32183;D8V9A7;D8V9E6;Q9XQP7;Q5DK06;Q95E64;P28380;P31202;O98994;A0PDB4;C7A5Y1;O82538;O98545;Q9XQL2;Q5I998;Q0H754;Q95A44;Q95633;Q710K9;A0PDC7;Q710I6;D6C5Z6;Q5I972;B1NH25;Q32825;Q8MCW5;C7A5Z4;A9X3W1;Q85YX6;Q5I9A0;A5X4P1;Q95631;Q7YLG2;Q5J9S0;Q29VE8;Q7I250;Q7YLH5	3135	57	CID		73.59	0.000124199		7	56		1	2009.03	-15.0278	18/171	pps_Medicago_trypsin_rep1.mgf
	Medium	VALEAcVKAR	Q32800;Q9TJY5;O47054;Q8HT56;Q9XQH3;Q95CD5;O98553;Q9TJN8;Q9GCX9;D8V9G2;Q8SKV4;D6C635;O63184;P93977;P93987;B6GUW7;D8V9E5;Q33620;Q8MAK6;Q32259;Q33363;Q33440;A0ZQQ1;P92263;P94065;Q8HDA1;P94041;P94071	1195	28	CID	C6(Carbamidomethyl)	55.45	0.00931485		4	56		1	1116.56	-54.3234	8/82	pps_Medicago_trypsin_rep1.mgf
	Medium	LGLSAKNYGR	B8YGX4;Q6PSM7;Q71N62;Q6J6P1;Q29VE5;Q32800;O47054;Q8HT56;Q9XQH3;O98553;Q9TJN8;Q9GCX9;D8V9G2;Q8SKV4;O63184;P93977;P93987;B6GUW7;D8V9E5;Q33620;Q8MAK6;Q32259;Q33363;Q33440;A0ZQQ1;P92263;Q8HDA1;P94041;P94071;B7P0F0;Q36637;Q37357;Q9ZS63;P93986;A0PDA4;Q32224;Q95EN1;Q8MCX1;Q9GDQ2;A0PD98;A5X4I3;O47279;Q32183;P94074;D8V9A7;A5X4L3;D8V9E6;Q9GD45;Q9XQP7;D9U1G2;Q5DK06;O98549;P31202;Q85VJ2;O98994;Q95634;Q8WJK2;…	23756	173	CID		52.24	0.0222396		4	57		1	1078.57	-27.0833	13/86	pps_Medicago_trypsin_rep1.mgf
	Low	YGRPLLGcTIKPK	B8YGX4;Q6PSM7;Q71N62;Q6J6P1;Q29VE5;Q32800;O47054;Q8HT56;Q9XQH3;O98553;Q9TJN8;Q9GCX9;D8V9G2;Q8SKV4;O63184;B6GUW7;D8V9E5;Q33620;Q8MAK6;Q32259;Q33363;Q33440;A0ZQQ1;P92263;P94065;P94041;P94071;Q36637;Q37357;Q9ZS63;A0PDA4;Q32224;Q95EN1;Q8MCX1;A0PD98;A5X4I3;O47279;P94074;D8V9A7;A5X4L3;D8V9E6;Q9GD45;Q9XQP7;D9U1G2;D0F109;Q5DK06;O98549;P28380;P31202;Q05993;Q85VJ2;O98994;O98548;Q9XEQ0;Q6JXQ9;Q6Y2Z1;A0PDB4;…	22098	163	CID	C8(Carbamidomethyl)	38.87	0.485962		4	57	44	1	1502.82	-20.3918	12/120	pps_Medicago_trypsin_rep1.mgf
	Low	DTDILAAFR	Q6PSM7;Q6J6P1;Q29VE5;Q32800;Q9TJY5;O47054;Q95CD5;Q9TJN8;Q9GCX9;D6C635;O63184;P93977;P93987;B6GUW7;Q33620;Q32259;Q33363;Q33440;A0ZQQ1;P92263;Q8HDA1;P94041;P94071;Q37357;Q9ZS63;P93986;Q95EN1;Q8MCX1;Q9GDQ2;A0PD98;A5X4I3;O47279;Q32183;P94074;D8V9A7;A5X4L3;D8V9E6;Q9GD45;Q9XQP7;D9U1G2;D0F109;Q8MCX9;Q5DK06;Q6SSI3;O98549;Q95E64;P28380;P31202;Q85VJ2;Q95634;Q8WJK2;O98548;Q6JXQ9;C7A5Y1;O82538;O98545;Q9XQL2;…	17492	159	CID		18.42	49.8385		3	56	26	1	1021.54	8.76981	5/74	pps_Medicago_trypsin_rep1.mgf
Q43715	11.99	9	9	809	88.2144	7.40088	297.273	Protein TOC75, chloroplastic OS=Pisum sativum GN=TOC75 PE=1 SV=1 - [TOC75_PEA]
	Confidence Icon	Sequence	Protein Accessions	# Proteins	# Protein Groups	Activation Type	Modifications	IonScore	Exp Value	Δ Score	Rank	Identity High	Homology Threshold	Charge	m/z [Da]	ΔM [ppm]	Ions Matched	Spectrum File
	High	KLSPVFTGGPGVDEVPSIWVDR	Q43715	1	1	CID		156.96	4.98648e-13	0.834395	1	55		1	2355.21	-8.79235	20/247	pps_Medicago_trypsin_rep1.mgf
	High	QLLPGHTFNIEAGKQALR	Q43715	1	1	CID		116.86	5.03639e-09	0.820513	1	55	40	1	1993.08	-8.25922	15/185	pps_Medicago_trypsin_rep1.mgf
	High	AGVKANITENFSR	Q43715	1	1	CID		72.42	0.000151737	0.625	1	55	44	1	1406.71	-21.4837	18/123	pps_Medicago_trypsin_rep1.mgf
	Medium	LSPVFTGGPGVDEVPSIWVDR	Q43715	1	1	CID		51.89	0.0159323	0.730769	1	55	29	1	2227.09	-21.1852	11/197	pps_Medicago_trypsin_rep1.mgf
	Medium	ELPKQLLPGHTFNIEAGKQALR	Q43715	1	1	CID		51.35	0.0222907	0.686275	1	56	31	1	2460.31	-27.0111	13/239	pps_Medicago_trypsin_rep1.mgf
	Low	FTYGLVMEEIITR	Q43715	1	1	CID		35.25	1.11373	0.428571	1	57	34	1	1571.78	-21.5433	12/117	pps_Medicago_trypsin_rep1.mgf
	Low	ANITENFSR	Q43715	1	1	CID		35.23	0.551366	0.314286	1	54	38	1	1051.5	-19.6304	14/87	pps_Medicago_trypsin_rep1.mgf
	Low	NLQGLNR	Q43715	1	1	CID		26.73	3.69837		4	53	40	1	814.437	-19.8681	7/68	pps_Medicago_trypsin_rep1.mgf
	Low	GGRPTLASLQPGGTITFEHR	Q43715	1	1	CID		22.09	15.7576	0.227273	1	55	31	1	2095.1	-2.578	9/214	pps_Medicago_trypsin_rep1.mgf
Q8SKV4	21.65	9	9	448	49.5262	6.75635	287.705	Ribulose 1,5-biphosphate carboxylase (Fragment) OS=Versteegia cauliflora GN=rbcL PE=3 SV=1 - [Q8SKV4_9GENT]
	Confidence Icon	Sequence	Protein Accessions	# Proteins	# Protein Groups	Activation Type	Modifications	IonScore	Exp Value	Δ Score	Rank	Identity High	Homology Threshold	Charge	m/z [Da]	ΔM [ppm]	Ions Matched	Spectrum File
	High	TFQGPPHGIQVER	Q6PSM7;Q71N62;Q29VE5;Q32800;Q9TJY5;Q8HT56;Q9XQH3;Q9TJN8;D8V9G2;Q8SKV4;D6C635;O63184;P93977;B6GUW7;D8V9E5;Q8MAK6;Q32259;Q33363;Q33440;A0ZQQ1;P92263;P94065;P94041;P94071;Q37357;Q9ZS63;A0PDA4;Q95EN1;Q8MCX1;Q9GDQ2;A0PD98;A5X4I3;O47279;Q32183;P94074;D8V9A7;A5X4L3;D8V9E6;P28380;P31202;Q05993;Q85VJ2;O98994;Q95634;Q8WJK2;O98548;Q9XEQ0;Q6JXQ9;Q6Y2Z1;A0PDB4;A4F2T3;C7A5Y1;O82538;Q9BA14;O98545;Q9XQL2;Q9GHU3;…	19129	161	CID		104.04	1.56199e-07		5	57		1	1465.75	-6.34577	11/139	pps_Medicago_trypsin_rep1.mgf
	High	DITLGFVDLLR	Q6PSM7;Q29VE5;Q32800;Q9TJY5;Q8HT56;Q9XQH3;O98553;D8V9G2;Q8SKV4;D6C635;O63184;P93977;P93987;B6GUW7;D8V9E5;Q33620;Q32259;Q33363;Q33440;A0ZQQ1;P92263;P94065;P94041;B7P0F0;Q9ZS63;P93986;A0PDA4;Q8MCX1;Q9GDQ2;A0PD98;Q32183;P94074;D8V9A7;D8V9E6;Q9GD45;Q8HUY5;Q9XQP7;D9U1G2;Q5DK06;O98549;Q95E64;P28380;P31202;Q85VJ2;O98994;Q95634;O98548;Q6Y2Z1;A0PDB4;A4F2T3;C7A5Y1;O82538;O98545;Q9XQL2;C7A5Z2;P93952;Q5I998;…	5330	94	CID		99.57	4.14565e-07		4	57		1	1261.69	-19.681	10/97	pps_Medicago_trypsin_rep1.mgf
	High	MSGGDHIHAGTVVGKLEGER	B8YGX4;Q6J6P1;Q9TJY5;O47054;Q9XQH3;Q95CD5;Q9TJN8;Q8SKV4;D6C635;P93977;B6GUW7;Q33620;Q8MAK6;Q32259;A0ZQQ1;P94065;Q8HDA1;P94071;Q37357;P93986;Q8MCX1;A5X4I3;P94074;D8V9A7;A5X4L3;Q9XQP7;D9U1G2;Q8MCX9;Q5DK06;Q6SSI3;O98549;Q85VJ2;O98994;Q8WJK2;O98548;Q6Y2Z1;Q9BA14;O98545;Q9XQL2;C7A5Z2;Q9BAN9;Q9T2E2;Q6L9Z4;P93952;Q9TKH9;Q8WIZ6;D6MYK4;Q5I998;Q6VW37;Q0H754;Q95A44;Q6VW25;O98879;Q9MRX0;Q71N65;Q710K9;A0PDC7;…	8426	100	CID		98.81	3.86446e-07		4	56		1	2049.99	-12.3227	14/197	pps_Medicago_trypsin_rep1.mgf
	High	DKLNKYGRPLLGcTIKPK	B8YGX4;Q6PSM7;Q71N62;Q6J6P1;Q29VE5;Q32800;Q8HT56;Q9XQH3;Q9TJN8;Q9GCX9;D8V9G2;Q8SKV4;O63184;B6GUW7;D8V9E5;Q33620;Q8MAK6;Q32259;Q33363;Q33440;A0ZQQ1;P92263;P94065;P94041;P94071;Q36637;Q37357;Q9ZS63;A0PDA4;Q32224;Q95EN1;Q8MCX1;A0PD98;A5X4I3;O47279;P94074;D8V9A7;A5X4L3;D8V9E6;Q9GD45;Q9XQP7;D9U1G2;D0F109;Q5DK06;O98549;P28380;P31202;Q05993;Q85VJ2;O98994;O98548;Q9XEQ0;Q6JXQ9;Q6Y2Z1;A0PDB4;A4F2T3;O82538;…	21788	155	CID	C13(Carbamidomethyl)	94.05	1.40474e-06		6	57		1	2101.18	-6.7749	21/198	pps_Medicago_trypsin_rep1.mgf
	High	DITLGFVDLLRDDFIEK	Q6PSM7;Q29VE5;Q32800;Q9TJY5;D8V9G2;Q8SKV4;O63184;P93977;P93987;B6GUW7;D8V9E5;Q32259;Q33440;A0ZQQ1;P94041;B7P0F0;P93986;A0PDA4;Q8MCX1;A0PD98;Q32183;D8V9A7;D8V9E6;Q9XQP7;Q5DK06;Q95E64;P28380;P31202;O98994;A0PDB4;C7A5Y1;O82538;O98545;Q9XQL2;Q5I998;Q0H754;Q95A44;Q95633;Q710K9;A0PDC7;Q710I6;D6C5Z6;Q5I972;B1NH25;Q32825;Q8MCW5;C7A5Z4;A9X3W1;Q85YX6;Q5I9A0;A5X4P1;Q95631;Q7YLG2;Q5J9S0;Q29VE8;Q7I250;Q7YLH5	3135	57	CID		73.59	0.000124199		7	56		1	2009.03	-15.0278	18/171	pps_Medicago_trypsin_rep1.mgf
	Medium	VALEAcVKAR	Q32800;Q9TJY5;O47054;Q8HT56;Q9XQH3;Q95CD5;O98553;Q9TJN8;Q9GCX9;D8V9G2;Q8SKV4;D6C635;O63184;P93977;P93987;B6GUW7;D8V9E5;Q33620;Q8MAK6;Q32259;Q33363;Q33440;A0ZQQ1;P92263;P94065;Q8HDA1;P94041;P94071	1195	28	CID	C6(Carbamidomethyl)	55.45	0.00931485		4	56		1	1116.56	-54.3234	8/82	pps_Medicago_trypsin_rep1.mgf
	Medium	LGLSAKNYGR	B8YGX4;Q6PSM7;Q71N62;Q6J6P1;Q29VE5;Q32800;O47054;Q8HT56;Q9XQH3;O98553;Q9TJN8;Q9GCX9;D8V9G2;Q8SKV4;O63184;P93977;P93987;B6GUW7;D8V9E5;Q33620;Q8MAK6;Q32259;Q33363;Q33440;A0ZQQ1;P92263;Q8HDA1;P94041;P94071;B7P0F0;Q36637;Q37357;Q9ZS63;P93986;A0PDA4;Q32224;Q95EN1;Q8MCX1;Q9GDQ2;A0PD98;A5X4I3;O47279;Q32183;P94074;D8V9A7;A5X4L3;D8V9E6;Q9GD45;Q9XQP7;D9U1G2;Q5DK06;O98549;P31202;Q85VJ2;O98994;Q95634;Q8WJK2;…	23756	173	CID		52.24	0.0222396		4	57		1	1078.57	-27.0833	13/86	pps_Medicago_trypsin_rep1.mgf
	Low	YGRPLLGcTIKPK	B8YGX4;Q6PSM7;Q71N62;Q6J6P1;Q29VE5;Q32800;O47054;Q8HT56;Q9XQH3;O98553;Q9TJN8;Q9GCX9;D8V9G2;Q8SKV4;O63184;B6GUW7;D8V9E5;Q33620;Q8MAK6;Q32259;Q33363;Q33440;A0ZQQ1;P92263;P94065;P94041;P94071;Q36637;Q37357;Q9ZS63;A0PDA4;Q32224;Q95EN1;Q8MCX1;A0PD98;A5X4I3;O47279;P94074;D8V9A7;A5X4L3;D8V9E6;Q9GD45;Q9XQP7;D9U1G2;D0F109;Q5DK06;O98549;P28380;P31202;Q05993;Q85VJ2;O98994;O98548;Q9XEQ0;Q6JXQ9;Q6Y2Z1;A0PDB4;…	22098	163	CID	C8(Carbamidomethyl)	38.87	0.485962		4	57	44	1	1502.82	-20.3918	12/120	pps_Medicago_trypsin_rep1.mgf
	Low	DTbILAAFR	Q8SKV4	1	1	CID	B3(D)	18.42	49.8385		9	56	26	1	1021.54	8.76981	5/73	pps_Medicago_trypsin_rep1.mgf
B6GUW7	26.55	10	10	467	51.7898	6.68311	287.705	Ribulose-1,5-bisphosphate-carboxylase (Fragment) OS=Pyrostria bibracteata GN=rbcL PE=3 SV=1 - [B6GUW7_9GENT]
	Confidence Icon	Sequence	Protein Accessions	# Proteins	# Protein Groups	Activation Type	Modifications	IonScore	Exp Value	Δ Score	Rank	Identity High	Homology Threshold	Charge	m/z [Da]	ΔM [ppm]	Ions Matched	Spectrum File
	High	TFQGPPHGIQVER	Q6PSM7;Q71N62;Q29VE5;Q32800;Q9TJY5;Q8HT56;Q9XQH3;Q9TJN8;D8V9G2;Q8SKV4;D6C635;O63184;P93977;B6GUW7;D8V9E5;Q8MAK6;Q32259;Q33363;Q33440;A0ZQQ1;P92263;P94065;P94041;P94071;Q37357;Q9ZS63;A0PDA4;Q95EN1;Q8MCX1;Q9GDQ2;A0PD98;A5X4I3;O47279;Q32183;P94074;D8V9A7;A5X4L3;D8V9E6;P28380;P31202;Q05993;Q85VJ2;O98994;Q95634;Q8WJK2;O98548;Q9XEQ0;Q6JXQ9;Q6Y2Z1;A0PDB4;A4F2T3;C7A5Y1;O82538;Q9BA14;O98545;Q9XQL2;Q9GHU3;…	19129	161	CID		104.04	1.56199e-07		5	57		1	1465.75	-6.34577	11/139	pps_Medicago_trypsin_rep1.mgf
	High	DITLGFVDLLR	Q6PSM7;Q29VE5;Q32800;Q9TJY5;Q8HT56;Q9XQH3;O98553;D8V9G2;Q8SKV4;D6C635;O63184;P93977;P93987;B6GUW7;D8V9E5;Q33620;Q32259;Q33363;Q33440;A0ZQQ1;P92263;P94065;P94041;B7P0F0;Q9ZS63;P93986;A0PDA4;Q8MCX1;Q9GDQ2;A0PD98;Q32183;P94074;D8V9A7;D8V9E6;Q9GD45;Q8HUY5;Q9XQP7;D9U1G2;Q5DK06;O98549;Q95E64;P28380;P31202;Q85VJ2;O98994;Q95634;O98548;Q6Y2Z1;A0PDB4;A4F2T3;C7A5Y1;O82538;O98545;Q9XQL2;C7A5Z2;P93952;Q5I998;…	5330	94	CID		99.57	4.14565e-07		4	57		1	1261.69	-19.681	10/97	pps_Medicago_trypsin_rep1.mgf
	High	MSGGDHIHAGTVVGKLEGER	B8YGX4;Q6J6P1;Q9TJY5;O47054;Q9XQH3;Q95CD5;Q9TJN8;Q8SKV4;D6C635;P93977;B6GUW7;Q33620;Q8MAK6;Q32259;A0ZQQ1;P94065;Q8HDA1;P94071;Q37357;P93986;Q8MCX1;A5X4I3;P94074;D8V9A7;A5X4L3;Q9XQP7;D9U1G2;Q8MCX9;Q5DK06;Q6SSI3;O98549;Q85VJ2;O98994;Q8WJK2;O98548;Q6Y2Z1;Q9BA14;O98545;Q9XQL2;C7A5Z2;Q9BAN9;Q9T2E2;Q6L9Z4;P93952;Q9TKH9;Q8WIZ6;D6MYK4;Q5I998;Q6VW37;Q0H754;Q95A44;Q6VW25;O98879;Q9MRX0;Q71N65;Q710K9;A0PDC7;…	8426	100	CID		98.81	3.86446e-07		4	56		1	2049.99	-12.3227	14/197	pps_Medicago_trypsin_rep1.mgf
	High	DKLNKYGRPLLGcTIKPK	B8YGX4;Q6PSM7;Q71N62;Q6J6P1;Q29VE5;Q32800;Q8HT56;Q9XQH3;Q9TJN8;Q9GCX9;D8V9G2;Q8SKV4;O63184;B6GUW7;D8V9E5;Q33620;Q8MAK6;Q32259;Q33363;Q33440;A0ZQQ1;P92263;P94065;P94041;P94071;Q36637;Q37357;Q9ZS63;A0PDA4;Q32224;Q95EN1;Q8MCX1;A0PD98;A5X4I3;O47279;P94074;D8V9A7;A5X4L3;D8V9E6;Q9GD45;Q9XQP7;D9U1G2;D0F109;Q5DK06;O98549;P28380;P31202;Q05993;Q85VJ2;O98994;O98548;Q9XEQ0;Q6JXQ9;Q6Y2Z1;A0PDB4;A4F2T3;O82538;…	21788	155	CID	C13(Carbamidomethyl)	94.05	1.40474e-06		6	57		1	2101.18	-6.7749	21/198	pps_Medicago_trypsin_rep1.mgf
	High	DITLGFVDLLRDDFIEK	Q6PSM7;Q29VE5;Q32800;Q9TJY5;D8V9G2;Q8SKV4;O63184;P93977;P93987;B6GUW7;D8V9E5;Q32259;Q33440;A0ZQQ1;P94041;B7P0F0;P93986;A0PDA4;Q8MCX1;A0PD98;Q32183;D8V9A7;D8V9E6;Q9XQP7;Q5DK06;Q95E64;P28380;P31202;O98994;A0PDB4;C7A5Y1;O82538;O98545;Q9XQL2;Q5I998;Q0H754;Q95A44;Q95633;Q710K9;A0PDC7;Q710I6;D6C5Z6;Q5I972;B1NH25;Q32825;Q8MCW5;C7A5Z4;A9X3W1;Q85YX6;Q5I9A0;A5X4P1;Q95631;Q7YLG2;Q5J9S0;Q29VE8;Q7I250;Q7YLH5	3135	57	CID		73.59	0.000124199		7	56		1	2009.03	-15.0278	18/171	pps_Medicago_trypsin_rep1.mgf
	Medium	VALEAcVKAR	Q32800;Q9TJY5;O47054;Q8HT56;Q9XQH3;Q95CD5;O98553;Q9TJN8;Q9GCX9;D8V9G2;Q8SKV4;D6C635;O63184;P93977;P93987;B6GUW7;D8V9E5;Q33620;Q8MAK6;Q32259;Q33363;Q33440;A0ZQQ1;P92263;P94065;Q8HDA1;P94041;P94071	1195	28	CID	C6(Carbamidomethyl)	55.45	0.00931485		4	56		1	1116.56	-54.3234	8/82	pps_Medicago_trypsin_rep1.mgf
	Medium	LGLSAKNYGR	B8YGX4;Q6PSM7;Q71N62;Q6J6P1;Q29VE5;Q32800;O47054;Q8HT56;Q9XQH3;O98553;Q9TJN8;Q9GCX9;D8V9G2;Q8SKV4;O63184;P93977;P93987;B6GUW7;D8V9E5;Q33620;Q8MAK6;Q32259;Q33363;Q33440;A0ZQQ1;P92263;Q8HDA1;P94041;P94071;B7P0F0;Q36637;Q37357;Q9ZS63;P93986;A0PDA4;Q32224;Q95EN1;Q8MCX1;Q9GDQ2;A0PD98;A5X4I3;O47279;Q32183;P94074;D8V9A7;A5X4L3;D8V9E6;Q9GD45;Q9XQP7;D9U1G2;Q5DK06;O98549;P31202;Q85VJ2;O98994;Q95634;Q8WJK2;…	23756	173	CID		52.24	0.0222396		4	57		1	1078.57	-27.0833	13/86	pps_Medicago_trypsin_rep1.mgf
	Low	YGRPLLGcTIKPK	B8YGX4;Q6PSM7;Q71N62;Q6J6P1;Q29VE5;Q32800;O47054;Q8HT56;Q9XQH3;O98553;Q9TJN8;Q9GCX9;D8V9G2;Q8SKV4;O63184;B6GUW7;D8V9E5;Q33620;Q8MAK6;Q32259;Q33363;Q33440;A0ZQQ1;P92263;P94065;P94041;P94071;Q36637;Q37357;Q9ZS63;A0PDA4;Q32224;Q95EN1;Q8MCX1;A0PD98;A5X4I3;O47279;P94074;D8V9A7;A5X4L3;D8V9E6;Q9GD45;Q9XQP7;D9U1G2;D0F109;Q5DK06;O98549;P28380;P31202;Q05993;Q85VJ2;O98994;O98548;Q9XEQ0;Q6JXQ9;Q6Y2Z1;A0PDB4;…	22098	163	CID	C8(Carbamidomethyl)	38.87	0.485962		4	57	44	1	1502.82	-20.3918	12/120	pps_Medicago_trypsin_rep1.mgf
	Low	ELGVPIVmHDYLTGGFTANTxLAHYCR	Q9XQH3;B6GUW7;Q0H754;A9X3W1	19	4	CID	M8(Oxidation), X21(C)	20.42	22.228		6	55	40	1	2997.56	52.2437	6/269	pps_Medicago_trypsin_rep1.mgf
	Low	DTDILAAFR	Q6PSM7;Q6J6P1;Q29VE5;Q32800;Q9TJY5;O47054;Q95CD5;Q9TJN8;Q9GCX9;D6C635;O63184;P93977;P93987;B6GUW7;Q33620;Q32259;Q33363;Q33440;A0ZQQ1;P92263;Q8HDA1;P94041;P94071;Q37357;Q9ZS63;P93986;Q95EN1;Q8MCX1;Q9GDQ2;A0PD98;A5X4I3;O47279;Q32183;P94074;D8V9A7;A5X4L3;D8V9E6;Q9GD45;Q9XQP7;D9U1G2;D0F109;Q8MCX9;Q5DK06;Q6SSI3;O98549;Q95E64;P28380;P31202;Q85VJ2;Q95634;Q8WJK2;O98548;Q6JXQ9;C7A5Y1;O82538;O98545;Q9XQL2;…	17492	159	CID		18.42	49.8385		3	56	26	1	1021.54	8.76981	5/74	pps_Medicago_trypsin_rep1.mgf
D8V9E5	20.85	8	8	422	46.3844	7.04932	287.705	Ribulose-1,5-bisphosphate carboxylase/oxygenase large subunit (Fragment) OS=Ottoschmidtia microphylla GN=rbcL PE=3 SV=1 - [D8V9E5_9GENT]
	Confidence Icon	Sequence	Protein Accessions	# Proteins	# Protein Groups	Activation Type	Modifications	IonScore	Exp Value	Δ Score	Rank	Identity High	Homology Threshold	Charge	m/z [Da]	ΔM [ppm]	Ions Matched	Spectrum File
	High	TFQGPPHGIQVER	Q6PSM7;Q71N62;Q29VE5;Q32800;Q9TJY5;Q8HT56;Q9XQH3;Q9TJN8;D8V9G2;Q8SKV4;D6C635;O63184;P93977;B6GUW7;D8V9E5;Q8MAK6;Q32259;Q33363;Q33440;A0ZQQ1;P92263;P94065;P94041;P94071;Q37357;Q9ZS63;A0PDA4;Q95EN1;Q8MCX1;Q9GDQ2;A0PD98;A5X4I3;O47279;Q32183;P94074;D8V9A7;A5X4L3;D8V9E6;P28380;P31202;Q05993;Q85VJ2;O98994;Q95634;Q8WJK2;O98548;Q9XEQ0;Q6JXQ9;Q6Y2Z1;A0PDB4;A4F2T3;C7A5Y1;O82538;Q9BA14;O98545;Q9XQL2;Q9GHU3;…	19129	161	CID		104.04	1.56199e-07		5	57		1	1465.75	-6.34577	11/139	pps_Medicago_trypsin_rep1.mgf
	High	DITLGFVDLLR	Q6PSM7;Q29VE5;Q32800;Q9TJY5;Q8HT56;Q9XQH3;O98553;D8V9G2;Q8SKV4;D6C635;O63184;P93977;P93987;B6GUW7;D8V9E5;Q33620;Q32259;Q33363;Q33440;A0ZQQ1;P92263;P94065;P94041;B7P0F0;Q9ZS63;P93986;A0PDA4;Q8MCX1;Q9GDQ2;A0PD98;Q32183;P94074;D8V9A7;D8V9E6;Q9GD45;Q8HUY5;Q9XQP7;D9U1G2;Q5DK06;O98549;Q95E64;P28380;P31202;Q85VJ2;O98994;Q95634;O98548;Q6Y2Z1;A0PDB4;A4F2T3;C7A5Y1;O82538;O98545;Q9XQL2;C7A5Z2;P93952;Q5I998;…	5330	94	CID		99.57	4.14565e-07		4	57		1	1261.69	-19.681	10/97	pps_Medicago_trypsin_rep1.mgf
	High	MSGGDHIHAGTVVGKLxGER	P93987;D8V9E5;Q9XQF1;Q6QE36	6	4	CID	X17(E)	98.81	3.86446e-07		6	56		1	2049.99	-12.3227	14/197	pps_Medicago_trypsin_rep1.mgf
	High	DKLNKYGRPLLGcTIKPK	B8YGX4;Q6PSM7;Q71N62;Q6J6P1;Q29VE5;Q32800;Q8HT56;Q9XQH3;Q9TJN8;Q9GCX9;D8V9G2;Q8SKV4;O63184;B6GUW7;D8V9E5;Q33620;Q8MAK6;Q32259;Q33363;Q33440;A0ZQQ1;P92263;P94065;P94041;P94071;Q36637;Q37357;Q9ZS63;A0PDA4;Q32224;Q95EN1;Q8MCX1;A0PD98;A5X4I3;O47279;P94074;D8V9A7;A5X4L3;D8V9E6;Q9GD45;Q9XQP7;D9U1G2;D0F109;Q5DK06;O98549;P28380;P31202;Q05993;Q85VJ2;O98994;O98548;Q9XEQ0;Q6JXQ9;Q6Y2Z1;A0PDB4;A4F2T3;O82538;…	21788	155	CID	C13(Carbamidomethyl)	94.05	1.40474e-06		6	57		1	2101.18	-6.7749	21/198	pps_Medicago_trypsin_rep1.mgf
	High	DITLGFVDLLRDDFIEK	Q6PSM7;Q29VE5;Q32800;Q9TJY5;D8V9G2;Q8SKV4;O63184;P93977;P93987;B6GUW7;D8V9E5;Q32259;Q33440;A0ZQQ1;P94041;B7P0F0;P93986;A0PDA4;Q8MCX1;A0PD98;Q32183;D8V9A7;D8V9E6;Q9XQP7;Q5DK06;Q95E64;P28380;P31202;O98994;A0PDB4;C7A5Y1;O82538;O98545;Q9XQL2;Q5I998;Q0H754;Q95A44;Q95633;Q710K9;A0PDC7;Q710I6;D6C5Z6;Q5I972;B1NH25;Q32825;Q8MCW5;C7A5Z4;A9X3W1;Q85YX6;Q5I9A0;A5X4P1;Q95631;Q7YLG2;Q5J9S0;Q29VE8;Q7I250;Q7YLH5	3135	57	CID		73.59	0.000124199		7	56		1	2009.03	-15.0278	18/171	pps_Medicago_trypsin_rep1.mgf
	Medium	VALEAcVKAR	Q32800;Q9TJY5;O47054;Q8HT56;Q9XQH3;Q95CD5;O98553;Q9TJN8;Q9GCX9;D8V9G2;Q8SKV4;D6C635;O63184;P93977;P93987;B6GUW7;D8V9E5;Q33620;Q8MAK6;Q32259;Q33363;Q33440;A0ZQQ1;P92263;P94065;Q8HDA1;P94041;P94071	1195	28	CID	C6(Carbamidomethyl)	55.45	0.00931485		4	56		1	1116.56	-54.3234	8/82	pps_Medicago_trypsin_rep1.mgf
	Medium	LGLSAKNYGR	B8YGX4;Q6PSM7;Q71N62;Q6J6P1;Q29VE5;Q32800;O47054;Q8HT56;Q9XQH3;O98553;Q9TJN8;Q9GCX9;D8V9G2;Q8SKV4;O63184;P93977;P93987;B6GUW7;D8V9E5;Q33620;Q8MAK6;Q32259;Q33363;Q33440;A0ZQQ1;P92263;Q8HDA1;P94041;P94071;B7P0F0;Q36637;Q37357;Q9ZS63;P93986;A0PDA4;Q32224;Q95EN1;Q8MCX1;Q9GDQ2;A0PD98;A5X4I3;O47279;Q32183;P94074;D8V9A7;A5X4L3;D8V9E6;Q9GD45;Q9XQP7;D9U1G2;Q5DK06;O98549;P31202;Q85VJ2;O98994;Q95634;Q8WJK2;…	23756	173	CID		52.24	0.0222396		4	57		1	1078.57	-27.0833	13/86	pps_Medicago_trypsin_rep1.mgf
	Low	YGRPLLGcTIKPK	B8YGX4;Q6PSM7;Q71N62;Q6J6P1;Q29VE5;Q32800;O47054;Q8HT56;Q9XQH3;O98553;Q9TJN8;Q9GCX9;D8V9G2;Q8SKV4;O63184;B6GUW7;D8V9E5;Q33620;Q8MAK6;Q32259;Q33363;Q33440;A0ZQQ1;P92263;P94065;P94041;P94071;Q36637;Q37357;Q9ZS63;A0PDA4;Q32224;Q95EN1;Q8MCX1;A0PD98;A5X4I3;O47279;P94074;D8V9A7;A5X4L3;D8V9E6;Q9GD45;Q9XQP7;D9U1G2;D0F109;Q5DK06;O98549;P28380;P31202;Q05993;Q85VJ2;O98994;O98548;Q9XEQ0;Q6JXQ9;Q6Y2Z1;A0PDB4;…	22098	163	CID	C8(Carbamidomethyl)	38.87	0.485962		4	57	44	1	1502.82	-20.3918	12/120	pps_Medicago_trypsin_rep1.mgf
Q32259	26.67	10	10	465	51.5159	6.68311	287.705	Ribulose 1,5-bisphosphate carboxylase large subunit (Fragment) OS=Galbulimima belgraveana GN=rbcL PE=3 SV=2 - [Q32259_GALBE]
	Confidence Icon	Sequence	Protein Accessions	# Proteins	# Protein Groups	Activation Type	Modifications	IonScore	Exp Value	Δ Score	Rank	Identity High	Homology Threshold	Charge	m/z [Da]	ΔM [ppm]	Ions Matched	Spectrum File
	High	TFQGPPHGIQVER	Q6PSM7;Q71N62;Q29VE5;Q32800;Q9TJY5;Q8HT56;Q9XQH3;Q9TJN8;D8V9G2;Q8SKV4;D6C635;O63184;P93977;B6GUW7;D8V9E5;Q8MAK6;Q32259;Q33363;Q33440;A0ZQQ1;P92263;P94065;P94041;P94071;Q37357;Q9ZS63;A0PDA4;Q95EN1;Q8MCX1;Q9GDQ2;A0PD98;A5X4I3;O47279;Q32183;P94074;D8V9A7;A5X4L3;D8V9E6;P28380;P31202;Q05993;Q85VJ2;O98994;Q95634;Q8WJK2;O98548;Q9XEQ0;Q6JXQ9;Q6Y2Z1;A0PDB4;A4F2T3;C7A5Y1;O82538;Q9BA14;O98545;Q9XQL2;Q9GHU3;…	19129	161	CID		104.04	1.56199e-07		5	57		1	1465.75	-6.34577	11/139	pps_Medicago_trypsin_rep1.mgf
	High	DITLGFVDLLR	Q6PSM7;Q29VE5;Q32800;Q9TJY5;Q8HT56;Q9XQH3;O98553;D8V9G2;Q8SKV4;D6C635;O63184;P93977;P93987;B6GUW7;D8V9E5;Q33620;Q32259;Q33363;Q33440;A0ZQQ1;P92263;P94065;P94041;B7P0F0;Q9ZS63;P93986;A0PDA4;Q8MCX1;Q9GDQ2;A0PD98;Q32183;P94074;D8V9A7;D8V9E6;Q9GD45;Q8HUY5;Q9XQP7;D9U1G2;Q5DK06;O98549;Q95E64;P28380;P31202;Q85VJ2;O98994;Q95634;O98548;Q6Y2Z1;A0PDB4;A4F2T3;C7A5Y1;O82538;O98545;Q9XQL2;C7A5Z2;P93952;Q5I998;…	5330	94	CID		99.57	4.14565e-07		4	57		1	1261.69	-19.681	10/97	pps_Medicago_trypsin_rep1.mgf
	High	MSGGDHIHAGTVVGKLEGER	B8YGX4;Q6J6P1;Q9TJY5;O47054;Q9XQH3;Q95CD5;Q9TJN8;Q8SKV4;D6C635;P93977;B6GUW7;Q33620;Q8MAK6;Q32259;A0ZQQ1;P94065;Q8HDA1;P94071;Q37357;P93986;Q8MCX1;A5X4I3;P94074;D8V9A7;A5X4L3;Q9XQP7;D9U1G2;Q8MCX9;Q5DK06;Q6SSI3;O98549;Q85VJ2;O98994;Q8WJK2;O98548;Q6Y2Z1;Q9BA14;O98545;Q9XQL2;C7A5Z2;Q9BAN9;Q9T2E2;Q6L9Z4;P93952;Q9TKH9;Q8WIZ6;D6MYK4;Q5I998;Q6VW37;Q0H754;Q95A44;Q6VW25;O98879;Q9MRX0;Q71N65;Q710K9;A0PDC7;…	8426	100	CID		98.81	3.86446e-07		4	56		1	2049.99	-12.3227	14/197	pps_Medicago_trypsin_rep1.mgf
	High	DKLNKYGRPLLGcTIKPK	B8YGX4;Q6PSM7;Q71N62;Q6J6P1;Q29VE5;Q32800;Q8HT56;Q9XQH3;Q9TJN8;Q9GCX9;D8V9G2;Q8SKV4;O63184;B6GUW7;D8V9E5;Q33620;Q8MAK6;Q32259;Q33363;Q33440;A0ZQQ1;P92263;P94065;P94041;P94071;Q36637;Q37357;Q9ZS63;A0PDA4;Q32224;Q95EN1;Q8MCX1;A0PD98;A5X4I3;O47279;P94074;D8V9A7;A5X4L3;D8V9E6;Q9GD45;Q9XQP7;D9U1G2;D0F109;Q5DK06;O98549;P28380;P31202;Q05993;Q85VJ2;O98994;O98548;Q9XEQ0;Q6JXQ9;Q6Y2Z1;A0PDB4;A4F2T3;O82538;…	21788	155	CID	C13(Carbamidomethyl)	94.05	1.40474e-06		6	57		1	2101.18	-6.7749	21/198	pps_Medicago_trypsin_rep1.mgf
	High	DITLGFVDLLRDDFIEK	Q6PSM7;Q29VE5;Q32800;Q9TJY5;D8V9G2;Q8SKV4;O63184;P93977;P93987;B6GUW7;D8V9E5;Q32259;Q33440;A0ZQQ1;P94041;B7P0F0;P93986;A0PDA4;Q8MCX1;A0PD98;Q32183;D8V9A7;D8V9E6;Q9XQP7;Q5DK06;Q95E64;P28380;P31202;O98994;A0PDB4;C7A5Y1;O82538;O98545;Q9XQL2;Q5I998;Q0H754;Q95A44;Q95633;Q710K9;A0PDC7;Q710I6;D6C5Z6;Q5I972;B1NH25;Q32825;Q8MCW5;C7A5Z4;A9X3W1;Q85YX6;Q5I9A0;A5X4P1;Q95631;Q7YLG2;Q5J9S0;Q29VE8;Q7I250;Q7YLH5	3135	57	CID		73.59	0.000124199		7	56		1	2009.03	-15.0278	18/171	pps_Medicago_trypsin_rep1.mgf
	Medium	VALEAcVKAR	Q32800;Q9TJY5;O47054;Q8HT56;Q9XQH3;Q95CD5;O98553;Q9TJN8;Q9GCX9;D8V9G2;Q8SKV4;D6C635;O63184;P93977;P93987;B6GUW7;D8V9E5;Q33620;Q8MAK6;Q32259;Q33363;Q33440;A0ZQQ1;P92263;P94065;Q8HDA1;P94041;P94071	1195	28	CID	C6(Carbamidomethyl)	55.45	0.00931485		4	56		1	1116.56	-54.3234	8/82	pps_Medicago_trypsin_rep1.mgf
	Medium	LGLSAKNYGR	B8YGX4;Q6PSM7;Q71N62;Q6J6P1;Q29VE5;Q32800;O47054;Q8HT56;Q9XQH3;O98553;Q9TJN8;Q9GCX9;D8V9G2;Q8SKV4;O63184;P93977;P93987;B6GUW7;D8V9E5;Q33620;Q8MAK6;Q32259;Q33363;Q33440;A0ZQQ1;P92263;Q8HDA1;P94041;P94071;B7P0F0;Q36637;Q37357;Q9ZS63;P93986;A0PDA4;Q32224;Q95EN1;Q8MCX1;Q9GDQ2;A0PD98;A5X4I3;O47279;Q32183;P94074;D8V9A7;A5X4L3;D8V9E6;Q9GD45;Q9XQP7;D9U1G2;Q5DK06;O98549;P31202;Q85VJ2;O98994;Q95634;Q8WJK2;…	23756	173	CID		52.24	0.0222396		4	57		1	1078.57	-27.0833	13/86	pps_Medicago_trypsin_rep1.mgf
	Low	YGRPLLGcTIKPK	B8YGX4;Q6PSM7;Q71N62;Q6J6P1;Q29VE5;Q32800;O47054;Q8HT56;Q9XQH3;O98553;Q9TJN8;Q9GCX9;D8V9G2;Q8SKV4;O63184;B6GUW7;D8V9E5;Q33620;Q8MAK6;Q32259;Q33363;Q33440;A0ZQQ1;P92263;P94065;P94041;P94071;Q36637;Q37357;Q9ZS63;A0PDA4;Q32224;Q95EN1;Q8MCX1;A0PD98;A5X4I3;O47279;P94074;D8V9A7;A5X4L3;D8V9E6;Q9GD45;Q9XQP7;D9U1G2;D0F109;Q5DK06;O98549;P28380;P31202;Q05993;Q85VJ2;O98994;O98548;Q9XEQ0;Q6JXQ9;Q6Y2Z1;A0PDB4;…	22098	163	CID	C8(Carbamidomethyl)	38.87	0.485962		4	57	44	1	1502.82	-20.3918	12/120	pps_Medicago_trypsin_rep1.mgf
	Low	ELGVPIVmHDYLTGGFTANTSLSHYCR	Q9TJN8;Q9GCX9;Q32259;Q33363;A0PDA4;Q95EN1;Q9GD45;A0PDB4;Q6L9Z4;Q95A44;B1NH25;Q6L9Z3;A4PB47	467	13	CID	M8(Oxidation)	20.42	22.228		8	55	40	1	2997.56	46.3222	6/272	pps_Medicago_trypsin_rep1.mgf
	Low	DTDILAAFR	Q6PSM7;Q6J6P1;Q29VE5;Q32800;Q9TJY5;O47054;Q95CD5;Q9TJN8;Q9GCX9;D6C635;O63184;P93977;P93987;B6GUW7;Q33620;Q32259;Q33363;Q33440;A0ZQQ1;P92263;Q8HDA1;P94041;P94071;Q37357;Q9ZS63;P93986;Q95EN1;Q8MCX1;Q9GDQ2;A0PD98;A5X4I3;O47279;Q32183;P94074;D8V9A7;A5X4L3;D8V9E6;Q9GD45;Q9XQP7;D9U1G2;D0F109;Q8MCX9;Q5DK06;Q6SSI3;O98549;Q95E64;P28380;P31202;Q85VJ2;Q95634;Q8WJK2;O98548;Q6JXQ9;C7A5Y1;O82538;O98545;Q9XQL2;…	17492	159	CID		18.42	49.8385		3	56	26	1	1021.54	8.76981	5/74	pps_Medicago_trypsin_rep1.mgf
P94071	20.59	9	9	471	52.1544	6.58057	287.705	Ribulose-1,5-bisphosphate carboxylase, large subunit (Fragment) OS=Kailarsenia ochreata GN=rbcL PE=3 SV=1 - [P94071_9GENT]
	Confidence Icon	Sequence	Protein Accessions	# Proteins	# Protein Groups	Activation Type	Modifications	IonScore	Exp Value	Δ Score	Rank	Identity High	Homology Threshold	Charge	m/z [Da]	ΔM [ppm]	Ions Matched	Spectrum File
	High	TFQGPPHGIQVER	Q6PSM7;Q71N62;Q29VE5;Q32800;Q9TJY5;Q8HT56;Q9XQH3;Q9TJN8;D8V9G2;Q8SKV4;D6C635;O63184;P93977;B6GUW7;D8V9E5;Q8MAK6;Q32259;Q33363;Q33440;A0ZQQ1;P92263;P94065;P94041;P94071;Q37357;Q9ZS63;A0PDA4;Q95EN1;Q8MCX1;Q9GDQ2;A0PD98;A5X4I3;O47279;Q32183;P94074;D8V9A7;A5X4L3;D8V9E6;P28380;P31202;Q05993;Q85VJ2;O98994;Q95634;Q8WJK2;O98548;Q9XEQ0;Q6JXQ9;Q6Y2Z1;A0PDB4;A4F2T3;C7A5Y1;O82538;Q9BA14;O98545;Q9XQL2;Q9GHU3;…	19129	161	CID		104.04	1.56199e-07		5	57		1	1465.75	-6.34577	11/139	pps_Medicago_trypsin_rep1.mgf
	High	DITxGFVDLLR	P94071	3	1	CID	X4(L)	99.57	4.14565e-07		9	57		1	1261.69	-19.681	10/97	pps_Medicago_trypsin_rep1.mgf
	High	MSGGDHIHAGTVVGKLEGER	B8YGX4;Q6J6P1;Q9TJY5;O47054;Q9XQH3;Q95CD5;Q9TJN8;Q8SKV4;D6C635;P93977;B6GUW7;Q33620;Q8MAK6;Q32259;A0ZQQ1;P94065;Q8HDA1;P94071;Q37357;P93986;Q8MCX1;A5X4I3;P94074;D8V9A7;A5X4L3;Q9XQP7;D9U1G2;Q8MCX9;Q5DK06;Q6SSI3;O98549;Q85VJ2;O98994;Q8WJK2;O98548;Q6Y2Z1;Q9BA14;O98545;Q9XQL2;C7A5Z2;Q9BAN9;Q9T2E2;Q6L9Z4;P93952;Q9TKH9;Q8WIZ6;D6MYK4;Q5I998;Q6VW37;Q0H754;Q95A44;Q6VW25;O98879;Q9MRX0;Q71N65;Q710K9;A0PDC7;…	8426	100	CID		98.81	3.86446e-07		4	56		1	2049.99	-12.3227	14/197	pps_Medicago_trypsin_rep1.mgf
	High	DKLNKYGRPLLGcTIKPK	B8YGX4;Q6PSM7;Q71N62;Q6J6P1;Q29VE5;Q32800;Q8HT56;Q9XQH3;Q9TJN8;Q9GCX9;D8V9G2;Q8SKV4;O63184;B6GUW7;D8V9E5;Q33620;Q8MAK6;Q32259;Q33363;Q33440;A0ZQQ1;P92263;P94065;P94041;P94071;Q36637;Q37357;Q9ZS63;A0PDA4;Q32224;Q95EN1;Q8MCX1;A0PD98;A5X4I3;O47279;P94074;D8V9A7;A5X4L3;D8V9E6;Q9GD45;Q9XQP7;D9U1G2;D0F109;Q5DK06;O98549;P28380;P31202;Q05993;Q85VJ2;O98994;O98548;Q9XEQ0;Q6JXQ9;Q6Y2Z1;A0PDB4;A4F2T3;O82538;…	21788	155	CID	C13(Carbamidomethyl)	94.05	1.40474e-06		6	57		1	2101.18	-6.7749	21/198	pps_Medicago_trypsin_rep1.mgf
	High	DITxGFVDLLRDDFIEK	P94071	3	1	CID	X4(I)	73.59	0.000124199		3	56		1	2009.03	-15.0278	18/171	pps_Medicago_trypsin_rep1.mgf
	Medium	VALEAcVKAR	Q32800;Q9TJY5;O47054;Q8HT56;Q9XQH3;Q95CD5;O98553;Q9TJN8;Q9GCX9;D8V9G2;Q8SKV4;D6C635;O63184;P93977;P93987;B6GUW7;D8V9E5;Q33620;Q8MAK6;Q32259;Q33363;Q33440;A0ZQQ1;P92263;P94065;Q8HDA1;P94041;P94071	1195	28	CID	C6(Carbamidomethyl)	55.45	0.00931485		4	56		1	1116.56	-54.3234	8/82	pps_Medicago_trypsin_rep1.mgf
	Medium	LGLSAKNYGR	B8YGX4;Q6PSM7;Q71N62;Q6J6P1;Q29VE5;Q32800;O47054;Q8HT56;Q9XQH3;O98553;Q9TJN8;Q9GCX9;D8V9G2;Q8SKV4;O63184;P93977;P93987;B6GUW7;D8V9E5;Q33620;Q8MAK6;Q32259;Q33363;Q33440;A0ZQQ1;P92263;Q8HDA1;P94041;P94071;B7P0F0;Q36637;Q37357;Q9ZS63;P93986;A0PDA4;Q32224;Q95EN1;Q8MCX1;Q9GDQ2;A0PD98;A5X4I3;O47279;Q32183;P94074;D8V9A7;A5X4L3;D8V9E6;Q9GD45;Q9XQP7;D9U1G2;Q5DK06;O98549;P31202;Q85VJ2;O98994;Q95634;Q8WJK2;…	23756	173	CID		52.24	0.0222396		4	57		1	1078.57	-27.0833	13/86	pps_Medicago_trypsin_rep1.mgf
	Low	YGRPLLGcTIKPK	B8YGX4;Q6PSM7;Q71N62;Q6J6P1;Q29VE5;Q32800;O47054;Q8HT56;Q9XQH3;O98553;Q9TJN8;Q9GCX9;D8V9G2;Q8SKV4;O63184;B6GUW7;D8V9E5;Q33620;Q8MAK6;Q32259;Q33363;Q33440;A0ZQQ1;P92263;P94065;P94041;P94071;Q36637;Q37357;Q9ZS63;A0PDA4;Q32224;Q95EN1;Q8MCX1;A0PD98;A5X4I3;O47279;P94074;D8V9A7;A5X4L3;D8V9E6;Q9GD45;Q9XQP7;D9U1G2;D0F109;Q5DK06;O98549;P28380;P31202;Q05993;Q85VJ2;O98994;O98548;Q9XEQ0;Q6JXQ9;Q6Y2Z1;A0PDB4;…	22098	163	CID	C8(Carbamidomethyl)	38.87	0.485962		4	57	44	1	1502.82	-20.3918	12/120	pps_Medicago_trypsin_rep1.mgf
	Low	DTDILAAFR	Q6PSM7;Q6J6P1;Q29VE5;Q32800;Q9TJY5;O47054;Q95CD5;Q9TJN8;Q9GCX9;D6C635;O63184;P93977;P93987;B6GUW7;Q33620;Q32259;Q33363;Q33440;A0ZQQ1;P92263;Q8HDA1;P94041;P94071;Q37357;Q9ZS63;P93986;Q95EN1;Q8MCX1;Q9GDQ2;A0PD98;A5X4I3;O47279;Q32183;P94074;D8V9A7;A5X4L3;D8V9E6;Q9GD45;Q9XQP7;D9U1G2;D0F109;Q8MCX9;Q5DK06;Q6SSI3;O98549;Q95E64;P28380;P31202;Q85VJ2;Q95634;Q8WJK2;O98548;Q6JXQ9;C7A5Y1;O82538;O98545;Q9XQL2;…	17492	159	CID		18.42	49.8385		3	56	26	1	1021.54	8.76981	5/74	pps_Medicago_trypsin_rep1.mgf
Q8MCX1	22.22	10	10	468	51.9228	6.58057	287.705	Ribulose-1,5-bisphosphate carboxylase large subunit (Fragment) OS=Clusiella axillaris GN=rbcL PE=3 SV=2 - [Q8MCX1_9ROSI]
	Confidence Icon	Sequence	Protein Accessions	# Proteins	# Protein Groups	Activation Type	Modifications	IonScore	Exp Value	Δ Score	Rank	Identity High	Homology Threshold	Charge	m/z [Da]	ΔM [ppm]	Ions Matched	Spectrum File
	High	TFQGPPHGIQVER	Q6PSM7;Q71N62;Q29VE5;Q32800;Q9TJY5;Q8HT56;Q9XQH3;Q9TJN8;D8V9G2;Q8SKV4;D6C635;O63184;P93977;B6GUW7;D8V9E5;Q8MAK6;Q32259;Q33363;Q33440;A0ZQQ1;P92263;P94065;P94041;P94071;Q37357;Q9ZS63;A0PDA4;Q95EN1;Q8MCX1;Q9GDQ2;A0PD98;A5X4I3;O47279;Q32183;P94074;D8V9A7;A5X4L3;D8V9E6;P28380;P31202;Q05993;Q85VJ2;O98994;Q95634;Q8WJK2;O98548;Q9XEQ0;Q6JXQ9;Q6Y2Z1;A0PDB4;A4F2T3;C7A5Y1;O82538;Q9BA14;O98545;Q9XQL2;Q9GHU3;…	19129	161	CID		104.04	1.56199e-07		5	57		1	1465.75	-6.34577	11/139	pps_Medicago_trypsin_rep1.mgf
	High	DITLGFVDLLR	Q6PSM7;Q29VE5;Q32800;Q9TJY5;Q8HT56;Q9XQH3;O98553;D8V9G2;Q8SKV4;D6C635;O63184;P93977;P93987;B6GUW7;D8V9E5;Q33620;Q32259;Q33363;Q33440;A0ZQQ1;P92263;P94065;P94041;B7P0F0;Q9ZS63;P93986;A0PDA4;Q8MCX1;Q9GDQ2;A0PD98;Q32183;P94074;D8V9A7;D8V9E6;Q9GD45;Q8HUY5;Q9XQP7;D9U1G2;Q5DK06;O98549;Q95E64;P28380;P31202;Q85VJ2;O98994;Q95634;O98548;Q6Y2Z1;A0PDB4;A4F2T3;C7A5Y1;O82538;O98545;Q9XQL2;C7A5Z2;P93952;Q5I998;…	5330	94	CID		99.57	4.14565e-07		4	57		1	1261.69	-19.681	10/97	pps_Medicago_trypsin_rep1.mgf
	High	MSGGDHIHAGTVVGKLEGER	B8YGX4;Q6J6P1;Q9TJY5;O47054;Q9XQH3;Q95CD5;Q9TJN8;Q8SKV4;D6C635;P93977;B6GUW7;Q33620;Q8MAK6;Q32259;A0ZQQ1;P94065;Q8HDA1;P94071;Q37357;P93986;Q8MCX1;A5X4I3;P94074;D8V9A7;A5X4L3;Q9XQP7;D9U1G2;Q8MCX9;Q5DK06;Q6SSI3;O98549;Q85VJ2;O98994;Q8WJK2;O98548;Q6Y2Z1;Q9BA14;O98545;Q9XQL2;C7A5Z2;Q9BAN9;Q9T2E2;Q6L9Z4;P93952;Q9TKH9;Q8WIZ6;D6MYK4;Q5I998;Q6VW37;Q0H754;Q95A44;Q6VW25;O98879;Q9MRX0;Q71N65;Q710K9;A0PDC7;…	8426	100	CID		98.81	3.86446e-07		4	56		1	2049.99	-12.3227	14/197	pps_Medicago_trypsin_rep1.mgf
	High	DKLNKYGRPLLGcTIKPK	B8YGX4;Q6PSM7;Q71N62;Q6J6P1;Q29VE5;Q32800;Q8HT56;Q9XQH3;Q9TJN8;Q9GCX9;D8V9G2;Q8SKV4;O63184;B6GUW7;D8V9E5;Q33620;Q8MAK6;Q32259;Q33363;Q33440;A0ZQQ1;P92263;P94065;P94041;P94071;Q36637;Q37357;Q9ZS63;A0PDA4;Q32224;Q95EN1;Q8MCX1;A0PD98;A5X4I3;O47279;P94074;D8V9A7;A5X4L3;D8V9E6;Q9GD45;Q9XQP7;D9U1G2;D0F109;Q5DK06;O98549;P28380;P31202;Q05993;Q85VJ2;O98994;O98548;Q9XEQ0;Q6JXQ9;Q6Y2Z1;A0PDB4;A4F2T3;O82538;…	21788	155	CID	C13(Carbamidomethyl)	94.05	1.40474e-06		6	57		1	2101.18	-6.7749	21/198	pps_Medicago_trypsin_rep1.mgf
	High	DITLGFVDLLRDDFIEK	Q6PSM7;Q29VE5;Q32800;Q9TJY5;D8V9G2;Q8SKV4;O63184;P93977;P93987;B6GUW7;D8V9E5;Q32259;Q33440;A0ZQQ1;P94041;B7P0F0;P93986;A0PDA4;Q8MCX1;A0PD98;Q32183;D8V9A7;D8V9E6;Q9XQP7;Q5DK06;Q95E64;P28380;P31202;O98994;A0PDB4;C7A5Y1;O82538;O98545;Q9XQL2;Q5I998;Q0H754;Q95A44;Q95633;Q710K9;A0PDC7;Q710I6;D6C5Z6;Q5I972;B1NH25;Q32825;Q8MCW5;C7A5Z4;A9X3W1;Q85YX6;Q5I9A0;A5X4P1;Q95631;Q7YLG2;Q5J9S0;Q29VE8;Q7I250;Q7YLH5	3135	57	CID		73.59	0.000124199		7	56		1	2009.03	-15.0278	18/171	pps_Medicago_trypsin_rep1.mgf
	Medium	VALEAcVxAR	A0PDA4;Q32224;Q95EN1;Q8MCX1;Q9GDQ2;A0PD98;A5X4I3;O47279;Q32183	25	9	CID	C6(Carbamidomethyl), X8(K)	55.45	0.00931485		6	56		1	1116.56	-54.3234	8/78	pps_Medicago_trypsin_rep1.mgf
	Medium	LGLSAKNYGR	B8YGX4;Q6PSM7;Q71N62;Q6J6P1;Q29VE5;Q32800;O47054;Q8HT56;Q9XQH3;O98553;Q9TJN8;Q9GCX9;D8V9G2;Q8SKV4;O63184;P93977;P93987;B6GUW7;D8V9E5;Q33620;Q8MAK6;Q32259;Q33363;Q33440;A0ZQQ1;P92263;Q8HDA1;P94041;P94071;B7P0F0;Q36637;Q37357;Q9ZS63;P93986;A0PDA4;Q32224;Q95EN1;Q8MCX1;Q9GDQ2;A0PD98;A5X4I3;O47279;Q32183;P94074;D8V9A7;A5X4L3;D8V9E6;Q9GD45;Q9XQP7;D9U1G2;Q5DK06;O98549;P31202;Q85VJ2;O98994;Q95634;Q8WJK2;…	23756	173	CID		52.24	0.0222396		4	57		1	1078.57	-27.0833	13/86	pps_Medicago_trypsin_rep1.mgf
	Low	YGRPLLGcTIKPK	B8YGX4;Q6PSM7;Q71N62;Q6J6P1;Q29VE5;Q32800;O47054;Q8HT56;Q9XQH3;O98553;Q9TJN8;Q9GCX9;D8V9G2;Q8SKV4;O63184;B6GUW7;D8V9E5;Q33620;Q8MAK6;Q32259;Q33363;Q33440;A0ZQQ1;P92263;P94065;P94041;P94071;Q36637;Q37357;Q9ZS63;A0PDA4;Q32224;Q95EN1;Q8MCX1;A0PD98;A5X4I3;O47279;P94074;D8V9A7;A5X4L3;D8V9E6;Q9GD45;Q9XQP7;D9U1G2;D0F109;Q5DK06;O98549;P28380;P31202;Q05993;Q85VJ2;O98994;O98548;Q9XEQ0;Q6JXQ9;Q6Y2Z1;A0PDB4;…	22098	163	CID	C8(Carbamidomethyl)	38.87	0.485962		4	57	44	1	1502.82	-20.3918	12/120	pps_Medicago_trypsin_rep1.mgf
	Low	ExNEIIR	Q8MCX1	2	1	CID	X2(G)	19.84	31.9953		9	56	33	1	830.439	2.2383	5/65	pps_Medicago_trypsin_rep1.mgf
	Low	DTDILAAFR	Q6PSM7;Q6J6P1;Q29VE5;Q32800;Q9TJY5;O47054;Q95CD5;Q9TJN8;Q9GCX9;D6C635;O63184;P93977;P93987;B6GUW7;Q33620;Q32259;Q33363;Q33440;A0ZQQ1;P92263;Q8HDA1;P94041;P94071;Q37357;Q9ZS63;P93986;Q95EN1;Q8MCX1;Q9GDQ2;A0PD98;A5X4I3;O47279;Q32183;P94074;D8V9A7;A5X4L3;D8V9E6;Q9GD45;Q9XQP7;D9U1G2;D0F109;Q8MCX9;Q5DK06;Q6SSI3;O98549;Q95E64;P28380;P31202;Q85VJ2;Q95634;Q8WJK2;O98548;Q6JXQ9;C7A5Y1;O82538;O98545;Q9XQL2;…	17492	159	CID		18.42	49.8385		3	56	26	1	1021.54	8.76981	5/74	pps_Medicago_trypsin_rep1.mgf
D8V9A7	21.75	9	9	446	49.3289	6.48096	287.705	Ribulose-1,5-bisphosphate carboxylase/oxygenase large subunit (Fragment) OS=Arachnothryx leucophylla GN=rbcL PE=3 SV=1 - [D8V9A7_9GENT]
	Confidence Icon	Sequence	Protein Accessions	# Proteins	# Protein Groups	Activation Type	Modifications	IonScore	Exp Value	Δ Score	Rank	Identity High	Homology Threshold	Charge	m/z [Da]	ΔM [ppm]	Ions Matched	Spectrum File
	High	TFQGPPHGIQVER	Q6PSM7;Q71N62;Q29VE5;Q32800;Q9TJY5;Q8HT56;Q9XQH3;Q9TJN8;D8V9G2;Q8SKV4;D6C635;O63184;P93977;B6GUW7;D8V9E5;Q8MAK6;Q32259;Q33363;Q33440;A0ZQQ1;P92263;P94065;P94041;P94071;Q37357;Q9ZS63;A0PDA4;Q95EN1;Q8MCX1;Q9GDQ2;A0PD98;A5X4I3;O47279;Q32183;P94074;D8V9A7;A5X4L3;D8V9E6;P28380;P31202;Q05993;Q85VJ2;O98994;Q95634;Q8WJK2;O98548;Q9XEQ0;Q6JXQ9;Q6Y2Z1;A0PDB4;A4F2T3;C7A5Y1;O82538;Q9BA14;O98545;Q9XQL2;Q9GHU3;…	19129	161	CID		104.04	1.56199e-07		5	57		1	1465.75	-6.34577	11/139	pps_Medicago_trypsin_rep1.mgf
	High	DITLGFVDLLR	Q6PSM7;Q29VE5;Q32800;Q9TJY5;Q8HT56;Q9XQH3;O98553;D8V9G2;Q8SKV4;D6C635;O63184;P93977;P93987;B6GUW7;D8V9E5;Q33620;Q32259;Q33363;Q33440;A0ZQQ1;P92263;P94065;P94041;B7P0F0;Q9ZS63;P93986;A0PDA4;Q8MCX1;Q9GDQ2;A0PD98;Q32183;P94074;D8V9A7;D8V9E6;Q9GD45;Q8HUY5;Q9XQP7;D9U1G2;Q5DK06;O98549;Q95E64;P28380;P31202;Q85VJ2;O98994;Q95634;O98548;Q6Y2Z1;A0PDB4;A4F2T3;C7A5Y1;O82538;O98545;Q9XQL2;C7A5Z2;P93952;Q5I998;…	5330	94	CID		99.57	4.14565e-07		4	57		1	1261.69	-19.681	10/97	pps_Medicago_trypsin_rep1.mgf
	High	MSGGDHIHAGTVVGKLEGER	B8YGX4;Q6J6P1;Q9TJY5;O47054;Q9XQH3;Q95CD5;Q9TJN8;Q8SKV4;D6C635;P93977;B6GUW7;Q33620;Q8MAK6;Q32259;A0ZQQ1;P94065;Q8HDA1;P94071;Q37357;P93986;Q8MCX1;A5X4I3;P94074;D8V9A7;A5X4L3;Q9XQP7;D9U1G2;Q8MCX9;Q5DK06;Q6SSI3;O98549;Q85VJ2;O98994;Q8WJK2;O98548;Q6Y2Z1;Q9BA14;O98545;Q9XQL2;C7A5Z2;Q9BAN9;Q9T2E2;Q6L9Z4;P93952;Q9TKH9;Q8WIZ6;D6MYK4;Q5I998;Q6VW37;Q0H754;Q95A44;Q6VW25;O98879;Q9MRX0;Q71N65;Q710K9;A0PDC7;…	8426	100	CID		98.81	3.86446e-07		4	56		1	2049.99	-12.3227	14/197	pps_Medicago_trypsin_rep1.mgf
	High	DKLNKYGRPLLGcTIKPK	B8YGX4;Q6PSM7;Q71N62;Q6J6P1;Q29VE5;Q32800;Q8HT56;Q9XQH3;Q9TJN8;Q9GCX9;D8V9G2;Q8SKV4;O63184;B6GUW7;D8V9E5;Q33620;Q8MAK6;Q32259;Q33363;Q33440;A0ZQQ1;P92263;P94065;P94041;P94071;Q36637;Q37357;Q9ZS63;A0PDA4;Q32224;Q95EN1;Q8MCX1;A0PD98;A5X4I3;O47279;P94074;D8V9A7;A5X4L3;D8V9E6;Q9GD45;Q9XQP7;D9U1G2;D0F109;Q5DK06;O98549;P28380;P31202;Q05993;Q85VJ2;O98994;O98548;Q9XEQ0;Q6JXQ9;Q6Y2Z1;A0PDB4;A4F2T3;O82538;…	21788	155	CID	C13(Carbamidomethyl)	94.05	1.40474e-06		6	57		1	2101.18	-6.7749	21/198	pps_Medicago_trypsin_rep1.mgf
	High	DITLGFVDLLRDDFIEK	Q6PSM7;Q29VE5;Q32800;Q9TJY5;D8V9G2;Q8SKV4;O63184;P93977;P93987;B6GUW7;D8V9E5;Q32259;Q33440;A0ZQQ1;P94041;B7P0F0;P93986;A0PDA4;Q8MCX1;A0PD98;Q32183;D8V9A7;D8V9E6;Q9XQP7;Q5DK06;Q95E64;P28380;P31202;O98994;A0PDB4;C7A5Y1;O82538;O98545;Q9XQL2;Q5I998;Q0H754;Q95A44;Q95633;Q710K9;A0PDC7;Q710I6;D6C5Z6;Q5I972;B1NH25;Q32825;Q8MCW5;C7A5Z4;A9X3W1;Q85YX6;Q5I9A0;A5X4P1;Q95631;Q7YLG2;Q5J9S0;Q29VE8;Q7I250;Q7YLH5	3135	57	CID		73.59	0.000124199		7	56		1	2009.03	-15.0278	18/171	pps_Medicago_trypsin_rep1.mgf
	Medium	VALEAxVKAR	D8V9A7;A5X4L3	3	2	CID	X6(C), X6(Carbamidomethyl)	55.45	0.00931485		8	56		1	1116.56	-54.3234	8/82	pps_Medicago_trypsin_rep1.mgf
	Medium	LGLSAKNYGR	B8YGX4;Q6PSM7;Q71N62;Q6J6P1;Q29VE5;Q32800;O47054;Q8HT56;Q9XQH3;O98553;Q9TJN8;Q9GCX9;D8V9G2;Q8SKV4;O63184;P93977;P93987;B6GUW7;D8V9E5;Q33620;Q8MAK6;Q32259;Q33363;Q33440;A0ZQQ1;P92263;Q8HDA1;P94041;P94071;B7P0F0;Q36637;Q37357;Q9ZS63;P93986;A0PDA4;Q32224;Q95EN1;Q8MCX1;Q9GDQ2;A0PD98;A5X4I3;O47279;Q32183;P94074;D8V9A7;A5X4L3;D8V9E6;Q9GD45;Q9XQP7;D9U1G2;Q5DK06;O98549;P31202;Q85VJ2;O98994;Q95634;Q8WJK2;…	23756	173	CID		52.24	0.0222396		4	57		1	1078.57	-27.0833	13/86	pps_Medicago_trypsin_rep1.mgf
	Low	YGRPLLGcTIKPK	B8YGX4;Q6PSM7;Q71N62;Q6J6P1;Q29VE5;Q32800;O47054;Q8HT56;Q9XQH3;O98553;Q9TJN8;Q9GCX9;D8V9G2;Q8SKV4;O63184;B6GUW7;D8V9E5;Q33620;Q8MAK6;Q32259;Q33363;Q33440;A0ZQQ1;P92263;P94065;P94041;P94071;Q36637;Q37357;Q9ZS63;A0PDA4;Q32224;Q95EN1;Q8MCX1;A0PD98;A5X4I3;O47279;P94074;D8V9A7;A5X4L3;D8V9E6;Q9GD45;Q9XQP7;D9U1G2;D0F109;Q5DK06;O98549;P28380;P31202;Q05993;Q85VJ2;O98994;O98548;Q9XEQ0;Q6JXQ9;Q6Y2Z1;A0PDB4;…	22098	163	CID	C8(Carbamidomethyl)	38.87	0.485962		4	57	44	1	1502.82	-20.3918	12/120	pps_Medicago_trypsin_rep1.mgf
	Low	DTDILAAFR	Q6PSM7;Q6J6P1;Q29VE5;Q32800;Q9TJY5;O47054;Q95CD5;Q9TJN8;Q9GCX9;D6C635;O63184;P93977;P93987;B6GUW7;Q33620;Q32259;Q33363;Q33440;A0ZQQ1;P92263;Q8HDA1;P94041;P94071;Q37357;Q9ZS63;P93986;Q95EN1;Q8MCX1;Q9GDQ2;A0PD98;A5X4I3;O47279;Q32183;P94074;D8V9A7;A5X4L3;D8V9E6;Q9GD45;Q9XQP7;D9U1G2;D0F109;Q8MCX9;Q5DK06;Q6SSI3;O98549;Q95E64;P28380;P31202;Q85VJ2;Q95634;Q8WJK2;O98548;Q6JXQ9;C7A5Y1;O82538;O98545;Q9XQL2;…	17492	159	CID		18.42	49.8385		3	56	26	1	1021.54	8.76981	5/74	pps_Medicago_trypsin_rep1.mgf
C7AF24	21.55	8	8	427	47.1467	6.88818	281.627	Ribulose-1,5-bisphosphate carboxylase/oxygenase large subunit (Fragment) OS=Pseudopanax crassifolius GN=rbcL PE=3 SV=1 - [C7AF24_9APIA]
	Confidence Icon	Sequence	Protein Accessions	# Proteins	# Protein Groups	Activation Type	Modifications	IonScore	Exp Value	Δ Score	Rank	Identity High	Homology Threshold	Charge	m/z [Da]	ΔM [ppm]	Ions Matched	Spectrum File
	High	TFQGPPHGIQVER	Q6PSM7;Q71N62;Q29VE5;Q32800;Q9TJY5;Q8HT56;Q9XQH3;Q9TJN8;D8V9G2;Q8SKV4;D6C635;O63184;P93977;B6GUW7;D8V9E5;Q8MAK6;Q32259;Q33363;Q33440;A0ZQQ1;P92263;P94065;P94041;P94071;Q37357;Q9ZS63;A0PDA4;Q95EN1;Q8MCX1;Q9GDQ2;A0PD98;A5X4I3;O47279;Q32183;P94074;D8V9A7;A5X4L3;D8V9E6;P28380;P31202;Q05993;Q85VJ2;O98994;Q95634;Q8WJK2;O98548;Q9XEQ0;Q6JXQ9;Q6Y2Z1;A0PDB4;A4F2T3;C7A5Y1;O82538;Q9BA14;O98545;Q9XQL2;Q9GHU3;…	19129	161	CID		104.04	1.56199e-07		5	57		1	1465.75	-6.34577	11/139	pps_Medicago_trypsin_rep1.mgf
	High	DITLGFVDLLR	Q6PSM7;Q29VE5;Q32800;Q9TJY5;Q8HT56;Q9XQH3;O98553;D8V9G2;Q8SKV4;D6C635;O63184;P93977;P93987;B6GUW7;D8V9E5;Q33620;Q32259;Q33363;Q33440;A0ZQQ1;P92263;P94065;P94041;B7P0F0;Q9ZS63;P93986;A0PDA4;Q8MCX1;Q9GDQ2;A0PD98;Q32183;P94074;D8V9A7;D8V9E6;Q9GD45;Q8HUY5;Q9XQP7;D9U1G2;Q5DK06;O98549;Q95E64;P28380;P31202;Q85VJ2;O98994;Q95634;O98548;Q6Y2Z1;A0PDB4;A4F2T3;C7A5Y1;O82538;O98545;Q9XQL2;C7A5Z2;P93952;Q5I998;…	5330	94	CID		99.57	4.14565e-07		4	57		1	1261.69	-19.681	10/97	pps_Medicago_trypsin_rep1.mgf
	High	MSGGDHIHAGTVVGKLEGER	B8YGX4;Q6J6P1;Q9TJY5;O47054;Q9XQH3;Q95CD5;Q9TJN8;Q8SKV4;D6C635;P93977;B6GUW7;Q33620;Q8MAK6;Q32259;A0ZQQ1;P94065;Q8HDA1;P94071;Q37357;P93986;Q8MCX1;A5X4I3;P94074;D8V9A7;A5X4L3;Q9XQP7;D9U1G2;Q8MCX9;Q5DK06;Q6SSI3;O98549;Q85VJ2;O98994;Q8WJK2;O98548;Q6Y2Z1;Q9BA14;O98545;Q9XQL2;C7A5Z2;Q9BAN9;Q9T2E2;Q6L9Z4;P93952;Q9TKH9;Q8WIZ6;D6MYK4;Q5I998;Q6VW37;Q0H754;Q95A44;Q6VW25;O98879;Q9MRX0;Q71N65;Q710K9;A0PDC7;…	8426	100	CID		98.81	3.86446e-07		4	56		1	2049.99	-12.3227	14/197	pps_Medicago_trypsin_rep1.mgf
	High	DKLNKYGRPLxGcTIKPK	Q8HDA1;Q8HUX6;Q8WLL1;C7AF24;Q6PZ84	11	5	CID	X11(I), C13(Carbamidomethyl)	94.05	1.40474e-06		5	57		1	2101.18	-6.7749	21/198	pps_Medicago_trypsin_rep1.mgf
	High	LTYYTPDYETKDTDILAAFR	Q29VE5;Q95CD5;Q9TJN8;Q33363;A0ZQQ1;P92263;Q37357;Q95EN1;O47279;Q32183;D0F109;P31202;Q8WJK2;C7A5Y1;Q9GHU3;Q9T2E2;Q8WIZ6;D6MYK4;Q15KA0;Q9TLI3;Q4VI79;E2CZ58;Q9MT23;O78603;Q95EN0;Q5J9S3;C7A609;Q8WLL1;B1NH25;Q37365;Q37231;D6MYK9;Q3ZR39;C7A5Z4;C7AF22;C7AF24;Q8HRM2;Q3ZR41;A9X3W1;D8L8B3;Q8WHV2;Q32313;Q37173;Q7YJS1;C3VMV0;Q9XQF1;O47281;Q5J9S0;Q29VE8;Q40141;Q6YN64;Q8MD81;C3S8S0;Q32811;Q31876;Q8MCY2	5081	56	CID		74.61	9.37288e-05		6	55		1	2396.13	-13.9997	11/200	pps_Medicago_trypsin_rep1.mgf
	Medium	LGLSAKNYGR	B8YGX4;Q6PSM7;Q71N62;Q6J6P1;Q29VE5;Q32800;O47054;Q8HT56;Q9XQH3;O98553;Q9TJN8;Q9GCX9;D8V9G2;Q8SKV4;O63184;P93977;P93987;B6GUW7;D8V9E5;Q33620;Q8MAK6;Q32259;Q33363;Q33440;A0ZQQ1;P92263;Q8HDA1;P94041;P94071;B7P0F0;Q36637;Q37357;Q9ZS63;P93986;A0PDA4;Q32224;Q95EN1;Q8MCX1;Q9GDQ2;A0PD98;A5X4I3;O47279;Q32183;P94074;D8V9A7;A5X4L3;D8V9E6;Q9GD45;Q9XQP7;D9U1G2;Q5DK06;O98549;P31202;Q85VJ2;O98994;Q95634;Q8WJK2;…	23756	173	CID		52.24	0.0222396		4	57		1	1078.57	-27.0833	13/86	pps_Medicago_trypsin_rep1.mgf
	Low	YGRPLxGcTIKPK	Q8HDA1;Q8HUX6;Q8WLL1;C7AF24;Q6PZ84;Q29VE8	13	6	CID	X6(I), C8(Carbamidomethyl)	38.87	0.485962		3	57	44	1	1502.82	-20.3918	12/120	pps_Medicago_trypsin_rep1.mgf
	Low	DTDILAAFR	Q6PSM7;Q6J6P1;Q29VE5;Q32800;Q9TJY5;O47054;Q95CD5;Q9TJN8;Q9GCX9;D6C635;O63184;P93977;P93987;B6GUW7;Q33620;Q32259;Q33363;Q33440;A0ZQQ1;P92263;Q8HDA1;P94041;P94071;Q37357;Q9ZS63;P93986;Q95EN1;Q8MCX1;Q9GDQ2;A0PD98;A5X4I3;O47279;Q32183;P94074;D8V9A7;A5X4L3;D8V9E6;Q9GD45;Q9XQP7;D9U1G2;D0F109;Q8MCX9;Q5DK06;Q6SSI3;O98549;Q95E64;P28380;P31202;Q85VJ2;Q95634;Q8WJK2;O98548;Q6JXQ9;C7A5Y1;O82538;O98545;Q9XQL2;…	17492	159	CID		18.42	49.8385		3	56	26	1	1021.54	8.76981	5/74	pps_Medicago_trypsin_rep1.mgf
Q32313	19.74	8	8	466	51.5726	6.68311	281.627	Ribulose 1,5-bisphosphate carboxylase large subunit (Fragment) OS=Geranium maderense GN=rbcL PE=3 SV=2 - [Q32313_9ROSI]
	Confidence Icon	Sequence	Protein Accessions	# Proteins	# Protein Groups	Activation Type	Modifications	IonScore	Exp Value	Δ Score	Rank	Identity High	Homology Threshold	Charge	m/z [Da]	ΔM [ppm]	Ions Matched	Spectrum File
	High	TFQGPPHGIQVER	Q6PSM7;Q71N62;Q29VE5;Q32800;Q9TJY5;Q8HT56;Q9XQH3;Q9TJN8;D8V9G2;Q8SKV4;D6C635;O63184;P93977;B6GUW7;D8V9E5;Q8MAK6;Q32259;Q33363;Q33440;A0ZQQ1;P92263;P94065;P94041;P94071;Q37357;Q9ZS63;A0PDA4;Q95EN1;Q8MCX1;Q9GDQ2;A0PD98;A5X4I3;O47279;Q32183;P94074;D8V9A7;A5X4L3;D8V9E6;P28380;P31202;Q05993;Q85VJ2;O98994;Q95634;Q8WJK2;O98548;Q9XEQ0;Q6JXQ9;Q6Y2Z1;A0PDB4;A4F2T3;C7A5Y1;O82538;Q9BA14;O98545;Q9XQL2;Q9GHU3;…	19129	161	CID		104.04	1.56199e-07		5	57		1	1465.75	-6.34577	11/139	pps_Medicago_trypsin_rep1.mgf
	High	DITLGFVDLLR	Q6PSM7;Q29VE5;Q32800;Q9TJY5;Q8HT56;Q9XQH3;O98553;D8V9G2;Q8SKV4;D6C635;O63184;P93977;P93987;B6GUW7;D8V9E5;Q33620;Q32259;Q33363;Q33440;A0ZQQ1;P92263;P94065;P94041;B7P0F0;Q9ZS63;P93986;A0PDA4;Q8MCX1;Q9GDQ2;A0PD98;Q32183;P94074;D8V9A7;D8V9E6;Q9GD45;Q8HUY5;Q9XQP7;D9U1G2;Q5DK06;O98549;Q95E64;P28380;P31202;Q85VJ2;O98994;Q95634;O98548;Q6Y2Z1;A0PDB4;A4F2T3;C7A5Y1;O82538;O98545;Q9XQL2;C7A5Z2;P93952;Q5I998;…	5330	94	CID		99.57	4.14565e-07		4	57		1	1261.69	-19.681	10/97	pps_Medicago_trypsin_rep1.mgf
	High	MSGGDHIHAGTVVGKLEGER	B8YGX4;Q6J6P1;Q9TJY5;O47054;Q9XQH3;Q95CD5;Q9TJN8;Q8SKV4;D6C635;P93977;B6GUW7;Q33620;Q8MAK6;Q32259;A0ZQQ1;P94065;Q8HDA1;P94071;Q37357;P93986;Q8MCX1;A5X4I3;P94074;D8V9A7;A5X4L3;Q9XQP7;D9U1G2;Q8MCX9;Q5DK06;Q6SSI3;O98549;Q85VJ2;O98994;Q8WJK2;O98548;Q6Y2Z1;Q9BA14;O98545;Q9XQL2;C7A5Z2;Q9BAN9;Q9T2E2;Q6L9Z4;P93952;Q9TKH9;Q8WIZ6;D6MYK4;Q5I998;Q6VW37;Q0H754;Q95A44;Q6VW25;O98879;Q9MRX0;Q71N65;Q710K9;A0PDC7;…	8426	100	CID		98.81	3.86446e-07		4	56		1	2049.99	-12.3227	14/197	pps_Medicago_trypsin_rep1.mgf
	High	DKLNKYGRPLLGcTIKPK	B8YGX4;Q6PSM7;Q71N62;Q6J6P1;Q29VE5;Q32800;Q8HT56;Q9XQH3;Q9TJN8;Q9GCX9;D8V9G2;Q8SKV4;O63184;B6GUW7;D8V9E5;Q33620;Q8MAK6;Q32259;Q33363;Q33440;A0ZQQ1;P92263;P94065;P94041;P94071;Q36637;Q37357;Q9ZS63;A0PDA4;Q32224;Q95EN1;Q8MCX1;A0PD98;A5X4I3;O47279;P94074;D8V9A7;A5X4L3;D8V9E6;Q9GD45;Q9XQP7;D9U1G2;D0F109;Q5DK06;O98549;P28380;P31202;Q05993;Q85VJ2;O98994;O98548;Q9XEQ0;Q6JXQ9;Q6Y2Z1;A0PDB4;A4F2T3;O82538;…	21788	155	CID	C13(Carbamidomethyl)	94.05	1.40474e-06		6	57		1	2101.18	-6.7749	21/198	pps_Medicago_trypsin_rep1.mgf
	High	LTYYTPDYETKDTDILAAFR	Q29VE5;Q95CD5;Q9TJN8;Q33363;A0ZQQ1;P92263;Q37357;Q95EN1;O47279;Q32183;D0F109;P31202;Q8WJK2;C7A5Y1;Q9GHU3;Q9T2E2;Q8WIZ6;D6MYK4;Q15KA0;Q9TLI3;Q4VI79;E2CZ58;Q9MT23;O78603;Q95EN0;Q5J9S3;C7A609;Q8WLL1;B1NH25;Q37365;Q37231;D6MYK9;Q3ZR39;C7A5Z4;C7AF22;C7AF24;Q8HRM2;Q3ZR41;A9X3W1;D8L8B3;Q8WHV2;Q32313;Q37173;Q7YJS1;C3VMV0;Q9XQF1;O47281;Q5J9S0;Q29VE8;Q40141;Q6YN64;Q8MD81;C3S8S0;Q32811;Q31876;Q8MCY2	5081	56	CID		74.61	9.37288e-05		6	55		1	2396.13	-13.9997	11/200	pps_Medicago_trypsin_rep1.mgf
	Medium	LGLSAxNYGR	P28380;Q71N65;Q32313;Q5I9A0;Q6PZ84	13	5	CID	X6(K)	52.24	0.0222396		8	57		1	1078.57	-27.0833	13/84	pps_Medicago_trypsin_rep1.mgf
	Low	YGRPLLGcTIKPK	B8YGX4;Q6PSM7;Q71N62;Q6J6P1;Q29VE5;Q32800;O47054;Q8HT56;Q9XQH3;O98553;Q9TJN8;Q9GCX9;D8V9G2;Q8SKV4;O63184;B6GUW7;D8V9E5;Q33620;Q8MAK6;Q32259;Q33363;Q33440;A0ZQQ1;P92263;P94065;P94041;P94071;Q36637;Q37357;Q9ZS63;A0PDA4;Q32224;Q95EN1;Q8MCX1;A0PD98;A5X4I3;O47279;P94074;D8V9A7;A5X4L3;D8V9E6;Q9GD45;Q9XQP7;D9U1G2;D0F109;Q5DK06;O98549;P28380;P31202;Q05993;Q85VJ2;O98994;O98548;Q9XEQ0;Q6JXQ9;Q6Y2Z1;A0PDB4;…	22098	163	CID	C8(Carbamidomethyl)	38.87	0.485962		4	57	44	1	1502.82	-20.3918	12/120	pps_Medicago_trypsin_rep1.mgf
	Low	DTDILAAFR	Q6PSM7;Q6J6P1;Q29VE5;Q32800;Q9TJY5;O47054;Q95CD5;Q9TJN8;Q9GCX9;D6C635;O63184;P93977;P93987;B6GUW7;Q33620;Q32259;Q33363;Q33440;A0ZQQ1;P92263;Q8HDA1;P94041;P94071;Q37357;Q9ZS63;P93986;Q95EN1;Q8MCX1;Q9GDQ2;A0PD98;A5X4I3;O47279;Q32183;P94074;D8V9A7;A5X4L3;D8V9E6;Q9GD45;Q9XQP7;D9U1G2;D0F109;Q8MCX9;Q5DK06;Q6SSI3;O98549;Q95E64;P28380;P31202;Q85VJ2;Q95634;Q8WJK2;O98548;Q6JXQ9;C7A5Y1;O82538;O98545;Q9XQL2;…	17492	159	CID		18.42	49.8385		3	56	26	1	1021.54	8.76981	5/74	pps_Medicago_trypsin_rep1.mgf
Q9XQP7	18.55	8	8	469	51.879	6.53662	280.438	Ribulose-1,5-bisphosphate carboxylase, large subunit (Fragment) OS=Ixora parviflora GN=rbcL PE=3 SV=1 - [Q9XQP7_9GENT]
	Confidence Icon	Sequence	Protein Accessions	# Proteins	# Protein Groups	Activation Type	Modifications	IonScore	Exp Value	Δ Score	Rank	Identity High	Homology Threshold	Charge	m/z [Da]	ΔM [ppm]	Ions Matched	Spectrum File
	High	TFKGPPHGIQVER	Q9XQP7;D9U1G2;D0F109	26	3	CID		104.04	1.56199e-07	0	1	57		1	1465.75	-31.1727	11/139	pps_Medicago_trypsin_rep1.mgf
	High	DITLGFVDLLR	Q6PSM7;Q29VE5;Q32800;Q9TJY5;Q8HT56;Q9XQH3;O98553;D8V9G2;Q8SKV4;D6C635;O63184;P93977;P93987;B6GUW7;D8V9E5;Q33620;Q32259;Q33363;Q33440;A0ZQQ1;P92263;P94065;P94041;B7P0F0;Q9ZS63;P93986;A0PDA4;Q8MCX1;Q9GDQ2;A0PD98;Q32183;P94074;D8V9A7;D8V9E6;Q9GD45;Q8HUY5;Q9XQP7;D9U1G2;Q5DK06;O98549;Q95E64;P28380;P31202;Q85VJ2;O98994;Q95634;O98548;Q6Y2Z1;A0PDB4;A4F2T3;C7A5Y1;O82538;O98545;Q9XQL2;C7A5Z2;P93952;Q5I998;…	5330	94	CID		99.57	4.14565e-07		4	57		1	1261.69	-19.681	10/97	pps_Medicago_trypsin_rep1.mgf
	High	MSGGDHIHAGTVVGKLEGER	B8YGX4;Q6J6P1;Q9TJY5;O47054;Q9XQH3;Q95CD5;Q9TJN8;Q8SKV4;D6C635;P93977;B6GUW7;Q33620;Q8MAK6;Q32259;A0ZQQ1;P94065;Q8HDA1;P94071;Q37357;P93986;Q8MCX1;A5X4I3;P94074;D8V9A7;A5X4L3;Q9XQP7;D9U1G2;Q8MCX9;Q5DK06;Q6SSI3;O98549;Q85VJ2;O98994;Q8WJK2;O98548;Q6Y2Z1;Q9BA14;O98545;Q9XQL2;C7A5Z2;Q9BAN9;Q9T2E2;Q6L9Z4;P93952;Q9TKH9;Q8WIZ6;D6MYK4;Q5I998;Q6VW37;Q0H754;Q95A44;Q6VW25;O98879;Q9MRX0;Q71N65;Q710K9;A0PDC7;…	8426	100	CID		98.81	3.86446e-07		4	56		1	2049.99	-12.3227	14/197	pps_Medicago_trypsin_rep1.mgf
	High	DKLNKYGRPLLGcTIKPK	B8YGX4;Q6PSM7;Q71N62;Q6J6P1;Q29VE5;Q32800;Q8HT56;Q9XQH3;Q9TJN8;Q9GCX9;D8V9G2;Q8SKV4;O63184;B6GUW7;D8V9E5;Q33620;Q8MAK6;Q32259;Q33363;Q33440;A0ZQQ1;P92263;P94065;P94041;P94071;Q36637;Q37357;Q9ZS63;A0PDA4;Q32224;Q95EN1;Q8MCX1;A0PD98;A5X4I3;O47279;P94074;D8V9A7;A5X4L3;D8V9E6;Q9GD45;Q9XQP7;D9U1G2;D0F109;Q5DK06;O98549;P28380;P31202;Q05993;Q85VJ2;O98994;O98548;Q9XEQ0;Q6JXQ9;Q6Y2Z1;A0PDB4;A4F2T3;O82538;…	21788	155	CID	C13(Carbamidomethyl)	94.05	1.40474e-06		6	57		1	2101.18	-6.7749	21/198	pps_Medicago_trypsin_rep1.mgf
	High	DITLGFVDLLRDDFIEK	Q6PSM7;Q29VE5;Q32800;Q9TJY5;D8V9G2;Q8SKV4;O63184;P93977;P93987;B6GUW7;D8V9E5;Q32259;Q33440;A0ZQQ1;P94041;B7P0F0;P93986;A0PDA4;Q8MCX1;A0PD98;Q32183;D8V9A7;D8V9E6;Q9XQP7;Q5DK06;Q95E64;P28380;P31202;O98994;A0PDB4;C7A5Y1;O82538;O98545;Q9XQL2;Q5I998;Q0H754;Q95A44;Q95633;Q710K9;A0PDC7;Q710I6;D6C5Z6;Q5I972;B1NH25;Q32825;Q8MCW5;C7A5Z4;A9X3W1;Q85YX6;Q5I9A0;A5X4P1;Q95631;Q7YLG2;Q5J9S0;Q29VE8;Q7I250;Q7YLH5	3135	57	CID		73.59	0.000124199		7	56		1	2009.03	-15.0278	18/171	pps_Medicago_trypsin_rep1.mgf
	Medium	LGLSAKNYGR	B8YGX4;Q6PSM7;Q71N62;Q6J6P1;Q29VE5;Q32800;O47054;Q8HT56;Q9XQH3;O98553;Q9TJN8;Q9GCX9;D8V9G2;Q8SKV4;O63184;P93977;P93987;B6GUW7;D8V9E5;Q33620;Q8MAK6;Q32259;Q33363;Q33440;A0ZQQ1;P92263;Q8HDA1;P94041;P94071;B7P0F0;Q36637;Q37357;Q9ZS63;P93986;A0PDA4;Q32224;Q95EN1;Q8MCX1;Q9GDQ2;A0PD98;A5X4I3;O47279;Q32183;P94074;D8V9A7;A5X4L3;D8V9E6;Q9GD45;Q9XQP7;D9U1G2;Q5DK06;O98549;P31202;Q85VJ2;O98994;Q95634;Q8WJK2;…	23756	173	CID		52.24	0.0222396		4	57		1	1078.57	-27.0833	13/86	pps_Medicago_trypsin_rep1.mgf
	Low	YGRPLLGcTIKPK	B8YGX4;Q6PSM7;Q71N62;Q6J6P1;Q29VE5;Q32800;O47054;Q8HT56;Q9XQH3;O98553;Q9TJN8;Q9GCX9;D8V9G2;Q8SKV4;O63184;B6GUW7;D8V9E5;Q33620;Q8MAK6;Q32259;Q33363;Q33440;A0ZQQ1;P92263;P94065;P94041;P94071;Q36637;Q37357;Q9ZS63;A0PDA4;Q32224;Q95EN1;Q8MCX1;A0PD98;A5X4I3;O47279;P94074;D8V9A7;A5X4L3;D8V9E6;Q9GD45;Q9XQP7;D9U1G2;D0F109;Q5DK06;O98549;P28380;P31202;Q05993;Q85VJ2;O98994;O98548;Q9XEQ0;Q6JXQ9;Q6Y2Z1;A0PDB4;…	22098	163	CID	C8(Carbamidomethyl)	38.87	0.485962		4	57	44	1	1502.82	-20.3918	12/120	pps_Medicago_trypsin_rep1.mgf
	Low	DTDILAAFR	Q6PSM7;Q6J6P1;Q29VE5;Q32800;Q9TJY5;O47054;Q95CD5;Q9TJN8;Q9GCX9;D6C635;O63184;P93977;P93987;B6GUW7;Q33620;Q32259;Q33363;Q33440;A0ZQQ1;P92263;Q8HDA1;P94041;P94071;Q37357;Q9ZS63;P93986;Q95EN1;Q8MCX1;Q9GDQ2;A0PD98;A5X4I3;O47279;Q32183;P94074;D8V9A7;A5X4L3;D8V9E6;Q9GD45;Q9XQP7;D9U1G2;D0F109;Q8MCX9;Q5DK06;Q6SSI3;O98549;Q95E64;P28380;P31202;Q85VJ2;Q95634;Q8WJK2;O98548;Q6JXQ9;C7A5Y1;O82538;O98545;Q9XQL2;…	17492	159	CID		18.42	49.8385		3	56	26	1	1021.54	8.76981	5/74	pps_Medicago_trypsin_rep1.mgf
Q5DK06	18.39	8	8	473	52.5922	6.62451	280.438	Ribulose-1,5-bisphosphate carboxylase/oxygenase large subunit (Fragment) OS=Duguetia confusa GN=rbcl PE=3 SV=1 - [Q5DK06_9MAGN]
	Confidence Icon	Sequence	Protein Accessions	# Proteins	# Protein Groups	Activation Type	Modifications	IonScore	Exp Value	Δ Score	Rank	Identity High	Homology Threshold	Charge	m/z [Da]	ΔM [ppm]	Ions Matched	Spectrum File
	High	TFxGPPHGIQVER	Q36637;Q8MCX9;Q5DK06;Q6YLP8	15	4	CID	X3(K)	104.04	1.56199e-07		2	57		1	1465.75	-31.1727	11/125	pps_Medicago_trypsin_rep1.mgf
	High	DITLGFVDLLR	Q6PSM7;Q29VE5;Q32800;Q9TJY5;Q8HT56;Q9XQH3;O98553;D8V9G2;Q8SKV4;D6C635;O63184;P93977;P93987;B6GUW7;D8V9E5;Q33620;Q32259;Q33363;Q33440;A0ZQQ1;P92263;P94065;P94041;B7P0F0;Q9ZS63;P93986;A0PDA4;Q8MCX1;Q9GDQ2;A0PD98;Q32183;P94074;D8V9A7;D8V9E6;Q9GD45;Q8HUY5;Q9XQP7;D9U1G2;Q5DK06;O98549;Q95E64;P28380;P31202;Q85VJ2;O98994;Q95634;O98548;Q6Y2Z1;A0PDB4;A4F2T3;C7A5Y1;O82538;O98545;Q9XQL2;C7A5Z2;P93952;Q5I998;…	5330	94	CID		99.57	4.14565e-07		4	57		1	1261.69	-19.681	10/97	pps_Medicago_trypsin_rep1.mgf
	High	MSGGDHIHAGTVVGKLEGER	B8YGX4;Q6J6P1;Q9TJY5;O47054;Q9XQH3;Q95CD5;Q9TJN8;Q8SKV4;D6C635;P93977;B6GUW7;Q33620;Q8MAK6;Q32259;A0ZQQ1;P94065;Q8HDA1;P94071;Q37357;P93986;Q8MCX1;A5X4I3;P94074;D8V9A7;A5X4L3;Q9XQP7;D9U1G2;Q8MCX9;Q5DK06;Q6SSI3;O98549;Q85VJ2;O98994;Q8WJK2;O98548;Q6Y2Z1;Q9BA14;O98545;Q9XQL2;C7A5Z2;Q9BAN9;Q9T2E2;Q6L9Z4;P93952;Q9TKH9;Q8WIZ6;D6MYK4;Q5I998;Q6VW37;Q0H754;Q95A44;Q6VW25;O98879;Q9MRX0;Q71N65;Q710K9;A0PDC7;…	8426	100	CID		98.81	3.86446e-07		4	56		1	2049.99	-12.3227	14/197	pps_Medicago_trypsin_rep1.mgf
	High	DKLNKYGRPLLGcTIKPK	B8YGX4;Q6PSM7;Q71N62;Q6J6P1;Q29VE5;Q32800;Q8HT56;Q9XQH3;Q9TJN8;Q9GCX9;D8V9G2;Q8SKV4;O63184;B6GUW7;D8V9E5;Q33620;Q8MAK6;Q32259;Q33363;Q33440;A0ZQQ1;P92263;P94065;P94041;P94071;Q36637;Q37357;Q9ZS63;A0PDA4;Q32224;Q95EN1;Q8MCX1;A0PD98;A5X4I3;O47279;P94074;D8V9A7;A5X4L3;D8V9E6;Q9GD45;Q9XQP7;D9U1G2;D0F109;Q5DK06;O98549;P28380;P31202;Q05993;Q85VJ2;O98994;O98548;Q9XEQ0;Q6JXQ9;Q6Y2Z1;A0PDB4;A4F2T3;O82538;…	21788	155	CID	C13(Carbamidomethyl)	94.05	1.40474e-06		6	57		1	2101.18	-6.7749	21/198	pps_Medicago_trypsin_rep1.mgf
	High	DITLGFVDLLRDDFIEK	Q6PSM7;Q29VE5;Q32800;Q9TJY5;D8V9G2;Q8SKV4;O63184;P93977;P93987;B6GUW7;D8V9E5;Q32259;Q33440;A0ZQQ1;P94041;B7P0F0;P93986;A0PDA4;Q8MCX1;A0PD98;Q32183;D8V9A7;D8V9E6;Q9XQP7;Q5DK06;Q95E64;P28380;P31202;O98994;A0PDB4;C7A5Y1;O82538;O98545;Q9XQL2;Q5I998;Q0H754;Q95A44;Q95633;Q710K9;A0PDC7;Q710I6;D6C5Z6;Q5I972;B1NH25;Q32825;Q8MCW5;C7A5Z4;A9X3W1;Q85YX6;Q5I9A0;A5X4P1;Q95631;Q7YLG2;Q5J9S0;Q29VE8;Q7I250;Q7YLH5	3135	57	CID		73.59	0.000124199		7	56		1	2009.03	-15.0278	18/171	pps_Medicago_trypsin_rep1.mgf
	Medium	LGLSAKNYGR	B8YGX4;Q6PSM7;Q71N62;Q6J6P1;Q29VE5;Q32800;O47054;Q8HT56;Q9XQH3;O98553;Q9TJN8;Q9GCX9;D8V9G2;Q8SKV4;O63184;P93977;P93987;B6GUW7;D8V9E5;Q33620;Q8MAK6;Q32259;Q33363;Q33440;A0ZQQ1;P92263;Q8HDA1;P94041;P94071;B7P0F0;Q36637;Q37357;Q9ZS63;P93986;A0PDA4;Q32224;Q95EN1;Q8MCX1;Q9GDQ2;A0PD98;A5X4I3;O47279;Q32183;P94074;D8V9A7;A5X4L3;D8V9E6;Q9GD45;Q9XQP7;D9U1G2;Q5DK06;O98549;P31202;Q85VJ2;O98994;Q95634;Q8WJK2;…	23756	173	CID		52.24	0.0222396		4	57		1	1078.57	-27.0833	13/86	pps_Medicago_trypsin_rep1.mgf
	Low	YGRPLLGcTIKPK	B8YGX4;Q6PSM7;Q71N62;Q6J6P1;Q29VE5;Q32800;O47054;Q8HT56;Q9XQH3;O98553;Q9TJN8;Q9GCX9;D8V9G2;Q8SKV4;O63184;B6GUW7;D8V9E5;Q33620;Q8MAK6;Q32259;Q33363;Q33440;A0ZQQ1;P92263;P94065;P94041;P94071;Q36637;Q37357;Q9ZS63;A0PDA4;Q32224;Q95EN1;Q8MCX1;A0PD98;A5X4I3;O47279;P94074;D8V9A7;A5X4L3;D8V9E6;Q9GD45;Q9XQP7;D9U1G2;D0F109;Q5DK06;O98549;P28380;P31202;Q05993;Q85VJ2;O98994;O98548;Q9XEQ0;Q6JXQ9;Q6Y2Z1;A0PDB4;…	22098	163	CID	C8(Carbamidomethyl)	38.87	0.485962		4	57	44	1	1502.82	-20.3918	12/120	pps_Medicago_trypsin_rep1.mgf
	Low	DTDILAAFR	Q6PSM7;Q6J6P1;Q29VE5;Q32800;Q9TJY5;O47054;Q95CD5;Q9TJN8;Q9GCX9;D6C635;O63184;P93977;P93987;B6GUW7;Q33620;Q32259;Q33363;Q33440;A0ZQQ1;P92263;Q8HDA1;P94041;P94071;Q37357;Q9ZS63;P93986;Q95EN1;Q8MCX1;Q9GDQ2;A0PD98;A5X4I3;O47279;Q32183;P94074;D8V9A7;A5X4L3;D8V9E6;Q9GD45;Q9XQP7;D9U1G2;D0F109;Q8MCX9;Q5DK06;Q6SSI3;O98549;Q95E64;P28380;P31202;Q85VJ2;Q95634;Q8WJK2;O98548;Q6JXQ9;C7A5Y1;O82538;O98545;Q9XQL2;…	17492	159	CID		18.42	49.8385		3	56	26	1	1021.54	8.76981	5/74	pps_Medicago_trypsin_rep1.mgf
Q85VJ2	18.75	8	8	464	51.5849	6.62451	280.438	Ribulose 1,5-bisphosphate carboxylase (Fragment) OS=Annickia kummeriae GN=rbcL PE=3 SV=1 - [Q85VJ2_9MAGN]
	Confidence Icon	Sequence	Protein Accessions	# Proteins	# Protein Groups	Activation Type	Modifications	IonScore	Exp Value	Δ Score	Rank	Identity High	Homology Threshold	Charge	m/z [Da]	ΔM [ppm]	Ions Matched	Spectrum File
	High	TFQGPPHGIQVER	Q6PSM7;Q71N62;Q29VE5;Q32800;Q9TJY5;Q8HT56;Q9XQH3;Q9TJN8;D8V9G2;Q8SKV4;D6C635;O63184;P93977;B6GUW7;D8V9E5;Q8MAK6;Q32259;Q33363;Q33440;A0ZQQ1;P92263;P94065;P94041;P94071;Q37357;Q9ZS63;A0PDA4;Q95EN1;Q8MCX1;Q9GDQ2;A0PD98;A5X4I3;O47279;Q32183;P94074;D8V9A7;A5X4L3;D8V9E6;P28380;P31202;Q05993;Q85VJ2;O98994;Q95634;Q8WJK2;O98548;Q9XEQ0;Q6JXQ9;Q6Y2Z1;A0PDB4;A4F2T3;C7A5Y1;O82538;Q9BA14;O98545;Q9XQL2;Q9GHU3;…	19129	161	CID		104.04	1.56199e-07		5	57		1	1465.75	-6.34577	11/139	pps_Medicago_trypsin_rep1.mgf
	High	DITLGFVDLLR	Q6PSM7;Q29VE5;Q32800;Q9TJY5;Q8HT56;Q9XQH3;O98553;D8V9G2;Q8SKV4;D6C635;O63184;P93977;P93987;B6GUW7;D8V9E5;Q33620;Q32259;Q33363;Q33440;A0ZQQ1;P92263;P94065;P94041;B7P0F0;Q9ZS63;P93986;A0PDA4;Q8MCX1;Q9GDQ2;A0PD98;Q32183;P94074;D8V9A7;D8V9E6;Q9GD45;Q8HUY5;Q9XQP7;D9U1G2;Q5DK06;O98549;Q95E64;P28380;P31202;Q85VJ2;O98994;Q95634;O98548;Q6Y2Z1;A0PDB4;A4F2T3;C7A5Y1;O82538;O98545;Q9XQL2;C7A5Z2;P93952;Q5I998;…	5330	94	CID		99.57	4.14565e-07		4	57		1	1261.69	-19.681	10/97	pps_Medicago_trypsin_rep1.mgf
	High	MSGGDHIHAGTVVGKLEGER	B8YGX4;Q6J6P1;Q9TJY5;O47054;Q9XQH3;Q95CD5;Q9TJN8;Q8SKV4;D6C635;P93977;B6GUW7;Q33620;Q8MAK6;Q32259;A0ZQQ1;P94065;Q8HDA1;P94071;Q37357;P93986;Q8MCX1;A5X4I3;P94074;D8V9A7;A5X4L3;Q9XQP7;D9U1G2;Q8MCX9;Q5DK06;Q6SSI3;O98549;Q85VJ2;O98994;Q8WJK2;O98548;Q6Y2Z1;Q9BA14;O98545;Q9XQL2;C7A5Z2;Q9BAN9;Q9T2E2;Q6L9Z4;P93952;Q9TKH9;Q8WIZ6;D6MYK4;Q5I998;Q6VW37;Q0H754;Q95A44;Q6VW25;O98879;Q9MRX0;Q71N65;Q710K9;A0PDC7;…	8426	100	CID		98.81	3.86446e-07		4	56		1	2049.99	-12.3227	14/197	pps_Medicago_trypsin_rep1.mgf
	High	DKLNKYGRPLLGcTIKPK	B8YGX4;Q6PSM7;Q71N62;Q6J6P1;Q29VE5;Q32800;Q8HT56;Q9XQH3;Q9TJN8;Q9GCX9;D8V9G2;Q8SKV4;O63184;B6GUW7;D8V9E5;Q33620;Q8MAK6;Q32259;Q33363;Q33440;A0ZQQ1;P92263;P94065;P94041;P94071;Q36637;Q37357;Q9ZS63;A0PDA4;Q32224;Q95EN1;Q8MCX1;A0PD98;A5X4I3;O47279;P94074;D8V9A7;A5X4L3;D8V9E6;Q9GD45;Q9XQP7;D9U1G2;D0F109;Q5DK06;O98549;P28380;P31202;Q05993;Q85VJ2;O98994;O98548;Q9XEQ0;Q6JXQ9;Q6Y2Z1;A0PDB4;A4F2T3;O82538;…	21788	155	CID	C13(Carbamidomethyl)	94.05	1.40474e-06		6	57		1	2101.18	-6.7749	21/198	pps_Medicago_trypsin_rep1.mgf
	High	DITLGFVDLLRDDFIxK	Q8HT56;Q85VJ2;A4F2T3;Q32233	8	4	CID	X16(E)	73.59	0.000124199		8	56		1	2009.03	-15.0278	18/168	pps_Medicago_trypsin_rep1.mgf
	Medium	LGLSAKNYGR	B8YGX4;Q6PSM7;Q71N62;Q6J6P1;Q29VE5;Q32800;O47054;Q8HT56;Q9XQH3;O98553;Q9TJN8;Q9GCX9;D8V9G2;Q8SKV4;O63184;P93977;P93987;B6GUW7;D8V9E5;Q33620;Q8MAK6;Q32259;Q33363;Q33440;A0ZQQ1;P92263;Q8HDA1;P94041;P94071;B7P0F0;Q36637;Q37357;Q9ZS63;P93986;A0PDA4;Q32224;Q95EN1;Q8MCX1;Q9GDQ2;A0PD98;A5X4I3;O47279;Q32183;P94074;D8V9A7;A5X4L3;D8V9E6;Q9GD45;Q9XQP7;D9U1G2;Q5DK06;O98549;P31202;Q85VJ2;O98994;Q95634;Q8WJK2;…	23756	173	CID		52.24	0.0222396		4	57		1	1078.57	-27.0833	13/86	pps_Medicago_trypsin_rep1.mgf
	Low	YGRPLLGcTIKPK	B8YGX4;Q6PSM7;Q71N62;Q6J6P1;Q29VE5;Q32800;O47054;Q8HT56;Q9XQH3;O98553;Q9TJN8;Q9GCX9;D8V9G2;Q8SKV4;O63184;B6GUW7;D8V9E5;Q33620;Q8MAK6;Q32259;Q33363;Q33440;A0ZQQ1;P92263;P94065;P94041;P94071;Q36637;Q37357;Q9ZS63;A0PDA4;Q32224;Q95EN1;Q8MCX1;A0PD98;A5X4I3;O47279;P94074;D8V9A7;A5X4L3;D8V9E6;Q9GD45;Q9XQP7;D9U1G2;D0F109;Q5DK06;O98549;P28380;P31202;Q05993;Q85VJ2;O98994;O98548;Q9XEQ0;Q6JXQ9;Q6Y2Z1;A0PDB4;…	22098	163	CID	C8(Carbamidomethyl)	38.87	0.485962		4	57	44	1	1502.82	-20.3918	12/120	pps_Medicago_trypsin_rep1.mgf
	Low	DTDILAAFR	Q6PSM7;Q6J6P1;Q29VE5;Q32800;Q9TJY5;O47054;Q95CD5;Q9TJN8;Q9GCX9;D6C635;O63184;P93977;P93987;B6GUW7;Q33620;Q32259;Q33363;Q33440;A0ZQQ1;P92263;Q8HDA1;P94041;P94071;Q37357;Q9ZS63;P93986;Q95EN1;Q8MCX1;Q9GDQ2;A0PD98;A5X4I3;O47279;Q32183;P94074;D8V9A7;A5X4L3;D8V9E6;Q9GD45;Q9XQP7;D9U1G2;D0F109;Q8MCX9;Q5DK06;Q6SSI3;O98549;Q95E64;P28380;P31202;Q85VJ2;Q95634;Q8WJK2;O98548;Q6JXQ9;C7A5Y1;O82538;O98545;Q9XQL2;…	17492	159	CID		18.42	49.8385		3	56	26	1	1021.54	8.76981	5/74	pps_Medicago_trypsin_rep1.mgf
O98994	22.6	9	9	469	51.9257	6.32861	280.438	Ribulose 1,5-bisphosphate carboxylase large subunit (Fragment) OS=Alvaradoa amorphoides GN=rbcL PE=3 SV=1 - [O98994_ALVAM]
	Confidence Icon	Sequence	Protein Accessions	# Proteins	# Protein Groups	Activation Type	Modifications	IonScore	Exp Value	Δ Score	Rank	Identity High	Homology Threshold	Charge	m/z [Da]	ΔM [ppm]	Ions Matched	Spectrum File
	High	TFQGPPHGIQVER	Q6PSM7;Q71N62;Q29VE5;Q32800;Q9TJY5;Q8HT56;Q9XQH3;Q9TJN8;D8V9G2;Q8SKV4;D6C635;O63184;P93977;B6GUW7;D8V9E5;Q8MAK6;Q32259;Q33363;Q33440;A0ZQQ1;P92263;P94065;P94041;P94071;Q37357;Q9ZS63;A0PDA4;Q95EN1;Q8MCX1;Q9GDQ2;A0PD98;A5X4I3;O47279;Q32183;P94074;D8V9A7;A5X4L3;D8V9E6;P28380;P31202;Q05993;Q85VJ2;O98994;Q95634;Q8WJK2;O98548;Q9XEQ0;Q6JXQ9;Q6Y2Z1;A0PDB4;A4F2T3;C7A5Y1;O82538;Q9BA14;O98545;Q9XQL2;Q9GHU3;…	19129	161	CID		104.04	1.56199e-07		5	57		1	1465.75	-6.34577	11/139	pps_Medicago_trypsin_rep1.mgf
	High	DITLGFVDLLR	Q6PSM7;Q29VE5;Q32800;Q9TJY5;Q8HT56;Q9XQH3;O98553;D8V9G2;Q8SKV4;D6C635;O63184;P93977;P93987;B6GUW7;D8V9E5;Q33620;Q32259;Q33363;Q33440;A0ZQQ1;P92263;P94065;P94041;B7P0F0;Q9ZS63;P93986;A0PDA4;Q8MCX1;Q9GDQ2;A0PD98;Q32183;P94074;D8V9A7;D8V9E6;Q9GD45;Q8HUY5;Q9XQP7;D9U1G2;Q5DK06;O98549;Q95E64;P28380;P31202;Q85VJ2;O98994;Q95634;O98548;Q6Y2Z1;A0PDB4;A4F2T3;C7A5Y1;O82538;O98545;Q9XQL2;C7A5Z2;P93952;Q5I998;…	5330	94	CID		99.57	4.14565e-07		4	57		1	1261.69	-19.681	10/97	pps_Medicago_trypsin_rep1.mgf
	High	MSGGDHIHAGTVVGKLEGER	B8YGX4;Q6J6P1;Q9TJY5;O47054;Q9XQH3;Q95CD5;Q9TJN8;Q8SKV4;D6C635;P93977;B6GUW7;Q33620;Q8MAK6;Q32259;A0ZQQ1;P94065;Q8HDA1;P94071;Q37357;P93986;Q8MCX1;A5X4I3;P94074;D8V9A7;A5X4L3;Q9XQP7;D9U1G2;Q8MCX9;Q5DK06;Q6SSI3;O98549;Q85VJ2;O98994;Q8WJK2;O98548;Q6Y2Z1;Q9BA14;O98545;Q9XQL2;C7A5Z2;Q9BAN9;Q9T2E2;Q6L9Z4;P93952;Q9TKH9;Q8WIZ6;D6MYK4;Q5I998;Q6VW37;Q0H754;Q95A44;Q6VW25;O98879;Q9MRX0;Q71N65;Q710K9;A0PDC7;…	8426	100	CID		98.81	3.86446e-07		4	56		1	2049.99	-12.3227	14/197	pps_Medicago_trypsin_rep1.mgf
	High	DKLNKYGRPLLGcTIKPK	B8YGX4;Q6PSM7;Q71N62;Q6J6P1;Q29VE5;Q32800;Q8HT56;Q9XQH3;Q9TJN8;Q9GCX9;D8V9G2;Q8SKV4;O63184;B6GUW7;D8V9E5;Q33620;Q8MAK6;Q32259;Q33363;Q33440;A0ZQQ1;P92263;P94065;P94041;P94071;Q36637;Q37357;Q9ZS63;A0PDA4;Q32224;Q95EN1;Q8MCX1;A0PD98;A5X4I3;O47279;P94074;D8V9A7;A5X4L3;D8V9E6;Q9GD45;Q9XQP7;D9U1G2;D0F109;Q5DK06;O98549;P28380;P31202;Q05993;Q85VJ2;O98994;O98548;Q9XEQ0;Q6JXQ9;Q6Y2Z1;A0PDB4;A4F2T3;O82538;…	21788	155	CID	C13(Carbamidomethyl)	94.05	1.40474e-06		6	57		1	2101.18	-6.7749	21/198	pps_Medicago_trypsin_rep1.mgf
	High	DITLGFVDLLRDDFIEK	Q6PSM7;Q29VE5;Q32800;Q9TJY5;D8V9G2;Q8SKV4;O63184;P93977;P93987;B6GUW7;D8V9E5;Q32259;Q33440;A0ZQQ1;P94041;B7P0F0;P93986;A0PDA4;Q8MCX1;A0PD98;Q32183;D8V9A7;D8V9E6;Q9XQP7;Q5DK06;Q95E64;P28380;P31202;O98994;A0PDB4;C7A5Y1;O82538;O98545;Q9XQL2;Q5I998;Q0H754;Q95A44;Q95633;Q710K9;A0PDC7;Q710I6;D6C5Z6;Q5I972;B1NH25;Q32825;Q8MCW5;C7A5Z4;A9X3W1;Q85YX6;Q5I9A0;A5X4P1;Q95631;Q7YLG2;Q5J9S0;Q29VE8;Q7I250;Q7YLH5	3135	57	CID		73.59	0.000124199		7	56		1	2009.03	-15.0278	18/171	pps_Medicago_trypsin_rep1.mgf
	Medium	LGLSAKNYGR	B8YGX4;Q6PSM7;Q71N62;Q6J6P1;Q29VE5;Q32800;O47054;Q8HT56;Q9XQH3;O98553;Q9TJN8;Q9GCX9;D8V9G2;Q8SKV4;O63184;P93977;P93987;B6GUW7;D8V9E5;Q33620;Q8MAK6;Q32259;Q33363;Q33440;A0ZQQ1;P92263;Q8HDA1;P94041;P94071;B7P0F0;Q36637;Q37357;Q9ZS63;P93986;A0PDA4;Q32224;Q95EN1;Q8MCX1;Q9GDQ2;A0PD98;A5X4I3;O47279;Q32183;P94074;D8V9A7;A5X4L3;D8V9E6;Q9GD45;Q9XQP7;D9U1G2;Q5DK06;O98549;P31202;Q85VJ2;O98994;Q95634;Q8WJK2;…	23756	173	CID		52.24	0.0222396		4	57		1	1078.57	-27.0833	13/86	pps_Medicago_trypsin_rep1.mgf
	Low	YGRPLLGcTIKPK	B8YGX4;Q6PSM7;Q71N62;Q6J6P1;Q29VE5;Q32800;O47054;Q8HT56;Q9XQH3;O98553;Q9TJN8;Q9GCX9;D8V9G2;Q8SKV4;O63184;B6GUW7;D8V9E5;Q33620;Q8MAK6;Q32259;Q33363;Q33440;A0ZQQ1;P92263;P94065;P94041;P94071;Q36637;Q37357;Q9ZS63;A0PDA4;Q32224;Q95EN1;Q8MCX1;A0PD98;A5X4I3;O47279;P94074;D8V9A7;A5X4L3;D8V9E6;Q9GD45;Q9XQP7;D9U1G2;D0F109;Q5DK06;O98549;P28380;P31202;Q05993;Q85VJ2;O98994;O98548;Q9XEQ0;Q6JXQ9;Q6Y2Z1;A0PDB4;…	22098	163	CID	C8(Carbamidomethyl)	38.87	0.485962		4	57	44	1	1502.82	-20.3918	12/120	pps_Medicago_trypsin_rep1.mgf
	Low	AmHAVIDRQKNHGxHFRVLAK	O98994;O98548;O82538;Q9TLI3;Q5J9S3;C7A5Z4	19	6	CID	M2(Oxidation), X14(T)	21.5	18.288		2	55	28	1	2445.2	-43.2342	7/200	pps_Medicago_trypsin_rep1.mgf
	Low	EGNEIIR	Q29VE5;O47054;Q9XQH3;O98553;Q9TJN8;A0ZQQ1;Q8HDA1;Q37357;A0PDA4;A0PD98;A5X4I3;Q32183;A5X4L3;D9U1G2;O98549;Q05993;O98994;Q95634;Q8WJK2;O98548;Q6Y2Z1;A0PDB4;A4F2T3;C7A5Y1;O82538;Q9BA14;O98545;Q9GHU3;C7A5Z2;Q9T2E2;P93952;O47280;D6MYK4;Q8HUZ1;Q6VW37;Q3T8E6;Q0H754;Q95A44;Q95633;Q7YMT1;Q71N71;Q6VW25;O98879;Q4VI79;A0PDC7;E2CZ58;O03648;Q6VW40;Q8HUX6;Q5J9S3;Q6VW24;C7A609;Q8WLL1;Q9GEN6;B1NH25;O98429;Q37231;…	8148	88	CID		19.84	31.9953		3	56	33	1	830.439	2.2383	5/65	pps_Medicago_trypsin_rep1.mgf
O98545	20.98	9	9	448	49.5718	6.63916	280.438	Ribulose 1,5-bisphosphate carboxylase (Fragment) OS=Phellodendron amurense GN=rbcL PE=3 SV=1 - [O98545_PHEAM]
	Confidence Icon	Sequence	Protein Accessions	# Proteins	# Protein Groups	Activation Type	Modifications	IonScore	Exp Value	Δ Score	Rank	Identity High	Homology Threshold	Charge	m/z [Da]	ΔM [ppm]	Ions Matched	Spectrum File
	High	TFQGPPHGIQVER	Q6PSM7;Q71N62;Q29VE5;Q32800;Q9TJY5;Q8HT56;Q9XQH3;Q9TJN8;D8V9G2;Q8SKV4;D6C635;O63184;P93977;B6GUW7;D8V9E5;Q8MAK6;Q32259;Q33363;Q33440;A0ZQQ1;P92263;P94065;P94041;P94071;Q37357;Q9ZS63;A0PDA4;Q95EN1;Q8MCX1;Q9GDQ2;A0PD98;A5X4I3;O47279;Q32183;P94074;D8V9A7;A5X4L3;D8V9E6;P28380;P31202;Q05993;Q85VJ2;O98994;Q95634;Q8WJK2;O98548;Q9XEQ0;Q6JXQ9;Q6Y2Z1;A0PDB4;A4F2T3;C7A5Y1;O82538;Q9BA14;O98545;Q9XQL2;Q9GHU3;…	19129	161	CID		104.04	1.56199e-07		5	57		1	1465.75	-6.34577	11/139	pps_Medicago_trypsin_rep1.mgf
	High	DITLGFVDLLR	Q6PSM7;Q29VE5;Q32800;Q9TJY5;Q8HT56;Q9XQH3;O98553;D8V9G2;Q8SKV4;D6C635;O63184;P93977;P93987;B6GUW7;D8V9E5;Q33620;Q32259;Q33363;Q33440;A0ZQQ1;P92263;P94065;P94041;B7P0F0;Q9ZS63;P93986;A0PDA4;Q8MCX1;Q9GDQ2;A0PD98;Q32183;P94074;D8V9A7;D8V9E6;Q9GD45;Q8HUY5;Q9XQP7;D9U1G2;Q5DK06;O98549;Q95E64;P28380;P31202;Q85VJ2;O98994;Q95634;O98548;Q6Y2Z1;A0PDB4;A4F2T3;C7A5Y1;O82538;O98545;Q9XQL2;C7A5Z2;P93952;Q5I998;…	5330	94	CID		99.57	4.14565e-07		4	57		1	1261.69	-19.681	10/97	pps_Medicago_trypsin_rep1.mgf
	High	MSGGDHIHAGTVVGKLEGER	B8YGX4;Q6J6P1;Q9TJY5;O47054;Q9XQH3;Q95CD5;Q9TJN8;Q8SKV4;D6C635;P93977;B6GUW7;Q33620;Q8MAK6;Q32259;A0ZQQ1;P94065;Q8HDA1;P94071;Q37357;P93986;Q8MCX1;A5X4I3;P94074;D8V9A7;A5X4L3;Q9XQP7;D9U1G2;Q8MCX9;Q5DK06;Q6SSI3;O98549;Q85VJ2;O98994;Q8WJK2;O98548;Q6Y2Z1;Q9BA14;O98545;Q9XQL2;C7A5Z2;Q9BAN9;Q9T2E2;Q6L9Z4;P93952;Q9TKH9;Q8WIZ6;D6MYK4;Q5I998;Q6VW37;Q0H754;Q95A44;Q6VW25;O98879;Q9MRX0;Q71N65;Q710K9;A0PDC7;…	8426	100	CID		98.81	3.86446e-07		4	56		1	2049.99	-12.3227	14/197	pps_Medicago_trypsin_rep1.mgf
	High	DKxNKYGRPLLGcTIKPK	O98545;Q8WHV2	5	2	CID	X3(I), C13(Carbamidomethyl)	94.05	1.40474e-06		2	57		1	2101.18	-6.7749	21/198	pps_Medicago_trypsin_rep1.mgf
	High	DITLGFVDLLRDDFIEK	Q6PSM7;Q29VE5;Q32800;Q9TJY5;D8V9G2;Q8SKV4;O63184;P93977;P93987;B6GUW7;D8V9E5;Q32259;Q33440;A0ZQQ1;P94041;B7P0F0;P93986;A0PDA4;Q8MCX1;A0PD98;Q32183;D8V9A7;D8V9E6;Q9XQP7;Q5DK06;Q95E64;P28380;P31202;O98994;A0PDB4;C7A5Y1;O82538;O98545;Q9XQL2;Q5I998;Q0H754;Q95A44;Q95633;Q710K9;A0PDC7;Q710I6;D6C5Z6;Q5I972;B1NH25;Q32825;Q8MCW5;C7A5Z4;A9X3W1;Q85YX6;Q5I9A0;A5X4P1;Q95631;Q7YLG2;Q5J9S0;Q29VE8;Q7I250;Q7YLH5	3135	57	CID		73.59	0.000124199		7	56		1	2009.03	-15.0278	18/171	pps_Medicago_trypsin_rep1.mgf
	Medium	LGLSAKNYGR	B8YGX4;Q6PSM7;Q71N62;Q6J6P1;Q29VE5;Q32800;O47054;Q8HT56;Q9XQH3;O98553;Q9TJN8;Q9GCX9;D8V9G2;Q8SKV4;O63184;P93977;P93987;B6GUW7;D8V9E5;Q33620;Q8MAK6;Q32259;Q33363;Q33440;A0ZQQ1;P92263;Q8HDA1;P94041;P94071;B7P0F0;Q36637;Q37357;Q9ZS63;P93986;A0PDA4;Q32224;Q95EN1;Q8MCX1;Q9GDQ2;A0PD98;A5X4I3;O47279;Q32183;P94074;D8V9A7;A5X4L3;D8V9E6;Q9GD45;Q9XQP7;D9U1G2;Q5DK06;O98549;P31202;Q85VJ2;O98994;Q95634;Q8WJK2;…	23756	173	CID		52.24	0.0222396		4	57		1	1078.57	-27.0833	13/86	pps_Medicago_trypsin_rep1.mgf
	Low	YGRPLLGcTIKPK	B8YGX4;Q6PSM7;Q71N62;Q6J6P1;Q29VE5;Q32800;O47054;Q8HT56;Q9XQH3;O98553;Q9TJN8;Q9GCX9;D8V9G2;Q8SKV4;O63184;B6GUW7;D8V9E5;Q33620;Q8MAK6;Q32259;Q33363;Q33440;A0ZQQ1;P92263;P94065;P94041;P94071;Q36637;Q37357;Q9ZS63;A0PDA4;Q32224;Q95EN1;Q8MCX1;A0PD98;A5X4I3;O47279;P94074;D8V9A7;A5X4L3;D8V9E6;Q9GD45;Q9XQP7;D9U1G2;D0F109;Q5DK06;O98549;P28380;P31202;Q05993;Q85VJ2;O98994;O98548;Q9XEQ0;Q6JXQ9;Q6Y2Z1;A0PDB4;…	22098	163	CID	C8(Carbamidomethyl)	38.87	0.485962		4	57	44	1	1502.82	-20.3918	12/120	pps_Medicago_trypsin_rep1.mgf
	Low	EGNEIIR	Q29VE5;O47054;Q9XQH3;O98553;Q9TJN8;A0ZQQ1;Q8HDA1;Q37357;A0PDA4;A0PD98;A5X4I3;Q32183;A5X4L3;D9U1G2;O98549;Q05993;O98994;Q95634;Q8WJK2;O98548;Q6Y2Z1;A0PDB4;A4F2T3;C7A5Y1;O82538;Q9BA14;O98545;Q9GHU3;C7A5Z2;Q9T2E2;P93952;O47280;D6MYK4;Q8HUZ1;Q6VW37;Q3T8E6;Q0H754;Q95A44;Q95633;Q7YMT1;Q71N71;Q6VW25;O98879;Q4VI79;A0PDC7;E2CZ58;O03648;Q6VW40;Q8HUX6;Q5J9S3;Q6VW24;C7A609;Q8WLL1;Q9GEN6;B1NH25;O98429;Q37231;…	8148	88	CID		19.84	31.9953		3	56	33	1	830.439	2.2383	5/65	pps_Medicago_trypsin_rep1.mgf
	Low	DTDILAAFR	Q6PSM7;Q6J6P1;Q29VE5;Q32800;Q9TJY5;O47054;Q95CD5;Q9TJN8;Q9GCX9;D6C635;O63184;P93977;P93987;B6GUW7;Q33620;Q32259;Q33363;Q33440;A0ZQQ1;P92263;Q8HDA1;P94041;P94071;Q37357;Q9ZS63;P93986;Q95EN1;Q8MCX1;Q9GDQ2;A0PD98;A5X4I3;O47279;Q32183;P94074;D8V9A7;A5X4L3;D8V9E6;Q9GD45;Q9XQP7;D9U1G2;D0F109;Q8MCX9;Q5DK06;Q6SSI3;O98549;Q95E64;P28380;P31202;Q85VJ2;Q95634;Q8WJK2;O98548;Q6JXQ9;C7A5Y1;O82538;O98545;Q9XQL2;…	17492	159	CID		18.42	49.8385		3	56	26	1	1021.54	8.76981	5/74	pps_Medicago_trypsin_rep1.mgf
Q9XQL2	20.09	9	9	468	51.9921	6.39209	280.438	Ribulose-bisphosphate carboxylase (Fragment) OS=Reevesia thyrsoidea GN=rbcL PE=3 SV=1 - [Q9XQL2_9ROSI]
	Confidence Icon	Sequence	Protein Accessions	# Proteins	# Protein Groups	Activation Type	Modifications	IonScore	Exp Value	Δ Score	Rank	Identity High	Homology Threshold	Charge	m/z [Da]	ΔM [ppm]	Ions Matched	Spectrum File
	High	TFQGPPHGIQVER	Q6PSM7;Q71N62;Q29VE5;Q32800;Q9TJY5;Q8HT56;Q9XQH3;Q9TJN8;D8V9G2;Q8SKV4;D6C635;O63184;P93977;B6GUW7;D8V9E5;Q8MAK6;Q32259;Q33363;Q33440;A0ZQQ1;P92263;P94065;P94041;P94071;Q37357;Q9ZS63;A0PDA4;Q95EN1;Q8MCX1;Q9GDQ2;A0PD98;A5X4I3;O47279;Q32183;P94074;D8V9A7;A5X4L3;D8V9E6;P28380;P31202;Q05993;Q85VJ2;O98994;Q95634;Q8WJK2;O98548;Q9XEQ0;Q6JXQ9;Q6Y2Z1;A0PDB4;A4F2T3;C7A5Y1;O82538;Q9BA14;O98545;Q9XQL2;Q9GHU3;…	19129	161	CID		104.04	1.56199e-07		5	57		1	1465.75	-6.34577	11/139	pps_Medicago_trypsin_rep1.mgf
	High	DITLGFVDLLR	Q6PSM7;Q29VE5;Q32800;Q9TJY5;Q8HT56;Q9XQH3;O98553;D8V9G2;Q8SKV4;D6C635;O63184;P93977;P93987;B6GUW7;D8V9E5;Q33620;Q32259;Q33363;Q33440;A0ZQQ1;P92263;P94065;P94041;B7P0F0;Q9ZS63;P93986;A0PDA4;Q8MCX1;Q9GDQ2;A0PD98;Q32183;P94074;D8V9A7;D8V9E6;Q9GD45;Q8HUY5;Q9XQP7;D9U1G2;Q5DK06;O98549;Q95E64;P28380;P31202;Q85VJ2;O98994;Q95634;O98548;Q6Y2Z1;A0PDB4;A4F2T3;C7A5Y1;O82538;O98545;Q9XQL2;C7A5Z2;P93952;Q5I998;…	5330	94	CID		99.57	4.14565e-07		4	57		1	1261.69	-19.681	10/97	pps_Medicago_trypsin_rep1.mgf
	High	MSGGDHIHAGTVVGKLEGER	B8YGX4;Q6J6P1;Q9TJY5;O47054;Q9XQH3;Q95CD5;Q9TJN8;Q8SKV4;D6C635;P93977;B6GUW7;Q33620;Q8MAK6;Q32259;A0ZQQ1;P94065;Q8HDA1;P94071;Q37357;P93986;Q8MCX1;A5X4I3;P94074;D8V9A7;A5X4L3;Q9XQP7;D9U1G2;Q8MCX9;Q5DK06;Q6SSI3;O98549;Q85VJ2;O98994;Q8WJK2;O98548;Q6Y2Z1;Q9BA14;O98545;Q9XQL2;C7A5Z2;Q9BAN9;Q9T2E2;Q6L9Z4;P93952;Q9TKH9;Q8WIZ6;D6MYK4;Q5I998;Q6VW37;Q0H754;Q95A44;Q6VW25;O98879;Q9MRX0;Q71N65;Q710K9;A0PDC7;…	8426	100	CID		98.81	3.86446e-07		4	56		1	2049.99	-12.3227	14/197	pps_Medicago_trypsin_rep1.mgf
	High	DKLNKYGRPLLGcTIKPK	B8YGX4;Q6PSM7;Q71N62;Q6J6P1;Q29VE5;Q32800;Q8HT56;Q9XQH3;Q9TJN8;Q9GCX9;D8V9G2;Q8SKV4;O63184;B6GUW7;D8V9E5;Q33620;Q8MAK6;Q32259;Q33363;Q33440;A0ZQQ1;P92263;P94065;P94041;P94071;Q36637;Q37357;Q9ZS63;A0PDA4;Q32224;Q95EN1;Q8MCX1;A0PD98;A5X4I3;O47279;P94074;D8V9A7;A5X4L3;D8V9E6;Q9GD45;Q9XQP7;D9U1G2;D0F109;Q5DK06;O98549;P28380;P31202;Q05993;Q85VJ2;O98994;O98548;Q9XEQ0;Q6JXQ9;Q6Y2Z1;A0PDB4;A4F2T3;O82538;…	21788	155	CID	C13(Carbamidomethyl)	94.05	1.40474e-06		6	57		1	2101.18	-6.7749	21/198	pps_Medicago_trypsin_rep1.mgf
	High	DITLGFVDLLRDDFIEK	Q6PSM7;Q29VE5;Q32800;Q9TJY5;D8V9G2;Q8SKV4;O63184;P93977;P93987;B6GUW7;D8V9E5;Q32259;Q33440;A0ZQQ1;P94041;B7P0F0;P93986;A0PDA4;Q8MCX1;A0PD98;Q32183;D8V9A7;D8V9E6;Q9XQP7;Q5DK06;Q95E64;P28380;P31202;O98994;A0PDB4;C7A5Y1;O82538;O98545;Q9XQL2;Q5I998;Q0H754;Q95A44;Q95633;Q710K9;A0PDC7;Q710I6;D6C5Z6;Q5I972;B1NH25;Q32825;Q8MCW5;C7A5Z4;A9X3W1;Q85YX6;Q5I9A0;A5X4P1;Q95631;Q7YLG2;Q5J9S0;Q29VE8;Q7I250;Q7YLH5	3135	57	CID		73.59	0.000124199		7	56		1	2009.03	-15.0278	18/171	pps_Medicago_trypsin_rep1.mgf
	Medium	LGLSAKNYGR	B8YGX4;Q6PSM7;Q71N62;Q6J6P1;Q29VE5;Q32800;O47054;Q8HT56;Q9XQH3;O98553;Q9TJN8;Q9GCX9;D8V9G2;Q8SKV4;O63184;P93977;P93987;B6GUW7;D8V9E5;Q33620;Q8MAK6;Q32259;Q33363;Q33440;A0ZQQ1;P92263;Q8HDA1;P94041;P94071;B7P0F0;Q36637;Q37357;Q9ZS63;P93986;A0PDA4;Q32224;Q95EN1;Q8MCX1;Q9GDQ2;A0PD98;A5X4I3;O47279;Q32183;P94074;D8V9A7;A5X4L3;D8V9E6;Q9GD45;Q9XQP7;D9U1G2;Q5DK06;O98549;P31202;Q85VJ2;O98994;Q95634;Q8WJK2;…	23756	173	CID		52.24	0.0222396		4	57		1	1078.57	-27.0833	13/86	pps_Medicago_trypsin_rep1.mgf
	Low	YGRPLLGcTIKPK	B8YGX4;Q6PSM7;Q71N62;Q6J6P1;Q29VE5;Q32800;O47054;Q8HT56;Q9XQH3;O98553;Q9TJN8;Q9GCX9;D8V9G2;Q8SKV4;O63184;B6GUW7;D8V9E5;Q33620;Q8MAK6;Q32259;Q33363;Q33440;A0ZQQ1;P92263;P94065;P94041;P94071;Q36637;Q37357;Q9ZS63;A0PDA4;Q32224;Q95EN1;Q8MCX1;A0PD98;A5X4I3;O47279;P94074;D8V9A7;A5X4L3;D8V9E6;Q9GD45;Q9XQP7;D9U1G2;D0F109;Q5DK06;O98549;P28380;P31202;Q05993;Q85VJ2;O98994;O98548;Q9XEQ0;Q6JXQ9;Q6Y2Z1;A0PDB4;…	22098	163	CID	C8(Carbamidomethyl)	38.87	0.485962		4	57	44	1	1502.82	-20.3918	12/120	pps_Medicago_trypsin_rep1.mgf
	Low	EGxEIIR	Q9XQL2;Q37365;O98531;Q6YN64	11	4	CID	X3(N)	19.84	31.9953		8	56	33	1	830.439	2.2383	5/57	pps_Medicago_trypsin_rep1.mgf
	Low	DTDILAAFR	Q6PSM7;Q6J6P1;Q29VE5;Q32800;Q9TJY5;O47054;Q95CD5;Q9TJN8;Q9GCX9;D6C635;O63184;P93977;P93987;B6GUW7;Q33620;Q32259;Q33363;Q33440;A0ZQQ1;P92263;Q8HDA1;P94041;P94071;Q37357;Q9ZS63;P93986;Q95EN1;Q8MCX1;Q9GDQ2;A0PD98;A5X4I3;O47279;Q32183;P94074;D8V9A7;A5X4L3;D8V9E6;Q9GD45;Q9XQP7;D9U1G2;D0F109;Q8MCX9;Q5DK06;Q6SSI3;O98549;Q95E64;P28380;P31202;Q85VJ2;Q95634;Q8WJK2;O98548;Q6JXQ9;C7A5Y1;O82538;O98545;Q9XQL2;…	17492	159	CID		18.42	49.8385		3	56	26	1	1021.54	8.76981	5/74	pps_Medicago_trypsin_rep1.mgf
P93952	18.24	8	8	466	51.5812	6.96143	280.438	Ribulose-1,5-bisphosphate carboxylase, large subunit (Fragment) OS=Luxemburgia ciliosa GN=rbcL PE=3 SV=1 - [P93952_9ROSI]
	Confidence Icon	Sequence	Protein Accessions	# Proteins	# Protein Groups	Activation Type	Modifications	IonScore	Exp Value	Δ Score	Rank	Identity High	Homology Threshold	Charge	m/z [Da]	ΔM [ppm]	Ions Matched	Spectrum File
	High	TFQGPPHGIQVER	Q6PSM7;Q71N62;Q29VE5;Q32800;Q9TJY5;Q8HT56;Q9XQH3;Q9TJN8;D8V9G2;Q8SKV4;D6C635;O63184;P93977;B6GUW7;D8V9E5;Q8MAK6;Q32259;Q33363;Q33440;A0ZQQ1;P92263;P94065;P94041;P94071;Q37357;Q9ZS63;A0PDA4;Q95EN1;Q8MCX1;Q9GDQ2;A0PD98;A5X4I3;O47279;Q32183;P94074;D8V9A7;A5X4L3;D8V9E6;P28380;P31202;Q05993;Q85VJ2;O98994;Q95634;Q8WJK2;O98548;Q9XEQ0;Q6JXQ9;Q6Y2Z1;A0PDB4;A4F2T3;C7A5Y1;O82538;Q9BA14;O98545;Q9XQL2;Q9GHU3;…	19129	161	CID		104.04	1.56199e-07		5	57		1	1465.75	-6.34577	11/139	pps_Medicago_trypsin_rep1.mgf
	High	DITLGFVDLLR	Q6PSM7;Q29VE5;Q32800;Q9TJY5;Q8HT56;Q9XQH3;O98553;D8V9G2;Q8SKV4;D6C635;O63184;P93977;P93987;B6GUW7;D8V9E5;Q33620;Q32259;Q33363;Q33440;A0ZQQ1;P92263;P94065;P94041;B7P0F0;Q9ZS63;P93986;A0PDA4;Q8MCX1;Q9GDQ2;A0PD98;Q32183;P94074;D8V9A7;D8V9E6;Q9GD45;Q8HUY5;Q9XQP7;D9U1G2;Q5DK06;O98549;Q95E64;P28380;P31202;Q85VJ2;O98994;Q95634;O98548;Q6Y2Z1;A0PDB4;A4F2T3;C7A5Y1;O82538;O98545;Q9XQL2;C7A5Z2;P93952;Q5I998;…	5330	94	CID		99.57	4.14565e-07		4	57		1	1261.69	-19.681	10/97	pps_Medicago_trypsin_rep1.mgf
	High	MSGGDHIHAGTVVGKLEGER	B8YGX4;Q6J6P1;Q9TJY5;O47054;Q9XQH3;Q95CD5;Q9TJN8;Q8SKV4;D6C635;P93977;B6GUW7;Q33620;Q8MAK6;Q32259;A0ZQQ1;P94065;Q8HDA1;P94071;Q37357;P93986;Q8MCX1;A5X4I3;P94074;D8V9A7;A5X4L3;Q9XQP7;D9U1G2;Q8MCX9;Q5DK06;Q6SSI3;O98549;Q85VJ2;O98994;Q8WJK2;O98548;Q6Y2Z1;Q9BA14;O98545;Q9XQL2;C7A5Z2;Q9BAN9;Q9T2E2;Q6L9Z4;P93952;Q9TKH9;Q8WIZ6;D6MYK4;Q5I998;Q6VW37;Q0H754;Q95A44;Q6VW25;O98879;Q9MRX0;Q71N65;Q710K9;A0PDC7;…	8426	100	CID		98.81	3.86446e-07		4	56		1	2049.99	-12.3227	14/197	pps_Medicago_trypsin_rep1.mgf
	High	DKLNKYGRPLLGcTIKPK	B8YGX4;Q6PSM7;Q71N62;Q6J6P1;Q29VE5;Q32800;Q8HT56;Q9XQH3;Q9TJN8;Q9GCX9;D8V9G2;Q8SKV4;O63184;B6GUW7;D8V9E5;Q33620;Q8MAK6;Q32259;Q33363;Q33440;A0ZQQ1;P92263;P94065;P94041;P94071;Q36637;Q37357;Q9ZS63;A0PDA4;Q32224;Q95EN1;Q8MCX1;A0PD98;A5X4I3;O47279;P94074;D8V9A7;A5X4L3;D8V9E6;Q9GD45;Q9XQP7;D9U1G2;D0F109;Q5DK06;O98549;P28380;P31202;Q05993;Q85VJ2;O98994;O98548;Q9XEQ0;Q6JXQ9;Q6Y2Z1;A0PDB4;A4F2T3;O82538;…	21788	155	CID	C13(Carbamidomethyl)	94.05	1.40474e-06		6	57		1	2101.18	-6.7749	21/198	pps_Medicago_trypsin_rep1.mgf
	High	DITLGFVDLLRDDFxEK	P93952;Q15KA0	5	2	CID	X15(I)	73.59	0.000124199		9	56		1	2009.03	-15.0278	18/171	pps_Medicago_trypsin_rep1.mgf
	Medium	LGLSAKNYGR	B8YGX4;Q6PSM7;Q71N62;Q6J6P1;Q29VE5;Q32800;O47054;Q8HT56;Q9XQH3;O98553;Q9TJN8;Q9GCX9;D8V9G2;Q8SKV4;O63184;P93977;P93987;B6GUW7;D8V9E5;Q33620;Q8MAK6;Q32259;Q33363;Q33440;A0ZQQ1;P92263;Q8HDA1;P94041;P94071;B7P0F0;Q36637;Q37357;Q9ZS63;P93986;A0PDA4;Q32224;Q95EN1;Q8MCX1;Q9GDQ2;A0PD98;A5X4I3;O47279;Q32183;P94074;D8V9A7;A5X4L3;D8V9E6;Q9GD45;Q9XQP7;D9U1G2;Q5DK06;O98549;P31202;Q85VJ2;O98994;Q95634;Q8WJK2;…	23756	173	CID		52.24	0.0222396		4	57		1	1078.57	-27.0833	13/86	pps_Medicago_trypsin_rep1.mgf
	Low	YGRPLLGcTIKPK	B8YGX4;Q6PSM7;Q71N62;Q6J6P1;Q29VE5;Q32800;O47054;Q8HT56;Q9XQH3;O98553;Q9TJN8;Q9GCX9;D8V9G2;Q8SKV4;O63184;B6GUW7;D8V9E5;Q33620;Q8MAK6;Q32259;Q33363;Q33440;A0ZQQ1;P92263;P94065;P94041;P94071;Q36637;Q37357;Q9ZS63;A0PDA4;Q32224;Q95EN1;Q8MCX1;A0PD98;A5X4I3;O47279;P94074;D8V9A7;A5X4L3;D8V9E6;Q9GD45;Q9XQP7;D9U1G2;D0F109;Q5DK06;O98549;P28380;P31202;Q05993;Q85VJ2;O98994;O98548;Q9XEQ0;Q6JXQ9;Q6Y2Z1;A0PDB4;…	22098	163	CID	C8(Carbamidomethyl)	38.87	0.485962		4	57	44	1	1502.82	-20.3918	12/120	pps_Medicago_trypsin_rep1.mgf
	Low	EGNEIIR	Q29VE5;O47054;Q9XQH3;O98553;Q9TJN8;A0ZQQ1;Q8HDA1;Q37357;A0PDA4;A0PD98;A5X4I3;Q32183;A5X4L3;D9U1G2;O98549;Q05993;O98994;Q95634;Q8WJK2;O98548;Q6Y2Z1;A0PDB4;A4F2T3;C7A5Y1;O82538;Q9BA14;O98545;Q9GHU3;C7A5Z2;Q9T2E2;P93952;O47280;D6MYK4;Q8HUZ1;Q6VW37;Q3T8E6;Q0H754;Q95A44;Q95633;Q7YMT1;Q71N71;Q6VW25;O98879;Q4VI79;A0PDC7;E2CZ58;O03648;Q6VW40;Q8HUX6;Q5J9S3;Q6VW24;C7A609;Q8WLL1;Q9GEN6;B1NH25;O98429;Q37231;…	8148	88	CID		19.84	31.9953		3	56	33	1	830.439	2.2383	5/65	pps_Medicago_trypsin_rep1.mgf
Q5I998	18.43	8	8	472	52.4854	6.68311	280.438	Ribulose-1,5-bisphosphate carboxylase/oxygenase large subunit (Fragment) OS=Fusaea longifolia GN=rbcL PE=3 SV=1 - [Q5I998_9MAGN]
	Confidence Icon	Sequence	Protein Accessions	# Proteins	# Protein Groups	Activation Type	Modifications	IonScore	Exp Value	Δ Score	Rank	Identity High	Homology Threshold	Charge	m/z [Da]	ΔM [ppm]	Ions Matched	Spectrum File
	High	TFQGPPHGIQVER	Q6PSM7;Q71N62;Q29VE5;Q32800;Q9TJY5;Q8HT56;Q9XQH3;Q9TJN8;D8V9G2;Q8SKV4;D6C635;O63184;P93977;B6GUW7;D8V9E5;Q8MAK6;Q32259;Q33363;Q33440;A0ZQQ1;P92263;P94065;P94041;P94071;Q37357;Q9ZS63;A0PDA4;Q95EN1;Q8MCX1;Q9GDQ2;A0PD98;A5X4I3;O47279;Q32183;P94074;D8V9A7;A5X4L3;D8V9E6;P28380;P31202;Q05993;Q85VJ2;O98994;Q95634;Q8WJK2;O98548;Q9XEQ0;Q6JXQ9;Q6Y2Z1;A0PDB4;A4F2T3;C7A5Y1;O82538;Q9BA14;O98545;Q9XQL2;Q9GHU3;…	19129	161	CID		104.04	1.56199e-07		5	57		1	1465.75	-6.34577	11/139	pps_Medicago_trypsin_rep1.mgf
	High	DITLGFVDLLR	Q6PSM7;Q29VE5;Q32800;Q9TJY5;Q8HT56;Q9XQH3;O98553;D8V9G2;Q8SKV4;D6C635;O63184;P93977;P93987;B6GUW7;D8V9E5;Q33620;Q32259;Q33363;Q33440;A0ZQQ1;P92263;P94065;P94041;B7P0F0;Q9ZS63;P93986;A0PDA4;Q8MCX1;Q9GDQ2;A0PD98;Q32183;P94074;D8V9A7;D8V9E6;Q9GD45;Q8HUY5;Q9XQP7;D9U1G2;Q5DK06;O98549;Q95E64;P28380;P31202;Q85VJ2;O98994;Q95634;O98548;Q6Y2Z1;A0PDB4;A4F2T3;C7A5Y1;O82538;O98545;Q9XQL2;C7A5Z2;P93952;Q5I998;…	5330	94	CID		99.57	4.14565e-07		4	57		1	1261.69	-19.681	10/97	pps_Medicago_trypsin_rep1.mgf
	High	MSGGDHIHAGTVVGKLEGER	B8YGX4;Q6J6P1;Q9TJY5;O47054;Q9XQH3;Q95CD5;Q9TJN8;Q8SKV4;D6C635;P93977;B6GUW7;Q33620;Q8MAK6;Q32259;A0ZQQ1;P94065;Q8HDA1;P94071;Q37357;P93986;Q8MCX1;A5X4I3;P94074;D8V9A7;A5X4L3;Q9XQP7;D9U1G2;Q8MCX9;Q5DK06;Q6SSI3;O98549;Q85VJ2;O98994;Q8WJK2;O98548;Q6Y2Z1;Q9BA14;O98545;Q9XQL2;C7A5Z2;Q9BAN9;Q9T2E2;Q6L9Z4;P93952;Q9TKH9;Q8WIZ6;D6MYK4;Q5I998;Q6VW37;Q0H754;Q95A44;Q6VW25;O98879;Q9MRX0;Q71N65;Q710K9;A0PDC7;…	8426	100	CID		98.81	3.86446e-07		4	56		1	2049.99	-12.3227	14/197	pps_Medicago_trypsin_rep1.mgf
	High	DKLNKYGRPLLGcTIKPK	B8YGX4;Q6PSM7;Q71N62;Q6J6P1;Q29VE5;Q32800;Q8HT56;Q9XQH3;Q9TJN8;Q9GCX9;D8V9G2;Q8SKV4;O63184;B6GUW7;D8V9E5;Q33620;Q8MAK6;Q32259;Q33363;Q33440;A0ZQQ1;P92263;P94065;P94041;P94071;Q36637;Q37357;Q9ZS63;A0PDA4;Q32224;Q95EN1;Q8MCX1;A0PD98;A5X4I3;O47279;P94074;D8V9A7;A5X4L3;D8V9E6;Q9GD45;Q9XQP7;D9U1G2;D0F109;Q5DK06;O98549;P28380;P31202;Q05993;Q85VJ2;O98994;O98548;Q9XEQ0;Q6JXQ9;Q6Y2Z1;A0PDB4;A4F2T3;O82538;…	21788	155	CID	C13(Carbamidomethyl)	94.05	1.40474e-06		6	57		1	2101.18	-6.7749	21/198	pps_Medicago_trypsin_rep1.mgf
	High	DITLGFVDLLRDDFIEK	Q6PSM7;Q29VE5;Q32800;Q9TJY5;D8V9G2;Q8SKV4;O63184;P93977;P93987;B6GUW7;D8V9E5;Q32259;Q33440;A0ZQQ1;P94041;B7P0F0;P93986;A0PDA4;Q8MCX1;A0PD98;Q32183;D8V9A7;D8V9E6;Q9XQP7;Q5DK06;Q95E64;P28380;P31202;O98994;A0PDB4;C7A5Y1;O82538;O98545;Q9XQL2;Q5I998;Q0H754;Q95A44;Q95633;Q710K9;A0PDC7;Q710I6;D6C5Z6;Q5I972;B1NH25;Q32825;Q8MCW5;C7A5Z4;A9X3W1;Q85YX6;Q5I9A0;A5X4P1;Q95631;Q7YLG2;Q5J9S0;Q29VE8;Q7I250;Q7YLH5	3135	57	CID		73.59	0.000124199		7	56		1	2009.03	-15.0278	18/171	pps_Medicago_trypsin_rep1.mgf
	Medium	xGLSAKNYGR	C7A5Y1;Q5I998;Q3T8E6;O98879;Q5VH02;Q5UV68	12	6	CID	X1(I)	52.24	0.0222396	0	1	57		1	1078.57	-27.0833	13/86	pps_Medicago_trypsin_rep1.mgf
	Low	YGRPLLGcTIKPK	B8YGX4;Q6PSM7;Q71N62;Q6J6P1;Q29VE5;Q32800;O47054;Q8HT56;Q9XQH3;O98553;Q9TJN8;Q9GCX9;D8V9G2;Q8SKV4;O63184;B6GUW7;D8V9E5;Q33620;Q8MAK6;Q32259;Q33363;Q33440;A0ZQQ1;P92263;P94065;P94041;P94071;Q36637;Q37357;Q9ZS63;A0PDA4;Q32224;Q95EN1;Q8MCX1;A0PD98;A5X4I3;O47279;P94074;D8V9A7;A5X4L3;D8V9E6;Q9GD45;Q9XQP7;D9U1G2;D0F109;Q5DK06;O98549;P28380;P31202;Q05993;Q85VJ2;O98994;O98548;Q9XEQ0;Q6JXQ9;Q6Y2Z1;A0PDB4;…	22098	163	CID	C8(Carbamidomethyl)	38.87	0.485962		4	57	44	1	1502.82	-20.3918	12/120	pps_Medicago_trypsin_rep1.mgf
	Low	DTDILAAFR	Q6PSM7;Q6J6P1;Q29VE5;Q32800;Q9TJY5;O47054;Q95CD5;Q9TJN8;Q9GCX9;D6C635;O63184;P93977;P93987;B6GUW7;Q33620;Q32259;Q33363;Q33440;A0ZQQ1;P92263;Q8HDA1;P94041;P94071;Q37357;Q9ZS63;P93986;Q95EN1;Q8MCX1;Q9GDQ2;A0PD98;A5X4I3;O47279;Q32183;P94074;D8V9A7;A5X4L3;D8V9E6;Q9GD45;Q9XQP7;D9U1G2;D0F109;Q8MCX9;Q5DK06;Q6SSI3;O98549;Q95E64;P28380;P31202;Q85VJ2;Q95634;Q8WJK2;O98548;Q6JXQ9;C7A5Y1;O82538;O98545;Q9XQL2;…	17492	159	CID		18.42	49.8385		3	56	26	1	1021.54	8.76981	5/74	pps_Medicago_trypsin_rep1.mgf
Q0H754	26.19	10	10	462	51.2998	6.58057	280.438	Ribulose-1,5-bisphosphate carboxylase large subunit (Fragment) OS=Nelumbo lutea GN=rbcL PE=3 SV=1 - [Q0H754_NELLU]
	Confidence Icon	Sequence	Protein Accessions	# Proteins	# Protein Groups	Activation Type	Modifications	IonScore	Exp Value	Δ Score	Rank	Identity High	Homology Threshold	Charge	m/z [Da]	ΔM [ppm]	Ions Matched	Spectrum File
	High	TFQGPPHGIQVER	Q6PSM7;Q71N62;Q29VE5;Q32800;Q9TJY5;Q8HT56;Q9XQH3;Q9TJN8;D8V9G2;Q8SKV4;D6C635;O63184;P93977;B6GUW7;D8V9E5;Q8MAK6;Q32259;Q33363;Q33440;A0ZQQ1;P92263;P94065;P94041;P94071;Q37357;Q9ZS63;A0PDA4;Q95EN1;Q8MCX1;Q9GDQ2;A0PD98;A5X4I3;O47279;Q32183;P94074;D8V9A7;A5X4L3;D8V9E6;P28380;P31202;Q05993;Q85VJ2;O98994;Q95634;Q8WJK2;O98548;Q9XEQ0;Q6JXQ9;Q6Y2Z1;A0PDB4;A4F2T3;C7A5Y1;O82538;Q9BA14;O98545;Q9XQL2;Q9GHU3;…	19129	161	CID		104.04	1.56199e-07		5	57		1	1465.75	-6.34577	11/139	pps_Medicago_trypsin_rep1.mgf
	High	DITLGFVDLLR	Q6PSM7;Q29VE5;Q32800;Q9TJY5;Q8HT56;Q9XQH3;O98553;D8V9G2;Q8SKV4;D6C635;O63184;P93977;P93987;B6GUW7;D8V9E5;Q33620;Q32259;Q33363;Q33440;A0ZQQ1;P92263;P94065;P94041;B7P0F0;Q9ZS63;P93986;A0PDA4;Q8MCX1;Q9GDQ2;A0PD98;Q32183;P94074;D8V9A7;D8V9E6;Q9GD45;Q8HUY5;Q9XQP7;D9U1G2;Q5DK06;O98549;Q95E64;P28380;P31202;Q85VJ2;O98994;Q95634;O98548;Q6Y2Z1;A0PDB4;A4F2T3;C7A5Y1;O82538;O98545;Q9XQL2;C7A5Z2;P93952;Q5I998;…	5330	94	CID		99.57	4.14565e-07		4	57		1	1261.69	-19.681	10/97	pps_Medicago_trypsin_rep1.mgf
	High	MSGGDHIHAGTVVGKLEGER	B8YGX4;Q6J6P1;Q9TJY5;O47054;Q9XQH3;Q95CD5;Q9TJN8;Q8SKV4;D6C635;P93977;B6GUW7;Q33620;Q8MAK6;Q32259;A0ZQQ1;P94065;Q8HDA1;P94071;Q37357;P93986;Q8MCX1;A5X4I3;P94074;D8V9A7;A5X4L3;Q9XQP7;D9U1G2;Q8MCX9;Q5DK06;Q6SSI3;O98549;Q85VJ2;O98994;Q8WJK2;O98548;Q6Y2Z1;Q9BA14;O98545;Q9XQL2;C7A5Z2;Q9BAN9;Q9T2E2;Q6L9Z4;P93952;Q9TKH9;Q8WIZ6;D6MYK4;Q5I998;Q6VW37;Q0H754;Q95A44;Q6VW25;O98879;Q9MRX0;Q71N65;Q710K9;A0PDC7;…	8426	100	CID		98.81	3.86446e-07		4	56		1	2049.99	-12.3227	14/197	pps_Medicago_trypsin_rep1.mgf
	High	DKLNKYGRPLLGcTIKPK	B8YGX4;Q6PSM7;Q71N62;Q6J6P1;Q29VE5;Q32800;Q8HT56;Q9XQH3;Q9TJN8;Q9GCX9;D8V9G2;Q8SKV4;O63184;B6GUW7;D8V9E5;Q33620;Q8MAK6;Q32259;Q33363;Q33440;A0ZQQ1;P92263;P94065;P94041;P94071;Q36637;Q37357;Q9ZS63;A0PDA4;Q32224;Q95EN1;Q8MCX1;A0PD98;A5X4I3;O47279;P94074;D8V9A7;A5X4L3;D8V9E6;Q9GD45;Q9XQP7;D9U1G2;D0F109;Q5DK06;O98549;P28380;P31202;Q05993;Q85VJ2;O98994;O98548;Q9XEQ0;Q6JXQ9;Q6Y2Z1;A0PDB4;A4F2T3;O82538;…	21788	155	CID	C13(Carbamidomethyl)	94.05	1.40474e-06		6	57		1	2101.18	-6.7749	21/198	pps_Medicago_trypsin_rep1.mgf
	High	DITLGFVDLLRDDFIEK	Q6PSM7;Q29VE5;Q32800;Q9TJY5;D8V9G2;Q8SKV4;O63184;P93977;P93987;B6GUW7;D8V9E5;Q32259;Q33440;A0ZQQ1;P94041;B7P0F0;P93986;A0PDA4;Q8MCX1;A0PD98;Q32183;D8V9A7;D8V9E6;Q9XQP7;Q5DK06;Q95E64;P28380;P31202;O98994;A0PDB4;C7A5Y1;O82538;O98545;Q9XQL2;Q5I998;Q0H754;Q95A44;Q95633;Q710K9;A0PDC7;Q710I6;D6C5Z6;Q5I972;B1NH25;Q32825;Q8MCW5;C7A5Z4;A9X3W1;Q85YX6;Q5I9A0;A5X4P1;Q95631;Q7YLG2;Q5J9S0;Q29VE8;Q7I250;Q7YLH5	3135	57	CID		73.59	0.000124199		7	56		1	2009.03	-15.0278	18/171	pps_Medicago_trypsin_rep1.mgf
	Medium	LGLSAKNYGR	B8YGX4;Q6PSM7;Q71N62;Q6J6P1;Q29VE5;Q32800;O47054;Q8HT56;Q9XQH3;O98553;Q9TJN8;Q9GCX9;D8V9G2;Q8SKV4;O63184;P93977;P93987;B6GUW7;D8V9E5;Q33620;Q8MAK6;Q32259;Q33363;Q33440;A0ZQQ1;P92263;Q8HDA1;P94041;P94071;B7P0F0;Q36637;Q37357;Q9ZS63;P93986;A0PDA4;Q32224;Q95EN1;Q8MCX1;Q9GDQ2;A0PD98;A5X4I3;O47279;Q32183;P94074;D8V9A7;A5X4L3;D8V9E6;Q9GD45;Q9XQP7;D9U1G2;Q5DK06;O98549;P31202;Q85VJ2;O98994;Q95634;Q8WJK2;…	23756	173	CID		52.24	0.0222396		4	57		1	1078.57	-27.0833	13/86	pps_Medicago_trypsin_rep1.mgf
	Low	YGRPLLGcTIKPK	B8YGX4;Q6PSM7;Q71N62;Q6J6P1;Q29VE5;Q32800;O47054;Q8HT56;Q9XQH3;O98553;Q9TJN8;Q9GCX9;D8V9G2;Q8SKV4;O63184;B6GUW7;D8V9E5;Q33620;Q8MAK6;Q32259;Q33363;Q33440;A0ZQQ1;P92263;P94065;P94041;P94071;Q36637;Q37357;Q9ZS63;A0PDA4;Q32224;Q95EN1;Q8MCX1;A0PD98;A5X4I3;O47279;P94074;D8V9A7;A5X4L3;D8V9E6;Q9GD45;Q9XQP7;D9U1G2;D0F109;Q5DK06;O98549;P28380;P31202;Q05993;Q85VJ2;O98994;O98548;Q9XEQ0;Q6JXQ9;Q6Y2Z1;A0PDB4;…	22098	163	CID	C8(Carbamidomethyl)	38.87	0.485962		4	57	44	1	1502.82	-20.3918	12/120	pps_Medicago_trypsin_rep1.mgf
	Low	ELGVPIVmHDYLTGGFTANTxLAHYCR	Q9XQH3;B6GUW7;Q0H754;A9X3W1	19	4	CID	M8(Oxidation), X21(C)	20.42	22.228		6	55	40	1	2997.56	52.2437	6/269	pps_Medicago_trypsin_rep1.mgf
	Low	EGNEIIR	Q29VE5;O47054;Q9XQH3;O98553;Q9TJN8;A0ZQQ1;Q8HDA1;Q37357;A0PDA4;A0PD98;A5X4I3;Q32183;A5X4L3;D9U1G2;O98549;Q05993;O98994;Q95634;Q8WJK2;O98548;Q6Y2Z1;A0PDB4;A4F2T3;C7A5Y1;O82538;Q9BA14;O98545;Q9GHU3;C7A5Z2;Q9T2E2;P93952;O47280;D6MYK4;Q8HUZ1;Q6VW37;Q3T8E6;Q0H754;Q95A44;Q95633;Q7YMT1;Q71N71;Q6VW25;O98879;Q4VI79;A0PDC7;E2CZ58;O03648;Q6VW40;Q8HUX6;Q5J9S3;Q6VW24;C7A609;Q8WLL1;Q9GEN6;B1NH25;O98429;Q37231;…	8148	88	CID		19.84	31.9953		3	56	33	1	830.439	2.2383	5/65	pps_Medicago_trypsin_rep1.mgf
	Low	DTDILAAFR	Q6PSM7;Q6J6P1;Q29VE5;Q32800;Q9TJY5;O47054;Q95CD5;Q9TJN8;Q9GCX9;D6C635;O63184;P93977;P93987;B6GUW7;Q33620;Q32259;Q33363;Q33440;A0ZQQ1;P92263;Q8HDA1;P94041;P94071;Q37357;Q9ZS63;P93986;Q95EN1;Q8MCX1;Q9GDQ2;A0PD98;A5X4I3;O47279;Q32183;P94074;D8V9A7;A5X4L3;D8V9E6;Q9GD45;Q9XQP7;D9U1G2;D0F109;Q8MCX9;Q5DK06;Q6SSI3;O98549;Q95E64;P28380;P31202;Q85VJ2;Q95634;Q8WJK2;O98548;Q6JXQ9;C7A5Y1;O82538;O98545;Q9XQL2;…	17492	159	CID		18.42	49.8385		3	56	26	1	1021.54	8.76981	5/74	pps_Medicago_trypsin_rep1.mgf
Q95A44	26.13	10	10	463	51.4916	6.39209	280.438	Ribulose 1,5-bisphospate carboxylase (Fragment) OS=Passerina nivicola GN=rbcL PE=3 SV=1 - [Q95A44_9ROSI]
	Confidence Icon	Sequence	Protein Accessions	# Proteins	# Protein Groups	Activation Type	Modifications	IonScore	Exp Value	Δ Score	Rank	Identity High	Homology Threshold	Charge	m/z [Da]	ΔM [ppm]	Ions Matched	Spectrum File
	High	TFQGPPHGIQVER	Q6PSM7;Q71N62;Q29VE5;Q32800;Q9TJY5;Q8HT56;Q9XQH3;Q9TJN8;D8V9G2;Q8SKV4;D6C635;O63184;P93977;B6GUW7;D8V9E5;Q8MAK6;Q32259;Q33363;Q33440;A0ZQQ1;P92263;P94065;P94041;P94071;Q37357;Q9ZS63;A0PDA4;Q95EN1;Q8MCX1;Q9GDQ2;A0PD98;A5X4I3;O47279;Q32183;P94074;D8V9A7;A5X4L3;D8V9E6;P28380;P31202;Q05993;Q85VJ2;O98994;Q95634;Q8WJK2;O98548;Q9XEQ0;Q6JXQ9;Q6Y2Z1;A0PDB4;A4F2T3;C7A5Y1;O82538;Q9BA14;O98545;Q9XQL2;Q9GHU3;…	19129	161	CID		104.04	1.56199e-07		5	57		1	1465.75	-6.34577	11/139	pps_Medicago_trypsin_rep1.mgf
	High	DITLGFVDLLR	Q6PSM7;Q29VE5;Q32800;Q9TJY5;Q8HT56;Q9XQH3;O98553;D8V9G2;Q8SKV4;D6C635;O63184;P93977;P93987;B6GUW7;D8V9E5;Q33620;Q32259;Q33363;Q33440;A0ZQQ1;P92263;P94065;P94041;B7P0F0;Q9ZS63;P93986;A0PDA4;Q8MCX1;Q9GDQ2;A0PD98;Q32183;P94074;D8V9A7;D8V9E6;Q9GD45;Q8HUY5;Q9XQP7;D9U1G2;Q5DK06;O98549;Q95E64;P28380;P31202;Q85VJ2;O98994;Q95634;O98548;Q6Y2Z1;A0PDB4;A4F2T3;C7A5Y1;O82538;O98545;Q9XQL2;C7A5Z2;P93952;Q5I998;…	5330	94	CID		99.57	4.14565e-07		4	57		1	1261.69	-19.681	10/97	pps_Medicago_trypsin_rep1.mgf
	High	MSGGDHIHAGTVVGKLEGER	B8YGX4;Q6J6P1;Q9TJY5;O47054;Q9XQH3;Q95CD5;Q9TJN8;Q8SKV4;D6C635;P93977;B6GUW7;Q33620;Q8MAK6;Q32259;A0ZQQ1;P94065;Q8HDA1;P94071;Q37357;P93986;Q8MCX1;A5X4I3;P94074;D8V9A7;A5X4L3;Q9XQP7;D9U1G2;Q8MCX9;Q5DK06;Q6SSI3;O98549;Q85VJ2;O98994;Q8WJK2;O98548;Q6Y2Z1;Q9BA14;O98545;Q9XQL2;C7A5Z2;Q9BAN9;Q9T2E2;Q6L9Z4;P93952;Q9TKH9;Q8WIZ6;D6MYK4;Q5I998;Q6VW37;Q0H754;Q95A44;Q6VW25;O98879;Q9MRX0;Q71N65;Q710K9;A0PDC7;…	8426	100	CID		98.81	3.86446e-07		4	56		1	2049.99	-12.3227	14/197	pps_Medicago_trypsin_rep1.mgf
	High	DKLNKYGRPLLGcTIKPK	B8YGX4;Q6PSM7;Q71N62;Q6J6P1;Q29VE5;Q32800;Q8HT56;Q9XQH3;Q9TJN8;Q9GCX9;D8V9G2;Q8SKV4;O63184;B6GUW7;D8V9E5;Q33620;Q8MAK6;Q32259;Q33363;Q33440;A0ZQQ1;P92263;P94065;P94041;P94071;Q36637;Q37357;Q9ZS63;A0PDA4;Q32224;Q95EN1;Q8MCX1;A0PD98;A5X4I3;O47279;P94074;D8V9A7;A5X4L3;D8V9E6;Q9GD45;Q9XQP7;D9U1G2;D0F109;Q5DK06;O98549;P28380;P31202;Q05993;Q85VJ2;O98994;O98548;Q9XEQ0;Q6JXQ9;Q6Y2Z1;A0PDB4;A4F2T3;O82538;…	21788	155	CID	C13(Carbamidomethyl)	94.05	1.40474e-06		6	57		1	2101.18	-6.7749	21/198	pps_Medicago_trypsin_rep1.mgf
	High	DITLGFVDLLRDDFIEK	Q6PSM7;Q29VE5;Q32800;Q9TJY5;D8V9G2;Q8SKV4;O63184;P93977;P93987;B6GUW7;D8V9E5;Q32259;Q33440;A0ZQQ1;P94041;B7P0F0;P93986;A0PDA4;Q8MCX1;A0PD98;Q32183;D8V9A7;D8V9E6;Q9XQP7;Q5DK06;Q95E64;P28380;P31202;O98994;A0PDB4;C7A5Y1;O82538;O98545;Q9XQL2;Q5I998;Q0H754;Q95A44;Q95633;Q710K9;A0PDC7;Q710I6;D6C5Z6;Q5I972;B1NH25;Q32825;Q8MCW5;C7A5Z4;A9X3W1;Q85YX6;Q5I9A0;A5X4P1;Q95631;Q7YLG2;Q5J9S0;Q29VE8;Q7I250;Q7YLH5	3135	57	CID		73.59	0.000124199		7	56		1	2009.03	-15.0278	18/171	pps_Medicago_trypsin_rep1.mgf
	Medium	LGLSAKNYGR	B8YGX4;Q6PSM7;Q71N62;Q6J6P1;Q29VE5;Q32800;O47054;Q8HT56;Q9XQH3;O98553;Q9TJN8;Q9GCX9;D8V9G2;Q8SKV4;O63184;P93977;P93987;B6GUW7;D8V9E5;Q33620;Q8MAK6;Q32259;Q33363;Q33440;A0ZQQ1;P92263;Q8HDA1;P94041;P94071;B7P0F0;Q36637;Q37357;Q9ZS63;P93986;A0PDA4;Q32224;Q95EN1;Q8MCX1;Q9GDQ2;A0PD98;A5X4I3;O47279;Q32183;P94074;D8V9A7;A5X4L3;D8V9E6;Q9GD45;Q9XQP7;D9U1G2;Q5DK06;O98549;P31202;Q85VJ2;O98994;Q95634;Q8WJK2;…	23756	173	CID		52.24	0.0222396		4	57		1	1078.57	-27.0833	13/86	pps_Medicago_trypsin_rep1.mgf
	Low	YGRPLLGcTIKPK	B8YGX4;Q6PSM7;Q71N62;Q6J6P1;Q29VE5;Q32800;O47054;Q8HT56;Q9XQH3;O98553;Q9TJN8;Q9GCX9;D8V9G2;Q8SKV4;O63184;B6GUW7;D8V9E5;Q33620;Q8MAK6;Q32259;Q33363;Q33440;A0ZQQ1;P92263;P94065;P94041;P94071;Q36637;Q37357;Q9ZS63;A0PDA4;Q32224;Q95EN1;Q8MCX1;A0PD98;A5X4I3;O47279;P94074;D8V9A7;A5X4L3;D8V9E6;Q9GD45;Q9XQP7;D9U1G2;D0F109;Q5DK06;O98549;P28380;P31202;Q05993;Q85VJ2;O98994;O98548;Q9XEQ0;Q6JXQ9;Q6Y2Z1;A0PDB4;…	22098	163	CID	C8(Carbamidomethyl)	38.87	0.485962		4	57	44	1	1502.82	-20.3918	12/120	pps_Medicago_trypsin_rep1.mgf
	Low	ELGVPIVmHDYLTGGFTANTSLSHYCR	Q9TJN8;Q9GCX9;Q32259;Q33363;A0PDA4;Q95EN1;Q9GD45;A0PDB4;Q6L9Z4;Q95A44;B1NH25;Q6L9Z3;A4PB47	467	13	CID	M8(Oxidation)	20.42	22.228		8	55	40	1	2997.56	46.3222	6/272	pps_Medicago_trypsin_rep1.mgf
	Low	EGNEIIR	Q29VE5;O47054;Q9XQH3;O98553;Q9TJN8;A0ZQQ1;Q8HDA1;Q37357;A0PDA4;A0PD98;A5X4I3;Q32183;A5X4L3;D9U1G2;O98549;Q05993;O98994;Q95634;Q8WJK2;O98548;Q6Y2Z1;A0PDB4;A4F2T3;C7A5Y1;O82538;Q9BA14;O98545;Q9GHU3;C7A5Z2;Q9T2E2;P93952;O47280;D6MYK4;Q8HUZ1;Q6VW37;Q3T8E6;Q0H754;Q95A44;Q95633;Q7YMT1;Q71N71;Q6VW25;O98879;Q4VI79;A0PDC7;E2CZ58;O03648;Q6VW40;Q8HUX6;Q5J9S3;Q6VW24;C7A609;Q8WLL1;Q9GEN6;B1NH25;O98429;Q37231;…	8148	88	CID		19.84	31.9953		3	56	33	1	830.439	2.2383	5/65	pps_Medicago_trypsin_rep1.mgf
	Low	DTDILAAFR	Q6PSM7;Q6J6P1;Q29VE5;Q32800;Q9TJY5;O47054;Q95CD5;Q9TJN8;Q9GCX9;D6C635;O63184;P93977;P93987;B6GUW7;Q33620;Q32259;Q33363;Q33440;A0ZQQ1;P92263;Q8HDA1;P94041;P94071;Q37357;Q9ZS63;P93986;Q95EN1;Q8MCX1;Q9GDQ2;A0PD98;A5X4I3;O47279;Q32183;P94074;D8V9A7;A5X4L3;D8V9E6;Q9GD45;Q9XQP7;D9U1G2;D0F109;Q8MCX9;Q5DK06;Q6SSI3;O98549;Q95E64;P28380;P31202;Q85VJ2;Q95634;Q8WJK2;O98548;Q6JXQ9;C7A5Y1;O82538;O98545;Q9XQL2;…	17492	159	CID		18.42	49.8385		3	56	26	1	1021.54	8.76981	5/74	pps_Medicago_trypsin_rep1.mgf
Q710K9	18.67	8	8	466	51.683	6.58057	280.438	Ribulose-1,5-bisphosphate carboxylase/oxygenase large subunit (Fragment) OS=Fischeria stellata GN=rbcL PE=3 SV=1 - [Q710K9_9GENT]
	Confidence Icon	Sequence	Protein Accessions	# Proteins	# Protein Groups	Activation Type	Modifications	IonScore	Exp Value	Δ Score	Rank	Identity High	Homology Threshold	Charge	m/z [Da]	ΔM [ppm]	Ions Matched	Spectrum File
	High	TFQGPPHGIQVER	Q6PSM7;Q71N62;Q29VE5;Q32800;Q9TJY5;Q8HT56;Q9XQH3;Q9TJN8;D8V9G2;Q8SKV4;D6C635;O63184;P93977;B6GUW7;D8V9E5;Q8MAK6;Q32259;Q33363;Q33440;A0ZQQ1;P92263;P94065;P94041;P94071;Q37357;Q9ZS63;A0PDA4;Q95EN1;Q8MCX1;Q9GDQ2;A0PD98;A5X4I3;O47279;Q32183;P94074;D8V9A7;A5X4L3;D8V9E6;P28380;P31202;Q05993;Q85VJ2;O98994;Q95634;Q8WJK2;O98548;Q9XEQ0;Q6JXQ9;Q6Y2Z1;A0PDB4;A4F2T3;C7A5Y1;O82538;Q9BA14;O98545;Q9XQL2;Q9GHU3;…	19129	161	CID		104.04	1.56199e-07		5	57		1	1465.75	-6.34577	11/139	pps_Medicago_trypsin_rep1.mgf
	High	DITLGFVDLLR	Q6PSM7;Q29VE5;Q32800;Q9TJY5;Q8HT56;Q9XQH3;O98553;D8V9G2;Q8SKV4;D6C635;O63184;P93977;P93987;B6GUW7;D8V9E5;Q33620;Q32259;Q33363;Q33440;A0ZQQ1;P92263;P94065;P94041;B7P0F0;Q9ZS63;P93986;A0PDA4;Q8MCX1;Q9GDQ2;A0PD98;Q32183;P94074;D8V9A7;D8V9E6;Q9GD45;Q8HUY5;Q9XQP7;D9U1G2;Q5DK06;O98549;Q95E64;P28380;P31202;Q85VJ2;O98994;Q95634;O98548;Q6Y2Z1;A0PDB4;A4F2T3;C7A5Y1;O82538;O98545;Q9XQL2;C7A5Z2;P93952;Q5I998;…	5330	94	CID		99.57	4.14565e-07		4	57		1	1261.69	-19.681	10/97	pps_Medicago_trypsin_rep1.mgf
	High	MSGGDHIHAGTVVGKLEGER	B8YGX4;Q6J6P1;Q9TJY5;O47054;Q9XQH3;Q95CD5;Q9TJN8;Q8SKV4;D6C635;P93977;B6GUW7;Q33620;Q8MAK6;Q32259;A0ZQQ1;P94065;Q8HDA1;P94071;Q37357;P93986;Q8MCX1;A5X4I3;P94074;D8V9A7;A5X4L3;Q9XQP7;D9U1G2;Q8MCX9;Q5DK06;Q6SSI3;O98549;Q85VJ2;O98994;Q8WJK2;O98548;Q6Y2Z1;Q9BA14;O98545;Q9XQL2;C7A5Z2;Q9BAN9;Q9T2E2;Q6L9Z4;P93952;Q9TKH9;Q8WIZ6;D6MYK4;Q5I998;Q6VW37;Q0H754;Q95A44;Q6VW25;O98879;Q9MRX0;Q71N65;Q710K9;A0PDC7;…	8426	100	CID		98.81	3.86446e-07		4	56		1	2049.99	-12.3227	14/197	pps_Medicago_trypsin_rep1.mgf
	High	DKLNKYGRPLLGcTIKPK	B8YGX4;Q6PSM7;Q71N62;Q6J6P1;Q29VE5;Q32800;Q8HT56;Q9XQH3;Q9TJN8;Q9GCX9;D8V9G2;Q8SKV4;O63184;B6GUW7;D8V9E5;Q33620;Q8MAK6;Q32259;Q33363;Q33440;A0ZQQ1;P92263;P94065;P94041;P94071;Q36637;Q37357;Q9ZS63;A0PDA4;Q32224;Q95EN1;Q8MCX1;A0PD98;A5X4I3;O47279;P94074;D8V9A7;A5X4L3;D8V9E6;Q9GD45;Q9XQP7;D9U1G2;D0F109;Q5DK06;O98549;P28380;P31202;Q05993;Q85VJ2;O98994;O98548;Q9XEQ0;Q6JXQ9;Q6Y2Z1;A0PDB4;A4F2T3;O82538;…	21788	155	CID	C13(Carbamidomethyl)	94.05	1.40474e-06		6	57		1	2101.18	-6.7749	21/198	pps_Medicago_trypsin_rep1.mgf
	High	DITLGFVDLLRDDFIEK	Q6PSM7;Q29VE5;Q32800;Q9TJY5;D8V9G2;Q8SKV4;O63184;P93977;P93987;B6GUW7;D8V9E5;Q32259;Q33440;A0ZQQ1;P94041;B7P0F0;P93986;A0PDA4;Q8MCX1;A0PD98;Q32183;D8V9A7;D8V9E6;Q9XQP7;Q5DK06;Q95E64;P28380;P31202;O98994;A0PDB4;C7A5Y1;O82538;O98545;Q9XQL2;Q5I998;Q0H754;Q95A44;Q95633;Q710K9;A0PDC7;Q710I6;D6C5Z6;Q5I972;B1NH25;Q32825;Q8MCW5;C7A5Z4;A9X3W1;Q85YX6;Q5I9A0;A5X4P1;Q95631;Q7YLG2;Q5J9S0;Q29VE8;Q7I250;Q7YLH5	3135	57	CID		73.59	0.000124199		7	56		1	2009.03	-15.0278	18/171	pps_Medicago_trypsin_rep1.mgf
	Medium	LGLSAKNYGR	B8YGX4;Q6PSM7;Q71N62;Q6J6P1;Q29VE5;Q32800;O47054;Q8HT56;Q9XQH3;O98553;Q9TJN8;Q9GCX9;D8V9G2;Q8SKV4;O63184;P93977;P93987;B6GUW7;D8V9E5;Q33620;Q8MAK6;Q32259;Q33363;Q33440;A0ZQQ1;P92263;Q8HDA1;P94041;P94071;B7P0F0;Q36637;Q37357;Q9ZS63;P93986;A0PDA4;Q32224;Q95EN1;Q8MCX1;Q9GDQ2;A0PD98;A5X4I3;O47279;Q32183;P94074;D8V9A7;A5X4L3;D8V9E6;Q9GD45;Q9XQP7;D9U1G2;Q5DK06;O98549;P31202;Q85VJ2;O98994;Q95634;Q8WJK2;…	23756	173	CID		52.24	0.0222396		4	57		1	1078.57	-27.0833	13/86	pps_Medicago_trypsin_rep1.mgf
	Low	YGRPLLGcTIKPK	B8YGX4;Q6PSM7;Q71N62;Q6J6P1;Q29VE5;Q32800;O47054;Q8HT56;Q9XQH3;O98553;Q9TJN8;Q9GCX9;D8V9G2;Q8SKV4;O63184;B6GUW7;D8V9E5;Q33620;Q8MAK6;Q32259;Q33363;Q33440;A0ZQQ1;P92263;P94065;P94041;P94071;Q36637;Q37357;Q9ZS63;A0PDA4;Q32224;Q95EN1;Q8MCX1;A0PD98;A5X4I3;O47279;P94074;D8V9A7;A5X4L3;D8V9E6;Q9GD45;Q9XQP7;D9U1G2;D0F109;Q5DK06;O98549;P28380;P31202;Q05993;Q85VJ2;O98994;O98548;Q9XEQ0;Q6JXQ9;Q6Y2Z1;A0PDB4;…	22098	163	CID	C8(Carbamidomethyl)	38.87	0.485962		4	57	44	1	1502.82	-20.3918	12/120	pps_Medicago_trypsin_rep1.mgf
	Low	DTDxLAAFR	Q71N62;A0PDA4;Q71N65;Q710K9;Q9GEN6	17	5	CID	X4(I)	18.42	49.8385		8	56	26	1	1021.54	8.76981	5/74	pps_Medicago_trypsin_rep1.mgf
A0PDC7	24.78	9	9	452	50.5285	6.03662	280.438	Ribulose 1,5 bisphosphate carboxylase-oxygenase (Fragment) OS=Passerina quadrifaria GN=rbcL PE=3 SV=1 - [A0PDC7_9ROSI]
	Confidence Icon	Sequence	Protein Accessions	# Proteins	# Protein Groups	Activation Type	Modifications	IonScore	Exp Value	Δ Score	Rank	Identity High	Homology Threshold	Charge	m/z [Da]	ΔM [ppm]	Ions Matched	Spectrum File
	High	TFQGPPHGIQVER	Q6PSM7;Q71N62;Q29VE5;Q32800;Q9TJY5;Q8HT56;Q9XQH3;Q9TJN8;D8V9G2;Q8SKV4;D6C635;O63184;P93977;B6GUW7;D8V9E5;Q8MAK6;Q32259;Q33363;Q33440;A0ZQQ1;P92263;P94065;P94041;P94071;Q37357;Q9ZS63;A0PDA4;Q95EN1;Q8MCX1;Q9GDQ2;A0PD98;A5X4I3;O47279;Q32183;P94074;D8V9A7;A5X4L3;D8V9E6;P28380;P31202;Q05993;Q85VJ2;O98994;Q95634;Q8WJK2;O98548;Q9XEQ0;Q6JXQ9;Q6Y2Z1;A0PDB4;A4F2T3;C7A5Y1;O82538;Q9BA14;O98545;Q9XQL2;Q9GHU3;…	19129	161	CID		104.04	1.56199e-07		5	57		1	1465.75	-6.34577	11/139	pps_Medicago_trypsin_rep1.mgf
	High	DITLGFVDLLR	Q6PSM7;Q29VE5;Q32800;Q9TJY5;Q8HT56;Q9XQH3;O98553;D8V9G2;Q8SKV4;D6C635;O63184;P93977;P93987;B6GUW7;D8V9E5;Q33620;Q32259;Q33363;Q33440;A0ZQQ1;P92263;P94065;P94041;B7P0F0;Q9ZS63;P93986;A0PDA4;Q8MCX1;Q9GDQ2;A0PD98;Q32183;P94074;D8V9A7;D8V9E6;Q9GD45;Q8HUY5;Q9XQP7;D9U1G2;Q5DK06;O98549;Q95E64;P28380;P31202;Q85VJ2;O98994;Q95634;O98548;Q6Y2Z1;A0PDB4;A4F2T3;C7A5Y1;O82538;O98545;Q9XQL2;C7A5Z2;P93952;Q5I998;…	5330	94	CID		99.57	4.14565e-07		4	57		1	1261.69	-19.681	10/97	pps_Medicago_trypsin_rep1.mgf
	High	MSGGDHIHAGTVVGKLEGER	B8YGX4;Q6J6P1;Q9TJY5;O47054;Q9XQH3;Q95CD5;Q9TJN8;Q8SKV4;D6C635;P93977;B6GUW7;Q33620;Q8MAK6;Q32259;A0ZQQ1;P94065;Q8HDA1;P94071;Q37357;P93986;Q8MCX1;A5X4I3;P94074;D8V9A7;A5X4L3;Q9XQP7;D9U1G2;Q8MCX9;Q5DK06;Q6SSI3;O98549;Q85VJ2;O98994;Q8WJK2;O98548;Q6Y2Z1;Q9BA14;O98545;Q9XQL2;C7A5Z2;Q9BAN9;Q9T2E2;Q6L9Z4;P93952;Q9TKH9;Q8WIZ6;D6MYK4;Q5I998;Q6VW37;Q0H754;Q95A44;Q6VW25;O98879;Q9MRX0;Q71N65;Q710K9;A0PDC7;…	8426	100	CID		98.81	3.86446e-07		4	56		1	2049.99	-12.3227	14/197	pps_Medicago_trypsin_rep1.mgf
	High	DKLNKYGRPLLGcTIKPK	B8YGX4;Q6PSM7;Q71N62;Q6J6P1;Q29VE5;Q32800;Q8HT56;Q9XQH3;Q9TJN8;Q9GCX9;D8V9G2;Q8SKV4;O63184;B6GUW7;D8V9E5;Q33620;Q8MAK6;Q32259;Q33363;Q33440;A0ZQQ1;P92263;P94065;P94041;P94071;Q36637;Q37357;Q9ZS63;A0PDA4;Q32224;Q95EN1;Q8MCX1;A0PD98;A5X4I3;O47279;P94074;D8V9A7;A5X4L3;D8V9E6;Q9GD45;Q9XQP7;D9U1G2;D0F109;Q5DK06;O98549;P28380;P31202;Q05993;Q85VJ2;O98994;O98548;Q9XEQ0;Q6JXQ9;Q6Y2Z1;A0PDB4;A4F2T3;O82538;…	21788	155	CID	C13(Carbamidomethyl)	94.05	1.40474e-06		6	57		1	2101.18	-6.7749	21/198	pps_Medicago_trypsin_rep1.mgf
	High	DITLGFVDLLRDDFIEK	Q6PSM7;Q29VE5;Q32800;Q9TJY5;D8V9G2;Q8SKV4;O63184;P93977;P93987;B6GUW7;D8V9E5;Q32259;Q33440;A0ZQQ1;P94041;B7P0F0;P93986;A0PDA4;Q8MCX1;A0PD98;Q32183;D8V9A7;D8V9E6;Q9XQP7;Q5DK06;Q95E64;P28380;P31202;O98994;A0PDB4;C7A5Y1;O82538;O98545;Q9XQL2;Q5I998;Q0H754;Q95A44;Q95633;Q710K9;A0PDC7;Q710I6;D6C5Z6;Q5I972;B1NH25;Q32825;Q8MCW5;C7A5Z4;A9X3W1;Q85YX6;Q5I9A0;A5X4P1;Q95631;Q7YLG2;Q5J9S0;Q29VE8;Q7I250;Q7YLH5	3135	57	CID		73.59	0.000124199		7	56		1	2009.03	-15.0278	18/171	pps_Medicago_trypsin_rep1.mgf
	Medium	LGLSAKNYGR	B8YGX4;Q6PSM7;Q71N62;Q6J6P1;Q29VE5;Q32800;O47054;Q8HT56;Q9XQH3;O98553;Q9TJN8;Q9GCX9;D8V9G2;Q8SKV4;O63184;P93977;P93987;B6GUW7;D8V9E5;Q33620;Q8MAK6;Q32259;Q33363;Q33440;A0ZQQ1;P92263;Q8HDA1;P94041;P94071;B7P0F0;Q36637;Q37357;Q9ZS63;P93986;A0PDA4;Q32224;Q95EN1;Q8MCX1;Q9GDQ2;A0PD98;A5X4I3;O47279;Q32183;P94074;D8V9A7;A5X4L3;D8V9E6;Q9GD45;Q9XQP7;D9U1G2;Q5DK06;O98549;P31202;Q85VJ2;O98994;Q95634;Q8WJK2;…	23756	173	CID		52.24	0.0222396		4	57		1	1078.57	-27.0833	13/86	pps_Medicago_trypsin_rep1.mgf
	Low	YGRPLLGcTIKPK	B8YGX4;Q6PSM7;Q71N62;Q6J6P1;Q29VE5;Q32800;O47054;Q8HT56;Q9XQH3;O98553;Q9TJN8;Q9GCX9;D8V9G2;Q8SKV4;O63184;B6GUW7;D8V9E5;Q33620;Q8MAK6;Q32259;Q33363;Q33440;A0ZQQ1;P92263;P94065;P94041;P94071;Q36637;Q37357;Q9ZS63;A0PDA4;Q32224;Q95EN1;Q8MCX1;A0PD98;A5X4I3;O47279;P94074;D8V9A7;A5X4L3;D8V9E6;Q9GD45;Q9XQP7;D9U1G2;D0F109;Q5DK06;O98549;P28380;P31202;Q05993;Q85VJ2;O98994;O98548;Q9XEQ0;Q6JXQ9;Q6Y2Z1;A0PDB4;…	22098	163	CID	C8(Carbamidomethyl)	38.87	0.485962		4	57	44	1	1502.82	-20.3918	12/120	pps_Medicago_trypsin_rep1.mgf
	Low	ExGVPIVmHDYLTGGFTANTSLSHYCR	A0PDC7	1	1	CID	X2(I), M8(Oxidation)	20.42	22.228		2	55	40	1	2997.56	46.3222	6/272	pps_Medicago_trypsin_rep1.mgf
	Low	EGNEIIR	Q29VE5;O47054;Q9XQH3;O98553;Q9TJN8;A0ZQQ1;Q8HDA1;Q37357;A0PDA4;A0PD98;A5X4I3;Q32183;A5X4L3;D9U1G2;O98549;Q05993;O98994;Q95634;Q8WJK2;O98548;Q6Y2Z1;A0PDB4;A4F2T3;C7A5Y1;O82538;Q9BA14;O98545;Q9GHU3;C7A5Z2;Q9T2E2;P93952;O47280;D6MYK4;Q8HUZ1;Q6VW37;Q3T8E6;Q0H754;Q95A44;Q95633;Q7YMT1;Q71N71;Q6VW25;O98879;Q4VI79;A0PDC7;E2CZ58;O03648;Q6VW40;Q8HUX6;Q5J9S3;Q6VW24;C7A609;Q8WLL1;Q9GEN6;B1NH25;O98429;Q37231;…	8148	88	CID		19.84	31.9953		3	56	33	1	830.439	2.2383	5/65	pps_Medicago_trypsin_rep1.mgf
Q710I6	23.08	9	9	468	51.8411	6.58057	280.438	Ribulose-1,5-bisphosphate carboxylase/oxygenase large subunit (Fragment) OS=Vallesia antillana GN=rbcL PE=3 SV=1 - [Q710I6_9GENT]
	Confidence Icon	Sequence	Protein Accessions	# Proteins	# Protein Groups	Activation Type	Modifications	IonScore	Exp Value	Δ Score	Rank	Identity High	Homology Threshold	Charge	m/z [Da]	ΔM [ppm]	Ions Matched	Spectrum File
	High	TFQGPPHGIQVER	Q6PSM7;Q71N62;Q29VE5;Q32800;Q9TJY5;Q8HT56;Q9XQH3;Q9TJN8;D8V9G2;Q8SKV4;D6C635;O63184;P93977;B6GUW7;D8V9E5;Q8MAK6;Q32259;Q33363;Q33440;A0ZQQ1;P92263;P94065;P94041;P94071;Q37357;Q9ZS63;A0PDA4;Q95EN1;Q8MCX1;Q9GDQ2;A0PD98;A5X4I3;O47279;Q32183;P94074;D8V9A7;A5X4L3;D8V9E6;P28380;P31202;Q05993;Q85VJ2;O98994;Q95634;Q8WJK2;O98548;Q9XEQ0;Q6JXQ9;Q6Y2Z1;A0PDB4;A4F2T3;C7A5Y1;O82538;Q9BA14;O98545;Q9XQL2;Q9GHU3;…	19129	161	CID		104.04	1.56199e-07		5	57		1	1465.75	-6.34577	11/139	pps_Medicago_trypsin_rep1.mgf
	High	DITLGFVDLLR	Q6PSM7;Q29VE5;Q32800;Q9TJY5;Q8HT56;Q9XQH3;O98553;D8V9G2;Q8SKV4;D6C635;O63184;P93977;P93987;B6GUW7;D8V9E5;Q33620;Q32259;Q33363;Q33440;A0ZQQ1;P92263;P94065;P94041;B7P0F0;Q9ZS63;P93986;A0PDA4;Q8MCX1;Q9GDQ2;A0PD98;Q32183;P94074;D8V9A7;D8V9E6;Q9GD45;Q8HUY5;Q9XQP7;D9U1G2;Q5DK06;O98549;Q95E64;P28380;P31202;Q85VJ2;O98994;Q95634;O98548;Q6Y2Z1;A0PDB4;A4F2T3;C7A5Y1;O82538;O98545;Q9XQL2;C7A5Z2;P93952;Q5I998;…	5330	94	CID		99.57	4.14565e-07		4	57		1	1261.69	-19.681	10/97	pps_Medicago_trypsin_rep1.mgf
	High	MSGGDHIHAGTVVGKLEGER	B8YGX4;Q6J6P1;Q9TJY5;O47054;Q9XQH3;Q95CD5;Q9TJN8;Q8SKV4;D6C635;P93977;B6GUW7;Q33620;Q8MAK6;Q32259;A0ZQQ1;P94065;Q8HDA1;P94071;Q37357;P93986;Q8MCX1;A5X4I3;P94074;D8V9A7;A5X4L3;Q9XQP7;D9U1G2;Q8MCX9;Q5DK06;Q6SSI3;O98549;Q85VJ2;O98994;Q8WJK2;O98548;Q6Y2Z1;Q9BA14;O98545;Q9XQL2;C7A5Z2;Q9BAN9;Q9T2E2;Q6L9Z4;P93952;Q9TKH9;Q8WIZ6;D6MYK4;Q5I998;Q6VW37;Q0H754;Q95A44;Q6VW25;O98879;Q9MRX0;Q71N65;Q710K9;A0PDC7;…	8426	100	CID		98.81	3.86446e-07		4	56		1	2049.99	-12.3227	14/197	pps_Medicago_trypsin_rep1.mgf
	High	DKLNKYGRPLLGcTIKPK	B8YGX4;Q6PSM7;Q71N62;Q6J6P1;Q29VE5;Q32800;Q8HT56;Q9XQH3;Q9TJN8;Q9GCX9;D8V9G2;Q8SKV4;O63184;B6GUW7;D8V9E5;Q33620;Q8MAK6;Q32259;Q33363;Q33440;A0ZQQ1;P92263;P94065;P94041;P94071;Q36637;Q37357;Q9ZS63;A0PDA4;Q32224;Q95EN1;Q8MCX1;A0PD98;A5X4I3;O47279;P94074;D8V9A7;A5X4L3;D8V9E6;Q9GD45;Q9XQP7;D9U1G2;D0F109;Q5DK06;O98549;P28380;P31202;Q05993;Q85VJ2;O98994;O98548;Q9XEQ0;Q6JXQ9;Q6Y2Z1;A0PDB4;A4F2T3;O82538;…	21788	155	CID	C13(Carbamidomethyl)	94.05	1.40474e-06		6	57		1	2101.18	-6.7749	21/198	pps_Medicago_trypsin_rep1.mgf
	High	DITLGFVDLLRDDFIEK	Q6PSM7;Q29VE5;Q32800;Q9TJY5;D8V9G2;Q8SKV4;O63184;P93977;P93987;B6GUW7;D8V9E5;Q32259;Q33440;A0ZQQ1;P94041;B7P0F0;P93986;A0PDA4;Q8MCX1;A0PD98;Q32183;D8V9A7;D8V9E6;Q9XQP7;Q5DK06;Q95E64;P28380;P31202;O98994;A0PDB4;C7A5Y1;O82538;O98545;Q9XQL2;Q5I998;Q0H754;Q95A44;Q95633;Q710K9;A0PDC7;Q710I6;D6C5Z6;Q5I972;B1NH25;Q32825;Q8MCW5;C7A5Z4;A9X3W1;Q85YX6;Q5I9A0;A5X4P1;Q95631;Q7YLG2;Q5J9S0;Q29VE8;Q7I250;Q7YLH5	3135	57	CID		73.59	0.000124199		7	56		1	2009.03	-15.0278	18/171	pps_Medicago_trypsin_rep1.mgf
	Medium	LGLSAKNYGR	B8YGX4;Q6PSM7;Q71N62;Q6J6P1;Q29VE5;Q32800;O47054;Q8HT56;Q9XQH3;O98553;Q9TJN8;Q9GCX9;D8V9G2;Q8SKV4;O63184;P93977;P93987;B6GUW7;D8V9E5;Q33620;Q8MAK6;Q32259;Q33363;Q33440;A0ZQQ1;P92263;Q8HDA1;P94041;P94071;B7P0F0;Q36637;Q37357;Q9ZS63;P93986;A0PDA4;Q32224;Q95EN1;Q8MCX1;Q9GDQ2;A0PD98;A5X4I3;O47279;Q32183;P94074;D8V9A7;A5X4L3;D8V9E6;Q9GD45;Q9XQP7;D9U1G2;Q5DK06;O98549;P31202;Q85VJ2;O98994;Q95634;Q8WJK2;…	23756	173	CID		52.24	0.0222396		4	57		1	1078.57	-27.0833	13/86	pps_Medicago_trypsin_rep1.mgf
	Low	YGRPLLGcTIKPK	B8YGX4;Q6PSM7;Q71N62;Q6J6P1;Q29VE5;Q32800;O47054;Q8HT56;Q9XQH3;O98553;Q9TJN8;Q9GCX9;D8V9G2;Q8SKV4;O63184;B6GUW7;D8V9E5;Q33620;Q8MAK6;Q32259;Q33363;Q33440;A0ZQQ1;P92263;P94065;P94041;P94071;Q36637;Q37357;Q9ZS63;A0PDA4;Q32224;Q95EN1;Q8MCX1;A0PD98;A5X4I3;O47279;P94074;D8V9A7;A5X4L3;D8V9E6;Q9GD45;Q9XQP7;D9U1G2;D0F109;Q5DK06;O98549;P28380;P31202;Q05993;Q85VJ2;O98994;O98548;Q9XEQ0;Q6JXQ9;Q6Y2Z1;A0PDB4;…	22098	163	CID	C8(Carbamidomethyl)	38.87	0.485962		4	57	44	1	1502.82	-20.3918	12/120	pps_Medicago_trypsin_rep1.mgf
	Low	DTDILAAFR	Q6PSM7;Q6J6P1;Q29VE5;Q32800;Q9TJY5;O47054;Q95CD5;Q9TJN8;Q9GCX9;D6C635;O63184;P93977;P93987;B6GUW7;Q33620;Q32259;Q33363;Q33440;A0ZQQ1;P92263;Q8HDA1;P94041;P94071;Q37357;Q9ZS63;P93986;Q95EN1;Q8MCX1;Q9GDQ2;A0PD98;A5X4I3;O47279;Q32183;P94074;D8V9A7;A5X4L3;D8V9E6;Q9GD45;Q9XQP7;D9U1G2;D0F109;Q8MCX9;Q5DK06;Q6SSI3;O98549;Q95E64;P28380;P31202;Q85VJ2;Q95634;Q8WJK2;O98548;Q6JXQ9;C7A5Y1;O82538;O98545;Q9XQL2;…	17492	159	CID		18.42	49.8385		3	56	26	1	1021.54	8.76981	5/74	pps_Medicago_trypsin_rep1.mgf
	Low	AmHAVIDRQKNHGmHxRVLAK	Q8MAK6;O78603;Q710I6;C0J9R1;Q33027	9	5	CID	M2(Oxidation), M14(Oxidation), X16(T)	12.53	144.267		6	55	28	1	2445.2	-29.7363	6/200	pps_Medicago_trypsin_rep1.mgf
Q9GCX8	18.63	8	8	467	51.7589	6.48096	280.438	Ribulose 5-bisphosphate carboxylase, large subunit (Fragment) OS=Pravinaria leucocarpa GN=rbcL PE=3 SV=1 - [Q9GCX8_9GENT]
	Confidence Icon	Sequence	Protein Accessions	# Proteins	# Protein Groups	Activation Type	Modifications	IonScore	Exp Value	Δ Score	Rank	Identity High	Homology Threshold	Charge	m/z [Da]	ΔM [ppm]	Ions Matched	Spectrum File
	High	TFQGPPHGIQVER	Q6PSM7;Q71N62;Q29VE5;Q32800;Q9TJY5;Q8HT56;Q9XQH3;Q9TJN8;D8V9G2;Q8SKV4;D6C635;O63184;P93977;B6GUW7;D8V9E5;Q8MAK6;Q32259;Q33363;Q33440;A0ZQQ1;P92263;P94065;P94041;P94071;Q37357;Q9ZS63;A0PDA4;Q95EN1;Q8MCX1;Q9GDQ2;A0PD98;A5X4I3;O47279;Q32183;P94074;D8V9A7;A5X4L3;D8V9E6;P28380;P31202;Q05993;Q85VJ2;O98994;Q95634;Q8WJK2;O98548;Q9XEQ0;Q6JXQ9;Q6Y2Z1;A0PDB4;A4F2T3;C7A5Y1;O82538;Q9BA14;O98545;Q9XQL2;Q9GHU3;…	19129	161	CID		104.04	1.56199e-07		5	57		1	1465.75	-6.34577	11/139	pps_Medicago_trypsin_rep1.mgf
	High	DITLGFVDLLR	Q6PSM7;Q29VE5;Q32800;Q9TJY5;Q8HT56;Q9XQH3;O98553;D8V9G2;Q8SKV4;D6C635;O63184;P93977;P93987;B6GUW7;D8V9E5;Q33620;Q32259;Q33363;Q33440;A0ZQQ1;P92263;P94065;P94041;B7P0F0;Q9ZS63;P93986;A0PDA4;Q8MCX1;Q9GDQ2;A0PD98;Q32183;P94074;D8V9A7;D8V9E6;Q9GD45;Q8HUY5;Q9XQP7;D9U1G2;Q5DK06;O98549;Q95E64;P28380;P31202;Q85VJ2;O98994;Q95634;O98548;Q6Y2Z1;A0PDB4;A4F2T3;C7A5Y1;O82538;O98545;Q9XQL2;C7A5Z2;P93952;Q5I998;…	5330	94	CID		99.57	4.14565e-07		4	57		1	1261.69	-19.681	10/97	pps_Medicago_trypsin_rep1.mgf
	High	MSGGDHIHAGTVVGKLEGER	B8YGX4;Q6J6P1;Q9TJY5;O47054;Q9XQH3;Q95CD5;Q9TJN8;Q8SKV4;D6C635;P93977;B6GUW7;Q33620;Q8MAK6;Q32259;A0ZQQ1;P94065;Q8HDA1;P94071;Q37357;P93986;Q8MCX1;A5X4I3;P94074;D8V9A7;A5X4L3;Q9XQP7;D9U1G2;Q8MCX9;Q5DK06;Q6SSI3;O98549;Q85VJ2;O98994;Q8WJK2;O98548;Q6Y2Z1;Q9BA14;O98545;Q9XQL2;C7A5Z2;Q9BAN9;Q9T2E2;Q6L9Z4;P93952;Q9TKH9;Q8WIZ6;D6MYK4;Q5I998;Q6VW37;Q0H754;Q95A44;Q6VW25;O98879;Q9MRX0;Q71N65;Q710K9;A0PDC7;…	8426	100	CID		98.81	3.86446e-07		4	56		1	2049.99	-12.3227	14/197	pps_Medicago_trypsin_rep1.mgf
	High	DKLNKYGRPLLGcTxKPK	Q8WJK2;Q9GCX8;Q5I972;Q8MCY8	10	4	CID	C13(Carbamidomethyl), X15(I)	94.05	1.40474e-06		9	57		1	2101.18	-6.7749	21/198	pps_Medicago_trypsin_rep1.mgf
	High	DITLGFVDLLRDDxIEK	P92263;Q9GCX8;Q7YLG7	4	3	CID	X14(F)	73.59	0.000124199		10	56		1	2009.03	-15.0278	18/171	pps_Medicago_trypsin_rep1.mgf
	Medium	LGLSAKNYGR	B8YGX4;Q6PSM7;Q71N62;Q6J6P1;Q29VE5;Q32800;O47054;Q8HT56;Q9XQH3;O98553;Q9TJN8;Q9GCX9;D8V9G2;Q8SKV4;O63184;P93977;P93987;B6GUW7;D8V9E5;Q33620;Q8MAK6;Q32259;Q33363;Q33440;A0ZQQ1;P92263;Q8HDA1;P94041;P94071;B7P0F0;Q36637;Q37357;Q9ZS63;P93986;A0PDA4;Q32224;Q95EN1;Q8MCX1;Q9GDQ2;A0PD98;A5X4I3;O47279;Q32183;P94074;D8V9A7;A5X4L3;D8V9E6;Q9GD45;Q9XQP7;D9U1G2;Q5DK06;O98549;P31202;Q85VJ2;O98994;Q95634;Q8WJK2;…	23756	173	CID		52.24	0.0222396		4	57		1	1078.57	-27.0833	13/86	pps_Medicago_trypsin_rep1.mgf
	Low	YGRPLLGcTxKPK	Q8WJK2;Q9GCX8;Q5I972;Q8MCY8;Q8MCX6	13	5	CID	C8(Carbamidomethyl), X10(I)	38.87	0.485962		7	57	44	1	1502.82	-20.3918	12/120	pps_Medicago_trypsin_rep1.mgf
	Low	DTDILAAFR	Q6PSM7;Q6J6P1;Q29VE5;Q32800;Q9TJY5;O47054;Q95CD5;Q9TJN8;Q9GCX9;D6C635;O63184;P93977;P93987;B6GUW7;Q33620;Q32259;Q33363;Q33440;A0ZQQ1;P92263;Q8HDA1;P94041;P94071;Q37357;Q9ZS63;P93986;Q95EN1;Q8MCX1;Q9GDQ2;A0PD98;A5X4I3;O47279;Q32183;P94074;D8V9A7;A5X4L3;D8V9E6;Q9GD45;Q9XQP7;D9U1G2;D0F109;Q8MCX9;Q5DK06;Q6SSI3;O98549;Q95E64;P28380;P31202;Q85VJ2;Q95634;Q8WJK2;O98548;Q6JXQ9;C7A5Y1;O82538;O98545;Q9XQL2;…	17492	159	CID		18.42	49.8385		3	56	26	1	1021.54	8.76981	5/74	pps_Medicago_trypsin_rep1.mgf
Q7YLG7	18.75	8	8	464	51.2517	6.80029	280.438	Ribulose 1,5-bisphosphate carboxylase (Fragment) OS=Polyalthia pendula GN=rbcL PE=3 SV=1 - [Q7YLG7_9MAGN]
	Confidence Icon	Sequence	Protein Accessions	# Proteins	# Protein Groups	Activation Type	Modifications	IonScore	Exp Value	Δ Score	Rank	Identity High	Homology Threshold	Charge	m/z [Da]	ΔM [ppm]	Ions Matched	Spectrum File
	High	TFQGPPHGIQVER	Q6PSM7;Q71N62;Q29VE5;Q32800;Q9TJY5;Q8HT56;Q9XQH3;Q9TJN8;D8V9G2;Q8SKV4;D6C635;O63184;P93977;B6GUW7;D8V9E5;Q8MAK6;Q32259;Q33363;Q33440;A0ZQQ1;P92263;P94065;P94041;P94071;Q37357;Q9ZS63;A0PDA4;Q95EN1;Q8MCX1;Q9GDQ2;A0PD98;A5X4I3;O47279;Q32183;P94074;D8V9A7;A5X4L3;D8V9E6;P28380;P31202;Q05993;Q85VJ2;O98994;Q95634;Q8WJK2;O98548;Q9XEQ0;Q6JXQ9;Q6Y2Z1;A0PDB4;A4F2T3;C7A5Y1;O82538;Q9BA14;O98545;Q9XQL2;Q9GHU3;…	19129	161	CID		104.04	1.56199e-07		5	57		1	1465.75	-6.34577	11/139	pps_Medicago_trypsin_rep1.mgf
	High	DITLGFVDLLR	Q6PSM7;Q29VE5;Q32800;Q9TJY5;Q8HT56;Q9XQH3;O98553;D8V9G2;Q8SKV4;D6C635;O63184;P93977;P93987;B6GUW7;D8V9E5;Q33620;Q32259;Q33363;Q33440;A0ZQQ1;P92263;P94065;P94041;B7P0F0;Q9ZS63;P93986;A0PDA4;Q8MCX1;Q9GDQ2;A0PD98;Q32183;P94074;D8V9A7;D8V9E6;Q9GD45;Q8HUY5;Q9XQP7;D9U1G2;Q5DK06;O98549;Q95E64;P28380;P31202;Q85VJ2;O98994;Q95634;O98548;Q6Y2Z1;A0PDB4;A4F2T3;C7A5Y1;O82538;O98545;Q9XQL2;C7A5Z2;P93952;Q5I998;…	5330	94	CID		99.57	4.14565e-07		4	57		1	1261.69	-19.681	10/97	pps_Medicago_trypsin_rep1.mgf
	High	MSGGDHIHAGTVVGKLEGER	B8YGX4;Q6J6P1;Q9TJY5;O47054;Q9XQH3;Q95CD5;Q9TJN8;Q8SKV4;D6C635;P93977;B6GUW7;Q33620;Q8MAK6;Q32259;A0ZQQ1;P94065;Q8HDA1;P94071;Q37357;P93986;Q8MCX1;A5X4I3;P94074;D8V9A7;A5X4L3;Q9XQP7;D9U1G2;Q8MCX9;Q5DK06;Q6SSI3;O98549;Q85VJ2;O98994;Q8WJK2;O98548;Q6Y2Z1;Q9BA14;O98545;Q9XQL2;C7A5Z2;Q9BAN9;Q9T2E2;Q6L9Z4;P93952;Q9TKH9;Q8WIZ6;D6MYK4;Q5I998;Q6VW37;Q0H754;Q95A44;Q6VW25;O98879;Q9MRX0;Q71N65;Q710K9;A0PDC7;…	8426	100	CID		98.81	3.86446e-07		4	56		1	2049.99	-12.3227	14/197	pps_Medicago_trypsin_rep1.mgf
	High	DKLNKYGRPLLGcTIKPK	B8YGX4;Q6PSM7;Q71N62;Q6J6P1;Q29VE5;Q32800;Q8HT56;Q9XQH3;Q9TJN8;Q9GCX9;D8V9G2;Q8SKV4;O63184;B6GUW7;D8V9E5;Q33620;Q8MAK6;Q32259;Q33363;Q33440;A0ZQQ1;P92263;P94065;P94041;P94071;Q36637;Q37357;Q9ZS63;A0PDA4;Q32224;Q95EN1;Q8MCX1;A0PD98;A5X4I3;O47279;P94074;D8V9A7;A5X4L3;D8V9E6;Q9GD45;Q9XQP7;D9U1G2;D0F109;Q5DK06;O98549;P28380;P31202;Q05993;Q85VJ2;O98994;O98548;Q9XEQ0;Q6JXQ9;Q6Y2Z1;A0PDB4;A4F2T3;O82538;…	21788	155	CID	C13(Carbamidomethyl)	94.05	1.40474e-06		6	57		1	2101.18	-6.7749	21/198	pps_Medicago_trypsin_rep1.mgf
	High	DITLGFVDLLRDDxIEK	P92263;Q9GCX8;Q7YLG7	4	3	CID	X14(F)	73.59	0.000124199		10	56		1	2009.03	-15.0278	18/171	pps_Medicago_trypsin_rep1.mgf
	Medium	LGLSAKNYGR	B8YGX4;Q6PSM7;Q71N62;Q6J6P1;Q29VE5;Q32800;O47054;Q8HT56;Q9XQH3;O98553;Q9TJN8;Q9GCX9;D8V9G2;Q8SKV4;O63184;P93977;P93987;B6GUW7;D8V9E5;Q33620;Q8MAK6;Q32259;Q33363;Q33440;A0ZQQ1;P92263;Q8HDA1;P94041;P94071;B7P0F0;Q36637;Q37357;Q9ZS63;P93986;A0PDA4;Q32224;Q95EN1;Q8MCX1;Q9GDQ2;A0PD98;A5X4I3;O47279;Q32183;P94074;D8V9A7;A5X4L3;D8V9E6;Q9GD45;Q9XQP7;D9U1G2;Q5DK06;O98549;P31202;Q85VJ2;O98994;Q95634;Q8WJK2;…	23756	173	CID		52.24	0.0222396		4	57		1	1078.57	-27.0833	13/86	pps_Medicago_trypsin_rep1.mgf
	Low	YGRPLLGcTIKPK	B8YGX4;Q6PSM7;Q71N62;Q6J6P1;Q29VE5;Q32800;O47054;Q8HT56;Q9XQH3;O98553;Q9TJN8;Q9GCX9;D8V9G2;Q8SKV4;O63184;B6GUW7;D8V9E5;Q33620;Q8MAK6;Q32259;Q33363;Q33440;A0ZQQ1;P92263;P94065;P94041;P94071;Q36637;Q37357;Q9ZS63;A0PDA4;Q32224;Q95EN1;Q8MCX1;A0PD98;A5X4I3;O47279;P94074;D8V9A7;A5X4L3;D8V9E6;Q9GD45;Q9XQP7;D9U1G2;D0F109;Q5DK06;O98549;P28380;P31202;Q05993;Q85VJ2;O98994;O98548;Q9XEQ0;Q6JXQ9;Q6Y2Z1;A0PDB4;…	22098	163	CID	C8(Carbamidomethyl)	38.87	0.485962		4	57	44	1	1502.82	-20.3918	12/120	pps_Medicago_trypsin_rep1.mgf
	Low	DTDILAAFR	Q6PSM7;Q6J6P1;Q29VE5;Q32800;Q9TJY5;O47054;Q95CD5;Q9TJN8;Q9GCX9;D6C635;O63184;P93977;P93987;B6GUW7;Q33620;Q32259;Q33363;Q33440;A0ZQQ1;P92263;Q8HDA1;P94041;P94071;Q37357;Q9ZS63;P93986;Q95EN1;Q8MCX1;Q9GDQ2;A0PD98;A5X4I3;O47279;Q32183;P94074;D8V9A7;A5X4L3;D8V9E6;Q9GD45;Q9XQP7;D9U1G2;D0F109;Q8MCX9;Q5DK06;Q6SSI3;O98549;Q95E64;P28380;P31202;Q85VJ2;Q95634;Q8WJK2;O98548;Q6JXQ9;C7A5Y1;O82538;O98545;Q9XQL2;…	17492	159	CID		18.42	49.8385		3	56	26	1	1021.54	8.76981	5/74	pps_Medicago_trypsin_rep1.mgf
Q5I9A0	18.66	7	7	418	46.141	7.04932	280.438	Ribulose-1,5-bisphosphate carboxylase/oxygenase large subunit (Fragment) OS=Friesodielsia desmoides GN=rbcL PE=4 SV=1 - [Q5I9A0_9MAGN]
	Confidence Icon	Sequence	Protein Accessions	# Proteins	# Protein Groups	Activation Type	Modifications	IonScore	Exp Value	Δ Score	Rank	Identity High	Homology Threshold	Charge	m/z [Da]	ΔM [ppm]	Ions Matched	Spectrum File
	High	TFQGPPHGIQVER	Q6PSM7;Q71N62;Q29VE5;Q32800;Q9TJY5;Q8HT56;Q9XQH3;Q9TJN8;D8V9G2;Q8SKV4;D6C635;O63184;P93977;B6GUW7;D8V9E5;Q8MAK6;Q32259;Q33363;Q33440;A0ZQQ1;P92263;P94065;P94041;P94071;Q37357;Q9ZS63;A0PDA4;Q95EN1;Q8MCX1;Q9GDQ2;A0PD98;A5X4I3;O47279;Q32183;P94074;D8V9A7;A5X4L3;D8V9E6;P28380;P31202;Q05993;Q85VJ2;O98994;Q95634;Q8WJK2;O98548;Q9XEQ0;Q6JXQ9;Q6Y2Z1;A0PDB4;A4F2T3;C7A5Y1;O82538;Q9BA14;O98545;Q9XQL2;Q9GHU3;…	19129	161	CID		104.04	1.56199e-07		5	57		1	1465.75	-6.34577	11/139	pps_Medicago_trypsin_rep1.mgf
	High	DITLGFVDLLR	Q6PSM7;Q29VE5;Q32800;Q9TJY5;Q8HT56;Q9XQH3;O98553;D8V9G2;Q8SKV4;D6C635;O63184;P93977;P93987;B6GUW7;D8V9E5;Q33620;Q32259;Q33363;Q33440;A0ZQQ1;P92263;P94065;P94041;B7P0F0;Q9ZS63;P93986;A0PDA4;Q8MCX1;Q9GDQ2;A0PD98;Q32183;P94074;D8V9A7;D8V9E6;Q9GD45;Q8HUY5;Q9XQP7;D9U1G2;Q5DK06;O98549;Q95E64;P28380;P31202;Q85VJ2;O98994;Q95634;O98548;Q6Y2Z1;A0PDB4;A4F2T3;C7A5Y1;O82538;O98545;Q9XQL2;C7A5Z2;P93952;Q5I998;…	5330	94	CID		99.57	4.14565e-07		4	57		1	1261.69	-19.681	10/97	pps_Medicago_trypsin_rep1.mgf
	High	MSGGDHIHAGTVVGKLEGER	B8YGX4;Q6J6P1;Q9TJY5;O47054;Q9XQH3;Q95CD5;Q9TJN8;Q8SKV4;D6C635;P93977;B6GUW7;Q33620;Q8MAK6;Q32259;A0ZQQ1;P94065;Q8HDA1;P94071;Q37357;P93986;Q8MCX1;A5X4I3;P94074;D8V9A7;A5X4L3;Q9XQP7;D9U1G2;Q8MCX9;Q5DK06;Q6SSI3;O98549;Q85VJ2;O98994;Q8WJK2;O98548;Q6Y2Z1;Q9BA14;O98545;Q9XQL2;C7A5Z2;Q9BAN9;Q9T2E2;Q6L9Z4;P93952;Q9TKH9;Q8WIZ6;D6MYK4;Q5I998;Q6VW37;Q0H754;Q95A44;Q6VW25;O98879;Q9MRX0;Q71N65;Q710K9;A0PDC7;…	8426	100	CID		98.81	3.86446e-07		4	56		1	2049.99	-12.3227	14/197	pps_Medicago_trypsin_rep1.mgf
	High	DKLNKYGRPLLGcTIKPK	B8YGX4;Q6PSM7;Q71N62;Q6J6P1;Q29VE5;Q32800;Q8HT56;Q9XQH3;Q9TJN8;Q9GCX9;D8V9G2;Q8SKV4;O63184;B6GUW7;D8V9E5;Q33620;Q8MAK6;Q32259;Q33363;Q33440;A0ZQQ1;P92263;P94065;P94041;P94071;Q36637;Q37357;Q9ZS63;A0PDA4;Q32224;Q95EN1;Q8MCX1;A0PD98;A5X4I3;O47279;P94074;D8V9A7;A5X4L3;D8V9E6;Q9GD45;Q9XQP7;D9U1G2;D0F109;Q5DK06;O98549;P28380;P31202;Q05993;Q85VJ2;O98994;O98548;Q9XEQ0;Q6JXQ9;Q6Y2Z1;A0PDB4;A4F2T3;O82538;…	21788	155	CID	C13(Carbamidomethyl)	94.05	1.40474e-06		6	57		1	2101.18	-6.7749	21/198	pps_Medicago_trypsin_rep1.mgf
	High	DITLGFVDLLRDDFIEK	Q6PSM7;Q29VE5;Q32800;Q9TJY5;D8V9G2;Q8SKV4;O63184;P93977;P93987;B6GUW7;D8V9E5;Q32259;Q33440;A0ZQQ1;P94041;B7P0F0;P93986;A0PDA4;Q8MCX1;A0PD98;Q32183;D8V9A7;D8V9E6;Q9XQP7;Q5DK06;Q95E64;P28380;P31202;O98994;A0PDB4;C7A5Y1;O82538;O98545;Q9XQL2;Q5I998;Q0H754;Q95A44;Q95633;Q710K9;A0PDC7;Q710I6;D6C5Z6;Q5I972;B1NH25;Q32825;Q8MCW5;C7A5Z4;A9X3W1;Q85YX6;Q5I9A0;A5X4P1;Q95631;Q7YLG2;Q5J9S0;Q29VE8;Q7I250;Q7YLH5	3135	57	CID		73.59	0.000124199		7	56		1	2009.03	-15.0278	18/171	pps_Medicago_trypsin_rep1.mgf
	Medium	LGLSAxNYGR	P28380;Q71N65;Q32313;Q5I9A0;Q6PZ84	13	5	CID	X6(K)	52.24	0.0222396		8	57		1	1078.57	-27.0833	13/84	pps_Medicago_trypsin_rep1.mgf
	Low	YGRPLLGcTIKPK	B8YGX4;Q6PSM7;Q71N62;Q6J6P1;Q29VE5;Q32800;O47054;Q8HT56;Q9XQH3;O98553;Q9TJN8;Q9GCX9;D8V9G2;Q8SKV4;O63184;B6GUW7;D8V9E5;Q33620;Q8MAK6;Q32259;Q33363;Q33440;A0ZQQ1;P92263;P94065;P94041;P94071;Q36637;Q37357;Q9ZS63;A0PDA4;Q32224;Q95EN1;Q8MCX1;A0PD98;A5X4I3;O47279;P94074;D8V9A7;A5X4L3;D8V9E6;Q9GD45;Q9XQP7;D9U1G2;D0F109;Q5DK06;O98549;P28380;P31202;Q05993;Q85VJ2;O98994;O98548;Q9XEQ0;Q6JXQ9;Q6Y2Z1;A0PDB4;…	22098	163	CID	C8(Carbamidomethyl)	38.87	0.485962		4	57	44	1	1502.82	-20.3918	12/120	pps_Medicago_trypsin_rep1.mgf
A5X4P1	20.7	9	9	454	50.2872	6.32861	280.438	Ribulose-1,5-bisphosphate carboxylase/oxygenase large subunit (Fragment) OS=Tumamoca macdougalii GN=rbcL PE=3 SV=1 - [A5X4P1_9ROSI]
	Confidence Icon	Sequence	Protein Accessions	# Proteins	# Protein Groups	Activation Type	Modifications	IonScore	Exp Value	Δ Score	Rank	Identity High	Homology Threshold	Charge	m/z [Da]	ΔM [ppm]	Ions Matched	Spectrum File
	High	TFQGPPHGIQVER	Q6PSM7;Q71N62;Q29VE5;Q32800;Q9TJY5;Q8HT56;Q9XQH3;Q9TJN8;D8V9G2;Q8SKV4;D6C635;O63184;P93977;B6GUW7;D8V9E5;Q8MAK6;Q32259;Q33363;Q33440;A0ZQQ1;P92263;P94065;P94041;P94071;Q37357;Q9ZS63;A0PDA4;Q95EN1;Q8MCX1;Q9GDQ2;A0PD98;A5X4I3;O47279;Q32183;P94074;D8V9A7;A5X4L3;D8V9E6;P28380;P31202;Q05993;Q85VJ2;O98994;Q95634;Q8WJK2;O98548;Q9XEQ0;Q6JXQ9;Q6Y2Z1;A0PDB4;A4F2T3;C7A5Y1;O82538;Q9BA14;O98545;Q9XQL2;Q9GHU3;…	19129	161	CID		104.04	1.56199e-07		5	57		1	1465.75	-6.34577	11/139	pps_Medicago_trypsin_rep1.mgf
	High	DITLGFVDLLR	Q6PSM7;Q29VE5;Q32800;Q9TJY5;Q8HT56;Q9XQH3;O98553;D8V9G2;Q8SKV4;D6C635;O63184;P93977;P93987;B6GUW7;D8V9E5;Q33620;Q32259;Q33363;Q33440;A0ZQQ1;P92263;P94065;P94041;B7P0F0;Q9ZS63;P93986;A0PDA4;Q8MCX1;Q9GDQ2;A0PD98;Q32183;P94074;D8V9A7;D8V9E6;Q9GD45;Q8HUY5;Q9XQP7;D9U1G2;Q5DK06;O98549;Q95E64;P28380;P31202;Q85VJ2;O98994;Q95634;O98548;Q6Y2Z1;A0PDB4;A4F2T3;C7A5Y1;O82538;O98545;Q9XQL2;C7A5Z2;P93952;Q5I998;…	5330	94	CID		99.57	4.14565e-07		4	57		1	1261.69	-19.681	10/97	pps_Medicago_trypsin_rep1.mgf
	High	MSGGDHIHAGTVVGKLEGER	B8YGX4;Q6J6P1;Q9TJY5;O47054;Q9XQH3;Q95CD5;Q9TJN8;Q8SKV4;D6C635;P93977;B6GUW7;Q33620;Q8MAK6;Q32259;A0ZQQ1;P94065;Q8HDA1;P94071;Q37357;P93986;Q8MCX1;A5X4I3;P94074;D8V9A7;A5X4L3;Q9XQP7;D9U1G2;Q8MCX9;Q5DK06;Q6SSI3;O98549;Q85VJ2;O98994;Q8WJK2;O98548;Q6Y2Z1;Q9BA14;O98545;Q9XQL2;C7A5Z2;Q9BAN9;Q9T2E2;Q6L9Z4;P93952;Q9TKH9;Q8WIZ6;D6MYK4;Q5I998;Q6VW37;Q0H754;Q95A44;Q6VW25;O98879;Q9MRX0;Q71N65;Q710K9;A0PDC7;…	8426	100	CID		98.81	3.86446e-07		4	56		1	2049.99	-12.3227	14/197	pps_Medicago_trypsin_rep1.mgf
	High	DKLNKYGRPLLGcTIKPK	B8YGX4;Q6PSM7;Q71N62;Q6J6P1;Q29VE5;Q32800;Q8HT56;Q9XQH3;Q9TJN8;Q9GCX9;D8V9G2;Q8SKV4;O63184;B6GUW7;D8V9E5;Q33620;Q8MAK6;Q32259;Q33363;Q33440;A0ZQQ1;P92263;P94065;P94041;P94071;Q36637;Q37357;Q9ZS63;A0PDA4;Q32224;Q95EN1;Q8MCX1;A0PD98;A5X4I3;O47279;P94074;D8V9A7;A5X4L3;D8V9E6;Q9GD45;Q9XQP7;D9U1G2;D0F109;Q5DK06;O98549;P28380;P31202;Q05993;Q85VJ2;O98994;O98548;Q9XEQ0;Q6JXQ9;Q6Y2Z1;A0PDB4;A4F2T3;O82538;…	21788	155	CID	C13(Carbamidomethyl)	94.05	1.40474e-06		6	57		1	2101.18	-6.7749	21/198	pps_Medicago_trypsin_rep1.mgf
	High	DITLGFVDLLRDDFIEK	Q6PSM7;Q29VE5;Q32800;Q9TJY5;D8V9G2;Q8SKV4;O63184;P93977;P93987;B6GUW7;D8V9E5;Q32259;Q33440;A0ZQQ1;P94041;B7P0F0;P93986;A0PDA4;Q8MCX1;A0PD98;Q32183;D8V9A7;D8V9E6;Q9XQP7;Q5DK06;Q95E64;P28380;P31202;O98994;A0PDB4;C7A5Y1;O82538;O98545;Q9XQL2;Q5I998;Q0H754;Q95A44;Q95633;Q710K9;A0PDC7;Q710I6;D6C5Z6;Q5I972;B1NH25;Q32825;Q8MCW5;C7A5Z4;A9X3W1;Q85YX6;Q5I9A0;A5X4P1;Q95631;Q7YLG2;Q5J9S0;Q29VE8;Q7I250;Q7YLH5	3135	57	CID		73.59	0.000124199		7	56		1	2009.03	-15.0278	18/171	pps_Medicago_trypsin_rep1.mgf
	Medium	LGLSAKNYGR	B8YGX4;Q6PSM7;Q71N62;Q6J6P1;Q29VE5;Q32800;O47054;Q8HT56;Q9XQH3;O98553;Q9TJN8;Q9GCX9;D8V9G2;Q8SKV4;O63184;P93977;P93987;B6GUW7;D8V9E5;Q33620;Q8MAK6;Q32259;Q33363;Q33440;A0ZQQ1;P92263;Q8HDA1;P94041;P94071;B7P0F0;Q36637;Q37357;Q9ZS63;P93986;A0PDA4;Q32224;Q95EN1;Q8MCX1;Q9GDQ2;A0PD98;A5X4I3;O47279;Q32183;P94074;D8V9A7;A5X4L3;D8V9E6;Q9GD45;Q9XQP7;D9U1G2;Q5DK06;O98549;P31202;Q85VJ2;O98994;Q95634;Q8WJK2;…	23756	173	CID		52.24	0.0222396		4	57		1	1078.57	-27.0833	13/86	pps_Medicago_trypsin_rep1.mgf
	Low	YGRPLLGcTIKPK	B8YGX4;Q6PSM7;Q71N62;Q6J6P1;Q29VE5;Q32800;O47054;Q8HT56;Q9XQH3;O98553;Q9TJN8;Q9GCX9;D8V9G2;Q8SKV4;O63184;B6GUW7;D8V9E5;Q33620;Q8MAK6;Q32259;Q33363;Q33440;A0ZQQ1;P92263;P94065;P94041;P94071;Q36637;Q37357;Q9ZS63;A0PDA4;Q32224;Q95EN1;Q8MCX1;A0PD98;A5X4I3;O47279;P94074;D8V9A7;A5X4L3;D8V9E6;Q9GD45;Q9XQP7;D9U1G2;D0F109;Q5DK06;O98549;P28380;P31202;Q05993;Q85VJ2;O98994;O98548;Q9XEQ0;Q6JXQ9;Q6Y2Z1;A0PDB4;…	22098	163	CID	C8(Carbamidomethyl)	38.87	0.485962		4	57	44	1	1502.82	-20.3918	12/120	pps_Medicago_trypsin_rep1.mgf
	Low	EGNEIIR	Q29VE5;O47054;Q9XQH3;O98553;Q9TJN8;A0ZQQ1;Q8HDA1;Q37357;A0PDA4;A0PD98;A5X4I3;Q32183;A5X4L3;D9U1G2;O98549;Q05993;O98994;Q95634;Q8WJK2;O98548;Q6Y2Z1;A0PDB4;A4F2T3;C7A5Y1;O82538;Q9BA14;O98545;Q9GHU3;C7A5Z2;Q9T2E2;P93952;O47280;D6MYK4;Q8HUZ1;Q6VW37;Q3T8E6;Q0H754;Q95A44;Q95633;Q7YMT1;Q71N71;Q6VW25;O98879;Q4VI79;A0PDC7;E2CZ58;O03648;Q6VW40;Q8HUX6;Q5J9S3;Q6VW24;C7A609;Q8WLL1;Q9GEN6;B1NH25;O98429;Q37231;…	8148	88	CID		19.84	31.9953		3	56	33	1	830.439	2.2383	5/65	pps_Medicago_trypsin_rep1.mgf
	Low	DTxILAAFR	A0PDB4;Q9GDL4;Q32825;A5X4P1;Q32233	16	5	CID	X3(D)	18.42	49.8385		10	56	26	1	1021.54	8.76981	5/73	pps_Medicago_trypsin_rep1.mgf
Q6JX18	21.8	9	8	399	44.1271	6.75635	280.438	Ribulose-1,5-bisphosphate carboxylase/oxygenase large subunit (Fragment) OS=Xylocarpus granatum GN=rbcL PE=4 SV=1 - [Q6JX18_9ROSI]
	Confidence Icon	Sequence	Protein Accessions	# Proteins	# Protein Groups	Activation Type	Modifications	IonScore	Exp Value	Δ Score	Rank	Identity High	Homology Threshold	Charge	m/z [Da]	ΔM [ppm]	Ions Matched	Spectrum File
	High	TFQGPPHGIQVER	Q6PSM7;Q71N62;Q29VE5;Q32800;Q9TJY5;Q8HT56;Q9XQH3;Q9TJN8;D8V9G2;Q8SKV4;D6C635;O63184;P93977;B6GUW7;D8V9E5;Q8MAK6;Q32259;Q33363;Q33440;A0ZQQ1;P92263;P94065;P94041;P94071;Q37357;Q9ZS63;A0PDA4;Q95EN1;Q8MCX1;Q9GDQ2;A0PD98;A5X4I3;O47279;Q32183;P94074;D8V9A7;A5X4L3;D8V9E6;P28380;P31202;Q05993;Q85VJ2;O98994;Q95634;Q8WJK2;O98548;Q9XEQ0;Q6JXQ9;Q6Y2Z1;A0PDB4;A4F2T3;C7A5Y1;O82538;Q9BA14;O98545;Q9XQL2;Q9GHU3;…	19129	161	CID		104.04	1.56199e-07		5	57		1	1465.75	-6.34577	11/139	pps_Medicago_trypsin_rep1.mgf
	High	DITLGFVDLxR	Q9GHU3;Q6JX18	6	2	CID	X10(I)	99.57	4.14565e-07		3	57		1	1261.69	-19.681	10/97	pps_Medicago_trypsin_rep1.mgf
	High	DITLGFVDLxR	Q9GHU3;Q6JX18	6	2	CID	X10(L)	99.57	4.14565e-07		5	57		1	1261.69	-19.681	10/97	pps_Medicago_trypsin_rep1.mgf
	High	MSGGDHIHAGTVVGKLEGER	B8YGX4;Q6J6P1;Q9TJY5;O47054;Q9XQH3;Q95CD5;Q9TJN8;Q8SKV4;D6C635;P93977;B6GUW7;Q33620;Q8MAK6;Q32259;A0ZQQ1;P94065;Q8HDA1;P94071;Q37357;P93986;Q8MCX1;A5X4I3;P94074;D8V9A7;A5X4L3;Q9XQP7;D9U1G2;Q8MCX9;Q5DK06;Q6SSI3;O98549;Q85VJ2;O98994;Q8WJK2;O98548;Q6Y2Z1;Q9BA14;O98545;Q9XQL2;C7A5Z2;Q9BAN9;Q9T2E2;Q6L9Z4;P93952;Q9TKH9;Q8WIZ6;D6MYK4;Q5I998;Q6VW37;Q0H754;Q95A44;Q6VW25;O98879;Q9MRX0;Q71N65;Q710K9;A0PDC7;…	8426	100	CID		98.81	3.86446e-07		4	56		1	2049.99	-12.3227	14/197	pps_Medicago_trypsin_rep1.mgf
	High	DKLNKYGRPLLGcTIKPK	B8YGX4;Q6PSM7;Q71N62;Q6J6P1;Q29VE5;Q32800;Q8HT56;Q9XQH3;Q9TJN8;Q9GCX9;D8V9G2;Q8SKV4;O63184;B6GUW7;D8V9E5;Q33620;Q8MAK6;Q32259;Q33363;Q33440;A0ZQQ1;P92263;P94065;P94041;P94071;Q36637;Q37357;Q9ZS63;A0PDA4;Q32224;Q95EN1;Q8MCX1;A0PD98;A5X4I3;O47279;P94074;D8V9A7;A5X4L3;D8V9E6;Q9GD45;Q9XQP7;D9U1G2;D0F109;Q5DK06;O98549;P28380;P31202;Q05993;Q85VJ2;O98994;O98548;Q9XEQ0;Q6JXQ9;Q6Y2Z1;A0PDB4;A4F2T3;O82538;…	21788	155	CID	C13(Carbamidomethyl)	94.05	1.40474e-06		6	57		1	2101.18	-6.7749	21/198	pps_Medicago_trypsin_rep1.mgf
	High	DITLGFVDLxRDDFIEK	Q9GHU3;Q6JX18	5	2	CID	X10(I)	73.59	0.000124199		6	56		1	2009.03	-15.0278	18/171	pps_Medicago_trypsin_rep1.mgf
	Medium	LGLSAKNYGR	B8YGX4;Q6PSM7;Q71N62;Q6J6P1;Q29VE5;Q32800;O47054;Q8HT56;Q9XQH3;O98553;Q9TJN8;Q9GCX9;D8V9G2;Q8SKV4;O63184;P93977;P93987;B6GUW7;D8V9E5;Q33620;Q8MAK6;Q32259;Q33363;Q33440;A0ZQQ1;P92263;Q8HDA1;P94041;P94071;B7P0F0;Q36637;Q37357;Q9ZS63;P93986;A0PDA4;Q32224;Q95EN1;Q8MCX1;Q9GDQ2;A0PD98;A5X4I3;O47279;Q32183;P94074;D8V9A7;A5X4L3;D8V9E6;Q9GD45;Q9XQP7;D9U1G2;Q5DK06;O98549;P31202;Q85VJ2;O98994;Q95634;Q8WJK2;…	23756	173	CID		52.24	0.0222396		4	57		1	1078.57	-27.0833	13/86	pps_Medicago_trypsin_rep1.mgf
	Low	YGRPLLGcTIKPK	B8YGX4;Q6PSM7;Q71N62;Q6J6P1;Q29VE5;Q32800;O47054;Q8HT56;Q9XQH3;O98553;Q9TJN8;Q9GCX9;D8V9G2;Q8SKV4;O63184;B6GUW7;D8V9E5;Q33620;Q8MAK6;Q32259;Q33363;Q33440;A0ZQQ1;P92263;P94065;P94041;P94071;Q36637;Q37357;Q9ZS63;A0PDA4;Q32224;Q95EN1;Q8MCX1;A0PD98;A5X4I3;O47279;P94074;D8V9A7;A5X4L3;D8V9E6;Q9GD45;Q9XQP7;D9U1G2;D0F109;Q5DK06;O98549;P28380;P31202;Q05993;Q85VJ2;O98994;O98548;Q9XEQ0;Q6JXQ9;Q6Y2Z1;A0PDB4;…	22098	163	CID	C8(Carbamidomethyl)	38.87	0.485962		4	57	44	1	1502.82	-20.3918	12/120	pps_Medicago_trypsin_rep1.mgf
	Low	DTDILAAFR	Q6PSM7;Q6J6P1;Q29VE5;Q32800;Q9TJY5;O47054;Q95CD5;Q9TJN8;Q9GCX9;D6C635;O63184;P93977;P93987;B6GUW7;Q33620;Q32259;Q33363;Q33440;A0ZQQ1;P92263;Q8HDA1;P94041;P94071;Q37357;Q9ZS63;P93986;Q95EN1;Q8MCX1;Q9GDQ2;A0PD98;A5X4I3;O47279;Q32183;P94074;D8V9A7;A5X4L3;D8V9E6;Q9GD45;Q9XQP7;D9U1G2;D0F109;Q8MCX9;Q5DK06;Q6SSI3;O98549;Q95E64;P28380;P31202;Q85VJ2;Q95634;Q8WJK2;O98548;Q6JXQ9;C7A5Y1;O82538;O98545;Q9XQL2;…	17492	159	CID		18.42	49.8385		3	56	26	1	1021.54	8.76981	5/74	pps_Medicago_trypsin_rep1.mgf
A9QBU8	19.09	10	10	508	56.1394	6.771	271.317	Photosystem II CP47 chlorophyll apoprotein (Fragment) OS=Passiflora biflora GN=psbB PE=4 SV=1 - [A9QBU8_PASBI]
	Confidence Icon	Sequence	Protein Accessions	# Proteins	# Protein Groups	Activation Type	Modifications	IonScore	Exp Value	Δ Score	Rank	Identity High	Homology Threshold	Charge	m/z [Da]	ΔM [ppm]	Ions Matched	Spectrum File
	High	AGSMDNGDGIAVGWLGHPIFR	Q8M9R9;Q67I94;A9XVD4;A9QBU8;E2EKG7;A9XVP0;Q6EYH6;A6YAG7;E2EKG9;A0ARB7;Q8M943	311	11	CID		154.45	1.35918e-12		2	57		1	2170.03	-9.42904	16/213	pps_Medicago_trypsin_rep1.mgf
	High	LAFYDYIGNNPAKGGLFR	Q8M9R9;A9L9C2;A9XVM4;E2EKG6;Q67I94;A9XVD4;B7T460;Q3ZPR4;B0LNG6;A9QBU8;E2EKG7;Q8MA49;B0LNR3;A6YAG7;A6YAD2;A0ARB3;A6YAI2;A0ARB7;Q8M943;D8KWX3;D8KX21	797	21	CID		79.86	2.69799e-05	0	1	55	32	1	2016.03	-4.26902	14/167	pps_Medicago_trypsin_rep1.mgf
	High	AQLGEIFELDR	A9L9C2;A9XVM4;E2EKG6;Q67I94;A9XVD4;B7T460;Q3ZPR4;B0LNG6;A9QBU8;E2EKG7;Q8MA49;B0LNR3;A9XVP0;Q6EYH6;A6YAG7;A6YAD2;E2EKG9;A0ARB3;A6YAI2	686	19	CID		74.52	8.79426e-05		2	55		1	1290.67	-1.94573	9/109	pps_Medicago_trypsin_rep1.mgf
	High	RAQLGEIFELDR	A9L9C2;A9XVM4;E2EKG6;Q67I94;A9XVD4;B7T460;Q3ZPR4;B0LNG6;A9QBU8;E2EKG7;Q8MA49;B0LNR3;A9XVP0;Q6EYH6;A6YAG7;A6YAD2;E2EKG9;A0ARB3;A6YAI2	686	19	CID		72.65	0.000139132		2	55		1	1446.76	-5.55122	16/121	pps_Medicago_trypsin_rep1.mgf
	High	VGAGLAENKSLSEAWSKIPEK	B7T460;A9QBU8	2	2	CID		58.96	0.00326982		2	55	36	1	2214.11	-30.0514	12/213	pps_Medicago_trypsin_rep1.mgf
	Low	RAQLGEIFELDRATLK	A9L9C2;A9XVM4;E2EKG6;Q67I94;A9XVD4;Q3ZPR4;B0LNG6;A9QBU8;E2EKG7;Q8MA49;B0LNR3;A9XVP0;Q6EYH6;A6YAG7;A6YAD2;E2EKG9;A0ARB3;A6YAI2	661	18	CID		40.05	0.303797	0	1	56	44	1	1860.01	-13.2641	8/168	pps_Medicago_trypsin_rep1.mgf
	Low	VGAGLAENKSLSEAWSKIPEKLAFYDYIGNNPAK	B7T460;A9QBU8	2	2	CID		32.05	1.49684	0	1	55	44	1	3680.77	-34.0564	16/362	pps_Medicago_trypsin_rep1.mgf
	Low	ADVPFRR	Q8M9R9;A9L9C2;A9XVM4;E2EKG6;Q67I94;A9XVD4;B7T460;Q3ZPR4;B0LNG6;A9QBU8;E2EKG7;Q8MA49;A9XVP0;Q6EYH6;A6YAG7;A6YAD2;E2EKG9;A0ARB3;A6YAI2;A0ARB7;Q8M943;Q71KN1;D8KWX3;D8KX21	814	24	CID		30.38	2.49656	0	1	55	41	1	860.447	-30.7181	4/55	pps_Medicago_trypsin_rep1.mgf
	Low	YQWDQGYFQQEIYR	Q8M9R9;A9L9C2;A9XVM4;E2EKG6;Q67I94;A9XVD4;B7T460;Q3ZPR4;B0LNG6;A9QBU8;E2EKG7;Q8MA49;B0LNR3;A9XVP0;Q6EYH6;A6YAD2;E2EKG9;A0ARB7;Q8M943	611	19	CID		28.26	3.06672		3	54	26	1	1923.86	-3.77953	6/145	pps_Medicago_trypsin_rep1.mgf
	Low	AQLGEIFELDRATLK	A9L9C2;A9XVM4;E2EKG6;Q67I94;A9XVD4;Q3ZPR4;B0LNG6;A9QBU8;E2EKG7;Q8MA49;B0LNR3;A9XVP0;Q6EYH6;A6YAG7;A6YAD2;E2EKG9;A0ARB3;A6YAI2	661	18	CID		25.15	7.66617		2	55	39	1	1703.9	-19.2214	10/156	pps_Medicago_trypsin_rep1.mgf
A0ARB3	17.97	12	10	462	50.8927	6.75635	266.08	Photosystem II CP47 protein (Fragment) OS=Calochortus apiculatus GN=psbB PE=4 SV=1 - [A0ARB3_CALAP]
	Confidence Icon	Sequence	Protein Accessions	# Proteins	# Protein Groups	Activation Type	Modifications	IonScore	Exp Value	Δ Score	Rank	Identity High	Homology Threshold	Charge	m/z [Da]	ΔM [ppm]	Ions Matched	Spectrum File
	High	MPTFFETFPVVLVDGDGIVR	Q8M9R9;A9L9C2;A9XVM4;E2EKG6;A9XVD4;B7T460;Q8MA49;A9XVP0;Q6EYH6;A6YAG7;A6YAD2;E2EKG9;A0ARB3;A6YAI2;Q8M943	478	15	CID		147.28	4.60235e-12	0	1	55		1	2239.12	-13.2558	17/182	pps_Medicago_trypsin_rep1.mgf
	High	LAFYDYIGNNPAKGGLFR	Q8M9R9;A9L9C2;A9XVM4;E2EKG6;Q67I94;A9XVD4;B7T460;Q3ZPR4;B0LNG6;A9QBU8;E2EKG7;Q8MA49;B0LNR3;A6YAG7;A6YAD2;A0ARB3;A6YAI2;A0ARB7;Q8M943;D8KWX3;D8KX21	797	21	CID		79.86	2.69799e-05	0	1	55	32	1	2016.03	-4.26902	14/167	pps_Medicago_trypsin_rep1.mgf
	High	AQLGEIFELDR	A9L9C2;A9XVM4;E2EKG6;Q67I94;A9XVD4;B7T460;Q3ZPR4;B0LNG6;A9QBU8;E2EKG7;Q8MA49;B0LNR3;A9XVP0;Q6EYH6;A6YAG7;A6YAD2;E2EKG9;A0ARB3;A6YAI2	686	19	CID		74.52	8.79426e-05		2	55		1	1290.67	-1.94573	9/109	pps_Medicago_trypsin_rep1.mgf
	High	RAQLGEIFELDR	A9L9C2;A9XVM4;E2EKG6;Q67I94;A9XVD4;B7T460;Q3ZPR4;B0LNG6;A9QBU8;E2EKG7;Q8MA49;B0LNR3;A9XVP0;Q6EYH6;A6YAG7;A6YAD2;E2EKG9;A0ARB3;A6YAI2	686	19	CID		72.65	0.000139132		2	55		1	1446.76	-5.55122	16/121	pps_Medicago_trypsin_rep1.mgf
	High	VGAGLAENxSLSEAWSKIPEK	A0ARB3	1	1	CID	X9(K)	58.96	0.00326982		3	55	36	1	2214.11	-30.0514	12/213	pps_Medicago_trypsin_rep1.mgf
	High	VGAGLAENxSLSEAWSKIPEK	A0ARB3	1	1	CID	X9(Q)	58.96	0.00326982		6	55	36	1	2214.11	-13.6159	12/213	pps_Medicago_trypsin_rep1.mgf
	Low	RAQLGEIFELDRATLK	A9L9C2;A9XVM4;E2EKG6;Q67I94;A9XVD4;Q3ZPR4;B0LNG6;A9QBU8;E2EKG7;Q8MA49;B0LNR3;A9XVP0;Q6EYH6;A6YAG7;A6YAD2;E2EKG9;A0ARB3;A6YAI2	661	18	CID		40.05	0.303797	0	1	56	44	1	1860.01	-13.2641	8/168	pps_Medicago_trypsin_rep1.mgf
	Low	RMPTFFETFPVVLVDGDGIVR	Q8M9R9;A9L9C2;A9XVM4;E2EKG6;A9XVD4;B7T460;Q8MA49;A9XVP0;Q6EYH6;A6YAG7;A6YAD2;E2EKG9;A0ARB3;A6YAI2;Q8M943	478	15	CID		39.66	0.296172	0	1	55	46	1	2395.21	-14.9684	7/230	pps_Medicago_trypsin_rep1.mgf
	Low	VGAGLAENxSLSEAWSKIPEKLAFYDYIGNNPAK	A0ARB3	1	1	CID	X9(K)	32.05	1.49684		2	55	44	1	3680.77	-34.0564	16/362	pps_Medicago_trypsin_rep1.mgf
	Low	ADVPFRR	Q8M9R9;A9L9C2;A9XVM4;E2EKG6;Q67I94;A9XVD4;B7T460;Q3ZPR4;B0LNG6;A9QBU8;E2EKG7;Q8MA49;A9XVP0;Q6EYH6;A6YAG7;A6YAD2;E2EKG9;A0ARB3;A6YAI2;A0ARB7;Q8M943;Q71KN1;D8KWX3;D8KX21	814	24	CID		30.38	2.49656	0	1	55	41	1	860.447	-30.7181	4/55	pps_Medicago_trypsin_rep1.mgf
	Low	VGAGLAENxSLSEAWSKIPEKLAFYDYIGNNPAK	A0ARB3	1	1	CID	X9(Q)	29.51	2.68643		6	55	44	1	3680.77	-24.1699	16/362	pps_Medicago_trypsin_rep1.mgf
	Low	AQLGEIFELDRATLK	A9L9C2;A9XVM4;E2EKG6;Q67I94;A9XVD4;Q3ZPR4;B0LNG6;A9QBU8;E2EKG7;Q8MA49;B0LNR3;A9XVP0;Q6EYH6;A6YAG7;A6YAD2;E2EKG9;A0ARB3;A6YAI2	661	18	CID		25.15	7.66617		2	55	39	1	1703.9	-19.2214	10/156	pps_Medicago_trypsin_rep1.mgf
A9XVM4	24.38	12	12	484	53.3019	6.53662	265.708	Photosystem II CP47 chlorophyll apoprotein (Fragment) OS=Ixonanthes icosandra x Ixonanthes cuneata GN=psbB PE=4 SV=1 - [A9XVM4_9ROSI]
	Confidence Icon	Sequence	Protein Accessions	# Proteins	# Protein Groups	Activation Type	Modifications	IonScore	Exp Value	Δ Score	Rank	Identity High	Homology Threshold	Charge	m/z [Da]	ΔM [ppm]	Ions Matched	Spectrum File
	High	MPTFFETFPVVLVDGDGIVR	Q8M9R9;A9L9C2;A9XVM4;E2EKG6;A9XVD4;B7T460;Q8MA49;A9XVP0;Q6EYH6;A6YAG7;A6YAD2;E2EKG9;A0ARB3;A6YAI2;Q8M943	478	15	CID		147.28	4.60235e-12	0	1	55		1	2239.12	-13.2558	17/182	pps_Medicago_trypsin_rep1.mgf
	High	LAFYDYIGNNPAKGGLFR	Q8M9R9;A9L9C2;A9XVM4;E2EKG6;Q67I94;A9XVD4;B7T460;Q3ZPR4;B0LNG6;A9QBU8;E2EKG7;Q8MA49;B0LNR3;A6YAG7;A6YAD2;A0ARB3;A6YAI2;A0ARB7;Q8M943;D8KWX3;D8KX21	797	21	CID		79.86	2.69799e-05	0	1	55	32	1	2016.03	-4.26902	14/167	pps_Medicago_trypsin_rep1.mgf
	High	AQLGEIFELDR	A9L9C2;A9XVM4;E2EKG6;Q67I94;A9XVD4;B7T460;Q3ZPR4;B0LNG6;A9QBU8;E2EKG7;Q8MA49;B0LNR3;A9XVP0;Q6EYH6;A6YAG7;A6YAD2;E2EKG9;A0ARB3;A6YAI2	686	19	CID		74.52	8.79426e-05		2	55		1	1290.67	-1.94573	9/109	pps_Medicago_trypsin_rep1.mgf
	High	RAQLGEIFELDR	A9L9C2;A9XVM4;E2EKG6;Q67I94;A9XVD4;B7T460;Q3ZPR4;B0LNG6;A9QBU8;E2EKG7;Q8MA49;B0LNR3;A9XVP0;Q6EYH6;A6YAG7;A6YAD2;E2EKG9;A0ARB3;A6YAI2	686	19	CID		72.65	0.000139132		2	55		1	1446.76	-5.55122	16/121	pps_Medicago_trypsin_rep1.mgf
	High	VGAGLAENQSLSEAWSKIPEK	A9XVM4;A9XVD4;Q8MA49;Q6EYH6;A6YAG7	44	5	CID		58.96	0.00326982		5	55	36	1	2214.11	-13.6159	12/213	pps_Medicago_trypsin_rep1.mgf
	Low	RAQLGEIFELDRATLK	A9L9C2;A9XVM4;E2EKG6;Q67I94;A9XVD4;Q3ZPR4;B0LNG6;A9QBU8;E2EKG7;Q8MA49;B0LNR3;A9XVP0;Q6EYH6;A6YAG7;A6YAD2;E2EKG9;A0ARB3;A6YAI2	661	18	CID		40.05	0.303797	0	1	56	44	1	1860.01	-13.2641	8/168	pps_Medicago_trypsin_rep1.mgf
	Low	RMPTFFETFPVVLVDGDGIVR	Q8M9R9;A9L9C2;A9XVM4;E2EKG6;A9XVD4;B7T460;Q8MA49;A9XVP0;Q6EYH6;A6YAG7;A6YAD2;E2EKG9;A0ARB3;A6YAI2;Q8M943	478	15	CID		39.66	0.296172	0	1	55	46	1	2395.21	-14.9684	7/230	pps_Medicago_trypsin_rep1.mgf
	Low	ADVPFRR	Q8M9R9;A9L9C2;A9XVM4;E2EKG6;Q67I94;A9XVD4;B7T460;Q3ZPR4;B0LNG6;A9QBU8;E2EKG7;Q8MA49;A9XVP0;Q6EYH6;A6YAG7;A6YAD2;E2EKG9;A0ARB3;A6YAI2;A0ARB7;Q8M943;Q71KN1;D8KWX3;D8KX21	814	24	CID		30.38	2.49656	0	1	55	41	1	860.447	-30.7181	4/55	pps_Medicago_trypsin_rep1.mgf
	Low	VGAGLAENQSLSEAWSKIPEKLAFYDYIGNNPAK	A9XVM4;A9XVD4;Q8MA49;A6YAG7	41	4	CID		29.51	2.68643		5	55	44	1	3680.77	-24.1699	16/362	pps_Medicago_trypsin_rep1.mgf
	Low	YQWDQGYFQQEIYR	Q8M9R9;A9L9C2;A9XVM4;E2EKG6;Q67I94;A9XVD4;B7T460;Q3ZPR4;B0LNG6;A9QBU8;E2EKG7;Q8MA49;B0LNR3;A9XVP0;Q6EYH6;A6YAD2;E2EKG9;A0ARB7;Q8M943	611	19	CID		28.26	3.06672		3	54	26	1	1923.86	-3.77953	6/145	pps_Medicago_trypsin_rep1.mgf
	Low	AQLGEIFELDRATLK	A9L9C2;A9XVM4;E2EKG6;Q67I94;A9XVD4;Q3ZPR4;B0LNG6;A9QBU8;E2EKG7;Q8MA49;B0LNR3;A9XVP0;Q6EYH6;A6YAG7;A6YAD2;E2EKG9;A0ARB3;A6YAI2	661	18	CID		25.15	7.66617		2	55	39	1	1703.9	-19.2214	10/156	pps_Medicago_trypsin_rep1.mgf
	Low	VGSmDNGDGIAVGWLGHPIFR	A9XVM4	3	1	CID	M4(Oxidation)	14.6	89.2327		10	55	36	1	2214.11	15.3009	9/213	pps_Medicago_trypsin_rep1.mgf
B7T460	18.31	9	9	508	55.7803	6.88818	265.708	Photosystem II CP47 chlorophyll apoprotein OS=Pelargonium cotyledonis GN=psbB PE=4 SV=1 - [B7T460_9ROSI]
	Confidence Icon	Sequence	Protein Accessions	# Proteins	# Protein Groups	Activation Type	Modifications	IonScore	Exp Value	Δ Score	Rank	Identity High	Homology Threshold	Charge	m/z [Da]	ΔM [ppm]	Ions Matched	Spectrum File
	High	MPTFFETFPVVLVDGDGIVR	Q8M9R9;A9L9C2;A9XVM4;E2EKG6;A9XVD4;B7T460;Q8MA49;A9XVP0;Q6EYH6;A6YAG7;A6YAD2;E2EKG9;A0ARB3;A6YAI2;Q8M943	478	15	CID		147.28	4.60235e-12	0	1	55		1	2239.12	-13.2558	17/182	pps_Medicago_trypsin_rep1.mgf
	High	LAFYDYIGNNPAKGGLFR	Q8M9R9;A9L9C2;A9XVM4;E2EKG6;Q67I94;A9XVD4;B7T460;Q3ZPR4;B0LNG6;A9QBU8;E2EKG7;Q8MA49;B0LNR3;A6YAG7;A6YAD2;A0ARB3;A6YAI2;A0ARB7;Q8M943;D8KWX3;D8KX21	797	21	CID		79.86	2.69799e-05	0	1	55	32	1	2016.03	-4.26902	14/167	pps_Medicago_trypsin_rep1.mgf
	High	AQLGEIFELDR	A9L9C2;A9XVM4;E2EKG6;Q67I94;A9XVD4;B7T460;Q3ZPR4;B0LNG6;A9QBU8;E2EKG7;Q8MA49;B0LNR3;A9XVP0;Q6EYH6;A6YAG7;A6YAD2;E2EKG9;A0ARB3;A6YAI2	686	19	CID		74.52	8.79426e-05		2	55		1	1290.67	-1.94573	9/109	pps_Medicago_trypsin_rep1.mgf
	High	RAQLGEIFELDR	A9L9C2;A9XVM4;E2EKG6;Q67I94;A9XVD4;B7T460;Q3ZPR4;B0LNG6;A9QBU8;E2EKG7;Q8MA49;B0LNR3;A9XVP0;Q6EYH6;A6YAG7;A6YAD2;E2EKG9;A0ARB3;A6YAI2	686	19	CID		72.65	0.000139132		2	55		1	1446.76	-5.55122	16/121	pps_Medicago_trypsin_rep1.mgf
	High	VGAGLAENKSLSEAWSKIPEK	B7T460;A9QBU8	2	2	CID		58.96	0.00326982		2	55	36	1	2214.11	-30.0514	12/213	pps_Medicago_trypsin_rep1.mgf
	Low	RMPTFFETFPVVLVDGDGIVR	Q8M9R9;A9L9C2;A9XVM4;E2EKG6;A9XVD4;B7T460;Q8MA49;A9XVP0;Q6EYH6;A6YAG7;A6YAD2;E2EKG9;A0ARB3;A6YAI2;Q8M943	478	15	CID		39.66	0.296172	0	1	55	46	1	2395.21	-14.9684	7/230	pps_Medicago_trypsin_rep1.mgf
	Low	VGAGLAENKSLSEAWSKIPEKLAFYDYIGNNPAK	B7T460;A9QBU8	2	2	CID		32.05	1.49684	0	1	55	44	1	3680.77	-34.0564	16/362	pps_Medicago_trypsin_rep1.mgf
	Low	ADVPFRR	Q8M9R9;A9L9C2;A9XVM4;E2EKG6;Q67I94;A9XVD4;B7T460;Q3ZPR4;B0LNG6;A9QBU8;E2EKG7;Q8MA49;A9XVP0;Q6EYH6;A6YAG7;A6YAD2;E2EKG9;A0ARB3;A6YAI2;A0ARB7;Q8M943;Q71KN1;D8KWX3;D8KX21	814	24	CID		30.38	2.49656	0	1	55	41	1	860.447	-30.7181	4/55	pps_Medicago_trypsin_rep1.mgf
	Low	YQWDQGYFQQEIYR	Q8M9R9;A9L9C2;A9XVM4;E2EKG6;Q67I94;A9XVD4;B7T460;Q3ZPR4;B0LNG6;A9QBU8;E2EKG7;Q8MA49;B0LNR3;A9XVP0;Q6EYH6;A6YAD2;E2EKG9;A0ARB7;Q8M943	611	19	CID		28.26	3.06672		3	54	26	1	1923.86	-3.77953	6/145	pps_Medicago_trypsin_rep1.mgf
Q29VE5	20.43	10	10	465	51.6078	6.48096	263.807	Ribulose 1,5-bisphosphate carboxylase/oxygenase large subunit (Fragment) OS=Parnassia laxmannii GN=rbcL PE=3 SV=1 - [Q29VE5_9ROSI]
	Confidence Icon	Sequence	Protein Accessions	# Proteins	# Protein Groups	Activation Type	Modifications	IonScore	Exp Value	Δ Score	Rank	Identity High	Homology Threshold	Charge	m/z [Da]	ΔM [ppm]	Ions Matched	Spectrum File
	High	TFQGPPHGIQVER	Q6PSM7;Q71N62;Q29VE5;Q32800;Q9TJY5;Q8HT56;Q9XQH3;Q9TJN8;D8V9G2;Q8SKV4;D6C635;O63184;P93977;B6GUW7;D8V9E5;Q8MAK6;Q32259;Q33363;Q33440;A0ZQQ1;P92263;P94065;P94041;P94071;Q37357;Q9ZS63;A0PDA4;Q95EN1;Q8MCX1;Q9GDQ2;A0PD98;A5X4I3;O47279;Q32183;P94074;D8V9A7;A5X4L3;D8V9E6;P28380;P31202;Q05993;Q85VJ2;O98994;Q95634;Q8WJK2;O98548;Q9XEQ0;Q6JXQ9;Q6Y2Z1;A0PDB4;A4F2T3;C7A5Y1;O82538;Q9BA14;O98545;Q9XQL2;Q9GHU3;…	19129	161	CID		104.04	1.56199e-07		5	57		1	1465.75	-6.34577	11/139	pps_Medicago_trypsin_rep1.mgf
	High	DITLGFVDLLR	Q6PSM7;Q29VE5;Q32800;Q9TJY5;Q8HT56;Q9XQH3;O98553;D8V9G2;Q8SKV4;D6C635;O63184;P93977;P93987;B6GUW7;D8V9E5;Q33620;Q32259;Q33363;Q33440;A0ZQQ1;P92263;P94065;P94041;B7P0F0;Q9ZS63;P93986;A0PDA4;Q8MCX1;Q9GDQ2;A0PD98;Q32183;P94074;D8V9A7;D8V9E6;Q9GD45;Q8HUY5;Q9XQP7;D9U1G2;Q5DK06;O98549;Q95E64;P28380;P31202;Q85VJ2;O98994;Q95634;O98548;Q6Y2Z1;A0PDB4;A4F2T3;C7A5Y1;O82538;O98545;Q9XQL2;C7A5Z2;P93952;Q5I998;…	5330	94	CID		99.57	4.14565e-07		4	57		1	1261.69	-19.681	10/97	pps_Medicago_trypsin_rep1.mgf
	High	DKLNKYGRPLLGcTIKPK	B8YGX4;Q6PSM7;Q71N62;Q6J6P1;Q29VE5;Q32800;Q8HT56;Q9XQH3;Q9TJN8;Q9GCX9;D8V9G2;Q8SKV4;O63184;B6GUW7;D8V9E5;Q33620;Q8MAK6;Q32259;Q33363;Q33440;A0ZQQ1;P92263;P94065;P94041;P94071;Q36637;Q37357;Q9ZS63;A0PDA4;Q32224;Q95EN1;Q8MCX1;A0PD98;A5X4I3;O47279;P94074;D8V9A7;A5X4L3;D8V9E6;Q9GD45;Q9XQP7;D9U1G2;D0F109;Q5DK06;O98549;P28380;P31202;Q05993;Q85VJ2;O98994;O98548;Q9XEQ0;Q6JXQ9;Q6Y2Z1;A0PDB4;A4F2T3;O82538;…	21788	155	CID	C13(Carbamidomethyl)	94.05	1.40474e-06		6	57		1	2101.18	-6.7749	21/198	pps_Medicago_trypsin_rep1.mgf
	High	LTYYTPDYETKDTDILAAFR	Q29VE5;Q95CD5;Q9TJN8;Q33363;A0ZQQ1;P92263;Q37357;Q95EN1;O47279;Q32183;D0F109;P31202;Q8WJK2;C7A5Y1;Q9GHU3;Q9T2E2;Q8WIZ6;D6MYK4;Q15KA0;Q9TLI3;Q4VI79;E2CZ58;Q9MT23;O78603;Q95EN0;Q5J9S3;C7A609;Q8WLL1;B1NH25;Q37365;Q37231;D6MYK9;Q3ZR39;C7A5Z4;C7AF22;C7AF24;Q8HRM2;Q3ZR41;A9X3W1;D8L8B3;Q8WHV2;Q32313;Q37173;Q7YJS1;C3VMV0;Q9XQF1;O47281;Q5J9S0;Q29VE8;Q40141;Q6YN64;Q8MD81;C3S8S0;Q32811;Q31876;Q8MCY2	5081	56	CID		74.61	9.37288e-05		6	55		1	2396.13	-13.9997	11/200	pps_Medicago_trypsin_rep1.mgf
	High	DITLGFVDLLRDDFIEK	Q6PSM7;Q29VE5;Q32800;Q9TJY5;D8V9G2;Q8SKV4;O63184;P93977;P93987;B6GUW7;D8V9E5;Q32259;Q33440;A0ZQQ1;P94041;B7P0F0;P93986;A0PDA4;Q8MCX1;A0PD98;Q32183;D8V9A7;D8V9E6;Q9XQP7;Q5DK06;Q95E64;P28380;P31202;O98994;A0PDB4;C7A5Y1;O82538;O98545;Q9XQL2;Q5I998;Q0H754;Q95A44;Q95633;Q710K9;A0PDC7;Q710I6;D6C5Z6;Q5I972;B1NH25;Q32825;Q8MCW5;C7A5Z4;A9X3W1;Q85YX6;Q5I9A0;A5X4P1;Q95631;Q7YLG2;Q5J9S0;Q29VE8;Q7I250;Q7YLH5	3135	57	CID		73.59	0.000124199		7	56		1	2009.03	-15.0278	18/171	pps_Medicago_trypsin_rep1.mgf
	Medium	VAxEAcVQAR	Q6J6P1;Q29VE5	12	2	CID	X3(I), C6(Carbamidomethyl)	55.45	0.00931485		3	56		1	1116.56	-21.7322	8/82	pps_Medicago_trypsin_rep1.mgf
	Medium	LGLSAKNYGR	B8YGX4;Q6PSM7;Q71N62;Q6J6P1;Q29VE5;Q32800;O47054;Q8HT56;Q9XQH3;O98553;Q9TJN8;Q9GCX9;D8V9G2;Q8SKV4;O63184;P93977;P93987;B6GUW7;D8V9E5;Q33620;Q8MAK6;Q32259;Q33363;Q33440;A0ZQQ1;P92263;Q8HDA1;P94041;P94071;B7P0F0;Q36637;Q37357;Q9ZS63;P93986;A0PDA4;Q32224;Q95EN1;Q8MCX1;Q9GDQ2;A0PD98;A5X4I3;O47279;Q32183;P94074;D8V9A7;A5X4L3;D8V9E6;Q9GD45;Q9XQP7;D9U1G2;Q5DK06;O98549;P31202;Q85VJ2;O98994;Q95634;Q8WJK2;…	23756	173	CID		52.24	0.0222396		4	57		1	1078.57	-27.0833	13/86	pps_Medicago_trypsin_rep1.mgf
	Low	YGRPLLGcTIKPK	B8YGX4;Q6PSM7;Q71N62;Q6J6P1;Q29VE5;Q32800;O47054;Q8HT56;Q9XQH3;O98553;Q9TJN8;Q9GCX9;D8V9G2;Q8SKV4;O63184;B6GUW7;D8V9E5;Q33620;Q8MAK6;Q32259;Q33363;Q33440;A0ZQQ1;P92263;P94065;P94041;P94071;Q36637;Q37357;Q9ZS63;A0PDA4;Q32224;Q95EN1;Q8MCX1;A0PD98;A5X4I3;O47279;P94074;D8V9A7;A5X4L3;D8V9E6;Q9GD45;Q9XQP7;D9U1G2;D0F109;Q5DK06;O98549;P28380;P31202;Q05993;Q85VJ2;O98994;O98548;Q9XEQ0;Q6JXQ9;Q6Y2Z1;A0PDB4;…	22098	163	CID	C8(Carbamidomethyl)	38.87	0.485962		4	57	44	1	1502.82	-20.3918	12/120	pps_Medicago_trypsin_rep1.mgf
	Low	EGNEIIR	Q29VE5;O47054;Q9XQH3;O98553;Q9TJN8;A0ZQQ1;Q8HDA1;Q37357;A0PDA4;A0PD98;A5X4I3;Q32183;A5X4L3;D9U1G2;O98549;Q05993;O98994;Q95634;Q8WJK2;O98548;Q6Y2Z1;A0PDB4;A4F2T3;C7A5Y1;O82538;Q9BA14;O98545;Q9GHU3;C7A5Z2;Q9T2E2;P93952;O47280;D6MYK4;Q8HUZ1;Q6VW37;Q3T8E6;Q0H754;Q95A44;Q95633;Q7YMT1;Q71N71;Q6VW25;O98879;Q4VI79;A0PDC7;E2CZ58;O03648;Q6VW40;Q8HUX6;Q5J9S3;Q6VW24;C7A609;Q8WLL1;Q9GEN6;B1NH25;O98429;Q37231;…	8148	88	CID		19.84	31.9953		3	56	33	1	830.439	2.2383	5/65	pps_Medicago_trypsin_rep1.mgf
	Low	DTDILAAFR	Q6PSM7;Q6J6P1;Q29VE5;Q32800;Q9TJY5;O47054;Q95CD5;Q9TJN8;Q9GCX9;D6C635;O63184;P93977;P93987;B6GUW7;Q33620;Q32259;Q33363;Q33440;A0ZQQ1;P92263;Q8HDA1;P94041;P94071;Q37357;Q9ZS63;P93986;Q95EN1;Q8MCX1;Q9GDQ2;A0PD98;A5X4I3;O47279;Q32183;P94074;D8V9A7;A5X4L3;D8V9E6;Q9GD45;Q9XQP7;D9U1G2;D0F109;Q8MCX9;Q5DK06;Q6SSI3;O98549;Q95E64;P28380;P31202;Q85VJ2;Q95634;Q8WJK2;O98548;Q6JXQ9;C7A5Y1;O82538;O98545;Q9XQL2;…	17492	159	CID		18.42	49.8385		3	56	26	1	1021.54	8.76981	5/74	pps_Medicago_trypsin_rep1.mgf
P92263	19.82	9	9	444	49.1307	6.75635	263.807	Ribulase-1,5-bisphosphate carboxylase/oxygenase large subunit (Fragment) OS=Ceratophyllum demersum GN=rbcL PE=3 SV=1 - [P92263_CERDE]
	Confidence Icon	Sequence	Protein Accessions	# Proteins	# Protein Groups	Activation Type	Modifications	IonScore	Exp Value	Δ Score	Rank	Identity High	Homology Threshold	Charge	m/z [Da]	ΔM [ppm]	Ions Matched	Spectrum File
	High	TFQGPPHGIQVER	Q6PSM7;Q71N62;Q29VE5;Q32800;Q9TJY5;Q8HT56;Q9XQH3;Q9TJN8;D8V9G2;Q8SKV4;D6C635;O63184;P93977;B6GUW7;D8V9E5;Q8MAK6;Q32259;Q33363;Q33440;A0ZQQ1;P92263;P94065;P94041;P94071;Q37357;Q9ZS63;A0PDA4;Q95EN1;Q8MCX1;Q9GDQ2;A0PD98;A5X4I3;O47279;Q32183;P94074;D8V9A7;A5X4L3;D8V9E6;P28380;P31202;Q05993;Q85VJ2;O98994;Q95634;Q8WJK2;O98548;Q9XEQ0;Q6JXQ9;Q6Y2Z1;A0PDB4;A4F2T3;C7A5Y1;O82538;Q9BA14;O98545;Q9XQL2;Q9GHU3;…	19129	161	CID		104.04	1.56199e-07		5	57		1	1465.75	-6.34577	11/139	pps_Medicago_trypsin_rep1.mgf
	High	DITLGFVDLLR	Q6PSM7;Q29VE5;Q32800;Q9TJY5;Q8HT56;Q9XQH3;O98553;D8V9G2;Q8SKV4;D6C635;O63184;P93977;P93987;B6GUW7;D8V9E5;Q33620;Q32259;Q33363;Q33440;A0ZQQ1;P92263;P94065;P94041;B7P0F0;Q9ZS63;P93986;A0PDA4;Q8MCX1;Q9GDQ2;A0PD98;Q32183;P94074;D8V9A7;D8V9E6;Q9GD45;Q8HUY5;Q9XQP7;D9U1G2;Q5DK06;O98549;Q95E64;P28380;P31202;Q85VJ2;O98994;Q95634;O98548;Q6Y2Z1;A0PDB4;A4F2T3;C7A5Y1;O82538;O98545;Q9XQL2;C7A5Z2;P93952;Q5I998;…	5330	94	CID		99.57	4.14565e-07		4	57		1	1261.69	-19.681	10/97	pps_Medicago_trypsin_rep1.mgf
	High	DKLNKYGRPLLGcTIKPK	B8YGX4;Q6PSM7;Q71N62;Q6J6P1;Q29VE5;Q32800;Q8HT56;Q9XQH3;Q9TJN8;Q9GCX9;D8V9G2;Q8SKV4;O63184;B6GUW7;D8V9E5;Q33620;Q8MAK6;Q32259;Q33363;Q33440;A0ZQQ1;P92263;P94065;P94041;P94071;Q36637;Q37357;Q9ZS63;A0PDA4;Q32224;Q95EN1;Q8MCX1;A0PD98;A5X4I3;O47279;P94074;D8V9A7;A5X4L3;D8V9E6;Q9GD45;Q9XQP7;D9U1G2;D0F109;Q5DK06;O98549;P28380;P31202;Q05993;Q85VJ2;O98994;O98548;Q9XEQ0;Q6JXQ9;Q6Y2Z1;A0PDB4;A4F2T3;O82538;…	21788	155	CID	C13(Carbamidomethyl)	94.05	1.40474e-06		6	57		1	2101.18	-6.7749	21/198	pps_Medicago_trypsin_rep1.mgf
	High	LTYYTPDYETKDTDILAAFR	Q29VE5;Q95CD5;Q9TJN8;Q33363;A0ZQQ1;P92263;Q37357;Q95EN1;O47279;Q32183;D0F109;P31202;Q8WJK2;C7A5Y1;Q9GHU3;Q9T2E2;Q8WIZ6;D6MYK4;Q15KA0;Q9TLI3;Q4VI79;E2CZ58;Q9MT23;O78603;Q95EN0;Q5J9S3;C7A609;Q8WLL1;B1NH25;Q37365;Q37231;D6MYK9;Q3ZR39;C7A5Z4;C7AF22;C7AF24;Q8HRM2;Q3ZR41;A9X3W1;D8L8B3;Q8WHV2;Q32313;Q37173;Q7YJS1;C3VMV0;Q9XQF1;O47281;Q5J9S0;Q29VE8;Q40141;Q6YN64;Q8MD81;C3S8S0;Q32811;Q31876;Q8MCY2	5081	56	CID		74.61	9.37288e-05		6	55		1	2396.13	-13.9997	11/200	pps_Medicago_trypsin_rep1.mgf
	High	DITLGFVDLLRDDxIEK	P92263;Q9GCX8;Q7YLG7	4	3	CID	X14(F)	73.59	0.000124199		10	56		1	2009.03	-15.0278	18/171	pps_Medicago_trypsin_rep1.mgf
	Medium	VALEAcVKAR	Q32800;Q9TJY5;O47054;Q8HT56;Q9XQH3;Q95CD5;O98553;Q9TJN8;Q9GCX9;D8V9G2;Q8SKV4;D6C635;O63184;P93977;P93987;B6GUW7;D8V9E5;Q33620;Q8MAK6;Q32259;Q33363;Q33440;A0ZQQ1;P92263;P94065;Q8HDA1;P94041;P94071	1195	28	CID	C6(Carbamidomethyl)	55.45	0.00931485		4	56		1	1116.56	-54.3234	8/82	pps_Medicago_trypsin_rep1.mgf
	Medium	LGLSAKNYGR	B8YGX4;Q6PSM7;Q71N62;Q6J6P1;Q29VE5;Q32800;O47054;Q8HT56;Q9XQH3;O98553;Q9TJN8;Q9GCX9;D8V9G2;Q8SKV4;O63184;P93977;P93987;B6GUW7;D8V9E5;Q33620;Q8MAK6;Q32259;Q33363;Q33440;A0ZQQ1;P92263;Q8HDA1;P94041;P94071;B7P0F0;Q36637;Q37357;Q9ZS63;P93986;A0PDA4;Q32224;Q95EN1;Q8MCX1;Q9GDQ2;A0PD98;A5X4I3;O47279;Q32183;P94074;D8V9A7;A5X4L3;D8V9E6;Q9GD45;Q9XQP7;D9U1G2;Q5DK06;O98549;P31202;Q85VJ2;O98994;Q95634;Q8WJK2;…	23756	173	CID		52.24	0.0222396		4	57		1	1078.57	-27.0833	13/86	pps_Medicago_trypsin_rep1.mgf
	Low	YGRPLLGcTIKPK	B8YGX4;Q6PSM7;Q71N62;Q6J6P1;Q29VE5;Q32800;O47054;Q8HT56;Q9XQH3;O98553;Q9TJN8;Q9GCX9;D8V9G2;Q8SKV4;O63184;B6GUW7;D8V9E5;Q33620;Q8MAK6;Q32259;Q33363;Q33440;A0ZQQ1;P92263;P94065;P94041;P94071;Q36637;Q37357;Q9ZS63;A0PDA4;Q32224;Q95EN1;Q8MCX1;A0PD98;A5X4I3;O47279;P94074;D8V9A7;A5X4L3;D8V9E6;Q9GD45;Q9XQP7;D9U1G2;D0F109;Q5DK06;O98549;P28380;P31202;Q05993;Q85VJ2;O98994;O98548;Q9XEQ0;Q6JXQ9;Q6Y2Z1;A0PDB4;…	22098	163	CID	C8(Carbamidomethyl)	38.87	0.485962		4	57	44	1	1502.82	-20.3918	12/120	pps_Medicago_trypsin_rep1.mgf
	Low	DTDILAAFR	Q6PSM7;Q6J6P1;Q29VE5;Q32800;Q9TJY5;O47054;Q95CD5;Q9TJN8;Q9GCX9;D6C635;O63184;P93977;P93987;B6GUW7;Q33620;Q32259;Q33363;Q33440;A0ZQQ1;P92263;Q8HDA1;P94041;P94071;Q37357;Q9ZS63;P93986;Q95EN1;Q8MCX1;Q9GDQ2;A0PD98;A5X4I3;O47279;Q32183;P94074;D8V9A7;A5X4L3;D8V9E6;Q9GD45;Q9XQP7;D9U1G2;D0F109;Q8MCX9;Q5DK06;Q6SSI3;O98549;Q95E64;P28380;P31202;Q85VJ2;Q95634;Q8WJK2;O98548;Q6JXQ9;C7A5Y1;O82538;O98545;Q9XQL2;…	17492	159	CID		18.42	49.8385		3	56	26	1	1021.54	8.76981	5/74	pps_Medicago_trypsin_rep1.mgf
Q9XQH3	25.16	9	9	461	51.0992	6.68311	261.79	Ribulose-bisphosphate carboxylase (Fragment) OS=Helmiopsiella madagascariensis GN=rbcL PE=3 SV=1 - [Q9XQH3_9ROSI]
	Confidence Icon	Sequence	Protein Accessions	# Proteins	# Protein Groups	Activation Type	Modifications	IonScore	Exp Value	Δ Score	Rank	Identity High	Homology Threshold	Charge	m/z [Da]	ΔM [ppm]	Ions Matched	Spectrum File
	High	TFQGPPHGIQVER	Q6PSM7;Q71N62;Q29VE5;Q32800;Q9TJY5;Q8HT56;Q9XQH3;Q9TJN8;D8V9G2;Q8SKV4;D6C635;O63184;P93977;B6GUW7;D8V9E5;Q8MAK6;Q32259;Q33363;Q33440;A0ZQQ1;P92263;P94065;P94041;P94071;Q37357;Q9ZS63;A0PDA4;Q95EN1;Q8MCX1;Q9GDQ2;A0PD98;A5X4I3;O47279;Q32183;P94074;D8V9A7;A5X4L3;D8V9E6;P28380;P31202;Q05993;Q85VJ2;O98994;Q95634;Q8WJK2;O98548;Q9XEQ0;Q6JXQ9;Q6Y2Z1;A0PDB4;A4F2T3;C7A5Y1;O82538;Q9BA14;O98545;Q9XQL2;Q9GHU3;…	19129	161	CID		104.04	1.56199e-07		5	57		1	1465.75	-6.34577	11/139	pps_Medicago_trypsin_rep1.mgf
	High	DITLGFVDLLR	Q6PSM7;Q29VE5;Q32800;Q9TJY5;Q8HT56;Q9XQH3;O98553;D8V9G2;Q8SKV4;D6C635;O63184;P93977;P93987;B6GUW7;D8V9E5;Q33620;Q32259;Q33363;Q33440;A0ZQQ1;P92263;P94065;P94041;B7P0F0;Q9ZS63;P93986;A0PDA4;Q8MCX1;Q9GDQ2;A0PD98;Q32183;P94074;D8V9A7;D8V9E6;Q9GD45;Q8HUY5;Q9XQP7;D9U1G2;Q5DK06;O98549;Q95E64;P28380;P31202;Q85VJ2;O98994;Q95634;O98548;Q6Y2Z1;A0PDB4;A4F2T3;C7A5Y1;O82538;O98545;Q9XQL2;C7A5Z2;P93952;Q5I998;…	5330	94	CID		99.57	4.14565e-07		4	57		1	1261.69	-19.681	10/97	pps_Medicago_trypsin_rep1.mgf
	High	MSGGDHIHAGTVVGKLEGER	B8YGX4;Q6J6P1;Q9TJY5;O47054;Q9XQH3;Q95CD5;Q9TJN8;Q8SKV4;D6C635;P93977;B6GUW7;Q33620;Q8MAK6;Q32259;A0ZQQ1;P94065;Q8HDA1;P94071;Q37357;P93986;Q8MCX1;A5X4I3;P94074;D8V9A7;A5X4L3;Q9XQP7;D9U1G2;Q8MCX9;Q5DK06;Q6SSI3;O98549;Q85VJ2;O98994;Q8WJK2;O98548;Q6Y2Z1;Q9BA14;O98545;Q9XQL2;C7A5Z2;Q9BAN9;Q9T2E2;Q6L9Z4;P93952;Q9TKH9;Q8WIZ6;D6MYK4;Q5I998;Q6VW37;Q0H754;Q95A44;Q6VW25;O98879;Q9MRX0;Q71N65;Q710K9;A0PDC7;…	8426	100	CID		98.81	3.86446e-07		4	56		1	2049.99	-12.3227	14/197	pps_Medicago_trypsin_rep1.mgf
	High	DKLNKYGRPLLGcTIKPK	B8YGX4;Q6PSM7;Q71N62;Q6J6P1;Q29VE5;Q32800;Q8HT56;Q9XQH3;Q9TJN8;Q9GCX9;D8V9G2;Q8SKV4;O63184;B6GUW7;D8V9E5;Q33620;Q8MAK6;Q32259;Q33363;Q33440;A0ZQQ1;P92263;P94065;P94041;P94071;Q36637;Q37357;Q9ZS63;A0PDA4;Q32224;Q95EN1;Q8MCX1;A0PD98;A5X4I3;O47279;P94074;D8V9A7;A5X4L3;D8V9E6;Q9GD45;Q9XQP7;D9U1G2;D0F109;Q5DK06;O98549;P28380;P31202;Q05993;Q85VJ2;O98994;O98548;Q9XEQ0;Q6JXQ9;Q6Y2Z1;A0PDB4;A4F2T3;O82538;…	21788	155	CID	C13(Carbamidomethyl)	94.05	1.40474e-06		6	57		1	2101.18	-6.7749	21/198	pps_Medicago_trypsin_rep1.mgf
	Medium	VALEAcVKAR	Q32800;Q9TJY5;O47054;Q8HT56;Q9XQH3;Q95CD5;O98553;Q9TJN8;Q9GCX9;D8V9G2;Q8SKV4;D6C635;O63184;P93977;P93987;B6GUW7;D8V9E5;Q33620;Q8MAK6;Q32259;Q33363;Q33440;A0ZQQ1;P92263;P94065;Q8HDA1;P94041;P94071	1195	28	CID	C6(Carbamidomethyl)	55.45	0.00931485		4	56		1	1116.56	-54.3234	8/82	pps_Medicago_trypsin_rep1.mgf
	Medium	LGLSAKNYGR	B8YGX4;Q6PSM7;Q71N62;Q6J6P1;Q29VE5;Q32800;O47054;Q8HT56;Q9XQH3;O98553;Q9TJN8;Q9GCX9;D8V9G2;Q8SKV4;O63184;P93977;P93987;B6GUW7;D8V9E5;Q33620;Q8MAK6;Q32259;Q33363;Q33440;A0ZQQ1;P92263;Q8HDA1;P94041;P94071;B7P0F0;Q36637;Q37357;Q9ZS63;P93986;A0PDA4;Q32224;Q95EN1;Q8MCX1;Q9GDQ2;A0PD98;A5X4I3;O47279;Q32183;P94074;D8V9A7;A5X4L3;D8V9E6;Q9GD45;Q9XQP7;D9U1G2;Q5DK06;O98549;P31202;Q85VJ2;O98994;Q95634;Q8WJK2;…	23756	173	CID		52.24	0.0222396		4	57		1	1078.57	-27.0833	13/86	pps_Medicago_trypsin_rep1.mgf
	Low	YGRPLLGcTIKPK	B8YGX4;Q6PSM7;Q71N62;Q6J6P1;Q29VE5;Q32800;O47054;Q8HT56;Q9XQH3;O98553;Q9TJN8;Q9GCX9;D8V9G2;Q8SKV4;O63184;B6GUW7;D8V9E5;Q33620;Q8MAK6;Q32259;Q33363;Q33440;A0ZQQ1;P92263;P94065;P94041;P94071;Q36637;Q37357;Q9ZS63;A0PDA4;Q32224;Q95EN1;Q8MCX1;A0PD98;A5X4I3;O47279;P94074;D8V9A7;A5X4L3;D8V9E6;Q9GD45;Q9XQP7;D9U1G2;D0F109;Q5DK06;O98549;P28380;P31202;Q05993;Q85VJ2;O98994;O98548;Q9XEQ0;Q6JXQ9;Q6Y2Z1;A0PDB4;…	22098	163	CID	C8(Carbamidomethyl)	38.87	0.485962		4	57	44	1	1502.82	-20.3918	12/120	pps_Medicago_trypsin_rep1.mgf
	Low	ELGVPIVmHDYLTGGFTANTxLAHYCR	Q9XQH3;B6GUW7;Q0H754;A9X3W1	19	4	CID	M8(Oxidation), X21(C)	20.42	22.228		6	55	40	1	2997.56	52.2437	6/269	pps_Medicago_trypsin_rep1.mgf
	Low	EGNEIIR	Q29VE5;O47054;Q9XQH3;O98553;Q9TJN8;A0ZQQ1;Q8HDA1;Q37357;A0PDA4;A0PD98;A5X4I3;Q32183;A5X4L3;D9U1G2;O98549;Q05993;O98994;Q95634;Q8WJK2;O98548;Q6Y2Z1;A0PDB4;A4F2T3;C7A5Y1;O82538;Q9BA14;O98545;Q9GHU3;C7A5Z2;Q9T2E2;P93952;O47280;D6MYK4;Q8HUZ1;Q6VW37;Q3T8E6;Q0H754;Q95A44;Q95633;Q7YMT1;Q71N71;Q6VW25;O98879;Q4VI79;A0PDC7;E2CZ58;O03648;Q6VW40;Q8HUX6;Q5J9S3;Q6VW24;C7A609;Q8WLL1;Q9GEN6;B1NH25;O98429;Q37231;…	8148	88	CID		19.84	31.9953		3	56	33	1	830.439	2.2383	5/65	pps_Medicago_trypsin_rep1.mgf
Q33620	19.4	8	8	469	51.7809	6.29053	261.79	Ribulose-1,5-bisphosphate carboxylase (Fragment) OS=Mussaenda erythrophylla GN=rbcL PE=3 SV=1 - [Q33620_MUSEY]
	Confidence Icon	Sequence	Protein Accessions	# Proteins	# Protein Groups	Activation Type	Modifications	IonScore	Exp Value	Δ Score	Rank	Identity High	Homology Threshold	Charge	m/z [Da]	ΔM [ppm]	Ions Matched	Spectrum File
	High	TFQGPPHxIQVER	Q95CD5;P93987;Q33620;Q33369;Q40141	6	5	CID	X8(G)	104.04	1.56199e-07		10	57		1	1465.75	-6.34577	11/139	pps_Medicago_trypsin_rep1.mgf
	High	DITLGFVDLLR	Q6PSM7;Q29VE5;Q32800;Q9TJY5;Q8HT56;Q9XQH3;O98553;D8V9G2;Q8SKV4;D6C635;O63184;P93977;P93987;B6GUW7;D8V9E5;Q33620;Q32259;Q33363;Q33440;A0ZQQ1;P92263;P94065;P94041;B7P0F0;Q9ZS63;P93986;A0PDA4;Q8MCX1;Q9GDQ2;A0PD98;Q32183;P94074;D8V9A7;D8V9E6;Q9GD45;Q8HUY5;Q9XQP7;D9U1G2;Q5DK06;O98549;Q95E64;P28380;P31202;Q85VJ2;O98994;Q95634;O98548;Q6Y2Z1;A0PDB4;A4F2T3;C7A5Y1;O82538;O98545;Q9XQL2;C7A5Z2;P93952;Q5I998;…	5330	94	CID		99.57	4.14565e-07		4	57		1	1261.69	-19.681	10/97	pps_Medicago_trypsin_rep1.mgf
	High	MSGGDHIHAGTVVGKLEGER	B8YGX4;Q6J6P1;Q9TJY5;O47054;Q9XQH3;Q95CD5;Q9TJN8;Q8SKV4;D6C635;P93977;B6GUW7;Q33620;Q8MAK6;Q32259;A0ZQQ1;P94065;Q8HDA1;P94071;Q37357;P93986;Q8MCX1;A5X4I3;P94074;D8V9A7;A5X4L3;Q9XQP7;D9U1G2;Q8MCX9;Q5DK06;Q6SSI3;O98549;Q85VJ2;O98994;Q8WJK2;O98548;Q6Y2Z1;Q9BA14;O98545;Q9XQL2;C7A5Z2;Q9BAN9;Q9T2E2;Q6L9Z4;P93952;Q9TKH9;Q8WIZ6;D6MYK4;Q5I998;Q6VW37;Q0H754;Q95A44;Q6VW25;O98879;Q9MRX0;Q71N65;Q710K9;A0PDC7;…	8426	100	CID		98.81	3.86446e-07		4	56		1	2049.99	-12.3227	14/197	pps_Medicago_trypsin_rep1.mgf
	High	DKLNKYGRPLLGcTIKPK	B8YGX4;Q6PSM7;Q71N62;Q6J6P1;Q29VE5;Q32800;Q8HT56;Q9XQH3;Q9TJN8;Q9GCX9;D8V9G2;Q8SKV4;O63184;B6GUW7;D8V9E5;Q33620;Q8MAK6;Q32259;Q33363;Q33440;A0ZQQ1;P92263;P94065;P94041;P94071;Q36637;Q37357;Q9ZS63;A0PDA4;Q32224;Q95EN1;Q8MCX1;A0PD98;A5X4I3;O47279;P94074;D8V9A7;A5X4L3;D8V9E6;Q9GD45;Q9XQP7;D9U1G2;D0F109;Q5DK06;O98549;P28380;P31202;Q05993;Q85VJ2;O98994;O98548;Q9XEQ0;Q6JXQ9;Q6Y2Z1;A0PDB4;A4F2T3;O82538;…	21788	155	CID	C13(Carbamidomethyl)	94.05	1.40474e-06		6	57		1	2101.18	-6.7749	21/198	pps_Medicago_trypsin_rep1.mgf
	Medium	VALEAcVKAR	Q32800;Q9TJY5;O47054;Q8HT56;Q9XQH3;Q95CD5;O98553;Q9TJN8;Q9GCX9;D8V9G2;Q8SKV4;D6C635;O63184;P93977;P93987;B6GUW7;D8V9E5;Q33620;Q8MAK6;Q32259;Q33363;Q33440;A0ZQQ1;P92263;P94065;Q8HDA1;P94041;P94071	1195	28	CID	C6(Carbamidomethyl)	55.45	0.00931485		4	56		1	1116.56	-54.3234	8/82	pps_Medicago_trypsin_rep1.mgf
	Medium	LGLSAKNYGR	B8YGX4;Q6PSM7;Q71N62;Q6J6P1;Q29VE5;Q32800;O47054;Q8HT56;Q9XQH3;O98553;Q9TJN8;Q9GCX9;D8V9G2;Q8SKV4;O63184;P93977;P93987;B6GUW7;D8V9E5;Q33620;Q8MAK6;Q32259;Q33363;Q33440;A0ZQQ1;P92263;Q8HDA1;P94041;P94071;B7P0F0;Q36637;Q37357;Q9ZS63;P93986;A0PDA4;Q32224;Q95EN1;Q8MCX1;Q9GDQ2;A0PD98;A5X4I3;O47279;Q32183;P94074;D8V9A7;A5X4L3;D8V9E6;Q9GD45;Q9XQP7;D9U1G2;Q5DK06;O98549;P31202;Q85VJ2;O98994;Q95634;Q8WJK2;…	23756	173	CID		52.24	0.0222396		4	57		1	1078.57	-27.0833	13/86	pps_Medicago_trypsin_rep1.mgf
	Low	YGRPLLGcTIKPK	B8YGX4;Q6PSM7;Q71N62;Q6J6P1;Q29VE5;Q32800;O47054;Q8HT56;Q9XQH3;O98553;Q9TJN8;Q9GCX9;D8V9G2;Q8SKV4;O63184;B6GUW7;D8V9E5;Q33620;Q8MAK6;Q32259;Q33363;Q33440;A0ZQQ1;P92263;P94065;P94041;P94071;Q36637;Q37357;Q9ZS63;A0PDA4;Q32224;Q95EN1;Q8MCX1;A0PD98;A5X4I3;O47279;P94074;D8V9A7;A5X4L3;D8V9E6;Q9GD45;Q9XQP7;D9U1G2;D0F109;Q5DK06;O98549;P28380;P31202;Q05993;Q85VJ2;O98994;O98548;Q9XEQ0;Q6JXQ9;Q6Y2Z1;A0PDB4;…	22098	163	CID	C8(Carbamidomethyl)	38.87	0.485962		4	57	44	1	1502.82	-20.3918	12/120	pps_Medicago_trypsin_rep1.mgf
	Low	DTDILAAFR	Q6PSM7;Q6J6P1;Q29VE5;Q32800;Q9TJY5;O47054;Q95CD5;Q9TJN8;Q9GCX9;D6C635;O63184;P93977;P93987;B6GUW7;Q33620;Q32259;Q33363;Q33440;A0ZQQ1;P92263;Q8HDA1;P94041;P94071;Q37357;Q9ZS63;P93986;Q95EN1;Q8MCX1;Q9GDQ2;A0PD98;A5X4I3;O47279;Q32183;P94074;D8V9A7;A5X4L3;D8V9E6;Q9GD45;Q9XQP7;D9U1G2;D0F109;Q8MCX9;Q5DK06;Q6SSI3;O98549;Q95E64;P28380;P31202;Q85VJ2;Q95634;Q8WJK2;O98548;Q6JXQ9;C7A5Y1;O82538;O98545;Q9XQL2;…	17492	159	CID		18.42	49.8385		3	56	26	1	1021.54	8.76981	5/74	pps_Medicago_trypsin_rep1.mgf
P94065	17.56	7	7	467	51.7219	6.37939	261.79	Ribulose-1,5-bisphosphate carboxylase, large subunit (Fragment) OS=Chassalia parviflora GN=rbcL PE=3 SV=1 - [P94065_CHAPA]
	Confidence Icon	Sequence	Protein Accessions	# Proteins	# Protein Groups	Activation Type	Modifications	IonScore	Exp Value	Δ Score	Rank	Identity High	Homology Threshold	Charge	m/z [Da]	ΔM [ppm]	Ions Matched	Spectrum File
	High	TFQGPPHGIQVER	Q6PSM7;Q71N62;Q29VE5;Q32800;Q9TJY5;Q8HT56;Q9XQH3;Q9TJN8;D8V9G2;Q8SKV4;D6C635;O63184;P93977;B6GUW7;D8V9E5;Q8MAK6;Q32259;Q33363;Q33440;A0ZQQ1;P92263;P94065;P94041;P94071;Q37357;Q9ZS63;A0PDA4;Q95EN1;Q8MCX1;Q9GDQ2;A0PD98;A5X4I3;O47279;Q32183;P94074;D8V9A7;A5X4L3;D8V9E6;P28380;P31202;Q05993;Q85VJ2;O98994;Q95634;Q8WJK2;O98548;Q9XEQ0;Q6JXQ9;Q6Y2Z1;A0PDB4;A4F2T3;C7A5Y1;O82538;Q9BA14;O98545;Q9XQL2;Q9GHU3;…	19129	161	CID		104.04	1.56199e-07		5	57		1	1465.75	-6.34577	11/139	pps_Medicago_trypsin_rep1.mgf
	High	DITLGFVDLLR	Q6PSM7;Q29VE5;Q32800;Q9TJY5;Q8HT56;Q9XQH3;O98553;D8V9G2;Q8SKV4;D6C635;O63184;P93977;P93987;B6GUW7;D8V9E5;Q33620;Q32259;Q33363;Q33440;A0ZQQ1;P92263;P94065;P94041;B7P0F0;Q9ZS63;P93986;A0PDA4;Q8MCX1;Q9GDQ2;A0PD98;Q32183;P94074;D8V9A7;D8V9E6;Q9GD45;Q8HUY5;Q9XQP7;D9U1G2;Q5DK06;O98549;Q95E64;P28380;P31202;Q85VJ2;O98994;Q95634;O98548;Q6Y2Z1;A0PDB4;A4F2T3;C7A5Y1;O82538;O98545;Q9XQL2;C7A5Z2;P93952;Q5I998;…	5330	94	CID		99.57	4.14565e-07		4	57		1	1261.69	-19.681	10/97	pps_Medicago_trypsin_rep1.mgf
	High	MSGGDHIHAGTVVGKLEGER	B8YGX4;Q6J6P1;Q9TJY5;O47054;Q9XQH3;Q95CD5;Q9TJN8;Q8SKV4;D6C635;P93977;B6GUW7;Q33620;Q8MAK6;Q32259;A0ZQQ1;P94065;Q8HDA1;P94071;Q37357;P93986;Q8MCX1;A5X4I3;P94074;D8V9A7;A5X4L3;Q9XQP7;D9U1G2;Q8MCX9;Q5DK06;Q6SSI3;O98549;Q85VJ2;O98994;Q8WJK2;O98548;Q6Y2Z1;Q9BA14;O98545;Q9XQL2;C7A5Z2;Q9BAN9;Q9T2E2;Q6L9Z4;P93952;Q9TKH9;Q8WIZ6;D6MYK4;Q5I998;Q6VW37;Q0H754;Q95A44;Q6VW25;O98879;Q9MRX0;Q71N65;Q710K9;A0PDC7;…	8426	100	CID		98.81	3.86446e-07		4	56		1	2049.99	-12.3227	14/197	pps_Medicago_trypsin_rep1.mgf
	High	DKLNKYGRPLLGcTIKPK	B8YGX4;Q6PSM7;Q71N62;Q6J6P1;Q29VE5;Q32800;Q8HT56;Q9XQH3;Q9TJN8;Q9GCX9;D8V9G2;Q8SKV4;O63184;B6GUW7;D8V9E5;Q33620;Q8MAK6;Q32259;Q33363;Q33440;A0ZQQ1;P92263;P94065;P94041;P94071;Q36637;Q37357;Q9ZS63;A0PDA4;Q32224;Q95EN1;Q8MCX1;A0PD98;A5X4I3;O47279;P94074;D8V9A7;A5X4L3;D8V9E6;Q9GD45;Q9XQP7;D9U1G2;D0F109;Q5DK06;O98549;P28380;P31202;Q05993;Q85VJ2;O98994;O98548;Q9XEQ0;Q6JXQ9;Q6Y2Z1;A0PDB4;A4F2T3;O82538;…	21788	155	CID	C13(Carbamidomethyl)	94.05	1.40474e-06		6	57		1	2101.18	-6.7749	21/198	pps_Medicago_trypsin_rep1.mgf
	Medium	VALEAcVKAR	Q32800;Q9TJY5;O47054;Q8HT56;Q9XQH3;Q95CD5;O98553;Q9TJN8;Q9GCX9;D8V9G2;Q8SKV4;D6C635;O63184;P93977;P93987;B6GUW7;D8V9E5;Q33620;Q8MAK6;Q32259;Q33363;Q33440;A0ZQQ1;P92263;P94065;Q8HDA1;P94041;P94071	1195	28	CID	C6(Carbamidomethyl)	55.45	0.00931485		4	56		1	1116.56	-54.3234	8/82	pps_Medicago_trypsin_rep1.mgf
	Medium	LGLxAKNYGR	Q9TJY5;P94065;Q95633;Q8HRM2	11	4	CID	X4(S)	52.24	0.0222396		10	57		1	1078.57	-27.0833	13/91	pps_Medicago_trypsin_rep1.mgf
	Low	YGRPLLGcTIKPK	B8YGX4;Q6PSM7;Q71N62;Q6J6P1;Q29VE5;Q32800;O47054;Q8HT56;Q9XQH3;O98553;Q9TJN8;Q9GCX9;D8V9G2;Q8SKV4;O63184;B6GUW7;D8V9E5;Q33620;Q8MAK6;Q32259;Q33363;Q33440;A0ZQQ1;P92263;P94065;P94041;P94071;Q36637;Q37357;Q9ZS63;A0PDA4;Q32224;Q95EN1;Q8MCX1;A0PD98;A5X4I3;O47279;P94074;D8V9A7;A5X4L3;D8V9E6;Q9GD45;Q9XQP7;D9U1G2;D0F109;Q5DK06;O98549;P28380;P31202;Q05993;Q85VJ2;O98994;O98548;Q9XEQ0;Q6JXQ9;Q6Y2Z1;A0PDB4;…	22098	163	CID	C8(Carbamidomethyl)	38.87	0.485962		4	57	44	1	1502.82	-20.3918	12/120	pps_Medicago_trypsin_rep1.mgf
P94074	19.44	8	8	468	51.9961	6.80029	261.79	Ribulose-1,5-bisphosphate carboxylase, large subunit (Fragment) OS=Psychotria peteri GN=rbcL PE=3 SV=1 - [P94074_9GENT]
	Confidence Icon	Sequence	Protein Accessions	# Proteins	# Protein Groups	Activation Type	Modifications	IonScore	Exp Value	Δ Score	Rank	Identity High	Homology Threshold	Charge	m/z [Da]	ΔM [ppm]	Ions Matched	Spectrum File
	High	TFQGPPHGIQVER	Q6PSM7;Q71N62;Q29VE5;Q32800;Q9TJY5;Q8HT56;Q9XQH3;Q9TJN8;D8V9G2;Q8SKV4;D6C635;O63184;P93977;B6GUW7;D8V9E5;Q8MAK6;Q32259;Q33363;Q33440;A0ZQQ1;P92263;P94065;P94041;P94071;Q37357;Q9ZS63;A0PDA4;Q95EN1;Q8MCX1;Q9GDQ2;A0PD98;A5X4I3;O47279;Q32183;P94074;D8V9A7;A5X4L3;D8V9E6;P28380;P31202;Q05993;Q85VJ2;O98994;Q95634;Q8WJK2;O98548;Q9XEQ0;Q6JXQ9;Q6Y2Z1;A0PDB4;A4F2T3;C7A5Y1;O82538;Q9BA14;O98545;Q9XQL2;Q9GHU3;…	19129	161	CID		104.04	1.56199e-07		5	57		1	1465.75	-6.34577	11/139	pps_Medicago_trypsin_rep1.mgf
	High	DITLGFVDLLR	Q6PSM7;Q29VE5;Q32800;Q9TJY5;Q8HT56;Q9XQH3;O98553;D8V9G2;Q8SKV4;D6C635;O63184;P93977;P93987;B6GUW7;D8V9E5;Q33620;Q32259;Q33363;Q33440;A0ZQQ1;P92263;P94065;P94041;B7P0F0;Q9ZS63;P93986;A0PDA4;Q8MCX1;Q9GDQ2;A0PD98;Q32183;P94074;D8V9A7;D8V9E6;Q9GD45;Q8HUY5;Q9XQP7;D9U1G2;Q5DK06;O98549;Q95E64;P28380;P31202;Q85VJ2;O98994;Q95634;O98548;Q6Y2Z1;A0PDB4;A4F2T3;C7A5Y1;O82538;O98545;Q9XQL2;C7A5Z2;P93952;Q5I998;…	5330	94	CID		99.57	4.14565e-07		4	57		1	1261.69	-19.681	10/97	pps_Medicago_trypsin_rep1.mgf
	High	MSGGDHIHAGTVVGKLEGER	B8YGX4;Q6J6P1;Q9TJY5;O47054;Q9XQH3;Q95CD5;Q9TJN8;Q8SKV4;D6C635;P93977;B6GUW7;Q33620;Q8MAK6;Q32259;A0ZQQ1;P94065;Q8HDA1;P94071;Q37357;P93986;Q8MCX1;A5X4I3;P94074;D8V9A7;A5X4L3;Q9XQP7;D9U1G2;Q8MCX9;Q5DK06;Q6SSI3;O98549;Q85VJ2;O98994;Q8WJK2;O98548;Q6Y2Z1;Q9BA14;O98545;Q9XQL2;C7A5Z2;Q9BAN9;Q9T2E2;Q6L9Z4;P93952;Q9TKH9;Q8WIZ6;D6MYK4;Q5I998;Q6VW37;Q0H754;Q95A44;Q6VW25;O98879;Q9MRX0;Q71N65;Q710K9;A0PDC7;…	8426	100	CID		98.81	3.86446e-07		4	56		1	2049.99	-12.3227	14/197	pps_Medicago_trypsin_rep1.mgf
	High	DKLNKYGRPLLGcTIKPK	B8YGX4;Q6PSM7;Q71N62;Q6J6P1;Q29VE5;Q32800;Q8HT56;Q9XQH3;Q9TJN8;Q9GCX9;D8V9G2;Q8SKV4;O63184;B6GUW7;D8V9E5;Q33620;Q8MAK6;Q32259;Q33363;Q33440;A0ZQQ1;P92263;P94065;P94041;P94071;Q36637;Q37357;Q9ZS63;A0PDA4;Q32224;Q95EN1;Q8MCX1;A0PD98;A5X4I3;O47279;P94074;D8V9A7;A5X4L3;D8V9E6;Q9GD45;Q9XQP7;D9U1G2;D0F109;Q5DK06;O98549;P28380;P31202;Q05993;Q85VJ2;O98994;O98548;Q9XEQ0;Q6JXQ9;Q6Y2Z1;A0PDB4;A4F2T3;O82538;…	21788	155	CID	C13(Carbamidomethyl)	94.05	1.40474e-06		6	57		1	2101.18	-6.7749	21/198	pps_Medicago_trypsin_rep1.mgf
	Medium	VALEAcxKAR	P94074	2	1	CID	C6(Carbamidomethyl), X7(V)	55.45	0.00931485		7	56		1	1116.56	-54.3234	8/82	pps_Medicago_trypsin_rep1.mgf
	Medium	LGLSAKNYGR	B8YGX4;Q6PSM7;Q71N62;Q6J6P1;Q29VE5;Q32800;O47054;Q8HT56;Q9XQH3;O98553;Q9TJN8;Q9GCX9;D8V9G2;Q8SKV4;O63184;P93977;P93987;B6GUW7;D8V9E5;Q33620;Q8MAK6;Q32259;Q33363;Q33440;A0ZQQ1;P92263;Q8HDA1;P94041;P94071;B7P0F0;Q36637;Q37357;Q9ZS63;P93986;A0PDA4;Q32224;Q95EN1;Q8MCX1;Q9GDQ2;A0PD98;A5X4I3;O47279;Q32183;P94074;D8V9A7;A5X4L3;D8V9E6;Q9GD45;Q9XQP7;D9U1G2;Q5DK06;O98549;P31202;Q85VJ2;O98994;Q95634;Q8WJK2;…	23756	173	CID		52.24	0.0222396		4	57		1	1078.57	-27.0833	13/86	pps_Medicago_trypsin_rep1.mgf
	Low	YGRPLLGcTIKPK	B8YGX4;Q6PSM7;Q71N62;Q6J6P1;Q29VE5;Q32800;O47054;Q8HT56;Q9XQH3;O98553;Q9TJN8;Q9GCX9;D8V9G2;Q8SKV4;O63184;B6GUW7;D8V9E5;Q33620;Q8MAK6;Q32259;Q33363;Q33440;A0ZQQ1;P92263;P94065;P94041;P94071;Q36637;Q37357;Q9ZS63;A0PDA4;Q32224;Q95EN1;Q8MCX1;A0PD98;A5X4I3;O47279;P94074;D8V9A7;A5X4L3;D8V9E6;Q9GD45;Q9XQP7;D9U1G2;D0F109;Q5DK06;O98549;P28380;P31202;Q05993;Q85VJ2;O98994;O98548;Q9XEQ0;Q6JXQ9;Q6Y2Z1;A0PDB4;…	22098	163	CID	C8(Carbamidomethyl)	38.87	0.485962		4	57	44	1	1502.82	-20.3918	12/120	pps_Medicago_trypsin_rep1.mgf
	Low	DTDILAAFR	Q6PSM7;Q6J6P1;Q29VE5;Q32800;Q9TJY5;O47054;Q95CD5;Q9TJN8;Q9GCX9;D6C635;O63184;P93977;P93987;B6GUW7;Q33620;Q32259;Q33363;Q33440;A0ZQQ1;P92263;Q8HDA1;P94041;P94071;Q37357;Q9ZS63;P93986;Q95EN1;Q8MCX1;Q9GDQ2;A0PD98;A5X4I3;O47279;Q32183;P94074;D8V9A7;A5X4L3;D8V9E6;Q9GD45;Q9XQP7;D9U1G2;D0F109;Q8MCX9;Q5DK06;Q6SSI3;O98549;Q95E64;P28380;P31202;Q85VJ2;Q95634;Q8WJK2;O98548;Q6JXQ9;C7A5Y1;O82538;O98545;Q9XQL2;…	17492	159	CID		18.42	49.8385		3	56	26	1	1021.54	8.76981	5/74	pps_Medicago_trypsin_rep1.mgf
Q29VE8	19.35	8	8	465	51.4616	6.80029	258.368	Ribulose 1,5-bisphosphate carboxylase/oxygenase large subunit (Fragment) OS=Mortonia greggii GN=rbcL PE=3 SV=1 - [Q29VE8_9ROSI]
	Confidence Icon	Sequence	Protein Accessions	# Proteins	# Protein Groups	Activation Type	Modifications	IonScore	Exp Value	Δ Score	Rank	Identity High	Homology Threshold	Charge	m/z [Da]	ΔM [ppm]	Ions Matched	Spectrum File
	High	TFQGPPHGIQVxR	A4PB47;C7AQR5;Q5J9S0;Q6PZ84;Q29VE8	12	5	CID	X12(E)	104.04	1.56199e-07		6	57		1	1465.75	-6.34577	11/128	pps_Medicago_trypsin_rep1.mgf
	High	DITLGFVDLLR	Q6PSM7;Q29VE5;Q32800;Q9TJY5;Q8HT56;Q9XQH3;O98553;D8V9G2;Q8SKV4;D6C635;O63184;P93977;P93987;B6GUW7;D8V9E5;Q33620;Q32259;Q33363;Q33440;A0ZQQ1;P92263;P94065;P94041;B7P0F0;Q9ZS63;P93986;A0PDA4;Q8MCX1;Q9GDQ2;A0PD98;Q32183;P94074;D8V9A7;D8V9E6;Q9GD45;Q8HUY5;Q9XQP7;D9U1G2;Q5DK06;O98549;Q95E64;P28380;P31202;Q85VJ2;O98994;Q95634;O98548;Q6Y2Z1;A0PDB4;A4F2T3;C7A5Y1;O82538;O98545;Q9XQL2;C7A5Z2;P93952;Q5I998;…	5330	94	CID		99.57	4.14565e-07		4	57		1	1261.69	-19.681	10/97	pps_Medicago_trypsin_rep1.mgf
	High	MSGGDHIHAGTVVGKLEGER	B8YGX4;Q6J6P1;Q9TJY5;O47054;Q9XQH3;Q95CD5;Q9TJN8;Q8SKV4;D6C635;P93977;B6GUW7;Q33620;Q8MAK6;Q32259;A0ZQQ1;P94065;Q8HDA1;P94071;Q37357;P93986;Q8MCX1;A5X4I3;P94074;D8V9A7;A5X4L3;Q9XQP7;D9U1G2;Q8MCX9;Q5DK06;Q6SSI3;O98549;Q85VJ2;O98994;Q8WJK2;O98548;Q6Y2Z1;Q9BA14;O98545;Q9XQL2;C7A5Z2;Q9BAN9;Q9T2E2;Q6L9Z4;P93952;Q9TKH9;Q8WIZ6;D6MYK4;Q5I998;Q6VW37;Q0H754;Q95A44;Q6VW25;O98879;Q9MRX0;Q71N65;Q710K9;A0PDC7;…	8426	100	CID		98.81	3.86446e-07		4	56		1	2049.99	-12.3227	14/197	pps_Medicago_trypsin_rep1.mgf
	High	LTYYTPDYETKDTDILAAFR	Q29VE5;Q95CD5;Q9TJN8;Q33363;A0ZQQ1;P92263;Q37357;Q95EN1;O47279;Q32183;D0F109;P31202;Q8WJK2;C7A5Y1;Q9GHU3;Q9T2E2;Q8WIZ6;D6MYK4;Q15KA0;Q9TLI3;Q4VI79;E2CZ58;Q9MT23;O78603;Q95EN0;Q5J9S3;C7A609;Q8WLL1;B1NH25;Q37365;Q37231;D6MYK9;Q3ZR39;C7A5Z4;C7AF22;C7AF24;Q8HRM2;Q3ZR41;A9X3W1;D8L8B3;Q8WHV2;Q32313;Q37173;Q7YJS1;C3VMV0;Q9XQF1;O47281;Q5J9S0;Q29VE8;Q40141;Q6YN64;Q8MD81;C3S8S0;Q32811;Q31876;Q8MCY2	5081	56	CID		74.61	9.37288e-05		6	55		1	2396.13	-13.9997	11/200	pps_Medicago_trypsin_rep1.mgf
	High	DITLGFVDLLRDDFIEK	Q6PSM7;Q29VE5;Q32800;Q9TJY5;D8V9G2;Q8SKV4;O63184;P93977;P93987;B6GUW7;D8V9E5;Q32259;Q33440;A0ZQQ1;P94041;B7P0F0;P93986;A0PDA4;Q8MCX1;A0PD98;Q32183;D8V9A7;D8V9E6;Q9XQP7;Q5DK06;Q95E64;P28380;P31202;O98994;A0PDB4;C7A5Y1;O82538;O98545;Q9XQL2;Q5I998;Q0H754;Q95A44;Q95633;Q710K9;A0PDC7;Q710I6;D6C5Z6;Q5I972;B1NH25;Q32825;Q8MCW5;C7A5Z4;A9X3W1;Q85YX6;Q5I9A0;A5X4P1;Q95631;Q7YLG2;Q5J9S0;Q29VE8;Q7I250;Q7YLH5	3135	57	CID		73.59	0.000124199		7	56		1	2009.03	-15.0278	18/171	pps_Medicago_trypsin_rep1.mgf
	Low	YGRPLxGcTIKPK	Q8HDA1;Q8HUX6;Q8WLL1;C7AF24;Q6PZ84;Q29VE8	13	6	CID	X6(I), C8(Carbamidomethyl)	38.87	0.485962		3	57	44	1	1502.82	-20.3918	12/120	pps_Medicago_trypsin_rep1.mgf
	Low	EGNEIIR	Q29VE5;O47054;Q9XQH3;O98553;Q9TJN8;A0ZQQ1;Q8HDA1;Q37357;A0PDA4;A0PD98;A5X4I3;Q32183;A5X4L3;D9U1G2;O98549;Q05993;O98994;Q95634;Q8WJK2;O98548;Q6Y2Z1;A0PDB4;A4F2T3;C7A5Y1;O82538;Q9BA14;O98545;Q9GHU3;C7A5Z2;Q9T2E2;P93952;O47280;D6MYK4;Q8HUZ1;Q6VW37;Q3T8E6;Q0H754;Q95A44;Q95633;Q7YMT1;Q71N71;Q6VW25;O98879;Q4VI79;A0PDC7;E2CZ58;O03648;Q6VW40;Q8HUX6;Q5J9S3;Q6VW24;C7A609;Q8WLL1;Q9GEN6;B1NH25;O98429;Q37231;…	8148	88	CID		19.84	31.9953		3	56	33	1	830.439	2.2383	5/65	pps_Medicago_trypsin_rep1.mgf
	Low	DTDILAAFR	Q6PSM7;Q6J6P1;Q29VE5;Q32800;Q9TJY5;O47054;Q95CD5;Q9TJN8;Q9GCX9;D6C635;O63184;P93977;P93987;B6GUW7;Q33620;Q32259;Q33363;Q33440;A0ZQQ1;P92263;Q8HDA1;P94041;P94071;Q37357;Q9ZS63;P93986;Q95EN1;Q8MCX1;Q9GDQ2;A0PD98;A5X4I3;O47279;Q32183;P94074;D8V9A7;A5X4L3;D8V9E6;Q9GD45;Q9XQP7;D9U1G2;D0F109;Q8MCX9;Q5DK06;Q6SSI3;O98549;Q95E64;P28380;P31202;Q85VJ2;Q95634;Q8WJK2;O98548;Q6JXQ9;C7A5Y1;O82538;O98545;Q9XQL2;…	17492	159	CID		18.42	49.8385		3	56	26	1	1021.54	8.76981	5/74	pps_Medicago_trypsin_rep1.mgf
P31202	18.93	9	9	449	49.3543	6.7124	256.532	Ribulose bisphosphate carboxylase large chain (Fragment) OS=Salacia pallescens GN=rbcL PE=3 SV=2 - [RBL_SALPL]
	Confidence Icon	Sequence	Protein Accessions	# Proteins	# Protein Groups	Activation Type	Modifications	IonScore	Exp Value	Δ Score	Rank	Identity High	Homology Threshold	Charge	m/z [Da]	ΔM [ppm]	Ions Matched	Spectrum File
	High	TFQGPPHGIQVER	Q6PSM7;Q71N62;Q29VE5;Q32800;Q9TJY5;Q8HT56;Q9XQH3;Q9TJN8;D8V9G2;Q8SKV4;D6C635;O63184;P93977;B6GUW7;D8V9E5;Q8MAK6;Q32259;Q33363;Q33440;A0ZQQ1;P92263;P94065;P94041;P94071;Q37357;Q9ZS63;A0PDA4;Q95EN1;Q8MCX1;Q9GDQ2;A0PD98;A5X4I3;O47279;Q32183;P94074;D8V9A7;A5X4L3;D8V9E6;P28380;P31202;Q05993;Q85VJ2;O98994;Q95634;Q8WJK2;O98548;Q9XEQ0;Q6JXQ9;Q6Y2Z1;A0PDB4;A4F2T3;C7A5Y1;O82538;Q9BA14;O98545;Q9XQL2;Q9GHU3;…	19129	161	CID		104.04	1.56199e-07		5	57		1	1465.75	-6.34577	11/139	pps_Medicago_trypsin_rep1.mgf
	High	DITLGFVDLLR	Q6PSM7;Q29VE5;Q32800;Q9TJY5;Q8HT56;Q9XQH3;O98553;D8V9G2;Q8SKV4;D6C635;O63184;P93977;P93987;B6GUW7;D8V9E5;Q33620;Q32259;Q33363;Q33440;A0ZQQ1;P92263;P94065;P94041;B7P0F0;Q9ZS63;P93986;A0PDA4;Q8MCX1;Q9GDQ2;A0PD98;Q32183;P94074;D8V9A7;D8V9E6;Q9GD45;Q8HUY5;Q9XQP7;D9U1G2;Q5DK06;O98549;Q95E64;P28380;P31202;Q85VJ2;O98994;Q95634;O98548;Q6Y2Z1;A0PDB4;A4F2T3;C7A5Y1;O82538;O98545;Q9XQL2;C7A5Z2;P93952;Q5I998;…	5330	94	CID		99.57	4.14565e-07		4	57		1	1261.69	-19.681	10/97	pps_Medicago_trypsin_rep1.mgf
	High	DKLNKYGRPLLGcTIKPK	B8YGX4;Q6PSM7;Q71N62;Q6J6P1;Q29VE5;Q32800;Q8HT56;Q9XQH3;Q9TJN8;Q9GCX9;D8V9G2;Q8SKV4;O63184;B6GUW7;D8V9E5;Q33620;Q8MAK6;Q32259;Q33363;Q33440;A0ZQQ1;P92263;P94065;P94041;P94071;Q36637;Q37357;Q9ZS63;A0PDA4;Q32224;Q95EN1;Q8MCX1;A0PD98;A5X4I3;O47279;P94074;D8V9A7;A5X4L3;D8V9E6;Q9GD45;Q9XQP7;D9U1G2;D0F109;Q5DK06;O98549;P28380;P31202;Q05993;Q85VJ2;O98994;O98548;Q9XEQ0;Q6JXQ9;Q6Y2Z1;A0PDB4;A4F2T3;O82538;…	21788	155	CID	C13(Carbamidomethyl)	94.05	1.40474e-06		6	57		1	2101.18	-6.7749	21/198	pps_Medicago_trypsin_rep1.mgf
	High	LTYYTPDYETKDTDILAAFR	Q29VE5;Q95CD5;Q9TJN8;Q33363;A0ZQQ1;P92263;Q37357;Q95EN1;O47279;Q32183;D0F109;P31202;Q8WJK2;C7A5Y1;Q9GHU3;Q9T2E2;Q8WIZ6;D6MYK4;Q15KA0;Q9TLI3;Q4VI79;E2CZ58;Q9MT23;O78603;Q95EN0;Q5J9S3;C7A609;Q8WLL1;B1NH25;Q37365;Q37231;D6MYK9;Q3ZR39;C7A5Z4;C7AF22;C7AF24;Q8HRM2;Q3ZR41;A9X3W1;D8L8B3;Q8WHV2;Q32313;Q37173;Q7YJS1;C3VMV0;Q9XQF1;O47281;Q5J9S0;Q29VE8;Q40141;Q6YN64;Q8MD81;C3S8S0;Q32811;Q31876;Q8MCY2	5081	56	CID		74.61	9.37288e-05		6	55		1	2396.13	-13.9997	11/200	pps_Medicago_trypsin_rep1.mgf
	High	DITLGFVDLLRDDFIEK	Q6PSM7;Q29VE5;Q32800;Q9TJY5;D8V9G2;Q8SKV4;O63184;P93977;P93987;B6GUW7;D8V9E5;Q32259;Q33440;A0ZQQ1;P94041;B7P0F0;P93986;A0PDA4;Q8MCX1;A0PD98;Q32183;D8V9A7;D8V9E6;Q9XQP7;Q5DK06;Q95E64;P28380;P31202;O98994;A0PDB4;C7A5Y1;O82538;O98545;Q9XQL2;Q5I998;Q0H754;Q95A44;Q95633;Q710K9;A0PDC7;Q710I6;D6C5Z6;Q5I972;B1NH25;Q32825;Q8MCW5;C7A5Z4;A9X3W1;Q85YX6;Q5I9A0;A5X4P1;Q95631;Q7YLG2;Q5J9S0;Q29VE8;Q7I250;Q7YLH5	3135	57	CID		73.59	0.000124199		7	56		1	2009.03	-15.0278	18/171	pps_Medicago_trypsin_rep1.mgf
	Medium	LGLSAKNYGR	B8YGX4;Q6PSM7;Q71N62;Q6J6P1;Q29VE5;Q32800;O47054;Q8HT56;Q9XQH3;O98553;Q9TJN8;Q9GCX9;D8V9G2;Q8SKV4;O63184;P93977;P93987;B6GUW7;D8V9E5;Q33620;Q8MAK6;Q32259;Q33363;Q33440;A0ZQQ1;P92263;Q8HDA1;P94041;P94071;B7P0F0;Q36637;Q37357;Q9ZS63;P93986;A0PDA4;Q32224;Q95EN1;Q8MCX1;Q9GDQ2;A0PD98;A5X4I3;O47279;Q32183;P94074;D8V9A7;A5X4L3;D8V9E6;Q9GD45;Q9XQP7;D9U1G2;Q5DK06;O98549;P31202;Q85VJ2;O98994;Q95634;Q8WJK2;…	23756	173	CID		52.24	0.0222396		4	57		1	1078.57	-27.0833	13/86	pps_Medicago_trypsin_rep1.mgf
	Low	YGRPLLGcTIKPK	B8YGX4;Q6PSM7;Q71N62;Q6J6P1;Q29VE5;Q32800;O47054;Q8HT56;Q9XQH3;O98553;Q9TJN8;Q9GCX9;D8V9G2;Q8SKV4;O63184;B6GUW7;D8V9E5;Q33620;Q8MAK6;Q32259;Q33363;Q33440;A0ZQQ1;P92263;P94065;P94041;P94071;Q36637;Q37357;Q9ZS63;A0PDA4;Q32224;Q95EN1;Q8MCX1;A0PD98;A5X4I3;O47279;P94074;D8V9A7;A5X4L3;D8V9E6;Q9GD45;Q9XQP7;D9U1G2;D0F109;Q5DK06;O98549;P28380;P31202;Q05993;Q85VJ2;O98994;O98548;Q9XEQ0;Q6JXQ9;Q6Y2Z1;A0PDB4;…	22098	163	CID	C8(Carbamidomethyl)	38.87	0.485962		4	57	44	1	1502.82	-20.3918	12/120	pps_Medicago_trypsin_rep1.mgf
	Low	EGNxIIR	O47279;P31202;Q6L9Z4;Q9TLI3;Q9MT23;O03650	23	6	CID	X4(E)	19.84	31.9953		6	56	33	1	830.439	2.2383	5/62	pps_Medicago_trypsin_rep1.mgf
	Low	DTDILAAFR	Q6PSM7;Q6J6P1;Q29VE5;Q32800;Q9TJY5;O47054;Q95CD5;Q9TJN8;Q9GCX9;D6C635;O63184;P93977;P93987;B6GUW7;Q33620;Q32259;Q33363;Q33440;A0ZQQ1;P92263;Q8HDA1;P94041;P94071;Q37357;Q9ZS63;P93986;Q95EN1;Q8MCX1;Q9GDQ2;A0PD98;A5X4I3;O47279;Q32183;P94074;D8V9A7;A5X4L3;D8V9E6;Q9GD45;Q9XQP7;D9U1G2;D0F109;Q8MCX9;Q5DK06;Q6SSI3;O98549;Q95E64;P28380;P31202;Q85VJ2;Q95634;Q8WJK2;O98548;Q6JXQ9;C7A5Y1;O82538;O98545;Q9XQL2;…	17492	159	CID		18.42	49.8385		3	56	26	1	1021.54	8.76981	5/74	pps_Medicago_trypsin_rep1.mgf
Q9GHU3	18.16	10	9	468	51.8329	6.22705	256.532	Ribulose 1,5-bisphosphate carboxylase (Fragment) OS=cf. Salacia sp. Chase 1214 GN=rbcL PE=3 SV=1 - [Q9GHU3_9ROSI]
	Confidence Icon	Sequence	Protein Accessions	# Proteins	# Protein Groups	Activation Type	Modifications	IonScore	Exp Value	Δ Score	Rank	Identity High	Homology Threshold	Charge	m/z [Da]	ΔM [ppm]	Ions Matched	Spectrum File
	High	TFQGPPHGIQVER	Q6PSM7;Q71N62;Q29VE5;Q32800;Q9TJY5;Q8HT56;Q9XQH3;Q9TJN8;D8V9G2;Q8SKV4;D6C635;O63184;P93977;B6GUW7;D8V9E5;Q8MAK6;Q32259;Q33363;Q33440;A0ZQQ1;P92263;P94065;P94041;P94071;Q37357;Q9ZS63;A0PDA4;Q95EN1;Q8MCX1;Q9GDQ2;A0PD98;A5X4I3;O47279;Q32183;P94074;D8V9A7;A5X4L3;D8V9E6;P28380;P31202;Q05993;Q85VJ2;O98994;Q95634;Q8WJK2;O98548;Q9XEQ0;Q6JXQ9;Q6Y2Z1;A0PDB4;A4F2T3;C7A5Y1;O82538;Q9BA14;O98545;Q9XQL2;Q9GHU3;…	19129	161	CID		104.04	1.56199e-07		5	57		1	1465.75	-6.34577	11/139	pps_Medicago_trypsin_rep1.mgf
	High	DITLGFVDLxR	Q9GHU3;Q6JX18	6	2	CID	X10(I)	99.57	4.14565e-07		3	57		1	1261.69	-19.681	10/97	pps_Medicago_trypsin_rep1.mgf
	High	DITLGFVDLxR	Q9GHU3;Q6JX18	6	2	CID	X10(L)	99.57	4.14565e-07		5	57		1	1261.69	-19.681	10/97	pps_Medicago_trypsin_rep1.mgf
	High	DKLNKYGRPLLGcTIKPK	B8YGX4;Q6PSM7;Q71N62;Q6J6P1;Q29VE5;Q32800;Q8HT56;Q9XQH3;Q9TJN8;Q9GCX9;D8V9G2;Q8SKV4;O63184;B6GUW7;D8V9E5;Q33620;Q8MAK6;Q32259;Q33363;Q33440;A0ZQQ1;P92263;P94065;P94041;P94071;Q36637;Q37357;Q9ZS63;A0PDA4;Q32224;Q95EN1;Q8MCX1;A0PD98;A5X4I3;O47279;P94074;D8V9A7;A5X4L3;D8V9E6;Q9GD45;Q9XQP7;D9U1G2;D0F109;Q5DK06;O98549;P28380;P31202;Q05993;Q85VJ2;O98994;O98548;Q9XEQ0;Q6JXQ9;Q6Y2Z1;A0PDB4;A4F2T3;O82538;…	21788	155	CID	C13(Carbamidomethyl)	94.05	1.40474e-06		6	57		1	2101.18	-6.7749	21/198	pps_Medicago_trypsin_rep1.mgf
	High	LTYYTPDYETKDTDILAAFR	Q29VE5;Q95CD5;Q9TJN8;Q33363;A0ZQQ1;P92263;Q37357;Q95EN1;O47279;Q32183;D0F109;P31202;Q8WJK2;C7A5Y1;Q9GHU3;Q9T2E2;Q8WIZ6;D6MYK4;Q15KA0;Q9TLI3;Q4VI79;E2CZ58;Q9MT23;O78603;Q95EN0;Q5J9S3;C7A609;Q8WLL1;B1NH25;Q37365;Q37231;D6MYK9;Q3ZR39;C7A5Z4;C7AF22;C7AF24;Q8HRM2;Q3ZR41;A9X3W1;D8L8B3;Q8WHV2;Q32313;Q37173;Q7YJS1;C3VMV0;Q9XQF1;O47281;Q5J9S0;Q29VE8;Q40141;Q6YN64;Q8MD81;C3S8S0;Q32811;Q31876;Q8MCY2	5081	56	CID		74.61	9.37288e-05		6	55		1	2396.13	-13.9997	11/200	pps_Medicago_trypsin_rep1.mgf
	High	DITLGFVDLxRDDFIEK	Q9GHU3;Q6JX18	5	2	CID	X10(I)	73.59	0.000124199		6	56		1	2009.03	-15.0278	18/171	pps_Medicago_trypsin_rep1.mgf
	Medium	LGLSAKNYGR	B8YGX4;Q6PSM7;Q71N62;Q6J6P1;Q29VE5;Q32800;O47054;Q8HT56;Q9XQH3;O98553;Q9TJN8;Q9GCX9;D8V9G2;Q8SKV4;O63184;P93977;P93987;B6GUW7;D8V9E5;Q33620;Q8MAK6;Q32259;Q33363;Q33440;A0ZQQ1;P92263;Q8HDA1;P94041;P94071;B7P0F0;Q36637;Q37357;Q9ZS63;P93986;A0PDA4;Q32224;Q95EN1;Q8MCX1;Q9GDQ2;A0PD98;A5X4I3;O47279;Q32183;P94074;D8V9A7;A5X4L3;D8V9E6;Q9GD45;Q9XQP7;D9U1G2;Q5DK06;O98549;P31202;Q85VJ2;O98994;Q95634;Q8WJK2;…	23756	173	CID		52.24	0.0222396		4	57		1	1078.57	-27.0833	13/86	pps_Medicago_trypsin_rep1.mgf
	Low	YGRPLLGcTIKPK	B8YGX4;Q6PSM7;Q71N62;Q6J6P1;Q29VE5;Q32800;O47054;Q8HT56;Q9XQH3;O98553;Q9TJN8;Q9GCX9;D8V9G2;Q8SKV4;O63184;B6GUW7;D8V9E5;Q33620;Q8MAK6;Q32259;Q33363;Q33440;A0ZQQ1;P92263;P94065;P94041;P94071;Q36637;Q37357;Q9ZS63;A0PDA4;Q32224;Q95EN1;Q8MCX1;A0PD98;A5X4I3;O47279;P94074;D8V9A7;A5X4L3;D8V9E6;Q9GD45;Q9XQP7;D9U1G2;D0F109;Q5DK06;O98549;P28380;P31202;Q05993;Q85VJ2;O98994;O98548;Q9XEQ0;Q6JXQ9;Q6Y2Z1;A0PDB4;…	22098	163	CID	C8(Carbamidomethyl)	38.87	0.485962		4	57	44	1	1502.82	-20.3918	12/120	pps_Medicago_trypsin_rep1.mgf
	Low	EGNEIIR	Q29VE5;O47054;Q9XQH3;O98553;Q9TJN8;A0ZQQ1;Q8HDA1;Q37357;A0PDA4;A0PD98;A5X4I3;Q32183;A5X4L3;D9U1G2;O98549;Q05993;O98994;Q95634;Q8WJK2;O98548;Q6Y2Z1;A0PDB4;A4F2T3;C7A5Y1;O82538;Q9BA14;O98545;Q9GHU3;C7A5Z2;Q9T2E2;P93952;O47280;D6MYK4;Q8HUZ1;Q6VW37;Q3T8E6;Q0H754;Q95A44;Q95633;Q7YMT1;Q71N71;Q6VW25;O98879;Q4VI79;A0PDC7;E2CZ58;O03648;Q6VW40;Q8HUX6;Q5J9S3;Q6VW24;C7A609;Q8WLL1;Q9GEN6;B1NH25;O98429;Q37231;…	8148	88	CID		19.84	31.9953		3	56	33	1	830.439	2.2383	5/65	pps_Medicago_trypsin_rep1.mgf
	Low	DTDILAAFR	Q6PSM7;Q6J6P1;Q29VE5;Q32800;Q9TJY5;O47054;Q95CD5;Q9TJN8;Q9GCX9;D6C635;O63184;P93977;P93987;B6GUW7;Q33620;Q32259;Q33363;Q33440;A0ZQQ1;P92263;Q8HDA1;P94041;P94071;Q37357;Q9ZS63;P93986;Q95EN1;Q8MCX1;Q9GDQ2;A0PD98;A5X4I3;O47279;Q32183;P94074;D8V9A7;A5X4L3;D8V9E6;Q9GD45;Q9XQP7;D9U1G2;D0F109;Q8MCX9;Q5DK06;Q6SSI3;O98549;Q95E64;P28380;P31202;Q85VJ2;Q95634;Q8WJK2;O98548;Q6JXQ9;C7A5Y1;O82538;O98545;Q9XQL2;…	17492	159	CID		18.42	49.8385		3	56	26	1	1021.54	8.76981	5/74	pps_Medicago_trypsin_rep1.mgf
Q15KA0	19.55	8	8	399	44.1953	6.84424	256.532	Ribulose-1,5-bisphosphate carboxylase/oxygenase large subunit (Fragment) OS=Sanicula europaea GN=rbcL PE=4 SV=1 - [Q15KA0_9APIA]
	Confidence Icon	Sequence	Protein Accessions	# Proteins	# Protein Groups	Activation Type	Modifications	IonScore	Exp Value	Δ Score	Rank	Identity High	Homology Threshold	Charge	m/z [Da]	ΔM [ppm]	Ions Matched	Spectrum File
	High	TFQGPPHGIQVER	Q6PSM7;Q71N62;Q29VE5;Q32800;Q9TJY5;Q8HT56;Q9XQH3;Q9TJN8;D8V9G2;Q8SKV4;D6C635;O63184;P93977;B6GUW7;D8V9E5;Q8MAK6;Q32259;Q33363;Q33440;A0ZQQ1;P92263;P94065;P94041;P94071;Q37357;Q9ZS63;A0PDA4;Q95EN1;Q8MCX1;Q9GDQ2;A0PD98;A5X4I3;O47279;Q32183;P94074;D8V9A7;A5X4L3;D8V9E6;P28380;P31202;Q05993;Q85VJ2;O98994;Q95634;Q8WJK2;O98548;Q9XEQ0;Q6JXQ9;Q6Y2Z1;A0PDB4;A4F2T3;C7A5Y1;O82538;Q9BA14;O98545;Q9XQL2;Q9GHU3;…	19129	161	CID		104.04	1.56199e-07		5	57		1	1465.75	-6.34577	11/139	pps_Medicago_trypsin_rep1.mgf
	High	DITLGFVDLLR	Q6PSM7;Q29VE5;Q32800;Q9TJY5;Q8HT56;Q9XQH3;O98553;D8V9G2;Q8SKV4;D6C635;O63184;P93977;P93987;B6GUW7;D8V9E5;Q33620;Q32259;Q33363;Q33440;A0ZQQ1;P92263;P94065;P94041;B7P0F0;Q9ZS63;P93986;A0PDA4;Q8MCX1;Q9GDQ2;A0PD98;Q32183;P94074;D8V9A7;D8V9E6;Q9GD45;Q8HUY5;Q9XQP7;D9U1G2;Q5DK06;O98549;Q95E64;P28380;P31202;Q85VJ2;O98994;Q95634;O98548;Q6Y2Z1;A0PDB4;A4F2T3;C7A5Y1;O82538;O98545;Q9XQL2;C7A5Z2;P93952;Q5I998;…	5330	94	CID		99.57	4.14565e-07		4	57		1	1261.69	-19.681	10/97	pps_Medicago_trypsin_rep1.mgf
	High	DKLNKYGRPLLGcTIKPK	B8YGX4;Q6PSM7;Q71N62;Q6J6P1;Q29VE5;Q32800;Q8HT56;Q9XQH3;Q9TJN8;Q9GCX9;D8V9G2;Q8SKV4;O63184;B6GUW7;D8V9E5;Q33620;Q8MAK6;Q32259;Q33363;Q33440;A0ZQQ1;P92263;P94065;P94041;P94071;Q36637;Q37357;Q9ZS63;A0PDA4;Q32224;Q95EN1;Q8MCX1;A0PD98;A5X4I3;O47279;P94074;D8V9A7;A5X4L3;D8V9E6;Q9GD45;Q9XQP7;D9U1G2;D0F109;Q5DK06;O98549;P28380;P31202;Q05993;Q85VJ2;O98994;O98548;Q9XEQ0;Q6JXQ9;Q6Y2Z1;A0PDB4;A4F2T3;O82538;…	21788	155	CID	C13(Carbamidomethyl)	94.05	1.40474e-06		6	57		1	2101.18	-6.7749	21/198	pps_Medicago_trypsin_rep1.mgf
	High	LTYYTPDYETKDTDILAAFR	Q29VE5;Q95CD5;Q9TJN8;Q33363;A0ZQQ1;P92263;Q37357;Q95EN1;O47279;Q32183;D0F109;P31202;Q8WJK2;C7A5Y1;Q9GHU3;Q9T2E2;Q8WIZ6;D6MYK4;Q15KA0;Q9TLI3;Q4VI79;E2CZ58;Q9MT23;O78603;Q95EN0;Q5J9S3;C7A609;Q8WLL1;B1NH25;Q37365;Q37231;D6MYK9;Q3ZR39;C7A5Z4;C7AF22;C7AF24;Q8HRM2;Q3ZR41;A9X3W1;D8L8B3;Q8WHV2;Q32313;Q37173;Q7YJS1;C3VMV0;Q9XQF1;O47281;Q5J9S0;Q29VE8;Q40141;Q6YN64;Q8MD81;C3S8S0;Q32811;Q31876;Q8MCY2	5081	56	CID		74.61	9.37288e-05		6	55		1	2396.13	-13.9997	11/200	pps_Medicago_trypsin_rep1.mgf
	High	DITLGFVDLLRDDFxEK	P93952;Q15KA0	5	2	CID	X15(I)	73.59	0.000124199		9	56		1	2009.03	-15.0278	18/171	pps_Medicago_trypsin_rep1.mgf
	Medium	LGLSAKNYGR	B8YGX4;Q6PSM7;Q71N62;Q6J6P1;Q29VE5;Q32800;O47054;Q8HT56;Q9XQH3;O98553;Q9TJN8;Q9GCX9;D8V9G2;Q8SKV4;O63184;P93977;P93987;B6GUW7;D8V9E5;Q33620;Q8MAK6;Q32259;Q33363;Q33440;A0ZQQ1;P92263;Q8HDA1;P94041;P94071;B7P0F0;Q36637;Q37357;Q9ZS63;P93986;A0PDA4;Q32224;Q95EN1;Q8MCX1;Q9GDQ2;A0PD98;A5X4I3;O47279;Q32183;P94074;D8V9A7;A5X4L3;D8V9E6;Q9GD45;Q9XQP7;D9U1G2;Q5DK06;O98549;P31202;Q85VJ2;O98994;Q95634;Q8WJK2;…	23756	173	CID		52.24	0.0222396		4	57		1	1078.57	-27.0833	13/86	pps_Medicago_trypsin_rep1.mgf
	Low	YGRPLLGcTIKPK	B8YGX4;Q6PSM7;Q71N62;Q6J6P1;Q29VE5;Q32800;O47054;Q8HT56;Q9XQH3;O98553;Q9TJN8;Q9GCX9;D8V9G2;Q8SKV4;O63184;B6GUW7;D8V9E5;Q33620;Q8MAK6;Q32259;Q33363;Q33440;A0ZQQ1;P92263;P94065;P94041;P94071;Q36637;Q37357;Q9ZS63;A0PDA4;Q32224;Q95EN1;Q8MCX1;A0PD98;A5X4I3;O47279;P94074;D8V9A7;A5X4L3;D8V9E6;Q9GD45;Q9XQP7;D9U1G2;D0F109;Q5DK06;O98549;P28380;P31202;Q05993;Q85VJ2;O98994;O98548;Q9XEQ0;Q6JXQ9;Q6Y2Z1;A0PDB4;…	22098	163	CID	C8(Carbamidomethyl)	38.87	0.485962		4	57	44	1	1502.82	-20.3918	12/120	pps_Medicago_trypsin_rep1.mgf
	Low	DTDILAAFR	Q6PSM7;Q6J6P1;Q29VE5;Q32800;Q9TJY5;O47054;Q95CD5;Q9TJN8;Q9GCX9;D6C635;O63184;P93977;P93987;B6GUW7;Q33620;Q32259;Q33363;Q33440;A0ZQQ1;P92263;Q8HDA1;P94041;P94071;Q37357;Q9ZS63;P93986;Q95EN1;Q8MCX1;Q9GDQ2;A0PD98;A5X4I3;O47279;Q32183;P94074;D8V9A7;A5X4L3;D8V9E6;Q9GD45;Q9XQP7;D9U1G2;D0F109;Q8MCX9;Q5DK06;Q6SSI3;O98549;Q95E64;P28380;P31202;Q85VJ2;Q95634;Q8WJK2;O98548;Q6JXQ9;C7A5Y1;O82538;O98545;Q9XQL2;…	17492	159	CID		18.42	49.8385		3	56	26	1	1021.54	8.76981	5/74	pps_Medicago_trypsin_rep1.mgf
B1NH25	24.3	10	10	461	51.2078	6.32861	256.532	Ribulose-1,5-bisphosphate carboxylase/oxygenase large subunit (Fragment) OS=Arjona tuberosa GN=rbcL PE=3 SV=1 - [B1NH25_9MAGN]
	Confidence Icon	Sequence	Protein Accessions	# Proteins	# Protein Groups	Activation Type	Modifications	IonScore	Exp Value	Δ Score	Rank	Identity High	Homology Threshold	Charge	m/z [Da]	ΔM [ppm]	Ions Matched	Spectrum File
	High	TFQGPPHGIQVER	Q6PSM7;Q71N62;Q29VE5;Q32800;Q9TJY5;Q8HT56;Q9XQH3;Q9TJN8;D8V9G2;Q8SKV4;D6C635;O63184;P93977;B6GUW7;D8V9E5;Q8MAK6;Q32259;Q33363;Q33440;A0ZQQ1;P92263;P94065;P94041;P94071;Q37357;Q9ZS63;A0PDA4;Q95EN1;Q8MCX1;Q9GDQ2;A0PD98;A5X4I3;O47279;Q32183;P94074;D8V9A7;A5X4L3;D8V9E6;P28380;P31202;Q05993;Q85VJ2;O98994;Q95634;Q8WJK2;O98548;Q9XEQ0;Q6JXQ9;Q6Y2Z1;A0PDB4;A4F2T3;C7A5Y1;O82538;Q9BA14;O98545;Q9XQL2;Q9GHU3;…	19129	161	CID		104.04	1.56199e-07		5	57		1	1465.75	-6.34577	11/139	pps_Medicago_trypsin_rep1.mgf
	High	DITLGFVDLLR	Q6PSM7;Q29VE5;Q32800;Q9TJY5;Q8HT56;Q9XQH3;O98553;D8V9G2;Q8SKV4;D6C635;O63184;P93977;P93987;B6GUW7;D8V9E5;Q33620;Q32259;Q33363;Q33440;A0ZQQ1;P92263;P94065;P94041;B7P0F0;Q9ZS63;P93986;A0PDA4;Q8MCX1;Q9GDQ2;A0PD98;Q32183;P94074;D8V9A7;D8V9E6;Q9GD45;Q8HUY5;Q9XQP7;D9U1G2;Q5DK06;O98549;Q95E64;P28380;P31202;Q85VJ2;O98994;Q95634;O98548;Q6Y2Z1;A0PDB4;A4F2T3;C7A5Y1;O82538;O98545;Q9XQL2;C7A5Z2;P93952;Q5I998;…	5330	94	CID		99.57	4.14565e-07		4	57		1	1261.69	-19.681	10/97	pps_Medicago_trypsin_rep1.mgf
	High	DKLNKYGRPLLGcTIKPK	B8YGX4;Q6PSM7;Q71N62;Q6J6P1;Q29VE5;Q32800;Q8HT56;Q9XQH3;Q9TJN8;Q9GCX9;D8V9G2;Q8SKV4;O63184;B6GUW7;D8V9E5;Q33620;Q8MAK6;Q32259;Q33363;Q33440;A0ZQQ1;P92263;P94065;P94041;P94071;Q36637;Q37357;Q9ZS63;A0PDA4;Q32224;Q95EN1;Q8MCX1;A0PD98;A5X4I3;O47279;P94074;D8V9A7;A5X4L3;D8V9E6;Q9GD45;Q9XQP7;D9U1G2;D0F109;Q5DK06;O98549;P28380;P31202;Q05993;Q85VJ2;O98994;O98548;Q9XEQ0;Q6JXQ9;Q6Y2Z1;A0PDB4;A4F2T3;O82538;…	21788	155	CID	C13(Carbamidomethyl)	94.05	1.40474e-06		6	57		1	2101.18	-6.7749	21/198	pps_Medicago_trypsin_rep1.mgf
	High	LTYYTPDYETKDTDILAAFR	Q29VE5;Q95CD5;Q9TJN8;Q33363;A0ZQQ1;P92263;Q37357;Q95EN1;O47279;Q32183;D0F109;P31202;Q8WJK2;C7A5Y1;Q9GHU3;Q9T2E2;Q8WIZ6;D6MYK4;Q15KA0;Q9TLI3;Q4VI79;E2CZ58;Q9MT23;O78603;Q95EN0;Q5J9S3;C7A609;Q8WLL1;B1NH25;Q37365;Q37231;D6MYK9;Q3ZR39;C7A5Z4;C7AF22;C7AF24;Q8HRM2;Q3ZR41;A9X3W1;D8L8B3;Q8WHV2;Q32313;Q37173;Q7YJS1;C3VMV0;Q9XQF1;O47281;Q5J9S0;Q29VE8;Q40141;Q6YN64;Q8MD81;C3S8S0;Q32811;Q31876;Q8MCY2	5081	56	CID		74.61	9.37288e-05		6	55		1	2396.13	-13.9997	11/200	pps_Medicago_trypsin_rep1.mgf
	High	DITLGFVDLLRDDFIEK	Q6PSM7;Q29VE5;Q32800;Q9TJY5;D8V9G2;Q8SKV4;O63184;P93977;P93987;B6GUW7;D8V9E5;Q32259;Q33440;A0ZQQ1;P94041;B7P0F0;P93986;A0PDA4;Q8MCX1;A0PD98;Q32183;D8V9A7;D8V9E6;Q9XQP7;Q5DK06;Q95E64;P28380;P31202;O98994;A0PDB4;C7A5Y1;O82538;O98545;Q9XQL2;Q5I998;Q0H754;Q95A44;Q95633;Q710K9;A0PDC7;Q710I6;D6C5Z6;Q5I972;B1NH25;Q32825;Q8MCW5;C7A5Z4;A9X3W1;Q85YX6;Q5I9A0;A5X4P1;Q95631;Q7YLG2;Q5J9S0;Q29VE8;Q7I250;Q7YLH5	3135	57	CID		73.59	0.000124199		7	56		1	2009.03	-15.0278	18/171	pps_Medicago_trypsin_rep1.mgf
	Medium	LGLSAKNYGR	B8YGX4;Q6PSM7;Q71N62;Q6J6P1;Q29VE5;Q32800;O47054;Q8HT56;Q9XQH3;O98553;Q9TJN8;Q9GCX9;D8V9G2;Q8SKV4;O63184;P93977;P93987;B6GUW7;D8V9E5;Q33620;Q8MAK6;Q32259;Q33363;Q33440;A0ZQQ1;P92263;Q8HDA1;P94041;P94071;B7P0F0;Q36637;Q37357;Q9ZS63;P93986;A0PDA4;Q32224;Q95EN1;Q8MCX1;Q9GDQ2;A0PD98;A5X4I3;O47279;Q32183;P94074;D8V9A7;A5X4L3;D8V9E6;Q9GD45;Q9XQP7;D9U1G2;Q5DK06;O98549;P31202;Q85VJ2;O98994;Q95634;Q8WJK2;…	23756	173	CID		52.24	0.0222396		4	57		1	1078.57	-27.0833	13/86	pps_Medicago_trypsin_rep1.mgf
	Low	YGRPLLGcTIKPK	B8YGX4;Q6PSM7;Q71N62;Q6J6P1;Q29VE5;Q32800;O47054;Q8HT56;Q9XQH3;O98553;Q9TJN8;Q9GCX9;D8V9G2;Q8SKV4;O63184;B6GUW7;D8V9E5;Q33620;Q8MAK6;Q32259;Q33363;Q33440;A0ZQQ1;P92263;P94065;P94041;P94071;Q36637;Q37357;Q9ZS63;A0PDA4;Q32224;Q95EN1;Q8MCX1;A0PD98;A5X4I3;O47279;P94074;D8V9A7;A5X4L3;D8V9E6;Q9GD45;Q9XQP7;D9U1G2;D0F109;Q5DK06;O98549;P28380;P31202;Q05993;Q85VJ2;O98994;O98548;Q9XEQ0;Q6JXQ9;Q6Y2Z1;A0PDB4;…	22098	163	CID	C8(Carbamidomethyl)	38.87	0.485962		4	57	44	1	1502.82	-20.3918	12/120	pps_Medicago_trypsin_rep1.mgf
	Low	ELGVPIVmHDYLTGGFTANTSLSHYCR	Q9TJN8;Q9GCX9;Q32259;Q33363;A0PDA4;Q95EN1;Q9GD45;A0PDB4;Q6L9Z4;Q95A44;B1NH25;Q6L9Z3;A4PB47	467	13	CID	M8(Oxidation)	20.42	22.228		8	55	40	1	2997.56	46.3222	6/272	pps_Medicago_trypsin_rep1.mgf
	Low	EGNEIIR	Q29VE5;O47054;Q9XQH3;O98553;Q9TJN8;A0ZQQ1;Q8HDA1;Q37357;A0PDA4;A0PD98;A5X4I3;Q32183;A5X4L3;D9U1G2;O98549;Q05993;O98994;Q95634;Q8WJK2;O98548;Q6Y2Z1;A0PDB4;A4F2T3;C7A5Y1;O82538;Q9BA14;O98545;Q9GHU3;C7A5Z2;Q9T2E2;P93952;O47280;D6MYK4;Q8HUZ1;Q6VW37;Q3T8E6;Q0H754;Q95A44;Q95633;Q7YMT1;Q71N71;Q6VW25;O98879;Q4VI79;A0PDC7;E2CZ58;O03648;Q6VW40;Q8HUX6;Q5J9S3;Q6VW24;C7A609;Q8WLL1;Q9GEN6;B1NH25;O98429;Q37231;…	8148	88	CID		19.84	31.9953		3	56	33	1	830.439	2.2383	5/65	pps_Medicago_trypsin_rep1.mgf
	Low	DTDILAAFR	Q6PSM7;Q6J6P1;Q29VE5;Q32800;Q9TJY5;O47054;Q95CD5;Q9TJN8;Q9GCX9;D6C635;O63184;P93977;P93987;B6GUW7;Q33620;Q32259;Q33363;Q33440;A0ZQQ1;P92263;Q8HDA1;P94041;P94071;Q37357;Q9ZS63;P93986;Q95EN1;Q8MCX1;Q9GDQ2;A0PD98;A5X4I3;O47279;Q32183;P94074;D8V9A7;A5X4L3;D8V9E6;Q9GD45;Q9XQP7;D9U1G2;D0F109;Q8MCX9;Q5DK06;Q6SSI3;O98549;Q95E64;P28380;P31202;Q85VJ2;Q95634;Q8WJK2;O98548;Q6JXQ9;C7A5Y1;O82538;O98545;Q9XQL2;…	17492	159	CID		18.42	49.8385		3	56	26	1	1021.54	8.76981	5/74	pps_Medicago_trypsin_rep1.mgf
C7A5Z4	22.32	10	10	475	52.7198	6.80029	256.532	Ribulose-1,5-bisphosphate carboxylase/oxygenase large subunit OS=Linum kingii GN=rbcL PE=3 SV=1 - [C7A5Z4_9ROSI]
	Confidence Icon	Sequence	Protein Accessions	# Proteins	# Protein Groups	Activation Type	Modifications	IonScore	Exp Value	Δ Score	Rank	Identity High	Homology Threshold	Charge	m/z [Da]	ΔM [ppm]	Ions Matched	Spectrum File
	High	TFQGPPHGIQVER	Q6PSM7;Q71N62;Q29VE5;Q32800;Q9TJY5;Q8HT56;Q9XQH3;Q9TJN8;D8V9G2;Q8SKV4;D6C635;O63184;P93977;B6GUW7;D8V9E5;Q8MAK6;Q32259;Q33363;Q33440;A0ZQQ1;P92263;P94065;P94041;P94071;Q37357;Q9ZS63;A0PDA4;Q95EN1;Q8MCX1;Q9GDQ2;A0PD98;A5X4I3;O47279;Q32183;P94074;D8V9A7;A5X4L3;D8V9E6;P28380;P31202;Q05993;Q85VJ2;O98994;Q95634;Q8WJK2;O98548;Q9XEQ0;Q6JXQ9;Q6Y2Z1;A0PDB4;A4F2T3;C7A5Y1;O82538;Q9BA14;O98545;Q9XQL2;Q9GHU3;…	19129	161	CID		104.04	1.56199e-07		5	57		1	1465.75	-6.34577	11/139	pps_Medicago_trypsin_rep1.mgf
	High	DITLGFVDLLR	Q6PSM7;Q29VE5;Q32800;Q9TJY5;Q8HT56;Q9XQH3;O98553;D8V9G2;Q8SKV4;D6C635;O63184;P93977;P93987;B6GUW7;D8V9E5;Q33620;Q32259;Q33363;Q33440;A0ZQQ1;P92263;P94065;P94041;B7P0F0;Q9ZS63;P93986;A0PDA4;Q8MCX1;Q9GDQ2;A0PD98;Q32183;P94074;D8V9A7;D8V9E6;Q9GD45;Q8HUY5;Q9XQP7;D9U1G2;Q5DK06;O98549;Q95E64;P28380;P31202;Q85VJ2;O98994;Q95634;O98548;Q6Y2Z1;A0PDB4;A4F2T3;C7A5Y1;O82538;O98545;Q9XQL2;C7A5Z2;P93952;Q5I998;…	5330	94	CID		99.57	4.14565e-07		4	57		1	1261.69	-19.681	10/97	pps_Medicago_trypsin_rep1.mgf
	High	DKLNKYGRPLLGcTIKPK	B8YGX4;Q6PSM7;Q71N62;Q6J6P1;Q29VE5;Q32800;Q8HT56;Q9XQH3;Q9TJN8;Q9GCX9;D8V9G2;Q8SKV4;O63184;B6GUW7;D8V9E5;Q33620;Q8MAK6;Q32259;Q33363;Q33440;A0ZQQ1;P92263;P94065;P94041;P94071;Q36637;Q37357;Q9ZS63;A0PDA4;Q32224;Q95EN1;Q8MCX1;A0PD98;A5X4I3;O47279;P94074;D8V9A7;A5X4L3;D8V9E6;Q9GD45;Q9XQP7;D9U1G2;D0F109;Q5DK06;O98549;P28380;P31202;Q05993;Q85VJ2;O98994;O98548;Q9XEQ0;Q6JXQ9;Q6Y2Z1;A0PDB4;A4F2T3;O82538;…	21788	155	CID	C13(Carbamidomethyl)	94.05	1.40474e-06		6	57		1	2101.18	-6.7749	21/198	pps_Medicago_trypsin_rep1.mgf
	High	LTYYTPDYETKDTDILAAFR	Q29VE5;Q95CD5;Q9TJN8;Q33363;A0ZQQ1;P92263;Q37357;Q95EN1;O47279;Q32183;D0F109;P31202;Q8WJK2;C7A5Y1;Q9GHU3;Q9T2E2;Q8WIZ6;D6MYK4;Q15KA0;Q9TLI3;Q4VI79;E2CZ58;Q9MT23;O78603;Q95EN0;Q5J9S3;C7A609;Q8WLL1;B1NH25;Q37365;Q37231;D6MYK9;Q3ZR39;C7A5Z4;C7AF22;C7AF24;Q8HRM2;Q3ZR41;A9X3W1;D8L8B3;Q8WHV2;Q32313;Q37173;Q7YJS1;C3VMV0;Q9XQF1;O47281;Q5J9S0;Q29VE8;Q40141;Q6YN64;Q8MD81;C3S8S0;Q32811;Q31876;Q8MCY2	5081	56	CID		74.61	9.37288e-05		6	55		1	2396.13	-13.9997	11/200	pps_Medicago_trypsin_rep1.mgf
	High	DITLGFVDLLRDDFIEK	Q6PSM7;Q29VE5;Q32800;Q9TJY5;D8V9G2;Q8SKV4;O63184;P93977;P93987;B6GUW7;D8V9E5;Q32259;Q33440;A0ZQQ1;P94041;B7P0F0;P93986;A0PDA4;Q8MCX1;A0PD98;Q32183;D8V9A7;D8V9E6;Q9XQP7;Q5DK06;Q95E64;P28380;P31202;O98994;A0PDB4;C7A5Y1;O82538;O98545;Q9XQL2;Q5I998;Q0H754;Q95A44;Q95633;Q710K9;A0PDC7;Q710I6;D6C5Z6;Q5I972;B1NH25;Q32825;Q8MCW5;C7A5Z4;A9X3W1;Q85YX6;Q5I9A0;A5X4P1;Q95631;Q7YLG2;Q5J9S0;Q29VE8;Q7I250;Q7YLH5	3135	57	CID		73.59	0.000124199		7	56		1	2009.03	-15.0278	18/171	pps_Medicago_trypsin_rep1.mgf
	Medium	LGLSAKNYGR	B8YGX4;Q6PSM7;Q71N62;Q6J6P1;Q29VE5;Q32800;O47054;Q8HT56;Q9XQH3;O98553;Q9TJN8;Q9GCX9;D8V9G2;Q8SKV4;O63184;P93977;P93987;B6GUW7;D8V9E5;Q33620;Q8MAK6;Q32259;Q33363;Q33440;A0ZQQ1;P92263;Q8HDA1;P94041;P94071;B7P0F0;Q36637;Q37357;Q9ZS63;P93986;A0PDA4;Q32224;Q95EN1;Q8MCX1;Q9GDQ2;A0PD98;A5X4I3;O47279;Q32183;P94074;D8V9A7;A5X4L3;D8V9E6;Q9GD45;Q9XQP7;D9U1G2;Q5DK06;O98549;P31202;Q85VJ2;O98994;Q95634;Q8WJK2;…	23756	173	CID		52.24	0.0222396		4	57		1	1078.57	-27.0833	13/86	pps_Medicago_trypsin_rep1.mgf
	Low	YGRPLLGcTIKPK	B8YGX4;Q6PSM7;Q71N62;Q6J6P1;Q29VE5;Q32800;O47054;Q8HT56;Q9XQH3;O98553;Q9TJN8;Q9GCX9;D8V9G2;Q8SKV4;O63184;B6GUW7;D8V9E5;Q33620;Q8MAK6;Q32259;Q33363;Q33440;A0ZQQ1;P92263;P94065;P94041;P94071;Q36637;Q37357;Q9ZS63;A0PDA4;Q32224;Q95EN1;Q8MCX1;A0PD98;A5X4I3;O47279;P94074;D8V9A7;A5X4L3;D8V9E6;Q9GD45;Q9XQP7;D9U1G2;D0F109;Q5DK06;O98549;P28380;P31202;Q05993;Q85VJ2;O98994;O98548;Q9XEQ0;Q6JXQ9;Q6Y2Z1;A0PDB4;…	22098	163	CID	C8(Carbamidomethyl)	38.87	0.485962		4	57	44	1	1502.82	-20.3918	12/120	pps_Medicago_trypsin_rep1.mgf
	Low	AmHAVIDRQKNHGxHFRVLAK	O98994;O98548;O82538;Q9TLI3;Q5J9S3;C7A5Z4	19	6	CID	M2(Oxidation), X14(T)	21.5	18.288		2	55	28	1	2445.2	-43.2342	7/200	pps_Medicago_trypsin_rep1.mgf
	Low	EGNzIIR	C7A5Z4	2	1	CID	Z4(E)	19.84	31.9953		7	56	33	1	830.439	2.2383	5/62	pps_Medicago_trypsin_rep1.mgf
	Low	DTDILAAFR	Q6PSM7;Q6J6P1;Q29VE5;Q32800;Q9TJY5;O47054;Q95CD5;Q9TJN8;Q9GCX9;D6C635;O63184;P93977;P93987;B6GUW7;Q33620;Q32259;Q33363;Q33440;A0ZQQ1;P92263;Q8HDA1;P94041;P94071;Q37357;Q9ZS63;P93986;Q95EN1;Q8MCX1;Q9GDQ2;A0PD98;A5X4I3;O47279;Q32183;P94074;D8V9A7;A5X4L3;D8V9E6;Q9GD45;Q9XQP7;D9U1G2;D0F109;Q8MCX9;Q5DK06;Q6SSI3;O98549;Q95E64;P28380;P31202;Q85VJ2;Q95634;Q8WJK2;O98548;Q6JXQ9;C7A5Y1;O82538;O98545;Q9XQL2;…	17492	159	CID		18.42	49.8385		3	56	26	1	1021.54	8.76981	5/74	pps_Medicago_trypsin_rep1.mgf
A9X3W1	24.56	10	10	456	50.6195	6.37939	256.532	Ribulose-1,5-bisphosphate carboxylase/oxygenase large subunit (Fragment) OS=Stachyurus praecox GN=rbcL PE=3 SV=1 - [A9X3W1_9ROSI]
	Confidence Icon	Sequence	Protein Accessions	# Proteins	# Protein Groups	Activation Type	Modifications	IonScore	Exp Value	Δ Score	Rank	Identity High	Homology Threshold	Charge	m/z [Da]	ΔM [ppm]	Ions Matched	Spectrum File
	High	TFQGPPHGIQVER	Q6PSM7;Q71N62;Q29VE5;Q32800;Q9TJY5;Q8HT56;Q9XQH3;Q9TJN8;D8V9G2;Q8SKV4;D6C635;O63184;P93977;B6GUW7;D8V9E5;Q8MAK6;Q32259;Q33363;Q33440;A0ZQQ1;P92263;P94065;P94041;P94071;Q37357;Q9ZS63;A0PDA4;Q95EN1;Q8MCX1;Q9GDQ2;A0PD98;A5X4I3;O47279;Q32183;P94074;D8V9A7;A5X4L3;D8V9E6;P28380;P31202;Q05993;Q85VJ2;O98994;Q95634;Q8WJK2;O98548;Q9XEQ0;Q6JXQ9;Q6Y2Z1;A0PDB4;A4F2T3;C7A5Y1;O82538;Q9BA14;O98545;Q9XQL2;Q9GHU3;…	19129	161	CID		104.04	1.56199e-07		5	57		1	1465.75	-6.34577	11/139	pps_Medicago_trypsin_rep1.mgf
	High	DITLGFVDLLR	Q6PSM7;Q29VE5;Q32800;Q9TJY5;Q8HT56;Q9XQH3;O98553;D8V9G2;Q8SKV4;D6C635;O63184;P93977;P93987;B6GUW7;D8V9E5;Q33620;Q32259;Q33363;Q33440;A0ZQQ1;P92263;P94065;P94041;B7P0F0;Q9ZS63;P93986;A0PDA4;Q8MCX1;Q9GDQ2;A0PD98;Q32183;P94074;D8V9A7;D8V9E6;Q9GD45;Q8HUY5;Q9XQP7;D9U1G2;Q5DK06;O98549;Q95E64;P28380;P31202;Q85VJ2;O98994;Q95634;O98548;Q6Y2Z1;A0PDB4;A4F2T3;C7A5Y1;O82538;O98545;Q9XQL2;C7A5Z2;P93952;Q5I998;…	5330	94	CID		99.57	4.14565e-07		4	57		1	1261.69	-19.681	10/97	pps_Medicago_trypsin_rep1.mgf
	High	DKLNKYGRPLLGcTIKPK	B8YGX4;Q6PSM7;Q71N62;Q6J6P1;Q29VE5;Q32800;Q8HT56;Q9XQH3;Q9TJN8;Q9GCX9;D8V9G2;Q8SKV4;O63184;B6GUW7;D8V9E5;Q33620;Q8MAK6;Q32259;Q33363;Q33440;A0ZQQ1;P92263;P94065;P94041;P94071;Q36637;Q37357;Q9ZS63;A0PDA4;Q32224;Q95EN1;Q8MCX1;A0PD98;A5X4I3;O47279;P94074;D8V9A7;A5X4L3;D8V9E6;Q9GD45;Q9XQP7;D9U1G2;D0F109;Q5DK06;O98549;P28380;P31202;Q05993;Q85VJ2;O98994;O98548;Q9XEQ0;Q6JXQ9;Q6Y2Z1;A0PDB4;A4F2T3;O82538;…	21788	155	CID	C13(Carbamidomethyl)	94.05	1.40474e-06		6	57		1	2101.18	-6.7749	21/198	pps_Medicago_trypsin_rep1.mgf
	High	LTYYTPDYETKDTDILAAFR	Q29VE5;Q95CD5;Q9TJN8;Q33363;A0ZQQ1;P92263;Q37357;Q95EN1;O47279;Q32183;D0F109;P31202;Q8WJK2;C7A5Y1;Q9GHU3;Q9T2E2;Q8WIZ6;D6MYK4;Q15KA0;Q9TLI3;Q4VI79;E2CZ58;Q9MT23;O78603;Q95EN0;Q5J9S3;C7A609;Q8WLL1;B1NH25;Q37365;Q37231;D6MYK9;Q3ZR39;C7A5Z4;C7AF22;C7AF24;Q8HRM2;Q3ZR41;A9X3W1;D8L8B3;Q8WHV2;Q32313;Q37173;Q7YJS1;C3VMV0;Q9XQF1;O47281;Q5J9S0;Q29VE8;Q40141;Q6YN64;Q8MD81;C3S8S0;Q32811;Q31876;Q8MCY2	5081	56	CID		74.61	9.37288e-05		6	55		1	2396.13	-13.9997	11/200	pps_Medicago_trypsin_rep1.mgf
	High	DITLGFVDLLRDDFIEK	Q6PSM7;Q29VE5;Q32800;Q9TJY5;D8V9G2;Q8SKV4;O63184;P93977;P93987;B6GUW7;D8V9E5;Q32259;Q33440;A0ZQQ1;P94041;B7P0F0;P93986;A0PDA4;Q8MCX1;A0PD98;Q32183;D8V9A7;D8V9E6;Q9XQP7;Q5DK06;Q95E64;P28380;P31202;O98994;A0PDB4;C7A5Y1;O82538;O98545;Q9XQL2;Q5I998;Q0H754;Q95A44;Q95633;Q710K9;A0PDC7;Q710I6;D6C5Z6;Q5I972;B1NH25;Q32825;Q8MCW5;C7A5Z4;A9X3W1;Q85YX6;Q5I9A0;A5X4P1;Q95631;Q7YLG2;Q5J9S0;Q29VE8;Q7I250;Q7YLH5	3135	57	CID		73.59	0.000124199		7	56		1	2009.03	-15.0278	18/171	pps_Medicago_trypsin_rep1.mgf
	Medium	LGLSAKNYGR	B8YGX4;Q6PSM7;Q71N62;Q6J6P1;Q29VE5;Q32800;O47054;Q8HT56;Q9XQH3;O98553;Q9TJN8;Q9GCX9;D8V9G2;Q8SKV4;O63184;P93977;P93987;B6GUW7;D8V9E5;Q33620;Q8MAK6;Q32259;Q33363;Q33440;A0ZQQ1;P92263;Q8HDA1;P94041;P94071;B7P0F0;Q36637;Q37357;Q9ZS63;P93986;A0PDA4;Q32224;Q95EN1;Q8MCX1;Q9GDQ2;A0PD98;A5X4I3;O47279;Q32183;P94074;D8V9A7;A5X4L3;D8V9E6;Q9GD45;Q9XQP7;D9U1G2;Q5DK06;O98549;P31202;Q85VJ2;O98994;Q95634;Q8WJK2;…	23756	173	CID		52.24	0.0222396		4	57		1	1078.57	-27.0833	13/86	pps_Medicago_trypsin_rep1.mgf
	Low	YGRPLLGcTIKPK	B8YGX4;Q6PSM7;Q71N62;Q6J6P1;Q29VE5;Q32800;O47054;Q8HT56;Q9XQH3;O98553;Q9TJN8;Q9GCX9;D8V9G2;Q8SKV4;O63184;B6GUW7;D8V9E5;Q33620;Q8MAK6;Q32259;Q33363;Q33440;A0ZQQ1;P92263;P94065;P94041;P94071;Q36637;Q37357;Q9ZS63;A0PDA4;Q32224;Q95EN1;Q8MCX1;A0PD98;A5X4I3;O47279;P94074;D8V9A7;A5X4L3;D8V9E6;Q9GD45;Q9XQP7;D9U1G2;D0F109;Q5DK06;O98549;P28380;P31202;Q05993;Q85VJ2;O98994;O98548;Q9XEQ0;Q6JXQ9;Q6Y2Z1;A0PDB4;…	22098	163	CID	C8(Carbamidomethyl)	38.87	0.485962		4	57	44	1	1502.82	-20.3918	12/120	pps_Medicago_trypsin_rep1.mgf
	Low	ELGVPIVmHDYLTGGFTANTxLAHYCR	Q9XQH3;B6GUW7;Q0H754;A9X3W1	19	4	CID	M8(Oxidation), X21(C)	20.42	22.228		6	55	40	1	2997.56	52.2437	6/269	pps_Medicago_trypsin_rep1.mgf
	Low	EGNEIIR	Q29VE5;O47054;Q9XQH3;O98553;Q9TJN8;A0ZQQ1;Q8HDA1;Q37357;A0PDA4;A0PD98;A5X4I3;Q32183;A5X4L3;D9U1G2;O98549;Q05993;O98994;Q95634;Q8WJK2;O98548;Q6Y2Z1;A0PDB4;A4F2T3;C7A5Y1;O82538;Q9BA14;O98545;Q9GHU3;C7A5Z2;Q9T2E2;P93952;O47280;D6MYK4;Q8HUZ1;Q6VW37;Q3T8E6;Q0H754;Q95A44;Q95633;Q7YMT1;Q71N71;Q6VW25;O98879;Q4VI79;A0PDC7;E2CZ58;O03648;Q6VW40;Q8HUX6;Q5J9S3;Q6VW24;C7A609;Q8WLL1;Q9GEN6;B1NH25;O98429;Q37231;…	8148	88	CID		19.84	31.9953		3	56	33	1	830.439	2.2383	5/65	pps_Medicago_trypsin_rep1.mgf
	Low	DTDILAAFR	Q6PSM7;Q6J6P1;Q29VE5;Q32800;Q9TJY5;O47054;Q95CD5;Q9TJN8;Q9GCX9;D6C635;O63184;P93977;P93987;B6GUW7;Q33620;Q32259;Q33363;Q33440;A0ZQQ1;P92263;Q8HDA1;P94041;P94071;Q37357;Q9ZS63;P93986;Q95EN1;Q8MCX1;Q9GDQ2;A0PD98;A5X4I3;O47279;Q32183;P94074;D8V9A7;A5X4L3;D8V9E6;Q9GD45;Q9XQP7;D9U1G2;D0F109;Q8MCX9;Q5DK06;Q6SSI3;O98549;Q95E64;P28380;P31202;Q85VJ2;Q95634;Q8WJK2;O98548;Q6JXQ9;C7A5Y1;O82538;O98545;Q9XQL2;…	17492	159	CID		18.42	49.8385		3	56	26	1	1021.54	8.76981	5/74	pps_Medicago_trypsin_rep1.mgf
D9U1G2	19.64	8	8	448	49.59	6.75635	254.556	Ribulose-1,5-bisphosphate carboxylase/oxygenase large subunit (Fragment) OS=Passiflora odontophylla GN=rbcL PE=3 SV=1 - [D9U1G2_9ROSI]
	Confidence Icon	Sequence	Protein Accessions	# Proteins	# Protein Groups	Activation Type	Modifications	IonScore	Exp Value	Δ Score	Rank	Identity High	Homology Threshold	Charge	m/z [Da]	ΔM [ppm]	Ions Matched	Spectrum File
	High	TFKGPPHGIQVER	Q9XQP7;D9U1G2;D0F109	26	3	CID		104.04	1.56199e-07	0	1	57		1	1465.75	-31.1727	11/139	pps_Medicago_trypsin_rep1.mgf
	High	DITLGFVDLLR	Q6PSM7;Q29VE5;Q32800;Q9TJY5;Q8HT56;Q9XQH3;O98553;D8V9G2;Q8SKV4;D6C635;O63184;P93977;P93987;B6GUW7;D8V9E5;Q33620;Q32259;Q33363;Q33440;A0ZQQ1;P92263;P94065;P94041;B7P0F0;Q9ZS63;P93986;A0PDA4;Q8MCX1;Q9GDQ2;A0PD98;Q32183;P94074;D8V9A7;D8V9E6;Q9GD45;Q8HUY5;Q9XQP7;D9U1G2;Q5DK06;O98549;Q95E64;P28380;P31202;Q85VJ2;O98994;Q95634;O98548;Q6Y2Z1;A0PDB4;A4F2T3;C7A5Y1;O82538;O98545;Q9XQL2;C7A5Z2;P93952;Q5I998;…	5330	94	CID		99.57	4.14565e-07		4	57		1	1261.69	-19.681	10/97	pps_Medicago_trypsin_rep1.mgf
	High	MSGGDHIHAGTVVGKLEGER	B8YGX4;Q6J6P1;Q9TJY5;O47054;Q9XQH3;Q95CD5;Q9TJN8;Q8SKV4;D6C635;P93977;B6GUW7;Q33620;Q8MAK6;Q32259;A0ZQQ1;P94065;Q8HDA1;P94071;Q37357;P93986;Q8MCX1;A5X4I3;P94074;D8V9A7;A5X4L3;Q9XQP7;D9U1G2;Q8MCX9;Q5DK06;Q6SSI3;O98549;Q85VJ2;O98994;Q8WJK2;O98548;Q6Y2Z1;Q9BA14;O98545;Q9XQL2;C7A5Z2;Q9BAN9;Q9T2E2;Q6L9Z4;P93952;Q9TKH9;Q8WIZ6;D6MYK4;Q5I998;Q6VW37;Q0H754;Q95A44;Q6VW25;O98879;Q9MRX0;Q71N65;Q710K9;A0PDC7;…	8426	100	CID		98.81	3.86446e-07		4	56		1	2049.99	-12.3227	14/197	pps_Medicago_trypsin_rep1.mgf
	High	DKLNKYGRPLLGcTIKPK	B8YGX4;Q6PSM7;Q71N62;Q6J6P1;Q29VE5;Q32800;Q8HT56;Q9XQH3;Q9TJN8;Q9GCX9;D8V9G2;Q8SKV4;O63184;B6GUW7;D8V9E5;Q33620;Q8MAK6;Q32259;Q33363;Q33440;A0ZQQ1;P92263;P94065;P94041;P94071;Q36637;Q37357;Q9ZS63;A0PDA4;Q32224;Q95EN1;Q8MCX1;A0PD98;A5X4I3;O47279;P94074;D8V9A7;A5X4L3;D8V9E6;Q9GD45;Q9XQP7;D9U1G2;D0F109;Q5DK06;O98549;P28380;P31202;Q05993;Q85VJ2;O98994;O98548;Q9XEQ0;Q6JXQ9;Q6Y2Z1;A0PDB4;A4F2T3;O82538;…	21788	155	CID	C13(Carbamidomethyl)	94.05	1.40474e-06		6	57		1	2101.18	-6.7749	21/198	pps_Medicago_trypsin_rep1.mgf
	Medium	LGLSAKNYGR	B8YGX4;Q6PSM7;Q71N62;Q6J6P1;Q29VE5;Q32800;O47054;Q8HT56;Q9XQH3;O98553;Q9TJN8;Q9GCX9;D8V9G2;Q8SKV4;O63184;P93977;P93987;B6GUW7;D8V9E5;Q33620;Q8MAK6;Q32259;Q33363;Q33440;A0ZQQ1;P92263;Q8HDA1;P94041;P94071;B7P0F0;Q36637;Q37357;Q9ZS63;P93986;A0PDA4;Q32224;Q95EN1;Q8MCX1;Q9GDQ2;A0PD98;A5X4I3;O47279;Q32183;P94074;D8V9A7;A5X4L3;D8V9E6;Q9GD45;Q9XQP7;D9U1G2;Q5DK06;O98549;P31202;Q85VJ2;O98994;Q95634;Q8WJK2;…	23756	173	CID		52.24	0.0222396		4	57		1	1078.57	-27.0833	13/86	pps_Medicago_trypsin_rep1.mgf
	Low	YGRPLLGcTIKPK	B8YGX4;Q6PSM7;Q71N62;Q6J6P1;Q29VE5;Q32800;O47054;Q8HT56;Q9XQH3;O98553;Q9TJN8;Q9GCX9;D8V9G2;Q8SKV4;O63184;B6GUW7;D8V9E5;Q33620;Q8MAK6;Q32259;Q33363;Q33440;A0ZQQ1;P92263;P94065;P94041;P94071;Q36637;Q37357;Q9ZS63;A0PDA4;Q32224;Q95EN1;Q8MCX1;A0PD98;A5X4I3;O47279;P94074;D8V9A7;A5X4L3;D8V9E6;Q9GD45;Q9XQP7;D9U1G2;D0F109;Q5DK06;O98549;P28380;P31202;Q05993;Q85VJ2;O98994;O98548;Q9XEQ0;Q6JXQ9;Q6Y2Z1;A0PDB4;…	22098	163	CID	C8(Carbamidomethyl)	38.87	0.485962		4	57	44	1	1502.82	-20.3918	12/120	pps_Medicago_trypsin_rep1.mgf
	Low	EGNEIIR	Q29VE5;O47054;Q9XQH3;O98553;Q9TJN8;A0ZQQ1;Q8HDA1;Q37357;A0PDA4;A0PD98;A5X4I3;Q32183;A5X4L3;D9U1G2;O98549;Q05993;O98994;Q95634;Q8WJK2;O98548;Q6Y2Z1;A0PDB4;A4F2T3;C7A5Y1;O82538;Q9BA14;O98545;Q9GHU3;C7A5Z2;Q9T2E2;P93952;O47280;D6MYK4;Q8HUZ1;Q6VW37;Q3T8E6;Q0H754;Q95A44;Q95633;Q7YMT1;Q71N71;Q6VW25;O98879;Q4VI79;A0PDC7;E2CZ58;O03648;Q6VW40;Q8HUX6;Q5J9S3;Q6VW24;C7A609;Q8WLL1;Q9GEN6;B1NH25;O98429;Q37231;…	8148	88	CID		19.84	31.9953		3	56	33	1	830.439	2.2383	5/65	pps_Medicago_trypsin_rep1.mgf
	Low	DTDILAAFR	Q6PSM7;Q6J6P1;Q29VE5;Q32800;Q9TJY5;O47054;Q95CD5;Q9TJN8;Q9GCX9;D6C635;O63184;P93977;P93987;B6GUW7;Q33620;Q32259;Q33363;Q33440;A0ZQQ1;P92263;Q8HDA1;P94041;P94071;Q37357;Q9ZS63;P93986;Q95EN1;Q8MCX1;Q9GDQ2;A0PD98;A5X4I3;O47279;Q32183;P94074;D8V9A7;A5X4L3;D8V9E6;Q9GD45;Q9XQP7;D9U1G2;D0F109;Q8MCX9;Q5DK06;Q6SSI3;O98549;Q95E64;P28380;P31202;Q85VJ2;Q95634;Q8WJK2;O98548;Q6JXQ9;C7A5Y1;O82538;O98545;Q9XQL2;…	17492	159	CID		18.42	49.8385		3	56	26	1	1021.54	8.76981	5/74	pps_Medicago_trypsin_rep1.mgf
O98549	19.6	9	8	449	49.6769	6.72705	254.556	Ribulose 1,5-bisphosphate carboxylase (Fragment) OS=Casimiroa edulis GN=rbcL PE=3 SV=1 - [O98549_CASED]
	Confidence Icon	Sequence	Protein Accessions	# Proteins	# Protein Groups	Activation Type	Modifications	IonScore	Exp Value	Δ Score	Rank	Identity High	Homology Threshold	Charge	m/z [Da]	ΔM [ppm]	Ions Matched	Spectrum File
	High	TFQGPPHGIxVER	O98549;Q95E64	9	2	CID	X10(K)	104.04	1.56199e-07		4	57		1	1465.75	-31.1727	11/139	pps_Medicago_trypsin_rep1.mgf
	High	TFQGPPHGIxVER	O98549;Q95E64	9	2	CID	X10(Q)	104.04	1.56199e-07		8	57		1	1465.75	-6.34577	11/139	pps_Medicago_trypsin_rep1.mgf
	High	DITLGFVDLLR	Q6PSM7;Q29VE5;Q32800;Q9TJY5;Q8HT56;Q9XQH3;O98553;D8V9G2;Q8SKV4;D6C635;O63184;P93977;P93987;B6GUW7;D8V9E5;Q33620;Q32259;Q33363;Q33440;A0ZQQ1;P92263;P94065;P94041;B7P0F0;Q9ZS63;P93986;A0PDA4;Q8MCX1;Q9GDQ2;A0PD98;Q32183;P94074;D8V9A7;D8V9E6;Q9GD45;Q8HUY5;Q9XQP7;D9U1G2;Q5DK06;O98549;Q95E64;P28380;P31202;Q85VJ2;O98994;Q95634;O98548;Q6Y2Z1;A0PDB4;A4F2T3;C7A5Y1;O82538;O98545;Q9XQL2;C7A5Z2;P93952;Q5I998;…	5330	94	CID		99.57	4.14565e-07		4	57		1	1261.69	-19.681	10/97	pps_Medicago_trypsin_rep1.mgf
	High	MSGGDHIHAGTVVGKLEGER	B8YGX4;Q6J6P1;Q9TJY5;O47054;Q9XQH3;Q95CD5;Q9TJN8;Q8SKV4;D6C635;P93977;B6GUW7;Q33620;Q8MAK6;Q32259;A0ZQQ1;P94065;Q8HDA1;P94071;Q37357;P93986;Q8MCX1;A5X4I3;P94074;D8V9A7;A5X4L3;Q9XQP7;D9U1G2;Q8MCX9;Q5DK06;Q6SSI3;O98549;Q85VJ2;O98994;Q8WJK2;O98548;Q6Y2Z1;Q9BA14;O98545;Q9XQL2;C7A5Z2;Q9BAN9;Q9T2E2;Q6L9Z4;P93952;Q9TKH9;Q8WIZ6;D6MYK4;Q5I998;Q6VW37;Q0H754;Q95A44;Q6VW25;O98879;Q9MRX0;Q71N65;Q710K9;A0PDC7;…	8426	100	CID		98.81	3.86446e-07		4	56		1	2049.99	-12.3227	14/197	pps_Medicago_trypsin_rep1.mgf
	High	DKLNKYGRPLLGcTIKPK	B8YGX4;Q6PSM7;Q71N62;Q6J6P1;Q29VE5;Q32800;Q8HT56;Q9XQH3;Q9TJN8;Q9GCX9;D8V9G2;Q8SKV4;O63184;B6GUW7;D8V9E5;Q33620;Q8MAK6;Q32259;Q33363;Q33440;A0ZQQ1;P92263;P94065;P94041;P94071;Q36637;Q37357;Q9ZS63;A0PDA4;Q32224;Q95EN1;Q8MCX1;A0PD98;A5X4I3;O47279;P94074;D8V9A7;A5X4L3;D8V9E6;Q9GD45;Q9XQP7;D9U1G2;D0F109;Q5DK06;O98549;P28380;P31202;Q05993;Q85VJ2;O98994;O98548;Q9XEQ0;Q6JXQ9;Q6Y2Z1;A0PDB4;A4F2T3;O82538;…	21788	155	CID	C13(Carbamidomethyl)	94.05	1.40474e-06		6	57		1	2101.18	-6.7749	21/198	pps_Medicago_trypsin_rep1.mgf
	Medium	LGLSAKNYGR	B8YGX4;Q6PSM7;Q71N62;Q6J6P1;Q29VE5;Q32800;O47054;Q8HT56;Q9XQH3;O98553;Q9TJN8;Q9GCX9;D8V9G2;Q8SKV4;O63184;P93977;P93987;B6GUW7;D8V9E5;Q33620;Q8MAK6;Q32259;Q33363;Q33440;A0ZQQ1;P92263;Q8HDA1;P94041;P94071;B7P0F0;Q36637;Q37357;Q9ZS63;P93986;A0PDA4;Q32224;Q95EN1;Q8MCX1;Q9GDQ2;A0PD98;A5X4I3;O47279;Q32183;P94074;D8V9A7;A5X4L3;D8V9E6;Q9GD45;Q9XQP7;D9U1G2;Q5DK06;O98549;P31202;Q85VJ2;O98994;Q95634;Q8WJK2;…	23756	173	CID		52.24	0.0222396		4	57		1	1078.57	-27.0833	13/86	pps_Medicago_trypsin_rep1.mgf
	Low	YGRPLLGcTIKPK	B8YGX4;Q6PSM7;Q71N62;Q6J6P1;Q29VE5;Q32800;O47054;Q8HT56;Q9XQH3;O98553;Q9TJN8;Q9GCX9;D8V9G2;Q8SKV4;O63184;B6GUW7;D8V9E5;Q33620;Q8MAK6;Q32259;Q33363;Q33440;A0ZQQ1;P92263;P94065;P94041;P94071;Q36637;Q37357;Q9ZS63;A0PDA4;Q32224;Q95EN1;Q8MCX1;A0PD98;A5X4I3;O47279;P94074;D8V9A7;A5X4L3;D8V9E6;Q9GD45;Q9XQP7;D9U1G2;D0F109;Q5DK06;O98549;P28380;P31202;Q05993;Q85VJ2;O98994;O98548;Q9XEQ0;Q6JXQ9;Q6Y2Z1;A0PDB4;…	22098	163	CID	C8(Carbamidomethyl)	38.87	0.485962		4	57	44	1	1502.82	-20.3918	12/120	pps_Medicago_trypsin_rep1.mgf
	Low	EGNEIIR	Q29VE5;O47054;Q9XQH3;O98553;Q9TJN8;A0ZQQ1;Q8HDA1;Q37357;A0PDA4;A0PD98;A5X4I3;Q32183;A5X4L3;D9U1G2;O98549;Q05993;O98994;Q95634;Q8WJK2;O98548;Q6Y2Z1;A0PDB4;A4F2T3;C7A5Y1;O82538;Q9BA14;O98545;Q9GHU3;C7A5Z2;Q9T2E2;P93952;O47280;D6MYK4;Q8HUZ1;Q6VW37;Q3T8E6;Q0H754;Q95A44;Q95633;Q7YMT1;Q71N71;Q6VW25;O98879;Q4VI79;A0PDC7;E2CZ58;O03648;Q6VW40;Q8HUX6;Q5J9S3;Q6VW24;C7A609;Q8WLL1;Q9GEN6;B1NH25;O98429;Q37231;…	8148	88	CID		19.84	31.9953		3	56	33	1	830.439	2.2383	5/65	pps_Medicago_trypsin_rep1.mgf
	Low	DTDILAAFR	Q6PSM7;Q6J6P1;Q29VE5;Q32800;Q9TJY5;O47054;Q95CD5;Q9TJN8;Q9GCX9;D6C635;O63184;P93977;P93987;B6GUW7;Q33620;Q32259;Q33363;Q33440;A0ZQQ1;P92263;Q8HDA1;P94041;P94071;Q37357;Q9ZS63;P93986;Q95EN1;Q8MCX1;Q9GDQ2;A0PD98;A5X4I3;O47279;Q32183;P94074;D8V9A7;A5X4L3;D8V9E6;Q9GD45;Q9XQP7;D9U1G2;D0F109;Q8MCX9;Q5DK06;Q6SSI3;O98549;Q95E64;P28380;P31202;Q85VJ2;Q95634;Q8WJK2;O98548;Q6JXQ9;C7A5Y1;O82538;O98545;Q9XQL2;…	17492	159	CID		18.42	49.8385		3	56	26	1	1021.54	8.76981	5/74	pps_Medicago_trypsin_rep1.mgf
O98548	25.53	9	9	427	47.2157	6.80029	254.556	Ribulose 1,5-bisphosphate carboxylase (Fragment) OS=Diplolaena dampieri GN=rbcL PE=3 SV=1 - [O98548_9ROSI]
	Confidence Icon	Sequence	Protein Accessions	# Proteins	# Protein Groups	Activation Type	Modifications	IonScore	Exp Value	Δ Score	Rank	Identity High	Homology Threshold	Charge	m/z [Da]	ΔM [ppm]	Ions Matched	Spectrum File
	High	TFQGPPHGIQVER	Q6PSM7;Q71N62;Q29VE5;Q32800;Q9TJY5;Q8HT56;Q9XQH3;Q9TJN8;D8V9G2;Q8SKV4;D6C635;O63184;P93977;B6GUW7;D8V9E5;Q8MAK6;Q32259;Q33363;Q33440;A0ZQQ1;P92263;P94065;P94041;P94071;Q37357;Q9ZS63;A0PDA4;Q95EN1;Q8MCX1;Q9GDQ2;A0PD98;A5X4I3;O47279;Q32183;P94074;D8V9A7;A5X4L3;D8V9E6;P28380;P31202;Q05993;Q85VJ2;O98994;Q95634;Q8WJK2;O98548;Q9XEQ0;Q6JXQ9;Q6Y2Z1;A0PDB4;A4F2T3;C7A5Y1;O82538;Q9BA14;O98545;Q9XQL2;Q9GHU3;…	19129	161	CID		104.04	1.56199e-07		5	57		1	1465.75	-6.34577	11/139	pps_Medicago_trypsin_rep1.mgf
	High	DITLGFVDLLR	Q6PSM7;Q29VE5;Q32800;Q9TJY5;Q8HT56;Q9XQH3;O98553;D8V9G2;Q8SKV4;D6C635;O63184;P93977;P93987;B6GUW7;D8V9E5;Q33620;Q32259;Q33363;Q33440;A0ZQQ1;P92263;P94065;P94041;B7P0F0;Q9ZS63;P93986;A0PDA4;Q8MCX1;Q9GDQ2;A0PD98;Q32183;P94074;D8V9A7;D8V9E6;Q9GD45;Q8HUY5;Q9XQP7;D9U1G2;Q5DK06;O98549;Q95E64;P28380;P31202;Q85VJ2;O98994;Q95634;O98548;Q6Y2Z1;A0PDB4;A4F2T3;C7A5Y1;O82538;O98545;Q9XQL2;C7A5Z2;P93952;Q5I998;…	5330	94	CID		99.57	4.14565e-07		4	57		1	1261.69	-19.681	10/97	pps_Medicago_trypsin_rep1.mgf
	High	MSGGDHIHAGTVVGKLEGER	B8YGX4;Q6J6P1;Q9TJY5;O47054;Q9XQH3;Q95CD5;Q9TJN8;Q8SKV4;D6C635;P93977;B6GUW7;Q33620;Q8MAK6;Q32259;A0ZQQ1;P94065;Q8HDA1;P94071;Q37357;P93986;Q8MCX1;A5X4I3;P94074;D8V9A7;A5X4L3;Q9XQP7;D9U1G2;Q8MCX9;Q5DK06;Q6SSI3;O98549;Q85VJ2;O98994;Q8WJK2;O98548;Q6Y2Z1;Q9BA14;O98545;Q9XQL2;C7A5Z2;Q9BAN9;Q9T2E2;Q6L9Z4;P93952;Q9TKH9;Q8WIZ6;D6MYK4;Q5I998;Q6VW37;Q0H754;Q95A44;Q6VW25;O98879;Q9MRX0;Q71N65;Q710K9;A0PDC7;…	8426	100	CID		98.81	3.86446e-07		4	56		1	2049.99	-12.3227	14/197	pps_Medicago_trypsin_rep1.mgf
	High	DKLNKYGRPLLGcTIKPK	B8YGX4;Q6PSM7;Q71N62;Q6J6P1;Q29VE5;Q32800;Q8HT56;Q9XQH3;Q9TJN8;Q9GCX9;D8V9G2;Q8SKV4;O63184;B6GUW7;D8V9E5;Q33620;Q8MAK6;Q32259;Q33363;Q33440;A0ZQQ1;P92263;P94065;P94041;P94071;Q36637;Q37357;Q9ZS63;A0PDA4;Q32224;Q95EN1;Q8MCX1;A0PD98;A5X4I3;O47279;P94074;D8V9A7;A5X4L3;D8V9E6;Q9GD45;Q9XQP7;D9U1G2;D0F109;Q5DK06;O98549;P28380;P31202;Q05993;Q85VJ2;O98994;O98548;Q9XEQ0;Q6JXQ9;Q6Y2Z1;A0PDB4;A4F2T3;O82538;…	21788	155	CID	C13(Carbamidomethyl)	94.05	1.40474e-06		6	57		1	2101.18	-6.7749	21/198	pps_Medicago_trypsin_rep1.mgf
	Medium	LGLSAKNYGR	B8YGX4;Q6PSM7;Q71N62;Q6J6P1;Q29VE5;Q32800;O47054;Q8HT56;Q9XQH3;O98553;Q9TJN8;Q9GCX9;D8V9G2;Q8SKV4;O63184;P93977;P93987;B6GUW7;D8V9E5;Q33620;Q8MAK6;Q32259;Q33363;Q33440;A0ZQQ1;P92263;Q8HDA1;P94041;P94071;B7P0F0;Q36637;Q37357;Q9ZS63;P93986;A0PDA4;Q32224;Q95EN1;Q8MCX1;Q9GDQ2;A0PD98;A5X4I3;O47279;Q32183;P94074;D8V9A7;A5X4L3;D8V9E6;Q9GD45;Q9XQP7;D9U1G2;Q5DK06;O98549;P31202;Q85VJ2;O98994;Q95634;Q8WJK2;…	23756	173	CID		52.24	0.0222396		4	57		1	1078.57	-27.0833	13/86	pps_Medicago_trypsin_rep1.mgf
	Low	YGRPLLGcTIKPK	B8YGX4;Q6PSM7;Q71N62;Q6J6P1;Q29VE5;Q32800;O47054;Q8HT56;Q9XQH3;O98553;Q9TJN8;Q9GCX9;D8V9G2;Q8SKV4;O63184;B6GUW7;D8V9E5;Q33620;Q8MAK6;Q32259;Q33363;Q33440;A0ZQQ1;P92263;P94065;P94041;P94071;Q36637;Q37357;Q9ZS63;A0PDA4;Q32224;Q95EN1;Q8MCX1;A0PD98;A5X4I3;O47279;P94074;D8V9A7;A5X4L3;D8V9E6;Q9GD45;Q9XQP7;D9U1G2;D0F109;Q5DK06;O98549;P28380;P31202;Q05993;Q85VJ2;O98994;O98548;Q9XEQ0;Q6JXQ9;Q6Y2Z1;A0PDB4;…	22098	163	CID	C8(Carbamidomethyl)	38.87	0.485962		4	57	44	1	1502.82	-20.3918	12/120	pps_Medicago_trypsin_rep1.mgf
	Low	AmHAVIDRQKNHGxHFRVLAK	O98994;O98548;O82538;Q9TLI3;Q5J9S3;C7A5Z4	19	6	CID	M2(Oxidation), X14(T)	21.5	18.288		2	55	28	1	2445.2	-43.2342	7/200	pps_Medicago_trypsin_rep1.mgf
	Low	EGNEIIR	Q29VE5;O47054;Q9XQH3;O98553;Q9TJN8;A0ZQQ1;Q8HDA1;Q37357;A0PDA4;A0PD98;A5X4I3;Q32183;A5X4L3;D9U1G2;O98549;Q05993;O98994;Q95634;Q8WJK2;O98548;Q6Y2Z1;A0PDB4;A4F2T3;C7A5Y1;O82538;Q9BA14;O98545;Q9GHU3;C7A5Z2;Q9T2E2;P93952;O47280;D6MYK4;Q8HUZ1;Q6VW37;Q3T8E6;Q0H754;Q95A44;Q95633;Q7YMT1;Q71N71;Q6VW25;O98879;Q4VI79;A0PDC7;E2CZ58;O03648;Q6VW40;Q8HUX6;Q5J9S3;Q6VW24;C7A609;Q8WLL1;Q9GEN6;B1NH25;O98429;Q37231;…	8148	88	CID		19.84	31.9953		3	56	33	1	830.439	2.2383	5/65	pps_Medicago_trypsin_rep1.mgf
	Low	DTDILAAFR	Q6PSM7;Q6J6P1;Q29VE5;Q32800;Q9TJY5;O47054;Q95CD5;Q9TJN8;Q9GCX9;D6C635;O63184;P93977;P93987;B6GUW7;Q33620;Q32259;Q33363;Q33440;A0ZQQ1;P92263;Q8HDA1;P94041;P94071;Q37357;Q9ZS63;P93986;Q95EN1;Q8MCX1;Q9GDQ2;A0PD98;A5X4I3;O47279;Q32183;P94074;D8V9A7;A5X4L3;D8V9E6;Q9GD45;Q9XQP7;D9U1G2;D0F109;Q8MCX9;Q5DK06;Q6SSI3;O98549;Q95E64;P28380;P31202;Q85VJ2;Q95634;Q8WJK2;O98548;Q6JXQ9;C7A5Y1;O82538;O98545;Q9XQL2;…	17492	159	CID		18.42	49.8385		3	56	26	1	1021.54	8.76981	5/74	pps_Medicago_trypsin_rep1.mgf
Q6Y2Z1	16.95	7	7	466	51.5522	6.11279	254.556	Ribulose-1,5-bisphosphate carboxylase/oxygenase large subunit (Fragment) OS=Delarbrea collina GN=rbcL PE=3 SV=1 - [Q6Y2Z1_9APIA]
	Confidence Icon	Sequence	Protein Accessions	# Proteins	# Protein Groups	Activation Type	Modifications	IonScore	Exp Value	Δ Score	Rank	Identity High	Homology Threshold	Charge	m/z [Da]	ΔM [ppm]	Ions Matched	Spectrum File
	High	TFQGPPHGIQVER	Q6PSM7;Q71N62;Q29VE5;Q32800;Q9TJY5;Q8HT56;Q9XQH3;Q9TJN8;D8V9G2;Q8SKV4;D6C635;O63184;P93977;B6GUW7;D8V9E5;Q8MAK6;Q32259;Q33363;Q33440;A0ZQQ1;P92263;P94065;P94041;P94071;Q37357;Q9ZS63;A0PDA4;Q95EN1;Q8MCX1;Q9GDQ2;A0PD98;A5X4I3;O47279;Q32183;P94074;D8V9A7;A5X4L3;D8V9E6;P28380;P31202;Q05993;Q85VJ2;O98994;Q95634;Q8WJK2;O98548;Q9XEQ0;Q6JXQ9;Q6Y2Z1;A0PDB4;A4F2T3;C7A5Y1;O82538;Q9BA14;O98545;Q9XQL2;Q9GHU3;…	19129	161	CID		104.04	1.56199e-07		5	57		1	1465.75	-6.34577	11/139	pps_Medicago_trypsin_rep1.mgf
	High	DITLGFVDLLR	Q6PSM7;Q29VE5;Q32800;Q9TJY5;Q8HT56;Q9XQH3;O98553;D8V9G2;Q8SKV4;D6C635;O63184;P93977;P93987;B6GUW7;D8V9E5;Q33620;Q32259;Q33363;Q33440;A0ZQQ1;P92263;P94065;P94041;B7P0F0;Q9ZS63;P93986;A0PDA4;Q8MCX1;Q9GDQ2;A0PD98;Q32183;P94074;D8V9A7;D8V9E6;Q9GD45;Q8HUY5;Q9XQP7;D9U1G2;Q5DK06;O98549;Q95E64;P28380;P31202;Q85VJ2;O98994;Q95634;O98548;Q6Y2Z1;A0PDB4;A4F2T3;C7A5Y1;O82538;O98545;Q9XQL2;C7A5Z2;P93952;Q5I998;…	5330	94	CID		99.57	4.14565e-07		4	57		1	1261.69	-19.681	10/97	pps_Medicago_trypsin_rep1.mgf
	High	MSGGDHIHAGTVVGKLEGER	B8YGX4;Q6J6P1;Q9TJY5;O47054;Q9XQH3;Q95CD5;Q9TJN8;Q8SKV4;D6C635;P93977;B6GUW7;Q33620;Q8MAK6;Q32259;A0ZQQ1;P94065;Q8HDA1;P94071;Q37357;P93986;Q8MCX1;A5X4I3;P94074;D8V9A7;A5X4L3;Q9XQP7;D9U1G2;Q8MCX9;Q5DK06;Q6SSI3;O98549;Q85VJ2;O98994;Q8WJK2;O98548;Q6Y2Z1;Q9BA14;O98545;Q9XQL2;C7A5Z2;Q9BAN9;Q9T2E2;Q6L9Z4;P93952;Q9TKH9;Q8WIZ6;D6MYK4;Q5I998;Q6VW37;Q0H754;Q95A44;Q6VW25;O98879;Q9MRX0;Q71N65;Q710K9;A0PDC7;…	8426	100	CID		98.81	3.86446e-07		4	56		1	2049.99	-12.3227	14/197	pps_Medicago_trypsin_rep1.mgf
	High	DKLNKYGRPLLGcTIKPK	B8YGX4;Q6PSM7;Q71N62;Q6J6P1;Q29VE5;Q32800;Q8HT56;Q9XQH3;Q9TJN8;Q9GCX9;D8V9G2;Q8SKV4;O63184;B6GUW7;D8V9E5;Q33620;Q8MAK6;Q32259;Q33363;Q33440;A0ZQQ1;P92263;P94065;P94041;P94071;Q36637;Q37357;Q9ZS63;A0PDA4;Q32224;Q95EN1;Q8MCX1;A0PD98;A5X4I3;O47279;P94074;D8V9A7;A5X4L3;D8V9E6;Q9GD45;Q9XQP7;D9U1G2;D0F109;Q5DK06;O98549;P28380;P31202;Q05993;Q85VJ2;O98994;O98548;Q9XEQ0;Q6JXQ9;Q6Y2Z1;A0PDB4;A4F2T3;O82538;…	21788	155	CID	C13(Carbamidomethyl)	94.05	1.40474e-06		6	57		1	2101.18	-6.7749	21/198	pps_Medicago_trypsin_rep1.mgf
	Medium	LGLSAKNYxR	Q6Y2Z1;E2CZ58;Q5I972;A9X7C3	10	4	CID	X9(G)	52.24	0.0222396		5	57		1	1078.57	-27.0833	13/86	pps_Medicago_trypsin_rep1.mgf
	Low	YGRPLLGcTIKPK	B8YGX4;Q6PSM7;Q71N62;Q6J6P1;Q29VE5;Q32800;O47054;Q8HT56;Q9XQH3;O98553;Q9TJN8;Q9GCX9;D8V9G2;Q8SKV4;O63184;B6GUW7;D8V9E5;Q33620;Q8MAK6;Q32259;Q33363;Q33440;A0ZQQ1;P92263;P94065;P94041;P94071;Q36637;Q37357;Q9ZS63;A0PDA4;Q32224;Q95EN1;Q8MCX1;A0PD98;A5X4I3;O47279;P94074;D8V9A7;A5X4L3;D8V9E6;Q9GD45;Q9XQP7;D9U1G2;D0F109;Q5DK06;O98549;P28380;P31202;Q05993;Q85VJ2;O98994;O98548;Q9XEQ0;Q6JXQ9;Q6Y2Z1;A0PDB4;…	22098	163	CID	C8(Carbamidomethyl)	38.87	0.485962		4	57	44	1	1502.82	-20.3918	12/120	pps_Medicago_trypsin_rep1.mgf
	Low	EGNEIIR	Q29VE5;O47054;Q9XQH3;O98553;Q9TJN8;A0ZQQ1;Q8HDA1;Q37357;A0PDA4;A0PD98;A5X4I3;Q32183;A5X4L3;D9U1G2;O98549;Q05993;O98994;Q95634;Q8WJK2;O98548;Q6Y2Z1;A0PDB4;A4F2T3;C7A5Y1;O82538;Q9BA14;O98545;Q9GHU3;C7A5Z2;Q9T2E2;P93952;O47280;D6MYK4;Q8HUZ1;Q6VW37;Q3T8E6;Q0H754;Q95A44;Q95633;Q7YMT1;Q71N71;Q6VW25;O98879;Q4VI79;A0PDC7;E2CZ58;O03648;Q6VW40;Q8HUX6;Q5J9S3;Q6VW24;C7A609;Q8WLL1;Q9GEN6;B1NH25;O98429;Q37231;…	8148	88	CID		19.84	31.9953		3	56	33	1	830.439	2.2383	5/65	pps_Medicago_trypsin_rep1.mgf
C7A5Z2	22.53	10	9	475	52.6353	6.62451	254.556	Ribulose-1,5-bisphosphate carboxylase/oxygenase large subunit OS=Linum flavum GN=rbcL PE=3 SV=1 - [C7A5Z2_9ROSI]
	Confidence Icon	Sequence	Protein Accessions	# Proteins	# Protein Groups	Activation Type	Modifications	IonScore	Exp Value	Δ Score	Rank	Identity High	Homology Threshold	Charge	m/z [Da]	ΔM [ppm]	Ions Matched	Spectrum File
	High	TFQGPPHGIQVER	Q6PSM7;Q71N62;Q29VE5;Q32800;Q9TJY5;Q8HT56;Q9XQH3;Q9TJN8;D8V9G2;Q8SKV4;D6C635;O63184;P93977;B6GUW7;D8V9E5;Q8MAK6;Q32259;Q33363;Q33440;A0ZQQ1;P92263;P94065;P94041;P94071;Q37357;Q9ZS63;A0PDA4;Q95EN1;Q8MCX1;Q9GDQ2;A0PD98;A5X4I3;O47279;Q32183;P94074;D8V9A7;A5X4L3;D8V9E6;P28380;P31202;Q05993;Q85VJ2;O98994;Q95634;Q8WJK2;O98548;Q9XEQ0;Q6JXQ9;Q6Y2Z1;A0PDB4;A4F2T3;C7A5Y1;O82538;Q9BA14;O98545;Q9XQL2;Q9GHU3;…	19129	161	CID		104.04	1.56199e-07		5	57		1	1465.75	-6.34577	11/139	pps_Medicago_trypsin_rep1.mgf
	High	DITLGFVDLLR	Q6PSM7;Q29VE5;Q32800;Q9TJY5;Q8HT56;Q9XQH3;O98553;D8V9G2;Q8SKV4;D6C635;O63184;P93977;P93987;B6GUW7;D8V9E5;Q33620;Q32259;Q33363;Q33440;A0ZQQ1;P92263;P94065;P94041;B7P0F0;Q9ZS63;P93986;A0PDA4;Q8MCX1;Q9GDQ2;A0PD98;Q32183;P94074;D8V9A7;D8V9E6;Q9GD45;Q8HUY5;Q9XQP7;D9U1G2;Q5DK06;O98549;Q95E64;P28380;P31202;Q85VJ2;O98994;Q95634;O98548;Q6Y2Z1;A0PDB4;A4F2T3;C7A5Y1;O82538;O98545;Q9XQL2;C7A5Z2;P93952;Q5I998;…	5330	94	CID		99.57	4.14565e-07		4	57		1	1261.69	-19.681	10/97	pps_Medicago_trypsin_rep1.mgf
	High	MSGGDHIHAGTVVGKLEGER	B8YGX4;Q6J6P1;Q9TJY5;O47054;Q9XQH3;Q95CD5;Q9TJN8;Q8SKV4;D6C635;P93977;B6GUW7;Q33620;Q8MAK6;Q32259;A0ZQQ1;P94065;Q8HDA1;P94071;Q37357;P93986;Q8MCX1;A5X4I3;P94074;D8V9A7;A5X4L3;Q9XQP7;D9U1G2;Q8MCX9;Q5DK06;Q6SSI3;O98549;Q85VJ2;O98994;Q8WJK2;O98548;Q6Y2Z1;Q9BA14;O98545;Q9XQL2;C7A5Z2;Q9BAN9;Q9T2E2;Q6L9Z4;P93952;Q9TKH9;Q8WIZ6;D6MYK4;Q5I998;Q6VW37;Q0H754;Q95A44;Q6VW25;O98879;Q9MRX0;Q71N65;Q710K9;A0PDC7;…	8426	100	CID		98.81	3.86446e-07		4	56		1	2049.99	-12.3227	14/197	pps_Medicago_trypsin_rep1.mgf
	High	DKLNKYGRPLLGcTIKPK	B8YGX4;Q6PSM7;Q71N62;Q6J6P1;Q29VE5;Q32800;Q8HT56;Q9XQH3;Q9TJN8;Q9GCX9;D8V9G2;Q8SKV4;O63184;B6GUW7;D8V9E5;Q33620;Q8MAK6;Q32259;Q33363;Q33440;A0ZQQ1;P92263;P94065;P94041;P94071;Q36637;Q37357;Q9ZS63;A0PDA4;Q32224;Q95EN1;Q8MCX1;A0PD98;A5X4I3;O47279;P94074;D8V9A7;A5X4L3;D8V9E6;Q9GD45;Q9XQP7;D9U1G2;D0F109;Q5DK06;O98549;P28380;P31202;Q05993;Q85VJ2;O98994;O98548;Q9XEQ0;Q6JXQ9;Q6Y2Z1;A0PDB4;A4F2T3;O82538;…	21788	155	CID	C13(Carbamidomethyl)	94.05	1.40474e-06		6	57		1	2101.18	-6.7749	21/198	pps_Medicago_trypsin_rep1.mgf
	Medium	LGLSAKNYGR	B8YGX4;Q6PSM7;Q71N62;Q6J6P1;Q29VE5;Q32800;O47054;Q8HT56;Q9XQH3;O98553;Q9TJN8;Q9GCX9;D8V9G2;Q8SKV4;O63184;P93977;P93987;B6GUW7;D8V9E5;Q33620;Q8MAK6;Q32259;Q33363;Q33440;A0ZQQ1;P92263;Q8HDA1;P94041;P94071;B7P0F0;Q36637;Q37357;Q9ZS63;P93986;A0PDA4;Q32224;Q95EN1;Q8MCX1;Q9GDQ2;A0PD98;A5X4I3;O47279;Q32183;P94074;D8V9A7;A5X4L3;D8V9E6;Q9GD45;Q9XQP7;D9U1G2;Q5DK06;O98549;P31202;Q85VJ2;O98994;Q95634;Q8WJK2;…	23756	173	CID		52.24	0.0222396		4	57		1	1078.57	-27.0833	13/86	pps_Medicago_trypsin_rep1.mgf
	Low	YGRPLLGcTIKPK	B8YGX4;Q6PSM7;Q71N62;Q6J6P1;Q29VE5;Q32800;O47054;Q8HT56;Q9XQH3;O98553;Q9TJN8;Q9GCX9;D8V9G2;Q8SKV4;O63184;B6GUW7;D8V9E5;Q33620;Q8MAK6;Q32259;Q33363;Q33440;A0ZQQ1;P92263;P94065;P94041;P94071;Q36637;Q37357;Q9ZS63;A0PDA4;Q32224;Q95EN1;Q8MCX1;A0PD98;A5X4I3;O47279;P94074;D8V9A7;A5X4L3;D8V9E6;Q9GD45;Q9XQP7;D9U1G2;D0F109;Q5DK06;O98549;P28380;P31202;Q05993;Q85VJ2;O98994;O98548;Q9XEQ0;Q6JXQ9;Q6Y2Z1;A0PDB4;…	22098	163	CID	C8(Carbamidomethyl)	38.87	0.485962		4	57	44	1	1502.82	-20.3918	12/120	pps_Medicago_trypsin_rep1.mgf
	Low	EGNEIIR	Q29VE5;O47054;Q9XQH3;O98553;Q9TJN8;A0ZQQ1;Q8HDA1;Q37357;A0PDA4;A0PD98;A5X4I3;Q32183;A5X4L3;D9U1G2;O98549;Q05993;O98994;Q95634;Q8WJK2;O98548;Q6Y2Z1;A0PDB4;A4F2T3;C7A5Y1;O82538;Q9BA14;O98545;Q9GHU3;C7A5Z2;Q9T2E2;P93952;O47280;D6MYK4;Q8HUZ1;Q6VW37;Q3T8E6;Q0H754;Q95A44;Q95633;Q7YMT1;Q71N71;Q6VW25;O98879;Q4VI79;A0PDC7;E2CZ58;O03648;Q6VW40;Q8HUX6;Q5J9S3;Q6VW24;C7A609;Q8WLL1;Q9GEN6;B1NH25;O98429;Q37231;…	8148	88	CID		19.84	31.9953		3	56	33	1	830.439	2.2383	5/65	pps_Medicago_trypsin_rep1.mgf
	Low	DTDILAAFR	Q6PSM7;Q6J6P1;Q29VE5;Q32800;Q9TJY5;O47054;Q95CD5;Q9TJN8;Q9GCX9;D6C635;O63184;P93977;P93987;B6GUW7;Q33620;Q32259;Q33363;Q33440;A0ZQQ1;P92263;Q8HDA1;P94041;P94071;Q37357;Q9ZS63;P93986;Q95EN1;Q8MCX1;Q9GDQ2;A0PD98;A5X4I3;O47279;Q32183;P94074;D8V9A7;A5X4L3;D8V9E6;Q9GD45;Q9XQP7;D9U1G2;D0F109;Q8MCX9;Q5DK06;Q6SSI3;O98549;Q95E64;P28380;P31202;Q85VJ2;Q95634;Q8WJK2;O98548;Q6JXQ9;C7A5Y1;O82538;O98545;Q9XQL2;…	17492	159	CID		18.42	49.8385		3	56	26	1	1021.54	8.76981	5/74	pps_Medicago_trypsin_rep1.mgf
	Low	GGLxFTKDDENVNSQPFMR	O63184;C7A5Z2;Q95EN0;D8L8B3;C3S8S0;Q31876	12	6	CID	X4(I)	11.23	184.094		3	55	24	1	2168.02	-12.9571	6/189	pps_Medicago_trypsin_rep1.mgf
	Low	GGLxFTKDDENVNSQPFMR	O63184;C7A5Z2;Q95EN0;D8L8B3;C3S8S0;Q31876	12	6	CID	X4(L)	11.23	184.094		4	55	24	1	2168.02	-12.9571	6/189	pps_Medicago_trypsin_rep1.mgf
A1X2K2	17.42	7	7	465	51.7738	6.48096	254.556	Ribulose-1,5-bisphosphate carboxylase/oxygenase large subunit (Fragment) OS=Guatteria sp. Chatrou et al. 65 GN=rbcL PE=3 SV=1 - [A1X2K2_9MAGN]
	Confidence Icon	Sequence	Protein Accessions	# Proteins	# Protein Groups	Activation Type	Modifications	IonScore	Exp Value	Δ Score	Rank	Identity High	Homology Threshold	Charge	m/z [Da]	ΔM [ppm]	Ions Matched	Spectrum File
	High	TFQGPPHGIQVER	Q6PSM7;Q71N62;Q29VE5;Q32800;Q9TJY5;Q8HT56;Q9XQH3;Q9TJN8;D8V9G2;Q8SKV4;D6C635;O63184;P93977;B6GUW7;D8V9E5;Q8MAK6;Q32259;Q33363;Q33440;A0ZQQ1;P92263;P94065;P94041;P94071;Q37357;Q9ZS63;A0PDA4;Q95EN1;Q8MCX1;Q9GDQ2;A0PD98;A5X4I3;O47279;Q32183;P94074;D8V9A7;A5X4L3;D8V9E6;P28380;P31202;Q05993;Q85VJ2;O98994;Q95634;Q8WJK2;O98548;Q9XEQ0;Q6JXQ9;Q6Y2Z1;A0PDB4;A4F2T3;C7A5Y1;O82538;Q9BA14;O98545;Q9XQL2;Q9GHU3;…	19129	161	CID		104.04	1.56199e-07		5	57		1	1465.75	-6.34577	11/139	pps_Medicago_trypsin_rep1.mgf
	High	DITLGFVDLLR	Q6PSM7;Q29VE5;Q32800;Q9TJY5;Q8HT56;Q9XQH3;O98553;D8V9G2;Q8SKV4;D6C635;O63184;P93977;P93987;B6GUW7;D8V9E5;Q33620;Q32259;Q33363;Q33440;A0ZQQ1;P92263;P94065;P94041;B7P0F0;Q9ZS63;P93986;A0PDA4;Q8MCX1;Q9GDQ2;A0PD98;Q32183;P94074;D8V9A7;D8V9E6;Q9GD45;Q8HUY5;Q9XQP7;D9U1G2;Q5DK06;O98549;Q95E64;P28380;P31202;Q85VJ2;O98994;Q95634;O98548;Q6Y2Z1;A0PDB4;A4F2T3;C7A5Y1;O82538;O98545;Q9XQL2;C7A5Z2;P93952;Q5I998;…	5330	94	CID		99.57	4.14565e-07		4	57		1	1261.69	-19.681	10/97	pps_Medicago_trypsin_rep1.mgf
	High	MSGGDHIHAGTVVGKLEGER	B8YGX4;Q6J6P1;Q9TJY5;O47054;Q9XQH3;Q95CD5;Q9TJN8;Q8SKV4;D6C635;P93977;B6GUW7;Q33620;Q8MAK6;Q32259;A0ZQQ1;P94065;Q8HDA1;P94071;Q37357;P93986;Q8MCX1;A5X4I3;P94074;D8V9A7;A5X4L3;Q9XQP7;D9U1G2;Q8MCX9;Q5DK06;Q6SSI3;O98549;Q85VJ2;O98994;Q8WJK2;O98548;Q6Y2Z1;Q9BA14;O98545;Q9XQL2;C7A5Z2;Q9BAN9;Q9T2E2;Q6L9Z4;P93952;Q9TKH9;Q8WIZ6;D6MYK4;Q5I998;Q6VW37;Q0H754;Q95A44;Q6VW25;O98879;Q9MRX0;Q71N65;Q710K9;A0PDC7;…	8426	100	CID		98.81	3.86446e-07		4	56		1	2049.99	-12.3227	14/197	pps_Medicago_trypsin_rep1.mgf
	High	DKLNKYGRPLLGcTIKPK	B8YGX4;Q6PSM7;Q71N62;Q6J6P1;Q29VE5;Q32800;Q8HT56;Q9XQH3;Q9TJN8;Q9GCX9;D8V9G2;Q8SKV4;O63184;B6GUW7;D8V9E5;Q33620;Q8MAK6;Q32259;Q33363;Q33440;A0ZQQ1;P92263;P94065;P94041;P94071;Q36637;Q37357;Q9ZS63;A0PDA4;Q32224;Q95EN1;Q8MCX1;A0PD98;A5X4I3;O47279;P94074;D8V9A7;A5X4L3;D8V9E6;Q9GD45;Q9XQP7;D9U1G2;D0F109;Q5DK06;O98549;P28380;P31202;Q05993;Q85VJ2;O98994;O98548;Q9XEQ0;Q6JXQ9;Q6Y2Z1;A0PDB4;A4F2T3;O82538;…	21788	155	CID	C13(Carbamidomethyl)	94.05	1.40474e-06		6	57		1	2101.18	-6.7749	21/198	pps_Medicago_trypsin_rep1.mgf
	Medium	LGLSAKNxGR	A1X2K2;O47281;Q7YLH5	5	3	CID	X8(Y)	52.24	0.0222396		6	57		1	1078.57	-27.0833	13/86	pps_Medicago_trypsin_rep1.mgf
	Low	YGRPLLGcTIKPK	B8YGX4;Q6PSM7;Q71N62;Q6J6P1;Q29VE5;Q32800;O47054;Q8HT56;Q9XQH3;O98553;Q9TJN8;Q9GCX9;D8V9G2;Q8SKV4;O63184;B6GUW7;D8V9E5;Q33620;Q8MAK6;Q32259;Q33363;Q33440;A0ZQQ1;P92263;P94065;P94041;P94071;Q36637;Q37357;Q9ZS63;A0PDA4;Q32224;Q95EN1;Q8MCX1;A0PD98;A5X4I3;O47279;P94074;D8V9A7;A5X4L3;D8V9E6;Q9GD45;Q9XQP7;D9U1G2;D0F109;Q5DK06;O98549;P28380;P31202;Q05993;Q85VJ2;O98994;O98548;Q9XEQ0;Q6JXQ9;Q6Y2Z1;A0PDB4;…	22098	163	CID	C8(Carbamidomethyl)	38.87	0.485962		4	57	44	1	1502.82	-20.3918	12/120	pps_Medicago_trypsin_rep1.mgf
	Low	DTDILAAFR	Q6PSM7;Q6J6P1;Q29VE5;Q32800;Q9TJY5;O47054;Q95CD5;Q9TJN8;Q9GCX9;D6C635;O63184;P93977;P93987;B6GUW7;Q33620;Q32259;Q33363;Q33440;A0ZQQ1;P92263;Q8HDA1;P94041;P94071;Q37357;Q9ZS63;P93986;Q95EN1;Q8MCX1;Q9GDQ2;A0PD98;A5X4I3;O47279;Q32183;P94074;D8V9A7;A5X4L3;D8V9E6;Q9GD45;Q9XQP7;D9U1G2;D0F109;Q8MCX9;Q5DK06;Q6SSI3;O98549;Q95E64;P28380;P31202;Q85VJ2;Q95634;Q8WJK2;O98548;Q6JXQ9;C7A5Y1;O82538;O98545;Q9XQL2;…	17492	159	CID		18.42	49.8385		3	56	26	1	1021.54	8.76981	5/74	pps_Medicago_trypsin_rep1.mgf
A9X7C3	19.33	7	7	419	46.6191	6.99072	254.556	Ribulose-1,5-bisphosphate carboxylase/oxygenase large subunit (Fragment) OS=Guatteria burchellii GN=rbcL PE=4 SV=1 - [A9X7C3_9MAGN]
	Confidence Icon	Sequence	Protein Accessions	# Proteins	# Protein Groups	Activation Type	Modifications	IonScore	Exp Value	Δ Score	Rank	Identity High	Homology Threshold	Charge	m/z [Da]	ΔM [ppm]	Ions Matched	Spectrum File
	High	TFQGPPHGIQVER	Q6PSM7;Q71N62;Q29VE5;Q32800;Q9TJY5;Q8HT56;Q9XQH3;Q9TJN8;D8V9G2;Q8SKV4;D6C635;O63184;P93977;B6GUW7;D8V9E5;Q8MAK6;Q32259;Q33363;Q33440;A0ZQQ1;P92263;P94065;P94041;P94071;Q37357;Q9ZS63;A0PDA4;Q95EN1;Q8MCX1;Q9GDQ2;A0PD98;A5X4I3;O47279;Q32183;P94074;D8V9A7;A5X4L3;D8V9E6;P28380;P31202;Q05993;Q85VJ2;O98994;Q95634;Q8WJK2;O98548;Q9XEQ0;Q6JXQ9;Q6Y2Z1;A0PDB4;A4F2T3;C7A5Y1;O82538;Q9BA14;O98545;Q9XQL2;Q9GHU3;…	19129	161	CID		104.04	1.56199e-07		5	57		1	1465.75	-6.34577	11/139	pps_Medicago_trypsin_rep1.mgf
	High	DITLGFVDLLR	Q6PSM7;Q29VE5;Q32800;Q9TJY5;Q8HT56;Q9XQH3;O98553;D8V9G2;Q8SKV4;D6C635;O63184;P93977;P93987;B6GUW7;D8V9E5;Q33620;Q32259;Q33363;Q33440;A0ZQQ1;P92263;P94065;P94041;B7P0F0;Q9ZS63;P93986;A0PDA4;Q8MCX1;Q9GDQ2;A0PD98;Q32183;P94074;D8V9A7;D8V9E6;Q9GD45;Q8HUY5;Q9XQP7;D9U1G2;Q5DK06;O98549;Q95E64;P28380;P31202;Q85VJ2;O98994;Q95634;O98548;Q6Y2Z1;A0PDB4;A4F2T3;C7A5Y1;O82538;O98545;Q9XQL2;C7A5Z2;P93952;Q5I998;…	5330	94	CID		99.57	4.14565e-07		4	57		1	1261.69	-19.681	10/97	pps_Medicago_trypsin_rep1.mgf
	High	MSGGDHIHAGTVVGKLEGER	B8YGX4;Q6J6P1;Q9TJY5;O47054;Q9XQH3;Q95CD5;Q9TJN8;Q8SKV4;D6C635;P93977;B6GUW7;Q33620;Q8MAK6;Q32259;A0ZQQ1;P94065;Q8HDA1;P94071;Q37357;P93986;Q8MCX1;A5X4I3;P94074;D8V9A7;A5X4L3;Q9XQP7;D9U1G2;Q8MCX9;Q5DK06;Q6SSI3;O98549;Q85VJ2;O98994;Q8WJK2;O98548;Q6Y2Z1;Q9BA14;O98545;Q9XQL2;C7A5Z2;Q9BAN9;Q9T2E2;Q6L9Z4;P93952;Q9TKH9;Q8WIZ6;D6MYK4;Q5I998;Q6VW37;Q0H754;Q95A44;Q6VW25;O98879;Q9MRX0;Q71N65;Q710K9;A0PDC7;…	8426	100	CID		98.81	3.86446e-07		4	56		1	2049.99	-12.3227	14/197	pps_Medicago_trypsin_rep1.mgf
	High	DKLNKYGRPLLGcTIKPK	B8YGX4;Q6PSM7;Q71N62;Q6J6P1;Q29VE5;Q32800;Q8HT56;Q9XQH3;Q9TJN8;Q9GCX9;D8V9G2;Q8SKV4;O63184;B6GUW7;D8V9E5;Q33620;Q8MAK6;Q32259;Q33363;Q33440;A0ZQQ1;P92263;P94065;P94041;P94071;Q36637;Q37357;Q9ZS63;A0PDA4;Q32224;Q95EN1;Q8MCX1;A0PD98;A5X4I3;O47279;P94074;D8V9A7;A5X4L3;D8V9E6;Q9GD45;Q9XQP7;D9U1G2;D0F109;Q5DK06;O98549;P28380;P31202;Q05993;Q85VJ2;O98994;O98548;Q9XEQ0;Q6JXQ9;Q6Y2Z1;A0PDB4;A4F2T3;O82538;…	21788	155	CID	C13(Carbamidomethyl)	94.05	1.40474e-06		6	57		1	2101.18	-6.7749	21/198	pps_Medicago_trypsin_rep1.mgf
	Medium	LGLSAKNYxR	Q6Y2Z1;E2CZ58;Q5I972;A9X7C3	10	4	CID	X9(G)	52.24	0.0222396		5	57		1	1078.57	-27.0833	13/86	pps_Medicago_trypsin_rep1.mgf
	Low	YGRPLLGcTIKPK	B8YGX4;Q6PSM7;Q71N62;Q6J6P1;Q29VE5;Q32800;O47054;Q8HT56;Q9XQH3;O98553;Q9TJN8;Q9GCX9;D8V9G2;Q8SKV4;O63184;B6GUW7;D8V9E5;Q33620;Q8MAK6;Q32259;Q33363;Q33440;A0ZQQ1;P92263;P94065;P94041;P94071;Q36637;Q37357;Q9ZS63;A0PDA4;Q32224;Q95EN1;Q8MCX1;A0PD98;A5X4I3;O47279;P94074;D8V9A7;A5X4L3;D8V9E6;Q9GD45;Q9XQP7;D9U1G2;D0F109;Q5DK06;O98549;P28380;P31202;Q05993;Q85VJ2;O98994;O98548;Q9XEQ0;Q6JXQ9;Q6Y2Z1;A0PDB4;…	22098	163	CID	C8(Carbamidomethyl)	38.87	0.485962		4	57	44	1	1502.82	-20.3918	12/120	pps_Medicago_trypsin_rep1.mgf
	Low	DTDILAAFR	Q6PSM7;Q6J6P1;Q29VE5;Q32800;Q9TJY5;O47054;Q95CD5;Q9TJN8;Q9GCX9;D6C635;O63184;P93977;P93987;B6GUW7;Q33620;Q32259;Q33363;Q33440;A0ZQQ1;P92263;Q8HDA1;P94041;P94071;Q37357;Q9ZS63;P93986;Q95EN1;Q8MCX1;Q9GDQ2;A0PD98;A5X4I3;O47279;Q32183;P94074;D8V9A7;A5X4L3;D8V9E6;Q9GD45;Q9XQP7;D9U1G2;D0F109;Q8MCX9;Q5DK06;Q6SSI3;O98549;Q95E64;P28380;P31202;Q85VJ2;Q95634;Q8WJK2;O98548;Q6JXQ9;C7A5Y1;O82538;O98545;Q9XQL2;…	17492	159	CID		18.42	49.8385		3	56	26	1	1021.54	8.76981	5/74	pps_Medicago_trypsin_rep1.mgf
A9X7D7	18.04	7	7	449	49.7061	6.68311	254.556	Ribulose-1,5-bisphosphate carboxylase/oxygenase large subunit (Fragment) OS=Guatteria blainii GN=rbcL PE=3 SV=1 - [A9X7D7_9MAGN]
	Confidence Icon	Sequence	Protein Accessions	# Proteins	# Protein Groups	Activation Type	Modifications	IonScore	Exp Value	Δ Score	Rank	Identity High	Homology Threshold	Charge	m/z [Da]	ΔM [ppm]	Ions Matched	Spectrum File
	High	TFQGPPHGIQVER	Q6PSM7;Q71N62;Q29VE5;Q32800;Q9TJY5;Q8HT56;Q9XQH3;Q9TJN8;D8V9G2;Q8SKV4;D6C635;O63184;P93977;B6GUW7;D8V9E5;Q8MAK6;Q32259;Q33363;Q33440;A0ZQQ1;P92263;P94065;P94041;P94071;Q37357;Q9ZS63;A0PDA4;Q95EN1;Q8MCX1;Q9GDQ2;A0PD98;A5X4I3;O47279;Q32183;P94074;D8V9A7;A5X4L3;D8V9E6;P28380;P31202;Q05993;Q85VJ2;O98994;Q95634;Q8WJK2;O98548;Q9XEQ0;Q6JXQ9;Q6Y2Z1;A0PDB4;A4F2T3;C7A5Y1;O82538;Q9BA14;O98545;Q9XQL2;Q9GHU3;…	19129	161	CID		104.04	1.56199e-07		5	57		1	1465.75	-6.34577	11/139	pps_Medicago_trypsin_rep1.mgf
	High	DITLGFVDLLR	Q6PSM7;Q29VE5;Q32800;Q9TJY5;Q8HT56;Q9XQH3;O98553;D8V9G2;Q8SKV4;D6C635;O63184;P93977;P93987;B6GUW7;D8V9E5;Q33620;Q32259;Q33363;Q33440;A0ZQQ1;P92263;P94065;P94041;B7P0F0;Q9ZS63;P93986;A0PDA4;Q8MCX1;Q9GDQ2;A0PD98;Q32183;P94074;D8V9A7;D8V9E6;Q9GD45;Q8HUY5;Q9XQP7;D9U1G2;Q5DK06;O98549;Q95E64;P28380;P31202;Q85VJ2;O98994;Q95634;O98548;Q6Y2Z1;A0PDB4;A4F2T3;C7A5Y1;O82538;O98545;Q9XQL2;C7A5Z2;P93952;Q5I998;…	5330	94	CID		99.57	4.14565e-07		4	57		1	1261.69	-19.681	10/97	pps_Medicago_trypsin_rep1.mgf
	High	MSGGDHIHAGTVVGKLEGER	B8YGX4;Q6J6P1;Q9TJY5;O47054;Q9XQH3;Q95CD5;Q9TJN8;Q8SKV4;D6C635;P93977;B6GUW7;Q33620;Q8MAK6;Q32259;A0ZQQ1;P94065;Q8HDA1;P94071;Q37357;P93986;Q8MCX1;A5X4I3;P94074;D8V9A7;A5X4L3;Q9XQP7;D9U1G2;Q8MCX9;Q5DK06;Q6SSI3;O98549;Q85VJ2;O98994;Q8WJK2;O98548;Q6Y2Z1;Q9BA14;O98545;Q9XQL2;C7A5Z2;Q9BAN9;Q9T2E2;Q6L9Z4;P93952;Q9TKH9;Q8WIZ6;D6MYK4;Q5I998;Q6VW37;Q0H754;Q95A44;Q6VW25;O98879;Q9MRX0;Q71N65;Q710K9;A0PDC7;…	8426	100	CID		98.81	3.86446e-07		4	56		1	2049.99	-12.3227	14/197	pps_Medicago_trypsin_rep1.mgf
	High	DKLNKYGRPLLGcTIKPK	B8YGX4;Q6PSM7;Q71N62;Q6J6P1;Q29VE5;Q32800;Q8HT56;Q9XQH3;Q9TJN8;Q9GCX9;D8V9G2;Q8SKV4;O63184;B6GUW7;D8V9E5;Q33620;Q8MAK6;Q32259;Q33363;Q33440;A0ZQQ1;P92263;P94065;P94041;P94071;Q36637;Q37357;Q9ZS63;A0PDA4;Q32224;Q95EN1;Q8MCX1;A0PD98;A5X4I3;O47279;P94074;D8V9A7;A5X4L3;D8V9E6;Q9GD45;Q9XQP7;D9U1G2;D0F109;Q5DK06;O98549;P28380;P31202;Q05993;Q85VJ2;O98994;O98548;Q9XEQ0;Q6JXQ9;Q6Y2Z1;A0PDB4;A4F2T3;O82538;…	21788	155	CID	C13(Carbamidomethyl)	94.05	1.40474e-06		6	57		1	2101.18	-6.7749	21/198	pps_Medicago_trypsin_rep1.mgf
	Medium	LGLSAKNYGR	B8YGX4;Q6PSM7;Q71N62;Q6J6P1;Q29VE5;Q32800;O47054;Q8HT56;Q9XQH3;O98553;Q9TJN8;Q9GCX9;D8V9G2;Q8SKV4;O63184;P93977;P93987;B6GUW7;D8V9E5;Q33620;Q8MAK6;Q32259;Q33363;Q33440;A0ZQQ1;P92263;Q8HDA1;P94041;P94071;B7P0F0;Q36637;Q37357;Q9ZS63;P93986;A0PDA4;Q32224;Q95EN1;Q8MCX1;Q9GDQ2;A0PD98;A5X4I3;O47279;Q32183;P94074;D8V9A7;A5X4L3;D8V9E6;Q9GD45;Q9XQP7;D9U1G2;Q5DK06;O98549;P31202;Q85VJ2;O98994;Q95634;Q8WJK2;…	23756	173	CID		52.24	0.0222396		4	57		1	1078.57	-27.0833	13/86	pps_Medicago_trypsin_rep1.mgf
	Low	YGRPLLGcTIKPK	B8YGX4;Q6PSM7;Q71N62;Q6J6P1;Q29VE5;Q32800;O47054;Q8HT56;Q9XQH3;O98553;Q9TJN8;Q9GCX9;D8V9G2;Q8SKV4;O63184;B6GUW7;D8V9E5;Q33620;Q8MAK6;Q32259;Q33363;Q33440;A0ZQQ1;P92263;P94065;P94041;P94071;Q36637;Q37357;Q9ZS63;A0PDA4;Q32224;Q95EN1;Q8MCX1;A0PD98;A5X4I3;O47279;P94074;D8V9A7;A5X4L3;D8V9E6;Q9GD45;Q9XQP7;D9U1G2;D0F109;Q5DK06;O98549;P28380;P31202;Q05993;Q85VJ2;O98994;O98548;Q9XEQ0;Q6JXQ9;Q6Y2Z1;A0PDB4;…	22098	163	CID	C8(Carbamidomethyl)	38.87	0.485962		4	57	44	1	1502.82	-20.3918	12/120	pps_Medicago_trypsin_rep1.mgf
	Low	DTDILAxFR	O98553;Q9XQL8;Q8MCW5;Q6L9Z3;A9X7D7	7	5	CID	X7(A)	18.42	49.8385		5	56	26	1	1021.54	8.76981	5/74	pps_Medicago_trypsin_rep1.mgf
A9L9C2	19.09	10	10	508	55.9654	6.771	250.397	Photosystem II CP47 chlorophyll apoprotein OS=Lemna minor GN=psbB PE=3 SV=1 - [PSBB_LEMMI]
	Confidence Icon	Sequence	Protein Accessions	# Proteins	# Protein Groups	Activation Type	Modifications	IonScore	Exp Value	Δ Score	Rank	Identity High	Homology Threshold	Charge	m/z [Da]	ΔM [ppm]	Ions Matched	Spectrum File
	High	MPTFFETFPVVLVDGDGIVR	Q8M9R9;A9L9C2;A9XVM4;E2EKG6;A9XVD4;B7T460;Q8MA49;A9XVP0;Q6EYH6;A6YAG7;A6YAD2;E2EKG9;A0ARB3;A6YAI2;Q8M943	478	15	CID		147.28	4.60235e-12	0	1	55		1	2239.12	-13.2558	17/182	pps_Medicago_trypsin_rep1.mgf
	High	LAFYDYIGNNPAKGGLFR	Q8M9R9;A9L9C2;A9XVM4;E2EKG6;Q67I94;A9XVD4;B7T460;Q3ZPR4;B0LNG6;A9QBU8;E2EKG7;Q8MA49;B0LNR3;A6YAG7;A6YAD2;A0ARB3;A6YAI2;A0ARB7;Q8M943;D8KWX3;D8KX21	797	21	CID		79.86	2.69799e-05	0	1	55	32	1	2016.03	-4.26902	14/167	pps_Medicago_trypsin_rep1.mgf
	High	AQLGEIFELDR	A9L9C2;A9XVM4;E2EKG6;Q67I94;A9XVD4;B7T460;Q3ZPR4;B0LNG6;A9QBU8;E2EKG7;Q8MA49;B0LNR3;A9XVP0;Q6EYH6;A6YAG7;A6YAD2;E2EKG9;A0ARB3;A6YAI2	686	19	CID		74.52	8.79426e-05		2	55		1	1290.67	-1.94573	9/109	pps_Medicago_trypsin_rep1.mgf
	High	RAQLGEIFELDR	A9L9C2;A9XVM4;E2EKG6;Q67I94;A9XVD4;B7T460;Q3ZPR4;B0LNG6;A9QBU8;E2EKG7;Q8MA49;B0LNR3;A9XVP0;Q6EYH6;A6YAG7;A6YAD2;E2EKG9;A0ARB3;A6YAI2	686	19	CID		72.65	0.000139132		2	55		1	1446.76	-5.55122	16/121	pps_Medicago_trypsin_rep1.mgf
	Medium	AGSMDNGDGIAIGWLGHPVFR	A9L9C2	1	1	CID		54.31	0.0140371		7	57		1	2170.03	-9.42904	10/213	pps_Medicago_trypsin_rep1.mgf
	Low	RAQLGEIFELDRATLK	A9L9C2;A9XVM4;E2EKG6;Q67I94;A9XVD4;Q3ZPR4;B0LNG6;A9QBU8;E2EKG7;Q8MA49;B0LNR3;A9XVP0;Q6EYH6;A6YAG7;A6YAD2;E2EKG9;A0ARB3;A6YAI2	661	18	CID		40.05	0.303797	0	1	56	44	1	1860.01	-13.2641	8/168	pps_Medicago_trypsin_rep1.mgf
	Low	RMPTFFETFPVVLVDGDGIVR	Q8M9R9;A9L9C2;A9XVM4;E2EKG6;A9XVD4;B7T460;Q8MA49;A9XVP0;Q6EYH6;A6YAG7;A6YAD2;E2EKG9;A0ARB3;A6YAI2;Q8M943	478	15	CID		39.66	0.296172	0	1	55	46	1	2395.21	-14.9684	7/230	pps_Medicago_trypsin_rep1.mgf
	Low	ADVPFRR	Q8M9R9;A9L9C2;A9XVM4;E2EKG6;Q67I94;A9XVD4;B7T460;Q3ZPR4;B0LNG6;A9QBU8;E2EKG7;Q8MA49;A9XVP0;Q6EYH6;A6YAG7;A6YAD2;E2EKG9;A0ARB3;A6YAI2;A0ARB7;Q8M943;Q71KN1;D8KWX3;D8KX21	814	24	CID		30.38	2.49656	0	1	55	41	1	860.447	-30.7181	4/55	pps_Medicago_trypsin_rep1.mgf
	Low	YQWDQGYFQQEIYR	Q8M9R9;A9L9C2;A9XVM4;E2EKG6;Q67I94;A9XVD4;B7T460;Q3ZPR4;B0LNG6;A9QBU8;E2EKG7;Q8MA49;B0LNR3;A9XVP0;Q6EYH6;A6YAD2;E2EKG9;A0ARB7;Q8M943	611	19	CID		28.26	3.06672		3	54	26	1	1923.86	-3.77953	6/145	pps_Medicago_trypsin_rep1.mgf
	Low	AQLGEIFELDRATLK	A9L9C2;A9XVM4;E2EKG6;Q67I94;A9XVD4;Q3ZPR4;B0LNG6;A9QBU8;E2EKG7;Q8MA49;B0LNR3;A9XVP0;Q6EYH6;A6YAG7;A6YAD2;E2EKG9;A0ARB3;A6YAI2	661	18	CID		25.15	7.66617		2	55	39	1	1703.9	-19.2214	10/156	pps_Medicago_trypsin_rep1.mgf
B0LNG6	15.29	9	8	497	54.5916	6.48096	249.052	PSII 47kDa protein (Fragment) OS=Silene zawadskii GN=psbB PE=4 SV=1 - [B0LNG6_9CARY]
	Confidence Icon	Sequence	Protein Accessions	# Proteins	# Protein Groups	Activation Type	Modifications	IonScore	Exp Value	Δ Score	Rank	Identity High	Homology Threshold	Charge	m/z [Da]	ΔM [ppm]	Ions Matched	Spectrum File
	High	AGSMDNGDGIAVGxLGHPIFR	B0LNG6	1	1	CID	X14(W)	154.45	1.35918e-12		4	57		1	2170.03	-9.42904	16/213	pps_Medicago_trypsin_rep1.mgf
	High	LAFYDYIGNNPAKGGLFR	Q8M9R9;A9L9C2;A9XVM4;E2EKG6;Q67I94;A9XVD4;B7T460;Q3ZPR4;B0LNG6;A9QBU8;E2EKG7;Q8MA49;B0LNR3;A6YAG7;A6YAD2;A0ARB3;A6YAI2;A0ARB7;Q8M943;D8KWX3;D8KX21	797	21	CID		79.86	2.69799e-05	0	1	55	32	1	2016.03	-4.26902	14/167	pps_Medicago_trypsin_rep1.mgf
	High	AQLGEIFELDR	A9L9C2;A9XVM4;E2EKG6;Q67I94;A9XVD4;B7T460;Q3ZPR4;B0LNG6;A9QBU8;E2EKG7;Q8MA49;B0LNR3;A9XVP0;Q6EYH6;A6YAG7;A6YAD2;E2EKG9;A0ARB3;A6YAI2	686	19	CID		74.52	8.79426e-05		2	55		1	1290.67	-1.94573	9/109	pps_Medicago_trypsin_rep1.mgf
	High	RAQLGEIFELDR	A9L9C2;A9XVM4;E2EKG6;Q67I94;A9XVD4;B7T460;Q3ZPR4;B0LNG6;A9QBU8;E2EKG7;Q8MA49;B0LNR3;A9XVP0;Q6EYH6;A6YAG7;A6YAD2;E2EKG9;A0ARB3;A6YAI2	686	19	CID		72.65	0.000139132		2	55		1	1446.76	-5.55122	16/121	pps_Medicago_trypsin_rep1.mgf
	Low	RAQLGEIFELDRATLK	A9L9C2;A9XVM4;E2EKG6;Q67I94;A9XVD4;Q3ZPR4;B0LNG6;A9QBU8;E2EKG7;Q8MA49;B0LNR3;A9XVP0;Q6EYH6;A6YAG7;A6YAD2;E2EKG9;A0ARB3;A6YAI2	661	18	CID		40.05	0.303797	0	1	56	44	1	1860.01	-13.2641	8/168	pps_Medicago_trypsin_rep1.mgf
	Low	ADVPFRR	Q8M9R9;A9L9C2;A9XVM4;E2EKG6;Q67I94;A9XVD4;B7T460;Q3ZPR4;B0LNG6;A9QBU8;E2EKG7;Q8MA49;A9XVP0;Q6EYH6;A6YAG7;A6YAD2;E2EKG9;A0ARB3;A6YAI2;A0ARB7;Q8M943;Q71KN1;D8KWX3;D8KX21	814	24	CID		30.38	2.49656	0	1	55	41	1	860.447	-30.7181	4/55	pps_Medicago_trypsin_rep1.mgf
	Low	YQWDQGYFQQEIYR	Q8M9R9;A9L9C2;A9XVM4;E2EKG6;Q67I94;A9XVD4;B7T460;Q3ZPR4;B0LNG6;A9QBU8;E2EKG7;Q8MA49;B0LNR3;A9XVP0;Q6EYH6;A6YAD2;E2EKG9;A0ARB7;Q8M943	611	19	CID		28.26	3.06672		3	54	26	1	1923.86	-3.77953	6/145	pps_Medicago_trypsin_rep1.mgf
	Low	AQLGEIFELDRATLK	A9L9C2;A9XVM4;E2EKG6;Q67I94;A9XVD4;Q3ZPR4;B0LNG6;A9QBU8;E2EKG7;Q8MA49;B0LNR3;A9XVP0;Q6EYH6;A6YAG7;A6YAD2;E2EKG9;A0ARB3;A6YAI2	661	18	CID		25.15	7.66617		2	55	39	1	1703.9	-19.2214	10/156	pps_Medicago_trypsin_rep1.mgf
	Low	AGSmDNGDGIAVGxLGHPIFR	B0LNG6	1	1	CID	M4(Oxidation), X14(N)	12.05	167.828		4	55	27	1	2114.09	36.9965	5/213	pps_Medicago_trypsin_rep1.mgf
A0AS12	13.5	9	4	326	36.1961	5.90967	248.066	Photosystem II D2 protein (Fragment) OS=Helmholtzia glaberrima GN=psbD PE=3 SV=1 - [A0AS12_9LILI]
	Confidence Icon	Sequence	Protein Accessions	# Proteins	# Protein Groups	Activation Type	Modifications	IonScore	Exp Value	Δ Score	Rank	Identity High	Homology Threshold	Charge	m/z [Da]	ΔM [ppm]	Ions Matched	Spectrum File
	High	AAEDPEFETFYTKNILLNEGIR	C7IWD0;A6YG76;A0AS12;Q9TNK7;Q67H37;A4GKM9;C0JX32	270	7	CID		135.93	6.48424e-11	0.860294	2	55	39	1	2570.25	-9.34588	14/221	pps_Medicago_trypsin_rep1.mgf
	High	AWMAAQDxPHENLIFPEEVLPR	A0AS12	1	1	CID	X8(K)	98.02	4.01526e-07	0	1	55		1	2591.25	-22.3947	13/226	pps_Medicago_trypsin_rep1.mgf
	High	AWMAAQDxPHENLIFPEEVLPR	A0AS12	1	1	CID	X8(Q)	98.02	4.01526e-07		3	55		1	2591.25	-8.35133	13/226	pps_Medicago_trypsin_rep1.mgf
	High	AAEDPEFETFYTK	C7IWD0;A6YG76;A0AS12;Q9TNK7;Q67H37;A4GKM9;C0JX32	286	7	CID		79.12	1.88162e-05	0.810127	1	53	32	1	1547.67	-15.5662	10/115	pps_Medicago_trypsin_rep1.mgf
	Medium	NILLNEGIR	C7IWD0;A6YG76;A0AS12;Q9TNK7;Q67H37;A4GKM9;C0JX32	287	7	CID		43.12	0.0855247	0.0232558	1	53	39	1	1041.59	-12.7485	7/83	pps_Medicago_trypsin_rep1.mgf
	Low	AWMAAQDxPHENLIFPEEVLPR	A0AS12	1	1	CID	X8(W)	38.33	0.374569	0.0263158	1	55	26	1	2649.28	-5.80962	8/226	pps_Medicago_trypsin_rep1.mgf
	Low	AWmAAQDxPHENLIFPEEVLPR	A0AS12	1	1	CID	M3(Oxidation), X8(C)	26.17	6.01486	0.423077	1	55	29	1	2582.37	59.1022	8/226	pps_Medicago_trypsin_rep1.mgf
	Low	AWMAAQDxPHENLIFPEEVLPR	A0AS12	1	1	CID	X8(E)	12.13	154.618		6	55	31	1	2592.34	33.5696	10/226	pps_Medicago_trypsin_rep1.mgf
	Low	AWmAAQDxPHENLIFPEEVLPR	A0AS12	1	1	CID	M3(Oxidation), X8(R)	10.23	240.4		9	55	29	1	2635.25	-21.4425	6/226	pps_Medicago_trypsin_rep1.mgf
Q67H37	13.5	8	4	326	36.2901	5.90967	246.926	Photosystem II D2 protein (Fragment) OS=Butomus umbellatus GN=psbD PE=3 SV=1 - [Q67H37_BUTUM]
	Confidence Icon	Sequence	Protein Accessions	# Proteins	# Protein Groups	Activation Type	Modifications	IonScore	Exp Value	Δ Score	Rank	Identity High	Homology Threshold	Charge	m/z [Da]	ΔM [ppm]	Ions Matched	Spectrum File
	High	AAEDPEFETFYTKNILLNEGIR	C7IWD0;A6YG76;A0AS12;Q9TNK7;Q67H37;A4GKM9;C0JX32	270	7	CID		135.93	6.48424e-11	0.860294	2	55	39	1	2570.25	-9.34588	14/221	pps_Medicago_trypsin_rep1.mgf
	High	AWMAxQDQPHENLIFPEEVLPR	Q67H37	1	1	CID	X5(A)	98.02	4.01526e-07		4	55		1	2591.25	-8.35133	13/226	pps_Medicago_trypsin_rep1.mgf
	High	AAEDPEFETFYTK	C7IWD0;A6YG76;A0AS12;Q9TNK7;Q67H37;A4GKM9;C0JX32	286	7	CID		79.12	1.88162e-05	0.810127	1	53	32	1	1547.67	-15.5662	10/115	pps_Medicago_trypsin_rep1.mgf
	Medium	NILLNEGIR	C7IWD0;A6YG76;A0AS12;Q9TNK7;Q67H37;A4GKM9;C0JX32	287	7	CID		43.12	0.0855247	0.0232558	1	53	39	1	1041.59	-12.7485	7/83	pps_Medicago_trypsin_rep1.mgf
	Low	AWMAxQDQPHENLIFPEEVLPR	Q67H37	1	1	CID	X5(E)	37.19	0.487003		2	55	26	1	2649.28	-0.0495569	8/226	pps_Medicago_trypsin_rep1.mgf
	Low	AWmAxQDQPHENLIFPEEVLPR	Q67H37	1	1	CID	M3(Oxidation), X5(I)	37.19	0.487003		3	55	26	1	2649.28	-13.7835	8/226	pps_Medicago_trypsin_rep1.mgf
	Low	AWmAxQDQPHENLIFPEEVLPR	Q67H37	1	1	CID	M3(Oxidation), X5(L)	37.19	0.487003		4	55	26	1	2649.28	-13.7835	8/226	pps_Medicago_trypsin_rep1.mgf
	Low	AWmAxQDQPHENLIFPEEVLPR	Q67H37	1	1	CID	M3(Oxidation), X5(V)	14.82	83.5478		2	55	29	1	2635.25	-17.1772	7/226	pps_Medicago_trypsin_rep1.mgf
C3VMV0	19.24	7	7	421	46.7474	6.88818	244.72	Ribulose-1,5-bisphosphate carboxylase/oxygenase large subunit (Fragment) OS=Acorus gramineus GN=rbcL PE=3 SV=1 - [C3VMV0_ACOGR]
	Confidence Icon	Sequence	Protein Accessions	# Proteins	# Protein Groups	Activation Type	Modifications	IonScore	Exp Value	Δ Score	Rank	Identity High	Homology Threshold	Charge	m/z [Da]	ΔM [ppm]	Ions Matched	Spectrum File
	High	mxGGDHIHAGTVVGKLEGER	Q32800;C3VMV0;C5HG76	6	3	CID	M1(Oxidation), X2(A)	112.8	1.54202e-08		2	56		1	2049.99	-12.3251	15/191	pps_Medicago_trypsin_rep1.mgf
	High	TFQGPPHGIQVER	Q6PSM7;Q71N62;Q29VE5;Q32800;Q9TJY5;Q8HT56;Q9XQH3;Q9TJN8;D8V9G2;Q8SKV4;D6C635;O63184;P93977;B6GUW7;D8V9E5;Q8MAK6;Q32259;Q33363;Q33440;A0ZQQ1;P92263;P94065;P94041;P94071;Q37357;Q9ZS63;A0PDA4;Q95EN1;Q8MCX1;Q9GDQ2;A0PD98;A5X4I3;O47279;Q32183;P94074;D8V9A7;A5X4L3;D8V9E6;P28380;P31202;Q05993;Q85VJ2;O98994;Q95634;Q8WJK2;O98548;Q9XEQ0;Q6JXQ9;Q6Y2Z1;A0PDB4;A4F2T3;C7A5Y1;O82538;Q9BA14;O98545;Q9XQL2;Q9GHU3;…	19129	161	CID		104.04	1.56199e-07		5	57		1	1465.75	-6.34577	11/139	pps_Medicago_trypsin_rep1.mgf
	High	DKLNKYGRPLLGcTIKPK	B8YGX4;Q6PSM7;Q71N62;Q6J6P1;Q29VE5;Q32800;Q8HT56;Q9XQH3;Q9TJN8;Q9GCX9;D8V9G2;Q8SKV4;O63184;B6GUW7;D8V9E5;Q33620;Q8MAK6;Q32259;Q33363;Q33440;A0ZQQ1;P92263;P94065;P94041;P94071;Q36637;Q37357;Q9ZS63;A0PDA4;Q32224;Q95EN1;Q8MCX1;A0PD98;A5X4I3;O47279;P94074;D8V9A7;A5X4L3;D8V9E6;Q9GD45;Q9XQP7;D9U1G2;D0F109;Q5DK06;O98549;P28380;P31202;Q05993;Q85VJ2;O98994;O98548;Q9XEQ0;Q6JXQ9;Q6Y2Z1;A0PDB4;A4F2T3;O82538;…	21788	155	CID	C13(Carbamidomethyl)	94.05	1.40474e-06		6	57		1	2101.18	-6.7749	21/198	pps_Medicago_trypsin_rep1.mgf
	High	LTYYTPDYETKDTDILAAFR	Q29VE5;Q95CD5;Q9TJN8;Q33363;A0ZQQ1;P92263;Q37357;Q95EN1;O47279;Q32183;D0F109;P31202;Q8WJK2;C7A5Y1;Q9GHU3;Q9T2E2;Q8WIZ6;D6MYK4;Q15KA0;Q9TLI3;Q4VI79;E2CZ58;Q9MT23;O78603;Q95EN0;Q5J9S3;C7A609;Q8WLL1;B1NH25;Q37365;Q37231;D6MYK9;Q3ZR39;C7A5Z4;C7AF22;C7AF24;Q8HRM2;Q3ZR41;A9X3W1;D8L8B3;Q8WHV2;Q32313;Q37173;Q7YJS1;C3VMV0;Q9XQF1;O47281;Q5J9S0;Q29VE8;Q40141;Q6YN64;Q8MD81;C3S8S0;Q32811;Q31876;Q8MCY2	5081	56	CID		74.61	9.37288e-05		6	55		1	2396.13	-13.9997	11/200	pps_Medicago_trypsin_rep1.mgf
	Medium	LGLSAKNYGR	B8YGX4;Q6PSM7;Q71N62;Q6J6P1;Q29VE5;Q32800;O47054;Q8HT56;Q9XQH3;O98553;Q9TJN8;Q9GCX9;D8V9G2;Q8SKV4;O63184;P93977;P93987;B6GUW7;D8V9E5;Q33620;Q8MAK6;Q32259;Q33363;Q33440;A0ZQQ1;P92263;Q8HDA1;P94041;P94071;B7P0F0;Q36637;Q37357;Q9ZS63;P93986;A0PDA4;Q32224;Q95EN1;Q8MCX1;Q9GDQ2;A0PD98;A5X4I3;O47279;Q32183;P94074;D8V9A7;A5X4L3;D8V9E6;Q9GD45;Q9XQP7;D9U1G2;Q5DK06;O98549;P31202;Q85VJ2;O98994;Q95634;Q8WJK2;…	23756	173	CID		52.24	0.0222396		4	57		1	1078.57	-27.0833	13/86	pps_Medicago_trypsin_rep1.mgf
	Low	YGRPLLGcTIKPK	B8YGX4;Q6PSM7;Q71N62;Q6J6P1;Q29VE5;Q32800;O47054;Q8HT56;Q9XQH3;O98553;Q9TJN8;Q9GCX9;D8V9G2;Q8SKV4;O63184;B6GUW7;D8V9E5;Q33620;Q8MAK6;Q32259;Q33363;Q33440;A0ZQQ1;P92263;P94065;P94041;P94071;Q36637;Q37357;Q9ZS63;A0PDA4;Q32224;Q95EN1;Q8MCX1;A0PD98;A5X4I3;O47279;P94074;D8V9A7;A5X4L3;D8V9E6;Q9GD45;Q9XQP7;D9U1G2;D0F109;Q5DK06;O98549;P28380;P31202;Q05993;Q85VJ2;O98994;O98548;Q9XEQ0;Q6JXQ9;Q6Y2Z1;A0PDB4;…	22098	163	CID	C8(Carbamidomethyl)	38.87	0.485962		4	57	44	1	1502.82	-20.3918	12/120	pps_Medicago_trypsin_rep1.mgf
	Low	DTDILAAFR	Q6PSM7;Q6J6P1;Q29VE5;Q32800;Q9TJY5;O47054;Q95CD5;Q9TJN8;Q9GCX9;D6C635;O63184;P93977;P93987;B6GUW7;Q33620;Q32259;Q33363;Q33440;A0ZQQ1;P92263;Q8HDA1;P94041;P94071;Q37357;Q9ZS63;P93986;Q95EN1;Q8MCX1;Q9GDQ2;A0PD98;A5X4I3;O47279;Q32183;P94074;D8V9A7;A5X4L3;D8V9E6;Q9GD45;Q9XQP7;D9U1G2;D0F109;Q8MCX9;Q5DK06;Q6SSI3;O98549;Q95E64;P28380;P31202;Q85VJ2;Q95634;Q8WJK2;O98548;Q6JXQ9;C7A5Y1;O82538;O98545;Q9XQL2;…	17492	159	CID		18.42	49.8385		3	56	26	1	1021.54	8.76981	5/74	pps_Medicago_trypsin_rep1.mgf
A6YAD2	20.88	10	10	455	50.5386	7.35693	243.38	Photosystem II CP47 chlorophyll apoprotein (Fragment) OS=Haloragis aspera GN=psbB PE=4 SV=1 - [A6YAD2_9MAGN]
	Confidence Icon	Sequence	Protein Accessions	# Proteins	# Protein Groups	Activation Type	Modifications	IonScore	Exp Value	Δ Score	Rank	Identity High	Homology Threshold	Charge	m/z [Da]	ΔM [ppm]	Ions Matched	Spectrum File
	High	MPTFFETFPVVLVDGDGIVR	Q8M9R9;A9L9C2;A9XVM4;E2EKG6;A9XVD4;B7T460;Q8MA49;A9XVP0;Q6EYH6;A6YAG7;A6YAD2;E2EKG9;A0ARB3;A6YAI2;Q8M943	478	15	CID		147.28	4.60235e-12	0	1	55		1	2239.12	-13.2558	17/182	pps_Medicago_trypsin_rep1.mgf
	High	LAFYDYIGNNPAKGGLFR	Q8M9R9;A9L9C2;A9XVM4;E2EKG6;Q67I94;A9XVD4;B7T460;Q3ZPR4;B0LNG6;A9QBU8;E2EKG7;Q8MA49;B0LNR3;A6YAG7;A6YAD2;A0ARB3;A6YAI2;A0ARB7;Q8M943;D8KWX3;D8KX21	797	21	CID		79.86	2.69799e-05	0	1	55	32	1	2016.03	-4.26902	14/167	pps_Medicago_trypsin_rep1.mgf
	High	AQLGEIFELDR	A9L9C2;A9XVM4;E2EKG6;Q67I94;A9XVD4;B7T460;Q3ZPR4;B0LNG6;A9QBU8;E2EKG7;Q8MA49;B0LNR3;A9XVP0;Q6EYH6;A6YAG7;A6YAD2;E2EKG9;A0ARB3;A6YAI2	686	19	CID		74.52	8.79426e-05		2	55		1	1290.67	-1.94573	9/109	pps_Medicago_trypsin_rep1.mgf
	High	RAQLGEIFELDR	A9L9C2;A9XVM4;E2EKG6;Q67I94;A9XVD4;B7T460;Q3ZPR4;B0LNG6;A9QBU8;E2EKG7;Q8MA49;B0LNR3;A9XVP0;Q6EYH6;A6YAG7;A6YAD2;E2EKG9;A0ARB3;A6YAI2	686	19	CID		72.65	0.000139132		2	55		1	1446.76	-5.55122	16/121	pps_Medicago_trypsin_rep1.mgf
	Low	RAQLGEIFELDRATLK	A9L9C2;A9XVM4;E2EKG6;Q67I94;A9XVD4;Q3ZPR4;B0LNG6;A9QBU8;E2EKG7;Q8MA49;B0LNR3;A9XVP0;Q6EYH6;A6YAG7;A6YAD2;E2EKG9;A0ARB3;A6YAI2	661	18	CID		40.05	0.303797	0	1	56	44	1	1860.01	-13.2641	8/168	pps_Medicago_trypsin_rep1.mgf
	Low	RMPTFFETFPVVLVDGDGIVR	Q8M9R9;A9L9C2;A9XVM4;E2EKG6;A9XVD4;B7T460;Q8MA49;A9XVP0;Q6EYH6;A6YAG7;A6YAD2;E2EKG9;A0ARB3;A6YAI2;Q8M943	478	15	CID		39.66	0.296172	0	1	55	46	1	2395.21	-14.9684	7/230	pps_Medicago_trypsin_rep1.mgf
	Low	ADVPFRR	Q8M9R9;A9L9C2;A9XVM4;E2EKG6;Q67I94;A9XVD4;B7T460;Q3ZPR4;B0LNG6;A9QBU8;E2EKG7;Q8MA49;A9XVP0;Q6EYH6;A6YAG7;A6YAD2;E2EKG9;A0ARB3;A6YAI2;A0ARB7;Q8M943;Q71KN1;D8KWX3;D8KX21	814	24	CID		30.38	2.49656	0	1	55	41	1	860.447	-30.7181	4/55	pps_Medicago_trypsin_rep1.mgf
	Low	YQWDQGYFQQEIYR	Q8M9R9;A9L9C2;A9XVM4;E2EKG6;Q67I94;A9XVD4;B7T460;Q3ZPR4;B0LNG6;A9QBU8;E2EKG7;Q8MA49;B0LNR3;A9XVP0;Q6EYH6;A6YAD2;E2EKG9;A0ARB7;Q8M943	611	19	CID		28.26	3.06672		3	54	26	1	1923.86	-3.77953	6/145	pps_Medicago_trypsin_rep1.mgf
	Low	AQLGEIFELDRATLK	A9L9C2;A9XVM4;E2EKG6;Q67I94;A9XVD4;Q3ZPR4;B0LNG6;A9QBU8;E2EKG7;Q8MA49;B0LNR3;A9XVP0;Q6EYH6;A6YAG7;A6YAD2;E2EKG9;A0ARB3;A6YAI2	661	18	CID		25.15	7.66617		2	55	39	1	1703.9	-19.2214	10/156	pps_Medicago_trypsin_rep1.mgf
	Low	xGMFVIPFMTRLGITDSWR	A6YAD2	1	1	CID	X1(N)	17.02	42.9344		4	54	32	1	2241	-57.768	5/176	pps_Medicago_trypsin_rep1.mgf
A6YAI2	16.52	10	9	460	50.6467	6.91748	243.38	Photosystem II CP47 chlorophyll apoprotein (Fragment) OS=Saxifraga integrifolia GN=psbB PE=4 SV=1 - [A6YAI2_SAXIN]
	Confidence Icon	Sequence	Protein Accessions	# Proteins	# Protein Groups	Activation Type	Modifications	IonScore	Exp Value	Δ Score	Rank	Identity High	Homology Threshold	Charge	m/z [Da]	ΔM [ppm]	Ions Matched	Spectrum File
	High	MPTFFETFPVVLVDGDGIVR	Q8M9R9;A9L9C2;A9XVM4;E2EKG6;A9XVD4;B7T460;Q8MA49;A9XVP0;Q6EYH6;A6YAG7;A6YAD2;E2EKG9;A0ARB3;A6YAI2;Q8M943	478	15	CID		147.28	4.60235e-12	0	1	55		1	2239.12	-13.2558	17/182	pps_Medicago_trypsin_rep1.mgf
	High	LAFYDYIGNNPAKGGLFR	Q8M9R9;A9L9C2;A9XVM4;E2EKG6;Q67I94;A9XVD4;B7T460;Q3ZPR4;B0LNG6;A9QBU8;E2EKG7;Q8MA49;B0LNR3;A6YAG7;A6YAD2;A0ARB3;A6YAI2;A0ARB7;Q8M943;D8KWX3;D8KX21	797	21	CID		79.86	2.69799e-05	0	1	55	32	1	2016.03	-4.26902	14/167	pps_Medicago_trypsin_rep1.mgf
	High	AQLGEIFELDR	A9L9C2;A9XVM4;E2EKG6;Q67I94;A9XVD4;B7T460;Q3ZPR4;B0LNG6;A9QBU8;E2EKG7;Q8MA49;B0LNR3;A9XVP0;Q6EYH6;A6YAG7;A6YAD2;E2EKG9;A0ARB3;A6YAI2	686	19	CID		74.52	8.79426e-05		2	55		1	1290.67	-1.94573	9/109	pps_Medicago_trypsin_rep1.mgf
	High	RAQLGEIFELDR	A9L9C2;A9XVM4;E2EKG6;Q67I94;A9XVD4;B7T460;Q3ZPR4;B0LNG6;A9QBU8;E2EKG7;Q8MA49;B0LNR3;A9XVP0;Q6EYH6;A6YAG7;A6YAD2;E2EKG9;A0ARB3;A6YAI2	686	19	CID		72.65	0.000139132		2	55		1	1446.76	-5.55122	16/121	pps_Medicago_trypsin_rep1.mgf
	Low	RAQLGEIFELDRATLK	A9L9C2;A9XVM4;E2EKG6;Q67I94;A9XVD4;Q3ZPR4;B0LNG6;A9QBU8;E2EKG7;Q8MA49;B0LNR3;A9XVP0;Q6EYH6;A6YAG7;A6YAD2;E2EKG9;A0ARB3;A6YAI2	661	18	CID		40.05	0.303797	0	1	56	44	1	1860.01	-13.2641	8/168	pps_Medicago_trypsin_rep1.mgf
	Low	RMPTFFETFPVVLVDGDGIVR	Q8M9R9;A9L9C2;A9XVM4;E2EKG6;A9XVD4;B7T460;Q8MA49;A9XVP0;Q6EYH6;A6YAG7;A6YAD2;E2EKG9;A0ARB3;A6YAI2;Q8M943	478	15	CID		39.66	0.296172	0	1	55	46	1	2395.21	-14.9684	7/230	pps_Medicago_trypsin_rep1.mgf
	Low	ADVPFRR	Q8M9R9;A9L9C2;A9XVM4;E2EKG6;Q67I94;A9XVD4;B7T460;Q3ZPR4;B0LNG6;A9QBU8;E2EKG7;Q8MA49;A9XVP0;Q6EYH6;A6YAG7;A6YAD2;E2EKG9;A0ARB3;A6YAI2;A0ARB7;Q8M943;Q71KN1;D8KWX3;D8KX21	814	24	CID		30.38	2.49656	0	1	55	41	1	860.447	-30.7181	4/55	pps_Medicago_trypsin_rep1.mgf
	Low	YxWDQGYFQQEIYR	A6YAI2	1	1	CID	X2(K)	28.26	3.06672	0	1	54	26	1	1923.86	-22.6946	6/139	pps_Medicago_trypsin_rep1.mgf
	Low	YxWDQGYFQQEIYR	A6YAI2	1	1	CID	X2(Q)	28.26	3.06672		4	54	26	1	1923.86	-3.77953	6/139	pps_Medicago_trypsin_rep1.mgf
	Low	AQLGEIFELDRATLK	A9L9C2;A9XVM4;E2EKG6;Q67I94;A9XVD4;Q3ZPR4;B0LNG6;A9QBU8;E2EKG7;Q8MA49;B0LNR3;A9XVP0;Q6EYH6;A6YAG7;A6YAD2;E2EKG9;A0ARB3;A6YAI2	661	18	CID		25.15	7.66617		2	55	39	1	1703.9	-19.2214	10/156	pps_Medicago_trypsin_rep1.mgf
Q9TJY5	19.7	8	8	467	51.7761	6.69775	242.159	Ribulose 1,5-bisphosphate carboxylase (Fragment) OS=Capirona decorticans GN=rbcL PE=3 SV=1 - [Q9TJY5_9GENT]
	Confidence Icon	Sequence	Protein Accessions	# Proteins	# Protein Groups	Activation Type	Modifications	IonScore	Exp Value	Δ Score	Rank	Identity High	Homology Threshold	Charge	m/z [Da]	ΔM [ppm]	Ions Matched	Spectrum File
	High	TFQGPPHGIQVER	Q6PSM7;Q71N62;Q29VE5;Q32800;Q9TJY5;Q8HT56;Q9XQH3;Q9TJN8;D8V9G2;Q8SKV4;D6C635;O63184;P93977;B6GUW7;D8V9E5;Q8MAK6;Q32259;Q33363;Q33440;A0ZQQ1;P92263;P94065;P94041;P94071;Q37357;Q9ZS63;A0PDA4;Q95EN1;Q8MCX1;Q9GDQ2;A0PD98;A5X4I3;O47279;Q32183;P94074;D8V9A7;A5X4L3;D8V9E6;P28380;P31202;Q05993;Q85VJ2;O98994;Q95634;Q8WJK2;O98548;Q9XEQ0;Q6JXQ9;Q6Y2Z1;A0PDB4;A4F2T3;C7A5Y1;O82538;Q9BA14;O98545;Q9XQL2;Q9GHU3;…	19129	161	CID		104.04	1.56199e-07		5	57		1	1465.75	-6.34577	11/139	pps_Medicago_trypsin_rep1.mgf
	High	DITLGFVDLLR	Q6PSM7;Q29VE5;Q32800;Q9TJY5;Q8HT56;Q9XQH3;O98553;D8V9G2;Q8SKV4;D6C635;O63184;P93977;P93987;B6GUW7;D8V9E5;Q33620;Q32259;Q33363;Q33440;A0ZQQ1;P92263;P94065;P94041;B7P0F0;Q9ZS63;P93986;A0PDA4;Q8MCX1;Q9GDQ2;A0PD98;Q32183;P94074;D8V9A7;D8V9E6;Q9GD45;Q8HUY5;Q9XQP7;D9U1G2;Q5DK06;O98549;Q95E64;P28380;P31202;Q85VJ2;O98994;Q95634;O98548;Q6Y2Z1;A0PDB4;A4F2T3;C7A5Y1;O82538;O98545;Q9XQL2;C7A5Z2;P93952;Q5I998;…	5330	94	CID		99.57	4.14565e-07		4	57		1	1261.69	-19.681	10/97	pps_Medicago_trypsin_rep1.mgf
	High	MSGGDHIHAGTVVGKLEGER	B8YGX4;Q6J6P1;Q9TJY5;O47054;Q9XQH3;Q95CD5;Q9TJN8;Q8SKV4;D6C635;P93977;B6GUW7;Q33620;Q8MAK6;Q32259;A0ZQQ1;P94065;Q8HDA1;P94071;Q37357;P93986;Q8MCX1;A5X4I3;P94074;D8V9A7;A5X4L3;Q9XQP7;D9U1G2;Q8MCX9;Q5DK06;Q6SSI3;O98549;Q85VJ2;O98994;Q8WJK2;O98548;Q6Y2Z1;Q9BA14;O98545;Q9XQL2;C7A5Z2;Q9BAN9;Q9T2E2;Q6L9Z4;P93952;Q9TKH9;Q8WIZ6;D6MYK4;Q5I998;Q6VW37;Q0H754;Q95A44;Q6VW25;O98879;Q9MRX0;Q71N65;Q710K9;A0PDC7;…	8426	100	CID		98.81	3.86446e-07		4	56		1	2049.99	-12.3227	14/197	pps_Medicago_trypsin_rep1.mgf
	High	DITLGFVDLLRDDFIEK	Q6PSM7;Q29VE5;Q32800;Q9TJY5;D8V9G2;Q8SKV4;O63184;P93977;P93987;B6GUW7;D8V9E5;Q32259;Q33440;A0ZQQ1;P94041;B7P0F0;P93986;A0PDA4;Q8MCX1;A0PD98;Q32183;D8V9A7;D8V9E6;Q9XQP7;Q5DK06;Q95E64;P28380;P31202;O98994;A0PDB4;C7A5Y1;O82538;O98545;Q9XQL2;Q5I998;Q0H754;Q95A44;Q95633;Q710K9;A0PDC7;Q710I6;D6C5Z6;Q5I972;B1NH25;Q32825;Q8MCW5;C7A5Z4;A9X3W1;Q85YX6;Q5I9A0;A5X4P1;Q95631;Q7YLG2;Q5J9S0;Q29VE8;Q7I250;Q7YLH5	3135	57	CID		73.59	0.000124199		7	56		1	2009.03	-15.0278	18/171	pps_Medicago_trypsin_rep1.mgf
	Medium	VALEAcVKAR	Q32800;Q9TJY5;O47054;Q8HT56;Q9XQH3;Q95CD5;O98553;Q9TJN8;Q9GCX9;D8V9G2;Q8SKV4;D6C635;O63184;P93977;P93987;B6GUW7;D8V9E5;Q33620;Q8MAK6;Q32259;Q33363;Q33440;A0ZQQ1;P92263;P94065;Q8HDA1;P94041;P94071	1195	28	CID	C6(Carbamidomethyl)	55.45	0.00931485		4	56		1	1116.56	-54.3234	8/82	pps_Medicago_trypsin_rep1.mgf
	Medium	LGLxAKNYGR	Q9TJY5;P94065;Q95633;Q8HRM2	11	4	CID	X4(S)	52.24	0.0222396		10	57		1	1078.57	-27.0833	13/91	pps_Medicago_trypsin_rep1.mgf
	Low	YGRPLLGxTIKPK	Q9TJY5;Q9GDQ2	6	2	CID	X8(C), X8(Carbamidomethyl)	38.87	0.485962		9	57	44	1	1502.82	-20.3918	12/120	pps_Medicago_trypsin_rep1.mgf
	Low	DTDILAAFR	Q6PSM7;Q6J6P1;Q29VE5;Q32800;Q9TJY5;O47054;Q95CD5;Q9TJN8;Q9GCX9;D6C635;O63184;P93977;P93987;B6GUW7;Q33620;Q32259;Q33363;Q33440;A0ZQQ1;P92263;Q8HDA1;P94041;P94071;Q37357;Q9ZS63;P93986;Q95EN1;Q8MCX1;Q9GDQ2;A0PD98;A5X4I3;O47279;Q32183;P94074;D8V9A7;A5X4L3;D8V9E6;Q9GD45;Q9XQP7;D9U1G2;D0F109;Q8MCX9;Q5DK06;Q6SSI3;O98549;Q95E64;P28380;P31202;Q85VJ2;Q95634;Q8WJK2;O98548;Q6JXQ9;C7A5Y1;O82538;O98545;Q9XQL2;…	17492	159	CID		18.42	49.8385		3	56	26	1	1021.54	8.76981	5/74	pps_Medicago_trypsin_rep1.mgf
P93977	19.53	8	8	471	52.3066	6.91748	242.159	Ribulose-1,5-bisphosphate carboxylase, large subunit (Fragment) OS=Cremaspora triflora GN=rbcL PE=3 SV=1 - [P93977_9GENT]
	Confidence Icon	Sequence	Protein Accessions	# Proteins	# Protein Groups	Activation Type	Modifications	IonScore	Exp Value	Δ Score	Rank	Identity High	Homology Threshold	Charge	m/z [Da]	ΔM [ppm]	Ions Matched	Spectrum File
	High	TFQGPPHGIQVER	Q6PSM7;Q71N62;Q29VE5;Q32800;Q9TJY5;Q8HT56;Q9XQH3;Q9TJN8;D8V9G2;Q8SKV4;D6C635;O63184;P93977;B6GUW7;D8V9E5;Q8MAK6;Q32259;Q33363;Q33440;A0ZQQ1;P92263;P94065;P94041;P94071;Q37357;Q9ZS63;A0PDA4;Q95EN1;Q8MCX1;Q9GDQ2;A0PD98;A5X4I3;O47279;Q32183;P94074;D8V9A7;A5X4L3;D8V9E6;P28380;P31202;Q05993;Q85VJ2;O98994;Q95634;Q8WJK2;O98548;Q9XEQ0;Q6JXQ9;Q6Y2Z1;A0PDB4;A4F2T3;C7A5Y1;O82538;Q9BA14;O98545;Q9XQL2;Q9GHU3;…	19129	161	CID		104.04	1.56199e-07		5	57		1	1465.75	-6.34577	11/139	pps_Medicago_trypsin_rep1.mgf
	High	DITLGFVDLLR	Q6PSM7;Q29VE5;Q32800;Q9TJY5;Q8HT56;Q9XQH3;O98553;D8V9G2;Q8SKV4;D6C635;O63184;P93977;P93987;B6GUW7;D8V9E5;Q33620;Q32259;Q33363;Q33440;A0ZQQ1;P92263;P94065;P94041;B7P0F0;Q9ZS63;P93986;A0PDA4;Q8MCX1;Q9GDQ2;A0PD98;Q32183;P94074;D8V9A7;D8V9E6;Q9GD45;Q8HUY5;Q9XQP7;D9U1G2;Q5DK06;O98549;Q95E64;P28380;P31202;Q85VJ2;O98994;Q95634;O98548;Q6Y2Z1;A0PDB4;A4F2T3;C7A5Y1;O82538;O98545;Q9XQL2;C7A5Z2;P93952;Q5I998;…	5330	94	CID		99.57	4.14565e-07		4	57		1	1261.69	-19.681	10/97	pps_Medicago_trypsin_rep1.mgf
	High	MSGGDHIHAGTVVGKLEGER	B8YGX4;Q6J6P1;Q9TJY5;O47054;Q9XQH3;Q95CD5;Q9TJN8;Q8SKV4;D6C635;P93977;B6GUW7;Q33620;Q8MAK6;Q32259;A0ZQQ1;P94065;Q8HDA1;P94071;Q37357;P93986;Q8MCX1;A5X4I3;P94074;D8V9A7;A5X4L3;Q9XQP7;D9U1G2;Q8MCX9;Q5DK06;Q6SSI3;O98549;Q85VJ2;O98994;Q8WJK2;O98548;Q6Y2Z1;Q9BA14;O98545;Q9XQL2;C7A5Z2;Q9BAN9;Q9T2E2;Q6L9Z4;P93952;Q9TKH9;Q8WIZ6;D6MYK4;Q5I998;Q6VW37;Q0H754;Q95A44;Q6VW25;O98879;Q9MRX0;Q71N65;Q710K9;A0PDC7;…	8426	100	CID		98.81	3.86446e-07		4	56		1	2049.99	-12.3227	14/197	pps_Medicago_trypsin_rep1.mgf
	High	DITLGFVDLLRDDFIEK	Q6PSM7;Q29VE5;Q32800;Q9TJY5;D8V9G2;Q8SKV4;O63184;P93977;P93987;B6GUW7;D8V9E5;Q32259;Q33440;A0ZQQ1;P94041;B7P0F0;P93986;A0PDA4;Q8MCX1;A0PD98;Q32183;D8V9A7;D8V9E6;Q9XQP7;Q5DK06;Q95E64;P28380;P31202;O98994;A0PDB4;C7A5Y1;O82538;O98545;Q9XQL2;Q5I998;Q0H754;Q95A44;Q95633;Q710K9;A0PDC7;Q710I6;D6C5Z6;Q5I972;B1NH25;Q32825;Q8MCW5;C7A5Z4;A9X3W1;Q85YX6;Q5I9A0;A5X4P1;Q95631;Q7YLG2;Q5J9S0;Q29VE8;Q7I250;Q7YLH5	3135	57	CID		73.59	0.000124199		7	56		1	2009.03	-15.0278	18/171	pps_Medicago_trypsin_rep1.mgf
	Medium	VALEAcVKAR	Q32800;Q9TJY5;O47054;Q8HT56;Q9XQH3;Q95CD5;O98553;Q9TJN8;Q9GCX9;D8V9G2;Q8SKV4;D6C635;O63184;P93977;P93987;B6GUW7;D8V9E5;Q33620;Q8MAK6;Q32259;Q33363;Q33440;A0ZQQ1;P92263;P94065;Q8HDA1;P94041;P94071	1195	28	CID	C6(Carbamidomethyl)	55.45	0.00931485		4	56		1	1116.56	-54.3234	8/82	pps_Medicago_trypsin_rep1.mgf
	Medium	LGLSAKNYGR	B8YGX4;Q6PSM7;Q71N62;Q6J6P1;Q29VE5;Q32800;O47054;Q8HT56;Q9XQH3;O98553;Q9TJN8;Q9GCX9;D8V9G2;Q8SKV4;O63184;P93977;P93987;B6GUW7;D8V9E5;Q33620;Q8MAK6;Q32259;Q33363;Q33440;A0ZQQ1;P92263;Q8HDA1;P94041;P94071;B7P0F0;Q36637;Q37357;Q9ZS63;P93986;A0PDA4;Q32224;Q95EN1;Q8MCX1;Q9GDQ2;A0PD98;A5X4I3;O47279;Q32183;P94074;D8V9A7;A5X4L3;D8V9E6;Q9GD45;Q9XQP7;D9U1G2;Q5DK06;O98549;P31202;Q85VJ2;O98994;Q95634;Q8WJK2;…	23756	173	CID		52.24	0.0222396		4	57		1	1078.57	-27.0833	13/86	pps_Medicago_trypsin_rep1.mgf
	Low	YGRPLLxcTIKPK	P93977;D6MYK4;Q95631;Q5VH02;Q33369	11	5	CID	X7(G), C8(Carbamidomethyl)	38.87	0.485962		10	57	44	1	1502.82	-20.3918	12/120	pps_Medicago_trypsin_rep1.mgf
	Low	DTDILAAFR	Q6PSM7;Q6J6P1;Q29VE5;Q32800;Q9TJY5;O47054;Q95CD5;Q9TJN8;Q9GCX9;D6C635;O63184;P93977;P93987;B6GUW7;Q33620;Q32259;Q33363;Q33440;A0ZQQ1;P92263;Q8HDA1;P94041;P94071;Q37357;Q9ZS63;P93986;Q95EN1;Q8MCX1;Q9GDQ2;A0PD98;A5X4I3;O47279;Q32183;P94074;D8V9A7;A5X4L3;D8V9E6;Q9GD45;Q9XQP7;D9U1G2;D0F109;Q8MCX9;Q5DK06;Q6SSI3;O98549;Q95E64;P28380;P31202;Q85VJ2;Q95634;Q8WJK2;O98548;Q6JXQ9;C7A5Y1;O82538;O98545;Q9XQL2;…	17492	159	CID		18.42	49.8385		3	56	26	1	1021.54	8.76981	5/74	pps_Medicago_trypsin_rep1.mgf
P93987	16.84	7	7	469	51.988	6.53662	242.159	Ribulose-1,5-bisphosphate carboxylase, large subunit (Fragment) OS=Canthium coromandelicum GN=rbcL PE=3 SV=1 - [P93987_9GENT]
	Confidence Icon	Sequence	Protein Accessions	# Proteins	# Protein Groups	Activation Type	Modifications	IonScore	Exp Value	Δ Score	Rank	Identity High	Homology Threshold	Charge	m/z [Da]	ΔM [ppm]	Ions Matched	Spectrum File
	High	TFQGPPHxIQVER	Q95CD5;P93987;Q33620;Q33369;Q40141	6	5	CID	X8(G)	104.04	1.56199e-07		10	57		1	1465.75	-6.34577	11/139	pps_Medicago_trypsin_rep1.mgf
	High	DITLGFVDLLR	Q6PSM7;Q29VE5;Q32800;Q9TJY5;Q8HT56;Q9XQH3;O98553;D8V9G2;Q8SKV4;D6C635;O63184;P93977;P93987;B6GUW7;D8V9E5;Q33620;Q32259;Q33363;Q33440;A0ZQQ1;P92263;P94065;P94041;B7P0F0;Q9ZS63;P93986;A0PDA4;Q8MCX1;Q9GDQ2;A0PD98;Q32183;P94074;D8V9A7;D8V9E6;Q9GD45;Q8HUY5;Q9XQP7;D9U1G2;Q5DK06;O98549;Q95E64;P28380;P31202;Q85VJ2;O98994;Q95634;O98548;Q6Y2Z1;A0PDB4;A4F2T3;C7A5Y1;O82538;O98545;Q9XQL2;C7A5Z2;P93952;Q5I998;…	5330	94	CID		99.57	4.14565e-07		4	57		1	1261.69	-19.681	10/97	pps_Medicago_trypsin_rep1.mgf
	High	MSGGDHIHAGTVVGKLxGER	P93987;D8V9E5;Q9XQF1;Q6QE36	6	4	CID	X17(E)	98.81	3.86446e-07		6	56		1	2049.99	-12.3227	14/197	pps_Medicago_trypsin_rep1.mgf
	High	DITLGFVDLLRDDFIEK	Q6PSM7;Q29VE5;Q32800;Q9TJY5;D8V9G2;Q8SKV4;O63184;P93977;P93987;B6GUW7;D8V9E5;Q32259;Q33440;A0ZQQ1;P94041;B7P0F0;P93986;A0PDA4;Q8MCX1;A0PD98;Q32183;D8V9A7;D8V9E6;Q9XQP7;Q5DK06;Q95E64;P28380;P31202;O98994;A0PDB4;C7A5Y1;O82538;O98545;Q9XQL2;Q5I998;Q0H754;Q95A44;Q95633;Q710K9;A0PDC7;Q710I6;D6C5Z6;Q5I972;B1NH25;Q32825;Q8MCW5;C7A5Z4;A9X3W1;Q85YX6;Q5I9A0;A5X4P1;Q95631;Q7YLG2;Q5J9S0;Q29VE8;Q7I250;Q7YLH5	3135	57	CID		73.59	0.000124199		7	56		1	2009.03	-15.0278	18/171	pps_Medicago_trypsin_rep1.mgf
	Medium	VALEAcVKAR	Q32800;Q9TJY5;O47054;Q8HT56;Q9XQH3;Q95CD5;O98553;Q9TJN8;Q9GCX9;D8V9G2;Q8SKV4;D6C635;O63184;P93977;P93987;B6GUW7;D8V9E5;Q33620;Q8MAK6;Q32259;Q33363;Q33440;A0ZQQ1;P92263;P94065;Q8HDA1;P94041;P94071	1195	28	CID	C6(Carbamidomethyl)	55.45	0.00931485		4	56		1	1116.56	-54.3234	8/82	pps_Medicago_trypsin_rep1.mgf
	Medium	LGLSAKNYGR	B8YGX4;Q6PSM7;Q71N62;Q6J6P1;Q29VE5;Q32800;O47054;Q8HT56;Q9XQH3;O98553;Q9TJN8;Q9GCX9;D8V9G2;Q8SKV4;O63184;P93977;P93987;B6GUW7;D8V9E5;Q33620;Q8MAK6;Q32259;Q33363;Q33440;A0ZQQ1;P92263;Q8HDA1;P94041;P94071;B7P0F0;Q36637;Q37357;Q9ZS63;P93986;A0PDA4;Q32224;Q95EN1;Q8MCX1;Q9GDQ2;A0PD98;A5X4I3;O47279;Q32183;P94074;D8V9A7;A5X4L3;D8V9E6;Q9GD45;Q9XQP7;D9U1G2;Q5DK06;O98549;P31202;Q85VJ2;O98994;Q95634;Q8WJK2;…	23756	173	CID		52.24	0.0222396		4	57		1	1078.57	-27.0833	13/86	pps_Medicago_trypsin_rep1.mgf
	Low	DTDILAAFR	Q6PSM7;Q6J6P1;Q29VE5;Q32800;Q9TJY5;O47054;Q95CD5;Q9TJN8;Q9GCX9;D6C635;O63184;P93977;P93987;B6GUW7;Q33620;Q32259;Q33363;Q33440;A0ZQQ1;P92263;Q8HDA1;P94041;P94071;Q37357;Q9ZS63;P93986;Q95EN1;Q8MCX1;Q9GDQ2;A0PD98;A5X4I3;O47279;Q32183;P94074;D8V9A7;A5X4L3;D8V9E6;Q9GD45;Q9XQP7;D9U1G2;D0F109;Q8MCX9;Q5DK06;Q6SSI3;O98549;Q95E64;P28380;P31202;Q85VJ2;Q95634;Q8WJK2;O98548;Q6JXQ9;C7A5Y1;O82538;O98545;Q9XQL2;…	17492	159	CID		18.42	49.8385		3	56	26	1	1021.54	8.76981	5/74	pps_Medicago_trypsin_rep1.mgf
A4GKM9	72.13	4	4	61	7.08852	4.50049	238.389	Photosystem II D2 protein (Fragment) OS=Centrolepis monogyna GN=psbD PE=4 SV=1 - [A4GKM9_9POAL]
	Confidence Icon	Sequence	Protein Accessions	# Proteins	# Protein Groups	Activation Type	Modifications	IonScore	Exp Value	Δ Score	Rank	Identity High	Homology Threshold	Charge	m/z [Da]	ΔM [ppm]	Ions Matched	Spectrum File
	High	AAEDPEFETFYTKNILLNEGIR	C7IWD0;A6YG76;A0AS12;Q9TNK7;Q67H37;A4GKM9;C0JX32	270	7	CID		135.93	6.48424e-11	0.860294	2	55	39	1	2570.25	-9.34588	14/221	pps_Medicago_trypsin_rep1.mgf
	High	AWMAAQDQPHENLIFPEEVLPR	A4GKM9	186	1	CID		98.02	4.01526e-07		2	55		1	2591.25	-8.35133	13/226	pps_Medicago_trypsin_rep1.mgf
	High	AAEDPEFETFYTK	C7IWD0;A6YG76;A0AS12;Q9TNK7;Q67H37;A4GKM9;C0JX32	286	7	CID		79.12	1.88162e-05	0.810127	1	53	32	1	1547.67	-15.5662	10/115	pps_Medicago_trypsin_rep1.mgf
	Medium	NILLNEGIR	C7IWD0;A6YG76;A0AS12;Q9TNK7;Q67H37;A4GKM9;C0JX32	287	7	CID		43.12	0.0855247	0.0232558	1	53	39	1	1041.59	-12.7485	7/83	pps_Medicago_trypsin_rep1.mgf
Q9TJN8	27.84	10	10	449	49.597	7.04932	238.011	Ribulose-1, 5-bisphosphate carboxylase large subunit (Fragment) OS=Zantedeschia aethiopica GN=rbcL PE=3 SV=1 - [Q9TJN8_ZANAE]
	Confidence Icon	Sequence	Protein Accessions	# Proteins	# Protein Groups	Activation Type	Modifications	IonScore	Exp Value	Δ Score	Rank	Identity High	Homology Threshold	Charge	m/z [Da]	ΔM [ppm]	Ions Matched	Spectrum File
	High	TFQGPPHGIQVER	Q6PSM7;Q71N62;Q29VE5;Q32800;Q9TJY5;Q8HT56;Q9XQH3;Q9TJN8;D8V9G2;Q8SKV4;D6C635;O63184;P93977;B6GUW7;D8V9E5;Q8MAK6;Q32259;Q33363;Q33440;A0ZQQ1;P92263;P94065;P94041;P94071;Q37357;Q9ZS63;A0PDA4;Q95EN1;Q8MCX1;Q9GDQ2;A0PD98;A5X4I3;O47279;Q32183;P94074;D8V9A7;A5X4L3;D8V9E6;P28380;P31202;Q05993;Q85VJ2;O98994;Q95634;Q8WJK2;O98548;Q9XEQ0;Q6JXQ9;Q6Y2Z1;A0PDB4;A4F2T3;C7A5Y1;O82538;Q9BA14;O98545;Q9XQL2;Q9GHU3;…	19129	161	CID		104.04	1.56199e-07		5	57		1	1465.75	-6.34577	11/139	pps_Medicago_trypsin_rep1.mgf
	High	MSGGDHIHAGTVVGKLEGER	B8YGX4;Q6J6P1;Q9TJY5;O47054;Q9XQH3;Q95CD5;Q9TJN8;Q8SKV4;D6C635;P93977;B6GUW7;Q33620;Q8MAK6;Q32259;A0ZQQ1;P94065;Q8HDA1;P94071;Q37357;P93986;Q8MCX1;A5X4I3;P94074;D8V9A7;A5X4L3;Q9XQP7;D9U1G2;Q8MCX9;Q5DK06;Q6SSI3;O98549;Q85VJ2;O98994;Q8WJK2;O98548;Q6Y2Z1;Q9BA14;O98545;Q9XQL2;C7A5Z2;Q9BAN9;Q9T2E2;Q6L9Z4;P93952;Q9TKH9;Q8WIZ6;D6MYK4;Q5I998;Q6VW37;Q0H754;Q95A44;Q6VW25;O98879;Q9MRX0;Q71N65;Q710K9;A0PDC7;…	8426	100	CID		98.81	3.86446e-07		4	56		1	2049.99	-12.3227	14/197	pps_Medicago_trypsin_rep1.mgf
	High	DKLNKYGRPLLGcTIKPK	B8YGX4;Q6PSM7;Q71N62;Q6J6P1;Q29VE5;Q32800;Q8HT56;Q9XQH3;Q9TJN8;Q9GCX9;D8V9G2;Q8SKV4;O63184;B6GUW7;D8V9E5;Q33620;Q8MAK6;Q32259;Q33363;Q33440;A0ZQQ1;P92263;P94065;P94041;P94071;Q36637;Q37357;Q9ZS63;A0PDA4;Q32224;Q95EN1;Q8MCX1;A0PD98;A5X4I3;O47279;P94074;D8V9A7;A5X4L3;D8V9E6;Q9GD45;Q9XQP7;D9U1G2;D0F109;Q5DK06;O98549;P28380;P31202;Q05993;Q85VJ2;O98994;O98548;Q9XEQ0;Q6JXQ9;Q6Y2Z1;A0PDB4;A4F2T3;O82538;…	21788	155	CID	C13(Carbamidomethyl)	94.05	1.40474e-06		6	57		1	2101.18	-6.7749	21/198	pps_Medicago_trypsin_rep1.mgf
	High	LTYYTPDYETKDTDILAAFR	Q29VE5;Q95CD5;Q9TJN8;Q33363;A0ZQQ1;P92263;Q37357;Q95EN1;O47279;Q32183;D0F109;P31202;Q8WJK2;C7A5Y1;Q9GHU3;Q9T2E2;Q8WIZ6;D6MYK4;Q15KA0;Q9TLI3;Q4VI79;E2CZ58;Q9MT23;O78603;Q95EN0;Q5J9S3;C7A609;Q8WLL1;B1NH25;Q37365;Q37231;D6MYK9;Q3ZR39;C7A5Z4;C7AF22;C7AF24;Q8HRM2;Q3ZR41;A9X3W1;D8L8B3;Q8WHV2;Q32313;Q37173;Q7YJS1;C3VMV0;Q9XQF1;O47281;Q5J9S0;Q29VE8;Q40141;Q6YN64;Q8MD81;C3S8S0;Q32811;Q31876;Q8MCY2	5081	56	CID		74.61	9.37288e-05		6	55		1	2396.13	-13.9997	11/200	pps_Medicago_trypsin_rep1.mgf
	Medium	VALEAcVKAR	Q32800;Q9TJY5;O47054;Q8HT56;Q9XQH3;Q95CD5;O98553;Q9TJN8;Q9GCX9;D8V9G2;Q8SKV4;D6C635;O63184;P93977;P93987;B6GUW7;D8V9E5;Q33620;Q8MAK6;Q32259;Q33363;Q33440;A0ZQQ1;P92263;P94065;Q8HDA1;P94041;P94071	1195	28	CID	C6(Carbamidomethyl)	55.45	0.00931485		4	56		1	1116.56	-54.3234	8/82	pps_Medicago_trypsin_rep1.mgf
	Medium	LGLSAKNYGR	B8YGX4;Q6PSM7;Q71N62;Q6J6P1;Q29VE5;Q32800;O47054;Q8HT56;Q9XQH3;O98553;Q9TJN8;Q9GCX9;D8V9G2;Q8SKV4;O63184;P93977;P93987;B6GUW7;D8V9E5;Q33620;Q8MAK6;Q32259;Q33363;Q33440;A0ZQQ1;P92263;Q8HDA1;P94041;P94071;B7P0F0;Q36637;Q37357;Q9ZS63;P93986;A0PDA4;Q32224;Q95EN1;Q8MCX1;Q9GDQ2;A0PD98;A5X4I3;O47279;Q32183;P94074;D8V9A7;A5X4L3;D8V9E6;Q9GD45;Q9XQP7;D9U1G2;Q5DK06;O98549;P31202;Q85VJ2;O98994;Q95634;Q8WJK2;…	23756	173	CID		52.24	0.0222396		4	57		1	1078.57	-27.0833	13/86	pps_Medicago_trypsin_rep1.mgf
	Low	YGRPLLGcTIKPK	B8YGX4;Q6PSM7;Q71N62;Q6J6P1;Q29VE5;Q32800;O47054;Q8HT56;Q9XQH3;O98553;Q9TJN8;Q9GCX9;D8V9G2;Q8SKV4;O63184;B6GUW7;D8V9E5;Q33620;Q8MAK6;Q32259;Q33363;Q33440;A0ZQQ1;P92263;P94065;P94041;P94071;Q36637;Q37357;Q9ZS63;A0PDA4;Q32224;Q95EN1;Q8MCX1;A0PD98;A5X4I3;O47279;P94074;D8V9A7;A5X4L3;D8V9E6;Q9GD45;Q9XQP7;D9U1G2;D0F109;Q5DK06;O98549;P28380;P31202;Q05993;Q85VJ2;O98994;O98548;Q9XEQ0;Q6JXQ9;Q6Y2Z1;A0PDB4;…	22098	163	CID	C8(Carbamidomethyl)	38.87	0.485962		4	57	44	1	1502.82	-20.3918	12/120	pps_Medicago_trypsin_rep1.mgf
	Low	ELGVPIVmHDYLTGGFTANTSLSHYCR	Q9TJN8;Q9GCX9;Q32259;Q33363;A0PDA4;Q95EN1;Q9GD45;A0PDB4;Q6L9Z4;Q95A44;B1NH25;Q6L9Z3;A4PB47	467	13	CID	M8(Oxidation)	20.42	22.228		8	55	40	1	2997.56	46.3222	6/272	pps_Medicago_trypsin_rep1.mgf
	Low	EGNEIIR	Q29VE5;O47054;Q9XQH3;O98553;Q9TJN8;A0ZQQ1;Q8HDA1;Q37357;A0PDA4;A0PD98;A5X4I3;Q32183;A5X4L3;D9U1G2;O98549;Q05993;O98994;Q95634;Q8WJK2;O98548;Q6Y2Z1;A0PDB4;A4F2T3;C7A5Y1;O82538;Q9BA14;O98545;Q9GHU3;C7A5Z2;Q9T2E2;P93952;O47280;D6MYK4;Q8HUZ1;Q6VW37;Q3T8E6;Q0H754;Q95A44;Q95633;Q7YMT1;Q71N71;Q6VW25;O98879;Q4VI79;A0PDC7;E2CZ58;O03648;Q6VW40;Q8HUX6;Q5J9S3;Q6VW24;C7A609;Q8WLL1;Q9GEN6;B1NH25;O98429;Q37231;…	8148	88	CID		19.84	31.9953		3	56	33	1	830.439	2.2383	5/65	pps_Medicago_trypsin_rep1.mgf
	Low	DTDILAAFR	Q6PSM7;Q6J6P1;Q29VE5;Q32800;Q9TJY5;O47054;Q95CD5;Q9TJN8;Q9GCX9;D6C635;O63184;P93977;P93987;B6GUW7;Q33620;Q32259;Q33363;Q33440;A0ZQQ1;P92263;Q8HDA1;P94041;P94071;Q37357;Q9ZS63;P93986;Q95EN1;Q8MCX1;Q9GDQ2;A0PD98;A5X4I3;O47279;Q32183;P94074;D8V9A7;A5X4L3;D8V9E6;Q9GD45;Q9XQP7;D9U1G2;D0F109;Q8MCX9;Q5DK06;Q6SSI3;O98549;Q95E64;P28380;P31202;Q85VJ2;Q95634;Q8WJK2;O98548;Q6JXQ9;C7A5Y1;O82538;O98545;Q9XQL2;…	17492	159	CID		18.42	49.8385		3	56	26	1	1021.54	8.76981	5/74	pps_Medicago_trypsin_rep1.mgf
Q37357	22.22	9	9	441	48.9684	6.91748	238.011	Ribulose 1,5-bisphosphate carboxylase large subunit (Fragment) OS=Lasia spinosa GN=rbcL PE=3 SV=2 - [Q37357_LASSI]
	Confidence Icon	Sequence	Protein Accessions	# Proteins	# Protein Groups	Activation Type	Modifications	IonScore	Exp Value	Δ Score	Rank	Identity High	Homology Threshold	Charge	m/z [Da]	ΔM [ppm]	Ions Matched	Spectrum File
	High	TFQGPPHGIQVER	Q6PSM7;Q71N62;Q29VE5;Q32800;Q9TJY5;Q8HT56;Q9XQH3;Q9TJN8;D8V9G2;Q8SKV4;D6C635;O63184;P93977;B6GUW7;D8V9E5;Q8MAK6;Q32259;Q33363;Q33440;A0ZQQ1;P92263;P94065;P94041;P94071;Q37357;Q9ZS63;A0PDA4;Q95EN1;Q8MCX1;Q9GDQ2;A0PD98;A5X4I3;O47279;Q32183;P94074;D8V9A7;A5X4L3;D8V9E6;P28380;P31202;Q05993;Q85VJ2;O98994;Q95634;Q8WJK2;O98548;Q9XEQ0;Q6JXQ9;Q6Y2Z1;A0PDB4;A4F2T3;C7A5Y1;O82538;Q9BA14;O98545;Q9XQL2;Q9GHU3;…	19129	161	CID		104.04	1.56199e-07		5	57		1	1465.75	-6.34577	11/139	pps_Medicago_trypsin_rep1.mgf
	High	MSGGDHIHAGTVVGKLEGER	B8YGX4;Q6J6P1;Q9TJY5;O47054;Q9XQH3;Q95CD5;Q9TJN8;Q8SKV4;D6C635;P93977;B6GUW7;Q33620;Q8MAK6;Q32259;A0ZQQ1;P94065;Q8HDA1;P94071;Q37357;P93986;Q8MCX1;A5X4I3;P94074;D8V9A7;A5X4L3;Q9XQP7;D9U1G2;Q8MCX9;Q5DK06;Q6SSI3;O98549;Q85VJ2;O98994;Q8WJK2;O98548;Q6Y2Z1;Q9BA14;O98545;Q9XQL2;C7A5Z2;Q9BAN9;Q9T2E2;Q6L9Z4;P93952;Q9TKH9;Q8WIZ6;D6MYK4;Q5I998;Q6VW37;Q0H754;Q95A44;Q6VW25;O98879;Q9MRX0;Q71N65;Q710K9;A0PDC7;…	8426	100	CID		98.81	3.86446e-07		4	56		1	2049.99	-12.3227	14/197	pps_Medicago_trypsin_rep1.mgf
	High	DKLNKYGRPLLGcTIKPK	B8YGX4;Q6PSM7;Q71N62;Q6J6P1;Q29VE5;Q32800;Q8HT56;Q9XQH3;Q9TJN8;Q9GCX9;D8V9G2;Q8SKV4;O63184;B6GUW7;D8V9E5;Q33620;Q8MAK6;Q32259;Q33363;Q33440;A0ZQQ1;P92263;P94065;P94041;P94071;Q36637;Q37357;Q9ZS63;A0PDA4;Q32224;Q95EN1;Q8MCX1;A0PD98;A5X4I3;O47279;P94074;D8V9A7;A5X4L3;D8V9E6;Q9GD45;Q9XQP7;D9U1G2;D0F109;Q5DK06;O98549;P28380;P31202;Q05993;Q85VJ2;O98994;O98548;Q9XEQ0;Q6JXQ9;Q6Y2Z1;A0PDB4;A4F2T3;O82538;…	21788	155	CID	C13(Carbamidomethyl)	94.05	1.40474e-06		6	57		1	2101.18	-6.7749	21/198	pps_Medicago_trypsin_rep1.mgf
	High	LTYYTPDYETKDTDILAAFR	Q29VE5;Q95CD5;Q9TJN8;Q33363;A0ZQQ1;P92263;Q37357;Q95EN1;O47279;Q32183;D0F109;P31202;Q8WJK2;C7A5Y1;Q9GHU3;Q9T2E2;Q8WIZ6;D6MYK4;Q15KA0;Q9TLI3;Q4VI79;E2CZ58;Q9MT23;O78603;Q95EN0;Q5J9S3;C7A609;Q8WLL1;B1NH25;Q37365;Q37231;D6MYK9;Q3ZR39;C7A5Z4;C7AF22;C7AF24;Q8HRM2;Q3ZR41;A9X3W1;D8L8B3;Q8WHV2;Q32313;Q37173;Q7YJS1;C3VMV0;Q9XQF1;O47281;Q5J9S0;Q29VE8;Q40141;Q6YN64;Q8MD81;C3S8S0;Q32811;Q31876;Q8MCY2	5081	56	CID		74.61	9.37288e-05		6	55		1	2396.13	-13.9997	11/200	pps_Medicago_trypsin_rep1.mgf
	Medium	VALEAcVKxR	B7P0F0;Q36637;Q37357;Q9ZS63;P93986	7	5	CID	C6(Carbamidomethyl), X9(A)	55.45	0.00931485		5	56		1	1116.56	-54.3234	8/82	pps_Medicago_trypsin_rep1.mgf
	Medium	LGLSAKNYGR	B8YGX4;Q6PSM7;Q71N62;Q6J6P1;Q29VE5;Q32800;O47054;Q8HT56;Q9XQH3;O98553;Q9TJN8;Q9GCX9;D8V9G2;Q8SKV4;O63184;P93977;P93987;B6GUW7;D8V9E5;Q33620;Q8MAK6;Q32259;Q33363;Q33440;A0ZQQ1;P92263;Q8HDA1;P94041;P94071;B7P0F0;Q36637;Q37357;Q9ZS63;P93986;A0PDA4;Q32224;Q95EN1;Q8MCX1;Q9GDQ2;A0PD98;A5X4I3;O47279;Q32183;P94074;D8V9A7;A5X4L3;D8V9E6;Q9GD45;Q9XQP7;D9U1G2;Q5DK06;O98549;P31202;Q85VJ2;O98994;Q95634;Q8WJK2;…	23756	173	CID		52.24	0.0222396		4	57		1	1078.57	-27.0833	13/86	pps_Medicago_trypsin_rep1.mgf
	Low	YGRPLLGcTIKPK	B8YGX4;Q6PSM7;Q71N62;Q6J6P1;Q29VE5;Q32800;O47054;Q8HT56;Q9XQH3;O98553;Q9TJN8;Q9GCX9;D8V9G2;Q8SKV4;O63184;B6GUW7;D8V9E5;Q33620;Q8MAK6;Q32259;Q33363;Q33440;A0ZQQ1;P92263;P94065;P94041;P94071;Q36637;Q37357;Q9ZS63;A0PDA4;Q32224;Q95EN1;Q8MCX1;A0PD98;A5X4I3;O47279;P94074;D8V9A7;A5X4L3;D8V9E6;Q9GD45;Q9XQP7;D9U1G2;D0F109;Q5DK06;O98549;P28380;P31202;Q05993;Q85VJ2;O98994;O98548;Q9XEQ0;Q6JXQ9;Q6Y2Z1;A0PDB4;…	22098	163	CID	C8(Carbamidomethyl)	38.87	0.485962		4	57	44	1	1502.82	-20.3918	12/120	pps_Medicago_trypsin_rep1.mgf
	Low	EGNEIIR	Q29VE5;O47054;Q9XQH3;O98553;Q9TJN8;A0ZQQ1;Q8HDA1;Q37357;A0PDA4;A0PD98;A5X4I3;Q32183;A5X4L3;D9U1G2;O98549;Q05993;O98994;Q95634;Q8WJK2;O98548;Q6Y2Z1;A0PDB4;A4F2T3;C7A5Y1;O82538;Q9BA14;O98545;Q9GHU3;C7A5Z2;Q9T2E2;P93952;O47280;D6MYK4;Q8HUZ1;Q6VW37;Q3T8E6;Q0H754;Q95A44;Q95633;Q7YMT1;Q71N71;Q6VW25;O98879;Q4VI79;A0PDC7;E2CZ58;O03648;Q6VW40;Q8HUX6;Q5J9S3;Q6VW24;C7A609;Q8WLL1;Q9GEN6;B1NH25;O98429;Q37231;…	8148	88	CID		19.84	31.9953		3	56	33	1	830.439	2.2383	5/65	pps_Medicago_trypsin_rep1.mgf
	Low	DTDILAAFR	Q6PSM7;Q6J6P1;Q29VE5;Q32800;Q9TJY5;O47054;Q95CD5;Q9TJN8;Q9GCX9;D6C635;O63184;P93977;P93987;B6GUW7;Q33620;Q32259;Q33363;Q33440;A0ZQQ1;P92263;Q8HDA1;P94041;P94071;Q37357;Q9ZS63;P93986;Q95EN1;Q8MCX1;Q9GDQ2;A0PD98;A5X4I3;O47279;Q32183;P94074;D8V9A7;A5X4L3;D8V9E6;Q9GD45;Q9XQP7;D9U1G2;D0F109;Q8MCX9;Q5DK06;Q6SSI3;O98549;Q95E64;P28380;P31202;Q85VJ2;Q95634;Q8WJK2;O98548;Q6JXQ9;C7A5Y1;O82538;O98545;Q9XQL2;…	17492	159	CID		18.42	49.8385		3	56	26	1	1021.54	8.76981	5/74	pps_Medicago_trypsin_rep1.mgf
Q33363	23.96	9	9	455	50.2584	6.80029	237.883	Ribulose 1,5-biphosphate carboxylase large subunit (Fragment) OS=Chamaecytisus purpureus GN=rbcL PE=3 SV=1 - [Q33363_9FABA]
	Confidence Icon	Sequence	Protein Accessions	# Proteins	# Protein Groups	Activation Type	Modifications	IonScore	Exp Value	Δ Score	Rank	Identity High	Homology Threshold	Charge	m/z [Da]	ΔM [ppm]	Ions Matched	Spectrum File
	High	TFQGPPHGIQVER	Q6PSM7;Q71N62;Q29VE5;Q32800;Q9TJY5;Q8HT56;Q9XQH3;Q9TJN8;D8V9G2;Q8SKV4;D6C635;O63184;P93977;B6GUW7;D8V9E5;Q8MAK6;Q32259;Q33363;Q33440;A0ZQQ1;P92263;P94065;P94041;P94071;Q37357;Q9ZS63;A0PDA4;Q95EN1;Q8MCX1;Q9GDQ2;A0PD98;A5X4I3;O47279;Q32183;P94074;D8V9A7;A5X4L3;D8V9E6;P28380;P31202;Q05993;Q85VJ2;O98994;Q95634;Q8WJK2;O98548;Q9XEQ0;Q6JXQ9;Q6Y2Z1;A0PDB4;A4F2T3;C7A5Y1;O82538;Q9BA14;O98545;Q9XQL2;Q9GHU3;…	19129	161	CID		104.04	1.56199e-07		5	57		1	1465.75	-6.34577	11/139	pps_Medicago_trypsin_rep1.mgf
	High	DITLGFVDLLR	Q6PSM7;Q29VE5;Q32800;Q9TJY5;Q8HT56;Q9XQH3;O98553;D8V9G2;Q8SKV4;D6C635;O63184;P93977;P93987;B6GUW7;D8V9E5;Q33620;Q32259;Q33363;Q33440;A0ZQQ1;P92263;P94065;P94041;B7P0F0;Q9ZS63;P93986;A0PDA4;Q8MCX1;Q9GDQ2;A0PD98;Q32183;P94074;D8V9A7;D8V9E6;Q9GD45;Q8HUY5;Q9XQP7;D9U1G2;Q5DK06;O98549;Q95E64;P28380;P31202;Q85VJ2;O98994;Q95634;O98548;Q6Y2Z1;A0PDB4;A4F2T3;C7A5Y1;O82538;O98545;Q9XQL2;C7A5Z2;P93952;Q5I998;…	5330	94	CID		99.57	4.14565e-07		4	57		1	1261.69	-19.681	10/97	pps_Medicago_trypsin_rep1.mgf
	High	DKLNKYGRPLLGcTIKPK	B8YGX4;Q6PSM7;Q71N62;Q6J6P1;Q29VE5;Q32800;Q8HT56;Q9XQH3;Q9TJN8;Q9GCX9;D8V9G2;Q8SKV4;O63184;B6GUW7;D8V9E5;Q33620;Q8MAK6;Q32259;Q33363;Q33440;A0ZQQ1;P92263;P94065;P94041;P94071;Q36637;Q37357;Q9ZS63;A0PDA4;Q32224;Q95EN1;Q8MCX1;A0PD98;A5X4I3;O47279;P94074;D8V9A7;A5X4L3;D8V9E6;Q9GD45;Q9XQP7;D9U1G2;D0F109;Q5DK06;O98549;P28380;P31202;Q05993;Q85VJ2;O98994;O98548;Q9XEQ0;Q6JXQ9;Q6Y2Z1;A0PDB4;A4F2T3;O82538;…	21788	155	CID	C13(Carbamidomethyl)	94.05	1.40474e-06		6	57		1	2101.18	-6.7749	21/198	pps_Medicago_trypsin_rep1.mgf
	High	LTYYTPDYETKDTDILAAFR	Q29VE5;Q95CD5;Q9TJN8;Q33363;A0ZQQ1;P92263;Q37357;Q95EN1;O47279;Q32183;D0F109;P31202;Q8WJK2;C7A5Y1;Q9GHU3;Q9T2E2;Q8WIZ6;D6MYK4;Q15KA0;Q9TLI3;Q4VI79;E2CZ58;Q9MT23;O78603;Q95EN0;Q5J9S3;C7A609;Q8WLL1;B1NH25;Q37365;Q37231;D6MYK9;Q3ZR39;C7A5Z4;C7AF22;C7AF24;Q8HRM2;Q3ZR41;A9X3W1;D8L8B3;Q8WHV2;Q32313;Q37173;Q7YJS1;C3VMV0;Q9XQF1;O47281;Q5J9S0;Q29VE8;Q40141;Q6YN64;Q8MD81;C3S8S0;Q32811;Q31876;Q8MCY2	5081	56	CID		74.61	9.37288e-05		6	55		1	2396.13	-13.9997	11/200	pps_Medicago_trypsin_rep1.mgf
	Medium	VALEAcVKAR	Q32800;Q9TJY5;O47054;Q8HT56;Q9XQH3;Q95CD5;O98553;Q9TJN8;Q9GCX9;D8V9G2;Q8SKV4;D6C635;O63184;P93977;P93987;B6GUW7;D8V9E5;Q33620;Q8MAK6;Q32259;Q33363;Q33440;A0ZQQ1;P92263;P94065;Q8HDA1;P94041;P94071	1195	28	CID	C6(Carbamidomethyl)	55.45	0.00931485		4	56		1	1116.56	-54.3234	8/82	pps_Medicago_trypsin_rep1.mgf
	Medium	LGLSAKNYGR	B8YGX4;Q6PSM7;Q71N62;Q6J6P1;Q29VE5;Q32800;O47054;Q8HT56;Q9XQH3;O98553;Q9TJN8;Q9GCX9;D8V9G2;Q8SKV4;O63184;P93977;P93987;B6GUW7;D8V9E5;Q33620;Q8MAK6;Q32259;Q33363;Q33440;A0ZQQ1;P92263;Q8HDA1;P94041;P94071;B7P0F0;Q36637;Q37357;Q9ZS63;P93986;A0PDA4;Q32224;Q95EN1;Q8MCX1;Q9GDQ2;A0PD98;A5X4I3;O47279;Q32183;P94074;D8V9A7;A5X4L3;D8V9E6;Q9GD45;Q9XQP7;D9U1G2;Q5DK06;O98549;P31202;Q85VJ2;O98994;Q95634;Q8WJK2;…	23756	173	CID		52.24	0.0222396		4	57		1	1078.57	-27.0833	13/86	pps_Medicago_trypsin_rep1.mgf
	Low	YGRPLLGcTIKPK	B8YGX4;Q6PSM7;Q71N62;Q6J6P1;Q29VE5;Q32800;O47054;Q8HT56;Q9XQH3;O98553;Q9TJN8;Q9GCX9;D8V9G2;Q8SKV4;O63184;B6GUW7;D8V9E5;Q33620;Q8MAK6;Q32259;Q33363;Q33440;A0ZQQ1;P92263;P94065;P94041;P94071;Q36637;Q37357;Q9ZS63;A0PDA4;Q32224;Q95EN1;Q8MCX1;A0PD98;A5X4I3;O47279;P94074;D8V9A7;A5X4L3;D8V9E6;Q9GD45;Q9XQP7;D9U1G2;D0F109;Q5DK06;O98549;P28380;P31202;Q05993;Q85VJ2;O98994;O98548;Q9XEQ0;Q6JXQ9;Q6Y2Z1;A0PDB4;…	22098	163	CID	C8(Carbamidomethyl)	38.87	0.485962		4	57	44	1	1502.82	-20.3918	12/120	pps_Medicago_trypsin_rep1.mgf
	Low	ELGVPIVmHDYLTGGFTANTSLSHYCR	Q9TJN8;Q9GCX9;Q32259;Q33363;A0PDA4;Q95EN1;Q9GD45;A0PDB4;Q6L9Z4;Q95A44;B1NH25;Q6L9Z3;A4PB47	467	13	CID	M8(Oxidation)	20.42	22.228		8	55	40	1	2997.56	46.3222	6/272	pps_Medicago_trypsin_rep1.mgf
	Low	DTDILAAFR	Q6PSM7;Q6J6P1;Q29VE5;Q32800;Q9TJY5;O47054;Q95CD5;Q9TJN8;Q9GCX9;D6C635;O63184;P93977;P93987;B6GUW7;Q33620;Q32259;Q33363;Q33440;A0ZQQ1;P92263;Q8HDA1;P94041;P94071;Q37357;Q9ZS63;P93986;Q95EN1;Q8MCX1;Q9GDQ2;A0PD98;A5X4I3;O47279;Q32183;P94074;D8V9A7;A5X4L3;D8V9E6;Q9GD45;Q9XQP7;D9U1G2;D0F109;Q8MCX9;Q5DK06;Q6SSI3;O98549;Q95E64;P28380;P31202;Q85VJ2;Q95634;Q8WJK2;O98548;Q6JXQ9;C7A5Y1;O82538;O98545;Q9XQL2;…	17492	159	CID		18.42	49.8385		3	56	26	1	1021.54	8.76981	5/74	pps_Medicago_trypsin_rep1.mgf
Q6PSM7	18.25	8	8	422	47.0108	6.91748	236.694	Ribulose-1,5-bisphosphate carboxylase/oxygenase large subunit (Fragment) OS=Orobanche coerulescens GN=rbcL PE=3 SV=1 - [Q6PSM7_9LAMI]
	Confidence Icon	Sequence	Protein Accessions	# Proteins	# Protein Groups	Activation Type	Modifications	IonScore	Exp Value	Δ Score	Rank	Identity High	Homology Threshold	Charge	m/z [Da]	ΔM [ppm]	Ions Matched	Spectrum File
	High	TFQGPPHGIQVER	Q6PSM7;Q71N62;Q29VE5;Q32800;Q9TJY5;Q8HT56;Q9XQH3;Q9TJN8;D8V9G2;Q8SKV4;D6C635;O63184;P93977;B6GUW7;D8V9E5;Q8MAK6;Q32259;Q33363;Q33440;A0ZQQ1;P92263;P94065;P94041;P94071;Q37357;Q9ZS63;A0PDA4;Q95EN1;Q8MCX1;Q9GDQ2;A0PD98;A5X4I3;O47279;Q32183;P94074;D8V9A7;A5X4L3;D8V9E6;P28380;P31202;Q05993;Q85VJ2;O98994;Q95634;Q8WJK2;O98548;Q9XEQ0;Q6JXQ9;Q6Y2Z1;A0PDB4;A4F2T3;C7A5Y1;O82538;Q9BA14;O98545;Q9XQL2;Q9GHU3;…	19129	161	CID		104.04	1.56199e-07		5	57		1	1465.75	-6.34577	11/139	pps_Medicago_trypsin_rep1.mgf
	High	DITLGFVDLLR	Q6PSM7;Q29VE5;Q32800;Q9TJY5;Q8HT56;Q9XQH3;O98553;D8V9G2;Q8SKV4;D6C635;O63184;P93977;P93987;B6GUW7;D8V9E5;Q33620;Q32259;Q33363;Q33440;A0ZQQ1;P92263;P94065;P94041;B7P0F0;Q9ZS63;P93986;A0PDA4;Q8MCX1;Q9GDQ2;A0PD98;Q32183;P94074;D8V9A7;D8V9E6;Q9GD45;Q8HUY5;Q9XQP7;D9U1G2;Q5DK06;O98549;Q95E64;P28380;P31202;Q85VJ2;O98994;Q95634;O98548;Q6Y2Z1;A0PDB4;A4F2T3;C7A5Y1;O82538;O98545;Q9XQL2;C7A5Z2;P93952;Q5I998;…	5330	94	CID		99.57	4.14565e-07		4	57		1	1261.69	-19.681	10/97	pps_Medicago_trypsin_rep1.mgf
	High	DKLNKYGRPLLGcTIKPK	B8YGX4;Q6PSM7;Q71N62;Q6J6P1;Q29VE5;Q32800;Q8HT56;Q9XQH3;Q9TJN8;Q9GCX9;D8V9G2;Q8SKV4;O63184;B6GUW7;D8V9E5;Q33620;Q8MAK6;Q32259;Q33363;Q33440;A0ZQQ1;P92263;P94065;P94041;P94071;Q36637;Q37357;Q9ZS63;A0PDA4;Q32224;Q95EN1;Q8MCX1;A0PD98;A5X4I3;O47279;P94074;D8V9A7;A5X4L3;D8V9E6;Q9GD45;Q9XQP7;D9U1G2;D0F109;Q5DK06;O98549;P28380;P31202;Q05993;Q85VJ2;O98994;O98548;Q9XEQ0;Q6JXQ9;Q6Y2Z1;A0PDB4;A4F2T3;O82538;…	21788	155	CID	C13(Carbamidomethyl)	94.05	1.40474e-06		6	57		1	2101.18	-6.7749	21/198	pps_Medicago_trypsin_rep1.mgf
	High	DITLGFVDLLRDDFIEK	Q6PSM7;Q29VE5;Q32800;Q9TJY5;D8V9G2;Q8SKV4;O63184;P93977;P93987;B6GUW7;D8V9E5;Q32259;Q33440;A0ZQQ1;P94041;B7P0F0;P93986;A0PDA4;Q8MCX1;A0PD98;Q32183;D8V9A7;D8V9E6;Q9XQP7;Q5DK06;Q95E64;P28380;P31202;O98994;A0PDB4;C7A5Y1;O82538;O98545;Q9XQL2;Q5I998;Q0H754;Q95A44;Q95633;Q710K9;A0PDC7;Q710I6;D6C5Z6;Q5I972;B1NH25;Q32825;Q8MCW5;C7A5Z4;A9X3W1;Q85YX6;Q5I9A0;A5X4P1;Q95631;Q7YLG2;Q5J9S0;Q29VE8;Q7I250;Q7YLH5	3135	57	CID		73.59	0.000124199		7	56		1	2009.03	-15.0278	18/171	pps_Medicago_trypsin_rep1.mgf
	Medium	VAIEAcVQAR	B8YGX4;Q6PSM7	3	2	CID	C6(Carbamidomethyl)	55.45	0.00931485	0	1	56		1	1116.56	-21.7322	8/82	pps_Medicago_trypsin_rep1.mgf
	Medium	LGLSAKNYGR	B8YGX4;Q6PSM7;Q71N62;Q6J6P1;Q29VE5;Q32800;O47054;Q8HT56;Q9XQH3;O98553;Q9TJN8;Q9GCX9;D8V9G2;Q8SKV4;O63184;P93977;P93987;B6GUW7;D8V9E5;Q33620;Q8MAK6;Q32259;Q33363;Q33440;A0ZQQ1;P92263;Q8HDA1;P94041;P94071;B7P0F0;Q36637;Q37357;Q9ZS63;P93986;A0PDA4;Q32224;Q95EN1;Q8MCX1;Q9GDQ2;A0PD98;A5X4I3;O47279;Q32183;P94074;D8V9A7;A5X4L3;D8V9E6;Q9GD45;Q9XQP7;D9U1G2;Q5DK06;O98549;P31202;Q85VJ2;O98994;Q95634;Q8WJK2;…	23756	173	CID		52.24	0.0222396		4	57		1	1078.57	-27.0833	13/86	pps_Medicago_trypsin_rep1.mgf
	Low	YGRPLLGcTIKPK	B8YGX4;Q6PSM7;Q71N62;Q6J6P1;Q29VE5;Q32800;O47054;Q8HT56;Q9XQH3;O98553;Q9TJN8;Q9GCX9;D8V9G2;Q8SKV4;O63184;B6GUW7;D8V9E5;Q33620;Q8MAK6;Q32259;Q33363;Q33440;A0ZQQ1;P92263;P94065;P94041;P94071;Q36637;Q37357;Q9ZS63;A0PDA4;Q32224;Q95EN1;Q8MCX1;A0PD98;A5X4I3;O47279;P94074;D8V9A7;A5X4L3;D8V9E6;Q9GD45;Q9XQP7;D9U1G2;D0F109;Q5DK06;O98549;P28380;P31202;Q05993;Q85VJ2;O98994;O98548;Q9XEQ0;Q6JXQ9;Q6Y2Z1;A0PDB4;…	22098	163	CID	C8(Carbamidomethyl)	38.87	0.485962		4	57	44	1	1502.82	-20.3918	12/120	pps_Medicago_trypsin_rep1.mgf
	Low	DTDILAAFR	Q6PSM7;Q6J6P1;Q29VE5;Q32800;Q9TJY5;O47054;Q95CD5;Q9TJN8;Q9GCX9;D6C635;O63184;P93977;P93987;B6GUW7;Q33620;Q32259;Q33363;Q33440;A0ZQQ1;P92263;Q8HDA1;P94041;P94071;Q37357;Q9ZS63;P93986;Q95EN1;Q8MCX1;Q9GDQ2;A0PD98;A5X4I3;O47279;Q32183;P94074;D8V9A7;A5X4L3;D8V9E6;Q9GD45;Q9XQP7;D9U1G2;D0F109;Q8MCX9;Q5DK06;Q6SSI3;O98549;Q95E64;P28380;P31202;Q85VJ2;Q95634;Q8WJK2;O98548;Q6JXQ9;C7A5Y1;O82538;O98545;Q9XQL2;…	17492	159	CID		18.42	49.8385		3	56	26	1	1021.54	8.76981	5/74	pps_Medicago_trypsin_rep1.mgf
Q8HT56	14.5	7	7	469	51.9489	6.68311	236.694	Ribulose-1, 5-bisphosphate carboxylase (Fragment) OS=Uncaria guianensis GN=rbcL PE=3 SV=2 - [Q8HT56_9GENT]
	Confidence Icon	Sequence	Protein Accessions	# Proteins	# Protein Groups	Activation Type	Modifications	IonScore	Exp Value	Δ Score	Rank	Identity High	Homology Threshold	Charge	m/z [Da]	ΔM [ppm]	Ions Matched	Spectrum File
	High	TFQGPPHGIQVER	Q6PSM7;Q71N62;Q29VE5;Q32800;Q9TJY5;Q8HT56;Q9XQH3;Q9TJN8;D8V9G2;Q8SKV4;D6C635;O63184;P93977;B6GUW7;D8V9E5;Q8MAK6;Q32259;Q33363;Q33440;A0ZQQ1;P92263;P94065;P94041;P94071;Q37357;Q9ZS63;A0PDA4;Q95EN1;Q8MCX1;Q9GDQ2;A0PD98;A5X4I3;O47279;Q32183;P94074;D8V9A7;A5X4L3;D8V9E6;P28380;P31202;Q05993;Q85VJ2;O98994;Q95634;Q8WJK2;O98548;Q9XEQ0;Q6JXQ9;Q6Y2Z1;A0PDB4;A4F2T3;C7A5Y1;O82538;Q9BA14;O98545;Q9XQL2;Q9GHU3;…	19129	161	CID		104.04	1.56199e-07		5	57		1	1465.75	-6.34577	11/139	pps_Medicago_trypsin_rep1.mgf
	High	DITLGFVDLLR	Q6PSM7;Q29VE5;Q32800;Q9TJY5;Q8HT56;Q9XQH3;O98553;D8V9G2;Q8SKV4;D6C635;O63184;P93977;P93987;B6GUW7;D8V9E5;Q33620;Q32259;Q33363;Q33440;A0ZQQ1;P92263;P94065;P94041;B7P0F0;Q9ZS63;P93986;A0PDA4;Q8MCX1;Q9GDQ2;A0PD98;Q32183;P94074;D8V9A7;D8V9E6;Q9GD45;Q8HUY5;Q9XQP7;D9U1G2;Q5DK06;O98549;Q95E64;P28380;P31202;Q85VJ2;O98994;Q95634;O98548;Q6Y2Z1;A0PDB4;A4F2T3;C7A5Y1;O82538;O98545;Q9XQL2;C7A5Z2;P93952;Q5I998;…	5330	94	CID		99.57	4.14565e-07		4	57		1	1261.69	-19.681	10/97	pps_Medicago_trypsin_rep1.mgf
	High	DKLNKYGRPLLGcTIKPK	B8YGX4;Q6PSM7;Q71N62;Q6J6P1;Q29VE5;Q32800;Q8HT56;Q9XQH3;Q9TJN8;Q9GCX9;D8V9G2;Q8SKV4;O63184;B6GUW7;D8V9E5;Q33620;Q8MAK6;Q32259;Q33363;Q33440;A0ZQQ1;P92263;P94065;P94041;P94071;Q36637;Q37357;Q9ZS63;A0PDA4;Q32224;Q95EN1;Q8MCX1;A0PD98;A5X4I3;O47279;P94074;D8V9A7;A5X4L3;D8V9E6;Q9GD45;Q9XQP7;D9U1G2;D0F109;Q5DK06;O98549;P28380;P31202;Q05993;Q85VJ2;O98994;O98548;Q9XEQ0;Q6JXQ9;Q6Y2Z1;A0PDB4;A4F2T3;O82538;…	21788	155	CID	C13(Carbamidomethyl)	94.05	1.40474e-06		6	57		1	2101.18	-6.7749	21/198	pps_Medicago_trypsin_rep1.mgf
	High	DITLGFVDLLRDDFIxK	Q8HT56;Q85VJ2;A4F2T3;Q32233	8	4	CID	X16(E)	73.59	0.000124199		8	56		1	2009.03	-15.0278	18/168	pps_Medicago_trypsin_rep1.mgf
	Medium	VALEAcVKAR	Q32800;Q9TJY5;O47054;Q8HT56;Q9XQH3;Q95CD5;O98553;Q9TJN8;Q9GCX9;D8V9G2;Q8SKV4;D6C635;O63184;P93977;P93987;B6GUW7;D8V9E5;Q33620;Q8MAK6;Q32259;Q33363;Q33440;A0ZQQ1;P92263;P94065;Q8HDA1;P94041;P94071	1195	28	CID	C6(Carbamidomethyl)	55.45	0.00931485		4	56		1	1116.56	-54.3234	8/82	pps_Medicago_trypsin_rep1.mgf
	Medium	LGLSAKNYGR	B8YGX4;Q6PSM7;Q71N62;Q6J6P1;Q29VE5;Q32800;O47054;Q8HT56;Q9XQH3;O98553;Q9TJN8;Q9GCX9;D8V9G2;Q8SKV4;O63184;P93977;P93987;B6GUW7;D8V9E5;Q33620;Q8MAK6;Q32259;Q33363;Q33440;A0ZQQ1;P92263;Q8HDA1;P94041;P94071;B7P0F0;Q36637;Q37357;Q9ZS63;P93986;A0PDA4;Q32224;Q95EN1;Q8MCX1;Q9GDQ2;A0PD98;A5X4I3;O47279;Q32183;P94074;D8V9A7;A5X4L3;D8V9E6;Q9GD45;Q9XQP7;D9U1G2;Q5DK06;O98549;P31202;Q85VJ2;O98994;Q95634;Q8WJK2;…	23756	173	CID		52.24	0.0222396		4	57		1	1078.57	-27.0833	13/86	pps_Medicago_trypsin_rep1.mgf
	Low	YGRPLLGcTIKPK	B8YGX4;Q6PSM7;Q71N62;Q6J6P1;Q29VE5;Q32800;O47054;Q8HT56;Q9XQH3;O98553;Q9TJN8;Q9GCX9;D8V9G2;Q8SKV4;O63184;B6GUW7;D8V9E5;Q33620;Q8MAK6;Q32259;Q33363;Q33440;A0ZQQ1;P92263;P94065;P94041;P94071;Q36637;Q37357;Q9ZS63;A0PDA4;Q32224;Q95EN1;Q8MCX1;A0PD98;A5X4I3;O47279;P94074;D8V9A7;A5X4L3;D8V9E6;Q9GD45;Q9XQP7;D9U1G2;D0F109;Q5DK06;O98549;P28380;P31202;Q05993;Q85VJ2;O98994;O98548;Q9XEQ0;Q6JXQ9;Q6Y2Z1;A0PDB4;…	22098	163	CID	C8(Carbamidomethyl)	38.87	0.485962		4	57	44	1	1502.82	-20.3918	12/120	pps_Medicago_trypsin_rep1.mgf
D8V9G2	17.91	9	8	430	47.3829	6.58057	236.694	Ribulose-1,5-bisphosphate carboxylase/oxygenase large subunit (Fragment) OS=Timonius celebicus GN=rbcL PE=3 SV=1 - [D8V9G2_9GENT]
	Confidence Icon	Sequence	Protein Accessions	# Proteins	# Protein Groups	Activation Type	Modifications	IonScore	Exp Value	Δ Score	Rank	Identity High	Homology Threshold	Charge	m/z [Da]	ΔM [ppm]	Ions Matched	Spectrum File
	High	TFQGPPHGIQVER	Q6PSM7;Q71N62;Q29VE5;Q32800;Q9TJY5;Q8HT56;Q9XQH3;Q9TJN8;D8V9G2;Q8SKV4;D6C635;O63184;P93977;B6GUW7;D8V9E5;Q8MAK6;Q32259;Q33363;Q33440;A0ZQQ1;P92263;P94065;P94041;P94071;Q37357;Q9ZS63;A0PDA4;Q95EN1;Q8MCX1;Q9GDQ2;A0PD98;A5X4I3;O47279;Q32183;P94074;D8V9A7;A5X4L3;D8V9E6;P28380;P31202;Q05993;Q85VJ2;O98994;Q95634;Q8WJK2;O98548;Q9XEQ0;Q6JXQ9;Q6Y2Z1;A0PDB4;A4F2T3;C7A5Y1;O82538;Q9BA14;O98545;Q9XQL2;Q9GHU3;…	19129	161	CID		104.04	1.56199e-07		5	57		1	1465.75	-6.34577	11/139	pps_Medicago_trypsin_rep1.mgf
	High	DITLGFVDLLR	Q6PSM7;Q29VE5;Q32800;Q9TJY5;Q8HT56;Q9XQH3;O98553;D8V9G2;Q8SKV4;D6C635;O63184;P93977;P93987;B6GUW7;D8V9E5;Q33620;Q32259;Q33363;Q33440;A0ZQQ1;P92263;P94065;P94041;B7P0F0;Q9ZS63;P93986;A0PDA4;Q8MCX1;Q9GDQ2;A0PD98;Q32183;P94074;D8V9A7;D8V9E6;Q9GD45;Q8HUY5;Q9XQP7;D9U1G2;Q5DK06;O98549;Q95E64;P28380;P31202;Q85VJ2;O98994;Q95634;O98548;Q6Y2Z1;A0PDB4;A4F2T3;C7A5Y1;O82538;O98545;Q9XQL2;C7A5Z2;P93952;Q5I998;…	5330	94	CID		99.57	4.14565e-07		4	57		1	1261.69	-19.681	10/97	pps_Medicago_trypsin_rep1.mgf
	High	DKLNKYGRPLLGcTIKPK	B8YGX4;Q6PSM7;Q71N62;Q6J6P1;Q29VE5;Q32800;Q8HT56;Q9XQH3;Q9TJN8;Q9GCX9;D8V9G2;Q8SKV4;O63184;B6GUW7;D8V9E5;Q33620;Q8MAK6;Q32259;Q33363;Q33440;A0ZQQ1;P92263;P94065;P94041;P94071;Q36637;Q37357;Q9ZS63;A0PDA4;Q32224;Q95EN1;Q8MCX1;A0PD98;A5X4I3;O47279;P94074;D8V9A7;A5X4L3;D8V9E6;Q9GD45;Q9XQP7;D9U1G2;D0F109;Q5DK06;O98549;P28380;P31202;Q05993;Q85VJ2;O98994;O98548;Q9XEQ0;Q6JXQ9;Q6Y2Z1;A0PDB4;A4F2T3;O82538;…	21788	155	CID	C13(Carbamidomethyl)	94.05	1.40474e-06		6	57		1	2101.18	-6.7749	21/198	pps_Medicago_trypsin_rep1.mgf
	High	DITLGFVDLLRDDFIEK	Q6PSM7;Q29VE5;Q32800;Q9TJY5;D8V9G2;Q8SKV4;O63184;P93977;P93987;B6GUW7;D8V9E5;Q32259;Q33440;A0ZQQ1;P94041;B7P0F0;P93986;A0PDA4;Q8MCX1;A0PD98;Q32183;D8V9A7;D8V9E6;Q9XQP7;Q5DK06;Q95E64;P28380;P31202;O98994;A0PDB4;C7A5Y1;O82538;O98545;Q9XQL2;Q5I998;Q0H754;Q95A44;Q95633;Q710K9;A0PDC7;Q710I6;D6C5Z6;Q5I972;B1NH25;Q32825;Q8MCW5;C7A5Z4;A9X3W1;Q85YX6;Q5I9A0;A5X4P1;Q95631;Q7YLG2;Q5J9S0;Q29VE8;Q7I250;Q7YLH5	3135	57	CID		73.59	0.000124199		7	56		1	2009.03	-15.0278	18/171	pps_Medicago_trypsin_rep1.mgf
	Medium	VALEAcVKAR	Q32800;Q9TJY5;O47054;Q8HT56;Q9XQH3;Q95CD5;O98553;Q9TJN8;Q9GCX9;D8V9G2;Q8SKV4;D6C635;O63184;P93977;P93987;B6GUW7;D8V9E5;Q33620;Q8MAK6;Q32259;Q33363;Q33440;A0ZQQ1;P92263;P94065;Q8HDA1;P94041;P94071	1195	28	CID	C6(Carbamidomethyl)	55.45	0.00931485		4	56		1	1116.56	-54.3234	8/82	pps_Medicago_trypsin_rep1.mgf
	Medium	LGLSAKNYGR	B8YGX4;Q6PSM7;Q71N62;Q6J6P1;Q29VE5;Q32800;O47054;Q8HT56;Q9XQH3;O98553;Q9TJN8;Q9GCX9;D8V9G2;Q8SKV4;O63184;P93977;P93987;B6GUW7;D8V9E5;Q33620;Q8MAK6;Q32259;Q33363;Q33440;A0ZQQ1;P92263;Q8HDA1;P94041;P94071;B7P0F0;Q36637;Q37357;Q9ZS63;P93986;A0PDA4;Q32224;Q95EN1;Q8MCX1;Q9GDQ2;A0PD98;A5X4I3;O47279;Q32183;P94074;D8V9A7;A5X4L3;D8V9E6;Q9GD45;Q9XQP7;D9U1G2;Q5DK06;O98549;P31202;Q85VJ2;O98994;Q95634;Q8WJK2;…	23756	173	CID		52.24	0.0222396		4	57		1	1078.57	-27.0833	13/86	pps_Medicago_trypsin_rep1.mgf
	Low	YGRPLLGcTIKPK	B8YGX4;Q6PSM7;Q71N62;Q6J6P1;Q29VE5;Q32800;O47054;Q8HT56;Q9XQH3;O98553;Q9TJN8;Q9GCX9;D8V9G2;Q8SKV4;O63184;B6GUW7;D8V9E5;Q33620;Q8MAK6;Q32259;Q33363;Q33440;A0ZQQ1;P92263;P94065;P94041;P94071;Q36637;Q37357;Q9ZS63;A0PDA4;Q32224;Q95EN1;Q8MCX1;A0PD98;A5X4I3;O47279;P94074;D8V9A7;A5X4L3;D8V9E6;Q9GD45;Q9XQP7;D9U1G2;D0F109;Q5DK06;O98549;P28380;P31202;Q05993;Q85VJ2;O98994;O98548;Q9XEQ0;Q6JXQ9;Q6Y2Z1;A0PDB4;…	22098	163	CID	C8(Carbamidomethyl)	38.87	0.485962		4	57	44	1	1502.82	-20.3918	12/120	pps_Medicago_trypsin_rep1.mgf
	Low	DTDIxAAFR	D8V9G2;O03636;Q6VW24;O03650	7	4	CID	X5(I)	18.42	49.8385		2	56	26	1	1021.54	8.76981	5/74	pps_Medicago_trypsin_rep1.mgf
	Low	DTDIxAAFR	D8V9G2;O03636;Q6VW24;O03650	7	4	CID	X5(L)	18.42	49.8385		7	56	26	1	1021.54	8.76981	5/74	pps_Medicago_trypsin_rep1.mgf
O63184	20	10	9	480	53.1503	6.68311	236.694	Ribulose-1,5-bisphosphate carboxylase (Fragment) OS=Rondeletia odorata GN=rbcL PE=3 SV=1 - [O63184_9GENT]
	Confidence Icon	Sequence	Protein Accessions	# Proteins	# Protein Groups	Activation Type	Modifications	IonScore	Exp Value	Δ Score	Rank	Identity High	Homology Threshold	Charge	m/z [Da]	ΔM [ppm]	Ions Matched	Spectrum File
	High	TFQGPPHGIQVER	Q6PSM7;Q71N62;Q29VE5;Q32800;Q9TJY5;Q8HT56;Q9XQH3;Q9TJN8;D8V9G2;Q8SKV4;D6C635;O63184;P93977;B6GUW7;D8V9E5;Q8MAK6;Q32259;Q33363;Q33440;A0ZQQ1;P92263;P94065;P94041;P94071;Q37357;Q9ZS63;A0PDA4;Q95EN1;Q8MCX1;Q9GDQ2;A0PD98;A5X4I3;O47279;Q32183;P94074;D8V9A7;A5X4L3;D8V9E6;P28380;P31202;Q05993;Q85VJ2;O98994;Q95634;Q8WJK2;O98548;Q9XEQ0;Q6JXQ9;Q6Y2Z1;A0PDB4;A4F2T3;C7A5Y1;O82538;Q9BA14;O98545;Q9XQL2;Q9GHU3;…	19129	161	CID		104.04	1.56199e-07		5	57		1	1465.75	-6.34577	11/139	pps_Medicago_trypsin_rep1.mgf
	High	DITLGFVDLLR	Q6PSM7;Q29VE5;Q32800;Q9TJY5;Q8HT56;Q9XQH3;O98553;D8V9G2;Q8SKV4;D6C635;O63184;P93977;P93987;B6GUW7;D8V9E5;Q33620;Q32259;Q33363;Q33440;A0ZQQ1;P92263;P94065;P94041;B7P0F0;Q9ZS63;P93986;A0PDA4;Q8MCX1;Q9GDQ2;A0PD98;Q32183;P94074;D8V9A7;D8V9E6;Q9GD45;Q8HUY5;Q9XQP7;D9U1G2;Q5DK06;O98549;Q95E64;P28380;P31202;Q85VJ2;O98994;Q95634;O98548;Q6Y2Z1;A0PDB4;A4F2T3;C7A5Y1;O82538;O98545;Q9XQL2;C7A5Z2;P93952;Q5I998;…	5330	94	CID		99.57	4.14565e-07		4	57		1	1261.69	-19.681	10/97	pps_Medicago_trypsin_rep1.mgf
	High	DKLNKYGRPLLGcTIKPK	B8YGX4;Q6PSM7;Q71N62;Q6J6P1;Q29VE5;Q32800;Q8HT56;Q9XQH3;Q9TJN8;Q9GCX9;D8V9G2;Q8SKV4;O63184;B6GUW7;D8V9E5;Q33620;Q8MAK6;Q32259;Q33363;Q33440;A0ZQQ1;P92263;P94065;P94041;P94071;Q36637;Q37357;Q9ZS63;A0PDA4;Q32224;Q95EN1;Q8MCX1;A0PD98;A5X4I3;O47279;P94074;D8V9A7;A5X4L3;D8V9E6;Q9GD45;Q9XQP7;D9U1G2;D0F109;Q5DK06;O98549;P28380;P31202;Q05993;Q85VJ2;O98994;O98548;Q9XEQ0;Q6JXQ9;Q6Y2Z1;A0PDB4;A4F2T3;O82538;…	21788	155	CID	C13(Carbamidomethyl)	94.05	1.40474e-06		6	57		1	2101.18	-6.7749	21/198	pps_Medicago_trypsin_rep1.mgf
	High	DITLGFVDLLRDDFIEK	Q6PSM7;Q29VE5;Q32800;Q9TJY5;D8V9G2;Q8SKV4;O63184;P93977;P93987;B6GUW7;D8V9E5;Q32259;Q33440;A0ZQQ1;P94041;B7P0F0;P93986;A0PDA4;Q8MCX1;A0PD98;Q32183;D8V9A7;D8V9E6;Q9XQP7;Q5DK06;Q95E64;P28380;P31202;O98994;A0PDB4;C7A5Y1;O82538;O98545;Q9XQL2;Q5I998;Q0H754;Q95A44;Q95633;Q710K9;A0PDC7;Q710I6;D6C5Z6;Q5I972;B1NH25;Q32825;Q8MCW5;C7A5Z4;A9X3W1;Q85YX6;Q5I9A0;A5X4P1;Q95631;Q7YLG2;Q5J9S0;Q29VE8;Q7I250;Q7YLH5	3135	57	CID		73.59	0.000124199		7	56		1	2009.03	-15.0278	18/171	pps_Medicago_trypsin_rep1.mgf
	Medium	VALEAcVKAR	Q32800;Q9TJY5;O47054;Q8HT56;Q9XQH3;Q95CD5;O98553;Q9TJN8;Q9GCX9;D8V9G2;Q8SKV4;D6C635;O63184;P93977;P93987;B6GUW7;D8V9E5;Q33620;Q8MAK6;Q32259;Q33363;Q33440;A0ZQQ1;P92263;P94065;Q8HDA1;P94041;P94071	1195	28	CID	C6(Carbamidomethyl)	55.45	0.00931485		4	56		1	1116.56	-54.3234	8/82	pps_Medicago_trypsin_rep1.mgf
	Medium	LGLSAKNYGR	B8YGX4;Q6PSM7;Q71N62;Q6J6P1;Q29VE5;Q32800;O47054;Q8HT56;Q9XQH3;O98553;Q9TJN8;Q9GCX9;D8V9G2;Q8SKV4;O63184;P93977;P93987;B6GUW7;D8V9E5;Q33620;Q8MAK6;Q32259;Q33363;Q33440;A0ZQQ1;P92263;Q8HDA1;P94041;P94071;B7P0F0;Q36637;Q37357;Q9ZS63;P93986;A0PDA4;Q32224;Q95EN1;Q8MCX1;Q9GDQ2;A0PD98;A5X4I3;O47279;Q32183;P94074;D8V9A7;A5X4L3;D8V9E6;Q9GD45;Q9XQP7;D9U1G2;Q5DK06;O98549;P31202;Q85VJ2;O98994;Q95634;Q8WJK2;…	23756	173	CID		52.24	0.0222396		4	57		1	1078.57	-27.0833	13/86	pps_Medicago_trypsin_rep1.mgf
	Low	YGRPLLGcTIKPK	B8YGX4;Q6PSM7;Q71N62;Q6J6P1;Q29VE5;Q32800;O47054;Q8HT56;Q9XQH3;O98553;Q9TJN8;Q9GCX9;D8V9G2;Q8SKV4;O63184;B6GUW7;D8V9E5;Q33620;Q8MAK6;Q32259;Q33363;Q33440;A0ZQQ1;P92263;P94065;P94041;P94071;Q36637;Q37357;Q9ZS63;A0PDA4;Q32224;Q95EN1;Q8MCX1;A0PD98;A5X4I3;O47279;P94074;D8V9A7;A5X4L3;D8V9E6;Q9GD45;Q9XQP7;D9U1G2;D0F109;Q5DK06;O98549;P28380;P31202;Q05993;Q85VJ2;O98994;O98548;Q9XEQ0;Q6JXQ9;Q6Y2Z1;A0PDB4;…	22098	163	CID	C8(Carbamidomethyl)	38.87	0.485962		4	57	44	1	1502.82	-20.3918	12/120	pps_Medicago_trypsin_rep1.mgf
	Low	DTDILAAFR	Q6PSM7;Q6J6P1;Q29VE5;Q32800;Q9TJY5;O47054;Q95CD5;Q9TJN8;Q9GCX9;D6C635;O63184;P93977;P93987;B6GUW7;Q33620;Q32259;Q33363;Q33440;A0ZQQ1;P92263;Q8HDA1;P94041;P94071;Q37357;Q9ZS63;P93986;Q95EN1;Q8MCX1;Q9GDQ2;A0PD98;A5X4I3;O47279;Q32183;P94074;D8V9A7;A5X4L3;D8V9E6;Q9GD45;Q9XQP7;D9U1G2;D0F109;Q8MCX9;Q5DK06;Q6SSI3;O98549;Q95E64;P28380;P31202;Q85VJ2;Q95634;Q8WJK2;O98548;Q6JXQ9;C7A5Y1;O82538;O98545;Q9XQL2;…	17492	159	CID		18.42	49.8385		3	56	26	1	1021.54	8.76981	5/74	pps_Medicago_trypsin_rep1.mgf
	Low	GGLxFTKDDENVNSQPFMR	O63184;C7A5Z2;Q95EN0;D8L8B3;C3S8S0;Q31876	12	6	CID	X4(I)	11.23	184.094		3	55	24	1	2168.02	-12.9571	6/189	pps_Medicago_trypsin_rep1.mgf
	Low	GGLxFTKDDENVNSQPFMR	O63184;C7A5Z2;Q95EN0;D8L8B3;C3S8S0;Q31876	12	6	CID	X4(L)	11.23	184.094		4	55	24	1	2168.02	-12.9571	6/189	pps_Medicago_trypsin_rep1.mgf
Q33440	21.23	9	9	471	52.051	6.58057	236.694	Ribulose-1,5-bisphosphate carboxylase (Fragment) OS=Erithalis fruticosa GN=rbcL PE=3 SV=1 - [Q33440_9GENT]
	Confidence Icon	Sequence	Protein Accessions	# Proteins	# Protein Groups	Activation Type	Modifications	IonScore	Exp Value	Δ Score	Rank	Identity High	Homology Threshold	Charge	m/z [Da]	ΔM [ppm]	Ions Matched	Spectrum File
	High	TFQGPPHGIQVER	Q6PSM7;Q71N62;Q29VE5;Q32800;Q9TJY5;Q8HT56;Q9XQH3;Q9TJN8;D8V9G2;Q8SKV4;D6C635;O63184;P93977;B6GUW7;D8V9E5;Q8MAK6;Q32259;Q33363;Q33440;A0ZQQ1;P92263;P94065;P94041;P94071;Q37357;Q9ZS63;A0PDA4;Q95EN1;Q8MCX1;Q9GDQ2;A0PD98;A5X4I3;O47279;Q32183;P94074;D8V9A7;A5X4L3;D8V9E6;P28380;P31202;Q05993;Q85VJ2;O98994;Q95634;Q8WJK2;O98548;Q9XEQ0;Q6JXQ9;Q6Y2Z1;A0PDB4;A4F2T3;C7A5Y1;O82538;Q9BA14;O98545;Q9XQL2;Q9GHU3;…	19129	161	CID		104.04	1.56199e-07		5	57		1	1465.75	-6.34577	11/139	pps_Medicago_trypsin_rep1.mgf
	High	DITLGFVDLLR	Q6PSM7;Q29VE5;Q32800;Q9TJY5;Q8HT56;Q9XQH3;O98553;D8V9G2;Q8SKV4;D6C635;O63184;P93977;P93987;B6GUW7;D8V9E5;Q33620;Q32259;Q33363;Q33440;A0ZQQ1;P92263;P94065;P94041;B7P0F0;Q9ZS63;P93986;A0PDA4;Q8MCX1;Q9GDQ2;A0PD98;Q32183;P94074;D8V9A7;D8V9E6;Q9GD45;Q8HUY5;Q9XQP7;D9U1G2;Q5DK06;O98549;Q95E64;P28380;P31202;Q85VJ2;O98994;Q95634;O98548;Q6Y2Z1;A0PDB4;A4F2T3;C7A5Y1;O82538;O98545;Q9XQL2;C7A5Z2;P93952;Q5I998;…	5330	94	CID		99.57	4.14565e-07		4	57		1	1261.69	-19.681	10/97	pps_Medicago_trypsin_rep1.mgf
	High	DKLNKYGRPLLGcTIKPK	B8YGX4;Q6PSM7;Q71N62;Q6J6P1;Q29VE5;Q32800;Q8HT56;Q9XQH3;Q9TJN8;Q9GCX9;D8V9G2;Q8SKV4;O63184;B6GUW7;D8V9E5;Q33620;Q8MAK6;Q32259;Q33363;Q33440;A0ZQQ1;P92263;P94065;P94041;P94071;Q36637;Q37357;Q9ZS63;A0PDA4;Q32224;Q95EN1;Q8MCX1;A0PD98;A5X4I3;O47279;P94074;D8V9A7;A5X4L3;D8V9E6;Q9GD45;Q9XQP7;D9U1G2;D0F109;Q5DK06;O98549;P28380;P31202;Q05993;Q85VJ2;O98994;O98548;Q9XEQ0;Q6JXQ9;Q6Y2Z1;A0PDB4;A4F2T3;O82538;…	21788	155	CID	C13(Carbamidomethyl)	94.05	1.40474e-06		6	57		1	2101.18	-6.7749	21/198	pps_Medicago_trypsin_rep1.mgf
	High	DITLGFVDLLRDDFIEK	Q6PSM7;Q29VE5;Q32800;Q9TJY5;D8V9G2;Q8SKV4;O63184;P93977;P93987;B6GUW7;D8V9E5;Q32259;Q33440;A0ZQQ1;P94041;B7P0F0;P93986;A0PDA4;Q8MCX1;A0PD98;Q32183;D8V9A7;D8V9E6;Q9XQP7;Q5DK06;Q95E64;P28380;P31202;O98994;A0PDB4;C7A5Y1;O82538;O98545;Q9XQL2;Q5I998;Q0H754;Q95A44;Q95633;Q710K9;A0PDC7;Q710I6;D6C5Z6;Q5I972;B1NH25;Q32825;Q8MCW5;C7A5Z4;A9X3W1;Q85YX6;Q5I9A0;A5X4P1;Q95631;Q7YLG2;Q5J9S0;Q29VE8;Q7I250;Q7YLH5	3135	57	CID		73.59	0.000124199		7	56		1	2009.03	-15.0278	18/171	pps_Medicago_trypsin_rep1.mgf
	Medium	VALEAcVKAR	Q32800;Q9TJY5;O47054;Q8HT56;Q9XQH3;Q95CD5;O98553;Q9TJN8;Q9GCX9;D8V9G2;Q8SKV4;D6C635;O63184;P93977;P93987;B6GUW7;D8V9E5;Q33620;Q8MAK6;Q32259;Q33363;Q33440;A0ZQQ1;P92263;P94065;Q8HDA1;P94041;P94071	1195	28	CID	C6(Carbamidomethyl)	55.45	0.00931485		4	56		1	1116.56	-54.3234	8/82	pps_Medicago_trypsin_rep1.mgf
	Medium	LGLSAKNYGR	B8YGX4;Q6PSM7;Q71N62;Q6J6P1;Q29VE5;Q32800;O47054;Q8HT56;Q9XQH3;O98553;Q9TJN8;Q9GCX9;D8V9G2;Q8SKV4;O63184;P93977;P93987;B6GUW7;D8V9E5;Q33620;Q8MAK6;Q32259;Q33363;Q33440;A0ZQQ1;P92263;Q8HDA1;P94041;P94071;B7P0F0;Q36637;Q37357;Q9ZS63;P93986;A0PDA4;Q32224;Q95EN1;Q8MCX1;Q9GDQ2;A0PD98;A5X4I3;O47279;Q32183;P94074;D8V9A7;A5X4L3;D8V9E6;Q9GD45;Q9XQP7;D9U1G2;Q5DK06;O98549;P31202;Q85VJ2;O98994;Q95634;Q8WJK2;…	23756	173	CID		52.24	0.0222396		4	57		1	1078.57	-27.0833	13/86	pps_Medicago_trypsin_rep1.mgf
	Low	YGRPLLGcTIKPK	B8YGX4;Q6PSM7;Q71N62;Q6J6P1;Q29VE5;Q32800;O47054;Q8HT56;Q9XQH3;O98553;Q9TJN8;Q9GCX9;D8V9G2;Q8SKV4;O63184;B6GUW7;D8V9E5;Q33620;Q8MAK6;Q32259;Q33363;Q33440;A0ZQQ1;P92263;P94065;P94041;P94071;Q36637;Q37357;Q9ZS63;A0PDA4;Q32224;Q95EN1;Q8MCX1;A0PD98;A5X4I3;O47279;P94074;D8V9A7;A5X4L3;D8V9E6;Q9GD45;Q9XQP7;D9U1G2;D0F109;Q5DK06;O98549;P28380;P31202;Q05993;Q85VJ2;O98994;O98548;Q9XEQ0;Q6JXQ9;Q6Y2Z1;A0PDB4;…	22098	163	CID	C8(Carbamidomethyl)	38.87	0.485962		4	57	44	1	1502.82	-20.3918	12/120	pps_Medicago_trypsin_rep1.mgf
	Low	DTDILAAFR	Q6PSM7;Q6J6P1;Q29VE5;Q32800;Q9TJY5;O47054;Q95CD5;Q9TJN8;Q9GCX9;D6C635;O63184;P93977;P93987;B6GUW7;Q33620;Q32259;Q33363;Q33440;A0ZQQ1;P92263;Q8HDA1;P94041;P94071;Q37357;Q9ZS63;P93986;Q95EN1;Q8MCX1;Q9GDQ2;A0PD98;A5X4I3;O47279;Q32183;P94074;D8V9A7;A5X4L3;D8V9E6;Q9GD45;Q9XQP7;D9U1G2;D0F109;Q8MCX9;Q5DK06;Q6SSI3;O98549;Q95E64;P28380;P31202;Q85VJ2;Q95634;Q8WJK2;O98548;Q6JXQ9;C7A5Y1;O82538;O98545;Q9XQL2;…	17492	159	CID		18.42	49.8385		3	56	26	1	1021.54	8.76981	5/74	pps_Medicago_trypsin_rep1.mgf
	Low	WRDRFCFCAEALxKAQAETGEIK	Q33440;Q37173	3	2	CID	X13(E)	10.78	214.391		5	55	29	1	2701.36	25.6311	5/256	pps_Medicago_trypsin_rep1.mgf
P94041	20.26	9	9	469	51.938	6.53662	236.694	Ribulose-1,5-bisphosphate carboxylase, large subunit (Fragment) OS=Randia ruiziana GN=rbcL PE=3 SV=1 - [P94041_9GENT]
	Confidence Icon	Sequence	Protein Accessions	# Proteins	# Protein Groups	Activation Type	Modifications	IonScore	Exp Value	Δ Score	Rank	Identity High	Homology Threshold	Charge	m/z [Da]	ΔM [ppm]	Ions Matched	Spectrum File
	High	TFQGPPHGIQVER	Q6PSM7;Q71N62;Q29VE5;Q32800;Q9TJY5;Q8HT56;Q9XQH3;Q9TJN8;D8V9G2;Q8SKV4;D6C635;O63184;P93977;B6GUW7;D8V9E5;Q8MAK6;Q32259;Q33363;Q33440;A0ZQQ1;P92263;P94065;P94041;P94071;Q37357;Q9ZS63;A0PDA4;Q95EN1;Q8MCX1;Q9GDQ2;A0PD98;A5X4I3;O47279;Q32183;P94074;D8V9A7;A5X4L3;D8V9E6;P28380;P31202;Q05993;Q85VJ2;O98994;Q95634;Q8WJK2;O98548;Q9XEQ0;Q6JXQ9;Q6Y2Z1;A0PDB4;A4F2T3;C7A5Y1;O82538;Q9BA14;O98545;Q9XQL2;Q9GHU3;…	19129	161	CID		104.04	1.56199e-07		5	57		1	1465.75	-6.34577	11/139	pps_Medicago_trypsin_rep1.mgf
	High	DITLGFVDLLR	Q6PSM7;Q29VE5;Q32800;Q9TJY5;Q8HT56;Q9XQH3;O98553;D8V9G2;Q8SKV4;D6C635;O63184;P93977;P93987;B6GUW7;D8V9E5;Q33620;Q32259;Q33363;Q33440;A0ZQQ1;P92263;P94065;P94041;B7P0F0;Q9ZS63;P93986;A0PDA4;Q8MCX1;Q9GDQ2;A0PD98;Q32183;P94074;D8V9A7;D8V9E6;Q9GD45;Q8HUY5;Q9XQP7;D9U1G2;Q5DK06;O98549;Q95E64;P28380;P31202;Q85VJ2;O98994;Q95634;O98548;Q6Y2Z1;A0PDB4;A4F2T3;C7A5Y1;O82538;O98545;Q9XQL2;C7A5Z2;P93952;Q5I998;…	5330	94	CID		99.57	4.14565e-07		4	57		1	1261.69	-19.681	10/97	pps_Medicago_trypsin_rep1.mgf
	High	DKLNKYGRPLLGcTIKPK	B8YGX4;Q6PSM7;Q71N62;Q6J6P1;Q29VE5;Q32800;Q8HT56;Q9XQH3;Q9TJN8;Q9GCX9;D8V9G2;Q8SKV4;O63184;B6GUW7;D8V9E5;Q33620;Q8MAK6;Q32259;Q33363;Q33440;A0ZQQ1;P92263;P94065;P94041;P94071;Q36637;Q37357;Q9ZS63;A0PDA4;Q32224;Q95EN1;Q8MCX1;A0PD98;A5X4I3;O47279;P94074;D8V9A7;A5X4L3;D8V9E6;Q9GD45;Q9XQP7;D9U1G2;D0F109;Q5DK06;O98549;P28380;P31202;Q05993;Q85VJ2;O98994;O98548;Q9XEQ0;Q6JXQ9;Q6Y2Z1;A0PDB4;A4F2T3;O82538;…	21788	155	CID	C13(Carbamidomethyl)	94.05	1.40474e-06		6	57		1	2101.18	-6.7749	21/198	pps_Medicago_trypsin_rep1.mgf
	High	DITLGFVDLLRDDFIEK	Q6PSM7;Q29VE5;Q32800;Q9TJY5;D8V9G2;Q8SKV4;O63184;P93977;P93987;B6GUW7;D8V9E5;Q32259;Q33440;A0ZQQ1;P94041;B7P0F0;P93986;A0PDA4;Q8MCX1;A0PD98;Q32183;D8V9A7;D8V9E6;Q9XQP7;Q5DK06;Q95E64;P28380;P31202;O98994;A0PDB4;C7A5Y1;O82538;O98545;Q9XQL2;Q5I998;Q0H754;Q95A44;Q95633;Q710K9;A0PDC7;Q710I6;D6C5Z6;Q5I972;B1NH25;Q32825;Q8MCW5;C7A5Z4;A9X3W1;Q85YX6;Q5I9A0;A5X4P1;Q95631;Q7YLG2;Q5J9S0;Q29VE8;Q7I250;Q7YLH5	3135	57	CID		73.59	0.000124199		7	56		1	2009.03	-15.0278	18/171	pps_Medicago_trypsin_rep1.mgf
	Medium	VALEAcVKAR	Q32800;Q9TJY5;O47054;Q8HT56;Q9XQH3;Q95CD5;O98553;Q9TJN8;Q9GCX9;D8V9G2;Q8SKV4;D6C635;O63184;P93977;P93987;B6GUW7;D8V9E5;Q33620;Q8MAK6;Q32259;Q33363;Q33440;A0ZQQ1;P92263;P94065;Q8HDA1;P94041;P94071	1195	28	CID	C6(Carbamidomethyl)	55.45	0.00931485		4	56		1	1116.56	-54.3234	8/82	pps_Medicago_trypsin_rep1.mgf
	Medium	LGLSAKNYGR	B8YGX4;Q6PSM7;Q71N62;Q6J6P1;Q29VE5;Q32800;O47054;Q8HT56;Q9XQH3;O98553;Q9TJN8;Q9GCX9;D8V9G2;Q8SKV4;O63184;P93977;P93987;B6GUW7;D8V9E5;Q33620;Q8MAK6;Q32259;Q33363;Q33440;A0ZQQ1;P92263;Q8HDA1;P94041;P94071;B7P0F0;Q36637;Q37357;Q9ZS63;P93986;A0PDA4;Q32224;Q95EN1;Q8MCX1;Q9GDQ2;A0PD98;A5X4I3;O47279;Q32183;P94074;D8V9A7;A5X4L3;D8V9E6;Q9GD45;Q9XQP7;D9U1G2;Q5DK06;O98549;P31202;Q85VJ2;O98994;Q95634;Q8WJK2;…	23756	173	CID		52.24	0.0222396		4	57		1	1078.57	-27.0833	13/86	pps_Medicago_trypsin_rep1.mgf
	Low	YGRPLLGcTIKPK	B8YGX4;Q6PSM7;Q71N62;Q6J6P1;Q29VE5;Q32800;O47054;Q8HT56;Q9XQH3;O98553;Q9TJN8;Q9GCX9;D8V9G2;Q8SKV4;O63184;B6GUW7;D8V9E5;Q33620;Q8MAK6;Q32259;Q33363;Q33440;A0ZQQ1;P92263;P94065;P94041;P94071;Q36637;Q37357;Q9ZS63;A0PDA4;Q32224;Q95EN1;Q8MCX1;A0PD98;A5X4I3;O47279;P94074;D8V9A7;A5X4L3;D8V9E6;Q9GD45;Q9XQP7;D9U1G2;D0F109;Q5DK06;O98549;P28380;P31202;Q05993;Q85VJ2;O98994;O98548;Q9XEQ0;Q6JXQ9;Q6Y2Z1;A0PDB4;…	22098	163	CID	C8(Carbamidomethyl)	38.87	0.485962		4	57	44	1	1502.82	-20.3918	12/120	pps_Medicago_trypsin_rep1.mgf
	Low	ALRMSGGDxIHAGTVVGK	P94041;Q6VW29	4	2	CID	X9(T)	24.42	8.78389		3	55		1	1769.98	27.5815	9/188	pps_Medicago_trypsin_rep1.mgf
	Low	DTDILAAFR	Q6PSM7;Q6J6P1;Q29VE5;Q32800;Q9TJY5;O47054;Q95CD5;Q9TJN8;Q9GCX9;D6C635;O63184;P93977;P93987;B6GUW7;Q33620;Q32259;Q33363;Q33440;A0ZQQ1;P92263;Q8HDA1;P94041;P94071;Q37357;Q9ZS63;P93986;Q95EN1;Q8MCX1;Q9GDQ2;A0PD98;A5X4I3;O47279;Q32183;P94074;D8V9A7;A5X4L3;D8V9E6;Q9GD45;Q9XQP7;D9U1G2;D0F109;Q8MCX9;Q5DK06;Q6SSI3;O98549;Q95E64;P28380;P31202;Q85VJ2;Q95634;Q8WJK2;O98548;Q6JXQ9;C7A5Y1;O82538;O98545;Q9XQL2;…	17492	159	CID		18.42	49.8385		3	56	26	1	1021.54	8.76981	5/74	pps_Medicago_trypsin_rep1.mgf
A0PDA4	24.83	10	10	447	49.7109	6.58057	236.694	Ribulose 1,5 biphosphate carboxylase (Fragment) OS=Gnidia galpinii GN=rbcL PE=3 SV=1 - [A0PDA4_9ROSI]
	Confidence Icon	Sequence	Protein Accessions	# Proteins	# Protein Groups	Activation Type	Modifications	IonScore	Exp Value	Δ Score	Rank	Identity High	Homology Threshold	Charge	m/z [Da]	ΔM [ppm]	Ions Matched	Spectrum File
	High	TFQGPPHGIQVER	Q6PSM7;Q71N62;Q29VE5;Q32800;Q9TJY5;Q8HT56;Q9XQH3;Q9TJN8;D8V9G2;Q8SKV4;D6C635;O63184;P93977;B6GUW7;D8V9E5;Q8MAK6;Q32259;Q33363;Q33440;A0ZQQ1;P92263;P94065;P94041;P94071;Q37357;Q9ZS63;A0PDA4;Q95EN1;Q8MCX1;Q9GDQ2;A0PD98;A5X4I3;O47279;Q32183;P94074;D8V9A7;A5X4L3;D8V9E6;P28380;P31202;Q05993;Q85VJ2;O98994;Q95634;Q8WJK2;O98548;Q9XEQ0;Q6JXQ9;Q6Y2Z1;A0PDB4;A4F2T3;C7A5Y1;O82538;Q9BA14;O98545;Q9XQL2;Q9GHU3;…	19129	161	CID		104.04	1.56199e-07		5	57		1	1465.75	-6.34577	11/139	pps_Medicago_trypsin_rep1.mgf
	High	DITLGFVDLLR	Q6PSM7;Q29VE5;Q32800;Q9TJY5;Q8HT56;Q9XQH3;O98553;D8V9G2;Q8SKV4;D6C635;O63184;P93977;P93987;B6GUW7;D8V9E5;Q33620;Q32259;Q33363;Q33440;A0ZQQ1;P92263;P94065;P94041;B7P0F0;Q9ZS63;P93986;A0PDA4;Q8MCX1;Q9GDQ2;A0PD98;Q32183;P94074;D8V9A7;D8V9E6;Q9GD45;Q8HUY5;Q9XQP7;D9U1G2;Q5DK06;O98549;Q95E64;P28380;P31202;Q85VJ2;O98994;Q95634;O98548;Q6Y2Z1;A0PDB4;A4F2T3;C7A5Y1;O82538;O98545;Q9XQL2;C7A5Z2;P93952;Q5I998;…	5330	94	CID		99.57	4.14565e-07		4	57		1	1261.69	-19.681	10/97	pps_Medicago_trypsin_rep1.mgf
	High	DKLNKYGRPLLGcTIKPK	B8YGX4;Q6PSM7;Q71N62;Q6J6P1;Q29VE5;Q32800;Q8HT56;Q9XQH3;Q9TJN8;Q9GCX9;D8V9G2;Q8SKV4;O63184;B6GUW7;D8V9E5;Q33620;Q8MAK6;Q32259;Q33363;Q33440;A0ZQQ1;P92263;P94065;P94041;P94071;Q36637;Q37357;Q9ZS63;A0PDA4;Q32224;Q95EN1;Q8MCX1;A0PD98;A5X4I3;O47279;P94074;D8V9A7;A5X4L3;D8V9E6;Q9GD45;Q9XQP7;D9U1G2;D0F109;Q5DK06;O98549;P28380;P31202;Q05993;Q85VJ2;O98994;O98548;Q9XEQ0;Q6JXQ9;Q6Y2Z1;A0PDB4;A4F2T3;O82538;…	21788	155	CID	C13(Carbamidomethyl)	94.05	1.40474e-06		6	57		1	2101.18	-6.7749	21/198	pps_Medicago_trypsin_rep1.mgf
	High	DITLGFVDLLRDDFIEK	Q6PSM7;Q29VE5;Q32800;Q9TJY5;D8V9G2;Q8SKV4;O63184;P93977;P93987;B6GUW7;D8V9E5;Q32259;Q33440;A0ZQQ1;P94041;B7P0F0;P93986;A0PDA4;Q8MCX1;A0PD98;Q32183;D8V9A7;D8V9E6;Q9XQP7;Q5DK06;Q95E64;P28380;P31202;O98994;A0PDB4;C7A5Y1;O82538;O98545;Q9XQL2;Q5I998;Q0H754;Q95A44;Q95633;Q710K9;A0PDC7;Q710I6;D6C5Z6;Q5I972;B1NH25;Q32825;Q8MCW5;C7A5Z4;A9X3W1;Q85YX6;Q5I9A0;A5X4P1;Q95631;Q7YLG2;Q5J9S0;Q29VE8;Q7I250;Q7YLH5	3135	57	CID		73.59	0.000124199		7	56		1	2009.03	-15.0278	18/171	pps_Medicago_trypsin_rep1.mgf
	Medium	VALEAcVxAR	A0PDA4;Q32224;Q95EN1;Q8MCX1;Q9GDQ2;A0PD98;A5X4I3;O47279;Q32183	25	9	CID	C6(Carbamidomethyl), X8(K)	55.45	0.00931485		6	56		1	1116.56	-54.3234	8/78	pps_Medicago_trypsin_rep1.mgf
	Medium	LGLSAKNYGR	B8YGX4;Q6PSM7;Q71N62;Q6J6P1;Q29VE5;Q32800;O47054;Q8HT56;Q9XQH3;O98553;Q9TJN8;Q9GCX9;D8V9G2;Q8SKV4;O63184;P93977;P93987;B6GUW7;D8V9E5;Q33620;Q8MAK6;Q32259;Q33363;Q33440;A0ZQQ1;P92263;Q8HDA1;P94041;P94071;B7P0F0;Q36637;Q37357;Q9ZS63;P93986;A0PDA4;Q32224;Q95EN1;Q8MCX1;Q9GDQ2;A0PD98;A5X4I3;O47279;Q32183;P94074;D8V9A7;A5X4L3;D8V9E6;Q9GD45;Q9XQP7;D9U1G2;Q5DK06;O98549;P31202;Q85VJ2;O98994;Q95634;Q8WJK2;…	23756	173	CID		52.24	0.0222396		4	57		1	1078.57	-27.0833	13/86	pps_Medicago_trypsin_rep1.mgf
	Low	YGRPLLGcTIKPK	B8YGX4;Q6PSM7;Q71N62;Q6J6P1;Q29VE5;Q32800;O47054;Q8HT56;Q9XQH3;O98553;Q9TJN8;Q9GCX9;D8V9G2;Q8SKV4;O63184;B6GUW7;D8V9E5;Q33620;Q8MAK6;Q32259;Q33363;Q33440;A0ZQQ1;P92263;P94065;P94041;P94071;Q36637;Q37357;Q9ZS63;A0PDA4;Q32224;Q95EN1;Q8MCX1;A0PD98;A5X4I3;O47279;P94074;D8V9A7;A5X4L3;D8V9E6;Q9GD45;Q9XQP7;D9U1G2;D0F109;Q5DK06;O98549;P28380;P31202;Q05993;Q85VJ2;O98994;O98548;Q9XEQ0;Q6JXQ9;Q6Y2Z1;A0PDB4;…	22098	163	CID	C8(Carbamidomethyl)	38.87	0.485962		4	57	44	1	1502.82	-20.3918	12/120	pps_Medicago_trypsin_rep1.mgf
	Low	ELGVPIVmHDYLTGGFTANTSLSHYCR	Q9TJN8;Q9GCX9;Q32259;Q33363;A0PDA4;Q95EN1;Q9GD45;A0PDB4;Q6L9Z4;Q95A44;B1NH25;Q6L9Z3;A4PB47	467	13	CID	M8(Oxidation)	20.42	22.228		8	55	40	1	2997.56	46.3222	6/272	pps_Medicago_trypsin_rep1.mgf
	Low	EGNEIIR	Q29VE5;O47054;Q9XQH3;O98553;Q9TJN8;A0ZQQ1;Q8HDA1;Q37357;A0PDA4;A0PD98;A5X4I3;Q32183;A5X4L3;D9U1G2;O98549;Q05993;O98994;Q95634;Q8WJK2;O98548;Q6Y2Z1;A0PDB4;A4F2T3;C7A5Y1;O82538;Q9BA14;O98545;Q9GHU3;C7A5Z2;Q9T2E2;P93952;O47280;D6MYK4;Q8HUZ1;Q6VW37;Q3T8E6;Q0H754;Q95A44;Q95633;Q7YMT1;Q71N71;Q6VW25;O98879;Q4VI79;A0PDC7;E2CZ58;O03648;Q6VW40;Q8HUX6;Q5J9S3;Q6VW24;C7A609;Q8WLL1;Q9GEN6;B1NH25;O98429;Q37231;…	8148	88	CID		19.84	31.9953		3	56	33	1	830.439	2.2383	5/65	pps_Medicago_trypsin_rep1.mgf
	Low	DTDxLAAFR	Q71N62;A0PDA4;Q71N65;Q710K9;Q9GEN6	17	5	CID	X4(I)	18.42	49.8385		8	56	26	1	1021.54	8.76981	5/74	pps_Medicago_trypsin_rep1.mgf
A0PD98	18.92	9	9	444	49.2904	6.84424	236.694	Ribulose 1,5 bisphosphate carboxylase-oxygenase (Fragment) OS=Gnidia bakeri GN=rbcL PE=3 SV=1 - [A0PD98_9ROSI]
	Confidence Icon	Sequence	Protein Accessions	# Proteins	# Protein Groups	Activation Type	Modifications	IonScore	Exp Value	Δ Score	Rank	Identity High	Homology Threshold	Charge	m/z [Da]	ΔM [ppm]	Ions Matched	Spectrum File
	High	TFQGPPHGIQVER	Q6PSM7;Q71N62;Q29VE5;Q32800;Q9TJY5;Q8HT56;Q9XQH3;Q9TJN8;D8V9G2;Q8SKV4;D6C635;O63184;P93977;B6GUW7;D8V9E5;Q8MAK6;Q32259;Q33363;Q33440;A0ZQQ1;P92263;P94065;P94041;P94071;Q37357;Q9ZS63;A0PDA4;Q95EN1;Q8MCX1;Q9GDQ2;A0PD98;A5X4I3;O47279;Q32183;P94074;D8V9A7;A5X4L3;D8V9E6;P28380;P31202;Q05993;Q85VJ2;O98994;Q95634;Q8WJK2;O98548;Q9XEQ0;Q6JXQ9;Q6Y2Z1;A0PDB4;A4F2T3;C7A5Y1;O82538;Q9BA14;O98545;Q9XQL2;Q9GHU3;…	19129	161	CID		104.04	1.56199e-07		5	57		1	1465.75	-6.34577	11/139	pps_Medicago_trypsin_rep1.mgf
	High	DITLGFVDLLR	Q6PSM7;Q29VE5;Q32800;Q9TJY5;Q8HT56;Q9XQH3;O98553;D8V9G2;Q8SKV4;D6C635;O63184;P93977;P93987;B6GUW7;D8V9E5;Q33620;Q32259;Q33363;Q33440;A0ZQQ1;P92263;P94065;P94041;B7P0F0;Q9ZS63;P93986;A0PDA4;Q8MCX1;Q9GDQ2;A0PD98;Q32183;P94074;D8V9A7;D8V9E6;Q9GD45;Q8HUY5;Q9XQP7;D9U1G2;Q5DK06;O98549;Q95E64;P28380;P31202;Q85VJ2;O98994;Q95634;O98548;Q6Y2Z1;A0PDB4;A4F2T3;C7A5Y1;O82538;O98545;Q9XQL2;C7A5Z2;P93952;Q5I998;…	5330	94	CID		99.57	4.14565e-07		4	57		1	1261.69	-19.681	10/97	pps_Medicago_trypsin_rep1.mgf
	High	DKLNKYGRPLLGcTIKPK	B8YGX4;Q6PSM7;Q71N62;Q6J6P1;Q29VE5;Q32800;Q8HT56;Q9XQH3;Q9TJN8;Q9GCX9;D8V9G2;Q8SKV4;O63184;B6GUW7;D8V9E5;Q33620;Q8MAK6;Q32259;Q33363;Q33440;A0ZQQ1;P92263;P94065;P94041;P94071;Q36637;Q37357;Q9ZS63;A0PDA4;Q32224;Q95EN1;Q8MCX1;A0PD98;A5X4I3;O47279;P94074;D8V9A7;A5X4L3;D8V9E6;Q9GD45;Q9XQP7;D9U1G2;D0F109;Q5DK06;O98549;P28380;P31202;Q05993;Q85VJ2;O98994;O98548;Q9XEQ0;Q6JXQ9;Q6Y2Z1;A0PDB4;A4F2T3;O82538;…	21788	155	CID	C13(Carbamidomethyl)	94.05	1.40474e-06		6	57		1	2101.18	-6.7749	21/198	pps_Medicago_trypsin_rep1.mgf
	High	DITLGFVDLLRDDFIEK	Q6PSM7;Q29VE5;Q32800;Q9TJY5;D8V9G2;Q8SKV4;O63184;P93977;P93987;B6GUW7;D8V9E5;Q32259;Q33440;A0ZQQ1;P94041;B7P0F0;P93986;A0PDA4;Q8MCX1;A0PD98;Q32183;D8V9A7;D8V9E6;Q9XQP7;Q5DK06;Q95E64;P28380;P31202;O98994;A0PDB4;C7A5Y1;O82538;O98545;Q9XQL2;Q5I998;Q0H754;Q95A44;Q95633;Q710K9;A0PDC7;Q710I6;D6C5Z6;Q5I972;B1NH25;Q32825;Q8MCW5;C7A5Z4;A9X3W1;Q85YX6;Q5I9A0;A5X4P1;Q95631;Q7YLG2;Q5J9S0;Q29VE8;Q7I250;Q7YLH5	3135	57	CID		73.59	0.000124199		7	56		1	2009.03	-15.0278	18/171	pps_Medicago_trypsin_rep1.mgf
	Medium	VALEAcVxAR	A0PDA4;Q32224;Q95EN1;Q8MCX1;Q9GDQ2;A0PD98;A5X4I3;O47279;Q32183	25	9	CID	C6(Carbamidomethyl), X8(K)	55.45	0.00931485		6	56		1	1116.56	-54.3234	8/78	pps_Medicago_trypsin_rep1.mgf
	Medium	LGLSAKNYGR	B8YGX4;Q6PSM7;Q71N62;Q6J6P1;Q29VE5;Q32800;O47054;Q8HT56;Q9XQH3;O98553;Q9TJN8;Q9GCX9;D8V9G2;Q8SKV4;O63184;P93977;P93987;B6GUW7;D8V9E5;Q33620;Q8MAK6;Q32259;Q33363;Q33440;A0ZQQ1;P92263;Q8HDA1;P94041;P94071;B7P0F0;Q36637;Q37357;Q9ZS63;P93986;A0PDA4;Q32224;Q95EN1;Q8MCX1;Q9GDQ2;A0PD98;A5X4I3;O47279;Q32183;P94074;D8V9A7;A5X4L3;D8V9E6;Q9GD45;Q9XQP7;D9U1G2;Q5DK06;O98549;P31202;Q85VJ2;O98994;Q95634;Q8WJK2;…	23756	173	CID		52.24	0.0222396		4	57		1	1078.57	-27.0833	13/86	pps_Medicago_trypsin_rep1.mgf
	Low	YGRPLLGcTIKPK	B8YGX4;Q6PSM7;Q71N62;Q6J6P1;Q29VE5;Q32800;O47054;Q8HT56;Q9XQH3;O98553;Q9TJN8;Q9GCX9;D8V9G2;Q8SKV4;O63184;B6GUW7;D8V9E5;Q33620;Q8MAK6;Q32259;Q33363;Q33440;A0ZQQ1;P92263;P94065;P94041;P94071;Q36637;Q37357;Q9ZS63;A0PDA4;Q32224;Q95EN1;Q8MCX1;A0PD98;A5X4I3;O47279;P94074;D8V9A7;A5X4L3;D8V9E6;Q9GD45;Q9XQP7;D9U1G2;D0F109;Q5DK06;O98549;P28380;P31202;Q05993;Q85VJ2;O98994;O98548;Q9XEQ0;Q6JXQ9;Q6Y2Z1;A0PDB4;…	22098	163	CID	C8(Carbamidomethyl)	38.87	0.485962		4	57	44	1	1502.82	-20.3918	12/120	pps_Medicago_trypsin_rep1.mgf
	Low	EGNEIIR	Q29VE5;O47054;Q9XQH3;O98553;Q9TJN8;A0ZQQ1;Q8HDA1;Q37357;A0PDA4;A0PD98;A5X4I3;Q32183;A5X4L3;D9U1G2;O98549;Q05993;O98994;Q95634;Q8WJK2;O98548;Q6Y2Z1;A0PDB4;A4F2T3;C7A5Y1;O82538;Q9BA14;O98545;Q9GHU3;C7A5Z2;Q9T2E2;P93952;O47280;D6MYK4;Q8HUZ1;Q6VW37;Q3T8E6;Q0H754;Q95A44;Q95633;Q7YMT1;Q71N71;Q6VW25;O98879;Q4VI79;A0PDC7;E2CZ58;O03648;Q6VW40;Q8HUX6;Q5J9S3;Q6VW24;C7A609;Q8WLL1;Q9GEN6;B1NH25;O98429;Q37231;…	8148	88	CID		19.84	31.9953		3	56	33	1	830.439	2.2383	5/65	pps_Medicago_trypsin_rep1.mgf
	Low	DTDILAAFR	Q6PSM7;Q6J6P1;Q29VE5;Q32800;Q9TJY5;O47054;Q95CD5;Q9TJN8;Q9GCX9;D6C635;O63184;P93977;P93987;B6GUW7;Q33620;Q32259;Q33363;Q33440;A0ZQQ1;P92263;Q8HDA1;P94041;P94071;Q37357;Q9ZS63;P93986;Q95EN1;Q8MCX1;Q9GDQ2;A0PD98;A5X4I3;O47279;Q32183;P94074;D8V9A7;A5X4L3;D8V9E6;Q9GD45;Q9XQP7;D9U1G2;D0F109;Q8MCX9;Q5DK06;Q6SSI3;O98549;Q95E64;P28380;P31202;Q85VJ2;Q95634;Q8WJK2;O98548;Q6JXQ9;C7A5Y1;O82538;O98545;Q9XQL2;…	17492	159	CID		18.42	49.8385		3	56	26	1	1021.54	8.76981	5/74	pps_Medicago_trypsin_rep1.mgf
D8V9E6	18.2	8	8	423	46.5875	7.04932	236.694	Ribulose-1,5-bisphosphate carboxylase/oxygenase large subunit (Fragment) OS=Phyllacanthus grisebachianus GN=rbcL PE=3 SV=1 - [D8V9E6_9GENT]
	Confidence Icon	Sequence	Protein Accessions	# Proteins	# Protein Groups	Activation Type	Modifications	IonScore	Exp Value	Δ Score	Rank	Identity High	Homology Threshold	Charge	m/z [Da]	ΔM [ppm]	Ions Matched	Spectrum File
	High	TFQGPPHGIQVER	Q6PSM7;Q71N62;Q29VE5;Q32800;Q9TJY5;Q8HT56;Q9XQH3;Q9TJN8;D8V9G2;Q8SKV4;D6C635;O63184;P93977;B6GUW7;D8V9E5;Q8MAK6;Q32259;Q33363;Q33440;A0ZQQ1;P92263;P94065;P94041;P94071;Q37357;Q9ZS63;A0PDA4;Q95EN1;Q8MCX1;Q9GDQ2;A0PD98;A5X4I3;O47279;Q32183;P94074;D8V9A7;A5X4L3;D8V9E6;P28380;P31202;Q05993;Q85VJ2;O98994;Q95634;Q8WJK2;O98548;Q9XEQ0;Q6JXQ9;Q6Y2Z1;A0PDB4;A4F2T3;C7A5Y1;O82538;Q9BA14;O98545;Q9XQL2;Q9GHU3;…	19129	161	CID		104.04	1.56199e-07		5	57		1	1465.75	-6.34577	11/139	pps_Medicago_trypsin_rep1.mgf
	High	DITLGFVDLLR	Q6PSM7;Q29VE5;Q32800;Q9TJY5;Q8HT56;Q9XQH3;O98553;D8V9G2;Q8SKV4;D6C635;O63184;P93977;P93987;B6GUW7;D8V9E5;Q33620;Q32259;Q33363;Q33440;A0ZQQ1;P92263;P94065;P94041;B7P0F0;Q9ZS63;P93986;A0PDA4;Q8MCX1;Q9GDQ2;A0PD98;Q32183;P94074;D8V9A7;D8V9E6;Q9GD45;Q8HUY5;Q9XQP7;D9U1G2;Q5DK06;O98549;Q95E64;P28380;P31202;Q85VJ2;O98994;Q95634;O98548;Q6Y2Z1;A0PDB4;A4F2T3;C7A5Y1;O82538;O98545;Q9XQL2;C7A5Z2;P93952;Q5I998;…	5330	94	CID		99.57	4.14565e-07		4	57		1	1261.69	-19.681	10/97	pps_Medicago_trypsin_rep1.mgf
	High	DKLNKYGRPLLGcTIKPK	B8YGX4;Q6PSM7;Q71N62;Q6J6P1;Q29VE5;Q32800;Q8HT56;Q9XQH3;Q9TJN8;Q9GCX9;D8V9G2;Q8SKV4;O63184;B6GUW7;D8V9E5;Q33620;Q8MAK6;Q32259;Q33363;Q33440;A0ZQQ1;P92263;P94065;P94041;P94071;Q36637;Q37357;Q9ZS63;A0PDA4;Q32224;Q95EN1;Q8MCX1;A0PD98;A5X4I3;O47279;P94074;D8V9A7;A5X4L3;D8V9E6;Q9GD45;Q9XQP7;D9U1G2;D0F109;Q5DK06;O98549;P28380;P31202;Q05993;Q85VJ2;O98994;O98548;Q9XEQ0;Q6JXQ9;Q6Y2Z1;A0PDB4;A4F2T3;O82538;…	21788	155	CID	C13(Carbamidomethyl)	94.05	1.40474e-06		6	57		1	2101.18	-6.7749	21/198	pps_Medicago_trypsin_rep1.mgf
	High	DITLGFVDLLRDDFIEK	Q6PSM7;Q29VE5;Q32800;Q9TJY5;D8V9G2;Q8SKV4;O63184;P93977;P93987;B6GUW7;D8V9E5;Q32259;Q33440;A0ZQQ1;P94041;B7P0F0;P93986;A0PDA4;Q8MCX1;A0PD98;Q32183;D8V9A7;D8V9E6;Q9XQP7;Q5DK06;Q95E64;P28380;P31202;O98994;A0PDB4;C7A5Y1;O82538;O98545;Q9XQL2;Q5I998;Q0H754;Q95A44;Q95633;Q710K9;A0PDC7;Q710I6;D6C5Z6;Q5I972;B1NH25;Q32825;Q8MCW5;C7A5Z4;A9X3W1;Q85YX6;Q5I9A0;A5X4P1;Q95631;Q7YLG2;Q5J9S0;Q29VE8;Q7I250;Q7YLH5	3135	57	CID		73.59	0.000124199		7	56		1	2009.03	-15.0278	18/171	pps_Medicago_trypsin_rep1.mgf
	Medium	VALxAcVKAR	D8V9E6;Q9GD45	4	2	CID	X4(E), C6(Carbamidomethyl)	55.45	0.00931485		9	56		1	1116.56	-54.3234	8/87	pps_Medicago_trypsin_rep1.mgf
	Medium	LGLSAKNYGR	B8YGX4;Q6PSM7;Q71N62;Q6J6P1;Q29VE5;Q32800;O47054;Q8HT56;Q9XQH3;O98553;Q9TJN8;Q9GCX9;D8V9G2;Q8SKV4;O63184;P93977;P93987;B6GUW7;D8V9E5;Q33620;Q8MAK6;Q32259;Q33363;Q33440;A0ZQQ1;P92263;Q8HDA1;P94041;P94071;B7P0F0;Q36637;Q37357;Q9ZS63;P93986;A0PDA4;Q32224;Q95EN1;Q8MCX1;Q9GDQ2;A0PD98;A5X4I3;O47279;Q32183;P94074;D8V9A7;A5X4L3;D8V9E6;Q9GD45;Q9XQP7;D9U1G2;Q5DK06;O98549;P31202;Q85VJ2;O98994;Q95634;Q8WJK2;…	23756	173	CID		52.24	0.0222396		4	57		1	1078.57	-27.0833	13/86	pps_Medicago_trypsin_rep1.mgf
	Low	YGRPLLGcTIKPK	B8YGX4;Q6PSM7;Q71N62;Q6J6P1;Q29VE5;Q32800;O47054;Q8HT56;Q9XQH3;O98553;Q9TJN8;Q9GCX9;D8V9G2;Q8SKV4;O63184;B6GUW7;D8V9E5;Q33620;Q8MAK6;Q32259;Q33363;Q33440;A0ZQQ1;P92263;P94065;P94041;P94071;Q36637;Q37357;Q9ZS63;A0PDA4;Q32224;Q95EN1;Q8MCX1;A0PD98;A5X4I3;O47279;P94074;D8V9A7;A5X4L3;D8V9E6;Q9GD45;Q9XQP7;D9U1G2;D0F109;Q5DK06;O98549;P28380;P31202;Q05993;Q85VJ2;O98994;O98548;Q9XEQ0;Q6JXQ9;Q6Y2Z1;A0PDB4;…	22098	163	CID	C8(Carbamidomethyl)	38.87	0.485962		4	57	44	1	1502.82	-20.3918	12/120	pps_Medicago_trypsin_rep1.mgf
	Low	DTDILAAFR	Q6PSM7;Q6J6P1;Q29VE5;Q32800;Q9TJY5;O47054;Q95CD5;Q9TJN8;Q9GCX9;D6C635;O63184;P93977;P93987;B6GUW7;Q33620;Q32259;Q33363;Q33440;A0ZQQ1;P92263;Q8HDA1;P94041;P94071;Q37357;Q9ZS63;P93986;Q95EN1;Q8MCX1;Q9GDQ2;A0PD98;A5X4I3;O47279;Q32183;P94074;D8V9A7;A5X4L3;D8V9E6;Q9GD45;Q9XQP7;D9U1G2;D0F109;Q8MCX9;Q5DK06;Q6SSI3;O98549;Q95E64;P28380;P31202;Q85VJ2;Q95634;Q8WJK2;O98548;Q6JXQ9;C7A5Y1;O82538;O98545;Q9XQL2;…	17492	159	CID		18.42	49.8385		3	56	26	1	1021.54	8.76981	5/74	pps_Medicago_trypsin_rep1.mgf
P14226	30.09	7	7	329	34.8718	6.60986	233.538	Oxygen-evolving enhancer protein 1, chloroplastic OS=Pisum sativum GN=PSBO PE=2 SV=1 - [PSBO_PEA]
	Confidence Icon	Sequence	Protein Accessions	# Proteins	# Protein Groups	Activation Type	Modifications	IonScore	Exp Value	Δ Score	Rank	Identity High	Homology Threshold	Charge	m/z [Da]	ΔM [ppm]	Ions Matched	Spectrum File
	High	GTGTANQcPTIDGGVDSFSFKPGKYNAK	P14226	1	1	CID	C8(Carbamidomethyl)	144.94	7.62339e-12	0.889655	1	55	37	1	2917.36	-7.27552	17/303	pps_Medicago_trypsin_rep1.mgf
	High	DGIDYAAVTVQLPGGERVPFLFTIK	P14226;A7LCN2	38	2	CID		94.57	8.65274e-07	0.842105	1	55	33	1	2706.39	-22.9314	13/266	pps_Medicago_trypsin_rep1.mgf
	Medium	RLTFDEIQSK	P14226	18	1	CID		52.41	0.0130695	0.384615	1	55		1	1236.64	-17.0877	8/103	pps_Medicago_trypsin_rep1.mgf
	Medium	VPFLFTIK	P14226;A7LCN2	47	2	CID		46.73	0.0416092	0.425532	1	54	42	1	964.559	-29.0405	11/58	pps_Medicago_trypsin_rep1.mgf
	Medium	GASTGYDNAVALPAGGRGDEEELGKENNK	P14226	2	1	CID		46.56	0.0512677	0.468085	1	55	40	1	2919.33	-15.9117	9/315	pps_Medicago_trypsin_rep1.mgf
	Low	GASTGYDNAVALPAGGRGDEEELGKENNKSAASSK	P14226	2	1	CID		35.48	0.622184	0.685714	1	54	26	1	3450.57	-18.5335	15/389	pps_Medicago_trypsin_rep1.mgf
	Low	GTGTANQcPTIDGGVDSFSFKPGKYNAKK	P14226	1	1	CID	C8(Carbamidomethyl)	19.8	26.485	1	1	55	23	1	3045.45	-6.63129	6/314	pps_Medicago_trypsin_rep1.mgf
Q9TKH9	18.75	7	7	464	51.3188	6.82959	231.068	Ribulose 1,5-bisphosphate carboxylase large subunit (Fragment) OS=Henckelia albomarginata PE=3 SV=1 - [Q9TKH9_9LAMI]
	Confidence Icon	Sequence	Protein Accessions	# Proteins	# Protein Groups	Activation Type	Modifications	IonScore	Exp Value	Δ Score	Rank	Identity High	Homology Threshold	Charge	m/z [Da]	ΔM [ppm]	Ions Matched	Spectrum File
	High	TFQGPPHGIQVER	Q6PSM7;Q71N62;Q29VE5;Q32800;Q9TJY5;Q8HT56;Q9XQH3;Q9TJN8;D8V9G2;Q8SKV4;D6C635;O63184;P93977;B6GUW7;D8V9E5;Q8MAK6;Q32259;Q33363;Q33440;A0ZQQ1;P92263;P94065;P94041;P94071;Q37357;Q9ZS63;A0PDA4;Q95EN1;Q8MCX1;Q9GDQ2;A0PD98;A5X4I3;O47279;Q32183;P94074;D8V9A7;A5X4L3;D8V9E6;P28380;P31202;Q05993;Q85VJ2;O98994;Q95634;Q8WJK2;O98548;Q9XEQ0;Q6JXQ9;Q6Y2Z1;A0PDB4;A4F2T3;C7A5Y1;O82538;Q9BA14;O98545;Q9XQL2;Q9GHU3;…	19129	161	CID		104.04	1.56199e-07		5	57		1	1465.75	-6.34577	11/139	pps_Medicago_trypsin_rep1.mgf
	High	MSGGDHIHAGTVVGKLEGER	B8YGX4;Q6J6P1;Q9TJY5;O47054;Q9XQH3;Q95CD5;Q9TJN8;Q8SKV4;D6C635;P93977;B6GUW7;Q33620;Q8MAK6;Q32259;A0ZQQ1;P94065;Q8HDA1;P94071;Q37357;P93986;Q8MCX1;A5X4I3;P94074;D8V9A7;A5X4L3;Q9XQP7;D9U1G2;Q8MCX9;Q5DK06;Q6SSI3;O98549;Q85VJ2;O98994;Q8WJK2;O98548;Q6Y2Z1;Q9BA14;O98545;Q9XQL2;C7A5Z2;Q9BAN9;Q9T2E2;Q6L9Z4;P93952;Q9TKH9;Q8WIZ6;D6MYK4;Q5I998;Q6VW37;Q0H754;Q95A44;Q6VW25;O98879;Q9MRX0;Q71N65;Q710K9;A0PDC7;…	8426	100	CID		98.81	3.86446e-07		4	56		1	2049.99	-12.3227	14/197	pps_Medicago_trypsin_rep1.mgf
	High	DKLNKYGRPLLGcTIKPK	B8YGX4;Q6PSM7;Q71N62;Q6J6P1;Q29VE5;Q32800;Q8HT56;Q9XQH3;Q9TJN8;Q9GCX9;D8V9G2;Q8SKV4;O63184;B6GUW7;D8V9E5;Q33620;Q8MAK6;Q32259;Q33363;Q33440;A0ZQQ1;P92263;P94065;P94041;P94071;Q36637;Q37357;Q9ZS63;A0PDA4;Q32224;Q95EN1;Q8MCX1;A0PD98;A5X4I3;O47279;P94074;D8V9A7;A5X4L3;D8V9E6;Q9GD45;Q9XQP7;D9U1G2;D0F109;Q5DK06;O98549;P28380;P31202;Q05993;Q85VJ2;O98994;O98548;Q9XEQ0;Q6JXQ9;Q6Y2Z1;A0PDB4;A4F2T3;O82538;…	21788	155	CID	C13(Carbamidomethyl)	94.05	1.40474e-06		6	57		1	2101.18	-6.7749	21/198	pps_Medicago_trypsin_rep1.mgf
	High	DxTLGFVDLLRDDFIEK	Q9TKH9	1	1	CID	X2(L)	75.11	8.75225e-05		2	56		1	2009.03	-15.0278	18/171	pps_Medicago_trypsin_rep1.mgf
	Medium	LGLSAKNYGR	B8YGX4;Q6PSM7;Q71N62;Q6J6P1;Q29VE5;Q32800;O47054;Q8HT56;Q9XQH3;O98553;Q9TJN8;Q9GCX9;D8V9G2;Q8SKV4;O63184;P93977;P93987;B6GUW7;D8V9E5;Q33620;Q8MAK6;Q32259;Q33363;Q33440;A0ZQQ1;P92263;Q8HDA1;P94041;P94071;B7P0F0;Q36637;Q37357;Q9ZS63;P93986;A0PDA4;Q32224;Q95EN1;Q8MCX1;Q9GDQ2;A0PD98;A5X4I3;O47279;Q32183;P94074;D8V9A7;A5X4L3;D8V9E6;Q9GD45;Q9XQP7;D9U1G2;Q5DK06;O98549;P31202;Q85VJ2;O98994;Q95634;Q8WJK2;…	23756	173	CID		52.24	0.0222396		4	57		1	1078.57	-27.0833	13/86	pps_Medicago_trypsin_rep1.mgf
	Low	YGRPLLGcTIKPK	B8YGX4;Q6PSM7;Q71N62;Q6J6P1;Q29VE5;Q32800;O47054;Q8HT56;Q9XQH3;O98553;Q9TJN8;Q9GCX9;D8V9G2;Q8SKV4;O63184;B6GUW7;D8V9E5;Q33620;Q8MAK6;Q32259;Q33363;Q33440;A0ZQQ1;P92263;P94065;P94041;P94071;Q36637;Q37357;Q9ZS63;A0PDA4;Q32224;Q95EN1;Q8MCX1;A0PD98;A5X4I3;O47279;P94074;D8V9A7;A5X4L3;D8V9E6;Q9GD45;Q9XQP7;D9U1G2;D0F109;Q5DK06;O98549;P28380;P31202;Q05993;Q85VJ2;O98994;O98548;Q9XEQ0;Q6JXQ9;Q6Y2Z1;A0PDB4;…	22098	163	CID	C8(Carbamidomethyl)	38.87	0.485962		4	57	44	1	1502.82	-20.3918	12/120	pps_Medicago_trypsin_rep1.mgf
	Low	DTDILAAFR	Q6PSM7;Q6J6P1;Q29VE5;Q32800;Q9TJY5;O47054;Q95CD5;Q9TJN8;Q9GCX9;D6C635;O63184;P93977;P93987;B6GUW7;Q33620;Q32259;Q33363;Q33440;A0ZQQ1;P92263;Q8HDA1;P94041;P94071;Q37357;Q9ZS63;P93986;Q95EN1;Q8MCX1;Q9GDQ2;A0PD98;A5X4I3;O47279;Q32183;P94074;D8V9A7;A5X4L3;D8V9E6;Q9GD45;Q9XQP7;D9U1G2;D0F109;Q8MCX9;Q5DK06;Q6SSI3;O98549;Q95E64;P28380;P31202;Q85VJ2;Q95634;Q8WJK2;O98548;Q6JXQ9;C7A5Y1;O82538;O98545;Q9XQL2;…	17492	159	CID		18.42	49.8385		3	56	26	1	1021.54	8.76981	5/74	pps_Medicago_trypsin_rep1.mgf
Q8WJK2	19.82	8	8	444	49.2136	7.21045	230.73	Ribulose-1,5-bisphosphate carboxylase large subunit (Fragment) OS=Tacca integrifolia GN=rbcL PE=3 SV=1 - [Q8WJK2_9LILI]
	Confidence Icon	Sequence	Protein Accessions	# Proteins	# Protein Groups	Activation Type	Modifications	IonScore	Exp Value	Δ Score	Rank	Identity High	Homology Threshold	Charge	m/z [Da]	ΔM [ppm]	Ions Matched	Spectrum File
	High	TFQGPPHGIQVER	Q6PSM7;Q71N62;Q29VE5;Q32800;Q9TJY5;Q8HT56;Q9XQH3;Q9TJN8;D8V9G2;Q8SKV4;D6C635;O63184;P93977;B6GUW7;D8V9E5;Q8MAK6;Q32259;Q33363;Q33440;A0ZQQ1;P92263;P94065;P94041;P94071;Q37357;Q9ZS63;A0PDA4;Q95EN1;Q8MCX1;Q9GDQ2;A0PD98;A5X4I3;O47279;Q32183;P94074;D8V9A7;A5X4L3;D8V9E6;P28380;P31202;Q05993;Q85VJ2;O98994;Q95634;Q8WJK2;O98548;Q9XEQ0;Q6JXQ9;Q6Y2Z1;A0PDB4;A4F2T3;C7A5Y1;O82538;Q9BA14;O98545;Q9XQL2;Q9GHU3;…	19129	161	CID		104.04	1.56199e-07		5	57		1	1465.75	-6.34577	11/139	pps_Medicago_trypsin_rep1.mgf
	High	MSGGDHIHAGTVVGKLEGER	B8YGX4;Q6J6P1;Q9TJY5;O47054;Q9XQH3;Q95CD5;Q9TJN8;Q8SKV4;D6C635;P93977;B6GUW7;Q33620;Q8MAK6;Q32259;A0ZQQ1;P94065;Q8HDA1;P94071;Q37357;P93986;Q8MCX1;A5X4I3;P94074;D8V9A7;A5X4L3;Q9XQP7;D9U1G2;Q8MCX9;Q5DK06;Q6SSI3;O98549;Q85VJ2;O98994;Q8WJK2;O98548;Q6Y2Z1;Q9BA14;O98545;Q9XQL2;C7A5Z2;Q9BAN9;Q9T2E2;Q6L9Z4;P93952;Q9TKH9;Q8WIZ6;D6MYK4;Q5I998;Q6VW37;Q0H754;Q95A44;Q6VW25;O98879;Q9MRX0;Q71N65;Q710K9;A0PDC7;…	8426	100	CID		98.81	3.86446e-07		4	56		1	2049.99	-12.3227	14/197	pps_Medicago_trypsin_rep1.mgf
	High	DKLNKYGRPLLGcTxKPK	Q8WJK2;Q9GCX8;Q5I972;Q8MCY8	10	4	CID	C13(Carbamidomethyl), X15(I)	94.05	1.40474e-06		9	57		1	2101.18	-6.7749	21/198	pps_Medicago_trypsin_rep1.mgf
	High	LTYYTPDYETKDTDILAAFR	Q29VE5;Q95CD5;Q9TJN8;Q33363;A0ZQQ1;P92263;Q37357;Q95EN1;O47279;Q32183;D0F109;P31202;Q8WJK2;C7A5Y1;Q9GHU3;Q9T2E2;Q8WIZ6;D6MYK4;Q15KA0;Q9TLI3;Q4VI79;E2CZ58;Q9MT23;O78603;Q95EN0;Q5J9S3;C7A609;Q8WLL1;B1NH25;Q37365;Q37231;D6MYK9;Q3ZR39;C7A5Z4;C7AF22;C7AF24;Q8HRM2;Q3ZR41;A9X3W1;D8L8B3;Q8WHV2;Q32313;Q37173;Q7YJS1;C3VMV0;Q9XQF1;O47281;Q5J9S0;Q29VE8;Q40141;Q6YN64;Q8MD81;C3S8S0;Q32811;Q31876;Q8MCY2	5081	56	CID		74.61	9.37288e-05		6	55		1	2396.13	-13.9997	11/200	pps_Medicago_trypsin_rep1.mgf
	Medium	LGLSAKNYGR	B8YGX4;Q6PSM7;Q71N62;Q6J6P1;Q29VE5;Q32800;O47054;Q8HT56;Q9XQH3;O98553;Q9TJN8;Q9GCX9;D8V9G2;Q8SKV4;O63184;P93977;P93987;B6GUW7;D8V9E5;Q33620;Q8MAK6;Q32259;Q33363;Q33440;A0ZQQ1;P92263;Q8HDA1;P94041;P94071;B7P0F0;Q36637;Q37357;Q9ZS63;P93986;A0PDA4;Q32224;Q95EN1;Q8MCX1;Q9GDQ2;A0PD98;A5X4I3;O47279;Q32183;P94074;D8V9A7;A5X4L3;D8V9E6;Q9GD45;Q9XQP7;D9U1G2;Q5DK06;O98549;P31202;Q85VJ2;O98994;Q95634;Q8WJK2;…	23756	173	CID		52.24	0.0222396		4	57		1	1078.57	-27.0833	13/86	pps_Medicago_trypsin_rep1.mgf
	Low	YGRPLLGcTxKPK	Q8WJK2;Q9GCX8;Q5I972;Q8MCY8;Q8MCX6	13	5	CID	C8(Carbamidomethyl), X10(I)	38.87	0.485962		7	57	44	1	1502.82	-20.3918	12/120	pps_Medicago_trypsin_rep1.mgf
	Low	EGNEIIR	Q29VE5;O47054;Q9XQH3;O98553;Q9TJN8;A0ZQQ1;Q8HDA1;Q37357;A0PDA4;A0PD98;A5X4I3;Q32183;A5X4L3;D9U1G2;O98549;Q05993;O98994;Q95634;Q8WJK2;O98548;Q6Y2Z1;A0PDB4;A4F2T3;C7A5Y1;O82538;Q9BA14;O98545;Q9GHU3;C7A5Z2;Q9T2E2;P93952;O47280;D6MYK4;Q8HUZ1;Q6VW37;Q3T8E6;Q0H754;Q95A44;Q95633;Q7YMT1;Q71N71;Q6VW25;O98879;Q4VI79;A0PDC7;E2CZ58;O03648;Q6VW40;Q8HUX6;Q5J9S3;Q6VW24;C7A609;Q8WLL1;Q9GEN6;B1NH25;O98429;Q37231;…	8148	88	CID		19.84	31.9953		3	56	33	1	830.439	2.2383	5/65	pps_Medicago_trypsin_rep1.mgf
	Low	DTDILAAFR	Q6PSM7;Q6J6P1;Q29VE5;Q32800;Q9TJY5;O47054;Q95CD5;Q9TJN8;Q9GCX9;D6C635;O63184;P93977;P93987;B6GUW7;Q33620;Q32259;Q33363;Q33440;A0ZQQ1;P92263;Q8HDA1;P94041;P94071;Q37357;Q9ZS63;P93986;Q95EN1;Q8MCX1;Q9GDQ2;A0PD98;A5X4I3;O47279;Q32183;P94074;D8V9A7;A5X4L3;D8V9E6;Q9GD45;Q9XQP7;D9U1G2;D0F109;Q8MCX9;Q5DK06;Q6SSI3;O98549;Q95E64;P28380;P31202;Q85VJ2;Q95634;Q8WJK2;O98548;Q6JXQ9;C7A5Y1;O82538;O98545;Q9XQL2;…	17492	159	CID		18.42	49.8385		3	56	26	1	1021.54	8.76981	5/74	pps_Medicago_trypsin_rep1.mgf
Q9BA14	18.45	8	8	477	52.9435	6.62451	230.73	Ribulose bisphosphate carboxylase large subunit OS=Phytelephas aequatorialis GN=rbcL PE=3 SV=1 - [Q9BA14_PHYAQ]
	Confidence Icon	Sequence	Protein Accessions	# Proteins	# Protein Groups	Activation Type	Modifications	IonScore	Exp Value	Δ Score	Rank	Identity High	Homology Threshold	Charge	m/z [Da]	ΔM [ppm]	Ions Matched	Spectrum File
	High	TFQGPPHGIQVER	Q6PSM7;Q71N62;Q29VE5;Q32800;Q9TJY5;Q8HT56;Q9XQH3;Q9TJN8;D8V9G2;Q8SKV4;D6C635;O63184;P93977;B6GUW7;D8V9E5;Q8MAK6;Q32259;Q33363;Q33440;A0ZQQ1;P92263;P94065;P94041;P94071;Q37357;Q9ZS63;A0PDA4;Q95EN1;Q8MCX1;Q9GDQ2;A0PD98;A5X4I3;O47279;Q32183;P94074;D8V9A7;A5X4L3;D8V9E6;P28380;P31202;Q05993;Q85VJ2;O98994;Q95634;Q8WJK2;O98548;Q9XEQ0;Q6JXQ9;Q6Y2Z1;A0PDB4;A4F2T3;C7A5Y1;O82538;Q9BA14;O98545;Q9XQL2;Q9GHU3;…	19129	161	CID		104.04	1.56199e-07		5	57		1	1465.75	-6.34577	11/139	pps_Medicago_trypsin_rep1.mgf
	High	MSGGDHIHAGTVVGKLEGER	B8YGX4;Q6J6P1;Q9TJY5;O47054;Q9XQH3;Q95CD5;Q9TJN8;Q8SKV4;D6C635;P93977;B6GUW7;Q33620;Q8MAK6;Q32259;A0ZQQ1;P94065;Q8HDA1;P94071;Q37357;P93986;Q8MCX1;A5X4I3;P94074;D8V9A7;A5X4L3;Q9XQP7;D9U1G2;Q8MCX9;Q5DK06;Q6SSI3;O98549;Q85VJ2;O98994;Q8WJK2;O98548;Q6Y2Z1;Q9BA14;O98545;Q9XQL2;C7A5Z2;Q9BAN9;Q9T2E2;Q6L9Z4;P93952;Q9TKH9;Q8WIZ6;D6MYK4;Q5I998;Q6VW37;Q0H754;Q95A44;Q6VW25;O98879;Q9MRX0;Q71N65;Q710K9;A0PDC7;…	8426	100	CID		98.81	3.86446e-07		4	56		1	2049.99	-12.3227	14/197	pps_Medicago_trypsin_rep1.mgf
	High	DKLNKYGRPLLGcTIKPK	B8YGX4;Q6PSM7;Q71N62;Q6J6P1;Q29VE5;Q32800;Q8HT56;Q9XQH3;Q9TJN8;Q9GCX9;D8V9G2;Q8SKV4;O63184;B6GUW7;D8V9E5;Q33620;Q8MAK6;Q32259;Q33363;Q33440;A0ZQQ1;P92263;P94065;P94041;P94071;Q36637;Q37357;Q9ZS63;A0PDA4;Q32224;Q95EN1;Q8MCX1;A0PD98;A5X4I3;O47279;P94074;D8V9A7;A5X4L3;D8V9E6;Q9GD45;Q9XQP7;D9U1G2;D0F109;Q5DK06;O98549;P28380;P31202;Q05993;Q85VJ2;O98994;O98548;Q9XEQ0;Q6JXQ9;Q6Y2Z1;A0PDB4;A4F2T3;O82538;…	21788	155	CID	C13(Carbamidomethyl)	94.05	1.40474e-06		6	57		1	2101.18	-6.7749	21/198	pps_Medicago_trypsin_rep1.mgf
	High	LTYYTPDYETKDTDILxAFR	Q9BA14	1	1	CID	X17(A)	74.61	9.37288e-05		9	55		1	2396.13	-13.9997	11/200	pps_Medicago_trypsin_rep1.mgf
	Medium	LGLSAKNYGR	B8YGX4;Q6PSM7;Q71N62;Q6J6P1;Q29VE5;Q32800;O47054;Q8HT56;Q9XQH3;O98553;Q9TJN8;Q9GCX9;D8V9G2;Q8SKV4;O63184;P93977;P93987;B6GUW7;D8V9E5;Q33620;Q8MAK6;Q32259;Q33363;Q33440;A0ZQQ1;P92263;Q8HDA1;P94041;P94071;B7P0F0;Q36637;Q37357;Q9ZS63;P93986;A0PDA4;Q32224;Q95EN1;Q8MCX1;Q9GDQ2;A0PD98;A5X4I3;O47279;Q32183;P94074;D8V9A7;A5X4L3;D8V9E6;Q9GD45;Q9XQP7;D9U1G2;Q5DK06;O98549;P31202;Q85VJ2;O98994;Q95634;Q8WJK2;…	23756	173	CID		52.24	0.0222396		4	57		1	1078.57	-27.0833	13/86	pps_Medicago_trypsin_rep1.mgf
	Low	YGRPLLGcTIKPK	B8YGX4;Q6PSM7;Q71N62;Q6J6P1;Q29VE5;Q32800;O47054;Q8HT56;Q9XQH3;O98553;Q9TJN8;Q9GCX9;D8V9G2;Q8SKV4;O63184;B6GUW7;D8V9E5;Q33620;Q8MAK6;Q32259;Q33363;Q33440;A0ZQQ1;P92263;P94065;P94041;P94071;Q36637;Q37357;Q9ZS63;A0PDA4;Q32224;Q95EN1;Q8MCX1;A0PD98;A5X4I3;O47279;P94074;D8V9A7;A5X4L3;D8V9E6;Q9GD45;Q9XQP7;D9U1G2;D0F109;Q5DK06;O98549;P28380;P31202;Q05993;Q85VJ2;O98994;O98548;Q9XEQ0;Q6JXQ9;Q6Y2Z1;A0PDB4;…	22098	163	CID	C8(Carbamidomethyl)	38.87	0.485962		4	57	44	1	1502.82	-20.3918	12/120	pps_Medicago_trypsin_rep1.mgf
	Low	EGNEIIR	Q29VE5;O47054;Q9XQH3;O98553;Q9TJN8;A0ZQQ1;Q8HDA1;Q37357;A0PDA4;A0PD98;A5X4I3;Q32183;A5X4L3;D9U1G2;O98549;Q05993;O98994;Q95634;Q8WJK2;O98548;Q6Y2Z1;A0PDB4;A4F2T3;C7A5Y1;O82538;Q9BA14;O98545;Q9GHU3;C7A5Z2;Q9T2E2;P93952;O47280;D6MYK4;Q8HUZ1;Q6VW37;Q3T8E6;Q0H754;Q95A44;Q95633;Q7YMT1;Q71N71;Q6VW25;O98879;Q4VI79;A0PDC7;E2CZ58;O03648;Q6VW40;Q8HUX6;Q5J9S3;Q6VW24;C7A609;Q8WLL1;Q9GEN6;B1NH25;O98429;Q37231;…	8148	88	CID		19.84	31.9953		3	56	33	1	830.439	2.2383	5/65	pps_Medicago_trypsin_rep1.mgf
	Low	DTDILxAFR	Q9BA14;Q9BB67	4	2	CID	X6(A)	18.42	49.8385		6	56	26	1	1021.54	8.76981	5/74	pps_Medicago_trypsin_rep1.mgf
Q8WIZ6	19.78	8	8	445	49.1876	6.91748	230.73	Ribulose-1,5-bisphosphate carboxylase large subunit (Fragment) OS=Camellia sasanqua GN=rbcL PE=3 SV=1 - [Q8WIZ6_CAMSS]
	Confidence Icon	Sequence	Protein Accessions	# Proteins	# Protein Groups	Activation Type	Modifications	IonScore	Exp Value	Δ Score	Rank	Identity High	Homology Threshold	Charge	m/z [Da]	ΔM [ppm]	Ions Matched	Spectrum File
	High	TFQGPPHGIQVER	Q6PSM7;Q71N62;Q29VE5;Q32800;Q9TJY5;Q8HT56;Q9XQH3;Q9TJN8;D8V9G2;Q8SKV4;D6C635;O63184;P93977;B6GUW7;D8V9E5;Q8MAK6;Q32259;Q33363;Q33440;A0ZQQ1;P92263;P94065;P94041;P94071;Q37357;Q9ZS63;A0PDA4;Q95EN1;Q8MCX1;Q9GDQ2;A0PD98;A5X4I3;O47279;Q32183;P94074;D8V9A7;A5X4L3;D8V9E6;P28380;P31202;Q05993;Q85VJ2;O98994;Q95634;Q8WJK2;O98548;Q9XEQ0;Q6JXQ9;Q6Y2Z1;A0PDB4;A4F2T3;C7A5Y1;O82538;Q9BA14;O98545;Q9XQL2;Q9GHU3;…	19129	161	CID		104.04	1.56199e-07		5	57		1	1465.75	-6.34577	11/139	pps_Medicago_trypsin_rep1.mgf
	High	MSGGDHIHAGTVVGKLEGER	B8YGX4;Q6J6P1;Q9TJY5;O47054;Q9XQH3;Q95CD5;Q9TJN8;Q8SKV4;D6C635;P93977;B6GUW7;Q33620;Q8MAK6;Q32259;A0ZQQ1;P94065;Q8HDA1;P94071;Q37357;P93986;Q8MCX1;A5X4I3;P94074;D8V9A7;A5X4L3;Q9XQP7;D9U1G2;Q8MCX9;Q5DK06;Q6SSI3;O98549;Q85VJ2;O98994;Q8WJK2;O98548;Q6Y2Z1;Q9BA14;O98545;Q9XQL2;C7A5Z2;Q9BAN9;Q9T2E2;Q6L9Z4;P93952;Q9TKH9;Q8WIZ6;D6MYK4;Q5I998;Q6VW37;Q0H754;Q95A44;Q6VW25;O98879;Q9MRX0;Q71N65;Q710K9;A0PDC7;…	8426	100	CID		98.81	3.86446e-07		4	56		1	2049.99	-12.3227	14/197	pps_Medicago_trypsin_rep1.mgf
	High	DKLNKYGRPLLGcTIKPK	B8YGX4;Q6PSM7;Q71N62;Q6J6P1;Q29VE5;Q32800;Q8HT56;Q9XQH3;Q9TJN8;Q9GCX9;D8V9G2;Q8SKV4;O63184;B6GUW7;D8V9E5;Q33620;Q8MAK6;Q32259;Q33363;Q33440;A0ZQQ1;P92263;P94065;P94041;P94071;Q36637;Q37357;Q9ZS63;A0PDA4;Q32224;Q95EN1;Q8MCX1;A0PD98;A5X4I3;O47279;P94074;D8V9A7;A5X4L3;D8V9E6;Q9GD45;Q9XQP7;D9U1G2;D0F109;Q5DK06;O98549;P28380;P31202;Q05993;Q85VJ2;O98994;O98548;Q9XEQ0;Q6JXQ9;Q6Y2Z1;A0PDB4;A4F2T3;O82538;…	21788	155	CID	C13(Carbamidomethyl)	94.05	1.40474e-06		6	57		1	2101.18	-6.7749	21/198	pps_Medicago_trypsin_rep1.mgf
	High	LTYYTPDYETKDTDILAAFR	Q29VE5;Q95CD5;Q9TJN8;Q33363;A0ZQQ1;P92263;Q37357;Q95EN1;O47279;Q32183;D0F109;P31202;Q8WJK2;C7A5Y1;Q9GHU3;Q9T2E2;Q8WIZ6;D6MYK4;Q15KA0;Q9TLI3;Q4VI79;E2CZ58;Q9MT23;O78603;Q95EN0;Q5J9S3;C7A609;Q8WLL1;B1NH25;Q37365;Q37231;D6MYK9;Q3ZR39;C7A5Z4;C7AF22;C7AF24;Q8HRM2;Q3ZR41;A9X3W1;D8L8B3;Q8WHV2;Q32313;Q37173;Q7YJS1;C3VMV0;Q9XQF1;O47281;Q5J9S0;Q29VE8;Q40141;Q6YN64;Q8MD81;C3S8S0;Q32811;Q31876;Q8MCY2	5081	56	CID		74.61	9.37288e-05		6	55		1	2396.13	-13.9997	11/200	pps_Medicago_trypsin_rep1.mgf
	Medium	LGLSAKNYGR	B8YGX4;Q6PSM7;Q71N62;Q6J6P1;Q29VE5;Q32800;O47054;Q8HT56;Q9XQH3;O98553;Q9TJN8;Q9GCX9;D8V9G2;Q8SKV4;O63184;P93977;P93987;B6GUW7;D8V9E5;Q33620;Q8MAK6;Q32259;Q33363;Q33440;A0ZQQ1;P92263;Q8HDA1;P94041;P94071;B7P0F0;Q36637;Q37357;Q9ZS63;P93986;A0PDA4;Q32224;Q95EN1;Q8MCX1;Q9GDQ2;A0PD98;A5X4I3;O47279;Q32183;P94074;D8V9A7;A5X4L3;D8V9E6;Q9GD45;Q9XQP7;D9U1G2;Q5DK06;O98549;P31202;Q85VJ2;O98994;Q95634;Q8WJK2;…	23756	173	CID		52.24	0.0222396		4	57		1	1078.57	-27.0833	13/86	pps_Medicago_trypsin_rep1.mgf
	Low	YGRPLLGcTIKPK	B8YGX4;Q6PSM7;Q71N62;Q6J6P1;Q29VE5;Q32800;O47054;Q8HT56;Q9XQH3;O98553;Q9TJN8;Q9GCX9;D8V9G2;Q8SKV4;O63184;B6GUW7;D8V9E5;Q33620;Q8MAK6;Q32259;Q33363;Q33440;A0ZQQ1;P92263;P94065;P94041;P94071;Q36637;Q37357;Q9ZS63;A0PDA4;Q32224;Q95EN1;Q8MCX1;A0PD98;A5X4I3;O47279;P94074;D8V9A7;A5X4L3;D8V9E6;Q9GD45;Q9XQP7;D9U1G2;D0F109;Q5DK06;O98549;P28380;P31202;Q05993;Q85VJ2;O98994;O98548;Q9XEQ0;Q6JXQ9;Q6Y2Z1;A0PDB4;…	22098	163	CID	C8(Carbamidomethyl)	38.87	0.485962		4	57	44	1	1502.82	-20.3918	12/120	pps_Medicago_trypsin_rep1.mgf
	Low	EGNEIxR	Q32224;Q8WIZ6;Q9GDL4;Q33027	12	4	CID	X6(I)	19.84	31.9953		4	56	33	1	830.439	2.2383	5/65	pps_Medicago_trypsin_rep1.mgf
	Low	DTDILAAFR	Q6PSM7;Q6J6P1;Q29VE5;Q32800;Q9TJY5;O47054;Q95CD5;Q9TJN8;Q9GCX9;D6C635;O63184;P93977;P93987;B6GUW7;Q33620;Q32259;Q33363;Q33440;A0ZQQ1;P92263;Q8HDA1;P94041;P94071;Q37357;Q9ZS63;P93986;Q95EN1;Q8MCX1;Q9GDQ2;A0PD98;A5X4I3;O47279;Q32183;P94074;D8V9A7;A5X4L3;D8V9E6;Q9GD45;Q9XQP7;D9U1G2;D0F109;Q8MCX9;Q5DK06;Q6SSI3;O98549;Q95E64;P28380;P31202;Q85VJ2;Q95634;Q8WJK2;O98548;Q6JXQ9;C7A5Y1;O82538;O98545;Q9XQL2;…	17492	159	CID		18.42	49.8385		3	56	26	1	1021.54	8.76981	5/74	pps_Medicago_trypsin_rep1.mgf
E2CZ58	19.34	8	8	455	50.4344	6.88818	230.73	Ribulose-1,5-bisphosphate carboxylase/oxygenase large subunit (Fragment) OS=Hypolaena exsulca GN=rbcL PE=3 SV=1 - [E2CZ58_9POAL]
	Confidence Icon	Sequence	Protein Accessions	# Proteins	# Protein Groups	Activation Type	Modifications	IonScore	Exp Value	Δ Score	Rank	Identity High	Homology Threshold	Charge	m/z [Da]	ΔM [ppm]	Ions Matched	Spectrum File
	High	TFQGPPHGIQVER	Q6PSM7;Q71N62;Q29VE5;Q32800;Q9TJY5;Q8HT56;Q9XQH3;Q9TJN8;D8V9G2;Q8SKV4;D6C635;O63184;P93977;B6GUW7;D8V9E5;Q8MAK6;Q32259;Q33363;Q33440;A0ZQQ1;P92263;P94065;P94041;P94071;Q37357;Q9ZS63;A0PDA4;Q95EN1;Q8MCX1;Q9GDQ2;A0PD98;A5X4I3;O47279;Q32183;P94074;D8V9A7;A5X4L3;D8V9E6;P28380;P31202;Q05993;Q85VJ2;O98994;Q95634;Q8WJK2;O98548;Q9XEQ0;Q6JXQ9;Q6Y2Z1;A0PDB4;A4F2T3;C7A5Y1;O82538;Q9BA14;O98545;Q9XQL2;Q9GHU3;…	19129	161	CID		104.04	1.56199e-07		5	57		1	1465.75	-6.34577	11/139	pps_Medicago_trypsin_rep1.mgf
	High	MSGGDHIHAGTVVGKLEGER	B8YGX4;Q6J6P1;Q9TJY5;O47054;Q9XQH3;Q95CD5;Q9TJN8;Q8SKV4;D6C635;P93977;B6GUW7;Q33620;Q8MAK6;Q32259;A0ZQQ1;P94065;Q8HDA1;P94071;Q37357;P93986;Q8MCX1;A5X4I3;P94074;D8V9A7;A5X4L3;Q9XQP7;D9U1G2;Q8MCX9;Q5DK06;Q6SSI3;O98549;Q85VJ2;O98994;Q8WJK2;O98548;Q6Y2Z1;Q9BA14;O98545;Q9XQL2;C7A5Z2;Q9BAN9;Q9T2E2;Q6L9Z4;P93952;Q9TKH9;Q8WIZ6;D6MYK4;Q5I998;Q6VW37;Q0H754;Q95A44;Q6VW25;O98879;Q9MRX0;Q71N65;Q710K9;A0PDC7;…	8426	100	CID		98.81	3.86446e-07		4	56		1	2049.99	-12.3227	14/197	pps_Medicago_trypsin_rep1.mgf
	High	DKLNKYGRPLLGcTIKPK	B8YGX4;Q6PSM7;Q71N62;Q6J6P1;Q29VE5;Q32800;Q8HT56;Q9XQH3;Q9TJN8;Q9GCX9;D8V9G2;Q8SKV4;O63184;B6GUW7;D8V9E5;Q33620;Q8MAK6;Q32259;Q33363;Q33440;A0ZQQ1;P92263;P94065;P94041;P94071;Q36637;Q37357;Q9ZS63;A0PDA4;Q32224;Q95EN1;Q8MCX1;A0PD98;A5X4I3;O47279;P94074;D8V9A7;A5X4L3;D8V9E6;Q9GD45;Q9XQP7;D9U1G2;D0F109;Q5DK06;O98549;P28380;P31202;Q05993;Q85VJ2;O98994;O98548;Q9XEQ0;Q6JXQ9;Q6Y2Z1;A0PDB4;A4F2T3;O82538;…	21788	155	CID	C13(Carbamidomethyl)	94.05	1.40474e-06		6	57		1	2101.18	-6.7749	21/198	pps_Medicago_trypsin_rep1.mgf
	High	LTYYTPDYETKDTDILAAFR	Q29VE5;Q95CD5;Q9TJN8;Q33363;A0ZQQ1;P92263;Q37357;Q95EN1;O47279;Q32183;D0F109;P31202;Q8WJK2;C7A5Y1;Q9GHU3;Q9T2E2;Q8WIZ6;D6MYK4;Q15KA0;Q9TLI3;Q4VI79;E2CZ58;Q9MT23;O78603;Q95EN0;Q5J9S3;C7A609;Q8WLL1;B1NH25;Q37365;Q37231;D6MYK9;Q3ZR39;C7A5Z4;C7AF22;C7AF24;Q8HRM2;Q3ZR41;A9X3W1;D8L8B3;Q8WHV2;Q32313;Q37173;Q7YJS1;C3VMV0;Q9XQF1;O47281;Q5J9S0;Q29VE8;Q40141;Q6YN64;Q8MD81;C3S8S0;Q32811;Q31876;Q8MCY2	5081	56	CID		74.61	9.37288e-05		6	55		1	2396.13	-13.9997	11/200	pps_Medicago_trypsin_rep1.mgf
	Medium	LGLSAKNYxR	Q6Y2Z1;E2CZ58;Q5I972;A9X7C3	10	4	CID	X9(G)	52.24	0.0222396		5	57		1	1078.57	-27.0833	13/86	pps_Medicago_trypsin_rep1.mgf
	Low	YGRPLLGcTIKPK	B8YGX4;Q6PSM7;Q71N62;Q6J6P1;Q29VE5;Q32800;O47054;Q8HT56;Q9XQH3;O98553;Q9TJN8;Q9GCX9;D8V9G2;Q8SKV4;O63184;B6GUW7;D8V9E5;Q33620;Q8MAK6;Q32259;Q33363;Q33440;A0ZQQ1;P92263;P94065;P94041;P94071;Q36637;Q37357;Q9ZS63;A0PDA4;Q32224;Q95EN1;Q8MCX1;A0PD98;A5X4I3;O47279;P94074;D8V9A7;A5X4L3;D8V9E6;Q9GD45;Q9XQP7;D9U1G2;D0F109;Q5DK06;O98549;P28380;P31202;Q05993;Q85VJ2;O98994;O98548;Q9XEQ0;Q6JXQ9;Q6Y2Z1;A0PDB4;…	22098	163	CID	C8(Carbamidomethyl)	38.87	0.485962		4	57	44	1	1502.82	-20.3918	12/120	pps_Medicago_trypsin_rep1.mgf
	Low	EGNEIIR	Q29VE5;O47054;Q9XQH3;O98553;Q9TJN8;A0ZQQ1;Q8HDA1;Q37357;A0PDA4;A0PD98;A5X4I3;Q32183;A5X4L3;D9U1G2;O98549;Q05993;O98994;Q95634;Q8WJK2;O98548;Q6Y2Z1;A0PDB4;A4F2T3;C7A5Y1;O82538;Q9BA14;O98545;Q9GHU3;C7A5Z2;Q9T2E2;P93952;O47280;D6MYK4;Q8HUZ1;Q6VW37;Q3T8E6;Q0H754;Q95A44;Q95633;Q7YMT1;Q71N71;Q6VW25;O98879;Q4VI79;A0PDC7;E2CZ58;O03648;Q6VW40;Q8HUX6;Q5J9S3;Q6VW24;C7A609;Q8WLL1;Q9GEN6;B1NH25;O98429;Q37231;…	8148	88	CID		19.84	31.9953		3	56	33	1	830.439	2.2383	5/65	pps_Medicago_trypsin_rep1.mgf
	Low	DTDILAAFR	Q6PSM7;Q6J6P1;Q29VE5;Q32800;Q9TJY5;O47054;Q95CD5;Q9TJN8;Q9GCX9;D6C635;O63184;P93977;P93987;B6GUW7;Q33620;Q32259;Q33363;Q33440;A0ZQQ1;P92263;Q8HDA1;P94041;P94071;Q37357;Q9ZS63;P93986;Q95EN1;Q8MCX1;Q9GDQ2;A0PD98;A5X4I3;O47279;Q32183;P94074;D8V9A7;A5X4L3;D8V9E6;Q9GD45;Q9XQP7;D9U1G2;D0F109;Q8MCX9;Q5DK06;Q6SSI3;O98549;Q95E64;P28380;P31202;Q85VJ2;Q95634;Q8WJK2;O98548;Q6JXQ9;C7A5Y1;O82538;O98545;Q9XQL2;…	17492	159	CID		18.42	49.8385		3	56	26	1	1021.54	8.76981	5/74	pps_Medicago_trypsin_rep1.mgf
Q9MT23	19.69	8	8	447	49.4408	6.80029	230.73	Ribulose 1,5-bisphosphate carboxylase large subunit (Fragment) OS=Calostemma luteum GN=rbcL PE=3 SV=1 - [Q9MT23_CALLT]
	Confidence Icon	Sequence	Protein Accessions	# Proteins	# Protein Groups	Activation Type	Modifications	IonScore	Exp Value	Δ Score	Rank	Identity High	Homology Threshold	Charge	m/z [Da]	ΔM [ppm]	Ions Matched	Spectrum File
	High	TFQGPPHGIQVER	Q6PSM7;Q71N62;Q29VE5;Q32800;Q9TJY5;Q8HT56;Q9XQH3;Q9TJN8;D8V9G2;Q8SKV4;D6C635;O63184;P93977;B6GUW7;D8V9E5;Q8MAK6;Q32259;Q33363;Q33440;A0ZQQ1;P92263;P94065;P94041;P94071;Q37357;Q9ZS63;A0PDA4;Q95EN1;Q8MCX1;Q9GDQ2;A0PD98;A5X4I3;O47279;Q32183;P94074;D8V9A7;A5X4L3;D8V9E6;P28380;P31202;Q05993;Q85VJ2;O98994;Q95634;Q8WJK2;O98548;Q9XEQ0;Q6JXQ9;Q6Y2Z1;A0PDB4;A4F2T3;C7A5Y1;O82538;Q9BA14;O98545;Q9XQL2;Q9GHU3;…	19129	161	CID		104.04	1.56199e-07		5	57		1	1465.75	-6.34577	11/139	pps_Medicago_trypsin_rep1.mgf
	High	MSGGDHIHAGTVVGKLEGER	B8YGX4;Q6J6P1;Q9TJY5;O47054;Q9XQH3;Q95CD5;Q9TJN8;Q8SKV4;D6C635;P93977;B6GUW7;Q33620;Q8MAK6;Q32259;A0ZQQ1;P94065;Q8HDA1;P94071;Q37357;P93986;Q8MCX1;A5X4I3;P94074;D8V9A7;A5X4L3;Q9XQP7;D9U1G2;Q8MCX9;Q5DK06;Q6SSI3;O98549;Q85VJ2;O98994;Q8WJK2;O98548;Q6Y2Z1;Q9BA14;O98545;Q9XQL2;C7A5Z2;Q9BAN9;Q9T2E2;Q6L9Z4;P93952;Q9TKH9;Q8WIZ6;D6MYK4;Q5I998;Q6VW37;Q0H754;Q95A44;Q6VW25;O98879;Q9MRX0;Q71N65;Q710K9;A0PDC7;…	8426	100	CID		98.81	3.86446e-07		4	56		1	2049.99	-12.3227	14/197	pps_Medicago_trypsin_rep1.mgf
	High	DKLNKYGRPLLGcTIKPK	B8YGX4;Q6PSM7;Q71N62;Q6J6P1;Q29VE5;Q32800;Q8HT56;Q9XQH3;Q9TJN8;Q9GCX9;D8V9G2;Q8SKV4;O63184;B6GUW7;D8V9E5;Q33620;Q8MAK6;Q32259;Q33363;Q33440;A0ZQQ1;P92263;P94065;P94041;P94071;Q36637;Q37357;Q9ZS63;A0PDA4;Q32224;Q95EN1;Q8MCX1;A0PD98;A5X4I3;O47279;P94074;D8V9A7;A5X4L3;D8V9E6;Q9GD45;Q9XQP7;D9U1G2;D0F109;Q5DK06;O98549;P28380;P31202;Q05993;Q85VJ2;O98994;O98548;Q9XEQ0;Q6JXQ9;Q6Y2Z1;A0PDB4;A4F2T3;O82538;…	21788	155	CID	C13(Carbamidomethyl)	94.05	1.40474e-06		6	57		1	2101.18	-6.7749	21/198	pps_Medicago_trypsin_rep1.mgf
	High	LTYYTPDYETKDTDILAAFR	Q29VE5;Q95CD5;Q9TJN8;Q33363;A0ZQQ1;P92263;Q37357;Q95EN1;O47279;Q32183;D0F109;P31202;Q8WJK2;C7A5Y1;Q9GHU3;Q9T2E2;Q8WIZ6;D6MYK4;Q15KA0;Q9TLI3;Q4VI79;E2CZ58;Q9MT23;O78603;Q95EN0;Q5J9S3;C7A609;Q8WLL1;B1NH25;Q37365;Q37231;D6MYK9;Q3ZR39;C7A5Z4;C7AF22;C7AF24;Q8HRM2;Q3ZR41;A9X3W1;D8L8B3;Q8WHV2;Q32313;Q37173;Q7YJS1;C3VMV0;Q9XQF1;O47281;Q5J9S0;Q29VE8;Q40141;Q6YN64;Q8MD81;C3S8S0;Q32811;Q31876;Q8MCY2	5081	56	CID		74.61	9.37288e-05		6	55		1	2396.13	-13.9997	11/200	pps_Medicago_trypsin_rep1.mgf
	Medium	LGLSAKNYGR	B8YGX4;Q6PSM7;Q71N62;Q6J6P1;Q29VE5;Q32800;O47054;Q8HT56;Q9XQH3;O98553;Q9TJN8;Q9GCX9;D8V9G2;Q8SKV4;O63184;P93977;P93987;B6GUW7;D8V9E5;Q33620;Q8MAK6;Q32259;Q33363;Q33440;A0ZQQ1;P92263;Q8HDA1;P94041;P94071;B7P0F0;Q36637;Q37357;Q9ZS63;P93986;A0PDA4;Q32224;Q95EN1;Q8MCX1;Q9GDQ2;A0PD98;A5X4I3;O47279;Q32183;P94074;D8V9A7;A5X4L3;D8V9E6;Q9GD45;Q9XQP7;D9U1G2;Q5DK06;O98549;P31202;Q85VJ2;O98994;Q95634;Q8WJK2;…	23756	173	CID		52.24	0.0222396		4	57		1	1078.57	-27.0833	13/86	pps_Medicago_trypsin_rep1.mgf
	Low	YGRPLLGcTIKPK	B8YGX4;Q6PSM7;Q71N62;Q6J6P1;Q29VE5;Q32800;O47054;Q8HT56;Q9XQH3;O98553;Q9TJN8;Q9GCX9;D8V9G2;Q8SKV4;O63184;B6GUW7;D8V9E5;Q33620;Q8MAK6;Q32259;Q33363;Q33440;A0ZQQ1;P92263;P94065;P94041;P94071;Q36637;Q37357;Q9ZS63;A0PDA4;Q32224;Q95EN1;Q8MCX1;A0PD98;A5X4I3;O47279;P94074;D8V9A7;A5X4L3;D8V9E6;Q9GD45;Q9XQP7;D9U1G2;D0F109;Q5DK06;O98549;P28380;P31202;Q05993;Q85VJ2;O98994;O98548;Q9XEQ0;Q6JXQ9;Q6Y2Z1;A0PDB4;…	22098	163	CID	C8(Carbamidomethyl)	38.87	0.485962		4	57	44	1	1502.82	-20.3918	12/120	pps_Medicago_trypsin_rep1.mgf
	Low	EGNxIIR	O47279;P31202;Q6L9Z4;Q9TLI3;Q9MT23;O03650	23	6	CID	X4(E)	19.84	31.9953		6	56	33	1	830.439	2.2383	5/62	pps_Medicago_trypsin_rep1.mgf
	Low	DTDILAAFR	Q6PSM7;Q6J6P1;Q29VE5;Q32800;Q9TJY5;O47054;Q95CD5;Q9TJN8;Q9GCX9;D6C635;O63184;P93977;P93987;B6GUW7;Q33620;Q32259;Q33363;Q33440;A0ZQQ1;P92263;Q8HDA1;P94041;P94071;Q37357;Q9ZS63;P93986;Q95EN1;Q8MCX1;Q9GDQ2;A0PD98;A5X4I3;O47279;Q32183;P94074;D8V9A7;A5X4L3;D8V9E6;Q9GD45;Q9XQP7;D9U1G2;D0F109;Q8MCX9;Q5DK06;Q6SSI3;O98549;Q95E64;P28380;P31202;Q85VJ2;Q95634;Q8WJK2;O98548;Q6JXQ9;C7A5Y1;O82538;O98545;Q9XQL2;…	17492	159	CID		18.42	49.8385		3	56	26	1	1021.54	8.76981	5/74	pps_Medicago_trypsin_rep1.mgf
O78603	24.76	8	8	412	45.6045	7.21045	230.73	Ribulose-1,5-bisphosphate carboxylase/oxygenase (Fragment) OS=Houlletia sanderi GN=rbcL PE=4 SV=1 - [O78603_9ASPA]
	Confidence Icon	Sequence	Protein Accessions	# Proteins	# Protein Groups	Activation Type	Modifications	IonScore	Exp Value	Δ Score	Rank	Identity High	Homology Threshold	Charge	m/z [Da]	ΔM [ppm]	Ions Matched	Spectrum File
	High	TFQGPPHGIQVER	Q6PSM7;Q71N62;Q29VE5;Q32800;Q9TJY5;Q8HT56;Q9XQH3;Q9TJN8;D8V9G2;Q8SKV4;D6C635;O63184;P93977;B6GUW7;D8V9E5;Q8MAK6;Q32259;Q33363;Q33440;A0ZQQ1;P92263;P94065;P94041;P94071;Q37357;Q9ZS63;A0PDA4;Q95EN1;Q8MCX1;Q9GDQ2;A0PD98;A5X4I3;O47279;Q32183;P94074;D8V9A7;A5X4L3;D8V9E6;P28380;P31202;Q05993;Q85VJ2;O98994;Q95634;Q8WJK2;O98548;Q9XEQ0;Q6JXQ9;Q6Y2Z1;A0PDB4;A4F2T3;C7A5Y1;O82538;Q9BA14;O98545;Q9XQL2;Q9GHU3;…	19129	161	CID		104.04	1.56199e-07		5	57		1	1465.75	-6.34577	11/139	pps_Medicago_trypsin_rep1.mgf
	High	MSGGDHIHAGTVVGKLEGER	B8YGX4;Q6J6P1;Q9TJY5;O47054;Q9XQH3;Q95CD5;Q9TJN8;Q8SKV4;D6C635;P93977;B6GUW7;Q33620;Q8MAK6;Q32259;A0ZQQ1;P94065;Q8HDA1;P94071;Q37357;P93986;Q8MCX1;A5X4I3;P94074;D8V9A7;A5X4L3;Q9XQP7;D9U1G2;Q8MCX9;Q5DK06;Q6SSI3;O98549;Q85VJ2;O98994;Q8WJK2;O98548;Q6Y2Z1;Q9BA14;O98545;Q9XQL2;C7A5Z2;Q9BAN9;Q9T2E2;Q6L9Z4;P93952;Q9TKH9;Q8WIZ6;D6MYK4;Q5I998;Q6VW37;Q0H754;Q95A44;Q6VW25;O98879;Q9MRX0;Q71N65;Q710K9;A0PDC7;…	8426	100	CID		98.81	3.86446e-07		4	56		1	2049.99	-12.3227	14/197	pps_Medicago_trypsin_rep1.mgf
	High	DKLNKYGRPLLGcTIKPK	B8YGX4;Q6PSM7;Q71N62;Q6J6P1;Q29VE5;Q32800;Q8HT56;Q9XQH3;Q9TJN8;Q9GCX9;D8V9G2;Q8SKV4;O63184;B6GUW7;D8V9E5;Q33620;Q8MAK6;Q32259;Q33363;Q33440;A0ZQQ1;P92263;P94065;P94041;P94071;Q36637;Q37357;Q9ZS63;A0PDA4;Q32224;Q95EN1;Q8MCX1;A0PD98;A5X4I3;O47279;P94074;D8V9A7;A5X4L3;D8V9E6;Q9GD45;Q9XQP7;D9U1G2;D0F109;Q5DK06;O98549;P28380;P31202;Q05993;Q85VJ2;O98994;O98548;Q9XEQ0;Q6JXQ9;Q6Y2Z1;A0PDB4;A4F2T3;O82538;…	21788	155	CID	C13(Carbamidomethyl)	94.05	1.40474e-06		6	57		1	2101.18	-6.7749	21/198	pps_Medicago_trypsin_rep1.mgf
	High	LTYYTPDYETKDTDILAAFR	Q29VE5;Q95CD5;Q9TJN8;Q33363;A0ZQQ1;P92263;Q37357;Q95EN1;O47279;Q32183;D0F109;P31202;Q8WJK2;C7A5Y1;Q9GHU3;Q9T2E2;Q8WIZ6;D6MYK4;Q15KA0;Q9TLI3;Q4VI79;E2CZ58;Q9MT23;O78603;Q95EN0;Q5J9S3;C7A609;Q8WLL1;B1NH25;Q37365;Q37231;D6MYK9;Q3ZR39;C7A5Z4;C7AF22;C7AF24;Q8HRM2;Q3ZR41;A9X3W1;D8L8B3;Q8WHV2;Q32313;Q37173;Q7YJS1;C3VMV0;Q9XQF1;O47281;Q5J9S0;Q29VE8;Q40141;Q6YN64;Q8MD81;C3S8S0;Q32811;Q31876;Q8MCY2	5081	56	CID		74.61	9.37288e-05		6	55		1	2396.13	-13.9997	11/200	pps_Medicago_trypsin_rep1.mgf
	Medium	LGLSAKNYGR	B8YGX4;Q6PSM7;Q71N62;Q6J6P1;Q29VE5;Q32800;O47054;Q8HT56;Q9XQH3;O98553;Q9TJN8;Q9GCX9;D8V9G2;Q8SKV4;O63184;P93977;P93987;B6GUW7;D8V9E5;Q33620;Q8MAK6;Q32259;Q33363;Q33440;A0ZQQ1;P92263;Q8HDA1;P94041;P94071;B7P0F0;Q36637;Q37357;Q9ZS63;P93986;A0PDA4;Q32224;Q95EN1;Q8MCX1;Q9GDQ2;A0PD98;A5X4I3;O47279;Q32183;P94074;D8V9A7;A5X4L3;D8V9E6;Q9GD45;Q9XQP7;D9U1G2;Q5DK06;O98549;P31202;Q85VJ2;O98994;Q95634;Q8WJK2;…	23756	173	CID		52.24	0.0222396		4	57		1	1078.57	-27.0833	13/86	pps_Medicago_trypsin_rep1.mgf
	Low	YGRPLLGcTIKPK	B8YGX4;Q6PSM7;Q71N62;Q6J6P1;Q29VE5;Q32800;O47054;Q8HT56;Q9XQH3;O98553;Q9TJN8;Q9GCX9;D8V9G2;Q8SKV4;O63184;B6GUW7;D8V9E5;Q33620;Q8MAK6;Q32259;Q33363;Q33440;A0ZQQ1;P92263;P94065;P94041;P94071;Q36637;Q37357;Q9ZS63;A0PDA4;Q32224;Q95EN1;Q8MCX1;A0PD98;A5X4I3;O47279;P94074;D8V9A7;A5X4L3;D8V9E6;Q9GD45;Q9XQP7;D9U1G2;D0F109;Q5DK06;O98549;P28380;P31202;Q05993;Q85VJ2;O98994;O98548;Q9XEQ0;Q6JXQ9;Q6Y2Z1;A0PDB4;…	22098	163	CID	C8(Carbamidomethyl)	38.87	0.485962		4	57	44	1	1502.82	-20.3918	12/120	pps_Medicago_trypsin_rep1.mgf
	Low	DTDILAAFR	Q6PSM7;Q6J6P1;Q29VE5;Q32800;Q9TJY5;O47054;Q95CD5;Q9TJN8;Q9GCX9;D6C635;O63184;P93977;P93987;B6GUW7;Q33620;Q32259;Q33363;Q33440;A0ZQQ1;P92263;Q8HDA1;P94041;P94071;Q37357;Q9ZS63;P93986;Q95EN1;Q8MCX1;Q9GDQ2;A0PD98;A5X4I3;O47279;Q32183;P94074;D8V9A7;A5X4L3;D8V9E6;Q9GD45;Q9XQP7;D9U1G2;D0F109;Q8MCX9;Q5DK06;Q6SSI3;O98549;Q95E64;P28380;P31202;Q85VJ2;Q95634;Q8WJK2;O98548;Q6JXQ9;C7A5Y1;O82538;O98545;Q9XQL2;…	17492	159	CID		18.42	49.8385		3	56	26	1	1021.54	8.76981	5/74	pps_Medicago_trypsin_rep1.mgf
	Low	AmHAVIDRQKNHGmHxRVLAK	Q8MAK6;O78603;Q710I6;C0J9R1;Q33027	9	5	CID	M2(Oxidation), M14(Oxidation), X16(T)	12.53	144.267		6	55	28	1	2445.2	-29.7363	6/200	pps_Medicago_trypsin_rep1.mgf
Q37365	19.95	8	8	441	48.8535	6.91748	230.73	Ribulose 1,5-bisphosphate carboxylase large subunit (Fragment) OS=Ludovia integrifolia GN=rbcL PE=3 SV=2 - [Q37365_9LILI]
	Confidence Icon	Sequence	Protein Accessions	# Proteins	# Protein Groups	Activation Type	Modifications	IonScore	Exp Value	Δ Score	Rank	Identity High	Homology Threshold	Charge	m/z [Da]	ΔM [ppm]	Ions Matched	Spectrum File
	High	TFQGPPHGIQVER	Q6PSM7;Q71N62;Q29VE5;Q32800;Q9TJY5;Q8HT56;Q9XQH3;Q9TJN8;D8V9G2;Q8SKV4;D6C635;O63184;P93977;B6GUW7;D8V9E5;Q8MAK6;Q32259;Q33363;Q33440;A0ZQQ1;P92263;P94065;P94041;P94071;Q37357;Q9ZS63;A0PDA4;Q95EN1;Q8MCX1;Q9GDQ2;A0PD98;A5X4I3;O47279;Q32183;P94074;D8V9A7;A5X4L3;D8V9E6;P28380;P31202;Q05993;Q85VJ2;O98994;Q95634;Q8WJK2;O98548;Q9XEQ0;Q6JXQ9;Q6Y2Z1;A0PDB4;A4F2T3;C7A5Y1;O82538;Q9BA14;O98545;Q9XQL2;Q9GHU3;…	19129	161	CID		104.04	1.56199e-07		5	57		1	1465.75	-6.34577	11/139	pps_Medicago_trypsin_rep1.mgf
	High	MSGGDHIHAGTVVGKLEGER	B8YGX4;Q6J6P1;Q9TJY5;O47054;Q9XQH3;Q95CD5;Q9TJN8;Q8SKV4;D6C635;P93977;B6GUW7;Q33620;Q8MAK6;Q32259;A0ZQQ1;P94065;Q8HDA1;P94071;Q37357;P93986;Q8MCX1;A5X4I3;P94074;D8V9A7;A5X4L3;Q9XQP7;D9U1G2;Q8MCX9;Q5DK06;Q6SSI3;O98549;Q85VJ2;O98994;Q8WJK2;O98548;Q6Y2Z1;Q9BA14;O98545;Q9XQL2;C7A5Z2;Q9BAN9;Q9T2E2;Q6L9Z4;P93952;Q9TKH9;Q8WIZ6;D6MYK4;Q5I998;Q6VW37;Q0H754;Q95A44;Q6VW25;O98879;Q9MRX0;Q71N65;Q710K9;A0PDC7;…	8426	100	CID		98.81	3.86446e-07		4	56		1	2049.99	-12.3227	14/197	pps_Medicago_trypsin_rep1.mgf
	High	DKLNKYGRPLLGcTIKPK	B8YGX4;Q6PSM7;Q71N62;Q6J6P1;Q29VE5;Q32800;Q8HT56;Q9XQH3;Q9TJN8;Q9GCX9;D8V9G2;Q8SKV4;O63184;B6GUW7;D8V9E5;Q33620;Q8MAK6;Q32259;Q33363;Q33440;A0ZQQ1;P92263;P94065;P94041;P94071;Q36637;Q37357;Q9ZS63;A0PDA4;Q32224;Q95EN1;Q8MCX1;A0PD98;A5X4I3;O47279;P94074;D8V9A7;A5X4L3;D8V9E6;Q9GD45;Q9XQP7;D9U1G2;D0F109;Q5DK06;O98549;P28380;P31202;Q05993;Q85VJ2;O98994;O98548;Q9XEQ0;Q6JXQ9;Q6Y2Z1;A0PDB4;A4F2T3;O82538;…	21788	155	CID	C13(Carbamidomethyl)	94.05	1.40474e-06		6	57		1	2101.18	-6.7749	21/198	pps_Medicago_trypsin_rep1.mgf
	High	LTYYTPDYETKDTDILAAFR	Q29VE5;Q95CD5;Q9TJN8;Q33363;A0ZQQ1;P92263;Q37357;Q95EN1;O47279;Q32183;D0F109;P31202;Q8WJK2;C7A5Y1;Q9GHU3;Q9T2E2;Q8WIZ6;D6MYK4;Q15KA0;Q9TLI3;Q4VI79;E2CZ58;Q9MT23;O78603;Q95EN0;Q5J9S3;C7A609;Q8WLL1;B1NH25;Q37365;Q37231;D6MYK9;Q3ZR39;C7A5Z4;C7AF22;C7AF24;Q8HRM2;Q3ZR41;A9X3W1;D8L8B3;Q8WHV2;Q32313;Q37173;Q7YJS1;C3VMV0;Q9XQF1;O47281;Q5J9S0;Q29VE8;Q40141;Q6YN64;Q8MD81;C3S8S0;Q32811;Q31876;Q8MCY2	5081	56	CID		74.61	9.37288e-05		6	55		1	2396.13	-13.9997	11/200	pps_Medicago_trypsin_rep1.mgf
	Medium	LGLSAKNYGR	B8YGX4;Q6PSM7;Q71N62;Q6J6P1;Q29VE5;Q32800;O47054;Q8HT56;Q9XQH3;O98553;Q9TJN8;Q9GCX9;D8V9G2;Q8SKV4;O63184;P93977;P93987;B6GUW7;D8V9E5;Q33620;Q8MAK6;Q32259;Q33363;Q33440;A0ZQQ1;P92263;Q8HDA1;P94041;P94071;B7P0F0;Q36637;Q37357;Q9ZS63;P93986;A0PDA4;Q32224;Q95EN1;Q8MCX1;Q9GDQ2;A0PD98;A5X4I3;O47279;Q32183;P94074;D8V9A7;A5X4L3;D8V9E6;Q9GD45;Q9XQP7;D9U1G2;Q5DK06;O98549;P31202;Q85VJ2;O98994;Q95634;Q8WJK2;…	23756	173	CID		52.24	0.0222396		4	57		1	1078.57	-27.0833	13/86	pps_Medicago_trypsin_rep1.mgf
	Low	YGRPLLGcTIKPK	B8YGX4;Q6PSM7;Q71N62;Q6J6P1;Q29VE5;Q32800;O47054;Q8HT56;Q9XQH3;O98553;Q9TJN8;Q9GCX9;D8V9G2;Q8SKV4;O63184;B6GUW7;D8V9E5;Q33620;Q8MAK6;Q32259;Q33363;Q33440;A0ZQQ1;P92263;P94065;P94041;P94071;Q36637;Q37357;Q9ZS63;A0PDA4;Q32224;Q95EN1;Q8MCX1;A0PD98;A5X4I3;O47279;P94074;D8V9A7;A5X4L3;D8V9E6;Q9GD45;Q9XQP7;D9U1G2;D0F109;Q5DK06;O98549;P28380;P31202;Q05993;Q85VJ2;O98994;O98548;Q9XEQ0;Q6JXQ9;Q6Y2Z1;A0PDB4;…	22098	163	CID	C8(Carbamidomethyl)	38.87	0.485962		4	57	44	1	1502.82	-20.3918	12/120	pps_Medicago_trypsin_rep1.mgf
	Low	EGxEIIR	Q9XQL2;Q37365;O98531;Q6YN64	11	4	CID	X3(N)	19.84	31.9953		8	56	33	1	830.439	2.2383	5/57	pps_Medicago_trypsin_rep1.mgf
	Low	DTDILAAFR	Q6PSM7;Q6J6P1;Q29VE5;Q32800;Q9TJY5;O47054;Q95CD5;Q9TJN8;Q9GCX9;D6C635;O63184;P93977;P93987;B6GUW7;Q33620;Q32259;Q33363;Q33440;A0ZQQ1;P92263;Q8HDA1;P94041;P94071;Q37357;Q9ZS63;P93986;Q95EN1;Q8MCX1;Q9GDQ2;A0PD98;A5X4I3;O47279;Q32183;P94074;D8V9A7;A5X4L3;D8V9E6;Q9GD45;Q9XQP7;D9U1G2;D0F109;Q8MCX9;Q5DK06;Q6SSI3;O98549;Q95E64;P28380;P31202;Q85VJ2;Q95634;Q8WJK2;O98548;Q6JXQ9;C7A5Y1;O82538;O98545;Q9XQL2;…	17492	159	CID		18.42	49.8385		3	56	26	1	1021.54	8.76981	5/74	pps_Medicago_trypsin_rep1.mgf
D6MYK9	18.33	8	8	480	53.2695	6.80029	230.73	Ribulose-1,5-bisphosphate carboxylase/oxygenase large subunit OS=Arum rupicola GN=rbcL PE=3 SV=1 - [D6MYK9_9ARAE]
	Confidence Icon	Sequence	Protein Accessions	# Proteins	# Protein Groups	Activation Type	Modifications	IonScore	Exp Value	Δ Score	Rank	Identity High	Homology Threshold	Charge	m/z [Da]	ΔM [ppm]	Ions Matched	Spectrum File
	High	TFQGPPHGIQVER	Q6PSM7;Q71N62;Q29VE5;Q32800;Q9TJY5;Q8HT56;Q9XQH3;Q9TJN8;D8V9G2;Q8SKV4;D6C635;O63184;P93977;B6GUW7;D8V9E5;Q8MAK6;Q32259;Q33363;Q33440;A0ZQQ1;P92263;P94065;P94041;P94071;Q37357;Q9ZS63;A0PDA4;Q95EN1;Q8MCX1;Q9GDQ2;A0PD98;A5X4I3;O47279;Q32183;P94074;D8V9A7;A5X4L3;D8V9E6;P28380;P31202;Q05993;Q85VJ2;O98994;Q95634;Q8WJK2;O98548;Q9XEQ0;Q6JXQ9;Q6Y2Z1;A0PDB4;A4F2T3;C7A5Y1;O82538;Q9BA14;O98545;Q9XQL2;Q9GHU3;…	19129	161	CID		104.04	1.56199e-07		5	57		1	1465.75	-6.34577	11/139	pps_Medicago_trypsin_rep1.mgf
	High	MSGGDHIHAGTVxGKLEGER	D6MYK9;Q8MCY8	4	2	CID	X13(V)	98.81	3.86446e-07		10	56		1	2049.99	-12.3227	14/197	pps_Medicago_trypsin_rep1.mgf
	High	DKLNKYGRPLLGcTIKPK	B8YGX4;Q6PSM7;Q71N62;Q6J6P1;Q29VE5;Q32800;Q8HT56;Q9XQH3;Q9TJN8;Q9GCX9;D8V9G2;Q8SKV4;O63184;B6GUW7;D8V9E5;Q33620;Q8MAK6;Q32259;Q33363;Q33440;A0ZQQ1;P92263;P94065;P94041;P94071;Q36637;Q37357;Q9ZS63;A0PDA4;Q32224;Q95EN1;Q8MCX1;A0PD98;A5X4I3;O47279;P94074;D8V9A7;A5X4L3;D8V9E6;Q9GD45;Q9XQP7;D9U1G2;D0F109;Q5DK06;O98549;P28380;P31202;Q05993;Q85VJ2;O98994;O98548;Q9XEQ0;Q6JXQ9;Q6Y2Z1;A0PDB4;A4F2T3;O82538;…	21788	155	CID	C13(Carbamidomethyl)	94.05	1.40474e-06		6	57		1	2101.18	-6.7749	21/198	pps_Medicago_trypsin_rep1.mgf
	High	LTYYTPDYETKDTDILAAFR	Q29VE5;Q95CD5;Q9TJN8;Q33363;A0ZQQ1;P92263;Q37357;Q95EN1;O47279;Q32183;D0F109;P31202;Q8WJK2;C7A5Y1;Q9GHU3;Q9T2E2;Q8WIZ6;D6MYK4;Q15KA0;Q9TLI3;Q4VI79;E2CZ58;Q9MT23;O78603;Q95EN0;Q5J9S3;C7A609;Q8WLL1;B1NH25;Q37365;Q37231;D6MYK9;Q3ZR39;C7A5Z4;C7AF22;C7AF24;Q8HRM2;Q3ZR41;A9X3W1;D8L8B3;Q8WHV2;Q32313;Q37173;Q7YJS1;C3VMV0;Q9XQF1;O47281;Q5J9S0;Q29VE8;Q40141;Q6YN64;Q8MD81;C3S8S0;Q32811;Q31876;Q8MCY2	5081	56	CID		74.61	9.37288e-05		6	55		1	2396.13	-13.9997	11/200	pps_Medicago_trypsin_rep1.mgf
	Medium	LGLSAKNYGR	B8YGX4;Q6PSM7;Q71N62;Q6J6P1;Q29VE5;Q32800;O47054;Q8HT56;Q9XQH3;O98553;Q9TJN8;Q9GCX9;D8V9G2;Q8SKV4;O63184;P93977;P93987;B6GUW7;D8V9E5;Q33620;Q8MAK6;Q32259;Q33363;Q33440;A0ZQQ1;P92263;Q8HDA1;P94041;P94071;B7P0F0;Q36637;Q37357;Q9ZS63;P93986;A0PDA4;Q32224;Q95EN1;Q8MCX1;Q9GDQ2;A0PD98;A5X4I3;O47279;Q32183;P94074;D8V9A7;A5X4L3;D8V9E6;Q9GD45;Q9XQP7;D9U1G2;Q5DK06;O98549;P31202;Q85VJ2;O98994;Q95634;Q8WJK2;…	23756	173	CID		52.24	0.0222396		4	57		1	1078.57	-27.0833	13/86	pps_Medicago_trypsin_rep1.mgf
	Low	YGRPLLGcTIKPK	B8YGX4;Q6PSM7;Q71N62;Q6J6P1;Q29VE5;Q32800;O47054;Q8HT56;Q9XQH3;O98553;Q9TJN8;Q9GCX9;D8V9G2;Q8SKV4;O63184;B6GUW7;D8V9E5;Q33620;Q8MAK6;Q32259;Q33363;Q33440;A0ZQQ1;P92263;P94065;P94041;P94071;Q36637;Q37357;Q9ZS63;A0PDA4;Q32224;Q95EN1;Q8MCX1;A0PD98;A5X4I3;O47279;P94074;D8V9A7;A5X4L3;D8V9E6;Q9GD45;Q9XQP7;D9U1G2;D0F109;Q5DK06;O98549;P28380;P31202;Q05993;Q85VJ2;O98994;O98548;Q9XEQ0;Q6JXQ9;Q6Y2Z1;A0PDB4;…	22098	163	CID	C8(Carbamidomethyl)	38.87	0.485962		4	57	44	1	1502.82	-20.3918	12/120	pps_Medicago_trypsin_rep1.mgf
	Low	EGNEIIR	Q29VE5;O47054;Q9XQH3;O98553;Q9TJN8;A0ZQQ1;Q8HDA1;Q37357;A0PDA4;A0PD98;A5X4I3;Q32183;A5X4L3;D9U1G2;O98549;Q05993;O98994;Q95634;Q8WJK2;O98548;Q6Y2Z1;A0PDB4;A4F2T3;C7A5Y1;O82538;Q9BA14;O98545;Q9GHU3;C7A5Z2;Q9T2E2;P93952;O47280;D6MYK4;Q8HUZ1;Q6VW37;Q3T8E6;Q0H754;Q95A44;Q95633;Q7YMT1;Q71N71;Q6VW25;O98879;Q4VI79;A0PDC7;E2CZ58;O03648;Q6VW40;Q8HUX6;Q5J9S3;Q6VW24;C7A609;Q8WLL1;Q9GEN6;B1NH25;O98429;Q37231;…	8148	88	CID		19.84	31.9953		3	56	33	1	830.439	2.2383	5/65	pps_Medicago_trypsin_rep1.mgf
[truncated: 3,889 more rows]
