# Supplementary material for: Defining the Core Proteome of the Chloroplast Envelope Membranes
Source: Front Plant Sci. 2013 Feb 6;4:11. doi: 10.3389/fpls.2013.00011 (PMC3565376; doi:10.3389/fpls.2013.00011)
Supplement: Supplementary Tables S15–S57 — Raw data measured by nLC-MALDI MS/MS. Each excel sheet is grouped in two levels. The first level contains information for each identified accession ID. The first column gives the accession (UniProtKB, IMGAG, or EST-library by Franssen et al., 2012), the second column the coverage, the third column the number of peptide spectrum matches (#PSMs), the fourth column the number of peptides, the fifth column the number of amino acids (#AAs), the sixth column the molecular weight (MW in kDa), the seventh column the isoelectric point (pI), the eighth column the score, and the ninth column the description. The second level contains all peptide information for each accession ID. The second column gives the confidence icon (Low; Medium; High), the third column the peptide sequence, the fourth column the protein accessions, the fifth column the number of proteins, the sixth column the number of protein groups, the seventh column the activation type (Collision Induced Dissociation, CID), the eighth column the modifications, the ninth column the ion score, the 10th column the expectation value (exp. value), the 11th column the delta score (Δscore), the 12th column the rank, the 13th column the identity High, the 14th column the homology threshold, the 15th column the charge, the 16th column the mass to charge ratio in daltons (m/z), the 18th column the delta mass (ΔM, difference between the theoretical mass of the peptide and the experimental mass of the precursor ion), the 19th column the matched ions, and the 20th column the spectrum file. [file 38279_Schleiff_DataSheet10.ZIP › Table S29.xls]

## Sheet: Sheet1
Accession	Coverage	# PSMs	# Peptides	# AAs	MW [kDa]	calc. pI	Score	Description
IMGA	29.85	22	22	804	88.0222	7.37158	752.817	Medtr4g084320.1 Bacterial surface antigen (D15); Chloroplast envelope protein translocase, IAP75 chr04_pseudomolecule_IMGAG_V3 17713582-17708895 E EGN_Mt090430 20090702
	Confidence Icon	Sequence	Protein Accessions	# Proteins	# Protein Groups	Activation Type	Modifications	IonScore	Exp Value	Δ Score	Rank	Identity High	Homology Threshold	Charge	m/z [Da]	ΔM [ppm]	Ions Matched	Spectrum File
	High	KLSPVFTGGPGVDEVPSIWVDR	IMGA	1	1	CID		156.96	2.27652e-14	0.88535	1	42		1	2355.21	-8.79235	20/247	pps_Medicago_trypsin_rep1.mgf
	High	LGNVVEGNTENPVVQR	IMGA	1	1	CID		155.22	3.19847e-14	0.877419	1	41		1	1724.87	-11.2306	14/160	pps_Medicago_trypsin_rep1.mgf
	High	IGTEDSFLDMVSLKPGGVYTR	IMGA	1	1	CID		128.33	1.65401e-11	1	1	42	30	1	2285.13	-10.2039	16/209	pps_Medicago_trypsin_rep1.mgf
	High	QLLPGHTFNIEAGKQALR	IMGA	1	1	CID		116.86	2.30688e-10	0.820513	1	42		1	1993.08	-8.25922	15/185	pps_Medicago_trypsin_rep1.mgf
	High	ISDIIFLDRNTK	IMGA	1	1	CID		77.79	1.81645e-06	0.679487	1	41		1	1434.78	-12.1073	10/113	pps_Medicago_trypsin_rep1.mgf
	High	ISDIIFLDR	IMGA	1	1	CID		71.23	8.01947e-06	0.521127	1	41		1	1091.61	3.03103	8/77	pps_Medicago_trypsin_rep1.mgf
	High	LGNVVEGNTENPVVQRELPK	IMGA	1	1	CID		70.97	8.97014e-06	1	1	42	23	1	2192.13	-16.6419	16/211	pps_Medicago_trypsin_rep1.mgf
	High	AEYAVDHNSGTGAIFFR	IMGA	1	1	CID		70.86	8.4004e-06	0.859155	1	41	27	1	1854.87	-6.47437	11/170	pps_Medicago_trypsin_rep1.mgf
	High	YKISDIIFLDR	IMGA	1	1	CID		65.07	3.0806e-05	0.646154	1	41		1	1382.75	-10.2558	8/111	pps_Medicago_trypsin_rep1.mgf
	High	LSPVFTGGPGVDEVPSIWVDR	IMGA	1	1	CID		51.89	0.000734183	0.730769	1	42	29	1	2227.09	-21.1852	11/197	pps_Medicago_trypsin_rep1.mgf
	High	ELPKQLLPGHTFNIEAGKQALR	IMGA	1	1	CID		51.35	0.000839084	1	1	42	20	1	2460.31	-27.0111	13/239	pps_Medicago_trypsin_rep1.mgf
	High	YKISDIIFLDRNTK	IMGA	1	1	CID		46.31	0.0024207	0.73913	1	41	27	1	1725.95	-4.1492	13/147	pps_Medicago_trypsin_rep1.mgf
	Medium	IDTSRPcLLAPEVYK	IMGA	1	1	CID	C7(Carbamidomethyl)	39.07	0.0145187	0.615385	1	42	30	1	1761.9	-11.326	12/155	pps_Medicago_trypsin_rep1.mgf
	Medium	FTYGLVMEEIITR	IMGA	1	1	CID		35.25	0.0325257	0.628571	1	41	28	1	1571.78	-21.5433	12/117	pps_Medicago_trypsin_rep1.mgf
	Medium	SQDWDSHELPANITVLPNKLSGFKK	IMGA	1	1	CID		33.06	0.0556594		2	42		1	2824.39	-25.3757	11/282	pps_Medicago_trypsin_rep1.mgf
	Low	GNPTEVYRR	IMGA	1	1	CID		28.8	0.148765	0.448276	1	42	30	1	1091.55	-5.46933	5/84	pps_Medicago_trypsin_rep1.mgf
	Low	FVNGAIVGSR	IMGA	1	1	CID		27.83	0.200993	0.357143	1	42	31	1	1019.56	-6.36158	11/87	pps_Medicago_trypsin_rep1.mgf
	Low	NLQGLNR	IMGA	1	1	CID		26.73	0.145442	0.37037	1	39	31	1	814.437	-19.8681	7/68	pps_Medicago_trypsin_rep1.mgf
	Low	GGRPTLASLQPGGTITFEHR	IMGA	1	1	CID		22.09	0.695268	0.318182	1	42	29	1	2095.1	-2.578	9/214	pps_Medicago_trypsin_rep1.mgf
	Low	AEYAVDHNSGTGAIFFRFGERF	IMGA	1	1	CID		20.69	0.943529	1	1	42	20	1	2491.14	-15.0298	9/233	pps_Medicago_trypsin_rep1.mgf
	Low	NINSLALFSNIEVNPRPDEK	IMGA	1	1	CID		19.64	1.24722	0.35	1	42	27	1	2270.16	-8.03525	10/221	pps_Medicago_trypsin_rep1.mgf
	Low	DNTRFVNGAIVGSR	IMGA	1	1	CID		13	5.08956		3	41	27	1	1505.74	-30.7433	5/153	pps_Medicago_trypsin_rep1.mgf
IMGA	26.29	14	14	696	76.2856	7.12256	643.148	Medtr1g037490.1 AMP-dependent synthetase and ligase; Lipocalin chr01_pseudomolecule_IMGAG_V3 8815786-8822750 E EGN_Mt090430 20090702
	Confidence Icon	Sequence	Protein Accessions	# Proteins	# Protein Groups	Activation Type	Modifications	IonScore	Exp Value	Δ Score	Rank	Identity High	Homology Threshold	Charge	m/z [Da]	ΔM [ppm]	Ions Matched	Spectrum File
	High	FASPVETAWEGVSTLAELFEEAcR	IMGA	1	1	CID	C23(Carbamidomethyl)	196.93	2.10879e-18	0.944162	1	41		1	2699.23	-13.1131	19/223	pps_Medicago_trypsin_rep1.mgf
	High	GEIVIGGPNVTLGYFKNEEK	IMGA	1	1	CID		151.31	8.15045e-14	0.86755	1	42		1	2164.11	-7.28303	15/209	pps_Medicago_trypsin_rep1.mgf
	High	GVPVNSADDQGGVTVR	IMGA	1	1	CID		128.34	1.40546e-11	0.859375	1	41		1	1570.76	-13.472	13/160	pps_Medicago_trypsin_rep1.mgf
	High	LIDWPEGGYLTNDSPMPR	IMGA	1	1	CID		109.36	1.31753e-09	0.908257	1	42	30	1	2060.97	-2.80175	14/174	pps_Medicago_trypsin_rep1.mgf
	High	VGPPLPcSFIK	IMGA	2	1	CID	C7(Carbamidomethyl)	78.11	1.53135e-06	0.628205	1	41		1	1214.64	-19.6399	14/83	pps_Medicago_trypsin_rep1.mgf
	High	WFYTGDIGR	IMGA	3	1	CID		75.46	2.0793e-06	0.733333	1	40		1	1114.52	-8.1302	8/71	pps_Medicago_trypsin_rep1.mgf
	High	GDATVLMPTLLAAVPAILDR	IMGA	2	1	CID		52.98	0.00053648	0.735849	1	41	30	1	2037.12	-9.57296	10/187	pps_Medicago_trypsin_rep1.mgf
	High	KGTKGDATVLMPTLLAAVPAILDR	IMGA	2	1	CID		50.48	0.000924464	1	1	41	23	1	2451.36	-17.8641	16/271	pps_Medicago_trypsin_rep1.mgf
	High	FASPVETAWEGVSTLAELFEEAcRK	IMGA	1	1	CID	C23(Carbamidomethyl)	42.9	0.00543633	0.744186	1	41	26	1	2827.33	-10.1033	11/234	pps_Medicago_trypsin_rep1.mgf
	Low	FHQDGcLEIVDR	IMGA	2	1	CID	C6(Carbamidomethyl)	29.48	0.106295		2	41		1	1488.69	0.725973	8/121	pps_Medicago_trypsin_rep1.mgf
	Low	LLSDPWTPESGLVTAALKLKR	IMGA	2	1	CID		20.66	0.928594	0.52381	1	41	24	1	2295.23	-31.505	6/195	pps_Medicago_trypsin_rep1.mgf
	Low	FEIPAKIK	IMGA	2	1	CID		16.89	2.3309		2	42	28	1	945.501	-79.9061	4/66	pps_Medicago_trypsin_rep1.mgf
	Low	EAVRKTFQEDLLKLYAS	IMGA	2	1	CID		11.78	7.16179	1	1	41	20	1	2011.07	-10.3186	7/182	pps_Medicago_trypsin_rep1.mgf
	Low	KGTKGDATVLMPTLLAAVPAILDRVR	IMGA	2	1	CID		10.97	7.79039	1	1	41	22	1	2706.54	-12.3521	5/293	pps_Medicago_trypsin_rep1.mgf
IMGA	30.7	7	7	355	37.6844	4.70361	464.282	Medtr5g029500.1 PAP fibrillin chr05_pseudomolecule_IMGAG_V3 12292539-12296917 F EGN_Mt090430 20090702
	Confidence Icon	Sequence	Protein Accessions	# Proteins	# Protein Groups	Activation Type	Modifications	IonScore	Exp Value	Δ Score	Rank	Identity High	Homology Threshold	Charge	m/z [Da]	ΔM [ppm]	Ions Matched	Spectrum File
	High	SKIDLPENINIFGQNLSLGPLQQSLGPLENVVANISR	IMGA	1	1	CID		146.75	2.06277e-13	1	1	41	32	1	3988.12	-6.61747	20/429	pps_Medicago_trypsin_rep1.mgf
	High	TSSWLLTTYLDKDLR	IMGA	1	1	CID		137.21	2.0351e-12	0.744526	1	41		1	1811.93	-12.6116	14/144	pps_Medicago_trypsin_rep1.mgf
	High	IDLPENINIFGQNLSLGPLQQSLGPLENVVANISR	IMGA	1	1	CID		89.83	1.01912e-07	1	1	41	26	1	3773	-6.19965	16/395	pps_Medicago_trypsin_rep1.mgf
	High	VISGQSPLKIPIPGER	IMGA	1	1	CID		84.31	3.33613e-07	0.72619	1	41		1	1690.97	-8.8241	10/167	pps_Medicago_trypsin_rep1.mgf
	High	ALVDTVYGTELGFR	IMGA	1	1	CID		82.99	5.51823e-07	0.819277	1	42	32	1	1540.8	2.59992	10/120	pps_Medicago_trypsin_rep1.mgf
	High	ISRGDGGLFVLAR	IMGA	1	1	CID		80.64	8.76786e-07	0.740741	1	41		1	1360.76	-4.36614	11/130	pps_Medicago_trypsin_rep1.mgf
	Low	SEPVPEAKPSLSSK	IMGA	1	1	CID		17.45	1.82226	0.294118	1	41	26	1	1455.72	-31.6085	10/141	pps_Medicago_trypsin_rep1.mgf
IMGA	36.47	8	8	329	34.9828	6.62451	412.632	Photosystem II manganese-stabilizing protein PsbO AC157372.2 27120-29314 F EGN_Mt090430 20090702 - [AC157372_6.1]
	Confidence Icon	Sequence	Protein Accessions	# Proteins	# Protein Groups	Activation Type	Modifications	IonScore	Exp Value	Δ Score	Rank	Identity High	Homology Threshold	Charge	m/z [Da]	ΔM [ppm]	Ions Matched	Spectrum File
	High	QLVASGKPESFSGEYLVPSYR	IMGA	2	1	CID		153.46	5.04464e-14	0.928105	1	42	33	1	2314.16	-3.53099	16/230	pps_Medicago_trypsin_rep1.mgf
	High	GTGTANQcPTIDGGVDSFSFKPGKYNAK	IMGA	2	1	CID	C8(Carbamidomethyl)	144.94	3.36498e-13	0.82069	1	41		1	2917.36	-7.27552	17/303	pps_Medicago_trypsin_rep1.mgf
	High	DGIDYAAVTVQLPGGERVPFLFTIK	IMGA	3	1	CID		94.57	3.98718e-08	1	1	42	25	1	2706.39	-22.9314	13/266	pps_Medicago_trypsin_rep1.mgf
	High	RLTFDEIQSK	IMGA	3	1	CID		52.41	0.000590479	0.730769	1	41	30	1	1236.64	-17.0877	8/103	pps_Medicago_trypsin_rep1.mgf
	High	VPFLFTIK	IMGA	3	1	CID		46.73	0.00194171	1	1	41	25	1	964.559	-29.0405	11/58	pps_Medicago_trypsin_rep1.mgf
	High	GASTGYDNAVALPAGGRGDEEELGKENNK	IMGA	2	1	CID		46.56	0.00224333	1	1	41	25	1	2919.33	-15.9117	9/315	pps_Medicago_trypsin_rep1.mgf
	Medium	GASTGYDNAVALPAGGRGDEEELGKENNKSAASSK	IMGA	2	1	CID		35.48	0.0290359	1	1	41	18	1	3450.57	-18.5335	15/389	pps_Medicago_trypsin_rep1.mgf
	Low	GTGTANQcPTIDGGVDSFSFKPGKYNAKK	IMGA	2	1	CID	C8(Carbamidomethyl)	19.8	1.11467	1	1	41	18	1	3045.45	-6.63129	6/314	pps_Medicago_trypsin_rep1.mgf
IMGA	91.36	11	8	81	8.86312	6.91748	411.605	Medtr4g022910.1 4Fe-4S ferredoxin, iron-sulfur binding chr04_pseudomolecule_IMGAG_V3 4798609-4798128 F EGN_Mt090430 20090702
	Confidence Icon	Sequence	Protein Accessions	# Proteins	# Protein Groups	Activation Type	Modifications	IonScore	Exp Value	Δ Score	Rank	Identity High	Homology Threshold	Charge	m/z [Da]	ΔM [ppm]	Ions Matched	Spectrum File
	High	SHSVKIYDTcIGcTQcVR	IMGA	1	1	CID	C10(Carbamidomethyl), C13(Carbamidomethyl), C16(Carbamidomethyl)	152.93	5.03728e-14	0.849673	1	41		1	2183.98	-9.85509	17/192	pps_Medicago_trypsin_rep1.mgf
	High	cESAcPTDFLSVR	IMGA	1	1	CID	C1(Carbamidomethyl), C5(Carbamidomethyl)	120.76	5.97276e-11	0.760331	1	40		1	1541.67	-2.04927	12/116	pps_Medicago_trypsin_rep1.mgf
	High	IYDTcIGcTQcVR	IMGA	1	1	CID	C5(Carbamidomethyl), C8(Carbamidomethyl), C11(Carbamidomethyl)	94.41	2.36364e-08	0.595745	1	39		1	1645.7	-7.70969	11/118	pps_Medicago_trypsin_rep1.mgf
	High	RcESAcPTDFLSVR	IMGA	1	1	CID	C2(Carbamidomethyl), C6(Carbamidomethyl)	75.22	2.63633e-06	0.813333	1	41	31	1	1697.76	-6.40802	8/150	pps_Medicago_trypsin_rep1.mgf
	High	AcPTDVLEMIPWDGcK	IMGA	1	1	CID	C2(Carbamidomethyl), C15(Carbamidomethyl)	71.59	6.40379e-06	0.819444	1	41	30	1	1891.85	7.23667	11/141	pps_Medicago_trypsin_rep1.mgf
	High	VYLGPETTR	IMGA	1	1	CID		47.26	0.00221196	0.744681	1	42	27	1	1035.52	-24.0407	7/69	pps_Medicago_trypsin_rep1.mgf
	Low	AKQIASAPRTEDcVGcKR	IMGA	1	1	CID	C13(Carbamidomethyl), C16(Carbamidomethyl)	26.55	0.254174	0.444444	1	42	29	1	2047.03	7.55408	7/186	pps_Medicago_trypsin_rep1.mgf
	Low	IYDTcIGCTQcVR	IMGA	1	1	CID	C5(Carbamidomethyl), C11(Carbamidomethyl)	24.85	0.190021	0.12	1	39	21	1	1588.67	-15.4213	6/118	pps_Medicago_trypsin_rep1.mgf
	Low	IYDTCIGcTQcVR	IMGA	1	1	CID	C8(Carbamidomethyl), C11(Carbamidomethyl)	21.65	0.397011		2	39	21	1	1588.67	-15.4213	6/118	pps_Medicago_trypsin_rep1.mgf
	Low	IYDTcIGcTQCVR	IMGA	1	1	CID	C5(Carbamidomethyl), C8(Carbamidomethyl)	11.66	3.96098		3	39	21	1	1588.67	-15.4213	4/118	pps_Medicago_trypsin_rep1.mgf
	Low	QIASAPRTEDcVGcKR	IMGA	1	1	CID	C11(Carbamidomethyl), C14(Carbamidomethyl)	11.56	7.64215	1	1	42	22	1	1847.87	-9.9996	12/168	pps_Medicago_trypsin_rep1.mgf
IMGA	22.95	10	10	475	52.5214	6.58057	399.286	Medtr7g021740.1 Ribulose bisphosphate carboxylase, large chain chr07_pseudomolecule_IMGAG_V3 5293161-5291497 F EGN_Mt090430 20090702
	Confidence Icon	Sequence	Protein Accessions	# Proteins	# Protein Groups	Activation Type	Modifications	IonScore	Exp Value	Δ Score	Rank	Identity High	Homology Threshold	Charge	m/z [Da]	ΔM [ppm]	Ions Matched	Spectrum File
	High	TFQGPPHGIQVER	IMGA	3	1	CID		104.04	4.15561e-09	0.807692	1	41		1	1465.75	-6.34577	11/139	pps_Medicago_trypsin_rep1.mgf
	High	DITLGFVDLLR	IMGA	4	1	CID		99.57	1.29122e-08	0.66	1	42		1	1261.69	-19.681	10/97	pps_Medicago_trypsin_rep1.mgf
	High	MSGGDHIHAGTVVGKLEGER	IMGA	4	1	CID		98.81	1.48752e-08	0.858586	1	42	33	1	2049.99	-12.3227	14/197	pps_Medicago_trypsin_rep1.mgf
	High	DKLNKYGRPLLGcTIKPK	IMGA	5	1	CID	C13(Carbamidomethyl)	94.05	4.01618e-08	0.829787	1	41		1	2101.18	-6.7749	21/198	pps_Medicago_trypsin_rep1.mgf
	High	LTYYTPDYETKDTDILAAFR	IMGA	3	1	CID		74.61	3.89182e-06	0.693333	1	42		1	2396.13	-13.9997	11/200	pps_Medicago_trypsin_rep1.mgf
	High	VALEAcVQAR	IMGA	6	1	CID	C6(Carbamidomethyl)	55.45	0.000280683	0.690909	1	41	32	1	1116.56	-21.7322	8/82	pps_Medicago_trypsin_rep1.mgf
	High	LGLSAKNYGR	IMGA	5	1	CID		52.24	0.000649276	0.769231	1	41	27	1	1078.57	-27.0833	13/86	pps_Medicago_trypsin_rep1.mgf
	Medium	YGRPLLGcTIKPK	IMGA	5	1	CID	C8(Carbamidomethyl)	38.87	0.0134063	1	1	41	24	1	1502.82	-20.3918	12/120	pps_Medicago_trypsin_rep1.mgf
	Low	EGNEIIR	IMGA	4	1	CID		19.84	1.11949	0.1	1	41	31	1	830.439	2.2383	5/65	pps_Medicago_trypsin_rep1.mgf
	Low	DTDILAAFR	IMGA	3	1	CID		18.42	1.55966	1	1	41	22	1	1021.54	8.76981	5/74	pps_Medicago_trypsin_rep1.mgf
IMGA	8.04	11	11	1481	165.377	7.37158	358.157	Medtr3g043620.1 Photosystem I psaA and psaB chr03_pseudomolecule_IMGAG_V3 11980106-11984680 E EGN_Mt090430 20090702
	Confidence Icon	Sequence	Protein Accessions	# Proteins	# Protein Groups	Activation Type	Modifications	IonScore	Exp Value	Δ Score	Rank	Identity High	Homology Threshold	Charge	m/z [Da]	ΔM [ppm]	Ions Matched	Spectrum File
	High	ILVDRDPIKTSFEQWAKPGHFSR	IMGA	2	1	CID		109.37	1.24166e-09	1	1	41	29	1	2727.43	-3.36262	13/249	pps_Medicago_trypsin_rep1.mgf
	High	FSQGLAQDPTTR	IMGA	1	1	CID		99.12	1.30973e-08	0.808081	1	41		1	1320.64	-13.7898	10/125	pps_Medicago_trypsin_rep1.mgf
	High	FSQGLAQDPTTRR	IMGA	1	1	CID		93.07	5.41998e-08	0.795699	1	42		1	1476.73	-15.7993	11/136	pps_Medicago_trypsin_rep1.mgf
	High	DFGYSFPcDGPGR	IMGA	1	1	CID	C8(Carbamidomethyl)	81.77	2.67772e-07	0.804878	1	37		1	1474.59	-8.65004	9/116	pps_Medicago_trypsin_rep1.mgf
	High	EIPLPHEFILNR	IMGA	2	1	CID		71.53	7.7127e-06	0.791667	1	42	31	1	1477.81	-7.0654	9/107	pps_Medicago_trypsin_rep1.mgf
	High	TSYGFDVLLSSTNSPALSAGR	IMGA	1	1	CID		43.75	0.00478204	1	1	42	23	1	2143.05	-7.31261	9/213	pps_Medicago_trypsin_rep1.mgf
	Medium	VKILVDPEVK	IMGA	2	1	CID		33.12	0.0346389	0.333333	1	40		1	1139.67	-32.9933	11/94	pps_Medicago_trypsin_rep1.mgf
	Low	LIPDKANLGFRFPcDGPGR	IMGA	1	1	CID	C14(Carbamidomethyl)	28.82	0.152018	1	1	42	21	1	2130.08	-7.28861	11/198	pps_Medicago_trypsin_rep1.mgf
	Low	TSFEQWAKPGHFSR	IMGA	2	1	CID		25.38	0.307118	0.44	1	41	29	1	1677.79	-11.6113	6/147	pps_Medicago_trypsin_rep1.mgf
	Low	ALSIVQGR	IMGA	1	1	CID		21.04	0.724082	0.238095	1	41	29	1	843.483	-26.072	8/65	pps_Medicago_trypsin_rep1.mgf
	Low	FPcDGPGR	IMGA	1	1	CID	C3(Carbamidomethyl)	15.15	2.03305		2	39	25	1	905.395	1.58462	3/60	pps_Medicago_trypsin_rep1.mgf
IMGA	23.95	10	10	618	67.0963	5.78271	329.131	Medtr7g021760.1 H+-transporting two-sector ATPase, alpha/beta subunit, central region; H+-transporting two-sector ATPase, delta/epsilon subunit chr07_pseudomolecule_IMGAG_V3 5293736-5295692 E EGN_Mt090430 20090702
	Confidence Icon	Sequence	Protein Accessions	# Proteins	# Protein Groups	Activation Type	Modifications	IonScore	Exp Value	Δ Score	Rank	Identity High	Homology Threshold	Charge	m/z [Da]	ΔM [ppm]	Ions Matched	Spectrum File
	High	YKELQDIIAILGLDELSEEDR	IMGA	3	1	CID		104.6	3.79503e-09	0.895238	1	42	30	1	2462.23	-13.1146	13/233	pps_Medicago_trypsin_rep1.mgf
	High	IFNVLGEPIDNLGPVDTGTTSPIHR	IMGA	5	1	CID		80.55	9.67392e-07	1	1	42	26	1	2662.35	-12.2378	16/268	pps_Medicago_trypsin_rep1.mgf
	High	AHGGVSVFGGVGER	IMGA	4	1	CID		69.96	9.98656e-06	0.8	1	41	31	1	1328.65	-17.6505	17/119	pps_Medicago_trypsin_rep1.mgf
	High	DVNEQDVLLFIDNIFR	IMGA	4	1	CID		64.21	4.40385e-05	0.546875	1	42		1	1949.98	-7.49304	15/172	pps_Medicago_trypsin_rep1.mgf
	High	YKELQDIIAILGLDELSEEDRLTVAR	IMGA	3	1	CID		62.58	6.0066e-05	1	1	41	25	1	3002.57	-12.7895	13/291	pps_Medicago_trypsin_rep1.mgf
	High	DTVGQEINVTcEVQQLLGNNR	IMGA	6	1	CID	C11(Carbamidomethyl)	57.27	0.000205124	1	1	42	22	1	2387.19	11.6509	14/223	pps_Medicago_trypsin_rep1.mgf
	High	IVGEEHYETAQR	IMGA	3	1	CID		43.16	0.00485716	1	1	41	23	1	1431.69	-0.0126379	13/103	pps_Medicago_trypsin_rep1.mgf
	Medium	DTVGQEINVTcEVQQLLGNNRVR	IMGA	6	1	CID	C11(Carbamidomethyl)	36.52	0.0242454	0.702703	1	41	26	1	2642.29	-16.0865	10/245	pps_Medicago_trypsin_rep1.mgf
	Low	IVGEEHYETAQRVK	IMGA	3	1	CID		19.16	1.29772	0.263158	1	41	28	1	1658.8	-30.7468	12/125	pps_Medicago_trypsin_rep1.mgf
	Low	ITQIIGSVLDVVFPPGKMPNIYNALIVQGR	IMGA	1	1	CID		16.2	2.34126	1	1	41	15	1	3252.77	-13.6687	8/322	pps_Medicago_trypsin_rep1.mgf
IMGA	19.54	3	3	261	27.6583	6.59521	295.023	Medtr2g008680.1 Chlorophyll A-B binding protein chr02_pseudomolecule_IMGAG_V3 1731905-1733292 F EGN_Mt090430 20090702
	Confidence Icon	Sequence	Protein Accessions	# Proteins	# Protein Groups	Activation Type	Modifications	IonScore	Exp Value	Δ Score	Rank	Identity High	Homology Threshold	Charge	m/z [Da]	ΔM [ppm]	Ions Matched	Spectrum File
	High	TAENFANATGEQGYPGGK	IMGA	1	1	CID		197.68	1.30942e-18	0.934343	1	40		1	1811.78	-19.4622	30/191	pps_Medicago_trypsin_rep1.mgf
	High	FFDPLSLAGTIENGVYIPDTEKLER	IMGA	1	1	CID		110.34	1.04121e-09	0.7	1	42		1	2824.39	-17.4235	20/259	pps_Medicago_trypsin_rep1.mgf
	High	KSWIPGVR	IMGA	1	1	CID		51.85	0.00050389	0.384615	1	40		1	942.541	-11.6613	7/76	pps_Medicago_trypsin_rep1.mgf
IMGA	5.55	10	10	1387	149.34	4.41162	276.301	Medtr4g136870.1 AIG1 chr04_pseudomolecule_IMGAG_V3 33550049-33554984 E EGN_Mt090430 20090702
	Confidence Icon	Sequence	Protein Accessions	# Proteins	# Protein Groups	Activation Type	Modifications	IonScore	Exp Value	Δ Score	Rank	Identity High	Homology Threshold	Charge	m/z [Da]	ΔM [ppm]	Ions Matched	Spectrum File
	High	SPPLPYLLSWLLQSR	IMGA	1	1	CID		128.32	1.51722e-11	0.851562	1	41		1	1769.98	-7.53188	22/143	pps_Medicago_trypsin_rep1.mgf
	High	SQGDSAYGANVEVR	IMGA	1	1	CID		123.24	3.99075e-11	0.861789	1	40		1	1452.65	-13.9891	12/152	pps_Medicago_trypsin_rep1.mgf
	High	KAYLEEYEYR	IMGA	1	1	CID		66.67	2.06129e-05	0.686567	1	41		1	1363.63	-18.3197	9/98	pps_Medicago_trypsin_rep1.mgf
	High	TRSPPLPYLLSWLLQSR	IMGA	1	1	CID		44.34	0.00357637	1	1	41	24	1	2027.13	-4.89918	12/189	pps_Medicago_trypsin_rep1.mgf
	Medium	SSAFEQSYNRK	IMGA	1	1	CID		33.91	0.037596	0.617647	1	41	28	1	1316.61	-6.90505	11/106	pps_Medicago_trypsin_rep1.mgf
	Low	LVLVGSTGTVR	IMGA	1	1	CID		27.74	0.152198	0.5	1	41	28	1	1101.64	-20.6885	6/88	pps_Medicago_trypsin_rep1.mgf
	Low	VKLLQKKQWR	IMGA	1	1	CID		24.19	0.266174		3	40		1	1326.8	-31.447	6/99	pps_Medicago_trypsin_rep1.mgf
	Low	SPPLPYLLSWLLQSRAHPK	IMGA	1	1	CID		21.01	0.828956	0.47619	1	41	24	1	2203.22	-9.71365	11/187	pps_Medicago_trypsin_rep1.mgf
	Low	SSAFEQSYNR	IMGA	1	1	CID		12.01	3.74556	1	1	39	17	1	1188.51	-11.2925	4/95	pps_Medicago_trypsin_rep1.mgf
	Low	LLQKKQWR	IMGA	1	1	CID		10.34	7.74435		7	40	25	1	1099.63	-43.7615	4/75	pps_Medicago_trypsin_rep1.mgf
IMGA	55.5	10	10	209	23.0341	9.56885	274.858	Medtr5g006220.1 Photosystem I protein PsaD chr05_pseudomolecule_IMGAG_V3 608905-609781 F EGN_Mt090430 20090702
	Confidence Icon	Sequence	Protein Accessions	# Proteins	# Protein Groups	Activation Type	Modifications	IonScore	Exp Value	Δ Score	Rank	Identity High	Homology Threshold	Charge	m/z [Da]	ΔM [ppm]	Ions Matched	Spectrum File
	High	VFPNGEVQYLHPK	IMGA	2	1	CID		82.06	6.54038e-07	0.865854	1	41	29	1	1527.77	-17.078	9/121	pps_Medicago_trypsin_rep1.mgf
	High	EEAPAAPVGFTPPELDPNTPSPIFGGSTGGLLR	IMGA	1	1	CID		79.9	1.10567e-06	1	1	41	26	1	3291.6	-15.3668	15/345	pps_Medicago_trypsin_rep1.mgf
	High	DGVYPEKVNPGR	IMGA	1	1	CID		76.3	2.43331e-06	0.776316	1	41		1	1330.65	-15.2942	8/114	pps_Medicago_trypsin_rep1.mgf
	High	KAQVEEFYVITWESPK	IMGA	1	1	CID		68.01	1.70379e-05	0.735294	1	41		1	1953.96	-18.4899	13/170	pps_Medicago_trypsin_rep1.mgf
	High	FTGKQPFDV	IMGA	1	1	CID		48.85	0.00112138	0.632653	1	40		1	1038.49	-29.4862	7/83	pps_Medicago_trypsin_rep1.mgf
	High	KEQcLALGNR	IMGA	1	1	CID	C4(Carbamidomethyl)	45.44	0.00308191	0.444444	1	41		1	1188.59	-21.307	8/98	pps_Medicago_trypsin_rep1.mgf
	High	EGPNLLKLAR	IMGA	2	1	CID		45.04	0.0019489	0.688889	1	39	29	1	1110.66	-6.33075	7/93	pps_Medicago_trypsin_rep1.mgf
	High	KEQcLALGNRLR	IMGA	1	1	CID	C4(Carbamidomethyl)	43.06	0.00512106	0.511628	1	41		1	1457.77	-20.4527	8/120	pps_Medicago_trypsin_rep1.mgf
	Low	SKYKIKYQFYR	IMGA	2	1	CID		30.08	0.104556	0.666667	1	41	25	1	1523.82	-13.5072	8/108	pps_Medicago_trypsin_rep1.mgf
	Low	YKIKYQFYR	IMGA	2	1	CID		25.49	0.29068	0.52	1	41	26	1	1308.68	-20.6553	7/88	pps_Medicago_trypsin_rep1.mgf
IMGA	18.64	5	5	279	29.7655	6.59521	274.673	Medtr6g070180.2 Chlorophyll A-B binding protein chr06_pseudomolecule_IMGAG_V3 13158930-13155401 E EGN_Mt090430 20090702
	Confidence Icon	Sequence	Protein Accessions	# Proteins	# Protein Groups	Activation Type	Modifications	IonScore	Exp Value	Δ Score	Rank	Identity High	Homology Threshold	Charge	m/z [Da]	ΔM [ppm]	Ions Matched	Spectrum File
	High	HLSDPFGNNLLTVISGNVERVPTL	IMGA	2	1	CID		132.98	5.89851e-12	1	1	42	29	1	2592.34	-13.8277	18/253	pps_Medicago_trypsin_rep1.mgf
	High	VATPASEELAKWYGPDRR	IMGA	4	1	CID		112.05	6.78935e-10	0.848214	1	41		1	2046.03	-3.32902	13/178	pps_Medicago_trypsin_rep1.mgf
	High	IFLPDGLLDR	IMGA	4	1	CID		80.8	8.9373e-07	0.716049	1	41		1	1158.65	-2.67192	9/81	pps_Medicago_trypsin_rep1.mgf
	High	HLSDPFGNNLLTVISGNVER	IMGA	2	1	CID		45.87	0.00301139		2	42		1	2182.06	-29.9533	12/209	pps_Medicago_trypsin_rep1.mgf
	Low	WYGPDRR	IMGA	4	1	CID		18.26	1.3771	0.277778	1	41	27	1	949.441	-23.8364	4/52	pps_Medicago_trypsin_rep1.mgf
IMGA	16.46	7	7	480	53.7119	8.14795	220.58	Medtr2g104500.1 Cytochrome P450 chr02_pseudomolecule_IMGAG_V3 24669771-24664862 E EGN_Mt090430 20090702
	Confidence Icon	Sequence	Protein Accessions	# Proteins	# Protein Groups	Activation Type	Modifications	IonScore	Exp Value	Δ Score	Rank	Identity High	Homology Threshold	Charge	m/z [Da]	ΔM [ppm]	Ions Matched	Spectrum File
	High	EKGGSTLGFDSLKELELINSVVYETLR	IMGA	1	1	CID		118.23	1.60611e-10	0.889831	1	41	33	1	2997.56	-5.25136	18/308	pps_Medicago_trypsin_rep1.mgf
	High	DVLVGDFVPSVEFTGNIR	IMGA	1	1	CID		93.33	5.47896e-08	1	1	42	28	1	1963.98	-16.4568	14/170	pps_Medicago_trypsin_rep1.mgf
	High	MNPPVPLQFGR	IMGA	1	1	CID		47.26	0.00178723	0.702128	1	41	29	1	1255.64	-14.2592	8/110	pps_Medicago_trypsin_rep1.mgf
	High	VGVYQDVSEPQHAK	IMGA	1	1	CID		46.91	0.00209102	0.744681	1	41	28	1	1556.74	-19.9142	9/133	pps_Medicago_trypsin_rep1.mgf
	Low	GGSTLGFDSLKELELINSVVYETLR	IMGA	1	1	CID		29.25	0.131864	0.62069	1	42	25	1	2740.42	-8.74732	9/262	pps_Medicago_trypsin_rep1.mgf
	Low	ARPTELPIR	IMGA	1	1	CID		18.32	1.11749	0.0555556	1	40	27	1	1052.61	-13.8336	5/84	pps_Medicago_trypsin_rep1.mgf
	Low	GGSTLGFDSLK	IMGA	1	1	CID		11.94	5.56569		10	41	29	1	1081.53	-25.4005	4/94	pps_Medicago_trypsin_rep1.mgf
IMGA	16.25	3	3	277	29.7202	8.25049	220.082	Medtr5g106420.1 Chlorophyll A-B binding protein chr05_pseudomolecule_IMGAG_V3 42800809-42798320 F EGN_Mt090430 20090702
	Confidence Icon	Sequence	Protein Accessions	# Proteins	# Protein Groups	Activation Type	Modifications	IonScore	Exp Value	Δ Score	Rank	Identity High	Homology Threshold	Charge	m/z [Da]	ΔM [ppm]	Ions Matched	Spectrum File
	High	GLGGSGEPAYPGGPIFNPLGFGKDEK	IMGA	3	1	CID		160.64	9.86816e-15	0.906832	1	42		1	2561.24	-11.0967	19/259	pps_Medicago_trypsin_rep1.mgf
	High	WLAYGEIINGR	IMGA	1	1	CID		81.54	8.12285e-07	0.743902	1	42		1	1291.67	-6.19452	10/89	pps_Medicago_trypsin_rep1.mgf
	High	QYFLGLEK	IMGA	3	1	CID		43.86	0.0030384	0.613636	1	40		1	997.517	-18.1764	7/71	pps_Medicago_trypsin_rep1.mgf
IMGA	19.23	3	3	260	28.1674	6.53662	210.106	Medtr6g006530.4 Carbonic anhydrase, prokaryotic and plant chr06_pseudomolecule_IMGAG_V3 939945-943058 E EGN_Mt090430 20090702
	Confidence Icon	Sequence	Protein Accessions	# Proteins	# Protein Groups	Activation Type	Modifications	IonScore	Exp Value	Δ Score	Rank	Identity High	Homology Threshold	Charge	m/z [Da]	ΔM [ppm]	Ions Matched	Spectrum File
	High	EAVNVSLGNLLTYPFVR	IMGA;IMGA	7	2	CID		121.93	6.9956e-11	0.901639	1	41	32	1	1891.98	-22.781	13/181	pps_Medicago_trypsin_rep1.mgf
	High	VcPSHVLDFQPGEAFVVR	IMGA	4	1	CID	C2(Carbamidomethyl)	112.4	6.28093e-10	0.839286	1	41		1	2057.02	-4.76675	13/175	pps_Medicago_trypsin_rep1.mgf
	Medium	GQAPPFMVFAcSDSR	IMGA	4	1	CID	C11(Carbamidomethyl)	33.37	0.0411239	1	1	41	21	1	1669.77	12.5076	13/143	pps_Medicago_trypsin_rep1.mgf
IMGA	5.88	3	3	374	41.3504	6.01123	194.5	Medtr8g015970.1 Photosynthetic reaction centre protein; Photosystem antenna protein-like chr08_pseudomolecule_IMGAG_V3 2975457-2974264 E EGN_Mt090430 20090702
	Confidence Icon	Sequence	Protein Accessions	# Proteins	# Protein Groups	Activation Type	Modifications	IonScore	Exp Value	Δ Score	Rank	Identity High	Homology Threshold	Charge	m/z [Da]	ΔM [ppm]	Ions Matched	Spectrum File
	High	AAEDPEFETFYTKNILLNEGIR	IMGA	1	1	CID		135.93	2.91391e-12	0.852941	1	42		1	2570.25	-9.34588	14/221	pps_Medicago_trypsin_rep1.mgf
	High	AAEDPEFETFYTK	IMGA	2	1	CID		79.12	8.65191e-07	0.835443	1	40	30	1	1547.67	-15.5662	10/115	pps_Medicago_trypsin_rep1.mgf
	High	NILLNEGIR	IMGA	1	1	CID		43.12	0.00379297	0.604651	1	40		1	1041.59	-12.7485	7/83	pps_Medicago_trypsin_rep1.mgf
IMGA	12.23	3	3	229	23.884	7.62061	193.821	Medtr2g103010.1 Rieske [2Fe-2S] region; chr02_pseudomolecule_IMGAG_V3 23822745-23820371 F EGN_Mt090430 20090702
	Confidence Icon	Sequence	Protein Accessions	# Proteins	# Protein Groups	Activation Type	Modifications	IonScore	Exp Value	Δ Score	Rank	Identity High	Homology Threshold	Charge	m/z [Da]	ΔM [ppm]	Ions Matched	Spectrum File
	High	FIcPcHGSQYNDQGR	IMGA	1	1	CID	C3(Carbamidomethyl), C5(Carbamidomethyl)	114.07	2.21334e-10	0.894737	1	39		1	1838.75	-11.8936	13/135	pps_Medicago_trypsin_rep1.mgf
	High	KFIcPcHGSQYNDQGR	IMGA	1	1	CID	C4(Carbamidomethyl), C6(Carbamidomethyl)	109.94	7.8933e-10	0.863636	1	40		1	1966.84	-14.7136	13/161	pps_Medicago_trypsin_rep1.mgf
	Low	VVFVPWVETDFR	IMGA	1	1	CID		26.78	0.232667	1	1	42	23	1	1493.73	-34.3058	13/94	pps_Medicago_trypsin_rep1.mgf
IMGA	15.79	2	2	209	23.0354	5.79541	192.25	Medtr3g137480.1 H+-transporting two-sector ATPase, B/B subunit chr03_pseudomolecule_IMGAG_V3 34870237-34871171 E EGN_Mt090430 20090702
	Confidence Icon	Sequence	Protein Accessions	# Proteins	# Protein Groups	Activation Type	Modifications	IonScore	Exp Value	Δ Score	Rank	Identity High	Homology Threshold	Charge	m/z [Da]	ΔM [ppm]	Ions Matched	Spectrum File
	High	ALDSQIAALSQDIVNKVLPVSR	IMGA	1	1	CID		192.25	6.50761e-18	0.90625	1	41		1	2337.27	-19.6603	19/239	pps_Medicago_trypsin_rep1.mgf
	Low	ELEEQANAVLR	IMGA	1	1	CID		29.1	0.132008	0.0344828	1	41		1	1271.66	-3.08557	7/105	pps_Medicago_trypsin_rep1.mgf
IMGA	9.22	5	5	347	38.0225	8.1333	181.857	Medtr4g012910.1 Chlorophyll A-B binding protein chr04_pseudomolecule_IMGAG_V3 2396066-2393405 E EGN_Mt090430 20090702
	Confidence Icon	Sequence	Protein Accessions	# Proteins	# Protein Groups	Activation Type	Modifications	IonScore	Exp Value	Δ Score	Rank	Identity High	Homology Threshold	Charge	m/z [Da]	ΔM [ppm]	Ions Matched	Spectrum File
	High	STPFQPYSEVFGLQR	IMGA	1	1	CID		119.42	1.17545e-10	0.789916	1	41		1	1755.87	0.329586	12/154	pps_Medicago_trypsin_rep1.mgf
	High	NLAGDVIGTR	IMGA	1	1	CID		64.59	3.67867e-05	0.707692	1	41		1	1015.54	-15.205	9/99	pps_Medicago_trypsin_rep1.mgf
	High	NLAGDVIGTRTEFADVK	IMGA	1	1	CID		63.44	5.21285e-05	0.746032	1	42	32	1	1805.93	-7.08849	11/182	pps_Medicago_trypsin_rep1.mgf
	Low	TEFADVKSTPFQPYSEVFGLQR	IMGA	1	1	CID		20.44	0.976845	0.25	1	41	29	1	2546.25	-3.99855	8/234	pps_Medicago_trypsin_rep1.mgf
	Low	TEFADVK	IMGA	1	1	CID		14.19	2.89419		2	40	28	1	809.377	-33.8672	4/58	pps_Medicago_trypsin_rep1.mgf
IMGA	13.7	2	2	146	15.7802	9.56885	179.972	Medtr3g016960.1 Photosystem I psaG/psaK protein chr03_pseudomolecule_IMGAG_V3 3434988-3435787 E EGN_Mt090430 20090702
	Confidence Icon	Sequence	Protein Accessions	# Proteins	# Protein Groups	Activation Type	Modifications	IonScore	Exp Value	Δ Score	Rank	Identity High	Homology Threshold	Charge	m/z [Da]	ΔM [ppm]	Ions Matched	Spectrum File
	High	QGLPEQNGVTHFEAGDKR	IMGA	1	1	CID		162.59	5.84407e-15	0.871166	1	41		1	1982.93	-18.7961	16/194	pps_Medicago_trypsin_rep1.mgf
	High	QGLPEQNGVTHFEAGDKRAK	IMGA	1	1	CID		50.85	0.000956679	0.0980392	1	42		1	2182.06	-18.4321	9/216	pps_Medicago_trypsin_rep1.mgf
IMGA	12.08	4	3	265	28.7284	5.43994	161.299	Medtr5g104980.1 Chlorophyll A-B binding protein chr05_pseudomolecule_IMGAG_V3 42142704-42144289 E EGN_Mt090430 20090702
	Confidence Icon	Sequence	Protein Accessions	# Proteins	# Protein Groups	Activation Type	Modifications	IonScore	Exp Value	Δ Score	Rank	Identity High	Homology Threshold	Charge	m/z [Da]	ΔM [ppm]	Ions Matched	Spectrum File
	High	SAPESIWYGPDRPK	IMGA	1	1	CID		81.79	7.03936e-07	0.817073	1	41	32	1	1602.87	48.7555	10/131	pps_Medicago_trypsin_rep1.mgf
	High	SAPESIWYGPDRPK	IMGA	1	1	CID		60.51	9.83456e-05	0.803279	1	42	28	1	1602.8	4.81487	10/131	pps_Medicago_trypsin_rep1.mgf
	High	NRELEVIHSR	IMGA	3	1	CID		57.06	0.000179668	0.754386	1	41	30	1	1252.65	-23.9103	9/103	pps_Medicago_trypsin_rep1.mgf
	High	FGEAVWFK	IMGA	2	1	CID		52.96	0.000345984	0.339623	1	39		1	983.493	-5.31909	7/61	pps_Medicago_trypsin_rep1.mgf
IMGA	32.58	5	5	178	20.8047	9.51025	160.175	Medtr3g159980.1 chloroplast channel forming outer membrane protein, putative chr03_pseudomolecule_IMGAG_V3 42010313-42007062 F EGN_Mt090430 20090702
	Confidence Icon	Sequence	Protein Accessions	# Proteins	# Protein Groups	Activation Type	Modifications	IonScore	Exp Value	Δ Score	Rank	Identity High	Homology Threshold	Charge	m/z [Da]	ΔM [ppm]	Ions Matched	Spectrum File
	High	GGAEFSWNIFNFQKDQDVR	IMGA	1	1	CID		68.79	1.35763e-05	1	1	41	24	1	2258.04	-12.0509	14/194	pps_Medicago_trypsin_rep1.mgf
	High	GELDTKNGQPNSLR	IMGA	1	1	CID		60.3	9.35121e-05	0.666667	1	41		1	1528.75	-14.444	8/142	pps_Medicago_trypsin_rep1.mgf
	High	IDTNTFFQVR	IMGA	1	1	CID		58.54	0.000125543	0.779661	1	41	29	1	1240.62	-11.3744	7/95	pps_Medicago_trypsin_rep1.mgf
	High	IRIDTNTFFQVR	IMGA	1	1	CID		52.25	0.00060966	0.788462	1	41	27	1	1509.8	-9.07488	8/119	pps_Medicago_trypsin_rep1.mgf
	Low	ENNWTFNADYKGR	IMGA	1	1	CID		28.31	0.108907	1	1	40	22	1	1614.71	-12.0153	8/138	pps_Medicago_trypsin_rep1.mgf
IMGA	28	1	1	75	8.3273	8.25049	154.45	Photosystem antenna protein-like AC151525.18 148689-148397 E EGN_Mt090430 20090702 - [AC151525_28.1]
	Confidence Icon	Sequence	Protein Accessions	# Proteins	# Protein Groups	Activation Type	Modifications	IonScore	Exp Value	Δ Score	Rank	Identity High	Homology Threshold	Charge	m/z [Da]	ΔM [ppm]	Ions Matched	Spectrum File
	High	AGSMDNGDGIAVGWLGHPIFR	IMGA	1	1	CID		154.45	3.8943e-14	0.863636	1	41		1	2170.03	-9.42904	16/213	pps_Medicago_trypsin_rep1.mgf
IMGA	23.03	8	8	343	38.6531	9.05615	153.336	Medtr1g083540.2 37 kDa inner envelope membrane protein, chloroplast precursor, putative chr01_pseudomolecule_IMGAG_V3 16486769-16490180 F EGN_Mt090430 20090702
	Confidence Icon	Sequence	Protein Accessions	# Proteins	# Protein Groups	Activation Type	Modifications	IonScore	Exp Value	Δ Score	Rank	Identity High	Homology Threshold	Charge	m/z [Da]	ΔM [ppm]	Ions Matched	Spectrum File
	High	NVTILDQSPHQLAK	IMGA	2	1	CID		85.43	3.16778e-07	0.776471	1	42		1	1563.82	-21.5099	12/146	pps_Medicago_trypsin_rep1.mgf
	High	YVSAGSIEYWPDPQR	IMGA	2	1	CID		82.2	6.28771e-07	0.768293	1	41		1	1767.84	4.84699	10/135	pps_Medicago_trypsin_rep1.mgf
	High	IVEGDAEDLPFRTDYADR	IMGA	2	1	CID		43.6	0.00441099	0.590909	1	41	33	1	2081.96	-8.56947	13/177	pps_Medicago_trypsin_rep1.mgf
	Medium	IVEGDAEDLPFR	IMGA	2	1	CID		39.59	0.0119187	0.6	1	41	31	1	1360.69	11.9656	8/102	pps_Medicago_trypsin_rep1.mgf
	Medium	IGPKWYR	IMGA	2	1	CID		33.43	0.0545411	0.424242	1	42	33	1	919.489	-28.4909	5/62	pps_Medicago_trypsin_rep1.mgf
	Low	AcLIGPVYPTFWLSR	IMGA	2	1	CID	C2(Carbamidomethyl)	16.27	2.53515	0.375	1	41	24	1	1779.86	-34.1384	12/121	pps_Medicago_trypsin_rep1.mgf
	Low	YVSAGSIEYWPDPQRGIK	IMGA	2	1	CID		14.09	4.40245		3	42	23	1	2066.02	-7.23192	6/168	pps_Medicago_trypsin_rep1.mgf
	Low	EAFWFYR	IMGA	2	1	CID		10.58	7.76111		5	41	25	1	1018.48	1.09542	9/54	pps_Medicago_trypsin_rep1.mgf
IMGA	12.26	4	4	465	52.1595	8.5874	152.937	Medtr8g009100.1 PDE320, related chr08_pseudomolecule_IMGAG_V3 1189374-1184149 E EGN_Mt090430 20090702
	Confidence Icon	Sequence	Protein Accessions	# Proteins	# Protein Groups	Activation Type	Modifications	IonScore	Exp Value	Δ Score	Rank	Identity High	Homology Threshold	Charge	m/z [Da]	ΔM [ppm]	Ions Matched	Spectrum File
	High	FVPGDPIPLDASVSSR	IMGA	1	1	CID		91.32	8.37521e-08	0.857143	1	42	31	1	1656.85	-6.489	12/141	pps_Medicago_trypsin_rep1.mgf
	High	TAIDSSFWDLNISSPQNLDGWAK	IMGA	1	1	CID		57.58	0.000186541	1	1	41	26	1	2565.16	-24.4595	14/240	pps_Medicago_trypsin_rep1.mgf
	High	LRTAIDSSFWDLNISSPQNLDGWAK	IMGA	1	1	CID		57.37	0.000201738	1	1	42	23	1	2834.35	-22.6687	23/278	pps_Medicago_trypsin_rep1.mgf
	Low	LNLIFQQQVAGPVVFR	IMGA	1	1	CID		19.84	1.03078	0.45	1	41	25	1	1829.02	-13.0131	10/165	pps_Medicago_trypsin_rep1.mgf
IMGA	6.54	1	1	321	35.1193	7.03467	149.13	Medtr7g080440.1 Protein of unknown function UPF0136 chr07_pseudomolecule_IMGAG_V3 17016264-17021459 E EGN_Mt090430 20090702
	Confidence Icon	Sequence	Protein Accessions	# Proteins	# Protein Groups	Activation Type	Modifications	IonScore	Exp Value	Δ Score	Rank	Identity High	Homology Threshold	Charge	m/z [Da]	ΔM [ppm]	Ions Matched	Spectrum File
	High	EITEEGKEYFSSAAENSPEVK	IMGA	1	1	CID		149.13	1.19125e-13	0.90604	1	41		1	2344.05	-14.0858	16/226	pps_Medicago_trypsin_rep1.mgf
IMGA	3.08	2	2	845	94.2505	6.7417	149.088	Medtr8g021690.2 Plant lipoxygenase; Lipase/lipooxygenase, PLAT/LH2 chr08_pseudomolecule_IMGAG_V3 4109698-4105338 F EGN_Mt090430 20090702
	Confidence Icon	Sequence	Protein Accessions	# Proteins	# Protein Groups	Activation Type	Modifications	IonScore	Exp Value	Δ Score	Rank	Identity High	Homology Threshold	Charge	m/z [Da]	ΔM [ppm]	Ions Matched	Spectrum File
	High	SDTLTDLTIIEVLSR	IMGA	2	1	CID		115.48	3.10037e-10	0.756522	1	42		1	1675.88	-19.9485	13/139	pps_Medicago_trypsin_rep1.mgf
	High	HASDEQYLGER	IMGA	5	1	CID		65.81	1.74379e-05	0.787879	1	39	31	1	1304.57	-14.8028	9/105	pps_Medicago_trypsin_rep1.mgf
IMGA	8.9	3	3	326	36.0238	6.59521	147.91	Medtr1g047120.1 hypothetical protein chr01_pseudomolecule_IMGAG_V3 11265034-11273603 E EGN_Mt090430 20090702
	Confidence Icon	Sequence	Protein Accessions	# Proteins	# Protein Groups	Activation Type	Modifications	IonScore	Exp Value	Δ Score	Rank	Identity High	Homology Threshold	Charge	m/z [Da]	ΔM [ppm]	Ions Matched	Spectrum File
	High	YALNEKPFNPDVVADLIQLR	IMGA	1	1	CID		104.65	3.9624e-09	0.733333	1	42		1	2315.18	-23.7179	14/209	pps_Medicago_trypsin_rep1.mgf
	High	YALNEKPFNPDVVADLIQLRR	IMGA	1	1	CID		72.58	6.10598e-06	1	1	42	25	1	2471.29	-20.6275	17/220	pps_Medicago_trypsin_rep1.mgf
	Low	SVDELLQR	IMGA	1	1	CID		17.48	1.73557	0.176471	1	41	27	1	959.492	-25.1813	8/68	pps_Medicago_trypsin_rep1.mgf
IMGA	24.84	2	2	157	16.8714	7.50342	142.546	Medtr1g030990.1 hypothetical protein chr01_pseudomolecule_IMGAG_V3 7419061-7421288 E EGN_Mt090430 20090702
	Confidence Icon	Sequence	Protein Accessions	# Proteins	# Protein Groups	Activation Type	Modifications	IonScore	Exp Value	Δ Score	Rank	Identity High	Homology Threshold	Charge	m/z [Da]	ΔM [ppm]	Ions Matched	Spectrum File
	High	cINcDGAGSLTcTTcQGSGIQPR	IMGA	1	1	CID	C1(Carbamidomethyl), C4(Carbamidomethyl), C12(Carbamidomethyl), C15(Carbamidomethyl)	114.95	2.22963e-10	1	1	40	24	1	2513.04	-8.56501	16/247	pps_Medicago_trypsin_rep1.mgf
	High	DNTQPcFPcNGSGAQK	IMGA	1	1	CID	C6(Carbamidomethyl), C9(Carbamidomethyl)	55.11	0.00019532	0.672727	1	39		1	1780.74	2.85314	9/174	pps_Medicago_trypsin_rep1.mgf
IMGA	4.79	1	1	480	53.5894	6.62451	135.46	Tocopherol cyclase, chloroplast precursor, putative AC225517.6 12507-17093 E EGN_Mt090430 20090702 - [AC225517_3.1]
	Confidence Icon	Sequence	Protein Accessions	# Proteins	# Protein Groups	Activation Type	Modifications	IonScore	Exp Value	Δ Score	Rank	Identity High	Homology Threshold	Charge	m/z [Da]	ΔM [ppm]	Ions Matched	Spectrum File
	High	AIGLPVDVDGLYNLFPLFKPPGL	IMGA	1	1	CID		135.46	3.05922e-12	0.881481	1	41		1	2455.35	-6.42324	26/210	pps_Medicago_trypsin_rep1.mgf
IMGA	9.2	4	4	511	55.8126	5.50342	126.848	Medtr4g042360.1 ATPase FliI/YscN chr04_pseudomolecule_IMGAG_V3 10116916-10118568 E EGN_Mt090430 20090702
	Confidence Icon	Sequence	Protein Accessions	# Proteins	# Protein Groups	Activation Type	Modifications	IonScore	Exp Value	Δ Score	Rank	Identity High	Homology Threshold	Charge	m/z [Da]	ΔM [ppm]	Ions Matched	Spectrum File
	High	SVYEPLQTGLIAIDSMIPIGR	IMGA	1	1	CID		70.28	1.04819e-05	0.828571	1	42	29	1	2273.19	-12.6216	13/222	pps_Medicago_trypsin_rep1.mgf
	High	EAYPGDVFYLHSR	IMGA	1	1	CID		56.96	0.000202782	1	1	41	23	1	1553.73	-4.67345	9/119	pps_Medicago_trypsin_rep1.mgf
	Medium	LIESPAPGIISRR	IMGA;IMGA	2	2	CID		40.82	0.00774954	0.487805	1	41		1	1408.81	-14.5877	6/116	pps_Medicago_trypsin_rep1.mgf
	Medium	LIESPAPGIISR	IMGA;IMGA	2	2	CID		40.33	0.00820708	1	1	41	24	1	1252.68	-34.2378	7/105	pps_Medicago_trypsin_rep1.mgf
IMGA	5.38	5	5	1338	146.459	4.71631	126.387	Medtr2g130100.1 AIG1 chr02_pseudomolecule_IMGAG_V3 31634524-31641324 E EGN_Mt090430 20090702
	Confidence Icon	Sequence	Protein Accessions	# Proteins	# Protein Groups	Activation Type	Modifications	IonScore	Exp Value	Δ Score	Rank	Identity High	Homology Threshold	Charge	m/z [Da]	ΔM [ppm]	Ions Matched	Spectrum File
	High	ATSLGFDMQTVGKDLAYTLR	IMGA	1	1	CID		73.92	4.48695e-06	0.797297	1	42	32	1	2187.07	-19.401	10/208	pps_Medicago_trypsin_rep1.mgf
	High	APPLPFLLSSLLQSRPQLK	IMGA	1	1	CID		59	0.000105435	1	1	40	25	1	2105.23	-10.0328	9/171	pps_Medicago_trypsin_rep1.mgf
	High	SHVVQQAIR	IMGA	1	1	CID		52.8	0.000475213	0.679245	1	41	32	1	1037.57	-13.0991	7/80	pps_Medicago_trypsin_rep1.mgf
	Low	FGQTPHNVVVAQVLYR	IMGA	1	1	CID		18.7	1.43395	1	1	41	24	1	1827.97	-9.5687	10/158	pps_Medicago_trypsin_rep1.mgf
	Low	DKNYPLGR	IMGA	1	1	CID		14.31	4.34623	0.0714286	1	42	26	1	962.486	-19.9808	4/75	pps_Medicago_trypsin_rep1.mgf
IMGA	15.25	6	6	695	76.1226	8.67529	126.028	Medtr1g137310.1 AAA ATPase chr01_pseudomolecule_IMGAG_V3 30418430-30427719 E EGN_Mt090430 20090702
	Confidence Icon	Sequence	Protein Accessions	# Proteins	# Protein Groups	Activation Type	Modifications	IonScore	Exp Value	Δ Score	Rank	Identity High	Homology Threshold	Charge	m/z [Da]	ΔM [ppm]	Ions Matched	Spectrum File
	High	TTLLNVLAGQLSASPR	IMGA	1	1	CID		91.87	6.56631e-08	0.815217	1	41		1	1640.9	-19.1183	18/170	pps_Medicago_trypsin_rep1.mgf
	High	QLALDGHTVIcSIHQPR	IMGA	1	1	CID	C11(Carbamidomethyl)	56.13	0.000264868	1	1	41	24	1	1944.99	-9.62231	11/179	pps_Medicago_trypsin_rep1.mgf
	Medium	MGLLQVAAINTAMAALTKTVGVFPKER	IMGA	1	1	CID		30.73	0.0855845	1	1	41	22	1	2830.55	-6.79066	9/283	pps_Medicago_trypsin_rep1.mgf
	Low	mVVFGGKK	IMGA	1	1	CID	M1(Oxidation)	14.61	2.61011	0.2	1	40	26	1	881.478	-15.1635	5/67	pps_Medicago_trypsin_rep1.mgf
	Low	WNNINcSLSDKSSK	IMGA	1	1	CID	C6(Carbamidomethyl)	13.14	4.15407	0.0769231	1	40	26	1	1652.74	-20.9684	7/141	pps_Medicago_trypsin_rep1.mgf
	Low	LLAEAPIGAAFPLMFGAVLYPMAR	IMGA	1	1	CID		12.12	6.77593	1	1	42	23	1	2519.33	-8.49968	10/204	pps_Medicago_trypsin_rep1.mgf
IMGA	10.91	3	3	275	28.8361	9.74463	123.78	Medtr5g008150.1 PDZ/DHR/GLGF; Rubredoxin-type Fe(Cys)4 protein chr05_pseudomolecule_IMGAG_V3 1472839-1475422 E EGN_Mt090430 20090702
	Confidence Icon	Sequence	Protein Accessions	# Proteins	# Protein Groups	Activation Type	Modifications	IonScore	Exp Value	Δ Score	Rank	Identity High	Homology Threshold	Charge	m/z [Da]	ΔM [ppm]	Ions Matched	Spectrum File
	High	SFDDQPDTYScPQcQAPK	IMGA	1	1	CID	C11(Carbamidomethyl), C14(Carbamidomethyl)	90.78	2.99146e-08	1	1	37	19	1	2143.83	-19.4602	10/188	pps_Medicago_trypsin_rep1.mgf
	High	FAEYDVNTGR	IMGA	1	1	CID		57.5	0.000102607	0.775862	1	39	30	1	1171.52	-17.6449	9/90	pps_Medicago_trypsin_rep1.mgf
	Low	SFDDQPDTYScPQcQAPKKR	IMGA	1	1	CID	C11(Carbamidomethyl), C14(Carbamidomethyl)	15.26	2.30239	1	1	40	22	1	2428.02	-17.2195	6/210	pps_Medicago_trypsin_rep1.mgf
IMGA	11.38	3	2	290	31.9292	7.57666	121.93	Medtr5g035580.1 Carbonic anhydrase, prokaryotic and plant chr05_pseudomolecule_IMGAG_V3 14701574-14710157 F EGN_Mt090430 20090702
	Confidence Icon	Sequence	Protein Accessions	# Proteins	# Protein Groups	Activation Type	Modifications	IonScore	Exp Value	Δ Score	Rank	Identity High	Homology Threshold	Charge	m/z [Da]	ΔM [ppm]	Ions Matched	Spectrum File
	High	EAVNVSLGNLLTYPFVR	IMGA;IMGA	7	2	CID		121.93	6.9956e-11	0.901639	1	41	32	1	1891.98	-22.781	13/181	pps_Medicago_trypsin_rep1.mgf
	Low	CMmLCCTSKIVSYHTR	IMGA	1	1	CID	M3(Oxidation)	12.59	5.08671		2	41	30	1	1891.85	8.91915	5/151	pps_Medicago_trypsin_rep1.mgf
	Low	CmMLCCTSKIVSYHTR	IMGA	1	1	CID	M2(Oxidation)	12.59	5.08671		3	41	30	1	1891.85	8.91915	5/151	pps_Medicago_trypsin_rep1.mgf
IMGA	7.35	1	1	204	21.8101	6.16357	114.37	Medtr4g081730.2 Major intrinsic protein chr04_pseudomolecule_IMGAG_V3 17168162-17169180 F EGN_Mt090430 20090702
	Confidence Icon	Sequence	Protein Accessions	# Proteins	# Protein Groups	Activation Type	Modifications	IonScore	Exp Value	Δ Score	Rank	Identity High	Homology Threshold	Charge	m/z [Da]	ΔM [ppm]	Ions Matched	Spectrum File
	High	AKDVEVQEQGEYSAK	IMGA	2	1	CID		114.37	3.78208e-10	1	1	41	28	1	1680.8	-2.67211	12/160	pps_Medicago_trypsin_rep1.mgf
IMGA	13.51	4	4	348	37.72	9.34912	110.12	Medtr2g117630.1 Bacterial surface antigen (D15) chr02_pseudomolecule_IMGAG_V3 27692377-27696255 E EGN_Mt090430 20090702
	Confidence Icon	Sequence	Protein Accessions	# Proteins	# Protein Groups	Activation Type	Modifications	IonScore	Exp Value	Δ Score	Rank	Identity High	Homology Threshold	Charge	m/z [Da]	ΔM [ppm]	Ions Matched	Spectrum File
	High	AGVcDNNGVPIIR	IMGA	1	1	CID	C4(Carbamidomethyl)	69.57	1.05605e-05	0.814286	1	41	30	1	1384.67	-18.4414	10/118	pps_Medicago_trypsin_rep1.mgf
	High	WSGTAGLIFQR	IMGA	1	1	CID		58.22	0.000165953	0.672414	1	42		1	1235.64	-8.16683	7/93	pps_Medicago_trypsin_rep1.mgf
	High	FHFGVGYRN	IMGA	1	1	CID		42.45	0.00435457	0.47619	1	40		1	1096.52	-14.8847	7/76	pps_Medicago_trypsin_rep1.mgf
	Medium	ANYTDPWIQGDDKR	IMGA	1	1	CID		30.84	0.0773866	0.612903	1	41	26	1	1678.75	-16.7036	7/146	pps_Medicago_trypsin_rep1.mgf
IMGA	14.37	1	1	167	17.0547	5.16064	104.15	Medtr3g157410.1 Blue (type 1) copper domain chr03_pseudomolecule_IMGAG_V3 41505733-41504836 F EGN_Mt090430 20090702
	Confidence Icon	Sequence	Protein Accessions	# Proteins	# Protein Groups	Activation Type	Modifications	IonScore	Exp Value	Δ Score	Rank	Identity High	Homology Threshold	Charge	m/z [Da]	ΔM [ppm]	Ions Matched	Spectrum File
	High	NNAGFPHNVIFDEDEIPSGVDAAK	IMGA	1	1	CID		104.15	4.28051e-09	1	1	42	26	1	2556.2	-1.27192	25/251	pps_Medicago_trypsin_rep1.mgf
IMGA	39.77	4	3	88	9.2759	10.1694	93.69	Medtr2g076850.2 Photosystem II protein PsbR chr02_pseudomolecule_IMGAG_V3 17498876-17500310 E EGN_Mt090430 20090702
	Confidence Icon	Sequence	Protein Accessions	# Proteins	# Protein Groups	Activation Type	Modifications	IonScore	Exp Value	Δ Score	Rank	Identity High	Homology Threshold	Charge	m/z [Da]	ΔM [ppm]	Ions Matched	Spectrum File
	High	IKTDTPYGTGGGMALPDGKDASGRK	IMGA	3	1	CID		92.4	6.34135e-08	0.869565	1	42	30	1	2493.19	-18.8726	15/279	pps_Medicago_trypsin_rep1.mgf
	Low	IKTDTPYGTGGGmALPDGKDASGRK	IMGA	3	1	CID	M13(Oxidation)	24.79	0.365416	1	1	42	17	1	2509.18	-21.0691	6/279	pps_Medicago_trypsin_rep1.mgf
	Low	GKGVYQFVDK	IMGA	3	1	CID		20.11	0.804366	0.4	1	40	26	1	1140.57	-29.7494	7/89	pps_Medicago_trypsin_rep1.mgf
	Low	TDTPYGTGGGMALPDGKDASGRK	IMGA	3	1	CID		19.44	1.244	1	1	41	21	1	2252.04	-9.86275	7/229	pps_Medicago_trypsin_rep1.mgf
IMGA	12.81	3	3	203	22.3069	7.12256	91.8365	Medtr2g025400.1 H+-transporting two-sector ATPase, alpha/beta subunit, central region chr02_pseudomolecule_IMGAG_V3 6726468-6727079 E EGN_Mt090430 20090702
	Confidence Icon	Sequence	Protein Accessions	# Proteins	# Protein Groups	Activation Type	Modifications	IonScore	Exp Value	Δ Score	Rank	Identity High	Homology Threshold	Charge	m/z [Da]	ΔM [ppm]	Ions Matched	Spectrum File
	High	IAQIPVSEGYLGR	IMGA	1	1	CID		70.71	9.10321e-06	0.746479	1	41		1	1402.75	-16.3617	9/123	pps_Medicago_trypsin_rep1.mgf
	Medium	LIESPAPGIISRR	IMGA;IMGA	2	2	CID		40.82	0.00774954	0.487805	1	41		1	1408.81	-14.5877	6/116	pps_Medicago_trypsin_rep1.mgf
	Medium	LIESPAPGIISR	IMGA;IMGA	2	2	CID		40.33	0.00820708	1	1	41	24	1	1252.68	-34.2378	7/105	pps_Medicago_trypsin_rep1.mgf
IMGA	13.59	8	8	552	62.0388	8.70459	87.5171	Medtr4g041920.1 Rieske [2Fe-2S] region chr04_pseudomolecule_IMGAG_V3 10021461-10024282 E EGN_Mt090430 20090702
	Confidence Icon	Sequence	Protein Accessions	# Proteins	# Protein Groups	Activation Type	Modifications	IonScore	Exp Value	Δ Score	Rank	Identity High	Homology Threshold	Charge	m/z [Da]	ΔM [ppm]	Ions Matched	Spectrum File
	High	FEAPcVLQNNR	IMGA	1	1	CID	C5(Carbamidomethyl)	64.59	3.56746e-05	0.661538	1	41		1	1347.63	-11.6169	8/95	pps_Medicago_trypsin_rep1.mgf
	High	LEcLYHGWQFEGEGK	IMGA	1	1	CID	C3(Carbamidomethyl)	43.71	0.00377719	0.659091	1	41	30	1	1852.83	-2.30204	16/148	pps_Medicago_trypsin_rep1.mgf
	Medium	EEWYPLYLTK	IMGA	1	1	CID		41	0.00737931	0.634146	1	41	30	1	1341.66	-12.7166	8/89	pps_Medicago_trypsin_rep1.mgf
	Low	GFAGWWGR	IMGA	1	1	CID		29.81	0.0996663	0.533333	1	41	29	1	936.448	0.735449	8/65	pps_Medicago_trypsin_rep1.mgf
	Low	LSEGQLIDGR	IMGA	1	1	CID		21.35	0.667603	0.428571	1	41	26	1	1087.54	-33.1678	7/96	pps_Medicago_trypsin_rep1.mgf
	Low	SAcVKTYEVR	IMGA	1	1	CID	C3(Carbamidomethyl)	19.32	0.991151	0.421053	1	40	24	1	1212.58	-19.6897	6/98	pps_Medicago_trypsin_rep1.mgf
	Low	VLVGPSSEQER	IMGA	1	1	CID		13.74	4.06819	0.142857	1	41	26	1	1200.6	-21.7819	6/93	pps_Medicago_trypsin_rep1.mgf
	Low	LSEGQLIDGRLEcLYHGWQFEGEGK	IMGA	1	1	CID	C13(Carbamidomethyl)	13.39	5.03956	1	1	42	16	1	2921.36	-11.5684	4/276	pps_Medicago_trypsin_rep1.mgf
IMGA	6.8	2	2	353	38.9965	5.24951	85.8055	Medtr7g021710.1 Photosystem II reaction centre protein PsbA/D1 chr07_pseudomolecule_IMGAG_V3 5288179-5286997 E EGN_Mt090430 20090702
	Confidence Icon	Sequence	Protein Accessions	# Proteins	# Protein Groups	Activation Type	Modifications	IonScore	Exp Value	Δ Score	Rank	Identity High	Homology Threshold	Charge	m/z [Da]	ΔM [ppm]	Ions Matched	Spectrum File
	High	ETTENESANEGYR	IMGA	2	1	CID		58.32	6.97876e-05	1	1	38	24	1	1499.62	-4.54869	8/133	pps_Medicago_trypsin_rep1.mgf
	High	VINTWADIINR	IMGA	2	1	CID		56.04	0.00025461	0.642857	1	41		1	1314.71	-4.49222	7/106	pps_Medicago_trypsin_rep1.mgf
IMGA	8.41	1	1	214	22.904	9.40771	84.25	Medtr7g089570.1 Photosystem I reaction centre, subunit XI PsaL chr07_pseudomolecule_IMGAG_V3 19745926-19744791 F EGN_Mt090430 20090702
	Confidence Icon	Sequence	Protein Accessions	# Proteins	# Protein Groups	Activation Type	Modifications	IonScore	Exp Value	Δ Score	Rank	Identity High	Homology Threshold	Charge	m/z [Da]	ΔM [ppm]	Ions Matched	Spectrum File
	High	GIEVGLAHGFFLVGPFVK	IMGA	1	1	CID		84.25	4.14173e-07	1	1	42	25	1	1887.01	-24.4195	21/151	pps_Medicago_trypsin_rep1.mgf
IMGA	7.23	2	2	332	36.7617	9.05615	81.32	Medtr7g104820.1 Chloroplast protein import component Toc34 chr07_pseudomolecule_IMGAG_V3 23896169-23899999 E EGN_Mt090430 20090702
	Confidence Icon	Sequence	Protein Accessions	# Proteins	# Protein Groups	Activation Type	Modifications	IonScore	Exp Value	Δ Score	Rank	Identity High	Homology Threshold	Charge	m/z [Da]	ΔM [ppm]	Ions Matched	Spectrum File
	High	EWSGINTFAPATQTK	IMGA	1	1	CID		81.32	7.57459e-07	0.814815	1	41	32	1	1650.79	-15.981	11/157	pps_Medicago_trypsin_rep1.mgf
	Low	DVGVKKETR	IMGA	1	1	CID		11.8	7.32709	1	1	42	23	1	1031.54	-40.633	3/87	pps_Medicago_trypsin_rep1.mgf
IMGA	11.59	1	1	138	14.4287	9.99365	80.3	Medtr3g122010.2 mitochondrial import inner membrane translocase subunit Tim17/Tim22/Tim23 family protein, putative chr03_pseudomolecule_IMGAG_V3 30297078-30296205 F EGN_Mt090430 20090702
	Confidence Icon	Sequence	Protein Accessions	# Proteins	# Protein Groups	Activation Type	Modifications	IonScore	Exp Value	Δ Score	Rank	Identity High	Homology Threshold	Charge	m/z [Da]	ΔM [ppm]	Ions Matched	Spectrum File
	High	GLPQQLQNPIDQIQTR	IMGA	2	1	CID		80.3	1.02051e-06	0.8625	1	41	28	1	1848.98	-7.68602	12/153	pps_Medicago_trypsin_rep1.mgf
IMGA	5.67	2	2	476	52.2513	6.45557	78.99	Medtr5g087780.1 AAA ATPase, central region chr05_pseudomolecule_IMGAG_V3 33961044-33956169 E EGN_Mt090430 20090702
	Confidence Icon	Sequence	Protein Accessions	# Proteins	# Protein Groups	Activation Type	Modifications	IonScore	Exp Value	Δ Score	Rank	Identity High	Homology Threshold	Charge	m/z [Da]	ΔM [ppm]	Ions Matched	Spectrum File
	High	IVDTFPGQSIDFFGALR	IMGA	2	1	CID		78.99	1.38864e-06	1	1	42	26	1	1882.96	-6.80077	14/168	pps_Medicago_trypsin_rep1.mgf
	Low	FYWAPTREDR	IMGA	1	1	CID		16.98	1.5685	0.294118	1	40	25	1	1340.61	-19.4398	7/85	pps_Medicago_trypsin_rep1.mgf
IMGA	3.01	1	1	498	53.7277	5.56689	73.87	Medtr4g159960.1 Hexokinase chr04_pseudomolecule_IMGAG_V3 40445427-40441153 E EGN_Mt090430 20090702
	Confidence Icon	Sequence	Protein Accessions	# Proteins	# Protein Groups	Activation Type	Modifications	IonScore	Exp Value	Δ Score	Rank	Identity High	Homology Threshold	Charge	m/z [Da]	ΔM [ppm]	Ions Matched	Spectrum File
	High	FVESEPEGFHPPPGR	IMGA	1	1	CID		73.87	3.68363e-06	1	1	41	25	1	1681.76	-19.1354	10/128	pps_Medicago_trypsin_rep1.mgf
IMGA	8.12	3	3	591	64.2133	8.76318	70.15	Medtr4g154900.1 Amidase; chr04_pseudomolecule_IMGAG_V3 38132384-38125749 E EGN_Mt090430 20090702
	Confidence Icon	Sequence	Protein Accessions	# Proteins	# Protein Groups	Activation Type	Modifications	IonScore	Exp Value	Δ Score	Rank	Identity High	Homology Threshold	Charge	m/z [Da]	ΔM [ppm]	Ions Matched	Spectrum File
	High	SSSLILLANIMQFLQR	IMGA	1	1	CID		47	0.00213593	1	1	41	23	1	1834.01	-9.81528	10/151	pps_Medicago_trypsin_rep1.mgf
	High	QIIIADDcFQHLNVPLDR	IMGA	1	1	CID	C8(Carbamidomethyl)	45.35	0.00319021	0.711111	1	41	29	1	2167.1	0.394403	10/193	pps_Medicago_trypsin_rep1.mgf
	Low	VGHILLQAPFVMQR	IMGA	1	1	CID		27.8	0.177991	1	1	41	23	1	1608.86	-29.3495	12/133	pps_Medicago_trypsin_rep1.mgf
IMGA	11.46	2	2	96	10.5883	5.24951	68.9707	Medtr7g014910.1 Photosystem antenna protein-like chr07_pseudomolecule_IMGAG_V3 3636539-3635959 E EGN_Mt090430 20090702
	Confidence Icon	Sequence	Protein Accessions	# Proteins	# Protein Groups	Activation Type	Modifications	IonScore	Exp Value	Δ Score	Rank	Identity High	Homology Threshold	Charge	m/z [Da]	ΔM [ppm]	Ions Matched	Spectrum File
	High	DIQPWQER	IMGA	1	1	CID		52.72	0.000333301	0.584906	1	39		1	1071.5	-19.2546	7/79	pps_Medicago_trypsin_rep1.mgf
	High	LKKDIQPWQER	IMGA	1	1	CID		48.23	0.00154748	0.625	1	41	33	1	1440.77	-20.2956	8/111	pps_Medicago_trypsin_rep1.mgf
IMGA	8.59	2	2	163	17.9905	10.1694	66.9665	Medtr5g007350.1 hypothetical protein chr05_pseudomolecule_IMGAG_V3 1069470-1073135 F EGN_Mt090430 20090702
	Confidence Icon	Sequence	Protein Accessions	# Proteins	# Protein Groups	Activation Type	Modifications	IonScore	Exp Value	Δ Score	Rank	Identity High	Homology Threshold	Charge	m/z [Da]	ΔM [ppm]	Ions Matched	Spectrum File
	High	ARRPPYYYDEGLER	IMGA	1	1	CID		50.31	0.000971146	0.66	1	41	32	1	1784.84	-16.8706	8/137	pps_Medicago_trypsin_rep1.mgf
	High	RPPYYYDEGLER	IMGA	1	1	CID		48.81	0.0011186	0.571429	1	40		1	1557.71	-17.7641	8/119	pps_Medicago_trypsin_rep1.mgf
IMGA	1.31	1	1	993	109.724	6.34131	61.82	Medtr5g082650.1 chloroplast inner envelope protein, 110 kD, putative chr05_pseudomolecule_IMGAG_V3 31139519-31147920 E EGN_Mt090430 20090702
	Confidence Icon	Sequence	Protein Accessions	# Proteins	# Protein Groups	Activation Type	Modifications	IonScore	Exp Value	Δ Score	Rank	Identity High	Homology Threshold	Charge	m/z [Da]	ΔM [ppm]	Ions Matched	Spectrum File
	High	LSNSLIQAVALLR	IMGA	1	1	CID		61.82	5.11e-05	0.677419	1	40		1	1397.82	-21.2054	15/129	pps_Medicago_trypsin_rep1.mgf
IMGA	16.85	1	1	89	9.8772	9.70068	60.34	Medtr3g009740.1 Photosystem antenna protein-like chr03_pseudomolecule_IMGAG_V3 1550170-1550459 E EGN_Mt090430 20090702
	Confidence Icon	Sequence	Protein Accessions	# Proteins	# Protein Groups	Activation Type	Modifications	IonScore	Exp Value	Δ Score	Rank	Identity High	Homology Threshold	Charge	m/z [Da]	ΔM [ppm]	Ions Matched	Spectrum File
	High	DQETTGFAWWAGNAR	IMGA	1	1	CID		60.34	8.2668e-05	0.616667	1	41		1	1709.76	-1.40905	12/156	pps_Medicago_trypsin_rep1.mgf
IMGA	5.42	2	2	406	43.1549	5.31299	57.744	Medtr7g084460.1 TrkA-N; Sodium/hydrogen exchanger chr07_pseudomolecule_IMGAG_V3 18240552-18234435 E EGN_Mt090430 20090702
	Confidence Icon	Sequence	Protein Accessions	# Proteins	# Protein Groups	Activation Type	Modifications	IonScore	Exp Value	Δ Score	Rank	Identity High	Homology Threshold	Charge	m/z [Da]	ΔM [ppm]	Ions Matched	Spectrum File
	High	LIPFVALDVR	IMGA	1	1	CID		50.32	0.000730632	0.68	1	40	31	1	1142.68	-13.627	7/74	pps_Medicago_trypsin_rep1.mgf
	Medium	VGQIIAQLLSER	IMGA	1	1	CID		38.65	0.00953161	0.307692	1	40		1	1326.8	15.9378	7/109	pps_Medicago_trypsin_rep1.mgf
IMGA	8.86	3	3	350	38.5178	7.50342	56.3064	Medtr2g117620.1 Surface antigen variable number chr02_pseudomolecule_IMGAG_V3 27688153-27691996 E EGN_Mt090430 20090702
	Confidence Icon	Sequence	Protein Accessions	# Proteins	# Protein Groups	Activation Type	Modifications	IonScore	Exp Value	Δ Score	Rank	Identity High	Homology Threshold	Charge	m/z [Da]	ΔM [ppm]	Ions Matched	Spectrum File
	High	VLISEVLVR	IMGA	1	1	CID		56.53	0.00010683	0.22807	1	38		1	1027.65	1.4	7/70	pps_Medicago_trypsin_rep1.mgf
	Low	DLEAEAAQALKAcRPNSALTVR	IMGA	1	1	CID	C13(Carbamidomethyl)	25.19	0.344009	1	1	42	21	1	2384.23	-4.15032	10/236	pps_Medicago_trypsin_rep1.mgf
	Low	AcRPNSALTVR	IMGA	1	1	CID	C2(Carbamidomethyl)	10.2	10.481		8	42	25	1	1244.63	-16.2098	4/104	pps_Medicago_trypsin_rep1.mgf
IMGA	2.18	1	1	550	62.1973	8.39697	54.63	Medtr4g140720.1 Protein kinase-like chr04_pseudomolecule_IMGAG_V3 34587701-34581730 E EGN_Mt090430 20090702
	Confidence Icon	Sequence	Protein Accessions	# Proteins	# Protein Groups	Activation Type	Modifications	IonScore	Exp Value	Δ Score	Rank	Identity High	Homology Threshold	Charge	m/z [Da]	ΔM [ppm]	Ions Matched	Spectrum File
	High	TAQFFLNSFEER	IMGA	3	1	CID		54.63	0.000324722	0.472727	1	41		1	1488.69	-13.9016	16/127	pps_Medicago_trypsin_rep1.mgf
IMGA	6.63	4	4	694	76.0786	7.43018	53.1524	Medtr3g100870.1 AMP-dependent synthetase and ligase chr03_pseudomolecule_IMGAG_V3 24331152-24321454 E EGN_Mt090430 20090702
	Confidence Icon	Sequence	Protein Accessions	# Proteins	# Protein Groups	Activation Type	Modifications	IonScore	Exp Value	Δ Score	Rank	Identity High	Homology Threshold	Charge	m/z [Da]	ΔM [ppm]	Ions Matched	Spectrum File
	High	ALFDLAYAR	IMGA	1	1	CID		51.22	0.000649379	0.666667	1	40		1	1039.55	-3.41617	7/69	pps_Medicago_trypsin_rep1.mgf
	Medium	VGPPKPSTYVK	IMGA	1	1	CID		32.11	0.0593338	0.59375	1	41	28	1	1172.58	-75.8425	12/97	pps_Medicago_trypsin_rep1.mgf
	Low	FEIPAKLK	IMGA	1	1	CID		16.89	2.3309		3	42	28	1	945.501	-79.9061	4/66	pps_Medicago_trypsin_rep1.mgf
	Low	LIDWPEGGYSTTDSPmPR	IMGA	1	1	CID	M16(Oxidation)	11.59	7.44046	1	1	41	22	1	2038.11	91.3825	10/162	pps_Medicago_trypsin_rep1.mgf
IMGA	14.13	3	3	276	29.6768	7.44482	53.0293	Medtr1g090230.1 PAP fibrillin chr01_pseudomolecule_IMGAG_V3 18223945-18226295 E EGN_Mt090430 20090702
	Confidence Icon	Sequence	Protein Accessions	# Proteins	# Protein Groups	Activation Type	Modifications	IonScore	Exp Value	Δ Score	Rank	Identity High	Homology Threshold	Charge	m/z [Da]	ΔM [ppm]	Ions Matched	Spectrum File
	High	LLPITLGQVFQR	IMGA	1	1	CID		46.44	0.00192712	0.652174	1	40	31	1	1384.8	-19.9027	12/103	pps_Medicago_trypsin_rep1.mgf
	Medium	GSGDFEVTYLDADTR	IMGA	1	1	CID		37.79	0.0108538		2	39		1	1645.7	-20.4265	10/137	pps_Medicago_trypsin_rep1.mgf
	Low	WKLIYSSAFSSR	IMGA	1	1	CID		25.57	0.310751	1	1	42	23	1	1444.75	-7.31705	9/119	pps_Medicago_trypsin_rep1.mgf
IMGA	8.22	3	3	353	38.8789	8.08936	51.76	Medtr5g073820.1 Haem peroxidase, plant/fungal/bacterial chr05_pseudomolecule_IMGAG_V3 26572541-26568319 E EGN_Mt090430 20090702
	Confidence Icon	Sequence	Protein Accessions	# Proteins	# Protein Groups	Activation Type	Modifications	IonScore	Exp Value	Δ Score	Rank	Identity High	Homology Threshold	Charge	m/z [Da]	ΔM [ppm]	Ions Matched	Spectrum File
	High	DKFSAVGFGPR	IMGA	2	1	CID		51.76	0.00068081	0.75	1	41	28	1	1180.59	-13.8924	7/111	pps_Medicago_trypsin_rep1.mgf
	Low	FSSEISRPENK	IMGA	1	1	CID		13.15	4.92887	0.153846	1	41	25	1	1293.62	-21.1897	6/104	pps_Medicago_trypsin_rep1.mgf
	Low	ASVQEMKDKFSAVGFGPR	IMGA	2	1	CID		11.08	8.40267		4	41		1	1953.96	-13.1111	10/189	pps_Medicago_trypsin_rep1.mgf
IMGA	14.29	3	3	252	28.3427	9.21729	51.73	Medtr3g147870.1 Tic22-like chr03_pseudomolecule_IMGAG_V3 38407727-38403727 E EGN_Mt090430 20090702
	Confidence Icon	Sequence	Protein Accessions	# Proteins	# Protein Groups	Activation Type	Modifications	IonScore	Exp Value	Δ Score	Rank	Identity High	Homology Threshold	Charge	m/z [Da]	ΔM [ppm]	Ions Matched	Spectrum File
	High	QEDAEAFLAQVR	IMGA	1	1	CID		51.73	0.000741593	0.673077	1	42	33	1	1376.7	14.5703	10/123	pps_Medicago_trypsin_rep1.mgf
	Low	SIGLLcFR	IMGA	1	1	CID	C6(Carbamidomethyl)	21.45	0.719366	0.333333	1	41	28	1	965.519	-5.05976	7/63	pps_Medicago_trypsin_rep1.mgf
	Low	NSGWDDLIFIPPGKSR	IMGA	1	1	CID		11.07	9.00044	1	1	42	20	1	1801.93	2.65635	8/177	pps_Medicago_trypsin_rep1.mgf
IMGA	4.22	1	1	166	17.5901	8.71924	51.62	Medtr5g024620.1 hypothetical protein chr05_pseudomolecule_IMGAG_V3 9783058-9778296 E EGN_Mt090430 20090702
	Confidence Icon	Sequence	Protein Accessions	# Proteins	# Protein Groups	Activation Type	Modifications	IonScore	Exp Value	Δ Score	Rank	Identity High	Homology Threshold	Charge	m/z [Da]	ΔM [ppm]	Ions Matched	Spectrum File
	High	FIYDEEK	IMGA	1	1	CID		51.62	0.000290611	0.5	1	37		1	943.416	-26.6916	9/53	pps_Medicago_trypsin_rep1.mgf
IMGA	4.94	1	1	344	37.575	9.61279	50.6	Medtr3g025560.1 Mitochondrial substrate carrier chr03_pseudomolecule_IMGAG_V3 6641778-6637235 E EGN_Mt090430 20090702
	Confidence Icon	Sequence	Protein Accessions	# Proteins	# Protein Groups	Activation Type	Modifications	IonScore	Exp Value	Δ Score	Rank	Identity High	Homology Threshold	Charge	m/z [Da]	ΔM [ppm]	Ions Matched	Spectrum File
	High	GTPYTTVLEAFAGIVAR	IMGA	1	1	CID		50.6	0.000968076	0.705882	1	42	30	1	1765.87	-45.7572	17/150	pps_Medicago_trypsin_rep1.mgf
IMGA	3.14	1	1	542	61.0606	8.00146	47.72	Medtr4g076120.1 Rieske [2Fe-2S] region chr04_pseudomolecule_IMGAG_V3 15030565-15035262 F EGN_Mt090430 20090702
	Confidence Icon	Sequence	Protein Accessions	# Proteins	# Protein Groups	Activation Type	Modifications	IonScore	Exp Value	Δ Score	Rank	Identity High	Homology Threshold	Charge	m/z [Da]	ΔM [ppm]	Ions Matched	Spectrum File
	High	GGcTVIPQASPEGPEAR	IMGA	1	1	CID	C3(Carbamidomethyl)	47.72	0.00159831	1	1	41	23	1	1725.79	-17.6471	9/170	pps_Medicago_trypsin_rep1.mgf
IMGA	6.87	1	1	131	13.8336	10.0522	47.57	Medtr2g096610.1 Histone H2A; Histone-fold chr02_pseudomolecule_IMGAG_V3 22403225-22404429 E EGN_Mt090430 20090702
	Confidence Icon	Sequence	Protein Accessions	# Proteins	# Protein Groups	Activation Type	Modifications	IonScore	Exp Value	Δ Score	Rank	Identity High	Homology Threshold	Charge	m/z [Da]	ΔM [ppm]	Ions Matched	Spectrum File
	High	AGLQFPVGR	IMGA	12	1	CID		47.57	0.00189596	0.604167	1	41		1	944.519	-12.8968	7/84	pps_Medicago_trypsin_rep1.mgf
IMGA	13.33	2	2	105	11.2006	9.29053	47.56	Medtr3g029880.1 Twin-arginine translocation pathway signal chr03_pseudomolecule_IMGAG_V3 7916571-7915962 F EGN_Mt090430 20090702
	Confidence Icon	Sequence	Protein Accessions	# Proteins	# Protein Groups	Activation Type	Modifications	IonScore	Exp Value	Δ Score	Rank	Identity High	Homology Threshold	Charge	m/z [Da]	ΔM [ppm]	Ions Matched	Spectrum File
	High	KKYGPVcVTNPTAR	IMGA	1	1	CID	C7(Carbamidomethyl)	44.4	0.00415724	0.681818	1	42	29	1	1590.8	-28.6871	9/138	pps_Medicago_trypsin_rep1.mgf
	Medium	YGPVcVTNPTAR	IMGA	1	1	CID	C5(Carbamidomethyl)	31.66	0.0706903	0.5625	1	41	28	1	1334.63	-19.4776	7/104	pps_Medicago_trypsin_rep1.mgf
IMGA	19.19	2	2	172	18.4795	8.89502	47.45	Medtr3g144130.1 Photosystem I reaction centre subunit N chr03_pseudomolecule_IMGAG_V3 37305367-37306544 E EGN_Mt090430 20090702
	Confidence Icon	Sequence	Protein Accessions	# Proteins	# Protein Groups	Activation Type	Modifications	IonScore	Exp Value	Δ Score	Rank	Identity High	Homology Threshold	Charge	m/z [Da]	ΔM [ppm]	Ions Matched	Spectrum File
	Medium	LATSGANFAR	IMGA	1	1	CID		38.91	0.0138233	0.564103	1	41	32	1	1007.51	-20.9639	6/86	pps_Medicago_trypsin_rep1.mgf
	Medium	AYTVQFGTcKFPENFTGcQDLAK	IMGA	1	1	CID	C9(Carbamidomethyl), C18(Carbamidomethyl)	32.04	0.0678	1	1	41	15	1	2682.26	9.13809	7/249	pps_Medicago_trypsin_rep1.mgf
IMGA	3.44	1	1	553	59.909	8.23584	45.87	Medtr4g084290.1 PTAC16 ; binding {Arab, putative chr04_pseudomolecule_IMGAG_V3 17694881-17698120 E EGN_Mt090430 20090702
	Confidence Icon	Sequence	Protein Accessions	# Proteins	# Protein Groups	Activation Type	Modifications	IonScore	Exp Value	Δ Score	Rank	Identity High	Homology Threshold	Charge	m/z [Da]	ΔM [ppm]	Ions Matched	Spectrum File
	High	KKDPSTVFVAGATGQAGIR	IMGA	1	1	CID		45.87	0.00292339	0.73913	1	42	27	1	1902.99	-23.7422	9/206	pps_Medicago_trypsin_rep1.mgf
IMGA	17.36	4	4	121	13.7635	10.4771	44.56	Medtr4g009000.1 Glycoside hydrolase, family 1 chr04_pseudomolecule_IMGAG_V3 1346070-1344154 E EGN_Mt090430 20090702
	Confidence Icon	Sequence	Protein Accessions	# Proteins	# Protein Groups	Activation Type	Modifications	IonScore	Exp Value	Δ Score	Rank	Identity High	Homology Threshold	Charge	m/z [Da]	ΔM [ppm]	Ions Matched	Spectrum File
	High	FGLVAVDR	IMGA	1	1	CID		44.56	0.00406811	0.555556	1	42		1	876.478	-18.3819	7/57	pps_Medicago_trypsin_rep1.mgf
	Low	FGLVAVDRANNLAR	IMGA	1	1	CID		28.97	0.136019	0.275862	1	41		1	1515.82	-12.4825	8/123	pps_Medicago_trypsin_rep1.mgf
	Low	TRPFYR	IMGA	1	1	CID		19.33	0.795764	0.263158	1	39	27	1	839.436	-19.7946	5/53	pps_Medicago_trypsin_rep1.mgf
	Low	KTRPFYR	IMGA	1	1	CID		11.03	6.52782		7	40	31	1	967.518	-30.0266	7/65	pps_Medicago_trypsin_rep1.mgf
IMGA	2.77	1	1	361	40.2777	8.20654	43.99	Medtr5g022240.1 Oxidoreductase FAD/NAD(P)-binding chr05_pseudomolecule_IMGAG_V3 8651184-8654622 E EGN_Mt090430 20090702
	Confidence Icon	Sequence	Protein Accessions	# Proteins	# Protein Groups	Activation Type	Modifications	IonScore	Exp Value	Δ Score	Rank	Identity High	Homology Threshold	Charge	m/z [Da]	ΔM [ppm]	Ions Matched	Spectrum File
	High	KAEQWNVEVY	IMGA	1	1	CID		43.99	0.00365307	0.659091	1	41	30	1	1265.59	-23.8793	8/98	pps_Medicago_trypsin_rep1.mgf
IMGA	1.16	1	1	777	86.767	8.42627	43.71	hypothetical protein AC225517.6 140935-137262 E EGN_Mt090430 20090702 - [AC225517_33.1]
	Confidence Icon	Sequence	Protein Accessions	# Proteins	# Protein Groups	Activation Type	Modifications	IonScore	Exp Value	Δ Score	Rank	Identity High	Homology Threshold	Charge	m/z [Da]	ΔM [ppm]	Ions Matched	Spectrum File
	High	DPISDIIVR	IMGA	1	1	CID		43.71	0.002045		2	38		1	1027.65	72.2119	11/76	pps_Medicago_trypsin_rep1.mgf
IMGA	4.27	1	1	234	25.5903	8.67529	43.61	Medtr7g111490.1 Rhodanese-like chr07_pseudomolecule_IMGAG_V3 26208571-26205659 F EGN_Mt090430 20090702
	Confidence Icon	Sequence	Protein Accessions	# Proteins	# Protein Groups	Activation Type	Modifications	IonScore	Exp Value	Δ Score	Rank	Identity High	Homology Threshold	Charge	m/z [Da]	ΔM [ppm]	Ions Matched	Spectrum File
	High	LLIVcQEGLR	IMGA	1	1	CID	C5(Carbamidomethyl)	43.61	0.0043856	0.727273	1	41	28	1	1200.66	-11.8812	7/83	pps_Medicago_trypsin_rep1.mgf
IMGA	6.98	1	1	172	18.1811	8.17725	39.59	Medtr4g100810.1 Peptidyl-prolyl cis-trans isomerase, cyclophilin type chr04_pseudomolecule_IMGAG_V3 21661849-21662767 F EGN_Mt090430 20090702
	Confidence Icon	Sequence	Protein Accessions	# Proteins	# Protein Groups	Activation Type	Modifications	IonScore	Exp Value	Δ Score	Rank	Identity High	Homology Threshold	Charge	m/z [Da]	ΔM [ppm]	Ions Matched	Spectrum File
	Medium	IIFELFADVTPR	IMGA	1	1	CID		39.59	0.0120121	0.725	1	41	26	1	1420.74	-28.3311	10/102	pps_Medicago_trypsin_rep1.mgf
IMGA	5.24	1	1	248	27.4074	8.88037	38.35	Medtr8g092880.1 hypothetical protein chr08_pseudomolecule_IMGAG_V3 20167807-20168646 H EGN_Mt090430 20090702
	Confidence Icon	Sequence	Protein Accessions	# Proteins	# Protein Groups	Activation Type	Modifications	IonScore	Exp Value	Δ Score	Rank	Identity High	Homology Threshold	Charge	m/z [Da]	ΔM [ppm]	Ions Matched	Spectrum File
	Medium	KLNENLGVNKIGK	IMGA	1	1	CID		38.35	0.0150166	0.421053	1	41		1	1426.73	-78.9299	8/129	pps_Medicago_trypsin_rep1.mgf
IMGA	14.55	1	1	55	6.22221	5.09717	38.23	Medtr3g073590.1 Ribulose bisphosphate carboxylase, small chain chr03_pseudomolecule_IMGAG_V3 17066840-17066382 E EGN_Mt090430 20090702
	Confidence Icon	Sequence	Protein Accessions	# Proteins	# Protein Groups	Activation Type	Modifications	IonScore	Exp Value	Δ Score	Rank	Identity High	Homology Threshold	Charge	m/z [Da]	ΔM [ppm]	Ions Matched	Spectrum File
	Medium	IIGFDNVR	IMGA	6	1	CID		38.23	0.0175642	0.657895	1	42	27	1	933.496	-20.6335	7/63	pps_Medicago_trypsin_rep1.mgf
IMGA	7.87	1	1	216	24.0656	8.88037	35.02	Medtr1g121560.1 hypothetical protein chr01_pseudomolecule_IMGAG_V3 26532566-26529068 F EGN_Mt090430 20090702
	Confidence Icon	Sequence	Protein Accessions	# Proteins	# Protein Groups	Activation Type	Modifications	IonScore	Exp Value	Δ Score	Rank	Identity High	Homology Threshold	Charge	m/z [Da]	ΔM [ppm]	Ions Matched	Spectrum File
	Medium	AFLSEASTDTTLSAELR	IMGA	1	1	CID		35.02	0.0336966		2	41		1	1811.93	15.8774	6/152	pps_Medicago_trypsin_rep1.mgf
IMGA	1.31	1	1	534	61.6187	8.08936	34.92	Medtr5g016500.1 Plant protein of unknown function chr05_pseudomolecule_IMGAG_V3 5818006-5816121 E EGN_Mt090430 20090702
	Confidence Icon	Sequence	Protein Accessions	# Proteins	# Protein Groups	Activation Type	Modifications	IonScore	Exp Value	Δ Score	Rank	Identity High	Homology Threshold	Charge	m/z [Da]	ΔM [ppm]	Ions Matched	Spectrum File
	Medium	FWDIKFK	IMGA	1	1	CID		34.92	0.0220321		2	39		1	983.493	-42.3097	6/56	pps_Medicago_trypsin_rep1.mgf
IMGA	4.49	1	1	267	31.2015	9.72998	34.26	Medtr5g007990.1 Protein of unknown function DUF313 chr05_pseudomolecule_IMGAG_V3 1406571-1407374 H EGN_Mt090430 20090702
	Confidence Icon	Sequence	Protein Accessions	# Proteins	# Protein Groups	Activation Type	Modifications	IonScore	Exp Value	Δ Score	Rank	Identity High	Homology Threshold	Charge	m/z [Da]	ΔM [ppm]	Ions Matched	Spectrum File
	Medium	SSDEGSmADKAK	IMGA	1	1	CID	M7(Oxidation)	34.26	0.0201548	0.441176	1	38		1	1241.53	0.00298824	6/111	pps_Medicago_trypsin_rep1.mgf
IMGA	4	1	1	225	25.8997	5.2876	34.16	Medtr7g071030.1 Glutathione S-transferase, C-terminal; Thioredoxin fold chr07_pseudomolecule_IMGAG_V3 14534727-14531533 E EGN_Mt090430 20090702
	Confidence Icon	Sequence	Protein Accessions	# Proteins	# Protein Groups	Activation Type	Modifications	IonScore	Exp Value	Δ Score	Rank	Identity High	Homology Threshold	Charge	m/z [Da]	ΔM [ppm]	Ions Matched	Spectrum File
	Medium	LETLLAFER	IMGA	1	1	CID		34.16	0.0408456		2	41		1	1091.61	3.03103	4/77	pps_Medicago_trypsin_rep1.mgf
IMGA	1.86	1	1	483	55.2738	7.84033	33.76	Medtr1g031910.1 Proteasome component region PCI; chr01_pseudomolecule_IMGAG_V3 7844232-7838946 E EGN_Mt090430 20090702
	Confidence Icon	Sequence	Protein Accessions	# Proteins	# Protein Groups	Activation Type	Modifications	IonScore	Exp Value	Δ Score	Rank	Identity High	Homology Threshold	Charge	m/z [Da]	ΔM [ppm]	Ions Matched	Spectrum File
	Medium	RTVDVIASR	IMGA	2	1	CID		33.76	0.0460696	0.5	1	42	31	1	1016.55	-32.3361	6/93	pps_Medicago_trypsin_rep1.mgf
IMGA	7.48	1	1	147	15.5533	9.80322	33.39	Medtr2g122810.1 Photosystem I reaction centre subunit VI chr02_pseudomolecule_IMGAG_V3 29611226-29613123 E EGN_Mt090430 20090702
	Confidence Icon	Sequence	Protein Accessions	# Proteins	# Protein Groups	Activation Type	Modifications	IonScore	Exp Value	Δ Score	Rank	Identity High	Homology Threshold	Charge	m/z [Da]	ΔM [ppm]	Ions Matched	Spectrum File
	Medium	GPQLPPKLGPR	IMGA	1	1	CID		33.39	0.052755	1	1	42	23	1	1159.66	-27.7419	7/108	pps_Medicago_trypsin_rep1.mgf
IMGA	12.62	1	1	103	11.4024	11.4731	33.33	Medtr4g079480.1 Histone H4; Histone-fold chr04_pseudomolecule_IMGAG_V3 15996697-15996074 E EGN_Mt090430 20090702
	Confidence Icon	Sequence	Protein Accessions	# Proteins	# Protein Groups	Activation Type	Modifications	IonScore	Exp Value	Δ Score	Rank	Identity High	Homology Threshold	Charge	m/z [Da]	ΔM [ppm]	Ions Matched	Spectrum File
	Medium	DNIQGITKPAIRR	IMGA	1	1	CID		33.33	0.0467535	0.424242	1	41	33	1	1481.81	-30.2747	6/136	pps_Medicago_trypsin_rep1.mgf
IMGA	6.2	2	2	355	39.5793	8.04541	32.12	Medtr7g081050.2 Cytidylyltransferase chr07_pseudomolecule_IMGAG_V3 17421819-17416592 E EGN_Mt090430 20090702
	Confidence Icon	Sequence	Protein Accessions	# Proteins	# Protein Groups	Activation Type	Modifications	IonScore	Exp Value	Δ Score	Rank	Identity High	Homology Threshold	Charge	m/z [Da]	ΔM [ppm]	Ions Matched	Spectrum File
	Medium	FEDGGVVASGTR	IMGA	2	1	CID		32.12	0.0579391	0.59375	1	41	27	1	1194.55	-18.7612	9/107	pps_Medicago_trypsin_rep1.mgf
	Low	QFSNGRGQQKFEDGGVVASGTR	IMGA	2	1	CID		18.91	1.39068	1	1	41	20	1	2325.1	-14.8644	5/247	pps_Medicago_trypsin_rep1.mgf
IMGA	10.29	2	2	136	15.6667	6.80029	31.53	Medtr4g032520.1 Transposase, mutator type; Plant MuDR transposase chr04_pseudomolecule_IMGAG_V3 7848088-7857709 E EGN_Mt090430 20090702
	Confidence Icon	Sequence	Protein Accessions	# Proteins	# Protein Groups	Activation Type	Modifications	IonScore	Exp Value	Δ Score	Rank	Identity High	Homology Threshold	Charge	m/z [Da]	ΔM [ppm]	Ions Matched	Spectrum File
	Medium	NYQFLQR	IMGA	1	1	CID		31.53	0.0517813	0.59375	1	40	27	1	968.471	-24.1838	6/68	pps_Medicago_trypsin_rep1.mgf
	Low	NLNFFTR	IMGA	1	1	CID		25.62	0.189991	0.461538	1	40	29	1	911.46	-14.2204	5/61	pps_Medicago_trypsin_rep1.mgf
IMGA	9.71	1	1	278	30.6499	6.01123	31.13	Medtr3g093420.1 Chlorophyll A-B binding protein chr03_pseudomolecule_IMGAG_V3 22199885-22197113 E EGN_Mt090430 20090702
	Confidence Icon	Sequence	Protein Accessions	# Proteins	# Protein Groups	Activation Type	Modifications	IonScore	Exp Value	Δ Score	Rank	Identity High	Homology Threshold	Charge	m/z [Da]	ΔM [ppm]	Ions Matched	Spectrum File
	Medium	GFDPLGLAKPVEYLQFDLDSLDQNLAK	IMGA	1	1	CID		31.13	0.0873048	1	1	42	20	1	3006.53	-6.06058	15/287	pps_Medicago_trypsin_rep1.mgf
IMGA	10.84	1	1	83	9.45387	7.23975	30.77	Medtr5g068130.1 Photosystem II protein cytochrome b559; chr05_pseudomolecule_IMGAG_V3 24322618-24323064 E EGN_Mt090430 20090702
	Confidence Icon	Sequence	Protein Accessions	# Proteins	# Protein Groups	Activation Type	Modifications	IonScore	Exp Value	Δ Score	Rank	Identity High	Homology Threshold	Charge	m/z [Da]	ΔM [ppm]	Ions Matched	Spectrum File
	Medium	QGIPLITGR	IMGA	2	1	CID		30.77	0.0486605	1	1	39	21	1	954.563	-11.0221	10/82	pps_Medicago_trypsin_rep1.mgf
IMGA	2.05	1	1	488	54.8157	5.57959	30.06	Medtr1g094110.1 Myosin head, motor region; Myosin, N-terminal, SH3-like chr01_pseudomolecule_IMGAG_V3 19390593-19395346 H EGN_Mt090430 20090702
	Confidence Icon	Sequence	Protein Accessions	# Proteins	# Protein Groups	Activation Type	Modifications	IonScore	Exp Value	Δ Score	Rank	Identity High	Homology Threshold	Charge	m/z [Da]	ΔM [ppm]	Ions Matched	Spectrum File
	Medium	VmITPEEVIK	IMGA	1	1	CID	M2(Oxidation)	30.06	0.100896	0.5	1	41	30	1	1174.68	37.3239	5/81	pps_Medicago_trypsin_rep1.mgf
IMGA	13.19	2	2	182	19.18	7.50342	29.02	Medtr2g038650.1 Mitochondrial import inner membrane translocase, subunit Tim17/22 chr02_pseudomolecule_IMGAG_V3 10837140-10834864 F EGN_Mt090430 20090702
	Confidence Icon	Sequence	Protein Accessions	# Proteins	# Protein Groups	Activation Type	Modifications	IonScore	Exp Value	Δ Score	Rank	Identity High	Homology Threshold	Charge	m/z [Da]	ΔM [ppm]	Ions Matched	Spectrum File
	Low	GLFDLGHPLLNR	IMGA	1	1	CID		29.02	0.12851	0.655172	1	41	25	1	1351.74	-8.99679	9/98	pps_Medicago_trypsin_rep1.mgf
	Low	AAGIGAVQAVSR	IMGA	1	1	CID		12.65	4.54972	0.0769231	1	40	25	1	1099.63	3.18173	5/97	pps_Medicago_trypsin_rep1.mgf
IMGA	2.41	1	1	456	51.4824	9.42236	27.02	Medtr5g078150.1 Protein kinase chr05_pseudomolecule_IMGAG_V3 28935311-28931880 F EGN_Mt090430 20090702
	Confidence Icon	Sequence	Protein Accessions	# Proteins	# Protein Groups	Activation Type	Modifications	IonScore	Exp Value	Δ Score	Rank	Identity High	Homology Threshold	Charge	m/z [Da]	ΔM [ppm]	Ions Matched	Spectrum File
	Low	NGEAVFAMDPR	IMGA	1	1	CID		27.02	0.15432	0.518519	1	40	27	1	1206.53	-18.865	9/114	pps_Medicago_trypsin_rep1.mgf
IMGA	2.51	1	1	478	52.9721	5.40186	0	Medtr3g137810.1 nodulin, putative chr03_pseudomolecule_IMGAG_V3 35032258-35034625 E EGN_Mt090430 20090702
	Confidence Icon	Sequence	Protein Accessions	# Proteins	# Protein Groups	Activation Type	Modifications	IonScore	Exp Value	Δ Score	Rank	Identity High	Homology Threshold	Charge	m/z [Da]	ΔM [ppm]	Ions Matched	Spectrum File
	Low	AGEGEKQGIKVR	IMGA	1	1	CID		27.64	0.184756		2	41		1	1271.66	-40.5407	8/111	pps_Medicago_trypsin_rep1.mgf
IMGA	1.76	1	1	454	50.7566	9.86182	0	Medtr4g073220.1 RNA polymerase Rpb2, domain 3 chr04_pseudomolecule_IMGAG_V3 14404770-14409253 H EGN_Mt090430 20090702
	Confidence Icon	Sequence	Protein Accessions	# Proteins	# Protein Groups	Activation Type	Modifications	IonScore	Exp Value	Δ Score	Rank	Identity High	Homology Threshold	Charge	m/z [Da]	ΔM [ppm]	Ions Matched	Spectrum File
	Medium	KSVLQIVR	IMGA	1	1	CID		31.83	0.0506216		2	40		1	942.541	-72.6773	5/76	pps_Medicago_trypsin_rep1.mgf
IMGA	0.6	1	1	1332	145.916	7.13721	0	Medtr1g107030.1 BRCT; Zinc finger, FYVE/PHD-type chr01_pseudomolecule_IMGAG_V3 22500941-22493346 E EGN_Mt090430 20090702
	Confidence Icon	Sequence	Protein Accessions	# Proteins	# Protein Groups	Activation Type	Modifications	IonScore	Exp Value	Δ Score	Rank	Identity High	Homology Threshold	Charge	m/z [Da]	ΔM [ppm]	Ions Matched	Spectrum File
	Low	RTLGSRPR	IMGA	1	1	CID		23.5	0.344616		5	40		1	942.541	-19.3109	5/79	pps_Medicago_trypsin_rep1.mgf
IMGA	2.72	1	1	257	29.6569	7.34229	0	Medtr3g025500.1 Zinc finger, RING-type chr03_pseudomolecule_IMGAG_V3 6609079-6606066 H EGN_Mt090430 20090702
	Confidence Icon	Sequence	Protein Accessions	# Proteins	# Protein Groups	Activation Type	Modifications	IonScore	Exp Value	Δ Score	Rank	Identity High	Homology Threshold	Charge	m/z [Da]	ΔM [ppm]	Ions Matched	Spectrum File
	Low	LFMYIEK	IMGA	1	1	CID		26.08	0.104067		3	37		1	943.416	-85.0116	4/49	pps_Medicago_trypsin_rep1.mgf
IMGA	12.5	1	1	56	6.76206	4.32275	0	Medtr2g087940.1 hypothetical protein chr02_pseudomolecule_IMGAG_V3 19759090-19758568 H EGN_Mt090430 20090702
	Confidence Icon	Sequence	Protein Accessions	# Proteins	# Protein Groups	Activation Type	Modifications	IonScore	Exp Value	Δ Score	Rank	Identity High	Homology Threshold	Charge	m/z [Da]	ΔM [ppm]	Ions Matched	Spectrum File
	Low	MEmEMEK	IMGA	1	1	CID	M3(Oxidation)	26.47	0.0951289		2	37		1	943.416	62.0763	5/57	pps_Medicago_trypsin_rep1.mgf
IMGA	1.77	2	1	395	44.2319	6.88818	0	Medtr8g096230.1 Peptidase S9, serine active site chr08_pseudomolecule_IMGAG_V3 21115375-21118281 H EGN_Mt090430 20090702
	Confidence Icon	Sequence	Protein Accessions	# Proteins	# Protein Groups	Activation Type	Modifications	IonScore	Exp Value	Δ Score	Rank	Identity High	Homology Threshold	Charge	m/z [Da]	ΔM [ppm]	Ions Matched	Spectrum File
	Low	mMEIFTR	IMGA	2	1	CID	M1(Oxidation)	24.69	0.143322		4	37		1	943.416	-23.3792	4/55	pps_Medicago_trypsin_rep1.mgf
	Low	MmEIFTR	IMGA	2	1	CID	M2(Oxidation)	16.79	0.883715		10	37		1	943.416	-23.3792	4/55	pps_Medicago_trypsin_rep1.mgf
IMGA	0.58	1	1	1205	133.44	6.88818	0	Medtr1g103220.1 ATP-binding region, ATPase-like; Phytochrome A/B/C/D/E; ; ; chr01_pseudomolecule_IMGAG_V3 21430870-21436242 E EGN_Mt090430 20090702
	Confidence Icon	Sequence	Protein Accessions	# Proteins	# Protein Groups	Activation Type	Modifications	IonScore	Exp Value	Δ Score	Rank	Identity High	Homology Threshold	Charge	m/z [Da]	ΔM [ppm]	Ions Matched	Spectrum File
	Low	FLFmKNK	IMGA	1	1	CID	M4(Oxidation)	22.3	0.248492		5	37		1	943.416	-96.9311	7/60	pps_Medicago_trypsin_rep1.mgf
IMGA	1	1	1	801	90.6383	8.26514	0	Medtr5g028950.1 Ankyrin chr05_pseudomolecule_IMGAG_V3 11983707-11978043 E EGN_Mt090430 20090702
	Confidence Icon	Sequence	Protein Accessions	# Proteins	# Protein Groups	Activation Type	Modifications	IonScore	Exp Value	Δ Score	Rank	Identity High	Homology Threshold	Charge	m/z [Da]	ΔM [ppm]	Ions Matched	Spectrum File
	Low	mGQmLLMK	IMGA	1	1	CID	M1(Oxidation), M4(Oxidation)	20.55	0.602637		6	39		1	983.493	21.3715	8/75	pps_Medicago_trypsin_rep1.mgf
IMGA	0.45	1	1	1979	225.424	5.17334	0	Medtr4g128830.1 Kinesin, motor region; Kinesin-related chr04_pseudomolecule_IMGAG_V3 30448208-30458129 H EGN_Mt090430 20090702
	Confidence Icon	Sequence	Protein Accessions	# Proteins	# Protein Groups	Activation Type	Modifications	IonScore	Exp Value	Δ Score	Rank	Identity High	Homology Threshold	Charge	m/z [Da]	ΔM [ppm]	Ions Matched	Spectrum File
	Low	IDQNPEVTR	IMGA	2	1	CID		22.1	0.384447		2	39		1	1071.5	-38.9746	4/89	pps_Medicago_trypsin_rep1.mgf
IMGA	0.78	1	1	1289	139.205	7.76709	0	Medtr1g105850.1 AAA ATPase; ABC transporter, transmembrane region, type 1 chr01_pseudomolecule_IMGAG_V3 21924590-21918598 E EGN_Mt090430 20090702
	Confidence Icon	Sequence	Protein Accessions	# Proteins	# Protein Groups	Activation Type	Modifications	IonScore	Exp Value	Δ Score	Rank	Identity High	Homology Threshold	Charge	m/z [Da]	ΔM [ppm]	Ions Matched	Spectrum File
	Low	DLNLTIHSGK	IMGA	1	1	CID		23.71	0.32388		2	40		1	1097.61	16.3161	7/102	pps_Medicago_trypsin_rep1.mgf
IMGA	1.41	1	1	709	81.6352	9.05615	0	Medtr5g081990.1 Exo70 exocyst complex subunit chr05_pseudomolecule_IMGAG_V3 30809497-30806325 H EGN_Mt090430 20090702
	Confidence Icon	Sequence	Protein Accessions	# Proteins	# Protein Groups	Activation Type	Modifications	IonScore	Exp Value	Δ Score	Rank	Identity High	Homology Threshold	Charge	m/z [Da]	ΔM [ppm]	Ions Matched	Spectrum File
	Low	SSLGQCFSLR	IMGA	1	1	CID		24.64	0.261448	0.04	1	40		1	1097.61	65.6413	4/98	pps_Medicago_trypsin_rep1.mgf
IMGA	8.53	1	1	129	13.919	8.77783	0	Medtr2g025740.1 hypothetical protein chr02_pseudomolecule_IMGAG_V3 6896720-6896331 I EGN_Mt090430 20090702
	Confidence Icon	Sequence	Protein Accessions	# Proteins	# Protein Groups	Activation Type	Modifications	IonScore	Exp Value	Δ Score	Rank	Identity High	Homology Threshold	Charge	m/z [Da]	ΔM [ppm]	Ions Matched	Spectrum File
	Low	LGVLSMALLEL	IMGA	1	1	CID		21.71	0.72478		3	41		1	1158.65	-27.2954	7/103	pps_Medicago_trypsin_rep1.mgf
IMGA	2.3	1	1	391	42.9831	6.69775	0	Medtr7g097310.1 Chalcone and stilbene synthases, C-terminal chr07_pseudomolecule_IMGAG_V3 22016749-22014592 E EGN_Mt090430 20090702
	Confidence Icon	Sequence	Protein Accessions	# Proteins	# Protein Groups	Activation Type	Modifications	IonScore	Exp Value	Δ Score	Rank	Identity High	Homology Threshold	Charge	m/z [Da]	ΔM [ppm]	Ions Matched	Spectrum File
	Low	RmcEKSmIK	IMGA	1	1	CID	M2(Oxidation), C3(Carbamidomethyl), M7(Oxidation)	28.97	0.125624		2	41		1	1214.64	55.4196	5/87	pps_Medicago_trypsin_rep1.mgf
IMGA	2.02	1	1	495	56.7971	9.12939	0	Medtr8g121110.1 structural maintenance of chromosomes family protein, related chr08_pseudomolecule_IMGAG_V3 27938235-27941362 E EGN_Mt090430 20090702
	Confidence Icon	Sequence	Protein Accessions	# Proteins	# Protein Groups	Activation Type	Modifications	IonScore	Exp Value	Δ Score	Rank	Identity High	Homology Threshold	Charge	m/z [Da]	ΔM [ppm]	Ions Matched	Spectrum File
	Medium	DRDFLVNNLR	IMGA	2	1	CID		33.56	0.0515229		2	42		1	1261.69	20.1941	12/99	pps_Medicago_trypsin_rep1.mgf
IMGA	1.86	1	1	591	66.6284	8.22119	0	Medtr5g022670.1 Pentatricopeptide repeat chr05_pseudomolecule_IMGAG_V3 8861216-8859441 E EGN_Mt090430 20090702
	Confidence Icon	Sequence	Protein Accessions	# Proteins	# Protein Groups	Activation Type	Modifications	IonScore	Exp Value	Δ Score	Rank	Identity High	Homology Threshold	Charge	m/z [Da]	ΔM [ppm]	Ions Matched	Spectrum File
	Low	RDVYLGEQIAK	IMGA	1	1	CID		21.17	0.884522		2	42		1	1291.67	-22.5532	5/114	pps_Medicago_trypsin_rep1.mgf
IMGA	4.13	2	2	557	62.4253	5.41455	0	Medtr5g102510.1 hypothetical protein chr05_pseudomolecule_IMGAG_V3 41050718-41047510 H EGN_Mt090430 20090702
	Confidence Icon	Sequence	Protein Accessions	# Proteins	# Protein Groups	Activation Type	Modifications	IonScore	Exp Value	Δ Score	Rank	Identity High	Homology Threshold	Charge	m/z [Da]	ΔM [ppm]	Ions Matched	Spectrum File
	Low	VEDGNELDmLRK	IMGA	1	1	CID	M9(Oxidation)	22.98	0.549823		3	41		1	1434.78	61.6079	6/118	pps_Medicago_trypsin_rep1.mgf
	Low	KVQERYEALLK	IMGA	1	1	CID		17.16	2.12405		2	42	33	1	1376.7	-64.7062	9/110	pps_Medicago_trypsin_rep1.mgf
IMGA	3.97	1	1	353	39.8855	6.99072	0	Medtr1g009620.1 BURP chr01_pseudomolecule_IMGAG_V3 1357974-1360420 E EGN_Mt090430 20090702
	Confidence Icon	Sequence	Protein Accessions	# Proteins	# Protein Groups	Activation Type	Modifications	IonScore	Exp Value	Δ Score	Rank	Identity High	Homology Threshold	Charge	m/z [Da]	ΔM [ppm]	Ions Matched	Spectrum File
	Low	ARDASNGGFDVGIR	IMGA	1	1	CID		20.08	1.07207		6	41		1	1434.78	48.2993	6/146	pps_Medicago_trypsin_rep1.mgf
IMGA	1.65	4	2	1275	144.376	6.30322	0	Medtr3g030400.1 NB-ARC chr03_pseudomolecule_IMGAG_V3 8222908-8217880 E EGN_Mt090430 20090702
	Confidence Icon	Sequence	Protein Accessions	# Proteins	# Protein Groups	Activation Type	Modifications	IonScore	Exp Value	Δ Score	Rank	Identity High	Homology Threshold	Charge	m/z [Da]	ΔM [ppm]	Ions Matched	Spectrum File
	Low	CLRTFLPCcSWR	IMGA	2	1	CID	C9(Carbamidomethyl)	28.71	0.095758		2	40		1	1541.67	-31.3137	12/120	pps_Medicago_trypsin_rep1.mgf
	Low	CLRTFLPcCSWR	IMGA	2	1	CID	C8(Carbamidomethyl)	16.88	1.4594		3	40		1	1541.67	-31.3137	10/120	pps_Medicago_trypsin_rep1.mgf
	Low	cLRTFLPCCSWR	IMGA	2	1	CID	C1(Carbamidomethyl)	13.7	3.03511		5	40		1	1541.67	-31.3137	8/120	pps_Medicago_trypsin_rep1.mgf
	Low	CAGLPIAAK	IMGA	1	1	CID		10.62	7.97605		10	41	29	1	843.483	8.28554	5/74	pps_Medicago_trypsin_rep1.mgf
IMGA	6.16	2	2	276	31.3429	9.49561	0	Medtr5g007180.1 Lipid-binding START chr05_pseudomolecule_IMGAG_V3 1003003-1005138 E EGN_Mt090430 20090702
	Confidence Icon	Sequence	Protein Accessions	# Proteins	# Protein Groups	Activation Type	Modifications	IonScore	Exp Value	Δ Score	Rank	Identity High	Homology Threshold	Charge	m/z [Da]	ΔM [ppm]	Ions Matched	Spectrum File
	Low	TDASLSRCALMASKTTR	IMGA	1	1	CID		27.15	0.206342		4	41		1	1811.93	11.4125	11/179	pps_Medicago_trypsin_rep1.mgf
	Low	CALMASKTTR	IMGA	1	1	CID		14.04	3.43178		6	41	29	1	1081.53	-22.488	4/85	pps_Medicago_trypsin_rep1.mgf
IMGA	1.63	1	1	980	109.824	6.97607	0	Medtr3g138120.1 AAA ATPase, central region; Clp, N terminal chr03_pseudomolecule_IMGAG_V3 35226016-35237513 E EGN_Mt090430 20090702
	Confidence Icon	Sequence	Protein Accessions	# Proteins	# Protein Groups	Activation Type	Modifications	IonScore	Exp Value	Δ Score	Rank	Identity High	Homology Threshold	Charge	m/z [Da]	ΔM [ppm]	Ions Matched	Spectrum File
	Low	VIQQLVENEIAMGVLR	IMGA	1	1	CID		24.38	0.390469		7	41		1	1811.93	-40.7749	7/157	pps_Medicago_trypsin_rep1.mgf
IMGA	2.75	1	1	581	64.2119	7.69385	0	Medtr7g026590.1 Heat shock protein Hsp70 chr07_pseudomolecule_IMGAG_V3 6859818-6857814 E EGN_Mt090430 20090702
	Confidence Icon	Sequence	Protein Accessions	# Proteins	# Protein Groups	Activation Type	Modifications	IonScore	Exp Value	Δ Score	Rank	Identity High	Homology Threshold	Charge	m/z [Da]	ΔM [ppm]	Ions Matched	Spectrum File
	Low	ITSLITKCEYLLDGDK	IMGA	1	1	CID		27.23	0.202575		3	41		1	1811.93	-8.27917	7/165	pps_Medicago_trypsin_rep1.mgf
IMGA	14.55	1	1	110	12.2734	6.52197	0	Medtr5g096240.1 Leucine-rich repeat chr05_pseudomolecule_IMGAG_V3 38241658-38242077 H EGN_Mt090430 20090702
	Confidence Icon	Sequence	Protein Accessions	# Proteins	# Protein Groups	Activation Type	Modifications	IonScore	Exp Value	Δ Score	Rank	Identity High	Homology Threshold	Charge	m/z [Da]	ΔM [ppm]	Ions Matched	Spectrum File
	Low	LSGcDLSDLYILSLSR	IMGA	1	1	CID	C4(Carbamidomethyl)	27.05	0.211148		5	41		1	1811.93	5.60436	6/147	pps_Medicago_trypsin_rep1.mgf
IMGA	5.4	1	1	278	31.4833	5.63037	0	Medtr7g035300.1 Heat shock protein Hsp70 chr07_pseudomolecule_IMGAG_V3 8628350-8629186 E EGN_Mt090430 20090702
	Confidence Icon	Sequence	Protein Accessions	# Proteins	# Protein Groups	Activation Type	Modifications	IonScore	Exp Value	Δ Score	Rank	Identity High	Homology Threshold	Charge	m/z [Da]	ΔM [ppm]	Ions Matched	Spectrum File
	Low	QSFVLIDVYEGERTR	IMGA	1	1	CID		20.28	1.00366		9	41		1	1811.93	1.26313	6/165	pps_Medicago_trypsin_rep1.mgf
IMGA	2.67	2	2	1424	160.995	6.7124	0	Medtr1g013150.1 Glycoside hydrolase, family 10; AAA ATPase; chr01_pseudomolecule_IMGAG_V3 2285429-2276990 E EGN_Mt090430 20090702
	Confidence Icon	Sequence	Protein Accessions	# Proteins	# Protein Groups	Activation Type	Modifications	IonScore	Exp Value	Δ Score	Rank	Identity High	Homology Threshold	Charge	m/z [Da]	ΔM [ppm]	Ions Matched	Spectrum File
	Low	QSLVVLcINQMASALFR	IMGA	1	1	CID	C7(Carbamidomethyl)	28.94	0.148195		2	42		1	1949.98	-24.5363	10/186	pps_Medicago_trypsin_rep1.mgf
	Low	TTLmDVLAGIKTSGYIEGNIK	IMGA	1	1	CID	M4(Oxidation)	11.03	8.89045		3	42	26	1	2240.2	8.80889	6/216	pps_Medicago_trypsin_rep1.mgf
IMGA	18.1	1	1	105	12.0621	8.32373	0	Medtr7g145860.1 Auxin responsive SAUR protein chr07_pseudomolecule_IMGAG_V3 34777402-34778130 F EGN_Mt090430 20090702
	Confidence Icon	Sequence	Protein Accessions	# Proteins	# Protein Groups	Activation Type	Modifications	IonScore	Exp Value	Δ Score	Rank	Identity High	Homology Threshold	Charge	m/z [Da]	ΔM [ppm]	Ions Matched	Spectrum File
	Low	GVPKGCLAIKVGQGEDQQR	IMGA	1	1	CID		21.1	0.823598		2	41		1	1982.93	-57.2039	6/179	pps_Medicago_trypsin_rep1.mgf
IMGA	7.2	2	2	500	57.156	8.30908	0	Medtr7g103830.1 Cyclin-like F-box, putative chr07_pseudomolecule_IMGAG_V3 23393406-23395573 E EGN_Mt090430 20090702
	Confidence Icon	Sequence	Protein Accessions	# Proteins	# Protein Groups	Activation Type	Modifications	IonScore	Exp Value	Δ Score	Rank	Identity High	Homology Threshold	Charge	m/z [Da]	ΔM [ppm]	Ions Matched	Spectrum File
	Low	TSALSKQWIHEWGLR	IMGA;IMGA	5	2	CID		25.47	0.303799		6	41		1	1811.93	-13.3566	4/154	pps_Medicago_trypsin_rep1.mgf
	Low	LKIIIPSLLHLKIVNVGCYYR	IMGA	1	1	CID		15.97	2.72026		2	41		1	2455.35	-46.5683	8/212	pps_Medicago_trypsin_rep1.mgf
IMGA	20	2	1	130	14.3223	9.23193	0	Medtr8g093140.1 Virulence factor, pectin lyase fold chr08_pseudomolecule_IMGAG_V3 20365165-20366778 H EGN_Mt090430 20090702
	Confidence Icon	Sequence	Protein Accessions	# Proteins	# Protein Groups	Activation Type	Modifications	IonScore	Exp Value	Δ Score	Rank	Identity High	Homology Threshold	Charge	m/z [Da]	ΔM [ppm]	Ions Matched	Spectrum File
	Low	QVLISCVLILGFASPcLcGRWINVAK	IMGA	1	1	CID	C16(Carbamidomethyl), C18(Carbamidomethyl)	25.85	0.272887		2	41		1	2917.36	-69.9398	6/280	pps_Medicago_trypsin_rep1.mgf
	Low	QVLIScVLILGFASPCLcGRWINVAK	IMGA	1	1	CID	C6(Carbamidomethyl), C18(Carbamidomethyl)	17.19	2.00439		3	41		1	2917.36	-69.9398	5/280	pps_Medicago_trypsin_rep1.mgf
IMGA	2.79	1	1	537	60.6298	8.71924	0	Medtr3g138870.1 Chalcone and stilbene synthases, C-terminal; Very-long-chain 3-ketoacyl-CoA synthase chr03_pseudomolecule_IMGAG_V3 35572211-35568609 E EGN_Mt090430 20090702
	Confidence Icon	Sequence	Protein Accessions	# Proteins	# Protein Groups	Activation Type	Modifications	IonScore	Exp Value	Δ Score	Rank	Identity High	Homology Threshold	Charge	m/z [Da]	ΔM [ppm]	Ions Matched	Spectrum File
	Low	KSGKFDEGSLEFQKR	IMGA	1	1	CID		25.01	0.324492		2	41		1	1755.87	-18.1171	11/162	pps_Medicago_trypsin_rep1.mgf
IMGA	2.72	8	4	1692	192.331	8.6167	0	Medtr8g005620.2 hypothetical protein chr08_pseudomolecule_IMGAG_V3 361798-344532 E EGN_Mt090430 20090702
	Confidence Icon	Sequence	Protein Accessions	# Proteins	# Protein Groups	Activation Type	Modifications	IonScore	Exp Value	Δ Score	Rank	Identity High	Homology Threshold	Charge	m/z [Da]	ΔM [ppm]	Ions Matched	Spectrum File
	Low	REATPLTQxSCLcR	IMGA	1	1	CID	X9(R), C13(Carbamidomethyl)	21.3	0.667179		3	41		1	1690.97	72.476	5/150	pps_Medicago_trypsin_rep1.mgf
	Low	REATPLTQxScLCR	IMGA	1	1	CID	X9(R), C11(Carbamidomethyl)	21.3	0.667179		4	41		1	1690.97	72.476	5/150	pps_Medicago_trypsin_rep1.mgf
	Low	REATPLTQxScLcR	IMGA	1	1	CID	X9(V), C11(Carbamidomethyl), C13(Carbamidomethyl)	21.3	0.667179		5	41		1	1690.97	79.1207	5/150	pps_Medicago_trypsin_rep1.mgf
	Low	IxGCLSTAR	IMGA	1	1	CID	X2(I)	12.66	6.33328		2	42	27	1	933.496	-24.2436	5/68	pps_Medicago_trypsin_rep1.mgf
	Low	IxGCLSTAR	IMGA	1	1	CID	X2(L)	12.66	6.33328		3	42	27	1	933.496	-24.2436	5/68	pps_Medicago_trypsin_rep1.mgf
	Low	GCSGxIPNCR	IMGA	1	1	CID	X5(I)	11.22	9.20835		8	42	31	1	1019.56	79.1265	4/83	pps_Medicago_trypsin_rep1.mgf
	Low	GCSGxIPNCR	IMGA	1	1	CID	X5(L)	11.22	9.20835		9	42	31	1	1019.56	79.1265	4/83	pps_Medicago_trypsin_rep1.mgf
	Low	DxSTAFVEKKASR	IMGA	1	1	CID	X2(F)	10.72	7.16754		10	40	28	1	1485.68	-61.7168	5/127	pps_Medicago_trypsin_rep1.mgf
IMGA	0.25	1	1	3641	400.388	5.22412	0	Medtr5g075640.1 HECT; Ubiquitin interacting motif; UBA-like; DUF913, E3 ubiquitin ligase TOM1; chr05_pseudomolecule_IMGAG_V3 27600476-27583196 E EGN_Mt090430 20090702
	Confidence Icon	Sequence	Protein Accessions	# Proteins	# Protein Groups	Activation Type	Modifications	IonScore	Exp Value	Δ Score	Rank	Identity High	Homology Threshold	Charge	m/z [Da]	ΔM [ppm]	Ions Matched	Spectrum File
	Low	SISAGPNVR	IMGA	1	1	CID		21.55	0.62076		4	41		1	900.511	23.252	5/78	pps_Medicago_trypsin_rep1.mgf
IMGA	1.45	1	1	553	61.8861	9.89111	0	Medtr1g096380.1 hypothetical protein chr01_pseudomolecule_IMGAG_V3 19704994-19707136 E EGN_Mt090430 20090702
	Confidence Icon	Sequence	Protein Accessions	# Proteins	# Protein Groups	Activation Type	Modifications	IonScore	Exp Value	Δ Score	Rank	Identity High	Homology Threshold	Charge	m/z [Da]	ΔM [ppm]	Ions Matched	Spectrum File
	Low	NNLAKVNK	IMGA	1	1	CID		23.67	0.380999	0	1	41		1	900.511	-17.1473	6/79	pps_Medicago_trypsin_rep1.mgf
IMGA	15.28	2	2	144	16.1927	10.4038	0	Ribosomal protein S17e AC146550.40 33438-32707 F EGN_Mt090430 20090702 - [AC146550_9.1]
	Confidence Icon	Sequence	Protein Accessions	# Proteins	# Protein Groups	Activation Type	Modifications	IonScore	Exp Value	Δ Score	Rank	Identity High	Homology Threshold	Charge	m/z [Da]	ΔM [ppm]	Ions Matched	Spectrum File
	Low	GAGAAGGAGRR	IMGA	1	1	CID		23.56	0.390772		2	41		1	900.511	38.6766	6/94	pps_Medicago_trypsin_rep1.mgf
	Low	mDFVPDVSAIR	IMGA	1	1	CID	M1(Oxidation)	15.01	2.88841		2	41	30	1	1265.59	-26.5697	3/95	pps_Medicago_trypsin_rep1.mgf
IMGA	1.16	1	1	778	87.5133	8.82178	0	Medtr4g095940.1 Ribosomal RNA methyltransferase RrmJ/FtsJ; Spb1, C-terminal chr04_pseudomolecule_IMGAG_V3 20082536-20077466 E EGN_Mt090430 20090702
	Confidence Icon	Sequence	Protein Accessions	# Proteins	# Protein Groups	Activation Type	Modifications	IonScore	Exp Value	Δ Score	Rank	Identity High	Homology Threshold	Charge	m/z [Da]	ΔM [ppm]	Ions Matched	Spectrum File
	Low	NGIGKAGKR	IMGA	1	1	CID		23.28	0.416796		3	41		1	900.511	-29.6402	6/90	pps_Medicago_trypsin_rep1.mgf
IMGA	12.5	1	1	64	7.23565	8.17725	0	Medtr7g121510.1 hypothetical protein chr07_pseudomolecule_IMGAG_V3 28618315-28618663 H EGN_Mt090430 20090702
	Confidence Icon	Sequence	Protein Accessions	# Proteins	# Protein Groups	Activation Type	Modifications	IonScore	Exp Value	Δ Score	Rank	Identity High	Homology Threshold	Charge	m/z [Da]	ΔM [ppm]	Ions Matched	Spectrum File
	Low	NKVNGLKK	IMGA	1	1	CID		20.77	0.742888		5	41		1	900.511	-57.5577	5/79	pps_Medicago_trypsin_rep1.mgf
IMGA	5.83	1	1	120	13.7573	10.77	0	Medtr7g080390.1 hypothetical protein chr07_pseudomolecule_IMGAG_V3 16978091-16977729 E EGN_Mt090430 20090702
	Confidence Icon	Sequence	Protein Accessions	# Proteins	# Protein Groups	Activation Type	Modifications	IonScore	Exp Value	Δ Score	Rank	Identity High	Homology Threshold	Charge	m/z [Da]	ΔM [ppm]	Ions Matched	Spectrum File
	Low	MPVIERR	IMGA	1	1	CID		20.03	0.880894		6	41		1	900.511	2.55267	6/52	pps_Medicago_trypsin_rep1.mgf
IMGA	5.7	1	1	158	17.8167	7.37158	0	Medtr4g015820.1 hypothetical protein chr04_pseudomolecule_IMGAG_V3 3020342-3020862 I EGN_Mt090430 20090702
	Confidence Icon	Sequence	Protein Accessions	# Proteins	# Protein Groups	Activation Type	Modifications	IonScore	Exp Value	Δ Score	Rank	Identity High	Homology Threshold	Charge	m/z [Da]	ΔM [ppm]	Ions Matched	Spectrum File
	Medium	IEGGVIAKR	IMGA	1	1	CID		29.42	0.0881731		3	40		1	942.541	-34.0901	6/73	pps_Medicago_trypsin_rep1.mgf
IMGA	9.59	1	1	73	8.75373	12.2788	0	Medtr3g010290.1 hypothetical protein chr03_pseudomolecule_IMGAG_V3 1727268-1727489 H EGN_Mt090430 20090702
	Confidence Icon	Sequence	Protein Accessions	# Proteins	# Protein Groups	Activation Type	Modifications	IonScore	Exp Value	Δ Score	Rank	Identity High	Homology Threshold	Charge	m/z [Da]	ΔM [ppm]	Ions Matched	Spectrum File
	Low	DRRSPRR	IMGA	1	1	CID		26.55	0.17074		4	40		1	942.541	7.37232	5/67	pps_Medicago_trypsin_rep1.mgf
IMGA	0.47	1	1	1696	190.093	7.44482	0	Medtr2g007360.1 C-5 cytosine-specific DNA methylase; Vacuolar protein sorting-associated protein chr02_pseudomolecule_IMGAG_V3 1080868-1092491 E EGN_Mt090430 20090702
	Confidence Icon	Sequence	Protein Accessions	# Proteins	# Protein Groups	Activation Type	Modifications	IonScore	Exp Value	Δ Score	Rank	Identity High	Homology Threshold	Charge	m/z [Da]	ΔM [ppm]	Ions Matched	Spectrum File
	Low	SSKTKHVR	IMGA	1	1	CID		22.52	0.431853		6	40		1	942.541	-7.37505	4/76	pps_Medicago_trypsin_rep1.mgf
IMGA	1.19	1	1	670	76.4131	6.16357	0	Medtr3g128240.1 DNA polymerase, beta-like region; Poly(A) polymerase, RNA-binding region; Poly(A) polymerase, central region chr03_pseudomolecule_IMGAG_V3 32807687-32812261 E EGN_Mt090430 20090702
	Confidence Icon	Sequence	Protein Accessions	# Proteins	# Protein Groups	Activation Type	Modifications	IonScore	Exp Value	Δ Score	Rank	Identity High	Homology Threshold	Charge	m/z [Da]	ΔM [ppm]	Ions Matched	Spectrum File
	Low	RISVSPQR	IMGA	1	1	CID		21.8	0.509725		7	40		1	942.541	-7.38566	5/77	pps_Medicago_trypsin_rep1.mgf
IMGA	14.55	1	1	55	6.23919	9.979	0	hypothetical protein AC235758.1 227733-228244 L EGN_Mt090430 20090702 - [AC235758_35.1]
	Confidence Icon	Sequence	Protein Accessions	# Proteins	# Protein Groups	Activation Type	Modifications	IonScore	Exp Value	Δ Score	Rank	Identity High	Homology Threshold	Charge	m/z [Da]	ΔM [ppm]	Ions Matched	Spectrum File
	Low	KITLSPQR	IMGA	1	1	CID		21.61	0.53252		8	40		1	942.541	-34.0689	6/77	pps_Medicago_trypsin_rep1.mgf
IMGA	1.45	1	1	550	61.0034	4.97021	0	Medtr7g015550.1 forkhead-associated domain-containing protein, putative chr07_pseudomolecule_IMGAG_V3 3940837-3937178 E EGN_Mt090430 20090702
	Confidence Icon	Sequence	Protein Accessions	# Proteins	# Protein Groups	Activation Type	Modifications	IonScore	Exp Value	Δ Score	Rank	Identity High	Homology Threshold	Charge	m/z [Da]	ΔM [ppm]	Ions Matched	Spectrum File
	Low	EINAIRVK	IMGA	1	1	CID		21.08	0.601639		9	40		1	942.541	-34.0795	7/73	pps_Medicago_trypsin_rep1.mgf
IMGA	1.4	1	1	573	64.1521	8.42627	0	Medtr5g033580.1 WWE chr05_pseudomolecule_IMGAG_V3 13703314-13709968 E EGN_Mt090430 20090702
	Confidence Icon	Sequence	Protein Accessions	# Proteins	# Protein Groups	Activation Type	Modifications	IonScore	Exp Value	Δ Score	Rank	Identity High	Homology Threshold	Charge	m/z [Da]	ΔM [ppm]	Ions Matched	Spectrum File
	Low	MTRDDFAK	IMGA	1	1	CID		25.96	0.173403		3	39		1	983.493	32.3324	6/75	pps_Medicago_trypsin_rep1.mgf
IMGA	3.9	1	1	205	22.4469	6.81494	0	Medtr2g006710.2 Dihydrolipoamide acetyltransferase, long form chr02_pseudomolecule_IMGAG_V3 784152-792373 F EGN_Mt090430 20090702
	Confidence Icon	Sequence	Protein Accessions	# Proteins	# Protein Groups	Activation Type	Modifications	IonScore	Exp Value	Δ Score	Rank	Identity High	Homology Threshold	Charge	m/z [Da]	ΔM [ppm]	Ions Matched	Spectrum File
	Low	mNFADIEK	IMGA	3	1	CID	M1(Oxidation)	25.81	0.179497		4	39		1	983.493	43.756	5/73	pps_Medicago_trypsin_rep1.mgf
IMGA	4.85	1	1	206	23.658	10.2427	0	Medtr5g091220.1 Ribosomal protein L13, archea and eukaryotic form chr05_pseudomolecule_IMGAG_V3 35673303-35671094 F EGN_Mt090430 20090702
	Confidence Icon	Sequence	Protein Accessions	# Proteins	# Protein Groups	Activation Type	Modifications	IonScore	Exp Value	Δ Score	Rank	Identity High	Homology Threshold	Charge	m/z [Da]	ΔM [ppm]	Ions Matched	Spectrum File
	Low	mVSGSGAcAK	IMGA	1	1	CID	M1(Oxidation), C8(Carbamidomethyl)	22.93	0.348382		5	39		1	983.493	65.8975	10/81	pps_Medicago_trypsin_rep1.mgf
IMGA	2.93	1	1	307	34.3878	8.33838	0	Medtr3g113600.1 Protein of unknown function DUF588 chr03_pseudomolecule_IMGAG_V3 28566458-28568967 E EGN_Mt090430 20090702
	Confidence Icon	Sequence	Protein Accessions	# Proteins	# Protein Groups	Activation Type	Modifications	IonScore	Exp Value	Δ Score	Rank	Identity High	Homology Threshold	Charge	m/z [Da]	ΔM [ppm]	Ions Matched	Spectrum File
	Low	MATNNSAmK	IMGA	1	1	CID	M8(Oxidation)	20.42	0.620949		7	39		1	983.493	65.9015	6/83	pps_Medicago_trypsin_rep1.mgf
IMGA	1.52	1	1	528	59.3106	9.65674	0	Medtr8g109310.1 SWIB/MDM2 chr08_pseudomolecule_IMGAG_V3 24484377-24480608 E EGN_Mt090430 20090702
	Confidence Icon	Sequence	Protein Accessions	# Proteins	# Protein Groups	Activation Type	Modifications	IonScore	Exp Value	Δ Score	Rank	Identity High	Homology Threshold	Charge	m/z [Da]	ΔM [ppm]	Ions Matched	Spectrum File
	Low	VFGEEKmK	IMGA	1	1	CID	M7(Oxidation)	20.23	0.648718		8	39		1	983.493	6.75522	5/65	pps_Medicago_trypsin_rep1.mgf
IMGA	6.62	1	1	136	15.4751	8.66064	0	Medtr1g084120.1 hypothetical protein chr01_pseudomolecule_IMGAG_V3 16863071-16862614 H EGN_Mt090430 20090702
	Confidence Icon	Sequence	Protein Accessions	# Proteins	# Protein Groups	Activation Type	Modifications	IonScore	Exp Value	Δ Score	Rank	Identity High	Homology Threshold	Charge	m/z [Da]	ΔM [ppm]	Ions Matched	Spectrum File
	Low	mVSPQPIVK	IMGA	1	1	CID	M1(Oxidation)	23.65	0.305084	0.125	1	40		1	1014.61	46.3366	4/78	pps_Medicago_trypsin_rep1.mgf
IMGA	5.63	1	1	160	18.7595	8.25049	0	Medtr7g010730.1 hypothetical protein chr07_pseudomolecule_IMGAG_V3 2406809-2408254 H EGN_Mt090430 20090702
	Confidence Icon	Sequence	Protein Accessions	# Proteins	# Protein Groups	Activation Type	Modifications	IonScore	Exp Value	Δ Score	Rank	Identity High	Homology Threshold	Charge	m/z [Da]	ΔM [ppm]	Ions Matched	Spectrum File
	Low	IPcILVTAK	IMGA	1	1	CID	C3(Carbamidomethyl)	20.82	0.585355		2	40		1	1014.61	10.4816	6/66	pps_Medicago_trypsin_rep1.mgf
IMGA	2.83	1	1	353	38.8985	5.24951	0	Medtr5g101200.1 potassium channel tetramerisation domain-containing protein, related chr05_pseudomolecule_IMGAG_V3 40486937-40491283 E EGN_Mt090430 20090702
	Confidence Icon	Sequence	Protein Accessions	# Proteins	# Protein Groups	Activation Type	Modifications	IonScore	Exp Value	Δ Score	Rank	Identity High	Homology Threshold	Charge	m/z [Da]	ΔM [ppm]	Ions Matched	Spectrum File
	Low	LSDAAGRDLK	IMGA	1	1	CID		29.73	0.112959	0.233333	1	41		1	1045.55	-14.2617	7/92	pps_Medicago_trypsin_rep1.mgf
IMGA	8.82	1	1	102	12.5875	9.5249	0	hypothetical protein AC235567.1 101427-101119 H EGN_Mt090430 20090702 - [AC235567_31.1]
	Confidence Icon	Sequence	Protein Accessions	# Proteins	# Protein Groups	Activation Type	Modifications	IonScore	Exp Value	Δ Score	Rank	Identity High	Homology Threshold	Charge	m/z [Da]	ΔM [ppm]	Ions Matched	Spectrum File
	Low	SGCKLIRLR	IMGA	1	1	CID		23.39	0.486318		2	41		1	1045.55	-77.616	4/82	pps_Medicago_trypsin_rep1.mgf
IMGA	0.85	1	1	1059	121.101	7.1958	0	Medtr3g019220.1 NB-ARC chr03_pseudomolecule_IMGAG_V3 3795946-3799464 E EGN_Mt090430 20090702
	Confidence Icon	Sequence	Protein Accessions	# Proteins	# Protein Groups	Activation Type	Modifications	IonScore	Exp Value	Δ Score	Rank	Identity High	Homology Threshold	Charge	m/z [Da]	ΔM [ppm]	Ions Matched	Spectrum File
	Low	LDDKISNLK	IMGA	1	1	CID		23.11	0.518704		3	41		1	1045.55	-38.3065	6/85	pps_Medicago_trypsin_rep1.mgf
IMGA	3.1	2	2	678	75.6827	6.01123	0	Medtr4g136240.1 Dynamin central region; Dynamin; Dynamin GTPase effector chr04_pseudomolecule_IMGAG_V3 33235895-33233859 H EGN_Mt090430 20090702
	Confidence Icon	Sequence	Protein Accessions	# Proteins	# Protein Groups	Activation Type	Modifications	IonScore	Exp Value	Δ Score	Rank	Identity High	Homology Threshold	Charge	m/z [Da]	ΔM [ppm]	Ions Matched	Spectrum File
	Low	TLAVVTKADK	IMGA	2	1	CID		20.73	0.897263		4	41		1	1045.55	-73.1112	6/95	pps_Medicago_trypsin_rep1.mgf
	Low	EKLSRSVKVLR	IMGA	1	1	CID		16.4	2.34356		5	41		1	1314.71	-84.4642	6/113	pps_Medicago_trypsin_rep1.mgf
IMGA	2.34	1	1	385	42.214	7.54736	0	Medtr1g013810.1 Aspartate-semialdehyde dehydrogenase, microbial; Semialdehyde dehydrogenase, NAD - binding chr01_pseudomolecule_IMGAG_V3 2698723-2704127 E EGN_Mt090430 20090702
	Confidence Icon	Sequence	Protein Accessions	# Proteins	# Protein Groups	Activation Type	Modifications	IonScore	Exp Value	Δ Score	Rank	Identity High	Homology Threshold	Charge	m/z [Da]	ΔM [ppm]	Ions Matched	Spectrum File
	Low	LSPIKcSIK	IMGA	1	1	CID	C6(Carbamidomethyl)	20.31	0.988371		5	41		1	1045.55	-56.1191	6/84	pps_Medicago_trypsin_rep1.mgf
IMGA	3.69	1	1	244	28.3164	9.11475	0	Medtr3g101560.1 hypothetical protein chr03_pseudomolecule_IMGAG_V3 24630125-24632005 E EGN_Mt090430 20090702
	Confidence Icon	Sequence	Protein Accessions	# Proteins	# Protein Groups	Activation Type	Modifications	IonScore	Exp Value	Δ Score	Rank	Identity High	Homology Threshold	Charge	m/z [Da]	ΔM [ppm]	Ions Matched	Spectrum File
	Low	IKKSFVTLR	IMGA	1	1	CID		30.77	0.089155		3	41		1	1091.61	-73.9193	4/86	pps_Medicago_trypsin_rep1.mgf
IMGA	2.55	1	1	392	42.9838	9.40771	0	Medtr2g008130.1 Protein of unknown function DUF6, transmembrane chr02_pseudomolecule_IMGAG_V3 1417954-1414392 E EGN_Mt090430 20090702
	Confidence Icon	Sequence	Protein Accessions	# Proteins	# Protein Groups	Activation Type	Modifications	IonScore	Exp Value	Δ Score	Rank	Identity High	Homology Threshold	Charge	m/z [Da]	ΔM [ppm]	Ions Matched	Spectrum File
	Low	LAVNDGmSLR	IMGA	1	1	CID	M7(Oxidation)	30.57	0.0933567		4	41		1	1091.61	56.3054	4/92	pps_Medicago_trypsin_rep1.mgf
IMGA	0.94	1	1	1062	118.414	7.15186	0	Medtr5g102680.1 Leucine-rich repeat, typical subtype chr05_pseudomolecule_IMGAG_V3 41110456-41114640 H EGN_Mt090430 20090702
	Confidence Icon	Sequence	Protein Accessions	# Proteins	# Protein Groups	Activation Type	Modifications	IonScore	Exp Value	Δ Score	Rank	Identity High	Homology Threshold	Charge	m/z [Da]	ΔM [ppm]	Ions Matched	Spectrum File
	Low	LSSGKFPSLR	IMGA	1	1	CID		29	0.134013		5	41		1	1091.61	-7.2565	6/96	pps_Medicago_trypsin_rep1.mgf
IMGA	3.68	1	1	272	31.342	9.75928	0	Medtr2g029380.1 hypothetical protein chr02_pseudomolecule_IMGAG_V3 7817578-7819813 E EGN_Mt090430 20090702
	Confidence Icon	Sequence	Protein Accessions	# Proteins	# Protein Groups	Activation Type	Modifications	IonScore	Exp Value	Δ Score	Rank	Identity High	Homology Threshold	Charge	m/z [Da]	ΔM [ppm]	Ions Matched	Spectrum File
	Low	LAAFLKLCGR	IMGA	1	1	CID		27.19	0.203304		6	41		1	1091.61	-24.3322	4/91	pps_Medicago_trypsin_rep1.mgf
IMGA	1.16	1	1	774	88.0344	6.3667	0	Medtr5g106630.1 Protein of unknown function DUF630 chr05_pseudomolecule_IMGAG_V3 42885251-42881307 E EGN_Mt090430 20090702
	Confidence Icon	Sequence	Protein Accessions	# Proteins	# Protein Groups	Activation Type	Modifications	IonScore	Exp Value	Δ Score	Rank	Identity High	Homology Threshold	Charge	m/z [Da]	ΔM [ppm]	Ions Matched	Spectrum File
	Low	ISmTINKIR	IMGA	1	1	CID	M3(Oxidation)	24.82	0.35087		7	41		1	1091.61	-10.3483	5/79	pps_Medicago_trypsin_rep1.mgf
IMGA	1.8	1	1	501	57.6813	7.89893	0	Medtr5g044190.1 hypothetical protein chr05_pseudomolecule_IMGAG_V3 18308050-18305466 H EGN_Mt090430 20090702
	Confidence Icon	Sequence	Protein Accessions	# Proteins	# Protein Groups	Activation Type	Modifications	IonScore	Exp Value	Δ Score	Rank	Identity High	Homology Threshold	Charge	m/z [Da]	ΔM [ppm]	Ions Matched	Spectrum File
	Low	LSQmKNQAR	IMGA	1	1	CID	M4(Oxidation)	24.82	0.35087		8	41		1	1091.61	46.027	5/83	pps_Medicago_trypsin_rep1.mgf
IMGA	1.91	3	3	1517	172.853	8.26514	0	Medtr7g108170.1 SNF2-related; Helicase, C-terminal; chr07_pseudomolecule_IMGAG_V3 25415025-25427670 E EGN_Mt090430 20090702
	Confidence Icon	Sequence	Protein Accessions	# Proteins	# Protein Groups	Activation Type	Modifications	IonScore	Exp Value	Δ Score	Rank	Identity High	Homology Threshold	Charge	m/z [Da]	ΔM [ppm]	Ions Matched	Spectrum File
	Low	LDGSTSIQDR	IMGA	1	1	CID		23.18	0.511853		9	41		1	1091.61	73.3856	9/91	pps_Medicago_trypsin_rep1.mgf
	Low	EAcPVKMKVSR	IMGA	1	1	CID	C3(Carbamidomethyl)	14.31	2.46317		2	39	31	1	1304.57	-87.4737	6/109	pps_Medicago_trypsin_rep1.mgf
	Low	RAADIcQR	IMGA	1	1	CID	C6(Carbamidomethyl)	10.18	11.0427		4	42	24	1	989.558	63.6494	3/74	pps_Medicago_trypsin_rep1.mgf
IMGA	1.47	1	1	678	76.4563	6.7417	0	Medtr8g137290.1 Haem peroxidase, plant/fungal/bacterial chr08_pseudomolecule_IMGAG_V3 32876965-32883272 E EGN_Mt090430 20090702
	Confidence Icon	Sequence	Protein Accessions	# Proteins	# Protein Groups	Activation Type	Modifications	IonScore	Exp Value	Δ Score	Rank	Identity High	Homology Threshold	Charge	m/z [Da]	ΔM [ppm]	Ions Matched	Spectrum File
	Low	LSIAVSKAmR	IMGA	2	1	CID	M9(Oxidation)	23.02	0.531063		10	41		1	1091.61	-10.3574	3/90	pps_Medicago_trypsin_rep1.mgf
IMGA	2.04	1	1	441	50.8368	6.94678	0	Medtr2g092590.1 AAA ATPase chr02_pseudomolecule_IMGAG_V3 21185276-21189581 E EGN_Mt090430 20090702
	Confidence Icon	Sequence	Protein Accessions	# Proteins	# Protein Groups	Activation Type	Modifications	IonScore	Exp Value	Δ Score	Rank	Identity High	Homology Threshold	Charge	m/z [Da]	ΔM [ppm]	Ions Matched	Spectrum File
	Low	GGHRTRTRR	IMGA	1	1	CID		21.67	0.521129		2	40		1	1096.52	-94.4184	5/80	pps_Medicago_trypsin_rep1.mgf
IMGA	8.26	1	1	121	13.2668	12.0005	0	Medtr4g092180.1 hypothetical protein chr04_pseudomolecule_IMGAG_V3 19137633-19137271 I EGN_Mt090430 20090702
	Confidence Icon	Sequence	Protein Accessions	# Proteins	# Protein Groups	Activation Type	Modifications	IonScore	Exp Value	Δ Score	Rank	Identity High	Homology Threshold	Charge	m/z [Da]	ΔM [ppm]	Ions Matched	Spectrum File
	Low	RTPVTLPSLR	IMGA	1	1	CID		22.04	0.444185		2	40		1	1139.67	-20.7704	4/104	pps_Medicago_trypsin_rep1.mgf
IMGA	9.71	1	1	103	12.3562	8.27979	0	Medtr3g109640.1 Cytochrome P450 chr03_pseudomolecule_IMGAG_V3 27512204-27511835 H EGN_Mt090430 20090702
	Confidence Icon	Sequence	Protein Accessions	# Proteins	# Protein Groups	Activation Type	Modifications	IonScore	Exp Value	Δ Score	Rank	Identity High	Homology Threshold	Charge	m/z [Da]	ΔM [ppm]	Ions Matched	Spectrum File
	Low	LYPLVHGmGR	IMGA	1	1	CID	M8(Oxidation)	23.06	0.531137		2	41		1	1158.65	34.3755	4/83	pps_Medicago_trypsin_rep1.mgf
IMGA	6.58	1	1	152	17.3838	5.05908	0	Medtr8g121850.1 hypothetical protein chr08_pseudomolecule_IMGAG_V3 28348115-28347547 H EGN_Mt090430 20090702
	Confidence Icon	Sequence	Protein Accessions	# Proteins	# Protein Groups	Activation Type	Modifications	IonScore	Exp Value	Δ Score	Rank	Identity High	Homology Threshold	Charge	m/z [Da]	ΔM [ppm]	Ions Matched	Spectrum File
	Low	DMPDSLEIIR	IMGA	1	1	CID		24.78	0.358773		2	41		1	1188.59	-2.41571	5/87	pps_Medicago_trypsin_rep1.mgf
IMGA	5.85	1	1	171	19.0326	8.20654	0	Medtr5g047630.2 F4N2.17, related chr05_pseudomolecule_IMGAG_V3 20121147-20118323 E EGN_Mt090430 20090702
	Confidence Icon	Sequence	Protein Accessions	# Proteins	# Protein Groups	Activation Type	Modifications	IonScore	Exp Value	Δ Score	Rank	Identity High	Homology Threshold	Charge	m/z [Da]	ΔM [ppm]	Ions Matched	Spectrum File
	Low	SSHSFILQNR	IMGA	2	1	CID		21.3	0.799503		3	41		1	1188.59	-18.4515	5/88	pps_Medicago_trypsin_rep1.mgf
IMGA	9.52	1	1	105	11.8369	5.8335	0	Medtr5g007620.1 hypothetical protein chr05_pseudomolecule_IMGAG_V3 1210971-1212982 I EGN_Mt090430 20090702
	Confidence Icon	Sequence	Protein Accessions	# Proteins	# Protein Groups	Activation Type	Modifications	IonScore	Exp Value	Δ Score	Rank	Identity High	Homology Threshold	Charge	m/z [Da]	ΔM [ppm]	Ions Matched	Spectrum File
	Low	HGSYTIARKR	IMGA	1	1	CID		20.42	0.979084		4	41		1	1188.59	-58.5158	5/85	pps_Medicago_trypsin_rep1.mgf
IMGA	1.21	1	1	995	113.703	6.02393	0	Medtr8g147270.1 SET-related region; Zinc finger, C2H2-type; Pre-SET; Histone H3-K9 methyltransferase chr08_pseudomolecule_IMGAG_V3 36224446-36218893 H EGN_Mt090430 20090702
	Confidence Icon	Sequence	Protein Accessions	# Proteins	# Protein Groups	Activation Type	Modifications	IonScore	Exp Value	Δ Score	Rank	Identity High	Homology Threshold	Charge	m/z [Da]	ΔM [ppm]	Ions Matched	Spectrum File
	Low	GWGVRAGEAISR	IMGA	1	1	CID		24.39	0.388661	0.0416667	1	41		1	1258.64	-22.7002	10/109	pps_Medicago_trypsin_rep1.mgf
IMGA	2.53	1	1	475	52.3513	6.63916	0	Medtr3g137870.1 nodulin, putative chr03_pseudomolecule_IMGAG_V3 35048527-35051086 E EGN_Mt090430 20090702
	Confidence Icon	Sequence	Protein Accessions	# Proteins	# Protein Groups	Activation Type	Modifications	IonScore	Exp Value	Δ Score	Rank	Identity High	Homology Threshold	Charge	m/z [Da]	ΔM [ppm]	Ions Matched	Spectrum File
	Low	AGEGDKEGIKVR	IMGA	1	1	CID		23.22	0.508828		2	41		1	1258.64	-30.5658	7/113	pps_Medicago_trypsin_rep1.mgf
IMGA	4.01	1	1	274	31.6509	9.86182	0	Medtr4g092970.1 Cyclin-like F-box; F-box protein interaction domain chr04_pseudomolecule_IMGAG_V3 19546015-19547021 E EGN_Mt090430 20090702
	Confidence Icon	Sequence	Protein Accessions	# Proteins	# Protein Groups	Activation Type	Modifications	IonScore	Exp Value	Δ Score	Rank	Identity High	Homology Threshold	Charge	m/z [Da]	ΔM [ppm]	Ions Matched	Spectrum File
	Low	WAGSARAREVR	IMGA	2	1	CID		23.11	0.521881		3	41		1	1258.64	-31.6225	10/102	pps_Medicago_trypsin_rep1.mgf
IMGA	1.75	2	1	630	68.7223	8.35303	0	Medtr5g035640.1 BURP chr05_pseudomolecule_IMGAG_V3 14744852-14747662 E EGN_Mt090430 20090702
	Confidence Icon	Sequence	Protein Accessions	# Proteins	# Protein Groups	Activation Type	Modifications	IonScore	Exp Value	Δ Score	Rank	Identity High	Homology Threshold	Charge	m/z [Da]	ΔM [ppm]	Ions Matched	Spectrum File
	Low	EGTVMPmPDIR	IMGA	1	1	CID	M7(Oxidation)	23.47	0.526018		3	42		1	1261.69	78.2234	11/98	pps_Medicago_trypsin_rep1.mgf
	Low	EGTVmPMPDIR	IMGA	1	1	CID	M5(Oxidation)	21.13	0.901572		4	42		1	1261.69	78.2234	11/98	pps_Medicago_trypsin_rep1.mgf
IMGA	2.56	1	1	429	47.9476	5.10986	0	Medtr7g134220.1 Snf7 chr07_pseudomolecule_IMGAG_V3 31634844-31630396 H EGN_Mt090430 20090702
	Confidence Icon	Sequence	Protein Accessions	# Proteins	# Protein Groups	Activation Type	Modifications	IonScore	Exp Value	Δ Score	Rank	Identity High	Homology Threshold	Charge	m/z [Da]	ΔM [ppm]	Ions Matched	Spectrum File
	Low	ISVEDVDICLR	IMGA	1	1	CID		21.02	0.924699		5	42		1	1261.69	35.3246	9/94	pps_Medicago_trypsin_rep1.mgf
IMGA	2.56	1	1	468	49.6703	6.56592	0	Medtr3g163620.1 Glutamate-1-semialdehyde-2,1-aminomutase; chr03_pseudomolecule_IMGAG_V3 43028839-43031897 E EGN_Mt090430 20090702
	Confidence Icon	Sequence	Protein Accessions	# Proteins	# Protein Groups	Activation Type	Modifications	IonScore	Exp Value	Δ Score	Rank	Identity High	Homology Threshold	Charge	m/z [Da]	ΔM [ppm]	Ions Matched	Spectrum File
	Low	ELmPGGVNSPVR	IMGA	1	1	CID	M3(Oxidation)	24.07	0.420339		3	41		1	1271.66	10.8687	7/115	pps_Medicago_trypsin_rep1.mgf
IMGA	15.58	1	1	77	8.6346	11.2241	0	Medtr1g006470.1 hypothetical protein chr01_pseudomolecule_IMGAG_V3 241021-240543 L EGN_Mt090430 20090702
	Confidence Icon	Sequence	Protein Accessions	# Proteins	# Protein Groups	Activation Type	Modifications	IonScore	Exp Value	Δ Score	Rank	Identity High	Homology Threshold	Charge	m/z [Da]	ΔM [ppm]	Ions Matched	Spectrum File
	Low	mHIIAAIGSEIR	IMGA	1	1	CID	M1(Oxidation)	26.85	0.144267		2	40		1	1326.8	56.7392	6/92	pps_Medicago_trypsin_rep1.mgf
IMGA	7.27	1	1	165	18.794	11.1509	0	Medtr3g021810.1 Protein IQ-DOMAIN 1, putative chr03_pseudomolecule_IMGAG_V3 5511277-5509999 E EGN_Mt090430 20090702
	Confidence Icon	Sequence	Protein Accessions	# Proteins	# Protein Groups	Activation Type	Modifications	IonScore	Exp Value	Δ Score	Rank	Identity High	Homology Threshold	Charge	m/z [Da]	ΔM [ppm]	Ions Matched	Spectrum File
	Low	LKALVKGQSVQR	IMGA	2	1	CID		23.77	0.293202		4	40		1	1326.8	-19.9532	7/111	pps_Medicago_trypsin_rep1.mgf
IMGA	3.02	1	1	397	43.5273	9.56885	0	Medtr4g142730.1 hypothetical protein chr04_pseudomolecule_IMGAG_V3 35641837-35636116 E EGN_Mt090430 20090702
	Confidence Icon	Sequence	Protein Accessions	# Proteins	# Protein Groups	Activation Type	Modifications	IonScore	Exp Value	Δ Score	Rank	Identity High	Homology Threshold	Charge	m/z [Da]	ΔM [ppm]	Ions Matched	Spectrum File
	Low	KLSNSCAIVEQR	IMGA	1	1	CID		22.03	0.643219		2	41		1	1347.63	-54.2962	6/126	pps_Medicago_trypsin_rep1.mgf
IMGA	13.73	1	1	102	10.4731	9.92041	0	hypothetical protein AC148471.15 29297-29605 I EGN_Mt090430 20090702 - [AC148471_15.1]
	Confidence Icon	Sequence	Protein Accessions	# Proteins	# Protein Groups	Activation Type	Modifications	IonScore	Exp Value	Δ Score	Rank	Identity High	Homology Threshold	Charge	m/z [Da]	ΔM [ppm]	Ions Matched	Spectrum File
	Low	GAEQACGSGQARGR	IMGA	1	1	CID		20.32	0.953584		3	41		1	1347.63	10.0166	6/140	pps_Medicago_trypsin_rep1.mgf
IMGA	2.56	2	1	469	52.8699	5.89697	0	Medtr5g026370.3 Glycoside hydrolase, family 14; BZR1, transcriptional repressor; chr05_pseudomolecule_IMGAG_V3 10635367-10628477 E EGN_Mt090430 20090702
	Confidence Icon	Sequence	Protein Accessions	# Proteins	# Protein Groups	Activation Type	Modifications	IonScore	Exp Value	Δ Score	Rank	Identity High	Homology Threshold	Charge	m/z [Da]	ΔM [ppm]	Ions Matched	Spectrum File
	Low	RAITSRmLAGLR	IMGA	3	1	CID	M7(Oxidation)	21.34	0.746266		2	41		1	1360.76	-15.0991	4/119	pps_Medicago_trypsin_rep1.mgf
	Low	RAITSRmLAGLR	IMGA	3	1	CID	M7(Oxidation)	10.35	10.0053		7	41	31	1	1360.69	-68.7618	6/119	pps_Medicago_trypsin_rep1.mgf
IMGA	1.79	1	1	725	79.3165	7.18115	0	Medtr7g133110.1 Protein kinase chr07_pseudomolecule_IMGAG_V3 31043029-31037987 E EGN_Mt090430 20090702
	Confidence Icon	Sequence	Protein Accessions	# Proteins	# Protein Groups	Activation Type	Modifications	IonScore	Exp Value	Δ Score	Rank	Identity High	Homology Threshold	Charge	m/z [Da]	ΔM [ppm]	Ions Matched	Spectrum File
	Low	QAPEGGANYLSTR	IMGA	1	1	CID		20.81	0.794582		2	41		1	1363.63	-23.6291	6/137	pps_Medicago_trypsin_rep1.mgf
IMGA	4.98	1	1	261	31.0417	8.77783	0	Medtr8g142160.1 hypothetical protein chr08_pseudomolecule_IMGAG_V3 34538688-34540429 H EGN_Mt090430 20090702
	Confidence Icon	Sequence	Protein Accessions	# Proteins	# Protein Groups	Activation Type	Modifications	IonScore	Exp Value	Δ Score	Rank	Identity High	Homology Threshold	Charge	m/z [Da]	ΔM [ppm]	Ions Matched	Spectrum File
	Low	GKGSTmLGFLLSR	IMGA	1	1	CID	M6(Oxidation)	22.75	0.525576		2	41		1	1382.75	5.47727	6/135	pps_Medicago_trypsin_rep1.mgf
IMGA	6.52	1	1	184	21.7424	8.82178	0	Medtr5g014910.1 RNA-directed DNA polymerase (reverse transcriptase), related chr05_pseudomolecule_IMGAG_V3 4871101-4870503 H EGN_Mt090430 20090702
	Confidence Icon	Sequence	Protein Accessions	# Proteins	# Protein Groups	Activation Type	Modifications	IonScore	Exp Value	Δ Score	Rank	Identity High	Homology Threshold	Charge	m/z [Da]	ΔM [ppm]	Ions Matched	Spectrum File
	Low	VVALSWKVLLNR	IMGA	1	1	CID		20.09	0.761064		2	40		1	1397.82	-32.1224	11/105	pps_Medicago_trypsin_rep1.mgf
IMGA	16.39	1	1	61	7.55083	11.1069	0	Medtr6g077560.1 hypothetical protein chr06_pseudomolecule_IMGAG_V3 15419891-15420471 E EGN_Mt090430 20090702
	Confidence Icon	Sequence	Protein Accessions	# Proteins	# Protein Groups	Activation Type	Modifications	IonScore	Exp Value	Δ Score	Rank	Identity High	Homology Threshold	Charge	m/z [Da]	ΔM [ppm]	Ions Matched	Spectrum File
	Low	RAKmFEWIRR	IMGA	1	1	CID	M4(Oxidation)	20.57	0.820873		2	41		1	1408.81	30.8656	4/94	pps_Medicago_trypsin_rep1.mgf
IMGA	2.56	1	1	507	56.4008	5.94775	0	Medtr2g122130.1 binding, related chr02_pseudomolecule_IMGAG_V3 29165998-29171653 E EGN_Mt090430 20090702
	Confidence Icon	Sequence	Protein Accessions	# Proteins	# Protein Groups	Activation Type	Modifications	IonScore	Exp Value	Δ Score	Rank	Identity High	Homology Threshold	Charge	m/z [Da]	ΔM [ppm]	Ions Matched	Spectrum File
	Low	GALVGcLALIRRK	IMGA	1	1	CID	C6(Carbamidomethyl)	21.81	0.676972		2	41		1	1426.73	-99.8688	7/114	pps_Medicago_trypsin_rep1.mgf
IMGA	3.4	1	1	353	40.2013	5.26221	0	Medtr5g069440.1 hypothetical protein chr05_pseudomolecule_IMGAG_V3 25092942-25113809 E EGN_Mt090430 20090702
	Confidence Icon	Sequence	Protein Accessions	# Proteins	# Protein Groups	Activation Type	Modifications	IonScore	Exp Value	Δ Score	Rank	Identity High	Homology Threshold	Charge	m/z [Da]	ΔM [ppm]	Ions Matched	Spectrum File
	Low	IIRLDEDAIEIK	IMGA	1	1	CID		24.7	0.286154	0.16	1	40		1	1427.83	15.7572	7/118	pps_Medicago_trypsin_rep1.mgf
IMGA	5.37	3	3	540	59.7747	9.90576	0	Medtr3g013020.1 Nucleotide-binding, alpha-beta plait chr03_pseudomolecule_IMGAG_V3 2336307-2328232 E EGN_Mt090430 20090702
	Confidence Icon	Sequence	Protein Accessions	# Proteins	# Protein Groups	Activation Type	Modifications	IonScore	Exp Value	Δ Score	Rank	Identity High	Homology Threshold	Charge	m/z [Da]	ΔM [ppm]	Ions Matched	Spectrum File
	Low	LIRSILLNNESR	IMGA	1	1	CID		20.77	0.707293		2	40		1	1427.83	0.0341146	5/121	pps_Medicago_trypsin_rep1.mgf
	Low	NANRKDSK	IMGA	1	1	CID		19.27	0.841143	0.105263	1	40	31	1	932.419	-77.3915	5/73	pps_Medicago_trypsin_rep1.mgf
	Low	RDLDEKFVR	IMGA	1	1	CID		13.7	4.89713		5	42	32	1	1177.59	-37.1618	3/90	pps_Medicago_trypsin_rep1.mgf
IMGA	4.96	2	2	564	64.3275	8.73389	0	Medtr6g081060.1 Cyclin-like F-box, putative chr06_pseudomolecule_IMGAG_V3 16491414-16488321 E EGN_Mt090430 20090702
	Confidence Icon	Sequence	Protein Accessions	# Proteins	# Protein Groups	Activation Type	Modifications	IonScore	Exp Value	Δ Score	Rank	Identity High	Homology Threshold	Charge	m/z [Da]	ΔM [ppm]	Ions Matched	Spectrum File
	Low	TSALSKQWIHEWGLR	IMGA;IMGA	5	2	CID		25.47	0.303799		6	41		1	1811.93	-13.3566	4/154	pps_Medicago_trypsin_rep1.mgf
	Low	IRLSGLTNVTIIK	IMGA	1	1	CID		14.07	3.30826		8	40		1	1427.83	-43.0662	8/133	pps_Medicago_trypsin_rep1.mgf
IMGA	4.64	1	1	280	31.1515	8.48486	0	Medtr5g047380.1 DNA-binding WRKY chr05_pseudomolecule_IMGAG_V3 19985379-19988552 E EGN_Mt090430 20090702
	Confidence Icon	Sequence	Protein Accessions	# Proteins	# Protein Groups	Activation Type	Modifications	IonScore	Exp Value	Δ Score	Rank	Identity High	Homology Threshold	Charge	m/z [Da]	ΔM [ppm]	Ions Matched	Spectrum File
	Low	IGELEFSQIIGTK	IMGA	1	1	CID		24.64	0.375165		2	41		1	1434.78	-4.28031	11/125	pps_Medicago_trypsin_rep1.mgf
IMGA	4.01	1	1	349	40.0633	5.50342	0	Medtr5g086010.1 Putative helicase, chr05_pseudomolecule_IMGAG_V3 32940803-32942665 H EGN_Mt090430 20090702
	Confidence Icon	Sequence	Protein Accessions	# Proteins	# Protein Groups	Activation Type	Modifications	IonScore	Exp Value	Δ Score	Rank	Identity High	Homology Threshold	Charge	m/z [Da]	ΔM [ppm]	Ions Matched	Spectrum File
	Low	LDSISSIDSVISAK	IMGA	1	1	CID		22.71	0.58509		4	41		1	1434.78	6.35549	7/126	pps_Medicago_trypsin_rep1.mgf
IMGA	2.99	2	2	770	85.1407	6.80029	0	Medtr2g009720.1 Protein kinase; Type I EGF chr02_pseudomolecule_IMGAG_V3 2196369-2193236 H EGN_Mt090430 20090702
	Confidence Icon	Sequence	Protein Accessions	# Proteins	# Protein Groups	Activation Type	Modifications	IonScore	Exp Value	Δ Score	Rank	Identity High	Homology Threshold	Charge	m/z [Da]	ΔM [ppm]	Ions Matched	Spectrum File
	Low	SIQVNQSFWGIR	IMGA	1	1	CID		20.97	0.873419		5	41		1	1434.78	20.1555	9/123	pps_Medicago_trypsin_rep1.mgf
	Low	ALSFSRPELDR	IMGA	1	1	CID		18.69	1.51973	0.105263	1	42	30	1	1290.67	-10.6467	9/105	pps_Medicago_trypsin_rep1.mgf
IMGA	4.32	2	2	579	65.3412	8.01611	0	Medtr5g077000.1 Protein kinase chr05_pseudomolecule_IMGAG_V3 28285779-28282081 E EGN_Mt090430 20090702
	Confidence Icon	Sequence	Protein Accessions	# Proteins	# Protein Groups	Activation Type	Modifications	IonScore	Exp Value	Δ Score	Rank	Identity High	Homology Threshold	Charge	m/z [Da]	ΔM [ppm]	Ions Matched	Spectrum File
	Low	VGGRAIRPSCNLR	IMGA	1	1	CID		22.51	0.517567	0.565217	1	41	24	1	1398.67	-76.6739	5/118	pps_Medicago_trypsin_rep1.mgf
	Low	GVLYLHEDSRLR	IMGA	3	1	CID		21.06	0.811633		2	41		1	1457.77	-10.4209	5/99	pps_Medicago_trypsin_rep1.mgf
IMGA	1.05	1	1	1236	137.83	6.771	0	Medtr4g049790.1 Arabidopsis thaliana 130.7kDa hypothetical protein chr04_pseudomolecule_IMGAG_V3 11532862-11527424 E EGN_Mt090430 20090702
	Confidence Icon	Sequence	Protein Accessions	# Proteins	# Protein Groups	Activation Type	Modifications	IonScore	Exp Value	Δ Score	Rank	Identity High	Homology Threshold	Charge	m/z [Da]	ΔM [ppm]	Ions Matched	Spectrum File
	Low	KNVCLNGDDTRCK	IMGA	1	1	CID		20.45	0.949805		2	41		1	1465.75	38.6962	5/127	pps_Medicago_trypsin_rep1.mgf
IMGA	3.16	1	1	443	50.3698	6.53662	0	Medtr4g133590.1 RabGAP/TBC chr04_pseudomolecule_IMGAG_V3 32063128-32058875 E EGN_Mt090430 20090702
	Confidence Icon	Sequence	Protein Accessions	# Proteins	# Protein Groups	Activation Type	Modifications	IonScore	Exp Value	Δ Score	Rank	Identity High	Homology Threshold	Charge	m/z [Da]	ΔM [ppm]	Ions Matched	Spectrum File
	Low	RIScQGVPDSAGIR	IMGA	1	1	CID	C4(Carbamidomethyl)	20.87	0.878213		2	41		1	1515.82	33.3052	5/148	pps_Medicago_trypsin_rep1.mgf
IMGA	5.08	1	1	236	26.703	8.98291	0	Medtr6g018250.1 Protein of unknown function DUF618 chr06_pseudomolecule_IMGAG_V3 4559337-4565496 E EGN_Mt090430 20090702
	Confidence Icon	Sequence	Protein Accessions	# Proteins	# Protein Groups	Activation Type	Modifications	IonScore	Exp Value	Δ Score	Rank	Identity High	Homology Threshold	Charge	m/z [Da]	ΔM [ppm]	Ions Matched	Spectrum File
	Low	SVIRLIDIWEER	IMGA	1	1	CID		20.36	0.92229		2	41		1	1528.75	-64.6812	6/125	pps_Medicago_trypsin_rep1.mgf
IMGA	1.94	1	1	723	80.4436	5.10986	0	Medtr4g023160.1 hypothetical protein chr04_pseudomolecule_IMGAG_V3 4871294-4879425 E EGN_Mt090430 20090702
	Confidence Icon	Sequence	Protein Accessions	# Proteins	# Protein Groups	Activation Type	Modifications	IonScore	Exp Value	Δ Score	Rank	Identity High	Homology Threshold	Charge	m/z [Da]	ΔM [ppm]	Ions Matched	Spectrum File
	Low	RVEEALAALDEGER	IMGA	1	1	CID		21.33	0.626144		2	40		1	1557.71	-52.1416	5/151	pps_Medicago_trypsin_rep1.mgf
IMGA	3.86	2	1	389	43.9749	5.2749	0	Medtr5g085290.1 hypothetical protein chr05_pseudomolecule_IMGAG_V3 32578003-32573376 H EGN_Mt090430 20090702
	Confidence Icon	Sequence	Protein Accessions	# Proteins	# Protein Groups	Activation Type	Modifications	IonScore	Exp Value	Δ Score	Rank	Identity High	Homology Threshold	Charge	m/z [Da]	ΔM [ppm]	Ions Matched	Spectrum File
	Low	ALAKRGPNCcSSDVK	IMGA	1	1	CID	C10(Carbamidomethyl)	21.83	0.728649	0.0454545	1	42		1	1605.81	15.9775	7/140	pps_Medicago_trypsin_rep1.mgf
	Low	ALAKRGPNcCSSDVK	IMGA	1	1	CID	C9(Carbamidomethyl)	21.03	0.876029		2	42		1	1605.81	15.9775	7/140	pps_Medicago_trypsin_rep1.mgf
IMGA	17.86	1	1	84	9.8875	11.0044	0	Medtr3g019730.1 Proteinase inhibitor I4, serpin chr03_pseudomolecule_IMGAG_V3 4179890-4181533 H EGN_Mt090430 20090702
	Confidence Icon	Sequence	Protein Accessions	# Proteins	# Protein Groups	Activation Type	Modifications	IonScore	Exp Value	Δ Score	Rank	Identity High	Homology Threshold	Charge	m/z [Da]	ΔM [ppm]	Ions Matched	Spectrum File
	Low	NVGLSMKGSKCVKVR	IMGA	1	1	CID		20.64	0.958338		3	42		1	1605.81	-52.0045	7/154	pps_Medicago_trypsin_rep1.mgf
IMGA	6.26	2	2	431	48.9339	7.59131	0	Medtr1g140260.1 Tyrosine protein kinase chr01_pseudomolecule_IMGAG_V3 30975858-30978462 E EGN_Mt090430 20090702
	Confidence Icon	Sequence	Protein Accessions	# Proteins	# Protein Groups	Activation Type	Modifications	IonScore	Exp Value	Δ Score	Rank	Identity High	Homology Threshold	Charge	m/z [Da]	ΔM [ppm]	Ions Matched	Spectrum File
	Low	mVENVVKGGIEESLR	IMGA	1	1	CID	M1(Oxidation)	27.77	0.182984		2	42		1	1675.88	5.64105	8/156	pps_Medicago_trypsin_rep1.mgf
	Low	DVYSFRCYCTDR	IMGA	1	1	CID		10.57	9.21728		3	41	29	1	1527.77	87.6105	4/121	pps_Medicago_trypsin_rep1.mgf
IMGA	3.53	1	1	425	48.7169	8.71924	0	Medtr8g147870.1 Cyclin-like F-box; F-box protein interaction domain chr08_pseudomolecule_IMGAG_V3 36488278-36486163 E EGN_Mt090430 20090702
	Confidence Icon	Sequence	Protein Accessions	# Proteins	# Protein Groups	Activation Type	Modifications	IonScore	Exp Value	Δ Score	Rank	Identity High	Homology Threshold	Charge	m/z [Da]	ΔM [ppm]	Ions Matched	Spectrum File
	Low	MADLPTEVTTEILSR	IMGA	1	1	CID		27.32	0.202962		3	42		1	1675.88	12.351	13/135	pps_Medicago_trypsin_rep1.mgf
IMGA	3.65	1	1	384	44.7569	5.85889	0	Medtr1g019860.1 Calcium-binding EF-hand; Plant G-protein, alpha subunit chr01_pseudomolecule_IMGAG_V3 4185833-4178458 E EGN_Mt090430 20090702
	Confidence Icon	Sequence	Protein Accessions	# Proteins	# Protein Groups	Activation Type	Modifications	IonScore	Exp Value	Δ Score	Rank	Identity High	Homology Threshold	Charge	m/z [Da]	ΔM [ppm]	Ions Matched	Spectrum File
	Low	VVKKTFKLVDETLR	IMGA	1	1	CID		25.27	0.325397		4	42		1	1675.88	-79.1831	11/142	pps_Medicago_trypsin_rep1.mgf
IMGA	10.87	1	1	138	15.7169	4.729	0	Medtr2g041920.1 hypothetical protein chr02_pseudomolecule_IMGAG_V3 11649845-11650810 E EGN_Mt090430 20090702
	Confidence Icon	Sequence	Protein Accessions	# Proteins	# Protein Groups	Activation Type	Modifications	IonScore	Exp Value	Δ Score	Rank	Identity High	Homology Threshold	Charge	m/z [Da]	ΔM [ppm]	Ions Matched	Spectrum File
	Low	SSLERGSKVEDIAER	IMGA	1	1	CID		24.99	0.347068		5	42		1	1675.88	10.0596	5/159	pps_Medicago_trypsin_rep1.mgf
IMGA	5.91	1	1	220	24.5212	4.98291	0	Medtr8g034480.1 Homeobox-leucine zipper protein HDG12, related chr08_pseudomolecule_IMGAG_V3 7470255-7471952 E EGN_Mt090430 20090702
	Confidence Icon	Sequence	Protein Accessions	# Proteins	# Protein Groups	Activation Type	Modifications	IonScore	Exp Value	Δ Score	Rank	Identity High	Homology Threshold	Charge	m/z [Da]	ΔM [ppm]	Ions Matched	Spectrum File
	Low	mFcEcLTmPVSLR	IMGA	1	1	CID	M1(Oxidation), C3(Carbamidomethyl), C5(Carbamidomethyl), M8(Oxidation)	22.45	0.622894		6	42		1	1675.88	87.5605	10/112	pps_Medicago_trypsin_rep1.mgf
IMGA	9.3	1	1	172	18.9606	8.36768	0	Medtr5g009210.2 UDP-glucose 4-epimerase chr05_pseudomolecule_IMGAG_V3 1959897-1955975 F EGN_Mt090430 20090702
	Confidence Icon	Sequence	Protein Accessions	# Proteins	# Protein Groups	Activation Type	Modifications	IonScore	Exp Value	Δ Score	Rank	Identity High	Homology Threshold	Charge	m/z [Da]	ΔM [ppm]	Ions Matched	Spectrum File
	Low	AGRRPGDAEIVYASTK	IMGA	2	1	CID		22.83	0.469075		2	41		1	1690.97	49.0894	7/163	pps_Medicago_trypsin_rep1.mgf
IMGA	1.48	1	1	1012	113.162	7.41553	0	Medtr7g139140.1 DNA-directed DNA polymerase B chr07_pseudomolecule_IMGAG_V3 33209886-33202421 H EGN_Mt090430 20090702
	Confidence Icon	Sequence	Protein Accessions	# Proteins	# Protein Groups	Activation Type	Modifications	IonScore	Exp Value	Δ Score	Rank	Identity High	Homology Threshold	Charge	m/z [Da]	ΔM [ppm]	Ions Matched	Spectrum File
	Low	DTCEAVAKImEQSLR	IMGA	1	1	CID	M10(Oxidation)	22.61	0.49016		2	41		1	1709.76	-32.4279	5/152	pps_Medicago_trypsin_rep1.mgf
IMGA	11.86	1	1	118	13.0709	9.53955	0	Medtr5g106160.1 hypothetical protein chr05_pseudomolecule_IMGAG_V3 42683314-42682495 E EGN_Mt090430 20090702
	Confidence Icon	Sequence	Protein Accessions	# Proteins	# Protein Groups	Activation Type	Modifications	IonScore	Exp Value	Δ Score	Rank	Identity High	Homology Threshold	Charge	m/z [Da]	ΔM [ppm]	Ions Matched	Spectrum File
	Low	EQEPEQYWQSAGER	IMGA	1	1	CID		27.86	0.0865876	0.25	1	38		1	1736.71	-22.0136	7/153	pps_Medicago_trypsin_rep1.mgf
IMGA	3.36	1	1	446	48.6946	6.75635	0	Medtr5g019400.1 Major facilitator superfamily MFS_1 chr05_pseudomolecule_IMGAG_V3 7222326-7218217 E EGN_Mt090430 20090702
	Confidence Icon	Sequence	Protein Accessions	# Proteins	# Protein Groups	Activation Type	Modifications	IonScore	Exp Value	Δ Score	Rank	Identity High	Homology Threshold	Charge	m/z [Da]	ΔM [ppm]	Ions Matched	Spectrum File
	Low	KRFSPIQDASESSER	IMGA	1	1	CID		20.82	0.437981		2	38		1	1736.71	-82.559	6/161	pps_Medicago_trypsin_rep1.mgf
IMGA	25	1	1	60	7.10175	11.7808	0	Medtr8g012560.1 hypothetical protein chr08_pseudomolecule_IMGAG_V3 2118020-2117723 E EGN_Mt090430 20090702
	Confidence Icon	Sequence	Protein Accessions	# Proteins	# Protein Groups	Activation Type	Modifications	IonScore	Exp Value	Δ Score	Rank	Identity High	Homology Threshold	Charge	m/z [Da]	ΔM [ppm]	Ions Matched	Spectrum File
	Low	LDVCRSVHLLFLQIR	IMGA	1	1	CID		21.67	0.728764		8	41		1	1811.93	-55.3836	6/149	pps_Medicago_trypsin_rep1.mgf
IMGA	9.36	1	1	171	20.1901	5.75732	0	Medtr3g061640.1 Sucrose-phosphate synthase 2, putative chr03_pseudomolecule_IMGAG_V3 13924204-13925894 E EGN_Mt090430 20090702
	Confidence Icon	Sequence	Protein Accessions	# Proteins	# Protein Groups	Activation Type	Modifications	IonScore	Exp Value	Δ Score	Rank	Identity High	Homology Threshold	Charge	m/z [Da]	ΔM [ppm]	Ions Matched	Spectrum File
	Low	RDATEDMSEDLSEGEK	IMGA	1	1	CID		20.14	1.03654		10	41		1	1811.93	94.3296	8/177	pps_Medicago_trypsin_rep1.mgf
IMGA	6.97	1	1	244	25.5733	10.2134	0	Medtr2g045890.1 Vegetative cell wall protein gp1 precursor, related chr02_pseudomolecule_IMGAG_V3 12756143-12754948 E EGN_Mt090430 20090702
	Confidence Icon	Sequence	Protein Accessions	# Proteins	# Protein Groups	Activation Type	Modifications	IonScore	Exp Value	Δ Score	Rank	Identity High	Homology Threshold	Charge	m/z [Da]	ΔM [ppm]	Ions Matched	Spectrum File
	Low	RNESRNHNLEPVSPGMR	IMGA	1	1	CID		21.13	0.863026		2	42		1	1993.08	51.7985	10/184	pps_Medicago_trypsin_rep1.mgf
IMGA	5.67	1	1	335	38.6345	6.04932	0	Medtr8g087980.1 Terpene synthase-like; Terpenoid synthase chr08_pseudomolecule_IMGAG_V3 18524251-18521340 H EGN_Mt090430 20090702
	Confidence Icon	Sequence	Protein Accessions	# Proteins	# Protein Groups	Activation Type	Modifications	IonScore	Exp Value	Δ Score	Rank	Identity High	Homology Threshold	Charge	m/z [Da]	ΔM [ppm]	Ions Matched	Spectrum File
	Low	REAELLVEIINLTAGNWTK	IMGA	1	1	CID		20.98	0.865824		2	41		1	2170.03	-72.465	7/213	pps_Medicago_trypsin_rep1.mgf
IMGA	1.75	2	2	1829	210.057	6.1001	0	Medtr7g105530.1 Calcium-binding EF-hand; NB-ARC chr07_pseudomolecule_IMGAG_V3 24191845-24185770 H EGN_Mt090430 20090702
	Confidence Icon	Sequence	Protein Accessions	# Proteins	# Protein Groups	Activation Type	Modifications	IonScore	Exp Value	Δ Score	Rank	Identity High	Homology Threshold	Charge	m/z [Da]	ΔM [ppm]	Ions Matched	Spectrum File
	Low	RLSMLVPFSEIQMLQHVR	IMGA	1	1	CID		23.12	0.482166		2	41		1	2183.98	-91.6316	7/192	pps_Medicago_trypsin_rep1.mgf
	Low	GVKEALQAWVDTKR	IMGA	1	1	CID		10.87	9.15862		2	42	22	1	1600.84	-28.4547	5/144	pps_Medicago_trypsin_rep1.mgf
IMGA	43.14	1	1	51	5.72085	8.55811	0	Medtr6g092810.1 hypothetical protein chr06_pseudomolecule_IMGAG_V3 19647679-19653747 E EGN_Mt090430 20090702
	Confidence Icon	Sequence	Protein Accessions	# Proteins	# Protein Groups	Activation Type	Modifications	IonScore	Exp Value	Δ Score	Rank	Identity High	Homology Threshold	Charge	m/z [Da]	ΔM [ppm]	Ions Matched	Spectrum File
	Low	ICIVQLSATVHSKTTSDPAESK	IMGA	1	1	CID		27.69	0.19677		2	42		1	2315.18	-2.86426	9/231	pps_Medicago_trypsin_rep1.mgf
IMGA	6.84	1	1	307	35.1377	6.7417	0	Medtr4g062420.1 Isopenicillin N synthetase; Polynucleotidyl transferase, Ribonuclease H fold chr04_pseudomolecule_IMGAG_V3 12100123-12097131 H EGN_Mt090430 20090702
	Confidence Icon	Sequence	Protein Accessions	# Proteins	# Protein Groups	Activation Type	Modifications	IonScore	Exp Value	Δ Score	Rank	Identity High	Homology Threshold	Charge	m/z [Da]	ΔM [ppm]	Ions Matched	Spectrum File
	Low	ESPSSScYSHSEPKPQSAFKR	IMGA	1	1	CID	C7(Carbamidomethyl)	22.73	0.600002		2	42		1	2396.13	16.0804	10/210	pps_Medicago_trypsin_rep1.mgf
