# Supplementary material for: Defining the Core Proteome of the Chloroplast Envelope Membranes
Source: Front Plant Sci. 2013 Feb 6;4:11. doi: 10.3389/fpls.2013.00011 (PMC3565376; doi:10.3389/fpls.2013.00011)
Supplement: Supplementary Tables S15–S57 — Raw data measured by nLC-MALDI MS/MS. Each excel sheet is grouped in two levels. The first level contains information for each identified accession ID. The first column gives the accession (UniProtKB, IMGAG, or EST-library by Franssen et al., 2012), the second column the coverage, the third column the number of peptide spectrum matches (#PSMs), the fourth column the number of peptides, the fifth column the number of amino acids (#AAs), the sixth column the molecular weight (MW in kDa), the seventh column the isoelectric point (pI), the eighth column the score, and the ninth column the description. The second level contains all peptide information for each accession ID. The second column gives the confidence icon (Low; Medium; High), the third column the peptide sequence, the fourth column the protein accessions, the fifth column the number of proteins, the sixth column the number of protein groups, the seventh column the activation type (Collision Induced Dissociation, CID), the eighth column the modifications, the ninth column the ion score, the 10th column the expectation value (exp. value), the 11th column the delta score (Δscore), the 12th column the rank, the 13th column the identity High, the 14th column the homology threshold, the 15th column the charge, the 16th column the mass to charge ratio in daltons (m/z), the 18th column the delta mass (ΔM, difference between the theoretical mass of the peptide and the experimental mass of the precursor ion), the 19th column the matched ions, and the 20th column the spectrum file. [file 38279_Schleiff_DataSheet10.ZIP › Table S30.xls]

## Sheet: Sheet1
Accession	Coverage	# PSMs	# Peptides	# AAs	MW [kDa]	calc. pI	Score	Description
B7FHI6	30.7	7	7	355	37.6123	4.729	476.126	Putative uncharacterized protein OS=Medicago truncatula PE=2 SV=1 - [B7FHI6_MEDTR]
	Confidence Icon	Sequence	Protein Accessions	# Proteins	# Protein Groups	Activation Type	Modifications	IonScore	Exp Value	Δ Score	Rank	Identity High	Homology Threshold	Charge	m/z [Da]	ΔM [ppm]	Ions Matched	Spectrum File
	High	IDLPENINIFGQNLSLGPLQQSLGPLENVVANISR	B7FHI6	1	1	CID		160.83	1.74418e-13	0.906832	1	53	37	1	3773.02	0.00230849	19/395	pps_Medicago_trypsin_rep2.mgf
	High	TSSWLLTTYLDKDLR	B7FHI6	1	1	CID		136.46	5.57821e-11	0.727941	2	53		1	1811.94	-5.38167	14/144	pps_Medicago_trypsin_rep2.mgf
	High	SKIDLPENINIFGQNLSLGPLQQSLGPLENVVANISR	B7FHI6	1	1	CID		130.78	1.73404e-10	0.877863	1	53	36	1	3988.11	-9.17509	19/429	pps_Medicago_trypsin_rep2.mgf
	High	VISGQSPLKIPIPGER	B7FHI6	2	1	CID		108.9	2.92471e-08	0.761468	1	53	44	1	1690.96	-17.1035	11/167	pps_Medicago_trypsin_rep2.mgf
	High	ALVDTVYGTELGFR	B7FHI6	1	1	CID		92.69	1.44186e-06	0.763441	1	54	40	1	1540.79	-9.37121	17/120	pps_Medicago_trypsin_rep2.mgf
	High	ISRGDGGLFVLAR	B7FHI6	6	1	CID		55.44	0.00689179	0.0909091	1	53		1	1360.74	-21.4158	13/130	pps_Medicago_trypsin_rep2.mgf
	Low	SEPVPEAKPSLSSK	B7FHI6	1	1	CID		31.23	1.82026	0.387097	1	53	33	1	1455.72	-36.6832	12/141	pps_Medicago_trypsin_rep2.mgf
O81391	34.96	10	9	266	28.2943	5.65576	381.688	Chlorophyll a/b binding protein OS=Medicago sativa GN=CARCAB1 PE=2 SV=1 - [O81391_MEDSA]
	Confidence Icon	Sequence	Protein Accessions	# Proteins	# Protein Groups	Activation Type	Modifications	IonScore	Exp Value	Δ Score	Rank	Identity High	Homology Threshold	Charge	m/z [Da]	ΔM [ppm]	Ions Matched	Spectrum File
	High	WAMLGALGcVFPELLSR	A5BPB2;O81391;O80388	34	3	CID	C9(Carbamidomethyl)	115.26	7.65166e-09	0.0173913	2	54	46	1	1919.97	-8.90604	14/135	pps_Medicago_trypsin_rep2.mgf
	High	VASSGSPWYGPDR	O81391	7	1	CID		111.56	1.29173e-08	0.160714	1	52		1	1378.62	-13.8989	11/115	pps_Medicago_trypsin_rep2.mgf
	High	KVASSGSPWYGPDRVK	O81391	7	1	CID		107.28	4.56624e-08	0.691589	1	53		1	1733.86	-19.3333	19/171	pps_Medicago_trypsin_rep2.mgf
	High	YLGPFSGEPPSYLTGEFPGDYGWDTAGLSADPETFAK	A5BPB2;O81391;C0L2S1	36	3	CID		104.53	7.70529e-08	0.838095	1	53	36	1	3939.89	24.0689	15/347	pps_Medicago_trypsin_rep2.mgf
	High	VASSGSPWYGPDRVK	O81391	7	1	CID		83.41	1.12824e-05		2	53		1	1605.78	-12.5492	18/137	pps_Medicago_trypsin_rep2.mgf
	High	KVASSGSPWYGPDR	O81391	7	1	CID		72.82	0.000119835	0.60274	1	53	45	1	1506.71	-13.5501	10/149	pps_Medicago_trypsin_rep2.mgf
	Medium	FGEAVWFK	A5BPB2;O81391;Q9LKZ0;P27495;C0L2S1;O80388;Q1EPK5	296	7	CID		49.84	0.0152159	0.12	1	51		1	983.47	-29.0922	7/61	pps_Medicago_trypsin_rep2.mgf
	Medium	NRELEVIHSR	O81391;Q9LKZ0	148	2	CID		46.9	0.0447845	0.382979	1	53	43	1	1252.65	-20.412	8/103	pps_Medicago_trypsin_rep2.mgf
	Low	SATTKKVASSGSPWYGPDR	O81391	6	1	CID		23.61	10.927		2	53	37	1	1994.96	-17.6501	7/207	pps_Medicago_trypsin_rep2.mgf
	Low	WAmLGALGcVFPELLSR	A5BPB2;O81391;O80388	34	3	CID	M3(Oxidation), C9(Carbamidomethyl)	17.48	46.0682	0.0588235	2	54	29	1	1935.99	4.69797	6/135	pps_Medicago_trypsin_rep2.mgf
Q8M9R9	20.89	11	9	450	49.3496	6.66846	354.409	Thylakoid structural protein (Fragment) OS=Enkianthus chinensis GN=psbB PE=2 SV=1 - [Q8M9R9_ENKCH]
	Confidence Icon	Sequence	Protein Accessions	# Proteins	# Protein Groups	Activation Type	Modifications	IonScore	Exp Value	Δ Score	Rank	Identity High	Homology Threshold	Charge	m/z [Da]	ΔM [ppm]	Ions Matched	Spectrum File
	High	AGSMDNGDGIAVGWLGHPIFR	Q8M9R9;Q67I94;A6YAC4;A9QBU8;E2EKG7;A4GGH0;A9XVP0;Q6EYH6;A6YAG7;E2EKG9;A0ARB7;Q8M943	311	12	CID		161.81	2.51303e-13	0	1	55		1	2170.05	-2.1941	18/213	pps_Medicago_trypsin_rep2.mgf
	High	MPTFFETFPVVLVDGDGIVR	Q8M9R9;A9L9C2;A9XVM4;E2EKG6;A6YAC4;B7T460;E2EKH0;Q8MA49;A9XVP0;Q6EYH6;A6YAG7;A6YAD2;E2EKG9;A0ARB3;A6YAI2;Q8M943	478	16	CID		155.84	6.414e-13	0	1	53		1	2239.13	-6.37805	16/182	pps_Medicago_trypsin_rep2.mgf
	High	LAFYDYIGNNPAKGGLFR	Q8M9R9;A9L9C2;A9XVM4;E2EKG6;Q67I94;A6YAC4;B7T460;Q3ZPR4;B0LNG6;A9QBU8;E2EKH0;E2EKG7;Q8MA49;B0LNR3;A4GGH0;A6YAG7;Q3ZPS7;A6YAD2;A0ARB3;A6YAI2;A0ARB7;Q8M943;D8KWX3;D8KX21	797	24	CID		74.66	8.93797e-05	0	1	54	35	1	2016.02	-8.86789	14/167	pps_Medicago_trypsin_rep2.mgf
	High	AQLGEIFExDR	Q8M9R9	1	1	CID	X9(I)	63.25	0.00116618	0	1	53		1	1290.66	-10.6235	8/109	pps_Medicago_trypsin_rep2.mgf
	High	AQLGEIFExDR	Q8M9R9	1	1	CID	X9(L)	63.25	0.00116618		4	53		1	1290.66	-10.6235	8/109	pps_Medicago_trypsin_rep2.mgf
	High	RAQLGEIFExDR	Q8M9R9	1	1	CID	X10(I)	61.91	0.00165014	0	1	54		1	1446.76	-9.97493	14/121	pps_Medicago_trypsin_rep2.mgf
	High	RAQLGEIFExDR	Q8M9R9	1	1	CID	X10(L)	61.91	0.00165014		4	54		1	1446.76	-9.97493	14/121	pps_Medicago_trypsin_rep2.mgf
	Medium	YQWDQGYFQQEIYR	Q8M9R9;A9L9C2;A9XVM4;E2EKG6;Q67I94;A6YAC4;B7T460;Q3ZPR4;B0LNG6;A9QBU8;E2EKH0;E2EKG7;Q8MA49;B0LNR3;A4GGH0;A9XVP0;Q6EYH6;Q3ZPS7;A6YAD2;E2EKG9;A0ARB7;Q8M943	611	22	CID		50.03	0.0196627		3	52	32	1	1923.85	-8.97747	10/145	pps_Medicago_trypsin_rep2.mgf
	Low	RMPTFFETFPVVLVDGDGIVR	Q8M9R9;A9L9C2;A9XVM4;E2EKG6;A6YAC4;B7T460;E2EKH0;Q8MA49;A9XVP0;Q6EYH6;A6YAG7;A6YAD2;E2EKG9;A0ARB3;A6YAI2;Q8M943	478	16	CID		39.12	0.334535	0	1	54	43	1	2395.23	-7.56321	9/230	pps_Medicago_trypsin_rep2.mgf
	Low	YQWDQGYFQQEIYRR	Q8M9R9;A9L9C2;A9XVM4;E2EKG6;Q67I94;A6YAC4;B7T460;Q3ZPR4;B0LNG6;A9QBU8;E2EKH0;E2EKG7;Q8MA49;B0LNR3;A4GGH0;A9XVP0;Q6EYH6;Q3ZPS7;A6YAD2;E2EKG9;A0ARB7;Q8M943	601	22	CID		32.71	1.52265		3	54	30	1	2079.93	-19.083	9/156	pps_Medicago_trypsin_rep2.mgf
	Low	ADVPFRR	Q8M9R9;A9L9C2;A9XVM4;E2EKG6;Q67I94;A6YAC4;B7T460;Q3ZPR4;B0LNG6;A9QBU8;E2EKH0;E2EKG7;Q8MA49;A4GGH0;A9XVP0;B4Y1W7;Q6EYH6;A6YAG7;Q3ZPS7;A6YAD2;E2EKG9;A0ARB3;A6YAI2;A0ARB7;Q8M943;Q71KN1;D8KWX3;D8KX21	814	28	CID		30.03	2.67118	0	1	54	40	1	860.445	-33.4842	4/55	pps_Medicago_trypsin_rep2.mgf
E2EKG6	22.63	12	10	433	47.4017	6.27783	354.409	Thylakoid structural protein (Fragment) OS=Illicium sp. SM-2010 GN=psbB PE=2 SV=1 - [E2EKG6_9MAGN]
	Confidence Icon	Sequence	Protein Accessions	# Proteins	# Protein Groups	Activation Type	Modifications	IonScore	Exp Value	Δ Score	Rank	Identity High	Homology Threshold	Charge	m/z [Da]	ΔM [ppm]	Ions Matched	Spectrum File
	High	AGSMDNGDGIAVGWxGHPIFR	E2EKG6	1	1	CID	X15(L)	161.81	2.51303e-13		2	55		1	2170.05	-2.1941	18/213	pps_Medicago_trypsin_rep2.mgf
	High	AGSMDNGDGIAVGWxGHPIFR	E2EKG6	1	1	CID	X15(I)	159.38	4.39743e-13		5	55		1	2170.05	-2.1941	18/213	pps_Medicago_trypsin_rep2.mgf
	High	MPTFFETFPVVLVDGDGIVR	Q8M9R9;A9L9C2;A9XVM4;E2EKG6;A6YAC4;B7T460;E2EKH0;Q8MA49;A9XVP0;Q6EYH6;A6YAG7;A6YAD2;E2EKG9;A0ARB3;A6YAI2;Q8M943	478	16	CID		155.84	6.414e-13	0	1	53		1	2239.13	-6.37805	16/182	pps_Medicago_trypsin_rep2.mgf
	High	LAFYDYIGNNPAKGGLFR	Q8M9R9;A9L9C2;A9XVM4;E2EKG6;Q67I94;A6YAC4;B7T460;Q3ZPR4;B0LNG6;A9QBU8;E2EKH0;E2EKG7;Q8MA49;B0LNR3;A4GGH0;A6YAG7;Q3ZPS7;A6YAD2;A0ARB3;A6YAI2;A0ARB7;Q8M943;D8KWX3;D8KX21	797	24	CID		74.66	8.93797e-05	0	1	54	35	1	2016.02	-8.86789	14/167	pps_Medicago_trypsin_rep2.mgf
	High	AQLGEIFELDR	A9L9C2;A9XVM4;E2EKG6;Q67I94;A6YAC4;B7T460;Q3ZPR4;B0LNG6;A9QBU8;E2EKH0;E2EKG7;Q8MA49;B0LNR3;A4GGH0;A9XVP0;B4Y1W7;Q6EYH6;A6YAG7;Q3ZPS7;A6YAD2;E2EKG9;A0ARB3;A6YAI2	686	23	CID		63.25	0.00116618		2	53		1	1290.66	-10.6235	8/109	pps_Medicago_trypsin_rep2.mgf
	High	RAQLGEIFELDR	A9L9C2;A9XVM4;E2EKG6;Q67I94;A6YAC4;B7T460;Q3ZPR4;B0LNG6;A9QBU8;E2EKH0;E2EKG7;Q8MA49;B0LNR3;A4GGH0;A9XVP0;B4Y1W7;Q6EYH6;A6YAG7;Q3ZPS7;A6YAD2;E2EKG9;A0ARB3;A6YAI2	686	23	CID		61.91	0.00165014		2	54		1	1446.76	-9.97493	14/121	pps_Medicago_trypsin_rep2.mgf
	Medium	YQWDQGYFQQEIYR	Q8M9R9;A9L9C2;A9XVM4;E2EKG6;Q67I94;A6YAC4;B7T460;Q3ZPR4;B0LNG6;A9QBU8;E2EKH0;E2EKG7;Q8MA49;B0LNR3;A4GGH0;A9XVP0;Q6EYH6;Q3ZPS7;A6YAD2;E2EKG9;A0ARB7;Q8M943	611	22	CID		50.03	0.0196627		3	52	32	1	1923.85	-8.97747	10/145	pps_Medicago_trypsin_rep2.mgf
	Low	RMPTFFETFPVVLVDGDGIVR	Q8M9R9;A9L9C2;A9XVM4;E2EKG6;A6YAC4;B7T460;E2EKH0;Q8MA49;A9XVP0;Q6EYH6;A6YAG7;A6YAD2;E2EKG9;A0ARB3;A6YAI2;Q8M943	478	16	CID		39.12	0.334535	0	1	54	43	1	2395.23	-7.56321	9/230	pps_Medicago_trypsin_rep2.mgf
	Low	YQWDQGYFQQEIYRR	Q8M9R9;A9L9C2;A9XVM4;E2EKG6;Q67I94;A6YAC4;B7T460;Q3ZPR4;B0LNG6;A9QBU8;E2EKH0;E2EKG7;Q8MA49;B0LNR3;A4GGH0;A9XVP0;Q6EYH6;Q3ZPS7;A6YAD2;E2EKG9;A0ARB7;Q8M943	601	22	CID		32.71	1.52265		3	54	30	1	2079.93	-19.083	9/156	pps_Medicago_trypsin_rep2.mgf
	Low	ADVPFRR	Q8M9R9;A9L9C2;A9XVM4;E2EKG6;Q67I94;A6YAC4;B7T460;Q3ZPR4;B0LNG6;A9QBU8;E2EKH0;E2EKG7;Q8MA49;A4GGH0;A9XVP0;B4Y1W7;Q6EYH6;A6YAG7;Q3ZPS7;A6YAD2;E2EKG9;A0ARB3;A6YAI2;A0ARB7;Q8M943;Q71KN1;D8KWX3;D8KX21	814	28	CID		30.03	2.67118	0	1	54	40	1	860.445	-33.4842	4/55	pps_Medicago_trypsin_rep2.mgf
	Low	AGSmDNGDGIAVGWxGHPIFR	E2EKG6	1	1	CID	M4(Oxidation), X15(P)	28.15	5.83712		9	55		1	2170.05	14.5728	9/213	pps_Medicago_trypsin_rep2.mgf
	Low	AQLGEIFELDRATLK	A9L9C2;A9XVM4;E2EKG6;Q67I94;A6YAC4;Q3ZPR4;B0LNG6;A9QBU8;E2EKH0;E2EKG7;Q8MA49;B0LNR3;A4GGH0;A9XVP0;B4Y1W7;Q6EYH6;A6YAG7;Q3ZPS7;A6YAD2;E2EKG9;A0ARB3;A6YAI2	661	22	CID		26.56	5.47552	0	1	53	36	1	1703.91	-12.5308	11/156	pps_Medicago_trypsin_rep2.mgf
Q67I94	19.68	10	10	498	54.7935	6.63916	354.409	Photosystem II CP47 protein (Fragment) OS=Triantha glutinosa GN=psbB PE=4 SV=1 - [Q67I94_9LILI]
	Confidence Icon	Sequence	Protein Accessions	# Proteins	# Protein Groups	Activation Type	Modifications	IonScore	Exp Value	Δ Score	Rank	Identity High	Homology Threshold	Charge	m/z [Da]	ΔM [ppm]	Ions Matched	Spectrum File
	High	AGSMDNGDGIAVGWLGHPIFR	Q8M9R9;Q67I94;A6YAC4;A9QBU8;E2EKG7;A4GGH0;A9XVP0;Q6EYH6;A6YAG7;E2EKG9;A0ARB7;Q8M943	311	12	CID		161.81	2.51303e-13	0	1	55		1	2170.05	-2.1941	18/213	pps_Medicago_trypsin_rep2.mgf
	High	MPTFFETFPVxLVDGDGIVR	Q67I94	1	1	CID	X11(V)	155.84	6.414e-13		4	53		1	2239.13	-6.37805	16/182	pps_Medicago_trypsin_rep2.mgf
	High	LAFYDYIGNNPAKGGLFR	Q8M9R9;A9L9C2;A9XVM4;E2EKG6;Q67I94;A6YAC4;B7T460;Q3ZPR4;B0LNG6;A9QBU8;E2EKH0;E2EKG7;Q8MA49;B0LNR3;A4GGH0;A6YAG7;Q3ZPS7;A6YAD2;A0ARB3;A6YAI2;A0ARB7;Q8M943;D8KWX3;D8KX21	797	24	CID		74.66	8.93797e-05	0	1	54	35	1	2016.02	-8.86789	14/167	pps_Medicago_trypsin_rep2.mgf
	High	AQLGEIFELDR	A9L9C2;A9XVM4;E2EKG6;Q67I94;A6YAC4;B7T460;Q3ZPR4;B0LNG6;A9QBU8;E2EKH0;E2EKG7;Q8MA49;B0LNR3;A4GGH0;A9XVP0;B4Y1W7;Q6EYH6;A6YAG7;Q3ZPS7;A6YAD2;E2EKG9;A0ARB3;A6YAI2	686	23	CID		63.25	0.00116618		2	53		1	1290.66	-10.6235	8/109	pps_Medicago_trypsin_rep2.mgf
	High	RAQLGEIFELDR	A9L9C2;A9XVM4;E2EKG6;Q67I94;A6YAC4;B7T460;Q3ZPR4;B0LNG6;A9QBU8;E2EKH0;E2EKG7;Q8MA49;B0LNR3;A4GGH0;A9XVP0;B4Y1W7;Q6EYH6;A6YAG7;Q3ZPS7;A6YAD2;E2EKG9;A0ARB3;A6YAI2	686	23	CID		61.91	0.00165014		2	54		1	1446.76	-9.97493	14/121	pps_Medicago_trypsin_rep2.mgf
	Medium	YQWDQGYFQQEIYR	Q8M9R9;A9L9C2;A9XVM4;E2EKG6;Q67I94;A6YAC4;B7T460;Q3ZPR4;B0LNG6;A9QBU8;E2EKH0;E2EKG7;Q8MA49;B0LNR3;A4GGH0;A9XVP0;Q6EYH6;Q3ZPS7;A6YAD2;E2EKG9;A0ARB7;Q8M943	611	22	CID		50.03	0.0196627		3	52	32	1	1923.85	-8.97747	10/145	pps_Medicago_trypsin_rep2.mgf
	Low	RMPTFFETFPVxLVDGDGIVR	Q67I94	1	1	CID	X12(V)	39.12	0.334535		4	54	43	1	2395.23	-7.56321	9/230	pps_Medicago_trypsin_rep2.mgf
	Low	YQWDQGYFQQEIYRR	Q8M9R9;A9L9C2;A9XVM4;E2EKG6;Q67I94;A6YAC4;B7T460;Q3ZPR4;B0LNG6;A9QBU8;E2EKH0;E2EKG7;Q8MA49;B0LNR3;A4GGH0;A9XVP0;Q6EYH6;Q3ZPS7;A6YAD2;E2EKG9;A0ARB7;Q8M943	601	22	CID		32.71	1.52265		3	54	30	1	2079.93	-19.083	9/156	pps_Medicago_trypsin_rep2.mgf
	Low	ADVPFRR	Q8M9R9;A9L9C2;A9XVM4;E2EKG6;Q67I94;A6YAC4;B7T460;Q3ZPR4;B0LNG6;A9QBU8;E2EKH0;E2EKG7;Q8MA49;A4GGH0;A9XVP0;B4Y1W7;Q6EYH6;A6YAG7;Q3ZPS7;A6YAD2;E2EKG9;A0ARB3;A6YAI2;A0ARB7;Q8M943;Q71KN1;D8KWX3;D8KX21	814	28	CID		30.03	2.67118	0	1	54	40	1	860.445	-33.4842	4/55	pps_Medicago_trypsin_rep2.mgf
	Low	AQLGEIFELDRATLK	A9L9C2;A9XVM4;E2EKG6;Q67I94;A6YAC4;Q3ZPR4;B0LNG6;A9QBU8;E2EKH0;E2EKG7;Q8MA49;B0LNR3;A4GGH0;A9XVP0;B4Y1W7;Q6EYH6;A6YAG7;Q3ZPS7;A6YAD2;E2EKG9;A0ARB3;A6YAI2	661	22	CID		26.56	5.47552	0	1	53	36	1	1703.91	-12.5308	11/156	pps_Medicago_trypsin_rep2.mgf
A6YAC4	25.11	12	12	474	52.2464	6.46826	354.409	Photosystem II CP47 chlorophyll apoprotein (Fragment) OS=Daphniphyllum sp. 205-82 GN=psbB PE=4 SV=1 - [A6YAC4_9MAGN]
	Confidence Icon	Sequence	Protein Accessions	# Proteins	# Protein Groups	Activation Type	Modifications	IonScore	Exp Value	Δ Score	Rank	Identity High	Homology Threshold	Charge	m/z [Da]	ΔM [ppm]	Ions Matched	Spectrum File
	High	AGSMDNGDGIAVGWLGHPIFR	Q8M9R9;Q67I94;A6YAC4;A9QBU8;E2EKG7;A4GGH0;A9XVP0;Q6EYH6;A6YAG7;E2EKG9;A0ARB7;Q8M943	311	12	CID		161.81	2.51303e-13	0	1	55		1	2170.05	-2.1941	18/213	pps_Medicago_trypsin_rep2.mgf
	High	MPTFFETFPVVLVDGDGIVR	Q8M9R9;A9L9C2;A9XVM4;E2EKG6;A6YAC4;B7T460;E2EKH0;Q8MA49;A9XVP0;Q6EYH6;A6YAG7;A6YAD2;E2EKG9;A0ARB3;A6YAI2;Q8M943	478	16	CID		155.84	6.414e-13	0	1	53		1	2239.13	-6.37805	16/182	pps_Medicago_trypsin_rep2.mgf
	High	LAFYDYIGNNPAKGGLFR	Q8M9R9;A9L9C2;A9XVM4;E2EKG6;Q67I94;A6YAC4;B7T460;Q3ZPR4;B0LNG6;A9QBU8;E2EKH0;E2EKG7;Q8MA49;B0LNR3;A4GGH0;A6YAG7;Q3ZPS7;A6YAD2;A0ARB3;A6YAI2;A0ARB7;Q8M943;D8KWX3;D8KX21	797	24	CID		74.66	8.93797e-05	0	1	54	35	1	2016.02	-8.86789	14/167	pps_Medicago_trypsin_rep2.mgf
	High	AQLGEIFELDR	A9L9C2;A9XVM4;E2EKG6;Q67I94;A6YAC4;B7T460;Q3ZPR4;B0LNG6;A9QBU8;E2EKH0;E2EKG7;Q8MA49;B0LNR3;A4GGH0;A9XVP0;B4Y1W7;Q6EYH6;A6YAG7;Q3ZPS7;A6YAD2;E2EKG9;A0ARB3;A6YAI2	686	23	CID		63.25	0.00116618		2	53		1	1290.66	-10.6235	8/109	pps_Medicago_trypsin_rep2.mgf
	High	RAQLGEIFELDR	A9L9C2;A9XVM4;E2EKG6;Q67I94;A6YAC4;B7T460;Q3ZPR4;B0LNG6;A9QBU8;E2EKH0;E2EKG7;Q8MA49;B0LNR3;A4GGH0;A9XVP0;B4Y1W7;Q6EYH6;A6YAG7;Q3ZPS7;A6YAD2;E2EKG9;A0ARB3;A6YAI2	686	23	CID		61.91	0.00165014		2	54		1	1446.76	-9.97493	14/121	pps_Medicago_trypsin_rep2.mgf
	Medium	YQWDQGYFQQEIYR	Q8M9R9;A9L9C2;A9XVM4;E2EKG6;Q67I94;A6YAC4;B7T460;Q3ZPR4;B0LNG6;A9QBU8;E2EKH0;E2EKG7;Q8MA49;B0LNR3;A4GGH0;A9XVP0;Q6EYH6;Q3ZPS7;A6YAD2;E2EKG9;A0ARB7;Q8M943	611	22	CID		50.03	0.0196627		3	52	32	1	1923.85	-8.97747	10/145	pps_Medicago_trypsin_rep2.mgf
	Low	RMPTFFETFPVVLVDGDGIVR	Q8M9R9;A9L9C2;A9XVM4;E2EKG6;A6YAC4;B7T460;E2EKH0;Q8MA49;A9XVP0;Q6EYH6;A6YAG7;A6YAD2;E2EKG9;A0ARB3;A6YAI2;Q8M943	478	16	CID		39.12	0.334535	0	1	54	43	1	2395.23	-7.56321	9/230	pps_Medicago_trypsin_rep2.mgf
	Low	YQWDQGYFQQEIYRR	Q8M9R9;A9L9C2;A9XVM4;E2EKG6;Q67I94;A6YAC4;B7T460;Q3ZPR4;B0LNG6;A9QBU8;E2EKH0;E2EKG7;Q8MA49;B0LNR3;A4GGH0;A9XVP0;Q6EYH6;Q3ZPS7;A6YAD2;E2EKG9;A0ARB7;Q8M943	601	22	CID		32.71	1.52265		3	54	30	1	2079.93	-19.083	9/156	pps_Medicago_trypsin_rep2.mgf
	Low	VGAGIAENQSLSEAWSK	A6YAC4	1	1	CID		30.77	1.94558	0	1	53	32	1	1746.82	-24.6795	7/165	pps_Medicago_trypsin_rep2.mgf
	Low	ADVPFRR	Q8M9R9;A9L9C2;A9XVM4;E2EKG6;Q67I94;A6YAC4;B7T460;Q3ZPR4;B0LNG6;A9QBU8;E2EKH0;E2EKG7;Q8MA49;A4GGH0;A9XVP0;B4Y1W7;Q6EYH6;A6YAG7;Q3ZPS7;A6YAD2;E2EKG9;A0ARB3;A6YAI2;A0ARB7;Q8M943;Q71KN1;D8KWX3;D8KX21	814	28	CID		30.03	2.67118	0	1	54	40	1	860.445	-33.4842	4/55	pps_Medicago_trypsin_rep2.mgf
	Low	AQLGEIFELDRATLK	A9L9C2;A9XVM4;E2EKG6;Q67I94;A6YAC4;Q3ZPR4;B0LNG6;A9QBU8;E2EKH0;E2EKG7;Q8MA49;B0LNR3;A4GGH0;A9XVP0;B4Y1W7;Q6EYH6;A6YAG7;Q3ZPS7;A6YAD2;E2EKG9;A0ARB3;A6YAI2	661	22	CID		26.56	5.47552	0	1	53	36	1	1703.91	-12.5308	11/156	pps_Medicago_trypsin_rep2.mgf
	Low	VGAGIAENQSLSEAWSKIPEK	A6YAC4	1	1	CID		11.67	174.614		7	54	31	1	2214.09	-24.8825	8/213	pps_Medicago_trypsin_rep2.mgf
E2EKG7	33.45	10	10	293	31.9099	6.80029	354.409	Thylakoid structural protein (Fragment) OS=Schisandra sp. SM-2010 GN=psbB PE=2 SV=1 - [E2EKG7_9MAGN]
	Confidence Icon	Sequence	Protein Accessions	# Proteins	# Protein Groups	Activation Type	Modifications	IonScore	Exp Value	Δ Score	Rank	Identity High	Homology Threshold	Charge	m/z [Da]	ΔM [ppm]	Ions Matched	Spectrum File
	High	AGSMDNGDGIAVGWLGHPIFR	Q8M9R9;Q67I94;A6YAC4;A9QBU8;E2EKG7;A4GGH0;A9XVP0;Q6EYH6;A6YAG7;E2EKG9;A0ARB7;Q8M943	311	12	CID		161.81	2.51303e-13	0	1	55		1	2170.05	-2.1941	18/213	pps_Medicago_trypsin_rep2.mgf
	High	MPTFFETFPVVLVxGDGIVR	E2EKG7	1	1	CID	X14(D)	155.84	6.414e-13		3	53		1	2239.13	-6.37805	16/182	pps_Medicago_trypsin_rep2.mgf
	High	LAFYDYIGNNPAKGGLFR	Q8M9R9;A9L9C2;A9XVM4;E2EKG6;Q67I94;A6YAC4;B7T460;Q3ZPR4;B0LNG6;A9QBU8;E2EKH0;E2EKG7;Q8MA49;B0LNR3;A4GGH0;A6YAG7;Q3ZPS7;A6YAD2;A0ARB3;A6YAI2;A0ARB7;Q8M943;D8KWX3;D8KX21	797	24	CID		74.66	8.93797e-05	0	1	54	35	1	2016.02	-8.86789	14/167	pps_Medicago_trypsin_rep2.mgf
	High	AQLGEIFELDR	A9L9C2;A9XVM4;E2EKG6;Q67I94;A6YAC4;B7T460;Q3ZPR4;B0LNG6;A9QBU8;E2EKH0;E2EKG7;Q8MA49;B0LNR3;A4GGH0;A9XVP0;B4Y1W7;Q6EYH6;A6YAG7;Q3ZPS7;A6YAD2;E2EKG9;A0ARB3;A6YAI2	686	23	CID		63.25	0.00116618		2	53		1	1290.66	-10.6235	8/109	pps_Medicago_trypsin_rep2.mgf
	High	RAQLGEIFELDR	A9L9C2;A9XVM4;E2EKG6;Q67I94;A6YAC4;B7T460;Q3ZPR4;B0LNG6;A9QBU8;E2EKH0;E2EKG7;Q8MA49;B0LNR3;A4GGH0;A9XVP0;B4Y1W7;Q6EYH6;A6YAG7;Q3ZPS7;A6YAD2;E2EKG9;A0ARB3;A6YAI2	686	23	CID		61.91	0.00165014		2	54		1	1446.76	-9.97493	14/121	pps_Medicago_trypsin_rep2.mgf
	Medium	YQWDQGYFQQEIYR	Q8M9R9;A9L9C2;A9XVM4;E2EKG6;Q67I94;A6YAC4;B7T460;Q3ZPR4;B0LNG6;A9QBU8;E2EKH0;E2EKG7;Q8MA49;B0LNR3;A4GGH0;A9XVP0;Q6EYH6;Q3ZPS7;A6YAD2;E2EKG9;A0ARB7;Q8M943	611	22	CID		50.03	0.0196627		3	52	32	1	1923.85	-8.97747	10/145	pps_Medicago_trypsin_rep2.mgf
	Low	RMPTFFETFPVVLVxGDGIVR	E2EKG7	1	1	CID	X15(D)	39.12	0.334535		3	54	43	1	2395.23	-7.56321	9/230	pps_Medicago_trypsin_rep2.mgf
	Low	YQWDQGYFQQEIYRR	Q8M9R9;A9L9C2;A9XVM4;E2EKG6;Q67I94;A6YAC4;B7T460;Q3ZPR4;B0LNG6;A9QBU8;E2EKH0;E2EKG7;Q8MA49;B0LNR3;A4GGH0;A9XVP0;Q6EYH6;Q3ZPS7;A6YAD2;E2EKG9;A0ARB7;Q8M943	601	22	CID		32.71	1.52265		3	54	30	1	2079.93	-19.083	9/156	pps_Medicago_trypsin_rep2.mgf
	Low	ADVPFRR	Q8M9R9;A9L9C2;A9XVM4;E2EKG6;Q67I94;A6YAC4;B7T460;Q3ZPR4;B0LNG6;A9QBU8;E2EKH0;E2EKG7;Q8MA49;A4GGH0;A9XVP0;B4Y1W7;Q6EYH6;A6YAG7;Q3ZPS7;A6YAD2;E2EKG9;A0ARB3;A6YAI2;A0ARB7;Q8M943;Q71KN1;D8KWX3;D8KX21	814	28	CID		30.03	2.67118	0	1	54	40	1	860.445	-33.4842	4/55	pps_Medicago_trypsin_rep2.mgf
	Low	AQLGEIFELDRATLK	A9L9C2;A9XVM4;E2EKG6;Q67I94;A6YAC4;Q3ZPR4;B0LNG6;A9QBU8;E2EKH0;E2EKG7;Q8MA49;B0LNR3;A4GGH0;A9XVP0;B4Y1W7;Q6EYH6;A6YAG7;Q3ZPS7;A6YAD2;E2EKG9;A0ARB3;A6YAI2	661	22	CID		26.56	5.47552	0	1	53	36	1	1703.91	-12.5308	11/156	pps_Medicago_trypsin_rep2.mgf
A9XVP0	19.29	10	10	508	56.0443	6.69775	354.409	Photosystem II CP47 chlorophyll apoprotein OS=Leonia glycycarpa GN=psbB PE=4 SV=1 - [A9XVP0_9ROSI]
	Confidence Icon	Sequence	Protein Accessions	# Proteins	# Protein Groups	Activation Type	Modifications	IonScore	Exp Value	Δ Score	Rank	Identity High	Homology Threshold	Charge	m/z [Da]	ΔM [ppm]	Ions Matched	Spectrum File
	High	AGSMDNGDGIAVGWLGHPIFR	Q8M9R9;Q67I94;A6YAC4;A9QBU8;E2EKG7;A4GGH0;A9XVP0;Q6EYH6;A6YAG7;E2EKG9;A0ARB7;Q8M943	311	12	CID		161.81	2.51303e-13	0	1	55		1	2170.05	-2.1941	18/213	pps_Medicago_trypsin_rep2.mgf
	High	MPTFFETFPVVLVDGDGIVR	Q8M9R9;A9L9C2;A9XVM4;E2EKG6;A6YAC4;B7T460;E2EKH0;Q8MA49;A9XVP0;Q6EYH6;A6YAG7;A6YAD2;E2EKG9;A0ARB3;A6YAI2;Q8M943	478	16	CID		155.84	6.414e-13	0	1	53		1	2239.13	-6.37805	16/182	pps_Medicago_trypsin_rep2.mgf
	High	LAFYDYIxNNPAKGGLFR	A9XVP0	1	1	CID	X8(G)	74.66	8.93797e-05		3	54	35	1	2016.02	-8.86789	14/167	pps_Medicago_trypsin_rep2.mgf
	High	AQLGEIFELDR	A9L9C2;A9XVM4;E2EKG6;Q67I94;A6YAC4;B7T460;Q3ZPR4;B0LNG6;A9QBU8;E2EKH0;E2EKG7;Q8MA49;B0LNR3;A4GGH0;A9XVP0;B4Y1W7;Q6EYH6;A6YAG7;Q3ZPS7;A6YAD2;E2EKG9;A0ARB3;A6YAI2	686	23	CID		63.25	0.00116618		2	53		1	1290.66	-10.6235	8/109	pps_Medicago_trypsin_rep2.mgf
	High	RAQLGEIFELDR	A9L9C2;A9XVM4;E2EKG6;Q67I94;A6YAC4;B7T460;Q3ZPR4;B0LNG6;A9QBU8;E2EKH0;E2EKG7;Q8MA49;B0LNR3;A4GGH0;A9XVP0;B4Y1W7;Q6EYH6;A6YAG7;Q3ZPS7;A6YAD2;E2EKG9;A0ARB3;A6YAI2	686	23	CID		61.91	0.00165014		2	54		1	1446.76	-9.97493	14/121	pps_Medicago_trypsin_rep2.mgf
	Medium	YQWDQGYFQQEIYR	Q8M9R9;A9L9C2;A9XVM4;E2EKG6;Q67I94;A6YAC4;B7T460;Q3ZPR4;B0LNG6;A9QBU8;E2EKH0;E2EKG7;Q8MA49;B0LNR3;A4GGH0;A9XVP0;Q6EYH6;Q3ZPS7;A6YAD2;E2EKG9;A0ARB7;Q8M943	611	22	CID		50.03	0.0196627		3	52	32	1	1923.85	-8.97747	10/145	pps_Medicago_trypsin_rep2.mgf
	Low	RMPTFFETFPVVLVDGDGIVR	Q8M9R9;A9L9C2;A9XVM4;E2EKG6;A6YAC4;B7T460;E2EKH0;Q8MA49;A9XVP0;Q6EYH6;A6YAG7;A6YAD2;E2EKG9;A0ARB3;A6YAI2;Q8M943	478	16	CID		39.12	0.334535	0	1	54	43	1	2395.23	-7.56321	9/230	pps_Medicago_trypsin_rep2.mgf
	Low	YQWDQGYFQQEIYRR	Q8M9R9;A9L9C2;A9XVM4;E2EKG6;Q67I94;A6YAC4;B7T460;Q3ZPR4;B0LNG6;A9QBU8;E2EKH0;E2EKG7;Q8MA49;B0LNR3;A4GGH0;A9XVP0;Q6EYH6;Q3ZPS7;A6YAD2;E2EKG9;A0ARB7;Q8M943	601	22	CID		32.71	1.52265		3	54	30	1	2079.93	-19.083	9/156	pps_Medicago_trypsin_rep2.mgf
	Low	ADVPFRR	Q8M9R9;A9L9C2;A9XVM4;E2EKG6;Q67I94;A6YAC4;B7T460;Q3ZPR4;B0LNG6;A9QBU8;E2EKH0;E2EKG7;Q8MA49;A4GGH0;A9XVP0;B4Y1W7;Q6EYH6;A6YAG7;Q3ZPS7;A6YAD2;E2EKG9;A0ARB3;A6YAI2;A0ARB7;Q8M943;Q71KN1;D8KWX3;D8KX21	814	28	CID		30.03	2.67118	0	1	54	40	1	860.445	-33.4842	4/55	pps_Medicago_trypsin_rep2.mgf
	Low	AQLGEIFELDRATLK	A9L9C2;A9XVM4;E2EKG6;Q67I94;A6YAC4;Q3ZPR4;B0LNG6;A9QBU8;E2EKH0;E2EKG7;Q8MA49;B0LNR3;A4GGH0;A9XVP0;B4Y1W7;Q6EYH6;A6YAG7;Q3ZPS7;A6YAD2;E2EKG9;A0ARB3;A6YAI2	661	22	CID		26.56	5.47552	0	1	53	36	1	1703.91	-12.5308	11/156	pps_Medicago_trypsin_rep2.mgf
Q6EYH6	23.09	12	11	498	54.8067	6.48096	354.409	Photosystem II cp47 protein (Fragment) OS=Nelumbo lutea GN=psbB PE=4 SV=1 - [Q6EYH6_NELLU]
	Confidence Icon	Sequence	Protein Accessions	# Proteins	# Protein Groups	Activation Type	Modifications	IonScore	Exp Value	Δ Score	Rank	Identity High	Homology Threshold	Charge	m/z [Da]	ΔM [ppm]	Ions Matched	Spectrum File
	High	AGSMDNGDGIAVGWLGHPIFR	Q8M9R9;Q67I94;A6YAC4;A9QBU8;E2EKG7;A4GGH0;A9XVP0;Q6EYH6;A6YAG7;E2EKG9;A0ARB7;Q8M943	311	12	CID		161.81	2.51303e-13	0	1	55		1	2170.05	-2.1941	18/213	pps_Medicago_trypsin_rep2.mgf
	High	MPTFFETFPVVLVDGDGIVR	Q8M9R9;A9L9C2;A9XVM4;E2EKG6;A6YAC4;B7T460;E2EKH0;Q8MA49;A9XVP0;Q6EYH6;A6YAG7;A6YAD2;E2EKG9;A0ARB3;A6YAI2;Q8M943	478	16	CID		155.84	6.414e-13	0	1	53		1	2239.13	-6.37805	16/182	pps_Medicago_trypsin_rep2.mgf
	High	LAFYDYIGNNPAxGGLFR	Q6EYH6	1	1	CID	X13(K)	74.66	8.93797e-05		2	54	35	1	2016.02	-8.86789	14/167	pps_Medicago_trypsin_rep2.mgf
	High	LAFYDYIGNNPAxGGLFR	Q6EYH6	1	1	CID	X13(Q)	74.66	8.93797e-05		5	54	35	1	2016.02	9.18256	14/167	pps_Medicago_trypsin_rep2.mgf
	High	AQLGEIFELDR	A9L9C2;A9XVM4;E2EKG6;Q67I94;A6YAC4;B7T460;Q3ZPR4;B0LNG6;A9QBU8;E2EKH0;E2EKG7;Q8MA49;B0LNR3;A4GGH0;A9XVP0;B4Y1W7;Q6EYH6;A6YAG7;Q3ZPS7;A6YAD2;E2EKG9;A0ARB3;A6YAI2	686	23	CID		63.25	0.00116618		2	53		1	1290.66	-10.6235	8/109	pps_Medicago_trypsin_rep2.mgf
	High	RAQLGEIFELDR	A9L9C2;A9XVM4;E2EKG6;Q67I94;A6YAC4;B7T460;Q3ZPR4;B0LNG6;A9QBU8;E2EKH0;E2EKG7;Q8MA49;B0LNR3;A4GGH0;A9XVP0;B4Y1W7;Q6EYH6;A6YAG7;Q3ZPS7;A6YAD2;E2EKG9;A0ARB3;A6YAI2	686	23	CID		61.91	0.00165014		2	54		1	1446.76	-9.97493	14/121	pps_Medicago_trypsin_rep2.mgf
	Medium	YQWDQGYFQQEIYR	Q8M9R9;A9L9C2;A9XVM4;E2EKG6;Q67I94;A6YAC4;B7T460;Q3ZPR4;B0LNG6;A9QBU8;E2EKH0;E2EKG7;Q8MA49;B0LNR3;A4GGH0;A9XVP0;Q6EYH6;Q3ZPS7;A6YAD2;E2EKG9;A0ARB7;Q8M943	611	22	CID		50.03	0.0196627		3	52	32	1	1923.85	-8.97747	10/145	pps_Medicago_trypsin_rep2.mgf
	Low	RMPTFFETFPVVLVDGDGIVR	Q8M9R9;A9L9C2;A9XVM4;E2EKG6;A6YAC4;B7T460;E2EKH0;Q8MA49;A9XVP0;Q6EYH6;A6YAG7;A6YAD2;E2EKG9;A0ARB3;A6YAI2;Q8M943	478	16	CID		39.12	0.334535	0	1	54	43	1	2395.23	-7.56321	9/230	pps_Medicago_trypsin_rep2.mgf
	Low	YQWDQGYFQQEIYRR	Q8M9R9;A9L9C2;A9XVM4;E2EKG6;Q67I94;A6YAC4;B7T460;Q3ZPR4;B0LNG6;A9QBU8;E2EKH0;E2EKG7;Q8MA49;B0LNR3;A4GGH0;A9XVP0;Q6EYH6;Q3ZPS7;A6YAD2;E2EKG9;A0ARB7;Q8M943	601	22	CID		32.71	1.52265		3	54	30	1	2079.93	-19.083	9/156	pps_Medicago_trypsin_rep2.mgf
	Low	VGAGLAENQSLSEAWSK	A9XVM4;Q8MA49;Q6EYH6;A6YAG7	44	4	CID		30.77	1.94558		5	53	32	1	1746.82	-24.6795	7/165	pps_Medicago_trypsin_rep2.mgf
	Low	ADVPFRR	Q8M9R9;A9L9C2;A9XVM4;E2EKG6;Q67I94;A6YAC4;B7T460;Q3ZPR4;B0LNG6;A9QBU8;E2EKH0;E2EKG7;Q8MA49;A4GGH0;A9XVP0;B4Y1W7;Q6EYH6;A6YAG7;Q3ZPS7;A6YAD2;E2EKG9;A0ARB3;A6YAI2;A0ARB7;Q8M943;Q71KN1;D8KWX3;D8KX21	814	28	CID		30.03	2.67118	0	1	54	40	1	860.445	-33.4842	4/55	pps_Medicago_trypsin_rep2.mgf
	Low	AQLGEIFELDRATLK	A9L9C2;A9XVM4;E2EKG6;Q67I94;A6YAC4;Q3ZPR4;B0LNG6;A9QBU8;E2EKH0;E2EKG7;Q8MA49;B0LNR3;A4GGH0;A9XVP0;B4Y1W7;Q6EYH6;A6YAG7;Q3ZPS7;A6YAD2;E2EKG9;A0ARB3;A6YAI2	661	22	CID		26.56	5.47552	0	1	53	36	1	1703.91	-12.5308	11/156	pps_Medicago_trypsin_rep2.mgf
A6YAG7	25	11	11	460	50.7657	6.91748	354.409	Photosystem II CP47 chlorophyll apoprotein (Fragment) OS=Peridiscus lucidus GN=psbB PE=4 SV=1 - [A6YAG7_9MAGN]
	Confidence Icon	Sequence	Protein Accessions	# Proteins	# Protein Groups	Activation Type	Modifications	IonScore	Exp Value	Δ Score	Rank	Identity High	Homology Threshold	Charge	m/z [Da]	ΔM [ppm]	Ions Matched	Spectrum File
	High	AGSMDNGDGIAVGWLGHPIFR	Q8M9R9;Q67I94;A6YAC4;A9QBU8;E2EKG7;A4GGH0;A9XVP0;Q6EYH6;A6YAG7;E2EKG9;A0ARB7;Q8M943	311	12	CID		161.81	2.51303e-13	0	1	55		1	2170.05	-2.1941	18/213	pps_Medicago_trypsin_rep2.mgf
	High	MPTFFETFPVVLVDGDGIVR	Q8M9R9;A9L9C2;A9XVM4;E2EKG6;A6YAC4;B7T460;E2EKH0;Q8MA49;A9XVP0;Q6EYH6;A6YAG7;A6YAD2;E2EKG9;A0ARB3;A6YAI2;Q8M943	478	16	CID		155.84	6.414e-13	0	1	53		1	2239.13	-6.37805	16/182	pps_Medicago_trypsin_rep2.mgf
	High	LAFYDYIGNNPAKGGLFR	Q8M9R9;A9L9C2;A9XVM4;E2EKG6;Q67I94;A6YAC4;B7T460;Q3ZPR4;B0LNG6;A9QBU8;E2EKH0;E2EKG7;Q8MA49;B0LNR3;A4GGH0;A6YAG7;Q3ZPS7;A6YAD2;A0ARB3;A6YAI2;A0ARB7;Q8M943;D8KWX3;D8KX21	797	24	CID		74.66	8.93797e-05	0	1	54	35	1	2016.02	-8.86789	14/167	pps_Medicago_trypsin_rep2.mgf
	High	AQLGEIFELDR	A9L9C2;A9XVM4;E2EKG6;Q67I94;A6YAC4;B7T460;Q3ZPR4;B0LNG6;A9QBU8;E2EKH0;E2EKG7;Q8MA49;B0LNR3;A4GGH0;A9XVP0;B4Y1W7;Q6EYH6;A6YAG7;Q3ZPS7;A6YAD2;E2EKG9;A0ARB3;A6YAI2	686	23	CID		63.25	0.00116618		2	53		1	1290.66	-10.6235	8/109	pps_Medicago_trypsin_rep2.mgf
	High	RAQLGEIFELDR	A9L9C2;A9XVM4;E2EKG6;Q67I94;A6YAC4;B7T460;Q3ZPR4;B0LNG6;A9QBU8;E2EKH0;E2EKG7;Q8MA49;B0LNR3;A4GGH0;A9XVP0;B4Y1W7;Q6EYH6;A6YAG7;Q3ZPS7;A6YAD2;E2EKG9;A0ARB3;A6YAI2	686	23	CID		61.91	0.00165014		2	54		1	1446.76	-9.97493	14/121	pps_Medicago_trypsin_rep2.mgf
	Medium	YQWDQGYFQKEIYR	A6YAG7	1	1	CID		50.03	0.0196627		2	52	32	1	1923.85	-27.8927	10/145	pps_Medicago_trypsin_rep2.mgf
	Low	RMPTFFETFPVVLVDGDGIVR	Q8M9R9;A9L9C2;A9XVM4;E2EKG6;A6YAC4;B7T460;E2EKH0;Q8MA49;A9XVP0;Q6EYH6;A6YAG7;A6YAD2;E2EKG9;A0ARB3;A6YAI2;Q8M943	478	16	CID		39.12	0.334535	0	1	54	43	1	2395.23	-7.56321	9/230	pps_Medicago_trypsin_rep2.mgf
	Low	YQWDQGYFQKEIYRR	A6YAG7	1	1	CID		32.71	1.52265		2	54	30	1	2079.93	-36.5788	9/156	pps_Medicago_trypsin_rep2.mgf
	Low	VGAGLAENQSLSEAWSK	A9XVM4;Q8MA49;Q6EYH6;A6YAG7	44	4	CID		30.77	1.94558		5	53	32	1	1746.82	-24.6795	7/165	pps_Medicago_trypsin_rep2.mgf
	Low	ADVPFRR	Q8M9R9;A9L9C2;A9XVM4;E2EKG6;Q67I94;A6YAC4;B7T460;Q3ZPR4;B0LNG6;A9QBU8;E2EKH0;E2EKG7;Q8MA49;A4GGH0;A9XVP0;B4Y1W7;Q6EYH6;A6YAG7;Q3ZPS7;A6YAD2;E2EKG9;A0ARB3;A6YAI2;A0ARB7;Q8M943;Q71KN1;D8KWX3;D8KX21	814	28	CID		30.03	2.67118	0	1	54	40	1	860.445	-33.4842	4/55	pps_Medicago_trypsin_rep2.mgf
	Low	AQLGEIFELDRATLK	A9L9C2;A9XVM4;E2EKG6;Q67I94;A6YAC4;Q3ZPR4;B0LNG6;A9QBU8;E2EKH0;E2EKG7;Q8MA49;B0LNR3;A4GGH0;A9XVP0;B4Y1W7;Q6EYH6;A6YAG7;Q3ZPS7;A6YAD2;E2EKG9;A0ARB3;A6YAI2	661	22	CID		26.56	5.47552	0	1	53	36	1	1703.91	-12.5308	11/156	pps_Medicago_trypsin_rep2.mgf
E2EKG9	22.63	10	10	433	47.4403	6.32861	354.409	Thylakoid structural protein (Fragment) OS=Canella sp. SM-2010 GN=psbB PE=2 SV=1 - [E2EKG9_9MAGN]
	Confidence Icon	Sequence	Protein Accessions	# Proteins	# Protein Groups	Activation Type	Modifications	IonScore	Exp Value	Δ Score	Rank	Identity High	Homology Threshold	Charge	m/z [Da]	ΔM [ppm]	Ions Matched	Spectrum File
	High	AGSMDNGDGIAVGWLGHPIFR	Q8M9R9;Q67I94;A6YAC4;A9QBU8;E2EKG7;A4GGH0;A9XVP0;Q6EYH6;A6YAG7;E2EKG9;A0ARB7;Q8M943	311	12	CID		161.81	2.51303e-13	0	1	55		1	2170.05	-2.1941	18/213	pps_Medicago_trypsin_rep2.mgf
	High	MPTFFETFPVVLVDGDGIVR	Q8M9R9;A9L9C2;A9XVM4;E2EKG6;A6YAC4;B7T460;E2EKH0;Q8MA49;A9XVP0;Q6EYH6;A6YAG7;A6YAD2;E2EKG9;A0ARB3;A6YAI2;Q8M943	478	16	CID		155.84	6.414e-13	0	1	53		1	2239.13	-6.37805	16/182	pps_Medicago_trypsin_rep2.mgf
	High	LAFxDYIGNNPAKGGLFR	E2EKG9	2	1	CID	X4(Y)	74.66	8.93797e-05		4	54	35	1	2016.02	-8.86789	14/167	pps_Medicago_trypsin_rep2.mgf
	High	AQLGEIFELDR	A9L9C2;A9XVM4;E2EKG6;Q67I94;A6YAC4;B7T460;Q3ZPR4;B0LNG6;A9QBU8;E2EKH0;E2EKG7;Q8MA49;B0LNR3;A4GGH0;A9XVP0;B4Y1W7;Q6EYH6;A6YAG7;Q3ZPS7;A6YAD2;E2EKG9;A0ARB3;A6YAI2	686	23	CID		63.25	0.00116618		2	53		1	1290.66	-10.6235	8/109	pps_Medicago_trypsin_rep2.mgf
	High	RAQLGEIFELDR	A9L9C2;A9XVM4;E2EKG6;Q67I94;A6YAC4;B7T460;Q3ZPR4;B0LNG6;A9QBU8;E2EKH0;E2EKG7;Q8MA49;B0LNR3;A4GGH0;A9XVP0;B4Y1W7;Q6EYH6;A6YAG7;Q3ZPS7;A6YAD2;E2EKG9;A0ARB3;A6YAI2	686	23	CID		61.91	0.00165014		2	54		1	1446.76	-9.97493	14/121	pps_Medicago_trypsin_rep2.mgf
	Medium	YQWDQGYFQQEIYR	Q8M9R9;A9L9C2;A9XVM4;E2EKG6;Q67I94;A6YAC4;B7T460;Q3ZPR4;B0LNG6;A9QBU8;E2EKH0;E2EKG7;Q8MA49;B0LNR3;A4GGH0;A9XVP0;Q6EYH6;Q3ZPS7;A6YAD2;E2EKG9;A0ARB7;Q8M943	611	22	CID		50.03	0.0196627		3	52	32	1	1923.85	-8.97747	10/145	pps_Medicago_trypsin_rep2.mgf
	Low	RMPTFFETFPVVLVDGDGIVR	Q8M9R9;A9L9C2;A9XVM4;E2EKG6;A6YAC4;B7T460;E2EKH0;Q8MA49;A9XVP0;Q6EYH6;A6YAG7;A6YAD2;E2EKG9;A0ARB3;A6YAI2;Q8M943	478	16	CID		39.12	0.334535	0	1	54	43	1	2395.23	-7.56321	9/230	pps_Medicago_trypsin_rep2.mgf
	Low	YQWDQGYFQQEIYRR	Q8M9R9;A9L9C2;A9XVM4;E2EKG6;Q67I94;A6YAC4;B7T460;Q3ZPR4;B0LNG6;A9QBU8;E2EKH0;E2EKG7;Q8MA49;B0LNR3;A4GGH0;A9XVP0;Q6EYH6;Q3ZPS7;A6YAD2;E2EKG9;A0ARB7;Q8M943	601	22	CID		32.71	1.52265		3	54	30	1	2079.93	-19.083	9/156	pps_Medicago_trypsin_rep2.mgf
	Low	ADVPFRR	Q8M9R9;A9L9C2;A9XVM4;E2EKG6;Q67I94;A6YAC4;B7T460;Q3ZPR4;B0LNG6;A9QBU8;E2EKH0;E2EKG7;Q8MA49;A4GGH0;A9XVP0;B4Y1W7;Q6EYH6;A6YAG7;Q3ZPS7;A6YAD2;E2EKG9;A0ARB3;A6YAI2;A0ARB7;Q8M943;Q71KN1;D8KWX3;D8KX21	814	28	CID		30.03	2.67118	0	1	54	40	1	860.445	-33.4842	4/55	pps_Medicago_trypsin_rep2.mgf
	Low	AQLGEIFELDRATLK	A9L9C2;A9XVM4;E2EKG6;Q67I94;A6YAC4;Q3ZPR4;B0LNG6;A9QBU8;E2EKH0;E2EKG7;Q8MA49;B0LNR3;A4GGH0;A9XVP0;B4Y1W7;Q6EYH6;A6YAG7;Q3ZPS7;A6YAD2;E2EKG9;A0ARB3;A6YAI2	661	22	CID		26.56	5.47552	0	1	53	36	1	1703.91	-12.5308	11/156	pps_Medicago_trypsin_rep2.mgf
A0ARB7	19.72	10	10	497	54.5967	6.85889	354.409	Photosystem II CP47 protein (Fragment) OS=Campynema lineare GN=psbB PE=4 SV=1 - [A0ARB7_9LILI]
	Confidence Icon	Sequence	Protein Accessions	# Proteins	# Protein Groups	Activation Type	Modifications	IonScore	Exp Value	Δ Score	Rank	Identity High	Homology Threshold	Charge	m/z [Da]	ΔM [ppm]	Ions Matched	Spectrum File
	High	AGSMDNGDGIAVGWLGHPIFR	Q8M9R9;Q67I94;A6YAC4;A9QBU8;E2EKG7;A4GGH0;A9XVP0;Q6EYH6;A6YAG7;E2EKG9;A0ARB7;Q8M943	311	12	CID		161.81	2.51303e-13	0	1	55		1	2170.05	-2.1941	18/213	pps_Medicago_trypsin_rep2.mgf
	High	MPTFFETFPVVLVDGxGIVR	A0ARB7	1	1	CID	X16(D)	155.84	6.414e-13		2	53		1	2239.13	-6.37805	16/180	pps_Medicago_trypsin_rep2.mgf
	High	LAFYDYIGNNPAKGGLFR	Q8M9R9;A9L9C2;A9XVM4;E2EKG6;Q67I94;A6YAC4;B7T460;Q3ZPR4;B0LNG6;A9QBU8;E2EKH0;E2EKG7;Q8MA49;B0LNR3;A4GGH0;A6YAG7;Q3ZPS7;A6YAD2;A0ARB3;A6YAI2;A0ARB7;Q8M943;D8KWX3;D8KX21	797	24	CID		74.66	8.93797e-05	0	1	54	35	1	2016.02	-8.86789	14/167	pps_Medicago_trypsin_rep2.mgf
	High	AQLGEIFELxR	A0ARB7;Q8M943	3	2	CID	X10(D)	63.25	0.00116618		3	53		1	1290.66	-10.6235	8/107	pps_Medicago_trypsin_rep2.mgf
	High	RAQLGEIFELxR	A0ARB7;Q8M943	3	2	CID	X11(D)	61.91	0.00165014		3	54		1	1446.76	-9.97493	14/119	pps_Medicago_trypsin_rep2.mgf
	Medium	YQWDQGYFQQEIYR	Q8M9R9;A9L9C2;A9XVM4;E2EKG6;Q67I94;A6YAC4;B7T460;Q3ZPR4;B0LNG6;A9QBU8;E2EKH0;E2EKG7;Q8MA49;B0LNR3;A4GGH0;A9XVP0;Q6EYH6;Q3ZPS7;A6YAD2;E2EKG9;A0ARB7;Q8M943	611	22	CID		50.03	0.0196627		3	52	32	1	1923.85	-8.97747	10/145	pps_Medicago_trypsin_rep2.mgf
	Low	RMPTFFETFPVVLVDGxGIVR	A0ARB7	1	1	CID	X17(D)	39.12	0.334535		2	54	43	1	2395.23	-7.56321	9/228	pps_Medicago_trypsin_rep2.mgf
	Low	YQWDQGYFQQEIYRR	Q8M9R9;A9L9C2;A9XVM4;E2EKG6;Q67I94;A6YAC4;B7T460;Q3ZPR4;B0LNG6;A9QBU8;E2EKH0;E2EKG7;Q8MA49;B0LNR3;A4GGH0;A9XVP0;Q6EYH6;Q3ZPS7;A6YAD2;E2EKG9;A0ARB7;Q8M943	601	22	CID		32.71	1.52265		3	54	30	1	2079.93	-19.083	9/156	pps_Medicago_trypsin_rep2.mgf
	Low	ADVPFRR	Q8M9R9;A9L9C2;A9XVM4;E2EKG6;Q67I94;A6YAC4;B7T460;Q3ZPR4;B0LNG6;A9QBU8;E2EKH0;E2EKG7;Q8MA49;A4GGH0;A9XVP0;B4Y1W7;Q6EYH6;A6YAG7;Q3ZPS7;A6YAD2;E2EKG9;A0ARB3;A6YAI2;A0ARB7;Q8M943;Q71KN1;D8KWX3;D8KX21	814	28	CID		30.03	2.67118	0	1	54	40	1	860.445	-33.4842	4/55	pps_Medicago_trypsin_rep2.mgf
	Low	AQLGEIFELxRATLK	A0ARB7	2	1	CID	X10(D)	26.56	5.47552		2	53	36	1	1703.91	-12.5308	11/156	pps_Medicago_trypsin_rep2.mgf
Q8M943	22.12	9	9	425	46.6536	6.37939	354.409	Thylakoid structural protein (Fragment) OS=Platanus racemosa GN=psbB PE=2 SV=1 - [Q8M943_9MAGN]
	Confidence Icon	Sequence	Protein Accessions	# Proteins	# Protein Groups	Activation Type	Modifications	IonScore	Exp Value	Δ Score	Rank	Identity High	Homology Threshold	Charge	m/z [Da]	ΔM [ppm]	Ions Matched	Spectrum File
	High	AGSMDNGDGIAVGWLGHPIFR	Q8M9R9;Q67I94;A6YAC4;A9QBU8;E2EKG7;A4GGH0;A9XVP0;Q6EYH6;A6YAG7;E2EKG9;A0ARB7;Q8M943	311	12	CID		161.81	2.51303e-13	0	1	55		1	2170.05	-2.1941	18/213	pps_Medicago_trypsin_rep2.mgf
	High	MPTFFETFPVVLVDGDGIVR	Q8M9R9;A9L9C2;A9XVM4;E2EKG6;A6YAC4;B7T460;E2EKH0;Q8MA49;A9XVP0;Q6EYH6;A6YAG7;A6YAD2;E2EKG9;A0ARB3;A6YAI2;Q8M943	478	16	CID		155.84	6.414e-13	0	1	53		1	2239.13	-6.37805	16/182	pps_Medicago_trypsin_rep2.mgf
	High	LAFYDYIGNNPAKGGLFR	Q8M9R9;A9L9C2;A9XVM4;E2EKG6;Q67I94;A6YAC4;B7T460;Q3ZPR4;B0LNG6;A9QBU8;E2EKH0;E2EKG7;Q8MA49;B0LNR3;A4GGH0;A6YAG7;Q3ZPS7;A6YAD2;A0ARB3;A6YAI2;A0ARB7;Q8M943;D8KWX3;D8KX21	797	24	CID		74.66	8.93797e-05	0	1	54	35	1	2016.02	-8.86789	14/167	pps_Medicago_trypsin_rep2.mgf
	High	AQLGEIFELxR	A0ARB7;Q8M943	3	2	CID	X10(D)	63.25	0.00116618		3	53		1	1290.66	-10.6235	8/107	pps_Medicago_trypsin_rep2.mgf
	High	RAQLGEIFELxR	A0ARB7;Q8M943	3	2	CID	X11(D)	61.91	0.00165014		3	54		1	1446.76	-9.97493	14/119	pps_Medicago_trypsin_rep2.mgf
	Medium	YQWDQGYFQQEIYR	Q8M9R9;A9L9C2;A9XVM4;E2EKG6;Q67I94;A6YAC4;B7T460;Q3ZPR4;B0LNG6;A9QBU8;E2EKH0;E2EKG7;Q8MA49;B0LNR3;A4GGH0;A9XVP0;Q6EYH6;Q3ZPS7;A6YAD2;E2EKG9;A0ARB7;Q8M943	611	22	CID		50.03	0.0196627		3	52	32	1	1923.85	-8.97747	10/145	pps_Medicago_trypsin_rep2.mgf
	Low	RMPTFFETFPVVLVDGDGIVR	Q8M9R9;A9L9C2;A9XVM4;E2EKG6;A6YAC4;B7T460;E2EKH0;Q8MA49;A9XVP0;Q6EYH6;A6YAG7;A6YAD2;E2EKG9;A0ARB3;A6YAI2;Q8M943	478	16	CID		39.12	0.334535	0	1	54	43	1	2395.23	-7.56321	9/230	pps_Medicago_trypsin_rep2.mgf
	Low	YQWDQGYFQQEIYRR	Q8M9R9;A9L9C2;A9XVM4;E2EKG6;Q67I94;A6YAC4;B7T460;Q3ZPR4;B0LNG6;A9QBU8;E2EKH0;E2EKG7;Q8MA49;B0LNR3;A4GGH0;A9XVP0;Q6EYH6;Q3ZPS7;A6YAD2;E2EKG9;A0ARB7;Q8M943	601	22	CID		32.71	1.52265		3	54	30	1	2079.93	-19.083	9/156	pps_Medicago_trypsin_rep2.mgf
	Low	ADVPFRR	Q8M9R9;A9L9C2;A9XVM4;E2EKG6;Q67I94;A6YAC4;B7T460;Q3ZPR4;B0LNG6;A9QBU8;E2EKH0;E2EKG7;Q8MA49;A4GGH0;A9XVP0;B4Y1W7;Q6EYH6;A6YAG7;Q3ZPS7;A6YAD2;E2EKG9;A0ARB3;A6YAI2;A0ARB7;Q8M943;Q71KN1;D8KWX3;D8KX21	814	28	CID		30.03	2.67118	0	1	54	40	1	860.445	-33.4842	4/55	pps_Medicago_trypsin_rep2.mgf
Q8MA49	25.33	11	11	454	49.8713	6.60986	343.839	Thylakoid structural protein (Fragment) OS=Cocculus laurifolius GN=psbB PE=2 SV=1 - [Q8MA49_9MAGN]
	Confidence Icon	Sequence	Protein Accessions	# Proteins	# Protein Groups	Activation Type	Modifications	IonScore	Exp Value	Δ Score	Rank	Identity High	Homology Threshold	Charge	m/z [Da]	ΔM [ppm]	Ions Matched	Spectrum File
	High	MPTFFETFPVVLVDGDGIVR	Q8M9R9;A9L9C2;A9XVM4;E2EKG6;A6YAC4;B7T460;E2EKH0;Q8MA49;A9XVP0;Q6EYH6;A6YAG7;A6YAD2;E2EKG9;A0ARB3;A6YAI2;Q8M943	478	16	CID		155.84	6.414e-13	0	1	53		1	2239.13	-6.37805	16/182	pps_Medicago_trypsin_rep2.mgf
	High	AGAmDNGDGIAVGWLGHPIFR	Q8MA49	19	1	CID	M4(Oxidation)	151.24	2.86549e-12		6	55		1	2170.05	-2.1964	17/209	pps_Medicago_trypsin_rep2.mgf
	High	LAFYDYIGNNPAKGGLFR	Q8M9R9;A9L9C2;A9XVM4;E2EKG6;Q67I94;A6YAC4;B7T460;Q3ZPR4;B0LNG6;A9QBU8;E2EKH0;E2EKG7;Q8MA49;B0LNR3;A4GGH0;A6YAG7;Q3ZPS7;A6YAD2;A0ARB3;A6YAI2;A0ARB7;Q8M943;D8KWX3;D8KX21	797	24	CID		74.66	8.93797e-05	0	1	54	35	1	2016.02	-8.86789	14/167	pps_Medicago_trypsin_rep2.mgf
	High	AQLGEIFELDR	A9L9C2;A9XVM4;E2EKG6;Q67I94;A6YAC4;B7T460;Q3ZPR4;B0LNG6;A9QBU8;E2EKH0;E2EKG7;Q8MA49;B0LNR3;A4GGH0;A9XVP0;B4Y1W7;Q6EYH6;A6YAG7;Q3ZPS7;A6YAD2;E2EKG9;A0ARB3;A6YAI2	686	23	CID		63.25	0.00116618		2	53		1	1290.66	-10.6235	8/109	pps_Medicago_trypsin_rep2.mgf
	High	RAQLGEIFELDR	A9L9C2;A9XVM4;E2EKG6;Q67I94;A6YAC4;B7T460;Q3ZPR4;B0LNG6;A9QBU8;E2EKH0;E2EKG7;Q8MA49;B0LNR3;A4GGH0;A9XVP0;B4Y1W7;Q6EYH6;A6YAG7;Q3ZPS7;A6YAD2;E2EKG9;A0ARB3;A6YAI2	686	23	CID		61.91	0.00165014		2	54		1	1446.76	-9.97493	14/121	pps_Medicago_trypsin_rep2.mgf
	Medium	YQWDQGYFQQEIYR	Q8M9R9;A9L9C2;A9XVM4;E2EKG6;Q67I94;A6YAC4;B7T460;Q3ZPR4;B0LNG6;A9QBU8;E2EKH0;E2EKG7;Q8MA49;B0LNR3;A4GGH0;A9XVP0;Q6EYH6;Q3ZPS7;A6YAD2;E2EKG9;A0ARB7;Q8M943	611	22	CID		50.03	0.0196627		3	52	32	1	1923.85	-8.97747	10/145	pps_Medicago_trypsin_rep2.mgf
	Low	RMPTFFETFPVVLVDGDGIVR	Q8M9R9;A9L9C2;A9XVM4;E2EKG6;A6YAC4;B7T460;E2EKH0;Q8MA49;A9XVP0;Q6EYH6;A6YAG7;A6YAD2;E2EKG9;A0ARB3;A6YAI2;Q8M943	478	16	CID		39.12	0.334535	0	1	54	43	1	2395.23	-7.56321	9/230	pps_Medicago_trypsin_rep2.mgf
	Low	YQWDQGYFQQEIYRR	Q8M9R9;A9L9C2;A9XVM4;E2EKG6;Q67I94;A6YAC4;B7T460;Q3ZPR4;B0LNG6;A9QBU8;E2EKH0;E2EKG7;Q8MA49;B0LNR3;A4GGH0;A9XVP0;Q6EYH6;Q3ZPS7;A6YAD2;E2EKG9;A0ARB7;Q8M943	601	22	CID		32.71	1.52265		3	54	30	1	2079.93	-19.083	9/156	pps_Medicago_trypsin_rep2.mgf
	Low	VGAGLAENQSLSEAWSK	A9XVM4;Q8MA49;Q6EYH6;A6YAG7	44	4	CID		30.77	1.94558		5	53	32	1	1746.82	-24.6795	7/165	pps_Medicago_trypsin_rep2.mgf
	Low	ADVPFRR	Q8M9R9;A9L9C2;A9XVM4;E2EKG6;Q67I94;A6YAC4;B7T460;Q3ZPR4;B0LNG6;A9QBU8;E2EKH0;E2EKG7;Q8MA49;A4GGH0;A9XVP0;B4Y1W7;Q6EYH6;A6YAG7;Q3ZPS7;A6YAD2;E2EKG9;A0ARB3;A6YAI2;A0ARB7;Q8M943;Q71KN1;D8KWX3;D8KX21	814	28	CID		30.03	2.67118	0	1	54	40	1	860.445	-33.4842	4/55	pps_Medicago_trypsin_rep2.mgf
	Low	AQLGEIFELDRATLK	A9L9C2;A9XVM4;E2EKG6;Q67I94;A6YAC4;Q3ZPR4;B0LNG6;A9QBU8;E2EKH0;E2EKG7;Q8MA49;B0LNR3;A4GGH0;A9XVP0;B4Y1W7;Q6EYH6;A6YAG7;Q3ZPS7;A6YAD2;E2EKG9;A0ARB3;A6YAI2	661	22	CID		26.56	5.47552	0	1	53	36	1	1703.91	-12.5308	11/156	pps_Medicago_trypsin_rep2.mgf
A5BPB2	28.52	6	5	270	28.6744	5.2749	281.73	Putative uncharacterized protein OS=Vitis vinifera GN=VITISV_023674 PE=4 SV=1 - [A5BPB2_VITVI]
	Confidence Icon	Sequence	Protein Accessions	# Proteins	# Protein Groups	Activation Type	Modifications	IonScore	Exp Value	Δ Score	Rank	Identity High	Homology Threshold	Charge	m/z [Da]	ΔM [ppm]	Ions Matched	Spectrum File
	High	WAMLGALGcVFPELLSR	A5BPB2;O81391;O80388	34	3	CID	C9(Carbamidomethyl)	115.26	7.65166e-09	0.0173913	2	54	46	1	1919.97	-8.90604	14/135	pps_Medicago_trypsin_rep2.mgf
	High	YLGPFSGEPPSYLTGEFPGDYGWDTAGLSADPETFAK	A5BPB2;O81391;C0L2S1	36	3	CID		104.53	7.70529e-08	0.838095	1	53	36	1	3939.89	24.0689	15/347	pps_Medicago_trypsin_rep2.mgf
	High	AVSSGSPWYGPDR	A5BPB2	2	1	CID		94.43	6.6707e-07		2	52		1	1378.62	-13.8989	10/115	pps_Medicago_trypsin_rep2.mgf
	High	AVSSGSPWYGPDRVK	A5BPB2	2	1	CID		93.11	1.20893e-06	0.107527	1	53		1	1605.78	-12.5492	19/137	pps_Medicago_trypsin_rep2.mgf
	Medium	FGEAVWFK	A5BPB2;O81391;Q9LKZ0;P27495;C0L2S1;O80388;Q1EPK5	296	7	CID		49.84	0.0152159	0.12	1	51		1	983.47	-29.0922	7/61	pps_Medicago_trypsin_rep2.mgf
	Low	WAmLGALGcVFPELLSR	A5BPB2;O81391;O80388	34	3	CID	M3(Oxidation), C9(Carbamidomethyl)	17.48	46.0682	0.0588235	2	54	29	1	1935.99	4.69797	6/135	pps_Medicago_trypsin_rep2.mgf
Q43715	12.11	10	10	809	88.2144	7.40088	268.476	Protein TOC75, chloroplastic OS=Pisum sativum GN=TOC75 PE=1 SV=1 - [TOC75_PEA]
	Confidence Icon	Sequence	Protein Accessions	# Proteins	# Protein Groups	Activation Type	Modifications	IonScore	Exp Value	Δ Score	Rank	Identity High	Homology Threshold	Charge	m/z [Da]	ΔM [ppm]	Ions Matched	Spectrum File
	High	KLSPVFTGGPGVDEVPSIWVDR	Q43715	1	1	CID		151.49	1.7396e-12	0.821192	1	53		1	2355.24	0.425367	20/247	pps_Medicago_trypsin_rep2.mgf
	High	SAEVSTEWSIVPGR	Q43715;B9GYS5	12	2	CID		72.95	0.000121845	0.493151	1	53		1	1517.72	-24.7221	10/125	pps_Medicago_trypsin_rep2.mgf
	High	GGRPTLASLQPGGTITFEHR	Q43715	1	1	CID		64.25	0.000966466	0.703125	1	54	35	1	2095.07	-16.6226	12/214	pps_Medicago_trypsin_rep2.mgf
	High	LSPVFTGGPGVDEVPSIWVDR	Q43715	1	1	CID		56.49	0.0055554	0.660714	1	53	35	1	2227.11	-13.5069	12/197	pps_Medicago_trypsin_rep2.mgf
	High	QLLPGHTFNIEAGKQALR	Q43715	1	1	CID		55.62	0.00687655	0.714286	1	53	32	1	1993.05	-22.2078	8/185	pps_Medicago_trypsin_rep2.mgf
	High	ANITENFSR	Q43715	1	1	CID		52.32	0.0103137	0.461538	1	52	43	1	1051.49	-25.3367	7/87	pps_Medicago_trypsin_rep2.mgf
	Medium	AGVKANITENFSR	Q43715	1	1	CID		51.69	0.0177908	0.576923	1	54	37	1	1406.7	-26.8154	13/123	pps_Medicago_trypsin_rep2.mgf
	Low	NLQGLNR	Q43715	3	1	CID		24.82	5.1017	0.04	1	51	37	1	814.427	-32.5398	6/68	pps_Medicago_trypsin_rep2.mgf
	Low	ELPKQLLPGHTFNIEAGKQALR	Q43715	1	1	CID		22.5	17.1053	0.272727	1	54	30	1	2460.31	-27.0772	11/239	pps_Medicago_trypsin_rep2.mgf
	Low	KLSPVFTGGPGVDEVPSIWVDRAGVK	Q43715	1	1	CID		12.9	124.151	0.230769	1	53	23	1	2710.46	3.08756	7/291	pps_Medicago_trypsin_rep2.mgf
A9L9C2	19.29	10	10	508	55.9654	6.771	264.819	Photosystem II CP47 chlorophyll apoprotein OS=Lemna minor GN=psbB PE=3 SV=1 - [PSBB_LEMMI]
	Confidence Icon	Sequence	Protein Accessions	# Proteins	# Protein Groups	Activation Type	Modifications	IonScore	Exp Value	Δ Score	Rank	Identity High	Homology Threshold	Charge	m/z [Da]	ΔM [ppm]	Ions Matched	Spectrum File
	High	MPTFFETFPVVLVDGDGIVR	Q8M9R9;A9L9C2;A9XVM4;E2EKG6;A6YAC4;B7T460;E2EKH0;Q8MA49;A9XVP0;Q6EYH6;A6YAG7;A6YAD2;E2EKG9;A0ARB3;A6YAI2;Q8M943	478	16	CID		155.84	6.414e-13	0	1	53		1	2239.13	-6.37805	16/182	pps_Medicago_trypsin_rep2.mgf
	High	LAFYDYIGNNPAKGGLFR	Q8M9R9;A9L9C2;A9XVM4;E2EKG6;Q67I94;A6YAC4;B7T460;Q3ZPR4;B0LNG6;A9QBU8;E2EKH0;E2EKG7;Q8MA49;B0LNR3;A4GGH0;A6YAG7;Q3ZPS7;A6YAD2;A0ARB3;A6YAI2;A0ARB7;Q8M943;D8KWX3;D8KX21	797	24	CID		74.66	8.93797e-05	0	1	54	35	1	2016.02	-8.86789	14/167	pps_Medicago_trypsin_rep2.mgf
	High	AGSMDNGDGIAIGWLGHPVFR	A9L9C2	1	1	CID		72.22	0.000228664		7	55		1	2170.05	-2.1941	13/213	pps_Medicago_trypsin_rep2.mgf
	High	AQLGEIFELDR	A9L9C2;A9XVM4;E2EKG6;Q67I94;A6YAC4;B7T460;Q3ZPR4;B0LNG6;A9QBU8;E2EKH0;E2EKG7;Q8MA49;B0LNR3;A4GGH0;A9XVP0;B4Y1W7;Q6EYH6;A6YAG7;Q3ZPS7;A6YAD2;E2EKG9;A0ARB3;A6YAI2	686	23	CID		63.25	0.00116618		2	53		1	1290.66	-10.6235	8/109	pps_Medicago_trypsin_rep2.mgf
	High	RAQLGEIFELDR	A9L9C2;A9XVM4;E2EKG6;Q67I94;A6YAC4;B7T460;Q3ZPR4;B0LNG6;A9QBU8;E2EKH0;E2EKG7;Q8MA49;B0LNR3;A4GGH0;A9XVP0;B4Y1W7;Q6EYH6;A6YAG7;Q3ZPS7;A6YAD2;E2EKG9;A0ARB3;A6YAI2	686	23	CID		61.91	0.00165014		2	54		1	1446.76	-9.97493	14/121	pps_Medicago_trypsin_rep2.mgf
	Medium	YQWDQGYFQQEIYR	Q8M9R9;A9L9C2;A9XVM4;E2EKG6;Q67I94;A6YAC4;B7T460;Q3ZPR4;B0LNG6;A9QBU8;E2EKH0;E2EKG7;Q8MA49;B0LNR3;A4GGH0;A9XVP0;Q6EYH6;Q3ZPS7;A6YAD2;E2EKG9;A0ARB7;Q8M943	611	22	CID		50.03	0.0196627		3	52	32	1	1923.85	-8.97747	10/145	pps_Medicago_trypsin_rep2.mgf
	Low	RMPTFFETFPVVLVDGDGIVR	Q8M9R9;A9L9C2;A9XVM4;E2EKG6;A6YAC4;B7T460;E2EKH0;Q8MA49;A9XVP0;Q6EYH6;A6YAG7;A6YAD2;E2EKG9;A0ARB3;A6YAI2;Q8M943	478	16	CID		39.12	0.334535	0	1	54	43	1	2395.23	-7.56321	9/230	pps_Medicago_trypsin_rep2.mgf
	Low	YQWDQGYFQQEIYRR	Q8M9R9;A9L9C2;A9XVM4;E2EKG6;Q67I94;A6YAC4;B7T460;Q3ZPR4;B0LNG6;A9QBU8;E2EKH0;E2EKG7;Q8MA49;B0LNR3;A4GGH0;A9XVP0;Q6EYH6;Q3ZPS7;A6YAD2;E2EKG9;A0ARB7;Q8M943	601	22	CID		32.71	1.52265		3	54	30	1	2079.93	-19.083	9/156	pps_Medicago_trypsin_rep2.mgf
	Low	ADVPFRR	Q8M9R9;A9L9C2;A9XVM4;E2EKG6;Q67I94;A6YAC4;B7T460;Q3ZPR4;B0LNG6;A9QBU8;E2EKH0;E2EKG7;Q8MA49;A4GGH0;A9XVP0;B4Y1W7;Q6EYH6;A6YAG7;Q3ZPS7;A6YAD2;E2EKG9;A0ARB3;A6YAI2;A0ARB7;Q8M943;Q71KN1;D8KWX3;D8KX21	814	28	CID		30.03	2.67118	0	1	54	40	1	860.445	-33.4842	4/55	pps_Medicago_trypsin_rep2.mgf
	Low	AQLGEIFELDRATLK	A9L9C2;A9XVM4;E2EKG6;Q67I94;A6YAC4;Q3ZPR4;B0LNG6;A9QBU8;E2EKH0;E2EKG7;Q8MA49;B0LNR3;A4GGH0;A9XVP0;B4Y1W7;Q6EYH6;A6YAG7;Q3ZPS7;A6YAD2;E2EKG9;A0ARB3;A6YAI2	661	22	CID		26.56	5.47552	0	1	53	36	1	1703.91	-12.5308	11/156	pps_Medicago_trypsin_rep2.mgf
Q67H37	13.5	8	4	326	36.2901	5.90967	264.812	Photosystem II D2 protein (Fragment) OS=Butomus umbellatus GN=psbD PE=3 SV=1 - [Q67H37_BUTUM]
	Confidence Icon	Sequence	Protein Accessions	# Proteins	# Protein Groups	Activation Type	Modifications	IonScore	Exp Value	Δ Score	Rank	Identity High	Homology Threshold	Charge	m/z [Da]	ΔM [ppm]	Ions Matched	Spectrum File
	High	AAEDPEFETFYTKNILLNEGIR	A6YG76;A0AS12;Q9TNK7;E3T2U9;Q67H37;A4GKM9;C0JX32	270	7	CID		125.45	7.24786e-10	0.856	2	54	38	1	2570.26	-6.50568	16/221	pps_Medicago_trypsin_rep2.mgf
	High	AAEDPEFETFYTK	A6YG76;A0AS12;Q9TNK7;E3T2U9;Q67H37;A4GKM9;C0JX32	286	7	CID		110.96	9.62815e-09	0.828829	1	50	38	1	1547.64	-30.6216	11/115	pps_Medicago_trypsin_rep2.mgf
	High	AWMAxQDQPHENLIFPEEVLPR	Q67H37	1	1	CID	X5(A)	96.79	5.34229e-07		4	54		1	2591.26	-2.82247	13/226	pps_Medicago_trypsin_rep2.mgf
	Medium	AWMAxQDQPHENLIFPEEVLPR	Q67H37	1	1	CID	X5(N)	44.17	0.0951396	0.727273	1	53	27	1	2634.26	-7.12204	11/226	pps_Medicago_trypsin_rep2.mgf
	Low	NILLNEGIR	A6YG76;A0AS12;Q9TNK7;E3T2U9;Q67H37;A4GKM9;C0JX32	281	7	CID		37.96	0.292239	0.0263158	1	52	38	1	1041.57	-33.293	7/83	pps_Medicago_trypsin_rep2.mgf
	Low	AWMAxQDQPHENLIFPEEVLPR	Q67H37	1	1	CID	X5(E)	23.83	10.5771	0.25	1	54	31	1	2649.29	3.1966	7/226	pps_Medicago_trypsin_rep2.mgf
	Low	AWmAxQDQPHENLIFPEEVLPR	Q67H37	1	1	CID	M3(Oxidation), X5(I)	23.83	10.5771	0.25	2	54	31	1	2649.29	-10.5373	7/226	pps_Medicago_trypsin_rep2.mgf
	Low	AWmAxQDQPHENLIFPEEVLPR	Q67H37	1	1	CID	M3(Oxidation), X5(L)	23.83	10.5771	0.25	3	54	31	1	2649.29	-10.5373	7/226	pps_Medicago_trypsin_rep2.mgf
A0AS12	13.5	6	4	326	36.1961	5.90967	251.148	Photosystem II D2 protein (Fragment) OS=Helmholtzia glaberrima GN=psbD PE=3 SV=1 - [A0AS12_9LILI]
	Confidence Icon	Sequence	Protein Accessions	# Proteins	# Protein Groups	Activation Type	Modifications	IonScore	Exp Value	Δ Score	Rank	Identity High	Homology Threshold	Charge	m/z [Da]	ΔM [ppm]	Ions Matched	Spectrum File
	High	AAEDPEFETFYTKNILLNEGIR	A6YG76;A0AS12;Q9TNK7;E3T2U9;Q67H37;A4GKM9;C0JX32	270	7	CID		125.45	7.24786e-10	0.856	2	54	38	1	2570.26	-6.50568	16/221	pps_Medicago_trypsin_rep2.mgf
	High	AAEDPEFETFYTK	A6YG76;A0AS12;Q9TNK7;E3T2U9;Q67H37;A4GKM9;C0JX32	286	7	CID		110.96	9.62815e-09	0.828829	1	50	38	1	1547.64	-30.6216	11/115	pps_Medicago_trypsin_rep2.mgf
	High	AWMAAQDxPHENLIFPEEVLPR	A0AS12	1	1	CID	X8(K)	96.79	5.34229e-07	0	1	54		1	2591.26	-16.8658	13/226	pps_Medicago_trypsin_rep2.mgf
	High	AWMAAQDxPHENLIFPEEVLPR	A0AS12	1	1	CID	X8(Q)	96.79	5.34229e-07		3	54		1	2591.26	-2.82247	13/226	pps_Medicago_trypsin_rep2.mgf
	Low	NILLNEGIR	A6YG76;A0AS12;Q9TNK7;E3T2U9;Q67H37;A4GKM9;C0JX32	281	7	CID		37.96	0.292239	0.0263158	1	52	38	1	1041.57	-33.293	7/83	pps_Medicago_trypsin_rep2.mgf
	Low	AWMAAQDxPHENLIFPEEVLPR	A0AS12	1	1	CID	X8(W)	17.6	44.3982		4	54	31	1	2649.29	-2.56344	8/226	pps_Medicago_trypsin_rep2.mgf
A4GKM9	72.13	4	4	61	7.08852	4.50049	251.148	Photosystem II D2 protein (Fragment) OS=Centrolepis monogyna GN=psbD PE=4 SV=1 - [A4GKM9_9POAL]
	Confidence Icon	Sequence	Protein Accessions	# Proteins	# Protein Groups	Activation Type	Modifications	IonScore	Exp Value	Δ Score	Rank	Identity High	Homology Threshold	Charge	m/z [Da]	ΔM [ppm]	Ions Matched	Spectrum File
	High	AAEDPEFETFYTKNILLNEGIR	A6YG76;A0AS12;Q9TNK7;E3T2U9;Q67H37;A4GKM9;C0JX32	270	7	CID		125.45	7.24786e-10	0.856	2	54	38	1	2570.26	-6.50568	16/221	pps_Medicago_trypsin_rep2.mgf
	High	AAEDPEFETFYTK	A6YG76;A0AS12;Q9TNK7;E3T2U9;Q67H37;A4GKM9;C0JX32	286	7	CID		110.96	9.62815e-09	0.828829	1	50	38	1	1547.64	-30.6216	11/115	pps_Medicago_trypsin_rep2.mgf
	High	AWMAAQDQPHENLIFPEEVLPR	A4GKM9	186	1	CID		96.79	5.34229e-07		2	54		1	2591.26	-2.82247	13/226	pps_Medicago_trypsin_rep2.mgf
	Low	NILLNEGIR	A6YG76;A0AS12;Q9TNK7;E3T2U9;Q67H37;A4GKM9;C0JX32	281	7	CID		37.96	0.292239	0.0263158	1	52	38	1	1041.57	-33.293	7/83	pps_Medicago_trypsin_rep2.mgf
Q9TKI7	32.04	10	10	490	52.7135	5.24951	247.619	ATP synthase subunit beta, chloroplastic OS=Medicago sativa GN=atpB PE=3 SV=1 - [ATPB_MEDSA]
	Confidence Icon	Sequence	Protein Accessions	# Proteins	# Protein Groups	Activation Type	Modifications	IonScore	Exp Value	Δ Score	Rank	Identity High	Homology Threshold	Charge	m/z [Da]	ΔM [ppm]	Ions Matched	Spectrum File
	High	IFNVLGEPIDNLGPVDTGTTSPIHR	Q9TKI7	3	1	CID		123.27	1.18357e-09	0	1	54		1	2662.39	1.92234	15/268	pps_Medicago_trypsin_rep2.mgf
	High	YKELQDIIAILGLDELSEEDR	O98495;Q9TKI7;Q95FU1;Q85V32;Q9MRM9;Q9MU01;A0AR46;B7S4Q6;Q8WJF5;Q9GES5;Q9TLJ8;Q9TLL5;Q95FM8;Q9FF03;Q95AN2;Q9MTU5;Q9MW35;Q9MRW2;B2CRY7;B8PRK4;Q8SLT7;Q95FK0;A2T5K6;Q95FW7;Q8MBK2;O98418;Q8SLS1;O98404;Q9MTX1;Q9MRD7;Q3ZU69;Q8SLT8;Q9XQC8;Q9XQN5;Q9SC47;C0J9Q2;Q9MTV3;Q3ZU70;Q9MRW3;Q8MBI1;C8YQL4;Q8M9G2;A0ZQ50;Q8MBI2;O98777;Q4KU78;Q8MBH1;Q8WH97;C8YQL2;A0ZQ39;Q8WJH4;Q8MFY1;B3SHD4;Q8MFY4;A8R0C7	3355	55	CID		88.6	3.73746e-06		7	54		1	2462.25	-8.36281	15/233	pps_Medicago_trypsin_rep2.mgf
	High	DTVGQEINVTcEVQQLLGNNR	Q9TKI7;Q95FQ1;A0ZQ50;A0ZQ39	97	4	CID	C11(Carbamidomethyl)	83.4	1.19225e-05	0.0722892	1	54		1	2387.19	11.669	17/223	pps_Medicago_trypsin_rep2.mgf
	High	DVNEQDVLLFIDNIFR	O98495;Q9TKI7;Q95FU1;Q85V32;Q9MU01;A0AR46;Q9MTU3;Q9GES5;Q9TLJ8;Q95FM8;Q9FF03;Q95AN2;Q9MTU5;Q9MW35;Q9MRW2;Q8MBL0;B2CRY7;A8Y664;A8Y6Q2;Q95FQ1;Q8SLT7;Q95FK0;A2T5K6;Q95FW7;Q8MBK2;O98418;Q8SLS1;O98404;Q9MTX1;Q9MRD7;Q3ZU69;Q8SLT8;Q9XQN5;C0J9Q2;Q9MTV3;Q3ZU70;Q8MBI1;C8YQL4;Q9MRC8;Q8M9G2;A0ZQ50;Q8MBI2;Q29V89;O98777;Q8WJG7;Q95FV3;Q4KU78;Q8MBH1;Q8WH97;Q9MRL4;C8YQL2;Q8MFX9;A0ZQ39;B9TTK1	2339	54	CID		74.21	0.000104634		3	54		1	1950	1.68652	12/172	pps_Medicago_trypsin_rep2.mgf
	High	IVGEEHYETAQR	Q9TKI7;Q95FU1;Q8SLS8;Q85V32;Q9MRM9;Q9MU01;A0AR46;Q9MTU3;B7S4Q6;Q8WJF5;Q9GES5;Q9TLJ8;Q9TLL5;Q95FM8;Q9FF03;Q95AN2;Q9MTU5;Q9MW35;Q9MRW2;Q8MBL0;B2CRY7;B8PRK4;A8Y664;A8Y6Q2;Q95FQ1;Q8SLT7;Q95FK0;A2T5K6;Q95FW7;Q8MBK2;O98418;Q8SLS1;O98404;Q9MTX1;Q9MRD7;Q95FM3;Q3ZU69	1577	37	CID		57.29	0.00378213		2	53	35	1	1431.65	-26.7335	10/103	pps_Medicago_trypsin_rep2.mgf
	Low	GMDVIDTGAPLSVPVGGATLGR	Q9TKI7;Q8WH97	36	2	CID		32.67	1.36557	0	1	54	40	1	2083.01	-34.6379	10/203	pps_Medicago_trypsin_rep2.mgf
	Low	DTVGQEINVTcEVQQLLGNNRVR	Q9TKI7;Q95FQ1;A0ZQ50;A0ZQ39	93	4	CID	C11(Carbamidomethyl)	32	1.59623		4	54		1	2642.33	-2.04566	10/245	pps_Medicago_trypsin_rep2.mgf
	Low	YKELQDIIAILGLDELSEEDRLTVAR	O98495;Q9TKI7;Q95FU1;Q85V32;Q9MU01;A0AR46;B7S4Q6;Q8WJF5;Q9GES5;Q9TLJ8;Q9TLL5;Q95FM8;Q9FF03;Q95AN2;Q9MTU5;Q9MW35;Q9MRW2;B2CRY7;B8PRK4;Q8SLT7;Q95FK0;A2T5K6;Q8MBK2;O98418;Q8SLS1;O98404;Q9MTX1;Q3ZU69;Q8SLT8;Q9XQC8;Q9XQN5;Q9SC47;C0J9Q2;Q9MTV3;Q3ZU70;Q9MRW3;Q8MBI1;C8YQL4;A0ZQ50;Q8MBI2;O98777;Q4KU78;Q8MBH1;Q8WH97;C8YQL2;A0ZQ39;Q8MFY1;Q8MFY4;A8R0C7	2967	49	CID		26.77	5.61814		8	54	30	1	3002.58	-8.9927	6/291	pps_Medicago_trypsin_rep2.mgf
	Low	AHGGVSVFGGVGER	O98495;Q9TKI7;Q95FU1;Q85V32;Q9MRM9;Q9MU01;A0AR46;Q9MTU3;B7S4Q6;Q8WJF5;Q9GES5;Q9TLJ8;Q9TLL5;Q9MTU5;Q9MRW2;B8PRK4;A8Y664;A8Y6Q2;Q95FQ1;Q8SLT7;Q95FK0;A2T5K6;Q95FW7;O98404;Q9MTX1;Q9MRD7;Q3ZU69;Q8SLT8;Q9XQC8;Q9XQN5;Q9SC47;C0J9Q2;Q9MTV3;Q3ZU70;Q9MRW3;C8YQL4;Q8M9G2;A0ZQ50;Q29V89;O98777;Q8WJG7;Q95FV3;Q4KU78;Q9MRL4;C8YQL2;Q8MFX9;A0ZQ39;B9TTK1;C0J9P3;Q8WJH4;Q95FM1;Q8MFY1;B3SHD4;Q8MFU9;A9L9V9;Q9MRT5;Q8MFY4;…	2999	58	CID		25.34	6.27669		2	53	39	1	1328.62	-37.3705	12/119	pps_Medicago_trypsin_rep2.mgf
	Low	GIYPAVDPLDSTSTMLQPR	O98495;Q9TKI7;Q95FU1;Q8SLS8;Q85V32;Q9MRM9;Q9MU01;A0AR46;Q9MTU3;B7S4Q6;Q9GES5;Q9TLJ8;Q9TLL5;Q95FM8;Q9FF03;Q95AN2;Q9MTU5;Q9MW35;Q9MRW2;Q8MBL0;B2CRY7;B8PRK4;A8Y664;A8Y6Q2;Q95FQ1;Q8SLT7;A2T5K6;Q95FW7;Q8MBK2;O98418;Q8SLS1;O98404;Q9MTX1;Q9MRD7;Q95FM3;Q8SLT8;Q9XQN5;Q9SC47;C0J9Q2;Q9MTV3;Q3ZU70;Q9MRW3;Q8MBI1;Q9MRC8;Q8M9G2;Q8MBI2;O98777;Q8MBH1;Q8WH97;Q9MRL4;B9TTK1;Q95FM1;B3SHD4;A9L9V9;Q9MRT5;A9L9S9	2124	56	CID		17.74	42.3916		7	54	35	1	2060.96	-37.3834	8/167	pps_Medicago_trypsin_rep2.mgf
B0LNG6	15.49	8	8	497	54.5916	6.48096	244.499	PSII 47kDa protein (Fragment) OS=Silene zawadskii GN=psbB PE=4 SV=1 - [B0LNG6_9CARY]
	Confidence Icon	Sequence	Protein Accessions	# Proteins	# Protein Groups	Activation Type	Modifications	IonScore	Exp Value	Δ Score	Rank	Identity High	Homology Threshold	Charge	m/z [Da]	ΔM [ppm]	Ions Matched	Spectrum File
	High	AGSMDNGDGIAVGxLGHPIFR	B0LNG6	1	1	CID	X14(W)	161.81	2.51303e-13		3	55		1	2170.05	-2.1941	18/213	pps_Medicago_trypsin_rep2.mgf
	High	LAFYDYIGNNPAKGGLFR	Q8M9R9;A9L9C2;A9XVM4;E2EKG6;Q67I94;A6YAC4;B7T460;Q3ZPR4;B0LNG6;A9QBU8;E2EKH0;E2EKG7;Q8MA49;B0LNR3;A4GGH0;A6YAG7;Q3ZPS7;A6YAD2;A0ARB3;A6YAI2;A0ARB7;Q8M943;D8KWX3;D8KX21	797	24	CID		74.66	8.93797e-05	0	1	54	35	1	2016.02	-8.86789	14/167	pps_Medicago_trypsin_rep2.mgf
	High	AQLGEIFELDR	A9L9C2;A9XVM4;E2EKG6;Q67I94;A6YAC4;B7T460;Q3ZPR4;B0LNG6;A9QBU8;E2EKH0;E2EKG7;Q8MA49;B0LNR3;A4GGH0;A9XVP0;B4Y1W7;Q6EYH6;A6YAG7;Q3ZPS7;A6YAD2;E2EKG9;A0ARB3;A6YAI2	686	23	CID		63.25	0.00116618		2	53		1	1290.66	-10.6235	8/109	pps_Medicago_trypsin_rep2.mgf
	High	RAQLGEIFELDR	A9L9C2;A9XVM4;E2EKG6;Q67I94;A6YAC4;B7T460;Q3ZPR4;B0LNG6;A9QBU8;E2EKH0;E2EKG7;Q8MA49;B0LNR3;A4GGH0;A9XVP0;B4Y1W7;Q6EYH6;A6YAG7;Q3ZPS7;A6YAD2;E2EKG9;A0ARB3;A6YAI2	686	23	CID		61.91	0.00165014		2	54		1	1446.76	-9.97493	14/121	pps_Medicago_trypsin_rep2.mgf
	Medium	YQWDQGYFQQEIYR	Q8M9R9;A9L9C2;A9XVM4;E2EKG6;Q67I94;A6YAC4;B7T460;Q3ZPR4;B0LNG6;A9QBU8;E2EKH0;E2EKG7;Q8MA49;B0LNR3;A4GGH0;A9XVP0;Q6EYH6;Q3ZPS7;A6YAD2;E2EKG9;A0ARB7;Q8M943	611	22	CID		50.03	0.0196627		3	52	32	1	1923.85	-8.97747	10/145	pps_Medicago_trypsin_rep2.mgf
	Low	YQWDQGYFQQEIYRR	Q8M9R9;A9L9C2;A9XVM4;E2EKG6;Q67I94;A6YAC4;B7T460;Q3ZPR4;B0LNG6;A9QBU8;E2EKH0;E2EKG7;Q8MA49;B0LNR3;A4GGH0;A9XVP0;Q6EYH6;Q3ZPS7;A6YAD2;E2EKG9;A0ARB7;Q8M943	601	22	CID		32.71	1.52265		3	54	30	1	2079.93	-19.083	9/156	pps_Medicago_trypsin_rep2.mgf
	Low	ADVPFRR	Q8M9R9;A9L9C2;A9XVM4;E2EKG6;Q67I94;A6YAC4;B7T460;Q3ZPR4;B0LNG6;A9QBU8;E2EKH0;E2EKG7;Q8MA49;A4GGH0;A9XVP0;B4Y1W7;Q6EYH6;A6YAG7;Q3ZPS7;A6YAD2;E2EKG9;A0ARB3;A6YAI2;A0ARB7;Q8M943;Q71KN1;D8KWX3;D8KX21	814	28	CID		30.03	2.67118	0	1	54	40	1	860.445	-33.4842	4/55	pps_Medicago_trypsin_rep2.mgf
	Low	AQLGEIFELDRATLK	A9L9C2;A9XVM4;E2EKG6;Q67I94;A6YAC4;Q3ZPR4;B0LNG6;A9QBU8;E2EKH0;E2EKG7;Q8MA49;B0LNR3;A4GGH0;A9XVP0;B4Y1W7;Q6EYH6;A6YAG7;Q3ZPS7;A6YAD2;E2EKG9;A0ARB3;A6YAI2	661	22	CID		26.56	5.47552	0	1	53	36	1	1703.91	-12.5308	11/156	pps_Medicago_trypsin_rep2.mgf
A9QBU8	19.29	10	10	508	56.1394	6.771	244.499	Photosystem II CP47 chlorophyll apoprotein (Fragment) OS=Passiflora biflora GN=psbB PE=4 SV=1 - [A9QBU8_PASBI]
	Confidence Icon	Sequence	Protein Accessions	# Proteins	# Protein Groups	Activation Type	Modifications	IonScore	Exp Value	Δ Score	Rank	Identity High	Homology Threshold	Charge	m/z [Da]	ΔM [ppm]	Ions Matched	Spectrum File
	High	AGSMDNGDGIAVGWLGHPIFR	Q8M9R9;Q67I94;A6YAC4;A9QBU8;E2EKG7;A4GGH0;A9XVP0;Q6EYH6;A6YAG7;E2EKG9;A0ARB7;Q8M943	311	12	CID		161.81	2.51303e-13	0	1	55		1	2170.05	-2.1941	18/213	pps_Medicago_trypsin_rep2.mgf
	High	LAFYDYIGNNPAKGGLFR	Q8M9R9;A9L9C2;A9XVM4;E2EKG6;Q67I94;A6YAC4;B7T460;Q3ZPR4;B0LNG6;A9QBU8;E2EKH0;E2EKG7;Q8MA49;B0LNR3;A4GGH0;A6YAG7;Q3ZPS7;A6YAD2;A0ARB3;A6YAI2;A0ARB7;Q8M943;D8KWX3;D8KX21	797	24	CID		74.66	8.93797e-05	0	1	54	35	1	2016.02	-8.86789	14/167	pps_Medicago_trypsin_rep2.mgf
	High	AQLGEIFELDR	A9L9C2;A9XVM4;E2EKG6;Q67I94;A6YAC4;B7T460;Q3ZPR4;B0LNG6;A9QBU8;E2EKH0;E2EKG7;Q8MA49;B0LNR3;A4GGH0;A9XVP0;B4Y1W7;Q6EYH6;A6YAG7;Q3ZPS7;A6YAD2;E2EKG9;A0ARB3;A6YAI2	686	23	CID		63.25	0.00116618		2	53		1	1290.66	-10.6235	8/109	pps_Medicago_trypsin_rep2.mgf
	High	RAQLGEIFELDR	A9L9C2;A9XVM4;E2EKG6;Q67I94;A6YAC4;B7T460;Q3ZPR4;B0LNG6;A9QBU8;E2EKH0;E2EKG7;Q8MA49;B0LNR3;A4GGH0;A9XVP0;B4Y1W7;Q6EYH6;A6YAG7;Q3ZPS7;A6YAD2;E2EKG9;A0ARB3;A6YAI2	686	23	CID		61.91	0.00165014		2	54		1	1446.76	-9.97493	14/121	pps_Medicago_trypsin_rep2.mgf
	Medium	YQWDQGYFQQEIYR	Q8M9R9;A9L9C2;A9XVM4;E2EKG6;Q67I94;A6YAC4;B7T460;Q3ZPR4;B0LNG6;A9QBU8;E2EKH0;E2EKG7;Q8MA49;B0LNR3;A4GGH0;A9XVP0;Q6EYH6;Q3ZPS7;A6YAD2;E2EKG9;A0ARB7;Q8M943	611	22	CID		50.03	0.0196627		3	52	32	1	1923.85	-8.97747	10/145	pps_Medicago_trypsin_rep2.mgf
	Low	YQWDQGYFQQEIYRR	Q8M9R9;A9L9C2;A9XVM4;E2EKG6;Q67I94;A6YAC4;B7T460;Q3ZPR4;B0LNG6;A9QBU8;E2EKH0;E2EKG7;Q8MA49;B0LNR3;A4GGH0;A9XVP0;Q6EYH6;Q3ZPS7;A6YAD2;E2EKG9;A0ARB7;Q8M943	601	22	CID		32.71	1.52265		3	54	30	1	2079.93	-19.083	9/156	pps_Medicago_trypsin_rep2.mgf
	Low	VGAGLAENKSLSEAWSK	B7T460;A9QBU8	2	2	CID		30.77	1.94558		2	53	32	1	1746.82	-45.5116	7/165	pps_Medicago_trypsin_rep2.mgf
	Low	ADVPFRR	Q8M9R9;A9L9C2;A9XVM4;E2EKG6;Q67I94;A6YAC4;B7T460;Q3ZPR4;B0LNG6;A9QBU8;E2EKH0;E2EKG7;Q8MA49;A4GGH0;A9XVP0;B4Y1W7;Q6EYH6;A6YAG7;Q3ZPS7;A6YAD2;E2EKG9;A0ARB3;A6YAI2;A0ARB7;Q8M943;Q71KN1;D8KWX3;D8KX21	814	28	CID		30.03	2.67118	0	1	54	40	1	860.445	-33.4842	4/55	pps_Medicago_trypsin_rep2.mgf
	Low	AQLGEIFELDRATLK	A9L9C2;A9XVM4;E2EKG6;Q67I94;A6YAC4;Q3ZPR4;B0LNG6;A9QBU8;E2EKH0;E2EKG7;Q8MA49;B0LNR3;A4GGH0;A9XVP0;B4Y1W7;Q6EYH6;A6YAG7;Q3ZPS7;A6YAD2;E2EKG9;A0ARB3;A6YAI2	661	22	CID		26.56	5.47552	0	1	53	36	1	1703.91	-12.5308	11/156	pps_Medicago_trypsin_rep2.mgf
	Low	VGAGLAENKSLSEAWSKIPEK	B7T460;A9QBU8	2	2	CID		11.67	174.614		8	54	31	1	2214.09	-41.3182	8/213	pps_Medicago_trypsin_rep2.mgf
A4GGH0	20.73	9	9	468	51.6421	6.41748	244.499	Photosystem II CP47 protein (Fragment) OS=Trithuria submersa GN=psbB PE=4 SV=1 - [A4GGH0_9MAGN]
	Confidence Icon	Sequence	Protein Accessions	# Proteins	# Protein Groups	Activation Type	Modifications	IonScore	Exp Value	Δ Score	Rank	Identity High	Homology Threshold	Charge	m/z [Da]	ΔM [ppm]	Ions Matched	Spectrum File
	High	AGSMDNGDGIAVGWLGHPIFR	Q8M9R9;Q67I94;A6YAC4;A9QBU8;E2EKG7;A4GGH0;A9XVP0;Q6EYH6;A6YAG7;E2EKG9;A0ARB7;Q8M943	311	12	CID		161.81	2.51303e-13	0	1	55		1	2170.05	-2.1941	18/213	pps_Medicago_trypsin_rep2.mgf
	High	LAFYDYIGNNPAKGGLFR	Q8M9R9;A9L9C2;A9XVM4;E2EKG6;Q67I94;A6YAC4;B7T460;Q3ZPR4;B0LNG6;A9QBU8;E2EKH0;E2EKG7;Q8MA49;B0LNR3;A4GGH0;A6YAG7;Q3ZPS7;A6YAD2;A0ARB3;A6YAI2;A0ARB7;Q8M943;D8KWX3;D8KX21	797	24	CID		74.66	8.93797e-05	0	1	54	35	1	2016.02	-8.86789	14/167	pps_Medicago_trypsin_rep2.mgf
	High	AQLGEIFELDR	A9L9C2;A9XVM4;E2EKG6;Q67I94;A6YAC4;B7T460;Q3ZPR4;B0LNG6;A9QBU8;E2EKH0;E2EKG7;Q8MA49;B0LNR3;A4GGH0;A9XVP0;B4Y1W7;Q6EYH6;A6YAG7;Q3ZPS7;A6YAD2;E2EKG9;A0ARB3;A6YAI2	686	23	CID		63.25	0.00116618		2	53		1	1290.66	-10.6235	8/109	pps_Medicago_trypsin_rep2.mgf
	High	RAQLGEIFELDR	A9L9C2;A9XVM4;E2EKG6;Q67I94;A6YAC4;B7T460;Q3ZPR4;B0LNG6;A9QBU8;E2EKH0;E2EKG7;Q8MA49;B0LNR3;A4GGH0;A9XVP0;B4Y1W7;Q6EYH6;A6YAG7;Q3ZPS7;A6YAD2;E2EKG9;A0ARB3;A6YAI2	686	23	CID		61.91	0.00165014		2	54		1	1446.76	-9.97493	14/121	pps_Medicago_trypsin_rep2.mgf
	Medium	YQWDQGYFQQEIYR	Q8M9R9;A9L9C2;A9XVM4;E2EKG6;Q67I94;A6YAC4;B7T460;Q3ZPR4;B0LNG6;A9QBU8;E2EKH0;E2EKG7;Q8MA49;B0LNR3;A4GGH0;A9XVP0;Q6EYH6;Q3ZPS7;A6YAD2;E2EKG9;A0ARB7;Q8M943	611	22	CID		50.03	0.0196627		3	52	32	1	1923.85	-8.97747	10/145	pps_Medicago_trypsin_rep2.mgf
	Low	YQWDQGYFQQEIYRR	Q8M9R9;A9L9C2;A9XVM4;E2EKG6;Q67I94;A6YAC4;B7T460;Q3ZPR4;B0LNG6;A9QBU8;E2EKH0;E2EKG7;Q8MA49;B0LNR3;A4GGH0;A9XVP0;Q6EYH6;Q3ZPS7;A6YAD2;E2EKG9;A0ARB7;Q8M943	601	22	CID		32.71	1.52265		3	54	30	1	2079.93	-19.083	9/156	pps_Medicago_trypsin_rep2.mgf
	Low	ADVPFRR	Q8M9R9;A9L9C2;A9XVM4;E2EKG6;Q67I94;A6YAC4;B7T460;Q3ZPR4;B0LNG6;A9QBU8;E2EKH0;E2EKG7;Q8MA49;A4GGH0;A9XVP0;B4Y1W7;Q6EYH6;A6YAG7;Q3ZPS7;A6YAD2;E2EKG9;A0ARB3;A6YAI2;A0ARB7;Q8M943;Q71KN1;D8KWX3;D8KX21	814	28	CID		30.03	2.67118	0	1	54	40	1	860.445	-33.4842	4/55	pps_Medicago_trypsin_rep2.mgf
	Low	AQLGEIFELDRATLK	A9L9C2;A9XVM4;E2EKG6;Q67I94;A6YAC4;Q3ZPR4;B0LNG6;A9QBU8;E2EKH0;E2EKG7;Q8MA49;B0LNR3;A4GGH0;A9XVP0;B4Y1W7;Q6EYH6;A6YAG7;Q3ZPS7;A6YAD2;E2EKG9;A0ARB3;A6YAI2	661	22	CID		26.56	5.47552	0	1	53	36	1	1703.91	-12.5308	11/156	pps_Medicago_trypsin_rep2.mgf
	Low	mPTFFETxPVVLLDGDGIVR	A4GGH0	1	1	CID	M1(Oxidation), X8(C), X8(Carbamidomethyl)	12.57	148.732		8	54	29	1	2282.16	16.791	6/182	pps_Medicago_trypsin_rep2.mgf
A1YV25	50.62	5	5	81	8.89313	6.91748	240.501	Photosystem I iron-sulfur center OS=Aegilops tauschii GN=psaC PE=3 SV=1 - [PSAC_AEGTA]
	Confidence Icon	Sequence	Protein Accessions	# Proteins	# Protein Groups	Activation Type	Modifications	IonScore	Exp Value	Δ Score	Rank	Identity High	Homology Threshold	Charge	m/z [Da]	ΔM [ppm]	Ions Matched	Spectrum File
	High	SHSVKIYDTcIGcTQcVR	A1YV25	35	1	CID	C10(Carbamidomethyl), C13(Carbamidomethyl), C16(Carbamidomethyl)	103.82	8.4107e-08	0.826923	1	53	37	1	2183.96	-18.0055	14/192	pps_Medicago_trypsin_rep2.mgf
	High	cESAcPTDFLSVR	A1YV25	88	1	CID	C1(Carbamidomethyl), C5(Carbamidomethyl)	101.22	8.59748e-08	0.60396	1	50		1	1541.64	-23.1308	11/116	pps_Medicago_trypsin_rep2.mgf
	High	IYDTcIGcTQcVR	A1YV25	100	1	CID	C5(Carbamidomethyl), C8(Carbamidomethyl), C11(Carbamidomethyl)	74.6	5.17713e-05	0.72	1	51	37	1	1645.7	-10.4968	10/118	pps_Medicago_trypsin_rep2.mgf
	High	RcESAcPTDFLSVR	A1YV25	82	1	CID	C2(Carbamidomethyl), C6(Carbamidomethyl)	62.71	0.000843907	0.619048	1	51	40	1	1697.73	-24.9034	9/150	pps_Medicago_trypsin_rep2.mgf
	Medium	VYLGPETTR	A1YV25	6	1	CID		49.01	0.0292046	0.673469	1	53	31	1	1035.52	-28.6536	7/69	pps_Medicago_trypsin_rep2.mgf
A9XVM4	23.76	11	11	484	53.3019	6.53662	240.112	Photosystem II CP47 chlorophyll apoprotein (Fragment) OS=Ixonanthes icosandra x Ixonanthes cuneata GN=psbB PE=4 SV=1 - [A9XVM4_9ROSI]
	Confidence Icon	Sequence	Protein Accessions	# Proteins	# Protein Groups	Activation Type	Modifications	IonScore	Exp Value	Δ Score	Rank	Identity High	Homology Threshold	Charge	m/z [Da]	ΔM [ppm]	Ions Matched	Spectrum File
	High	MPTFFETFPVVLVDGDGIVR	Q8M9R9;A9L9C2;A9XVM4;E2EKG6;A6YAC4;B7T460;E2EKH0;Q8MA49;A9XVP0;Q6EYH6;A6YAG7;A6YAD2;E2EKG9;A0ARB3;A6YAI2;Q8M943	478	16	CID		155.84	6.414e-13	0	1	53		1	2239.13	-6.37805	16/182	pps_Medicago_trypsin_rep2.mgf
	High	LAFYDYIGNNPAKGGLFR	Q8M9R9;A9L9C2;A9XVM4;E2EKG6;Q67I94;A6YAC4;B7T460;Q3ZPR4;B0LNG6;A9QBU8;E2EKH0;E2EKG7;Q8MA49;B0LNR3;A4GGH0;A6YAG7;Q3ZPS7;A6YAD2;A0ARB3;A6YAI2;A0ARB7;Q8M943;D8KWX3;D8KX21	797	24	CID		74.66	8.93797e-05	0	1	54	35	1	2016.02	-8.86789	14/167	pps_Medicago_trypsin_rep2.mgf
	High	AQLGEIFELDR	A9L9C2;A9XVM4;E2EKG6;Q67I94;A6YAC4;B7T460;Q3ZPR4;B0LNG6;A9QBU8;E2EKH0;E2EKG7;Q8MA49;B0LNR3;A4GGH0;A9XVP0;B4Y1W7;Q6EYH6;A6YAG7;Q3ZPS7;A6YAD2;E2EKG9;A0ARB3;A6YAI2	686	23	CID		63.25	0.00116618		2	53		1	1290.66	-10.6235	8/109	pps_Medicago_trypsin_rep2.mgf
	High	RAQLGEIFELDR	A9L9C2;A9XVM4;E2EKG6;Q67I94;A6YAC4;B7T460;Q3ZPR4;B0LNG6;A9QBU8;E2EKH0;E2EKG7;Q8MA49;B0LNR3;A4GGH0;A9XVP0;B4Y1W7;Q6EYH6;A6YAG7;Q3ZPS7;A6YAD2;E2EKG9;A0ARB3;A6YAI2	686	23	CID		61.91	0.00165014		2	54		1	1446.76	-9.97493	14/121	pps_Medicago_trypsin_rep2.mgf
	Medium	YQWDQGYFQQEIYR	Q8M9R9;A9L9C2;A9XVM4;E2EKG6;Q67I94;A6YAC4;B7T460;Q3ZPR4;B0LNG6;A9QBU8;E2EKH0;E2EKG7;Q8MA49;B0LNR3;A4GGH0;A9XVP0;Q6EYH6;Q3ZPS7;A6YAD2;E2EKG9;A0ARB7;Q8M943	611	22	CID		50.03	0.0196627		3	52	32	1	1923.85	-8.97747	10/145	pps_Medicago_trypsin_rep2.mgf
	Low	RMPTFFETFPVVLVDGDGIVR	Q8M9R9;A9L9C2;A9XVM4;E2EKG6;A6YAC4;B7T460;E2EKH0;Q8MA49;A9XVP0;Q6EYH6;A6YAG7;A6YAD2;E2EKG9;A0ARB3;A6YAI2;Q8M943	478	16	CID		39.12	0.334535	0	1	54	43	1	2395.23	-7.56321	9/230	pps_Medicago_trypsin_rep2.mgf
	Low	YQWDQGYFQQEIYRR	Q8M9R9;A9L9C2;A9XVM4;E2EKG6;Q67I94;A6YAC4;B7T460;Q3ZPR4;B0LNG6;A9QBU8;E2EKH0;E2EKG7;Q8MA49;B0LNR3;A4GGH0;A9XVP0;Q6EYH6;Q3ZPS7;A6YAD2;E2EKG9;A0ARB7;Q8M943	601	22	CID		32.71	1.52265		3	54	30	1	2079.93	-19.083	9/156	pps_Medicago_trypsin_rep2.mgf
	Low	VGAGLAENQSLSEAWSK	A9XVM4;Q8MA49;Q6EYH6;A6YAG7	44	4	CID		30.77	1.94558		5	53	32	1	1746.82	-24.6795	7/165	pps_Medicago_trypsin_rep2.mgf
	Low	ADVPFRR	Q8M9R9;A9L9C2;A9XVM4;E2EKG6;Q67I94;A6YAC4;B7T460;Q3ZPR4;B0LNG6;A9QBU8;E2EKH0;E2EKG7;Q8MA49;A4GGH0;A9XVP0;B4Y1W7;Q6EYH6;A6YAG7;Q3ZPS7;A6YAD2;E2EKG9;A0ARB3;A6YAI2;A0ARB7;Q8M943;Q71KN1;D8KWX3;D8KX21	814	28	CID		30.03	2.67118	0	1	54	40	1	860.445	-33.4842	4/55	pps_Medicago_trypsin_rep2.mgf
	Low	AQLGEIFELDRATLK	A9L9C2;A9XVM4;E2EKG6;Q67I94;A6YAC4;Q3ZPR4;B0LNG6;A9QBU8;E2EKH0;E2EKG7;Q8MA49;B0LNR3;A4GGH0;A9XVP0;B4Y1W7;Q6EYH6;A6YAG7;Q3ZPS7;A6YAD2;E2EKG9;A0ARB3;A6YAI2	661	22	CID		26.56	5.47552	0	1	53	36	1	1703.91	-12.5308	11/156	pps_Medicago_trypsin_rep2.mgf
	Low	VGSmDNGDGIAVGWLGHPIFR	A9XVM4	3	1	CID	M4(Oxidation)	25.13	7.87189	0.32	1	54	31	1	2214.09	4.03461	10/213	pps_Medicago_trypsin_rep2.mgf
B7T460	18.5	10	10	508	55.7803	6.88818	240.112	Photosystem II CP47 chlorophyll apoprotein OS=Pelargonium cotyledonis GN=psbB PE=4 SV=1 - [B7T460_9ROSI]
	Confidence Icon	Sequence	Protein Accessions	# Proteins	# Protein Groups	Activation Type	Modifications	IonScore	Exp Value	Δ Score	Rank	Identity High	Homology Threshold	Charge	m/z [Da]	ΔM [ppm]	Ions Matched	Spectrum File
	High	MPTFFETFPVVLVDGDGIVR	Q8M9R9;A9L9C2;A9XVM4;E2EKG6;A6YAC4;B7T460;E2EKH0;Q8MA49;A9XVP0;Q6EYH6;A6YAG7;A6YAD2;E2EKG9;A0ARB3;A6YAI2;Q8M943	478	16	CID		155.84	6.414e-13	0	1	53		1	2239.13	-6.37805	16/182	pps_Medicago_trypsin_rep2.mgf
	High	LAFYDYIGNNPAKGGLFR	Q8M9R9;A9L9C2;A9XVM4;E2EKG6;Q67I94;A6YAC4;B7T460;Q3ZPR4;B0LNG6;A9QBU8;E2EKH0;E2EKG7;Q8MA49;B0LNR3;A4GGH0;A6YAG7;Q3ZPS7;A6YAD2;A0ARB3;A6YAI2;A0ARB7;Q8M943;D8KWX3;D8KX21	797	24	CID		74.66	8.93797e-05	0	1	54	35	1	2016.02	-8.86789	14/167	pps_Medicago_trypsin_rep2.mgf
	High	AQLGEIFELDR	A9L9C2;A9XVM4;E2EKG6;Q67I94;A6YAC4;B7T460;Q3ZPR4;B0LNG6;A9QBU8;E2EKH0;E2EKG7;Q8MA49;B0LNR3;A4GGH0;A9XVP0;B4Y1W7;Q6EYH6;A6YAG7;Q3ZPS7;A6YAD2;E2EKG9;A0ARB3;A6YAI2	686	23	CID		63.25	0.00116618		2	53		1	1290.66	-10.6235	8/109	pps_Medicago_trypsin_rep2.mgf
	High	RAQLGEIFELDR	A9L9C2;A9XVM4;E2EKG6;Q67I94;A6YAC4;B7T460;Q3ZPR4;B0LNG6;A9QBU8;E2EKH0;E2EKG7;Q8MA49;B0LNR3;A4GGH0;A9XVP0;B4Y1W7;Q6EYH6;A6YAG7;Q3ZPS7;A6YAD2;E2EKG9;A0ARB3;A6YAI2	686	23	CID		61.91	0.00165014		2	54		1	1446.76	-9.97493	14/121	pps_Medicago_trypsin_rep2.mgf
	Medium	YQWDQGYFQQEIYR	Q8M9R9;A9L9C2;A9XVM4;E2EKG6;Q67I94;A6YAC4;B7T460;Q3ZPR4;B0LNG6;A9QBU8;E2EKH0;E2EKG7;Q8MA49;B0LNR3;A4GGH0;A9XVP0;Q6EYH6;Q3ZPS7;A6YAD2;E2EKG9;A0ARB7;Q8M943	611	22	CID		50.03	0.0196627		3	52	32	1	1923.85	-8.97747	10/145	pps_Medicago_trypsin_rep2.mgf
	Low	RMPTFFETFPVVLVDGDGIVR	Q8M9R9;A9L9C2;A9XVM4;E2EKG6;A6YAC4;B7T460;E2EKH0;Q8MA49;A9XVP0;Q6EYH6;A6YAG7;A6YAD2;E2EKG9;A0ARB3;A6YAI2;Q8M943	478	16	CID		39.12	0.334535	0	1	54	43	1	2395.23	-7.56321	9/230	pps_Medicago_trypsin_rep2.mgf
	Low	YQWDQGYFQQEIYRR	Q8M9R9;A9L9C2;A9XVM4;E2EKG6;Q67I94;A6YAC4;B7T460;Q3ZPR4;B0LNG6;A9QBU8;E2EKH0;E2EKG7;Q8MA49;B0LNR3;A4GGH0;A9XVP0;Q6EYH6;Q3ZPS7;A6YAD2;E2EKG9;A0ARB7;Q8M943	601	22	CID		32.71	1.52265		3	54	30	1	2079.93	-19.083	9/156	pps_Medicago_trypsin_rep2.mgf
	Low	VGAGLAENKSLSEAWSK	B7T460;A9QBU8	2	2	CID		30.77	1.94558		2	53	32	1	1746.82	-45.5116	7/165	pps_Medicago_trypsin_rep2.mgf
	Low	ADVPFRR	Q8M9R9;A9L9C2;A9XVM4;E2EKG6;Q67I94;A6YAC4;B7T460;Q3ZPR4;B0LNG6;A9QBU8;E2EKH0;E2EKG7;Q8MA49;A4GGH0;A9XVP0;B4Y1W7;Q6EYH6;A6YAG7;Q3ZPS7;A6YAD2;E2EKG9;A0ARB3;A6YAI2;A0ARB7;Q8M943;Q71KN1;D8KWX3;D8KX21	814	28	CID		30.03	2.67118	0	1	54	40	1	860.445	-33.4842	4/55	pps_Medicago_trypsin_rep2.mgf
	Low	VGAGLAENKSLSEAWSKIPEK	B7T460;A9QBU8	2	2	CID		11.67	174.614		8	54	31	1	2214.09	-41.3182	8/213	pps_Medicago_trypsin_rep2.mgf
E2EKH0	22.95	11	11	427	46.9053	6.53662	240.112	Thylakoid structural protein (Fragment) OS=Piper sp. SM-2010 GN=psbB PE=2 SV=1 - [E2EKH0_9MAGN]
	Confidence Icon	Sequence	Protein Accessions	# Proteins	# Protein Groups	Activation Type	Modifications	IonScore	Exp Value	Δ Score	Rank	Identity High	Homology Threshold	Charge	m/z [Da]	ΔM [ppm]	Ions Matched	Spectrum File
	High	MPTFFETFPVVLVDGDGIVR	Q8M9R9;A9L9C2;A9XVM4;E2EKG6;A6YAC4;B7T460;E2EKH0;Q8MA49;A9XVP0;Q6EYH6;A6YAG7;A6YAD2;E2EKG9;A0ARB3;A6YAI2;Q8M943	478	16	CID		155.84	6.414e-13	0	1	53		1	2239.13	-6.37805	16/182	pps_Medicago_trypsin_rep2.mgf
	High	LAFYDYIGNNPAKGGLFR	Q8M9R9;A9L9C2;A9XVM4;E2EKG6;Q67I94;A6YAC4;B7T460;Q3ZPR4;B0LNG6;A9QBU8;E2EKH0;E2EKG7;Q8MA49;B0LNR3;A4GGH0;A6YAG7;Q3ZPS7;A6YAD2;A0ARB3;A6YAI2;A0ARB7;Q8M943;D8KWX3;D8KX21	797	24	CID		74.66	8.93797e-05	0	1	54	35	1	2016.02	-8.86789	14/167	pps_Medicago_trypsin_rep2.mgf
	High	AQLGEIFELDR	A9L9C2;A9XVM4;E2EKG6;Q67I94;A6YAC4;B7T460;Q3ZPR4;B0LNG6;A9QBU8;E2EKH0;E2EKG7;Q8MA49;B0LNR3;A4GGH0;A9XVP0;B4Y1W7;Q6EYH6;A6YAG7;Q3ZPS7;A6YAD2;E2EKG9;A0ARB3;A6YAI2	686	23	CID		63.25	0.00116618		2	53		1	1290.66	-10.6235	8/109	pps_Medicago_trypsin_rep2.mgf
	High	RAQLGEIFELDR	A9L9C2;A9XVM4;E2EKG6;Q67I94;A6YAC4;B7T460;Q3ZPR4;B0LNG6;A9QBU8;E2EKH0;E2EKG7;Q8MA49;B0LNR3;A4GGH0;A9XVP0;B4Y1W7;Q6EYH6;A6YAG7;Q3ZPS7;A6YAD2;E2EKG9;A0ARB3;A6YAI2	686	23	CID		61.91	0.00165014		2	54		1	1446.76	-9.97493	14/121	pps_Medicago_trypsin_rep2.mgf
	Medium	YQWDQGYFQQEIYR	Q8M9R9;A9L9C2;A9XVM4;E2EKG6;Q67I94;A6YAC4;B7T460;Q3ZPR4;B0LNG6;A9QBU8;E2EKH0;E2EKG7;Q8MA49;B0LNR3;A4GGH0;A9XVP0;Q6EYH6;Q3ZPS7;A6YAD2;E2EKG9;A0ARB7;Q8M943	611	22	CID		50.03	0.0196627		3	52	32	1	1923.85	-8.97747	10/145	pps_Medicago_trypsin_rep2.mgf
	Low	RMPTFFETFPVVLVDGDGIVR	Q8M9R9;A9L9C2;A9XVM4;E2EKG6;A6YAC4;B7T460;E2EKH0;Q8MA49;A9XVP0;Q6EYH6;A6YAG7;A6YAD2;E2EKG9;A0ARB3;A6YAI2;Q8M943	478	16	CID		39.12	0.334535	0	1	54	43	1	2395.23	-7.56321	9/230	pps_Medicago_trypsin_rep2.mgf
	Low	YQWDQGYFQQEIYRR	Q8M9R9;A9L9C2;A9XVM4;E2EKG6;Q67I94;A6YAC4;B7T460;Q3ZPR4;B0LNG6;A9QBU8;E2EKH0;E2EKG7;Q8MA49;B0LNR3;A4GGH0;A9XVP0;Q6EYH6;Q3ZPS7;A6YAD2;E2EKG9;A0ARB7;Q8M943	601	22	CID		32.71	1.52265		3	54	30	1	2079.93	-19.083	9/156	pps_Medicago_trypsin_rep2.mgf
	Low	ADVPFRR	Q8M9R9;A9L9C2;A9XVM4;E2EKG6;Q67I94;A6YAC4;B7T460;Q3ZPR4;B0LNG6;A9QBU8;E2EKH0;E2EKG7;Q8MA49;A4GGH0;A9XVP0;B4Y1W7;Q6EYH6;A6YAG7;Q3ZPS7;A6YAD2;E2EKG9;A0ARB3;A6YAI2;A0ARB7;Q8M943;Q71KN1;D8KWX3;D8KX21	814	28	CID		30.03	2.67118	0	1	54	40	1	860.445	-33.4842	4/55	pps_Medicago_trypsin_rep2.mgf
	Low	AQLGEIFELDRATLK	A9L9C2;A9XVM4;E2EKG6;Q67I94;A6YAC4;Q3ZPR4;B0LNG6;A9QBU8;E2EKH0;E2EKG7;Q8MA49;B0LNR3;A4GGH0;A9XVP0;B4Y1W7;Q6EYH6;A6YAG7;Q3ZPS7;A6YAD2;E2EKG9;A0ARB3;A6YAI2	661	22	CID		26.56	5.47552	0	1	53	36	1	1703.91	-12.5308	11/156	pps_Medicago_trypsin_rep2.mgf
	Low	VSAGLAENLSLSExWSKIPEK	E2EKH0	1	1	CID	X14(G)	11.89	169.37		5	54	32	1	2215.08	-36.4778	6/223	pps_Medicago_trypsin_rep2.mgf
	Low	VSAGLAENLSLSExWSKIPEKLAFYDYIGNNPAK	E2EKH0	1	1	CID	X14(G)	10.26	246.271		4	54	25	1	3681.85	-9.33033	5/372	pps_Medicago_trypsin_rep2.mgf
A6YAD2	21.1	10	10	455	50.5386	7.35693	240.112	Photosystem II CP47 chlorophyll apoprotein (Fragment) OS=Haloragis aspera GN=psbB PE=4 SV=1 - [A6YAD2_9MAGN]
	Confidence Icon	Sequence	Protein Accessions	# Proteins	# Protein Groups	Activation Type	Modifications	IonScore	Exp Value	Δ Score	Rank	Identity High	Homology Threshold	Charge	m/z [Da]	ΔM [ppm]	Ions Matched	Spectrum File
	High	MPTFFETFPVVLVDGDGIVR	Q8M9R9;A9L9C2;A9XVM4;E2EKG6;A6YAC4;B7T460;E2EKH0;Q8MA49;A9XVP0;Q6EYH6;A6YAG7;A6YAD2;E2EKG9;A0ARB3;A6YAI2;Q8M943	478	16	CID		155.84	6.414e-13	0	1	53		1	2239.13	-6.37805	16/182	pps_Medicago_trypsin_rep2.mgf
	High	LAFYDYIGNNPAKGGLFR	Q8M9R9;A9L9C2;A9XVM4;E2EKG6;Q67I94;A6YAC4;B7T460;Q3ZPR4;B0LNG6;A9QBU8;E2EKH0;E2EKG7;Q8MA49;B0LNR3;A4GGH0;A6YAG7;Q3ZPS7;A6YAD2;A0ARB3;A6YAI2;A0ARB7;Q8M943;D8KWX3;D8KX21	797	24	CID		74.66	8.93797e-05	0	1	54	35	1	2016.02	-8.86789	14/167	pps_Medicago_trypsin_rep2.mgf
	High	AQLGEIFELDR	A9L9C2;A9XVM4;E2EKG6;Q67I94;A6YAC4;B7T460;Q3ZPR4;B0LNG6;A9QBU8;E2EKH0;E2EKG7;Q8MA49;B0LNR3;A4GGH0;A9XVP0;B4Y1W7;Q6EYH6;A6YAG7;Q3ZPS7;A6YAD2;E2EKG9;A0ARB3;A6YAI2	686	23	CID		63.25	0.00116618		2	53		1	1290.66	-10.6235	8/109	pps_Medicago_trypsin_rep2.mgf
	High	RAQLGEIFELDR	A9L9C2;A9XVM4;E2EKG6;Q67I94;A6YAC4;B7T460;Q3ZPR4;B0LNG6;A9QBU8;E2EKH0;E2EKG7;Q8MA49;B0LNR3;A4GGH0;A9XVP0;B4Y1W7;Q6EYH6;A6YAG7;Q3ZPS7;A6YAD2;E2EKG9;A0ARB3;A6YAI2	686	23	CID		61.91	0.00165014		2	54		1	1446.76	-9.97493	14/121	pps_Medicago_trypsin_rep2.mgf
	Medium	YQWDQGYFQQEIYR	Q8M9R9;A9L9C2;A9XVM4;E2EKG6;Q67I94;A6YAC4;B7T460;Q3ZPR4;B0LNG6;A9QBU8;E2EKH0;E2EKG7;Q8MA49;B0LNR3;A4GGH0;A9XVP0;Q6EYH6;Q3ZPS7;A6YAD2;E2EKG9;A0ARB7;Q8M943	611	22	CID		50.03	0.0196627		3	52	32	1	1923.85	-8.97747	10/145	pps_Medicago_trypsin_rep2.mgf
	Low	RMPTFFETFPVVLVDGDGIVR	Q8M9R9;A9L9C2;A9XVM4;E2EKG6;A6YAC4;B7T460;E2EKH0;Q8MA49;A9XVP0;Q6EYH6;A6YAG7;A6YAD2;E2EKG9;A0ARB3;A6YAI2;Q8M943	478	16	CID		39.12	0.334535	0	1	54	43	1	2395.23	-7.56321	9/230	pps_Medicago_trypsin_rep2.mgf
	Low	YQWDQGYFQQEIYRR	Q8M9R9;A9L9C2;A9XVM4;E2EKG6;Q67I94;A6YAC4;B7T460;Q3ZPR4;B0LNG6;A9QBU8;E2EKH0;E2EKG7;Q8MA49;B0LNR3;A4GGH0;A9XVP0;Q6EYH6;Q3ZPS7;A6YAD2;E2EKG9;A0ARB7;Q8M943	601	22	CID		32.71	1.52265		3	54	30	1	2079.93	-19.083	9/156	pps_Medicago_trypsin_rep2.mgf
	Low	ADVPFRR	Q8M9R9;A9L9C2;A9XVM4;E2EKG6;Q67I94;A6YAC4;B7T460;Q3ZPR4;B0LNG6;A9QBU8;E2EKH0;E2EKG7;Q8MA49;A4GGH0;A9XVP0;B4Y1W7;Q6EYH6;A6YAG7;Q3ZPS7;A6YAD2;E2EKG9;A0ARB3;A6YAI2;A0ARB7;Q8M943;Q71KN1;D8KWX3;D8KX21	814	28	CID		30.03	2.67118	0	1	54	40	1	860.445	-33.4842	4/55	pps_Medicago_trypsin_rep2.mgf
	Low	AQLGEIFELDRATLK	A9L9C2;A9XVM4;E2EKG6;Q67I94;A6YAC4;Q3ZPR4;B0LNG6;A9QBU8;E2EKH0;E2EKG7;Q8MA49;B0LNR3;A4GGH0;A9XVP0;B4Y1W7;Q6EYH6;A6YAG7;Q3ZPS7;A6YAD2;E2EKG9;A0ARB3;A6YAI2	661	22	CID		26.56	5.47552	0	1	53	36	1	1703.91	-12.5308	11/156	pps_Medicago_trypsin_rep2.mgf
	Low	xGMFVIPFMTRLGITDSWR	A6YAD2	1	1	CID	X1(N)	18.32	29.246		4	52	34	1	2240.98	-66.7794	5/176	pps_Medicago_trypsin_rep2.mgf
A6YAI2	16.74	11	9	460	50.6467	6.91748	240.112	Photosystem II CP47 chlorophyll apoprotein (Fragment) OS=Saxifraga integrifolia GN=psbB PE=4 SV=1 - [A6YAI2_SAXIN]
	Confidence Icon	Sequence	Protein Accessions	# Proteins	# Protein Groups	Activation Type	Modifications	IonScore	Exp Value	Δ Score	Rank	Identity High	Homology Threshold	Charge	m/z [Da]	ΔM [ppm]	Ions Matched	Spectrum File
	High	MPTFFETFPVVLVDGDGIVR	Q8M9R9;A9L9C2;A9XVM4;E2EKG6;A6YAC4;B7T460;E2EKH0;Q8MA49;A9XVP0;Q6EYH6;A6YAG7;A6YAD2;E2EKG9;A0ARB3;A6YAI2;Q8M943	478	16	CID		155.84	6.414e-13	0	1	53		1	2239.13	-6.37805	16/182	pps_Medicago_trypsin_rep2.mgf
	High	LAFYDYIGNNPAKGGLFR	Q8M9R9;A9L9C2;A9XVM4;E2EKG6;Q67I94;A6YAC4;B7T460;Q3ZPR4;B0LNG6;A9QBU8;E2EKH0;E2EKG7;Q8MA49;B0LNR3;A4GGH0;A6YAG7;Q3ZPS7;A6YAD2;A0ARB3;A6YAI2;A0ARB7;Q8M943;D8KWX3;D8KX21	797	24	CID		74.66	8.93797e-05	0	1	54	35	1	2016.02	-8.86789	14/167	pps_Medicago_trypsin_rep2.mgf
	High	AQLGEIFELDR	A9L9C2;A9XVM4;E2EKG6;Q67I94;A6YAC4;B7T460;Q3ZPR4;B0LNG6;A9QBU8;E2EKH0;E2EKG7;Q8MA49;B0LNR3;A4GGH0;A9XVP0;B4Y1W7;Q6EYH6;A6YAG7;Q3ZPS7;A6YAD2;E2EKG9;A0ARB3;A6YAI2	686	23	CID		63.25	0.00116618		2	53		1	1290.66	-10.6235	8/109	pps_Medicago_trypsin_rep2.mgf
	High	RAQLGEIFELDR	A9L9C2;A9XVM4;E2EKG6;Q67I94;A6YAC4;B7T460;Q3ZPR4;B0LNG6;A9QBU8;E2EKH0;E2EKG7;Q8MA49;B0LNR3;A4GGH0;A9XVP0;B4Y1W7;Q6EYH6;A6YAG7;Q3ZPS7;A6YAD2;E2EKG9;A0ARB3;A6YAI2	686	23	CID		61.91	0.00165014		2	54		1	1446.76	-9.97493	14/121	pps_Medicago_trypsin_rep2.mgf
	Medium	YxWDQGYFQQEIYR	A6YAI2	1	1	CID	X2(K)	50.03	0.0196627	0	1	52	32	1	1923.85	-27.8927	10/139	pps_Medicago_trypsin_rep2.mgf
	Medium	YxWDQGYFQQEIYR	A6YAI2	1	1	CID	X2(Q)	50.03	0.0196627		4	52	32	1	1923.85	-8.97747	10/139	pps_Medicago_trypsin_rep2.mgf
	Low	RMPTFFETFPVVLVDGDGIVR	Q8M9R9;A9L9C2;A9XVM4;E2EKG6;A6YAC4;B7T460;E2EKH0;Q8MA49;A9XVP0;Q6EYH6;A6YAG7;A6YAD2;E2EKG9;A0ARB3;A6YAI2;Q8M943	478	16	CID		39.12	0.334535	0	1	54	43	1	2395.23	-7.56321	9/230	pps_Medicago_trypsin_rep2.mgf
	Low	YxWDQGYFQQEIYRR	A6YAI2	1	1	CID	X2(K)	32.71	1.52265	0	1	54	30	1	2079.93	-36.5788	9/150	pps_Medicago_trypsin_rep2.mgf
	Low	YxWDQGYFQQEIYRR	A6YAI2	1	1	CID	X2(Q)	32.71	1.52265		4	54	30	1	2079.93	-19.083	9/150	pps_Medicago_trypsin_rep2.mgf
	Low	ADVPFRR	Q8M9R9;A9L9C2;A9XVM4;E2EKG6;Q67I94;A6YAC4;B7T460;Q3ZPR4;B0LNG6;A9QBU8;E2EKH0;E2EKG7;Q8MA49;A4GGH0;A9XVP0;B4Y1W7;Q6EYH6;A6YAG7;Q3ZPS7;A6YAD2;E2EKG9;A0ARB3;A6YAI2;A0ARB7;Q8M943;Q71KN1;D8KWX3;D8KX21	814	28	CID		30.03	2.67118	0	1	54	40	1	860.445	-33.4842	4/55	pps_Medicago_trypsin_rep2.mgf
	Low	AQLGEIFELDRATLK	A9L9C2;A9XVM4;E2EKG6;Q67I94;A6YAC4;Q3ZPR4;B0LNG6;A9QBU8;E2EKH0;E2EKG7;Q8MA49;B0LNR3;A4GGH0;A9XVP0;B4Y1W7;Q6EYH6;A6YAG7;Q3ZPS7;A6YAD2;E2EKG9;A0ARB3;A6YAI2	661	22	CID		26.56	5.47552	0	1	53	36	1	1703.91	-12.5308	11/156	pps_Medicago_trypsin_rep2.mgf
A0ARB3	17.97	12	10	462	50.8927	6.75635	223.701	Photosystem II CP47 protein (Fragment) OS=Calochortus apiculatus GN=psbB PE=4 SV=1 - [A0ARB3_CALAP]
	Confidence Icon	Sequence	Protein Accessions	# Proteins	# Protein Groups	Activation Type	Modifications	IonScore	Exp Value	Δ Score	Rank	Identity High	Homology Threshold	Charge	m/z [Da]	ΔM [ppm]	Ions Matched	Spectrum File
	High	MPTFFETFPVVLVDGDGIVR	Q8M9R9;A9L9C2;A9XVM4;E2EKG6;A6YAC4;B7T460;E2EKH0;Q8MA49;A9XVP0;Q6EYH6;A6YAG7;A6YAD2;E2EKG9;A0ARB3;A6YAI2;Q8M943	478	16	CID		155.84	6.414e-13	0	1	53		1	2239.13	-6.37805	16/182	pps_Medicago_trypsin_rep2.mgf
	High	LAFYDYIGNNPAKGGLFR	Q8M9R9;A9L9C2;A9XVM4;E2EKG6;Q67I94;A6YAC4;B7T460;Q3ZPR4;B0LNG6;A9QBU8;E2EKH0;E2EKG7;Q8MA49;B0LNR3;A4GGH0;A6YAG7;Q3ZPS7;A6YAD2;A0ARB3;A6YAI2;A0ARB7;Q8M943;D8KWX3;D8KX21	797	24	CID		74.66	8.93797e-05	0	1	54	35	1	2016.02	-8.86789	14/167	pps_Medicago_trypsin_rep2.mgf
	High	AQLGEIFELDR	A9L9C2;A9XVM4;E2EKG6;Q67I94;A6YAC4;B7T460;Q3ZPR4;B0LNG6;A9QBU8;E2EKH0;E2EKG7;Q8MA49;B0LNR3;A4GGH0;A9XVP0;B4Y1W7;Q6EYH6;A6YAG7;Q3ZPS7;A6YAD2;E2EKG9;A0ARB3;A6YAI2	686	23	CID		63.25	0.00116618		2	53		1	1290.66	-10.6235	8/109	pps_Medicago_trypsin_rep2.mgf
	High	RAQLGEIFELDR	A9L9C2;A9XVM4;E2EKG6;Q67I94;A6YAC4;B7T460;Q3ZPR4;B0LNG6;A9QBU8;E2EKH0;E2EKG7;Q8MA49;B0LNR3;A4GGH0;A9XVP0;B4Y1W7;Q6EYH6;A6YAG7;Q3ZPS7;A6YAD2;E2EKG9;A0ARB3;A6YAI2	686	23	CID		61.91	0.00165014		2	54		1	1446.76	-9.97493	14/121	pps_Medicago_trypsin_rep2.mgf
	Low	RMPTFFETFPVVLVDGDGIVR	Q8M9R9;A9L9C2;A9XVM4;E2EKG6;A6YAC4;B7T460;E2EKH0;Q8MA49;A9XVP0;Q6EYH6;A6YAG7;A6YAD2;E2EKG9;A0ARB3;A6YAI2;Q8M943	478	16	CID		39.12	0.334535	0	1	54	43	1	2395.23	-7.56321	9/230	pps_Medicago_trypsin_rep2.mgf
	Low	VGAGLAENxSLSEAWSK	A0ARB3	1	1	CID	X9(K)	30.77	1.94558		3	53	32	1	1746.82	-45.5116	7/165	pps_Medicago_trypsin_rep2.mgf
	Low	VGAGLAENxSLSEAWSK	A0ARB3	1	1	CID	X9(Q)	30.77	1.94558		6	53	32	1	1746.82	-24.6795	7/165	pps_Medicago_trypsin_rep2.mgf
	Low	ADVPFRR	Q8M9R9;A9L9C2;A9XVM4;E2EKG6;Q67I94;A6YAC4;B7T460;Q3ZPR4;B0LNG6;A9QBU8;E2EKH0;E2EKG7;Q8MA49;A4GGH0;A9XVP0;B4Y1W7;Q6EYH6;A6YAG7;Q3ZPS7;A6YAD2;E2EKG9;A0ARB3;A6YAI2;A0ARB7;Q8M943;Q71KN1;D8KWX3;D8KX21	814	28	CID		30.03	2.67118	0	1	54	40	1	860.445	-33.4842	4/55	pps_Medicago_trypsin_rep2.mgf
	Low	AQLGEIFELDRATLK	A9L9C2;A9XVM4;E2EKG6;Q67I94;A6YAC4;Q3ZPR4;B0LNG6;A9QBU8;E2EKH0;E2EKG7;Q8MA49;B0LNR3;A4GGH0;A9XVP0;B4Y1W7;Q6EYH6;A6YAG7;Q3ZPS7;A6YAD2;E2EKG9;A0ARB3;A6YAI2	661	22	CID		26.56	5.47552	0	1	53	36	1	1703.91	-12.5308	11/156	pps_Medicago_trypsin_rep2.mgf
	Low	VGAGLAENxSLSEAWSKIPEK	A0ARB3	1	1	CID	X9(E)	20.2	24.9941	0.05	1	54	32	1	2215.08	-20.054	7/213	pps_Medicago_trypsin_rep2.mgf
	Low	VGAGLAENxSLSEAWSKIPEKLAFYDYIGNNPAK	A0ARB3	1	1	CID	X9(E)	12.62	143.026	0.0769231	1	54	25	1	3681.85	0.550585	9/362	pps_Medicago_trypsin_rep2.mgf
	Low	VGAGLAENxSLSEAWSKIPEK	A0ARB3	1	1	CID	X9(K)	11.67	174.614		9	54	31	1	2214.09	-41.3182	8/213	pps_Medicago_trypsin_rep2.mgf
A6YG76	12.5	4	4	352	39.358	6.34131	223.148	Photosystem II D2 protein OS=Leptosira terrestris GN=psbD PE=3 SV=1 - [PSBD_LEPTE]
	Confidence Icon	Sequence	Protein Accessions	# Proteins	# Protein Groups	Activation Type	Modifications	IonScore	Exp Value	Δ Score	Rank	Identity High	Homology Threshold	Charge	m/z [Da]	ΔM [ppm]	Ions Matched	Spectrum File
	High	AAEDPEFETFYTKNILLNEGIR	A6YG76;A0AS12;Q9TNK7;E3T2U9;Q67H37;A4GKM9;C0JX32	270	7	CID		125.45	7.24786e-10	0.856	2	54	38	1	2570.26	-6.50568	16/221	pps_Medicago_trypsin_rep2.mgf
	High	AAEDPEFETFYTK	A6YG76;A0AS12;Q9TNK7;E3T2U9;Q67H37;A4GKM9;C0JX32	286	7	CID		110.96	9.62815e-09	0.828829	1	50	38	1	1547.64	-30.6216	11/115	pps_Medicago_trypsin_rep2.mgf
	High	AWMAAQDQPHEKLVFPEEVLPR	A6YG76	8	1	CID		68.79	0.000337076		5	54		1	2591.26	-16.8658	11/226	pps_Medicago_trypsin_rep2.mgf
	Low	NILLNEGIR	A6YG76;A0AS12;Q9TNK7;E3T2U9;Q67H37;A4GKM9;C0JX32	281	7	CID		37.96	0.292239	0.0263158	1	52	38	1	1041.57	-33.293	7/83	pps_Medicago_trypsin_rep2.mgf
C0JX32	12.5	4	4	352	39.2979	5.74463	223.148	Photosystem II D2 protein OS=Pyramimonas parkeae GN=psbD PE=3 SV=1 - [C0JX32_9CHLO]
	Confidence Icon	Sequence	Protein Accessions	# Proteins	# Protein Groups	Activation Type	Modifications	IonScore	Exp Value	Δ Score	Rank	Identity High	Homology Threshold	Charge	m/z [Da]	ΔM [ppm]	Ions Matched	Spectrum File
	High	AAEDPEFETFYTKNILLNEGIR	A6YG76;A0AS12;Q9TNK7;E3T2U9;Q67H37;A4GKM9;C0JX32	270	7	CID		125.45	7.24786e-10	0.856	2	54	38	1	2570.26	-6.50568	16/221	pps_Medicago_trypsin_rep2.mgf
	High	AAEDPEFETFYTK	A6YG76;A0AS12;Q9TNK7;E3T2U9;Q67H37;A4GKM9;C0JX32	286	7	CID		110.96	9.62815e-09	0.828829	1	50	38	1	1547.64	-30.6216	11/115	pps_Medicago_trypsin_rep2.mgf
	High	AWMAAQDQPHEQLVFPEEVLPR	C0JX32	1	1	CID		68.79	0.000337076		6	54		1	2591.26	-2.82247	11/226	pps_Medicago_trypsin_rep2.mgf
	Low	NILLNEGIR	A6YG76;A0AS12;Q9TNK7;E3T2U9;Q67H37;A4GKM9;C0JX32	281	7	CID		37.96	0.292239	0.0263158	1	52	38	1	1041.57	-33.293	7/83	pps_Medicago_trypsin_rep2.mgf
Q9TNK7	13.29	5	4	331	36.9166	6.32861	204.148	Photosystem II protein D2 (Fragment) OS=Coleochaete nitellarum GN=psbD PE=3 SV=1 - [Q9TNK7_COLNI]
	Confidence Icon	Sequence	Protein Accessions	# Proteins	# Protein Groups	Activation Type	Modifications	IonScore	Exp Value	Δ Score	Rank	Identity High	Homology Threshold	Charge	m/z [Da]	ΔM [ppm]	Ions Matched	Spectrum File
	High	AAEDPEFETFYTKNILLNEGIR	A6YG76;A0AS12;Q9TNK7;E3T2U9;Q67H37;A4GKM9;C0JX32	270	7	CID		125.45	7.24786e-10	0.856	2	54	38	1	2570.26	-6.50568	16/221	pps_Medicago_trypsin_rep2.mgf
	High	AAEDPEFETFYTK	A6YG76;A0AS12;Q9TNK7;E3T2U9;Q67H37;A4GKM9;C0JX32	286	7	CID		110.96	9.62815e-09	0.828829	1	50	38	1	1547.64	-30.6216	11/115	pps_Medicago_trypsin_rep2.mgf
	Medium	AWMAAQDQPHENLVFPEExLPR	Q9TNK7	1	1	CID	X19(I)	49.79	0.0267749		7	54		1	2591.26	-2.82247	9/226	pps_Medicago_trypsin_rep2.mgf
	Medium	AWMAAQDQPHENLVFPEExLPR	Q9TNK7	1	1	CID	X19(L)	49.79	0.0267749		8	54		1	2591.26	-2.82247	9/226	pps_Medicago_trypsin_rep2.mgf
	Low	NILLNEGIR	A6YG76;A0AS12;Q9TNK7;E3T2U9;Q67H37;A4GKM9;C0JX32	281	7	CID		37.96	0.292239	0.0263158	1	52	38	1	1041.57	-33.293	7/83	pps_Medicago_trypsin_rep2.mgf
Q29VE5	20.86	10	10	465	51.6078	6.48096	202.533	Ribulose 1,5-bisphosphate carboxylase/oxygenase large subunit (Fragment) OS=Parnassia laxmannii GN=rbcL PE=3 SV=1 - [Q29VE5_9ROSI]
	Confidence Icon	Sequence	Protein Accessions	# Proteins	# Protein Groups	Activation Type	Modifications	IonScore	Exp Value	Δ Score	Rank	Identity High	Homology Threshold	Charge	m/z [Da]	ΔM [ppm]	Ions Matched	Spectrum File
	High	TFQGPPHGIQVER	Q6PSM7;Q71N62;Q29VE5;Q8HT56;D6C635;Q9TKH0;A0ZQX9;Q31828;Q8HUZ7;Q32857;P94075;P92263;A5X4G7;P94041;P94071;Q31669;Q37357;A0PDA4;Q95EN1;Q32183;P94074;D8V9A7;Q6LA00;D8V9E6;P28380;P25830;Q31982;Q95634;Q8WIH0;Q8WJK2;Q6JXQ9;Q6Y2Z1;Q5KTY1;A4F2T3;C7A5Y1;E0WE73;Q9BA14;O98545;Q32072;Q9GHU3;Q9MV63;Q6YLP3;Q4VI77;Q9BAN9;Q9T2E2;Q6L9X2;Q6VW49;Q85ZK8;A1X8A0;D6MYK4;Q95637;Q9XQL8;Q5I998;Q29U68;Q15KA0;Q9TKH6;P94030;…	19129	92	CID		93.24	1.87295e-06		5	55		1	1465.73	-14.0257	12/139	pps_Medicago_trypsin_rep2.mgf
	High	DITLGFVDLLR	Q6PSM7;Q29VE5;Q8HT56;D6C635;Q9TKH0;A0ZQX9;Q31828;P93987;Q33620;Q32857;P94075;P92263;Q7YKW5;A5X4G7;P94041;Q31669;B7P0F0;A0PDA4;Q6Y2Z6;Q32183;P94074;D8V9A7;D8V9E6;Q8HUY5;Q9XQP7;A7VJY7;Q5DK06;O98549;Q95E64;P28380;Q95634;Q6Y2Z1;A4F2T3;C7A5Y1;O98545;Q32072;Q85ZK8;Q95637;Q5I998;Q15KA0;Q9TKH6;P94030;A2VA83;O03636;Q9GCX8;Q5I972;A1X2K2;Q8MCW5;C7AF24;Q32313;Q5I9A0;Q7YLH0;A1XBZ1;O78520;Q5J9S0;Q29VE8;Q7I250;…	5330	60	CID		88.83	4.75698e-06		5	55		1	1261.71	-3.40016	14/97	pps_Medicago_trypsin_rep2.mgf
	High	LTYYTPDYETKDTDILAAFR	Q29VE5;Q95CD5;A0ZQX9;Q31828;Q32857;P92263;Q37357;Q95EN1;Q32183;D0F109;Q8WJK2;Q5KTY1;C7A5Y1;Q32072;Q9GHU3;Q9MV63;Q4VI77;Q9T2E2;D6MYK4;Q15KA0;C0J369;A2VA83;C7A609;Q3ZR39;C7AF24;O98749;Q8WHV4;Q8WHV2;Q32313;Q4VIB9;O47281;Q5J9S0;Q29VE8;Q40141;Q32811;Q8MCY2	5081	36	CID		86.34	6.37893e-06		6	54		1	2396.15	-6.04378	12/200	pps_Medicago_trypsin_rep2.mgf
	High	DITLGFVDLLRDDFIEK	Q6PSM7;Q29VE5;Q9TKH0;A0ZQX9;P93987;Q32857;A5X4G7;P94041;B7P0F0;A0PDA4;Q32183;D8V9A7;D8V9E6;Q9XQP7;Q5DK06;Q95E64;P28380;C7A5Y1;O98545;Q32072;Q5I998;P94030;A2VA83;Q5I972;Q8MCW5;Q5I9A0;Q7YLH0;A1XBZ1;O78520;Q5J9S0;Q29VE8;Q7I250;Q7YLH5	3135	33	CID		64.67	0.000964262		5	54		1	2009.04	-9.60224	13/171	pps_Medicago_trypsin_rep2.mgf
	High	DKLNKYGRPLLGcTIKPK	B8YGX4;Q6PSM7;Q71N62;Q29VE5;Q8HT56;Q9TKH0;A0ZQX9;Q31828;Q8HUZ7;Q33620;Q32857;P94075;P92263;Q7YKW5;A5X4G7;P94041;P94071;Q31669;Q36637;Q37357;A0PDA4;Q95EN1;P94074;D8V9A7;Q6LA00;D8V9E6;Q9XQP7;D0F109;Q5DK06;O98549;P28380;P25830;Q6JXQ9;Q6Y2Z1;Q5KTY1;A4F2T3;E0WE73;Q9BA14;Q32072;Q9GHU3;Q6YLP3;Q4VI77;Q9BAN9;Q6L9X2;Q6VW49;Q95637;Q9XQL8;Q5I998;Q15KA0;Q9TKH6;P94030;C6FJV2;C0J369;Q8WHH7;Q9XQA2;A2VA83;D2KUU0;…	21788	84	CID	C13(Carbamidomethyl)	62.44	0.00212503		6	55		1	2101.15	-22.1	17/198	pps_Medicago_trypsin_rep2.mgf
	Medium	DITLGFVDLLRDDFIEKDR	Q6PSM7;Q29VE5;Q9TKH0;A0ZQX9;P93987;Q32857;A5X4G7;P94041;B7P0F0;A0PDA4;Q32183;D8V9A7;D8V9E6;Q9XQP7;Q5DK06;Q95E64;P28380;C7A5Y1;O98545;Q32072;Q5I998;P94030;A2VA83;Q5I972;Q8MCW5;Q5I9A0;A1XBZ1;O78520;Q5J9S0;Q29VE8;Q7I250;Q7YLH5	3119	32	CID		45.34	0.0812885		6	54		1	2280.17	-5.64049	16/195	pps_Medicago_trypsin_rep2.mgf
	Low	LGLSAKNYGR	B8YGX4;Q6PSM7;Q71N62;Q29VE5;Q8HT56;Q9TKH0;A0ZQX9;Q31828;Q8HUZ7;P93987;Q33620;Q32857;P94075;P92263;Q7YKW5;A5X4G7;Q8HDA1;P94041;P94071;Q31669;B7P0F0;Q36637;Q37357;A0PDA4;Q95EN1;Q6Y2Z6;Q32183;P94074;D8V9A7;Q6LA00;D8V9E6;Q9XQP7;A7VJY7;Q5DK06;O98549;P25830;Q31982;Q95634;Q8WIH0;Q8WJK2;Q6JXQ9;A4F2T3;E0WE73;Q9BA14;O98545;Q32072;Q9GHU3;Q9MV63;Q4VI77;Q9BAN9;A1X8A0;Q95637;Q9XQL8;Q29U68;Q15KA0;Q9TKH6;P94030;…	22994	93	CID		33.03	1.85783		5	55	35	1	1078.57	-31.4411	6/86	pps_Medicago_trypsin_rep2.mgf
	Low	VAxEAcVQAR	Q29VE5	10	1	CID	X3(I), C6(Carbamidomethyl)	29.15	3.93357		3	55	41	1	1116.55	-27.6434	10/82	pps_Medicago_trypsin_rep2.mgf
	Low	YGRPLLGcTIKPK	B8YGX4;Q6PSM7;Q71N62;Q29VE5;Q8HT56;Q9TKH0;A0ZQX9;Q31828;Q8HUZ7;Q33620;Q32857;P94075;P92263;Q7YKW5;A5X4G7;P94041;P94071;Q31669;Q36637;Q37357;A0PDA4;Q95EN1;P94074;D8V9A7;Q6LA00;D8V9E6;Q9XQP7;D0F109;Q5DK06;O98549;P28380;P25830;Q6JXQ9;Q6Y2Z1;Q5KTY1;A4F2T3;C7A5Y1;E0WE73;Q9BA14;O98545;Q32072;Q9GHU3;Q6YLP3;Q4VI77;Q9BAN9;Q6L9X2;Q6VW49;Q95637;Q9XQL8;Q5I998;Q15KA0;Q9TKH6;P94030;C6FJV2;C0J369;Q8WHH7;Q9XQA2;…	21992	87	CID	C8(Carbamidomethyl)	22.54	22.2989		7	56	36	1	1502.81	-29.841	9/120	pps_Medicago_trypsin_rep2.mgf
	Low	AVYEcLR	B8YGX4;Q71N62;Q29VE5;Q8HT56;D6C635;A0ZQX9;Q31828;P93987;Q33620;P94075;P92263;A5X4G7;Q8HDA1;P94041;P94071;Q31669;B7P0F0;Q36637;Q37357;A0PDA4;Q95EN1;Q6Y2Z6;P94074;D8V9A7;D8V9E6;Q8HUY5;Q9XQP7;Q5DK06;Q6YLP8;O98549;P28380;P25830;Q31982;Q95634;Q8WIH0;Q8WJK2;Q6JXQ9;Q6Y2Z1;Q5KTY1;A4F2T3;C7A5Y1;E0WE73;Q9BA14;O98545;Q32072;Q9GHU3;Q6YLP3;Q9BAN9;Q6VW49;A1X8A0;Q95637;Q9XQL8;Q5I998;Q29U68;Q15KA0;C6FJV2;C0J369;…	20825	91	CID	C5(Carbamidomethyl)	15.62	71.9499		4	54	28	1	910.421	-26.4331	4/51	pps_Medicago_trypsin_rep2.mgf
A0ZQX9	22.05	10	10	440	48.5045	6.88818	202.533	Ribulose-1,5-bisphosphate carboxylase/oxygenase large subunit (Fragment) OS=Lunania parviflora GN=rbcL PE=3 SV=1 - [A0ZQX9_9ROSI]
	Confidence Icon	Sequence	Protein Accessions	# Proteins	# Protein Groups	Activation Type	Modifications	IonScore	Exp Value	Δ Score	Rank	Identity High	Homology Threshold	Charge	m/z [Da]	ΔM [ppm]	Ions Matched	Spectrum File
	High	TFQGPPHGIQVER	Q6PSM7;Q71N62;Q29VE5;Q8HT56;D6C635;Q9TKH0;A0ZQX9;Q31828;Q8HUZ7;Q32857;P94075;P92263;A5X4G7;P94041;P94071;Q31669;Q37357;A0PDA4;Q95EN1;Q32183;P94074;D8V9A7;Q6LA00;D8V9E6;P28380;P25830;Q31982;Q95634;Q8WIH0;Q8WJK2;Q6JXQ9;Q6Y2Z1;Q5KTY1;A4F2T3;C7A5Y1;E0WE73;Q9BA14;O98545;Q32072;Q9GHU3;Q9MV63;Q6YLP3;Q4VI77;Q9BAN9;Q9T2E2;Q6L9X2;Q6VW49;Q85ZK8;A1X8A0;D6MYK4;Q95637;Q9XQL8;Q5I998;Q29U68;Q15KA0;Q9TKH6;P94030;…	19129	92	CID		93.24	1.87295e-06		5	55		1	1465.73	-14.0257	12/139	pps_Medicago_trypsin_rep2.mgf
	High	DITLGFVDLLR	Q6PSM7;Q29VE5;Q8HT56;D6C635;Q9TKH0;A0ZQX9;Q31828;P93987;Q33620;Q32857;P94075;P92263;Q7YKW5;A5X4G7;P94041;Q31669;B7P0F0;A0PDA4;Q6Y2Z6;Q32183;P94074;D8V9A7;D8V9E6;Q8HUY5;Q9XQP7;A7VJY7;Q5DK06;O98549;Q95E64;P28380;Q95634;Q6Y2Z1;A4F2T3;C7A5Y1;O98545;Q32072;Q85ZK8;Q95637;Q5I998;Q15KA0;Q9TKH6;P94030;A2VA83;O03636;Q9GCX8;Q5I972;A1X2K2;Q8MCW5;C7AF24;Q32313;Q5I9A0;Q7YLH0;A1XBZ1;O78520;Q5J9S0;Q29VE8;Q7I250;…	5330	60	CID		88.83	4.75698e-06		5	55		1	1261.71	-3.40016	14/97	pps_Medicago_trypsin_rep2.mgf
	High	LTYYTPDYETKDTDILAAFR	Q29VE5;Q95CD5;A0ZQX9;Q31828;Q32857;P92263;Q37357;Q95EN1;Q32183;D0F109;Q8WJK2;Q5KTY1;C7A5Y1;Q32072;Q9GHU3;Q9MV63;Q4VI77;Q9T2E2;D6MYK4;Q15KA0;C0J369;A2VA83;C7A609;Q3ZR39;C7AF24;O98749;Q8WHV4;Q8WHV2;Q32313;Q4VIB9;O47281;Q5J9S0;Q29VE8;Q40141;Q32811;Q8MCY2	5081	36	CID		86.34	6.37893e-06		6	54		1	2396.15	-6.04378	12/200	pps_Medicago_trypsin_rep2.mgf
	High	DITLGFVDLLRDDFIEK	Q6PSM7;Q29VE5;Q9TKH0;A0ZQX9;P93987;Q32857;A5X4G7;P94041;B7P0F0;A0PDA4;Q32183;D8V9A7;D8V9E6;Q9XQP7;Q5DK06;Q95E64;P28380;C7A5Y1;O98545;Q32072;Q5I998;P94030;A2VA83;Q5I972;Q8MCW5;Q5I9A0;Q7YLH0;A1XBZ1;O78520;Q5J9S0;Q29VE8;Q7I250;Q7YLH5	3135	33	CID		64.67	0.000964262		5	54		1	2009.04	-9.60224	13/171	pps_Medicago_trypsin_rep2.mgf
	High	DKLNKYGRPLLGcTIKPK	B8YGX4;Q6PSM7;Q71N62;Q29VE5;Q8HT56;Q9TKH0;A0ZQX9;Q31828;Q8HUZ7;Q33620;Q32857;P94075;P92263;Q7YKW5;A5X4G7;P94041;P94071;Q31669;Q36637;Q37357;A0PDA4;Q95EN1;P94074;D8V9A7;Q6LA00;D8V9E6;Q9XQP7;D0F109;Q5DK06;O98549;P28380;P25830;Q6JXQ9;Q6Y2Z1;Q5KTY1;A4F2T3;E0WE73;Q9BA14;Q32072;Q9GHU3;Q6YLP3;Q4VI77;Q9BAN9;Q6L9X2;Q6VW49;Q95637;Q9XQL8;Q5I998;Q15KA0;Q9TKH6;P94030;C6FJV2;C0J369;Q8WHH7;Q9XQA2;A2VA83;D2KUU0;…	21788	84	CID	C13(Carbamidomethyl)	62.44	0.00212503		6	55		1	2101.15	-22.1	17/198	pps_Medicago_trypsin_rep2.mgf
	Medium	DITLGFVDLLRDDFIEKDR	Q6PSM7;Q29VE5;Q9TKH0;A0ZQX9;P93987;Q32857;A5X4G7;P94041;B7P0F0;A0PDA4;Q32183;D8V9A7;D8V9E6;Q9XQP7;Q5DK06;Q95E64;P28380;C7A5Y1;O98545;Q32072;Q5I998;P94030;A2VA83;Q5I972;Q8MCW5;Q5I9A0;A1XBZ1;O78520;Q5J9S0;Q29VE8;Q7I250;Q7YLH5	3119	32	CID		45.34	0.0812885		6	54		1	2280.17	-5.64049	16/195	pps_Medicago_trypsin_rep2.mgf
	Low	LGLSAKNYGR	B8YGX4;Q6PSM7;Q71N62;Q29VE5;Q8HT56;Q9TKH0;A0ZQX9;Q31828;Q8HUZ7;P93987;Q33620;Q32857;P94075;P92263;Q7YKW5;A5X4G7;Q8HDA1;P94041;P94071;Q31669;B7P0F0;Q36637;Q37357;A0PDA4;Q95EN1;Q6Y2Z6;Q32183;P94074;D8V9A7;Q6LA00;D8V9E6;Q9XQP7;A7VJY7;Q5DK06;O98549;P25830;Q31982;Q95634;Q8WIH0;Q8WJK2;Q6JXQ9;A4F2T3;E0WE73;Q9BA14;O98545;Q32072;Q9GHU3;Q9MV63;Q4VI77;Q9BAN9;A1X8A0;Q95637;Q9XQL8;Q29U68;Q15KA0;Q9TKH6;P94030;…	22994	93	CID		33.03	1.85783		5	55	35	1	1078.57	-31.4411	6/86	pps_Medicago_trypsin_rep2.mgf
	Low	VALEAcVKAR	Q8HT56;Q95CD5;D6C635;Q9TKH0;A0ZQX9;Q31828;Q8HUZ7;P93987;Q33620;Q32857;P94075;P92263;Q7YKW5;A5X4G7;Q8HDA1;P94041;P94071	1163	17	CID	C6(Carbamidomethyl)	29.15	3.93357		4	55	41	1	1116.55	-60.2348	10/82	pps_Medicago_trypsin_rep2.mgf
	Low	YGRPLLGcTIKPK	B8YGX4;Q6PSM7;Q71N62;Q29VE5;Q8HT56;Q9TKH0;A0ZQX9;Q31828;Q8HUZ7;Q33620;Q32857;P94075;P92263;Q7YKW5;A5X4G7;P94041;P94071;Q31669;Q36637;Q37357;A0PDA4;Q95EN1;P94074;D8V9A7;Q6LA00;D8V9E6;Q9XQP7;D0F109;Q5DK06;O98549;P28380;P25830;Q6JXQ9;Q6Y2Z1;Q5KTY1;A4F2T3;C7A5Y1;E0WE73;Q9BA14;O98545;Q32072;Q9GHU3;Q6YLP3;Q4VI77;Q9BAN9;Q6L9X2;Q6VW49;Q95637;Q9XQL8;Q5I998;Q15KA0;Q9TKH6;P94030;C6FJV2;C0J369;Q8WHH7;Q9XQA2;…	21992	87	CID	C8(Carbamidomethyl)	22.54	22.2989		7	56	36	1	1502.81	-29.841	9/120	pps_Medicago_trypsin_rep2.mgf
	Low	AVYEcLR	B8YGX4;Q71N62;Q29VE5;Q8HT56;D6C635;A0ZQX9;Q31828;P93987;Q33620;P94075;P92263;A5X4G7;Q8HDA1;P94041;P94071;Q31669;B7P0F0;Q36637;Q37357;A0PDA4;Q95EN1;Q6Y2Z6;P94074;D8V9A7;D8V9E6;Q8HUY5;Q9XQP7;Q5DK06;Q6YLP8;O98549;P28380;P25830;Q31982;Q95634;Q8WIH0;Q8WJK2;Q6JXQ9;Q6Y2Z1;Q5KTY1;A4F2T3;C7A5Y1;E0WE73;Q9BA14;O98545;Q32072;Q9GHU3;Q6YLP3;Q9BAN9;Q6VW49;A1X8A0;Q95637;Q9XQL8;Q5I998;Q29U68;Q15KA0;C6FJV2;C0J369;…	20825	91	CID	C5(Carbamidomethyl)	15.62	71.9499		4	54	28	1	910.421	-26.4331	4/51	pps_Medicago_trypsin_rep2.mgf
Q32857	20.73	10	10	468	51.6068	6.48096	202.533	Ribulose-1,5-bisphosphate carboxylase oxygenase, large subunit (Fragment) OS=Psiloxylon mauritianum GN=rbcL PE=3 SV=2 - [Q32857_9MYRT]
	Confidence Icon	Sequence	Protein Accessions	# Proteins	# Protein Groups	Activation Type	Modifications	IonScore	Exp Value	Δ Score	Rank	Identity High	Homology Threshold	Charge	m/z [Da]	ΔM [ppm]	Ions Matched	Spectrum File
	High	TFQGPPHGIQVER	Q6PSM7;Q71N62;Q29VE5;Q8HT56;D6C635;Q9TKH0;A0ZQX9;Q31828;Q8HUZ7;Q32857;P94075;P92263;A5X4G7;P94041;P94071;Q31669;Q37357;A0PDA4;Q95EN1;Q32183;P94074;D8V9A7;Q6LA00;D8V9E6;P28380;P25830;Q31982;Q95634;Q8WIH0;Q8WJK2;Q6JXQ9;Q6Y2Z1;Q5KTY1;A4F2T3;C7A5Y1;E0WE73;Q9BA14;O98545;Q32072;Q9GHU3;Q9MV63;Q6YLP3;Q4VI77;Q9BAN9;Q9T2E2;Q6L9X2;Q6VW49;Q85ZK8;A1X8A0;D6MYK4;Q95637;Q9XQL8;Q5I998;Q29U68;Q15KA0;Q9TKH6;P94030;…	19129	92	CID		93.24	1.87295e-06		5	55		1	1465.73	-14.0257	12/139	pps_Medicago_trypsin_rep2.mgf
	High	DITLGFVDLLR	Q6PSM7;Q29VE5;Q8HT56;D6C635;Q9TKH0;A0ZQX9;Q31828;P93987;Q33620;Q32857;P94075;P92263;Q7YKW5;A5X4G7;P94041;Q31669;B7P0F0;A0PDA4;Q6Y2Z6;Q32183;P94074;D8V9A7;D8V9E6;Q8HUY5;Q9XQP7;A7VJY7;Q5DK06;O98549;Q95E64;P28380;Q95634;Q6Y2Z1;A4F2T3;C7A5Y1;O98545;Q32072;Q85ZK8;Q95637;Q5I998;Q15KA0;Q9TKH6;P94030;A2VA83;O03636;Q9GCX8;Q5I972;A1X2K2;Q8MCW5;C7AF24;Q32313;Q5I9A0;Q7YLH0;A1XBZ1;O78520;Q5J9S0;Q29VE8;Q7I250;…	5330	60	CID		88.83	4.75698e-06		5	55		1	1261.71	-3.40016	14/97	pps_Medicago_trypsin_rep2.mgf
	High	LTYYTPDYETKDTDILAAFR	Q29VE5;Q95CD5;A0ZQX9;Q31828;Q32857;P92263;Q37357;Q95EN1;Q32183;D0F109;Q8WJK2;Q5KTY1;C7A5Y1;Q32072;Q9GHU3;Q9MV63;Q4VI77;Q9T2E2;D6MYK4;Q15KA0;C0J369;A2VA83;C7A609;Q3ZR39;C7AF24;O98749;Q8WHV4;Q8WHV2;Q32313;Q4VIB9;O47281;Q5J9S0;Q29VE8;Q40141;Q32811;Q8MCY2	5081	36	CID		86.34	6.37893e-06		6	54		1	2396.15	-6.04378	12/200	pps_Medicago_trypsin_rep2.mgf
	High	DITLGFVDLLRDDFIEK	Q6PSM7;Q29VE5;Q9TKH0;A0ZQX9;P93987;Q32857;A5X4G7;P94041;B7P0F0;A0PDA4;Q32183;D8V9A7;D8V9E6;Q9XQP7;Q5DK06;Q95E64;P28380;C7A5Y1;O98545;Q32072;Q5I998;P94030;A2VA83;Q5I972;Q8MCW5;Q5I9A0;Q7YLH0;A1XBZ1;O78520;Q5J9S0;Q29VE8;Q7I250;Q7YLH5	3135	33	CID		64.67	0.000964262		5	54		1	2009.04	-9.60224	13/171	pps_Medicago_trypsin_rep2.mgf
	High	DKLNKYGRPLLGcTIKPK	B8YGX4;Q6PSM7;Q71N62;Q29VE5;Q8HT56;Q9TKH0;A0ZQX9;Q31828;Q8HUZ7;Q33620;Q32857;P94075;P92263;Q7YKW5;A5X4G7;P94041;P94071;Q31669;Q36637;Q37357;A0PDA4;Q95EN1;P94074;D8V9A7;Q6LA00;D8V9E6;Q9XQP7;D0F109;Q5DK06;O98549;P28380;P25830;Q6JXQ9;Q6Y2Z1;Q5KTY1;A4F2T3;E0WE73;Q9BA14;Q32072;Q9GHU3;Q6YLP3;Q4VI77;Q9BAN9;Q6L9X2;Q6VW49;Q95637;Q9XQL8;Q5I998;Q15KA0;Q9TKH6;P94030;C6FJV2;C0J369;Q8WHH7;Q9XQA2;A2VA83;D2KUU0;…	21788	84	CID	C13(Carbamidomethyl)	62.44	0.00212503		6	55		1	2101.15	-22.1	17/198	pps_Medicago_trypsin_rep2.mgf
	Medium	DITLGFVDLLRDDFIEKDR	Q6PSM7;Q29VE5;Q9TKH0;A0ZQX9;P93987;Q32857;A5X4G7;P94041;B7P0F0;A0PDA4;Q32183;D8V9A7;D8V9E6;Q9XQP7;Q5DK06;Q95E64;P28380;C7A5Y1;O98545;Q32072;Q5I998;P94030;A2VA83;Q5I972;Q8MCW5;Q5I9A0;A1XBZ1;O78520;Q5J9S0;Q29VE8;Q7I250;Q7YLH5	3119	32	CID		45.34	0.0812885		6	54		1	2280.17	-5.64049	16/195	pps_Medicago_trypsin_rep2.mgf
	Low	LGLSAKNYGR	B8YGX4;Q6PSM7;Q71N62;Q29VE5;Q8HT56;Q9TKH0;A0ZQX9;Q31828;Q8HUZ7;P93987;Q33620;Q32857;P94075;P92263;Q7YKW5;A5X4G7;Q8HDA1;P94041;P94071;Q31669;B7P0F0;Q36637;Q37357;A0PDA4;Q95EN1;Q6Y2Z6;Q32183;P94074;D8V9A7;Q6LA00;D8V9E6;Q9XQP7;A7VJY7;Q5DK06;O98549;P25830;Q31982;Q95634;Q8WIH0;Q8WJK2;Q6JXQ9;A4F2T3;E0WE73;Q9BA14;O98545;Q32072;Q9GHU3;Q9MV63;Q4VI77;Q9BAN9;A1X8A0;Q95637;Q9XQL8;Q29U68;Q15KA0;Q9TKH6;P94030;…	22994	93	CID		33.03	1.85783		5	55	35	1	1078.57	-31.4411	6/86	pps_Medicago_trypsin_rep2.mgf
	Low	VALEAcVKAR	Q8HT56;Q95CD5;D6C635;Q9TKH0;A0ZQX9;Q31828;Q8HUZ7;P93987;Q33620;Q32857;P94075;P92263;Q7YKW5;A5X4G7;Q8HDA1;P94041;P94071	1163	17	CID	C6(Carbamidomethyl)	29.15	3.93357		4	55	41	1	1116.55	-60.2348	10/82	pps_Medicago_trypsin_rep2.mgf
	Low	YGRPLLGcTIKPK	B8YGX4;Q6PSM7;Q71N62;Q29VE5;Q8HT56;Q9TKH0;A0ZQX9;Q31828;Q8HUZ7;Q33620;Q32857;P94075;P92263;Q7YKW5;A5X4G7;P94041;P94071;Q31669;Q36637;Q37357;A0PDA4;Q95EN1;P94074;D8V9A7;Q6LA00;D8V9E6;Q9XQP7;D0F109;Q5DK06;O98549;P28380;P25830;Q6JXQ9;Q6Y2Z1;Q5KTY1;A4F2T3;C7A5Y1;E0WE73;Q9BA14;O98545;Q32072;Q9GHU3;Q6YLP3;Q4VI77;Q9BAN9;Q6L9X2;Q6VW49;Q95637;Q9XQL8;Q5I998;Q15KA0;Q9TKH6;P94030;C6FJV2;C0J369;Q8WHH7;Q9XQA2;…	21992	87	CID	C8(Carbamidomethyl)	22.54	22.2989		7	56	36	1	1502.81	-29.841	9/120	pps_Medicago_trypsin_rep2.mgf
	Low	AxYEcLR	Q32857;A7VJY7;D6MYK4;Q5J8V6;Q5I9A0;Q8MCY2	27	6	CID	X2(V), C5(Carbamidomethyl)	15.62	71.9499		10	54	28	1	910.421	-26.4331	4/51	pps_Medicago_trypsin_rep2.mgf
P92263	21.85	10	10	444	49.1307	6.75635	202.533	Ribulase-1,5-bisphosphate carboxylase/oxygenase large subunit (Fragment) OS=Ceratophyllum demersum GN=rbcL PE=3 SV=1 - [P92263_CERDE]
	Confidence Icon	Sequence	Protein Accessions	# Proteins	# Protein Groups	Activation Type	Modifications	IonScore	Exp Value	Δ Score	Rank	Identity High	Homology Threshold	Charge	m/z [Da]	ΔM [ppm]	Ions Matched	Spectrum File
	High	TFQGPPHGIQVER	Q6PSM7;Q71N62;Q29VE5;Q8HT56;D6C635;Q9TKH0;A0ZQX9;Q31828;Q8HUZ7;Q32857;P94075;P92263;A5X4G7;P94041;P94071;Q31669;Q37357;A0PDA4;Q95EN1;Q32183;P94074;D8V9A7;Q6LA00;D8V9E6;P28380;P25830;Q31982;Q95634;Q8WIH0;Q8WJK2;Q6JXQ9;Q6Y2Z1;Q5KTY1;A4F2T3;C7A5Y1;E0WE73;Q9BA14;O98545;Q32072;Q9GHU3;Q9MV63;Q6YLP3;Q4VI77;Q9BAN9;Q9T2E2;Q6L9X2;Q6VW49;Q85ZK8;A1X8A0;D6MYK4;Q95637;Q9XQL8;Q5I998;Q29U68;Q15KA0;Q9TKH6;P94030;…	19129	92	CID		93.24	1.87295e-06		5	55		1	1465.73	-14.0257	12/139	pps_Medicago_trypsin_rep2.mgf
	High	DITLGFVDLLR	Q6PSM7;Q29VE5;Q8HT56;D6C635;Q9TKH0;A0ZQX9;Q31828;P93987;Q33620;Q32857;P94075;P92263;Q7YKW5;A5X4G7;P94041;Q31669;B7P0F0;A0PDA4;Q6Y2Z6;Q32183;P94074;D8V9A7;D8V9E6;Q8HUY5;Q9XQP7;A7VJY7;Q5DK06;O98549;Q95E64;P28380;Q95634;Q6Y2Z1;A4F2T3;C7A5Y1;O98545;Q32072;Q85ZK8;Q95637;Q5I998;Q15KA0;Q9TKH6;P94030;A2VA83;O03636;Q9GCX8;Q5I972;A1X2K2;Q8MCW5;C7AF24;Q32313;Q5I9A0;Q7YLH0;A1XBZ1;O78520;Q5J9S0;Q29VE8;Q7I250;…	5330	60	CID		88.83	4.75698e-06		5	55		1	1261.71	-3.40016	14/97	pps_Medicago_trypsin_rep2.mgf
	High	LTYYTPDYETKDTDILAAFR	Q29VE5;Q95CD5;A0ZQX9;Q31828;Q32857;P92263;Q37357;Q95EN1;Q32183;D0F109;Q8WJK2;Q5KTY1;C7A5Y1;Q32072;Q9GHU3;Q9MV63;Q4VI77;Q9T2E2;D6MYK4;Q15KA0;C0J369;A2VA83;C7A609;Q3ZR39;C7AF24;O98749;Q8WHV4;Q8WHV2;Q32313;Q4VIB9;O47281;Q5J9S0;Q29VE8;Q40141;Q32811;Q8MCY2	5081	36	CID		86.34	6.37893e-06		6	54		1	2396.15	-6.04378	12/200	pps_Medicago_trypsin_rep2.mgf
	High	DITLGFVDLLRDDxIEK	P92263;Q9GCX8	4	2	CID	X14(F)	64.67	0.000964262		8	54		1	2009.04	-9.60224	13/171	pps_Medicago_trypsin_rep2.mgf
	High	DKLNKYGRPLLGcTIKPK	B8YGX4;Q6PSM7;Q71N62;Q29VE5;Q8HT56;Q9TKH0;A0ZQX9;Q31828;Q8HUZ7;Q33620;Q32857;P94075;P92263;Q7YKW5;A5X4G7;P94041;P94071;Q31669;Q36637;Q37357;A0PDA4;Q95EN1;P94074;D8V9A7;Q6LA00;D8V9E6;Q9XQP7;D0F109;Q5DK06;O98549;P28380;P25830;Q6JXQ9;Q6Y2Z1;Q5KTY1;A4F2T3;E0WE73;Q9BA14;Q32072;Q9GHU3;Q6YLP3;Q4VI77;Q9BAN9;Q6L9X2;Q6VW49;Q95637;Q9XQL8;Q5I998;Q15KA0;Q9TKH6;P94030;C6FJV2;C0J369;Q8WHH7;Q9XQA2;A2VA83;D2KUU0;…	21788	84	CID	C13(Carbamidomethyl)	62.44	0.00212503		6	55		1	2101.15	-22.1	17/198	pps_Medicago_trypsin_rep2.mgf
	Medium	DITLGFVDLLRDDxIEKDR	P92263;Q9GCX8	4	2	CID	X14(F)	45.34	0.0812885		10	54		1	2280.17	-5.64049	16/195	pps_Medicago_trypsin_rep2.mgf
	Low	LGLSAKNYGR	B8YGX4;Q6PSM7;Q71N62;Q29VE5;Q8HT56;Q9TKH0;A0ZQX9;Q31828;Q8HUZ7;P93987;Q33620;Q32857;P94075;P92263;Q7YKW5;A5X4G7;Q8HDA1;P94041;P94071;Q31669;B7P0F0;Q36637;Q37357;A0PDA4;Q95EN1;Q6Y2Z6;Q32183;P94074;D8V9A7;Q6LA00;D8V9E6;Q9XQP7;A7VJY7;Q5DK06;O98549;P25830;Q31982;Q95634;Q8WIH0;Q8WJK2;Q6JXQ9;A4F2T3;E0WE73;Q9BA14;O98545;Q32072;Q9GHU3;Q9MV63;Q4VI77;Q9BAN9;A1X8A0;Q95637;Q9XQL8;Q29U68;Q15KA0;Q9TKH6;P94030;…	22994	93	CID		33.03	1.85783		5	55	35	1	1078.57	-31.4411	6/86	pps_Medicago_trypsin_rep2.mgf
	Low	VALEAcVKAR	Q8HT56;Q95CD5;D6C635;Q9TKH0;A0ZQX9;Q31828;Q8HUZ7;P93987;Q33620;Q32857;P94075;P92263;Q7YKW5;A5X4G7;Q8HDA1;P94041;P94071	1163	17	CID	C6(Carbamidomethyl)	29.15	3.93357		4	55	41	1	1116.55	-60.2348	10/82	pps_Medicago_trypsin_rep2.mgf
	Low	YGRPLLGcTIKPK	B8YGX4;Q6PSM7;Q71N62;Q29VE5;Q8HT56;Q9TKH0;A0ZQX9;Q31828;Q8HUZ7;Q33620;Q32857;P94075;P92263;Q7YKW5;A5X4G7;P94041;P94071;Q31669;Q36637;Q37357;A0PDA4;Q95EN1;P94074;D8V9A7;Q6LA00;D8V9E6;Q9XQP7;D0F109;Q5DK06;O98549;P28380;P25830;Q6JXQ9;Q6Y2Z1;Q5KTY1;A4F2T3;C7A5Y1;E0WE73;Q9BA14;O98545;Q32072;Q9GHU3;Q6YLP3;Q4VI77;Q9BAN9;Q6L9X2;Q6VW49;Q95637;Q9XQL8;Q5I998;Q15KA0;Q9TKH6;P94030;C6FJV2;C0J369;Q8WHH7;Q9XQA2;…	21992	87	CID	C8(Carbamidomethyl)	22.54	22.2989		7	56	36	1	1502.81	-29.841	9/120	pps_Medicago_trypsin_rep2.mgf
	Low	AVYEcLR	B8YGX4;Q71N62;Q29VE5;Q8HT56;D6C635;A0ZQX9;Q31828;P93987;Q33620;P94075;P92263;A5X4G7;Q8HDA1;P94041;P94071;Q31669;B7P0F0;Q36637;Q37357;A0PDA4;Q95EN1;Q6Y2Z6;P94074;D8V9A7;D8V9E6;Q8HUY5;Q9XQP7;Q5DK06;Q6YLP8;O98549;P28380;P25830;Q31982;Q95634;Q8WIH0;Q8WJK2;Q6JXQ9;Q6Y2Z1;Q5KTY1;A4F2T3;C7A5Y1;E0WE73;Q9BA14;O98545;Q32072;Q9GHU3;Q6YLP3;Q9BAN9;Q6VW49;A1X8A0;Q95637;Q9XQL8;Q5I998;Q29U68;Q15KA0;C6FJV2;C0J369;…	20825	91	CID	C5(Carbamidomethyl)	15.62	71.9499		4	54	28	1	910.421	-26.4331	4/51	pps_Medicago_trypsin_rep2.mgf
Q32072	21.89	10	10	475	52.6023	6.43018	202.533	Ribulose-1,5-bisphosphate carboxylase/oxygenase large subunit (Fragment) OS=Cussonia spicata GN=rbcL PE=3 SV=1 - [Q32072_9APIA]
	Confidence Icon	Sequence	Protein Accessions	# Proteins	# Protein Groups	Activation Type	Modifications	IonScore	Exp Value	Δ Score	Rank	Identity High	Homology Threshold	Charge	m/z [Da]	ΔM [ppm]	Ions Matched	Spectrum File
	High	TFQGPPHGIQVER	Q6PSM7;Q71N62;Q29VE5;Q8HT56;D6C635;Q9TKH0;A0ZQX9;Q31828;Q8HUZ7;Q32857;P94075;P92263;A5X4G7;P94041;P94071;Q31669;Q37357;A0PDA4;Q95EN1;Q32183;P94074;D8V9A7;Q6LA00;D8V9E6;P28380;P25830;Q31982;Q95634;Q8WIH0;Q8WJK2;Q6JXQ9;Q6Y2Z1;Q5KTY1;A4F2T3;C7A5Y1;E0WE73;Q9BA14;O98545;Q32072;Q9GHU3;Q9MV63;Q6YLP3;Q4VI77;Q9BAN9;Q9T2E2;Q6L9X2;Q6VW49;Q85ZK8;A1X8A0;D6MYK4;Q95637;Q9XQL8;Q5I998;Q29U68;Q15KA0;Q9TKH6;P94030;…	19129	92	CID		93.24	1.87295e-06		5	55		1	1465.73	-14.0257	12/139	pps_Medicago_trypsin_rep2.mgf
	High	DITLGFVDLLR	Q6PSM7;Q29VE5;Q8HT56;D6C635;Q9TKH0;A0ZQX9;Q31828;P93987;Q33620;Q32857;P94075;P92263;Q7YKW5;A5X4G7;P94041;Q31669;B7P0F0;A0PDA4;Q6Y2Z6;Q32183;P94074;D8V9A7;D8V9E6;Q8HUY5;Q9XQP7;A7VJY7;Q5DK06;O98549;Q95E64;P28380;Q95634;Q6Y2Z1;A4F2T3;C7A5Y1;O98545;Q32072;Q85ZK8;Q95637;Q5I998;Q15KA0;Q9TKH6;P94030;A2VA83;O03636;Q9GCX8;Q5I972;A1X2K2;Q8MCW5;C7AF24;Q32313;Q5I9A0;Q7YLH0;A1XBZ1;O78520;Q5J9S0;Q29VE8;Q7I250;…	5330	60	CID		88.83	4.75698e-06		5	55		1	1261.71	-3.40016	14/97	pps_Medicago_trypsin_rep2.mgf
	High	LTYYTPDYETKDTDILAAFR	Q29VE5;Q95CD5;A0ZQX9;Q31828;Q32857;P92263;Q37357;Q95EN1;Q32183;D0F109;Q8WJK2;Q5KTY1;C7A5Y1;Q32072;Q9GHU3;Q9MV63;Q4VI77;Q9T2E2;D6MYK4;Q15KA0;C0J369;A2VA83;C7A609;Q3ZR39;C7AF24;O98749;Q8WHV4;Q8WHV2;Q32313;Q4VIB9;O47281;Q5J9S0;Q29VE8;Q40141;Q32811;Q8MCY2	5081	36	CID		86.34	6.37893e-06		6	54		1	2396.15	-6.04378	12/200	pps_Medicago_trypsin_rep2.mgf
	High	DITLGFVDLLRDDFIEK	Q6PSM7;Q29VE5;Q9TKH0;A0ZQX9;P93987;Q32857;A5X4G7;P94041;B7P0F0;A0PDA4;Q32183;D8V9A7;D8V9E6;Q9XQP7;Q5DK06;Q95E64;P28380;C7A5Y1;O98545;Q32072;Q5I998;P94030;A2VA83;Q5I972;Q8MCW5;Q5I9A0;Q7YLH0;A1XBZ1;O78520;Q5J9S0;Q29VE8;Q7I250;Q7YLH5	3135	33	CID		64.67	0.000964262		5	54		1	2009.04	-9.60224	13/171	pps_Medicago_trypsin_rep2.mgf
	High	DKLNKYGRPLLGcTIKPK	B8YGX4;Q6PSM7;Q71N62;Q29VE5;Q8HT56;Q9TKH0;A0ZQX9;Q31828;Q8HUZ7;Q33620;Q32857;P94075;P92263;Q7YKW5;A5X4G7;P94041;P94071;Q31669;Q36637;Q37357;A0PDA4;Q95EN1;P94074;D8V9A7;Q6LA00;D8V9E6;Q9XQP7;D0F109;Q5DK06;O98549;P28380;P25830;Q6JXQ9;Q6Y2Z1;Q5KTY1;A4F2T3;E0WE73;Q9BA14;Q32072;Q9GHU3;Q6YLP3;Q4VI77;Q9BAN9;Q6L9X2;Q6VW49;Q95637;Q9XQL8;Q5I998;Q15KA0;Q9TKH6;P94030;C6FJV2;C0J369;Q8WHH7;Q9XQA2;A2VA83;D2KUU0;…	21788	84	CID	C13(Carbamidomethyl)	62.44	0.00212503		6	55		1	2101.15	-22.1	17/198	pps_Medicago_trypsin_rep2.mgf
	Medium	DITLGFVDLLRDDFIEKDR	Q6PSM7;Q29VE5;Q9TKH0;A0ZQX9;P93987;Q32857;A5X4G7;P94041;B7P0F0;A0PDA4;Q32183;D8V9A7;D8V9E6;Q9XQP7;Q5DK06;Q95E64;P28380;C7A5Y1;O98545;Q32072;Q5I998;P94030;A2VA83;Q5I972;Q8MCW5;Q5I9A0;A1XBZ1;O78520;Q5J9S0;Q29VE8;Q7I250;Q7YLH5	3119	32	CID		45.34	0.0812885		6	54		1	2280.17	-5.64049	16/195	pps_Medicago_trypsin_rep2.mgf
	Low	LGLSAKNYGR	B8YGX4;Q6PSM7;Q71N62;Q29VE5;Q8HT56;Q9TKH0;A0ZQX9;Q31828;Q8HUZ7;P93987;Q33620;Q32857;P94075;P92263;Q7YKW5;A5X4G7;Q8HDA1;P94041;P94071;Q31669;B7P0F0;Q36637;Q37357;A0PDA4;Q95EN1;Q6Y2Z6;Q32183;P94074;D8V9A7;Q6LA00;D8V9E6;Q9XQP7;A7VJY7;Q5DK06;O98549;P25830;Q31982;Q95634;Q8WIH0;Q8WJK2;Q6JXQ9;A4F2T3;E0WE73;Q9BA14;O98545;Q32072;Q9GHU3;Q9MV63;Q4VI77;Q9BAN9;A1X8A0;Q95637;Q9XQL8;Q29U68;Q15KA0;Q9TKH6;P94030;…	22994	93	CID		33.03	1.85783		5	55	35	1	1078.57	-31.4411	6/86	pps_Medicago_trypsin_rep2.mgf
	Low	YGRPLLGcTIKPK	B8YGX4;Q6PSM7;Q71N62;Q29VE5;Q8HT56;Q9TKH0;A0ZQX9;Q31828;Q8HUZ7;Q33620;Q32857;P94075;P92263;Q7YKW5;A5X4G7;P94041;P94071;Q31669;Q36637;Q37357;A0PDA4;Q95EN1;P94074;D8V9A7;Q6LA00;D8V9E6;Q9XQP7;D0F109;Q5DK06;O98549;P28380;P25830;Q6JXQ9;Q6Y2Z1;Q5KTY1;A4F2T3;C7A5Y1;E0WE73;Q9BA14;O98545;Q32072;Q9GHU3;Q6YLP3;Q4VI77;Q9BAN9;Q6L9X2;Q6VW49;Q95637;Q9XQL8;Q5I998;Q15KA0;Q9TKH6;P94030;C6FJV2;C0J369;Q8WHH7;Q9XQA2;…	21992	87	CID	C8(Carbamidomethyl)	22.54	22.2989		7	56	36	1	1502.81	-29.841	9/120	pps_Medicago_trypsin_rep2.mgf
	Low	ExAKWSPELAAAcEVWK	Q7YKW5;Q6Y2Z6;Q5KTY1;Q32072	30	4	CID	X2(T), C13(Carbamidomethyl)	20.11	25.3634		2	54	33	1	1976.01	26.9607	11/183	pps_Medicago_trypsin_rep2.mgf
	Low	AVYEcLR	B8YGX4;Q71N62;Q29VE5;Q8HT56;D6C635;A0ZQX9;Q31828;P93987;Q33620;P94075;P92263;A5X4G7;Q8HDA1;P94041;P94071;Q31669;B7P0F0;Q36637;Q37357;A0PDA4;Q95EN1;Q6Y2Z6;P94074;D8V9A7;D8V9E6;Q8HUY5;Q9XQP7;Q5DK06;Q6YLP8;O98549;P28380;P25830;Q31982;Q95634;Q8WIH0;Q8WJK2;Q6JXQ9;Q6Y2Z1;Q5KTY1;A4F2T3;C7A5Y1;E0WE73;Q9BA14;O98545;Q32072;Q9GHU3;Q6YLP3;Q9BAN9;Q6VW49;A1X8A0;Q95637;Q9XQL8;Q5I998;Q29U68;Q15KA0;C6FJV2;C0J369;…	20825	91	CID	C5(Carbamidomethyl)	15.62	71.9499		4	54	28	1	910.421	-26.4331	4/51	pps_Medicago_trypsin_rep2.mgf
Q9GHU3	18.59	10	9	468	51.8329	6.22705	202.533	Ribulose 1,5-bisphosphate carboxylase (Fragment) OS=cf. Salacia sp. Chase 1214 GN=rbcL PE=3 SV=1 - [Q9GHU3_9ROSI]
	Confidence Icon	Sequence	Protein Accessions	# Proteins	# Protein Groups	Activation Type	Modifications	IonScore	Exp Value	Δ Score	Rank	Identity High	Homology Threshold	Charge	m/z [Da]	ΔM [ppm]	Ions Matched	Spectrum File
	High	TFQGPPHGIQVER	Q6PSM7;Q71N62;Q29VE5;Q8HT56;D6C635;Q9TKH0;A0ZQX9;Q31828;Q8HUZ7;Q32857;P94075;P92263;A5X4G7;P94041;P94071;Q31669;Q37357;A0PDA4;Q95EN1;Q32183;P94074;D8V9A7;Q6LA00;D8V9E6;P28380;P25830;Q31982;Q95634;Q8WIH0;Q8WJK2;Q6JXQ9;Q6Y2Z1;Q5KTY1;A4F2T3;C7A5Y1;E0WE73;Q9BA14;O98545;Q32072;Q9GHU3;Q9MV63;Q6YLP3;Q4VI77;Q9BAN9;Q9T2E2;Q6L9X2;Q6VW49;Q85ZK8;A1X8A0;D6MYK4;Q95637;Q9XQL8;Q5I998;Q29U68;Q15KA0;Q9TKH6;P94030;…	19129	92	CID		93.24	1.87295e-06		5	55		1	1465.73	-14.0257	12/139	pps_Medicago_trypsin_rep2.mgf
	High	DITLGFVDLxR	Q9GHU3;Q5J8V6	6	2	CID	X10(I)	88.83	4.75698e-06		4	55		1	1261.71	-3.40016	14/97	pps_Medicago_trypsin_rep2.mgf
	High	DITLGFVDLxR	Q9GHU3;Q5J8V6	6	2	CID	X10(L)	88.83	4.75698e-06		6	55		1	1261.71	-3.40016	14/97	pps_Medicago_trypsin_rep2.mgf
	High	LTYYTPDYETKDTDILAAFR	Q29VE5;Q95CD5;A0ZQX9;Q31828;Q32857;P92263;Q37357;Q95EN1;Q32183;D0F109;Q8WJK2;Q5KTY1;C7A5Y1;Q32072;Q9GHU3;Q9MV63;Q4VI77;Q9T2E2;D6MYK4;Q15KA0;C0J369;A2VA83;C7A609;Q3ZR39;C7AF24;O98749;Q8WHV4;Q8WHV2;Q32313;Q4VIB9;O47281;Q5J9S0;Q29VE8;Q40141;Q32811;Q8MCY2	5081	36	CID		86.34	6.37893e-06		6	54		1	2396.15	-6.04378	12/200	pps_Medicago_trypsin_rep2.mgf
	High	DITLGFVDLxRDDFIEK	Q9GHU3;Q5J8V6	5	2	CID	X10(I)	64.67	0.000964262		4	54		1	2009.04	-9.60224	13/171	pps_Medicago_trypsin_rep2.mgf
	High	DKLNKYGRPLLGcTIKPK	B8YGX4;Q6PSM7;Q71N62;Q29VE5;Q8HT56;Q9TKH0;A0ZQX9;Q31828;Q8HUZ7;Q33620;Q32857;P94075;P92263;Q7YKW5;A5X4G7;P94041;P94071;Q31669;Q36637;Q37357;A0PDA4;Q95EN1;P94074;D8V9A7;Q6LA00;D8V9E6;Q9XQP7;D0F109;Q5DK06;O98549;P28380;P25830;Q6JXQ9;Q6Y2Z1;Q5KTY1;A4F2T3;E0WE73;Q9BA14;Q32072;Q9GHU3;Q6YLP3;Q4VI77;Q9BAN9;Q6L9X2;Q6VW49;Q95637;Q9XQL8;Q5I998;Q15KA0;Q9TKH6;P94030;C6FJV2;C0J369;Q8WHH7;Q9XQA2;A2VA83;D2KUU0;…	21788	84	CID	C13(Carbamidomethyl)	62.44	0.00212503		6	55		1	2101.15	-22.1	17/198	pps_Medicago_trypsin_rep2.mgf
	Medium	DITLGFVDLxRDDFIEKDR	Q9GHU3;Q5J8V6	5	2	CID	X10(I)	45.34	0.0812885		5	54		1	2280.17	-5.64049	16/195	pps_Medicago_trypsin_rep2.mgf
	Low	LGLSAKNYGR	B8YGX4;Q6PSM7;Q71N62;Q29VE5;Q8HT56;Q9TKH0;A0ZQX9;Q31828;Q8HUZ7;P93987;Q33620;Q32857;P94075;P92263;Q7YKW5;A5X4G7;Q8HDA1;P94041;P94071;Q31669;B7P0F0;Q36637;Q37357;A0PDA4;Q95EN1;Q6Y2Z6;Q32183;P94074;D8V9A7;Q6LA00;D8V9E6;Q9XQP7;A7VJY7;Q5DK06;O98549;P25830;Q31982;Q95634;Q8WIH0;Q8WJK2;Q6JXQ9;A4F2T3;E0WE73;Q9BA14;O98545;Q32072;Q9GHU3;Q9MV63;Q4VI77;Q9BAN9;A1X8A0;Q95637;Q9XQL8;Q29U68;Q15KA0;Q9TKH6;P94030;…	22994	93	CID		33.03	1.85783		5	55	35	1	1078.57	-31.4411	6/86	pps_Medicago_trypsin_rep2.mgf
	Low	YGRPLLGcTIKPK	B8YGX4;Q6PSM7;Q71N62;Q29VE5;Q8HT56;Q9TKH0;A0ZQX9;Q31828;Q8HUZ7;Q33620;Q32857;P94075;P92263;Q7YKW5;A5X4G7;P94041;P94071;Q31669;Q36637;Q37357;A0PDA4;Q95EN1;P94074;D8V9A7;Q6LA00;D8V9E6;Q9XQP7;D0F109;Q5DK06;O98549;P28380;P25830;Q6JXQ9;Q6Y2Z1;Q5KTY1;A4F2T3;C7A5Y1;E0WE73;Q9BA14;O98545;Q32072;Q9GHU3;Q6YLP3;Q4VI77;Q9BAN9;Q6L9X2;Q6VW49;Q95637;Q9XQL8;Q5I998;Q15KA0;Q9TKH6;P94030;C6FJV2;C0J369;Q8WHH7;Q9XQA2;…	21992	87	CID	C8(Carbamidomethyl)	22.54	22.2989		7	56	36	1	1502.81	-29.841	9/120	pps_Medicago_trypsin_rep2.mgf
	Low	AVYEcLR	B8YGX4;Q71N62;Q29VE5;Q8HT56;D6C635;A0ZQX9;Q31828;P93987;Q33620;P94075;P92263;A5X4G7;Q8HDA1;P94041;P94071;Q31669;B7P0F0;Q36637;Q37357;A0PDA4;Q95EN1;Q6Y2Z6;P94074;D8V9A7;D8V9E6;Q8HUY5;Q9XQP7;Q5DK06;Q6YLP8;O98549;P28380;P25830;Q31982;Q95634;Q8WIH0;Q8WJK2;Q6JXQ9;Q6Y2Z1;Q5KTY1;A4F2T3;C7A5Y1;E0WE73;Q9BA14;O98545;Q32072;Q9GHU3;Q6YLP3;Q9BAN9;Q6VW49;A1X8A0;Q95637;Q9XQL8;Q5I998;Q29U68;Q15KA0;C6FJV2;C0J369;…	20825	91	CID	C5(Carbamidomethyl)	15.62	71.9499		4	54	28	1	910.421	-26.4331	4/51	pps_Medicago_trypsin_rep2.mgf
Q15KA0	21.8	9	9	399	44.1953	6.84424	202.533	Ribulose-1,5-bisphosphate carboxylase/oxygenase large subunit (Fragment) OS=Sanicula europaea GN=rbcL PE=4 SV=1 - [Q15KA0_9APIA]
	Confidence Icon	Sequence	Protein Accessions	# Proteins	# Protein Groups	Activation Type	Modifications	IonScore	Exp Value	Δ Score	Rank	Identity High	Homology Threshold	Charge	m/z [Da]	ΔM [ppm]	Ions Matched	Spectrum File
	High	TFQGPPHGIQVER	Q6PSM7;Q71N62;Q29VE5;Q8HT56;D6C635;Q9TKH0;A0ZQX9;Q31828;Q8HUZ7;Q32857;P94075;P92263;A5X4G7;P94041;P94071;Q31669;Q37357;A0PDA4;Q95EN1;Q32183;P94074;D8V9A7;Q6LA00;D8V9E6;P28380;P25830;Q31982;Q95634;Q8WIH0;Q8WJK2;Q6JXQ9;Q6Y2Z1;Q5KTY1;A4F2T3;C7A5Y1;E0WE73;Q9BA14;O98545;Q32072;Q9GHU3;Q9MV63;Q6YLP3;Q4VI77;Q9BAN9;Q9T2E2;Q6L9X2;Q6VW49;Q85ZK8;A1X8A0;D6MYK4;Q95637;Q9XQL8;Q5I998;Q29U68;Q15KA0;Q9TKH6;P94030;…	19129	92	CID		93.24	1.87295e-06		5	55		1	1465.73	-14.0257	12/139	pps_Medicago_trypsin_rep2.mgf
	High	DITLGFVDLLR	Q6PSM7;Q29VE5;Q8HT56;D6C635;Q9TKH0;A0ZQX9;Q31828;P93987;Q33620;Q32857;P94075;P92263;Q7YKW5;A5X4G7;P94041;Q31669;B7P0F0;A0PDA4;Q6Y2Z6;Q32183;P94074;D8V9A7;D8V9E6;Q8HUY5;Q9XQP7;A7VJY7;Q5DK06;O98549;Q95E64;P28380;Q95634;Q6Y2Z1;A4F2T3;C7A5Y1;O98545;Q32072;Q85ZK8;Q95637;Q5I998;Q15KA0;Q9TKH6;P94030;A2VA83;O03636;Q9GCX8;Q5I972;A1X2K2;Q8MCW5;C7AF24;Q32313;Q5I9A0;Q7YLH0;A1XBZ1;O78520;Q5J9S0;Q29VE8;Q7I250;…	5330	60	CID		88.83	4.75698e-06		5	55		1	1261.71	-3.40016	14/97	pps_Medicago_trypsin_rep2.mgf
	High	LTYYTPDYETKDTDILAAFR	Q29VE5;Q95CD5;A0ZQX9;Q31828;Q32857;P92263;Q37357;Q95EN1;Q32183;D0F109;Q8WJK2;Q5KTY1;C7A5Y1;Q32072;Q9GHU3;Q9MV63;Q4VI77;Q9T2E2;D6MYK4;Q15KA0;C0J369;A2VA83;C7A609;Q3ZR39;C7AF24;O98749;Q8WHV4;Q8WHV2;Q32313;Q4VIB9;O47281;Q5J9S0;Q29VE8;Q40141;Q32811;Q8MCY2	5081	36	CID		86.34	6.37893e-06		6	54		1	2396.15	-6.04378	12/200	pps_Medicago_trypsin_rep2.mgf
	High	DITLGFVDLLRDDFxEK	Q15KA0;Q9TKH6	5	2	CID	X15(I)	64.67	0.000964262		7	54		1	2009.04	-9.60224	13/171	pps_Medicago_trypsin_rep2.mgf
	High	DKLNKYGRPLLGcTIKPK	B8YGX4;Q6PSM7;Q71N62;Q29VE5;Q8HT56;Q9TKH0;A0ZQX9;Q31828;Q8HUZ7;Q33620;Q32857;P94075;P92263;Q7YKW5;A5X4G7;P94041;P94071;Q31669;Q36637;Q37357;A0PDA4;Q95EN1;P94074;D8V9A7;Q6LA00;D8V9E6;Q9XQP7;D0F109;Q5DK06;O98549;P28380;P25830;Q6JXQ9;Q6Y2Z1;Q5KTY1;A4F2T3;E0WE73;Q9BA14;Q32072;Q9GHU3;Q6YLP3;Q4VI77;Q9BAN9;Q6L9X2;Q6VW49;Q95637;Q9XQL8;Q5I998;Q15KA0;Q9TKH6;P94030;C6FJV2;C0J369;Q8WHH7;Q9XQA2;A2VA83;D2KUU0;…	21788	84	CID	C13(Carbamidomethyl)	62.44	0.00212503		6	55		1	2101.15	-22.1	17/198	pps_Medicago_trypsin_rep2.mgf
	Medium	DITLGFVDLLRDDFxEKDR	Q15KA0;Q9TKH6	5	2	CID	X15(I)	45.34	0.0812885		9	54		1	2280.17	-5.64049	16/195	pps_Medicago_trypsin_rep2.mgf
	Low	LGLSAKNYGR	B8YGX4;Q6PSM7;Q71N62;Q29VE5;Q8HT56;Q9TKH0;A0ZQX9;Q31828;Q8HUZ7;P93987;Q33620;Q32857;P94075;P92263;Q7YKW5;A5X4G7;Q8HDA1;P94041;P94071;Q31669;B7P0F0;Q36637;Q37357;A0PDA4;Q95EN1;Q6Y2Z6;Q32183;P94074;D8V9A7;Q6LA00;D8V9E6;Q9XQP7;A7VJY7;Q5DK06;O98549;P25830;Q31982;Q95634;Q8WIH0;Q8WJK2;Q6JXQ9;A4F2T3;E0WE73;Q9BA14;O98545;Q32072;Q9GHU3;Q9MV63;Q4VI77;Q9BAN9;A1X8A0;Q95637;Q9XQL8;Q29U68;Q15KA0;Q9TKH6;P94030;…	22994	93	CID		33.03	1.85783		5	55	35	1	1078.57	-31.4411	6/86	pps_Medicago_trypsin_rep2.mgf
	Low	YGRPLLGcTIKPK	B8YGX4;Q6PSM7;Q71N62;Q29VE5;Q8HT56;Q9TKH0;A0ZQX9;Q31828;Q8HUZ7;Q33620;Q32857;P94075;P92263;Q7YKW5;A5X4G7;P94041;P94071;Q31669;Q36637;Q37357;A0PDA4;Q95EN1;P94074;D8V9A7;Q6LA00;D8V9E6;Q9XQP7;D0F109;Q5DK06;O98549;P28380;P25830;Q6JXQ9;Q6Y2Z1;Q5KTY1;A4F2T3;C7A5Y1;E0WE73;Q9BA14;O98545;Q32072;Q9GHU3;Q6YLP3;Q4VI77;Q9BAN9;Q6L9X2;Q6VW49;Q95637;Q9XQL8;Q5I998;Q15KA0;Q9TKH6;P94030;C6FJV2;C0J369;Q8WHH7;Q9XQA2;…	21992	87	CID	C8(Carbamidomethyl)	22.54	22.2989		7	56	36	1	1502.81	-29.841	9/120	pps_Medicago_trypsin_rep2.mgf
	Low	AVYEcLR	B8YGX4;Q71N62;Q29VE5;Q8HT56;D6C635;A0ZQX9;Q31828;P93987;Q33620;P94075;P92263;A5X4G7;Q8HDA1;P94041;P94071;Q31669;B7P0F0;Q36637;Q37357;A0PDA4;Q95EN1;Q6Y2Z6;P94074;D8V9A7;D8V9E6;Q8HUY5;Q9XQP7;Q5DK06;Q6YLP8;O98549;P28380;P25830;Q31982;Q95634;Q8WIH0;Q8WJK2;Q6JXQ9;Q6Y2Z1;Q5KTY1;A4F2T3;C7A5Y1;E0WE73;Q9BA14;O98545;Q32072;Q9GHU3;Q6YLP3;Q9BAN9;Q6VW49;A1X8A0;Q95637;Q9XQL8;Q5I998;Q29U68;Q15KA0;C6FJV2;C0J369;…	20825	91	CID	C5(Carbamidomethyl)	15.62	71.9499		4	54	28	1	910.421	-26.4331	4/51	pps_Medicago_trypsin_rep2.mgf
A2VA83	22.37	10	10	465	51.488	6.43018	202.533	Ribulose bisphosphate carboxylase large subunit (Fragment) OS=Dasispermum suffruticosum GN=rbcL PE=3 SV=1 - [A2VA83_9APIA]
	Confidence Icon	Sequence	Protein Accessions	# Proteins	# Protein Groups	Activation Type	Modifications	IonScore	Exp Value	Δ Score	Rank	Identity High	Homology Threshold	Charge	m/z [Da]	ΔM [ppm]	Ions Matched	Spectrum File
	High	TFQGPPHGIQVER	Q6PSM7;Q71N62;Q29VE5;Q8HT56;D6C635;Q9TKH0;A0ZQX9;Q31828;Q8HUZ7;Q32857;P94075;P92263;A5X4G7;P94041;P94071;Q31669;Q37357;A0PDA4;Q95EN1;Q32183;P94074;D8V9A7;Q6LA00;D8V9E6;P28380;P25830;Q31982;Q95634;Q8WIH0;Q8WJK2;Q6JXQ9;Q6Y2Z1;Q5KTY1;A4F2T3;C7A5Y1;E0WE73;Q9BA14;O98545;Q32072;Q9GHU3;Q9MV63;Q6YLP3;Q4VI77;Q9BAN9;Q9T2E2;Q6L9X2;Q6VW49;Q85ZK8;A1X8A0;D6MYK4;Q95637;Q9XQL8;Q5I998;Q29U68;Q15KA0;Q9TKH6;P94030;…	19129	92	CID		93.24	1.87295e-06		5	55		1	1465.73	-14.0257	12/139	pps_Medicago_trypsin_rep2.mgf
	High	DITLGFVDLLR	Q6PSM7;Q29VE5;Q8HT56;D6C635;Q9TKH0;A0ZQX9;Q31828;P93987;Q33620;Q32857;P94075;P92263;Q7YKW5;A5X4G7;P94041;Q31669;B7P0F0;A0PDA4;Q6Y2Z6;Q32183;P94074;D8V9A7;D8V9E6;Q8HUY5;Q9XQP7;A7VJY7;Q5DK06;O98549;Q95E64;P28380;Q95634;Q6Y2Z1;A4F2T3;C7A5Y1;O98545;Q32072;Q85ZK8;Q95637;Q5I998;Q15KA0;Q9TKH6;P94030;A2VA83;O03636;Q9GCX8;Q5I972;A1X2K2;Q8MCW5;C7AF24;Q32313;Q5I9A0;Q7YLH0;A1XBZ1;O78520;Q5J9S0;Q29VE8;Q7I250;…	5330	60	CID		88.83	4.75698e-06		5	55		1	1261.71	-3.40016	14/97	pps_Medicago_trypsin_rep2.mgf
	High	LTYYTPDYETKDTDILAAFR	Q29VE5;Q95CD5;A0ZQX9;Q31828;Q32857;P92263;Q37357;Q95EN1;Q32183;D0F109;Q8WJK2;Q5KTY1;C7A5Y1;Q32072;Q9GHU3;Q9MV63;Q4VI77;Q9T2E2;D6MYK4;Q15KA0;C0J369;A2VA83;C7A609;Q3ZR39;C7AF24;O98749;Q8WHV4;Q8WHV2;Q32313;Q4VIB9;O47281;Q5J9S0;Q29VE8;Q40141;Q32811;Q8MCY2	5081	36	CID		86.34	6.37893e-06		6	54		1	2396.15	-6.04378	12/200	pps_Medicago_trypsin_rep2.mgf
	High	DITLGFVDLLRDDFIEK	Q6PSM7;Q29VE5;Q9TKH0;A0ZQX9;P93987;Q32857;A5X4G7;P94041;B7P0F0;A0PDA4;Q32183;D8V9A7;D8V9E6;Q9XQP7;Q5DK06;Q95E64;P28380;C7A5Y1;O98545;Q32072;Q5I998;P94030;A2VA83;Q5I972;Q8MCW5;Q5I9A0;Q7YLH0;A1XBZ1;O78520;Q5J9S0;Q29VE8;Q7I250;Q7YLH5	3135	33	CID		64.67	0.000964262		5	54		1	2009.04	-9.60224	13/171	pps_Medicago_trypsin_rep2.mgf
	High	DKLNKYGRPLLGcTIKPK	B8YGX4;Q6PSM7;Q71N62;Q29VE5;Q8HT56;Q9TKH0;A0ZQX9;Q31828;Q8HUZ7;Q33620;Q32857;P94075;P92263;Q7YKW5;A5X4G7;P94041;P94071;Q31669;Q36637;Q37357;A0PDA4;Q95EN1;P94074;D8V9A7;Q6LA00;D8V9E6;Q9XQP7;D0F109;Q5DK06;O98549;P28380;P25830;Q6JXQ9;Q6Y2Z1;Q5KTY1;A4F2T3;E0WE73;Q9BA14;Q32072;Q9GHU3;Q6YLP3;Q4VI77;Q9BAN9;Q6L9X2;Q6VW49;Q95637;Q9XQL8;Q5I998;Q15KA0;Q9TKH6;P94030;C6FJV2;C0J369;Q8WHH7;Q9XQA2;A2VA83;D2KUU0;…	21788	84	CID	C13(Carbamidomethyl)	62.44	0.00212503		6	55		1	2101.15	-22.1	17/198	pps_Medicago_trypsin_rep2.mgf
	Medium	DITLGFVDLLRDDFIEKDR	Q6PSM7;Q29VE5;Q9TKH0;A0ZQX9;P93987;Q32857;A5X4G7;P94041;B7P0F0;A0PDA4;Q32183;D8V9A7;D8V9E6;Q9XQP7;Q5DK06;Q95E64;P28380;C7A5Y1;O98545;Q32072;Q5I998;P94030;A2VA83;Q5I972;Q8MCW5;Q5I9A0;A1XBZ1;O78520;Q5J9S0;Q29VE8;Q7I250;Q7YLH5	3119	32	CID		45.34	0.0812885		6	54		1	2280.17	-5.64049	16/195	pps_Medicago_trypsin_rep2.mgf
	Low	LGLSAKNYGR	B8YGX4;Q6PSM7;Q71N62;Q29VE5;Q8HT56;Q9TKH0;A0ZQX9;Q31828;Q8HUZ7;P93987;Q33620;Q32857;P94075;P92263;Q7YKW5;A5X4G7;Q8HDA1;P94041;P94071;Q31669;B7P0F0;Q36637;Q37357;A0PDA4;Q95EN1;Q6Y2Z6;Q32183;P94074;D8V9A7;Q6LA00;D8V9E6;Q9XQP7;A7VJY7;Q5DK06;O98549;P25830;Q31982;Q95634;Q8WIH0;Q8WJK2;Q6JXQ9;A4F2T3;E0WE73;Q9BA14;O98545;Q32072;Q9GHU3;Q9MV63;Q4VI77;Q9BAN9;A1X8A0;Q95637;Q9XQL8;Q29U68;Q15KA0;Q9TKH6;P94030;…	22994	93	CID		33.03	1.85783		5	55	35	1	1078.57	-31.4411	6/86	pps_Medicago_trypsin_rep2.mgf
	Low	YGRPLLGcTIKPK	B8YGX4;Q6PSM7;Q71N62;Q29VE5;Q8HT56;Q9TKH0;A0ZQX9;Q31828;Q8HUZ7;Q33620;Q32857;P94075;P92263;Q7YKW5;A5X4G7;P94041;P94071;Q31669;Q36637;Q37357;A0PDA4;Q95EN1;P94074;D8V9A7;Q6LA00;D8V9E6;Q9XQP7;D0F109;Q5DK06;O98549;P28380;P25830;Q6JXQ9;Q6Y2Z1;Q5KTY1;A4F2T3;C7A5Y1;E0WE73;Q9BA14;O98545;Q32072;Q9GHU3;Q6YLP3;Q4VI77;Q9BAN9;Q6L9X2;Q6VW49;Q95637;Q9XQL8;Q5I998;Q15KA0;Q9TKH6;P94030;C6FJV2;C0J369;Q8WHH7;Q9XQA2;…	21992	87	CID	C8(Carbamidomethyl)	22.54	22.2989		7	56	36	1	1502.81	-29.841	9/120	pps_Medicago_trypsin_rep2.mgf
	Low	EATKWSPELAAAcEVWK	Q31828;A5X4G7;Q31669;A0PDA4;P28380;Q6Y2Z1;E2D4M5;A2VA83;P92447	359	9	CID	C13(Carbamidomethyl)	19.06	32.3003		3	54	33	1	1976.01	26.9607	11/183	pps_Medicago_trypsin_rep2.mgf
	Low	AVYEcLR	B8YGX4;Q71N62;Q29VE5;Q8HT56;D6C635;A0ZQX9;Q31828;P93987;Q33620;P94075;P92263;A5X4G7;Q8HDA1;P94041;P94071;Q31669;B7P0F0;Q36637;Q37357;A0PDA4;Q95EN1;Q6Y2Z6;P94074;D8V9A7;D8V9E6;Q8HUY5;Q9XQP7;Q5DK06;Q6YLP8;O98549;P28380;P25830;Q31982;Q95634;Q8WIH0;Q8WJK2;Q6JXQ9;Q6Y2Z1;Q5KTY1;A4F2T3;C7A5Y1;E0WE73;Q9BA14;O98545;Q32072;Q9GHU3;Q6YLP3;Q9BAN9;Q6VW49;A1X8A0;Q95637;Q9XQL8;Q5I998;Q29U68;Q15KA0;C6FJV2;C0J369;…	20825	91	CID	C5(Carbamidomethyl)	15.62	71.9499		4	54	28	1	910.421	-26.4331	4/51	pps_Medicago_trypsin_rep2.mgf
Q5J9S0	19.51	9	9	446	49.3376	6.80029	202.533	Ribulose-1,5-bisphosphate carboxylase/oxygenase large subunit (Fragment) OS=Tasmannia lanceolata GN=rbcL PE=3 SV=1 - [Q5J9S0_TASLA]
	Confidence Icon	Sequence	Protein Accessions	# Proteins	# Protein Groups	Activation Type	Modifications	IonScore	Exp Value	Δ Score	Rank	Identity High	Homology Threshold	Charge	m/z [Da]	ΔM [ppm]	Ions Matched	Spectrum File
	High	TFQGPPHGIQVxR	C7AQR5;Q5J9S0;Q6PZ84;Q29VE8	12	4	CID	X12(E)	93.24	1.87295e-06		6	55		1	1465.73	-14.0257	12/128	pps_Medicago_trypsin_rep2.mgf
	High	DITLGFVDLLR	Q6PSM7;Q29VE5;Q8HT56;D6C635;Q9TKH0;A0ZQX9;Q31828;P93987;Q33620;Q32857;P94075;P92263;Q7YKW5;A5X4G7;P94041;Q31669;B7P0F0;A0PDA4;Q6Y2Z6;Q32183;P94074;D8V9A7;D8V9E6;Q8HUY5;Q9XQP7;A7VJY7;Q5DK06;O98549;Q95E64;P28380;Q95634;Q6Y2Z1;A4F2T3;C7A5Y1;O98545;Q32072;Q85ZK8;Q95637;Q5I998;Q15KA0;Q9TKH6;P94030;A2VA83;O03636;Q9GCX8;Q5I972;A1X2K2;Q8MCW5;C7AF24;Q32313;Q5I9A0;Q7YLH0;A1XBZ1;O78520;Q5J9S0;Q29VE8;Q7I250;…	5330	60	CID		88.83	4.75698e-06		5	55		1	1261.71	-3.40016	14/97	pps_Medicago_trypsin_rep2.mgf
	High	LTYYTPDYETKDTDILAAFR	Q29VE5;Q95CD5;A0ZQX9;Q31828;Q32857;P92263;Q37357;Q95EN1;Q32183;D0F109;Q8WJK2;Q5KTY1;C7A5Y1;Q32072;Q9GHU3;Q9MV63;Q4VI77;Q9T2E2;D6MYK4;Q15KA0;C0J369;A2VA83;C7A609;Q3ZR39;C7AF24;O98749;Q8WHV4;Q8WHV2;Q32313;Q4VIB9;O47281;Q5J9S0;Q29VE8;Q40141;Q32811;Q8MCY2	5081	36	CID		86.34	6.37893e-06		6	54		1	2396.15	-6.04378	12/200	pps_Medicago_trypsin_rep2.mgf
	High	DITLGFVDLLRDDFIEK	Q6PSM7;Q29VE5;Q9TKH0;A0ZQX9;P93987;Q32857;A5X4G7;P94041;B7P0F0;A0PDA4;Q32183;D8V9A7;D8V9E6;Q9XQP7;Q5DK06;Q95E64;P28380;C7A5Y1;O98545;Q32072;Q5I998;P94030;A2VA83;Q5I972;Q8MCW5;Q5I9A0;Q7YLH0;A1XBZ1;O78520;Q5J9S0;Q29VE8;Q7I250;Q7YLH5	3135	33	CID		64.67	0.000964262		5	54		1	2009.04	-9.60224	13/171	pps_Medicago_trypsin_rep2.mgf
	High	DKLNKYGRPLLGcTIKPK	B8YGX4;Q6PSM7;Q71N62;Q29VE5;Q8HT56;Q9TKH0;A0ZQX9;Q31828;Q8HUZ7;Q33620;Q32857;P94075;P92263;Q7YKW5;A5X4G7;P94041;P94071;Q31669;Q36637;Q37357;A0PDA4;Q95EN1;P94074;D8V9A7;Q6LA00;D8V9E6;Q9XQP7;D0F109;Q5DK06;O98549;P28380;P25830;Q6JXQ9;Q6Y2Z1;Q5KTY1;A4F2T3;E0WE73;Q9BA14;Q32072;Q9GHU3;Q6YLP3;Q4VI77;Q9BAN9;Q6L9X2;Q6VW49;Q95637;Q9XQL8;Q5I998;Q15KA0;Q9TKH6;P94030;C6FJV2;C0J369;Q8WHH7;Q9XQA2;A2VA83;D2KUU0;…	21788	84	CID	C13(Carbamidomethyl)	62.44	0.00212503		6	55		1	2101.15	-22.1	17/198	pps_Medicago_trypsin_rep2.mgf
	Medium	DITLGFVDLLRDDFIEKDR	Q6PSM7;Q29VE5;Q9TKH0;A0ZQX9;P93987;Q32857;A5X4G7;P94041;B7P0F0;A0PDA4;Q32183;D8V9A7;D8V9E6;Q9XQP7;Q5DK06;Q95E64;P28380;C7A5Y1;O98545;Q32072;Q5I998;P94030;A2VA83;Q5I972;Q8MCW5;Q5I9A0;A1XBZ1;O78520;Q5J9S0;Q29VE8;Q7I250;Q7YLH5	3119	32	CID		45.34	0.0812885		6	54		1	2280.17	-5.64049	16/195	pps_Medicago_trypsin_rep2.mgf
	Low	LGLSAKNYGR	B8YGX4;Q6PSM7;Q71N62;Q29VE5;Q8HT56;Q9TKH0;A0ZQX9;Q31828;Q8HUZ7;P93987;Q33620;Q32857;P94075;P92263;Q7YKW5;A5X4G7;Q8HDA1;P94041;P94071;Q31669;B7P0F0;Q36637;Q37357;A0PDA4;Q95EN1;Q6Y2Z6;Q32183;P94074;D8V9A7;Q6LA00;D8V9E6;Q9XQP7;A7VJY7;Q5DK06;O98549;P25830;Q31982;Q95634;Q8WIH0;Q8WJK2;Q6JXQ9;A4F2T3;E0WE73;Q9BA14;O98545;Q32072;Q9GHU3;Q9MV63;Q4VI77;Q9BAN9;A1X8A0;Q95637;Q9XQL8;Q29U68;Q15KA0;Q9TKH6;P94030;…	22994	93	CID		33.03	1.85783		5	55	35	1	1078.57	-31.4411	6/86	pps_Medicago_trypsin_rep2.mgf
	Low	YGRPLLGcTIKPK	B8YGX4;Q6PSM7;Q71N62;Q29VE5;Q8HT56;Q9TKH0;A0ZQX9;Q31828;Q8HUZ7;Q33620;Q32857;P94075;P92263;Q7YKW5;A5X4G7;P94041;P94071;Q31669;Q36637;Q37357;A0PDA4;Q95EN1;P94074;D8V9A7;Q6LA00;D8V9E6;Q9XQP7;D0F109;Q5DK06;O98549;P28380;P25830;Q6JXQ9;Q6Y2Z1;Q5KTY1;A4F2T3;C7A5Y1;E0WE73;Q9BA14;O98545;Q32072;Q9GHU3;Q6YLP3;Q4VI77;Q9BAN9;Q6L9X2;Q6VW49;Q95637;Q9XQL8;Q5I998;Q15KA0;Q9TKH6;P94030;C6FJV2;C0J369;Q8WHH7;Q9XQA2;…	21992	87	CID	C8(Carbamidomethyl)	22.54	22.2989		7	56	36	1	1502.81	-29.841	9/120	pps_Medicago_trypsin_rep2.mgf
	Low	AVYEcLR	B8YGX4;Q71N62;Q29VE5;Q8HT56;D6C635;A0ZQX9;Q31828;P93987;Q33620;P94075;P92263;A5X4G7;Q8HDA1;P94041;P94071;Q31669;B7P0F0;Q36637;Q37357;A0PDA4;Q95EN1;Q6Y2Z6;P94074;D8V9A7;D8V9E6;Q8HUY5;Q9XQP7;Q5DK06;Q6YLP8;O98549;P28380;P25830;Q31982;Q95634;Q8WIH0;Q8WJK2;Q6JXQ9;Q6Y2Z1;Q5KTY1;A4F2T3;C7A5Y1;E0WE73;Q9BA14;O98545;Q32072;Q9GHU3;Q6YLP3;Q9BAN9;Q6VW49;A1X8A0;Q95637;Q9XQL8;Q5I998;Q29U68;Q15KA0;C6FJV2;C0J369;…	20825	91	CID	C5(Carbamidomethyl)	15.62	71.9499		4	54	28	1	910.421	-26.4331	4/51	pps_Medicago_trypsin_rep2.mgf
E3T2U9	13.03	4	4	353	39.3977	5.94775	198.41	Photosystem II protein D2 OS=Equisetum arvense GN=psbD PE=4 SV=1 - [E3T2U9_EQUAR]
	Confidence Icon	Sequence	Protein Accessions	# Proteins	# Protein Groups	Activation Type	Modifications	IonScore	Exp Value	Δ Score	Rank	Identity High	Homology Threshold	Charge	m/z [Da]	ΔM [ppm]	Ions Matched	Spectrum File
	High	AAEDPEFETFYTKNILLNEGIR	A6YG76;A0AS12;Q9TNK7;E3T2U9;Q67H37;A4GKM9;C0JX32	270	7	CID		125.45	7.24786e-10	0.856	2	54	38	1	2570.26	-6.50568	16/221	pps_Medicago_trypsin_rep2.mgf
	High	AAEDPEFETFYTK	A6YG76;A0AS12;Q9TNK7;E3T2U9;Q67H37;A4GKM9;C0JX32	286	7	CID		110.96	9.62815e-09	0.828829	1	50	38	1	1547.64	-30.6216	11/115	pps_Medicago_trypsin_rep2.mgf
	Low	NILLNEGIR	A6YG76;A0AS12;Q9TNK7;E3T2U9;Q67H37;A4GKM9;C0JX32	281	7	CID		37.96	0.292239	0.0263158	1	52	38	1	1041.57	-33.293	7/83	pps_Medicago_trypsin_rep2.mgf
	Low	mTIAIGKSSKESKDLFDSmDDWLR	E3T2U9	1	1	CID	M1(Oxidation), M19(Oxidation)	12.51	149.32		4	54	26	1	2805.39	15.5731	4/259	pps_Medicago_trypsin_rep2.mgf
P14226	30.09	8	8	329	34.8718	6.60986	193.38	Oxygen-evolving enhancer protein 1, chloroplastic OS=Pisum sativum GN=PSBO PE=2 SV=1 - [PSBO_PEA]
	Confidence Icon	Sequence	Protein Accessions	# Proteins	# Protein Groups	Activation Type	Modifications	IonScore	Exp Value	Δ Score	Rank	Identity High	Homology Threshold	Charge	m/z [Da]	ΔM [ppm]	Ions Matched	Spectrum File
	High	GTGTANQcPTIDGGVDSFSFKPGKYNAK	P14226	1	1	CID	C8(Carbamidomethyl)	133.76	9.61276e-11	0.820896	1	53	44	1	2917.32	-20.5069	17/303	pps_Medicago_trypsin_rep2.mgf
	High	RLTFDEIQSK	P14226	18	1	CID		61.32	0.00167534	0.590164	1	53	40	1	1236.62	-29.9455	9/103	pps_Medicago_trypsin_rep2.mgf
	High	DGIDYAAVTVQLPGGER	P14226;A9PK45;A7LCN2;P84718	56	4	CID		57.3	0.00459647	0.631579	1	53	37	1	1760.84	-25.5227	8/171	pps_Medicago_trypsin_rep2.mgf
	High	DGIDYAAVTVQLPGGERVPFLFTIK	P14226;A9PK45;A7LCN2	38	3	CID		53.12	0.0119208	0.603774	1	53	36	1	2706.43	-8.15144	17/266	pps_Medicago_trypsin_rep2.mgf
	Medium	VPFLFTIK	P14226;A9PK45;A7LCN2	47	3	CID		43.88	0.0803583	0.477273	1	52	38	1	964.558	-29.7352	6/58	pps_Medicago_trypsin_rep2.mgf
	Low	GTGTANQcPTIDGGVDSFSFKPGK	P14226	1	1	CID	C8(Carbamidomethyl)	21.78	14.6883	0.409091	1	53	27	1	2441.08	-25.2697	8/259	pps_Medicago_trypsin_rep2.mgf
	Low	GTGTANQcPTIDGGVDSFSFKPGKYNAKK	P14226	1	1	CID	C8(Carbamidomethyl)	19.28	29.4915	0.421053	1	53	25	1	3045.42	-18.0912	6/314	pps_Medicago_trypsin_rep2.mgf
	Low	GASTGYDNAVALPAGGRGDEEELGKENNKSAASSK	P14226	2	1	CID		15.16	68.1906		2	53	29	1	3450.61	-8.47714	13/389	pps_Medicago_trypsin_rep2.mgf
Q8M9G2	19.35	5	5	491	52.7624	5.18604	191.57	ATP synthase beta subunit (Fragment) OS=Lachnocaulon anceps GN=atpB PE=3 SV=1 - [Q8M9G2_9POAL]
	Confidence Icon	Sequence	Protein Accessions	# Proteins	# Protein Groups	Activation Type	Modifications	IonScore	Exp Value	Δ Score	Rank	Identity High	Homology Threshold	Charge	m/z [Da]	ΔM [ppm]	Ions Matched	Spectrum File
	High	IFNVLGxPIDNLGPVDTSATSPIHR	Q8M9G2	1	1	CID	X7(E)	123.27	1.18357e-09		3	54		1	2662.39	1.92234	15/262	pps_Medicago_trypsin_rep2.mgf
	High	YKELQDIIAILGLDELSEEDR	O98495;Q9TKI7;Q95FU1;Q85V32;Q9MRM9;Q9MU01;A0AR46;B7S4Q6;Q8WJF5;Q9GES5;Q9TLJ8;Q9TLL5;Q95FM8;Q9FF03;Q95AN2;Q9MTU5;Q9MW35;Q9MRW2;B2CRY7;B8PRK4;Q8SLT7;Q95FK0;A2T5K6;Q95FW7;Q8MBK2;O98418;Q8SLS1;O98404;Q9MTX1;Q9MRD7;Q3ZU69;Q8SLT8;Q9XQC8;Q9XQN5;Q9SC47;C0J9Q2;Q9MTV3;Q3ZU70;Q9MRW3;Q8MBI1;C8YQL4;Q8M9G2;A0ZQ50;Q8MBI2;O98777;Q4KU78;Q8MBH1;Q8WH97;C8YQL2;A0ZQ39;Q8WJH4;Q8MFY1;B3SHD4;Q8MFY4;A8R0C7	3355	55	CID		88.6	3.73746e-06		7	54		1	2462.25	-8.36281	15/233	pps_Medicago_trypsin_rep2.mgf
	High	DVNEQDVLLFIDNIFR	O98495;Q9TKI7;Q95FU1;Q85V32;Q9MU01;A0AR46;Q9MTU3;Q9GES5;Q9TLJ8;Q95FM8;Q9FF03;Q95AN2;Q9MTU5;Q9MW35;Q9MRW2;Q8MBL0;B2CRY7;A8Y664;A8Y6Q2;Q95FQ1;Q8SLT7;Q95FK0;A2T5K6;Q95FW7;Q8MBK2;O98418;Q8SLS1;O98404;Q9MTX1;Q9MRD7;Q3ZU69;Q8SLT8;Q9XQN5;C0J9Q2;Q9MTV3;Q3ZU70;Q8MBI1;C8YQL4;Q9MRC8;Q8M9G2;A0ZQ50;Q8MBI2;Q29V89;O98777;Q8WJG7;Q95FV3;Q4KU78;Q8MBH1;Q8WH97;Q9MRL4;C8YQL2;Q8MFX9;A0ZQ39;B9TTK1	2339	54	CID		74.21	0.000104634		3	54		1	1950	1.68652	12/172	pps_Medicago_trypsin_rep2.mgf
	Low	AHGGVSVFGGVGER	O98495;Q9TKI7;Q95FU1;Q85V32;Q9MRM9;Q9MU01;A0AR46;Q9MTU3;B7S4Q6;Q8WJF5;Q9GES5;Q9TLJ8;Q9TLL5;Q9MTU5;Q9MRW2;B8PRK4;A8Y664;A8Y6Q2;Q95FQ1;Q8SLT7;Q95FK0;A2T5K6;Q95FW7;O98404;Q9MTX1;Q9MRD7;Q3ZU69;Q8SLT8;Q9XQC8;Q9XQN5;Q9SC47;C0J9Q2;Q9MTV3;Q3ZU70;Q9MRW3;C8YQL4;Q8M9G2;A0ZQ50;Q29V89;O98777;Q8WJG7;Q95FV3;Q4KU78;Q9MRL4;C8YQL2;Q8MFX9;A0ZQ39;B9TTK1;C0J9P3;Q8WJH4;Q95FM1;Q8MFY1;B3SHD4;Q8MFU9;A9L9V9;Q9MRT5;Q8MFY4;…	2999	58	CID		25.34	6.27669		2	53	39	1	1328.62	-37.3705	12/119	pps_Medicago_trypsin_rep2.mgf
	Low	GIYPAVDPLDSTSTMLQPR	O98495;Q9TKI7;Q95FU1;Q8SLS8;Q85V32;Q9MRM9;Q9MU01;A0AR46;Q9MTU3;B7S4Q6;Q9GES5;Q9TLJ8;Q9TLL5;Q95FM8;Q9FF03;Q95AN2;Q9MTU5;Q9MW35;Q9MRW2;Q8MBL0;B2CRY7;B8PRK4;A8Y664;A8Y6Q2;Q95FQ1;Q8SLT7;A2T5K6;Q95FW7;Q8MBK2;O98418;Q8SLS1;O98404;Q9MTX1;Q9MRD7;Q95FM3;Q8SLT8;Q9XQN5;Q9SC47;C0J9Q2;Q9MTV3;Q3ZU70;Q9MRW3;Q8MBI1;Q9MRC8;Q8M9G2;Q8MBI2;O98777;Q8MBH1;Q8WH97;Q9MRL4;B9TTK1;Q95FM1;B3SHD4;A9L9V9;Q9MRT5;A9L9S9	2124	56	CID		17.74	42.3916		7	54	35	1	2060.96	-37.3834	8/167	pps_Medicago_trypsin_rep2.mgf
A0ZZ31	21.26	10	10	461	50.2989	6.7124	188.855	Photosystem II CP43 chlorophyll apoprotein OS=Gossypium barbadense GN=psbC PE=3 SV=1 - [PSBC_GOSBA]
	Confidence Icon	Sequence	Protein Accessions	# Proteins	# Protein Groups	Activation Type	Modifications	IonScore	Exp Value	Δ Score	Rank	Identity High	Homology Threshold	Charge	m/z [Da]	ΔM [ppm]	Ions Matched	Spectrum File
	High	LGANVGSAQGPTGLGK	Q85AU0;A0ZZ31;B0FSI4;Q67GX0;Q67H28;Q67H04;B3SGQ6;Q6EYA8;Q8HT11	360	9	CID		133.71	9.73109e-11		2	53		1	1426.72	-33.0488	23/158	pps_Medicago_trypsin_rep2.mgf
	High	APWLEPLRGPNGLDLSR	A0ZZ31;Q67GX0;B3SH56;Q67H28;Q67GZ0;B3SGQ6	291	6	CID		92.35	1.4552e-06	0	1	53	39	1	1891.01	-6.64265	12/169	pps_Medicago_trypsin_rep2.mgf
	Medium	LKKDIQPWQER	A0ZZ31;B3SH56;Q67H28;Q67GZ0;B3SGQ6;Q6EYA8;Q6EY78;Q8HT11	384	8	CID		46.53	0.0645016		3	54	40	1	1440.76	-24.4602	8/111	pps_Medicago_trypsin_rep2.mgf
	Medium	DQETTGFAWWAGNAR	Q85AU0;A0ZZ31;B0FSI4;Q67GX0;C6EQU3;B3SH56;Q67H28;Q67H04;Q67GZ0;C6EQT1;Q6EYA8;Q6EY78;Q8HT11	413	13	CID		44.41	0.0645644		3	52		1	1709.75	-12.0753	16/156	pps_Medicago_trypsin_rep2.mgf
	Medium	DIQPWQER	A0ZZ31;B0FSI4;C6EQU3;B3SH56;Q67H28;Q67GZ0;C6EQT1;B3SGQ6;Q6EYA8;Q6EY78;Q8HT11	436	11	CID		42.68	0.071825		2	51		1	1071.49	-26.4409	6/79	pps_Medicago_trypsin_rep2.mgf
	Medium	DIQPWQERR	A0ZZ31;B0FSI4;C6EQU3;B3SH56;Q67H28;Q67GZ0;C6EQT1;B3SGQ6;Q6EYA8;Q6EY78;Q8HT11	435	11	CID		40.03	0.189775		2	52		1	1227.59	-28.0642	6/90	pps_Medicago_trypsin_rep2.mgf
	Low	LKKDIQPWQERR	A0ZZ31;B3SH56;Q67H28;Q67GZ0;B3SGQ6;Q6EYA8;Q6EY78;Q8HT11	383	8	CID		38.11	0.362555	0	2	53	44	1	1596.86	-21.8607	6/122	pps_Medicago_trypsin_rep2.mgf
	Low	GIDRDFEPVLSMTPLN	A0ZZ31	131	1	CID		26.22	6.26323		3	54	43	1	1803.88	-10.3477	8/167	pps_Medicago_trypsin_rep2.mgf
	Low	DQRLGANVGSAQGPTGLGK	Q85AU0;A0ZZ31;B0FSI4;Q67GX0;Q67H28;Q67H04;B3SGQ6	357	7	CID		18.75	33.8061		2	54	29	1	1825.91	-23.6602	9/210	pps_Medicago_trypsin_rep2.mgf
	Low	SPTGEVIFGGETMRFWDLR	A0ZZ31;Q67GX0;B3SH56;Q67H04;Q67GZ0;B3SGQ6;Q6EYA8;Q8HT11	306	8	CID		14.92	75.1153		9	53	33	1	2198.01	-27.1495	8/188	pps_Medicago_trypsin_rep2.mgf
Q67GX0	19.62	9	9	418	45.7081	7.06396	188.855	Photosystem II CP43 protein (Fragment) OS=Phormium tenax GN=psbC PE=4 SV=1 - [Q67GX0_PHOTN]
	Confidence Icon	Sequence	Protein Accessions	# Proteins	# Protein Groups	Activation Type	Modifications	IonScore	Exp Value	Δ Score	Rank	Identity High	Homology Threshold	Charge	m/z [Da]	ΔM [ppm]	Ions Matched	Spectrum File
	High	LGANVGSAQGPTGLGK	Q85AU0;A0ZZ31;B0FSI4;Q67GX0;Q67H28;Q67H04;B3SGQ6;Q6EYA8;Q8HT11	360	9	CID		133.71	9.73109e-11		2	53		1	1426.72	-33.0488	23/158	pps_Medicago_trypsin_rep2.mgf
	High	APWLEPLRGPNGLDLSR	A0ZZ31;Q67GX0;B3SH56;Q67H28;Q67GZ0;B3SGQ6	291	6	CID		92.35	1.4552e-06	0	1	53	39	1	1891.01	-6.64265	12/169	pps_Medicago_trypsin_rep2.mgf
	Medium	LKKxIQPWQER	Q67GX0	1	1	CID	X4(D)	46.53	0.0645016		5	54	40	1	1440.76	-24.4602	8/99	pps_Medicago_trypsin_rep2.mgf
	Medium	DQETTGFAWWAGNAR	Q85AU0;A0ZZ31;B0FSI4;Q67GX0;C6EQU3;B3SH56;Q67H28;Q67H04;Q67GZ0;C6EQT1;Q6EYA8;Q6EY78;Q8HT11	413	13	CID		44.41	0.0645644		3	52		1	1709.75	-12.0753	16/156	pps_Medicago_trypsin_rep2.mgf
	Medium	xIQPWQER	Q67GX0	2	1	CID	X1(D)	42.68	0.071825		4	51		1	1071.49	-26.4409	6/67	pps_Medicago_trypsin_rep2.mgf
	Medium	xIQPWQERR	Q67GX0	2	1	CID	X1(D)	40.03	0.189775		4	52		1	1227.59	-28.0642	6/78	pps_Medicago_trypsin_rep2.mgf
	Low	LKKxIQPWQERR	Q67GX0	1	1	CID	X4(D)	38.11	0.362555		4	53	44	1	1596.86	-21.8607	6/110	pps_Medicago_trypsin_rep2.mgf
	Low	DQRLGANVGSAQGPTGLGK	Q85AU0;A0ZZ31;B0FSI4;Q67GX0;Q67H28;Q67H04;B3SGQ6	357	7	CID		18.75	33.8061		2	54	29	1	1825.91	-23.6602	9/210	pps_Medicago_trypsin_rep2.mgf
	Low	SPTGEVIFGGETMRFWDLR	A0ZZ31;Q67GX0;B3SH56;Q67H04;Q67GZ0;B3SGQ6;Q6EYA8;Q8HT11	306	8	CID		14.92	75.1153		9	53	33	1	2198.01	-27.1495	8/188	pps_Medicago_trypsin_rep2.mgf
B3SH56	19.62	9	9	418	45.8336	6.91748	188.855	Photosystem II CP43 protein (Fragment) OS=Phragmites australis GN=psbC PE=4 SV=1 - [B3SH56_PHRAU]
	Confidence Icon	Sequence	Protein Accessions	# Proteins	# Protein Groups	Activation Type	Modifications	IonScore	Exp Value	Δ Score	Rank	Identity High	Homology Threshold	Charge	m/z [Da]	ΔM [ppm]	Ions Matched	Spectrum File
	High	LGxNVGSAQGPTGLGK	B3SH56	1	1	CID	X3(A)	133.71	9.73109e-11		5	53		1	1426.72	-33.0488	23/158	pps_Medicago_trypsin_rep2.mgf
	High	APWLEPLRGPNGLDLSR	A0ZZ31;Q67GX0;B3SH56;Q67H28;Q67GZ0;B3SGQ6	291	6	CID		92.35	1.4552e-06	0	1	53	39	1	1891.01	-6.64265	12/169	pps_Medicago_trypsin_rep2.mgf
	Medium	LKKDIQPWQER	A0ZZ31;B3SH56;Q67H28;Q67GZ0;B3SGQ6;Q6EYA8;Q6EY78;Q8HT11	384	8	CID		46.53	0.0645016		3	54	40	1	1440.76	-24.4602	8/111	pps_Medicago_trypsin_rep2.mgf
	Medium	DQETTGFAWWAGNAR	Q85AU0;A0ZZ31;B0FSI4;Q67GX0;C6EQU3;B3SH56;Q67H28;Q67H04;Q67GZ0;C6EQT1;Q6EYA8;Q6EY78;Q8HT11	413	13	CID		44.41	0.0645644		3	52		1	1709.75	-12.0753	16/156	pps_Medicago_trypsin_rep2.mgf
	Medium	DIQPWQER	A0ZZ31;B0FSI4;C6EQU3;B3SH56;Q67H28;Q67GZ0;C6EQT1;B3SGQ6;Q6EYA8;Q6EY78;Q8HT11	436	11	CID		42.68	0.071825		2	51		1	1071.49	-26.4409	6/79	pps_Medicago_trypsin_rep2.mgf
	Medium	DIQPWQERR	A0ZZ31;B0FSI4;C6EQU3;B3SH56;Q67H28;Q67GZ0;C6EQT1;B3SGQ6;Q6EYA8;Q6EY78;Q8HT11	435	11	CID		40.03	0.189775		2	52		1	1227.59	-28.0642	6/90	pps_Medicago_trypsin_rep2.mgf
	Low	LKKDIQPWQERR	A0ZZ31;B3SH56;Q67H28;Q67GZ0;B3SGQ6;Q6EYA8;Q6EY78;Q8HT11	383	8	CID		38.11	0.362555	0	2	53	44	1	1596.86	-21.8607	6/122	pps_Medicago_trypsin_rep2.mgf
	Low	DQRLGxNVGSAQGPTGLGK	B3SH56	1	1	CID	X6(A)	18.75	33.8061		4	54	29	1	1825.91	-23.6602	9/210	pps_Medicago_trypsin_rep2.mgf
	Low	SPTGEVIFGGETMRFWDLR	A0ZZ31;Q67GX0;B3SH56;Q67H04;Q67GZ0;B3SGQ6;Q6EYA8;Q8HT11	306	8	CID		14.92	75.1153		9	53	33	1	2198.01	-27.1495	8/188	pps_Medicago_trypsin_rep2.mgf
Q67H28	19.62	9	9	418	45.7412	6.68311	188.855	Photosystem II CP43 protein (Fragment) OS=Narthecium ossifragum GN=psbC PE=4 SV=1 - [Q67H28_9LILI]
	Confidence Icon	Sequence	Protein Accessions	# Proteins	# Protein Groups	Activation Type	Modifications	IonScore	Exp Value	Δ Score	Rank	Identity High	Homology Threshold	Charge	m/z [Da]	ΔM [ppm]	Ions Matched	Spectrum File
	High	LGANVGSAQGPTGLGK	Q85AU0;A0ZZ31;B0FSI4;Q67GX0;Q67H28;Q67H04;B3SGQ6;Q6EYA8;Q8HT11	360	9	CID		133.71	9.73109e-11		2	53		1	1426.72	-33.0488	23/158	pps_Medicago_trypsin_rep2.mgf
	High	APWLEPLRGPNGLDLSR	A0ZZ31;Q67GX0;B3SH56;Q67H28;Q67GZ0;B3SGQ6	291	6	CID		92.35	1.4552e-06	0	1	53	39	1	1891.01	-6.64265	12/169	pps_Medicago_trypsin_rep2.mgf
	Medium	LKKDIQPWQER	A0ZZ31;B3SH56;Q67H28;Q67GZ0;B3SGQ6;Q6EYA8;Q6EY78;Q8HT11	384	8	CID		46.53	0.0645016		3	54	40	1	1440.76	-24.4602	8/111	pps_Medicago_trypsin_rep2.mgf
	Medium	DQETTGFAWWAGNAR	Q85AU0;A0ZZ31;B0FSI4;Q67GX0;C6EQU3;B3SH56;Q67H28;Q67H04;Q67GZ0;C6EQT1;Q6EYA8;Q6EY78;Q8HT11	413	13	CID		44.41	0.0645644		3	52		1	1709.75	-12.0753	16/156	pps_Medicago_trypsin_rep2.mgf
	Medium	DIQPWQER	A0ZZ31;B0FSI4;C6EQU3;B3SH56;Q67H28;Q67GZ0;C6EQT1;B3SGQ6;Q6EYA8;Q6EY78;Q8HT11	436	11	CID		42.68	0.071825		2	51		1	1071.49	-26.4409	6/79	pps_Medicago_trypsin_rep2.mgf
	Medium	DIQPWQERR	A0ZZ31;B0FSI4;C6EQU3;B3SH56;Q67H28;Q67GZ0;C6EQT1;B3SGQ6;Q6EYA8;Q6EY78;Q8HT11	435	11	CID		40.03	0.189775		2	52		1	1227.59	-28.0642	6/90	pps_Medicago_trypsin_rep2.mgf
	Low	LKKDIQPWQERR	A0ZZ31;B3SH56;Q67H28;Q67GZ0;B3SGQ6;Q6EYA8;Q6EY78;Q8HT11	383	8	CID		38.11	0.362555	0	2	53	44	1	1596.86	-21.8607	6/122	pps_Medicago_trypsin_rep2.mgf
	Low	DQRLGANVGSAQGPTGLGK	Q85AU0;A0ZZ31;B0FSI4;Q67GX0;Q67H28;Q67H04;B3SGQ6	357	7	CID		18.75	33.8061		2	54	29	1	1825.91	-23.6602	9/210	pps_Medicago_trypsin_rep2.mgf
	Low	SPTGEVIFGGExMRFWDLR	Q67H28	1	1	CID	X12(T)	14.92	75.1153		10	53	33	1	2198.01	-27.1495	8/188	pps_Medicago_trypsin_rep2.mgf
Q67H04	20	12	9	410	44.84	7.60596	188.855	Photosystem II CP43 protein (Fragment) OS=Roystonea princeps GN=psbC PE=4 SV=1 - [Q67H04_9LILI]
	Confidence Icon	Sequence	Protein Accessions	# Proteins	# Protein Groups	Activation Type	Modifications	IonScore	Exp Value	Δ Score	Rank	Identity High	Homology Threshold	Charge	m/z [Da]	ΔM [ppm]	Ions Matched	Spectrum File
	High	LGANVGSAQGPTGLGK	Q85AU0;A0ZZ31;B0FSI4;Q67GX0;Q67H28;Q67H04;B3SGQ6;Q6EYA8;Q8HT11	360	9	CID		133.71	9.73109e-11		2	53		1	1426.72	-33.0488	23/158	pps_Medicago_trypsin_rep2.mgf
	High	APWLEPLRGPNGLDLxR	Q67H04	1	1	CID	X16(S)	92.35	1.4552e-06		2	53	39	1	1891.01	-6.64265	12/167	pps_Medicago_trypsin_rep2.mgf
	Medium	LKKDIQPWxER	Q67H04	1	1	CID	X9(K)	46.53	0.0645016		2	54	40	1	1440.76	-49.7177	8/111	pps_Medicago_trypsin_rep2.mgf
	Medium	LKKDIQPWxER	Q67H04	1	1	CID	X9(Q)	46.53	0.0645016		4	54	40	1	1440.76	-24.4602	8/111	pps_Medicago_trypsin_rep2.mgf
	Medium	DQETTGFAWWAGNAR	Q85AU0;A0ZZ31;B0FSI4;Q67GX0;C6EQU3;B3SH56;Q67H28;Q67H04;Q67GZ0;C6EQT1;Q6EYA8;Q6EY78;Q8HT11	413	13	CID		44.41	0.0645644		3	52		1	1709.75	-12.0753	16/156	pps_Medicago_trypsin_rep2.mgf
	Medium	DIQPWxER	Q67H04	1	1	CID	X6(K)	42.68	0.071825	0	1	51		1	1071.49	-60.4029	6/79	pps_Medicago_trypsin_rep2.mgf
	Medium	DIQPWxER	Q67H04	1	1	CID	X6(Q)	42.68	0.071825		3	51		1	1071.49	-26.4409	6/79	pps_Medicago_trypsin_rep2.mgf
	Medium	DIQPWxERR	Q67H04	1	1	CID	X6(K)	40.03	0.189775	0	1	52		1	1227.59	-57.7077	6/90	pps_Medicago_trypsin_rep2.mgf
	Medium	DIQPWxERR	Q67H04	1	1	CID	X6(Q)	40.03	0.189775		3	52		1	1227.59	-28.0642	6/90	pps_Medicago_trypsin_rep2.mgf
	Low	LKKDIQPWxERR	Q67H04	1	1	CID	X9(Q)	38.11	0.362555		3	53	44	1	1596.86	-21.8607	6/122	pps_Medicago_trypsin_rep2.mgf
	Low	DQRLGANVGSAQGPTGLGK	Q85AU0;A0ZZ31;B0FSI4;Q67GX0;Q67H28;Q67H04;B3SGQ6	357	7	CID		18.75	33.8061		2	54	29	1	1825.91	-23.6602	9/210	pps_Medicago_trypsin_rep2.mgf
	Low	SPTGEVIFGGETMRFWDLR	A0ZZ31;Q67GX0;B3SH56;Q67H04;Q67GZ0;B3SGQ6;Q6EYA8;Q8HT11	306	8	CID		14.92	75.1153		9	53	33	1	2198.01	-27.1495	8/188	pps_Medicago_trypsin_rep2.mgf
Q67GZ0	19.62	11	9	418	45.7063	6.85889	188.855	Photosystem II CP43 protein (Fragment) OS=Blandfordia punicea GN=psbC PE=4 SV=1 - [Q67GZ0_9ASPA]
	Confidence Icon	Sequence	Protein Accessions	# Proteins	# Protein Groups	Activation Type	Modifications	IonScore	Exp Value	Δ Score	Rank	Identity High	Homology Threshold	Charge	m/z [Da]	ΔM [ppm]	Ions Matched	Spectrum File
	High	xGANVGSAQGPTGLGK	Q67GZ0	2	1	CID	X1(I)	133.71	9.73109e-11	0	1	53		1	1426.72	-33.0488	23/158	pps_Medicago_trypsin_rep2.mgf
	High	xGANVGSAQGPTGLGK	Q67GZ0	2	1	CID	X1(L)	133.71	9.73109e-11		6	53		1	1426.72	-33.0488	23/158	pps_Medicago_trypsin_rep2.mgf
	High	APWLEPLRGPNGLDLSR	A0ZZ31;Q67GX0;B3SH56;Q67H28;Q67GZ0;B3SGQ6	291	6	CID		92.35	1.4552e-06	0	1	53	39	1	1891.01	-6.64265	12/169	pps_Medicago_trypsin_rep2.mgf
	Medium	LKKDIQPWQER	A0ZZ31;B3SH56;Q67H28;Q67GZ0;B3SGQ6;Q6EYA8;Q6EY78;Q8HT11	384	8	CID		46.53	0.0645016		3	54	40	1	1440.76	-24.4602	8/111	pps_Medicago_trypsin_rep2.mgf
	Medium	DQETTGFAWWAGNAR	Q85AU0;A0ZZ31;B0FSI4;Q67GX0;C6EQU3;B3SH56;Q67H28;Q67H04;Q67GZ0;C6EQT1;Q6EYA8;Q6EY78;Q8HT11	413	13	CID		44.41	0.0645644		3	52		1	1709.75	-12.0753	16/156	pps_Medicago_trypsin_rep2.mgf
	Medium	DIQPWQER	A0ZZ31;B0FSI4;C6EQU3;B3SH56;Q67H28;Q67GZ0;C6EQT1;B3SGQ6;Q6EYA8;Q6EY78;Q8HT11	436	11	CID		42.68	0.071825		2	51		1	1071.49	-26.4409	6/79	pps_Medicago_trypsin_rep2.mgf
	Medium	DIQPWQERR	A0ZZ31;B0FSI4;C6EQU3;B3SH56;Q67H28;Q67GZ0;C6EQT1;B3SGQ6;Q6EYA8;Q6EY78;Q8HT11	435	11	CID		40.03	0.189775		2	52		1	1227.59	-28.0642	6/90	pps_Medicago_trypsin_rep2.mgf
	Low	LKKDIQPWQERR	A0ZZ31;B3SH56;Q67H28;Q67GZ0;B3SGQ6;Q6EYA8;Q6EY78;Q8HT11	383	8	CID		38.11	0.362555	0	2	53	44	1	1596.86	-21.8607	6/122	pps_Medicago_trypsin_rep2.mgf
	Low	DQRxGANVGSAQGPTGLGK	Q67GZ0	2	1	CID	X4(I)	18.75	33.8061	0	1	54	29	1	1825.91	-23.6602	9/210	pps_Medicago_trypsin_rep2.mgf
	Low	DQRxGANVGSAQGPTGLGK	Q67GZ0	2	1	CID	X4(L)	18.75	33.8061		5	54	29	1	1825.91	-23.6602	9/210	pps_Medicago_trypsin_rep2.mgf
	Low	SPTGEVIFGGETMRFWDLR	A0ZZ31;Q67GX0;B3SH56;Q67H04;Q67GZ0;B3SGQ6;Q6EYA8;Q8HT11	306	8	CID		14.92	75.1153		9	53	33	1	2198.01	-27.1495	8/188	pps_Medicago_trypsin_rep2.mgf
B3SGQ6	20.1	9	9	408	44.4358	6.59521	188.855	Photosystem II CP43 protein (Fragment) OS=Anigozanthos flavidus GN=psbC PE=4 SV=1 - [B3SGQ6_ANIFA]
	Confidence Icon	Sequence	Protein Accessions	# Proteins	# Protein Groups	Activation Type	Modifications	IonScore	Exp Value	Δ Score	Rank	Identity High	Homology Threshold	Charge	m/z [Da]	ΔM [ppm]	Ions Matched	Spectrum File
	High	LGANVGSAQGPTGLGK	Q85AU0;A0ZZ31;B0FSI4;Q67GX0;Q67H28;Q67H04;B3SGQ6;Q6EYA8;Q8HT11	360	9	CID		133.71	9.73109e-11		2	53		1	1426.72	-33.0488	23/158	pps_Medicago_trypsin_rep2.mgf
	High	APWLEPLRGPNGLDLSR	A0ZZ31;Q67GX0;B3SH56;Q67H28;Q67GZ0;B3SGQ6	291	6	CID		92.35	1.4552e-06	0	1	53	39	1	1891.01	-6.64265	12/169	pps_Medicago_trypsin_rep2.mgf
	Medium	LKKDIQPWQER	A0ZZ31;B3SH56;Q67H28;Q67GZ0;B3SGQ6;Q6EYA8;Q6EY78;Q8HT11	384	8	CID		46.53	0.0645016		3	54	40	1	1440.76	-24.4602	8/111	pps_Medicago_trypsin_rep2.mgf
	Medium	DQxTTGFAWWAGNAR	B3SGQ6	6	1	CID	X3(E)	44.41	0.0645644		4	52		1	1709.75	-12.0753	16/156	pps_Medicago_trypsin_rep2.mgf
	Medium	DIQPWQER	A0ZZ31;B0FSI4;C6EQU3;B3SH56;Q67H28;Q67GZ0;C6EQT1;B3SGQ6;Q6EYA8;Q6EY78;Q8HT11	436	11	CID		42.68	0.071825		2	51		1	1071.49	-26.4409	6/79	pps_Medicago_trypsin_rep2.mgf
	Medium	DIQPWQERR	A0ZZ31;B0FSI4;C6EQU3;B3SH56;Q67H28;Q67GZ0;C6EQT1;B3SGQ6;Q6EYA8;Q6EY78;Q8HT11	435	11	CID		40.03	0.189775		2	52		1	1227.59	-28.0642	6/90	pps_Medicago_trypsin_rep2.mgf
	Low	LKKDIQPWQERR	A0ZZ31;B3SH56;Q67H28;Q67GZ0;B3SGQ6;Q6EYA8;Q6EY78;Q8HT11	383	8	CID		38.11	0.362555	0	2	53	44	1	1596.86	-21.8607	6/122	pps_Medicago_trypsin_rep2.mgf
	Low	DQRLGANVGSAQGPTGLGK	Q85AU0;A0ZZ31;B0FSI4;Q67GX0;Q67H28;Q67H04;B3SGQ6	357	7	CID		18.75	33.8061		2	54	29	1	1825.91	-23.6602	9/210	pps_Medicago_trypsin_rep2.mgf
	Low	SPTGEVIFGGETMRFWDLR	A0ZZ31;Q67GX0;B3SH56;Q67H04;Q67GZ0;B3SGQ6;Q6EYA8;Q8HT11	306	8	CID		14.92	75.1153		9	53	33	1	2198.01	-27.1495	8/188	pps_Medicago_trypsin_rep2.mgf
Q6EYA8	18.9	9	8	418	45.6419	7.60596	188.855	Photosystem II cp43 protein (Fragment) OS=Berberis aquifolium GN=psbC PE=4 SV=1 - [Q6EYA8_9MAGN]
	Confidence Icon	Sequence	Protein Accessions	# Proteins	# Protein Groups	Activation Type	Modifications	IonScore	Exp Value	Δ Score	Rank	Identity High	Homology Threshold	Charge	m/z [Da]	ΔM [ppm]	Ions Matched	Spectrum File
	High	LGANVGSAQGPTGLGK	Q85AU0;A0ZZ31;B0FSI4;Q67GX0;Q67H28;Q67H04;B3SGQ6;Q6EYA8;Q8HT11	360	9	CID		133.71	9.73109e-11		2	53		1	1426.72	-33.0488	23/158	pps_Medicago_trypsin_rep2.mgf
	High	APWLEPxRGPNGLDLSR	Q6EYA8;Q6EY78	2	2	CID	X7(L)	92.35	1.4552e-06		3	53	39	1	1891.01	-6.64265	12/169	pps_Medicago_trypsin_rep2.mgf
	High	APWLEPxRGPNGLDLSR	Q6EYA8;Q6EY78	2	2	CID	X7(I)	90.23	2.37095e-06		5	53	39	1	1891.01	-6.64265	12/169	pps_Medicago_trypsin_rep2.mgf
	Medium	LKKDIQPWQER	A0ZZ31;B3SH56;Q67H28;Q67GZ0;B3SGQ6;Q6EYA8;Q6EY78;Q8HT11	384	8	CID		46.53	0.0645016		3	54	40	1	1440.76	-24.4602	8/111	pps_Medicago_trypsin_rep2.mgf
	Medium	DQETTGFAWWAGNAR	Q85AU0;A0ZZ31;B0FSI4;Q67GX0;C6EQU3;B3SH56;Q67H28;Q67H04;Q67GZ0;C6EQT1;Q6EYA8;Q6EY78;Q8HT11	413	13	CID		44.41	0.0645644		3	52		1	1709.75	-12.0753	16/156	pps_Medicago_trypsin_rep2.mgf
	Medium	DIQPWQER	A0ZZ31;B0FSI4;C6EQU3;B3SH56;Q67H28;Q67GZ0;C6EQT1;B3SGQ6;Q6EYA8;Q6EY78;Q8HT11	436	11	CID		42.68	0.071825		2	51		1	1071.49	-26.4409	6/79	pps_Medicago_trypsin_rep2.mgf
	Medium	DIQPWQERR	A0ZZ31;B0FSI4;C6EQU3;B3SH56;Q67H28;Q67GZ0;C6EQT1;B3SGQ6;Q6EYA8;Q6EY78;Q8HT11	435	11	CID		40.03	0.189775		2	52		1	1227.59	-28.0642	6/90	pps_Medicago_trypsin_rep2.mgf
	Low	LKKDIQPWQERR	A0ZZ31;B3SH56;Q67H28;Q67GZ0;B3SGQ6;Q6EYA8;Q6EY78;Q8HT11	383	8	CID		38.11	0.362555	0	2	53	44	1	1596.86	-21.8607	6/122	pps_Medicago_trypsin_rep2.mgf
	Low	SPTGEVIFGGETMRFWDLR	A0ZZ31;Q67GX0;B3SH56;Q67H04;Q67GZ0;B3SGQ6;Q6EYA8;Q8HT11	306	8	CID		14.92	75.1153		9	53	33	1	2198.01	-27.1495	8/188	pps_Medicago_trypsin_rep2.mgf
Q6EY78	14.35	8	7	418	45.5729	7.60596	188.855	Photosystem II cp43 protein (Fragment) OS=Platanus occidentalis GN=psbC PE=4 SV=1 - [Q6EY78_PLAOC]
	Confidence Icon	Sequence	Protein Accessions	# Proteins	# Protein Groups	Activation Type	Modifications	IonScore	Exp Value	Δ Score	Rank	Identity High	Homology Threshold	Charge	m/z [Da]	ΔM [ppm]	Ions Matched	Spectrum File
	High	LGANVGSAQGPTGLxK	Q6EY78	1	1	CID	X15(G)	133.71	9.73109e-11		3	53		1	1426.72	-33.0488	23/158	pps_Medicago_trypsin_rep2.mgf
	High	APWLEPxRGPNGLDLSR	Q6EYA8;Q6EY78	2	2	CID	X7(L)	92.35	1.4552e-06		3	53	39	1	1891.01	-6.64265	12/169	pps_Medicago_trypsin_rep2.mgf
	High	APWLEPxRGPNGLDLSR	Q6EYA8;Q6EY78	2	2	CID	X7(I)	90.23	2.37095e-06		5	53	39	1	1891.01	-6.64265	12/169	pps_Medicago_trypsin_rep2.mgf
	Medium	LKKDIQPWQER	A0ZZ31;B3SH56;Q67H28;Q67GZ0;B3SGQ6;Q6EYA8;Q6EY78;Q8HT11	384	8	CID		46.53	0.0645016		3	54	40	1	1440.76	-24.4602	8/111	pps_Medicago_trypsin_rep2.mgf
	Medium	DQETTGFAWWAGNAR	Q85AU0;A0ZZ31;B0FSI4;Q67GX0;C6EQU3;B3SH56;Q67H28;Q67H04;Q67GZ0;C6EQT1;Q6EYA8;Q6EY78;Q8HT11	413	13	CID		44.41	0.0645644		3	52		1	1709.75	-12.0753	16/156	pps_Medicago_trypsin_rep2.mgf
	Medium	DIQPWQER	A0ZZ31;B0FSI4;C6EQU3;B3SH56;Q67H28;Q67GZ0;C6EQT1;B3SGQ6;Q6EYA8;Q6EY78;Q8HT11	436	11	CID		42.68	0.071825		2	51		1	1071.49	-26.4409	6/79	pps_Medicago_trypsin_rep2.mgf
	Medium	DIQPWQERR	A0ZZ31;B0FSI4;C6EQU3;B3SH56;Q67H28;Q67GZ0;C6EQT1;B3SGQ6;Q6EYA8;Q6EY78;Q8HT11	435	11	CID		40.03	0.189775		2	52		1	1227.59	-28.0642	6/90	pps_Medicago_trypsin_rep2.mgf
	Low	LKKDIQPWQERR	A0ZZ31;B3SH56;Q67H28;Q67GZ0;B3SGQ6;Q6EYA8;Q6EY78;Q8HT11	383	8	CID		38.11	0.362555	0	2	53	44	1	1596.86	-21.8607	6/122	pps_Medicago_trypsin_rep2.mgf
Q8HT11	20.5	9	9	400	43.9726	7.59131	188.855	Photosystem II CP43 protein (Fragment) OS=Arabidopsis thaliana GN=psbC PE=4 SV=1 - [Q8HT11_ARATH]
	Confidence Icon	Sequence	Protein Accessions	# Proteins	# Protein Groups	Activation Type	Modifications	IonScore	Exp Value	Δ Score	Rank	Identity High	Homology Threshold	Charge	m/z [Da]	ΔM [ppm]	Ions Matched	Spectrum File
	High	LGANVGSAQGPTGLGK	Q85AU0;A0ZZ31;B0FSI4;Q67GX0;Q67H28;Q67H04;B3SGQ6;Q6EYA8;Q8HT11	360	9	CID		133.71	9.73109e-11		2	53		1	1426.72	-33.0488	23/158	pps_Medicago_trypsin_rep2.mgf
	High	APWLxPLRGPNGLDLSR	Q8HT11	1	1	CID	X5(E)	92.35	1.4552e-06		4	53	39	1	1891.01	-6.64265	12/151	pps_Medicago_trypsin_rep2.mgf
	Medium	LKKDIQPWQER	A0ZZ31;B3SH56;Q67H28;Q67GZ0;B3SGQ6;Q6EYA8;Q6EY78;Q8HT11	384	8	CID		46.53	0.0645016		3	54	40	1	1440.76	-24.4602	8/111	pps_Medicago_trypsin_rep2.mgf
	Medium	DQETTGFAWWAGNAR	Q85AU0;A0ZZ31;B0FSI4;Q67GX0;C6EQU3;B3SH56;Q67H28;Q67H04;Q67GZ0;C6EQT1;Q6EYA8;Q6EY78;Q8HT11	413	13	CID		44.41	0.0645644		3	52		1	1709.75	-12.0753	16/156	pps_Medicago_trypsin_rep2.mgf
	Medium	DIQPWQER	A0ZZ31;B0FSI4;C6EQU3;B3SH56;Q67H28;Q67GZ0;C6EQT1;B3SGQ6;Q6EYA8;Q6EY78;Q8HT11	436	11	CID		42.68	0.071825		2	51		1	1071.49	-26.4409	6/79	pps_Medicago_trypsin_rep2.mgf
	Medium	DIQPWQERR	A0ZZ31;B0FSI4;C6EQU3;B3SH56;Q67H28;Q67GZ0;C6EQT1;B3SGQ6;Q6EYA8;Q6EY78;Q8HT11	435	11	CID		40.03	0.189775		2	52		1	1227.59	-28.0642	6/90	pps_Medicago_trypsin_rep2.mgf
	Low	LKKDIQPWQERR	A0ZZ31;B3SH56;Q67H28;Q67GZ0;B3SGQ6;Q6EYA8;Q6EY78;Q8HT11	383	8	CID		38.11	0.362555	0	2	53	44	1	1596.86	-21.8607	6/122	pps_Medicago_trypsin_rep2.mgf
	Low	xQRLGANVGSAQGPTGLGK	Q8HT11	1	1	CID	X1(D)	18.75	33.8061		6	54	29	1	1825.91	-23.6602	9/192	pps_Medicago_trypsin_rep2.mgf
	Low	SPTGEVIFGGETMRFWDLR	A0ZZ31;Q67GX0;B3SH56;Q67H04;Q67GZ0;B3SGQ6;Q6EYA8;Q8HT11	306	8	CID		14.92	75.1153		9	53	33	1	2198.01	-27.1495	8/188	pps_Medicago_trypsin_rep2.mgf
Q32183	15.38	7	7	468	51.8497	6.21436	188.698	Ribulose-1,5-bisphosphate carboxylase oxygenase, large subunit (Fragment) OS=Erisma floribundum GN=rbcL PE=3 SV=2 - [Q32183_9MYRT]
	Confidence Icon	Sequence	Protein Accessions	# Proteins	# Protein Groups	Activation Type	Modifications	IonScore	Exp Value	Δ Score	Rank	Identity High	Homology Threshold	Charge	m/z [Da]	ΔM [ppm]	Ions Matched	Spectrum File
	High	TFQGPPHGIQVER	Q6PSM7;Q71N62;Q29VE5;Q8HT56;D6C635;Q9TKH0;A0ZQX9;Q31828;Q8HUZ7;Q32857;P94075;P92263;A5X4G7;P94041;P94071;Q31669;Q37357;A0PDA4;Q95EN1;Q32183;P94074;D8V9A7;Q6LA00;D8V9E6;P28380;P25830;Q31982;Q95634;Q8WIH0;Q8WJK2;Q6JXQ9;Q6Y2Z1;Q5KTY1;A4F2T3;C7A5Y1;E0WE73;Q9BA14;O98545;Q32072;Q9GHU3;Q9MV63;Q6YLP3;Q4VI77;Q9BAN9;Q9T2E2;Q6L9X2;Q6VW49;Q85ZK8;A1X8A0;D6MYK4;Q95637;Q9XQL8;Q5I998;Q29U68;Q15KA0;Q9TKH6;P94030;…	19129	92	CID		93.24	1.87295e-06		5	55		1	1465.73	-14.0257	12/139	pps_Medicago_trypsin_rep2.mgf
	High	DITLGFVDLLR	Q6PSM7;Q29VE5;Q8HT56;D6C635;Q9TKH0;A0ZQX9;Q31828;P93987;Q33620;Q32857;P94075;P92263;Q7YKW5;A5X4G7;P94041;Q31669;B7P0F0;A0PDA4;Q6Y2Z6;Q32183;P94074;D8V9A7;D8V9E6;Q8HUY5;Q9XQP7;A7VJY7;Q5DK06;O98549;Q95E64;P28380;Q95634;Q6Y2Z1;A4F2T3;C7A5Y1;O98545;Q32072;Q85ZK8;Q95637;Q5I998;Q15KA0;Q9TKH6;P94030;A2VA83;O03636;Q9GCX8;Q5I972;A1X2K2;Q8MCW5;C7AF24;Q32313;Q5I9A0;Q7YLH0;A1XBZ1;O78520;Q5J9S0;Q29VE8;Q7I250;…	5330	60	CID		88.83	4.75698e-06		5	55		1	1261.71	-3.40016	14/97	pps_Medicago_trypsin_rep2.mgf
	High	LTYYTPDYETKDTDILAAFR	Q29VE5;Q95CD5;A0ZQX9;Q31828;Q32857;P92263;Q37357;Q95EN1;Q32183;D0F109;Q8WJK2;Q5KTY1;C7A5Y1;Q32072;Q9GHU3;Q9MV63;Q4VI77;Q9T2E2;D6MYK4;Q15KA0;C0J369;A2VA83;C7A609;Q3ZR39;C7AF24;O98749;Q8WHV4;Q8WHV2;Q32313;Q4VIB9;O47281;Q5J9S0;Q29VE8;Q40141;Q32811;Q8MCY2	5081	36	CID		86.34	6.37893e-06		6	54		1	2396.15	-6.04378	12/200	pps_Medicago_trypsin_rep2.mgf
	High	DITLGFVDLLRDDFIEK	Q6PSM7;Q29VE5;Q9TKH0;A0ZQX9;P93987;Q32857;A5X4G7;P94041;B7P0F0;A0PDA4;Q32183;D8V9A7;D8V9E6;Q9XQP7;Q5DK06;Q95E64;P28380;C7A5Y1;O98545;Q32072;Q5I998;P94030;A2VA83;Q5I972;Q8MCW5;Q5I9A0;Q7YLH0;A1XBZ1;O78520;Q5J9S0;Q29VE8;Q7I250;Q7YLH5	3135	33	CID		64.67	0.000964262		5	54		1	2009.04	-9.60224	13/171	pps_Medicago_trypsin_rep2.mgf
	Medium	DITLGFVDLLRDDFIEKDR	Q6PSM7;Q29VE5;Q9TKH0;A0ZQX9;P93987;Q32857;A5X4G7;P94041;B7P0F0;A0PDA4;Q32183;D8V9A7;D8V9E6;Q9XQP7;Q5DK06;Q95E64;P28380;C7A5Y1;O98545;Q32072;Q5I998;P94030;A2VA83;Q5I972;Q8MCW5;Q5I9A0;A1XBZ1;O78520;Q5J9S0;Q29VE8;Q7I250;Q7YLH5	3119	32	CID		45.34	0.0812885		6	54		1	2280.17	-5.64049	16/195	pps_Medicago_trypsin_rep2.mgf
	Low	LGLSAKNYGR	B8YGX4;Q6PSM7;Q71N62;Q29VE5;Q8HT56;Q9TKH0;A0ZQX9;Q31828;Q8HUZ7;P93987;Q33620;Q32857;P94075;P92263;Q7YKW5;A5X4G7;Q8HDA1;P94041;P94071;Q31669;B7P0F0;Q36637;Q37357;A0PDA4;Q95EN1;Q6Y2Z6;Q32183;P94074;D8V9A7;Q6LA00;D8V9E6;Q9XQP7;A7VJY7;Q5DK06;O98549;P25830;Q31982;Q95634;Q8WIH0;Q8WJK2;Q6JXQ9;A4F2T3;E0WE73;Q9BA14;O98545;Q32072;Q9GHU3;Q9MV63;Q4VI77;Q9BAN9;A1X8A0;Q95637;Q9XQL8;Q29U68;Q15KA0;Q9TKH6;P94030;…	22994	93	CID		33.03	1.85783		5	55	35	1	1078.57	-31.4411	6/86	pps_Medicago_trypsin_rep2.mgf
	Low	VALEAcVxAR	A0PDA4;Q95EN1;Q6Y2Z6;Q32183	22	4	CID	C6(Carbamidomethyl), X8(K)	29.15	3.93357		6	55	41	1	1116.55	-60.2348	10/78	pps_Medicago_trypsin_rep2.mgf
C7A5Y1	17.26	8	8	475	52.5854	6.21436	188.698	Ribulose-1,5-bisphosphate carboxylase/oxygenase large subunit OS=Hesperolinon micranthum GN=rbcL PE=3 SV=1 - [C7A5Y1_9ROSI]
	Confidence Icon	Sequence	Protein Accessions	# Proteins	# Protein Groups	Activation Type	Modifications	IonScore	Exp Value	Δ Score	Rank	Identity High	Homology Threshold	Charge	m/z [Da]	ΔM [ppm]	Ions Matched	Spectrum File
	High	TFQGPPHGIQVER	Q6PSM7;Q71N62;Q29VE5;Q8HT56;D6C635;Q9TKH0;A0ZQX9;Q31828;Q8HUZ7;Q32857;P94075;P92263;A5X4G7;P94041;P94071;Q31669;Q37357;A0PDA4;Q95EN1;Q32183;P94074;D8V9A7;Q6LA00;D8V9E6;P28380;P25830;Q31982;Q95634;Q8WIH0;Q8WJK2;Q6JXQ9;Q6Y2Z1;Q5KTY1;A4F2T3;C7A5Y1;E0WE73;Q9BA14;O98545;Q32072;Q9GHU3;Q9MV63;Q6YLP3;Q4VI77;Q9BAN9;Q9T2E2;Q6L9X2;Q6VW49;Q85ZK8;A1X8A0;D6MYK4;Q95637;Q9XQL8;Q5I998;Q29U68;Q15KA0;Q9TKH6;P94030;…	19129	92	CID		93.24	1.87295e-06		5	55		1	1465.73	-14.0257	12/139	pps_Medicago_trypsin_rep2.mgf
	High	DITLGFVDLLR	Q6PSM7;Q29VE5;Q8HT56;D6C635;Q9TKH0;A0ZQX9;Q31828;P93987;Q33620;Q32857;P94075;P92263;Q7YKW5;A5X4G7;P94041;Q31669;B7P0F0;A0PDA4;Q6Y2Z6;Q32183;P94074;D8V9A7;D8V9E6;Q8HUY5;Q9XQP7;A7VJY7;Q5DK06;O98549;Q95E64;P28380;Q95634;Q6Y2Z1;A4F2T3;C7A5Y1;O98545;Q32072;Q85ZK8;Q95637;Q5I998;Q15KA0;Q9TKH6;P94030;A2VA83;O03636;Q9GCX8;Q5I972;A1X2K2;Q8MCW5;C7AF24;Q32313;Q5I9A0;Q7YLH0;A1XBZ1;O78520;Q5J9S0;Q29VE8;Q7I250;…	5330	60	CID		88.83	4.75698e-06		5	55		1	1261.71	-3.40016	14/97	pps_Medicago_trypsin_rep2.mgf
	High	LTYYTPDYETKDTDILAAFR	Q29VE5;Q95CD5;A0ZQX9;Q31828;Q32857;P92263;Q37357;Q95EN1;Q32183;D0F109;Q8WJK2;Q5KTY1;C7A5Y1;Q32072;Q9GHU3;Q9MV63;Q4VI77;Q9T2E2;D6MYK4;Q15KA0;C0J369;A2VA83;C7A609;Q3ZR39;C7AF24;O98749;Q8WHV4;Q8WHV2;Q32313;Q4VIB9;O47281;Q5J9S0;Q29VE8;Q40141;Q32811;Q8MCY2	5081	36	CID		86.34	6.37893e-06		6	54		1	2396.15	-6.04378	12/200	pps_Medicago_trypsin_rep2.mgf
	High	DITLGFVDLLRDDFIEK	Q6PSM7;Q29VE5;Q9TKH0;A0ZQX9;P93987;Q32857;A5X4G7;P94041;B7P0F0;A0PDA4;Q32183;D8V9A7;D8V9E6;Q9XQP7;Q5DK06;Q95E64;P28380;C7A5Y1;O98545;Q32072;Q5I998;P94030;A2VA83;Q5I972;Q8MCW5;Q5I9A0;Q7YLH0;A1XBZ1;O78520;Q5J9S0;Q29VE8;Q7I250;Q7YLH5	3135	33	CID		64.67	0.000964262		5	54		1	2009.04	-9.60224	13/171	pps_Medicago_trypsin_rep2.mgf
	Medium	DITLGFVDLLRDDFIEKDR	Q6PSM7;Q29VE5;Q9TKH0;A0ZQX9;P93987;Q32857;A5X4G7;P94041;B7P0F0;A0PDA4;Q32183;D8V9A7;D8V9E6;Q9XQP7;Q5DK06;Q95E64;P28380;C7A5Y1;O98545;Q32072;Q5I998;P94030;A2VA83;Q5I972;Q8MCW5;Q5I9A0;A1XBZ1;O78520;Q5J9S0;Q29VE8;Q7I250;Q7YLH5	3119	32	CID		45.34	0.0812885		6	54		1	2280.17	-5.64049	16/195	pps_Medicago_trypsin_rep2.mgf
	Low	xGLSAKNYGR	C7A5Y1;Q5I998;Q5UV68	11	3	CID	X1(I)	33.03	1.85783	0	1	55	35	1	1078.57	-31.4411	6/86	pps_Medicago_trypsin_rep2.mgf
	Low	YGRPLLGcTIKPK	B8YGX4;Q6PSM7;Q71N62;Q29VE5;Q8HT56;Q9TKH0;A0ZQX9;Q31828;Q8HUZ7;Q33620;Q32857;P94075;P92263;Q7YKW5;A5X4G7;P94041;P94071;Q31669;Q36637;Q37357;A0PDA4;Q95EN1;P94074;D8V9A7;Q6LA00;D8V9E6;Q9XQP7;D0F109;Q5DK06;O98549;P28380;P25830;Q6JXQ9;Q6Y2Z1;Q5KTY1;A4F2T3;C7A5Y1;E0WE73;Q9BA14;O98545;Q32072;Q9GHU3;Q6YLP3;Q4VI77;Q9BAN9;Q6L9X2;Q6VW49;Q95637;Q9XQL8;Q5I998;Q15KA0;Q9TKH6;P94030;C6FJV2;C0J369;Q8WHH7;Q9XQA2;…	21992	87	CID	C8(Carbamidomethyl)	22.54	22.2989		7	56	36	1	1502.81	-29.841	9/120	pps_Medicago_trypsin_rep2.mgf
	Low	AVYEcLR	B8YGX4;Q71N62;Q29VE5;Q8HT56;D6C635;A0ZQX9;Q31828;P93987;Q33620;P94075;P92263;A5X4G7;Q8HDA1;P94041;P94071;Q31669;B7P0F0;Q36637;Q37357;A0PDA4;Q95EN1;Q6Y2Z6;P94074;D8V9A7;D8V9E6;Q8HUY5;Q9XQP7;Q5DK06;Q6YLP8;O98549;P28380;P25830;Q31982;Q95634;Q8WIH0;Q8WJK2;Q6JXQ9;Q6Y2Z1;Q5KTY1;A4F2T3;C7A5Y1;E0WE73;Q9BA14;O98545;Q32072;Q9GHU3;Q6YLP3;Q9BAN9;Q6VW49;A1X8A0;Q95637;Q9XQL8;Q5I998;Q29U68;Q15KA0;C6FJV2;C0J369;…	20825	91	CID	C5(Carbamidomethyl)	15.62	71.9499		4	54	28	1	910.421	-26.4331	4/51	pps_Medicago_trypsin_rep2.mgf
Q29VE8	13.98	6	6	465	51.4616	6.80029	188.698	Ribulose 1,5-bisphosphate carboxylase/oxygenase large subunit (Fragment) OS=Mortonia greggii GN=rbcL PE=3 SV=1 - [Q29VE8_9ROSI]
	Confidence Icon	Sequence	Protein Accessions	# Proteins	# Protein Groups	Activation Type	Modifications	IonScore	Exp Value	Δ Score	Rank	Identity High	Homology Threshold	Charge	m/z [Da]	ΔM [ppm]	Ions Matched	Spectrum File
	High	TFQGPPHGIQVxR	C7AQR5;Q5J9S0;Q6PZ84;Q29VE8	12	4	CID	X12(E)	93.24	1.87295e-06		6	55		1	1465.73	-14.0257	12/128	pps_Medicago_trypsin_rep2.mgf
	High	DITLGFVDLLR	Q6PSM7;Q29VE5;Q8HT56;D6C635;Q9TKH0;A0ZQX9;Q31828;P93987;Q33620;Q32857;P94075;P92263;Q7YKW5;A5X4G7;P94041;Q31669;B7P0F0;A0PDA4;Q6Y2Z6;Q32183;P94074;D8V9A7;D8V9E6;Q8HUY5;Q9XQP7;A7VJY7;Q5DK06;O98549;Q95E64;P28380;Q95634;Q6Y2Z1;A4F2T3;C7A5Y1;O98545;Q32072;Q85ZK8;Q95637;Q5I998;Q15KA0;Q9TKH6;P94030;A2VA83;O03636;Q9GCX8;Q5I972;A1X2K2;Q8MCW5;C7AF24;Q32313;Q5I9A0;Q7YLH0;A1XBZ1;O78520;Q5J9S0;Q29VE8;Q7I250;…	5330	60	CID		88.83	4.75698e-06		5	55		1	1261.71	-3.40016	14/97	pps_Medicago_trypsin_rep2.mgf
	High	LTYYTPDYETKDTDILAAFR	Q29VE5;Q95CD5;A0ZQX9;Q31828;Q32857;P92263;Q37357;Q95EN1;Q32183;D0F109;Q8WJK2;Q5KTY1;C7A5Y1;Q32072;Q9GHU3;Q9MV63;Q4VI77;Q9T2E2;D6MYK4;Q15KA0;C0J369;A2VA83;C7A609;Q3ZR39;C7AF24;O98749;Q8WHV4;Q8WHV2;Q32313;Q4VIB9;O47281;Q5J9S0;Q29VE8;Q40141;Q32811;Q8MCY2	5081	36	CID		86.34	6.37893e-06		6	54		1	2396.15	-6.04378	12/200	pps_Medicago_trypsin_rep2.mgf
	High	DITLGFVDLLRDDFIEK	Q6PSM7;Q29VE5;Q9TKH0;A0ZQX9;P93987;Q32857;A5X4G7;P94041;B7P0F0;A0PDA4;Q32183;D8V9A7;D8V9E6;Q9XQP7;Q5DK06;Q95E64;P28380;C7A5Y1;O98545;Q32072;Q5I998;P94030;A2VA83;Q5I972;Q8MCW5;Q5I9A0;Q7YLH0;A1XBZ1;O78520;Q5J9S0;Q29VE8;Q7I250;Q7YLH5	3135	33	CID		64.67	0.000964262		5	54		1	2009.04	-9.60224	13/171	pps_Medicago_trypsin_rep2.mgf
	Medium	DITLGFVDLLRDDFIEKDR	Q6PSM7;Q29VE5;Q9TKH0;A0ZQX9;P93987;Q32857;A5X4G7;P94041;B7P0F0;A0PDA4;Q32183;D8V9A7;D8V9E6;Q9XQP7;Q5DK06;Q95E64;P28380;C7A5Y1;O98545;Q32072;Q5I998;P94030;A2VA83;Q5I972;Q8MCW5;Q5I9A0;A1XBZ1;O78520;Q5J9S0;Q29VE8;Q7I250;Q7YLH5	3119	32	CID		45.34	0.0812885		6	54		1	2280.17	-5.64049	16/195	pps_Medicago_trypsin_rep2.mgf
	Low	YGRPLxGcTIKPK	Q8HDA1;C7AF24;P92447;Q6PZ84;Q29VE8	12	5	CID	X6(I), C8(Carbamidomethyl)	22.54	22.2989		6	56	36	1	1502.81	-29.841	9/120	pps_Medicago_trypsin_rep2.mgf
B7FH62	25.15	2	2	167	17.0707	5.16064	187.111	Putative uncharacterized protein OS=Medicago truncatula PE=2 SV=1 - [B7FH62_MEDTR]
	Confidence Icon	Sequence	Protein Accessions	# Proteins	# Protein Groups	Activation Type	Modifications	IonScore	Exp Value	Δ Score	Rank	Identity High	Homology Threshold	Charge	m/z [Da]	ΔM [ppm]	Ions Matched	Spectrum File
	High	NNAGFPHNVIFDEDEIPSGVDAAK	B7FH62	1	1	CID		129.31	2.82476e-10	0.302326	1	53		1	2556.17	-10.6219	26/251	pps_Medicago_trypsin_rep2.mgf
	High	FYcSPHAGAGMVGQVTVN	B7FH62	1	1	CID	C3(Carbamidomethyl)	104.18	7.47713e-08	0.442308	1	52		1	1894.83	-15.3815	13/170	pps_Medicago_trypsin_rep2.mgf
Q9XQB6	10.08	2	2	258	27.3441	6.59521	186.24	Chlorophyll a/b-binding protein CP24 OS=Vigna radiata var. radiata GN=CipCp24 PE=2 SV=2 - [Q9XQB6_VIGRR]
	Confidence Icon	Sequence	Protein Accessions	# Proteins	# Protein Groups	Activation Type	Modifications	IonScore	Exp Value	Δ Score	Rank	Identity High	Homology Threshold	Charge	m/z [Da]	ΔM [ppm]	Ions Matched	Spectrum File
	High	TAENFANATGEQGYPGGK	Q9XQB6	3	1	CID		178.52	2.12869e-15	0.810056	1	51		1	1811.77	-28.8455	15/191	pps_Medicago_trypsin_rep2.mgf
	High	KSWIPGVR	Q9XQB6	1	1	CID		53.06	0.0095444	0.0188679	1	52		1	942.531	-22.4834	7/76	pps_Medicago_trypsin_rep2.mgf
Q31828	22.32	9	9	475	52.5272	6.53662	185.567	Ribulose-1,5-bisphosphate carboxylase/oxygenase large subunit (Fragment) OS=Aegopodium podagraria GN=rbcL PE=3 SV=1 - [Q31828_AEGPO]
	Confidence Icon	Sequence	Protein Accessions	# Proteins	# Protein Groups	Activation Type	Modifications	IonScore	Exp Value	Δ Score	Rank	Identity High	Homology Threshold	Charge	m/z [Da]	ΔM [ppm]	Ions Matched	Spectrum File
	High	TFQGPPHGIQVER	Q6PSM7;Q71N62;Q29VE5;Q8HT56;D6C635;Q9TKH0;A0ZQX9;Q31828;Q8HUZ7;Q32857;P94075;P92263;A5X4G7;P94041;P94071;Q31669;Q37357;A0PDA4;Q95EN1;Q32183;P94074;D8V9A7;Q6LA00;D8V9E6;P28380;P25830;Q31982;Q95634;Q8WIH0;Q8WJK2;Q6JXQ9;Q6Y2Z1;Q5KTY1;A4F2T3;C7A5Y1;E0WE73;Q9BA14;O98545;Q32072;Q9GHU3;Q9MV63;Q6YLP3;Q4VI77;Q9BAN9;Q9T2E2;Q6L9X2;Q6VW49;Q85ZK8;A1X8A0;D6MYK4;Q95637;Q9XQL8;Q5I998;Q29U68;Q15KA0;Q9TKH6;P94030;…	19129	92	CID		93.24	1.87295e-06		5	55		1	1465.73	-14.0257	12/139	pps_Medicago_trypsin_rep2.mgf
	High	DITLGFVDLLR	Q6PSM7;Q29VE5;Q8HT56;D6C635;Q9TKH0;A0ZQX9;Q31828;P93987;Q33620;Q32857;P94075;P92263;Q7YKW5;A5X4G7;P94041;Q31669;B7P0F0;A0PDA4;Q6Y2Z6;Q32183;P94074;D8V9A7;D8V9E6;Q8HUY5;Q9XQP7;A7VJY7;Q5DK06;O98549;Q95E64;P28380;Q95634;Q6Y2Z1;A4F2T3;C7A5Y1;O98545;Q32072;Q85ZK8;Q95637;Q5I998;Q15KA0;Q9TKH6;P94030;A2VA83;O03636;Q9GCX8;Q5I972;A1X2K2;Q8MCW5;C7AF24;Q32313;Q5I9A0;Q7YLH0;A1XBZ1;O78520;Q5J9S0;Q29VE8;Q7I250;…	5330	60	CID		88.83	4.75698e-06		5	55		1	1261.71	-3.40016	14/97	pps_Medicago_trypsin_rep2.mgf
	High	LTYYTPDYETKDTDILAAFR	Q29VE5;Q95CD5;A0ZQX9;Q31828;Q32857;P92263;Q37357;Q95EN1;Q32183;D0F109;Q8WJK2;Q5KTY1;C7A5Y1;Q32072;Q9GHU3;Q9MV63;Q4VI77;Q9T2E2;D6MYK4;Q15KA0;C0J369;A2VA83;C7A609;Q3ZR39;C7AF24;O98749;Q8WHV4;Q8WHV2;Q32313;Q4VIB9;O47281;Q5J9S0;Q29VE8;Q40141;Q32811;Q8MCY2	5081	36	CID		86.34	6.37893e-06		6	54		1	2396.15	-6.04378	12/200	pps_Medicago_trypsin_rep2.mgf
	High	DKLNKYGRPLLGcTIKPK	B8YGX4;Q6PSM7;Q71N62;Q29VE5;Q8HT56;Q9TKH0;A0ZQX9;Q31828;Q8HUZ7;Q33620;Q32857;P94075;P92263;Q7YKW5;A5X4G7;P94041;P94071;Q31669;Q36637;Q37357;A0PDA4;Q95EN1;P94074;D8V9A7;Q6LA00;D8V9E6;Q9XQP7;D0F109;Q5DK06;O98549;P28380;P25830;Q6JXQ9;Q6Y2Z1;Q5KTY1;A4F2T3;E0WE73;Q9BA14;Q32072;Q9GHU3;Q6YLP3;Q4VI77;Q9BAN9;Q6L9X2;Q6VW49;Q95637;Q9XQL8;Q5I998;Q15KA0;Q9TKH6;P94030;C6FJV2;C0J369;Q8WHH7;Q9XQA2;A2VA83;D2KUU0;…	21788	84	CID	C13(Carbamidomethyl)	62.44	0.00212503		6	55		1	2101.15	-22.1	17/198	pps_Medicago_trypsin_rep2.mgf
	Low	LGLSAKNYGR	B8YGX4;Q6PSM7;Q71N62;Q29VE5;Q8HT56;Q9TKH0;A0ZQX9;Q31828;Q8HUZ7;P93987;Q33620;Q32857;P94075;P92263;Q7YKW5;A5X4G7;Q8HDA1;P94041;P94071;Q31669;B7P0F0;Q36637;Q37357;A0PDA4;Q95EN1;Q6Y2Z6;Q32183;P94074;D8V9A7;Q6LA00;D8V9E6;Q9XQP7;A7VJY7;Q5DK06;O98549;P25830;Q31982;Q95634;Q8WIH0;Q8WJK2;Q6JXQ9;A4F2T3;E0WE73;Q9BA14;O98545;Q32072;Q9GHU3;Q9MV63;Q4VI77;Q9BAN9;A1X8A0;Q95637;Q9XQL8;Q29U68;Q15KA0;Q9TKH6;P94030;…	22994	93	CID		33.03	1.85783		5	55	35	1	1078.57	-31.4411	6/86	pps_Medicago_trypsin_rep2.mgf
	Low	VALEAcVKAR	Q8HT56;Q95CD5;D6C635;Q9TKH0;A0ZQX9;Q31828;Q8HUZ7;P93987;Q33620;Q32857;P94075;P92263;Q7YKW5;A5X4G7;Q8HDA1;P94041;P94071	1163	17	CID	C6(Carbamidomethyl)	29.15	3.93357		4	55	41	1	1116.55	-60.2348	10/82	pps_Medicago_trypsin_rep2.mgf
	Low	YGRPLLGcTIKPK	B8YGX4;Q6PSM7;Q71N62;Q29VE5;Q8HT56;Q9TKH0;A0ZQX9;Q31828;Q8HUZ7;Q33620;Q32857;P94075;P92263;Q7YKW5;A5X4G7;P94041;P94071;Q31669;Q36637;Q37357;A0PDA4;Q95EN1;P94074;D8V9A7;Q6LA00;D8V9E6;Q9XQP7;D0F109;Q5DK06;O98549;P28380;P25830;Q6JXQ9;Q6Y2Z1;Q5KTY1;A4F2T3;C7A5Y1;E0WE73;Q9BA14;O98545;Q32072;Q9GHU3;Q6YLP3;Q4VI77;Q9BAN9;Q6L9X2;Q6VW49;Q95637;Q9XQL8;Q5I998;Q15KA0;Q9TKH6;P94030;C6FJV2;C0J369;Q8WHH7;Q9XQA2;…	21992	87	CID	C8(Carbamidomethyl)	22.54	22.2989		7	56	36	1	1502.81	-29.841	9/120	pps_Medicago_trypsin_rep2.mgf
	Low	EATKWSPELAAAcEVWK	Q31828;A5X4G7;Q31669;A0PDA4;P28380;Q6Y2Z1;E2D4M5;A2VA83;P92447	359	9	CID	C13(Carbamidomethyl)	19.06	32.3003		3	54	33	1	1976.01	26.9607	11/183	pps_Medicago_trypsin_rep2.mgf
	Low	AVYEcLR	B8YGX4;Q71N62;Q29VE5;Q8HT56;D6C635;A0ZQX9;Q31828;P93987;Q33620;P94075;P92263;A5X4G7;Q8HDA1;P94041;P94071;Q31669;B7P0F0;Q36637;Q37357;A0PDA4;Q95EN1;Q6Y2Z6;P94074;D8V9A7;D8V9E6;Q8HUY5;Q9XQP7;Q5DK06;Q6YLP8;O98549;P28380;P25830;Q31982;Q95634;Q8WIH0;Q8WJK2;Q6JXQ9;Q6Y2Z1;Q5KTY1;A4F2T3;C7A5Y1;E0WE73;Q9BA14;O98545;Q32072;Q9GHU3;Q6YLP3;Q9BAN9;Q6VW49;A1X8A0;Q95637;Q9XQL8;Q5I998;Q29U68;Q15KA0;C6FJV2;C0J369;…	20825	91	CID	C5(Carbamidomethyl)	15.62	71.9499		4	54	28	1	910.421	-26.4331	4/51	pps_Medicago_trypsin_rep2.mgf
O03636	17.73	7	6	406	44.8606	7.37158	185.567	Ribulose-1,5-bisphosphate carboxylase/oxygenase large subunit (Fragment) OS=Geranium richardsonii GN=rbcL PE=4 SV=3 - [O03636_9ROSI]
	Confidence Icon	Sequence	Protein Accessions	# Proteins	# Protein Groups	Activation Type	Modifications	IonScore	Exp Value	Δ Score	Rank	Identity High	Homology Threshold	Charge	m/z [Da]	ΔM [ppm]	Ions Matched	Spectrum File
	High	TFQGPPHGIQVER	Q6PSM7;Q71N62;Q29VE5;Q8HT56;D6C635;Q9TKH0;A0ZQX9;Q31828;Q8HUZ7;Q32857;P94075;P92263;A5X4G7;P94041;P94071;Q31669;Q37357;A0PDA4;Q95EN1;Q32183;P94074;D8V9A7;Q6LA00;D8V9E6;P28380;P25830;Q31982;Q95634;Q8WIH0;Q8WJK2;Q6JXQ9;Q6Y2Z1;Q5KTY1;A4F2T3;C7A5Y1;E0WE73;Q9BA14;O98545;Q32072;Q9GHU3;Q9MV63;Q6YLP3;Q4VI77;Q9BAN9;Q9T2E2;Q6L9X2;Q6VW49;Q85ZK8;A1X8A0;D6MYK4;Q95637;Q9XQL8;Q5I998;Q29U68;Q15KA0;Q9TKH6;P94030;…	19129	92	CID		93.24	1.87295e-06		5	55		1	1465.73	-14.0257	12/139	pps_Medicago_trypsin_rep2.mgf
	High	DITLGFVDLLR	Q6PSM7;Q29VE5;Q8HT56;D6C635;Q9TKH0;A0ZQX9;Q31828;P93987;Q33620;Q32857;P94075;P92263;Q7YKW5;A5X4G7;P94041;Q31669;B7P0F0;A0PDA4;Q6Y2Z6;Q32183;P94074;D8V9A7;D8V9E6;Q8HUY5;Q9XQP7;A7VJY7;Q5DK06;O98549;Q95E64;P28380;Q95634;Q6Y2Z1;A4F2T3;C7A5Y1;O98545;Q32072;Q85ZK8;Q95637;Q5I998;Q15KA0;Q9TKH6;P94030;A2VA83;O03636;Q9GCX8;Q5I972;A1X2K2;Q8MCW5;C7AF24;Q32313;Q5I9A0;Q7YLH0;A1XBZ1;O78520;Q5J9S0;Q29VE8;Q7I250;…	5330	60	CID		88.83	4.75698e-06		5	55		1	1261.71	-3.40016	14/97	pps_Medicago_trypsin_rep2.mgf
	High	LTYYTPDYETKDTDIxAAFR	O03636	1	1	CID	X16(I)	86.34	6.37893e-06		5	54		1	2396.15	-6.04378	12/200	pps_Medicago_trypsin_rep2.mgf
	High	LTYYTPDYETKDTDIxAAFR	O03636	1	1	CID	X16(L)	86.34	6.37893e-06		10	54		1	2396.15	-6.04378	12/200	pps_Medicago_trypsin_rep2.mgf
	High	DKLNKYGRPLLGcTIKPK	B8YGX4;Q6PSM7;Q71N62;Q29VE5;Q8HT56;Q9TKH0;A0ZQX9;Q31828;Q8HUZ7;Q33620;Q32857;P94075;P92263;Q7YKW5;A5X4G7;P94041;P94071;Q31669;Q36637;Q37357;A0PDA4;Q95EN1;P94074;D8V9A7;Q6LA00;D8V9E6;Q9XQP7;D0F109;Q5DK06;O98549;P28380;P25830;Q6JXQ9;Q6Y2Z1;Q5KTY1;A4F2T3;E0WE73;Q9BA14;Q32072;Q9GHU3;Q6YLP3;Q4VI77;Q9BAN9;Q6L9X2;Q6VW49;Q95637;Q9XQL8;Q5I998;Q15KA0;Q9TKH6;P94030;C6FJV2;C0J369;Q8WHH7;Q9XQA2;A2VA83;D2KUU0;…	21788	84	CID	C13(Carbamidomethyl)	62.44	0.00212503		6	55		1	2101.15	-22.1	17/198	pps_Medicago_trypsin_rep2.mgf
	Low	LGLSAKNYGR	B8YGX4;Q6PSM7;Q71N62;Q29VE5;Q8HT56;Q9TKH0;A0ZQX9;Q31828;Q8HUZ7;P93987;Q33620;Q32857;P94075;P92263;Q7YKW5;A5X4G7;Q8HDA1;P94041;P94071;Q31669;B7P0F0;Q36637;Q37357;A0PDA4;Q95EN1;Q6Y2Z6;Q32183;P94074;D8V9A7;Q6LA00;D8V9E6;Q9XQP7;A7VJY7;Q5DK06;O98549;P25830;Q31982;Q95634;Q8WIH0;Q8WJK2;Q6JXQ9;A4F2T3;E0WE73;Q9BA14;O98545;Q32072;Q9GHU3;Q9MV63;Q4VI77;Q9BAN9;A1X8A0;Q95637;Q9XQL8;Q29U68;Q15KA0;Q9TKH6;P94030;…	22994	93	CID		33.03	1.85783		5	55	35	1	1078.57	-31.4411	6/86	pps_Medicago_trypsin_rep2.mgf
	Low	YGRPLLGcTIKPK	B8YGX4;Q6PSM7;Q71N62;Q29VE5;Q8HT56;Q9TKH0;A0ZQX9;Q31828;Q8HUZ7;Q33620;Q32857;P94075;P92263;Q7YKW5;A5X4G7;P94041;P94071;Q31669;Q36637;Q37357;A0PDA4;Q95EN1;P94074;D8V9A7;Q6LA00;D8V9E6;Q9XQP7;D0F109;Q5DK06;O98549;P28380;P25830;Q6JXQ9;Q6Y2Z1;Q5KTY1;A4F2T3;C7A5Y1;E0WE73;Q9BA14;O98545;Q32072;Q9GHU3;Q6YLP3;Q4VI77;Q9BAN9;Q6L9X2;Q6VW49;Q95637;Q9XQL8;Q5I998;Q15KA0;Q9TKH6;P94030;C6FJV2;C0J369;Q8WHH7;Q9XQA2;…	21992	87	CID	C8(Carbamidomethyl)	22.54	22.2989		7	56	36	1	1502.81	-29.841	9/120	pps_Medicago_trypsin_rep2.mgf
C7A609	17.25	7	7	458	50.8182	6.69775	185.567	Ribulose-1,5-bisphosphate carboxylase/oxygenase large subunit (Fragment) OS=Linum tenue GN=rbcL PE=3 SV=1 - [C7A609_9ROSI]
	Confidence Icon	Sequence	Protein Accessions	# Proteins	# Protein Groups	Activation Type	Modifications	IonScore	Exp Value	Δ Score	Rank	Identity High	Homology Threshold	Charge	m/z [Da]	ΔM [ppm]	Ions Matched	Spectrum File
	High	TFQGPPHGIQVER	Q6PSM7;Q71N62;Q29VE5;Q8HT56;D6C635;Q9TKH0;A0ZQX9;Q31828;Q8HUZ7;Q32857;P94075;P92263;A5X4G7;P94041;P94071;Q31669;Q37357;A0PDA4;Q95EN1;Q32183;P94074;D8V9A7;Q6LA00;D8V9E6;P28380;P25830;Q31982;Q95634;Q8WIH0;Q8WJK2;Q6JXQ9;Q6Y2Z1;Q5KTY1;A4F2T3;C7A5Y1;E0WE73;Q9BA14;O98545;Q32072;Q9GHU3;Q9MV63;Q6YLP3;Q4VI77;Q9BAN9;Q9T2E2;Q6L9X2;Q6VW49;Q85ZK8;A1X8A0;D6MYK4;Q95637;Q9XQL8;Q5I998;Q29U68;Q15KA0;Q9TKH6;P94030;…	19129	92	CID		93.24	1.87295e-06		5	55		1	1465.73	-14.0257	12/139	pps_Medicago_trypsin_rep2.mgf
	High	DITLGxVDLLR	C7A609;Q8MCY2	3	2	CID	X6(F)	88.83	4.75698e-06		9	55		1	1261.71	-3.40016	14/97	pps_Medicago_trypsin_rep2.mgf
	High	LTYYTPDYETKDTDILAAFR	Q29VE5;Q95CD5;A0ZQX9;Q31828;Q32857;P92263;Q37357;Q95EN1;Q32183;D0F109;Q8WJK2;Q5KTY1;C7A5Y1;Q32072;Q9GHU3;Q9MV63;Q4VI77;Q9T2E2;D6MYK4;Q15KA0;C0J369;A2VA83;C7A609;Q3ZR39;C7AF24;O98749;Q8WHV4;Q8WHV2;Q32313;Q4VIB9;O47281;Q5J9S0;Q29VE8;Q40141;Q32811;Q8MCY2	5081	36	CID		86.34	6.37893e-06		6	54		1	2396.15	-6.04378	12/200	pps_Medicago_trypsin_rep2.mgf
	High	DKLNKYGRPLLGcTIKPK	B8YGX4;Q6PSM7;Q71N62;Q29VE5;Q8HT56;Q9TKH0;A0ZQX9;Q31828;Q8HUZ7;Q33620;Q32857;P94075;P92263;Q7YKW5;A5X4G7;P94041;P94071;Q31669;Q36637;Q37357;A0PDA4;Q95EN1;P94074;D8V9A7;Q6LA00;D8V9E6;Q9XQP7;D0F109;Q5DK06;O98549;P28380;P25830;Q6JXQ9;Q6Y2Z1;Q5KTY1;A4F2T3;E0WE73;Q9BA14;Q32072;Q9GHU3;Q6YLP3;Q4VI77;Q9BAN9;Q6L9X2;Q6VW49;Q95637;Q9XQL8;Q5I998;Q15KA0;Q9TKH6;P94030;C6FJV2;C0J369;Q8WHH7;Q9XQA2;A2VA83;D2KUU0;…	21788	84	CID	C13(Carbamidomethyl)	62.44	0.00212503		6	55		1	2101.15	-22.1	17/198	pps_Medicago_trypsin_rep2.mgf
	Low	LGLSAKNYGR	B8YGX4;Q6PSM7;Q71N62;Q29VE5;Q8HT56;Q9TKH0;A0ZQX9;Q31828;Q8HUZ7;P93987;Q33620;Q32857;P94075;P92263;Q7YKW5;A5X4G7;Q8HDA1;P94041;P94071;Q31669;B7P0F0;Q36637;Q37357;A0PDA4;Q95EN1;Q6Y2Z6;Q32183;P94074;D8V9A7;Q6LA00;D8V9E6;Q9XQP7;A7VJY7;Q5DK06;O98549;P25830;Q31982;Q95634;Q8WIH0;Q8WJK2;Q6JXQ9;A4F2T3;E0WE73;Q9BA14;O98545;Q32072;Q9GHU3;Q9MV63;Q4VI77;Q9BAN9;A1X8A0;Q95637;Q9XQL8;Q29U68;Q15KA0;Q9TKH6;P94030;…	22994	93	CID		33.03	1.85783		5	55	35	1	1078.57	-31.4411	6/86	pps_Medicago_trypsin_rep2.mgf
	Low	YGRPLLGcTIKPK	B8YGX4;Q6PSM7;Q71N62;Q29VE5;Q8HT56;Q9TKH0;A0ZQX9;Q31828;Q8HUZ7;Q33620;Q32857;P94075;P92263;Q7YKW5;A5X4G7;P94041;P94071;Q31669;Q36637;Q37357;A0PDA4;Q95EN1;P94074;D8V9A7;Q6LA00;D8V9E6;Q9XQP7;D0F109;Q5DK06;O98549;P28380;P25830;Q6JXQ9;Q6Y2Z1;Q5KTY1;A4F2T3;C7A5Y1;E0WE73;Q9BA14;O98545;Q32072;Q9GHU3;Q6YLP3;Q4VI77;Q9BAN9;Q6L9X2;Q6VW49;Q95637;Q9XQL8;Q5I998;Q15KA0;Q9TKH6;P94030;C6FJV2;C0J369;Q8WHH7;Q9XQA2;…	21992	87	CID	C8(Carbamidomethyl)	22.54	22.2989		7	56	36	1	1502.81	-29.841	9/120	pps_Medicago_trypsin_rep2.mgf
	Low	AVYEcLR	B8YGX4;Q71N62;Q29VE5;Q8HT56;D6C635;A0ZQX9;Q31828;P93987;Q33620;P94075;P92263;A5X4G7;Q8HDA1;P94041;P94071;Q31669;B7P0F0;Q36637;Q37357;A0PDA4;Q95EN1;Q6Y2Z6;P94074;D8V9A7;D8V9E6;Q8HUY5;Q9XQP7;Q5DK06;Q6YLP8;O98549;P28380;P25830;Q31982;Q95634;Q8WIH0;Q8WJK2;Q6JXQ9;Q6Y2Z1;Q5KTY1;A4F2T3;C7A5Y1;E0WE73;Q9BA14;O98545;Q32072;Q9GHU3;Q6YLP3;Q9BAN9;Q6VW49;A1X8A0;Q95637;Q9XQL8;Q5I998;Q29U68;Q15KA0;C6FJV2;C0J369;…	20825	91	CID	C5(Carbamidomethyl)	15.62	71.9499		4	54	28	1	910.421	-26.4331	4/51	pps_Medicago_trypsin_rep2.mgf
C7AF24	18.5	7	7	427	47.1467	6.88818	185.567	Ribulose-1,5-bisphosphate carboxylase/oxygenase large subunit (Fragment) OS=Pseudopanax crassifolius GN=rbcL PE=3 SV=1 - [C7AF24_9APIA]
	Confidence Icon	Sequence	Protein Accessions	# Proteins	# Protein Groups	Activation Type	Modifications	IonScore	Exp Value	Δ Score	Rank	Identity High	Homology Threshold	Charge	m/z [Da]	ΔM [ppm]	Ions Matched	Spectrum File
	High	TFQGPPHGIQVER	Q6PSM7;Q71N62;Q29VE5;Q8HT56;D6C635;Q9TKH0;A0ZQX9;Q31828;Q8HUZ7;Q32857;P94075;P92263;A5X4G7;P94041;P94071;Q31669;Q37357;A0PDA4;Q95EN1;Q32183;P94074;D8V9A7;Q6LA00;D8V9E6;P28380;P25830;Q31982;Q95634;Q8WIH0;Q8WJK2;Q6JXQ9;Q6Y2Z1;Q5KTY1;A4F2T3;C7A5Y1;E0WE73;Q9BA14;O98545;Q32072;Q9GHU3;Q9MV63;Q6YLP3;Q4VI77;Q9BAN9;Q9T2E2;Q6L9X2;Q6VW49;Q85ZK8;A1X8A0;D6MYK4;Q95637;Q9XQL8;Q5I998;Q29U68;Q15KA0;Q9TKH6;P94030;…	19129	92	CID		93.24	1.87295e-06		5	55		1	1465.73	-14.0257	12/139	pps_Medicago_trypsin_rep2.mgf
	High	DITLGFVDLLR	Q6PSM7;Q29VE5;Q8HT56;D6C635;Q9TKH0;A0ZQX9;Q31828;P93987;Q33620;Q32857;P94075;P92263;Q7YKW5;A5X4G7;P94041;Q31669;B7P0F0;A0PDA4;Q6Y2Z6;Q32183;P94074;D8V9A7;D8V9E6;Q8HUY5;Q9XQP7;A7VJY7;Q5DK06;O98549;Q95E64;P28380;Q95634;Q6Y2Z1;A4F2T3;C7A5Y1;O98545;Q32072;Q85ZK8;Q95637;Q5I998;Q15KA0;Q9TKH6;P94030;A2VA83;O03636;Q9GCX8;Q5I972;A1X2K2;Q8MCW5;C7AF24;Q32313;Q5I9A0;Q7YLH0;A1XBZ1;O78520;Q5J9S0;Q29VE8;Q7I250;…	5330	60	CID		88.83	4.75698e-06		5	55		1	1261.71	-3.40016	14/97	pps_Medicago_trypsin_rep2.mgf
	High	LTYYTPDYETKDTDILAAFR	Q29VE5;Q95CD5;A0ZQX9;Q31828;Q32857;P92263;Q37357;Q95EN1;Q32183;D0F109;Q8WJK2;Q5KTY1;C7A5Y1;Q32072;Q9GHU3;Q9MV63;Q4VI77;Q9T2E2;D6MYK4;Q15KA0;C0J369;A2VA83;C7A609;Q3ZR39;C7AF24;O98749;Q8WHV4;Q8WHV2;Q32313;Q4VIB9;O47281;Q5J9S0;Q29VE8;Q40141;Q32811;Q8MCY2	5081	36	CID		86.34	6.37893e-06		6	54		1	2396.15	-6.04378	12/200	pps_Medicago_trypsin_rep2.mgf
	High	DKLNKYGRPLxGcTIKPK	Q8HDA1;C7AF24;P92447;Q6PZ84	11	4	CID	X11(I), C13(Carbamidomethyl)	62.44	0.00212503		5	55		1	2101.15	-22.1	17/198	pps_Medicago_trypsin_rep2.mgf
	Low	LGLSAKNYGR	B8YGX4;Q6PSM7;Q71N62;Q29VE5;Q8HT56;Q9TKH0;A0ZQX9;Q31828;Q8HUZ7;P93987;Q33620;Q32857;P94075;P92263;Q7YKW5;A5X4G7;Q8HDA1;P94041;P94071;Q31669;B7P0F0;Q36637;Q37357;A0PDA4;Q95EN1;Q6Y2Z6;Q32183;P94074;D8V9A7;Q6LA00;D8V9E6;Q9XQP7;A7VJY7;Q5DK06;O98549;P25830;Q31982;Q95634;Q8WIH0;Q8WJK2;Q6JXQ9;A4F2T3;E0WE73;Q9BA14;O98545;Q32072;Q9GHU3;Q9MV63;Q4VI77;Q9BAN9;A1X8A0;Q95637;Q9XQL8;Q29U68;Q15KA0;Q9TKH6;P94030;…	22994	93	CID		33.03	1.85783		5	55	35	1	1078.57	-31.4411	6/86	pps_Medicago_trypsin_rep2.mgf
	Low	YGRPLxGcTIKPK	Q8HDA1;C7AF24;P92447;Q6PZ84;Q29VE8	12	5	CID	X6(I), C8(Carbamidomethyl)	22.54	22.2989		6	56	36	1	1502.81	-29.841	9/120	pps_Medicago_trypsin_rep2.mgf
	Low	AVYEcLR	B8YGX4;Q71N62;Q29VE5;Q8HT56;D6C635;A0ZQX9;Q31828;P93987;Q33620;P94075;P92263;A5X4G7;Q8HDA1;P94041;P94071;Q31669;B7P0F0;Q36637;Q37357;A0PDA4;Q95EN1;Q6Y2Z6;P94074;D8V9A7;D8V9E6;Q8HUY5;Q9XQP7;Q5DK06;Q6YLP8;O98549;P28380;P25830;Q31982;Q95634;Q8WIH0;Q8WJK2;Q6JXQ9;Q6Y2Z1;Q5KTY1;A4F2T3;C7A5Y1;E0WE73;Q9BA14;O98545;Q32072;Q9GHU3;Q6YLP3;Q9BAN9;Q6VW49;A1X8A0;Q95637;Q9XQL8;Q5I998;Q29U68;Q15KA0;C6FJV2;C0J369;…	20825	91	CID	C5(Carbamidomethyl)	15.62	71.9499		4	54	28	1	910.421	-26.4331	4/51	pps_Medicago_trypsin_rep2.mgf
Q32313	16.95	7	7	466	51.5726	6.68311	185.567	Ribulose 1,5-bisphosphate carboxylase large subunit (Fragment) OS=Geranium maderense GN=rbcL PE=3 SV=2 - [Q32313_9ROSI]
	Confidence Icon	Sequence	Protein Accessions	# Proteins	# Protein Groups	Activation Type	Modifications	IonScore	Exp Value	Δ Score	Rank	Identity High	Homology Threshold	Charge	m/z [Da]	ΔM [ppm]	Ions Matched	Spectrum File
	High	TFQGPPHGIQVER	Q6PSM7;Q71N62;Q29VE5;Q8HT56;D6C635;Q9TKH0;A0ZQX9;Q31828;Q8HUZ7;Q32857;P94075;P92263;A5X4G7;P94041;P94071;Q31669;Q37357;A0PDA4;Q95EN1;Q32183;P94074;D8V9A7;Q6LA00;D8V9E6;P28380;P25830;Q31982;Q95634;Q8WIH0;Q8WJK2;Q6JXQ9;Q6Y2Z1;Q5KTY1;A4F2T3;C7A5Y1;E0WE73;Q9BA14;O98545;Q32072;Q9GHU3;Q9MV63;Q6YLP3;Q4VI77;Q9BAN9;Q9T2E2;Q6L9X2;Q6VW49;Q85ZK8;A1X8A0;D6MYK4;Q95637;Q9XQL8;Q5I998;Q29U68;Q15KA0;Q9TKH6;P94030;…	19129	92	CID		93.24	1.87295e-06		5	55		1	1465.73	-14.0257	12/139	pps_Medicago_trypsin_rep2.mgf
	High	DITLGFVDLLR	Q6PSM7;Q29VE5;Q8HT56;D6C635;Q9TKH0;A0ZQX9;Q31828;P93987;Q33620;Q32857;P94075;P92263;Q7YKW5;A5X4G7;P94041;Q31669;B7P0F0;A0PDA4;Q6Y2Z6;Q32183;P94074;D8V9A7;D8V9E6;Q8HUY5;Q9XQP7;A7VJY7;Q5DK06;O98549;Q95E64;P28380;Q95634;Q6Y2Z1;A4F2T3;C7A5Y1;O98545;Q32072;Q85ZK8;Q95637;Q5I998;Q15KA0;Q9TKH6;P94030;A2VA83;O03636;Q9GCX8;Q5I972;A1X2K2;Q8MCW5;C7AF24;Q32313;Q5I9A0;Q7YLH0;A1XBZ1;O78520;Q5J9S0;Q29VE8;Q7I250;…	5330	60	CID		88.83	4.75698e-06		5	55		1	1261.71	-3.40016	14/97	pps_Medicago_trypsin_rep2.mgf
	High	LTYYTPDYETKDTDILAAFR	Q29VE5;Q95CD5;A0ZQX9;Q31828;Q32857;P92263;Q37357;Q95EN1;Q32183;D0F109;Q8WJK2;Q5KTY1;C7A5Y1;Q32072;Q9GHU3;Q9MV63;Q4VI77;Q9T2E2;D6MYK4;Q15KA0;C0J369;A2VA83;C7A609;Q3ZR39;C7AF24;O98749;Q8WHV4;Q8WHV2;Q32313;Q4VIB9;O47281;Q5J9S0;Q29VE8;Q40141;Q32811;Q8MCY2	5081	36	CID		86.34	6.37893e-06		6	54		1	2396.15	-6.04378	12/200	pps_Medicago_trypsin_rep2.mgf
	High	DKLNKYGRPLLGcTIKPK	B8YGX4;Q6PSM7;Q71N62;Q29VE5;Q8HT56;Q9TKH0;A0ZQX9;Q31828;Q8HUZ7;Q33620;Q32857;P94075;P92263;Q7YKW5;A5X4G7;P94041;P94071;Q31669;Q36637;Q37357;A0PDA4;Q95EN1;P94074;D8V9A7;Q6LA00;D8V9E6;Q9XQP7;D0F109;Q5DK06;O98549;P28380;P25830;Q6JXQ9;Q6Y2Z1;Q5KTY1;A4F2T3;E0WE73;Q9BA14;Q32072;Q9GHU3;Q6YLP3;Q4VI77;Q9BAN9;Q6L9X2;Q6VW49;Q95637;Q9XQL8;Q5I998;Q15KA0;Q9TKH6;P94030;C6FJV2;C0J369;Q8WHH7;Q9XQA2;A2VA83;D2KUU0;…	21788	84	CID	C13(Carbamidomethyl)	62.44	0.00212503		6	55		1	2101.15	-22.1	17/198	pps_Medicago_trypsin_rep2.mgf
	Low	LGLSAxNYGR	P28380;Q32313;Q5I9A0;Q6PZ84	13	4	CID	X6(K)	33.03	1.85783		9	55	35	1	1078.57	-31.4411	6/84	pps_Medicago_trypsin_rep2.mgf
	Low	YGRPLLGcTIKPK	B8YGX4;Q6PSM7;Q71N62;Q29VE5;Q8HT56;Q9TKH0;A0ZQX9;Q31828;Q8HUZ7;Q33620;Q32857;P94075;P92263;Q7YKW5;A5X4G7;P94041;P94071;Q31669;Q36637;Q37357;A0PDA4;Q95EN1;P94074;D8V9A7;Q6LA00;D8V9E6;Q9XQP7;D0F109;Q5DK06;O98549;P28380;P25830;Q6JXQ9;Q6Y2Z1;Q5KTY1;A4F2T3;C7A5Y1;E0WE73;Q9BA14;O98545;Q32072;Q9GHU3;Q6YLP3;Q4VI77;Q9BAN9;Q6L9X2;Q6VW49;Q95637;Q9XQL8;Q5I998;Q15KA0;Q9TKH6;P94030;C6FJV2;C0J369;Q8WHH7;Q9XQA2;…	21992	87	CID	C8(Carbamidomethyl)	22.54	22.2989		7	56	36	1	1502.81	-29.841	9/120	pps_Medicago_trypsin_rep2.mgf
	Low	AVYEcLR	B8YGX4;Q71N62;Q29VE5;Q8HT56;D6C635;A0ZQX9;Q31828;P93987;Q33620;P94075;P92263;A5X4G7;Q8HDA1;P94041;P94071;Q31669;B7P0F0;Q36637;Q37357;A0PDA4;Q95EN1;Q6Y2Z6;P94074;D8V9A7;D8V9E6;Q8HUY5;Q9XQP7;Q5DK06;Q6YLP8;O98549;P28380;P25830;Q31982;Q95634;Q8WIH0;Q8WJK2;Q6JXQ9;Q6Y2Z1;Q5KTY1;A4F2T3;C7A5Y1;E0WE73;Q9BA14;O98545;Q32072;Q9GHU3;Q6YLP3;Q9BAN9;Q6VW49;A1X8A0;Q95637;Q9XQL8;Q5I998;Q29U68;Q15KA0;C6FJV2;C0J369;…	20825	91	CID	C5(Carbamidomethyl)	15.62	71.9499		4	54	28	1	910.421	-26.4331	4/51	pps_Medicago_trypsin_rep2.mgf
Q9XQB0	10.67	2	2	328	35.4621	7.7085	183.81	Carbonic anhydrase OS=Vigna radiata var. radiata GN=CipCa1 PE=2 SV=2 - [Q9XQB0_VIGRR]
	Confidence Icon	Sequence	Protein Accessions	# Proteins	# Protein Groups	Activation Type	Modifications	IonScore	Exp Value	Δ Score	Rank	Identity High	Homology Threshold	Charge	m/z [Da]	ΔM [ppm]	Ions Matched	Spectrum File
	High	VcPSHVLDFQPGEAFVVR	Q9XQB0	13	1	CID	C2(Carbamidomethyl)	122.65	1.48986e-09	0	1	54	41	1	2057.02	-4.28061	14/175	pps_Medicago_trypsin_rep2.mgf
	High	EAVNVSLGNLLTYPFVR	Q9XQB0	26	1	CID		100.66	2.18726e-07	0.80198	1	54	38	1	1892.01	-8.25785	12/181	pps_Medicago_trypsin_rep2.mgf
C0L2S1	23.48	4	3	264	28.1641	5.41455	183.241	Chlorophyll A/B binding protein OS=Gardenia jasminoides GN=CAB1 PE=2 SV=1 - [C0L2S1_9GENT]
	Confidence Icon	Sequence	Protein Accessions	# Proteins	# Protein Groups	Activation Type	Modifications	IonScore	Exp Value	Δ Score	Rank	Identity High	Homology Threshold	Charge	m/z [Da]	ΔM [ppm]	Ions Matched	Spectrum File
	High	WAmPGALGcVFPELLSR	C0L2S1	1	1	CID	M3(Oxidation), C9(Carbamidomethyl)	113.32	1.19607e-08		3	54	46	1	1919.97	10.0448	14/135	pps_Medicago_trypsin_rep2.mgf
	High	YLGPFSGEPPSYLTGEFPGDYGWDTAGLSADPETFAK	A5BPB2;O81391;C0L2S1	36	3	CID		104.53	7.70529e-08	0.838095	1	53	36	1	3939.89	24.0689	15/347	pps_Medicago_trypsin_rep2.mgf
	Medium	FGEAVWFK	A5BPB2;O81391;Q9LKZ0;P27495;C0L2S1;O80388;Q1EPK5	296	7	CID		49.84	0.0152159	0.12	1	51		1	983.47	-29.0922	7/61	pps_Medicago_trypsin_rep2.mgf
	Low	WAMPGALGcVFPELLSR	C0L2S1	1	1	CID	C9(Carbamidomethyl)	16.58	58.962		3	54	30	1	1903.96	4.07818	6/135	pps_Medicago_trypsin_rep2.mgf
D7KRG1	3.78	3	3	688	77.4843	7.29834	181.903	Photosystem I P700 chlorophyll a apoprotein A2 OS=Arabidopsis lyrata subsp. lyrata GN=ARALYDRAFT_475595 PE=4 SV=1 - [D7KRG1_ARALY]
	Confidence Icon	Sequence	Protein Accessions	# Proteins	# Protein Groups	Activation Type	Modifications	IonScore	Exp Value	Δ Score	Rank	Identity High	Homology Threshold	Charge	m/z [Da]	ΔM [ppm]	Ions Matched	Spectrum File
	High	DFGYSFPcDGPGR	D7KRG1	445	1	CID	C8(Carbamidomethyl)	98.79	9.11826e-08	0	1	48	40	1	1474.58	-19.8398	10/116	pps_Medicago_trypsin_rep2.mgf
	High	FSQGLAQDPTTR	D7KRG1	179	1	CID		92.85	1.13176e-06	0.0215054	1	53	43	1	1320.63	-18.7875	10/125	pps_Medicago_trypsin_rep2.mgf
	High	FSQGLAQDPTTRR	D7KRG1	179	1	CID		70.93	0.000199096	0.690141	2	53	38	1	1476.73	-14.2371	10/136	pps_Medicago_trypsin_rep2.mgf
Q4ZGM9	16.46	7	7	480	53.7119	8.14795	174.433	13-hydroperoxide lyase OS=Medicago truncatula GN=HPL3 PE=2 SV=1 - [Q4ZGM9_MEDTR]
	Confidence Icon	Sequence	Protein Accessions	# Proteins	# Protein Groups	Activation Type	Modifications	IonScore	Exp Value	Δ Score	Rank	Identity High	Homology Threshold	Charge	m/z [Da]	ΔM [ppm]	Ions Matched	Spectrum File
	High	EKGGSTLGFDSLKELELINSVVYETLR	Q4ZGM9	4	1	CID		115.78	6.46439e-09	0.775862	1	53	45	1	2997.57	-4.1171	18/308	pps_Medicago_trypsin_rep2.mgf
	High	DVLVGDFVPSVEFTGNIR	Q4ZGM9	4	1	CID		82.21	1.54147e-05	0.756098	1	54	37	1	1964	-7.20943	12/170	pps_Medicago_trypsin_rep2.mgf
	High	VGVYQDVSEPQHAK	Q4ZGM9	4	1	CID		53.11	0.0115048	0.660377	1	53	33	1	1556.72	-32.0554	13/133	pps_Medicago_trypsin_rep2.mgf
	Low	MNPPVPLQFGR	Q4ZGM9	4	1	CID		27.86	3.50197	0.214286	1	53	36	1	1255.63	-27.34	6/110	pps_Medicago_trypsin_rep2.mgf
	Low	GGSTLGFDSLKELELINSVVYETLR	Q4ZGM9	4	1	CID		25.15	8.4241	0.44	1	54	28	1	2740.41	-11.7031	7/262	pps_Medicago_trypsin_rep2.mgf
	Low	ELELINSVVYETLR	Q4ZGM9	4	1	CID		24.27	9.08471	0.375	1	53	29	1	1677.89	-12.004	7/144	pps_Medicago_trypsin_rep2.mgf
	Low	ARPTELPIR	Q4ZGM9	4	1	CID		22.52	9.71823		2	52	32	1	1052.59	-28.8443	6/84	pps_Medicago_trypsin_rep2.mgf
A9PEX3	12.28	3	3	228	24.4072	7.34229	173.433	Predicted protein OS=Populus trichocarpa GN=POPTRDRAFT_826333 PE=2 SV=1 - [A9PEX3_POPTR]
	Confidence Icon	Sequence	Protein Accessions	# Proteins	# Protein Groups	Activation Type	Modifications	IonScore	Exp Value	Δ Score	Rank	Identity High	Homology Threshold	Charge	m/z [Da]	ΔM [ppm]	Ions Matched	Spectrum File
	High	KFIcPcHGSQYNDQGR	A9PEX3	3	1	CID	C4(Carbamidomethyl), C6(Carbamidomethyl)	106.08	5.33392e-08	0.820755	1	53	38	1	1966.83	-17.9168	13/161	pps_Medicago_trypsin_rep2.mgf
	High	FIcPcHGSQYNDQGR	A9PEX3	8	1	CID	C3(Carbamidomethyl), C5(Carbamidomethyl)	101.22	7.3025e-08	0.792079	1	49	39	1	1838.73	-20.976	12/135	pps_Medicago_trypsin_rep2.mgf
	Low	VVFVPWVETDFR	A9PEX3	16	1	CID		36.8	0.545578	0.594595	1	54	29	1	1493.75	-20.4366	10/94	pps_Medicago_trypsin_rep2.mgf
P32869	28.99	8	8	207	22.7068	9.5249	170.898	Photosystem I reaction center subunit II, chloroplastic OS=Cucumis sativus GN=psaD PE=1 SV=1 - [PSAD_CUCSA]
	Confidence Icon	Sequence	Protein Accessions	# Proteins	# Protein Groups	Activation Type	Modifications	IonScore	Exp Value	Δ Score	Rank	Identity High	Homology Threshold	Charge	m/z [Da]	ΔM [ppm]	Ions Matched	Spectrum File
	High	DGVYPEKVNPGREGVGQNFR	P32869	9	1	CID		93.84	9.94887e-07	0.297872	1	53		1	2218.08	-9.9721	19/209	pps_Medicago_trypsin_rep2.mgf
	High	DGVYPEKVNPGR	P32869;A8C1B5	36	2	CID		87.63	3.93362e-06	0.659091	1	53		1	1330.65	-19.2773	9/114	pps_Medicago_trypsin_rep2.mgf
	High	VFPNGEVQYLHPK	P32869;A9SGR0;A8C1B5;P36213;E1ZFL0	50	5	CID		74.01	9.21345e-05	0.608108	1	53	45	1	1527.75	-31.8059	9/121	pps_Medicago_trypsin_rep2.mgf
	Medium	SKYKIKYQFYR	P32869;A8C1B5	29	2	CID		42.48	0.132633	0.595238	1	53	31	1	1523.77	-41.2878	9/108	pps_Medicago_trypsin_rep2.mgf
	Medium	EGVGQNFR	P32869	9	1	CID		40.34	0.16885	0	1	52		1	906.421	-24.4161	6/69	pps_Medicago_trypsin_rep2.mgf
	Low	KAQVEEFYVITWESPK	P32869;A9SGR0;A8C1B5	19	3	CID		36.79	0.530491	0.216216	1	54	43	1	1953.95	-25.7484	18/170	pps_Medicago_trypsin_rep2.mgf
	Low	VNPGREGVGQNFR	P32869	9	1	CID		26.05	5.91967	0.0384615	1	53	38	1	1429.7	-22.4952	6/125	pps_Medicago_trypsin_rep2.mgf
	Low	IKYQFYR	P32869;A8C1B5	29	2	CID		24.75	8.37765		3	53	39	1	1017.52	-28.9343	6/66	pps_Medicago_trypsin_rep2.mgf
Q95FQ1	23.31	8	8	472	50.9038	5.12256	170.805	ATP synthase beta subunit (Fragment) OS=Lythrum salicaria GN=atpB PE=3 SV=1 - [Q95FQ1_LYTSA]
	Confidence Icon	Sequence	Protein Accessions	# Proteins	# Protein Groups	Activation Type	Modifications	IonScore	Exp Value	Δ Score	Rank	Identity High	Homology Threshold	Charge	m/z [Da]	ΔM [ppm]	Ions Matched	Spectrum File
	High	YKELQDIIAILGLDExSEEDR	Q95FQ1	2	1	CID	X16(I)	88.6	3.73746e-06		6	54		1	2462.25	-8.36281	15/233	pps_Medicago_trypsin_rep2.mgf
	High	DTVGQEINVTcEVQQLLGNNR	Q9TKI7;Q95FQ1;A0ZQ50;A0ZQ39	97	4	CID	C11(Carbamidomethyl)	83.4	1.19225e-05	0.0722892	1	54		1	2387.19	11.669	17/223	pps_Medicago_trypsin_rep2.mgf
	High	DVNEQDVLLFIDNIFR	O98495;Q9TKI7;Q95FU1;Q85V32;Q9MU01;A0AR46;Q9MTU3;Q9GES5;Q9TLJ8;Q95FM8;Q9FF03;Q95AN2;Q9MTU5;Q9MW35;Q9MRW2;Q8MBL0;B2CRY7;A8Y664;A8Y6Q2;Q95FQ1;Q8SLT7;Q95FK0;A2T5K6;Q95FW7;Q8MBK2;O98418;Q8SLS1;O98404;Q9MTX1;Q9MRD7;Q3ZU69;Q8SLT8;Q9XQN5;C0J9Q2;Q9MTV3;Q3ZU70;Q8MBI1;C8YQL4;Q9MRC8;Q8M9G2;A0ZQ50;Q8MBI2;Q29V89;O98777;Q8WJG7;Q95FV3;Q4KU78;Q8MBH1;Q8WH97;Q9MRL4;C8YQL2;Q8MFX9;A0ZQ39;B9TTK1	2339	54	CID		74.21	0.000104634		3	54		1	1950	1.68652	12/172	pps_Medicago_trypsin_rep2.mgf
	High	IVGEEHYETAQR	Q9TKI7;Q95FU1;Q8SLS8;Q85V32;Q9MRM9;Q9MU01;A0AR46;Q9MTU3;B7S4Q6;Q8WJF5;Q9GES5;Q9TLJ8;Q9TLL5;Q95FM8;Q9FF03;Q95AN2;Q9MTU5;Q9MW35;Q9MRW2;Q8MBL0;B2CRY7;B8PRK4;A8Y664;A8Y6Q2;Q95FQ1;Q8SLT7;Q95FK0;A2T5K6;Q95FW7;Q8MBK2;O98418;Q8SLS1;O98404;Q9MTX1;Q9MRD7;Q95FM3;Q3ZU69	1577	37	CID		57.29	0.00378213		2	53	35	1	1431.65	-26.7335	10/103	pps_Medicago_trypsin_rep2.mgf
	Low	DTVGQEINVTcEVQQLLGNNRVR	Q9TKI7;Q95FQ1;A0ZQ50;A0ZQ39	93	4	CID	C11(Carbamidomethyl)	32	1.59623		4	54		1	2642.33	-2.04566	10/245	pps_Medicago_trypsin_rep2.mgf
	Low	YKELQDIIAILGLDExSEEDRLTVAR	Q95FQ1	2	1	CID	X16(I)	26.77	5.61814		5	54	30	1	3002.58	-8.9927	6/291	pps_Medicago_trypsin_rep2.mgf
	Low	AHGGVSVFGGVGER	O98495;Q9TKI7;Q95FU1;Q85V32;Q9MRM9;Q9MU01;A0AR46;Q9MTU3;B7S4Q6;Q8WJF5;Q9GES5;Q9TLJ8;Q9TLL5;Q9MTU5;Q9MRW2;B8PRK4;A8Y664;A8Y6Q2;Q95FQ1;Q8SLT7;Q95FK0;A2T5K6;Q95FW7;O98404;Q9MTX1;Q9MRD7;Q3ZU69;Q8SLT8;Q9XQC8;Q9XQN5;Q9SC47;C0J9Q2;Q9MTV3;Q3ZU70;Q9MRW3;C8YQL4;Q8M9G2;A0ZQ50;Q29V89;O98777;Q8WJG7;Q95FV3;Q4KU78;Q9MRL4;C8YQL2;Q8MFX9;A0ZQ39;B9TTK1;C0J9P3;Q8WJH4;Q95FM1;Q8MFY1;B3SHD4;Q8MFU9;A9L9V9;Q9MRT5;Q8MFY4;…	2999	58	CID		25.34	6.27669		2	53	39	1	1328.62	-37.3705	12/119	pps_Medicago_trypsin_rep2.mgf
	Low	GIYPAVDPLDSTSTMLQPR	O98495;Q9TKI7;Q95FU1;Q8SLS8;Q85V32;Q9MRM9;Q9MU01;A0AR46;Q9MTU3;B7S4Q6;Q9GES5;Q9TLJ8;Q9TLL5;Q95FM8;Q9FF03;Q95AN2;Q9MTU5;Q9MW35;Q9MRW2;Q8MBL0;B2CRY7;B8PRK4;A8Y664;A8Y6Q2;Q95FQ1;Q8SLT7;A2T5K6;Q95FW7;Q8MBK2;O98418;Q8SLS1;O98404;Q9MTX1;Q9MRD7;Q95FM3;Q8SLT8;Q9XQN5;Q9SC47;C0J9Q2;Q9MTV3;Q3ZU70;Q9MRW3;Q8MBI1;Q9MRC8;Q8M9G2;Q8MBI2;O98777;Q8MBH1;Q8WH97;Q9MRL4;B9TTK1;Q95FM1;B3SHD4;A9L9V9;Q9MRT5;A9L9S9	2124	56	CID		17.74	42.3916		7	54	35	1	2060.96	-37.3834	8/167	pps_Medicago_trypsin_rep2.mgf
B9HKC1	22.29	6	6	341	38.462	9.18799	167.167	Predicted protein OS=Populus trichocarpa GN=POPTRDRAFT_832825 PE=4 SV=1 - [B9HKC1_POPTR]
	Confidence Icon	Sequence	Protein Accessions	# Proteins	# Protein Groups	Activation Type	Modifications	IonScore	Exp Value	Δ Score	Rank	Identity High	Homology Threshold	Charge	m/z [Da]	ΔM [ppm]	Ions Matched	Spectrum File
	High	IIEGDAEDLPFPTDYADR	B9HKC1;A5AK93;B7FFB0	11	3	CID		99.71	2.3237e-07	0.82	1	53	36	1	2036.92	-14.1593	13/165	pps_Medicago_trypsin_rep2.mgf
	High	NVTILDQSPHQLAK	B8LQ08;Q2XV88;B9HKC1	27	3	CID		83.32	1.13387e-05	0.710843	2	53	42	1	1563.8	-31.1073	15/146	pps_Medicago_trypsin_rep2.mgf
	High	YVSAGSIEYWPDPQR	B8LQ08;Q2XV88;B9HKC1;B7FFB0	34	4	CID		59.47	0.00236523	0.677966	1	53	35	1	1767.8	-18.289	9/135	pps_Medicago_trypsin_rep2.mgf
	Low	IGPKWYR	B8LQ08;B9HKC1;A5AK93	35	3	CID		33.68	1.19696		2	54	36	1	919.487	-29.855	5/62	pps_Medicago_trypsin_rep2.mgf
	Low	AcIIGPVYPTFWLSR	B9HKC1	3	1	CID	C2(Carbamidomethyl)	22.64	13.0621	0	1	53	35	1	1779.87	-30.0886	13/121	pps_Medicago_trypsin_rep2.mgf
	Low	EAFWFYR	Q2XV88;B9HKC1;A5AK93;B7FFB0	22	4	CID		20.24	18.0197		4	52	38	1	1018.47	-3.65404	6/54	pps_Medicago_trypsin_rep2.mgf
Q9MRW2	24.12	8	8	456	49.021	5.021	164.565	ATP synthase beta subunit (Fragment) OS=Amaranthus hypochondriacus GN=atpB PE=3 SV=1 - [Q9MRW2_AMAHP]
	Confidence Icon	Sequence	Protein Accessions	# Proteins	# Protein Groups	Activation Type	Modifications	IonScore	Exp Value	Δ Score	Rank	Identity High	Homology Threshold	Charge	m/z [Da]	ΔM [ppm]	Ions Matched	Spectrum File
	High	YKELQDIIAILGLDELSEEDR	O98495;Q9TKI7;Q95FU1;Q85V32;Q9MRM9;Q9MU01;A0AR46;B7S4Q6;Q8WJF5;Q9GES5;Q9TLJ8;Q9TLL5;Q95FM8;Q9FF03;Q95AN2;Q9MTU5;Q9MW35;Q9MRW2;B2CRY7;B8PRK4;Q8SLT7;Q95FK0;A2T5K6;Q95FW7;Q8MBK2;O98418;Q8SLS1;O98404;Q9MTX1;Q9MRD7;Q3ZU69;Q8SLT8;Q9XQC8;Q9XQN5;Q9SC47;C0J9Q2;Q9MTV3;Q3ZU70;Q9MRW3;Q8MBI1;C8YQL4;Q8M9G2;A0ZQ50;Q8MBI2;O98777;Q4KU78;Q8MBH1;Q8WH97;C8YQL2;A0ZQ39;Q8WJH4;Q8MFY1;B3SHD4;Q8MFY4;A8R0C7	3355	55	CID		88.6	3.73746e-06		7	54		1	2462.25	-8.36281	15/233	pps_Medicago_trypsin_rep2.mgf
	High	DSVxQPINVTcEVQQLLGNNR	Q9MRW2	1	1	CID	X4(C), C11(Carbamidomethyl)	77.16	5.0161e-05		2	54		1	2387.19	19.1087	15/223	pps_Medicago_trypsin_rep2.mgf
	High	DVNEQDVLLFIDNIFR	O98495;Q9TKI7;Q95FU1;Q85V32;Q9MU01;A0AR46;Q9MTU3;Q9GES5;Q9TLJ8;Q95FM8;Q9FF03;Q95AN2;Q9MTU5;Q9MW35;Q9MRW2;Q8MBL0;B2CRY7;A8Y664;A8Y6Q2;Q95FQ1;Q8SLT7;Q95FK0;A2T5K6;Q95FW7;Q8MBK2;O98418;Q8SLS1;O98404;Q9MTX1;Q9MRD7;Q3ZU69;Q8SLT8;Q9XQN5;C0J9Q2;Q9MTV3;Q3ZU70;Q8MBI1;C8YQL4;Q9MRC8;Q8M9G2;A0ZQ50;Q8MBI2;Q29V89;O98777;Q8WJG7;Q95FV3;Q4KU78;Q8MBH1;Q8WH97;Q9MRL4;C8YQL2;Q8MFX9;A0ZQ39;B9TTK1	2339	54	CID		74.21	0.000104634		3	54		1	1950	1.68652	12/172	pps_Medicago_trypsin_rep2.mgf
	High	IVGEEHYETAQR	Q9TKI7;Q95FU1;Q8SLS8;Q85V32;Q9MRM9;Q9MU01;A0AR46;Q9MTU3;B7S4Q6;Q8WJF5;Q9GES5;Q9TLJ8;Q9TLL5;Q95FM8;Q9FF03;Q95AN2;Q9MTU5;Q9MW35;Q9MRW2;Q8MBL0;B2CRY7;B8PRK4;A8Y664;A8Y6Q2;Q95FQ1;Q8SLT7;Q95FK0;A2T5K6;Q95FW7;Q8MBK2;O98418;Q8SLS1;O98404;Q9MTX1;Q9MRD7;Q95FM3;Q3ZU69	1577	37	CID		57.29	0.00378213		2	53	35	1	1431.65	-26.7335	10/103	pps_Medicago_trypsin_rep2.mgf
	Low	DSVxQPINVTcEVQQLLGNNRVR	Q9MRW2	1	1	CID	X4(C), C11(Carbamidomethyl)	38.53	0.354891		3	54		1	2642.33	4.67569	11/245	pps_Medicago_trypsin_rep2.mgf
	Low	YKELQDIIAILGLDELSEEDRLTVAR	O98495;Q9TKI7;Q95FU1;Q85V32;Q9MU01;A0AR46;B7S4Q6;Q8WJF5;Q9GES5;Q9TLJ8;Q9TLL5;Q95FM8;Q9FF03;Q95AN2;Q9MTU5;Q9MW35;Q9MRW2;B2CRY7;B8PRK4;Q8SLT7;Q95FK0;A2T5K6;Q8MBK2;O98418;Q8SLS1;O98404;Q9MTX1;Q3ZU69;Q8SLT8;Q9XQC8;Q9XQN5;Q9SC47;C0J9Q2;Q9MTV3;Q3ZU70;Q9MRW3;Q8MBI1;C8YQL4;A0ZQ50;Q8MBI2;O98777;Q4KU78;Q8MBH1;Q8WH97;C8YQL2;A0ZQ39;Q8MFY1;Q8MFY4;A8R0C7	2967	49	CID		26.77	5.61814		8	54	30	1	3002.58	-8.9927	6/291	pps_Medicago_trypsin_rep2.mgf
	Low	AHGGVSVFGGVGER	O98495;Q9TKI7;Q95FU1;Q85V32;Q9MRM9;Q9MU01;A0AR46;Q9MTU3;B7S4Q6;Q8WJF5;Q9GES5;Q9TLJ8;Q9TLL5;Q9MTU5;Q9MRW2;B8PRK4;A8Y664;A8Y6Q2;Q95FQ1;Q8SLT7;Q95FK0;A2T5K6;Q95FW7;O98404;Q9MTX1;Q9MRD7;Q3ZU69;Q8SLT8;Q9XQC8;Q9XQN5;Q9SC47;C0J9Q2;Q9MTV3;Q3ZU70;Q9MRW3;C8YQL4;Q8M9G2;A0ZQ50;Q29V89;O98777;Q8WJG7;Q95FV3;Q4KU78;Q9MRL4;C8YQL2;Q8MFX9;A0ZQ39;B9TTK1;C0J9P3;Q8WJH4;Q95FM1;Q8MFY1;B3SHD4;Q8MFU9;A9L9V9;Q9MRT5;Q8MFY4;…	2999	58	CID		25.34	6.27669		2	53	39	1	1328.62	-37.3705	12/119	pps_Medicago_trypsin_rep2.mgf
	Low	GIYPAVDPLDSTSTMLQPR	O98495;Q9TKI7;Q95FU1;Q8SLS8;Q85V32;Q9MRM9;Q9MU01;A0AR46;Q9MTU3;B7S4Q6;Q9GES5;Q9TLJ8;Q9TLL5;Q95FM8;Q9FF03;Q95AN2;Q9MTU5;Q9MW35;Q9MRW2;Q8MBL0;B2CRY7;B8PRK4;A8Y664;A8Y6Q2;Q95FQ1;Q8SLT7;A2T5K6;Q95FW7;Q8MBK2;O98418;Q8SLS1;O98404;Q9MTX1;Q9MRD7;Q95FM3;Q8SLT8;Q9XQN5;Q9SC47;C0J9Q2;Q9MTV3;Q3ZU70;Q9MRW3;Q8MBI1;Q9MRC8;Q8M9G2;Q8MBI2;O98777;Q8MBH1;Q8WH97;Q9MRL4;B9TTK1;Q95FM1;B3SHD4;A9L9V9;Q9MRT5;A9L9S9	2124	56	CID		17.74	42.3916		7	54	35	1	2060.96	-37.3834	8/167	pps_Medicago_trypsin_rep2.mgf
Q6PSM7	16.59	8	8	422	47.0108	6.91748	163.803	Ribulose-1,5-bisphosphate carboxylase/oxygenase large subunit (Fragment) OS=Orobanche coerulescens GN=rbcL PE=3 SV=1 - [Q6PSM7_9LAMI]
	Confidence Icon	Sequence	Protein Accessions	# Proteins	# Protein Groups	Activation Type	Modifications	IonScore	Exp Value	Δ Score	Rank	Identity High	Homology Threshold	Charge	m/z [Da]	ΔM [ppm]	Ions Matched	Spectrum File
	High	TFQGPPHGIQVER	Q6PSM7;Q71N62;Q29VE5;Q8HT56;D6C635;Q9TKH0;A0ZQX9;Q31828;Q8HUZ7;Q32857;P94075;P92263;A5X4G7;P94041;P94071;Q31669;Q37357;A0PDA4;Q95EN1;Q32183;P94074;D8V9A7;Q6LA00;D8V9E6;P28380;P25830;Q31982;Q95634;Q8WIH0;Q8WJK2;Q6JXQ9;Q6Y2Z1;Q5KTY1;A4F2T3;C7A5Y1;E0WE73;Q9BA14;O98545;Q32072;Q9GHU3;Q9MV63;Q6YLP3;Q4VI77;Q9BAN9;Q9T2E2;Q6L9X2;Q6VW49;Q85ZK8;A1X8A0;D6MYK4;Q95637;Q9XQL8;Q5I998;Q29U68;Q15KA0;Q9TKH6;P94030;…	19129	92	CID		93.24	1.87295e-06		5	55		1	1465.73	-14.0257	12/139	pps_Medicago_trypsin_rep2.mgf
	High	DITLGFVDLLR	Q6PSM7;Q29VE5;Q8HT56;D6C635;Q9TKH0;A0ZQX9;Q31828;P93987;Q33620;Q32857;P94075;P92263;Q7YKW5;A5X4G7;P94041;Q31669;B7P0F0;A0PDA4;Q6Y2Z6;Q32183;P94074;D8V9A7;D8V9E6;Q8HUY5;Q9XQP7;A7VJY7;Q5DK06;O98549;Q95E64;P28380;Q95634;Q6Y2Z1;A4F2T3;C7A5Y1;O98545;Q32072;Q85ZK8;Q95637;Q5I998;Q15KA0;Q9TKH6;P94030;A2VA83;O03636;Q9GCX8;Q5I972;A1X2K2;Q8MCW5;C7AF24;Q32313;Q5I9A0;Q7YLH0;A1XBZ1;O78520;Q5J9S0;Q29VE8;Q7I250;…	5330	60	CID		88.83	4.75698e-06		5	55		1	1261.71	-3.40016	14/97	pps_Medicago_trypsin_rep2.mgf
	High	DITLGFVDLLRDDFIEK	Q6PSM7;Q29VE5;Q9TKH0;A0ZQX9;P93987;Q32857;A5X4G7;P94041;B7P0F0;A0PDA4;Q32183;D8V9A7;D8V9E6;Q9XQP7;Q5DK06;Q95E64;P28380;C7A5Y1;O98545;Q32072;Q5I998;P94030;A2VA83;Q5I972;Q8MCW5;Q5I9A0;Q7YLH0;A1XBZ1;O78520;Q5J9S0;Q29VE8;Q7I250;Q7YLH5	3135	33	CID		64.67	0.000964262		5	54		1	2009.04	-9.60224	13/171	pps_Medicago_trypsin_rep2.mgf
	High	DKLNKYGRPLLGcTIKPK	B8YGX4;Q6PSM7;Q71N62;Q29VE5;Q8HT56;Q9TKH0;A0ZQX9;Q31828;Q8HUZ7;Q33620;Q32857;P94075;P92263;Q7YKW5;A5X4G7;P94041;P94071;Q31669;Q36637;Q37357;A0PDA4;Q95EN1;P94074;D8V9A7;Q6LA00;D8V9E6;Q9XQP7;D0F109;Q5DK06;O98549;P28380;P25830;Q6JXQ9;Q6Y2Z1;Q5KTY1;A4F2T3;E0WE73;Q9BA14;Q32072;Q9GHU3;Q6YLP3;Q4VI77;Q9BAN9;Q6L9X2;Q6VW49;Q95637;Q9XQL8;Q5I998;Q15KA0;Q9TKH6;P94030;C6FJV2;C0J369;Q8WHH7;Q9XQA2;A2VA83;D2KUU0;…	21788	84	CID	C13(Carbamidomethyl)	62.44	0.00212503		6	55		1	2101.15	-22.1	17/198	pps_Medicago_trypsin_rep2.mgf
	Medium	DITLGFVDLLRDDFIEKDR	Q6PSM7;Q29VE5;Q9TKH0;A0ZQX9;P93987;Q32857;A5X4G7;P94041;B7P0F0;A0PDA4;Q32183;D8V9A7;D8V9E6;Q9XQP7;Q5DK06;Q95E64;P28380;C7A5Y1;O98545;Q32072;Q5I998;P94030;A2VA83;Q5I972;Q8MCW5;Q5I9A0;A1XBZ1;O78520;Q5J9S0;Q29VE8;Q7I250;Q7YLH5	3119	32	CID		45.34	0.0812885		6	54		1	2280.17	-5.64049	16/195	pps_Medicago_trypsin_rep2.mgf
	Low	LGLSAKNYGR	B8YGX4;Q6PSM7;Q71N62;Q29VE5;Q8HT56;Q9TKH0;A0ZQX9;Q31828;Q8HUZ7;P93987;Q33620;Q32857;P94075;P92263;Q7YKW5;A5X4G7;Q8HDA1;P94041;P94071;Q31669;B7P0F0;Q36637;Q37357;A0PDA4;Q95EN1;Q6Y2Z6;Q32183;P94074;D8V9A7;Q6LA00;D8V9E6;Q9XQP7;A7VJY7;Q5DK06;O98549;P25830;Q31982;Q95634;Q8WIH0;Q8WJK2;Q6JXQ9;A4F2T3;E0WE73;Q9BA14;O98545;Q32072;Q9GHU3;Q9MV63;Q4VI77;Q9BAN9;A1X8A0;Q95637;Q9XQL8;Q29U68;Q15KA0;Q9TKH6;P94030;…	22994	93	CID		33.03	1.85783		5	55	35	1	1078.57	-31.4411	6/86	pps_Medicago_trypsin_rep2.mgf
	Low	VAIEAcVQAR	B8YGX4;Q6PSM7	3	2	CID	C6(Carbamidomethyl)	29.15	3.93357	0	1	55	41	1	1116.55	-27.6434	10/82	pps_Medicago_trypsin_rep2.mgf
	Low	YGRPLLGcTIKPK	B8YGX4;Q6PSM7;Q71N62;Q29VE5;Q8HT56;Q9TKH0;A0ZQX9;Q31828;Q8HUZ7;Q33620;Q32857;P94075;P92263;Q7YKW5;A5X4G7;P94041;P94071;Q31669;Q36637;Q37357;A0PDA4;Q95EN1;P94074;D8V9A7;Q6LA00;D8V9E6;Q9XQP7;D0F109;Q5DK06;O98549;P28380;P25830;Q6JXQ9;Q6Y2Z1;Q5KTY1;A4F2T3;C7A5Y1;E0WE73;Q9BA14;O98545;Q32072;Q9GHU3;Q6YLP3;Q4VI77;Q9BAN9;Q6L9X2;Q6VW49;Q95637;Q9XQL8;Q5I998;Q15KA0;Q9TKH6;P94030;C6FJV2;C0J369;Q8WHH7;Q9XQA2;…	21992	87	CID	C8(Carbamidomethyl)	22.54	22.2989		7	56	36	1	1502.81	-29.841	9/120	pps_Medicago_trypsin_rep2.mgf
Q8HT56	15.99	8	8	469	51.9489	6.68311	163.803	Ribulose-1, 5-bisphosphate carboxylase (Fragment) OS=Uncaria guianensis GN=rbcL PE=3 SV=2 - [Q8HT56_9GENT]
	Confidence Icon	Sequence	Protein Accessions	# Proteins	# Protein Groups	Activation Type	Modifications	IonScore	Exp Value	Δ Score	Rank	Identity High	Homology Threshold	Charge	m/z [Da]	ΔM [ppm]	Ions Matched	Spectrum File
	High	TFQGPPHGIQVER	Q6PSM7;Q71N62;Q29VE5;Q8HT56;D6C635;Q9TKH0;A0ZQX9;Q31828;Q8HUZ7;Q32857;P94075;P92263;A5X4G7;P94041;P94071;Q31669;Q37357;A0PDA4;Q95EN1;Q32183;P94074;D8V9A7;Q6LA00;D8V9E6;P28380;P25830;Q31982;Q95634;Q8WIH0;Q8WJK2;Q6JXQ9;Q6Y2Z1;Q5KTY1;A4F2T3;C7A5Y1;E0WE73;Q9BA14;O98545;Q32072;Q9GHU3;Q9MV63;Q6YLP3;Q4VI77;Q9BAN9;Q9T2E2;Q6L9X2;Q6VW49;Q85ZK8;A1X8A0;D6MYK4;Q95637;Q9XQL8;Q5I998;Q29U68;Q15KA0;Q9TKH6;P94030;…	19129	92	CID		93.24	1.87295e-06		5	55		1	1465.73	-14.0257	12/139	pps_Medicago_trypsin_rep2.mgf
	High	DITLGFVDLLR	Q6PSM7;Q29VE5;Q8HT56;D6C635;Q9TKH0;A0ZQX9;Q31828;P93987;Q33620;Q32857;P94075;P92263;Q7YKW5;A5X4G7;P94041;Q31669;B7P0F0;A0PDA4;Q6Y2Z6;Q32183;P94074;D8V9A7;D8V9E6;Q8HUY5;Q9XQP7;A7VJY7;Q5DK06;O98549;Q95E64;P28380;Q95634;Q6Y2Z1;A4F2T3;C7A5Y1;O98545;Q32072;Q85ZK8;Q95637;Q5I998;Q15KA0;Q9TKH6;P94030;A2VA83;O03636;Q9GCX8;Q5I972;A1X2K2;Q8MCW5;C7AF24;Q32313;Q5I9A0;Q7YLH0;A1XBZ1;O78520;Q5J9S0;Q29VE8;Q7I250;…	5330	60	CID		88.83	4.75698e-06		5	55		1	1261.71	-3.40016	14/97	pps_Medicago_trypsin_rep2.mgf
	High	DITLGFVDLLRDDFIxK	Q8HT56;A4F2T3	8	2	CID	X16(E)	64.67	0.000964262		6	54		1	2009.04	-9.60224	13/168	pps_Medicago_trypsin_rep2.mgf
	High	DKLNKYGRPLLGcTIKPK	B8YGX4;Q6PSM7;Q71N62;Q29VE5;Q8HT56;Q9TKH0;A0ZQX9;Q31828;Q8HUZ7;Q33620;Q32857;P94075;P92263;Q7YKW5;A5X4G7;P94041;P94071;Q31669;Q36637;Q37357;A0PDA4;Q95EN1;P94074;D8V9A7;Q6LA00;D8V9E6;Q9XQP7;D0F109;Q5DK06;O98549;P28380;P25830;Q6JXQ9;Q6Y2Z1;Q5KTY1;A4F2T3;E0WE73;Q9BA14;Q32072;Q9GHU3;Q6YLP3;Q4VI77;Q9BAN9;Q6L9X2;Q6VW49;Q95637;Q9XQL8;Q5I998;Q15KA0;Q9TKH6;P94030;C6FJV2;C0J369;Q8WHH7;Q9XQA2;A2VA83;D2KUU0;…	21788	84	CID	C13(Carbamidomethyl)	62.44	0.00212503		6	55		1	2101.15	-22.1	17/198	pps_Medicago_trypsin_rep2.mgf
	Low	LGLSAKNYGR	B8YGX4;Q6PSM7;Q71N62;Q29VE5;Q8HT56;Q9TKH0;A0ZQX9;Q31828;Q8HUZ7;P93987;Q33620;Q32857;P94075;P92263;Q7YKW5;A5X4G7;Q8HDA1;P94041;P94071;Q31669;B7P0F0;Q36637;Q37357;A0PDA4;Q95EN1;Q6Y2Z6;Q32183;P94074;D8V9A7;Q6LA00;D8V9E6;Q9XQP7;A7VJY7;Q5DK06;O98549;P25830;Q31982;Q95634;Q8WIH0;Q8WJK2;Q6JXQ9;A4F2T3;E0WE73;Q9BA14;O98545;Q32072;Q9GHU3;Q9MV63;Q4VI77;Q9BAN9;A1X8A0;Q95637;Q9XQL8;Q29U68;Q15KA0;Q9TKH6;P94030;…	22994	93	CID		33.03	1.85783		5	55	35	1	1078.57	-31.4411	6/86	pps_Medicago_trypsin_rep2.mgf
	Low	VALEAcVKAR	Q8HT56;Q95CD5;D6C635;Q9TKH0;A0ZQX9;Q31828;Q8HUZ7;P93987;Q33620;Q32857;P94075;P92263;Q7YKW5;A5X4G7;Q8HDA1;P94041;P94071	1163	17	CID	C6(Carbamidomethyl)	29.15	3.93357		4	55	41	1	1116.55	-60.2348	10/82	pps_Medicago_trypsin_rep2.mgf
	Low	YGRPLLGcTIKPK	B8YGX4;Q6PSM7;Q71N62;Q29VE5;Q8HT56;Q9TKH0;A0ZQX9;Q31828;Q8HUZ7;Q33620;Q32857;P94075;P92263;Q7YKW5;A5X4G7;P94041;P94071;Q31669;Q36637;Q37357;A0PDA4;Q95EN1;P94074;D8V9A7;Q6LA00;D8V9E6;Q9XQP7;D0F109;Q5DK06;O98549;P28380;P25830;Q6JXQ9;Q6Y2Z1;Q5KTY1;A4F2T3;C7A5Y1;E0WE73;Q9BA14;O98545;Q32072;Q9GHU3;Q6YLP3;Q4VI77;Q9BAN9;Q6L9X2;Q6VW49;Q95637;Q9XQL8;Q5I998;Q15KA0;Q9TKH6;P94030;C6FJV2;C0J369;Q8WHH7;Q9XQA2;…	21992	87	CID	C8(Carbamidomethyl)	22.54	22.2989		7	56	36	1	1502.81	-29.841	9/120	pps_Medicago_trypsin_rep2.mgf
	Low	AVYEcLR	B8YGX4;Q71N62;Q29VE5;Q8HT56;D6C635;A0ZQX9;Q31828;P93987;Q33620;P94075;P92263;A5X4G7;Q8HDA1;P94041;P94071;Q31669;B7P0F0;Q36637;Q37357;A0PDA4;Q95EN1;Q6Y2Z6;P94074;D8V9A7;D8V9E6;Q8HUY5;Q9XQP7;Q5DK06;Q6YLP8;O98549;P28380;P25830;Q31982;Q95634;Q8WIH0;Q8WJK2;Q6JXQ9;Q6Y2Z1;Q5KTY1;A4F2T3;C7A5Y1;E0WE73;Q9BA14;O98545;Q32072;Q9GHU3;Q6YLP3;Q9BAN9;Q6VW49;A1X8A0;Q95637;Q9XQL8;Q5I998;Q29U68;Q15KA0;C6FJV2;C0J369;…	20825	91	CID	C5(Carbamidomethyl)	15.62	71.9499		4	54	28	1	910.421	-26.4331	4/51	pps_Medicago_trypsin_rep2.mgf
Q9TKH0	16.7	10	9	461	50.9207	6.68311	163.803	Ribulose 1,5-bisphosphate carboxylase large subunit (Fragment) OS=Paliavana prasinata PE=3 SV=1 - [Q9TKH0_9LAMI]
	Confidence Icon	Sequence	Protein Accessions	# Proteins	# Protein Groups	Activation Type	Modifications	IonScore	Exp Value	Δ Score	Rank	Identity High	Homology Threshold	Charge	m/z [Da]	ΔM [ppm]	Ions Matched	Spectrum File
	High	TFQGPPHGIQVER	Q6PSM7;Q71N62;Q29VE5;Q8HT56;D6C635;Q9TKH0;A0ZQX9;Q31828;Q8HUZ7;Q32857;P94075;P92263;A5X4G7;P94041;P94071;Q31669;Q37357;A0PDA4;Q95EN1;Q32183;P94074;D8V9A7;Q6LA00;D8V9E6;P28380;P25830;Q31982;Q95634;Q8WIH0;Q8WJK2;Q6JXQ9;Q6Y2Z1;Q5KTY1;A4F2T3;C7A5Y1;E0WE73;Q9BA14;O98545;Q32072;Q9GHU3;Q9MV63;Q6YLP3;Q4VI77;Q9BAN9;Q9T2E2;Q6L9X2;Q6VW49;Q85ZK8;A1X8A0;D6MYK4;Q95637;Q9XQL8;Q5I998;Q29U68;Q15KA0;Q9TKH6;P94030;…	19129	92	CID		93.24	1.87295e-06		5	55		1	1465.73	-14.0257	12/139	pps_Medicago_trypsin_rep2.mgf
	High	DITLGFVDLLR	Q6PSM7;Q29VE5;Q8HT56;D6C635;Q9TKH0;A0ZQX9;Q31828;P93987;Q33620;Q32857;P94075;P92263;Q7YKW5;A5X4G7;P94041;Q31669;B7P0F0;A0PDA4;Q6Y2Z6;Q32183;P94074;D8V9A7;D8V9E6;Q8HUY5;Q9XQP7;A7VJY7;Q5DK06;O98549;Q95E64;P28380;Q95634;Q6Y2Z1;A4F2T3;C7A5Y1;O98545;Q32072;Q85ZK8;Q95637;Q5I998;Q15KA0;Q9TKH6;P94030;A2VA83;O03636;Q9GCX8;Q5I972;A1X2K2;Q8MCW5;C7AF24;Q32313;Q5I9A0;Q7YLH0;A1XBZ1;O78520;Q5J9S0;Q29VE8;Q7I250;…	5330	60	CID		88.83	4.75698e-06		5	55		1	1261.71	-3.40016	14/97	pps_Medicago_trypsin_rep2.mgf
	High	DITLGFVDLLRDDFIEK	Q6PSM7;Q29VE5;Q9TKH0;A0ZQX9;P93987;Q32857;A5X4G7;P94041;B7P0F0;A0PDA4;Q32183;D8V9A7;D8V9E6;Q9XQP7;Q5DK06;Q95E64;P28380;C7A5Y1;O98545;Q32072;Q5I998;P94030;A2VA83;Q5I972;Q8MCW5;Q5I9A0;Q7YLH0;A1XBZ1;O78520;Q5J9S0;Q29VE8;Q7I250;Q7YLH5	3135	33	CID		64.67	0.000964262		5	54		1	2009.04	-9.60224	13/171	pps_Medicago_trypsin_rep2.mgf
	High	DKLNKYGRPLLGcTIKPK	B8YGX4;Q6PSM7;Q71N62;Q29VE5;Q8HT56;Q9TKH0;A0ZQX9;Q31828;Q8HUZ7;Q33620;Q32857;P94075;P92263;Q7YKW5;A5X4G7;P94041;P94071;Q31669;Q36637;Q37357;A0PDA4;Q95EN1;P94074;D8V9A7;Q6LA00;D8V9E6;Q9XQP7;D0F109;Q5DK06;O98549;P28380;P25830;Q6JXQ9;Q6Y2Z1;Q5KTY1;A4F2T3;E0WE73;Q9BA14;Q32072;Q9GHU3;Q6YLP3;Q4VI77;Q9BAN9;Q6L9X2;Q6VW49;Q95637;Q9XQL8;Q5I998;Q15KA0;Q9TKH6;P94030;C6FJV2;C0J369;Q8WHH7;Q9XQA2;A2VA83;D2KUU0;…	21788	84	CID	C13(Carbamidomethyl)	62.44	0.00212503		6	55		1	2101.15	-22.1	17/198	pps_Medicago_trypsin_rep2.mgf
	Medium	DITLGFVDLLRDDFIEKDR	Q6PSM7;Q29VE5;Q9TKH0;A0ZQX9;P93987;Q32857;A5X4G7;P94041;B7P0F0;A0PDA4;Q32183;D8V9A7;D8V9E6;Q9XQP7;Q5DK06;Q95E64;P28380;C7A5Y1;O98545;Q32072;Q5I998;P94030;A2VA83;Q5I972;Q8MCW5;Q5I9A0;A1XBZ1;O78520;Q5J9S0;Q29VE8;Q7I250;Q7YLH5	3119	32	CID		45.34	0.0812885		6	54		1	2280.17	-5.64049	16/195	pps_Medicago_trypsin_rep2.mgf
	Low	LGLSAKNYGR	B8YGX4;Q6PSM7;Q71N62;Q29VE5;Q8HT56;Q9TKH0;A0ZQX9;Q31828;Q8HUZ7;P93987;Q33620;Q32857;P94075;P92263;Q7YKW5;A5X4G7;Q8HDA1;P94041;P94071;Q31669;B7P0F0;Q36637;Q37357;A0PDA4;Q95EN1;Q6Y2Z6;Q32183;P94074;D8V9A7;Q6LA00;D8V9E6;Q9XQP7;A7VJY7;Q5DK06;O98549;P25830;Q31982;Q95634;Q8WIH0;Q8WJK2;Q6JXQ9;A4F2T3;E0WE73;Q9BA14;O98545;Q32072;Q9GHU3;Q9MV63;Q4VI77;Q9BAN9;A1X8A0;Q95637;Q9XQL8;Q29U68;Q15KA0;Q9TKH6;P94030;…	22994	93	CID		33.03	1.85783		5	55	35	1	1078.57	-31.4411	6/86	pps_Medicago_trypsin_rep2.mgf
	Low	VALEAcVKAR	Q8HT56;Q95CD5;D6C635;Q9TKH0;A0ZQX9;Q31828;Q8HUZ7;P93987;Q33620;Q32857;P94075;P92263;Q7YKW5;A5X4G7;Q8HDA1;P94041;P94071	1163	17	CID	C6(Carbamidomethyl)	29.15	3.93357		4	55	41	1	1116.55	-60.2348	10/82	pps_Medicago_trypsin_rep2.mgf
	Low	YGRPLLGcTIKPK	B8YGX4;Q6PSM7;Q71N62;Q29VE5;Q8HT56;Q9TKH0;A0ZQX9;Q31828;Q8HUZ7;Q33620;Q32857;P94075;P92263;Q7YKW5;A5X4G7;P94041;P94071;Q31669;Q36637;Q37357;A0PDA4;Q95EN1;P94074;D8V9A7;Q6LA00;D8V9E6;Q9XQP7;D0F109;Q5DK06;O98549;P28380;P25830;Q6JXQ9;Q6Y2Z1;Q5KTY1;A4F2T3;C7A5Y1;E0WE73;Q9BA14;O98545;Q32072;Q9GHU3;Q6YLP3;Q4VI77;Q9BAN9;Q6L9X2;Q6VW49;Q95637;Q9XQL8;Q5I998;Q15KA0;Q9TKH6;P94030;C6FJV2;C0J369;Q8WHH7;Q9XQA2;…	21992	87	CID	C8(Carbamidomethyl)	22.54	22.2989		7	56	36	1	1502.81	-29.841	9/120	pps_Medicago_trypsin_rep2.mgf
	Low	AVYEcxR	Q9TKH0;Q4VI77;Q9TKH6;E2D4M5;Q078X9	16	5	CID	C5(Carbamidomethyl), X6(I)	15.62	71.9499		2	54	28	1	910.421	-26.4331	4/51	pps_Medicago_trypsin_rep2.mgf
	Low	AVYEcxR	Q9TKH0;Q4VI77;Q9TKH6;E2D4M5;Q078X9	16	5	CID	C5(Carbamidomethyl), X6(L)	15.62	71.9499		5	54	28	1	910.421	-26.4331	4/51	pps_Medicago_trypsin_rep2.mgf
A5X4G7	20.57	10	10	457	50.7676	6.32861	163.803	Ribulose-1,5-bisphosphate carboxylase/oxygenase large subunit (Fragment) OS=Bryonia dioica GN=rbcL PE=3 SV=1 - [A5X4G7_BRYDI]
	Confidence Icon	Sequence	Protein Accessions	# Proteins	# Protein Groups	Activation Type	Modifications	IonScore	Exp Value	Δ Score	Rank	Identity High	Homology Threshold	Charge	m/z [Da]	ΔM [ppm]	Ions Matched	Spectrum File
	High	TFQGPPHGIQVER	Q6PSM7;Q71N62;Q29VE5;Q8HT56;D6C635;Q9TKH0;A0ZQX9;Q31828;Q8HUZ7;Q32857;P94075;P92263;A5X4G7;P94041;P94071;Q31669;Q37357;A0PDA4;Q95EN1;Q32183;P94074;D8V9A7;Q6LA00;D8V9E6;P28380;P25830;Q31982;Q95634;Q8WIH0;Q8WJK2;Q6JXQ9;Q6Y2Z1;Q5KTY1;A4F2T3;C7A5Y1;E0WE73;Q9BA14;O98545;Q32072;Q9GHU3;Q9MV63;Q6YLP3;Q4VI77;Q9BAN9;Q9T2E2;Q6L9X2;Q6VW49;Q85ZK8;A1X8A0;D6MYK4;Q95637;Q9XQL8;Q5I998;Q29U68;Q15KA0;Q9TKH6;P94030;…	19129	92	CID		93.24	1.87295e-06		5	55		1	1465.73	-14.0257	12/139	pps_Medicago_trypsin_rep2.mgf
	High	DITLGFVDLLR	Q6PSM7;Q29VE5;Q8HT56;D6C635;Q9TKH0;A0ZQX9;Q31828;P93987;Q33620;Q32857;P94075;P92263;Q7YKW5;A5X4G7;P94041;Q31669;B7P0F0;A0PDA4;Q6Y2Z6;Q32183;P94074;D8V9A7;D8V9E6;Q8HUY5;Q9XQP7;A7VJY7;Q5DK06;O98549;Q95E64;P28380;Q95634;Q6Y2Z1;A4F2T3;C7A5Y1;O98545;Q32072;Q85ZK8;Q95637;Q5I998;Q15KA0;Q9TKH6;P94030;A2VA83;O03636;Q9GCX8;Q5I972;A1X2K2;Q8MCW5;C7AF24;Q32313;Q5I9A0;Q7YLH0;A1XBZ1;O78520;Q5J9S0;Q29VE8;Q7I250;…	5330	60	CID		88.83	4.75698e-06		5	55		1	1261.71	-3.40016	14/97	pps_Medicago_trypsin_rep2.mgf
	High	DITLGFVDLLRDDFIEK	Q6PSM7;Q29VE5;Q9TKH0;A0ZQX9;P93987;Q32857;A5X4G7;P94041;B7P0F0;A0PDA4;Q32183;D8V9A7;D8V9E6;Q9XQP7;Q5DK06;Q95E64;P28380;C7A5Y1;O98545;Q32072;Q5I998;P94030;A2VA83;Q5I972;Q8MCW5;Q5I9A0;Q7YLH0;A1XBZ1;O78520;Q5J9S0;Q29VE8;Q7I250;Q7YLH5	3135	33	CID		64.67	0.000964262		5	54		1	2009.04	-9.60224	13/171	pps_Medicago_trypsin_rep2.mgf
	High	DKLNKYGRPLLGcTIKPK	B8YGX4;Q6PSM7;Q71N62;Q29VE5;Q8HT56;Q9TKH0;A0ZQX9;Q31828;Q8HUZ7;Q33620;Q32857;P94075;P92263;Q7YKW5;A5X4G7;P94041;P94071;Q31669;Q36637;Q37357;A0PDA4;Q95EN1;P94074;D8V9A7;Q6LA00;D8V9E6;Q9XQP7;D0F109;Q5DK06;O98549;P28380;P25830;Q6JXQ9;Q6Y2Z1;Q5KTY1;A4F2T3;E0WE73;Q9BA14;Q32072;Q9GHU3;Q6YLP3;Q4VI77;Q9BAN9;Q6L9X2;Q6VW49;Q95637;Q9XQL8;Q5I998;Q15KA0;Q9TKH6;P94030;C6FJV2;C0J369;Q8WHH7;Q9XQA2;A2VA83;D2KUU0;…	21788	84	CID	C13(Carbamidomethyl)	62.44	0.00212503		6	55		1	2101.15	-22.1	17/198	pps_Medicago_trypsin_rep2.mgf
	Medium	DITLGFVDLLRDDFIEKDR	Q6PSM7;Q29VE5;Q9TKH0;A0ZQX9;P93987;Q32857;A5X4G7;P94041;B7P0F0;A0PDA4;Q32183;D8V9A7;D8V9E6;Q9XQP7;Q5DK06;Q95E64;P28380;C7A5Y1;O98545;Q32072;Q5I998;P94030;A2VA83;Q5I972;Q8MCW5;Q5I9A0;A1XBZ1;O78520;Q5J9S0;Q29VE8;Q7I250;Q7YLH5	3119	32	CID		45.34	0.0812885		6	54		1	2280.17	-5.64049	16/195	pps_Medicago_trypsin_rep2.mgf
	Low	LGLSAKNYGR	B8YGX4;Q6PSM7;Q71N62;Q29VE5;Q8HT56;Q9TKH0;A0ZQX9;Q31828;Q8HUZ7;P93987;Q33620;Q32857;P94075;P92263;Q7YKW5;A5X4G7;Q8HDA1;P94041;P94071;Q31669;B7P0F0;Q36637;Q37357;A0PDA4;Q95EN1;Q6Y2Z6;Q32183;P94074;D8V9A7;Q6LA00;D8V9E6;Q9XQP7;A7VJY7;Q5DK06;O98549;P25830;Q31982;Q95634;Q8WIH0;Q8WJK2;Q6JXQ9;A4F2T3;E0WE73;Q9BA14;O98545;Q32072;Q9GHU3;Q9MV63;Q4VI77;Q9BAN9;A1X8A0;Q95637;Q9XQL8;Q29U68;Q15KA0;Q9TKH6;P94030;…	22994	93	CID		33.03	1.85783		5	55	35	1	1078.57	-31.4411	6/86	pps_Medicago_trypsin_rep2.mgf
	Low	VALEAcVKAR	Q8HT56;Q95CD5;D6C635;Q9TKH0;A0ZQX9;Q31828;Q8HUZ7;P93987;Q33620;Q32857;P94075;P92263;Q7YKW5;A5X4G7;Q8HDA1;P94041;P94071	1163	17	CID	C6(Carbamidomethyl)	29.15	3.93357		4	55	41	1	1116.55	-60.2348	10/82	pps_Medicago_trypsin_rep2.mgf
	Low	YGRPLLGcTIKPK	B8YGX4;Q6PSM7;Q71N62;Q29VE5;Q8HT56;Q9TKH0;A0ZQX9;Q31828;Q8HUZ7;Q33620;Q32857;P94075;P92263;Q7YKW5;A5X4G7;P94041;P94071;Q31669;Q36637;Q37357;A0PDA4;Q95EN1;P94074;D8V9A7;Q6LA00;D8V9E6;Q9XQP7;D0F109;Q5DK06;O98549;P28380;P25830;Q6JXQ9;Q6Y2Z1;Q5KTY1;A4F2T3;C7A5Y1;E0WE73;Q9BA14;O98545;Q32072;Q9GHU3;Q6YLP3;Q4VI77;Q9BAN9;Q6L9X2;Q6VW49;Q95637;Q9XQL8;Q5I998;Q15KA0;Q9TKH6;P94030;C6FJV2;C0J369;Q8WHH7;Q9XQA2;…	21992	87	CID	C8(Carbamidomethyl)	22.54	22.2989		7	56	36	1	1502.81	-29.841	9/120	pps_Medicago_trypsin_rep2.mgf
	Low	EATKWSPELAAAcEVWK	Q31828;A5X4G7;Q31669;A0PDA4;P28380;Q6Y2Z1;E2D4M5;A2VA83;P92447	359	9	CID	C13(Carbamidomethyl)	19.06	32.3003		3	54	33	1	1976.01	26.9607	11/183	pps_Medicago_trypsin_rep2.mgf
	Low	AVYEcLR	B8YGX4;Q71N62;Q29VE5;Q8HT56;D6C635;A0ZQX9;Q31828;P93987;Q33620;P94075;P92263;A5X4G7;Q8HDA1;P94041;P94071;Q31669;B7P0F0;Q36637;Q37357;A0PDA4;Q95EN1;Q6Y2Z6;P94074;D8V9A7;D8V9E6;Q8HUY5;Q9XQP7;Q5DK06;Q6YLP8;O98549;P28380;P25830;Q31982;Q95634;Q8WIH0;Q8WJK2;Q6JXQ9;Q6Y2Z1;Q5KTY1;A4F2T3;C7A5Y1;E0WE73;Q9BA14;O98545;Q32072;Q9GHU3;Q6YLP3;Q9BAN9;Q6VW49;A1X8A0;Q95637;Q9XQL8;Q5I998;Q29U68;Q15KA0;C6FJV2;C0J369;…	20825	91	CID	C5(Carbamidomethyl)	15.62	71.9499		4	54	28	1	910.421	-26.4331	4/51	pps_Medicago_trypsin_rep2.mgf
P94041	20.26	10	10	469	51.938	6.53662	163.803	Ribulose-1,5-bisphosphate carboxylase, large subunit (Fragment) OS=Randia ruiziana GN=rbcL PE=3 SV=1 - [P94041_9GENT]
	Confidence Icon	Sequence	Protein Accessions	# Proteins	# Protein Groups	Activation Type	Modifications	IonScore	Exp Value	Δ Score	Rank	Identity High	Homology Threshold	Charge	m/z [Da]	ΔM [ppm]	Ions Matched	Spectrum File
	High	TFQGPPHGIQVER	Q6PSM7;Q71N62;Q29VE5;Q8HT56;D6C635;Q9TKH0;A0ZQX9;Q31828;Q8HUZ7;Q32857;P94075;P92263;A5X4G7;P94041;P94071;Q31669;Q37357;A0PDA4;Q95EN1;Q32183;P94074;D8V9A7;Q6LA00;D8V9E6;P28380;P25830;Q31982;Q95634;Q8WIH0;Q8WJK2;Q6JXQ9;Q6Y2Z1;Q5KTY1;A4F2T3;C7A5Y1;E0WE73;Q9BA14;O98545;Q32072;Q9GHU3;Q9MV63;Q6YLP3;Q4VI77;Q9BAN9;Q9T2E2;Q6L9X2;Q6VW49;Q85ZK8;A1X8A0;D6MYK4;Q95637;Q9XQL8;Q5I998;Q29U68;Q15KA0;Q9TKH6;P94030;…	19129	92	CID		93.24	1.87295e-06		5	55		1	1465.73	-14.0257	12/139	pps_Medicago_trypsin_rep2.mgf
	High	DITLGFVDLLR	Q6PSM7;Q29VE5;Q8HT56;D6C635;Q9TKH0;A0ZQX9;Q31828;P93987;Q33620;Q32857;P94075;P92263;Q7YKW5;A5X4G7;P94041;Q31669;B7P0F0;A0PDA4;Q6Y2Z6;Q32183;P94074;D8V9A7;D8V9E6;Q8HUY5;Q9XQP7;A7VJY7;Q5DK06;O98549;Q95E64;P28380;Q95634;Q6Y2Z1;A4F2T3;C7A5Y1;O98545;Q32072;Q85ZK8;Q95637;Q5I998;Q15KA0;Q9TKH6;P94030;A2VA83;O03636;Q9GCX8;Q5I972;A1X2K2;Q8MCW5;C7AF24;Q32313;Q5I9A0;Q7YLH0;A1XBZ1;O78520;Q5J9S0;Q29VE8;Q7I250;…	5330	60	CID		88.83	4.75698e-06		5	55		1	1261.71	-3.40016	14/97	pps_Medicago_trypsin_rep2.mgf
	High	DITLGFVDLLRDDFIEK	Q6PSM7;Q29VE5;Q9TKH0;A0ZQX9;P93987;Q32857;A5X4G7;P94041;B7P0F0;A0PDA4;Q32183;D8V9A7;D8V9E6;Q9XQP7;Q5DK06;Q95E64;P28380;C7A5Y1;O98545;Q32072;Q5I998;P94030;A2VA83;Q5I972;Q8MCW5;Q5I9A0;Q7YLH0;A1XBZ1;O78520;Q5J9S0;Q29VE8;Q7I250;Q7YLH5	3135	33	CID		64.67	0.000964262		5	54		1	2009.04	-9.60224	13/171	pps_Medicago_trypsin_rep2.mgf
	High	DKLNKYGRPLLGcTIKPK	B8YGX4;Q6PSM7;Q71N62;Q29VE5;Q8HT56;Q9TKH0;A0ZQX9;Q31828;Q8HUZ7;Q33620;Q32857;P94075;P92263;Q7YKW5;A5X4G7;P94041;P94071;Q31669;Q36637;Q37357;A0PDA4;Q95EN1;P94074;D8V9A7;Q6LA00;D8V9E6;Q9XQP7;D0F109;Q5DK06;O98549;P28380;P25830;Q6JXQ9;Q6Y2Z1;Q5KTY1;A4F2T3;E0WE73;Q9BA14;Q32072;Q9GHU3;Q6YLP3;Q4VI77;Q9BAN9;Q6L9X2;Q6VW49;Q95637;Q9XQL8;Q5I998;Q15KA0;Q9TKH6;P94030;C6FJV2;C0J369;Q8WHH7;Q9XQA2;A2VA83;D2KUU0;…	21788	84	CID	C13(Carbamidomethyl)	62.44	0.00212503		6	55		1	2101.15	-22.1	17/198	pps_Medicago_trypsin_rep2.mgf
	Medium	DITLGFVDLLRDDFIEKDR	Q6PSM7;Q29VE5;Q9TKH0;A0ZQX9;P93987;Q32857;A5X4G7;P94041;B7P0F0;A0PDA4;Q32183;D8V9A7;D8V9E6;Q9XQP7;Q5DK06;Q95E64;P28380;C7A5Y1;O98545;Q32072;Q5I998;P94030;A2VA83;Q5I972;Q8MCW5;Q5I9A0;A1XBZ1;O78520;Q5J9S0;Q29VE8;Q7I250;Q7YLH5	3119	32	CID		45.34	0.0812885		6	54		1	2280.17	-5.64049	16/195	pps_Medicago_trypsin_rep2.mgf
	Low	LGLSAKNYGR	B8YGX4;Q6PSM7;Q71N62;Q29VE5;Q8HT56;Q9TKH0;A0ZQX9;Q31828;Q8HUZ7;P93987;Q33620;Q32857;P94075;P92263;Q7YKW5;A5X4G7;Q8HDA1;P94041;P94071;Q31669;B7P0F0;Q36637;Q37357;A0PDA4;Q95EN1;Q6Y2Z6;Q32183;P94074;D8V9A7;Q6LA00;D8V9E6;Q9XQP7;A7VJY7;Q5DK06;O98549;P25830;Q31982;Q95634;Q8WIH0;Q8WJK2;Q6JXQ9;A4F2T3;E0WE73;Q9BA14;O98545;Q32072;Q9GHU3;Q9MV63;Q4VI77;Q9BAN9;A1X8A0;Q95637;Q9XQL8;Q29U68;Q15KA0;Q9TKH6;P94030;…	22994	93	CID		33.03	1.85783		5	55	35	1	1078.57	-31.4411	6/86	pps_Medicago_trypsin_rep2.mgf
	Low	VALEAcVKAR	Q8HT56;Q95CD5;D6C635;Q9TKH0;A0ZQX9;Q31828;Q8HUZ7;P93987;Q33620;Q32857;P94075;P92263;Q7YKW5;A5X4G7;Q8HDA1;P94041;P94071	1163	17	CID	C6(Carbamidomethyl)	29.15	3.93357		4	55	41	1	1116.55	-60.2348	10/82	pps_Medicago_trypsin_rep2.mgf
	Low	ALRMSGGDxIHAGTVVGK	P94041	4	1	CID	X9(T)	23.03	11.7217		4	53		1	1769.99	35.1519	9/188	pps_Medicago_trypsin_rep2.mgf
	Low	YGRPLLGcTIKPK	B8YGX4;Q6PSM7;Q71N62;Q29VE5;Q8HT56;Q9TKH0;A0ZQX9;Q31828;Q8HUZ7;Q33620;Q32857;P94075;P92263;Q7YKW5;A5X4G7;P94041;P94071;Q31669;Q36637;Q37357;A0PDA4;Q95EN1;P94074;D8V9A7;Q6LA00;D8V9E6;Q9XQP7;D0F109;Q5DK06;O98549;P28380;P25830;Q6JXQ9;Q6Y2Z1;Q5KTY1;A4F2T3;C7A5Y1;E0WE73;Q9BA14;O98545;Q32072;Q9GHU3;Q6YLP3;Q4VI77;Q9BAN9;Q6L9X2;Q6VW49;Q95637;Q9XQL8;Q5I998;Q15KA0;Q9TKH6;P94030;C6FJV2;C0J369;Q8WHH7;Q9XQA2;…	21992	87	CID	C8(Carbamidomethyl)	22.54	22.2989		7	56	36	1	1502.81	-29.841	9/120	pps_Medicago_trypsin_rep2.mgf
	Low	AVYEcLR	B8YGX4;Q71N62;Q29VE5;Q8HT56;D6C635;A0ZQX9;Q31828;P93987;Q33620;P94075;P92263;A5X4G7;Q8HDA1;P94041;P94071;Q31669;B7P0F0;Q36637;Q37357;A0PDA4;Q95EN1;Q6Y2Z6;P94074;D8V9A7;D8V9E6;Q8HUY5;Q9XQP7;Q5DK06;Q6YLP8;O98549;P28380;P25830;Q31982;Q95634;Q8WIH0;Q8WJK2;Q6JXQ9;Q6Y2Z1;Q5KTY1;A4F2T3;C7A5Y1;E0WE73;Q9BA14;O98545;Q32072;Q9GHU3;Q6YLP3;Q9BAN9;Q6VW49;A1X8A0;Q95637;Q9XQL8;Q5I998;Q29U68;Q15KA0;C6FJV2;C0J369;…	20825	91	CID	C5(Carbamidomethyl)	15.62	71.9499		4	54	28	1	910.421	-26.4331	4/51	pps_Medicago_trypsin_rep2.mgf
P94071	16.35	11	9	471	52.1544	6.58057	163.803	Ribulose-1,5-bisphosphate carboxylase, large subunit (Fragment) OS=Kailarsenia ochreata GN=rbcL PE=3 SV=1 - [P94071_9GENT]
	Confidence Icon	Sequence	Protein Accessions	# Proteins	# Protein Groups	Activation Type	Modifications	IonScore	Exp Value	Δ Score	Rank	Identity High	Homology Threshold	Charge	m/z [Da]	ΔM [ppm]	Ions Matched	Spectrum File
	High	TFQGPPHGIQVER	Q6PSM7;Q71N62;Q29VE5;Q8HT56;D6C635;Q9TKH0;A0ZQX9;Q31828;Q8HUZ7;Q32857;P94075;P92263;A5X4G7;P94041;P94071;Q31669;Q37357;A0PDA4;Q95EN1;Q32183;P94074;D8V9A7;Q6LA00;D8V9E6;P28380;P25830;Q31982;Q95634;Q8WIH0;Q8WJK2;Q6JXQ9;Q6Y2Z1;Q5KTY1;A4F2T3;C7A5Y1;E0WE73;Q9BA14;O98545;Q32072;Q9GHU3;Q9MV63;Q6YLP3;Q4VI77;Q9BAN9;Q9T2E2;Q6L9X2;Q6VW49;Q85ZK8;A1X8A0;D6MYK4;Q95637;Q9XQL8;Q5I998;Q29U68;Q15KA0;Q9TKH6;P94030;…	19129	92	CID		93.24	1.87295e-06		5	55		1	1465.73	-14.0257	12/139	pps_Medicago_trypsin_rep2.mgf
	High	DITxGFVDLLR	P94071	3	1	CID	X4(I)	88.83	4.75698e-06	0	1	55		1	1261.71	-3.40016	14/97	pps_Medicago_trypsin_rep2.mgf
	High	DITxGFVDLLR	P94071	3	1	CID	X4(L)	88.83	4.75698e-06		10	55		1	1261.71	-3.40016	14/97	pps_Medicago_trypsin_rep2.mgf
	High	DITxGFVDLLRDDFIEK	P94071	3	1	CID	X4(I)	64.67	0.000964262	0	1	54		1	2009.04	-9.60224	13/171	pps_Medicago_trypsin_rep2.mgf
	High	DKLNKYGRPLLGcTIKPK	B8YGX4;Q6PSM7;Q71N62;Q29VE5;Q8HT56;Q9TKH0;A0ZQX9;Q31828;Q8HUZ7;Q33620;Q32857;P94075;P92263;Q7YKW5;A5X4G7;P94041;P94071;Q31669;Q36637;Q37357;A0PDA4;Q95EN1;P94074;D8V9A7;Q6LA00;D8V9E6;Q9XQP7;D0F109;Q5DK06;O98549;P28380;P25830;Q6JXQ9;Q6Y2Z1;Q5KTY1;A4F2T3;E0WE73;Q9BA14;Q32072;Q9GHU3;Q6YLP3;Q4VI77;Q9BAN9;Q6L9X2;Q6VW49;Q95637;Q9XQL8;Q5I998;Q15KA0;Q9TKH6;P94030;C6FJV2;C0J369;Q8WHH7;Q9XQA2;A2VA83;D2KUU0;…	21788	84	CID	C13(Carbamidomethyl)	62.44	0.00212503		6	55		1	2101.15	-22.1	17/198	pps_Medicago_trypsin_rep2.mgf
	Medium	DITxGFVDLLRDDFIEKDR	P94071	3	1	CID	X4(I)	45.34	0.0812885		3	54		1	2280.17	-5.64049	16/195	pps_Medicago_trypsin_rep2.mgf
	Low	LGLSAKNYGR	B8YGX4;Q6PSM7;Q71N62;Q29VE5;Q8HT56;Q9TKH0;A0ZQX9;Q31828;Q8HUZ7;P93987;Q33620;Q32857;P94075;P92263;Q7YKW5;A5X4G7;Q8HDA1;P94041;P94071;Q31669;B7P0F0;Q36637;Q37357;A0PDA4;Q95EN1;Q6Y2Z6;Q32183;P94074;D8V9A7;Q6LA00;D8V9E6;Q9XQP7;A7VJY7;Q5DK06;O98549;P25830;Q31982;Q95634;Q8WIH0;Q8WJK2;Q6JXQ9;A4F2T3;E0WE73;Q9BA14;O98545;Q32072;Q9GHU3;Q9MV63;Q4VI77;Q9BAN9;A1X8A0;Q95637;Q9XQL8;Q29U68;Q15KA0;Q9TKH6;P94030;…	22994	93	CID		33.03	1.85783		5	55	35	1	1078.57	-31.4411	6/86	pps_Medicago_trypsin_rep2.mgf
	Low	VALEAcVKAR	Q8HT56;Q95CD5;D6C635;Q9TKH0;A0ZQX9;Q31828;Q8HUZ7;P93987;Q33620;Q32857;P94075;P92263;Q7YKW5;A5X4G7;Q8HDA1;P94041;P94071	1163	17	CID	C6(Carbamidomethyl)	29.15	3.93357		4	55	41	1	1116.55	-60.2348	10/82	pps_Medicago_trypsin_rep2.mgf
	Low	YGRPLLGcTIKPK	B8YGX4;Q6PSM7;Q71N62;Q29VE5;Q8HT56;Q9TKH0;A0ZQX9;Q31828;Q8HUZ7;Q33620;Q32857;P94075;P92263;Q7YKW5;A5X4G7;P94041;P94071;Q31669;Q36637;Q37357;A0PDA4;Q95EN1;P94074;D8V9A7;Q6LA00;D8V9E6;Q9XQP7;D0F109;Q5DK06;O98549;P28380;P25830;Q6JXQ9;Q6Y2Z1;Q5KTY1;A4F2T3;C7A5Y1;E0WE73;Q9BA14;O98545;Q32072;Q9GHU3;Q6YLP3;Q4VI77;Q9BAN9;Q6L9X2;Q6VW49;Q95637;Q9XQL8;Q5I998;Q15KA0;Q9TKH6;P94030;C6FJV2;C0J369;Q8WHH7;Q9XQA2;…	21992	87	CID	C8(Carbamidomethyl)	22.54	22.2989		7	56	36	1	1502.81	-29.841	9/120	pps_Medicago_trypsin_rep2.mgf
	Low	AVYEcLR	B8YGX4;Q71N62;Q29VE5;Q8HT56;D6C635;A0ZQX9;Q31828;P93987;Q33620;P94075;P92263;A5X4G7;Q8HDA1;P94041;P94071;Q31669;B7P0F0;Q36637;Q37357;A0PDA4;Q95EN1;Q6Y2Z6;P94074;D8V9A7;D8V9E6;Q8HUY5;Q9XQP7;Q5DK06;Q6YLP8;O98549;P28380;P25830;Q31982;Q95634;Q8WIH0;Q8WJK2;Q6JXQ9;Q6Y2Z1;Q5KTY1;A4F2T3;C7A5Y1;E0WE73;Q9BA14;O98545;Q32072;Q9GHU3;Q6YLP3;Q9BAN9;Q6VW49;A1X8A0;Q95637;Q9XQL8;Q5I998;Q29U68;Q15KA0;C6FJV2;C0J369;…	20825	91	CID	C5(Carbamidomethyl)	15.62	71.9499		4	54	28	1	910.421	-26.4331	4/51	pps_Medicago_trypsin_rep2.mgf
	Low	DITxGFVDLLRDDFIEK	P94071	3	1	CID	X4(N)	11.21	191.929		5	54	26	1	2010.03	7.33755	8/171	pps_Medicago_trypsin_rep2.mgf
A0PDA4	21.03	10	10	447	49.7109	6.58057	163.803	Ribulose 1,5 biphosphate carboxylase (Fragment) OS=Gnidia galpinii GN=rbcL PE=3 SV=1 - [A0PDA4_9ROSI]
	Confidence Icon	Sequence	Protein Accessions	# Proteins	# Protein Groups	Activation Type	Modifications	IonScore	Exp Value	Δ Score	Rank	Identity High	Homology Threshold	Charge	m/z [Da]	ΔM [ppm]	Ions Matched	Spectrum File
	High	TFQGPPHGIQVER	Q6PSM7;Q71N62;Q29VE5;Q8HT56;D6C635;Q9TKH0;A0ZQX9;Q31828;Q8HUZ7;Q32857;P94075;P92263;A5X4G7;P94041;P94071;Q31669;Q37357;A0PDA4;Q95EN1;Q32183;P94074;D8V9A7;Q6LA00;D8V9E6;P28380;P25830;Q31982;Q95634;Q8WIH0;Q8WJK2;Q6JXQ9;Q6Y2Z1;Q5KTY1;A4F2T3;C7A5Y1;E0WE73;Q9BA14;O98545;Q32072;Q9GHU3;Q9MV63;Q6YLP3;Q4VI77;Q9BAN9;Q9T2E2;Q6L9X2;Q6VW49;Q85ZK8;A1X8A0;D6MYK4;Q95637;Q9XQL8;Q5I998;Q29U68;Q15KA0;Q9TKH6;P94030;…	19129	92	CID		93.24	1.87295e-06		5	55		1	1465.73	-14.0257	12/139	pps_Medicago_trypsin_rep2.mgf
	High	DITLGFVDLLR	Q6PSM7;Q29VE5;Q8HT56;D6C635;Q9TKH0;A0ZQX9;Q31828;P93987;Q33620;Q32857;P94075;P92263;Q7YKW5;A5X4G7;P94041;Q31669;B7P0F0;A0PDA4;Q6Y2Z6;Q32183;P94074;D8V9A7;D8V9E6;Q8HUY5;Q9XQP7;A7VJY7;Q5DK06;O98549;Q95E64;P28380;Q95634;Q6Y2Z1;A4F2T3;C7A5Y1;O98545;Q32072;Q85ZK8;Q95637;Q5I998;Q15KA0;Q9TKH6;P94030;A2VA83;O03636;Q9GCX8;Q5I972;A1X2K2;Q8MCW5;C7AF24;Q32313;Q5I9A0;Q7YLH0;A1XBZ1;O78520;Q5J9S0;Q29VE8;Q7I250;…	5330	60	CID		88.83	4.75698e-06		5	55		1	1261.71	-3.40016	14/97	pps_Medicago_trypsin_rep2.mgf
	High	DITLGFVDLLRDDFIEK	Q6PSM7;Q29VE5;Q9TKH0;A0ZQX9;P93987;Q32857;A5X4G7;P94041;B7P0F0;A0PDA4;Q32183;D8V9A7;D8V9E6;Q9XQP7;Q5DK06;Q95E64;P28380;C7A5Y1;O98545;Q32072;Q5I998;P94030;A2VA83;Q5I972;Q8MCW5;Q5I9A0;Q7YLH0;A1XBZ1;O78520;Q5J9S0;Q29VE8;Q7I250;Q7YLH5	3135	33	CID		64.67	0.000964262		5	54		1	2009.04	-9.60224	13/171	pps_Medicago_trypsin_rep2.mgf
	High	DKLNKYGRPLLGcTIKPK	B8YGX4;Q6PSM7;Q71N62;Q29VE5;Q8HT56;Q9TKH0;A0ZQX9;Q31828;Q8HUZ7;Q33620;Q32857;P94075;P92263;Q7YKW5;A5X4G7;P94041;P94071;Q31669;Q36637;Q37357;A0PDA4;Q95EN1;P94074;D8V9A7;Q6LA00;D8V9E6;Q9XQP7;D0F109;Q5DK06;O98549;P28380;P25830;Q6JXQ9;Q6Y2Z1;Q5KTY1;A4F2T3;E0WE73;Q9BA14;Q32072;Q9GHU3;Q6YLP3;Q4VI77;Q9BAN9;Q6L9X2;Q6VW49;Q95637;Q9XQL8;Q5I998;Q15KA0;Q9TKH6;P94030;C6FJV2;C0J369;Q8WHH7;Q9XQA2;A2VA83;D2KUU0;…	21788	84	CID	C13(Carbamidomethyl)	62.44	0.00212503		6	55		1	2101.15	-22.1	17/198	pps_Medicago_trypsin_rep2.mgf
	Medium	DITLGFVDLLRDDFIEKDR	Q6PSM7;Q29VE5;Q9TKH0;A0ZQX9;P93987;Q32857;A5X4G7;P94041;B7P0F0;A0PDA4;Q32183;D8V9A7;D8V9E6;Q9XQP7;Q5DK06;Q95E64;P28380;C7A5Y1;O98545;Q32072;Q5I998;P94030;A2VA83;Q5I972;Q8MCW5;Q5I9A0;A1XBZ1;O78520;Q5J9S0;Q29VE8;Q7I250;Q7YLH5	3119	32	CID		45.34	0.0812885		6	54		1	2280.17	-5.64049	16/195	pps_Medicago_trypsin_rep2.mgf
	Low	LGLSAKNYGR	B8YGX4;Q6PSM7;Q71N62;Q29VE5;Q8HT56;Q9TKH0;A0ZQX9;Q31828;Q8HUZ7;P93987;Q33620;Q32857;P94075;P92263;Q7YKW5;A5X4G7;Q8HDA1;P94041;P94071;Q31669;B7P0F0;Q36637;Q37357;A0PDA4;Q95EN1;Q6Y2Z6;Q32183;P94074;D8V9A7;Q6LA00;D8V9E6;Q9XQP7;A7VJY7;Q5DK06;O98549;P25830;Q31982;Q95634;Q8WIH0;Q8WJK2;Q6JXQ9;A4F2T3;E0WE73;Q9BA14;O98545;Q32072;Q9GHU3;Q9MV63;Q4VI77;Q9BAN9;A1X8A0;Q95637;Q9XQL8;Q29U68;Q15KA0;Q9TKH6;P94030;…	22994	93	CID		33.03	1.85783		5	55	35	1	1078.57	-31.4411	6/86	pps_Medicago_trypsin_rep2.mgf
	Low	VALEAcVxAR	A0PDA4;Q95EN1;Q6Y2Z6;Q32183	22	4	CID	C6(Carbamidomethyl), X8(K)	29.15	3.93357		6	55	41	1	1116.55	-60.2348	10/78	pps_Medicago_trypsin_rep2.mgf
	Low	YGRPLLGcTIKPK	B8YGX4;Q6PSM7;Q71N62;Q29VE5;Q8HT56;Q9TKH0;A0ZQX9;Q31828;Q8HUZ7;Q33620;Q32857;P94075;P92263;Q7YKW5;A5X4G7;P94041;P94071;Q31669;Q36637;Q37357;A0PDA4;Q95EN1;P94074;D8V9A7;Q6LA00;D8V9E6;Q9XQP7;D0F109;Q5DK06;O98549;P28380;P25830;Q6JXQ9;Q6Y2Z1;Q5KTY1;A4F2T3;C7A5Y1;E0WE73;Q9BA14;O98545;Q32072;Q9GHU3;Q6YLP3;Q4VI77;Q9BAN9;Q6L9X2;Q6VW49;Q95637;Q9XQL8;Q5I998;Q15KA0;Q9TKH6;P94030;C6FJV2;C0J369;Q8WHH7;Q9XQA2;…	21992	87	CID	C8(Carbamidomethyl)	22.54	22.2989		7	56	36	1	1502.81	-29.841	9/120	pps_Medicago_trypsin_rep2.mgf
	Low	EATKWSPELAAAcEVWK	Q31828;A5X4G7;Q31669;A0PDA4;P28380;Q6Y2Z1;E2D4M5;A2VA83;P92447	359	9	CID	C13(Carbamidomethyl)	19.06	32.3003		3	54	33	1	1976.01	26.9607	11/183	pps_Medicago_trypsin_rep2.mgf
	Low	AVYEcLR	B8YGX4;Q71N62;Q29VE5;Q8HT56;D6C635;A0ZQX9;Q31828;P93987;Q33620;P94075;P92263;A5X4G7;Q8HDA1;P94041;P94071;Q31669;B7P0F0;Q36637;Q37357;A0PDA4;Q95EN1;Q6Y2Z6;P94074;D8V9A7;D8V9E6;Q8HUY5;Q9XQP7;Q5DK06;Q6YLP8;O98549;P28380;P25830;Q31982;Q95634;Q8WIH0;Q8WJK2;Q6JXQ9;Q6Y2Z1;Q5KTY1;A4F2T3;C7A5Y1;E0WE73;Q9BA14;O98545;Q32072;Q9GHU3;Q6YLP3;Q9BAN9;Q6VW49;A1X8A0;Q95637;Q9XQL8;Q5I998;Q29U68;Q15KA0;C6FJV2;C0J369;…	20825	91	CID	C5(Carbamidomethyl)	15.62	71.9499		4	54	28	1	910.421	-26.4331	4/51	pps_Medicago_trypsin_rep2.mgf
D8V9A7	17.26	9	9	446	49.3289	6.48096	163.803	Ribulose-1,5-bisphosphate carboxylase/oxygenase large subunit (Fragment) OS=Arachnothryx leucophylla GN=rbcL PE=3 SV=1 - [D8V9A7_9GENT]
	Confidence Icon	Sequence	Protein Accessions	# Proteins	# Protein Groups	Activation Type	Modifications	IonScore	Exp Value	Δ Score	Rank	Identity High	Homology Threshold	Charge	m/z [Da]	ΔM [ppm]	Ions Matched	Spectrum File
	High	TFQGPPHGIQVER	Q6PSM7;Q71N62;Q29VE5;Q8HT56;D6C635;Q9TKH0;A0ZQX9;Q31828;Q8HUZ7;Q32857;P94075;P92263;A5X4G7;P94041;P94071;Q31669;Q37357;A0PDA4;Q95EN1;Q32183;P94074;D8V9A7;Q6LA00;D8V9E6;P28380;P25830;Q31982;Q95634;Q8WIH0;Q8WJK2;Q6JXQ9;Q6Y2Z1;Q5KTY1;A4F2T3;C7A5Y1;E0WE73;Q9BA14;O98545;Q32072;Q9GHU3;Q9MV63;Q6YLP3;Q4VI77;Q9BAN9;Q9T2E2;Q6L9X2;Q6VW49;Q85ZK8;A1X8A0;D6MYK4;Q95637;Q9XQL8;Q5I998;Q29U68;Q15KA0;Q9TKH6;P94030;…	19129	92	CID		93.24	1.87295e-06		5	55		1	1465.73	-14.0257	12/139	pps_Medicago_trypsin_rep2.mgf
	High	DITLGFVDLLR	Q6PSM7;Q29VE5;Q8HT56;D6C635;Q9TKH0;A0ZQX9;Q31828;P93987;Q33620;Q32857;P94075;P92263;Q7YKW5;A5X4G7;P94041;Q31669;B7P0F0;A0PDA4;Q6Y2Z6;Q32183;P94074;D8V9A7;D8V9E6;Q8HUY5;Q9XQP7;A7VJY7;Q5DK06;O98549;Q95E64;P28380;Q95634;Q6Y2Z1;A4F2T3;C7A5Y1;O98545;Q32072;Q85ZK8;Q95637;Q5I998;Q15KA0;Q9TKH6;P94030;A2VA83;O03636;Q9GCX8;Q5I972;A1X2K2;Q8MCW5;C7AF24;Q32313;Q5I9A0;Q7YLH0;A1XBZ1;O78520;Q5J9S0;Q29VE8;Q7I250;…	5330	60	CID		88.83	4.75698e-06		5	55		1	1261.71	-3.40016	14/97	pps_Medicago_trypsin_rep2.mgf
	High	DITLGFVDLLRDDFIEK	Q6PSM7;Q29VE5;Q9TKH0;A0ZQX9;P93987;Q32857;A5X4G7;P94041;B7P0F0;A0PDA4;Q32183;D8V9A7;D8V9E6;Q9XQP7;Q5DK06;Q95E64;P28380;C7A5Y1;O98545;Q32072;Q5I998;P94030;A2VA83;Q5I972;Q8MCW5;Q5I9A0;Q7YLH0;A1XBZ1;O78520;Q5J9S0;Q29VE8;Q7I250;Q7YLH5	3135	33	CID		64.67	0.000964262		5	54		1	2009.04	-9.60224	13/171	pps_Medicago_trypsin_rep2.mgf
	High	DKLNKYGRPLLGcTIKPK	B8YGX4;Q6PSM7;Q71N62;Q29VE5;Q8HT56;Q9TKH0;A0ZQX9;Q31828;Q8HUZ7;Q33620;Q32857;P94075;P92263;Q7YKW5;A5X4G7;P94041;P94071;Q31669;Q36637;Q37357;A0PDA4;Q95EN1;P94074;D8V9A7;Q6LA00;D8V9E6;Q9XQP7;D0F109;Q5DK06;O98549;P28380;P25830;Q6JXQ9;Q6Y2Z1;Q5KTY1;A4F2T3;E0WE73;Q9BA14;Q32072;Q9GHU3;Q6YLP3;Q4VI77;Q9BAN9;Q6L9X2;Q6VW49;Q95637;Q9XQL8;Q5I998;Q15KA0;Q9TKH6;P94030;C6FJV2;C0J369;Q8WHH7;Q9XQA2;A2VA83;D2KUU0;…	21788	84	CID	C13(Carbamidomethyl)	62.44	0.00212503		6	55		1	2101.15	-22.1	17/198	pps_Medicago_trypsin_rep2.mgf
	Medium	DITLGFVDLLRDDFIEKDR	Q6PSM7;Q29VE5;Q9TKH0;A0ZQX9;P93987;Q32857;A5X4G7;P94041;B7P0F0;A0PDA4;Q32183;D8V9A7;D8V9E6;Q9XQP7;Q5DK06;Q95E64;P28380;C7A5Y1;O98545;Q32072;Q5I998;P94030;A2VA83;Q5I972;Q8MCW5;Q5I9A0;A1XBZ1;O78520;Q5J9S0;Q29VE8;Q7I250;Q7YLH5	3119	32	CID		45.34	0.0812885		6	54		1	2280.17	-5.64049	16/195	pps_Medicago_trypsin_rep2.mgf
	Low	LGLSAKNYGR	B8YGX4;Q6PSM7;Q71N62;Q29VE5;Q8HT56;Q9TKH0;A0ZQX9;Q31828;Q8HUZ7;P93987;Q33620;Q32857;P94075;P92263;Q7YKW5;A5X4G7;Q8HDA1;P94041;P94071;Q31669;B7P0F0;Q36637;Q37357;A0PDA4;Q95EN1;Q6Y2Z6;Q32183;P94074;D8V9A7;Q6LA00;D8V9E6;Q9XQP7;A7VJY7;Q5DK06;O98549;P25830;Q31982;Q95634;Q8WIH0;Q8WJK2;Q6JXQ9;A4F2T3;E0WE73;Q9BA14;O98545;Q32072;Q9GHU3;Q9MV63;Q4VI77;Q9BAN9;A1X8A0;Q95637;Q9XQL8;Q29U68;Q15KA0;Q9TKH6;P94030;…	22994	93	CID		33.03	1.85783		5	55	35	1	1078.57	-31.4411	6/86	pps_Medicago_trypsin_rep2.mgf
	Low	VALEAxVKAR	D8V9A7	3	1	CID	X6(C), X6(Carbamidomethyl)	29.15	3.93357		8	55	41	1	1116.55	-60.2348	10/82	pps_Medicago_trypsin_rep2.mgf
	Low	YGRPLLGcTIKPK	B8YGX4;Q6PSM7;Q71N62;Q29VE5;Q8HT56;Q9TKH0;A0ZQX9;Q31828;Q8HUZ7;Q33620;Q32857;P94075;P92263;Q7YKW5;A5X4G7;P94041;P94071;Q31669;Q36637;Q37357;A0PDA4;Q95EN1;P94074;D8V9A7;Q6LA00;D8V9E6;Q9XQP7;D0F109;Q5DK06;O98549;P28380;P25830;Q6JXQ9;Q6Y2Z1;Q5KTY1;A4F2T3;C7A5Y1;E0WE73;Q9BA14;O98545;Q32072;Q9GHU3;Q6YLP3;Q4VI77;Q9BAN9;Q6L9X2;Q6VW49;Q95637;Q9XQL8;Q5I998;Q15KA0;Q9TKH6;P94030;C6FJV2;C0J369;Q8WHH7;Q9XQA2;…	21992	87	CID	C8(Carbamidomethyl)	22.54	22.2989		7	56	36	1	1502.81	-29.841	9/120	pps_Medicago_trypsin_rep2.mgf
	Low	AVYEcLR	B8YGX4;Q71N62;Q29VE5;Q8HT56;D6C635;A0ZQX9;Q31828;P93987;Q33620;P94075;P92263;A5X4G7;Q8HDA1;P94041;P94071;Q31669;B7P0F0;Q36637;Q37357;A0PDA4;Q95EN1;Q6Y2Z6;P94074;D8V9A7;D8V9E6;Q8HUY5;Q9XQP7;Q5DK06;Q6YLP8;O98549;P28380;P25830;Q31982;Q95634;Q8WIH0;Q8WJK2;Q6JXQ9;Q6Y2Z1;Q5KTY1;A4F2T3;C7A5Y1;E0WE73;Q9BA14;O98545;Q32072;Q9GHU3;Q6YLP3;Q9BAN9;Q6VW49;A1X8A0;Q95637;Q9XQL8;Q5I998;Q29U68;Q15KA0;C6FJV2;C0J369;…	20825	91	CID	C5(Carbamidomethyl)	15.62	71.9499		4	54	28	1	910.421	-26.4331	4/51	pps_Medicago_trypsin_rep2.mgf
D8V9E6	18.2	9	9	423	46.5875	7.04932	163.803	Ribulose-1,5-bisphosphate carboxylase/oxygenase large subunit (Fragment) OS=Phyllacanthus grisebachianus GN=rbcL PE=3 SV=1 - [D8V9E6_9GENT]
	Confidence Icon	Sequence	Protein Accessions	# Proteins	# Protein Groups	Activation Type	Modifications	IonScore	Exp Value	Δ Score	Rank	Identity High	Homology Threshold	Charge	m/z [Da]	ΔM [ppm]	Ions Matched	Spectrum File
	High	TFQGPPHGIQVER	Q6PSM7;Q71N62;Q29VE5;Q8HT56;D6C635;Q9TKH0;A0ZQX9;Q31828;Q8HUZ7;Q32857;P94075;P92263;A5X4G7;P94041;P94071;Q31669;Q37357;A0PDA4;Q95EN1;Q32183;P94074;D8V9A7;Q6LA00;D8V9E6;P28380;P25830;Q31982;Q95634;Q8WIH0;Q8WJK2;Q6JXQ9;Q6Y2Z1;Q5KTY1;A4F2T3;C7A5Y1;E0WE73;Q9BA14;O98545;Q32072;Q9GHU3;Q9MV63;Q6YLP3;Q4VI77;Q9BAN9;Q9T2E2;Q6L9X2;Q6VW49;Q85ZK8;A1X8A0;D6MYK4;Q95637;Q9XQL8;Q5I998;Q29U68;Q15KA0;Q9TKH6;P94030;…	19129	92	CID		93.24	1.87295e-06		5	55		1	1465.73	-14.0257	12/139	pps_Medicago_trypsin_rep2.mgf
	High	DITLGFVDLLR	Q6PSM7;Q29VE5;Q8HT56;D6C635;Q9TKH0;A0ZQX9;Q31828;P93987;Q33620;Q32857;P94075;P92263;Q7YKW5;A5X4G7;P94041;Q31669;B7P0F0;A0PDA4;Q6Y2Z6;Q32183;P94074;D8V9A7;D8V9E6;Q8HUY5;Q9XQP7;A7VJY7;Q5DK06;O98549;Q95E64;P28380;Q95634;Q6Y2Z1;A4F2T3;C7A5Y1;O98545;Q32072;Q85ZK8;Q95637;Q5I998;Q15KA0;Q9TKH6;P94030;A2VA83;O03636;Q9GCX8;Q5I972;A1X2K2;Q8MCW5;C7AF24;Q32313;Q5I9A0;Q7YLH0;A1XBZ1;O78520;Q5J9S0;Q29VE8;Q7I250;…	5330	60	CID		88.83	4.75698e-06		5	55		1	1261.71	-3.40016	14/97	pps_Medicago_trypsin_rep2.mgf
	High	DITLGFVDLLRDDFIEK	Q6PSM7;Q29VE5;Q9TKH0;A0ZQX9;P93987;Q32857;A5X4G7;P94041;B7P0F0;A0PDA4;Q32183;D8V9A7;D8V9E6;Q9XQP7;Q5DK06;Q95E64;P28380;C7A5Y1;O98545;Q32072;Q5I998;P94030;A2VA83;Q5I972;Q8MCW5;Q5I9A0;Q7YLH0;A1XBZ1;O78520;Q5J9S0;Q29VE8;Q7I250;Q7YLH5	3135	33	CID		64.67	0.000964262		5	54		1	2009.04	-9.60224	13/171	pps_Medicago_trypsin_rep2.mgf
	High	DKLNKYGRPLLGcTIKPK	B8YGX4;Q6PSM7;Q71N62;Q29VE5;Q8HT56;Q9TKH0;A0ZQX9;Q31828;Q8HUZ7;Q33620;Q32857;P94075;P92263;Q7YKW5;A5X4G7;P94041;P94071;Q31669;Q36637;Q37357;A0PDA4;Q95EN1;P94074;D8V9A7;Q6LA00;D8V9E6;Q9XQP7;D0F109;Q5DK06;O98549;P28380;P25830;Q6JXQ9;Q6Y2Z1;Q5KTY1;A4F2T3;E0WE73;Q9BA14;Q32072;Q9GHU3;Q6YLP3;Q4VI77;Q9BAN9;Q6L9X2;Q6VW49;Q95637;Q9XQL8;Q5I998;Q15KA0;Q9TKH6;P94030;C6FJV2;C0J369;Q8WHH7;Q9XQA2;A2VA83;D2KUU0;…	21788	84	CID	C13(Carbamidomethyl)	62.44	0.00212503		6	55		1	2101.15	-22.1	17/198	pps_Medicago_trypsin_rep2.mgf
	Medium	DITLGFVDLLRDDFIEKDR	Q6PSM7;Q29VE5;Q9TKH0;A0ZQX9;P93987;Q32857;A5X4G7;P94041;B7P0F0;A0PDA4;Q32183;D8V9A7;D8V9E6;Q9XQP7;Q5DK06;Q95E64;P28380;C7A5Y1;O98545;Q32072;Q5I998;P94030;A2VA83;Q5I972;Q8MCW5;Q5I9A0;A1XBZ1;O78520;Q5J9S0;Q29VE8;Q7I250;Q7YLH5	3119	32	CID		45.34	0.0812885		6	54		1	2280.17	-5.64049	16/195	pps_Medicago_trypsin_rep2.mgf
	Low	LGLSAKNYGR	B8YGX4;Q6PSM7;Q71N62;Q29VE5;Q8HT56;Q9TKH0;A0ZQX9;Q31828;Q8HUZ7;P93987;Q33620;Q32857;P94075;P92263;Q7YKW5;A5X4G7;Q8HDA1;P94041;P94071;Q31669;B7P0F0;Q36637;Q37357;A0PDA4;Q95EN1;Q6Y2Z6;Q32183;P94074;D8V9A7;Q6LA00;D8V9E6;Q9XQP7;A7VJY7;Q5DK06;O98549;P25830;Q31982;Q95634;Q8WIH0;Q8WJK2;Q6JXQ9;A4F2T3;E0WE73;Q9BA14;O98545;Q32072;Q9GHU3;Q9MV63;Q4VI77;Q9BAN9;A1X8A0;Q95637;Q9XQL8;Q29U68;Q15KA0;Q9TKH6;P94030;…	22994	93	CID		33.03	1.85783		5	55	35	1	1078.57	-31.4411	6/86	pps_Medicago_trypsin_rep2.mgf
	Low	VALxAcVKAR	Q6LA00;D8V9E6	4	2	CID	X4(E), C6(Carbamidomethyl)	29.15	3.93357		9	55	41	1	1116.55	-60.2348	10/87	pps_Medicago_trypsin_rep2.mgf
	Low	YGRPLLGcTIKPK	B8YGX4;Q6PSM7;Q71N62;Q29VE5;Q8HT56;Q9TKH0;A0ZQX9;Q31828;Q8HUZ7;Q33620;Q32857;P94075;P92263;Q7YKW5;A5X4G7;P94041;P94071;Q31669;Q36637;Q37357;A0PDA4;Q95EN1;P94074;D8V9A7;Q6LA00;D8V9E6;Q9XQP7;D0F109;Q5DK06;O98549;P28380;P25830;Q6JXQ9;Q6Y2Z1;Q5KTY1;A4F2T3;C7A5Y1;E0WE73;Q9BA14;O98545;Q32072;Q9GHU3;Q6YLP3;Q4VI77;Q9BAN9;Q6L9X2;Q6VW49;Q95637;Q9XQL8;Q5I998;Q15KA0;Q9TKH6;P94030;C6FJV2;C0J369;Q8WHH7;Q9XQA2;…	21992	87	CID	C8(Carbamidomethyl)	22.54	22.2989		7	56	36	1	1502.81	-29.841	9/120	pps_Medicago_trypsin_rep2.mgf
	Low	AVYEcLR	B8YGX4;Q71N62;Q29VE5;Q8HT56;D6C635;A0ZQX9;Q31828;P93987;Q33620;P94075;P92263;A5X4G7;Q8HDA1;P94041;P94071;Q31669;B7P0F0;Q36637;Q37357;A0PDA4;Q95EN1;Q6Y2Z6;P94074;D8V9A7;D8V9E6;Q8HUY5;Q9XQP7;Q5DK06;Q6YLP8;O98549;P28380;P25830;Q31982;Q95634;Q8WIH0;Q8WJK2;Q6JXQ9;Q6Y2Z1;Q5KTY1;A4F2T3;C7A5Y1;E0WE73;Q9BA14;O98545;Q32072;Q9GHU3;Q6YLP3;Q9BAN9;Q6VW49;A1X8A0;Q95637;Q9XQL8;Q5I998;Q29U68;Q15KA0;C6FJV2;C0J369;…	20825	91	CID	C5(Carbamidomethyl)	15.62	71.9499		4	54	28	1	910.421	-26.4331	4/51	pps_Medicago_trypsin_rep2.mgf
Q9XQP7	14.29	8	8	469	51.879	6.53662	163.803	Ribulose-1,5-bisphosphate carboxylase, large subunit (Fragment) OS=Ixora parviflora GN=rbcL PE=3 SV=1 - [Q9XQP7_9GENT]
	Confidence Icon	Sequence	Protein Accessions	# Proteins	# Protein Groups	Activation Type	Modifications	IonScore	Exp Value	Δ Score	Rank	Identity High	Homology Threshold	Charge	m/z [Da]	ΔM [ppm]	Ions Matched	Spectrum File
	High	TFKGPPHGIQVER	Q9XQP7;D0F109	26	2	CID		93.24	1.87295e-06	0	1	55		1	1465.73	-38.8529	12/139	pps_Medicago_trypsin_rep2.mgf
	High	DITLGFVDLLR	Q6PSM7;Q29VE5;Q8HT56;D6C635;Q9TKH0;A0ZQX9;Q31828;P93987;Q33620;Q32857;P94075;P92263;Q7YKW5;A5X4G7;P94041;Q31669;B7P0F0;A0PDA4;Q6Y2Z6;Q32183;P94074;D8V9A7;D8V9E6;Q8HUY5;Q9XQP7;A7VJY7;Q5DK06;O98549;Q95E64;P28380;Q95634;Q6Y2Z1;A4F2T3;C7A5Y1;O98545;Q32072;Q85ZK8;Q95637;Q5I998;Q15KA0;Q9TKH6;P94030;A2VA83;O03636;Q9GCX8;Q5I972;A1X2K2;Q8MCW5;C7AF24;Q32313;Q5I9A0;Q7YLH0;A1XBZ1;O78520;Q5J9S0;Q29VE8;Q7I250;…	5330	60	CID		88.83	4.75698e-06		5	55		1	1261.71	-3.40016	14/97	pps_Medicago_trypsin_rep2.mgf
	High	DITLGFVDLLRDDFIEK	Q6PSM7;Q29VE5;Q9TKH0;A0ZQX9;P93987;Q32857;A5X4G7;P94041;B7P0F0;A0PDA4;Q32183;D8V9A7;D8V9E6;Q9XQP7;Q5DK06;Q95E64;P28380;C7A5Y1;O98545;Q32072;Q5I998;P94030;A2VA83;Q5I972;Q8MCW5;Q5I9A0;Q7YLH0;A1XBZ1;O78520;Q5J9S0;Q29VE8;Q7I250;Q7YLH5	3135	33	CID		64.67	0.000964262		5	54		1	2009.04	-9.60224	13/171	pps_Medicago_trypsin_rep2.mgf
	High	DKLNKYGRPLLGcTIKPK	B8YGX4;Q6PSM7;Q71N62;Q29VE5;Q8HT56;Q9TKH0;A0ZQX9;Q31828;Q8HUZ7;Q33620;Q32857;P94075;P92263;Q7YKW5;A5X4G7;P94041;P94071;Q31669;Q36637;Q37357;A0PDA4;Q95EN1;P94074;D8V9A7;Q6LA00;D8V9E6;Q9XQP7;D0F109;Q5DK06;O98549;P28380;P25830;Q6JXQ9;Q6Y2Z1;Q5KTY1;A4F2T3;E0WE73;Q9BA14;Q32072;Q9GHU3;Q6YLP3;Q4VI77;Q9BAN9;Q6L9X2;Q6VW49;Q95637;Q9XQL8;Q5I998;Q15KA0;Q9TKH6;P94030;C6FJV2;C0J369;Q8WHH7;Q9XQA2;A2VA83;D2KUU0;…	21788	84	CID	C13(Carbamidomethyl)	62.44	0.00212503		6	55		1	2101.15	-22.1	17/198	pps_Medicago_trypsin_rep2.mgf
	Medium	DITLGFVDLLRDDFIEKDR	Q6PSM7;Q29VE5;Q9TKH0;A0ZQX9;P93987;Q32857;A5X4G7;P94041;B7P0F0;A0PDA4;Q32183;D8V9A7;D8V9E6;Q9XQP7;Q5DK06;Q95E64;P28380;C7A5Y1;O98545;Q32072;Q5I998;P94030;A2VA83;Q5I972;Q8MCW5;Q5I9A0;A1XBZ1;O78520;Q5J9S0;Q29VE8;Q7I250;Q7YLH5	3119	32	CID		45.34	0.0812885		6	54		1	2280.17	-5.64049	16/195	pps_Medicago_trypsin_rep2.mgf
	Low	LGLSAKNYGR	B8YGX4;Q6PSM7;Q71N62;Q29VE5;Q8HT56;Q9TKH0;A0ZQX9;Q31828;Q8HUZ7;P93987;Q33620;Q32857;P94075;P92263;Q7YKW5;A5X4G7;Q8HDA1;P94041;P94071;Q31669;B7P0F0;Q36637;Q37357;A0PDA4;Q95EN1;Q6Y2Z6;Q32183;P94074;D8V9A7;Q6LA00;D8V9E6;Q9XQP7;A7VJY7;Q5DK06;O98549;P25830;Q31982;Q95634;Q8WIH0;Q8WJK2;Q6JXQ9;A4F2T3;E0WE73;Q9BA14;O98545;Q32072;Q9GHU3;Q9MV63;Q4VI77;Q9BAN9;A1X8A0;Q95637;Q9XQL8;Q29U68;Q15KA0;Q9TKH6;P94030;…	22994	93	CID		33.03	1.85783		5	55	35	1	1078.57	-31.4411	6/86	pps_Medicago_trypsin_rep2.mgf
	Low	YGRPLLGcTIKPK	B8YGX4;Q6PSM7;Q71N62;Q29VE5;Q8HT56;Q9TKH0;A0ZQX9;Q31828;Q8HUZ7;Q33620;Q32857;P94075;P92263;Q7YKW5;A5X4G7;P94041;P94071;Q31669;Q36637;Q37357;A0PDA4;Q95EN1;P94074;D8V9A7;Q6LA00;D8V9E6;Q9XQP7;D0F109;Q5DK06;O98549;P28380;P25830;Q6JXQ9;Q6Y2Z1;Q5KTY1;A4F2T3;C7A5Y1;E0WE73;Q9BA14;O98545;Q32072;Q9GHU3;Q6YLP3;Q4VI77;Q9BAN9;Q6L9X2;Q6VW49;Q95637;Q9XQL8;Q5I998;Q15KA0;Q9TKH6;P94030;C6FJV2;C0J369;Q8WHH7;Q9XQA2;…	21992	87	CID	C8(Carbamidomethyl)	22.54	22.2989		7	56	36	1	1502.81	-29.841	9/120	pps_Medicago_trypsin_rep2.mgf
	Low	AVYEcLR	B8YGX4;Q71N62;Q29VE5;Q8HT56;D6C635;A0ZQX9;Q31828;P93987;Q33620;P94075;P92263;A5X4G7;Q8HDA1;P94041;P94071;Q31669;B7P0F0;Q36637;Q37357;A0PDA4;Q95EN1;Q6Y2Z6;P94074;D8V9A7;D8V9E6;Q8HUY5;Q9XQP7;Q5DK06;Q6YLP8;O98549;P28380;P25830;Q31982;Q95634;Q8WIH0;Q8WJK2;Q6JXQ9;Q6Y2Z1;Q5KTY1;A4F2T3;C7A5Y1;E0WE73;Q9BA14;O98545;Q32072;Q9GHU3;Q6YLP3;Q9BAN9;Q6VW49;A1X8A0;Q95637;Q9XQL8;Q5I998;Q29U68;Q15KA0;C6FJV2;C0J369;…	20825	91	CID	C5(Carbamidomethyl)	15.62	71.9499		4	54	28	1	910.421	-26.4331	4/51	pps_Medicago_trypsin_rep2.mgf
Q5DK06	14.16	8	8	473	52.5922	6.62451	163.803	Ribulose-1,5-bisphosphate carboxylase/oxygenase large subunit (Fragment) OS=Duguetia confusa GN=rbcl PE=3 SV=1 - [Q5DK06_9MAGN]
	Confidence Icon	Sequence	Protein Accessions	# Proteins	# Protein Groups	Activation Type	Modifications	IonScore	Exp Value	Δ Score	Rank	Identity High	Homology Threshold	Charge	m/z [Da]	ΔM [ppm]	Ions Matched	Spectrum File
	High	TFxGPPHGIQVER	Q36637;A7VJY7;Q5DK06;Q6YLP8	15	4	CID	X3(K)	93.24	1.87295e-06		2	55		1	1465.73	-38.8529	12/125	pps_Medicago_trypsin_rep2.mgf
	High	DITLGFVDLLR	Q6PSM7;Q29VE5;Q8HT56;D6C635;Q9TKH0;A0ZQX9;Q31828;P93987;Q33620;Q32857;P94075;P92263;Q7YKW5;A5X4G7;P94041;Q31669;B7P0F0;A0PDA4;Q6Y2Z6;Q32183;P94074;D8V9A7;D8V9E6;Q8HUY5;Q9XQP7;A7VJY7;Q5DK06;O98549;Q95E64;P28380;Q95634;Q6Y2Z1;A4F2T3;C7A5Y1;O98545;Q32072;Q85ZK8;Q95637;Q5I998;Q15KA0;Q9TKH6;P94030;A2VA83;O03636;Q9GCX8;Q5I972;A1X2K2;Q8MCW5;C7AF24;Q32313;Q5I9A0;Q7YLH0;A1XBZ1;O78520;Q5J9S0;Q29VE8;Q7I250;…	5330	60	CID		88.83	4.75698e-06		5	55		1	1261.71	-3.40016	14/97	pps_Medicago_trypsin_rep2.mgf
	High	DITLGFVDLLRDDFIEK	Q6PSM7;Q29VE5;Q9TKH0;A0ZQX9;P93987;Q32857;A5X4G7;P94041;B7P0F0;A0PDA4;Q32183;D8V9A7;D8V9E6;Q9XQP7;Q5DK06;Q95E64;P28380;C7A5Y1;O98545;Q32072;Q5I998;P94030;A2VA83;Q5I972;Q8MCW5;Q5I9A0;Q7YLH0;A1XBZ1;O78520;Q5J9S0;Q29VE8;Q7I250;Q7YLH5	3135	33	CID		64.67	0.000964262		5	54		1	2009.04	-9.60224	13/171	pps_Medicago_trypsin_rep2.mgf
	High	DKLNKYGRPLLGcTIKPK	B8YGX4;Q6PSM7;Q71N62;Q29VE5;Q8HT56;Q9TKH0;A0ZQX9;Q31828;Q8HUZ7;Q33620;Q32857;P94075;P92263;Q7YKW5;A5X4G7;P94041;P94071;Q31669;Q36637;Q37357;A0PDA4;Q95EN1;P94074;D8V9A7;Q6LA00;D8V9E6;Q9XQP7;D0F109;Q5DK06;O98549;P28380;P25830;Q6JXQ9;Q6Y2Z1;Q5KTY1;A4F2T3;E0WE73;Q9BA14;Q32072;Q9GHU3;Q6YLP3;Q4VI77;Q9BAN9;Q6L9X2;Q6VW49;Q95637;Q9XQL8;Q5I998;Q15KA0;Q9TKH6;P94030;C6FJV2;C0J369;Q8WHH7;Q9XQA2;A2VA83;D2KUU0;…	21788	84	CID	C13(Carbamidomethyl)	62.44	0.00212503		6	55		1	2101.15	-22.1	17/198	pps_Medicago_trypsin_rep2.mgf
	Medium	DITLGFVDLLRDDFIEKDR	Q6PSM7;Q29VE5;Q9TKH0;A0ZQX9;P93987;Q32857;A5X4G7;P94041;B7P0F0;A0PDA4;Q32183;D8V9A7;D8V9E6;Q9XQP7;Q5DK06;Q95E64;P28380;C7A5Y1;O98545;Q32072;Q5I998;P94030;A2VA83;Q5I972;Q8MCW5;Q5I9A0;A1XBZ1;O78520;Q5J9S0;Q29VE8;Q7I250;Q7YLH5	3119	32	CID		45.34	0.0812885		6	54		1	2280.17	-5.64049	16/195	pps_Medicago_trypsin_rep2.mgf
	Low	LGLSAKNYGR	B8YGX4;Q6PSM7;Q71N62;Q29VE5;Q8HT56;Q9TKH0;A0ZQX9;Q31828;Q8HUZ7;P93987;Q33620;Q32857;P94075;P92263;Q7YKW5;A5X4G7;Q8HDA1;P94041;P94071;Q31669;B7P0F0;Q36637;Q37357;A0PDA4;Q95EN1;Q6Y2Z6;Q32183;P94074;D8V9A7;Q6LA00;D8V9E6;Q9XQP7;A7VJY7;Q5DK06;O98549;P25830;Q31982;Q95634;Q8WIH0;Q8WJK2;Q6JXQ9;A4F2T3;E0WE73;Q9BA14;O98545;Q32072;Q9GHU3;Q9MV63;Q4VI77;Q9BAN9;A1X8A0;Q95637;Q9XQL8;Q29U68;Q15KA0;Q9TKH6;P94030;…	22994	93	CID		33.03	1.85783		5	55	35	1	1078.57	-31.4411	6/86	pps_Medicago_trypsin_rep2.mgf
	Low	YGRPLLGcTIKPK	B8YGX4;Q6PSM7;Q71N62;Q29VE5;Q8HT56;Q9TKH0;A0ZQX9;Q31828;Q8HUZ7;Q33620;Q32857;P94075;P92263;Q7YKW5;A5X4G7;P94041;P94071;Q31669;Q36637;Q37357;A0PDA4;Q95EN1;P94074;D8V9A7;Q6LA00;D8V9E6;Q9XQP7;D0F109;Q5DK06;O98549;P28380;P25830;Q6JXQ9;Q6Y2Z1;Q5KTY1;A4F2T3;C7A5Y1;E0WE73;Q9BA14;O98545;Q32072;Q9GHU3;Q6YLP3;Q4VI77;Q9BAN9;Q6L9X2;Q6VW49;Q95637;Q9XQL8;Q5I998;Q15KA0;Q9TKH6;P94030;C6FJV2;C0J369;Q8WHH7;Q9XQA2;…	21992	87	CID	C8(Carbamidomethyl)	22.54	22.2989		7	56	36	1	1502.81	-29.841	9/120	pps_Medicago_trypsin_rep2.mgf
	Low	AVYEcLR	B8YGX4;Q71N62;Q29VE5;Q8HT56;D6C635;A0ZQX9;Q31828;P93987;Q33620;P94075;P92263;A5X4G7;Q8HDA1;P94041;P94071;Q31669;B7P0F0;Q36637;Q37357;A0PDA4;Q95EN1;Q6Y2Z6;P94074;D8V9A7;D8V9E6;Q8HUY5;Q9XQP7;Q5DK06;Q6YLP8;O98549;P28380;P25830;Q31982;Q95634;Q8WIH0;Q8WJK2;Q6JXQ9;Q6Y2Z1;Q5KTY1;A4F2T3;C7A5Y1;E0WE73;Q9BA14;O98545;Q32072;Q9GHU3;Q6YLP3;Q9BAN9;Q6VW49;A1X8A0;Q95637;Q9XQL8;Q5I998;Q29U68;Q15KA0;C6FJV2;C0J369;…	20825	91	CID	C5(Carbamidomethyl)	15.62	71.9499		4	54	28	1	910.421	-26.4331	4/51	pps_Medicago_trypsin_rep2.mgf
P28380	18.3	9	9	459	50.733	6.63916	163.803	Ribulose bisphosphate carboxylase large chain (Fragment) OS=Apium graveolens GN=rbcL PE=3 SV=1 - [RBL_APIGR]
	Confidence Icon	Sequence	Protein Accessions	# Proteins	# Protein Groups	Activation Type	Modifications	IonScore	Exp Value	Δ Score	Rank	Identity High	Homology Threshold	Charge	m/z [Da]	ΔM [ppm]	Ions Matched	Spectrum File
	High	TFQGPPHGIQVER	Q6PSM7;Q71N62;Q29VE5;Q8HT56;D6C635;Q9TKH0;A0ZQX9;Q31828;Q8HUZ7;Q32857;P94075;P92263;A5X4G7;P94041;P94071;Q31669;Q37357;A0PDA4;Q95EN1;Q32183;P94074;D8V9A7;Q6LA00;D8V9E6;P28380;P25830;Q31982;Q95634;Q8WIH0;Q8WJK2;Q6JXQ9;Q6Y2Z1;Q5KTY1;A4F2T3;C7A5Y1;E0WE73;Q9BA14;O98545;Q32072;Q9GHU3;Q9MV63;Q6YLP3;Q4VI77;Q9BAN9;Q9T2E2;Q6L9X2;Q6VW49;Q85ZK8;A1X8A0;D6MYK4;Q95637;Q9XQL8;Q5I998;Q29U68;Q15KA0;Q9TKH6;P94030;…	19129	92	CID		93.24	1.87295e-06		5	55		1	1465.73	-14.0257	12/139	pps_Medicago_trypsin_rep2.mgf
	High	DITLGFVDLLR	Q6PSM7;Q29VE5;Q8HT56;D6C635;Q9TKH0;A0ZQX9;Q31828;P93987;Q33620;Q32857;P94075;P92263;Q7YKW5;A5X4G7;P94041;Q31669;B7P0F0;A0PDA4;Q6Y2Z6;Q32183;P94074;D8V9A7;D8V9E6;Q8HUY5;Q9XQP7;A7VJY7;Q5DK06;O98549;Q95E64;P28380;Q95634;Q6Y2Z1;A4F2T3;C7A5Y1;O98545;Q32072;Q85ZK8;Q95637;Q5I998;Q15KA0;Q9TKH6;P94030;A2VA83;O03636;Q9GCX8;Q5I972;A1X2K2;Q8MCW5;C7AF24;Q32313;Q5I9A0;Q7YLH0;A1XBZ1;O78520;Q5J9S0;Q29VE8;Q7I250;…	5330	60	CID		88.83	4.75698e-06		5	55		1	1261.71	-3.40016	14/97	pps_Medicago_trypsin_rep2.mgf
	High	DITLGFVDLLRDDFIEK	Q6PSM7;Q29VE5;Q9TKH0;A0ZQX9;P93987;Q32857;A5X4G7;P94041;B7P0F0;A0PDA4;Q32183;D8V9A7;D8V9E6;Q9XQP7;Q5DK06;Q95E64;P28380;C7A5Y1;O98545;Q32072;Q5I998;P94030;A2VA83;Q5I972;Q8MCW5;Q5I9A0;Q7YLH0;A1XBZ1;O78520;Q5J9S0;Q29VE8;Q7I250;Q7YLH5	3135	33	CID		64.67	0.000964262		5	54		1	2009.04	-9.60224	13/171	pps_Medicago_trypsin_rep2.mgf
	High	DKLNKYGRPLLGcTIKPK	B8YGX4;Q6PSM7;Q71N62;Q29VE5;Q8HT56;Q9TKH0;A0ZQX9;Q31828;Q8HUZ7;Q33620;Q32857;P94075;P92263;Q7YKW5;A5X4G7;P94041;P94071;Q31669;Q36637;Q37357;A0PDA4;Q95EN1;P94074;D8V9A7;Q6LA00;D8V9E6;Q9XQP7;D0F109;Q5DK06;O98549;P28380;P25830;Q6JXQ9;Q6Y2Z1;Q5KTY1;A4F2T3;E0WE73;Q9BA14;Q32072;Q9GHU3;Q6YLP3;Q4VI77;Q9BAN9;Q6L9X2;Q6VW49;Q95637;Q9XQL8;Q5I998;Q15KA0;Q9TKH6;P94030;C6FJV2;C0J369;Q8WHH7;Q9XQA2;A2VA83;D2KUU0;…	21788	84	CID	C13(Carbamidomethyl)	62.44	0.00212503		6	55		1	2101.15	-22.1	17/198	pps_Medicago_trypsin_rep2.mgf
	Medium	DITLGFVDLLRDDFIEKDR	Q6PSM7;Q29VE5;Q9TKH0;A0ZQX9;P93987;Q32857;A5X4G7;P94041;B7P0F0;A0PDA4;Q32183;D8V9A7;D8V9E6;Q9XQP7;Q5DK06;Q95E64;P28380;C7A5Y1;O98545;Q32072;Q5I998;P94030;A2VA83;Q5I972;Q8MCW5;Q5I9A0;A1XBZ1;O78520;Q5J9S0;Q29VE8;Q7I250;Q7YLH5	3119	32	CID		45.34	0.0812885		6	54		1	2280.17	-5.64049	16/195	pps_Medicago_trypsin_rep2.mgf
	Low	LGLSAxNYGR	P28380;Q32313;Q5I9A0;Q6PZ84	13	4	CID	X6(K)	33.03	1.85783		9	55	35	1	1078.57	-31.4411	6/84	pps_Medicago_trypsin_rep2.mgf
	Low	YGRPLLGcTIKPK	B8YGX4;Q6PSM7;Q71N62;Q29VE5;Q8HT56;Q9TKH0;A0ZQX9;Q31828;Q8HUZ7;Q33620;Q32857;P94075;P92263;Q7YKW5;A5X4G7;P94041;P94071;Q31669;Q36637;Q37357;A0PDA4;Q95EN1;P94074;D8V9A7;Q6LA00;D8V9E6;Q9XQP7;D0F109;Q5DK06;O98549;P28380;P25830;Q6JXQ9;Q6Y2Z1;Q5KTY1;A4F2T3;C7A5Y1;E0WE73;Q9BA14;O98545;Q32072;Q9GHU3;Q6YLP3;Q4VI77;Q9BAN9;Q6L9X2;Q6VW49;Q95637;Q9XQL8;Q5I998;Q15KA0;Q9TKH6;P94030;C6FJV2;C0J369;Q8WHH7;Q9XQA2;…	21992	87	CID	C8(Carbamidomethyl)	22.54	22.2989		7	56	36	1	1502.81	-29.841	9/120	pps_Medicago_trypsin_rep2.mgf
	Low	EATKWSPELAAAcEVWK	Q31828;A5X4G7;Q31669;A0PDA4;P28380;Q6Y2Z1;E2D4M5;A2VA83;P92447	359	9	CID	C13(Carbamidomethyl)	19.06	32.3003		3	54	33	1	1976.01	26.9607	11/183	pps_Medicago_trypsin_rep2.mgf
	Low	AVYEcLR	B8YGX4;Q71N62;Q29VE5;Q8HT56;D6C635;A0ZQX9;Q31828;P93987;Q33620;P94075;P92263;A5X4G7;Q8HDA1;P94041;P94071;Q31669;B7P0F0;Q36637;Q37357;A0PDA4;Q95EN1;Q6Y2Z6;P94074;D8V9A7;D8V9E6;Q8HUY5;Q9XQP7;Q5DK06;Q6YLP8;O98549;P28380;P25830;Q31982;Q95634;Q8WIH0;Q8WJK2;Q6JXQ9;Q6Y2Z1;Q5KTY1;A4F2T3;C7A5Y1;E0WE73;Q9BA14;O98545;Q32072;Q9GHU3;Q6YLP3;Q9BAN9;Q6VW49;A1X8A0;Q95637;Q9XQL8;Q5I998;Q29U68;Q15KA0;C6FJV2;C0J369;…	20825	91	CID	C5(Carbamidomethyl)	15.62	71.9499		4	54	28	1	910.421	-26.4331	4/51	pps_Medicago_trypsin_rep2.mgf
A4F2T3	14.92	8	8	449	49.6532	7.59131	163.803	Ribulose bisphosphate carboxylase oxygenase large subunit (Fragment) OS=Drosera tokaiensis GN=rbcL PE=3 SV=1 - [A4F2T3_9CARY]
	Confidence Icon	Sequence	Protein Accessions	# Proteins	# Protein Groups	Activation Type	Modifications	IonScore	Exp Value	Δ Score	Rank	Identity High	Homology Threshold	Charge	m/z [Da]	ΔM [ppm]	Ions Matched	Spectrum File
	High	TFQGPPHGIQVER	Q6PSM7;Q71N62;Q29VE5;Q8HT56;D6C635;Q9TKH0;A0ZQX9;Q31828;Q8HUZ7;Q32857;P94075;P92263;A5X4G7;P94041;P94071;Q31669;Q37357;A0PDA4;Q95EN1;Q32183;P94074;D8V9A7;Q6LA00;D8V9E6;P28380;P25830;Q31982;Q95634;Q8WIH0;Q8WJK2;Q6JXQ9;Q6Y2Z1;Q5KTY1;A4F2T3;C7A5Y1;E0WE73;Q9BA14;O98545;Q32072;Q9GHU3;Q9MV63;Q6YLP3;Q4VI77;Q9BAN9;Q9T2E2;Q6L9X2;Q6VW49;Q85ZK8;A1X8A0;D6MYK4;Q95637;Q9XQL8;Q5I998;Q29U68;Q15KA0;Q9TKH6;P94030;…	19129	92	CID		93.24	1.87295e-06		5	55		1	1465.73	-14.0257	12/139	pps_Medicago_trypsin_rep2.mgf
	High	DITLGFVDLLR	Q6PSM7;Q29VE5;Q8HT56;D6C635;Q9TKH0;A0ZQX9;Q31828;P93987;Q33620;Q32857;P94075;P92263;Q7YKW5;A5X4G7;P94041;Q31669;B7P0F0;A0PDA4;Q6Y2Z6;Q32183;P94074;D8V9A7;D8V9E6;Q8HUY5;Q9XQP7;A7VJY7;Q5DK06;O98549;Q95E64;P28380;Q95634;Q6Y2Z1;A4F2T3;C7A5Y1;O98545;Q32072;Q85ZK8;Q95637;Q5I998;Q15KA0;Q9TKH6;P94030;A2VA83;O03636;Q9GCX8;Q5I972;A1X2K2;Q8MCW5;C7AF24;Q32313;Q5I9A0;Q7YLH0;A1XBZ1;O78520;Q5J9S0;Q29VE8;Q7I250;…	5330	60	CID		88.83	4.75698e-06		5	55		1	1261.71	-3.40016	14/97	pps_Medicago_trypsin_rep2.mgf
	High	DITLGFVDLLRDDFIxK	Q8HT56;A4F2T3	8	2	CID	X16(E)	64.67	0.000964262		6	54		1	2009.04	-9.60224	13/168	pps_Medicago_trypsin_rep2.mgf
	High	DKLNKYGRPLLGcTIKPK	B8YGX4;Q6PSM7;Q71N62;Q29VE5;Q8HT56;Q9TKH0;A0ZQX9;Q31828;Q8HUZ7;Q33620;Q32857;P94075;P92263;Q7YKW5;A5X4G7;P94041;P94071;Q31669;Q36637;Q37357;A0PDA4;Q95EN1;P94074;D8V9A7;Q6LA00;D8V9E6;Q9XQP7;D0F109;Q5DK06;O98549;P28380;P25830;Q6JXQ9;Q6Y2Z1;Q5KTY1;A4F2T3;E0WE73;Q9BA14;Q32072;Q9GHU3;Q6YLP3;Q4VI77;Q9BAN9;Q6L9X2;Q6VW49;Q95637;Q9XQL8;Q5I998;Q15KA0;Q9TKH6;P94030;C6FJV2;C0J369;Q8WHH7;Q9XQA2;A2VA83;D2KUU0;…	21788	84	CID	C13(Carbamidomethyl)	62.44	0.00212503		6	55		1	2101.15	-22.1	17/198	pps_Medicago_trypsin_rep2.mgf
	Medium	DITLGFVDLLRDDFIxKDR	A4F2T3	7	1	CID	X16(E)	45.34	0.0812885		8	54		1	2280.17	-5.64049	16/195	pps_Medicago_trypsin_rep2.mgf
	Low	LGLSAKNYGR	B8YGX4;Q6PSM7;Q71N62;Q29VE5;Q8HT56;Q9TKH0;A0ZQX9;Q31828;Q8HUZ7;P93987;Q33620;Q32857;P94075;P92263;Q7YKW5;A5X4G7;Q8HDA1;P94041;P94071;Q31669;B7P0F0;Q36637;Q37357;A0PDA4;Q95EN1;Q6Y2Z6;Q32183;P94074;D8V9A7;Q6LA00;D8V9E6;Q9XQP7;A7VJY7;Q5DK06;O98549;P25830;Q31982;Q95634;Q8WIH0;Q8WJK2;Q6JXQ9;A4F2T3;E0WE73;Q9BA14;O98545;Q32072;Q9GHU3;Q9MV63;Q4VI77;Q9BAN9;A1X8A0;Q95637;Q9XQL8;Q29U68;Q15KA0;Q9TKH6;P94030;…	22994	93	CID		33.03	1.85783		5	55	35	1	1078.57	-31.4411	6/86	pps_Medicago_trypsin_rep2.mgf
	Low	YGRPLLGcTIKPK	B8YGX4;Q6PSM7;Q71N62;Q29VE5;Q8HT56;Q9TKH0;A0ZQX9;Q31828;Q8HUZ7;Q33620;Q32857;P94075;P92263;Q7YKW5;A5X4G7;P94041;P94071;Q31669;Q36637;Q37357;A0PDA4;Q95EN1;P94074;D8V9A7;Q6LA00;D8V9E6;Q9XQP7;D0F109;Q5DK06;O98549;P28380;P25830;Q6JXQ9;Q6Y2Z1;Q5KTY1;A4F2T3;C7A5Y1;E0WE73;Q9BA14;O98545;Q32072;Q9GHU3;Q6YLP3;Q4VI77;Q9BAN9;Q6L9X2;Q6VW49;Q95637;Q9XQL8;Q5I998;Q15KA0;Q9TKH6;P94030;C6FJV2;C0J369;Q8WHH7;Q9XQA2;…	21992	87	CID	C8(Carbamidomethyl)	22.54	22.2989		7	56	36	1	1502.81	-29.841	9/120	pps_Medicago_trypsin_rep2.mgf
	Low	AVYEcLR	B8YGX4;Q71N62;Q29VE5;Q8HT56;D6C635;A0ZQX9;Q31828;P93987;Q33620;P94075;P92263;A5X4G7;Q8HDA1;P94041;P94071;Q31669;B7P0F0;Q36637;Q37357;A0PDA4;Q95EN1;Q6Y2Z6;P94074;D8V9A7;D8V9E6;Q8HUY5;Q9XQP7;Q5DK06;Q6YLP8;O98549;P28380;P25830;Q31982;Q95634;Q8WIH0;Q8WJK2;Q6JXQ9;Q6Y2Z1;Q5KTY1;A4F2T3;C7A5Y1;E0WE73;Q9BA14;O98545;Q32072;Q9GHU3;Q6YLP3;Q9BAN9;Q6VW49;A1X8A0;Q95637;Q9XQL8;Q5I998;Q29U68;Q15KA0;C6FJV2;C0J369;…	20825	91	CID	C5(Carbamidomethyl)	15.62	71.9499		4	54	28	1	910.421	-26.4331	4/51	pps_Medicago_trypsin_rep2.mgf
O98545	14.96	8	8	448	49.5718	6.63916	163.803	Ribulose 1,5-bisphosphate carboxylase (Fragment) OS=Phellodendron amurense GN=rbcL PE=3 SV=1 - [O98545_PHEAM]
	Confidence Icon	Sequence	Protein Accessions	# Proteins	# Protein Groups	Activation Type	Modifications	IonScore	Exp Value	Δ Score	Rank	Identity High	Homology Threshold	Charge	m/z [Da]	ΔM [ppm]	Ions Matched	Spectrum File
	High	TFQGPPHGIQVER	Q6PSM7;Q71N62;Q29VE5;Q8HT56;D6C635;Q9TKH0;A0ZQX9;Q31828;Q8HUZ7;Q32857;P94075;P92263;A5X4G7;P94041;P94071;Q31669;Q37357;A0PDA4;Q95EN1;Q32183;P94074;D8V9A7;Q6LA00;D8V9E6;P28380;P25830;Q31982;Q95634;Q8WIH0;Q8WJK2;Q6JXQ9;Q6Y2Z1;Q5KTY1;A4F2T3;C7A5Y1;E0WE73;Q9BA14;O98545;Q32072;Q9GHU3;Q9MV63;Q6YLP3;Q4VI77;Q9BAN9;Q9T2E2;Q6L9X2;Q6VW49;Q85ZK8;A1X8A0;D6MYK4;Q95637;Q9XQL8;Q5I998;Q29U68;Q15KA0;Q9TKH6;P94030;…	19129	92	CID		93.24	1.87295e-06		5	55		1	1465.73	-14.0257	12/139	pps_Medicago_trypsin_rep2.mgf
	High	DITLGFVDLLR	Q6PSM7;Q29VE5;Q8HT56;D6C635;Q9TKH0;A0ZQX9;Q31828;P93987;Q33620;Q32857;P94075;P92263;Q7YKW5;A5X4G7;P94041;Q31669;B7P0F0;A0PDA4;Q6Y2Z6;Q32183;P94074;D8V9A7;D8V9E6;Q8HUY5;Q9XQP7;A7VJY7;Q5DK06;O98549;Q95E64;P28380;Q95634;Q6Y2Z1;A4F2T3;C7A5Y1;O98545;Q32072;Q85ZK8;Q95637;Q5I998;Q15KA0;Q9TKH6;P94030;A2VA83;O03636;Q9GCX8;Q5I972;A1X2K2;Q8MCW5;C7AF24;Q32313;Q5I9A0;Q7YLH0;A1XBZ1;O78520;Q5J9S0;Q29VE8;Q7I250;…	5330	60	CID		88.83	4.75698e-06		5	55		1	1261.71	-3.40016	14/97	pps_Medicago_trypsin_rep2.mgf
	High	DITLGFVDLLRDDFIEK	Q6PSM7;Q29VE5;Q9TKH0;A0ZQX9;P93987;Q32857;A5X4G7;P94041;B7P0F0;A0PDA4;Q32183;D8V9A7;D8V9E6;Q9XQP7;Q5DK06;Q95E64;P28380;C7A5Y1;O98545;Q32072;Q5I998;P94030;A2VA83;Q5I972;Q8MCW5;Q5I9A0;Q7YLH0;A1XBZ1;O78520;Q5J9S0;Q29VE8;Q7I250;Q7YLH5	3135	33	CID		64.67	0.000964262		5	54		1	2009.04	-9.60224	13/171	pps_Medicago_trypsin_rep2.mgf
	High	DKxNKYGRPLLGcTIKPK	O98545;Q8WHV2	5	2	CID	X3(I), C13(Carbamidomethyl)	62.44	0.00212503		2	55		1	2101.15	-22.1	17/198	pps_Medicago_trypsin_rep2.mgf
	Medium	DITLGFVDLLRDDFIEKDR	Q6PSM7;Q29VE5;Q9TKH0;A0ZQX9;P93987;Q32857;A5X4G7;P94041;B7P0F0;A0PDA4;Q32183;D8V9A7;D8V9E6;Q9XQP7;Q5DK06;Q95E64;P28380;C7A5Y1;O98545;Q32072;Q5I998;P94030;A2VA83;Q5I972;Q8MCW5;Q5I9A0;A1XBZ1;O78520;Q5J9S0;Q29VE8;Q7I250;Q7YLH5	3119	32	CID		45.34	0.0812885		6	54		1	2280.17	-5.64049	16/195	pps_Medicago_trypsin_rep2.mgf
	Low	LGLSAKNYGR	B8YGX4;Q6PSM7;Q71N62;Q29VE5;Q8HT56;Q9TKH0;A0ZQX9;Q31828;Q8HUZ7;P93987;Q33620;Q32857;P94075;P92263;Q7YKW5;A5X4G7;Q8HDA1;P94041;P94071;Q31669;B7P0F0;Q36637;Q37357;A0PDA4;Q95EN1;Q6Y2Z6;Q32183;P94074;D8V9A7;Q6LA00;D8V9E6;Q9XQP7;A7VJY7;Q5DK06;O98549;P25830;Q31982;Q95634;Q8WIH0;Q8WJK2;Q6JXQ9;A4F2T3;E0WE73;Q9BA14;O98545;Q32072;Q9GHU3;Q9MV63;Q4VI77;Q9BAN9;A1X8A0;Q95637;Q9XQL8;Q29U68;Q15KA0;Q9TKH6;P94030;…	22994	93	CID		33.03	1.85783		5	55	35	1	1078.57	-31.4411	6/86	pps_Medicago_trypsin_rep2.mgf
	Low	YGRPLLGcTIKPK	B8YGX4;Q6PSM7;Q71N62;Q29VE5;Q8HT56;Q9TKH0;A0ZQX9;Q31828;Q8HUZ7;Q33620;Q32857;P94075;P92263;Q7YKW5;A5X4G7;P94041;P94071;Q31669;Q36637;Q37357;A0PDA4;Q95EN1;P94074;D8V9A7;Q6LA00;D8V9E6;Q9XQP7;D0F109;Q5DK06;O98549;P28380;P25830;Q6JXQ9;Q6Y2Z1;Q5KTY1;A4F2T3;C7A5Y1;E0WE73;Q9BA14;O98545;Q32072;Q9GHU3;Q6YLP3;Q4VI77;Q9BAN9;Q6L9X2;Q6VW49;Q95637;Q9XQL8;Q5I998;Q15KA0;Q9TKH6;P94030;C6FJV2;C0J369;Q8WHH7;Q9XQA2;…	21992	87	CID	C8(Carbamidomethyl)	22.54	22.2989		7	56	36	1	1502.81	-29.841	9/120	pps_Medicago_trypsin_rep2.mgf
	Low	AVYEcLR	B8YGX4;Q71N62;Q29VE5;Q8HT56;D6C635;A0ZQX9;Q31828;P93987;Q33620;P94075;P92263;A5X4G7;Q8HDA1;P94041;P94071;Q31669;B7P0F0;Q36637;Q37357;A0PDA4;Q95EN1;Q6Y2Z6;P94074;D8V9A7;D8V9E6;Q8HUY5;Q9XQP7;Q5DK06;Q6YLP8;O98549;P28380;P25830;Q31982;Q95634;Q8WIH0;Q8WJK2;Q6JXQ9;Q6Y2Z1;Q5KTY1;A4F2T3;C7A5Y1;E0WE73;Q9BA14;O98545;Q32072;Q9GHU3;Q6YLP3;Q9BAN9;Q6VW49;A1X8A0;Q95637;Q9XQL8;Q5I998;Q29U68;Q15KA0;C6FJV2;C0J369;…	20825	91	CID	C5(Carbamidomethyl)	15.62	71.9499		4	54	28	1	910.421	-26.4331	4/51	pps_Medicago_trypsin_rep2.mgf
Q95637	13.86	7	7	469	52.0494	6.15088	163.803	Ribulose 1,5-bisphosphate carboxylase (Fragment) OS=Dodonaea triquetra GN=rbcL PE=4 SV=2 - [Q95637_9ROSI]
	Confidence Icon	Sequence	Protein Accessions	# Proteins	# Protein Groups	Activation Type	Modifications	IonScore	Exp Value	Δ Score	Rank	Identity High	Homology Threshold	Charge	m/z [Da]	ΔM [ppm]	Ions Matched	Spectrum File
	High	TFQGPPHGIQVER	Q6PSM7;Q71N62;Q29VE5;Q8HT56;D6C635;Q9TKH0;A0ZQX9;Q31828;Q8HUZ7;Q32857;P94075;P92263;A5X4G7;P94041;P94071;Q31669;Q37357;A0PDA4;Q95EN1;Q32183;P94074;D8V9A7;Q6LA00;D8V9E6;P28380;P25830;Q31982;Q95634;Q8WIH0;Q8WJK2;Q6JXQ9;Q6Y2Z1;Q5KTY1;A4F2T3;C7A5Y1;E0WE73;Q9BA14;O98545;Q32072;Q9GHU3;Q9MV63;Q6YLP3;Q4VI77;Q9BAN9;Q9T2E2;Q6L9X2;Q6VW49;Q85ZK8;A1X8A0;D6MYK4;Q95637;Q9XQL8;Q5I998;Q29U68;Q15KA0;Q9TKH6;P94030;…	19129	92	CID		93.24	1.87295e-06		5	55		1	1465.73	-14.0257	12/139	pps_Medicago_trypsin_rep2.mgf
	High	DITLGFVDLLR	Q6PSM7;Q29VE5;Q8HT56;D6C635;Q9TKH0;A0ZQX9;Q31828;P93987;Q33620;Q32857;P94075;P92263;Q7YKW5;A5X4G7;P94041;Q31669;B7P0F0;A0PDA4;Q6Y2Z6;Q32183;P94074;D8V9A7;D8V9E6;Q8HUY5;Q9XQP7;A7VJY7;Q5DK06;O98549;Q95E64;P28380;Q95634;Q6Y2Z1;A4F2T3;C7A5Y1;O98545;Q32072;Q85ZK8;Q95637;Q5I998;Q15KA0;Q9TKH6;P94030;A2VA83;O03636;Q9GCX8;Q5I972;A1X2K2;Q8MCW5;C7AF24;Q32313;Q5I9A0;Q7YLH0;A1XBZ1;O78520;Q5J9S0;Q29VE8;Q7I250;…	5330	60	CID		88.83	4.75698e-06		5	55		1	1261.71	-3.40016	14/97	pps_Medicago_trypsin_rep2.mgf
	High	DITLGFVDLLRxDFIEK	Q95637	2	1	CID	X12(D)	64.67	0.000964262		10	54		1	2009.04	-9.60224	13/171	pps_Medicago_trypsin_rep2.mgf
	High	DKLNKYGRPLLGcTIKPK	B8YGX4;Q6PSM7;Q71N62;Q29VE5;Q8HT56;Q9TKH0;A0ZQX9;Q31828;Q8HUZ7;Q33620;Q32857;P94075;P92263;Q7YKW5;A5X4G7;P94041;P94071;Q31669;Q36637;Q37357;A0PDA4;Q95EN1;P94074;D8V9A7;Q6LA00;D8V9E6;Q9XQP7;D0F109;Q5DK06;O98549;P28380;P25830;Q6JXQ9;Q6Y2Z1;Q5KTY1;A4F2T3;E0WE73;Q9BA14;Q32072;Q9GHU3;Q6YLP3;Q4VI77;Q9BAN9;Q6L9X2;Q6VW49;Q95637;Q9XQL8;Q5I998;Q15KA0;Q9TKH6;P94030;C6FJV2;C0J369;Q8WHH7;Q9XQA2;A2VA83;D2KUU0;…	21788	84	CID	C13(Carbamidomethyl)	62.44	0.00212503		6	55		1	2101.15	-22.1	17/198	pps_Medicago_trypsin_rep2.mgf
	Low	LGLSAKNYGR	B8YGX4;Q6PSM7;Q71N62;Q29VE5;Q8HT56;Q9TKH0;A0ZQX9;Q31828;Q8HUZ7;P93987;Q33620;Q32857;P94075;P92263;Q7YKW5;A5X4G7;Q8HDA1;P94041;P94071;Q31669;B7P0F0;Q36637;Q37357;A0PDA4;Q95EN1;Q6Y2Z6;Q32183;P94074;D8V9A7;Q6LA00;D8V9E6;Q9XQP7;A7VJY7;Q5DK06;O98549;P25830;Q31982;Q95634;Q8WIH0;Q8WJK2;Q6JXQ9;A4F2T3;E0WE73;Q9BA14;O98545;Q32072;Q9GHU3;Q9MV63;Q4VI77;Q9BAN9;A1X8A0;Q95637;Q9XQL8;Q29U68;Q15KA0;Q9TKH6;P94030;…	22994	93	CID		33.03	1.85783		5	55	35	1	1078.57	-31.4411	6/86	pps_Medicago_trypsin_rep2.mgf
	Low	YGRPLLGcTIKPK	B8YGX4;Q6PSM7;Q71N62;Q29VE5;Q8HT56;Q9TKH0;A0ZQX9;Q31828;Q8HUZ7;Q33620;Q32857;P94075;P92263;Q7YKW5;A5X4G7;P94041;P94071;Q31669;Q36637;Q37357;A0PDA4;Q95EN1;P94074;D8V9A7;Q6LA00;D8V9E6;Q9XQP7;D0F109;Q5DK06;O98549;P28380;P25830;Q6JXQ9;Q6Y2Z1;Q5KTY1;A4F2T3;C7A5Y1;E0WE73;Q9BA14;O98545;Q32072;Q9GHU3;Q6YLP3;Q4VI77;Q9BAN9;Q6L9X2;Q6VW49;Q95637;Q9XQL8;Q5I998;Q15KA0;Q9TKH6;P94030;C6FJV2;C0J369;Q8WHH7;Q9XQA2;…	21992	87	CID	C8(Carbamidomethyl)	22.54	22.2989		7	56	36	1	1502.81	-29.841	9/120	pps_Medicago_trypsin_rep2.mgf
	Low	AVYEcLR	B8YGX4;Q71N62;Q29VE5;Q8HT56;D6C635;A0ZQX9;Q31828;P93987;Q33620;P94075;P92263;A5X4G7;Q8HDA1;P94041;P94071;Q31669;B7P0F0;Q36637;Q37357;A0PDA4;Q95EN1;Q6Y2Z6;P94074;D8V9A7;D8V9E6;Q8HUY5;Q9XQP7;Q5DK06;Q6YLP8;O98549;P28380;P25830;Q31982;Q95634;Q8WIH0;Q8WJK2;Q6JXQ9;Q6Y2Z1;Q5KTY1;A4F2T3;C7A5Y1;E0WE73;Q9BA14;O98545;Q32072;Q9GHU3;Q6YLP3;Q9BAN9;Q6VW49;A1X8A0;Q95637;Q9XQL8;Q5I998;Q29U68;Q15KA0;C6FJV2;C0J369;…	20825	91	CID	C5(Carbamidomethyl)	15.62	71.9499		4	54	28	1	910.421	-26.4331	4/51	pps_Medicago_trypsin_rep2.mgf
Q5I998	14.19	8	8	472	52.4854	6.68311	163.803	Ribulose-1,5-bisphosphate carboxylase/oxygenase large subunit (Fragment) OS=Fusaea longifolia GN=rbcL PE=3 SV=1 - [Q5I998_9MAGN]
	Confidence Icon	Sequence	Protein Accessions	# Proteins	# Protein Groups	Activation Type	Modifications	IonScore	Exp Value	Δ Score	Rank	Identity High	Homology Threshold	Charge	m/z [Da]	ΔM [ppm]	Ions Matched	Spectrum File
	High	TFQGPPHGIQVER	Q6PSM7;Q71N62;Q29VE5;Q8HT56;D6C635;Q9TKH0;A0ZQX9;Q31828;Q8HUZ7;Q32857;P94075;P92263;A5X4G7;P94041;P94071;Q31669;Q37357;A0PDA4;Q95EN1;Q32183;P94074;D8V9A7;Q6LA00;D8V9E6;P28380;P25830;Q31982;Q95634;Q8WIH0;Q8WJK2;Q6JXQ9;Q6Y2Z1;Q5KTY1;A4F2T3;C7A5Y1;E0WE73;Q9BA14;O98545;Q32072;Q9GHU3;Q9MV63;Q6YLP3;Q4VI77;Q9BAN9;Q9T2E2;Q6L9X2;Q6VW49;Q85ZK8;A1X8A0;D6MYK4;Q95637;Q9XQL8;Q5I998;Q29U68;Q15KA0;Q9TKH6;P94030;…	19129	92	CID		93.24	1.87295e-06		5	55		1	1465.73	-14.0257	12/139	pps_Medicago_trypsin_rep2.mgf
	High	DITLGFVDLLR	Q6PSM7;Q29VE5;Q8HT56;D6C635;Q9TKH0;A0ZQX9;Q31828;P93987;Q33620;Q32857;P94075;P92263;Q7YKW5;A5X4G7;P94041;Q31669;B7P0F0;A0PDA4;Q6Y2Z6;Q32183;P94074;D8V9A7;D8V9E6;Q8HUY5;Q9XQP7;A7VJY7;Q5DK06;O98549;Q95E64;P28380;Q95634;Q6Y2Z1;A4F2T3;C7A5Y1;O98545;Q32072;Q85ZK8;Q95637;Q5I998;Q15KA0;Q9TKH6;P94030;A2VA83;O03636;Q9GCX8;Q5I972;A1X2K2;Q8MCW5;C7AF24;Q32313;Q5I9A0;Q7YLH0;A1XBZ1;O78520;Q5J9S0;Q29VE8;Q7I250;…	5330	60	CID		88.83	4.75698e-06		5	55		1	1261.71	-3.40016	14/97	pps_Medicago_trypsin_rep2.mgf
	High	DITLGFVDLLRDDFIEK	Q6PSM7;Q29VE5;Q9TKH0;A0ZQX9;P93987;Q32857;A5X4G7;P94041;B7P0F0;A0PDA4;Q32183;D8V9A7;D8V9E6;Q9XQP7;Q5DK06;Q95E64;P28380;C7A5Y1;O98545;Q32072;Q5I998;P94030;A2VA83;Q5I972;Q8MCW5;Q5I9A0;Q7YLH0;A1XBZ1;O78520;Q5J9S0;Q29VE8;Q7I250;Q7YLH5	3135	33	CID		64.67	0.000964262		5	54		1	2009.04	-9.60224	13/171	pps_Medicago_trypsin_rep2.mgf
	High	DKLNKYGRPLLGcTIKPK	B8YGX4;Q6PSM7;Q71N62;Q29VE5;Q8HT56;Q9TKH0;A0ZQX9;Q31828;Q8HUZ7;Q33620;Q32857;P94075;P92263;Q7YKW5;A5X4G7;P94041;P94071;Q31669;Q36637;Q37357;A0PDA4;Q95EN1;P94074;D8V9A7;Q6LA00;D8V9E6;Q9XQP7;D0F109;Q5DK06;O98549;P28380;P25830;Q6JXQ9;Q6Y2Z1;Q5KTY1;A4F2T3;E0WE73;Q9BA14;Q32072;Q9GHU3;Q6YLP3;Q4VI77;Q9BAN9;Q6L9X2;Q6VW49;Q95637;Q9XQL8;Q5I998;Q15KA0;Q9TKH6;P94030;C6FJV2;C0J369;Q8WHH7;Q9XQA2;A2VA83;D2KUU0;…	21788	84	CID	C13(Carbamidomethyl)	62.44	0.00212503		6	55		1	2101.15	-22.1	17/198	pps_Medicago_trypsin_rep2.mgf
	Medium	DITLGFVDLLRDDFIEKDR	Q6PSM7;Q29VE5;Q9TKH0;A0ZQX9;P93987;Q32857;A5X4G7;P94041;B7P0F0;A0PDA4;Q32183;D8V9A7;D8V9E6;Q9XQP7;Q5DK06;Q95E64;P28380;C7A5Y1;O98545;Q32072;Q5I998;P94030;A2VA83;Q5I972;Q8MCW5;Q5I9A0;A1XBZ1;O78520;Q5J9S0;Q29VE8;Q7I250;Q7YLH5	3119	32	CID		45.34	0.0812885		6	54		1	2280.17	-5.64049	16/195	pps_Medicago_trypsin_rep2.mgf
	Low	xGLSAKNYGR	C7A5Y1;Q5I998;Q5UV68	11	3	CID	X1(I)	33.03	1.85783	0	1	55	35	1	1078.57	-31.4411	6/86	pps_Medicago_trypsin_rep2.mgf
	Low	YGRPLLGcTIKPK	B8YGX4;Q6PSM7;Q71N62;Q29VE5;Q8HT56;Q9TKH0;A0ZQX9;Q31828;Q8HUZ7;Q33620;Q32857;P94075;P92263;Q7YKW5;A5X4G7;P94041;P94071;Q31669;Q36637;Q37357;A0PDA4;Q95EN1;P94074;D8V9A7;Q6LA00;D8V9E6;Q9XQP7;D0F109;Q5DK06;O98549;P28380;P25830;Q6JXQ9;Q6Y2Z1;Q5KTY1;A4F2T3;C7A5Y1;E0WE73;Q9BA14;O98545;Q32072;Q9GHU3;Q6YLP3;Q4VI77;Q9BAN9;Q6L9X2;Q6VW49;Q95637;Q9XQL8;Q5I998;Q15KA0;Q9TKH6;P94030;C6FJV2;C0J369;Q8WHH7;Q9XQA2;…	21992	87	CID	C8(Carbamidomethyl)	22.54	22.2989		7	56	36	1	1502.81	-29.841	9/120	pps_Medicago_trypsin_rep2.mgf
	Low	AVYEcLR	B8YGX4;Q71N62;Q29VE5;Q8HT56;D6C635;A0ZQX9;Q31828;P93987;Q33620;P94075;P92263;A5X4G7;Q8HDA1;P94041;P94071;Q31669;B7P0F0;Q36637;Q37357;A0PDA4;Q95EN1;Q6Y2Z6;P94074;D8V9A7;D8V9E6;Q8HUY5;Q9XQP7;Q5DK06;Q6YLP8;O98549;P28380;P25830;Q31982;Q95634;Q8WIH0;Q8WJK2;Q6JXQ9;Q6Y2Z1;Q5KTY1;A4F2T3;C7A5Y1;E0WE73;Q9BA14;O98545;Q32072;Q9GHU3;Q6YLP3;Q9BAN9;Q6VW49;A1X8A0;Q95637;Q9XQL8;Q5I998;Q29U68;Q15KA0;C6FJV2;C0J369;…	20825	91	CID	C5(Carbamidomethyl)	15.62	71.9499		4	54	28	1	910.421	-26.4331	4/51	pps_Medicago_trypsin_rep2.mgf
Q9TKH6	14.96	9	8	448	49.5498	7.2251	163.803	Ribulose 1,5-bisphosphate carboxylase large subunit (Fragment) OS=Seemannia sylvatica PE=3 SV=1 - [Q9TKH6_9LAMI]
	Confidence Icon	Sequence	Protein Accessions	# Proteins	# Protein Groups	Activation Type	Modifications	IonScore	Exp Value	Δ Score	Rank	Identity High	Homology Threshold	Charge	m/z [Da]	ΔM [ppm]	Ions Matched	Spectrum File
	High	TFQGPPHGIQVER	Q6PSM7;Q71N62;Q29VE5;Q8HT56;D6C635;Q9TKH0;A0ZQX9;Q31828;Q8HUZ7;Q32857;P94075;P92263;A5X4G7;P94041;P94071;Q31669;Q37357;A0PDA4;Q95EN1;Q32183;P94074;D8V9A7;Q6LA00;D8V9E6;P28380;P25830;Q31982;Q95634;Q8WIH0;Q8WJK2;Q6JXQ9;Q6Y2Z1;Q5KTY1;A4F2T3;C7A5Y1;E0WE73;Q9BA14;O98545;Q32072;Q9GHU3;Q9MV63;Q6YLP3;Q4VI77;Q9BAN9;Q9T2E2;Q6L9X2;Q6VW49;Q85ZK8;A1X8A0;D6MYK4;Q95637;Q9XQL8;Q5I998;Q29U68;Q15KA0;Q9TKH6;P94030;…	19129	92	CID		93.24	1.87295e-06		5	55		1	1465.73	-14.0257	12/139	pps_Medicago_trypsin_rep2.mgf
	High	DITLGFVDLLR	Q6PSM7;Q29VE5;Q8HT56;D6C635;Q9TKH0;A0ZQX9;Q31828;P93987;Q33620;Q32857;P94075;P92263;Q7YKW5;A5X4G7;P94041;Q31669;B7P0F0;A0PDA4;Q6Y2Z6;Q32183;P94074;D8V9A7;D8V9E6;Q8HUY5;Q9XQP7;A7VJY7;Q5DK06;O98549;Q95E64;P28380;Q95634;Q6Y2Z1;A4F2T3;C7A5Y1;O98545;Q32072;Q85ZK8;Q95637;Q5I998;Q15KA0;Q9TKH6;P94030;A2VA83;O03636;Q9GCX8;Q5I972;A1X2K2;Q8MCW5;C7AF24;Q32313;Q5I9A0;Q7YLH0;A1XBZ1;O78520;Q5J9S0;Q29VE8;Q7I250;…	5330	60	CID		88.83	4.75698e-06		5	55		1	1261.71	-3.40016	14/97	pps_Medicago_trypsin_rep2.mgf
	High	DITLGFVDLLRDDFxEK	Q15KA0;Q9TKH6	5	2	CID	X15(I)	64.67	0.000964262		7	54		1	2009.04	-9.60224	13/171	pps_Medicago_trypsin_rep2.mgf
	High	DKLNKYGRPLLGcTIKPK	B8YGX4;Q6PSM7;Q71N62;Q29VE5;Q8HT56;Q9TKH0;A0ZQX9;Q31828;Q8HUZ7;Q33620;Q32857;P94075;P92263;Q7YKW5;A5X4G7;P94041;P94071;Q31669;Q36637;Q37357;A0PDA4;Q95EN1;P94074;D8V9A7;Q6LA00;D8V9E6;Q9XQP7;D0F109;Q5DK06;O98549;P28380;P25830;Q6JXQ9;Q6Y2Z1;Q5KTY1;A4F2T3;E0WE73;Q9BA14;Q32072;Q9GHU3;Q6YLP3;Q4VI77;Q9BAN9;Q6L9X2;Q6VW49;Q95637;Q9XQL8;Q5I998;Q15KA0;Q9TKH6;P94030;C6FJV2;C0J369;Q8WHH7;Q9XQA2;A2VA83;D2KUU0;…	21788	84	CID	C13(Carbamidomethyl)	62.44	0.00212503		6	55		1	2101.15	-22.1	17/198	pps_Medicago_trypsin_rep2.mgf
	Medium	DITLGFVDLLRDDFxEKDR	Q15KA0;Q9TKH6	5	2	CID	X15(I)	45.34	0.0812885		9	54		1	2280.17	-5.64049	16/195	pps_Medicago_trypsin_rep2.mgf
	Low	LGLSAKNYGR	B8YGX4;Q6PSM7;Q71N62;Q29VE5;Q8HT56;Q9TKH0;A0ZQX9;Q31828;Q8HUZ7;P93987;Q33620;Q32857;P94075;P92263;Q7YKW5;A5X4G7;Q8HDA1;P94041;P94071;Q31669;B7P0F0;Q36637;Q37357;A0PDA4;Q95EN1;Q6Y2Z6;Q32183;P94074;D8V9A7;Q6LA00;D8V9E6;Q9XQP7;A7VJY7;Q5DK06;O98549;P25830;Q31982;Q95634;Q8WIH0;Q8WJK2;Q6JXQ9;A4F2T3;E0WE73;Q9BA14;O98545;Q32072;Q9GHU3;Q9MV63;Q4VI77;Q9BAN9;A1X8A0;Q95637;Q9XQL8;Q29U68;Q15KA0;Q9TKH6;P94030;…	22994	93	CID		33.03	1.85783		5	55	35	1	1078.57	-31.4411	6/86	pps_Medicago_trypsin_rep2.mgf
	Low	YGRPLLGcTIKPK	B8YGX4;Q6PSM7;Q71N62;Q29VE5;Q8HT56;Q9TKH0;A0ZQX9;Q31828;Q8HUZ7;Q33620;Q32857;P94075;P92263;Q7YKW5;A5X4G7;P94041;P94071;Q31669;Q36637;Q37357;A0PDA4;Q95EN1;P94074;D8V9A7;Q6LA00;D8V9E6;Q9XQP7;D0F109;Q5DK06;O98549;P28380;P25830;Q6JXQ9;Q6Y2Z1;Q5KTY1;A4F2T3;C7A5Y1;E0WE73;Q9BA14;O98545;Q32072;Q9GHU3;Q6YLP3;Q4VI77;Q9BAN9;Q6L9X2;Q6VW49;Q95637;Q9XQL8;Q5I998;Q15KA0;Q9TKH6;P94030;C6FJV2;C0J369;Q8WHH7;Q9XQA2;…	21992	87	CID	C8(Carbamidomethyl)	22.54	22.2989		7	56	36	1	1502.81	-29.841	9/120	pps_Medicago_trypsin_rep2.mgf
	Low	AVYEcxR	Q9TKH0;Q4VI77;Q9TKH6;E2D4M5;Q078X9	16	5	CID	C5(Carbamidomethyl), X6(I)	15.62	71.9499		2	54	28	1	910.421	-26.4331	4/51	pps_Medicago_trypsin_rep2.mgf
	Low	AVYEcxR	Q9TKH0;Q4VI77;Q9TKH6;E2D4M5;Q078X9	16	5	CID	C5(Carbamidomethyl), X6(L)	15.62	71.9499		5	54	28	1	910.421	-26.4331	4/51	pps_Medicago_trypsin_rep2.mgf
P94030	14.26	8	8	470	52.0042	6.80029	163.803	Ribulose-1,5-bisphosphate carboxylase, large subunit (Fragment) OS=Stilbe vestita GN=rbcL PE=3 SV=1 - [P94030_9LAMI]
	Confidence Icon	Sequence	Protein Accessions	# Proteins	# Protein Groups	Activation Type	Modifications	IonScore	Exp Value	Δ Score	Rank	Identity High	Homology Threshold	Charge	m/z [Da]	ΔM [ppm]	Ions Matched	Spectrum File
	High	TFQGPPHGIQVER	Q6PSM7;Q71N62;Q29VE5;Q8HT56;D6C635;Q9TKH0;A0ZQX9;Q31828;Q8HUZ7;Q32857;P94075;P92263;A5X4G7;P94041;P94071;Q31669;Q37357;A0PDA4;Q95EN1;Q32183;P94074;D8V9A7;Q6LA00;D8V9E6;P28380;P25830;Q31982;Q95634;Q8WIH0;Q8WJK2;Q6JXQ9;Q6Y2Z1;Q5KTY1;A4F2T3;C7A5Y1;E0WE73;Q9BA14;O98545;Q32072;Q9GHU3;Q9MV63;Q6YLP3;Q4VI77;Q9BAN9;Q9T2E2;Q6L9X2;Q6VW49;Q85ZK8;A1X8A0;D6MYK4;Q95637;Q9XQL8;Q5I998;Q29U68;Q15KA0;Q9TKH6;P94030;…	19129	92	CID		93.24	1.87295e-06		5	55		1	1465.73	-14.0257	12/139	pps_Medicago_trypsin_rep2.mgf
	High	DITLGFVDLLR	Q6PSM7;Q29VE5;Q8HT56;D6C635;Q9TKH0;A0ZQX9;Q31828;P93987;Q33620;Q32857;P94075;P92263;Q7YKW5;A5X4G7;P94041;Q31669;B7P0F0;A0PDA4;Q6Y2Z6;Q32183;P94074;D8V9A7;D8V9E6;Q8HUY5;Q9XQP7;A7VJY7;Q5DK06;O98549;Q95E64;P28380;Q95634;Q6Y2Z1;A4F2T3;C7A5Y1;O98545;Q32072;Q85ZK8;Q95637;Q5I998;Q15KA0;Q9TKH6;P94030;A2VA83;O03636;Q9GCX8;Q5I972;A1X2K2;Q8MCW5;C7AF24;Q32313;Q5I9A0;Q7YLH0;A1XBZ1;O78520;Q5J9S0;Q29VE8;Q7I250;…	5330	60	CID		88.83	4.75698e-06		5	55		1	1261.71	-3.40016	14/97	pps_Medicago_trypsin_rep2.mgf
	High	DITLGFVDLLRDDFIEK	Q6PSM7;Q29VE5;Q9TKH0;A0ZQX9;P93987;Q32857;A5X4G7;P94041;B7P0F0;A0PDA4;Q32183;D8V9A7;D8V9E6;Q9XQP7;Q5DK06;Q95E64;P28380;C7A5Y1;O98545;Q32072;Q5I998;P94030;A2VA83;Q5I972;Q8MCW5;Q5I9A0;Q7YLH0;A1XBZ1;O78520;Q5J9S0;Q29VE8;Q7I250;Q7YLH5	3135	33	CID		64.67	0.000964262		5	54		1	2009.04	-9.60224	13/171	pps_Medicago_trypsin_rep2.mgf
	High	DKLNKYGRPLLGcTIKPK	B8YGX4;Q6PSM7;Q71N62;Q29VE5;Q8HT56;Q9TKH0;A0ZQX9;Q31828;Q8HUZ7;Q33620;Q32857;P94075;P92263;Q7YKW5;A5X4G7;P94041;P94071;Q31669;Q36637;Q37357;A0PDA4;Q95EN1;P94074;D8V9A7;Q6LA00;D8V9E6;Q9XQP7;D0F109;Q5DK06;O98549;P28380;P25830;Q6JXQ9;Q6Y2Z1;Q5KTY1;A4F2T3;E0WE73;Q9BA14;Q32072;Q9GHU3;Q6YLP3;Q4VI77;Q9BAN9;Q6L9X2;Q6VW49;Q95637;Q9XQL8;Q5I998;Q15KA0;Q9TKH6;P94030;C6FJV2;C0J369;Q8WHH7;Q9XQA2;A2VA83;D2KUU0;…	21788	84	CID	C13(Carbamidomethyl)	62.44	0.00212503		6	55		1	2101.15	-22.1	17/198	pps_Medicago_trypsin_rep2.mgf
	Medium	DITLGFVDLLRDDFIEKDR	Q6PSM7;Q29VE5;Q9TKH0;A0ZQX9;P93987;Q32857;A5X4G7;P94041;B7P0F0;A0PDA4;Q32183;D8V9A7;D8V9E6;Q9XQP7;Q5DK06;Q95E64;P28380;C7A5Y1;O98545;Q32072;Q5I998;P94030;A2VA83;Q5I972;Q8MCW5;Q5I9A0;A1XBZ1;O78520;Q5J9S0;Q29VE8;Q7I250;Q7YLH5	3119	32	CID		45.34	0.0812885		6	54		1	2280.17	-5.64049	16/195	pps_Medicago_trypsin_rep2.mgf
	Low	LGLSAKNYGR	B8YGX4;Q6PSM7;Q71N62;Q29VE5;Q8HT56;Q9TKH0;A0ZQX9;Q31828;Q8HUZ7;P93987;Q33620;Q32857;P94075;P92263;Q7YKW5;A5X4G7;Q8HDA1;P94041;P94071;Q31669;B7P0F0;Q36637;Q37357;A0PDA4;Q95EN1;Q6Y2Z6;Q32183;P94074;D8V9A7;Q6LA00;D8V9E6;Q9XQP7;A7VJY7;Q5DK06;O98549;P25830;Q31982;Q95634;Q8WIH0;Q8WJK2;Q6JXQ9;A4F2T3;E0WE73;Q9BA14;O98545;Q32072;Q9GHU3;Q9MV63;Q4VI77;Q9BAN9;A1X8A0;Q95637;Q9XQL8;Q29U68;Q15KA0;Q9TKH6;P94030;…	22994	93	CID		33.03	1.85783		5	55	35	1	1078.57	-31.4411	6/86	pps_Medicago_trypsin_rep2.mgf
	Low	YGRPLLGcTIKPK	B8YGX4;Q6PSM7;Q71N62;Q29VE5;Q8HT56;Q9TKH0;A0ZQX9;Q31828;Q8HUZ7;Q33620;Q32857;P94075;P92263;Q7YKW5;A5X4G7;P94041;P94071;Q31669;Q36637;Q37357;A0PDA4;Q95EN1;P94074;D8V9A7;Q6LA00;D8V9E6;Q9XQP7;D0F109;Q5DK06;O98549;P28380;P25830;Q6JXQ9;Q6Y2Z1;Q5KTY1;A4F2T3;C7A5Y1;E0WE73;Q9BA14;O98545;Q32072;Q9GHU3;Q6YLP3;Q4VI77;Q9BAN9;Q6L9X2;Q6VW49;Q95637;Q9XQL8;Q5I998;Q15KA0;Q9TKH6;P94030;C6FJV2;C0J369;Q8WHH7;Q9XQA2;…	21992	87	CID	C8(Carbamidomethyl)	22.54	22.2989		7	56	36	1	1502.81	-29.841	9/120	pps_Medicago_trypsin_rep2.mgf
	Low	AVYExLR	Q6LA00;Q6L9X2;P94030	10	3	CID	X5(C), X5(Carbamidomethyl)	15.62	71.9499		6	54	28	1	910.421	-26.4331	4/51	pps_Medicago_trypsin_rep2.mgf
Q9GCX8	14.35	8	8	467	51.7589	6.48096	163.803	Ribulose 5-bisphosphate carboxylase, large subunit (Fragment) OS=Pravinaria leucocarpa GN=rbcL PE=3 SV=1 - [Q9GCX8_9GENT]
	Confidence Icon	Sequence	Protein Accessions	# Proteins	# Protein Groups	Activation Type	Modifications	IonScore	Exp Value	Δ Score	Rank	Identity High	Homology Threshold	Charge	m/z [Da]	ΔM [ppm]	Ions Matched	Spectrum File
	High	TFQGPPHGIQVER	Q6PSM7;Q71N62;Q29VE5;Q8HT56;D6C635;Q9TKH0;A0ZQX9;Q31828;Q8HUZ7;Q32857;P94075;P92263;A5X4G7;P94041;P94071;Q31669;Q37357;A0PDA4;Q95EN1;Q32183;P94074;D8V9A7;Q6LA00;D8V9E6;P28380;P25830;Q31982;Q95634;Q8WIH0;Q8WJK2;Q6JXQ9;Q6Y2Z1;Q5KTY1;A4F2T3;C7A5Y1;E0WE73;Q9BA14;O98545;Q32072;Q9GHU3;Q9MV63;Q6YLP3;Q4VI77;Q9BAN9;Q9T2E2;Q6L9X2;Q6VW49;Q85ZK8;A1X8A0;D6MYK4;Q95637;Q9XQL8;Q5I998;Q29U68;Q15KA0;Q9TKH6;P94030;…	19129	92	CID		93.24	1.87295e-06		5	55		1	1465.73	-14.0257	12/139	pps_Medicago_trypsin_rep2.mgf
	High	DITLGFVDLLR	Q6PSM7;Q29VE5;Q8HT56;D6C635;Q9TKH0;A0ZQX9;Q31828;P93987;Q33620;Q32857;P94075;P92263;Q7YKW5;A5X4G7;P94041;Q31669;B7P0F0;A0PDA4;Q6Y2Z6;Q32183;P94074;D8V9A7;D8V9E6;Q8HUY5;Q9XQP7;A7VJY7;Q5DK06;O98549;Q95E64;P28380;Q95634;Q6Y2Z1;A4F2T3;C7A5Y1;O98545;Q32072;Q85ZK8;Q95637;Q5I998;Q15KA0;Q9TKH6;P94030;A2VA83;O03636;Q9GCX8;Q5I972;A1X2K2;Q8MCW5;C7AF24;Q32313;Q5I9A0;Q7YLH0;A1XBZ1;O78520;Q5J9S0;Q29VE8;Q7I250;…	5330	60	CID		88.83	4.75698e-06		5	55		1	1261.71	-3.40016	14/97	pps_Medicago_trypsin_rep2.mgf
	High	DITLGFVDLLRDDxIEK	P92263;Q9GCX8	4	2	CID	X14(F)	64.67	0.000964262		8	54		1	2009.04	-9.60224	13/171	pps_Medicago_trypsin_rep2.mgf
	High	DKLNKYGRPLLGcTxKPK	Q8WJK2;Q9GCX8;Q5I972	10	3	CID	C13(Carbamidomethyl), X15(I)	62.44	0.00212503		9	55		1	2101.15	-22.1	17/198	pps_Medicago_trypsin_rep2.mgf
	Medium	DITLGFVDLLRDDxIEKDR	P92263;Q9GCX8	4	2	CID	X14(F)	45.34	0.0812885		10	54		1	2280.17	-5.64049	16/195	pps_Medicago_trypsin_rep2.mgf
	Low	LGLSAKNYGR	B8YGX4;Q6PSM7;Q71N62;Q29VE5;Q8HT56;Q9TKH0;A0ZQX9;Q31828;Q8HUZ7;P93987;Q33620;Q32857;P94075;P92263;Q7YKW5;A5X4G7;Q8HDA1;P94041;P94071;Q31669;B7P0F0;Q36637;Q37357;A0PDA4;Q95EN1;Q6Y2Z6;Q32183;P94074;D8V9A7;Q6LA00;D8V9E6;Q9XQP7;A7VJY7;Q5DK06;O98549;P25830;Q31982;Q95634;Q8WIH0;Q8WJK2;Q6JXQ9;A4F2T3;E0WE73;Q9BA14;O98545;Q32072;Q9GHU3;Q9MV63;Q4VI77;Q9BAN9;A1X8A0;Q95637;Q9XQL8;Q29U68;Q15KA0;Q9TKH6;P94030;…	22994	93	CID		33.03	1.85783		5	55	35	1	1078.57	-31.4411	6/86	pps_Medicago_trypsin_rep2.mgf
	Low	YGRPLLGcTxKPK	Q8WJK2;Q9GCX8;Q5I972	11	3	CID	C8(Carbamidomethyl), X10(I)	22.54	22.2989		10	56	36	1	1502.81	-29.841	9/120	pps_Medicago_trypsin_rep2.mgf
	Low	AVYEcLR	B8YGX4;Q71N62;Q29VE5;Q8HT56;D6C635;A0ZQX9;Q31828;P93987;Q33620;P94075;P92263;A5X4G7;Q8HDA1;P94041;P94071;Q31669;B7P0F0;Q36637;Q37357;A0PDA4;Q95EN1;Q6Y2Z6;P94074;D8V9A7;D8V9E6;Q8HUY5;Q9XQP7;Q5DK06;Q6YLP8;O98549;P28380;P25830;Q31982;Q95634;Q8WIH0;Q8WJK2;Q6JXQ9;Q6Y2Z1;Q5KTY1;A4F2T3;C7A5Y1;E0WE73;Q9BA14;O98545;Q32072;Q9GHU3;Q6YLP3;Q9BAN9;Q6VW49;A1X8A0;Q95637;Q9XQL8;Q5I998;Q29U68;Q15KA0;C6FJV2;C0J369;…	20825	91	CID	C5(Carbamidomethyl)	15.62	71.9499		4	54	28	1	910.421	-26.4331	4/51	pps_Medicago_trypsin_rep2.mgf
Q5I972	14.19	8	8	472	52.3765	6.58057	163.803	Ribulose-1,5-bisphosphate carboxylase/oxygenase large subunit (Fragment) OS=Oxandra xylopioides GN=rbcL PE=3 SV=1 - [Q5I972_9MAGN]
	Confidence Icon	Sequence	Protein Accessions	# Proteins	# Protein Groups	Activation Type	Modifications	IonScore	Exp Value	Δ Score	Rank	Identity High	Homology Threshold	Charge	m/z [Da]	ΔM [ppm]	Ions Matched	Spectrum File
	High	TFQGPPHGIQVER	Q6PSM7;Q71N62;Q29VE5;Q8HT56;D6C635;Q9TKH0;A0ZQX9;Q31828;Q8HUZ7;Q32857;P94075;P92263;A5X4G7;P94041;P94071;Q31669;Q37357;A0PDA4;Q95EN1;Q32183;P94074;D8V9A7;Q6LA00;D8V9E6;P28380;P25830;Q31982;Q95634;Q8WIH0;Q8WJK2;Q6JXQ9;Q6Y2Z1;Q5KTY1;A4F2T3;C7A5Y1;E0WE73;Q9BA14;O98545;Q32072;Q9GHU3;Q9MV63;Q6YLP3;Q4VI77;Q9BAN9;Q9T2E2;Q6L9X2;Q6VW49;Q85ZK8;A1X8A0;D6MYK4;Q95637;Q9XQL8;Q5I998;Q29U68;Q15KA0;Q9TKH6;P94030;…	19129	92	CID		93.24	1.87295e-06		5	55		1	1465.73	-14.0257	12/139	pps_Medicago_trypsin_rep2.mgf
	High	DITLGFVDLLR	Q6PSM7;Q29VE5;Q8HT56;D6C635;Q9TKH0;A0ZQX9;Q31828;P93987;Q33620;Q32857;P94075;P92263;Q7YKW5;A5X4G7;P94041;Q31669;B7P0F0;A0PDA4;Q6Y2Z6;Q32183;P94074;D8V9A7;D8V9E6;Q8HUY5;Q9XQP7;A7VJY7;Q5DK06;O98549;Q95E64;P28380;Q95634;Q6Y2Z1;A4F2T3;C7A5Y1;O98545;Q32072;Q85ZK8;Q95637;Q5I998;Q15KA0;Q9TKH6;P94030;A2VA83;O03636;Q9GCX8;Q5I972;A1X2K2;Q8MCW5;C7AF24;Q32313;Q5I9A0;Q7YLH0;A1XBZ1;O78520;Q5J9S0;Q29VE8;Q7I250;…	5330	60	CID		88.83	4.75698e-06		5	55		1	1261.71	-3.40016	14/97	pps_Medicago_trypsin_rep2.mgf
	High	DITLGFVDLLRDDFIEK	Q6PSM7;Q29VE5;Q9TKH0;A0ZQX9;P93987;Q32857;A5X4G7;P94041;B7P0F0;A0PDA4;Q32183;D8V9A7;D8V9E6;Q9XQP7;Q5DK06;Q95E64;P28380;C7A5Y1;O98545;Q32072;Q5I998;P94030;A2VA83;Q5I972;Q8MCW5;Q5I9A0;Q7YLH0;A1XBZ1;O78520;Q5J9S0;Q29VE8;Q7I250;Q7YLH5	3135	33	CID		64.67	0.000964262		5	54		1	2009.04	-9.60224	13/171	pps_Medicago_trypsin_rep2.mgf
	High	DKLNKYGRPLLGcTxKPK	Q8WJK2;Q9GCX8;Q5I972	10	3	CID	C13(Carbamidomethyl), X15(I)	62.44	0.00212503		9	55		1	2101.15	-22.1	17/198	pps_Medicago_trypsin_rep2.mgf
	Medium	DITLGFVDLLRDDFIEKDR	Q6PSM7;Q29VE5;Q9TKH0;A0ZQX9;P93987;Q32857;A5X4G7;P94041;B7P0F0;A0PDA4;Q32183;D8V9A7;D8V9E6;Q9XQP7;Q5DK06;Q95E64;P28380;C7A5Y1;O98545;Q32072;Q5I998;P94030;A2VA83;Q5I972;Q8MCW5;Q5I9A0;A1XBZ1;O78520;Q5J9S0;Q29VE8;Q7I250;Q7YLH5	3119	32	CID		45.34	0.0812885		6	54		1	2280.17	-5.64049	16/195	pps_Medicago_trypsin_rep2.mgf
	Low	LGLSAKNYxR	Q6Y2Z1;Q5KTY1;Q5I972	9	3	CID	X9(G)	33.03	1.85783		6	55	35	1	1078.57	-31.4411	6/86	pps_Medicago_trypsin_rep2.mgf
	Low	YGRPLLGcTxKPK	Q8WJK2;Q9GCX8;Q5I972	11	3	CID	C8(Carbamidomethyl), X10(I)	22.54	22.2989		10	56	36	1	1502.81	-29.841	9/120	pps_Medicago_trypsin_rep2.mgf
	Low	AVYEcLR	B8YGX4;Q71N62;Q29VE5;Q8HT56;D6C635;A0ZQX9;Q31828;P93987;Q33620;P94075;P92263;A5X4G7;Q8HDA1;P94041;P94071;Q31669;B7P0F0;Q36637;Q37357;A0PDA4;Q95EN1;Q6Y2Z6;P94074;D8V9A7;D8V9E6;Q8HUY5;Q9XQP7;Q5DK06;Q6YLP8;O98549;P28380;P25830;Q31982;Q95634;Q8WIH0;Q8WJK2;Q6JXQ9;Q6Y2Z1;Q5KTY1;A4F2T3;C7A5Y1;E0WE73;Q9BA14;O98545;Q32072;Q9GHU3;Q6YLP3;Q9BAN9;Q6VW49;A1X8A0;Q95637;Q9XQL8;Q5I998;Q29U68;Q15KA0;C6FJV2;C0J369;…	20825	91	CID	C5(Carbamidomethyl)	15.62	71.9499		4	54	28	1	910.421	-26.4331	4/51	pps_Medicago_trypsin_rep2.mgf
Q8MCW5	17.59	7	7	381	42.6461	7.18115	163.803	Ribulose-1,5-bisphosphate carboxylase large subunit (Fragment) OS=Triadenum virginicum GN=rbcL PE=4 SV=1 - [Q8MCW5_9ROSI]
	Confidence Icon	Sequence	Protein Accessions	# Proteins	# Protein Groups	Activation Type	Modifications	IonScore	Exp Value	Δ Score	Rank	Identity High	Homology Threshold	Charge	m/z [Da]	ΔM [ppm]	Ions Matched	Spectrum File
	High	TFQGPPHGIQVER	Q6PSM7;Q71N62;Q29VE5;Q8HT56;D6C635;Q9TKH0;A0ZQX9;Q31828;Q8HUZ7;Q32857;P94075;P92263;A5X4G7;P94041;P94071;Q31669;Q37357;A0PDA4;Q95EN1;Q32183;P94074;D8V9A7;Q6LA00;D8V9E6;P28380;P25830;Q31982;Q95634;Q8WIH0;Q8WJK2;Q6JXQ9;Q6Y2Z1;Q5KTY1;A4F2T3;C7A5Y1;E0WE73;Q9BA14;O98545;Q32072;Q9GHU3;Q9MV63;Q6YLP3;Q4VI77;Q9BAN9;Q9T2E2;Q6L9X2;Q6VW49;Q85ZK8;A1X8A0;D6MYK4;Q95637;Q9XQL8;Q5I998;Q29U68;Q15KA0;Q9TKH6;P94030;…	19129	92	CID		93.24	1.87295e-06		5	55		1	1465.73	-14.0257	12/139	pps_Medicago_trypsin_rep2.mgf
	High	DITLGFVDLLR	Q6PSM7;Q29VE5;Q8HT56;D6C635;Q9TKH0;A0ZQX9;Q31828;P93987;Q33620;Q32857;P94075;P92263;Q7YKW5;A5X4G7;P94041;Q31669;B7P0F0;A0PDA4;Q6Y2Z6;Q32183;P94074;D8V9A7;D8V9E6;Q8HUY5;Q9XQP7;A7VJY7;Q5DK06;O98549;Q95E64;P28380;Q95634;Q6Y2Z1;A4F2T3;C7A5Y1;O98545;Q32072;Q85ZK8;Q95637;Q5I998;Q15KA0;Q9TKH6;P94030;A2VA83;O03636;Q9GCX8;Q5I972;A1X2K2;Q8MCW5;C7AF24;Q32313;Q5I9A0;Q7YLH0;A1XBZ1;O78520;Q5J9S0;Q29VE8;Q7I250;…	5330	60	CID		88.83	4.75698e-06		5	55		1	1261.71	-3.40016	14/97	pps_Medicago_trypsin_rep2.mgf
	High	DITLGFVDLLRDDFIEK	Q6PSM7;Q29VE5;Q9TKH0;A0ZQX9;P93987;Q32857;A5X4G7;P94041;B7P0F0;A0PDA4;Q32183;D8V9A7;D8V9E6;Q9XQP7;Q5DK06;Q95E64;P28380;C7A5Y1;O98545;Q32072;Q5I998;P94030;A2VA83;Q5I972;Q8MCW5;Q5I9A0;Q7YLH0;A1XBZ1;O78520;Q5J9S0;Q29VE8;Q7I250;Q7YLH5	3135	33	CID		64.67	0.000964262		5	54		1	2009.04	-9.60224	13/171	pps_Medicago_trypsin_rep2.mgf
	High	DKLNKYGRPLLGcxIKPK	B7P0F0;Q8MCW5	7	2	CID	C13(Carbamidomethyl), X14(T)	62.44	0.00212503		10	55		1	2101.15	-22.1	17/185	pps_Medicago_trypsin_rep2.mgf
	Medium	DITLGFVDLLRDDFIEKDR	Q6PSM7;Q29VE5;Q9TKH0;A0ZQX9;P93987;Q32857;A5X4G7;P94041;B7P0F0;A0PDA4;Q32183;D8V9A7;D8V9E6;Q9XQP7;Q5DK06;Q95E64;P28380;C7A5Y1;O98545;Q32072;Q5I998;P94030;A2VA83;Q5I972;Q8MCW5;Q5I9A0;A1XBZ1;O78520;Q5J9S0;Q29VE8;Q7I250;Q7YLH5	3119	32	CID		45.34	0.0812885		6	54		1	2280.17	-5.64049	16/195	pps_Medicago_trypsin_rep2.mgf
	Low	LGLSAKNYGR	B8YGX4;Q6PSM7;Q71N62;Q29VE5;Q8HT56;Q9TKH0;A0ZQX9;Q31828;Q8HUZ7;P93987;Q33620;Q32857;P94075;P92263;Q7YKW5;A5X4G7;Q8HDA1;P94041;P94071;Q31669;B7P0F0;Q36637;Q37357;A0PDA4;Q95EN1;Q6Y2Z6;Q32183;P94074;D8V9A7;Q6LA00;D8V9E6;Q9XQP7;A7VJY7;Q5DK06;O98549;P25830;Q31982;Q95634;Q8WIH0;Q8WJK2;Q6JXQ9;A4F2T3;E0WE73;Q9BA14;O98545;Q32072;Q9GHU3;Q9MV63;Q4VI77;Q9BAN9;A1X8A0;Q95637;Q9XQL8;Q29U68;Q15KA0;Q9TKH6;P94030;…	22994	93	CID		33.03	1.85783		5	55	35	1	1078.57	-31.4411	6/86	pps_Medicago_trypsin_rep2.mgf
	Low	AVYEcLR	B8YGX4;Q71N62;Q29VE5;Q8HT56;D6C635;A0ZQX9;Q31828;P93987;Q33620;P94075;P92263;A5X4G7;Q8HDA1;P94041;P94071;Q31669;B7P0F0;Q36637;Q37357;A0PDA4;Q95EN1;Q6Y2Z6;P94074;D8V9A7;D8V9E6;Q8HUY5;Q9XQP7;Q5DK06;Q6YLP8;O98549;P28380;P25830;Q31982;Q95634;Q8WIH0;Q8WJK2;Q6JXQ9;Q6Y2Z1;Q5KTY1;A4F2T3;C7A5Y1;E0WE73;Q9BA14;O98545;Q32072;Q9GHU3;Q6YLP3;Q9BAN9;Q6VW49;A1X8A0;Q95637;Q9XQL8;Q5I998;Q29U68;Q15KA0;C6FJV2;C0J369;…	20825	91	CID	C5(Carbamidomethyl)	15.62	71.9499		4	54	28	1	910.421	-26.4331	4/51	pps_Medicago_trypsin_rep2.mgf
Q5J8V6	16.67	9	8	402	44.6853	6.80029	163.803	Ribulose-1,5-bisphosphate carboxylase/oxygenase large subunit (Fragment) OS=Tilia paucicostata GN=rbcL PE=4 SV=1 - [Q5J8V6_9ROSI]
	Confidence Icon	Sequence	Protein Accessions	# Proteins	# Protein Groups	Activation Type	Modifications	IonScore	Exp Value	Δ Score	Rank	Identity High	Homology Threshold	Charge	m/z [Da]	ΔM [ppm]	Ions Matched	Spectrum File
	High	TFQGPPHGIQVER	Q6PSM7;Q71N62;Q29VE5;Q8HT56;D6C635;Q9TKH0;A0ZQX9;Q31828;Q8HUZ7;Q32857;P94075;P92263;A5X4G7;P94041;P94071;Q31669;Q37357;A0PDA4;Q95EN1;Q32183;P94074;D8V9A7;Q6LA00;D8V9E6;P28380;P25830;Q31982;Q95634;Q8WIH0;Q8WJK2;Q6JXQ9;Q6Y2Z1;Q5KTY1;A4F2T3;C7A5Y1;E0WE73;Q9BA14;O98545;Q32072;Q9GHU3;Q9MV63;Q6YLP3;Q4VI77;Q9BAN9;Q9T2E2;Q6L9X2;Q6VW49;Q85ZK8;A1X8A0;D6MYK4;Q95637;Q9XQL8;Q5I998;Q29U68;Q15KA0;Q9TKH6;P94030;…	19129	92	CID		93.24	1.87295e-06		5	55		1	1465.73	-14.0257	12/139	pps_Medicago_trypsin_rep2.mgf
	High	DITLGFVDLxR	Q9GHU3;Q5J8V6	6	2	CID	X10(I)	88.83	4.75698e-06		4	55		1	1261.71	-3.40016	14/97	pps_Medicago_trypsin_rep2.mgf
	High	DITLGFVDLxR	Q9GHU3;Q5J8V6	6	2	CID	X10(L)	88.83	4.75698e-06		6	55		1	1261.71	-3.40016	14/97	pps_Medicago_trypsin_rep2.mgf
	High	DITLGFVDLxRDDFIEK	Q9GHU3;Q5J8V6	5	2	CID	X10(I)	64.67	0.000964262		4	54		1	2009.04	-9.60224	13/171	pps_Medicago_trypsin_rep2.mgf
	High	DKLNKYGRPLLGcTIKPK	B8YGX4;Q6PSM7;Q71N62;Q29VE5;Q8HT56;Q9TKH0;A0ZQX9;Q31828;Q8HUZ7;Q33620;Q32857;P94075;P92263;Q7YKW5;A5X4G7;P94041;P94071;Q31669;Q36637;Q37357;A0PDA4;Q95EN1;P94074;D8V9A7;Q6LA00;D8V9E6;Q9XQP7;D0F109;Q5DK06;O98549;P28380;P25830;Q6JXQ9;Q6Y2Z1;Q5KTY1;A4F2T3;E0WE73;Q9BA14;Q32072;Q9GHU3;Q6YLP3;Q4VI77;Q9BAN9;Q6L9X2;Q6VW49;Q95637;Q9XQL8;Q5I998;Q15KA0;Q9TKH6;P94030;C6FJV2;C0J369;Q8WHH7;Q9XQA2;A2VA83;D2KUU0;…	21788	84	CID	C13(Carbamidomethyl)	62.44	0.00212503		6	55		1	2101.15	-22.1	17/198	pps_Medicago_trypsin_rep2.mgf
	Medium	DITLGFVDLxRDDFIEKDR	Q9GHU3;Q5J8V6	5	2	CID	X10(I)	45.34	0.0812885		5	54		1	2280.17	-5.64049	16/195	pps_Medicago_trypsin_rep2.mgf
	Low	LGLSAKNYGR	B8YGX4;Q6PSM7;Q71N62;Q29VE5;Q8HT56;Q9TKH0;A0ZQX9;Q31828;Q8HUZ7;P93987;Q33620;Q32857;P94075;P92263;Q7YKW5;A5X4G7;Q8HDA1;P94041;P94071;Q31669;B7P0F0;Q36637;Q37357;A0PDA4;Q95EN1;Q6Y2Z6;Q32183;P94074;D8V9A7;Q6LA00;D8V9E6;Q9XQP7;A7VJY7;Q5DK06;O98549;P25830;Q31982;Q95634;Q8WIH0;Q8WJK2;Q6JXQ9;A4F2T3;E0WE73;Q9BA14;O98545;Q32072;Q9GHU3;Q9MV63;Q4VI77;Q9BAN9;A1X8A0;Q95637;Q9XQL8;Q29U68;Q15KA0;Q9TKH6;P94030;…	22994	93	CID		33.03	1.85783		5	55	35	1	1078.57	-31.4411	6/86	pps_Medicago_trypsin_rep2.mgf
	Low	YGRPLLGcTIKPK	B8YGX4;Q6PSM7;Q71N62;Q29VE5;Q8HT56;Q9TKH0;A0ZQX9;Q31828;Q8HUZ7;Q33620;Q32857;P94075;P92263;Q7YKW5;A5X4G7;P94041;P94071;Q31669;Q36637;Q37357;A0PDA4;Q95EN1;P94074;D8V9A7;Q6LA00;D8V9E6;Q9XQP7;D0F109;Q5DK06;O98549;P28380;P25830;Q6JXQ9;Q6Y2Z1;Q5KTY1;A4F2T3;C7A5Y1;E0WE73;Q9BA14;O98545;Q32072;Q9GHU3;Q6YLP3;Q4VI77;Q9BAN9;Q6L9X2;Q6VW49;Q95637;Q9XQL8;Q5I998;Q15KA0;Q9TKH6;P94030;C6FJV2;C0J369;Q8WHH7;Q9XQA2;…	21992	87	CID	C8(Carbamidomethyl)	22.54	22.2989		7	56	36	1	1502.81	-29.841	9/120	pps_Medicago_trypsin_rep2.mgf
	Low	AxYEcLR	Q32857;A7VJY7;D6MYK4;Q5J8V6;Q5I9A0;Q8MCY2	27	6	CID	X2(V), C5(Carbamidomethyl)	15.62	71.9499		10	54	28	1	910.421	-26.4331	4/51	pps_Medicago_trypsin_rep2.mgf
Q5I9A0	16.03	8	8	418	46.141	7.04932	163.803	Ribulose-1,5-bisphosphate carboxylase/oxygenase large subunit (Fragment) OS=Friesodielsia desmoides GN=rbcL PE=4 SV=1 - [Q5I9A0_9MAGN]
	Confidence Icon	Sequence	Protein Accessions	# Proteins	# Protein Groups	Activation Type	Modifications	IonScore	Exp Value	Δ Score	Rank	Identity High	Homology Threshold	Charge	m/z [Da]	ΔM [ppm]	Ions Matched	Spectrum File
	High	TFQGPPHGIQVER	Q6PSM7;Q71N62;Q29VE5;Q8HT56;D6C635;Q9TKH0;A0ZQX9;Q31828;Q8HUZ7;Q32857;P94075;P92263;A5X4G7;P94041;P94071;Q31669;Q37357;A0PDA4;Q95EN1;Q32183;P94074;D8V9A7;Q6LA00;D8V9E6;P28380;P25830;Q31982;Q95634;Q8WIH0;Q8WJK2;Q6JXQ9;Q6Y2Z1;Q5KTY1;A4F2T3;C7A5Y1;E0WE73;Q9BA14;O98545;Q32072;Q9GHU3;Q9MV63;Q6YLP3;Q4VI77;Q9BAN9;Q9T2E2;Q6L9X2;Q6VW49;Q85ZK8;A1X8A0;D6MYK4;Q95637;Q9XQL8;Q5I998;Q29U68;Q15KA0;Q9TKH6;P94030;…	19129	92	CID		93.24	1.87295e-06		5	55		1	1465.73	-14.0257	12/139	pps_Medicago_trypsin_rep2.mgf
	High	DITLGFVDLLR	Q6PSM7;Q29VE5;Q8HT56;D6C635;Q9TKH0;A0ZQX9;Q31828;P93987;Q33620;Q32857;P94075;P92263;Q7YKW5;A5X4G7;P94041;Q31669;B7P0F0;A0PDA4;Q6Y2Z6;Q32183;P94074;D8V9A7;D8V9E6;Q8HUY5;Q9XQP7;A7VJY7;Q5DK06;O98549;Q95E64;P28380;Q95634;Q6Y2Z1;A4F2T3;C7A5Y1;O98545;Q32072;Q85ZK8;Q95637;Q5I998;Q15KA0;Q9TKH6;P94030;A2VA83;O03636;Q9GCX8;Q5I972;A1X2K2;Q8MCW5;C7AF24;Q32313;Q5I9A0;Q7YLH0;A1XBZ1;O78520;Q5J9S0;Q29VE8;Q7I250;…	5330	60	CID		88.83	4.75698e-06		5	55		1	1261.71	-3.40016	14/97	pps_Medicago_trypsin_rep2.mgf
	High	DITLGFVDLLRDDFIEK	Q6PSM7;Q29VE5;Q9TKH0;A0ZQX9;P93987;Q32857;A5X4G7;P94041;B7P0F0;A0PDA4;Q32183;D8V9A7;D8V9E6;Q9XQP7;Q5DK06;Q95E64;P28380;C7A5Y1;O98545;Q32072;Q5I998;P94030;A2VA83;Q5I972;Q8MCW5;Q5I9A0;Q7YLH0;A1XBZ1;O78520;Q5J9S0;Q29VE8;Q7I250;Q7YLH5	3135	33	CID		64.67	0.000964262		5	54		1	2009.04	-9.60224	13/171	pps_Medicago_trypsin_rep2.mgf
	High	DKLNKYGRPLLGcTIKPK	B8YGX4;Q6PSM7;Q71N62;Q29VE5;Q8HT56;Q9TKH0;A0ZQX9;Q31828;Q8HUZ7;Q33620;Q32857;P94075;P92263;Q7YKW5;A5X4G7;P94041;P94071;Q31669;Q36637;Q37357;A0PDA4;Q95EN1;P94074;D8V9A7;Q6LA00;D8V9E6;Q9XQP7;D0F109;Q5DK06;O98549;P28380;P25830;Q6JXQ9;Q6Y2Z1;Q5KTY1;A4F2T3;E0WE73;Q9BA14;Q32072;Q9GHU3;Q6YLP3;Q4VI77;Q9BAN9;Q6L9X2;Q6VW49;Q95637;Q9XQL8;Q5I998;Q15KA0;Q9TKH6;P94030;C6FJV2;C0J369;Q8WHH7;Q9XQA2;A2VA83;D2KUU0;…	21788	84	CID	C13(Carbamidomethyl)	62.44	0.00212503		6	55		1	2101.15	-22.1	17/198	pps_Medicago_trypsin_rep2.mgf
	Medium	DITLGFVDLLRDDFIEKDR	Q6PSM7;Q29VE5;Q9TKH0;A0ZQX9;P93987;Q32857;A5X4G7;P94041;B7P0F0;A0PDA4;Q32183;D8V9A7;D8V9E6;Q9XQP7;Q5DK06;Q95E64;P28380;C7A5Y1;O98545;Q32072;Q5I998;P94030;A2VA83;Q5I972;Q8MCW5;Q5I9A0;A1XBZ1;O78520;Q5J9S0;Q29VE8;Q7I250;Q7YLH5	3119	32	CID		45.34	0.0812885		6	54		1	2280.17	-5.64049	16/195	pps_Medicago_trypsin_rep2.mgf
	Low	LGLSAxNYGR	P28380;Q32313;Q5I9A0;Q6PZ84	13	4	CID	X6(K)	33.03	1.85783		9	55	35	1	1078.57	-31.4411	6/84	pps_Medicago_trypsin_rep2.mgf
	Low	YGRPLLGcTIKPK	B8YGX4;Q6PSM7;Q71N62;Q29VE5;Q8HT56;Q9TKH0;A0ZQX9;Q31828;Q8HUZ7;Q33620;Q32857;P94075;P92263;Q7YKW5;A5X4G7;P94041;P94071;Q31669;Q36637;Q37357;A0PDA4;Q95EN1;P94074;D8V9A7;Q6LA00;D8V9E6;Q9XQP7;D0F109;Q5DK06;O98549;P28380;P25830;Q6JXQ9;Q6Y2Z1;Q5KTY1;A4F2T3;C7A5Y1;E0WE73;Q9BA14;O98545;Q32072;Q9GHU3;Q6YLP3;Q4VI77;Q9BAN9;Q6L9X2;Q6VW49;Q95637;Q9XQL8;Q5I998;Q15KA0;Q9TKH6;P94030;C6FJV2;C0J369;Q8WHH7;Q9XQA2;…	21992	87	CID	C8(Carbamidomethyl)	22.54	22.2989		7	56	36	1	1502.81	-29.841	9/120	pps_Medicago_trypsin_rep2.mgf
	Low	AxYEcLR	Q32857;A7VJY7;D6MYK4;Q5J8V6;Q5I9A0;Q8MCY2	27	6	CID	X2(V), C5(Carbamidomethyl)	15.62	71.9499		10	54	28	1	910.421	-26.4331	4/51	pps_Medicago_trypsin_rep2.mgf
Q7YLH0	14.41	8	8	465	51.7398	6.68311	163.803	Ribulose 1,5-bisphosphate carboxylase (Fragment) OS=Polyalthia longifolia GN=rbcL PE=3 SV=1 - [Q7YLH0_9MAGN]
	Confidence Icon	Sequence	Protein Accessions	# Proteins	# Protein Groups	Activation Type	Modifications	IonScore	Exp Value	Δ Score	Rank	Identity High	Homology Threshold	Charge	m/z [Da]	ΔM [ppm]	Ions Matched	Spectrum File
	High	TFQGPPHGIQVER	Q6PSM7;Q71N62;Q29VE5;Q8HT56;D6C635;Q9TKH0;A0ZQX9;Q31828;Q8HUZ7;Q32857;P94075;P92263;A5X4G7;P94041;P94071;Q31669;Q37357;A0PDA4;Q95EN1;Q32183;P94074;D8V9A7;Q6LA00;D8V9E6;P28380;P25830;Q31982;Q95634;Q8WIH0;Q8WJK2;Q6JXQ9;Q6Y2Z1;Q5KTY1;A4F2T3;C7A5Y1;E0WE73;Q9BA14;O98545;Q32072;Q9GHU3;Q9MV63;Q6YLP3;Q4VI77;Q9BAN9;Q9T2E2;Q6L9X2;Q6VW49;Q85ZK8;A1X8A0;D6MYK4;Q95637;Q9XQL8;Q5I998;Q29U68;Q15KA0;Q9TKH6;P94030;…	19129	92	CID		93.24	1.87295e-06		5	55		1	1465.73	-14.0257	12/139	pps_Medicago_trypsin_rep2.mgf
	High	DITLGFVDLLR	Q6PSM7;Q29VE5;Q8HT56;D6C635;Q9TKH0;A0ZQX9;Q31828;P93987;Q33620;Q32857;P94075;P92263;Q7YKW5;A5X4G7;P94041;Q31669;B7P0F0;A0PDA4;Q6Y2Z6;Q32183;P94074;D8V9A7;D8V9E6;Q8HUY5;Q9XQP7;A7VJY7;Q5DK06;O98549;Q95E64;P28380;Q95634;Q6Y2Z1;A4F2T3;C7A5Y1;O98545;Q32072;Q85ZK8;Q95637;Q5I998;Q15KA0;Q9TKH6;P94030;A2VA83;O03636;Q9GCX8;Q5I972;A1X2K2;Q8MCW5;C7AF24;Q32313;Q5I9A0;Q7YLH0;A1XBZ1;O78520;Q5J9S0;Q29VE8;Q7I250;…	5330	60	CID		88.83	4.75698e-06		5	55		1	1261.71	-3.40016	14/97	pps_Medicago_trypsin_rep2.mgf
	High	DITLGFVDLLRDDFIEK	Q6PSM7;Q29VE5;Q9TKH0;A0ZQX9;P93987;Q32857;A5X4G7;P94041;B7P0F0;A0PDA4;Q32183;D8V9A7;D8V9E6;Q9XQP7;Q5DK06;Q95E64;P28380;C7A5Y1;O98545;Q32072;Q5I998;P94030;A2VA83;Q5I972;Q8MCW5;Q5I9A0;Q7YLH0;A1XBZ1;O78520;Q5J9S0;Q29VE8;Q7I250;Q7YLH5	3135	33	CID		64.67	0.000964262		5	54		1	2009.04	-9.60224	13/171	pps_Medicago_trypsin_rep2.mgf
	High	DKLNKYGRPLLGcTIKPK	B8YGX4;Q6PSM7;Q71N62;Q29VE5;Q8HT56;Q9TKH0;A0ZQX9;Q31828;Q8HUZ7;Q33620;Q32857;P94075;P92263;Q7YKW5;A5X4G7;P94041;P94071;Q31669;Q36637;Q37357;A0PDA4;Q95EN1;P94074;D8V9A7;Q6LA00;D8V9E6;Q9XQP7;D0F109;Q5DK06;O98549;P28380;P25830;Q6JXQ9;Q6Y2Z1;Q5KTY1;A4F2T3;E0WE73;Q9BA14;Q32072;Q9GHU3;Q6YLP3;Q4VI77;Q9BAN9;Q6L9X2;Q6VW49;Q95637;Q9XQL8;Q5I998;Q15KA0;Q9TKH6;P94030;C6FJV2;C0J369;Q8WHH7;Q9XQA2;A2VA83;D2KUU0;…	21788	84	CID	C13(Carbamidomethyl)	62.44	0.00212503		6	55		1	2101.15	-22.1	17/198	pps_Medicago_trypsin_rep2.mgf
	Medium	DITLGFVDLLRDDFIEKxR	Q7YLH0	1	1	CID	X18(D)	45.34	0.0812885		7	54		1	2280.17	-5.64049	16/193	pps_Medicago_trypsin_rep2.mgf
	Low	LGLSAKNYGR	B8YGX4;Q6PSM7;Q71N62;Q29VE5;Q8HT56;Q9TKH0;A0ZQX9;Q31828;Q8HUZ7;P93987;Q33620;Q32857;P94075;P92263;Q7YKW5;A5X4G7;Q8HDA1;P94041;P94071;Q31669;B7P0F0;Q36637;Q37357;A0PDA4;Q95EN1;Q6Y2Z6;Q32183;P94074;D8V9A7;Q6LA00;D8V9E6;Q9XQP7;A7VJY7;Q5DK06;O98549;P25830;Q31982;Q95634;Q8WIH0;Q8WJK2;Q6JXQ9;A4F2T3;E0WE73;Q9BA14;O98545;Q32072;Q9GHU3;Q9MV63;Q4VI77;Q9BAN9;A1X8A0;Q95637;Q9XQL8;Q29U68;Q15KA0;Q9TKH6;P94030;…	22994	93	CID		33.03	1.85783		5	55	35	1	1078.57	-31.4411	6/86	pps_Medicago_trypsin_rep2.mgf
	Low	YGRPLLGcTIKPK	B8YGX4;Q6PSM7;Q71N62;Q29VE5;Q8HT56;Q9TKH0;A0ZQX9;Q31828;Q8HUZ7;Q33620;Q32857;P94075;P92263;Q7YKW5;A5X4G7;P94041;P94071;Q31669;Q36637;Q37357;A0PDA4;Q95EN1;P94074;D8V9A7;Q6LA00;D8V9E6;Q9XQP7;D0F109;Q5DK06;O98549;P28380;P25830;Q6JXQ9;Q6Y2Z1;Q5KTY1;A4F2T3;C7A5Y1;E0WE73;Q9BA14;O98545;Q32072;Q9GHU3;Q6YLP3;Q4VI77;Q9BAN9;Q6L9X2;Q6VW49;Q95637;Q9XQL8;Q5I998;Q15KA0;Q9TKH6;P94030;C6FJV2;C0J369;Q8WHH7;Q9XQA2;…	21992	87	CID	C8(Carbamidomethyl)	22.54	22.2989		7	56	36	1	1502.81	-29.841	9/120	pps_Medicago_trypsin_rep2.mgf
	Low	AVYEcLR	B8YGX4;Q71N62;Q29VE5;Q8HT56;D6C635;A0ZQX9;Q31828;P93987;Q33620;P94075;P92263;A5X4G7;Q8HDA1;P94041;P94071;Q31669;B7P0F0;Q36637;Q37357;A0PDA4;Q95EN1;Q6Y2Z6;P94074;D8V9A7;D8V9E6;Q8HUY5;Q9XQP7;Q5DK06;Q6YLP8;O98549;P28380;P25830;Q31982;Q95634;Q8WIH0;Q8WJK2;Q6JXQ9;Q6Y2Z1;Q5KTY1;A4F2T3;C7A5Y1;E0WE73;Q9BA14;O98545;Q32072;Q9GHU3;Q6YLP3;Q9BAN9;Q6VW49;A1X8A0;Q95637;Q9XQL8;Q5I998;Q29U68;Q15KA0;C6FJV2;C0J369;…	20825	91	CID	C5(Carbamidomethyl)	15.62	71.9499		4	54	28	1	910.421	-26.4331	4/51	pps_Medicago_trypsin_rep2.mgf
A1XBZ1	19.86	9	9	423	46.8916	6.91748	163.803	Ribulose-1,5-bisphosphate carboxylase/oxygenase large subunit (Fragment) OS=Staufferia capuronii PE=3 SV=1 - [A1XBZ1_9MAGN]
	Confidence Icon	Sequence	Protein Accessions	# Proteins	# Protein Groups	Activation Type	Modifications	IonScore	Exp Value	Δ Score	Rank	Identity High	Homology Threshold	Charge	m/z [Da]	ΔM [ppm]	Ions Matched	Spectrum File
	High	TFQGPPHGIQVER	Q6PSM7;Q71N62;Q29VE5;Q8HT56;D6C635;Q9TKH0;A0ZQX9;Q31828;Q8HUZ7;Q32857;P94075;P92263;A5X4G7;P94041;P94071;Q31669;Q37357;A0PDA4;Q95EN1;Q32183;P94074;D8V9A7;Q6LA00;D8V9E6;P28380;P25830;Q31982;Q95634;Q8WIH0;Q8WJK2;Q6JXQ9;Q6Y2Z1;Q5KTY1;A4F2T3;C7A5Y1;E0WE73;Q9BA14;O98545;Q32072;Q9GHU3;Q9MV63;Q6YLP3;Q4VI77;Q9BAN9;Q9T2E2;Q6L9X2;Q6VW49;Q85ZK8;A1X8A0;D6MYK4;Q95637;Q9XQL8;Q5I998;Q29U68;Q15KA0;Q9TKH6;P94030;…	19129	92	CID		93.24	1.87295e-06		5	55		1	1465.73	-14.0257	12/139	pps_Medicago_trypsin_rep2.mgf
	High	DITLGFVDLLR	Q6PSM7;Q29VE5;Q8HT56;D6C635;Q9TKH0;A0ZQX9;Q31828;P93987;Q33620;Q32857;P94075;P92263;Q7YKW5;A5X4G7;P94041;Q31669;B7P0F0;A0PDA4;Q6Y2Z6;Q32183;P94074;D8V9A7;D8V9E6;Q8HUY5;Q9XQP7;A7VJY7;Q5DK06;O98549;Q95E64;P28380;Q95634;Q6Y2Z1;A4F2T3;C7A5Y1;O98545;Q32072;Q85ZK8;Q95637;Q5I998;Q15KA0;Q9TKH6;P94030;A2VA83;O03636;Q9GCX8;Q5I972;A1X2K2;Q8MCW5;C7AF24;Q32313;Q5I9A0;Q7YLH0;A1XBZ1;O78520;Q5J9S0;Q29VE8;Q7I250;…	5330	60	CID		88.83	4.75698e-06		5	55		1	1261.71	-3.40016	14/97	pps_Medicago_trypsin_rep2.mgf
	High	DITLGFVDLLRDDFIEK	Q6PSM7;Q29VE5;Q9TKH0;A0ZQX9;P93987;Q32857;A5X4G7;P94041;B7P0F0;A0PDA4;Q32183;D8V9A7;D8V9E6;Q9XQP7;Q5DK06;Q95E64;P28380;C7A5Y1;O98545;Q32072;Q5I998;P94030;A2VA83;Q5I972;Q8MCW5;Q5I9A0;Q7YLH0;A1XBZ1;O78520;Q5J9S0;Q29VE8;Q7I250;Q7YLH5	3135	33	CID		64.67	0.000964262		5	54		1	2009.04	-9.60224	13/171	pps_Medicago_trypsin_rep2.mgf
	High	DKLNKYGRPLLGcTIKPK	B8YGX4;Q6PSM7;Q71N62;Q29VE5;Q8HT56;Q9TKH0;A0ZQX9;Q31828;Q8HUZ7;Q33620;Q32857;P94075;P92263;Q7YKW5;A5X4G7;P94041;P94071;Q31669;Q36637;Q37357;A0PDA4;Q95EN1;P94074;D8V9A7;Q6LA00;D8V9E6;Q9XQP7;D0F109;Q5DK06;O98549;P28380;P25830;Q6JXQ9;Q6Y2Z1;Q5KTY1;A4F2T3;E0WE73;Q9BA14;Q32072;Q9GHU3;Q6YLP3;Q4VI77;Q9BAN9;Q6L9X2;Q6VW49;Q95637;Q9XQL8;Q5I998;Q15KA0;Q9TKH6;P94030;C6FJV2;C0J369;Q8WHH7;Q9XQA2;A2VA83;D2KUU0;…	21788	84	CID	C13(Carbamidomethyl)	62.44	0.00212503		6	55		1	2101.15	-22.1	17/198	pps_Medicago_trypsin_rep2.mgf
	Medium	DITLGFVDLLRDDFIEKDR	Q6PSM7;Q29VE5;Q9TKH0;A0ZQX9;P93987;Q32857;A5X4G7;P94041;B7P0F0;A0PDA4;Q32183;D8V9A7;D8V9E6;Q9XQP7;Q5DK06;Q95E64;P28380;C7A5Y1;O98545;Q32072;Q5I998;P94030;A2VA83;Q5I972;Q8MCW5;Q5I9A0;A1XBZ1;O78520;Q5J9S0;Q29VE8;Q7I250;Q7YLH5	3119	32	CID		45.34	0.0812885		6	54		1	2280.17	-5.64049	16/195	pps_Medicago_trypsin_rep2.mgf
	Low	LGLSAKNYGR	B8YGX4;Q6PSM7;Q71N62;Q29VE5;Q8HT56;Q9TKH0;A0ZQX9;Q31828;Q8HUZ7;P93987;Q33620;Q32857;P94075;P92263;Q7YKW5;A5X4G7;Q8HDA1;P94041;P94071;Q31669;B7P0F0;Q36637;Q37357;A0PDA4;Q95EN1;Q6Y2Z6;Q32183;P94074;D8V9A7;Q6LA00;D8V9E6;Q9XQP7;A7VJY7;Q5DK06;O98549;P25830;Q31982;Q95634;Q8WIH0;Q8WJK2;Q6JXQ9;A4F2T3;E0WE73;Q9BA14;O98545;Q32072;Q9GHU3;Q9MV63;Q4VI77;Q9BAN9;A1X8A0;Q95637;Q9XQL8;Q29U68;Q15KA0;Q9TKH6;P94030;…	22994	93	CID		33.03	1.85783		5	55	35	1	1078.57	-31.4411	6/86	pps_Medicago_trypsin_rep2.mgf
	Low	YGRPLLGcTIKPK	B8YGX4;Q6PSM7;Q71N62;Q29VE5;Q8HT56;Q9TKH0;A0ZQX9;Q31828;Q8HUZ7;Q33620;Q32857;P94075;P92263;Q7YKW5;A5X4G7;P94041;P94071;Q31669;Q36637;Q37357;A0PDA4;Q95EN1;P94074;D8V9A7;Q6LA00;D8V9E6;Q9XQP7;D0F109;Q5DK06;O98549;P28380;P25830;Q6JXQ9;Q6Y2Z1;Q5KTY1;A4F2T3;C7A5Y1;E0WE73;Q9BA14;O98545;Q32072;Q9GHU3;Q6YLP3;Q4VI77;Q9BAN9;Q6L9X2;Q6VW49;Q95637;Q9XQL8;Q5I998;Q15KA0;Q9TKH6;P94030;C6FJV2;C0J369;Q8WHH7;Q9XQA2;…	21992	87	CID	C8(Carbamidomethyl)	22.54	22.2989		7	56	36	1	1502.81	-29.841	9/120	pps_Medicago_trypsin_rep2.mgf
	Low	EAxKWSPELAAAcEVWK	Q8WHV2;A1XBZ1	4	2	CID	X3(T), C13(Carbamidomethyl)	19.06	32.3003		8	54	33	1	1976.01	26.9607	11/183	pps_Medicago_trypsin_rep2.mgf
	Low	AVYEcLR	B8YGX4;Q71N62;Q29VE5;Q8HT56;D6C635;A0ZQX9;Q31828;P93987;Q33620;P94075;P92263;A5X4G7;Q8HDA1;P94041;P94071;Q31669;B7P0F0;Q36637;Q37357;A0PDA4;Q95EN1;Q6Y2Z6;P94074;D8V9A7;D8V9E6;Q8HUY5;Q9XQP7;Q5DK06;Q6YLP8;O98549;P28380;P25830;Q31982;Q95634;Q8WIH0;Q8WJK2;Q6JXQ9;Q6Y2Z1;Q5KTY1;A4F2T3;C7A5Y1;E0WE73;Q9BA14;O98545;Q32072;Q9GHU3;Q6YLP3;Q9BAN9;Q6VW49;A1X8A0;Q95637;Q9XQL8;Q5I998;Q29U68;Q15KA0;C6FJV2;C0J369;…	20825	91	CID	C5(Carbamidomethyl)	15.62	71.9499		4	54	28	1	910.421	-26.4331	4/51	pps_Medicago_trypsin_rep2.mgf
O78520	19.96	9	9	466	51.6159	6.68311	163.803	Ribulose-1,5-bisphosphate carboxylase/oxygenase large subunit (Fragment) OS=Palmeria scandens GN=rbcL PE=3 SV=2 - [O78520_9MAGN]
	Confidence Icon	Sequence	Protein Accessions	# Proteins	# Protein Groups	Activation Type	Modifications	IonScore	Exp Value	Δ Score	Rank	Identity High	Homology Threshold	Charge	m/z [Da]	ΔM [ppm]	Ions Matched	Spectrum File
	High	TFQGPPHGIQVER	Q6PSM7;Q71N62;Q29VE5;Q8HT56;D6C635;Q9TKH0;A0ZQX9;Q31828;Q8HUZ7;Q32857;P94075;P92263;A5X4G7;P94041;P94071;Q31669;Q37357;A0PDA4;Q95EN1;Q32183;P94074;D8V9A7;Q6LA00;D8V9E6;P28380;P25830;Q31982;Q95634;Q8WIH0;Q8WJK2;Q6JXQ9;Q6Y2Z1;Q5KTY1;A4F2T3;C7A5Y1;E0WE73;Q9BA14;O98545;Q32072;Q9GHU3;Q9MV63;Q6YLP3;Q4VI77;Q9BAN9;Q9T2E2;Q6L9X2;Q6VW49;Q85ZK8;A1X8A0;D6MYK4;Q95637;Q9XQL8;Q5I998;Q29U68;Q15KA0;Q9TKH6;P94030;…	19129	92	CID		93.24	1.87295e-06		5	55		1	1465.73	-14.0257	12/139	pps_Medicago_trypsin_rep2.mgf
	High	DITLGFVDLLR	Q6PSM7;Q29VE5;Q8HT56;D6C635;Q9TKH0;A0ZQX9;Q31828;P93987;Q33620;Q32857;P94075;P92263;Q7YKW5;A5X4G7;P94041;Q31669;B7P0F0;A0PDA4;Q6Y2Z6;Q32183;P94074;D8V9A7;D8V9E6;Q8HUY5;Q9XQP7;A7VJY7;Q5DK06;O98549;Q95E64;P28380;Q95634;Q6Y2Z1;A4F2T3;C7A5Y1;O98545;Q32072;Q85ZK8;Q95637;Q5I998;Q15KA0;Q9TKH6;P94030;A2VA83;O03636;Q9GCX8;Q5I972;A1X2K2;Q8MCW5;C7AF24;Q32313;Q5I9A0;Q7YLH0;A1XBZ1;O78520;Q5J9S0;Q29VE8;Q7I250;…	5330	60	CID		88.83	4.75698e-06		5	55		1	1261.71	-3.40016	14/97	pps_Medicago_trypsin_rep2.mgf
	High	DITLGFVDLLRDDFIEK	Q6PSM7;Q29VE5;Q9TKH0;A0ZQX9;P93987;Q32857;A5X4G7;P94041;B7P0F0;A0PDA4;Q32183;D8V9A7;D8V9E6;Q9XQP7;Q5DK06;Q95E64;P28380;C7A5Y1;O98545;Q32072;Q5I998;P94030;A2VA83;Q5I972;Q8MCW5;Q5I9A0;Q7YLH0;A1XBZ1;O78520;Q5J9S0;Q29VE8;Q7I250;Q7YLH5	3135	33	CID		64.67	0.000964262		5	54		1	2009.04	-9.60224	13/171	pps_Medicago_trypsin_rep2.mgf
	High	DKLNKYGRPLLGcTIKPK	B8YGX4;Q6PSM7;Q71N62;Q29VE5;Q8HT56;Q9TKH0;A0ZQX9;Q31828;Q8HUZ7;Q33620;Q32857;P94075;P92263;Q7YKW5;A5X4G7;P94041;P94071;Q31669;Q36637;Q37357;A0PDA4;Q95EN1;P94074;D8V9A7;Q6LA00;D8V9E6;Q9XQP7;D0F109;Q5DK06;O98549;P28380;P25830;Q6JXQ9;Q6Y2Z1;Q5KTY1;A4F2T3;E0WE73;Q9BA14;Q32072;Q9GHU3;Q6YLP3;Q4VI77;Q9BAN9;Q6L9X2;Q6VW49;Q95637;Q9XQL8;Q5I998;Q15KA0;Q9TKH6;P94030;C6FJV2;C0J369;Q8WHH7;Q9XQA2;A2VA83;D2KUU0;…	21788	84	CID	C13(Carbamidomethyl)	62.44	0.00212503		6	55		1	2101.15	-22.1	17/198	pps_Medicago_trypsin_rep2.mgf
	Medium	DITLGFVDLLRDDFIEKDR	Q6PSM7;Q29VE5;Q9TKH0;A0ZQX9;P93987;Q32857;A5X4G7;P94041;B7P0F0;A0PDA4;Q32183;D8V9A7;D8V9E6;Q9XQP7;Q5DK06;Q95E64;P28380;C7A5Y1;O98545;Q32072;Q5I998;P94030;A2VA83;Q5I972;Q8MCW5;Q5I9A0;A1XBZ1;O78520;Q5J9S0;Q29VE8;Q7I250;Q7YLH5	3119	32	CID		45.34	0.0812885		6	54		1	2280.17	-5.64049	16/195	pps_Medicago_trypsin_rep2.mgf
	Low	LGLSAKNYGR	B8YGX4;Q6PSM7;Q71N62;Q29VE5;Q8HT56;Q9TKH0;A0ZQX9;Q31828;Q8HUZ7;P93987;Q33620;Q32857;P94075;P92263;Q7YKW5;A5X4G7;Q8HDA1;P94041;P94071;Q31669;B7P0F0;Q36637;Q37357;A0PDA4;Q95EN1;Q6Y2Z6;Q32183;P94074;D8V9A7;Q6LA00;D8V9E6;Q9XQP7;A7VJY7;Q5DK06;O98549;P25830;Q31982;Q95634;Q8WIH0;Q8WJK2;Q6JXQ9;A4F2T3;E0WE73;Q9BA14;O98545;Q32072;Q9GHU3;Q9MV63;Q4VI77;Q9BAN9;A1X8A0;Q95637;Q9XQL8;Q29U68;Q15KA0;Q9TKH6;P94030;…	22994	93	CID		33.03	1.85783		5	55	35	1	1078.57	-31.4411	6/86	pps_Medicago_trypsin_rep2.mgf
	Low	YGRPLLGcTIKPK	B8YGX4;Q6PSM7;Q71N62;Q29VE5;Q8HT56;Q9TKH0;A0ZQX9;Q31828;Q8HUZ7;Q33620;Q32857;P94075;P92263;Q7YKW5;A5X4G7;P94041;P94071;Q31669;Q36637;Q37357;A0PDA4;Q95EN1;P94074;D8V9A7;Q6LA00;D8V9E6;Q9XQP7;D0F109;Q5DK06;O98549;P28380;P25830;Q6JXQ9;Q6Y2Z1;Q5KTY1;A4F2T3;C7A5Y1;E0WE73;Q9BA14;O98545;Q32072;Q9GHU3;Q6YLP3;Q4VI77;Q9BAN9;Q6L9X2;Q6VW49;Q95637;Q9XQL8;Q5I998;Q15KA0;Q9TKH6;P94030;C6FJV2;C0J369;Q8WHH7;Q9XQA2;…	21992	87	CID	C8(Carbamidomethyl)	22.54	22.2989		7	56	36	1	1502.81	-29.841	9/120	pps_Medicago_trypsin_rep2.mgf
	Low	AVYEcLR	B8YGX4;Q71N62;Q29VE5;Q8HT56;D6C635;A0ZQX9;Q31828;P93987;Q33620;P94075;P92263;A5X4G7;Q8HDA1;P94041;P94071;Q31669;B7P0F0;Q36637;Q37357;A0PDA4;Q95EN1;Q6Y2Z6;P94074;D8V9A7;D8V9E6;Q8HUY5;Q9XQP7;Q5DK06;Q6YLP8;O98549;P28380;P25830;Q31982;Q95634;Q8WIH0;Q8WJK2;Q6JXQ9;Q6Y2Z1;Q5KTY1;A4F2T3;C7A5Y1;E0WE73;Q9BA14;O98545;Q32072;Q9GHU3;Q6YLP3;Q9BAN9;Q6VW49;A1X8A0;Q95637;Q9XQL8;Q5I998;Q29U68;Q15KA0;C6FJV2;C0J369;…	20825	91	CID	C5(Carbamidomethyl)	15.62	71.9499		4	54	28	1	910.421	-26.4331	4/51	pps_Medicago_trypsin_rep2.mgf
	Low	AQAETGEIKGHYKNATAGTCEEMxKR	O78520	1	1	CID	X24(G)	10.5	218.998		5	53	29	1	2780.33	7.34759	4/288	pps_Medicago_trypsin_rep2.mgf
Q95FU1	22.36	7	7	483	52.0101	5.57959	161.075	ATP synthase beta subunit (Fragment) OS=Colchicum speciosum GN=atpB PE=3 SV=1 - [Q95FU1_COLSP]
	Confidence Icon	Sequence	Protein Accessions	# Proteins	# Protein Groups	Activation Type	Modifications	IonScore	Exp Value	Δ Score	Rank	Identity High	Homology Threshold	Charge	m/z [Da]	ΔM [ppm]	Ions Matched	Spectrum File
	High	YKELQDIIAILGLDELSEEDR	O98495;Q9TKI7;Q95FU1;Q85V32;Q9MRM9;Q9MU01;A0AR46;B7S4Q6;Q8WJF5;Q9GES5;Q9TLJ8;Q9TLL5;Q95FM8;Q9FF03;Q95AN2;Q9MTU5;Q9MW35;Q9MRW2;B2CRY7;B8PRK4;Q8SLT7;Q95FK0;A2T5K6;Q95FW7;Q8MBK2;O98418;Q8SLS1;O98404;Q9MTX1;Q9MRD7;Q3ZU69;Q8SLT8;Q9XQC8;Q9XQN5;Q9SC47;C0J9Q2;Q9MTV3;Q3ZU70;Q9MRW3;Q8MBI1;C8YQL4;Q8M9G2;A0ZQ50;Q8MBI2;O98777;Q4KU78;Q8MBH1;Q8WH97;C8YQL2;A0ZQ39;Q8WJH4;Q8MFY1;B3SHD4;Q8MFY4;A8R0C7	3355	55	CID		88.6	3.73746e-06		7	54		1	2462.25	-8.36281	15/233	pps_Medicago_trypsin_rep2.mgf
	High	DVNEQDVLLFIDNIFR	O98495;Q9TKI7;Q95FU1;Q85V32;Q9MU01;A0AR46;Q9MTU3;Q9GES5;Q9TLJ8;Q95FM8;Q9FF03;Q95AN2;Q9MTU5;Q9MW35;Q9MRW2;Q8MBL0;B2CRY7;A8Y664;A8Y6Q2;Q95FQ1;Q8SLT7;Q95FK0;A2T5K6;Q95FW7;Q8MBK2;O98418;Q8SLS1;O98404;Q9MTX1;Q9MRD7;Q3ZU69;Q8SLT8;Q9XQN5;C0J9Q2;Q9MTV3;Q3ZU70;Q8MBI1;C8YQL4;Q9MRC8;Q8M9G2;A0ZQ50;Q8MBI2;Q29V89;O98777;Q8WJG7;Q95FV3;Q4KU78;Q8MBH1;Q8WH97;Q9MRL4;C8YQL2;Q8MFX9;A0ZQ39;B9TTK1	2339	54	CID		74.21	0.000104634		3	54		1	1950	1.68652	12/172	pps_Medicago_trypsin_rep2.mgf
	High	DTVGQQNNVTcEVQQLLGNNR	Q95FU1	2	1	CID	C11(Carbamidomethyl)	73.67	0.000112038		3	54		1	2387.19	22.2085	16/223	pps_Medicago_trypsin_rep2.mgf
	High	IVGEEHYETAQR	Q9TKI7;Q95FU1;Q8SLS8;Q85V32;Q9MRM9;Q9MU01;A0AR46;Q9MTU3;B7S4Q6;Q8WJF5;Q9GES5;Q9TLJ8;Q9TLL5;Q95FM8;Q9FF03;Q95AN2;Q9MTU5;Q9MW35;Q9MRW2;Q8MBL0;B2CRY7;B8PRK4;A8Y664;A8Y6Q2;Q95FQ1;Q8SLT7;Q95FK0;A2T5K6;Q95FW7;Q8MBK2;O98418;Q8SLS1;O98404;Q9MTX1;Q9MRD7;Q95FM3;Q3ZU69	1577	37	CID		57.29	0.00378213		2	53	35	1	1431.65	-26.7335	10/103	pps_Medicago_trypsin_rep2.mgf
	Low	YKELQDIIAILGLDELSEEDRLTVAR	O98495;Q9TKI7;Q95FU1;Q85V32;Q9MU01;A0AR46;B7S4Q6;Q8WJF5;Q9GES5;Q9TLJ8;Q9TLL5;Q95FM8;Q9FF03;Q95AN2;Q9MTU5;Q9MW35;Q9MRW2;B2CRY7;B8PRK4;Q8SLT7;Q95FK0;A2T5K6;Q8MBK2;O98418;Q8SLS1;O98404;Q9MTX1;Q3ZU69;Q8SLT8;Q9XQC8;Q9XQN5;Q9SC47;C0J9Q2;Q9MTV3;Q3ZU70;Q9MRW3;Q8MBI1;C8YQL4;A0ZQ50;Q8MBI2;O98777;Q4KU78;Q8MBH1;Q8WH97;C8YQL2;A0ZQ39;Q8MFY1;Q8MFY4;A8R0C7	2967	49	CID		26.77	5.61814		8	54	30	1	3002.58	-8.9927	6/291	pps_Medicago_trypsin_rep2.mgf
	Low	AHGGVSVFGGVGER	O98495;Q9TKI7;Q95FU1;Q85V32;Q9MRM9;Q9MU01;A0AR46;Q9MTU3;B7S4Q6;Q8WJF5;Q9GES5;Q9TLJ8;Q9TLL5;Q9MTU5;Q9MRW2;B8PRK4;A8Y664;A8Y6Q2;Q95FQ1;Q8SLT7;Q95FK0;A2T5K6;Q95FW7;O98404;Q9MTX1;Q9MRD7;Q3ZU69;Q8SLT8;Q9XQC8;Q9XQN5;Q9SC47;C0J9Q2;Q9MTV3;Q3ZU70;Q9MRW3;C8YQL4;Q8M9G2;A0ZQ50;Q29V89;O98777;Q8WJG7;Q95FV3;Q4KU78;Q9MRL4;C8YQL2;Q8MFX9;A0ZQ39;B9TTK1;C0J9P3;Q8WJH4;Q95FM1;Q8MFY1;B3SHD4;Q8MFU9;A9L9V9;Q9MRT5;Q8MFY4;…	2999	58	CID		25.34	6.27669		2	53	39	1	1328.62	-37.3705	12/119	pps_Medicago_trypsin_rep2.mgf
	Low	GIYPAVDPLDSTSTMLQPR	O98495;Q9TKI7;Q95FU1;Q8SLS8;Q85V32;Q9MRM9;Q9MU01;A0AR46;Q9MTU3;B7S4Q6;Q9GES5;Q9TLJ8;Q9TLL5;Q95FM8;Q9FF03;Q95AN2;Q9MTU5;Q9MW35;Q9MRW2;Q8MBL0;B2CRY7;B8PRK4;A8Y664;A8Y6Q2;Q95FQ1;Q8SLT7;A2T5K6;Q95FW7;Q8MBK2;O98418;Q8SLS1;O98404;Q9MTX1;Q9MRD7;Q95FM3;Q8SLT8;Q9XQN5;Q9SC47;C0J9Q2;Q9MTV3;Q3ZU70;Q9MRW3;Q8MBI1;Q9MRC8;Q8M9G2;Q8MBI2;O98777;Q8MBH1;Q8WH97;Q9MRL4;B9TTK1;Q95FM1;B3SHD4;A9L9V9;Q9MRT5;A9L9S9	2124	56	CID		17.74	42.3916		7	54	35	1	2060.96	-37.3834	8/167	pps_Medicago_trypsin_rep2.mgf
B0FSI4	13.14	6	6	449	48.9841	6.7124	159.799	Putative photosystem II 44 kDa protein (Fragment) OS=Isoetes asiatica GN=psbC PE=4 SV=1 - [B0FSI4_9TRAC]
	Confidence Icon	Sequence	Protein Accessions	# Proteins	# Protein Groups	Activation Type	Modifications	IonScore	Exp Value	Δ Score	Rank	Identity High	Homology Threshold	Charge	m/z [Da]	ΔM [ppm]	Ions Matched	Spectrum File
	High	LGANVGSAQGPTGLGK	Q85AU0;A0ZZ31;B0FSI4;Q67GX0;Q67H28;Q67H04;B3SGQ6;Q6EYA8;Q8HT11	360	9	CID		133.71	9.73109e-11		2	53		1	1426.72	-33.0488	23/158	pps_Medicago_trypsin_rep2.mgf
	High	GIDRDSEPVLFMTPLN	B0FSI4	4	1	CID		70.89	0.000213697	0.633803	1	54	43	1	1803.88	-10.3477	12/167	pps_Medicago_trypsin_rep2.mgf
	Medium	DQETTGFAWWAGNAR	Q85AU0;A0ZZ31;B0FSI4;Q67GX0;C6EQU3;B3SH56;Q67H28;Q67H04;Q67GZ0;C6EQT1;Q6EYA8;Q6EY78;Q8HT11	413	13	CID		44.41	0.0645644		3	52		1	1709.75	-12.0753	16/156	pps_Medicago_trypsin_rep2.mgf
	Medium	DIQPWQER	A0ZZ31;B0FSI4;C6EQU3;B3SH56;Q67H28;Q67GZ0;C6EQT1;B3SGQ6;Q6EYA8;Q6EY78;Q8HT11	436	11	CID		42.68	0.071825		2	51		1	1071.49	-26.4409	6/79	pps_Medicago_trypsin_rep2.mgf
	Medium	DIQPWQERR	A0ZZ31;B0FSI4;C6EQU3;B3SH56;Q67H28;Q67GZ0;C6EQT1;B3SGQ6;Q6EYA8;Q6EY78;Q8HT11	435	11	CID		40.03	0.189775		2	52		1	1227.59	-28.0642	6/90	pps_Medicago_trypsin_rep2.mgf
	Low	DQRLGANVGSAQGPTGLGK	Q85AU0;A0ZZ31;B0FSI4;Q67GX0;Q67H28;Q67H04;B3SGQ6	357	7	CID		18.75	33.8061		2	54	29	1	1825.91	-23.6602	9/210	pps_Medicago_trypsin_rep2.mgf
Q9MU01	22.77	8	8	483	52.083	5.18604	157.285	ATP synthase beta subunit (Fragment) OS=Quisqualis indica GN=atpB PE=3 SV=1 - [Q9MU01_QUIIN]
	Confidence Icon	Sequence	Protein Accessions	# Proteins	# Protein Groups	Activation Type	Modifications	IonScore	Exp Value	Δ Score	Rank	Identity High	Homology Threshold	Charge	m/z [Da]	ΔM [ppm]	Ions Matched	Spectrum File
	High	YKELQDIIAILGLDELSEEDR	O98495;Q9TKI7;Q95FU1;Q85V32;Q9MRM9;Q9MU01;A0AR46;B7S4Q6;Q8WJF5;Q9GES5;Q9TLJ8;Q9TLL5;Q95FM8;Q9FF03;Q95AN2;Q9MTU5;Q9MW35;Q9MRW2;B2CRY7;B8PRK4;Q8SLT7;Q95FK0;A2T5K6;Q95FW7;Q8MBK2;O98418;Q8SLS1;O98404;Q9MTX1;Q9MRD7;Q3ZU69;Q8SLT8;Q9XQC8;Q9XQN5;Q9SC47;C0J9Q2;Q9MTV3;Q3ZU70;Q9MRW3;Q8MBI1;C8YQL4;Q8M9G2;A0ZQ50;Q8MBI2;O98777;Q4KU78;Q8MBH1;Q8WH97;C8YQL2;A0ZQ39;Q8WJH4;Q8MFY1;B3SHD4;Q8MFY4;A8R0C7	3355	55	CID		88.6	3.73746e-06		7	54		1	2462.25	-8.36281	15/233	pps_Medicago_trypsin_rep2.mgf
	High	DVNEQDVLLFIDNIFR	O98495;Q9TKI7;Q95FU1;Q85V32;Q9MU01;A0AR46;Q9MTU3;Q9GES5;Q9TLJ8;Q95FM8;Q9FF03;Q95AN2;Q9MTU5;Q9MW35;Q9MRW2;Q8MBL0;B2CRY7;A8Y664;A8Y6Q2;Q95FQ1;Q8SLT7;Q95FK0;A2T5K6;Q95FW7;Q8MBK2;O98418;Q8SLS1;O98404;Q9MTX1;Q9MRD7;Q3ZU69;Q8SLT8;Q9XQN5;C0J9Q2;Q9MTV3;Q3ZU70;Q8MBI1;C8YQL4;Q9MRC8;Q8M9G2;A0ZQ50;Q8MBI2;Q29V89;O98777;Q8WJG7;Q95FV3;Q4KU78;Q8MBH1;Q8WH97;Q9MRL4;C8YQL2;Q8MFX9;A0ZQ39;B9TTK1	2339	54	CID		74.21	0.000104634		3	54		1	1950	1.68652	12/172	pps_Medicago_trypsin_rep2.mgf
	High	DTLGQxINVTcEVQQLLGNNR	Q9MU01	1	1	CID	X6(D), C11(Carbamidomethyl)	69.88	0.000268143		6	54		1	2387.19	11.669	15/223	pps_Medicago_trypsin_rep2.mgf
	High	IVGEEHYETAQR	Q9TKI7;Q95FU1;Q8SLS8;Q85V32;Q9MRM9;Q9MU01;A0AR46;Q9MTU3;B7S4Q6;Q8WJF5;Q9GES5;Q9TLJ8;Q9TLL5;Q95FM8;Q9FF03;Q95AN2;Q9MTU5;Q9MW35;Q9MRW2;Q8MBL0;B2CRY7;B8PRK4;A8Y664;A8Y6Q2;Q95FQ1;Q8SLT7;Q95FK0;A2T5K6;Q95FW7;Q8MBK2;O98418;Q8SLS1;O98404;Q9MTX1;Q9MRD7;Q95FM3;Q3ZU69	1577	37	CID		57.29	0.00378213		2	53	35	1	1431.65	-26.7335	10/103	pps_Medicago_trypsin_rep2.mgf
	Low	DTLGQxINVTcEVQQLLGNNRVR	Q9MU01	1	1	CID	X6(D), C11(Carbamidomethyl)	31.92	1.6259		5	54		1	2642.33	-2.04566	10/245	pps_Medicago_trypsin_rep2.mgf
	Low	YKELQDIIAILGLDELSEEDRLTVAR	O98495;Q9TKI7;Q95FU1;Q85V32;Q9MU01;A0AR46;B7S4Q6;Q8WJF5;Q9GES5;Q9TLJ8;Q9TLL5;Q95FM8;Q9FF03;Q95AN2;Q9MTU5;Q9MW35;Q9MRW2;B2CRY7;B8PRK4;Q8SLT7;Q95FK0;A2T5K6;Q8MBK2;O98418;Q8SLS1;O98404;Q9MTX1;Q3ZU69;Q8SLT8;Q9XQC8;Q9XQN5;Q9SC47;C0J9Q2;Q9MTV3;Q3ZU70;Q9MRW3;Q8MBI1;C8YQL4;A0ZQ50;Q8MBI2;O98777;Q4KU78;Q8MBH1;Q8WH97;C8YQL2;A0ZQ39;Q8MFY1;Q8MFY4;A8R0C7	2967	49	CID		26.77	5.61814		8	54	30	1	3002.58	-8.9927	6/291	pps_Medicago_trypsin_rep2.mgf
	Low	AHGGVSVFGGVGER	O98495;Q9TKI7;Q95FU1;Q85V32;Q9MRM9;Q9MU01;A0AR46;Q9MTU3;B7S4Q6;Q8WJF5;Q9GES5;Q9TLJ8;Q9TLL5;Q9MTU5;Q9MRW2;B8PRK4;A8Y664;A8Y6Q2;Q95FQ1;Q8SLT7;Q95FK0;A2T5K6;Q95FW7;O98404;Q9MTX1;Q9MRD7;Q3ZU69;Q8SLT8;Q9XQC8;Q9XQN5;Q9SC47;C0J9Q2;Q9MTV3;Q3ZU70;Q9MRW3;C8YQL4;Q8M9G2;A0ZQ50;Q29V89;O98777;Q8WJG7;Q95FV3;Q4KU78;Q9MRL4;C8YQL2;Q8MFX9;A0ZQ39;B9TTK1;C0J9P3;Q8WJH4;Q95FM1;Q8MFY1;B3SHD4;Q8MFU9;A9L9V9;Q9MRT5;Q8MFY4;…	2999	58	CID		25.34	6.27669		2	53	39	1	1328.62	-37.3705	12/119	pps_Medicago_trypsin_rep2.mgf
	Low	GIYPAVDPLDSTSTMLQPR	O98495;Q9TKI7;Q95FU1;Q8SLS8;Q85V32;Q9MRM9;Q9MU01;A0AR46;Q9MTU3;B7S4Q6;Q9GES5;Q9TLJ8;Q9TLL5;Q95FM8;Q9FF03;Q95AN2;Q9MTU5;Q9MW35;Q9MRW2;Q8MBL0;B2CRY7;B8PRK4;A8Y664;A8Y6Q2;Q95FQ1;Q8SLT7;A2T5K6;Q95FW7;Q8MBK2;O98418;Q8SLS1;O98404;Q9MTX1;Q9MRD7;Q95FM3;Q8SLT8;Q9XQN5;Q9SC47;C0J9Q2;Q9MTV3;Q3ZU70;Q9MRW3;Q8MBI1;Q9MRC8;Q8M9G2;Q8MBI2;O98777;Q8MBH1;Q8WH97;Q9MRL4;B9TTK1;Q95FM1;B3SHD4;A9L9V9;Q9MRT5;A9L9S9	2124	56	CID		17.74	42.3916		7	54	35	1	2060.96	-37.3834	8/167	pps_Medicago_trypsin_rep2.mgf
B7FIZ5	11.07	3	3	289	31.5002	6.56592	153.967	Putative uncharacterized protein OS=Medicago truncatula PE=2 SV=1 - [B7FIZ5_MEDTR]
	Confidence Icon	Sequence	Protein Accessions	# Proteins	# Protein Groups	Activation Type	Modifications	IonScore	Exp Value	Δ Score	Rank	Identity High	Homology Threshold	Charge	m/z [Da]	ΔM [ppm]	Ions Matched	Spectrum File
	High	STPFQPYSEVFGLQR	B7FIZ5;C6TDC5	11	2	CID		127.06	6.05833e-10	0.771654	2	54		1	1755.87	-0.638595	12/154	pps_Medicago_trypsin_rep2.mgf
	High	NLAGDVIGTRTEFADVK	B7FIZ5	1	1	CID		59.29	0.00361755	0.491525	1	54	45	1	1805.9	-20.9875	17/182	pps_Medicago_trypsin_rep2.mgf
	Medium	NLAGDVIGTR	B7FIZ5	7	1	CID		50.88	0.0190864	0.0196078	1	53	32	1	1015.52	-36.3769	8/99	pps_Medicago_trypsin_rep2.mgf
D8KWX3	9.24	8	4	498	54.5695	6.31592	153.409	CP47 protein (Fragment) OS=Asplenium viride GN=psbB PE=4 SV=1 - [D8KWX3_9TRAC]
	Confidence Icon	Sequence	Protein Accessions	# Proteins	# Protein Groups	Activation Type	Modifications	IonScore	Exp Value	Δ Score	Rank	Identity High	Homology Threshold	Charge	m/z [Da]	ΔM [ppm]	Ions Matched	Spectrum File
	High	MPTFxETFPVVLVDGEGVVR	D8KWX3	1	1	CID	X5(F)	119.71	2.63105e-09		6	53		1	2239.13	-6.37805	13/182	pps_Medicago_trypsin_rep2.mgf
	High	MPTFxETFPVVLVDGEGVVR	D8KWX3	1	1	CID	X5(M), X5(Oxidation)	119.71	2.63105e-09		7	53		1	2239.13	8.36204	13/182	pps_Medicago_trypsin_rep2.mgf
	High	LAFYDYIGNNPAKGGLFR	Q8M9R9;A9L9C2;A9XVM4;E2EKG6;Q67I94;A6YAC4;B7T460;Q3ZPR4;B0LNG6;A9QBU8;E2EKH0;E2EKG7;Q8MA49;B0LNR3;A4GGH0;A6YAG7;Q3ZPS7;A6YAD2;A0ARB3;A6YAI2;A0ARB7;Q8M943;D8KWX3;D8KX21	797	24	CID		74.66	8.93797e-05	0	1	54	35	1	2016.02	-8.86789	14/167	pps_Medicago_trypsin_rep2.mgf
	High	mPTFxETFPVVLVDGEGVVR	D8KWX3	1	1	CID	M1(Oxidation), X5(M)	71.84	0.000161113		8	53		1	2239.13	8.36204	11/182	pps_Medicago_trypsin_rep2.mgf
	Low	ADVPFRR	Q8M9R9;A9L9C2;A9XVM4;E2EKG6;Q67I94;A6YAC4;B7T460;Q3ZPR4;B0LNG6;A9QBU8;E2EKH0;E2EKG7;Q8MA49;A4GGH0;A9XVP0;B4Y1W7;Q6EYH6;A6YAG7;Q3ZPS7;A6YAD2;E2EKG9;A0ARB3;A6YAI2;A0ARB7;Q8M943;Q71KN1;D8KWX3;D8KX21	814	28	CID		30.03	2.67118	0	1	54	40	1	860.445	-33.4842	4/55	pps_Medicago_trypsin_rep2.mgf
	Low	RMPTFxETFPVVLVDGEGVVR	D8KWX3	1	1	CID	X6(F)	28.93	3.49495		6	54	43	1	2395.23	-7.56321	8/230	pps_Medicago_trypsin_rep2.mgf
	Low	RMPTFxETFPVVLVDGEGVVR	D8KWX3	1	1	CID	X6(M), X6(Oxidation)	28.93	3.49495		7	54	43	1	2395.23	6.21626	8/230	pps_Medicago_trypsin_rep2.mgf
	Low	RMPTFxETFPVVLVDGEGVVR	D8KWX3	1	1	CID	X6(V)	23.95	10.2896	0.0833333	1	54	35	1	2347.23	-9.03248	6/230	pps_Medicago_trypsin_rep2.mgf
D8KX21	9.24	4	4	498	54.901	6.43018	153.409	CP47 protein (Fragment) OS=Lygodium japonicum GN=psbB PE=4 SV=1 - [D8KX21_LYGJA]
	Confidence Icon	Sequence	Protein Accessions	# Proteins	# Protein Groups	Activation Type	Modifications	IonScore	Exp Value	Δ Score	Rank	Identity High	Homology Threshold	Charge	m/z [Da]	ΔM [ppm]	Ions Matched	Spectrum File
	High	MPTFFETFPVVLVDGEGVVR	D8KX21	10	1	CID		119.71	2.63105e-09		5	53		1	2239.13	-6.37805	13/182	pps_Medicago_trypsin_rep2.mgf
	High	LAFYDYIGNNPAKGGLFR	Q8M9R9;A9L9C2;A9XVM4;E2EKG6;Q67I94;A6YAC4;B7T460;Q3ZPR4;B0LNG6;A9QBU8;E2EKH0;E2EKG7;Q8MA49;B0LNR3;A4GGH0;A6YAG7;Q3ZPS7;A6YAD2;A0ARB3;A6YAI2;A0ARB7;Q8M943;D8KWX3;D8KX21	797	24	CID		74.66	8.93797e-05	0	1	54	35	1	2016.02	-8.86789	14/167	pps_Medicago_trypsin_rep2.mgf
	Low	ADVPFRR	Q8M9R9;A9L9C2;A9XVM4;E2EKG6;Q67I94;A6YAC4;B7T460;Q3ZPR4;B0LNG6;A9QBU8;E2EKH0;E2EKG7;Q8MA49;A4GGH0;A9XVP0;B4Y1W7;Q6EYH6;A6YAG7;Q3ZPS7;A6YAD2;E2EKG9;A0ARB3;A6YAI2;A0ARB7;Q8M943;Q71KN1;D8KWX3;D8KX21	814	28	CID		30.03	2.67118	0	1	54	40	1	860.445	-33.4842	4/55	pps_Medicago_trypsin_rep2.mgf
	Low	RMPTFFETFPVVLVDGEGVVR	D8KX21	10	1	CID		28.93	3.49495		5	54	43	1	2395.23	-7.56321	8/230	pps_Medicago_trypsin_rep2.mgf
B2CRY7	24.37	7	7	476	51.1787	5.5542	153.325	AtpB (Fragment) OS=Simaba suffruticosa GN=atpB PE=3 SV=1 - [B2CRY7_9ROSI]
	Confidence Icon	Sequence	Protein Accessions	# Proteins	# Protein Groups	Activation Type	Modifications	IonScore	Exp Value	Δ Score	Rank	Identity High	Homology Threshold	Charge	m/z [Da]	ΔM [ppm]	Ions Matched	Spectrum File
	High	YKELQDIIAILGLDELSEEDR	O98495;Q9TKI7;Q95FU1;Q85V32;Q9MRM9;Q9MU01;A0AR46;B7S4Q6;Q8WJF5;Q9GES5;Q9TLJ8;Q9TLL5;Q95FM8;Q9FF03;Q95AN2;Q9MTU5;Q9MW35;Q9MRW2;B2CRY7;B8PRK4;Q8SLT7;Q95FK0;A2T5K6;Q95FW7;Q8MBK2;O98418;Q8SLS1;O98404;Q9MTX1;Q9MRD7;Q3ZU69;Q8SLT8;Q9XQC8;Q9XQN5;Q9SC47;C0J9Q2;Q9MTV3;Q3ZU70;Q9MRW3;Q8MBI1;C8YQL4;Q8M9G2;A0ZQ50;Q8MBI2;O98777;Q4KU78;Q8MBH1;Q8WH97;C8YQL2;A0ZQ39;Q8WJH4;Q8MFY1;B3SHD4;Q8MFY4;A8R0C7	3355	55	CID		88.6	3.73746e-06		7	54		1	2462.25	-8.36281	15/233	pps_Medicago_trypsin_rep2.mgf
	High	DVNEQDVLLFIDNIFR	O98495;Q9TKI7;Q95FU1;Q85V32;Q9MU01;A0AR46;Q9MTU3;Q9GES5;Q9TLJ8;Q95FM8;Q9FF03;Q95AN2;Q9MTU5;Q9MW35;Q9MRW2;Q8MBL0;B2CRY7;A8Y664;A8Y6Q2;Q95FQ1;Q8SLT7;Q95FK0;A2T5K6;Q95FW7;Q8MBK2;O98418;Q8SLS1;O98404;Q9MTX1;Q9MRD7;Q3ZU69;Q8SLT8;Q9XQN5;C0J9Q2;Q9MTV3;Q3ZU70;Q8MBI1;C8YQL4;Q9MRC8;Q8M9G2;A0ZQ50;Q8MBI2;Q29V89;O98777;Q8WJG7;Q95FV3;Q4KU78;Q8MBH1;Q8WH97;Q9MRL4;C8YQL2;Q8MFX9;A0ZQ39;B9TTK1	2339	54	CID		74.21	0.000104634		3	54		1	1950	1.68652	12/172	pps_Medicago_trypsin_rep2.mgf
	High	DTVGQPINMTcEVQQLLGNNR	B2CRY7;A2T5K6	36	2	CID	C11(Carbamidomethyl)	65.92	0.000667369		7	54		1	2387.19	19.1045	14/223	pps_Medicago_trypsin_rep2.mgf
	High	IVGEEHYETAQR	Q9TKI7;Q95FU1;Q8SLS8;Q85V32;Q9MRM9;Q9MU01;A0AR46;Q9MTU3;B7S4Q6;Q8WJF5;Q9GES5;Q9TLJ8;Q9TLL5;Q95FM8;Q9FF03;Q95AN2;Q9MTU5;Q9MW35;Q9MRW2;Q8MBL0;B2CRY7;B8PRK4;A8Y664;A8Y6Q2;Q95FQ1;Q8SLT7;Q95FK0;A2T5K6;Q95FW7;Q8MBK2;O98418;Q8SLS1;O98404;Q9MTX1;Q9MRD7;Q95FM3;Q3ZU69	1577	37	CID		57.29	0.00378213		2	53	35	1	1431.65	-26.7335	10/103	pps_Medicago_trypsin_rep2.mgf
	Low	YKELQDIIAILGLDELSEEDRLTVAR	O98495;Q9TKI7;Q95FU1;Q85V32;Q9MU01;A0AR46;B7S4Q6;Q8WJF5;Q9GES5;Q9TLJ8;Q9TLL5;Q95FM8;Q9FF03;Q95AN2;Q9MTU5;Q9MW35;Q9MRW2;B2CRY7;B8PRK4;Q8SLT7;Q95FK0;A2T5K6;Q8MBK2;O98418;Q8SLS1;O98404;Q9MTX1;Q3ZU69;Q8SLT8;Q9XQC8;Q9XQN5;Q9SC47;C0J9Q2;Q9MTV3;Q3ZU70;Q9MRW3;Q8MBI1;C8YQL4;A0ZQ50;Q8MBI2;O98777;Q4KU78;Q8MBH1;Q8WH97;C8YQL2;A0ZQ39;Q8MFY1;Q8MFY4;A8R0C7	2967	49	CID		26.77	5.61814		8	54	30	1	3002.58	-8.9927	6/291	pps_Medicago_trypsin_rep2.mgf
	Low	GMEVVDTGAPLSVPVGGATLGR	A0AR46;B2CRY7;A0ZQ39;B9TTK1	40	4	CID		24.19	9.62306		5	54	40	1	2083.01	-34.6379	9/203	pps_Medicago_trypsin_rep2.mgf
	Low	GIYPAVDPLDSTSTMLQPR	O98495;Q9TKI7;Q95FU1;Q8SLS8;Q85V32;Q9MRM9;Q9MU01;A0AR46;Q9MTU3;B7S4Q6;Q9GES5;Q9TLJ8;Q9TLL5;Q95FM8;Q9FF03;Q95AN2;Q9MTU5;Q9MW35;Q9MRW2;Q8MBL0;B2CRY7;B8PRK4;A8Y664;A8Y6Q2;Q95FQ1;Q8SLT7;A2T5K6;Q95FW7;Q8MBK2;O98418;Q8SLS1;O98404;Q9MTX1;Q9MRD7;Q95FM3;Q8SLT8;Q9XQN5;Q9SC47;C0J9Q2;Q9MTV3;Q3ZU70;Q9MRW3;Q8MBI1;Q9MRC8;Q8M9G2;Q8MBI2;O98777;Q8MBH1;Q8WH97;Q9MRL4;B9TTK1;Q95FM1;B3SHD4;A9L9V9;Q9MRT5;A9L9S9	2124	56	CID		17.74	42.3916		7	54	35	1	2060.96	-37.3834	8/167	pps_Medicago_trypsin_rep2.mgf
A2T5K6	23.23	7	7	465	50.037	5.14795	153.325	ATP synthase beta subunit (Fragment) OS=Tetraclis cf. clusiifolia RNF 959 GN=atpB PE=3 SV=1 - [A2T5K6_9ERIC]
	Confidence Icon	Sequence	Protein Accessions	# Proteins	# Protein Groups	Activation Type	Modifications	IonScore	Exp Value	Δ Score	Rank	Identity High	Homology Threshold	Charge	m/z [Da]	ΔM [ppm]	Ions Matched	Spectrum File
	High	YKELQDIIAILGLDELSEEDR	O98495;Q9TKI7;Q95FU1;Q85V32;Q9MRM9;Q9MU01;A0AR46;B7S4Q6;Q8WJF5;Q9GES5;Q9TLJ8;Q9TLL5;Q95FM8;Q9FF03;Q95AN2;Q9MTU5;Q9MW35;Q9MRW2;B2CRY7;B8PRK4;Q8SLT7;Q95FK0;A2T5K6;Q95FW7;Q8MBK2;O98418;Q8SLS1;O98404;Q9MTX1;Q9MRD7;Q3ZU69;Q8SLT8;Q9XQC8;Q9XQN5;Q9SC47;C0J9Q2;Q9MTV3;Q3ZU70;Q9MRW3;Q8MBI1;C8YQL4;Q8M9G2;A0ZQ50;Q8MBI2;O98777;Q4KU78;Q8MBH1;Q8WH97;C8YQL2;A0ZQ39;Q8WJH4;Q8MFY1;B3SHD4;Q8MFY4;A8R0C7	3355	55	CID		88.6	3.73746e-06		7	54		1	2462.25	-8.36281	15/233	pps_Medicago_trypsin_rep2.mgf
	High	DVNEQDVLLFIDNIFR	O98495;Q9TKI7;Q95FU1;Q85V32;Q9MU01;A0AR46;Q9MTU3;Q9GES5;Q9TLJ8;Q95FM8;Q9FF03;Q95AN2;Q9MTU5;Q9MW35;Q9MRW2;Q8MBL0;B2CRY7;A8Y664;A8Y6Q2;Q95FQ1;Q8SLT7;Q95FK0;A2T5K6;Q95FW7;Q8MBK2;O98418;Q8SLS1;O98404;Q9MTX1;Q9MRD7;Q3ZU69;Q8SLT8;Q9XQN5;C0J9Q2;Q9MTV3;Q3ZU70;Q8MBI1;C8YQL4;Q9MRC8;Q8M9G2;A0ZQ50;Q8MBI2;Q29V89;O98777;Q8WJG7;Q95FV3;Q4KU78;Q8MBH1;Q8WH97;Q9MRL4;C8YQL2;Q8MFX9;A0ZQ39;B9TTK1	2339	54	CID		74.21	0.000104634		3	54		1	1950	1.68652	12/172	pps_Medicago_trypsin_rep2.mgf
	High	DTVGQPINMTcEVQQLLGNNR	B2CRY7;A2T5K6	36	2	CID	C11(Carbamidomethyl)	65.92	0.000667369		7	54		1	2387.19	19.1045	14/223	pps_Medicago_trypsin_rep2.mgf
	High	IVGEEHYETAQR	Q9TKI7;Q95FU1;Q8SLS8;Q85V32;Q9MRM9;Q9MU01;A0AR46;Q9MTU3;B7S4Q6;Q8WJF5;Q9GES5;Q9TLJ8;Q9TLL5;Q95FM8;Q9FF03;Q95AN2;Q9MTU5;Q9MW35;Q9MRW2;Q8MBL0;B2CRY7;B8PRK4;A8Y664;A8Y6Q2;Q95FQ1;Q8SLT7;Q95FK0;A2T5K6;Q95FW7;Q8MBK2;O98418;Q8SLS1;O98404;Q9MTX1;Q9MRD7;Q95FM3;Q3ZU69	1577	37	CID		57.29	0.00378213		2	53	35	1	1431.65	-26.7335	10/103	pps_Medicago_trypsin_rep2.mgf
	Low	YKELQDIIAILGLDELSEEDRLTVAR	O98495;Q9TKI7;Q95FU1;Q85V32;Q9MU01;A0AR46;B7S4Q6;Q8WJF5;Q9GES5;Q9TLJ8;Q9TLL5;Q95FM8;Q9FF03;Q95AN2;Q9MTU5;Q9MW35;Q9MRW2;B2CRY7;B8PRK4;Q8SLT7;Q95FK0;A2T5K6;Q8MBK2;O98418;Q8SLS1;O98404;Q9MTX1;Q3ZU69;Q8SLT8;Q9XQC8;Q9XQN5;Q9SC47;C0J9Q2;Q9MTV3;Q3ZU70;Q9MRW3;Q8MBI1;C8YQL4;A0ZQ50;Q8MBI2;O98777;Q4KU78;Q8MBH1;Q8WH97;C8YQL2;A0ZQ39;Q8MFY1;Q8MFY4;A8R0C7	2967	49	CID		26.77	5.61814		8	54	30	1	3002.58	-8.9927	6/291	pps_Medicago_trypsin_rep2.mgf
	Low	AHGGVSVFGGVGER	O98495;Q9TKI7;Q95FU1;Q85V32;Q9MRM9;Q9MU01;A0AR46;Q9MTU3;B7S4Q6;Q8WJF5;Q9GES5;Q9TLJ8;Q9TLL5;Q9MTU5;Q9MRW2;B8PRK4;A8Y664;A8Y6Q2;Q95FQ1;Q8SLT7;Q95FK0;A2T5K6;Q95FW7;O98404;Q9MTX1;Q9MRD7;Q3ZU69;Q8SLT8;Q9XQC8;Q9XQN5;Q9SC47;C0J9Q2;Q9MTV3;Q3ZU70;Q9MRW3;C8YQL4;Q8M9G2;A0ZQ50;Q29V89;O98777;Q8WJG7;Q95FV3;Q4KU78;Q9MRL4;C8YQL2;Q8MFX9;A0ZQ39;B9TTK1;C0J9P3;Q8WJH4;Q95FM1;Q8MFY1;B3SHD4;Q8MFU9;A9L9V9;Q9MRT5;Q8MFY4;…	2999	58	CID		25.34	6.27669		2	53	39	1	1328.62	-37.3705	12/119	pps_Medicago_trypsin_rep2.mgf
	Low	GIYPAVDPLDSTSTMLQPR	O98495;Q9TKI7;Q95FU1;Q8SLS8;Q85V32;Q9MRM9;Q9MU01;A0AR46;Q9MTU3;B7S4Q6;Q9GES5;Q9TLJ8;Q9TLL5;Q95FM8;Q9FF03;Q95AN2;Q9MTU5;Q9MW35;Q9MRW2;Q8MBL0;B2CRY7;B8PRK4;A8Y664;A8Y6Q2;Q95FQ1;Q8SLT7;A2T5K6;Q95FW7;Q8MBK2;O98418;Q8SLS1;O98404;Q9MTX1;Q9MRD7;Q95FM3;Q8SLT8;Q9XQN5;Q9SC47;C0J9Q2;Q9MTV3;Q3ZU70;Q9MRW3;Q8MBI1;Q9MRC8;Q8M9G2;Q8MBI2;O98777;Q8MBH1;Q8WH97;Q9MRL4;B9TTK1;Q95FM1;B3SHD4;A9L9V9;Q9MRT5;A9L9S9	2124	56	CID		17.74	42.3916		7	54	35	1	2060.96	-37.3834	8/167	pps_Medicago_trypsin_rep2.mgf
O98418	20.61	6	6	456	49.0748	5.18604	153.325	ATP synthase beta subunit (Fragment) OS=Simarouba glauca GN=atpB PE=3 SV=2 - [O98418_9ROSI]
	Confidence Icon	Sequence	Protein Accessions	# Proteins	# Protein Groups	Activation Type	Modifications	IonScore	Exp Value	Δ Score	Rank	Identity High	Homology Threshold	Charge	m/z [Da]	ΔM [ppm]	Ions Matched	Spectrum File
	High	YKELQDIIAILGLDELSEEDR	O98495;Q9TKI7;Q95FU1;Q85V32;Q9MRM9;Q9MU01;A0AR46;B7S4Q6;Q8WJF5;Q9GES5;Q9TLJ8;Q9TLL5;Q95FM8;Q9FF03;Q95AN2;Q9MTU5;Q9MW35;Q9MRW2;B2CRY7;B8PRK4;Q8SLT7;Q95FK0;A2T5K6;Q95FW7;Q8MBK2;O98418;Q8SLS1;O98404;Q9MTX1;Q9MRD7;Q3ZU69;Q8SLT8;Q9XQC8;Q9XQN5;Q9SC47;C0J9Q2;Q9MTV3;Q3ZU70;Q9MRW3;Q8MBI1;C8YQL4;Q8M9G2;A0ZQ50;Q8MBI2;O98777;Q4KU78;Q8MBH1;Q8WH97;C8YQL2;A0ZQ39;Q8WJH4;Q8MFY1;B3SHD4;Q8MFY4;A8R0C7	3355	55	CID		88.6	3.73746e-06		7	54		1	2462.25	-8.36281	15/233	pps_Medicago_trypsin_rep2.mgf
	High	DVNEQDVLLFIDNIFR	O98495;Q9TKI7;Q95FU1;Q85V32;Q9MU01;A0AR46;Q9MTU3;Q9GES5;Q9TLJ8;Q95FM8;Q9FF03;Q95AN2;Q9MTU5;Q9MW35;Q9MRW2;Q8MBL0;B2CRY7;A8Y664;A8Y6Q2;Q95FQ1;Q8SLT7;Q95FK0;A2T5K6;Q95FW7;Q8MBK2;O98418;Q8SLS1;O98404;Q9MTX1;Q9MRD7;Q3ZU69;Q8SLT8;Q9XQN5;C0J9Q2;Q9MTV3;Q3ZU70;Q8MBI1;C8YQL4;Q9MRC8;Q8M9G2;A0ZQ50;Q8MBI2;Q29V89;O98777;Q8WJG7;Q95FV3;Q4KU78;Q8MBH1;Q8WH97;Q9MRL4;C8YQL2;Q8MFX9;A0ZQ39;B9TTK1	2339	54	CID		74.21	0.000104634		3	54		1	1950	1.68652	12/172	pps_Medicago_trypsin_rep2.mgf
	High	bTVGQPINMTcEVQQLLGNNR	O98418	2	1	CID	B1(D), C11(Carbamidomethyl)	65.92	0.000667369		8	54		1	2387.19	19.1045	14/221	pps_Medicago_trypsin_rep2.mgf
	High	IVGEEHYETAQR	Q9TKI7;Q95FU1;Q8SLS8;Q85V32;Q9MRM9;Q9MU01;A0AR46;Q9MTU3;B7S4Q6;Q8WJF5;Q9GES5;Q9TLJ8;Q9TLL5;Q95FM8;Q9FF03;Q95AN2;Q9MTU5;Q9MW35;Q9MRW2;Q8MBL0;B2CRY7;B8PRK4;A8Y664;A8Y6Q2;Q95FQ1;Q8SLT7;Q95FK0;A2T5K6;Q95FW7;Q8MBK2;O98418;Q8SLS1;O98404;Q9MTX1;Q9MRD7;Q95FM3;Q3ZU69	1577	37	CID		57.29	0.00378213		2	53	35	1	1431.65	-26.7335	10/103	pps_Medicago_trypsin_rep2.mgf
	Low	YKELQDIIAILGLDELSEEDRLTVAR	O98495;Q9TKI7;Q95FU1;Q85V32;Q9MU01;A0AR46;B7S4Q6;Q8WJF5;Q9GES5;Q9TLJ8;Q9TLL5;Q95FM8;Q9FF03;Q95AN2;Q9MTU5;Q9MW35;Q9MRW2;B2CRY7;B8PRK4;Q8SLT7;Q95FK0;A2T5K6;Q8MBK2;O98418;Q8SLS1;O98404;Q9MTX1;Q3ZU69;Q8SLT8;Q9XQC8;Q9XQN5;Q9SC47;C0J9Q2;Q9MTV3;Q3ZU70;Q9MRW3;Q8MBI1;C8YQL4;A0ZQ50;Q8MBI2;O98777;Q4KU78;Q8MBH1;Q8WH97;C8YQL2;A0ZQ39;Q8MFY1;Q8MFY4;A8R0C7	2967	49	CID		26.77	5.61814		8	54	30	1	3002.58	-8.9927	6/291	pps_Medicago_trypsin_rep2.mgf
	Low	GIYPAVDPLDSTSTMLQPR	O98495;Q9TKI7;Q95FU1;Q8SLS8;Q85V32;Q9MRM9;Q9MU01;A0AR46;Q9MTU3;B7S4Q6;Q9GES5;Q9TLJ8;Q9TLL5;Q95FM8;Q9FF03;Q95AN2;Q9MTU5;Q9MW35;Q9MRW2;Q8MBL0;B2CRY7;B8PRK4;A8Y664;A8Y6Q2;Q95FQ1;Q8SLT7;A2T5K6;Q95FW7;Q8MBK2;O98418;Q8SLS1;O98404;Q9MTX1;Q9MRD7;Q95FM3;Q8SLT8;Q9XQN5;Q9SC47;C0J9Q2;Q9MTV3;Q3ZU70;Q9MRW3;Q8MBI1;Q9MRC8;Q8M9G2;Q8MBI2;O98777;Q8MBH1;Q8WH97;Q9MRL4;B9TTK1;Q95FM1;B3SHD4;A9L9V9;Q9MRT5;A9L9S9	2124	56	CID		17.74	42.3916		7	54	35	1	2060.96	-37.3834	8/167	pps_Medicago_trypsin_rep2.mgf
A0ZQ50	21.68	7	7	489	52.6895	5.18604	152.952	ATP synthase beta subunit (Fragment) OS=Ditaxis montevidensis GN=atpB PE=3 SV=1 - [A0ZQ50_9ROSI]
	Confidence Icon	Sequence	Protein Accessions	# Proteins	# Protein Groups	Activation Type	Modifications	IonScore	Exp Value	Δ Score	Rank	Identity High	Homology Threshold	Charge	m/z [Da]	ΔM [ppm]	Ions Matched	Spectrum File
	High	YKELQDIIAILGLDELSEEDR	O98495;Q9TKI7;Q95FU1;Q85V32;Q9MRM9;Q9MU01;A0AR46;B7S4Q6;Q8WJF5;Q9GES5;Q9TLJ8;Q9TLL5;Q95FM8;Q9FF03;Q95AN2;Q9MTU5;Q9MW35;Q9MRW2;B2CRY7;B8PRK4;Q8SLT7;Q95FK0;A2T5K6;Q95FW7;Q8MBK2;O98418;Q8SLS1;O98404;Q9MTX1;Q9MRD7;Q3ZU69;Q8SLT8;Q9XQC8;Q9XQN5;Q9SC47;C0J9Q2;Q9MTV3;Q3ZU70;Q9MRW3;Q8MBI1;C8YQL4;Q8M9G2;A0ZQ50;Q8MBI2;O98777;Q4KU78;Q8MBH1;Q8WH97;C8YQL2;A0ZQ39;Q8WJH4;Q8MFY1;B3SHD4;Q8MFY4;A8R0C7	3355	55	CID		88.6	3.73746e-06		7	54		1	2462.25	-8.36281	15/233	pps_Medicago_trypsin_rep2.mgf
	High	DTVGQEINVTcEVQQLLGNNR	Q9TKI7;Q95FQ1;A0ZQ50;A0ZQ39	97	4	CID	C11(Carbamidomethyl)	83.4	1.19225e-05	0.0722892	1	54		1	2387.19	11.669	17/223	pps_Medicago_trypsin_rep2.mgf
	High	DVNEQDVLLFIDNIFR	O98495;Q9TKI7;Q95FU1;Q85V32;Q9MU01;A0AR46;Q9MTU3;Q9GES5;Q9TLJ8;Q95FM8;Q9FF03;Q95AN2;Q9MTU5;Q9MW35;Q9MRW2;Q8MBL0;B2CRY7;A8Y664;A8Y6Q2;Q95FQ1;Q8SLT7;Q95FK0;A2T5K6;Q95FW7;Q8MBK2;O98418;Q8SLS1;O98404;Q9MTX1;Q9MRD7;Q3ZU69;Q8SLT8;Q9XQN5;C0J9Q2;Q9MTV3;Q3ZU70;Q8MBI1;C8YQL4;Q9MRC8;Q8M9G2;A0ZQ50;Q8MBI2;Q29V89;O98777;Q8WJG7;Q95FV3;Q4KU78;Q8MBH1;Q8WH97;Q9MRL4;C8YQL2;Q8MFX9;A0ZQ39;B9TTK1	2339	54	CID		74.21	0.000104634		3	54		1	1950	1.68652	12/172	pps_Medicago_trypsin_rep2.mgf
	Medium	FLSQPFFVAEVFTGSPGKYVGLVETIR	A0AR46;Q95AN2;Q3ZU70;Q8MBI1;A0ZQ50;Q8MBI2	62	6	CID		48.28	0.0354864		4	53		1	2988.55	-11.0058	12/300	pps_Medicago_trypsin_rep2.mgf
	Low	DTVGQEINVTcEVQQLLGNNRVR	Q9TKI7;Q95FQ1;A0ZQ50;A0ZQ39	93	4	CID	C11(Carbamidomethyl)	32	1.59623		4	54		1	2642.33	-2.04566	10/245	pps_Medicago_trypsin_rep2.mgf
	Low	YKELQDIIAILGLDELSEEDRLTVAR	O98495;Q9TKI7;Q95FU1;Q85V32;Q9MU01;A0AR46;B7S4Q6;Q8WJF5;Q9GES5;Q9TLJ8;Q9TLL5;Q95FM8;Q9FF03;Q95AN2;Q9MTU5;Q9MW35;Q9MRW2;B2CRY7;B8PRK4;Q8SLT7;Q95FK0;A2T5K6;Q8MBK2;O98418;Q8SLS1;O98404;Q9MTX1;Q3ZU69;Q8SLT8;Q9XQC8;Q9XQN5;Q9SC47;C0J9Q2;Q9MTV3;Q3ZU70;Q9MRW3;Q8MBI1;C8YQL4;A0ZQ50;Q8MBI2;O98777;Q4KU78;Q8MBH1;Q8WH97;C8YQL2;A0ZQ39;Q8MFY1;Q8MFY4;A8R0C7	2967	49	CID		26.77	5.61814		8	54	30	1	3002.58	-8.9927	6/291	pps_Medicago_trypsin_rep2.mgf
	Low	AHGGVSVFGGVGER	O98495;Q9TKI7;Q95FU1;Q85V32;Q9MRM9;Q9MU01;A0AR46;Q9MTU3;B7S4Q6;Q8WJF5;Q9GES5;Q9TLJ8;Q9TLL5;Q9MTU5;Q9MRW2;B8PRK4;A8Y664;A8Y6Q2;Q95FQ1;Q8SLT7;Q95FK0;A2T5K6;Q95FW7;O98404;Q9MTX1;Q9MRD7;Q3ZU69;Q8SLT8;Q9XQC8;Q9XQN5;Q9SC47;C0J9Q2;Q9MTV3;Q3ZU70;Q9MRW3;C8YQL4;Q8M9G2;A0ZQ50;Q29V89;O98777;Q8WJG7;Q95FV3;Q4KU78;Q9MRL4;C8YQL2;Q8MFX9;A0ZQ39;B9TTK1;C0J9P3;Q8WJH4;Q95FM1;Q8MFY1;B3SHD4;Q8MFU9;A9L9V9;Q9MRT5;Q8MFY4;…	2999	58	CID		25.34	6.27669		2	53	39	1	1328.62	-37.3705	12/119	pps_Medicago_trypsin_rep2.mgf
A0ZQ39	20.65	7	7	489	52.6384	5.09717	151.592	ATP synthase beta subunit (Fragment) OS=Acalypha insulana GN=atpB PE=3 SV=1 - [A0ZQ39_9ROSI]
	Confidence Icon	Sequence	Protein Accessions	# Proteins	# Protein Groups	Activation Type	Modifications	IonScore	Exp Value	Δ Score	Rank	Identity High	Homology Threshold	Charge	m/z [Da]	ΔM [ppm]	Ions Matched	Spectrum File
	High	YKELQDIIAILGLDELSEEDR	O98495;Q9TKI7;Q95FU1;Q85V32;Q9MRM9;Q9MU01;A0AR46;B7S4Q6;Q8WJF5;Q9GES5;Q9TLJ8;Q9TLL5;Q95FM8;Q9FF03;Q95AN2;Q9MTU5;Q9MW35;Q9MRW2;B2CRY7;B8PRK4;Q8SLT7;Q95FK0;A2T5K6;Q95FW7;Q8MBK2;O98418;Q8SLS1;O98404;Q9MTX1;Q9MRD7;Q3ZU69;Q8SLT8;Q9XQC8;Q9XQN5;Q9SC47;C0J9Q2;Q9MTV3;Q3ZU70;Q9MRW3;Q8MBI1;C8YQL4;Q8M9G2;A0ZQ50;Q8MBI2;O98777;Q4KU78;Q8MBH1;Q8WH97;C8YQL2;A0ZQ39;Q8WJH4;Q8MFY1;B3SHD4;Q8MFY4;A8R0C7	3355	55	CID		88.6	3.73746e-06		7	54		1	2462.25	-8.36281	15/233	pps_Medicago_trypsin_rep2.mgf
	High	DTVGQEINVTcEVQQLLGNNR	Q9TKI7;Q95FQ1;A0ZQ50;A0ZQ39	97	4	CID	C11(Carbamidomethyl)	83.4	1.19225e-05	0.0722892	1	54		1	2387.19	11.669	17/223	pps_Medicago_trypsin_rep2.mgf
	High	DVNEQDVLLFIDNIFR	O98495;Q9TKI7;Q95FU1;Q85V32;Q9MU01;A0AR46;Q9MTU3;Q9GES5;Q9TLJ8;Q95FM8;Q9FF03;Q95AN2;Q9MTU5;Q9MW35;Q9MRW2;Q8MBL0;B2CRY7;A8Y664;A8Y6Q2;Q95FQ1;Q8SLT7;Q95FK0;A2T5K6;Q95FW7;Q8MBK2;O98418;Q8SLS1;O98404;Q9MTX1;Q9MRD7;Q3ZU69;Q8SLT8;Q9XQN5;C0J9Q2;Q9MTV3;Q3ZU70;Q8MBI1;C8YQL4;Q9MRC8;Q8M9G2;A0ZQ50;Q8MBI2;Q29V89;O98777;Q8WJG7;Q95FV3;Q4KU78;Q8MBH1;Q8WH97;Q9MRL4;C8YQL2;Q8MFX9;A0ZQ39;B9TTK1	2339	54	CID		74.21	0.000104634		3	54		1	1950	1.68652	12/172	pps_Medicago_trypsin_rep2.mgf
	Low	DTVGQEINVTcEVQQLLGNNRVR	Q9TKI7;Q95FQ1;A0ZQ50;A0ZQ39	93	4	CID	C11(Carbamidomethyl)	32	1.59623		4	54		1	2642.33	-2.04566	10/245	pps_Medicago_trypsin_rep2.mgf
	Low	YKELQDIIAILGLDELSEEDRLTVAR	O98495;Q9TKI7;Q95FU1;Q85V32;Q9MU01;A0AR46;B7S4Q6;Q8WJF5;Q9GES5;Q9TLJ8;Q9TLL5;Q95FM8;Q9FF03;Q95AN2;Q9MTU5;Q9MW35;Q9MRW2;B2CRY7;B8PRK4;Q8SLT7;Q95FK0;A2T5K6;Q8MBK2;O98418;Q8SLS1;O98404;Q9MTX1;Q3ZU69;Q8SLT8;Q9XQC8;Q9XQN5;Q9SC47;C0J9Q2;Q9MTV3;Q3ZU70;Q9MRW3;Q8MBI1;C8YQL4;A0ZQ50;Q8MBI2;O98777;Q4KU78;Q8MBH1;Q8WH97;C8YQL2;A0ZQ39;Q8MFY1;Q8MFY4;A8R0C7	2967	49	CID		26.77	5.61814		8	54	30	1	3002.58	-8.9927	6/291	pps_Medicago_trypsin_rep2.mgf
	Low	AHGGVSVFGGVGER	O98495;Q9TKI7;Q95FU1;Q85V32;Q9MRM9;Q9MU01;A0AR46;Q9MTU3;B7S4Q6;Q8WJF5;Q9GES5;Q9TLJ8;Q9TLL5;Q9MTU5;Q9MRW2;B8PRK4;A8Y664;A8Y6Q2;Q95FQ1;Q8SLT7;Q95FK0;A2T5K6;Q95FW7;O98404;Q9MTX1;Q9MRD7;Q3ZU69;Q8SLT8;Q9XQC8;Q9XQN5;Q9SC47;C0J9Q2;Q9MTV3;Q3ZU70;Q9MRW3;C8YQL4;Q8M9G2;A0ZQ50;Q29V89;O98777;Q8WJG7;Q95FV3;Q4KU78;Q9MRL4;C8YQL2;Q8MFX9;A0ZQ39;B9TTK1;C0J9P3;Q8WJH4;Q95FM1;Q8MFY1;B3SHD4;Q8MFU9;A9L9V9;Q9MRT5;Q8MFY4;…	2999	58	CID		25.34	6.27669		2	53	39	1	1328.62	-37.3705	12/119	pps_Medicago_trypsin_rep2.mgf
	Low	GMEVVDTGAPLSVPVGGATLGR	A0AR46;B2CRY7;A0ZQ39;B9TTK1	40	4	CID		24.19	9.62306		5	54	40	1	2083.01	-34.6379	9/203	pps_Medicago_trypsin_rep2.mgf
P93987	12.58	7	7	469	51.988	6.53662	149.999	Ribulose-1,5-bisphosphate carboxylase, large subunit (Fragment) OS=Canthium coromandelicum GN=rbcL PE=3 SV=1 - [P93987_9GENT]
	Confidence Icon	Sequence	Protein Accessions	# Proteins	# Protein Groups	Activation Type	Modifications	IonScore	Exp Value	Δ Score	Rank	Identity High	Homology Threshold	Charge	m/z [Da]	ΔM [ppm]	Ions Matched	Spectrum File
	High	TFQGPPHxIQVER	Q95CD5;P93987;Q33620;Q40141	6	4	CID	X8(G)	93.24	1.87295e-06		10	55		1	1465.73	-14.0257	12/139	pps_Medicago_trypsin_rep2.mgf
	High	DITLGFVDLLR	Q6PSM7;Q29VE5;Q8HT56;D6C635;Q9TKH0;A0ZQX9;Q31828;P93987;Q33620;Q32857;P94075;P92263;Q7YKW5;A5X4G7;P94041;Q31669;B7P0F0;A0PDA4;Q6Y2Z6;Q32183;P94074;D8V9A7;D8V9E6;Q8HUY5;Q9XQP7;A7VJY7;Q5DK06;O98549;Q95E64;P28380;Q95634;Q6Y2Z1;A4F2T3;C7A5Y1;O98545;Q32072;Q85ZK8;Q95637;Q5I998;Q15KA0;Q9TKH6;P94030;A2VA83;O03636;Q9GCX8;Q5I972;A1X2K2;Q8MCW5;C7AF24;Q32313;Q5I9A0;Q7YLH0;A1XBZ1;O78520;Q5J9S0;Q29VE8;Q7I250;…	5330	60	CID		88.83	4.75698e-06		5	55		1	1261.71	-3.40016	14/97	pps_Medicago_trypsin_rep2.mgf
	High	DITLGFVDLLRDDFIEK	Q6PSM7;Q29VE5;Q9TKH0;A0ZQX9;P93987;Q32857;A5X4G7;P94041;B7P0F0;A0PDA4;Q32183;D8V9A7;D8V9E6;Q9XQP7;Q5DK06;Q95E64;P28380;C7A5Y1;O98545;Q32072;Q5I998;P94030;A2VA83;Q5I972;Q8MCW5;Q5I9A0;Q7YLH0;A1XBZ1;O78520;Q5J9S0;Q29VE8;Q7I250;Q7YLH5	3135	33	CID		64.67	0.000964262		5	54		1	2009.04	-9.60224	13/171	pps_Medicago_trypsin_rep2.mgf
	Medium	DITLGFVDLLRDDFIEKDR	Q6PSM7;Q29VE5;Q9TKH0;A0ZQX9;P93987;Q32857;A5X4G7;P94041;B7P0F0;A0PDA4;Q32183;D8V9A7;D8V9E6;Q9XQP7;Q5DK06;Q95E64;P28380;C7A5Y1;O98545;Q32072;Q5I998;P94030;A2VA83;Q5I972;Q8MCW5;Q5I9A0;A1XBZ1;O78520;Q5J9S0;Q29VE8;Q7I250;Q7YLH5	3119	32	CID		45.34	0.0812885		6	54		1	2280.17	-5.64049	16/195	pps_Medicago_trypsin_rep2.mgf
	Low	LGLSAKNYGR	B8YGX4;Q6PSM7;Q71N62;Q29VE5;Q8HT56;Q9TKH0;A0ZQX9;Q31828;Q8HUZ7;P93987;Q33620;Q32857;P94075;P92263;Q7YKW5;A5X4G7;Q8HDA1;P94041;P94071;Q31669;B7P0F0;Q36637;Q37357;A0PDA4;Q95EN1;Q6Y2Z6;Q32183;P94074;D8V9A7;Q6LA00;D8V9E6;Q9XQP7;A7VJY7;Q5DK06;O98549;P25830;Q31982;Q95634;Q8WIH0;Q8WJK2;Q6JXQ9;A4F2T3;E0WE73;Q9BA14;O98545;Q32072;Q9GHU3;Q9MV63;Q4VI77;Q9BAN9;A1X8A0;Q95637;Q9XQL8;Q29U68;Q15KA0;Q9TKH6;P94030;…	22994	93	CID		33.03	1.85783		5	55	35	1	1078.57	-31.4411	6/86	pps_Medicago_trypsin_rep2.mgf
	Low	VALEAcVKAR	Q8HT56;Q95CD5;D6C635;Q9TKH0;A0ZQX9;Q31828;Q8HUZ7;P93987;Q33620;Q32857;P94075;P92263;Q7YKW5;A5X4G7;Q8HDA1;P94041;P94071	1163	17	CID	C6(Carbamidomethyl)	29.15	3.93357		4	55	41	1	1116.55	-60.2348	10/82	pps_Medicago_trypsin_rep2.mgf
	Low	AVYEcLR	B8YGX4;Q71N62;Q29VE5;Q8HT56;D6C635;A0ZQX9;Q31828;P93987;Q33620;P94075;P92263;A5X4G7;Q8HDA1;P94041;P94071;Q31669;B7P0F0;Q36637;Q37357;A0PDA4;Q95EN1;Q6Y2Z6;P94074;D8V9A7;D8V9E6;Q8HUY5;Q9XQP7;Q5DK06;Q6YLP8;O98549;P28380;P25830;Q31982;Q95634;Q8WIH0;Q8WJK2;Q6JXQ9;Q6Y2Z1;Q5KTY1;A4F2T3;C7A5Y1;E0WE73;Q9BA14;O98545;Q32072;Q9GHU3;Q6YLP3;Q9BAN9;Q6VW49;A1X8A0;Q95637;Q9XQL8;Q5I998;Q29U68;Q15KA0;C6FJV2;C0J369;…	20825	91	CID	C5(Carbamidomethyl)	15.62	71.9499		4	54	28	1	910.421	-26.4331	4/51	pps_Medicago_trypsin_rep2.mgf
Q95E64	7.27	5	4	440	48.6014	7.21045	149.999	Ribulose-1,5-bisphosphate carboxylase/oxygenase large subunit (Fragment) OS=Veronica arguta GN=rbcL PE=3 SV=1 - [Q95E64_9LAMI]
	Confidence Icon	Sequence	Protein Accessions	# Proteins	# Protein Groups	Activation Type	Modifications	IonScore	Exp Value	Δ Score	Rank	Identity High	Homology Threshold	Charge	m/z [Da]	ΔM [ppm]	Ions Matched	Spectrum File
	High	TFQGPPHGIxVER	O98549;Q95E64	9	2	CID	X10(K)	93.24	1.87295e-06		4	55		1	1465.73	-38.8529	12/139	pps_Medicago_trypsin_rep2.mgf
	High	TFQGPPHGIxVER	O98549;Q95E64	9	2	CID	X10(Q)	93.24	1.87295e-06		8	55		1	1465.73	-14.0257	12/139	pps_Medicago_trypsin_rep2.mgf
	High	DITLGFVDLLR	Q6PSM7;Q29VE5;Q8HT56;D6C635;Q9TKH0;A0ZQX9;Q31828;P93987;Q33620;Q32857;P94075;P92263;Q7YKW5;A5X4G7;P94041;Q31669;B7P0F0;A0PDA4;Q6Y2Z6;Q32183;P94074;D8V9A7;D8V9E6;Q8HUY5;Q9XQP7;A7VJY7;Q5DK06;O98549;Q95E64;P28380;Q95634;Q6Y2Z1;A4F2T3;C7A5Y1;O98545;Q32072;Q85ZK8;Q95637;Q5I998;Q15KA0;Q9TKH6;P94030;A2VA83;O03636;Q9GCX8;Q5I972;A1X2K2;Q8MCW5;C7AF24;Q32313;Q5I9A0;Q7YLH0;A1XBZ1;O78520;Q5J9S0;Q29VE8;Q7I250;…	5330	60	CID		88.83	4.75698e-06		5	55		1	1261.71	-3.40016	14/97	pps_Medicago_trypsin_rep2.mgf
	High	DITLGFVDLLRDDFIEK	Q6PSM7;Q29VE5;Q9TKH0;A0ZQX9;P93987;Q32857;A5X4G7;P94041;B7P0F0;A0PDA4;Q32183;D8V9A7;D8V9E6;Q9XQP7;Q5DK06;Q95E64;P28380;C7A5Y1;O98545;Q32072;Q5I998;P94030;A2VA83;Q5I972;Q8MCW5;Q5I9A0;Q7YLH0;A1XBZ1;O78520;Q5J9S0;Q29VE8;Q7I250;Q7YLH5	3135	33	CID		64.67	0.000964262		5	54		1	2009.04	-9.60224	13/171	pps_Medicago_trypsin_rep2.mgf
	Medium	DITLGFVDLLRDDFIEKDR	Q6PSM7;Q29VE5;Q9TKH0;A0ZQX9;P93987;Q32857;A5X4G7;P94041;B7P0F0;A0PDA4;Q32183;D8V9A7;D8V9E6;Q9XQP7;Q5DK06;Q95E64;P28380;C7A5Y1;O98545;Q32072;Q5I998;P94030;A2VA83;Q5I972;Q8MCW5;Q5I9A0;A1XBZ1;O78520;Q5J9S0;Q29VE8;Q7I250;Q7YLH5	3119	32	CID		45.34	0.0812885		6	54		1	2280.17	-5.64049	16/195	pps_Medicago_trypsin_rep2.mgf
Q3ZPR4	22.84	10	10	429	47.0818	6.39209	147.359	PsbB (Fragment) OS=Cleistes sp. Thomas 12975 GN=psbB PE=4 SV=1 - [Q3ZPR4_9ASPA]
	Confidence Icon	Sequence	Protein Accessions	# Proteins	# Protein Groups	Activation Type	Modifications	IonScore	Exp Value	Δ Score	Rank	Identity High	Homology Threshold	Charge	m/z [Da]	ΔM [ppm]	Ions Matched	Spectrum File
	High	LAFYDYIGNNPAKGGLFR	Q8M9R9;A9L9C2;A9XVM4;E2EKG6;Q67I94;A6YAC4;B7T460;Q3ZPR4;B0LNG6;A9QBU8;E2EKH0;E2EKG7;Q8MA49;B0LNR3;A4GGH0;A6YAG7;Q3ZPS7;A6YAD2;A0ARB3;A6YAI2;A0ARB7;Q8M943;D8KWX3;D8KX21	797	24	CID		74.66	8.93797e-05	0	1	54	35	1	2016.02	-8.86789	14/167	pps_Medicago_trypsin_rep2.mgf
	High	AGAmDNGDGIAIGWLGHPVFR	Q3ZPR4	1	1	CID	M4(Oxidation)	64.67	0.00130076		8	55		1	2170.05	-2.1964	12/209	pps_Medicago_trypsin_rep2.mgf
	High	AQLGEIFELDR	A9L9C2;A9XVM4;E2EKG6;Q67I94;A6YAC4;B7T460;Q3ZPR4;B0LNG6;A9QBU8;E2EKH0;E2EKG7;Q8MA49;B0LNR3;A4GGH0;A9XVP0;B4Y1W7;Q6EYH6;A6YAG7;Q3ZPS7;A6YAD2;E2EKG9;A0ARB3;A6YAI2	686	23	CID		63.25	0.00116618		2	53		1	1290.66	-10.6235	8/109	pps_Medicago_trypsin_rep2.mgf
	High	RAQLGEIFELDR	A9L9C2;A9XVM4;E2EKG6;Q67I94;A6YAC4;B7T460;Q3ZPR4;B0LNG6;A9QBU8;E2EKH0;E2EKG7;Q8MA49;B0LNR3;A4GGH0;A9XVP0;B4Y1W7;Q6EYH6;A6YAG7;Q3ZPS7;A6YAD2;E2EKG9;A0ARB3;A6YAI2	686	23	CID		61.91	0.00165014		2	54		1	1446.76	-9.97493	14/121	pps_Medicago_trypsin_rep2.mgf
	Medium	YQWDQGYFQQEIYR	Q8M9R9;A9L9C2;A9XVM4;E2EKG6;Q67I94;A6YAC4;B7T460;Q3ZPR4;B0LNG6;A9QBU8;E2EKH0;E2EKG7;Q8MA49;B0LNR3;A4GGH0;A9XVP0;Q6EYH6;Q3ZPS7;A6YAD2;E2EKG9;A0ARB7;Q8M943	611	22	CID		50.03	0.0196627		3	52	32	1	1923.85	-8.97747	10/145	pps_Medicago_trypsin_rep2.mgf
	Low	YQWDQGYFQQEIYRR	Q8M9R9;A9L9C2;A9XVM4;E2EKG6;Q67I94;A6YAC4;B7T460;Q3ZPR4;B0LNG6;A9QBU8;E2EKH0;E2EKG7;Q8MA49;B0LNR3;A4GGH0;A9XVP0;Q6EYH6;Q3ZPS7;A6YAD2;E2EKG9;A0ARB7;Q8M943	601	22	CID		32.71	1.52265		3	54	30	1	2079.93	-19.083	9/156	pps_Medicago_trypsin_rep2.mgf
	Low	ADVPFRR	Q8M9R9;A9L9C2;A9XVM4;E2EKG6;Q67I94;A6YAC4;B7T460;Q3ZPR4;B0LNG6;A9QBU8;E2EKH0;E2EKG7;Q8MA49;A4GGH0;A9XVP0;B4Y1W7;Q6EYH6;A6YAG7;Q3ZPS7;A6YAD2;E2EKG9;A0ARB3;A6YAI2;A0ARB7;Q8M943;Q71KN1;D8KWX3;D8KX21	814	28	CID		30.03	2.67118	0	1	54	40	1	860.445	-33.4842	4/55	pps_Medicago_trypsin_rep2.mgf
	Low	AQLGEIFELDRATLK	A9L9C2;A9XVM4;E2EKG6;Q67I94;A6YAC4;Q3ZPR4;B0LNG6;A9QBU8;E2EKH0;E2EKG7;Q8MA49;B0LNR3;A4GGH0;A9XVP0;B4Y1W7;Q6EYH6;A6YAG7;Q3ZPS7;A6YAD2;E2EKG9;A0ARB3;A6YAI2	661	22	CID		26.56	5.47552	0	1	53	36	1	1703.91	-12.5308	11/156	pps_Medicago_trypsin_rep2.mgf
	Low	VGAGLSENLSLSEAWSKIPEK	Q3ZPR4	4	1	CID		18.9	33.7161		2	54	32	1	2215.08	-36.4778	7/215	pps_Medicago_trypsin_rep2.mgf
	Low	VGAGLSENLSLSEAWSKIPEKLAFYDYIGNNPAK	Q3ZPR4	4	1	CID		11.77	173.946		3	54	25	1	3681.85	-9.33033	5/364	pps_Medicago_trypsin_rep2.mgf
Q7YJ37	46.91	4	4	81	9.1466	4.94482	147.105	PSII cytochrome b559 8kDa subunit (Fragment) OS=Nicotiana sylvestris GN=psbE PE=3 SV=1 - [Q7YJ37_NICSY]
	Confidence Icon	Sequence	Protein Accessions	# Proteins	# Protein Groups	Activation Type	Modifications	IonScore	Exp Value	Δ Score	Rank	Identity High	Homology Threshold	Charge	m/z [Da]	ΔM [ppm]	Ions Matched	Spectrum File
	High	FDSLEQLDEFSR	Q7YJ37	42	1	CID		110.63	1.52282e-08	0.513514	1	52		1	1485.66	-16.0072	11/119	pps_Medicago_trypsin_rep2.mgf
	High	QGIPLITGRFDSLEQLDEFSR	Q7YJ37	34	1	CID		73.75	0.000104783	0.77027	1	53	34	1	2421.23	-2.7923	23/227	pps_Medicago_trypsin_rep2.mgf
	Medium	QGIPLITGR	Q7YJ37	136	1	CID		38.37	0.190716	0	1	51	34	1	954.547	-27.648	11/82	pps_Medicago_trypsin_rep2.mgf
	Low	SGSTGERSFADIITSIR	Q7YJ37	41	1	CID		16.73	48.2507		6	53	32	1	1796.83	-44.8102	7/178	pps_Medicago_trypsin_rep2.mgf
Q33620	14.71	7	7	469	51.7809	6.29053	146.968	Ribulose-1,5-bisphosphate carboxylase (Fragment) OS=Mussaenda erythrophylla GN=rbcL PE=3 SV=1 - [Q33620_MUSEY]
	Confidence Icon	Sequence	Protein Accessions	# Proteins	# Protein Groups	Activation Type	Modifications	IonScore	Exp Value	Δ Score	Rank	Identity High	Homology Threshold	Charge	m/z [Da]	ΔM [ppm]	Ions Matched	Spectrum File
	High	TFQGPPHxIQVER	Q95CD5;P93987;Q33620;Q40141	6	4	CID	X8(G)	93.24	1.87295e-06		10	55		1	1465.73	-14.0257	12/139	pps_Medicago_trypsin_rep2.mgf
	High	DITLGFVDLLR	Q6PSM7;Q29VE5;Q8HT56;D6C635;Q9TKH0;A0ZQX9;Q31828;P93987;Q33620;Q32857;P94075;P92263;Q7YKW5;A5X4G7;P94041;Q31669;B7P0F0;A0PDA4;Q6Y2Z6;Q32183;P94074;D8V9A7;D8V9E6;Q8HUY5;Q9XQP7;A7VJY7;Q5DK06;O98549;Q95E64;P28380;Q95634;Q6Y2Z1;A4F2T3;C7A5Y1;O98545;Q32072;Q85ZK8;Q95637;Q5I998;Q15KA0;Q9TKH6;P94030;A2VA83;O03636;Q9GCX8;Q5I972;A1X2K2;Q8MCW5;C7AF24;Q32313;Q5I9A0;Q7YLH0;A1XBZ1;O78520;Q5J9S0;Q29VE8;Q7I250;…	5330	60	CID		88.83	4.75698e-06		5	55		1	1261.71	-3.40016	14/97	pps_Medicago_trypsin_rep2.mgf
	High	DKLNKYGRPLLGcTIKPK	B8YGX4;Q6PSM7;Q71N62;Q29VE5;Q8HT56;Q9TKH0;A0ZQX9;Q31828;Q8HUZ7;Q33620;Q32857;P94075;P92263;Q7YKW5;A5X4G7;P94041;P94071;Q31669;Q36637;Q37357;A0PDA4;Q95EN1;P94074;D8V9A7;Q6LA00;D8V9E6;Q9XQP7;D0F109;Q5DK06;O98549;P28380;P25830;Q6JXQ9;Q6Y2Z1;Q5KTY1;A4F2T3;E0WE73;Q9BA14;Q32072;Q9GHU3;Q6YLP3;Q4VI77;Q9BAN9;Q6L9X2;Q6VW49;Q95637;Q9XQL8;Q5I998;Q15KA0;Q9TKH6;P94030;C6FJV2;C0J369;Q8WHH7;Q9XQA2;A2VA83;D2KUU0;…	21788	84	CID	C13(Carbamidomethyl)	62.44	0.00212503		6	55		1	2101.15	-22.1	17/198	pps_Medicago_trypsin_rep2.mgf
	Low	LGLSAKNYGR	B8YGX4;Q6PSM7;Q71N62;Q29VE5;Q8HT56;Q9TKH0;A0ZQX9;Q31828;Q8HUZ7;P93987;Q33620;Q32857;P94075;P92263;Q7YKW5;A5X4G7;Q8HDA1;P94041;P94071;Q31669;B7P0F0;Q36637;Q37357;A0PDA4;Q95EN1;Q6Y2Z6;Q32183;P94074;D8V9A7;Q6LA00;D8V9E6;Q9XQP7;A7VJY7;Q5DK06;O98549;P25830;Q31982;Q95634;Q8WIH0;Q8WJK2;Q6JXQ9;A4F2T3;E0WE73;Q9BA14;O98545;Q32072;Q9GHU3;Q9MV63;Q4VI77;Q9BAN9;A1X8A0;Q95637;Q9XQL8;Q29U68;Q15KA0;Q9TKH6;P94030;…	22994	93	CID		33.03	1.85783		5	55	35	1	1078.57	-31.4411	6/86	pps_Medicago_trypsin_rep2.mgf
	Low	VALEAcVKAR	Q8HT56;Q95CD5;D6C635;Q9TKH0;A0ZQX9;Q31828;Q8HUZ7;P93987;Q33620;Q32857;P94075;P92263;Q7YKW5;A5X4G7;Q8HDA1;P94041;P94071	1163	17	CID	C6(Carbamidomethyl)	29.15	3.93357		4	55	41	1	1116.55	-60.2348	10/82	pps_Medicago_trypsin_rep2.mgf
	Low	YGRPLLGcTIKPK	B8YGX4;Q6PSM7;Q71N62;Q29VE5;Q8HT56;Q9TKH0;A0ZQX9;Q31828;Q8HUZ7;Q33620;Q32857;P94075;P92263;Q7YKW5;A5X4G7;P94041;P94071;Q31669;Q36637;Q37357;A0PDA4;Q95EN1;P94074;D8V9A7;Q6LA00;D8V9E6;Q9XQP7;D0F109;Q5DK06;O98549;P28380;P25830;Q6JXQ9;Q6Y2Z1;Q5KTY1;A4F2T3;C7A5Y1;E0WE73;Q9BA14;O98545;Q32072;Q9GHU3;Q6YLP3;Q4VI77;Q9BAN9;Q6L9X2;Q6VW49;Q95637;Q9XQL8;Q5I998;Q15KA0;Q9TKH6;P94030;C6FJV2;C0J369;Q8WHH7;Q9XQA2;…	21992	87	CID	C8(Carbamidomethyl)	22.54	22.2989		7	56	36	1	1502.81	-29.841	9/120	pps_Medicago_trypsin_rep2.mgf
	Low	AVYEcLR	B8YGX4;Q71N62;Q29VE5;Q8HT56;D6C635;A0ZQX9;Q31828;P93987;Q33620;P94075;P92263;A5X4G7;Q8HDA1;P94041;P94071;Q31669;B7P0F0;Q36637;Q37357;A0PDA4;Q95EN1;Q6Y2Z6;P94074;D8V9A7;D8V9E6;Q8HUY5;Q9XQP7;Q5DK06;Q6YLP8;O98549;P28380;P25830;Q31982;Q95634;Q8WIH0;Q8WJK2;Q6JXQ9;Q6Y2Z1;Q5KTY1;A4F2T3;C7A5Y1;E0WE73;Q9BA14;O98545;Q32072;Q9GHU3;Q6YLP3;Q9BAN9;Q6VW49;A1X8A0;Q95637;Q9XQL8;Q5I998;Q29U68;Q15KA0;C6FJV2;C0J369;…	20825	91	CID	C5(Carbamidomethyl)	15.62	71.9499		4	54	28	1	910.421	-26.4331	4/51	pps_Medicago_trypsin_rep2.mgf
P94075	16.45	8	8	468	51.899	6.48096	146.968	Ribulose-1,5-bisphosphate carboxylase, large subunit (Fragment) OS=Serissa japonica GN=rbcL PE=3 SV=1 - [P94075_9GENT]
	Confidence Icon	Sequence	Protein Accessions	# Proteins	# Protein Groups	Activation Type	Modifications	IonScore	Exp Value	Δ Score	Rank	Identity High	Homology Threshold	Charge	m/z [Da]	ΔM [ppm]	Ions Matched	Spectrum File
	High	TFQGPPHGIQVER	Q6PSM7;Q71N62;Q29VE5;Q8HT56;D6C635;Q9TKH0;A0ZQX9;Q31828;Q8HUZ7;Q32857;P94075;P92263;A5X4G7;P94041;P94071;Q31669;Q37357;A0PDA4;Q95EN1;Q32183;P94074;D8V9A7;Q6LA00;D8V9E6;P28380;P25830;Q31982;Q95634;Q8WIH0;Q8WJK2;Q6JXQ9;Q6Y2Z1;Q5KTY1;A4F2T3;C7A5Y1;E0WE73;Q9BA14;O98545;Q32072;Q9GHU3;Q9MV63;Q6YLP3;Q4VI77;Q9BAN9;Q9T2E2;Q6L9X2;Q6VW49;Q85ZK8;A1X8A0;D6MYK4;Q95637;Q9XQL8;Q5I998;Q29U68;Q15KA0;Q9TKH6;P94030;…	19129	92	CID		93.24	1.87295e-06		5	55		1	1465.73	-14.0257	12/139	pps_Medicago_trypsin_rep2.mgf
	High	DITLGFVDLLR	Q6PSM7;Q29VE5;Q8HT56;D6C635;Q9TKH0;A0ZQX9;Q31828;P93987;Q33620;Q32857;P94075;P92263;Q7YKW5;A5X4G7;P94041;Q31669;B7P0F0;A0PDA4;Q6Y2Z6;Q32183;P94074;D8V9A7;D8V9E6;Q8HUY5;Q9XQP7;A7VJY7;Q5DK06;O98549;Q95E64;P28380;Q95634;Q6Y2Z1;A4F2T3;C7A5Y1;O98545;Q32072;Q85ZK8;Q95637;Q5I998;Q15KA0;Q9TKH6;P94030;A2VA83;O03636;Q9GCX8;Q5I972;A1X2K2;Q8MCW5;C7AF24;Q32313;Q5I9A0;Q7YLH0;A1XBZ1;O78520;Q5J9S0;Q29VE8;Q7I250;…	5330	60	CID		88.83	4.75698e-06		5	55		1	1261.71	-3.40016	14/97	pps_Medicago_trypsin_rep2.mgf
	High	DKLNKYGRPLLGcTIKPK	B8YGX4;Q6PSM7;Q71N62;Q29VE5;Q8HT56;Q9TKH0;A0ZQX9;Q31828;Q8HUZ7;Q33620;Q32857;P94075;P92263;Q7YKW5;A5X4G7;P94041;P94071;Q31669;Q36637;Q37357;A0PDA4;Q95EN1;P94074;D8V9A7;Q6LA00;D8V9E6;Q9XQP7;D0F109;Q5DK06;O98549;P28380;P25830;Q6JXQ9;Q6Y2Z1;Q5KTY1;A4F2T3;E0WE73;Q9BA14;Q32072;Q9GHU3;Q6YLP3;Q4VI77;Q9BAN9;Q6L9X2;Q6VW49;Q95637;Q9XQL8;Q5I998;Q15KA0;Q9TKH6;P94030;C6FJV2;C0J369;Q8WHH7;Q9XQA2;A2VA83;D2KUU0;…	21788	84	CID	C13(Carbamidomethyl)	62.44	0.00212503		6	55		1	2101.15	-22.1	17/198	pps_Medicago_trypsin_rep2.mgf
	Medium	DITLGFVDLLRDDYxEKDR	P94075	1	1	CID	X15(P)	45.35	0.0811016		2	54		1	2280.17	10.3232	16/195	pps_Medicago_trypsin_rep2.mgf
	Low	LGLSAKNYGR	B8YGX4;Q6PSM7;Q71N62;Q29VE5;Q8HT56;Q9TKH0;A0ZQX9;Q31828;Q8HUZ7;P93987;Q33620;Q32857;P94075;P92263;Q7YKW5;A5X4G7;Q8HDA1;P94041;P94071;Q31669;B7P0F0;Q36637;Q37357;A0PDA4;Q95EN1;Q6Y2Z6;Q32183;P94074;D8V9A7;Q6LA00;D8V9E6;Q9XQP7;A7VJY7;Q5DK06;O98549;P25830;Q31982;Q95634;Q8WIH0;Q8WJK2;Q6JXQ9;A4F2T3;E0WE73;Q9BA14;O98545;Q32072;Q9GHU3;Q9MV63;Q4VI77;Q9BAN9;A1X8A0;Q95637;Q9XQL8;Q29U68;Q15KA0;Q9TKH6;P94030;…	22994	93	CID		33.03	1.85783		5	55	35	1	1078.57	-31.4411	6/86	pps_Medicago_trypsin_rep2.mgf
	Low	VALEAcVKAR	Q8HT56;Q95CD5;D6C635;Q9TKH0;A0ZQX9;Q31828;Q8HUZ7;P93987;Q33620;Q32857;P94075;P92263;Q7YKW5;A5X4G7;Q8HDA1;P94041;P94071	1163	17	CID	C6(Carbamidomethyl)	29.15	3.93357		4	55	41	1	1116.55	-60.2348	10/82	pps_Medicago_trypsin_rep2.mgf
	Low	YGRPLLGcTIKPK	B8YGX4;Q6PSM7;Q71N62;Q29VE5;Q8HT56;Q9TKH0;A0ZQX9;Q31828;Q8HUZ7;Q33620;Q32857;P94075;P92263;Q7YKW5;A5X4G7;P94041;P94071;Q31669;Q36637;Q37357;A0PDA4;Q95EN1;P94074;D8V9A7;Q6LA00;D8V9E6;Q9XQP7;D0F109;Q5DK06;O98549;P28380;P25830;Q6JXQ9;Q6Y2Z1;Q5KTY1;A4F2T3;C7A5Y1;E0WE73;Q9BA14;O98545;Q32072;Q9GHU3;Q6YLP3;Q4VI77;Q9BAN9;Q6L9X2;Q6VW49;Q95637;Q9XQL8;Q5I998;Q15KA0;Q9TKH6;P94030;C6FJV2;C0J369;Q8WHH7;Q9XQA2;…	21992	87	CID	C8(Carbamidomethyl)	22.54	22.2989		7	56	36	1	1502.81	-29.841	9/120	pps_Medicago_trypsin_rep2.mgf
	Low	AVYEcLR	B8YGX4;Q71N62;Q29VE5;Q8HT56;D6C635;A0ZQX9;Q31828;P93987;Q33620;P94075;P92263;A5X4G7;Q8HDA1;P94041;P94071;Q31669;B7P0F0;Q36637;Q37357;A0PDA4;Q95EN1;Q6Y2Z6;P94074;D8V9A7;D8V9E6;Q8HUY5;Q9XQP7;Q5DK06;Q6YLP8;O98549;P28380;P25830;Q31982;Q95634;Q8WIH0;Q8WJK2;Q6JXQ9;Q6Y2Z1;Q5KTY1;A4F2T3;C7A5Y1;E0WE73;Q9BA14;O98545;Q32072;Q9GHU3;Q6YLP3;Q9BAN9;Q6VW49;A1X8A0;Q95637;Q9XQL8;Q5I998;Q29U68;Q15KA0;C6FJV2;C0J369;…	20825	91	CID	C5(Carbamidomethyl)	15.62	71.9499		4	54	28	1	910.421	-26.4331	4/51	pps_Medicago_trypsin_rep2.mgf
Q31669	18.38	8	8	468	51.836	6.39209	146.968	Ribulose bisphosphate carboxylase large chain (Fragment) OS=Anthospermum herbaceum GN=rbcL PE=3 SV=1 - [RBL_ANTHE]
	Confidence Icon	Sequence	Protein Accessions	# Proteins	# Protein Groups	Activation Type	Modifications	IonScore	Exp Value	Δ Score	Rank	Identity High	Homology Threshold	Charge	m/z [Da]	ΔM [ppm]	Ions Matched	Spectrum File
	High	TFQGPPHGIQVER	Q6PSM7;Q71N62;Q29VE5;Q8HT56;D6C635;Q9TKH0;A0ZQX9;Q31828;Q8HUZ7;Q32857;P94075;P92263;A5X4G7;P94041;P94071;Q31669;Q37357;A0PDA4;Q95EN1;Q32183;P94074;D8V9A7;Q6LA00;D8V9E6;P28380;P25830;Q31982;Q95634;Q8WIH0;Q8WJK2;Q6JXQ9;Q6Y2Z1;Q5KTY1;A4F2T3;C7A5Y1;E0WE73;Q9BA14;O98545;Q32072;Q9GHU3;Q9MV63;Q6YLP3;Q4VI77;Q9BAN9;Q9T2E2;Q6L9X2;Q6VW49;Q85ZK8;A1X8A0;D6MYK4;Q95637;Q9XQL8;Q5I998;Q29U68;Q15KA0;Q9TKH6;P94030;…	19129	92	CID		93.24	1.87295e-06		5	55		1	1465.73	-14.0257	12/139	pps_Medicago_trypsin_rep2.mgf
	High	DITLGFVDLLR	Q6PSM7;Q29VE5;Q8HT56;D6C635;Q9TKH0;A0ZQX9;Q31828;P93987;Q33620;Q32857;P94075;P92263;Q7YKW5;A5X4G7;P94041;Q31669;B7P0F0;A0PDA4;Q6Y2Z6;Q32183;P94074;D8V9A7;D8V9E6;Q8HUY5;Q9XQP7;A7VJY7;Q5DK06;O98549;Q95E64;P28380;Q95634;Q6Y2Z1;A4F2T3;C7A5Y1;O98545;Q32072;Q85ZK8;Q95637;Q5I998;Q15KA0;Q9TKH6;P94030;A2VA83;O03636;Q9GCX8;Q5I972;A1X2K2;Q8MCW5;C7AF24;Q32313;Q5I9A0;Q7YLH0;A1XBZ1;O78520;Q5J9S0;Q29VE8;Q7I250;…	5330	60	CID		88.83	4.75698e-06		5	55		1	1261.71	-3.40016	14/97	pps_Medicago_trypsin_rep2.mgf
	High	DKLNKYGRPLLGcTIKPK	B8YGX4;Q6PSM7;Q71N62;Q29VE5;Q8HT56;Q9TKH0;A0ZQX9;Q31828;Q8HUZ7;Q33620;Q32857;P94075;P92263;Q7YKW5;A5X4G7;P94041;P94071;Q31669;Q36637;Q37357;A0PDA4;Q95EN1;P94074;D8V9A7;Q6LA00;D8V9E6;Q9XQP7;D0F109;Q5DK06;O98549;P28380;P25830;Q6JXQ9;Q6Y2Z1;Q5KTY1;A4F2T3;E0WE73;Q9BA14;Q32072;Q9GHU3;Q6YLP3;Q4VI77;Q9BAN9;Q6L9X2;Q6VW49;Q95637;Q9XQL8;Q5I998;Q15KA0;Q9TKH6;P94030;C6FJV2;C0J369;Q8WHH7;Q9XQA2;A2VA83;D2KUU0;…	21788	84	CID	C13(Carbamidomethyl)	62.44	0.00212503		6	55		1	2101.15	-22.1	17/198	pps_Medicago_trypsin_rep2.mgf
	Low	LGLSAKNYGR	B8YGX4;Q6PSM7;Q71N62;Q29VE5;Q8HT56;Q9TKH0;A0ZQX9;Q31828;Q8HUZ7;P93987;Q33620;Q32857;P94075;P92263;Q7YKW5;A5X4G7;Q8HDA1;P94041;P94071;Q31669;B7P0F0;Q36637;Q37357;A0PDA4;Q95EN1;Q6Y2Z6;Q32183;P94074;D8V9A7;Q6LA00;D8V9E6;Q9XQP7;A7VJY7;Q5DK06;O98549;P25830;Q31982;Q95634;Q8WIH0;Q8WJK2;Q6JXQ9;A4F2T3;E0WE73;Q9BA14;O98545;Q32072;Q9GHU3;Q9MV63;Q4VI77;Q9BAN9;A1X8A0;Q95637;Q9XQL8;Q29U68;Q15KA0;Q9TKH6;P94030;…	22994	93	CID		33.03	1.85783		5	55	35	1	1078.57	-31.4411	6/86	pps_Medicago_trypsin_rep2.mgf
	Low	VALEAcVKxR	Q31669;B7P0F0;Q36637;Q37357	7	4	CID	C6(Carbamidomethyl), X9(A)	29.15	3.93357		5	55	41	1	1116.55	-60.2348	10/82	pps_Medicago_trypsin_rep2.mgf
	Low	YGRPLLGcTIKPK	B8YGX4;Q6PSM7;Q71N62;Q29VE5;Q8HT56;Q9TKH0;A0ZQX9;Q31828;Q8HUZ7;Q33620;Q32857;P94075;P92263;Q7YKW5;A5X4G7;P94041;P94071;Q31669;Q36637;Q37357;A0PDA4;Q95EN1;P94074;D8V9A7;Q6LA00;D8V9E6;Q9XQP7;D0F109;Q5DK06;O98549;P28380;P25830;Q6JXQ9;Q6Y2Z1;Q5KTY1;A4F2T3;C7A5Y1;E0WE73;Q9BA14;O98545;Q32072;Q9GHU3;Q6YLP3;Q4VI77;Q9BAN9;Q6L9X2;Q6VW49;Q95637;Q9XQL8;Q5I998;Q15KA0;Q9TKH6;P94030;C6FJV2;C0J369;Q8WHH7;Q9XQA2;…	21992	87	CID	C8(Carbamidomethyl)	22.54	22.2989		7	56	36	1	1502.81	-29.841	9/120	pps_Medicago_trypsin_rep2.mgf
	Low	EATKWSPELAAAcEVWK	Q31828;A5X4G7;Q31669;A0PDA4;P28380;Q6Y2Z1;E2D4M5;A2VA83;P92447	359	9	CID	C13(Carbamidomethyl)	19.06	32.3003		3	54	33	1	1976.01	26.9607	11/183	pps_Medicago_trypsin_rep2.mgf
	Low	AVYEcLR	B8YGX4;Q71N62;Q29VE5;Q8HT56;D6C635;A0ZQX9;Q31828;P93987;Q33620;P94075;P92263;A5X4G7;Q8HDA1;P94041;P94071;Q31669;B7P0F0;Q36637;Q37357;A0PDA4;Q95EN1;Q6Y2Z6;P94074;D8V9A7;D8V9E6;Q8HUY5;Q9XQP7;Q5DK06;Q6YLP8;O98549;P28380;P25830;Q31982;Q95634;Q8WIH0;Q8WJK2;Q6JXQ9;Q6Y2Z1;Q5KTY1;A4F2T3;C7A5Y1;E0WE73;Q9BA14;O98545;Q32072;Q9GHU3;Q6YLP3;Q9BAN9;Q6VW49;A1X8A0;Q95637;Q9XQL8;Q5I998;Q29U68;Q15KA0;C6FJV2;C0J369;…	20825	91	CID	C5(Carbamidomethyl)	15.62	71.9499		4	54	28	1	910.421	-26.4331	4/51	pps_Medicago_trypsin_rep2.mgf
P94074	14.74	7	7	468	51.9961	6.80029	146.968	Ribulose-1,5-bisphosphate carboxylase, large subunit (Fragment) OS=Psychotria peteri GN=rbcL PE=3 SV=1 - [P94074_9GENT]
	Confidence Icon	Sequence	Protein Accessions	# Proteins	# Protein Groups	Activation Type	Modifications	IonScore	Exp Value	Δ Score	Rank	Identity High	Homology Threshold	Charge	m/z [Da]	ΔM [ppm]	Ions Matched	Spectrum File
	High	TFQGPPHGIQVER	Q6PSM7;Q71N62;Q29VE5;Q8HT56;D6C635;Q9TKH0;A0ZQX9;Q31828;Q8HUZ7;Q32857;P94075;P92263;A5X4G7;P94041;P94071;Q31669;Q37357;A0PDA4;Q95EN1;Q32183;P94074;D8V9A7;Q6LA00;D8V9E6;P28380;P25830;Q31982;Q95634;Q8WIH0;Q8WJK2;Q6JXQ9;Q6Y2Z1;Q5KTY1;A4F2T3;C7A5Y1;E0WE73;Q9BA14;O98545;Q32072;Q9GHU3;Q9MV63;Q6YLP3;Q4VI77;Q9BAN9;Q9T2E2;Q6L9X2;Q6VW49;Q85ZK8;A1X8A0;D6MYK4;Q95637;Q9XQL8;Q5I998;Q29U68;Q15KA0;Q9TKH6;P94030;…	19129	92	CID		93.24	1.87295e-06		5	55		1	1465.73	-14.0257	12/139	pps_Medicago_trypsin_rep2.mgf
	High	DITLGFVDLLR	Q6PSM7;Q29VE5;Q8HT56;D6C635;Q9TKH0;A0ZQX9;Q31828;P93987;Q33620;Q32857;P94075;P92263;Q7YKW5;A5X4G7;P94041;Q31669;B7P0F0;A0PDA4;Q6Y2Z6;Q32183;P94074;D8V9A7;D8V9E6;Q8HUY5;Q9XQP7;A7VJY7;Q5DK06;O98549;Q95E64;P28380;Q95634;Q6Y2Z1;A4F2T3;C7A5Y1;O98545;Q32072;Q85ZK8;Q95637;Q5I998;Q15KA0;Q9TKH6;P94030;A2VA83;O03636;Q9GCX8;Q5I972;A1X2K2;Q8MCW5;C7AF24;Q32313;Q5I9A0;Q7YLH0;A1XBZ1;O78520;Q5J9S0;Q29VE8;Q7I250;…	5330	60	CID		88.83	4.75698e-06		5	55		1	1261.71	-3.40016	14/97	pps_Medicago_trypsin_rep2.mgf
	High	DKLNKYGRPLLGcTIKPK	B8YGX4;Q6PSM7;Q71N62;Q29VE5;Q8HT56;Q9TKH0;A0ZQX9;Q31828;Q8HUZ7;Q33620;Q32857;P94075;P92263;Q7YKW5;A5X4G7;P94041;P94071;Q31669;Q36637;Q37357;A0PDA4;Q95EN1;P94074;D8V9A7;Q6LA00;D8V9E6;Q9XQP7;D0F109;Q5DK06;O98549;P28380;P25830;Q6JXQ9;Q6Y2Z1;Q5KTY1;A4F2T3;E0WE73;Q9BA14;Q32072;Q9GHU3;Q6YLP3;Q4VI77;Q9BAN9;Q6L9X2;Q6VW49;Q95637;Q9XQL8;Q5I998;Q15KA0;Q9TKH6;P94030;C6FJV2;C0J369;Q8WHH7;Q9XQA2;A2VA83;D2KUU0;…	21788	84	CID	C13(Carbamidomethyl)	62.44	0.00212503		6	55		1	2101.15	-22.1	17/198	pps_Medicago_trypsin_rep2.mgf
	Low	LGLSAKNYGR	B8YGX4;Q6PSM7;Q71N62;Q29VE5;Q8HT56;Q9TKH0;A0ZQX9;Q31828;Q8HUZ7;P93987;Q33620;Q32857;P94075;P92263;Q7YKW5;A5X4G7;Q8HDA1;P94041;P94071;Q31669;B7P0F0;Q36637;Q37357;A0PDA4;Q95EN1;Q6Y2Z6;Q32183;P94074;D8V9A7;Q6LA00;D8V9E6;Q9XQP7;A7VJY7;Q5DK06;O98549;P25830;Q31982;Q95634;Q8WIH0;Q8WJK2;Q6JXQ9;A4F2T3;E0WE73;Q9BA14;O98545;Q32072;Q9GHU3;Q9MV63;Q4VI77;Q9BAN9;A1X8A0;Q95637;Q9XQL8;Q29U68;Q15KA0;Q9TKH6;P94030;…	22994	93	CID		33.03	1.85783		5	55	35	1	1078.57	-31.4411	6/86	pps_Medicago_trypsin_rep2.mgf
	Low	VALEAcxKAR	P94074	2	1	CID	C6(Carbamidomethyl), X7(V)	29.15	3.93357		7	55	41	1	1116.55	-60.2348	10/82	pps_Medicago_trypsin_rep2.mgf
	Low	YGRPLLGcTIKPK	B8YGX4;Q6PSM7;Q71N62;Q29VE5;Q8HT56;Q9TKH0;A0ZQX9;Q31828;Q8HUZ7;Q33620;Q32857;P94075;P92263;Q7YKW5;A5X4G7;P94041;P94071;Q31669;Q36637;Q37357;A0PDA4;Q95EN1;P94074;D8V9A7;Q6LA00;D8V9E6;Q9XQP7;D0F109;Q5DK06;O98549;P28380;P25830;Q6JXQ9;Q6Y2Z1;Q5KTY1;A4F2T3;C7A5Y1;E0WE73;Q9BA14;O98545;Q32072;Q9GHU3;Q6YLP3;Q4VI77;Q9BAN9;Q6L9X2;Q6VW49;Q95637;Q9XQL8;Q5I998;Q15KA0;Q9TKH6;P94030;C6FJV2;C0J369;Q8WHH7;Q9XQA2;…	21992	87	CID	C8(Carbamidomethyl)	22.54	22.2989		7	56	36	1	1502.81	-29.841	9/120	pps_Medicago_trypsin_rep2.mgf
	Low	AVYEcLR	B8YGX4;Q71N62;Q29VE5;Q8HT56;D6C635;A0ZQX9;Q31828;P93987;Q33620;P94075;P92263;A5X4G7;Q8HDA1;P94041;P94071;Q31669;B7P0F0;Q36637;Q37357;A0PDA4;Q95EN1;Q6Y2Z6;P94074;D8V9A7;D8V9E6;Q8HUY5;Q9XQP7;Q5DK06;Q6YLP8;O98549;P28380;P25830;Q31982;Q95634;Q8WIH0;Q8WJK2;Q6JXQ9;Q6Y2Z1;Q5KTY1;A4F2T3;C7A5Y1;E0WE73;Q9BA14;O98545;Q32072;Q9GHU3;Q6YLP3;Q9BAN9;Q6VW49;A1X8A0;Q95637;Q9XQL8;Q5I998;Q29U68;Q15KA0;C6FJV2;C0J369;…	20825	91	CID	C5(Carbamidomethyl)	15.62	71.9499		4	54	28	1	910.421	-26.4331	4/51	pps_Medicago_trypsin_rep2.mgf
O98549	13.14	7	6	449	49.6769	6.72705	146.968	Ribulose 1,5-bisphosphate carboxylase (Fragment) OS=Casimiroa edulis GN=rbcL PE=3 SV=1 - [O98549_CASED]
	Confidence Icon	Sequence	Protein Accessions	# Proteins	# Protein Groups	Activation Type	Modifications	IonScore	Exp Value	Δ Score	Rank	Identity High	Homology Threshold	Charge	m/z [Da]	ΔM [ppm]	Ions Matched	Spectrum File
	High	TFQGPPHGIxVER	O98549;Q95E64	9	2	CID	X10(K)	93.24	1.87295e-06		4	55		1	1465.73	-38.8529	12/139	pps_Medicago_trypsin_rep2.mgf
	High	TFQGPPHGIxVER	O98549;Q95E64	9	2	CID	X10(Q)	93.24	1.87295e-06		8	55		1	1465.73	-14.0257	12/139	pps_Medicago_trypsin_rep2.mgf
	High	DITLGFVDLLR	Q6PSM7;Q29VE5;Q8HT56;D6C635;Q9TKH0;A0ZQX9;Q31828;P93987;Q33620;Q32857;P94075;P92263;Q7YKW5;A5X4G7;P94041;Q31669;B7P0F0;A0PDA4;Q6Y2Z6;Q32183;P94074;D8V9A7;D8V9E6;Q8HUY5;Q9XQP7;A7VJY7;Q5DK06;O98549;Q95E64;P28380;Q95634;Q6Y2Z1;A4F2T3;C7A5Y1;O98545;Q32072;Q85ZK8;Q95637;Q5I998;Q15KA0;Q9TKH6;P94030;A2VA83;O03636;Q9GCX8;Q5I972;A1X2K2;Q8MCW5;C7AF24;Q32313;Q5I9A0;Q7YLH0;A1XBZ1;O78520;Q5J9S0;Q29VE8;Q7I250;…	5330	60	CID		88.83	4.75698e-06		5	55		1	1261.71	-3.40016	14/97	pps_Medicago_trypsin_rep2.mgf
	High	DKLNKYGRPLLGcTIKPK	B8YGX4;Q6PSM7;Q71N62;Q29VE5;Q8HT56;Q9TKH0;A0ZQX9;Q31828;Q8HUZ7;Q33620;Q32857;P94075;P92263;Q7YKW5;A5X4G7;P94041;P94071;Q31669;Q36637;Q37357;A0PDA4;Q95EN1;P94074;D8V9A7;Q6LA00;D8V9E6;Q9XQP7;D0F109;Q5DK06;O98549;P28380;P25830;Q6JXQ9;Q6Y2Z1;Q5KTY1;A4F2T3;E0WE73;Q9BA14;Q32072;Q9GHU3;Q6YLP3;Q4VI77;Q9BAN9;Q6L9X2;Q6VW49;Q95637;Q9XQL8;Q5I998;Q15KA0;Q9TKH6;P94030;C6FJV2;C0J369;Q8WHH7;Q9XQA2;A2VA83;D2KUU0;…	21788	84	CID	C13(Carbamidomethyl)	62.44	0.00212503		6	55		1	2101.15	-22.1	17/198	pps_Medicago_trypsin_rep2.mgf
	Low	LGLSAKNYGR	B8YGX4;Q6PSM7;Q71N62;Q29VE5;Q8HT56;Q9TKH0;A0ZQX9;Q31828;Q8HUZ7;P93987;Q33620;Q32857;P94075;P92263;Q7YKW5;A5X4G7;Q8HDA1;P94041;P94071;Q31669;B7P0F0;Q36637;Q37357;A0PDA4;Q95EN1;Q6Y2Z6;Q32183;P94074;D8V9A7;Q6LA00;D8V9E6;Q9XQP7;A7VJY7;Q5DK06;O98549;P25830;Q31982;Q95634;Q8WIH0;Q8WJK2;Q6JXQ9;A4F2T3;E0WE73;Q9BA14;O98545;Q32072;Q9GHU3;Q9MV63;Q4VI77;Q9BAN9;A1X8A0;Q95637;Q9XQL8;Q29U68;Q15KA0;Q9TKH6;P94030;…	22994	93	CID		33.03	1.85783		5	55	35	1	1078.57	-31.4411	6/86	pps_Medicago_trypsin_rep2.mgf
	Low	YGRPLLGcTIKPK	B8YGX4;Q6PSM7;Q71N62;Q29VE5;Q8HT56;Q9TKH0;A0ZQX9;Q31828;Q8HUZ7;Q33620;Q32857;P94075;P92263;Q7YKW5;A5X4G7;P94041;P94071;Q31669;Q36637;Q37357;A0PDA4;Q95EN1;P94074;D8V9A7;Q6LA00;D8V9E6;Q9XQP7;D0F109;Q5DK06;O98549;P28380;P25830;Q6JXQ9;Q6Y2Z1;Q5KTY1;A4F2T3;C7A5Y1;E0WE73;Q9BA14;O98545;Q32072;Q9GHU3;Q6YLP3;Q4VI77;Q9BAN9;Q6L9X2;Q6VW49;Q95637;Q9XQL8;Q5I998;Q15KA0;Q9TKH6;P94030;C6FJV2;C0J369;Q8WHH7;Q9XQA2;…	21992	87	CID	C8(Carbamidomethyl)	22.54	22.2989		7	56	36	1	1502.81	-29.841	9/120	pps_Medicago_trypsin_rep2.mgf
	Low	AVYEcLR	B8YGX4;Q71N62;Q29VE5;Q8HT56;D6C635;A0ZQX9;Q31828;P93987;Q33620;P94075;P92263;A5X4G7;Q8HDA1;P94041;P94071;Q31669;B7P0F0;Q36637;Q37357;A0PDA4;Q95EN1;Q6Y2Z6;P94074;D8V9A7;D8V9E6;Q8HUY5;Q9XQP7;Q5DK06;Q6YLP8;O98549;P28380;P25830;Q31982;Q95634;Q8WIH0;Q8WJK2;Q6JXQ9;Q6Y2Z1;Q5KTY1;A4F2T3;C7A5Y1;E0WE73;Q9BA14;O98545;Q32072;Q9GHU3;Q6YLP3;Q9BAN9;Q6VW49;A1X8A0;Q95637;Q9XQL8;Q5I998;Q29U68;Q15KA0;C6FJV2;C0J369;…	20825	91	CID	C5(Carbamidomethyl)	15.62	71.9499		4	54	28	1	910.421	-26.4331	4/51	pps_Medicago_trypsin_rep2.mgf
Q95634	12.58	6	6	469	52.1758	6.26514	146.968	Ribulose 1,5-bisphosphate carboxylase (Fragment) OS=Canarium ovatum GN=rbcL PE=3 SV=3 - [Q95634_9ROSI]
	Confidence Icon	Sequence	Protein Accessions	# Proteins	# Protein Groups	Activation Type	Modifications	IonScore	Exp Value	Δ Score	Rank	Identity High	Homology Threshold	Charge	m/z [Da]	ΔM [ppm]	Ions Matched	Spectrum File
	High	TFQGPPHGIQVER	Q6PSM7;Q71N62;Q29VE5;Q8HT56;D6C635;Q9TKH0;A0ZQX9;Q31828;Q8HUZ7;Q32857;P94075;P92263;A5X4G7;P94041;P94071;Q31669;Q37357;A0PDA4;Q95EN1;Q32183;P94074;D8V9A7;Q6LA00;D8V9E6;P28380;P25830;Q31982;Q95634;Q8WIH0;Q8WJK2;Q6JXQ9;Q6Y2Z1;Q5KTY1;A4F2T3;C7A5Y1;E0WE73;Q9BA14;O98545;Q32072;Q9GHU3;Q9MV63;Q6YLP3;Q4VI77;Q9BAN9;Q9T2E2;Q6L9X2;Q6VW49;Q85ZK8;A1X8A0;D6MYK4;Q95637;Q9XQL8;Q5I998;Q29U68;Q15KA0;Q9TKH6;P94030;…	19129	92	CID		93.24	1.87295e-06		5	55		1	1465.73	-14.0257	12/139	pps_Medicago_trypsin_rep2.mgf
	High	DITLGFVDLLR	Q6PSM7;Q29VE5;Q8HT56;D6C635;Q9TKH0;A0ZQX9;Q31828;P93987;Q33620;Q32857;P94075;P92263;Q7YKW5;A5X4G7;P94041;Q31669;B7P0F0;A0PDA4;Q6Y2Z6;Q32183;P94074;D8V9A7;D8V9E6;Q8HUY5;Q9XQP7;A7VJY7;Q5DK06;O98549;Q95E64;P28380;Q95634;Q6Y2Z1;A4F2T3;C7A5Y1;O98545;Q32072;Q85ZK8;Q95637;Q5I998;Q15KA0;Q9TKH6;P94030;A2VA83;O03636;Q9GCX8;Q5I972;A1X2K2;Q8MCW5;C7AF24;Q32313;Q5I9A0;Q7YLH0;A1XBZ1;O78520;Q5J9S0;Q29VE8;Q7I250;…	5330	60	CID		88.83	4.75698e-06		5	55		1	1261.71	-3.40016	14/97	pps_Medicago_trypsin_rep2.mgf
	High	DKLNKYGRPLLGcTIxPK	Q95634;Q9T2E2;C7AQR5;Q5UV68	10	4	CID	C13(Carbamidomethyl), X16(K)	62.44	0.00212503		8	55		1	2101.15	-22.1	17/198	pps_Medicago_trypsin_rep2.mgf
	Low	LGLSAKNYGR	B8YGX4;Q6PSM7;Q71N62;Q29VE5;Q8HT56;Q9TKH0;A0ZQX9;Q31828;Q8HUZ7;P93987;Q33620;Q32857;P94075;P92263;Q7YKW5;A5X4G7;Q8HDA1;P94041;P94071;Q31669;B7P0F0;Q36637;Q37357;A0PDA4;Q95EN1;Q6Y2Z6;Q32183;P94074;D8V9A7;Q6LA00;D8V9E6;Q9XQP7;A7VJY7;Q5DK06;O98549;P25830;Q31982;Q95634;Q8WIH0;Q8WJK2;Q6JXQ9;A4F2T3;E0WE73;Q9BA14;O98545;Q32072;Q9GHU3;Q9MV63;Q4VI77;Q9BAN9;A1X8A0;Q95637;Q9XQL8;Q29U68;Q15KA0;Q9TKH6;P94030;…	22994	93	CID		33.03	1.85783		5	55	35	1	1078.57	-31.4411	6/86	pps_Medicago_trypsin_rep2.mgf
	Low	YGRPLLGcTIxPK	Q95634;Q9T2E2;C7AQR5;Q5UV68	10	4	CID	C8(Carbamidomethyl), X11(K)	22.54	22.2989		9	56	36	1	1502.81	-29.841	9/120	pps_Medicago_trypsin_rep2.mgf
	Low	AVYEcLR	B8YGX4;Q71N62;Q29VE5;Q8HT56;D6C635;A0ZQX9;Q31828;P93987;Q33620;P94075;P92263;A5X4G7;Q8HDA1;P94041;P94071;Q31669;B7P0F0;Q36637;Q37357;A0PDA4;Q95EN1;Q6Y2Z6;P94074;D8V9A7;D8V9E6;Q8HUY5;Q9XQP7;Q5DK06;Q6YLP8;O98549;P28380;P25830;Q31982;Q95634;Q8WIH0;Q8WJK2;Q6JXQ9;Q6Y2Z1;Q5KTY1;A4F2T3;C7A5Y1;E0WE73;Q9BA14;O98545;Q32072;Q9GHU3;Q6YLP3;Q9BAN9;Q6VW49;A1X8A0;Q95637;Q9XQL8;Q5I998;Q29U68;Q15KA0;C6FJV2;C0J369;…	20825	91	CID	C5(Carbamidomethyl)	15.62	71.9499		4	54	28	1	910.421	-26.4331	4/51	pps_Medicago_trypsin_rep2.mgf
Q6JXQ9	13.2	7	6	447	49.649	7.04932	146.968	Ribulose-1,5-bisphosphate carboxylase/oxygenase large subunit (Fragment) OS=Ofaiston monandrum GN=rbcL PE=3 SV=1 - [Q6JXQ9_9CARY]
	Confidence Icon	Sequence	Protein Accessions	# Proteins	# Protein Groups	Activation Type	Modifications	IonScore	Exp Value	Δ Score	Rank	Identity High	Homology Threshold	Charge	m/z [Da]	ΔM [ppm]	Ions Matched	Spectrum File
	High	TFQGPPHGIQVER	Q6PSM7;Q71N62;Q29VE5;Q8HT56;D6C635;Q9TKH0;A0ZQX9;Q31828;Q8HUZ7;Q32857;P94075;P92263;A5X4G7;P94041;P94071;Q31669;Q37357;A0PDA4;Q95EN1;Q32183;P94074;D8V9A7;Q6LA00;D8V9E6;P28380;P25830;Q31982;Q95634;Q8WIH0;Q8WJK2;Q6JXQ9;Q6Y2Z1;Q5KTY1;A4F2T3;C7A5Y1;E0WE73;Q9BA14;O98545;Q32072;Q9GHU3;Q9MV63;Q6YLP3;Q4VI77;Q9BAN9;Q9T2E2;Q6L9X2;Q6VW49;Q85ZK8;A1X8A0;D6MYK4;Q95637;Q9XQL8;Q5I998;Q29U68;Q15KA0;Q9TKH6;P94030;…	19129	92	CID		93.24	1.87295e-06		5	55		1	1465.73	-14.0257	12/139	pps_Medicago_trypsin_rep2.mgf
	High	DITLGFVDxLR	Q6JXQ9;B2BWK9	3	2	CID	X9(I)	88.83	4.75698e-06		3	55		1	1261.71	-3.40016	14/97	pps_Medicago_trypsin_rep2.mgf
	High	DITLGFVDxLR	Q6JXQ9;B2BWK9	3	2	CID	X9(L)	88.83	4.75698e-06		7	55		1	1261.71	-3.40016	14/97	pps_Medicago_trypsin_rep2.mgf
	High	DKLNKYGRPLLGcTIKPK	B8YGX4;Q6PSM7;Q71N62;Q29VE5;Q8HT56;Q9TKH0;A0ZQX9;Q31828;Q8HUZ7;Q33620;Q32857;P94075;P92263;Q7YKW5;A5X4G7;P94041;P94071;Q31669;Q36637;Q37357;A0PDA4;Q95EN1;P94074;D8V9A7;Q6LA00;D8V9E6;Q9XQP7;D0F109;Q5DK06;O98549;P28380;P25830;Q6JXQ9;Q6Y2Z1;Q5KTY1;A4F2T3;E0WE73;Q9BA14;Q32072;Q9GHU3;Q6YLP3;Q4VI77;Q9BAN9;Q6L9X2;Q6VW49;Q95637;Q9XQL8;Q5I998;Q15KA0;Q9TKH6;P94030;C6FJV2;C0J369;Q8WHH7;Q9XQA2;A2VA83;D2KUU0;…	21788	84	CID	C13(Carbamidomethyl)	62.44	0.00212503		6	55		1	2101.15	-22.1	17/198	pps_Medicago_trypsin_rep2.mgf
	Low	LGLSAKNYGR	B8YGX4;Q6PSM7;Q71N62;Q29VE5;Q8HT56;Q9TKH0;A0ZQX9;Q31828;Q8HUZ7;P93987;Q33620;Q32857;P94075;P92263;Q7YKW5;A5X4G7;Q8HDA1;P94041;P94071;Q31669;B7P0F0;Q36637;Q37357;A0PDA4;Q95EN1;Q6Y2Z6;Q32183;P94074;D8V9A7;Q6LA00;D8V9E6;Q9XQP7;A7VJY7;Q5DK06;O98549;P25830;Q31982;Q95634;Q8WIH0;Q8WJK2;Q6JXQ9;A4F2T3;E0WE73;Q9BA14;O98545;Q32072;Q9GHU3;Q9MV63;Q4VI77;Q9BAN9;A1X8A0;Q95637;Q9XQL8;Q29U68;Q15KA0;Q9TKH6;P94030;…	22994	93	CID		33.03	1.85783		5	55	35	1	1078.57	-31.4411	6/86	pps_Medicago_trypsin_rep2.mgf
	Low	YGRPLLGcTIKPK	B8YGX4;Q6PSM7;Q71N62;Q29VE5;Q8HT56;Q9TKH0;A0ZQX9;Q31828;Q8HUZ7;Q33620;Q32857;P94075;P92263;Q7YKW5;A5X4G7;P94041;P94071;Q31669;Q36637;Q37357;A0PDA4;Q95EN1;P94074;D8V9A7;Q6LA00;D8V9E6;Q9XQP7;D0F109;Q5DK06;O98549;P28380;P25830;Q6JXQ9;Q6Y2Z1;Q5KTY1;A4F2T3;C7A5Y1;E0WE73;Q9BA14;O98545;Q32072;Q9GHU3;Q6YLP3;Q4VI77;Q9BAN9;Q6L9X2;Q6VW49;Q95637;Q9XQL8;Q5I998;Q15KA0;Q9TKH6;P94030;C6FJV2;C0J369;Q8WHH7;Q9XQA2;…	21992	87	CID	C8(Carbamidomethyl)	22.54	22.2989		7	56	36	1	1502.81	-29.841	9/120	pps_Medicago_trypsin_rep2.mgf
	Low	AVYEcLR	B8YGX4;Q71N62;Q29VE5;Q8HT56;D6C635;A0ZQX9;Q31828;P93987;Q33620;P94075;P92263;A5X4G7;Q8HDA1;P94041;P94071;Q31669;B7P0F0;Q36637;Q37357;A0PDA4;Q95EN1;Q6Y2Z6;P94074;D8V9A7;D8V9E6;Q8HUY5;Q9XQP7;Q5DK06;Q6YLP8;O98549;P28380;P25830;Q31982;Q95634;Q8WIH0;Q8WJK2;Q6JXQ9;Q6Y2Z1;Q5KTY1;A4F2T3;C7A5Y1;E0WE73;Q9BA14;O98545;Q32072;Q9GHU3;Q6YLP3;Q9BAN9;Q6VW49;A1X8A0;Q95637;Q9XQL8;Q5I998;Q29U68;Q15KA0;C6FJV2;C0J369;…	20825	91	CID	C5(Carbamidomethyl)	15.62	71.9499		4	54	28	1	910.421	-26.4331	4/51	pps_Medicago_trypsin_rep2.mgf
Q6Y2Z1	16.31	7	7	466	51.5522	6.11279	146.968	Ribulose-1,5-bisphosphate carboxylase/oxygenase large subunit (Fragment) OS=Delarbrea collina GN=rbcL PE=3 SV=1 - [Q6Y2Z1_9APIA]
	Confidence Icon	Sequence	Protein Accessions	# Proteins	# Protein Groups	Activation Type	Modifications	IonScore	Exp Value	Δ Score	Rank	Identity High	Homology Threshold	Charge	m/z [Da]	ΔM [ppm]	Ions Matched	Spectrum File
	High	TFQGPPHGIQVER	Q6PSM7;Q71N62;Q29VE5;Q8HT56;D6C635;Q9TKH0;A0ZQX9;Q31828;Q8HUZ7;Q32857;P94075;P92263;A5X4G7;P94041;P94071;Q31669;Q37357;A0PDA4;Q95EN1;Q32183;P94074;D8V9A7;Q6LA00;D8V9E6;P28380;P25830;Q31982;Q95634;Q8WIH0;Q8WJK2;Q6JXQ9;Q6Y2Z1;Q5KTY1;A4F2T3;C7A5Y1;E0WE73;Q9BA14;O98545;Q32072;Q9GHU3;Q9MV63;Q6YLP3;Q4VI77;Q9BAN9;Q9T2E2;Q6L9X2;Q6VW49;Q85ZK8;A1X8A0;D6MYK4;Q95637;Q9XQL8;Q5I998;Q29U68;Q15KA0;Q9TKH6;P94030;…	19129	92	CID		93.24	1.87295e-06		5	55		1	1465.73	-14.0257	12/139	pps_Medicago_trypsin_rep2.mgf
	High	DITLGFVDLLR	Q6PSM7;Q29VE5;Q8HT56;D6C635;Q9TKH0;A0ZQX9;Q31828;P93987;Q33620;Q32857;P94075;P92263;Q7YKW5;A5X4G7;P94041;Q31669;B7P0F0;A0PDA4;Q6Y2Z6;Q32183;P94074;D8V9A7;D8V9E6;Q8HUY5;Q9XQP7;A7VJY7;Q5DK06;O98549;Q95E64;P28380;Q95634;Q6Y2Z1;A4F2T3;C7A5Y1;O98545;Q32072;Q85ZK8;Q95637;Q5I998;Q15KA0;Q9TKH6;P94030;A2VA83;O03636;Q9GCX8;Q5I972;A1X2K2;Q8MCW5;C7AF24;Q32313;Q5I9A0;Q7YLH0;A1XBZ1;O78520;Q5J9S0;Q29VE8;Q7I250;…	5330	60	CID		88.83	4.75698e-06		5	55		1	1261.71	-3.40016	14/97	pps_Medicago_trypsin_rep2.mgf
	High	DKLNKYGRPLLGcTIKPK	B8YGX4;Q6PSM7;Q71N62;Q29VE5;Q8HT56;Q9TKH0;A0ZQX9;Q31828;Q8HUZ7;Q33620;Q32857;P94075;P92263;Q7YKW5;A5X4G7;P94041;P94071;Q31669;Q36637;Q37357;A0PDA4;Q95EN1;P94074;D8V9A7;Q6LA00;D8V9E6;Q9XQP7;D0F109;Q5DK06;O98549;P28380;P25830;Q6JXQ9;Q6Y2Z1;Q5KTY1;A4F2T3;E0WE73;Q9BA14;Q32072;Q9GHU3;Q6YLP3;Q4VI77;Q9BAN9;Q6L9X2;Q6VW49;Q95637;Q9XQL8;Q5I998;Q15KA0;Q9TKH6;P94030;C6FJV2;C0J369;Q8WHH7;Q9XQA2;A2VA83;D2KUU0;…	21788	84	CID	C13(Carbamidomethyl)	62.44	0.00212503		6	55		1	2101.15	-22.1	17/198	pps_Medicago_trypsin_rep2.mgf
	Low	LGLSAKNYxR	Q6Y2Z1;Q5KTY1;Q5I972	9	3	CID	X9(G)	33.03	1.85783		6	55	35	1	1078.57	-31.4411	6/86	pps_Medicago_trypsin_rep2.mgf
	Low	YGRPLLGcTIKPK	B8YGX4;Q6PSM7;Q71N62;Q29VE5;Q8HT56;Q9TKH0;A0ZQX9;Q31828;Q8HUZ7;Q33620;Q32857;P94075;P92263;Q7YKW5;A5X4G7;P94041;P94071;Q31669;Q36637;Q37357;A0PDA4;Q95EN1;P94074;D8V9A7;Q6LA00;D8V9E6;Q9XQP7;D0F109;Q5DK06;O98549;P28380;P25830;Q6JXQ9;Q6Y2Z1;Q5KTY1;A4F2T3;C7A5Y1;E0WE73;Q9BA14;O98545;Q32072;Q9GHU3;Q6YLP3;Q4VI77;Q9BAN9;Q6L9X2;Q6VW49;Q95637;Q9XQL8;Q5I998;Q15KA0;Q9TKH6;P94030;C6FJV2;C0J369;Q8WHH7;Q9XQA2;…	21992	87	CID	C8(Carbamidomethyl)	22.54	22.2989		7	56	36	1	1502.81	-29.841	9/120	pps_Medicago_trypsin_rep2.mgf
	Low	EATKWSPELAAAcEVWK	Q31828;A5X4G7;Q31669;A0PDA4;P28380;Q6Y2Z1;E2D4M5;A2VA83;P92447	359	9	CID	C13(Carbamidomethyl)	19.06	32.3003		3	54	33	1	1976.01	26.9607	11/183	pps_Medicago_trypsin_rep2.mgf
	Low	AVYEcLR	B8YGX4;Q71N62;Q29VE5;Q8HT56;D6C635;A0ZQX9;Q31828;P93987;Q33620;P94075;P92263;A5X4G7;Q8HDA1;P94041;P94071;Q31669;B7P0F0;Q36637;Q37357;A0PDA4;Q95EN1;Q6Y2Z6;P94074;D8V9A7;D8V9E6;Q8HUY5;Q9XQP7;Q5DK06;Q6YLP8;O98549;P28380;P25830;Q31982;Q95634;Q8WIH0;Q8WJK2;Q6JXQ9;Q6Y2Z1;Q5KTY1;A4F2T3;C7A5Y1;E0WE73;Q9BA14;O98545;Q32072;Q9GHU3;Q6YLP3;Q9BAN9;Q6VW49;A1X8A0;Q95637;Q9XQL8;Q5I998;Q29U68;Q15KA0;C6FJV2;C0J369;…	20825	91	CID	C5(Carbamidomethyl)	15.62	71.9499		4	54	28	1	910.421	-26.4331	4/51	pps_Medicago_trypsin_rep2.mgf
A1X2K2	12.69	6	6	465	51.7738	6.48096	146.968	Ribulose-1,5-bisphosphate carboxylase/oxygenase large subunit (Fragment) OS=Guatteria sp. Chatrou et al. 65 GN=rbcL PE=3 SV=1 - [A1X2K2_9MAGN]
	Confidence Icon	Sequence	Protein Accessions	# Proteins	# Protein Groups	Activation Type	Modifications	IonScore	Exp Value	Δ Score	Rank	Identity High	Homology Threshold	Charge	m/z [Da]	ΔM [ppm]	Ions Matched	Spectrum File
	High	TFQGPPHGIQVER	Q6PSM7;Q71N62;Q29VE5;Q8HT56;D6C635;Q9TKH0;A0ZQX9;Q31828;Q8HUZ7;Q32857;P94075;P92263;A5X4G7;P94041;P94071;Q31669;Q37357;A0PDA4;Q95EN1;Q32183;P94074;D8V9A7;Q6LA00;D8V9E6;P28380;P25830;Q31982;Q95634;Q8WIH0;Q8WJK2;Q6JXQ9;Q6Y2Z1;Q5KTY1;A4F2T3;C7A5Y1;E0WE73;Q9BA14;O98545;Q32072;Q9GHU3;Q9MV63;Q6YLP3;Q4VI77;Q9BAN9;Q9T2E2;Q6L9X2;Q6VW49;Q85ZK8;A1X8A0;D6MYK4;Q95637;Q9XQL8;Q5I998;Q29U68;Q15KA0;Q9TKH6;P94030;…	19129	92	CID		93.24	1.87295e-06		5	55		1	1465.73	-14.0257	12/139	pps_Medicago_trypsin_rep2.mgf
	High	DITLGFVDLLR	Q6PSM7;Q29VE5;Q8HT56;D6C635;Q9TKH0;A0ZQX9;Q31828;P93987;Q33620;Q32857;P94075;P92263;Q7YKW5;A5X4G7;P94041;Q31669;B7P0F0;A0PDA4;Q6Y2Z6;Q32183;P94074;D8V9A7;D8V9E6;Q8HUY5;Q9XQP7;A7VJY7;Q5DK06;O98549;Q95E64;P28380;Q95634;Q6Y2Z1;A4F2T3;C7A5Y1;O98545;Q32072;Q85ZK8;Q95637;Q5I998;Q15KA0;Q9TKH6;P94030;A2VA83;O03636;Q9GCX8;Q5I972;A1X2K2;Q8MCW5;C7AF24;Q32313;Q5I9A0;Q7YLH0;A1XBZ1;O78520;Q5J9S0;Q29VE8;Q7I250;…	5330	60	CID		88.83	4.75698e-06		5	55		1	1261.71	-3.40016	14/97	pps_Medicago_trypsin_rep2.mgf
	High	DKLNKYGRPLLGcTIKPK	B8YGX4;Q6PSM7;Q71N62;Q29VE5;Q8HT56;Q9TKH0;A0ZQX9;Q31828;Q8HUZ7;Q33620;Q32857;P94075;P92263;Q7YKW5;A5X4G7;P94041;P94071;Q31669;Q36637;Q37357;A0PDA4;Q95EN1;P94074;D8V9A7;Q6LA00;D8V9E6;Q9XQP7;D0F109;Q5DK06;O98549;P28380;P25830;Q6JXQ9;Q6Y2Z1;Q5KTY1;A4F2T3;E0WE73;Q9BA14;Q32072;Q9GHU3;Q6YLP3;Q4VI77;Q9BAN9;Q6L9X2;Q6VW49;Q95637;Q9XQL8;Q5I998;Q15KA0;Q9TKH6;P94030;C6FJV2;C0J369;Q8WHH7;Q9XQA2;A2VA83;D2KUU0;…	21788	84	CID	C13(Carbamidomethyl)	62.44	0.00212503		6	55		1	2101.15	-22.1	17/198	pps_Medicago_trypsin_rep2.mgf
	Low	LGLSAKNxGR	A1X2K2;O47281;Q7YLH5	5	3	CID	X8(Y)	33.03	1.85783		7	55	35	1	1078.57	-31.4411	6/86	pps_Medicago_trypsin_rep2.mgf
	Low	YGRPLLGcTIKPK	B8YGX4;Q6PSM7;Q71N62;Q29VE5;Q8HT56;Q9TKH0;A0ZQX9;Q31828;Q8HUZ7;Q33620;Q32857;P94075;P92263;Q7YKW5;A5X4G7;P94041;P94071;Q31669;Q36637;Q37357;A0PDA4;Q95EN1;P94074;D8V9A7;Q6LA00;D8V9E6;Q9XQP7;D0F109;Q5DK06;O98549;P28380;P25830;Q6JXQ9;Q6Y2Z1;Q5KTY1;A4F2T3;C7A5Y1;E0WE73;Q9BA14;O98545;Q32072;Q9GHU3;Q6YLP3;Q4VI77;Q9BAN9;Q6L9X2;Q6VW49;Q95637;Q9XQL8;Q5I998;Q15KA0;Q9TKH6;P94030;C6FJV2;C0J369;Q8WHH7;Q9XQA2;…	21992	87	CID	C8(Carbamidomethyl)	22.54	22.2989		7	56	36	1	1502.81	-29.841	9/120	pps_Medicago_trypsin_rep2.mgf
	Low	AVYEcLR	B8YGX4;Q71N62;Q29VE5;Q8HT56;D6C635;A0ZQX9;Q31828;P93987;Q33620;P94075;P92263;A5X4G7;Q8HDA1;P94041;P94071;Q31669;B7P0F0;Q36637;Q37357;A0PDA4;Q95EN1;Q6Y2Z6;P94074;D8V9A7;D8V9E6;Q8HUY5;Q9XQP7;Q5DK06;Q6YLP8;O98549;P28380;P25830;Q31982;Q95634;Q8WIH0;Q8WJK2;Q6JXQ9;Q6Y2Z1;Q5KTY1;A4F2T3;C7A5Y1;E0WE73;Q9BA14;O98545;Q32072;Q9GHU3;Q6YLP3;Q9BAN9;Q6VW49;A1X8A0;Q95637;Q9XQL8;Q5I998;Q29U68;Q15KA0;C6FJV2;C0J369;…	20825	91	CID	C5(Carbamidomethyl)	15.62	71.9499		4	54	28	1	910.421	-26.4331	4/51	pps_Medicago_trypsin_rep2.mgf
Q37357	17.69	7	7	441	48.9684	6.91748	145.288	Ribulose 1,5-bisphosphate carboxylase large subunit (Fragment) OS=Lasia spinosa GN=rbcL PE=3 SV=2 - [Q37357_LASSI]
	Confidence Icon	Sequence	Protein Accessions	# Proteins	# Protein Groups	Activation Type	Modifications	IonScore	Exp Value	Δ Score	Rank	Identity High	Homology Threshold	Charge	m/z [Da]	ΔM [ppm]	Ions Matched	Spectrum File
	High	TFQGPPHGIQVER	Q6PSM7;Q71N62;Q29VE5;Q8HT56;D6C635;Q9TKH0;A0ZQX9;Q31828;Q8HUZ7;Q32857;P94075;P92263;A5X4G7;P94041;P94071;Q31669;Q37357;A0PDA4;Q95EN1;Q32183;P94074;D8V9A7;Q6LA00;D8V9E6;P28380;P25830;Q31982;Q95634;Q8WIH0;Q8WJK2;Q6JXQ9;Q6Y2Z1;Q5KTY1;A4F2T3;C7A5Y1;E0WE73;Q9BA14;O98545;Q32072;Q9GHU3;Q9MV63;Q6YLP3;Q4VI77;Q9BAN9;Q9T2E2;Q6L9X2;Q6VW49;Q85ZK8;A1X8A0;D6MYK4;Q95637;Q9XQL8;Q5I998;Q29U68;Q15KA0;Q9TKH6;P94030;…	19129	92	CID		93.24	1.87295e-06		5	55		1	1465.73	-14.0257	12/139	pps_Medicago_trypsin_rep2.mgf
	High	LTYYTPDYETKDTDILAAFR	Q29VE5;Q95CD5;A0ZQX9;Q31828;Q32857;P92263;Q37357;Q95EN1;Q32183;D0F109;Q8WJK2;Q5KTY1;C7A5Y1;Q32072;Q9GHU3;Q9MV63;Q4VI77;Q9T2E2;D6MYK4;Q15KA0;C0J369;A2VA83;C7A609;Q3ZR39;C7AF24;O98749;Q8WHV4;Q8WHV2;Q32313;Q4VIB9;O47281;Q5J9S0;Q29VE8;Q40141;Q32811;Q8MCY2	5081	36	CID		86.34	6.37893e-06		6	54		1	2396.15	-6.04378	12/200	pps_Medicago_trypsin_rep2.mgf
	High	DKLNKYGRPLLGcTIKPK	B8YGX4;Q6PSM7;Q71N62;Q29VE5;Q8HT56;Q9TKH0;A0ZQX9;Q31828;Q8HUZ7;Q33620;Q32857;P94075;P92263;Q7YKW5;A5X4G7;P94041;P94071;Q31669;Q36637;Q37357;A0PDA4;Q95EN1;P94074;D8V9A7;Q6LA00;D8V9E6;Q9XQP7;D0F109;Q5DK06;O98549;P28380;P25830;Q6JXQ9;Q6Y2Z1;Q5KTY1;A4F2T3;E0WE73;Q9BA14;Q32072;Q9GHU3;Q6YLP3;Q4VI77;Q9BAN9;Q6L9X2;Q6VW49;Q95637;Q9XQL8;Q5I998;Q15KA0;Q9TKH6;P94030;C6FJV2;C0J369;Q8WHH7;Q9XQA2;A2VA83;D2KUU0;…	21788	84	CID	C13(Carbamidomethyl)	62.44	0.00212503		6	55		1	2101.15	-22.1	17/198	pps_Medicago_trypsin_rep2.mgf
	Low	LGLSAKNYGR	B8YGX4;Q6PSM7;Q71N62;Q29VE5;Q8HT56;Q9TKH0;A0ZQX9;Q31828;Q8HUZ7;P93987;Q33620;Q32857;P94075;P92263;Q7YKW5;A5X4G7;Q8HDA1;P94041;P94071;Q31669;B7P0F0;Q36637;Q37357;A0PDA4;Q95EN1;Q6Y2Z6;Q32183;P94074;D8V9A7;Q6LA00;D8V9E6;Q9XQP7;A7VJY7;Q5DK06;O98549;P25830;Q31982;Q95634;Q8WIH0;Q8WJK2;Q6JXQ9;A4F2T3;E0WE73;Q9BA14;O98545;Q32072;Q9GHU3;Q9MV63;Q4VI77;Q9BAN9;A1X8A0;Q95637;Q9XQL8;Q29U68;Q15KA0;Q9TKH6;P94030;…	22994	93	CID		33.03	1.85783		5	55	35	1	1078.57	-31.4411	6/86	pps_Medicago_trypsin_rep2.mgf
	Low	VALEAcVKxR	Q31669;B7P0F0;Q36637;Q37357	7	4	CID	C6(Carbamidomethyl), X9(A)	29.15	3.93357		5	55	41	1	1116.55	-60.2348	10/82	pps_Medicago_trypsin_rep2.mgf
	Low	YGRPLLGcTIKPK	B8YGX4;Q6PSM7;Q71N62;Q29VE5;Q8HT56;Q9TKH0;A0ZQX9;Q31828;Q8HUZ7;Q33620;Q32857;P94075;P92263;Q7YKW5;A5X4G7;P94041;P94071;Q31669;Q36637;Q37357;A0PDA4;Q95EN1;P94074;D8V9A7;Q6LA00;D8V9E6;Q9XQP7;D0F109;Q5DK06;O98549;P28380;P25830;Q6JXQ9;Q6Y2Z1;Q5KTY1;A4F2T3;C7A5Y1;E0WE73;Q9BA14;O98545;Q32072;Q9GHU3;Q6YLP3;Q4VI77;Q9BAN9;Q6L9X2;Q6VW49;Q95637;Q9XQL8;Q5I998;Q15KA0;Q9TKH6;P94030;C6FJV2;C0J369;Q8WHH7;Q9XQA2;…	21992	87	CID	C8(Carbamidomethyl)	22.54	22.2989		7	56	36	1	1502.81	-29.841	9/120	pps_Medicago_trypsin_rep2.mgf
	Low	AVYEcLR	B8YGX4;Q71N62;Q29VE5;Q8HT56;D6C635;A0ZQX9;Q31828;P93987;Q33620;P94075;P92263;A5X4G7;Q8HDA1;P94041;P94071;Q31669;B7P0F0;Q36637;Q37357;A0PDA4;Q95EN1;Q6Y2Z6;P94074;D8V9A7;D8V9E6;Q8HUY5;Q9XQP7;Q5DK06;Q6YLP8;O98549;P28380;P25830;Q31982;Q95634;Q8WIH0;Q8WJK2;Q6JXQ9;Q6Y2Z1;Q5KTY1;A4F2T3;C7A5Y1;E0WE73;Q9BA14;O98545;Q32072;Q9GHU3;Q6YLP3;Q9BAN9;Q6VW49;A1X8A0;Q95637;Q9XQL8;Q5I998;Q29U68;Q15KA0;C6FJV2;C0J369;…	20825	91	CID	C5(Carbamidomethyl)	15.62	71.9499		4	54	28	1	910.421	-26.4331	4/51	pps_Medicago_trypsin_rep2.mgf
Q95EN1	17.03	7	7	458	50.6934	6.1001	145.288	Ribulose 1,5 bisphosphate carboxylase oxygenase (Fragment) OS=Saxifragella bicuspidata GN=rbcL PE=3 SV=1 - [Q95EN1_9MAGN]
	Confidence Icon	Sequence	Protein Accessions	# Proteins	# Protein Groups	Activation Type	Modifications	IonScore	Exp Value	Δ Score	Rank	Identity High	Homology Threshold	Charge	m/z [Da]	ΔM [ppm]	Ions Matched	Spectrum File
	High	TFQGPPHGIQVER	Q6PSM7;Q71N62;Q29VE5;Q8HT56;D6C635;Q9TKH0;A0ZQX9;Q31828;Q8HUZ7;Q32857;P94075;P92263;A5X4G7;P94041;P94071;Q31669;Q37357;A0PDA4;Q95EN1;Q32183;P94074;D8V9A7;Q6LA00;D8V9E6;P28380;P25830;Q31982;Q95634;Q8WIH0;Q8WJK2;Q6JXQ9;Q6Y2Z1;Q5KTY1;A4F2T3;C7A5Y1;E0WE73;Q9BA14;O98545;Q32072;Q9GHU3;Q9MV63;Q6YLP3;Q4VI77;Q9BAN9;Q9T2E2;Q6L9X2;Q6VW49;Q85ZK8;A1X8A0;D6MYK4;Q95637;Q9XQL8;Q5I998;Q29U68;Q15KA0;Q9TKH6;P94030;…	19129	92	CID		93.24	1.87295e-06		5	55		1	1465.73	-14.0257	12/139	pps_Medicago_trypsin_rep2.mgf
	High	LTYYTPDYETKDTDILAAFR	Q29VE5;Q95CD5;A0ZQX9;Q31828;Q32857;P92263;Q37357;Q95EN1;Q32183;D0F109;Q8WJK2;Q5KTY1;C7A5Y1;Q32072;Q9GHU3;Q9MV63;Q4VI77;Q9T2E2;D6MYK4;Q15KA0;C0J369;A2VA83;C7A609;Q3ZR39;C7AF24;O98749;Q8WHV4;Q8WHV2;Q32313;Q4VIB9;O47281;Q5J9S0;Q29VE8;Q40141;Q32811;Q8MCY2	5081	36	CID		86.34	6.37893e-06		6	54		1	2396.15	-6.04378	12/200	pps_Medicago_trypsin_rep2.mgf
	High	DKLNKYGRPLLGcTIKPK	B8YGX4;Q6PSM7;Q71N62;Q29VE5;Q8HT56;Q9TKH0;A0ZQX9;Q31828;Q8HUZ7;Q33620;Q32857;P94075;P92263;Q7YKW5;A5X4G7;P94041;P94071;Q31669;Q36637;Q37357;A0PDA4;Q95EN1;P94074;D8V9A7;Q6LA00;D8V9E6;Q9XQP7;D0F109;Q5DK06;O98549;P28380;P25830;Q6JXQ9;Q6Y2Z1;Q5KTY1;A4F2T3;E0WE73;Q9BA14;Q32072;Q9GHU3;Q6YLP3;Q4VI77;Q9BAN9;Q6L9X2;Q6VW49;Q95637;Q9XQL8;Q5I998;Q15KA0;Q9TKH6;P94030;C6FJV2;C0J369;Q8WHH7;Q9XQA2;A2VA83;D2KUU0;…	21788	84	CID	C13(Carbamidomethyl)	62.44	0.00212503		6	55		1	2101.15	-22.1	17/198	pps_Medicago_trypsin_rep2.mgf
	Low	LGLSAKNYGR	B8YGX4;Q6PSM7;Q71N62;Q29VE5;Q8HT56;Q9TKH0;A0ZQX9;Q31828;Q8HUZ7;P93987;Q33620;Q32857;P94075;P92263;Q7YKW5;A5X4G7;Q8HDA1;P94041;P94071;Q31669;B7P0F0;Q36637;Q37357;A0PDA4;Q95EN1;Q6Y2Z6;Q32183;P94074;D8V9A7;Q6LA00;D8V9E6;Q9XQP7;A7VJY7;Q5DK06;O98549;P25830;Q31982;Q95634;Q8WIH0;Q8WJK2;Q6JXQ9;A4F2T3;E0WE73;Q9BA14;O98545;Q32072;Q9GHU3;Q9MV63;Q4VI77;Q9BAN9;A1X8A0;Q95637;Q9XQL8;Q29U68;Q15KA0;Q9TKH6;P94030;…	22994	93	CID		33.03	1.85783		5	55	35	1	1078.57	-31.4411	6/86	pps_Medicago_trypsin_rep2.mgf
	Low	VALEAcVxAR	A0PDA4;Q95EN1;Q6Y2Z6;Q32183	22	4	CID	C6(Carbamidomethyl), X8(K)	29.15	3.93357		6	55	41	1	1116.55	-60.2348	10/78	pps_Medicago_trypsin_rep2.mgf
	Low	YGRPLLGcTIKPK	B8YGX4;Q6PSM7;Q71N62;Q29VE5;Q8HT56;Q9TKH0;A0ZQX9;Q31828;Q8HUZ7;Q33620;Q32857;P94075;P92263;Q7YKW5;A5X4G7;P94041;P94071;Q31669;Q36637;Q37357;A0PDA4;Q95EN1;P94074;D8V9A7;Q6LA00;D8V9E6;Q9XQP7;D0F109;Q5DK06;O98549;P28380;P25830;Q6JXQ9;Q6Y2Z1;Q5KTY1;A4F2T3;C7A5Y1;E0WE73;Q9BA14;O98545;Q32072;Q9GHU3;Q6YLP3;Q4VI77;Q9BAN9;Q6L9X2;Q6VW49;Q95637;Q9XQL8;Q5I998;Q15KA0;Q9TKH6;P94030;C6FJV2;C0J369;Q8WHH7;Q9XQA2;…	21992	87	CID	C8(Carbamidomethyl)	22.54	22.2989		7	56	36	1	1502.81	-29.841	9/120	pps_Medicago_trypsin_rep2.mgf
	Low	AVYEcLR	B8YGX4;Q71N62;Q29VE5;Q8HT56;D6C635;A0ZQX9;Q31828;P93987;Q33620;P94075;P92263;A5X4G7;Q8HDA1;P94041;P94071;Q31669;B7P0F0;Q36637;Q37357;A0PDA4;Q95EN1;Q6Y2Z6;P94074;D8V9A7;D8V9E6;Q8HUY5;Q9XQP7;Q5DK06;Q6YLP8;O98549;P28380;P25830;Q31982;Q95634;Q8WIH0;Q8WJK2;Q6JXQ9;Q6Y2Z1;Q5KTY1;A4F2T3;C7A5Y1;E0WE73;Q9BA14;O98545;Q32072;Q9GHU3;Q6YLP3;Q9BAN9;Q6VW49;A1X8A0;Q95637;Q9XQL8;Q5I998;Q29U68;Q15KA0;C6FJV2;C0J369;…	20825	91	CID	C5(Carbamidomethyl)	15.62	71.9499		4	54	28	1	910.421	-26.4331	4/51	pps_Medicago_trypsin_rep2.mgf
D0F109	29.31	4	4	174	19.1799	7.92822	145.288	Ribulose-1,5-bisphosphate carboxylase/oxygenase large subunit (Fragment) OS=Senna dariensis GN=rbcL PE=4 SV=1 - [D0F109_9FABA]
	Confidence Icon	Sequence	Protein Accessions	# Proteins	# Protein Groups	Activation Type	Modifications	IonScore	Exp Value	Δ Score	Rank	Identity High	Homology Threshold	Charge	m/z [Da]	ΔM [ppm]	Ions Matched	Spectrum File
	High	TFKGPPHGIQVER	Q9XQP7;D0F109	26	2	CID		93.24	1.87295e-06	0	1	55		1	1465.73	-38.8529	12/139	pps_Medicago_trypsin_rep2.mgf
	High	LTYYTPDYETKDTDILAAFR	Q29VE5;Q95CD5;A0ZQX9;Q31828;Q32857;P92263;Q37357;Q95EN1;Q32183;D0F109;Q8WJK2;Q5KTY1;C7A5Y1;Q32072;Q9GHU3;Q9MV63;Q4VI77;Q9T2E2;D6MYK4;Q15KA0;C0J369;A2VA83;C7A609;Q3ZR39;C7AF24;O98749;Q8WHV4;Q8WHV2;Q32313;Q4VIB9;O47281;Q5J9S0;Q29VE8;Q40141;Q32811;Q8MCY2	5081	36	CID		86.34	6.37893e-06		6	54		1	2396.15	-6.04378	12/200	pps_Medicago_trypsin_rep2.mgf
	High	DKLNKYGRPLLGcTIKPK	B8YGX4;Q6PSM7;Q71N62;Q29VE5;Q8HT56;Q9TKH0;A0ZQX9;Q31828;Q8HUZ7;Q33620;Q32857;P94075;P92263;Q7YKW5;A5X4G7;P94041;P94071;Q31669;Q36637;Q37357;A0PDA4;Q95EN1;P94074;D8V9A7;Q6LA00;D8V9E6;Q9XQP7;D0F109;Q5DK06;O98549;P28380;P25830;Q6JXQ9;Q6Y2Z1;Q5KTY1;A4F2T3;E0WE73;Q9BA14;Q32072;Q9GHU3;Q6YLP3;Q4VI77;Q9BAN9;Q6L9X2;Q6VW49;Q95637;Q9XQL8;Q5I998;Q15KA0;Q9TKH6;P94030;C6FJV2;C0J369;Q8WHH7;Q9XQA2;A2VA83;D2KUU0;…	21788	84	CID	C13(Carbamidomethyl)	62.44	0.00212503		6	55		1	2101.15	-22.1	17/198	pps_Medicago_trypsin_rep2.mgf
	Low	YGRPLLGcTIKPK	B8YGX4;Q6PSM7;Q71N62;Q29VE5;Q8HT56;Q9TKH0;A0ZQX9;Q31828;Q8HUZ7;Q33620;Q32857;P94075;P92263;Q7YKW5;A5X4G7;P94041;P94071;Q31669;Q36637;Q37357;A0PDA4;Q95EN1;P94074;D8V9A7;Q6LA00;D8V9E6;Q9XQP7;D0F109;Q5DK06;O98549;P28380;P25830;Q6JXQ9;Q6Y2Z1;Q5KTY1;A4F2T3;C7A5Y1;E0WE73;Q9BA14;O98545;Q32072;Q9GHU3;Q6YLP3;Q4VI77;Q9BAN9;Q6L9X2;Q6VW49;Q95637;Q9XQL8;Q5I998;Q15KA0;Q9TKH6;P94030;C6FJV2;C0J369;Q8WHH7;Q9XQA2;…	21992	87	CID	C8(Carbamidomethyl)	22.54	22.2989		7	56	36	1	1502.81	-29.841	9/120	pps_Medicago_trypsin_rep2.mgf
Q8WJK2	15.32	6	6	444	49.2136	7.21045	145.288	Ribulose-1,5-bisphosphate carboxylase large subunit (Fragment) OS=Tacca integrifolia GN=rbcL PE=3 SV=1 - [Q8WJK2_9LILI]
	Confidence Icon	Sequence	Protein Accessions	# Proteins	# Protein Groups	Activation Type	Modifications	IonScore	Exp Value	Δ Score	Rank	Identity High	Homology Threshold	Charge	m/z [Da]	ΔM [ppm]	Ions Matched	Spectrum File
	High	TFQGPPHGIQVER	Q6PSM7;Q71N62;Q29VE5;Q8HT56;D6C635;Q9TKH0;A0ZQX9;Q31828;Q8HUZ7;Q32857;P94075;P92263;A5X4G7;P94041;P94071;Q31669;Q37357;A0PDA4;Q95EN1;Q32183;P94074;D8V9A7;Q6LA00;D8V9E6;P28380;P25830;Q31982;Q95634;Q8WIH0;Q8WJK2;Q6JXQ9;Q6Y2Z1;Q5KTY1;A4F2T3;C7A5Y1;E0WE73;Q9BA14;O98545;Q32072;Q9GHU3;Q9MV63;Q6YLP3;Q4VI77;Q9BAN9;Q9T2E2;Q6L9X2;Q6VW49;Q85ZK8;A1X8A0;D6MYK4;Q95637;Q9XQL8;Q5I998;Q29U68;Q15KA0;Q9TKH6;P94030;…	19129	92	CID		93.24	1.87295e-06		5	55		1	1465.73	-14.0257	12/139	pps_Medicago_trypsin_rep2.mgf
	High	LTYYTPDYETKDTDILAAFR	Q29VE5;Q95CD5;A0ZQX9;Q31828;Q32857;P92263;Q37357;Q95EN1;Q32183;D0F109;Q8WJK2;Q5KTY1;C7A5Y1;Q32072;Q9GHU3;Q9MV63;Q4VI77;Q9T2E2;D6MYK4;Q15KA0;C0J369;A2VA83;C7A609;Q3ZR39;C7AF24;O98749;Q8WHV4;Q8WHV2;Q32313;Q4VIB9;O47281;Q5J9S0;Q29VE8;Q40141;Q32811;Q8MCY2	5081	36	CID		86.34	6.37893e-06		6	54		1	2396.15	-6.04378	12/200	pps_Medicago_trypsin_rep2.mgf
	High	DKLNKYGRPLLGcTxKPK	Q8WJK2;Q9GCX8;Q5I972	10	3	CID	C13(Carbamidomethyl), X15(I)	62.44	0.00212503		9	55		1	2101.15	-22.1	17/198	pps_Medicago_trypsin_rep2.mgf
	Low	LGLSAKNYGR	B8YGX4;Q6PSM7;Q71N62;Q29VE5;Q8HT56;Q9TKH0;A0ZQX9;Q31828;Q8HUZ7;P93987;Q33620;Q32857;P94075;P92263;Q7YKW5;A5X4G7;Q8HDA1;P94041;P94071;Q31669;B7P0F0;Q36637;Q37357;A0PDA4;Q95EN1;Q6Y2Z6;Q32183;P94074;D8V9A7;Q6LA00;D8V9E6;Q9XQP7;A7VJY7;Q5DK06;O98549;P25830;Q31982;Q95634;Q8WIH0;Q8WJK2;Q6JXQ9;A4F2T3;E0WE73;Q9BA14;O98545;Q32072;Q9GHU3;Q9MV63;Q4VI77;Q9BAN9;A1X8A0;Q95637;Q9XQL8;Q29U68;Q15KA0;Q9TKH6;P94030;…	22994	93	CID		33.03	1.85783		5	55	35	1	1078.57	-31.4411	6/86	pps_Medicago_trypsin_rep2.mgf
	Low	YGRPLLGcTxKPK	Q8WJK2;Q9GCX8;Q5I972	11	3	CID	C8(Carbamidomethyl), X10(I)	22.54	22.2989		10	56	36	1	1502.81	-29.841	9/120	pps_Medicago_trypsin_rep2.mgf
	Low	AVYEcLR	B8YGX4;Q71N62;Q29VE5;Q8HT56;D6C635;A0ZQX9;Q31828;P93987;Q33620;P94075;P92263;A5X4G7;Q8HDA1;P94041;P94071;Q31669;B7P0F0;Q36637;Q37357;A0PDA4;Q95EN1;Q6Y2Z6;P94074;D8V9A7;D8V9E6;Q8HUY5;Q9XQP7;Q5DK06;Q6YLP8;O98549;P28380;P25830;Q31982;Q95634;Q8WIH0;Q8WJK2;Q6JXQ9;Q6Y2Z1;Q5KTY1;A4F2T3;C7A5Y1;E0WE73;Q9BA14;O98545;Q32072;Q9GHU3;Q6YLP3;Q9BAN9;Q6VW49;A1X8A0;Q95637;Q9XQL8;Q5I998;Q29U68;Q15KA0;C6FJV2;C0J369;…	20825	91	CID	C5(Carbamidomethyl)	15.62	71.9499		4	54	28	1	910.421	-26.4331	4/51	pps_Medicago_trypsin_rep2.mgf
Q5KTY1	18.64	7	7	456	50.7541	7.04932	145.288	Ribulose-1,5-bisphosphate carboxylase large subunit (Fragment) OS=Aspidistra aff. fungilliformis Tamura 12801 GN=rbcL PE=3 SV=1 - [Q5KTY1_9ASPA]
	Confidence Icon	Sequence	Protein Accessions	# Proteins	# Protein Groups	Activation Type	Modifications	IonScore	Exp Value	Δ Score	Rank	Identity High	Homology Threshold	Charge	m/z [Da]	ΔM [ppm]	Ions Matched	Spectrum File
	High	TFQGPPHGIQVER	Q6PSM7;Q71N62;Q29VE5;Q8HT56;D6C635;Q9TKH0;A0ZQX9;Q31828;Q8HUZ7;Q32857;P94075;P92263;A5X4G7;P94041;P94071;Q31669;Q37357;A0PDA4;Q95EN1;Q32183;P94074;D8V9A7;Q6LA00;D8V9E6;P28380;P25830;Q31982;Q95634;Q8WIH0;Q8WJK2;Q6JXQ9;Q6Y2Z1;Q5KTY1;A4F2T3;C7A5Y1;E0WE73;Q9BA14;O98545;Q32072;Q9GHU3;Q9MV63;Q6YLP3;Q4VI77;Q9BAN9;Q9T2E2;Q6L9X2;Q6VW49;Q85ZK8;A1X8A0;D6MYK4;Q95637;Q9XQL8;Q5I998;Q29U68;Q15KA0;Q9TKH6;P94030;…	19129	92	CID		93.24	1.87295e-06		5	55		1	1465.73	-14.0257	12/139	pps_Medicago_trypsin_rep2.mgf
	High	LTYYTPDYETKDTDILAAFR	Q29VE5;Q95CD5;A0ZQX9;Q31828;Q32857;P92263;Q37357;Q95EN1;Q32183;D0F109;Q8WJK2;Q5KTY1;C7A5Y1;Q32072;Q9GHU3;Q9MV63;Q4VI77;Q9T2E2;D6MYK4;Q15KA0;C0J369;A2VA83;C7A609;Q3ZR39;C7AF24;O98749;Q8WHV4;Q8WHV2;Q32313;Q4VIB9;O47281;Q5J9S0;Q29VE8;Q40141;Q32811;Q8MCY2	5081	36	CID		86.34	6.37893e-06		6	54		1	2396.15	-6.04378	12/200	pps_Medicago_trypsin_rep2.mgf
	High	DKLNKYGRPLLGcTIKPK	B8YGX4;Q6PSM7;Q71N62;Q29VE5;Q8HT56;Q9TKH0;A0ZQX9;Q31828;Q8HUZ7;Q33620;Q32857;P94075;P92263;Q7YKW5;A5X4G7;P94041;P94071;Q31669;Q36637;Q37357;A0PDA4;Q95EN1;P94074;D8V9A7;Q6LA00;D8V9E6;Q9XQP7;D0F109;Q5DK06;O98549;P28380;P25830;Q6JXQ9;Q6Y2Z1;Q5KTY1;A4F2T3;E0WE73;Q9BA14;Q32072;Q9GHU3;Q6YLP3;Q4VI77;Q9BAN9;Q6L9X2;Q6VW49;Q95637;Q9XQL8;Q5I998;Q15KA0;Q9TKH6;P94030;C6FJV2;C0J369;Q8WHH7;Q9XQA2;A2VA83;D2KUU0;…	21788	84	CID	C13(Carbamidomethyl)	62.44	0.00212503		6	55		1	2101.15	-22.1	17/198	pps_Medicago_trypsin_rep2.mgf
	Low	LGLSAKNYxR	Q6Y2Z1;Q5KTY1;Q5I972	9	3	CID	X9(G)	33.03	1.85783		6	55	35	1	1078.57	-31.4411	6/86	pps_Medicago_trypsin_rep2.mgf
	Low	YGRPLLGcTIKPK	B8YGX4;Q6PSM7;Q71N62;Q29VE5;Q8HT56;Q9TKH0;A0ZQX9;Q31828;Q8HUZ7;Q33620;Q32857;P94075;P92263;Q7YKW5;A5X4G7;P94041;P94071;Q31669;Q36637;Q37357;A0PDA4;Q95EN1;P94074;D8V9A7;Q6LA00;D8V9E6;Q9XQP7;D0F109;Q5DK06;O98549;P28380;P25830;Q6JXQ9;Q6Y2Z1;Q5KTY1;A4F2T3;C7A5Y1;E0WE73;Q9BA14;O98545;Q32072;Q9GHU3;Q6YLP3;Q4VI77;Q9BAN9;Q6L9X2;Q6VW49;Q95637;Q9XQL8;Q5I998;Q15KA0;Q9TKH6;P94030;C6FJV2;C0J369;Q8WHH7;Q9XQA2;…	21992	87	CID	C8(Carbamidomethyl)	22.54	22.2989		7	56	36	1	1502.81	-29.841	9/120	pps_Medicago_trypsin_rep2.mgf
	Low	ExAKWSPELAAAcEVWK	Q7YKW5;Q6Y2Z6;Q5KTY1;Q32072	30	4	CID	X2(T), C13(Carbamidomethyl)	20.11	25.3634		2	54	33	1	1976.01	26.9607	11/183	pps_Medicago_trypsin_rep2.mgf
	Low	AVYEcLR	B8YGX4;Q71N62;Q29VE5;Q8HT56;D6C635;A0ZQX9;Q31828;P93987;Q33620;P94075;P92263;A5X4G7;Q8HDA1;P94041;P94071;Q31669;B7P0F0;Q36637;Q37357;A0PDA4;Q95EN1;Q6Y2Z6;P94074;D8V9A7;D8V9E6;Q8HUY5;Q9XQP7;Q5DK06;Q6YLP8;O98549;P28380;P25830;Q31982;Q95634;Q8WIH0;Q8WJK2;Q6JXQ9;Q6Y2Z1;Q5KTY1;A4F2T3;C7A5Y1;E0WE73;Q9BA14;O98545;Q32072;Q9GHU3;Q6YLP3;Q9BAN9;Q6VW49;A1X8A0;Q95637;Q9XQL8;Q5I998;Q29U68;Q15KA0;C6FJV2;C0J369;…	20825	91	CID	C5(Carbamidomethyl)	15.62	71.9499		4	54	28	1	910.421	-26.4331	4/51	pps_Medicago_trypsin_rep2.mgf
Q9BA14	14.26	6	6	477	52.9435	6.62451	145.288	Ribulose bisphosphate carboxylase large subunit OS=Phytelephas aequatorialis GN=rbcL PE=3 SV=1 - [Q9BA14_PHYAQ]
	Confidence Icon	Sequence	Protein Accessions	# Proteins	# Protein Groups	Activation Type	Modifications	IonScore	Exp Value	Δ Score	Rank	Identity High	Homology Threshold	Charge	m/z [Da]	ΔM [ppm]	Ions Matched	Spectrum File
	High	TFQGPPHGIQVER	Q6PSM7;Q71N62;Q29VE5;Q8HT56;D6C635;Q9TKH0;A0ZQX9;Q31828;Q8HUZ7;Q32857;P94075;P92263;A5X4G7;P94041;P94071;Q31669;Q37357;A0PDA4;Q95EN1;Q32183;P94074;D8V9A7;Q6LA00;D8V9E6;P28380;P25830;Q31982;Q95634;Q8WIH0;Q8WJK2;Q6JXQ9;Q6Y2Z1;Q5KTY1;A4F2T3;C7A5Y1;E0WE73;Q9BA14;O98545;Q32072;Q9GHU3;Q9MV63;Q6YLP3;Q4VI77;Q9BAN9;Q9T2E2;Q6L9X2;Q6VW49;Q85ZK8;A1X8A0;D6MYK4;Q95637;Q9XQL8;Q5I998;Q29U68;Q15KA0;Q9TKH6;P94030;…	19129	92	CID		93.24	1.87295e-06		5	55		1	1465.73	-14.0257	12/139	pps_Medicago_trypsin_rep2.mgf
	High	LTYYTPDYETKDTDILxAFR	Q9BA14	1	1	CID	X17(A)	86.34	6.37893e-06		9	54		1	2396.15	-6.04378	12/200	pps_Medicago_trypsin_rep2.mgf
	High	DKLNKYGRPLLGcTIKPK	B8YGX4;Q6PSM7;Q71N62;Q29VE5;Q8HT56;Q9TKH0;A0ZQX9;Q31828;Q8HUZ7;Q33620;Q32857;P94075;P92263;Q7YKW5;A5X4G7;P94041;P94071;Q31669;Q36637;Q37357;A0PDA4;Q95EN1;P94074;D8V9A7;Q6LA00;D8V9E6;Q9XQP7;D0F109;Q5DK06;O98549;P28380;P25830;Q6JXQ9;Q6Y2Z1;Q5KTY1;A4F2T3;E0WE73;Q9BA14;Q32072;Q9GHU3;Q6YLP3;Q4VI77;Q9BAN9;Q6L9X2;Q6VW49;Q95637;Q9XQL8;Q5I998;Q15KA0;Q9TKH6;P94030;C6FJV2;C0J369;Q8WHH7;Q9XQA2;A2VA83;D2KUU0;…	21788	84	CID	C13(Carbamidomethyl)	62.44	0.00212503		6	55		1	2101.15	-22.1	17/198	pps_Medicago_trypsin_rep2.mgf
	Low	LGLSAKNYGR	B8YGX4;Q6PSM7;Q71N62;Q29VE5;Q8HT56;Q9TKH0;A0ZQX9;Q31828;Q8HUZ7;P93987;Q33620;Q32857;P94075;P92263;Q7YKW5;A5X4G7;Q8HDA1;P94041;P94071;Q31669;B7P0F0;Q36637;Q37357;A0PDA4;Q95EN1;Q6Y2Z6;Q32183;P94074;D8V9A7;Q6LA00;D8V9E6;Q9XQP7;A7VJY7;Q5DK06;O98549;P25830;Q31982;Q95634;Q8WIH0;Q8WJK2;Q6JXQ9;A4F2T3;E0WE73;Q9BA14;O98545;Q32072;Q9GHU3;Q9MV63;Q4VI77;Q9BAN9;A1X8A0;Q95637;Q9XQL8;Q29U68;Q15KA0;Q9TKH6;P94030;…	22994	93	CID		33.03	1.85783		5	55	35	1	1078.57	-31.4411	6/86	pps_Medicago_trypsin_rep2.mgf
	Low	YGRPLLGcTIKPK	B8YGX4;Q6PSM7;Q71N62;Q29VE5;Q8HT56;Q9TKH0;A0ZQX9;Q31828;Q8HUZ7;Q33620;Q32857;P94075;P92263;Q7YKW5;A5X4G7;P94041;P94071;Q31669;Q36637;Q37357;A0PDA4;Q95EN1;P94074;D8V9A7;Q6LA00;D8V9E6;Q9XQP7;D0F109;Q5DK06;O98549;P28380;P25830;Q6JXQ9;Q6Y2Z1;Q5KTY1;A4F2T3;C7A5Y1;E0WE73;Q9BA14;O98545;Q32072;Q9GHU3;Q6YLP3;Q4VI77;Q9BAN9;Q6L9X2;Q6VW49;Q95637;Q9XQL8;Q5I998;Q15KA0;Q9TKH6;P94030;C6FJV2;C0J369;Q8WHH7;Q9XQA2;…	21992	87	CID	C8(Carbamidomethyl)	22.54	22.2989		7	56	36	1	1502.81	-29.841	9/120	pps_Medicago_trypsin_rep2.mgf
	Low	AVYEcLR	B8YGX4;Q71N62;Q29VE5;Q8HT56;D6C635;A0ZQX9;Q31828;P93987;Q33620;P94075;P92263;A5X4G7;Q8HDA1;P94041;P94071;Q31669;B7P0F0;Q36637;Q37357;A0PDA4;Q95EN1;Q6Y2Z6;P94074;D8V9A7;D8V9E6;Q8HUY5;Q9XQP7;Q5DK06;Q6YLP8;O98549;P28380;P25830;Q31982;Q95634;Q8WIH0;Q8WJK2;Q6JXQ9;Q6Y2Z1;Q5KTY1;A4F2T3;C7A5Y1;E0WE73;Q9BA14;O98545;Q32072;Q9GHU3;Q6YLP3;Q9BAN9;Q6VW49;A1X8A0;Q95637;Q9XQL8;Q5I998;Q29U68;Q15KA0;C6FJV2;C0J369;…	20825	91	CID	C5(Carbamidomethyl)	15.62	71.9499		4	54	28	1	910.421	-26.4331	4/51	pps_Medicago_trypsin_rep2.mgf
Q4VI77	29.18	7	6	233	26.113	6.78564	145.288	Ribulose-1,5-bisphosphate carboxylase/oxygenase large subunit (Fragment) OS=Delonix baccal GN=rbcL PE=4 SV=1 - [Q4VI77_9FABA]
	Confidence Icon	Sequence	Protein Accessions	# Proteins	# Protein Groups	Activation Type	Modifications	IonScore	Exp Value	Δ Score	Rank	Identity High	Homology Threshold	Charge	m/z [Da]	ΔM [ppm]	Ions Matched	Spectrum File
	High	TFQGPPHGIQVER	Q6PSM7;Q71N62;Q29VE5;Q8HT56;D6C635;Q9TKH0;A0ZQX9;Q31828;Q8HUZ7;Q32857;P94075;P92263;A5X4G7;P94041;P94071;Q31669;Q37357;A0PDA4;Q95EN1;Q32183;P94074;D8V9A7;Q6LA00;D8V9E6;P28380;P25830;Q31982;Q95634;Q8WIH0;Q8WJK2;Q6JXQ9;Q6Y2Z1;Q5KTY1;A4F2T3;C7A5Y1;E0WE73;Q9BA14;O98545;Q32072;Q9GHU3;Q9MV63;Q6YLP3;Q4VI77;Q9BAN9;Q9T2E2;Q6L9X2;Q6VW49;Q85ZK8;A1X8A0;D6MYK4;Q95637;Q9XQL8;Q5I998;Q29U68;Q15KA0;Q9TKH6;P94030;…	19129	92	CID		93.24	1.87295e-06		5	55		1	1465.73	-14.0257	12/139	pps_Medicago_trypsin_rep2.mgf
	High	LTYYTPDYETKDTDILAAFR	Q29VE5;Q95CD5;A0ZQX9;Q31828;Q32857;P92263;Q37357;Q95EN1;Q32183;D0F109;Q8WJK2;Q5KTY1;C7A5Y1;Q32072;Q9GHU3;Q9MV63;Q4VI77;Q9T2E2;D6MYK4;Q15KA0;C0J369;A2VA83;C7A609;Q3ZR39;C7AF24;O98749;Q8WHV4;Q8WHV2;Q32313;Q4VIB9;O47281;Q5J9S0;Q29VE8;Q40141;Q32811;Q8MCY2	5081	36	CID		86.34	6.37893e-06		6	54		1	2396.15	-6.04378	12/200	pps_Medicago_trypsin_rep2.mgf
	High	DKLNKYGRPLLGcTIKPK	B8YGX4;Q6PSM7;Q71N62;Q29VE5;Q8HT56;Q9TKH0;A0ZQX9;Q31828;Q8HUZ7;Q33620;Q32857;P94075;P92263;Q7YKW5;A5X4G7;P94041;P94071;Q31669;Q36637;Q37357;A0PDA4;Q95EN1;P94074;D8V9A7;Q6LA00;D8V9E6;Q9XQP7;D0F109;Q5DK06;O98549;P28380;P25830;Q6JXQ9;Q6Y2Z1;Q5KTY1;A4F2T3;E0WE73;Q9BA14;Q32072;Q9GHU3;Q6YLP3;Q4VI77;Q9BAN9;Q6L9X2;Q6VW49;Q95637;Q9XQL8;Q5I998;Q15KA0;Q9TKH6;P94030;C6FJV2;C0J369;Q8WHH7;Q9XQA2;A2VA83;D2KUU0;…	21788	84	CID	C13(Carbamidomethyl)	62.44	0.00212503		6	55		1	2101.15	-22.1	17/198	pps_Medicago_trypsin_rep2.mgf
	Low	LGLSAKNYGR	B8YGX4;Q6PSM7;Q71N62;Q29VE5;Q8HT56;Q9TKH0;A0ZQX9;Q31828;Q8HUZ7;P93987;Q33620;Q32857;P94075;P92263;Q7YKW5;A5X4G7;Q8HDA1;P94041;P94071;Q31669;B7P0F0;Q36637;Q37357;A0PDA4;Q95EN1;Q6Y2Z6;Q32183;P94074;D8V9A7;Q6LA00;D8V9E6;Q9XQP7;A7VJY7;Q5DK06;O98549;P25830;Q31982;Q95634;Q8WIH0;Q8WJK2;Q6JXQ9;A4F2T3;E0WE73;Q9BA14;O98545;Q32072;Q9GHU3;Q9MV63;Q4VI77;Q9BAN9;A1X8A0;Q95637;Q9XQL8;Q29U68;Q15KA0;Q9TKH6;P94030;…	22994	93	CID		33.03	1.85783		5	55	35	1	1078.57	-31.4411	6/86	pps_Medicago_trypsin_rep2.mgf
	Low	YGRPLLGcTIKPK	B8YGX4;Q6PSM7;Q71N62;Q29VE5;Q8HT56;Q9TKH0;A0ZQX9;Q31828;Q8HUZ7;Q33620;Q32857;P94075;P92263;Q7YKW5;A5X4G7;P94041;P94071;Q31669;Q36637;Q37357;A0PDA4;Q95EN1;P94074;D8V9A7;Q6LA00;D8V9E6;Q9XQP7;D0F109;Q5DK06;O98549;P28380;P25830;Q6JXQ9;Q6Y2Z1;Q5KTY1;A4F2T3;C7A5Y1;E0WE73;Q9BA14;O98545;Q32072;Q9GHU3;Q6YLP3;Q4VI77;Q9BAN9;Q6L9X2;Q6VW49;Q95637;Q9XQL8;Q5I998;Q15KA0;Q9TKH6;P94030;C6FJV2;C0J369;Q8WHH7;Q9XQA2;…	21992	87	CID	C8(Carbamidomethyl)	22.54	22.2989		7	56	36	1	1502.81	-29.841	9/120	pps_Medicago_trypsin_rep2.mgf
	Low	AVYEcxR	Q9TKH0;Q4VI77;Q9TKH6;E2D4M5;Q078X9	16	5	CID	C5(Carbamidomethyl), X6(I)	15.62	71.9499		2	54	28	1	910.421	-26.4331	4/51	pps_Medicago_trypsin_rep2.mgf
	Low	AVYEcxR	Q9TKH0;Q4VI77;Q9TKH6;E2D4M5;Q078X9	16	5	CID	C5(Carbamidomethyl), X6(L)	15.62	71.9499		5	54	28	1	910.421	-26.4331	4/51	pps_Medicago_trypsin_rep2.mgf
Q9T2E2	11.21	4	4	455	50.295	6.63916	145.288	Ribulose-1,5-bisphosphate carboxylase/oxygenase (Fragment) OS=Calorophus elongatus GN=rbcL PE=3 SV=1 - [Q9T2E2_9POAL]
	Confidence Icon	Sequence	Protein Accessions	# Proteins	# Protein Groups	Activation Type	Modifications	IonScore	Exp Value	Δ Score	Rank	Identity High	Homology Threshold	Charge	m/z [Da]	ΔM [ppm]	Ions Matched	Spectrum File
	High	TFQGPPHGIQVER	Q6PSM7;Q71N62;Q29VE5;Q8HT56;D6C635;Q9TKH0;A0ZQX9;Q31828;Q8HUZ7;Q32857;P94075;P92263;A5X4G7;P94041;P94071;Q31669;Q37357;A0PDA4;Q95EN1;Q32183;P94074;D8V9A7;Q6LA00;D8V9E6;P28380;P25830;Q31982;Q95634;Q8WIH0;Q8WJK2;Q6JXQ9;Q6Y2Z1;Q5KTY1;A4F2T3;C7A5Y1;E0WE73;Q9BA14;O98545;Q32072;Q9GHU3;Q9MV63;Q6YLP3;Q4VI77;Q9BAN9;Q9T2E2;Q6L9X2;Q6VW49;Q85ZK8;A1X8A0;D6MYK4;Q95637;Q9XQL8;Q5I998;Q29U68;Q15KA0;Q9TKH6;P94030;…	19129	92	CID		93.24	1.87295e-06		5	55		1	1465.73	-14.0257	12/139	pps_Medicago_trypsin_rep2.mgf
	High	LTYYTPDYETKDTDILAAFR	Q29VE5;Q95CD5;A0ZQX9;Q31828;Q32857;P92263;Q37357;Q95EN1;Q32183;D0F109;Q8WJK2;Q5KTY1;C7A5Y1;Q32072;Q9GHU3;Q9MV63;Q4VI77;Q9T2E2;D6MYK4;Q15KA0;C0J369;A2VA83;C7A609;Q3ZR39;C7AF24;O98749;Q8WHV4;Q8WHV2;Q32313;Q4VIB9;O47281;Q5J9S0;Q29VE8;Q40141;Q32811;Q8MCY2	5081	36	CID		86.34	6.37893e-06		6	54		1	2396.15	-6.04378	12/200	pps_Medicago_trypsin_rep2.mgf
	High	DKLNKYGRPLLGcTIxPK	Q95634;Q9T2E2;C7AQR5;Q5UV68	10	4	CID	C13(Carbamidomethyl), X16(K)	62.44	0.00212503		8	55		1	2101.15	-22.1	17/198	pps_Medicago_trypsin_rep2.mgf
	Low	YGRPLLGcTIxPK	Q95634;Q9T2E2;C7AQR5;Q5UV68	10	4	CID	C8(Carbamidomethyl), X11(K)	22.54	22.2989		9	56	36	1	1502.81	-29.841	9/120	pps_Medicago_trypsin_rep2.mgf
Q9XQL8	14.59	6	6	466	51.6517	6.39209	145.288	Ribulose-1,5-bisphosphate carboxylase/oxygenase (Fragment) OS=Stylidium calcaratum GN=rbcL PE=3 SV=1 - [Q9XQL8_9ASTR]
	Confidence Icon	Sequence	Protein Accessions	# Proteins	# Protein Groups	Activation Type	Modifications	IonScore	Exp Value	Δ Score	Rank	Identity High	Homology Threshold	Charge	m/z [Da]	ΔM [ppm]	Ions Matched	Spectrum File
	High	TFQGPPHGIQVER	Q6PSM7;Q71N62;Q29VE5;Q8HT56;D6C635;Q9TKH0;A0ZQX9;Q31828;Q8HUZ7;Q32857;P94075;P92263;A5X4G7;P94041;P94071;Q31669;Q37357;A0PDA4;Q95EN1;Q32183;P94074;D8V9A7;Q6LA00;D8V9E6;P28380;P25830;Q31982;Q95634;Q8WIH0;Q8WJK2;Q6JXQ9;Q6Y2Z1;Q5KTY1;A4F2T3;C7A5Y1;E0WE73;Q9BA14;O98545;Q32072;Q9GHU3;Q9MV63;Q6YLP3;Q4VI77;Q9BAN9;Q9T2E2;Q6L9X2;Q6VW49;Q85ZK8;A1X8A0;D6MYK4;Q95637;Q9XQL8;Q5I998;Q29U68;Q15KA0;Q9TKH6;P94030;…	19129	92	CID		93.24	1.87295e-06		5	55		1	1465.73	-14.0257	12/139	pps_Medicago_trypsin_rep2.mgf
	High	LTYYTPDYETKDTDILAxFR	Q9XQL8	1	1	CID	X18(A)	86.34	6.37893e-06		8	54		1	2396.15	-6.04378	12/200	pps_Medicago_trypsin_rep2.mgf
	High	DKLNKYGRPLLGcTIKPK	B8YGX4;Q6PSM7;Q71N62;Q29VE5;Q8HT56;Q9TKH0;A0ZQX9;Q31828;Q8HUZ7;Q33620;Q32857;P94075;P92263;Q7YKW5;A5X4G7;P94041;P94071;Q31669;Q36637;Q37357;A0PDA4;Q95EN1;P94074;D8V9A7;Q6LA00;D8V9E6;Q9XQP7;D0F109;Q5DK06;O98549;P28380;P25830;Q6JXQ9;Q6Y2Z1;Q5KTY1;A4F2T3;E0WE73;Q9BA14;Q32072;Q9GHU3;Q6YLP3;Q4VI77;Q9BAN9;Q6L9X2;Q6VW49;Q95637;Q9XQL8;Q5I998;Q15KA0;Q9TKH6;P94030;C6FJV2;C0J369;Q8WHH7;Q9XQA2;A2VA83;D2KUU0;…	21788	84	CID	C13(Carbamidomethyl)	62.44	0.00212503		6	55		1	2101.15	-22.1	17/198	pps_Medicago_trypsin_rep2.mgf
	Low	LGLSAKNYGR	B8YGX4;Q6PSM7;Q71N62;Q29VE5;Q8HT56;Q9TKH0;A0ZQX9;Q31828;Q8HUZ7;P93987;Q33620;Q32857;P94075;P92263;Q7YKW5;A5X4G7;Q8HDA1;P94041;P94071;Q31669;B7P0F0;Q36637;Q37357;A0PDA4;Q95EN1;Q6Y2Z6;Q32183;P94074;D8V9A7;Q6LA00;D8V9E6;Q9XQP7;A7VJY7;Q5DK06;O98549;P25830;Q31982;Q95634;Q8WIH0;Q8WJK2;Q6JXQ9;A4F2T3;E0WE73;Q9BA14;O98545;Q32072;Q9GHU3;Q9MV63;Q4VI77;Q9BAN9;A1X8A0;Q95637;Q9XQL8;Q29U68;Q15KA0;Q9TKH6;P94030;…	22994	93	CID		33.03	1.85783		5	55	35	1	1078.57	-31.4411	6/86	pps_Medicago_trypsin_rep2.mgf
	Low	YGRPLLGcTIKPK	B8YGX4;Q6PSM7;Q71N62;Q29VE5;Q8HT56;Q9TKH0;A0ZQX9;Q31828;Q8HUZ7;Q33620;Q32857;P94075;P92263;Q7YKW5;A5X4G7;P94041;P94071;Q31669;Q36637;Q37357;A0PDA4;Q95EN1;P94074;D8V9A7;Q6LA00;D8V9E6;Q9XQP7;D0F109;Q5DK06;O98549;P28380;P25830;Q6JXQ9;Q6Y2Z1;Q5KTY1;A4F2T3;C7A5Y1;E0WE73;Q9BA14;O98545;Q32072;Q9GHU3;Q6YLP3;Q4VI77;Q9BAN9;Q6L9X2;Q6VW49;Q95637;Q9XQL8;Q5I998;Q15KA0;Q9TKH6;P94030;C6FJV2;C0J369;Q8WHH7;Q9XQA2;…	21992	87	CID	C8(Carbamidomethyl)	22.54	22.2989		7	56	36	1	1502.81	-29.841	9/120	pps_Medicago_trypsin_rep2.mgf
	Low	AVYEcLR	B8YGX4;Q71N62;Q29VE5;Q8HT56;D6C635;A0ZQX9;Q31828;P93987;Q33620;P94075;P92263;A5X4G7;Q8HDA1;P94041;P94071;Q31669;B7P0F0;Q36637;Q37357;A0PDA4;Q95EN1;Q6Y2Z6;P94074;D8V9A7;D8V9E6;Q8HUY5;Q9XQP7;Q5DK06;Q6YLP8;O98549;P28380;P25830;Q31982;Q95634;Q8WIH0;Q8WJK2;Q6JXQ9;Q6Y2Z1;Q5KTY1;A4F2T3;C7A5Y1;E0WE73;Q9BA14;O98545;Q32072;Q9GHU3;Q6YLP3;Q9BAN9;Q6VW49;A1X8A0;Q95637;Q9XQL8;Q5I998;Q29U68;Q15KA0;C6FJV2;C0J369;…	20825	91	CID	C5(Carbamidomethyl)	15.62	71.9499		4	54	28	1	910.421	-26.4331	4/51	pps_Medicago_trypsin_rep2.mgf
C0J369	17.93	7	7	474	52.5605	6.48096	145.288	Ribulose-1,5-bisphosphate carboxylase/oxygenase large subunit (Fragment) OS=Bituminaria bituminosa GN=rbcL PE=3 SV=1 - [C0J369_9FABA]
	Confidence Icon	Sequence	Protein Accessions	# Proteins	# Protein Groups	Activation Type	Modifications	IonScore	Exp Value	Δ Score	Rank	Identity High	Homology Threshold	Charge	m/z [Da]	ΔM [ppm]	Ions Matched	Spectrum File
	High	TFQGPPHGIQVER	Q6PSM7;Q71N62;Q29VE5;Q8HT56;D6C635;Q9TKH0;A0ZQX9;Q31828;Q8HUZ7;Q32857;P94075;P92263;A5X4G7;P94041;P94071;Q31669;Q37357;A0PDA4;Q95EN1;Q32183;P94074;D8V9A7;Q6LA00;D8V9E6;P28380;P25830;Q31982;Q95634;Q8WIH0;Q8WJK2;Q6JXQ9;Q6Y2Z1;Q5KTY1;A4F2T3;C7A5Y1;E0WE73;Q9BA14;O98545;Q32072;Q9GHU3;Q9MV63;Q6YLP3;Q4VI77;Q9BAN9;Q9T2E2;Q6L9X2;Q6VW49;Q85ZK8;A1X8A0;D6MYK4;Q95637;Q9XQL8;Q5I998;Q29U68;Q15KA0;Q9TKH6;P94030;…	19129	92	CID		93.24	1.87295e-06		5	55		1	1465.73	-14.0257	12/139	pps_Medicago_trypsin_rep2.mgf
	High	LTYYTPDYETKDTDILAAFR	Q29VE5;Q95CD5;A0ZQX9;Q31828;Q32857;P92263;Q37357;Q95EN1;Q32183;D0F109;Q8WJK2;Q5KTY1;C7A5Y1;Q32072;Q9GHU3;Q9MV63;Q4VI77;Q9T2E2;D6MYK4;Q15KA0;C0J369;A2VA83;C7A609;Q3ZR39;C7AF24;O98749;Q8WHV4;Q8WHV2;Q32313;Q4VIB9;O47281;Q5J9S0;Q29VE8;Q40141;Q32811;Q8MCY2	5081	36	CID		86.34	6.37893e-06		6	54		1	2396.15	-6.04378	12/200	pps_Medicago_trypsin_rep2.mgf
	High	DKLNKYGRPLLGcTIKPK	B8YGX4;Q6PSM7;Q71N62;Q29VE5;Q8HT56;Q9TKH0;A0ZQX9;Q31828;Q8HUZ7;Q33620;Q32857;P94075;P92263;Q7YKW5;A5X4G7;P94041;P94071;Q31669;Q36637;Q37357;A0PDA4;Q95EN1;P94074;D8V9A7;Q6LA00;D8V9E6;Q9XQP7;D0F109;Q5DK06;O98549;P28380;P25830;Q6JXQ9;Q6Y2Z1;Q5KTY1;A4F2T3;E0WE73;Q9BA14;Q32072;Q9GHU3;Q6YLP3;Q4VI77;Q9BAN9;Q6L9X2;Q6VW49;Q95637;Q9XQL8;Q5I998;Q15KA0;Q9TKH6;P94030;C6FJV2;C0J369;Q8WHH7;Q9XQA2;A2VA83;D2KUU0;…	21788	84	CID	C13(Carbamidomethyl)	62.44	0.00212503		6	55		1	2101.15	-22.1	17/198	pps_Medicago_trypsin_rep2.mgf
	Low	LGLSAKNYGR	B8YGX4;Q6PSM7;Q71N62;Q29VE5;Q8HT56;Q9TKH0;A0ZQX9;Q31828;Q8HUZ7;P93987;Q33620;Q32857;P94075;P92263;Q7YKW5;A5X4G7;Q8HDA1;P94041;P94071;Q31669;B7P0F0;Q36637;Q37357;A0PDA4;Q95EN1;Q6Y2Z6;Q32183;P94074;D8V9A7;Q6LA00;D8V9E6;Q9XQP7;A7VJY7;Q5DK06;O98549;P25830;Q31982;Q95634;Q8WIH0;Q8WJK2;Q6JXQ9;A4F2T3;E0WE73;Q9BA14;O98545;Q32072;Q9GHU3;Q9MV63;Q4VI77;Q9BAN9;A1X8A0;Q95637;Q9XQL8;Q29U68;Q15KA0;Q9TKH6;P94030;…	22994	93	CID		33.03	1.85783		5	55	35	1	1078.57	-31.4411	6/86	pps_Medicago_trypsin_rep2.mgf
	Low	YGRPLLGcTIKPK	B8YGX4;Q6PSM7;Q71N62;Q29VE5;Q8HT56;Q9TKH0;A0ZQX9;Q31828;Q8HUZ7;Q33620;Q32857;P94075;P92263;Q7YKW5;A5X4G7;P94041;P94071;Q31669;Q36637;Q37357;A0PDA4;Q95EN1;P94074;D8V9A7;Q6LA00;D8V9E6;Q9XQP7;D0F109;Q5DK06;O98549;P28380;P25830;Q6JXQ9;Q6Y2Z1;Q5KTY1;A4F2T3;C7A5Y1;E0WE73;Q9BA14;O98545;Q32072;Q9GHU3;Q6YLP3;Q4VI77;Q9BAN9;Q6L9X2;Q6VW49;Q95637;Q9XQL8;Q5I998;Q15KA0;Q9TKH6;P94030;C6FJV2;C0J369;Q8WHH7;Q9XQA2;…	21992	87	CID	C8(Carbamidomethyl)	22.54	22.2989		7	56	36	1	1502.81	-29.841	9/120	pps_Medicago_trypsin_rep2.mgf
	Low	ExTKWSPELAAAcEVWK	C0J369	1	1	CID	X2(A), C13(Carbamidomethyl)	19.06	32.3003		9	54	33	1	1976.01	26.9607	11/183	pps_Medicago_trypsin_rep2.mgf
	Low	AVYEcLR	B8YGX4;Q71N62;Q29VE5;Q8HT56;D6C635;A0ZQX9;Q31828;P93987;Q33620;P94075;P92263;A5X4G7;Q8HDA1;P94041;P94071;Q31669;B7P0F0;Q36637;Q37357;A0PDA4;Q95EN1;Q6Y2Z6;P94074;D8V9A7;D8V9E6;Q8HUY5;Q9XQP7;Q5DK06;Q6YLP8;O98549;P28380;P25830;Q31982;Q95634;Q8WIH0;Q8WJK2;Q6JXQ9;Q6Y2Z1;Q5KTY1;A4F2T3;C7A5Y1;E0WE73;Q9BA14;O98545;Q32072;Q9GHU3;Q6YLP3;Q9BAN9;Q6VW49;A1X8A0;Q95637;Q9XQL8;Q5I998;Q29U68;Q15KA0;C6FJV2;C0J369;…	20825	91	CID	C5(Carbamidomethyl)	15.62	71.9499		4	54	28	1	910.421	-26.4331	4/51	pps_Medicago_trypsin_rep2.mgf
Q3ZR39	15.28	6	6	445	49.2474	6.68311	145.288	Ribulose-1, 5-bisphosphate carboxylase large subunit (Fragment) OS=Dioscorea arcuatinervis GN=rbcL PE=3 SV=1 - [Q3ZR39_9LILI]
	Confidence Icon	Sequence	Protein Accessions	# Proteins	# Protein Groups	Activation Type	Modifications	IonScore	Exp Value	Δ Score	Rank	Identity High	Homology Threshold	Charge	m/z [Da]	ΔM [ppm]	Ions Matched	Spectrum File
	High	TFQGPPHGIQVER	Q6PSM7;Q71N62;Q29VE5;Q8HT56;D6C635;Q9TKH0;A0ZQX9;Q31828;Q8HUZ7;Q32857;P94075;P92263;A5X4G7;P94041;P94071;Q31669;Q37357;A0PDA4;Q95EN1;Q32183;P94074;D8V9A7;Q6LA00;D8V9E6;P28380;P25830;Q31982;Q95634;Q8WIH0;Q8WJK2;Q6JXQ9;Q6Y2Z1;Q5KTY1;A4F2T3;C7A5Y1;E0WE73;Q9BA14;O98545;Q32072;Q9GHU3;Q9MV63;Q6YLP3;Q4VI77;Q9BAN9;Q9T2E2;Q6L9X2;Q6VW49;Q85ZK8;A1X8A0;D6MYK4;Q95637;Q9XQL8;Q5I998;Q29U68;Q15KA0;Q9TKH6;P94030;…	19129	92	CID		93.24	1.87295e-06		5	55		1	1465.73	-14.0257	12/139	pps_Medicago_trypsin_rep2.mgf
	High	LTYYTPDYETKDTDILAAFR	Q29VE5;Q95CD5;A0ZQX9;Q31828;Q32857;P92263;Q37357;Q95EN1;Q32183;D0F109;Q8WJK2;Q5KTY1;C7A5Y1;Q32072;Q9GHU3;Q9MV63;Q4VI77;Q9T2E2;D6MYK4;Q15KA0;C0J369;A2VA83;C7A609;Q3ZR39;C7AF24;O98749;Q8WHV4;Q8WHV2;Q32313;Q4VIB9;O47281;Q5J9S0;Q29VE8;Q40141;Q32811;Q8MCY2	5081	36	CID		86.34	6.37893e-06		6	54		1	2396.15	-6.04378	12/200	pps_Medicago_trypsin_rep2.mgf
	High	DKLNKYGRPxLGcTIKPK	Q3ZR39;Q7I250	13	2	CID	X10(I), C13(Carbamidomethyl)	62.44	0.00212503		4	55		1	2101.15	-22.1	17/198	pps_Medicago_trypsin_rep2.mgf
	Low	LGLSAKNYGR	B8YGX4;Q6PSM7;Q71N62;Q29VE5;Q8HT56;Q9TKH0;A0ZQX9;Q31828;Q8HUZ7;P93987;Q33620;Q32857;P94075;P92263;Q7YKW5;A5X4G7;Q8HDA1;P94041;P94071;Q31669;B7P0F0;Q36637;Q37357;A0PDA4;Q95EN1;Q6Y2Z6;Q32183;P94074;D8V9A7;Q6LA00;D8V9E6;Q9XQP7;A7VJY7;Q5DK06;O98549;P25830;Q31982;Q95634;Q8WIH0;Q8WJK2;Q6JXQ9;A4F2T3;E0WE73;Q9BA14;O98545;Q32072;Q9GHU3;Q9MV63;Q4VI77;Q9BAN9;A1X8A0;Q95637;Q9XQL8;Q29U68;Q15KA0;Q9TKH6;P94030;…	22994	93	CID		33.03	1.85783		5	55	35	1	1078.57	-31.4411	6/86	pps_Medicago_trypsin_rep2.mgf
	Low	YGRPxLGcTIKPK	Q3ZR39;Q7I250	14	2	CID	X5(I), C8(Carbamidomethyl)	22.54	22.2989		5	56	36	1	1502.81	-29.841	9/120	pps_Medicago_trypsin_rep2.mgf
	Low	AVYEcLR	B8YGX4;Q71N62;Q29VE5;Q8HT56;D6C635;A0ZQX9;Q31828;P93987;Q33620;P94075;P92263;A5X4G7;Q8HDA1;P94041;P94071;Q31669;B7P0F0;Q36637;Q37357;A0PDA4;Q95EN1;Q6Y2Z6;P94074;D8V9A7;D8V9E6;Q8HUY5;Q9XQP7;Q5DK06;Q6YLP8;O98549;P28380;P25830;Q31982;Q95634;Q8WIH0;Q8WJK2;Q6JXQ9;Q6Y2Z1;Q5KTY1;A4F2T3;C7A5Y1;E0WE73;Q9BA14;O98545;Q32072;Q9GHU3;Q6YLP3;Q9BAN9;Q6VW49;A1X8A0;Q95637;Q9XQL8;Q5I998;Q29U68;Q15KA0;C6FJV2;C0J369;…	20825	91	CID	C5(Carbamidomethyl)	15.62	71.9499		4	54	28	1	910.421	-26.4331	4/51	pps_Medicago_trypsin_rep2.mgf
O98749	18.11	7	7	475	52.585	6.80029	145.288	Ribulose-1,5-bisphosphate carboxylase/oxygenase (Fragment) OS=Banksia drummondii GN=rbcL PE=3 SV=1 - [O98749_9MAGN]
	Confidence Icon	Sequence	Protein Accessions	# Proteins	# Protein Groups	Activation Type	Modifications	IonScore	Exp Value	Δ Score	Rank	Identity High	Homology Threshold	Charge	m/z [Da]	ΔM [ppm]	Ions Matched	Spectrum File
	High	TFQGPPHGIQVER	Q6PSM7;Q71N62;Q29VE5;Q8HT56;D6C635;Q9TKH0;A0ZQX9;Q31828;Q8HUZ7;Q32857;P94075;P92263;A5X4G7;P94041;P94071;Q31669;Q37357;A0PDA4;Q95EN1;Q32183;P94074;D8V9A7;Q6LA00;D8V9E6;P28380;P25830;Q31982;Q95634;Q8WIH0;Q8WJK2;Q6JXQ9;Q6Y2Z1;Q5KTY1;A4F2T3;C7A5Y1;E0WE73;Q9BA14;O98545;Q32072;Q9GHU3;Q9MV63;Q6YLP3;Q4VI77;Q9BAN9;Q9T2E2;Q6L9X2;Q6VW49;Q85ZK8;A1X8A0;D6MYK4;Q95637;Q9XQL8;Q5I998;Q29U68;Q15KA0;Q9TKH6;P94030;…	19129	92	CID		93.24	1.87295e-06		5	55		1	1465.73	-14.0257	12/139	pps_Medicago_trypsin_rep2.mgf
	High	LTYYTPDYETKDTDILAAFR	Q29VE5;Q95CD5;A0ZQX9;Q31828;Q32857;P92263;Q37357;Q95EN1;Q32183;D0F109;Q8WJK2;Q5KTY1;C7A5Y1;Q32072;Q9GHU3;Q9MV63;Q4VI77;Q9T2E2;D6MYK4;Q15KA0;C0J369;A2VA83;C7A609;Q3ZR39;C7AF24;O98749;Q8WHV4;Q8WHV2;Q32313;Q4VIB9;O47281;Q5J9S0;Q29VE8;Q40141;Q32811;Q8MCY2	5081	36	CID		86.34	6.37893e-06		6	54		1	2396.15	-6.04378	12/200	pps_Medicago_trypsin_rep2.mgf
	High	DKLNKYGRPLLGcTIKPK	B8YGX4;Q6PSM7;Q71N62;Q29VE5;Q8HT56;Q9TKH0;A0ZQX9;Q31828;Q8HUZ7;Q33620;Q32857;P94075;P92263;Q7YKW5;A5X4G7;P94041;P94071;Q31669;Q36637;Q37357;A0PDA4;Q95EN1;P94074;D8V9A7;Q6LA00;D8V9E6;Q9XQP7;D0F109;Q5DK06;O98549;P28380;P25830;Q6JXQ9;Q6Y2Z1;Q5KTY1;A4F2T3;E0WE73;Q9BA14;Q32072;Q9GHU3;Q6YLP3;Q4VI77;Q9BAN9;Q6L9X2;Q6VW49;Q95637;Q9XQL8;Q5I998;Q15KA0;Q9TKH6;P94030;C6FJV2;C0J369;Q8WHH7;Q9XQA2;A2VA83;D2KUU0;…	21788	84	CID	C13(Carbamidomethyl)	62.44	0.00212503		6	55		1	2101.15	-22.1	17/198	pps_Medicago_trypsin_rep2.mgf
	Low	LGLSAKNYGR	B8YGX4;Q6PSM7;Q71N62;Q29VE5;Q8HT56;Q9TKH0;A0ZQX9;Q31828;Q8HUZ7;P93987;Q33620;Q32857;P94075;P92263;Q7YKW5;A5X4G7;Q8HDA1;P94041;P94071;Q31669;B7P0F0;Q36637;Q37357;A0PDA4;Q95EN1;Q6Y2Z6;Q32183;P94074;D8V9A7;Q6LA00;D8V9E6;Q9XQP7;A7VJY7;Q5DK06;O98549;P25830;Q31982;Q95634;Q8WIH0;Q8WJK2;Q6JXQ9;A4F2T3;E0WE73;Q9BA14;O98545;Q32072;Q9GHU3;Q9MV63;Q4VI77;Q9BAN9;A1X8A0;Q95637;Q9XQL8;Q29U68;Q15KA0;Q9TKH6;P94030;…	22994	93	CID		33.03	1.85783		5	55	35	1	1078.57	-31.4411	6/86	pps_Medicago_trypsin_rep2.mgf
	Low	YGRPLLGcTIKPK	B8YGX4;Q6PSM7;Q71N62;Q29VE5;Q8HT56;Q9TKH0;A0ZQX9;Q31828;Q8HUZ7;Q33620;Q32857;P94075;P92263;Q7YKW5;A5X4G7;P94041;P94071;Q31669;Q36637;Q37357;A0PDA4;Q95EN1;P94074;D8V9A7;Q6LA00;D8V9E6;Q9XQP7;D0F109;Q5DK06;O98549;P28380;P25830;Q6JXQ9;Q6Y2Z1;Q5KTY1;A4F2T3;C7A5Y1;E0WE73;Q9BA14;O98545;Q32072;Q9GHU3;Q6YLP3;Q4VI77;Q9BAN9;Q6L9X2;Q6VW49;Q95637;Q9XQL8;Q5I998;Q15KA0;Q9TKH6;P94030;C6FJV2;C0J369;Q8WHH7;Q9XQA2;…	21992	87	CID	C8(Carbamidomethyl)	22.54	22.2989		7	56	36	1	1502.81	-29.841	9/120	pps_Medicago_trypsin_rep2.mgf
	Low	AVYEcLR	B8YGX4;Q71N62;Q29VE5;Q8HT56;D6C635;A0ZQX9;Q31828;P93987;Q33620;P94075;P92263;A5X4G7;Q8HDA1;P94041;P94071;Q31669;B7P0F0;Q36637;Q37357;A0PDA4;Q95EN1;Q6Y2Z6;P94074;D8V9A7;D8V9E6;Q8HUY5;Q9XQP7;Q5DK06;Q6YLP8;O98549;P28380;P25830;Q31982;Q95634;Q8WIH0;Q8WJK2;Q6JXQ9;Q6Y2Z1;Q5KTY1;A4F2T3;C7A5Y1;E0WE73;Q9BA14;O98545;Q32072;Q9GHU3;Q6YLP3;Q9BAN9;Q6VW49;A1X8A0;Q95637;Q9XQL8;Q5I998;Q29U68;Q15KA0;C6FJV2;C0J369;…	20825	91	CID	C5(Carbamidomethyl)	15.62	71.9499		4	54	28	1	910.421	-26.4331	4/51	pps_Medicago_trypsin_rep2.mgf
	Low	ALxALRLEDLRIPTAYTKTFQGPPHGIQVER	O98749	3	1	CID	X3(H)	15.16	71.5371	1	1	53	23	1	3527.8	-36.037	5/335	pps_Medicago_trypsin_rep2.mgf
Q8WHV4	18.16	7	7	468	51.8681	6.59521	145.288	Ribulose 1,5-bisphosphate carboxylase (Fragment) OS=Gunnera herteri GN=rbcL PE=3 SV=1 - [Q8WHV4_9MAGN]
	Confidence Icon	Sequence	Protein Accessions	# Proteins	# Protein Groups	Activation Type	Modifications	IonScore	Exp Value	Δ Score	Rank	Identity High	Homology Threshold	Charge	m/z [Da]	ΔM [ppm]	Ions Matched	Spectrum File
	High	TFQGPPHGIQVER	Q6PSM7;Q71N62;Q29VE5;Q8HT56;D6C635;Q9TKH0;A0ZQX9;Q31828;Q8HUZ7;Q32857;P94075;P92263;A5X4G7;P94041;P94071;Q31669;Q37357;A0PDA4;Q95EN1;Q32183;P94074;D8V9A7;Q6LA00;D8V9E6;P28380;P25830;Q31982;Q95634;Q8WIH0;Q8WJK2;Q6JXQ9;Q6Y2Z1;Q5KTY1;A4F2T3;C7A5Y1;E0WE73;Q9BA14;O98545;Q32072;Q9GHU3;Q9MV63;Q6YLP3;Q4VI77;Q9BAN9;Q9T2E2;Q6L9X2;Q6VW49;Q85ZK8;A1X8A0;D6MYK4;Q95637;Q9XQL8;Q5I998;Q29U68;Q15KA0;Q9TKH6;P94030;…	19129	92	CID		93.24	1.87295e-06		5	55		1	1465.73	-14.0257	12/139	pps_Medicago_trypsin_rep2.mgf
	High	LTYYTPDYETKDTDILAAFR	Q29VE5;Q95CD5;A0ZQX9;Q31828;Q32857;P92263;Q37357;Q95EN1;Q32183;D0F109;Q8WJK2;Q5KTY1;C7A5Y1;Q32072;Q9GHU3;Q9MV63;Q4VI77;Q9T2E2;D6MYK4;Q15KA0;C0J369;A2VA83;C7A609;Q3ZR39;C7AF24;O98749;Q8WHV4;Q8WHV2;Q32313;Q4VIB9;O47281;Q5J9S0;Q29VE8;Q40141;Q32811;Q8MCY2	5081	36	CID		86.34	6.37893e-06		6	54		1	2396.15	-6.04378	12/200	pps_Medicago_trypsin_rep2.mgf
	High	DKLNKYGRPLLGcTIKPK	B8YGX4;Q6PSM7;Q71N62;Q29VE5;Q8HT56;Q9TKH0;A0ZQX9;Q31828;Q8HUZ7;Q33620;Q32857;P94075;P92263;Q7YKW5;A5X4G7;P94041;P94071;Q31669;Q36637;Q37357;A0PDA4;Q95EN1;P94074;D8V9A7;Q6LA00;D8V9E6;Q9XQP7;D0F109;Q5DK06;O98549;P28380;P25830;Q6JXQ9;Q6Y2Z1;Q5KTY1;A4F2T3;E0WE73;Q9BA14;Q32072;Q9GHU3;Q6YLP3;Q4VI77;Q9BAN9;Q6L9X2;Q6VW49;Q95637;Q9XQL8;Q5I998;Q15KA0;Q9TKH6;P94030;C6FJV2;C0J369;Q8WHH7;Q9XQA2;A2VA83;D2KUU0;…	21788	84	CID	C13(Carbamidomethyl)	62.44	0.00212503		6	55		1	2101.15	-22.1	17/198	pps_Medicago_trypsin_rep2.mgf
	Low	LGLSAKNYGR	B8YGX4;Q6PSM7;Q71N62;Q29VE5;Q8HT56;Q9TKH0;A0ZQX9;Q31828;Q8HUZ7;P93987;Q33620;Q32857;P94075;P92263;Q7YKW5;A5X4G7;Q8HDA1;P94041;P94071;Q31669;B7P0F0;Q36637;Q37357;A0PDA4;Q95EN1;Q6Y2Z6;Q32183;P94074;D8V9A7;Q6LA00;D8V9E6;Q9XQP7;A7VJY7;Q5DK06;O98549;P25830;Q31982;Q95634;Q8WIH0;Q8WJK2;Q6JXQ9;A4F2T3;E0WE73;Q9BA14;O98545;Q32072;Q9GHU3;Q9MV63;Q4VI77;Q9BAN9;A1X8A0;Q95637;Q9XQL8;Q29U68;Q15KA0;Q9TKH6;P94030;…	22994	93	CID		33.03	1.85783		5	55	35	1	1078.57	-31.4411	6/86	pps_Medicago_trypsin_rep2.mgf
	Low	YGRPLLGcTIKPK	B8YGX4;Q6PSM7;Q71N62;Q29VE5;Q8HT56;Q9TKH0;A0ZQX9;Q31828;Q8HUZ7;Q33620;Q32857;P94075;P92263;Q7YKW5;A5X4G7;P94041;P94071;Q31669;Q36637;Q37357;A0PDA4;Q95EN1;P94074;D8V9A7;Q6LA00;D8V9E6;Q9XQP7;D0F109;Q5DK06;O98549;P28380;P25830;Q6JXQ9;Q6Y2Z1;Q5KTY1;A4F2T3;C7A5Y1;E0WE73;Q9BA14;O98545;Q32072;Q9GHU3;Q6YLP3;Q4VI77;Q9BAN9;Q6L9X2;Q6VW49;Q95637;Q9XQL8;Q5I998;Q15KA0;Q9TKH6;P94030;C6FJV2;C0J369;Q8WHH7;Q9XQA2;…	21992	87	CID	C8(Carbamidomethyl)	22.54	22.2989		7	56	36	1	1502.81	-29.841	9/120	pps_Medicago_trypsin_rep2.mgf
	Low	xATKWSPELAAAcEVWK	Q8WHV4	1	1	CID	X1(E), C13(Carbamidomethyl)	19.06	32.3003		10	54	33	1	1976.01	26.9607	11/179	pps_Medicago_trypsin_rep2.mgf
	Low	AVYEcLR	B8YGX4;Q71N62;Q29VE5;Q8HT56;D6C635;A0ZQX9;Q31828;P93987;Q33620;P94075;P92263;A5X4G7;Q8HDA1;P94041;P94071;Q31669;B7P0F0;Q36637;Q37357;A0PDA4;Q95EN1;Q6Y2Z6;P94074;D8V9A7;D8V9E6;Q8HUY5;Q9XQP7;Q5DK06;Q6YLP8;O98549;P28380;P25830;Q31982;Q95634;Q8WIH0;Q8WJK2;Q6JXQ9;Q6Y2Z1;Q5KTY1;A4F2T3;C7A5Y1;E0WE73;Q9BA14;O98545;Q32072;Q9GHU3;Q6YLP3;Q9BAN9;Q6VW49;A1X8A0;Q95637;Q9XQL8;Q5I998;Q29U68;Q15KA0;C6FJV2;C0J369;…	20825	91	CID	C5(Carbamidomethyl)	15.62	71.9499		4	54	28	1	910.421	-26.4331	4/51	pps_Medicago_trypsin_rep2.mgf
Q8WHV2	18.24	7	7	466	51.7259	6.26514	145.288	Ribulose 1,5-bisphosphate carboxylase (Fragment) OS=Gunnera perpensa GN=rbcL PE=3 SV=1 - [Q8WHV2_9MAGN]
	Confidence Icon	Sequence	Protein Accessions	# Proteins	# Protein Groups	Activation Type	Modifications	IonScore	Exp Value	Δ Score	Rank	Identity High	Homology Threshold	Charge	m/z [Da]	ΔM [ppm]	Ions Matched	Spectrum File
	High	TFQGPPHGIQVER	Q6PSM7;Q71N62;Q29VE5;Q8HT56;D6C635;Q9TKH0;A0ZQX9;Q31828;Q8HUZ7;Q32857;P94075;P92263;A5X4G7;P94041;P94071;Q31669;Q37357;A0PDA4;Q95EN1;Q32183;P94074;D8V9A7;Q6LA00;D8V9E6;P28380;P25830;Q31982;Q95634;Q8WIH0;Q8WJK2;Q6JXQ9;Q6Y2Z1;Q5KTY1;A4F2T3;C7A5Y1;E0WE73;Q9BA14;O98545;Q32072;Q9GHU3;Q9MV63;Q6YLP3;Q4VI77;Q9BAN9;Q9T2E2;Q6L9X2;Q6VW49;Q85ZK8;A1X8A0;D6MYK4;Q95637;Q9XQL8;Q5I998;Q29U68;Q15KA0;Q9TKH6;P94030;…	19129	92	CID		93.24	1.87295e-06		5	55		1	1465.73	-14.0257	12/139	pps_Medicago_trypsin_rep2.mgf
	High	LTYYTPDYETKDTDILAAFR	Q29VE5;Q95CD5;A0ZQX9;Q31828;Q32857;P92263;Q37357;Q95EN1;Q32183;D0F109;Q8WJK2;Q5KTY1;C7A5Y1;Q32072;Q9GHU3;Q9MV63;Q4VI77;Q9T2E2;D6MYK4;Q15KA0;C0J369;A2VA83;C7A609;Q3ZR39;C7AF24;O98749;Q8WHV4;Q8WHV2;Q32313;Q4VIB9;O47281;Q5J9S0;Q29VE8;Q40141;Q32811;Q8MCY2	5081	36	CID		86.34	6.37893e-06		6	54		1	2396.15	-6.04378	12/200	pps_Medicago_trypsin_rep2.mgf
	High	DKxNKYGRPLLGcTIKPK	O98545;Q8WHV2	5	2	CID	X3(I), C13(Carbamidomethyl)	62.44	0.00212503		2	55		1	2101.15	-22.1	17/198	pps_Medicago_trypsin_rep2.mgf
	Low	LGLSAKNYGR	B8YGX4;Q6PSM7;Q71N62;Q29VE5;Q8HT56;Q9TKH0;A0ZQX9;Q31828;Q8HUZ7;P93987;Q33620;Q32857;P94075;P92263;Q7YKW5;A5X4G7;Q8HDA1;P94041;P94071;Q31669;B7P0F0;Q36637;Q37357;A0PDA4;Q95EN1;Q6Y2Z6;Q32183;P94074;D8V9A7;Q6LA00;D8V9E6;Q9XQP7;A7VJY7;Q5DK06;O98549;P25830;Q31982;Q95634;Q8WIH0;Q8WJK2;Q6JXQ9;A4F2T3;E0WE73;Q9BA14;O98545;Q32072;Q9GHU3;Q9MV63;Q4VI77;Q9BAN9;A1X8A0;Q95637;Q9XQL8;Q29U68;Q15KA0;Q9TKH6;P94030;…	22994	93	CID		33.03	1.85783		5	55	35	1	1078.57	-31.4411	6/86	pps_Medicago_trypsin_rep2.mgf
	Low	YGRPLLGcTIKPK	B8YGX4;Q6PSM7;Q71N62;Q29VE5;Q8HT56;Q9TKH0;A0ZQX9;Q31828;Q8HUZ7;Q33620;Q32857;P94075;P92263;Q7YKW5;A5X4G7;P94041;P94071;Q31669;Q36637;Q37357;A0PDA4;Q95EN1;P94074;D8V9A7;Q6LA00;D8V9E6;Q9XQP7;D0F109;Q5DK06;O98549;P28380;P25830;Q6JXQ9;Q6Y2Z1;Q5KTY1;A4F2T3;C7A5Y1;E0WE73;Q9BA14;O98545;Q32072;Q9GHU3;Q6YLP3;Q4VI77;Q9BAN9;Q6L9X2;Q6VW49;Q95637;Q9XQL8;Q5I998;Q15KA0;Q9TKH6;P94030;C6FJV2;C0J369;Q8WHH7;Q9XQA2;…	21992	87	CID	C8(Carbamidomethyl)	22.54	22.2989		7	56	36	1	1502.81	-29.841	9/120	pps_Medicago_trypsin_rep2.mgf
	Low	EAxKWSPELAAAcEVWK	Q8WHV2;A1XBZ1	4	2	CID	X3(T), C13(Carbamidomethyl)	19.06	32.3003		8	54	33	1	1976.01	26.9607	11/183	pps_Medicago_trypsin_rep2.mgf
	Low	AVYEcLR	B8YGX4;Q71N62;Q29VE5;Q8HT56;D6C635;A0ZQX9;Q31828;P93987;Q33620;P94075;P92263;A5X4G7;Q8HDA1;P94041;P94071;Q31669;B7P0F0;Q36637;Q37357;A0PDA4;Q95EN1;Q6Y2Z6;P94074;D8V9A7;D8V9E6;Q8HUY5;Q9XQP7;Q5DK06;Q6YLP8;O98549;P28380;P25830;Q31982;Q95634;Q8WIH0;Q8WJK2;Q6JXQ9;Q6Y2Z1;Q5KTY1;A4F2T3;C7A5Y1;E0WE73;Q9BA14;O98545;Q32072;Q9GHU3;Q6YLP3;Q9BAN9;Q6VW49;A1X8A0;Q95637;Q9XQL8;Q5I998;Q29U68;Q15KA0;C6FJV2;C0J369;…	20825	91	CID	C5(Carbamidomethyl)	15.62	71.9499		4	54	28	1	910.421	-26.4331	4/51	pps_Medicago_trypsin_rep2.mgf
Q4VIB9	15.81	6	6	430	47.5378	6.80029	145.288	Ribulose-1,5-bisphosphate carboxylase/oxygenase large subunit (Fragment) OS=Caesalpinia coriaria GN=rbcL PE=3 SV=1 - [Q4VIB9_9FABA]
	Confidence Icon	Sequence	Protein Accessions	# Proteins	# Protein Groups	Activation Type	Modifications	IonScore	Exp Value	Δ Score	Rank	Identity High	Homology Threshold	Charge	m/z [Da]	ΔM [ppm]	Ions Matched	Spectrum File
	High	TFQGPPHGIQVER	Q6PSM7;Q71N62;Q29VE5;Q8HT56;D6C635;Q9TKH0;A0ZQX9;Q31828;Q8HUZ7;Q32857;P94075;P92263;A5X4G7;P94041;P94071;Q31669;Q37357;A0PDA4;Q95EN1;Q32183;P94074;D8V9A7;Q6LA00;D8V9E6;P28380;P25830;Q31982;Q95634;Q8WIH0;Q8WJK2;Q6JXQ9;Q6Y2Z1;Q5KTY1;A4F2T3;C7A5Y1;E0WE73;Q9BA14;O98545;Q32072;Q9GHU3;Q9MV63;Q6YLP3;Q4VI77;Q9BAN9;Q9T2E2;Q6L9X2;Q6VW49;Q85ZK8;A1X8A0;D6MYK4;Q95637;Q9XQL8;Q5I998;Q29U68;Q15KA0;Q9TKH6;P94030;…	19129	92	CID		93.24	1.87295e-06		5	55		1	1465.73	-14.0257	12/139	pps_Medicago_trypsin_rep2.mgf
	High	LTYYTPDYETKDTDILAAFR	Q29VE5;Q95CD5;A0ZQX9;Q31828;Q32857;P92263;Q37357;Q95EN1;Q32183;D0F109;Q8WJK2;Q5KTY1;C7A5Y1;Q32072;Q9GHU3;Q9MV63;Q4VI77;Q9T2E2;D6MYK4;Q15KA0;C0J369;A2VA83;C7A609;Q3ZR39;C7AF24;O98749;Q8WHV4;Q8WHV2;Q32313;Q4VIB9;O47281;Q5J9S0;Q29VE8;Q40141;Q32811;Q8MCY2	5081	36	CID		86.34	6.37893e-06		6	54		1	2396.15	-6.04378	12/200	pps_Medicago_trypsin_rep2.mgf
[truncated: 2,246 more rows]
