# Supplementary material for: Defining the Core Proteome of the Chloroplast Envelope Membranes
Source: Front Plant Sci. 2013 Feb 6;4:11. doi: 10.3389/fpls.2013.00011 (PMC3565376; doi:10.3389/fpls.2013.00011)
Supplement: Supplementary Tables S15–S57 — Raw data measured by nLC-MALDI MS/MS. Each excel sheet is grouped in two levels. The first level contains information for each identified accession ID. The first column gives the accession (UniProtKB, IMGAG, or EST-library by Franssen et al., 2012), the second column the coverage, the third column the number of peptide spectrum matches (#PSMs), the fourth column the number of peptides, the fifth column the number of amino acids (#AAs), the sixth column the molecular weight (MW in kDa), the seventh column the isoelectric point (pI), the eighth column the score, and the ninth column the description. The second level contains all peptide information for each accession ID. The second column gives the confidence icon (Low; Medium; High), the third column the peptide sequence, the fourth column the protein accessions, the fifth column the number of proteins, the sixth column the number of protein groups, the seventh column the activation type (Collision Induced Dissociation, CID), the eighth column the modifications, the ninth column the ion score, the 10th column the expectation value (exp. value), the 11th column the delta score (Δscore), the 12th column the rank, the 13th column the identity High, the 14th column the homology threshold, the 15th column the charge, the 16th column the mass to charge ratio in daltons (m/z), the 18th column the delta mass (ΔM, difference between the theoretical mass of the peptide and the experimental mass of the precursor ion), the 19th column the matched ions, and the 20th column the spectrum file. [file 38279_Schleiff_DataSheet10.ZIP › Table S31.xls]

## Sheet: Sheet1
Accession	Coverage	# PSMs	# Peptides	# AAs	MW [kDa]	calc. pI	Score	Description
IMGA	31.72	24	24	804	88.0222	7.37158	739.6	Medtr4g084320.1 Bacterial surface antigen (D15); Chloroplast envelope protein translocase, IAP75 chr04_pseudomolecule_IMGAG_V3 17713582-17708895 E EGN_Mt090430 20090702
	Confidence Icon	Sequence	Protein Accessions	# Proteins	# Protein Groups	Activation Type	Modifications	IonScore	Exp Value	Δ Score	Rank	Identity High	Homology Threshold	Charge	m/z [Da]	ΔM [ppm]	Ions Matched	Spectrum File
	High	LGNVVEGNTENPVVQR	IMGA	1	1	CID		176.2	2.54516e-16	0.829545	1	40		1	1724.86	-16.6803	15/160	pps_Medicago_trypsin_rep2.mgf
	High	KLSPVFTGGPGVDEVPSIWVDR	IMGA	1	1	CID		151.49	7.93308e-14	0.907285	1	40		1	2355.24	0.425367	20/247	pps_Medicago_trypsin_rep2.mgf
	High	IGTEDSFLDMVSLKPGGVYTR	IMGA	1	1	CID		107.45	2.02463e-09	1	1	40	28	1	2285.13	-6.1353	15/209	pps_Medicago_trypsin_rep2.mgf
	High	AEYAVDHNSGTGAIFFR	IMGA	1	1	CID		74.02	3.67944e-06	0.864865	1	39	27	1	1854.84	-19.253	12/170	pps_Medicago_trypsin_rep2.mgf
	High	SAEVSTEWSIVPGR	IMGA	1	1	CID		72.95	5.42227e-06	0.739726	1	40		1	1517.72	-24.7221	10/125	pps_Medicago_trypsin_rep2.mgf
	High	YKISDIIFLDR	IMGA	1	1	CID		72.14	6.06665e-06	0.763889	1	39		1	1382.75	-10.9067	10/111	pps_Medicago_trypsin_rep2.mgf
	High	ISDIIFLDRNTK	IMGA	1	1	CID		65.9	2.86342e-05	0.69697	1	40		1	1434.76	-22.6318	7/113	pps_Medicago_trypsin_rep2.mgf
	High	GGRPTLASLQPGGTITFEHR	IMGA	1	1	CID		64.25	4.26951e-05	1	1	40	22	1	2095.07	-16.6226	12/214	pps_Medicago_trypsin_rep2.mgf
	High	YKISDIIFLDRNTK	IMGA	1	1	CID		62.28	6.30605e-05	0.741935	1	40	32	1	1725.94	-10.2908	14/147	pps_Medicago_trypsin_rep2.mgf
	High	LSPVFTGGPGVDEVPSIWVDR	IMGA	1	1	CID		56.49	0.000254793	0.678571	1	40		1	2227.11	-13.5069	12/197	pps_Medicago_trypsin_rep2.mgf
	High	QLLPGHTFNIEAGKQALR	IMGA	1	1	CID		55.62	0.000316515	0.767857	1	40	29	1	1993.05	-22.2078	8/185	pps_Medicago_trypsin_rep2.mgf
	High	NINSLALFSNIEVNPRPDEK	IMGA	1	1	CID		53.49	0.000513751	0.792453	1	40	27	1	2270.17	-4.9958	16/221	pps_Medicago_trypsin_rep2.mgf
	High	IDTSRPcLLAPEVYK	IMGA	1	1	CID	C7(Carbamidomethyl)	52.48	0.000655327	0.75	1	40	28	1	1761.87	-29.2617	15/155	pps_Medicago_trypsin_rep2.mgf
	High	LGNVVEGNTENPVVQRELPK	IMGA	1	1	CID		49.1	0.00138221	1	1	40	24	1	2192.12	-20.0478	10/211	pps_Medicago_trypsin_rep2.mgf
	Medium	FVNGAIVGSR	IMGA	1	1	CID		34.65	0.0403438	0.571429	1	40	30	1	1019.57	8.7405	13/87	pps_Medicago_trypsin_rep2.mgf
	Medium	ISDIIFLDR	IMGA	1	1	CID		31.54	0.0789137	0.4375	1	40	32	1	1091.56	-47.1969	7/77	pps_Medicago_trypsin_rep2.mgf
	Medium	SQDWDSHELPANITVLPNKLSGFKK	IMGA	1	1	CID		29.02	0.140916		2	40		1	2824.43	-12.7658	15/282	pps_Medicago_trypsin_rep2.mgf
	Low	NINSLALFSNIEVNPRPDEKNEGSIIVEIK	IMGA	1	1	CID		28.53	0.146875	1	1	40	19	1	3352.73	-12.1606	11/340	pps_Medicago_trypsin_rep2.mgf
	Low	NLQGLNR	IMGA	1	1	CID		24.82	0.204028	0.44	1	37	28	1	814.427	-32.5398	6/68	pps_Medicago_trypsin_rep2.mgf
	Low	ELPKQLLPGHTFNIEAGKQALR	IMGA	1	1	CID		22.5	0.643881	0.318182	1	40	29	1	2460.31	-27.0772	11/239	pps_Medicago_trypsin_rep2.mgf
	Low	AEYAVDHNSGTGAIFFRFGERF	IMGA	1	1	CID		18.17	1.74275	1	1	40	18	1	2491.17	-2.18423	10/233	pps_Medicago_trypsin_rep2.mgf
	Low	GNPTEVYRR	IMGA	1	1	CID		16.68	2.41631		5	40	32	1	1091.56	-1.0977	6/84	pps_Medicago_trypsin_rep2.mgf
	Low	KLSPVFTGGPGVDEVPSIWVDRAGVK	IMGA	1	1	CID		12.9	5.48249	1	1	40	14	1	2710.46	3.08756	7/291	pps_Medicago_trypsin_rep2.mgf
	Low	DNTRFVNGAIVGSR	IMGA	1	1	CID		10.75	8.35505	0	1	39	23	1	1505.72	-39.643	5/153	pps_Medicago_trypsin_rep2.mgf
IMGA	20.83	12	12	696	76.2856	7.12256	703.122	Medtr1g037490.1 AMP-dependent synthetase and ligase; Lipocalin chr01_pseudomolecule_IMGAG_V3 8815786-8822750 E EGN_Mt090430 20090702
	Confidence Icon	Sequence	Protein Accessions	# Proteins	# Protein Groups	Activation Type	Modifications	IonScore	Exp Value	Δ Score	Rank	Identity High	Homology Threshold	Charge	m/z [Da]	ΔM [ppm]	Ions Matched	Spectrum File
	High	FASPVETAWEGVSTLAELFEEAcR	IMGA	1	1	CID	C23(Carbamidomethyl)	188.28	1.63973e-17	1	1	40		1	2699.32	18.8954	18/223	pps_Medicago_trypsin_rep2.mgf
	High	GEIVIGGPNVTLGYFKNEEK	IMGA	1	1	CID		163.09	5.42208e-15	0.883436	1	40		1	2164.1	-11.4418	16/209	pps_Medicago_trypsin_rep2.mgf
	High	GVPVNSADDQGGVTVR	IMGA	1	1	CID		134.03	3.73621e-12	0.850746	1	39		1	1570.76	-14.8726	13/160	pps_Medicago_trypsin_rep2.mgf
	High	LIDWPEGGYLTNDSPMPR	IMGA	1	1	CID		116.11	2.70254e-10	0.844828	1	40		1	2060.96	-9.47884	14/174	pps_Medicago_trypsin_rep2.mgf
	High	VGPPLPcSFIK	IMGA	2	1	CID	C7(Carbamidomethyl)	81.92	6.28549e-07	0.646341	1	39		1	1214.62	-33.6363	8/83	pps_Medicago_trypsin_rep2.mgf
	High	KGTKGDATVLMPTLLAAVPAILDR	IMGA	2	1	CID		73.2	4.77673e-06	0.808219	1	39	31	1	2451.37	-11.7042	20/271	pps_Medicago_trypsin_rep2.mgf
	High	WFYTGDIGR	IMGA	3	1	CID		68.3	9.01517e-06	0.720588	1	37		1	1114.5	-26.7934	8/71	pps_Medicago_trypsin_rep2.mgf
	High	GDATVLMPTLLAAVPAILDR	IMGA	2	1	CID		66.74	2.26347e-05	0.791045	1	40	30	1	2037.12	-11.3893	11/187	pps_Medicago_trypsin_rep2.mgf
	High	FASPVETAWEGVSTLAELFEEAcRK	IMGA	1	1	CID	C23(Carbamidomethyl)	62.88	5.56189e-05	1	1	40	25	1	2827.41	18.722	10/234	pps_Medicago_trypsin_rep2.mgf
	Medium	FHQDGcLEIVDR	IMGA	2	1	CID	C6(Carbamidomethyl)	31.12	0.0710093		2	39		1	1488.68	-3.99741	9/121	pps_Medicago_trypsin_rep2.mgf
	Low	FEIPAKIK	IMGA	2	1	CID		14.14	4.2711		10	40	29	1	945.484	-98.0464	4/66	pps_Medicago_trypsin_rep2.mgf
	Low	GDATVLMPTLLAAVPAILDRVR	IMGA	2	1	CID		12.85	5.36699	1	1	40	19	1	2292.29	-9.87716	5/209	pps_Medicago_trypsin_rep2.mgf
IMGA	30.7	7	7	355	37.6844	4.70361	524.94	Medtr5g029500.1 PAP fibrillin chr05_pseudomolecule_IMGAG_V3 12292539-12296917 F EGN_Mt090430 20090702
	Confidence Icon	Sequence	Protein Accessions	# Proteins	# Protein Groups	Activation Type	Modifications	IonScore	Exp Value	Δ Score	Rank	Identity High	Homology Threshold	Charge	m/z [Da]	ΔM [ppm]	Ions Matched	Spectrum File
	High	IDLPENINIFGQNLSLGPLQQSLGPLENVVANISR	IMGA	1	1	CID		160.83	7.9754e-15	0.888199	1	39		1	3773.02	0.00230849	19/395	pps_Medicago_trypsin_rep2.mgf
	High	TSSWLLTTYLDKDLR	IMGA	1	1	CID		136.46	2.39726e-12	0.742647	1	40		1	1811.94	-5.38167	14/144	pps_Medicago_trypsin_rep2.mgf
	High	SKIDLPENINIFGQNLSLGPLQQSLGPLENVVANISR	IMGA	1	1	CID		130.78	8.1722e-12	1	1	39	28	1	3988.11	-9.17509	19/429	pps_Medicago_trypsin_rep2.mgf
	High	VISGQSPLKIPIPGER	IMGA	1	1	CID		108.9	1.22062e-09	0.825688	1	39		1	1690.96	-17.1035	11/167	pps_Medicago_trypsin_rep2.mgf
	High	ALVDTVYGTELGFR	IMGA	1	1	CID		92.69	5.86983e-08	0.763441	1	40		1	1540.79	-9.37121	17/120	pps_Medicago_trypsin_rep2.mgf
	High	ISRGDGGLFVLAR	IMGA	1	1	CID		55.44	0.000304191	0.672727	1	40	33	1	1360.74	-21.4158	13/130	pps_Medicago_trypsin_rep2.mgf
	Medium	SEPVPEAKPSLSSK	IMGA	1	1	CID		31.23	0.0750719	0.483871	1	39	30	1	1455.72	-36.6832	12/141	pps_Medicago_trypsin_rep2.mgf
IMGA	18.64	5	5	279	29.7655	6.59521	368.59	Medtr6g070180.2 Chlorophyll A-B binding protein chr06_pseudomolecule_IMGAG_V3 13158930-13155401 E EGN_Mt090430 20090702
	Confidence Icon	Sequence	Protein Accessions	# Proteins	# Protein Groups	Activation Type	Modifications	IonScore	Exp Value	Δ Score	Rank	Identity High	Homology Threshold	Charge	m/z [Da]	ΔM [ppm]	Ions Matched	Spectrum File
	High	HLSDPFGNNLLTVISGNVERVPTL	IMGA	2	1	CID		174.7	3.92382e-16	0.942857	1	40		1	2592.38	-0.825995	17/253	pps_Medicago_trypsin_rep2.mgf
	High	VATPASEELAKWYGPDRR	IMGA	4	1	CID		109.81	1.11785e-09	0.845455	1	40		1	2045.99	-23.7593	13/178	pps_Medicago_trypsin_rep2.mgf
	High	HLSDPFGNNLLTVISGNVER	IMGA	2	1	CID		102.86	6.13882e-09	0.776699	1	40		1	2182.1	-9.48685	13/209	pps_Medicago_trypsin_rep2.mgf
	High	IFLPDGLLDR	IMGA	4	1	CID		81.76	7.21152e-07	0.682927	1	40		1	1158.65	-5.14602	8/81	pps_Medicago_trypsin_rep2.mgf
	Low	WYGPDRR	IMGA	4	1	CID		25.49	0.247601	0.44	1	39	28	1	949.437	-28.2707	5/52	pps_Medicago_trypsin_rep2.mgf
IMGA	36.47	9	9	329	34.9828	6.62451	349.532	Photosystem II manganese-stabilizing protein PsbO AC157372.2 27120-29314 F EGN_Mt090430 20090702 - [AC157372_6.1]
	Confidence Icon	Sequence	Protein Accessions	# Proteins	# Protein Groups	Activation Type	Modifications	IonScore	Exp Value	Δ Score	Rank	Identity High	Homology Threshold	Charge	m/z [Da]	ΔM [ppm]	Ions Matched	Spectrum File
	High	QLVASGKPESFSGEYLVPSYR	IMGA	2	1	CID		151.13	8.61485e-14	0.92053	1	40		1	2314.13	-19.7791	16/230	pps_Medicago_trypsin_rep2.mgf
	High	GTGTANQcPTIDGGVDSFSFKPGKYNAK	IMGA	2	1	CID	C8(Carbamidomethyl)	133.76	4.25355e-12	0.820896	1	40		1	2917.32	-20.5069	17/303	pps_Medicago_trypsin_rep2.mgf
	High	RLTFDEIQSK	IMGA	3	1	CID		61.32	7.52662e-05	0.754098	1	40	31	1	1236.62	-29.9455	9/103	pps_Medicago_trypsin_rep2.mgf
	High	DGIDYAAVTVQLPGGER	IMGA	3	1	CID		57.3	0.000192447	0.701754	1	40	33	1	1760.84	-25.5227	8/171	pps_Medicago_trypsin_rep2.mgf
	High	DGIDYAAVTVQLPGGERVPFLFTIK	IMGA	3	1	CID		53.12	0.000550907	0.792453	1	40	27	1	2706.43	-8.15144	17/266	pps_Medicago_trypsin_rep2.mgf
	High	VPFLFTIK	IMGA	3	1	CID		43.88	0.00375087	1	1	39	23	1	964.558	-29.7352	6/58	pps_Medicago_trypsin_rep2.mgf
	Low	GTGTANQcPTIDGGVDSFSFKPGK	IMGA	2	1	CID	C8(Carbamidomethyl)	21.78	0.638853	1	1	39	21	1	2441.08	-25.2697	8/259	pps_Medicago_trypsin_rep2.mgf
	Low	GTGTANQcPTIDGGVDSFSFKPGKYNAKK	IMGA	2	1	CID	C8(Carbamidomethyl)	19.28	1.24406	1	1	40	21	1	3045.42	-18.0912	6/314	pps_Medicago_trypsin_rep2.mgf
	Low	GASTGYDNAVALPAGGRGDEEELGKENNKSAASSK	IMGA	2	1	CID		15.16	3.19572	1	1	40	18	1	3450.61	-8.47714	13/389	pps_Medicago_trypsin_rep2.mgf
IMGA	7.36	10	10	1481	165.377	7.37158	325.072	Medtr3g043620.1 Photosystem I psaA and psaB chr03_pseudomolecule_IMGAG_V3 11980106-11984680 E EGN_Mt090430 20090702
	Confidence Icon	Sequence	Protein Accessions	# Proteins	# Protein Groups	Activation Type	Modifications	IonScore	Exp Value	Δ Score	Rank	Identity High	Homology Threshold	Charge	m/z [Da]	ΔM [ppm]	Ions Matched	Spectrum File
	High	ILVDRDPIKTSFEQWAKPGHFSR	IMGA	2	1	CID		109.68	1.15612e-09	0.9	1	40	31	1	2727.42	-4.79254	22/249	pps_Medicago_trypsin_rep2.mgf
	High	DFGYSFPcDGPGR	IMGA	1	1	CID	C8(Carbamidomethyl)	98.79	4.10262e-09	0.888889	1	34		1	1474.58	-19.8398	10/116	pps_Medicago_trypsin_rep2.mgf
	High	FSQGLAQDPTTR	IMGA	1	1	CID		92.85	5.43184e-08	0.795699	1	40		1	1320.63	-18.7875	10/125	pps_Medicago_trypsin_rep2.mgf
	High	FSQGLAQDPTTRR	IMGA	1	1	CID		70.93	8.88766e-06	0.732394	1	40		1	1476.73	-14.2371	10/136	pps_Medicago_trypsin_rep2.mgf
	High	EIPLPHEFILNR	IMGA	2	1	CID		51.76	0.000744156	0.769231	1	40	28	1	1477.8	-13.6293	8/107	pps_Medicago_trypsin_rep2.mgf
	High	TSYGFDVLLSSTNSPALSAGR	IMGA	1	1	CID		41.12	0.00878538	0.634146	1	40	30	1	2143.06	-1.7131	8/213	pps_Medicago_trypsin_rep2.mgf
	High	TSFEQWAKPGHFSR	IMGA	2	1	CID		40.8	0.0081097	0.658537	1	39	29	1	1677.77	-27.8235	6/147	pps_Medicago_trypsin_rep2.mgf
	Low	ALSIVQGR	IMGA	1	1	CID		24.67	0.308609	0.24	1	39		1	843.481	-28.6092	5/65	pps_Medicago_trypsin_rep2.mgf
	Low	LIPDKANLGFRFPcDGPGR	IMGA	1	1	CID	C14(Carbamidomethyl)	24.39	0.419776	1	1	40	22	1	2130.05	-17.2415	11/198	pps_Medicago_trypsin_rep2.mgf
	Low	ANLGFRFPcDGPGR	IMGA	1	1	CID	C9(Carbamidomethyl)	15.16	2.79797	0.333333	1	39	24	1	1563.71	-27.7516	8/132	pps_Medicago_trypsin_rep2.mgf
IMGA	21.84	9	9	618	67.0963	5.78271	317.464	Medtr7g021760.1 H+-transporting two-sector ATPase, alpha/beta subunit, central region; H+-transporting two-sector ATPase, delta/epsilon subunit chr07_pseudomolecule_IMGAG_V3 5293736-5295692 E EGN_Mt090430 20090702
	Confidence Icon	Sequence	Protein Accessions	# Proteins	# Protein Groups	Activation Type	Modifications	IonScore	Exp Value	Δ Score	Rank	Identity High	Homology Threshold	Charge	m/z [Da]	ΔM [ppm]	Ions Matched	Spectrum File
	High	IFNVLGEPIDNLGPVDTGTTSPIHR	IMGA	5	1	CID		123.27	5.13601e-11	1	1	40	29	1	2662.39	1.92234	15/268	pps_Medicago_trypsin_rep2.mgf
	High	YKELQDIIAILGLDELSEEDR	IMGA	3	1	CID		88.6	1.50393e-07	0.808989	1	40		1	2462.25	-8.36281	15/233	pps_Medicago_trypsin_rep2.mgf
	High	DTVGQEINVTcEVQQLLGNNR	IMGA	6	1	CID	C11(Carbamidomethyl)	83.4	5.00512e-07	1	1	40	26	1	2387.19	11.669	17/223	pps_Medicago_trypsin_rep2.mgf
	High	DVNEQDVLLFIDNIFR	IMGA	4	1	CID		74.21	4.40954e-06	0.702703	1	40		1	1950	1.68652	12/172	pps_Medicago_trypsin_rep2.mgf
	High	IVGEEHYETAQR	IMGA	3	1	CID		57.29	0.000157616	0.789474	1	39	28	1	1431.65	-26.7335	10/103	pps_Medicago_trypsin_rep2.mgf
	Medium	DTVGQEINVTcEVQQLLGNNRVR	IMGA	6	1	CID	C11(Carbamidomethyl)	32	0.0689005	0.5	1	40	30	1	2642.33	-2.04566	10/245	pps_Medicago_trypsin_rep2.mgf
	Low	YKELQDIIAILGLDELSEEDRLTVAR	IMGA	3	1	CID		26.77	0.226998	1	1	40	19	1	3002.58	-8.9927	6/291	pps_Medicago_trypsin_rep2.mgf
	Low	AHGGVSVFGGVGER	IMGA	4	1	CID		25.34	0.255571	1	1	39	22	1	1328.62	-37.3705	12/119	pps_Medicago_trypsin_rep2.mgf
	Low	GIYPAVDPLDSTSTMLQPR	IMGA	3	1	CID		17.74	1.85683		2	40		1	2060.96	-37.3834	8/167	pps_Medicago_trypsin_rep2.mgf
IMGA	5.26	7	7	1387	149.34	4.41162	274.514	Medtr4g136870.1 AIG1 chr04_pseudomolecule_IMGAG_V3 33550049-33554984 E EGN_Mt090430 20090702
	Confidence Icon	Sequence	Protein Accessions	# Proteins	# Protein Groups	Activation Type	Modifications	IonScore	Exp Value	Δ Score	Rank	Identity High	Homology Threshold	Charge	m/z [Da]	ΔM [ppm]	Ions Matched	Spectrum File
	High	SQGDSAYGANVEVR	IMGA	1	1	CID		130.77	6.9138e-12	0.923664	1	39	31	1	1452.65	-15.7101	13/152	pps_Medicago_trypsin_rep2.mgf
	High	SPPLPYLLSWLLQSR	IMGA	1	1	CID		125.81	2.60847e-11	0.849206	1	39		1	1769.99	0.0388193	22/143	pps_Medicago_trypsin_rep2.mgf
	High	KAYLEEYEYR	IMGA	1	1	CID		62.6	4.80024e-05	0.714286	1	39		1	1363.61	-29.0268	9/98	pps_Medicago_trypsin_rep2.mgf
	High	TRSPPLPYLLSWLLQSR	IMGA	1	1	CID		43.27	0.00472155	1	1	40	25	1	2027.12	-10.3012	8/189	pps_Medicago_trypsin_rep2.mgf
	Medium	SSAFEQSYNRK	IMGA	1	1	CID		28.39	0.119958	0.642857	1	39	24	1	1316.6	-18.1462	9/106	pps_Medicago_trypsin_rep2.mgf
	Low	VKLLQKKQWR	IMGA	1	1	CID		21.59	0.566182		2	39		1	1326.77	-47.2964	7/99	pps_Medicago_trypsin_rep2.mgf
	Low	LVLVGSTGTVR	IMGA	1	1	CID		19.98	0.956394	0.4	1	39	26	1	1101.62	-36.0298	6/88	pps_Medicago_trypsin_rep2.mgf
IMGA	50.72	9	9	209	23.0341	9.56885	273.677	Medtr5g006220.1 Photosystem I protein PsaD chr05_pseudomolecule_IMGAG_V3 608905-609781 F EGN_Mt090430 20090702
	Confidence Icon	Sequence	Protein Accessions	# Proteins	# Protein Groups	Activation Type	Modifications	IonScore	Exp Value	Δ Score	Rank	Identity High	Homology Threshold	Charge	m/z [Da]	ΔM [ppm]	Ions Matched	Spectrum File
	High	EEAPAAPVGFTPPELDPNTPSPIFGGSTGGLLR	IMGA	1	1	CID		119.15	1.31105e-10	0.89916	1	40	32	1	3291.65	-0.237355	16/345	pps_Medicago_trypsin_rep2.mgf
	High	DGVYPEKVNPGR	IMGA	1	1	CID		87.63	1.73188e-07	0.840909	1	40	32	1	1330.65	-19.2773	9/114	pps_Medicago_trypsin_rep2.mgf
	High	VFPNGEVQYLHPK	IMGA	2	1	CID		74.01	4.00568e-06	1	1	40	27	1	1527.75	-31.8059	9/121	pps_Medicago_trypsin_rep2.mgf
	High	FTGKQPFDV	IMGA	1	1	CID		47.34	0.00146955	0.574468	1	39		1	1038.48	-45.7605	10/83	pps_Medicago_trypsin_rep2.mgf
	High	SKYKIKYQFYR	IMGA	2	1	CID		42.48	0.00608155	1	1	40	24	1	1523.77	-41.2878	9/108	pps_Medicago_trypsin_rep2.mgf
	Medium	KAQVEEFYVITWESPK	IMGA	1	1	CID		36.79	0.0223861	0.72973	1	40	25	1	1953.95	-25.7484	18/170	pps_Medicago_trypsin_rep2.mgf
	Medium	KEQcLALGNRLR	IMGA	1	1	CID	C4(Carbamidomethyl)	36.01	0.0262515	0.694444	1	40	26	1	1457.75	-33.9669	7/120	pps_Medicago_trypsin_rep2.mgf
	Low	IKYQFYR	IMGA	2	1	CID		24.75	0.374324	0.16	1	40		1	1017.52	-28.9343	6/66	pps_Medicago_trypsin_rep2.mgf
	Low	KEQcLALGNR	IMGA	1	1	CID	C4(Carbamidomethyl)	17.67	1.83057	0.222222	1	40	28	1	1188.59	-24.6724	5/98	pps_Medicago_trypsin_rep2.mgf
IMGA	50.62	5	5	81	8.86312	6.91748	266.975	Medtr4g022910.1 4Fe-4S ferredoxin, iron-sulfur binding chr04_pseudomolecule_IMGAG_V3 4798609-4798128 F EGN_Mt090430 20090702
	Confidence Icon	Sequence	Protein Accessions	# Proteins	# Protein Groups	Activation Type	Modifications	IonScore	Exp Value	Δ Score	Rank	Identity High	Homology Threshold	Charge	m/z [Da]	ΔM [ppm]	Ions Matched	Spectrum File
	High	SHSVKIYDTcIGcTQcVR	IMGA	1	1	CID	C10(Carbamidomethyl), C13(Carbamidomethyl), C16(Carbamidomethyl)	103.82	3.86115e-09	0.836538	1	39		1	2183.96	-18.0055	14/192	pps_Medicago_trypsin_rep2.mgf
	High	cESAcPTDFLSVR	IMGA	1	1	CID	C1(Carbamidomethyl), C5(Carbamidomethyl)	101.22	3.9076e-09	0.633663	1	37		1	1541.64	-23.1308	11/116	pps_Medicago_trypsin_rep2.mgf
	High	IYDTcIGcTQcVR	IMGA	1	1	CID	C5(Carbamidomethyl), C8(Carbamidomethyl), C11(Carbamidomethyl)	74.6	2.17057e-06	0.253333	1	37		1	1645.7	-10.4968	10/118	pps_Medicago_trypsin_rep2.mgf
	High	RcESAcPTDFLSVR	IMGA	1	1	CID	C2(Carbamidomethyl), C6(Carbamidomethyl)	62.71	3.92471e-05	0.698413	1	38		1	1697.73	-24.9034	9/150	pps_Medicago_trypsin_rep2.mgf
	High	VYLGPETTR	IMGA	1	1	CID		49.01	0.00147646	0.714286	1	40	30	1	1035.52	-28.6536	7/69	pps_Medicago_trypsin_rep2.mgf
IMGA	19.54	3	3	261	27.6583	6.59521	248.612	Medtr2g008680.1 Chlorophyll A-B binding protein chr02_pseudomolecule_IMGAG_V3 1731905-1733292 F EGN_Mt090430 20090702
	Confidence Icon	Sequence	Protein Accessions	# Proteins	# Protein Groups	Activation Type	Modifications	IonScore	Exp Value	Δ Score	Rank	Identity High	Homology Threshold	Charge	m/z [Da]	ΔM [ppm]	Ions Matched	Spectrum File
	High	TAENFANATGEQGYPGGK	IMGA	1	1	CID		178.52	9.4627e-17	0.938547	1	38		1	1811.77	-28.8455	15/191	pps_Medicago_trypsin_rep2.mgf
	High	FFDPLSLAGTIENGVYIPDTEKLER	IMGA	1	1	CID		81.58	7.81555e-07	0.646341	1	40		1	2824.43	-4.81379	17/259	pps_Medicago_trypsin_rep2.mgf
	High	KSWIPGVR	IMGA	1	1	CID		53.06	0.00039273	0.45283	1	39		1	942.531	-22.4834	7/76	pps_Medicago_trypsin_rep2.mgf
IMGA	22.32	9	9	475	52.5214	6.58057	245.286	Medtr7g021740.1 Ribulose bisphosphate carboxylase, large chain chr07_pseudomolecule_IMGAG_V3 5293161-5291497 F EGN_Mt090430 20090702
	Confidence Icon	Sequence	Protein Accessions	# Proteins	# Protein Groups	Activation Type	Modifications	IonScore	Exp Value	Δ Score	Rank	Identity High	Homology Threshold	Charge	m/z [Da]	ΔM [ppm]	Ions Matched	Spectrum File
	High	TFQGPPHGIQVER	IMGA	3	1	CID		93.24	4.9582e-08	0.784946	1	40		1	1465.73	-14.0257	12/139	pps_Medicago_trypsin_rep2.mgf
	High	DITLGFVDLLR	IMGA	4	1	CID		88.83	1.46759e-07	0.730337	1	40		1	1261.71	-3.40016	14/97	pps_Medicago_trypsin_rep2.mgf
	High	LTYYTPDYETKDTDILAAFR	IMGA	3	1	CID		86.34	2.65024e-07	0.77907	1	40		1	2396.15	-6.04378	12/200	pps_Medicago_trypsin_rep2.mgf
	High	DKLNKYGRPLLGcTIKPK	IMGA	5	1	CID	C13(Carbamidomethyl)	62.44	6.18628e-05	1	1	40	26	1	2101.15	-22.1	17/198	pps_Medicago_trypsin_rep2.mgf
	Medium	LGLSAKNYGR	IMGA	5	1	CID		33.03	0.0541289	0.69697	1	40	25	1	1078.57	-31.4411	6/86	pps_Medicago_trypsin_rep2.mgf
	Medium	VALEAcVQAR	IMGA	6	1	CID	C6(Carbamidomethyl)	29.15	0.117727	0.586207	1	39	26	1	1116.55	-27.6434	10/82	pps_Medicago_trypsin_rep2.mgf
	Low	YGRPLLGcTIKPK	IMGA	5	1	CID	C8(Carbamidomethyl)	22.54	0.593124	0.478261	1	40	26	1	1502.81	-29.841	9/120	pps_Medicago_trypsin_rep2.mgf
	Low	EATKWSPELAAAcEVWK	IMGA	4	1	CID	C13(Carbamidomethyl)	19.06	1.50675	0.421053	1	40	24	1	1976.01	26.9607	11/183	pps_Medicago_trypsin_rep2.mgf
	Low	AVYEcLR	IMGA	5	1	CID	C5(Carbamidomethyl)	15.62	2.03014	0.25	1	38	25	1	910.421	-26.4331	4/51	pps_Medicago_trypsin_rep2.mgf
IMGA	5.88	3	3	374	41.3504	6.01123	210.25	Medtr8g015970.1 Photosynthetic reaction centre protein; Photosystem antenna protein-like chr08_pseudomolecule_IMGAG_V3 2975457-2974264 E EGN_Mt090430 20090702
	Confidence Icon	Sequence	Protein Accessions	# Proteins	# Protein Groups	Activation Type	Modifications	IonScore	Exp Value	Δ Score	Rank	Identity High	Homology Threshold	Charge	m/z [Da]	ΔM [ppm]	Ions Matched	Spectrum File
	High	AAEDPEFETFYTKNILLNEGIR	IMGA	1	1	CID		125.45	3.25729e-11	0.856	1	40		1	2570.26	-6.50568	16/221	pps_Medicago_trypsin_rep2.mgf
	High	AAEDPEFETFYTK	IMGA	2	1	CID		110.96	4.59362e-10	0.891892	1	37		1	1547.64	-30.6216	11/115	pps_Medicago_trypsin_rep2.mgf
	Medium	NILLNEGIR	IMGA	1	1	CID		37.96	0.0127005	0.526316	1	38	32	1	1041.57	-33.293	7/83	pps_Medicago_trypsin_rep2.mgf
IMGA	25.15	2	2	167	17.0547	5.16064	205.84	Medtr3g157410.1 Blue (type 1) copper domain chr03_pseudomolecule_IMGAG_V3 41505733-41504836 F EGN_Mt090430 20090702
	Confidence Icon	Sequence	Protein Accessions	# Proteins	# Protein Groups	Activation Type	Modifications	IonScore	Exp Value	Δ Score	Rank	Identity High	Homology Threshold	Charge	m/z [Da]	ΔM [ppm]	Ions Matched	Spectrum File
	High	NNAGFPHNVIFDEDEIPSGVDAAK	IMGA	1	1	CID		129.31	1.25308e-11	0.891473	1	40		1	2556.17	-10.6219	26/251	pps_Medicago_trypsin_rep2.mgf
	High	FYcSPHAGAGMVGQVTVN	IMGA	1	1	CID	C3(Carbamidomethyl)	104.18	3.23889e-09	1	1	39	22	1	1894.83	-15.3815	13/170	pps_Medicago_trypsin_rep2.mgf
IMGA	16.46	7	7	480	53.7119	8.14795	197.302	Medtr2g104500.1 Cytochrome P450 chr02_pseudomolecule_IMGAG_V3 24669771-24664862 E EGN_Mt090430 20090702
	Confidence Icon	Sequence	Protein Accessions	# Proteins	# Protein Groups	Activation Type	Modifications	IonScore	Exp Value	Δ Score	Rank	Identity High	Homology Threshold	Charge	m/z [Da]	ΔM [ppm]	Ions Matched	Spectrum File
	High	EKGGSTLGFDSLKELELINSVVYETLR	IMGA	1	1	CID		115.78	2.82077e-10	0.87931	1	40		1	2997.57	-4.1171	18/308	pps_Medicago_trypsin_rep2.mgf
	High	DVLVGDFVPSVEFTGNIR	IMGA	1	1	CID		82.21	7.13593e-07	0.865854	1	40	29	1	1964	-7.20943	12/170	pps_Medicago_trypsin_rep2.mgf
	High	VGVYQDVSEPQHAK	IMGA	1	1	CID		53.11	0.000456646	0.773585	1	39	27	1	1556.72	-32.0554	13/133	pps_Medicago_trypsin_rep2.mgf
	Low	MNPPVPLQFGR	IMGA	1	1	CID		27.86	0.151733	0.642857	1	39	24	1	1255.63	-27.34	6/110	pps_Medicago_trypsin_rep2.mgf
	Low	GGSTLGFDSLKELELINSVVYETLR	IMGA	1	1	CID		25.15	0.340013	1	1	40	22	1	2740.41	-11.7031	7/262	pps_Medicago_trypsin_rep2.mgf
	Low	ELELINSVVYETLR	IMGA	1	1	CID		24.27	0.413579	1	1	40	22	1	1677.89	-12.004	7/144	pps_Medicago_trypsin_rep2.mgf
	Low	ARPTELPIR	IMGA	1	1	CID		22.52	0.468237	0.0434783	1	39	26	1	1052.59	-28.8443	6/84	pps_Medicago_trypsin_rep2.mgf
IMGA	19.23	3	3	260	28.1674	6.53662	195.14	Medtr6g006530.4 Carbonic anhydrase, prokaryotic and plant chr06_pseudomolecule_IMGAG_V3 939945-943058 E EGN_Mt090430 20090702
	Confidence Icon	Sequence	Protein Accessions	# Proteins	# Protein Groups	Activation Type	Modifications	IonScore	Exp Value	Δ Score	Rank	Identity High	Homology Threshold	Charge	m/z [Da]	ΔM [ppm]	Ions Matched	Spectrum File
	High	VcPSHVLDFQPGEAFVVR	IMGA	4	1	CID	C2(Carbamidomethyl)	122.65	5.92143e-11	0.878049	1	40		1	2057.02	-4.28061	14/175	pps_Medicago_trypsin_rep2.mgf
	High	EAVNVSLGNLLTYPFVR	IMGA	7	1	CID		100.66	9.16567e-09	0.90099	1	40	29	1	1892.01	-8.25785	12/181	pps_Medicago_trypsin_rep2.mgf
	Medium	GQAPPFMVFAcSDSR	IMGA	4	1	CID	C11(Carbamidomethyl)	31.42	0.0576886	0.612903	1	39	27	1	1669.74	-3.96187	7/143	pps_Medicago_trypsin_rep2.mgf
IMGA	12.23	3	3	229	23.884	7.62061	188.915	Medtr2g103010.1 Rieske [2Fe-2S] region; chr02_pseudomolecule_IMGAG_V3 23822745-23820371 F EGN_Mt090430 20090702
	Confidence Icon	Sequence	Protein Accessions	# Proteins	# Protein Groups	Activation Type	Modifications	IonScore	Exp Value	Δ Score	Rank	Identity High	Homology Threshold	Charge	m/z [Da]	ΔM [ppm]	Ions Matched	Spectrum File
	High	KFIcPcHGSQYNDQGR	IMGA	1	1	CID	C4(Carbamidomethyl), C6(Carbamidomethyl)	106.08	1.80267e-09	0.886792	1	38	31	1	1966.83	-17.9168	13/161	pps_Medicago_trypsin_rep2.mgf
	High	FIcPcHGSQYNDQGR	IMGA	1	1	CID	C3(Carbamidomethyl), C5(Carbamidomethyl)	101.22	3.58669e-09	0.861386	1	36		1	1838.73	-20.976	12/135	pps_Medicago_trypsin_rep2.mgf
	Medium	VVFVPWVETDFR	IMGA	1	1	CID		36.8	0.0236613	1	1	40	22	1	1493.75	-20.4366	10/94	pps_Medicago_trypsin_rep2.mgf
IMGA	9.22	4	4	347	38.0225	8.1333	175.806	Medtr4g012910.1 Chlorophyll A-B binding protein chr04_pseudomolecule_IMGAG_V3 2396066-2393405 E EGN_Mt090430 20090702
	Confidence Icon	Sequence	Protein Accessions	# Proteins	# Protein Groups	Activation Type	Modifications	IonScore	Exp Value	Δ Score	Rank	Identity High	Homology Threshold	Charge	m/z [Da]	ΔM [ppm]	Ions Matched	Spectrum File
	High	STPFQPYSEVFGLQR	IMGA	1	1	CID		127.06	2.02594e-11	0.84252	1	40		1	1755.87	-0.638595	12/154	pps_Medicago_trypsin_rep2.mgf
	High	NLAGDVIGTRTEFADVK	IMGA	1	1	CID		59.29	0.000135542	0.813559	1	40	27	1	1805.9	-20.9875	17/182	pps_Medicago_trypsin_rep2.mgf
	High	NLAGDVIGTR	IMGA	1	1	CID		50.88	0.000818624	0.686275	1	40	32	1	1015.52	-36.3769	8/99	pps_Medicago_trypsin_rep2.mgf
	Low	TEFADVK	IMGA	1	1	CID		11.14	5.3993		2	38	24	1	809.364	-49.176	4/58	pps_Medicago_trypsin_rep2.mgf
IMGA	12.33	1	1	146	15.7802	9.56885	164.99	Medtr3g016960.1 Photosystem I psaG/psaK protein chr03_pseudomolecule_IMGAG_V3 3434988-3435787 E EGN_Mt090430 20090702
	Confidence Icon	Sequence	Protein Accessions	# Proteins	# Protein Groups	Activation Type	Modifications	IonScore	Exp Value	Δ Score	Rank	Identity High	Homology Threshold	Charge	m/z [Da]	ΔM [ppm]	Ions Matched	Spectrum File
	High	QGLPEQNGVTHFEAGDKR	IMGA	1	1	CID		164.99	3.40095e-15	0.90303	1	40		1	1982.94	-15.6693	16/194	pps_Medicago_trypsin_rep2.mgf
IMGA	15.79	2	2	209	23.0354	5.79541	161.93	Medtr3g137480.1 H+-transporting two-sector ATPase, B/B subunit chr03_pseudomolecule_IMGAG_V3 34870237-34871171 E EGN_Mt090430 20090702
	Confidence Icon	Sequence	Protein Accessions	# Proteins	# Protein Groups	Activation Type	Modifications	IonScore	Exp Value	Δ Score	Rank	Identity High	Homology Threshold	Charge	m/z [Da]	ΔM [ppm]	Ions Matched	Spectrum File
	High	ALDSQIAALSQDIVNKVLPVSR	IMGA	1	1	CID		161.93	6.58522e-15	0.907407	1	40		1	2337.3	-4.38595	17/239	pps_Medicago_trypsin_rep2.mgf
	Low	ELEEQANAVLR	IMGA	1	1	CID		26.22	0.249287	0	1	40		1	1271.64	-17.6713	11/105	pps_Medicago_trypsin_rep2.mgf
IMGA	28	1	1	75	8.3273	8.25049	161.81	Photosystem antenna protein-like AC151525.18 148689-148397 E EGN_Mt090430 20090702 - [AC151525_28.1]
	Confidence Icon	Sequence	Protein Accessions	# Proteins	# Protein Groups	Activation Type	Modifications	IonScore	Exp Value	Δ Score	Rank	Identity High	Homology Threshold	Charge	m/z [Da]	ΔM [ppm]	Ions Matched	Spectrum File
	High	AGSMDNGDGIAVGWLGHPIFR	IMGA	1	1	CID		161.81	7.22455e-15	0.901235	1	40		1	2170.05	-2.1941	18/213	pps_Medicago_trypsin_rep2.mgf
IMGA	5.9	3	3	695	76.1226	8.67529	160.792	Medtr1g137310.1 AAA ATPase chr01_pseudomolecule_IMGAG_V3 30418430-30427719 E EGN_Mt090430 20090702
	Confidence Icon	Sequence	Protein Accessions	# Proteins	# Protein Groups	Activation Type	Modifications	IonScore	Exp Value	Δ Score	Rank	Identity High	Homology Threshold	Charge	m/z [Da]	ΔM [ppm]	Ions Matched	Spectrum File
	High	QLALDGHTVIcSIHQPR	IMGA	1	1	CID	C11(Carbamidomethyl)	96.67	2.31639e-08	0.886598	1	40	29	1	1944.96	-22.4761	11/179	pps_Medicago_trypsin_rep2.mgf
	High	TTLLNVLAGQLSASPR	IMGA	1	1	CID		94.99	2.97622e-08	0.715789	1	39		1	1640.92	-4.97969	11/170	pps_Medicago_trypsin_rep2.mgf
	Low	mVVFGGKK	IMGA	1	1	CID	M1(Oxidation)	20.88	0.624277	1	1	38	22	1	881.474	-19.9397	5/67	pps_Medicago_trypsin_rep2.mgf
IMGA	9.51	3	3	326	36.0238	6.59521	152.455	Medtr1g047120.1 hypothetical protein chr01_pseudomolecule_IMGAG_V3 11265034-11273603 E EGN_Mt090430 20090702
	Confidence Icon	Sequence	Protein Accessions	# Proteins	# Protein Groups	Activation Type	Modifications	IonScore	Exp Value	Δ Score	Rank	Identity High	Homology Threshold	Charge	m/z [Da]	ΔM [ppm]	Ions Matched	Spectrum File
	High	YALNEKPFNPDVVADLIQLR	IMGA	1	1	CID		121.4	8.2803e-11	0.834711	1	40		1	2315.22	-10.0255	15/209	pps_Medicago_trypsin_rep2.mgf
	High	YALNEKPFNPDVVADLIQLRR	IMGA	1	1	CID		64.35	3.98685e-05	0.734375	1	40	33	1	2471.32	-7.09085	11/220	pps_Medicago_trypsin_rep2.mgf
	Low	TGFGLEEILR	IMGA	1	1	CID		12.07	7.25796	1	1	40	23	1	1134.6	-12.9174	5/87	pps_Medicago_trypsin_rep2.mgf
IMGA	6.54	1	1	321	35.1193	7.03467	148.64	Medtr7g080440.1 Protein of unknown function UPF0136 chr07_pseudomolecule_IMGAG_V3 17016264-17021459 E EGN_Mt090430 20090702
	Confidence Icon	Sequence	Protein Accessions	# Proteins	# Protein Groups	Activation Type	Modifications	IonScore	Exp Value	Δ Score	Rank	Identity High	Homology Threshold	Charge	m/z [Da]	ΔM [ppm]	Ions Matched	Spectrum File
	High	EITEEGKEYFSSAAENSPEVK	IMGA	1	1	CID		148.64	1.24121e-13	1	1	39	32	1	2344.03	-22.1803	27/226	pps_Medicago_trypsin_rep2.mgf
IMGA	25.95	9	9	343	38.6531	9.05615	148.443	Medtr1g083540.2 37 kDa inner envelope membrane protein, chloroplast precursor, putative chr01_pseudomolecule_IMGAG_V3 16486769-16490180 F EGN_Mt090430 20090702
	Confidence Icon	Sequence	Protein Accessions	# Proteins	# Protein Groups	Activation Type	Modifications	IonScore	Exp Value	Δ Score	Rank	Identity High	Homology Threshold	Charge	m/z [Da]	ΔM [ppm]	Ions Matched	Spectrum File
	High	NVTILDQSPHQLAK	IMGA	2	1	CID		83.32	5.17732e-07	0.759036	1	40		1	1563.8	-31.1073	15/146	pps_Medicago_trypsin_rep2.mgf
	High	YVSAGSIEYWPDPQR	IMGA	2	1	CID		59.47	0.000106709	0.79661	1	39	28	1	1767.8	-18.289	9/135	pps_Medicago_trypsin_rep2.mgf
	High	IVEGDAEDLPFRTDYADR	IMGA	2	1	CID		50.74	0.000801168	0.72549	1	39	29	1	2081.94	-19.3288	9/177	pps_Medicago_trypsin_rep2.mgf
	High	IVEGDAEDLPFR	IMGA	2	1	CID		43.21	0.00477768	0.651163	1	40	30	1	1360.65	-16.1798	7/102	pps_Medicago_trypsin_rep2.mgf
	Medium	IGPKWYR	IMGA	2	1	CID		33.68	0.0514901	0.5	1	40	32	1	919.487	-29.855	5/62	pps_Medicago_trypsin_rep2.mgf
	Low	AcLIGPVYPTFWLSR	IMGA	2	1	CID	C2(Carbamidomethyl)	22.64	0.592691	0.304348	1	40	30	1	1779.87	-30.0886	13/121	pps_Medicago_trypsin_rep2.mgf
	Low	EAFWFYR	IMGA	2	1	CID		20.24	0.802409	0.25	1	39	29	1	1018.47	-3.65404	6/54	pps_Medicago_trypsin_rep2.mgf
	Low	AGFKDVQLKR	IMGA	2	1	CID		12.38	6.46022		7	40	29	1	1161.64	-27.9185	9/89	pps_Medicago_trypsin_rep2.mgf
	Low	YVSAGSIEYWPDPQRGIK	IMGA	2	1	CID		10.31	10.312	1	1	40	22	1	2065.99	-21.6561	5/168	pps_Medicago_trypsin_rep2.mgf
IMGA	36.52	5	5	178	20.8047	9.51025	143.35	Medtr3g159980.1 chloroplast channel forming outer membrane protein, putative chr03_pseudomolecule_IMGAG_V3 42010313-42007062 F EGN_Mt090430 20090702
	Confidence Icon	Sequence	Protein Accessions	# Proteins	# Protein Groups	Activation Type	Modifications	IonScore	Exp Value	Δ Score	Rank	Identity High	Homology Threshold	Charge	m/z [Da]	ΔM [ppm]	Ions Matched	Spectrum File
	High	ENNWTFNADYKGR	IMGA	1	1	CID		71.86	3.84135e-06	1	1	37	21	1	1614.69	-26.4456	11/138	pps_Medicago_trypsin_rep2.mgf
	High	GGAEFSWNIFNFQKDQDVR	IMGA	1	1	CID		67.2	2.0255e-05	1	1	40	26	1	2258.06	-2.52929	12/194	pps_Medicago_trypsin_rep2.mgf
	High	GELDTKNGQPNSLR	IMGA	1	1	CID		51.68	0.000680562	0.769231	1	40	28	1	1528.75	-15.3598	8/142	pps_Medicago_trypsin_rep2.mgf
	Medium	IRIDTNTFFQVR	IMGA	1	1	CID		33.73	0.043847	0.382353	1	40		1	1509.79	-19.805	7/119	pps_Medicago_trypsin_rep2.mgf
	Low	WNVRYDL	IMGA	1	1	CID		22.73	0.500535	1	1	39	23	1	965.462	-22.4051	5/56	pps_Medicago_trypsin_rep2.mgf
IMGA	13.36	2	2	277	29.7202	8.25049	136.658	Medtr5g106420.1 Chlorophyll A-B binding protein chr05_pseudomolecule_IMGAG_V3 42800809-42798320 F EGN_Mt090430 20090702
	Confidence Icon	Sequence	Protein Accessions	# Proteins	# Protein Groups	Activation Type	Modifications	IonScore	Exp Value	Δ Score	Rank	Identity High	Homology Threshold	Charge	m/z [Da]	ΔM [ppm]	Ions Matched	Spectrum File
	High	GLGGSGEPAYPGGPIFNPLGFGKDEK	IMGA	3	1	CID		96.79	2.4009e-08	0.876289	1	40	30	1	2561.27	-0.0473555	13/259	pps_Medicago_trypsin_rep2.mgf
	High	WLAYGEIINGR	IMGA	1	1	CID		71.7	7.85946e-06	0.722222	1	40		1	1291.66	-18.1173	9/89	pps_Medicago_trypsin_rep2.mgf
IMGA	16.3	7	7	552	62.0388	8.70459	110.479	Medtr4g041920.1 Rieske [2Fe-2S] region chr04_pseudomolecule_IMGAG_V3 10021461-10024282 E EGN_Mt090430 20090702
	Confidence Icon	Sequence	Protein Accessions	# Proteins	# Protein Groups	Activation Type	Modifications	IonScore	Exp Value	Δ Score	Rank	Identity High	Homology Threshold	Charge	m/z [Da]	ΔM [ppm]	Ions Matched	Spectrum File
	High	FEAPcVLQNNR	IMGA	1	1	CID	C5(Carbamidomethyl)	71.88	5.78582e-06	0.75	1	39		1	1347.61	-28.4617	9/95	pps_Medicago_trypsin_rep2.mgf
	High	REDAQPLLFEVTER	IMGA	1	1	CID		59.35	0.000129269	0.694915	1	40		1	1702.86	-11.3699	8/153	pps_Medicago_trypsin_rep2.mgf
	Medium	EEWYPLYLTK	IMGA	1	1	CID		36.6	0.019493	0.648649	1	39	28	1	1341.65	-18.0087	7/89	pps_Medicago_trypsin_rep2.mgf
	Medium	EKDGTKPNFLR	IMGA	1	1	CID		32.87	0.0570124	0.666667	1	40	25	1	1304.66	-28.1233	6/112	pps_Medicago_trypsin_rep2.mgf
	Low	GFAGWWGR	IMGA	1	1	CID		19.95	0.927618	0.45	1	39	25	1	936.443	-4.39291	7/65	pps_Medicago_trypsin_rep2.mgf
	Low	LSEGQLIDGRLEcLYHGWQFEGEGK	IMGA	1	1	CID	C13(Carbamidomethyl)	18.57	1.54563	1	1	40	17	1	2921.38	-3.28451	7/276	pps_Medicago_trypsin_rep2.mgf
	Low	VLVGPSSEQER	IMGA	1	1	CID		14.85	3.15065	0	1	39	24	1	1200.6	-21.2822	7/93	pps_Medicago_trypsin_rep2.mgf
IMGA	12.08	3	3	265	28.7284	5.43994	102.411	Medtr5g104980.1 Chlorophyll A-B binding protein chr05_pseudomolecule_IMGAG_V3 42142704-42144289 E EGN_Mt090430 20090702
	Confidence Icon	Sequence	Protein Accessions	# Proteins	# Protein Groups	Activation Type	Modifications	IonScore	Exp Value	Δ Score	Rank	Identity High	Homology Threshold	Charge	m/z [Da]	ΔM [ppm]	Ions Matched	Spectrum File
	High	SAPESIWYGPDRPK	IMGA	1	1	CID		66.88	2.27679e-05	0.835821	1	40	28	1	1602.81	10.243	18/131	pps_Medicago_trypsin_rep2.mgf
	High	FGEAVWFK	IMGA	2	1	CID		49.84	0.000679581	0.28	1	38		1	983.47	-29.0922	7/61	pps_Medicago_trypsin_rep2.mgf
	High	NRELEVIHSR	IMGA	3	1	CID		46.9	0.00187534	0.446809	1	39		1	1252.65	-20.412	8/103	pps_Medicago_trypsin_rep2.mgf
IMGA	12.26	3	3	465	52.1595	8.5874	96.66	Medtr8g009100.1 PDE320, related chr08_pseudomolecule_IMGAG_V3 1189374-1184149 E EGN_Mt090430 20090702
	Confidence Icon	Sequence	Protein Accessions	# Proteins	# Protein Groups	Activation Type	Modifications	IonScore	Exp Value	Δ Score	Rank	Identity High	Homology Threshold	Charge	m/z [Da]	ΔM [ppm]	Ions Matched	Spectrum File
	High	FVPGDPIPLDASVSSR	IMGA	1	1	CID		77.04	2.18356e-06	0.831169	1	40	30	1	1656.81	-27.3879	11/141	pps_Medicago_trypsin_rep2.mgf
	High	LRTAIDSSFWDLNISSPQNLDGWAK	IMGA	1	1	CID		45.62	0.00306097	1	1	40	22	1	2834.39	-8.66517	20/278	pps_Medicago_trypsin_rep2.mgf
	Low	LNLIFQQQVAGPVVFR	IMGA	1	1	CID		23.17	0.466284	0.521739	1	39	25	1	1829.03	-8.47515	7/165	pps_Medicago_trypsin_rep2.mgf
IMGA	5.42	2	2	406	43.1549	5.31299	96.0445	Medtr7g084460.1 TrkA-N; Sodium/hydrogen exchanger chr07_pseudomolecule_IMGAG_V3 18240552-18234435 E EGN_Mt090430 20090702
	Confidence Icon	Sequence	Protein Accessions	# Proteins	# Protein Groups	Activation Type	Modifications	IonScore	Exp Value	Δ Score	Rank	Identity High	Homology Threshold	Charge	m/z [Da]	ΔM [ppm]	Ions Matched	Spectrum File
	High	LIPFVALDVR	IMGA	1	1	CID		86.36	1.84965e-07	0.767442	1	39		1	1142.67	-16.8651	9/74	pps_Medicago_trypsin_rep2.mgf
	High	VGQIIAQLLSER	IMGA	1	1	CID		41.77	0.00543196	0.47619	1	39		1	1326.77	0.0891761	8/109	pps_Medicago_trypsin_rep2.mgf
IMGA	9.51	2	2	263	27.9677	9.80322	94.54	Medtr3g122010.1 Mitochondrial import inner membrane translocase, subunit Tim17/22; Sterile alpha motif homology chr03_pseudomolecule_IMGAG_V3 30297078-30292948 F EGN_Mt090430 20090702
	Confidence Icon	Sequence	Protein Accessions	# Proteins	# Protein Groups	Activation Type	Modifications	IonScore	Exp Value	Δ Score	Rank	Identity High	Homology Threshold	Charge	m/z [Da]	ΔM [ppm]	Ions Matched	Spectrum File
	High	GLPQQLQNPIDQIQTR	IMGA	2	1	CID		94.54	3.9322e-08	1	1	40	28	1	1848.94	-26.8863	12/153	pps_Medicago_trypsin_rep2.mgf
	Low	DVKIPPGPR	IMGA	1	1	CID		16.58	2.33852	0.352941	1	40	25	1	978.544	-29.535	4/84	pps_Medicago_trypsin_rep2.mgf
IMGA	4.79	1	1	480	53.5894	6.62451	94.51	Tocopherol cyclase, chloroplast precursor, putative AC225517.6 12507-17093 E EGN_Mt090430 20090702 - [AC225517_3.1]
	Confidence Icon	Sequence	Protein Accessions	# Proteins	# Protein Groups	Activation Type	Modifications	IonScore	Exp Value	Δ Score	Rank	Identity High	Homology Threshold	Charge	m/z [Da]	ΔM [ppm]	Ions Matched	Spectrum File
	High	AIGLPVDVDGLYNLFPLFKPPGL	IMGA	1	1	CID		94.51	3.58776e-08	0.810526	1	40		1	2455.38	6.6909	21/210	pps_Medicago_trypsin_rep2.mgf
IMGA	8.41	1	1	214	22.904	9.40771	92.1	Medtr7g089570.1 Photosystem I reaction centre, subunit XI PsaL chr07_pseudomolecule_IMGAG_V3 19745926-19744791 F EGN_Mt090430 20090702
	Confidence Icon	Sequence	Protein Accessions	# Proteins	# Protein Groups	Activation Type	Modifications	IonScore	Exp Value	Δ Score	Rank	Identity High	Homology Threshold	Charge	m/z [Da]	ΔM [ppm]	Ions Matched	Spectrum File
	High	GIEVGLAHGFFLVGPFVK	IMGA	1	1	CID		92.1	6.71472e-08	1	1	40	27	1	1887.02	-18.4663	20/151	pps_Medicago_trypsin_rep2.mgf
IMGA	4.94	1	1	344	37.575	9.61279	90.3	Medtr3g025560.1 Mitochondrial substrate carrier chr03_pseudomolecule_IMGAG_V3 6641778-6637235 E EGN_Mt090430 20090702
	Confidence Icon	Sequence	Protein Accessions	# Proteins	# Protein Groups	Activation Type	Modifications	IonScore	Exp Value	Δ Score	Rank	Identity High	Homology Threshold	Charge	m/z [Da]	ΔM [ppm]	Ions Matched	Spectrum File
	High	GTPYTTVLEAFAGIVAR	IMGA	1	1	CID		90.3	1.03918e-07	0.866667	1	40	30	1	1765.93	-8.7723	18/150	pps_Medicago_trypsin_rep2.mgf
IMGA	13.31	5	5	511	55.8126	5.50342	88.42	Medtr4g042360.1 ATPase FliI/YscN chr04_pseudomolecule_IMGAG_V3 10116916-10118568 E EGN_Mt090430 20090702
	Confidence Icon	Sequence	Protein Accessions	# Proteins	# Protein Groups	Activation Type	Modifications	IonScore	Exp Value	Δ Score	Rank	Identity High	Homology Threshold	Charge	m/z [Da]	ΔM [ppm]	Ions Matched	Spectrum File
	High	EAYPGDVFYLHSR	IMGA	1	1	CID		57.29	0.000159575	1	1	39	20	1	1553.69	-29.9038	9/119	pps_Medicago_trypsin_rep2.mgf
	High	SVYEPLQTGLIAIDSMIPIGR	IMGA	1	1	CID		47.7	0.0018876	0.666667	1	40	31	1	2273.2	-9.93811	8/222	pps_Medicago_trypsin_rep2.mgf
	Medium	VVNALAKPIDGRGEISASESR	IMGA	1	1	CID		33.43	0.0507053	1	1	40	24	1	2169.11	-22.7472	10/217	pps_Medicago_trypsin_rep2.mgf
	Medium	LIESPAPGIISRR	IMGA;IMGA	2	2	CID		31.89	0.0671734	0.34375	1	40		1	1408.77	-38.2257	6/116	pps_Medicago_trypsin_rep2.mgf
	Low	LIESPAPGIISR	IMGA;IMGA	2	2	CID		25.84	0.239375		2	39		1	1252.65	-60.5829	8/105	pps_Medicago_trypsin_rep2.mgf
IMGA	6.05	3	3	694	76.0786	7.43018	86.1421	Medtr3g100870.1 AMP-dependent synthetase and ligase chr03_pseudomolecule_IMGAG_V3 24331152-24321454 E EGN_Mt090430 20090702
	Confidence Icon	Sequence	Protein Accessions	# Proteins	# Protein Groups	Activation Type	Modifications	IonScore	Exp Value	Δ Score	Rank	Identity High	Homology Threshold	Charge	m/z [Da]	ΔM [ppm]	Ions Matched	Spectrum File
	High	LIDWPEGGYSTTDSPMPR	IMGA	1	1	CID		78.92	1.1137e-06	0.797468	1	39		1	2021.89	-20.6299	12/162	pps_Medicago_trypsin_rep2.mgf
	High	ALFDLAYAR	IMGA	1	1	CID		39.6	0.00943519	0.55	1	39		1	1039.53	-24.0024	9/69	pps_Medicago_trypsin_rep2.mgf
	Low	FILcGGAPLSGDSQR	IMGA	1	1	CID	C4(Carbamidomethyl)	10.62	9.81834		3	40	24	1	1577.81	22.1422	7/122	pps_Medicago_trypsin_rep2.mgf
IMGA	8.12	3	3	591	64.2133	8.76318	85.1638	Medtr4g154900.1 Amidase; chr04_pseudomolecule_IMGAG_V3 38132384-38125749 E EGN_Mt090430 20090702
	Confidence Icon	Sequence	Protein Accessions	# Proteins	# Protein Groups	Activation Type	Modifications	IonScore	Exp Value	Δ Score	Rank	Identity High	Homology Threshold	Charge	m/z [Da]	ΔM [ppm]	Ions Matched	Spectrum File
	High	QIIIADDcFQHLNVPLDR	IMGA	1	1	CID	C8(Carbamidomethyl)	68.97	1.39061e-05	0.753623	1	40		1	2167.08	-6.4812	12/193	pps_Medicago_trypsin_rep2.mgf
	High	SSSLILLANIMQFLQR	IMGA	1	1	CID		49.4	0.00116595	0.632653	1	40	33	1	1834.03	3.65245	9/151	pps_Medicago_trypsin_rep2.mgf
	Low	VGHILLQAPFVMQR	IMGA	1	1	CID		17.43	1.95084	1	1	40	22	1	1608.85	-36.2764	10/133	pps_Medicago_trypsin_rep2.mgf
IMGA	10.24	2	2	332	36.7617	9.05615	85.12	Medtr7g104820.1 Chloroplast protein import component Toc34 chr07_pseudomolecule_IMGAG_V3 23896169-23899999 E EGN_Mt090430 20090702
	Confidence Icon	Sequence	Protein Accessions	# Proteins	# Protein Groups	Activation Type	Modifications	IonScore	Exp Value	Δ Score	Rank	Identity High	Homology Threshold	Charge	m/z [Da]	ΔM [ppm]	Ions Matched	Spectrum File
	High	EWSGINTFAPATQTK	IMGA	1	1	CID		67.8	1.54508e-05	0.779412	1	39	32	1	1650.75	-36.5175	9/157	pps_Medicago_trypsin_rep2.mgf
	High	SESIFVDKNLIEGPNPNQR	IMGA	2	1	CID		44.82	0.00366526	1	1	40	23	1	2157.03	-27.2	9/195	pps_Medicago_trypsin_rep2.mgf
IMGA	12.81	3	3	203	22.3069	7.12256	82.55	Medtr2g025400.1 H+-transporting two-sector ATPase, alpha/beta subunit, central region chr02_pseudomolecule_IMGAG_V3 6726468-6727079 E EGN_Mt090430 20090702
	Confidence Icon	Sequence	Protein Accessions	# Proteins	# Protein Groups	Activation Type	Modifications	IonScore	Exp Value	Δ Score	Rank	Identity High	Homology Threshold	Charge	m/z [Da]	ΔM [ppm]	Ions Matched	Spectrum File
	High	IAQIPVSEGYLGR	IMGA	1	1	CID		82.55	6.02322e-07	0.819277	1	40	32	1	1402.73	-30.1208	10/123	pps_Medicago_trypsin_rep2.mgf
	Medium	LIESPAPGIISRR	IMGA;IMGA	2	2	CID		31.89	0.0671734	0.34375	1	40		1	1408.77	-38.2257	6/116	pps_Medicago_trypsin_rep2.mgf
	Low	LIESPAPGIISR	IMGA;IMGA	2	2	CID		25.84	0.239375		2	39		1	1252.65	-60.5829	8/105	pps_Medicago_trypsin_rep2.mgf
IMGA	2.09	2	2	1338	146.459	4.71631	80.6515	Medtr2g130100.1 AIG1 chr02_pseudomolecule_IMGAG_V3 31634524-31641324 E EGN_Mt090430 20090702
	Confidence Icon	Sequence	Protein Accessions	# Proteins	# Protein Groups	Activation Type	Modifications	IonScore	Exp Value	Δ Score	Rank	Identity High	Homology Threshold	Charge	m/z [Da]	ΔM [ppm]	Ions Matched	Spectrum File
	High	APPLPFLLSSLLQSRPQLK	IMGA	1	1	CID		56.19	0.00020389	1	1	39	18	1	2105.22	-11.2203	16/171	pps_Medicago_trypsin_rep2.mgf
	High	SHVVQQAIR	IMGA	1	1	CID		49.83	0.000976485	0.62	1	39		1	1037.56	-26.207	7/80	pps_Medicago_trypsin_rep2.mgf
IMGA	5.67	2	2	476	52.2513	6.45557	80.39	Medtr5g087780.1 AAA ATPase, central region chr05_pseudomolecule_IMGAG_V3 33961044-33956169 E EGN_Mt090430 20090702
	Confidence Icon	Sequence	Protein Accessions	# Proteins	# Protein Groups	Activation Type	Modifications	IonScore	Exp Value	Δ Score	Rank	Identity High	Homology Threshold	Charge	m/z [Da]	ΔM [ppm]	Ions Matched	Spectrum File
	High	IVDTFPGQSIDFFGALR	IMGA	2	1	CID		80.39	1.00415e-06	0.8625	1	40	28	1	1882.96	-7.85745	14/168	pps_Medicago_trypsin_rep2.mgf
	Low	FYWAPTREDR	IMGA	1	1	CID		11.69	4.89257	0.0833333	1	38	24	1	1340.6	-32.2702	4/85	pps_Medicago_trypsin_rep2.mgf
IMGA	4.62	2	2	498	53.7277	5.56689	78.12	Medtr4g159960.1 Hexokinase chr04_pseudomolecule_IMGAG_V3 40445427-40441153 E EGN_Mt090430 20090702
	Confidence Icon	Sequence	Protein Accessions	# Proteins	# Protein Groups	Activation Type	Modifications	IonScore	Exp Value	Δ Score	Rank	Identity High	Homology Threshold	Charge	m/z [Da]	ΔM [ppm]	Ions Matched	Spectrum File
	High	FVESEPEGFHPPPGR	IMGA	1	1	CID		78.12	1.38445e-06	0.846154	1	39	29	1	1681.76	-19.2544	10/128	pps_Medicago_trypsin_rep2.mgf
	Low	VCLEDTLK	IMGA	1	1	CID		12.79	5.41009	0.230769	1	40	23	1	920.454	-24.033	5/62	pps_Medicago_trypsin_rep2.mgf
IMGA	9.65	1	1	114	12.8315	10.1548	76.44	Medtr4g144910.1 Photosynthetic reaction centre protein chr04_pseudomolecule_IMGAG_V3 36613684-36614154 E EGN_Mt090430 20090702
	Confidence Icon	Sequence	Protein Accessions	# Proteins	# Protein Groups	Activation Type	Modifications	IonScore	Exp Value	Δ Score	Rank	Identity High	Homology Threshold	Charge	m/z [Da]	ΔM [ppm]	Ions Matched	Spectrum File
	High	VINTWADIINR	IMGA	2	1	CID		76.44	2.33115e-06	0.736842	1	40		1	1314.7	-12.2623	9/106	pps_Medicago_trypsin_rep2.mgf
IMGA	24.84	2	2	157	16.8714	7.50342	76.42	Medtr1g030990.1 hypothetical protein chr01_pseudomolecule_IMGAG_V3 7419061-7421288 E EGN_Mt090430 20090702
	Confidence Icon	Sequence	Protein Accessions	# Proteins	# Protein Groups	Activation Type	Modifications	IonScore	Exp Value	Δ Score	Rank	Identity High	Homology Threshold	Charge	m/z [Da]	ΔM [ppm]	Ions Matched	Spectrum File
	High	cINcDGAGSLTcTTcQGSGIQPR	IMGA	1	1	CID	C1(Carbamidomethyl), C4(Carbamidomethyl), C12(Carbamidomethyl), C15(Carbamidomethyl)	65.87	1.83893e-05	1	1	38	22	1	2513.05	-7.16155	11/247	pps_Medicago_trypsin_rep2.mgf
	Medium	DNTQPcFPcNGSGAQK	IMGA	1	1	CID	C6(Carbamidomethyl), C9(Carbamidomethyl)	37.05	0.012515	0.567568	1	38	31	1	1780.74	3.00068	6/174	pps_Medicago_trypsin_rep2.mgf
IMGA	4.74	3	3	865	96.6287	6.66846	74.6828	Medtr8g021690.1 Lipoxygenase; Lipase/lipooxygenase, PLAT/LH2 chr08_pseudomolecule_IMGAG_V3 4109698-4105338 F EGN_Mt090430 20090702
	Confidence Icon	Sequence	Protein Accessions	# Proteins	# Protein Groups	Activation Type	Modifications	IonScore	Exp Value	Δ Score	Rank	Identity High	Homology Threshold	Charge	m/z [Da]	ΔM [ppm]	Ions Matched	Spectrum File
	High	SDTLTDLTIIEVLSR	IMGA	2	1	CID		74.04	4.25028e-06	0.716216	1	40		1	1675.9	-8.19339	9/139	pps_Medicago_trypsin_rep2.mgf
	Medium	HASDEQYLGER	IMGA	5	1	CID		27.81	0.105307	1	1	38	21	1	1304.56	-17.5624	11/105	pps_Medicago_trypsin_rep2.mgf
	Low	TYLPSETPAPLVYYR	IMGA	2	1	CID		14.42	3.99719		2	40	28	1	1769.86	-28.6471	6/132	pps_Medicago_trypsin_rep2.mgf
IMGA	2.18	1	1	550	62.1973	8.39697	72.76	Medtr4g140720.1 Protein kinase-like chr04_pseudomolecule_IMGAG_V3 34587701-34581730 E EGN_Mt090430 20090702
	Confidence Icon	Sequence	Protein Accessions	# Proteins	# Protein Groups	Activation Type	Modifications	IonScore	Exp Value	Δ Score	Rank	Identity High	Homology Threshold	Charge	m/z [Da]	ΔM [ppm]	Ions Matched	Spectrum File
	High	TAQFFLNSFEER	IMGA	3	1	CID		72.76	4.86761e-06	0.575342	1	39		1	1488.68	-18.6251	10/127	pps_Medicago_trypsin_rep2.mgf
IMGA	3.02	2	2	993	109.724	6.34131	72.11	Medtr5g082650.1 chloroplast inner envelope protein, 110 kD, putative chr05_pseudomolecule_IMGAG_V3 31139519-31147920 E EGN_Mt090430 20090702
	Confidence Icon	Sequence	Protein Accessions	# Proteins	# Protein Groups	Activation Type	Modifications	IonScore	Exp Value	Δ Score	Rank	Identity High	Homology Threshold	Charge	m/z [Da]	ΔM [ppm]	Ions Matched	Spectrum File
	High	LSNSLIQAVALLR	IMGA	1	1	CID		72.11	4.12784e-06	0.694444	1	38		1	1397.84	-6.32497	16/129	pps_Medicago_trypsin_rep2.mgf
	Low	GVGPVSLVGGEYDVDRK	IMGA	1	1	CID		16.43	2.35473	0.25	1	40	25	1	1746.82	-45.5116	7/150	pps_Medicago_trypsin_rep2.mgf
IMGA	14.13	3	3	276	29.6768	7.44482	71.772	Medtr1g090230.1 PAP fibrillin chr01_pseudomolecule_IMGAG_V3 18223945-18226295 E EGN_Mt090430 20090702
	Confidence Icon	Sequence	Protein Accessions	# Proteins	# Protein Groups	Activation Type	Modifications	IonScore	Exp Value	Δ Score	Rank	Identity High	Homology Threshold	Charge	m/z [Da]	ΔM [ppm]	Ions Matched	Spectrum File
	High	GSGDFEVTYLDADTR	IMGA	1	1	CID		55.65	0.000170441		2	37		1	1645.7	-23.2136	13/137	pps_Medicago_trypsin_rep2.mgf
	High	LLPITLGQVFQR	IMGA	1	1	CID		44.61	0.00278308	0.755556	1	39	26	1	1384.81	-13.4757	7/103	pps_Medicago_trypsin_rep2.mgf
	Low	WKLIYSSAFSSR	IMGA	1	1	CID		18.28	1.64642	0.388889	1	40	25	1	1444.73	-19.707	9/119	pps_Medicago_trypsin_rep2.mgf
IMGA	7.35	1	1	204	21.8101	6.16357	67.44	Medtr4g081730.2 Major intrinsic protein chr04_pseudomolecule_IMGAG_V3 17168162-17169180 F EGN_Mt090430 20090702
	Confidence Icon	Sequence	Protein Accessions	# Proteins	# Protein Groups	Activation Type	Modifications	IonScore	Exp Value	Δ Score	Rank	Identity High	Homology Threshold	Charge	m/z [Da]	ΔM [ppm]	Ions Matched	Spectrum File
	High	AKDVEVQEQGEYSAK	IMGA	2	1	CID		67.44	1.83187e-05	0.835821	1	40	28	1	1680.79	-9.33565	9/160	pps_Medicago_trypsin_rep2.mgf
IMGA	5.9	1	1	305	32.6511	5.94775	65.36	Medtr5g029140.1 NAD-dependent epimerase/dehydratase chr05_pseudomolecule_IMGAG_V3 12106363-12110915 E EGN_Mt090430 20090702
	Confidence Icon	Sequence	Protein Accessions	# Proteins	# Protein Groups	Activation Type	Modifications	IonScore	Exp Value	Δ Score	Rank	Identity High	Homology Threshold	Charge	m/z [Da]	ΔM [ppm]	Ions Matched	Spectrum File
	High	RVDGFEIPLDLVGEPAER	IMGA	1	1	CID		65.36	3.22653e-05	0.815385	1	40	28	1	2012.04	-4.89618	9/199	pps_Medicago_trypsin_rep2.mgf
IMGA	13.82	3	3	275	28.8361	9.74463	63.66	Medtr5g008150.1 PDZ/DHR/GLGF; Rubredoxin-type Fe(Cys)4 protein chr05_pseudomolecule_IMGAG_V3 1472839-1475422 E EGN_Mt090430 20090702
	Confidence Icon	Sequence	Protein Accessions	# Proteins	# Protein Groups	Activation Type	Modifications	IonScore	Exp Value	Δ Score	Rank	Identity High	Homology Threshold	Charge	m/z [Da]	ΔM [ppm]	Ions Matched	Spectrum File
	High	FAEYDVNTGR	IMGA	1	1	CID		41.51	0.00382471	1	1	37	22	1	1171.51	-22.7167	8/90	pps_Medicago_trypsin_rep2.mgf
	High	SFDDQPDTYScPQcQAPK	IMGA	1	1	CID	C11(Carbamidomethyl), C14(Carbamidomethyl)	41.15	0.00361427	1	1	36	16	1	2143.85	-9.10478	8/188	pps_Medicago_trypsin_rep2.mgf
	Low	RLPKRPAPPR	IMGA	1	1	CID		18.07	1.32796		2	39	32	1	1187.71	-30.2609	5/101	pps_Medicago_trypsin_rep2.mgf
IMGA	11.56	1	1	147	16.6757	9.56885	63.31	Medtr8g084040.1 Protein kinase chr08_pseudomolecule_IMGAG_V3 17225654-17227105 E EGN_Mt090430 20090702
	Confidence Icon	Sequence	Protein Accessions	# Proteins	# Protein Groups	Activation Type	Modifications	IonScore	Exp Value	Δ Score	Rank	Identity High	Homology Threshold	Charge	m/z [Da]	ΔM [ppm]	Ions Matched	Spectrum File
	High	LGSATGSNEIKQHPFFR	IMGA	1	1	CID		63.31	5.21492e-05	1	1	40	25	1	1888.91	-28.5356	12/166	pps_Medicago_trypsin_rep2.mgf
IMGA	3.44	1	1	553	59.909	8.23584	61.52	Medtr4g084290.1 PTAC16 ; binding {Arab, putative chr04_pseudomolecule_IMGAG_V3 17694881-17698120 E EGN_Mt090430 20090702
	Confidence Icon	Sequence	Protein Accessions	# Proteins	# Protein Groups	Activation Type	Modifications	IonScore	Exp Value	Δ Score	Rank	Identity High	Homology Threshold	Charge	m/z [Da]	ΔM [ppm]	Ions Matched	Spectrum File
	High	KKDPSTVFVAGATGQAGIR	IMGA	1	1	CID		61.52	7.9877e-05	0.806452	1	40	28	1	1902.99	-26.1648	10/206	pps_Medicago_trypsin_rep2.mgf
IMGA	5.24	1	1	267	30.6089	6.41748	60.77	Medtr3g151420.1 Protein of unknown function DUF1001 chr03_pseudomolecule_IMGAG_V3 40147857-40143480 E EGN_Mt090430 20090702
	Confidence Icon	Sequence	Protein Accessions	# Proteins	# Protein Groups	Activation Type	Modifications	IonScore	Exp Value	Δ Score	Rank	Identity High	Homology Threshold	Charge	m/z [Da]	ΔM [ppm]	Ions Matched	Spectrum File
	High	DQASRDPDNYFNIR	IMGA	1	1	CID		60.77	6.09721e-05	0.803279	1	38	29	1	1710.74	-27.6497	15/148	pps_Medicago_trypsin_rep2.mgf
IMGA	9.77	3	3	348	37.72	9.34912	58.438	Medtr2g117630.1 Bacterial surface antigen (D15) chr02_pseudomolecule_IMGAG_V3 27692377-27696255 E EGN_Mt090430 20090702
	Confidence Icon	Sequence	Protein Accessions	# Proteins	# Protein Groups	Activation Type	Modifications	IonScore	Exp Value	Δ Score	Rank	Identity High	Homology Threshold	Charge	m/z [Da]	ΔM [ppm]	Ions Matched	Spectrum File
	High	FHFGVGYRN	IMGA	1	1	CID		46.54	0.00159267	0.638298	1	38		1	1096.5	-27.6527	7/76	pps_Medicago_trypsin_rep2.mgf
	High	WSGTAGLIFQR	IMGA	1	1	CID		44.39	0.00399215	0.522727	1	40		1	1235.63	-22.4917	8/93	pps_Medicago_trypsin_rep2.mgf
	Low	ANYTDPWIQGDDKR	IMGA	1	1	CID		24.56	0.310226	0.52	1	39	26	1	1678.74	-23.4945	9/146	pps_Medicago_trypsin_rep2.mgf
IMGA	11.46	2	2	96	10.5883	5.24951	57.3133	Medtr7g014910.1 Photosystem antenna protein-like chr07_pseudomolecule_IMGAG_V3 3636539-3635959 E EGN_Mt090430 20090702
	Confidence Icon	Sequence	Protein Accessions	# Proteins	# Protein Groups	Activation Type	Modifications	IonScore	Exp Value	Δ Score	Rank	Identity High	Homology Threshold	Charge	m/z [Da]	ΔM [ppm]	Ions Matched	Spectrum File
	High	LKKDIQPWQER	IMGA	1	1	CID		46.53	0.00231335	0.595745	1	40		1	1440.76	-24.4602	8/111	pps_Medicago_trypsin_rep2.mgf
	High	DIQPWQER	IMGA	1	1	CID		42.68	0.00310488	0.418605	1	37		1	1071.49	-26.4409	6/79	pps_Medicago_trypsin_rep2.mgf
IMGA	14.68	3	3	252	28.3427	9.21729	55.65	Medtr3g147870.1 Tic22-like chr03_pseudomolecule_IMGAG_V3 38407727-38403727 E EGN_Mt090430 20090702
	Confidence Icon	Sequence	Protein Accessions	# Proteins	# Protein Groups	Activation Type	Modifications	IonScore	Exp Value	Δ Score	Rank	Identity High	Homology Threshold	Charge	m/z [Da]	ΔM [ppm]	Ions Matched	Spectrum File
	High	QEDAEAFLAQVR	IMGA	1	1	CID		47.83	0.00179155	0.791667	1	40	26	1	1376.68	-0.690752	10/123	pps_Medicago_trypsin_rep2.mgf
	Medium	NSGWDDLIFIPPGKSR	IMGA	1	1	CID		31.82	0.0747099	1	1	40	22	1	1801.94	10.6672	9/177	pps_Medicago_trypsin_rep2.mgf
	Low	VSKGPGVSK	IMGA	1	1	CID		18.53	1.1461	0.473684	1	39	24	1	858.436	-80.095	5/89	pps_Medicago_trypsin_rep2.mgf
IMGA	20	4	4	350	38.5178	7.50342	52.87	Medtr2g117620.1 Surface antigen variable number chr02_pseudomolecule_IMGAG_V3 27688153-27691996 E EGN_Mt090430 20090702
	Confidence Icon	Sequence	Protein Accessions	# Proteins	# Protein Groups	Activation Type	Modifications	IonScore	Exp Value	Δ Score	Rank	Identity High	Homology Threshold	Charge	m/z [Da]	ΔM [ppm]	Ions Matched	Spectrum File
	High	VLISEVLVR	IMGA	1	1	CID		52.87	0.000295648	0.320755	1	37		1	1027.63	-18.4514	7/70	pps_Medicago_trypsin_rep2.mgf
	Low	AcRPNSALTVR	IMGA	1	1	CID	C2(Carbamidomethyl)	20.89	0.872956	0.333333	1	40	28	1	1244.62	-26.4943	5/104	pps_Medicago_trypsin_rep2.mgf
	Low	GLFAMVSAVEILSGGILR	IMGA	1	1	CID		15.89	2.54154	1	1	39	22	1	1833.04	3.01069	8/153	pps_Medicago_trypsin_rep2.mgf
	Low	LVFQVEPNQEFQGLVcEGANVIPAKFLENSFR	IMGA	1	1	CID	C16(Carbamidomethyl)	10.8	8.05563	1	1	39	19	1	3679.8	-16.7958	6/354	pps_Medicago_trypsin_rep2.mgf
IMGA	23.2	2	2	194	21.4423	9.68604	51.19	Medtr4g141110.2 Mitochondrial substrate carrier chr04_pseudomolecule_IMGAG_V3 34757164-34763311 E EGN_Mt090430 20090702
	Confidence Icon	Sequence	Protein Accessions	# Proteins	# Protein Groups	Activation Type	Modifications	IonScore	Exp Value	Δ Score	Rank	Identity High	Homology Threshold	Charge	m/z [Da]	ΔM [ppm]	Ions Matched	Spectrum File
	High	MQTGQFTSASNAVR	IMGA	2	1	CID		40.92	0.00725354	0.658537	1	39	29	1	1497.68	-22.0483	8/146	pps_Medicago_trypsin_rep2.mgf
	Medium	NLNDPENAIIGAFAGALTGAITTPLDVIKTR	IMGA	2	1	CID		33.27	0.0462029	1	1	39	17	1	3166.74	10.4457	8/353	pps_Medicago_trypsin_rep2.mgf
IMGA	15.95	3	3	163	17.9905	10.1694	51.0591	Medtr5g007350.1 hypothetical protein chr05_pseudomolecule_IMGAG_V3 1069470-1073135 F EGN_Mt090430 20090702
	Confidence Icon	Sequence	Protein Accessions	# Proteins	# Protein Groups	Activation Type	Modifications	IonScore	Exp Value	Δ Score	Rank	Identity High	Homology Threshold	Charge	m/z [Da]	ΔM [ppm]	Ions Matched	Spectrum File
	High	RPPYYYDEGLER	IMGA	1	1	CID		44.14	0.00286796	0.545455	1	38		1	1557.69	-30.6681	8/119	pps_Medicago_trypsin_rep2.mgf
	Medium	SLLNEDEYGFRR	IMGA	1	1	CID		35.68	0.024917	0.166667	1	39		1	1498.7	-17.3092	8/121	pps_Medicago_trypsin_rep2.mgf
	Medium	ARRPPYYYDEGLER	IMGA	1	1	CID		34.16	0.038294	0.558824	1	39	30	1	1784.82	-26.2834	7/137	pps_Medicago_trypsin_rep2.mgf
IMGA	3.14	1	1	542	61.0606	8.00146	48.81	Medtr4g076120.1 Rieske [2Fe-2S] region chr04_pseudomolecule_IMGAG_V3 15030565-15035262 F EGN_Mt090430 20090702
	Confidence Icon	Sequence	Protein Accessions	# Proteins	# Protein Groups	Activation Type	Modifications	IonScore	Exp Value	Δ Score	Rank	Identity High	Homology Threshold	Charge	m/z [Da]	ΔM [ppm]	Ions Matched	Spectrum File
	High	GGcTVIPQASPEGPEAR	IMGA	1	1	CID	C3(Carbamidomethyl)	48.81	0.00131457	1	1	39	19	1	1725.8	-10.2302	9/170	pps_Medicago_trypsin_rep2.mgf
IMGA	19.19	2	2	172	18.4795	8.89502	48.17	Medtr3g144130.1 Photosystem I reaction centre subunit N chr03_pseudomolecule_IMGAG_V3 37305367-37306544 E EGN_Mt090430 20090702
	Confidence Icon	Sequence	Protein Accessions	# Proteins	# Protein Groups	Activation Type	Modifications	IonScore	Exp Value	Δ Score	Rank	Identity High	Homology Threshold	Charge	m/z [Da]	ΔM [ppm]	Ions Matched	Spectrum File
	High	LATSGANFAR	IMGA	1	1	CID		43.75	0.00446577	0.613636	1	40	32	1	1007.5	-30.3935	6/86	pps_Medicago_trypsin_rep2.mgf
	Low	AYTVQFGTcKFPENFTGcQDLAK	IMGA	1	1	CID	C9(Carbamidomethyl), C18(Carbamidomethyl)	28.92	0.134516	1	1	40	17	1	2682.23	-2.12111	10/249	pps_Medicago_trypsin_rep2.mgf
IMGA	4.22	1	1	166	17.5901	8.71924	46.88	Medtr5g024620.1 hypothetical protein chr05_pseudomolecule_IMGAG_V3 9783058-9778296 E EGN_Mt090430 20090702
	Confidence Icon	Sequence	Protein Accessions	# Proteins	# Protein Groups	Activation Type	Modifications	IonScore	Exp Value	Δ Score	Rank	Identity High	Homology Threshold	Charge	m/z [Da]	ΔM [ppm]	Ions Matched	Spectrum File
	High	FIYDEEK	IMGA	1	1	CID		46.88	0.000845079	0.425532	1	36		1	943.413	-29.861	5/53	pps_Medicago_trypsin_rep2.mgf
IMGA	28.41	2	2	88	9.2759	10.1694	46.35	Medtr2g076850.2 Photosystem II protein PsbR chr02_pseudomolecule_IMGAG_V3 17498876-17500310 E EGN_Mt090430 20090702
	Confidence Icon	Sequence	Protein Accessions	# Proteins	# Protein Groups	Activation Type	Modifications	IonScore	Exp Value	Δ Score	Rank	Identity High	Homology Threshold	Charge	m/z [Da]	ΔM [ppm]	Ions Matched	Spectrum File
	High	IKTDTPYGTGGGMALPDGKDASGRK	IMGA	3	1	CID		46.05	0.0027389	1	1	40	23	1	2493.2	-17.3878	8/279	pps_Medicago_trypsin_rep2.mgf
	Low	TDTPYGTGGGMALPDGKDASGRK	IMGA	3	1	CID		21.3	0.815071	1	1	40	19	1	2252.04	-8.4862	7/229	pps_Medicago_trypsin_rep2.mgf
IMGA	16.85	1	1	89	9.8772	9.70068	44.41	Medtr3g009740.1 Photosystem antenna protein-like chr03_pseudomolecule_IMGAG_V3 1550170-1550459 E EGN_Mt090430 20090702
	Confidence Icon	Sequence	Protein Accessions	# Proteins	# Protein Groups	Activation Type	Modifications	IonScore	Exp Value	Δ Score	Rank	Identity High	Homology Threshold	Charge	m/z [Da]	ΔM [ppm]	Ions Matched	Spectrum File
	High	DQETTGFAWWAGNAR	IMGA	1	1	CID		44.41	0.00296134	0.636364	1	39	31	1	1709.75	-12.0753	16/156	pps_Medicago_trypsin_rep2.mgf
IMGA	6.39	3	3	626	69.5574	7.97217	43.99	Medtr1g013990.1 Tyrosine protein kinase chr01_pseudomolecule_IMGAG_V3 2799539-2796693 F EGN_Mt090430 20090702
	Confidence Icon	Sequence	Protein Accessions	# Proteins	# Protein Groups	Activation Type	Modifications	IonScore	Exp Value	Δ Score	Rank	Identity High	Homology Threshold	Charge	m/z [Da]	ΔM [ppm]	Ions Matched	Spectrum File
	Medium	LGSPNYMAPEQWKPEVR	IMGA	1	1	CID		38.12	0.0164422	0.736842	1	40	25	1	2001.93	-25.9643	11/178	pps_Medicago_trypsin_rep2.mgf
	Medium	SLNELANDGGGWR	IMGA	1	1	CID		33.87	0.0356878	0.5	1	39	31	1	1388.63	-14.8284	10/135	pps_Medicago_trypsin_rep2.mgf
	Low	TADYGFVLVR	IMGA	1	1	CID		20	0.82		2	39		1	1140.58	-23.875	6/83	pps_Medicago_trypsin_rep2.mgf
IMGA	6.37	2	2	361	40.2777	8.20654	42.6	Medtr5g022240.1 Oxidoreductase FAD/NAD(P)-binding chr05_pseudomolecule_IMGAG_V3 8651184-8654622 E EGN_Mt090430 20090702
	Confidence Icon	Sequence	Protein Accessions	# Proteins	# Protein Groups	Activation Type	Modifications	IonScore	Exp Value	Δ Score	Rank	Identity High	Homology Threshold	Charge	m/z [Da]	ΔM [ppm]	Ions Matched	Spectrum File
	High	KAEQWNVEVY	IMGA	1	1	CID		42.6	0.00422872	0.697674	1	38	28	1	1265.56	-45.7674	8/98	pps_Medicago_trypsin_rep2.mgf
	Low	APENFRLDFAVSR	IMGA	1	1	CID		13.21	5.11911		3	40	29	1	1521.75	-20.6547	10/133	pps_Medicago_trypsin_rep2.mgf
IMGA	6.59	1	1	182	19.18	7.50342	41.15	Medtr2g038650.1 Mitochondrial import inner membrane translocase, subunit Tim17/22 chr02_pseudomolecule_IMGAG_V3 10837140-10834864 F EGN_Mt090430 20090702
	Confidence Icon	Sequence	Protein Accessions	# Proteins	# Protein Groups	Activation Type	Modifications	IonScore	Exp Value	Δ Score	Rank	Identity High	Homology Threshold	Charge	m/z [Da]	ΔM [ppm]	Ions Matched	Spectrum File
	High	GLFDLGHPLLNR	IMGA	1	1	CID		41.15	0.00787313	1	1	40	25	1	1351.73	-10.4024	12/98	pps_Medicago_trypsin_rep2.mgf
IMGA	13.33	2	2	105	11.2006	9.29053	38.98	Medtr3g029880.1 Twin-arginine translocation pathway signal chr03_pseudomolecule_IMGAG_V3 7916571-7915962 F EGN_Mt090430 20090702
	Confidence Icon	Sequence	Protein Accessions	# Proteins	# Protein Groups	Activation Type	Modifications	IonScore	Exp Value	Δ Score	Rank	Identity High	Homology Threshold	Charge	m/z [Da]	ΔM [ppm]	Ions Matched	Spectrum File
	Medium	KKYGPVcVTNPTAR	IMGA	1	1	CID	C7(Carbamidomethyl)	38.98	0.0144686	0.717949	1	40	26	1	1590.79	-30.3215	8/138	pps_Medicago_trypsin_rep2.mgf
	Low	YGPVcVTNPTAR	IMGA	1	1	CID	C5(Carbamidomethyl)	22	0.628434	1	1	39	23	1	1334.62	-25.6218	5/104	pps_Medicago_trypsin_rep2.mgf
IMGA	31.33	2	2	83	9.45387	7.23975	38.37	Medtr5g068130.1 Photosystem II protein cytochrome b559; chr05_pseudomolecule_IMGAG_V3 24322618-24323064 E EGN_Mt090430 20090702
	Confidence Icon	Sequence	Protein Accessions	# Proteins	# Protein Groups	Activation Type	Modifications	IonScore	Exp Value	Δ Score	Rank	Identity High	Homology Threshold	Charge	m/z [Da]	ΔM [ppm]	Ions Matched	Spectrum File
	High	QGIPLITGR	IMGA	2	1	CID		38.37	0.00895107	0.710526	1	37	26	1	954.547	-27.648	11/82	pps_Medicago_trypsin_rep2.mgf
	Low	SGSTGERSFADIITSIR	IMGA	2	1	CID		16.73	2.17526		2	40	30	1	1796.83	-44.8102	7/178	pps_Medicago_trypsin_rep2.mgf
IMGA	2.08	4	2	1301	146.814	6.53662	37.24	Medtr3g041090.1 NB-ARC chr03_pseudomolecule_IMGAG_V3 11373263-11366238 E EGN_Mt090430 20090702
	Confidence Icon	Sequence	Protein Accessions	# Proteins	# Protein Groups	Activation Type	Modifications	IonScore	Exp Value	Δ Score	Rank	Identity High	Homology Threshold	Charge	m/z [Da]	ΔM [ppm]	Ions Matched	Spectrum File
	High	CLRTFLPCcSWR	IMGA	2	1	CID	C9(Carbamidomethyl)	37.24	0.00977036		2	37		1	1541.64	-52.3958	7/120	pps_Medicago_trypsin_rep2.mgf
	Low	CLRTFLPcCSWR	IMGA	2	1	CID	C8(Carbamidomethyl)	23.05	0.256395		3	37		1	1541.64	-52.3958	6/120	pps_Medicago_trypsin_rep2.mgf
	Low	cLRTFLPCCSWR	IMGA	2	1	CID	C1(Carbamidomethyl)	13.93	2.09368		5	37		1	1541.64	-52.3958	9/120	pps_Medicago_trypsin_rep2.mgf
	Low	TPSSSVVNESFMVGR	IMGA	1	1	CID		11.19	7.94161		8	40	29	1	1596.86	58.453	5/149	pps_Medicago_trypsin_rep2.mgf
IMGA	1.31	1	1	534	61.6187	8.08936	36.17	Medtr5g016500.1 Plant protein of unknown function chr05_pseudomolecule_IMGAG_V3 5818006-5816121 E EGN_Mt090430 20090702
	Confidence Icon	Sequence	Protein Accessions	# Proteins	# Protein Groups	Activation Type	Modifications	IonScore	Exp Value	Δ Score	Rank	Identity High	Homology Threshold	Charge	m/z [Da]	ΔM [ppm]	Ions Matched	Spectrum File
	Medium	FWDIKFK	IMGA	1	1	CID		36.17	0.0158213		2	38		1	983.47	-66.0837	6/56	pps_Medicago_trypsin_rep2.mgf
IMGA	1.16	1	1	777	86.767	8.42627	36.12	hypothetical protein AC225517.6 140935-137262 E EGN_Mt090430 20090702 - [AC225517_33.1]
	Confidence Icon	Sequence	Protein Accessions	# Proteins	# Protein Groups	Activation Type	Modifications	IonScore	Exp Value	Δ Score	Rank	Identity High	Homology Threshold	Charge	m/z [Da]	ΔM [ppm]	Ions Matched	Spectrum File
	Medium	DPISDIIVR	IMGA	1	1	CID		36.12	0.0139886		2	37		1	1027.63	52.3618	11/76	pps_Medicago_trypsin_rep2.mgf
IMGA	7.87	1	1	216	24.0656	8.88037	35.06	Medtr1g121560.1 hypothetical protein chr01_pseudomolecule_IMGAG_V3 26532566-26529068 F EGN_Mt090430 20090702
	Confidence Icon	Sequence	Protein Accessions	# Proteins	# Protein Groups	Activation Type	Modifications	IonScore	Exp Value	Δ Score	Rank	Identity High	Homology Threshold	Charge	m/z [Da]	ΔM [ppm]	Ions Matched	Spectrum File
	Medium	AFLSEASTDTTLSAELR	IMGA	1	1	CID		35.06	0.0330914		2	40		1	1811.94	23.1071	6/152	pps_Medicago_trypsin_rep2.mgf
IMGA	15.65	2	2	147	15.5533	9.80322	33.98	Medtr2g122810.1 Photosystem I reaction centre subunit VI chr02_pseudomolecule_IMGAG_V3 29611226-29613123 E EGN_Mt090430 20090702
	Confidence Icon	Sequence	Protein Accessions	# Proteins	# Protein Groups	Activation Type	Modifications	IonScore	Exp Value	Δ Score	Rank	Identity High	Homology Threshold	Charge	m/z [Da]	ΔM [ppm]	Ions Matched	Spectrum File
	Medium	GPQLPPKLGPR	IMGA	1	1	CID		33.98	0.0461336	0.617647	1	40	27	1	1159.66	-28.2593	7/108	pps_Medicago_trypsin_rep2.mgf
	Low	FFETFAAPFTKR	IMGA	1	1	CID		18.07	1.81922	0.277778	1	40	27	1	1461.74	-11.754	5/106	pps_Medicago_trypsin_rep2.mgf
IMGA	8.27	1	1	278	30.8399	8.22119	33.45	Medtr7g103920.1 Nitrate reductase NADH dependant chr07_pseudomolecule_IMGAG_V3 23427281-23432322 E EGN_Mt090430 20090702
	Confidence Icon	Sequence	Protein Accessions	# Proteins	# Protein Groups	Activation Type	Modifications	IonScore	Exp Value	Δ Score	Rank	Identity High	Homology Threshold	Charge	m/z [Da]	ΔM [ppm]	Ions Matched	Spectrum File
	Medium	FTFSLPTPTSVLGLPIGQHIScR	IMGA	1	1	CID	C22(Carbamidomethyl)	33.45	0.0517149	1	1	40	21	1	2528.32	-6.68243	8/226	pps_Medicago_trypsin_rep2.mgf
IMGA	2.41	1	1	456	51.4824	9.42236	31.15	Medtr5g078150.1 Protein kinase chr05_pseudomolecule_IMGAG_V3 28935311-28931880 F EGN_Mt090430 20090702
	Confidence Icon	Sequence	Protein Accessions	# Proteins	# Protein Groups	Activation Type	Modifications	IonScore	Exp Value	Δ Score	Rank	Identity High	Homology Threshold	Charge	m/z [Da]	ΔM [ppm]	Ions Matched	Spectrum File
	Medium	NGEAVFAMDPR	IMGA	1	1	CID		31.15	0.0532933	0.548387	1	38	29	1	1206.52	-29.7229	9/114	pps_Medicago_trypsin_rep2.mgf
IMGA	7.96	2	2	289	31.4087	7.32764	30.88	Medtr1g099000.1 Protein of unknown function DUF477 chr01_pseudomolecule_IMGAG_V3 20120573-20118211 F EGN_Mt090430 20090702
	Confidence Icon	Sequence	Protein Accessions	# Proteins	# Protein Groups	Activation Type	Modifications	IonScore	Exp Value	Δ Score	Rank	Identity High	Homology Threshold	Charge	m/z [Da]	ΔM [ppm]	Ions Matched	Spectrum File
	Medium	ADAFEFADQILER	IMGA	1	1	CID		30.88	0.0789635	0.580645	1	39	27	1	1524.72	-7.20216	9/125	pps_Medicago_trypsin_rep2.mgf
	Low	NFHINFITLR	IMGA	1	1	CID		12.19	6.38978		7	40	27	1	1274.72	15.0141	5/92	pps_Medicago_trypsin_rep2.mgf
IMGA	6.98	1	1	172	18.1811	8.17725	30.64	Medtr4g100810.1 Peptidyl-prolyl cis-trans isomerase, cyclophilin type chr04_pseudomolecule_IMGAG_V3 21661849-21662767 F EGN_Mt090430 20090702
	Confidence Icon	Sequence	Protein Accessions	# Proteins	# Protein Groups	Activation Type	Modifications	IonScore	Exp Value	Δ Score	Rank	Identity High	Homology Threshold	Charge	m/z [Da]	ΔM [ppm]	Ions Matched	Spectrum File
	Medium	IIFELFADVTPR	IMGA	1	1	CID		30.64	0.0925113	1	1	40	24	1	1420.77	-11.2272	5/102	pps_Medicago_trypsin_rep2.mgf
IMGA	4.49	1	1	267	31.2015	9.72998	28.5	Medtr5g007990.1 Protein of unknown function DUF313 chr05_pseudomolecule_IMGAG_V3 1406571-1407374 H EGN_Mt090430 20090702
	Confidence Icon	Sequence	Protein Accessions	# Proteins	# Protein Groups	Activation Type	Modifications	IonScore	Exp Value	Δ Score	Rank	Identity High	Homology Threshold	Charge	m/z [Da]	ΔM [ppm]	Ions Matched	Spectrum File
	Medium	SSDEGSmADKAK	IMGA	1	1	CID	M7(Oxidation)	28.5	0.0601741	0.535714	1	36	28	1	1241.51	-18.5229	6/111	pps_Medicago_trypsin_rep2.mgf
IMGA	4.12	1	1	388	41.5084	7.29834	27.03	Medtr4g104500.1 chloroplast lumenal protein, related chr04_pseudomolecule_IMGAG_V3 22852043-22846517 E EGN_Mt090430 20090702
	Confidence Icon	Sequence	Protein Accessions	# Proteins	# Protein Groups	Activation Type	Modifications	IonScore	Exp Value	Δ Score	Rank	Identity High	Homology Threshold	Charge	m/z [Da]	ΔM [ppm]	Ions Matched	Spectrum File
	Low	SGGLNEALLLLAQAGR	IMGA	1	1	CID		27.03	0.201422	0.555556	1	40	27	1	1582.87	-13.47	10/162	pps_Medicago_trypsin_rep2.mgf
IMGA	11.86	1	1	118	13.0709	9.53955	25.84	Medtr5g106160.1 hypothetical protein chr05_pseudomolecule_IMGAG_V3 42683314-42682495 E EGN_Mt090430 20090702
	Confidence Icon	Sequence	Protein Accessions	# Proteins	# Protein Groups	Activation Type	Modifications	IonScore	Exp Value	Δ Score	Rank	Identity High	Homology Threshold	Charge	m/z [Da]	ΔM [ppm]	Ions Matched	Spectrum File
	Low	EQEPEQYWQSAGER	IMGA	1	1	CID		25.84	0.158324	1	1	37	20	1	1736.73	-13.722	8/153	pps_Medicago_trypsin_rep2.mgf
IMGA	23.61	1	1	72	7.79507	5.10986	25.01	Medtr2g080780.1 Photosystem II phosphoprotein PsbH chr02_pseudomolecule_IMGAG_V3 18728460-18727868 F EGN_Mt090430 20090702
	Confidence Icon	Sequence	Protein Accessions	# Proteins	# Protein Groups	Activation Type	Modifications	IonScore	Exp Value	Δ Score	Rank	Identity High	Homology Threshold	Charge	m/z [Da]	ΔM [ppm]	Ions Matched	Spectrum File
	Low	RTVVGDLLKPLNSEYGK	IMGA	1	1	CID		25.01	0.341056	1	1	40	23	1	1889.02	-13.4838	6/187	pps_Medicago_trypsin_rep2.mgf
IMGA	3.4	1	1	294	33.1263	6.16357	0	Medtr7g105930.1 Protein of unknown function DUF1723 chr07_pseudomolecule_IMGAG_V3 24375289-24376935 H EGN_Mt090430 20090702
	Confidence Icon	Sequence	Protein Accessions	# Proteins	# Protein Groups	Activation Type	Modifications	IonScore	Exp Value	Δ Score	Rank	Identity High	Homology Threshold	Charge	m/z [Da]	ΔM [ppm]	Ions Matched	Spectrum File
	Low	mLSHGNKMPK	IMGA	1	1	CID	M1(Oxidation)	25.92	0.276711		2	40		1	1158.65	60.3831	7/87	pps_Medicago_trypsin_rep2.mgf
IMGA	1.76	1	1	454	50.7566	9.86182	0	Medtr4g073220.1 RNA polymerase Rpb2, domain 3 chr04_pseudomolecule_IMGAG_V3 14404770-14409253 H EGN_Mt090430 20090702
	Confidence Icon	Sequence	Protein Accessions	# Proteins	# Protein Groups	Activation Type	Modifications	IonScore	Exp Value	Δ Score	Rank	Identity High	Homology Threshold	Charge	m/z [Da]	ΔM [ppm]	Ions Matched	Spectrum File
	Medium	KSVLQIVR	IMGA	1	1	CID		28.52	0.11171		2	39		1	942.531	-83.5	5/76	pps_Medicago_trypsin_rep2.mgf
IMGA	2.72	1	1	257	29.6569	7.34229	0	Medtr3g025500.1 Zinc finger, RING-type chr03_pseudomolecule_IMGAG_V3 6609079-6606066 H EGN_Mt090430 20090702
	Confidence Icon	Sequence	Protein Accessions	# Proteins	# Protein Groups	Activation Type	Modifications	IonScore	Exp Value	Δ Score	Rank	Identity High	Homology Threshold	Charge	m/z [Da]	ΔM [ppm]	Ions Matched	Spectrum File
	Low	LFMYIEK	IMGA	1	1	CID		22.16	0.250552		3	36		1	943.413	-88.1812	9/49	pps_Medicago_trypsin_rep2.mgf
IMGA	12.5	2	1	56	6.76206	4.32275	0	Medtr2g087940.1 hypothetical protein chr02_pseudomolecule_IMGAG_V3 19759090-19758568 H EGN_Mt090430 20090702
	Confidence Icon	Sequence	Protein Accessions	# Proteins	# Protein Groups	Activation Type	Modifications	IonScore	Exp Value	Δ Score	Rank	Identity High	Homology Threshold	Charge	m/z [Da]	ΔM [ppm]	Ions Matched	Spectrum File
	Medium	MEmEMEK	IMGA	1	1	CID	M3(Oxidation)	26.56	0.0909698		2	36		1	943.413	58.9071	5/57	pps_Medicago_trypsin_rep2.mgf
	Low	mEMEMEK	IMGA	1	1	CID	M1(Oxidation)	15.8	1.08367		9	36		1	943.413	58.9071	7/57	pps_Medicago_trypsin_rep2.mgf
IMGA	1.21	2	2	1979	225.424	5.17334	0	Medtr4g128830.1 Kinesin, motor region; Kinesin-related chr04_pseudomolecule_IMGAG_V3 30448208-30458129 H EGN_Mt090430 20090702
	Confidence Icon	Sequence	Protein Accessions	# Proteins	# Protein Groups	Activation Type	Modifications	IonScore	Exp Value	Δ Score	Rank	Identity High	Homology Threshold	Charge	m/z [Da]	ΔM [ppm]	Ions Matched	Spectrum File
	Low	IDQNPEVTR	IMGA	2	1	CID		25.15	0.175811		2	37		1	1071.49	-46.1611	4/89	pps_Medicago_trypsin_rep2.mgf
	Low	QLESLNITLAGGLRR	IMGA	2	1	CID		21.31	0.694489		3	39		1	1640.92	-11.8295	6/157	pps_Medicago_trypsin_rep2.mgf
IMGA	8.53	1	1	129	13.919	8.77783	0	Medtr2g025740.1 hypothetical protein chr02_pseudomolecule_IMGAG_V3 6896720-6896331 I EGN_Mt090430 20090702
	Confidence Icon	Sequence	Protein Accessions	# Proteins	# Protein Groups	Activation Type	Modifications	IonScore	Exp Value	Δ Score	Rank	Identity High	Homology Threshold	Charge	m/z [Da]	ΔM [ppm]	Ions Matched	Spectrum File
	Low	LGVLSMALLEL	IMGA	1	1	CID		21.76	0.721152		4	40		1	1158.65	-29.7696	6/103	pps_Medicago_trypsin_rep2.mgf
IMGA	2.3	1	1	391	42.9831	6.69775	0	Medtr7g097310.1 Chalcone and stilbene synthases, C-terminal chr07_pseudomolecule_IMGAG_V3 22016749-22014592 E EGN_Mt090430 20090702
	Confidence Icon	Sequence	Protein Accessions	# Proteins	# Protein Groups	Activation Type	Modifications	IonScore	Exp Value	Δ Score	Rank	Identity High	Homology Threshold	Charge	m/z [Da]	ΔM [ppm]	Ions Matched	Spectrum File
	Medium	RmcEKSmIK	IMGA	1	1	CID	M2(Oxidation), C3(Carbamidomethyl), M7(Oxidation)	29.3	0.114905		2	39		1	1214.62	41.4243	5/87	pps_Medicago_trypsin_rep2.mgf
IMGA	3.79	2	2	819	94.148	6.49365	0	Medtr3g040170.1 Lipocalin chr03_pseudomolecule_IMGAG_V3 10920444-10938042 H EGN_Mt090430 20090702
	Confidence Icon	Sequence	Protein Accessions	# Proteins	# Protein Groups	Activation Type	Modifications	IonScore	Exp Value	Δ Score	Rank	Identity High	Homology Threshold	Charge	m/z [Da]	ΔM [ppm]	Ions Matched	Spectrum File
	Low	DRDFLVNNLR	IMGA	2	1	CID		22.9	0.574918		3	40		1	1261.71	36.4743	10/99	pps_Medicago_trypsin_rep2.mgf
	Low	ESTRCLAELDNIKGKWLPTLR	IMGA	1	1	CID		10.62	9.59293	1	1	40	20	1	2443.31	-2.37845	5/232	pps_Medicago_trypsin_rep2.mgf
IMGA	6.16	2	2	276	31.3429	9.49561	0	Medtr5g007180.1 Lipid-binding START chr05_pseudomolecule_IMGAG_V3 1003003-1005138 E EGN_Mt090430 20090702
	Confidence Icon	Sequence	Protein Accessions	# Proteins	# Protein Groups	Activation Type	Modifications	IonScore	Exp Value	Δ Score	Rank	Identity High	Homology Threshold	Charge	m/z [Da]	ΔM [ppm]	Ions Matched	Spectrum File
	Low	TDASLSRCALMASKTTR	IMGA	1	1	CID		22.57	0.587104		6	40		1	1811.94	18.6422	9/179	pps_Medicago_trypsin_rep2.mgf
	Low	CALMASKTTR	IMGA	1	1	CID		12.7	4.6131		7	39		1	1081.52	-29.7927	3/85	pps_Medicago_trypsin_rep2.mgf
IMGA	1.63	1	1	980	109.824	6.97607	0	Medtr3g138120.1 AAA ATPase, central region; Clp, N terminal chr03_pseudomolecule_IMGAG_V3 35226016-35237513 E EGN_Mt090430 20090702
	Confidence Icon	Sequence	Protein Accessions	# Proteins	# Protein Groups	Activation Type	Modifications	IonScore	Exp Value	Δ Score	Rank	Identity High	Homology Threshold	Charge	m/z [Da]	ΔM [ppm]	Ions Matched	Spectrum File
	Low	VIQQLVENEIAMGVLR	IMGA	1	1	CID		22.35	0.617612		7	40		1	1811.94	-33.5448	6/157	pps_Medicago_trypsin_rep2.mgf
IMGA	2.75	1	1	581	64.2119	7.69385	0	Medtr7g026590.1 Heat shock protein Hsp70 chr07_pseudomolecule_IMGAG_V3 6859818-6857814 E EGN_Mt090430 20090702
	Confidence Icon	Sequence	Protein Accessions	# Proteins	# Protein Groups	Activation Type	Modifications	IonScore	Exp Value	Δ Score	Rank	Identity High	Homology Threshold	Charge	m/z [Da]	ΔM [ppm]	Ions Matched	Spectrum File
	Medium	ITSLITKCEYLLDGDK	IMGA	1	1	CID		31.45	0.0759828		3	40		1	1811.94	-1.04931	7/165	pps_Medicago_trypsin_rep2.mgf
IMGA	1.01	1	1	1577	179.837	6.34131	0	ATP-binding region, ATPase-like AC233682.2 53559-59969 H EGN_Mt090430 20090702 - [AC233682_17.1]
	Confidence Icon	Sequence	Protein Accessions	# Proteins	# Protein Groups	Activation Type	Modifications	IonScore	Exp Value	Δ Score	Rank	Identity High	Homology Threshold	Charge	m/z [Da]	ΔM [ppm]	Ions Matched	Spectrum File
	Low	CIKFMDDPSEVLSSLK	IMGA	1	1	CID		20.07	1.04404		10	40		1	1811.94	28.8192	5/164	pps_Medicago_trypsin_rep2.mgf
IMGA	14.55	1	1	110	12.2734	6.52197	0	Medtr5g096240.1 Leucine-rich repeat chr05_pseudomolecule_IMGAG_V3 38241658-38242077 H EGN_Mt090430 20090702
	Confidence Icon	Sequence	Protein Accessions	# Proteins	# Protein Groups	Activation Type	Modifications	IonScore	Exp Value	Δ Score	Rank	Identity High	Homology Threshold	Charge	m/z [Da]	ΔM [ppm]	Ions Matched	Spectrum File
	Low	LSGcDLSDLYILSLSR	IMGA	1	1	CID	C4(Carbamidomethyl)	23.96	0.4263		4	40		1	1811.94	12.8341	5/147	pps_Medicago_trypsin_rep2.mgf
IMGA	1.19	1	1	1424	160.995	6.7124	0	Medtr1g013150.1 Glycoside hydrolase, family 10; AAA ATPase; chr01_pseudomolecule_IMGAG_V3 2285429-2276990 E EGN_Mt090430 20090702
	Confidence Icon	Sequence	Protein Accessions	# Proteins	# Protein Groups	Activation Type	Modifications	IonScore	Exp Value	Δ Score	Rank	Identity High	Homology Threshold	Charge	m/z [Da]	ΔM [ppm]	Ions Matched	Spectrum File
	Low	QSLVVLcINQMASALFR	IMGA	1	1	CID	C7(Carbamidomethyl)	22.36	0.675139		2	40		1	1950	-15.3566	11/186	pps_Medicago_trypsin_rep2.mgf
IMGA	7.2	2	2	500	57.156	8.30908	0	Medtr7g103830.1 Cyclin-like F-box, putative chr07_pseudomolecule_IMGAG_V3 23393406-23395573 E EGN_Mt090430 20090702
	Confidence Icon	Sequence	Protein Accessions	# Proteins	# Protein Groups	Activation Type	Modifications	IonScore	Exp Value	Δ Score	Rank	Identity High	Homology Threshold	Charge	m/z [Da]	ΔM [ppm]	Ions Matched	Spectrum File
	Low	TSALSKQWIHEWGLR	IMGA	5	1	CID		23.5	0.473931		5	40		1	1811.94	-6.12673	4/154	pps_Medicago_trypsin_rep2.mgf
	Low	LKIIIPSLLHLKIVNVGCYYR	IMGA	1	1	CID		18.31	1.49563		2	40		1	2455.38	-33.4536	10/212	pps_Medicago_trypsin_rep2.mgf
IMGA	20	2	1	130	14.3223	9.23193	0	Medtr8g093140.1 Virulence factor, pectin lyase fold chr08_pseudomolecule_IMGAG_V3 20365165-20366778 H EGN_Mt090430 20090702
	Confidence Icon	Sequence	Protein Accessions	# Proteins	# Protein Groups	Activation Type	Modifications	IonScore	Exp Value	Δ Score	Rank	Identity High	Homology Threshold	Charge	m/z [Da]	ΔM [ppm]	Ions Matched	Spectrum File
	Low	QVLISCVLILGFASPcLcGRWINVAK	IMGA	1	1	CID	C16(Carbamidomethyl), C18(Carbamidomethyl)	24.07	0.396051		2	40		1	2917.32	-83.172	6/280	pps_Medicago_trypsin_rep2.mgf
	Low	QVLIScVLILGFASPCLcGRWINVAK	IMGA	1	1	CID	C6(Carbamidomethyl), C18(Carbamidomethyl)	16.05	2.51045		3	40		1	2917.32	-83.172	5/280	pps_Medicago_trypsin_rep2.mgf
IMGA	1.2	2	1	1167	134.857	8.70459	0	Medtr8g024970.1 NB-ARC chr08_pseudomolecule_IMGAG_V3 4821476-4824979 E EGN_Mt090430 20090702
	Confidence Icon	Sequence	Protein Accessions	# Proteins	# Protein Groups	Activation Type	Modifications	IonScore	Exp Value	Δ Score	Rank	Identity High	Homology Threshold	Charge	m/z [Da]	ΔM [ppm]	Ions Matched	Spectrum File
	Low	YIHmSMEKSRSKSR	IMGA	1	1	CID	M4(Oxidation)	20.39	0.94108		2	40		1	1755.87	3.44201	6/133	pps_Medicago_trypsin_rep2.mgf
	Low	YIHMSmEKSRSKSR	IMGA	1	1	CID	M6(Oxidation)	11.64	7.0571		8	40		1	1755.87	3.44201	5/133	pps_Medicago_trypsin_rep2.mgf
IMGA	0.47	1	1	1696	190.093	7.44482	0	Medtr2g007360.1 C-5 cytosine-specific DNA methylase; Vacuolar protein sorting-associated protein chr02_pseudomolecule_IMGAG_V3 1080868-1092491 E EGN_Mt090430 20090702
	Confidence Icon	Sequence	Protein Accessions	# Proteins	# Protein Groups	Activation Type	Modifications	IonScore	Exp Value	Δ Score	Rank	Identity High	Homology Threshold	Charge	m/z [Da]	ΔM [ppm]	Ions Matched	Spectrum File
	Low	SSKTKHVR	IMGA	1	1	CID		26.27	0.18754		3	39		1	942.531	-18.1971	4/76	pps_Medicago_trypsin_rep2.mgf
IMGA	6.63	2	2	573	64.1521	8.42627	0	Medtr5g033580.1 WWE chr05_pseudomolecule_IMGAG_V3 13703314-13709968 E EGN_Mt090430 20090702
	Confidence Icon	Sequence	Protein Accessions	# Proteins	# Protein Groups	Activation Type	Modifications	IonScore	Exp Value	Δ Score	Rank	Identity High	Homology Threshold	Charge	m/z [Da]	ΔM [ppm]	Ions Matched	Spectrum File
	Low	MTRDDFAK	IMGA	1	1	CID		22.16	0.398328		5	38		1	983.47	8.56021	6/75	pps_Medicago_trypsin_rep2.mgf
	Low	KHASRHATCPNGALRPVLPQWASLVSPRNK	IMGA	1	1	CID		11.89	6.9762		2	40	32	1	3291.65	-37.4162	6/338	pps_Medicago_trypsin_rep2.mgf
IMGA	3.31	2	2	453	49.5072	9.11475	0	Medtr2g006710.1 Dihydrolipoamide acetyltransferase, long form chr02_pseudomolecule_IMGAG_V3 784152-792373 F EGN_Mt090430 20090702
	Confidence Icon	Sequence	Protein Accessions	# Proteins	# Protein Groups	Activation Type	Modifications	IonScore	Exp Value	Δ Score	Rank	Identity High	Homology Threshold	Charge	m/z [Da]	ΔM [ppm]	Ions Matched	Spectrum File
	Low	mNFADIEK	IMGA	3	1	CID	M1(Oxidation)	23.84	0.270546		4	38		1	983.47	19.984	5/73	pps_Medicago_trypsin_rep2.mgf
	Low	VPmTRLR	IMGA	2	1	CID	M3(Oxidation)	10.29	7.84338		7	39	24	1	888.431	-87.3971	5/55	pps_Medicago_trypsin_rep2.mgf
IMGA	2.93	1	1	307	34.3878	8.33838	0	Medtr3g113600.1 Protein of unknown function DUF588 chr03_pseudomolecule_IMGAG_V3 28566458-28568967 E EGN_Mt090430 20090702
	Confidence Icon	Sequence	Protein Accessions	# Proteins	# Protein Groups	Activation Type	Modifications	IonScore	Exp Value	Δ Score	Rank	Identity High	Homology Threshold	Charge	m/z [Da]	ΔM [ppm]	Ions Matched	Spectrum File
	Low	MATNNSAmK	IMGA	1	1	CID	M8(Oxidation)	26.11	0.160414		3	38		1	983.47	42.1301	7/83	pps_Medicago_trypsin_rep2.mgf
IMGA	1.52	1	1	528	59.3106	9.65674	0	Medtr8g109310.1 SWIB/MDM2 chr08_pseudomolecule_IMGAG_V3 24484377-24480608 E EGN_Mt090430 20090702
	Confidence Icon	Sequence	Protein Accessions	# Proteins	# Protein Groups	Activation Type	Modifications	IonScore	Exp Value	Δ Score	Rank	Identity High	Homology Threshold	Charge	m/z [Da]	ΔM [ppm]	Ions Matched	Spectrum File
	Low	VFGEEKmK	IMGA	1	1	CID	M7(Oxidation)	20.43	0.593255		8	38		1	983.47	-17.0176	5/65	pps_Medicago_trypsin_rep2.mgf
IMGA	9.71	1	1	103	12.3562	8.27979	0	Medtr3g109640.1 Cytochrome P450 chr03_pseudomolecule_IMGAG_V3 27512204-27511835 H EGN_Mt090430 20090702
	Confidence Icon	Sequence	Protein Accessions	# Proteins	# Protein Groups	Activation Type	Modifications	IonScore	Exp Value	Δ Score	Rank	Identity High	Homology Threshold	Charge	m/z [Da]	ΔM [ppm]	Ions Matched	Spectrum File
	Low	LYPLVHGmGR	IMGA	1	1	CID	M8(Oxidation)	23.13	0.526049		3	40		1	1158.65	31.9015	4/83	pps_Medicago_trypsin_rep2.mgf
IMGA	2.54	2	2	630	68.7223	8.35303	0	Medtr5g035640.1 BURP chr05_pseudomolecule_IMGAG_V3 14744852-14747662 E EGN_Mt090430 20090702
	Confidence Icon	Sequence	Protein Accessions	# Proteins	# Protein Groups	Activation Type	Modifications	IonScore	Exp Value	Δ Score	Rank	Identity High	Homology Threshold	Charge	m/z [Da]	ΔM [ppm]	Ions Matched	Spectrum File
	Low	EGTVMPmPDIR	IMGA	1	1	CID	M7(Oxidation)	20.83	0.925989		4	40		1	1261.71	94.5026	11/98	pps_Medicago_trypsin_rep2.mgf
	Low	EKMLKEGTVmPmPDIR	IMGA	1	1	CID	M10(Oxidation), M12(Oxidation)	10.66	9.85718		7	40	29	1	1906.96	10.052	4/176	pps_Medicago_trypsin_rep2.mgf
IMGA	2.56	1	1	429	47.9476	5.10986	0	Medtr7g134220.1 Snf7 chr07_pseudomolecule_IMGAG_V3 31634844-31630396 H EGN_Mt090430 20090702
	Confidence Icon	Sequence	Protein Accessions	# Proteins	# Protein Groups	Activation Type	Modifications	IonScore	Exp Value	Δ Score	Rank	Identity High	Homology Threshold	Charge	m/z [Da]	ΔM [ppm]	Ions Matched	Spectrum File
	Low	ISVEDVDICLR	IMGA	1	1	CID		23.68	0.480403		2	40		1	1261.71	51.6045	9/94	pps_Medicago_trypsin_rep2.mgf
IMGA	7.27	1	1	165	18.794	11.1509	0	Medtr3g021810.1 Protein IQ-DOMAIN 1, putative chr03_pseudomolecule_IMGAG_V3 5511277-5509999 E EGN_Mt090430 20090702
	Confidence Icon	Sequence	Protein Accessions	# Proteins	# Protein Groups	Activation Type	Modifications	IonScore	Exp Value	Δ Score	Rank	Identity High	Homology Threshold	Charge	m/z [Da]	ΔM [ppm]	Ions Matched	Spectrum File
	Low	LKALVKGQSVQR	IMGA	2	1	CID		20.7	0.694954		3	39		1	1326.77	-35.8024	9/111	pps_Medicago_trypsin_rep2.mgf
IMGA	6.52	1	1	184	21.7424	8.82178	0	Medtr5g014910.1 RNA-directed DNA polymerase (reverse transcriptase), related chr05_pseudomolecule_IMGAG_V3 4871101-4870503 H EGN_Mt090430 20090702
	Confidence Icon	Sequence	Protein Accessions	# Proteins	# Protein Groups	Activation Type	Modifications	IonScore	Exp Value	Δ Score	Rank	Identity High	Homology Threshold	Charge	m/z [Da]	ΔM [ppm]	Ions Matched	Spectrum File
	Low	VVALSWKVLLNR	IMGA	1	1	CID		21.5	0.475032		2	38		1	1397.84	-17.2418	8/105	pps_Medicago_trypsin_rep2.mgf
IMGA	2.22	1	1	540	59.7747	9.90576	0	Medtr3g013020.1 Nucleotide-binding, alpha-beta plait chr03_pseudomolecule_IMGAG_V3 2336307-2328232 E EGN_Mt090430 20090702
	Confidence Icon	Sequence	Protein Accessions	# Proteins	# Protein Groups	Activation Type	Modifications	IonScore	Exp Value	Δ Score	Rank	Identity High	Homology Threshold	Charge	m/z [Da]	ΔM [ppm]	Ions Matched	Spectrum File
	Low	LIRSILLNNESR	IMGA	1	1	CID		21.42	0.55994		2	38		1	1427.85	9.0687	4/121	pps_Medicago_trypsin_rep2.mgf
IMGA	1.05	1	1	1236	137.83	6.771	0	Medtr4g049790.1 Arabidopsis thaliana 130.7kDa hypothetical protein chr04_pseudomolecule_IMGAG_V3 11532862-11527424 E EGN_Mt090430 20090702
	Confidence Icon	Sequence	Protein Accessions	# Proteins	# Protein Groups	Activation Type	Modifications	IonScore	Exp Value	Δ Score	Rank	Identity High	Homology Threshold	Charge	m/z [Da]	ΔM [ppm]	Ions Matched	Spectrum File
	Low	KNVCLNGDDTRCK	IMGA	1	1	CID		20.24	0.989291		2	40		1	1465.73	31.0166	5/127	pps_Medicago_trypsin_rep2.mgf
IMGA	10.87	1	1	138	15.7169	4.729	0	Medtr2g041920.1 hypothetical protein chr02_pseudomolecule_IMGAG_V3 11649845-11650810 E EGN_Mt090430 20090702
	Confidence Icon	Sequence	Protein Accessions	# Proteins	# Protein Groups	Activation Type	Modifications	IonScore	Exp Value	Δ Score	Rank	Identity High	Homology Threshold	Charge	m/z [Da]	ΔM [ppm]	Ions Matched	Spectrum File
	Low	SSLERGSKVEDIAER	IMGA	1	1	CID		21.31	0.796925		2	40		1	1675.9	21.8144	5/159	pps_Medicago_trypsin_rep2.mgf
IMGA	43.14	1	1	51	5.72085	8.55811	0	Medtr6g092810.1 hypothetical protein chr06_pseudomolecule_IMGAG_V3 19647679-19653747 E EGN_Mt090430 20090702
	Confidence Icon	Sequence	Protein Accessions	# Proteins	# Protein Groups	Activation Type	Modifications	IonScore	Exp Value	Δ Score	Rank	Identity High	Homology Threshold	Charge	m/z [Da]	ΔM [ppm]	Ions Matched	Spectrum File
	Low	ICIVQLSATVHSKTTSDPAESK	IMGA	1	1	CID		20.29	1.06917		2	40		1	2315.22	10.8278	9/231	pps_Medicago_trypsin_rep2.mgf
IMGA	2.7	1	1	259	30.3672	8.45557	0	Medtr5g088580.1 Exostosin-like chr05_pseudomolecule_IMGAG_V3 34348748-34347721 E EGN_Mt090430 20090702
	Confidence Icon	Sequence	Protein Accessions	# Proteins	# Protein Groups	Activation Type	Modifications	IonScore	Exp Value	Δ Score	Rank	Identity High	Homology Threshold	Charge	m/z [Da]	ΔM [ppm]	Ions Matched	Spectrum File
	Low	ERKGNmR	IMGA	1	1	CID	M6(Oxidation)	27.8	0.153512	0.285714	1	39		1	906.421	-40.54	5/64	pps_Medicago_trypsin_rep2.mgf
IMGA	12.5	1	1	64	7.32361	8.54346	0	Medtr5g019260.1 hypothetical protein chr05_pseudomolecule_IMGAG_V3 7156157-7156351 L EGN_Mt090430 20090702
	Confidence Icon	Sequence	Protein Accessions	# Proteins	# Protein Groups	Activation Type	Modifications	IonScore	Exp Value	Δ Score	Rank	Identity High	Homology Threshold	Charge	m/z [Da]	ΔM [ppm]	Ions Matched	Spectrum File
	Low	DGINANFR	IMGA	1	1	CID		20.38	0.847504		2	39		1	906.421	-24.4161	4/71	pps_Medicago_trypsin_rep2.mgf
IMGA	1.67	1	1	420	47.3888	9.43701	0	Medtr2g008270.1 hypothetical protein chr02_pseudomolecule_IMGAG_V3 1489763-1491126 E EGN_Mt090430 20090702
	Confidence Icon	Sequence	Protein Accessions	# Proteins	# Protein Groups	Activation Type	Modifications	IonScore	Exp Value	Δ Score	Rank	Identity High	Homology Threshold	Charge	m/z [Da]	ΔM [ppm]	Ions Matched	Spectrum File
	Medium	SDRYFLK	IMGA	1	1	CID		25.77	0.124744	0.269231	1	36		1	928.418	-75.9478	4/63	pps_Medicago_trypsin_rep2.mgf
IMGA	1.71	1	1	468	52.3796	7.53271	0	Medtr4g089750.1 Fgenesh protein 89, putative chr04_pseudomolecule_IMGAG_V3 18770355-18775738 F EGN_Mt090430 20090702
	Confidence Icon	Sequence	Protein Accessions	# Proteins	# Protein Groups	Activation Type	Modifications	IonScore	Exp Value	Δ Score	Rank	Identity High	Homology Threshold	Charge	m/z [Da]	ΔM [ppm]	Ions Matched	Spectrum File
	Low	GTRLSRPR	IMGA	1	1	CID		23.93	0.321436		4	39		1	942.531	-30.133	9/75	pps_Medicago_trypsin_rep2.mgf
IMGA	3.2	1	1	250	27.8733	9.18799	0	Medtr4g137160.1 Protein kinase chr04_pseudomolecule_IMGAG_V3 33709455-33707249 E EGN_Mt090430 20090702
	Confidence Icon	Sequence	Protein Accessions	# Proteins	# Protein Groups	Activation Type	Modifications	IonScore	Exp Value	Δ Score	Rank	Identity High	Homology Threshold	Charge	m/z [Da]	ΔM [ppm]	Ions Matched	Spectrum File
	Low	QASLDPRR	IMGA	1	1	CID		23.39	0.363994		5	39		1	942.531	20.3905	5/77	pps_Medicago_trypsin_rep2.mgf
IMGA	1.54	1	1	454	50.2298	7.41553	0	Medtr5g014960.1 Aminotransferase, class V; chr05_pseudomolecule_IMGAG_V3 4892335-4897752 E EGN_Mt090430 20090702
	Confidence Icon	Sequence	Protein Accessions	# Proteins	# Protein Groups	Activation Type	Modifications	IonScore	Exp Value	Δ Score	Rank	Identity High	Homology Threshold	Charge	m/z [Da]	ΔM [ppm]	Ions Matched	Spectrum File
	Low	EMEYDEK	IMGA	1	1	CID		21.26	0.308246		4	36		1	943.413	43.6911	5/59	pps_Medicago_trypsin_rep2.mgf
IMGA	8.24	1	1	85	9.87688	5.0083	0	Medtr3g100950.1 hypothetical protein chr03_pseudomolecule_IMGAG_V3 24375511-24376065 E EGN_Mt090430 20090702
	Confidence Icon	Sequence	Protein Accessions	# Proteins	# Protein Groups	Activation Type	Modifications	IonScore	Exp Value	Δ Score	Rank	Identity High	Homology Threshold	Charge	m/z [Da]	ΔM [ppm]	Ions Matched	Spectrum File
	Low	mVcLYNK	IMGA	1	1	CID	M1(Oxidation), C3(Carbamidomethyl)	21.09	0.320551		5	36		1	943.413	-26.521	5/58	pps_Medicago_trypsin_rep2.mgf
IMGA	4.81	1	1	187	20.9868	8.80713	0	Medtr7g040360.1 hypothetical protein chr07_pseudomolecule_IMGAG_V3 9772142-9770362 E EGN_Mt090430 20090702
	Confidence Icon	Sequence	Protein Accessions	# Proteins	# Protein Groups	Activation Type	Modifications	IonScore	Exp Value	Δ Score	Rank	Identity High	Homology Threshold	Charge	m/z [Da]	ΔM [ppm]	Ions Matched	Spectrum File
	Low	mMGLALGmK	IMGA	1	1	CID	M1(Oxidation), M8(Oxidation)	21.97	0.416142		6	38		1	983.47	-2.41115	5/74	pps_Medicago_trypsin_rep2.mgf
IMGA	3.42	1	1	234	26.3225	8.06006	0	Medtr5g100590.1 Harpin-induced 1 chr05_pseudomolecule_IMGAG_V3 40224367-40221403 E EGN_Mt090430 20090702
	Confidence Icon	Sequence	Protein Accessions	# Proteins	# Protein Groups	Activation Type	Modifications	IonScore	Exp Value	Δ Score	Rank	Identity High	Homology Threshold	Charge	m/z [Da]	ΔM [ppm]	Ions Matched	Spectrum File
	Low	LFTSIQFK	IMGA	1	1	CID		20.7	0.557495		7	38		1	983.47	-87.5586	8/66	pps_Medicago_trypsin_rep2.mgf
IMGA	3.77	2	2	769	85.3742	5.37646	0	Medtr8g147450.1 Octicosapeptide/Phox/Bem1p; Tetratricopeptide-like helical; chr08_pseudomolecule_IMGAG_V3 36310730-36307757 E EGN_Mt090430 20090702
	Confidence Icon	Sequence	Protein Accessions	# Proteins	# Protein Groups	Activation Type	Modifications	IonScore	Exp Value	Δ Score	Rank	Identity High	Homology Threshold	Charge	m/z [Da]	ΔM [ppm]	Ions Matched	Spectrum File
	Low	KNLDAATER	IMGA	1	1	CID		21.05	0.877501		2	40		1	1017.52	-10.0256	6/89	pps_Medicago_trypsin_rep2.mgf
	Low	LAQMPANcSFRVLRDVVSKR	IMGA	1	1	CID	C8(Carbamidomethyl)	11.26	8.48424		2	40	25	1	2347.23	-9.31963	5/206	pps_Medicago_trypsin_rep2.mgf
IMGA	0.8	1	1	1131	122.579	6.25244	0	Medtr5g021600.1 Protein kinase chr05_pseudomolecule_IMGAG_V3 8273167-8276840 E EGN_Mt090430 20090702
	Confidence Icon	Sequence	Protein Accessions	# Proteins	# Protein Groups	Activation Type	Modifications	IonScore	Exp Value	Δ Score	Rank	Identity High	Homology Threshold	Charge	m/z [Da]	ΔM [ppm]	Ions Matched	Spectrum File
	Low	LKEKVSGEK	IMGA	1	1	CID		20.85	0.918856		3	40		1	1017.52	-70.5059	10/89	pps_Medicago_trypsin_rep2.mgf
IMGA	1.99	1	1	453	50.5102	5.69385	0	Medtr7g112120.1 Zinc finger, RING-type chr07_pseudomolecule_IMGAG_V3 26492341-26494496 E EGN_Mt090430 20090702
	Confidence Icon	Sequence	Protein Accessions	# Proteins	# Protein Groups	Activation Type	Modifications	IonScore	Exp Value	Δ Score	Rank	Identity High	Homology Threshold	Charge	m/z [Da]	ΔM [ppm]	Ions Matched	Spectrum File
	Low	LGNRIDLAR	IMGA	1	1	CID		21.94	0.366248		3	37		1	1027.63	30.496	6/79	pps_Medicago_trypsin_rep2.mgf
IMGA	1.3	1	1	691	77.2426	6.50732	0	Medtr3g163110.1 Zinc finger, CCCH-type; Dihydrouridine synthase, DuS chr03_pseudomolecule_IMGAG_V3 42816690-42821550 E EGN_Mt090430 20090702
	Confidence Icon	Sequence	Protein Accessions	# Proteins	# Protein Groups	Activation Type	Modifications	IonScore	Exp Value	Δ Score	Rank	Identity High	Homology Threshold	Charge	m/z [Da]	ΔM [ppm]	Ions Matched	Spectrum File
	Low	MTFPKTDAK	IMGA	1	1	CID		20.25	0.751944		2	39		1	1038.48	-49.0153	4/84	pps_Medicago_trypsin_rep2.mgf
IMGA	2.54	1	1	393	46.2366	8.74854	0	Medtr5g078580.1 RNA-binding region RNP-1 (RNA recognition motif) chr05_pseudomolecule_IMGAG_V3 29128664-29124287 E EGN_Mt090430 20090702
	Confidence Icon	Sequence	Protein Accessions	# Proteins	# Protein Groups	Activation Type	Modifications	IonScore	Exp Value	Δ Score	Rank	Identity High	Homology Threshold	Charge	m/z [Da]	ΔM [ppm]	Ions Matched	Spectrum File
	Low	QDGDGNFVGR	IMGA	1	1	CID		21.64	0.608028	0.0909091	1	39		1	1064.49	10.4076	4/100	pps_Medicago_trypsin_rep2.mgf
IMGA	1.45	1	1	622	70.752	9.34912	0	Medtr5g006980.1 Inositol polyphosphate related phosphatase chr05_pseudomolecule_IMGAG_V3 909315-912464 E EGN_Mt090430 20090702
	Confidence Icon	Sequence	Protein Accessions	# Proteins	# Protein Groups	Activation Type	Modifications	IonScore	Exp Value	Δ Score	Rank	Identity High	Homology Threshold	Charge	m/z [Da]	ΔM [ppm]	Ions Matched	Spectrum File
	Low	KSDFDPSLR	IMGA	1	1	CID		20.49	0.792362		2	39		1	1064.49	-47.3949	4/92	pps_Medicago_trypsin_rep2.mgf
IMGA	0.76	1	1	1188	134.27	8.44092	0	Medtr3g138340.1 RNA polymerase Rpb2, domain 4; RNA polymerase Rpb2, domain 5; DNA-directed RNA polymerase, beta subunit chr03_pseudomolecule_IMGAG_V3 35357572-35364917 E EGN_Mt090430 20090702
	Confidence Icon	Sequence	Protein Accessions	# Proteins	# Protein Groups	Activation Type	Modifications	IonScore	Exp Value	Δ Score	Rank	Identity High	Homology Threshold	Charge	m/z [Da]	ΔM [ppm]	Ions Matched	Spectrum File
	Low	ASLQRGmFR	IMGA	1	1	CID	M7(Oxidation)	20.25	0.810948	0.05	1	39		1	1081.52	-37.0649	4/81	pps_Medicago_trypsin_rep2.mgf
IMGA	1.44	1	1	623	69.5774	7.38623	0	Medtr4g044980.1 Metallophosphoesterase; Purple acid phosphatase, N-terminal chr04_pseudomolecule_IMGAG_V3 10553752-10562412 E EGN_Mt090430 20090702
	Confidence Icon	Sequence	Protein Accessions	# Proteins	# Protein Groups	Activation Type	Modifications	IonScore	Exp Value	Δ Score	Rank	Identity High	Homology Threshold	Charge	m/z [Da]	ΔM [ppm]	Ions Matched	Spectrum File
	Low	RISEFGYLR	IMGA	1	1	CID		22.76	0.434324	0.130435	1	39		1	1140.58	-33.7209	6/87	pps_Medicago_trypsin_rep2.mgf
IMGA	4.67	1	1	214	24.3567	5.84619	0	Glucose-6-phosphate dehydrogenase AC235094.1 27378-26030 E EGN_Mt090430 20090702 - [AC235094_5.1]
	Confidence Icon	Sequence	Protein Accessions	# Proteins	# Protein Groups	Activation Type	Modifications	IonScore	Exp Value	Δ Score	Rank	Identity High	Homology Threshold	Charge	m/z [Da]	ΔM [ppm]	Ions Matched	Spectrum File
	Low	DDPDEAILVR	IMGA	1	1	CID		20.05	0.790842		2	39		1	1142.67	92.0111	7/85	pps_Medicago_trypsin_rep2.mgf
IMGA	2.59	1	1	386	43.4388	9.20264	0	Medtr3g102880.1 Short-chain dehydrogenase/reductase SDR chr03_pseudomolecule_IMGAG_V3 25213371-25210619 E EGN_Mt090430 20090702
	Confidence Icon	Sequence	Protein Accessions	# Proteins	# Protein Groups	Activation Type	Modifications	IonScore	Exp Value	Δ Score	Rank	Identity High	Homology Threshold	Charge	m/z [Da]	ΔM [ppm]	Ions Matched	Spectrum File
	Low	AVLPSmIKKR	IMGA	1	1	CID	M6(Oxidation)	20.1	1.05688		5	40		1	1158.65	-49.1586	7/81	pps_Medicago_trypsin_rep2.mgf
IMGA	8.49	1	1	106	12.4652	9.12939	0	Medtr2g056350.1 hypothetical protein chr02_pseudomolecule_IMGAG_V3 15416360-15416680 H EGN_Mt090430 20090702
	Confidence Icon	Sequence	Protein Accessions	# Proteins	# Protein Groups	Activation Type	Modifications	IonScore	Exp Value	Δ Score	Rank	Identity High	Homology Threshold	Charge	m/z [Da]	ΔM [ppm]	Ions Matched	Spectrum File
	Low	ESGWMWRKR	IMGA	1	1	CID		21.24	0.82453		2	40		1	1235.63	12.2276	4/77	pps_Medicago_trypsin_rep2.mgf
IMGA	2.4	1	1	459	51.6069	7.98682	0	Medtr7g140420.1 Transferase chr07_pseudomolecule_IMGAG_V3 33813762-33805028 E EGN_Mt090430 20090702
	Confidence Icon	Sequence	Protein Accessions	# Proteins	# Protein Groups	Activation Type	Modifications	IonScore	Exp Value	Δ Score	Rank	Identity High	Homology Threshold	Charge	m/z [Da]	ΔM [ppm]	Ions Matched	Spectrum File
	Low	ALQLEADKEVR	IMGA	1	1	CID		26.01	0.261638		2	40		1	1271.64	-46.288	7/106	pps_Medicago_trypsin_rep2.mgf
IMGA	6.09	1	1	197	22.4765	5.68115	0	Medtr7g062370.1 TIR; AAA ATPase, putative chr07_pseudomolecule_IMGAG_V3 12770754-12769712 E EGN_Mt090430 20090702
	Confidence Icon	Sequence	Protein Accessions	# Proteins	# Protein Groups	Activation Type	Modifications	IonScore	Exp Value	Δ Score	Rank	Identity High	Homology Threshold	Charge	m/z [Da]	ΔM [ppm]	Ions Matched	Spectrum File
	Low	IVSNTEPGDIVK	IMGA	1	1	CID		24.89	0.338611		3	40		1	1271.64	-37.449	6/119	pps_Medicago_trypsin_rep2.mgf
IMGA	3.79	1	1	290	33.4747	7.25439	0	Medtr3g143400.1 Cyclin-like F-box; F-box protein interaction domain chr03_pseudomolecule_IMGAG_V3 36968415-36964793 E EGN_Mt090430 20090702
	Confidence Icon	Sequence	Protein Accessions	# Proteins	# Protein Groups	Activation Type	Modifications	IonScore	Exp Value	Δ Score	Rank	Identity High	Homology Threshold	Charge	m/z [Da]	ΔM [ppm]	Ions Matched	Spectrum File
	Low	SSVLWNPSIIR	IMGA	1	1	CID		23.48	0.46849		4	40		1	1271.64	-58.2726	5/107	pps_Medicago_trypsin_rep2.mgf
IMGA	19.35	1	1	62	6.81746	6.37939	0	Medtr8g024250.1 hypothetical protein chr08_pseudomolecule_IMGAG_V3 4537950-4538366 H EGN_Mt090430 20090702
	Confidence Icon	Sequence	Protein Accessions	# Proteins	# Protein Groups	Activation Type	Modifications	IonScore	Exp Value	Δ Score	Rank	Identity High	Homology Threshold	Charge	m/z [Da]	ΔM [ppm]	Ions Matched	Spectrum File
	Low	GVLTAIVQLCVR	IMGA	1	1	CID		23.4	0.4772		5	40		1	1271.64	-89.5472	6/104	pps_Medicago_trypsin_rep2.mgf
IMGA	1.8	1	1	611	69.4872	9.56885	0	Medtr3g026590.1 hypothetical protein chr03_pseudomolecule_IMGAG_V3 7185408-7192762 H EGN_Mt090430 20090702
	Confidence Icon	Sequence	Protein Accessions	# Proteins	# Protein Groups	Activation Type	Modifications	IonScore	Exp Value	Δ Score	Rank	Identity High	Homology Threshold	Charge	m/z [Da]	ΔM [ppm]	Ions Matched	Spectrum File
	Low	TDVNLKELLVK	IMGA	1	1	CID		21.77	0.694545		6	40		1	1271.64	-94.6745	6/110	pps_Medicago_trypsin_rep2.mgf
IMGA	4.35	1	1	253	29.2286	7.6499	0	Medtr5g107090.1 hypothetical protein chr05_pseudomolecule_IMGAG_V3 43207540-43203980 E EGN_Mt090430 20090702
	Confidence Icon	Sequence	Protein Accessions	# Proteins	# Protein Groups	Activation Type	Modifications	IonScore	Exp Value	Δ Score	Rank	Identity High	Homology Threshold	Charge	m/z [Da]	ΔM [ppm]	Ions Matched	Spectrum File
	Low	RLKLQmPPISK	IMGA	1	1	CID	M6(Oxidation)	20.38	0.748094		4	39		1	1326.77	-13.9562	7/101	pps_Medicago_trypsin_rep2.mgf
IMGA	2.72	1	1	514	55.2083	9.01221	0	Medtr3g159730.1 General substrate transporter; Sugar transporter superfamily chr03_pseudomolecule_IMGAG_V3 41892479-41890037 E EGN_Mt090430 20090702
	Confidence Icon	Sequence	Protein Accessions	# Proteins	# Protein Groups	Activation Type	Modifications	IonScore	Exp Value	Δ Score	Rank	Identity High	Homology Threshold	Charge	m/z [Da]	ΔM [ppm]	Ions Matched	Spectrum File
	Low	LRAQGASAGVVVNR	IMGA	1	1	CID		21.13	0.517276		3	38		1	1397.84	29.652	8/135	pps_Medicago_trypsin_rep2.mgf
IMGA	24.14	1	1	58	6.45132	8.73389	0	hypothetical protein AC235756.1 99587-100759 E EGN_Mt090430 20090702 - [AC235756_15.1]
	Confidence Icon	Sequence	Protein Accessions	# Proteins	# Protein Groups	Activation Type	Modifications	IonScore	Exp Value	Δ Score	Rank	Identity High	Homology Threshold	Charge	m/z [Da]	ΔM [ppm]	Ions Matched	Spectrum File
	Low	VAGALESASPEPNR	IMGA	1	1	CID		20.41	0.610552		4	38		1	1397.84	97.7858	11/119	pps_Medicago_trypsin_rep2.mgf
IMGA	5.58	1	1	269	29.189	8.99756	0	Medtr5g097510.1 Photosystem II oxygen evolving complex protein PsbP chr05_pseudomolecule_IMGAG_V3 38860857-38867111 E EGN_Mt090430 20090702
	Confidence Icon	Sequence	Protein Accessions	# Proteins	# Protein Groups	Activation Type	Modifications	IonScore	Exp Value	Δ Score	Rank	Identity High	Homology Threshold	Charge	m/z [Da]	ΔM [ppm]	Ions Matched	Spectrum File
	Low	LALTVLIGGAVVGSK	IMGA	1	1	CID		20.31	0.624773		5	38		1	1397.84	-24.3313	6/133	pps_Medicago_trypsin_rep2.mgf
IMGA	2.37	1	1	507	57.4267	8.70459	0	Medtr7g029720.1 HesB/YadR/YfhF chr07_pseudomolecule_IMGAG_V3 7608585-7598200 E EGN_Mt090430 20090702
	Confidence Icon	Sequence	Protein Accessions	# Proteins	# Protein Groups	Activation Type	Modifications	IonScore	Exp Value	Δ Score	Rank	Identity High	Homology Threshold	Charge	m/z [Da]	ΔM [ppm]	Ions Matched	Spectrum File
	Low	INKRGWALVVPR	IMGA	1	1	CID		21.37	0.757177		2	40		1	1408.77	-57.0293	6/121	pps_Medicago_trypsin_rep2.mgf
IMGA	1.38	1	1	1014	112.678	9.20264	0	Medtr7g108520.1 Calponin-like actin-binding; Kinesin, motor region chr07_pseudomolecule_IMGAG_V3 25580494-25573775 H EGN_Mt090430 20090702
	Confidence Icon	Sequence	Protein Accessions	# Proteins	# Protein Groups	Activation Type	Modifications	IonScore	Exp Value	Δ Score	Rank	Identity High	Homology Threshold	Charge	m/z [Da]	ΔM [ppm]	Ions Matched	Spectrum File
	Low	QSLTGIPSGPNNSR	IMGA	1	1	CID		22.54	0.432655	0.0869565	1	38		1	1427.85	85.5195	7/153	pps_Medicago_trypsin_rep2.mgf
IMGA	8.61	1	1	151	16.681	10.4624	0	Medtr3g080700.1 Protein of unknown function DUF565 chr03_pseudomolecule_IMGAG_V3 19103770-19101343 E EGN_Mt090430 20090702
	Confidence Icon	Sequence	Protein Accessions	# Proteins	# Protein Groups	Activation Type	Modifications	IonScore	Exp Value	Δ Score	Rank	Identity High	Homology Threshold	Charge	m/z [Da]	ΔM [ppm]	Ions Matched	Spectrum File
	Low	LRIQAVQENGGSR	IMGA	1	1	CID		20.4	0.708176		3	38		1	1427.85	52.1616	5/127	pps_Medicago_trypsin_rep2.mgf
IMGA	3.62	1	1	359	39.4905	6.85889	0	Medtr8g087000.1 Ankyrin chr08_pseudomolecule_IMGAG_V3 17986561-17988055 H EGN_Mt090430 20090702
	Confidence Icon	Sequence	Protein Accessions	# Proteins	# Protein Groups	Activation Type	Modifications	IonScore	Exp Value	Δ Score	Rank	Identity High	Homology Threshold	Charge	m/z [Da]	ΔM [ppm]	Ions Matched	Spectrum File
	Low	ITTIGAVTIYINR	IMGA	1	1	CID		20.36	1.02538		2	40		1	1434.76	-47.981	6/115	pps_Medicago_trypsin_rep2.mgf
IMGA	1.24	1	1	1048	113.649	6.354	0	Medtr2g129810.1 Protein kinase chr02_pseudomolecule_IMGAG_V3 31489392-31494316 E EGN_Mt090430 20090702
	Confidence Icon	Sequence	Protein Accessions	# Proteins	# Protein Groups	Activation Type	Modifications	IonScore	Exp Value	Δ Score	Rank	Identity High	Homology Threshold	Charge	m/z [Da]	ΔM [ppm]	Ions Matched	Spectrum File
	Low	IPKGFELISSLDK	IMGA	1	1	CID		27.2	0.223225	0.185185	1	40		1	1446.76	-44.7424	6/129	pps_Medicago_trypsin_rep2.mgf
IMGA	1.36	1	1	883	100.803	7.66455	0	Medtr1g096550.1 Zinc finger, CCHC-type; Putative 5-3 exonuclease chr01_pseudomolecule_IMGAG_V3 19776783-19768494 E EGN_Mt090430 20090702
	Confidence Icon	Sequence	Protein Accessions	# Proteins	# Protein Groups	Activation Type	Modifications	IonScore	Exp Value	Δ Score	Rank	Identity High	Homology Threshold	Charge	m/z [Da]	ΔM [ppm]	Ions Matched	Spectrum File
	Low	VQQVAENNEEMR	IMGA	1	1	CID		22.09	0.724006		2	40		1	1446.76	63.1473	4/118	pps_Medicago_trypsin_rep2.mgf
IMGA	2.15	1	1	559	64.0419	4.85596	0	aminoacyl-tRNA synthetase, putative AC233677.2 135287-140524 E EGN_Mt090430 20090702 - [AC233677_23.1]
	Confidence Icon	Sequence	Protein Accessions	# Proteins	# Protein Groups	Activation Type	Modifications	IonScore	Exp Value	Δ Score	Rank	Identity High	Homology Threshold	Charge	m/z [Da]	ΔM [ppm]	Ions Matched	Spectrum File
	Medium	RKQTSPEPmPRR	IMGA	1	1	CID	M9(Oxidation)	29.6	0.10104		2	39		1	1498.7	-58.8418	7/121	pps_Medicago_trypsin_rep2.mgf
IMGA	16.88	1	1	77	9.00832	8.77783	0	Medtr7g064750.1 hypothetical protein chr07_pseudomolecule_IMGAG_V3 13133668-13133993 E EGN_Mt090430 20090702
	Confidence Icon	Sequence	Protein Accessions	# Proteins	# Protein Groups	Activation Type	Modifications	IonScore	Exp Value	Δ Score	Rank	Identity High	Homology Threshold	Charge	m/z [Da]	ΔM [ppm]	Ions Matched	Spectrum File
	Low	RISScTSNSVRSR	IMGA	1	1	CID	C5(Carbamidomethyl)	20.51	0.920323		2	40		1	1509.79	21.3902	4/139	pps_Medicago_trypsin_rep2.mgf
IMGA	1.66	1	1	783	86.8872	7.54736	0	Medtr8g144980.1 Pentatricopeptide repeat chr08_pseudomolecule_IMGAG_V3 35151695-35154046 H EGN_Mt090430 20090702
	Confidence Icon	Sequence	Protein Accessions	# Proteins	# Protein Groups	Activation Type	Modifications	IonScore	Exp Value	Δ Score	Rank	Identity High	Homology Threshold	Charge	m/z [Da]	ΔM [ppm]	Ions Matched	Spectrum File
	Low	ITERVIVVRDANR	IMGA	1	1	CID		22.36	0.633324		2	40		1	1540.79	-68.5812	13/133	pps_Medicago_trypsin_rep2.mgf
IMGA	3.54	1	1	395	43.3689	7.94287	0	Medtr5g037700.1 Dehydrogenase, E1 component chr05_pseudomolecule_IMGAG_V3 15869362-15862955 F EGN_Mt090430 20090702
	Confidence Icon	Sequence	Protein Accessions	# Proteins	# Protein Groups	Activation Type	Modifications	IonScore	Exp Value	Δ Score	Rank	Identity High	Homology Threshold	Charge	m/z [Da]	ΔM [ppm]	Ions Matched	Spectrum File
	Low	GGTLLEVYSELmGR	IMGA	1	1	CID	M12(Oxidation)	20.63	0.943248		3	40		1	1540.79	12.0497	5/122	pps_Medicago_trypsin_rep2.mgf
IMGA	4.11	1	1	365	40.9393	9.33447	0	Medtr3g130390.1 Alpha/beta hydrolase fold chr03_pseudomolecule_IMGAG_V3 33073789-33069788 E EGN_Mt090430 20090702
	Confidence Icon	Sequence	Protein Accessions	# Proteins	# Protein Groups	Activation Type	Modifications	IonScore	Exp Value	Δ Score	Rank	Identity High	Homology Threshold	Charge	m/z [Da]	ΔM [ppm]	Ions Matched	Spectrum File
	Low	RGIPVSRDPAALLAK	IMGA	1	1	CID		20.04	1.10181		2	40		1	1563.8	-84.8482	7/151	pps_Medicago_trypsin_rep2.mgf
IMGA	1	1	1	1406	158.731	6.85889	0	Medtr8g074680.1 TIR; NB-ARC chr08_pseudomolecule_IMGAG_V3 14915831-14922481 E EGN_Mt090430 20090702
	Confidence Icon	Sequence	Protein Accessions	# Proteins	# Protein Groups	Activation Type	Modifications	IonScore	Exp Value	Δ Score	Rank	Identity High	Homology Threshold	Charge	m/z [Da]	ΔM [ppm]	Ions Matched	Spectrum File
	Low	VGISTIKRIVRENR	IMGA	1	1	CID		26.85	0.193939		2	39		1	1640.92	-40.8497	7/136	pps_Medicago_trypsin_rep2.mgf
IMGA	3.96	1	1	404	46.4903	7.72314	0	Medtr6g035760.1 hypothetical protein chr06_pseudomolecule_IMGAG_V3 7693471-7697870 E EGN_Mt090430 20090702
	Confidence Icon	Sequence	Protein Accessions	# Proteins	# Protein Groups	Activation Type	Modifications	IonScore	Exp Value	Δ Score	Rank	Identity High	Homology Threshold	Charge	m/z [Da]	ΔM [ppm]	Ions Matched	Spectrum File
	Medium	LSAARIGDICIVQPIR	IMGA	1	1	CID		29.6	0.116336		2	40		1	1724.86	-69.6758	7/162	pps_Medicago_trypsin_rep2.mgf
IMGA	15.53	1	1	103	12.0056	4.58936	0	Medtr2g005930.1 Uncharacterized zinc finger protein At4g06634, putative chr02_pseudomolecule_IMGAG_V3 474660-475215 F EGN_Mt090430 20090702
	Confidence Icon	Sequence	Protein Accessions	# Proteins	# Protein Groups	Activation Type	Modifications	IonScore	Exp Value	Δ Score	Rank	Identity High	Homology Threshold	Charge	m/z [Da]	ΔM [ppm]	Ions Matched	Spectrum File
	Low	QAxAKLEMPPSKVAQR	IMGA	1	1	CID	X3(A)	21.14	0.816047		3	40		1	1724.86	-48.5843	12/163	pps_Medicago_trypsin_rep2.mgf
IMGA	8.17	1	1	208	23.6301	9.34912	0	Medtr1g019450.1 PHD finger protein At5g26210, putative chr01_pseudomolecule_IMGAG_V3 3937131-3940542 E EGN_Mt090430 20090702
	Confidence Icon	Sequence	Protein Accessions	# Proteins	# Protein Groups	Activation Type	Modifications	IonScore	Exp Value	Δ Score	Rank	Identity High	Homology Threshold	Charge	m/z [Da]	ΔM [ppm]	Ions Matched	Spectrum File
	Low	EKSVSNNSSTKSKSNSK	IMGA	1	1	CID		20.3	0.990183		8	40		1	1811.94	19.139	7/189	pps_Medicago_trypsin_rep2.mgf
IMGA	3.26	1	1	491	54.3179	7.31299	0	Medtr7g088440.1 Protein kinase chr07_pseudomolecule_IMGAG_V3 19180294-19175137 E EGN_Mt090430 20090702
	Confidence Icon	Sequence	Protein Accessions	# Proteins	# Protein Groups	Activation Type	Modifications	IonScore	Exp Value	Δ Score	Rank	Identity High	Homology Threshold	Charge	m/z [Da]	ΔM [ppm]	Ions Matched	Spectrum File
	Low	RALLIALRcVDPDATK	IMGA	1	1	CID	C9(Carbamidomethyl)	20.13	1.02971		9	40		1	1811.94	-39.7448	7/159	pps_Medicago_trypsin_rep2.mgf
IMGA	31.67	2	1	60	7.357	11.9272	0	hypothetical protein AC233572.2 105279-105097 L EGN_Mt090430 20090702 - [AC233572_24.1]
	Confidence Icon	Sequence	Protein Accessions	# Proteins	# Protein Groups	Activation Type	Modifications	IonScore	Exp Value	Δ Score	Rank	Identity High	Homology Threshold	Charge	m/z [Da]	ΔM [ppm]	Ions Matched	Spectrum File
	Low	LARACISSVIDVDSmLMWR	IMGA	1	1	CID	M15(Oxidation)	23.27	0.558579		2	40		1	2182.1	10.377	5/195	pps_Medicago_trypsin_rep2.mgf
	Low	LARACISSVIDVDSMLmWR	IMGA	1	1	CID	M17(Oxidation)	15.5	3.3426		5	40		1	2182.1	10.377	4/195	pps_Medicago_trypsin_rep2.mgf
