# Supplementary material for: Defining the Core Proteome of the Chloroplast Envelope Membranes
Source: Front Plant Sci. 2013 Feb 6;4:11. doi: 10.3389/fpls.2013.00011 (PMC3565376; doi:10.3389/fpls.2013.00011)
Supplement: Supplementary Tables S15–S57 — Raw data measured by nLC-MALDI MS/MS. Each excel sheet is grouped in two levels. The first level contains information for each identified accession ID. The first column gives the accession (UniProtKB, IMGAG, or EST-library by Franssen et al., 2012), the second column the coverage, the third column the number of peptide spectrum matches (#PSMs), the fourth column the number of peptides, the fifth column the number of amino acids (#AAs), the sixth column the molecular weight (MW in kDa), the seventh column the isoelectric point (pI), the eighth column the score, and the ninth column the description. The second level contains all peptide information for each accession ID. The second column gives the confidence icon (Low; Medium; High), the third column the peptide sequence, the fourth column the protein accessions, the fifth column the number of proteins, the sixth column the number of protein groups, the seventh column the activation type (Collision Induced Dissociation, CID), the eighth column the modifications, the ninth column the ion score, the 10th column the expectation value (exp. value), the 11th column the delta score (Δscore), the 12th column the rank, the 13th column the identity High, the 14th column the homology threshold, the 15th column the charge, the 16th column the mass to charge ratio in daltons (m/z), the 18th column the delta mass (ΔM, difference between the theoretical mass of the peptide and the experimental mass of the precursor ion), the 19th column the matched ions, and the 20th column the spectrum file. [file 38279_Schleiff_DataSheet10.ZIP › Table S32.xls]

## Sheet: Sheet1
Accession	Coverage	# PSMs	# Peptides	# AAs	MW [kDa]	calc. pI	Score	Description
B7FHI6	30.7	7	6	355	37.6123	4.729	327.004	Putative uncharacterized protein OS=Medicago truncatula PE=2 SV=1 - [B7FHI6_MEDTR]
	Confidence Icon	Sequence	Protein Accessions	# Proteins	# Protein Groups	Activation Type	Modifications	IonScore	Exp Value	Δ Score	Rank	Identity High	Homology Threshold	Charge	m/z [Da]	ΔM [ppm]	Ions Matched	Spectrum File
	High	SKIDLPENINIFGQNLSLGPLQQSLGPLENVVANISR	B7FHI6	1	1	CID		132.09	1.02096e-10	0.901515	1	47	34	1	3988.29	34.4531	20/429	pps_Medicago_trypsin_rep3.mgf
	High	TSSWLLTTYLDKDLR	B7FHI6	1	1	CID		129.49	2.71457e-10	0.689922	2	49		1	1811.97	8.30517	13/144	pps_Medicago_trypsin_rep3.mgf
	High	VISGQSPLKIPIPGER	B7FHI6	2	1	CID		98.8	2.25073e-07	0.636364	1	47		1	1691.01	17.2552	10/167	pps_Medicago_trypsin_rep3.mgf
	High	ALVDTVYGTELGFR	B7FHI6	1	1	CID		88.51	3.76562e-06	0.674157	1	49	47	1	1540.82	10.8668	11/120	pps_Medicago_trypsin_rep3.mgf
	High	ISRGDGGLFVLAR	Q94KU5;B7FHI6	6	2	CID		53.86	0.00920852	0.166667	1	48		1	1360.77	3.71752	8/130	pps_Medicago_trypsin_rep3.mgf
	Low	SEPVPEAKPSLSSK	B7FHI6	1	1	CID		27.05	4.95315	0.333333	1	49	32	1	1455.75	-12.5855	10/141	pps_Medicago_trypsin_rep3.mgf
	Low	ISRGDGGLFVLAR	Q94KU5;B7FHI6	6	2	CID		21.53	17.162		6	49	36	1	1360.73	-26.8023	10/130	pps_Medicago_trypsin_rep3.mgf
A1YV25	50.62	5	5	81	8.89313	6.91748	291.235	Photosystem I iron-sulfur center OS=Aegilops tauschii GN=psaC PE=3 SV=1 - [PSAC_AEGTA]
	Confidence Icon	Sequence	Protein Accessions	# Proteins	# Protein Groups	Activation Type	Modifications	IonScore	Exp Value	Δ Score	Rank	Identity High	Homology Threshold	Charge	m/z [Da]	ΔM [ppm]	Ions Matched	Spectrum File
	High	SHSVKIYDTcIGcTQcVR	A1YV25	35	1	CID	C10(Carbamidomethyl), C13(Carbamidomethyl), C16(Carbamidomethyl)	131.37	1.7991e-10	0.870229	1	49	38	1	2184.03	15.099	15/192	pps_Medicago_trypsin_rep3.mgf
	High	cESAcPTDFLSVR	A1YV25;B0YPS1	88	2	CID	C1(Carbamidomethyl), C5(Carbamidomethyl)	106.81	3.81139e-08	0.747664	1	47		1	1541.7	16.9558	10/116	pps_Medicago_trypsin_rep3.mgf
	High	IYDTcIGcTQcVR	A1YV25	100	1	CID	C5(Carbamidomethyl), C8(Carbamidomethyl), C11(Carbamidomethyl)	96.44	4.54018e-07	0.760417	1	48	41	1	1645.73	10.1821	11/118	pps_Medicago_trypsin_rep3.mgf
	High	RcESAcPTDFLSVR	A1YV25;B0YPS1	82	2	CID	C2(Carbamidomethyl), C6(Carbamidomethyl)	74.92	7.33776e-05	0.626667	1	48	44	1	1697.81	22.924	8/150	pps_Medicago_trypsin_rep3.mgf
	Low	VYLGPETTR	A1YV25	6	1	CID		45.4	0.0707727	0.533333	1	49	36	1	1035.54	-4.6925	7/69	pps_Medicago_trypsin_rep3.mgf
A3F6K2	22.56	10	9	266	28.3612	5.65576	285.89	Chloroplast chlorophyll a/b binding protein OS=Pisum sativum GN=cab8 PE=2 SV=2 - [A3F6K2_PEA]
	Confidence Icon	Sequence	Protein Accessions	# Proteins	# Protein Groups	Activation Type	Modifications	IonScore	Exp Value	Δ Score	Rank	Identity High	Homology Threshold	Charge	m/z [Da]	ΔM [ppm]	Ions Matched	Spectrum File
	High	WAMLGALGcVFPELLSR	A5BPB2;A3F6K2;O80388	34	3	CID	C9(Carbamidomethyl)	111.86	1.62298e-08	0.160714	2	49		1	1920.03	24.7078	14/135	pps_Medicago_trypsin_rep3.mgf
	High	KVASSGSPWYGPDRVK	A3F6K2	7	1	CID		108.46	3.39872e-08	0.62963	1	49		1	1733.93	20.3461	12/171	pps_Medicago_trypsin_rep3.mgf
	High	VASSGSPWYGPDR	A3F6K2	7	1	CID		82.76	1.12914e-05		2	48		1	1378.65	5.32313	9/115	pps_Medicago_trypsin_rep3.mgf
	High	KVASSGSPWYGPDR	A3F6K2	7	1	CID		78.48	3.4476e-05	0.602564	1	49		1	1506.75	8.16959	11/149	pps_Medicago_trypsin_rep3.mgf
	High	VASSGSPWYGPDRVK	A3F6K2	7	1	CID		77.06	4.80971e-05		2	49		1	1605.84	26.0603	14/137	pps_Medicago_trypsin_rep3.mgf
	High	NRELEVIHSR	A3F6K2;Q40934;Q9XF73;P12328	148	4	CID		52.55	0.0122291	0.433962	1	48	45	1	1252.67	-8.19226	12/103	pps_Medicago_trypsin_rep3.mgf
	Medium	SATTKKVASSGSPWYGPDR	A3F6K2	6	1	CID		47.13	0.0510189	0.489362	1	49	39	1	1995	3.75374	10/207	pps_Medicago_trypsin_rep3.mgf
	Low	FGEAVWFK	A5BPB2;A3F6K2;Q40934;C0L2S1;Q9XF73;O80388	296	6	CID		41.05	0.120871	0.243902	1	47		1	983.484	-14.755	12/61	pps_Medicago_trypsin_rep3.mgf
	Low	NGVKFGEAVWFK	A5BPB2;A3F6K2;Q40934;C0L2S1;Q9XF73;O80388	255	6	CID		31.41	1.57853	0	1	48	35	1	1381.71	-13.0789	10/115	pps_Medicago_trypsin_rep3.mgf
	Low	WAmLGALGcVFPELLSR	A5BPB2;A3F6K2;O80388	34	3	CID	M3(Oxidation), C9(Carbamidomethyl)	14.47	89.1038	0.0714286	1	49	26	1	1936.04	32.2047	5/135	pps_Medicago_trypsin_rep3.mgf
Q8M9R9	21.78	12	10	450	49.3496	6.66846	270.224	Thylakoid structural protein (Fragment) OS=Enkianthus chinensis GN=psbB PE=2 SV=1 - [Q8M9R9_ENKCH]
	Confidence Icon	Sequence	Protein Accessions	# Proteins	# Protein Groups	Activation Type	Modifications	IonScore	Exp Value	Δ Score	Rank	Identity High	Homology Threshold	Charge	m/z [Da]	ΔM [ppm]	Ions Matched	Spectrum File
	High	MPTFFETFPVVLVDGDGIVR	Q8M9R9;A9L9C2;A9XVM4;E2EKG6;E0WH68;E2EKH0;Q8MA49;A9XVP0;Q6EYH6;A6YAG7;A6YAD2;E2EKG9;A0ARB3;A6YAI2;Q8M943	478	15	CID		127.49	4.22388e-10	0	1	48		1	2239.21	27.2948	13/182	pps_Medicago_trypsin_rep3.mgf
	High	AGSMDNGDGIAVGWLGHPIFR	Q8M9R9;Q67I94;E0WH68;E2EKG7;A9XVP0;Q6EYH6;A6YAG7;E2EKG9;A0ARB7;Q8M943	311	10	CID		119.51	4.30066e-09		2	51		1	2170.07	8.35859	15/213	pps_Medicago_trypsin_rep3.mgf
	High	LAFYDYIGNNPAKGGLFR	Q8M9R9;A9L9C2;A9XVM4;E2EKG6;Q67I94;E0WH68;Q3ZPR4;B0LNG6;E2EKH0;E2EKG7;Q8MA49;B0LNR3;A6YAG7;Q3ZPS7;A6YAD2;A0ARB3;A6YAI2;A0ARB7;Q8M943;D8KWX3;D8KX21;A7M923;P37255	797	23	CID		73.33	0.000119116	0	1	49	31	1	2016.07	16.2673	13/167	pps_Medicago_trypsin_rep3.mgf
	High	AQLGEIFExDR	Q8M9R9	1	1	CID	X9(I)	67.7	0.000422871	0	1	49		1	1290.66	-4.11516	8/109	pps_Medicago_trypsin_rep3.mgf
	High	AQLGEIFExDR	Q8M9R9	1	1	CID	X9(L)	67.7	0.000422871		4	49		1	1290.66	-4.11516	8/109	pps_Medicago_trypsin_rep3.mgf
	High	RAQLGEIFExDR	Q8M9R9	1	1	CID	X10(I)	57.38	0.00468231	0	1	49		1	1446.76	-9.49109	15/121	pps_Medicago_trypsin_rep3.mgf
	High	RAQLGEIFExDR	Q8M9R9	1	1	CID	X10(L)	57.38	0.00468231		4	49		1	1446.76	-9.49109	15/121	pps_Medicago_trypsin_rep3.mgf
	Low	YQWDQGYFQQEIYRR	Q8M9R9;A9L9C2;A9XVM4;E2EKG6;Q67I94;E0WH68;Q3ZPR4;B0LNG6;E2EKH0;E2EKG7;Q8MA49;B0LNR3;A9XVP0;Q6EYH6;Q3ZPS7;A6YAD2;E2EKG9;A0ARB7;Q8M943;A7M923	601	20	CID		39.8	0.334296		3	50	36	1	2080.01	19.6676	8/156	pps_Medicago_trypsin_rep3.mgf
	Low	YQWDQGYFQQEIYR	Q8M9R9;A9L9C2;A9XVM4;E2EKG6;Q67I94;E0WH68;Q3ZPR4;B0LNG6;E2EKH0;E2EKG7;Q8MA49;B0LNR3;A9XVP0;Q6EYH6;Q3ZPS7;A6YAD2;E2EKG9;A0ARB7;Q8M943;A7M923	611	20	CID		30.74	1.98099		3	48	30	1	1923.91	21.3777	8/145	pps_Medicago_trypsin_rep3.mgf
	Low	RMPTFFETFPVVLVDGDGIVR	Q8M9R9;A9L9C2;A9XVM4;E2EKG6;E0WH68;E2EKH0;Q8MA49;A9XVP0;Q6EYH6;A6YAG7;A6YAD2;E2EKG9;A0ARB3;A6YAI2;Q8M943	478	15	CID		28.5	3.74676	0	1	49	34	1	2395.29	15.9151	8/230	pps_Medicago_trypsin_rep3.mgf
	Low	ADVPFRR	Q8M9R9;A9L9C2;A9XVM4;E2EKG6;Q67I94;E0WH68;Q3ZPR4;B0LNG6;E2EKH0;E2EKG7;Q8MA49;A9XVP0;B4Y1W7;Q6EYH6;A6YAG7;Q3ZPS7;A6YAD2;E2EKG9;A0ARB3;A6YAI2;A0ARB7;Q8M943;Q71KN1;D8KWX3;D8KX21;A7M923	814	26	CID		27.14	5.35184	0	1	49	39	1	860.454	-23.1288	4/55	pps_Medicago_trypsin_rep3.mgf
	Low	IPEKLAFYDYIGNNPAKGGLFR	Q8M9R9;A9L9C2;A9XVM4;Q67I94;E0WH68;Q3ZPR4;B0LNG6;E2EKH0;Q8MA49;B0LNR3;A6YAG7;Q3ZPS7;A6YAD2;A0ARB3;A6YAI2;A0ARB7;Q8M943;D8KWX3;D8KX21;A7M923;P37255	734	21	CID		24.65	8.93373	0	1	49	25	1	2483.32	6.01561	8/229	pps_Medicago_trypsin_rep3.mgf
E2EKG6	21.71	10	9	433	47.4017	6.27783	270.224	Thylakoid structural protein (Fragment) OS=Illicium sp. SM-2010 GN=psbB PE=2 SV=1 - [E2EKG6_9MAGN]
	Confidence Icon	Sequence	Protein Accessions	# Proteins	# Protein Groups	Activation Type	Modifications	IonScore	Exp Value	Δ Score	Rank	Identity High	Homology Threshold	Charge	m/z [Da]	ΔM [ppm]	Ions Matched	Spectrum File
	High	MPTFFETFPVVLVDGDGIVR	Q8M9R9;A9L9C2;A9XVM4;E2EKG6;E0WH68;E2EKH0;Q8MA49;A9XVP0;Q6EYH6;A6YAG7;A6YAD2;E2EKG9;A0ARB3;A6YAI2;Q8M943	478	15	CID		127.49	4.22388e-10	0	1	48		1	2239.21	27.2948	13/182	pps_Medicago_trypsin_rep3.mgf
	High	AGSMDNGDGIAVGWxGHPIFR	E2EKG6	1	1	CID	X15(L)	119.51	4.30066e-09		3	51		1	2170.07	8.35859	15/213	pps_Medicago_trypsin_rep3.mgf
	High	AGSMDNGDGIAVGWxGHPIFR	E2EKG6	1	1	CID	X15(I)	117.49	6.84754e-09		6	51		1	2170.07	8.35859	15/213	pps_Medicago_trypsin_rep3.mgf
	High	LAFYDYIGNNPAKGGLFR	Q8M9R9;A9L9C2;A9XVM4;E2EKG6;Q67I94;E0WH68;Q3ZPR4;B0LNG6;E2EKH0;E2EKG7;Q8MA49;B0LNR3;A6YAG7;Q3ZPS7;A6YAD2;A0ARB3;A6YAI2;A0ARB7;Q8M943;D8KWX3;D8KX21;A7M923;P37255	797	23	CID		73.33	0.000119116	0	1	49	31	1	2016.07	16.2673	13/167	pps_Medicago_trypsin_rep3.mgf
	High	AQLGEIFELDR	A9L9C2;A9XVM4;E2EKG6;Q67I94;E0WH68;Q3ZPR4;B0LNG6;E2EKH0;E2EKG7;Q8MA49;B0LNR3;A9XVP0;B4Y1W7;Q6EYH6;A6YAG7;Q3ZPS7;A6YAD2;E2EKG9;A0ARB3;A6YAI2	686	20	CID		67.7	0.000422871		2	49		1	1290.66	-4.11516	8/109	pps_Medicago_trypsin_rep3.mgf
	High	RAQLGEIFELDR	A9L9C2;A9XVM4;E2EKG6;Q67I94;E0WH68;Q3ZPR4;B0LNG6;E2EKH0;E2EKG7;Q8MA49;B0LNR3;A9XVP0;B4Y1W7;Q6EYH6;A6YAG7;Q3ZPS7;A6YAD2;E2EKG9;A0ARB3;A6YAI2	686	20	CID		57.38	0.00468231		2	49		1	1446.76	-9.49109	15/121	pps_Medicago_trypsin_rep3.mgf
	Low	YQWDQGYFQQEIYRR	Q8M9R9;A9L9C2;A9XVM4;E2EKG6;Q67I94;E0WH68;Q3ZPR4;B0LNG6;E2EKH0;E2EKG7;Q8MA49;B0LNR3;A9XVP0;Q6EYH6;Q3ZPS7;A6YAD2;E2EKG9;A0ARB7;Q8M943;A7M923	601	20	CID		39.8	0.334296		3	50	36	1	2080.01	19.6676	8/156	pps_Medicago_trypsin_rep3.mgf
	Low	YQWDQGYFQQEIYR	Q8M9R9;A9L9C2;A9XVM4;E2EKG6;Q67I94;E0WH68;Q3ZPR4;B0LNG6;E2EKH0;E2EKG7;Q8MA49;B0LNR3;A9XVP0;Q6EYH6;Q3ZPS7;A6YAD2;E2EKG9;A0ARB7;Q8M943;A7M923	611	20	CID		30.74	1.98099		3	48	30	1	1923.91	21.3777	8/145	pps_Medicago_trypsin_rep3.mgf
	Low	RMPTFFETFPVVLVDGDGIVR	Q8M9R9;A9L9C2;A9XVM4;E2EKG6;E0WH68;E2EKH0;Q8MA49;A9XVP0;Q6EYH6;A6YAG7;A6YAD2;E2EKG9;A0ARB3;A6YAI2;Q8M943	478	15	CID		28.5	3.74676	0	1	49	34	1	2395.29	15.9151	8/230	pps_Medicago_trypsin_rep3.mgf
	Low	ADVPFRR	Q8M9R9;A9L9C2;A9XVM4;E2EKG6;Q67I94;E0WH68;Q3ZPR4;B0LNG6;E2EKH0;E2EKG7;Q8MA49;A9XVP0;B4Y1W7;Q6EYH6;A6YAG7;Q3ZPS7;A6YAD2;E2EKG9;A0ARB3;A6YAI2;A0ARB7;Q8M943;Q71KN1;D8KWX3;D8KX21;A7M923	814	26	CID		27.14	5.35184	0	1	49	39	1	860.454	-23.1288	4/55	pps_Medicago_trypsin_rep3.mgf
Q67I94	19.68	10	10	498	54.7935	6.63916	270.224	Photosystem II CP47 protein (Fragment) OS=Triantha glutinosa GN=psbB PE=4 SV=1 - [Q67I94_9LILI]
	Confidence Icon	Sequence	Protein Accessions	# Proteins	# Protein Groups	Activation Type	Modifications	IonScore	Exp Value	Δ Score	Rank	Identity High	Homology Threshold	Charge	m/z [Da]	ΔM [ppm]	Ions Matched	Spectrum File
	High	MPTFFETFPVxLVDGDGIVR	Q67I94	1	1	CID	X11(V)	127.49	4.22388e-10		4	48		1	2239.21	27.2948	13/182	pps_Medicago_trypsin_rep3.mgf
	High	AGSMDNGDGIAVGWLGHPIFR	Q8M9R9;Q67I94;E0WH68;E2EKG7;A9XVP0;Q6EYH6;A6YAG7;E2EKG9;A0ARB7;Q8M943	311	10	CID		119.51	4.30066e-09		2	51		1	2170.07	8.35859	15/213	pps_Medicago_trypsin_rep3.mgf
	High	LAFYDYIGNNPAKGGLFR	Q8M9R9;A9L9C2;A9XVM4;E2EKG6;Q67I94;E0WH68;Q3ZPR4;B0LNG6;E2EKH0;E2EKG7;Q8MA49;B0LNR3;A6YAG7;Q3ZPS7;A6YAD2;A0ARB3;A6YAI2;A0ARB7;Q8M943;D8KWX3;D8KX21;A7M923;P37255	797	23	CID		73.33	0.000119116	0	1	49	31	1	2016.07	16.2673	13/167	pps_Medicago_trypsin_rep3.mgf
	High	AQLGEIFELDR	A9L9C2;A9XVM4;E2EKG6;Q67I94;E0WH68;Q3ZPR4;B0LNG6;E2EKH0;E2EKG7;Q8MA49;B0LNR3;A9XVP0;B4Y1W7;Q6EYH6;A6YAG7;Q3ZPS7;A6YAD2;E2EKG9;A0ARB3;A6YAI2	686	20	CID		67.7	0.000422871		2	49		1	1290.66	-4.11516	8/109	pps_Medicago_trypsin_rep3.mgf
	High	RAQLGEIFELDR	A9L9C2;A9XVM4;E2EKG6;Q67I94;E0WH68;Q3ZPR4;B0LNG6;E2EKH0;E2EKG7;Q8MA49;B0LNR3;A9XVP0;B4Y1W7;Q6EYH6;A6YAG7;Q3ZPS7;A6YAD2;E2EKG9;A0ARB3;A6YAI2	686	20	CID		57.38	0.00468231		2	49		1	1446.76	-9.49109	15/121	pps_Medicago_trypsin_rep3.mgf
	Low	YQWDQGYFQQEIYRR	Q8M9R9;A9L9C2;A9XVM4;E2EKG6;Q67I94;E0WH68;Q3ZPR4;B0LNG6;E2EKH0;E2EKG7;Q8MA49;B0LNR3;A9XVP0;Q6EYH6;Q3ZPS7;A6YAD2;E2EKG9;A0ARB7;Q8M943;A7M923	601	20	CID		39.8	0.334296		3	50	36	1	2080.01	19.6676	8/156	pps_Medicago_trypsin_rep3.mgf
	Low	YQWDQGYFQQEIYR	Q8M9R9;A9L9C2;A9XVM4;E2EKG6;Q67I94;E0WH68;Q3ZPR4;B0LNG6;E2EKH0;E2EKG7;Q8MA49;B0LNR3;A9XVP0;Q6EYH6;Q3ZPS7;A6YAD2;E2EKG9;A0ARB7;Q8M943;A7M923	611	20	CID		30.74	1.98099		3	48	30	1	1923.91	21.3777	8/145	pps_Medicago_trypsin_rep3.mgf
	Low	RMPTFFETFPVxLVDGDGIVR	Q67I94	1	1	CID	X12(V)	28.5	3.74676		4	49	34	1	2395.29	15.9151	8/230	pps_Medicago_trypsin_rep3.mgf
	Low	ADVPFRR	Q8M9R9;A9L9C2;A9XVM4;E2EKG6;Q67I94;E0WH68;Q3ZPR4;B0LNG6;E2EKH0;E2EKG7;Q8MA49;A9XVP0;B4Y1W7;Q6EYH6;A6YAG7;Q3ZPS7;A6YAD2;E2EKG9;A0ARB3;A6YAI2;A0ARB7;Q8M943;Q71KN1;D8KWX3;D8KX21;A7M923	814	26	CID		27.14	5.35184	0	1	49	39	1	860.454	-23.1288	4/55	pps_Medicago_trypsin_rep3.mgf
	Low	IPEKLAFYDYIGNNPAKGGLFR	Q8M9R9;A9L9C2;A9XVM4;Q67I94;E0WH68;Q3ZPR4;B0LNG6;E2EKH0;Q8MA49;B0LNR3;A6YAG7;Q3ZPS7;A6YAD2;A0ARB3;A6YAI2;A0ARB7;Q8M943;D8KWX3;D8KX21;A7M923;P37255	734	21	CID		24.65	8.93373	0	1	49	25	1	2483.32	6.01561	8/229	pps_Medicago_trypsin_rep3.mgf
E0WH68	36.03	10	10	272	30.3904	6.56592	270.224	Photosystem II cp47 protein (Fragment) OS=Vitellaria paradoxa subsp. nilotica GN=psbB PE=4 SV=1 - [E0WH68_9ERIC]
	Confidence Icon	Sequence	Protein Accessions	# Proteins	# Protein Groups	Activation Type	Modifications	IonScore	Exp Value	Δ Score	Rank	Identity High	Homology Threshold	Charge	m/z [Da]	ΔM [ppm]	Ions Matched	Spectrum File
	High	MPTFFETFPVVLVDGDGIVR	Q8M9R9;A9L9C2;A9XVM4;E2EKG6;E0WH68;E2EKH0;Q8MA49;A9XVP0;Q6EYH6;A6YAG7;A6YAD2;E2EKG9;A0ARB3;A6YAI2;Q8M943	478	15	CID		127.49	4.22388e-10	0	1	48		1	2239.21	27.2948	13/182	pps_Medicago_trypsin_rep3.mgf
	High	AGSMDNGDGIAVGWLGHPIFR	Q8M9R9;Q67I94;E0WH68;E2EKG7;A9XVP0;Q6EYH6;A6YAG7;E2EKG9;A0ARB7;Q8M943	311	10	CID		119.51	4.30066e-09		2	51		1	2170.07	8.35859	15/213	pps_Medicago_trypsin_rep3.mgf
	High	LAFYDYIGNNPAKGGLFR	Q8M9R9;A9L9C2;A9XVM4;E2EKG6;Q67I94;E0WH68;Q3ZPR4;B0LNG6;E2EKH0;E2EKG7;Q8MA49;B0LNR3;A6YAG7;Q3ZPS7;A6YAD2;A0ARB3;A6YAI2;A0ARB7;Q8M943;D8KWX3;D8KX21;A7M923;P37255	797	23	CID		73.33	0.000119116	0	1	49	31	1	2016.07	16.2673	13/167	pps_Medicago_trypsin_rep3.mgf
	High	AQLGEIFELDR	A9L9C2;A9XVM4;E2EKG6;Q67I94;E0WH68;Q3ZPR4;B0LNG6;E2EKH0;E2EKG7;Q8MA49;B0LNR3;A9XVP0;B4Y1W7;Q6EYH6;A6YAG7;Q3ZPS7;A6YAD2;E2EKG9;A0ARB3;A6YAI2	686	20	CID		67.7	0.000422871		2	49		1	1290.66	-4.11516	8/109	pps_Medicago_trypsin_rep3.mgf
	High	RAQLGEIFELDR	A9L9C2;A9XVM4;E2EKG6;Q67I94;E0WH68;Q3ZPR4;B0LNG6;E2EKH0;E2EKG7;Q8MA49;B0LNR3;A9XVP0;B4Y1W7;Q6EYH6;A6YAG7;Q3ZPS7;A6YAD2;E2EKG9;A0ARB3;A6YAI2	686	20	CID		57.38	0.00468231		2	49		1	1446.76	-9.49109	15/121	pps_Medicago_trypsin_rep3.mgf
	Low	YQWDQGYFQQEIYRR	Q8M9R9;A9L9C2;A9XVM4;E2EKG6;Q67I94;E0WH68;Q3ZPR4;B0LNG6;E2EKH0;E2EKG7;Q8MA49;B0LNR3;A9XVP0;Q6EYH6;Q3ZPS7;A6YAD2;E2EKG9;A0ARB7;Q8M943;A7M923	601	20	CID		39.8	0.334296		3	50	36	1	2080.01	19.6676	8/156	pps_Medicago_trypsin_rep3.mgf
	Low	YQWDQGYFQQEIYR	Q8M9R9;A9L9C2;A9XVM4;E2EKG6;Q67I94;E0WH68;Q3ZPR4;B0LNG6;E2EKH0;E2EKG7;Q8MA49;B0LNR3;A9XVP0;Q6EYH6;Q3ZPS7;A6YAD2;E2EKG9;A0ARB7;Q8M943;A7M923	611	20	CID		30.74	1.98099		3	48	30	1	1923.91	21.3777	8/145	pps_Medicago_trypsin_rep3.mgf
	Low	RMPTFFETFPVVLVDGDGIVR	Q8M9R9;A9L9C2;A9XVM4;E2EKG6;E0WH68;E2EKH0;Q8MA49;A9XVP0;Q6EYH6;A6YAG7;A6YAD2;E2EKG9;A0ARB3;A6YAI2;Q8M943	478	15	CID		28.5	3.74676	0	1	49	34	1	2395.29	15.9151	8/230	pps_Medicago_trypsin_rep3.mgf
	Low	ADVPFRR	Q8M9R9;A9L9C2;A9XVM4;E2EKG6;Q67I94;E0WH68;Q3ZPR4;B0LNG6;E2EKH0;E2EKG7;Q8MA49;A9XVP0;B4Y1W7;Q6EYH6;A6YAG7;Q3ZPS7;A6YAD2;E2EKG9;A0ARB3;A6YAI2;A0ARB7;Q8M943;Q71KN1;D8KWX3;D8KX21;A7M923	814	26	CID		27.14	5.35184	0	1	49	39	1	860.454	-23.1288	4/55	pps_Medicago_trypsin_rep3.mgf
	Low	IPEKLAFYDYIGNNPAKGGLFR	Q8M9R9;A9L9C2;A9XVM4;Q67I94;E0WH68;Q3ZPR4;B0LNG6;E2EKH0;Q8MA49;B0LNR3;A6YAG7;Q3ZPS7;A6YAD2;A0ARB3;A6YAI2;A0ARB7;Q8M943;D8KWX3;D8KX21;A7M923;P37255	734	21	CID		24.65	8.93373	0	1	49	25	1	2483.32	6.01561	8/229	pps_Medicago_trypsin_rep3.mgf
E2EKG7	32.08	9	9	293	31.9099	6.80029	270.224	Thylakoid structural protein (Fragment) OS=Schisandra sp. SM-2010 GN=psbB PE=2 SV=1 - [E2EKG7_9MAGN]
	Confidence Icon	Sequence	Protein Accessions	# Proteins	# Protein Groups	Activation Type	Modifications	IonScore	Exp Value	Δ Score	Rank	Identity High	Homology Threshold	Charge	m/z [Da]	ΔM [ppm]	Ions Matched	Spectrum File
	High	MPTFFETFPVVLVxGDGIVR	E2EKG7	1	1	CID	X14(D)	127.49	4.22388e-10		3	48		1	2239.21	27.2948	13/182	pps_Medicago_trypsin_rep3.mgf
	High	AGSMDNGDGIAVGWLGHPIFR	Q8M9R9;Q67I94;E0WH68;E2EKG7;A9XVP0;Q6EYH6;A6YAG7;E2EKG9;A0ARB7;Q8M943	311	10	CID		119.51	4.30066e-09		2	51		1	2170.07	8.35859	15/213	pps_Medicago_trypsin_rep3.mgf
	High	LAFYDYIGNNPAKGGLFR	Q8M9R9;A9L9C2;A9XVM4;E2EKG6;Q67I94;E0WH68;Q3ZPR4;B0LNG6;E2EKH0;E2EKG7;Q8MA49;B0LNR3;A6YAG7;Q3ZPS7;A6YAD2;A0ARB3;A6YAI2;A0ARB7;Q8M943;D8KWX3;D8KX21;A7M923;P37255	797	23	CID		73.33	0.000119116	0	1	49	31	1	2016.07	16.2673	13/167	pps_Medicago_trypsin_rep3.mgf
	High	AQLGEIFELDR	A9L9C2;A9XVM4;E2EKG6;Q67I94;E0WH68;Q3ZPR4;B0LNG6;E2EKH0;E2EKG7;Q8MA49;B0LNR3;A9XVP0;B4Y1W7;Q6EYH6;A6YAG7;Q3ZPS7;A6YAD2;E2EKG9;A0ARB3;A6YAI2	686	20	CID		67.7	0.000422871		2	49		1	1290.66	-4.11516	8/109	pps_Medicago_trypsin_rep3.mgf
	High	RAQLGEIFELDR	A9L9C2;A9XVM4;E2EKG6;Q67I94;E0WH68;Q3ZPR4;B0LNG6;E2EKH0;E2EKG7;Q8MA49;B0LNR3;A9XVP0;B4Y1W7;Q6EYH6;A6YAG7;Q3ZPS7;A6YAD2;E2EKG9;A0ARB3;A6YAI2	686	20	CID		57.38	0.00468231		2	49		1	1446.76	-9.49109	15/121	pps_Medicago_trypsin_rep3.mgf
	Low	YQWDQGYFQQEIYRR	Q8M9R9;A9L9C2;A9XVM4;E2EKG6;Q67I94;E0WH68;Q3ZPR4;B0LNG6;E2EKH0;E2EKG7;Q8MA49;B0LNR3;A9XVP0;Q6EYH6;Q3ZPS7;A6YAD2;E2EKG9;A0ARB7;Q8M943;A7M923	601	20	CID		39.8	0.334296		3	50	36	1	2080.01	19.6676	8/156	pps_Medicago_trypsin_rep3.mgf
	Low	YQWDQGYFQQEIYR	Q8M9R9;A9L9C2;A9XVM4;E2EKG6;Q67I94;E0WH68;Q3ZPR4;B0LNG6;E2EKH0;E2EKG7;Q8MA49;B0LNR3;A9XVP0;Q6EYH6;Q3ZPS7;A6YAD2;E2EKG9;A0ARB7;Q8M943;A7M923	611	20	CID		30.74	1.98099		3	48	30	1	1923.91	21.3777	8/145	pps_Medicago_trypsin_rep3.mgf
	Low	RMPTFFETFPVVLVxGDGIVR	E2EKG7	1	1	CID	X15(D)	28.5	3.74676		3	49	34	1	2395.29	15.9151	8/230	pps_Medicago_trypsin_rep3.mgf
	Low	ADVPFRR	Q8M9R9;A9L9C2;A9XVM4;E2EKG6;Q67I94;E0WH68;Q3ZPR4;B0LNG6;E2EKH0;E2EKG7;Q8MA49;A9XVP0;B4Y1W7;Q6EYH6;A6YAG7;Q3ZPS7;A6YAD2;E2EKG9;A0ARB3;A6YAI2;A0ARB7;Q8M943;Q71KN1;D8KWX3;D8KX21;A7M923	814	26	CID		27.14	5.35184	0	1	49	39	1	860.454	-23.1288	4/55	pps_Medicago_trypsin_rep3.mgf
Q8MA49	21.59	10	10	454	49.8713	6.60986	270.224	Thylakoid structural protein (Fragment) OS=Cocculus laurifolius GN=psbB PE=2 SV=1 - [Q8MA49_9MAGN]
	Confidence Icon	Sequence	Protein Accessions	# Proteins	# Protein Groups	Activation Type	Modifications	IonScore	Exp Value	Δ Score	Rank	Identity High	Homology Threshold	Charge	m/z [Da]	ΔM [ppm]	Ions Matched	Spectrum File
	High	MPTFFETFPVVLVDGDGIVR	Q8M9R9;A9L9C2;A9XVM4;E2EKG6;E0WH68;E2EKH0;Q8MA49;A9XVP0;Q6EYH6;A6YAG7;A6YAD2;E2EKG9;A0ARB3;A6YAI2;Q8M943	478	15	CID		127.49	4.22388e-10	0	1	48		1	2239.21	27.2948	13/182	pps_Medicago_trypsin_rep3.mgf
	High	AGAmDNGDGIAVGWLGHPIFR	Q8MA49	19	1	CID	M4(Oxidation)	119.51	4.30066e-09	0	1	51		1	2170.07	8.35629	15/209	pps_Medicago_trypsin_rep3.mgf
	High	LAFYDYIGNNPAKGGLFR	Q8M9R9;A9L9C2;A9XVM4;E2EKG6;Q67I94;E0WH68;Q3ZPR4;B0LNG6;E2EKH0;E2EKG7;Q8MA49;B0LNR3;A6YAG7;Q3ZPS7;A6YAD2;A0ARB3;A6YAI2;A0ARB7;Q8M943;D8KWX3;D8KX21;A7M923;P37255	797	23	CID		73.33	0.000119116	0	1	49	31	1	2016.07	16.2673	13/167	pps_Medicago_trypsin_rep3.mgf
	High	AQLGEIFELDR	A9L9C2;A9XVM4;E2EKG6;Q67I94;E0WH68;Q3ZPR4;B0LNG6;E2EKH0;E2EKG7;Q8MA49;B0LNR3;A9XVP0;B4Y1W7;Q6EYH6;A6YAG7;Q3ZPS7;A6YAD2;E2EKG9;A0ARB3;A6YAI2	686	20	CID		67.7	0.000422871		2	49		1	1290.66	-4.11516	8/109	pps_Medicago_trypsin_rep3.mgf
	High	RAQLGEIFELDR	A9L9C2;A9XVM4;E2EKG6;Q67I94;E0WH68;Q3ZPR4;B0LNG6;E2EKH0;E2EKG7;Q8MA49;B0LNR3;A9XVP0;B4Y1W7;Q6EYH6;A6YAG7;Q3ZPS7;A6YAD2;E2EKG9;A0ARB3;A6YAI2	686	20	CID		57.38	0.00468231		2	49		1	1446.76	-9.49109	15/121	pps_Medicago_trypsin_rep3.mgf
	Low	YQWDQGYFQQEIYRR	Q8M9R9;A9L9C2;A9XVM4;E2EKG6;Q67I94;E0WH68;Q3ZPR4;B0LNG6;E2EKH0;E2EKG7;Q8MA49;B0LNR3;A9XVP0;Q6EYH6;Q3ZPS7;A6YAD2;E2EKG9;A0ARB7;Q8M943;A7M923	601	20	CID		39.8	0.334296		3	50	36	1	2080.01	19.6676	8/156	pps_Medicago_trypsin_rep3.mgf
	Low	YQWDQGYFQQEIYR	Q8M9R9;A9L9C2;A9XVM4;E2EKG6;Q67I94;E0WH68;Q3ZPR4;B0LNG6;E2EKH0;E2EKG7;Q8MA49;B0LNR3;A9XVP0;Q6EYH6;Q3ZPS7;A6YAD2;E2EKG9;A0ARB7;Q8M943;A7M923	611	20	CID		30.74	1.98099		3	48	30	1	1923.91	21.3777	8/145	pps_Medicago_trypsin_rep3.mgf
	Low	RMPTFFETFPVVLVDGDGIVR	Q8M9R9;A9L9C2;A9XVM4;E2EKG6;E0WH68;E2EKH0;Q8MA49;A9XVP0;Q6EYH6;A6YAG7;A6YAD2;E2EKG9;A0ARB3;A6YAI2;Q8M943	478	15	CID		28.5	3.74676	0	1	49	34	1	2395.29	15.9151	8/230	pps_Medicago_trypsin_rep3.mgf
	Low	ADVPFRR	Q8M9R9;A9L9C2;A9XVM4;E2EKG6;Q67I94;E0WH68;Q3ZPR4;B0LNG6;E2EKH0;E2EKG7;Q8MA49;A9XVP0;B4Y1W7;Q6EYH6;A6YAG7;Q3ZPS7;A6YAD2;E2EKG9;A0ARB3;A6YAI2;A0ARB7;Q8M943;Q71KN1;D8KWX3;D8KX21;A7M923	814	26	CID		27.14	5.35184	0	1	49	39	1	860.454	-23.1288	4/55	pps_Medicago_trypsin_rep3.mgf
	Low	IPEKLAFYDYIGNNPAKGGLFR	Q8M9R9;A9L9C2;A9XVM4;Q67I94;E0WH68;Q3ZPR4;B0LNG6;E2EKH0;Q8MA49;B0LNR3;A6YAG7;Q3ZPS7;A6YAD2;A0ARB3;A6YAI2;A0ARB7;Q8M943;D8KWX3;D8KX21;A7M923;P37255	734	21	CID		24.65	8.93373	0	1	49	25	1	2483.32	6.01561	8/229	pps_Medicago_trypsin_rep3.mgf
A9XVP0	19.29	10	10	508	56.0443	6.69775	270.224	Photosystem II CP47 chlorophyll apoprotein OS=Leonia glycycarpa GN=psbB PE=4 SV=1 - [A9XVP0_9ROSI]
	Confidence Icon	Sequence	Protein Accessions	# Proteins	# Protein Groups	Activation Type	Modifications	IonScore	Exp Value	Δ Score	Rank	Identity High	Homology Threshold	Charge	m/z [Da]	ΔM [ppm]	Ions Matched	Spectrum File
	High	MPTFFETFPVVLVDGDGIVR	Q8M9R9;A9L9C2;A9XVM4;E2EKG6;E0WH68;E2EKH0;Q8MA49;A9XVP0;Q6EYH6;A6YAG7;A6YAD2;E2EKG9;A0ARB3;A6YAI2;Q8M943	478	15	CID		127.49	4.22388e-10	0	1	48		1	2239.21	27.2948	13/182	pps_Medicago_trypsin_rep3.mgf
	High	AGSMDNGDGIAVGWLGHPIFR	Q8M9R9;Q67I94;E0WH68;E2EKG7;A9XVP0;Q6EYH6;A6YAG7;E2EKG9;A0ARB7;Q8M943	311	10	CID		119.51	4.30066e-09		2	51		1	2170.07	8.35859	15/213	pps_Medicago_trypsin_rep3.mgf
	High	LAFYDYIxNNPAKGGLFR	A9XVP0	1	1	CID	X8(G)	73.33	0.000119116		3	49	31	1	2016.07	16.2673	13/167	pps_Medicago_trypsin_rep3.mgf
	High	AQLGEIFELDR	A9L9C2;A9XVM4;E2EKG6;Q67I94;E0WH68;Q3ZPR4;B0LNG6;E2EKH0;E2EKG7;Q8MA49;B0LNR3;A9XVP0;B4Y1W7;Q6EYH6;A6YAG7;Q3ZPS7;A6YAD2;E2EKG9;A0ARB3;A6YAI2	686	20	CID		67.7	0.000422871		2	49		1	1290.66	-4.11516	8/109	pps_Medicago_trypsin_rep3.mgf
	High	RAQLGEIFELDR	A9L9C2;A9XVM4;E2EKG6;Q67I94;E0WH68;Q3ZPR4;B0LNG6;E2EKH0;E2EKG7;Q8MA49;B0LNR3;A9XVP0;B4Y1W7;Q6EYH6;A6YAG7;Q3ZPS7;A6YAD2;E2EKG9;A0ARB3;A6YAI2	686	20	CID		57.38	0.00468231		2	49		1	1446.76	-9.49109	15/121	pps_Medicago_trypsin_rep3.mgf
	Low	YQWDQGYFQQEIYRR	Q8M9R9;A9L9C2;A9XVM4;E2EKG6;Q67I94;E0WH68;Q3ZPR4;B0LNG6;E2EKH0;E2EKG7;Q8MA49;B0LNR3;A9XVP0;Q6EYH6;Q3ZPS7;A6YAD2;E2EKG9;A0ARB7;Q8M943;A7M923	601	20	CID		39.8	0.334296		3	50	36	1	2080.01	19.6676	8/156	pps_Medicago_trypsin_rep3.mgf
	Low	YQWDQGYFQQEIYR	Q8M9R9;A9L9C2;A9XVM4;E2EKG6;Q67I94;E0WH68;Q3ZPR4;B0LNG6;E2EKH0;E2EKG7;Q8MA49;B0LNR3;A9XVP0;Q6EYH6;Q3ZPS7;A6YAD2;E2EKG9;A0ARB7;Q8M943;A7M923	611	20	CID		30.74	1.98099		3	48	30	1	1923.91	21.3777	8/145	pps_Medicago_trypsin_rep3.mgf
	Low	RMPTFFETFPVVLVDGDGIVR	Q8M9R9;A9L9C2;A9XVM4;E2EKG6;E0WH68;E2EKH0;Q8MA49;A9XVP0;Q6EYH6;A6YAG7;A6YAD2;E2EKG9;A0ARB3;A6YAI2;Q8M943	478	15	CID		28.5	3.74676	0	1	49	34	1	2395.29	15.9151	8/230	pps_Medicago_trypsin_rep3.mgf
	Low	ADVPFRR	Q8M9R9;A9L9C2;A9XVM4;E2EKG6;Q67I94;E0WH68;Q3ZPR4;B0LNG6;E2EKH0;E2EKG7;Q8MA49;A9XVP0;B4Y1W7;Q6EYH6;A6YAG7;Q3ZPS7;A6YAD2;E2EKG9;A0ARB3;A6YAI2;A0ARB7;Q8M943;Q71KN1;D8KWX3;D8KX21;A7M923	814	26	CID		27.14	5.35184	0	1	49	39	1	860.454	-23.1288	4/55	pps_Medicago_trypsin_rep3.mgf
	Low	IPEKLAFYDYIxNNPAKGGLFR	A9XVP0	1	1	CID	X12(G)	24.65	8.93373		3	49	25	1	2483.32	6.01561	8/229	pps_Medicago_trypsin_rep3.mgf
Q6EYH6	19.68	12	10	498	54.8067	6.48096	270.224	Photosystem II cp47 protein (Fragment) OS=Nelumbo lutea GN=psbB PE=4 SV=1 - [Q6EYH6_NELLU]
	Confidence Icon	Sequence	Protein Accessions	# Proteins	# Protein Groups	Activation Type	Modifications	IonScore	Exp Value	Δ Score	Rank	Identity High	Homology Threshold	Charge	m/z [Da]	ΔM [ppm]	Ions Matched	Spectrum File
	High	MPTFFETFPVVLVDGDGIVR	Q8M9R9;A9L9C2;A9XVM4;E2EKG6;E0WH68;E2EKH0;Q8MA49;A9XVP0;Q6EYH6;A6YAG7;A6YAD2;E2EKG9;A0ARB3;A6YAI2;Q8M943	478	15	CID		127.49	4.22388e-10	0	1	48		1	2239.21	27.2948	13/182	pps_Medicago_trypsin_rep3.mgf
	High	AGSMDNGDGIAVGWLGHPIFR	Q8M9R9;Q67I94;E0WH68;E2EKG7;A9XVP0;Q6EYH6;A6YAG7;E2EKG9;A0ARB7;Q8M943	311	10	CID		119.51	4.30066e-09		2	51		1	2170.07	8.35859	15/213	pps_Medicago_trypsin_rep3.mgf
	High	LAFYDYIGNNPAxGGLFR	Q6EYH6	1	1	CID	X13(K)	73.33	0.000119116		2	49	31	1	2016.07	16.2673	13/167	pps_Medicago_trypsin_rep3.mgf
	High	LAFYDYIGNNPAxGGLFR	Q6EYH6	1	1	CID	X13(Q)	73.33	0.000119116		5	49	31	1	2016.07	34.3173	13/167	pps_Medicago_trypsin_rep3.mgf
	High	AQLGEIFELDR	A9L9C2;A9XVM4;E2EKG6;Q67I94;E0WH68;Q3ZPR4;B0LNG6;E2EKH0;E2EKG7;Q8MA49;B0LNR3;A9XVP0;B4Y1W7;Q6EYH6;A6YAG7;Q3ZPS7;A6YAD2;E2EKG9;A0ARB3;A6YAI2	686	20	CID		67.7	0.000422871		2	49		1	1290.66	-4.11516	8/109	pps_Medicago_trypsin_rep3.mgf
	High	RAQLGEIFELDR	A9L9C2;A9XVM4;E2EKG6;Q67I94;E0WH68;Q3ZPR4;B0LNG6;E2EKH0;E2EKG7;Q8MA49;B0LNR3;A9XVP0;B4Y1W7;Q6EYH6;A6YAG7;Q3ZPS7;A6YAD2;E2EKG9;A0ARB3;A6YAI2	686	20	CID		57.38	0.00468231		2	49		1	1446.76	-9.49109	15/121	pps_Medicago_trypsin_rep3.mgf
	Low	YQWDQGYFQQEIYRR	Q8M9R9;A9L9C2;A9XVM4;E2EKG6;Q67I94;E0WH68;Q3ZPR4;B0LNG6;E2EKH0;E2EKG7;Q8MA49;B0LNR3;A9XVP0;Q6EYH6;Q3ZPS7;A6YAD2;E2EKG9;A0ARB7;Q8M943;A7M923	601	20	CID		39.8	0.334296		3	50	36	1	2080.01	19.6676	8/156	pps_Medicago_trypsin_rep3.mgf
	Low	YQWDQGYFQQEIYR	Q8M9R9;A9L9C2;A9XVM4;E2EKG6;Q67I94;E0WH68;Q3ZPR4;B0LNG6;E2EKH0;E2EKG7;Q8MA49;B0LNR3;A9XVP0;Q6EYH6;Q3ZPS7;A6YAD2;E2EKG9;A0ARB7;Q8M943;A7M923	611	20	CID		30.74	1.98099		3	48	30	1	1923.91	21.3777	8/145	pps_Medicago_trypsin_rep3.mgf
	Low	RMPTFFETFPVVLVDGDGIVR	Q8M9R9;A9L9C2;A9XVM4;E2EKG6;E0WH68;E2EKH0;Q8MA49;A9XVP0;Q6EYH6;A6YAG7;A6YAD2;E2EKG9;A0ARB3;A6YAI2;Q8M943	478	15	CID		28.5	3.74676	0	1	49	34	1	2395.29	15.9151	8/230	pps_Medicago_trypsin_rep3.mgf
	Low	ADVPFRR	Q8M9R9;A9L9C2;A9XVM4;E2EKG6;Q67I94;E0WH68;Q3ZPR4;B0LNG6;E2EKH0;E2EKG7;Q8MA49;A9XVP0;B4Y1W7;Q6EYH6;A6YAG7;Q3ZPS7;A6YAD2;E2EKG9;A0ARB3;A6YAI2;A0ARB7;Q8M943;Q71KN1;D8KWX3;D8KX21;A7M923	814	26	CID		27.14	5.35184	0	1	49	39	1	860.454	-23.1288	4/55	pps_Medicago_trypsin_rep3.mgf
	Low	IPEKLAFYDYIGNNPAxGGLFR	Q6EYH6	1	1	CID	X17(K)	24.65	8.93373		2	49	25	1	2483.32	6.01561	8/229	pps_Medicago_trypsin_rep3.mgf
	Low	IPEKLAFYDYIGNNPAxGGLFR	Q6EYH6	1	1	CID	X17(Q)	24.65	8.93373		5	49	25	1	2483.32	20.6694	8/229	pps_Medicago_trypsin_rep3.mgf
A6YAG7	21.3	10	10	460	50.7657	6.91748	270.224	Photosystem II CP47 chlorophyll apoprotein (Fragment) OS=Peridiscus lucidus GN=psbB PE=4 SV=1 - [A6YAG7_9MAGN]
	Confidence Icon	Sequence	Protein Accessions	# Proteins	# Protein Groups	Activation Type	Modifications	IonScore	Exp Value	Δ Score	Rank	Identity High	Homology Threshold	Charge	m/z [Da]	ΔM [ppm]	Ions Matched	Spectrum File
	High	MPTFFETFPVVLVDGDGIVR	Q8M9R9;A9L9C2;A9XVM4;E2EKG6;E0WH68;E2EKH0;Q8MA49;A9XVP0;Q6EYH6;A6YAG7;A6YAD2;E2EKG9;A0ARB3;A6YAI2;Q8M943	478	15	CID		127.49	4.22388e-10	0	1	48		1	2239.21	27.2948	13/182	pps_Medicago_trypsin_rep3.mgf
	High	AGSMDNGDGIAVGWLGHPIFR	Q8M9R9;Q67I94;E0WH68;E2EKG7;A9XVP0;Q6EYH6;A6YAG7;E2EKG9;A0ARB7;Q8M943	311	10	CID		119.51	4.30066e-09		2	51		1	2170.07	8.35859	15/213	pps_Medicago_trypsin_rep3.mgf
	High	LAFYDYIGNNPAKGGLFR	Q8M9R9;A9L9C2;A9XVM4;E2EKG6;Q67I94;E0WH68;Q3ZPR4;B0LNG6;E2EKH0;E2EKG7;Q8MA49;B0LNR3;A6YAG7;Q3ZPS7;A6YAD2;A0ARB3;A6YAI2;A0ARB7;Q8M943;D8KWX3;D8KX21;A7M923;P37255	797	23	CID		73.33	0.000119116	0	1	49	31	1	2016.07	16.2673	13/167	pps_Medicago_trypsin_rep3.mgf
	High	AQLGEIFELDR	A9L9C2;A9XVM4;E2EKG6;Q67I94;E0WH68;Q3ZPR4;B0LNG6;E2EKH0;E2EKG7;Q8MA49;B0LNR3;A9XVP0;B4Y1W7;Q6EYH6;A6YAG7;Q3ZPS7;A6YAD2;E2EKG9;A0ARB3;A6YAI2	686	20	CID		67.7	0.000422871		2	49		1	1290.66	-4.11516	8/109	pps_Medicago_trypsin_rep3.mgf
	High	RAQLGEIFELDR	A9L9C2;A9XVM4;E2EKG6;Q67I94;E0WH68;Q3ZPR4;B0LNG6;E2EKH0;E2EKG7;Q8MA49;B0LNR3;A9XVP0;B4Y1W7;Q6EYH6;A6YAG7;Q3ZPS7;A6YAD2;E2EKG9;A0ARB3;A6YAI2	686	20	CID		57.38	0.00468231		2	49		1	1446.76	-9.49109	15/121	pps_Medicago_trypsin_rep3.mgf
	Low	YQWDQGYFQKEIYRR	A6YAG7	1	1	CID		39.8	0.334296		2	50	36	1	2080.01	2.17245	8/156	pps_Medicago_trypsin_rep3.mgf
	Low	YQWDQGYFQKEIYR	A6YAG7	1	1	CID		30.74	1.98099		2	48	30	1	1923.91	2.46307	8/145	pps_Medicago_trypsin_rep3.mgf
	Low	RMPTFFETFPVVLVDGDGIVR	Q8M9R9;A9L9C2;A9XVM4;E2EKG6;E0WH68;E2EKH0;Q8MA49;A9XVP0;Q6EYH6;A6YAG7;A6YAD2;E2EKG9;A0ARB3;A6YAI2;Q8M943	478	15	CID		28.5	3.74676	0	1	49	34	1	2395.29	15.9151	8/230	pps_Medicago_trypsin_rep3.mgf
	Low	ADVPFRR	Q8M9R9;A9L9C2;A9XVM4;E2EKG6;Q67I94;E0WH68;Q3ZPR4;B0LNG6;E2EKH0;E2EKG7;Q8MA49;A9XVP0;B4Y1W7;Q6EYH6;A6YAG7;Q3ZPS7;A6YAD2;E2EKG9;A0ARB3;A6YAI2;A0ARB7;Q8M943;Q71KN1;D8KWX3;D8KX21;A7M923	814	26	CID		27.14	5.35184	0	1	49	39	1	860.454	-23.1288	4/55	pps_Medicago_trypsin_rep3.mgf
	Low	IPEKLAFYDYIGNNPAKGGLFR	Q8M9R9;A9L9C2;A9XVM4;Q67I94;E0WH68;Q3ZPR4;B0LNG6;E2EKH0;Q8MA49;B0LNR3;A6YAG7;Q3ZPS7;A6YAD2;A0ARB3;A6YAI2;A0ARB7;Q8M943;D8KWX3;D8KX21;A7M923;P37255	734	21	CID		24.65	8.93373	0	1	49	25	1	2483.32	6.01561	8/229	pps_Medicago_trypsin_rep3.mgf
E2EKG9	22.63	10	10	433	47.4403	6.32861	270.224	Thylakoid structural protein (Fragment) OS=Canella sp. SM-2010 GN=psbB PE=2 SV=1 - [E2EKG9_9MAGN]
	Confidence Icon	Sequence	Protein Accessions	# Proteins	# Protein Groups	Activation Type	Modifications	IonScore	Exp Value	Δ Score	Rank	Identity High	Homology Threshold	Charge	m/z [Da]	ΔM [ppm]	Ions Matched	Spectrum File
	High	MPTFFETFPVVLVDGDGIVR	Q8M9R9;A9L9C2;A9XVM4;E2EKG6;E0WH68;E2EKH0;Q8MA49;A9XVP0;Q6EYH6;A6YAG7;A6YAD2;E2EKG9;A0ARB3;A6YAI2;Q8M943	478	15	CID		127.49	4.22388e-10	0	1	48		1	2239.21	27.2948	13/182	pps_Medicago_trypsin_rep3.mgf
	High	AGSMDNGDGIAVGWLGHPIFR	Q8M9R9;Q67I94;E0WH68;E2EKG7;A9XVP0;Q6EYH6;A6YAG7;E2EKG9;A0ARB7;Q8M943	311	10	CID		119.51	4.30066e-09		2	51		1	2170.07	8.35859	15/213	pps_Medicago_trypsin_rep3.mgf
	High	LAFxDYIGNNPAKGGLFR	E2EKG9	2	1	CID	X4(Y)	73.33	0.000119116		4	49	31	1	2016.07	16.2673	13/167	pps_Medicago_trypsin_rep3.mgf
	High	AQLGEIFELDR	A9L9C2;A9XVM4;E2EKG6;Q67I94;E0WH68;Q3ZPR4;B0LNG6;E2EKH0;E2EKG7;Q8MA49;B0LNR3;A9XVP0;B4Y1W7;Q6EYH6;A6YAG7;Q3ZPS7;A6YAD2;E2EKG9;A0ARB3;A6YAI2	686	20	CID		67.7	0.000422871		2	49		1	1290.66	-4.11516	8/109	pps_Medicago_trypsin_rep3.mgf
	High	RAQLGEIFELDR	A9L9C2;A9XVM4;E2EKG6;Q67I94;E0WH68;Q3ZPR4;B0LNG6;E2EKH0;E2EKG7;Q8MA49;B0LNR3;A9XVP0;B4Y1W7;Q6EYH6;A6YAG7;Q3ZPS7;A6YAD2;E2EKG9;A0ARB3;A6YAI2	686	20	CID		57.38	0.00468231		2	49		1	1446.76	-9.49109	15/121	pps_Medicago_trypsin_rep3.mgf
	Low	YQWDQGYFQQEIYRR	Q8M9R9;A9L9C2;A9XVM4;E2EKG6;Q67I94;E0WH68;Q3ZPR4;B0LNG6;E2EKH0;E2EKG7;Q8MA49;B0LNR3;A9XVP0;Q6EYH6;Q3ZPS7;A6YAD2;E2EKG9;A0ARB7;Q8M943;A7M923	601	20	CID		39.8	0.334296		3	50	36	1	2080.01	19.6676	8/156	pps_Medicago_trypsin_rep3.mgf
	Low	YQWDQGYFQQEIYR	Q8M9R9;A9L9C2;A9XVM4;E2EKG6;Q67I94;E0WH68;Q3ZPR4;B0LNG6;E2EKH0;E2EKG7;Q8MA49;B0LNR3;A9XVP0;Q6EYH6;Q3ZPS7;A6YAD2;E2EKG9;A0ARB7;Q8M943;A7M923	611	20	CID		30.74	1.98099		3	48	30	1	1923.91	21.3777	8/145	pps_Medicago_trypsin_rep3.mgf
	Low	RMPTFFETFPVVLVDGDGIVR	Q8M9R9;A9L9C2;A9XVM4;E2EKG6;E0WH68;E2EKH0;Q8MA49;A9XVP0;Q6EYH6;A6YAG7;A6YAD2;E2EKG9;A0ARB3;A6YAI2;Q8M943	478	15	CID		28.5	3.74676	0	1	49	34	1	2395.29	15.9151	8/230	pps_Medicago_trypsin_rep3.mgf
	Low	ADVPFRR	Q8M9R9;A9L9C2;A9XVM4;E2EKG6;Q67I94;E0WH68;Q3ZPR4;B0LNG6;E2EKH0;E2EKG7;Q8MA49;A9XVP0;B4Y1W7;Q6EYH6;A6YAG7;Q3ZPS7;A6YAD2;E2EKG9;A0ARB3;A6YAI2;A0ARB7;Q8M943;Q71KN1;D8KWX3;D8KX21;A7M923	814	26	CID		27.14	5.35184	0	1	49	39	1	860.454	-23.1288	4/55	pps_Medicago_trypsin_rep3.mgf
	Low	IPEKLAFxDYIGNNPAKGGLFR	E2EKG9	2	1	CID	X8(Y)	24.65	8.93373		4	49	25	1	2483.32	6.01561	8/229	pps_Medicago_trypsin_rep3.mgf
A0ARB7	19.72	10	10	497	54.5967	6.85889	270.224	Photosystem II CP47 protein (Fragment) OS=Campynema lineare GN=psbB PE=4 SV=1 - [A0ARB7_9LILI]
	Confidence Icon	Sequence	Protein Accessions	# Proteins	# Protein Groups	Activation Type	Modifications	IonScore	Exp Value	Δ Score	Rank	Identity High	Homology Threshold	Charge	m/z [Da]	ΔM [ppm]	Ions Matched	Spectrum File
	High	MPTFFETFPVVLVDGxGIVR	A0ARB7	1	1	CID	X16(D)	127.49	4.22388e-10		2	48		1	2239.21	27.2948	13/180	pps_Medicago_trypsin_rep3.mgf
	High	AGSMDNGDGIAVGWLGHPIFR	Q8M9R9;Q67I94;E0WH68;E2EKG7;A9XVP0;Q6EYH6;A6YAG7;E2EKG9;A0ARB7;Q8M943	311	10	CID		119.51	4.30066e-09		2	51		1	2170.07	8.35859	15/213	pps_Medicago_trypsin_rep3.mgf
	High	LAFYDYIGNNPAKGGLFR	Q8M9R9;A9L9C2;A9XVM4;E2EKG6;Q67I94;E0WH68;Q3ZPR4;B0LNG6;E2EKH0;E2EKG7;Q8MA49;B0LNR3;A6YAG7;Q3ZPS7;A6YAD2;A0ARB3;A6YAI2;A0ARB7;Q8M943;D8KWX3;D8KX21;A7M923;P37255	797	23	CID		73.33	0.000119116	0	1	49	31	1	2016.07	16.2673	13/167	pps_Medicago_trypsin_rep3.mgf
	High	AQLGEIFELxR	A0ARB7;Q8M943	3	2	CID	X10(D)	67.7	0.000422871		3	49		1	1290.66	-4.11516	8/107	pps_Medicago_trypsin_rep3.mgf
	High	RAQLGEIFELxR	A0ARB7;Q8M943	3	2	CID	X11(D)	57.38	0.00468231		3	49		1	1446.76	-9.49109	15/119	pps_Medicago_trypsin_rep3.mgf
	Low	YQWDQGYFQQEIYRR	Q8M9R9;A9L9C2;A9XVM4;E2EKG6;Q67I94;E0WH68;Q3ZPR4;B0LNG6;E2EKH0;E2EKG7;Q8MA49;B0LNR3;A9XVP0;Q6EYH6;Q3ZPS7;A6YAD2;E2EKG9;A0ARB7;Q8M943;A7M923	601	20	CID		39.8	0.334296		3	50	36	1	2080.01	19.6676	8/156	pps_Medicago_trypsin_rep3.mgf
	Low	YQWDQGYFQQEIYR	Q8M9R9;A9L9C2;A9XVM4;E2EKG6;Q67I94;E0WH68;Q3ZPR4;B0LNG6;E2EKH0;E2EKG7;Q8MA49;B0LNR3;A9XVP0;Q6EYH6;Q3ZPS7;A6YAD2;E2EKG9;A0ARB7;Q8M943;A7M923	611	20	CID		30.74	1.98099		3	48	30	1	1923.91	21.3777	8/145	pps_Medicago_trypsin_rep3.mgf
	Low	RMPTFFETFPVVLVDGxGIVR	A0ARB7	1	1	CID	X17(D)	28.5	3.74676		2	49	34	1	2395.29	15.9151	8/228	pps_Medicago_trypsin_rep3.mgf
	Low	ADVPFRR	Q8M9R9;A9L9C2;A9XVM4;E2EKG6;Q67I94;E0WH68;Q3ZPR4;B0LNG6;E2EKH0;E2EKG7;Q8MA49;A9XVP0;B4Y1W7;Q6EYH6;A6YAG7;Q3ZPS7;A6YAD2;E2EKG9;A0ARB3;A6YAI2;A0ARB7;Q8M943;Q71KN1;D8KWX3;D8KX21;A7M923	814	26	CID		27.14	5.35184	0	1	49	39	1	860.454	-23.1288	4/55	pps_Medicago_trypsin_rep3.mgf
	Low	IPEKLAFYDYIGNNPAKGGLFR	Q8M9R9;A9L9C2;A9XVM4;Q67I94;E0WH68;Q3ZPR4;B0LNG6;E2EKH0;Q8MA49;B0LNR3;A6YAG7;Q3ZPS7;A6YAD2;A0ARB3;A6YAI2;A0ARB7;Q8M943;D8KWX3;D8KX21;A7M923;P37255	734	21	CID		24.65	8.93373	0	1	49	25	1	2483.32	6.01561	8/229	pps_Medicago_trypsin_rep3.mgf
Q8M943	23.06	10	10	425	46.6536	6.37939	270.224	Thylakoid structural protein (Fragment) OS=Platanus racemosa GN=psbB PE=2 SV=1 - [Q8M943_9MAGN]
	Confidence Icon	Sequence	Protein Accessions	# Proteins	# Protein Groups	Activation Type	Modifications	IonScore	Exp Value	Δ Score	Rank	Identity High	Homology Threshold	Charge	m/z [Da]	ΔM [ppm]	Ions Matched	Spectrum File
	High	MPTFFETFPVVLVDGDGIVR	Q8M9R9;A9L9C2;A9XVM4;E2EKG6;E0WH68;E2EKH0;Q8MA49;A9XVP0;Q6EYH6;A6YAG7;A6YAD2;E2EKG9;A0ARB3;A6YAI2;Q8M943	478	15	CID		127.49	4.22388e-10	0	1	48		1	2239.21	27.2948	13/182	pps_Medicago_trypsin_rep3.mgf
	High	AGSMDNGDGIAVGWLGHPIFR	Q8M9R9;Q67I94;E0WH68;E2EKG7;A9XVP0;Q6EYH6;A6YAG7;E2EKG9;A0ARB7;Q8M943	311	10	CID		119.51	4.30066e-09		2	51		1	2170.07	8.35859	15/213	pps_Medicago_trypsin_rep3.mgf
	High	LAFYDYIGNNPAKGGLFR	Q8M9R9;A9L9C2;A9XVM4;E2EKG6;Q67I94;E0WH68;Q3ZPR4;B0LNG6;E2EKH0;E2EKG7;Q8MA49;B0LNR3;A6YAG7;Q3ZPS7;A6YAD2;A0ARB3;A6YAI2;A0ARB7;Q8M943;D8KWX3;D8KX21;A7M923;P37255	797	23	CID		73.33	0.000119116	0	1	49	31	1	2016.07	16.2673	13/167	pps_Medicago_trypsin_rep3.mgf
	High	AQLGEIFELxR	A0ARB7;Q8M943	3	2	CID	X10(D)	67.7	0.000422871		3	49		1	1290.66	-4.11516	8/107	pps_Medicago_trypsin_rep3.mgf
	High	RAQLGEIFELxR	A0ARB7;Q8M943	3	2	CID	X11(D)	57.38	0.00468231		3	49		1	1446.76	-9.49109	15/119	pps_Medicago_trypsin_rep3.mgf
	Low	YQWDQGYFQQEIYRR	Q8M9R9;A9L9C2;A9XVM4;E2EKG6;Q67I94;E0WH68;Q3ZPR4;B0LNG6;E2EKH0;E2EKG7;Q8MA49;B0LNR3;A9XVP0;Q6EYH6;Q3ZPS7;A6YAD2;E2EKG9;A0ARB7;Q8M943;A7M923	601	20	CID		39.8	0.334296		3	50	36	1	2080.01	19.6676	8/156	pps_Medicago_trypsin_rep3.mgf
	Low	YQWDQGYFQQEIYR	Q8M9R9;A9L9C2;A9XVM4;E2EKG6;Q67I94;E0WH68;Q3ZPR4;B0LNG6;E2EKH0;E2EKG7;Q8MA49;B0LNR3;A9XVP0;Q6EYH6;Q3ZPS7;A6YAD2;E2EKG9;A0ARB7;Q8M943;A7M923	611	20	CID		30.74	1.98099		3	48	30	1	1923.91	21.3777	8/145	pps_Medicago_trypsin_rep3.mgf
	Low	RMPTFFETFPVVLVDGDGIVR	Q8M9R9;A9L9C2;A9XVM4;E2EKG6;E0WH68;E2EKH0;Q8MA49;A9XVP0;Q6EYH6;A6YAG7;A6YAD2;E2EKG9;A0ARB3;A6YAI2;Q8M943	478	15	CID		28.5	3.74676	0	1	49	34	1	2395.29	15.9151	8/230	pps_Medicago_trypsin_rep3.mgf
	Low	ADVPFRR	Q8M9R9;A9L9C2;A9XVM4;E2EKG6;Q67I94;E0WH68;Q3ZPR4;B0LNG6;E2EKH0;E2EKG7;Q8MA49;A9XVP0;B4Y1W7;Q6EYH6;A6YAG7;Q3ZPS7;A6YAD2;E2EKG9;A0ARB3;A6YAI2;A0ARB7;Q8M943;Q71KN1;D8KWX3;D8KX21;A7M923	814	26	CID		27.14	5.35184	0	1	49	39	1	860.454	-23.1288	4/55	pps_Medicago_trypsin_rep3.mgf
	Low	IPEKLAFYDYIGNNPAKGGLFR	Q8M9R9;A9L9C2;A9XVM4;Q67I94;E0WH68;Q3ZPR4;B0LNG6;E2EKH0;Q8MA49;B0LNR3;A6YAG7;Q3ZPS7;A6YAD2;A0ARB3;A6YAI2;A0ARB7;Q8M943;D8KWX3;D8KX21;A7M923;P37255	734	21	CID		24.65	8.93373	0	1	49	25	1	2483.32	6.01561	8/229	pps_Medicago_trypsin_rep3.mgf
P92263	17.57	8	8	444	49.1307	6.75635	236.154	Ribulase-1,5-bisphosphate carboxylase/oxygenase large subunit (Fragment) OS=Ceratophyllum demersum GN=rbcL PE=3 SV=1 - [P92263_CERDE]
	Confidence Icon	Sequence	Protein Accessions	# Proteins	# Protein Groups	Activation Type	Modifications	IonScore	Exp Value	Δ Score	Rank	Identity High	Homology Threshold	Charge	m/z [Da]	ΔM [ppm]	Ions Matched	Spectrum File
	High	TFQGPPHGIQVER	Q9TJY5;D8V9G2;Q8SKV4;D6C635;P92263;P94041;A0PDA4;Q9GDQ2;D2KUU7;P28380;Q85VJ2;Q31982;Q95634;Q6JXQ9;C7A5Y1;Q9BA14;O98545;Q9GHU3;Q7YJR6;Q9BAN9;Q9T2E2;Q6VW49;Q710I8;A1X8A0;A7U3S1;D6MYK4;Q95637;Q9XQL8;Q6PZ77;Q5I998;Q29U68;Q15KA0;Q8WLJ4;Q95633;C6FJV2;Q9MT11;Q71N65;Q49M41;E2CZ58;E0D9U8;O03636;Q6W5Z6;C7A609;Q8MCW9;Q9GCX8;Q5I972;A1X2K2;Q8MCW5;Q1X6Q9;A9X7C3;Q6VW14;Q3ZR39;C7A5Z4;C7AF24;Q8HRM2;Q8SLJ9;O78540;…	19129	70	CID		109.6	4.33219e-08		5	51		1	1465.77	11.4607	11/139	pps_Medicago_trypsin_rep3.mgf
	High	DITLGFVDLLRDDxIEK	P92263;Q9GCX8	4	2	CID	X14(F)	86.73	5.64613e-06		8	49		1	2009.11	24.8412	18/171	pps_Medicago_trypsin_rep3.mgf
	High	DITLGFVDLLR	Q9TJY5;D8V9G2;Q8SKV4;D6C635;P93987;Q33620;P92263;P94041;A0PDA4;Q9GDQ2;Q9XQP7;Q5DK06;O98549;Q95E64;P28380;Q85VJ2;Q95634;C7A5Y1;O98545;Q710I8;Q95637;Q6PZ77;Q5I998;Q15KA0;Q95633;E0D9U8;O03636;Q8MCW9;Q9GCX8;Q5I972;A1X2K2;Q8MCW5;A9X7C3;C7A5Z4;C7AF24;Q8M9H7;Q6PZB0;Q32226;Q32313;A9X7D7;Q9BB67;Q8SMH4;Q5J9S0;Q29VE8;Q33369;Q7I250;Q7YLH5;P94066;B9U471	5330	49	CID		86.39	8.06626e-06		5	50		1	1261.73	8.93118	10/97	pps_Medicago_trypsin_rep3.mgf
	High	LTYYTPDYETKDTDILAAFR	P92263;D0F109;C7A5Y1;Q9GHU3;Q7YJR6;Q9T2E2;A7U3S1;D6MYK4;Q15KA0;Q49M41;E2CZ58;C7A609;Q3ZR39;C7A5Z4;C7AF24;Q8HRM2;O78540;Q8WHV2;Q32313;Q4VIB9;Q8WIW9;Q8SMH4;O47281;Q5J9S0;Q29VE8;Q40141;Q32811	5081	27	CID		80.72	2.34352e-05		6	49		1	2396.17	3.64495	13/200	pps_Medicago_trypsin_rep3.mgf
	High	DKLNKYGRPLLGcTIKPK	D8V9G2;Q8SKV4;Q33620;P92263;P94041;A0PDA4;D2KUU7;Q9XQP7;D0F109;Q5DK06;O98549;P28380;Q85VJ2;Q6JXQ9;Q9BA14;Q9GHU3;Q7YJR6;Q9BAN9;Q6VW49;Q710I8;Q95637;Q9XQL8;Q6PZ77;Q5I998;Q15KA0;Q8WLJ4;C6FJV2;Q9MT11;Q49M41;E2CZ58;E0D9U8;O03636;Q6W5Z6;C7A609;A1X2K2;Q1X6Q9;A9X7C3;C7A5Z4;Q8HRM2;Q8SLJ9;O78540;Q8M9H7;Q6PZB0;Q32226;Q32313;A9X7D7;E5G0C2;Q8WIW9;Q9BB67;Q8SMH4;O47281;Q5J9S0;Q6SSH6;O98531;Q40141;A1E5E1;B2BWK9;…	21788	60	CID	C13(Carbamidomethyl)	64.79	0.00103825		4	50		1	2101.24	20.0666	18/198	pps_Medicago_trypsin_rep3.mgf
	Low	YGRPLLGcTIKPK	D8V9G2;Q8SKV4;Q33620;P92263;P94041;A0PDA4;D2KUU7;Q9XQP7;D0F109;Q5DK06;O98549;P28380;Q85VJ2;Q6JXQ9;C7A5Y1;Q9BA14;O98545;Q9GHU3;Q7YJR6;Q9BAN9;Q6VW49;Q710I8;Q95637;Q9XQL8;Q6PZ77;Q5I998;Q15KA0;Q8WLJ4;C6FJV2;Q9MT11;Q49M41;E2CZ58;E0D9U8;O03636;Q6W5Z6;C7A609;A1X2K2;Q1X6Q9;A9X7C3;C7A5Z4;Q8HRM2;Q8SLJ9;O78540;Q8M9H7;Q6PZB0;Q32226;Q8WHV2;Q32313;A9X7D7;E5G0C2;Q8WIW9;Q9BB67;Q8SMH4;O47281;Q5J9S0;Q6SSH6;O98531;…	21992	63	CID	C8(Carbamidomethyl)	33.95	1.44507		4	50	38	1	1502.86	3.0307	10/120	pps_Medicago_trypsin_rep3.mgf
	Low	LGLSAKNYGR	D8V9G2;Q8SKV4;P93987;Q33620;P92263;P94041;A0PDA4;Q9GDQ2;D2KUU7;Q9XQP7;Q5DK06;O98549;Q85VJ2;Q31982;Q95634;Q6JXQ9;Q9BA14;O98545;Q9GHU3;Q7YJR6;Q9BAN9;Q710I8;A1X8A0;A7U3S1;Q95637;Q9XQL8;Q6PZ77;Q29U68;Q15KA0;Q8WLJ4;Q49M41;E0D9U8;O03636;Q6W5Z6;C7A609;Q8MCW9;Q9GCX8;Q8MCW5;Q6VW14;Q3ZR39;C7A5Z4;C7AF24;Q8SLJ9;O78540;Q6PZB0;Q32226;Q8WHV2;A9X7D7;Q4VIB9;E5G0C2;Q9BB67;Q8SMH4;C7AQR5;Q5J9S0;Q6SSH6;O98531;Q33369;…	22994	64	CID		24.65	12.6192		2	50	30	1	1078.59	-9.65269	6/86	pps_Medicago_trypsin_rep3.mgf
	Low	DTDILAAFR	Q9TJY5;D6C635;P93987;Q33620;P92263;P94041;Q9GDQ2;Q9XQP7;D0F109;Q5DK06;Q6SSI3;O98549;Q95E64;P28380;Q85VJ2;Q95634;Q6JXQ9;C7A5Y1;O98545;Q9GHU3;Q7YJR6;Q9BAN9;Q9T2E2;Q710I8;A7U3S1;D6MYK4;Q95637;Q5I998;Q15KA0;Q8WLJ4;Q95633;C6FJV2;Q49M41;E2CZ58;C7A609;Q8MCW9;Q9GCX8;Q5I972;A1X2K2;Q1X6Q9;A9X7C3;Q6VW14;Q3ZR39;C7A5Z4;C7AF24;Q8HRM2;O78540;Q32226;Q8WHV2;Q32313;Q4VIB9;E5G0C2;Q8WIW9;Q8SMH4;O47281;Q5J9S0;Q6PZ84;…	17129	69	CID		14.86	112.364		4	50	26	1	1021.52	-15.0182	5/74	pps_Medicago_trypsin_rep3.mgf
Q9GHU3	16.67	9	8	468	51.8329	6.22705	236.154	Ribulose 1,5-bisphosphate carboxylase (Fragment) OS=cf. Salacia sp. Chase 1214 GN=rbcL PE=3 SV=1 - [Q9GHU3_9ROSI]
	Confidence Icon	Sequence	Protein Accessions	# Proteins	# Protein Groups	Activation Type	Modifications	IonScore	Exp Value	Δ Score	Rank	Identity High	Homology Threshold	Charge	m/z [Da]	ΔM [ppm]	Ions Matched	Spectrum File
	High	TFQGPPHGIQVER	Q9TJY5;D8V9G2;Q8SKV4;D6C635;P92263;P94041;A0PDA4;Q9GDQ2;D2KUU7;P28380;Q85VJ2;Q31982;Q95634;Q6JXQ9;C7A5Y1;Q9BA14;O98545;Q9GHU3;Q7YJR6;Q9BAN9;Q9T2E2;Q6VW49;Q710I8;A1X8A0;A7U3S1;D6MYK4;Q95637;Q9XQL8;Q6PZ77;Q5I998;Q29U68;Q15KA0;Q8WLJ4;Q95633;C6FJV2;Q9MT11;Q71N65;Q49M41;E2CZ58;E0D9U8;O03636;Q6W5Z6;C7A609;Q8MCW9;Q9GCX8;Q5I972;A1X2K2;Q8MCW5;Q1X6Q9;A9X7C3;Q6VW14;Q3ZR39;C7A5Z4;C7AF24;Q8HRM2;Q8SLJ9;O78540;…	19129	70	CID		109.6	4.33219e-08		5	51		1	1465.77	11.4607	11/139	pps_Medicago_trypsin_rep3.mgf
	High	DITLGFVDLxRDDFIEK	Q9GHU3	5	1	CID	X10(I)	86.73	5.64613e-06		4	49		1	2009.11	24.8412	18/171	pps_Medicago_trypsin_rep3.mgf
	High	DITLGFVDLxR	Q9GHU3	6	1	CID	X10(I)	86.39	8.06626e-06		4	50		1	1261.73	8.93118	10/97	pps_Medicago_trypsin_rep3.mgf
	High	DITLGFVDLxR	Q9GHU3	6	1	CID	X10(L)	86.39	8.06626e-06		6	50		1	1261.73	8.93118	10/97	pps_Medicago_trypsin_rep3.mgf
	High	LTYYTPDYETKDTDILAAFR	P92263;D0F109;C7A5Y1;Q9GHU3;Q7YJR6;Q9T2E2;A7U3S1;D6MYK4;Q15KA0;Q49M41;E2CZ58;C7A609;Q3ZR39;C7A5Z4;C7AF24;Q8HRM2;O78540;Q8WHV2;Q32313;Q4VIB9;Q8WIW9;Q8SMH4;O47281;Q5J9S0;Q29VE8;Q40141;Q32811	5081	27	CID		80.72	2.34352e-05		6	49		1	2396.17	3.64495	13/200	pps_Medicago_trypsin_rep3.mgf
	High	DKLNKYGRPLLGcTIKPK	D8V9G2;Q8SKV4;Q33620;P92263;P94041;A0PDA4;D2KUU7;Q9XQP7;D0F109;Q5DK06;O98549;P28380;Q85VJ2;Q6JXQ9;Q9BA14;Q9GHU3;Q7YJR6;Q9BAN9;Q6VW49;Q710I8;Q95637;Q9XQL8;Q6PZ77;Q5I998;Q15KA0;Q8WLJ4;C6FJV2;Q9MT11;Q49M41;E2CZ58;E0D9U8;O03636;Q6W5Z6;C7A609;A1X2K2;Q1X6Q9;A9X7C3;C7A5Z4;Q8HRM2;Q8SLJ9;O78540;Q8M9H7;Q6PZB0;Q32226;Q32313;A9X7D7;E5G0C2;Q8WIW9;Q9BB67;Q8SMH4;O47281;Q5J9S0;Q6SSH6;O98531;Q40141;A1E5E1;B2BWK9;…	21788	60	CID	C13(Carbamidomethyl)	64.79	0.00103825		4	50		1	2101.24	20.0666	18/198	pps_Medicago_trypsin_rep3.mgf
	Low	YGRPLLGcTIKPK	D8V9G2;Q8SKV4;Q33620;P92263;P94041;A0PDA4;D2KUU7;Q9XQP7;D0F109;Q5DK06;O98549;P28380;Q85VJ2;Q6JXQ9;C7A5Y1;Q9BA14;O98545;Q9GHU3;Q7YJR6;Q9BAN9;Q6VW49;Q710I8;Q95637;Q9XQL8;Q6PZ77;Q5I998;Q15KA0;Q8WLJ4;C6FJV2;Q9MT11;Q49M41;E2CZ58;E0D9U8;O03636;Q6W5Z6;C7A609;A1X2K2;Q1X6Q9;A9X7C3;C7A5Z4;Q8HRM2;Q8SLJ9;O78540;Q8M9H7;Q6PZB0;Q32226;Q8WHV2;Q32313;A9X7D7;E5G0C2;Q8WIW9;Q9BB67;Q8SMH4;O47281;Q5J9S0;Q6SSH6;O98531;…	21992	63	CID	C8(Carbamidomethyl)	33.95	1.44507		4	50	38	1	1502.86	3.0307	10/120	pps_Medicago_trypsin_rep3.mgf
	Low	LGLSAKNYGR	D8V9G2;Q8SKV4;P93987;Q33620;P92263;P94041;A0PDA4;Q9GDQ2;D2KUU7;Q9XQP7;Q5DK06;O98549;Q85VJ2;Q31982;Q95634;Q6JXQ9;Q9BA14;O98545;Q9GHU3;Q7YJR6;Q9BAN9;Q710I8;A1X8A0;A7U3S1;Q95637;Q9XQL8;Q6PZ77;Q29U68;Q15KA0;Q8WLJ4;Q49M41;E0D9U8;O03636;Q6W5Z6;C7A609;Q8MCW9;Q9GCX8;Q8MCW5;Q6VW14;Q3ZR39;C7A5Z4;C7AF24;Q8SLJ9;O78540;Q6PZB0;Q32226;Q8WHV2;A9X7D7;Q4VIB9;E5G0C2;Q9BB67;Q8SMH4;C7AQR5;Q5J9S0;Q6SSH6;O98531;Q33369;…	22994	64	CID		24.65	12.6192		2	50	30	1	1078.59	-9.65269	6/86	pps_Medicago_trypsin_rep3.mgf
	Low	DTDILAAFR	Q9TJY5;D6C635;P93987;Q33620;P92263;P94041;Q9GDQ2;Q9XQP7;D0F109;Q5DK06;Q6SSI3;O98549;Q95E64;P28380;Q85VJ2;Q95634;Q6JXQ9;C7A5Y1;O98545;Q9GHU3;Q7YJR6;Q9BAN9;Q9T2E2;Q710I8;A7U3S1;D6MYK4;Q95637;Q5I998;Q15KA0;Q8WLJ4;Q95633;C6FJV2;Q49M41;E2CZ58;C7A609;Q8MCW9;Q9GCX8;Q5I972;A1X2K2;Q1X6Q9;A9X7C3;Q6VW14;Q3ZR39;C7A5Z4;C7AF24;Q8HRM2;O78540;Q32226;Q8WHV2;Q32313;Q4VIB9;E5G0C2;Q8WIW9;Q8SMH4;O47281;Q5J9S0;Q6PZ84;…	17129	69	CID		14.86	112.364		4	50	26	1	1021.52	-15.0182	5/74	pps_Medicago_trypsin_rep3.mgf
Q15KA0	19.55	8	8	399	44.1953	6.84424	236.154	Ribulose-1,5-bisphosphate carboxylase/oxygenase large subunit (Fragment) OS=Sanicula europaea GN=rbcL PE=4 SV=1 - [Q15KA0_9APIA]
	Confidence Icon	Sequence	Protein Accessions	# Proteins	# Protein Groups	Activation Type	Modifications	IonScore	Exp Value	Δ Score	Rank	Identity High	Homology Threshold	Charge	m/z [Da]	ΔM [ppm]	Ions Matched	Spectrum File
	High	TFQGPPHGIQVER	Q9TJY5;D8V9G2;Q8SKV4;D6C635;P92263;P94041;A0PDA4;Q9GDQ2;D2KUU7;P28380;Q85VJ2;Q31982;Q95634;Q6JXQ9;C7A5Y1;Q9BA14;O98545;Q9GHU3;Q7YJR6;Q9BAN9;Q9T2E2;Q6VW49;Q710I8;A1X8A0;A7U3S1;D6MYK4;Q95637;Q9XQL8;Q6PZ77;Q5I998;Q29U68;Q15KA0;Q8WLJ4;Q95633;C6FJV2;Q9MT11;Q71N65;Q49M41;E2CZ58;E0D9U8;O03636;Q6W5Z6;C7A609;Q8MCW9;Q9GCX8;Q5I972;A1X2K2;Q8MCW5;Q1X6Q9;A9X7C3;Q6VW14;Q3ZR39;C7A5Z4;C7AF24;Q8HRM2;Q8SLJ9;O78540;…	19129	70	CID		109.6	4.33219e-08		5	51		1	1465.77	11.4607	11/139	pps_Medicago_trypsin_rep3.mgf
	High	DITLGFVDLLRDDFxEK	Q15KA0	5	1	CID	X15(I)	86.73	5.64613e-06		7	49		1	2009.11	24.8412	18/171	pps_Medicago_trypsin_rep3.mgf
	High	DITLGFVDLLR	Q9TJY5;D8V9G2;Q8SKV4;D6C635;P93987;Q33620;P92263;P94041;A0PDA4;Q9GDQ2;Q9XQP7;Q5DK06;O98549;Q95E64;P28380;Q85VJ2;Q95634;C7A5Y1;O98545;Q710I8;Q95637;Q6PZ77;Q5I998;Q15KA0;Q95633;E0D9U8;O03636;Q8MCW9;Q9GCX8;Q5I972;A1X2K2;Q8MCW5;A9X7C3;C7A5Z4;C7AF24;Q8M9H7;Q6PZB0;Q32226;Q32313;A9X7D7;Q9BB67;Q8SMH4;Q5J9S0;Q29VE8;Q33369;Q7I250;Q7YLH5;P94066;B9U471	5330	49	CID		86.39	8.06626e-06		5	50		1	1261.73	8.93118	10/97	pps_Medicago_trypsin_rep3.mgf
	High	LTYYTPDYETKDTDILAAFR	P92263;D0F109;C7A5Y1;Q9GHU3;Q7YJR6;Q9T2E2;A7U3S1;D6MYK4;Q15KA0;Q49M41;E2CZ58;C7A609;Q3ZR39;C7A5Z4;C7AF24;Q8HRM2;O78540;Q8WHV2;Q32313;Q4VIB9;Q8WIW9;Q8SMH4;O47281;Q5J9S0;Q29VE8;Q40141;Q32811	5081	27	CID		80.72	2.34352e-05		6	49		1	2396.17	3.64495	13/200	pps_Medicago_trypsin_rep3.mgf
	High	DKLNKYGRPLLGcTIKPK	D8V9G2;Q8SKV4;Q33620;P92263;P94041;A0PDA4;D2KUU7;Q9XQP7;D0F109;Q5DK06;O98549;P28380;Q85VJ2;Q6JXQ9;Q9BA14;Q9GHU3;Q7YJR6;Q9BAN9;Q6VW49;Q710I8;Q95637;Q9XQL8;Q6PZ77;Q5I998;Q15KA0;Q8WLJ4;C6FJV2;Q9MT11;Q49M41;E2CZ58;E0D9U8;O03636;Q6W5Z6;C7A609;A1X2K2;Q1X6Q9;A9X7C3;C7A5Z4;Q8HRM2;Q8SLJ9;O78540;Q8M9H7;Q6PZB0;Q32226;Q32313;A9X7D7;E5G0C2;Q8WIW9;Q9BB67;Q8SMH4;O47281;Q5J9S0;Q6SSH6;O98531;Q40141;A1E5E1;B2BWK9;…	21788	60	CID	C13(Carbamidomethyl)	64.79	0.00103825		4	50		1	2101.24	20.0666	18/198	pps_Medicago_trypsin_rep3.mgf
	Low	YGRPLLGcTIKPK	D8V9G2;Q8SKV4;Q33620;P92263;P94041;A0PDA4;D2KUU7;Q9XQP7;D0F109;Q5DK06;O98549;P28380;Q85VJ2;Q6JXQ9;C7A5Y1;Q9BA14;O98545;Q9GHU3;Q7YJR6;Q9BAN9;Q6VW49;Q710I8;Q95637;Q9XQL8;Q6PZ77;Q5I998;Q15KA0;Q8WLJ4;C6FJV2;Q9MT11;Q49M41;E2CZ58;E0D9U8;O03636;Q6W5Z6;C7A609;A1X2K2;Q1X6Q9;A9X7C3;C7A5Z4;Q8HRM2;Q8SLJ9;O78540;Q8M9H7;Q6PZB0;Q32226;Q8WHV2;Q32313;A9X7D7;E5G0C2;Q8WIW9;Q9BB67;Q8SMH4;O47281;Q5J9S0;Q6SSH6;O98531;…	21992	63	CID	C8(Carbamidomethyl)	33.95	1.44507		4	50	38	1	1502.86	3.0307	10/120	pps_Medicago_trypsin_rep3.mgf
	Low	LGLSAKNYGR	D8V9G2;Q8SKV4;P93987;Q33620;P92263;P94041;A0PDA4;Q9GDQ2;D2KUU7;Q9XQP7;Q5DK06;O98549;Q85VJ2;Q31982;Q95634;Q6JXQ9;Q9BA14;O98545;Q9GHU3;Q7YJR6;Q9BAN9;Q710I8;A1X8A0;A7U3S1;Q95637;Q9XQL8;Q6PZ77;Q29U68;Q15KA0;Q8WLJ4;Q49M41;E0D9U8;O03636;Q6W5Z6;C7A609;Q8MCW9;Q9GCX8;Q8MCW5;Q6VW14;Q3ZR39;C7A5Z4;C7AF24;Q8SLJ9;O78540;Q6PZB0;Q32226;Q8WHV2;A9X7D7;Q4VIB9;E5G0C2;Q9BB67;Q8SMH4;C7AQR5;Q5J9S0;Q6SSH6;O98531;Q33369;…	22994	64	CID		24.65	12.6192		2	50	30	1	1078.59	-9.65269	6/86	pps_Medicago_trypsin_rep3.mgf
	Low	DTDILAAFR	Q9TJY5;D6C635;P93987;Q33620;P92263;P94041;Q9GDQ2;Q9XQP7;D0F109;Q5DK06;Q6SSI3;O98549;Q95E64;P28380;Q85VJ2;Q95634;Q6JXQ9;C7A5Y1;O98545;Q9GHU3;Q7YJR6;Q9BAN9;Q9T2E2;Q710I8;A7U3S1;D6MYK4;Q95637;Q5I998;Q15KA0;Q8WLJ4;Q95633;C6FJV2;Q49M41;E2CZ58;C7A609;Q8MCW9;Q9GCX8;Q5I972;A1X2K2;Q1X6Q9;A9X7C3;Q6VW14;Q3ZR39;C7A5Z4;C7AF24;Q8HRM2;O78540;Q32226;Q8WHV2;Q32313;Q4VIB9;E5G0C2;Q8WIW9;Q8SMH4;O47281;Q5J9S0;Q6PZ84;…	17129	69	CID		14.86	112.364		4	50	26	1	1021.52	-15.0182	5/74	pps_Medicago_trypsin_rep3.mgf
C7A5Z4	20.84	9	9	475	52.7198	6.80029	236.154	Ribulose-1,5-bisphosphate carboxylase/oxygenase large subunit OS=Linum kingii GN=rbcL PE=3 SV=1 - [C7A5Z4_9ROSI]
	Confidence Icon	Sequence	Protein Accessions	# Proteins	# Protein Groups	Activation Type	Modifications	IonScore	Exp Value	Δ Score	Rank	Identity High	Homology Threshold	Charge	m/z [Da]	ΔM [ppm]	Ions Matched	Spectrum File
	High	TFQGPPHGIQVER	Q9TJY5;D8V9G2;Q8SKV4;D6C635;P92263;P94041;A0PDA4;Q9GDQ2;D2KUU7;P28380;Q85VJ2;Q31982;Q95634;Q6JXQ9;C7A5Y1;Q9BA14;O98545;Q9GHU3;Q7YJR6;Q9BAN9;Q9T2E2;Q6VW49;Q710I8;A1X8A0;A7U3S1;D6MYK4;Q95637;Q9XQL8;Q6PZ77;Q5I998;Q29U68;Q15KA0;Q8WLJ4;Q95633;C6FJV2;Q9MT11;Q71N65;Q49M41;E2CZ58;E0D9U8;O03636;Q6W5Z6;C7A609;Q8MCW9;Q9GCX8;Q5I972;A1X2K2;Q8MCW5;Q1X6Q9;A9X7C3;Q6VW14;Q3ZR39;C7A5Z4;C7AF24;Q8HRM2;Q8SLJ9;O78540;…	19129	70	CID		109.6	4.33219e-08		5	51		1	1465.77	11.4607	11/139	pps_Medicago_trypsin_rep3.mgf
	High	DITLGFVDLLRDDFIEK	Q9TJY5;D8V9G2;Q8SKV4;P93987;P94041;A0PDA4;Q9XQP7;Q5DK06;Q95E64;P28380;C7A5Y1;O98545;Q710I8;Q6PZ77;Q5I998;Q95633;E0D9U8;Q8MCW9;Q5I972;Q8MCW5;C7A5Z4;Q8SMH4;Q5J9S0;Q29VE8;Q7I250;Q7YLH5	3135	26	CID		86.73	5.64613e-06		5	49		1	2009.11	24.8412	18/171	pps_Medicago_trypsin_rep3.mgf
	High	DITLGFVDLLR	Q9TJY5;D8V9G2;Q8SKV4;D6C635;P93987;Q33620;P92263;P94041;A0PDA4;Q9GDQ2;Q9XQP7;Q5DK06;O98549;Q95E64;P28380;Q85VJ2;Q95634;C7A5Y1;O98545;Q710I8;Q95637;Q6PZ77;Q5I998;Q15KA0;Q95633;E0D9U8;O03636;Q8MCW9;Q9GCX8;Q5I972;A1X2K2;Q8MCW5;A9X7C3;C7A5Z4;C7AF24;Q8M9H7;Q6PZB0;Q32226;Q32313;A9X7D7;Q9BB67;Q8SMH4;Q5J9S0;Q29VE8;Q33369;Q7I250;Q7YLH5;P94066;B9U471	5330	49	CID		86.39	8.06626e-06		5	50		1	1261.73	8.93118	10/97	pps_Medicago_trypsin_rep3.mgf
	High	LTYYTPDYETKDTDILAAFR	P92263;D0F109;C7A5Y1;Q9GHU3;Q7YJR6;Q9T2E2;A7U3S1;D6MYK4;Q15KA0;Q49M41;E2CZ58;C7A609;Q3ZR39;C7A5Z4;C7AF24;Q8HRM2;O78540;Q8WHV2;Q32313;Q4VIB9;Q8WIW9;Q8SMH4;O47281;Q5J9S0;Q29VE8;Q40141;Q32811	5081	27	CID		80.72	2.34352e-05		6	49		1	2396.17	3.64495	13/200	pps_Medicago_trypsin_rep3.mgf
	High	DKLNKYGRPLLGcTIKPK	D8V9G2;Q8SKV4;Q33620;P92263;P94041;A0PDA4;D2KUU7;Q9XQP7;D0F109;Q5DK06;O98549;P28380;Q85VJ2;Q6JXQ9;Q9BA14;Q9GHU3;Q7YJR6;Q9BAN9;Q6VW49;Q710I8;Q95637;Q9XQL8;Q6PZ77;Q5I998;Q15KA0;Q8WLJ4;C6FJV2;Q9MT11;Q49M41;E2CZ58;E0D9U8;O03636;Q6W5Z6;C7A609;A1X2K2;Q1X6Q9;A9X7C3;C7A5Z4;Q8HRM2;Q8SLJ9;O78540;Q8M9H7;Q6PZB0;Q32226;Q32313;A9X7D7;E5G0C2;Q8WIW9;Q9BB67;Q8SMH4;O47281;Q5J9S0;Q6SSH6;O98531;Q40141;A1E5E1;B2BWK9;…	21788	60	CID	C13(Carbamidomethyl)	64.79	0.00103825		4	50		1	2101.24	20.0666	18/198	pps_Medicago_trypsin_rep3.mgf
	Low	YGRPLLGcTIKPK	D8V9G2;Q8SKV4;Q33620;P92263;P94041;A0PDA4;D2KUU7;Q9XQP7;D0F109;Q5DK06;O98549;P28380;Q85VJ2;Q6JXQ9;C7A5Y1;Q9BA14;O98545;Q9GHU3;Q7YJR6;Q9BAN9;Q6VW49;Q710I8;Q95637;Q9XQL8;Q6PZ77;Q5I998;Q15KA0;Q8WLJ4;C6FJV2;Q9MT11;Q49M41;E2CZ58;E0D9U8;O03636;Q6W5Z6;C7A609;A1X2K2;Q1X6Q9;A9X7C3;C7A5Z4;Q8HRM2;Q8SLJ9;O78540;Q8M9H7;Q6PZB0;Q32226;Q8WHV2;Q32313;A9X7D7;E5G0C2;Q8WIW9;Q9BB67;Q8SMH4;O47281;Q5J9S0;Q6SSH6;O98531;…	21992	63	CID	C8(Carbamidomethyl)	33.95	1.44507		4	50	38	1	1502.86	3.0307	10/120	pps_Medicago_trypsin_rep3.mgf
	Low	LGLSAKNYGR	D8V9G2;Q8SKV4;P93987;Q33620;P92263;P94041;A0PDA4;Q9GDQ2;D2KUU7;Q9XQP7;Q5DK06;O98549;Q85VJ2;Q31982;Q95634;Q6JXQ9;Q9BA14;O98545;Q9GHU3;Q7YJR6;Q9BAN9;Q710I8;A1X8A0;A7U3S1;Q95637;Q9XQL8;Q6PZ77;Q29U68;Q15KA0;Q8WLJ4;Q49M41;E0D9U8;O03636;Q6W5Z6;C7A609;Q8MCW9;Q9GCX8;Q8MCW5;Q6VW14;Q3ZR39;C7A5Z4;C7AF24;Q8SLJ9;O78540;Q6PZB0;Q32226;Q8WHV2;A9X7D7;Q4VIB9;E5G0C2;Q9BB67;Q8SMH4;C7AQR5;Q5J9S0;Q6SSH6;O98531;Q33369;…	22994	64	CID		24.65	12.6192		2	50	30	1	1078.59	-9.65269	6/86	pps_Medicago_trypsin_rep3.mgf
	Low	DTDILAAFR	Q9TJY5;D6C635;P93987;Q33620;P92263;P94041;Q9GDQ2;Q9XQP7;D0F109;Q5DK06;Q6SSI3;O98549;Q95E64;P28380;Q85VJ2;Q95634;Q6JXQ9;C7A5Y1;O98545;Q9GHU3;Q7YJR6;Q9BAN9;Q9T2E2;Q710I8;A7U3S1;D6MYK4;Q95637;Q5I998;Q15KA0;Q8WLJ4;Q95633;C6FJV2;Q49M41;E2CZ58;C7A609;Q8MCW9;Q9GCX8;Q5I972;A1X2K2;Q1X6Q9;A9X7C3;Q6VW14;Q3ZR39;C7A5Z4;C7AF24;Q8HRM2;O78540;Q32226;Q8WHV2;Q32313;Q4VIB9;E5G0C2;Q8WIW9;Q8SMH4;O47281;Q5J9S0;Q6PZ84;…	17129	69	CID		14.86	112.364		4	50	26	1	1021.52	-15.0182	5/74	pps_Medicago_trypsin_rep3.mgf
	Low	AmHAVIDRQKNHGxHFRVLAK	C7A5Z4	19	1	CID	M2(Oxidation), X14(T)	14.84	84.0875		2	49	27	1	2445.27	-12.5033	6/200	pps_Medicago_trypsin_rep3.mgf
Q8SMH4	19.77	9	9	440	48.6335	6.88818	236.154	Ribulose 1,5-bisphosphate carboxylase large subunit (Fragment) OS=Sambucus caerulea GN=rbcL PE=3 SV=1 - [Q8SMH4_SAMCE]
	Confidence Icon	Sequence	Protein Accessions	# Proteins	# Protein Groups	Activation Type	Modifications	IonScore	Exp Value	Δ Score	Rank	Identity High	Homology Threshold	Charge	m/z [Da]	ΔM [ppm]	Ions Matched	Spectrum File
	High	TFQGPPHGIQVER	Q9TJY5;D8V9G2;Q8SKV4;D6C635;P92263;P94041;A0PDA4;Q9GDQ2;D2KUU7;P28380;Q85VJ2;Q31982;Q95634;Q6JXQ9;C7A5Y1;Q9BA14;O98545;Q9GHU3;Q7YJR6;Q9BAN9;Q9T2E2;Q6VW49;Q710I8;A1X8A0;A7U3S1;D6MYK4;Q95637;Q9XQL8;Q6PZ77;Q5I998;Q29U68;Q15KA0;Q8WLJ4;Q95633;C6FJV2;Q9MT11;Q71N65;Q49M41;E2CZ58;E0D9U8;O03636;Q6W5Z6;C7A609;Q8MCW9;Q9GCX8;Q5I972;A1X2K2;Q8MCW5;Q1X6Q9;A9X7C3;Q6VW14;Q3ZR39;C7A5Z4;C7AF24;Q8HRM2;Q8SLJ9;O78540;…	19129	70	CID		109.6	4.33219e-08		5	51		1	1465.77	11.4607	11/139	pps_Medicago_trypsin_rep3.mgf
	High	DITLGFVDLLRDDFIEK	Q9TJY5;D8V9G2;Q8SKV4;P93987;P94041;A0PDA4;Q9XQP7;Q5DK06;Q95E64;P28380;C7A5Y1;O98545;Q710I8;Q6PZ77;Q5I998;Q95633;E0D9U8;Q8MCW9;Q5I972;Q8MCW5;C7A5Z4;Q8SMH4;Q5J9S0;Q29VE8;Q7I250;Q7YLH5	3135	26	CID		86.73	5.64613e-06		5	49		1	2009.11	24.8412	18/171	pps_Medicago_trypsin_rep3.mgf
	High	DITLGFVDLLR	Q9TJY5;D8V9G2;Q8SKV4;D6C635;P93987;Q33620;P92263;P94041;A0PDA4;Q9GDQ2;Q9XQP7;Q5DK06;O98549;Q95E64;P28380;Q85VJ2;Q95634;C7A5Y1;O98545;Q710I8;Q95637;Q6PZ77;Q5I998;Q15KA0;Q95633;E0D9U8;O03636;Q8MCW9;Q9GCX8;Q5I972;A1X2K2;Q8MCW5;A9X7C3;C7A5Z4;C7AF24;Q8M9H7;Q6PZB0;Q32226;Q32313;A9X7D7;Q9BB67;Q8SMH4;Q5J9S0;Q29VE8;Q33369;Q7I250;Q7YLH5;P94066;B9U471	5330	49	CID		86.39	8.06626e-06		5	50		1	1261.73	8.93118	10/97	pps_Medicago_trypsin_rep3.mgf
	High	LTYYTPDYETKDTDILAAFR	P92263;D0F109;C7A5Y1;Q9GHU3;Q7YJR6;Q9T2E2;A7U3S1;D6MYK4;Q15KA0;Q49M41;E2CZ58;C7A609;Q3ZR39;C7A5Z4;C7AF24;Q8HRM2;O78540;Q8WHV2;Q32313;Q4VIB9;Q8WIW9;Q8SMH4;O47281;Q5J9S0;Q29VE8;Q40141;Q32811	5081	27	CID		80.72	2.34352e-05		6	49		1	2396.17	3.64495	13/200	pps_Medicago_trypsin_rep3.mgf
	High	DKLNKYGRPLLGcTIKPK	D8V9G2;Q8SKV4;Q33620;P92263;P94041;A0PDA4;D2KUU7;Q9XQP7;D0F109;Q5DK06;O98549;P28380;Q85VJ2;Q6JXQ9;Q9BA14;Q9GHU3;Q7YJR6;Q9BAN9;Q6VW49;Q710I8;Q95637;Q9XQL8;Q6PZ77;Q5I998;Q15KA0;Q8WLJ4;C6FJV2;Q9MT11;Q49M41;E2CZ58;E0D9U8;O03636;Q6W5Z6;C7A609;A1X2K2;Q1X6Q9;A9X7C3;C7A5Z4;Q8HRM2;Q8SLJ9;O78540;Q8M9H7;Q6PZB0;Q32226;Q32313;A9X7D7;E5G0C2;Q8WIW9;Q9BB67;Q8SMH4;O47281;Q5J9S0;Q6SSH6;O98531;Q40141;A1E5E1;B2BWK9;…	21788	60	CID	C13(Carbamidomethyl)	64.79	0.00103825		4	50		1	2101.24	20.0666	18/198	pps_Medicago_trypsin_rep3.mgf
	Low	YGRPLLGcTIKPK	D8V9G2;Q8SKV4;Q33620;P92263;P94041;A0PDA4;D2KUU7;Q9XQP7;D0F109;Q5DK06;O98549;P28380;Q85VJ2;Q6JXQ9;C7A5Y1;Q9BA14;O98545;Q9GHU3;Q7YJR6;Q9BAN9;Q6VW49;Q710I8;Q95637;Q9XQL8;Q6PZ77;Q5I998;Q15KA0;Q8WLJ4;C6FJV2;Q9MT11;Q49M41;E2CZ58;E0D9U8;O03636;Q6W5Z6;C7A609;A1X2K2;Q1X6Q9;A9X7C3;C7A5Z4;Q8HRM2;Q8SLJ9;O78540;Q8M9H7;Q6PZB0;Q32226;Q8WHV2;Q32313;A9X7D7;E5G0C2;Q8WIW9;Q9BB67;Q8SMH4;O47281;Q5J9S0;Q6SSH6;O98531;…	21992	63	CID	C8(Carbamidomethyl)	33.95	1.44507		4	50	38	1	1502.86	3.0307	10/120	pps_Medicago_trypsin_rep3.mgf
	Low	LGLSAKNYGR	D8V9G2;Q8SKV4;P93987;Q33620;P92263;P94041;A0PDA4;Q9GDQ2;D2KUU7;Q9XQP7;Q5DK06;O98549;Q85VJ2;Q31982;Q95634;Q6JXQ9;Q9BA14;O98545;Q9GHU3;Q7YJR6;Q9BAN9;Q710I8;A1X8A0;A7U3S1;Q95637;Q9XQL8;Q6PZ77;Q29U68;Q15KA0;Q8WLJ4;Q49M41;E0D9U8;O03636;Q6W5Z6;C7A609;Q8MCW9;Q9GCX8;Q8MCW5;Q6VW14;Q3ZR39;C7A5Z4;C7AF24;Q8SLJ9;O78540;Q6PZB0;Q32226;Q8WHV2;A9X7D7;Q4VIB9;E5G0C2;Q9BB67;Q8SMH4;C7AQR5;Q5J9S0;Q6SSH6;O98531;Q33369;…	22994	64	CID		24.65	12.6192		2	50	30	1	1078.59	-9.65269	6/86	pps_Medicago_trypsin_rep3.mgf
	Low	DTDILAAFR	Q9TJY5;D6C635;P93987;Q33620;P92263;P94041;Q9GDQ2;Q9XQP7;D0F109;Q5DK06;Q6SSI3;O98549;Q95E64;P28380;Q85VJ2;Q95634;Q6JXQ9;C7A5Y1;O98545;Q9GHU3;Q7YJR6;Q9BAN9;Q9T2E2;Q710I8;A7U3S1;D6MYK4;Q95637;Q5I998;Q15KA0;Q8WLJ4;Q95633;C6FJV2;Q49M41;E2CZ58;C7A609;Q8MCW9;Q9GCX8;Q5I972;A1X2K2;Q1X6Q9;A9X7C3;Q6VW14;Q3ZR39;C7A5Z4;C7AF24;Q8HRM2;O78540;Q32226;Q8WHV2;Q32313;Q4VIB9;E5G0C2;Q8WIW9;Q8SMH4;O47281;Q5J9S0;Q6PZ84;…	17129	69	CID		14.86	112.364		4	50	26	1	1021.52	-15.0182	5/74	pps_Medicago_trypsin_rep3.mgf
	Low	QKNxGmHFR	Q8SMH4;B2C8Z8	3	2	CID	X4(A), M6(Oxidation)	11.3	184.093		8	49	31	1	1104.58	39.4029	3/90	pps_Medicago_trypsin_rep3.mgf
Q5J9S0	17.49	8	8	446	49.3376	6.80029	236.154	Ribulose-1,5-bisphosphate carboxylase/oxygenase large subunit (Fragment) OS=Tasmannia lanceolata GN=rbcL PE=3 SV=1 - [Q5J9S0_TASLA]
	Confidence Icon	Sequence	Protein Accessions	# Proteins	# Protein Groups	Activation Type	Modifications	IonScore	Exp Value	Δ Score	Rank	Identity High	Homology Threshold	Charge	m/z [Da]	ΔM [ppm]	Ions Matched	Spectrum File
	High	TFQGPPHGIQVxR	C7AQR5;Q5J9S0;Q6PZ84;Q29VE8	12	4	CID	X12(E)	109.6	4.33219e-08		6	51		1	1465.77	11.4607	11/128	pps_Medicago_trypsin_rep3.mgf
	High	DITLGFVDLLRDDFIEK	Q9TJY5;D8V9G2;Q8SKV4;P93987;P94041;A0PDA4;Q9XQP7;Q5DK06;Q95E64;P28380;C7A5Y1;O98545;Q710I8;Q6PZ77;Q5I998;Q95633;E0D9U8;Q8MCW9;Q5I972;Q8MCW5;C7A5Z4;Q8SMH4;Q5J9S0;Q29VE8;Q7I250;Q7YLH5	3135	26	CID		86.73	5.64613e-06		5	49		1	2009.11	24.8412	18/171	pps_Medicago_trypsin_rep3.mgf
	High	DITLGFVDLLR	Q9TJY5;D8V9G2;Q8SKV4;D6C635;P93987;Q33620;P92263;P94041;A0PDA4;Q9GDQ2;Q9XQP7;Q5DK06;O98549;Q95E64;P28380;Q85VJ2;Q95634;C7A5Y1;O98545;Q710I8;Q95637;Q6PZ77;Q5I998;Q15KA0;Q95633;E0D9U8;O03636;Q8MCW9;Q9GCX8;Q5I972;A1X2K2;Q8MCW5;A9X7C3;C7A5Z4;C7AF24;Q8M9H7;Q6PZB0;Q32226;Q32313;A9X7D7;Q9BB67;Q8SMH4;Q5J9S0;Q29VE8;Q33369;Q7I250;Q7YLH5;P94066;B9U471	5330	49	CID		86.39	8.06626e-06		5	50		1	1261.73	8.93118	10/97	pps_Medicago_trypsin_rep3.mgf
	High	LTYYTPDYETKDTDILAAFR	P92263;D0F109;C7A5Y1;Q9GHU3;Q7YJR6;Q9T2E2;A7U3S1;D6MYK4;Q15KA0;Q49M41;E2CZ58;C7A609;Q3ZR39;C7A5Z4;C7AF24;Q8HRM2;O78540;Q8WHV2;Q32313;Q4VIB9;Q8WIW9;Q8SMH4;O47281;Q5J9S0;Q29VE8;Q40141;Q32811	5081	27	CID		80.72	2.34352e-05		6	49		1	2396.17	3.64495	13/200	pps_Medicago_trypsin_rep3.mgf
	High	DKLNKYGRPLLGcTIKPK	D8V9G2;Q8SKV4;Q33620;P92263;P94041;A0PDA4;D2KUU7;Q9XQP7;D0F109;Q5DK06;O98549;P28380;Q85VJ2;Q6JXQ9;Q9BA14;Q9GHU3;Q7YJR6;Q9BAN9;Q6VW49;Q710I8;Q95637;Q9XQL8;Q6PZ77;Q5I998;Q15KA0;Q8WLJ4;C6FJV2;Q9MT11;Q49M41;E2CZ58;E0D9U8;O03636;Q6W5Z6;C7A609;A1X2K2;Q1X6Q9;A9X7C3;C7A5Z4;Q8HRM2;Q8SLJ9;O78540;Q8M9H7;Q6PZB0;Q32226;Q32313;A9X7D7;E5G0C2;Q8WIW9;Q9BB67;Q8SMH4;O47281;Q5J9S0;Q6SSH6;O98531;Q40141;A1E5E1;B2BWK9;…	21788	60	CID	C13(Carbamidomethyl)	64.79	0.00103825		4	50		1	2101.24	20.0666	18/198	pps_Medicago_trypsin_rep3.mgf
	Low	YGRPLLGcTIKPK	D8V9G2;Q8SKV4;Q33620;P92263;P94041;A0PDA4;D2KUU7;Q9XQP7;D0F109;Q5DK06;O98549;P28380;Q85VJ2;Q6JXQ9;C7A5Y1;Q9BA14;O98545;Q9GHU3;Q7YJR6;Q9BAN9;Q6VW49;Q710I8;Q95637;Q9XQL8;Q6PZ77;Q5I998;Q15KA0;Q8WLJ4;C6FJV2;Q9MT11;Q49M41;E2CZ58;E0D9U8;O03636;Q6W5Z6;C7A609;A1X2K2;Q1X6Q9;A9X7C3;C7A5Z4;Q8HRM2;Q8SLJ9;O78540;Q8M9H7;Q6PZB0;Q32226;Q8WHV2;Q32313;A9X7D7;E5G0C2;Q8WIW9;Q9BB67;Q8SMH4;O47281;Q5J9S0;Q6SSH6;O98531;…	21992	63	CID	C8(Carbamidomethyl)	33.95	1.44507		4	50	38	1	1502.86	3.0307	10/120	pps_Medicago_trypsin_rep3.mgf
	Low	LGLSAKNYGR	D8V9G2;Q8SKV4;P93987;Q33620;P92263;P94041;A0PDA4;Q9GDQ2;D2KUU7;Q9XQP7;Q5DK06;O98549;Q85VJ2;Q31982;Q95634;Q6JXQ9;Q9BA14;O98545;Q9GHU3;Q7YJR6;Q9BAN9;Q710I8;A1X8A0;A7U3S1;Q95637;Q9XQL8;Q6PZ77;Q29U68;Q15KA0;Q8WLJ4;Q49M41;E0D9U8;O03636;Q6W5Z6;C7A609;Q8MCW9;Q9GCX8;Q8MCW5;Q6VW14;Q3ZR39;C7A5Z4;C7AF24;Q8SLJ9;O78540;Q6PZB0;Q32226;Q8WHV2;A9X7D7;Q4VIB9;E5G0C2;Q9BB67;Q8SMH4;C7AQR5;Q5J9S0;Q6SSH6;O98531;Q33369;…	22994	64	CID		24.65	12.6192		2	50	30	1	1078.59	-9.65269	6/86	pps_Medicago_trypsin_rep3.mgf
	Low	DTDILAAFR	Q9TJY5;D6C635;P93987;Q33620;P92263;P94041;Q9GDQ2;Q9XQP7;D0F109;Q5DK06;Q6SSI3;O98549;Q95E64;P28380;Q85VJ2;Q95634;Q6JXQ9;C7A5Y1;O98545;Q9GHU3;Q7YJR6;Q9BAN9;Q9T2E2;Q710I8;A7U3S1;D6MYK4;Q95637;Q5I998;Q15KA0;Q8WLJ4;Q95633;C6FJV2;Q49M41;E2CZ58;C7A609;Q8MCW9;Q9GCX8;Q5I972;A1X2K2;Q1X6Q9;A9X7C3;Q6VW14;Q3ZR39;C7A5Z4;C7AF24;Q8HRM2;O78540;Q32226;Q8WHV2;Q32313;Q4VIB9;E5G0C2;Q8WIW9;Q8SMH4;O47281;Q5J9S0;Q6PZ84;…	17129	69	CID		14.86	112.364		4	50	26	1	1021.52	-15.0182	5/74	pps_Medicago_trypsin_rep3.mgf
C7A5Y1	15.37	7	7	475	52.5854	6.21436	219.342	Ribulose-1,5-bisphosphate carboxylase/oxygenase large subunit OS=Hesperolinon micranthum GN=rbcL PE=3 SV=1 - [C7A5Y1_9ROSI]
	Confidence Icon	Sequence	Protein Accessions	# Proteins	# Protein Groups	Activation Type	Modifications	IonScore	Exp Value	Δ Score	Rank	Identity High	Homology Threshold	Charge	m/z [Da]	ΔM [ppm]	Ions Matched	Spectrum File
	High	TFQGPPHGIQVER	Q9TJY5;D8V9G2;Q8SKV4;D6C635;P92263;P94041;A0PDA4;Q9GDQ2;D2KUU7;P28380;Q85VJ2;Q31982;Q95634;Q6JXQ9;C7A5Y1;Q9BA14;O98545;Q9GHU3;Q7YJR6;Q9BAN9;Q9T2E2;Q6VW49;Q710I8;A1X8A0;A7U3S1;D6MYK4;Q95637;Q9XQL8;Q6PZ77;Q5I998;Q29U68;Q15KA0;Q8WLJ4;Q95633;C6FJV2;Q9MT11;Q71N65;Q49M41;E2CZ58;E0D9U8;O03636;Q6W5Z6;C7A609;Q8MCW9;Q9GCX8;Q5I972;A1X2K2;Q8MCW5;Q1X6Q9;A9X7C3;Q6VW14;Q3ZR39;C7A5Z4;C7AF24;Q8HRM2;Q8SLJ9;O78540;…	19129	70	CID		109.6	4.33219e-08		5	51		1	1465.77	11.4607	11/139	pps_Medicago_trypsin_rep3.mgf
	High	DITLGFVDLLRDDFIEK	Q9TJY5;D8V9G2;Q8SKV4;P93987;P94041;A0PDA4;Q9XQP7;Q5DK06;Q95E64;P28380;C7A5Y1;O98545;Q710I8;Q6PZ77;Q5I998;Q95633;E0D9U8;Q8MCW9;Q5I972;Q8MCW5;C7A5Z4;Q8SMH4;Q5J9S0;Q29VE8;Q7I250;Q7YLH5	3135	26	CID		86.73	5.64613e-06		5	49		1	2009.11	24.8412	18/171	pps_Medicago_trypsin_rep3.mgf
	High	DITLGFVDLLR	Q9TJY5;D8V9G2;Q8SKV4;D6C635;P93987;Q33620;P92263;P94041;A0PDA4;Q9GDQ2;Q9XQP7;Q5DK06;O98549;Q95E64;P28380;Q85VJ2;Q95634;C7A5Y1;O98545;Q710I8;Q95637;Q6PZ77;Q5I998;Q15KA0;Q95633;E0D9U8;O03636;Q8MCW9;Q9GCX8;Q5I972;A1X2K2;Q8MCW5;A9X7C3;C7A5Z4;C7AF24;Q8M9H7;Q6PZB0;Q32226;Q32313;A9X7D7;Q9BB67;Q8SMH4;Q5J9S0;Q29VE8;Q33369;Q7I250;Q7YLH5;P94066;B9U471	5330	49	CID		86.39	8.06626e-06		5	50		1	1261.73	8.93118	10/97	pps_Medicago_trypsin_rep3.mgf
	High	LTYYTPDYETKDTDILAAFR	P92263;D0F109;C7A5Y1;Q9GHU3;Q7YJR6;Q9T2E2;A7U3S1;D6MYK4;Q15KA0;Q49M41;E2CZ58;C7A609;Q3ZR39;C7A5Z4;C7AF24;Q8HRM2;O78540;Q8WHV2;Q32313;Q4VIB9;Q8WIW9;Q8SMH4;O47281;Q5J9S0;Q29VE8;Q40141;Q32811	5081	27	CID		80.72	2.34352e-05		6	49		1	2396.17	3.64495	13/200	pps_Medicago_trypsin_rep3.mgf
	Low	YGRPLLGcTIKPK	D8V9G2;Q8SKV4;Q33620;P92263;P94041;A0PDA4;D2KUU7;Q9XQP7;D0F109;Q5DK06;O98549;P28380;Q85VJ2;Q6JXQ9;C7A5Y1;Q9BA14;O98545;Q9GHU3;Q7YJR6;Q9BAN9;Q6VW49;Q710I8;Q95637;Q9XQL8;Q6PZ77;Q5I998;Q15KA0;Q8WLJ4;C6FJV2;Q9MT11;Q49M41;E2CZ58;E0D9U8;O03636;Q6W5Z6;C7A609;A1X2K2;Q1X6Q9;A9X7C3;C7A5Z4;Q8HRM2;Q8SLJ9;O78540;Q8M9H7;Q6PZB0;Q32226;Q8WHV2;Q32313;A9X7D7;E5G0C2;Q8WIW9;Q9BB67;Q8SMH4;O47281;Q5J9S0;Q6SSH6;O98531;…	21992	63	CID	C8(Carbamidomethyl)	33.95	1.44507		4	50	38	1	1502.86	3.0307	10/120	pps_Medicago_trypsin_rep3.mgf
	Low	xGLSAKNYGR	C7A5Y1;Q5I998;Q5VH02;Q5UV68	11	4	CID	X1(I)	24.65	12.6192	0	1	50	30	1	1078.59	-9.65269	6/86	pps_Medicago_trypsin_rep3.mgf
	Low	DTDILAAFR	Q9TJY5;D6C635;P93987;Q33620;P92263;P94041;Q9GDQ2;Q9XQP7;D0F109;Q5DK06;Q6SSI3;O98549;Q95E64;P28380;Q85VJ2;Q95634;Q6JXQ9;C7A5Y1;O98545;Q9GHU3;Q7YJR6;Q9BAN9;Q9T2E2;Q710I8;A7U3S1;D6MYK4;Q95637;Q5I998;Q15KA0;Q8WLJ4;Q95633;C6FJV2;Q49M41;E2CZ58;C7A609;Q8MCW9;Q9GCX8;Q5I972;A1X2K2;Q1X6Q9;A9X7C3;Q6VW14;Q3ZR39;C7A5Z4;C7AF24;Q8HRM2;O78540;Q32226;Q8WHV2;Q32313;Q4VIB9;E5G0C2;Q8WIW9;Q8SMH4;O47281;Q5J9S0;Q6PZ84;…	17129	69	CID		14.86	112.364		4	50	26	1	1021.52	-15.0182	5/74	pps_Medicago_trypsin_rep3.mgf
Q29VE8	13.55	6	6	465	51.4616	6.80029	219.342	Ribulose 1,5-bisphosphate carboxylase/oxygenase large subunit (Fragment) OS=Mortonia greggii GN=rbcL PE=3 SV=1 - [Q29VE8_9ROSI]
	Confidence Icon	Sequence	Protein Accessions	# Proteins	# Protein Groups	Activation Type	Modifications	IonScore	Exp Value	Δ Score	Rank	Identity High	Homology Threshold	Charge	m/z [Da]	ΔM [ppm]	Ions Matched	Spectrum File
	High	TFQGPPHGIQVxR	C7AQR5;Q5J9S0;Q6PZ84;Q29VE8	12	4	CID	X12(E)	109.6	4.33219e-08		6	51		1	1465.77	11.4607	11/128	pps_Medicago_trypsin_rep3.mgf
	High	DITLGFVDLLRDDFIEK	Q9TJY5;D8V9G2;Q8SKV4;P93987;P94041;A0PDA4;Q9XQP7;Q5DK06;Q95E64;P28380;C7A5Y1;O98545;Q710I8;Q6PZ77;Q5I998;Q95633;E0D9U8;Q8MCW9;Q5I972;Q8MCW5;C7A5Z4;Q8SMH4;Q5J9S0;Q29VE8;Q7I250;Q7YLH5	3135	26	CID		86.73	5.64613e-06		5	49		1	2009.11	24.8412	18/171	pps_Medicago_trypsin_rep3.mgf
	High	DITLGFVDLLR	Q9TJY5;D8V9G2;Q8SKV4;D6C635;P93987;Q33620;P92263;P94041;A0PDA4;Q9GDQ2;Q9XQP7;Q5DK06;O98549;Q95E64;P28380;Q85VJ2;Q95634;C7A5Y1;O98545;Q710I8;Q95637;Q6PZ77;Q5I998;Q15KA0;Q95633;E0D9U8;O03636;Q8MCW9;Q9GCX8;Q5I972;A1X2K2;Q8MCW5;A9X7C3;C7A5Z4;C7AF24;Q8M9H7;Q6PZB0;Q32226;Q32313;A9X7D7;Q9BB67;Q8SMH4;Q5J9S0;Q29VE8;Q33369;Q7I250;Q7YLH5;P94066;B9U471	5330	49	CID		86.39	8.06626e-06		5	50		1	1261.73	8.93118	10/97	pps_Medicago_trypsin_rep3.mgf
	High	LTYYTPDYETKDTDILAAFR	P92263;D0F109;C7A5Y1;Q9GHU3;Q7YJR6;Q9T2E2;A7U3S1;D6MYK4;Q15KA0;Q49M41;E2CZ58;C7A609;Q3ZR39;C7A5Z4;C7AF24;Q8HRM2;O78540;Q8WHV2;Q32313;Q4VIB9;Q8WIW9;Q8SMH4;O47281;Q5J9S0;Q29VE8;Q40141;Q32811	5081	27	CID		80.72	2.34352e-05		6	49		1	2396.17	3.64495	13/200	pps_Medicago_trypsin_rep3.mgf
	Low	YGRPLxGcTIKPK	C7AF24;Q6PZ84;Q29VE8	12	3	CID	X6(I), C8(Carbamidomethyl)	33.95	1.44507		3	50	38	1	1502.86	3.0307	10/120	pps_Medicago_trypsin_rep3.mgf
	Low	DTDILAAFR	Q9TJY5;D6C635;P93987;Q33620;P92263;P94041;Q9GDQ2;Q9XQP7;D0F109;Q5DK06;Q6SSI3;O98549;Q95E64;P28380;Q85VJ2;Q95634;Q6JXQ9;C7A5Y1;O98545;Q9GHU3;Q7YJR6;Q9BAN9;Q9T2E2;Q710I8;A7U3S1;D6MYK4;Q95637;Q5I998;Q15KA0;Q8WLJ4;Q95633;C6FJV2;Q49M41;E2CZ58;C7A609;Q8MCW9;Q9GCX8;Q5I972;A1X2K2;Q1X6Q9;A9X7C3;Q6VW14;Q3ZR39;C7A5Z4;C7AF24;Q8HRM2;O78540;Q32226;Q8WHV2;Q32313;Q4VIB9;E5G0C2;Q8WIW9;Q8SMH4;O47281;Q5J9S0;Q6PZ84;…	17129	69	CID		14.86	112.364		4	50	26	1	1021.52	-15.0182	5/74	pps_Medicago_trypsin_rep3.mgf
A9XVM4	20.25	10	10	484	53.3019	6.53662	203.376	Photosystem II CP47 chlorophyll apoprotein (Fragment) OS=Ixonanthes icosandra x Ixonanthes cuneata GN=psbB PE=4 SV=1 - [A9XVM4_9ROSI]
	Confidence Icon	Sequence	Protein Accessions	# Proteins	# Protein Groups	Activation Type	Modifications	IonScore	Exp Value	Δ Score	Rank	Identity High	Homology Threshold	Charge	m/z [Da]	ΔM [ppm]	Ions Matched	Spectrum File
	High	MPTFFETFPVVLVDGDGIVR	Q8M9R9;A9L9C2;A9XVM4;E2EKG6;E0WH68;E2EKH0;Q8MA49;A9XVP0;Q6EYH6;A6YAG7;A6YAD2;E2EKG9;A0ARB3;A6YAI2;Q8M943	478	15	CID		127.49	4.22388e-10	0	1	48		1	2239.21	27.2948	13/182	pps_Medicago_trypsin_rep3.mgf
	High	LAFYDYIGNNPAKGGLFR	Q8M9R9;A9L9C2;A9XVM4;E2EKG6;Q67I94;E0WH68;Q3ZPR4;B0LNG6;E2EKH0;E2EKG7;Q8MA49;B0LNR3;A6YAG7;Q3ZPS7;A6YAD2;A0ARB3;A6YAI2;A0ARB7;Q8M943;D8KWX3;D8KX21;A7M923;P37255	797	23	CID		73.33	0.000119116	0	1	49	31	1	2016.07	16.2673	13/167	pps_Medicago_trypsin_rep3.mgf
	High	AQLGEIFELDR	A9L9C2;A9XVM4;E2EKG6;Q67I94;E0WH68;Q3ZPR4;B0LNG6;E2EKH0;E2EKG7;Q8MA49;B0LNR3;A9XVP0;B4Y1W7;Q6EYH6;A6YAG7;Q3ZPS7;A6YAD2;E2EKG9;A0ARB3;A6YAI2	686	20	CID		67.7	0.000422871		2	49		1	1290.66	-4.11516	8/109	pps_Medicago_trypsin_rep3.mgf
	High	RAQLGEIFELDR	A9L9C2;A9XVM4;E2EKG6;Q67I94;E0WH68;Q3ZPR4;B0LNG6;E2EKH0;E2EKG7;Q8MA49;B0LNR3;A9XVP0;B4Y1W7;Q6EYH6;A6YAG7;Q3ZPS7;A6YAD2;E2EKG9;A0ARB3;A6YAI2	686	20	CID		57.38	0.00468231		2	49		1	1446.76	-9.49109	15/121	pps_Medicago_trypsin_rep3.mgf
	Low	YQWDQGYFQQEIYRR	Q8M9R9;A9L9C2;A9XVM4;E2EKG6;Q67I94;E0WH68;Q3ZPR4;B0LNG6;E2EKH0;E2EKG7;Q8MA49;B0LNR3;A9XVP0;Q6EYH6;Q3ZPS7;A6YAD2;E2EKG9;A0ARB7;Q8M943;A7M923	601	20	CID		39.8	0.334296		3	50	36	1	2080.01	19.6676	8/156	pps_Medicago_trypsin_rep3.mgf
	Low	VGSmDNGDGIAVGWLGHPIFR	A9XVM4	3	1	CID	M4(Oxidation)	36.5	0.573784	0.555556	1	49	30	1	2214.08	2.08832	9/213	pps_Medicago_trypsin_rep3.mgf
	Low	YQWDQGYFQQEIYR	Q8M9R9;A9L9C2;A9XVM4;E2EKG6;Q67I94;E0WH68;Q3ZPR4;B0LNG6;E2EKH0;E2EKG7;Q8MA49;B0LNR3;A9XVP0;Q6EYH6;Q3ZPS7;A6YAD2;E2EKG9;A0ARB7;Q8M943;A7M923	611	20	CID		30.74	1.98099		3	48	30	1	1923.91	21.3777	8/145	pps_Medicago_trypsin_rep3.mgf
	Low	RMPTFFETFPVVLVDGDGIVR	Q8M9R9;A9L9C2;A9XVM4;E2EKG6;E0WH68;E2EKH0;Q8MA49;A9XVP0;Q6EYH6;A6YAG7;A6YAD2;E2EKG9;A0ARB3;A6YAI2;Q8M943	478	15	CID		28.5	3.74676	0	1	49	34	1	2395.29	15.9151	8/230	pps_Medicago_trypsin_rep3.mgf
	Low	ADVPFRR	Q8M9R9;A9L9C2;A9XVM4;E2EKG6;Q67I94;E0WH68;Q3ZPR4;B0LNG6;E2EKH0;E2EKG7;Q8MA49;A9XVP0;B4Y1W7;Q6EYH6;A6YAG7;Q3ZPS7;A6YAD2;E2EKG9;A0ARB3;A6YAI2;A0ARB7;Q8M943;Q71KN1;D8KWX3;D8KX21;A7M923	814	26	CID		27.14	5.35184	0	1	49	39	1	860.454	-23.1288	4/55	pps_Medicago_trypsin_rep3.mgf
	Low	IPEKLAFYDYIGNNPAKGGLFR	Q8M9R9;A9L9C2;A9XVM4;Q67I94;E0WH68;Q3ZPR4;B0LNG6;E2EKH0;Q8MA49;B0LNR3;A6YAG7;Q3ZPS7;A6YAD2;A0ARB3;A6YAI2;A0ARB7;Q8M943;D8KWX3;D8KX21;A7M923;P37255	734	21	CID		24.65	8.93373	0	1	49	25	1	2483.32	6.01561	8/229	pps_Medicago_trypsin_rep3.mgf
Q9TJY5	14.35	7	7	467	51.7761	6.69775	203.011	Ribulose 1,5-bisphosphate carboxylase (Fragment) OS=Capirona decorticans GN=rbcL PE=3 SV=1 - [Q9TJY5_9GENT]
	Confidence Icon	Sequence	Protein Accessions	# Proteins	# Protein Groups	Activation Type	Modifications	IonScore	Exp Value	Δ Score	Rank	Identity High	Homology Threshold	Charge	m/z [Da]	ΔM [ppm]	Ions Matched	Spectrum File
	High	TFQGPPHGIQVER	Q9TJY5;D8V9G2;Q8SKV4;D6C635;P92263;P94041;A0PDA4;Q9GDQ2;D2KUU7;P28380;Q85VJ2;Q31982;Q95634;Q6JXQ9;C7A5Y1;Q9BA14;O98545;Q9GHU3;Q7YJR6;Q9BAN9;Q9T2E2;Q6VW49;Q710I8;A1X8A0;A7U3S1;D6MYK4;Q95637;Q9XQL8;Q6PZ77;Q5I998;Q29U68;Q15KA0;Q8WLJ4;Q95633;C6FJV2;Q9MT11;Q71N65;Q49M41;E2CZ58;E0D9U8;O03636;Q6W5Z6;C7A609;Q8MCW9;Q9GCX8;Q5I972;A1X2K2;Q8MCW5;Q1X6Q9;A9X7C3;Q6VW14;Q3ZR39;C7A5Z4;C7AF24;Q8HRM2;Q8SLJ9;O78540;…	19129	70	CID		109.6	4.33219e-08		5	51		1	1465.77	11.4607	11/139	pps_Medicago_trypsin_rep3.mgf
	High	DITLGFVDLLRDDFIEK	Q9TJY5;D8V9G2;Q8SKV4;P93987;P94041;A0PDA4;Q9XQP7;Q5DK06;Q95E64;P28380;C7A5Y1;O98545;Q710I8;Q6PZ77;Q5I998;Q95633;E0D9U8;Q8MCW9;Q5I972;Q8MCW5;C7A5Z4;Q8SMH4;Q5J9S0;Q29VE8;Q7I250;Q7YLH5	3135	26	CID		86.73	5.64613e-06		5	49		1	2009.11	24.8412	18/171	pps_Medicago_trypsin_rep3.mgf
	High	DITLGFVDLLR	Q9TJY5;D8V9G2;Q8SKV4;D6C635;P93987;Q33620;P92263;P94041;A0PDA4;Q9GDQ2;Q9XQP7;Q5DK06;O98549;Q95E64;P28380;Q85VJ2;Q95634;C7A5Y1;O98545;Q710I8;Q95637;Q6PZ77;Q5I998;Q15KA0;Q95633;E0D9U8;O03636;Q8MCW9;Q9GCX8;Q5I972;A1X2K2;Q8MCW5;A9X7C3;C7A5Z4;C7AF24;Q8M9H7;Q6PZB0;Q32226;Q32313;A9X7D7;Q9BB67;Q8SMH4;Q5J9S0;Q29VE8;Q33369;Q7I250;Q7YLH5;P94066;B9U471	5330	49	CID		86.39	8.06626e-06		5	50		1	1261.73	8.93118	10/97	pps_Medicago_trypsin_rep3.mgf
	High	DKLNKYGRPLLGxTIKPK	Q9TJY5;Q9GDQ2	6	2	CID	X13(C), X13(Carbamidomethyl)	64.79	0.00103825		9	50		1	2101.24	20.0666	18/198	pps_Medicago_trypsin_rep3.mgf
	Low	YGRPLLGxTIKPK	Q9TJY5;Q9GDQ2	6	2	CID	X8(C), X8(Carbamidomethyl)	33.95	1.44507		9	50	38	1	1502.86	3.0307	10/120	pps_Medicago_trypsin_rep3.mgf
	Low	LGLxAKNYGR	Q9TJY5;Q95633;Q8HRM2;Q8M9H7	11	4	CID	X4(S)	24.65	12.6192		8	50	30	1	1078.59	-9.65269	6/91	pps_Medicago_trypsin_rep3.mgf
	Low	DTDILAAFR	Q9TJY5;D6C635;P93987;Q33620;P92263;P94041;Q9GDQ2;Q9XQP7;D0F109;Q5DK06;Q6SSI3;O98549;Q95E64;P28380;Q85VJ2;Q95634;Q6JXQ9;C7A5Y1;O98545;Q9GHU3;Q7YJR6;Q9BAN9;Q9T2E2;Q710I8;A7U3S1;D6MYK4;Q95637;Q5I998;Q15KA0;Q8WLJ4;Q95633;C6FJV2;Q49M41;E2CZ58;C7A609;Q8MCW9;Q9GCX8;Q5I972;A1X2K2;Q1X6Q9;A9X7C3;Q6VW14;Q3ZR39;C7A5Z4;C7AF24;Q8HRM2;O78540;Q32226;Q8WHV2;Q32313;Q4VIB9;E5G0C2;Q8WIW9;Q8SMH4;O47281;Q5J9S0;Q6PZ84;…	17129	69	CID		14.86	112.364		4	50	26	1	1021.52	-15.0182	5/74	pps_Medicago_trypsin_rep3.mgf
D8V9G2	15.58	8	7	430	47.3829	6.58057	203.011	Ribulose-1,5-bisphosphate carboxylase/oxygenase large subunit (Fragment) OS=Timonius celebicus GN=rbcL PE=3 SV=1 - [D8V9G2_9GENT]
	Confidence Icon	Sequence	Protein Accessions	# Proteins	# Protein Groups	Activation Type	Modifications	IonScore	Exp Value	Δ Score	Rank	Identity High	Homology Threshold	Charge	m/z [Da]	ΔM [ppm]	Ions Matched	Spectrum File
	High	TFQGPPHGIQVER	Q9TJY5;D8V9G2;Q8SKV4;D6C635;P92263;P94041;A0PDA4;Q9GDQ2;D2KUU7;P28380;Q85VJ2;Q31982;Q95634;Q6JXQ9;C7A5Y1;Q9BA14;O98545;Q9GHU3;Q7YJR6;Q9BAN9;Q9T2E2;Q6VW49;Q710I8;A1X8A0;A7U3S1;D6MYK4;Q95637;Q9XQL8;Q6PZ77;Q5I998;Q29U68;Q15KA0;Q8WLJ4;Q95633;C6FJV2;Q9MT11;Q71N65;Q49M41;E2CZ58;E0D9U8;O03636;Q6W5Z6;C7A609;Q8MCW9;Q9GCX8;Q5I972;A1X2K2;Q8MCW5;Q1X6Q9;A9X7C3;Q6VW14;Q3ZR39;C7A5Z4;C7AF24;Q8HRM2;Q8SLJ9;O78540;…	19129	70	CID		109.6	4.33219e-08		5	51		1	1465.77	11.4607	11/139	pps_Medicago_trypsin_rep3.mgf
	High	DITLGFVDLLRDDFIEK	Q9TJY5;D8V9G2;Q8SKV4;P93987;P94041;A0PDA4;Q9XQP7;Q5DK06;Q95E64;P28380;C7A5Y1;O98545;Q710I8;Q6PZ77;Q5I998;Q95633;E0D9U8;Q8MCW9;Q5I972;Q8MCW5;C7A5Z4;Q8SMH4;Q5J9S0;Q29VE8;Q7I250;Q7YLH5	3135	26	CID		86.73	5.64613e-06		5	49		1	2009.11	24.8412	18/171	pps_Medicago_trypsin_rep3.mgf
	High	DITLGFVDLLR	Q9TJY5;D8V9G2;Q8SKV4;D6C635;P93987;Q33620;P92263;P94041;A0PDA4;Q9GDQ2;Q9XQP7;Q5DK06;O98549;Q95E64;P28380;Q85VJ2;Q95634;C7A5Y1;O98545;Q710I8;Q95637;Q6PZ77;Q5I998;Q15KA0;Q95633;E0D9U8;O03636;Q8MCW9;Q9GCX8;Q5I972;A1X2K2;Q8MCW5;A9X7C3;C7A5Z4;C7AF24;Q8M9H7;Q6PZB0;Q32226;Q32313;A9X7D7;Q9BB67;Q8SMH4;Q5J9S0;Q29VE8;Q33369;Q7I250;Q7YLH5;P94066;B9U471	5330	49	CID		86.39	8.06626e-06		5	50		1	1261.73	8.93118	10/97	pps_Medicago_trypsin_rep3.mgf
	High	DKLNKYGRPLLGcTIKPK	D8V9G2;Q8SKV4;Q33620;P92263;P94041;A0PDA4;D2KUU7;Q9XQP7;D0F109;Q5DK06;O98549;P28380;Q85VJ2;Q6JXQ9;Q9BA14;Q9GHU3;Q7YJR6;Q9BAN9;Q6VW49;Q710I8;Q95637;Q9XQL8;Q6PZ77;Q5I998;Q15KA0;Q8WLJ4;C6FJV2;Q9MT11;Q49M41;E2CZ58;E0D9U8;O03636;Q6W5Z6;C7A609;A1X2K2;Q1X6Q9;A9X7C3;C7A5Z4;Q8HRM2;Q8SLJ9;O78540;Q8M9H7;Q6PZB0;Q32226;Q32313;A9X7D7;E5G0C2;Q8WIW9;Q9BB67;Q8SMH4;O47281;Q5J9S0;Q6SSH6;O98531;Q40141;A1E5E1;B2BWK9;…	21788	60	CID	C13(Carbamidomethyl)	64.79	0.00103825		4	50		1	2101.24	20.0666	18/198	pps_Medicago_trypsin_rep3.mgf
	Low	YGRPLLGcTIKPK	D8V9G2;Q8SKV4;Q33620;P92263;P94041;A0PDA4;D2KUU7;Q9XQP7;D0F109;Q5DK06;O98549;P28380;Q85VJ2;Q6JXQ9;C7A5Y1;Q9BA14;O98545;Q9GHU3;Q7YJR6;Q9BAN9;Q6VW49;Q710I8;Q95637;Q9XQL8;Q6PZ77;Q5I998;Q15KA0;Q8WLJ4;C6FJV2;Q9MT11;Q49M41;E2CZ58;E0D9U8;O03636;Q6W5Z6;C7A609;A1X2K2;Q1X6Q9;A9X7C3;C7A5Z4;Q8HRM2;Q8SLJ9;O78540;Q8M9H7;Q6PZB0;Q32226;Q8WHV2;Q32313;A9X7D7;E5G0C2;Q8WIW9;Q9BB67;Q8SMH4;O47281;Q5J9S0;Q6SSH6;O98531;…	21992	63	CID	C8(Carbamidomethyl)	33.95	1.44507		4	50	38	1	1502.86	3.0307	10/120	pps_Medicago_trypsin_rep3.mgf
	Low	LGLSAKNYGR	D8V9G2;Q8SKV4;P93987;Q33620;P92263;P94041;A0PDA4;Q9GDQ2;D2KUU7;Q9XQP7;Q5DK06;O98549;Q85VJ2;Q31982;Q95634;Q6JXQ9;Q9BA14;O98545;Q9GHU3;Q7YJR6;Q9BAN9;Q710I8;A1X8A0;A7U3S1;Q95637;Q9XQL8;Q6PZ77;Q29U68;Q15KA0;Q8WLJ4;Q49M41;E0D9U8;O03636;Q6W5Z6;C7A609;Q8MCW9;Q9GCX8;Q8MCW5;Q6VW14;Q3ZR39;C7A5Z4;C7AF24;Q8SLJ9;O78540;Q6PZB0;Q32226;Q8WHV2;A9X7D7;Q4VIB9;E5G0C2;Q9BB67;Q8SMH4;C7AQR5;Q5J9S0;Q6SSH6;O98531;Q33369;…	22994	64	CID		24.65	12.6192		2	50	30	1	1078.59	-9.65269	6/86	pps_Medicago_trypsin_rep3.mgf
	Low	DTDIxAAFR	D8V9G2;O03636	7	2	CID	X5(I)	14.86	112.364		3	50	26	1	1021.52	-15.0182	5/74	pps_Medicago_trypsin_rep3.mgf
	Low	DTDIxAAFR	D8V9G2;O03636	7	2	CID	X5(L)	14.86	112.364		8	50	26	1	1021.52	-15.0182	5/74	pps_Medicago_trypsin_rep3.mgf
Q8SKV4	14.96	7	7	448	49.5262	6.75635	203.011	Ribulose 1,5-biphosphate carboxylase (Fragment) OS=Versteegia cauliflora GN=rbcL PE=3 SV=1 - [Q8SKV4_9GENT]
	Confidence Icon	Sequence	Protein Accessions	# Proteins	# Protein Groups	Activation Type	Modifications	IonScore	Exp Value	Δ Score	Rank	Identity High	Homology Threshold	Charge	m/z [Da]	ΔM [ppm]	Ions Matched	Spectrum File
	High	TFQGPPHGIQVER	Q9TJY5;D8V9G2;Q8SKV4;D6C635;P92263;P94041;A0PDA4;Q9GDQ2;D2KUU7;P28380;Q85VJ2;Q31982;Q95634;Q6JXQ9;C7A5Y1;Q9BA14;O98545;Q9GHU3;Q7YJR6;Q9BAN9;Q9T2E2;Q6VW49;Q710I8;A1X8A0;A7U3S1;D6MYK4;Q95637;Q9XQL8;Q6PZ77;Q5I998;Q29U68;Q15KA0;Q8WLJ4;Q95633;C6FJV2;Q9MT11;Q71N65;Q49M41;E2CZ58;E0D9U8;O03636;Q6W5Z6;C7A609;Q8MCW9;Q9GCX8;Q5I972;A1X2K2;Q8MCW5;Q1X6Q9;A9X7C3;Q6VW14;Q3ZR39;C7A5Z4;C7AF24;Q8HRM2;Q8SLJ9;O78540;…	19129	70	CID		109.6	4.33219e-08		5	51		1	1465.77	11.4607	11/139	pps_Medicago_trypsin_rep3.mgf
	High	DITLGFVDLLRDDFIEK	Q9TJY5;D8V9G2;Q8SKV4;P93987;P94041;A0PDA4;Q9XQP7;Q5DK06;Q95E64;P28380;C7A5Y1;O98545;Q710I8;Q6PZ77;Q5I998;Q95633;E0D9U8;Q8MCW9;Q5I972;Q8MCW5;C7A5Z4;Q8SMH4;Q5J9S0;Q29VE8;Q7I250;Q7YLH5	3135	26	CID		86.73	5.64613e-06		5	49		1	2009.11	24.8412	18/171	pps_Medicago_trypsin_rep3.mgf
	High	DITLGFVDLLR	Q9TJY5;D8V9G2;Q8SKV4;D6C635;P93987;Q33620;P92263;P94041;A0PDA4;Q9GDQ2;Q9XQP7;Q5DK06;O98549;Q95E64;P28380;Q85VJ2;Q95634;C7A5Y1;O98545;Q710I8;Q95637;Q6PZ77;Q5I998;Q15KA0;Q95633;E0D9U8;O03636;Q8MCW9;Q9GCX8;Q5I972;A1X2K2;Q8MCW5;A9X7C3;C7A5Z4;C7AF24;Q8M9H7;Q6PZB0;Q32226;Q32313;A9X7D7;Q9BB67;Q8SMH4;Q5J9S0;Q29VE8;Q33369;Q7I250;Q7YLH5;P94066;B9U471	5330	49	CID		86.39	8.06626e-06		5	50		1	1261.73	8.93118	10/97	pps_Medicago_trypsin_rep3.mgf
	High	DKLNKYGRPLLGcTIKPK	D8V9G2;Q8SKV4;Q33620;P92263;P94041;A0PDA4;D2KUU7;Q9XQP7;D0F109;Q5DK06;O98549;P28380;Q85VJ2;Q6JXQ9;Q9BA14;Q9GHU3;Q7YJR6;Q9BAN9;Q6VW49;Q710I8;Q95637;Q9XQL8;Q6PZ77;Q5I998;Q15KA0;Q8WLJ4;C6FJV2;Q9MT11;Q49M41;E2CZ58;E0D9U8;O03636;Q6W5Z6;C7A609;A1X2K2;Q1X6Q9;A9X7C3;C7A5Z4;Q8HRM2;Q8SLJ9;O78540;Q8M9H7;Q6PZB0;Q32226;Q32313;A9X7D7;E5G0C2;Q8WIW9;Q9BB67;Q8SMH4;O47281;Q5J9S0;Q6SSH6;O98531;Q40141;A1E5E1;B2BWK9;…	21788	60	CID	C13(Carbamidomethyl)	64.79	0.00103825		4	50		1	2101.24	20.0666	18/198	pps_Medicago_trypsin_rep3.mgf
	Low	YGRPLLGcTIKPK	D8V9G2;Q8SKV4;Q33620;P92263;P94041;A0PDA4;D2KUU7;Q9XQP7;D0F109;Q5DK06;O98549;P28380;Q85VJ2;Q6JXQ9;C7A5Y1;Q9BA14;O98545;Q9GHU3;Q7YJR6;Q9BAN9;Q6VW49;Q710I8;Q95637;Q9XQL8;Q6PZ77;Q5I998;Q15KA0;Q8WLJ4;C6FJV2;Q9MT11;Q49M41;E2CZ58;E0D9U8;O03636;Q6W5Z6;C7A609;A1X2K2;Q1X6Q9;A9X7C3;C7A5Z4;Q8HRM2;Q8SLJ9;O78540;Q8M9H7;Q6PZB0;Q32226;Q8WHV2;Q32313;A9X7D7;E5G0C2;Q8WIW9;Q9BB67;Q8SMH4;O47281;Q5J9S0;Q6SSH6;O98531;…	21992	63	CID	C8(Carbamidomethyl)	33.95	1.44507		4	50	38	1	1502.86	3.0307	10/120	pps_Medicago_trypsin_rep3.mgf
	Low	LGLSAKNYGR	D8V9G2;Q8SKV4;P93987;Q33620;P92263;P94041;A0PDA4;Q9GDQ2;D2KUU7;Q9XQP7;Q5DK06;O98549;Q85VJ2;Q31982;Q95634;Q6JXQ9;Q9BA14;O98545;Q9GHU3;Q7YJR6;Q9BAN9;Q710I8;A1X8A0;A7U3S1;Q95637;Q9XQL8;Q6PZ77;Q29U68;Q15KA0;Q8WLJ4;Q49M41;E0D9U8;O03636;Q6W5Z6;C7A609;Q8MCW9;Q9GCX8;Q8MCW5;Q6VW14;Q3ZR39;C7A5Z4;C7AF24;Q8SLJ9;O78540;Q6PZB0;Q32226;Q8WHV2;A9X7D7;Q4VIB9;E5G0C2;Q9BB67;Q8SMH4;C7AQR5;Q5J9S0;Q6SSH6;O98531;Q33369;…	22994	64	CID		24.65	12.6192		2	50	30	1	1078.59	-9.65269	6/86	pps_Medicago_trypsin_rep3.mgf
	Low	DTbILAAFR	Q8SKV4	1	1	CID	B3(D)	14.86	112.364		10	50	26	1	1021.52	-15.0182	5/73	pps_Medicago_trypsin_rep3.mgf
P94041	18.12	8	8	469	51.938	6.53662	203.011	Ribulose-1,5-bisphosphate carboxylase, large subunit (Fragment) OS=Randia ruiziana GN=rbcL PE=3 SV=1 - [P94041_9GENT]
	Confidence Icon	Sequence	Protein Accessions	# Proteins	# Protein Groups	Activation Type	Modifications	IonScore	Exp Value	Δ Score	Rank	Identity High	Homology Threshold	Charge	m/z [Da]	ΔM [ppm]	Ions Matched	Spectrum File
	High	TFQGPPHGIQVER	Q9TJY5;D8V9G2;Q8SKV4;D6C635;P92263;P94041;A0PDA4;Q9GDQ2;D2KUU7;P28380;Q85VJ2;Q31982;Q95634;Q6JXQ9;C7A5Y1;Q9BA14;O98545;Q9GHU3;Q7YJR6;Q9BAN9;Q9T2E2;Q6VW49;Q710I8;A1X8A0;A7U3S1;D6MYK4;Q95637;Q9XQL8;Q6PZ77;Q5I998;Q29U68;Q15KA0;Q8WLJ4;Q95633;C6FJV2;Q9MT11;Q71N65;Q49M41;E2CZ58;E0D9U8;O03636;Q6W5Z6;C7A609;Q8MCW9;Q9GCX8;Q5I972;A1X2K2;Q8MCW5;Q1X6Q9;A9X7C3;Q6VW14;Q3ZR39;C7A5Z4;C7AF24;Q8HRM2;Q8SLJ9;O78540;…	19129	70	CID		109.6	4.33219e-08		5	51		1	1465.77	11.4607	11/139	pps_Medicago_trypsin_rep3.mgf
	High	DITLGFVDLLRDDFIEK	Q9TJY5;D8V9G2;Q8SKV4;P93987;P94041;A0PDA4;Q9XQP7;Q5DK06;Q95E64;P28380;C7A5Y1;O98545;Q710I8;Q6PZ77;Q5I998;Q95633;E0D9U8;Q8MCW9;Q5I972;Q8MCW5;C7A5Z4;Q8SMH4;Q5J9S0;Q29VE8;Q7I250;Q7YLH5	3135	26	CID		86.73	5.64613e-06		5	49		1	2009.11	24.8412	18/171	pps_Medicago_trypsin_rep3.mgf
	High	DITLGFVDLLR	Q9TJY5;D8V9G2;Q8SKV4;D6C635;P93987;Q33620;P92263;P94041;A0PDA4;Q9GDQ2;Q9XQP7;Q5DK06;O98549;Q95E64;P28380;Q85VJ2;Q95634;C7A5Y1;O98545;Q710I8;Q95637;Q6PZ77;Q5I998;Q15KA0;Q95633;E0D9U8;O03636;Q8MCW9;Q9GCX8;Q5I972;A1X2K2;Q8MCW5;A9X7C3;C7A5Z4;C7AF24;Q8M9H7;Q6PZB0;Q32226;Q32313;A9X7D7;Q9BB67;Q8SMH4;Q5J9S0;Q29VE8;Q33369;Q7I250;Q7YLH5;P94066;B9U471	5330	49	CID		86.39	8.06626e-06		5	50		1	1261.73	8.93118	10/97	pps_Medicago_trypsin_rep3.mgf
	High	DKLNKYGRPLLGcTIKPK	D8V9G2;Q8SKV4;Q33620;P92263;P94041;A0PDA4;D2KUU7;Q9XQP7;D0F109;Q5DK06;O98549;P28380;Q85VJ2;Q6JXQ9;Q9BA14;Q9GHU3;Q7YJR6;Q9BAN9;Q6VW49;Q710I8;Q95637;Q9XQL8;Q6PZ77;Q5I998;Q15KA0;Q8WLJ4;C6FJV2;Q9MT11;Q49M41;E2CZ58;E0D9U8;O03636;Q6W5Z6;C7A609;A1X2K2;Q1X6Q9;A9X7C3;C7A5Z4;Q8HRM2;Q8SLJ9;O78540;Q8M9H7;Q6PZB0;Q32226;Q32313;A9X7D7;E5G0C2;Q8WIW9;Q9BB67;Q8SMH4;O47281;Q5J9S0;Q6SSH6;O98531;Q40141;A1E5E1;B2BWK9;…	21788	60	CID	C13(Carbamidomethyl)	64.79	0.00103825		4	50		1	2101.24	20.0666	18/198	pps_Medicago_trypsin_rep3.mgf
	Low	YGRPLLGcTIKPK	D8V9G2;Q8SKV4;Q33620;P92263;P94041;A0PDA4;D2KUU7;Q9XQP7;D0F109;Q5DK06;O98549;P28380;Q85VJ2;Q6JXQ9;C7A5Y1;Q9BA14;O98545;Q9GHU3;Q7YJR6;Q9BAN9;Q6VW49;Q710I8;Q95637;Q9XQL8;Q6PZ77;Q5I998;Q15KA0;Q8WLJ4;C6FJV2;Q9MT11;Q49M41;E2CZ58;E0D9U8;O03636;Q6W5Z6;C7A609;A1X2K2;Q1X6Q9;A9X7C3;C7A5Z4;Q8HRM2;Q8SLJ9;O78540;Q8M9H7;Q6PZB0;Q32226;Q8WHV2;Q32313;A9X7D7;E5G0C2;Q8WIW9;Q9BB67;Q8SMH4;O47281;Q5J9S0;Q6SSH6;O98531;…	21992	63	CID	C8(Carbamidomethyl)	33.95	1.44507		4	50	38	1	1502.86	3.0307	10/120	pps_Medicago_trypsin_rep3.mgf
	Low	LGLSAKNYGR	D8V9G2;Q8SKV4;P93987;Q33620;P92263;P94041;A0PDA4;Q9GDQ2;D2KUU7;Q9XQP7;Q5DK06;O98549;Q85VJ2;Q31982;Q95634;Q6JXQ9;Q9BA14;O98545;Q9GHU3;Q7YJR6;Q9BAN9;Q710I8;A1X8A0;A7U3S1;Q95637;Q9XQL8;Q6PZ77;Q29U68;Q15KA0;Q8WLJ4;Q49M41;E0D9U8;O03636;Q6W5Z6;C7A609;Q8MCW9;Q9GCX8;Q8MCW5;Q6VW14;Q3ZR39;C7A5Z4;C7AF24;Q8SLJ9;O78540;Q6PZB0;Q32226;Q8WHV2;A9X7D7;Q4VIB9;E5G0C2;Q9BB67;Q8SMH4;C7AQR5;Q5J9S0;Q6SSH6;O98531;Q33369;…	22994	64	CID		24.65	12.6192		2	50	30	1	1078.59	-9.65269	6/86	pps_Medicago_trypsin_rep3.mgf
	Low	ALRMSGGDxIHAGTVVGK	P94041	3	1	CID	X9(T)	16.93	36.6706		10	47		1	1770.05	65.4325	10/188	pps_Medicago_trypsin_rep3.mgf
	Low	DTDILAAFR	Q9TJY5;D6C635;P93987;Q33620;P92263;P94041;Q9GDQ2;Q9XQP7;D0F109;Q5DK06;Q6SSI3;O98549;Q95E64;P28380;Q85VJ2;Q95634;Q6JXQ9;C7A5Y1;O98545;Q9GHU3;Q7YJR6;Q9BAN9;Q9T2E2;Q710I8;A7U3S1;D6MYK4;Q95637;Q5I998;Q15KA0;Q8WLJ4;Q95633;C6FJV2;Q49M41;E2CZ58;C7A609;Q8MCW9;Q9GCX8;Q5I972;A1X2K2;Q1X6Q9;A9X7C3;Q6VW14;Q3ZR39;C7A5Z4;C7AF24;Q8HRM2;O78540;Q32226;Q8WHV2;Q32313;Q4VIB9;E5G0C2;Q8WIW9;Q8SMH4;O47281;Q5J9S0;Q6PZ84;…	17129	69	CID		14.86	112.364		4	50	26	1	1021.52	-15.0182	5/74	pps_Medicago_trypsin_rep3.mgf
A0PDA4	14.99	7	7	447	49.7109	6.58057	203.011	Ribulose 1,5 biphosphate carboxylase (Fragment) OS=Gnidia galpinii GN=rbcL PE=3 SV=1 - [A0PDA4_9ROSI]
	Confidence Icon	Sequence	Protein Accessions	# Proteins	# Protein Groups	Activation Type	Modifications	IonScore	Exp Value	Δ Score	Rank	Identity High	Homology Threshold	Charge	m/z [Da]	ΔM [ppm]	Ions Matched	Spectrum File
	High	TFQGPPHGIQVER	Q9TJY5;D8V9G2;Q8SKV4;D6C635;P92263;P94041;A0PDA4;Q9GDQ2;D2KUU7;P28380;Q85VJ2;Q31982;Q95634;Q6JXQ9;C7A5Y1;Q9BA14;O98545;Q9GHU3;Q7YJR6;Q9BAN9;Q9T2E2;Q6VW49;Q710I8;A1X8A0;A7U3S1;D6MYK4;Q95637;Q9XQL8;Q6PZ77;Q5I998;Q29U68;Q15KA0;Q8WLJ4;Q95633;C6FJV2;Q9MT11;Q71N65;Q49M41;E2CZ58;E0D9U8;O03636;Q6W5Z6;C7A609;Q8MCW9;Q9GCX8;Q5I972;A1X2K2;Q8MCW5;Q1X6Q9;A9X7C3;Q6VW14;Q3ZR39;C7A5Z4;C7AF24;Q8HRM2;Q8SLJ9;O78540;…	19129	70	CID		109.6	4.33219e-08		5	51		1	1465.77	11.4607	11/139	pps_Medicago_trypsin_rep3.mgf
	High	DITLGFVDLLRDDFIEK	Q9TJY5;D8V9G2;Q8SKV4;P93987;P94041;A0PDA4;Q9XQP7;Q5DK06;Q95E64;P28380;C7A5Y1;O98545;Q710I8;Q6PZ77;Q5I998;Q95633;E0D9U8;Q8MCW9;Q5I972;Q8MCW5;C7A5Z4;Q8SMH4;Q5J9S0;Q29VE8;Q7I250;Q7YLH5	3135	26	CID		86.73	5.64613e-06		5	49		1	2009.11	24.8412	18/171	pps_Medicago_trypsin_rep3.mgf
	High	DITLGFVDLLR	Q9TJY5;D8V9G2;Q8SKV4;D6C635;P93987;Q33620;P92263;P94041;A0PDA4;Q9GDQ2;Q9XQP7;Q5DK06;O98549;Q95E64;P28380;Q85VJ2;Q95634;C7A5Y1;O98545;Q710I8;Q95637;Q6PZ77;Q5I998;Q15KA0;Q95633;E0D9U8;O03636;Q8MCW9;Q9GCX8;Q5I972;A1X2K2;Q8MCW5;A9X7C3;C7A5Z4;C7AF24;Q8M9H7;Q6PZB0;Q32226;Q32313;A9X7D7;Q9BB67;Q8SMH4;Q5J9S0;Q29VE8;Q33369;Q7I250;Q7YLH5;P94066;B9U471	5330	49	CID		86.39	8.06626e-06		5	50		1	1261.73	8.93118	10/97	pps_Medicago_trypsin_rep3.mgf
	High	DKLNKYGRPLLGcTIKPK	D8V9G2;Q8SKV4;Q33620;P92263;P94041;A0PDA4;D2KUU7;Q9XQP7;D0F109;Q5DK06;O98549;P28380;Q85VJ2;Q6JXQ9;Q9BA14;Q9GHU3;Q7YJR6;Q9BAN9;Q6VW49;Q710I8;Q95637;Q9XQL8;Q6PZ77;Q5I998;Q15KA0;Q8WLJ4;C6FJV2;Q9MT11;Q49M41;E2CZ58;E0D9U8;O03636;Q6W5Z6;C7A609;A1X2K2;Q1X6Q9;A9X7C3;C7A5Z4;Q8HRM2;Q8SLJ9;O78540;Q8M9H7;Q6PZB0;Q32226;Q32313;A9X7D7;E5G0C2;Q8WIW9;Q9BB67;Q8SMH4;O47281;Q5J9S0;Q6SSH6;O98531;Q40141;A1E5E1;B2BWK9;…	21788	60	CID	C13(Carbamidomethyl)	64.79	0.00103825		4	50		1	2101.24	20.0666	18/198	pps_Medicago_trypsin_rep3.mgf
	Low	YGRPLLGcTIKPK	D8V9G2;Q8SKV4;Q33620;P92263;P94041;A0PDA4;D2KUU7;Q9XQP7;D0F109;Q5DK06;O98549;P28380;Q85VJ2;Q6JXQ9;C7A5Y1;Q9BA14;O98545;Q9GHU3;Q7YJR6;Q9BAN9;Q6VW49;Q710I8;Q95637;Q9XQL8;Q6PZ77;Q5I998;Q15KA0;Q8WLJ4;C6FJV2;Q9MT11;Q49M41;E2CZ58;E0D9U8;O03636;Q6W5Z6;C7A609;A1X2K2;Q1X6Q9;A9X7C3;C7A5Z4;Q8HRM2;Q8SLJ9;O78540;Q8M9H7;Q6PZB0;Q32226;Q8WHV2;Q32313;A9X7D7;E5G0C2;Q8WIW9;Q9BB67;Q8SMH4;O47281;Q5J9S0;Q6SSH6;O98531;…	21992	63	CID	C8(Carbamidomethyl)	33.95	1.44507		4	50	38	1	1502.86	3.0307	10/120	pps_Medicago_trypsin_rep3.mgf
	Low	LGLSAKNYGR	D8V9G2;Q8SKV4;P93987;Q33620;P92263;P94041;A0PDA4;Q9GDQ2;D2KUU7;Q9XQP7;Q5DK06;O98549;Q85VJ2;Q31982;Q95634;Q6JXQ9;Q9BA14;O98545;Q9GHU3;Q7YJR6;Q9BAN9;Q710I8;A1X8A0;A7U3S1;Q95637;Q9XQL8;Q6PZ77;Q29U68;Q15KA0;Q8WLJ4;Q49M41;E0D9U8;O03636;Q6W5Z6;C7A609;Q8MCW9;Q9GCX8;Q8MCW5;Q6VW14;Q3ZR39;C7A5Z4;C7AF24;Q8SLJ9;O78540;Q6PZB0;Q32226;Q8WHV2;A9X7D7;Q4VIB9;E5G0C2;Q9BB67;Q8SMH4;C7AQR5;Q5J9S0;Q6SSH6;O98531;Q33369;…	22994	64	CID		24.65	12.6192		2	50	30	1	1078.59	-9.65269	6/86	pps_Medicago_trypsin_rep3.mgf
	Low	DTDxLAAFR	A0PDA4;Q71N65	16	2	CID	X4(I)	14.86	112.364		9	50	26	1	1021.52	-15.0182	5/74	pps_Medicago_trypsin_rep3.mgf
Q9XQP7	14.29	7	7	469	51.879	6.53662	203.011	Ribulose-1,5-bisphosphate carboxylase, large subunit (Fragment) OS=Ixora parviflora GN=rbcL PE=3 SV=1 - [Q9XQP7_9GENT]
	Confidence Icon	Sequence	Protein Accessions	# Proteins	# Protein Groups	Activation Type	Modifications	IonScore	Exp Value	Δ Score	Rank	Identity High	Homology Threshold	Charge	m/z [Da]	ΔM [ppm]	Ions Matched	Spectrum File
	High	TFKGPPHGIQVER	Q9XQP7;D0F109	26	2	CID		109.6	4.33219e-08	0	1	51		1	1465.77	-13.3659	11/139	pps_Medicago_trypsin_rep3.mgf
	High	DITLGFVDLLRDDFIEK	Q9TJY5;D8V9G2;Q8SKV4;P93987;P94041;A0PDA4;Q9XQP7;Q5DK06;Q95E64;P28380;C7A5Y1;O98545;Q710I8;Q6PZ77;Q5I998;Q95633;E0D9U8;Q8MCW9;Q5I972;Q8MCW5;C7A5Z4;Q8SMH4;Q5J9S0;Q29VE8;Q7I250;Q7YLH5	3135	26	CID		86.73	5.64613e-06		5	49		1	2009.11	24.8412	18/171	pps_Medicago_trypsin_rep3.mgf
	High	DITLGFVDLLR	Q9TJY5;D8V9G2;Q8SKV4;D6C635;P93987;Q33620;P92263;P94041;A0PDA4;Q9GDQ2;Q9XQP7;Q5DK06;O98549;Q95E64;P28380;Q85VJ2;Q95634;C7A5Y1;O98545;Q710I8;Q95637;Q6PZ77;Q5I998;Q15KA0;Q95633;E0D9U8;O03636;Q8MCW9;Q9GCX8;Q5I972;A1X2K2;Q8MCW5;A9X7C3;C7A5Z4;C7AF24;Q8M9H7;Q6PZB0;Q32226;Q32313;A9X7D7;Q9BB67;Q8SMH4;Q5J9S0;Q29VE8;Q33369;Q7I250;Q7YLH5;P94066;B9U471	5330	49	CID		86.39	8.06626e-06		5	50		1	1261.73	8.93118	10/97	pps_Medicago_trypsin_rep3.mgf
	High	DKLNKYGRPLLGcTIKPK	D8V9G2;Q8SKV4;Q33620;P92263;P94041;A0PDA4;D2KUU7;Q9XQP7;D0F109;Q5DK06;O98549;P28380;Q85VJ2;Q6JXQ9;Q9BA14;Q9GHU3;Q7YJR6;Q9BAN9;Q6VW49;Q710I8;Q95637;Q9XQL8;Q6PZ77;Q5I998;Q15KA0;Q8WLJ4;C6FJV2;Q9MT11;Q49M41;E2CZ58;E0D9U8;O03636;Q6W5Z6;C7A609;A1X2K2;Q1X6Q9;A9X7C3;C7A5Z4;Q8HRM2;Q8SLJ9;O78540;Q8M9H7;Q6PZB0;Q32226;Q32313;A9X7D7;E5G0C2;Q8WIW9;Q9BB67;Q8SMH4;O47281;Q5J9S0;Q6SSH6;O98531;Q40141;A1E5E1;B2BWK9;…	21788	60	CID	C13(Carbamidomethyl)	64.79	0.00103825		4	50		1	2101.24	20.0666	18/198	pps_Medicago_trypsin_rep3.mgf
	Low	YGRPLLGcTIKPK	D8V9G2;Q8SKV4;Q33620;P92263;P94041;A0PDA4;D2KUU7;Q9XQP7;D0F109;Q5DK06;O98549;P28380;Q85VJ2;Q6JXQ9;C7A5Y1;Q9BA14;O98545;Q9GHU3;Q7YJR6;Q9BAN9;Q6VW49;Q710I8;Q95637;Q9XQL8;Q6PZ77;Q5I998;Q15KA0;Q8WLJ4;C6FJV2;Q9MT11;Q49M41;E2CZ58;E0D9U8;O03636;Q6W5Z6;C7A609;A1X2K2;Q1X6Q9;A9X7C3;C7A5Z4;Q8HRM2;Q8SLJ9;O78540;Q8M9H7;Q6PZB0;Q32226;Q8WHV2;Q32313;A9X7D7;E5G0C2;Q8WIW9;Q9BB67;Q8SMH4;O47281;Q5J9S0;Q6SSH6;O98531;…	21992	63	CID	C8(Carbamidomethyl)	33.95	1.44507		4	50	38	1	1502.86	3.0307	10/120	pps_Medicago_trypsin_rep3.mgf
	Low	LGLSAKNYGR	D8V9G2;Q8SKV4;P93987;Q33620;P92263;P94041;A0PDA4;Q9GDQ2;D2KUU7;Q9XQP7;Q5DK06;O98549;Q85VJ2;Q31982;Q95634;Q6JXQ9;Q9BA14;O98545;Q9GHU3;Q7YJR6;Q9BAN9;Q710I8;A1X8A0;A7U3S1;Q95637;Q9XQL8;Q6PZ77;Q29U68;Q15KA0;Q8WLJ4;Q49M41;E0D9U8;O03636;Q6W5Z6;C7A609;Q8MCW9;Q9GCX8;Q8MCW5;Q6VW14;Q3ZR39;C7A5Z4;C7AF24;Q8SLJ9;O78540;Q6PZB0;Q32226;Q8WHV2;A9X7D7;Q4VIB9;E5G0C2;Q9BB67;Q8SMH4;C7AQR5;Q5J9S0;Q6SSH6;O98531;Q33369;…	22994	64	CID		24.65	12.6192		2	50	30	1	1078.59	-9.65269	6/86	pps_Medicago_trypsin_rep3.mgf
	Low	DTDILAAFR	Q9TJY5;D6C635;P93987;Q33620;P92263;P94041;Q9GDQ2;Q9XQP7;D0F109;Q5DK06;Q6SSI3;O98549;Q95E64;P28380;Q85VJ2;Q95634;Q6JXQ9;C7A5Y1;O98545;Q9GHU3;Q7YJR6;Q9BAN9;Q9T2E2;Q710I8;A7U3S1;D6MYK4;Q95637;Q5I998;Q15KA0;Q8WLJ4;Q95633;C6FJV2;Q49M41;E2CZ58;C7A609;Q8MCW9;Q9GCX8;Q5I972;A1X2K2;Q1X6Q9;A9X7C3;Q6VW14;Q3ZR39;C7A5Z4;C7AF24;Q8HRM2;O78540;Q32226;Q8WHV2;Q32313;Q4VIB9;E5G0C2;Q8WIW9;Q8SMH4;O47281;Q5J9S0;Q6PZ84;…	17129	69	CID		14.86	112.364		4	50	26	1	1021.52	-15.0182	5/74	pps_Medicago_trypsin_rep3.mgf
Q5DK06	14.16	7	7	473	52.5922	6.62451	203.011	Ribulose-1,5-bisphosphate carboxylase/oxygenase large subunit (Fragment) OS=Duguetia confusa GN=rbcl PE=3 SV=1 - [Q5DK06_9MAGN]
	Confidence Icon	Sequence	Protein Accessions	# Proteins	# Protein Groups	Activation Type	Modifications	IonScore	Exp Value	Δ Score	Rank	Identity High	Homology Threshold	Charge	m/z [Da]	ΔM [ppm]	Ions Matched	Spectrum File
	High	TFxGPPHGIQVER	Q5DK06;Q6YLP8	15	2	CID	X3(K)	109.6	4.33219e-08		2	51		1	1465.77	-13.3659	11/125	pps_Medicago_trypsin_rep3.mgf
	High	DITLGFVDLLRDDFIEK	Q9TJY5;D8V9G2;Q8SKV4;P93987;P94041;A0PDA4;Q9XQP7;Q5DK06;Q95E64;P28380;C7A5Y1;O98545;Q710I8;Q6PZ77;Q5I998;Q95633;E0D9U8;Q8MCW9;Q5I972;Q8MCW5;C7A5Z4;Q8SMH4;Q5J9S0;Q29VE8;Q7I250;Q7YLH5	3135	26	CID		86.73	5.64613e-06		5	49		1	2009.11	24.8412	18/171	pps_Medicago_trypsin_rep3.mgf
	High	DITLGFVDLLR	Q9TJY5;D8V9G2;Q8SKV4;D6C635;P93987;Q33620;P92263;P94041;A0PDA4;Q9GDQ2;Q9XQP7;Q5DK06;O98549;Q95E64;P28380;Q85VJ2;Q95634;C7A5Y1;O98545;Q710I8;Q95637;Q6PZ77;Q5I998;Q15KA0;Q95633;E0D9U8;O03636;Q8MCW9;Q9GCX8;Q5I972;A1X2K2;Q8MCW5;A9X7C3;C7A5Z4;C7AF24;Q8M9H7;Q6PZB0;Q32226;Q32313;A9X7D7;Q9BB67;Q8SMH4;Q5J9S0;Q29VE8;Q33369;Q7I250;Q7YLH5;P94066;B9U471	5330	49	CID		86.39	8.06626e-06		5	50		1	1261.73	8.93118	10/97	pps_Medicago_trypsin_rep3.mgf
	High	DKLNKYGRPLLGcTIKPK	D8V9G2;Q8SKV4;Q33620;P92263;P94041;A0PDA4;D2KUU7;Q9XQP7;D0F109;Q5DK06;O98549;P28380;Q85VJ2;Q6JXQ9;Q9BA14;Q9GHU3;Q7YJR6;Q9BAN9;Q6VW49;Q710I8;Q95637;Q9XQL8;Q6PZ77;Q5I998;Q15KA0;Q8WLJ4;C6FJV2;Q9MT11;Q49M41;E2CZ58;E0D9U8;O03636;Q6W5Z6;C7A609;A1X2K2;Q1X6Q9;A9X7C3;C7A5Z4;Q8HRM2;Q8SLJ9;O78540;Q8M9H7;Q6PZB0;Q32226;Q32313;A9X7D7;E5G0C2;Q8WIW9;Q9BB67;Q8SMH4;O47281;Q5J9S0;Q6SSH6;O98531;Q40141;A1E5E1;B2BWK9;…	21788	60	CID	C13(Carbamidomethyl)	64.79	0.00103825		4	50		1	2101.24	20.0666	18/198	pps_Medicago_trypsin_rep3.mgf
	Low	YGRPLLGcTIKPK	D8V9G2;Q8SKV4;Q33620;P92263;P94041;A0PDA4;D2KUU7;Q9XQP7;D0F109;Q5DK06;O98549;P28380;Q85VJ2;Q6JXQ9;C7A5Y1;Q9BA14;O98545;Q9GHU3;Q7YJR6;Q9BAN9;Q6VW49;Q710I8;Q95637;Q9XQL8;Q6PZ77;Q5I998;Q15KA0;Q8WLJ4;C6FJV2;Q9MT11;Q49M41;E2CZ58;E0D9U8;O03636;Q6W5Z6;C7A609;A1X2K2;Q1X6Q9;A9X7C3;C7A5Z4;Q8HRM2;Q8SLJ9;O78540;Q8M9H7;Q6PZB0;Q32226;Q8WHV2;Q32313;A9X7D7;E5G0C2;Q8WIW9;Q9BB67;Q8SMH4;O47281;Q5J9S0;Q6SSH6;O98531;…	21992	63	CID	C8(Carbamidomethyl)	33.95	1.44507		4	50	38	1	1502.86	3.0307	10/120	pps_Medicago_trypsin_rep3.mgf
	Low	LGLSAKNYGR	D8V9G2;Q8SKV4;P93987;Q33620;P92263;P94041;A0PDA4;Q9GDQ2;D2KUU7;Q9XQP7;Q5DK06;O98549;Q85VJ2;Q31982;Q95634;Q6JXQ9;Q9BA14;O98545;Q9GHU3;Q7YJR6;Q9BAN9;Q710I8;A1X8A0;A7U3S1;Q95637;Q9XQL8;Q6PZ77;Q29U68;Q15KA0;Q8WLJ4;Q49M41;E0D9U8;O03636;Q6W5Z6;C7A609;Q8MCW9;Q9GCX8;Q8MCW5;Q6VW14;Q3ZR39;C7A5Z4;C7AF24;Q8SLJ9;O78540;Q6PZB0;Q32226;Q8WHV2;A9X7D7;Q4VIB9;E5G0C2;Q9BB67;Q8SMH4;C7AQR5;Q5J9S0;Q6SSH6;O98531;Q33369;…	22994	64	CID		24.65	12.6192		2	50	30	1	1078.59	-9.65269	6/86	pps_Medicago_trypsin_rep3.mgf
	Low	DTDILAAFR	Q9TJY5;D6C635;P93987;Q33620;P92263;P94041;Q9GDQ2;Q9XQP7;D0F109;Q5DK06;Q6SSI3;O98549;Q95E64;P28380;Q85VJ2;Q95634;Q6JXQ9;C7A5Y1;O98545;Q9GHU3;Q7YJR6;Q9BAN9;Q9T2E2;Q710I8;A7U3S1;D6MYK4;Q95637;Q5I998;Q15KA0;Q8WLJ4;Q95633;C6FJV2;Q49M41;E2CZ58;C7A609;Q8MCW9;Q9GCX8;Q5I972;A1X2K2;Q1X6Q9;A9X7C3;Q6VW14;Q3ZR39;C7A5Z4;C7AF24;Q8HRM2;O78540;Q32226;Q8WHV2;Q32313;Q4VIB9;E5G0C2;Q8WIW9;Q8SMH4;O47281;Q5J9S0;Q6PZ84;…	17129	69	CID		14.86	112.364		4	50	26	1	1021.52	-15.0182	5/74	pps_Medicago_trypsin_rep3.mgf
P28380	14.6	7	7	459	50.733	6.63916	203.011	Ribulose bisphosphate carboxylase large chain (Fragment) OS=Apium graveolens GN=rbcL PE=3 SV=1 - [RBL_APIGR]
	Confidence Icon	Sequence	Protein Accessions	# Proteins	# Protein Groups	Activation Type	Modifications	IonScore	Exp Value	Δ Score	Rank	Identity High	Homology Threshold	Charge	m/z [Da]	ΔM [ppm]	Ions Matched	Spectrum File
	High	TFQGPPHGIQVER	Q9TJY5;D8V9G2;Q8SKV4;D6C635;P92263;P94041;A0PDA4;Q9GDQ2;D2KUU7;P28380;Q85VJ2;Q31982;Q95634;Q6JXQ9;C7A5Y1;Q9BA14;O98545;Q9GHU3;Q7YJR6;Q9BAN9;Q9T2E2;Q6VW49;Q710I8;A1X8A0;A7U3S1;D6MYK4;Q95637;Q9XQL8;Q6PZ77;Q5I998;Q29U68;Q15KA0;Q8WLJ4;Q95633;C6FJV2;Q9MT11;Q71N65;Q49M41;E2CZ58;E0D9U8;O03636;Q6W5Z6;C7A609;Q8MCW9;Q9GCX8;Q5I972;A1X2K2;Q8MCW5;Q1X6Q9;A9X7C3;Q6VW14;Q3ZR39;C7A5Z4;C7AF24;Q8HRM2;Q8SLJ9;O78540;…	19129	70	CID		109.6	4.33219e-08		5	51		1	1465.77	11.4607	11/139	pps_Medicago_trypsin_rep3.mgf
	High	DITLGFVDLLRDDFIEK	Q9TJY5;D8V9G2;Q8SKV4;P93987;P94041;A0PDA4;Q9XQP7;Q5DK06;Q95E64;P28380;C7A5Y1;O98545;Q710I8;Q6PZ77;Q5I998;Q95633;E0D9U8;Q8MCW9;Q5I972;Q8MCW5;C7A5Z4;Q8SMH4;Q5J9S0;Q29VE8;Q7I250;Q7YLH5	3135	26	CID		86.73	5.64613e-06		5	49		1	2009.11	24.8412	18/171	pps_Medicago_trypsin_rep3.mgf
	High	DITLGFVDLLR	Q9TJY5;D8V9G2;Q8SKV4;D6C635;P93987;Q33620;P92263;P94041;A0PDA4;Q9GDQ2;Q9XQP7;Q5DK06;O98549;Q95E64;P28380;Q85VJ2;Q95634;C7A5Y1;O98545;Q710I8;Q95637;Q6PZ77;Q5I998;Q15KA0;Q95633;E0D9U8;O03636;Q8MCW9;Q9GCX8;Q5I972;A1X2K2;Q8MCW5;A9X7C3;C7A5Z4;C7AF24;Q8M9H7;Q6PZB0;Q32226;Q32313;A9X7D7;Q9BB67;Q8SMH4;Q5J9S0;Q29VE8;Q33369;Q7I250;Q7YLH5;P94066;B9U471	5330	49	CID		86.39	8.06626e-06		5	50		1	1261.73	8.93118	10/97	pps_Medicago_trypsin_rep3.mgf
	High	DKLNKYGRPLLGcTIKPK	D8V9G2;Q8SKV4;Q33620;P92263;P94041;A0PDA4;D2KUU7;Q9XQP7;D0F109;Q5DK06;O98549;P28380;Q85VJ2;Q6JXQ9;Q9BA14;Q9GHU3;Q7YJR6;Q9BAN9;Q6VW49;Q710I8;Q95637;Q9XQL8;Q6PZ77;Q5I998;Q15KA0;Q8WLJ4;C6FJV2;Q9MT11;Q49M41;E2CZ58;E0D9U8;O03636;Q6W5Z6;C7A609;A1X2K2;Q1X6Q9;A9X7C3;C7A5Z4;Q8HRM2;Q8SLJ9;O78540;Q8M9H7;Q6PZB0;Q32226;Q32313;A9X7D7;E5G0C2;Q8WIW9;Q9BB67;Q8SMH4;O47281;Q5J9S0;Q6SSH6;O98531;Q40141;A1E5E1;B2BWK9;…	21788	60	CID	C13(Carbamidomethyl)	64.79	0.00103825		4	50		1	2101.24	20.0666	18/198	pps_Medicago_trypsin_rep3.mgf
	Low	YGRPLLGcTIKPK	D8V9G2;Q8SKV4;Q33620;P92263;P94041;A0PDA4;D2KUU7;Q9XQP7;D0F109;Q5DK06;O98549;P28380;Q85VJ2;Q6JXQ9;C7A5Y1;Q9BA14;O98545;Q9GHU3;Q7YJR6;Q9BAN9;Q6VW49;Q710I8;Q95637;Q9XQL8;Q6PZ77;Q5I998;Q15KA0;Q8WLJ4;C6FJV2;Q9MT11;Q49M41;E2CZ58;E0D9U8;O03636;Q6W5Z6;C7A609;A1X2K2;Q1X6Q9;A9X7C3;C7A5Z4;Q8HRM2;Q8SLJ9;O78540;Q8M9H7;Q6PZB0;Q32226;Q8WHV2;Q32313;A9X7D7;E5G0C2;Q8WIW9;Q9BB67;Q8SMH4;O47281;Q5J9S0;Q6SSH6;O98531;…	21992	63	CID	C8(Carbamidomethyl)	33.95	1.44507		4	50	38	1	1502.86	3.0307	10/120	pps_Medicago_trypsin_rep3.mgf
	Low	LGLSAxNYGR	P28380;Q71N65;Q32313;Q6PZ84	13	4	CID	X6(K)	24.65	12.6192		6	50	30	1	1078.59	-9.65269	6/84	pps_Medicago_trypsin_rep3.mgf
	Low	DTDILAAFR	Q9TJY5;D6C635;P93987;Q33620;P92263;P94041;Q9GDQ2;Q9XQP7;D0F109;Q5DK06;Q6SSI3;O98549;Q95E64;P28380;Q85VJ2;Q95634;Q6JXQ9;C7A5Y1;O98545;Q9GHU3;Q7YJR6;Q9BAN9;Q9T2E2;Q710I8;A7U3S1;D6MYK4;Q95637;Q5I998;Q15KA0;Q8WLJ4;Q95633;C6FJV2;Q49M41;E2CZ58;C7A609;Q8MCW9;Q9GCX8;Q5I972;A1X2K2;Q1X6Q9;A9X7C3;Q6VW14;Q3ZR39;C7A5Z4;C7AF24;Q8HRM2;O78540;Q32226;Q8WHV2;Q32313;Q4VIB9;E5G0C2;Q8WIW9;Q8SMH4;O47281;Q5J9S0;Q6PZ84;…	17129	69	CID		14.86	112.364		4	50	26	1	1021.52	-15.0182	5/74	pps_Medicago_trypsin_rep3.mgf
Q85VJ2	14.44	7	7	464	51.5849	6.62451	203.011	Ribulose 1,5-bisphosphate carboxylase (Fragment) OS=Annickia kummeriae GN=rbcL PE=3 SV=1 - [Q85VJ2_9MAGN]
	Confidence Icon	Sequence	Protein Accessions	# Proteins	# Protein Groups	Activation Type	Modifications	IonScore	Exp Value	Δ Score	Rank	Identity High	Homology Threshold	Charge	m/z [Da]	ΔM [ppm]	Ions Matched	Spectrum File
	High	TFQGPPHGIQVER	Q9TJY5;D8V9G2;Q8SKV4;D6C635;P92263;P94041;A0PDA4;Q9GDQ2;D2KUU7;P28380;Q85VJ2;Q31982;Q95634;Q6JXQ9;C7A5Y1;Q9BA14;O98545;Q9GHU3;Q7YJR6;Q9BAN9;Q9T2E2;Q6VW49;Q710I8;A1X8A0;A7U3S1;D6MYK4;Q95637;Q9XQL8;Q6PZ77;Q5I998;Q29U68;Q15KA0;Q8WLJ4;Q95633;C6FJV2;Q9MT11;Q71N65;Q49M41;E2CZ58;E0D9U8;O03636;Q6W5Z6;C7A609;Q8MCW9;Q9GCX8;Q5I972;A1X2K2;Q8MCW5;Q1X6Q9;A9X7C3;Q6VW14;Q3ZR39;C7A5Z4;C7AF24;Q8HRM2;Q8SLJ9;O78540;…	19129	70	CID		109.6	4.33219e-08		5	51		1	1465.77	11.4607	11/139	pps_Medicago_trypsin_rep3.mgf
	High	DITLGFVDLLRDDFIxK	Q85VJ2	8	1	CID	X16(E)	86.73	5.64613e-06		6	49		1	2009.11	24.8412	18/168	pps_Medicago_trypsin_rep3.mgf
	High	DITLGFVDLLR	Q9TJY5;D8V9G2;Q8SKV4;D6C635;P93987;Q33620;P92263;P94041;A0PDA4;Q9GDQ2;Q9XQP7;Q5DK06;O98549;Q95E64;P28380;Q85VJ2;Q95634;C7A5Y1;O98545;Q710I8;Q95637;Q6PZ77;Q5I998;Q15KA0;Q95633;E0D9U8;O03636;Q8MCW9;Q9GCX8;Q5I972;A1X2K2;Q8MCW5;A9X7C3;C7A5Z4;C7AF24;Q8M9H7;Q6PZB0;Q32226;Q32313;A9X7D7;Q9BB67;Q8SMH4;Q5J9S0;Q29VE8;Q33369;Q7I250;Q7YLH5;P94066;B9U471	5330	49	CID		86.39	8.06626e-06		5	50		1	1261.73	8.93118	10/97	pps_Medicago_trypsin_rep3.mgf
	High	DKLNKYGRPLLGcTIKPK	D8V9G2;Q8SKV4;Q33620;P92263;P94041;A0PDA4;D2KUU7;Q9XQP7;D0F109;Q5DK06;O98549;P28380;Q85VJ2;Q6JXQ9;Q9BA14;Q9GHU3;Q7YJR6;Q9BAN9;Q6VW49;Q710I8;Q95637;Q9XQL8;Q6PZ77;Q5I998;Q15KA0;Q8WLJ4;C6FJV2;Q9MT11;Q49M41;E2CZ58;E0D9U8;O03636;Q6W5Z6;C7A609;A1X2K2;Q1X6Q9;A9X7C3;C7A5Z4;Q8HRM2;Q8SLJ9;O78540;Q8M9H7;Q6PZB0;Q32226;Q32313;A9X7D7;E5G0C2;Q8WIW9;Q9BB67;Q8SMH4;O47281;Q5J9S0;Q6SSH6;O98531;Q40141;A1E5E1;B2BWK9;…	21788	60	CID	C13(Carbamidomethyl)	64.79	0.00103825		4	50		1	2101.24	20.0666	18/198	pps_Medicago_trypsin_rep3.mgf
	Low	YGRPLLGcTIKPK	D8V9G2;Q8SKV4;Q33620;P92263;P94041;A0PDA4;D2KUU7;Q9XQP7;D0F109;Q5DK06;O98549;P28380;Q85VJ2;Q6JXQ9;C7A5Y1;Q9BA14;O98545;Q9GHU3;Q7YJR6;Q9BAN9;Q6VW49;Q710I8;Q95637;Q9XQL8;Q6PZ77;Q5I998;Q15KA0;Q8WLJ4;C6FJV2;Q9MT11;Q49M41;E2CZ58;E0D9U8;O03636;Q6W5Z6;C7A609;A1X2K2;Q1X6Q9;A9X7C3;C7A5Z4;Q8HRM2;Q8SLJ9;O78540;Q8M9H7;Q6PZB0;Q32226;Q8WHV2;Q32313;A9X7D7;E5G0C2;Q8WIW9;Q9BB67;Q8SMH4;O47281;Q5J9S0;Q6SSH6;O98531;…	21992	63	CID	C8(Carbamidomethyl)	33.95	1.44507		4	50	38	1	1502.86	3.0307	10/120	pps_Medicago_trypsin_rep3.mgf
	Low	LGLSAKNYGR	D8V9G2;Q8SKV4;P93987;Q33620;P92263;P94041;A0PDA4;Q9GDQ2;D2KUU7;Q9XQP7;Q5DK06;O98549;Q85VJ2;Q31982;Q95634;Q6JXQ9;Q9BA14;O98545;Q9GHU3;Q7YJR6;Q9BAN9;Q710I8;A1X8A0;A7U3S1;Q95637;Q9XQL8;Q6PZ77;Q29U68;Q15KA0;Q8WLJ4;Q49M41;E0D9U8;O03636;Q6W5Z6;C7A609;Q8MCW9;Q9GCX8;Q8MCW5;Q6VW14;Q3ZR39;C7A5Z4;C7AF24;Q8SLJ9;O78540;Q6PZB0;Q32226;Q8WHV2;A9X7D7;Q4VIB9;E5G0C2;Q9BB67;Q8SMH4;C7AQR5;Q5J9S0;Q6SSH6;O98531;Q33369;…	22994	64	CID		24.65	12.6192		2	50	30	1	1078.59	-9.65269	6/86	pps_Medicago_trypsin_rep3.mgf
	Low	DTDILAAFR	Q9TJY5;D6C635;P93987;Q33620;P92263;P94041;Q9GDQ2;Q9XQP7;D0F109;Q5DK06;Q6SSI3;O98549;Q95E64;P28380;Q85VJ2;Q95634;Q6JXQ9;C7A5Y1;O98545;Q9GHU3;Q7YJR6;Q9BAN9;Q9T2E2;Q710I8;A7U3S1;D6MYK4;Q95637;Q5I998;Q15KA0;Q8WLJ4;Q95633;C6FJV2;Q49M41;E2CZ58;C7A609;Q8MCW9;Q9GCX8;Q5I972;A1X2K2;Q1X6Q9;A9X7C3;Q6VW14;Q3ZR39;C7A5Z4;C7AF24;Q8HRM2;O78540;Q32226;Q8WHV2;Q32313;Q4VIB9;E5G0C2;Q8WIW9;Q8SMH4;O47281;Q5J9S0;Q6PZ84;…	17129	69	CID		14.86	112.364		4	50	26	1	1021.52	-15.0182	5/74	pps_Medicago_trypsin_rep3.mgf
O98545	14.96	7	7	448	49.5718	6.63916	203.011	Ribulose 1,5-bisphosphate carboxylase (Fragment) OS=Phellodendron amurense GN=rbcL PE=3 SV=1 - [O98545_PHEAM]
	Confidence Icon	Sequence	Protein Accessions	# Proteins	# Protein Groups	Activation Type	Modifications	IonScore	Exp Value	Δ Score	Rank	Identity High	Homology Threshold	Charge	m/z [Da]	ΔM [ppm]	Ions Matched	Spectrum File
	High	TFQGPPHGIQVER	Q9TJY5;D8V9G2;Q8SKV4;D6C635;P92263;P94041;A0PDA4;Q9GDQ2;D2KUU7;P28380;Q85VJ2;Q31982;Q95634;Q6JXQ9;C7A5Y1;Q9BA14;O98545;Q9GHU3;Q7YJR6;Q9BAN9;Q9T2E2;Q6VW49;Q710I8;A1X8A0;A7U3S1;D6MYK4;Q95637;Q9XQL8;Q6PZ77;Q5I998;Q29U68;Q15KA0;Q8WLJ4;Q95633;C6FJV2;Q9MT11;Q71N65;Q49M41;E2CZ58;E0D9U8;O03636;Q6W5Z6;C7A609;Q8MCW9;Q9GCX8;Q5I972;A1X2K2;Q8MCW5;Q1X6Q9;A9X7C3;Q6VW14;Q3ZR39;C7A5Z4;C7AF24;Q8HRM2;Q8SLJ9;O78540;…	19129	70	CID		109.6	4.33219e-08		5	51		1	1465.77	11.4607	11/139	pps_Medicago_trypsin_rep3.mgf
	High	DITLGFVDLLRDDFIEK	Q9TJY5;D8V9G2;Q8SKV4;P93987;P94041;A0PDA4;Q9XQP7;Q5DK06;Q95E64;P28380;C7A5Y1;O98545;Q710I8;Q6PZ77;Q5I998;Q95633;E0D9U8;Q8MCW9;Q5I972;Q8MCW5;C7A5Z4;Q8SMH4;Q5J9S0;Q29VE8;Q7I250;Q7YLH5	3135	26	CID		86.73	5.64613e-06		5	49		1	2009.11	24.8412	18/171	pps_Medicago_trypsin_rep3.mgf
	High	DITLGFVDLLR	Q9TJY5;D8V9G2;Q8SKV4;D6C635;P93987;Q33620;P92263;P94041;A0PDA4;Q9GDQ2;Q9XQP7;Q5DK06;O98549;Q95E64;P28380;Q85VJ2;Q95634;C7A5Y1;O98545;Q710I8;Q95637;Q6PZ77;Q5I998;Q15KA0;Q95633;E0D9U8;O03636;Q8MCW9;Q9GCX8;Q5I972;A1X2K2;Q8MCW5;A9X7C3;C7A5Z4;C7AF24;Q8M9H7;Q6PZB0;Q32226;Q32313;A9X7D7;Q9BB67;Q8SMH4;Q5J9S0;Q29VE8;Q33369;Q7I250;Q7YLH5;P94066;B9U471	5330	49	CID		86.39	8.06626e-06		5	50		1	1261.73	8.93118	10/97	pps_Medicago_trypsin_rep3.mgf
	High	DKxNKYGRPLLGcTIKPK	O98545;Q8WHV2	5	2	CID	X3(I), C13(Carbamidomethyl)	64.79	0.00103825		2	50		1	2101.24	20.0666	18/198	pps_Medicago_trypsin_rep3.mgf
	Low	YGRPLLGcTIKPK	D8V9G2;Q8SKV4;Q33620;P92263;P94041;A0PDA4;D2KUU7;Q9XQP7;D0F109;Q5DK06;O98549;P28380;Q85VJ2;Q6JXQ9;C7A5Y1;Q9BA14;O98545;Q9GHU3;Q7YJR6;Q9BAN9;Q6VW49;Q710I8;Q95637;Q9XQL8;Q6PZ77;Q5I998;Q15KA0;Q8WLJ4;C6FJV2;Q9MT11;Q49M41;E2CZ58;E0D9U8;O03636;Q6W5Z6;C7A609;A1X2K2;Q1X6Q9;A9X7C3;C7A5Z4;Q8HRM2;Q8SLJ9;O78540;Q8M9H7;Q6PZB0;Q32226;Q8WHV2;Q32313;A9X7D7;E5G0C2;Q8WIW9;Q9BB67;Q8SMH4;O47281;Q5J9S0;Q6SSH6;O98531;…	21992	63	CID	C8(Carbamidomethyl)	33.95	1.44507		4	50	38	1	1502.86	3.0307	10/120	pps_Medicago_trypsin_rep3.mgf
	Low	LGLSAKNYGR	D8V9G2;Q8SKV4;P93987;Q33620;P92263;P94041;A0PDA4;Q9GDQ2;D2KUU7;Q9XQP7;Q5DK06;O98549;Q85VJ2;Q31982;Q95634;Q6JXQ9;Q9BA14;O98545;Q9GHU3;Q7YJR6;Q9BAN9;Q710I8;A1X8A0;A7U3S1;Q95637;Q9XQL8;Q6PZ77;Q29U68;Q15KA0;Q8WLJ4;Q49M41;E0D9U8;O03636;Q6W5Z6;C7A609;Q8MCW9;Q9GCX8;Q8MCW5;Q6VW14;Q3ZR39;C7A5Z4;C7AF24;Q8SLJ9;O78540;Q6PZB0;Q32226;Q8WHV2;A9X7D7;Q4VIB9;E5G0C2;Q9BB67;Q8SMH4;C7AQR5;Q5J9S0;Q6SSH6;O98531;Q33369;…	22994	64	CID		24.65	12.6192		2	50	30	1	1078.59	-9.65269	6/86	pps_Medicago_trypsin_rep3.mgf
	Low	DTDILAAFR	Q9TJY5;D6C635;P93987;Q33620;P92263;P94041;Q9GDQ2;Q9XQP7;D0F109;Q5DK06;Q6SSI3;O98549;Q95E64;P28380;Q85VJ2;Q95634;Q6JXQ9;C7A5Y1;O98545;Q9GHU3;Q7YJR6;Q9BAN9;Q9T2E2;Q710I8;A7U3S1;D6MYK4;Q95637;Q5I998;Q15KA0;Q8WLJ4;Q95633;C6FJV2;Q49M41;E2CZ58;C7A609;Q8MCW9;Q9GCX8;Q5I972;A1X2K2;Q1X6Q9;A9X7C3;Q6VW14;Q3ZR39;C7A5Z4;C7AF24;Q8HRM2;O78540;Q32226;Q8WHV2;Q32313;Q4VIB9;E5G0C2;Q8WIW9;Q8SMH4;O47281;Q5J9S0;Q6PZ84;…	17129	69	CID		14.86	112.364		4	50	26	1	1021.52	-15.0182	5/74	pps_Medicago_trypsin_rep3.mgf
Q710I8	17.81	8	8	466	51.6119	6.58057	203.011	Ribulose-1,5-bisphosphate carboxylase/oxygenase large subunit (Fragment) OS=Tweedia coerulea GN=rbcL PE=3 SV=1 - [Q710I8_9GENT]
	Confidence Icon	Sequence	Protein Accessions	# Proteins	# Protein Groups	Activation Type	Modifications	IonScore	Exp Value	Δ Score	Rank	Identity High	Homology Threshold	Charge	m/z [Da]	ΔM [ppm]	Ions Matched	Spectrum File
	High	TFQGPPHGIQVER	Q9TJY5;D8V9G2;Q8SKV4;D6C635;P92263;P94041;A0PDA4;Q9GDQ2;D2KUU7;P28380;Q85VJ2;Q31982;Q95634;Q6JXQ9;C7A5Y1;Q9BA14;O98545;Q9GHU3;Q7YJR6;Q9BAN9;Q9T2E2;Q6VW49;Q710I8;A1X8A0;A7U3S1;D6MYK4;Q95637;Q9XQL8;Q6PZ77;Q5I998;Q29U68;Q15KA0;Q8WLJ4;Q95633;C6FJV2;Q9MT11;Q71N65;Q49M41;E2CZ58;E0D9U8;O03636;Q6W5Z6;C7A609;Q8MCW9;Q9GCX8;Q5I972;A1X2K2;Q8MCW5;Q1X6Q9;A9X7C3;Q6VW14;Q3ZR39;C7A5Z4;C7AF24;Q8HRM2;Q8SLJ9;O78540;…	19129	70	CID		109.6	4.33219e-08		5	51		1	1465.77	11.4607	11/139	pps_Medicago_trypsin_rep3.mgf
	High	DITLGFVDLLRDDFIEK	Q9TJY5;D8V9G2;Q8SKV4;P93987;P94041;A0PDA4;Q9XQP7;Q5DK06;Q95E64;P28380;C7A5Y1;O98545;Q710I8;Q6PZ77;Q5I998;Q95633;E0D9U8;Q8MCW9;Q5I972;Q8MCW5;C7A5Z4;Q8SMH4;Q5J9S0;Q29VE8;Q7I250;Q7YLH5	3135	26	CID		86.73	5.64613e-06		5	49		1	2009.11	24.8412	18/171	pps_Medicago_trypsin_rep3.mgf
	High	DITLGFVDLLR	Q9TJY5;D8V9G2;Q8SKV4;D6C635;P93987;Q33620;P92263;P94041;A0PDA4;Q9GDQ2;Q9XQP7;Q5DK06;O98549;Q95E64;P28380;Q85VJ2;Q95634;C7A5Y1;O98545;Q710I8;Q95637;Q6PZ77;Q5I998;Q15KA0;Q95633;E0D9U8;O03636;Q8MCW9;Q9GCX8;Q5I972;A1X2K2;Q8MCW5;A9X7C3;C7A5Z4;C7AF24;Q8M9H7;Q6PZB0;Q32226;Q32313;A9X7D7;Q9BB67;Q8SMH4;Q5J9S0;Q29VE8;Q33369;Q7I250;Q7YLH5;P94066;B9U471	5330	49	CID		86.39	8.06626e-06		5	50		1	1261.73	8.93118	10/97	pps_Medicago_trypsin_rep3.mgf
	High	DKLNKYGRPLLGcTIKPK	D8V9G2;Q8SKV4;Q33620;P92263;P94041;A0PDA4;D2KUU7;Q9XQP7;D0F109;Q5DK06;O98549;P28380;Q85VJ2;Q6JXQ9;Q9BA14;Q9GHU3;Q7YJR6;Q9BAN9;Q6VW49;Q710I8;Q95637;Q9XQL8;Q6PZ77;Q5I998;Q15KA0;Q8WLJ4;C6FJV2;Q9MT11;Q49M41;E2CZ58;E0D9U8;O03636;Q6W5Z6;C7A609;A1X2K2;Q1X6Q9;A9X7C3;C7A5Z4;Q8HRM2;Q8SLJ9;O78540;Q8M9H7;Q6PZB0;Q32226;Q32313;A9X7D7;E5G0C2;Q8WIW9;Q9BB67;Q8SMH4;O47281;Q5J9S0;Q6SSH6;O98531;Q40141;A1E5E1;B2BWK9;…	21788	60	CID	C13(Carbamidomethyl)	64.79	0.00103825		4	50		1	2101.24	20.0666	18/198	pps_Medicago_trypsin_rep3.mgf
	Low	YGRPLLGcTIKPK	D8V9G2;Q8SKV4;Q33620;P92263;P94041;A0PDA4;D2KUU7;Q9XQP7;D0F109;Q5DK06;O98549;P28380;Q85VJ2;Q6JXQ9;C7A5Y1;Q9BA14;O98545;Q9GHU3;Q7YJR6;Q9BAN9;Q6VW49;Q710I8;Q95637;Q9XQL8;Q6PZ77;Q5I998;Q15KA0;Q8WLJ4;C6FJV2;Q9MT11;Q49M41;E2CZ58;E0D9U8;O03636;Q6W5Z6;C7A609;A1X2K2;Q1X6Q9;A9X7C3;C7A5Z4;Q8HRM2;Q8SLJ9;O78540;Q8M9H7;Q6PZB0;Q32226;Q8WHV2;Q32313;A9X7D7;E5G0C2;Q8WIW9;Q9BB67;Q8SMH4;O47281;Q5J9S0;Q6SSH6;O98531;…	21992	63	CID	C8(Carbamidomethyl)	33.95	1.44507		4	50	38	1	1502.86	3.0307	10/120	pps_Medicago_trypsin_rep3.mgf
	Low	LGLSAKNYGR	D8V9G2;Q8SKV4;P93987;Q33620;P92263;P94041;A0PDA4;Q9GDQ2;D2KUU7;Q9XQP7;Q5DK06;O98549;Q85VJ2;Q31982;Q95634;Q6JXQ9;Q9BA14;O98545;Q9GHU3;Q7YJR6;Q9BAN9;Q710I8;A1X8A0;A7U3S1;Q95637;Q9XQL8;Q6PZ77;Q29U68;Q15KA0;Q8WLJ4;Q49M41;E0D9U8;O03636;Q6W5Z6;C7A609;Q8MCW9;Q9GCX8;Q8MCW5;Q6VW14;Q3ZR39;C7A5Z4;C7AF24;Q8SLJ9;O78540;Q6PZB0;Q32226;Q8WHV2;A9X7D7;Q4VIB9;E5G0C2;Q9BB67;Q8SMH4;C7AQR5;Q5J9S0;Q6SSH6;O98531;Q33369;…	22994	64	CID		24.65	12.6192		2	50	30	1	1078.59	-9.65269	6/86	pps_Medicago_trypsin_rep3.mgf
	Low	DTDILAAFR	Q9TJY5;D6C635;P93987;Q33620;P92263;P94041;Q9GDQ2;Q9XQP7;D0F109;Q5DK06;Q6SSI3;O98549;Q95E64;P28380;Q85VJ2;Q95634;Q6JXQ9;C7A5Y1;O98545;Q9GHU3;Q7YJR6;Q9BAN9;Q9T2E2;Q710I8;A7U3S1;D6MYK4;Q95637;Q5I998;Q15KA0;Q8WLJ4;Q95633;C6FJV2;Q49M41;E2CZ58;C7A609;Q8MCW9;Q9GCX8;Q5I972;A1X2K2;Q1X6Q9;A9X7C3;Q6VW14;Q3ZR39;C7A5Z4;C7AF24;Q8HRM2;O78540;Q32226;Q8WHV2;Q32313;Q4VIB9;E5G0C2;Q8WIW9;Q8SMH4;O47281;Q5J9S0;Q6PZ84;…	17129	69	CID		14.86	112.364		4	50	26	1	1021.52	-15.0182	5/74	pps_Medicago_trypsin_rep3.mgf
	Low	QKNHGmHxRVLAKALR	D2KUU7;Q710I8;O78540	11	3	CID	M6(Oxidation), X8(M), X8(Oxidation)	10.29	299.858		7	50	25	1	1922.03	0.57759	10/167	pps_Medicago_trypsin_rep3.mgf
Q95637	14.29	7	7	469	52.0494	6.15088	203.011	Ribulose 1,5-bisphosphate carboxylase (Fragment) OS=Dodonaea triquetra GN=rbcL PE=4 SV=2 - [Q95637_9ROSI]
	Confidence Icon	Sequence	Protein Accessions	# Proteins	# Protein Groups	Activation Type	Modifications	IonScore	Exp Value	Δ Score	Rank	Identity High	Homology Threshold	Charge	m/z [Da]	ΔM [ppm]	Ions Matched	Spectrum File
	High	TFQGPPHGIQVER	Q9TJY5;D8V9G2;Q8SKV4;D6C635;P92263;P94041;A0PDA4;Q9GDQ2;D2KUU7;P28380;Q85VJ2;Q31982;Q95634;Q6JXQ9;C7A5Y1;Q9BA14;O98545;Q9GHU3;Q7YJR6;Q9BAN9;Q9T2E2;Q6VW49;Q710I8;A1X8A0;A7U3S1;D6MYK4;Q95637;Q9XQL8;Q6PZ77;Q5I998;Q29U68;Q15KA0;Q8WLJ4;Q95633;C6FJV2;Q9MT11;Q71N65;Q49M41;E2CZ58;E0D9U8;O03636;Q6W5Z6;C7A609;Q8MCW9;Q9GCX8;Q5I972;A1X2K2;Q8MCW5;Q1X6Q9;A9X7C3;Q6VW14;Q3ZR39;C7A5Z4;C7AF24;Q8HRM2;Q8SLJ9;O78540;…	19129	70	CID		109.6	4.33219e-08		5	51		1	1465.77	11.4607	11/139	pps_Medicago_trypsin_rep3.mgf
	High	DITLGFVDLLRxDFIEK	Q95637	2	1	CID	X12(D)	86.73	5.64613e-06		10	49		1	2009.11	24.8412	18/171	pps_Medicago_trypsin_rep3.mgf
	High	DITLGFVDLLR	Q9TJY5;D8V9G2;Q8SKV4;D6C635;P93987;Q33620;P92263;P94041;A0PDA4;Q9GDQ2;Q9XQP7;Q5DK06;O98549;Q95E64;P28380;Q85VJ2;Q95634;C7A5Y1;O98545;Q710I8;Q95637;Q6PZ77;Q5I998;Q15KA0;Q95633;E0D9U8;O03636;Q8MCW9;Q9GCX8;Q5I972;A1X2K2;Q8MCW5;A9X7C3;C7A5Z4;C7AF24;Q8M9H7;Q6PZB0;Q32226;Q32313;A9X7D7;Q9BB67;Q8SMH4;Q5J9S0;Q29VE8;Q33369;Q7I250;Q7YLH5;P94066;B9U471	5330	49	CID		86.39	8.06626e-06		5	50		1	1261.73	8.93118	10/97	pps_Medicago_trypsin_rep3.mgf
	High	DKLNKYGRPLLGcTIKPK	D8V9G2;Q8SKV4;Q33620;P92263;P94041;A0PDA4;D2KUU7;Q9XQP7;D0F109;Q5DK06;O98549;P28380;Q85VJ2;Q6JXQ9;Q9BA14;Q9GHU3;Q7YJR6;Q9BAN9;Q6VW49;Q710I8;Q95637;Q9XQL8;Q6PZ77;Q5I998;Q15KA0;Q8WLJ4;C6FJV2;Q9MT11;Q49M41;E2CZ58;E0D9U8;O03636;Q6W5Z6;C7A609;A1X2K2;Q1X6Q9;A9X7C3;C7A5Z4;Q8HRM2;Q8SLJ9;O78540;Q8M9H7;Q6PZB0;Q32226;Q32313;A9X7D7;E5G0C2;Q8WIW9;Q9BB67;Q8SMH4;O47281;Q5J9S0;Q6SSH6;O98531;Q40141;A1E5E1;B2BWK9;…	21788	60	CID	C13(Carbamidomethyl)	64.79	0.00103825		4	50		1	2101.24	20.0666	18/198	pps_Medicago_trypsin_rep3.mgf
	Low	YGRPLLGcTIKPK	D8V9G2;Q8SKV4;Q33620;P92263;P94041;A0PDA4;D2KUU7;Q9XQP7;D0F109;Q5DK06;O98549;P28380;Q85VJ2;Q6JXQ9;C7A5Y1;Q9BA14;O98545;Q9GHU3;Q7YJR6;Q9BAN9;Q6VW49;Q710I8;Q95637;Q9XQL8;Q6PZ77;Q5I998;Q15KA0;Q8WLJ4;C6FJV2;Q9MT11;Q49M41;E2CZ58;E0D9U8;O03636;Q6W5Z6;C7A609;A1X2K2;Q1X6Q9;A9X7C3;C7A5Z4;Q8HRM2;Q8SLJ9;O78540;Q8M9H7;Q6PZB0;Q32226;Q8WHV2;Q32313;A9X7D7;E5G0C2;Q8WIW9;Q9BB67;Q8SMH4;O47281;Q5J9S0;Q6SSH6;O98531;…	21992	63	CID	C8(Carbamidomethyl)	33.95	1.44507		4	50	38	1	1502.86	3.0307	10/120	pps_Medicago_trypsin_rep3.mgf
	Low	LGLSAKNYGR	D8V9G2;Q8SKV4;P93987;Q33620;P92263;P94041;A0PDA4;Q9GDQ2;D2KUU7;Q9XQP7;Q5DK06;O98549;Q85VJ2;Q31982;Q95634;Q6JXQ9;Q9BA14;O98545;Q9GHU3;Q7YJR6;Q9BAN9;Q710I8;A1X8A0;A7U3S1;Q95637;Q9XQL8;Q6PZ77;Q29U68;Q15KA0;Q8WLJ4;Q49M41;E0D9U8;O03636;Q6W5Z6;C7A609;Q8MCW9;Q9GCX8;Q8MCW5;Q6VW14;Q3ZR39;C7A5Z4;C7AF24;Q8SLJ9;O78540;Q6PZB0;Q32226;Q8WHV2;A9X7D7;Q4VIB9;E5G0C2;Q9BB67;Q8SMH4;C7AQR5;Q5J9S0;Q6SSH6;O98531;Q33369;…	22994	64	CID		24.65	12.6192		2	50	30	1	1078.59	-9.65269	6/86	pps_Medicago_trypsin_rep3.mgf
	Low	DTDILAAFR	Q9TJY5;D6C635;P93987;Q33620;P92263;P94041;Q9GDQ2;Q9XQP7;D0F109;Q5DK06;Q6SSI3;O98549;Q95E64;P28380;Q85VJ2;Q95634;Q6JXQ9;C7A5Y1;O98545;Q9GHU3;Q7YJR6;Q9BAN9;Q9T2E2;Q710I8;A7U3S1;D6MYK4;Q95637;Q5I998;Q15KA0;Q8WLJ4;Q95633;C6FJV2;Q49M41;E2CZ58;C7A609;Q8MCW9;Q9GCX8;Q5I972;A1X2K2;Q1X6Q9;A9X7C3;Q6VW14;Q3ZR39;C7A5Z4;C7AF24;Q8HRM2;O78540;Q32226;Q8WHV2;Q32313;Q4VIB9;E5G0C2;Q8WIW9;Q8SMH4;O47281;Q5J9S0;Q6PZ84;…	17129	69	CID		14.86	112.364		4	50	26	1	1021.52	-15.0182	5/74	pps_Medicago_trypsin_rep3.mgf
Q6PZ77	19.9	7	7	392	43.738	6.88818	203.011	Ribulose-1,5-bisphosphate carboxylase large subunit (Fragment) OS=Salvia ringens GN=rbcL PE=4 SV=1 - [Q6PZ77_9LAMI]
	Confidence Icon	Sequence	Protein Accessions	# Proteins	# Protein Groups	Activation Type	Modifications	IonScore	Exp Value	Δ Score	Rank	Identity High	Homology Threshold	Charge	m/z [Da]	ΔM [ppm]	Ions Matched	Spectrum File
	High	TFQGPPHGIQVER	Q9TJY5;D8V9G2;Q8SKV4;D6C635;P92263;P94041;A0PDA4;Q9GDQ2;D2KUU7;P28380;Q85VJ2;Q31982;Q95634;Q6JXQ9;C7A5Y1;Q9BA14;O98545;Q9GHU3;Q7YJR6;Q9BAN9;Q9T2E2;Q6VW49;Q710I8;A1X8A0;A7U3S1;D6MYK4;Q95637;Q9XQL8;Q6PZ77;Q5I998;Q29U68;Q15KA0;Q8WLJ4;Q95633;C6FJV2;Q9MT11;Q71N65;Q49M41;E2CZ58;E0D9U8;O03636;Q6W5Z6;C7A609;Q8MCW9;Q9GCX8;Q5I972;A1X2K2;Q8MCW5;Q1X6Q9;A9X7C3;Q6VW14;Q3ZR39;C7A5Z4;C7AF24;Q8HRM2;Q8SLJ9;O78540;…	19129	70	CID		109.6	4.33219e-08		5	51		1	1465.77	11.4607	11/139	pps_Medicago_trypsin_rep3.mgf
	High	DITLGFVDLLRDDFIEK	Q9TJY5;D8V9G2;Q8SKV4;P93987;P94041;A0PDA4;Q9XQP7;Q5DK06;Q95E64;P28380;C7A5Y1;O98545;Q710I8;Q6PZ77;Q5I998;Q95633;E0D9U8;Q8MCW9;Q5I972;Q8MCW5;C7A5Z4;Q8SMH4;Q5J9S0;Q29VE8;Q7I250;Q7YLH5	3135	26	CID		86.73	5.64613e-06		5	49		1	2009.11	24.8412	18/171	pps_Medicago_trypsin_rep3.mgf
	High	DITLGFVDLLR	Q9TJY5;D8V9G2;Q8SKV4;D6C635;P93987;Q33620;P92263;P94041;A0PDA4;Q9GDQ2;Q9XQP7;Q5DK06;O98549;Q95E64;P28380;Q85VJ2;Q95634;C7A5Y1;O98545;Q710I8;Q95637;Q6PZ77;Q5I998;Q15KA0;Q95633;E0D9U8;O03636;Q8MCW9;Q9GCX8;Q5I972;A1X2K2;Q8MCW5;A9X7C3;C7A5Z4;C7AF24;Q8M9H7;Q6PZB0;Q32226;Q32313;A9X7D7;Q9BB67;Q8SMH4;Q5J9S0;Q29VE8;Q33369;Q7I250;Q7YLH5;P94066;B9U471	5330	49	CID		86.39	8.06626e-06		5	50		1	1261.73	8.93118	10/97	pps_Medicago_trypsin_rep3.mgf
	High	DKLNKYGRPLLGcTIKPK	D8V9G2;Q8SKV4;Q33620;P92263;P94041;A0PDA4;D2KUU7;Q9XQP7;D0F109;Q5DK06;O98549;P28380;Q85VJ2;Q6JXQ9;Q9BA14;Q9GHU3;Q7YJR6;Q9BAN9;Q6VW49;Q710I8;Q95637;Q9XQL8;Q6PZ77;Q5I998;Q15KA0;Q8WLJ4;C6FJV2;Q9MT11;Q49M41;E2CZ58;E0D9U8;O03636;Q6W5Z6;C7A609;A1X2K2;Q1X6Q9;A9X7C3;C7A5Z4;Q8HRM2;Q8SLJ9;O78540;Q8M9H7;Q6PZB0;Q32226;Q32313;A9X7D7;E5G0C2;Q8WIW9;Q9BB67;Q8SMH4;O47281;Q5J9S0;Q6SSH6;O98531;Q40141;A1E5E1;B2BWK9;…	21788	60	CID	C13(Carbamidomethyl)	64.79	0.00103825		4	50		1	2101.24	20.0666	18/198	pps_Medicago_trypsin_rep3.mgf
	Low	YGRPLLGcTIKPK	D8V9G2;Q8SKV4;Q33620;P92263;P94041;A0PDA4;D2KUU7;Q9XQP7;D0F109;Q5DK06;O98549;P28380;Q85VJ2;Q6JXQ9;C7A5Y1;Q9BA14;O98545;Q9GHU3;Q7YJR6;Q9BAN9;Q6VW49;Q710I8;Q95637;Q9XQL8;Q6PZ77;Q5I998;Q15KA0;Q8WLJ4;C6FJV2;Q9MT11;Q49M41;E2CZ58;E0D9U8;O03636;Q6W5Z6;C7A609;A1X2K2;Q1X6Q9;A9X7C3;C7A5Z4;Q8HRM2;Q8SLJ9;O78540;Q8M9H7;Q6PZB0;Q32226;Q8WHV2;Q32313;A9X7D7;E5G0C2;Q8WIW9;Q9BB67;Q8SMH4;O47281;Q5J9S0;Q6SSH6;O98531;…	21992	63	CID	C8(Carbamidomethyl)	33.95	1.44507		4	50	38	1	1502.86	3.0307	10/120	pps_Medicago_trypsin_rep3.mgf
	Low	LGLSAKNYGR	D8V9G2;Q8SKV4;P93987;Q33620;P92263;P94041;A0PDA4;Q9GDQ2;D2KUU7;Q9XQP7;Q5DK06;O98549;Q85VJ2;Q31982;Q95634;Q6JXQ9;Q9BA14;O98545;Q9GHU3;Q7YJR6;Q9BAN9;Q710I8;A1X8A0;A7U3S1;Q95637;Q9XQL8;Q6PZ77;Q29U68;Q15KA0;Q8WLJ4;Q49M41;E0D9U8;O03636;Q6W5Z6;C7A609;Q8MCW9;Q9GCX8;Q8MCW5;Q6VW14;Q3ZR39;C7A5Z4;C7AF24;Q8SLJ9;O78540;Q6PZB0;Q32226;Q8WHV2;A9X7D7;Q4VIB9;E5G0C2;Q9BB67;Q8SMH4;C7AQR5;Q5J9S0;Q6SSH6;O98531;Q33369;…	22994	64	CID		24.65	12.6192		2	50	30	1	1078.59	-9.65269	6/86	pps_Medicago_trypsin_rep3.mgf
	Low	LTYYTPEYETKDxDILAAFR	Q6PZ77	3	1	CID	X13(N)	16.47	21.28	0.0625	1	44	28	1	2422.95	-95.4629	5/200	pps_Medicago_trypsin_rep3.mgf
Q5I998	14.19	7	7	472	52.4854	6.68311	203.011	Ribulose-1,5-bisphosphate carboxylase/oxygenase large subunit (Fragment) OS=Fusaea longifolia GN=rbcL PE=3 SV=1 - [Q5I998_9MAGN]
	Confidence Icon	Sequence	Protein Accessions	# Proteins	# Protein Groups	Activation Type	Modifications	IonScore	Exp Value	Δ Score	Rank	Identity High	Homology Threshold	Charge	m/z [Da]	ΔM [ppm]	Ions Matched	Spectrum File
	High	TFQGPPHGIQVER	Q9TJY5;D8V9G2;Q8SKV4;D6C635;P92263;P94041;A0PDA4;Q9GDQ2;D2KUU7;P28380;Q85VJ2;Q31982;Q95634;Q6JXQ9;C7A5Y1;Q9BA14;O98545;Q9GHU3;Q7YJR6;Q9BAN9;Q9T2E2;Q6VW49;Q710I8;A1X8A0;A7U3S1;D6MYK4;Q95637;Q9XQL8;Q6PZ77;Q5I998;Q29U68;Q15KA0;Q8WLJ4;Q95633;C6FJV2;Q9MT11;Q71N65;Q49M41;E2CZ58;E0D9U8;O03636;Q6W5Z6;C7A609;Q8MCW9;Q9GCX8;Q5I972;A1X2K2;Q8MCW5;Q1X6Q9;A9X7C3;Q6VW14;Q3ZR39;C7A5Z4;C7AF24;Q8HRM2;Q8SLJ9;O78540;…	19129	70	CID		109.6	4.33219e-08		5	51		1	1465.77	11.4607	11/139	pps_Medicago_trypsin_rep3.mgf
	High	DITLGFVDLLRDDFIEK	Q9TJY5;D8V9G2;Q8SKV4;P93987;P94041;A0PDA4;Q9XQP7;Q5DK06;Q95E64;P28380;C7A5Y1;O98545;Q710I8;Q6PZ77;Q5I998;Q95633;E0D9U8;Q8MCW9;Q5I972;Q8MCW5;C7A5Z4;Q8SMH4;Q5J9S0;Q29VE8;Q7I250;Q7YLH5	3135	26	CID		86.73	5.64613e-06		5	49		1	2009.11	24.8412	18/171	pps_Medicago_trypsin_rep3.mgf
	High	DITLGFVDLLR	Q9TJY5;D8V9G2;Q8SKV4;D6C635;P93987;Q33620;P92263;P94041;A0PDA4;Q9GDQ2;Q9XQP7;Q5DK06;O98549;Q95E64;P28380;Q85VJ2;Q95634;C7A5Y1;O98545;Q710I8;Q95637;Q6PZ77;Q5I998;Q15KA0;Q95633;E0D9U8;O03636;Q8MCW9;Q9GCX8;Q5I972;A1X2K2;Q8MCW5;A9X7C3;C7A5Z4;C7AF24;Q8M9H7;Q6PZB0;Q32226;Q32313;A9X7D7;Q9BB67;Q8SMH4;Q5J9S0;Q29VE8;Q33369;Q7I250;Q7YLH5;P94066;B9U471	5330	49	CID		86.39	8.06626e-06		5	50		1	1261.73	8.93118	10/97	pps_Medicago_trypsin_rep3.mgf
	High	DKLNKYGRPLLGcTIKPK	D8V9G2;Q8SKV4;Q33620;P92263;P94041;A0PDA4;D2KUU7;Q9XQP7;D0F109;Q5DK06;O98549;P28380;Q85VJ2;Q6JXQ9;Q9BA14;Q9GHU3;Q7YJR6;Q9BAN9;Q6VW49;Q710I8;Q95637;Q9XQL8;Q6PZ77;Q5I998;Q15KA0;Q8WLJ4;C6FJV2;Q9MT11;Q49M41;E2CZ58;E0D9U8;O03636;Q6W5Z6;C7A609;A1X2K2;Q1X6Q9;A9X7C3;C7A5Z4;Q8HRM2;Q8SLJ9;O78540;Q8M9H7;Q6PZB0;Q32226;Q32313;A9X7D7;E5G0C2;Q8WIW9;Q9BB67;Q8SMH4;O47281;Q5J9S0;Q6SSH6;O98531;Q40141;A1E5E1;B2BWK9;…	21788	60	CID	C13(Carbamidomethyl)	64.79	0.00103825		4	50		1	2101.24	20.0666	18/198	pps_Medicago_trypsin_rep3.mgf
	Low	YGRPLLGcTIKPK	D8V9G2;Q8SKV4;Q33620;P92263;P94041;A0PDA4;D2KUU7;Q9XQP7;D0F109;Q5DK06;O98549;P28380;Q85VJ2;Q6JXQ9;C7A5Y1;Q9BA14;O98545;Q9GHU3;Q7YJR6;Q9BAN9;Q6VW49;Q710I8;Q95637;Q9XQL8;Q6PZ77;Q5I998;Q15KA0;Q8WLJ4;C6FJV2;Q9MT11;Q49M41;E2CZ58;E0D9U8;O03636;Q6W5Z6;C7A609;A1X2K2;Q1X6Q9;A9X7C3;C7A5Z4;Q8HRM2;Q8SLJ9;O78540;Q8M9H7;Q6PZB0;Q32226;Q8WHV2;Q32313;A9X7D7;E5G0C2;Q8WIW9;Q9BB67;Q8SMH4;O47281;Q5J9S0;Q6SSH6;O98531;…	21992	63	CID	C8(Carbamidomethyl)	33.95	1.44507		4	50	38	1	1502.86	3.0307	10/120	pps_Medicago_trypsin_rep3.mgf
	Low	xGLSAKNYGR	C7A5Y1;Q5I998;Q5VH02;Q5UV68	11	4	CID	X1(I)	24.65	12.6192	0	1	50	30	1	1078.59	-9.65269	6/86	pps_Medicago_trypsin_rep3.mgf
	Low	DTDILAAFR	Q9TJY5;D6C635;P93987;Q33620;P92263;P94041;Q9GDQ2;Q9XQP7;D0F109;Q5DK06;Q6SSI3;O98549;Q95E64;P28380;Q85VJ2;Q95634;Q6JXQ9;C7A5Y1;O98545;Q9GHU3;Q7YJR6;Q9BAN9;Q9T2E2;Q710I8;A7U3S1;D6MYK4;Q95637;Q5I998;Q15KA0;Q8WLJ4;Q95633;C6FJV2;Q49M41;E2CZ58;C7A609;Q8MCW9;Q9GCX8;Q5I972;A1X2K2;Q1X6Q9;A9X7C3;Q6VW14;Q3ZR39;C7A5Z4;C7AF24;Q8HRM2;O78540;Q32226;Q8WHV2;Q32313;Q4VIB9;E5G0C2;Q8WIW9;Q8SMH4;O47281;Q5J9S0;Q6PZ84;…	17129	69	CID		14.86	112.364		4	50	26	1	1021.52	-15.0182	5/74	pps_Medicago_trypsin_rep3.mgf
Q8WLJ4	14.89	8	7	450	49.9633	5.43994	203.011	Ribulose 1,5-bisphosphate carboxylase (Fragment) OS=Davidsonia pruriens GN=rbcL PE=4 SV=1 - [Q8WLJ4_9ROSI]
	Confidence Icon	Sequence	Protein Accessions	# Proteins	# Protein Groups	Activation Type	Modifications	IonScore	Exp Value	Δ Score	Rank	Identity High	Homology Threshold	Charge	m/z [Da]	ΔM [ppm]	Ions Matched	Spectrum File
	High	TFQGPPHGIQVER	Q9TJY5;D8V9G2;Q8SKV4;D6C635;P92263;P94041;A0PDA4;Q9GDQ2;D2KUU7;P28380;Q85VJ2;Q31982;Q95634;Q6JXQ9;C7A5Y1;Q9BA14;O98545;Q9GHU3;Q7YJR6;Q9BAN9;Q9T2E2;Q6VW49;Q710I8;A1X8A0;A7U3S1;D6MYK4;Q95637;Q9XQL8;Q6PZ77;Q5I998;Q29U68;Q15KA0;Q8WLJ4;Q95633;C6FJV2;Q9MT11;Q71N65;Q49M41;E2CZ58;E0D9U8;O03636;Q6W5Z6;C7A609;Q8MCW9;Q9GCX8;Q5I972;A1X2K2;Q8MCW5;Q1X6Q9;A9X7C3;Q6VW14;Q3ZR39;C7A5Z4;C7AF24;Q8HRM2;Q8SLJ9;O78540;…	19129	70	CID		109.6	4.33219e-08		5	51		1	1465.77	11.4607	11/139	pps_Medicago_trypsin_rep3.mgf
	High	DITxGFVDLLRDDFIEK	Q8WLJ4	3	1	CID	X4(I)	86.73	5.64613e-06	0	1	49		1	2009.11	24.8412	18/171	pps_Medicago_trypsin_rep3.mgf
	High	DITxGFVDLLR	Q8WLJ4	3	1	CID	X4(I)	86.39	8.06626e-06	0	1	50		1	1261.73	8.93118	10/97	pps_Medicago_trypsin_rep3.mgf
	High	DITxGFVDLLR	Q8WLJ4	3	1	CID	X4(L)	86.39	8.06626e-06		10	50		1	1261.73	8.93118	10/97	pps_Medicago_trypsin_rep3.mgf
	High	DKLNKYGRPLLGcTIKPK	D8V9G2;Q8SKV4;Q33620;P92263;P94041;A0PDA4;D2KUU7;Q9XQP7;D0F109;Q5DK06;O98549;P28380;Q85VJ2;Q6JXQ9;Q9BA14;Q9GHU3;Q7YJR6;Q9BAN9;Q6VW49;Q710I8;Q95637;Q9XQL8;Q6PZ77;Q5I998;Q15KA0;Q8WLJ4;C6FJV2;Q9MT11;Q49M41;E2CZ58;E0D9U8;O03636;Q6W5Z6;C7A609;A1X2K2;Q1X6Q9;A9X7C3;C7A5Z4;Q8HRM2;Q8SLJ9;O78540;Q8M9H7;Q6PZB0;Q32226;Q32313;A9X7D7;E5G0C2;Q8WIW9;Q9BB67;Q8SMH4;O47281;Q5J9S0;Q6SSH6;O98531;Q40141;A1E5E1;B2BWK9;…	21788	60	CID	C13(Carbamidomethyl)	64.79	0.00103825		4	50		1	2101.24	20.0666	18/198	pps_Medicago_trypsin_rep3.mgf
	Low	YGRPLLGcTIKPK	D8V9G2;Q8SKV4;Q33620;P92263;P94041;A0PDA4;D2KUU7;Q9XQP7;D0F109;Q5DK06;O98549;P28380;Q85VJ2;Q6JXQ9;C7A5Y1;Q9BA14;O98545;Q9GHU3;Q7YJR6;Q9BAN9;Q6VW49;Q710I8;Q95637;Q9XQL8;Q6PZ77;Q5I998;Q15KA0;Q8WLJ4;C6FJV2;Q9MT11;Q49M41;E2CZ58;E0D9U8;O03636;Q6W5Z6;C7A609;A1X2K2;Q1X6Q9;A9X7C3;C7A5Z4;Q8HRM2;Q8SLJ9;O78540;Q8M9H7;Q6PZB0;Q32226;Q8WHV2;Q32313;A9X7D7;E5G0C2;Q8WIW9;Q9BB67;Q8SMH4;O47281;Q5J9S0;Q6SSH6;O98531;…	21992	63	CID	C8(Carbamidomethyl)	33.95	1.44507		4	50	38	1	1502.86	3.0307	10/120	pps_Medicago_trypsin_rep3.mgf
	Low	LGLSAKNYGR	D8V9G2;Q8SKV4;P93987;Q33620;P92263;P94041;A0PDA4;Q9GDQ2;D2KUU7;Q9XQP7;Q5DK06;O98549;Q85VJ2;Q31982;Q95634;Q6JXQ9;Q9BA14;O98545;Q9GHU3;Q7YJR6;Q9BAN9;Q710I8;A1X8A0;A7U3S1;Q95637;Q9XQL8;Q6PZ77;Q29U68;Q15KA0;Q8WLJ4;Q49M41;E0D9U8;O03636;Q6W5Z6;C7A609;Q8MCW9;Q9GCX8;Q8MCW5;Q6VW14;Q3ZR39;C7A5Z4;C7AF24;Q8SLJ9;O78540;Q6PZB0;Q32226;Q8WHV2;A9X7D7;Q4VIB9;E5G0C2;Q9BB67;Q8SMH4;C7AQR5;Q5J9S0;Q6SSH6;O98531;Q33369;…	22994	64	CID		24.65	12.6192		2	50	30	1	1078.59	-9.65269	6/86	pps_Medicago_trypsin_rep3.mgf
	Low	DTDILAAFR	Q9TJY5;D6C635;P93987;Q33620;P92263;P94041;Q9GDQ2;Q9XQP7;D0F109;Q5DK06;Q6SSI3;O98549;Q95E64;P28380;Q85VJ2;Q95634;Q6JXQ9;C7A5Y1;O98545;Q9GHU3;Q7YJR6;Q9BAN9;Q9T2E2;Q710I8;A7U3S1;D6MYK4;Q95637;Q5I998;Q15KA0;Q8WLJ4;Q95633;C6FJV2;Q49M41;E2CZ58;C7A609;Q8MCW9;Q9GCX8;Q5I972;A1X2K2;Q1X6Q9;A9X7C3;Q6VW14;Q3ZR39;C7A5Z4;C7AF24;Q8HRM2;O78540;Q32226;Q8WHV2;Q32313;Q4VIB9;E5G0C2;Q8WIW9;Q8SMH4;O47281;Q5J9S0;Q6PZ84;…	17129	69	CID		14.86	112.364		4	50	26	1	1021.52	-15.0182	5/74	pps_Medicago_trypsin_rep3.mgf
E0D9U8	18.47	7	7	417	46.0971	6.37939	203.011	Ribulose-1,5-bisphosphate carboxylase/oxygenase large subunit (Fragment) OS=Lasianthus sp. SH-2010 PE=3 SV=1 - [E0D9U8_9GENT]
	Confidence Icon	Sequence	Protein Accessions	# Proteins	# Protein Groups	Activation Type	Modifications	IonScore	Exp Value	Δ Score	Rank	Identity High	Homology Threshold	Charge	m/z [Da]	ΔM [ppm]	Ions Matched	Spectrum File
	High	TFQGPPHGIQVER	Q9TJY5;D8V9G2;Q8SKV4;D6C635;P92263;P94041;A0PDA4;Q9GDQ2;D2KUU7;P28380;Q85VJ2;Q31982;Q95634;Q6JXQ9;C7A5Y1;Q9BA14;O98545;Q9GHU3;Q7YJR6;Q9BAN9;Q9T2E2;Q6VW49;Q710I8;A1X8A0;A7U3S1;D6MYK4;Q95637;Q9XQL8;Q6PZ77;Q5I998;Q29U68;Q15KA0;Q8WLJ4;Q95633;C6FJV2;Q9MT11;Q71N65;Q49M41;E2CZ58;E0D9U8;O03636;Q6W5Z6;C7A609;Q8MCW9;Q9GCX8;Q5I972;A1X2K2;Q8MCW5;Q1X6Q9;A9X7C3;Q6VW14;Q3ZR39;C7A5Z4;C7AF24;Q8HRM2;Q8SLJ9;O78540;…	19129	70	CID		109.6	4.33219e-08		5	51		1	1465.77	11.4607	11/139	pps_Medicago_trypsin_rep3.mgf
	High	DITLGFVDLLRDDFIEK	Q9TJY5;D8V9G2;Q8SKV4;P93987;P94041;A0PDA4;Q9XQP7;Q5DK06;Q95E64;P28380;C7A5Y1;O98545;Q710I8;Q6PZ77;Q5I998;Q95633;E0D9U8;Q8MCW9;Q5I972;Q8MCW5;C7A5Z4;Q8SMH4;Q5J9S0;Q29VE8;Q7I250;Q7YLH5	3135	26	CID		86.73	5.64613e-06		5	49		1	2009.11	24.8412	18/171	pps_Medicago_trypsin_rep3.mgf
	High	DITLGFVDLLR	Q9TJY5;D8V9G2;Q8SKV4;D6C635;P93987;Q33620;P92263;P94041;A0PDA4;Q9GDQ2;Q9XQP7;Q5DK06;O98549;Q95E64;P28380;Q85VJ2;Q95634;C7A5Y1;O98545;Q710I8;Q95637;Q6PZ77;Q5I998;Q15KA0;Q95633;E0D9U8;O03636;Q8MCW9;Q9GCX8;Q5I972;A1X2K2;Q8MCW5;A9X7C3;C7A5Z4;C7AF24;Q8M9H7;Q6PZB0;Q32226;Q32313;A9X7D7;Q9BB67;Q8SMH4;Q5J9S0;Q29VE8;Q33369;Q7I250;Q7YLH5;P94066;B9U471	5330	49	CID		86.39	8.06626e-06		5	50		1	1261.73	8.93118	10/97	pps_Medicago_trypsin_rep3.mgf
	High	DKLNKYGRPLLGcTIKPK	D8V9G2;Q8SKV4;Q33620;P92263;P94041;A0PDA4;D2KUU7;Q9XQP7;D0F109;Q5DK06;O98549;P28380;Q85VJ2;Q6JXQ9;Q9BA14;Q9GHU3;Q7YJR6;Q9BAN9;Q6VW49;Q710I8;Q95637;Q9XQL8;Q6PZ77;Q5I998;Q15KA0;Q8WLJ4;C6FJV2;Q9MT11;Q49M41;E2CZ58;E0D9U8;O03636;Q6W5Z6;C7A609;A1X2K2;Q1X6Q9;A9X7C3;C7A5Z4;Q8HRM2;Q8SLJ9;O78540;Q8M9H7;Q6PZB0;Q32226;Q32313;A9X7D7;E5G0C2;Q8WIW9;Q9BB67;Q8SMH4;O47281;Q5J9S0;Q6SSH6;O98531;Q40141;A1E5E1;B2BWK9;…	21788	60	CID	C13(Carbamidomethyl)	64.79	0.00103825		4	50		1	2101.24	20.0666	18/198	pps_Medicago_trypsin_rep3.mgf
	Low	YGRPLLGcTIKPK	D8V9G2;Q8SKV4;Q33620;P92263;P94041;A0PDA4;D2KUU7;Q9XQP7;D0F109;Q5DK06;O98549;P28380;Q85VJ2;Q6JXQ9;C7A5Y1;Q9BA14;O98545;Q9GHU3;Q7YJR6;Q9BAN9;Q6VW49;Q710I8;Q95637;Q9XQL8;Q6PZ77;Q5I998;Q15KA0;Q8WLJ4;C6FJV2;Q9MT11;Q49M41;E2CZ58;E0D9U8;O03636;Q6W5Z6;C7A609;A1X2K2;Q1X6Q9;A9X7C3;C7A5Z4;Q8HRM2;Q8SLJ9;O78540;Q8M9H7;Q6PZB0;Q32226;Q8WHV2;Q32313;A9X7D7;E5G0C2;Q8WIW9;Q9BB67;Q8SMH4;O47281;Q5J9S0;Q6SSH6;O98531;…	21992	63	CID	C8(Carbamidomethyl)	33.95	1.44507		4	50	38	1	1502.86	3.0307	10/120	pps_Medicago_trypsin_rep3.mgf
	Low	LGLSAKNYGR	D8V9G2;Q8SKV4;P93987;Q33620;P92263;P94041;A0PDA4;Q9GDQ2;D2KUU7;Q9XQP7;Q5DK06;O98549;Q85VJ2;Q31982;Q95634;Q6JXQ9;Q9BA14;O98545;Q9GHU3;Q7YJR6;Q9BAN9;Q710I8;A1X8A0;A7U3S1;Q95637;Q9XQL8;Q6PZ77;Q29U68;Q15KA0;Q8WLJ4;Q49M41;E0D9U8;O03636;Q6W5Z6;C7A609;Q8MCW9;Q9GCX8;Q8MCW5;Q6VW14;Q3ZR39;C7A5Z4;C7AF24;Q8SLJ9;O78540;Q6PZB0;Q32226;Q8WHV2;A9X7D7;Q4VIB9;E5G0C2;Q9BB67;Q8SMH4;C7AQR5;Q5J9S0;Q6SSH6;O98531;Q33369;…	22994	64	CID		24.65	12.6192		2	50	30	1	1078.59	-9.65269	6/86	pps_Medicago_trypsin_rep3.mgf
	Low	DLAVEGNEIIREASEWSPE	E0D9U8	1	1	CID		11.43	105.604		8	46	32	1	2143.88	-61.1187	4/196	pps_Medicago_trypsin_rep3.mgf
Q8MCW9	15.23	7	7	440	48.9095	7.38623	203.011	Ribulose-1,5-bisphosphate carboxylase large subunit (Fragment) OS=Cratoxylum formosum GN=rbcL PE=3 SV=1 - [Q8MCW9_9ROSI]
	Confidence Icon	Sequence	Protein Accessions	# Proteins	# Protein Groups	Activation Type	Modifications	IonScore	Exp Value	Δ Score	Rank	Identity High	Homology Threshold	Charge	m/z [Da]	ΔM [ppm]	Ions Matched	Spectrum File
	High	TFQGPPHGIQVER	Q9TJY5;D8V9G2;Q8SKV4;D6C635;P92263;P94041;A0PDA4;Q9GDQ2;D2KUU7;P28380;Q85VJ2;Q31982;Q95634;Q6JXQ9;C7A5Y1;Q9BA14;O98545;Q9GHU3;Q7YJR6;Q9BAN9;Q9T2E2;Q6VW49;Q710I8;A1X8A0;A7U3S1;D6MYK4;Q95637;Q9XQL8;Q6PZ77;Q5I998;Q29U68;Q15KA0;Q8WLJ4;Q95633;C6FJV2;Q9MT11;Q71N65;Q49M41;E2CZ58;E0D9U8;O03636;Q6W5Z6;C7A609;Q8MCW9;Q9GCX8;Q5I972;A1X2K2;Q8MCW5;Q1X6Q9;A9X7C3;Q6VW14;Q3ZR39;C7A5Z4;C7AF24;Q8HRM2;Q8SLJ9;O78540;…	19129	70	CID		109.6	4.33219e-08		5	51		1	1465.77	11.4607	11/139	pps_Medicago_trypsin_rep3.mgf
	High	DITLGFVDLLRDDFIEK	Q9TJY5;D8V9G2;Q8SKV4;P93987;P94041;A0PDA4;Q9XQP7;Q5DK06;Q95E64;P28380;C7A5Y1;O98545;Q710I8;Q6PZ77;Q5I998;Q95633;E0D9U8;Q8MCW9;Q5I972;Q8MCW5;C7A5Z4;Q8SMH4;Q5J9S0;Q29VE8;Q7I250;Q7YLH5	3135	26	CID		86.73	5.64613e-06		5	49		1	2009.11	24.8412	18/171	pps_Medicago_trypsin_rep3.mgf
	High	DITLGFVDLLR	Q9TJY5;D8V9G2;Q8SKV4;D6C635;P93987;Q33620;P92263;P94041;A0PDA4;Q9GDQ2;Q9XQP7;Q5DK06;O98549;Q95E64;P28380;Q85VJ2;Q95634;C7A5Y1;O98545;Q710I8;Q95637;Q6PZ77;Q5I998;Q15KA0;Q95633;E0D9U8;O03636;Q8MCW9;Q9GCX8;Q5I972;A1X2K2;Q8MCW5;A9X7C3;C7A5Z4;C7AF24;Q8M9H7;Q6PZB0;Q32226;Q32313;A9X7D7;Q9BB67;Q8SMH4;Q5J9S0;Q29VE8;Q33369;Q7I250;Q7YLH5;P94066;B9U471	5330	49	CID		86.39	8.06626e-06		5	50		1	1261.73	8.93118	10/97	pps_Medicago_trypsin_rep3.mgf
	High	DKLNKYGRPLLxcTIKPK	D6MYK4;Q8MCW9;Q5VH02;Q33369	11	4	CID	X12(G), C13(Carbamidomethyl)	64.79	0.00103825		10	50		1	2101.24	20.0666	18/198	pps_Medicago_trypsin_rep3.mgf
	Low	YGRPLLxcTIKPK	D6MYK4;Q8MCW9;Q5VH02;Q33369	11	4	CID	X7(G), C8(Carbamidomethyl)	33.95	1.44507		10	50	38	1	1502.86	3.0307	10/120	pps_Medicago_trypsin_rep3.mgf
	Low	LGLSAKNYGR	D8V9G2;Q8SKV4;P93987;Q33620;P92263;P94041;A0PDA4;Q9GDQ2;D2KUU7;Q9XQP7;Q5DK06;O98549;Q85VJ2;Q31982;Q95634;Q6JXQ9;Q9BA14;O98545;Q9GHU3;Q7YJR6;Q9BAN9;Q710I8;A1X8A0;A7U3S1;Q95637;Q9XQL8;Q6PZ77;Q29U68;Q15KA0;Q8WLJ4;Q49M41;E0D9U8;O03636;Q6W5Z6;C7A609;Q8MCW9;Q9GCX8;Q8MCW5;Q6VW14;Q3ZR39;C7A5Z4;C7AF24;Q8SLJ9;O78540;Q6PZB0;Q32226;Q8WHV2;A9X7D7;Q4VIB9;E5G0C2;Q9BB67;Q8SMH4;C7AQR5;Q5J9S0;Q6SSH6;O98531;Q33369;…	22994	64	CID		24.65	12.6192		2	50	30	1	1078.59	-9.65269	6/86	pps_Medicago_trypsin_rep3.mgf
	Low	DTDILAAFR	Q9TJY5;D6C635;P93987;Q33620;P92263;P94041;Q9GDQ2;Q9XQP7;D0F109;Q5DK06;Q6SSI3;O98549;Q95E64;P28380;Q85VJ2;Q95634;Q6JXQ9;C7A5Y1;O98545;Q9GHU3;Q7YJR6;Q9BAN9;Q9T2E2;Q710I8;A7U3S1;D6MYK4;Q95637;Q5I998;Q15KA0;Q8WLJ4;Q95633;C6FJV2;Q49M41;E2CZ58;C7A609;Q8MCW9;Q9GCX8;Q5I972;A1X2K2;Q1X6Q9;A9X7C3;Q6VW14;Q3ZR39;C7A5Z4;C7AF24;Q8HRM2;O78540;Q32226;Q8WHV2;Q32313;Q4VIB9;E5G0C2;Q8WIW9;Q8SMH4;O47281;Q5J9S0;Q6PZ84;…	17129	69	CID		14.86	112.364		4	50	26	1	1021.52	-15.0182	5/74	pps_Medicago_trypsin_rep3.mgf
Q9GCX8	14.35	7	7	467	51.7589	6.48096	203.011	Ribulose 5-bisphosphate carboxylase, large subunit (Fragment) OS=Pravinaria leucocarpa GN=rbcL PE=3 SV=1 - [Q9GCX8_9GENT]
	Confidence Icon	Sequence	Protein Accessions	# Proteins	# Protein Groups	Activation Type	Modifications	IonScore	Exp Value	Δ Score	Rank	Identity High	Homology Threshold	Charge	m/z [Da]	ΔM [ppm]	Ions Matched	Spectrum File
	High	TFQGPPHGIQVER	Q9TJY5;D8V9G2;Q8SKV4;D6C635;P92263;P94041;A0PDA4;Q9GDQ2;D2KUU7;P28380;Q85VJ2;Q31982;Q95634;Q6JXQ9;C7A5Y1;Q9BA14;O98545;Q9GHU3;Q7YJR6;Q9BAN9;Q9T2E2;Q6VW49;Q710I8;A1X8A0;A7U3S1;D6MYK4;Q95637;Q9XQL8;Q6PZ77;Q5I998;Q29U68;Q15KA0;Q8WLJ4;Q95633;C6FJV2;Q9MT11;Q71N65;Q49M41;E2CZ58;E0D9U8;O03636;Q6W5Z6;C7A609;Q8MCW9;Q9GCX8;Q5I972;A1X2K2;Q8MCW5;Q1X6Q9;A9X7C3;Q6VW14;Q3ZR39;C7A5Z4;C7AF24;Q8HRM2;Q8SLJ9;O78540;…	19129	70	CID		109.6	4.33219e-08		5	51		1	1465.77	11.4607	11/139	pps_Medicago_trypsin_rep3.mgf
	High	DITLGFVDLLRDDxIEK	P92263;Q9GCX8	4	2	CID	X14(F)	86.73	5.64613e-06		8	49		1	2009.11	24.8412	18/171	pps_Medicago_trypsin_rep3.mgf
	High	DITLGFVDLLR	Q9TJY5;D8V9G2;Q8SKV4;D6C635;P93987;Q33620;P92263;P94041;A0PDA4;Q9GDQ2;Q9XQP7;Q5DK06;O98549;Q95E64;P28380;Q85VJ2;Q95634;C7A5Y1;O98545;Q710I8;Q95637;Q6PZ77;Q5I998;Q15KA0;Q95633;E0D9U8;O03636;Q8MCW9;Q9GCX8;Q5I972;A1X2K2;Q8MCW5;A9X7C3;C7A5Z4;C7AF24;Q8M9H7;Q6PZB0;Q32226;Q32313;A9X7D7;Q9BB67;Q8SMH4;Q5J9S0;Q29VE8;Q33369;Q7I250;Q7YLH5;P94066;B9U471	5330	49	CID		86.39	8.06626e-06		5	50		1	1261.73	8.93118	10/97	pps_Medicago_trypsin_rep3.mgf
	High	DKLNKYGRPLLGcTxKPK	A7U3S1;Q9GCX8;Q5I972;B2C8Z8	10	4	CID	C13(Carbamidomethyl), X15(I)	64.79	0.00103825		7	50		1	2101.24	20.0666	18/198	pps_Medicago_trypsin_rep3.mgf
	Low	YGRPLLGcTxKPK	A7U3S1;Q9GCX8;Q5I972;B2C8Z8	11	4	CID	C8(Carbamidomethyl), X10(I)	33.95	1.44507		7	50	38	1	1502.86	3.0307	10/120	pps_Medicago_trypsin_rep3.mgf
	Low	LGLSAKNYGR	D8V9G2;Q8SKV4;P93987;Q33620;P92263;P94041;A0PDA4;Q9GDQ2;D2KUU7;Q9XQP7;Q5DK06;O98549;Q85VJ2;Q31982;Q95634;Q6JXQ9;Q9BA14;O98545;Q9GHU3;Q7YJR6;Q9BAN9;Q710I8;A1X8A0;A7U3S1;Q95637;Q9XQL8;Q6PZ77;Q29U68;Q15KA0;Q8WLJ4;Q49M41;E0D9U8;O03636;Q6W5Z6;C7A609;Q8MCW9;Q9GCX8;Q8MCW5;Q6VW14;Q3ZR39;C7A5Z4;C7AF24;Q8SLJ9;O78540;Q6PZB0;Q32226;Q8WHV2;A9X7D7;Q4VIB9;E5G0C2;Q9BB67;Q8SMH4;C7AQR5;Q5J9S0;Q6SSH6;O98531;Q33369;…	22994	64	CID		24.65	12.6192		2	50	30	1	1078.59	-9.65269	6/86	pps_Medicago_trypsin_rep3.mgf
	Low	DTDILAAFR	Q9TJY5;D6C635;P93987;Q33620;P92263;P94041;Q9GDQ2;Q9XQP7;D0F109;Q5DK06;Q6SSI3;O98549;Q95E64;P28380;Q85VJ2;Q95634;Q6JXQ9;C7A5Y1;O98545;Q9GHU3;Q7YJR6;Q9BAN9;Q9T2E2;Q710I8;A7U3S1;D6MYK4;Q95637;Q5I998;Q15KA0;Q8WLJ4;Q95633;C6FJV2;Q49M41;E2CZ58;C7A609;Q8MCW9;Q9GCX8;Q5I972;A1X2K2;Q1X6Q9;A9X7C3;Q6VW14;Q3ZR39;C7A5Z4;C7AF24;Q8HRM2;O78540;Q32226;Q8WHV2;Q32313;Q4VIB9;E5G0C2;Q8WIW9;Q8SMH4;O47281;Q5J9S0;Q6PZ84;…	17129	69	CID		14.86	112.364		4	50	26	1	1021.52	-15.0182	5/74	pps_Medicago_trypsin_rep3.mgf
Q5I972	14.19	7	7	472	52.3765	6.58057	203.011	Ribulose-1,5-bisphosphate carboxylase/oxygenase large subunit (Fragment) OS=Oxandra xylopioides GN=rbcL PE=3 SV=1 - [Q5I972_9MAGN]
	Confidence Icon	Sequence	Protein Accessions	# Proteins	# Protein Groups	Activation Type	Modifications	IonScore	Exp Value	Δ Score	Rank	Identity High	Homology Threshold	Charge	m/z [Da]	ΔM [ppm]	Ions Matched	Spectrum File
	High	TFQGPPHGIQVER	Q9TJY5;D8V9G2;Q8SKV4;D6C635;P92263;P94041;A0PDA4;Q9GDQ2;D2KUU7;P28380;Q85VJ2;Q31982;Q95634;Q6JXQ9;C7A5Y1;Q9BA14;O98545;Q9GHU3;Q7YJR6;Q9BAN9;Q9T2E2;Q6VW49;Q710I8;A1X8A0;A7U3S1;D6MYK4;Q95637;Q9XQL8;Q6PZ77;Q5I998;Q29U68;Q15KA0;Q8WLJ4;Q95633;C6FJV2;Q9MT11;Q71N65;Q49M41;E2CZ58;E0D9U8;O03636;Q6W5Z6;C7A609;Q8MCW9;Q9GCX8;Q5I972;A1X2K2;Q8MCW5;Q1X6Q9;A9X7C3;Q6VW14;Q3ZR39;C7A5Z4;C7AF24;Q8HRM2;Q8SLJ9;O78540;…	19129	70	CID		109.6	4.33219e-08		5	51		1	1465.77	11.4607	11/139	pps_Medicago_trypsin_rep3.mgf
	High	DITLGFVDLLRDDFIEK	Q9TJY5;D8V9G2;Q8SKV4;P93987;P94041;A0PDA4;Q9XQP7;Q5DK06;Q95E64;P28380;C7A5Y1;O98545;Q710I8;Q6PZ77;Q5I998;Q95633;E0D9U8;Q8MCW9;Q5I972;Q8MCW5;C7A5Z4;Q8SMH4;Q5J9S0;Q29VE8;Q7I250;Q7YLH5	3135	26	CID		86.73	5.64613e-06		5	49		1	2009.11	24.8412	18/171	pps_Medicago_trypsin_rep3.mgf
	High	DITLGFVDLLR	Q9TJY5;D8V9G2;Q8SKV4;D6C635;P93987;Q33620;P92263;P94041;A0PDA4;Q9GDQ2;Q9XQP7;Q5DK06;O98549;Q95E64;P28380;Q85VJ2;Q95634;C7A5Y1;O98545;Q710I8;Q95637;Q6PZ77;Q5I998;Q15KA0;Q95633;E0D9U8;O03636;Q8MCW9;Q9GCX8;Q5I972;A1X2K2;Q8MCW5;A9X7C3;C7A5Z4;C7AF24;Q8M9H7;Q6PZB0;Q32226;Q32313;A9X7D7;Q9BB67;Q8SMH4;Q5J9S0;Q29VE8;Q33369;Q7I250;Q7YLH5;P94066;B9U471	5330	49	CID		86.39	8.06626e-06		5	50		1	1261.73	8.93118	10/97	pps_Medicago_trypsin_rep3.mgf
	High	DKLNKYGRPLLGcTxKPK	A7U3S1;Q9GCX8;Q5I972;B2C8Z8	10	4	CID	C13(Carbamidomethyl), X15(I)	64.79	0.00103825		7	50		1	2101.24	20.0666	18/198	pps_Medicago_trypsin_rep3.mgf
	Low	YGRPLLGcTxKPK	A7U3S1;Q9GCX8;Q5I972;B2C8Z8	11	4	CID	C8(Carbamidomethyl), X10(I)	33.95	1.44507		7	50	38	1	1502.86	3.0307	10/120	pps_Medicago_trypsin_rep3.mgf
	Low	LGLSAKNYxR	E2CZ58;Q5I972;A9X7C3	9	3	CID	X9(G)	24.65	12.6192		3	50	30	1	1078.59	-9.65269	6/86	pps_Medicago_trypsin_rep3.mgf
	Low	DTDILAAFR	Q9TJY5;D6C635;P93987;Q33620;P92263;P94041;Q9GDQ2;Q9XQP7;D0F109;Q5DK06;Q6SSI3;O98549;Q95E64;P28380;Q85VJ2;Q95634;Q6JXQ9;C7A5Y1;O98545;Q9GHU3;Q7YJR6;Q9BAN9;Q9T2E2;Q710I8;A7U3S1;D6MYK4;Q95637;Q5I998;Q15KA0;Q8WLJ4;Q95633;C6FJV2;Q49M41;E2CZ58;C7A609;Q8MCW9;Q9GCX8;Q5I972;A1X2K2;Q1X6Q9;A9X7C3;Q6VW14;Q3ZR39;C7A5Z4;C7AF24;Q8HRM2;O78540;Q32226;Q8WHV2;Q32313;Q4VIB9;E5G0C2;Q8WIW9;Q8SMH4;O47281;Q5J9S0;Q6PZ84;…	17129	69	CID		14.86	112.364		4	50	26	1	1021.52	-15.0182	5/74	pps_Medicago_trypsin_rep3.mgf
Q8MCW5	17.59	7	7	381	42.6461	7.18115	203.011	Ribulose-1,5-bisphosphate carboxylase large subunit (Fragment) OS=Triadenum virginicum GN=rbcL PE=4 SV=1 - [Q8MCW5_9ROSI]
	Confidence Icon	Sequence	Protein Accessions	# Proteins	# Protein Groups	Activation Type	Modifications	IonScore	Exp Value	Δ Score	Rank	Identity High	Homology Threshold	Charge	m/z [Da]	ΔM [ppm]	Ions Matched	Spectrum File
	High	TFQGPPHGIQVER	Q9TJY5;D8V9G2;Q8SKV4;D6C635;P92263;P94041;A0PDA4;Q9GDQ2;D2KUU7;P28380;Q85VJ2;Q31982;Q95634;Q6JXQ9;C7A5Y1;Q9BA14;O98545;Q9GHU3;Q7YJR6;Q9BAN9;Q9T2E2;Q6VW49;Q710I8;A1X8A0;A7U3S1;D6MYK4;Q95637;Q9XQL8;Q6PZ77;Q5I998;Q29U68;Q15KA0;Q8WLJ4;Q95633;C6FJV2;Q9MT11;Q71N65;Q49M41;E2CZ58;E0D9U8;O03636;Q6W5Z6;C7A609;Q8MCW9;Q9GCX8;Q5I972;A1X2K2;Q8MCW5;Q1X6Q9;A9X7C3;Q6VW14;Q3ZR39;C7A5Z4;C7AF24;Q8HRM2;Q8SLJ9;O78540;…	19129	70	CID		109.6	4.33219e-08		5	51		1	1465.77	11.4607	11/139	pps_Medicago_trypsin_rep3.mgf
	High	DITLGFVDLLRDDFIEK	Q9TJY5;D8V9G2;Q8SKV4;P93987;P94041;A0PDA4;Q9XQP7;Q5DK06;Q95E64;P28380;C7A5Y1;O98545;Q710I8;Q6PZ77;Q5I998;Q95633;E0D9U8;Q8MCW9;Q5I972;Q8MCW5;C7A5Z4;Q8SMH4;Q5J9S0;Q29VE8;Q7I250;Q7YLH5	3135	26	CID		86.73	5.64613e-06		5	49		1	2009.11	24.8412	18/171	pps_Medicago_trypsin_rep3.mgf
	High	DITLGFVDLLR	Q9TJY5;D8V9G2;Q8SKV4;D6C635;P93987;Q33620;P92263;P94041;A0PDA4;Q9GDQ2;Q9XQP7;Q5DK06;O98549;Q95E64;P28380;Q85VJ2;Q95634;C7A5Y1;O98545;Q710I8;Q95637;Q6PZ77;Q5I998;Q15KA0;Q95633;E0D9U8;O03636;Q8MCW9;Q9GCX8;Q5I972;A1X2K2;Q8MCW5;A9X7C3;C7A5Z4;C7AF24;Q8M9H7;Q6PZB0;Q32226;Q32313;A9X7D7;Q9BB67;Q8SMH4;Q5J9S0;Q29VE8;Q33369;Q7I250;Q7YLH5;P94066;B9U471	5330	49	CID		86.39	8.06626e-06		5	50		1	1261.73	8.93118	10/97	pps_Medicago_trypsin_rep3.mgf
	High	DKLNKYGRPLLGcxIKPK	Q8MCW5;Q6VW14	7	2	CID	C13(Carbamidomethyl), X14(T)	64.79	0.00103825		8	50		1	2101.24	20.0666	18/185	pps_Medicago_trypsin_rep3.mgf
	Low	YGRPLLGcxIKPK	Q8MCW5;Q6VW14	7	2	CID	C8(Carbamidomethyl), X9(T)	33.95	1.44507		8	50	38	1	1502.86	3.0307	10/130	pps_Medicago_trypsin_rep3.mgf
	Low	LGLSAKNYGR	D8V9G2;Q8SKV4;P93987;Q33620;P92263;P94041;A0PDA4;Q9GDQ2;D2KUU7;Q9XQP7;Q5DK06;O98549;Q85VJ2;Q31982;Q95634;Q6JXQ9;Q9BA14;O98545;Q9GHU3;Q7YJR6;Q9BAN9;Q710I8;A1X8A0;A7U3S1;Q95637;Q9XQL8;Q6PZ77;Q29U68;Q15KA0;Q8WLJ4;Q49M41;E0D9U8;O03636;Q6W5Z6;C7A609;Q8MCW9;Q9GCX8;Q8MCW5;Q6VW14;Q3ZR39;C7A5Z4;C7AF24;Q8SLJ9;O78540;Q6PZB0;Q32226;Q8WHV2;A9X7D7;Q4VIB9;E5G0C2;Q9BB67;Q8SMH4;C7AQR5;Q5J9S0;Q6SSH6;O98531;Q33369;…	22994	64	CID		24.65	12.6192		2	50	30	1	1078.59	-9.65269	6/86	pps_Medicago_trypsin_rep3.mgf
	Low	DTDILAxFR	Q9XQL8;Q8MCW5;A9X7D7	7	3	CID	X7(A)	14.86	112.364		6	50	26	1	1021.52	-15.0182	5/74	pps_Medicago_trypsin_rep3.mgf
Q67H37	13.5	6	4	326	36.2901	5.90967	201.374	Photosystem II D2 protein (Fragment) OS=Butomus umbellatus GN=psbD PE=3 SV=1 - [Q67H37_BUTUM]
	Confidence Icon	Sequence	Protein Accessions	# Proteins	# Protein Groups	Activation Type	Modifications	IonScore	Exp Value	Δ Score	Rank	Identity High	Homology Threshold	Charge	m/z [Da]	ΔM [ppm]	Ions Matched	Spectrum File
	High	AAEDPEFETFYTKNILLNEGIR	C7IWD0;A6YG76;A0AS12;Q9TNK7;E3T2U9;Q67H37;A4GKM9;Q8HSZ1;C0JX32	270	9	CID		126.91	5.18234e-10	0.826772	2	49	42	1	2570.29	5.55529	16/221	pps_Medicago_trypsin_rep3.mgf
	High	AAEDPEFETFYTK	C7IWD0;A6YG76;A0AS12;Q9TNK7;E3T2U9;Q67H37;A4GKM9;Q8HSZ1;C0JX32	286	9	CID		76.1	5.65921e-05	0.75	1	48	35	1	1547.72	16.8046	18/115	pps_Medicago_trypsin_rep3.mgf
	High	AWMAxQDQPHENLIFPEEVLPR	Q67H37	1	1	CID	X5(A)	73.02	0.000127502		4	49		1	2591.28	2.25708	11/226	pps_Medicago_trypsin_rep3.mgf
	High	NILLNEGIR	C7IWD0;A6YG76;A0AS12;Q9TNK7;E3T2U9;Q67H37;A4GKM9;Q8HSZ1;C0JX32	287	9	CID		48.9	0.0207698	0.0408163	1	47		1	1041.61	4.73182	7/83	pps_Medicago_trypsin_rep3.mgf
	Low	AWMAxQDQPHENLIFPEEVLPR	Q67H37	1	1	CID	X5(N)	33.38	1.15034	0.636364	1	49	27	1	2634.28	1.68498	10/226	pps_Medicago_trypsin_rep3.mgf
	Low	AWMAxQDQPHENLIFPEEVLPR	Q67H37	1	1	CID	X5(T)	31.92	1.60971		2	49	32	1	2621.33	18.4977	9/226	pps_Medicago_trypsin_rep3.mgf
A9L9C2	19.29	10	10	508	55.9654	6.771	198.253	Photosystem II CP47 chlorophyll apoprotein OS=Lemna minor GN=psbB PE=3 SV=1 - [PSBB_LEMMI]
	Confidence Icon	Sequence	Protein Accessions	# Proteins	# Protein Groups	Activation Type	Modifications	IonScore	Exp Value	Δ Score	Rank	Identity High	Homology Threshold	Charge	m/z [Da]	ΔM [ppm]	Ions Matched	Spectrum File
	High	MPTFFETFPVVLVDGDGIVR	Q8M9R9;A9L9C2;A9XVM4;E2EKG6;E0WH68;E2EKH0;Q8MA49;A9XVP0;Q6EYH6;A6YAG7;A6YAD2;E2EKG9;A0ARB3;A6YAI2;Q8M943	478	15	CID		127.49	4.22388e-10	0	1	48		1	2239.21	27.2948	13/182	pps_Medicago_trypsin_rep3.mgf
	High	LAFYDYIGNNPAKGGLFR	Q8M9R9;A9L9C2;A9XVM4;E2EKG6;Q67I94;E0WH68;Q3ZPR4;B0LNG6;E2EKH0;E2EKG7;Q8MA49;B0LNR3;A6YAG7;Q3ZPS7;A6YAD2;A0ARB3;A6YAI2;A0ARB7;Q8M943;D8KWX3;D8KX21;A7M923;P37255	797	23	CID		73.33	0.000119116	0	1	49	31	1	2016.07	16.2673	13/167	pps_Medicago_trypsin_rep3.mgf
	High	AQLGEIFELDR	A9L9C2;A9XVM4;E2EKG6;Q67I94;E0WH68;Q3ZPR4;B0LNG6;E2EKH0;E2EKG7;Q8MA49;B0LNR3;A9XVP0;B4Y1W7;Q6EYH6;A6YAG7;Q3ZPS7;A6YAD2;E2EKG9;A0ARB3;A6YAI2	686	20	CID		67.7	0.000422871		2	49		1	1290.66	-4.11516	8/109	pps_Medicago_trypsin_rep3.mgf
	High	RAQLGEIFELDR	A9L9C2;A9XVM4;E2EKG6;Q67I94;E0WH68;Q3ZPR4;B0LNG6;E2EKH0;E2EKG7;Q8MA49;B0LNR3;A9XVP0;B4Y1W7;Q6EYH6;A6YAG7;Q3ZPS7;A6YAD2;E2EKG9;A0ARB3;A6YAI2	686	20	CID		57.38	0.00468231		2	49		1	1446.76	-9.49109	15/121	pps_Medicago_trypsin_rep3.mgf
	Low	AGSMDNGDGIAIGWLGHPVFR	A9L9C2	1	1	CID		41.24	0.288758		8	51		1	2170.07	8.35859	9/213	pps_Medicago_trypsin_rep3.mgf
	Low	YQWDQGYFQQEIYRR	Q8M9R9;A9L9C2;A9XVM4;E2EKG6;Q67I94;E0WH68;Q3ZPR4;B0LNG6;E2EKH0;E2EKG7;Q8MA49;B0LNR3;A9XVP0;Q6EYH6;Q3ZPS7;A6YAD2;E2EKG9;A0ARB7;Q8M943;A7M923	601	20	CID		39.8	0.334296		3	50	36	1	2080.01	19.6676	8/156	pps_Medicago_trypsin_rep3.mgf
	Low	YQWDQGYFQQEIYR	Q8M9R9;A9L9C2;A9XVM4;E2EKG6;Q67I94;E0WH68;Q3ZPR4;B0LNG6;E2EKH0;E2EKG7;Q8MA49;B0LNR3;A9XVP0;Q6EYH6;Q3ZPS7;A6YAD2;E2EKG9;A0ARB7;Q8M943;A7M923	611	20	CID		30.74	1.98099		3	48	30	1	1923.91	21.3777	8/145	pps_Medicago_trypsin_rep3.mgf
	Low	RMPTFFETFPVVLVDGDGIVR	Q8M9R9;A9L9C2;A9XVM4;E2EKG6;E0WH68;E2EKH0;Q8MA49;A9XVP0;Q6EYH6;A6YAG7;A6YAD2;E2EKG9;A0ARB3;A6YAI2;Q8M943	478	15	CID		28.5	3.74676	0	1	49	34	1	2395.29	15.9151	8/230	pps_Medicago_trypsin_rep3.mgf
	Low	ADVPFRR	Q8M9R9;A9L9C2;A9XVM4;E2EKG6;Q67I94;E0WH68;Q3ZPR4;B0LNG6;E2EKH0;E2EKG7;Q8MA49;A9XVP0;B4Y1W7;Q6EYH6;A6YAG7;Q3ZPS7;A6YAD2;E2EKG9;A0ARB3;A6YAI2;A0ARB7;Q8M943;Q71KN1;D8KWX3;D8KX21;A7M923	814	26	CID		27.14	5.35184	0	1	49	39	1	860.454	-23.1288	4/55	pps_Medicago_trypsin_rep3.mgf
	Low	IPEKLAFYDYIGNNPAKGGLFR	Q8M9R9;A9L9C2;A9XVM4;Q67I94;E0WH68;Q3ZPR4;B0LNG6;E2EKH0;Q8MA49;B0LNR3;A6YAG7;Q3ZPS7;A6YAD2;A0ARB3;A6YAI2;A0ARB7;Q8M943;D8KWX3;D8KX21;A7M923;P37255	734	21	CID		24.65	8.93373	0	1	49	25	1	2483.32	6.01561	8/229	pps_Medicago_trypsin_rep3.mgf
E2EKH0	22.01	10	10	427	46.9053	6.53662	198.253	Thylakoid structural protein (Fragment) OS=Piper sp. SM-2010 GN=psbB PE=2 SV=1 - [E2EKH0_9MAGN]
	Confidence Icon	Sequence	Protein Accessions	# Proteins	# Protein Groups	Activation Type	Modifications	IonScore	Exp Value	Δ Score	Rank	Identity High	Homology Threshold	Charge	m/z [Da]	ΔM [ppm]	Ions Matched	Spectrum File
	High	MPTFFETFPVVLVDGDGIVR	Q8M9R9;A9L9C2;A9XVM4;E2EKG6;E0WH68;E2EKH0;Q8MA49;A9XVP0;Q6EYH6;A6YAG7;A6YAD2;E2EKG9;A0ARB3;A6YAI2;Q8M943	478	15	CID		127.49	4.22388e-10	0	1	48		1	2239.21	27.2948	13/182	pps_Medicago_trypsin_rep3.mgf
	High	LAFYDYIGNNPAKGGLFR	Q8M9R9;A9L9C2;A9XVM4;E2EKG6;Q67I94;E0WH68;Q3ZPR4;B0LNG6;E2EKH0;E2EKG7;Q8MA49;B0LNR3;A6YAG7;Q3ZPS7;A6YAD2;A0ARB3;A6YAI2;A0ARB7;Q8M943;D8KWX3;D8KX21;A7M923;P37255	797	23	CID		73.33	0.000119116	0	1	49	31	1	2016.07	16.2673	13/167	pps_Medicago_trypsin_rep3.mgf
	High	AQLGEIFELDR	A9L9C2;A9XVM4;E2EKG6;Q67I94;E0WH68;Q3ZPR4;B0LNG6;E2EKH0;E2EKG7;Q8MA49;B0LNR3;A9XVP0;B4Y1W7;Q6EYH6;A6YAG7;Q3ZPS7;A6YAD2;E2EKG9;A0ARB3;A6YAI2	686	20	CID		67.7	0.000422871		2	49		1	1290.66	-4.11516	8/109	pps_Medicago_trypsin_rep3.mgf
	High	RAQLGEIFELDR	A9L9C2;A9XVM4;E2EKG6;Q67I94;E0WH68;Q3ZPR4;B0LNG6;E2EKH0;E2EKG7;Q8MA49;B0LNR3;A9XVP0;B4Y1W7;Q6EYH6;A6YAG7;Q3ZPS7;A6YAD2;E2EKG9;A0ARB3;A6YAI2	686	20	CID		57.38	0.00468231		2	49		1	1446.76	-9.49109	15/121	pps_Medicago_trypsin_rep3.mgf
	Low	YQWDQGYFQQEIYRR	Q8M9R9;A9L9C2;A9XVM4;E2EKG6;Q67I94;E0WH68;Q3ZPR4;B0LNG6;E2EKH0;E2EKG7;Q8MA49;B0LNR3;A9XVP0;Q6EYH6;Q3ZPS7;A6YAD2;E2EKG9;A0ARB7;Q8M943;A7M923	601	20	CID		39.8	0.334296		3	50	36	1	2080.01	19.6676	8/156	pps_Medicago_trypsin_rep3.mgf
	Low	YQWDQGYFQQEIYR	Q8M9R9;A9L9C2;A9XVM4;E2EKG6;Q67I94;E0WH68;Q3ZPR4;B0LNG6;E2EKH0;E2EKG7;Q8MA49;B0LNR3;A9XVP0;Q6EYH6;Q3ZPS7;A6YAD2;E2EKG9;A0ARB7;Q8M943;A7M923	611	20	CID		30.74	1.98099		3	48	30	1	1923.91	21.3777	8/145	pps_Medicago_trypsin_rep3.mgf
	Low	RMPTFFETFPVVLVDGDGIVR	Q8M9R9;A9L9C2;A9XVM4;E2EKG6;E0WH68;E2EKH0;Q8MA49;A9XVP0;Q6EYH6;A6YAG7;A6YAD2;E2EKG9;A0ARB3;A6YAI2;Q8M943	478	15	CID		28.5	3.74676	0	1	49	34	1	2395.29	15.9151	8/230	pps_Medicago_trypsin_rep3.mgf
	Low	ADVPFRR	Q8M9R9;A9L9C2;A9XVM4;E2EKG6;Q67I94;E0WH68;Q3ZPR4;B0LNG6;E2EKH0;E2EKG7;Q8MA49;A9XVP0;B4Y1W7;Q6EYH6;A6YAG7;Q3ZPS7;A6YAD2;E2EKG9;A0ARB3;A6YAI2;A0ARB7;Q8M943;Q71KN1;D8KWX3;D8KX21;A7M923	814	26	CID		27.14	5.35184	0	1	49	39	1	860.454	-23.1288	4/55	pps_Medicago_trypsin_rep3.mgf
	Low	IPEKLAFYDYIGNNPAKGGLFR	Q8M9R9;A9L9C2;A9XVM4;Q67I94;E0WH68;Q3ZPR4;B0LNG6;E2EKH0;Q8MA49;B0LNR3;A6YAG7;Q3ZPS7;A6YAD2;A0ARB3;A6YAI2;A0ARB7;Q8M943;D8KWX3;D8KX21;A7M923;P37255	734	21	CID		24.65	8.93373	0	1	49	25	1	2483.32	6.01561	8/229	pps_Medicago_trypsin_rep3.mgf
	Low	VSAGLAENLSLSExWSKIPEKLAFYDYIGNNPAK	E2EKH0	1	1	CID	X14(G)	10.55	229.998		6	49	28	1	3681.87	-3.35734	5/372	pps_Medicago_trypsin_rep3.mgf
A6YAD2	21.1	10	10	455	50.5386	7.35693	198.253	Photosystem II CP47 chlorophyll apoprotein (Fragment) OS=Haloragis aspera GN=psbB PE=4 SV=1 - [A6YAD2_9MAGN]
	Confidence Icon	Sequence	Protein Accessions	# Proteins	# Protein Groups	Activation Type	Modifications	IonScore	Exp Value	Δ Score	Rank	Identity High	Homology Threshold	Charge	m/z [Da]	ΔM [ppm]	Ions Matched	Spectrum File
	High	MPTFFETFPVVLVDGDGIVR	Q8M9R9;A9L9C2;A9XVM4;E2EKG6;E0WH68;E2EKH0;Q8MA49;A9XVP0;Q6EYH6;A6YAG7;A6YAD2;E2EKG9;A0ARB3;A6YAI2;Q8M943	478	15	CID		127.49	4.22388e-10	0	1	48		1	2239.21	27.2948	13/182	pps_Medicago_trypsin_rep3.mgf
	High	LAFYDYIGNNPAKGGLFR	Q8M9R9;A9L9C2;A9XVM4;E2EKG6;Q67I94;E0WH68;Q3ZPR4;B0LNG6;E2EKH0;E2EKG7;Q8MA49;B0LNR3;A6YAG7;Q3ZPS7;A6YAD2;A0ARB3;A6YAI2;A0ARB7;Q8M943;D8KWX3;D8KX21;A7M923;P37255	797	23	CID		73.33	0.000119116	0	1	49	31	1	2016.07	16.2673	13/167	pps_Medicago_trypsin_rep3.mgf
	High	AQLGEIFELDR	A9L9C2;A9XVM4;E2EKG6;Q67I94;E0WH68;Q3ZPR4;B0LNG6;E2EKH0;E2EKG7;Q8MA49;B0LNR3;A9XVP0;B4Y1W7;Q6EYH6;A6YAG7;Q3ZPS7;A6YAD2;E2EKG9;A0ARB3;A6YAI2	686	20	CID		67.7	0.000422871		2	49		1	1290.66	-4.11516	8/109	pps_Medicago_trypsin_rep3.mgf
	High	RAQLGEIFELDR	A9L9C2;A9XVM4;E2EKG6;Q67I94;E0WH68;Q3ZPR4;B0LNG6;E2EKH0;E2EKG7;Q8MA49;B0LNR3;A9XVP0;B4Y1W7;Q6EYH6;A6YAG7;Q3ZPS7;A6YAD2;E2EKG9;A0ARB3;A6YAI2	686	20	CID		57.38	0.00468231		2	49		1	1446.76	-9.49109	15/121	pps_Medicago_trypsin_rep3.mgf
	Low	YQWDQGYFQQEIYRR	Q8M9R9;A9L9C2;A9XVM4;E2EKG6;Q67I94;E0WH68;Q3ZPR4;B0LNG6;E2EKH0;E2EKG7;Q8MA49;B0LNR3;A9XVP0;Q6EYH6;Q3ZPS7;A6YAD2;E2EKG9;A0ARB7;Q8M943;A7M923	601	20	CID		39.8	0.334296		3	50	36	1	2080.01	19.6676	8/156	pps_Medicago_trypsin_rep3.mgf
	Low	YQWDQGYFQQEIYR	Q8M9R9;A9L9C2;A9XVM4;E2EKG6;Q67I94;E0WH68;Q3ZPR4;B0LNG6;E2EKH0;E2EKG7;Q8MA49;B0LNR3;A9XVP0;Q6EYH6;Q3ZPS7;A6YAD2;E2EKG9;A0ARB7;Q8M943;A7M923	611	20	CID		30.74	1.98099		3	48	30	1	1923.91	21.3777	8/145	pps_Medicago_trypsin_rep3.mgf
	Low	RMPTFFETFPVVLVDGDGIVR	Q8M9R9;A9L9C2;A9XVM4;E2EKG6;E0WH68;E2EKH0;Q8MA49;A9XVP0;Q6EYH6;A6YAG7;A6YAD2;E2EKG9;A0ARB3;A6YAI2;Q8M943	478	15	CID		28.5	3.74676	0	1	49	34	1	2395.29	15.9151	8/230	pps_Medicago_trypsin_rep3.mgf
	Low	ADVPFRR	Q8M9R9;A9L9C2;A9XVM4;E2EKG6;Q67I94;E0WH68;Q3ZPR4;B0LNG6;E2EKH0;E2EKG7;Q8MA49;A9XVP0;B4Y1W7;Q6EYH6;A6YAG7;Q3ZPS7;A6YAD2;E2EKG9;A0ARB3;A6YAI2;A0ARB7;Q8M943;Q71KN1;D8KWX3;D8KX21;A7M923	814	26	CID		27.14	5.35184	0	1	49	39	1	860.454	-23.1288	4/55	pps_Medicago_trypsin_rep3.mgf
	Low	IPEKLAFYDYIGNNPAKGGLFR	Q8M9R9;A9L9C2;A9XVM4;Q67I94;E0WH68;Q3ZPR4;B0LNG6;E2EKH0;Q8MA49;B0LNR3;A6YAG7;Q3ZPS7;A6YAD2;A0ARB3;A6YAI2;A0ARB7;Q8M943;D8KWX3;D8KX21;A7M923;P37255	734	21	CID		24.65	8.93373	0	1	49	25	1	2483.32	6.01561	8/229	pps_Medicago_trypsin_rep3.mgf
	Low	xGMFVIPFMTRLGITDSWR	A6YAD2	1	1	CID	X1(N)	16.77	51.9696		6	49	36	1	2241.08	-24.3862	5/176	pps_Medicago_trypsin_rep3.mgf
A6YAI2	16.74	11	9	460	50.6467	6.91748	198.253	Photosystem II CP47 chlorophyll apoprotein (Fragment) OS=Saxifraga integrifolia GN=psbB PE=4 SV=1 - [A6YAI2_SAXIN]
	Confidence Icon	Sequence	Protein Accessions	# Proteins	# Protein Groups	Activation Type	Modifications	IonScore	Exp Value	Δ Score	Rank	Identity High	Homology Threshold	Charge	m/z [Da]	ΔM [ppm]	Ions Matched	Spectrum File
	High	MPTFFETFPVVLVDGDGIVR	Q8M9R9;A9L9C2;A9XVM4;E2EKG6;E0WH68;E2EKH0;Q8MA49;A9XVP0;Q6EYH6;A6YAG7;A6YAD2;E2EKG9;A0ARB3;A6YAI2;Q8M943	478	15	CID		127.49	4.22388e-10	0	1	48		1	2239.21	27.2948	13/182	pps_Medicago_trypsin_rep3.mgf
	High	LAFYDYIGNNPAKGGLFR	Q8M9R9;A9L9C2;A9XVM4;E2EKG6;Q67I94;E0WH68;Q3ZPR4;B0LNG6;E2EKH0;E2EKG7;Q8MA49;B0LNR3;A6YAG7;Q3ZPS7;A6YAD2;A0ARB3;A6YAI2;A0ARB7;Q8M943;D8KWX3;D8KX21;A7M923;P37255	797	23	CID		73.33	0.000119116	0	1	49	31	1	2016.07	16.2673	13/167	pps_Medicago_trypsin_rep3.mgf
	High	AQLGEIFELDR	A9L9C2;A9XVM4;E2EKG6;Q67I94;E0WH68;Q3ZPR4;B0LNG6;E2EKH0;E2EKG7;Q8MA49;B0LNR3;A9XVP0;B4Y1W7;Q6EYH6;A6YAG7;Q3ZPS7;A6YAD2;E2EKG9;A0ARB3;A6YAI2	686	20	CID		67.7	0.000422871		2	49		1	1290.66	-4.11516	8/109	pps_Medicago_trypsin_rep3.mgf
	High	RAQLGEIFELDR	A9L9C2;A9XVM4;E2EKG6;Q67I94;E0WH68;Q3ZPR4;B0LNG6;E2EKH0;E2EKG7;Q8MA49;B0LNR3;A9XVP0;B4Y1W7;Q6EYH6;A6YAG7;Q3ZPS7;A6YAD2;E2EKG9;A0ARB3;A6YAI2	686	20	CID		57.38	0.00468231		2	49		1	1446.76	-9.49109	15/121	pps_Medicago_trypsin_rep3.mgf
	Low	YxWDQGYFQQEIYRR	A6YAI2	1	1	CID	X2(K)	39.8	0.334296	0	1	50	36	1	2080.01	2.17245	8/150	pps_Medicago_trypsin_rep3.mgf
	Low	YxWDQGYFQQEIYRR	A6YAI2	1	1	CID	X2(Q)	39.8	0.334296		4	50	36	1	2080.01	19.6676	8/150	pps_Medicago_trypsin_rep3.mgf
	Low	YxWDQGYFQQEIYR	A6YAI2	1	1	CID	X2(K)	30.74	1.98099	0	1	48	30	1	1923.91	2.46307	8/139	pps_Medicago_trypsin_rep3.mgf
	Low	YxWDQGYFQQEIYR	A6YAI2	1	1	CID	X2(Q)	30.74	1.98099		4	48	30	1	1923.91	21.3777	8/139	pps_Medicago_trypsin_rep3.mgf
	Low	RMPTFFETFPVVLVDGDGIVR	Q8M9R9;A9L9C2;A9XVM4;E2EKG6;E0WH68;E2EKH0;Q8MA49;A9XVP0;Q6EYH6;A6YAG7;A6YAD2;E2EKG9;A0ARB3;A6YAI2;Q8M943	478	15	CID		28.5	3.74676	0	1	49	34	1	2395.29	15.9151	8/230	pps_Medicago_trypsin_rep3.mgf
	Low	ADVPFRR	Q8M9R9;A9L9C2;A9XVM4;E2EKG6;Q67I94;E0WH68;Q3ZPR4;B0LNG6;E2EKH0;E2EKG7;Q8MA49;A9XVP0;B4Y1W7;Q6EYH6;A6YAG7;Q3ZPS7;A6YAD2;E2EKG9;A0ARB3;A6YAI2;A0ARB7;Q8M943;Q71KN1;D8KWX3;D8KX21;A7M923	814	26	CID		27.14	5.35184	0	1	49	39	1	860.454	-23.1288	4/55	pps_Medicago_trypsin_rep3.mgf
	Low	IPEKLAFYDYIGNNPAKGGLFR	Q8M9R9;A9L9C2;A9XVM4;Q67I94;E0WH68;Q3ZPR4;B0LNG6;E2EKH0;Q8MA49;B0LNR3;A6YAG7;Q3ZPS7;A6YAD2;A0ARB3;A6YAI2;A0ARB7;Q8M943;D8KWX3;D8KX21;A7M923;P37255	734	21	CID		24.65	8.93373	0	1	49	25	1	2483.32	6.01561	8/229	pps_Medicago_trypsin_rep3.mgf
A0AS12	13.5	5	4	326	36.1961	5.90967	198.052	Photosystem II D2 protein (Fragment) OS=Helmholtzia glaberrima GN=psbD PE=3 SV=1 - [A0AS12_9LILI]
	Confidence Icon	Sequence	Protein Accessions	# Proteins	# Protein Groups	Activation Type	Modifications	IonScore	Exp Value	Δ Score	Rank	Identity High	Homology Threshold	Charge	m/z [Da]	ΔM [ppm]	Ions Matched	Spectrum File
	High	AAEDPEFETFYTKNILLNEGIR	C7IWD0;A6YG76;A0AS12;Q9TNK7;E3T2U9;Q67H37;A4GKM9;Q8HSZ1;C0JX32	270	9	CID		126.91	5.18234e-10	0.826772	2	49	42	1	2570.29	5.55529	16/221	pps_Medicago_trypsin_rep3.mgf
	High	AAEDPEFETFYTK	C7IWD0;A6YG76;A0AS12;Q9TNK7;E3T2U9;Q67H37;A4GKM9;Q8HSZ1;C0JX32	286	9	CID		76.1	5.65921e-05	0.75	1	48	35	1	1547.72	16.8046	18/115	pps_Medicago_trypsin_rep3.mgf
	High	AWMAAQDxPHENLIFPEEVLPR	A0AS12	1	1	CID	X8(K)	73.02	0.000127502	0	1	49		1	2591.28	-11.7862	11/226	pps_Medicago_trypsin_rep3.mgf
	High	AWMAAQDxPHENLIFPEEVLPR	A0AS12	1	1	CID	X8(Q)	73.02	0.000127502		3	49		1	2591.28	2.25708	11/226	pps_Medicago_trypsin_rep3.mgf
	High	NILLNEGIR	C7IWD0;A6YG76;A0AS12;Q9TNK7;E3T2U9;Q67H37;A4GKM9;Q8HSZ1;C0JX32	287	9	CID		48.9	0.0207698	0.0408163	1	47		1	1041.61	4.73182	7/83	pps_Medicago_trypsin_rep3.mgf
A4GKM9	72.13	4	4	61	7.08852	4.50049	198.052	Photosystem II D2 protein (Fragment) OS=Centrolepis monogyna GN=psbD PE=4 SV=1 - [A4GKM9_9POAL]
	Confidence Icon	Sequence	Protein Accessions	# Proteins	# Protein Groups	Activation Type	Modifications	IonScore	Exp Value	Δ Score	Rank	Identity High	Homology Threshold	Charge	m/z [Da]	ΔM [ppm]	Ions Matched	Spectrum File
	High	AAEDPEFETFYTKNILLNEGIR	C7IWD0;A6YG76;A0AS12;Q9TNK7;E3T2U9;Q67H37;A4GKM9;Q8HSZ1;C0JX32	270	9	CID		126.91	5.18234e-10	0.826772	2	49	42	1	2570.29	5.55529	16/221	pps_Medicago_trypsin_rep3.mgf
	High	AAEDPEFETFYTK	C7IWD0;A6YG76;A0AS12;Q9TNK7;E3T2U9;Q67H37;A4GKM9;Q8HSZ1;C0JX32	286	9	CID		76.1	5.65921e-05	0.75	1	48	35	1	1547.72	16.8046	18/115	pps_Medicago_trypsin_rep3.mgf
	High	AWMAAQDQPHENLIFPEEVLPR	A4GKM9	186	1	CID		73.02	0.000127502		2	49		1	2591.28	2.25708	11/226	pps_Medicago_trypsin_rep3.mgf
	High	NILLNEGIR	C7IWD0;A6YG76;A0AS12;Q9TNK7;E3T2U9;Q67H37;A4GKM9;Q8HSZ1;C0JX32	287	9	CID		48.9	0.0207698	0.0408163	1	47		1	1041.61	4.73182	7/83	pps_Medicago_trypsin_rep3.mgf
A0ARB3	17.1	9	9	462	50.8927	6.75635	197.031	Photosystem II CP47 protein (Fragment) OS=Calochortus apiculatus GN=psbB PE=4 SV=1 - [A0ARB3_CALAP]
	Confidence Icon	Sequence	Protein Accessions	# Proteins	# Protein Groups	Activation Type	Modifications	IonScore	Exp Value	Δ Score	Rank	Identity High	Homology Threshold	Charge	m/z [Da]	ΔM [ppm]	Ions Matched	Spectrum File
	High	MPTFFETFPVVLVDGDGIVR	Q8M9R9;A9L9C2;A9XVM4;E2EKG6;E0WH68;E2EKH0;Q8MA49;A9XVP0;Q6EYH6;A6YAG7;A6YAD2;E2EKG9;A0ARB3;A6YAI2;Q8M943	478	15	CID		127.49	4.22388e-10	0	1	48		1	2239.21	27.2948	13/182	pps_Medicago_trypsin_rep3.mgf
	High	LAFYDYIGNNPAKGGLFR	Q8M9R9;A9L9C2;A9XVM4;E2EKG6;Q67I94;E0WH68;Q3ZPR4;B0LNG6;E2EKH0;E2EKG7;Q8MA49;B0LNR3;A6YAG7;Q3ZPS7;A6YAD2;A0ARB3;A6YAI2;A0ARB7;Q8M943;D8KWX3;D8KX21;A7M923;P37255	797	23	CID		73.33	0.000119116	0	1	49	31	1	2016.07	16.2673	13/167	pps_Medicago_trypsin_rep3.mgf
	High	AQLGEIFELDR	A9L9C2;A9XVM4;E2EKG6;Q67I94;E0WH68;Q3ZPR4;B0LNG6;E2EKH0;E2EKG7;Q8MA49;B0LNR3;A9XVP0;B4Y1W7;Q6EYH6;A6YAG7;Q3ZPS7;A6YAD2;E2EKG9;A0ARB3;A6YAI2	686	20	CID		67.7	0.000422871		2	49		1	1290.66	-4.11516	8/109	pps_Medicago_trypsin_rep3.mgf
	High	RAQLGEIFELDR	A9L9C2;A9XVM4;E2EKG6;Q67I94;E0WH68;Q3ZPR4;B0LNG6;E2EKH0;E2EKG7;Q8MA49;B0LNR3;A9XVP0;B4Y1W7;Q6EYH6;A6YAG7;Q3ZPS7;A6YAD2;E2EKG9;A0ARB3;A6YAI2	686	20	CID		57.38	0.00468231		2	49		1	1446.76	-9.49109	15/121	pps_Medicago_trypsin_rep3.mgf
	Low	RMPTFFETFPVVLVDGDGIVR	Q8M9R9;A9L9C2;A9XVM4;E2EKG6;E0WH68;E2EKH0;Q8MA49;A9XVP0;Q6EYH6;A6YAG7;A6YAD2;E2EKG9;A0ARB3;A6YAI2;Q8M943	478	15	CID		28.5	3.74676	0	1	49	34	1	2395.29	15.9151	8/230	pps_Medicago_trypsin_rep3.mgf
	Low	ADVPFRR	Q8M9R9;A9L9C2;A9XVM4;E2EKG6;Q67I94;E0WH68;Q3ZPR4;B0LNG6;E2EKH0;E2EKG7;Q8MA49;A9XVP0;B4Y1W7;Q6EYH6;A6YAG7;Q3ZPS7;A6YAD2;E2EKG9;A0ARB3;A6YAI2;A0ARB7;Q8M943;Q71KN1;D8KWX3;D8KX21;A7M923	814	26	CID		27.14	5.35184	0	1	49	39	1	860.454	-23.1288	4/55	pps_Medicago_trypsin_rep3.mgf
	Low	IPEKLAFYDYIGNNPAKGGLFR	Q8M9R9;A9L9C2;A9XVM4;Q67I94;E0WH68;Q3ZPR4;B0LNG6;E2EKH0;Q8MA49;B0LNR3;A6YAG7;Q3ZPS7;A6YAD2;A0ARB3;A6YAI2;A0ARB7;Q8M943;D8KWX3;D8KX21;A7M923;P37255	734	21	CID		24.65	8.93373	0	1	49	25	1	2483.32	6.01561	8/229	pps_Medicago_trypsin_rep3.mgf
	Low	VGAGLAENxSLSEAWSKIPEKLAFYDYIGNNPAK	A0ARB3	1	1	CID	X9(E)	16.32	60.9149		2	49	28	1	3681.87	6.52351	7/362	pps_Medicago_trypsin_rep3.mgf
	Low	VGAGLAENxSLSEAWSKIPEK	A0ARB3	1	1	CID	X9(E)	15.59	70.1352		2	49	29	1	2215.19	31.6355	6/213	pps_Medicago_trypsin_rep3.mgf
O03636	17.73	9	7	406	44.8606	7.37158	196.872	Ribulose-1,5-bisphosphate carboxylase/oxygenase large subunit (Fragment) OS=Geranium richardsonii GN=rbcL PE=4 SV=3 - [O03636_9ROSI]
	Confidence Icon	Sequence	Protein Accessions	# Proteins	# Protein Groups	Activation Type	Modifications	IonScore	Exp Value	Δ Score	Rank	Identity High	Homology Threshold	Charge	m/z [Da]	ΔM [ppm]	Ions Matched	Spectrum File
	High	TFQGPPHGIQVER	Q9TJY5;D8V9G2;Q8SKV4;D6C635;P92263;P94041;A0PDA4;Q9GDQ2;D2KUU7;P28380;Q85VJ2;Q31982;Q95634;Q6JXQ9;C7A5Y1;Q9BA14;O98545;Q9GHU3;Q7YJR6;Q9BAN9;Q9T2E2;Q6VW49;Q710I8;A1X8A0;A7U3S1;D6MYK4;Q95637;Q9XQL8;Q6PZ77;Q5I998;Q29U68;Q15KA0;Q8WLJ4;Q95633;C6FJV2;Q9MT11;Q71N65;Q49M41;E2CZ58;E0D9U8;O03636;Q6W5Z6;C7A609;Q8MCW9;Q9GCX8;Q5I972;A1X2K2;Q8MCW5;Q1X6Q9;A9X7C3;Q6VW14;Q3ZR39;C7A5Z4;C7AF24;Q8HRM2;Q8SLJ9;O78540;…	19129	70	CID		109.6	4.33219e-08		5	51		1	1465.77	11.4607	11/139	pps_Medicago_trypsin_rep3.mgf
	High	DITLGFVDLLR	Q9TJY5;D8V9G2;Q8SKV4;D6C635;P93987;Q33620;P92263;P94041;A0PDA4;Q9GDQ2;Q9XQP7;Q5DK06;O98549;Q95E64;P28380;Q85VJ2;Q95634;C7A5Y1;O98545;Q710I8;Q95637;Q6PZ77;Q5I998;Q15KA0;Q95633;E0D9U8;O03636;Q8MCW9;Q9GCX8;Q5I972;A1X2K2;Q8MCW5;A9X7C3;C7A5Z4;C7AF24;Q8M9H7;Q6PZB0;Q32226;Q32313;A9X7D7;Q9BB67;Q8SMH4;Q5J9S0;Q29VE8;Q33369;Q7I250;Q7YLH5;P94066;B9U471	5330	49	CID		86.39	8.06626e-06		5	50		1	1261.73	8.93118	10/97	pps_Medicago_trypsin_rep3.mgf
	High	LTYYTPDYETKDTDIxAAFR	O03636	1	1	CID	X16(I)	80.72	2.34352e-05		5	49		1	2396.17	3.64495	13/200	pps_Medicago_trypsin_rep3.mgf
	High	LTYYTPDYETKDTDIxAAFR	O03636	1	1	CID	X16(L)	80.72	2.34352e-05		10	49		1	2396.17	3.64495	13/200	pps_Medicago_trypsin_rep3.mgf
	High	DKLNKYGRPLLGcTIKPK	D8V9G2;Q8SKV4;Q33620;P92263;P94041;A0PDA4;D2KUU7;Q9XQP7;D0F109;Q5DK06;O98549;P28380;Q85VJ2;Q6JXQ9;Q9BA14;Q9GHU3;Q7YJR6;Q9BAN9;Q6VW49;Q710I8;Q95637;Q9XQL8;Q6PZ77;Q5I998;Q15KA0;Q8WLJ4;C6FJV2;Q9MT11;Q49M41;E2CZ58;E0D9U8;O03636;Q6W5Z6;C7A609;A1X2K2;Q1X6Q9;A9X7C3;C7A5Z4;Q8HRM2;Q8SLJ9;O78540;Q8M9H7;Q6PZB0;Q32226;Q32313;A9X7D7;E5G0C2;Q8WIW9;Q9BB67;Q8SMH4;O47281;Q5J9S0;Q6SSH6;O98531;Q40141;A1E5E1;B2BWK9;…	21788	60	CID	C13(Carbamidomethyl)	64.79	0.00103825		4	50		1	2101.24	20.0666	18/198	pps_Medicago_trypsin_rep3.mgf
	Low	YGRPLLGcTIKPK	D8V9G2;Q8SKV4;Q33620;P92263;P94041;A0PDA4;D2KUU7;Q9XQP7;D0F109;Q5DK06;O98549;P28380;Q85VJ2;Q6JXQ9;C7A5Y1;Q9BA14;O98545;Q9GHU3;Q7YJR6;Q9BAN9;Q6VW49;Q710I8;Q95637;Q9XQL8;Q6PZ77;Q5I998;Q15KA0;Q8WLJ4;C6FJV2;Q9MT11;Q49M41;E2CZ58;E0D9U8;O03636;Q6W5Z6;C7A609;A1X2K2;Q1X6Q9;A9X7C3;C7A5Z4;Q8HRM2;Q8SLJ9;O78540;Q8M9H7;Q6PZB0;Q32226;Q8WHV2;Q32313;A9X7D7;E5G0C2;Q8WIW9;Q9BB67;Q8SMH4;O47281;Q5J9S0;Q6SSH6;O98531;…	21992	63	CID	C8(Carbamidomethyl)	33.95	1.44507		4	50	38	1	1502.86	3.0307	10/120	pps_Medicago_trypsin_rep3.mgf
	Low	LGLSAKNYGR	D8V9G2;Q8SKV4;P93987;Q33620;P92263;P94041;A0PDA4;Q9GDQ2;D2KUU7;Q9XQP7;Q5DK06;O98549;Q85VJ2;Q31982;Q95634;Q6JXQ9;Q9BA14;O98545;Q9GHU3;Q7YJR6;Q9BAN9;Q710I8;A1X8A0;A7U3S1;Q95637;Q9XQL8;Q6PZ77;Q29U68;Q15KA0;Q8WLJ4;Q49M41;E0D9U8;O03636;Q6W5Z6;C7A609;Q8MCW9;Q9GCX8;Q8MCW5;Q6VW14;Q3ZR39;C7A5Z4;C7AF24;Q8SLJ9;O78540;Q6PZB0;Q32226;Q8WHV2;A9X7D7;Q4VIB9;E5G0C2;Q9BB67;Q8SMH4;C7AQR5;Q5J9S0;Q6SSH6;O98531;Q33369;…	22994	64	CID		24.65	12.6192		2	50	30	1	1078.59	-9.65269	6/86	pps_Medicago_trypsin_rep3.mgf
	Low	DTDIxAAFR	D8V9G2;O03636	7	2	CID	X5(I)	14.86	112.364		3	50	26	1	1021.52	-15.0182	5/74	pps_Medicago_trypsin_rep3.mgf
	Low	DTDIxAAFR	D8V9G2;O03636	7	2	CID	X5(L)	14.86	112.364		8	50	26	1	1021.52	-15.0182	5/74	pps_Medicago_trypsin_rep3.mgf
C7A609	15.72	7	7	458	50.8182	6.69775	196.872	Ribulose-1,5-bisphosphate carboxylase/oxygenase large subunit (Fragment) OS=Linum tenue GN=rbcL PE=3 SV=1 - [C7A609_9ROSI]
	Confidence Icon	Sequence	Protein Accessions	# Proteins	# Protein Groups	Activation Type	Modifications	IonScore	Exp Value	Δ Score	Rank	Identity High	Homology Threshold	Charge	m/z [Da]	ΔM [ppm]	Ions Matched	Spectrum File
	High	TFQGPPHGIQVER	Q9TJY5;D8V9G2;Q8SKV4;D6C635;P92263;P94041;A0PDA4;Q9GDQ2;D2KUU7;P28380;Q85VJ2;Q31982;Q95634;Q6JXQ9;C7A5Y1;Q9BA14;O98545;Q9GHU3;Q7YJR6;Q9BAN9;Q9T2E2;Q6VW49;Q710I8;A1X8A0;A7U3S1;D6MYK4;Q95637;Q9XQL8;Q6PZ77;Q5I998;Q29U68;Q15KA0;Q8WLJ4;Q95633;C6FJV2;Q9MT11;Q71N65;Q49M41;E2CZ58;E0D9U8;O03636;Q6W5Z6;C7A609;Q8MCW9;Q9GCX8;Q5I972;A1X2K2;Q8MCW5;Q1X6Q9;A9X7C3;Q6VW14;Q3ZR39;C7A5Z4;C7AF24;Q8HRM2;Q8SLJ9;O78540;…	19129	70	CID		109.6	4.33219e-08		5	51		1	1465.77	11.4607	11/139	pps_Medicago_trypsin_rep3.mgf
	High	DITLGxVDLLR	C7A609	3	1	CID	X6(F)	86.39	8.06626e-06		9	50		1	1261.73	8.93118	10/97	pps_Medicago_trypsin_rep3.mgf
	High	LTYYTPDYETKDTDILAAFR	P92263;D0F109;C7A5Y1;Q9GHU3;Q7YJR6;Q9T2E2;A7U3S1;D6MYK4;Q15KA0;Q49M41;E2CZ58;C7A609;Q3ZR39;C7A5Z4;C7AF24;Q8HRM2;O78540;Q8WHV2;Q32313;Q4VIB9;Q8WIW9;Q8SMH4;O47281;Q5J9S0;Q29VE8;Q40141;Q32811	5081	27	CID		80.72	2.34352e-05		6	49		1	2396.17	3.64495	13/200	pps_Medicago_trypsin_rep3.mgf
	High	DKLNKYGRPLLGcTIKPK	D8V9G2;Q8SKV4;Q33620;P92263;P94041;A0PDA4;D2KUU7;Q9XQP7;D0F109;Q5DK06;O98549;P28380;Q85VJ2;Q6JXQ9;Q9BA14;Q9GHU3;Q7YJR6;Q9BAN9;Q6VW49;Q710I8;Q95637;Q9XQL8;Q6PZ77;Q5I998;Q15KA0;Q8WLJ4;C6FJV2;Q9MT11;Q49M41;E2CZ58;E0D9U8;O03636;Q6W5Z6;C7A609;A1X2K2;Q1X6Q9;A9X7C3;C7A5Z4;Q8HRM2;Q8SLJ9;O78540;Q8M9H7;Q6PZB0;Q32226;Q32313;A9X7D7;E5G0C2;Q8WIW9;Q9BB67;Q8SMH4;O47281;Q5J9S0;Q6SSH6;O98531;Q40141;A1E5E1;B2BWK9;…	21788	60	CID	C13(Carbamidomethyl)	64.79	0.00103825		4	50		1	2101.24	20.0666	18/198	pps_Medicago_trypsin_rep3.mgf
	Low	YGRPLLGcTIKPK	D8V9G2;Q8SKV4;Q33620;P92263;P94041;A0PDA4;D2KUU7;Q9XQP7;D0F109;Q5DK06;O98549;P28380;Q85VJ2;Q6JXQ9;C7A5Y1;Q9BA14;O98545;Q9GHU3;Q7YJR6;Q9BAN9;Q6VW49;Q710I8;Q95637;Q9XQL8;Q6PZ77;Q5I998;Q15KA0;Q8WLJ4;C6FJV2;Q9MT11;Q49M41;E2CZ58;E0D9U8;O03636;Q6W5Z6;C7A609;A1X2K2;Q1X6Q9;A9X7C3;C7A5Z4;Q8HRM2;Q8SLJ9;O78540;Q8M9H7;Q6PZB0;Q32226;Q8WHV2;Q32313;A9X7D7;E5G0C2;Q8WIW9;Q9BB67;Q8SMH4;O47281;Q5J9S0;Q6SSH6;O98531;…	21992	63	CID	C8(Carbamidomethyl)	33.95	1.44507		4	50	38	1	1502.86	3.0307	10/120	pps_Medicago_trypsin_rep3.mgf
	Low	LGLSAKNYGR	D8V9G2;Q8SKV4;P93987;Q33620;P92263;P94041;A0PDA4;Q9GDQ2;D2KUU7;Q9XQP7;Q5DK06;O98549;Q85VJ2;Q31982;Q95634;Q6JXQ9;Q9BA14;O98545;Q9GHU3;Q7YJR6;Q9BAN9;Q710I8;A1X8A0;A7U3S1;Q95637;Q9XQL8;Q6PZ77;Q29U68;Q15KA0;Q8WLJ4;Q49M41;E0D9U8;O03636;Q6W5Z6;C7A609;Q8MCW9;Q9GCX8;Q8MCW5;Q6VW14;Q3ZR39;C7A5Z4;C7AF24;Q8SLJ9;O78540;Q6PZB0;Q32226;Q8WHV2;A9X7D7;Q4VIB9;E5G0C2;Q9BB67;Q8SMH4;C7AQR5;Q5J9S0;Q6SSH6;O98531;Q33369;…	22994	64	CID		24.65	12.6192		2	50	30	1	1078.59	-9.65269	6/86	pps_Medicago_trypsin_rep3.mgf
	Low	DTDILAAFR	Q9TJY5;D6C635;P93987;Q33620;P92263;P94041;Q9GDQ2;Q9XQP7;D0F109;Q5DK06;Q6SSI3;O98549;Q95E64;P28380;Q85VJ2;Q95634;Q6JXQ9;C7A5Y1;O98545;Q9GHU3;Q7YJR6;Q9BAN9;Q9T2E2;Q710I8;A7U3S1;D6MYK4;Q95637;Q5I998;Q15KA0;Q8WLJ4;Q95633;C6FJV2;Q49M41;E2CZ58;C7A609;Q8MCW9;Q9GCX8;Q5I972;A1X2K2;Q1X6Q9;A9X7C3;Q6VW14;Q3ZR39;C7A5Z4;C7AF24;Q8HRM2;O78540;Q32226;Q8WHV2;Q32313;Q4VIB9;E5G0C2;Q8WIW9;Q8SMH4;O47281;Q5J9S0;Q6PZ84;…	17129	69	CID		14.86	112.364		4	50	26	1	1021.52	-15.0182	5/74	pps_Medicago_trypsin_rep3.mgf
C7AF24	16.86	7	7	427	47.1467	6.88818	196.872	Ribulose-1,5-bisphosphate carboxylase/oxygenase large subunit (Fragment) OS=Pseudopanax crassifolius GN=rbcL PE=3 SV=1 - [C7AF24_9APIA]
	Confidence Icon	Sequence	Protein Accessions	# Proteins	# Protein Groups	Activation Type	Modifications	IonScore	Exp Value	Δ Score	Rank	Identity High	Homology Threshold	Charge	m/z [Da]	ΔM [ppm]	Ions Matched	Spectrum File
	High	TFQGPPHGIQVER	Q9TJY5;D8V9G2;Q8SKV4;D6C635;P92263;P94041;A0PDA4;Q9GDQ2;D2KUU7;P28380;Q85VJ2;Q31982;Q95634;Q6JXQ9;C7A5Y1;Q9BA14;O98545;Q9GHU3;Q7YJR6;Q9BAN9;Q9T2E2;Q6VW49;Q710I8;A1X8A0;A7U3S1;D6MYK4;Q95637;Q9XQL8;Q6PZ77;Q5I998;Q29U68;Q15KA0;Q8WLJ4;Q95633;C6FJV2;Q9MT11;Q71N65;Q49M41;E2CZ58;E0D9U8;O03636;Q6W5Z6;C7A609;Q8MCW9;Q9GCX8;Q5I972;A1X2K2;Q8MCW5;Q1X6Q9;A9X7C3;Q6VW14;Q3ZR39;C7A5Z4;C7AF24;Q8HRM2;Q8SLJ9;O78540;…	19129	70	CID		109.6	4.33219e-08		5	51		1	1465.77	11.4607	11/139	pps_Medicago_trypsin_rep3.mgf
	High	DITLGFVDLLR	Q9TJY5;D8V9G2;Q8SKV4;D6C635;P93987;Q33620;P92263;P94041;A0PDA4;Q9GDQ2;Q9XQP7;Q5DK06;O98549;Q95E64;P28380;Q85VJ2;Q95634;C7A5Y1;O98545;Q710I8;Q95637;Q6PZ77;Q5I998;Q15KA0;Q95633;E0D9U8;O03636;Q8MCW9;Q9GCX8;Q5I972;A1X2K2;Q8MCW5;A9X7C3;C7A5Z4;C7AF24;Q8M9H7;Q6PZB0;Q32226;Q32313;A9X7D7;Q9BB67;Q8SMH4;Q5J9S0;Q29VE8;Q33369;Q7I250;Q7YLH5;P94066;B9U471	5330	49	CID		86.39	8.06626e-06		5	50		1	1261.73	8.93118	10/97	pps_Medicago_trypsin_rep3.mgf
	High	LTYYTPDYETKDTDILAAFR	P92263;D0F109;C7A5Y1;Q9GHU3;Q7YJR6;Q9T2E2;A7U3S1;D6MYK4;Q15KA0;Q49M41;E2CZ58;C7A609;Q3ZR39;C7A5Z4;C7AF24;Q8HRM2;O78540;Q8WHV2;Q32313;Q4VIB9;Q8WIW9;Q8SMH4;O47281;Q5J9S0;Q29VE8;Q40141;Q32811	5081	27	CID		80.72	2.34352e-05		6	49		1	2396.17	3.64495	13/200	pps_Medicago_trypsin_rep3.mgf
	High	DKLNKYGRPLxGcTIKPK	C7AF24;Q6PZ84	11	2	CID	X11(I), C13(Carbamidomethyl)	64.79	0.00103825		3	50		1	2101.24	20.0666	18/198	pps_Medicago_trypsin_rep3.mgf
	Low	YGRPLxGcTIKPK	C7AF24;Q6PZ84;Q29VE8	12	3	CID	X6(I), C8(Carbamidomethyl)	33.95	1.44507		3	50	38	1	1502.86	3.0307	10/120	pps_Medicago_trypsin_rep3.mgf
	Low	LGLSAKNYGR	D8V9G2;Q8SKV4;P93987;Q33620;P92263;P94041;A0PDA4;Q9GDQ2;D2KUU7;Q9XQP7;Q5DK06;O98549;Q85VJ2;Q31982;Q95634;Q6JXQ9;Q9BA14;O98545;Q9GHU3;Q7YJR6;Q9BAN9;Q710I8;A1X8A0;A7U3S1;Q95637;Q9XQL8;Q6PZ77;Q29U68;Q15KA0;Q8WLJ4;Q49M41;E0D9U8;O03636;Q6W5Z6;C7A609;Q8MCW9;Q9GCX8;Q8MCW5;Q6VW14;Q3ZR39;C7A5Z4;C7AF24;Q8SLJ9;O78540;Q6PZB0;Q32226;Q8WHV2;A9X7D7;Q4VIB9;E5G0C2;Q9BB67;Q8SMH4;C7AQR5;Q5J9S0;Q6SSH6;O98531;Q33369;…	22994	64	CID		24.65	12.6192		2	50	30	1	1078.59	-9.65269	6/86	pps_Medicago_trypsin_rep3.mgf
	Low	DTDILAAFR	Q9TJY5;D6C635;P93987;Q33620;P92263;P94041;Q9GDQ2;Q9XQP7;D0F109;Q5DK06;Q6SSI3;O98549;Q95E64;P28380;Q85VJ2;Q95634;Q6JXQ9;C7A5Y1;O98545;Q9GHU3;Q7YJR6;Q9BAN9;Q9T2E2;Q710I8;A7U3S1;D6MYK4;Q95637;Q5I998;Q15KA0;Q8WLJ4;Q95633;C6FJV2;Q49M41;E2CZ58;C7A609;Q8MCW9;Q9GCX8;Q5I972;A1X2K2;Q1X6Q9;A9X7C3;Q6VW14;Q3ZR39;C7A5Z4;C7AF24;Q8HRM2;O78540;Q32226;Q8WHV2;Q32313;Q4VIB9;E5G0C2;Q8WIW9;Q8SMH4;O47281;Q5J9S0;Q6PZ84;…	17129	69	CID		14.86	112.364		4	50	26	1	1021.52	-15.0182	5/74	pps_Medicago_trypsin_rep3.mgf
Q32313	15.45	7	7	466	51.5726	6.68311	196.872	Ribulose 1,5-bisphosphate carboxylase large subunit (Fragment) OS=Geranium maderense GN=rbcL PE=3 SV=2 - [Q32313_9ROSI]
	Confidence Icon	Sequence	Protein Accessions	# Proteins	# Protein Groups	Activation Type	Modifications	IonScore	Exp Value	Δ Score	Rank	Identity High	Homology Threshold	Charge	m/z [Da]	ΔM [ppm]	Ions Matched	Spectrum File
	High	TFQGPPHGIQVER	Q9TJY5;D8V9G2;Q8SKV4;D6C635;P92263;P94041;A0PDA4;Q9GDQ2;D2KUU7;P28380;Q85VJ2;Q31982;Q95634;Q6JXQ9;C7A5Y1;Q9BA14;O98545;Q9GHU3;Q7YJR6;Q9BAN9;Q9T2E2;Q6VW49;Q710I8;A1X8A0;A7U3S1;D6MYK4;Q95637;Q9XQL8;Q6PZ77;Q5I998;Q29U68;Q15KA0;Q8WLJ4;Q95633;C6FJV2;Q9MT11;Q71N65;Q49M41;E2CZ58;E0D9U8;O03636;Q6W5Z6;C7A609;Q8MCW9;Q9GCX8;Q5I972;A1X2K2;Q8MCW5;Q1X6Q9;A9X7C3;Q6VW14;Q3ZR39;C7A5Z4;C7AF24;Q8HRM2;Q8SLJ9;O78540;…	19129	70	CID		109.6	4.33219e-08		5	51		1	1465.77	11.4607	11/139	pps_Medicago_trypsin_rep3.mgf
	High	DITLGFVDLLR	Q9TJY5;D8V9G2;Q8SKV4;D6C635;P93987;Q33620;P92263;P94041;A0PDA4;Q9GDQ2;Q9XQP7;Q5DK06;O98549;Q95E64;P28380;Q85VJ2;Q95634;C7A5Y1;O98545;Q710I8;Q95637;Q6PZ77;Q5I998;Q15KA0;Q95633;E0D9U8;O03636;Q8MCW9;Q9GCX8;Q5I972;A1X2K2;Q8MCW5;A9X7C3;C7A5Z4;C7AF24;Q8M9H7;Q6PZB0;Q32226;Q32313;A9X7D7;Q9BB67;Q8SMH4;Q5J9S0;Q29VE8;Q33369;Q7I250;Q7YLH5;P94066;B9U471	5330	49	CID		86.39	8.06626e-06		5	50		1	1261.73	8.93118	10/97	pps_Medicago_trypsin_rep3.mgf
	High	LTYYTPDYETKDTDILAAFR	P92263;D0F109;C7A5Y1;Q9GHU3;Q7YJR6;Q9T2E2;A7U3S1;D6MYK4;Q15KA0;Q49M41;E2CZ58;C7A609;Q3ZR39;C7A5Z4;C7AF24;Q8HRM2;O78540;Q8WHV2;Q32313;Q4VIB9;Q8WIW9;Q8SMH4;O47281;Q5J9S0;Q29VE8;Q40141;Q32811	5081	27	CID		80.72	2.34352e-05		6	49		1	2396.17	3.64495	13/200	pps_Medicago_trypsin_rep3.mgf
	High	DKLNKYGRPLLGcTIKPK	D8V9G2;Q8SKV4;Q33620;P92263;P94041;A0PDA4;D2KUU7;Q9XQP7;D0F109;Q5DK06;O98549;P28380;Q85VJ2;Q6JXQ9;Q9BA14;Q9GHU3;Q7YJR6;Q9BAN9;Q6VW49;Q710I8;Q95637;Q9XQL8;Q6PZ77;Q5I998;Q15KA0;Q8WLJ4;C6FJV2;Q9MT11;Q49M41;E2CZ58;E0D9U8;O03636;Q6W5Z6;C7A609;A1X2K2;Q1X6Q9;A9X7C3;C7A5Z4;Q8HRM2;Q8SLJ9;O78540;Q8M9H7;Q6PZB0;Q32226;Q32313;A9X7D7;E5G0C2;Q8WIW9;Q9BB67;Q8SMH4;O47281;Q5J9S0;Q6SSH6;O98531;Q40141;A1E5E1;B2BWK9;…	21788	60	CID	C13(Carbamidomethyl)	64.79	0.00103825		4	50		1	2101.24	20.0666	18/198	pps_Medicago_trypsin_rep3.mgf
	Low	YGRPLLGcTIKPK	D8V9G2;Q8SKV4;Q33620;P92263;P94041;A0PDA4;D2KUU7;Q9XQP7;D0F109;Q5DK06;O98549;P28380;Q85VJ2;Q6JXQ9;C7A5Y1;Q9BA14;O98545;Q9GHU3;Q7YJR6;Q9BAN9;Q6VW49;Q710I8;Q95637;Q9XQL8;Q6PZ77;Q5I998;Q15KA0;Q8WLJ4;C6FJV2;Q9MT11;Q49M41;E2CZ58;E0D9U8;O03636;Q6W5Z6;C7A609;A1X2K2;Q1X6Q9;A9X7C3;C7A5Z4;Q8HRM2;Q8SLJ9;O78540;Q8M9H7;Q6PZB0;Q32226;Q8WHV2;Q32313;A9X7D7;E5G0C2;Q8WIW9;Q9BB67;Q8SMH4;O47281;Q5J9S0;Q6SSH6;O98531;…	21992	63	CID	C8(Carbamidomethyl)	33.95	1.44507		4	50	38	1	1502.86	3.0307	10/120	pps_Medicago_trypsin_rep3.mgf
	Low	LGLSAxNYGR	P28380;Q71N65;Q32313;Q6PZ84	13	4	CID	X6(K)	24.65	12.6192		6	50	30	1	1078.59	-9.65269	6/84	pps_Medicago_trypsin_rep3.mgf
	Low	DTDILAAFR	Q9TJY5;D6C635;P93987;Q33620;P92263;P94041;Q9GDQ2;Q9XQP7;D0F109;Q5DK06;Q6SSI3;O98549;Q95E64;P28380;Q85VJ2;Q95634;Q6JXQ9;C7A5Y1;O98545;Q9GHU3;Q7YJR6;Q9BAN9;Q9T2E2;Q710I8;A7U3S1;D6MYK4;Q95637;Q5I998;Q15KA0;Q8WLJ4;Q95633;C6FJV2;Q49M41;E2CZ58;C7A609;Q8MCW9;Q9GCX8;Q5I972;A1X2K2;Q1X6Q9;A9X7C3;Q6VW14;Q3ZR39;C7A5Z4;C7AF24;Q8HRM2;O78540;Q32226;Q8WHV2;Q32313;Q4VIB9;E5G0C2;Q8WIW9;Q8SMH4;O47281;Q5J9S0;Q6PZ84;…	17129	69	CID		14.86	112.364		4	50	26	1	1021.52	-15.0182	5/74	pps_Medicago_trypsin_rep3.mgf
A5BPB2	16.3	6	5	270	28.6744	5.2749	192.618	Putative uncharacterized protein OS=Vitis vinifera GN=VITISV_023674 PE=4 SV=1 - [A5BPB2_VITVI]
	Confidence Icon	Sequence	Protein Accessions	# Proteins	# Protein Groups	Activation Type	Modifications	IonScore	Exp Value	Δ Score	Rank	Identity High	Homology Threshold	Charge	m/z [Da]	ΔM [ppm]	Ions Matched	Spectrum File
	High	WAMLGALGcVFPELLSR	A5BPB2;A3F6K2;O80388	34	3	CID	C9(Carbamidomethyl)	111.86	1.62298e-08	0.160714	2	49		1	1920.03	24.7078	14/135	pps_Medicago_trypsin_rep3.mgf
	High	AVSSGSPWYGPDR	A5BPB2	2	1	CID		89.89	2.18648e-06	0.0777778	1	48		1	1378.65	5.32313	18/115	pps_Medicago_trypsin_rep3.mgf
	High	AVSSGSPWYGPDRVK	A5BPB2	2	1	CID		84.31	9.05981e-06	0.0833333	1	49		1	1605.84	26.0603	17/137	pps_Medicago_trypsin_rep3.mgf
	Low	FGEAVWFK	A5BPB2;A3F6K2;Q40934;C0L2S1;Q9XF73;O80388	296	6	CID		41.05	0.120871	0.243902	1	47		1	983.484	-14.755	12/61	pps_Medicago_trypsin_rep3.mgf
	Low	NGVKFGEAVWFK	A5BPB2;A3F6K2;Q40934;C0L2S1;Q9XF73;O80388	255	6	CID		31.41	1.57853	0	1	48	35	1	1381.71	-13.0789	10/115	pps_Medicago_trypsin_rep3.mgf
	Low	WAmLGALGcVFPELLSR	A5BPB2;A3F6K2;O80388	34	3	CID	M3(Oxidation), C9(Carbamidomethyl)	14.47	89.1038	0.0714286	1	49	26	1	1936.04	32.2047	5/135	pps_Medicago_trypsin_rep3.mgf
B0LNG6	15.49	9	8	497	54.5916	6.48096	188.524	PSII 47kDa protein (Fragment) OS=Silene zawadskii GN=psbB PE=4 SV=1 - [B0LNG6_9CARY]
	Confidence Icon	Sequence	Protein Accessions	# Proteins	# Protein Groups	Activation Type	Modifications	IonScore	Exp Value	Δ Score	Rank	Identity High	Homology Threshold	Charge	m/z [Da]	ΔM [ppm]	Ions Matched	Spectrum File
	High	AGSMDNGDGIAVGxLGHPIFR	B0LNG6	1	1	CID	X14(W)	119.51	4.30066e-09		4	51		1	2170.07	8.35859	15/213	pps_Medicago_trypsin_rep3.mgf
	High	LAFYDYIGNNPAKGGLFR	Q8M9R9;A9L9C2;A9XVM4;E2EKG6;Q67I94;E0WH68;Q3ZPR4;B0LNG6;E2EKH0;E2EKG7;Q8MA49;B0LNR3;A6YAG7;Q3ZPS7;A6YAD2;A0ARB3;A6YAI2;A0ARB7;Q8M943;D8KWX3;D8KX21;A7M923;P37255	797	23	CID		73.33	0.000119116	0	1	49	31	1	2016.07	16.2673	13/167	pps_Medicago_trypsin_rep3.mgf
	High	AQLGEIFELDR	A9L9C2;A9XVM4;E2EKG6;Q67I94;E0WH68;Q3ZPR4;B0LNG6;E2EKH0;E2EKG7;Q8MA49;B0LNR3;A9XVP0;B4Y1W7;Q6EYH6;A6YAG7;Q3ZPS7;A6YAD2;E2EKG9;A0ARB3;A6YAI2	686	20	CID		67.7	0.000422871		2	49		1	1290.66	-4.11516	8/109	pps_Medicago_trypsin_rep3.mgf
	High	RAQLGEIFELDR	A9L9C2;A9XVM4;E2EKG6;Q67I94;E0WH68;Q3ZPR4;B0LNG6;E2EKH0;E2EKG7;Q8MA49;B0LNR3;A9XVP0;B4Y1W7;Q6EYH6;A6YAG7;Q3ZPS7;A6YAD2;E2EKG9;A0ARB3;A6YAI2	686	20	CID		57.38	0.00468231		2	49		1	1446.76	-9.49109	15/121	pps_Medicago_trypsin_rep3.mgf
	Low	YQWDQGYFQQEIYRR	Q8M9R9;A9L9C2;A9XVM4;E2EKG6;Q67I94;E0WH68;Q3ZPR4;B0LNG6;E2EKH0;E2EKG7;Q8MA49;B0LNR3;A9XVP0;Q6EYH6;Q3ZPS7;A6YAD2;E2EKG9;A0ARB7;Q8M943;A7M923	601	20	CID		39.8	0.334296		3	50	36	1	2080.01	19.6676	8/156	pps_Medicago_trypsin_rep3.mgf
	Low	YQWDQGYFQQEIYR	Q8M9R9;A9L9C2;A9XVM4;E2EKG6;Q67I94;E0WH68;Q3ZPR4;B0LNG6;E2EKH0;E2EKG7;Q8MA49;B0LNR3;A9XVP0;Q6EYH6;Q3ZPS7;A6YAD2;E2EKG9;A0ARB7;Q8M943;A7M923	611	20	CID		30.74	1.98099		3	48	30	1	1923.91	21.3777	8/145	pps_Medicago_trypsin_rep3.mgf
	Low	ADVPFRR	Q8M9R9;A9L9C2;A9XVM4;E2EKG6;Q67I94;E0WH68;Q3ZPR4;B0LNG6;E2EKH0;E2EKG7;Q8MA49;A9XVP0;B4Y1W7;Q6EYH6;A6YAG7;Q3ZPS7;A6YAD2;E2EKG9;A0ARB3;A6YAI2;A0ARB7;Q8M943;Q71KN1;D8KWX3;D8KX21;A7M923	814	26	CID		27.14	5.35184	0	1	49	39	1	860.454	-23.1288	4/55	pps_Medicago_trypsin_rep3.mgf
	Low	IPEKLAFYDYIGNNPAKGGLFR	Q8M9R9;A9L9C2;A9XVM4;Q67I94;E0WH68;Q3ZPR4;B0LNG6;E2EKH0;Q8MA49;B0LNR3;A6YAG7;Q3ZPS7;A6YAD2;A0ARB3;A6YAI2;A0ARB7;Q8M943;D8KWX3;D8KX21;A7M923;P37255	734	21	CID		24.65	8.93373	0	1	49	25	1	2483.32	6.01561	8/229	pps_Medicago_trypsin_rep3.mgf
	Low	AGSmDNGDGIAVGxLGHPIFR	B0LNG6	1	1	CID	M4(Oxidation), X14(N)	12.48	147.762		2	49	25	1	2114.14	59.8418	5/213	pps_Medicago_trypsin_rep3.mgf
P93987	10.45	5	5	469	51.988	6.53662	186.252	Ribulose-1,5-bisphosphate carboxylase, large subunit (Fragment) OS=Canthium coromandelicum GN=rbcL PE=3 SV=1 - [P93987_9GENT]
	Confidence Icon	Sequence	Protein Accessions	# Proteins	# Protein Groups	Activation Type	Modifications	IonScore	Exp Value	Δ Score	Rank	Identity High	Homology Threshold	Charge	m/z [Da]	ΔM [ppm]	Ions Matched	Spectrum File
	High	TFQGPPHxIQVER	P93987;Q33620;Q33369;Q40141	6	4	CID	X8(G)	109.6	4.33219e-08		10	51		1	1465.77	11.4607	11/139	pps_Medicago_trypsin_rep3.mgf
	High	DITLGFVDLLRDDFIEK	Q9TJY5;D8V9G2;Q8SKV4;P93987;P94041;A0PDA4;Q9XQP7;Q5DK06;Q95E64;P28380;C7A5Y1;O98545;Q710I8;Q6PZ77;Q5I998;Q95633;E0D9U8;Q8MCW9;Q5I972;Q8MCW5;C7A5Z4;Q8SMH4;Q5J9S0;Q29VE8;Q7I250;Q7YLH5	3135	26	CID		86.73	5.64613e-06		5	49		1	2009.11	24.8412	18/171	pps_Medicago_trypsin_rep3.mgf
	High	DITLGFVDLLR	Q9TJY5;D8V9G2;Q8SKV4;D6C635;P93987;Q33620;P92263;P94041;A0PDA4;Q9GDQ2;Q9XQP7;Q5DK06;O98549;Q95E64;P28380;Q85VJ2;Q95634;C7A5Y1;O98545;Q710I8;Q95637;Q6PZ77;Q5I998;Q15KA0;Q95633;E0D9U8;O03636;Q8MCW9;Q9GCX8;Q5I972;A1X2K2;Q8MCW5;A9X7C3;C7A5Z4;C7AF24;Q8M9H7;Q6PZB0;Q32226;Q32313;A9X7D7;Q9BB67;Q8SMH4;Q5J9S0;Q29VE8;Q33369;Q7I250;Q7YLH5;P94066;B9U471	5330	49	CID		86.39	8.06626e-06		5	50		1	1261.73	8.93118	10/97	pps_Medicago_trypsin_rep3.mgf
	Low	LGLSAKNYGR	D8V9G2;Q8SKV4;P93987;Q33620;P92263;P94041;A0PDA4;Q9GDQ2;D2KUU7;Q9XQP7;Q5DK06;O98549;Q85VJ2;Q31982;Q95634;Q6JXQ9;Q9BA14;O98545;Q9GHU3;Q7YJR6;Q9BAN9;Q710I8;A1X8A0;A7U3S1;Q95637;Q9XQL8;Q6PZ77;Q29U68;Q15KA0;Q8WLJ4;Q49M41;E0D9U8;O03636;Q6W5Z6;C7A609;Q8MCW9;Q9GCX8;Q8MCW5;Q6VW14;Q3ZR39;C7A5Z4;C7AF24;Q8SLJ9;O78540;Q6PZB0;Q32226;Q8WHV2;A9X7D7;Q4VIB9;E5G0C2;Q9BB67;Q8SMH4;C7AQR5;Q5J9S0;Q6SSH6;O98531;Q33369;…	22994	64	CID		24.65	12.6192		2	50	30	1	1078.59	-9.65269	6/86	pps_Medicago_trypsin_rep3.mgf
	Low	DTDILAAFR	Q9TJY5;D6C635;P93987;Q33620;P92263;P94041;Q9GDQ2;Q9XQP7;D0F109;Q5DK06;Q6SSI3;O98549;Q95E64;P28380;Q85VJ2;Q95634;Q6JXQ9;C7A5Y1;O98545;Q9GHU3;Q7YJR6;Q9BAN9;Q9T2E2;Q710I8;A7U3S1;D6MYK4;Q95637;Q5I998;Q15KA0;Q8WLJ4;Q95633;C6FJV2;Q49M41;E2CZ58;C7A609;Q8MCW9;Q9GCX8;Q5I972;A1X2K2;Q1X6Q9;A9X7C3;Q6VW14;Q3ZR39;C7A5Z4;C7AF24;Q8HRM2;O78540;Q32226;Q8WHV2;Q32313;Q4VIB9;E5G0C2;Q8WIW9;Q8SMH4;O47281;Q5J9S0;Q6PZ84;…	17129	69	CID		14.86	112.364		4	50	26	1	1021.52	-15.0182	5/74	pps_Medicago_trypsin_rep3.mgf
Q95E64	8.86	5	4	440	48.6014	7.21045	186.252	Ribulose-1,5-bisphosphate carboxylase/oxygenase large subunit (Fragment) OS=Veronica arguta GN=rbcL PE=3 SV=1 - [Q95E64_9LAMI]
	Confidence Icon	Sequence	Protein Accessions	# Proteins	# Protein Groups	Activation Type	Modifications	IonScore	Exp Value	Δ Score	Rank	Identity High	Homology Threshold	Charge	m/z [Da]	ΔM [ppm]	Ions Matched	Spectrum File
	High	TFQGPPHGIxVER	O98549;Q95E64	9	2	CID	X10(K)	109.6	4.33219e-08		4	51		1	1465.77	-13.3659	11/139	pps_Medicago_trypsin_rep3.mgf
	High	TFQGPPHGIxVER	O98549;Q95E64	9	2	CID	X10(Q)	109.6	4.33219e-08		8	51		1	1465.77	11.4607	11/139	pps_Medicago_trypsin_rep3.mgf
	High	DITLGFVDLLRDDFIEK	Q9TJY5;D8V9G2;Q8SKV4;P93987;P94041;A0PDA4;Q9XQP7;Q5DK06;Q95E64;P28380;C7A5Y1;O98545;Q710I8;Q6PZ77;Q5I998;Q95633;E0D9U8;Q8MCW9;Q5I972;Q8MCW5;C7A5Z4;Q8SMH4;Q5J9S0;Q29VE8;Q7I250;Q7YLH5	3135	26	CID		86.73	5.64613e-06		5	49		1	2009.11	24.8412	18/171	pps_Medicago_trypsin_rep3.mgf
	High	DITLGFVDLLR	Q9TJY5;D8V9G2;Q8SKV4;D6C635;P93987;Q33620;P92263;P94041;A0PDA4;Q9GDQ2;Q9XQP7;Q5DK06;O98549;Q95E64;P28380;Q85VJ2;Q95634;C7A5Y1;O98545;Q710I8;Q95637;Q6PZ77;Q5I998;Q15KA0;Q95633;E0D9U8;O03636;Q8MCW9;Q9GCX8;Q5I972;A1X2K2;Q8MCW5;A9X7C3;C7A5Z4;C7AF24;Q8M9H7;Q6PZB0;Q32226;Q32313;A9X7D7;Q9BB67;Q8SMH4;Q5J9S0;Q29VE8;Q33369;Q7I250;Q7YLH5;P94066;B9U471	5330	49	CID		86.39	8.06626e-06		5	50		1	1261.73	8.93118	10/97	pps_Medicago_trypsin_rep3.mgf
	Low	DTDILAAFR	Q9TJY5;D6C635;P93987;Q33620;P92263;P94041;Q9GDQ2;Q9XQP7;D0F109;Q5DK06;Q6SSI3;O98549;Q95E64;P28380;Q85VJ2;Q95634;Q6JXQ9;C7A5Y1;O98545;Q9GHU3;Q7YJR6;Q9BAN9;Q9T2E2;Q710I8;A7U3S1;D6MYK4;Q95637;Q5I998;Q15KA0;Q8WLJ4;Q95633;C6FJV2;Q49M41;E2CZ58;C7A609;Q8MCW9;Q9GCX8;Q5I972;A1X2K2;Q1X6Q9;A9X7C3;Q6VW14;Q3ZR39;C7A5Z4;C7AF24;Q8HRM2;O78540;Q32226;Q8WHV2;Q32313;Q4VIB9;E5G0C2;Q8WIW9;Q8SMH4;O47281;Q5J9S0;Q6PZ84;…	17129	69	CID		14.86	112.364		4	50	26	1	1021.52	-15.0182	5/74	pps_Medicago_trypsin_rep3.mgf
Q95633	14.29	6	6	469	51.9651	6.97607	186.252	Ribulose 1,5-bisphosphate carboxylase (Fragment) OS=Brucea mollis GN=rbcL PE=3 SV=3 - [Q95633_9ROSI]
	Confidence Icon	Sequence	Protein Accessions	# Proteins	# Protein Groups	Activation Type	Modifications	IonScore	Exp Value	Δ Score	Rank	Identity High	Homology Threshold	Charge	m/z [Da]	ΔM [ppm]	Ions Matched	Spectrum File
	High	TFQGPPHGIQVER	Q9TJY5;D8V9G2;Q8SKV4;D6C635;P92263;P94041;A0PDA4;Q9GDQ2;D2KUU7;P28380;Q85VJ2;Q31982;Q95634;Q6JXQ9;C7A5Y1;Q9BA14;O98545;Q9GHU3;Q7YJR6;Q9BAN9;Q9T2E2;Q6VW49;Q710I8;A1X8A0;A7U3S1;D6MYK4;Q95637;Q9XQL8;Q6PZ77;Q5I998;Q29U68;Q15KA0;Q8WLJ4;Q95633;C6FJV2;Q9MT11;Q71N65;Q49M41;E2CZ58;E0D9U8;O03636;Q6W5Z6;C7A609;Q8MCW9;Q9GCX8;Q5I972;A1X2K2;Q8MCW5;Q1X6Q9;A9X7C3;Q6VW14;Q3ZR39;C7A5Z4;C7AF24;Q8HRM2;Q8SLJ9;O78540;…	19129	70	CID		109.6	4.33219e-08		5	51		1	1465.77	11.4607	11/139	pps_Medicago_trypsin_rep3.mgf
	High	DITLGFVDLLRDDFIEK	Q9TJY5;D8V9G2;Q8SKV4;P93987;P94041;A0PDA4;Q9XQP7;Q5DK06;Q95E64;P28380;C7A5Y1;O98545;Q710I8;Q6PZ77;Q5I998;Q95633;E0D9U8;Q8MCW9;Q5I972;Q8MCW5;C7A5Z4;Q8SMH4;Q5J9S0;Q29VE8;Q7I250;Q7YLH5	3135	26	CID		86.73	5.64613e-06		5	49		1	2009.11	24.8412	18/171	pps_Medicago_trypsin_rep3.mgf
	High	DITLGFVDLLR	Q9TJY5;D8V9G2;Q8SKV4;D6C635;P93987;Q33620;P92263;P94041;A0PDA4;Q9GDQ2;Q9XQP7;Q5DK06;O98549;Q95E64;P28380;Q85VJ2;Q95634;C7A5Y1;O98545;Q710I8;Q95637;Q6PZ77;Q5I998;Q15KA0;Q95633;E0D9U8;O03636;Q8MCW9;Q9GCX8;Q5I972;A1X2K2;Q8MCW5;A9X7C3;C7A5Z4;C7AF24;Q8M9H7;Q6PZB0;Q32226;Q32313;A9X7D7;Q9BB67;Q8SMH4;Q5J9S0;Q29VE8;Q33369;Q7I250;Q7YLH5;P94066;B9U471	5330	49	CID		86.39	8.06626e-06		5	50		1	1261.73	8.93118	10/97	pps_Medicago_trypsin_rep3.mgf
	Low	LGLxAKNYGR	Q9TJY5;Q95633;Q8HRM2;Q8M9H7	11	4	CID	X4(S)	24.65	12.6192		8	50	30	1	1078.59	-9.65269	6/91	pps_Medicago_trypsin_rep3.mgf
	Low	ALRLSGGxHIHAGTVVGK	Q95633	1	1	CID	X8(P)	20.29	16.9168		7	47		1	1770.05	19.8857	5/188	pps_Medicago_trypsin_rep3.mgf
	Low	DTDILAAFR	Q9TJY5;D6C635;P93987;Q33620;P92263;P94041;Q9GDQ2;Q9XQP7;D0F109;Q5DK06;Q6SSI3;O98549;Q95E64;P28380;Q85VJ2;Q95634;Q6JXQ9;C7A5Y1;O98545;Q9GHU3;Q7YJR6;Q9BAN9;Q9T2E2;Q710I8;A7U3S1;D6MYK4;Q95637;Q5I998;Q15KA0;Q8WLJ4;Q95633;C6FJV2;Q49M41;E2CZ58;C7A609;Q8MCW9;Q9GCX8;Q5I972;A1X2K2;Q1X6Q9;A9X7C3;Q6VW14;Q3ZR39;C7A5Z4;C7AF24;Q8HRM2;O78540;Q32226;Q8WHV2;Q32313;Q4VIB9;E5G0C2;Q8WIW9;Q8SMH4;O47281;Q5J9S0;Q6PZ84;…	17129	69	CID		14.86	112.364		4	50	26	1	1021.52	-15.0182	5/74	pps_Medicago_trypsin_rep3.mgf
A6YG76	12.5	4	4	352	39.358	6.34131	185.672	Photosystem II D2 protein OS=Leptosira terrestris GN=psbD PE=3 SV=1 - [PSBD_LEPTE]
	Confidence Icon	Sequence	Protein Accessions	# Proteins	# Protein Groups	Activation Type	Modifications	IonScore	Exp Value	Δ Score	Rank	Identity High	Homology Threshold	Charge	m/z [Da]	ΔM [ppm]	Ions Matched	Spectrum File
	High	AAEDPEFETFYTKNILLNEGIR	C7IWD0;A6YG76;A0AS12;Q9TNK7;E3T2U9;Q67H37;A4GKM9;Q8HSZ1;C0JX32	270	9	CID		126.91	5.18234e-10	0.826772	2	49	42	1	2570.29	5.55529	16/221	pps_Medicago_trypsin_rep3.mgf
	High	AAEDPEFETFYTK	C7IWD0;A6YG76;A0AS12;Q9TNK7;E3T2U9;Q67H37;A4GKM9;Q8HSZ1;C0JX32	286	9	CID		76.1	5.65921e-05	0.75	1	48	35	1	1547.72	16.8046	18/115	pps_Medicago_trypsin_rep3.mgf
	High	AWMAAQDQPHEKLVFPEEVLPR	A6YG76	8	1	CID		60.64	0.00220556		5	49		1	2591.28	-11.7862	11/226	pps_Medicago_trypsin_rep3.mgf
	High	NILLNEGIR	C7IWD0;A6YG76;A0AS12;Q9TNK7;E3T2U9;Q67H37;A4GKM9;Q8HSZ1;C0JX32	287	9	CID		48.9	0.0207698	0.0408163	1	47		1	1041.61	4.73182	7/83	pps_Medicago_trypsin_rep3.mgf
C0JX32	12.5	4	4	352	39.2979	5.74463	185.672	Photosystem II D2 protein OS=Pyramimonas parkeae GN=psbD PE=3 SV=1 - [C0JX32_9CHLO]
	Confidence Icon	Sequence	Protein Accessions	# Proteins	# Protein Groups	Activation Type	Modifications	IonScore	Exp Value	Δ Score	Rank	Identity High	Homology Threshold	Charge	m/z [Da]	ΔM [ppm]	Ions Matched	Spectrum File
	High	AAEDPEFETFYTKNILLNEGIR	C7IWD0;A6YG76;A0AS12;Q9TNK7;E3T2U9;Q67H37;A4GKM9;Q8HSZ1;C0JX32	270	9	CID		126.91	5.18234e-10	0.826772	2	49	42	1	2570.29	5.55529	16/221	pps_Medicago_trypsin_rep3.mgf
	High	AAEDPEFETFYTK	C7IWD0;A6YG76;A0AS12;Q9TNK7;E3T2U9;Q67H37;A4GKM9;Q8HSZ1;C0JX32	286	9	CID		76.1	5.65921e-05	0.75	1	48	35	1	1547.72	16.8046	18/115	pps_Medicago_trypsin_rep3.mgf
	High	AWMAAQDQPHEQLVFPEEVLPR	C0JX32	1	1	CID		60.64	0.00220556		6	49		1	2591.28	2.25708	11/226	pps_Medicago_trypsin_rep3.mgf
	High	NILLNEGIR	C7IWD0;A6YG76;A0AS12;Q9TNK7;E3T2U9;Q67H37;A4GKM9;Q8HSZ1;C0JX32	287	9	CID		48.9	0.0207698	0.0408163	1	47		1	1041.61	4.73182	7/83	pps_Medicago_trypsin_rep3.mgf
A0ZZ31	17.14	8	8	461	50.2989	6.7124	180.966	Photosystem II CP43 chlorophyll apoprotein OS=Gossypium barbadense GN=psbC PE=3 SV=1 - [PSBC_GOSBA]
	Confidence Icon	Sequence	Protein Accessions	# Proteins	# Protein Groups	Activation Type	Modifications	IonScore	Exp Value	Δ Score	Rank	Identity High	Homology Threshold	Charge	m/z [Da]	ΔM [ppm]	Ions Matched	Spectrum File
	High	LGANVGSAQGPTGLGK	Q85AU0;A0ZZ31;B0FSI4;Q67GX0;Q67H04;B3SGQ6;Q6EYA8;Q8HT11	360	8	CID		128.78	3.08373e-10		2	48		1	1426.75	-12.6521	23/158	pps_Medicago_trypsin_rep3.mgf
	High	LKKDIQPWQERR	A0ZZ31;B3SH56;Q67GZ0;B3SGQ6;Q6EYA8;Q6EY78;Q8HT11	383	7	CID		63.28	0.00100668	0	2	48		1	1596.9	0.149484	8/122	pps_Medicago_trypsin_rep3.mgf
	High	LKKDIQPWQER	A0ZZ31;B3SH56;Q67GZ0;B3SGQ6;Q6EYA8;Q6EY78;Q8HT11	384	7	CID		58.57	0.00386692		3	49		1	1440.79	-1.55559	6/111	pps_Medicago_trypsin_rep3.mgf
	High	APWLEPLRGPNGLDLSR	A0ZZ31;Q67GX0;B3SH56;Q67GZ0;B3SGQ6	291	5	CID		56.46	0.00555098	0	1	49	34	1	1891.02	2.12903	11/169	pps_Medicago_trypsin_rep3.mgf
	High	DQETTGFAWWAGNAR	Q85AU0;A0ZZ31;B0FSI4;Q67GX0;C6EQU3;B3SH56;Q67H04;Q67GZ0;C6EQT1;Q6EYA8;Q6EY78;Q8HT11	413	12	CID		50.61	0.0192431	0	1	48		1	1709.8	17.951	18/156	pps_Medicago_trypsin_rep3.mgf
	Low	DIQPWQER	A0ZZ31;B0FSI4;C6EQU3;B3SH56;Q67GZ0;C6EQT1;B3SGQ6;Q6EYA8;Q6EY78;Q8HT11	436	10	CID		42.3	0.0978629		3	47		1	1071.52	-6.28203	8/79	pps_Medicago_trypsin_rep3.mgf
	Low	GIDRDFEPVLSMTPLN	A0ZZ31	131	1	CID		18.42	38.362		6	49	41	1	1803.92	15.2717	8/167	pps_Medicago_trypsin_rep3.mgf
	Low	DQRLGANVGSAQGPTGLGK	Q85AU0;A0ZZ31;B0FSI4;Q67GX0;Q67H04;B3SGQ6	357	6	CID		15.61	70.4148		4	49	27	1	1825.94	-8.21567	8/210	pps_Medicago_trypsin_rep3.mgf
Q67GX0	15.07	7	7	418	45.7081	7.06396	180.966	Photosystem II CP43 protein (Fragment) OS=Phormium tenax GN=psbC PE=4 SV=1 - [Q67GX0_PHOTN]
	Confidence Icon	Sequence	Protein Accessions	# Proteins	# Protein Groups	Activation Type	Modifications	IonScore	Exp Value	Δ Score	Rank	Identity High	Homology Threshold	Charge	m/z [Da]	ΔM [ppm]	Ions Matched	Spectrum File
	High	LGANVGSAQGPTGLGK	Q85AU0;A0ZZ31;B0FSI4;Q67GX0;Q67H04;B3SGQ6;Q6EYA8;Q8HT11	360	8	CID		128.78	3.08373e-10		2	48		1	1426.75	-12.6521	23/158	pps_Medicago_trypsin_rep3.mgf
	High	LKKxIQPWQERR	Q67GX0	1	1	CID	X4(D)	63.28	0.00100668		4	48		1	1596.9	0.149484	8/110	pps_Medicago_trypsin_rep3.mgf
	High	LKKxIQPWQER	Q67GX0	1	1	CID	X4(D)	58.57	0.00386692		5	49		1	1440.79	-1.55559	6/99	pps_Medicago_trypsin_rep3.mgf
	High	APWLEPLRGPNGLDLSR	A0ZZ31;Q67GX0;B3SH56;Q67GZ0;B3SGQ6	291	5	CID		56.46	0.00555098	0	1	49	34	1	1891.02	2.12903	11/169	pps_Medicago_trypsin_rep3.mgf
	High	DQETTGFAWWAGNAR	Q85AU0;A0ZZ31;B0FSI4;Q67GX0;C6EQU3;B3SH56;Q67H04;Q67GZ0;C6EQT1;Q6EYA8;Q6EY78;Q8HT11	413	12	CID		50.61	0.0192431	0	1	48		1	1709.8	17.951	18/156	pps_Medicago_trypsin_rep3.mgf
	Low	xIQPWQER	Q67GX0	2	1	CID	X1(D)	42.3	0.0978629		5	47		1	1071.52	-6.28203	8/67	pps_Medicago_trypsin_rep3.mgf
	Low	DQRLGANVGSAQGPTGLGK	Q85AU0;A0ZZ31;B0FSI4;Q67GX0;Q67H04;B3SGQ6	357	6	CID		15.61	70.4148		4	49	27	1	1825.94	-8.21567	8/210	pps_Medicago_trypsin_rep3.mgf
B3SH56	15.07	7	7	418	45.8336	6.91748	180.966	Photosystem II CP43 protein (Fragment) OS=Phragmites australis GN=psbC PE=4 SV=1 - [B3SH56_PHRAU]
	Confidence Icon	Sequence	Protein Accessions	# Proteins	# Protein Groups	Activation Type	Modifications	IonScore	Exp Value	Δ Score	Rank	Identity High	Homology Threshold	Charge	m/z [Da]	ΔM [ppm]	Ions Matched	Spectrum File
	High	LGxNVGSAQGPTGLGK	B3SH56	1	1	CID	X3(A)	128.78	3.08373e-10		5	48		1	1426.75	-12.6521	23/158	pps_Medicago_trypsin_rep3.mgf
	High	LKKDIQPWQERR	A0ZZ31;B3SH56;Q67GZ0;B3SGQ6;Q6EYA8;Q6EY78;Q8HT11	383	7	CID		63.28	0.00100668	0	2	48		1	1596.9	0.149484	8/122	pps_Medicago_trypsin_rep3.mgf
	High	LKKDIQPWQER	A0ZZ31;B3SH56;Q67GZ0;B3SGQ6;Q6EYA8;Q6EY78;Q8HT11	384	7	CID		58.57	0.00386692		3	49		1	1440.79	-1.55559	6/111	pps_Medicago_trypsin_rep3.mgf
	High	APWLEPLRGPNGLDLSR	A0ZZ31;Q67GX0;B3SH56;Q67GZ0;B3SGQ6	291	5	CID		56.46	0.00555098	0	1	49	34	1	1891.02	2.12903	11/169	pps_Medicago_trypsin_rep3.mgf
	High	DQETTGFAWWAGNAR	Q85AU0;A0ZZ31;B0FSI4;Q67GX0;C6EQU3;B3SH56;Q67H04;Q67GZ0;C6EQT1;Q6EYA8;Q6EY78;Q8HT11	413	12	CID		50.61	0.0192431	0	1	48		1	1709.8	17.951	18/156	pps_Medicago_trypsin_rep3.mgf
	Low	DIQPWQER	A0ZZ31;B0FSI4;C6EQU3;B3SH56;Q67GZ0;C6EQT1;B3SGQ6;Q6EYA8;Q6EY78;Q8HT11	436	10	CID		42.3	0.0978629		3	47		1	1071.52	-6.28203	8/79	pps_Medicago_trypsin_rep3.mgf
	Low	DQRLGxNVGSAQGPTGLGK	B3SH56	1	1	CID	X6(A)	15.61	70.4148		6	49	27	1	1825.94	-8.21567	8/210	pps_Medicago_trypsin_rep3.mgf
Q67H04	15.37	10	8	410	44.84	7.60596	180.966	Photosystem II CP43 protein (Fragment) OS=Roystonea princeps GN=psbC PE=4 SV=1 - [Q67H04_9LILI]
	Confidence Icon	Sequence	Protein Accessions	# Proteins	# Protein Groups	Activation Type	Modifications	IonScore	Exp Value	Δ Score	Rank	Identity High	Homology Threshold	Charge	m/z [Da]	ΔM [ppm]	Ions Matched	Spectrum File
	High	LGANVGSAQGPTGLGK	Q85AU0;A0ZZ31;B0FSI4;Q67GX0;Q67H04;B3SGQ6;Q6EYA8;Q8HT11	360	8	CID		128.78	3.08373e-10		2	48		1	1426.75	-12.6521	23/158	pps_Medicago_trypsin_rep3.mgf
	High	LKKDIQPWxERR	Q67H04	1	1	CID	X9(Q)	63.28	0.00100668		3	48		1	1596.9	0.149484	8/122	pps_Medicago_trypsin_rep3.mgf
	High	LKKDIQPWxER	Q67H04	1	1	CID	X9(K)	58.57	0.00386692		2	49		1	1440.79	-26.8125	6/111	pps_Medicago_trypsin_rep3.mgf
	High	LKKDIQPWxER	Q67H04	1	1	CID	X9(Q)	58.57	0.00386692		4	49		1	1440.79	-1.55559	6/111	pps_Medicago_trypsin_rep3.mgf
	High	APWLEPLRGPNGLDLxR	Q67H04	1	1	CID	X16(S)	56.46	0.00555098		2	49	34	1	1891.02	2.12903	11/167	pps_Medicago_trypsin_rep3.mgf
	High	DQETTGFAWWAGNAR	Q85AU0;A0ZZ31;B0FSI4;Q67GX0;C6EQU3;B3SH56;Q67H04;Q67GZ0;C6EQT1;Q6EYA8;Q6EY78;Q8HT11	413	12	CID		50.61	0.0192431	0	1	48		1	1709.8	17.951	18/156	pps_Medicago_trypsin_rep3.mgf
	Low	DIQPWxER	Q67H04	1	1	CID	X6(K)	42.3	0.0978629		2	47		1	1071.52	-40.2433	8/79	pps_Medicago_trypsin_rep3.mgf
	Low	DIQPWxER	Q67H04	1	1	CID	X6(Q)	42.3	0.0978629		4	47		1	1071.52	-6.28203	8/79	pps_Medicago_trypsin_rep3.mgf
	Low	DIQPWxERR	Q67H04	1	1	CID	X6(K)	23.08	10.4216		10	48	41	1	1227.61	-39.2969	7/90	pps_Medicago_trypsin_rep3.mgf
	Low	DQRLGANVGSAQGPTGLGK	Q85AU0;A0ZZ31;B0FSI4;Q67GX0;Q67H04;B3SGQ6	357	6	CID		15.61	70.4148		4	49	27	1	1825.94	-8.21567	8/210	pps_Medicago_trypsin_rep3.mgf
Q67GZ0	15.07	9	7	418	45.7063	6.85889	180.966	Photosystem II CP43 protein (Fragment) OS=Blandfordia punicea GN=psbC PE=4 SV=1 - [Q67GZ0_9ASPA]
	Confidence Icon	Sequence	Protein Accessions	# Proteins	# Protein Groups	Activation Type	Modifications	IonScore	Exp Value	Δ Score	Rank	Identity High	Homology Threshold	Charge	m/z [Da]	ΔM [ppm]	Ions Matched	Spectrum File
	High	xGANVGSAQGPTGLGK	Q67GZ0	2	1	CID	X1(I)	128.78	3.08373e-10	0	1	48		1	1426.75	-12.6521	23/158	pps_Medicago_trypsin_rep3.mgf
	High	xGANVGSAQGPTGLGK	Q67GZ0	2	1	CID	X1(L)	128.78	3.08373e-10		6	48		1	1426.75	-12.6521	23/158	pps_Medicago_trypsin_rep3.mgf
	High	LKKDIQPWQERR	A0ZZ31;B3SH56;Q67GZ0;B3SGQ6;Q6EYA8;Q6EY78;Q8HT11	383	7	CID		63.28	0.00100668	0	2	48		1	1596.9	0.149484	8/122	pps_Medicago_trypsin_rep3.mgf
	High	LKKDIQPWQER	A0ZZ31;B3SH56;Q67GZ0;B3SGQ6;Q6EYA8;Q6EY78;Q8HT11	384	7	CID		58.57	0.00386692		3	49		1	1440.79	-1.55559	6/111	pps_Medicago_trypsin_rep3.mgf
	High	APWLEPLRGPNGLDLSR	A0ZZ31;Q67GX0;B3SH56;Q67GZ0;B3SGQ6	291	5	CID		56.46	0.00555098	0	1	49	34	1	1891.02	2.12903	11/169	pps_Medicago_trypsin_rep3.mgf
	High	DQETTGFAWWAGNAR	Q85AU0;A0ZZ31;B0FSI4;Q67GX0;C6EQU3;B3SH56;Q67H04;Q67GZ0;C6EQT1;Q6EYA8;Q6EY78;Q8HT11	413	12	CID		50.61	0.0192431	0	1	48		1	1709.8	17.951	18/156	pps_Medicago_trypsin_rep3.mgf
	Low	DIQPWQER	A0ZZ31;B0FSI4;C6EQU3;B3SH56;Q67GZ0;C6EQT1;B3SGQ6;Q6EYA8;Q6EY78;Q8HT11	436	10	CID		42.3	0.0978629		3	47		1	1071.52	-6.28203	8/79	pps_Medicago_trypsin_rep3.mgf
	Low	DQRxGANVGSAQGPTGLGK	Q67GZ0	2	1	CID	X4(I)	15.61	70.4148		3	49	27	1	1825.94	-8.21567	8/210	pps_Medicago_trypsin_rep3.mgf
	Low	DQRxGANVGSAQGPTGLGK	Q67GZ0	2	1	CID	X4(L)	15.61	70.4148		7	49	27	1	1825.94	-8.21567	8/210	pps_Medicago_trypsin_rep3.mgf
B3SGQ6	15.44	7	7	408	44.4358	6.59521	180.966	Photosystem II CP43 protein (Fragment) OS=Anigozanthos flavidus GN=psbC PE=4 SV=1 - [B3SGQ6_ANIFA]
	Confidence Icon	Sequence	Protein Accessions	# Proteins	# Protein Groups	Activation Type	Modifications	IonScore	Exp Value	Δ Score	Rank	Identity High	Homology Threshold	Charge	m/z [Da]	ΔM [ppm]	Ions Matched	Spectrum File
	High	LGANVGSAQGPTGLGK	Q85AU0;A0ZZ31;B0FSI4;Q67GX0;Q67H04;B3SGQ6;Q6EYA8;Q8HT11	360	8	CID		128.78	3.08373e-10		2	48		1	1426.75	-12.6521	23/158	pps_Medicago_trypsin_rep3.mgf
	High	LKKDIQPWQERR	A0ZZ31;B3SH56;Q67GZ0;B3SGQ6;Q6EYA8;Q6EY78;Q8HT11	383	7	CID		63.28	0.00100668	0	2	48		1	1596.9	0.149484	8/122	pps_Medicago_trypsin_rep3.mgf
	High	LKKDIQPWQER	A0ZZ31;B3SH56;Q67GZ0;B3SGQ6;Q6EYA8;Q6EY78;Q8HT11	384	7	CID		58.57	0.00386692		3	49		1	1440.79	-1.55559	6/111	pps_Medicago_trypsin_rep3.mgf
	High	APWLEPLRGPNGLDLSR	A0ZZ31;Q67GX0;B3SH56;Q67GZ0;B3SGQ6	291	5	CID		56.46	0.00555098	0	1	49	34	1	1891.02	2.12903	11/169	pps_Medicago_trypsin_rep3.mgf
	High	DQxTTGFAWWAGNAR	B3SGQ6	6	1	CID	X3(E)	50.61	0.0192431		2	48		1	1709.8	17.951	18/156	pps_Medicago_trypsin_rep3.mgf
	Low	DIQPWQER	A0ZZ31;B0FSI4;C6EQU3;B3SH56;Q67GZ0;C6EQT1;B3SGQ6;Q6EYA8;Q6EY78;Q8HT11	436	10	CID		42.3	0.0978629		3	47		1	1071.52	-6.28203	8/79	pps_Medicago_trypsin_rep3.mgf
	Low	DQRLGANVGSAQGPTGLGK	Q85AU0;A0ZZ31;B0FSI4;Q67GX0;Q67H04;B3SGQ6	357	6	CID		15.61	70.4148		4	49	27	1	1825.94	-8.21567	8/210	pps_Medicago_trypsin_rep3.mgf
Q6EYA8	14.35	7	6	418	45.6419	7.60596	180.966	Photosystem II cp43 protein (Fragment) OS=Berberis aquifolium GN=psbC PE=4 SV=1 - [Q6EYA8_9MAGN]
	Confidence Icon	Sequence	Protein Accessions	# Proteins	# Protein Groups	Activation Type	Modifications	IonScore	Exp Value	Δ Score	Rank	Identity High	Homology Threshold	Charge	m/z [Da]	ΔM [ppm]	Ions Matched	Spectrum File
	High	LGANVGSAQGPTGLGK	Q85AU0;A0ZZ31;B0FSI4;Q67GX0;Q67H04;B3SGQ6;Q6EYA8;Q8HT11	360	8	CID		128.78	3.08373e-10		2	48		1	1426.75	-12.6521	23/158	pps_Medicago_trypsin_rep3.mgf
	High	LKKDIQPWQERR	A0ZZ31;B3SH56;Q67GZ0;B3SGQ6;Q6EYA8;Q6EY78;Q8HT11	383	7	CID		63.28	0.00100668	0	2	48		1	1596.9	0.149484	8/122	pps_Medicago_trypsin_rep3.mgf
	High	LKKDIQPWQER	A0ZZ31;B3SH56;Q67GZ0;B3SGQ6;Q6EYA8;Q6EY78;Q8HT11	384	7	CID		58.57	0.00386692		3	49		1	1440.79	-1.55559	6/111	pps_Medicago_trypsin_rep3.mgf
	High	APWLEPxRGPNGLDLSR	Q6EYA8;Q6EY78	2	2	CID	X7(L)	56.46	0.00555098		3	49	34	1	1891.02	2.12903	11/169	pps_Medicago_trypsin_rep3.mgf
	High	APWLEPxRGPNGLDLSR	Q6EYA8;Q6EY78	2	2	CID	X7(I)	55.22	0.00738533		5	49	34	1	1891.02	2.12903	11/169	pps_Medicago_trypsin_rep3.mgf
	High	DQETTGFAWWAGNAR	Q85AU0;A0ZZ31;B0FSI4;Q67GX0;C6EQU3;B3SH56;Q67H04;Q67GZ0;C6EQT1;Q6EYA8;Q6EY78;Q8HT11	413	12	CID		50.61	0.0192431	0	1	48		1	1709.8	17.951	18/156	pps_Medicago_trypsin_rep3.mgf
	Low	DIQPWQER	A0ZZ31;B0FSI4;C6EQU3;B3SH56;Q67GZ0;C6EQT1;B3SGQ6;Q6EYA8;Q6EY78;Q8HT11	436	10	CID		42.3	0.0978629		3	47		1	1071.52	-6.28203	8/79	pps_Medicago_trypsin_rep3.mgf
Q6EY78	14.35	7	6	418	45.5729	7.60596	180.966	Photosystem II cp43 protein (Fragment) OS=Platanus occidentalis GN=psbC PE=4 SV=1 - [Q6EY78_PLAOC]
	Confidence Icon	Sequence	Protein Accessions	# Proteins	# Protein Groups	Activation Type	Modifications	IonScore	Exp Value	Δ Score	Rank	Identity High	Homology Threshold	Charge	m/z [Da]	ΔM [ppm]	Ions Matched	Spectrum File
	High	LGANVGSAQGPTGLxK	Q6EY78	1	1	CID	X15(G)	128.78	3.08373e-10		3	48		1	1426.75	-12.6521	23/158	pps_Medicago_trypsin_rep3.mgf
	High	LKKDIQPWQERR	A0ZZ31;B3SH56;Q67GZ0;B3SGQ6;Q6EYA8;Q6EY78;Q8HT11	383	7	CID		63.28	0.00100668	0	2	48		1	1596.9	0.149484	8/122	pps_Medicago_trypsin_rep3.mgf
	High	LKKDIQPWQER	A0ZZ31;B3SH56;Q67GZ0;B3SGQ6;Q6EYA8;Q6EY78;Q8HT11	384	7	CID		58.57	0.00386692		3	49		1	1440.79	-1.55559	6/111	pps_Medicago_trypsin_rep3.mgf
	High	APWLEPxRGPNGLDLSR	Q6EYA8;Q6EY78	2	2	CID	X7(L)	56.46	0.00555098		3	49	34	1	1891.02	2.12903	11/169	pps_Medicago_trypsin_rep3.mgf
	High	APWLEPxRGPNGLDLSR	Q6EYA8;Q6EY78	2	2	CID	X7(I)	55.22	0.00738533		5	49	34	1	1891.02	2.12903	11/169	pps_Medicago_trypsin_rep3.mgf
	High	DQETTGFAWWAGNAR	Q85AU0;A0ZZ31;B0FSI4;Q67GX0;C6EQU3;B3SH56;Q67H04;Q67GZ0;C6EQT1;Q6EYA8;Q6EY78;Q8HT11	413	12	CID		50.61	0.0192431	0	1	48		1	1709.8	17.951	18/156	pps_Medicago_trypsin_rep3.mgf
	Low	DIQPWQER	A0ZZ31;B0FSI4;C6EQU3;B3SH56;Q67GZ0;C6EQT1;B3SGQ6;Q6EYA8;Q6EY78;Q8HT11	436	10	CID		42.3	0.0978629		3	47		1	1071.52	-6.28203	8/79	pps_Medicago_trypsin_rep3.mgf
Q8HT11	15.75	7	7	400	43.9726	7.59131	180.966	Photosystem II CP43 protein (Fragment) OS=Arabidopsis thaliana GN=psbC PE=4 SV=1 - [Q8HT11_ARATH]
	Confidence Icon	Sequence	Protein Accessions	# Proteins	# Protein Groups	Activation Type	Modifications	IonScore	Exp Value	Δ Score	Rank	Identity High	Homology Threshold	Charge	m/z [Da]	ΔM [ppm]	Ions Matched	Spectrum File
	High	LGANVGSAQGPTGLGK	Q85AU0;A0ZZ31;B0FSI4;Q67GX0;Q67H04;B3SGQ6;Q6EYA8;Q8HT11	360	8	CID		128.78	3.08373e-10		2	48		1	1426.75	-12.6521	23/158	pps_Medicago_trypsin_rep3.mgf
	High	LKKDIQPWQERR	A0ZZ31;B3SH56;Q67GZ0;B3SGQ6;Q6EYA8;Q6EY78;Q8HT11	383	7	CID		63.28	0.00100668	0	2	48		1	1596.9	0.149484	8/122	pps_Medicago_trypsin_rep3.mgf
	High	LKKDIQPWQER	A0ZZ31;B3SH56;Q67GZ0;B3SGQ6;Q6EYA8;Q6EY78;Q8HT11	384	7	CID		58.57	0.00386692		3	49		1	1440.79	-1.55559	6/111	pps_Medicago_trypsin_rep3.mgf
	High	APWLxPLRGPNGLDLSR	Q8HT11	1	1	CID	X5(E)	56.46	0.00555098		4	49	34	1	1891.02	2.12903	11/151	pps_Medicago_trypsin_rep3.mgf
	High	DQETTGFAWWAGNAR	Q85AU0;A0ZZ31;B0FSI4;Q67GX0;C6EQU3;B3SH56;Q67H04;Q67GZ0;C6EQT1;Q6EYA8;Q6EY78;Q8HT11	413	12	CID		50.61	0.0192431	0	1	48		1	1709.8	17.951	18/156	pps_Medicago_trypsin_rep3.mgf
	Low	DIQPWQER	A0ZZ31;B0FSI4;C6EQU3;B3SH56;Q67GZ0;C6EQT1;B3SGQ6;Q6EYA8;Q6EY78;Q8HT11	436	10	CID		42.3	0.0978629		3	47		1	1071.52	-6.28203	8/79	pps_Medicago_trypsin_rep3.mgf
	Low	xQRLGANVGSAQGPTGLGK	Q8HT11	1	1	CID	X1(D)	15.61	70.4148		8	49	27	1	1825.94	-8.21567	8/192	pps_Medicago_trypsin_rep3.mgf
Q43715	9.52	8	8	809	88.2144	7.40088	179.61	Protein TOC75, chloroplastic OS=Pisum sativum GN=TOC75 PE=1 SV=1 - [TOC75_PEA]
	Confidence Icon	Sequence	Protein Accessions	# Proteins	# Protein Groups	Activation Type	Modifications	IonScore	Exp Value	Δ Score	Rank	Identity High	Homology Threshold	Charge	m/z [Da]	ΔM [ppm]	Ions Matched	Spectrum File
	High	KLSPVFTGGPGVDEVPSIWVDR	Q43715	1	1	CID		134.32	8.97425e-11	0.835821	1	49	43	1	2355.26	8.80221	14/247	pps_Medicago_trypsin_rep3.mgf
	High	AGVKANITENFSR	Q43715	1	1	CID		64.21	0.00102366	0.65625	1	49	38	1	1406.73	-8.04796	14/123	pps_Medicago_trypsin_rep3.mgf
	High	ELPKQLLPGHTFNIEAGKQALR	Q43715	1	1	CID		50.02	0.0246328	0.7	1	49	31	1	2460.42	19.0607	13/239	pps_Medicago_trypsin_rep3.mgf
	Low	QLLPGHTFNIEAGKQALR	Q43715	1	1	CID		34.61	0.745534	0.657143	1	48	27	1	1993.13	18.4326	9/185	pps_Medicago_trypsin_rep3.mgf
	Low	ANITENFSR	Q43715	1	1	CID		30.85	1.54689	0.516129	1	47	29	1	1051.5	-12.1172	6/87	pps_Medicago_trypsin_rep3.mgf
	Low	LSPVFTGGPGVDEVPSIWVDR	Q43715	1	1	CID		26.59	5.43366	0.333333	1	49	31	1	2227.13	-6.27773	8/197	pps_Medicago_trypsin_rep3.mgf
	Low	KLSPVFTGGPGVDEVPSIWVDRAGVK	Q43715	1	1	CID		25.76	6.41047	0.423077	1	49	29	1	2710.47	3.75165	8/291	pps_Medicago_trypsin_rep3.mgf
	Low	GGRPTLASLQPGGTITFEHR	Q43715	1	1	CID		24.67	8.24902	0.2	1	49	34	1	2095.15	19.7982	8/214	pps_Medicago_trypsin_rep3.mgf
Q9TKI7	25.71	8	8	490	52.7135	5.24951	178.954	ATP synthase subunit beta, chloroplastic OS=Medicago sativa GN=atpB PE=3 SV=1 - [ATPB_MEDSA]
	Confidence Icon	Sequence	Protein Accessions	# Proteins	# Protein Groups	Activation Type	Modifications	IonScore	Exp Value	Δ Score	Rank	Identity High	Homology Threshold	Charge	m/z [Da]	ΔM [ppm]	Ions Matched	Spectrum File
	High	AHGGVSVFGGVGER	O98495;Q9TKI7;Q9MTX9;O98596;Q9MU01;Q9MRL8;Q9MTU3;B7S4Q6;Q8WJF5;Q67H82;Q9TLL5;Q9MRJ8;Q3ZU72;A8ASI2;Q9MRW2;Q8HT82;Q9MRK2;Q85V42;Q29S89;B8PRK4;Q8SLT5;Q95FQ1;Q8SLT7;Q95FT9;A2T5K6;Q9TLL0;O98404;Q9MTV4;Q8HT54;Q597J6;Q9GER4;Q8SLT8;Q9XQC8;Q9XQN5;Q9SC47;C0J9Q2;Q9MTV3;Q3ZU70;Q9MRW3;Q9MRA0;C8YQL4;A0ZQ35;C0J9K5;A8Y6H4;Q8M9G2;Q9MU39;Q9GER6;Q9TLL6;A0ZQ50;Q29V89;Q8MFW8;Q4KU78;Q8MFX9;Q9MTY7;Q29VA0;C0J9P3;Q9XQD8;…	3365	67	CID		85.9	6.55734e-06	0	1	49	42	1	1328.68	6.13294	10/119	pps_Medicago_trypsin_rep3.mgf
	High	YKELQDIIAILGLDELSEEDR	O98495;Q9TKI7;Q9MTX9;O98596;Q9MU01;Q9MRL8;B7S4Q6;Q8WJF5;Q9TLL5;Q95FM8;Q9FF03;Q9MRJ8;Q95AN2;Q3ZU72;Q9MW35;Q9MRW2;Q8HT82;Q9MRK2;Q85V42;Q29S89;B8PRK4;Q8SLT5;Q8SLT7;A2T5K6;Q9TLL0;Q8MBK2;O98418;Q8SLS1;O98404;Q9MTV4;Q8HT54;Q597J6;Q9GER4;Q8SLT8;Q9XQC8;Q9XQN5;Q9SC47;C0J9Q2;Q9MTV3;Q3ZU70;Q9MRW3;Q9MRA0;Q8MBI1;C8YQL4;C0J9K5;Q8M9G2;Q9MU39;Q9GER6;Q9TLL6;A0ZQ50;Q8MBI2;Q8MFW8;Q4KU78;Q8MBH1;Q9MTY7;Q29VA0;Q8MFY1;…	3355	61	CID		85.46	7.38109e-06		7	49	45	1	2462.33	27.2541	13/233	pps_Medicago_trypsin_rep3.mgf
	High	IFNVLGEPIDNLGPVDTGTTSPIHR	Q9TKI7	3	1	CID		83.21	1.18153e-05		2	49		1	2662.42	12.5716	16/268	pps_Medicago_trypsin_rep3.mgf
	High	DVNEQDVLLFIDNIFR	O98495;Q9TKI7;Q9MU01;Q9MRL8;Q9MTU3;Q67H82;Q95FM8;Q9FF03;Q9MRJ8;Q95AN2;Q3ZU72;A8ASI2;Q9MW35;Q9MRW2;Q8HT82;Q8MBL0;Q9MRK2;Q85V42;Q29S89;Q8SLT5;Q95FQ1;Q8SLT7;Q95FT9;A2T5K6;Q9TLL0;Q8MBK2;O98418;Q8SLS1;O98404;Q9MTV4;Q8HT54;Q597J6;Q9GER4;Q8SLT8;Q9XQN5;C0J9Q2;Q9MTV3;Q3ZU70;Q9MRA0;Q8MBI1;C8YQL4;A0ZQ35;Q9MRC8;C0J9K5;A8Y6H4;Q8M9G2;Q9MU39;Q9GER6;Q9TLL6;A0ZQ50;Q8MBI2;Q29V89;Q8MFW8;Q4KU78;Q8MBH1;Q8MFX9;Q9MTY7;…	2339	58	CID		52.07	0.016436		3	49	47	1	1950.06	33.6854	9/172	pps_Medicago_trypsin_rep3.mgf
	Low	IVGEEHYETAQR	Q9TKI7;Q9MTX9;Q8SLS8;O98596;Q9MU01;Q9MRL8;Q9MTU3;B7S4Q6;Q8WJF5;Q67H82;Q9TLL5;Q95FM8;Q9FF03;Q9TLL3;Q9MRJ8;Q95AN2;Q3ZU72;A8ASI2;Q9MW35;Q9MRW2;Q8HT82;Q8MBL0;Q9MRK2;Q85V42;Q29S89;B8PRK4;Q8SLT5;Q95FQ1;Q8SLT7;Q95FT9;A2T5K6;Q9TLL0;Q8MBK2;O98418;Q8SLS1;O98404;Q9MTV4;Q8HT54;Q597J6;Q95FM3;Q9GER4	1577	41	CID		44.27	0.0934921		2	49	34	1	1431.69	1.56384	9/103	pps_Medicago_trypsin_rep3.mgf
	Low	DTVGQEINVTcEVQQLLGNNR	Q9TKI7;Q95FQ1;A0ZQ50	97	3	CID	C11(Carbamidomethyl)	20.27	24.3003		5	49	37	1	2387.24	34.0919	9/223	pps_Medicago_trypsin_rep3.mgf
	Low	IVGEEHYETAQRVK	Q9TKI7;Q9MTX9;Q8SLS8;O98596;Q9MU01;Q9MRL8;Q9MTU3;B7S4Q6;Q8WJF5;Q9TLL5;Q95FM8;Q9FF03;Q9TLL3;Q9MRJ8;Q95AN2;Q3ZU72;A8ASI2;Q9MW35;Q9MRW2;Q8HT82;Q8MBL0;Q9MRK2;Q85V42;Q29S89;B8PRK4;Q8SLT5;Q95FQ1;Q8SLT7;Q95FT9;A2T5K6;Q9TLL0;Q8MBK2;O98418;Q8SLS1;O98404;Q9MTV4;Q8HT54;Q597J6;Q95FM3;Q9GER4	1569	40	CID		17.2	48.817		5	49	33	1	1658.83	-11.5918	11/125	pps_Medicago_trypsin_rep3.mgf
	Low	VALVYGQMNEPPGAR	O98495;Q9TKI7;Q9MTX9;O98596;Q9MU01;Q9MRL8;Q9MTU3;B7S4Q6;Q67H82;Q9TLL5;Q95FM8;Q9FF03;Q9TLL3;Q95AN2;A8ASI2;Q9MW35;Q9MRW2;Q8HT82;Q8MBL0;Q9MRK2;Q85V42;Q29S89;B8PRK4;Q95FQ1;Q8SLT7;Q95FT9;A2T5K6;Q9TLL0;Q8MBK2;O98418;Q8SLS1;O98404;Q9MTV4;Q8HT54;Q597J6;Q95FM3;Q9GER4;Q8SLT8;Q9XQC8;Q9XQN5;Q9SC47;C0J9Q2;Q9MTV3;Q3ZU70;Q9MRW3;Q9MRA0;Q8MBI1;C8YQL4;A0ZQ35;Q9MRC8;A8Y6H4;Q8M9G2;Q9MU39;Q9GER6;Q9TLL6;A0ZQ50;Q8MBI2;…	3864	73	CID		13.48	122.193		8	49	28	1	1601.81	0.548573	6/133	pps_Medicago_trypsin_rep3.mgf
Q4ZGM9	14.58	5	5	480	53.7119	8.14795	178.52	13-hydroperoxide lyase OS=Medicago truncatula GN=HPL3 PE=2 SV=1 - [Q4ZGM9_MEDTR]
	Confidence Icon	Sequence	Protein Accessions	# Proteins	# Protein Groups	Activation Type	Modifications	IonScore	Exp Value	Δ Score	Rank	Identity High	Homology Threshold	Charge	m/z [Da]	ΔM [ppm]	Ions Matched	Spectrum File
	High	DVLVGDFVPSVEFTGNIR	Q4ZGM9	4	1	CID		103.77	1.07164e-07	0.788462	1	49	40	1	1964.02	5.86994	13/170	pps_Medicago_trypsin_rep3.mgf
	High	EKGGSTLGFDSLKELELINSVVYETLR	Q4ZGM9	4	1	CID		102.86	1.11068e-07	0.84466	1	48	34	1	2997.69	36.5811	17/308	pps_Medicago_trypsin_rep3.mgf
	Low	VGVYQDVSEPQHAK	Q4ZGM9	4	1	CID		41.27	0.198925	0.585366	1	49	32	1	1556.76	-4.69005	12/133	pps_Medicago_trypsin_rep3.mgf
	Low	MNPPVPLQFGR	Q4ZGM9	5	1	CID		36.37	0.512432	0.416667	1	48	35	1	1255.67	8.71143	12/110	pps_Medicago_trypsin_rep3.mgf
	Low	GGSTLGFDSLKELELINSVVYETLR	Q4ZGM9	4	1	CID		16.58	48.2683	0.235294	1	48	26	1	2740.54	37.6672	8/262	pps_Medicago_trypsin_rep3.mgf
Q9GE30	38.18	3	3	55	6.26211	4.55127	175.998	Cytochrome b-559 alpha subunit (Fragment) OS=Amborella trichopoda GN=psbE PE=4 SV=1 - [Q9GE30_AMBTC]
	Confidence Icon	Sequence	Protein Accessions	# Proteins	# Protein Groups	Activation Type	Modifications	IonScore	Exp Value	Δ Score	Rank	Identity High	Homology Threshold	Charge	m/z [Da]	ΔM [ppm]	Ions Matched	Spectrum File
	High	QGIPLITGRFDSLEQLDEFSR	Q9GE30	34	1	CID		114.95	7.88048e-09	0.808696	1	49	41	1	2421.27	9.9612	22/227	pps_Medicago_trypsin_rep3.mgf
	High	FDSLEQLDEFSR	Q9GE30	42	1	CID		104.74	7.30129e-08	0.485714	1	48		1	1485.7	9.36846	11/119	pps_Medicago_trypsin_rep3.mgf
	Low	QGIPLITGR	Q9GE30	34	1	CID		15.73	28.7335		4	45	30	1	954.578	5.15276	8/82	pps_Medicago_trypsin_rep3.mgf
Q8M9G2	18.53	5	5	491	52.7624	5.18604	175.311	ATP synthase beta subunit (Fragment) OS=Lachnocaulon anceps GN=atpB PE=3 SV=1 - [Q8M9G2_9POAL]
	Confidence Icon	Sequence	Protein Accessions	# Proteins	# Protein Groups	Activation Type	Modifications	IonScore	Exp Value	Δ Score	Rank	Identity High	Homology Threshold	Charge	m/z [Da]	ΔM [ppm]	Ions Matched	Spectrum File
	High	IFNVLGxPIDNLGPVDTSATSPIHR	Q8M9G2	1	1	CID	X7(E)	87.59	4.30967e-06	0.0568182	1	49		1	2662.42	12.5716	18/262	pps_Medicago_trypsin_rep3.mgf
	High	AHGGVSVFGGVGER	O98495;Q9TKI7;Q9MTX9;O98596;Q9MU01;Q9MRL8;Q9MTU3;B7S4Q6;Q8WJF5;Q67H82;Q9TLL5;Q9MRJ8;Q3ZU72;A8ASI2;Q9MRW2;Q8HT82;Q9MRK2;Q85V42;Q29S89;B8PRK4;Q8SLT5;Q95FQ1;Q8SLT7;Q95FT9;A2T5K6;Q9TLL0;O98404;Q9MTV4;Q8HT54;Q597J6;Q9GER4;Q8SLT8;Q9XQC8;Q9XQN5;Q9SC47;C0J9Q2;Q9MTV3;Q3ZU70;Q9MRW3;Q9MRA0;C8YQL4;A0ZQ35;C0J9K5;A8Y6H4;Q8M9G2;Q9MU39;Q9GER6;Q9TLL6;A0ZQ50;Q29V89;Q8MFW8;Q4KU78;Q8MFX9;Q9MTY7;Q29VA0;C0J9P3;Q9XQD8;…	3365	67	CID		85.9	6.55734e-06	0	1	49	42	1	1328.68	6.13294	10/119	pps_Medicago_trypsin_rep3.mgf
	High	YKELQDIIAILGLDELSEEDR	O98495;Q9TKI7;Q9MTX9;O98596;Q9MU01;Q9MRL8;B7S4Q6;Q8WJF5;Q9TLL5;Q95FM8;Q9FF03;Q9MRJ8;Q95AN2;Q3ZU72;Q9MW35;Q9MRW2;Q8HT82;Q9MRK2;Q85V42;Q29S89;B8PRK4;Q8SLT5;Q8SLT7;A2T5K6;Q9TLL0;Q8MBK2;O98418;Q8SLS1;O98404;Q9MTV4;Q8HT54;Q597J6;Q9GER4;Q8SLT8;Q9XQC8;Q9XQN5;Q9SC47;C0J9Q2;Q9MTV3;Q3ZU70;Q9MRW3;Q9MRA0;Q8MBI1;C8YQL4;C0J9K5;Q8M9G2;Q9MU39;Q9GER6;Q9TLL6;A0ZQ50;Q8MBI2;Q8MFW8;Q4KU78;Q8MBH1;Q9MTY7;Q29VA0;Q8MFY1;…	3355	61	CID		85.46	7.38109e-06		7	49	45	1	2462.33	27.2541	13/233	pps_Medicago_trypsin_rep3.mgf
	High	DVNEQDVLLFIDNIFR	O98495;Q9TKI7;Q9MU01;Q9MRL8;Q9MTU3;Q67H82;Q95FM8;Q9FF03;Q9MRJ8;Q95AN2;Q3ZU72;A8ASI2;Q9MW35;Q9MRW2;Q8HT82;Q8MBL0;Q9MRK2;Q85V42;Q29S89;Q8SLT5;Q95FQ1;Q8SLT7;Q95FT9;A2T5K6;Q9TLL0;Q8MBK2;O98418;Q8SLS1;O98404;Q9MTV4;Q8HT54;Q597J6;Q9GER4;Q8SLT8;Q9XQN5;C0J9Q2;Q9MTV3;Q3ZU70;Q9MRA0;Q8MBI1;C8YQL4;A0ZQ35;Q9MRC8;C0J9K5;A8Y6H4;Q8M9G2;Q9MU39;Q9GER6;Q9TLL6;A0ZQ50;Q8MBI2;Q29V89;Q8MFW8;Q4KU78;Q8MBH1;Q8MFX9;Q9MTY7;…	2339	58	CID		52.07	0.016436		3	49	47	1	1950.06	33.6854	9/172	pps_Medicago_trypsin_rep3.mgf
	Low	VALVYGQMNEPPGAR	O98495;Q9TKI7;Q9MTX9;O98596;Q9MU01;Q9MRL8;Q9MTU3;B7S4Q6;Q67H82;Q9TLL5;Q95FM8;Q9FF03;Q9TLL3;Q95AN2;A8ASI2;Q9MW35;Q9MRW2;Q8HT82;Q8MBL0;Q9MRK2;Q85V42;Q29S89;B8PRK4;Q95FQ1;Q8SLT7;Q95FT9;A2T5K6;Q9TLL0;Q8MBK2;O98418;Q8SLS1;O98404;Q9MTV4;Q8HT54;Q597J6;Q95FM3;Q9GER4;Q8SLT8;Q9XQC8;Q9XQN5;Q9SC47;C0J9Q2;Q9MTV3;Q3ZU70;Q9MRW3;Q9MRA0;Q8MBI1;C8YQL4;A0ZQ35;Q9MRC8;A8Y6H4;Q8M9G2;Q9MU39;Q9GER6;Q9TLL6;A0ZQ50;Q8MBI2;…	3864	73	CID		13.48	122.193		8	49	28	1	1601.81	0.548573	6/133	pps_Medicago_trypsin_rep3.mgf
C7IWD0	8.18	4	4	379	41.705	5.021	170.52	Os01g0791600 protein OS=Oryza sativa subsp. japonica GN=Os01g0791600 PE=4 SV=1 - [C7IWD0_ORYSJ]
	Confidence Icon	Sequence	Protein Accessions	# Proteins	# Protein Groups	Activation Type	Modifications	IonScore	Exp Value	Δ Score	Rank	Identity High	Homology Threshold	Charge	m/z [Da]	ΔM [ppm]	Ions Matched	Spectrum File
	High	AAEDPEFETFYTKNILLNEGIR	C7IWD0;A6YG76;A0AS12;Q9TNK7;E3T2U9;Q67H37;A4GKM9;Q8HSZ1;C0JX32	270	9	CID		126.91	5.18234e-10	0.826772	2	49	42	1	2570.29	5.55529	16/221	pps_Medicago_trypsin_rep3.mgf
	High	AAEDPEFETFYTK	C7IWD0;A6YG76;A0AS12;Q9TNK7;E3T2U9;Q67H37;A4GKM9;Q8HSZ1;C0JX32	286	9	CID		76.1	5.65921e-05	0.75	1	48	35	1	1547.72	16.8046	18/115	pps_Medicago_trypsin_rep3.mgf
	High	NILLNEGIR	C7IWD0;A6YG76;A0AS12;Q9TNK7;E3T2U9;Q67H37;A4GKM9;Q8HSZ1;C0JX32	287	9	CID		48.9	0.0207698	0.0408163	1	47		1	1041.61	4.73182	7/83	pps_Medicago_trypsin_rep3.mgf
	Low	DTDILAAFR	Q9TJY5;D6C635;P93987;Q33620;P92263;P94041;Q9GDQ2;Q9XQP7;D0F109;Q5DK06;Q6SSI3;O98549;Q95E64;P28380;Q85VJ2;Q95634;Q6JXQ9;C7A5Y1;O98545;Q9GHU3;Q7YJR6;Q9BAN9;Q9T2E2;Q710I8;A7U3S1;D6MYK4;Q95637;Q5I998;Q15KA0;Q8WLJ4;Q95633;C6FJV2;Q49M41;E2CZ58;C7A609;Q8MCW9;Q9GCX8;Q5I972;A1X2K2;Q1X6Q9;A9X7C3;Q6VW14;Q3ZR39;C7A5Z4;C7AF24;Q8HRM2;O78540;Q32226;Q8WHV2;Q32313;Q4VIB9;E5G0C2;Q8WIW9;Q8SMH4;O47281;Q5J9S0;Q6PZ84;…	17129	69	CID		14.86	112.364		4	50	26	1	1021.52	-15.0182	5/74	pps_Medicago_trypsin_rep3.mgf
Q9TNK7	13.29	5	4	331	36.9166	6.32861	170.52	Photosystem II protein D2 (Fragment) OS=Coleochaete nitellarum GN=psbD PE=3 SV=1 - [Q9TNK7_COLNI]
	Confidence Icon	Sequence	Protein Accessions	# Proteins	# Protein Groups	Activation Type	Modifications	IonScore	Exp Value	Δ Score	Rank	Identity High	Homology Threshold	Charge	m/z [Da]	ΔM [ppm]	Ions Matched	Spectrum File
	High	AAEDPEFETFYTKNILLNEGIR	C7IWD0;A6YG76;A0AS12;Q9TNK7;E3T2U9;Q67H37;A4GKM9;Q8HSZ1;C0JX32	270	9	CID		126.91	5.18234e-10	0.826772	2	49	42	1	2570.29	5.55529	16/221	pps_Medicago_trypsin_rep3.mgf
	High	AAEDPEFETFYTK	C7IWD0;A6YG76;A0AS12;Q9TNK7;E3T2U9;Q67H37;A4GKM9;Q8HSZ1;C0JX32	286	9	CID		76.1	5.65921e-05	0.75	1	48	35	1	1547.72	16.8046	18/115	pps_Medicago_trypsin_rep3.mgf
	High	NILLNEGIR	C7IWD0;A6YG76;A0AS12;Q9TNK7;E3T2U9;Q67H37;A4GKM9;Q8HSZ1;C0JX32	287	9	CID		48.9	0.0207698	0.0408163	1	47		1	1041.61	4.73182	7/83	pps_Medicago_trypsin_rep3.mgf
	Low	AWMAAQDQPHENLVFPEExLPR	Q9TNK7	1	1	CID	X19(I)	32.12	1.56862		7	49		1	2591.28	2.25708	8/226	pps_Medicago_trypsin_rep3.mgf
	Low	AWMAAQDQPHENLVFPEExLPR	Q9TNK7	1	1	CID	X19(L)	32.12	1.56862		8	49		1	2591.28	2.25708	8/226	pps_Medicago_trypsin_rep3.mgf
E3T2U9	13.03	4	4	353	39.3977	5.94775	170.52	Photosystem II protein D2 OS=Equisetum arvense GN=psbD PE=4 SV=1 - [E3T2U9_EQUAR]
	Confidence Icon	Sequence	Protein Accessions	# Proteins	# Protein Groups	Activation Type	Modifications	IonScore	Exp Value	Δ Score	Rank	Identity High	Homology Threshold	Charge	m/z [Da]	ΔM [ppm]	Ions Matched	Spectrum File
	High	AAEDPEFETFYTKNILLNEGIR	C7IWD0;A6YG76;A0AS12;Q9TNK7;E3T2U9;Q67H37;A4GKM9;Q8HSZ1;C0JX32	270	9	CID		126.91	5.18234e-10	0.826772	2	49	42	1	2570.29	5.55529	16/221	pps_Medicago_trypsin_rep3.mgf
	High	AAEDPEFETFYTK	C7IWD0;A6YG76;A0AS12;Q9TNK7;E3T2U9;Q67H37;A4GKM9;Q8HSZ1;C0JX32	286	9	CID		76.1	5.65921e-05	0.75	1	48	35	1	1547.72	16.8046	18/115	pps_Medicago_trypsin_rep3.mgf
	High	NILLNEGIR	C7IWD0;A6YG76;A0AS12;Q9TNK7;E3T2U9;Q67H37;A4GKM9;Q8HSZ1;C0JX32	287	9	CID		48.9	0.0207698	0.0408163	1	47		1	1041.61	4.73182	7/83	pps_Medicago_trypsin_rep3.mgf
	Low	mTIAIGKSSKESKDLFDSmDDWLR	E3T2U9	1	1	CID	M1(Oxidation), M19(Oxidation)	10.35	241.391		10	49	29	1	2805.49	50.8962	5/259	pps_Medicago_trypsin_rep3.mgf
Q8HSZ1	13.79	4	4	319	35.3847	5.90967	170.52	Photosystem II D2 protein (Fragment) OS=Pisum sativum GN=psbD PE=3 SV=1 - [Q8HSZ1_PEA]
	Confidence Icon	Sequence	Protein Accessions	# Proteins	# Protein Groups	Activation Type	Modifications	IonScore	Exp Value	Δ Score	Rank	Identity High	Homology Threshold	Charge	m/z [Da]	ΔM [ppm]	Ions Matched	Spectrum File
	High	AAEDPEFETFYTKNILLNEGIR	C7IWD0;A6YG76;A0AS12;Q9TNK7;E3T2U9;Q67H37;A4GKM9;Q8HSZ1;C0JX32	270	9	CID		126.91	5.18234e-10	0.826772	2	49	42	1	2570.29	5.55529	16/221	pps_Medicago_trypsin_rep3.mgf
	High	AAEDPEFETFYTK	C7IWD0;A6YG76;A0AS12;Q9TNK7;E3T2U9;Q67H37;A4GKM9;Q8HSZ1;C0JX32	286	9	CID		76.1	5.65921e-05	0.75	1	48	35	1	1547.72	16.8046	18/115	pps_Medicago_trypsin_rep3.mgf
	High	NILLNEGIR	C7IWD0;A6YG76;A0AS12;Q9TNK7;E3T2U9;Q67H37;A4GKM9;Q8HSZ1;C0JX32	287	9	CID		48.9	0.0207698	0.0408163	1	47		1	1041.61	4.73182	7/83	pps_Medicago_trypsin_rep3.mgf
	Low	AWMATQDQPHENLIFPEEVLPR	Q8HSZ1	3	1	CID		31.92	1.60971	0	1	49	32	1	2621.33	18.4977	9/230	pps_Medicago_trypsin_rep3.mgf
Q33620	13.01	6	6	469	51.7809	6.29053	163.842	Ribulose-1,5-bisphosphate carboxylase (Fragment) OS=Mussaenda erythrophylla GN=rbcL PE=3 SV=1 - [Q33620_MUSEY]
	Confidence Icon	Sequence	Protein Accessions	# Proteins	# Protein Groups	Activation Type	Modifications	IonScore	Exp Value	Δ Score	Rank	Identity High	Homology Threshold	Charge	m/z [Da]	ΔM [ppm]	Ions Matched	Spectrum File
	High	TFQGPPHxIQVER	P93987;Q33620;Q33369;Q40141	6	4	CID	X8(G)	109.6	4.33219e-08		10	51		1	1465.77	11.4607	11/139	pps_Medicago_trypsin_rep3.mgf
	High	DITLGFVDLLR	Q9TJY5;D8V9G2;Q8SKV4;D6C635;P93987;Q33620;P92263;P94041;A0PDA4;Q9GDQ2;Q9XQP7;Q5DK06;O98549;Q95E64;P28380;Q85VJ2;Q95634;C7A5Y1;O98545;Q710I8;Q95637;Q6PZ77;Q5I998;Q15KA0;Q95633;E0D9U8;O03636;Q8MCW9;Q9GCX8;Q5I972;A1X2K2;Q8MCW5;A9X7C3;C7A5Z4;C7AF24;Q8M9H7;Q6PZB0;Q32226;Q32313;A9X7D7;Q9BB67;Q8SMH4;Q5J9S0;Q29VE8;Q33369;Q7I250;Q7YLH5;P94066;B9U471	5330	49	CID		86.39	8.06626e-06		5	50		1	1261.73	8.93118	10/97	pps_Medicago_trypsin_rep3.mgf
	High	DKLNKYGRPLLGcTIKPK	D8V9G2;Q8SKV4;Q33620;P92263;P94041;A0PDA4;D2KUU7;Q9XQP7;D0F109;Q5DK06;O98549;P28380;Q85VJ2;Q6JXQ9;Q9BA14;Q9GHU3;Q7YJR6;Q9BAN9;Q6VW49;Q710I8;Q95637;Q9XQL8;Q6PZ77;Q5I998;Q15KA0;Q8WLJ4;C6FJV2;Q9MT11;Q49M41;E2CZ58;E0D9U8;O03636;Q6W5Z6;C7A609;A1X2K2;Q1X6Q9;A9X7C3;C7A5Z4;Q8HRM2;Q8SLJ9;O78540;Q8M9H7;Q6PZB0;Q32226;Q32313;A9X7D7;E5G0C2;Q8WIW9;Q9BB67;Q8SMH4;O47281;Q5J9S0;Q6SSH6;O98531;Q40141;A1E5E1;B2BWK9;…	21788	60	CID	C13(Carbamidomethyl)	64.79	0.00103825		4	50		1	2101.24	20.0666	18/198	pps_Medicago_trypsin_rep3.mgf
	Low	YGRPLLGcTIKPK	D8V9G2;Q8SKV4;Q33620;P92263;P94041;A0PDA4;D2KUU7;Q9XQP7;D0F109;Q5DK06;O98549;P28380;Q85VJ2;Q6JXQ9;C7A5Y1;Q9BA14;O98545;Q9GHU3;Q7YJR6;Q9BAN9;Q6VW49;Q710I8;Q95637;Q9XQL8;Q6PZ77;Q5I998;Q15KA0;Q8WLJ4;C6FJV2;Q9MT11;Q49M41;E2CZ58;E0D9U8;O03636;Q6W5Z6;C7A609;A1X2K2;Q1X6Q9;A9X7C3;C7A5Z4;Q8HRM2;Q8SLJ9;O78540;Q8M9H7;Q6PZB0;Q32226;Q8WHV2;Q32313;A9X7D7;E5G0C2;Q8WIW9;Q9BB67;Q8SMH4;O47281;Q5J9S0;Q6SSH6;O98531;…	21992	63	CID	C8(Carbamidomethyl)	33.95	1.44507		4	50	38	1	1502.86	3.0307	10/120	pps_Medicago_trypsin_rep3.mgf
	Low	LGLSAKNYGR	D8V9G2;Q8SKV4;P93987;Q33620;P92263;P94041;A0PDA4;Q9GDQ2;D2KUU7;Q9XQP7;Q5DK06;O98549;Q85VJ2;Q31982;Q95634;Q6JXQ9;Q9BA14;O98545;Q9GHU3;Q7YJR6;Q9BAN9;Q710I8;A1X8A0;A7U3S1;Q95637;Q9XQL8;Q6PZ77;Q29U68;Q15KA0;Q8WLJ4;Q49M41;E0D9U8;O03636;Q6W5Z6;C7A609;Q8MCW9;Q9GCX8;Q8MCW5;Q6VW14;Q3ZR39;C7A5Z4;C7AF24;Q8SLJ9;O78540;Q6PZB0;Q32226;Q8WHV2;A9X7D7;Q4VIB9;E5G0C2;Q9BB67;Q8SMH4;C7AQR5;Q5J9S0;Q6SSH6;O98531;Q33369;…	22994	64	CID		24.65	12.6192		2	50	30	1	1078.59	-9.65269	6/86	pps_Medicago_trypsin_rep3.mgf
	Low	DTDILAAFR	Q9TJY5;D6C635;P93987;Q33620;P92263;P94041;Q9GDQ2;Q9XQP7;D0F109;Q5DK06;Q6SSI3;O98549;Q95E64;P28380;Q85VJ2;Q95634;Q6JXQ9;C7A5Y1;O98545;Q9GHU3;Q7YJR6;Q9BAN9;Q9T2E2;Q710I8;A7U3S1;D6MYK4;Q95637;Q5I998;Q15KA0;Q8WLJ4;Q95633;C6FJV2;Q49M41;E2CZ58;C7A609;Q8MCW9;Q9GCX8;Q5I972;A1X2K2;Q1X6Q9;A9X7C3;Q6VW14;Q3ZR39;C7A5Z4;C7AF24;Q8HRM2;O78540;Q32226;Q8WHV2;Q32313;Q4VIB9;E5G0C2;Q8WIW9;Q8SMH4;O47281;Q5J9S0;Q6PZ84;…	17129	69	CID		14.86	112.364		4	50	26	1	1021.52	-15.0182	5/74	pps_Medicago_trypsin_rep3.mgf
Q9GDQ2	13.01	6	6	469	51.7269	6.65381	163.842	Ribulose 1,5-bisphosphate carboxylase (Fragment) OS=Aralidium pinnatifidum GN=rbcL PE=3 SV=1 - [Q9GDQ2_9APIA]
	Confidence Icon	Sequence	Protein Accessions	# Proteins	# Protein Groups	Activation Type	Modifications	IonScore	Exp Value	Δ Score	Rank	Identity High	Homology Threshold	Charge	m/z [Da]	ΔM [ppm]	Ions Matched	Spectrum File
	High	TFQGPPHGIQVER	Q9TJY5;D8V9G2;Q8SKV4;D6C635;P92263;P94041;A0PDA4;Q9GDQ2;D2KUU7;P28380;Q85VJ2;Q31982;Q95634;Q6JXQ9;C7A5Y1;Q9BA14;O98545;Q9GHU3;Q7YJR6;Q9BAN9;Q9T2E2;Q6VW49;Q710I8;A1X8A0;A7U3S1;D6MYK4;Q95637;Q9XQL8;Q6PZ77;Q5I998;Q29U68;Q15KA0;Q8WLJ4;Q95633;C6FJV2;Q9MT11;Q71N65;Q49M41;E2CZ58;E0D9U8;O03636;Q6W5Z6;C7A609;Q8MCW9;Q9GCX8;Q5I972;A1X2K2;Q8MCW5;Q1X6Q9;A9X7C3;Q6VW14;Q3ZR39;C7A5Z4;C7AF24;Q8HRM2;Q8SLJ9;O78540;…	19129	70	CID		109.6	4.33219e-08		5	51		1	1465.77	11.4607	11/139	pps_Medicago_trypsin_rep3.mgf
	High	DITLGFVDLLR	Q9TJY5;D8V9G2;Q8SKV4;D6C635;P93987;Q33620;P92263;P94041;A0PDA4;Q9GDQ2;Q9XQP7;Q5DK06;O98549;Q95E64;P28380;Q85VJ2;Q95634;C7A5Y1;O98545;Q710I8;Q95637;Q6PZ77;Q5I998;Q15KA0;Q95633;E0D9U8;O03636;Q8MCW9;Q9GCX8;Q5I972;A1X2K2;Q8MCW5;A9X7C3;C7A5Z4;C7AF24;Q8M9H7;Q6PZB0;Q32226;Q32313;A9X7D7;Q9BB67;Q8SMH4;Q5J9S0;Q29VE8;Q33369;Q7I250;Q7YLH5;P94066;B9U471	5330	49	CID		86.39	8.06626e-06		5	50		1	1261.73	8.93118	10/97	pps_Medicago_trypsin_rep3.mgf
	High	DKLNKYGRPLLGxTIKPK	Q9TJY5;Q9GDQ2	6	2	CID	X13(C), X13(Carbamidomethyl)	64.79	0.00103825		9	50		1	2101.24	20.0666	18/198	pps_Medicago_trypsin_rep3.mgf
	Low	YGRPLLGxTIKPK	Q9TJY5;Q9GDQ2	6	2	CID	X8(C), X8(Carbamidomethyl)	33.95	1.44507		9	50	38	1	1502.86	3.0307	10/120	pps_Medicago_trypsin_rep3.mgf
	Low	LGLSAKNYGR	D8V9G2;Q8SKV4;P93987;Q33620;P92263;P94041;A0PDA4;Q9GDQ2;D2KUU7;Q9XQP7;Q5DK06;O98549;Q85VJ2;Q31982;Q95634;Q6JXQ9;Q9BA14;O98545;Q9GHU3;Q7YJR6;Q9BAN9;Q710I8;A1X8A0;A7U3S1;Q95637;Q9XQL8;Q6PZ77;Q29U68;Q15KA0;Q8WLJ4;Q49M41;E0D9U8;O03636;Q6W5Z6;C7A609;Q8MCW9;Q9GCX8;Q8MCW5;Q6VW14;Q3ZR39;C7A5Z4;C7AF24;Q8SLJ9;O78540;Q6PZB0;Q32226;Q8WHV2;A9X7D7;Q4VIB9;E5G0C2;Q9BB67;Q8SMH4;C7AQR5;Q5J9S0;Q6SSH6;O98531;Q33369;…	22994	64	CID		24.65	12.6192		2	50	30	1	1078.59	-9.65269	6/86	pps_Medicago_trypsin_rep3.mgf
	Low	DTDILAAFR	Q9TJY5;D6C635;P93987;Q33620;P92263;P94041;Q9GDQ2;Q9XQP7;D0F109;Q5DK06;Q6SSI3;O98549;Q95E64;P28380;Q85VJ2;Q95634;Q6JXQ9;C7A5Y1;O98545;Q9GHU3;Q7YJR6;Q9BAN9;Q9T2E2;Q710I8;A7U3S1;D6MYK4;Q95637;Q5I998;Q15KA0;Q8WLJ4;Q95633;C6FJV2;Q49M41;E2CZ58;C7A609;Q8MCW9;Q9GCX8;Q5I972;A1X2K2;Q1X6Q9;A9X7C3;Q6VW14;Q3ZR39;C7A5Z4;C7AF24;Q8HRM2;O78540;Q32226;Q8WHV2;Q32313;Q4VIB9;E5G0C2;Q8WIW9;Q8SMH4;O47281;Q5J9S0;Q6PZ84;…	17129	69	CID		14.86	112.364		4	50	26	1	1021.52	-15.0182	5/74	pps_Medicago_trypsin_rep3.mgf
O98549	13.59	7	6	449	49.6769	6.72705	163.842	Ribulose 1,5-bisphosphate carboxylase (Fragment) OS=Casimiroa edulis GN=rbcL PE=3 SV=1 - [O98549_CASED]
	Confidence Icon	Sequence	Protein Accessions	# Proteins	# Protein Groups	Activation Type	Modifications	IonScore	Exp Value	Δ Score	Rank	Identity High	Homology Threshold	Charge	m/z [Da]	ΔM [ppm]	Ions Matched	Spectrum File
	High	TFQGPPHGIxVER	O98549;Q95E64	9	2	CID	X10(K)	109.6	4.33219e-08		4	51		1	1465.77	-13.3659	11/139	pps_Medicago_trypsin_rep3.mgf
	High	TFQGPPHGIxVER	O98549;Q95E64	9	2	CID	X10(Q)	109.6	4.33219e-08		8	51		1	1465.77	11.4607	11/139	pps_Medicago_trypsin_rep3.mgf
	High	DITLGFVDLLR	Q9TJY5;D8V9G2;Q8SKV4;D6C635;P93987;Q33620;P92263;P94041;A0PDA4;Q9GDQ2;Q9XQP7;Q5DK06;O98549;Q95E64;P28380;Q85VJ2;Q95634;C7A5Y1;O98545;Q710I8;Q95637;Q6PZ77;Q5I998;Q15KA0;Q95633;E0D9U8;O03636;Q8MCW9;Q9GCX8;Q5I972;A1X2K2;Q8MCW5;A9X7C3;C7A5Z4;C7AF24;Q8M9H7;Q6PZB0;Q32226;Q32313;A9X7D7;Q9BB67;Q8SMH4;Q5J9S0;Q29VE8;Q33369;Q7I250;Q7YLH5;P94066;B9U471	5330	49	CID		86.39	8.06626e-06		5	50		1	1261.73	8.93118	10/97	pps_Medicago_trypsin_rep3.mgf
	High	DKLNKYGRPLLGcTIKPK	D8V9G2;Q8SKV4;Q33620;P92263;P94041;A0PDA4;D2KUU7;Q9XQP7;D0F109;Q5DK06;O98549;P28380;Q85VJ2;Q6JXQ9;Q9BA14;Q9GHU3;Q7YJR6;Q9BAN9;Q6VW49;Q710I8;Q95637;Q9XQL8;Q6PZ77;Q5I998;Q15KA0;Q8WLJ4;C6FJV2;Q9MT11;Q49M41;E2CZ58;E0D9U8;O03636;Q6W5Z6;C7A609;A1X2K2;Q1X6Q9;A9X7C3;C7A5Z4;Q8HRM2;Q8SLJ9;O78540;Q8M9H7;Q6PZB0;Q32226;Q32313;A9X7D7;E5G0C2;Q8WIW9;Q9BB67;Q8SMH4;O47281;Q5J9S0;Q6SSH6;O98531;Q40141;A1E5E1;B2BWK9;…	21788	60	CID	C13(Carbamidomethyl)	64.79	0.00103825		4	50		1	2101.24	20.0666	18/198	pps_Medicago_trypsin_rep3.mgf
	Low	YGRPLLGcTIKPK	D8V9G2;Q8SKV4;Q33620;P92263;P94041;A0PDA4;D2KUU7;Q9XQP7;D0F109;Q5DK06;O98549;P28380;Q85VJ2;Q6JXQ9;C7A5Y1;Q9BA14;O98545;Q9GHU3;Q7YJR6;Q9BAN9;Q6VW49;Q710I8;Q95637;Q9XQL8;Q6PZ77;Q5I998;Q15KA0;Q8WLJ4;C6FJV2;Q9MT11;Q49M41;E2CZ58;E0D9U8;O03636;Q6W5Z6;C7A609;A1X2K2;Q1X6Q9;A9X7C3;C7A5Z4;Q8HRM2;Q8SLJ9;O78540;Q8M9H7;Q6PZB0;Q32226;Q8WHV2;Q32313;A9X7D7;E5G0C2;Q8WIW9;Q9BB67;Q8SMH4;O47281;Q5J9S0;Q6SSH6;O98531;…	21992	63	CID	C8(Carbamidomethyl)	33.95	1.44507		4	50	38	1	1502.86	3.0307	10/120	pps_Medicago_trypsin_rep3.mgf
	Low	LGLSAKNYGR	D8V9G2;Q8SKV4;P93987;Q33620;P92263;P94041;A0PDA4;Q9GDQ2;D2KUU7;Q9XQP7;Q5DK06;O98549;Q85VJ2;Q31982;Q95634;Q6JXQ9;Q9BA14;O98545;Q9GHU3;Q7YJR6;Q9BAN9;Q710I8;A1X8A0;A7U3S1;Q95637;Q9XQL8;Q6PZ77;Q29U68;Q15KA0;Q8WLJ4;Q49M41;E0D9U8;O03636;Q6W5Z6;C7A609;Q8MCW9;Q9GCX8;Q8MCW5;Q6VW14;Q3ZR39;C7A5Z4;C7AF24;Q8SLJ9;O78540;Q6PZB0;Q32226;Q8WHV2;A9X7D7;Q4VIB9;E5G0C2;Q9BB67;Q8SMH4;C7AQR5;Q5J9S0;Q6SSH6;O98531;Q33369;…	22994	64	CID		24.65	12.6192		2	50	30	1	1078.59	-9.65269	6/86	pps_Medicago_trypsin_rep3.mgf
	Low	DTDILAAFR	Q9TJY5;D6C635;P93987;Q33620;P92263;P94041;Q9GDQ2;Q9XQP7;D0F109;Q5DK06;Q6SSI3;O98549;Q95E64;P28380;Q85VJ2;Q95634;Q6JXQ9;C7A5Y1;O98545;Q9GHU3;Q7YJR6;Q9BAN9;Q9T2E2;Q710I8;A7U3S1;D6MYK4;Q95637;Q5I998;Q15KA0;Q8WLJ4;Q95633;C6FJV2;Q49M41;E2CZ58;C7A609;Q8MCW9;Q9GCX8;Q5I972;A1X2K2;Q1X6Q9;A9X7C3;Q6VW14;Q3ZR39;C7A5Z4;C7AF24;Q8HRM2;O78540;Q32226;Q8WHV2;Q32313;Q4VIB9;E5G0C2;Q8WIW9;Q8SMH4;O47281;Q5J9S0;Q6PZ84;…	17129	69	CID		14.86	112.364		4	50	26	1	1021.52	-15.0182	5/74	pps_Medicago_trypsin_rep3.mgf
Q95634	13.01	6	6	469	52.1758	6.26514	163.842	Ribulose 1,5-bisphosphate carboxylase (Fragment) OS=Canarium ovatum GN=rbcL PE=3 SV=3 - [Q95634_9ROSI]
	Confidence Icon	Sequence	Protein Accessions	# Proteins	# Protein Groups	Activation Type	Modifications	IonScore	Exp Value	Δ Score	Rank	Identity High	Homology Threshold	Charge	m/z [Da]	ΔM [ppm]	Ions Matched	Spectrum File
	High	TFQGPPHGIQVER	Q9TJY5;D8V9G2;Q8SKV4;D6C635;P92263;P94041;A0PDA4;Q9GDQ2;D2KUU7;P28380;Q85VJ2;Q31982;Q95634;Q6JXQ9;C7A5Y1;Q9BA14;O98545;Q9GHU3;Q7YJR6;Q9BAN9;Q9T2E2;Q6VW49;Q710I8;A1X8A0;A7U3S1;D6MYK4;Q95637;Q9XQL8;Q6PZ77;Q5I998;Q29U68;Q15KA0;Q8WLJ4;Q95633;C6FJV2;Q9MT11;Q71N65;Q49M41;E2CZ58;E0D9U8;O03636;Q6W5Z6;C7A609;Q8MCW9;Q9GCX8;Q5I972;A1X2K2;Q8MCW5;Q1X6Q9;A9X7C3;Q6VW14;Q3ZR39;C7A5Z4;C7AF24;Q8HRM2;Q8SLJ9;O78540;…	19129	70	CID		109.6	4.33219e-08		5	51		1	1465.77	11.4607	11/139	pps_Medicago_trypsin_rep3.mgf
	High	DITLGFVDLLR	Q9TJY5;D8V9G2;Q8SKV4;D6C635;P93987;Q33620;P92263;P94041;A0PDA4;Q9GDQ2;Q9XQP7;Q5DK06;O98549;Q95E64;P28380;Q85VJ2;Q95634;C7A5Y1;O98545;Q710I8;Q95637;Q6PZ77;Q5I998;Q15KA0;Q95633;E0D9U8;O03636;Q8MCW9;Q9GCX8;Q5I972;A1X2K2;Q8MCW5;A9X7C3;C7A5Z4;C7AF24;Q8M9H7;Q6PZB0;Q32226;Q32313;A9X7D7;Q9BB67;Q8SMH4;Q5J9S0;Q29VE8;Q33369;Q7I250;Q7YLH5;P94066;B9U471	5330	49	CID		86.39	8.06626e-06		5	50		1	1261.73	8.93118	10/97	pps_Medicago_trypsin_rep3.mgf
	High	DKLNKYGRPLLGcTIxPK	Q95634;Q9T2E2;C7AQR5;Q5UV68;E5FEA7	10	5	CID	C13(Carbamidomethyl), X16(K)	64.79	0.00103825		6	50		1	2101.24	20.0666	18/198	pps_Medicago_trypsin_rep3.mgf
	Low	YGRPLLGcTIxPK	Q95634;Q9T2E2;C7AQR5;Q5UV68;E5FEA7	10	5	CID	C8(Carbamidomethyl), X11(K)	33.95	1.44507		6	50	38	1	1502.86	3.0307	10/120	pps_Medicago_trypsin_rep3.mgf
	Low	LGLSAKNYGR	D8V9G2;Q8SKV4;P93987;Q33620;P92263;P94041;A0PDA4;Q9GDQ2;D2KUU7;Q9XQP7;Q5DK06;O98549;Q85VJ2;Q31982;Q95634;Q6JXQ9;Q9BA14;O98545;Q9GHU3;Q7YJR6;Q9BAN9;Q710I8;A1X8A0;A7U3S1;Q95637;Q9XQL8;Q6PZ77;Q29U68;Q15KA0;Q8WLJ4;Q49M41;E0D9U8;O03636;Q6W5Z6;C7A609;Q8MCW9;Q9GCX8;Q8MCW5;Q6VW14;Q3ZR39;C7A5Z4;C7AF24;Q8SLJ9;O78540;Q6PZB0;Q32226;Q8WHV2;A9X7D7;Q4VIB9;E5G0C2;Q9BB67;Q8SMH4;C7AQR5;Q5J9S0;Q6SSH6;O98531;Q33369;…	22994	64	CID		24.65	12.6192		2	50	30	1	1078.59	-9.65269	6/86	pps_Medicago_trypsin_rep3.mgf
	Low	DTDILAAFR	Q9TJY5;D6C635;P93987;Q33620;P92263;P94041;Q9GDQ2;Q9XQP7;D0F109;Q5DK06;Q6SSI3;O98549;Q95E64;P28380;Q85VJ2;Q95634;Q6JXQ9;C7A5Y1;O98545;Q9GHU3;Q7YJR6;Q9BAN9;Q9T2E2;Q710I8;A7U3S1;D6MYK4;Q95637;Q5I998;Q15KA0;Q8WLJ4;Q95633;C6FJV2;Q49M41;E2CZ58;C7A609;Q8MCW9;Q9GCX8;Q5I972;A1X2K2;Q1X6Q9;A9X7C3;Q6VW14;Q3ZR39;C7A5Z4;C7AF24;Q8HRM2;O78540;Q32226;Q8WHV2;Q32313;Q4VIB9;E5G0C2;Q8WIW9;Q8SMH4;O47281;Q5J9S0;Q6PZ84;…	17129	69	CID		14.86	112.364		4	50	26	1	1021.52	-15.0182	5/74	pps_Medicago_trypsin_rep3.mgf
Q6JXQ9	13.65	7	6	447	49.649	7.04932	163.842	Ribulose-1,5-bisphosphate carboxylase/oxygenase large subunit (Fragment) OS=Ofaiston monandrum GN=rbcL PE=3 SV=1 - [Q6JXQ9_9CARY]
	Confidence Icon	Sequence	Protein Accessions	# Proteins	# Protein Groups	Activation Type	Modifications	IonScore	Exp Value	Δ Score	Rank	Identity High	Homology Threshold	Charge	m/z [Da]	ΔM [ppm]	Ions Matched	Spectrum File
	High	TFQGPPHGIQVER	Q9TJY5;D8V9G2;Q8SKV4;D6C635;P92263;P94041;A0PDA4;Q9GDQ2;D2KUU7;P28380;Q85VJ2;Q31982;Q95634;Q6JXQ9;C7A5Y1;Q9BA14;O98545;Q9GHU3;Q7YJR6;Q9BAN9;Q9T2E2;Q6VW49;Q710I8;A1X8A0;A7U3S1;D6MYK4;Q95637;Q9XQL8;Q6PZ77;Q5I998;Q29U68;Q15KA0;Q8WLJ4;Q95633;C6FJV2;Q9MT11;Q71N65;Q49M41;E2CZ58;E0D9U8;O03636;Q6W5Z6;C7A609;Q8MCW9;Q9GCX8;Q5I972;A1X2K2;Q8MCW5;Q1X6Q9;A9X7C3;Q6VW14;Q3ZR39;C7A5Z4;C7AF24;Q8HRM2;Q8SLJ9;O78540;…	19129	70	CID		109.6	4.33219e-08		5	51		1	1465.77	11.4607	11/139	pps_Medicago_trypsin_rep3.mgf
	High	DITLGFVDxLR	Q6JXQ9;B2BWK9	3	2	CID	X9(I)	86.39	8.06626e-06		3	50		1	1261.73	8.93118	10/97	pps_Medicago_trypsin_rep3.mgf
	High	DITLGFVDxLR	Q6JXQ9;B2BWK9	3	2	CID	X9(L)	86.39	8.06626e-06		7	50		1	1261.73	8.93118	10/97	pps_Medicago_trypsin_rep3.mgf
	High	DKLNKYGRPLLGcTIKPK	D8V9G2;Q8SKV4;Q33620;P92263;P94041;A0PDA4;D2KUU7;Q9XQP7;D0F109;Q5DK06;O98549;P28380;Q85VJ2;Q6JXQ9;Q9BA14;Q9GHU3;Q7YJR6;Q9BAN9;Q6VW49;Q710I8;Q95637;Q9XQL8;Q6PZ77;Q5I998;Q15KA0;Q8WLJ4;C6FJV2;Q9MT11;Q49M41;E2CZ58;E0D9U8;O03636;Q6W5Z6;C7A609;A1X2K2;Q1X6Q9;A9X7C3;C7A5Z4;Q8HRM2;Q8SLJ9;O78540;Q8M9H7;Q6PZB0;Q32226;Q32313;A9X7D7;E5G0C2;Q8WIW9;Q9BB67;Q8SMH4;O47281;Q5J9S0;Q6SSH6;O98531;Q40141;A1E5E1;B2BWK9;…	21788	60	CID	C13(Carbamidomethyl)	64.79	0.00103825		4	50		1	2101.24	20.0666	18/198	pps_Medicago_trypsin_rep3.mgf
	Low	YGRPLLGcTIKPK	D8V9G2;Q8SKV4;Q33620;P92263;P94041;A0PDA4;D2KUU7;Q9XQP7;D0F109;Q5DK06;O98549;P28380;Q85VJ2;Q6JXQ9;C7A5Y1;Q9BA14;O98545;Q9GHU3;Q7YJR6;Q9BAN9;Q6VW49;Q710I8;Q95637;Q9XQL8;Q6PZ77;Q5I998;Q15KA0;Q8WLJ4;C6FJV2;Q9MT11;Q49M41;E2CZ58;E0D9U8;O03636;Q6W5Z6;C7A609;A1X2K2;Q1X6Q9;A9X7C3;C7A5Z4;Q8HRM2;Q8SLJ9;O78540;Q8M9H7;Q6PZB0;Q32226;Q8WHV2;Q32313;A9X7D7;E5G0C2;Q8WIW9;Q9BB67;Q8SMH4;O47281;Q5J9S0;Q6SSH6;O98531;…	21992	63	CID	C8(Carbamidomethyl)	33.95	1.44507		4	50	38	1	1502.86	3.0307	10/120	pps_Medicago_trypsin_rep3.mgf
	Low	LGLSAKNYGR	D8V9G2;Q8SKV4;P93987;Q33620;P92263;P94041;A0PDA4;Q9GDQ2;D2KUU7;Q9XQP7;Q5DK06;O98549;Q85VJ2;Q31982;Q95634;Q6JXQ9;Q9BA14;O98545;Q9GHU3;Q7YJR6;Q9BAN9;Q710I8;A1X8A0;A7U3S1;Q95637;Q9XQL8;Q6PZ77;Q29U68;Q15KA0;Q8WLJ4;Q49M41;E0D9U8;O03636;Q6W5Z6;C7A609;Q8MCW9;Q9GCX8;Q8MCW5;Q6VW14;Q3ZR39;C7A5Z4;C7AF24;Q8SLJ9;O78540;Q6PZB0;Q32226;Q8WHV2;A9X7D7;Q4VIB9;E5G0C2;Q9BB67;Q8SMH4;C7AQR5;Q5J9S0;Q6SSH6;O98531;Q33369;…	22994	64	CID		24.65	12.6192		2	50	30	1	1078.59	-9.65269	6/86	pps_Medicago_trypsin_rep3.mgf
	Low	DTDILAAFR	Q9TJY5;D6C635;P93987;Q33620;P92263;P94041;Q9GDQ2;Q9XQP7;D0F109;Q5DK06;Q6SSI3;O98549;Q95E64;P28380;Q85VJ2;Q95634;Q6JXQ9;C7A5Y1;O98545;Q9GHU3;Q7YJR6;Q9BAN9;Q9T2E2;Q710I8;A7U3S1;D6MYK4;Q95637;Q5I998;Q15KA0;Q8WLJ4;Q95633;C6FJV2;Q49M41;E2CZ58;C7A609;Q8MCW9;Q9GCX8;Q5I972;A1X2K2;Q1X6Q9;A9X7C3;Q6VW14;Q3ZR39;C7A5Z4;C7AF24;Q8HRM2;O78540;Q32226;Q8WHV2;Q32313;Q4VIB9;E5G0C2;Q8WIW9;Q8SMH4;O47281;Q5J9S0;Q6PZ84;…	17129	69	CID		14.86	112.364		4	50	26	1	1021.52	-15.0182	5/74	pps_Medicago_trypsin_rep3.mgf
A1X2K2	13.12	6	6	465	51.7738	6.48096	163.842	Ribulose-1,5-bisphosphate carboxylase/oxygenase large subunit (Fragment) OS=Guatteria sp. Chatrou et al. 65 GN=rbcL PE=3 SV=1 - [A1X2K2_9MAGN]
	Confidence Icon	Sequence	Protein Accessions	# Proteins	# Protein Groups	Activation Type	Modifications	IonScore	Exp Value	Δ Score	Rank	Identity High	Homology Threshold	Charge	m/z [Da]	ΔM [ppm]	Ions Matched	Spectrum File
	High	TFQGPPHGIQVER	Q9TJY5;D8V9G2;Q8SKV4;D6C635;P92263;P94041;A0PDA4;Q9GDQ2;D2KUU7;P28380;Q85VJ2;Q31982;Q95634;Q6JXQ9;C7A5Y1;Q9BA14;O98545;Q9GHU3;Q7YJR6;Q9BAN9;Q9T2E2;Q6VW49;Q710I8;A1X8A0;A7U3S1;D6MYK4;Q95637;Q9XQL8;Q6PZ77;Q5I998;Q29U68;Q15KA0;Q8WLJ4;Q95633;C6FJV2;Q9MT11;Q71N65;Q49M41;E2CZ58;E0D9U8;O03636;Q6W5Z6;C7A609;Q8MCW9;Q9GCX8;Q5I972;A1X2K2;Q8MCW5;Q1X6Q9;A9X7C3;Q6VW14;Q3ZR39;C7A5Z4;C7AF24;Q8HRM2;Q8SLJ9;O78540;…	19129	70	CID		109.6	4.33219e-08		5	51		1	1465.77	11.4607	11/139	pps_Medicago_trypsin_rep3.mgf
	High	DITLGFVDLLR	Q9TJY5;D8V9G2;Q8SKV4;D6C635;P93987;Q33620;P92263;P94041;A0PDA4;Q9GDQ2;Q9XQP7;Q5DK06;O98549;Q95E64;P28380;Q85VJ2;Q95634;C7A5Y1;O98545;Q710I8;Q95637;Q6PZ77;Q5I998;Q15KA0;Q95633;E0D9U8;O03636;Q8MCW9;Q9GCX8;Q5I972;A1X2K2;Q8MCW5;A9X7C3;C7A5Z4;C7AF24;Q8M9H7;Q6PZB0;Q32226;Q32313;A9X7D7;Q9BB67;Q8SMH4;Q5J9S0;Q29VE8;Q33369;Q7I250;Q7YLH5;P94066;B9U471	5330	49	CID		86.39	8.06626e-06		5	50		1	1261.73	8.93118	10/97	pps_Medicago_trypsin_rep3.mgf
	High	DKLNKYGRPLLGcTIKPK	D8V9G2;Q8SKV4;Q33620;P92263;P94041;A0PDA4;D2KUU7;Q9XQP7;D0F109;Q5DK06;O98549;P28380;Q85VJ2;Q6JXQ9;Q9BA14;Q9GHU3;Q7YJR6;Q9BAN9;Q6VW49;Q710I8;Q95637;Q9XQL8;Q6PZ77;Q5I998;Q15KA0;Q8WLJ4;C6FJV2;Q9MT11;Q49M41;E2CZ58;E0D9U8;O03636;Q6W5Z6;C7A609;A1X2K2;Q1X6Q9;A9X7C3;C7A5Z4;Q8HRM2;Q8SLJ9;O78540;Q8M9H7;Q6PZB0;Q32226;Q32313;A9X7D7;E5G0C2;Q8WIW9;Q9BB67;Q8SMH4;O47281;Q5J9S0;Q6SSH6;O98531;Q40141;A1E5E1;B2BWK9;…	21788	60	CID	C13(Carbamidomethyl)	64.79	0.00103825		4	50		1	2101.24	20.0666	18/198	pps_Medicago_trypsin_rep3.mgf
	Low	YGRPLLGcTIKPK	D8V9G2;Q8SKV4;Q33620;P92263;P94041;A0PDA4;D2KUU7;Q9XQP7;D0F109;Q5DK06;O98549;P28380;Q85VJ2;Q6JXQ9;C7A5Y1;Q9BA14;O98545;Q9GHU3;Q7YJR6;Q9BAN9;Q6VW49;Q710I8;Q95637;Q9XQL8;Q6PZ77;Q5I998;Q15KA0;Q8WLJ4;C6FJV2;Q9MT11;Q49M41;E2CZ58;E0D9U8;O03636;Q6W5Z6;C7A609;A1X2K2;Q1X6Q9;A9X7C3;C7A5Z4;Q8HRM2;Q8SLJ9;O78540;Q8M9H7;Q6PZB0;Q32226;Q8WHV2;Q32313;A9X7D7;E5G0C2;Q8WIW9;Q9BB67;Q8SMH4;O47281;Q5J9S0;Q6SSH6;O98531;…	21992	63	CID	C8(Carbamidomethyl)	33.95	1.44507		4	50	38	1	1502.86	3.0307	10/120	pps_Medicago_trypsin_rep3.mgf
	Low	LGLSAKNxGR	A1X2K2;O47281;Q7YLH5	5	3	CID	X8(Y)	24.65	12.6192		4	50	30	1	1078.59	-9.65269	6/86	pps_Medicago_trypsin_rep3.mgf
	Low	DTDILAAFR	Q9TJY5;D6C635;P93987;Q33620;P92263;P94041;Q9GDQ2;Q9XQP7;D0F109;Q5DK06;Q6SSI3;O98549;Q95E64;P28380;Q85VJ2;Q95634;Q6JXQ9;C7A5Y1;O98545;Q9GHU3;Q7YJR6;Q9BAN9;Q9T2E2;Q710I8;A7U3S1;D6MYK4;Q95637;Q5I998;Q15KA0;Q8WLJ4;Q95633;C6FJV2;Q49M41;E2CZ58;C7A609;Q8MCW9;Q9GCX8;Q5I972;A1X2K2;Q1X6Q9;A9X7C3;Q6VW14;Q3ZR39;C7A5Z4;C7AF24;Q8HRM2;O78540;Q32226;Q8WHV2;Q32313;Q4VIB9;E5G0C2;Q8WIW9;Q8SMH4;O47281;Q5J9S0;Q6PZ84;…	17129	69	CID		14.86	112.364		4	50	26	1	1021.52	-15.0182	5/74	pps_Medicago_trypsin_rep3.mgf
A9X7C3	14.56	6	6	419	46.6191	6.99072	163.842	Ribulose-1,5-bisphosphate carboxylase/oxygenase large subunit (Fragment) OS=Guatteria burchellii GN=rbcL PE=4 SV=1 - [A9X7C3_9MAGN]
	Confidence Icon	Sequence	Protein Accessions	# Proteins	# Protein Groups	Activation Type	Modifications	IonScore	Exp Value	Δ Score	Rank	Identity High	Homology Threshold	Charge	m/z [Da]	ΔM [ppm]	Ions Matched	Spectrum File
	High	TFQGPPHGIQVER	Q9TJY5;D8V9G2;Q8SKV4;D6C635;P92263;P94041;A0PDA4;Q9GDQ2;D2KUU7;P28380;Q85VJ2;Q31982;Q95634;Q6JXQ9;C7A5Y1;Q9BA14;O98545;Q9GHU3;Q7YJR6;Q9BAN9;Q9T2E2;Q6VW49;Q710I8;A1X8A0;A7U3S1;D6MYK4;Q95637;Q9XQL8;Q6PZ77;Q5I998;Q29U68;Q15KA0;Q8WLJ4;Q95633;C6FJV2;Q9MT11;Q71N65;Q49M41;E2CZ58;E0D9U8;O03636;Q6W5Z6;C7A609;Q8MCW9;Q9GCX8;Q5I972;A1X2K2;Q8MCW5;Q1X6Q9;A9X7C3;Q6VW14;Q3ZR39;C7A5Z4;C7AF24;Q8HRM2;Q8SLJ9;O78540;…	19129	70	CID		109.6	4.33219e-08		5	51		1	1465.77	11.4607	11/139	pps_Medicago_trypsin_rep3.mgf
	High	DITLGFVDLLR	Q9TJY5;D8V9G2;Q8SKV4;D6C635;P93987;Q33620;P92263;P94041;A0PDA4;Q9GDQ2;Q9XQP7;Q5DK06;O98549;Q95E64;P28380;Q85VJ2;Q95634;C7A5Y1;O98545;Q710I8;Q95637;Q6PZ77;Q5I998;Q15KA0;Q95633;E0D9U8;O03636;Q8MCW9;Q9GCX8;Q5I972;A1X2K2;Q8MCW5;A9X7C3;C7A5Z4;C7AF24;Q8M9H7;Q6PZB0;Q32226;Q32313;A9X7D7;Q9BB67;Q8SMH4;Q5J9S0;Q29VE8;Q33369;Q7I250;Q7YLH5;P94066;B9U471	5330	49	CID		86.39	8.06626e-06		5	50		1	1261.73	8.93118	10/97	pps_Medicago_trypsin_rep3.mgf
	High	DKLNKYGRPLLGcTIKPK	D8V9G2;Q8SKV4;Q33620;P92263;P94041;A0PDA4;D2KUU7;Q9XQP7;D0F109;Q5DK06;O98549;P28380;Q85VJ2;Q6JXQ9;Q9BA14;Q9GHU3;Q7YJR6;Q9BAN9;Q6VW49;Q710I8;Q95637;Q9XQL8;Q6PZ77;Q5I998;Q15KA0;Q8WLJ4;C6FJV2;Q9MT11;Q49M41;E2CZ58;E0D9U8;O03636;Q6W5Z6;C7A609;A1X2K2;Q1X6Q9;A9X7C3;C7A5Z4;Q8HRM2;Q8SLJ9;O78540;Q8M9H7;Q6PZB0;Q32226;Q32313;A9X7D7;E5G0C2;Q8WIW9;Q9BB67;Q8SMH4;O47281;Q5J9S0;Q6SSH6;O98531;Q40141;A1E5E1;B2BWK9;…	21788	60	CID	C13(Carbamidomethyl)	64.79	0.00103825		4	50		1	2101.24	20.0666	18/198	pps_Medicago_trypsin_rep3.mgf
	Low	YGRPLLGcTIKPK	D8V9G2;Q8SKV4;Q33620;P92263;P94041;A0PDA4;D2KUU7;Q9XQP7;D0F109;Q5DK06;O98549;P28380;Q85VJ2;Q6JXQ9;C7A5Y1;Q9BA14;O98545;Q9GHU3;Q7YJR6;Q9BAN9;Q6VW49;Q710I8;Q95637;Q9XQL8;Q6PZ77;Q5I998;Q15KA0;Q8WLJ4;C6FJV2;Q9MT11;Q49M41;E2CZ58;E0D9U8;O03636;Q6W5Z6;C7A609;A1X2K2;Q1X6Q9;A9X7C3;C7A5Z4;Q8HRM2;Q8SLJ9;O78540;Q8M9H7;Q6PZB0;Q32226;Q8WHV2;Q32313;A9X7D7;E5G0C2;Q8WIW9;Q9BB67;Q8SMH4;O47281;Q5J9S0;Q6SSH6;O98531;…	21992	63	CID	C8(Carbamidomethyl)	33.95	1.44507		4	50	38	1	1502.86	3.0307	10/120	pps_Medicago_trypsin_rep3.mgf
	Low	LGLSAKNYxR	E2CZ58;Q5I972;A9X7C3	9	3	CID	X9(G)	24.65	12.6192		3	50	30	1	1078.59	-9.65269	6/86	pps_Medicago_trypsin_rep3.mgf
	Low	DTDILAAFR	Q9TJY5;D6C635;P93987;Q33620;P92263;P94041;Q9GDQ2;Q9XQP7;D0F109;Q5DK06;Q6SSI3;O98549;Q95E64;P28380;Q85VJ2;Q95634;Q6JXQ9;C7A5Y1;O98545;Q9GHU3;Q7YJR6;Q9BAN9;Q9T2E2;Q710I8;A7U3S1;D6MYK4;Q95637;Q5I998;Q15KA0;Q8WLJ4;Q95633;C6FJV2;Q49M41;E2CZ58;C7A609;Q8MCW9;Q9GCX8;Q5I972;A1X2K2;Q1X6Q9;A9X7C3;Q6VW14;Q3ZR39;C7A5Z4;C7AF24;Q8HRM2;O78540;Q32226;Q8WHV2;Q32313;Q4VIB9;E5G0C2;Q8WIW9;Q8SMH4;O47281;Q5J9S0;Q6PZ84;…	17129	69	CID		14.86	112.364		4	50	26	1	1021.52	-15.0182	5/74	pps_Medicago_trypsin_rep3.mgf
Q8M9H7	14.53	5	5	358	39.8453	7.82568	163.842	Ribulose-bisphosphate carboxylase (Fragment) OS=Ilex teratopis GN=rbcL PE=4 SV=1 - [Q8M9H7_9AQUA]
	Confidence Icon	Sequence	Protein Accessions	# Proteins	# Protein Groups	Activation Type	Modifications	IonScore	Exp Value	Δ Score	Rank	Identity High	Homology Threshold	Charge	m/z [Da]	ΔM [ppm]	Ions Matched	Spectrum File
	High	TFQGPPHGIQVER	Q9TJY5;D8V9G2;Q8SKV4;D6C635;P92263;P94041;A0PDA4;Q9GDQ2;D2KUU7;P28380;Q85VJ2;Q31982;Q95634;Q6JXQ9;C7A5Y1;Q9BA14;O98545;Q9GHU3;Q7YJR6;Q9BAN9;Q9T2E2;Q6VW49;Q710I8;A1X8A0;A7U3S1;D6MYK4;Q95637;Q9XQL8;Q6PZ77;Q5I998;Q29U68;Q15KA0;Q8WLJ4;Q95633;C6FJV2;Q9MT11;Q71N65;Q49M41;E2CZ58;E0D9U8;O03636;Q6W5Z6;C7A609;Q8MCW9;Q9GCX8;Q5I972;A1X2K2;Q8MCW5;Q1X6Q9;A9X7C3;Q6VW14;Q3ZR39;C7A5Z4;C7AF24;Q8HRM2;Q8SLJ9;O78540;…	19129	70	CID		109.6	4.33219e-08		5	51		1	1465.77	11.4607	11/139	pps_Medicago_trypsin_rep3.mgf
	High	DITLGFVDLLR	Q9TJY5;D8V9G2;Q8SKV4;D6C635;P93987;Q33620;P92263;P94041;A0PDA4;Q9GDQ2;Q9XQP7;Q5DK06;O98549;Q95E64;P28380;Q85VJ2;Q95634;C7A5Y1;O98545;Q710I8;Q95637;Q6PZ77;Q5I998;Q15KA0;Q95633;E0D9U8;O03636;Q8MCW9;Q9GCX8;Q5I972;A1X2K2;Q8MCW5;A9X7C3;C7A5Z4;C7AF24;Q8M9H7;Q6PZB0;Q32226;Q32313;A9X7D7;Q9BB67;Q8SMH4;Q5J9S0;Q29VE8;Q33369;Q7I250;Q7YLH5;P94066;B9U471	5330	49	CID		86.39	8.06626e-06		5	50		1	1261.73	8.93118	10/97	pps_Medicago_trypsin_rep3.mgf
	High	DKLNKYGRPLLGcTIKPK	D8V9G2;Q8SKV4;Q33620;P92263;P94041;A0PDA4;D2KUU7;Q9XQP7;D0F109;Q5DK06;O98549;P28380;Q85VJ2;Q6JXQ9;Q9BA14;Q9GHU3;Q7YJR6;Q9BAN9;Q6VW49;Q710I8;Q95637;Q9XQL8;Q6PZ77;Q5I998;Q15KA0;Q8WLJ4;C6FJV2;Q9MT11;Q49M41;E2CZ58;E0D9U8;O03636;Q6W5Z6;C7A609;A1X2K2;Q1X6Q9;A9X7C3;C7A5Z4;Q8HRM2;Q8SLJ9;O78540;Q8M9H7;Q6PZB0;Q32226;Q32313;A9X7D7;E5G0C2;Q8WIW9;Q9BB67;Q8SMH4;O47281;Q5J9S0;Q6SSH6;O98531;Q40141;A1E5E1;B2BWK9;…	21788	60	CID	C13(Carbamidomethyl)	64.79	0.00103825		4	50		1	2101.24	20.0666	18/198	pps_Medicago_trypsin_rep3.mgf
	Low	YGRPLLGcTIKPK	D8V9G2;Q8SKV4;Q33620;P92263;P94041;A0PDA4;D2KUU7;Q9XQP7;D0F109;Q5DK06;O98549;P28380;Q85VJ2;Q6JXQ9;C7A5Y1;Q9BA14;O98545;Q9GHU3;Q7YJR6;Q9BAN9;Q6VW49;Q710I8;Q95637;Q9XQL8;Q6PZ77;Q5I998;Q15KA0;Q8WLJ4;C6FJV2;Q9MT11;Q49M41;E2CZ58;E0D9U8;O03636;Q6W5Z6;C7A609;A1X2K2;Q1X6Q9;A9X7C3;C7A5Z4;Q8HRM2;Q8SLJ9;O78540;Q8M9H7;Q6PZB0;Q32226;Q8WHV2;Q32313;A9X7D7;E5G0C2;Q8WIW9;Q9BB67;Q8SMH4;O47281;Q5J9S0;Q6SSH6;O98531;…	21992	63	CID	C8(Carbamidomethyl)	33.95	1.44507		4	50	38	1	1502.86	3.0307	10/120	pps_Medicago_trypsin_rep3.mgf
	Low	LGLxAKNYGR	Q9TJY5;Q95633;Q8HRM2;Q8M9H7	11	4	CID	X4(S)	24.65	12.6192		8	50	30	1	1078.59	-9.65269	6/91	pps_Medicago_trypsin_rep3.mgf
Q6PZB0	13.59	6	6	449	49.5458	7.04932	163.842	Ribulose-1,5-bisphosphate carboxylase large subunit (Fragment) OS=Salvia chamaedryoides GN=rbcL PE=3 SV=1 - [Q6PZB0_9LAMI]
	Confidence Icon	Sequence	Protein Accessions	# Proteins	# Protein Groups	Activation Type	Modifications	IonScore	Exp Value	Δ Score	Rank	Identity High	Homology Threshold	Charge	m/z [Da]	ΔM [ppm]	Ions Matched	Spectrum File
	High	TFQGPPHGIQVER	Q9TJY5;D8V9G2;Q8SKV4;D6C635;P92263;P94041;A0PDA4;Q9GDQ2;D2KUU7;P28380;Q85VJ2;Q31982;Q95634;Q6JXQ9;C7A5Y1;Q9BA14;O98545;Q9GHU3;Q7YJR6;Q9BAN9;Q9T2E2;Q6VW49;Q710I8;A1X8A0;A7U3S1;D6MYK4;Q95637;Q9XQL8;Q6PZ77;Q5I998;Q29U68;Q15KA0;Q8WLJ4;Q95633;C6FJV2;Q9MT11;Q71N65;Q49M41;E2CZ58;E0D9U8;O03636;Q6W5Z6;C7A609;Q8MCW9;Q9GCX8;Q5I972;A1X2K2;Q8MCW5;Q1X6Q9;A9X7C3;Q6VW14;Q3ZR39;C7A5Z4;C7AF24;Q8HRM2;Q8SLJ9;O78540;…	19129	70	CID		109.6	4.33219e-08		5	51		1	1465.77	11.4607	11/139	pps_Medicago_trypsin_rep3.mgf
	High	DITLGFVDLLR	Q9TJY5;D8V9G2;Q8SKV4;D6C635;P93987;Q33620;P92263;P94041;A0PDA4;Q9GDQ2;Q9XQP7;Q5DK06;O98549;Q95E64;P28380;Q85VJ2;Q95634;C7A5Y1;O98545;Q710I8;Q95637;Q6PZ77;Q5I998;Q15KA0;Q95633;E0D9U8;O03636;Q8MCW9;Q9GCX8;Q5I972;A1X2K2;Q8MCW5;A9X7C3;C7A5Z4;C7AF24;Q8M9H7;Q6PZB0;Q32226;Q32313;A9X7D7;Q9BB67;Q8SMH4;Q5J9S0;Q29VE8;Q33369;Q7I250;Q7YLH5;P94066;B9U471	5330	49	CID		86.39	8.06626e-06		5	50		1	1261.73	8.93118	10/97	pps_Medicago_trypsin_rep3.mgf
	High	DKLNKYGRPLLGcTIKPK	D8V9G2;Q8SKV4;Q33620;P92263;P94041;A0PDA4;D2KUU7;Q9XQP7;D0F109;Q5DK06;O98549;P28380;Q85VJ2;Q6JXQ9;Q9BA14;Q9GHU3;Q7YJR6;Q9BAN9;Q6VW49;Q710I8;Q95637;Q9XQL8;Q6PZ77;Q5I998;Q15KA0;Q8WLJ4;C6FJV2;Q9MT11;Q49M41;E2CZ58;E0D9U8;O03636;Q6W5Z6;C7A609;A1X2K2;Q1X6Q9;A9X7C3;C7A5Z4;Q8HRM2;Q8SLJ9;O78540;Q8M9H7;Q6PZB0;Q32226;Q32313;A9X7D7;E5G0C2;Q8WIW9;Q9BB67;Q8SMH4;O47281;Q5J9S0;Q6SSH6;O98531;Q40141;A1E5E1;B2BWK9;…	21788	60	CID	C13(Carbamidomethyl)	64.79	0.00103825		4	50		1	2101.24	20.0666	18/198	pps_Medicago_trypsin_rep3.mgf
	Low	YGRPLLGcTIKPK	D8V9G2;Q8SKV4;Q33620;P92263;P94041;A0PDA4;D2KUU7;Q9XQP7;D0F109;Q5DK06;O98549;P28380;Q85VJ2;Q6JXQ9;C7A5Y1;Q9BA14;O98545;Q9GHU3;Q7YJR6;Q9BAN9;Q6VW49;Q710I8;Q95637;Q9XQL8;Q6PZ77;Q5I998;Q15KA0;Q8WLJ4;C6FJV2;Q9MT11;Q49M41;E2CZ58;E0D9U8;O03636;Q6W5Z6;C7A609;A1X2K2;Q1X6Q9;A9X7C3;C7A5Z4;Q8HRM2;Q8SLJ9;O78540;Q8M9H7;Q6PZB0;Q32226;Q8WHV2;Q32313;A9X7D7;E5G0C2;Q8WIW9;Q9BB67;Q8SMH4;O47281;Q5J9S0;Q6SSH6;O98531;…	21992	63	CID	C8(Carbamidomethyl)	33.95	1.44507		4	50	38	1	1502.86	3.0307	10/120	pps_Medicago_trypsin_rep3.mgf
	Low	LGLSAKNYGR	D8V9G2;Q8SKV4;P93987;Q33620;P92263;P94041;A0PDA4;Q9GDQ2;D2KUU7;Q9XQP7;Q5DK06;O98549;Q85VJ2;Q31982;Q95634;Q6JXQ9;Q9BA14;O98545;Q9GHU3;Q7YJR6;Q9BAN9;Q710I8;A1X8A0;A7U3S1;Q95637;Q9XQL8;Q6PZ77;Q29U68;Q15KA0;Q8WLJ4;Q49M41;E0D9U8;O03636;Q6W5Z6;C7A609;Q8MCW9;Q9GCX8;Q8MCW5;Q6VW14;Q3ZR39;C7A5Z4;C7AF24;Q8SLJ9;O78540;Q6PZB0;Q32226;Q8WHV2;A9X7D7;Q4VIB9;E5G0C2;Q9BB67;Q8SMH4;C7AQR5;Q5J9S0;Q6SSH6;O98531;Q33369;…	22994	64	CID		24.65	12.6192		2	50	30	1	1078.59	-9.65269	6/86	pps_Medicago_trypsin_rep3.mgf
	Low	DTDILAAxR	A1X8A0;Q6PZB0	6	2	CID	X8(F)	14.86	112.364		5	50	26	1	1021.52	-15.0182	5/74	pps_Medicago_trypsin_rep3.mgf
Q32226	15.45	7	7	466	51.5657	6.80029	163.842	Ribulose 1,5-bisphosphate carboxylase large subunit (Fragment) OS=Erodium x variabile GN=rbcL PE=3 SV=2 - [Q32226_9ROSI]
	Confidence Icon	Sequence	Protein Accessions	# Proteins	# Protein Groups	Activation Type	Modifications	IonScore	Exp Value	Δ Score	Rank	Identity High	Homology Threshold	Charge	m/z [Da]	ΔM [ppm]	Ions Matched	Spectrum File
	High	TFQGPPHGIQVER	Q9TJY5;D8V9G2;Q8SKV4;D6C635;P92263;P94041;A0PDA4;Q9GDQ2;D2KUU7;P28380;Q85VJ2;Q31982;Q95634;Q6JXQ9;C7A5Y1;Q9BA14;O98545;Q9GHU3;Q7YJR6;Q9BAN9;Q9T2E2;Q6VW49;Q710I8;A1X8A0;A7U3S1;D6MYK4;Q95637;Q9XQL8;Q6PZ77;Q5I998;Q29U68;Q15KA0;Q8WLJ4;Q95633;C6FJV2;Q9MT11;Q71N65;Q49M41;E2CZ58;E0D9U8;O03636;Q6W5Z6;C7A609;Q8MCW9;Q9GCX8;Q5I972;A1X2K2;Q8MCW5;Q1X6Q9;A9X7C3;Q6VW14;Q3ZR39;C7A5Z4;C7AF24;Q8HRM2;Q8SLJ9;O78540;…	19129	70	CID		109.6	4.33219e-08		5	51		1	1465.77	11.4607	11/139	pps_Medicago_trypsin_rep3.mgf
	High	DITLGFVDLLR	Q9TJY5;D8V9G2;Q8SKV4;D6C635;P93987;Q33620;P92263;P94041;A0PDA4;Q9GDQ2;Q9XQP7;Q5DK06;O98549;Q95E64;P28380;Q85VJ2;Q95634;C7A5Y1;O98545;Q710I8;Q95637;Q6PZ77;Q5I998;Q15KA0;Q95633;E0D9U8;O03636;Q8MCW9;Q9GCX8;Q5I972;A1X2K2;Q8MCW5;A9X7C3;C7A5Z4;C7AF24;Q8M9H7;Q6PZB0;Q32226;Q32313;A9X7D7;Q9BB67;Q8SMH4;Q5J9S0;Q29VE8;Q33369;Q7I250;Q7YLH5;P94066;B9U471	5330	49	CID		86.39	8.06626e-06		5	50		1	1261.73	8.93118	10/97	pps_Medicago_trypsin_rep3.mgf
	High	DKLNKYGRPLLGcTIKPK	D8V9G2;Q8SKV4;Q33620;P92263;P94041;A0PDA4;D2KUU7;Q9XQP7;D0F109;Q5DK06;O98549;P28380;Q85VJ2;Q6JXQ9;Q9BA14;Q9GHU3;Q7YJR6;Q9BAN9;Q6VW49;Q710I8;Q95637;Q9XQL8;Q6PZ77;Q5I998;Q15KA0;Q8WLJ4;C6FJV2;Q9MT11;Q49M41;E2CZ58;E0D9U8;O03636;Q6W5Z6;C7A609;A1X2K2;Q1X6Q9;A9X7C3;C7A5Z4;Q8HRM2;Q8SLJ9;O78540;Q8M9H7;Q6PZB0;Q32226;Q32313;A9X7D7;E5G0C2;Q8WIW9;Q9BB67;Q8SMH4;O47281;Q5J9S0;Q6SSH6;O98531;Q40141;A1E5E1;B2BWK9;…	21788	60	CID	C13(Carbamidomethyl)	64.79	0.00103825		4	50		1	2101.24	20.0666	18/198	pps_Medicago_trypsin_rep3.mgf
	Low	YGRPLLGcTIKPK	D8V9G2;Q8SKV4;Q33620;P92263;P94041;A0PDA4;D2KUU7;Q9XQP7;D0F109;Q5DK06;O98549;P28380;Q85VJ2;Q6JXQ9;C7A5Y1;Q9BA14;O98545;Q9GHU3;Q7YJR6;Q9BAN9;Q6VW49;Q710I8;Q95637;Q9XQL8;Q6PZ77;Q5I998;Q15KA0;Q8WLJ4;C6FJV2;Q9MT11;Q49M41;E2CZ58;E0D9U8;O03636;Q6W5Z6;C7A609;A1X2K2;Q1X6Q9;A9X7C3;C7A5Z4;Q8HRM2;Q8SLJ9;O78540;Q8M9H7;Q6PZB0;Q32226;Q8WHV2;Q32313;A9X7D7;E5G0C2;Q8WIW9;Q9BB67;Q8SMH4;O47281;Q5J9S0;Q6SSH6;O98531;…	21992	63	CID	C8(Carbamidomethyl)	33.95	1.44507		4	50	38	1	1502.86	3.0307	10/120	pps_Medicago_trypsin_rep3.mgf
	Low	LGLSAKNYGR	D8V9G2;Q8SKV4;P93987;Q33620;P92263;P94041;A0PDA4;Q9GDQ2;D2KUU7;Q9XQP7;Q5DK06;O98549;Q85VJ2;Q31982;Q95634;Q6JXQ9;Q9BA14;O98545;Q9GHU3;Q7YJR6;Q9BAN9;Q710I8;A1X8A0;A7U3S1;Q95637;Q9XQL8;Q6PZ77;Q29U68;Q15KA0;Q8WLJ4;Q49M41;E0D9U8;O03636;Q6W5Z6;C7A609;Q8MCW9;Q9GCX8;Q8MCW5;Q6VW14;Q3ZR39;C7A5Z4;C7AF24;Q8SLJ9;O78540;Q6PZB0;Q32226;Q8WHV2;A9X7D7;Q4VIB9;E5G0C2;Q9BB67;Q8SMH4;C7AQR5;Q5J9S0;Q6SSH6;O98531;Q33369;…	22994	64	CID		24.65	12.6192		2	50	30	1	1078.59	-9.65269	6/86	pps_Medicago_trypsin_rep3.mgf
	Low	DLASEGNEIxR	Q32226	2	1	CID	X10(C)	14.92	64.3054		8	48	40	1	1206.56	15.9202	7/105	pps_Medicago_trypsin_rep3.mgf
	Low	DTDILAAFR	Q9TJY5;D6C635;P93987;Q33620;P92263;P94041;Q9GDQ2;Q9XQP7;D0F109;Q5DK06;Q6SSI3;O98549;Q95E64;P28380;Q85VJ2;Q95634;Q6JXQ9;C7A5Y1;O98545;Q9GHU3;Q7YJR6;Q9BAN9;Q9T2E2;Q710I8;A7U3S1;D6MYK4;Q95637;Q5I998;Q15KA0;Q8WLJ4;Q95633;C6FJV2;Q49M41;E2CZ58;C7A609;Q8MCW9;Q9GCX8;Q5I972;A1X2K2;Q1X6Q9;A9X7C3;Q6VW14;Q3ZR39;C7A5Z4;C7AF24;Q8HRM2;O78540;Q32226;Q8WHV2;Q32313;Q4VIB9;E5G0C2;Q8WIW9;Q8SMH4;O47281;Q5J9S0;Q6PZ84;…	17129	69	CID		14.86	112.364		4	50	26	1	1021.52	-15.0182	5/74	pps_Medicago_trypsin_rep3.mgf
A9X7D7	13.59	6	6	449	49.7061	6.68311	163.842	Ribulose-1,5-bisphosphate carboxylase/oxygenase large subunit (Fragment) OS=Guatteria blainii GN=rbcL PE=3 SV=1 - [A9X7D7_9MAGN]
	Confidence Icon	Sequence	Protein Accessions	# Proteins	# Protein Groups	Activation Type	Modifications	IonScore	Exp Value	Δ Score	Rank	Identity High	Homology Threshold	Charge	m/z [Da]	ΔM [ppm]	Ions Matched	Spectrum File
	High	TFQGPPHGIQVER	Q9TJY5;D8V9G2;Q8SKV4;D6C635;P92263;P94041;A0PDA4;Q9GDQ2;D2KUU7;P28380;Q85VJ2;Q31982;Q95634;Q6JXQ9;C7A5Y1;Q9BA14;O98545;Q9GHU3;Q7YJR6;Q9BAN9;Q9T2E2;Q6VW49;Q710I8;A1X8A0;A7U3S1;D6MYK4;Q95637;Q9XQL8;Q6PZ77;Q5I998;Q29U68;Q15KA0;Q8WLJ4;Q95633;C6FJV2;Q9MT11;Q71N65;Q49M41;E2CZ58;E0D9U8;O03636;Q6W5Z6;C7A609;Q8MCW9;Q9GCX8;Q5I972;A1X2K2;Q8MCW5;Q1X6Q9;A9X7C3;Q6VW14;Q3ZR39;C7A5Z4;C7AF24;Q8HRM2;Q8SLJ9;O78540;…	19129	70	CID		109.6	4.33219e-08		5	51		1	1465.77	11.4607	11/139	pps_Medicago_trypsin_rep3.mgf
	High	DITLGFVDLLR	Q9TJY5;D8V9G2;Q8SKV4;D6C635;P93987;Q33620;P92263;P94041;A0PDA4;Q9GDQ2;Q9XQP7;Q5DK06;O98549;Q95E64;P28380;Q85VJ2;Q95634;C7A5Y1;O98545;Q710I8;Q95637;Q6PZ77;Q5I998;Q15KA0;Q95633;E0D9U8;O03636;Q8MCW9;Q9GCX8;Q5I972;A1X2K2;Q8MCW5;A9X7C3;C7A5Z4;C7AF24;Q8M9H7;Q6PZB0;Q32226;Q32313;A9X7D7;Q9BB67;Q8SMH4;Q5J9S0;Q29VE8;Q33369;Q7I250;Q7YLH5;P94066;B9U471	5330	49	CID		86.39	8.06626e-06		5	50		1	1261.73	8.93118	10/97	pps_Medicago_trypsin_rep3.mgf
	High	DKLNKYGRPLLGcTIKPK	D8V9G2;Q8SKV4;Q33620;P92263;P94041;A0PDA4;D2KUU7;Q9XQP7;D0F109;Q5DK06;O98549;P28380;Q85VJ2;Q6JXQ9;Q9BA14;Q9GHU3;Q7YJR6;Q9BAN9;Q6VW49;Q710I8;Q95637;Q9XQL8;Q6PZ77;Q5I998;Q15KA0;Q8WLJ4;C6FJV2;Q9MT11;Q49M41;E2CZ58;E0D9U8;O03636;Q6W5Z6;C7A609;A1X2K2;Q1X6Q9;A9X7C3;C7A5Z4;Q8HRM2;Q8SLJ9;O78540;Q8M9H7;Q6PZB0;Q32226;Q32313;A9X7D7;E5G0C2;Q8WIW9;Q9BB67;Q8SMH4;O47281;Q5J9S0;Q6SSH6;O98531;Q40141;A1E5E1;B2BWK9;…	21788	60	CID	C13(Carbamidomethyl)	64.79	0.00103825		4	50		1	2101.24	20.0666	18/198	pps_Medicago_trypsin_rep3.mgf
	Low	YGRPLLGcTIKPK	D8V9G2;Q8SKV4;Q33620;P92263;P94041;A0PDA4;D2KUU7;Q9XQP7;D0F109;Q5DK06;O98549;P28380;Q85VJ2;Q6JXQ9;C7A5Y1;Q9BA14;O98545;Q9GHU3;Q7YJR6;Q9BAN9;Q6VW49;Q710I8;Q95637;Q9XQL8;Q6PZ77;Q5I998;Q15KA0;Q8WLJ4;C6FJV2;Q9MT11;Q49M41;E2CZ58;E0D9U8;O03636;Q6W5Z6;C7A609;A1X2K2;Q1X6Q9;A9X7C3;C7A5Z4;Q8HRM2;Q8SLJ9;O78540;Q8M9H7;Q6PZB0;Q32226;Q8WHV2;Q32313;A9X7D7;E5G0C2;Q8WIW9;Q9BB67;Q8SMH4;O47281;Q5J9S0;Q6SSH6;O98531;…	21992	63	CID	C8(Carbamidomethyl)	33.95	1.44507		4	50	38	1	1502.86	3.0307	10/120	pps_Medicago_trypsin_rep3.mgf
	Low	LGLSAKNYGR	D8V9G2;Q8SKV4;P93987;Q33620;P92263;P94041;A0PDA4;Q9GDQ2;D2KUU7;Q9XQP7;Q5DK06;O98549;Q85VJ2;Q31982;Q95634;Q6JXQ9;Q9BA14;O98545;Q9GHU3;Q7YJR6;Q9BAN9;Q710I8;A1X8A0;A7U3S1;Q95637;Q9XQL8;Q6PZ77;Q29U68;Q15KA0;Q8WLJ4;Q49M41;E0D9U8;O03636;Q6W5Z6;C7A609;Q8MCW9;Q9GCX8;Q8MCW5;Q6VW14;Q3ZR39;C7A5Z4;C7AF24;Q8SLJ9;O78540;Q6PZB0;Q32226;Q8WHV2;A9X7D7;Q4VIB9;E5G0C2;Q9BB67;Q8SMH4;C7AQR5;Q5J9S0;Q6SSH6;O98531;Q33369;…	22994	64	CID		24.65	12.6192		2	50	30	1	1078.59	-9.65269	6/86	pps_Medicago_trypsin_rep3.mgf
	Low	DTDILAxFR	Q9XQL8;Q8MCW5;A9X7D7	7	3	CID	X7(A)	14.86	112.364		6	50	26	1	1021.52	-15.0182	5/74	pps_Medicago_trypsin_rep3.mgf
Q9BB67	12.95	6	6	471	52.2031	6.48096	163.842	Ribulose 1,5-bisphosphate carboxylase large subunit (Fragment) OS=Caulophyllum thalictroides GN=rbcL PE=3 SV=1 - [Q9BB67_CAUTH]
	Confidence Icon	Sequence	Protein Accessions	# Proteins	# Protein Groups	Activation Type	Modifications	IonScore	Exp Value	Δ Score	Rank	Identity High	Homology Threshold	Charge	m/z [Da]	ΔM [ppm]	Ions Matched	Spectrum File
	High	TFQGPPHGIQVER	Q9TJY5;D8V9G2;Q8SKV4;D6C635;P92263;P94041;A0PDA4;Q9GDQ2;D2KUU7;P28380;Q85VJ2;Q31982;Q95634;Q6JXQ9;C7A5Y1;Q9BA14;O98545;Q9GHU3;Q7YJR6;Q9BAN9;Q9T2E2;Q6VW49;Q710I8;A1X8A0;A7U3S1;D6MYK4;Q95637;Q9XQL8;Q6PZ77;Q5I998;Q29U68;Q15KA0;Q8WLJ4;Q95633;C6FJV2;Q9MT11;Q71N65;Q49M41;E2CZ58;E0D9U8;O03636;Q6W5Z6;C7A609;Q8MCW9;Q9GCX8;Q5I972;A1X2K2;Q8MCW5;Q1X6Q9;A9X7C3;Q6VW14;Q3ZR39;C7A5Z4;C7AF24;Q8HRM2;Q8SLJ9;O78540;…	19129	70	CID		109.6	4.33219e-08		5	51		1	1465.77	11.4607	11/139	pps_Medicago_trypsin_rep3.mgf
	High	DITLGFVDLLR	Q9TJY5;D8V9G2;Q8SKV4;D6C635;P93987;Q33620;P92263;P94041;A0PDA4;Q9GDQ2;Q9XQP7;Q5DK06;O98549;Q95E64;P28380;Q85VJ2;Q95634;C7A5Y1;O98545;Q710I8;Q95637;Q6PZ77;Q5I998;Q15KA0;Q95633;E0D9U8;O03636;Q8MCW9;Q9GCX8;Q5I972;A1X2K2;Q8MCW5;A9X7C3;C7A5Z4;C7AF24;Q8M9H7;Q6PZB0;Q32226;Q32313;A9X7D7;Q9BB67;Q8SMH4;Q5J9S0;Q29VE8;Q33369;Q7I250;Q7YLH5;P94066;B9U471	5330	49	CID		86.39	8.06626e-06		5	50		1	1261.73	8.93118	10/97	pps_Medicago_trypsin_rep3.mgf
	High	DKLNKYGRPLLGcTIKPK	D8V9G2;Q8SKV4;Q33620;P92263;P94041;A0PDA4;D2KUU7;Q9XQP7;D0F109;Q5DK06;O98549;P28380;Q85VJ2;Q6JXQ9;Q9BA14;Q9GHU3;Q7YJR6;Q9BAN9;Q6VW49;Q710I8;Q95637;Q9XQL8;Q6PZ77;Q5I998;Q15KA0;Q8WLJ4;C6FJV2;Q9MT11;Q49M41;E2CZ58;E0D9U8;O03636;Q6W5Z6;C7A609;A1X2K2;Q1X6Q9;A9X7C3;C7A5Z4;Q8HRM2;Q8SLJ9;O78540;Q8M9H7;Q6PZB0;Q32226;Q32313;A9X7D7;E5G0C2;Q8WIW9;Q9BB67;Q8SMH4;O47281;Q5J9S0;Q6SSH6;O98531;Q40141;A1E5E1;B2BWK9;…	21788	60	CID	C13(Carbamidomethyl)	64.79	0.00103825		4	50		1	2101.24	20.0666	18/198	pps_Medicago_trypsin_rep3.mgf
	Low	YGRPLLGcTIKPK	D8V9G2;Q8SKV4;Q33620;P92263;P94041;A0PDA4;D2KUU7;Q9XQP7;D0F109;Q5DK06;O98549;P28380;Q85VJ2;Q6JXQ9;C7A5Y1;Q9BA14;O98545;Q9GHU3;Q7YJR6;Q9BAN9;Q6VW49;Q710I8;Q95637;Q9XQL8;Q6PZ77;Q5I998;Q15KA0;Q8WLJ4;C6FJV2;Q9MT11;Q49M41;E2CZ58;E0D9U8;O03636;Q6W5Z6;C7A609;A1X2K2;Q1X6Q9;A9X7C3;C7A5Z4;Q8HRM2;Q8SLJ9;O78540;Q8M9H7;Q6PZB0;Q32226;Q8WHV2;Q32313;A9X7D7;E5G0C2;Q8WIW9;Q9BB67;Q8SMH4;O47281;Q5J9S0;Q6SSH6;O98531;…	21992	63	CID	C8(Carbamidomethyl)	33.95	1.44507		4	50	38	1	1502.86	3.0307	10/120	pps_Medicago_trypsin_rep3.mgf
	Low	LGLSAKNYGR	D8V9G2;Q8SKV4;P93987;Q33620;P92263;P94041;A0PDA4;Q9GDQ2;D2KUU7;Q9XQP7;Q5DK06;O98549;Q85VJ2;Q31982;Q95634;Q6JXQ9;Q9BA14;O98545;Q9GHU3;Q7YJR6;Q9BAN9;Q710I8;A1X8A0;A7U3S1;Q95637;Q9XQL8;Q6PZ77;Q29U68;Q15KA0;Q8WLJ4;Q49M41;E0D9U8;O03636;Q6W5Z6;C7A609;Q8MCW9;Q9GCX8;Q8MCW5;Q6VW14;Q3ZR39;C7A5Z4;C7AF24;Q8SLJ9;O78540;Q6PZB0;Q32226;Q8WHV2;A9X7D7;Q4VIB9;E5G0C2;Q9BB67;Q8SMH4;C7AQR5;Q5J9S0;Q6SSH6;O98531;Q33369;…	22994	64	CID		24.65	12.6192		2	50	30	1	1078.59	-9.65269	6/86	pps_Medicago_trypsin_rep3.mgf
	Low	DTDILxAFR	Q9BA14;Q9BB67	4	2	CID	X6(A)	14.86	112.364		7	50	26	1	1021.52	-15.0182	5/74	pps_Medicago_trypsin_rep3.mgf
Q33369	13.09	6	6	466	51.8756	6.48096	163.842	Ribulose bisphosphate carboxylase large chain (Fragment) OS=Cornus kousa GN=rbcL PE=3 SV=1 - [RBL_CORKO]
	Confidence Icon	Sequence	Protein Accessions	# Proteins	# Protein Groups	Activation Type	Modifications	IonScore	Exp Value	Δ Score	Rank	Identity High	Homology Threshold	Charge	m/z [Da]	ΔM [ppm]	Ions Matched	Spectrum File
	High	TFQGPPHxIQVER	P93987;Q33620;Q33369;Q40141	6	4	CID	X8(G)	109.6	4.33219e-08		10	51		1	1465.77	11.4607	11/139	pps_Medicago_trypsin_rep3.mgf
	High	DITLGFVDLLR	Q9TJY5;D8V9G2;Q8SKV4;D6C635;P93987;Q33620;P92263;P94041;A0PDA4;Q9GDQ2;Q9XQP7;Q5DK06;O98549;Q95E64;P28380;Q85VJ2;Q95634;C7A5Y1;O98545;Q710I8;Q95637;Q6PZ77;Q5I998;Q15KA0;Q95633;E0D9U8;O03636;Q8MCW9;Q9GCX8;Q5I972;A1X2K2;Q8MCW5;A9X7C3;C7A5Z4;C7AF24;Q8M9H7;Q6PZB0;Q32226;Q32313;A9X7D7;Q9BB67;Q8SMH4;Q5J9S0;Q29VE8;Q33369;Q7I250;Q7YLH5;P94066;B9U471	5330	49	CID		86.39	8.06626e-06		5	50		1	1261.73	8.93118	10/97	pps_Medicago_trypsin_rep3.mgf
	High	DKLNKYGRPLLxcTIKPK	D6MYK4;Q8MCW9;Q5VH02;Q33369	11	4	CID	X12(G), C13(Carbamidomethyl)	64.79	0.00103825		10	50		1	2101.24	20.0666	18/198	pps_Medicago_trypsin_rep3.mgf
	Low	YGRPLLxcTIKPK	D6MYK4;Q8MCW9;Q5VH02;Q33369	11	4	CID	X7(G), C8(Carbamidomethyl)	33.95	1.44507		10	50	38	1	1502.86	3.0307	10/120	pps_Medicago_trypsin_rep3.mgf
	Low	LGLSAKNYGR	D8V9G2;Q8SKV4;P93987;Q33620;P92263;P94041;A0PDA4;Q9GDQ2;D2KUU7;Q9XQP7;Q5DK06;O98549;Q85VJ2;Q31982;Q95634;Q6JXQ9;Q9BA14;O98545;Q9GHU3;Q7YJR6;Q9BAN9;Q710I8;A1X8A0;A7U3S1;Q95637;Q9XQL8;Q6PZ77;Q29U68;Q15KA0;Q8WLJ4;Q49M41;E0D9U8;O03636;Q6W5Z6;C7A609;Q8MCW9;Q9GCX8;Q8MCW5;Q6VW14;Q3ZR39;C7A5Z4;C7AF24;Q8SLJ9;O78540;Q6PZB0;Q32226;Q8WHV2;A9X7D7;Q4VIB9;E5G0C2;Q9BB67;Q8SMH4;C7AQR5;Q5J9S0;Q6SSH6;O98531;Q33369;…	22994	64	CID		24.65	12.6192		2	50	30	1	1078.59	-9.65269	6/86	pps_Medicago_trypsin_rep3.mgf
	Low	DTDILAAFR	Q9TJY5;D6C635;P93987;Q33620;P92263;P94041;Q9GDQ2;Q9XQP7;D0F109;Q5DK06;Q6SSI3;O98549;Q95E64;P28380;Q85VJ2;Q95634;Q6JXQ9;C7A5Y1;O98545;Q9GHU3;Q7YJR6;Q9BAN9;Q9T2E2;Q710I8;A7U3S1;D6MYK4;Q95637;Q5I998;Q15KA0;Q8WLJ4;Q95633;C6FJV2;Q49M41;E2CZ58;C7A609;Q8MCW9;Q9GCX8;Q5I972;A1X2K2;Q1X6Q9;A9X7C3;Q6VW14;Q3ZR39;C7A5Z4;C7AF24;Q8HRM2;O78540;Q32226;Q8WHV2;Q32313;Q4VIB9;E5G0C2;Q8WIW9;Q8SMH4;O47281;Q5J9S0;Q6PZ84;…	17129	69	CID		14.86	112.364		4	50	26	1	1021.52	-15.0182	5/74	pps_Medicago_trypsin_rep3.mgf
B7X940	17.89	5	5	341	38.5168	8.86572	161.253	2-methyl-6-geranylgeranylbenzoquinone methyltranferase OS=Hevea brasiliensis GN=mggbqmt PE=2 SV=1 - [B7X940_HEVBR]
	Confidence Icon	Sequence	Protein Accessions	# Proteins	# Protein Groups	Activation Type	Modifications	IonScore	Exp Value	Δ Score	Rank	Identity High	Homology Threshold	Charge	m/z [Da]	ΔM [ppm]	Ions Matched	Spectrum File
	High	NVTILDQSPHQLAK	B8LQ08;Q2XV88;B7X940	27	3	CID		86.49	5.22342e-06	0.709302	2	48	43	1	1563.86	4.48169	16/146	pps_Medicago_trypsin_rep3.mgf
	High	YVSAGSIEYWPDPQR	B8LQ08;Q2XV88;B7X940;Q2QM69	34	4	CID		82.18	1.54616e-05	0.695122	1	49	42	1	1767.88	27.5294	11/135	pps_Medicago_trypsin_rep3.mgf
	High	IIEGDAEDLPFPTDYADR	B7X940	11	1	CID		71.25	0.000186375	0.774648	1	49	33	1	2036.99	23.2493	10/165	pps_Medicago_trypsin_rep3.mgf
	Low	IGPKWYR	B8LQ08;B7X940;Q2QM69	40	3	CID		35.01	0.881982		2	49		1	919.507	-8.48421	5/62	pps_Medicago_trypsin_rep3.mgf
	Low	EAFWFYR	Q2XV88;B7X940;Q2QM69	25	3	CID		20.41	18.9403	0.2	1	48	29	1	1018.49	8.77106	6/54	pps_Medicago_trypsin_rep3.mgf
Q85AU0	9.73	5	5	473	51.7226	6.84424	161.052	Photosystem II CP43 chlorophyll apoprotein OS=Anthoceros formosae GN=psbC PE=2 SV=1 - [PSBC_ANTFO]
	Confidence Icon	Sequence	Protein Accessions	# Proteins	# Protein Groups	Activation Type	Modifications	IonScore	Exp Value	Δ Score	Rank	Identity High	Homology Threshold	Charge	m/z [Da]	ΔM [ppm]	Ions Matched	Spectrum File
	High	LGANVGSAQGPTGLGK	Q85AU0;A0ZZ31;B0FSI4;Q67GX0;Q67H04;B3SGQ6;Q6EYA8;Q8HT11	360	8	CID		128.78	3.08373e-10		2	48		1	1426.75	-12.6521	23/158	pps_Medicago_trypsin_rep3.mgf
	High	LKQDIQPWQERR	Q85AU0	1	1	CID		63.28	0.00100668		5	48		1	1596.9	22.9374	8/122	pps_Medicago_trypsin_rep3.mgf
	High	LKQDIQPWQER	Q85AU0	1	1	CID		58.57	0.00386692		6	49		1	1440.79	23.7013	6/111	pps_Medicago_trypsin_rep3.mgf
	High	DQETTGFAWWAGNAR	Q85AU0;A0ZZ31;B0FSI4;Q67GX0;C6EQU3;B3SH56;Q67H04;Q67GZ0;C6EQT1;Q6EYA8;Q6EY78;Q8HT11	413	12	CID		50.61	0.0192431	0	1	48		1	1709.8	17.951	18/156	pps_Medicago_trypsin_rep3.mgf
	Low	DQRLGANVGSAQGPTGLGK	Q85AU0;A0ZZ31;B0FSI4;Q67GX0;Q67H04;B3SGQ6	357	6	CID		15.61	70.4148		4	49	27	1	1825.94	-8.21567	8/210	pps_Medicago_trypsin_rep3.mgf
D0F109	29.31	5	5	174	19.1799	7.92822	158.864	Ribulose-1,5-bisphosphate carboxylase/oxygenase large subunit (Fragment) OS=Senna dariensis GN=rbcL PE=4 SV=1 - [D0F109_9FABA]
	Confidence Icon	Sequence	Protein Accessions	# Proteins	# Protein Groups	Activation Type	Modifications	IonScore	Exp Value	Δ Score	Rank	Identity High	Homology Threshold	Charge	m/z [Da]	ΔM [ppm]	Ions Matched	Spectrum File
	High	TFKGPPHGIQVER	Q9XQP7;D0F109	26	2	CID		109.6	4.33219e-08	0	1	51		1	1465.77	-13.3659	11/139	pps_Medicago_trypsin_rep3.mgf
	High	LTYYTPDYETKDTDILAAFR	P92263;D0F109;C7A5Y1;Q9GHU3;Q7YJR6;Q9T2E2;A7U3S1;D6MYK4;Q15KA0;Q49M41;E2CZ58;C7A609;Q3ZR39;C7A5Z4;C7AF24;Q8HRM2;O78540;Q8WHV2;Q32313;Q4VIB9;Q8WIW9;Q8SMH4;O47281;Q5J9S0;Q29VE8;Q40141;Q32811	5081	27	CID		80.72	2.34352e-05		6	49		1	2396.17	3.64495	13/200	pps_Medicago_trypsin_rep3.mgf
	High	DKLNKYGRPLLGcTIKPK	D8V9G2;Q8SKV4;Q33620;P92263;P94041;A0PDA4;D2KUU7;Q9XQP7;D0F109;Q5DK06;O98549;P28380;Q85VJ2;Q6JXQ9;Q9BA14;Q9GHU3;Q7YJR6;Q9BAN9;Q6VW49;Q710I8;Q95637;Q9XQL8;Q6PZ77;Q5I998;Q15KA0;Q8WLJ4;C6FJV2;Q9MT11;Q49M41;E2CZ58;E0D9U8;O03636;Q6W5Z6;C7A609;A1X2K2;Q1X6Q9;A9X7C3;C7A5Z4;Q8HRM2;Q8SLJ9;O78540;Q8M9H7;Q6PZB0;Q32226;Q32313;A9X7D7;E5G0C2;Q8WIW9;Q9BB67;Q8SMH4;O47281;Q5J9S0;Q6SSH6;O98531;Q40141;A1E5E1;B2BWK9;…	21788	60	CID	C13(Carbamidomethyl)	64.79	0.00103825		4	50		1	2101.24	20.0666	18/198	pps_Medicago_trypsin_rep3.mgf
	Low	YGRPLLGcTIKPK	D8V9G2;Q8SKV4;Q33620;P92263;P94041;A0PDA4;D2KUU7;Q9XQP7;D0F109;Q5DK06;O98549;P28380;Q85VJ2;Q6JXQ9;C7A5Y1;Q9BA14;O98545;Q9GHU3;Q7YJR6;Q9BAN9;Q6VW49;Q710I8;Q95637;Q9XQL8;Q6PZ77;Q5I998;Q15KA0;Q8WLJ4;C6FJV2;Q9MT11;Q49M41;E2CZ58;E0D9U8;O03636;Q6W5Z6;C7A609;A1X2K2;Q1X6Q9;A9X7C3;C7A5Z4;Q8HRM2;Q8SLJ9;O78540;Q8M9H7;Q6PZB0;Q32226;Q8WHV2;Q32313;A9X7D7;E5G0C2;Q8WIW9;Q9BB67;Q8SMH4;O47281;Q5J9S0;Q6SSH6;O98531;…	21992	63	CID	C8(Carbamidomethyl)	33.95	1.44507		4	50	38	1	1502.86	3.0307	10/120	pps_Medicago_trypsin_rep3.mgf
	Low	DTDILAAFR	Q9TJY5;D6C635;P93987;Q33620;P92263;P94041;Q9GDQ2;Q9XQP7;D0F109;Q5DK06;Q6SSI3;O98549;Q95E64;P28380;Q85VJ2;Q95634;Q6JXQ9;C7A5Y1;O98545;Q9GHU3;Q7YJR6;Q9BAN9;Q9T2E2;Q710I8;A7U3S1;D6MYK4;Q95637;Q5I998;Q15KA0;Q8WLJ4;Q95633;C6FJV2;Q49M41;E2CZ58;C7A609;Q8MCW9;Q9GCX8;Q5I972;A1X2K2;Q1X6Q9;A9X7C3;Q6VW14;Q3ZR39;C7A5Z4;C7AF24;Q8HRM2;O78540;Q32226;Q8WHV2;Q32313;Q4VIB9;E5G0C2;Q8WIW9;Q8SMH4;O47281;Q5J9S0;Q6PZ84;…	17129	69	CID		14.86	112.364		4	50	26	1	1021.52	-15.0182	5/74	pps_Medicago_trypsin_rep3.mgf
Q9BA14	12.79	6	6	477	52.9435	6.62451	158.864	Ribulose bisphosphate carboxylase large subunit OS=Phytelephas aequatorialis GN=rbcL PE=3 SV=1 - [Q9BA14_PHYAQ]
	Confidence Icon	Sequence	Protein Accessions	# Proteins	# Protein Groups	Activation Type	Modifications	IonScore	Exp Value	Δ Score	Rank	Identity High	Homology Threshold	Charge	m/z [Da]	ΔM [ppm]	Ions Matched	Spectrum File
	High	TFQGPPHGIQVER	Q9TJY5;D8V9G2;Q8SKV4;D6C635;P92263;P94041;A0PDA4;Q9GDQ2;D2KUU7;P28380;Q85VJ2;Q31982;Q95634;Q6JXQ9;C7A5Y1;Q9BA14;O98545;Q9GHU3;Q7YJR6;Q9BAN9;Q9T2E2;Q6VW49;Q710I8;A1X8A0;A7U3S1;D6MYK4;Q95637;Q9XQL8;Q6PZ77;Q5I998;Q29U68;Q15KA0;Q8WLJ4;Q95633;C6FJV2;Q9MT11;Q71N65;Q49M41;E2CZ58;E0D9U8;O03636;Q6W5Z6;C7A609;Q8MCW9;Q9GCX8;Q5I972;A1X2K2;Q8MCW5;Q1X6Q9;A9X7C3;Q6VW14;Q3ZR39;C7A5Z4;C7AF24;Q8HRM2;Q8SLJ9;O78540;…	19129	70	CID		109.6	4.33219e-08		5	51		1	1465.77	11.4607	11/139	pps_Medicago_trypsin_rep3.mgf
	High	LTYYTPDYETKDTDILxAFR	Q9BA14	1	1	CID	X17(A)	80.72	2.34352e-05		9	49		1	2396.17	3.64495	13/200	pps_Medicago_trypsin_rep3.mgf
	High	DKLNKYGRPLLGcTIKPK	D8V9G2;Q8SKV4;Q33620;P92263;P94041;A0PDA4;D2KUU7;Q9XQP7;D0F109;Q5DK06;O98549;P28380;Q85VJ2;Q6JXQ9;Q9BA14;Q9GHU3;Q7YJR6;Q9BAN9;Q6VW49;Q710I8;Q95637;Q9XQL8;Q6PZ77;Q5I998;Q15KA0;Q8WLJ4;C6FJV2;Q9MT11;Q49M41;E2CZ58;E0D9U8;O03636;Q6W5Z6;C7A609;A1X2K2;Q1X6Q9;A9X7C3;C7A5Z4;Q8HRM2;Q8SLJ9;O78540;Q8M9H7;Q6PZB0;Q32226;Q32313;A9X7D7;E5G0C2;Q8WIW9;Q9BB67;Q8SMH4;O47281;Q5J9S0;Q6SSH6;O98531;Q40141;A1E5E1;B2BWK9;…	21788	60	CID	C13(Carbamidomethyl)	64.79	0.00103825		4	50		1	2101.24	20.0666	18/198	pps_Medicago_trypsin_rep3.mgf
	Low	YGRPLLGcTIKPK	D8V9G2;Q8SKV4;Q33620;P92263;P94041;A0PDA4;D2KUU7;Q9XQP7;D0F109;Q5DK06;O98549;P28380;Q85VJ2;Q6JXQ9;C7A5Y1;Q9BA14;O98545;Q9GHU3;Q7YJR6;Q9BAN9;Q6VW49;Q710I8;Q95637;Q9XQL8;Q6PZ77;Q5I998;Q15KA0;Q8WLJ4;C6FJV2;Q9MT11;Q49M41;E2CZ58;E0D9U8;O03636;Q6W5Z6;C7A609;A1X2K2;Q1X6Q9;A9X7C3;C7A5Z4;Q8HRM2;Q8SLJ9;O78540;Q8M9H7;Q6PZB0;Q32226;Q8WHV2;Q32313;A9X7D7;E5G0C2;Q8WIW9;Q9BB67;Q8SMH4;O47281;Q5J9S0;Q6SSH6;O98531;…	21992	63	CID	C8(Carbamidomethyl)	33.95	1.44507		4	50	38	1	1502.86	3.0307	10/120	pps_Medicago_trypsin_rep3.mgf
	Low	LGLSAKNYGR	D8V9G2;Q8SKV4;P93987;Q33620;P92263;P94041;A0PDA4;Q9GDQ2;D2KUU7;Q9XQP7;Q5DK06;O98549;Q85VJ2;Q31982;Q95634;Q6JXQ9;Q9BA14;O98545;Q9GHU3;Q7YJR6;Q9BAN9;Q710I8;A1X8A0;A7U3S1;Q95637;Q9XQL8;Q6PZ77;Q29U68;Q15KA0;Q8WLJ4;Q49M41;E0D9U8;O03636;Q6W5Z6;C7A609;Q8MCW9;Q9GCX8;Q8MCW5;Q6VW14;Q3ZR39;C7A5Z4;C7AF24;Q8SLJ9;O78540;Q6PZB0;Q32226;Q8WHV2;A9X7D7;Q4VIB9;E5G0C2;Q9BB67;Q8SMH4;C7AQR5;Q5J9S0;Q6SSH6;O98531;Q33369;…	22994	64	CID		24.65	12.6192		2	50	30	1	1078.59	-9.65269	6/86	pps_Medicago_trypsin_rep3.mgf
	Low	DTDILxAFR	Q9BA14;Q9BB67	4	2	CID	X6(A)	14.86	112.364		7	50	26	1	1021.52	-15.0182	5/74	pps_Medicago_trypsin_rep3.mgf
Q7YJR6	15.8	7	7	443	49.1666	6.75635	158.864	Ribulose 1,5-bisphosphate carboxylase large subunit (Fragment) OS=Chortolirion angolense GN=rbcL PE=3 SV=1 - [Q7YJR6_9ASPA]
	Confidence Icon	Sequence	Protein Accessions	# Proteins	# Protein Groups	Activation Type	Modifications	IonScore	Exp Value	Δ Score	Rank	Identity High	Homology Threshold	Charge	m/z [Da]	ΔM [ppm]	Ions Matched	Spectrum File
	High	TFQGPPHGIQVER	Q9TJY5;D8V9G2;Q8SKV4;D6C635;P92263;P94041;A0PDA4;Q9GDQ2;D2KUU7;P28380;Q85VJ2;Q31982;Q95634;Q6JXQ9;C7A5Y1;Q9BA14;O98545;Q9GHU3;Q7YJR6;Q9BAN9;Q9T2E2;Q6VW49;Q710I8;A1X8A0;A7U3S1;D6MYK4;Q95637;Q9XQL8;Q6PZ77;Q5I998;Q29U68;Q15KA0;Q8WLJ4;Q95633;C6FJV2;Q9MT11;Q71N65;Q49M41;E2CZ58;E0D9U8;O03636;Q6W5Z6;C7A609;Q8MCW9;Q9GCX8;Q5I972;A1X2K2;Q8MCW5;Q1X6Q9;A9X7C3;Q6VW14;Q3ZR39;C7A5Z4;C7AF24;Q8HRM2;Q8SLJ9;O78540;…	19129	70	CID		109.6	4.33219e-08		5	51		1	1465.77	11.4607	11/139	pps_Medicago_trypsin_rep3.mgf
	High	LTYYTPDYETKDTDILAAFR	P92263;D0F109;C7A5Y1;Q9GHU3;Q7YJR6;Q9T2E2;A7U3S1;D6MYK4;Q15KA0;Q49M41;E2CZ58;C7A609;Q3ZR39;C7A5Z4;C7AF24;Q8HRM2;O78540;Q8WHV2;Q32313;Q4VIB9;Q8WIW9;Q8SMH4;O47281;Q5J9S0;Q29VE8;Q40141;Q32811	5081	27	CID		80.72	2.34352e-05		6	49		1	2396.17	3.64495	13/200	pps_Medicago_trypsin_rep3.mgf
	High	DKLNKYGRPLLGcTIKPK	D8V9G2;Q8SKV4;Q33620;P92263;P94041;A0PDA4;D2KUU7;Q9XQP7;D0F109;Q5DK06;O98549;P28380;Q85VJ2;Q6JXQ9;Q9BA14;Q9GHU3;Q7YJR6;Q9BAN9;Q6VW49;Q710I8;Q95637;Q9XQL8;Q6PZ77;Q5I998;Q15KA0;Q8WLJ4;C6FJV2;Q9MT11;Q49M41;E2CZ58;E0D9U8;O03636;Q6W5Z6;C7A609;A1X2K2;Q1X6Q9;A9X7C3;C7A5Z4;Q8HRM2;Q8SLJ9;O78540;Q8M9H7;Q6PZB0;Q32226;Q32313;A9X7D7;E5G0C2;Q8WIW9;Q9BB67;Q8SMH4;O47281;Q5J9S0;Q6SSH6;O98531;Q40141;A1E5E1;B2BWK9;…	21788	60	CID	C13(Carbamidomethyl)	64.79	0.00103825		4	50		1	2101.24	20.0666	18/198	pps_Medicago_trypsin_rep3.mgf
	Low	YGRPLLGcTIKPK	D8V9G2;Q8SKV4;Q33620;P92263;P94041;A0PDA4;D2KUU7;Q9XQP7;D0F109;Q5DK06;O98549;P28380;Q85VJ2;Q6JXQ9;C7A5Y1;Q9BA14;O98545;Q9GHU3;Q7YJR6;Q9BAN9;Q6VW49;Q710I8;Q95637;Q9XQL8;Q6PZ77;Q5I998;Q15KA0;Q8WLJ4;C6FJV2;Q9MT11;Q49M41;E2CZ58;E0D9U8;O03636;Q6W5Z6;C7A609;A1X2K2;Q1X6Q9;A9X7C3;C7A5Z4;Q8HRM2;Q8SLJ9;O78540;Q8M9H7;Q6PZB0;Q32226;Q8WHV2;Q32313;A9X7D7;E5G0C2;Q8WIW9;Q9BB67;Q8SMH4;O47281;Q5J9S0;Q6SSH6;O98531;…	21992	63	CID	C8(Carbamidomethyl)	33.95	1.44507		4	50	38	1	1502.86	3.0307	10/120	pps_Medicago_trypsin_rep3.mgf
	Low	LGLSAKNYGR	D8V9G2;Q8SKV4;P93987;Q33620;P92263;P94041;A0PDA4;Q9GDQ2;D2KUU7;Q9XQP7;Q5DK06;O98549;Q85VJ2;Q31982;Q95634;Q6JXQ9;Q9BA14;O98545;Q9GHU3;Q7YJR6;Q9BAN9;Q710I8;A1X8A0;A7U3S1;Q95637;Q9XQL8;Q6PZ77;Q29U68;Q15KA0;Q8WLJ4;Q49M41;E0D9U8;O03636;Q6W5Z6;C7A609;Q8MCW9;Q9GCX8;Q8MCW5;Q6VW14;Q3ZR39;C7A5Z4;C7AF24;Q8SLJ9;O78540;Q6PZB0;Q32226;Q8WHV2;A9X7D7;Q4VIB9;E5G0C2;Q9BB67;Q8SMH4;C7AQR5;Q5J9S0;Q6SSH6;O98531;Q33369;…	22994	64	CID		24.65	12.6192		2	50	30	1	1078.59	-9.65269	6/86	pps_Medicago_trypsin_rep3.mgf
	Low	DTDILAAFR	Q9TJY5;D6C635;P93987;Q33620;P92263;P94041;Q9GDQ2;Q9XQP7;D0F109;Q5DK06;Q6SSI3;O98549;Q95E64;P28380;Q85VJ2;Q95634;Q6JXQ9;C7A5Y1;O98545;Q9GHU3;Q7YJR6;Q9BAN9;Q9T2E2;Q710I8;A7U3S1;D6MYK4;Q95637;Q5I998;Q15KA0;Q8WLJ4;Q95633;C6FJV2;Q49M41;E2CZ58;C7A609;Q8MCW9;Q9GCX8;Q5I972;A1X2K2;Q1X6Q9;A9X7C3;Q6VW14;Q3ZR39;C7A5Z4;C7AF24;Q8HRM2;O78540;Q32226;Q8WHV2;Q32313;Q4VIB9;E5G0C2;Q8WIW9;Q8SMH4;O47281;Q5J9S0;Q6PZ84;…	17129	69	CID		14.86	112.364		4	50	26	1	1021.52	-15.0182	5/74	pps_Medicago_trypsin_rep3.mgf
	Low	ERAKWxPEL	Q7YJR6	2	1	CID	X6(N)	12.96	79.8292		9	47	35	1	1142.7	92.639	5/88	pps_Medicago_trypsin_rep3.mgf
Q9T2E2	11.21	5	5	455	50.295	6.63916	158.864	Ribulose-1,5-bisphosphate carboxylase/oxygenase (Fragment) OS=Calorophus elongatus GN=rbcL PE=3 SV=1 - [Q9T2E2_9POAL]
	Confidence Icon	Sequence	Protein Accessions	# Proteins	# Protein Groups	Activation Type	Modifications	IonScore	Exp Value	Δ Score	Rank	Identity High	Homology Threshold	Charge	m/z [Da]	ΔM [ppm]	Ions Matched	Spectrum File
	High	TFQGPPHGIQVER	Q9TJY5;D8V9G2;Q8SKV4;D6C635;P92263;P94041;A0PDA4;Q9GDQ2;D2KUU7;P28380;Q85VJ2;Q31982;Q95634;Q6JXQ9;C7A5Y1;Q9BA14;O98545;Q9GHU3;Q7YJR6;Q9BAN9;Q9T2E2;Q6VW49;Q710I8;A1X8A0;A7U3S1;D6MYK4;Q95637;Q9XQL8;Q6PZ77;Q5I998;Q29U68;Q15KA0;Q8WLJ4;Q95633;C6FJV2;Q9MT11;Q71N65;Q49M41;E2CZ58;E0D9U8;O03636;Q6W5Z6;C7A609;Q8MCW9;Q9GCX8;Q5I972;A1X2K2;Q8MCW5;Q1X6Q9;A9X7C3;Q6VW14;Q3ZR39;C7A5Z4;C7AF24;Q8HRM2;Q8SLJ9;O78540;…	19129	70	CID		109.6	4.33219e-08		5	51		1	1465.77	11.4607	11/139	pps_Medicago_trypsin_rep3.mgf
	High	LTYYTPDYETKDTDILAAFR	P92263;D0F109;C7A5Y1;Q9GHU3;Q7YJR6;Q9T2E2;A7U3S1;D6MYK4;Q15KA0;Q49M41;E2CZ58;C7A609;Q3ZR39;C7A5Z4;C7AF24;Q8HRM2;O78540;Q8WHV2;Q32313;Q4VIB9;Q8WIW9;Q8SMH4;O47281;Q5J9S0;Q29VE8;Q40141;Q32811	5081	27	CID		80.72	2.34352e-05		6	49		1	2396.17	3.64495	13/200	pps_Medicago_trypsin_rep3.mgf
	High	DKLNKYGRPLLGcTIxPK	Q95634;Q9T2E2;C7AQR5;Q5UV68;E5FEA7	10	5	CID	C13(Carbamidomethyl), X16(K)	64.79	0.00103825		6	50		1	2101.24	20.0666	18/198	pps_Medicago_trypsin_rep3.mgf
	Low	YGRPLLGcTIxPK	Q95634;Q9T2E2;C7AQR5;Q5UV68;E5FEA7	10	5	CID	C8(Carbamidomethyl), X11(K)	33.95	1.44507		6	50	38	1	1502.86	3.0307	10/120	pps_Medicago_trypsin_rep3.mgf
	Low	DTDILAAFR	Q9TJY5;D6C635;P93987;Q33620;P92263;P94041;Q9GDQ2;Q9XQP7;D0F109;Q5DK06;Q6SSI3;O98549;Q95E64;P28380;Q85VJ2;Q95634;Q6JXQ9;C7A5Y1;O98545;Q9GHU3;Q7YJR6;Q9BAN9;Q9T2E2;Q710I8;A7U3S1;D6MYK4;Q95637;Q5I998;Q15KA0;Q8WLJ4;Q95633;C6FJV2;Q49M41;E2CZ58;C7A609;Q8MCW9;Q9GCX8;Q5I972;A1X2K2;Q1X6Q9;A9X7C3;Q6VW14;Q3ZR39;C7A5Z4;C7AF24;Q8HRM2;O78540;Q32226;Q8WHV2;Q32313;Q4VIB9;E5G0C2;Q8WIW9;Q8SMH4;O47281;Q5J9S0;Q6PZ84;…	17129	69	CID		14.86	112.364		4	50	26	1	1021.52	-15.0182	5/74	pps_Medicago_trypsin_rep3.mgf
A7U3S1	33.7	6	6	181	20.0611	7.92822	158.864	Ribulose-1,5-bisphosphate carboxylase/oxygenase large subunit (Fragment) OS=Tacca integrifolia GN=rbcL PE=4 SV=1 - [A7U3S1_9LILI]
	Confidence Icon	Sequence	Protein Accessions	# Proteins	# Protein Groups	Activation Type	Modifications	IonScore	Exp Value	Δ Score	Rank	Identity High	Homology Threshold	Charge	m/z [Da]	ΔM [ppm]	Ions Matched	Spectrum File
	High	TFQGPPHGIQVER	Q9TJY5;D8V9G2;Q8SKV4;D6C635;P92263;P94041;A0PDA4;Q9GDQ2;D2KUU7;P28380;Q85VJ2;Q31982;Q95634;Q6JXQ9;C7A5Y1;Q9BA14;O98545;Q9GHU3;Q7YJR6;Q9BAN9;Q9T2E2;Q6VW49;Q710I8;A1X8A0;A7U3S1;D6MYK4;Q95637;Q9XQL8;Q6PZ77;Q5I998;Q29U68;Q15KA0;Q8WLJ4;Q95633;C6FJV2;Q9MT11;Q71N65;Q49M41;E2CZ58;E0D9U8;O03636;Q6W5Z6;C7A609;Q8MCW9;Q9GCX8;Q5I972;A1X2K2;Q8MCW5;Q1X6Q9;A9X7C3;Q6VW14;Q3ZR39;C7A5Z4;C7AF24;Q8HRM2;Q8SLJ9;O78540;…	19129	70	CID		109.6	4.33219e-08		5	51		1	1465.77	11.4607	11/139	pps_Medicago_trypsin_rep3.mgf
	High	LTYYTPDYETKDTDILAAFR	P92263;D0F109;C7A5Y1;Q9GHU3;Q7YJR6;Q9T2E2;A7U3S1;D6MYK4;Q15KA0;Q49M41;E2CZ58;C7A609;Q3ZR39;C7A5Z4;C7AF24;Q8HRM2;O78540;Q8WHV2;Q32313;Q4VIB9;Q8WIW9;Q8SMH4;O47281;Q5J9S0;Q29VE8;Q40141;Q32811	5081	27	CID		80.72	2.34352e-05		6	49		1	2396.17	3.64495	13/200	pps_Medicago_trypsin_rep3.mgf
	High	DKLNKYGRPLLGcTxKPK	A7U3S1;Q9GCX8;Q5I972;B2C8Z8	10	4	CID	C13(Carbamidomethyl), X15(I)	64.79	0.00103825		7	50		1	2101.24	20.0666	18/198	pps_Medicago_trypsin_rep3.mgf
	Low	YGRPLLGcTxKPK	A7U3S1;Q9GCX8;Q5I972;B2C8Z8	11	4	CID	C8(Carbamidomethyl), X10(I)	33.95	1.44507		7	50	38	1	1502.86	3.0307	10/120	pps_Medicago_trypsin_rep3.mgf
	Low	LGLSAKNYGR	D8V9G2;Q8SKV4;P93987;Q33620;P92263;P94041;A0PDA4;Q9GDQ2;D2KUU7;Q9XQP7;Q5DK06;O98549;Q85VJ2;Q31982;Q95634;Q6JXQ9;Q9BA14;O98545;Q9GHU3;Q7YJR6;Q9BAN9;Q710I8;A1X8A0;A7U3S1;Q95637;Q9XQL8;Q6PZ77;Q29U68;Q15KA0;Q8WLJ4;Q49M41;E0D9U8;O03636;Q6W5Z6;C7A609;Q8MCW9;Q9GCX8;Q8MCW5;Q6VW14;Q3ZR39;C7A5Z4;C7AF24;Q8SLJ9;O78540;Q6PZB0;Q32226;Q8WHV2;A9X7D7;Q4VIB9;E5G0C2;Q9BB67;Q8SMH4;C7AQR5;Q5J9S0;Q6SSH6;O98531;Q33369;…	22994	64	CID		24.65	12.6192		2	50	30	1	1078.59	-9.65269	6/86	pps_Medicago_trypsin_rep3.mgf
	Low	DTDILAAFR	Q9TJY5;D6C635;P93987;Q33620;P92263;P94041;Q9GDQ2;Q9XQP7;D0F109;Q5DK06;Q6SSI3;O98549;Q95E64;P28380;Q85VJ2;Q95634;Q6JXQ9;C7A5Y1;O98545;Q9GHU3;Q7YJR6;Q9BAN9;Q9T2E2;Q710I8;A7U3S1;D6MYK4;Q95637;Q5I998;Q15KA0;Q8WLJ4;Q95633;C6FJV2;Q49M41;E2CZ58;C7A609;Q8MCW9;Q9GCX8;Q5I972;A1X2K2;Q1X6Q9;A9X7C3;Q6VW14;Q3ZR39;C7A5Z4;C7AF24;Q8HRM2;O78540;Q32226;Q8WHV2;Q32313;Q4VIB9;E5G0C2;Q8WIW9;Q8SMH4;O47281;Q5J9S0;Q6PZ84;…	17129	69	CID		14.86	112.364		4	50	26	1	1021.52	-15.0182	5/74	pps_Medicago_trypsin_rep3.mgf
D6MYK4	12.71	6	6	480	53.2863	6.68311	158.864	Ribulose-1,5-bisphosphate carboxylase/oxygenase large subunit OS=Arum maculatum GN=rbcL PE=3 SV=1 - [D6MYK4_ARUMA]
	Confidence Icon	Sequence	Protein Accessions	# Proteins	# Protein Groups	Activation Type	Modifications	IonScore	Exp Value	Δ Score	Rank	Identity High	Homology Threshold	Charge	m/z [Da]	ΔM [ppm]	Ions Matched	Spectrum File
	High	TFQGPPHGIQVER	Q9TJY5;D8V9G2;Q8SKV4;D6C635;P92263;P94041;A0PDA4;Q9GDQ2;D2KUU7;P28380;Q85VJ2;Q31982;Q95634;Q6JXQ9;C7A5Y1;Q9BA14;O98545;Q9GHU3;Q7YJR6;Q9BAN9;Q9T2E2;Q6VW49;Q710I8;A1X8A0;A7U3S1;D6MYK4;Q95637;Q9XQL8;Q6PZ77;Q5I998;Q29U68;Q15KA0;Q8WLJ4;Q95633;C6FJV2;Q9MT11;Q71N65;Q49M41;E2CZ58;E0D9U8;O03636;Q6W5Z6;C7A609;Q8MCW9;Q9GCX8;Q5I972;A1X2K2;Q8MCW5;Q1X6Q9;A9X7C3;Q6VW14;Q3ZR39;C7A5Z4;C7AF24;Q8HRM2;Q8SLJ9;O78540;…	19129	70	CID		109.6	4.33219e-08		5	51		1	1465.77	11.4607	11/139	pps_Medicago_trypsin_rep3.mgf
	High	LTYYTPDYETKDTDILAAFR	P92263;D0F109;C7A5Y1;Q9GHU3;Q7YJR6;Q9T2E2;A7U3S1;D6MYK4;Q15KA0;Q49M41;E2CZ58;C7A609;Q3ZR39;C7A5Z4;C7AF24;Q8HRM2;O78540;Q8WHV2;Q32313;Q4VIB9;Q8WIW9;Q8SMH4;O47281;Q5J9S0;Q29VE8;Q40141;Q32811	5081	27	CID		80.72	2.34352e-05		6	49		1	2396.17	3.64495	13/200	pps_Medicago_trypsin_rep3.mgf
	High	DKLNKYGRPLLxcTIKPK	D6MYK4;Q8MCW9;Q5VH02;Q33369	11	4	CID	X12(G), C13(Carbamidomethyl)	64.79	0.00103825		10	50		1	2101.24	20.0666	18/198	pps_Medicago_trypsin_rep3.mgf
	Low	YGRPLLxcTIKPK	D6MYK4;Q8MCW9;Q5VH02;Q33369	11	4	CID	X7(G), C8(Carbamidomethyl)	33.95	1.44507		10	50	38	1	1502.86	3.0307	10/120	pps_Medicago_trypsin_rep3.mgf
	Low	LGLSxKNYGR	Q6YLP8;D6MYK4;Q1X6Q9;B9U471	17	4	CID	X5(A)	24.65	12.6192		7	50	30	1	1078.59	-9.65269	6/86	pps_Medicago_trypsin_rep3.mgf
	Low	DTDILAAFR	Q9TJY5;D6C635;P93987;Q33620;P92263;P94041;Q9GDQ2;Q9XQP7;D0F109;Q5DK06;Q6SSI3;O98549;Q95E64;P28380;Q85VJ2;Q95634;Q6JXQ9;C7A5Y1;O98545;Q9GHU3;Q7YJR6;Q9BAN9;Q9T2E2;Q710I8;A7U3S1;D6MYK4;Q95637;Q5I998;Q15KA0;Q8WLJ4;Q95633;C6FJV2;Q49M41;E2CZ58;C7A609;Q8MCW9;Q9GCX8;Q5I972;A1X2K2;Q1X6Q9;A9X7C3;Q6VW14;Q3ZR39;C7A5Z4;C7AF24;Q8HRM2;O78540;Q32226;Q8WHV2;Q32313;Q4VIB9;E5G0C2;Q8WIW9;Q8SMH4;O47281;Q5J9S0;Q6PZ84;…	17129	69	CID		14.86	112.364		4	50	26	1	1021.52	-15.0182	5/74	pps_Medicago_trypsin_rep3.mgf
Q9XQL8	13.09	6	6	466	51.6517	6.39209	158.864	Ribulose-1,5-bisphosphate carboxylase/oxygenase (Fragment) OS=Stylidium calcaratum GN=rbcL PE=3 SV=1 - [Q9XQL8_9ASTR]
	Confidence Icon	Sequence	Protein Accessions	# Proteins	# Protein Groups	Activation Type	Modifications	IonScore	Exp Value	Δ Score	Rank	Identity High	Homology Threshold	Charge	m/z [Da]	ΔM [ppm]	Ions Matched	Spectrum File
	High	TFQGPPHGIQVER	Q9TJY5;D8V9G2;Q8SKV4;D6C635;P92263;P94041;A0PDA4;Q9GDQ2;D2KUU7;P28380;Q85VJ2;Q31982;Q95634;Q6JXQ9;C7A5Y1;Q9BA14;O98545;Q9GHU3;Q7YJR6;Q9BAN9;Q9T2E2;Q6VW49;Q710I8;A1X8A0;A7U3S1;D6MYK4;Q95637;Q9XQL8;Q6PZ77;Q5I998;Q29U68;Q15KA0;Q8WLJ4;Q95633;C6FJV2;Q9MT11;Q71N65;Q49M41;E2CZ58;E0D9U8;O03636;Q6W5Z6;C7A609;Q8MCW9;Q9GCX8;Q5I972;A1X2K2;Q8MCW5;Q1X6Q9;A9X7C3;Q6VW14;Q3ZR39;C7A5Z4;C7AF24;Q8HRM2;Q8SLJ9;O78540;…	19129	70	CID		109.6	4.33219e-08		5	51		1	1465.77	11.4607	11/139	pps_Medicago_trypsin_rep3.mgf
	High	LTYYTPDYETKDTDILAxFR	Q9XQL8	1	1	CID	X18(A)	80.72	2.34352e-05		8	49		1	2396.17	3.64495	13/200	pps_Medicago_trypsin_rep3.mgf
	High	DKLNKYGRPLLGcTIKPK	D8V9G2;Q8SKV4;Q33620;P92263;P94041;A0PDA4;D2KUU7;Q9XQP7;D0F109;Q5DK06;O98549;P28380;Q85VJ2;Q6JXQ9;Q9BA14;Q9GHU3;Q7YJR6;Q9BAN9;Q6VW49;Q710I8;Q95637;Q9XQL8;Q6PZ77;Q5I998;Q15KA0;Q8WLJ4;C6FJV2;Q9MT11;Q49M41;E2CZ58;E0D9U8;O03636;Q6W5Z6;C7A609;A1X2K2;Q1X6Q9;A9X7C3;C7A5Z4;Q8HRM2;Q8SLJ9;O78540;Q8M9H7;Q6PZB0;Q32226;Q32313;A9X7D7;E5G0C2;Q8WIW9;Q9BB67;Q8SMH4;O47281;Q5J9S0;Q6SSH6;O98531;Q40141;A1E5E1;B2BWK9;…	21788	60	CID	C13(Carbamidomethyl)	64.79	0.00103825		4	50		1	2101.24	20.0666	18/198	pps_Medicago_trypsin_rep3.mgf
	Low	YGRPLLGcTIKPK	D8V9G2;Q8SKV4;Q33620;P92263;P94041;A0PDA4;D2KUU7;Q9XQP7;D0F109;Q5DK06;O98549;P28380;Q85VJ2;Q6JXQ9;C7A5Y1;Q9BA14;O98545;Q9GHU3;Q7YJR6;Q9BAN9;Q6VW49;Q710I8;Q95637;Q9XQL8;Q6PZ77;Q5I998;Q15KA0;Q8WLJ4;C6FJV2;Q9MT11;Q49M41;E2CZ58;E0D9U8;O03636;Q6W5Z6;C7A609;A1X2K2;Q1X6Q9;A9X7C3;C7A5Z4;Q8HRM2;Q8SLJ9;O78540;Q8M9H7;Q6PZB0;Q32226;Q8WHV2;Q32313;A9X7D7;E5G0C2;Q8WIW9;Q9BB67;Q8SMH4;O47281;Q5J9S0;Q6SSH6;O98531;…	21992	63	CID	C8(Carbamidomethyl)	33.95	1.44507		4	50	38	1	1502.86	3.0307	10/120	pps_Medicago_trypsin_rep3.mgf
	Low	LGLSAKNYGR	D8V9G2;Q8SKV4;P93987;Q33620;P92263;P94041;A0PDA4;Q9GDQ2;D2KUU7;Q9XQP7;Q5DK06;O98549;Q85VJ2;Q31982;Q95634;Q6JXQ9;Q9BA14;O98545;Q9GHU3;Q7YJR6;Q9BAN9;Q710I8;A1X8A0;A7U3S1;Q95637;Q9XQL8;Q6PZ77;Q29U68;Q15KA0;Q8WLJ4;Q49M41;E0D9U8;O03636;Q6W5Z6;C7A609;Q8MCW9;Q9GCX8;Q8MCW5;Q6VW14;Q3ZR39;C7A5Z4;C7AF24;Q8SLJ9;O78540;Q6PZB0;Q32226;Q8WHV2;A9X7D7;Q4VIB9;E5G0C2;Q9BB67;Q8SMH4;C7AQR5;Q5J9S0;Q6SSH6;O98531;Q33369;…	22994	64	CID		24.65	12.6192		2	50	30	1	1078.59	-9.65269	6/86	pps_Medicago_trypsin_rep3.mgf
	Low	DTDILAxFR	Q9XQL8;Q8MCW5;A9X7D7	7	3	CID	X7(A)	14.86	112.364		6	50	26	1	1021.52	-15.0182	5/74	pps_Medicago_trypsin_rep3.mgf
Q49M41	15.65	7	7	460	50.5222	6.53662	158.864	Ribulose-1,5-bisphosphate carboxylase/oxygenase large subunit (Fragment) OS=Lophozia ventricosa GN=rbcL PE=3 SV=1 - [Q49M41_9MARC]
	Confidence Icon	Sequence	Protein Accessions	# Proteins	# Protein Groups	Activation Type	Modifications	IonScore	Exp Value	Δ Score	Rank	Identity High	Homology Threshold	Charge	m/z [Da]	ΔM [ppm]	Ions Matched	Spectrum File
	High	TFQGPPHGIQVER	Q9TJY5;D8V9G2;Q8SKV4;D6C635;P92263;P94041;A0PDA4;Q9GDQ2;D2KUU7;P28380;Q85VJ2;Q31982;Q95634;Q6JXQ9;C7A5Y1;Q9BA14;O98545;Q9GHU3;Q7YJR6;Q9BAN9;Q9T2E2;Q6VW49;Q710I8;A1X8A0;A7U3S1;D6MYK4;Q95637;Q9XQL8;Q6PZ77;Q5I998;Q29U68;Q15KA0;Q8WLJ4;Q95633;C6FJV2;Q9MT11;Q71N65;Q49M41;E2CZ58;E0D9U8;O03636;Q6W5Z6;C7A609;Q8MCW9;Q9GCX8;Q5I972;A1X2K2;Q8MCW5;Q1X6Q9;A9X7C3;Q6VW14;Q3ZR39;C7A5Z4;C7AF24;Q8HRM2;Q8SLJ9;O78540;…	19129	70	CID		109.6	4.33219e-08		5	51		1	1465.77	11.4607	11/139	pps_Medicago_trypsin_rep3.mgf
	High	LTYYTPDYETKDTDILAAFR	P92263;D0F109;C7A5Y1;Q9GHU3;Q7YJR6;Q9T2E2;A7U3S1;D6MYK4;Q15KA0;Q49M41;E2CZ58;C7A609;Q3ZR39;C7A5Z4;C7AF24;Q8HRM2;O78540;Q8WHV2;Q32313;Q4VIB9;Q8WIW9;Q8SMH4;O47281;Q5J9S0;Q29VE8;Q40141;Q32811	5081	27	CID		80.72	2.34352e-05		6	49		1	2396.17	3.64495	13/200	pps_Medicago_trypsin_rep3.mgf
	High	DKLNKYGRPLLGcTIKPK	D8V9G2;Q8SKV4;Q33620;P92263;P94041;A0PDA4;D2KUU7;Q9XQP7;D0F109;Q5DK06;O98549;P28380;Q85VJ2;Q6JXQ9;Q9BA14;Q9GHU3;Q7YJR6;Q9BAN9;Q6VW49;Q710I8;Q95637;Q9XQL8;Q6PZ77;Q5I998;Q15KA0;Q8WLJ4;C6FJV2;Q9MT11;Q49M41;E2CZ58;E0D9U8;O03636;Q6W5Z6;C7A609;A1X2K2;Q1X6Q9;A9X7C3;C7A5Z4;Q8HRM2;Q8SLJ9;O78540;Q8M9H7;Q6PZB0;Q32226;Q32313;A9X7D7;E5G0C2;Q8WIW9;Q9BB67;Q8SMH4;O47281;Q5J9S0;Q6SSH6;O98531;Q40141;A1E5E1;B2BWK9;…	21788	60	CID	C13(Carbamidomethyl)	64.79	0.00103825		4	50		1	2101.24	20.0666	18/198	pps_Medicago_trypsin_rep3.mgf
	Low	YGRPLLGcTIKPK	D8V9G2;Q8SKV4;Q33620;P92263;P94041;A0PDA4;D2KUU7;Q9XQP7;D0F109;Q5DK06;O98549;P28380;Q85VJ2;Q6JXQ9;C7A5Y1;Q9BA14;O98545;Q9GHU3;Q7YJR6;Q9BAN9;Q6VW49;Q710I8;Q95637;Q9XQL8;Q6PZ77;Q5I998;Q15KA0;Q8WLJ4;C6FJV2;Q9MT11;Q49M41;E2CZ58;E0D9U8;O03636;Q6W5Z6;C7A609;A1X2K2;Q1X6Q9;A9X7C3;C7A5Z4;Q8HRM2;Q8SLJ9;O78540;Q8M9H7;Q6PZB0;Q32226;Q8WHV2;Q32313;A9X7D7;E5G0C2;Q8WIW9;Q9BB67;Q8SMH4;O47281;Q5J9S0;Q6SSH6;O98531;…	21992	63	CID	C8(Carbamidomethyl)	33.95	1.44507		4	50	38	1	1502.86	3.0307	10/120	pps_Medicago_trypsin_rep3.mgf
	Low	LGLSAKNYGR	D8V9G2;Q8SKV4;P93987;Q33620;P92263;P94041;A0PDA4;Q9GDQ2;D2KUU7;Q9XQP7;Q5DK06;O98549;Q85VJ2;Q31982;Q95634;Q6JXQ9;Q9BA14;O98545;Q9GHU3;Q7YJR6;Q9BAN9;Q710I8;A1X8A0;A7U3S1;Q95637;Q9XQL8;Q6PZ77;Q29U68;Q15KA0;Q8WLJ4;Q49M41;E0D9U8;O03636;Q6W5Z6;C7A609;Q8MCW9;Q9GCX8;Q8MCW5;Q6VW14;Q3ZR39;C7A5Z4;C7AF24;Q8SLJ9;O78540;Q6PZB0;Q32226;Q8WHV2;A9X7D7;Q4VIB9;E5G0C2;Q9BB67;Q8SMH4;C7AQR5;Q5J9S0;Q6SSH6;O98531;Q33369;…	22994	64	CID		24.65	12.6192		2	50	30	1	1078.59	-9.65269	6/86	pps_Medicago_trypsin_rep3.mgf
	Low	DTDILAAFR	Q9TJY5;D6C635;P93987;Q33620;P92263;P94041;Q9GDQ2;Q9XQP7;D0F109;Q5DK06;Q6SSI3;O98549;Q95E64;P28380;Q85VJ2;Q95634;Q6JXQ9;C7A5Y1;O98545;Q9GHU3;Q7YJR6;Q9BAN9;Q9T2E2;Q710I8;A7U3S1;D6MYK4;Q95637;Q5I998;Q15KA0;Q8WLJ4;Q95633;C6FJV2;Q49M41;E2CZ58;C7A609;Q8MCW9;Q9GCX8;Q5I972;A1X2K2;Q1X6Q9;A9X7C3;Q6VW14;Q3ZR39;C7A5Z4;C7AF24;Q8HRM2;O78540;Q32226;Q8WHV2;Q32313;Q4VIB9;E5G0C2;Q8WIW9;Q8SMH4;O47281;Q5J9S0;Q6PZ84;…	17129	69	CID		14.86	112.364		4	50	26	1	1021.52	-15.0182	5/74	pps_Medicago_trypsin_rep3.mgf
	Low	ASRASRLEDLR	Q49M41	3	1	CID		14.75	80.6496		7	49	30	1	1273.68	-15.3634	5/112	pps_Medicago_trypsin_rep3.mgf
E2CZ58	13.41	6	6	455	50.4344	6.88818	158.864	Ribulose-1,5-bisphosphate carboxylase/oxygenase large subunit (Fragment) OS=Hypolaena exsulca GN=rbcL PE=3 SV=1 - [E2CZ58_9POAL]
	Confidence Icon	Sequence	Protein Accessions	# Proteins	# Protein Groups	Activation Type	Modifications	IonScore	Exp Value	Δ Score	Rank	Identity High	Homology Threshold	Charge	m/z [Da]	ΔM [ppm]	Ions Matched	Spectrum File
	High	TFQGPPHGIQVER	Q9TJY5;D8V9G2;Q8SKV4;D6C635;P92263;P94041;A0PDA4;Q9GDQ2;D2KUU7;P28380;Q85VJ2;Q31982;Q95634;Q6JXQ9;C7A5Y1;Q9BA14;O98545;Q9GHU3;Q7YJR6;Q9BAN9;Q9T2E2;Q6VW49;Q710I8;A1X8A0;A7U3S1;D6MYK4;Q95637;Q9XQL8;Q6PZ77;Q5I998;Q29U68;Q15KA0;Q8WLJ4;Q95633;C6FJV2;Q9MT11;Q71N65;Q49M41;E2CZ58;E0D9U8;O03636;Q6W5Z6;C7A609;Q8MCW9;Q9GCX8;Q5I972;A1X2K2;Q8MCW5;Q1X6Q9;A9X7C3;Q6VW14;Q3ZR39;C7A5Z4;C7AF24;Q8HRM2;Q8SLJ9;O78540;…	19129	70	CID		109.6	4.33219e-08		5	51		1	1465.77	11.4607	11/139	pps_Medicago_trypsin_rep3.mgf
	High	LTYYTPDYETKDTDILAAFR	P92263;D0F109;C7A5Y1;Q9GHU3;Q7YJR6;Q9T2E2;A7U3S1;D6MYK4;Q15KA0;Q49M41;E2CZ58;C7A609;Q3ZR39;C7A5Z4;C7AF24;Q8HRM2;O78540;Q8WHV2;Q32313;Q4VIB9;Q8WIW9;Q8SMH4;O47281;Q5J9S0;Q29VE8;Q40141;Q32811	5081	27	CID		80.72	2.34352e-05		6	49		1	2396.17	3.64495	13/200	pps_Medicago_trypsin_rep3.mgf
	High	DKLNKYGRPLLGcTIKPK	D8V9G2;Q8SKV4;Q33620;P92263;P94041;A0PDA4;D2KUU7;Q9XQP7;D0F109;Q5DK06;O98549;P28380;Q85VJ2;Q6JXQ9;Q9BA14;Q9GHU3;Q7YJR6;Q9BAN9;Q6VW49;Q710I8;Q95637;Q9XQL8;Q6PZ77;Q5I998;Q15KA0;Q8WLJ4;C6FJV2;Q9MT11;Q49M41;E2CZ58;E0D9U8;O03636;Q6W5Z6;C7A609;A1X2K2;Q1X6Q9;A9X7C3;C7A5Z4;Q8HRM2;Q8SLJ9;O78540;Q8M9H7;Q6PZB0;Q32226;Q32313;A9X7D7;E5G0C2;Q8WIW9;Q9BB67;Q8SMH4;O47281;Q5J9S0;Q6SSH6;O98531;Q40141;A1E5E1;B2BWK9;…	21788	60	CID	C13(Carbamidomethyl)	64.79	0.00103825		4	50		1	2101.24	20.0666	18/198	pps_Medicago_trypsin_rep3.mgf
	Low	YGRPLLGcTIKPK	D8V9G2;Q8SKV4;Q33620;P92263;P94041;A0PDA4;D2KUU7;Q9XQP7;D0F109;Q5DK06;O98549;P28380;Q85VJ2;Q6JXQ9;C7A5Y1;Q9BA14;O98545;Q9GHU3;Q7YJR6;Q9BAN9;Q6VW49;Q710I8;Q95637;Q9XQL8;Q6PZ77;Q5I998;Q15KA0;Q8WLJ4;C6FJV2;Q9MT11;Q49M41;E2CZ58;E0D9U8;O03636;Q6W5Z6;C7A609;A1X2K2;Q1X6Q9;A9X7C3;C7A5Z4;Q8HRM2;Q8SLJ9;O78540;Q8M9H7;Q6PZB0;Q32226;Q8WHV2;Q32313;A9X7D7;E5G0C2;Q8WIW9;Q9BB67;Q8SMH4;O47281;Q5J9S0;Q6SSH6;O98531;…	21992	63	CID	C8(Carbamidomethyl)	33.95	1.44507		4	50	38	1	1502.86	3.0307	10/120	pps_Medicago_trypsin_rep3.mgf
	Low	LGLSAKNYxR	E2CZ58;Q5I972;A9X7C3	9	3	CID	X9(G)	24.65	12.6192		3	50	30	1	1078.59	-9.65269	6/86	pps_Medicago_trypsin_rep3.mgf
	Low	DTDILAAFR	Q9TJY5;D6C635;P93987;Q33620;P92263;P94041;Q9GDQ2;Q9XQP7;D0F109;Q5DK06;Q6SSI3;O98549;Q95E64;P28380;Q85VJ2;Q95634;Q6JXQ9;C7A5Y1;O98545;Q9GHU3;Q7YJR6;Q9BAN9;Q9T2E2;Q710I8;A7U3S1;D6MYK4;Q95637;Q5I998;Q15KA0;Q8WLJ4;Q95633;C6FJV2;Q49M41;E2CZ58;C7A609;Q8MCW9;Q9GCX8;Q5I972;A1X2K2;Q1X6Q9;A9X7C3;Q6VW14;Q3ZR39;C7A5Z4;C7AF24;Q8HRM2;O78540;Q32226;Q8WHV2;Q32313;Q4VIB9;E5G0C2;Q8WIW9;Q8SMH4;O47281;Q5J9S0;Q6PZ84;…	17129	69	CID		14.86	112.364		4	50	26	1	1021.52	-15.0182	5/74	pps_Medicago_trypsin_rep3.mgf
Q8HRM2	13.68	6	6	446	49.2405	6.58057	158.864	Ribulose-1,5-bisphosphate carboxylase/oxygenase large subunit (Fragment) OS=Baxteria australis GN=rbcL PE=3 SV=1 - [Q8HRM2_9LILI]
	Confidence Icon	Sequence	Protein Accessions	# Proteins	# Protein Groups	Activation Type	Modifications	IonScore	Exp Value	Δ Score	Rank	Identity High	Homology Threshold	Charge	m/z [Da]	ΔM [ppm]	Ions Matched	Spectrum File
	High	TFQGPPHGIQVER	Q9TJY5;D8V9G2;Q8SKV4;D6C635;P92263;P94041;A0PDA4;Q9GDQ2;D2KUU7;P28380;Q85VJ2;Q31982;Q95634;Q6JXQ9;C7A5Y1;Q9BA14;O98545;Q9GHU3;Q7YJR6;Q9BAN9;Q9T2E2;Q6VW49;Q710I8;A1X8A0;A7U3S1;D6MYK4;Q95637;Q9XQL8;Q6PZ77;Q5I998;Q29U68;Q15KA0;Q8WLJ4;Q95633;C6FJV2;Q9MT11;Q71N65;Q49M41;E2CZ58;E0D9U8;O03636;Q6W5Z6;C7A609;Q8MCW9;Q9GCX8;Q5I972;A1X2K2;Q8MCW5;Q1X6Q9;A9X7C3;Q6VW14;Q3ZR39;C7A5Z4;C7AF24;Q8HRM2;Q8SLJ9;O78540;…	19129	70	CID		109.6	4.33219e-08		5	51		1	1465.77	11.4607	11/139	pps_Medicago_trypsin_rep3.mgf
	High	LTYYTPDYETKDTDILAAFR	P92263;D0F109;C7A5Y1;Q9GHU3;Q7YJR6;Q9T2E2;A7U3S1;D6MYK4;Q15KA0;Q49M41;E2CZ58;C7A609;Q3ZR39;C7A5Z4;C7AF24;Q8HRM2;O78540;Q8WHV2;Q32313;Q4VIB9;Q8WIW9;Q8SMH4;O47281;Q5J9S0;Q29VE8;Q40141;Q32811	5081	27	CID		80.72	2.34352e-05		6	49		1	2396.17	3.64495	13/200	pps_Medicago_trypsin_rep3.mgf
	High	DKLNKYGRPLLGcTIKPK	D8V9G2;Q8SKV4;Q33620;P92263;P94041;A0PDA4;D2KUU7;Q9XQP7;D0F109;Q5DK06;O98549;P28380;Q85VJ2;Q6JXQ9;Q9BA14;Q9GHU3;Q7YJR6;Q9BAN9;Q6VW49;Q710I8;Q95637;Q9XQL8;Q6PZ77;Q5I998;Q15KA0;Q8WLJ4;C6FJV2;Q9MT11;Q49M41;E2CZ58;E0D9U8;O03636;Q6W5Z6;C7A609;A1X2K2;Q1X6Q9;A9X7C3;C7A5Z4;Q8HRM2;Q8SLJ9;O78540;Q8M9H7;Q6PZB0;Q32226;Q32313;A9X7D7;E5G0C2;Q8WIW9;Q9BB67;Q8SMH4;O47281;Q5J9S0;Q6SSH6;O98531;Q40141;A1E5E1;B2BWK9;…	21788	60	CID	C13(Carbamidomethyl)	64.79	0.00103825		4	50		1	2101.24	20.0666	18/198	pps_Medicago_trypsin_rep3.mgf
	Low	YGRPLLGcTIKPK	D8V9G2;Q8SKV4;Q33620;P92263;P94041;A0PDA4;D2KUU7;Q9XQP7;D0F109;Q5DK06;O98549;P28380;Q85VJ2;Q6JXQ9;C7A5Y1;Q9BA14;O98545;Q9GHU3;Q7YJR6;Q9BAN9;Q6VW49;Q710I8;Q95637;Q9XQL8;Q6PZ77;Q5I998;Q15KA0;Q8WLJ4;C6FJV2;Q9MT11;Q49M41;E2CZ58;E0D9U8;O03636;Q6W5Z6;C7A609;A1X2K2;Q1X6Q9;A9X7C3;C7A5Z4;Q8HRM2;Q8SLJ9;O78540;Q8M9H7;Q6PZB0;Q32226;Q8WHV2;Q32313;A9X7D7;E5G0C2;Q8WIW9;Q9BB67;Q8SMH4;O47281;Q5J9S0;Q6SSH6;O98531;…	21992	63	CID	C8(Carbamidomethyl)	33.95	1.44507		4	50	38	1	1502.86	3.0307	10/120	pps_Medicago_trypsin_rep3.mgf
	Low	LGLxAKNYGR	Q9TJY5;Q95633;Q8HRM2;Q8M9H7	11	4	CID	X4(S)	24.65	12.6192		8	50	30	1	1078.59	-9.65269	6/91	pps_Medicago_trypsin_rep3.mgf
	Low	DTDILAAFR	Q9TJY5;D6C635;P93987;Q33620;P92263;P94041;Q9GDQ2;Q9XQP7;D0F109;Q5DK06;Q6SSI3;O98549;Q95E64;P28380;Q85VJ2;Q95634;Q6JXQ9;C7A5Y1;O98545;Q9GHU3;Q7YJR6;Q9BAN9;Q9T2E2;Q710I8;A7U3S1;D6MYK4;Q95637;Q5I998;Q15KA0;Q8WLJ4;Q95633;C6FJV2;Q49M41;E2CZ58;C7A609;Q8MCW9;Q9GCX8;Q5I972;A1X2K2;Q1X6Q9;A9X7C3;Q6VW14;Q3ZR39;C7A5Z4;C7AF24;Q8HRM2;O78540;Q32226;Q8WHV2;Q32313;Q4VIB9;E5G0C2;Q8WIW9;Q8SMH4;O47281;Q5J9S0;Q6PZ84;…	17129	69	CID		14.86	112.364		4	50	26	1	1021.52	-15.0182	5/74	pps_Medicago_trypsin_rep3.mgf
O78540	24.84	7	7	310	34.7084	8.20654	158.864	Ribulose-1,5-bisphosphate carboxylase/oxygenase (Fragment) OS=Bifrenaria harrisoniae GN=rbcL PE=4 SV=1 - [O78540_9ASPA]
	Confidence Icon	Sequence	Protein Accessions	# Proteins	# Protein Groups	Activation Type	Modifications	IonScore	Exp Value	Δ Score	Rank	Identity High	Homology Threshold	Charge	m/z [Da]	ΔM [ppm]	Ions Matched	Spectrum File
	High	TFQGPPHGIQVER	Q9TJY5;D8V9G2;Q8SKV4;D6C635;P92263;P94041;A0PDA4;Q9GDQ2;D2KUU7;P28380;Q85VJ2;Q31982;Q95634;Q6JXQ9;C7A5Y1;Q9BA14;O98545;Q9GHU3;Q7YJR6;Q9BAN9;Q9T2E2;Q6VW49;Q710I8;A1X8A0;A7U3S1;D6MYK4;Q95637;Q9XQL8;Q6PZ77;Q5I998;Q29U68;Q15KA0;Q8WLJ4;Q95633;C6FJV2;Q9MT11;Q71N65;Q49M41;E2CZ58;E0D9U8;O03636;Q6W5Z6;C7A609;Q8MCW9;Q9GCX8;Q5I972;A1X2K2;Q8MCW5;Q1X6Q9;A9X7C3;Q6VW14;Q3ZR39;C7A5Z4;C7AF24;Q8HRM2;Q8SLJ9;O78540;…	19129	70	CID		109.6	4.33219e-08		5	51		1	1465.77	11.4607	11/139	pps_Medicago_trypsin_rep3.mgf
	High	LTYYTPDYETKDTDILAAFR	P92263;D0F109;C7A5Y1;Q9GHU3;Q7YJR6;Q9T2E2;A7U3S1;D6MYK4;Q15KA0;Q49M41;E2CZ58;C7A609;Q3ZR39;C7A5Z4;C7AF24;Q8HRM2;O78540;Q8WHV2;Q32313;Q4VIB9;Q8WIW9;Q8SMH4;O47281;Q5J9S0;Q29VE8;Q40141;Q32811	5081	27	CID		80.72	2.34352e-05		6	49		1	2396.17	3.64495	13/200	pps_Medicago_trypsin_rep3.mgf
	High	DKLNKYGRPLLGcTIKPK	D8V9G2;Q8SKV4;Q33620;P92263;P94041;A0PDA4;D2KUU7;Q9XQP7;D0F109;Q5DK06;O98549;P28380;Q85VJ2;Q6JXQ9;Q9BA14;Q9GHU3;Q7YJR6;Q9BAN9;Q6VW49;Q710I8;Q95637;Q9XQL8;Q6PZ77;Q5I998;Q15KA0;Q8WLJ4;C6FJV2;Q9MT11;Q49M41;E2CZ58;E0D9U8;O03636;Q6W5Z6;C7A609;A1X2K2;Q1X6Q9;A9X7C3;C7A5Z4;Q8HRM2;Q8SLJ9;O78540;Q8M9H7;Q6PZB0;Q32226;Q32313;A9X7D7;E5G0C2;Q8WIW9;Q9BB67;Q8SMH4;O47281;Q5J9S0;Q6SSH6;O98531;Q40141;A1E5E1;B2BWK9;…	21788	60	CID	C13(Carbamidomethyl)	64.79	0.00103825		4	50		1	2101.24	20.0666	18/198	pps_Medicago_trypsin_rep3.mgf
	Low	YGRPLLGcTIKPK	D8V9G2;Q8SKV4;Q33620;P92263;P94041;A0PDA4;D2KUU7;Q9XQP7;D0F109;Q5DK06;O98549;P28380;Q85VJ2;Q6JXQ9;C7A5Y1;Q9BA14;O98545;Q9GHU3;Q7YJR6;Q9BAN9;Q6VW49;Q710I8;Q95637;Q9XQL8;Q6PZ77;Q5I998;Q15KA0;Q8WLJ4;C6FJV2;Q9MT11;Q49M41;E2CZ58;E0D9U8;O03636;Q6W5Z6;C7A609;A1X2K2;Q1X6Q9;A9X7C3;C7A5Z4;Q8HRM2;Q8SLJ9;O78540;Q8M9H7;Q6PZB0;Q32226;Q8WHV2;Q32313;A9X7D7;E5G0C2;Q8WIW9;Q9BB67;Q8SMH4;O47281;Q5J9S0;Q6SSH6;O98531;…	21992	63	CID	C8(Carbamidomethyl)	33.95	1.44507		4	50	38	1	1502.86	3.0307	10/120	pps_Medicago_trypsin_rep3.mgf
	Low	LGLSAKNYGR	D8V9G2;Q8SKV4;P93987;Q33620;P92263;P94041;A0PDA4;Q9GDQ2;D2KUU7;Q9XQP7;Q5DK06;O98549;Q85VJ2;Q31982;Q95634;Q6JXQ9;Q9BA14;O98545;Q9GHU3;Q7YJR6;Q9BAN9;Q710I8;A1X8A0;A7U3S1;Q95637;Q9XQL8;Q6PZ77;Q29U68;Q15KA0;Q8WLJ4;Q49M41;E0D9U8;O03636;Q6W5Z6;C7A609;Q8MCW9;Q9GCX8;Q8MCW5;Q6VW14;Q3ZR39;C7A5Z4;C7AF24;Q8SLJ9;O78540;Q6PZB0;Q32226;Q8WHV2;A9X7D7;Q4VIB9;E5G0C2;Q9BB67;Q8SMH4;C7AQR5;Q5J9S0;Q6SSH6;O98531;Q33369;…	22994	64	CID		24.65	12.6192		2	50	30	1	1078.59	-9.65269	6/86	pps_Medicago_trypsin_rep3.mgf
	Low	DTDILAAFR	Q9TJY5;D6C635;P93987;Q33620;P92263;P94041;Q9GDQ2;Q9XQP7;D0F109;Q5DK06;Q6SSI3;O98549;Q95E64;P28380;Q85VJ2;Q95634;Q6JXQ9;C7A5Y1;O98545;Q9GHU3;Q7YJR6;Q9BAN9;Q9T2E2;Q710I8;A7U3S1;D6MYK4;Q95637;Q5I998;Q15KA0;Q8WLJ4;Q95633;C6FJV2;Q49M41;E2CZ58;C7A609;Q8MCW9;Q9GCX8;Q5I972;A1X2K2;Q1X6Q9;A9X7C3;Q6VW14;Q3ZR39;C7A5Z4;C7AF24;Q8HRM2;O78540;Q32226;Q8WHV2;Q32313;Q4VIB9;E5G0C2;Q8WIW9;Q8SMH4;O47281;Q5J9S0;Q6PZ84;…	17129	69	CID		14.86	112.364		4	50	26	1	1021.52	-15.0182	5/74	pps_Medicago_trypsin_rep3.mgf
	Low	QKNHGmHxRVLAKALR	D2KUU7;Q710I8;O78540	11	3	CID	M6(Oxidation), X8(M), X8(Oxidation)	10.29	299.858		7	50	25	1	1922.03	0.57759	10/167	pps_Medicago_trypsin_rep3.mgf
Q8WHV2	13.09	6	6	466	51.7259	6.26514	158.864	Ribulose 1,5-bisphosphate carboxylase (Fragment) OS=Gunnera perpensa GN=rbcL PE=3 SV=1 - [Q8WHV2_9MAGN]
	Confidence Icon	Sequence	Protein Accessions	# Proteins	# Protein Groups	Activation Type	Modifications	IonScore	Exp Value	Δ Score	Rank	Identity High	Homology Threshold	Charge	m/z [Da]	ΔM [ppm]	Ions Matched	Spectrum File
	High	TFQGPPHGIQVER	Q9TJY5;D8V9G2;Q8SKV4;D6C635;P92263;P94041;A0PDA4;Q9GDQ2;D2KUU7;P28380;Q85VJ2;Q31982;Q95634;Q6JXQ9;C7A5Y1;Q9BA14;O98545;Q9GHU3;Q7YJR6;Q9BAN9;Q9T2E2;Q6VW49;Q710I8;A1X8A0;A7U3S1;D6MYK4;Q95637;Q9XQL8;Q6PZ77;Q5I998;Q29U68;Q15KA0;Q8WLJ4;Q95633;C6FJV2;Q9MT11;Q71N65;Q49M41;E2CZ58;E0D9U8;O03636;Q6W5Z6;C7A609;Q8MCW9;Q9GCX8;Q5I972;A1X2K2;Q8MCW5;Q1X6Q9;A9X7C3;Q6VW14;Q3ZR39;C7A5Z4;C7AF24;Q8HRM2;Q8SLJ9;O78540;…	19129	70	CID		109.6	4.33219e-08		5	51		1	1465.77	11.4607	11/139	pps_Medicago_trypsin_rep3.mgf
	High	LTYYTPDYETKDTDILAAFR	P92263;D0F109;C7A5Y1;Q9GHU3;Q7YJR6;Q9T2E2;A7U3S1;D6MYK4;Q15KA0;Q49M41;E2CZ58;C7A609;Q3ZR39;C7A5Z4;C7AF24;Q8HRM2;O78540;Q8WHV2;Q32313;Q4VIB9;Q8WIW9;Q8SMH4;O47281;Q5J9S0;Q29VE8;Q40141;Q32811	5081	27	CID		80.72	2.34352e-05		6	49		1	2396.17	3.64495	13/200	pps_Medicago_trypsin_rep3.mgf
	High	DKxNKYGRPLLGcTIKPK	O98545;Q8WHV2	5	2	CID	X3(I), C13(Carbamidomethyl)	64.79	0.00103825		2	50		1	2101.24	20.0666	18/198	pps_Medicago_trypsin_rep3.mgf
	Low	YGRPLLGcTIKPK	D8V9G2;Q8SKV4;Q33620;P92263;P94041;A0PDA4;D2KUU7;Q9XQP7;D0F109;Q5DK06;O98549;P28380;Q85VJ2;Q6JXQ9;C7A5Y1;Q9BA14;O98545;Q9GHU3;Q7YJR6;Q9BAN9;Q6VW49;Q710I8;Q95637;Q9XQL8;Q6PZ77;Q5I998;Q15KA0;Q8WLJ4;C6FJV2;Q9MT11;Q49M41;E2CZ58;E0D9U8;O03636;Q6W5Z6;C7A609;A1X2K2;Q1X6Q9;A9X7C3;C7A5Z4;Q8HRM2;Q8SLJ9;O78540;Q8M9H7;Q6PZB0;Q32226;Q8WHV2;Q32313;A9X7D7;E5G0C2;Q8WIW9;Q9BB67;Q8SMH4;O47281;Q5J9S0;Q6SSH6;O98531;…	21992	63	CID	C8(Carbamidomethyl)	33.95	1.44507		4	50	38	1	1502.86	3.0307	10/120	pps_Medicago_trypsin_rep3.mgf
	Low	LGLSAKNYGR	D8V9G2;Q8SKV4;P93987;Q33620;P92263;P94041;A0PDA4;Q9GDQ2;D2KUU7;Q9XQP7;Q5DK06;O98549;Q85VJ2;Q31982;Q95634;Q6JXQ9;Q9BA14;O98545;Q9GHU3;Q7YJR6;Q9BAN9;Q710I8;A1X8A0;A7U3S1;Q95637;Q9XQL8;Q6PZ77;Q29U68;Q15KA0;Q8WLJ4;Q49M41;E0D9U8;O03636;Q6W5Z6;C7A609;Q8MCW9;Q9GCX8;Q8MCW5;Q6VW14;Q3ZR39;C7A5Z4;C7AF24;Q8SLJ9;O78540;Q6PZB0;Q32226;Q8WHV2;A9X7D7;Q4VIB9;E5G0C2;Q9BB67;Q8SMH4;C7AQR5;Q5J9S0;Q6SSH6;O98531;Q33369;…	22994	64	CID		24.65	12.6192		2	50	30	1	1078.59	-9.65269	6/86	pps_Medicago_trypsin_rep3.mgf
	Low	DTDILAAFR	Q9TJY5;D6C635;P93987;Q33620;P92263;P94041;Q9GDQ2;Q9XQP7;D0F109;Q5DK06;Q6SSI3;O98549;Q95E64;P28380;Q85VJ2;Q95634;Q6JXQ9;C7A5Y1;O98545;Q9GHU3;Q7YJR6;Q9BAN9;Q9T2E2;Q710I8;A7U3S1;D6MYK4;Q95637;Q5I998;Q15KA0;Q8WLJ4;Q95633;C6FJV2;Q49M41;E2CZ58;C7A609;Q8MCW9;Q9GCX8;Q5I972;A1X2K2;Q1X6Q9;A9X7C3;Q6VW14;Q3ZR39;C7A5Z4;C7AF24;Q8HRM2;O78540;Q32226;Q8WHV2;Q32313;Q4VIB9;E5G0C2;Q8WIW9;Q8SMH4;O47281;Q5J9S0;Q6PZ84;…	17129	69	CID		14.86	112.364		4	50	26	1	1021.52	-15.0182	5/74	pps_Medicago_trypsin_rep3.mgf
Q4VIB9	14.19	6	6	430	47.5378	6.80029	158.864	Ribulose-1,5-bisphosphate carboxylase/oxygenase large subunit (Fragment) OS=Caesalpinia coriaria GN=rbcL PE=3 SV=1 - [Q4VIB9_9FABA]
	Confidence Icon	Sequence	Protein Accessions	# Proteins	# Protein Groups	Activation Type	Modifications	IonScore	Exp Value	Δ Score	Rank	Identity High	Homology Threshold	Charge	m/z [Da]	ΔM [ppm]	Ions Matched	Spectrum File
	High	TFQGPPHGIQVER	Q9TJY5;D8V9G2;Q8SKV4;D6C635;P92263;P94041;A0PDA4;Q9GDQ2;D2KUU7;P28380;Q85VJ2;Q31982;Q95634;Q6JXQ9;C7A5Y1;Q9BA14;O98545;Q9GHU3;Q7YJR6;Q9BAN9;Q9T2E2;Q6VW49;Q710I8;A1X8A0;A7U3S1;D6MYK4;Q95637;Q9XQL8;Q6PZ77;Q5I998;Q29U68;Q15KA0;Q8WLJ4;Q95633;C6FJV2;Q9MT11;Q71N65;Q49M41;E2CZ58;E0D9U8;O03636;Q6W5Z6;C7A609;Q8MCW9;Q9GCX8;Q5I972;A1X2K2;Q8MCW5;Q1X6Q9;A9X7C3;Q6VW14;Q3ZR39;C7A5Z4;C7AF24;Q8HRM2;Q8SLJ9;O78540;…	19129	70	CID		109.6	4.33219e-08		5	51		1	1465.77	11.4607	11/139	pps_Medicago_trypsin_rep3.mgf
	High	LTYYTPDYETKDTDILAAFR	P92263;D0F109;C7A5Y1;Q9GHU3;Q7YJR6;Q9T2E2;A7U3S1;D6MYK4;Q15KA0;Q49M41;E2CZ58;C7A609;Q3ZR39;C7A5Z4;C7AF24;Q8HRM2;O78540;Q8WHV2;Q32313;Q4VIB9;Q8WIW9;Q8SMH4;O47281;Q5J9S0;Q29VE8;Q40141;Q32811	5081	27	CID		80.72	2.34352e-05		6	49		1	2396.17	3.64495	13/200	pps_Medicago_trypsin_rep3.mgf
	High	DKLNKYGRPLLGcTIKxK	Q4VIB9	2	1	CID	C13(Carbamidomethyl), X17(P)	64.79	0.00103825		5	50		1	2101.24	20.0666	18/198	pps_Medicago_trypsin_rep3.mgf
	Low	YGRPLLGcTIKxK	Q4VIB9	2	1	CID	C8(Carbamidomethyl), X12(P)	33.95	1.44507		5	50	38	1	1502.86	3.0307	10/120	pps_Medicago_trypsin_rep3.mgf
	Low	LGLSAKNYGR	D8V9G2;Q8SKV4;P93987;Q33620;P92263;P94041;A0PDA4;Q9GDQ2;D2KUU7;Q9XQP7;Q5DK06;O98549;Q85VJ2;Q31982;Q95634;Q6JXQ9;Q9BA14;O98545;Q9GHU3;Q7YJR6;Q9BAN9;Q710I8;A1X8A0;A7U3S1;Q95637;Q9XQL8;Q6PZ77;Q29U68;Q15KA0;Q8WLJ4;Q49M41;E0D9U8;O03636;Q6W5Z6;C7A609;Q8MCW9;Q9GCX8;Q8MCW5;Q6VW14;Q3ZR39;C7A5Z4;C7AF24;Q8SLJ9;O78540;Q6PZB0;Q32226;Q8WHV2;A9X7D7;Q4VIB9;E5G0C2;Q9BB67;Q8SMH4;C7AQR5;Q5J9S0;Q6SSH6;O98531;Q33369;…	22994	64	CID		24.65	12.6192		2	50	30	1	1078.59	-9.65269	6/86	pps_Medicago_trypsin_rep3.mgf
	Low	DTDILAAFR	Q9TJY5;D6C635;P93987;Q33620;P92263;P94041;Q9GDQ2;Q9XQP7;D0F109;Q5DK06;Q6SSI3;O98549;Q95E64;P28380;Q85VJ2;Q95634;Q6JXQ9;C7A5Y1;O98545;Q9GHU3;Q7YJR6;Q9BAN9;Q9T2E2;Q710I8;A7U3S1;D6MYK4;Q95637;Q5I998;Q15KA0;Q8WLJ4;Q95633;C6FJV2;Q49M41;E2CZ58;C7A609;Q8MCW9;Q9GCX8;Q5I972;A1X2K2;Q1X6Q9;A9X7C3;Q6VW14;Q3ZR39;C7A5Z4;C7AF24;Q8HRM2;O78540;Q32226;Q8WHV2;Q32313;Q4VIB9;E5G0C2;Q8WIW9;Q8SMH4;O47281;Q5J9S0;Q6PZ84;…	17129	69	CID		14.86	112.364		4	50	26	1	1021.52	-15.0182	5/74	pps_Medicago_trypsin_rep3.mgf
E5G0C2	13.71	6	6	445	49.3027	6.80029	158.864	Ribulose-1,5-bisphosphate carboxylase/oxygenase large subunit (Fragment) OS=Yucca filamentosa GN=rbcL PE=4 SV=1 - [E5G0C2_YUCFI]
	Confidence Icon	Sequence	Protein Accessions	# Proteins	# Protein Groups	Activation Type	Modifications	IonScore	Exp Value	Δ Score	Rank	Identity High	Homology Threshold	Charge	m/z [Da]	ΔM [ppm]	Ions Matched	Spectrum File
	High	TFQGPPHGIQVER	Q9TJY5;D8V9G2;Q8SKV4;D6C635;P92263;P94041;A0PDA4;Q9GDQ2;D2KUU7;P28380;Q85VJ2;Q31982;Q95634;Q6JXQ9;C7A5Y1;Q9BA14;O98545;Q9GHU3;Q7YJR6;Q9BAN9;Q9T2E2;Q6VW49;Q710I8;A1X8A0;A7U3S1;D6MYK4;Q95637;Q9XQL8;Q6PZ77;Q5I998;Q29U68;Q15KA0;Q8WLJ4;Q95633;C6FJV2;Q9MT11;Q71N65;Q49M41;E2CZ58;E0D9U8;O03636;Q6W5Z6;C7A609;Q8MCW9;Q9GCX8;Q5I972;A1X2K2;Q8MCW5;Q1X6Q9;A9X7C3;Q6VW14;Q3ZR39;C7A5Z4;C7AF24;Q8HRM2;Q8SLJ9;O78540;…	19129	70	CID		109.6	4.33219e-08		5	51		1	1465.77	11.4607	11/139	pps_Medicago_trypsin_rep3.mgf
	High	xTYYTPDYETKDTDILAAFR	E5G0C2	2	1	CID	X1(I)	80.72	2.34352e-05		4	49		1	2396.17	3.64495	13/200	pps_Medicago_trypsin_rep3.mgf
	High	DKLNKYGRPLLGcTIKPK	D8V9G2;Q8SKV4;Q33620;P92263;P94041;A0PDA4;D2KUU7;Q9XQP7;D0F109;Q5DK06;O98549;P28380;Q85VJ2;Q6JXQ9;Q9BA14;Q9GHU3;Q7YJR6;Q9BAN9;Q6VW49;Q710I8;Q95637;Q9XQL8;Q6PZ77;Q5I998;Q15KA0;Q8WLJ4;C6FJV2;Q9MT11;Q49M41;E2CZ58;E0D9U8;O03636;Q6W5Z6;C7A609;A1X2K2;Q1X6Q9;A9X7C3;C7A5Z4;Q8HRM2;Q8SLJ9;O78540;Q8M9H7;Q6PZB0;Q32226;Q32313;A9X7D7;E5G0C2;Q8WIW9;Q9BB67;Q8SMH4;O47281;Q5J9S0;Q6SSH6;O98531;Q40141;A1E5E1;B2BWK9;…	21788	60	CID	C13(Carbamidomethyl)	64.79	0.00103825		4	50		1	2101.24	20.0666	18/198	pps_Medicago_trypsin_rep3.mgf
	Low	YGRPLLGcTIKPK	D8V9G2;Q8SKV4;Q33620;P92263;P94041;A0PDA4;D2KUU7;Q9XQP7;D0F109;Q5DK06;O98549;P28380;Q85VJ2;Q6JXQ9;C7A5Y1;Q9BA14;O98545;Q9GHU3;Q7YJR6;Q9BAN9;Q6VW49;Q710I8;Q95637;Q9XQL8;Q6PZ77;Q5I998;Q15KA0;Q8WLJ4;C6FJV2;Q9MT11;Q49M41;E2CZ58;E0D9U8;O03636;Q6W5Z6;C7A609;A1X2K2;Q1X6Q9;A9X7C3;C7A5Z4;Q8HRM2;Q8SLJ9;O78540;Q8M9H7;Q6PZB0;Q32226;Q8WHV2;Q32313;A9X7D7;E5G0C2;Q8WIW9;Q9BB67;Q8SMH4;O47281;Q5J9S0;Q6SSH6;O98531;…	21992	63	CID	C8(Carbamidomethyl)	33.95	1.44507		4	50	38	1	1502.86	3.0307	10/120	pps_Medicago_trypsin_rep3.mgf
	Low	LGLSAKNYGR	D8V9G2;Q8SKV4;P93987;Q33620;P92263;P94041;A0PDA4;Q9GDQ2;D2KUU7;Q9XQP7;Q5DK06;O98549;Q85VJ2;Q31982;Q95634;Q6JXQ9;Q9BA14;O98545;Q9GHU3;Q7YJR6;Q9BAN9;Q710I8;A1X8A0;A7U3S1;Q95637;Q9XQL8;Q6PZ77;Q29U68;Q15KA0;Q8WLJ4;Q49M41;E0D9U8;O03636;Q6W5Z6;C7A609;Q8MCW9;Q9GCX8;Q8MCW5;Q6VW14;Q3ZR39;C7A5Z4;C7AF24;Q8SLJ9;O78540;Q6PZB0;Q32226;Q8WHV2;A9X7D7;Q4VIB9;E5G0C2;Q9BB67;Q8SMH4;C7AQR5;Q5J9S0;Q6SSH6;O98531;Q33369;…	22994	64	CID		24.65	12.6192		2	50	30	1	1078.59	-9.65269	6/86	pps_Medicago_trypsin_rep3.mgf
	Low	DTDILAAFR	Q9TJY5;D6C635;P93987;Q33620;P92263;P94041;Q9GDQ2;Q9XQP7;D0F109;Q5DK06;Q6SSI3;O98549;Q95E64;P28380;Q85VJ2;Q95634;Q6JXQ9;C7A5Y1;O98545;Q9GHU3;Q7YJR6;Q9BAN9;Q9T2E2;Q710I8;A7U3S1;D6MYK4;Q95637;Q5I998;Q15KA0;Q8WLJ4;Q95633;C6FJV2;Q49M41;E2CZ58;C7A609;Q8MCW9;Q9GCX8;Q5I972;A1X2K2;Q1X6Q9;A9X7C3;Q6VW14;Q3ZR39;C7A5Z4;C7AF24;Q8HRM2;O78540;Q32226;Q8WHV2;Q32313;Q4VIB9;E5G0C2;Q8WIW9;Q8SMH4;O47281;Q5J9S0;Q6PZ84;…	17129	69	CID		14.86	112.364		4	50	26	1	1021.52	-15.0182	5/74	pps_Medicago_trypsin_rep3.mgf
Q8WIW9	13.35	6	6	457	50.3785	6.75635	158.864	Ribulose-1,5-bisphosphate carboxylase large subunit (Fragment) OS=Symplocos tinctoria GN=rbcL PE=3 SV=1 - [Q8WIW9_9ERIC]
	Confidence Icon	Sequence	Protein Accessions	# Proteins	# Protein Groups	Activation Type	Modifications	IonScore	Exp Value	Δ Score	Rank	Identity High	Homology Threshold	Charge	m/z [Da]	ΔM [ppm]	Ions Matched	Spectrum File
	High	TFQGPPHGIQVER	Q9TJY5;D8V9G2;Q8SKV4;D6C635;P92263;P94041;A0PDA4;Q9GDQ2;D2KUU7;P28380;Q85VJ2;Q31982;Q95634;Q6JXQ9;C7A5Y1;Q9BA14;O98545;Q9GHU3;Q7YJR6;Q9BAN9;Q9T2E2;Q6VW49;Q710I8;A1X8A0;A7U3S1;D6MYK4;Q95637;Q9XQL8;Q6PZ77;Q5I998;Q29U68;Q15KA0;Q8WLJ4;Q95633;C6FJV2;Q9MT11;Q71N65;Q49M41;E2CZ58;E0D9U8;O03636;Q6W5Z6;C7A609;Q8MCW9;Q9GCX8;Q5I972;A1X2K2;Q8MCW5;Q1X6Q9;A9X7C3;Q6VW14;Q3ZR39;C7A5Z4;C7AF24;Q8HRM2;Q8SLJ9;O78540;…	19129	70	CID		109.6	4.33219e-08		5	51		1	1465.77	11.4607	11/139	pps_Medicago_trypsin_rep3.mgf
	High	LTYYTPDYETKDTDILAAFR	P92263;D0F109;C7A5Y1;Q9GHU3;Q7YJR6;Q9T2E2;A7U3S1;D6MYK4;Q15KA0;Q49M41;E2CZ58;C7A609;Q3ZR39;C7A5Z4;C7AF24;Q8HRM2;O78540;Q8WHV2;Q32313;Q4VIB9;Q8WIW9;Q8SMH4;O47281;Q5J9S0;Q29VE8;Q40141;Q32811	5081	27	CID		80.72	2.34352e-05		6	49		1	2396.17	3.64495	13/200	pps_Medicago_trypsin_rep3.mgf
	High	DKLNKYGRPLLGcTIKPK	D8V9G2;Q8SKV4;Q33620;P92263;P94041;A0PDA4;D2KUU7;Q9XQP7;D0F109;Q5DK06;O98549;P28380;Q85VJ2;Q6JXQ9;Q9BA14;Q9GHU3;Q7YJR6;Q9BAN9;Q6VW49;Q710I8;Q95637;Q9XQL8;Q6PZ77;Q5I998;Q15KA0;Q8WLJ4;C6FJV2;Q9MT11;Q49M41;E2CZ58;E0D9U8;O03636;Q6W5Z6;C7A609;A1X2K2;Q1X6Q9;A9X7C3;C7A5Z4;Q8HRM2;Q8SLJ9;O78540;Q8M9H7;Q6PZB0;Q32226;Q32313;A9X7D7;E5G0C2;Q8WIW9;Q9BB67;Q8SMH4;O47281;Q5J9S0;Q6SSH6;O98531;Q40141;A1E5E1;B2BWK9;…	21788	60	CID	C13(Carbamidomethyl)	64.79	0.00103825		4	50		1	2101.24	20.0666	18/198	pps_Medicago_trypsin_rep3.mgf
	Low	YGRPLLGcTIKPK	D8V9G2;Q8SKV4;Q33620;P92263;P94041;A0PDA4;D2KUU7;Q9XQP7;D0F109;Q5DK06;O98549;P28380;Q85VJ2;Q6JXQ9;C7A5Y1;Q9BA14;O98545;Q9GHU3;Q7YJR6;Q9BAN9;Q6VW49;Q710I8;Q95637;Q9XQL8;Q6PZ77;Q5I998;Q15KA0;Q8WLJ4;C6FJV2;Q9MT11;Q49M41;E2CZ58;E0D9U8;O03636;Q6W5Z6;C7A609;A1X2K2;Q1X6Q9;A9X7C3;C7A5Z4;Q8HRM2;Q8SLJ9;O78540;Q8M9H7;Q6PZB0;Q32226;Q8WHV2;Q32313;A9X7D7;E5G0C2;Q8WIW9;Q9BB67;Q8SMH4;O47281;Q5J9S0;Q6SSH6;O98531;…	21992	63	CID	C8(Carbamidomethyl)	33.95	1.44507		4	50	38	1	1502.86	3.0307	10/120	pps_Medicago_trypsin_rep3.mgf
	Low	LxLSAKNYGR	Q8WIW9	3	1	CID	X2(G)	24.65	12.6192		10	50	30	1	1078.59	-9.65269	6/86	pps_Medicago_trypsin_rep3.mgf
	Low	DTDILAAFR	Q9TJY5;D6C635;P93987;Q33620;P92263;P94041;Q9GDQ2;Q9XQP7;D0F109;Q5DK06;Q6SSI3;O98549;Q95E64;P28380;Q85VJ2;Q95634;Q6JXQ9;C7A5Y1;O98545;Q9GHU3;Q7YJR6;Q9BAN9;Q9T2E2;Q710I8;A7U3S1;D6MYK4;Q95637;Q5I998;Q15KA0;Q8WLJ4;Q95633;C6FJV2;Q49M41;E2CZ58;C7A609;Q8MCW9;Q9GCX8;Q5I972;A1X2K2;Q1X6Q9;A9X7C3;Q6VW14;Q3ZR39;C7A5Z4;C7AF24;Q8HRM2;O78540;Q32226;Q8WHV2;Q32313;Q4VIB9;E5G0C2;Q8WIW9;Q8SMH4;O47281;Q5J9S0;Q6PZ84;…	17129	69	CID		14.86	112.364		4	50	26	1	1021.52	-15.0182	5/74	pps_Medicago_trypsin_rep3.mgf
O47281	13.12	6	6	465	51.3544	6.0874	158.864	RuBisCO large subunit (Fragment) OS=Romneya coulteri GN=rbcL PE=3 SV=1 - [O47281_ROMCO]
	Confidence Icon	Sequence	Protein Accessions	# Proteins	# Protein Groups	Activation Type	Modifications	IonScore	Exp Value	Δ Score	Rank	Identity High	Homology Threshold	Charge	m/z [Da]	ΔM [ppm]	Ions Matched	Spectrum File
	High	TFQGPPHGIQVER	Q9TJY5;D8V9G2;Q8SKV4;D6C635;P92263;P94041;A0PDA4;Q9GDQ2;D2KUU7;P28380;Q85VJ2;Q31982;Q95634;Q6JXQ9;C7A5Y1;Q9BA14;O98545;Q9GHU3;Q7YJR6;Q9BAN9;Q9T2E2;Q6VW49;Q710I8;A1X8A0;A7U3S1;D6MYK4;Q95637;Q9XQL8;Q6PZ77;Q5I998;Q29U68;Q15KA0;Q8WLJ4;Q95633;C6FJV2;Q9MT11;Q71N65;Q49M41;E2CZ58;E0D9U8;O03636;Q6W5Z6;C7A609;Q8MCW9;Q9GCX8;Q5I972;A1X2K2;Q8MCW5;Q1X6Q9;A9X7C3;Q6VW14;Q3ZR39;C7A5Z4;C7AF24;Q8HRM2;Q8SLJ9;O78540;…	19129	70	CID		109.6	4.33219e-08		5	51		1	1465.77	11.4607	11/139	pps_Medicago_trypsin_rep3.mgf
	High	LTYYTPDYETKDTDILAAFR	P92263;D0F109;C7A5Y1;Q9GHU3;Q7YJR6;Q9T2E2;A7U3S1;D6MYK4;Q15KA0;Q49M41;E2CZ58;C7A609;Q3ZR39;C7A5Z4;C7AF24;Q8HRM2;O78540;Q8WHV2;Q32313;Q4VIB9;Q8WIW9;Q8SMH4;O47281;Q5J9S0;Q29VE8;Q40141;Q32811	5081	27	CID		80.72	2.34352e-05		6	49		1	2396.17	3.64495	13/200	pps_Medicago_trypsin_rep3.mgf
	High	DKLNKYGRPLLGcTIKPK	D8V9G2;Q8SKV4;Q33620;P92263;P94041;A0PDA4;D2KUU7;Q9XQP7;D0F109;Q5DK06;O98549;P28380;Q85VJ2;Q6JXQ9;Q9BA14;Q9GHU3;Q7YJR6;Q9BAN9;Q6VW49;Q710I8;Q95637;Q9XQL8;Q6PZ77;Q5I998;Q15KA0;Q8WLJ4;C6FJV2;Q9MT11;Q49M41;E2CZ58;E0D9U8;O03636;Q6W5Z6;C7A609;A1X2K2;Q1X6Q9;A9X7C3;C7A5Z4;Q8HRM2;Q8SLJ9;O78540;Q8M9H7;Q6PZB0;Q32226;Q32313;A9X7D7;E5G0C2;Q8WIW9;Q9BB67;Q8SMH4;O47281;Q5J9S0;Q6SSH6;O98531;Q40141;A1E5E1;B2BWK9;…	21788	60	CID	C13(Carbamidomethyl)	64.79	0.00103825		4	50		1	2101.24	20.0666	18/198	pps_Medicago_trypsin_rep3.mgf
	Low	YGRPLLGcTIKPK	D8V9G2;Q8SKV4;Q33620;P92263;P94041;A0PDA4;D2KUU7;Q9XQP7;D0F109;Q5DK06;O98549;P28380;Q85VJ2;Q6JXQ9;C7A5Y1;Q9BA14;O98545;Q9GHU3;Q7YJR6;Q9BAN9;Q6VW49;Q710I8;Q95637;Q9XQL8;Q6PZ77;Q5I998;Q15KA0;Q8WLJ4;C6FJV2;Q9MT11;Q49M41;E2CZ58;E0D9U8;O03636;Q6W5Z6;C7A609;A1X2K2;Q1X6Q9;A9X7C3;C7A5Z4;Q8HRM2;Q8SLJ9;O78540;Q8M9H7;Q6PZB0;Q32226;Q8WHV2;Q32313;A9X7D7;E5G0C2;Q8WIW9;Q9BB67;Q8SMH4;O47281;Q5J9S0;Q6SSH6;O98531;…	21992	63	CID	C8(Carbamidomethyl)	33.95	1.44507		4	50	38	1	1502.86	3.0307	10/120	pps_Medicago_trypsin_rep3.mgf
	Low	LGLSAKNxGR	A1X2K2;O47281;Q7YLH5	5	3	CID	X8(Y)	24.65	12.6192		4	50	30	1	1078.59	-9.65269	6/86	pps_Medicago_trypsin_rep3.mgf
	Low	DTDILAAFR	Q9TJY5;D6C635;P93987;Q33620;P92263;P94041;Q9GDQ2;Q9XQP7;D0F109;Q5DK06;Q6SSI3;O98549;Q95E64;P28380;Q85VJ2;Q95634;Q6JXQ9;C7A5Y1;O98545;Q9GHU3;Q7YJR6;Q9BAN9;Q9T2E2;Q710I8;A7U3S1;D6MYK4;Q95637;Q5I998;Q15KA0;Q8WLJ4;Q95633;C6FJV2;Q49M41;E2CZ58;C7A609;Q8MCW9;Q9GCX8;Q5I972;A1X2K2;Q1X6Q9;A9X7C3;Q6VW14;Q3ZR39;C7A5Z4;C7AF24;Q8HRM2;O78540;Q32226;Q8WHV2;Q32313;Q4VIB9;E5G0C2;Q8WIW9;Q8SMH4;O47281;Q5J9S0;Q6PZ84;…	17129	69	CID		14.86	112.364		4	50	26	1	1021.52	-15.0182	5/74	pps_Medicago_trypsin_rep3.mgf
Q40141	12.84	6	6	475	52.8053	6.53662	158.864	Ribulose-1,5-bisphosphate carboxylase/oxygenase large subunit OS=Lobelia erinus GN=rbcL PE=3 SV=1 - [Q40141_LOBER]
	Confidence Icon	Sequence	Protein Accessions	# Proteins	# Protein Groups	Activation Type	Modifications	IonScore	Exp Value	Δ Score	Rank	Identity High	Homology Threshold	Charge	m/z [Da]	ΔM [ppm]	Ions Matched	Spectrum File
	High	TFQGPPHxIQVER	P93987;Q33620;Q33369;Q40141	6	4	CID	X8(G)	109.6	4.33219e-08		10	51		1	1465.77	11.4607	11/139	pps_Medicago_trypsin_rep3.mgf
	High	LTYYTPDYETKDTDILAAFR	P92263;D0F109;C7A5Y1;Q9GHU3;Q7YJR6;Q9T2E2;A7U3S1;D6MYK4;Q15KA0;Q49M41;E2CZ58;C7A609;Q3ZR39;C7A5Z4;C7AF24;Q8HRM2;O78540;Q8WHV2;Q32313;Q4VIB9;Q8WIW9;Q8SMH4;O47281;Q5J9S0;Q29VE8;Q40141;Q32811	5081	27	CID		80.72	2.34352e-05		6	49		1	2396.17	3.64495	13/200	pps_Medicago_trypsin_rep3.mgf
	High	DKLNKYGRPLLGcTIKPK	D8V9G2;Q8SKV4;Q33620;P92263;P94041;A0PDA4;D2KUU7;Q9XQP7;D0F109;Q5DK06;O98549;P28380;Q85VJ2;Q6JXQ9;Q9BA14;Q9GHU3;Q7YJR6;Q9BAN9;Q6VW49;Q710I8;Q95637;Q9XQL8;Q6PZ77;Q5I998;Q15KA0;Q8WLJ4;C6FJV2;Q9MT11;Q49M41;E2CZ58;E0D9U8;O03636;Q6W5Z6;C7A609;A1X2K2;Q1X6Q9;A9X7C3;C7A5Z4;Q8HRM2;Q8SLJ9;O78540;Q8M9H7;Q6PZB0;Q32226;Q32313;A9X7D7;E5G0C2;Q8WIW9;Q9BB67;Q8SMH4;O47281;Q5J9S0;Q6SSH6;O98531;Q40141;A1E5E1;B2BWK9;…	21788	60	CID	C13(Carbamidomethyl)	64.79	0.00103825		4	50		1	2101.24	20.0666	18/198	pps_Medicago_trypsin_rep3.mgf
	Low	YGRPLLGcTIKPK	D8V9G2;Q8SKV4;Q33620;P92263;P94041;A0PDA4;D2KUU7;Q9XQP7;D0F109;Q5DK06;O98549;P28380;Q85VJ2;Q6JXQ9;C7A5Y1;Q9BA14;O98545;Q9GHU3;Q7YJR6;Q9BAN9;Q6VW49;Q710I8;Q95637;Q9XQL8;Q6PZ77;Q5I998;Q15KA0;Q8WLJ4;C6FJV2;Q9MT11;Q49M41;E2CZ58;E0D9U8;O03636;Q6W5Z6;C7A609;A1X2K2;Q1X6Q9;A9X7C3;C7A5Z4;Q8HRM2;Q8SLJ9;O78540;Q8M9H7;Q6PZB0;Q32226;Q8WHV2;Q32313;A9X7D7;E5G0C2;Q8WIW9;Q9BB67;Q8SMH4;O47281;Q5J9S0;Q6SSH6;O98531;…	21992	63	CID	C8(Carbamidomethyl)	33.95	1.44507		4	50	38	1	1502.86	3.0307	10/120	pps_Medicago_trypsin_rep3.mgf
	Low	LGLSAKNYGR	D8V9G2;Q8SKV4;P93987;Q33620;P92263;P94041;A0PDA4;Q9GDQ2;D2KUU7;Q9XQP7;Q5DK06;O98549;Q85VJ2;Q31982;Q95634;Q6JXQ9;Q9BA14;O98545;Q9GHU3;Q7YJR6;Q9BAN9;Q710I8;A1X8A0;A7U3S1;Q95637;Q9XQL8;Q6PZ77;Q29U68;Q15KA0;Q8WLJ4;Q49M41;E0D9U8;O03636;Q6W5Z6;C7A609;Q8MCW9;Q9GCX8;Q8MCW5;Q6VW14;Q3ZR39;C7A5Z4;C7AF24;Q8SLJ9;O78540;Q6PZB0;Q32226;Q8WHV2;A9X7D7;Q4VIB9;E5G0C2;Q9BB67;Q8SMH4;C7AQR5;Q5J9S0;Q6SSH6;O98531;Q33369;…	22994	64	CID		24.65	12.6192		2	50	30	1	1078.59	-9.65269	6/86	pps_Medicago_trypsin_rep3.mgf
	Low	DTDILAAFR	Q9TJY5;D6C635;P93987;Q33620;P92263;P94041;Q9GDQ2;Q9XQP7;D0F109;Q5DK06;Q6SSI3;O98549;Q95E64;P28380;Q85VJ2;Q95634;Q6JXQ9;C7A5Y1;O98545;Q9GHU3;Q7YJR6;Q9BAN9;Q9T2E2;Q710I8;A7U3S1;D6MYK4;Q95637;Q5I998;Q15KA0;Q8WLJ4;Q95633;C6FJV2;Q49M41;E2CZ58;C7A609;Q8MCW9;Q9GCX8;Q5I972;A1X2K2;Q1X6Q9;A9X7C3;Q6VW14;Q3ZR39;C7A5Z4;C7AF24;Q8HRM2;O78540;Q32226;Q8WHV2;Q32313;Q4VIB9;E5G0C2;Q8WIW9;Q8SMH4;O47281;Q5J9S0;Q6PZ84;…	17129	69	CID		14.86	112.364		4	50	26	1	1021.52	-15.0182	5/74	pps_Medicago_trypsin_rep3.mgf
P32869	28.99	8	8	207	22.7068	9.5249	156.712	Photosystem I reaction center subunit II, chloroplastic OS=Cucumis sativus GN=psaD PE=1 SV=1 - [PSAD_CUCSA]
	Confidence Icon	Sequence	Protein Accessions	# Proteins	# Protein Groups	Activation Type	Modifications	IonScore	Exp Value	Δ Score	Rank	Identity High	Homology Threshold	Charge	m/z [Da]	ΔM [ppm]	Ions Matched	Spectrum File
	High	DGVYPEKVNPGREGVGQNFR	P32869	9	1	CID		89.08	2.98543e-06	0.505618	1	49		1	2218.14	16.5412	24/209	pps_Medicago_trypsin_rep3.mgf
	High	VFPNGEVQYLHPK	P32869;A8C1B5;P36213	50	3	CID		85.21	7.23604e-06	0.647059	1	49		1	1527.81	11.1327	9/121	pps_Medicago_trypsin_rep3.mgf
	High	DGVYPEKVNPGR	P32869;A8C1B5	36	2	CID		70.24	0.000229661	0.485714	1	49		1	1330.67	-1.61669	8/114	pps_Medicago_trypsin_rep3.mgf
	Low	KAQVEEFYVITWESPK	P32869;A8C1B5	19	2	CID		45.35	0.0755526	0.311111	1	49	46	1	1954	1.95453	12/170	pps_Medicago_trypsin_rep3.mgf
	Low	SKYKIKYQFYR	P32869;A8C1B5	29	2	CID		43.07	0.112855	0.534884	1	48	34	1	1523.83	-3.36737	15/108	pps_Medicago_trypsin_rep3.mgf
	Low	EGVGQNFR	P32869	9	1	CID		36.86	0.401514		2	48	41	1	906.427	-17.9621	6/69	pps_Medicago_trypsin_rep3.mgf
	Low	VNPGREGVGQNFR	P32869	9	1	CID		27.08	4.9455	0.296296	1	49	33	1	1429.73	-2.9805	6/125	pps_Medicago_trypsin_rep3.mgf
	Low	YKIKYQFYR	P32869;A8C1B5	29	2	CID		14.78	76.4069		5	48	32	1	1308.72	7.76997	5/88	pps_Medicago_trypsin_rep3.mgf
A9PEX3	12.28	3	3	228	24.4072	7.34229	153.63	Predicted protein OS=Populus trichocarpa GN=POPTRDRAFT_826333 PE=2 SV=1 - [A9PEX3_POPTR]
	Confidence Icon	Sequence	Protein Accessions	# Proteins	# Protein Groups	Activation Type	Modifications	IonScore	Exp Value	Δ Score	Rank	Identity High	Homology Threshold	Charge	m/z [Da]	ΔM [ppm]	Ions Matched	Spectrum File
	High	FIcPcHGSQYNDQGR	A9PEX3	8	1	CID	C3(Carbamidomethyl), C5(Carbamidomethyl)	107.07	2.97783e-08	0.859813	1	47	34	1	1838.77	2.0833	13/135	pps_Medicago_trypsin_rep3.mgf
	High	KFIcPcHGSQYNDQGR	A9PEX3	3	1	CID	C4(Carbamidomethyl), C6(Carbamidomethyl)	81.56	1.77924e-05	0.768293	1	49	36	1	1966.87	0.640974	19/161	pps_Medicago_trypsin_rep3.mgf
	Low	VVFVPWVETDFR	A9PEX3	6	1	CID		11.54	183.504		5	49	25	1	1493.76	-11.2659	8/94	pps_Medicago_trypsin_rep3.mgf
Q9XQB0	10.67	2	2	328	35.4621	7.7085	153.45	Carbonic anhydrase OS=Vigna radiata var. radiata GN=CipCa1 PE=2 SV=2 - [Q9XQB0_VIGRR]
	Confidence Icon	Sequence	Protein Accessions	# Proteins	# Protein Groups	Activation Type	Modifications	IonScore	Exp Value	Δ Score	Rank	Identity High	Homology Threshold	Charge	m/z [Da]	ΔM [ppm]	Ions Matched	Spectrum File
	High	VcPSHVLDFQPGEAFVVR	Q9XQB0	13	1	CID	C2(Carbamidomethyl)	99.07	3.40719e-07	0	1	49	38	1	2057.03	1.99059	12/175	pps_Medicago_trypsin_rep3.mgf
	High	EAVNVSLGNLLTYPFVR	Q9XQB0	26	1	CID		91.38	1.74041e-06	0.791209	1	49	36	1	1892.05	13.5296	17/181	pps_Medicago_trypsin_rep3.mgf
Q9XQB6	10.08	2	2	258	27.3441	6.59521	150.436	Chlorophyll a/b-binding protein CP24 OS=Vigna radiata var. radiata GN=CipCp24 PE=2 SV=2 - [Q9XQB6_VIGRR]
	Confidence Icon	Sequence	Protein Accessions	# Proteins	# Protein Groups	Activation Type	Modifications	IonScore	Exp Value	Δ Score	Rank	Identity High	Homology Threshold	Charge	m/z [Da]	ΔM [ppm]	Ions Matched	Spectrum File
	High	TAENFANATGEQGYPGGK	Q9XQB6	3	1	CID		150.19	1.86571e-12	0.82	1	48		1	1811.81	-4.4493	15/191	pps_Medicago_trypsin_rep3.mgf
	Medium	KSWIPGVR	Q9XQB6	1	1	CID		45.2	0.0541447	0.0222222	1	47	44	1	942.559	7.30852	6/76	pps_Medicago_trypsin_rep3.mgf
D6C635	9.39	4	4	458	50.9125	6.37939	147.268	Ribulose-1,5-bisphosphate carboxylase/oxygenase large subunit (Fragment) OS=Psychotria aff. ectasiphylla PYR 04 GN=rbcL PE=3 SV=1 - [D6C635_9GENT]
	Confidence Icon	Sequence	Protein Accessions	# Proteins	# Protein Groups	Activation Type	Modifications	IonScore	Exp Value	Δ Score	Rank	Identity High	Homology Threshold	Charge	m/z [Da]	ΔM [ppm]	Ions Matched	Spectrum File
	High	TFQGPPHGIQVER	Q9TJY5;D8V9G2;Q8SKV4;D6C635;P92263;P94041;A0PDA4;Q9GDQ2;D2KUU7;P28380;Q85VJ2;Q31982;Q95634;Q6JXQ9;C7A5Y1;Q9BA14;O98545;Q9GHU3;Q7YJR6;Q9BAN9;Q9T2E2;Q6VW49;Q710I8;A1X8A0;A7U3S1;D6MYK4;Q95637;Q9XQL8;Q6PZ77;Q5I998;Q29U68;Q15KA0;Q8WLJ4;Q95633;C6FJV2;Q9MT11;Q71N65;Q49M41;E2CZ58;E0D9U8;O03636;Q6W5Z6;C7A609;Q8MCW9;Q9GCX8;Q5I972;A1X2K2;Q8MCW5;Q1X6Q9;A9X7C3;Q6VW14;Q3ZR39;C7A5Z4;C7AF24;Q8HRM2;Q8SLJ9;O78540;…	19129	70	CID		109.6	4.33219e-08		5	51		1	1465.77	11.4607	11/139	pps_Medicago_trypsin_rep3.mgf
	High	DITLGFVDLLR	Q9TJY5;D8V9G2;Q8SKV4;D6C635;P93987;Q33620;P92263;P94041;A0PDA4;Q9GDQ2;Q9XQP7;Q5DK06;O98549;Q95E64;P28380;Q85VJ2;Q95634;C7A5Y1;O98545;Q710I8;Q95637;Q6PZ77;Q5I998;Q15KA0;Q95633;E0D9U8;O03636;Q8MCW9;Q9GCX8;Q5I972;A1X2K2;Q8MCW5;A9X7C3;C7A5Z4;C7AF24;Q8M9H7;Q6PZB0;Q32226;Q32313;A9X7D7;Q9BB67;Q8SMH4;Q5J9S0;Q29VE8;Q33369;Q7I250;Q7YLH5;P94066;B9U471	5330	49	CID		86.39	8.06626e-06		5	50		1	1261.73	8.93118	10/97	pps_Medicago_trypsin_rep3.mgf
	Low	LGLSAKxYGR	D6C635;C6FJV2	8	2	CID	X7(N)	24.65	12.6192		5	50	30	1	1078.59	-9.65269	6/86	pps_Medicago_trypsin_rep3.mgf
	Low	DTDILAAFR	Q9TJY5;D6C635;P93987;Q33620;P92263;P94041;Q9GDQ2;Q9XQP7;D0F109;Q5DK06;Q6SSI3;O98549;Q95E64;P28380;Q85VJ2;Q95634;Q6JXQ9;C7A5Y1;O98545;Q9GHU3;Q7YJR6;Q9BAN9;Q9T2E2;Q710I8;A7U3S1;D6MYK4;Q95637;Q5I998;Q15KA0;Q8WLJ4;Q95633;C6FJV2;Q49M41;E2CZ58;C7A609;Q8MCW9;Q9GCX8;Q5I972;A1X2K2;Q1X6Q9;A9X7C3;Q6VW14;Q3ZR39;C7A5Z4;C7AF24;Q8HRM2;O78540;Q32226;Q8WHV2;Q32313;Q4VIB9;E5G0C2;Q8WIW9;Q8SMH4;O47281;Q5J9S0;Q6PZ84;…	17129	69	CID		14.86	112.364		4	50	26	1	1021.52	-15.0182	5/74	pps_Medicago_trypsin_rep3.mgf
Q8GT66	4.59	1	1	436	47.142	6.02393	147.26	Chloroplast protein translocon component Tic40 OS=Pisum sativum GN=Tic40 PE=2 SV=1 - [Q8GT66_PEA]
	Confidence Icon	Sequence	Protein Accessions	# Proteins	# Protein Groups	Activation Type	Modifications	IonScore	Exp Value	Δ Score	Rank	Identity High	Homology Threshold	Charge	m/z [Da]	ΔM [ppm]	Ions Matched	Spectrum File
	High	KSAFVDVSPEETVQKNAFER	Q8GT66	2	1	CID		147.26	4.6577e-12	0.877551	1	49	39	1	2281.16	7.71041	16/225	pps_Medicago_trypsin_rep3.mgf
Q9GER4	22.63	7	7	464	49.7299	5.43994	146.214	ATP synthase beta subunit (Fragment) OS=Primula cortusoides GN=atpB PE=3 SV=1 - [Q9GER4_9ERIC]
	Confidence Icon	Sequence	Protein Accessions	# Proteins	# Protein Groups	Activation Type	Modifications	IonScore	Exp Value	Δ Score	Rank	Identity High	Homology Threshold	Charge	m/z [Da]	ΔM [ppm]	Ions Matched	Spectrum File
	High	AHGGVSVFGGVGER	O98495;Q9TKI7;Q9MTX9;O98596;Q9MU01;Q9MRL8;Q9MTU3;B7S4Q6;Q8WJF5;Q67H82;Q9TLL5;Q9MRJ8;Q3ZU72;A8ASI2;Q9MRW2;Q8HT82;Q9MRK2;Q85V42;Q29S89;B8PRK4;Q8SLT5;Q95FQ1;Q8SLT7;Q95FT9;A2T5K6;Q9TLL0;O98404;Q9MTV4;Q8HT54;Q597J6;Q9GER4;Q8SLT8;Q9XQC8;Q9XQN5;Q9SC47;C0J9Q2;Q9MTV3;Q3ZU70;Q9MRW3;Q9MRA0;C8YQL4;A0ZQ35;C0J9K5;A8Y6H4;Q8M9G2;Q9MU39;Q9GER6;Q9TLL6;A0ZQ50;Q29V89;Q8MFW8;Q4KU78;Q8MFX9;Q9MTY7;Q29VA0;C0J9P3;Q9XQD8;…	3365	67	CID		85.9	6.55734e-06	0	1	49	42	1	1328.68	6.13294	10/119	pps_Medicago_trypsin_rep3.mgf
	High	YKELQDIIAILGLDELSEEDR	O98495;Q9TKI7;Q9MTX9;O98596;Q9MU01;Q9MRL8;B7S4Q6;Q8WJF5;Q9TLL5;Q95FM8;Q9FF03;Q9MRJ8;Q95AN2;Q3ZU72;Q9MW35;Q9MRW2;Q8HT82;Q9MRK2;Q85V42;Q29S89;B8PRK4;Q8SLT5;Q8SLT7;A2T5K6;Q9TLL0;Q8MBK2;O98418;Q8SLS1;O98404;Q9MTV4;Q8HT54;Q597J6;Q9GER4;Q8SLT8;Q9XQC8;Q9XQN5;Q9SC47;C0J9Q2;Q9MTV3;Q3ZU70;Q9MRW3;Q9MRA0;Q8MBI1;C8YQL4;C0J9K5;Q8M9G2;Q9MU39;Q9GER6;Q9TLL6;A0ZQ50;Q8MBI2;Q8MFW8;Q4KU78;Q8MBH1;Q9MTY7;Q29VA0;Q8MFY1;…	3355	61	CID		85.46	7.38109e-06		7	49	45	1	2462.33	27.2541	13/233	pps_Medicago_trypsin_rep3.mgf
	High	DVNEQDVLLFIDNIFR	O98495;Q9TKI7;Q9MU01;Q9MRL8;Q9MTU3;Q67H82;Q95FM8;Q9FF03;Q9MRJ8;Q95AN2;Q3ZU72;A8ASI2;Q9MW35;Q9MRW2;Q8HT82;Q8MBL0;Q9MRK2;Q85V42;Q29S89;Q8SLT5;Q95FQ1;Q8SLT7;Q95FT9;A2T5K6;Q9TLL0;Q8MBK2;O98418;Q8SLS1;O98404;Q9MTV4;Q8HT54;Q597J6;Q9GER4;Q8SLT8;Q9XQN5;C0J9Q2;Q9MTV3;Q3ZU70;Q9MRA0;Q8MBI1;C8YQL4;A0ZQ35;Q9MRC8;C0J9K5;A8Y6H4;Q8M9G2;Q9MU39;Q9GER6;Q9TLL6;A0ZQ50;Q8MBI2;Q29V89;Q8MFW8;Q4KU78;Q8MBH1;Q8MFX9;Q9MTY7;…	2339	58	CID		52.07	0.016436		3	49	47	1	1950.06	33.6854	9/172	pps_Medicago_trypsin_rep3.mgf
	High	IFNVLGEPVDNLGPVDTxTTSPIHR	Q9GER4;Q8MBI1	5	2	CID	X18(A)	50.47	0.0222046		5	49		1	2662.42	12.5716	19/268	pps_Medicago_trypsin_rep3.mgf
	Low	IVGEEHYETAQR	Q9TKI7;Q9MTX9;Q8SLS8;O98596;Q9MU01;Q9MRL8;Q9MTU3;B7S4Q6;Q8WJF5;Q67H82;Q9TLL5;Q95FM8;Q9FF03;Q9TLL3;Q9MRJ8;Q95AN2;Q3ZU72;A8ASI2;Q9MW35;Q9MRW2;Q8HT82;Q8MBL0;Q9MRK2;Q85V42;Q29S89;B8PRK4;Q8SLT5;Q95FQ1;Q8SLT7;Q95FT9;A2T5K6;Q9TLL0;Q8MBK2;O98418;Q8SLS1;O98404;Q9MTV4;Q8HT54;Q597J6;Q95FM3;Q9GER4	1577	41	CID		44.27	0.0934921		2	49	34	1	1431.69	1.56384	9/103	pps_Medicago_trypsin_rep3.mgf
	Low	IVGEEHYETAQRVK	Q9TKI7;Q9MTX9;Q8SLS8;O98596;Q9MU01;Q9MRL8;Q9MTU3;B7S4Q6;Q8WJF5;Q9TLL5;Q95FM8;Q9FF03;Q9TLL3;Q9MRJ8;Q95AN2;Q3ZU72;A8ASI2;Q9MW35;Q9MRW2;Q8HT82;Q8MBL0;Q9MRK2;Q85V42;Q29S89;B8PRK4;Q8SLT5;Q95FQ1;Q8SLT7;Q95FT9;A2T5K6;Q9TLL0;Q8MBK2;O98418;Q8SLS1;O98404;Q9MTV4;Q8HT54;Q597J6;Q95FM3;Q9GER4	1569	40	CID		17.2	48.817		5	49	33	1	1658.83	-11.5918	11/125	pps_Medicago_trypsin_rep3.mgf
	Low	VALVYGQMNEPPGAR	O98495;Q9TKI7;Q9MTX9;O98596;Q9MU01;Q9MRL8;Q9MTU3;B7S4Q6;Q67H82;Q9TLL5;Q95FM8;Q9FF03;Q9TLL3;Q95AN2;A8ASI2;Q9MW35;Q9MRW2;Q8HT82;Q8MBL0;Q9MRK2;Q85V42;Q29S89;B8PRK4;Q95FQ1;Q8SLT7;Q95FT9;A2T5K6;Q9TLL0;Q8MBK2;O98418;Q8SLS1;O98404;Q9MTV4;Q8HT54;Q597J6;Q95FM3;Q9GER4;Q8SLT8;Q9XQC8;Q9XQN5;Q9SC47;C0J9Q2;Q9MTV3;Q3ZU70;Q9MRW3;Q9MRA0;Q8MBI1;C8YQL4;A0ZQ35;Q9MRC8;A8Y6H4;Q8M9G2;Q9MU39;Q9GER6;Q9TLL6;A0ZQ50;Q8MBI2;…	3864	73	CID		13.48	122.193		8	49	28	1	1601.81	0.548573	6/133	pps_Medicago_trypsin_rep3.mgf
Q95AN2	22.67	7	7	472	50.8593	5.2876	145.525	ATP synthase beta subunit (Fragment) OS=Trichodiadema barbatum GN=atpB PE=3 SV=1 - [Q95AN2_TRIBA]
	Confidence Icon	Sequence	Protein Accessions	# Proteins	# Protein Groups	Activation Type	Modifications	IonScore	Exp Value	Δ Score	Rank	Identity High	Homology Threshold	Charge	m/z [Da]	ΔM [ppm]	Ions Matched	Spectrum File
	High	AHGGVSVFGGVxER	Q95AN2	5	1	CID	X12(G)	85.9	6.55734e-06		3	49	42	1	1328.68	6.13294	10/119	pps_Medicago_trypsin_rep3.mgf
	High	YKELQDIIAILGLDELSEEDR	O98495;Q9TKI7;Q9MTX9;O98596;Q9MU01;Q9MRL8;B7S4Q6;Q8WJF5;Q9TLL5;Q95FM8;Q9FF03;Q9MRJ8;Q95AN2;Q3ZU72;Q9MW35;Q9MRW2;Q8HT82;Q9MRK2;Q85V42;Q29S89;B8PRK4;Q8SLT5;Q8SLT7;A2T5K6;Q9TLL0;Q8MBK2;O98418;Q8SLS1;O98404;Q9MTV4;Q8HT54;Q597J6;Q9GER4;Q8SLT8;Q9XQC8;Q9XQN5;Q9SC47;C0J9Q2;Q9MTV3;Q3ZU70;Q9MRW3;Q9MRA0;Q8MBI1;C8YQL4;C0J9K5;Q8M9G2;Q9MU39;Q9GER6;Q9TLL6;A0ZQ50;Q8MBI2;Q8MFW8;Q4KU78;Q8MBH1;Q9MTY7;Q29VA0;Q8MFY1;…	3355	61	CID		85.46	7.38109e-06		7	49	45	1	2462.33	27.2541	13/233	pps_Medicago_trypsin_rep3.mgf
	High	DVNEQDVLLFIDNIFR	O98495;Q9TKI7;Q9MU01;Q9MRL8;Q9MTU3;Q67H82;Q95FM8;Q9FF03;Q9MRJ8;Q95AN2;Q3ZU72;A8ASI2;Q9MW35;Q9MRW2;Q8HT82;Q8MBL0;Q9MRK2;Q85V42;Q29S89;Q8SLT5;Q95FQ1;Q8SLT7;Q95FT9;A2T5K6;Q9TLL0;Q8MBK2;O98418;Q8SLS1;O98404;Q9MTV4;Q8HT54;Q597J6;Q9GER4;Q8SLT8;Q9XQN5;C0J9Q2;Q9MTV3;Q3ZU70;Q9MRA0;Q8MBI1;C8YQL4;A0ZQ35;Q9MRC8;C0J9K5;A8Y6H4;Q8M9G2;Q9MU39;Q9GER6;Q9TLL6;A0ZQ50;Q8MBI2;Q29V89;Q8MFW8;Q4KU78;Q8MBH1;Q8MFX9;Q9MTY7;…	2339	58	CID		52.07	0.016436		3	49	47	1	1950.06	33.6854	9/172	pps_Medicago_trypsin_rep3.mgf
	High	FLSQPFFVAEVFTGSPGKYVGLVETIR	Q95AN2;Q597J6;Q3ZU70;Q8MBI1;A0ZQ50;Q8MBI2	62	6	CID		49.45	0.0255321		2	48		1	2988.64	17.1679	12/300	pps_Medicago_trypsin_rep3.mgf
	Low	IVGEEHYETAQR	Q9TKI7;Q9MTX9;Q8SLS8;O98596;Q9MU01;Q9MRL8;Q9MTU3;B7S4Q6;Q8WJF5;Q67H82;Q9TLL5;Q95FM8;Q9FF03;Q9TLL3;Q9MRJ8;Q95AN2;Q3ZU72;A8ASI2;Q9MW35;Q9MRW2;Q8HT82;Q8MBL0;Q9MRK2;Q85V42;Q29S89;B8PRK4;Q8SLT5;Q95FQ1;Q8SLT7;Q95FT9;A2T5K6;Q9TLL0;Q8MBK2;O98418;Q8SLS1;O98404;Q9MTV4;Q8HT54;Q597J6;Q95FM3;Q9GER4	1577	41	CID		44.27	0.0934921		2	49	34	1	1431.69	1.56384	9/103	pps_Medicago_trypsin_rep3.mgf
	Low	IVGEEHYETAQRVK	Q9TKI7;Q9MTX9;Q8SLS8;O98596;Q9MU01;Q9MRL8;Q9MTU3;B7S4Q6;Q8WJF5;Q9TLL5;Q95FM8;Q9FF03;Q9TLL3;Q9MRJ8;Q95AN2;Q3ZU72;A8ASI2;Q9MW35;Q9MRW2;Q8HT82;Q8MBL0;Q9MRK2;Q85V42;Q29S89;B8PRK4;Q8SLT5;Q95FQ1;Q8SLT7;Q95FT9;A2T5K6;Q9TLL0;Q8MBK2;O98418;Q8SLS1;O98404;Q9MTV4;Q8HT54;Q597J6;Q95FM3;Q9GER4	1569	40	CID		17.2	48.817		5	49	33	1	1658.83	-11.5918	11/125	pps_Medicago_trypsin_rep3.mgf
	Low	VALVYGQMNEPPGAR	O98495;Q9TKI7;Q9MTX9;O98596;Q9MU01;Q9MRL8;Q9MTU3;B7S4Q6;Q67H82;Q9TLL5;Q95FM8;Q9FF03;Q9TLL3;Q95AN2;A8ASI2;Q9MW35;Q9MRW2;Q8HT82;Q8MBL0;Q9MRK2;Q85V42;Q29S89;B8PRK4;Q95FQ1;Q8SLT7;Q95FT9;A2T5K6;Q9TLL0;Q8MBK2;O98418;Q8SLS1;O98404;Q9MTV4;Q8HT54;Q597J6;Q95FM3;Q9GER4;Q8SLT8;Q9XQC8;Q9XQN5;Q9SC47;C0J9Q2;Q9MTV3;Q3ZU70;Q9MRW3;Q9MRA0;Q8MBI1;C8YQL4;A0ZQ35;Q9MRC8;A8Y6H4;Q8M9G2;Q9MU39;Q9GER6;Q9TLL6;A0ZQ50;Q8MBI2;…	3864	73	CID		13.48	122.193		8	49	28	1	1601.81	0.548573	6/133	pps_Medicago_trypsin_rep3.mgf
O98404	23.46	8	7	456	49.2346	5.2749	145.525	ATP synthase beta subunit (Fragment) OS=Capparis spinosa GN=atpB PE=3 SV=1 - [O98404_CAPSN]
	Confidence Icon	Sequence	Protein Accessions	# Proteins	# Protein Groups	Activation Type	Modifications	IonScore	Exp Value	Δ Score	Rank	Identity High	Homology Threshold	Charge	m/z [Da]	ΔM [ppm]	Ions Matched	Spectrum File
	High	AHGGVSVFGGVGER	O98495;Q9TKI7;Q9MTX9;O98596;Q9MU01;Q9MRL8;Q9MTU3;B7S4Q6;Q8WJF5;Q67H82;Q9TLL5;Q9MRJ8;Q3ZU72;A8ASI2;Q9MRW2;Q8HT82;Q9MRK2;Q85V42;Q29S89;B8PRK4;Q8SLT5;Q95FQ1;Q8SLT7;Q95FT9;A2T5K6;Q9TLL0;O98404;Q9MTV4;Q8HT54;Q597J6;Q9GER4;Q8SLT8;Q9XQC8;Q9XQN5;Q9SC47;C0J9Q2;Q9MTV3;Q3ZU70;Q9MRW3;Q9MRA0;C8YQL4;A0ZQ35;C0J9K5;A8Y6H4;Q8M9G2;Q9MU39;Q9GER6;Q9TLL6;A0ZQ50;Q29V89;Q8MFW8;Q4KU78;Q8MFX9;Q9MTY7;Q29VA0;C0J9P3;Q9XQD8;…	3365	67	CID		85.9	6.55734e-06	0	1	49	42	1	1328.68	6.13294	10/119	pps_Medicago_trypsin_rep3.mgf
	High	YKELQDIIAILGLDELSEEDR	O98495;Q9TKI7;Q9MTX9;O98596;Q9MU01;Q9MRL8;B7S4Q6;Q8WJF5;Q9TLL5;Q95FM8;Q9FF03;Q9MRJ8;Q95AN2;Q3ZU72;Q9MW35;Q9MRW2;Q8HT82;Q9MRK2;Q85V42;Q29S89;B8PRK4;Q8SLT5;Q8SLT7;A2T5K6;Q9TLL0;Q8MBK2;O98418;Q8SLS1;O98404;Q9MTV4;Q8HT54;Q597J6;Q9GER4;Q8SLT8;Q9XQC8;Q9XQN5;Q9SC47;C0J9Q2;Q9MTV3;Q3ZU70;Q9MRW3;Q9MRA0;Q8MBI1;C8YQL4;C0J9K5;Q8M9G2;Q9MU39;Q9GER6;Q9TLL6;A0ZQ50;Q8MBI2;Q8MFW8;Q4KU78;Q8MBH1;Q9MTY7;Q29VA0;Q8MFY1;…	3355	61	CID		85.46	7.38109e-06		7	49	45	1	2462.33	27.2541	13/233	pps_Medicago_trypsin_rep3.mgf
	High	DVNEQDVLLFIDNIFR	O98495;Q9TKI7;Q9MU01;Q9MRL8;Q9MTU3;Q67H82;Q95FM8;Q9FF03;Q9MRJ8;Q95AN2;Q3ZU72;A8ASI2;Q9MW35;Q9MRW2;Q8HT82;Q8MBL0;Q9MRK2;Q85V42;Q29S89;Q8SLT5;Q95FQ1;Q8SLT7;Q95FT9;A2T5K6;Q9TLL0;Q8MBK2;O98418;Q8SLS1;O98404;Q9MTV4;Q8HT54;Q597J6;Q9GER4;Q8SLT8;Q9XQN5;C0J9Q2;Q9MTV3;Q3ZU70;Q9MRA0;Q8MBI1;C8YQL4;A0ZQ35;Q9MRC8;C0J9K5;A8Y6H4;Q8M9G2;Q9MU39;Q9GER6;Q9TLL6;A0ZQ50;Q8MBI2;Q29V89;Q8MFW8;Q4KU78;Q8MBH1;Q8MFX9;Q9MTY7;…	2339	58	CID		52.07	0.016436		3	49	47	1	1950.06	33.6854	9/172	pps_Medicago_trypsin_rep3.mgf
	High	FLSQPFFVAEVxTGSPGKYVGLVETIR	O98404	1	1	CID	X12(F)	49.45	0.0255321		4	48		1	2988.64	17.1679	12/300	pps_Medicago_trypsin_rep3.mgf
	High	FLSQPFFVAEVxTGSPGKYVGLVETIR	O98404	1	1	CID	X12(M), X12(Oxidation)	49.45	0.0255321		6	48		1	2988.64	28.2114	12/300	pps_Medicago_trypsin_rep3.mgf
	Low	IVGEEHYETAQR	Q9TKI7;Q9MTX9;Q8SLS8;O98596;Q9MU01;Q9MRL8;Q9MTU3;B7S4Q6;Q8WJF5;Q67H82;Q9TLL5;Q95FM8;Q9FF03;Q9TLL3;Q9MRJ8;Q95AN2;Q3ZU72;A8ASI2;Q9MW35;Q9MRW2;Q8HT82;Q8MBL0;Q9MRK2;Q85V42;Q29S89;B8PRK4;Q8SLT5;Q95FQ1;Q8SLT7;Q95FT9;A2T5K6;Q9TLL0;Q8MBK2;O98418;Q8SLS1;O98404;Q9MTV4;Q8HT54;Q597J6;Q95FM3;Q9GER4	1577	41	CID		44.27	0.0934921		2	49	34	1	1431.69	1.56384	9/103	pps_Medicago_trypsin_rep3.mgf
	Low	IVGEEHYETAQRVK	Q9TKI7;Q9MTX9;Q8SLS8;O98596;Q9MU01;Q9MRL8;Q9MTU3;B7S4Q6;Q8WJF5;Q9TLL5;Q95FM8;Q9FF03;Q9TLL3;Q9MRJ8;Q95AN2;Q3ZU72;A8ASI2;Q9MW35;Q9MRW2;Q8HT82;Q8MBL0;Q9MRK2;Q85V42;Q29S89;B8PRK4;Q8SLT5;Q95FQ1;Q8SLT7;Q95FT9;A2T5K6;Q9TLL0;Q8MBK2;O98418;Q8SLS1;O98404;Q9MTV4;Q8HT54;Q597J6;Q95FM3;Q9GER4	1569	40	CID		17.2	48.817		5	49	33	1	1658.83	-11.5918	11/125	pps_Medicago_trypsin_rep3.mgf
	Low	VALVYGQMNEPPGAR	O98495;Q9TKI7;Q9MTX9;O98596;Q9MU01;Q9MRL8;Q9MTU3;B7S4Q6;Q67H82;Q9TLL5;Q95FM8;Q9FF03;Q9TLL3;Q95AN2;A8ASI2;Q9MW35;Q9MRW2;Q8HT82;Q8MBL0;Q9MRK2;Q85V42;Q29S89;B8PRK4;Q95FQ1;Q8SLT7;Q95FT9;A2T5K6;Q9TLL0;Q8MBK2;O98418;Q8SLS1;O98404;Q9MTV4;Q8HT54;Q597J6;Q95FM3;Q9GER4;Q8SLT8;Q9XQC8;Q9XQN5;Q9SC47;C0J9Q2;Q9MTV3;Q3ZU70;Q9MRW3;Q9MRA0;Q8MBI1;C8YQL4;A0ZQ35;Q9MRC8;A8Y6H4;Q8M9G2;Q9MU39;Q9GER6;Q9TLL6;A0ZQ50;Q8MBI2;…	3864	73	CID		13.48	122.193		8	49	28	1	1601.81	0.548573	6/133	pps_Medicago_trypsin_rep3.mgf
Q597J6	28.45	8	8	457	49.1915	5.13525	145.525	ATP synthase beta subunit (Fragment) OS=Engelhardia fenzelii GN=atpB PE=3 SV=1 - [Q597J6_9ROSI]
	Confidence Icon	Sequence	Protein Accessions	# Proteins	# Protein Groups	Activation Type	Modifications	IonScore	Exp Value	Δ Score	Rank	Identity High	Homology Threshold	Charge	m/z [Da]	ΔM [ppm]	Ions Matched	Spectrum File
	High	AHGGVSVFGGVGER	O98495;Q9TKI7;Q9MTX9;O98596;Q9MU01;Q9MRL8;Q9MTU3;B7S4Q6;Q8WJF5;Q67H82;Q9TLL5;Q9MRJ8;Q3ZU72;A8ASI2;Q9MRW2;Q8HT82;Q9MRK2;Q85V42;Q29S89;B8PRK4;Q8SLT5;Q95FQ1;Q8SLT7;Q95FT9;A2T5K6;Q9TLL0;O98404;Q9MTV4;Q8HT54;Q597J6;Q9GER4;Q8SLT8;Q9XQC8;Q9XQN5;Q9SC47;C0J9Q2;Q9MTV3;Q3ZU70;Q9MRW3;Q9MRA0;C8YQL4;A0ZQ35;C0J9K5;A8Y6H4;Q8M9G2;Q9MU39;Q9GER6;Q9TLL6;A0ZQ50;Q29V89;Q8MFW8;Q4KU78;Q8MFX9;Q9MTY7;Q29VA0;C0J9P3;Q9XQD8;…	3365	67	CID		85.9	6.55734e-06	0	1	49	42	1	1328.68	6.13294	10/119	pps_Medicago_trypsin_rep3.mgf
	High	YKELQDIIAILGLDELSEEDR	O98495;Q9TKI7;Q9MTX9;O98596;Q9MU01;Q9MRL8;B7S4Q6;Q8WJF5;Q9TLL5;Q95FM8;Q9FF03;Q9MRJ8;Q95AN2;Q3ZU72;Q9MW35;Q9MRW2;Q8HT82;Q9MRK2;Q85V42;Q29S89;B8PRK4;Q8SLT5;Q8SLT7;A2T5K6;Q9TLL0;Q8MBK2;O98418;Q8SLS1;O98404;Q9MTV4;Q8HT54;Q597J6;Q9GER4;Q8SLT8;Q9XQC8;Q9XQN5;Q9SC47;C0J9Q2;Q9MTV3;Q3ZU70;Q9MRW3;Q9MRA0;Q8MBI1;C8YQL4;C0J9K5;Q8M9G2;Q9MU39;Q9GER6;Q9TLL6;A0ZQ50;Q8MBI2;Q8MFW8;Q4KU78;Q8MBH1;Q9MTY7;Q29VA0;Q8MFY1;…	3355	61	CID		85.46	7.38109e-06		7	49	45	1	2462.33	27.2541	13/233	pps_Medicago_trypsin_rep3.mgf
	High	DVNEQDVLLFIDNIFR	O98495;Q9TKI7;Q9MU01;Q9MRL8;Q9MTU3;Q67H82;Q95FM8;Q9FF03;Q9MRJ8;Q95AN2;Q3ZU72;A8ASI2;Q9MW35;Q9MRW2;Q8HT82;Q8MBL0;Q9MRK2;Q85V42;Q29S89;Q8SLT5;Q95FQ1;Q8SLT7;Q95FT9;A2T5K6;Q9TLL0;Q8MBK2;O98418;Q8SLS1;O98404;Q9MTV4;Q8HT54;Q597J6;Q9GER4;Q8SLT8;Q9XQN5;C0J9Q2;Q9MTV3;Q3ZU70;Q9MRA0;Q8MBI1;C8YQL4;A0ZQ35;Q9MRC8;C0J9K5;A8Y6H4;Q8M9G2;Q9MU39;Q9GER6;Q9TLL6;A0ZQ50;Q8MBI2;Q29V89;Q8MFW8;Q4KU78;Q8MBH1;Q8MFX9;Q9MTY7;…	2339	58	CID		52.07	0.016436		3	49	47	1	1950.06	33.6854	9/172	pps_Medicago_trypsin_rep3.mgf
	High	FLSQPFFVAEVFTGSPGKYVGLVETIR	Q95AN2;Q597J6;Q3ZU70;Q8MBI1;A0ZQ50;Q8MBI2	62	6	CID		49.45	0.0255321		2	48		1	2988.64	17.1679	12/300	pps_Medicago_trypsin_rep3.mgf
	Low	IVGEEHYETAQR	Q9TKI7;Q9MTX9;Q8SLS8;O98596;Q9MU01;Q9MRL8;Q9MTU3;B7S4Q6;Q8WJF5;Q67H82;Q9TLL5;Q95FM8;Q9FF03;Q9TLL3;Q9MRJ8;Q95AN2;Q3ZU72;A8ASI2;Q9MW35;Q9MRW2;Q8HT82;Q8MBL0;Q9MRK2;Q85V42;Q29S89;B8PRK4;Q8SLT5;Q95FQ1;Q8SLT7;Q95FT9;A2T5K6;Q9TLL0;Q8MBK2;O98418;Q8SLS1;O98404;Q9MTV4;Q8HT54;Q597J6;Q95FM3;Q9GER4	1577	41	CID		44.27	0.0934921		2	49	34	1	1431.69	1.56384	9/103	pps_Medicago_trypsin_rep3.mgf
	Low	DTTGQQINVTcEVQQLLGNNRVR	Q597J6	22	1	CID	C11(Carbamidomethyl)	18.48	35.1203		3	49	32	1	2643.36	11.6725	8/245	pps_Medicago_trypsin_rep3.mgf
	Low	IVGEEHYETAQRVK	Q9TKI7;Q9MTX9;Q8SLS8;O98596;Q9MU01;Q9MRL8;Q9MTU3;B7S4Q6;Q8WJF5;Q9TLL5;Q95FM8;Q9FF03;Q9TLL3;Q9MRJ8;Q95AN2;Q3ZU72;A8ASI2;Q9MW35;Q9MRW2;Q8HT82;Q8MBL0;Q9MRK2;Q85V42;Q29S89;B8PRK4;Q8SLT5;Q95FQ1;Q8SLT7;Q95FT9;A2T5K6;Q9TLL0;Q8MBK2;O98418;Q8SLS1;O98404;Q9MTV4;Q8HT54;Q597J6;Q95FM3;Q9GER4	1569	40	CID		17.2	48.817		5	49	33	1	1658.83	-11.5918	11/125	pps_Medicago_trypsin_rep3.mgf
	Low	VALVYGQMNEPPGAR	O98495;Q9TKI7;Q9MTX9;O98596;Q9MU01;Q9MRL8;Q9MTU3;B7S4Q6;Q67H82;Q9TLL5;Q95FM8;Q9FF03;Q9TLL3;Q95AN2;A8ASI2;Q9MW35;Q9MRW2;Q8HT82;Q8MBL0;Q9MRK2;Q85V42;Q29S89;B8PRK4;Q95FQ1;Q8SLT7;Q95FT9;A2T5K6;Q9TLL0;Q8MBK2;O98418;Q8SLS1;O98404;Q9MTV4;Q8HT54;Q597J6;Q95FM3;Q9GER4;Q8SLT8;Q9XQC8;Q9XQN5;Q9SC47;C0J9Q2;Q9MTV3;Q3ZU70;Q9MRW3;Q9MRA0;Q8MBI1;C8YQL4;A0ZQ35;Q9MRC8;A8Y6H4;Q8M9G2;Q9MU39;Q9GER6;Q9TLL6;A0ZQ50;Q8MBI2;…	3864	73	CID		13.48	122.193		8	49	28	1	1601.81	0.548573	6/133	pps_Medicago_trypsin_rep3.mgf
Q3ZU70	22.25	6	6	472	50.7774	5.2876	145.525	ATP synthase beta subunit (Fragment) OS=Fagus grandifolia GN=atpB PE=3 SV=1 - [Q3ZU70_9ROSI]
	Confidence Icon	Sequence	Protein Accessions	# Proteins	# Protein Groups	Activation Type	Modifications	IonScore	Exp Value	Δ Score	Rank	Identity High	Homology Threshold	Charge	m/z [Da]	ΔM [ppm]	Ions Matched	Spectrum File
	High	AHGGVSVFGGVGER	O98495;Q9TKI7;Q9MTX9;O98596;Q9MU01;Q9MRL8;Q9MTU3;B7S4Q6;Q8WJF5;Q67H82;Q9TLL5;Q9MRJ8;Q3ZU72;A8ASI2;Q9MRW2;Q8HT82;Q9MRK2;Q85V42;Q29S89;B8PRK4;Q8SLT5;Q95FQ1;Q8SLT7;Q95FT9;A2T5K6;Q9TLL0;O98404;Q9MTV4;Q8HT54;Q597J6;Q9GER4;Q8SLT8;Q9XQC8;Q9XQN5;Q9SC47;C0J9Q2;Q9MTV3;Q3ZU70;Q9MRW3;Q9MRA0;C8YQL4;A0ZQ35;C0J9K5;A8Y6H4;Q8M9G2;Q9MU39;Q9GER6;Q9TLL6;A0ZQ50;Q29V89;Q8MFW8;Q4KU78;Q8MFX9;Q9MTY7;Q29VA0;C0J9P3;Q9XQD8;…	3365	67	CID		85.9	6.55734e-06	0	1	49	42	1	1328.68	6.13294	10/119	pps_Medicago_trypsin_rep3.mgf
	High	YKELQDIIAILGLDELSEEDR	O98495;Q9TKI7;Q9MTX9;O98596;Q9MU01;Q9MRL8;B7S4Q6;Q8WJF5;Q9TLL5;Q95FM8;Q9FF03;Q9MRJ8;Q95AN2;Q3ZU72;Q9MW35;Q9MRW2;Q8HT82;Q9MRK2;Q85V42;Q29S89;B8PRK4;Q8SLT5;Q8SLT7;A2T5K6;Q9TLL0;Q8MBK2;O98418;Q8SLS1;O98404;Q9MTV4;Q8HT54;Q597J6;Q9GER4;Q8SLT8;Q9XQC8;Q9XQN5;Q9SC47;C0J9Q2;Q9MTV3;Q3ZU70;Q9MRW3;Q9MRA0;Q8MBI1;C8YQL4;C0J9K5;Q8M9G2;Q9MU39;Q9GER6;Q9TLL6;A0ZQ50;Q8MBI2;Q8MFW8;Q4KU78;Q8MBH1;Q9MTY7;Q29VA0;Q8MFY1;…	3355	61	CID		85.46	7.38109e-06		7	49	45	1	2462.33	27.2541	13/233	pps_Medicago_trypsin_rep3.mgf
	High	DVNEQDVLLFIDNIFR	O98495;Q9TKI7;Q9MU01;Q9MRL8;Q9MTU3;Q67H82;Q95FM8;Q9FF03;Q9MRJ8;Q95AN2;Q3ZU72;A8ASI2;Q9MW35;Q9MRW2;Q8HT82;Q8MBL0;Q9MRK2;Q85V42;Q29S89;Q8SLT5;Q95FQ1;Q8SLT7;Q95FT9;A2T5K6;Q9TLL0;Q8MBK2;O98418;Q8SLS1;O98404;Q9MTV4;Q8HT54;Q597J6;Q9GER4;Q8SLT8;Q9XQN5;C0J9Q2;Q9MTV3;Q3ZU70;Q9MRA0;Q8MBI1;C8YQL4;A0ZQ35;Q9MRC8;C0J9K5;A8Y6H4;Q8M9G2;Q9MU39;Q9GER6;Q9TLL6;A0ZQ50;Q8MBI2;Q29V89;Q8MFW8;Q4KU78;Q8MBH1;Q8MFX9;Q9MTY7;…	2339	58	CID		52.07	0.016436		3	49	47	1	1950.06	33.6854	9/172	pps_Medicago_trypsin_rep3.mgf
	High	FLSQPFFVAEVFTGSPGKYVGLVETIR	Q95AN2;Q597J6;Q3ZU70;Q8MBI1;A0ZQ50;Q8MBI2	62	6	CID		49.45	0.0255321		2	48		1	2988.64	17.1679	12/300	pps_Medicago_trypsin_rep3.mgf
	Low	IxGEEHYETAQR	Q3ZU70	2	1	CID	X2(V)	44.27	0.0934921		10	49	34	1	1431.69	1.56384	9/103	pps_Medicago_trypsin_rep3.mgf
	Low	VALVYGQMNEPPGAR	O98495;Q9TKI7;Q9MTX9;O98596;Q9MU01;Q9MRL8;Q9MTU3;B7S4Q6;Q67H82;Q9TLL5;Q95FM8;Q9FF03;Q9TLL3;Q95AN2;A8ASI2;Q9MW35;Q9MRW2;Q8HT82;Q8MBL0;Q9MRK2;Q85V42;Q29S89;B8PRK4;Q95FQ1;Q8SLT7;Q95FT9;A2T5K6;Q9TLL0;Q8MBK2;O98418;Q8SLS1;O98404;Q9MTV4;Q8HT54;Q597J6;Q95FM3;Q9GER4;Q8SLT8;Q9XQC8;Q9XQN5;Q9SC47;C0J9Q2;Q9MTV3;Q3ZU70;Q9MRW3;Q9MRA0;Q8MBI1;C8YQL4;A0ZQ35;Q9MRC8;A8Y6H4;Q8M9G2;Q9MU39;Q9GER6;Q9TLL6;A0ZQ50;Q8MBI2;…	3864	73	CID		13.48	122.193		8	49	28	1	1601.81	0.548573	6/133	pps_Medicago_trypsin_rep3.mgf
P14226	19.45	5	5	329	34.8718	6.60986	144.72	Oxygen-evolving enhancer protein 1, chloroplastic OS=Pisum sativum GN=PSBO PE=2 SV=1 - [PSBO_PEA]
	Confidence Icon	Sequence	Protein Accessions	# Proteins	# Protein Groups	Activation Type	Modifications	IonScore	Exp Value	Δ Score	Rank	Identity High	Homology Threshold	Charge	m/z [Da]	ΔM [ppm]	Ions Matched	Spectrum File
	High	GTGTANQcPTIDGGVDSFSFKPGKYNAK	P14226	1	1	CID	C8(Carbamidomethyl)	100.96	2.962e-07	0.792079	1	50	39	1	2917.47	30.1545	14/303	pps_Medicago_trypsin_rep3.mgf
	High	DGIDYAAVTVQLPGGERVPFLFTIK	P14226;D2XUU3	38	2	CID		80.76	1.9802e-05	0.777778	1	48	35	1	2706.47	7.62569	12/266	pps_Medicago_trypsin_rep3.mgf
	Low	RLTFDEIQSK	P14226	13	1	CID		39.72	0.241765	0.25	1	48	44	1	1236.66	0.055561	11/103	pps_Medicago_trypsin_rep3.mgf
	Low	DGIDYAAVTVQLPGGER	P14226;D2XUU3;P84718	39	3	CID		31.2	2.00412	0.0967742	1	49	42	1	1760.91	16.0478	10/171	pps_Medicago_trypsin_rep3.mgf
	Low	GTGTANQcPTIDGGVDSFSFKPGKYNAKK	P14226	1	1	CID	C8(Carbamidomethyl)	21.43	18.1639	1	1	49	22	1	3045.59	36.5791	6/314	pps_Medicago_trypsin_rep3.mgf
D8KWX3	10.04	11	5	498	54.5695	6.31592	142.331	CP47 protein (Fragment) OS=Asplenium viride GN=psbB PE=4 SV=1 - [D8KWX3_9TRAC]
	Confidence Icon	Sequence	Protein Accessions	# Proteins	# Protein Groups	Activation Type	Modifications	IonScore	Exp Value	Δ Score	Rank	Identity High	Homology Threshold	Charge	m/z [Da]	ΔM [ppm]	Ions Matched	Spectrum File
	High	MPTFxETFPVVLVDGEGVVR	D8KWX3	1	1	CID	X5(F)	107.88	3.86111e-08		6	48		1	2239.21	27.2948	12/182	pps_Medicago_trypsin_rep3.mgf
	High	MPTFxETFPVVLVDGEGVVR	D8KWX3	1	1	CID	X5(M), X5(Oxidation)	107.88	3.86111e-08		7	48		1	2239.21	42.0344	12/182	pps_Medicago_trypsin_rep3.mgf
	High	mPTFxETFPVVLVDGEGVVR	D8KWX3	1	1	CID	M1(Oxidation), X5(M)	75.66	6.43742e-05		8	48		1	2239.21	42.0344	10/182	pps_Medicago_trypsin_rep3.mgf
	High	LAFYDYIGNNPAKGGLFR	Q8M9R9;A9L9C2;A9XVM4;E2EKG6;Q67I94;E0WH68;Q3ZPR4;B0LNG6;E2EKH0;E2EKG7;Q8MA49;B0LNR3;A6YAG7;Q3ZPS7;A6YAD2;A0ARB3;A6YAI2;A0ARB7;Q8M943;D8KWX3;D8KX21;A7M923;P37255	797	23	CID		73.33	0.000119116	0	1	49	31	1	2016.07	16.2673	13/167	pps_Medicago_trypsin_rep3.mgf
	Low	ADVPFRR	Q8M9R9;A9L9C2;A9XVM4;E2EKG6;Q67I94;E0WH68;Q3ZPR4;B0LNG6;E2EKH0;E2EKG7;Q8MA49;A9XVP0;B4Y1W7;Q6EYH6;A6YAG7;Q3ZPS7;A6YAD2;E2EKG9;A0ARB3;A6YAI2;A0ARB7;Q8M943;Q71KN1;D8KWX3;D8KX21;A7M923	814	26	CID		27.14	5.35184	0	1	49	39	1	860.454	-23.1288	4/55	pps_Medicago_trypsin_rep3.mgf
	Low	IPEKLAFYDYIGNNPAKGGLFR	Q8M9R9;A9L9C2;A9XVM4;Q67I94;E0WH68;Q3ZPR4;B0LNG6;E2EKH0;Q8MA49;B0LNR3;A6YAG7;Q3ZPS7;A6YAD2;A0ARB3;A6YAI2;A0ARB7;Q8M943;D8KWX3;D8KX21;A7M923;P37255	734	21	CID		24.65	8.93373	0	1	49	25	1	2483.32	6.01561	8/229	pps_Medicago_trypsin_rep3.mgf
	Low	RMPTFxETFPVVLVDGEGVVR	D8KWX3	1	1	CID	X6(V)	23.32	11.567	0	1	49	34	1	2347.26	6.68809	6/230	pps_Medicago_trypsin_rep3.mgf
	Low	mPTFxETFPVVLVDGEGVVR	D8KWX3	1	1	CID	M1(Oxidation), X5(K)	20.37	18.3584	0.2	1	48	29	1	2236.3	60.2126	8/182	pps_Medicago_trypsin_rep3.mgf
	Low	mPTFxETFPVVLVDGEGVVR	D8KWX3	1	1	CID	M1(Oxidation), X5(Q)	20.37	18.3584	0.2	2	48	29	1	2236.3	76.485	8/182	pps_Medicago_trypsin_rep3.mgf
	Low	RMPTFxETFPVVLVDGEGVVR	D8KWX3	1	1	CID	X6(F)	19.88	27.2681		6	49	34	1	2395.29	15.9151	7/230	pps_Medicago_trypsin_rep3.mgf
	Low	RMPTFxETFPVVLVDGEGVVR	D8KWX3	1	1	CID	X6(M), X6(Oxidation)	19.88	27.2681		7	49	34	1	2395.29	29.6943	7/230	pps_Medicago_trypsin_rep3.mgf
D8KX21	10.04	5	5	498	54.901	6.43018	142.331	CP47 protein (Fragment) OS=Lygodium japonicum GN=psbB PE=4 SV=1 - [D8KX21_LYGJA]
	Confidence Icon	Sequence	Protein Accessions	# Proteins	# Protein Groups	Activation Type	Modifications	IonScore	Exp Value	Δ Score	Rank	Identity High	Homology Threshold	Charge	m/z [Da]	ΔM [ppm]	Ions Matched	Spectrum File
	High	MPTFFETFPVVLVDGEGVVR	D8KX21	10	1	CID		107.88	3.86111e-08		5	48		1	2239.21	27.2948	12/182	pps_Medicago_trypsin_rep3.mgf
	High	LAFYDYIGNNPAKGGLFR	Q8M9R9;A9L9C2;A9XVM4;E2EKG6;Q67I94;E0WH68;Q3ZPR4;B0LNG6;E2EKH0;E2EKG7;Q8MA49;B0LNR3;A6YAG7;Q3ZPS7;A6YAD2;A0ARB3;A6YAI2;A0ARB7;Q8M943;D8KWX3;D8KX21;A7M923;P37255	797	23	CID		73.33	0.000119116	0	1	49	31	1	2016.07	16.2673	13/167	pps_Medicago_trypsin_rep3.mgf
	Low	ADVPFRR	Q8M9R9;A9L9C2;A9XVM4;E2EKG6;Q67I94;E0WH68;Q3ZPR4;B0LNG6;E2EKH0;E2EKG7;Q8MA49;A9XVP0;B4Y1W7;Q6EYH6;A6YAG7;Q3ZPS7;A6YAD2;E2EKG9;A0ARB3;A6YAI2;A0ARB7;Q8M943;Q71KN1;D8KWX3;D8KX21;A7M923	814	26	CID		27.14	5.35184	0	1	49	39	1	860.454	-23.1288	4/55	pps_Medicago_trypsin_rep3.mgf
	Low	IPEKLAFYDYIGNNPAKGGLFR	Q8M9R9;A9L9C2;A9XVM4;Q67I94;E0WH68;Q3ZPR4;B0LNG6;E2EKH0;Q8MA49;B0LNR3;A6YAG7;Q3ZPS7;A6YAD2;A0ARB3;A6YAI2;A0ARB7;Q8M943;D8KWX3;D8KX21;A7M923;P37255	734	21	CID		24.65	8.93373	0	1	49	25	1	2483.32	6.01561	8/229	pps_Medicago_trypsin_rep3.mgf
	Low	RMPTFFETFPVVLVDGEGVVR	D8KX21	10	1	CID		19.88	27.2681		5	49	34	1	2395.29	15.9151	7/230	pps_Medicago_trypsin_rep3.mgf
B2BWK9	10.92	6	5	412	45.2321	6.46826	142.118	Ribulose-1,5-bisphosphate carboxylase/oxygenase large subunit (Fragment) OS=Didymoglossum tahitense GN=rbcL PE=4 SV=1 - [B2BWK9_9TRAC]
	Confidence Icon	Sequence	Protein Accessions	# Proteins	# Protein Groups	Activation Type	Modifications	IonScore	Exp Value	Δ Score	Rank	Identity High	Homology Threshold	Charge	m/z [Da]	ΔM [ppm]	Ions Matched	Spectrum File
	High	DITLGFVDxLRDDFIEK	B2BWK9	1	1	CID	X9(I)	86.73	5.64613e-06		3	49		1	2009.11	24.8412	18/171	pps_Medicago_trypsin_rep3.mgf
	High	DITLGFVDxLR	Q6JXQ9;B2BWK9	3	2	CID	X9(I)	86.39	8.06626e-06		3	50		1	1261.73	8.93118	10/97	pps_Medicago_trypsin_rep3.mgf
	High	DITLGFVDxLR	Q6JXQ9;B2BWK9	3	2	CID	X9(L)	86.39	8.06626e-06		7	50		1	1261.73	8.93118	10/97	pps_Medicago_trypsin_rep3.mgf
	High	DKLNKYGRPLLGcTIKPK	D8V9G2;Q8SKV4;Q33620;P92263;P94041;A0PDA4;D2KUU7;Q9XQP7;D0F109;Q5DK06;O98549;P28380;Q85VJ2;Q6JXQ9;Q9BA14;Q9GHU3;Q7YJR6;Q9BAN9;Q6VW49;Q710I8;Q95637;Q9XQL8;Q6PZ77;Q5I998;Q15KA0;Q8WLJ4;C6FJV2;Q9MT11;Q49M41;E2CZ58;E0D9U8;O03636;Q6W5Z6;C7A609;A1X2K2;Q1X6Q9;A9X7C3;C7A5Z4;Q8HRM2;Q8SLJ9;O78540;Q8M9H7;Q6PZB0;Q32226;Q32313;A9X7D7;E5G0C2;Q8WIW9;Q9BB67;Q8SMH4;O47281;Q5J9S0;Q6SSH6;O98531;Q40141;A1E5E1;B2BWK9;…	21788	60	CID	C13(Carbamidomethyl)	64.79	0.00103825		4	50		1	2101.24	20.0666	18/198	pps_Medicago_trypsin_rep3.mgf
	Low	YGRPLLGcTIKPK	D8V9G2;Q8SKV4;Q33620;P92263;P94041;A0PDA4;D2KUU7;Q9XQP7;D0F109;Q5DK06;O98549;P28380;Q85VJ2;Q6JXQ9;C7A5Y1;Q9BA14;O98545;Q9GHU3;Q7YJR6;Q9BAN9;Q6VW49;Q710I8;Q95637;Q9XQL8;Q6PZ77;Q5I998;Q15KA0;Q8WLJ4;C6FJV2;Q9MT11;Q49M41;E2CZ58;E0D9U8;O03636;Q6W5Z6;C7A609;A1X2K2;Q1X6Q9;A9X7C3;C7A5Z4;Q8HRM2;Q8SLJ9;O78540;Q8M9H7;Q6PZB0;Q32226;Q8WHV2;Q32313;A9X7D7;E5G0C2;Q8WIW9;Q9BB67;Q8SMH4;O47281;Q5J9S0;Q6SSH6;O98531;…	21992	63	CID	C8(Carbamidomethyl)	33.95	1.44507		4	50	38	1	1502.86	3.0307	10/120	pps_Medicago_trypsin_rep3.mgf
	Low	LGLSAKNYGR	D8V9G2;Q8SKV4;P93987;Q33620;P92263;P94041;A0PDA4;Q9GDQ2;D2KUU7;Q9XQP7;Q5DK06;O98549;Q85VJ2;Q31982;Q95634;Q6JXQ9;Q9BA14;O98545;Q9GHU3;Q7YJR6;Q9BAN9;Q710I8;A1X8A0;A7U3S1;Q95637;Q9XQL8;Q6PZ77;Q29U68;Q15KA0;Q8WLJ4;Q49M41;E0D9U8;O03636;Q6W5Z6;C7A609;Q8MCW9;Q9GCX8;Q8MCW5;Q6VW14;Q3ZR39;C7A5Z4;C7AF24;Q8SLJ9;O78540;Q6PZB0;Q32226;Q8WHV2;A9X7D7;Q4VIB9;E5G0C2;Q9BB67;Q8SMH4;C7AQR5;Q5J9S0;Q6SSH6;O98531;Q33369;…	22994	64	CID		24.65	12.6192		2	50	30	1	1078.59	-9.65269	6/86	pps_Medicago_trypsin_rep3.mgf
Q7YLH5	11.76	6	6	459	51.0915	6.44287	142.118	Ribulose 1,5-bisphosphate carboxylase (Fragment) OS=Polyalthia flagellaris GN=rbcL PE=3 SV=1 - [Q7YLH5_9MAGN]
	Confidence Icon	Sequence	Protein Accessions	# Proteins	# Protein Groups	Activation Type	Modifications	IonScore	Exp Value	Δ Score	Rank	Identity High	Homology Threshold	Charge	m/z [Da]	ΔM [ppm]	Ions Matched	Spectrum File
	High	DITLGFVDLLRDDFIEK	Q9TJY5;D8V9G2;Q8SKV4;P93987;P94041;A0PDA4;Q9XQP7;Q5DK06;Q95E64;P28380;C7A5Y1;O98545;Q710I8;Q6PZ77;Q5I998;Q95633;E0D9U8;Q8MCW9;Q5I972;Q8MCW5;C7A5Z4;Q8SMH4;Q5J9S0;Q29VE8;Q7I250;Q7YLH5	3135	26	CID		86.73	5.64613e-06		5	49		1	2009.11	24.8412	18/171	pps_Medicago_trypsin_rep3.mgf
	High	DITLGFVDLLR	Q9TJY5;D8V9G2;Q8SKV4;D6C635;P93987;Q33620;P92263;P94041;A0PDA4;Q9GDQ2;Q9XQP7;Q5DK06;O98549;Q95E64;P28380;Q85VJ2;Q95634;C7A5Y1;O98545;Q710I8;Q95637;Q6PZ77;Q5I998;Q15KA0;Q95633;E0D9U8;O03636;Q8MCW9;Q9GCX8;Q5I972;A1X2K2;Q8MCW5;A9X7C3;C7A5Z4;C7AF24;Q8M9H7;Q6PZB0;Q32226;Q32313;A9X7D7;Q9BB67;Q8SMH4;Q5J9S0;Q29VE8;Q33369;Q7I250;Q7YLH5;P94066;B9U471	5330	49	CID		86.39	8.06626e-06		5	50		1	1261.73	8.93118	10/97	pps_Medicago_trypsin_rep3.mgf
	High	DKLNKYGRPLLGcTIKPK	D8V9G2;Q8SKV4;Q33620;P92263;P94041;A0PDA4;D2KUU7;Q9XQP7;D0F109;Q5DK06;O98549;P28380;Q85VJ2;Q6JXQ9;Q9BA14;Q9GHU3;Q7YJR6;Q9BAN9;Q6VW49;Q710I8;Q95637;Q9XQL8;Q6PZ77;Q5I998;Q15KA0;Q8WLJ4;C6FJV2;Q9MT11;Q49M41;E2CZ58;E0D9U8;O03636;Q6W5Z6;C7A609;A1X2K2;Q1X6Q9;A9X7C3;C7A5Z4;Q8HRM2;Q8SLJ9;O78540;Q8M9H7;Q6PZB0;Q32226;Q32313;A9X7D7;E5G0C2;Q8WIW9;Q9BB67;Q8SMH4;O47281;Q5J9S0;Q6SSH6;O98531;Q40141;A1E5E1;B2BWK9;…	21788	60	CID	C13(Carbamidomethyl)	64.79	0.00103825		4	50		1	2101.24	20.0666	18/198	pps_Medicago_trypsin_rep3.mgf
	Low	YGRPLLGcTIKPK	D8V9G2;Q8SKV4;Q33620;P92263;P94041;A0PDA4;D2KUU7;Q9XQP7;D0F109;Q5DK06;O98549;P28380;Q85VJ2;Q6JXQ9;C7A5Y1;Q9BA14;O98545;Q9GHU3;Q7YJR6;Q9BAN9;Q6VW49;Q710I8;Q95637;Q9XQL8;Q6PZ77;Q5I998;Q15KA0;Q8WLJ4;C6FJV2;Q9MT11;Q49M41;E2CZ58;E0D9U8;O03636;Q6W5Z6;C7A609;A1X2K2;Q1X6Q9;A9X7C3;C7A5Z4;Q8HRM2;Q8SLJ9;O78540;Q8M9H7;Q6PZB0;Q32226;Q8WHV2;Q32313;A9X7D7;E5G0C2;Q8WIW9;Q9BB67;Q8SMH4;O47281;Q5J9S0;Q6SSH6;O98531;…	21992	63	CID	C8(Carbamidomethyl)	33.95	1.44507		4	50	38	1	1502.86	3.0307	10/120	pps_Medicago_trypsin_rep3.mgf
	Low	LGLSAKNxGR	A1X2K2;O47281;Q7YLH5	5	3	CID	X8(Y)	24.65	12.6192		4	50	30	1	1078.59	-9.65269	6/86	pps_Medicago_trypsin_rep3.mgf
	Low	DTDILAAFR	Q9TJY5;D6C635;P93987;Q33620;P92263;P94041;Q9GDQ2;Q9XQP7;D0F109;Q5DK06;Q6SSI3;O98549;Q95E64;P28380;Q85VJ2;Q95634;Q6JXQ9;C7A5Y1;O98545;Q9GHU3;Q7YJR6;Q9BAN9;Q9T2E2;Q710I8;A7U3S1;D6MYK4;Q95637;Q5I998;Q15KA0;Q8WLJ4;Q95633;C6FJV2;Q49M41;E2CZ58;C7A609;Q8MCW9;Q9GCX8;Q5I972;A1X2K2;Q1X6Q9;A9X7C3;Q6VW14;Q3ZR39;C7A5Z4;C7AF24;Q8HRM2;O78540;Q32226;Q8WHV2;Q32313;Q4VIB9;E5G0C2;Q8WIW9;Q8SMH4;O47281;Q5J9S0;Q6PZ84;…	17129	69	CID		14.86	112.364		4	50	26	1	1021.52	-15.0182	5/74	pps_Medicago_trypsin_rep3.mgf
P94066	11.51	6	6	469	51.8237	6.43018	142.118	Ribulose-1,5-bisphosphate carboxylase, large subunit (Fragment) OS=Neurocalyx zeylanicus GN=rbcL PE=3 SV=1 - [P94066_9GENT]
	Confidence Icon	Sequence	Protein Accessions	# Proteins	# Protein Groups	Activation Type	Modifications	IonScore	Exp Value	Δ Score	Rank	Identity High	Homology Threshold	Charge	m/z [Da]	ΔM [ppm]	Ions Matched	Spectrum File
	High	DITLGFVDLLRDxFIEK	P94066	1	1	CID	X13(D)	86.73	5.64613e-06		9	49		1	2009.11	24.8412	18/171	pps_Medicago_trypsin_rep3.mgf
	High	DITLGFVDLLR	Q9TJY5;D8V9G2;Q8SKV4;D6C635;P93987;Q33620;P92263;P94041;A0PDA4;Q9GDQ2;Q9XQP7;Q5DK06;O98549;Q95E64;P28380;Q85VJ2;Q95634;C7A5Y1;O98545;Q710I8;Q95637;Q6PZ77;Q5I998;Q15KA0;Q95633;E0D9U8;O03636;Q8MCW9;Q9GCX8;Q5I972;A1X2K2;Q8MCW5;A9X7C3;C7A5Z4;C7AF24;Q8M9H7;Q6PZB0;Q32226;Q32313;A9X7D7;Q9BB67;Q8SMH4;Q5J9S0;Q29VE8;Q33369;Q7I250;Q7YLH5;P94066;B9U471	5330	49	CID		86.39	8.06626e-06		5	50		1	1261.73	8.93118	10/97	pps_Medicago_trypsin_rep3.mgf
	High	DKLNKYGRPLLGcTIKPK	D8V9G2;Q8SKV4;Q33620;P92263;P94041;A0PDA4;D2KUU7;Q9XQP7;D0F109;Q5DK06;O98549;P28380;Q85VJ2;Q6JXQ9;Q9BA14;Q9GHU3;Q7YJR6;Q9BAN9;Q6VW49;Q710I8;Q95637;Q9XQL8;Q6PZ77;Q5I998;Q15KA0;Q8WLJ4;C6FJV2;Q9MT11;Q49M41;E2CZ58;E0D9U8;O03636;Q6W5Z6;C7A609;A1X2K2;Q1X6Q9;A9X7C3;C7A5Z4;Q8HRM2;Q8SLJ9;O78540;Q8M9H7;Q6PZB0;Q32226;Q32313;A9X7D7;E5G0C2;Q8WIW9;Q9BB67;Q8SMH4;O47281;Q5J9S0;Q6SSH6;O98531;Q40141;A1E5E1;B2BWK9;…	21788	60	CID	C13(Carbamidomethyl)	64.79	0.00103825		4	50		1	2101.24	20.0666	18/198	pps_Medicago_trypsin_rep3.mgf
	Low	YGRPLLGcTIKPK	D8V9G2;Q8SKV4;Q33620;P92263;P94041;A0PDA4;D2KUU7;Q9XQP7;D0F109;Q5DK06;O98549;P28380;Q85VJ2;Q6JXQ9;C7A5Y1;Q9BA14;O98545;Q9GHU3;Q7YJR6;Q9BAN9;Q6VW49;Q710I8;Q95637;Q9XQL8;Q6PZ77;Q5I998;Q15KA0;Q8WLJ4;C6FJV2;Q9MT11;Q49M41;E2CZ58;E0D9U8;O03636;Q6W5Z6;C7A609;A1X2K2;Q1X6Q9;A9X7C3;C7A5Z4;Q8HRM2;Q8SLJ9;O78540;Q8M9H7;Q6PZB0;Q32226;Q8WHV2;Q32313;A9X7D7;E5G0C2;Q8WIW9;Q9BB67;Q8SMH4;O47281;Q5J9S0;Q6SSH6;O98531;…	21992	63	CID	C8(Carbamidomethyl)	33.95	1.44507		4	50	38	1	1502.86	3.0307	10/120	pps_Medicago_trypsin_rep3.mgf
	Low	LGLSAKNYGR	D8V9G2;Q8SKV4;P93987;Q33620;P92263;P94041;A0PDA4;Q9GDQ2;D2KUU7;Q9XQP7;Q5DK06;O98549;Q85VJ2;Q31982;Q95634;Q6JXQ9;Q9BA14;O98545;Q9GHU3;Q7YJR6;Q9BAN9;Q710I8;A1X8A0;A7U3S1;Q95637;Q9XQL8;Q6PZ77;Q29U68;Q15KA0;Q8WLJ4;Q49M41;E0D9U8;O03636;Q6W5Z6;C7A609;Q8MCW9;Q9GCX8;Q8MCW5;Q6VW14;Q3ZR39;C7A5Z4;C7AF24;Q8SLJ9;O78540;Q6PZB0;Q32226;Q8WHV2;A9X7D7;Q4VIB9;E5G0C2;Q9BB67;Q8SMH4;C7AQR5;Q5J9S0;Q6SSH6;O98531;Q33369;…	22994	64	CID		24.65	12.6192		2	50	30	1	1078.59	-9.65269	6/86	pps_Medicago_trypsin_rep3.mgf
	Low	DTDILAAFR	Q9TJY5;D6C635;P93987;Q33620;P92263;P94041;Q9GDQ2;Q9XQP7;D0F109;Q5DK06;Q6SSI3;O98549;Q95E64;P28380;Q85VJ2;Q95634;Q6JXQ9;C7A5Y1;O98545;Q9GHU3;Q7YJR6;Q9BAN9;Q9T2E2;Q710I8;A7U3S1;D6MYK4;Q95637;Q5I998;Q15KA0;Q8WLJ4;Q95633;C6FJV2;Q49M41;E2CZ58;C7A609;Q8MCW9;Q9GCX8;Q5I972;A1X2K2;Q1X6Q9;A9X7C3;Q6VW14;Q3ZR39;C7A5Z4;C7AF24;Q8HRM2;O78540;Q32226;Q8WHV2;Q32313;Q4VIB9;E5G0C2;Q8WIW9;Q8SMH4;O47281;Q5J9S0;Q6PZ84;…	17129	69	CID		14.86	112.364		4	50	26	1	1021.52	-15.0182	5/74	pps_Medicago_trypsin_rep3.mgf
A1X8A0	10.7	4	4	402	44.4642	6.84424	142.117	Ribulose-1,5-bisphosphate carboxylase/oxygenase large subunit (Fragment) OS=Anarthria prolifera GN=rbcL PE=4 SV=1 - [A1X8A0_9POAL]
	Confidence Icon	Sequence	Protein Accessions	# Proteins	# Protein Groups	Activation Type	Modifications	IonScore	Exp Value	Δ Score	Rank	Identity High	Homology Threshold	Charge	m/z [Da]	ΔM [ppm]	Ions Matched	Spectrum File
	High	TFQGPPHGIQVER	Q9TJY5;D8V9G2;Q8SKV4;D6C635;P92263;P94041;A0PDA4;Q9GDQ2;D2KUU7;P28380;Q85VJ2;Q31982;Q95634;Q6JXQ9;C7A5Y1;Q9BA14;O98545;Q9GHU3;Q7YJR6;Q9BAN9;Q9T2E2;Q6VW49;Q710I8;A1X8A0;A7U3S1;D6MYK4;Q95637;Q9XQL8;Q6PZ77;Q5I998;Q29U68;Q15KA0;Q8WLJ4;Q95633;C6FJV2;Q9MT11;Q71N65;Q49M41;E2CZ58;E0D9U8;O03636;Q6W5Z6;C7A609;Q8MCW9;Q9GCX8;Q5I972;A1X2K2;Q8MCW5;Q1X6Q9;A9X7C3;Q6VW14;Q3ZR39;C7A5Z4;C7AF24;Q8HRM2;Q8SLJ9;O78540;…	19129	70	CID		109.6	4.33219e-08		5	51		1	1465.77	11.4607	11/139	pps_Medicago_trypsin_rep3.mgf
	High	LTYYTPDYETKDTDILAAxR	A1X8A0	2	1	CID	X19(F)	80.72	2.34352e-05		7	49		1	2396.17	3.64495	13/200	pps_Medicago_trypsin_rep3.mgf
	Low	LGLSAKNYGR	D8V9G2;Q8SKV4;P93987;Q33620;P92263;P94041;A0PDA4;Q9GDQ2;D2KUU7;Q9XQP7;Q5DK06;O98549;Q85VJ2;Q31982;Q95634;Q6JXQ9;Q9BA14;O98545;Q9GHU3;Q7YJR6;Q9BAN9;Q710I8;A1X8A0;A7U3S1;Q95637;Q9XQL8;Q6PZ77;Q29U68;Q15KA0;Q8WLJ4;Q49M41;E0D9U8;O03636;Q6W5Z6;C7A609;Q8MCW9;Q9GCX8;Q8MCW5;Q6VW14;Q3ZR39;C7A5Z4;C7AF24;Q8SLJ9;O78540;Q6PZB0;Q32226;Q8WHV2;A9X7D7;Q4VIB9;E5G0C2;Q9BB67;Q8SMH4;C7AQR5;Q5J9S0;Q6SSH6;O98531;Q33369;…	22994	64	CID		24.65	12.6192		2	50	30	1	1078.59	-9.65269	6/86	pps_Medicago_trypsin_rep3.mgf
	Low	DTDILAAxR	A1X8A0;Q6PZB0	6	2	CID	X8(F)	14.86	112.364		5	50	26	1	1021.52	-15.0182	5/74	pps_Medicago_trypsin_rep3.mgf
Q3ZR39	12.58	5	5	445	49.2474	6.68311	142.117	Ribulose-1, 5-bisphosphate carboxylase large subunit (Fragment) OS=Dioscorea arcuatinervis GN=rbcL PE=3 SV=1 - [Q3ZR39_9LILI]
	Confidence Icon	Sequence	Protein Accessions	# Proteins	# Protein Groups	Activation Type	Modifications	IonScore	Exp Value	Δ Score	Rank	Identity High	Homology Threshold	Charge	m/z [Da]	ΔM [ppm]	Ions Matched	Spectrum File
	High	TFQGPPHGIQVER	Q9TJY5;D8V9G2;Q8SKV4;D6C635;P92263;P94041;A0PDA4;Q9GDQ2;D2KUU7;P28380;Q85VJ2;Q31982;Q95634;Q6JXQ9;C7A5Y1;Q9BA14;O98545;Q9GHU3;Q7YJR6;Q9BAN9;Q9T2E2;Q6VW49;Q710I8;A1X8A0;A7U3S1;D6MYK4;Q95637;Q9XQL8;Q6PZ77;Q5I998;Q29U68;Q15KA0;Q8WLJ4;Q95633;C6FJV2;Q9MT11;Q71N65;Q49M41;E2CZ58;E0D9U8;O03636;Q6W5Z6;C7A609;Q8MCW9;Q9GCX8;Q5I972;A1X2K2;Q8MCW5;Q1X6Q9;A9X7C3;Q6VW14;Q3ZR39;C7A5Z4;C7AF24;Q8HRM2;Q8SLJ9;O78540;…	19129	70	CID		109.6	4.33219e-08		5	51		1	1465.77	11.4607	11/139	pps_Medicago_trypsin_rep3.mgf
	High	LTYYTPDYETKDTDILAAFR	P92263;D0F109;C7A5Y1;Q9GHU3;Q7YJR6;Q9T2E2;A7U3S1;D6MYK4;Q15KA0;Q49M41;E2CZ58;C7A609;Q3ZR39;C7A5Z4;C7AF24;Q8HRM2;O78540;Q8WHV2;Q32313;Q4VIB9;Q8WIW9;Q8SMH4;O47281;Q5J9S0;Q29VE8;Q40141;Q32811	5081	27	CID		80.72	2.34352e-05		6	49		1	2396.17	3.64495	13/200	pps_Medicago_trypsin_rep3.mgf
	Low	YGRPxLGcTIKPK	Q3ZR39;Q7I250	11	2	CID	X5(I), C8(Carbamidomethyl)	33.95	1.44507		2	50	38	1	1502.86	3.0307	10/120	pps_Medicago_trypsin_rep3.mgf
	Low	LGLSAKNYGR	D8V9G2;Q8SKV4;P93987;Q33620;P92263;P94041;A0PDA4;Q9GDQ2;D2KUU7;Q9XQP7;Q5DK06;O98549;Q85VJ2;Q31982;Q95634;Q6JXQ9;Q9BA14;O98545;Q9GHU3;Q7YJR6;Q9BAN9;Q710I8;A1X8A0;A7U3S1;Q95637;Q9XQL8;Q6PZ77;Q29U68;Q15KA0;Q8WLJ4;Q49M41;E0D9U8;O03636;Q6W5Z6;C7A609;Q8MCW9;Q9GCX8;Q8MCW5;Q6VW14;Q3ZR39;C7A5Z4;C7AF24;Q8SLJ9;O78540;Q6PZB0;Q32226;Q8WHV2;A9X7D7;Q4VIB9;E5G0C2;Q9BB67;Q8SMH4;C7AQR5;Q5J9S0;Q6SSH6;O98531;Q33369;…	22994	64	CID		24.65	12.6192		2	50	30	1	1078.59	-9.65269	6/86	pps_Medicago_trypsin_rep3.mgf
	Low	DTDILAAFR	Q9TJY5;D6C635;P93987;Q33620;P92263;P94041;Q9GDQ2;Q9XQP7;D0F109;Q5DK06;Q6SSI3;O98549;Q95E64;P28380;Q85VJ2;Q95634;Q6JXQ9;C7A5Y1;O98545;Q9GHU3;Q7YJR6;Q9BAN9;Q9T2E2;Q710I8;A7U3S1;D6MYK4;Q95637;Q5I998;Q15KA0;Q8WLJ4;Q95633;C6FJV2;Q49M41;E2CZ58;C7A609;Q8MCW9;Q9GCX8;Q5I972;A1X2K2;Q1X6Q9;A9X7C3;Q6VW14;Q3ZR39;C7A5Z4;C7AF24;Q8HRM2;O78540;Q32226;Q8WHV2;Q32313;Q4VIB9;E5G0C2;Q8WIW9;Q8SMH4;O47281;Q5J9S0;Q6PZ84;…	17129	69	CID		14.86	112.364		4	50	26	1	1021.52	-15.0182	5/74	pps_Medicago_trypsin_rep3.mgf
O98495	16.33	9	6	490	52.6804	5.23682	141.7	ATP synthase beta subunit (Fragment) OS=Isopogon buxifolius GN=atpB PE=3 SV=1 - [O98495_9MAGN]
	Confidence Icon	Sequence	Protein Accessions	# Proteins	# Protein Groups	Activation Type	Modifications	IonScore	Exp Value	Δ Score	Rank	Identity High	Homology Threshold	Charge	m/z [Da]	ΔM [ppm]	Ions Matched	Spectrum File
	High	AHGGVSVFGGVGER	O98495;Q9TKI7;Q9MTX9;O98596;Q9MU01;Q9MRL8;Q9MTU3;B7S4Q6;Q8WJF5;Q67H82;Q9TLL5;Q9MRJ8;Q3ZU72;A8ASI2;Q9MRW2;Q8HT82;Q9MRK2;Q85V42;Q29S89;B8PRK4;Q8SLT5;Q95FQ1;Q8SLT7;Q95FT9;A2T5K6;Q9TLL0;O98404;Q9MTV4;Q8HT54;Q597J6;Q9GER4;Q8SLT8;Q9XQC8;Q9XQN5;Q9SC47;C0J9Q2;Q9MTV3;Q3ZU70;Q9MRW3;Q9MRA0;C8YQL4;A0ZQ35;C0J9K5;A8Y6H4;Q8M9G2;Q9MU39;Q9GER6;Q9TLL6;A0ZQ50;Q29V89;Q8MFW8;Q4KU78;Q8MFX9;Q9MTY7;Q29VA0;C0J9P3;Q9XQD8;…	3365	67	CID		85.9	6.55734e-06	0	1	49	42	1	1328.68	6.13294	10/119	pps_Medicago_trypsin_rep3.mgf
	High	YKELQDIIAILGLDELSEEDR	O98495;Q9TKI7;Q9MTX9;O98596;Q9MU01;Q9MRL8;B7S4Q6;Q8WJF5;Q9TLL5;Q95FM8;Q9FF03;Q9MRJ8;Q95AN2;Q3ZU72;Q9MW35;Q9MRW2;Q8HT82;Q9MRK2;Q85V42;Q29S89;B8PRK4;Q8SLT5;Q8SLT7;A2T5K6;Q9TLL0;Q8MBK2;O98418;Q8SLS1;O98404;Q9MTV4;Q8HT54;Q597J6;Q9GER4;Q8SLT8;Q9XQC8;Q9XQN5;Q9SC47;C0J9Q2;Q9MTV3;Q3ZU70;Q9MRW3;Q9MRA0;Q8MBI1;C8YQL4;C0J9K5;Q8M9G2;Q9MU39;Q9GER6;Q9TLL6;A0ZQ50;Q8MBI2;Q8MFW8;Q4KU78;Q8MBH1;Q9MTY7;Q29VA0;Q8MFY1;…	3355	61	CID		85.46	7.38109e-06		7	49	45	1	2462.33	27.2541	13/233	pps_Medicago_trypsin_rep3.mgf
	High	DVNEQDVLLFIDNIFR	O98495;Q9TKI7;Q9MU01;Q9MRL8;Q9MTU3;Q67H82;Q95FM8;Q9FF03;Q9MRJ8;Q95AN2;Q3ZU72;A8ASI2;Q9MW35;Q9MRW2;Q8HT82;Q8MBL0;Q9MRK2;Q85V42;Q29S89;Q8SLT5;Q95FQ1;Q8SLT7;Q95FT9;A2T5K6;Q9TLL0;Q8MBK2;O98418;Q8SLS1;O98404;Q9MTV4;Q8HT54;Q597J6;Q9GER4;Q8SLT8;Q9XQN5;C0J9Q2;Q9MTV3;Q3ZU70;Q9MRA0;Q8MBI1;C8YQL4;A0ZQ35;Q9MRC8;C0J9K5;A8Y6H4;Q8M9G2;Q9MU39;Q9GER6;Q9TLL6;A0ZQ50;Q8MBI2;Q29V89;Q8MFW8;Q4KU78;Q8MBH1;Q8MFX9;Q9MTY7;…	2339	58	CID		52.07	0.016436		3	49	47	1	1950.06	33.6854	9/172	pps_Medicago_trypsin_rep3.mgf
	Low	IVGEEHYETAxR	O98495	1	1	CID	X11(K)	44.27	0.0934921	0	1	49	34	1	1431.69	-23.8537	9/101	pps_Medicago_trypsin_rep3.mgf
	Low	IVGEEHYETAxR	O98495	1	1	CID	X11(Q)	44.27	0.0934921		3	49	34	1	1431.69	1.56384	9/101	pps_Medicago_trypsin_rep3.mgf
	Low	IVGEEHYETAxRVK	O98495	1	1	CID	X11(K)	17.2	48.817		4	49	33	1	1658.83	-33.5289	11/123	pps_Medicago_trypsin_rep3.mgf
	Low	IVGEEHYETAxRVK	O98495	1	1	CID	X11(Q)	17.2	48.817		8	49	33	1	1658.83	-11.5918	11/123	pps_Medicago_trypsin_rep3.mgf
	Low	VALVYGQMNEPPGAR	O98495;Q9TKI7;Q9MTX9;O98596;Q9MU01;Q9MRL8;Q9MTU3;B7S4Q6;Q67H82;Q9TLL5;Q95FM8;Q9FF03;Q9TLL3;Q95AN2;A8ASI2;Q9MW35;Q9MRW2;Q8HT82;Q8MBL0;Q9MRK2;Q85V42;Q29S89;B8PRK4;Q95FQ1;Q8SLT7;Q95FT9;A2T5K6;Q9TLL0;Q8MBK2;O98418;Q8SLS1;O98404;Q9MTV4;Q8HT54;Q597J6;Q95FM3;Q9GER4;Q8SLT8;Q9XQC8;Q9XQN5;Q9SC47;C0J9Q2;Q9MTV3;Q3ZU70;Q9MRW3;Q9MRA0;Q8MBI1;C8YQL4;A0ZQ35;Q9MRC8;A8Y6H4;Q8M9G2;Q9MU39;Q9GER6;Q9TLL6;A0ZQ50;Q8MBI2;…	3864	73	CID		13.48	122.193		8	49	28	1	1601.81	0.548573	6/133	pps_Medicago_trypsin_rep3.mgf
	Low	IVGEEHYETAxRVK	O98495	1	1	CID	X11(D)	13.28	123.857		3	49	26	1	1645.82	1.22049	8/123	pps_Medicago_trypsin_rep3.mgf
Q9MU01	20.91	7	7	483	52.083	5.18604	141.7	ATP synthase beta subunit (Fragment) OS=Quisqualis indica GN=atpB PE=3 SV=1 - [Q9MU01_QUIIN]
	Confidence Icon	Sequence	Protein Accessions	# Proteins	# Protein Groups	Activation Type	Modifications	IonScore	Exp Value	Δ Score	Rank	Identity High	Homology Threshold	Charge	m/z [Da]	ΔM [ppm]	Ions Matched	Spectrum File
	High	AHGGVSVFGGVGER	O98495;Q9TKI7;Q9MTX9;O98596;Q9MU01;Q9MRL8;Q9MTU3;B7S4Q6;Q8WJF5;Q67H82;Q9TLL5;Q9MRJ8;Q3ZU72;A8ASI2;Q9MRW2;Q8HT82;Q9MRK2;Q85V42;Q29S89;B8PRK4;Q8SLT5;Q95FQ1;Q8SLT7;Q95FT9;A2T5K6;Q9TLL0;O98404;Q9MTV4;Q8HT54;Q597J6;Q9GER4;Q8SLT8;Q9XQC8;Q9XQN5;Q9SC47;C0J9Q2;Q9MTV3;Q3ZU70;Q9MRW3;Q9MRA0;C8YQL4;A0ZQ35;C0J9K5;A8Y6H4;Q8M9G2;Q9MU39;Q9GER6;Q9TLL6;A0ZQ50;Q29V89;Q8MFW8;Q4KU78;Q8MFX9;Q9MTY7;Q29VA0;C0J9P3;Q9XQD8;…	3365	67	CID		85.9	6.55734e-06	0	1	49	42	1	1328.68	6.13294	10/119	pps_Medicago_trypsin_rep3.mgf
	High	YKELQDIIAILGLDELSEEDR	O98495;Q9TKI7;Q9MTX9;O98596;Q9MU01;Q9MRL8;B7S4Q6;Q8WJF5;Q9TLL5;Q95FM8;Q9FF03;Q9MRJ8;Q95AN2;Q3ZU72;Q9MW35;Q9MRW2;Q8HT82;Q9MRK2;Q85V42;Q29S89;B8PRK4;Q8SLT5;Q8SLT7;A2T5K6;Q9TLL0;Q8MBK2;O98418;Q8SLS1;O98404;Q9MTV4;Q8HT54;Q597J6;Q9GER4;Q8SLT8;Q9XQC8;Q9XQN5;Q9SC47;C0J9Q2;Q9MTV3;Q3ZU70;Q9MRW3;Q9MRA0;Q8MBI1;C8YQL4;C0J9K5;Q8M9G2;Q9MU39;Q9GER6;Q9TLL6;A0ZQ50;Q8MBI2;Q8MFW8;Q4KU78;Q8MBH1;Q9MTY7;Q29VA0;Q8MFY1;…	3355	61	CID		85.46	7.38109e-06		7	49	45	1	2462.33	27.2541	13/233	pps_Medicago_trypsin_rep3.mgf
	High	DVNEQDVLLFIDNIFR	O98495;Q9TKI7;Q9MU01;Q9MRL8;Q9MTU3;Q67H82;Q95FM8;Q9FF03;Q9MRJ8;Q95AN2;Q3ZU72;A8ASI2;Q9MW35;Q9MRW2;Q8HT82;Q8MBL0;Q9MRK2;Q85V42;Q29S89;Q8SLT5;Q95FQ1;Q8SLT7;Q95FT9;A2T5K6;Q9TLL0;Q8MBK2;O98418;Q8SLS1;O98404;Q9MTV4;Q8HT54;Q597J6;Q9GER4;Q8SLT8;Q9XQN5;C0J9Q2;Q9MTV3;Q3ZU70;Q9MRA0;Q8MBI1;C8YQL4;A0ZQ35;Q9MRC8;C0J9K5;A8Y6H4;Q8M9G2;Q9MU39;Q9GER6;Q9TLL6;A0ZQ50;Q8MBI2;Q29V89;Q8MFW8;Q4KU78;Q8MBH1;Q8MFX9;Q9MTY7;…	2339	58	CID		52.07	0.016436		3	49	47	1	1950.06	33.6854	9/172	pps_Medicago_trypsin_rep3.mgf
	Low	IVGEEHYETAQR	Q9TKI7;Q9MTX9;Q8SLS8;O98596;Q9MU01;Q9MRL8;Q9MTU3;B7S4Q6;Q8WJF5;Q67H82;Q9TLL5;Q95FM8;Q9FF03;Q9TLL3;Q9MRJ8;Q95AN2;Q3ZU72;A8ASI2;Q9MW35;Q9MRW2;Q8HT82;Q8MBL0;Q9MRK2;Q85V42;Q29S89;B8PRK4;Q8SLT5;Q95FQ1;Q8SLT7;Q95FT9;A2T5K6;Q9TLL0;Q8MBK2;O98418;Q8SLS1;O98404;Q9MTV4;Q8HT54;Q597J6;Q95FM3;Q9GER4	1577	41	CID		44.27	0.0934921		2	49	34	1	1431.69	1.56384	9/103	pps_Medicago_trypsin_rep3.mgf
	Low	DTLGQxINVTcEVQQLLGNNR	Q9MU01	1	1	CID	X6(D), C11(Carbamidomethyl)	23.37	11.9018		2	49	37	1	2387.24	34.0919	9/223	pps_Medicago_trypsin_rep3.mgf
	Low	IVGEEHYETAQRVK	Q9TKI7;Q9MTX9;Q8SLS8;O98596;Q9MU01;Q9MRL8;Q9MTU3;B7S4Q6;Q8WJF5;Q9TLL5;Q95FM8;Q9FF03;Q9TLL3;Q9MRJ8;Q95AN2;Q3ZU72;A8ASI2;Q9MW35;Q9MRW2;Q8HT82;Q8MBL0;Q9MRK2;Q85V42;Q29S89;B8PRK4;Q8SLT5;Q95FQ1;Q8SLT7;Q95FT9;A2T5K6;Q9TLL0;Q8MBK2;O98418;Q8SLS1;O98404;Q9MTV4;Q8HT54;Q597J6;Q95FM3;Q9GER4	1569	40	CID		17.2	48.817		5	49	33	1	1658.83	-11.5918	11/125	pps_Medicago_trypsin_rep3.mgf
	Low	VALVYGQMNEPPGAR	O98495;Q9TKI7;Q9MTX9;O98596;Q9MU01;Q9MRL8;Q9MTU3;B7S4Q6;Q67H82;Q9TLL5;Q95FM8;Q9FF03;Q9TLL3;Q95AN2;A8ASI2;Q9MW35;Q9MRW2;Q8HT82;Q8MBL0;Q9MRK2;Q85V42;Q29S89;B8PRK4;Q95FQ1;Q8SLT7;Q95FT9;A2T5K6;Q9TLL0;Q8MBK2;O98418;Q8SLS1;O98404;Q9MTV4;Q8HT54;Q597J6;Q95FM3;Q9GER4;Q8SLT8;Q9XQC8;Q9XQN5;Q9SC47;C0J9Q2;Q9MTV3;Q3ZU70;Q9MRW3;Q9MRA0;Q8MBI1;C8YQL4;A0ZQ35;Q9MRC8;A8Y6H4;Q8M9G2;Q9MU39;Q9GER6;Q9TLL6;A0ZQ50;Q8MBI2;…	3864	73	CID		13.48	122.193		8	49	28	1	1601.81	0.548573	6/133	pps_Medicago_trypsin_rep3.mgf
Q9MRL8	19.55	7	7	491	52.8434	5.23682	141.7	ATP synthase beta subunit (Fragment) OS=Datisca cannabina GN=atpB PE=3 SV=1 - [Q9MRL8_9ROSI]
	Confidence Icon	Sequence	Protein Accessions	# Proteins	# Protein Groups	Activation Type	Modifications	IonScore	Exp Value	Δ Score	Rank	Identity High	Homology Threshold	Charge	m/z [Da]	ΔM [ppm]	Ions Matched	Spectrum File
	High	AHGGVSVFGGVGER	O98495;Q9TKI7;Q9MTX9;O98596;Q9MU01;Q9MRL8;Q9MTU3;B7S4Q6;Q8WJF5;Q67H82;Q9TLL5;Q9MRJ8;Q3ZU72;A8ASI2;Q9MRW2;Q8HT82;Q9MRK2;Q85V42;Q29S89;B8PRK4;Q8SLT5;Q95FQ1;Q8SLT7;Q95FT9;A2T5K6;Q9TLL0;O98404;Q9MTV4;Q8HT54;Q597J6;Q9GER4;Q8SLT8;Q9XQC8;Q9XQN5;Q9SC47;C0J9Q2;Q9MTV3;Q3ZU70;Q9MRW3;Q9MRA0;C8YQL4;A0ZQ35;C0J9K5;A8Y6H4;Q8M9G2;Q9MU39;Q9GER6;Q9TLL6;A0ZQ50;Q29V89;Q8MFW8;Q4KU78;Q8MFX9;Q9MTY7;Q29VA0;C0J9P3;Q9XQD8;…	3365	67	CID		85.9	6.55734e-06	0	1	49	42	1	1328.68	6.13294	10/119	pps_Medicago_trypsin_rep3.mgf
	High	YKELQDIIAILGLDELSEEDR	O98495;Q9TKI7;Q9MTX9;O98596;Q9MU01;Q9MRL8;B7S4Q6;Q8WJF5;Q9TLL5;Q95FM8;Q9FF03;Q9MRJ8;Q95AN2;Q3ZU72;Q9MW35;Q9MRW2;Q8HT82;Q9MRK2;Q85V42;Q29S89;B8PRK4;Q8SLT5;Q8SLT7;A2T5K6;Q9TLL0;Q8MBK2;O98418;Q8SLS1;O98404;Q9MTV4;Q8HT54;Q597J6;Q9GER4;Q8SLT8;Q9XQC8;Q9XQN5;Q9SC47;C0J9Q2;Q9MTV3;Q3ZU70;Q9MRW3;Q9MRA0;Q8MBI1;C8YQL4;C0J9K5;Q8M9G2;Q9MU39;Q9GER6;Q9TLL6;A0ZQ50;Q8MBI2;Q8MFW8;Q4KU78;Q8MBH1;Q9MTY7;Q29VA0;Q8MFY1;…	3355	61	CID		85.46	7.38109e-06		7	49	45	1	2462.33	27.2541	13/233	pps_Medicago_trypsin_rep3.mgf
	High	DVNEQDVLLFIDNIFR	O98495;Q9TKI7;Q9MU01;Q9MRL8;Q9MTU3;Q67H82;Q95FM8;Q9FF03;Q9MRJ8;Q95AN2;Q3ZU72;A8ASI2;Q9MW35;Q9MRW2;Q8HT82;Q8MBL0;Q9MRK2;Q85V42;Q29S89;Q8SLT5;Q95FQ1;Q8SLT7;Q95FT9;A2T5K6;Q9TLL0;Q8MBK2;O98418;Q8SLS1;O98404;Q9MTV4;Q8HT54;Q597J6;Q9GER4;Q8SLT8;Q9XQN5;C0J9Q2;Q9MTV3;Q3ZU70;Q9MRA0;Q8MBI1;C8YQL4;A0ZQ35;Q9MRC8;C0J9K5;A8Y6H4;Q8M9G2;Q9MU39;Q9GER6;Q9TLL6;A0ZQ50;Q8MBI2;Q29V89;Q8MFW8;Q4KU78;Q8MBH1;Q8MFX9;Q9MTY7;…	2339	58	CID		52.07	0.016436		3	49	47	1	1950.06	33.6854	9/172	pps_Medicago_trypsin_rep3.mgf
	Low	IVGEEHYETAQR	Q9TKI7;Q9MTX9;Q8SLS8;O98596;Q9MU01;Q9MRL8;Q9MTU3;B7S4Q6;Q8WJF5;Q67H82;Q9TLL5;Q95FM8;Q9FF03;Q9TLL3;Q9MRJ8;Q95AN2;Q3ZU72;A8ASI2;Q9MW35;Q9MRW2;Q8HT82;Q8MBL0;Q9MRK2;Q85V42;Q29S89;B8PRK4;Q8SLT5;Q95FQ1;Q8SLT7;Q95FT9;A2T5K6;Q9TLL0;Q8MBK2;O98418;Q8SLS1;O98404;Q9MTV4;Q8HT54;Q597J6;Q95FM3;Q9GER4	1577	41	CID		44.27	0.0934921		2	49	34	1	1431.69	1.56384	9/103	pps_Medicago_trypsin_rep3.mgf
	Low	INPTTSGxGVSTLENK	Q9MRL8	1	1	CID	X8(W)	18.71	32.2192		7	49	37	1	1703.94	45.5643	5/170	pps_Medicago_trypsin_rep3.mgf
	Low	IVGEEHYETAQRVK	Q9TKI7;Q9MTX9;Q8SLS8;O98596;Q9MU01;Q9MRL8;Q9MTU3;B7S4Q6;Q8WJF5;Q9TLL5;Q95FM8;Q9FF03;Q9TLL3;Q9MRJ8;Q95AN2;Q3ZU72;A8ASI2;Q9MW35;Q9MRW2;Q8HT82;Q8MBL0;Q9MRK2;Q85V42;Q29S89;B8PRK4;Q8SLT5;Q95FQ1;Q8SLT7;Q95FT9;A2T5K6;Q9TLL0;Q8MBK2;O98418;Q8SLS1;O98404;Q9MTV4;Q8HT54;Q597J6;Q95FM3;Q9GER4	1569	40	CID		17.2	48.817		5	49	33	1	1658.83	-11.5918	11/125	pps_Medicago_trypsin_rep3.mgf
	Low	VALVYGQMNEPPGAR	O98495;Q9TKI7;Q9MTX9;O98596;Q9MU01;Q9MRL8;Q9MTU3;B7S4Q6;Q67H82;Q9TLL5;Q95FM8;Q9FF03;Q9TLL3;Q95AN2;A8ASI2;Q9MW35;Q9MRW2;Q8HT82;Q8MBL0;Q9MRK2;Q85V42;Q29S89;B8PRK4;Q95FQ1;Q8SLT7;Q95FT9;A2T5K6;Q9TLL0;Q8MBK2;O98418;Q8SLS1;O98404;Q9MTV4;Q8HT54;Q597J6;Q95FM3;Q9GER4;Q8SLT8;Q9XQC8;Q9XQN5;Q9SC47;C0J9Q2;Q9MTV3;Q3ZU70;Q9MRW3;Q9MRA0;Q8MBI1;C8YQL4;A0ZQ35;Q9MRC8;A8Y6H4;Q8M9G2;Q9MU39;Q9GER6;Q9TLL6;A0ZQ50;Q8MBI2;…	3864	73	CID		13.48	122.193		8	49	28	1	1601.81	0.548573	6/133	pps_Medicago_trypsin_rep3.mgf
B7S4Q6	17.17	6	6	466	50.1621	5.16064	141.7	ATP synthase beta subunit (Fragment) OS=Citrus aurantium GN=atpB PE=3 SV=1 - [B7S4Q6_CITAR]
	Confidence Icon	Sequence	Protein Accessions	# Proteins	# Protein Groups	Activation Type	Modifications	IonScore	Exp Value	Δ Score	Rank	Identity High	Homology Threshold	Charge	m/z [Da]	ΔM [ppm]	Ions Matched	Spectrum File
	High	AHGGVSVFGGVGER	O98495;Q9TKI7;Q9MTX9;O98596;Q9MU01;Q9MRL8;Q9MTU3;B7S4Q6;Q8WJF5;Q67H82;Q9TLL5;Q9MRJ8;Q3ZU72;A8ASI2;Q9MRW2;Q8HT82;Q9MRK2;Q85V42;Q29S89;B8PRK4;Q8SLT5;Q95FQ1;Q8SLT7;Q95FT9;A2T5K6;Q9TLL0;O98404;Q9MTV4;Q8HT54;Q597J6;Q9GER4;Q8SLT8;Q9XQC8;Q9XQN5;Q9SC47;C0J9Q2;Q9MTV3;Q3ZU70;Q9MRW3;Q9MRA0;C8YQL4;A0ZQ35;C0J9K5;A8Y6H4;Q8M9G2;Q9MU39;Q9GER6;Q9TLL6;A0ZQ50;Q29V89;Q8MFW8;Q4KU78;Q8MFX9;Q9MTY7;Q29VA0;C0J9P3;Q9XQD8;…	3365	67	CID		85.9	6.55734e-06	0	1	49	42	1	1328.68	6.13294	10/119	pps_Medicago_trypsin_rep3.mgf
	High	YKELQDIIAILGLDELSEEDR	O98495;Q9TKI7;Q9MTX9;O98596;Q9MU01;Q9MRL8;B7S4Q6;Q8WJF5;Q9TLL5;Q95FM8;Q9FF03;Q9MRJ8;Q95AN2;Q3ZU72;Q9MW35;Q9MRW2;Q8HT82;Q9MRK2;Q85V42;Q29S89;B8PRK4;Q8SLT5;Q8SLT7;A2T5K6;Q9TLL0;Q8MBK2;O98418;Q8SLS1;O98404;Q9MTV4;Q8HT54;Q597J6;Q9GER4;Q8SLT8;Q9XQC8;Q9XQN5;Q9SC47;C0J9Q2;Q9MTV3;Q3ZU70;Q9MRW3;Q9MRA0;Q8MBI1;C8YQL4;C0J9K5;Q8M9G2;Q9MU39;Q9GER6;Q9TLL6;A0ZQ50;Q8MBI2;Q8MFW8;Q4KU78;Q8MBH1;Q9MTY7;Q29VA0;Q8MFY1;…	3355	61	CID		85.46	7.38109e-06		7	49	45	1	2462.33	27.2541	13/233	pps_Medicago_trypsin_rep3.mgf
	High	DVNEQDVLLxIDNIFR	B7S4Q6	2	1	CID	X10(F)	52.07	0.016436		9	49	47	1	1950.06	33.6854	9/172	pps_Medicago_trypsin_rep3.mgf
	Low	IVGEEHYETAQR	Q9TKI7;Q9MTX9;Q8SLS8;O98596;Q9MU01;Q9MRL8;Q9MTU3;B7S4Q6;Q8WJF5;Q67H82;Q9TLL5;Q95FM8;Q9FF03;Q9TLL3;Q9MRJ8;Q95AN2;Q3ZU72;A8ASI2;Q9MW35;Q9MRW2;Q8HT82;Q8MBL0;Q9MRK2;Q85V42;Q29S89;B8PRK4;Q8SLT5;Q95FQ1;Q8SLT7;Q95FT9;A2T5K6;Q9TLL0;Q8MBK2;O98418;Q8SLS1;O98404;Q9MTV4;Q8HT54;Q597J6;Q95FM3;Q9GER4	1577	41	CID		44.27	0.0934921		2	49	34	1	1431.69	1.56384	9/103	pps_Medicago_trypsin_rep3.mgf
	Low	IVGEEHYETAQRVK	Q9TKI7;Q9MTX9;Q8SLS8;O98596;Q9MU01;Q9MRL8;Q9MTU3;B7S4Q6;Q8WJF5;Q9TLL5;Q95FM8;Q9FF03;Q9TLL3;Q9MRJ8;Q95AN2;Q3ZU72;A8ASI2;Q9MW35;Q9MRW2;Q8HT82;Q8MBL0;Q9MRK2;Q85V42;Q29S89;B8PRK4;Q8SLT5;Q95FQ1;Q8SLT7;Q95FT9;A2T5K6;Q9TLL0;Q8MBK2;O98418;Q8SLS1;O98404;Q9MTV4;Q8HT54;Q597J6;Q95FM3;Q9GER4	1569	40	CID		17.2	48.817		5	49	33	1	1658.83	-11.5918	11/125	pps_Medicago_trypsin_rep3.mgf
	Low	VALVYGQMNEPPGAR	O98495;Q9TKI7;Q9MTX9;O98596;Q9MU01;Q9MRL8;Q9MTU3;B7S4Q6;Q67H82;Q9TLL5;Q95FM8;Q9FF03;Q9TLL3;Q95AN2;A8ASI2;Q9MW35;Q9MRW2;Q8HT82;Q8MBL0;Q9MRK2;Q85V42;Q29S89;B8PRK4;Q95FQ1;Q8SLT7;Q95FT9;A2T5K6;Q9TLL0;Q8MBK2;O98418;Q8SLS1;O98404;Q9MTV4;Q8HT54;Q597J6;Q95FM3;Q9GER4;Q8SLT8;Q9XQC8;Q9XQN5;Q9SC47;C0J9Q2;Q9MTV3;Q3ZU70;Q9MRW3;Q9MRA0;Q8MBI1;C8YQL4;A0ZQ35;Q9MRC8;A8Y6H4;Q8M9G2;Q9MU39;Q9GER6;Q9TLL6;A0ZQ50;Q8MBI2;…	3864	73	CID		13.48	122.193		8	49	28	1	1601.81	0.548573	6/133	pps_Medicago_trypsin_rep3.mgf
Q9TLL5	16.6	6	6	482	52.003	5.30029	141.7	ATP synthase beta subunit (Fragment) OS=Corylopsis pauciflora GN=atpB PE=3 SV=1 - [Q9TLL5_9MAGN]
	Confidence Icon	Sequence	Protein Accessions	# Proteins	# Protein Groups	Activation Type	Modifications	IonScore	Exp Value	Δ Score	Rank	Identity High	Homology Threshold	Charge	m/z [Da]	ΔM [ppm]	Ions Matched	Spectrum File
	High	AHGGVSVFGGVGER	O98495;Q9TKI7;Q9MTX9;O98596;Q9MU01;Q9MRL8;Q9MTU3;B7S4Q6;Q8WJF5;Q67H82;Q9TLL5;Q9MRJ8;Q3ZU72;A8ASI2;Q9MRW2;Q8HT82;Q9MRK2;Q85V42;Q29S89;B8PRK4;Q8SLT5;Q95FQ1;Q8SLT7;Q95FT9;A2T5K6;Q9TLL0;O98404;Q9MTV4;Q8HT54;Q597J6;Q9GER4;Q8SLT8;Q9XQC8;Q9XQN5;Q9SC47;C0J9Q2;Q9MTV3;Q3ZU70;Q9MRW3;Q9MRA0;C8YQL4;A0ZQ35;C0J9K5;A8Y6H4;Q8M9G2;Q9MU39;Q9GER6;Q9TLL6;A0ZQ50;Q29V89;Q8MFW8;Q4KU78;Q8MFX9;Q9MTY7;Q29VA0;C0J9P3;Q9XQD8;…	3365	67	CID		85.9	6.55734e-06	0	1	49	42	1	1328.68	6.13294	10/119	pps_Medicago_trypsin_rep3.mgf
	High	YKELQDIIAILGLDELSEEDR	O98495;Q9TKI7;Q9MTX9;O98596;Q9MU01;Q9MRL8;B7S4Q6;Q8WJF5;Q9TLL5;Q95FM8;Q9FF03;Q9MRJ8;Q95AN2;Q3ZU72;Q9MW35;Q9MRW2;Q8HT82;Q9MRK2;Q85V42;Q29S89;B8PRK4;Q8SLT5;Q8SLT7;A2T5K6;Q9TLL0;Q8MBK2;O98418;Q8SLS1;O98404;Q9MTV4;Q8HT54;Q597J6;Q9GER4;Q8SLT8;Q9XQC8;Q9XQN5;Q9SC47;C0J9Q2;Q9MTV3;Q3ZU70;Q9MRW3;Q9MRA0;Q8MBI1;C8YQL4;C0J9K5;Q8M9G2;Q9MU39;Q9GER6;Q9TLL6;A0ZQ50;Q8MBI2;Q8MFW8;Q4KU78;Q8MBH1;Q9MTY7;Q29VA0;Q8MFY1;…	3355	61	CID		85.46	7.38109e-06		7	49	45	1	2462.33	27.2541	13/233	pps_Medicago_trypsin_rep3.mgf
	High	DVNEQDVLLFxDNIFR	Q9TLL5	2	1	CID	X11(I)	52.07	0.016436		8	49	47	1	1950.06	33.6854	9/172	pps_Medicago_trypsin_rep3.mgf
	Low	IVGEEHYETAQR	Q9TKI7;Q9MTX9;Q8SLS8;O98596;Q9MU01;Q9MRL8;Q9MTU3;B7S4Q6;Q8WJF5;Q67H82;Q9TLL5;Q95FM8;Q9FF03;Q9TLL3;Q9MRJ8;Q95AN2;Q3ZU72;A8ASI2;Q9MW35;Q9MRW2;Q8HT82;Q8MBL0;Q9MRK2;Q85V42;Q29S89;B8PRK4;Q8SLT5;Q95FQ1;Q8SLT7;Q95FT9;A2T5K6;Q9TLL0;Q8MBK2;O98418;Q8SLS1;O98404;Q9MTV4;Q8HT54;Q597J6;Q95FM3;Q9GER4	1577	41	CID		44.27	0.0934921		2	49	34	1	1431.69	1.56384	9/103	pps_Medicago_trypsin_rep3.mgf
	Low	IVGEEHYETAQRVK	Q9TKI7;Q9MTX9;Q8SLS8;O98596;Q9MU01;Q9MRL8;Q9MTU3;B7S4Q6;Q8WJF5;Q9TLL5;Q95FM8;Q9FF03;Q9TLL3;Q9MRJ8;Q95AN2;Q3ZU72;A8ASI2;Q9MW35;Q9MRW2;Q8HT82;Q8MBL0;Q9MRK2;Q85V42;Q29S89;B8PRK4;Q8SLT5;Q95FQ1;Q8SLT7;Q95FT9;A2T5K6;Q9TLL0;Q8MBK2;O98418;Q8SLS1;O98404;Q9MTV4;Q8HT54;Q597J6;Q95FM3;Q9GER4	1569	40	CID		17.2	48.817		5	49	33	1	1658.83	-11.5918	11/125	pps_Medicago_trypsin_rep3.mgf
	Low	VALVYGQMNEPPGAR	O98495;Q9TKI7;Q9MTX9;O98596;Q9MU01;Q9MRL8;Q9MTU3;B7S4Q6;Q67H82;Q9TLL5;Q95FM8;Q9FF03;Q9TLL3;Q95AN2;A8ASI2;Q9MW35;Q9MRW2;Q8HT82;Q8MBL0;Q9MRK2;Q85V42;Q29S89;B8PRK4;Q95FQ1;Q8SLT7;Q95FT9;A2T5K6;Q9TLL0;Q8MBK2;O98418;Q8SLS1;O98404;Q9MTV4;Q8HT54;Q597J6;Q95FM3;Q9GER4;Q8SLT8;Q9XQC8;Q9XQN5;Q9SC47;C0J9Q2;Q9MTV3;Q3ZU70;Q9MRW3;Q9MRA0;Q8MBI1;C8YQL4;A0ZQ35;Q9MRC8;A8Y6H4;Q8M9G2;Q9MU39;Q9GER6;Q9TLL6;A0ZQ50;Q8MBI2;…	3864	73	CID		13.48	122.193		8	49	28	1	1601.81	0.548573	6/133	pps_Medicago_trypsin_rep3.mgf
Q95FM8	16.91	6	6	473	50.9606	5.36377	141.7	ATP synthase beta subunit (Fragment) OS=Pereskia aculeata GN=atpB PE=3 SV=1 - [Q95FM8_PERAC]
	Confidence Icon	Sequence	Protein Accessions	# Proteins	# Protein Groups	Activation Type	Modifications	IonScore	Exp Value	Δ Score	Rank	Identity High	Homology Threshold	Charge	m/z [Da]	ΔM [ppm]	Ions Matched	Spectrum File
	High	AHGGVSVFGxVGER	Q95FM8	4	1	CID	X10(G)	85.9	6.55734e-06		5	49	42	1	1328.68	6.13294	10/119	pps_Medicago_trypsin_rep3.mgf
	High	YKELQDIIAILGLDELSEEDR	O98495;Q9TKI7;Q9MTX9;O98596;Q9MU01;Q9MRL8;B7S4Q6;Q8WJF5;Q9TLL5;Q95FM8;Q9FF03;Q9MRJ8;Q95AN2;Q3ZU72;Q9MW35;Q9MRW2;Q8HT82;Q9MRK2;Q85V42;Q29S89;B8PRK4;Q8SLT5;Q8SLT7;A2T5K6;Q9TLL0;Q8MBK2;O98418;Q8SLS1;O98404;Q9MTV4;Q8HT54;Q597J6;Q9GER4;Q8SLT8;Q9XQC8;Q9XQN5;Q9SC47;C0J9Q2;Q9MTV3;Q3ZU70;Q9MRW3;Q9MRA0;Q8MBI1;C8YQL4;C0J9K5;Q8M9G2;Q9MU39;Q9GER6;Q9TLL6;A0ZQ50;Q8MBI2;Q8MFW8;Q4KU78;Q8MBH1;Q9MTY7;Q29VA0;Q8MFY1;…	3355	61	CID		85.46	7.38109e-06		7	49	45	1	2462.33	27.2541	13/233	pps_Medicago_trypsin_rep3.mgf
	High	DVNEQDVLLFIDNIFR	O98495;Q9TKI7;Q9MU01;Q9MRL8;Q9MTU3;Q67H82;Q95FM8;Q9FF03;Q9MRJ8;Q95AN2;Q3ZU72;A8ASI2;Q9MW35;Q9MRW2;Q8HT82;Q8MBL0;Q9MRK2;Q85V42;Q29S89;Q8SLT5;Q95FQ1;Q8SLT7;Q95FT9;A2T5K6;Q9TLL0;Q8MBK2;O98418;Q8SLS1;O98404;Q9MTV4;Q8HT54;Q597J6;Q9GER4;Q8SLT8;Q9XQN5;C0J9Q2;Q9MTV3;Q3ZU70;Q9MRA0;Q8MBI1;C8YQL4;A0ZQ35;Q9MRC8;C0J9K5;A8Y6H4;Q8M9G2;Q9MU39;Q9GER6;Q9TLL6;A0ZQ50;Q8MBI2;Q29V89;Q8MFW8;Q4KU78;Q8MBH1;Q8MFX9;Q9MTY7;…	2339	58	CID		52.07	0.016436		3	49	47	1	1950.06	33.6854	9/172	pps_Medicago_trypsin_rep3.mgf
	Low	IVGEEHYETAQR	Q9TKI7;Q9MTX9;Q8SLS8;O98596;Q9MU01;Q9MRL8;Q9MTU3;B7S4Q6;Q8WJF5;Q67H82;Q9TLL5;Q95FM8;Q9FF03;Q9TLL3;Q9MRJ8;Q95AN2;Q3ZU72;A8ASI2;Q9MW35;Q9MRW2;Q8HT82;Q8MBL0;Q9MRK2;Q85V42;Q29S89;B8PRK4;Q8SLT5;Q95FQ1;Q8SLT7;Q95FT9;A2T5K6;Q9TLL0;Q8MBK2;O98418;Q8SLS1;O98404;Q9MTV4;Q8HT54;Q597J6;Q95FM3;Q9GER4	1577	41	CID		44.27	0.0934921		2	49	34	1	1431.69	1.56384	9/103	pps_Medicago_trypsin_rep3.mgf
	Low	IVGEEHYETAQRVK	Q9TKI7;Q9MTX9;Q8SLS8;O98596;Q9MU01;Q9MRL8;Q9MTU3;B7S4Q6;Q8WJF5;Q9TLL5;Q95FM8;Q9FF03;Q9TLL3;Q9MRJ8;Q95AN2;Q3ZU72;A8ASI2;Q9MW35;Q9MRW2;Q8HT82;Q8MBL0;Q9MRK2;Q85V42;Q29S89;B8PRK4;Q8SLT5;Q95FQ1;Q8SLT7;Q95FT9;A2T5K6;Q9TLL0;Q8MBK2;O98418;Q8SLS1;O98404;Q9MTV4;Q8HT54;Q597J6;Q95FM3;Q9GER4	1569	40	CID		17.2	48.817		5	49	33	1	1658.83	-11.5918	11/125	pps_Medicago_trypsin_rep3.mgf
	Low	VALVYGQMNEPPGAR	O98495;Q9TKI7;Q9MTX9;O98596;Q9MU01;Q9MRL8;Q9MTU3;B7S4Q6;Q67H82;Q9TLL5;Q95FM8;Q9FF03;Q9TLL3;Q95AN2;A8ASI2;Q9MW35;Q9MRW2;Q8HT82;Q8MBL0;Q9MRK2;Q85V42;Q29S89;B8PRK4;Q95FQ1;Q8SLT7;Q95FT9;A2T5K6;Q9TLL0;Q8MBK2;O98418;Q8SLS1;O98404;Q9MTV4;Q8HT54;Q597J6;Q95FM3;Q9GER4;Q8SLT8;Q9XQC8;Q9XQN5;Q9SC47;C0J9Q2;Q9MTV3;Q3ZU70;Q9MRW3;Q9MRA0;Q8MBI1;C8YQL4;A0ZQ35;Q9MRC8;A8Y6H4;Q8M9G2;Q9MU39;Q9GER6;Q9TLL6;A0ZQ50;Q8MBI2;…	3864	73	CID		13.48	122.193		8	49	28	1	1601.81	0.548573	6/133	pps_Medicago_trypsin_rep3.mgf
Q9FF03	20.73	6	6	386	41.9857	5.19873	141.7	ATP synthase subunit B (Fragment) OS=Fendlerella utahensis GN=atpB PE=3 SV=1 - [Q9FF03_9ASTE]
	Confidence Icon	Sequence	Protein Accessions	# Proteins	# Protein Groups	Activation Type	Modifications	IonScore	Exp Value	Δ Score	Rank	Identity High	Homology Threshold	Charge	m/z [Da]	ΔM [ppm]	Ions Matched	Spectrum File
	High	AHGGVSxFGGVGER	Q9FF03	5	1	CID	X7(V)	85.9	6.55734e-06		8	49	42	1	1328.68	6.13294	10/119	pps_Medicago_trypsin_rep3.mgf
	High	YKELQDIIAILGLDELSEEDR	O98495;Q9TKI7;Q9MTX9;O98596;Q9MU01;Q9MRL8;B7S4Q6;Q8WJF5;Q9TLL5;Q95FM8;Q9FF03;Q9MRJ8;Q95AN2;Q3ZU72;Q9MW35;Q9MRW2;Q8HT82;Q9MRK2;Q85V42;Q29S89;B8PRK4;Q8SLT5;Q8SLT7;A2T5K6;Q9TLL0;Q8MBK2;O98418;Q8SLS1;O98404;Q9MTV4;Q8HT54;Q597J6;Q9GER4;Q8SLT8;Q9XQC8;Q9XQN5;Q9SC47;C0J9Q2;Q9MTV3;Q3ZU70;Q9MRW3;Q9MRA0;Q8MBI1;C8YQL4;C0J9K5;Q8M9G2;Q9MU39;Q9GER6;Q9TLL6;A0ZQ50;Q8MBI2;Q8MFW8;Q4KU78;Q8MBH1;Q9MTY7;Q29VA0;Q8MFY1;…	3355	61	CID		85.46	7.38109e-06		7	49	45	1	2462.33	27.2541	13/233	pps_Medicago_trypsin_rep3.mgf
	High	DVNEQDVLLFIDNIFR	O98495;Q9TKI7;Q9MU01;Q9MRL8;Q9MTU3;Q67H82;Q95FM8;Q9FF03;Q9MRJ8;Q95AN2;Q3ZU72;A8ASI2;Q9MW35;Q9MRW2;Q8HT82;Q8MBL0;Q9MRK2;Q85V42;Q29S89;Q8SLT5;Q95FQ1;Q8SLT7;Q95FT9;A2T5K6;Q9TLL0;Q8MBK2;O98418;Q8SLS1;O98404;Q9MTV4;Q8HT54;Q597J6;Q9GER4;Q8SLT8;Q9XQN5;C0J9Q2;Q9MTV3;Q3ZU70;Q9MRA0;Q8MBI1;C8YQL4;A0ZQ35;Q9MRC8;C0J9K5;A8Y6H4;Q8M9G2;Q9MU39;Q9GER6;Q9TLL6;A0ZQ50;Q8MBI2;Q29V89;Q8MFW8;Q4KU78;Q8MBH1;Q8MFX9;Q9MTY7;…	2339	58	CID		52.07	0.016436		3	49	47	1	1950.06	33.6854	9/172	pps_Medicago_trypsin_rep3.mgf
	Low	IVGEEHYETAQR	Q9TKI7;Q9MTX9;Q8SLS8;O98596;Q9MU01;Q9MRL8;Q9MTU3;B7S4Q6;Q8WJF5;Q67H82;Q9TLL5;Q95FM8;Q9FF03;Q9TLL3;Q9MRJ8;Q95AN2;Q3ZU72;A8ASI2;Q9MW35;Q9MRW2;Q8HT82;Q8MBL0;Q9MRK2;Q85V42;Q29S89;B8PRK4;Q8SLT5;Q95FQ1;Q8SLT7;Q95FT9;A2T5K6;Q9TLL0;Q8MBK2;O98418;Q8SLS1;O98404;Q9MTV4;Q8HT54;Q597J6;Q95FM3;Q9GER4	1577	41	CID		44.27	0.0934921		2	49	34	1	1431.69	1.56384	9/103	pps_Medicago_trypsin_rep3.mgf
	Low	IVGEEHYETAQRVK	Q9TKI7;Q9MTX9;Q8SLS8;O98596;Q9MU01;Q9MRL8;Q9MTU3;B7S4Q6;Q8WJF5;Q9TLL5;Q95FM8;Q9FF03;Q9TLL3;Q9MRJ8;Q95AN2;Q3ZU72;A8ASI2;Q9MW35;Q9MRW2;Q8HT82;Q8MBL0;Q9MRK2;Q85V42;Q29S89;B8PRK4;Q8SLT5;Q95FQ1;Q8SLT7;Q95FT9;A2T5K6;Q9TLL0;Q8MBK2;O98418;Q8SLS1;O98404;Q9MTV4;Q8HT54;Q597J6;Q95FM3;Q9GER4	1569	40	CID		17.2	48.817		5	49	33	1	1658.83	-11.5918	11/125	pps_Medicago_trypsin_rep3.mgf
	Low	VALVYGQMNEPPGAR	O98495;Q9TKI7;Q9MTX9;O98596;Q9MU01;Q9MRL8;Q9MTU3;B7S4Q6;Q67H82;Q9TLL5;Q95FM8;Q9FF03;Q9TLL3;Q95AN2;A8ASI2;Q9MW35;Q9MRW2;Q8HT82;Q8MBL0;Q9MRK2;Q85V42;Q29S89;B8PRK4;Q95FQ1;Q8SLT7;Q95FT9;A2T5K6;Q9TLL0;Q8MBK2;O98418;Q8SLS1;O98404;Q9MTV4;Q8HT54;Q597J6;Q95FM3;Q9GER4;Q8SLT8;Q9XQC8;Q9XQN5;Q9SC47;C0J9Q2;Q9MTV3;Q3ZU70;Q9MRW3;Q9MRA0;Q8MBI1;C8YQL4;A0ZQ35;Q9MRC8;A8Y6H4;Q8M9G2;Q9MU39;Q9GER6;Q9TLL6;A0ZQ50;Q8MBI2;…	3864	73	CID		13.48	122.193		8	49	28	1	1601.81	0.548573	6/133	pps_Medicago_trypsin_rep3.mgf
Q9MRJ8	18.76	6	6	469	50.5438	5.45264	141.7	ATP synthase beta subunit (Fragment) OS=Elaeagnus sp. Chase 2414 GN=atpB PE=3 SV=1 - [Q9MRJ8_9ROSA]
	Confidence Icon	Sequence	Protein Accessions	# Proteins	# Protein Groups	Activation Type	Modifications	IonScore	Exp Value	Δ Score	Rank	Identity High	Homology Threshold	Charge	m/z [Da]	ΔM [ppm]	Ions Matched	Spectrum File
	High	AHGGVSVFGGVGER	O98495;Q9TKI7;Q9MTX9;O98596;Q9MU01;Q9MRL8;Q9MTU3;B7S4Q6;Q8WJF5;Q67H82;Q9TLL5;Q9MRJ8;Q3ZU72;A8ASI2;Q9MRW2;Q8HT82;Q9MRK2;Q85V42;Q29S89;B8PRK4;Q8SLT5;Q95FQ1;Q8SLT7;Q95FT9;A2T5K6;Q9TLL0;O98404;Q9MTV4;Q8HT54;Q597J6;Q9GER4;Q8SLT8;Q9XQC8;Q9XQN5;Q9SC47;C0J9Q2;Q9MTV3;Q3ZU70;Q9MRW3;Q9MRA0;C8YQL4;A0ZQ35;C0J9K5;A8Y6H4;Q8M9G2;Q9MU39;Q9GER6;Q9TLL6;A0ZQ50;Q29V89;Q8MFW8;Q4KU78;Q8MFX9;Q9MTY7;Q29VA0;C0J9P3;Q9XQD8;…	3365	67	CID		85.9	6.55734e-06	0	1	49	42	1	1328.68	6.13294	10/119	pps_Medicago_trypsin_rep3.mgf
	High	YKELQDIIAILGLDELSEEDR	O98495;Q9TKI7;Q9MTX9;O98596;Q9MU01;Q9MRL8;B7S4Q6;Q8WJF5;Q9TLL5;Q95FM8;Q9FF03;Q9MRJ8;Q95AN2;Q3ZU72;Q9MW35;Q9MRW2;Q8HT82;Q9MRK2;Q85V42;Q29S89;B8PRK4;Q8SLT5;Q8SLT7;A2T5K6;Q9TLL0;Q8MBK2;O98418;Q8SLS1;O98404;Q9MTV4;Q8HT54;Q597J6;Q9GER4;Q8SLT8;Q9XQC8;Q9XQN5;Q9SC47;C0J9Q2;Q9MTV3;Q3ZU70;Q9MRW3;Q9MRA0;Q8MBI1;C8YQL4;C0J9K5;Q8M9G2;Q9MU39;Q9GER6;Q9TLL6;A0ZQ50;Q8MBI2;Q8MFW8;Q4KU78;Q8MBH1;Q9MTY7;Q29VA0;Q8MFY1;…	3355	61	CID		85.46	7.38109e-06		7	49	45	1	2462.33	27.2541	13/233	pps_Medicago_trypsin_rep3.mgf
	High	DVNEQDVLLFIDNIFR	O98495;Q9TKI7;Q9MU01;Q9MRL8;Q9MTU3;Q67H82;Q95FM8;Q9FF03;Q9MRJ8;Q95AN2;Q3ZU72;A8ASI2;Q9MW35;Q9MRW2;Q8HT82;Q8MBL0;Q9MRK2;Q85V42;Q29S89;Q8SLT5;Q95FQ1;Q8SLT7;Q95FT9;A2T5K6;Q9TLL0;Q8MBK2;O98418;Q8SLS1;O98404;Q9MTV4;Q8HT54;Q597J6;Q9GER4;Q8SLT8;Q9XQN5;C0J9Q2;Q9MTV3;Q3ZU70;Q9MRA0;Q8MBI1;C8YQL4;A0ZQ35;Q9MRC8;C0J9K5;A8Y6H4;Q8M9G2;Q9MU39;Q9GER6;Q9TLL6;A0ZQ50;Q8MBI2;Q29V89;Q8MFW8;Q4KU78;Q8MBH1;Q8MFX9;Q9MTY7;…	2339	58	CID		52.07	0.016436		3	49	47	1	1950.06	33.6854	9/172	pps_Medicago_trypsin_rep3.mgf
	Low	IVGEEHYETAQR	Q9TKI7;Q9MTX9;Q8SLS8;O98596;Q9MU01;Q9MRL8;Q9MTU3;B7S4Q6;Q8WJF5;Q67H82;Q9TLL5;Q95FM8;Q9FF03;Q9TLL3;Q9MRJ8;Q95AN2;Q3ZU72;A8ASI2;Q9MW35;Q9MRW2;Q8HT82;Q8MBL0;Q9MRK2;Q85V42;Q29S89;B8PRK4;Q8SLT5;Q95FQ1;Q8SLT7;Q95FT9;A2T5K6;Q9TLL0;Q8MBK2;O98418;Q8SLS1;O98404;Q9MTV4;Q8HT54;Q597J6;Q95FM3;Q9GER4	1577	41	CID		44.27	0.0934921		2	49	34	1	1431.69	1.56384	9/103	pps_Medicago_trypsin_rep3.mgf
	Low	DNxGQEINVTcEVQQLLGNNRVR	Q9MRJ8	1	1	CID	X3(S), C11(Carbamidomethyl)	21.95	15.7964	0	1	49	32	1	2643.36	25.4353	8/251	pps_Medicago_trypsin_rep3.mgf
	Low	IVGEEHYETAQRVK	Q9TKI7;Q9MTX9;Q8SLS8;O98596;Q9MU01;Q9MRL8;Q9MTU3;B7S4Q6;Q8WJF5;Q9TLL5;Q95FM8;Q9FF03;Q9TLL3;Q9MRJ8;Q95AN2;Q3ZU72;A8ASI2;Q9MW35;Q9MRW2;Q8HT82;Q8MBL0;Q9MRK2;Q85V42;Q29S89;B8PRK4;Q8SLT5;Q95FQ1;Q8SLT7;Q95FT9;A2T5K6;Q9TLL0;Q8MBK2;O98418;Q8SLS1;O98404;Q9MTV4;Q8HT54;Q597J6;Q95FM3;Q9GER4	1569	40	CID		17.2	48.817		5	49	33	1	1658.83	-11.5918	11/125	pps_Medicago_trypsin_rep3.mgf
Q3ZU72	21.82	7	7	472	50.8033	5.36377	141.7	ATP synthase beta subunit (Fragment) OS=Ticodendron incognitum GN=atpB PE=3 SV=1 - [Q3ZU72_9ROSI]
	Confidence Icon	Sequence	Protein Accessions	# Proteins	# Protein Groups	Activation Type	Modifications	IonScore	Exp Value	Δ Score	Rank	Identity High	Homology Threshold	Charge	m/z [Da]	ΔM [ppm]	Ions Matched	Spectrum File
	High	AHGGVSVFGGVGER	O98495;Q9TKI7;Q9MTX9;O98596;Q9MU01;Q9MRL8;Q9MTU3;B7S4Q6;Q8WJF5;Q67H82;Q9TLL5;Q9MRJ8;Q3ZU72;A8ASI2;Q9MRW2;Q8HT82;Q9MRK2;Q85V42;Q29S89;B8PRK4;Q8SLT5;Q95FQ1;Q8SLT7;Q95FT9;A2T5K6;Q9TLL0;O98404;Q9MTV4;Q8HT54;Q597J6;Q9GER4;Q8SLT8;Q9XQC8;Q9XQN5;Q9SC47;C0J9Q2;Q9MTV3;Q3ZU70;Q9MRW3;Q9MRA0;C8YQL4;A0ZQ35;C0J9K5;A8Y6H4;Q8M9G2;Q9MU39;Q9GER6;Q9TLL6;A0ZQ50;Q29V89;Q8MFW8;Q4KU78;Q8MFX9;Q9MTY7;Q29VA0;C0J9P3;Q9XQD8;…	3365	67	CID		85.9	6.55734e-06	0	1	49	42	1	1328.68	6.13294	10/119	pps_Medicago_trypsin_rep3.mgf
	High	YKELQDIIAILGLDELSEEDR	O98495;Q9TKI7;Q9MTX9;O98596;Q9MU01;Q9MRL8;B7S4Q6;Q8WJF5;Q9TLL5;Q95FM8;Q9FF03;Q9MRJ8;Q95AN2;Q3ZU72;Q9MW35;Q9MRW2;Q8HT82;Q9MRK2;Q85V42;Q29S89;B8PRK4;Q8SLT5;Q8SLT7;A2T5K6;Q9TLL0;Q8MBK2;O98418;Q8SLS1;O98404;Q9MTV4;Q8HT54;Q597J6;Q9GER4;Q8SLT8;Q9XQC8;Q9XQN5;Q9SC47;C0J9Q2;Q9MTV3;Q3ZU70;Q9MRW3;Q9MRA0;Q8MBI1;C8YQL4;C0J9K5;Q8M9G2;Q9MU39;Q9GER6;Q9TLL6;A0ZQ50;Q8MBI2;Q8MFW8;Q4KU78;Q8MBH1;Q9MTY7;Q29VA0;Q8MFY1;…	3355	61	CID		85.46	7.38109e-06		7	49	45	1	2462.33	27.2541	13/233	pps_Medicago_trypsin_rep3.mgf
	High	DVNEQDVLLFIDNIFR	O98495;Q9TKI7;Q9MU01;Q9MRL8;Q9MTU3;Q67H82;Q95FM8;Q9FF03;Q9MRJ8;Q95AN2;Q3ZU72;A8ASI2;Q9MW35;Q9MRW2;Q8HT82;Q8MBL0;Q9MRK2;Q85V42;Q29S89;Q8SLT5;Q95FQ1;Q8SLT7;Q95FT9;A2T5K6;Q9TLL0;Q8MBK2;O98418;Q8SLS1;O98404;Q9MTV4;Q8HT54;Q597J6;Q9GER4;Q8SLT8;Q9XQN5;C0J9Q2;Q9MTV3;Q3ZU70;Q9MRA0;Q8MBI1;C8YQL4;A0ZQ35;Q9MRC8;C0J9K5;A8Y6H4;Q8M9G2;Q9MU39;Q9GER6;Q9TLL6;A0ZQ50;Q8MBI2;Q29V89;Q8MFW8;Q4KU78;Q8MBH1;Q8MFX9;Q9MTY7;…	2339	58	CID		52.07	0.016436		3	49	47	1	1950.06	33.6854	9/172	pps_Medicago_trypsin_rep3.mgf
	Low	IVGEEHYETAQR	Q9TKI7;Q9MTX9;Q8SLS8;O98596;Q9MU01;Q9MRL8;Q9MTU3;B7S4Q6;Q8WJF5;Q67H82;Q9TLL5;Q95FM8;Q9FF03;Q9TLL3;Q9MRJ8;Q95AN2;Q3ZU72;A8ASI2;Q9MW35;Q9MRW2;Q8HT82;Q8MBL0;Q9MRK2;Q85V42;Q29S89;B8PRK4;Q8SLT5;Q95FQ1;Q8SLT7;Q95FT9;A2T5K6;Q9TLL0;Q8MBK2;O98418;Q8SLS1;O98404;Q9MTV4;Q8HT54;Q597J6;Q95FM3;Q9GER4	1577	41	CID		44.27	0.0934921		2	49	34	1	1431.69	1.56384	9/103	pps_Medicago_trypsin_rep3.mgf
	Low	DTASQQINVTcEVQQLLGNNRVR	Q3ZU72;Q9MTY7	4	2	CID	C11(Carbamidomethyl)	21.6	17.1221		2	49	32	1	2643.36	11.6725	8/245	pps_Medicago_trypsin_rep3.mgf
	Low	IVGEEHYETAQRVK	Q9TKI7;Q9MTX9;Q8SLS8;O98596;Q9MU01;Q9MRL8;Q9MTU3;B7S4Q6;Q8WJF5;Q9TLL5;Q95FM8;Q9FF03;Q9TLL3;Q9MRJ8;Q95AN2;Q3ZU72;A8ASI2;Q9MW35;Q9MRW2;Q8HT82;Q8MBL0;Q9MRK2;Q85V42;Q29S89;B8PRK4;Q8SLT5;Q95FQ1;Q8SLT7;Q95FT9;A2T5K6;Q9TLL0;Q8MBK2;O98418;Q8SLS1;O98404;Q9MTV4;Q8HT54;Q597J6;Q95FM3;Q9GER4	1569	40	CID		17.2	48.817		5	49	33	1	1658.83	-11.5918	11/125	pps_Medicago_trypsin_rep3.mgf
	Low	VAxVYGQMNEPPGAR	Q3ZU72	4	1	CID	X3(I)	13.48	122.193		6	49	28	1	1601.81	0.548573	6/133	pps_Medicago_trypsin_rep3.mgf
Q9MW35	16.33	6	6	490	52.826	5.46533	141.7	ATP synthase beta subunit (Fragment) OS=Parnassia palustris GN=atpB PE=3 SV=1 - [Q9MW35_PARPL]
	Confidence Icon	Sequence	Protein Accessions	# Proteins	# Protein Groups	Activation Type	Modifications	IonScore	Exp Value	Δ Score	Rank	Identity High	Homology Threshold	Charge	m/z [Da]	ΔM [ppm]	Ions Matched	Spectrum File
	High	AHGGVSVFxGVGER	Q9MW35;Q95FM3	5	2	CID	X9(G)	85.9	6.55734e-06		6	49	42	1	1328.68	6.13294	10/119	pps_Medicago_trypsin_rep3.mgf
	High	YKELQDIIAILGLDELSEEDR	O98495;Q9TKI7;Q9MTX9;O98596;Q9MU01;Q9MRL8;B7S4Q6;Q8WJF5;Q9TLL5;Q95FM8;Q9FF03;Q9MRJ8;Q95AN2;Q3ZU72;Q9MW35;Q9MRW2;Q8HT82;Q9MRK2;Q85V42;Q29S89;B8PRK4;Q8SLT5;Q8SLT7;A2T5K6;Q9TLL0;Q8MBK2;O98418;Q8SLS1;O98404;Q9MTV4;Q8HT54;Q597J6;Q9GER4;Q8SLT8;Q9XQC8;Q9XQN5;Q9SC47;C0J9Q2;Q9MTV3;Q3ZU70;Q9MRW3;Q9MRA0;Q8MBI1;C8YQL4;C0J9K5;Q8M9G2;Q9MU39;Q9GER6;Q9TLL6;A0ZQ50;Q8MBI2;Q8MFW8;Q4KU78;Q8MBH1;Q9MTY7;Q29VA0;Q8MFY1;…	3355	61	CID		85.46	7.38109e-06		7	49	45	1	2462.33	27.2541	13/233	pps_Medicago_trypsin_rep3.mgf
	High	DVNEQDVLLFIDNIFR	O98495;Q9TKI7;Q9MU01;Q9MRL8;Q9MTU3;Q67H82;Q95FM8;Q9FF03;Q9MRJ8;Q95AN2;Q3ZU72;A8ASI2;Q9MW35;Q9MRW2;Q8HT82;Q8MBL0;Q9MRK2;Q85V42;Q29S89;Q8SLT5;Q95FQ1;Q8SLT7;Q95FT9;A2T5K6;Q9TLL0;Q8MBK2;O98418;Q8SLS1;O98404;Q9MTV4;Q8HT54;Q597J6;Q9GER4;Q8SLT8;Q9XQN5;C0J9Q2;Q9MTV3;Q3ZU70;Q9MRA0;Q8MBI1;C8YQL4;A0ZQ35;Q9MRC8;C0J9K5;A8Y6H4;Q8M9G2;Q9MU39;Q9GER6;Q9TLL6;A0ZQ50;Q8MBI2;Q29V89;Q8MFW8;Q4KU78;Q8MBH1;Q8MFX9;Q9MTY7;…	2339	58	CID		52.07	0.016436		3	49	47	1	1950.06	33.6854	9/172	pps_Medicago_trypsin_rep3.mgf
	Low	IVGEEHYETAQR	Q9TKI7;Q9MTX9;Q8SLS8;O98596;Q9MU01;Q9MRL8;Q9MTU3;B7S4Q6;Q8WJF5;Q67H82;Q9TLL5;Q95FM8;Q9FF03;Q9TLL3;Q9MRJ8;Q95AN2;Q3ZU72;A8ASI2;Q9MW35;Q9MRW2;Q8HT82;Q8MBL0;Q9MRK2;Q85V42;Q29S89;B8PRK4;Q8SLT5;Q95FQ1;Q8SLT7;Q95FT9;A2T5K6;Q9TLL0;Q8MBK2;O98418;Q8SLS1;O98404;Q9MTV4;Q8HT54;Q597J6;Q95FM3;Q9GER4	1577	41	CID		44.27	0.0934921		2	49	34	1	1431.69	1.56384	9/103	pps_Medicago_trypsin_rep3.mgf
	Low	IVGEEHYETAQRVK	Q9TKI7;Q9MTX9;Q8SLS8;O98596;Q9MU01;Q9MRL8;Q9MTU3;B7S4Q6;Q8WJF5;Q9TLL5;Q95FM8;Q9FF03;Q9TLL3;Q9MRJ8;Q95AN2;Q3ZU72;A8ASI2;Q9MW35;Q9MRW2;Q8HT82;Q8MBL0;Q9MRK2;Q85V42;Q29S89;B8PRK4;Q8SLT5;Q95FQ1;Q8SLT7;Q95FT9;A2T5K6;Q9TLL0;Q8MBK2;O98418;Q8SLS1;O98404;Q9MTV4;Q8HT54;Q597J6;Q95FM3;Q9GER4	1569	40	CID		17.2	48.817		5	49	33	1	1658.83	-11.5918	11/125	pps_Medicago_trypsin_rep3.mgf
	Low	VALVYGQMNEPPGAR	O98495;Q9TKI7;Q9MTX9;O98596;Q9MU01;Q9MRL8;Q9MTU3;B7S4Q6;Q67H82;Q9TLL5;Q95FM8;Q9FF03;Q9TLL3;Q95AN2;A8ASI2;Q9MW35;Q9MRW2;Q8HT82;Q8MBL0;Q9MRK2;Q85V42;Q29S89;B8PRK4;Q95FQ1;Q8SLT7;Q95FT9;A2T5K6;Q9TLL0;Q8MBK2;O98418;Q8SLS1;O98404;Q9MTV4;Q8HT54;Q597J6;Q95FM3;Q9GER4;Q8SLT8;Q9XQC8;Q9XQN5;Q9SC47;C0J9Q2;Q9MTV3;Q3ZU70;Q9MRW3;Q9MRA0;Q8MBI1;C8YQL4;A0ZQ35;Q9MRC8;A8Y6H4;Q8M9G2;Q9MU39;Q9GER6;Q9TLL6;A0ZQ50;Q8MBI2;…	3864	73	CID		13.48	122.193		8	49	28	1	1601.81	0.548573	6/133	pps_Medicago_trypsin_rep3.mgf
Q9MRW2	22.15	8	7	456	49.021	5.021	141.7	ATP synthase beta subunit (Fragment) OS=Amaranthus hypochondriacus GN=atpB PE=3 SV=1 - [Q9MRW2_AMAHP]
	Confidence Icon	Sequence	Protein Accessions	# Proteins	# Protein Groups	Activation Type	Modifications	IonScore	Exp Value	Δ Score	Rank	Identity High	Homology Threshold	Charge	m/z [Da]	ΔM [ppm]	Ions Matched	Spectrum File
	High	AHGGVSVFGGVGER	O98495;Q9TKI7;Q9MTX9;O98596;Q9MU01;Q9MRL8;Q9MTU3;B7S4Q6;Q8WJF5;Q67H82;Q9TLL5;Q9MRJ8;Q3ZU72;A8ASI2;Q9MRW2;Q8HT82;Q9MRK2;Q85V42;Q29S89;B8PRK4;Q8SLT5;Q95FQ1;Q8SLT7;Q95FT9;A2T5K6;Q9TLL0;O98404;Q9MTV4;Q8HT54;Q597J6;Q9GER4;Q8SLT8;Q9XQC8;Q9XQN5;Q9SC47;C0J9Q2;Q9MTV3;Q3ZU70;Q9MRW3;Q9MRA0;C8YQL4;A0ZQ35;C0J9K5;A8Y6H4;Q8M9G2;Q9MU39;Q9GER6;Q9TLL6;A0ZQ50;Q29V89;Q8MFW8;Q4KU78;Q8MFX9;Q9MTY7;Q29VA0;C0J9P3;Q9XQD8;…	3365	67	CID		85.9	6.55734e-06	0	1	49	42	1	1328.68	6.13294	10/119	pps_Medicago_trypsin_rep3.mgf
	High	YKELQDIIAILGLDELSEEDR	O98495;Q9TKI7;Q9MTX9;O98596;Q9MU01;Q9MRL8;B7S4Q6;Q8WJF5;Q9TLL5;Q95FM8;Q9FF03;Q9MRJ8;Q95AN2;Q3ZU72;Q9MW35;Q9MRW2;Q8HT82;Q9MRK2;Q85V42;Q29S89;B8PRK4;Q8SLT5;Q8SLT7;A2T5K6;Q9TLL0;Q8MBK2;O98418;Q8SLS1;O98404;Q9MTV4;Q8HT54;Q597J6;Q9GER4;Q8SLT8;Q9XQC8;Q9XQN5;Q9SC47;C0J9Q2;Q9MTV3;Q3ZU70;Q9MRW3;Q9MRA0;Q8MBI1;C8YQL4;C0J9K5;Q8M9G2;Q9MU39;Q9GER6;Q9TLL6;A0ZQ50;Q8MBI2;Q8MFW8;Q4KU78;Q8MBH1;Q9MTY7;Q29VA0;Q8MFY1;…	3355	61	CID		85.46	7.38109e-06		7	49	45	1	2462.33	27.2541	13/233	pps_Medicago_trypsin_rep3.mgf
	High	DVNEQDVLLFIDNIFR	O98495;Q9TKI7;Q9MU01;Q9MRL8;Q9MTU3;Q67H82;Q95FM8;Q9FF03;Q9MRJ8;Q95AN2;Q3ZU72;A8ASI2;Q9MW35;Q9MRW2;Q8HT82;Q8MBL0;Q9MRK2;Q85V42;Q29S89;Q8SLT5;Q95FQ1;Q8SLT7;Q95FT9;A2T5K6;Q9TLL0;Q8MBK2;O98418;Q8SLS1;O98404;Q9MTV4;Q8HT54;Q597J6;Q9GER4;Q8SLT8;Q9XQN5;C0J9Q2;Q9MTV3;Q3ZU70;Q9MRA0;Q8MBI1;C8YQL4;A0ZQ35;Q9MRC8;C0J9K5;A8Y6H4;Q8M9G2;Q9MU39;Q9GER6;Q9TLL6;A0ZQ50;Q8MBI2;Q29V89;Q8MFW8;Q4KU78;Q8MBH1;Q8MFX9;Q9MTY7;…	2339	58	CID		52.07	0.016436		3	49	47	1	1950.06	33.6854	9/172	pps_Medicago_trypsin_rep3.mgf
	Low	IVGEEHYETAQR	Q9TKI7;Q9MTX9;Q8SLS8;O98596;Q9MU01;Q9MRL8;Q9MTU3;B7S4Q6;Q8WJF5;Q67H82;Q9TLL5;Q95FM8;Q9FF03;Q9TLL3;Q9MRJ8;Q95AN2;Q3ZU72;A8ASI2;Q9MW35;Q9MRW2;Q8HT82;Q8MBL0;Q9MRK2;Q85V42;Q29S89;B8PRK4;Q8SLT5;Q95FQ1;Q8SLT7;Q95FT9;A2T5K6;Q9TLL0;Q8MBK2;O98418;Q8SLS1;O98404;Q9MTV4;Q8HT54;Q597J6;Q95FM3;Q9GER4	1577	41	CID		44.27	0.0934921		2	49	34	1	1431.69	1.56384	9/103	pps_Medicago_trypsin_rep3.mgf
	Low	DSVxQPINVTcEVQQLLGNNR	Q9MRW2	1	1	CID	X4(C), C11(Carbamidomethyl)	25.77	6.84876	0.115385	1	49	37	1	2387.24	41.5314	12/223	pps_Medicago_trypsin_rep3.mgf
	Low	IVGEEHYETAQRVK	Q9TKI7;Q9MTX9;Q8SLS8;O98596;Q9MU01;Q9MRL8;Q9MTU3;B7S4Q6;Q8WJF5;Q9TLL5;Q95FM8;Q9FF03;Q9TLL3;Q9MRJ8;Q95AN2;Q3ZU72;A8ASI2;Q9MW35;Q9MRW2;Q8HT82;Q8MBL0;Q9MRK2;Q85V42;Q29S89;B8PRK4;Q8SLT5;Q95FQ1;Q8SLT7;Q95FT9;A2T5K6;Q9TLL0;Q8MBK2;O98418;Q8SLS1;O98404;Q9MTV4;Q8HT54;Q597J6;Q95FM3;Q9GER4	1569	40	CID		17.2	48.817		5	49	33	1	1658.83	-11.5918	11/125	pps_Medicago_trypsin_rep3.mgf
	Low	DSVxQPINVTCEVQQLLGNNR	Q9MRW2	1	1	CID	X4(C), X4(Carbamidomethyl)	16.31	60.48		10	49	37	1	2387.24	41.5314	8/223	pps_Medicago_trypsin_rep3.mgf
	Low	VALVYGQMNEPPGAR	O98495;Q9TKI7;Q9MTX9;O98596;Q9MU01;Q9MRL8;Q9MTU3;B7S4Q6;Q67H82;Q9TLL5;Q95FM8;Q9FF03;Q9TLL3;Q95AN2;A8ASI2;Q9MW35;Q9MRW2;Q8HT82;Q8MBL0;Q9MRK2;Q85V42;Q29S89;B8PRK4;Q95FQ1;Q8SLT7;Q95FT9;A2T5K6;Q9TLL0;Q8MBK2;O98418;Q8SLS1;O98404;Q9MTV4;Q8HT54;Q597J6;Q95FM3;Q9GER4;Q8SLT8;Q9XQC8;Q9XQN5;Q9SC47;C0J9Q2;Q9MTV3;Q3ZU70;Q9MRW3;Q9MRA0;Q8MBI1;C8YQL4;A0ZQ35;Q9MRC8;A8Y6H4;Q8M9G2;Q9MU39;Q9GER6;Q9TLL6;A0ZQ50;Q8MBI2;…	3864	73	CID		13.48	122.193		8	49	28	1	1601.81	0.548573	6/133	pps_Medicago_trypsin_rep3.mgf
Q8HT82	21.37	7	7	482	51.9496	5.23682	141.7	ATP synthase beta subunit (Fragment) OS=Echiochilon pauciflorum GN=atpB PE=3 SV=1 - [Q8HT82_9BORA]
	Confidence Icon	Sequence	Protein Accessions	# Proteins	# Protein Groups	Activation Type	Modifications	IonScore	Exp Value	Δ Score	Rank	Identity High	Homology Threshold	Charge	m/z [Da]	ΔM [ppm]	Ions Matched	Spectrum File
	High	AHGGVSVFGGVGER	O98495;Q9TKI7;Q9MTX9;O98596;Q9MU01;Q9MRL8;Q9MTU3;B7S4Q6;Q8WJF5;Q67H82;Q9TLL5;Q9MRJ8;Q3ZU72;A8ASI2;Q9MRW2;Q8HT82;Q9MRK2;Q85V42;Q29S89;B8PRK4;Q8SLT5;Q95FQ1;Q8SLT7;Q95FT9;A2T5K6;Q9TLL0;O98404;Q9MTV4;Q8HT54;Q597J6;Q9GER4;Q8SLT8;Q9XQC8;Q9XQN5;Q9SC47;C0J9Q2;Q9MTV3;Q3ZU70;Q9MRW3;Q9MRA0;C8YQL4;A0ZQ35;C0J9K5;A8Y6H4;Q8M9G2;Q9MU39;Q9GER6;Q9TLL6;A0ZQ50;Q29V89;Q8MFW8;Q4KU78;Q8MFX9;Q9MTY7;Q29VA0;C0J9P3;Q9XQD8;…	3365	67	CID		85.9	6.55734e-06	0	1	49	42	1	1328.68	6.13294	10/119	pps_Medicago_trypsin_rep3.mgf
	High	YKELQDIIAILGLDELSEEDR	O98495;Q9TKI7;Q9MTX9;O98596;Q9MU01;Q9MRL8;B7S4Q6;Q8WJF5;Q9TLL5;Q95FM8;Q9FF03;Q9MRJ8;Q95AN2;Q3ZU72;Q9MW35;Q9MRW2;Q8HT82;Q9MRK2;Q85V42;Q29S89;B8PRK4;Q8SLT5;Q8SLT7;A2T5K6;Q9TLL0;Q8MBK2;O98418;Q8SLS1;O98404;Q9MTV4;Q8HT54;Q597J6;Q9GER4;Q8SLT8;Q9XQC8;Q9XQN5;Q9SC47;C0J9Q2;Q9MTV3;Q3ZU70;Q9MRW3;Q9MRA0;Q8MBI1;C8YQL4;C0J9K5;Q8M9G2;Q9MU39;Q9GER6;Q9TLL6;A0ZQ50;Q8MBI2;Q8MFW8;Q4KU78;Q8MBH1;Q9MTY7;Q29VA0;Q8MFY1;…	3355	61	CID		85.46	7.38109e-06		7	49	45	1	2462.33	27.2541	13/233	pps_Medicago_trypsin_rep3.mgf
	High	DVNEQDVLLFIDNIFR	O98495;Q9TKI7;Q9MU01;Q9MRL8;Q9MTU3;Q67H82;Q95FM8;Q9FF03;Q9MRJ8;Q95AN2;Q3ZU72;A8ASI2;Q9MW35;Q9MRW2;Q8HT82;Q8MBL0;Q9MRK2;Q85V42;Q29S89;Q8SLT5;Q95FQ1;Q8SLT7;Q95FT9;A2T5K6;Q9TLL0;Q8MBK2;O98418;Q8SLS1;O98404;Q9MTV4;Q8HT54;Q597J6;Q9GER4;Q8SLT8;Q9XQN5;C0J9Q2;Q9MTV3;Q3ZU70;Q9MRA0;Q8MBI1;C8YQL4;A0ZQ35;Q9MRC8;C0J9K5;A8Y6H4;Q8M9G2;Q9MU39;Q9GER6;Q9TLL6;A0ZQ50;Q8MBI2;Q29V89;Q8MFW8;Q4KU78;Q8MBH1;Q8MFX9;Q9MTY7;…	2339	58	CID		52.07	0.016436		3	49	47	1	1950.06	33.6854	9/172	pps_Medicago_trypsin_rep3.mgf
	Low	IVGEEHYETAQR	Q9TKI7;Q9MTX9;Q8SLS8;O98596;Q9MU01;Q9MRL8;Q9MTU3;B7S4Q6;Q8WJF5;Q67H82;Q9TLL5;Q95FM8;Q9FF03;Q9TLL3;Q9MRJ8;Q95AN2;Q3ZU72;A8ASI2;Q9MW35;Q9MRW2;Q8HT82;Q8MBL0;Q9MRK2;Q85V42;Q29S89;B8PRK4;Q8SLT5;Q95FQ1;Q8SLT7;Q95FT9;A2T5K6;Q9TLL0;Q8MBK2;O98418;Q8SLS1;O98404;Q9MTV4;Q8HT54;Q597J6;Q95FM3;Q9GER4	1577	41	CID		44.27	0.0934921		2	49	34	1	1431.69	1.56384	9/103	pps_Medicago_trypsin_rep3.mgf
	Low	IVGEEHYETAQRVK	Q9TKI7;Q9MTX9;Q8SLS8;O98596;Q9MU01;Q9MRL8;Q9MTU3;B7S4Q6;Q8WJF5;Q9TLL5;Q95FM8;Q9FF03;Q9TLL3;Q9MRJ8;Q95AN2;Q3ZU72;A8ASI2;Q9MW35;Q9MRW2;Q8HT82;Q8MBL0;Q9MRK2;Q85V42;Q29S89;B8PRK4;Q8SLT5;Q95FQ1;Q8SLT7;Q95FT9;A2T5K6;Q9TLL0;Q8MBK2;O98418;Q8SLS1;O98404;Q9MTV4;Q8HT54;Q597J6;Q95FM3;Q9GER4	1569	40	CID		17.2	48.817		5	49	33	1	1658.83	-11.5918	11/125	pps_Medicago_trypsin_rep3.mgf
	Low	DTxGQPNNVTcEVQQLLGNNRVR	Q8HT82	1	1	CID	X3(M), C11(Carbamidomethyl)	15.08	76.8347		7	49	32	1	2643.36	32.1503	8/245	pps_Medicago_trypsin_rep3.mgf
	Low	VALVYGQMNEPPGAR	O98495;Q9TKI7;Q9MTX9;O98596;Q9MU01;Q9MRL8;Q9MTU3;B7S4Q6;Q67H82;Q9TLL5;Q95FM8;Q9FF03;Q9TLL3;Q95AN2;A8ASI2;Q9MW35;Q9MRW2;Q8HT82;Q8MBL0;Q9MRK2;Q85V42;Q29S89;B8PRK4;Q95FQ1;Q8SLT7;Q95FT9;A2T5K6;Q9TLL0;Q8MBK2;O98418;Q8SLS1;O98404;Q9MTV4;Q8HT54;Q597J6;Q95FM3;Q9GER4;Q8SLT8;Q9XQC8;Q9XQN5;Q9SC47;C0J9Q2;Q9MTV3;Q3ZU70;Q9MRW3;Q9MRA0;Q8MBI1;C8YQL4;A0ZQ35;Q9MRC8;A8Y6H4;Q8M9G2;Q9MU39;Q9GER6;Q9TLL6;A0ZQ50;Q8MBI2;…	3864	73	CID		13.48	122.193		8	49	28	1	1601.81	0.548573	6/133	pps_Medicago_trypsin_rep3.mgf
Q8MBL0	17.35	7	7	490	52.8909	5.08447	141.7	ATP synthase subunit beta, chloroplastic OS=Hildebrandtia sp. Phillipson and Milijaona 3624 GN=atpB PE=3 SV=1 - [Q8MBL0_9ASTE]
	Confidence Icon	Sequence	Protein Accessions	# Proteins	# Protein Groups	Activation Type	Modifications	IonScore	Exp Value	Δ Score	Rank	Identity High	Homology Threshold	Charge	m/z [Da]	ΔM [ppm]	Ions Matched	Spectrum File
	High	AHGGxSVFGGVGER	Q8MBL0	1	1	CID	X5(V)	85.9	6.55734e-06		9	49	42	1	1328.68	6.13294	10/119	pps_Medicago_trypsin_rep3.mgf
	High	YKExQDIIAILGLDELSEEDR	Q8MBL0	1	1	CID	X4(I)	85.46	7.38109e-06	0	1	49	45	1	2462.33	27.2541	13/233	pps_Medicago_trypsin_rep3.mgf
	High	DVNEQDVLLFIDNIFR	O98495;Q9TKI7;Q9MU01;Q9MRL8;Q9MTU3;Q67H82;Q95FM8;Q9FF03;Q9MRJ8;Q95AN2;Q3ZU72;A8ASI2;Q9MW35;Q9MRW2;Q8HT82;Q8MBL0;Q9MRK2;Q85V42;Q29S89;Q8SLT5;Q95FQ1;Q8SLT7;Q95FT9;A2T5K6;Q9TLL0;Q8MBK2;O98418;Q8SLS1;O98404;Q9MTV4;Q8HT54;Q597J6;Q9GER4;Q8SLT8;Q9XQN5;C0J9Q2;Q9MTV3;Q3ZU70;Q9MRA0;Q8MBI1;C8YQL4;A0ZQ35;Q9MRC8;C0J9K5;A8Y6H4;Q8M9G2;Q9MU39;Q9GER6;Q9TLL6;A0ZQ50;Q8MBI2;Q29V89;Q8MFW8;Q4KU78;Q8MBH1;Q8MFX9;Q9MTY7;…	2339	58	CID		52.07	0.016436		3	49	47	1	1950.06	33.6854	9/172	pps_Medicago_trypsin_rep3.mgf
	Low	IVGEEHYETAQR	Q9TKI7;Q9MTX9;Q8SLS8;O98596;Q9MU01;Q9MRL8;Q9MTU3;B7S4Q6;Q8WJF5;Q67H82;Q9TLL5;Q95FM8;Q9FF03;Q9TLL3;Q9MRJ8;Q95AN2;Q3ZU72;A8ASI2;Q9MW35;Q9MRW2;Q8HT82;Q8MBL0;Q9MRK2;Q85V42;Q29S89;B8PRK4;Q8SLT5;Q95FQ1;Q8SLT7;Q95FT9;A2T5K6;Q9TLL0;Q8MBK2;O98418;Q8SLS1;O98404;Q9MTV4;Q8HT54;Q597J6;Q95FM3;Q9GER4	1577	41	CID		44.27	0.0934921		2	49	34	1	1431.69	1.56384	9/103	pps_Medicago_trypsin_rep3.mgf
	Low	YKExQDIIAILGLDELSEEDRLTVAR	Q8MBL0	1	1	CID	X4(N)	27.88	3.31456	0	1	48	39	1	3003.69	43.6591	8/291	pps_Medicago_trypsin_rep3.mgf
	Low	IVGEEHYETAQRVK	Q9TKI7;Q9MTX9;Q8SLS8;O98596;Q9MU01;Q9MRL8;Q9MTU3;B7S4Q6;Q8WJF5;Q9TLL5;Q95FM8;Q9FF03;Q9TLL3;Q9MRJ8;Q95AN2;Q3ZU72;A8ASI2;Q9MW35;Q9MRW2;Q8HT82;Q8MBL0;Q9MRK2;Q85V42;Q29S89;B8PRK4;Q8SLT5;Q95FQ1;Q8SLT7;Q95FT9;A2T5K6;Q9TLL0;Q8MBK2;O98418;Q8SLS1;O98404;Q9MTV4;Q8HT54;Q597J6;Q95FM3;Q9GER4	1569	40	CID		17.2	48.817		5	49	33	1	1658.83	-11.5918	11/125	pps_Medicago_trypsin_rep3.mgf
	Low	VALVYGQMNEPPGAR	O98495;Q9TKI7;Q9MTX9;O98596;Q9MU01;Q9MRL8;Q9MTU3;B7S4Q6;Q67H82;Q9TLL5;Q95FM8;Q9FF03;Q9TLL3;Q95AN2;A8ASI2;Q9MW35;Q9MRW2;Q8HT82;Q8MBL0;Q9MRK2;Q85V42;Q29S89;B8PRK4;Q95FQ1;Q8SLT7;Q95FT9;A2T5K6;Q9TLL0;Q8MBK2;O98418;Q8SLS1;O98404;Q9MTV4;Q8HT54;Q597J6;Q95FM3;Q9GER4;Q8SLT8;Q9XQC8;Q9XQN5;Q9SC47;C0J9Q2;Q9MTV3;Q3ZU70;Q9MRW3;Q9MRA0;Q8MBI1;C8YQL4;A0ZQ35;Q9MRC8;A8Y6H4;Q8M9G2;Q9MU39;Q9GER6;Q9TLL6;A0ZQ50;Q8MBI2;…	3864	73	CID		13.48	122.193		8	49	28	1	1601.81	0.548573	6/133	pps_Medicago_trypsin_rep3.mgf
Q9MRK2	21.02	8	7	490	52.8421	5.12256	141.7	ATP synthase beta subunit (Fragment) OS=Eucryphia milliganii GN=atpB PE=3 SV=1 - [Q9MRK2_9ROSI]
	Confidence Icon	Sequence	Protein Accessions	# Proteins	# Protein Groups	Activation Type	Modifications	IonScore	Exp Value	Δ Score	Rank	Identity High	Homology Threshold	Charge	m/z [Da]	ΔM [ppm]	Ions Matched	Spectrum File
	High	AHGGVSVFGGVGER	O98495;Q9TKI7;Q9MTX9;O98596;Q9MU01;Q9MRL8;Q9MTU3;B7S4Q6;Q8WJF5;Q67H82;Q9TLL5;Q9MRJ8;Q3ZU72;A8ASI2;Q9MRW2;Q8HT82;Q9MRK2;Q85V42;Q29S89;B8PRK4;Q8SLT5;Q95FQ1;Q8SLT7;Q95FT9;A2T5K6;Q9TLL0;O98404;Q9MTV4;Q8HT54;Q597J6;Q9GER4;Q8SLT8;Q9XQC8;Q9XQN5;Q9SC47;C0J9Q2;Q9MTV3;Q3ZU70;Q9MRW3;Q9MRA0;C8YQL4;A0ZQ35;C0J9K5;A8Y6H4;Q8M9G2;Q9MU39;Q9GER6;Q9TLL6;A0ZQ50;Q29V89;Q8MFW8;Q4KU78;Q8MFX9;Q9MTY7;Q29VA0;C0J9P3;Q9XQD8;…	3365	67	CID		85.9	6.55734e-06	0	1	49	42	1	1328.68	6.13294	10/119	pps_Medicago_trypsin_rep3.mgf
	High	YKELQDIIAILGLDELSEEDR	O98495;Q9TKI7;Q9MTX9;O98596;Q9MU01;Q9MRL8;B7S4Q6;Q8WJF5;Q9TLL5;Q95FM8;Q9FF03;Q9MRJ8;Q95AN2;Q3ZU72;Q9MW35;Q9MRW2;Q8HT82;Q9MRK2;Q85V42;Q29S89;B8PRK4;Q8SLT5;Q8SLT7;A2T5K6;Q9TLL0;Q8MBK2;O98418;Q8SLS1;O98404;Q9MTV4;Q8HT54;Q597J6;Q9GER4;Q8SLT8;Q9XQC8;Q9XQN5;Q9SC47;C0J9Q2;Q9MTV3;Q3ZU70;Q9MRW3;Q9MRA0;Q8MBI1;C8YQL4;C0J9K5;Q8M9G2;Q9MU39;Q9GER6;Q9TLL6;A0ZQ50;Q8MBI2;Q8MFW8;Q4KU78;Q8MBH1;Q9MTY7;Q29VA0;Q8MFY1;…	3355	61	CID		85.46	7.38109e-06		7	49	45	1	2462.33	27.2541	13/233	pps_Medicago_trypsin_rep3.mgf
	High	DVNEQDVLLFIDNIFR	O98495;Q9TKI7;Q9MU01;Q9MRL8;Q9MTU3;Q67H82;Q95FM8;Q9FF03;Q9MRJ8;Q95AN2;Q3ZU72;A8ASI2;Q9MW35;Q9MRW2;Q8HT82;Q8MBL0;Q9MRK2;Q85V42;Q29S89;Q8SLT5;Q95FQ1;Q8SLT7;Q95FT9;A2T5K6;Q9TLL0;Q8MBK2;O98418;Q8SLS1;O98404;Q9MTV4;Q8HT54;Q597J6;Q9GER4;Q8SLT8;Q9XQN5;C0J9Q2;Q9MTV3;Q3ZU70;Q9MRA0;Q8MBI1;C8YQL4;A0ZQ35;Q9MRC8;C0J9K5;A8Y6H4;Q8M9G2;Q9MU39;Q9GER6;Q9TLL6;A0ZQ50;Q8MBI2;Q29V89;Q8MFW8;Q4KU78;Q8MBH1;Q8MFX9;Q9MTY7;…	2339	58	CID		52.07	0.016436		3	49	47	1	1950.06	33.6854	9/172	pps_Medicago_trypsin_rep3.mgf
	Low	IVGEEHYETAQR	Q9TKI7;Q9MTX9;Q8SLS8;O98596;Q9MU01;Q9MRL8;Q9MTU3;B7S4Q6;Q8WJF5;Q67H82;Q9TLL5;Q95FM8;Q9FF03;Q9TLL3;Q9MRJ8;Q95AN2;Q3ZU72;A8ASI2;Q9MW35;Q9MRW2;Q8HT82;Q8MBL0;Q9MRK2;Q85V42;Q29S89;B8PRK4;Q8SLT5;Q95FQ1;Q8SLT7;Q95FT9;A2T5K6;Q9TLL0;Q8MBK2;O98418;Q8SLS1;O98404;Q9MTV4;Q8HT54;Q597J6;Q95FM3;Q9GER4	1577	41	CID		44.27	0.0934921		2	49	34	1	1431.69	1.56384	9/103	pps_Medicago_trypsin_rep3.mgf
	Low	IVGEEHYETAQRVK	Q9TKI7;Q9MTX9;Q8SLS8;O98596;Q9MU01;Q9MRL8;Q9MTU3;B7S4Q6;Q8WJF5;Q9TLL5;Q95FM8;Q9FF03;Q9TLL3;Q9MRJ8;Q95AN2;Q3ZU72;A8ASI2;Q9MW35;Q9MRW2;Q8HT82;Q8MBL0;Q9MRK2;Q85V42;Q29S89;B8PRK4;Q8SLT5;Q95FQ1;Q8SLT7;Q95FT9;A2T5K6;Q9TLL0;Q8MBK2;O98418;Q8SLS1;O98404;Q9MTV4;Q8HT54;Q597J6;Q95FM3;Q9GER4	1569	40	CID		17.2	48.817		5	49	33	1	1658.83	-11.5918	11/125	pps_Medicago_trypsin_rep3.mgf
	Low	VALVYGQMNEPPGAR	O98495;Q9TKI7;Q9MTX9;O98596;Q9MU01;Q9MRL8;Q9MTU3;B7S4Q6;Q67H82;Q9TLL5;Q95FM8;Q9FF03;Q9TLL3;Q95AN2;A8ASI2;Q9MW35;Q9MRW2;Q8HT82;Q8MBL0;Q9MRK2;Q85V42;Q29S89;B8PRK4;Q95FQ1;Q8SLT7;Q95FT9;A2T5K6;Q9TLL0;Q8MBK2;O98418;Q8SLS1;O98404;Q9MTV4;Q8HT54;Q597J6;Q95FM3;Q9GER4;Q8SLT8;Q9XQC8;Q9XQN5;Q9SC47;C0J9Q2;Q9MTV3;Q3ZU70;Q9MRW3;Q9MRA0;Q8MBI1;C8YQL4;A0ZQ35;Q9MRC8;A8Y6H4;Q8M9G2;Q9MU39;Q9GER6;Q9TLL6;A0ZQ50;Q8MBI2;…	3864	73	CID		13.48	122.193		8	49	28	1	1601.81	0.548573	6/133	pps_Medicago_trypsin_rep3.mgf
	Low	DTVGQQINVxcEVQQLLGNNRVR	Q9MRK2	1	1	CID	X10(C), C11(Carbamidomethyl)	12.74	131.691		9	49	32	1	2643.36	18.3875	6/245	pps_Medicago_trypsin_rep3.mgf
	Low	DTVGQQINVxCEVQQLLGNNRVR	Q9MRK2	1	1	CID	X10(C), X10(Carbamidomethyl)	12.74	131.691		10	49	32	1	2643.36	18.3875	6/245	pps_Medicago_trypsin_rep3.mgf
Q85V42	22.22	7	7	495	53.3078	5.32568	141.7	ATP synthase subunit beta, chloroplastic OS=Ledebouria sp. MP H641 GN=atpB PE=3 SV=1 - [Q85V42_9ASPA]
	Confidence Icon	Sequence	Protein Accessions	# Proteins	# Protein Groups	Activation Type	Modifications	IonScore	Exp Value	Δ Score	Rank	Identity High	Homology Threshold	Charge	m/z [Da]	ΔM [ppm]	Ions Matched	Spectrum File
	High	AHGGVSVFGGVGER	O98495;Q9TKI7;Q9MTX9;O98596;Q9MU01;Q9MRL8;Q9MTU3;B7S4Q6;Q8WJF5;Q67H82;Q9TLL5;Q9MRJ8;Q3ZU72;A8ASI2;Q9MRW2;Q8HT82;Q9MRK2;Q85V42;Q29S89;B8PRK4;Q8SLT5;Q95FQ1;Q8SLT7;Q95FT9;A2T5K6;Q9TLL0;O98404;Q9MTV4;Q8HT54;Q597J6;Q9GER4;Q8SLT8;Q9XQC8;Q9XQN5;Q9SC47;C0J9Q2;Q9MTV3;Q3ZU70;Q9MRW3;Q9MRA0;C8YQL4;A0ZQ35;C0J9K5;A8Y6H4;Q8M9G2;Q9MU39;Q9GER6;Q9TLL6;A0ZQ50;Q29V89;Q8MFW8;Q4KU78;Q8MFX9;Q9MTY7;Q29VA0;C0J9P3;Q9XQD8;…	3365	67	CID		85.9	6.55734e-06	0	1	49	42	1	1328.68	6.13294	10/119	pps_Medicago_trypsin_rep3.mgf
	High	YKELQDIIAILGLDELSEEDR	O98495;Q9TKI7;Q9MTX9;O98596;Q9MU01;Q9MRL8;B7S4Q6;Q8WJF5;Q9TLL5;Q95FM8;Q9FF03;Q9MRJ8;Q95AN2;Q3ZU72;Q9MW35;Q9MRW2;Q8HT82;Q9MRK2;Q85V42;Q29S89;B8PRK4;Q8SLT5;Q8SLT7;A2T5K6;Q9TLL0;Q8MBK2;O98418;Q8SLS1;O98404;Q9MTV4;Q8HT54;Q597J6;Q9GER4;Q8SLT8;Q9XQC8;Q9XQN5;Q9SC47;C0J9Q2;Q9MTV3;Q3ZU70;Q9MRW3;Q9MRA0;Q8MBI1;C8YQL4;C0J9K5;Q8M9G2;Q9MU39;Q9GER6;Q9TLL6;A0ZQ50;Q8MBI2;Q8MFW8;Q4KU78;Q8MBH1;Q9MTY7;Q29VA0;Q8MFY1;…	3355	61	CID		85.46	7.38109e-06		7	49	45	1	2462.33	27.2541	13/233	pps_Medicago_trypsin_rep3.mgf
	High	DVNEQDVLLFIDNIFR	O98495;Q9TKI7;Q9MU01;Q9MRL8;Q9MTU3;Q67H82;Q95FM8;Q9FF03;Q9MRJ8;Q95AN2;Q3ZU72;A8ASI2;Q9MW35;Q9MRW2;Q8HT82;Q8MBL0;Q9MRK2;Q85V42;Q29S89;Q8SLT5;Q95FQ1;Q8SLT7;Q95FT9;A2T5K6;Q9TLL0;Q8MBK2;O98418;Q8SLS1;O98404;Q9MTV4;Q8HT54;Q597J6;Q9GER4;Q8SLT8;Q9XQN5;C0J9Q2;Q9MTV3;Q3ZU70;Q9MRA0;Q8MBI1;C8YQL4;A0ZQ35;Q9MRC8;C0J9K5;A8Y6H4;Q8M9G2;Q9MU39;Q9GER6;Q9TLL6;A0ZQ50;Q8MBI2;Q29V89;Q8MFW8;Q4KU78;Q8MBH1;Q8MFX9;Q9MTY7;…	2339	58	CID		52.07	0.016436		3	49	47	1	1950.06	33.6854	9/172	pps_Medicago_trypsin_rep3.mgf
	Low	IVGEEHYETAQR	Q9TKI7;Q9MTX9;Q8SLS8;O98596;Q9MU01;Q9MRL8;Q9MTU3;B7S4Q6;Q8WJF5;Q67H82;Q9TLL5;Q95FM8;Q9FF03;Q9TLL3;Q9MRJ8;Q95AN2;Q3ZU72;A8ASI2;Q9MW35;Q9MRW2;Q8HT82;Q8MBL0;Q9MRK2;Q85V42;Q29S89;B8PRK4;Q8SLT5;Q95FQ1;Q8SLT7;Q95FT9;A2T5K6;Q9TLL0;Q8MBK2;O98418;Q8SLS1;O98404;Q9MTV4;Q8HT54;Q597J6;Q95FM3;Q9GER4	1577	41	CID		44.27	0.0934921		2	49	34	1	1431.69	1.56384	9/103	pps_Medicago_trypsin_rep3.mgf
	Low	IVGEEHYETAQRVK	Q9TKI7;Q9MTX9;Q8SLS8;O98596;Q9MU01;Q9MRL8;Q9MTU3;B7S4Q6;Q8WJF5;Q9TLL5;Q95FM8;Q9FF03;Q9TLL3;Q9MRJ8;Q95AN2;Q3ZU72;A8ASI2;Q9MW35;Q9MRW2;Q8HT82;Q8MBL0;Q9MRK2;Q85V42;Q29S89;B8PRK4;Q8SLT5;Q95FQ1;Q8SLT7;Q95FT9;A2T5K6;Q9TLL0;Q8MBK2;O98418;Q8SLS1;O98404;Q9MTV4;Q8HT54;Q597J6;Q95FM3;Q9GER4	1569	40	CID		17.2	48.817		5	49	33	1	1658.83	-11.5918	11/125	pps_Medicago_trypsin_rep3.mgf
	Low	VALVYGQMNEPPGAR	O98495;Q9TKI7;Q9MTX9;O98596;Q9MU01;Q9MRL8;Q9MTU3;B7S4Q6;Q67H82;Q9TLL5;Q95FM8;Q9FF03;Q9TLL3;Q95AN2;A8ASI2;Q9MW35;Q9MRW2;Q8HT82;Q8MBL0;Q9MRK2;Q85V42;Q29S89;B8PRK4;Q95FQ1;Q8SLT7;Q95FT9;A2T5K6;Q9TLL0;Q8MBK2;O98418;Q8SLS1;O98404;Q9MTV4;Q8HT54;Q597J6;Q95FM3;Q9GER4;Q8SLT8;Q9XQC8;Q9XQN5;Q9SC47;C0J9Q2;Q9MTV3;Q3ZU70;Q9MRW3;Q9MRA0;Q8MBI1;C8YQL4;A0ZQ35;Q9MRC8;A8Y6H4;Q8M9G2;Q9MU39;Q9GER6;Q9TLL6;A0ZQ50;Q8MBI2;…	3864	73	CID		13.48	122.193		8	49	28	1	1601.81	0.548573	6/133	pps_Medicago_trypsin_rep3.mgf
	Low	IAQIIGPVLDVVFPPGKmPNIYNALVIKGR	Q85V42	1	1	CID	M18(Oxidation)	12.64	172.038		2	50	26	1	3248.66	-60.2544	4/306	pps_Medicago_trypsin_rep3.mgf
Q29S89	21.59	7	7	477	51.3627	5.30029	141.7	ATP synthase beta subunit (Fragment) OS=Hillebrandia sandwicensis GN=atpB PE=3 SV=1 - [Q29S89_9ROSI]
	Confidence Icon	Sequence	Protein Accessions	# Proteins	# Protein Groups	Activation Type	Modifications	IonScore	Exp Value	Δ Score	Rank	Identity High	Homology Threshold	Charge	m/z [Da]	ΔM [ppm]	Ions Matched	Spectrum File
	High	AHGGVSVFGGVGER	O98495;Q9TKI7;Q9MTX9;O98596;Q9MU01;Q9MRL8;Q9MTU3;B7S4Q6;Q8WJF5;Q67H82;Q9TLL5;Q9MRJ8;Q3ZU72;A8ASI2;Q9MRW2;Q8HT82;Q9MRK2;Q85V42;Q29S89;B8PRK4;Q8SLT5;Q95FQ1;Q8SLT7;Q95FT9;A2T5K6;Q9TLL0;O98404;Q9MTV4;Q8HT54;Q597J6;Q9GER4;Q8SLT8;Q9XQC8;Q9XQN5;Q9SC47;C0J9Q2;Q9MTV3;Q3ZU70;Q9MRW3;Q9MRA0;C8YQL4;A0ZQ35;C0J9K5;A8Y6H4;Q8M9G2;Q9MU39;Q9GER6;Q9TLL6;A0ZQ50;Q29V89;Q8MFW8;Q4KU78;Q8MFX9;Q9MTY7;Q29VA0;C0J9P3;Q9XQD8;…	3365	67	CID		85.9	6.55734e-06	0	1	49	42	1	1328.68	6.13294	10/119	pps_Medicago_trypsin_rep3.mgf
	High	YKELQDIIAILGLDELSEEDR	O98495;Q9TKI7;Q9MTX9;O98596;Q9MU01;Q9MRL8;B7S4Q6;Q8WJF5;Q9TLL5;Q95FM8;Q9FF03;Q9MRJ8;Q95AN2;Q3ZU72;Q9MW35;Q9MRW2;Q8HT82;Q9MRK2;Q85V42;Q29S89;B8PRK4;Q8SLT5;Q8SLT7;A2T5K6;Q9TLL0;Q8MBK2;O98418;Q8SLS1;O98404;Q9MTV4;Q8HT54;Q597J6;Q9GER4;Q8SLT8;Q9XQC8;Q9XQN5;Q9SC47;C0J9Q2;Q9MTV3;Q3ZU70;Q9MRW3;Q9MRA0;Q8MBI1;C8YQL4;C0J9K5;Q8M9G2;Q9MU39;Q9GER6;Q9TLL6;A0ZQ50;Q8MBI2;Q8MFW8;Q4KU78;Q8MBH1;Q9MTY7;Q29VA0;Q8MFY1;…	3355	61	CID		85.46	7.38109e-06		7	49	45	1	2462.33	27.2541	13/233	pps_Medicago_trypsin_rep3.mgf
	High	DVNEQDVLLFIDNIFR	O98495;Q9TKI7;Q9MU01;Q9MRL8;Q9MTU3;Q67H82;Q95FM8;Q9FF03;Q9MRJ8;Q95AN2;Q3ZU72;A8ASI2;Q9MW35;Q9MRW2;Q8HT82;Q8MBL0;Q9MRK2;Q85V42;Q29S89;Q8SLT5;Q95FQ1;Q8SLT7;Q95FT9;A2T5K6;Q9TLL0;Q8MBK2;O98418;Q8SLS1;O98404;Q9MTV4;Q8HT54;Q597J6;Q9GER4;Q8SLT8;Q9XQN5;C0J9Q2;Q9MTV3;Q3ZU70;Q9MRA0;Q8MBI1;C8YQL4;A0ZQ35;Q9MRC8;C0J9K5;A8Y6H4;Q8M9G2;Q9MU39;Q9GER6;Q9TLL6;A0ZQ50;Q8MBI2;Q29V89;Q8MFW8;Q4KU78;Q8MBH1;Q8MFX9;Q9MTY7;…	2339	58	CID		52.07	0.016436		3	49	47	1	1950.06	33.6854	9/172	pps_Medicago_trypsin_rep3.mgf
	Low	IVGEEHYETAQR	Q9TKI7;Q9MTX9;Q8SLS8;O98596;Q9MU01;Q9MRL8;Q9MTU3;B7S4Q6;Q8WJF5;Q67H82;Q9TLL5;Q95FM8;Q9FF03;Q9TLL3;Q9MRJ8;Q95AN2;Q3ZU72;A8ASI2;Q9MW35;Q9MRW2;Q8HT82;Q8MBL0;Q9MRK2;Q85V42;Q29S89;B8PRK4;Q8SLT5;Q95FQ1;Q8SLT7;Q95FT9;A2T5K6;Q9TLL0;Q8MBK2;O98418;Q8SLS1;O98404;Q9MTV4;Q8HT54;Q597J6;Q95FM3;Q9GER4	1577	41	CID		44.27	0.0934921		2	49	34	1	1431.69	1.56384	9/103	pps_Medicago_trypsin_rep3.mgf
	Low	DTxGQQINVTcEVQQLLGNNRVR	Q29S89	4	1	CID	X3(T), C11(Carbamidomethyl)	18.48	35.1203		4	49	32	1	2643.36	11.6725	8/245	pps_Medicago_trypsin_rep3.mgf
	Low	IVGEEHYETAQRVK	Q9TKI7;Q9MTX9;Q8SLS8;O98596;Q9MU01;Q9MRL8;Q9MTU3;B7S4Q6;Q8WJF5;Q9TLL5;Q95FM8;Q9FF03;Q9TLL3;Q9MRJ8;Q95AN2;Q3ZU72;A8ASI2;Q9MW35;Q9MRW2;Q8HT82;Q8MBL0;Q9MRK2;Q85V42;Q29S89;B8PRK4;Q8SLT5;Q95FQ1;Q8SLT7;Q95FT9;A2T5K6;Q9TLL0;Q8MBK2;O98418;Q8SLS1;O98404;Q9MTV4;Q8HT54;Q597J6;Q95FM3;Q9GER4	1569	40	CID		17.2	48.817		5	49	33	1	1658.83	-11.5918	11/125	pps_Medicago_trypsin_rep3.mgf
	Low	VALVYGQMNEPPGAR	O98495;Q9TKI7;Q9MTX9;O98596;Q9MU01;Q9MRL8;Q9MTU3;B7S4Q6;Q67H82;Q9TLL5;Q95FM8;Q9FF03;Q9TLL3;Q95AN2;A8ASI2;Q9MW35;Q9MRW2;Q8HT82;Q8MBL0;Q9MRK2;Q85V42;Q29S89;B8PRK4;Q95FQ1;Q8SLT7;Q95FT9;A2T5K6;Q9TLL0;Q8MBK2;O98418;Q8SLS1;O98404;Q9MTV4;Q8HT54;Q597J6;Q95FM3;Q9GER4;Q8SLT8;Q9XQC8;Q9XQN5;Q9SC47;C0J9Q2;Q9MTV3;Q3ZU70;Q9MRW3;Q9MRA0;Q8MBI1;C8YQL4;A0ZQ35;Q9MRC8;A8Y6H4;Q8M9G2;Q9MU39;Q9GER6;Q9TLL6;A0ZQ50;Q8MBI2;…	3864	73	CID		13.48	122.193		8	49	28	1	1601.81	0.548573	6/133	pps_Medicago_trypsin_rep3.mgf
B8PRK4	16.19	6	6	494	53.1155	5.04639	141.7	ATP synthase beta subunit (Fragment) OS=Laccopetalum giganteum GN=atpB PE=3 SV=1 - [B8PRK4_9MAGN]
	Confidence Icon	Sequence	Protein Accessions	# Proteins	# Protein Groups	Activation Type	Modifications	IonScore	Exp Value	Δ Score	Rank	Identity High	Homology Threshold	Charge	m/z [Da]	ΔM [ppm]	Ions Matched	Spectrum File
	High	AHGGVSVFGGVGER	O98495;Q9TKI7;Q9MTX9;O98596;Q9MU01;Q9MRL8;Q9MTU3;B7S4Q6;Q8WJF5;Q67H82;Q9TLL5;Q9MRJ8;Q3ZU72;A8ASI2;Q9MRW2;Q8HT82;Q9MRK2;Q85V42;Q29S89;B8PRK4;Q8SLT5;Q95FQ1;Q8SLT7;Q95FT9;A2T5K6;Q9TLL0;O98404;Q9MTV4;Q8HT54;Q597J6;Q9GER4;Q8SLT8;Q9XQC8;Q9XQN5;Q9SC47;C0J9Q2;Q9MTV3;Q3ZU70;Q9MRW3;Q9MRA0;C8YQL4;A0ZQ35;C0J9K5;A8Y6H4;Q8M9G2;Q9MU39;Q9GER6;Q9TLL6;A0ZQ50;Q29V89;Q8MFW8;Q4KU78;Q8MFX9;Q9MTY7;Q29VA0;C0J9P3;Q9XQD8;…	3365	67	CID		85.9	6.55734e-06	0	1	49	42	1	1328.68	6.13294	10/119	pps_Medicago_trypsin_rep3.mgf
	High	YKELQDIIAILGLDELSEEDR	O98495;Q9TKI7;Q9MTX9;O98596;Q9MU01;Q9MRL8;B7S4Q6;Q8WJF5;Q9TLL5;Q95FM8;Q9FF03;Q9MRJ8;Q95AN2;Q3ZU72;Q9MW35;Q9MRW2;Q8HT82;Q9MRK2;Q85V42;Q29S89;B8PRK4;Q8SLT5;Q8SLT7;A2T5K6;Q9TLL0;Q8MBK2;O98418;Q8SLS1;O98404;Q9MTV4;Q8HT54;Q597J6;Q9GER4;Q8SLT8;Q9XQC8;Q9XQN5;Q9SC47;C0J9Q2;Q9MTV3;Q3ZU70;Q9MRW3;Q9MRA0;Q8MBI1;C8YQL4;C0J9K5;Q8M9G2;Q9MU39;Q9GER6;Q9TLL6;A0ZQ50;Q8MBI2;Q8MFW8;Q4KU78;Q8MBH1;Q9MTY7;Q29VA0;Q8MFY1;…	3355	61	CID		85.46	7.38109e-06		7	49	45	1	2462.33	27.2541	13/233	pps_Medicago_trypsin_rep3.mgf
	High	DVNEQDVLLFIDNIxR	B8PRK4	2	1	CID	X15(F)	52.07	0.016436		4	49	47	1	1950.06	33.6854	9/172	pps_Medicago_trypsin_rep3.mgf
	Low	IVGEEHYETAQR	Q9TKI7;Q9MTX9;Q8SLS8;O98596;Q9MU01;Q9MRL8;Q9MTU3;B7S4Q6;Q8WJF5;Q67H82;Q9TLL5;Q95FM8;Q9FF03;Q9TLL3;Q9MRJ8;Q95AN2;Q3ZU72;A8ASI2;Q9MW35;Q9MRW2;Q8HT82;Q8MBL0;Q9MRK2;Q85V42;Q29S89;B8PRK4;Q8SLT5;Q95FQ1;Q8SLT7;Q95FT9;A2T5K6;Q9TLL0;Q8MBK2;O98418;Q8SLS1;O98404;Q9MTV4;Q8HT54;Q597J6;Q95FM3;Q9GER4	1577	41	CID		44.27	0.0934921		2	49	34	1	1431.69	1.56384	9/103	pps_Medicago_trypsin_rep3.mgf
	Low	IVGEEHYETAQRVK	Q9TKI7;Q9MTX9;Q8SLS8;O98596;Q9MU01;Q9MRL8;Q9MTU3;B7S4Q6;Q8WJF5;Q9TLL5;Q95FM8;Q9FF03;Q9TLL3;Q9MRJ8;Q95AN2;Q3ZU72;A8ASI2;Q9MW35;Q9MRW2;Q8HT82;Q8MBL0;Q9MRK2;Q85V42;Q29S89;B8PRK4;Q8SLT5;Q95FQ1;Q8SLT7;Q95FT9;A2T5K6;Q9TLL0;Q8MBK2;O98418;Q8SLS1;O98404;Q9MTV4;Q8HT54;Q597J6;Q95FM3;Q9GER4	1569	40	CID		17.2	48.817		5	49	33	1	1658.83	-11.5918	11/125	pps_Medicago_trypsin_rep3.mgf
	Low	VALVYGQMNEPPGAR	O98495;Q9TKI7;Q9MTX9;O98596;Q9MU01;Q9MRL8;Q9MTU3;B7S4Q6;Q67H82;Q9TLL5;Q95FM8;Q9FF03;Q9TLL3;Q95AN2;A8ASI2;Q9MW35;Q9MRW2;Q8HT82;Q8MBL0;Q9MRK2;Q85V42;Q29S89;B8PRK4;Q95FQ1;Q8SLT7;Q95FT9;A2T5K6;Q9TLL0;Q8MBK2;O98418;Q8SLS1;O98404;Q9MTV4;Q8HT54;Q597J6;Q95FM3;Q9GER4;Q8SLT8;Q9XQC8;Q9XQN5;Q9SC47;C0J9Q2;Q9MTV3;Q3ZU70;Q9MRW3;Q9MRA0;Q8MBI1;C8YQL4;A0ZQ35;Q9MRC8;A8Y6H4;Q8M9G2;Q9MU39;Q9GER6;Q9TLL6;A0ZQ50;Q8MBI2;…	3864	73	CID		13.48	122.193		8	49	28	1	1601.81	0.548573	6/133	pps_Medicago_trypsin_rep3.mgf
Q8SLT5	18.39	6	6	435	46.8744	5.66846	141.7	ATP synthase beta subunit (Fragment) OS=Lissocarpa guianensis GN=atpB PE=3 SV=1 - [Q8SLT5_9ERIC]
	Confidence Icon	Sequence	Protein Accessions	# Proteins	# Protein Groups	Activation Type	Modifications	IonScore	Exp Value	Δ Score	Rank	Identity High	Homology Threshold	Charge	m/z [Da]	ΔM [ppm]	Ions Matched	Spectrum File
	High	AHGGVSVFGGVGER	O98495;Q9TKI7;Q9MTX9;O98596;Q9MU01;Q9MRL8;Q9MTU3;B7S4Q6;Q8WJF5;Q67H82;Q9TLL5;Q9MRJ8;Q3ZU72;A8ASI2;Q9MRW2;Q8HT82;Q9MRK2;Q85V42;Q29S89;B8PRK4;Q8SLT5;Q95FQ1;Q8SLT7;Q95FT9;A2T5K6;Q9TLL0;O98404;Q9MTV4;Q8HT54;Q597J6;Q9GER4;Q8SLT8;Q9XQC8;Q9XQN5;Q9SC47;C0J9Q2;Q9MTV3;Q3ZU70;Q9MRW3;Q9MRA0;C8YQL4;A0ZQ35;C0J9K5;A8Y6H4;Q8M9G2;Q9MU39;Q9GER6;Q9TLL6;A0ZQ50;Q29V89;Q8MFW8;Q4KU78;Q8MFX9;Q9MTY7;Q29VA0;C0J9P3;Q9XQD8;…	3365	67	CID		85.9	6.55734e-06	0	1	49	42	1	1328.68	6.13294	10/119	pps_Medicago_trypsin_rep3.mgf
	High	YKELQDIIAILGLDELSEEDR	O98495;Q9TKI7;Q9MTX9;O98596;Q9MU01;Q9MRL8;B7S4Q6;Q8WJF5;Q9TLL5;Q95FM8;Q9FF03;Q9MRJ8;Q95AN2;Q3ZU72;Q9MW35;Q9MRW2;Q8HT82;Q9MRK2;Q85V42;Q29S89;B8PRK4;Q8SLT5;Q8SLT7;A2T5K6;Q9TLL0;Q8MBK2;O98418;Q8SLS1;O98404;Q9MTV4;Q8HT54;Q597J6;Q9GER4;Q8SLT8;Q9XQC8;Q9XQN5;Q9SC47;C0J9Q2;Q9MTV3;Q3ZU70;Q9MRW3;Q9MRA0;Q8MBI1;C8YQL4;C0J9K5;Q8M9G2;Q9MU39;Q9GER6;Q9TLL6;A0ZQ50;Q8MBI2;Q8MFW8;Q4KU78;Q8MBH1;Q9MTY7;Q29VA0;Q8MFY1;…	3355	61	CID		85.46	7.38109e-06		7	49	45	1	2462.33	27.2541	13/233	pps_Medicago_trypsin_rep3.mgf
	High	DVNEQDVLLFIDNIFR	O98495;Q9TKI7;Q9MU01;Q9MRL8;Q9MTU3;Q67H82;Q95FM8;Q9FF03;Q9MRJ8;Q95AN2;Q3ZU72;A8ASI2;Q9MW35;Q9MRW2;Q8HT82;Q8MBL0;Q9MRK2;Q85V42;Q29S89;Q8SLT5;Q95FQ1;Q8SLT7;Q95FT9;A2T5K6;Q9TLL0;Q8MBK2;O98418;Q8SLS1;O98404;Q9MTV4;Q8HT54;Q597J6;Q9GER4;Q8SLT8;Q9XQN5;C0J9Q2;Q9MTV3;Q3ZU70;Q9MRA0;Q8MBI1;C8YQL4;A0ZQ35;Q9MRC8;C0J9K5;A8Y6H4;Q8M9G2;Q9MU39;Q9GER6;Q9TLL6;A0ZQ50;Q8MBI2;Q29V89;Q8MFW8;Q4KU78;Q8MBH1;Q8MFX9;Q9MTY7;…	2339	58	CID		52.07	0.016436		3	49	47	1	1950.06	33.6854	9/172	pps_Medicago_trypsin_rep3.mgf
	Low	IVGEEHYETAQR	Q9TKI7;Q9MTX9;Q8SLS8;O98596;Q9MU01;Q9MRL8;Q9MTU3;B7S4Q6;Q8WJF5;Q67H82;Q9TLL5;Q95FM8;Q9FF03;Q9TLL3;Q9MRJ8;Q95AN2;Q3ZU72;A8ASI2;Q9MW35;Q9MRW2;Q8HT82;Q8MBL0;Q9MRK2;Q85V42;Q29S89;B8PRK4;Q8SLT5;Q95FQ1;Q8SLT7;Q95FT9;A2T5K6;Q9TLL0;Q8MBK2;O98418;Q8SLS1;O98404;Q9MTV4;Q8HT54;Q597J6;Q95FM3;Q9GER4	1577	41	CID		44.27	0.0934921		2	49	34	1	1431.69	1.56384	9/103	pps_Medicago_trypsin_rep3.mgf
	Low	IVGEEHYETAQRVK	Q9TKI7;Q9MTX9;Q8SLS8;O98596;Q9MU01;Q9MRL8;Q9MTU3;B7S4Q6;Q8WJF5;Q9TLL5;Q95FM8;Q9FF03;Q9TLL3;Q9MRJ8;Q95AN2;Q3ZU72;A8ASI2;Q9MW35;Q9MRW2;Q8HT82;Q8MBL0;Q9MRK2;Q85V42;Q29S89;B8PRK4;Q8SLT5;Q95FQ1;Q8SLT7;Q95FT9;A2T5K6;Q9TLL0;Q8MBK2;O98418;Q8SLS1;O98404;Q9MTV4;Q8HT54;Q597J6;Q95FM3;Q9GER4	1569	40	CID		17.2	48.817		5	49	33	1	1658.83	-11.5918	11/125	pps_Medicago_trypsin_rep3.mgf
	Low	VALVYGQMNEPPGxR	Q8SLT5	1	1	CID	X14(A)	13.48	122.193		9	49	28	1	1601.81	0.548573	6/133	pps_Medicago_trypsin_rep3.mgf
Q95FQ1	22.46	8	8	472	50.9038	5.12256	141.7	ATP synthase beta subunit (Fragment) OS=Lythrum salicaria GN=atpB PE=3 SV=1 - [Q95FQ1_LYTSA]
	Confidence Icon	Sequence	Protein Accessions	# Proteins	# Protein Groups	Activation Type	Modifications	IonScore	Exp Value	Δ Score	Rank	Identity High	Homology Threshold	Charge	m/z [Da]	ΔM [ppm]	Ions Matched	Spectrum File
	High	AHGGVSVFGGVGER	O98495;Q9TKI7;Q9MTX9;O98596;Q9MU01;Q9MRL8;Q9MTU3;B7S4Q6;Q8WJF5;Q67H82;Q9TLL5;Q9MRJ8;Q3ZU72;A8ASI2;Q9MRW2;Q8HT82;Q9MRK2;Q85V42;Q29S89;B8PRK4;Q8SLT5;Q95FQ1;Q8SLT7;Q95FT9;A2T5K6;Q9TLL0;O98404;Q9MTV4;Q8HT54;Q597J6;Q9GER4;Q8SLT8;Q9XQC8;Q9XQN5;Q9SC47;C0J9Q2;Q9MTV3;Q3ZU70;Q9MRW3;Q9MRA0;C8YQL4;A0ZQ35;C0J9K5;A8Y6H4;Q8M9G2;Q9MU39;Q9GER6;Q9TLL6;A0ZQ50;Q29V89;Q8MFW8;Q4KU78;Q8MFX9;Q9MTY7;Q29VA0;C0J9P3;Q9XQD8;…	3365	67	CID		85.9	6.55734e-06	0	1	49	42	1	1328.68	6.13294	10/119	pps_Medicago_trypsin_rep3.mgf
	High	YKELQDIIAILGLDExSEEDR	Q95FQ1	2	1	CID	X16(I)	85.46	7.38109e-06		6	49	45	1	2462.33	27.2541	13/233	pps_Medicago_trypsin_rep3.mgf
	High	DVNEQDVLLFIDNIFR	O98495;Q9TKI7;Q9MU01;Q9MRL8;Q9MTU3;Q67H82;Q95FM8;Q9FF03;Q9MRJ8;Q95AN2;Q3ZU72;A8ASI2;Q9MW35;Q9MRW2;Q8HT82;Q8MBL0;Q9MRK2;Q85V42;Q29S89;Q8SLT5;Q95FQ1;Q8SLT7;Q95FT9;A2T5K6;Q9TLL0;Q8MBK2;O98418;Q8SLS1;O98404;Q9MTV4;Q8HT54;Q597J6;Q9GER4;Q8SLT8;Q9XQN5;C0J9Q2;Q9MTV3;Q3ZU70;Q9MRA0;Q8MBI1;C8YQL4;A0ZQ35;Q9MRC8;C0J9K5;A8Y6H4;Q8M9G2;Q9MU39;Q9GER6;Q9TLL6;A0ZQ50;Q8MBI2;Q29V89;Q8MFW8;Q4KU78;Q8MBH1;Q8MFX9;Q9MTY7;…	2339	58	CID		52.07	0.016436		3	49	47	1	1950.06	33.6854	9/172	pps_Medicago_trypsin_rep3.mgf
	Low	IVGEEHYETAQR	Q9TKI7;Q9MTX9;Q8SLS8;O98596;Q9MU01;Q9MRL8;Q9MTU3;B7S4Q6;Q8WJF5;Q67H82;Q9TLL5;Q95FM8;Q9FF03;Q9TLL3;Q9MRJ8;Q95AN2;Q3ZU72;A8ASI2;Q9MW35;Q9MRW2;Q8HT82;Q8MBL0;Q9MRK2;Q85V42;Q29S89;B8PRK4;Q8SLT5;Q95FQ1;Q8SLT7;Q95FT9;A2T5K6;Q9TLL0;Q8MBK2;O98418;Q8SLS1;O98404;Q9MTV4;Q8HT54;Q597J6;Q95FM3;Q9GER4	1577	41	CID		44.27	0.0934921		2	49	34	1	1431.69	1.56384	9/103	pps_Medicago_trypsin_rep3.mgf
	Low	DTVGQEINVTcEVQQLLGNNR	Q9TKI7;Q95FQ1;A0ZQ50	97	3	CID	C11(Carbamidomethyl)	20.27	24.3003		5	49	37	1	2387.24	34.0919	9/223	pps_Medicago_trypsin_rep3.mgf
	Low	IVGEEHYETAQRVK	Q9TKI7;Q9MTX9;Q8SLS8;O98596;Q9MU01;Q9MRL8;Q9MTU3;B7S4Q6;Q8WJF5;Q9TLL5;Q95FM8;Q9FF03;Q9TLL3;Q9MRJ8;Q95AN2;Q3ZU72;A8ASI2;Q9MW35;Q9MRW2;Q8HT82;Q8MBL0;Q9MRK2;Q85V42;Q29S89;B8PRK4;Q8SLT5;Q95FQ1;Q8SLT7;Q95FT9;A2T5K6;Q9TLL0;Q8MBK2;O98418;Q8SLS1;O98404;Q9MTV4;Q8HT54;Q597J6;Q95FM3;Q9GER4	1569	40	CID		17.2	48.817		5	49	33	1	1658.83	-11.5918	11/125	pps_Medicago_trypsin_rep3.mgf
	Low	YKELQDIIAILGLDExSEEDRLTVAR	Q95FQ1	2	1	CID	X16(N)	15.1	62.8674		7	48	39	1	3003.69	43.6591	7/291	pps_Medicago_trypsin_rep3.mgf
	Low	VALVYGQMNEPPGAR	O98495;Q9TKI7;Q9MTX9;O98596;Q9MU01;Q9MRL8;Q9MTU3;B7S4Q6;Q67H82;Q9TLL5;Q95FM8;Q9FF03;Q9TLL3;Q95AN2;A8ASI2;Q9MW35;Q9MRW2;Q8HT82;Q8MBL0;Q9MRK2;Q85V42;Q29S89;B8PRK4;Q95FQ1;Q8SLT7;Q95FT9;A2T5K6;Q9TLL0;Q8MBK2;O98418;Q8SLS1;O98404;Q9MTV4;Q8HT54;Q597J6;Q95FM3;Q9GER4;Q8SLT8;Q9XQC8;Q9XQN5;Q9SC47;C0J9Q2;Q9MTV3;Q3ZU70;Q9MRW3;Q9MRA0;Q8MBI1;C8YQL4;A0ZQ35;Q9MRC8;A8Y6H4;Q8M9G2;Q9MU39;Q9GER6;Q9TLL6;A0ZQ50;Q8MBI2;…	3864	73	CID		13.48	122.193		8	49	28	1	1601.81	0.548573	6/133	pps_Medicago_trypsin_rep3.mgf
Q8SLT7	20.49	7	7	449	48.3351	5.26221	141.7	ATP synthase beta subunit (Fragment) OS=Heliamphora sp. Anderberg s.n. GN=atpB PE=3 SV=1 - [Q8SLT7_9ERIC]
	Confidence Icon	Sequence	Protein Accessions	# Proteins	# Protein Groups	Activation Type	Modifications	IonScore	Exp Value	Δ Score	Rank	Identity High	Homology Threshold	Charge	m/z [Da]	ΔM [ppm]	Ions Matched	Spectrum File
	High	AHGGVSVFGGVGER	O98495;Q9TKI7;Q9MTX9;O98596;Q9MU01;Q9MRL8;Q9MTU3;B7S4Q6;Q8WJF5;Q67H82;Q9TLL5;Q9MRJ8;Q3ZU72;A8ASI2;Q9MRW2;Q8HT82;Q9MRK2;Q85V42;Q29S89;B8PRK4;Q8SLT5;Q95FQ1;Q8SLT7;Q95FT9;A2T5K6;Q9TLL0;O98404;Q9MTV4;Q8HT54;Q597J6;Q9GER4;Q8SLT8;Q9XQC8;Q9XQN5;Q9SC47;C0J9Q2;Q9MTV3;Q3ZU70;Q9MRW3;Q9MRA0;C8YQL4;A0ZQ35;C0J9K5;A8Y6H4;Q8M9G2;Q9MU39;Q9GER6;Q9TLL6;A0ZQ50;Q29V89;Q8MFW8;Q4KU78;Q8MFX9;Q9MTY7;Q29VA0;C0J9P3;Q9XQD8;…	3365	67	CID		85.9	6.55734e-06	0	1	49	42	1	1328.68	6.13294	10/119	pps_Medicago_trypsin_rep3.mgf
	High	YKELQDIIAILGLDELSEEDR	O98495;Q9TKI7;Q9MTX9;O98596;Q9MU01;Q9MRL8;B7S4Q6;Q8WJF5;Q9TLL5;Q95FM8;Q9FF03;Q9MRJ8;Q95AN2;Q3ZU72;Q9MW35;Q9MRW2;Q8HT82;Q9MRK2;Q85V42;Q29S89;B8PRK4;Q8SLT5;Q8SLT7;A2T5K6;Q9TLL0;Q8MBK2;O98418;Q8SLS1;O98404;Q9MTV4;Q8HT54;Q597J6;Q9GER4;Q8SLT8;Q9XQC8;Q9XQN5;Q9SC47;C0J9Q2;Q9MTV3;Q3ZU70;Q9MRW3;Q9MRA0;Q8MBI1;C8YQL4;C0J9K5;Q8M9G2;Q9MU39;Q9GER6;Q9TLL6;A0ZQ50;Q8MBI2;Q8MFW8;Q4KU78;Q8MBH1;Q9MTY7;Q29VA0;Q8MFY1;…	3355	61	CID		85.46	7.38109e-06		7	49	45	1	2462.33	27.2541	13/233	pps_Medicago_trypsin_rep3.mgf
	High	DVNEQDVLLFIDNIFR	O98495;Q9TKI7;Q9MU01;Q9MRL8;Q9MTU3;Q67H82;Q95FM8;Q9FF03;Q9MRJ8;Q95AN2;Q3ZU72;A8ASI2;Q9MW35;Q9MRW2;Q8HT82;Q8MBL0;Q9MRK2;Q85V42;Q29S89;Q8SLT5;Q95FQ1;Q8SLT7;Q95FT9;A2T5K6;Q9TLL0;Q8MBK2;O98418;Q8SLS1;O98404;Q9MTV4;Q8HT54;Q597J6;Q9GER4;Q8SLT8;Q9XQN5;C0J9Q2;Q9MTV3;Q3ZU70;Q9MRA0;Q8MBI1;C8YQL4;A0ZQ35;Q9MRC8;C0J9K5;A8Y6H4;Q8M9G2;Q9MU39;Q9GER6;Q9TLL6;A0ZQ50;Q8MBI2;Q29V89;Q8MFW8;Q4KU78;Q8MBH1;Q8MFX9;Q9MTY7;…	2339	58	CID		52.07	0.016436		3	49	47	1	1950.06	33.6854	9/172	pps_Medicago_trypsin_rep3.mgf
	Low	IVGEEHYETAQR	Q9TKI7;Q9MTX9;Q8SLS8;O98596;Q9MU01;Q9MRL8;Q9MTU3;B7S4Q6;Q8WJF5;Q67H82;Q9TLL5;Q95FM8;Q9FF03;Q9TLL3;Q9MRJ8;Q95AN2;Q3ZU72;A8ASI2;Q9MW35;Q9MRW2;Q8HT82;Q8MBL0;Q9MRK2;Q85V42;Q29S89;B8PRK4;Q8SLT5;Q95FQ1;Q8SLT7;Q95FT9;A2T5K6;Q9TLL0;Q8MBK2;O98418;Q8SLS1;O98404;Q9MTV4;Q8HT54;Q597J6;Q95FM3;Q9GER4	1577	41	CID		44.27	0.0934921		2	49	34	1	1431.69	1.56384	9/103	pps_Medicago_trypsin_rep3.mgf
	Low	IVGEEHYETAQRVK	Q9TKI7;Q9MTX9;Q8SLS8;O98596;Q9MU01;Q9MRL8;Q9MTU3;B7S4Q6;Q8WJF5;Q9TLL5;Q95FM8;Q9FF03;Q9TLL3;Q9MRJ8;Q95AN2;Q3ZU72;A8ASI2;Q9MW35;Q9MRW2;Q8HT82;Q8MBL0;Q9MRK2;Q85V42;Q29S89;B8PRK4;Q8SLT5;Q95FQ1;Q8SLT7;Q95FT9;A2T5K6;Q9TLL0;Q8MBK2;O98418;Q8SLS1;O98404;Q9MTV4;Q8HT54;Q597J6;Q95FM3;Q9GER4	1569	40	CID		17.2	48.817		5	49	33	1	1658.83	-11.5918	11/125	pps_Medicago_trypsin_rep3.mgf
	Low	PNIYNALLVKGR	Q8SLT7	1	1	CID		13.9	86.5765		3	48	27	1	1357.78	-10.6801	6/121	pps_Medicago_trypsin_rep3.mgf
	Low	VALVYGQMNEPPGAR	O98495;Q9TKI7;Q9MTX9;O98596;Q9MU01;Q9MRL8;Q9MTU3;B7S4Q6;Q67H82;Q9TLL5;Q95FM8;Q9FF03;Q9TLL3;Q95AN2;A8ASI2;Q9MW35;Q9MRW2;Q8HT82;Q8MBL0;Q9MRK2;Q85V42;Q29S89;B8PRK4;Q95FQ1;Q8SLT7;Q95FT9;A2T5K6;Q9TLL0;Q8MBK2;O98418;Q8SLS1;O98404;Q9MTV4;Q8HT54;Q597J6;Q95FM3;Q9GER4;Q8SLT8;Q9XQC8;Q9XQN5;Q9SC47;C0J9Q2;Q9MTV3;Q3ZU70;Q9MRW3;Q9MRA0;Q8MBI1;C8YQL4;A0ZQ35;Q9MRC8;A8Y6H4;Q8M9G2;Q9MU39;Q9GER6;Q9TLL6;A0ZQ50;Q8MBI2;…	3864	73	CID		13.48	122.193		8	49	28	1	1601.81	0.548573	6/133	pps_Medicago_trypsin_rep3.mgf
A2T5K6	21.72	7	7	465	50.037	5.14795	141.7	ATP synthase beta subunit (Fragment) OS=Tetraclis cf. clusiifolia RNF 959 GN=atpB PE=3 SV=1 - [A2T5K6_9ERIC]
	Confidence Icon	Sequence	Protein Accessions	# Proteins	# Protein Groups	Activation Type	Modifications	IonScore	Exp Value	Δ Score	Rank	Identity High	Homology Threshold	Charge	m/z [Da]	ΔM [ppm]	Ions Matched	Spectrum File
	High	AHGGVSVFGGVGER	O98495;Q9TKI7;Q9MTX9;O98596;Q9MU01;Q9MRL8;Q9MTU3;B7S4Q6;Q8WJF5;Q67H82;Q9TLL5;Q9MRJ8;Q3ZU72;A8ASI2;Q9MRW2;Q8HT82;Q9MRK2;Q85V42;Q29S89;B8PRK4;Q8SLT5;Q95FQ1;Q8SLT7;Q95FT9;A2T5K6;Q9TLL0;O98404;Q9MTV4;Q8HT54;Q597J6;Q9GER4;Q8SLT8;Q9XQC8;Q9XQN5;Q9SC47;C0J9Q2;Q9MTV3;Q3ZU70;Q9MRW3;Q9MRA0;C8YQL4;A0ZQ35;C0J9K5;A8Y6H4;Q8M9G2;Q9MU39;Q9GER6;Q9TLL6;A0ZQ50;Q29V89;Q8MFW8;Q4KU78;Q8MFX9;Q9MTY7;Q29VA0;C0J9P3;Q9XQD8;…	3365	67	CID		85.9	6.55734e-06	0	1	49	42	1	1328.68	6.13294	10/119	pps_Medicago_trypsin_rep3.mgf
	High	YKELQDIIAILGLDELSEEDR	O98495;Q9TKI7;Q9MTX9;O98596;Q9MU01;Q9MRL8;B7S4Q6;Q8WJF5;Q9TLL5;Q95FM8;Q9FF03;Q9MRJ8;Q95AN2;Q3ZU72;Q9MW35;Q9MRW2;Q8HT82;Q9MRK2;Q85V42;Q29S89;B8PRK4;Q8SLT5;Q8SLT7;A2T5K6;Q9TLL0;Q8MBK2;O98418;Q8SLS1;O98404;Q9MTV4;Q8HT54;Q597J6;Q9GER4;Q8SLT8;Q9XQC8;Q9XQN5;Q9SC47;C0J9Q2;Q9MTV3;Q3ZU70;Q9MRW3;Q9MRA0;Q8MBI1;C8YQL4;C0J9K5;Q8M9G2;Q9MU39;Q9GER6;Q9TLL6;A0ZQ50;Q8MBI2;Q8MFW8;Q4KU78;Q8MBH1;Q9MTY7;Q29VA0;Q8MFY1;…	3355	61	CID		85.46	7.38109e-06		7	49	45	1	2462.33	27.2541	13/233	pps_Medicago_trypsin_rep3.mgf
	High	DVNEQDVLLFIDNIFR	O98495;Q9TKI7;Q9MU01;Q9MRL8;Q9MTU3;Q67H82;Q95FM8;Q9FF03;Q9MRJ8;Q95AN2;Q3ZU72;A8ASI2;Q9MW35;Q9MRW2;Q8HT82;Q8MBL0;Q9MRK2;Q85V42;Q29S89;Q8SLT5;Q95FQ1;Q8SLT7;Q95FT9;A2T5K6;Q9TLL0;Q8MBK2;O98418;Q8SLS1;O98404;Q9MTV4;Q8HT54;Q597J6;Q9GER4;Q8SLT8;Q9XQN5;C0J9Q2;Q9MTV3;Q3ZU70;Q9MRA0;Q8MBI1;C8YQL4;A0ZQ35;Q9MRC8;C0J9K5;A8Y6H4;Q8M9G2;Q9MU39;Q9GER6;Q9TLL6;A0ZQ50;Q8MBI2;Q29V89;Q8MFW8;Q4KU78;Q8MBH1;Q8MFX9;Q9MTY7;…	2339	58	CID		52.07	0.016436		3	49	47	1	1950.06	33.6854	9/172	pps_Medicago_trypsin_rep3.mgf
	Low	IVGEEHYETAQR	Q9TKI7;Q9MTX9;Q8SLS8;O98596;Q9MU01;Q9MRL8;Q9MTU3;B7S4Q6;Q8WJF5;Q67H82;Q9TLL5;Q95FM8;Q9FF03;Q9TLL3;Q9MRJ8;Q95AN2;Q3ZU72;A8ASI2;Q9MW35;Q9MRW2;Q8HT82;Q8MBL0;Q9MRK2;Q85V42;Q29S89;B8PRK4;Q8SLT5;Q95FQ1;Q8SLT7;Q95FT9;A2T5K6;Q9TLL0;Q8MBK2;O98418;Q8SLS1;O98404;Q9MTV4;Q8HT54;Q597J6;Q95FM3;Q9GER4	1577	41	CID		44.27	0.0934921		2	49	34	1	1431.69	1.56384	9/103	pps_Medicago_trypsin_rep3.mgf
	Low	IVGEEHYETAQRVK	Q9TKI7;Q9MTX9;Q8SLS8;O98596;Q9MU01;Q9MRL8;Q9MTU3;B7S4Q6;Q8WJF5;Q9TLL5;Q95FM8;Q9FF03;Q9TLL3;Q9MRJ8;Q95AN2;Q3ZU72;A8ASI2;Q9MW35;Q9MRW2;Q8HT82;Q8MBL0;Q9MRK2;Q85V42;Q29S89;B8PRK4;Q8SLT5;Q95FQ1;Q8SLT7;Q95FT9;A2T5K6;Q9TLL0;Q8MBK2;O98418;Q8SLS1;O98404;Q9MTV4;Q8HT54;Q597J6;Q95FM3;Q9GER4	1569	40	CID		17.2	48.817		5	49	33	1	1658.83	-11.5918	11/125	pps_Medicago_trypsin_rep3.mgf
	Low	DTVGQPINMTcEVQQLLGNNR	A2T5K6	36	1	CID	C11(Carbamidomethyl)	16.33	60.2021		8	49	37	1	2387.24	41.5272	8/223	pps_Medicago_trypsin_rep3.mgf
	Low	VALVYGQMNEPPGAR	O98495;Q9TKI7;Q9MTX9;O98596;Q9MU01;Q9MRL8;Q9MTU3;B7S4Q6;Q67H82;Q9TLL5;Q95FM8;Q9FF03;Q9TLL3;Q95AN2;A8ASI2;Q9MW35;Q9MRW2;Q8HT82;Q8MBL0;Q9MRK2;Q85V42;Q29S89;B8PRK4;Q95FQ1;Q8SLT7;Q95FT9;A2T5K6;Q9TLL0;Q8MBK2;O98418;Q8SLS1;O98404;Q9MTV4;Q8HT54;Q597J6;Q95FM3;Q9GER4;Q8SLT8;Q9XQC8;Q9XQN5;Q9SC47;C0J9Q2;Q9MTV3;Q3ZU70;Q9MRW3;Q9MRA0;Q8MBI1;C8YQL4;A0ZQ35;Q9MRC8;A8Y6H4;Q8M9G2;Q9MU39;Q9GER6;Q9TLL6;A0ZQ50;Q8MBI2;…	3864	73	CID		13.48	122.193		8	49	28	1	1601.81	0.548573	6/133	pps_Medicago_trypsin_rep3.mgf
Q9TLL0	18.35	8	7	496	53.3154	5.18604	141.7	ATP synthase beta subunit (Fragment) OS=Hydrastis canadensis GN=atpB PE=3 SV=1 - [Q9TLL0_HYDCA]
	Confidence Icon	Sequence	Protein Accessions	# Proteins	# Protein Groups	Activation Type	Modifications	IonScore	Exp Value	Δ Score	Rank	Identity High	Homology Threshold	Charge	m/z [Da]	ΔM [ppm]	Ions Matched	Spectrum File
[truncated: 1,737 more rows]
