# Supplementary material for: Defining the Core Proteome of the Chloroplast Envelope Membranes
Source: Front Plant Sci. 2013 Feb 6;4:11. doi: 10.3389/fpls.2013.00011 (PMC3565376; doi:10.3389/fpls.2013.00011)
Supplement: Supplementary Tables S15–S57 — Raw data measured by nLC-MALDI MS/MS. Each excel sheet is grouped in two levels. The first level contains information for each identified accession ID. The first column gives the accession (UniProtKB, IMGAG, or EST-library by Franssen et al., 2012), the second column the coverage, the third column the number of peptide spectrum matches (#PSMs), the fourth column the number of peptides, the fifth column the number of amino acids (#AAs), the sixth column the molecular weight (MW in kDa), the seventh column the isoelectric point (pI), the eighth column the score, and the ninth column the description. The second level contains all peptide information for each accession ID. The second column gives the confidence icon (Low; Medium; High), the third column the peptide sequence, the fourth column the protein accessions, the fifth column the number of proteins, the sixth column the number of protein groups, the seventh column the activation type (Collision Induced Dissociation, CID), the eighth column the modifications, the ninth column the ion score, the 10th column the expectation value (exp. value), the 11th column the delta score (Δscore), the 12th column the rank, the 13th column the identity High, the 14th column the homology threshold, the 15th column the charge, the 16th column the mass to charge ratio in daltons (m/z), the 18th column the delta mass (ΔM, difference between the theoretical mass of the peptide and the experimental mass of the precursor ion), the 19th column the matched ions, and the 20th column the spectrum file. [file 38279_Schleiff_DataSheet10.ZIP › Table S33.xls]

## Sheet: Sheet1
Accession	Coverage	# PSMs	# Peptides	# AAs	MW [kDa]	calc. pI	Score	Description
IMGA	22.41	11	11	696	76.2856	7.12256	623.565	Medtr1g037490.1 AMP-dependent synthetase and ligase; Lipocalin chr01_pseudomolecule_IMGAG_V3 8815786-8822750 E EGN_Mt090430 20090702
	Confidence Icon	Sequence	Protein Accessions	# Proteins	# Protein Groups	Activation Type	Modifications	IonScore	Exp Value	Δ Score	Rank	Identity High	Homology Threshold	Charge	m/z [Da]	ΔM [ppm]	Ions Matched	Spectrum File
	High	FASPVETAWEGVSTLAELFEEAcR	IMGA	1	1	CID	C23(Carbamidomethyl)	215.89	2.83267e-20	0.949074	1	39		1	2699.3	12.4865	21/223	pps_Medicago_trypsin_rep3.mgf
	High	GEIVIGGPNVTLGYFKNEEK	IMGA	1	1	CID		170.8	8.94978e-16	0.912281	1	39		1	2164.16	12.6787	16/209	pps_Medicago_trypsin_rep3.mgf
	High	GVPVNSADDQGGVTVR	IMGA	1	1	CID		131.71	6.71155e-12	0.893939	1	39		1	1570.78	-1.88524	13/160	pps_Medicago_trypsin_rep3.mgf
	High	LIDWPEGGYLTNDSPMPR	IMGA	1	1	CID		79.93	1.19003e-06	1	1	40	25	1	2061	13.4837	12/174	pps_Medicago_trypsin_rep3.mgf
	High	VGPPLPcSFIK	IMGA	2	1	CID	C7(Carbamidomethyl)	78.15	1.53109e-06	0.589744	1	39		1	1214.65	-5.06752	14/83	pps_Medicago_trypsin_rep3.mgf
	High	WFYTGDIGR	IMGA;IMGA	3	2	CID		66.52	1.84626e-05	0.671642	1	38		1	1114.54	10.2631	8/71	pps_Medicago_trypsin_rep3.mgf
	High	FASPVETAWEGVSTLAELFEEAcRK	IMGA	1	1	CID	C23(Carbamidomethyl)	48.17	0.00164674	1	1	39	24	1	2827.41	15.6096	12/234	pps_Medicago_trypsin_rep3.mgf
	High	GDATVLMPTLLAAVPAILDR	IMGA	2	1	CID		43.22	0.00343745	0.72093	1	37	27	1	2037.21	34.311	14/187	pps_Medicago_trypsin_rep3.mgf
	Low	FHQDGcLEIVDR	IMGA	2	1	CID	C6(Carbamidomethyl)	15.69	2.75169		2	39	33	1	1488.71	12.3054	6/121	pps_Medicago_trypsin_rep3.mgf
	Low	FEIPAKIK	IMGA	2	1	CID		11.5	8.13784		8	39	29	1	945.519	-61.0578	4/66	pps_Medicago_trypsin_rep3.mgf
	Low	EAVRKTFQEDLLKLYAS	IMGA	2	1	CID		11.3	7.59102	0.0909091	1	39	23	1	2011.1	5.04636	4/182	pps_Medicago_trypsin_rep3.mgf
IMGA	25.5	19	19	804	88.0222	7.37158	548.966	Medtr4g084320.1 Bacterial surface antigen (D15); Chloroplast envelope protein translocase, IAP75 chr04_pseudomolecule_IMGAG_V3 17713582-17708895 E EGN_Mt090430 20090702
	Confidence Icon	Sequence	Protein Accessions	# Proteins	# Protein Groups	Activation Type	Modifications	IonScore	Exp Value	Δ Score	Rank	Identity High	Homology Threshold	Charge	m/z [Da]	ΔM [ppm]	Ions Matched	Spectrum File
	High	LGNVVEGNTENPVVQR	IMGA	1	1	CID		154.55	3.70745e-14	0.890323	1	39		1	1724.9	3.84295	14/160	pps_Medicago_trypsin_rep3.mgf
	High	KLSPVFTGGPGVDEVPSIWVDR	IMGA	1	1	CID		134.32	4.06626e-12	0.873134	1	39		1	2355.26	8.80221	14/247	pps_Medicago_trypsin_rep3.mgf
	High	IGTEDSFLDMVSLKPGGVYTR	IMGA	1	1	CID		89.07	1.38559e-07	0.876404	1	39	29	1	2285.18	11.9733	11/209	pps_Medicago_trypsin_rep3.mgf
	High	AEYAVDHNSGTGAIFFR	IMGA	1	1	CID		83.19	5.27947e-07	0.831325	1	39	32	1	1854.91	17.515	13/170	pps_Medicago_trypsin_rep3.mgf
	High	YKISDIIFLDR	IMGA	1	1	CID		69.89	9.54369e-06	0.728571	1	39		1	1382.78	5.36509	8/111	pps_Medicago_trypsin_rep3.mgf
	High	ISDIIFLDRNTK	IMGA	1	1	CID		66.23	2.47761e-05	0.560606	1	39		1	1434.8	5.17751	14/113	pps_Medicago_trypsin_rep3.mgf
	High	LGNVVEGNTENPVVQRELPK	IMGA	1	1	CID		58.83	0.000137333	1	1	39	24	1	2192.2	12.7811	10/211	pps_Medicago_trypsin_rep3.mgf
	High	YKISDIIFLDRNTK	IMGA	1	1	CID		51.02	0.000819143	0.686275	1	39	32	1	1725.95	-4.84447	10/147	pps_Medicago_trypsin_rep3.mgf
	High	ELPKQLLPGHTFNIEAGKQALR	IMGA	1	1	CID		50.02	0.000898851	1	1	38	20	1	2460.42	19.0607	13/239	pps_Medicago_trypsin_rep3.mgf
	Medium	QLLPGHTFNIEAGKQALR	IMGA	1	1	CID		34.61	0.0340923	1	1	39	21	1	1993.13	18.4326	9/185	pps_Medicago_trypsin_rep3.mgf
	Low	GNPTEVYRR	IMGA	2	1	CID		30.54	0.10045	0.290323	1	39		1	1091.56	3.84299	7/84	pps_Medicago_trypsin_rep3.mgf
	Low	IDTSRPcLLAPEVYK	IMGA	1	1	CID	C7(Carbamidomethyl)	28.67	0.154576	0.517241	1	39	28	1	1761.95	15.7466	14/155	pps_Medicago_trypsin_rep3.mgf
	Low	AEYAVDHNSGTGAIFFRFGERF	IMGA	1	1	CID		27.78	0.193734	1	1	40	20	1	2491.2	7.89127	10/233	pps_Medicago_trypsin_rep3.mgf
	Low	LSPVFTGGPGVDEVPSIWVDR	IMGA	1	1	CID		26.59	0.249103	1	1	39	23	1	2227.13	-6.27773	8/197	pps_Medicago_trypsin_rep3.mgf
	Low	KLSPVFTGGPGVDEVPSIWVDRAGVK	IMGA	1	1	CID		25.76	0.282981	1	1	39	19	1	2710.47	3.75165	8/291	pps_Medicago_trypsin_rep3.mgf
	Low	GGRPTLASLQPGGTITFEHR	IMGA	1	1	CID		24.67	0.365759	1	1	39	24	1	2095.15	19.7982	8/214	pps_Medicago_trypsin_rep3.mgf
	Low	FVNGAIVGSR	IMGA	1	1	CID		22.94	0.573966	0.173913	1	39	33	1	1019.58	20.5554	12/87	pps_Medicago_trypsin_rep3.mgf
	Low	NINSLALFSNIEVNPRPDEKNEGSIIVEIK	IMGA	1	1	CID		18.97	1.30505	1	1	39	17	1	3352.78	2.63325	10/340	pps_Medicago_trypsin_rep3.mgf
	Low	ISDIIFLDR	IMGA	1	1	CID		15.46	3.23557		4	39		1	1091.56	-42.256	6/77	pps_Medicago_trypsin_rep3.mgf
IMGA	30.7	7	6	355	37.6844	4.70361	373.205	Medtr5g029500.1 PAP fibrillin chr05_pseudomolecule_IMGAG_V3 12292539-12296917 F EGN_Mt090430 20090702
	Confidence Icon	Sequence	Protein Accessions	# Proteins	# Protein Groups	Activation Type	Modifications	IonScore	Exp Value	Δ Score	Rank	Identity High	Homology Threshold	Charge	m/z [Da]	ΔM [ppm]	Ions Matched	Spectrum File
	High	SKIDLPENINIFGQNLSLGPLQQSLGPLENVVANISR	IMGA	1	1	CID		132.09	4.7989e-12	0.909091	1	38		1	3988.29	34.4531	20/429	pps_Medicago_trypsin_rep3.mgf
	High	TSSWLLTTYLDKDLR	IMGA	1	1	CID		129.49	1.17296e-11	0.705426	1	39		1	1811.97	8.30517	13/144	pps_Medicago_trypsin_rep3.mgf
	High	VISGQSPLKIPIPGER	IMGA	1	1	CID		98.8	9.16188e-09	0.787879	1	37		1	1691.01	17.2552	10/167	pps_Medicago_trypsin_rep3.mgf
	High	ALVDTVYGTELGFR	IMGA	1	1	CID		88.51	1.53401e-07	0.808989	1	39		1	1540.82	10.8668	11/120	pps_Medicago_trypsin_rep3.mgf
	High	ISRGDGGLFVLAR	IMGA	1	1	CID		53.86	0.000405394	0.685185	1	39	32	1	1360.77	3.71752	8/130	pps_Medicago_trypsin_rep3.mgf
	Low	SEPVPEAKPSLSSK	IMGA	1	1	CID		27.05	0.205132	0.555556	1	39	26	1	1455.75	-12.5855	10/141	pps_Medicago_trypsin_rep3.mgf
	Low	ISRGDGGLFVLAR	IMGA	1	1	CID		21.53	0.757209		2	39		1	1360.73	-26.8023	10/130	pps_Medicago_trypsin_rep3.mgf
IMGA	50.62	5	5	81	8.86312	6.91748	327.048	Medtr4g022910.1 4Fe-4S ferredoxin, iron-sulfur binding chr04_pseudomolecule_IMGAG_V3 4798609-4798128 F EGN_Mt090430 20090702
	Confidence Icon	Sequence	Protein Accessions	# Proteins	# Protein Groups	Activation Type	Modifications	IonScore	Exp Value	Δ Score	Rank	Identity High	Homology Threshold	Charge	m/z [Da]	ΔM [ppm]	Ions Matched	Spectrum File
	High	SHSVKIYDTcIGcTQcVR	IMGA	1	1	CID	C10(Carbamidomethyl), C13(Carbamidomethyl), C16(Carbamidomethyl)	131.37	8.10063e-12	0.885496	1	39		1	2184.03	15.099	15/192	pps_Medicago_trypsin_rep3.mgf
	High	cESAcPTDFLSVR	IMGA	1	1	CID	C1(Carbamidomethyl), C5(Carbamidomethyl)	106.81	1.74889e-09	0.719626	1	38		1	1541.7	16.9558	10/116	pps_Medicago_trypsin_rep3.mgf
	High	IYDTcIGcTQcVR	IMGA	1	1	CID	C5(Carbamidomethyl), C8(Carbamidomethyl), C11(Carbamidomethyl)	96.44	1.86242e-08	0.71875	1	38		1	1645.73	10.1821	11/118	pps_Medicago_trypsin_rep3.mgf
	High	RcESAcPTDFLSVR	IMGA	1	1	CID	C2(Carbamidomethyl), C6(Carbamidomethyl)	74.92	3.27905e-06	0.8	1	39	33	1	1697.81	22.924	8/150	pps_Medicago_trypsin_rep3.mgf
	High	VYLGPETTR	IMGA	1	1	CID		45.4	0.00343344	0.711111	1	40	29	1	1035.54	-4.6925	7/69	pps_Medicago_trypsin_rep3.mgf
IMGA	18.64	5	5	279	29.7655	6.59521	292.109	Medtr6g070180.2 Chlorophyll A-B binding protein chr06_pseudomolecule_IMGAG_V3 13158930-13155401 E EGN_Mt090430 20090702
	Confidence Icon	Sequence	Protein Accessions	# Proteins	# Protein Groups	Activation Type	Modifications	IonScore	Exp Value	Δ Score	Rank	Identity High	Homology Threshold	Charge	m/z [Da]	ΔM [ppm]	Ions Matched	Spectrum File
	High	HLSDPFGNNLLTVISGNVERVPTL	IMGA	2	1	CID		164.22	4.01717e-15	0.920732	1	39		1	2592.44	25.2498	18/253	pps_Medicago_trypsin_rep3.mgf
	High	VATPASEELAKWYGPDRR	IMGA	4	1	CID		109.81	1.11002e-09	0.845455	1	39		1	2046.09	22.1343	12/178	pps_Medicago_trypsin_rep3.mgf
	High	IFLPDGLLDR	IMGA	4	1	CID		84.56	3.63768e-07	0.717647	1	39		1	1158.66	9.23367	9/81	pps_Medicago_trypsin_rep3.mgf
	Low	HLSDPFGNNLLTVISGNVER	IMGA	2	1	CID		18.84	1.54716		2	40	19	1	2182.12	-2.87285	12/209	pps_Medicago_trypsin_rep3.mgf
	Low	WYGPDRR	IMGA	4	1	CID		18.68	1.29082	0.157895	1	39	29	1	949.449	-16.116	4/52	pps_Medicago_trypsin_rep3.mgf
IMGA	5.26	7	7	1387	149.34	4.41162	267.218	Medtr4g136870.1 AIG1 chr04_pseudomolecule_IMGAG_V3 33550049-33554984 E EGN_Mt090430 20090702
	Confidence Icon	Sequence	Protein Accessions	# Proteins	# Protein Groups	Activation Type	Modifications	IonScore	Exp Value	Δ Score	Rank	Identity High	Homology Threshold	Charge	m/z [Da]	ΔM [ppm]	Ions Matched	Spectrum File
	High	SQGDSAYGANVEVR	IMGA	1	1	CID		133.58	3.99721e-12	0.880597	1	38		1	1452.67	-1.18491	13/152	pps_Medicago_trypsin_rep3.mgf
	High	SPPLPYLLSWLLQSR	IMGA	1	1	CID		132.59	4.23571e-12	0.864662	1	38		1	1770.05	30.3205	22/143	pps_Medicago_trypsin_rep3.mgf
	High	KAYLEEYEYR	IMGA	1	1	CID		64.7	3.61038e-05	0.769231	1	39	31	1	1363.65	-1.89293	16/98	pps_Medicago_trypsin_rep3.mgf
	Low	TRSPPLPYLLSWLLQSR	IMGA	1	1	CID		19.29	0.775454	0.473684	1	37	24	1	2027.21	33.7748	8/189	pps_Medicago_trypsin_rep3.mgf
	Low	SSAFEQSYNRK	IMGA	1	1	CID		16.7	1.97548	1	1	39	21	1	1316.61	-8.27221	8/106	pps_Medicago_trypsin_rep3.mgf
	Low	VKLLQKKQWR	IMGA	1	1	CID		16.05	1.41911	0	1	36	29	1	1326.82	-13.6179	5/99	pps_Medicago_trypsin_rep3.mgf
	Low	LVLVGSTGTVR	IMGA	1	1	CID		13.22	4.02584		4	38	27	1	1101.66	-2.53371	4/88	pps_Medicago_trypsin_rep3.mgf
IMGA	25.84	6	6	329	34.9828	6.62451	261.943	Photosystem II manganese-stabilizing protein PsbO AC157372.2 27120-29314 F EGN_Mt090430 20090702 - [AC157372_6.1]
	Confidence Icon	Sequence	Protein Accessions	# Proteins	# Protein Groups	Activation Type	Modifications	IonScore	Exp Value	Δ Score	Rank	Identity High	Homology Threshold	Charge	m/z [Da]	ΔM [ppm]	Ions Matched	Spectrum File
	High	QLVASGKPESFSGEYLVPSYR	IMGA	2	1	CID		121.52	7.69525e-11	1	1	39	29	1	2314.24	27.4945	13/230	pps_Medicago_trypsin_rep3.mgf
	High	GTGTANQcPTIDGGVDSFSFKPGKYNAK	IMGA	2	1	CID	C8(Carbamidomethyl)	100.96	8.72226e-09	0.772277	1	39		1	2917.47	30.1545	14/303	pps_Medicago_trypsin_rep3.mgf
	High	DGIDYAAVTVQLPGGERVPFLFTIK	IMGA	3	1	CID		80.76	9.22147e-07	1	1	39	25	1	2706.47	7.62569	12/266	pps_Medicago_trypsin_rep3.mgf
	High	RLTFDEIQSK	IMGA	3	1	CID		39.72	0.0107886	0.65	1	39	28	1	1236.66	0.055561	11/103	pps_Medicago_trypsin_rep3.mgf
	Medium	DGIDYAAVTVQLPGGER	IMGA	3	1	CID		31.2	0.0829125	0.451613	1	39	31	1	1760.91	16.0478	10/171	pps_Medicago_trypsin_rep3.mgf
	Low	GTGTANQcPTIDGGVDSFSFKPGKYNAKK	IMGA	2	1	CID	C8(Carbamidomethyl)	21.43	0.767652	1	1	39	14	1	3045.59	36.5791	6/314	pps_Medicago_trypsin_rep3.mgf
IMGA	15.16	7	7	475	52.5214	6.58057	257.463	Medtr7g021740.1 Ribulose bisphosphate carboxylase, large chain chr07_pseudomolecule_IMGAG_V3 5293161-5291497 F EGN_Mt090430 20090702
	Confidence Icon	Sequence	Protein Accessions	# Proteins	# Protein Groups	Activation Type	Modifications	IonScore	Exp Value	Δ Score	Rank	Identity High	Homology Threshold	Charge	m/z [Da]	ΔM [ppm]	Ions Matched	Spectrum File
	High	TFQGPPHGIQVER	IMGA	3	1	CID		109.6	1.14637e-09	0.845455	1	39		1	1465.77	11.4607	11/139	pps_Medicago_trypsin_rep3.mgf
	High	DITLGFVDLLR	IMGA	4	1	CID		86.39	2.4431e-07	0.767442	1	39		1	1261.73	8.93118	10/97	pps_Medicago_trypsin_rep3.mgf
	High	LTYYTPDYETKDTDILAAFR	IMGA	3	1	CID		80.72	9.7643e-07	1	1	40	27	1	2396.17	3.64495	13/200	pps_Medicago_trypsin_rep3.mgf
	High	DKLNKYGRPLLGcTIKPK	IMGA	5	1	CID	C13(Carbamidomethyl)	64.79	2.65184e-05	0.815385	1	38	29	1	2101.24	20.0666	18/198	pps_Medicago_trypsin_rep3.mgf
	Medium	YGRPLLGcTIKPK	IMGA	5	1	CID	C8(Carbamidomethyl)	33.95	0.0380568	0.705882	1	39	25	1	1502.86	3.0307	10/120	pps_Medicago_trypsin_rep3.mgf
	Low	LGLSAKNYGR	IMGA	5	1	CID		24.65	0.362134	0.32	1	39	31	1	1078.59	-9.65269	6/86	pps_Medicago_trypsin_rep3.mgf
	Low	DTDILAAFR	IMGA	3	1	CID		14.86	3.50102	1	1	39	19	1	1021.52	-15.0182	5/74	pps_Medicago_trypsin_rep3.mgf
IMGA	20.39	8	8	618	67.0963	5.78271	231.371	Medtr7g021760.1 H+-transporting two-sector ATPase, alpha/beta subunit, central region; H+-transporting two-sector ATPase, delta/epsilon subunit chr07_pseudomolecule_IMGAG_V3 5293736-5295692 E EGN_Mt090430 20090702
	Confidence Icon	Sequence	Protein Accessions	# Proteins	# Protein Groups	Activation Type	Modifications	IonScore	Exp Value	Δ Score	Rank	Identity High	Homology Threshold	Charge	m/z [Da]	ΔM [ppm]	Ions Matched	Spectrum File
	High	AHGGVSVFGGVGER	IMGA	4	1	CID		85.9	2.70406e-07	0.848837	1	39	31	1	1328.68	6.13294	10/119	pps_Medicago_trypsin_rep3.mgf
	High	YKELQDIIAILGLDELSEEDR	IMGA	3	1	CID		85.46	2.96535e-07	0.858824	1	39	30	1	2462.33	27.2541	13/233	pps_Medicago_trypsin_rep3.mgf
	High	IFNVLGEPIDNLGPVDTGTTSPIHR	IMGA	5	1	CID		83.21	5.13344e-07	0.855422	1	39	29	1	2662.42	12.5716	16/268	pps_Medicago_trypsin_rep3.mgf
	High	DVNEQDVLLFIDNIFR	IMGA	4	1	CID		52.07	0.000682956	0.538462	1	39		1	1950.06	33.6854	9/172	pps_Medicago_trypsin_rep3.mgf
	High	IVGEEHYETAQR	IMGA	3	1	CID		44.27	0.00375981	0.75	1	39	26	1	1431.69	1.56384	9/103	pps_Medicago_trypsin_rep3.mgf
	Low	DTVGQEINVTcEVQQLLGNNR	IMGA	5	1	CID	C11(Carbamidomethyl)	20.27	1.01725	0.45	1	39	24	1	2387.24	34.0919	9/223	pps_Medicago_trypsin_rep3.mgf
	Low	IVGEEHYETAQRVK	IMGA	3	1	CID		17.2	2.09505	1	1	39	22	1	1658.83	-11.5918	11/125	pps_Medicago_trypsin_rep3.mgf
	Low	VALVYGQMNEPPGAR	IMGA	5	1	CID		13.48	4.87337	1	1	39	23	1	1601.81	0.548573	6/133	pps_Medicago_trypsin_rep3.mgf
IMGA	50.72	9	9	209	23.0341	9.56885	224.9	Medtr5g006220.1 Photosystem I protein PsaD chr05_pseudomolecule_IMGAG_V3 608905-609781 F EGN_Mt090430 20090702
	Confidence Icon	Sequence	Protein Accessions	# Proteins	# Protein Groups	Activation Type	Modifications	IonScore	Exp Value	Δ Score	Rank	Identity High	Homology Threshold	Charge	m/z [Da]	ΔM [ppm]	Ions Matched	Spectrum File
	High	VFPNGEVQYLHPK	IMGA	2	1	CID		85.21	3.13955e-07	0.847059	1	39	31	1	1527.81	11.1327	9/121	pps_Medicago_trypsin_rep3.mgf
	High	EEAPAAPVGFTPPELDPNTPSPIFGGSTGGLLR	IMGA	1	1	CID		77.44	1.94455e-06	0.857143	1	39	28	1	3291.67	4.34999	14/345	pps_Medicago_trypsin_rep3.mgf
	High	DGVYPEKVNPGR	IMGA	1	1	CID		70.24	1.01389e-05	0.728571	1	39		1	1330.67	-1.61669	8/114	pps_Medicago_trypsin_rep3.mgf
	High	FTGKQPFDV	IMGA	1	1	CID		51.15	0.000712879	0.607843	1	39		1	1038.52	-4.83504	10/83	pps_Medicago_trypsin_rep3.mgf
	High	KAQVEEFYVITWESPK	IMGA	1	1	CID		45.35	0.00317854	0.6	1	39		1	1954	1.95453	12/170	pps_Medicago_trypsin_rep3.mgf
	High	SKYKIKYQFYR	IMGA	2	1	CID		43.07	0.00511668	1	1	39	25	1	1523.83	-3.36737	15/108	pps_Medicago_trypsin_rep3.mgf
	Medium	KEQcLALGNR	IMGA	1	1	CID	C4(Carbamidomethyl)	35.34	0.032268	0.542857	1	39	30	1	1188.6	-12.8094	7/98	pps_Medicago_trypsin_rep3.mgf
	Low	KEQcLALGNRLR	IMGA	1	1	CID	C4(Carbamidomethyl)	20.71	0.853002	0.333333	1	39	28	1	1457.8	-3.16594	9/120	pps_Medicago_trypsin_rep3.mgf
	Low	YKIKYQFYR	IMGA	2	1	CID		14.78	3.22347	0.133333	1	39	27	1	1308.72	7.76997	5/88	pps_Medicago_trypsin_rep3.mgf
IMGA	19.54	3	3	261	27.6583	6.59521	202.855	Medtr2g008680.1 Chlorophyll A-B binding protein chr02_pseudomolecule_IMGAG_V3 1731905-1733292 F EGN_Mt090430 20090702
	Confidence Icon	Sequence	Protein Accessions	# Proteins	# Protein Groups	Activation Type	Modifications	IonScore	Exp Value	Δ Score	Rank	Identity High	Homology Threshold	Charge	m/z [Da]	ΔM [ppm]	Ions Matched	Spectrum File
	High	TAENFANATGEQGYPGGK	IMGA	1	1	CID		150.19	8.23187e-14	0.893333	1	38		1	1811.81	-4.4493	15/191	pps_Medicago_trypsin_rep3.mgf
	High	FFDPLSLAGTIENGVYIPDTEKLER	IMGA	1	1	CID		67.43	2.02946e-05	1	1	39	26	1	2824.45	5.06955	9/259	pps_Medicago_trypsin_rep3.mgf
	High	KSWIPGVR	IMGA	1	1	CID		45.2	0.0021789	0.377778	1	37		1	942.559	7.30852	6/76	pps_Medicago_trypsin_rep3.mgf
IMGA	13.36	2	2	277	29.7202	8.25049	201.548	Medtr5g106420.1 Chlorophyll A-B binding protein chr05_pseudomolecule_IMGAG_V3 42800809-42798320 F EGN_Mt090430 20090702
	Confidence Icon	Sequence	Protein Accessions	# Proteins	# Protein Groups	Activation Type	Modifications	IonScore	Exp Value	Δ Score	Rank	Identity High	Homology Threshold	Charge	m/z [Da]	ΔM [ppm]	Ions Matched	Spectrum File
	High	GLGGSGEPAYPGGPIFNPLGFGKDEK	IMGA	3	1	CID		131.75	7.66925e-12	1	1	39	30	1	2561.28	6.51186	25/259	pps_Medicago_trypsin_rep3.mgf
	High	WLAYGEIINGR	IMGA	1	1	CID		101.59	7.91199e-09	0.705882	1	39		1	1291.69	6.19245	10/89	pps_Medicago_trypsin_rep3.mgf
IMGA	16.46	6	6	480	53.7119	8.14795	199.729	Medtr2g104500.1 Cytochrome P450 chr02_pseudomolecule_IMGAG_V3 24669771-24664862 E EGN_Mt090430 20090702
	Confidence Icon	Sequence	Protein Accessions	# Proteins	# Protein Groups	Activation Type	Modifications	IonScore	Exp Value	Δ Score	Rank	Identity High	Homology Threshold	Charge	m/z [Da]	ΔM [ppm]	Ions Matched	Spectrum File
	High	DVLVGDFVPSVEFTGNIR	IMGA	1	1	CID		103.77	4.94476e-09	0.836538	1	40		1	1964.02	5.86994	13/170	pps_Medicago_trypsin_rep3.mgf
	High	EKGGSTLGFDSLKELELINSVVYETLR	IMGA	1	1	CID		102.86	4.74387e-09	1	1	39	27	1	2997.69	36.5811	17/308	pps_Medicago_trypsin_rep3.mgf
	High	VGVYQDVSEPQHAK	IMGA	1	1	CID		41.27	0.0081027	0.707317	1	39	27	1	1556.76	-4.69005	12/133	pps_Medicago_trypsin_rep3.mgf
	Medium	MNPPVPLQFGR	IMGA	1	1	CID		36.37	0.0220525	0.694444	1	39	25	1	1255.67	8.71143	12/110	pps_Medicago_trypsin_rep3.mgf
	Low	GGSTLGFDSLKELELINSVVYETLR	IMGA	1	1	CID		16.58	2.12423	1	1	39	21	1	2740.54	37.6672	8/262	pps_Medicago_trypsin_rep3.mgf
	Low	ARPTELPIR	IMGA	1	1	CID		14.08	2.68508	0	1	37	26	1	1052.62	-0.43823	5/84	pps_Medicago_trypsin_rep3.mgf
IMGA	7.36	9	9	1481	165.377	7.37158	192.699	Medtr3g043620.1 Photosystem I psaA and psaB chr03_pseudomolecule_IMGAG_V3 11980106-11984680 E EGN_Mt090430 20090702
	Confidence Icon	Sequence	Protein Accessions	# Proteins	# Protein Groups	Activation Type	Modifications	IonScore	Exp Value	Δ Score	Rank	Identity High	Homology Threshold	Charge	m/z [Da]	ΔM [ppm]	Ions Matched	Spectrum File
	High	ILVDRDPIKTSFEQWAKPGHFSR	IMGA	2	1	CID		90.52	9.49257e-08	0.868132	1	39	30	1	2727.44	0.12052	14/249	pps_Medicago_trypsin_rep3.mgf
	High	DFGYSFPcDGPGR	IMGA	1	1	CID	C8(Carbamidomethyl)	88.79	8.82625e-08	0.853933	1	37	31	1	1474.63	19.5606	10/116	pps_Medicago_trypsin_rep3.mgf
	High	EIPLPHEFILNR	IMGA	2	1	CID		49.34	0.00127763	1	1	39	24	1	1477.8	-8.28343	7/107	pps_Medicago_trypsin_rep3.mgf
	Medium	FSQGLAQDPTTRR	IMGA	1	1	CID		38.39	0.0161393	0.447368	1	39		1	1476.75	-1.03693	6/136	pps_Medicago_trypsin_rep3.mgf
	Medium	FSQGLAQDPTTR	IMGA	1	1	CID		36.99	0.0218685	0.432432	1	39		1	1320.65	-6.34101	10/125	pps_Medicago_trypsin_rep3.mgf
	Medium	TSYGFDVLLSSTNSPALSAGR	IMGA	1	1	CID		36.9	0.0231941	0.702703	1	39	26	1	2143.07	3.27973	7/213	pps_Medicago_trypsin_rep3.mgf
	Low	TSFEQWAKPGHFSR	IMGA	2	1	CID		20.27	1.05014	0.35	1	39	27	1	1677.84	17.2953	6/147	pps_Medicago_trypsin_rep3.mgf
	Low	ALSIVQGR	IMGA	1	1	CID		16.31	2.09092		3	38	30	1	843.493	-14.0621	7/65	pps_Medicago_trypsin_rep3.mgf
	Low	LIPDKANLGFRFPcDGPGR	IMGA	1	1	CID	C14(Carbamidomethyl)	13.02	5.65236	1	1	39	22	1	2130.13	20.1277	7/198	pps_Medicago_trypsin_rep3.mgf
IMGA	5.88	3	3	374	41.3504	6.01123	188.226	Medtr8g015970.1 Photosynthetic reaction centre protein; Photosystem antenna protein-like chr08_pseudomolecule_IMGAG_V3 2975457-2974264 E EGN_Mt090430 20090702
	Confidence Icon	Sequence	Protein Accessions	# Proteins	# Protein Groups	Activation Type	Modifications	IonScore	Exp Value	Δ Score	Rank	Identity High	Homology Threshold	Charge	m/z [Da]	ΔM [ppm]	Ions Matched	Spectrum File
	High	AAEDPEFETFYTKNILLNEGIR	IMGA	1	1	CID		126.91	2.3426e-11	0.905512	1	40	32	1	2570.29	5.55529	16/221	pps_Medicago_trypsin_rep3.mgf
	High	AAEDPEFETFYTK	IMGA	2	1	CID		76.1	2.41175e-06	0.802632	1	39	32	1	1547.72	16.8046	18/115	pps_Medicago_trypsin_rep3.mgf
	High	NILLNEGIR	IMGA	1	1	CID		48.9	0.000915301	0.632653	1	37		1	1041.61	4.73182	7/83	pps_Medicago_trypsin_rep3.mgf
IMGA	25	4	4	260	28.1674	6.53662	161.153	Medtr6g006530.4 Carbonic anhydrase, prokaryotic and plant chr06_pseudomolecule_IMGAG_V3 939945-943058 E EGN_Mt090430 20090702
	Confidence Icon	Sequence	Protein Accessions	# Proteins	# Protein Groups	Activation Type	Modifications	IonScore	Exp Value	Δ Score	Rank	Identity High	Homology Threshold	Charge	m/z [Da]	ΔM [ppm]	Ions Matched	Spectrum File
	High	VcPSHVLDFQPGEAFVVR	IMGA	4	1	CID	C2(Carbamidomethyl)	99.07	1.35586e-08	1	1	39	29	1	2057.03	1.99059	12/175	pps_Medicago_trypsin_rep3.mgf
	High	EAVNVSLGNLLTYPFVR	IMGA	7	1	CID		91.38	7.1941e-08	0.879121	1	39	30	1	1892.05	13.5296	17/181	pps_Medicago_trypsin_rep3.mgf
	Low	HGDAPFGELcTHcEK	IMGA	5	1	CID	C10(Carbamidomethyl), C13(Carbamidomethyl)	25.37	0.289676	1	1	39	23	1	1757.8	38.5769	12/135	pps_Medicago_trypsin_rep3.mgf
	Low	GQAPPFMVFAcSDSR	IMGA	4	1	CID	C11(Carbamidomethyl)	13.98	3.6235	1	1	38	20	1	1669.77	12.9867	6/143	pps_Medicago_trypsin_rep3.mgf
IMGA	12.23	3	3	229	23.884	7.62061	160.63	Medtr2g103010.1 Rieske [2Fe-2S] region; chr02_pseudomolecule_IMGAG_V3 23822745-23820371 F EGN_Mt090430 20090702
	Confidence Icon	Sequence	Protein Accessions	# Proteins	# Protein Groups	Activation Type	Modifications	IonScore	Exp Value	Δ Score	Rank	Identity High	Homology Threshold	Charge	m/z [Da]	ΔM [ppm]	Ions Matched	Spectrum File
	High	FIcPcHGSQYNDQGR	IMGA	1	1	CID	C3(Carbamidomethyl), C5(Carbamidomethyl)	107.07	1.35472e-09	1	1	37	27	1	1838.77	2.0833	13/135	pps_Medicago_trypsin_rep3.mgf
	High	KFIcPcHGSQYNDQGR	IMGA	1	1	CID	C4(Carbamidomethyl), C6(Carbamidomethyl)	81.56	6.36788e-07	0.865854	1	38	29	1	1966.87	0.640974	19/161	pps_Medicago_trypsin_rep3.mgf
	Low	VVFVPWVETDFR	IMGA	1	1	CID		11.54	7.94749	1	1	39	23	1	1493.76	-11.2659	8/94	pps_Medicago_trypsin_rep3.mgf
IMGA	13.7	2	2	146	15.7802	9.56885	152.975	Medtr3g016960.1 Photosystem I psaG/psaK protein chr03_pseudomolecule_IMGAG_V3 3434988-3435787 E EGN_Mt090430 20090702
	Confidence Icon	Sequence	Protein Accessions	# Proteins	# Protein Groups	Activation Type	Modifications	IonScore	Exp Value	Δ Score	Rank	Identity High	Homology Threshold	Charge	m/z [Da]	ΔM [ppm]	Ions Matched	Spectrum File
	High	QGLPEQNGVTHFEAGDKR	IMGA	1	1	CID		159.22	1.36129e-14	0.874214	1	39		1	1982.99	9.0917	15/194	pps_Medicago_trypsin_rep3.mgf
	Low	QGLPEQNGVTHFEAGDKRAK	IMGA	1	1	CID		20.04	1.17364	0.05	1	40	19	1	2182.12	8.64806	6/216	pps_Medicago_trypsin_rep3.mgf
IMGA	12.27	3	3	326	36.0238	6.59521	152.878	Medtr1g047120.1 hypothetical protein chr01_pseudomolecule_IMGAG_V3 11265034-11273603 E EGN_Mt090430 20090702
	Confidence Icon	Sequence	Protein Accessions	# Proteins	# Protein Groups	Activation Type	Modifications	IonScore	Exp Value	Δ Score	Rank	Identity High	Homology Threshold	Charge	m/z [Da]	ΔM [ppm]	Ions Matched	Spectrum File
	High	YALNEKPFNPDVVADLIQLR	IMGA	1	1	CID		95.64	2.95275e-08	0.770833	1	39		1	2315.26	10.2315	12/209	pps_Medicago_trypsin_rep3.mgf
	High	ALDLVEFTGSVTQAIPGPR	IMGA	1	1	CID		64.12	4.20562e-05	0.75	1	39	33	1	1971.07	7.32025	11/181	pps_Medicago_trypsin_rep3.mgf
	High	YALNEKPFNPDVVADLIQLRR	IMGA	1	1	CID		54.02	0.000407572	1	1	39	25	1	2471.37	10.1557	11/220	pps_Medicago_trypsin_rep3.mgf
IMGA	25.15	2	2	167	17.0547	5.16064	149.52	Medtr3g157410.1 Blue (type 1) copper domain chr03_pseudomolecule_IMGAG_V3 41505733-41504836 F EGN_Mt090430 20090702
	Confidence Icon	Sequence	Protein Accessions	# Proteins	# Protein Groups	Activation Type	Modifications	IonScore	Exp Value	Δ Score	Rank	Identity High	Homology Threshold	Charge	m/z [Da]	ΔM [ppm]	Ions Matched	Spectrum File
	High	FYcSPHAGAGMVGQVTVN	IMGA	1	1	CID	C3(Carbamidomethyl)	111.01	7.63179e-10	1	1	39	25	1	1894.86	2.24539	14/170	pps_Medicago_trypsin_rep3.mgf
	High	NNAGFPHNVIFDEDEIPSGVDAAK	IMGA	1	1	CID		66.51	2.54851e-05	0.791045	1	39	31	1	2556.28	31.1972	18/251	pps_Medicago_trypsin_rep3.mgf
IMGA	18.95	7	7	343	38.6531	9.05615	149.099	Medtr1g083540.2 37 kDa inner envelope membrane protein, chloroplast precursor, putative chr01_pseudomolecule_IMGAG_V3 16486769-16490180 F EGN_Mt090430 20090702
	Confidence Icon	Sequence	Protein Accessions	# Proteins	# Protein Groups	Activation Type	Modifications	IonScore	Exp Value	Δ Score	Rank	Identity High	Homology Threshold	Charge	m/z [Da]	ΔM [ppm]	Ions Matched	Spectrum File
	High	NVTILDQSPHQLAK	IMGA	2	1	CID		86.49	2.36617e-07	0.802326	1	39		1	1563.86	4.48169	16/146	pps_Medicago_trypsin_rep3.mgf
	High	YVSAGSIEYWPDPQR	IMGA	2	1	CID		82.18	6.60427e-07	0.817073	1	39	33	1	1767.88	27.5294	11/135	pps_Medicago_trypsin_rep3.mgf
	High	IVEGDAEDLPFRTDYADR	IMGA	2	1	CID		40.1	0.0106861	0.7	1	39	27	1	2082.03	24.8597	7/177	pps_Medicago_trypsin_rep3.mgf
	Medium	IGPKWYR	IMGA	2	1	CID		35.01	0.0379547	0.457143	1	40	33	1	919.507	-8.48421	5/62	pps_Medicago_trypsin_rep3.mgf
	Low	IVEGDAEDLPFR	IMGA	2	1	CID		25.62	0.295268	0.153846	1	39		1	1360.73	43.1893	6/102	pps_Medicago_trypsin_rep3.mgf
	Low	EAFWFYR	IMGA	2	1	CID		20.41	0.846674	0.45	1	39	25	1	1018.49	8.77106	6/54	pps_Medicago_trypsin_rep3.mgf
	Low	RIGPKWYRGVR	IMGA	2	1	CID		12.24	5.87781		4	39	27	1	1387.8	-1.8816	4/112	pps_Medicago_trypsin_rep3.mgf
IMGA	12.26	3	3	465	52.1595	8.5874	146.673	Medtr8g009100.1 PDE320, related chr08_pseudomolecule_IMGAG_V3 1189374-1184149 E EGN_Mt090430 20090702
	Confidence Icon	Sequence	Protein Accessions	# Proteins	# Protein Groups	Activation Type	Modifications	IonScore	Exp Value	Δ Score	Rank	Identity High	Homology Threshold	Charge	m/z [Da]	ΔM [ppm]	Ions Matched	Spectrum File
	High	FVPGDPIPLDASVSSR	IMGA	1	1	CID		104.77	3.70603e-09	0.885714	1	39	31	1	1656.89	18.8599	12/141	pps_Medicago_trypsin_rep3.mgf
	High	LRTAIDSSFWDLNISSPQNLDGWAK	IMGA	1	1	CID		53.61	0.000488427	1	1	39	25	1	2834.43	8.35747	11/278	pps_Medicago_trypsin_rep3.mgf
	High	LNLIFQQQVAGPVVFR	IMGA	1	1	CID		40.96	0.00684633	1	1	38	23	1	1829.06	8.63762	13/165	pps_Medicago_trypsin_rep3.mgf
IMGA	6.54	1	1	321	35.1193	7.03467	142.64	Medtr7g080440.1 Protein of unknown function UPF0136 chr07_pseudomolecule_IMGAG_V3 17016264-17021459 E EGN_Mt090430 20090702
	Confidence Icon	Sequence	Protein Accessions	# Proteins	# Protein Groups	Activation Type	Modifications	IonScore	Exp Value	Δ Score	Rank	Identity High	Homology Threshold	Charge	m/z [Da]	ΔM [ppm]	Ions Matched	Spectrum File
	High	EITEEGKEYFSSAAENSPEVK	IMGA	1	1	CID		142.64	5.94325e-13	0.909091	1	39		1	2344.11	12.1618	26/226	pps_Medicago_trypsin_rep3.mgf
IMGA	13.58	5	4	265	28.7284	5.43994	141.918	Medtr5g104980.1 Chlorophyll A-B binding protein chr05_pseudomolecule_IMGAG_V3 42142704-42144289 E EGN_Mt090430 20090702
	Confidence Icon	Sequence	Protein Accessions	# Proteins	# Protein Groups	Activation Type	Modifications	IonScore	Exp Value	Δ Score	Rank	Identity High	Homology Threshold	Charge	m/z [Da]	ΔM [ppm]	Ions Matched	Spectrum File
	High	SAPESIWYGPDRPK	IMGA	1	1	CID		73.23	4.92923e-06	0.753425	1	39		1	1602.88	57.8013	9/131	pps_Medicago_trypsin_rep3.mgf
	High	SAPESIWYGPDRPK	IMGA	1	1	CID		57.66	0.000189906	1	1	39	26	1	1602.83	24.5789	10/131	pps_Medicago_trypsin_rep3.mgf
	High	NRELEVIHSR	IMGA	3	1	CID		52.55	0.000507819	0.698113	1	39	31	1	1252.67	-8.19226	12/103	pps_Medicago_trypsin_rep3.mgf
	High	FGEAVWFK	IMGA	2	1	CID		41.05	0.00530819	0.390244	1	37		1	983.484	-14.755	12/61	pps_Medicago_trypsin_rep3.mgf
	Medium	NGVKFGEAVWFK	IMGA	2	1	CID		31.41	0.0722408	1	1	39	21	1	1381.71	-13.0789	10/115	pps_Medicago_trypsin_rep3.mgf
IMGA	28	1	1	75	8.3273	8.25049	119.51	Photosystem antenna protein-like AC151525.18 148689-148397 E EGN_Mt090430 20090702 - [AC151525_28.1]
	Confidence Icon	Sequence	Protein Accessions	# Proteins	# Protein Groups	Activation Type	Modifications	IonScore	Exp Value	Δ Score	Rank	Identity High	Homology Threshold	Charge	m/z [Da]	ΔM [ppm]	Ions Matched	Spectrum File
	High	AGSMDNGDGIAVGWLGHPIFR	IMGA	1	1	CID		119.51	1.24649e-10	0.841667	1	39		1	2170.07	8.35859	15/213	pps_Medicago_trypsin_rep3.mgf
IMGA	15.79	2	2	209	23.0354	5.79541	116.5	Medtr3g137480.1 H+-transporting two-sector ATPase, B/B subunit chr03_pseudomolecule_IMGAG_V3 34870237-34871171 E EGN_Mt090430 20090702
	Confidence Icon	Sequence	Protein Accessions	# Proteins	# Protein Groups	Activation Type	Modifications	IonScore	Exp Value	Δ Score	Rank	Identity High	Homology Threshold	Charge	m/z [Da]	ΔM [ppm]	Ions Matched	Spectrum File
	High	ALDSQIAALSQDIVNKVLPVSR	IMGA	1	1	CID		116.5	1.88948e-10	0.896552	1	38	32	1	2337.36	19.4017	15/239	pps_Medicago_trypsin_rep3.mgf
	Low	ELEEQANAVLR	IMGA	1	1	CID		29.2	0.129063	0.137931	1	39		1	1271.67	11.648	10/105	pps_Medicago_trypsin_rep3.mgf
IMGA	8.75	2	2	480	53.5894	6.62451	115.78	Tocopherol cyclase, chloroplast precursor, putative AC225517.6 12507-17093 E EGN_Mt090430 20090702 - [AC225517_3.1]
	Confidence Icon	Sequence	Protein Accessions	# Proteins	# Protein Groups	Activation Type	Modifications	IonScore	Exp Value	Δ Score	Rank	Identity High	Homology Threshold	Charge	m/z [Da]	ΔM [ppm]	Ions Matched	Spectrum File
	High	AIGLPVDVDGLYNLFPLFKPPGL	IMGA	1	1	CID		115.78	2.06504e-10	0.784483	1	38		1	2455.44	30.1489	14/210	pps_Medicago_trypsin_rep3.mgf
	Low	WEYSTRPVYGWGDVGSTQK	IMGA	1	1	CID		18.41	1.63247	1	1	39	21	1	2216.09	24.0146	6/202	pps_Medicago_trypsin_rep3.mgf
IMGA	9.22	4	4	347	38.0225	8.1333	97.9033	Medtr4g012910.1 Chlorophyll A-B binding protein chr04_pseudomolecule_IMGAG_V3 2396066-2393405 E EGN_Mt090430 20090702
	Confidence Icon	Sequence	Protein Accessions	# Proteins	# Protein Groups	Activation Type	Modifications	IonScore	Exp Value	Δ Score	Rank	Identity High	Homology Threshold	Charge	m/z [Da]	ΔM [ppm]	Ions Matched	Spectrum File
	High	STPFQPYSEVFGLQR	IMGA	1	1	CID		69.47	1.17951e-05	1	1	39	27	1	1755.9	15.2426	11/154	pps_Medicago_trypsin_rep3.mgf
	High	NLAGDVIGTRTEFADVK	IMGA	1	1	CID		55.94	0.000280533	0.696429	1	39	33	1	1805.98	20.3207	16/182	pps_Medicago_trypsin_rep3.mgf
	Medium	NLAGDVIGTR	IMGA	1	1	CID		31.16	0.0808853	0.548387	1	39	28	1	1015.56	7.63983	8/99	pps_Medicago_trypsin_rep3.mgf
	Low	TEFADVKSTPFQPYSEVFGLQR	IMGA	1	1	CID		21.35	0.793283	0.380952	1	39	27	1	2546.27	5.97686	9/234	pps_Medicago_trypsin_rep3.mgf
IMGA	9.66	3	3	476	52.2513	6.45557	94.15	Medtr5g087780.1 AAA ATPase, central region chr05_pseudomolecule_IMGAG_V3 33961044-33956169 E EGN_Mt090430 20090702
	Confidence Icon	Sequence	Protein Accessions	# Proteins	# Protein Groups	Activation Type	Modifications	IonScore	Exp Value	Δ Score	Rank	Identity High	Homology Threshold	Charge	m/z [Da]	ΔM [ppm]	Ions Matched	Spectrum File
	High	IVDTFPGQSIDFFGALR	IMGA	2	1	CID		71.87	7.04416e-06	0.833333	1	39	29	1	1882.99	11.5926	11/168	pps_Medicago_trypsin_rep3.mgf
	High	VPIIVTGNDFSTLYAPLIR	IMGA	2	1	CID		48.28	0.00145622	1	1	39	23	1	2089.18	5.79591	14/185	pps_Medicago_trypsin_rep3.mgf
	Low	FYWAPTREDR	IMGA	1	1	CID		13.82	3.78853	0.285714	1	38	24	1	1340.65	11.5158	7/85	pps_Medicago_trypsin_rep3.mgf
IMGA	13.82	3	3	275	28.8361	9.74463	83.68	Medtr5g008150.1 PDZ/DHR/GLGF; Rubredoxin-type Fe(Cys)4 protein chr05_pseudomolecule_IMGAG_V3 1472839-1475422 E EGN_Mt090430 20090702
	Confidence Icon	Sequence	Protein Accessions	# Proteins	# Protein Groups	Activation Type	Modifications	IonScore	Exp Value	Δ Score	Rank	Identity High	Homology Threshold	Charge	m/z [Da]	ΔM [ppm]	Ions Matched	Spectrum File
	High	SFDDQPDTYScPQcQAPK	IMGA	1	1	CID	C11(Carbamidomethyl), C14(Carbamidomethyl)	74.83	2.08328e-06	1	1	37	21	1	2143.88	6.38128	9/188	pps_Medicago_trypsin_rep3.mgf
	Medium	FAEYDVNTGR	IMGA	1	1	CID		28.85	0.0783855	1	1	37	19	1	1171.52	-11.9257	7/90	pps_Medicago_trypsin_rep3.mgf
	Low	RLPKRPAPPR	IMGA	1	1	CID		18.28	1.26527	0.0555556	1	38	28	1	1187.71	-30.8289	4/101	pps_Medicago_trypsin_rep3.mgf
IMGA	11.78	5	5	552	62.0388	8.70459	78.6336	Medtr4g041920.1 Rieske [2Fe-2S] region chr04_pseudomolecule_IMGAG_V3 10021461-10024282 E EGN_Mt090430 20090702
	Confidence Icon	Sequence	Protein Accessions	# Proteins	# Protein Groups	Activation Type	Modifications	IonScore	Exp Value	Δ Score	Rank	Identity High	Homology Threshold	Charge	m/z [Da]	ΔM [ppm]	Ions Matched	Spectrum File
	High	FEAPcVLQNNR	IMGA	1	1	CID	C5(Carbamidomethyl)	56.82	0.000231262	0.666667	1	39		1	1347.65	3.0013	13/95	pps_Medicago_trypsin_rep3.mgf
	High	GFAGWWGR	IMGA	1	1	CID		46.84	0.00183829	0.425532	1	38		1	936.436	-11.9082	7/65	pps_Medicago_trypsin_rep3.mgf
	Medium	EKDGTKPNFLR	IMGA	1	1	CID		38.58	0.0154138	0.487179	1	39		1	1304.68	-9.4209	5/112	pps_Medicago_trypsin_rep3.mgf
	Medium	EEWYPLYLTK	IMGA	1	1	CID		31.97	0.0592764	0.5625	1	39	28	1	1341.66	-10.406	5/89	pps_Medicago_trypsin_rep3.mgf
	Low	LSEGQLIDGRLEcLYHGWQFEGEGK	IMGA	1	1	CID	C13(Carbamidomethyl)	14.82	3.69987	1	1	39	16	1	2921.41	7.90875	10/276	pps_Medicago_trypsin_rep3.mgf
IMGA	36.52	6	6	178	20.8047	9.51025	76.53	Medtr3g159980.1 chloroplast channel forming outer membrane protein, putative chr03_pseudomolecule_IMGAG_V3 42010313-42007062 F EGN_Mt090430 20090702
	Confidence Icon	Sequence	Protein Accessions	# Proteins	# Protein Groups	Activation Type	Modifications	IonScore	Exp Value	Δ Score	Rank	Identity High	Homology Threshold	Charge	m/z [Da]	ΔM [ppm]	Ions Matched	Spectrum File
	High	GGAEFSWNIFNFQKDQDVR	IMGA	1	1	CID		56.81	0.000228669	0.807018	1	39	27	1	2258.09	13.0148	10/194	pps_Medicago_trypsin_rep3.mgf
	High	IDTNTFFQVR	IMGA	1	1	CID		42.2	0.00551643	0.666667	1	39	29	1	1240.65	10.6305	5/95	pps_Medicago_trypsin_rep3.mgf
	Low	ENNWTFNADYKGR	IMGA	1	1	CID		28.94	0.115837	1	1	38	23	1	1614.75	9.96981	8/138	pps_Medicago_trypsin_rep3.mgf
	Low	GELDTKNGQPNSLR	IMGA	1	1	CID		28.08	0.158786	0.535714	1	39	27	1	1528.76	-6.39818	7/142	pps_Medicago_trypsin_rep3.mgf
	Low	IRIDTNTFFQVR	IMGA	1	1	CID		20.87	0.847111	0.428571	1	39	26	1	1509.79	-19.6063	9/119	pps_Medicago_trypsin_rep3.mgf
	Low	WNVRYDL	IMGA	1	1	CID		12.86	5.20454	1	1	39	19	1	965.502	18.2124	5/56	pps_Medicago_trypsin_rep3.mgf
IMGA	3.01	1	1	498	53.7277	5.56689	73.26	Medtr4g159960.1 Hexokinase chr04_pseudomolecule_IMGAG_V3 40445427-40441153 E EGN_Mt090430 20090702
	Confidence Icon	Sequence	Protein Accessions	# Proteins	# Protein Groups	Activation Type	Modifications	IonScore	Exp Value	Δ Score	Rank	Identity High	Homology Threshold	Charge	m/z [Da]	ΔM [ppm]	Ions Matched	Spectrum File
	High	FVESEPEGFHPPPGR	IMGA	1	1	CID		73.26	4.62386e-06	1	1	39	27	1	1681.8	-0.761858	10/128	pps_Medicago_trypsin_rep3.mgf
IMGA	9.65	1	1	114	12.8315	10.1548	72.66	Medtr4g144910.1 Photosynthetic reaction centre protein chr04_pseudomolecule_IMGAG_V3 36613684-36614154 E EGN_Mt090430 20090702
	Confidence Icon	Sequence	Protein Accessions	# Proteins	# Protein Groups	Activation Type	Modifications	IonScore	Exp Value	Δ Score	Rank	Identity High	Homology Threshold	Charge	m/z [Da]	ΔM [ppm]	Ions Matched	Spectrum File
	High	VINTWADIINR	IMGA	2	1	CID		72.66	5.48505e-06	0.671233	1	39		1	1314.72	2.26566	8/106	pps_Medicago_trypsin_rep3.mgf
IMGA	18	4	4	350	38.5178	7.50342	72.265	Medtr2g117620.1 Surface antigen variable number chr02_pseudomolecule_IMGAG_V3 27688153-27691996 E EGN_Mt090430 20090702
	Confidence Icon	Sequence	Protein Accessions	# Proteins	# Protein Groups	Activation Type	Modifications	IonScore	Exp Value	Δ Score	Rank	Identity High	Homology Threshold	Charge	m/z [Da]	ΔM [ppm]	Ions Matched	Spectrum File
	High	DLEAEAAQALKAcRPNSALTVR	IMGA	1	1	CID	C13(Carbamidomethyl)	55.5	0.000303117	0.821429	1	39	26	1	2384.29	23.6149	15/236	pps_Medicago_trypsin_rep3.mgf
	High	VLISEVLVR	IMGA	1	1	CID		40.02	0.00530551		2	36		1	1027.64	-9.79067	12/70	pps_Medicago_trypsin_rep3.mgf
	Low	LVFQVEPNQEFQGLVcEGANVIPAKFLENSFR	IMGA	1	1	CID	C16(Carbamidomethyl)	24.93	0.3106	1	1	39	16	1	3679.85	-0.925387	8/354	pps_Medicago_trypsin_rep3.mgf
	Low	AcRPNSALTVR	IMGA	1	1	CID	C2(Carbamidomethyl)	11.11	8.62363		2	39	24	1	1244.64	-8.73769	7/104	pps_Medicago_trypsin_rep3.mgf
IMGA	2.36	2	2	550	62.1973	8.39697	70.29	Medtr4g140720.1 Protein kinase-like chr04_pseudomolecule_IMGAG_V3 34587701-34581730 E EGN_Mt090430 20090702
	Confidence Icon	Sequence	Protein Accessions	# Proteins	# Protein Groups	Activation Type	Modifications	IonScore	Exp Value	Δ Score	Rank	Identity High	Homology Threshold	Charge	m/z [Da]	ΔM [ppm]	Ions Matched	Spectrum File
	High	TAQFFLNSFEER	IMGA	3	1	CID		70.29	9.54114e-06	0.771429	1	39	33	1	1488.71	-2.32201	11/127	pps_Medicago_trypsin_rep3.mgf
	Low	RTAQFFLNSFEER	IMGA	3	1	CID		14.01	4.06128		3	39	29	1	1644.8	-10.306	11/141	pps_Medicago_trypsin_rep3.mgf
IMGA	11.46	2	2	96	10.5883	5.24951	68.6934	Medtr7g014910.1 Photosystem antenna protein-like chr07_pseudomolecule_IMGAG_V3 3636539-3635959 E EGN_Mt090430 20090702
	Confidence Icon	Sequence	Protein Accessions	# Proteins	# Protein Groups	Activation Type	Modifications	IonScore	Exp Value	Δ Score	Rank	Identity High	Homology Threshold	Charge	m/z [Da]	ΔM [ppm]	Ions Matched	Spectrum File
	High	LKKDIQPWQER	IMGA	1	1	CID		58.57	0.000137119	0.610169	1	39		1	1440.79	-1.55559	6/111	pps_Medicago_trypsin_rep3.mgf
	High	DIQPWQER	IMGA	1	1	CID		42.3	0.00406597	0.333333	1	37		1	1071.52	-6.28203	8/79	pps_Medicago_trypsin_rep3.mgf
IMGA	8.12	3	3	591	64.2133	8.76318	67.81	Medtr4g154900.1 Amidase; chr04_pseudomolecule_IMGAG_V3 38132384-38125749 E EGN_Mt090430 20090702
	Confidence Icon	Sequence	Protein Accessions	# Proteins	# Protein Groups	Activation Type	Modifications	IonScore	Exp Value	Δ Score	Rank	Identity High	Homology Threshold	Charge	m/z [Da]	ΔM [ppm]	Ions Matched	Spectrum File
	High	QIIIADDcFQHLNVPLDR	IMGA	1	1	CID	C8(Carbamidomethyl)	55.17	0.000333585	0.781818	1	39	28	1	2167.09	-4.68153	10/193	pps_Medicago_trypsin_rep3.mgf
	Medium	VGHILLQAPFVMQR	IMGA	1	1	CID		36.64	0.0208642	1	1	39	20	1	1608.9	-0.970407	11/133	pps_Medicago_trypsin_rep3.mgf
	Low	SSSLILLANIMQFLQR	IMGA	1	1	CID		21.23	0.736028	1	1	39	22	1	1834.04	9.8455	8/151	pps_Medicago_trypsin_rep3.mgf
IMGA	9.2	4	4	511	55.8126	5.50342	67.25	Medtr4g042360.1 ATPase FliI/YscN chr04_pseudomolecule_IMGAG_V3 10116916-10118568 E EGN_Mt090430 20090702
	Confidence Icon	Sequence	Protein Accessions	# Proteins	# Protein Groups	Activation Type	Modifications	IonScore	Exp Value	Δ Score	Rank	Identity High	Homology Threshold	Charge	m/z [Da]	ΔM [ppm]	Ions Matched	Spectrum File
	High	EAYPGDVFYLHSR	IMGA	1	1	CID		46.05	0.00273765	1	1	39	24	1	1553.78	28.8912	10/119	pps_Medicago_trypsin_rep3.mgf
	High	SVYEPLQTGLIAIDSMIPIGR	IMGA	1	1	CID		43.2	0.00454699	1	1	39	20	1	2273.29	28.9487	10/222	pps_Medicago_trypsin_rep3.mgf
	Low	LIESPAPGIISRR	IMGA;IMGA	2	2	CID		28.92	0.0954695	0.413793	1	38	31	1	1408.84	8.19733	8/116	pps_Medicago_trypsin_rep3.mgf
	Low	LIESPAPGIISR	IMGA;IMGA	2	2	CID		24.32	0.26942	0.375	1	38	29	1	1252.73	5.48298	5/105	pps_Medicago_trypsin_rep3.mgf
IMGA	3.16	2	2	727	79.3742	7.48877	66.52	Medtr4g028540.1 AMP-dependent synthetase and ligase chr04_pseudomolecule_IMGAG_V3 6582624-6589302 E EGN_Mt090430 20090702
	Confidence Icon	Sequence	Protein Accessions	# Proteins	# Protein Groups	Activation Type	Modifications	IonScore	Exp Value	Δ Score	Rank	Identity High	Homology Threshold	Charge	m/z [Da]	ΔM [ppm]	Ions Matched	Spectrum File
	High	WFYTGDIGR	IMGA;IMGA	3	2	CID		66.52	1.84626e-05	0.671642	1	38		1	1114.54	10.2631	8/71	pps_Medicago_trypsin_rep3.mgf
	Low	EEHTFSEGLSSNcK	IMGA	1	1	CID	C13(Carbamidomethyl)	10.41	6.41944		3	37	24	1	1624.69	1.14773	4/131	pps_Medicago_trypsin_rep3.mgf
IMGA	9.77	3	3	348	37.72	9.34912	63.3323	Medtr2g117630.1 Bacterial surface antigen (D15) chr02_pseudomolecule_IMGAG_V3 27692377-27696255 E EGN_Mt090430 20090702
	Confidence Icon	Sequence	Protein Accessions	# Proteins	# Protein Groups	Activation Type	Modifications	IonScore	Exp Value	Δ Score	Rank	Identity High	Homology Threshold	Charge	m/z [Da]	ΔM [ppm]	Ions Matched	Spectrum File
	High	WSGTAGLIFQR	IMGA	1	1	CID		51.73	0.000733872	0.634615	1	39		1	1235.66	2.27305	7/93	pps_Medicago_trypsin_rep3.mgf
	High	FHFGVGYRN	IMGA	1	1	CID		40.23	0.007943	0.725	1	38	26	1	1096.54	9.92091	11/76	pps_Medicago_trypsin_rep3.mgf
	Low	ANYTDPWIQGDDKR	IMGA	1	1	CID		28.97	0.135195	0.551724	1	39	27	1	1678.8	9.86343	7/146	pps_Medicago_trypsin_rep3.mgf
IMGA	4.52	1	1	332	36.7617	9.05615	62.34	Medtr7g104820.1 Chloroplast protein import component Toc34 chr07_pseudomolecule_IMGAG_V3 23896169-23899999 E EGN_Mt090430 20090702
	Confidence Icon	Sequence	Protein Accessions	# Proteins	# Protein Groups	Activation Type	Modifications	IonScore	Exp Value	Δ Score	Rank	Identity High	Homology Threshold	Charge	m/z [Da]	ΔM [ppm]	Ions Matched	Spectrum File
	High	EWSGINTFAPATQTK	IMGA	1	1	CID		62.34	6.36539e-05	0.741935	1	39	32	1	1650.84	14.0042	9/157	pps_Medicago_trypsin_rep3.mgf
IMGA	12.81	3	3	203	22.3069	7.12256	53.21	Medtr2g025400.1 H+-transporting two-sector ATPase, alpha/beta subunit, central region chr02_pseudomolecule_IMGAG_V3 6726468-6727079 E EGN_Mt090430 20090702
	Confidence Icon	Sequence	Protein Accessions	# Proteins	# Protein Groups	Activation Type	Modifications	IonScore	Exp Value	Δ Score	Rank	Identity High	Homology Threshold	Charge	m/z [Da]	ΔM [ppm]	Ions Matched	Spectrum File
	High	IAQIPVSEGYLGR	IMGA	1	1	CID		53.21	0.000483021	0.716981	1	39	31	1	1402.79	11.4406	8/123	pps_Medicago_trypsin_rep3.mgf
	Low	LIESPAPGIISRR	IMGA;IMGA	2	2	CID		28.92	0.0954695	0.413793	1	38	31	1	1408.84	8.19733	8/116	pps_Medicago_trypsin_rep3.mgf
	Low	LIESPAPGIISR	IMGA;IMGA	2	2	CID		24.32	0.26942	0.375	1	38	29	1	1252.73	5.48298	5/105	pps_Medicago_trypsin_rep3.mgf
IMGA	11.56	1	1	147	16.6757	9.56885	52.71	Medtr8g084040.1 Protein kinase chr08_pseudomolecule_IMGAG_V3 17225654-17227105 E EGN_Mt090430 20090702
	Confidence Icon	Sequence	Protein Accessions	# Proteins	# Protein Groups	Activation Type	Modifications	IonScore	Exp Value	Δ Score	Rank	Identity High	Homology Threshold	Charge	m/z [Da]	ΔM [ppm]	Ions Matched	Spectrum File
	High	LGSATGSNEIKQHPFFR	IMGA	1	1	CID		52.71	0.000591787	0.811321	1	39	26	1	1889	20.0099	9/166	pps_Medicago_trypsin_rep3.mgf
IMGA	15.95	3	3	163	17.9905	10.1694	51.4176	Medtr5g007350.1 hypothetical protein chr05_pseudomolecule_IMGAG_V3 1069470-1073135 F EGN_Mt090430 20090702
	Confidence Icon	Sequence	Protein Accessions	# Proteins	# Protein Groups	Activation Type	Modifications	IonScore	Exp Value	Δ Score	Rank	Identity High	Homology Threshold	Charge	m/z [Da]	ΔM [ppm]	Ions Matched	Spectrum File
	High	RPPYYYDEGLER	IMGA	1	1	CID		44.39	0.00355181	0.590909	1	39		1	1557.74	3.03563	11/119	pps_Medicago_trypsin_rep3.mgf
	Medium	ARRPPYYYDEGLER	IMGA	1	1	CID		37.48	0.0200087	0.648649	1	39	28	1	1784.89	7.61321	7/137	pps_Medicago_trypsin_rep3.mgf
	Low	SLLNEDEYGFRR	IMGA	1	1	CID		21.79	0.692678	0.181818	1	39	31	1	1498.76	18.9882	5/121	pps_Medicago_trypsin_rep3.mgf
IMGA	16.85	1	1	89	9.8772	9.70068	50.61	Medtr3g009740.1 Photosystem antenna protein-like chr03_pseudomolecule_IMGAG_V3 1550170-1550459 E EGN_Mt090430 20090702
	Confidence Icon	Sequence	Protein Accessions	# Proteins	# Protein Groups	Activation Type	Modifications	IonScore	Exp Value	Δ Score	Rank	Identity High	Homology Threshold	Charge	m/z [Da]	ΔM [ppm]	Ions Matched	Spectrum File
	High	DQETTGFAWWAGNAR	IMGA	1	1	CID		50.61	0.000856795	0.745098	1	39	29	1	1709.8	17.951	18/156	pps_Medicago_trypsin_rep3.mgf
IMGA	1.31	1	1	993	109.724	6.34131	49.86	Medtr5g082650.1 chloroplast inner envelope protein, 110 kD, putative chr05_pseudomolecule_IMGAG_V3 31139519-31147920 E EGN_Mt090430 20090702
	Confidence Icon	Sequence	Protein Accessions	# Proteins	# Protein Groups	Activation Type	Modifications	IonScore	Exp Value	Δ Score	Rank	Identity High	Homology Threshold	Charge	m/z [Da]	ΔM [ppm]	Ions Matched	Spectrum File
	High	LSNSLIQAVALLR	IMGA	1	1	CID		49.86	0.000567502	0.66	1	36		1	1397.86	10.1288	14/129	pps_Medicago_trypsin_rep3.mgf
IMGA	4.94	1	1	344	37.575	9.61279	49.58	Medtr3g025560.1 Mitochondrial substrate carrier chr03_pseudomolecule_IMGAG_V3 6641778-6637235 E EGN_Mt090430 20090702
	Confidence Icon	Sequence	Protein Accessions	# Proteins	# Protein Groups	Activation Type	Modifications	IonScore	Exp Value	Δ Score	Rank	Identity High	Homology Threshold	Charge	m/z [Da]	ΔM [ppm]	Ions Matched	Spectrum File
	High	GTPYTTVLEAFAGIVAR	IMGA	1	1	CID		49.58	0.00104481	1	1	39	23	1	1766.01	34.263	9/150	pps_Medicago_trypsin_rep3.mgf
IMGA	8.41	1	1	214	22.904	9.40771	49.38	Medtr7g089570.1 Photosystem I reaction centre, subunit XI PsaL chr07_pseudomolecule_IMGAG_V3 19745926-19744791 F EGN_Mt090430 20090702
	Confidence Icon	Sequence	Protein Accessions	# Proteins	# Protein Groups	Activation Type	Modifications	IonScore	Exp Value	Δ Score	Rank	Identity High	Homology Threshold	Charge	m/z [Da]	ΔM [ppm]	Ions Matched	Spectrum File
	High	GIEVGLAHGFFLVGPFVK	IMGA	1	1	CID		49.38	0.00115864	1	1	39	21	1	1887.06	2.00651	14/151	pps_Medicago_trypsin_rep3.mgf
IMGA	4.22	1	1	166	17.5901	8.71924	47.66	Medtr5g024620.1 hypothetical protein chr05_pseudomolecule_IMGAG_V3 9783058-9778296 E EGN_Mt090430 20090702
	Confidence Icon	Sequence	Protein Accessions	# Proteins	# Protein Groups	Activation Type	Modifications	IonScore	Exp Value	Δ Score	Rank	Identity High	Homology Threshold	Charge	m/z [Da]	ΔM [ppm]	Ions Matched	Spectrum File
	High	FIYDEEK	IMGA	1	1	CID		47.66	0.000769567	0.5	1	35		1	943.421	-21.2538	9/53	pps_Medicago_trypsin_rep3.mgf
IMGA	5.9	1	1	305	32.6511	5.94775	44.52	Medtr5g029140.1 NAD-dependent epimerase/dehydratase chr05_pseudomolecule_IMGAG_V3 12106363-12110915 E EGN_Mt090430 20090702
	Confidence Icon	Sequence	Protein Accessions	# Proteins	# Protein Groups	Activation Type	Modifications	IonScore	Exp Value	Δ Score	Rank	Identity High	Homology Threshold	Charge	m/z [Da]	ΔM [ppm]	Ions Matched	Spectrum File
	High	RVDGFEIPLDLVGEPAER	IMGA	1	1	CID		44.52	0.00388325	0.666667	1	39	30	1	2012.06	5.93856	9/199	pps_Medicago_trypsin_rep3.mgf
IMGA	4.33	2	2	578	64.1782	8.74854	43.79	Medtr5g025250.1 Carotenoid oxygenase chr05_pseudomolecule_IMGAG_V3 10093326-10091325 E EGN_Mt090430 20090702
	Confidence Icon	Sequence	Protein Accessions	# Proteins	# Protein Groups	Activation Type	Modifications	IonScore	Exp Value	Δ Score	Rank	Identity High	Homology Threshold	Charge	m/z [Da]	ΔM [ppm]	Ions Matched	Spectrum File
	High	NGPNPQFLPR	IMGA	3	1	CID		43.79	0.0038712	0.454545	1	39		1	1139.6	-0.325809	7/101	pps_Medicago_trypsin_rep3.mgf
	Low	SPEFEIVAEVKLPRR	IMGA	3	1	CID		17.82	1.27036		2	38		1	1770.05	32.5746	5/142	pps_Medicago_trypsin_rep3.mgf
IMGA	7.35	1	1	204	21.8101	6.16357	43.55	Medtr4g081730.2 Major intrinsic protein chr04_pseudomolecule_IMGAG_V3 17168162-17169180 F EGN_Mt090430 20090702
	Confidence Icon	Sequence	Protein Accessions	# Proteins	# Protein Groups	Activation Type	Modifications	IonScore	Exp Value	Δ Score	Rank	Identity High	Homology Threshold	Charge	m/z [Da]	ΔM [ppm]	Ions Matched	Spectrum File
	High	AKDVEVQEQGEYSAK	IMGA	2	1	CID		43.55	0.00464532	1	1	39	23	1	1680.81	4.11033	17/160	pps_Medicago_trypsin_rep3.mgf
IMGA	13.33	2	2	105	11.2006	9.29053	43.43	Medtr3g029880.1 Twin-arginine translocation pathway signal chr03_pseudomolecule_IMGAG_V3 7916571-7915962 F EGN_Mt090430 20090702
	Confidence Icon	Sequence	Protein Accessions	# Proteins	# Protein Groups	Activation Type	Modifications	IonScore	Exp Value	Δ Score	Rank	Identity High	Homology Threshold	Charge	m/z [Da]	ΔM [ppm]	Ions Matched	Spectrum File
	High	YGPVcVTNPTAR	IMGA	1	1	CID	C5(Carbamidomethyl)	43.43	0.00493435	0.674419	1	39	30	1	1334.64	-6.96463	7/104	pps_Medicago_trypsin_rep3.mgf
	Low	KKYGPVcVTNPTAR	IMGA	1	1	CID	C7(Carbamidomethyl)	17.38	2.10414	0.294118	1	40	25	1	1590.82	-11.2114	8/138	pps_Medicago_trypsin_rep3.mgf
IMGA	3.44	1	1	553	59.909	8.23584	43.4	Medtr4g084290.1 PTAC16 ; binding {Arab, putative chr04_pseudomolecule_IMGAG_V3 17694881-17698120 E EGN_Mt090430 20090702
	Confidence Icon	Sequence	Protein Accessions	# Proteins	# Protein Groups	Activation Type	Modifications	IonScore	Exp Value	Δ Score	Rank	Identity High	Homology Threshold	Charge	m/z [Da]	ΔM [ppm]	Ions Matched	Spectrum File
	High	KKDPSTVFVAGATGQAGIR	IMGA	1	1	CID		43.4	0.00473086	1	1	39	24	1	1903.06	9.04267	9/206	pps_Medicago_trypsin_rep3.mgf
IMGA	5.42	2	2	406	43.1549	5.31299	43.32	Medtr7g084460.1 TrkA-N; Sodium/hydrogen exchanger chr07_pseudomolecule_IMGAG_V3 18240552-18234435 E EGN_Mt090430 20090702
	Confidence Icon	Sequence	Protein Accessions	# Proteins	# Protein Groups	Activation Type	Modifications	IonScore	Exp Value	Δ Score	Rank	Identity High	Homology Threshold	Charge	m/z [Da]	ΔM [ppm]	Ions Matched	Spectrum File
	High	LIPFVALDVR	IMGA	1	1	CID		43.32	0.00312175	0.674419	1	37	29	1	1142.7	6.93857	8/74	pps_Medicago_trypsin_rep3.mgf
	Low	VGQIIAQLLSER	IMGA	1	1	CID		16.02	1.42895		2	36	29	1	1326.82	33.7661	9/109	pps_Medicago_trypsin_rep3.mgf
IMGA	11.59	1	1	138	14.4287	9.99365	43	Medtr3g122010.2 mitochondrial import inner membrane translocase subunit Tim17/Tim22/Tim23 family protein, putative chr03_pseudomolecule_IMGAG_V3 30297078-30296205 F EGN_Mt090430 20090702
	Confidence Icon	Sequence	Protein Accessions	# Proteins	# Protein Groups	Activation Type	Modifications	IonScore	Exp Value	Δ Score	Rank	Identity High	Homology Threshold	Charge	m/z [Da]	ΔM [ppm]	Ions Matched	Spectrum File
	High	GLPQQLQNPIDQIQTR	IMGA	2	1	CID		43	0.00524994	0.674419	1	39	29	1	1849.02	13.4064	8/153	pps_Medicago_trypsin_rep3.mgf
IMGA	24.84	2	2	157	16.8714	7.50342	41.78	Medtr1g030990.1 hypothetical protein chr01_pseudomolecule_IMGAG_V3 7419061-7421288 E EGN_Mt090430 20090702
	Confidence Icon	Sequence	Protein Accessions	# Proteins	# Protein Groups	Activation Type	Modifications	IonScore	Exp Value	Δ Score	Rank	Identity High	Homology Threshold	Charge	m/z [Da]	ΔM [ppm]	Ions Matched	Spectrum File
	High	cINcDGAGSLTcTTcQGSGIQPR	IMGA	1	1	CID	C1(Carbamidomethyl), C4(Carbamidomethyl), C12(Carbamidomethyl), C15(Carbamidomethyl)	41.78	0.00581771	1	1	38	23	1	2513.09	10.0286	8/247	pps_Medicago_trypsin_rep3.mgf
	Low	DNTQPcFPcNGSGAQK	IMGA	1	1	CID	C6(Carbamidomethyl), C9(Carbamidomethyl)	15.62	1.65043		2	37	29	1	1780.74	-0.403928	5/174	pps_Medicago_trypsin_rep3.mgf
IMGA	1.16	1	1	777	86.767	8.42627	41.09	hypothetical protein AC225517.6 140935-137262 E EGN_Mt090430 20090702 - [AC225517_33.1]
	Confidence Icon	Sequence	Protein Accessions	# Proteins	# Protein Groups	Activation Type	Modifications	IonScore	Exp Value	Δ Score	Rank	Identity High	Homology Threshold	Charge	m/z [Da]	ΔM [ppm]	Ions Matched	Spectrum File
	High	DPISDIIVR	IMGA	1	1	CID		41.09	0.00414693	0.0243902	1	36		1	1027.64	61.022	7/76	pps_Medicago_trypsin_rep3.mgf
IMGA	3.08	2	2	845	94.2505	6.7417	40.53	Medtr8g021690.2 Plant lipoxygenase; Lipase/lipooxygenase, PLAT/LH2 chr08_pseudomolecule_IMGAG_V3 4109698-4105338 F EGN_Mt090430 20090702
	Confidence Icon	Sequence	Protein Accessions	# Proteins	# Protein Groups	Activation Type	Modifications	IonScore	Exp Value	Δ Score	Rank	Identity High	Homology Threshold	Charge	m/z [Da]	ΔM [ppm]	Ions Matched	Spectrum File
	High	SDTLTDLTIIEVLSR	IMGA	2	1	CID		40.53	0.00882903	0.585366	1	39	31	1	1675.93	13.1083	8/139	pps_Medicago_trypsin_rep3.mgf
	Low	HASDEQYLGER	IMGA	2	1	CID		16.33	1.8485	1	1	38	20	1	1304.59	-0.928487	4/105	pps_Medicago_trypsin_rep3.mgf
IMGA	4.16	2	2	361	40.2777	8.20654	39.77	Medtr5g022240.1 Oxidoreductase FAD/NAD(P)-binding chr05_pseudomolecule_IMGAG_V3 8651184-8654622 E EGN_Mt090430 20090702
	Confidence Icon	Sequence	Protein Accessions	# Proteins	# Protein Groups	Activation Type	Modifications	IonScore	Exp Value	Δ Score	Rank	Identity High	Homology Threshold	Charge	m/z [Da]	ΔM [ppm]	Ions Matched	Spectrum File
	High	EKAPENFRLDFAVSR	IMGA	1	1	CID		39.77	0.0116141	0.725	1	39	26	1	1778.95	19.3365	9/165	pps_Medicago_trypsin_rep3.mgf
	Low	APENFRLDFAVSR	IMGA	1	1	CID		14.67	3.71218		2	39	28	1	1521.79	3.26505	9/133	pps_Medicago_trypsin_rep3.mgf
IMGA	14.13	3	3	276	29.6768	7.44482	38.91	Medtr1g090230.1 PAP fibrillin chr01_pseudomolecule_IMGAG_V3 18223945-18226295 E EGN_Mt090430 20090702
	Confidence Icon	Sequence	Protein Accessions	# Proteins	# Protein Groups	Activation Type	Modifications	IonScore	Exp Value	Δ Score	Rank	Identity High	Homology Threshold	Charge	m/z [Da]	ΔM [ppm]	Ions Matched	Spectrum File
	Medium	WKLIYSSAFSSR	IMGA	1	1	CID		38.91	0.0143952	1	1	39	23	1	1444.76	-1.22601	8/119	pps_Medicago_trypsin_rep3.mgf
	Low	GSGDFEVTYLDADTR	IMGA	1	1	CID		26.81	0.171032		2	38		1	1645.73	-2.53448	9/137	pps_Medicago_trypsin_rep3.mgf
	Low	LLPITLGQVFQR	IMGA	1	1	CID		11.83	4.11731	1	1	37	23	1	1384.84	8.62098	4/103	pps_Medicago_trypsin_rep3.mgf
IMGA	2.09	2	2	1338	146.459	4.71631	38.56	Medtr2g130100.1 AIG1 chr02_pseudomolecule_IMGAG_V3 31634524-31641324 E EGN_Mt090430 20090702
	Confidence Icon	Sequence	Protein Accessions	# Proteins	# Protein Groups	Activation Type	Modifications	IonScore	Exp Value	Δ Score	Rank	Identity High	Homology Threshold	Charge	m/z [Da]	ΔM [ppm]	Ions Matched	Spectrum File
	Medium	SHVVQQAIR	IMGA	1	1	CID		36.09	0.0218235	1	1	38	23	1	1037.58	-9.62946	6/80	pps_Medicago_trypsin_rep3.mgf
	Low	APPLPFLLSSLLQSRPQLK	IMGA	1	1	CID		24.47	0.14809	1	1	35	21	1	2105.31	30.2942	14/171	pps_Medicago_trypsin_rep3.mgf
IMGA	7.87	1	1	216	24.0656	8.88037	37.68	Medtr1g121560.1 hypothetical protein chr01_pseudomolecule_IMGAG_V3 26532566-26529068 F EGN_Mt090430 20090702
	Confidence Icon	Sequence	Protein Accessions	# Proteins	# Protein Groups	Activation Type	Modifications	IonScore	Exp Value	Δ Score	Rank	Identity High	Homology Threshold	Charge	m/z [Da]	ΔM [ppm]	Ions Matched	Spectrum File
	Medium	AFLSEASTDTTLSAELR	IMGA	1	1	CID		37.68	0.0177944		2	39		1	1811.97	36.7935	6/152	pps_Medicago_trypsin_rep3.mgf
IMGA	4.12	1	1	388	41.5084	7.29834	37.55	Medtr4g104500.1 chloroplast lumenal protein, related chr04_pseudomolecule_IMGAG_V3 22852043-22846517 E EGN_Mt090430 20090702
	Confidence Icon	Sequence	Protein Accessions	# Proteins	# Protein Groups	Activation Type	Modifications	IonScore	Exp Value	Δ Score	Rank	Identity High	Homology Threshold	Charge	m/z [Da]	ΔM [ppm]	Ions Matched	Spectrum File
	Medium	SGGLNEALLLLAQAGR	IMGA	1	1	CID		37.55	0.0159883	0.605263	1	38	29	1	1582.9	6.11454	13/162	pps_Medicago_trypsin_rep3.mgf
IMGA	15.98	1	1	194	21.4423	9.68604	34.38	Medtr4g141110.2 Mitochondrial substrate carrier chr04_pseudomolecule_IMGAG_V3 34757164-34763311 E EGN_Mt090430 20090702
	Confidence Icon	Sequence	Protein Accessions	# Proteins	# Protein Groups	Activation Type	Modifications	IonScore	Exp Value	Δ Score	Rank	Identity High	Homology Threshold	Charge	m/z [Da]	ΔM [ppm]	Ions Matched	Spectrum File
	Medium	NLNDPENAIIGAFAGALTGAITTPLDVIKTR	IMGA	2	1	CID		34.38	0.036676	1	1	39	21	1	3166.73	6.11947	10/353	pps_Medicago_trypsin_rep3.mgf
IMGA	3.14	1	1	542	61.0606	8.00146	34.13	Medtr4g076120.1 Rieske [2Fe-2S] region chr04_pseudomolecule_IMGAG_V3 15030565-15035262 F EGN_Mt090430 20090702
	Confidence Icon	Sequence	Protein Accessions	# Proteins	# Protein Groups	Activation Type	Modifications	IonScore	Exp Value	Δ Score	Rank	Identity High	Homology Threshold	Charge	m/z [Da]	ΔM [ppm]	Ions Matched	Spectrum File
	Medium	GGcTVIPQASPEGPEAR	IMGA	1	1	CID	C3(Carbamidomethyl)	34.13	0.0411288	0.705882	1	39	25	1	1725.84	9.98369	7/170	pps_Medicago_trypsin_rep3.mgf
IMGA	11.11	2	2	252	28.3427	9.21729	30.26	Medtr3g147870.1 Tic22-like chr03_pseudomolecule_IMGAG_V3 38407727-38403727 E EGN_Mt090430 20090702
	Confidence Icon	Sequence	Protein Accessions	# Proteins	# Protein Groups	Activation Type	Modifications	IonScore	Exp Value	Δ Score	Rank	Identity High	Homology Threshold	Charge	m/z [Da]	ΔM [ppm]	Ions Matched	Spectrum File
	Low	QEDAEAFLAQVR	IMGA	1	1	CID		30.26	0.10243	0.566667	1	39	28	1	1376.73	39.4626	8/123	pps_Medicago_trypsin_rep3.mgf
	Low	NSGWDDLIFIPPGKSR	IMGA	1	1	CID		25.33	0.336613	0.52	1	39	26	1	1801.93	4.30023	14/177	pps_Medicago_trypsin_rep3.mgf
IMGA	4.79	2	2	626	69.5574	7.97217	30.02	Medtr1g013990.1 Tyrosine protein kinase chr01_pseudomolecule_IMGAG_V3 2799539-2796693 F EGN_Mt090430 20090702
	Confidence Icon	Sequence	Protein Accessions	# Proteins	# Protein Groups	Activation Type	Modifications	IonScore	Exp Value	Δ Score	Rank	Identity High	Homology Threshold	Charge	m/z [Da]	ΔM [ppm]	Ions Matched	Spectrum File
	Low	LGSPNYMAPEQWKPEVR	IMGA	1	1	CID		30.02	0.113526	1	1	39	22	1	2002	9.2401	6/178	pps_Medicago_trypsin_rep3.mgf
	Low	SLNELANDGGGWR	IMGA	1	1	CID		14.65	3.77216	0.266667	1	39	24	1	1388.7	28.5943	4/135	pps_Medicago_trypsin_rep3.mgf
IMGA	3.45	2	2	695	76.1226	8.67529	29.25	Medtr1g137310.1 AAA ATPase chr01_pseudomolecule_IMGAG_V3 30418430-30427719 E EGN_Mt090430 20090702
	Confidence Icon	Sequence	Protein Accessions	# Proteins	# Protein Groups	Activation Type	Modifications	IonScore	Exp Value	Δ Score	Rank	Identity High	Homology Threshold	Charge	m/z [Da]	ΔM [ppm]	Ions Matched	Spectrum File
	Low	TTLLNVLAGQLSASPR	IMGA	1	1	CID		29.25	0.103519	0.586207	1	38	26	1	1640.94	6.11155	10/170	pps_Medicago_trypsin_rep3.mgf
	Low	mVVFGGKK	IMGA	1	1	CID	M1(Oxidation)	11.79	4.8706		2	38	25	1	881.486	-6.09912	3/67	pps_Medicago_trypsin_rep3.mgf
IMGA	2.45	2	2	694	76.0786	7.43018	28.67	Medtr3g100870.1 AMP-dependent synthetase and ligase chr03_pseudomolecule_IMGAG_V3 24331152-24321454 E EGN_Mt090430 20090702
	Confidence Icon	Sequence	Protein Accessions	# Proteins	# Protein Groups	Activation Type	Modifications	IonScore	Exp Value	Δ Score	Rank	Identity High	Homology Threshold	Charge	m/z [Da]	ΔM [ppm]	Ions Matched	Spectrum File
	Low	ALFDLAYAR	IMGA	1	1	CID		28.67	0.116883	1	1	38	24	1	1039.53	-23.6176	6/69	pps_Medicago_trypsin_rep3.mgf
	Low	FEIPAKLK	IMGA	1	1	CID		11.5	8.13784		9	39	29	1	945.519	-61.0578	4/66	pps_Medicago_trypsin_rep3.mgf
IMGA	7.48	1	1	147	15.5533	9.80322	27.88	Medtr2g122810.1 Photosystem I reaction centre subunit VI chr02_pseudomolecule_IMGAG_V3 29611226-29613123 E EGN_Mt090430 20090702
	Confidence Icon	Sequence	Protein Accessions	# Proteins	# Protein Groups	Activation Type	Modifications	IonScore	Exp Value	Δ Score	Rank	Identity High	Homology Threshold	Charge	m/z [Da]	ΔM [ppm]	Ions Matched	Spectrum File
	Low	GPQLPPKLGPR	IMGA	1	1	CID		27.88	0.17572	0.642857	1	39	24	1	1159.68	-12.3925	9/108	pps_Medicago_trypsin_rep3.mgf
IMGA	28.41	2	2	88	9.2759	10.1694	27.45	Medtr2g076850.2 Photosystem II protein PsbR chr02_pseudomolecule_IMGAG_V3 17498876-17500310 E EGN_Mt090430 20090702
	Confidence Icon	Sequence	Protein Accessions	# Proteins	# Protein Groups	Activation Type	Modifications	IonScore	Exp Value	Δ Score	Rank	Identity High	Homology Threshold	Charge	m/z [Da]	ΔM [ppm]	Ions Matched	Spectrum File
	Low	IKTDTPYGTGGGMALPDGKDASGRK	IMGA	3	1	CID		27.45	0.201024	1	1	39	20	1	2493.25	5.7149	6/279	pps_Medicago_trypsin_rep3.mgf
	Low	TDTPYGTGGGMALPDGKDASGRK	IMGA	3	1	CID		13.26	5.42636	0.230769	1	39	24	1	2252.08	6.25588	5/229	pps_Medicago_trypsin_rep3.mgf
IMGA	5.81	1	1	172	18.4795	8.89502	26.99	Medtr3g144130.1 Photosystem I reaction centre subunit N chr03_pseudomolecule_IMGAG_V3 37305367-37306544 E EGN_Mt090430 20090702
	Confidence Icon	Sequence	Protein Accessions	# Proteins	# Protein Groups	Activation Type	Modifications	IonScore	Exp Value	Δ Score	Rank	Identity High	Homology Threshold	Charge	m/z [Da]	ΔM [ppm]	Ions Matched	Spectrum File
	Low	LATSGANFAR	IMGA	1	1	CID		26.99	0.223685	0.592593	1	39	25	1	1007.52	-10.3435	8/86	pps_Medicago_trypsin_rep3.mgf
IMGA	5.23	1	1	287	31.7559	7.21045	25.34	Medtr2g104020.2 Aconitate hydratase, C-terminal; ; chr02_pseudomolecule_IMGAG_V3 24439919-24430456 E EGN_Mt090430 20090702
	Confidence Icon	Sequence	Protein Accessions	# Proteins	# Protein Groups	Activation Type	Modifications	IonScore	Exp Value	Δ Score	Rank	Identity High	Homology Threshold	Charge	m/z [Da]	ΔM [ppm]	Ions Matched	Spectrum File
	Low	DSPAAQYLMQRGVEK	IMGA	2	1	CID		25.34	0.329113	1	1	39	23	1	1692.88	23.5922	5/157	pps_Medicago_trypsin_rep3.mgf
IMGA	3.2	1	1	406	44.7785	8.67529	0	Medtr7g092720.1 Copine chr07_pseudomolecule_IMGAG_V3 20477616-20480038 E EGN_Mt090430 20090702
	Confidence Icon	Sequence	Protein Accessions	# Proteins	# Protein Groups	Activation Type	Modifications	IonScore	Exp Value	Δ Score	Rank	Identity High	Homology Threshold	Charge	m/z [Da]	ΔM [ppm]	Ions Matched	Spectrum File
	Low	AKRESGLPLSLKK	IMGA	1	1	CID		22.17	0.631309		2	39		1	1426.75	-89.1548	6/133	pps_Medicago_trypsin_rep3.mgf
IMGA	3.4	1	1	294	33.1263	6.16357	0	Medtr7g105930.1 Protein of unknown function DUF1723 chr07_pseudomolecule_IMGAG_V3 24375289-24376935 H EGN_Mt090430 20090702
	Confidence Icon	Sequence	Protein Accessions	# Proteins	# Protein Groups	Activation Type	Modifications	IonScore	Exp Value	Δ Score	Rank	Identity High	Homology Threshold	Charge	m/z [Da]	ΔM [ppm]	Ions Matched	Spectrum File
	Low	mLSHGNKMPK	IMGA	1	1	CID	M1(Oxidation)	21.11	0.805053		5	39		1	1158.66	74.7618	6/87	pps_Medicago_trypsin_rep3.mgf
IMGA	2.56	1	1	547	58.616	8.104	0	Medtr1g023840.1 Cyclin-like F-box chr01_pseudomolecule_IMGAG_V3 5419157-5421369 E EGN_Mt090430 20090702
	Confidence Icon	Sequence	Protein Accessions	# Proteins	# Protein Groups	Activation Type	Modifications	IonScore	Exp Value	Δ Score	Rank	Identity High	Homology Threshold	Charge	m/z [Da]	ΔM [ppm]	Ions Matched	Spectrum File
	Low	ANRIGDEGLIAVAK	IMGA	1	1	CID		21.94	0.665644		3	39		1	1426.75	-38.1576	6/137	pps_Medicago_trypsin_rep3.mgf
IMGA	0.95	1	1	840	95.8217	8.42627	0	Medtr1g068950.1 Ribosomal protein S14; Zinc finger, PMZ-type chr01_pseudomolecule_IMGAG_V3 13925256-13929568 H EGN_Mt090430 20090702
	Confidence Icon	Sequence	Protein Accessions	# Proteins	# Protein Groups	Activation Type	Modifications	IonScore	Exp Value	Δ Score	Rank	Identity High	Homology Threshold	Charge	m/z [Da]	ΔM [ppm]	Ions Matched	Spectrum File
	Low	GFRASSRR	IMGA	1	1	CID		26.88	0.182143		2	38		1	936.436	-81.0213	5/70	pps_Medicago_trypsin_rep3.mgf
IMGA	1.9	1	1	422	47.2942	7.43018	0	Medtr5g073980.1 hypothetical protein chr05_pseudomolecule_IMGAG_V3 26644176-26639984 H EGN_Mt090430 20090702
	Confidence Icon	Sequence	Protein Accessions	# Proteins	# Protein Groups	Activation Type	Modifications	IonScore	Exp Value	Δ Score	Rank	Identity High	Homology Threshold	Charge	m/z [Da]	ΔM [ppm]	Ions Matched	Spectrum File
	Low	GFLKQSTR	IMGA	1	1	CID		21.75	0.593489		3	38		1	936.436	-95.8755	5/67	pps_Medicago_trypsin_rep3.mgf
IMGA	1.76	1	1	454	50.7566	9.86182	0	Medtr4g073220.1 RNA polymerase Rpb2, domain 3 chr04_pseudomolecule_IMGAG_V3 14404770-14409253 H EGN_Mt090430 20090702
	Confidence Icon	Sequence	Protein Accessions	# Proteins	# Protein Groups	Activation Type	Modifications	IonScore	Exp Value	Δ Score	Rank	Identity High	Homology Threshold	Charge	m/z [Da]	ΔM [ppm]	Ions Matched	Spectrum File
	Low	KSVLQIVR	IMGA	1	1	CID		28	0.11435		2	37		1	942.559	-53.7062	5/76	pps_Medicago_trypsin_rep3.mgf
IMGA	1.8	2	2	1332	145.916	7.13721	0	Medtr1g107030.1 BRCT; Zinc finger, FYVE/PHD-type chr01_pseudomolecule_IMGAG_V3 22500941-22493346 E EGN_Mt090430 20090702
	Confidence Icon	Sequence	Protein Accessions	# Proteins	# Protein Groups	Activation Type	Modifications	IonScore	Exp Value	Δ Score	Rank	Identity High	Homology Threshold	Charge	m/z [Da]	ΔM [ppm]	Ions Matched	Spectrum File
	Low	RTLGSRPR	IMGA	1	1	CID		20.46	0.648988		3	37		1	942.559	-0.34087	5/79	pps_Medicago_trypsin_rep3.mgf
	Low	IAYDDPVCVAAREDGK	IMGA	1	1	CID		12.52	6.07337		5	39	26	1	1721.93	68.5711	8/150	pps_Medicago_trypsin_rep3.mgf
IMGA	1.14	1	1	700	77.0536	5.47803	0	Medtr1g019600.1 Cyclin-like F-box chr01_pseudomolecule_IMGAG_V3 4037857-4042352 E EGN_Mt090430 20090702
	Confidence Icon	Sequence	Protein Accessions	# Proteins	# Protein Groups	Activation Type	Modifications	IonScore	Exp Value	Δ Score	Rank	Identity High	Homology Threshold	Charge	m/z [Da]	ΔM [ppm]	Ions Matched	Spectrum File
	Low	KLADLNLR	IMGA	2	1	CID		20.34	0.66717		4	37		1	942.559	-15.1092	5/74	pps_Medicago_trypsin_rep3.mgf
IMGA	2.72	1	1	257	29.6569	7.34229	0	Medtr3g025500.1 Zinc finger, RING-type chr03_pseudomolecule_IMGAG_V3 6609079-6606066 H EGN_Mt090430 20090702
	Confidence Icon	Sequence	Protein Accessions	# Proteins	# Protein Groups	Activation Type	Modifications	IonScore	Exp Value	Δ Score	Rank	Identity High	Homology Threshold	Charge	m/z [Da]	ΔM [ppm]	Ions Matched	Spectrum File
	Low	LFMYIEK	IMGA	1	1	CID		24.48	0.160047		2	35		1	943.421	-79.5735	4/49	pps_Medicago_trypsin_rep3.mgf
IMGA	12.5	1	1	56	6.76206	4.32275	0	Medtr2g087940.1 hypothetical protein chr02_pseudomolecule_IMGAG_V3 19759090-19758568 H EGN_Mt090430 20090702
	Confidence Icon	Sequence	Protein Accessions	# Proteins	# Protein Groups	Activation Type	Modifications	IonScore	Exp Value	Δ Score	Rank	Identity High	Homology Threshold	Charge	m/z [Da]	ΔM [ppm]	Ions Matched	Spectrum File
	Low	MEmEMEK	IMGA	1	1	CID	M3(Oxidation)	23.63	0.194646		3	35		1	943.421	67.5136	5/57	pps_Medicago_trypsin_rep3.mgf
IMGA	1.77	2	1	395	44.2319	6.88818	0	Medtr8g096230.1 Peptidase S9, serine active site chr08_pseudomolecule_IMGAG_V3 21115375-21118281 H EGN_Mt090430 20090702
	Confidence Icon	Sequence	Protein Accessions	# Proteins	# Protein Groups	Activation Type	Modifications	IonScore	Exp Value	Δ Score	Rank	Identity High	Homology Threshold	Charge	m/z [Da]	ΔM [ppm]	Ions Matched	Spectrum File
	Low	mMEIFTR	IMGA	2	1	CID	M1(Oxidation)	23.39	0.205706		4	35		1	943.421	-17.9414	4/55	pps_Medicago_trypsin_rep3.mgf
	Low	MmEIFTR	IMGA	2	1	CID	M2(Oxidation)	17.16	0.863468		8	35		1	943.421	-17.9414	4/55	pps_Medicago_trypsin_rep3.mgf
IMGA	0.58	1	1	1205	133.44	6.88818	0	Medtr1g103220.1 ATP-binding region, ATPase-like; Phytochrome A/B/C/D/E; ; ; chr01_pseudomolecule_IMGAG_V3 21430870-21436242 E EGN_Mt090430 20090702
	Confidence Icon	Sequence	Protein Accessions	# Proteins	# Protein Groups	Activation Type	Modifications	IonScore	Exp Value	Δ Score	Rank	Identity High	Homology Threshold	Charge	m/z [Da]	ΔM [ppm]	Ions Matched	Spectrum File
	Low	FLFmKNK	IMGA	1	1	CID	M4(Oxidation)	22.35	0.261364		5	35		1	943.421	-91.4929	7/60	pps_Medicago_trypsin_rep3.mgf
IMGA	1.31	1	1	534	61.6187	8.08936	0	Medtr5g016500.1 Plant protein of unknown function chr05_pseudomolecule_IMGAG_V3 5818006-5816121 E EGN_Mt090430 20090702
	Confidence Icon	Sequence	Protein Accessions	# Proteins	# Protein Groups	Activation Type	Modifications	IonScore	Exp Value	Δ Score	Rank	Identity High	Homology Threshold	Charge	m/z [Da]	ΔM [ppm]	Ions Matched	Spectrum File
	Low	FWDIKFK	IMGA	1	1	CID		24.96	0.215748		2	37		1	983.484	-51.7459	6/56	pps_Medicago_trypsin_rep3.mgf
IMGA	1.43	1	1	631	70.9216	6.56592	0	Medtr7g011110.1 Pentatricopeptide repeat chr07_pseudomolecule_IMGAG_V3 2602916-2606076 E EGN_Mt090430 20090702
	Confidence Icon	Sequence	Protein Accessions	# Proteins	# Protein Groups	Activation Type	Modifications	IonScore	Exp Value	Δ Score	Rank	Identity High	Homology Threshold	Charge	m/z [Da]	ΔM [ppm]	Ions Matched	Spectrum File
	Low	CGDVEMAMK	IMGA	1	1	CID		24.23	0.255239		3	37		1	983.484	85.9279	5/72	pps_Medicago_trypsin_rep3.mgf
IMGA	4	1	1	200	22.9834	8.26514	0	Medtr3g080970.1 Retrotransposon gag protein chr03_pseudomolecule_IMGAG_V3 19236298-19236945 H EGN_Mt090430 20090702
	Confidence Icon	Sequence	Protein Accessions	# Proteins	# Protein Groups	Activation Type	Modifications	IonScore	Exp Value	Δ Score	Rank	Identity High	Homology Threshold	Charge	m/z [Da]	ΔM [ppm]	Ions Matched	Spectrum File
	Low	CTAmRETR	IMGA	1	1	CID	M4(Oxidation)	22.78	0.356407		4	37		1	983.484	45.0477	5/73	pps_Medicago_trypsin_rep3.mgf
IMGA	1	1	1	801	90.6383	8.26514	0	Medtr5g028950.1 Ankyrin chr05_pseudomolecule_IMGAG_V3 11983707-11978043 E EGN_Mt090430 20090702
	Confidence Icon	Sequence	Protein Accessions	# Proteins	# Protein Groups	Activation Type	Modifications	IonScore	Exp Value	Δ Score	Rank	Identity High	Homology Threshold	Charge	m/z [Da]	ΔM [ppm]	Ions Matched	Spectrum File
	Low	mGQmLLMK	IMGA	1	1	CID	M1(Oxidation), M4(Oxidation)	20.17	0.65005		5	37		1	983.484	11.9358	4/75	pps_Medicago_trypsin_rep3.mgf
IMGA	0.45	1	1	1979	225.424	5.17334	0	Medtr4g128830.1 Kinesin, motor region; Kinesin-related chr04_pseudomolecule_IMGAG_V3 30448208-30458129 H EGN_Mt090430 20090702
	Confidence Icon	Sequence	Protein Accessions	# Proteins	# Protein Groups	Activation Type	Modifications	IonScore	Exp Value	Δ Score	Rank	Identity High	Homology Threshold	Charge	m/z [Da]	ΔM [ppm]	Ions Matched	Spectrum File
	Low	IDQNPEVTR	IMGA	2	1	CID		28.36	0.100731		2	37		1	1071.52	-26.0018	7/89	pps_Medicago_trypsin_rep3.mgf
IMGA	2.98	1	1	336	37.756	4.81787	0	Medtr6g013750.1 20S proteasome, A and B subunits chr06_pseudomolecule_IMGAG_V3 3010667-3005410 E EGN_Mt090430 20090702
	Confidence Icon	Sequence	Protein Accessions	# Proteins	# Protein Groups	Activation Type	Modifications	IonScore	Exp Value	Δ Score	Rank	Identity High	Homology Threshold	Charge	m/z [Da]	ΔM [ppm]	Ions Matched	Spectrum File
	Low	EGVVLAAEKR	IMGA	1	1	CID		25.48	0.195508		3	37		1	1071.52	-93.9336	8/90	pps_Medicago_trypsin_rep3.mgf
IMGA	9.91	2	2	111	12.5535	8.45557	0	Medtr2g117180.2 Nucleic acid binding NABP chr02_pseudomolecule_IMGAG_V3 27488235-27490049 E EGN_Mt090430 20090702
	Confidence Icon	Sequence	Protein Accessions	# Proteins	# Protein Groups	Activation Type	Modifications	IonScore	Exp Value	Δ Score	Rank	Identity High	Homology Threshold	Charge	m/z [Da]	ΔM [ppm]	Ions Matched	Spectrum File
	Low	VEKLVAAGER	IMGA	4	1	CID		23.07	0.340537		4	37		1	1071.52	-93.9336	5/101	pps_Medicago_trypsin_rep3.mgf
	Low	VEKLVAAGERR	IMGA	4	1	CID		18.42	1.25967		2	38	32	1	1227.61	-86.1603	6/112	pps_Medicago_trypsin_rep3.mgf
IMGA	1.31	1	1	763	87.7118	6.80029	0	Medtr5g104650.1 C2 chr05_pseudomolecule_IMGAG_V3 41992445-41994736 H EGN_Mt090430 20090702
	Confidence Icon	Sequence	Protein Accessions	# Proteins	# Protein Groups	Activation Type	Modifications	IonScore	Exp Value	Δ Score	Rank	Identity High	Homology Threshold	Charge	m/z [Da]	ΔM [ppm]	Ions Matched	Spectrum File
	Low	LGTCVFPVKK	IMGA	1	1	CID		21.87	0.739523		2	39		1	1091.56	-59.3233	5/81	pps_Medicago_trypsin_rep3.mgf
IMGA	1.75	1	1	570	64.617	8.82178	0	Medtr4g081740.1 Leucine-rich repeat, cysteine-containing subtype chr04_pseudomolecule_IMGAG_V3 17180419-17177577 E EGN_Mt090430 20090702
	Confidence Icon	Sequence	Protein Accessions	# Proteins	# Protein Groups	Activation Type	Modifications	IonScore	Exp Value	Δ Score	Rank	Identity High	Homology Threshold	Charge	m/z [Da]	ΔM [ppm]	Ions Matched	Spectrum File
	Low	ALSLALIKLR	IMGA	1	1	CID		25.79	0.184939	0.153846	1	37		1	1097.63	-98.8959	5/83	pps_Medicago_trypsin_rep3.mgf
IMGA	0.78	1	1	1289	139.205	7.76709	0	Medtr1g105850.1 AAA ATPase; ABC transporter, transmembrane region, type 1 chr01_pseudomolecule_IMGAG_V3 21924590-21918598 E EGN_Mt090430 20090702
	Confidence Icon	Sequence	Protein Accessions	# Proteins	# Protein Groups	Activation Type	Modifications	IonScore	Exp Value	Δ Score	Rank	Identity High	Homology Threshold	Charge	m/z [Da]	ΔM [ppm]	Ions Matched	Spectrum File
	Low	DLNLTIHSGK	IMGA	1	1	CID		21.67	0.47756		2	37		1	1097.63	33.7169	7/102	pps_Medicago_trypsin_rep3.mgf
IMGA	3.95	2	2	709	81.6352	9.05615	0	Medtr5g081990.1 Exo70 exocyst complex subunit chr05_pseudomolecule_IMGAG_V3 30809497-30806325 H EGN_Mt090430 20090702
	Confidence Icon	Sequence	Protein Accessions	# Proteins	# Protein Groups	Activation Type	Modifications	IonScore	Exp Value	Δ Score	Rank	Identity High	Homology Threshold	Charge	m/z [Da]	ΔM [ppm]	Ions Matched	Spectrum File
	Low	SSLGQCFSLR	IMGA	1	1	CID		21.28	0.522429		3	37		1	1097.63	83.0412	4/98	pps_Medicago_trypsin_rep3.mgf
	Low	LHNLHEIVKLmLcAGYEK	IMGA	1	1	CID	M11(Oxidation), C13(Carbamidomethyl)	11.4	8.22235	1	1	39	22	1	2184.15	7.10562	7/189	pps_Medicago_trypsin_rep3.mgf
IMGA	1.71	1	1	584	67.44	5.79541	0	Medtr3g067850.1 Protein of unknown function DUF1723 chr03_pseudomolecule_IMGAG_V3 15659550-15657796 H EGN_Mt090430 20090702
	Confidence Icon	Sequence	Protein Accessions	# Proteins	# Protein Groups	Activation Type	Modifications	IonScore	Exp Value	Δ Score	Rank	Identity High	Homology Threshold	Charge	m/z [Da]	ΔM [ppm]	Ions Matched	Spectrum File
	Low	GYHGLPKVAR	IMGA	1	1	CID		21.21	0.530918		4	37		1	1097.63	9.58309	4/89	pps_Medicago_trypsin_rep3.mgf
IMGA	1.56	1	1	641	72.8371	9.15869	0	Medtr4g158790.1 Protein of unknown function DUF292, eukaryotic chr04_pseudomolecule_IMGAG_V3 39968346-39964615 E EGN_Mt090430 20090702
	Confidence Icon	Sequence	Protein Accessions	# Proteins	# Protein Groups	Activation Type	Modifications	IonScore	Exp Value	Δ Score	Rank	Identity High	Homology Threshold	Charge	m/z [Da]	ΔM [ppm]	Ions Matched	Spectrum File
	Low	EGNMLKPIGR	IMGA	1	1	CID		21.73	0.556279		2	38		1	1114.54	-54.4719	5/95	pps_Medicago_trypsin_rep3.mgf
IMGA	1.99	1	1	554	63.0214	8.17725	0	Medtr3g151660.1 Pentatricopeptide repeat chr03_pseudomolecule_IMGAG_V3 40264208-40265872 H EGN_Mt090430 20090702
	Confidence Icon	Sequence	Protein Accessions	# Proteins	# Protein Groups	Activation Type	Modifications	IonScore	Exp Value	Δ Score	Rank	Identity High	Homology Threshold	Charge	m/z [Da]	ΔM [ppm]	Ions Matched	Spectrum File
	Low	VGNWGGKAGLR	IMGA	1	1	CID		20.64	0.714978		3	38		1	1114.54	-61.5241	4/108	pps_Medicago_trypsin_rep3.mgf
IMGA	2.97	1	1	337	37.8575	9.45166	0	Medtr7g104760.1 hypothetical protein chr07_pseudomolecule_IMGAG_V3 23859811-23855086 E EGN_Mt090430 20090702
	Confidence Icon	Sequence	Protein Accessions	# Proteins	# Protein Groups	Activation Type	Modifications	IonScore	Exp Value	Δ Score	Rank	Identity High	Homology Threshold	Charge	m/z [Da]	ΔM [ppm]	Ions Matched	Spectrum File
	Low	SPTLPAEIRR	IMGA	1	1	CID		24.29	0.345021		2	39		1	1139.6	-50.7999	5/89	pps_Medicago_trypsin_rep3.mgf
IMGA	1.55	1	1	710	81.8936	8.14795	0	Medtr1g076850.1 Cyclic nucleotide-binding; Ion transport protein chr01_pseudomolecule_IMGAG_V3 15468622-15472693 E EGN_Mt090430 20090702
	Confidence Icon	Sequence	Protein Accessions	# Proteins	# Protein Groups	Activation Type	Modifications	IonScore	Exp Value	Δ Score	Rank	Identity High	Homology Threshold	Charge	m/z [Da]	ΔM [ppm]	Ions Matched	Spectrum File
	Low	DAINKPSSNGR	IMGA	1	1	CID		24.27	0.388888		2	39		1	1158.66	65.8248	7/111	pps_Medicago_trypsin_rep3.mgf
IMGA	2.29	1	1	480	54.2296	5.94775	0	Medtr7g046600.1 Ribonuclease CAF1 chr07_pseudomolecule_IMGAG_V3 11528737-11531200 E EGN_Mt090430 20090702
	Confidence Icon	Sequence	Protein Accessions	# Proteins	# Protein Groups	Activation Type	Modifications	IonScore	Exp Value	Δ Score	Rank	Identity High	Homology Threshold	Charge	m/z [Da]	ΔM [ppm]	Ions Matched	Spectrum File
	Low	ISPVVTESGNR	IMGA	1	1	CID		23.89	0.424448		3	39		1	1158.66	44.1187	5/97	pps_Medicago_trypsin_rep3.mgf
IMGA	8.53	1	1	129	13.919	8.77783	0	Medtr2g025740.1 hypothetical protein chr02_pseudomolecule_IMGAG_V3 6896720-6896331 I EGN_Mt090430 20090702
	Confidence Icon	Sequence	Protein Accessions	# Proteins	# Protein Groups	Activation Type	Modifications	IonScore	Exp Value	Δ Score	Rank	Identity High	Homology Threshold	Charge	m/z [Da]	ΔM [ppm]	Ions Matched	Spectrum File
	Low	LGVLSMALLEL	IMGA	1	1	CID		21.58	0.722478		4	39		1	1158.66	-15.3895	6/103	pps_Medicago_trypsin_rep3.mgf
IMGA	2.3	1	1	391	42.9831	6.69775	0	Medtr7g097310.1 Chalcone and stilbene synthases, C-terminal chr07_pseudomolecule_IMGAG_V3 22016749-22014592 E EGN_Mt090430 20090702
	Confidence Icon	Sequence	Protein Accessions	# Proteins	# Protein Groups	Activation Type	Modifications	IonScore	Exp Value	Δ Score	Rank	Identity High	Homology Threshold	Charge	m/z [Da]	ΔM [ppm]	Ions Matched	Spectrum File
	Medium	RmcEKSmIK	IMGA	1	1	CID	M2(Oxidation), C3(Carbamidomethyl), M7(Oxidation)	31.6	0.0691831		2	39		1	1214.65	69.9909	9/87	pps_Medicago_trypsin_rep3.mgf
IMGA	2.6	1	1	423	45.4744	7.60596	0	Medtr1g100260.1 Protein phosphatase 2C-like; chr01_pseudomolecule_IMGAG_V3 20742461-20737664 E EGN_Mt090430 20090702
	Confidence Icon	Sequence	Protein Accessions	# Proteins	# Protein Groups	Activation Type	Modifications	IonScore	Exp Value	Δ Score	Rank	Identity High	Homology Threshold	Charge	m/z [Da]	ΔM [ppm]	Ions Matched	Spectrum File
	Low	HNVLSSLLFGK	IMGA	1	1	CID		21.06	0.78343		3	39		1	1214.65	-28.9229	11/105	pps_Medicago_trypsin_rep3.mgf
IMGA	4.53	1	1	243	27.9008	5.17334	0	Medtr4g090090.1 MOSC; MOSC, N-terminal beta barrel chr04_pseudomolecule_IMGAG_V3 18930847-18932964 E EGN_Mt090430 20090702
	Confidence Icon	Sequence	Protein Accessions	# Proteins	# Protein Groups	Activation Type	Modifications	IonScore	Exp Value	Δ Score	Rank	Identity High	Homology Threshold	Charge	m/z [Da]	ΔM [ppm]	Ions Matched	Spectrum File
	Low	VGPEPNETLMK	IMGA	1	1	CID		20.98	0.797995		4	39		1	1214.65	37.4417	4/101	pps_Medicago_trypsin_rep3.mgf
IMGA	4.49	1	1	267	31.2015	9.72998	0	Medtr5g007990.1 Protein of unknown function DUF313 chr05_pseudomolecule_IMGAG_V3 1406571-1407374 H EGN_Mt090430 20090702
	Confidence Icon	Sequence	Protein Accessions	# Proteins	# Protein Groups	Activation Type	Modifications	IonScore	Exp Value	Δ Score	Rank	Identity High	Homology Threshold	Charge	m/z [Da]	ΔM [ppm]	Ions Matched	Spectrum File
	Low	SSDEGSmADKAK	IMGA	1	1	CID	M7(Oxidation)	27.29	0.113289	0.259259	1	37		1	1241.54	9.50729	6/111	pps_Medicago_trypsin_rep3.mgf
IMGA	2.02	1	1	495	56.7971	9.12939	0	Medtr8g121110.1 structural maintenance of chromosomes family protein, related chr08_pseudomolecule_IMGAG_V3 27938235-27941362 E EGN_Mt090430 20090702
	Confidence Icon	Sequence	Protein Accessions	# Proteins	# Protein Groups	Activation Type	Modifications	IonScore	Exp Value	Δ Score	Rank	Identity High	Homology Threshold	Charge	m/z [Da]	ΔM [ppm]	Ions Matched	Spectrum File
	Low	DRDFLVNNLR	IMGA	2	1	CID		20.35	0.981616		2	39		1	1261.73	48.8051	9/99	pps_Medicago_trypsin_rep3.mgf
IMGA	2.28	2	2	1182	131.297	8.74854	0	Medtr4g024030.1 Transferase chr04_pseudomolecule_IMGAG_V3 5403528-5411393 E EGN_Mt090430 20090702
	Confidence Icon	Sequence	Protein Accessions	# Proteins	# Protein Groups	Activation Type	Modifications	IonScore	Exp Value	Δ Score	Rank	Identity High	Homology Threshold	Charge	m/z [Da]	ΔM [ppm]	Ions Matched	Spectrum File
	Low	AGGGETKLAVVGGR	IMGA	1	1	CID		25	0.339471		2	39		1	1271.67	-25.8144	11/128	pps_Medicago_trypsin_rep3.mgf
	Low	VNGVLHHSVHSLK	IMGA	1	1	CID		12.12	6.38619		7	39		1	1426.75	-31.1907	6/126	pps_Medicago_trypsin_rep3.mgf
IMGA	2.6	1	1	461	50.9813	5.5542	0	Medtr5g097720.1 UDP-glucuronosyl/UDP-glucosyltransferase chr05_pseudomolecule_IMGAG_V3 38954367-38952930 E EGN_Mt090430 20090702
	Confidence Icon	Sequence	Protein Accessions	# Proteins	# Protein Groups	Activation Type	Modifications	IonScore	Exp Value	Δ Score	Rank	Identity High	Homology Threshold	Charge	m/z [Da]	ΔM [ppm]	Ions Matched	Spectrum File
	Low	EIALAVENTGVR	IMGA	1	1	CID		20.2	1.02518		3	39		1	1271.67	-16.9678	10/115	pps_Medicago_trypsin_rep3.mgf
IMGA	1.86	1	1	591	66.6284	8.22119	0	Medtr5g022670.1 Pentatricopeptide repeat chr05_pseudomolecule_IMGAG_V3 8861216-8859441 E EGN_Mt090430 20090702
	Confidence Icon	Sequence	Protein Accessions	# Proteins	# Protein Groups	Activation Type	Modifications	IonScore	Exp Value	Δ Score	Rank	Identity High	Homology Threshold	Charge	m/z [Da]	ΔM [ppm]	Ions Matched	Spectrum File
	Low	RDVYLGEQIAK	IMGA	1	1	CID		30.41	0.103821		2	39		1	1291.69	-10.166	10/114	pps_Medicago_trypsin_rep3.mgf
IMGA	1.35	1	1	889	98.6964	6.69775	0	Medtr5g007970.1 ATP-dependent DNA ligase; Metal-dependent phosphohydrolase, HD region; TGS chr05_pseudomolecule_IMGAG_V3 1385062-1397957 E EGN_Mt090430 20090702
	Confidence Icon	Sequence	Protein Accessions	# Proteins	# Protein Groups	Activation Type	Modifications	IonScore	Exp Value	Δ Score	Rank	Identity High	Homology Threshold	Charge	m/z [Da]	ΔM [ppm]	Ions Matched	Spectrum File
	Low	ADLASMWSPSAR	IMGA	1	1	CID		23.73	0.483377		3	39		1	1291.69	59.9051	4/106	pps_Medicago_trypsin_rep3.mgf
IMGA	1.62	1	1	741	82.8955	8.08936	0	Tetratricopeptide-like helical CU179634.6 122200-129412 H EGN_Mt090430 20090702 - [CU179634_35.1]
	Confidence Icon	Sequence	Protein Accessions	# Proteins	# Protein Groups	Activation Type	Modifications	IonScore	Exp Value	Δ Score	Rank	Identity High	Homology Threshold	Charge	m/z [Da]	ΔM [ppm]	Ions Matched	Spectrum File
	Low	SVLAEFQTGLVK	IMGA	1	1	CID		20.24	1.07966		4	39		1	1291.69	-29.6444	7/116	pps_Medicago_trypsin_rep3.mgf
IMGA	0.98	1	1	1125	122.056	5.41455	0	Medtr5g048490.1 Protein kinase chr05_pseudomolecule_IMGAG_V3 20503625-20507287 E EGN_Mt090430 20090702
	Confidence Icon	Sequence	Protein Accessions	# Proteins	# Protein Groups	Activation Type	Modifications	IonScore	Exp Value	Δ Score	Rank	Identity High	Homology Threshold	Charge	m/z [Da]	ΔM [ppm]	Ions Matched	Spectrum File
	Low	TDMALNKNEIR	IMGA	1	1	CID		20.26	1.04691		2	39		1	1304.68	15.8803	5/108	pps_Medicago_trypsin_rep3.mgf
IMGA	2.22	1	1	540	60.1682	9.26123	0	Medtr2g025330.1 Protein kinase chr02_pseudomolecule_IMGAG_V3 6678707-6683262 E EGN_Mt090430 20090702
	Confidence Icon	Sequence	Protein Accessions	# Proteins	# Protein Groups	Activation Type	Modifications	IonScore	Exp Value	Δ Score	Rank	Identity High	Homology Threshold	Charge	m/z [Da]	ΔM [ppm]	Ions Matched	Spectrum File
	Low	SNADGVKKSRPR	IMGA	1	1	CID		23.88	0.414172		2	39		1	1314.72	-3.226	5/127	pps_Medicago_trypsin_rep3.mgf
IMGA	15.58	1	1	77	9.21773	9.27588	0	Medtr3g012800.1 hypothetical protein chr03_pseudomolecule_IMGAG_V3 2247313-2246979 L EGN_Mt090430 20090702
	Confidence Icon	Sequence	Protein Accessions	# Proteins	# Protein Groups	Activation Type	Modifications	IonScore	Exp Value	Δ Score	Rank	Identity High	Homology Threshold	Charge	m/z [Da]	ΔM [ppm]	Ions Matched	Spectrum File
	Low	RSGLATcTTPTR	IMGA	1	1	CID	C7(Carbamidomethyl)	20.78	0.913732		2	39		1	1320.65	-17.3992	9/129	pps_Medicago_trypsin_rep3.mgf
IMGA	5.24	1	1	248	27.4074	8.88037	0	Medtr8g092880.1 hypothetical protein chr08_pseudomolecule_IMGAG_V3 20167807-20168646 H EGN_Mt090430 20090702
	Confidence Icon	Sequence	Protein Accessions	# Proteins	# Protein Groups	Activation Type	Modifications	IonScore	Exp Value	Δ Score	Rank	Identity High	Homology Threshold	Charge	m/z [Da]	ΔM [ppm]	Ions Matched	Spectrum File
	Low	KLNENLGVNKIGK	IMGA	1	1	CID		22.96	0.526311	0.0434783	1	39		1	1426.75	-63.6492	6/129	pps_Medicago_trypsin_rep3.mgf
IMGA	4.01	1	1	349	38.5425	9.0708	0	Medtr4g141730.1 Protein of unknown function DUF6, transmembrane chr04_pseudomolecule_IMGAG_V3 35074396-35079577 E EGN_Mt090430 20090702
	Confidence Icon	Sequence	Protein Accessions	# Proteins	# Protein Groups	Activation Type	Modifications	IonScore	Exp Value	Δ Score	Rank	Identity High	Homology Threshold	Charge	m/z [Da]	ΔM [ppm]	Ions Matched	Spectrum File
	Low	IEVLRVKTAAGAAK	IMGA	1	1	CID		20.69	0.887651		4	39		1	1426.75	-89.1618	10/140	pps_Medicago_trypsin_rep3.mgf
IMGA	4.13	2	2	557	62.4253	5.41455	0	Medtr5g102510.1 hypothetical protein chr05_pseudomolecule_IMGAG_V3 41050718-41047510 H EGN_Mt090430 20090702
	Confidence Icon	Sequence	Protein Accessions	# Proteins	# Protein Groups	Activation Type	Modifications	IonScore	Exp Value	Δ Score	Rank	Identity High	Homology Threshold	Charge	m/z [Da]	ΔM [ppm]	Ions Matched	Spectrum File
	Low	VEDGNELDmLRK	IMGA	1	1	CID	M9(Oxidation)	28.66	0.14159		2	39		1	1434.8	78.8915	6/118	pps_Medicago_trypsin_rep3.mgf
	Low	KVQERYEALLK	IMGA	1	1	CID		13.44	4.92526		2	39	28	1	1376.73	-39.8119	6/110	pps_Medicago_trypsin_rep3.mgf
IMGA	3.97	1	1	353	39.8855	6.99072	0	Medtr1g009620.1 BURP chr01_pseudomolecule_IMGAG_V3 1357974-1360420 E EGN_Mt090430 20090702
	Confidence Icon	Sequence	Protein Accessions	# Proteins	# Protein Groups	Activation Type	Modifications	IonScore	Exp Value	Δ Score	Rank	Identity High	Homology Threshold	Charge	m/z [Da]	ΔM [ppm]	Ions Matched	Spectrum File
	Low	ARDASNGGFDVGIR	IMGA	1	1	CID		20.79	0.867028		3	39		1	1434.8	65.583	7/146	pps_Medicago_trypsin_rep3.mgf
IMGA	4.6	2	2	478	55.309	8.88037	0	Medtr4g008730.1 Cytochrome P450 chr04_pseudomolecule_IMGAG_V3 1171244-1172727 E EGN_Mt090430 20090702
	Confidence Icon	Sequence	Protein Accessions	# Proteins	# Protein Groups	Activation Type	Modifications	IonScore	Exp Value	Δ Score	Rank	Identity High	Homology Threshold	Charge	m/z [Da]	ΔM [ppm]	Ions Matched	Spectrum File
	Low	ILEEIKENLPSR	IMGA	1	1	CID		22.95	0.500146		2	39		1	1440.79	-8.42681	4/117	pps_Medicago_trypsin_rep3.mgf
	Low	YNRTLLHSKK	IMGA	1	1	CID		10.45	10.066	1	1	39	22	1	1259.64	-66.2184	3/98	pps_Medicago_trypsin_rep3.mgf
IMGA	7.02	2	2	171	17.8517	11.5903	0	Medtr1g103430.1 hypothetical protein chr01_pseudomolecule_IMGAG_V3 21533880-21534483 H EGN_Mt090430 20090702
	Confidence Icon	Sequence	Protein Accessions	# Proteins	# Protein Groups	Activation Type	Modifications	IonScore	Exp Value	Δ Score	Rank	Identity High	Homology Threshold	Charge	m/z [Da]	ΔM [ppm]	Ions Matched	Spectrum File
	Low	QSRLPDPASKxR	IMGA	1	1	CID	X11(W)	21.88	0.639878		3	39		1	1440.79	15.9001	5/127	pps_Medicago_trypsin_rep3.mgf
	Low	LPDPASKxR	IMGA	1	1	CID	X8(D)	12.6	3.91273		2	37	26	1	998.543	16.8332	7/77	pps_Medicago_trypsin_rep3.mgf
IMGA	6.93	1	1	202	21.8783	9.68604	0	Medtr8g015360.1 Plant integral membrane protein chr08_pseudomolecule_IMGAG_V3 2703359-2699957 E EGN_Mt090430 20090702
	Confidence Icon	Sequence	Protein Accessions	# Proteins	# Protein Groups	Activation Type	Modifications	IonScore	Exp Value	Δ Score	Rank	Identity High	Homology Threshold	Charge	m/z [Da]	ΔM [ppm]	Ions Matched	Spectrum File
	Low	mSGPLVGDGEKTNR	IMGA	1	1	CID	M1(Oxidation)	21.23	0.839238		2	39		1	1476.75	28.9105	6/132	pps_Medicago_trypsin_rep3.mgf
IMGA	0.94	3	1	1275	144.376	6.30322	0	Medtr3g030400.1 NB-ARC chr03_pseudomolecule_IMGAG_V3 8222908-8217880 E EGN_Mt090430 20090702
	Confidence Icon	Sequence	Protein Accessions	# Proteins	# Protein Groups	Activation Type	Modifications	IonScore	Exp Value	Δ Score	Rank	Identity High	Homology Threshold	Charge	m/z [Da]	ΔM [ppm]	Ions Matched	Spectrum File
	Low	CLRTFLPCcSWR	IMGA	2	1	CID	C9(Carbamidomethyl)	29.65	0.0909415		2	38		1	1541.7	-12.308	11/120	pps_Medicago_trypsin_rep3.mgf
	Low	CLRTFLPcCSWR	IMGA	2	1	CID	C8(Carbamidomethyl)	16.12	2.05004		3	38		1	1541.7	-12.308	9/120	pps_Medicago_trypsin_rep3.mgf
	Low	cLRTFLPCCSWR	IMGA	2	1	CID	C1(Carbamidomethyl)	12.5	4.71804		5	38		1	1541.7	-12.308	7/120	pps_Medicago_trypsin_rep3.mgf
IMGA	3.27	1	1	490	55.068	5.79541	0	Medtr3g030920.1 RecF protein chr03_pseudomolecule_IMGAG_V3 8530759-8534253 E EGN_Mt090430 20090702
	Confidence Icon	Sequence	Protein Accessions	# Proteins	# Protein Groups	Activation Type	Modifications	IonScore	Exp Value	Δ Score	Rank	Identity High	Homology Threshold	Charge	m/z [Da]	ΔM [ppm]	Ions Matched	Spectrum File
	Low	LVGAKNEPPVQQVSPK	IMGA	1	1	CID		20.96	0.557166		2	37		1	1691.01	38.7748	7/158	pps_Medicago_trypsin_rep3.mgf
IMGA	6.16	1	1	276	31.3429	9.49561	0	Medtr5g007180.1 Lipid-binding START chr05_pseudomolecule_IMGAG_V3 1003003-1005138 E EGN_Mt090430 20090702
	Confidence Icon	Sequence	Protein Accessions	# Proteins	# Protein Groups	Activation Type	Modifications	IonScore	Exp Value	Δ Score	Rank	Identity High	Homology Threshold	Charge	m/z [Da]	ΔM [ppm]	Ions Matched	Spectrum File
	Low	TDASLSRCALMASKTTR	IMGA	1	1	CID		24.22	0.394716		3	39		1	1811.97	32.3288	9/179	pps_Medicago_trypsin_rep3.mgf
IMGA	1.63	1	1	980	109.824	6.97607	0	Medtr3g138120.1 AAA ATPase, central region; Clp, N terminal chr03_pseudomolecule_IMGAG_V3 35226016-35237513 E EGN_Mt090430 20090702
	Confidence Icon	Sequence	Protein Accessions	# Proteins	# Protein Groups	Activation Type	Modifications	IonScore	Exp Value	Δ Score	Rank	Identity High	Homology Threshold	Charge	m/z [Da]	ΔM [ppm]	Ions Matched	Spectrum File
	Low	VIQQLVENEIAMGVLR	IMGA	1	1	CID		23.32	0.485606		4	39		1	1811.97	-19.8576	6/157	pps_Medicago_trypsin_rep3.mgf
IMGA	7.08	2	2	339	37.4962	8.646	0	Medtr5g036190.1 hypothetical protein chr05_pseudomolecule_IMGAG_V3 15079556-15078281 I EGN_Mt090430 20090702
	Confidence Icon	Sequence	Protein Accessions	# Proteins	# Protein Groups	Activation Type	Modifications	IonScore	Exp Value	Δ Score	Rank	Identity High	Homology Threshold	Charge	m/z [Da]	ΔM [ppm]	Ions Matched	Spectrum File
	Low	EAcLLYSVSDDPVMGR	IMGA	1	1	CID	C3(Carbamidomethyl)	23.02	0.520337		5	39		1	1811.97	76.4719	7/145	pps_Medicago_trypsin_rep3.mgf
	Low	ALDGDVPR	IMGA	1	1	CID		17.45	1.15398		4	37	31	1	842.492	65.8035	4/63	pps_Medicago_trypsin_rep3.mgf
IMGA	6.02	2	2	581	64.2119	7.69385	0	Medtr7g026590.1 Heat shock protein Hsp70 chr07_pseudomolecule_IMGAG_V3 6859818-6857814 E EGN_Mt090430 20090702
	Confidence Icon	Sequence	Protein Accessions	# Proteins	# Protein Groups	Activation Type	Modifications	IonScore	Exp Value	Δ Score	Rank	Identity High	Homology Threshold	Charge	m/z [Da]	ΔM [ppm]	Ions Matched	Spectrum File
	Low	ITSLITKCEYLLDGDK	IMGA	1	1	CID		22.55	0.579808		6	39		1	1811.97	12.6375	6/165	pps_Medicago_trypsin_rep3.mgf
	Low	ASENNLLGFFNLSVPRAPR	IMGA	1	1	CID		11.02	8.70537		2	39	24	1	2102.12	5.11326	6/202	pps_Medicago_trypsin_rep3.mgf
IMGA	2.16	2	2	1577	179.837	6.34131	0	ATP-binding region, ATPase-like AC233682.2 53559-59969 H EGN_Mt090430 20090702 - [AC233682_17.1]
	Confidence Icon	Sequence	Protein Accessions	# Proteins	# Protein Groups	Activation Type	Modifications	IonScore	Exp Value	Δ Score	Rank	Identity High	Homology Threshold	Charge	m/z [Da]	ΔM [ppm]	Ions Matched	Spectrum File
	Low	CIKFMDDPSEVLSSLK	IMGA	1	1	CID		21.78	0.692284		7	39		1	1811.97	42.5055	5/164	pps_Medicago_trypsin_rep3.mgf
	Low	LILGFLACSSLKmEPDKR	IMGA	1	1	CID	M13(Oxidation)	12.14	4.40795		2	37	27	1	2037.21	60.8939	9/164	pps_Medicago_trypsin_rep3.mgf
IMGA	14.55	1	1	110	12.2734	6.52197	0	Medtr5g096240.1 Leucine-rich repeat chr05_pseudomolecule_IMGAG_V3 38241658-38242077 H EGN_Mt090430 20090702
	Confidence Icon	Sequence	Protein Accessions	# Proteins	# Protein Groups	Activation Type	Modifications	IonScore	Exp Value	Δ Score	Rank	Identity High	Homology Threshold	Charge	m/z [Da]	ΔM [ppm]	Ions Matched	Spectrum File
	Low	LSGcDLSDLYILSLSR	IMGA	1	1	CID	C4(Carbamidomethyl)	21.58	0.72491		8	39		1	1811.97	26.5207	6/147	pps_Medicago_trypsin_rep3.mgf
IMGA	10.07	2	2	278	31.4833	5.63037	0	Medtr7g035300.1 Heat shock protein Hsp70 chr07_pseudomolecule_IMGAG_V3 8628350-8629186 E EGN_Mt090430 20090702
	Confidence Icon	Sequence	Protein Accessions	# Proteins	# Protein Groups	Activation Type	Modifications	IonScore	Exp Value	Δ Score	Rank	Identity High	Homology Threshold	Charge	m/z [Da]	ΔM [ppm]	Ions Matched	Spectrum File
	Low	QSFVLIDVYEGERTR	IMGA	1	1	CID		21.4	0.755587		9	39		1	1811.97	22.1796	6/165	pps_Medicago_trypsin_rep3.mgf
	Low	AELmNELVDCVNR	IMGA	1	1	CID	M4(Oxidation)	12.26	6.4659		3	39	28	1	1521.79	54.0311	6/130	pps_Medicago_trypsin_rep3.mgf
IMGA	1.41	1	1	1135	130.488	5.93506	0	Medtr3g025960.1 NB-ARC chr03_pseudomolecule_IMGAG_V3 6902404-6898997 E EGN_Mt090430 20090702
	Confidence Icon	Sequence	Protein Accessions	# Proteins	# Protein Groups	Activation Type	Modifications	IonScore	Exp Value	Δ Score	Rank	Identity High	Homology Threshold	Charge	m/z [Da]	ΔM [ppm]	Ions Matched	Spectrum File
	Low	FIADQISYLGLEDATR	IMGA	1	1	CID		21.03	0.822781		10	39		1	1811.97	28.3773	5/165	pps_Medicago_trypsin_rep3.mgf
IMGA	5.51	1	1	272	29.9767	8.1333	0	Medtr5g008800.1 Rieske [2Fe-2S] region chr05_pseudomolecule_IMGAG_V3 1738247-1741011 E EGN_Mt090430 20090702
	Confidence Icon	Sequence	Protein Accessions	# Proteins	# Protein Groups	Activation Type	Modifications	IonScore	Exp Value	Δ Score	Rank	Identity High	Homology Threshold	Charge	m/z [Da]	ΔM [ppm]	Ions Matched	Spectrum File
	Low	TGEIKEWYPNNPVLR	IMGA	1	1	CID		26.07	0.253228	0.153846	1	39		1	1815.98	22.4224	7/151	pps_Medicago_trypsin_rep3.mgf
IMGA	1.79	1	1	950	108.846	8.88037	0	Medtr5g020080.1 Nrap protein chr05_pseudomolecule_IMGAG_V3 7567436-7560616 E EGN_Mt090430 20090702
	Confidence Icon	Sequence	Protein Accessions	# Proteins	# Protein Groups	Activation Type	Modifications	IonScore	Exp Value	Δ Score	Rank	Identity High	Homology Threshold	Charge	m/z [Da]	ΔM [ppm]	Ions Matched	Spectrum File
	Low	ASEAWTGLSPSALELKR	IMGA	1	1	CID		21.59	0.710415		2	39		1	1815.98	10.7758	7/157	pps_Medicago_trypsin_rep3.mgf
IMGA	1.19	1	1	1424	160.995	6.7124	0	Medtr1g013150.1 Glycoside hydrolase, family 10; AAA ATPase; chr01_pseudomolecule_IMGAG_V3 2285429-2276990 E EGN_Mt090430 20090702
	Confidence Icon	Sequence	Protein Accessions	# Proteins	# Protein Groups	Activation Type	Modifications	IonScore	Exp Value	Δ Score	Rank	Identity High	Homology Threshold	Charge	m/z [Da]	ΔM [ppm]	Ions Matched	Spectrum File
	Low	QSLVVLcINQMASALFR	IMGA	1	1	CID	C7(Carbamidomethyl)	24.26	0.41247		2	39		1	1950.06	16.6429	12/186	pps_Medicago_trypsin_rep3.mgf
IMGA	4.24	1	1	448	49.3514	8.14795	0	Medtr1g010720.1 Zinc finger, RING-type chr01_pseudomolecule_IMGAG_V3 1875709-1879855 E EGN_Mt090430 20090702
	Confidence Icon	Sequence	Protein Accessions	# Proteins	# Protein Groups	Activation Type	Modifications	IonScore	Exp Value	Δ Score	Rank	Identity High	Homology Threshold	Charge	m/z [Da]	ΔM [ppm]	Ions Matched	Spectrum File
	Low	STKGILMEVGKSSGVSNLR	IMGA	1	1	CID		23.76	0.487833	0.0833333	1	40		1	1963.03	-16.0422	9/209	pps_Medicago_trypsin_rep3.mgf
IMGA	1.38	1	1	1306	146.432	6.91748	0	Medtr4g129570.1 DNA-directed RNA polymerase, subunit beta-prime chr04_pseudomolecule_IMGAG_V3 30844898-30857822 E EGN_Mt090430 20090702
	Confidence Icon	Sequence	Protein Accessions	# Proteins	# Protein Groups	Activation Type	Modifications	IonScore	Exp Value	Δ Score	Rank	Identity High	Homology Threshold	Charge	m/z [Da]	ΔM [ppm]	Ions Matched	Spectrum File
	Low	TSLRSQKDASGICQLLDK	IMGA	1	1	CID		22.32	0.679627		2	40		1	1963.03	2.50057	6/197	pps_Medicago_trypsin_rep3.mgf
IMGA	18.1	1	1	105	12.0621	8.32373	0	Medtr7g145860.1 Auxin responsive SAUR protein chr07_pseudomolecule_IMGAG_V3 34777402-34778130 F EGN_Mt090430 20090702
	Confidence Icon	Sequence	Protein Accessions	# Proteins	# Protein Groups	Activation Type	Modifications	IonScore	Exp Value	Δ Score	Rank	Identity High	Homology Threshold	Charge	m/z [Da]	ΔM [ppm]	Ions Matched	Spectrum File
	Low	GVPKGCLAIKVGQGEDQQR	IMGA	1	1	CID		20.29	1.06402		2	39		1	1982.99	-29.315	5/179	pps_Medicago_trypsin_rep3.mgf
IMGA	2.36	1	1	934	98.9295	7.56201	0	LigA AC148471.15 76283-79178 H EGN_Mt090430 20090702 - [AC148471_38.1]
	Confidence Icon	Sequence	Protein Accessions	# Proteins	# Protein Groups	Activation Type	Modifications	IonScore	Exp Value	Δ Score	Rank	Identity High	Homology Threshold	Charge	m/z [Da]	ΔM [ppm]	Ions Matched	Spectrum File
	Low	RGSLLQAVEEAADLVPHLGPSR	IMGA	1	1	CID		22.37	0.626942		2	39		1	2315.26	7.10879	5/247	pps_Medicago_trypsin_rep3.mgf
IMGA	4.2	1	1	500	57.156	8.30908	0	Medtr7g103830.1 Cyclin-like F-box, putative chr07_pseudomolecule_IMGAG_V3 23393406-23395573 E EGN_Mt090430 20090702
	Confidence Icon	Sequence	Protein Accessions	# Proteins	# Protein Groups	Activation Type	Modifications	IonScore	Exp Value	Δ Score	Rank	Identity High	Homology Threshold	Charge	m/z [Da]	ΔM [ppm]	Ions Matched	Spectrum File
	Low	LKIIIPSLLHLKIVNVGCYYR	IMGA	1	1	CID		24.95	0.249994		2	38		1	2455.44	-9.99467	7/212	pps_Medicago_trypsin_rep3.mgf
IMGA	20	2	1	130	14.3223	9.23193	0	Medtr8g093140.1 Virulence factor, pectin lyase fold chr08_pseudomolecule_IMGAG_V3 20365165-20366778 H EGN_Mt090430 20090702
	Confidence Icon	Sequence	Protein Accessions	# Proteins	# Protein Groups	Activation Type	Modifications	IonScore	Exp Value	Δ Score	Rank	Identity High	Homology Threshold	Charge	m/z [Da]	ΔM [ppm]	Ions Matched	Spectrum File
	Low	QVLISCVLILGFASPcLcGRWINVAK	IMGA	1	1	CID	C16(Carbamidomethyl), C18(Carbamidomethyl)	22.81	0.569677		2	39		1	2917.47	-32.5074	6/280	pps_Medicago_trypsin_rep3.mgf
	Low	QVLIScVLILGFASPCLcGRWINVAK	IMGA	1	1	CID	C6(Carbamidomethyl), C18(Carbamidomethyl)	15.21	3.27815		3	39		1	2917.47	-32.5074	5/280	pps_Medicago_trypsin_rep3.mgf
