# Supplementary material for: Defining the Core Proteome of the Chloroplast Envelope Membranes
Source: Front Plant Sci. 2013 Feb 6;4:11. doi: 10.3389/fpls.2013.00011 (PMC3565376; doi:10.3389/fpls.2013.00011)
Supplement: Supplementary Tables S15–S57 — Raw data measured by nLC-MALDI MS/MS. Each excel sheet is grouped in two levels. The first level contains information for each identified accession ID. The first column gives the accession (UniProtKB, IMGAG, or EST-library by Franssen et al., 2012), the second column the coverage, the third column the number of peptide spectrum matches (#PSMs), the fourth column the number of peptides, the fifth column the number of amino acids (#AAs), the sixth column the molecular weight (MW in kDa), the seventh column the isoelectric point (pI), the eighth column the score, and the ninth column the description. The second level contains all peptide information for each accession ID. The second column gives the confidence icon (Low; Medium; High), the third column the peptide sequence, the fourth column the protein accessions, the fifth column the number of proteins, the sixth column the number of protein groups, the seventh column the activation type (Collision Induced Dissociation, CID), the eighth column the modifications, the ninth column the ion score, the 10th column the expectation value (exp. value), the 11th column the delta score (Δscore), the 12th column the rank, the 13th column the identity High, the 14th column the homology threshold, the 15th column the charge, the 16th column the mass to charge ratio in daltons (m/z), the 18th column the delta mass (ΔM, difference between the theoretical mass of the peptide and the experimental mass of the precursor ion), the 19th column the matched ions, and the 20th column the spectrum file. [file 38279_Schleiff_DataSheet10.ZIP › Table S34.xls]

## Sheet: Sheet1
Accession	Coverage	# PSMs	# Peptides	# AAs	MW [kDa]	calc. pI	Score	Description
Q9SC41	10.78	3	3	436	47.183	6.59521	214.52	Translocon Tic40 OS=Pisum sativum GN=Tic40 PE=1 SV=1 - [Q9SC41_PEA]
	Confidence Icon	Sequence	Protein Accessions	# Proteins	# Protein Groups	Activation Type	Modifications	IonScore	Exp Value	Δ Score	Rank	Identity High	Homology Threshold	Charge	m/z [Da]	ΔM [ppm]	Ions Matched	Spectrum File
	High	SQNGTPFKQGFGDSPGSPSERKS	Q9SC41	1	1	CID		123.62	1.1503e-08	0.774194	1	57	48	1	2395.06	-26.5969	14/261	pisum_IE_elastase_rep1.mgf
	High	AAPAPDINVKEEVEVKNEPKKS	Q9SC41	2	1	CID		119.54	3.22054e-08	0.833333	1	57	40	1	2392.2	-28.7857	22/227	pisum_IE_elastase_rep1.mgf
	Low	EAAAPAPDINVKEEVEVKNEPKKS	Q9SC41	2	1	CID		49.36	0.301291	0.734694	1	57	29	1	2592.29	-22.7526	13/257	pisum_IE_elastase_rep1.mgf
O24293	6.22	5	5	996	109.953	6.30322	143.55	Chloroplast inner envelope protein, 110 kD (IEP110) OS=Pisum sativum PE=1 SV=1 - [O24293_PEA]
	Confidence Icon	Sequence	Protein Accessions	# Proteins	# Protein Groups	Activation Type	Modifications	IonScore	Exp Value	Δ Score	Rank	Identity High	Homology Threshold	Charge	m/z [Da]	ΔM [ppm]	Ions Matched	Spectrum File
	High	ALRDSEDSLLETAEEEKFVF	O24293	2	1	CID		123.57	1.22777e-08	0.758065	1	57	49	1	2328.08	-17.603	15/211	pisum_IE_elastase_rep1.mgf
	Low	RDSEDSLLETAEEEKFVF	O24293	2	1	CID		47.04	0.566003	0.617021	1	57	33	1	2143.97	-13.3823	9/195	pisum_IE_elastase_rep1.mgf
	Low	AFLQNLcDELHFDPQKA	O24293	2	1	CID	C7(Carbamidomethyl)	44.89	0.982357		4	57	40	1	2045.96	-5.97532	9/167	pisum_IE_elastase_rep1.mgf
	Low	SSPPQRPPKELNGIEILVDKLSSPA	O24293	2	1	CID		42.05	1.4768	0.619048	1	56	30	1	2672.43	-13.056	7/273	pisum_IE_elastase_rep1.mgf
	Low	SSPPQRPPKELNGIEILVDKL	O24293	2	1	CID		20.14	266.559	0.05	1	57	32	1	2330.27	-18.1702	9/229	pisum_IE_elastase_rep1.mgf
B8R470	52.38	9	9	42	4.72756	6.45557	101.613	Photosystem I reaction center subunit IX OS=Trifolium subterraneum GN=psaJ PE=3 SV=1 - [B8R470_TRISU]
	Confidence Icon	Sequence	Protein Accessions	# Proteins	# Protein Groups	Activation Type	Modifications	IonScore	Exp Value	Δ Score	Rank	Identity High	Homology Threshold	Charge	m/z [Da]	ΔM [ppm]	Ions Matched	Spectrum File
	High	IEINRLFPDALTFPFF	B8R470	3	1	CID		74.58	0.00118203	0.626667	1	58	44	1	1940.01	-11.6192	11/157	pisum_IE_elastase_rep1.mgf
	High	GLLIEINRLFPDA	B8R470;Q9BBR3	44	2	CID		66.76	0.00661061	0.58209	1	57	44	1	1470.78	-38.0023	9/118	pisum_IE_elastase_rep1.mgf
	Low	EINRLFPDALTFPFF	B8R470	3	1	CID		40.94	2.78121	0.536585	1	58	33	1	1826.91	-18.3092	14/149	pisum_IE_elastase_rep1.mgf
	Low	LAGLLIEINRLFPDA	B8R470;Q9BBR3	43	2	CID		38.01	4.48912	0.105263	1	57	48	1	1654.92	-16.8354	8/134	pisum_IE_elastase_rep1.mgf
	Low	LAGLLIEINRLFPDAL	B8R470;Q9BBR3	43	2	CID		30.06	26.262	0.333333	1	57	33	1	1768	-18.3434	11/144	pisum_IE_elastase_rep1.mgf
	Low	ALAGLLIEINRLFPDA	B8R470;Q9BBR3	3	2	CID		25.12	85.0672		5	57	40	1	1725.96	-15.5167	7/142	pisum_IE_elastase_rep1.mgf
	Low	AGLLIEINRLFPDAL	B8R470;Q9BBR3	44	2	CID		25.09	87.935		4	57	48	1	1654.92	-16.8354	6/136	pisum_IE_elastase_rep1.mgf
	Low	AGLLIEINRLFPDA	B8R470;Q9BBR3	44	2	CID		22.39	182.994	0	1	57	33	1	1541.83	-22.8892	5/126	pisum_IE_elastase_rep1.mgf
	Low	LIEINRLFPDALTFPFF	B8R470	3	1	CID		17.41	571.417	0.235294	1	57	26	1	2053.11	-3.36626	7/165	pisum_IE_elastase_rep1.mgf
Q8VYX9	30	1	1	50	5.66591	4.95752	86.76	Ultraviolet-B-repressible rubisco activase (Fragment) OS=Pisum sativum PE=2 SV=1 - [Q8VYX9_PEA]
	Confidence Icon	Sequence	Protein Accessions	# Proteins	# Protein Groups	Activation Type	Modifications	IonScore	Exp Value	Δ Score	Rank	Identity High	Homology Threshold	Charge	m/z [Da]	ΔM [ppm]	Ions Matched	Spectrum File
	High	ALGDANEDAIKRGTF	Q8VYX9	1	1	CID		86.76	6.53869e-05	0.689655	1	57	44	1	1577.76	-18.5714	16/148	pisum_IE_elastase_rep1.mgf
Q8MCW8	7.08	2	2	466	51.463	6.58057	82.52	Ribulose-1,5-bisphosphate carboxylase large subunit (Fragment) OS=Harungana madagascariensis GN=rbcL PE=3 SV=1 - [Q8MCW8_9ROSI]
	Confidence Icon	Sequence	Protein Accessions	# Proteins	# Protein Groups	Activation Type	Modifications	IonScore	Exp Value	Δ Score	Rank	Identity High	Homology Threshold	Charge	m/z [Da]	ΔM [ppm]	Ions Matched	Spectrum File
	High	AAcEVWKEIKFExEAVDTL	Q8MCW8	1	1	CID	C3(Carbamidomethyl), X13(V)	82.52	0.000165478	0.13253	1	57		1	2237.06	-25.1067	19/188	pisum_IE_elastase_rep1.mgf
	Low	FRVTPQPGVPPEEA	A0PDA8;Q39700;Q9GEP8;Q85ZL1;Q8MCW8	8	5	CID		33.02	16.0315		2	57	45	1	1523.75	-20.6407	6/139	pisum_IE_elastase_rep1.mgf
Q41009	7.42	3	3	310	34.1361	7.32764	74.92	Translocase of chloroplast 34 OS=Pisum sativum GN=TOC34 PE=1 SV=1 - [TOC34_PEA]
	Confidence Icon	Sequence	Protein Accessions	# Proteins	# Protein Groups	Activation Type	Modifications	IonScore	Exp Value	Δ Score	Rank	Identity High	Homology Threshold	Charge	m/z [Da]	ΔM [ppm]	Ions Matched	Spectrum File
	High	LIRRDIATETKPAWETRDVGDRK	Q41009	1	1	CID		64.83	0.00804833	0.630769	1	56	40	1	2726.42	-19.7994	15/250	pisum_IE_elastase_rep1.mgf
	Low	KPAWETRDVGDRK	Q41009	1	1	CID		50.09	0.31508	0.5	1	57	40	1	1557.76	-33.1895	14/134	pisum_IE_elastase_rep1.mgf
	Low	WETRDVGDRK	Q41009	1	1	CID		29.58	32.7569	0.1	1	57	40	1	1261.6	-25.2389	6/98	pisum_IE_elastase_rep1.mgf
A0PDA8	6.93	3	2	476	52.8285	6.43018	71.57	Ribulose 1,5 bisphosphate carboxylase-oxygenase (Fragment) OS=Gnidia coriacea GN=rbcL PE=3 SV=1 - [A0PDA8_9ROSI]
	Confidence Icon	Sequence	Protein Accessions	# Proteins	# Protein Groups	Activation Type	Modifications	IonScore	Exp Value	Δ Score	Rank	Identity High	Homology Threshold	Charge	m/z [Da]	ΔM [ppm]	Ions Matched	Spectrum File
	High	AAcEVWKEIKFxIPAMDTL	A0PDA8	1	1	CID	C3(Carbamidomethyl), X12(D)	71.57	0.00205939		2	57		1	2237.06	-17.1722	17/188	pisum_IE_elastase_rep1.mgf
	High	AAcEVWKEIKFxIPAmDTL	A0PDA8	1	1	CID	C3(Carbamidomethyl), X12(V), M16(Oxidation)	66.6	0.00646754		3	57		1	2237.06	-33.4369	17/188	pisum_IE_elastase_rep1.mgf
	Low	FRVTPQPGVPPEEA	A0PDA8;Q39700;Q9GEP8;Q85ZL1;Q8MCW8	8	5	CID		33.02	16.0315		2	57	45	1	1523.75	-20.6407	6/139	pisum_IE_elastase_rep1.mgf
Q9BBR3	40.91	7	7	44	5.00173	6.45557	66.76	Photosystem I reaction center subunit IX OS=Lotus japonicus GN=psaJ PE=3 SV=1 - [PSAJ_LOTJA]
	Confidence Icon	Sequence	Protein Accessions	# Proteins	# Protein Groups	Activation Type	Modifications	IonScore	Exp Value	Δ Score	Rank	Identity High	Homology Threshold	Charge	m/z [Da]	ΔM [ppm]	Ions Matched	Spectrum File
	High	GLLIEINRLFPDA	B8R470;Q9BBR3	44	2	CID		66.76	0.00661061	0.58209	1	57	44	1	1470.78	-38.0023	9/118	pisum_IE_elastase_rep1.mgf
	Low	LAGLLIEINRLFPDA	B8R470;Q9BBR3	43	2	CID		38.01	4.48912	0.105263	1	57	48	1	1654.92	-16.8354	8/134	pisum_IE_elastase_rep1.mgf
	Low	LAGLLIEINRLFPDAL	B8R470;Q9BBR3	43	2	CID		30.06	26.262	0.333333	1	57	33	1	1768	-18.3434	11/144	pisum_IE_elastase_rep1.mgf
	Low	ALAGLLIEINRLFPDA	B8R470;Q9BBR3	3	2	CID		25.12	85.0672		5	57	40	1	1725.96	-15.5167	7/142	pisum_IE_elastase_rep1.mgf
	Low	AGLLIEINRLFPDAL	B8R470;Q9BBR3	44	2	CID		25.09	87.935		4	57	48	1	1654.92	-16.8354	6/136	pisum_IE_elastase_rep1.mgf
	Low	AGLLIEINRLFPDA	B8R470;Q9BBR3	44	2	CID		22.39	182.994	0	1	57	33	1	1541.83	-22.8892	5/126	pisum_IE_elastase_rep1.mgf
	Low	AGLLIEINRLFPDALI	Q9BBR3	5	1	CID		17.62	460.603		5	57	33	1	1768	-18.3434	7/146	pisum_IE_elastase_rep1.mgf
Q9ZST8	3.16	1	1	253	29.1379	9.78857	62.4	Tic20 OS=Pisum sativum PE=2 SV=1 - [Q9ZST8_PEA]
	Confidence Icon	Sequence	Protein Accessions	# Proteins	# Protein Groups	Activation Type	Modifications	IonScore	Exp Value	Δ Score	Rank	Identity High	Homology Threshold	Charge	m/z [Da]	ΔM [ppm]	Ions Matched	Spectrum File
	High	AYIQIPHE	Q9ZST8	1	1	CID		62.4	0.0126737	0.193548	1	56		1	970.475	-24.6078	6/60	pisum_IE_elastase_rep1.mgf
D7PPI5	4.22	1	1	379	40.9517	6.72705	56.75	ADH1 OS=Oryza nivara GN=adh1 PE=4 SV=1 - [D7PPI5_ORYNI]
	Confidence Icon	Sequence	Protein Accessions	# Proteins	# Protein Groups	Activation Type	Modifications	IonScore	Exp Value	Δ Score	Rank	Identity High	Homology Threshold	Charge	m/z [Da]	ΔM [ppm]	Ions Matched	Spectrum File
	High	NMcDxxxxxxxxxVmI	D7PPI5	1	1	CID	C3(Carbamidomethyl), X5(111.0), X6(111.0), X7(111.0), X8(111.0), X9(111.0), X10(111.0), X11(111.0), X12(111.0), X13(111.0), M15(Oxidation)	56.75	0.0276115	1	1	54	25	1	1897.17	-94.5516	9/147	pisum_IE_elastase_rep1.mgf
C1L3B4	2.71	1	1	480	51.352	8.70459	51.73	Plastidic 2-oxoglutarate/malate translocator (Fragment) OS=Pisum sativum GN=omt PE=2 SV=1 - [C1L3B4_PEA]
	Confidence Icon	Sequence	Protein Accessions	# Proteins	# Protein Groups	Activation Type	Modifications	IonScore	Exp Value	Δ Score	Rank	Identity High	Homology Threshold	Charge	m/z [Da]	ΔM [ppm]	Ions Matched	Spectrum File
	Low	SPDAPKLARERLA	C1L3B4	1	1	CID		51.73	0.18462	0	1	57	51	1	1423.79	-6.86286	7/129	pisum_IE_elastase_rep1.mgf
C4JBI8	4.38	1	1	297	31.7017	7.37158	51.73	Putative uncharacterized protein OS=Zea mays PE=2 SV=1 - [C4JBI8_MAIZE]
	Confidence Icon	Sequence	Protein Accessions	# Proteins	# Protein Groups	Activation Type	Modifications	IonScore	Exp Value	Δ Score	Rank	Identity High	Homology Threshold	Charge	m/z [Da]	ΔM [ppm]	Ions Matched	Spectrum File
	Low	SPDAPRLAKERLA	C4JBI8	3	1	CID		51.73	0.18462		2	57	51	1	1423.79	-6.86286	7/129	pisum_IE_elastase_rep1.mgf
C5HLC4	2.68	1	1	708	78.8856	8.63135	50.71	NADH dehydrogenase subunit F (Fragment) OS=Urochloa distachya GN=ndhF PE=4 SV=1 - [C5HLC4_9POAL]
	Confidence Icon	Sequence	Protein Accessions	# Proteins	# Protein Groups	Activation Type	Modifications	IonScore	Exp Value	Δ Score	Rank	Identity High	Homology Threshold	Charge	m/z [Da]	ΔM [ppm]	Ions Matched	Spectrum File
	Low	MSQLGxxxxxxxxxxxxAA	C5HLC4	8	1	CID	X6(111.0), X7(111.0), X8(111.0), X9(111.0), X10(111.0), X11(111.0), X12(111.0), X13(111.0), X14(111.0), X15(111.0), X16(111.0), X17(111.0)	50.71	0.106218	1	1	53	25	1	2009.23	-47.6457	10/177	pisum_IE_elastase_rep1.mgf
A5B1M8	1.6	2	1	1061	117.256	5.85889	44.89	Putative uncharacterized protein OS=Vitis vinifera GN=VITISV_038562 PE=4 SV=1 - [A5B1M8_VITVI]
	Confidence Icon	Sequence	Protein Accessions	# Proteins	# Protein Groups	Activation Type	Modifications	IonScore	Exp Value	Δ Score	Rank	Identity High	Homology Threshold	Charge	m/z [Da]	ΔM [ppm]	Ions Matched	Spectrum File
	Low	AFLQNxcDELHFDPKKA	A5B1M8	1	1	CID	X6(I), C7(Carbamidomethyl)	44.89	0.982357		2	57	40	1	2045.96	-23.7616	9/167	pisum_IE_elastase_rep1.mgf
	Low	AFLQNxcDELHFDPKKA	A5B1M8	1	1	CID	X6(L), C7(Carbamidomethyl)	44.89	0.982357		3	57	40	1	2045.96	-23.7616	9/167	pisum_IE_elastase_rep1.mgf
D7SJM2	1.69	1	1	1007	110.827	5.73193	44.89	Whole genome shotgun sequence of line PN40024, scaffold_4.assembly12x (Fragment) OS=Vitis vinifera GN=VIT_00024601001 PE=4 SV=1 - [D7SJM2_VITVI]
	Confidence Icon	Sequence	Protein Accessions	# Proteins	# Protein Groups	Activation Type	Modifications	IonScore	Exp Value	Δ Score	Rank	Identity High	Homology Threshold	Charge	m/z [Da]	ΔM [ppm]	Ions Matched	Spectrum File
	Low	AFLQNIcDELHFDPKKA	D7SJM2	1	1	CID	C7(Carbamidomethyl)	44.89	0.982357	0	1	57	40	1	2045.96	-23.7616	9/167	pisum_IE_elastase_rep1.mgf
A4QJI2	24.59	1	1	61	6.92382	7.25439	43.78	Photosystem II reaction center protein K OS=Aethionema grandiflora GN=psbK PE=3 SV=1 - [A4QJI2_AETGR]
	Confidence Icon	Sequence	Protein Accessions	# Proteins	# Protein Groups	Activation Type	Modifications	IonScore	Exp Value	Δ Score	Rank	Identity High	Homology Threshold	Charge	m/z [Da]	ΔM [ppm]	Ions Matched	Spectrum File
	Low	FLNPIVDVMPVIPLL	A4QJI2	2	1	CID		43.78	1.1545	0.477273	1	57	38	1	1679.95	-19.7395	9/132	pisum_IE_elastase_rep1.mgf
C5Z4N7	4.12	1	1	437	46.6327	9.30518	40.66	Putative uncharacterized protein Sb10g022150 OS=Sorghum bicolor GN=Sb10g022150 PE=4 SV=1 - [C5Z4N7_SORBI]
	Confidence Icon	Sequence	Protein Accessions	# Proteins	# Protein Groups	Activation Type	Modifications	IonScore	Exp Value	Δ Score	Rank	Identity High	Homology Threshold	Charge	m/z [Da]	ΔM [ppm]	Ions Matched	Spectrum File
	Low	NYFNPRKNDGTEGGPPPL	C5Z4N7	1	1	CID		40.66	2.02222	0.390244	1	56	39	1	1972.84	-53.9583	6/172	pisum_IE_elastase_rep1.mgf
E1Z9Q0	4.52	1	1	332	35.2105	8.76318	40.33	Putative uncharacterized protein OS=Chlorella variabilis GN=CHLNCDRAFT_21255 PE=4 SV=1 - [E1Z9Q0_9CHLO]
	Confidence Icon	Sequence	Protein Accessions	# Proteins	# Protein Groups	Activation Type	Modifications	IonScore	Exp Value	Δ Score	Rank	Identity High	Homology Threshold	Charge	m/z [Da]	ΔM [ppm]	Ions Matched	Spectrum File
	Low	RLmPDISTGELGPRA	E1Z9Q0	1	1	CID	M3(Oxidation)	40.33	2.43259	0.375	1	57	40	1	1628.73	-69.0515	6/154	pisum_IE_elastase_rep1.mgf
Q53AS5	3.95	1	1	481	53.3133	6.48096	0	Ribulose-1,5-bisphosphate carboxylase/oxygenase large subunit OS=Hordeum secalinum GN=rbcL PE=3 SV=1 - [Q53AS5_HORSA]
	Confidence Icon	Sequence	Protein Accessions	# Proteins	# Protein Groups	Activation Type	Modifications	IonScore	Exp Value	Δ Score	Rank	Identity High	Homology Threshold	Charge	m/z [Da]	ΔM [ppm]	Ions Matched	Spectrum File
	Low	AAcEVWKAIKFxFEPVDTI	Q53AS5	1	1	CID	C3(Carbamidomethyl), X12(I)	32.63	16.1339		10	57		1	2237.06	-48.1906	6/188	pisum_IE_elastase_rep1.mgf
Q39700	6.96	2	2	474	52.4479	6.80029	0	Ribulose-1,5-bisphosphate carboxylase large subunit (Fragment) OS=Decaisnea fargesii GN=rbcL PE=3 SV=2 - [Q39700_9MAGN]
	Confidence Icon	Sequence	Protein Accessions	# Proteins	# Protein Groups	Activation Type	Modifications	IonScore	Exp Value	Δ Score	Rank	Identity High	Homology Threshold	Charge	m/z [Da]	ΔM [ppm]	Ions Matched	Spectrum File
	Low	FRVTPQPGVPPEEA	A0PDA8;Q39700;Q9GEP8;Q85ZL1;Q8MCW8	8	5	CID		33.02	16.0315		2	57	45	1	1523.75	-20.6407	6/139	pisum_IE_elastase_rep1.mgf
	Low	AAcEVWKAIKFxFVAMDTL	Q39700	1	1	CID	C3(Carbamidomethyl), X12(H)	32.63	16.1339		9	57		1	2237.06	-29.0092	6/188	pisum_IE_elastase_rep1.mgf
Q9GEP8	6.84	2	2	468	51.907	6.68311	0	Ribulose-1,5-bisphosphate carboxylase/oxygenase large subunit (Fragment) OS=Primula veitchiana GN=rbcL PE=3 SV=1 - [Q9GEP8_9ERIC]
	Confidence Icon	Sequence	Protein Accessions	# Proteins	# Protein Groups	Activation Type	Modifications	IonScore	Exp Value	Δ Score	Rank	Identity High	Homology Threshold	Charge	m/z [Da]	ΔM [ppm]	Ions Matched	Spectrum File
	Low	ACEVWKEIKFEFEAmxTL	Q9GEP8	1	1	CID	M15(Oxidation), X16(M), X16(Oxidation)	38.08	4.5998		6	57		1	2237.06	12.051	10/180	pisum_IE_elastase_rep1.mgf
	Low	FRVTPQPGVPPEEA	A0PDA8;Q39700;Q9GEP8;Q85ZL1;Q8MCW8	8	5	CID		33.02	16.0315		2	57	45	1	1523.75	-20.6407	6/139	pisum_IE_elastase_rep1.mgf
Q85ZL1	6.88	4	2	465	51.494	7.07861	0	Ribulose-1,5-bisphosphate carboxylase (Fragment) OS=Bistorta amplexicaulis GN=rbcL PE=3 SV=1 - [Q85ZL1_9CARY]
	Confidence Icon	Sequence	Protein Accessions	# Proteins	# Protein Groups	Activation Type	Modifications	IonScore	Exp Value	Δ Score	Rank	Identity High	Homology Threshold	Charge	m/z [Da]	ΔM [ppm]	Ions Matched	Spectrum File
	Low	AAcEVWKEIKFxFQAmDT	Q85ZL1	4	1	CID	C3(Carbamidomethyl), X12(F), M16(Oxidation)	43.38	1.3575		4	57		1	2237.06	8.54233	14/182	pisum_IE_elastase_rep1.mgf
	Low	AAcEVWKEIKFxFQAmDT	Q85ZL1	4	1	CID	C3(Carbamidomethyl), X12(M), X12(Oxidation), M16(Oxidation)	43.38	1.3575		5	57		1	2237.06	23.2961	14/182	pisum_IE_elastase_rep1.mgf
	Low	AAcEVWKEIKFxFQAMDT	Q85ZL1	4	1	CID	C3(Carbamidomethyl), X12(Y)	37.2	5.63299		7	57		1	2237.06	8.54904	14/182	pisum_IE_elastase_rep1.mgf
	Low	FRVTPQPGVPPEEA	A0PDA8;Q39700;Q9GEP8;Q85ZL1;Q8MCW8	8	5	CID		33.02	16.0315		2	57	45	1	1523.75	-20.6407	6/139	pisum_IE_elastase_rep1.mgf
A5BTH8	3.29	2	1	243	28.6778	5.70654	0	Putative uncharacterized protein OS=Vitis vinifera GN=VITISV_019888 PE=4 SV=1 - [A5BTH8_VITVI]
	Confidence Icon	Sequence	Protein Accessions	# Proteins	# Protein Groups	Activation Type	Modifications	IonScore	Exp Value	Δ Score	Rank	Identity High	Homology Threshold	Charge	m/z [Da]	ΔM [ppm]	Ions Matched	Spectrum File
	Low	FSIKxFES	A5BTH8	1	1	CID	X5(I)	49.94	0.223308		3	56		1	970.475	-50.5436	6/72	pisum_IE_elastase_rep1.mgf
	Low	FSIKxFES	A5BTH8	1	1	CID	X5(L)	49.94	0.223308		4	56		1	970.475	-50.5436	6/72	pisum_IE_elastase_rep1.mgf
Q6AVD9	2.27	1	1	352	39.7278	8.11865	0	Putative uncharacterized protein OJ1171_H02.4 OS=Oryza sativa subsp. japonica GN=OJ1171_H02.4 PE=4 SV=1 - [Q6AVD9_ORYSJ]
	Confidence Icon	Sequence	Protein Accessions	# Proteins	# Protein Groups	Activation Type	Modifications	IonScore	Exp Value	Δ Score	Rank	Identity High	Homology Threshold	Charge	m/z [Da]	ΔM [ppm]	Ions Matched	Spectrum File
	Low	FSFLKLES	Q6AVD9	2	1	CID		49.94	0.223308		2	56		1	970.475	-50.5436	6/71	pisum_IE_elastase_rep1.mgf
A5BRH2	7.69	1	1	104	12.1053	8.07471	0	Putative uncharacterized protein OS=Vitis vinifera GN=VITISV_012393 PE=4 SV=1 - [A5BRH2_VITVI]
	Confidence Icon	Sequence	Protein Accessions	# Proteins	# Protein Groups	Activation Type	Modifications	IonScore	Exp Value	Δ Score	Rank	Identity High	Homology Threshold	Charge	m/z [Da]	ΔM [ppm]	Ions Matched	Spectrum File
	Low	FSLKLSYL	A5BRH2	1	1	CID		40.66	1.89193		5	56		1	970.475	-88.02	5/70	pisum_IE_elastase_rep1.mgf
C0J3D1	1.58	1	1	505	61.5317	9.74463	0	Maturase K OS=Lespedeza bicolor GN=matK PE=3 SV=1 - [C0J3D1_9FABA]
	Confidence Icon	Sequence	Protein Accessions	# Proteins	# Protein Groups	Activation Type	Modifications	IonScore	Exp Value	Δ Score	Rank	Identity High	Homology Threshold	Charge	m/z [Da]	ΔM [ppm]	Ions Matched	Spectrum File
	Low	FSLQLYIS	C0J3D1	7	1	CID		40.66	1.89193		6	56		1	970.475	-50.523	5/72	pisum_IE_elastase_rep1.mgf
D7L4C2	1.95	1	1	410	47.6745	9.21729	0	F-box family protein OS=Arabidopsis lyrata subsp. lyrata GN=ARALYDRAFT_479938 PE=4 SV=1 - [D7L4C2_ARALY]
	Confidence Icon	Sequence	Protein Accessions	# Proteins	# Protein Groups	Activation Type	Modifications	IonScore	Exp Value	Δ Score	Rank	Identity High	Homology Threshold	Charge	m/z [Da]	ΔM [ppm]	Ions Matched	Spectrum File
	Low	mHPLKSEI	D7L4C2	3	1	CID	M1(Oxidation)	40.65	1.89629		7	56		1	970.475	-28.1061	5/62	pisum_IE_elastase_rep1.mgf
B9GWX7	0.72	1	1	1115	123.119	6.96143	0	Multidrug resistance protein ABC transporter family OS=Populus trichocarpa GN=POPTRDRAFT_555042 PE=4 SV=1 - [B9GWX7_POPTR]
	Confidence Icon	Sequence	Protein Accessions	# Proteins	# Protein Groups	Activation Type	Modifications	IonScore	Exp Value	Δ Score	Rank	Identity High	Homology Threshold	Charge	m/z [Da]	ΔM [ppm]	Ions Matched	Spectrum File
	Low	LDmKIPHT	B9GWX7	1	1	CID	M3(Oxidation)	40.35	2.03191		8	56		1	970.475	-28.1061	6/72	pisum_IE_elastase_rep1.mgf
Q9M467	2.48	1	1	363	40.9052	8.5874	0	Phosphoenolpyruvate carboxylase (Fragment) OS=Vanilla phalaenopsis GN=ppc PE=2 SV=1 - [Q9M467_9ASPA]
	Confidence Icon	Sequence	Protein Accessions	# Proteins	# Protein Groups	Activation Type	Modifications	IonScore	Exp Value	Δ Score	Rank	Identity High	Homology Threshold	Charge	m/z [Da]	ΔM [ppm]	Ions Matched	Spectrum File
	Low	mDEMGAIST	Q9M467	1	1	CID	M1(Oxidation)	38.78	2.91678		9	56		1	970.475	92.4534	6/88	pisum_IE_elastase_rep1.mgf
C5WNI4	1.89	1	1	423	43.8577	5.8208	0	Putative uncharacterized protein Sb01g038395 (Fragment) OS=Sorghum bicolor GN=Sb01g038395 PE=4 SV=1 - [C5WNI4_SORBI]
	Confidence Icon	Sequence	Protein Accessions	# Proteins	# Protein Groups	Activation Type	Modifications	IonScore	Exp Value	Δ Score	Rank	Identity High	Homology Threshold	Charge	m/z [Da]	ΔM [ppm]	Ions Matched	Spectrum File
	Low	LRHPFLST	C5WNI4	1	1	CID		38.73	2.95056		10	56		1	970.475	-73.6869	6/64	pisum_IE_elastase_rep1.mgf
D7KML2	4.41	2	2	522	55.8509	6.68311	0	Putative uncharacterized protein OS=Arabidopsis lyrata subsp. lyrata GN=ARALYDRAFT_472545 PE=3 SV=1 - [D7KML2_ARALY]
	Confidence Icon	Sequence	Protein Accessions	# Proteins	# Protein Groups	Activation Type	Modifications	IonScore	Exp Value	Δ Score	Rank	Identity High	Homology Threshold	Charge	m/z [Da]	ΔM [ppm]	Ions Matched	Spectrum File
	Low	DGLKEVCDASKLPVV	D7KML2	1	1	CID		54.46	0.0907825	0.111111	1	56		1	1572.7	-82.9537	10/153	pisum_IE_elastase_rep1.mgf
	Low	KEVcDASKLPVVAIGGIGIS	D7KML2	1	1	CID	C4(Carbamidomethyl)	12.23	1888.05		10	57	29	1	2012.95	-77.7493	6/214	pisum_IE_elastase_rep1.mgf
B8B0A1	3.35	1	1	478	51.8181	10.2134	0	Putative uncharacterized protein OS=Oryza sativa subsp. indica GN=OsI_22396 PE=4 SV=1 - [B8B0A1_ORYSI]
	Confidence Icon	Sequence	Protein Accessions	# Proteins	# Protein Groups	Activation Type	Modifications	IonScore	Exp Value	Δ Score	Rank	Identity High	Homology Threshold	Charge	m/z [Da]	ΔM [ppm]	Ions Matched	Spectrum File
	Low	VGETSPSLAFARAVPA	B8B0A1	1	1	CID		47.85	0.415912		2	56		1	1572.7	-87.9515	14/141	pisum_IE_elastase_rep1.mgf
B9FGZ9	6.31	1	1	222	24.4246	7.06396	0	Putative uncharacterized protein OS=Oryza sativa subsp. japonica GN=OsJ_18139 PE=4 SV=1 - [B9FGZ9_ORYSJ]
	Confidence Icon	Sequence	Protein Accessions	# Proteins	# Protein Groups	Activation Type	Modifications	IonScore	Exp Value	Δ Score	Rank	Identity High	Homology Threshold	Charge	m/z [Da]	ΔM [ppm]	Ions Matched	Spectrum File
	Low	REKIDEDCAARAPV	B9FGZ9	1	1	CID		46.18	0.610945		3	56		1	1572.7	-50.9705	7/144	pisum_IE_elastase_rep1.mgf
A2YEJ5	2.24	1	1	669	72.065	8.01611	0	Putative uncharacterized protein OS=Oryza sativa subsp. indica GN=OsI_23538 PE=4 SV=1 - [A2YEJ5_ORYSI]
	Confidence Icon	Sequence	Protein Accessions	# Proteins	# Protein Groups	Activation Type	Modifications	IonScore	Exp Value	Δ Score	Rank	Identity High	Homology Threshold	Charge	m/z [Da]	ΔM [ppm]	Ions Matched	Spectrum File
	Low	GEDQLVALFSQVAPV	A2YEJ5	3	1	CID		44.53	0.893309		4	56		1	1572.7	-80.8045	7/151	pisum_IE_elastase_rep1.mgf
D8RWC6	1.7	1	1	884	95.3115	7.43018	0	Putative uncharacterized protein OS=Selaginella moellendorffii GN=SELMODRAFT_442814 PE=4 SV=1 - [D8RWC6_SELML]
	Confidence Icon	Sequence	Protein Accessions	# Proteins	# Protein Groups	Activation Type	Modifications	IonScore	Exp Value	Δ Score	Rank	Identity High	Homology Threshold	Charge	m/z [Da]	ΔM [ppm]	Ions Matched	Spectrum File
	Low	VDAELNcPSTVAEPA	D8RWC6	1	1	CID	C7(Carbamidomethyl)	41.59	1.75793		5	56		1	1572.7	-13.5406	18/145	pisum_IE_elastase_rep1.mgf
Q94AI4	1.81	1	1	775	85.794	8.26514	0	Methyltransferase-like protein 1 OS=Arabidopsis thaliana GN=EMB1691 PE=1 SV=1 - [METL1_ARATH]
	Confidence Icon	Sequence	Protein Accessions	# Proteins	# Protein Groups	Activation Type	Modifications	IonScore	Exp Value	Δ Score	Rank	Identity High	Homology Threshold	Charge	m/z [Da]	ΔM [ppm]	Ions Matched	Spectrum File
	Low	REVGRSNRSKTPDA	Q94AI4	1	1	CID		41.4	1.83655		6	56		1	1572.7	-76.538	8/149	pisum_IE_elastase_rep1.mgf
B9S6U3	4.2	1	1	381	43.0766	6.44287	0	Undecaprenyl diphosphate synthase, putative OS=Ricinus communis GN=RCOM_0873970 PE=3 SV=1 - [B9S6U3_RICCO]
	Confidence Icon	Sequence	Protein Accessions	# Proteins	# Protein Groups	Activation Type	Modifications	IonScore	Exp Value	Δ Score	Rank	Identity High	Homology Threshold	Charge	m/z [Da]	ΔM [ppm]	Ions Matched	Spectrum File
	Low	RVEGGGNKISmAVPAA	B9S6U3	1	1	CID	M11(Oxidation)	41.39	1.84078		7	56		1	1572.7	-74.1122	7/162	pisum_IE_elastase_rep1.mgf
A5BJ35	2.83	1	1	601	66.8233	9.70068	0	Putative uncharacterized protein OS=Vitis vinifera GN=VITISV_008291 PE=4 SV=1 - [A5BJ35_VITVI]
	Confidence Icon	Sequence	Protein Accessions	# Proteins	# Protein Groups	Activation Type	Modifications	IonScore	Exp Value	Δ Score	Rank	Identity High	Homology Threshold	Charge	m/z [Da]	ΔM [ppm]	Ions Matched	Spectrum File
	Low	VSNLAEKGxGGSLLGPA	A5BJ35	1	1	CID	X9(C)	40.81	2.10379		8	56		1	1572.7	-66.9621	15/171	pisum_IE_elastase_rep1.mgf
D8THU5	0.5	1	1	3196	320.89	6.90283	0	Putative uncharacterized protein OS=Volvox carteri f. nagariensis GN=VOLCADRAFT_127385 PE=4 SV=1 - [D8THU5_VOLCA]
	Confidence Icon	Sequence	Protein Accessions	# Proteins	# Protein Groups	Activation Type	Modifications	IonScore	Exp Value	Δ Score	Rank	Identity High	Homology Threshold	Charge	m/z [Da]	ΔM [ppm]	Ions Matched	Spectrum File
	Low	ANGEcGREGLATAAPV	D8THU5	1	1	CID	C5(Carbamidomethyl)	38.41	3.65596		9	56		1	1572.7	-27.8345	10/159	pisum_IE_elastase_rep1.mgf
C1MWI0	0.97	1	1	1539	160.988	6.354	0	Predicted protein OS=Micromonas pusilla (strain CCMP1545) GN=MICPUCDRAFT_59775 PE=4 SV=1 - [C1MWI0_MICPC]
	Confidence Icon	Sequence	Protein Accessions	# Proteins	# Protein Groups	Activation Type	Modifications	IonScore	Exp Value	Δ Score	Rank	Identity High	Homology Threshold	Charge	m/z [Da]	ΔM [ppm]	Ions Matched	Spectrum File
	Low	KKDVLPFCVAADAPV	C1MWI0	1	1	CID		38.26	3.78444		10	56		1	1572.7	-92.6568	6/148	pisum_IE_elastase_rep1.mgf
Q5EWY1	6.49	1	1	308	34.0465	8.33838	0	Flavonoid 3',5'-hydroxylase (Fragment) OS=Solanum tuberosum GN=P PE=4 SV=1 - [Q5EWY1_SOLTU]
	Confidence Icon	Sequence	Protein Accessions	# Proteins	# Protein Groups	Activation Type	Modifications	IonScore	Exp Value	Δ Score	Rank	Identity High	Homology Threshold	Charge	m/z [Da]	ΔM [ppm]	Ions Matched	Spectrum File
	Low	MANMIGQVMLSKRVFVEKGV	Q5EWY1	4	1	CID		32.89	15.1963		8	57		1	2237.06	-61.2596	6/199	pisum_IE_elastase_rep1.mgf
