# Supplementary material for: Defining the Core Proteome of the Chloroplast Envelope Membranes
Source: Front Plant Sci. 2013 Feb 6;4:11. doi: 10.3389/fpls.2013.00011 (PMC3565376; doi:10.3389/fpls.2013.00011)
Supplement: Supplementary Tables S15–S57 — Raw data measured by nLC-MALDI MS/MS. Each excel sheet is grouped in two levels. The first level contains information for each identified accession ID. The first column gives the accession (UniProtKB, IMGAG, or EST-library by Franssen et al., 2012), the second column the coverage, the third column the number of peptide spectrum matches (#PSMs), the fourth column the number of peptides, the fifth column the number of amino acids (#AAs), the sixth column the molecular weight (MW in kDa), the seventh column the isoelectric point (pI), the eighth column the score, and the ninth column the description. The second level contains all peptide information for each accession ID. The second column gives the confidence icon (Low; Medium; High), the third column the peptide sequence, the fourth column the protein accessions, the fifth column the number of proteins, the sixth column the number of protein groups, the seventh column the activation type (Collision Induced Dissociation, CID), the eighth column the modifications, the ninth column the ion score, the 10th column the expectation value (exp. value), the 11th column the delta score (Δscore), the 12th column the rank, the 13th column the identity High, the 14th column the homology threshold, the 15th column the charge, the 16th column the mass to charge ratio in daltons (m/z), the 18th column the delta mass (ΔM, difference between the theoretical mass of the peptide and the experimental mass of the precursor ion), the 19th column the matched ions, and the 20th column the spectrum file. [file 38279_Schleiff_DataSheet10.ZIP › Table S35.xls]

## Sheet: Sheet1
Accession	Coverage	# PSMs	# Peptides	# AAs	MW [kDa]	calc. pI	Score	Description
Ps_31485.11120	3.94	2	2	507	56.4677	7.34229	141.11	AT1G06950.1 - [Ps_31485_11120]
	Confidence Icon	Sequence	Protein Accessions	# Proteins	# Protein Groups	Activation Type	Modifications	IonScore	Exp Value	Δ Score	Rank	Identity High	Homology Threshold	Charge	m/z [Da]	MH+ [Da]	ΔM [ppm]	RT [min]	First Scan	Last Scan	MS Order	Ions Matched	Spectrum File	Annotation
	High	ALRDSEDSLLETAEEEKFVF	Ps_31485.11120	1	1	CID		123.57	2.10584e-10	0.879032	1	39	35	1	2328.08	2328.08	-17.603	17.5667	1054	1054	MS2	15/211	pisum_IE_elastase_rep1.mgf
	High	RDSEDSLLETAEEEKFVF	Ps_31485.11120	1	1	CID		47.04	0.0101122	1	1	39	24	1	2143.97	2143.97	-13.3823	16.5	990	990	MS2	9/195	pisum_IE_elastase_rep1.mgf
Ps_34218.53591	5.3	1	1	434	47.2932	5.75732	123.62	AT5G16620.1 - [Ps_34218_53591]
	Confidence Icon	Sequence	Protein Accessions	# Proteins	# Protein Groups	Activation Type	Modifications	IonScore	Exp Value	Δ Score	Rank	Identity High	Homology Threshold	Charge	m/z [Da]	MH+ [Da]	ΔM [ppm]	RT [min]	First Scan	Last Scan	MS Order	Ions Matched	Spectrum File	Annotation
	High	SQNGTPFKQGFGDSPGSPSERKS	Ps_34218.53591	1	1	CID		123.62	1.95725e-10	0.854839	1	39	38	1	2395.06	2395.06	-26.5969	17.9833	1079	1079	MS2	14/261	pisum_IE_elastase_rep1.mgf
Ps_44179.21159	40.54	2	2	37	4.12613	5.10986	88.84	AT2G39730.3;;;AT2G39730.2;;;AT2G39730.1 - [Ps_44179_21159]
	Confidence Icon	Sequence	Protein Accessions	# Proteins	# Protein Groups	Activation Type	Modifications	IonScore	Exp Value	Δ Score	Rank	Identity High	Homology Threshold	Charge	m/z [Da]	MH+ [Da]	ΔM [ppm]	RT [min]	First Scan	Last Scan	MS Order	Ions Matched	Spectrum File	Annotation
	High	ALGDANExAIKRGTF	Ps_44179.21159	1	1	CID	X8(D)	86.76	1.18621e-06		2	40	37	1	1577.76	1577.76	-18.5714	11.5	690	690	MS2	16/148	pisum_IE_elastase_rep1.mgf
	Low	LGDANExAIKRGTF	Ps_44179.21159	1	1	CID	X7(W)	39.08	0.0695282		3	40	37	1	1577.76	1577.76	-28.237	11.5	690	690	MS2	11/140	pisum_IE_elastase_rep1.mgf
Ps_34567.10361	68.18	1	1	22	2.38317	4.61475	86.76	AT2G39730.1 - [Ps_34567_10361]
	Confidence Icon	Sequence	Protein Accessions	# Proteins	# Protein Groups	Activation Type	Modifications	IonScore	Exp Value	Δ Score	Rank	Identity High	Homology Threshold	Charge	m/z [Da]	MH+ [Da]	ΔM [ppm]	RT [min]	First Scan	Last Scan	MS Order	Ions Matched	Spectrum File	Annotation
	High	ALGDANEDAIKRGTF	Ps_34567.10361	19	1	CID		86.76	1.18621e-06	0	1	40	37	1	1577.76	1577.76	-18.5714	11.5	690	690	MS2	16/148	pisum_IE_elastase_rep1.mgf
Ps_18314.2071	71.43	1	1	14	1.62081	6.3667	73.47	AT1G03130.1;;;AT4G02770.1 - [Ps_18314_2071]
	Confidence Icon	Sequence	Protein Accessions	# Proteins	# Protein Groups	Activation Type	Modifications	IonScore	Exp Value	Δ Score	Rank	Identity High	Homology Threshold	Charge	m/z [Da]	MH+ [Da]	ΔM [ppm]	RT [min]	First Scan	Last Scan	MS Order	Ions Matched	Spectrum File	Annotation
	High	KFTGKQPYDV	Ps_18314.2071	29	1	CID		73.47	2.42431e-05	0.712329	1	40	37	1	1182.59	1182.59	-19.4414	8.3	498	498	MS2	8/99	pisum_IE_elastase_rep1.mgf
Ps_32936.2558	10.87	3	3	322	34.0983	8.51416	71.46	AT4G13590.1 - [Ps_32936_2558]
	Confidence Icon	Sequence	Protein Accessions	# Proteins	# Protein Groups	Activation Type	Modifications	IonScore	Exp Value	Δ Score	Rank	Identity High	Homology Threshold	Charge	m/z [Da]	MH+ [Da]	ΔM [ppm]	RT [min]	First Scan	Last Scan	MS Order	Ions Matched	Spectrum File	Annotation
	High	SVGPGDYGNNHEKDIQDV	Ps_32936.2558	1	1	CID		71.46	2.78296e-05	0.676056	1	38		1	1943.82	1943.82	-28.99	14.95	897	897	MS2	16/185	pisum_IE_elastase_rep1.mgf
	Low	MQYEKGLVLLGSmGAL	Ps_32936.2558	1	1	CID	M13(Oxidation)	15.91	13.0994	0.3125	1	39	24	1	1725.96	1725.96	41.492	12.95	777	777	MS2	5/157	pisum_IE_elastase_rep1.mgf
	Low	VGPGDYGNNHEKDIQDVS	Ps_32936.2558	1	1	CID		10.65	33.5357		5	38		1	1943.82	1943.82	-28.99	14.95	897	897	MS2	8/179	pisum_IE_elastase_rep1.mgf
Ps_32173.25252	3.45	1	1	232	26.9879	9.99365	62.4	AT1G04940.1 - [Ps_32173_25252]
	Confidence Icon	Sequence	Protein Accessions	# Proteins	# Protein Groups	Activation Type	Modifications	IonScore	Exp Value	Δ Score	Rank	Identity High	Homology Threshold	Charge	m/z [Da]	MH+ [Da]	ΔM [ppm]	RT [min]	First Scan	Last Scan	MS Order	Ions Matched	Spectrum File	Annotation
	High	AYIQIPHE	Ps_32173.25252	1	1	CID		62.4	0.00020244	0.580645	1	38		1	970.475	970.475	-24.6078	5.11667	307	307	MS2	6/60	pisum_IE_elastase_rep1.mgf
Ps_29701.11469	6.16	2	2	471	50.0905	8.93896	51.73	AT5G12860.1 - [Ps_29701_11469]
	Confidence Icon	Sequence	Protein Accessions	# Proteins	# Protein Groups	Activation Type	Modifications	IonScore	Exp Value	Δ Score	Rank	Identity High	Homology Threshold	Charge	m/z [Da]	MH+ [Da]	ΔM [ppm]	RT [min]	First Scan	Last Scan	MS Order	Ions Matched	Spectrum File	Annotation
	High	SPDAPKLARERLA	Ps_29701.11469	1	1	CID		51.73	0.00301774	0.557692	1	39	38	1	1423.79	1423.79	-6.86286	10.2667	616	616	MS2	7/129	pisum_IE_elastase_rep1.mgf
	Low	RAGGIFLPLVKSLcVA	Ps_29701.11469	1	1	CID	C14(Carbamidomethyl)	11	35.1014		3	39	24	1	1700.97	1700.97	-13.2897	12.6833	761	761	MS2	6/149	pisum_IE_elastase_rep1.mgf
Ps_31350.47969	6.79	3	3	280	31.2341	9.5249	45.69	AT1G08640.1 - [Ps_31350_47969]
	Confidence Icon	Sequence	Protein Accessions	# Proteins	# Protein Groups	Activation Type	Modifications	IonScore	Exp Value	Δ Score	Rank	Identity High	Homology Threshold	Charge	m/z [Da]	MH+ [Da]	ΔM [ppm]	RT [min]	First Scan	Last Scan	MS Order	Ions Matched	Spectrum File	Annotation
	High	KDIKYADKQPIIPWGPRFA	Ps_31350.47969	1	1	CID		45.69	0.0144963	0.76087	1	40	26	1	2243.17	2243.17	-26.6581	17.1	1026	1028	MS2	10/200	pisum_IE_elastase_rep1.mgf
	Low	DKQPIIPWGPRFA	Ps_31350.47969	1	1	CID		30.27	0.494482	0.4	1	40	32	1	1524.81	1524.81	-17.2752	11.15	669	669	MS2	9/128	pisum_IE_elastase_rep1.mgf
	Low	KYADKQPIIPWGPRFA	Ps_31350.47969	1	1	CID		11.09	44.1497	1	1	40	23	1	1886.98	1886.98	-26.6306	14.4667	868	868	MS2	7/160	pisum_IE_elastase_rep1.mgf
Ps_31486.38579	2.51	1	1	678	75.6429	7.63525	44.89	AT1G06950.1 - [Ps_31486_38579]
	Confidence Icon	Sequence	Protein Accessions	# Proteins	# Protein Groups	Activation Type	Modifications	IonScore	Exp Value	Δ Score	Rank	Identity High	Homology Threshold	Charge	m/z [Da]	MH+ [Da]	ΔM [ppm]	RT [min]	First Scan	Last Scan	MS Order	Ions Matched	Spectrum File	Annotation
	High	AFLQNLcDELHFDPQKA	Ps_31486.38579	1	1	CID	C7(Carbamidomethyl)	44.89	0.0184695	1	1	40	25	1	2045.96	2045.96	-5.97532	15.8167	949	949	MS2	9/167	pisum_IE_elastase_rep1.mgf
Ps_11848.71515	11.54	1	1	208	23.3938	10.3599	42.7	AT2G47840.1 - [Ps_11848_71515]
	Confidence Icon	Sequence	Protein Accessions	# Proteins	# Protein Groups	Activation Type	Modifications	IonScore	Exp Value	Δ Score	Rank	Identity High	Homology Threshold	Charge	m/z [Da]	MH+ [Da]	ΔM [ppm]	RT [min]	First Scan	Last Scan	MS Order	Ions Matched	Spectrum File	Annotation
	High	AYALPFFNSLQYGHNILTQYPKFA	Ps_11848.71515	1	1	CID		42.7	0.0191747	1	1	38	20	1	2803.33	2803.33	-32.2192	19.45	1167	1167	MS2	12/238	pisum_IE_elastase_rep1.mgf
Ps_35778.66208	14.12	1	1	170	18.9891	6.18896	37.69	AT3G04580.2;;;AT3G04580.1 - [Ps_35778_66208]
	Confidence Icon	Sequence	Protein Accessions	# Proteins	# Protein Groups	Activation Type	Modifications	IonScore	Exp Value	Δ Score	Rank	Identity High	Homology Threshold	Charge	m/z [Da]	MH+ [Da]	ΔM [ppm]	RT [min]	First Scan	Last Scan	MS Order	Ions Matched	Spectrum File	Annotation
	High	RPESKLxxxxxxxxxxxIEELGAV	Ps_35778.66208	1	1	CID	X7(111.0), X8(111.0), X9(111.0), X10(111.0), X11(111.0), X12(111.0), X13(111.0), X14(111.0), X15(111.0), X16(111.0), X17(111.0)	37.69	0.0364517	0.5	1	36	34	1	2661.62	2661.62	-70.7657	18.8667	1132	1132	MS2	10/249	pisum_IE_elastase_rep1.mgf
Ps_753.34718	28.89	1	1	45	4.91746	5.78271	36.21	AT5G14740.2 - [Ps_753_34718]
	Confidence Icon	Sequence	Protein Accessions	# Proteins	# Protein Groups	Activation Type	Modifications	IonScore	Exp Value	Δ Score	Rank	Identity High	Homology Threshold	Charge	m/z [Da]	MH+ [Da]	ΔM [ppm]	RT [min]	First Scan	Last Scan	MS Order	Ions Matched	Spectrum File	Annotation
	Low	RNVANLVPPYDQA	Ps_753.34718	3	1	CID		36.21	0.150851	0.472222	1	40	34	1	1456.73	1456.73	-17.2725	10.5167	631	631	MS2	13/121	pisum_IE_elastase_rep1.mgf
Ps_36974.43580	6.67	1	1	165	18.9144	9.65674	35.83	AT1G49510.1 - [Ps_36974_43580]
	Confidence Icon	Sequence	Protein Accessions	# Proteins	# Protein Groups	Activation Type	Modifications	IonScore	Exp Value	Δ Score	Rank	Identity High	Homology Threshold	Charge	m/z [Da]	MH+ [Da]	ΔM [ppm]	RT [min]	First Scan	Last Scan	MS Order	Ions Matched	Spectrum File	Annotation
	Low	RKLWDNSPQPV	Ps_36974.43580	1	1	CID		35.83	0.146072	0.555556	1	40	31	1	1339.69	1339.69	-14.3102	9.61667	577	577	MS2	8/106	pisum_IE_elastase_rep1.mgf
Ps_39568.58084	10.56	1	1	161	18.692	9.94971	35.46	AT3G04470.1 - [Ps_39568_58084]
	Confidence Icon	Sequence	Protein Accessions	# Proteins	# Protein Groups	Activation Type	Modifications	IonScore	Exp Value	Δ Score	Rank	Identity High	Homology Threshold	Charge	m/z [Da]	MH+ [Da]	ΔM [ppm]	RT [min]	First Scan	Last Scan	MS Order	Ions Matched	Spectrum File	Annotation
	Low	KVAxxxxxxxxxxxxFT	Ps_39568.58084	1	1	CID	X4(111.0), X5(111.0), X6(111.0), X7(111.0), X8(111.0), X9(111.0), X10(111.0), X11(111.0), X12(111.0), X13(111.0), X14(111.0), X15(111.0)	35.46	0.068836	1	1	36	17	1	1897.17	1897.17	-88.053	14.5667	874	874	MS2	8/144	pisum_IE_elastase_rep1.mgf
Ps_30408.48246	3.16	1	1	412	46.919	7.53271	30.29	AT5G53860.2 - [Ps_30408_48246]
	Confidence Icon	Sequence	Protein Accessions	# Proteins	# Protein Groups	Activation Type	Modifications	IonScore	Exp Value	Δ Score	Rank	Identity High	Homology Threshold	Charge	m/z [Da]	MH+ [Da]	ΔM [ppm]	RT [min]	First Scan	Last Scan	MS Order	Ions Matched	Spectrum File	Annotation
	Low	KKQEKKRRRWFFF	Ps_30408.48246	1	1	CID		30.29	0.481687	0.5	1	39	29	1	1884.05	1884.05	-19.1297	14.45	867	867	MS2	12/125	pisum_IE_elastase_rep1.mgf
Ps_36396.37583	4.46	4	1	493	56.1183	8.85107	0	AT4G25650.1 - [Ps_36396_37583]
	Confidence Icon	Sequence	Protein Accessions	# Proteins	# Protein Groups	Activation Type	Modifications	IonScore	Exp Value	Δ Score	Rank	Identity High	Homology Threshold	Charge	m/z [Da]	MH+ [Da]	ΔM [ppm]	RT [min]	First Scan	Last Scan	MS Order	Ions Matched	Spectrum File	Annotation
	Low	mmQxxxxxxxxxxxxMKQGmVS	Ps_36396.37583	1	1	CID	M1(Oxidation), M2(Oxidation), X4(111.0), X5(111.0), X6(111.0), X7(111.0), X8(111.0), X9(111.0), X10(111.0), X11(111.0), X12(111.0), X13(111.0), X14(111.0), X15(111.0), M20(Oxidation)	31.79	0.119927	0	1	35		1	2550.55	2550.55	21.8634	18.55	1113	1113	MS2	8/202	pisum_IE_elastase_rep1.mgf
	Low	mmQxxxxxxxxxxxxmKQGMVS	Ps_36396.37583	1	1	CID	M1(Oxidation), M2(Oxidation), X4(111.0), X5(111.0), X6(111.0), X7(111.0), X8(111.0), X9(111.0), X10(111.0), X11(111.0), X12(111.0), X13(111.0), X14(111.0), X15(111.0), M16(Oxidation)	26.84	0.374903		3	35		1	2550.55	2550.55	21.8634	18.55	1113	1113	MS2	7/202	pisum_IE_elastase_rep1.mgf
	Low	mMQxxxxxxxxxxxxmKQGmVS	Ps_36396.37583	1	1	CID	M1(Oxidation), X4(111.0), X5(111.0), X6(111.0), X7(111.0), X8(111.0), X9(111.0), X10(111.0), X11(111.0), X12(111.0), X13(111.0), X14(111.0), X15(111.0), M16(Oxidation), M20(Oxidation)	12.82	9.46059		5	35		1	2550.55	2550.55	21.8634	18.55	1113	1113	MS2	7/202	pisum_IE_elastase_rep1.mgf
	Low	MmQxxxxxxxxxxxxmKQGmVS	Ps_36396.37583	1	1	CID	M2(Oxidation), X4(111.0), X5(111.0), X6(111.0), X7(111.0), X8(111.0), X9(111.0), X10(111.0), X11(111.0), X12(111.0), X13(111.0), X14(111.0), X15(111.0), M16(Oxidation), M20(Oxidation)	11.6	12.5291		7	35		1	2550.55	2550.55	21.8634	18.55	1113	1113	MS2	7/202	pisum_IE_elastase_rep1.mgf
Ps_15834.65845	53.33	1	1	15	1.64878	7.10791	0	AT2G22340.1 - [Ps_15834_65845]
	Confidence Icon	Sequence	Protein Accessions	# Proteins	# Protein Groups	Activation Type	Modifications	IonScore	Exp Value	Δ Score	Rank	Identity High	Homology Threshold	Charge	m/z [Da]	MH+ [Da]	ΔM [ppm]	RT [min]	First Scan	Last Scan	MS Order	Ions Matched	Spectrum File	Annotation
	Low	mPCQLYVT	Ps_15834.65845	1	1	CID	M1(Oxidation)	26.14	0.855649		2	38		1	970.475	970.475	39.2732	5.11667	307	307	MS2	4/60	pisum_IE_elastase_rep1.mgf
Ps_32550.5720	20.51	2	1	39	4.56134	8.57275	0	AT1G14270.4;;;AT1G14270.3;;;AT1G14270.2;;;AT1G14270.1 - [Ps_32550_5720]
	Confidence Icon	Sequence	Protein Accessions	# Proteins	# Protein Groups	Activation Type	Modifications	IonScore	Exp Value	Δ Score	Rank	Identity High	Homology Threshold	Charge	m/z [Da]	MH+ [Da]	ΔM [ppm]	RT [min]	First Scan	Last Scan	MS Order	Ions Matched	Spectrum File	Annotation
	Low	IIYxVFST	Ps_32550.5720	1	1	CID	X4(K)	24.52	1.2425		3	38		1	970.475	970.475	-88.02	5.11667	307	307	MS2	4/67	pisum_IE_elastase_rep1.mgf
	Low	IIYxVFST	Ps_32550.5720	1	1	CID	X4(Q)	24.52	1.2425		4	38		1	970.475	970.475	-50.523	5.11667	307	307	MS2	4/67	pisum_IE_elastase_rep1.mgf
Ps_32571.20492	3.48	1	1	230	24.5956	4.729	0	AT4G38400.1 - [Ps_32571_20492]
	Confidence Icon	Sequence	Protein Accessions	# Proteins	# Protein Groups	Activation Type	Modifications	IonScore	Exp Value	Δ Score	Rank	Identity High	Homology Threshold	Charge	m/z [Da]	MH+ [Da]	ΔM [ppm]	RT [min]	First Scan	Last Scan	MS Order	Ions Matched	Spectrum File	Annotation
	Low	SLRmLFST	Ps_32571.20492	1	1	CID	M4(Oxidation)	24.52	1.2425		5	38		1	970.475	970.475	-28.1061	5.11667	307	307	MS2	4/75	pisum_IE_elastase_rep1.mgf
Ps_3281.32998	4.37	1	1	206	23.104	8.92432	0	AT4G33360.1 - [Ps_3281_32998]
	Confidence Icon	Sequence	Protein Accessions	# Proteins	# Protein Groups	Activation Type	Modifications	IonScore	Exp Value	Δ Score	Rank	Identity High	Homology Threshold	Charge	m/z [Da]	MH+ [Da]	ΔM [ppm]	RT [min]	First Scan	Last Scan	MS Order	Ions Matched	Spectrum File	Annotation
	Low	FDmAAVITS	Ps_3281.32998	1	1	CID	M3(Oxidation)	22.75	1.86765		6	38		1	970.475	970.475	20.9523	5.11667	307	307	MS2	4/88	pisum_IE_elastase_rep1.mgf
Ps_30463.41749	1.53	1	1	523	58.2812	6.26514	0	AT5G65690.1 - [Ps_30463_41749]
	Confidence Icon	Sequence	Protein Accessions	# Proteins	# Protein Groups	Activation Type	Modifications	IonScore	Exp Value	Δ Score	Rank	Identity High	Homology Threshold	Charge	m/z [Da]	MH+ [Da]	ΔM [ppm]	RT [min]	First Scan	Last Scan	MS Order	Ions Matched	Spectrum File	Annotation
	Low	mLAEKmES	Ps_30463.41749	1	1	CID	M1(Oxidation), M6(Oxidation)	21.95	2.24541		7	38		1	970.475	970.475	54.9614	5.11667	307	307	MS2	3/67	pisum_IE_elastase_rep1.mgf
Ps_23592.61069	19.05	1	1	42	4.7295	9.14404	0	AT1G36070.1 - [Ps_23592_61069]
	Confidence Icon	Sequence	Protein Accessions	# Proteins	# Protein Groups	Activation Type	Modifications	IonScore	Exp Value	Δ Score	Rank	Identity High	Homology Threshold	Charge	m/z [Da]	MH+ [Da]	ΔM [ppm]	RT [min]	First Scan	Last Scan	MS Order	Ions Matched	Spectrum File	Annotation
	Low	SFFITRIS	Ps_23592.61069	1	1	CID		21.95	2.24541		8	38		1	970.475	970.475	-62.1152	5.11667	307	307	MS2	3/72	pisum_IE_elastase_rep1.mgf
Ps_9235.17394	4.42	2	2	543	57.6885	6.56592	0	AT4G34200.1 - [Ps_9235_17394]
	Confidence Icon	Sequence	Protein Accessions	# Proteins	# Protein Groups	Activation Type	Modifications	IonScore	Exp Value	Δ Score	Rank	Identity High	Homology Threshold	Charge	m/z [Da]	MH+ [Da]	ΔM [ppm]	RT [min]	First Scan	Last Scan	MS Order	Ions Matched	Spectrum File	Annotation
	Low	HmPLTPATS	Ps_9235.17394	1	1	CID	M2(Oxidation)	21.19	2.67483		9	38		1	970.475	970.475	9.39097	5.11667	307	307	MS2	4/82	pisum_IE_elastase_rep1.mgf
	Low	ILcRQVDQPGmIGKV	Ps_9235.17394	1	1	CID	C3(Carbamidomethyl), M11(Oxidation)	10.05	53.2385		4	40	25	1	1729.83	1729.83	-43.1662	13	780	780	MS2	7/141	pisum_IE_elastase_rep1.mgf
Ps_7210.56357	20.51	1	1	39	4.66935	9.15869	0	AT5G64410.1 - [Ps_7210_56357]
	Confidence Icon	Sequence	Protein Accessions	# Proteins	# Protein Groups	Activation Type	Modifications	IonScore	Exp Value	Δ Score	Rank	Identity High	Homology Threshold	Charge	m/z [Da]	MH+ [Da]	ΔM [ppm]	RT [min]	First Scan	Last Scan	MS Order	Ions Matched	Spectrum File	Annotation
	Low	FSLLxCmL	Ps_7210.56357	1	1	CID	X5(K), M7(Oxidation)	20.7	2.9943		10	38		1	970.475	970.475	-35.7312	5.11667	307	307	MS2	4/71	pisum_IE_elastase_rep1.mgf
Ps_15693.61339	12.68	2	2	276	30.7349	5.71924	0	AT2G36570.1 - [Ps_15693_61339]
	Confidence Icon	Sequence	Protein Accessions	# Proteins	# Protein Groups	Activation Type	Modifications	IonScore	Exp Value	Δ Score	Rank	Identity High	Homology Threshold	Charge	m/z [Da]	MH+ [Da]	ΔM [ppm]	RT [min]	First Scan	Last Scan	MS Order	Ions Matched	Spectrum File	Annotation
	Low	GLACVVSQPEQRPTML	Ps_15693.61339	1	1	CID		39.65	0.0608191	0.3	1	40		1	1728.85	1728.85	-15.6354	12.9833	779	779	MS2	8/148	pisum_IE_elastase_rep1.mgf
	Low	LVLEVLTGRAPSSQYSSPI	Ps_15693.61339	1	1	CID		16.78	13.3115	1	1	40	23	1	2016.92	2016.92	-85.4327	15.5833	935	935	MS2	5/187	pisum_IE_elastase_rep1.mgf
Ps_38839.28050	18	1	1	100	10.8143	7.02002	0	AT5G14050.1 - [Ps_38839_28050]
	Confidence Icon	Sequence	Protein Accessions	# Proteins	# Protein Groups	Activation Type	Modifications	IonScore	Exp Value	Δ Score	Rank	Identity High	Homology Threshold	Charge	m/z [Da]	MH+ [Da]	ΔM [ppm]	RT [min]	First Scan	Last Scan	MS Order	Ions Matched	Spectrum File	Annotation
	Low	SPVGTHFAAGSDSGIVNI	Ps_38839.28050	1	1	CID		28.08	0.873052		2	40		1	1728.85	1728.85	-2.90441	12.9833	779	779	MS2	8/166	pisum_IE_elastase_rep1.mgf
Ps_31351.43158	4.46	1	1	336	37.3077	9.46631	0	AT5G15940.1 - [Ps_31351_43158]
	Confidence Icon	Sequence	Protein Accessions	# Proteins	# Protein Groups	Activation Type	Modifications	IonScore	Exp Value	Δ Score	Rank	Identity High	Homology Threshold	Charge	m/z [Da]	MH+ [Da]	ΔM [ppm]	RT [min]	First Scan	Last Scan	MS Order	Ions Matched	Spectrum File	Annotation
	Low	VGRSEQLLSETIRKI	Ps_31351.43158	1	1	CID		26.39	1.28837		3	40		1	1728.85	1728.85	-84.7623	12.9833	779	779	MS2	11/153	pisum_IE_elastase_rep1.mgf
Ps_34052.26001	2.31	1	1	649	71.8601	7.18115	0	AT5G13650.1 - [Ps_34052_26001]
	Confidence Icon	Sequence	Protein Accessions	# Proteins	# Protein Groups	Activation Type	Modifications	IonScore	Exp Value	Δ Score	Rank	Identity High	Homology Threshold	Charge	m/z [Da]	MH+ [Da]	ΔM [ppm]	RT [min]	First Scan	Last Scan	MS Order	Ions Matched	Spectrum File	Annotation
	Low	SKPTLRISSRNNRSI	Ps_34052.26001	1	1	CID		22.65	3.04818		4	40		1	1728.85	1728.85	-76.7049	12.9833	779	779	MS2	7/163	pisum_IE_elastase_rep1.mgf
Ps_39649.61241	12.69	1	1	134	14.3764	5.10986	0	AT1G78060.1 - [Ps_39649_61241]
	Confidence Icon	Sequence	Protein Accessions	# Proteins	# Protein Groups	Activation Type	Modifications	IonScore	Exp Value	Δ Score	Rank	Identity High	Homology Threshold	Charge	m/z [Da]	MH+ [Da]	ΔM [ppm]	RT [min]	First Scan	Last Scan	MS Order	Ions Matched	Spectrum File	Annotation
	Low	LWAGYPGELGGLALAQI	Ps_39649.61241	1	1	CID		21.06	4.39582		6	40		1	1728.85	1728.85	-47.327	12.9833	779	779	MS2	6/138	pisum_IE_elastase_rep1.mgf
Ps_8996.29489	6.15	1	1	260	29.6496	9.70068	0	AT2G34570.1 - [Ps_8996_29489]
	Confidence Icon	Sequence	Protein Accessions	# Proteins	# Protein Groups	Activation Type	Modifications	IonScore	Exp Value	Δ Score	Rank	Identity High	Homology Threshold	Charge	m/z [Da]	MH+ [Da]	ΔM [ppm]	RT [min]	First Scan	Last Scan	MS Order	Ions Matched	Spectrum File	Annotation
	Low	IVNRmTPADTALANIL	Ps_8996.29489	1	1	CID	M5(Oxidation)	20.07	5.52129		7	40		1	1728.85	1728.85	-46.9539	12.9833	779	779	MS2	8/158	pisum_IE_elastase_rep1.mgf
Ps_40565.45342	3.31	1	1	513	57.96	6.68311	0	AT2G35130.1 - [Ps_40565_45342]
	Confidence Icon	Sequence	Protein Accessions	# Proteins	# Protein Groups	Activation Type	Modifications	IonScore	Exp Value	Δ Score	Rank	Identity High	Homology Threshold	Charge	m/z [Da]	MH+ [Da]	ΔM [ppm]	RT [min]	First Scan	Last Scan	MS Order	Ions Matched	Spectrum File	Annotation
	Low	WSSLDKLPPSLDAWDDV	Ps_40565.45342	1	1	CID		23.45	1.75998		2	38		1	1943.82	1943.82	-62.7278	14.95	897	897	MS2	5/168	pisum_IE_elastase_rep1.mgf
Ps_33666.40548	7.3	2	2	466	50.6519	8.71924	0	AT1G34430.1 - [Ps_33666_40548]
	Confidence Icon	Sequence	Protein Accessions	# Proteins	# Protein Groups	Activation Type	Modifications	IonScore	Exp Value	Δ Score	Rank	Identity High	Homology Threshold	Charge	m/z [Da]	MH+ [Da]	ΔM [ppm]	RT [min]	First Scan	Last Scan	MS Order	Ions Matched	Spectrum File	Annotation
	Low	KGVTMxxxxxxxxxxxxxKHPV	Ps_33666.40548	1	1	CID	X6(111.0), X7(111.0), X8(111.0), X9(111.0), X10(111.0), X11(111.0), X12(111.0), X13(111.0), X14(111.0), X15(111.0), X16(111.0), X17(111.0), X18(111.0)	31.85	0.165471	0.1875	1	36		1	2439.49	2439.49	-32.5279	18.25	1095	1095	MS2	7/225	pisum_IE_elastase_rep1.mgf
	Low	IVGTGPSGRIVA	Ps_33666.40548	1	1	CID		11.15	34.9149		3	39	25	1	1126.55	1126.55	-93.6053	7.85	471	471	MS2	3/102	pisum_IE_elastase_rep1.mgf
Ps_11230.32392	58.33	1	1	36	4.10233	4.89404	0	AT5G19850.1 - [Ps_11230_32392]
	Confidence Icon	Sequence	Protein Accessions	# Proteins	# Protein Groups	Activation Type	Modifications	IonScore	Exp Value	Δ Score	Rank	Identity High	Homology Threshold	Charge	m/z [Da]	MH+ [Da]	ΔM [ppm]	RT [min]	First Scan	Last Scan	MS Order	Ions Matched	Spectrum File	Annotation
	Low	GQRDPWxxxxxxxxxxxxFDS	Ps_11230.32392	1	1	CID	X7(111.0), X8(111.0), X9(111.0), X10(111.0), X11(111.0), X12(111.0), X13(111.0), X14(111.0), X15(111.0), X16(111.0), X17(111.0), X18(111.0)	25.83	0.661791		2	36		1	2439.49	2439.49	0.470882	18.25	1095	1095	MS2	8/214	pisum_IE_elastase_rep1.mgf
Ps_3880.7417	8.11	1	1	259	27.8673	5.61768	0	AT5G06130.2 - [Ps_3880_7417]
	Confidence Icon	Sequence	Protein Accessions	# Proteins	# Protein Groups	Activation Type	Modifications	IonScore	Exp Value	Δ Score	Rank	Identity High	Homology Threshold	Charge	m/z [Da]	MH+ [Da]	ΔM [ppm]	RT [min]	First Scan	Last Scan	MS Order	Ions Matched	Spectrum File	Annotation
	Low	mEExxxxxxxxxxxxxxRAFS	Ps_3880.7417	1	1	CID	M1(Oxidation), X4(111.0), X5(111.0), X6(111.0), X7(111.0), X8(111.0), X9(111.0), X10(111.0), X11(111.0), X12(111.0), X13(111.0), X14(111.0), X15(111.0), X16(111.0), X17(111.0)	23.89	1.03448		3	36		1	2439.49	2439.49	44.8675	18.25	1095	1095	MS2	6/201	pisum_IE_elastase_rep1.mgf
Ps_24712.19748	22.22	1	1	108	11.4111	5.85889	0	AT1G77120.1 - [Ps_24712_19748]
	Confidence Icon	Sequence	Protein Accessions	# Proteins	# Protein Groups	Activation Type	Modifications	IonScore	Exp Value	Δ Score	Rank	Identity High	Homology Threshold	Charge	m/z [Da]	MH+ [Da]	ΔM [ppm]	RT [min]	First Scan	Last Scan	MS Order	Ions Matched	Spectrum File	Annotation
	Low	SVAIFxxxxxxxxxxxxxRISGAS	Ps_24712.19748	2	1	CID	X6(111.0), X7(111.0), X8(111.0), X9(111.0), X10(111.0), X11(111.0), X12(111.0), X13(111.0), X14(111.0), X15(111.0), X16(111.0), X17(111.0), X18(111.0)	31.58	0.125869		2	35		1	2550.55	2550.55	-24.0502	18.55	1113	1113	MS2	9/235	pisum_IE_elastase_rep1.mgf
Ps_1369.69563	34.78	1	1	69	7.39514	8.23584	0	AT3G46970.1 - [Ps_1369_69563]
	Confidence Icon	Sequence	Protein Accessions	# Proteins	# Protein Groups	Activation Type	Modifications	IonScore	Exp Value	Δ Score	Rank	Identity High	Homology Threshold	Charge	m/z [Da]	MH+ [Da]	ΔM [ppm]	RT [min]	First Scan	Last Scan	MS Order	Ions Matched	Spectrum File	Annotation
	Low	IGTLDGANVxxxxxxxxxxFFSSL	Ps_1369.69563	1	1	CID	X10(111.0), X11(111.0), X12(111.0), X13(111.0), X14(111.0), X15(111.0), X16(111.0), X17(111.0), X18(111.0), X19(111.0)	26.6	0.396204		4	35		1	2550.55	2550.55	-71.5889	18.55	1113	1113	MS2	7/241	pisum_IE_elastase_rep1.mgf
