# Supplementary material for: Defining the Core Proteome of the Chloroplast Envelope Membranes
Source: Front Plant Sci. 2013 Feb 6;4:11. doi: 10.3389/fpls.2013.00011 (PMC3565376; doi:10.3389/fpls.2013.00011)
Supplement: Supplementary Tables S15–S57 — Raw data measured by nLC-MALDI MS/MS. Each excel sheet is grouped in two levels. The first level contains information for each identified accession ID. The first column gives the accession (UniProtKB, IMGAG, or EST-library by Franssen et al., 2012), the second column the coverage, the third column the number of peptide spectrum matches (#PSMs), the fourth column the number of peptides, the fifth column the number of amino acids (#AAs), the sixth column the molecular weight (MW in kDa), the seventh column the isoelectric point (pI), the eighth column the score, and the ninth column the description. The second level contains all peptide information for each accession ID. The second column gives the confidence icon (Low; Medium; High), the third column the peptide sequence, the fourth column the protein accessions, the fifth column the number of proteins, the sixth column the number of protein groups, the seventh column the activation type (Collision Induced Dissociation, CID), the eighth column the modifications, the ninth column the ion score, the 10th column the expectation value (exp. value), the 11th column the delta score (Δscore), the 12th column the rank, the 13th column the identity High, the 14th column the homology threshold, the 15th column the charge, the 16th column the mass to charge ratio in daltons (m/z), the 18th column the delta mass (ΔM, difference between the theoretical mass of the peptide and the experimental mass of the precursor ion), the 19th column the matched ions, and the 20th column the spectrum file. [file 38279_Schleiff_DataSheet10.ZIP › Table S36.xls]

## Sheet: Sheet1
Accession	Coverage	# PSMs	# Peptides	# AAs	MW [kDa]	calc. pI	Score	Description
O24293	6.22	4	4	996	109.953	6.30322	121.78	Chloroplast inner envelope protein, 110 kD (IEP110) OS=Pisum sativum PE=1 SV=1 - [O24293_PEA]
	Confidence Icon	Sequence	Protein Accessions	# Proteins	# Protein Groups	Activation Type	Modifications	IonScore	Exp Value	Δ Score	Rank	Identity High	Homology Threshold	Charge	m/z [Da]	MH+ [Da]	ΔM [ppm]	RT [min]	First Scan	Last Scan	MS Order	Ions Matched	Spectrum File	Annotation
	High	ALRDSEDSLLETAEEEKFVF	O24293	2	1	CID		97.17	2.36734e-06	0.731959	1	54	43	1	2328.03	2328.03	-42.1736	15.7167	943	943	MS2	14/211	pisum_IE_elastase_rep2.mgf
	High	AFLQNLcDELHFDPQKA	O24293	2	1	CID	C7(Carbamidomethyl)	66.61	0.00296861		4	55	41	1	2045.91	2045.91	-30.4144	14.1167	847	847	MS2	18/167	pisum_IE_elastase_rep2.mgf
	Low	SSPPQRPPKELNGIEILVDKLSSPA	O24293	2	1	CID		21.3	145.983	0.285714	1	56	29	1	2672.35	2672.35	-41.9074	16.8833	1013	1013	MS2	12/273	pisum_IE_elastase_rep2.mgf
	Low	RDSEDSLLETAEEEKFVF	O24293	2	1	CID		18.73	134.715	0.263158	1	53	27	1	2143.92	2143.92	-36.9842	14.7167	883	883	MS2	6/195	pisum_IE_elastase_rep2.mgf
B8R470	52.38	10	10	42	4.72756	6.45557	111.78	Photosystem I reaction center subunit IX OS=Trifolium subterraneum GN=psaJ PE=3 SV=1 - [B8R470_TRISU]
	Confidence Icon	Sequence	Protein Accessions	# Proteins	# Protein Groups	Activation Type	Modifications	IonScore	Exp Value	Δ Score	Rank	Identity High	Homology Threshold	Charge	m/z [Da]	MH+ [Da]	ΔM [ppm]	RT [min]	First Scan	Last Scan	MS Order	Ions Matched	Spectrum File	Annotation
	High	LAGLLIEINRLFPDA	B8R470;Q9BBR3	43	2	CID		66.61	0.00292439	0.328358	1	55		1	1654.93	1654.93	-10.7927	11.0167	661	661	MS2	16/134	pisum_IE_elastase_rep2.mgf
	High	GLLIEINRLFPDA	B8R470;Q9BBR3	44	2	CID		62.18	0.0113599	0.516129	1	56	46	1	1470.8	1470.8	-19.8336	9.78333	587	587	MS2	9/118	pisum_IE_elastase_rep2.mgf
	High	IEINRLFPDALTFPFF	B8R470	3	1	CID		58.82	0.0320722	0.644068	1	57	37	1	1939.95	1939.95	-41.4141	13.3167	799	799	MS2	9/157	pisum_IE_elastase_rep2.mgf
	High	EINRLFPDALTFPFF	B8R470	3	1	CID		57.88	0.0411564	0.551724	1	57	41	1	1826.92	1826.92	-15.4748	12.3833	743	743	MS2	9/149	pisum_IE_elastase_rep2.mgf
	Low	LAGLLIEINRLFPDAL	B8R470;Q9BBR3	43	2	CID		53.32	0.062162	0.264151	1	55	54	1	1768	1768	-21.2281	11.8333	710	710	MS2	13/144	pisum_IE_elastase_rep2.mgf
	Low	AGLLIEINRLFPDAL	B8R470;Q9BBR3	44	2	CID		45.47	0.38022		2	55		1	1654.93	1654.93	-10.7927	11.0167	661	661	MS2	6/136	pisum_IE_elastase_rep2.mgf
	Low	ALAGLLIEINRLFPDA	B8R470;Q9BBR3	3	2	CID		30.85	13.7204	0.0645161	1	56	42	1	1725.95	1725.95	-21.4845	11.55	693	693	MS2	11/142	pisum_IE_elastase_rep2.mgf
	Low	IEINRLFPDA	B8R470;Q9BBR3	44	2	CID		27.56	37.7375	0.142857	1	57	37	1	1187.63	1187.63	-12.5134	8.06667	484	484	MS2	5/94	pisum_IE_elastase_rep2.mgf
	Low	AGLLIEINRLFPDA	B8R470;Q9BBR3	44	2	CID		23.7	84.6863	0.0416667	1	56	36	1	1541.84	1541.84	-21.3974	10.2333	614	614	MS2	6/126	pisum_IE_elastase_rep2.mgf
	Low	GLLIEINRLFPDAL	B8R470;Q9BBR3	44	2	CID		17.9	216.138	0.0555556	1	55	30	1	1583.9	1583.9	-9.87518	10.45	627	627	MS2	9/128	pisum_IE_elastase_rep2.mgf
Q8VYX9	30	1	1	50	5.66591	4.95752	92.14	Ultraviolet-B-repressible rubisco activase (Fragment) OS=Pisum sativum PE=2 SV=1 - [Q8VYX9_PEA]
	Confidence Icon	Sequence	Protein Accessions	# Proteins	# Protein Groups	Activation Type	Modifications	IonScore	Exp Value	Δ Score	Rank	Identity High	Homology Threshold	Charge	m/z [Da]	MH+ [Da]	ΔM [ppm]	RT [min]	First Scan	Last Scan	MS Order	Ions Matched	Spectrum File	Annotation
	High	ALGDANEDAIKRGTF	Q8VYX9	1	1	CID		92.14	9.24682e-06	0.673913	1	55	47	1	1577.72	1577.72	-47.6646	10.4167	625	625	MS2	17/148	pisum_IE_elastase_rep2.mgf
Q9SC41	5.28	1	1	436	47.183	6.59521	81.28	Translocon Tic40 OS=Pisum sativum GN=Tic40 PE=1 SV=1 - [Q9SC41_PEA]
	Confidence Icon	Sequence	Protein Accessions	# Proteins	# Protein Groups	Activation Type	Modifications	IonScore	Exp Value	Δ Score	Rank	Identity High	Homology Threshold	Charge	m/z [Da]	MH+ [Da]	ΔM [ppm]	RT [min]	First Scan	Last Scan	MS Order	Ions Matched	Spectrum File	Annotation
	High	SQNGTPFKQGFGDSPGSPSERKS	Q9SC41	1	1	CID		81.28	9.19439e-05	0.728395	1	54	39	1	2395.06	2395.06	-30.146	16.0667	964	964	MS2	12/261	pisum_IE_elastase_rep2.mgf
Q9BBR3	40.91	9	9	44	5.00173	6.45557	78.6497	Photosystem I reaction center subunit IX OS=Lotus japonicus GN=psaJ PE=3 SV=1 - [PSAJ_LOTJA]
	Confidence Icon	Sequence	Protein Accessions	# Proteins	# Protein Groups	Activation Type	Modifications	IonScore	Exp Value	Δ Score	Rank	Identity High	Homology Threshold	Charge	m/z [Da]	MH+ [Da]	ΔM [ppm]	RT [min]	First Scan	Last Scan	MS Order	Ions Matched	Spectrum File	Annotation
	High	LAGLLIEINRLFPDA	B8R470;Q9BBR3	43	2	CID		66.61	0.00292439	0.328358	1	55		1	1654.93	1654.93	-10.7927	11.0167	661	661	MS2	16/134	pisum_IE_elastase_rep2.mgf
	High	GLLIEINRLFPDA	B8R470;Q9BBR3	44	2	CID		62.18	0.0113599	0.516129	1	56	46	1	1470.8	1470.8	-19.8336	9.78333	587	587	MS2	9/118	pisum_IE_elastase_rep2.mgf
	Low	LAGLLIEINRLFPDAL	B8R470;Q9BBR3	43	2	CID		53.32	0.062162	0.264151	1	55	54	1	1768	1768	-21.2281	11.8333	710	710	MS2	13/144	pisum_IE_elastase_rep2.mgf
	Low	AGLLIEINRLFPDAL	B8R470;Q9BBR3	44	2	CID		45.47	0.38022		2	55		1	1654.93	1654.93	-10.7927	11.0167	661	661	MS2	6/136	pisum_IE_elastase_rep2.mgf
	Low	ALAGLLIEINRLFPDA	B8R470;Q9BBR3	3	2	CID		30.85	13.7204	0.0645161	1	56	42	1	1725.95	1725.95	-21.4845	11.55	693	693	MS2	11/142	pisum_IE_elastase_rep2.mgf
	Low	IEINRLFPDA	B8R470;Q9BBR3	44	2	CID		27.56	37.7375	0.142857	1	57	37	1	1187.63	1187.63	-12.5134	8.06667	484	484	MS2	5/94	pisum_IE_elastase_rep2.mgf
	Low	AGLLIEINRLFPDA	B8R470;Q9BBR3	44	2	CID		23.7	84.6863	0.0416667	1	56	36	1	1541.84	1541.84	-21.3974	10.2333	614	614	MS2	6/126	pisum_IE_elastase_rep2.mgf
	Low	AGLLIEINRLFPDALI	Q9BBR3	5	1	CID		18.63	183.031		7	55	54	1	1768	1768	-21.2281	11.8333	710	710	MS2	6/146	pisum_IE_elastase_rep2.mgf
	Low	GLLIEINRLFPDAL	B8R470;Q9BBR3	44	2	CID		17.9	216.138	0.0555556	1	55	30	1	1583.9	1583.9	-9.87518	10.45	627	627	MS2	9/128	pisum_IE_elastase_rep2.mgf
Q41009	7.42	2	2	310	34.1361	7.32764	69.27	Translocase of chloroplast 34 OS=Pisum sativum GN=TOC34 PE=1 SV=1 - [TOC34_PEA]
	Confidence Icon	Sequence	Protein Accessions	# Proteins	# Protein Groups	Activation Type	Modifications	IonScore	Exp Value	Δ Score	Rank	Identity High	Homology Threshold	Charge	m/z [Da]	MH+ [Da]	ΔM [ppm]	RT [min]	First Scan	Last Scan	MS Order	Ions Matched	Spectrum File	Annotation
	High	KPAWETRDVGDRK	Q41009	1	1	CID		57.37	0.0412259	0.578947	1	57	40	1	1557.78	1557.78	-19.3232	10.3333	620	620	MS2	13/134	pisum_IE_elastase_rep2.mgf
	Low	LIRRDIATETKPAWETRDVGDRK	Q41009	1	1	CID		46.9	0.397154	0.702128	1	56	30	1	2726.35	2726.35	-45.2552	17.15	1029	1029	MS2	12/250	pisum_IE_elastase_rep2.mgf
A5B1M8	1.6	2	1	1061	117.256	5.85889	66.61	Putative uncharacterized protein OS=Vitis vinifera GN=VITISV_038562 PE=4 SV=1 - [A5B1M8_VITVI]
	Confidence Icon	Sequence	Protein Accessions	# Proteins	# Protein Groups	Activation Type	Modifications	IonScore	Exp Value	Δ Score	Rank	Identity High	Homology Threshold	Charge	m/z [Da]	MH+ [Da]	ΔM [ppm]	RT [min]	First Scan	Last Scan	MS Order	Ions Matched	Spectrum File	Annotation
	High	AFLQNxcDELHFDPKKA	A5B1M8	1	1	CID	X6(I), C7(Carbamidomethyl)	66.61	0.00296861		2	55	41	1	2045.91	2045.91	-48.2011	14.1167	847	847	MS2	18/167	pisum_IE_elastase_rep2.mgf
	High	AFLQNxcDELHFDPKKA	A5B1M8	1	1	CID	X6(L), C7(Carbamidomethyl)	66.61	0.00296861		3	55	41	1	2045.91	2045.91	-48.2011	14.1167	847	847	MS2	18/167	pisum_IE_elastase_rep2.mgf
D7SJM2	1.69	1	1	1007	110.827	5.73193	66.61	Whole genome shotgun sequence of line PN40024, scaffold_4.assembly12x (Fragment) OS=Vitis vinifera GN=VIT_00024601001 PE=4 SV=1 - [D7SJM2_VITVI]
	Confidence Icon	Sequence	Protein Accessions	# Proteins	# Protein Groups	Activation Type	Modifications	IonScore	Exp Value	Δ Score	Rank	Identity High	Homology Threshold	Charge	m/z [Da]	MH+ [Da]	ΔM [ppm]	RT [min]	First Scan	Last Scan	MS Order	Ions Matched	Spectrum File	Annotation
	High	AFLQNIcDELHFDPKKA	D7SJM2	1	1	CID	C7(Carbamidomethyl)	66.61	0.00296861	0	1	55	41	1	2045.91	2045.91	-48.2011	14.1167	847	847	MS2	18/167	pisum_IE_elastase_rep2.mgf
A0PDA8	6.93	2	2	476	52.8285	6.43018	65.71	Ribulose 1,5 bisphosphate carboxylase-oxygenase (Fragment) OS=Gnidia coriacea GN=rbcL PE=3 SV=1 - [A0PDA8_9ROSI]
	Confidence Icon	Sequence	Protein Accessions	# Proteins	# Protein Groups	Activation Type	Modifications	IonScore	Exp Value	Δ Score	Rank	Identity High	Homology Threshold	Charge	m/z [Da]	MH+ [Da]	ΔM [ppm]	RT [min]	First Scan	Last Scan	MS Order	Ions Matched	Spectrum File	Annotation
	High	AAcEVWKEIKFxIPAMDTL	A0PDA8	1	1	CID	C3(Carbamidomethyl), X12(D)	65.71	0.00371881	0.469697	1	55	51	1	2237	2237	-44.4414	15.2667	916	916	MS2	9/188	pisum_IE_elastase_rep2.mgf
	Low	FRVTPQPGVPPEEA	A0PDA8;A0PDE8	7	2	CID		31.98	12.6792		2	56	46	1	1523.72	1523.72	-43.2175	10.0667	604	604	MS2	5/139	pisum_IE_elastase_rep2.mgf
Q9ZST8	3.16	1	1	253	29.1379	9.78857	59.65	Tic20 OS=Pisum sativum PE=2 SV=1 - [Q9ZST8_PEA]
	Confidence Icon	Sequence	Protein Accessions	# Proteins	# Protein Groups	Activation Type	Modifications	IonScore	Exp Value	Δ Score	Rank	Identity High	Homology Threshold	Charge	m/z [Da]	MH+ [Da]	ΔM [ppm]	RT [min]	First Scan	Last Scan	MS Order	Ions Matched	Spectrum File	Annotation
	High	AYIQIPHE	Q9ZST8	1	1	CID		59.65	0.0125954	0.316667	1	54		1	970.455	970.455	-45.3615	5.06667	304	304	MS2	12/60	pisum_IE_elastase_rep2.mgf
C1L3B4	2.71	1	1	480	51.352	8.70459	58.2	Plastidic 2-oxoglutarate/malate translocator (Fragment) OS=Pisum sativum GN=omt PE=2 SV=1 - [C1L3B4_PEA]
	Confidence Icon	Sequence	Protein Accessions	# Proteins	# Protein Groups	Activation Type	Modifications	IonScore	Exp Value	Δ Score	Rank	Identity High	Homology Threshold	Charge	m/z [Da]	MH+ [Da]	ΔM [ppm]	RT [min]	First Scan	Last Scan	MS Order	Ions Matched	Spectrum File	Annotation
	High	SPDAPKLARERLA	C1L3B4	1	1	CID		58.2	0.0305996	0.362069	1	56	52	1	1423.76	1423.76	-31.3054	9.51667	571	571	MS2	8/129	pisum_IE_elastase_rep2.mgf
O81609	4.02	1	1	398	41.8209	7.75244	49.44	Nodule-enhanced malate dehydrogenase OS=Pisum sativum GN=nemdh PE=2 SV=1 - [O81609_PEA]
	Confidence Icon	Sequence	Protein Accessions	# Proteins	# Protein Groups	Activation Type	Modifications	IonScore	Exp Value	Δ Score	Rank	Identity High	Homology Threshold	Charge	m/z [Da]	MH+ [Da]	ΔM [ppm]	RT [min]	First Scan	Last Scan	MS Order	Ions Matched	Spectrum File	Annotation
	Low	SIEKGVAFAQKQTVVA	O81609	1	1	CID		49.44	0.158513	0.428571	1	55	42	1	1675.95	1675.95	8.45413	11.1833	671	671	MS2	13/167	pisum_IE_elastase_rep2.mgf
E2D4M5	4.4	1	1	409	45.7247	6.80029	44.39	Ribulose-1,5-bisphosphate carboxylase/oxygenase large subunit (Fragment) OS=Warnstorfia sarmentosa GN=rbcL PE=4 SV=1 - [E2D4M5_9BRYO]
	Confidence Icon	Sequence	Protein Accessions	# Proteins	# Protein Groups	Activation Type	Modifications	IonScore	Exp Value	Δ Score	Rank	Identity High	Homology Threshold	Charge	m/z [Da]	MH+ [Da]	ΔM [ppm]	RT [min]	First Scan	Last Scan	MS Order	Ions Matched	Spectrum File	Annotation
	Low	AAcEVWKEIKFEFDxIDT	E2D4M5	1	1	CID	C3(Carbamidomethyl), X15(H)	44.39	0.560123	0	1	55	42	1	2238.01	2238.01	-19.9665	15.2833	917	917	MS2	8/178	pisum_IE_elastase_rep2.mgf
A0PDE8	7.08	4	2	452	50.0204	5.99854	44.39	Ribulose 1,5 bisphosphate carboxylase-oxygenase (Fragment) OS=Pimelea rara GN=rbcL PE=3 SV=1 - [A0PDE8_9ROSI]
	Confidence Icon	Sequence	Protein Accessions	# Proteins	# Protein Groups	Activation Type	Modifications	IonScore	Exp Value	Δ Score	Rank	Identity High	Homology Threshold	Charge	m/z [Da]	MH+ [Da]	ΔM [ppm]	RT [min]	First Scan	Last Scan	MS Order	Ions Matched	Spectrum File	Annotation
	Low	AAcEVWKEIKFEFxAmDT	A0PDE8	7	1	CID	C3(Carbamidomethyl), X14(F), M16(Oxidation)	44.39	0.560123		2	55	42	1	2238.01	2238.01	-7.01976	15.2833	917	917	MS2	8/178	pisum_IE_elastase_rep2.mgf
	Low	AAcEVWKEIKFEFxAmDT	A0PDE8	7	1	CID	C3(Carbamidomethyl), X14(M), X14(Oxidation), M16(Oxidation)	44.39	0.560123		3	55	42	1	2238.01	2238.01	7.72772	15.2833	917	917	MS2	8/178	pisum_IE_elastase_rep2.mgf
	Low	AAcEVWKEIKFEFxAMDT	A0PDE8	7	1	CID	C3(Carbamidomethyl), X14(Y)	44.39	0.560123		4	55	42	1	2238.01	2238.01	-7.01306	15.2833	917	917	MS2	8/178	pisum_IE_elastase_rep2.mgf
	Low	FRVTPQPGVPPEEA	A0PDA8;A0PDE8	7	2	CID		31.98	12.6792		2	56	46	1	1523.72	1523.72	-43.2175	10.0667	604	604	MS2	5/139	pisum_IE_elastase_rep2.mgf
A9RUY6	2.02	1	1	446	50.6514	8.73389	34.27	Predicted protein OS=Physcomitrella patens subsp. patens GN=PHYPADRAFT_70892 PE=4 SV=1 - [A9RUY6_PHYPA]
	Confidence Icon	Sequence	Protein Accessions	# Proteins	# Protein Groups	Activation Type	Modifications	IonScore	Exp Value	Δ Score	Rank	Identity High	Homology Threshold	Charge	m/z [Da]	MH+ [Da]	ΔM [ppm]	RT [min]	First Scan	Last Scan	MS Order	Ions Matched	Spectrum File	Annotation
	Low	NPTSVSDQK	A9RUY6	1	1	CID		34.27	7.31564	0.441176	1	56	33	1	975.492	975.492	17.8153	5.11667	307	307	MS2	6/90	pisum_IE_elastase_rep2.mgf
A4QJI2	24.59	1	1	61	6.92382	7.25439	34.11	Photosystem II reaction center protein K OS=Aethionema grandiflora GN=psbK PE=3 SV=1 - [A4QJI2_AETGR]
	Confidence Icon	Sequence	Protein Accessions	# Proteins	# Protein Groups	Activation Type	Modifications	IonScore	Exp Value	Δ Score	Rank	Identity High	Homology Threshold	Charge	m/z [Da]	MH+ [Da]	ΔM [ppm]	RT [min]	First Scan	Last Scan	MS Order	Ions Matched	Spectrum File	Annotation
	Low	FLNPIVDVMPVIPLL	A4QJI2	2	1	CID		34.11	5.12071	0.5	1	55	32	1	1679.95	1679.95	-18.6085	11.2333	674	674	MS2	9/132	pisum_IE_elastase_rep2.mgf
D7L4C2	1.95	1	1	410	47.6745	9.21729	0	F-box family protein OS=Arabidopsis lyrata subsp. lyrata GN=ARALYDRAFT_479938 PE=4 SV=1 - [D7L4C2_ARALY]
	Confidence Icon	Sequence	Protein Accessions	# Proteins	# Protein Groups	Activation Type	Modifications	IonScore	Exp Value	Δ Score	Rank	Identity High	Homology Threshold	Charge	m/z [Da]	MH+ [Da]	ΔM [ppm]	RT [min]	First Scan	Last Scan	MS Order	Ions Matched	Spectrum File	Annotation
	Low	mHPLKSEI	D7L4C2	3	1	CID	M1(Oxidation)	40.93	0.938019		3	54		1	970.455	970.455	-48.8598	5.06667	304	304	MS2	5/62	pisum_IE_elastase_rep2.mgf
B9GWX7	0.72	1	1	1115	123.119	6.96143	0	Multidrug resistance protein ABC transporter family OS=Populus trichocarpa GN=POPTRDRAFT_555042 PE=4 SV=1 - [B9GWX7_POPTR]
	Confidence Icon	Sequence	Protein Accessions	# Proteins	# Protein Groups	Activation Type	Modifications	IonScore	Exp Value	Δ Score	Rank	Identity High	Homology Threshold	Charge	m/z [Da]	MH+ [Da]	ΔM [ppm]	RT [min]	First Scan	Last Scan	MS Order	Ions Matched	Spectrum File	Annotation
	Low	LDmKIPHT	B9GWX7	1	1	CID	M3(Oxidation)	41.02	0.91878		2	54		1	970.455	970.455	-48.8598	5.06667	304	304	MS2	6/72	pisum_IE_elastase_rep2.mgf
B9FGZ9	6.31	1	1	222	24.4246	7.06396	0	Putative uncharacterized protein OS=Oryza sativa subsp. japonica GN=OsJ_18139 PE=4 SV=1 - [B9FGZ9_ORYSJ]
	Confidence Icon	Sequence	Protein Accessions	# Proteins	# Protein Groups	Activation Type	Modifications	IonScore	Exp Value	Δ Score	Rank	Identity High	Homology Threshold	Charge	m/z [Da]	MH+ [Da]	ΔM [ppm]	RT [min]	First Scan	Last Scan	MS Order	Ions Matched	Spectrum File	Annotation
	Low	REKIDEDCAARAPV	B9FGZ9	1	1	CID		33.5	6.02648		7	55		1	1572.71	1572.71	-44.7389	10.3833	623	623	MS2	7/144	pisum_IE_elastase_rep2.mgf
D8RWC6	1.7	1	1	884	95.3115	7.43018	0	Putative uncharacterized protein OS=Selaginella moellendorffii GN=SELMODRAFT_442814 PE=4 SV=1 - [D8RWC6_SELML]
	Confidence Icon	Sequence	Protein Accessions	# Proteins	# Protein Groups	Activation Type	Modifications	IonScore	Exp Value	Δ Score	Rank	Identity High	Homology Threshold	Charge	m/z [Da]	MH+ [Da]	ΔM [ppm]	RT [min]	First Scan	Last Scan	MS Order	Ions Matched	Spectrum File	Annotation
	Low	VDAELNcPSTVAEPA	D8RWC6	1	1	CID	C7(Carbamidomethyl)	45.2	0.40744		3	55		1	1572.71	1572.71	-7.30923	10.3833	623	623	MS2	13/145	pisum_IE_elastase_rep2.mgf
D8THU5	0.5	1	1	3196	320.89	6.90283	0	Putative uncharacterized protein OS=Volvox carteri f. nagariensis GN=VOLCADRAFT_127385 PE=4 SV=1 - [D8THU5_VOLCA]
	Confidence Icon	Sequence	Protein Accessions	# Proteins	# Protein Groups	Activation Type	Modifications	IonScore	Exp Value	Δ Score	Rank	Identity High	Homology Threshold	Charge	m/z [Da]	MH+ [Da]	ΔM [ppm]	RT [min]	First Scan	Last Scan	MS Order	Ions Matched	Spectrum File	Annotation
	Low	ANGEcGREGLATAAPV	D8THU5	1	1	CID	C5(Carbamidomethyl)	41.02	1.06675		4	55		1	1572.71	1572.71	-21.603	10.3833	623	623	MS2	11/159	pisum_IE_elastase_rep2.mgf
A2ZDM0	1.86	1	1	430	47.1144	6.84424	0	Putative uncharacterized protein OS=Oryza sativa subsp. indica GN=OsI_35888 PE=3 SV=1 - [A2ZDM0_ORYSI]
	Confidence Icon	Sequence	Protein Accessions	# Proteins	# Protein Groups	Activation Type	Modifications	IonScore	Exp Value	Δ Score	Rank	Identity High	Homology Threshold	Charge	m/z [Da]	MH+ [Da]	ΔM [ppm]	RT [min]	First Scan	Last Scan	MS Order	Ions Matched	Spectrum File	Annotation
	Low	mSmIKESI	A2ZDM0	2	1	CID	M1(Oxidation), M3(Oxidation)	38.73	1.55672		4	54		1	970.455	970.455	-3.27814	5.06667	304	304	MS2	5/70	pisum_IE_elastase_rep2.mgf
A8I2Q9	3.56	1	1	421	43.343	10.4038	0	Fructose-1,6-bisphosphate aldolase OS=Chlamydomonas reinhardtii GN=FBA4 PE=4 SV=1 - [A8I2Q9_CHLRE]
	Confidence Icon	Sequence	Protein Accessions	# Proteins	# Protein Groups	Activation Type	Modifications	IonScore	Exp Value	Δ Score	Rank	Identity High	Homology Threshold	Charge	m/z [Da]	MH+ [Da]	ΔM [ppm]	RT [min]	First Scan	Last Scan	MS Order	Ions Matched	Spectrum File	Annotation
	Low	QASAMKQWLAGDVPA	A8I2Q9	1	1	CID		47.11	0.26246	0.0212766	1	55		1	1572.71	1572.71	-47.295	10.3833	623	623	MS2	8/153	pisum_IE_elastase_rep2.mgf
B9GRS2	2.11	1	1	710	76.8614	6.20166	0	Predicted protein OS=Populus trichocarpa GN=POPTRDRAFT_552368 PE=4 SV=1 - [B9GRS2_POPTR]
	Confidence Icon	Sequence	Protein Accessions	# Proteins	# Protein Groups	Activation Type	Modifications	IonScore	Exp Value	Δ Score	Rank	Identity High	Homology Threshold	Charge	m/z [Da]	MH+ [Da]	ΔM [ppm]	RT [min]	First Scan	Last Scan	MS Order	Ions Matched	Spectrum File	Annotation
	Low	HcSSVASVNKNCVPA	B9GRS2	2	1	CID	C2(Carbamidomethyl)	45.53	0.377627		2	55		1	1572.71	1572.71	-10.2913	10.3833	623	623	MS2	12/136	pisum_IE_elastase_rep2.mgf
A8ITE8	4.22	1	1	379	39.392	6.32861	0	Predicted protein OS=Chlamydomonas reinhardtii GN=CHLREDRAFT_171114 PE=4 SV=1 - [A8ITE8_CHLRE]
	Confidence Icon	Sequence	Protein Accessions	# Proteins	# Protein Groups	Activation Type	Modifications	IonScore	Exp Value	Δ Score	Rank	Identity High	Homology Threshold	Charge	m/z [Da]	MH+ [Da]	ΔM [ppm]	RT [min]	First Scan	Last Scan	MS Order	Ions Matched	Spectrum File	Annotation
	Low	NPGCSRSAWLGGSLPA	A8ITE8	1	1	CID		40.39	1.23329		5	55		1	1572.71	1572.71	-31.2971	10.3833	623	623	MS2	9/159	pisum_IE_elastase_rep2.mgf
D8U3Z0	3.06	1	1	589	64.3148	8.83643	0	Class II photolyase OS=Volvox carteri f. nagariensis GN=VOLCADRAFT_63413 PE=4 SV=1 - [D8U3Z0_VOLCA]
	Confidence Icon	Sequence	Protein Accessions	# Proteins	# Protein Groups	Activation Type	Modifications	IonScore	Exp Value	Δ Score	Rank	Identity High	Homology Threshold	Charge	m/z [Da]	MH+ [Da]	ΔM [ppm]	RT [min]	First Scan	Last Scan	MS Order	Ions Matched	Spectrum File	Annotation
	Low	TAAAGSGAEAAADNEAPV	D8U3Z0	1	1	CID		37.17	2.58859		6	55		1	1572.71	1572.71	-2.6205	10.3833	623	623	MS2	11/171	pisum_IE_elastase_rep2.mgf
Q8LMY8	0.88	1	1	1584	178.482	7.32764	0	Putative polyprotein OS=Oryza sativa subsp. japonica GN=OSJNBa0013H08.5 PE=4 SV=1 - [Q8LMY8_ORYSJ]
	Confidence Icon	Sequence	Protein Accessions	# Proteins	# Protein Groups	Activation Type	Modifications	IonScore	Exp Value	Δ Score	Rank	Identity High	Homology Threshold	Charge	m/z [Da]	MH+ [Da]	ΔM [ppm]	RT [min]	First Scan	Last Scan	MS Order	Ions Matched	Spectrum File	Annotation
	Low	RLLELLHMDLFGPT	Q8LMY8	2	1	CID		31.61	9.24773		3	55		1	1654.93	1654.93	21.9276	11.0167	661	661	MS2	6/137	pisum_IE_elastase_rep2.mgf
B9TPM3	5.77	1	1	260	27.7647	11.3853	0	Putative uncharacterized protein OS=Ricinus communis GN=RCOM_2141870 PE=4 SV=1 - [B9TPM3_RICCO]
	Confidence Icon	Sequence	Protein Accessions	# Proteins	# Protein Groups	Activation Type	Modifications	IonScore	Exp Value	Δ Score	Rank	Identity High	Homology Threshold	Charge	m/z [Da]	MH+ [Da]	ΔM [ppm]	RT [min]	First Scan	Last Scan	MS Order	Ions Matched	Spectrum File	Annotation
	Low	RVVQRAALQAMELVA	B9TPM3	1	1	CID		27.98	21.3322		4	55		1	1654.93	1654.93	-4.42391	11.0167	661	661	MS2	5/137	pisum_IE_elastase_rep2.mgf
Q53PQ7	15.96	1	1	94	10.2347	4.33545	0	Transposon protein, putative, CACTA, En/Spm sub-class OS=Oryza sativa subsp. japonica PE=4 SV=1 - [Q53PQ7_ORYSJ]
	Confidence Icon	Sequence	Protein Accessions	# Proteins	# Protein Groups	Activation Type	Modifications	IonScore	Exp Value	Δ Score	Rank	Identity High	Homology Threshold	Charge	m/z [Da]	MH+ [Da]	ΔM [ppm]	RT [min]	First Scan	Last Scan	MS Order	Ions Matched	Spectrum File	Annotation
	Low	AMEGKIMALLTRHLA	Q53PQ7	1	1	CID		27.94	21.5296		5	55		1	1654.93	1654.93	13.0934	11.0167	661	661	MS2	7/149	pisum_IE_elastase_rep2.mgf
D8U0R3	2.83	2	2	918	91.3445	4.69092	0	Putative uncharacterized protein OS=Volvox carteri f. nagariensis GN=VOLCADRAFT_92894 PE=4 SV=1 - [D8U0R3_VOLCA]
	Confidence Icon	Sequence	Protein Accessions	# Proteins	# Protein Groups	Activation Type	Modifications	IonScore	Exp Value	Δ Score	Rank	Identity High	Homology Threshold	Charge	m/z [Da]	MH+ [Da]	ΔM [ppm]	RT [min]	First Scan	Last Scan	MS Order	Ions Matched	Spectrum File	Annotation
	Low	LRILEICIGTLANLI	D8U0R3	1	1	CID		26.13	32.6614		6	55		1	1654.93	1654.93	-34.8118	11.0167	661	661	MS2	6/151	pisum_IE_elastase_rep2.mgf
	Low	LLPSICcKESL	D8U0R3	1	1	CID	C7(Carbamidomethyl)	14.89	734.25	0.0666667	1	57	26	1	1262.66	1262.66	7.94729	8.68333	521	521	MS2	6/96	pisum_IE_elastase_rep2.mgf
A9S1J8	7.11	1	1	197	23.0952	9.20264	0	Predicted protein OS=Physcomitrella patens subsp. patens GN=PHYPADRAFT_73257 PE=4 SV=1 - [A9S1J8_PHYPA]
	Confidence Icon	Sequence	Protein Accessions	# Proteins	# Protein Groups	Activation Type	Modifications	IonScore	Exp Value	Δ Score	Rank	Identity High	Homology Threshold	Charge	m/z [Da]	MH+ [Da]	ΔM [ppm]	RT [min]	First Scan	Last Scan	MS Order	Ions Matched	Spectrum File	Annotation
	Low	LKLLIEAMIRRVEA	A9S1J8	1	1	CID		25.74	35.7302		7	55		1	1654.93	1654.93	-41.6097	11.0167	661	661	MS2	5/140	pisum_IE_elastase_rep2.mgf
Q9FNH3	1.69	1	1	890	101.389	8.26514	0	Similarity to unknown protein OS=Arabidopsis thaliana GN=At5g06350 PE=4 SV=1 - [Q9FNH3_ARATH]
	Confidence Icon	Sequence	Protein Accessions	# Proteins	# Protein Groups	Activation Type	Modifications	IonScore	Exp Value	Δ Score	Rank	Identity High	Homology Threshold	Charge	m/z [Da]	MH+ [Da]	ΔM [ppm]	RT [min]	First Scan	Last Scan	MS Order	Ions Matched	Spectrum File	Annotation
	Low	LQLLLDLGRVGcLNA	Q9FNH3	1	1	CID	C12(Carbamidomethyl)	25.4	38.6398		8	55		1	1654.93	1654.93	2.37152	11.0167	661	661	MS2	9/146	pisum_IE_elastase_rep2.mgf
B9H259	1.02	1	1	788	86.4329	8.35303	0	Predicted protein OS=Populus trichocarpa GN=POPTRDRAFT_855332 PE=4 SV=1 - [B9H259_POPTR]
	Confidence Icon	Sequence	Protein Accessions	# Proteins	# Protein Groups	Activation Type	Modifications	IonScore	Exp Value	Δ Score	Rank	Identity High	Homology Threshold	Charge	m/z [Da]	MH+ [Da]	ΔM [ppm]	RT [min]	First Scan	Last Scan	MS Order	Ions Matched	Spectrum File	Annotation
	Low	FSKILmES	B9H259	1	1	CID	M6(Oxidation)	38.41	1.67576		5	54		1	970.455	970.455	-37.288	5.06667	304	304	MS2	8/73	pisum_IE_elastase_rep2.mgf
Q66LI7	1.13	1	1	710	79.4857	6.97607	0	CENP-C OS=Cardaminopsis arenosa PE=2 SV=1 - [Q66LI7_CARAS]
	Confidence Icon	Sequence	Protein Accessions	# Proteins	# Protein Groups	Activation Type	Modifications	IonScore	Exp Value	Δ Score	Rank	Identity High	Homology Threshold	Charge	m/z [Da]	MH+ [Da]	ΔM [ppm]	RT [min]	First Scan	Last Scan	MS Order	Ions Matched	Spectrum File	Annotation
	Low	EDHLQIES	Q66LI7	1	1	CID		36.64	2.5189		6	54		1	970.455	970.455	7.84035	5.06667	304	304	MS2	5/73	pisum_IE_elastase_rep2.mgf
A9SNE1	2.11	1	1	380	42.6059	4.94482	0	Predicted protein OS=Physcomitrella patens subsp. patens GN=PHYPADRAFT_230263 PE=4 SV=1 - [A9SNE1_PHYPA]
	Confidence Icon	Sequence	Protein Accessions	# Proteins	# Protein Groups	Activation Type	Modifications	IonScore	Exp Value	Δ Score	Rank	Identity High	Homology Threshold	Charge	m/z [Da]	MH+ [Da]	ΔM [ppm]	RT [min]	First Scan	Last Scan	MS Order	Ions Matched	Spectrum File	Annotation
	Low	LDFFLQST	A9SNE1	1	1	CID		36.4	2.66202		7	54		1	970.455	970.455	-33.7999	5.06667	304	304	MS2	5/70	pisum_IE_elastase_rep2.mgf
D7KCW2	1.31	1	1	612	68.0278	8.85107	0	Putative uncharacterized protein OS=Arabidopsis lyrata subsp. lyrata GN=ARALYDRAFT_473053 PE=4 SV=1 - [D7KCW2_ARALY]
	Confidence Icon	Sequence	Protein Accessions	# Proteins	# Protein Groups	Activation Type	Modifications	IonScore	Exp Value	Δ Score	Rank	Identity High	Homology Threshold	Charge	m/z [Da]	MH+ [Da]	ΔM [ppm]	RT [min]	First Scan	Last Scan	MS Order	Ions Matched	Spectrum File	Annotation
	Low	FSmISTRL	D7KCW2	3	1	CID	M3(Oxidation)	35.83	3.03537		8	54		1	970.455	970.455	-48.8598	5.06667	304	304	MS2	4/67	pisum_IE_elastase_rep2.mgf
A5AQF6	3.17	1	1	252	27.9325	9.53955	0	Putative uncharacterized protein OS=Vitis vinifera GN=VITISV_022155 PE=4 SV=1 - [A5AQF6_VITVI]
	Confidence Icon	Sequence	Protein Accessions	# Proteins	# Protein Groups	Activation Type	Modifications	IonScore	Exp Value	Δ Score	Rank	Identity High	Homology Threshold	Charge	m/z [Da]	MH+ [Da]	ΔM [ppm]	RT [min]	First Scan	Last Scan	MS Order	Ions Matched	Spectrum File	Annotation
	Low	mSFLxGRL	A5AQF6	1	1	CID	M1(Oxidation), X5(M)	35.83	3.03537		9	54		1	970.455	970.455	-30.5798	5.06667	304	304	MS2	4/63	pisum_IE_elastase_rep2.mgf
D8UKK5	0.46	1	1	1729	189.185	7.97217	0	Putative uncharacterized protein OS=Volvox carteri f. nagariensis GN=VOLCADRAFT_100594 PE=4 SV=1 - [D8UKK5_VOLCA]
	Confidence Icon	Sequence	Protein Accessions	# Proteins	# Protein Groups	Activation Type	Modifications	IonScore	Exp Value	Δ Score	Rank	Identity High	Homology Threshold	Charge	m/z [Da]	MH+ [Da]	ΔM [ppm]	RT [min]	First Scan	Last Scan	MS Order	Ions Matched	Spectrum File	Annotation
	Low	ImRSImST	D8UKK5	1	1	CID	M2(Oxidation), M6(Oxidation)	35.3	3.42935		10	54		1	970.455	970.455	-14.85	5.06667	304	304	MS2	5/69	pisum_IE_elastase_rep2.mgf
D7KWZ1	3.09	1	1	486	54.1389	6.44287	0	Dihydropteroate synthase OS=Arabidopsis lyrata subsp. lyrata GN=ARALYDRAFT_476043 PE=4 SV=1 - [D7KWZ1_ARALY]
	Confidence Icon	Sequence	Protein Accessions	# Proteins	# Protein Groups	Activation Type	Modifications	IonScore	Exp Value	Δ Score	Rank	Identity High	Homology Threshold	Charge	m/z [Da]	MH+ [Da]	ΔM [ppm]	RT [min]	First Scan	Last Scan	MS Order	Ions Matched	Spectrum File	Annotation
	Low	GDICGRPEASERDPA	D7KWZ1	1	1	CID		32.99	6.77741		8	55		1	1572.71	1572.71	1.53157	10.3833	623	623	MS2	10/151	pisum_IE_elastase_rep2.mgf
A9U523	10.96	1	1	146	16.2317	9.61279	0	Predicted protein (Fragment) OS=Physcomitrella patens subsp. patens GN=PHYPADRAFT_228352 PE=4 SV=1 - [A9U523_PHYPA]
	Confidence Icon	Sequence	Protein Accessions	# Proteins	# Protein Groups	Activation Type	Modifications	IonScore	Exp Value	Δ Score	Rank	Identity High	Homology Threshold	Charge	m/z [Da]	MH+ [Da]	ΔM [ppm]	RT [min]	First Scan	Last Scan	MS Order	Ions Matched	Spectrum File	Annotation
	Low	VLIDGATSDNDSVAPV	A9U523	1	1	CID		32.9	6.91932		9	55		1	1572.71	1572.71	-41.7377	10.3833	623	623	MS2	11/146	pisum_IE_elastase_rep2.mgf
A2Z8D6	1.32	1	1	1213	131.76	7.85498	0	Putative uncharacterized protein OS=Oryza sativa subsp. indica GN=OsI_33973 PE=4 SV=1 - [A2Z8D6_ORYSI]
	Confidence Icon	Sequence	Protein Accessions	# Proteins	# Protein Groups	Activation Type	Modifications	IonScore	Exp Value	Δ Score	Rank	Identity High	Homology Threshold	Charge	m/z [Da]	MH+ [Da]	ΔM [ppm]	RT [min]	First Scan	Last Scan	MS Order	Ions Matched	Spectrum File	Annotation
	Low	QDGASALSGWSRAAPV	A2Z8D6	1	1	CID		31.98	8.55192		10	55		1	1572.71	1572.71	-42.5897	10.3833	623	623	MS2	9/169	pisum_IE_elastase_rep2.mgf
B9SHW0	3.83	1	1	392	42.799	5.63037	0	Ubiquitin-protein ligase, putative OS=Ricinus communis GN=RCOM_0622470 PE=4 SV=1 - [B9SHW0_RICCO]
	Confidence Icon	Sequence	Protein Accessions	# Proteins	# Protein Groups	Activation Type	Modifications	IonScore	Exp Value	Δ Score	Rank	Identity High	Homology Threshold	Charge	m/z [Da]	MH+ [Da]	ΔM [ppm]	RT [min]	First Scan	Last Scan	MS Order	Ions Matched	Spectrum File	Annotation
	Low	IKLLESLTLKPEEAA	B9SHW0	1	1	CID		23.37	61.6645		10	55		1	1654.93	1654.93	-16.7688	11.0167	661	661	MS2	5/151	pisum_IE_elastase_rep2.mgf
A4S164	0.37	1	1	3790	425.099	6.56592	0	Predicted protein OS=Ostreococcus lucimarinus (strain CCE9901) GN=OSTLU_42472 PE=4 SV=1 - [A4S164_OSTLU]
	Confidence Icon	Sequence	Protein Accessions	# Proteins	# Protein Groups	Activation Type	Modifications	IonScore	Exp Value	Δ Score	Rank	Identity High	Homology Threshold	Charge	m/z [Da]	MH+ [Da]	ΔM [ppm]	RT [min]	First Scan	Last Scan	MS Order	Ions Matched	Spectrum File	Annotation
	Low	RILLELSNTQRRGV	A4S164	1	1	CID		23.38	61.5227		9	55		1	1654.93	1654.93	-21.9291	11.0167	661	661	MS2	5/141	pisum_IE_elastase_rep2.mgf
