# Supplementary material for: Defining the Core Proteome of the Chloroplast Envelope Membranes
Source: Front Plant Sci. 2013 Feb 6;4:11. doi: 10.3389/fpls.2013.00011 (PMC3565376; doi:10.3389/fpls.2013.00011)
Supplement: Supplementary Tables S15–S57 — Raw data measured by nLC-MALDI MS/MS. Each excel sheet is grouped in two levels. The first level contains information for each identified accession ID. The first column gives the accession (UniProtKB, IMGAG, or EST-library by Franssen et al., 2012), the second column the coverage, the third column the number of peptide spectrum matches (#PSMs), the fourth column the number of peptides, the fifth column the number of amino acids (#AAs), the sixth column the molecular weight (MW in kDa), the seventh column the isoelectric point (pI), the eighth column the score, and the ninth column the description. The second level contains all peptide information for each accession ID. The second column gives the confidence icon (Low; Medium; High), the third column the peptide sequence, the fourth column the protein accessions, the fifth column the number of proteins, the sixth column the number of protein groups, the seventh column the activation type (Collision Induced Dissociation, CID), the eighth column the modifications, the ninth column the ion score, the 10th column the expectation value (exp. value), the 11th column the delta score (Δscore), the 12th column the rank, the 13th column the identity High, the 14th column the homology threshold, the 15th column the charge, the 16th column the mass to charge ratio in daltons (m/z), the 18th column the delta mass (ΔM, difference between the theoretical mass of the peptide and the experimental mass of the precursor ion), the 19th column the matched ions, and the 20th column the spectrum file. [file 38279_Schleiff_DataSheet10.ZIP › Table S37.xls]

## Sheet: Sheet1
Accession	Coverage	# PSMs	# Peptides	# AAs	MW [kDa]	calc. pI	Score	Description
Ps_34218.53591	5.3	1	1	434	47.2932	5.75732	117.44	AT5G16620.1 - [Ps_34218_53591]
	Confidence Icon	Sequence	Protein Accessions	# Proteins	# Protein Groups	Activation Type	Modifications	IonScore	Exp Value	Δ Score	Rank	Identity High	Homology Threshold	Charge	m/z [Da]	ΔM [ppm]	Ions Matched	Spectrum File
	High	SQNGTPFKQGFGDSPGSPSERKS	Ps_34218.53591	1	1	CID		117.44	6.94793e-10	0.871795	1	33	35	1	2395.02	-43.7306	12/261	pisum_IE_elastase_rep2.mgf
Ps_44179.21159	40.54	3	3	37	4.12613	5.10986	93.92	AT2G39730.3;;;AT2G39730.2;;;AT2G39730.1 - [Ps_44179_21159]
	Confidence Icon	Sequence	Protein Accessions	# Proteins	# Protein Groups	Activation Type	Modifications	IonScore	Exp Value	Δ Score	Rank	Identity High	Homology Threshold	Charge	m/z [Da]	ΔM [ppm]	Ions Matched	Spectrum File
	High	ALGDANExAIKRGTF	Ps_44179.21159	1	1	CID	X8(D)	92.14	3.05593e-07		2	34	37	1	1577.72	-47.6646	17/148	pisum_IE_elastase_rep2.mgf
	High	LGDANExAIKRGTF	Ps_44179.21159	1	1	CID	X7(W)	38.78	0.0662436		3	34	37	1	1577.72	-57.3305	10/140	pisum_IE_elastase_rep2.mgf
	Low	GDANExAIKRGTF	Ps_44179.21159	1	1	CID	X6(C), X6(Carbamidomethyl)	11.8	34.7327		2	34	25	1	1438.69	11.3191	4/132	pisum_IE_elastase_rep2.mgf
Ps_34567.10361	68.18	1	1	22	2.38317	4.61475	92.14	AT2G39730.1 - [Ps_34567_10361]
	Confidence Icon	Sequence	Protein Accessions	# Proteins	# Protein Groups	Activation Type	Modifications	IonScore	Exp Value	Δ Score	Rank	Identity High	Homology Threshold	Charge	m/z [Da]	ΔM [ppm]	Ions Matched	Spectrum File
	High	ALGDANEDAIKRGTF	Ps_34567.10361	19	1	CID		92.14	3.05593e-07	0	1	34	37	1	1577.72	-47.6646	17/148	pisum_IE_elastase_rep2.mgf
Ps_31485.11120	3.94	2	2	507	56.4677	7.34229	88.9	AT1G06950.1 - [Ps_31485_11120]
	Confidence Icon	Sequence	Protein Accessions	# Proteins	# Protein Groups	Activation Type	Modifications	IonScore	Exp Value	Δ Score	Rank	Identity High	Homology Threshold	Charge	m/z [Da]	ΔM [ppm]	Ions Matched	Spectrum File
	High	ALRDSEDSLLETAEEEKFVF	Ps_31485.11120	1	1	CID		97.17	8.10254e-08	0.804124	1	33	37	1	2328.03	-42.1736	14/211	pisum_IE_elastase_rep2.mgf
	Low	RDSEDSLLETAEEEKFVF	Ps_31485.11120	1	1	CID		18.73	5.70769	1	1	33	17	1	2143.92	-36.9842	6/195	pisum_IE_elastase_rep2.mgf
Ps_31486.38579	2.51	1	1	678	75.6429	7.63525	66.61	AT1G06950.1 - [Ps_31486_38579]
	Confidence Icon	Sequence	Protein Accessions	# Proteins	# Protein Groups	Activation Type	Modifications	IonScore	Exp Value	Δ Score	Rank	Identity High	Homology Threshold	Charge	m/z [Da]	ΔM [ppm]	Ions Matched	Spectrum File
	High	AFLQNLcDELHFDPQKA	Ps_31486.38579	1	1	CID	C7(Carbamidomethyl)	66.61	0.000112749	0.776119	1	34	32	1	2045.91	-30.4144	18/167	pisum_IE_elastase_rep2.mgf
Ps_31350.47969	6.79	3	3	280	31.2341	9.5249	63.06	AT1G08640.1 - [Ps_31350_47969]
	Confidence Icon	Sequence	Protein Accessions	# Proteins	# Protein Groups	Activation Type	Modifications	IonScore	Exp Value	Δ Score	Rank	Identity High	Homology Threshold	Charge	m/z [Da]	ΔM [ppm]	Ions Matched	Spectrum File
	High	DKQPIIPWGPRFA	Ps_31350.47969	1	1	CID		45.87	0.0135648	0.695652	1	34	30	1	1524.81	-14.3239	9/128	pisum_IE_elastase_rep2.mgf
	High	KDIKYADKQPIIPWGPRFA	Ps_31350.47969	1	1	CID		44.69	0.0181971	1	1	34	25	1	2243.18	-24.8809	10/200	pisum_IE_elastase_rep2.mgf
	Low	KYADKQPIIPWGPRFA	Ps_31350.47969	1	1	CID		17.41	10.1923	1	1	34	21	1	1886.99	-19.3701	6/160	pisum_IE_elastase_rep2.mgf
Ps_36974.43580	6.67	1	1	165	18.9144	9.65674	61.63	AT1G49510.1 - [Ps_36974_43580]
	Confidence Icon	Sequence	Protein Accessions	# Proteins	# Protein Groups	Activation Type	Modifications	IonScore	Exp Value	Δ Score	Rank	Identity High	Homology Threshold	Charge	m/z [Da]	ΔM [ppm]	Ions Matched	Spectrum File
	High	RKLWDNSPQPV	Ps_36974.43580	1	1	CID		61.63	0.000373353	0.693548	1	34	35	1	1339.65	-47.3791	9/106	pisum_IE_elastase_rep2.mgf
Ps_32173.25252	3.45	1	1	232	26.9879	9.99365	59.65	AT1G04940.1 - [Ps_32173_25252]
	Confidence Icon	Sequence	Protein Accessions	# Proteins	# Protein Groups	Activation Type	Modifications	IonScore	Exp Value	Δ Score	Rank	Identity High	Homology Threshold	Charge	m/z [Da]	ΔM [ppm]	Ions Matched	Spectrum File
	High	AYIQIPHE	Ps_32173.25252	1	1	CID		59.65	0.000342033	0.583333	1	32		1	970.455	-45.3615	12/60	pisum_IE_elastase_rep2.mgf
Ps_29701.11469	2.76	1	1	471	50.0905	8.93896	58.2	AT5G12860.1 - [Ps_29701_11469]
	Confidence Icon	Sequence	Protein Accessions	# Proteins	# Protein Groups	Activation Type	Modifications	IonScore	Exp Value	Δ Score	Rank	Identity High	Homology Threshold	Charge	m/z [Da]	ΔM [ppm]	Ions Matched	Spectrum File
	High	SPDAPKLARERLA	Ps_29701.11469	1	1	CID		58.2	0.000748002	0.775862	1	34	29	1	1423.76	-31.3054	8/129	pisum_IE_elastase_rep2.mgf
Ps_32936.2558	5.59	1	1	322	34.0983	8.51416	53.08	AT4G13590.1 - [Ps_32936_2558]
	Confidence Icon	Sequence	Protein Accessions	# Proteins	# Protein Groups	Activation Type	Modifications	IonScore	Exp Value	Δ Score	Rank	Identity High	Homology Threshold	Charge	m/z [Da]	ΔM [ppm]	Ions Matched	Spectrum File
	High	SVGPGDYGNNHEKDIQDV	Ps_32936.2558	1	1	CID		53.08	0.0019037	0.622642	1	33	36	1	1943.81	-30.019	11/185	pisum_IE_elastase_rep2.mgf
Ps_9456.16841	4.02	1	1	398	41.8209	7.75244	49.44	AT3G47520.1 - [Ps_9456_16841]
	Confidence Icon	Sequence	Protein Accessions	# Proteins	# Protein Groups	Activation Type	Modifications	IonScore	Exp Value	Δ Score	Rank	Identity High	Homology Threshold	Charge	m/z [Da]	ΔM [ppm]	Ions Matched	Spectrum File
	High	SIEKGVAFAQKQTVVA	Ps_9456.16841	1	1	CID		49.44	0.00599416	0.489796	1	34		1	1675.95	8.45413	13/167	pisum_IE_elastase_rep2.mgf
Ps_11848.71515	11.54	1	1	208	23.3938	10.3599	43.2	AT2G47840.1 - [Ps_11848_71515]
	Confidence Icon	Sequence	Protein Accessions	# Proteins	# Protein Groups	Activation Type	Modifications	IonScore	Exp Value	Δ Score	Rank	Identity High	Homology Threshold	Charge	m/z [Da]	ΔM [ppm]	Ions Matched	Spectrum File
	High	AYALPFFNSLQYGHNILTQYPKFA	Ps_11848.71515	1	1	CID		43.2	0.0170584	1	1	32	23	1	2803.33	-34.6807	16/238	pisum_IE_elastase_rep2.mgf
Ps_33666.40548	4.72	1	1	466	50.6519	8.71924	41.34	AT1G34430.1 - [Ps_33666_40548]
	Confidence Icon	Sequence	Protein Accessions	# Proteins	# Protein Groups	Activation Type	Modifications	IonScore	Exp Value	Δ Score	Rank	Identity High	Homology Threshold	Charge	m/z [Da]	ΔM [ppm]	Ions Matched	Spectrum File
	High	KGVTMxxxxxxxxxxxxxKHPV	Ps_33666.40548	1	1	CID	X6(111.0), X7(111.0), X8(111.0), X9(111.0), X10(111.0), X11(111.0), X12(111.0), X13(111.0), X14(111.0), X15(111.0), X16(111.0), X17(111.0), X18(111.0)	41.34	0.0272211	0.292683	1	32		1	2439.43	-55.9767	9/225	pisum_IE_elastase_rep2.mgf
Ps_753.34718	35.56	2	2	45	4.91746	5.78271	38.7	AT5G14740.2 - [Ps_753_34718]
	Confidence Icon	Sequence	Protein Accessions	# Proteins	# Protein Groups	Activation Type	Modifications	IonScore	Exp Value	Δ Score	Rank	Identity High	Homology Threshold	Charge	m/z [Da]	ΔM [ppm]	Ions Matched	Spectrum File
	High	RNVANLVPPYDQA	Ps_753.34718	3	1	CID		38.7	0.0810862	0.666667	1	34	28	1	1456.69	-41.5745	11/121	pisum_IE_elastase_rep2.mgf
	Low	FVVRNVANLVPPYDQA	Ps_753.34718	3	1	CID		10.05	59.9607		3	35	23	1	1801.94	-11.2793	8/145	pisum_IE_elastase_rep2.mgf
Ps_15693.61339	5.8	1	1	276	30.7349	5.71924	37.56	AT2G36570.1 - [Ps_15693_61339]
	Confidence Icon	Sequence	Protein Accessions	# Proteins	# Protein Groups	Activation Type	Modifications	IonScore	Exp Value	Δ Score	Rank	Identity High	Homology Threshold	Charge	m/z [Da]	ΔM [ppm]	Ions Matched	Spectrum File
	High	GLACVVSQPEQRPTML	Ps_15693.61339	1	1	CID		37.56	0.0919823	0.473684	1	34	34	1	1728.81	-41.6654	8/148	pisum_IE_elastase_rep2.mgf
Ps_28214.16422	1.65	1	1	910	101.848	7.66455	26.48	AT5G50920.1 - [Ps_28214_16422]
	Confidence Icon	Sequence	Protein Accessions	# Proteins	# Protein Groups	Activation Type	Modifications	IonScore	Exp Value	Δ Score	Rank	Identity High	Homology Threshold	Charge	m/z [Da]	ΔM [ppm]	Ions Matched	Spectrum File
	Low	GSRVRLQHAQLPEEA	Ps_28214.16422	1	1	CID		26.48	1.26071	1	1	34	23	1	1690.82	-48.0959	5/156	pisum_IE_elastase_rep2.mgf
Ps_24160_0.4197	90.48	1	1	21	2.14	3.81494	26.26	frame3 - [Ps_24160_0_4197]
	Confidence Icon	Sequence	Protein Accessions	# Proteins	# Protein Groups	Activation Type	Modifications	IonScore	Exp Value	Δ Score	Rank	Identity High	Homology Threshold	Charge	m/z [Da]	ΔM [ppm]	Ions Matched	Spectrum File
	Low	GEPcSLPILGLSGVSLExS	Ps_24160_0.4197	1	1	CID	C4(Carbamidomethyl), X18(N)	26.26	1.14096	0.538462	1	34	26	1	1928.87	-48.0931	7/198	pisum_IE_elastase_rep2.mgf
Ps_15834.65845	53.33	1	1	15	1.64878	7.10791	0	AT2G22340.1 - [Ps_15834_65845]
	Confidence Icon	Sequence	Protein Accessions	# Proteins	# Protein Groups	Activation Type	Modifications	IonScore	Exp Value	Δ Score	Rank	Identity High	Homology Threshold	Charge	m/z [Da]	ΔM [ppm]	Ions Matched	Spectrum File
	Low	mPCQLYVT	Ps_15834.65845	1	1	CID	M1(Oxidation)	24.89	1.02345		2	32		1	970.455	18.5209	4/60	pisum_IE_elastase_rep2.mgf
Ps_32550.5720	20.51	1	1	39	4.56134	8.57275	0	AT1G14270.4;;;AT1G14270.3;;;AT1G14270.2;;;AT1G14270.1 - [Ps_32550_5720]
	Confidence Icon	Sequence	Protein Accessions	# Proteins	# Protein Groups	Activation Type	Modifications	IonScore	Exp Value	Δ Score	Rank	Identity High	Homology Threshold	Charge	m/z [Da]	ΔM [ppm]	Ions Matched	Spectrum File
	Low	IIYxVFST	Ps_32550.5720	1	1	CID	X4(Q)	24.47	1.12737		3	32		1	970.455	-71.2772	4/67	pisum_IE_elastase_rep2.mgf
Ps_32571.20492	3.48	1	1	230	24.5956	4.729	0	AT4G38400.1 - [Ps_32571_20492]
	Confidence Icon	Sequence	Protein Accessions	# Proteins	# Protein Groups	Activation Type	Modifications	IonScore	Exp Value	Δ Score	Rank	Identity High	Homology Threshold	Charge	m/z [Da]	ΔM [ppm]	Ions Matched	Spectrum File
	Low	SLRmLFST	Ps_32571.20492	1	1	CID	M4(Oxidation)	24.47	1.12737		4	32		1	970.455	-48.8598	4/75	pisum_IE_elastase_rep2.mgf
Ps_3281.32998	4.37	1	1	206	23.104	8.92432	0	AT4G33360.1 - [Ps_3281_32998]
	Confidence Icon	Sequence	Protein Accessions	# Proteins	# Protein Groups	Activation Type	Modifications	IonScore	Exp Value	Δ Score	Rank	Identity High	Homology Threshold	Charge	m/z [Da]	ΔM [ppm]	Ions Matched	Spectrum File
	Low	FDmAAVITS	Ps_3281.32998	1	1	CID	M3(Oxidation)	21.69	2.1383		7	32		1	970.455	0.199607	4/88	pisum_IE_elastase_rep2.mgf
Ps_30463.41749	1.53	1	1	523	58.2812	6.26514	0	AT5G65690.1 - [Ps_30463_41749]
	Confidence Icon	Sequence	Protein Accessions	# Proteins	# Protein Groups	Activation Type	Modifications	IonScore	Exp Value	Δ Score	Rank	Identity High	Homology Threshold	Charge	m/z [Da]	ΔM [ppm]	Ions Matched	Spectrum File
	Low	mLAEKmES	Ps_30463.41749	1	1	CID	M1(Oxidation), M6(Oxidation)	22.01	1.98641		5	32		1	970.455	34.2094	3/67	pisum_IE_elastase_rep2.mgf
Ps_23592.61069	19.05	1	1	42	4.7295	9.14404	0	AT1G36070.1 - [Ps_23592_61069]
	Confidence Icon	Sequence	Protein Accessions	# Proteins	# Protein Groups	Activation Type	Modifications	IonScore	Exp Value	Δ Score	Rank	Identity High	Homology Threshold	Charge	m/z [Da]	ΔM [ppm]	Ions Matched	Spectrum File
	Low	SFFITRIS	Ps_23592.61069	1	1	CID		22.01	1.98641		6	32		1	970.455	-82.8697	3/72	pisum_IE_elastase_rep2.mgf
Ps_9235.17394	1.66	1	1	543	57.6885	6.56592	0	AT4G34200.1 - [Ps_9235_17394]
	Confidence Icon	Sequence	Protein Accessions	# Proteins	# Protein Groups	Activation Type	Modifications	IonScore	Exp Value	Δ Score	Rank	Identity High	Homology Threshold	Charge	m/z [Da]	ΔM [ppm]	Ions Matched	Spectrum File
	Low	HmPLTPATS	Ps_9235.17394	1	1	CID	M2(Oxidation)	20.16	3.04136		10	32		1	970.455	-11.362	4/82	pisum_IE_elastase_rep2.mgf
Ps_7210.56357	20.51	2	1	39	4.66935	9.15869	0	AT5G64410.1 - [Ps_7210_56357]
	Confidence Icon	Sequence	Protein Accessions	# Proteins	# Protein Groups	Activation Type	Modifications	IonScore	Exp Value	Δ Score	Rank	Identity High	Homology Threshold	Charge	m/z [Da]	ΔM [ppm]	Ions Matched	Spectrum File
	Low	FSLLxCmL	Ps_7210.56357	1	1	CID	X5(K), M7(Oxidation)	21.3	2.3392		8	32		1	970.455	-56.4851	4/71	pisum_IE_elastase_rep2.mgf
	Low	FSLLxCmL	Ps_7210.56357	1	1	CID	X5(Q), M7(Oxidation)	21.3	2.3392		9	32		1	970.455	-18.9873	4/71	pisum_IE_elastase_rep2.mgf
Ps_3880.7417	8.11	1	1	259	27.8673	5.61768	0	AT5G06130.2 - [Ps_3880_7417]
	Confidence Icon	Sequence	Protein Accessions	# Proteins	# Protein Groups	Activation Type	Modifications	IonScore	Exp Value	Δ Score	Rank	Identity High	Homology Threshold	Charge	m/z [Da]	ΔM [ppm]	Ions Matched	Spectrum File
	Low	mEExxxxxxxxxxxxxxRAFS	Ps_3880.7417	1	1	CID	M1(Oxidation), X4(111.0), X5(111.0), X6(111.0), X7(111.0), X8(111.0), X9(111.0), X10(111.0), X11(111.0), X12(111.0), X13(111.0), X14(111.0), X15(111.0), X16(111.0), X17(111.0)	28.52	0.521081		2	32		1	2439.43	21.4205	7/201	pisum_IE_elastase_rep2.mgf
Ps_27805.48752	13.68	1	1	117	13.7266	10.814	0	AT1G34030.1;;;AT4G09800.1;;;AT1G22780.1 - [Ps_27805_48752]
	Confidence Icon	Sequence	Protein Accessions	# Proteins	# Protein Groups	Activation Type	Modifications	IonScore	Exp Value	Δ Score	Rank	Identity High	Homology Threshold	Charge	m/z [Da]	ΔM [ppm]	Ions Matched	Spectrum File
	Low	GELSNAELDNLMTVVA	Ps_27805.48752	1	1	CID		25.31	1.55142		2	34		1	1675.95	78.2712	5/161	pisum_IE_elastase_rep2.mgf
Ps_12385.31743	11.76	1	1	119	14.6986	9.05615	0	AT3G09100.2 - [Ps_12385_31743]
	Confidence Icon	Sequence	Protein Accessions	# Proteins	# Protein Groups	Activation Type	Modifications	IonScore	Exp Value	Δ Score	Rank	Identity High	Homology Threshold	Charge	m/z [Da]	ΔM [ppm]	Ions Matched	Spectrum File
	Low	STVTKLLKEFIKRL	Ps_12385.31743	2	1	CID		22.43	3.01112		3	34		1	1675.95	-56.673	5/142	pisum_IE_elastase_rep2.mgf
Ps_34672.52341	11.54	1	1	182	20.1382	4.98291	0	AT2G45910.1 - [Ps_34672_52341]
	Confidence Icon	Sequence	Protein Accessions	# Proteins	# Protein Groups	Activation Type	Modifications	IonScore	Exp Value	Δ Score	Rank	Identity High	Homology Threshold	Charge	m/z [Da]	ΔM [ppm]	Ions Matched	Spectrum File
	Low	NLRKmAxxxxxxxxxxxxxmT	Ps_34672.52341	1	1	CID	M5(Oxidation), X7(111.0), X8(111.0), X9(111.0), X10(111.0), X11(111.0), X12(111.0), X13(111.0), X14(111.0), X15(111.0), X16(111.0), X17(111.0), X18(111.0), X19(111.0), M20(Oxidation)	25.87	0.959192		3	32		1	2439.43	-27.5316	7/183	pisum_IE_elastase_rep2.mgf
