# Supplementary material for: Defining the Core Proteome of the Chloroplast Envelope Membranes
Source: Front Plant Sci. 2013 Feb 6;4:11. doi: 10.3389/fpls.2013.00011 (PMC3565376; doi:10.3389/fpls.2013.00011)
Supplement: Supplementary Tables S15–S57 — Raw data measured by nLC-MALDI MS/MS. Each excel sheet is grouped in two levels. The first level contains information for each identified accession ID. The first column gives the accession (UniProtKB, IMGAG, or EST-library by Franssen et al., 2012), the second column the coverage, the third column the number of peptide spectrum matches (#PSMs), the fourth column the number of peptides, the fifth column the number of amino acids (#AAs), the sixth column the molecular weight (MW in kDa), the seventh column the isoelectric point (pI), the eighth column the score, and the ninth column the description. The second level contains all peptide information for each accession ID. The second column gives the confidence icon (Low; Medium; High), the third column the peptide sequence, the fourth column the protein accessions, the fifth column the number of proteins, the sixth column the number of protein groups, the seventh column the activation type (Collision Induced Dissociation, CID), the eighth column the modifications, the ninth column the ion score, the 10th column the expectation value (exp. value), the 11th column the delta score (Δscore), the 12th column the rank, the 13th column the identity High, the 14th column the homology threshold, the 15th column the charge, the 16th column the mass to charge ratio in daltons (m/z), the 18th column the delta mass (ΔM, difference between the theoretical mass of the peptide and the experimental mass of the precursor ion), the 19th column the matched ions, and the 20th column the spectrum file. [file 38279_Schleiff_DataSheet10.ZIP › Table S38.xls]

## Sheet: Sheet1
Accession	Coverage	# PSMs	# Peptides	# AAs	MW [kDa]	calc. pI	Score	Description
B8R470	52.38	10	10	42	4.72756	6.45557	423.48	Photosystem I reaction center subunit IX OS=Trifolium subterraneum GN=psaJ PE=3 SV=1 - [B8R470_TRISU]
	Confidence Icon	Sequence	Protein Accessions	# Proteins	# Protein Groups	Activation Type	Modifications	IonScore	Exp Value	Δ Score	Rank	Identity High	Homology Threshold	Charge	m/z [Da]	ΔM [ppm]	Ions Matched	Spectrum File
	High	GLLIEINRLFPDA	B8R470	44	1	CID		69.35	0.00365658	0.478261	1	61	52	1	1470.72	-73.7458	9/118	pisum_IE_elastase_rep3.mgf
	Low	LAGLLIEINRLFPDAL	B8R470	43	1	CID		59.2	0.0368838	0.576271	1	61	40	1	1767.96	-42.1	13/144	pisum_IE_elastase_rep3.mgf
	Low	LAGLLIEINRLFPDA	B8R470	43	1	CID		57.8	0.052966	0.413793	1	61	49	1	1654.87	-47.7144	8/134	pisum_IE_elastase_rep3.mgf
	Low	IEINRLFPDALTFPFF	B8R470	3	1	CID		57.49	0.0603662	0.54386	1	62	41	1	1939.95	-40.3476	9/157	pisum_IE_elastase_rep3.mgf
	Low	EINRLFPDALTFPFF	B8R470	3	1	CID		36.48	7.23329	0.527778	1	61	32	1	1826.86	-48.271	13/149	pisum_IE_elastase_rep3.mgf
	Low	IEINRLFPDAL	B8R470	44	1	CID		36.15	7.67297	0.305556	1	61	39	1	1300.67	-39.6958	10/104	pisum_IE_elastase_rep3.mgf
	Low	AGLLIEINRLFPDA	B8R470	44	1	CID		32.87	17.2072	0.333333	1	62	36	1	1541.77	-62.9738	10/126	pisum_IE_elastase_rep3.mgf
	Low	AGLLIEINRLFPDAL	B8R470	44	1	CID		32.8	16.7493		3	61	49	1	1654.87	-47.7144	6/136	pisum_IE_elastase_rep3.mgf
	Low	ALAGLLIEINRLFPDA	B8R470	3	1	CID		20.89	253.823	0.190476	1	61	30	1	1725.91	-44.0238	6/142	pisum_IE_elastase_rep3.mgf
	Low	IEINRLFPDA	B8R470	44	1	CID		20.45	266.602		9	61	42	1	1187.57	-59.9217	7/94	pisum_IE_elastase_rep3.mgf
Q9SC41	10.32	2	2	436	47.183	6.59521	159.49	Translocon Tic40 OS=Pisum sativum GN=Tic40 PE=1 SV=1 - [Q9SC41_PEA]
	Confidence Icon	Sequence	Protein Accessions	# Proteins	# Protein Groups	Activation Type	Modifications	IonScore	Exp Value	Δ Score	Rank	Identity High	Homology Threshold	Charge	m/z [Da]	ΔM [ppm]	Ions Matched	Spectrum File
	High	AAPAPDINVKEEVEVKNEPKKS	Q9SC41	2	1	CID		98.45	4.13317e-06	0.734694	1	61	44	1	2392.18	-38.8605	20/227	pisum_IE_elastase_rep3.mgf
	High	SQNGTPFKQGFGDSPGSPSERKS	Q9SC41	1	1	CID		61.04	0.0179934	0.442623	1	60	49	1	2395.02	-43.4239	8/261	pisum_IE_elastase_rep3.mgf
O24293	2.01	1	1	996	109.953	6.30322	136.59	Chloroplast inner envelope protein, 110 kD (IEP110) OS=Pisum sativum PE=1 SV=1 - [O24293_PEA]
	Confidence Icon	Sequence	Protein Accessions	# Proteins	# Protein Groups	Activation Type	Modifications	IonScore	Exp Value	Δ Score	Rank	Identity High	Homology Threshold	Charge	m/z [Da]	ΔM [ppm]	Ions Matched	Spectrum File
	High	ALRDSEDSLLETAEEEKFVF	O24293	2	1	CID		136.59	5.03776e-10	0.766423	1	60	52	1	2328	-52.5263	15/211	pisum_IE_elastase_rep3.mgf
Q41009	7.42	2	2	310	34.1361	7.32764	119.64	Translocase of chloroplast 34 OS=Pisum sativum GN=TOC34 PE=1 SV=1 - [TOC34_PEA]
	Confidence Icon	Sequence	Protein Accessions	# Proteins	# Protein Groups	Activation Type	Modifications	IonScore	Exp Value	Δ Score	Rank	Identity High	Homology Threshold	Charge	m/z [Da]	ΔM [ppm]	Ions Matched	Spectrum File
	High	KPAWETRDVGDRK	Q41009	1	1	CID		64	0.0119132	0.53125	1	61	45	1	1557.73	-54.1823	15/134	pisum_IE_elastase_rep3.mgf
	Low	LIRRDIATETKPAWETRDVGDRK	Q41009	1	1	CID		55.64	0.0670066	0.607143	1	60	37	1	2726.41	-22.1468	12/250	pisum_IE_elastase_rep3.mgf
Q9ZST8	3.16	1	1	253	29.1379	9.78857	62.71	Tic20 OS=Pisum sativum PE=2 SV=1 - [Q9ZST8_PEA]
	Confidence Icon	Sequence	Protein Accessions	# Proteins	# Protein Groups	Activation Type	Modifications	IonScore	Exp Value	Δ Score	Rank	Identity High	Homology Threshold	Charge	m/z [Da]	ΔM [ppm]	Ions Matched	Spectrum File
	High	AYIQIPHE	Q9ZST8	1	1	CID		62.71	0.0105125	0.031746	1	59		1	970.456	-44.4134	6/60	pisum_IE_elastase_rep3.mgf
Q6AVD9	2.27	1	1	352	39.7278	8.11865	61.32	Putative uncharacterized protein OJ1171_H02.4 OS=Oryza sativa subsp. japonica GN=OJ1171_H02.4 PE=4 SV=1 - [Q6AVD9_ORYSJ]
	Confidence Icon	Sequence	Protein Accessions	# Proteins	# Protein Groups	Activation Type	Modifications	IonScore	Exp Value	Δ Score	Rank	Identity High	Homology Threshold	Charge	m/z [Da]	ΔM [ppm]	Ions Matched	Spectrum File
	High	FSFLKLES	Q6AVD9	2	1	CID		61.32	0.0144779		2	59		1	970.456	-70.3497	6/71	pisum_IE_elastase_rep3.mgf
A5BTH8	3.29	2	1	243	28.6778	5.70654	51.33	Putative uncharacterized protein OS=Vitis vinifera GN=VITISV_019888 PE=4 SV=1 - [A5BTH8_VITVI]
	Confidence Icon	Sequence	Protein Accessions	# Proteins	# Protein Groups	Activation Type	Modifications	IonScore	Exp Value	Δ Score	Rank	Identity High	Homology Threshold	Charge	m/z [Da]	ΔM [ppm]	Ions Matched	Spectrum File
	Low	FSIKxFES	A5BTH8	1	1	CID	X5(I)	51.33	0.144446		3	59		1	970.456	-70.3497	9/72	pisum_IE_elastase_rep3.mgf
	Low	FSIKxFES	A5BTH8	1	1	CID	X5(L)	51.33	0.144446		4	59		1	970.456	-70.3497	9/72	pisum_IE_elastase_rep3.mgf
B8B6F4	1.66	1	1	482	51.3707	7.97217	48.24	Putative uncharacterized protein OS=Oryza sativa subsp. indica GN=OsI_26122 PE=4 SV=1 - [B8B6F4_ORYSI]
	Confidence Icon	Sequence	Protein Accessions	# Proteins	# Protein Groups	Activation Type	Modifications	IonScore	Exp Value	Δ Score	Rank	Identity High	Homology Threshold	Charge	m/z [Da]	ΔM [ppm]	Ions Matched	Spectrum File
	Low	FSFLQCLL	B8B6F4	3	1	CID		48.24	0.294243		5	59		1	970.456	-52.049	5/65	pisum_IE_elastase_rep3.mgf
A2ZDM0	1.86	1	1	430	47.1144	6.84424	48.24	Putative uncharacterized protein OS=Oryza sativa subsp. indica GN=OsI_35888 PE=3 SV=1 - [A2ZDM0_ORYSI]
	Confidence Icon	Sequence	Protein Accessions	# Proteins	# Protein Groups	Activation Type	Modifications	IonScore	Exp Value	Δ Score	Rank	Identity High	Homology Threshold	Charge	m/z [Da]	ΔM [ppm]	Ions Matched	Spectrum File
	Low	mSmIKESI	A2ZDM0	2	1	CID	M1(Oxidation), M3(Oxidation)	48.24	0.294243		6	59		1	970.456	-2.33013	5/70	pisum_IE_elastase_rep3.mgf
A5B9Z5	7.27	2	1	110	12.7161	4.7417	44.18	Putative uncharacterized protein OS=Vitis vinifera GN=VITISV_010832 PE=4 SV=1 - [A5B9Z5_VITVI]
	Confidence Icon	Sequence	Protein Accessions	# Proteins	# Protein Groups	Activation Type	Modifications	IonScore	Exp Value	Δ Score	Rank	Identity High	Homology Threshold	Charge	m/z [Da]	ΔM [ppm]	Ions Matched	Spectrum File
	Low	YAxIQICL	A5B9Z5	1	1	CID	X3(F)	44.18	0.749388		7	59		1	970.456	-52.0387	5/68	pisum_IE_elastase_rep3.mgf
	Low	YAxIQICL	A5B9Z5	1	1	CID	X3(M), X3(Oxidation)	44.18	0.749388		8	59		1	970.456	-18.0289	5/68	pisum_IE_elastase_rep3.mgf
C5WNI4	1.89	1	1	423	43.8577	5.8208	43.17	Putative uncharacterized protein Sb01g038395 (Fragment) OS=Sorghum bicolor GN=Sb01g038395 PE=4 SV=1 - [C5WNI4_SORBI]
	Confidence Icon	Sequence	Protein Accessions	# Proteins	# Protein Groups	Activation Type	Modifications	IonScore	Exp Value	Δ Score	Rank	Identity High	Homology Threshold	Charge	m/z [Da]	ΔM [ppm]	Ions Matched	Spectrum File
	Low	LRHPFLST	C5WNI4	1	1	CID		43.17	0.945598		9	59		1	970.456	-93.4934	6/64	pisum_IE_elastase_rep3.mgf
Q9M467	2.48	1	1	363	40.9052	8.5874	40.54	Phosphoenolpyruvate carboxylase (Fragment) OS=Vanilla phalaenopsis GN=ppc PE=2 SV=1 - [Q9M467_9ASPA]
	Confidence Icon	Sequence	Protein Accessions	# Proteins	# Protein Groups	Activation Type	Modifications	IonScore	Exp Value	Δ Score	Rank	Identity High	Homology Threshold	Charge	m/z [Da]	ΔM [ppm]	Ions Matched	Spectrum File
	Low	mDEMGAIST	Q9M467	1	1	CID	M1(Oxidation)	40.54	1.73263		10	59		1	970.456	72.6501	6/88	pisum_IE_elastase_rep3.mgf
A8IW04	6.55	1	1	351	37.9379	8.5874	32.7	Predicted protein OS=Chlamydomonas reinhardtii GN=CHLREDRAFT_172506 PE=4 SV=1 - [A8IW04_CHLRE]
	Confidence Icon	Sequence	Protein Accessions	# Proteins	# Protein Groups	Activation Type	Modifications	IonScore	Exp Value	Δ Score	Rank	Identity High	Homology Threshold	Charge	m/z [Da]	ΔM [ppm]	Ions Matched	Spectrum File
	Low	LRAFLQKEQQEDAGRRcGLEVSL	A8IW04	1	1	CID	C17(Carbamidomethyl)	32.7	13.0502	0.454545	1	60	31	1	2703.28	-44.3333	7/240	pisum_IE_elastase_rep3.mgf
