# Supplementary material for: Defining the Core Proteome of the Chloroplast Envelope Membranes
Source: Front Plant Sci. 2013 Feb 6;4:11. doi: 10.3389/fpls.2013.00011 (PMC3565376; doi:10.3389/fpls.2013.00011)
Supplement: Supplementary Tables S15–S57 — Raw data measured by nLC-MALDI MS/MS. Each excel sheet is grouped in two levels. The first level contains information for each identified accession ID. The first column gives the accession (UniProtKB, IMGAG, or EST-library by Franssen et al., 2012), the second column the coverage, the third column the number of peptide spectrum matches (#PSMs), the fourth column the number of peptides, the fifth column the number of amino acids (#AAs), the sixth column the molecular weight (MW in kDa), the seventh column the isoelectric point (pI), the eighth column the score, and the ninth column the description. The second level contains all peptide information for each accession ID. The second column gives the confidence icon (Low; Medium; High), the third column the peptide sequence, the fourth column the protein accessions, the fifth column the number of proteins, the sixth column the number of protein groups, the seventh column the activation type (Collision Induced Dissociation, CID), the eighth column the modifications, the ninth column the ion score, the 10th column the expectation value (exp. value), the 11th column the delta score (Δscore), the 12th column the rank, the 13th column the identity High, the 14th column the homology threshold, the 15th column the charge, the 16th column the mass to charge ratio in daltons (m/z), the 18th column the delta mass (ΔM, difference between the theoretical mass of the peptide and the experimental mass of the precursor ion), the 19th column the matched ions, and the 20th column the spectrum file. [file 38279_Schleiff_DataSheet10.ZIP › Table S39.xls]

## Sheet: Sheet1
Accession	Coverage	# PSMs	# Peptides	# AAs	MW [kDa]	calc. pI	Score	Description
Ps_31485.11120	3.94	1	1	507	56.4677	7.34229	136.59	AT1G06950.1 - [Ps_31485_11120]
	Confidence Icon	Sequence	Protein Accessions	# Proteins	# Protein Groups	Activation Type	Modifications	IonScore	Exp Value	Δ Score	Rank	Identity High	Homology Threshold	Charge	m/z [Da]	ΔM [ppm]	Ions Matched	Spectrum File
	High	ALRDSEDSLLETAEEEKFVF	Ps_31485.11120	1	1	CID		136.59	8.28113e-12	0.875912	1	34	38	1	2328	-52.5263	15/211	pisum_IE_elastase_rep3.mgf
Ps_31350.47969	6.79	3	3	280	31.2341	9.5249	126.56	AT1G08640.1 - [Ps_31350_47969]
	Confidence Icon	Sequence	Protein Accessions	# Proteins	# Protein Groups	Activation Type	Modifications	IonScore	Exp Value	Δ Score	Rank	Identity High	Homology Threshold	Charge	m/z [Da]	ΔM [ppm]	Ions Matched	Spectrum File
	High	KDIKYADKQPIIPWGPRFA	Ps_31350.47969	1	1	CID		110.53	4.77608e-09	0.81982	1	36	39	1	2243.08	-67.604	13/200	pisum_IE_elastase_rep3.mgf
	High	DKQPIIPWGPRFA	Ps_31350.47969	1	1	CID		52.53	0.00293895	0.641509	1	36	34	1	1524.74	-57.6761	8/128	pisum_IE_elastase_rep3.mgf
	Low	KYADKQPIIPWGPRFA	Ps_31350.47969	1	1	CID		23.91	2.24519	0.458333	1	36	27	1	1886.9	-69.4003	10/160	pisum_IE_elastase_rep3.mgf
Ps_32173.25252	3.45	1	1	232	26.9879	9.99365	62.71	AT1G04940.1 - [Ps_32173_25252]
	Confidence Icon	Sequence	Protein Accessions	# Proteins	# Protein Groups	Activation Type	Modifications	IonScore	Exp Value	Δ Score	Rank	Identity High	Homology Threshold	Charge	m/z [Da]	ΔM [ppm]	Ions Matched	Spectrum File
	High	AYIQIPHE	Ps_32173.25252	1	1	CID		62.71	0.000169071	0.555556	1	34		1	970.456	-44.4134	6/60	pisum_IE_elastase_rep3.mgf
Ps_11848.71515	11.54	1	1	208	23.3938	10.3599	62.34	AT2G47840.1 - [Ps_11848_71515]
	Confidence Icon	Sequence	Protein Accessions	# Proteins	# Protein Groups	Activation Type	Modifications	IonScore	Exp Value	Δ Score	Rank	Identity High	Homology Threshold	Charge	m/z [Da]	ΔM [ppm]	Ions Matched	Spectrum File
	High	AYALPFFNSLQYGHNILTQYPKFA	Ps_11848.71515	1	1	CID		62.34	0.000174654	1	1	33	24	1	2803.21	-76.5627	12/238	pisum_IE_elastase_rep3.mgf
Ps_34218.53591	9.45	2	2	434	47.2932	5.75732	61.04	AT5G16620.1 - [Ps_34218_53591]
	Confidence Icon	Sequence	Protein Accessions	# Proteins	# Protein Groups	Activation Type	Modifications	IonScore	Exp Value	Δ Score	Rank	Identity High	Homology Threshold	Charge	m/z [Da]	ΔM [ppm]	Ions Matched	Spectrum File
	High	SQNGTPFKQGFGDSPGSPSERKS	Ps_34218.53591	1	1	CID		61.04	0.000304705	0.721311	1	34	33	1	2395.02	-43.4239	8/261	pisum_IE_elastase_rep3.mgf
	Low	KKYAmQQAFKSmmGQMNT	Ps_34218.53591	1	1	CID	M5(Oxidation), M12(Oxidation), M13(Oxidation)	10.06	38.3811		2	34	23	1	2170.92	-24.0572	3/183	pisum_IE_elastase_rep3.mgf
Ps_36974.43580	6.67	1	1	165	18.9144	9.65674	45.14	AT1G49510.1 - [Ps_36974_43580]
	Confidence Icon	Sequence	Protein Accessions	# Proteins	# Protein Groups	Activation Type	Modifications	IonScore	Exp Value	Δ Score	Rank	Identity High	Homology Threshold	Charge	m/z [Da]	ΔM [ppm]	Ions Matched	Spectrum File
	High	RKLWDNSPQPV	Ps_36974.43580	1	1	CID		45.14	0.0167597	0.666667	1	36	30	1	1339.65	-43.4226	6/106	pisum_IE_elastase_rep3.mgf
Ps_19893.73346	25.58	1	1	43	4.66719	4.28467	40.45	AT5G54270.1 - [Ps_19893_73346]
	Confidence Icon	Sequence	Protein Accessions	# Proteins	# Protein Groups	Activation Type	Modifications	IonScore	Exp Value	Δ Score	Rank	Identity High	Homology Threshold	Charge	m/z [Da]	ΔM [ppm]	Ions Matched	Spectrum File
	High	GNDLWYGPDRV	Ps_19893.73346	2	1	CID		40.45	0.0310456	0.475	1	34	36	1	1291.54	-51.126	10/111	pisum_IE_elastase_rep3.mgf
Ps_32936.2558	5.59	1	1	322	34.0983	8.51416	35.49	AT4G13590.1 - [Ps_32936_2558]
	Confidence Icon	Sequence	Protein Accessions	# Proteins	# Protein Groups	Activation Type	Modifications	IonScore	Exp Value	Δ Score	Rank	Identity High	Homology Threshold	Charge	m/z [Da]	ΔM [ppm]	Ions Matched	Spectrum File
	High	SVGPGDYGNNHEKDIQDV	Ps_32936.2558	1	1	CID		35.49	0.116781	1	1	35	24	1	1943.83	-24.0942	13/185	pisum_IE_elastase_rep3.mgf
Ps_30408.48246	3.16	1	1	412	46.919	7.53271	31.38	AT5G53860.2 - [Ps_30408_48246]
	Confidence Icon	Sequence	Protein Accessions	# Proteins	# Protein Groups	Activation Type	Modifications	IonScore	Exp Value	Δ Score	Rank	Identity High	Homology Threshold	Charge	m/z [Da]	ΔM [ppm]	Ions Matched	Spectrum File
	Low	KKQEKKRRRWFFF	Ps_30408.48246	1	1	CID		31.38	0.419383	0.516129	1	36	30	1	1883.99	-52.9552	7/125	pisum_IE_elastase_rep3.mgf
Ps_753.34718	35.56	2	2	45	4.91746	5.78271	29.1	AT5G14740.2 - [Ps_753_34718]
	Confidence Icon	Sequence	Protein Accessions	# Proteins	# Protein Groups	Activation Type	Modifications	IonScore	Exp Value	Δ Score	Rank	Identity High	Homology Threshold	Charge	m/z [Da]	ΔM [ppm]	Ions Matched	Spectrum File
	Low	RNVANLVPPYDQA	Ps_753.34718	3	1	CID		29.1	0.746527	0.62069	1	36	25	1	1456.7	-37.2495	11/121	pisum_IE_elastase_rep3.mgf
	Low	FVVRNVANLVPPYDQA	Ps_753.34718	3	1	CID		25.72	1.58098	0.423077	1	36	29	1	1801.86	-55.316	6/145	pisum_IE_elastase_rep3.mgf
Ps_30824.73593	6.56	1	1	259	27.7051	9.67139	25.34	AT5G16150.3;;;AT5G16150.2;;;AT5G16150.1 - [Ps_30824_73593]
	Confidence Icon	Sequence	Protein Accessions	# Proteins	# Protein Groups	Activation Type	Modifications	IonScore	Exp Value	Δ Score	Rank	Identity High	Homology Threshold	Charge	m/z [Da]	ΔM [ppm]	Ions Matched	Spectrum File
	Low	LYGKERVAAVMHDLRTA	Ps_30824.73593	1	1	CID		25.34	1.62831	1	1	36	24	1	1929.94	-47.94	9/175	pisum_IE_elastase_rep3.mgf
Ps_20072.43935	88.89	1	1	27	2.9776	9.53955	21.34	Ps_34072,,,AT1G03130.1;;;AT4G02770.1 - [Ps_20072_43935]
	Confidence Icon	Sequence	Protein Accessions	# Proteins	# Protein Groups	Activation Type	Modifications	IonScore	Exp Value	Δ Score	Rank	Identity High	Homology Threshold	Charge	m/z [Da]	ΔM [ppm]	Ions Matched	Spectrum File
	Low	NFRSIGKNVSPIEVKFTGKQPYDV	Ps_20072.43935	22	1	CID		21.34	2.69493	1	1	34	21	1	2723.25	-73.4201	6/265	pisum_IE_elastase_rep3.mgf
Ps_8745.34876	50	1	1	36	4.00744	9.05615	20.06	AT1G20090.1;;;AT1G75840.1 - [Ps_8745_34876]
	Confidence Icon	Sequence	Protein Accessions	# Proteins	# Protein Groups	Activation Type	Modifications	IonScore	Exp Value	Δ Score	Rank	Identity High	Homology Threshold	Charge	m/z [Da]	ΔM [ppm]	Ions Matched	Spectrum File
	Low	ALxxxxxxxxxxxxxTcT	Ps_8745.34876	1	1	CID	X3(111.0), X4(111.0), X5(111.0), X6(111.0), X7(111.0), X8(111.0), X9(111.0), X10(111.0), X11(111.0), X12(111.0), X13(111.0), X14(111.0), X15(111.0), C17(Carbamidomethyl)	20.06	3.98851	1	1	35	15	1	2008.17	-46.5823	6/159	pisum_IE_elastase_rep3.mgf
Ps_15834.65845	53.33	1	1	15	1.64878	7.10791	0	AT2G22340.1 - [Ps_15834_65845]
	Confidence Icon	Sequence	Protein Accessions	# Proteins	# Protein Groups	Activation Type	Modifications	IonScore	Exp Value	Δ Score	Rank	Identity High	Homology Threshold	Charge	m/z [Da]	ΔM [ppm]	Ions Matched	Spectrum File
	Low	mPCQLYVT	Ps_15834.65845	1	1	CID	M1(Oxidation)	26.72	0.671534		6	34		1	970.456	19.4689	4/60	pisum_IE_elastase_rep3.mgf
Ps_32550.5720	20.51	1	1	39	4.56134	8.57275	0	AT1G14270.4;;;AT1G14270.3;;;AT1G14270.2;;;AT1G14270.1 - [Ps_32550_5720]
	Confidence Icon	Sequence	Protein Accessions	# Proteins	# Protein Groups	Activation Type	Modifications	IonScore	Exp Value	Δ Score	Rank	Identity High	Homology Threshold	Charge	m/z [Da]	ΔM [ppm]	Ions Matched	Spectrum File
	Low	IIYxVFST	Ps_32550.5720	1	1	CID	X4(Q)	24.42	1.14043		7	34		1	970.456	-70.3291	4/67	pisum_IE_elastase_rep3.mgf
Ps_32571.20492	3.48	1	1	230	24.5956	4.729	0	AT4G38400.1 - [Ps_32571_20492]
	Confidence Icon	Sequence	Protein Accessions	# Proteins	# Protein Groups	Activation Type	Modifications	IonScore	Exp Value	Δ Score	Rank	Identity High	Homology Threshold	Charge	m/z [Da]	ΔM [ppm]	Ions Matched	Spectrum File
	Low	SLRmLFST	Ps_32571.20492	1	1	CID	M4(Oxidation)	27.63	0.544588		3	34		1	970.456	-47.9118	4/75	pisum_IE_elastase_rep3.mgf
Ps_7210.56357	20.51	2	1	39	4.66935	9.15869	0	AT5G64410.1 - [Ps_7210_56357]
	Confidence Icon	Sequence	Protein Accessions	# Proteins	# Protein Groups	Activation Type	Modifications	IonScore	Exp Value	Δ Score	Rank	Identity High	Homology Threshold	Charge	m/z [Da]	ΔM [ppm]	Ions Matched	Spectrum File
	Low	FSLLxCmL	Ps_7210.56357	1	1	CID	X5(K), M7(Oxidation)	26.94	0.638364		4	34		1	970.456	-55.5371	6/71	pisum_IE_elastase_rep3.mgf
	Low	FSLLxCmL	Ps_7210.56357	1	1	CID	X5(Q), M7(Oxidation)	26.94	0.638364		5	34		1	970.456	-18.0392	6/71	pisum_IE_elastase_rep3.mgf
Ps_42346.149	10.13	1	1	79	8.69345	5.0083	0	AT2G16460.2;;;AT2G16460.1 - [Ps_42346_149]
	Confidence Icon	Sequence	Protein Accessions	# Proteins	# Protein Groups	Activation Type	Modifications	IonScore	Exp Value	Δ Score	Rank	Identity High	Homology Threshold	Charge	m/z [Da]	ΔM [ppm]	Ions Matched	Spectrum File
	Low	DmLKSEMT	Ps_42346.149	1	1	CID	M2(Oxidation)	27.63	0.544588		2	34		1	970.456	35.1625	4/74	pisum_IE_elastase_rep3.mgf
Ps_37367.48479	7.27	1	1	110	12.1356	8.99756	0	AT3G01390.2;;;AT3G01390.1 - [Ps_37367_48479]
	Confidence Icon	Sequence	Protein Accessions	# Proteins	# Protein Groups	Activation Type	Modifications	IonScore	Exp Value	Δ Score	Rank	Identity High	Homology Threshold	Charge	m/z [Da]	ΔM [ppm]	Ions Matched	Spectrum File
	Low	SmLLKYVT	Ps_37367.48479	1	1	CID	M2(Oxidation)	22.32	1.84956		8	34		1	970.456	-73.8171	3/73	pisum_IE_elastase_rep3.mgf
Ps_25039.17701	13.04	1	1	69	7.73675	6.50732	0	AT1G14700.2;;;AT1G14700.1 - [Ps_25039_17701]
	Confidence Icon	Sequence	Protein Accessions	# Proteins	# Protein Groups	Activation Type	Modifications	IonScore	Exp Value	Δ Score	Rank	Identity High	Homology Threshold	Charge	m/z [Da]	ΔM [ppm]	Ions Matched	Spectrum File
	Low	xSIGHHGDT	Ps_25039.17701	1	1	CID	X1(F)	22.29	1.86238		9	34		1	970.456	18.9897	6/88	pisum_IE_elastase_rep3.mgf
Ps_38108.5428	10.04	2	2	239	25.9382	6.56592	0	AT5G06530.3;;;AT5G06530.1;;;AT5G06530.2 - [Ps_38108_5428]
	Confidence Icon	Sequence	Protein Accessions	# Proteins	# Protein Groups	Activation Type	Modifications	IonScore	Exp Value	Δ Score	Rank	Identity High	Homology Threshold	Charge	m/z [Da]	ΔM [ppm]	Ions Matched	Spectrum File
	Low	FPHLTVKE	Ps_38108.5428	1	1	CID		22.23	1.88829		10	34		1	970.456	-81.9216	3/63	pisum_IE_elastase_rep3.mgf
	Low	LKGITGCVNPGEVLAL	Ps_38108.5428	1	1	CID		13.9	23.4162	0.0714286	1	36	26	1	1583.83	-32.8515	5/159	pisum_IE_elastase_rep3.mgf
