# Supplementary material for: Defining the Core Proteome of the Chloroplast Envelope Membranes
Source: Front Plant Sci. 2013 Feb 6;4:11. doi: 10.3389/fpls.2013.00011 (PMC3565376; doi:10.3389/fpls.2013.00011)
Supplement: Supplementary Tables S15–S57 — Raw data measured by nLC-MALDI MS/MS. Each excel sheet is grouped in two levels. The first level contains information for each identified accession ID. The first column gives the accession (UniProtKB, IMGAG, or EST-library by Franssen et al., 2012), the second column the coverage, the third column the number of peptide spectrum matches (#PSMs), the fourth column the number of peptides, the fifth column the number of amino acids (#AAs), the sixth column the molecular weight (MW in kDa), the seventh column the isoelectric point (pI), the eighth column the score, and the ninth column the description. The second level contains all peptide information for each accession ID. The second column gives the confidence icon (Low; Medium; High), the third column the peptide sequence, the fourth column the protein accessions, the fifth column the number of proteins, the sixth column the number of protein groups, the seventh column the activation type (Collision Induced Dissociation, CID), the eighth column the modifications, the ninth column the ion score, the 10th column the expectation value (exp. value), the 11th column the delta score (Δscore), the 12th column the rank, the 13th column the identity High, the 14th column the homology threshold, the 15th column the charge, the 16th column the mass to charge ratio in daltons (m/z), the 18th column the delta mass (ΔM, difference between the theoretical mass of the peptide and the experimental mass of the precursor ion), the 19th column the matched ions, and the 20th column the spectrum file. [file 38279_Schleiff_DataSheet10.ZIP › Table S40.xls]

## Sheet: Sheet1
Accession	Coverage	# PSMs	# Peptides	# AAs	MW [kDa]	calc. pI	Score	Description
O24293	42.97	40	39	996	109.953	6.30322	920.338	Chloroplast inner envelope protein, 110 kD (IEP110) OS=Pisum sativum PE=1 SV=1 - [O24293_PEA]
	Confidence Icon	Sequence	Protein Accessions	# Proteins	# Protein Groups	Activation Type	Modifications	IonScore	Exp Value	Δ Score	Rank	Identity High	Homology Threshold	Charge	m/z [Da]	ΔM [ppm]	Ions Matched	Spectrum File
	High	IVKDAIASGVDGYDDETKK	O24293;O24303	2	2	CID		130.12	2.46071e-10	0.784615	1	49		1	2023.98	-20.6234	15/204	pps_pisum_IE_trypsin_rep1.mgf
	High	DAIASGVDGYDDETKK	O24293;O24303	2	2	CID		121.85	9.54191e-10	0.860656	1	46	36	1	1683.72	-30.1008	11/150	pps_pisum_IE_trypsin_rep1.mgf
	High	LATSAVIVAGAVAAGYGLGSR	O24293;O24303	2	2	CID		120.85	2.18199e-09	0.768595	1	49	47	1	1904	-33.5615	14/195	pps_pisum_IE_trypsin_rep1.mgf
	High	GVGPVSLVGGEYDADR	O24293;O24303	2	2	CID		118.44	3.19664e-09	0.788136	1	48	44	1	1590.74	-20.7521	13/139	pps_pisum_IE_trypsin_rep1.mgf
	High	KLVEENISVALGILK	O24293;O24303	2	2	CID		113.47	8.21635e-09	0.699115	1	47		1	1625.94	-26.2318	12/155	pps_pisum_IE_trypsin_rep1.mgf
	High	SSLGLDDPDAAAVHMEIGR	O24293;O24303	2	2	CID		110.42	2.09616e-08	0.781818	1	48	43	1	1953.9	-19.0726	13/177	pps_pisum_IE_trypsin_rep1.mgf
	High	VLSFNDLLISFK	O24293	1	1	CID		103.94	8.91774e-08	0.692308	1	48		1	1395.75	-30.0862	11/118	pps_pisum_IE_trypsin_rep1.mgf
	High	LSDELAENLFR	O24293	1	1	CID		90.58	2.01054e-06	0.571429	1	48		1	1306.63	-28.9458	10/100	pps_pisum_IE_trypsin_rep1.mgf
	High	ASELHEEIYR	O24293;O24303	2	2	CID		84.16	7.3856e-06	0.47619	2	48		1	1246.57	-27.0191	9/85	pps_pisum_IE_trypsin_rep1.mgf
	High	AVPSQTLSWEVSEELSDLYTIYLK	O24293;O24303	2	2	CID		81	2.02164e-05	0.765432	1	49	36	1	2771.38	-8.8264	20/258	pps_pisum_IE_trypsin_rep1.mgf
	High	MGKPGQTEITLKDDLPEKDR	O24293	1	1	CID		79.95	2.49951e-05	0.6	1	49		1	2271.12	-19.4992	14/211	pps_pisum_IE_trypsin_rep1.mgf
	High	LSNSLIQAVALLR	O24293;O24303	3	2	CID		75.74	5.47333e-05	0.368421	1	48		1	1397.8	-31.9368	14/129	pps_pisum_IE_trypsin_rep1.mgf
	High	KKDDTEYIYLNQLGGILGLTGK	O24293;O24303	2	2	CID		71.3	0.000187626	0.549296	1	49		1	2439.25	-25.9347	20/246	pps_pisum_IE_trypsin_rep1.mgf
	High	AAFLQNLcDELHFDPQK	O24293;O24303	2	2	CID	C8(Carbamidomethyl)	71.26	0.000185512		4	49		1	2045.92	-28.6059	10/165	pps_pisum_IE_trypsin_rep1.mgf
	High	IPFGVEIKK	O24293;O24303	2	2	CID		68.85	0.000287466	0.449275	1	48		1	1030.61	-21.736	7/69	pps_pisum_IE_trypsin_rep1.mgf
	High	LIYVSNIVFGDASSFLLPWKR	O24293;O24303	2	2	CID		64.66	0.000871928	0.676923	1	49	37	1	2425.26	-28.2985	10/215	pps_pisum_IE_trypsin_rep1.mgf
	High	VTESQVEVAIRDNAQR	O24293;O24303	2	2	CID		61.89	0.00169108	0.467742	1	49		1	1814.89	-23.3079	10/166	pps_pisum_IE_trypsin_rep1.mgf
	High	EIGLSQEYAQK	O24293;O24303	2	2	CID		60.41	0.00185386	0.516667	1	48	45	1	1265.6	-29.9722	9/106	pps_pisum_IE_trypsin_rep1.mgf
	High	QAEVLLADGQLTK	O24293;O24303	2	2	CID		57.45	0.0041052	0.45614	1	48	46	1	1385.69	-50.9069	10/139	pps_pisum_IE_trypsin_rep1.mgf
	High	TFLTYcLTGDVVR	O24293;O24303	2	2	CID	C6(Carbamidomethyl)	50.22	0.0219666	0.62	1	48	34	1	1544.73	-31.1351	9/117	pps_pisum_IE_trypsin_rep1.mgf
	Medium	AAFLQNLcDELHFDPQKASELHEEIYR	O24293;O24303	2	2	CID	C8(Carbamidomethyl)	47.14	0.0447946		4	48		1	3273.48	-25.2836	9/285	pps_pisum_IE_trypsin_rep1.mgf
	Medium	QRLEVGDREGGVEQR	O24293;O24303	2	2	CID		46.81	0.0549951	0.297872	1	49		1	1727.83	-29.9401	13/160	pps_pisum_IE_trypsin_rep1.mgf
	Medium	NIFGLGKR	A5B1M8;O24293;O24303;D7SJM2	13	4	CID		46.12	0.0578336	0.304348	1	48	46	1	904.522	-16.1094	6/79	pps_pisum_IE_trypsin_rep1.mgf
	Medium	LQYLLGINDSTAAALR	O24293;O24303	2	2	CID		45.1	0.0768726	0.377778	1	49	42	1	1718.88	-39.3704	17/157	pps_pisum_IE_trypsin_rep1.mgf
	Medium	KTRPDKELVEK	O24293	1	1	CID		45.09	0.0810765	0.422222	1	49	41	1	1342.73	-28.6441	9/117	pps_pisum_IE_trypsin_rep1.mgf
	Low	TRPDKELVEK	O24293	1	1	CID		40.76	0.200299	0	1	49		1	1214.64	-26.4416	7/105	pps_pisum_IE_trypsin_rep1.mgf
	Low	GVGPVSLVGGEYDADRKIEDLK	O24293;O24303	2	2	CID		39.02	0.321569	0.615385	1	49	30	1	2317.16	-17.1508	12/210	pps_pisum_IE_trypsin_rep1.mgf
	Low	LEVGDREGGVEQR	O24293;O24303	2	2	CID		34.97	0.712576	0.0857143	1	48	46	1	1443.7	-14.8841	14/130	pps_pisum_IE_trypsin_rep1.mgf
	Low	AVPGVSQVVEELEKVLSFNDLLISFK	O24293	1	1	CID		31.46	2.71151	0.580645	1	51	27	1	2860.48	-30.6035	11/276	pps_pisum_IE_trypsin_rep1.mgf
	Low	mGKPGQTEITLKDDLPEKDRADLYK	O24293	1	1	CID	M1(Oxidation)	31.02	1.94112	0.290323	1	49	36	1	2877.46	-3.92579	7/269	pps_pisum_IE_trypsin_rep1.mgf
	Low	GLAEQAFR	O24293;O24303	2	2	CID		30.74	2.04732	0	1	49	34	1	891.446	-25.2221	9/66	pps_pisum_IE_trypsin_rep1.mgf
	Low	QRLEVGDREGGVEQRR	O24293;O24303	2	2	CID		28.2	3.92474	0.178571	1	49	36	1	1883.92	-29.2111	6/171	pps_pisum_IE_trypsin_rep1.mgf
	Low	MGKPGQTEITLKDDLPEKDRADLYK	O24293	1	1	CID		27.88	3.99609	0.428571	1	49	30	1	2861.44	-9.67389	7/269	pps_pisum_IE_trypsin_rep1.mgf
	Low	TFLTYcLTGDVVRIPFGVEIK	O24293;O24303	2	2	CID	C6(Carbamidomethyl)	27.69	4.73643	0.357143	1	49	32	1	2428.21	-33.6401	11/214	pps_pisum_IE_trypsin_rep1.mgf
	Low	IPFGVEIK	O24293;O24303	2	2	CID		23.83	10.3446		2	49	37	1	902.511	-25.9956	6/58	pps_pisum_IE_trypsin_rep1.mgf
	Low	GLAEQAFRK	O24293;O24303	2	2	CID		21.57	18.0256		3	49	38	1	1019.54	-18.9067	8/77	pps_pisum_IE_trypsin_rep1.mgf
	Low	VMLcVPQQTVEAAHAEIcGNLFEK	O24293;O24303	2	2	CID	C4(Carbamidomethyl), C18(Carbamidomethyl)	20.04	25.8924	0.3	1	49	27	1	2744.27	-17.4506	6/247	pps_pisum_IE_trypsin_rep1.mgf
	Low	VIMDVHR	O24293;O24303	2	2	CID		15.28	38.4613		4	46	29	1	869.44	-30.3014	5/51	pps_pisum_IE_trypsin_rep1.mgf
	Low	VFKVTESQVEVAIRDNAQR	O24293;O24303	2	2	CID		11.96	190.217		10	49	27	1	2189.13	-17.455	7/200	pps_pisum_IE_trypsin_rep1.mgf
	Low	VLSFNDLLISFKNHSDIDR	O24293	1	1	CID		11.72	218.717		9	50	30	1	2233.08	-38.5793	9/203	pps_pisum_IE_trypsin_rep1.mgf
O24303	36.95	33	33	996	109.914	6.40479	777.62	IAP100 OS=Pisum sativum PE=2 SV=1 - [O24303_PEA]
	Confidence Icon	Sequence	Protein Accessions	# Proteins	# Protein Groups	Activation Type	Modifications	IonScore	Exp Value	Δ Score	Rank	Identity High	Homology Threshold	Charge	m/z [Da]	ΔM [ppm]	Ions Matched	Spectrum File
	High	IVKDAIASGVDGYDDETKK	O24293;O24303	2	2	CID		130.12	2.46071e-10	0.784615	1	49		1	2023.98	-20.6234	15/204	pps_pisum_IE_trypsin_rep1.mgf
	High	DAIASGVDGYDDETKK	O24293;O24303	2	2	CID		121.85	9.54191e-10	0.860656	1	46	36	1	1683.72	-30.1008	11/150	pps_pisum_IE_trypsin_rep1.mgf
	High	LATSAVIVAGAVAAGYGLGSR	O24293;O24303	2	2	CID		120.85	2.18199e-09	0.768595	1	49	47	1	1904	-33.5615	14/195	pps_pisum_IE_trypsin_rep1.mgf
	High	GVGPVSLVGGEYDADR	O24293;O24303	2	2	CID		118.44	3.19664e-09	0.788136	1	48	44	1	1590.74	-20.7521	13/139	pps_pisum_IE_trypsin_rep1.mgf
	High	KLVEENISVALGILK	O24293;O24303	2	2	CID		113.47	8.21635e-09	0.699115	1	47		1	1625.94	-26.2318	12/155	pps_pisum_IE_trypsin_rep1.mgf
	High	SSLGLDDPDAAAVHMEIGR	O24293;O24303	2	2	CID		110.42	2.09616e-08	0.781818	1	48	43	1	1953.9	-19.0726	13/177	pps_pisum_IE_trypsin_rep1.mgf
	High	ASELHEEIYR	O24293;O24303	2	2	CID		84.16	7.3856e-06	0.47619	2	48		1	1246.57	-27.0191	9/85	pps_pisum_IE_trypsin_rep1.mgf
	High	AVPSQTLSWEVSEELSDLYTIYLK	O24293;O24303	2	2	CID		81	2.02164e-05	0.765432	1	49	36	1	2771.38	-8.8264	20/258	pps_pisum_IE_trypsin_rep1.mgf
	High	LSNSLIQAVALLR	O24293;O24303	3	2	CID		75.74	5.47333e-05	0.368421	1	48		1	1397.8	-31.9368	14/129	pps_pisum_IE_trypsin_rep1.mgf
	High	KKDDTEYIYLNQLGGILGLTGK	O24293;O24303	2	2	CID		71.3	0.000187626	0.549296	1	49		1	2439.25	-25.9347	20/246	pps_pisum_IE_trypsin_rep1.mgf
	High	AAFLQNLcDELHFDPQK	O24293;O24303	2	2	CID	C8(Carbamidomethyl)	71.26	0.000185512		4	49		1	2045.92	-28.6059	10/165	pps_pisum_IE_trypsin_rep1.mgf
	High	IPFGVEIKK	O24293;O24303	2	2	CID		68.85	0.000287466	0.449275	1	48		1	1030.61	-21.736	7/69	pps_pisum_IE_trypsin_rep1.mgf
	High	LIYVSNIVFGDASSFLLPWKR	O24293;O24303	2	2	CID		64.66	0.000871928	0.676923	1	49	37	1	2425.26	-28.2985	10/215	pps_pisum_IE_trypsin_rep1.mgf
	High	VTESQVEVAIRDNAQR	O24293;O24303	2	2	CID		61.89	0.00169108	0.467742	1	49		1	1814.89	-23.3079	10/166	pps_pisum_IE_trypsin_rep1.mgf
	High	EIGLSQEYAQK	O24293;O24303	2	2	CID		60.41	0.00185386	0.516667	1	48	45	1	1265.6	-29.9722	9/106	pps_pisum_IE_trypsin_rep1.mgf
	High	QAEVLLADGQLTK	O24293;O24303	2	2	CID		57.45	0.0041052	0.45614	1	48	46	1	1385.69	-50.9069	10/139	pps_pisum_IE_trypsin_rep1.mgf
	High	TFLTYcLTGDVVR	O24293;O24303	2	2	CID	C6(Carbamidomethyl)	50.22	0.0219666	0.62	1	48	34	1	1544.73	-31.1351	9/117	pps_pisum_IE_trypsin_rep1.mgf
	Medium	AAFLQNLcDELHFDPQKASELHEEIYR	O24293;O24303	2	2	CID	C8(Carbamidomethyl)	47.14	0.0447946		4	48		1	3273.48	-25.2836	9/285	pps_pisum_IE_trypsin_rep1.mgf
	Medium	QRLEVGDREGGVEQR	O24293;O24303	2	2	CID		46.81	0.0549951	0.297872	1	49		1	1727.83	-29.9401	13/160	pps_pisum_IE_trypsin_rep1.mgf
	Medium	NIFGLGKR	A5B1M8;O24293;O24303;D7SJM2	13	4	CID		46.12	0.0578336	0.304348	1	48	46	1	904.522	-16.1094	6/79	pps_pisum_IE_trypsin_rep1.mgf
	Medium	LQYLLGINDSTAAALR	O24293;O24303	2	2	CID		45.1	0.0768726	0.377778	1	49	42	1	1718.88	-39.3704	17/157	pps_pisum_IE_trypsin_rep1.mgf
	Low	KMFITYVKR	O24303	1	1	CID		42.24	0.125954	0.190476	1	48		1	1185.65	-24.2999	12/84	pps_pisum_IE_trypsin_rep1.mgf
	Low	GVGPVSLVGGEYDADRKIEDLK	O24293;O24303	2	2	CID		39.02	0.321569	0.615385	1	49	30	1	2317.16	-17.1508	12/210	pps_pisum_IE_trypsin_rep1.mgf
	Low	LEVGDREGGVEQR	O24293;O24303	2	2	CID		34.97	0.712576	0.0857143	1	48	46	1	1443.7	-14.8841	14/130	pps_pisum_IE_trypsin_rep1.mgf
	Low	AYVSDALSSGR	O24303	1	1	CID		32.23	1.0784	0.3125	1	47	36	1	1125.54	-12.5309	13/92	pps_pisum_IE_trypsin_rep1.mgf
	Low	GLAEQAFR	O24293;O24303	2	2	CID		30.74	2.04732	0	1	49	34	1	891.446	-25.2221	9/66	pps_pisum_IE_trypsin_rep1.mgf
	Low	QRLEVGDREGGVEQRR	O24293;O24303	2	2	CID		28.2	3.92474	0.178571	1	49	36	1	1883.92	-29.2111	6/171	pps_pisum_IE_trypsin_rep1.mgf
	Low	TFLTYcLTGDVVRIPFGVEIK	O24293;O24303	2	2	CID	C6(Carbamidomethyl)	27.69	4.73643	0.357143	1	49	32	1	2428.21	-33.6401	11/214	pps_pisum_IE_trypsin_rep1.mgf
	Low	IPFGVEIK	O24293;O24303	2	2	CID		23.83	10.3446		2	49	37	1	902.511	-25.9956	6/58	pps_pisum_IE_trypsin_rep1.mgf
	Low	GLAEQAFRK	O24293;O24303	2	2	CID		21.57	18.0256		3	49	38	1	1019.54	-18.9067	8/77	pps_pisum_IE_trypsin_rep1.mgf
	Low	VMLcVPQQTVEAAHAEIcGNLFEK	O24293;O24303	2	2	CID	C4(Carbamidomethyl), C18(Carbamidomethyl)	20.04	25.8924	0.3	1	49	27	1	2744.27	-17.4506	6/247	pps_pisum_IE_trypsin_rep1.mgf
	Low	VIMDVHR	O24293;O24303	2	2	CID		15.28	38.4613		4	46	29	1	869.44	-30.3014	5/51	pps_pisum_IE_trypsin_rep1.mgf
	Low	VFKVTESQVEVAIRDNAQR	O24293;O24303	2	2	CID		11.96	190.217		10	49	27	1	2189.13	-17.455	7/200	pps_pisum_IE_trypsin_rep1.mgf
Q43715	42.4	29	28	809	88.2144	7.40088	616.94	Protein TOC75, chloroplastic OS=Pisum sativum GN=TOC75 PE=1 SV=1 - [TOC75_PEA]
	Confidence Icon	Sequence	Protein Accessions	# Proteins	# Protein Groups	Activation Type	Modifications	IonScore	Exp Value	Δ Score	Rank	Identity High	Homology Threshold	Charge	m/z [Da]	ΔM [ppm]	Ions Matched	Spectrum File
	High	MEYAHPYLDGVDNPR	Q43715	1	1	CID		116.99	3.64045e-09	0.811966	1	47	41	1	1776.77	-20.296	13/139	pps_pisum_IE_trypsin_rep1.mgf
	High	VLPNGAISADGPPTTLSGTGIDR	Q43715	1	1	CID		107.38	4.59923e-08	0.803738	1	49	40	1	2209.11	-17.1206	14/243	pps_pisum_IE_trypsin_rep1.mgf
	High	QLLPGHTFNIEAGK	Q43715	1	1	CID		101.29	1.70296e-07	0.673267	1	48		1	1524.78	-21.4924	17/141	pps_pisum_IE_trypsin_rep1.mgf
	High	FTYGLVMEEIITR	Q43715	1	1	CID		95.75	9.86397e-07	0.677083	1	50	48	1	1571.77	-27.5797	10/117	pps_pisum_IE_trypsin_rep1.mgf
	High	TNADGSLGLTISFAESMWER	Q43715	1	1	CID		95.46	5.48313e-07	0.768421	1	48	40	1	2184.95	-31.4978	12/225	pps_pisum_IE_trypsin_rep1.mgf
	High	YKISDILFFDR	Q43715	1	1	CID		94.94	7.45714e-07	0.610526	1	48		1	1416.7	-35.1741	10/111	pps_pisum_IE_trypsin_rep1.mgf
	High	NILELAAEIRIPIK	Q43715	1	1	CID		84.98	8.01128e-06	0.6	1	49		1	1592.92	-33.7062	21/144	pps_pisum_IE_trypsin_rep1.mgf
	High	LGNVVEGNTEGPVVQR	Q43715	1	1	CID		73.27	0.000107216	0.547945	1	48		1	1667.82	-28.1872	10/160	pps_pisum_IE_trypsin_rep1.mgf
	High	FVNGTIVGSR	Q43715	1	1	CID		68.64	0.000325526	0.623188	1	48	42	1	1049.55	-22.4585	8/95	pps_pisum_IE_trypsin_rep1.mgf
	High	GTHVYAFAEHGTDLGSSKDVK	Q43715	1	1	CID		64.16	0.000954107	0.71875	1	49	34	1	2219.04	-16.8638	17/202	pps_pisum_IE_trypsin_rep1.mgf
	High	SEDWDSHELPADITVLLGR	Q43715	1	1	CID		59.52	0.00248748	0.716667	1	48	33	1	2152.97	-35.505	11/175	pps_pisum_IE_trypsin_rep1.mgf
	High	MAFLQANITR	Q43715	20	1	CID		57.17	0.0046097	0.350877	1	49		1	1164.6	-20.2227	7/83	pps_pisum_IE_trypsin_rep1.mgf
	High	KLSPVFTGGPGVDEVPSIWVDR	Q43715	1	1	CID		55.86	0.00644264	0.535714	1	49	41	1	2355.17	-26.7239	11/247	pps_pisum_IE_trypsin_rep1.mgf
	High	SAEVSTEWSIVPGR	Q43715	12	1	CID		54.91	0.00794032	0.309091	1	49		1	1517.73	-18.946	11/125	pps_pisum_IE_trypsin_rep1.mgf
	High	GYNMGEIGAAR	Q43715	1	1	CID		54.68	0.00465542	0.709091	1	46	31	1	1138.5	-23.8307	8/101	pps_pisum_IE_trypsin_rep1.mgf
	High	NMFQVDQGLGVGSNFPFFNR	Q43715	1	1	CID		52.26	0.0132616	0.384615	1	48		1	2274.01	-29.1825	10/211	pps_pisum_IE_trypsin_rep1.mgf
	High	LSPVFTGGPGVDEVPSIWVDR	Q43715	1	1	CID		49.03	0.0303082	0.591837	1	49	35	1	2227.07	-31.1536	8/197	pps_pisum_IE_trypsin_rep1.mgf
	Medium	ANITENFSR	Q43715	1	1	CID		43.75	0.0739023	0.227273	1	47		1	1051.49	-26.7633	11/87	pps_pisum_IE_trypsin_rep1.mgf
	Low	GNPTVVYRR	Q43715	1	1	CID		34.9	0.838205	0.285714	1	49	39	1	1061.56	-26.0855	5/83	pps_pisum_IE_trypsin_rep1.mgf
	Low	LSIQYLDKLGNVVEGNTEGPVVQR	Q43715	1	1	CID		31.12	1.91443	0.451613	1	49	31	1	2628.31	-33.5848	9/262	pps_pisum_IE_trypsin_rep1.mgf
	Low	GGRPTLASLQPGGTITFEHR	Q43715	1	1	CID		30.28	2.41319	0.3	1	49	34	1	2095.06	-21.0824	14/214	pps_pisum_IE_trypsin_rep1.mgf
	Low	IEFFRR	Q43715	1	1	CID		28.22	2.23302		5	46	42	1	867.47	-15.2066	4/46	pps_pisum_IE_trypsin_rep1.mgf
	Low	VQSWYHEEGYAcAQVVNFGNLNTR	Q43715	1	1	CID	C12(Carbamidomethyl)	28.18	3.49521	0.571429	1	48	26	1	2842.26	-12.8684	8/269	pps_pisum_IE_trypsin_rep1.mgf
	Low	ISDILFFDR	Q43715	1	1	CID		21.65	12.3248		2	47	36	1	1125.54	-48.4426	7/77	pps_pisum_IE_trypsin_rep1.mgf
	Low	GNPTVVYR	Q43715	1	1	CID		20.95	20.1299	0.52381	1	49	24	1	905.455	-32.2065	9/72	pps_pisum_IE_trypsin_rep1.mgf
	Low	IPIKGTHVYAFAEHGTDLGSSK	Q43715	1	1	CID		18.04	42.8018	0.333333	1	49	26	1	2328.15	-18.9254	11/235	pps_pisum_IE_trypsin_rep1.mgf
	Low	GYNmGEIGAAR	Q43715	1	1	CID	M4(Oxidation)	17.74	30.7475		2	47	31	1	1154.5	-22.4287	6/101	pps_pisum_IE_trypsin_rep1.mgf
	Low	EKIEFFR	Q43715	1	1	CID		17.68	26.7787		7	47	31	1	968.508	-12.2847	4/67	pps_pisum_IE_trypsin_rep1.mgf
	Low	DESNHIcSNGQR	Q43715	1	1	CID	C7(Carbamidomethyl)	11.82	51.4453		3	44	26	1	1416.57	-16.4823	5/122	pps_pisum_IE_trypsin_rep1.mgf
Q9LKR1	20.49	21	21	1469	158.581	4.4624	425.577	Chloroplast protein import component Toc159 OS=Pisum sativum PE=2 SV=1 - [Q9LKR1_PEA]
	Confidence Icon	Sequence	Protein Accessions	# Proteins	# Protein Groups	Activation Type	Modifications	IonScore	Exp Value	Δ Score	Rank	Identity High	Homology Threshold	Charge	m/z [Da]	ΔM [ppm]	Ions Matched	Spectrum File
	High	APPLPYLLSWLLQSR	Q9LKR1	3	1	CID		117.82	3.95447e-09	0.813559	1	49	42	1	1753.97	-16.375	20/127	pps_pisum_IE_trypsin_rep1.mgf
	High	GDLALGANFQSQISLGR	Q9LKR1	3	1	CID		113.1	1.21563e-08	0.530973	1	49		1	1746.87	-26.8545	14/173	pps_pisum_IE_trypsin_rep1.mgf
	High	SQNDSAYGANVEVR	Q9LKR1	3	1	CID		98.58	2.42072e-07	0.747475	1	47	43	1	1509.66	-24.3297	12/152	pps_pisum_IE_trypsin_rep1.mgf
	High	SHIVQQAIGQAVGDLR	Q9LKR1	3	1	CID		96.5	5.55382e-07	0.770833	1	49	40	1	1691.87	-27.287	12/170	pps_pisum_IE_trypsin_rep1.mgf
	High	EKEEESFDQESPRPIAK	Q9LKR1	1	1	CID		82.6	1.23446e-05	0.746988	1	48	38	1	2018.91	-27.8572	11/184	pps_pisum_IE_trypsin_rep1.mgf
	High	AASGAGGEDGGGITLTAQDGSR	Q9LKR1	3	1	CID		82.46	1.04082e-05	0.756098	1	47	37	1	1947.84	-30.5832	11/213	pps_pisum_IE_trypsin_rep1.mgf
	High	SVTSALGPTIWR	Q9LKR1	3	1	CID		58.81	0.00320954	0.474576	1	49	46	1	1287.66	-35.7044	9/107	pps_pisum_IE_trypsin_rep1.mgf
	High	LEAEGRDDFAFSLNILVLGK	Q9LKR1	3	1	CID		50.88	0.0218485	0.372549	1	49	47	1	2207.12	-22.5095	10/208	pps_pisum_IE_trypsin_rep1.mgf
	Medium	KAYLEEYDYR	Q9LKR1	5	1	CID		47.03	0.0435005	0.382979	1	48	44	1	1349.62	-12.6754	9/98	pps_pisum_IE_trypsin_rep1.mgf
	Medium	SSAFEQSYNR	Q9LKR1	3	1	CID		45.83	0.0320199	0.456522	1	46	40	1	1188.51	-19.2858	7/95	pps_pisum_IE_trypsin_rep1.mgf
	Medium	SSAFEQSYNRK	Q9LKR1	3	1	CID		42.66	0.0853326	0.348837	1	47	43	1	1316.59	-27.8685	12/106	pps_pisum_IE_trypsin_rep1.mgf
	Low	DKQDFSIHLDSSVAAK	Q9LKR1	3	1	CID		41.79	0.17057	0.428571	1	49	39	1	1760.85	-19.8946	12/174	pps_pisum_IE_trypsin_rep1.mgf
	Low	AYLEEYDYR	Q9LKR1	5	1	CID		36.96	0.288093	0.513514	1	46	33	1	1221.52	-15.1937	9/72	pps_pisum_IE_trypsin_rep1.mgf
	Low	SRAPPLPYLLSWLLQSR	Q9LKR1	3	1	CID		34.97	0.783727	0.628571	1	49	28	1	1997.1	-16.6097	12/189	pps_pisum_IE_trypsin_rep1.mgf
	Low	LFSVERPAGLGPSLQTGKPAVR	Q9LKR1	3	1	CID		30.78	2.18218	0.548387	1	49	28	1	2280.25	-14.2095	8/232	pps_pisum_IE_trypsin_rep1.mgf
	Low	NVIVTLTHAASAPPDGPSGSPLSYDVFVAQR	Q9LKR1	2	1	CID		27.77	4.04187	0.5	1	49	28	1	3166.54	-25.5141	9/346	pps_pisum_IE_trypsin_rep1.mgf
	Low	EADFPVGQDQSSLSLSLVQWR	Q9LKR1	3	1	CID		27.52	4.44138	0.464286	1	49	29	1	2362.1	-30.3846	8/221	pps_pisum_IE_trypsin_rep1.mgf
	Low	LGFTTEESIAAQVLYR	Q9LKR1	3	1	CID		22.41	14.5421	0.136364	1	49	32	1	1797.87	-35.5483	5/144	pps_pisum_IE_trypsin_rep1.mgf
	Low	LVLVGSTGTVR	Q9LKR1	3	1	CID		22	13.3044		3	48	36	1	1101.64	-22.3225	6/88	pps_pisum_IE_trypsin_rep1.mgf
	Low	DMNDLPMLR	Q9LKR1	3	1	CID		19.11	22.5751	0.210526	1	47	28	1	1104.5	-13.3096	6/87	pps_pisum_IE_trypsin_rep1.mgf
	Low	VVEVEDESHVGNTVEGEAR	Q9LKR1	1	1	CID		16.63	42.7827	0.235294	1	48	27	1	2054.91	-25.0723	4/188	pps_pisum_IE_trypsin_rep1.mgf
P00869	62.78	15	14	180	20.2313	9.14404	371.274	Ribulose bisphosphate carboxylase small chain 3C, chloroplastic OS=Pisum sativum GN=RBCS-3C PE=2 SV=1 - [RBS2_PEA]
	Confidence Icon	Sequence	Protein Accessions	# Proteins	# Protein Groups	Activation Type	Modifications	IonScore	Exp Value	Δ Score	Rank	Identity High	Homology Threshold	Charge	m/z [Da]	ΔM [ppm]	Ions Matched	Spectrum File
	High	ELDEVVAAYPQAFVR	P00869	3	1	CID		107.36	4.42183e-08	0.635514	1	49		1	1706.83	-26.2424	12/137	pps_pisum_IE_trypsin_rep1.mgf
	High	DQLLKEVEYLLR	P00869	4	1	CID		102.85	1.4868e-07	0.524272	1	49		1	1518.81	-29.7479	18/126	pps_pisum_IE_trypsin_rep1.mgf
	High	KGWVPcLEFELEK	Q9ZP07;P00869	4	2	CID	C6(Carbamidomethyl)	95.04	7.34113e-07	0.526316	1	48		1	1634.77	-32.1606	16/129	pps_pisum_IE_trypsin_rep1.mgf
	High	LPMFGTTDASQVLKELDEVVAAYPQAFVR	P00869	3	1	CID		80.84	1.92234e-05	0.777778	1	48	35	1	3195.58	-18.2506	15/295	pps_pisum_IE_trypsin_rep1.mgf
	High	QVQcISFIAHTPESY	P00869	4	1	CID	C4(Carbamidomethyl)	79.99	2.16117e-05	0.825	1	48	32	1	1779.82	-11.5716	11/145	pps_pisum_IE_trypsin_rep1.mgf
	High	EHNKSPGYYDGR	P00869	6	1	CID		78.83	1.99454e-05	0.0632911	1	47		1	1422.61	-21.5107	8/126	pps_pisum_IE_trypsin_rep1.mgf
	High	KGWVPcLEFELEKGFVYR	Q9ZP07;P00869	4	2	CID	C6(Carbamidomethyl)	50.12	0.0246548	0.56	1	49	37	1	2257.09	-26.6556	8/184	pps_pisum_IE_trypsin_rep1.mgf
	Medium	KGWVPCLEFELEKGFVYR	Q9ZP07;P00869	4	2	CID		46.18	0.0598163	0.586957	1	49	34	1	2200.05	-33.118	9/184	pps_pisum_IE_trypsin_rep1.mgf
	Low	SPGYYDGRYWTMWK	D1MZ07;P00869;Q36688;Q42823;Q2PW45	132	5	CID		42.43	0.152725	0	1	49	35	1	1809.75	-29.397	9/139	pps_pisum_IE_trypsin_rep1.mgf
	Low	GWVPcLEFELEKGFVYR	Q9ZP07;P00869	4	2	CID	C5(Carbamidomethyl)	40.44	0.209037	0.475	1	48	36	1	2128.98	-33.751	9/152	pps_pisum_IE_trypsin_rep1.mgf
	Low	IIGFDNVR	Q9ZP07;P00869;Q36688;Q42823;Q945R2;Q2PW45;P00865	65	7	CID		34.21	0.940246	0.294118	1	49	38	1	933.498	-18.2124	6/63	pps_pisum_IE_trypsin_rep1.mgf
	Low	GFVYREHNK	P00869	3	1	CID		30.79	1.80384	0.580645	1	48	27	1	1149.55	-26.6202	9/75	pps_pisum_IE_trypsin_rep1.mgf
	Low	EVEYLLR	Q9ZP07;P00869;Q42823;P00865	18	4	CID		26.21	6.81939	0.0384615	2	49	38	1	921.486	-19.1552	8/56	pps_pisum_IE_trypsin_rep1.mgf
	Low	YWTMWK	Q9ZP07;D1MZ07;P00869;Q36688;Q42823;A9PHQ1;Q2PW45;P00865	139	8	CID		23.76	7.13531	0	1	47	32	1	914.395	-31.0749	5/43	pps_pisum_IE_trypsin_rep1.mgf
	Low	KFETLSYLPPLTR	P00869	5	1	CID		18.69	35.2796	0.263158	1	49	27	1	1564.82	-36.7528	8/139	pps_pisum_IE_trypsin_rep1.mgf
Q9SC41	30.73	13	11	436	47.183	6.59521	334.019	Translocon Tic40 OS=Pisum sativum GN=Tic40 PE=1 SV=1 - [Q9SC41_PEA]
	Confidence Icon	Sequence	Protein Accessions	# Proteins	# Protein Groups	Activation Type	Modifications	IonScore	Exp Value	Δ Score	Rank	Identity High	Homology Threshold	Charge	m/z [Da]	ΔM [ppm]	Ions Matched	Spectrum File
	High	KSAFVDVSPEETVQK	Q9SC41	2	1	CID		98.48	3.58404e-07	0.714286	1	49	46	1	1663.81	-26.5182	20/163	pps_pisum_IE_trypsin_rep1.mgf
	High	APAEASQNGTPFK	Q9SC41	2	1	CID		91.07	1.43554e-06	0.769231	1	47	39	1	1317.6	-35.3077	12/123	pps_pisum_IE_trypsin_rep1.mgf
	High	VEAAAPAPDINVKEEVEVKNEPK	Q9SC41	2	1	CID		91.06	2.20402e-06	0.824176	1	49	34	1	2476.25	-17.4059	22/240	pps_pisum_IE_trypsin_rep1.mgf
	High	FKDVDESSSFKEAR	Q9SC41	2	1	CID		89.3	2.30533e-06	0.775281	1	48	38	1	1644.74	-30.2001	12/148	pps_pisum_IE_trypsin_rep1.mgf
	High	IMANPDVAMAFQNPR	Q9SC41	4	1	CID		83.36	1.03843e-05	0.686747	1	48	43	1	1674.78	-18.6177	11/143	pps_pisum_IE_trypsin_rep1.mgf
	High	APAEASQNGTPFKQGFGDSPGSPSER	Q9SC41	1	1	CID		62.33	0.00119873	0.629032	1	48	39	1	2619.15	-22.882	11/281	pps_pisum_IE_trypsin_rep1.mgf
	High	YQNDKEVMDVFNK	Q9SC41	13	1	CID		54.99	0.0059263	0.618182	1	47	37	1	1629.73	-15.218	8/132	pps_pisum_IE_trypsin_rep1.mgf
	Low	WMMQNPEYR	Q9SC41	2	1	CID		26.13	2.61419	0.461538	1	45	28	1	1254.51	-21.2682	7/76	pps_pisum_IE_trypsin_rep1.mgf
	Low	FKDVDESSSFK	Q9SC41	2	1	CID		26.12	2.69523	0.423077	1	45	28	1	1288.54	-49.5555	6/112	pps_pisum_IE_trypsin_rep1.mgf
	Low	QGFGDSPGSPSER	Q9SC41	1	1	CID		19.99	18.483		4	47	36	1	1320.59	7.80679	7/135	pps_pisum_IE_trypsin_rep1.mgf
	Low	ImANPDVAMAFQNPR	Q9SC41	4	1	CID	M2(Oxidation)	16.27	51.8892		4	48	33	1	1690.78	-12.7735	4/143	pps_pisum_IE_trypsin_rep1.mgf
	Low	IMANPDVAmAFQNPR	Q9SC41	4	1	CID	M9(Oxidation)	14.63	75.6967		9	48	33	1	1690.78	-12.7735	7/143	pps_pisum_IE_trypsin_rep1.mgf
	Low	QQLEAMLNNMGGGTEWDSR	Q9SC41	2	1	CID		11.66	132.961		2	48	24	1	2136.92	-10.8246	8/209	pps_pisum_IE_trypsin_rep1.mgf
P35100	33.73	21	21	922	102.647	6.99072	320.924	ATP-dependent Clp protease ATP-binding subunit clpC homolog, chloroplastic OS=Pisum sativum PE=2 SV=1 - [CLPC_PEA]
	Confidence Icon	Sequence	Protein Accessions	# Proteins	# Protein Groups	Activation Type	Modifications	IonScore	Exp Value	Δ Score	Rank	Identity High	Homology Threshold	Charge	m/z [Da]	ΔM [ppm]	Ions Matched	Spectrum File
	High	LQHAQLPEEAKELDKEVR	P35100	1	1	CID		106.04	6.29258e-08	0.792453	1	49	40	1	2133.09	-18.1245	14/186	pps_pisum_IE_trypsin_rep1.mgf
	High	TKNNPcLIGEPGVGK	P31542;P35100;Q7F9I1;B9RA77;C0PFV4;A9TKQ2;A4SAW5;D8U1R3;E1ZP98;C1N726;A8I972	45	11	CID	C6(Carbamidomethyl)	91.25	1.73316e-06	0.626374	1	48		1	1583.78	-28.467	11/161	pps_pisum_IE_trypsin_rep1.mgf
	High	LIGSPPGYVGYTEGGQLTEAVR	P31542;P35100;Q7F9I1;B9RA77;C0PFV4	26	5	CID		82.36	1.47958e-05	0.52439	1	49		1	2264.12	-17.8133	13/213	pps_pisum_IE_trypsin_rep1.mgf
	High	IGFDLDYDEKDSSYNR	P35100;B9RA77	11	2	CID		81.91	1.09438e-05	0.682927	1	47	43	1	1936.82	-16.156	10/153	pps_pisum_IE_trypsin_rep1.mgf
	High	AHPDVFNMMLQILEDGR	P31542;P35100;Q7F9I1;B9RA77;C0PFV4;A9TKQ2;A4SAW5;D8U1R3;E1ZP98;C1N726	36	10	CID		73.62	0.000111026	0.662162	1	49	42	1	1985.92	-17.9722	12/172	pps_pisum_IE_trypsin_rep1.mgf
	High	GELQcIGATTLDEYRK	P31542;P35100;Q7F9I1;B9RA77;C0PFV4;A9TKQ2;D8U1R3;E1ZP98	29	8	CID	C5(Carbamidomethyl)	64.43	0.000866939		3	49	44	1	1853.88	-12.4956	11/169	pps_pisum_IE_trypsin_rep1.mgf
	High	RIGFDLDYDEKDSSYNR	P35100;B9RA77	9	2	CID		53.68	0.00892131	0.537037	1	48	40	1	2092.93	-12.0703	9/181	pps_pisum_IE_trypsin_rep1.mgf
	High	QSDDIILFIDEVHTLIGAGAAEGAIDAANILKPALAR	P35100	1	1	CID		52.47	0.0123208	0.0769231	1	48		1	3801.96	-20.2636	12/419	pps_pisum_IE_trypsin_rep1.mgf
	Medium	NNPcLIGEPGVGK	P31542;P35100;Q7F9I1;B9RA77;C0PFV4;A9TKQ2;A4SAW5;D8U1R3;E1ZP98;C1N726;A8I972	46	11	CID	C4(Carbamidomethyl)	47.49	0.0343803	0.638298	1	48	32	1	1354.64	-29.7757	8/125	pps_pisum_IE_trypsin_rep1.mgf
	Low	TAIAEGLAQR	P31542;P35100;Q7F9I1;B9RA77;C0PFV4	60	5	CID		42.19	0.14592	0.190476	1	49		1	1029.54	-27.1881	7/87	pps_pisum_IE_trypsin_rep1.mgf
	Low	LAEEGKLDPVVGRQPQIER	P31542;P35100;B9RA77;C0PFV4	17	4	CID		41.27	0.192942	0.512195	1	49	34	1	2134.12	-20.1496	8/201	pps_pisum_IE_trypsin_rep1.mgf
	Low	YRGEFEER	P31542;P35100;Q7F9I1;B9RA77;C0PFV4;A9TKQ2;D7SI23;A4SAW5;C1E0G3;D8U1R3;E1ZP98;C1N726;E1Z691	77	13	CID		36.65	0.212563		2	45		1	1085.47	-25.6029	6/75	pps_pisum_IE_trypsin_rep1.mgf
	Low	YTDEALIAAAQLSYQYISDR	P35100;A9TKQ2	4	2	CID		36	0.611669		2	49		1	2291.04	-32.9026	15/205	pps_pisum_IE_trypsin_rep1.mgf
	Low	LQHAQLPEEAKELDKEVRK	P35100	1	1	CID		32.62	1.38171	0.242424	1	49	39	1	2261.18	-21.7282	9/197	pps_pisum_IE_trypsin_rep1.mgf
	Low	SLVTEELKQYFRPEFLNR	P31542;P35100;Q7F9I1;B9RA77	20	4	CID		32.59	1.3624	0.272727	1	49	38	1	2269.12	-32.8899	9/186	pps_pisum_IE_trypsin_rep1.mgf
	Low	QLGHNYIGSEHLLLGLLR	P31542;P35100;Q7F9I1;B9RA77;C0PFV4	28	5	CID		28.57	3.48385	0.344828	1	49	32	1	2033.05	-37.2028	9/180	pps_pisum_IE_trypsin_rep1.mgf
	Low	GSGFVAVEIPFTPR	P31542;P35100;Q7F9I1;B9RA77;A9TKQ2;A4SAW5;D8U1R3;E1ZP98;C1N726	34	9	CID		28.39	3.4601	0.142857	1	49	38	1	1476.72	-45.8734	8/126	pps_pisum_IE_trypsin_rep1.mgf
	Low	RRPYTVVLFDEIEK	P31542;P35100;Q7F9I1;B9RA77;C0PFV4;A9TKQ2;D8U1R3;E1ZP98	31	8	CID		26.02	6.24149		3	49	40	1	1764.91	-29.107	7/147	pps_pisum_IE_trypsin_rep1.mgf
	Low	FTEKAIKVIMLAQEEARR	P31542;P35100;Q7F9I1;B9RA77;C0PFV4;A9TKQ2	27	6	CID		18.41	36.461		4	49	40	1	2133.09	-43.9228	6/193	pps_pisum_IE_trypsin_rep1.mgf
	Low	YEIHHK	P31542;P35100;B9RA77;C0PFV4;A9TKQ2	32	5	CID		14.1	44.0146		3	45	28	1	826.403	-21.7938	6/44	pps_pisum_IE_trypsin_rep1.mgf
	Low	VGLKNPNRPIASFIFSGPTGVGK	P31542;P35100;Q7F9I1;B9RA77;A9TKQ2	29	5	CID		10.6	239.676		6	49	27	1	2356.23	-37.3266	9/232	pps_pisum_IE_trypsin_rep1.mgf
O81609	24.62	7	7	398	41.8209	7.75244	295.55	Nodule-enhanced malate dehydrogenase OS=Pisum sativum GN=nemdh PE=2 SV=1 - [O81609_PEA]
	Confidence Icon	Sequence	Protein Accessions	# Proteins	# Protein Groups	Activation Type	Modifications	IonScore	Exp Value	Δ Score	Rank	Identity High	Homology Threshold	Charge	m/z [Da]	ΔM [ppm]	Ions Matched	Spectrum File
	High	TKPSASFTDEEIEELTVR	O81609	2	1	CID		126.19	6.10876e-10	0.753968	1	49		1	2051.97	-19.1773	13/200	pps_pisum_IE_trypsin_rep1.mgf
	High	VADFTGAAELANcLK	O81609	1	1	CID	C13(Carbamidomethyl)	108.4	3.19659e-08	0.731481	1	48		1	1579.75	-20.6079	13/136	pps_pisum_IE_trypsin_rep1.mgf
	High	GVDVVVIPAGVPR	O81609	14	1	CID		100.27	2.13294e-07	0.3	1	48		1	1277.72	-28.7218	10/106	pps_pisum_IE_trypsin_rep1.mgf
	High	DDLFNINAGIVR	O81609	29	1	CID		76.2	5.77783e-05	0.618421	1	49	45	1	1346.66	-30.7881	10/114	pps_pisum_IE_trypsin_rep1.mgf
	High	GVAADISHcNTPSK	O81609	2	1	CID	C9(Carbamidomethyl)	65.36	0.000472686	0.615385	1	47	41	1	1456.64	-27.4365	16/129	pps_pisum_IE_trypsin_rep1.mgf
	Low	KPGMTRDDLFNINAGIVR	O81609	29	1	CID		29.58	2.88515	0.4	1	49	31	1	2017.04	-14.2873	8/186	pps_pisum_IE_trypsin_rep1.mgf
	Low	KGVEAFIPTDLQGLSEYEQK	O81609	1	1	CID		27.78	4.34093	0.178571	1	49	37	1	2252.1	-21.2696	11/220	pps_pisum_IE_trypsin_rep1.mgf
O49931	30.92	16	16	553	62.0296	8.44092	291.766	Rieske iron-sulfur protein Tic55 OS=Pisum sativum GN=tic55 PE=2 SV=1 - [O49931_PEA]
	Confidence Icon	Sequence	Protein Accessions	# Proteins	# Protein Groups	Activation Type	Modifications	IonScore	Exp Value	Δ Score	Rank	Identity High	Homology Threshold	Charge	m/z [Da]	ΔM [ppm]	Ions Matched	Spectrum File
	High	LFPEWYFHQNASK	O49931	1	1	CID		93.8	8.20378e-07	0.723404	1	48	44	1	1666.76	-26.4593	17/121	pps_pisum_IE_trypsin_rep1.mgf
	High	DSQGVLWVWMSR	O49931	1	1	CID		86.32	4.69177e-06	0.453488	1	48		1	1463.66	-37.2159	10/127	pps_pisum_IE_trypsin_rep1.mgf
	High	DGNDQFQcYEDR	O49931	1	1	CID	C8(Carbamidomethyl)	82.69	2.13962e-06	0.759036	1	41	37	1	1546.57	-9.5209	10/127	pps_pisum_IE_trypsin_rep1.mgf
	High	FEAPcVLQNNR	D7SV72;O49931;B9RNS2	3	3	CID	C5(Carbamidomethyl)	74.77	6.73605e-05	0.666667	1	48	41	1	1347.62	-22.5252	9/95	pps_pisum_IE_trypsin_rep1.mgf
	High	VYDKNIVLFR	O49931	1	1	CID		62.75	0.00123067	0.507937	1	48	46	1	1266.69	-25.2085	8/91	pps_pisum_IE_trypsin_rep1.mgf
	High	EKDGSKPNFLR	O49931	1	1	CID		60.95	0.00195831	0.491803	1	49	46	1	1290.64	-27.364	9/112	pps_pisum_IE_trypsin_rep1.mgf
	High	EDAQALGFEVTER	O49931	1	1	CID		59.79	0.00205443	0.483333	1	48		1	1464.67	-20.2717	7/137	pps_pisum_IE_trypsin_rep1.mgf
	High	GGIGTMHAPNLANR	O49931	4	1	CID		56.54	0.00482657	0.45614	1	48	46	1	1408.67	-28.3042	14/121	pps_pisum_IE_trypsin_rep1.mgf
	High	DATLLDGEEDQKVLVGPSSEQER	O49931	1	1	CID		51.49	0.0184309	0.647059	1	49	33	1	2515.19	-11.9122	12/243	pps_pisum_IE_trypsin_rep1.mgf
	Low	REDAQALGFEVTER	O49931	1	1	CID		40.81	0.190223	0.195122	1	48		1	1620.78	-10.6412	8/153	pps_pisum_IE_trypsin_rep1.mgf
	Low	GFAGWWGR	D7SV72;O49931;B9RNS2	3	3	CID		37.6	0.291064	0.105263	1	47		1	936.431	-17.8519	6/65	pps_pisum_IE_trypsin_rep1.mgf
	Low	EVADYDWTEEWYPLYLTK	O49931	2	1	CID		37.04	0.380903	0.540541	1	48	31	1	2321	-27.4542	8/169	pps_pisum_IE_trypsin_rep1.mgf
	Low	SSDTWVAEYRK	O49931;B9RNS2	6	2	CID		34.81	0.525255	0.257143	1	47	40	1	1341.61	-25.7909	11/99	pps_pisum_IE_trypsin_rep1.mgf
	Low	SSDTWVAEYR	D7SV72;O49931;B9RNS2	7	3	CID		30.71	0.946709	0.129032	1	45	41	1	1213.52	-22.1927	7/88	pps_pisum_IE_trypsin_rep1.mgf
	Low	LSEGQLIDGR	O49931;B9RNS2	5	2	CID		28.12	3.43684	0.178571	1	48	36	1	1087.55	-25.076	8/96	pps_pisum_IE_trypsin_rep1.mgf
	Low	DGNDQFQcYEDRcPHR	O49931	1	1	CID	C8(Carbamidomethyl), C13(Carbamidomethyl)	18.65	6.67486	1	1	42	23	1	2096.78	-23.7599	7/171	pps_pisum_IE_trypsin_rep1.mgf
Q41009	54.19	14	12	310	34.1361	7.32764	270.174	Translocase of chloroplast 34 OS=Pisum sativum GN=TOC34 PE=1 SV=1 - [TOC34_PEA]
	Confidence Icon	Sequence	Protein Accessions	# Proteins	# Protein Groups	Activation Type	Modifications	IonScore	Exp Value	Δ Score	Rank	Identity High	Homology Threshold	Charge	m/z [Da]	ΔM [ppm]	Ions Matched	Spectrum File
	High	DAQASDIPVVLIENSGR	Q41009	1	1	CID		117.92	4.12315e-09	0.754237	1	49		1	1783.87	-25.9331	13/186	pps_pisum_IE_trypsin_rep1.mgf
	High	EWSGINTFAPATQTK	Q41009	5	1	CID		108.38	3.25542e-08	0.787037	1	48	41	1	1650.79	-11.3771	22/157	pps_pisum_IE_trypsin_rep1.mgf
	High	SFLLDKTIDVLLYVDR	Q41009	1	1	CID		80.48	2.82309e-05	0.65	1	50	45	1	1910	-31.3723	12/169	pps_pisum_IE_trypsin_rep1.mgf
	High	SESIFVDKNLIDGPNPNQR	Q41009	1	1	CID		75.8	6.63248e-05	0.763158	1	49	35	1	2143.04	-17.5551	13/195	pps_pisum_IE_trypsin_rep1.mgf
	High	LLELLGNLKQEDVNSLTILVMGK	Q41009	1	1	CID		50.86	0.0191503	0.607843	1	48	36	1	2540.4	-15.4601	22/242	pps_pisum_IE_trypsin_rep1.mgf
	Low	DIATETKPAWETR	Q41009	1	1	CID		38.25	0.367992		2	49		1	1517.73	-18.946	10/131	pps_pisum_IE_trypsin_rep1.mgf
	Low	VVSISPFQSEGPRPVMVSR	Q41009	2	1	CID		35.31	1.15663	0.342857	1	51	37	1	2072.05	-19.8758	13/197	pps_pisum_IE_trypsin_rep1.mgf
	Low	NLIDGPNPNQR	Q41009	1	1	CID		33.52	0.97641	0.352941	1	48	37	1	1237.59	-30.4069	5/107	pps_pisum_IE_trypsin_rep1.mgf
	Low	LLELLGNLKQEDVNSLTILVmGK	Q41009	1	1	CID	M21(Oxidation)	28.66	2.92724	0.206897	1	48	37	1	2556.45	7.10505	8/242	pps_pisum_IE_trypsin_rep1.mgf
	Low	LLELLGNLKQEDVNSLTILVmGK	Q41009	1	1	CID	M21(Oxidation)	27.49	4.48286	0.222222	1	49	35	1	2556.35	-30.5843	13/242	pps_pisum_IE_trypsin_rep1.mgf
	Low	SEALLQVVR	Q41009	1	1	CID		23.33	9.2341		5	48		1	1014.58	-15.4293	7/79	pps_pisum_IE_trypsin_rep1.mgf
	Low	RDIATETKPAWETR	Q41009	1	1	CID		23.14	10.7986		2	48	36	1	1673.78	-45.7235	8/153	pps_pisum_IE_trypsin_rep1.mgf
	Low	SSTVNSIIGER	Q41009	4	1	CID		22.28	12.2829	0.181818	1	48	31	1	1162.55	-50.5453	7/111	pps_pisum_IE_trypsin_rep1.mgf
	Low	AIVALTHAQFSPPDGLPYDEFFSKR	Q41009	1	1	CID		18.89	30.3856		6	48	35	1	2806.27	-51.6826	15/260	pps_pisum_IE_trypsin_rep1.mgf
B9RA77	28.35	20	20	924	102.889	6.68311	261.042	ATP-dependent clp protease, putative OS=Ricinus communis GN=RCOM_1504150 PE=4 SV=1 - [B9RA77_RICCO]
	Confidence Icon	Sequence	Protein Accessions	# Proteins	# Protein Groups	Activation Type	Modifications	IonScore	Exp Value	Δ Score	Rank	Identity High	Homology Threshold	Charge	m/z [Da]	ΔM [ppm]	Ions Matched	Spectrum File
	High	TKNNPcLIGEPGVGK	P31542;P35100;Q7F9I1;B9RA77;C0PFV4;A9TKQ2;A4SAW5;D8U1R3;E1ZP98;C1N726;A8I972	45	11	CID	C6(Carbamidomethyl)	91.25	1.73316e-06	0.626374	1	48		1	1583.78	-28.467	11/161	pps_pisum_IE_trypsin_rep1.mgf
	High	LIGSPPGYVGYTEGGQLTEAVR	P31542;P35100;Q7F9I1;B9RA77;C0PFV4	26	5	CID		82.36	1.47958e-05	0.52439	1	49		1	2264.12	-17.8133	13/213	pps_pisum_IE_trypsin_rep1.mgf
	High	IGFDLDYDEKDSSYNR	P35100;B9RA77	11	2	CID		81.91	1.09438e-05	0.682927	1	47	43	1	1936.82	-16.156	10/153	pps_pisum_IE_trypsin_rep1.mgf
	High	AHPDVFNMMLQILEDGR	P31542;P35100;Q7F9I1;B9RA77;C0PFV4;A9TKQ2;A4SAW5;D8U1R3;E1ZP98;C1N726	36	10	CID		73.62	0.000111026	0.662162	1	49	42	1	1985.92	-17.9722	12/172	pps_pisum_IE_trypsin_rep1.mgf
	High	GELQcIGATTLDEYRK	P31542;P35100;Q7F9I1;B9RA77;C0PFV4;A9TKQ2;D8U1R3;E1ZP98	29	8	CID	C5(Carbamidomethyl)	64.43	0.000866939		3	49	44	1	1853.88	-12.4956	11/169	pps_pisum_IE_trypsin_rep1.mgf
	High	RIGFDLDYDEKDSSYNR	P35100;B9RA77	9	2	CID		53.68	0.00892131	0.537037	1	48	40	1	2092.93	-12.0703	9/181	pps_pisum_IE_trypsin_rep1.mgf
	Medium	NNPcLIGEPGVGK	P31542;P35100;Q7F9I1;B9RA77;C0PFV4;A9TKQ2;A4SAW5;D8U1R3;E1ZP98;C1N726;A8I972	46	11	CID	C4(Carbamidomethyl)	47.49	0.0343803	0.638298	1	48	32	1	1354.64	-29.7757	8/125	pps_pisum_IE_trypsin_rep1.mgf
	Medium	FLPDKAIDLIDEAGSR	P31542;Q7F9I1;B9RA77;C0PFV4;A4SAW5;D8U1R3;E1ZP98;C1N726;Q94C10	42	9	CID		46.83	0.0533979	0.531915	1	49	36	1	1759.86	-35.2819	7/165	pps_pisum_IE_trypsin_rep1.mgf
	Low	TAIAEGLAQR	P31542;P35100;Q7F9I1;B9RA77;C0PFV4	60	5	CID		42.19	0.14592	0.190476	1	49		1	1029.54	-27.1881	7/87	pps_pisum_IE_trypsin_rep1.mgf
	Low	LAEEGKLDPVVGRQPQIER	P31542;P35100;B9RA77;C0PFV4	17	4	CID		41.27	0.192942	0.512195	1	49	34	1	2134.12	-20.1496	8/201	pps_pisum_IE_trypsin_rep1.mgf
	Low	HIEKDPALER	P31542;Q7F9I1;B9RA77;C0PFV4;A9TKQ2;A4SAW5;D8U1R3;E1ZP98;C1N726	44	9	CID		37.05	0.428548	0.486486	1	48	34	1	1207.6	-32.0928	5/97	pps_pisum_IE_trypsin_rep1.mgf
	Low	YRGEFEER	P31542;P35100;Q7F9I1;B9RA77;C0PFV4;A9TKQ2;D7SI23;A4SAW5;C1E0G3;D8U1R3;E1ZP98;C1N726;E1Z691	77	13	CID		36.65	0.212563		2	45		1	1085.47	-25.6029	6/75	pps_pisum_IE_trypsin_rep1.mgf
	Low	SLVTEELKQYFRPEFLNR	P31542;P35100;Q7F9I1;B9RA77	20	4	CID		32.59	1.3624	0.272727	1	49	38	1	2269.12	-32.8899	9/186	pps_pisum_IE_trypsin_rep1.mgf
	Low	HIEKDPALERR	P31542;Q7F9I1;B9RA77;C0PFV4;A9TKQ2;A4SAW5;D8U1R3;E1ZP98;C1N726	44	9	CID		31.39	1.77235	0.258065	1	49	37	1	1363.7	-35.4031	7/108	pps_pisum_IE_trypsin_rep1.mgf
	Low	QLGHNYIGSEHLLLGLLR	P31542;P35100;Q7F9I1;B9RA77;C0PFV4	28	5	CID		28.57	3.48385	0.344828	1	49	32	1	2033.05	-37.2028	9/180	pps_pisum_IE_trypsin_rep1.mgf
	Low	GSGFVAVEIPFTPR	P31542;P35100;Q7F9I1;B9RA77;A9TKQ2;A4SAW5;D8U1R3;E1ZP98;C1N726	34	9	CID		28.39	3.4601	0.142857	1	49	38	1	1476.72	-45.8734	8/126	pps_pisum_IE_trypsin_rep1.mgf
	Low	RRPYTVVLFDEIEK	P31542;P35100;Q7F9I1;B9RA77;C0PFV4;A9TKQ2;D8U1R3;E1ZP98	31	8	CID		26.02	6.24149		3	49	40	1	1764.91	-29.107	7/147	pps_pisum_IE_trypsin_rep1.mgf
	Low	FTEKAIKVIMLAQEEARR	P31542;P35100;Q7F9I1;B9RA77;C0PFV4;A9TKQ2	27	6	CID		18.41	36.461		4	49	40	1	2133.09	-43.9228	6/193	pps_pisum_IE_trypsin_rep1.mgf
	Low	YEIHHK	P31542;P35100;B9RA77;C0PFV4;A9TKQ2	32	5	CID		14.1	44.0146		3	45	28	1	826.403	-21.7938	6/44	pps_pisum_IE_trypsin_rep1.mgf
	Low	VGLKNPNRPIASFIFSGPTGVGK	P31542;P35100;Q7F9I1;B9RA77;A9TKQ2	29	5	CID		10.6	239.676		6	49	27	1	2356.23	-37.3266	9/232	pps_pisum_IE_trypsin_rep1.mgf
P04717	49.47	28	28	475	52.7297	7.02002	245.219	Ribulose bisphosphate carboxylase large chain OS=Pisum sativum GN=rbcL PE=1 SV=3 - [RBL_PEA]
	Confidence Icon	Sequence	Protein Accessions	# Proteins	# Protein Groups	Activation Type	Modifications	IonScore	Exp Value	Δ Score	Rank	Identity High	Homology Threshold	Charge	m/z [Da]	ΔM [ppm]	Ions Matched	Spectrum File
	High	DNGLLLHIHR	B8YGX4;C7AQS9;Q9TI22;Q33550;Q29VE5;C7AQU8;Q9GEB9;P36484;P36489;Q33245;Q32800;B3THI4;Q9TJY5;Q8MAK5;Q32816;O98553;Q9GD60;Q33531;Q8HUZ4;B6GUU0;D8V9G2;Q36667;Q8SKV4;P94091;Q33514;Q9GD57;Q9TKH0;C8YPK4;A8DPF8;Q33496;Q33268;Q33539;Q8HUZ7;Q36683;Q8SKV6;Q8HU48;A8DPF0;B6GUR0;O63153;P93987;O63147;Q33620;Q8MAK6;P94054;Q9TI88;D2CN03;Q9XQM5;P94053;Q33579;Q7YM65;D8V9C3;P92468;A5Y0S8;D6C5Z0;Q42903;O63185;Q8HDA1;…	20168	543	CID		90.47	3.28279e-06		4	50		1	1187.64	-21.5649	9/97	pps_pisum_IE_trypsin_rep1.mgf
	High	TFQGPPHGIQVER	Q6PSM7;Q71N62;C7AQS9;Q9TI22;Q33550;Q29VE5;C7AQU8;Q9GEB9;Q33245;Q32800;B3THI4;Q9TJY5;Q8MAK5;O63121;P94108;Q9GD60;Q33531;Q8HUZ4;B6GUU0;D8V9G2;Q36667;Q8SKV4;P94086;P94091;Q33514;P93976;Q9GD57;Q9TKH0;C8YPK4;A8DPF8;Q33496;Q33268;Q8HUZ7;O20266;Q36683;Q8SKV6;Q8HU48;A8DPF0;B6GUR0;O63153;O63147;Q8MAK6;P94054;Q9TI88;D2CN03;Q9XQM5;P94053;Q33579;Q7YM65;D8V9C3;P92468;A5Y0S8;D6C5Z0;Q42903;O63185;Q9TI00;A1XCQ7;…	19129	500	CID		81.06	3.09255e-05		5	51		1	1465.73	-17.0469	20/139	pps_pisum_IE_trypsin_rep1.mgf
	High	GGLDFTKDDENVNSQPFMR	B8YGX4;Q6PSM7;Q71N62;C7AQS9;Q9TI22;O98435;Q33550;Q29VE5;C7AQU8;Q9GEB9;P36484;P36489;Q33245;Q32800;B3THI4;Q9TJY5;Q8MAK5;Q32816;O63121;O98553;Q9GD60;Q33531;Q8HUZ4;B6GUU0;D8V9G2;Q36667;Q8SKV4;P94086;P94091;P94048;P93976;Q9GD57;C8YPK4;A8DPF8;Q33496;O03607;Q33539;Q8HUZ7;O20266;Q36683;Q8SKV6;Q8HU48;A8DPF0;B6GUR0;O63153;P93987;O63147;Q33620;Q8MAK6;P94054;Q9TI88;D2CN03;Q9XQM5;P94053;Q7YM65;D8V9C3;P92468;…	22231	561	CID		75.22	9.94741e-05		3	50		1	2169.95	-16.7175	10/193	pps_pisum_IE_trypsin_rep1.mgf
	High	EITLGFVDLLRDDYIKK	P04717	1	1	CID		68.71	0.000348813	0.130435	1	49		1	2038.06	-30.0004	17/168	pps_pisum_IE_trypsin_rep1.mgf
	High	LTYYTPDYQTK	O98435;D2CN03;D3XQ20;P04717;Q85XM1;Q09RH6;Q9BB40;O98352;Q6YLQ6;Q9BCC3;Q33423;Q95G61;Q85XM3;D2CMZ3;E2D4N3;Q37279;O98359;Q36845;Q7YKH2;A1XNJ5;B2Y4S2;Q8MG87;Q09RG9;Q9TLH5;O98324;Q537M4;O20310;Q32920;D3XQ40;P28421;D3XQ49;Q7YJL9;Q33316;Q8MG85;Q95CF9	880	35	CID		66.05	0.000517485		9	48		1	1392.64	-22.7311	12/101	pps_pisum_IE_trypsin_rep1.mgf
	High	EITLGFVDLLRDDYIK	P04717	1	1	CID		62.54	0.00175405	0.587302	1	50	42	1	1909.95	-38.9909	15/157	pps_pisum_IE_trypsin_rep1.mgf
	High	DTDILAAFR	Q6PSM7;C7AQS9;Q9TI22;O98435;Q33550;Q29VE5;C7AQU8;P36484;P36489;Q33245;Q32800;B3THI4;Q9TJY5;Q8MAK5;Q32816;Q95CD5;O63121;P94108;Q9GD60;Q33531;Q8HUZ4;B6GUU0;Q36667;P94086;P94091;Q33514;P93976;Q9GD57;Q9TKH0;C8YPK4;A8DPF8;Q33496;Q33268;O03607;Q8HUZ7;O20266;Q36683;Q8SKV6;A8DPF0;B6GUR0;O63153;P93987;O63147;Q33620;P94054;Q9TI88;D2CN03;Q9XQM5;P94053;Q33579;D8V9C3;P94042;D6C5Z0;Q42903;O63185;Q9TI00;Q8HDA1;…	17751	482	CID		61.64	0.00232219	0	1	50		1	1021.51	-24.8078	8/74	pps_pisum_IE_trypsin_rep1.mgf
	High	LSGGDHIHAGTVVGK	Q9GEB9;Q33245;Q32816;O63121;O98553;Q8HUZ4;B6GUU0;D8V9G2;Q33539;Q8HUZ7;Q8HU48;D8V9C3;D6C5Z0;O63185;Q49M33;Q33323;Q8HUY5;Q8MAK2;Q3MKL9;P04717;C8XRC6;Q8MCX5;A5BTM9;Q9TLH7;Q9MSR5;Q8MAT5;Q36650;Q85XM1;Q4VI97;Q09RH6;Q9BB40;Q4VI95;A5X4C4;Q6JXN8;Q4VIC2;Q09W32;Q85ZK8;Q33198;Q9BCC3;Q5YGG3;A1X498;Q95668;A4V8H9;A5PF92;Q4VIC1;Q4VI79;A5H767;O03107;Q8MAQ6;Q09W50;A0PDI3;Q8MAN3;Q8HTE8;Q710L6;Q09W23;Q8WJE2;O98359;…	3408	104	CID		57.79	0.00463876		3	49		1	1447.73	-21.2442	10/134	pps_pisum_IE_trypsin_rep1.mgf
	High	YGRPLLGcTIKPK	B8YGX4;Q6PSM7;Q71N62;C7AQS9;Q9TI22;O98435;Q33550;Q29VE5;C7AQU8;Q9GEB9;P36484;P36489;Q33245;Q32800;B3THI4;Q8MAK5;Q32816;O63121;O98553;P94108;Q9GD60;Q33531;Q8HUZ4;B6GUU0;D8V9G2;Q36667;Q8SKV4;P94086;P94091;Q33514;P94048;Q9GD57;Q9TKH0;C8YPK4;A8DPF8;Q33496;Q33268;O03607;Q33539;Q8HUZ7;O20266;Q8SKV6;Q8HU48;A8DPF0;B6GUR0;O63153;O63147;Q33620;Q8MAK6;P94054;Q9TI88;D2CN03;Q9XQM5;P94053;Q33579;Q7YM65;D8V9C3;…	22107	547	CID	C8(Carbamidomethyl)	52.58	0.0220337		4	51		1	1502.81	-27.9778	9/120	pps_pisum_IE_trypsin_rep1.mgf
	High	FLFcAEAIYK	Q6PSM7;C7AQS9;Q9TI22;Q29VE5;Q33245;Q32816;B6GUU0;C8YPK4;Q33539;Q8HUZ7;Q36683;A8DPF0;B6GUR0;Q33620;Q8MAK6;Q9XQM5;A5Y0S8;D6C5Z0;B7P0F0;Q36637;A0PDA4;Q8HT77;A5X4I3;Q33323;A5X4L3;Q6LA00;Q8MAK2;Q8MCX9;Q95E64;Q05554;P28413;P04717;P36487;Q05993;C8XRC6;Q8MCX5;Q8MCY0;O98994;Q9MTF6;O47274;Q36650;A0PDB4;A9P786;B3THH2;B8PRP3;D1KWX9;Q9BA14;O20211;Q9THW8;Q8MAP7;O20274;O47275;O47273;Q8HUZ8;O78309;Q3T5H0;A1XM40;…	5539	221	CID	C4(Carbamidomethyl)	52.33	0.0217361		5	50		1	1261.6	-25.7947	14/76	pps_pisum_IE_trypsin_rep1.mgf
	High	LEGEREITLGFVDLLR	C7AQS9;C7AQU8;Q33245;Q8HUZ4;Q33539;Q8HUZ7;Q8MAK6;D2CN03;Q9XQM5;A5Y0S8;D6C5Z0;Q42903;Q8HDA1;A1XCQ7;A5X4I3;A5X4L3;E0DA51;Q8MAK2;Q8MCX9;Q05554;P31184;P04717;C8XRC6;Q8MCX5;A5BTM9;Q8MCY0;O47274;O03615;Q8MAT5;Q8MAP3;Q36650;Q71N78;Q4VI97;B8PRP3;D1KWX9;Q8MAP7;O47275;O47068;O47273;Q8HUZ8;Q9MS05;Q9MV63;O78309;Q3T5H0;Q4VI95;A4F4H5;C0J9S0;C7AQU0;B3SHH2;Q32924;Q8HUX3;Q32137;Q3T5L5;Q4VIC2;Q39972;O03656;Q9TID4;…	4880	225	CID		51.18	0.0241179		8	50		1	1859.97	-28.7324	10/167	pps_pisum_IE_trypsin_rep1.mgf
	Medium	VTPQPGVPPEEAGAAVAAESSTGTWTTVWTDGLTSLDR	Q71N62;C7AQS9;Q9TI22;Q33550;C7AQU8;P36484;P36489;Q33245;Q32800;B3THI4;Q9TJY5;Q32816;Q95CD5;O98553;Q9GD60;Q33531;Q8HUZ4;B6GUU0;D8V9G2;Q36667;Q8SKV4;P94086;P94091;Q33514;P94048;P93976;Q9GD57;C8YPK4;Q33496;Q33268;O03607;Q33539;Q8HUZ7;Q36683;Q8SKV6;Q8HU48;A8DPF0;B6GUR0;O63153;P93987;Q33620;P94054;Q9TI88;D2CN03;Q9XQM5;P94053;D8V9C3;P92468;P94039;P94042;A5Y0S8;D6C5Z0;O63185;Q9TI00;A1XCQ7;P92469;O98659;…	13123	388	CID		48.41	0.0428287		7	49		1	3854.81	-16.0348	9/435	pps_pisum_IE_trypsin_rep1.mgf
	Medium	EITLGFVDLLR	C7AQS9;C7AQU8;Q33245;Q8HUZ4;Q33539;Q8HUZ7;Q8MAK6;D2CN03;Q9XQM5;A5Y0S8;D6C5Z0;Q42903;Q8HDA1;A1XCQ7;Q9TLI7;A5X4I3;A5X4L3;E0DA51;Q8MAK2;Q8MCX9;Q05554;P31184;P04717;C8XRC6;Q8MCX5;A5BTM9;Q8MCY0;O47274;O03615;Q8MAT5;Q8MAP3;Q36650;Q71N78;Q4VI97;B8PRP3;D1KWX9;Q8MAP7;O47275;O47068;O47273;Q8HUZ8;Q9MS05;Q9MV63;O78309;Q3T5H0;Q4VI95;A4F4H5;C0J9S0;C7AQR7;C7AQU0;B3SHH2;Q32924;Q8HUX3;Q32137;Q3T5L5;Q4VIC2;Q39972;…	4915	235	CID		44.3	0.105204		6	49		1	1275.69	-28.2052	7/97	pps_pisum_IE_trypsin_rep1.mgf
	Low	IPYAYVK	P04717	2	1	CID		41.35	0.258936	0	1	50	42	1	853.457	-29.3695	8/56	pps_pisum_IE_trypsin_rep1.mgf
	Low	TFQGPPHGIQVERDK	Q6PSM7;Q71N62;C7AQS9;Q9TI22;Q33550;Q29VE5;C7AQU8;Q9GEB9;Q33245;Q32800;B3THI4;Q9TJY5;Q8MAK5;O63121;P94108;Q9GD60;Q33531;Q8HUZ4;B6GUU0;D8V9G2;Q36667;Q8SKV4;P94086;P94091;Q33514;P93976;Q9GD57;Q9TKH0;C8YPK4;A8DPF8;Q33496;Q33268;Q8HUZ7;O20266;Q36683;Q8SKV6;Q8HU48;A8DPF0;B6GUR0;O63153;O63147;Q8MAK6;P94054;Q9TI88;D2CN03;Q9XQM5;P94053;Q33579;Q7YM65;D8V9C3;P92468;A5Y0S8;D6C5Z0;Q42903;O63185;Q9TI00;A1XCQ7;…	19010	488	CID		40.84	0.278159		2	50		1	1708.82	-31.0279	9/163	pps_pisum_IE_trypsin_rep1.mgf
	Low	EIKFEFPAMDTL	Q8HUZ4;C8YPK4;P04717;O98994;O03615;D1KWX9;Q3T5H0;Q8HUX3;Q32137;Q3T5L5;Q9TID4;Q4KUD6;O03616;O03647;A4V8H9;O03612;O03648;Q8HUX6;Q33444;O03622;Q8WJE2;O98756;Q9TID6;Q7YKH2;Q71N79;Q9TID3;O20363;Q9GG54;O03643;Q71N80;Q9GGI0;Q9TID5;Q8SLL1;O20310;Q07209;Q4KUE1;O03653;O03628;O03654;Q8SLK3;O03613;P92351;Q71N77	774	43	CID		38.96	0.249026	0	2	48	42	1	1440.67	-29.4387	6/118	pps_pisum_IE_trypsin_rep1.mgf
	Low	AVYEcLR	B8YGX4;Q71N62;C7AQS9;O98435;Q33550;Q29VE5;C7AQU8;Q9GEB9;P36484;P36489;Q33245;B3THI4;Q8MAK5;Q32816;O63121;O98553;P94108;Q9GD60;Q33531;Q8HUZ4;B6GUU0;D8V9G2;Q36667;Q8SKV4;P94086;P94091;Q33514;P93976;Q9GD57;C8YPK4;A8DPF8;Q33496;Q33539;O20266;Q36683;Q8SKV6;Q8HU48;A8DPF0;B6GUR0;O63153;P93987;O63147;Q33620;Q8MAK6;P94054;Q9TI88;D2CN03;Q9XQM5;P94053;Q7YM65;D8V9C3;P92468;P94042;A5Y0S8;D6C5Z0;Q42903;O63185;…	21473	543	CID	C5(Carbamidomethyl)	38.17	0.404804	0	1	49		1	910.424	-23.2148	5/51	pps_pisum_IE_trypsin_rep1.mgf
	Low	WSPELAAAcEVWK	O98435;Q33550;Q29VE5;P36489;Q33245;Q9TJY5;Q32816;Q95CD5;O63121;O98553;P94108;Q8HUZ4;B6GUU0;Q36667;P94086;P94091;Q33514;P94048;P93976;C8YPK4;A8DPF8;Q33268;Q33539;Q8HUZ7;O20266;Q36683;Q8SKV6;Q8HU48;A8DPF0;O63153;P93987;O63147;Q33620;P94054;Q9TI88;D2CN03;Q9XQM5;Q33579;Q7YM65;P92468;P94039;A5Y0S8;D6C5Z0;Q42903;O63185;Q9TI00;A1XCQ7;P94046;P94038;Q36643;Q8WKU6;Q31669;P93986;A0PDA4;Q9GDQ2;Q8HT77;A5X4I3;…	7073	273	CID	C9(Carbamidomethyl)	37.74	0.37278		3	48		1	1546.68	-34.7997	9/115	pps_pisum_IE_trypsin_rep1.mgf
	Low	ALRLEDLR	B8YGX4;Q6PSM7;Q71N62;C7AQS9;Q9TI22;Q33550;Q29VE5;C7AQU8;Q9GEB9;P36484;P36489;Q33245;Q32800;B3THI4;Q9TJY5;Q8MAK5;Q32816;O63121;O98553;Q8HUZ4;B6GUU0;D8V9G2;Q36667;Q8SKV4;P94086;P94091;Q33514;P94048;P93976;Q9GD57;C8YPK4;A8DPF8;Q33496;Q33268;O03607;Q33539;Q8HUZ7;O20266;Q36683;Q8HU48;A8DPF0;O63153;P93987;O63147;Q8MAK6;P94054;Q9TI88;D2CN03;Q9XQM5;P94053;D8V9C3;P92468;P94039;P94042;A5Y0S8;D6C5Z0;Q42903;…	22903	545	CID		35.82	0.853161		6	50		1	985.561	-18.2549	10/70	pps_pisum_IE_trypsin_rep1.mgf
	Low	LSGGDHIHAGTVVGKLEGER	Q9GEB9;Q33245;Q32816;O63121;O98553;Q8HUZ4;B6GUU0;D8V9G2;Q33539;Q8HUZ7;Q8HU48;D8V9C3;D6C5Z0;O63185;Q49M33;Q33323;Q8HUY5;Q8MAK2;Q3MKL9;P04717;C8XRC6;Q8MCX5;A5BTM9;Q9TLH7;Q9MSR5;Q8MAT5;Q36650;Q85XM1;Q4VI97;Q09RH6;Q9BB40;Q4VI95;A5X4C4;Q6JXN8;Q4VIC2;Q85ZK8;Q33198;Q9BCC3;A1X498;Q95668;A4V8H9;A5PF92;Q4VIC1;Q4VI79;A5H767;O03107;Q8MAQ6;A0PDI3;Q8MAN3;Q8HTE8;Q710L6;Q8WJE2;O98359;Q9XQG3;A8JY23;Q9GEE4;O98561;…	3266	95	CID		33.53	1.23909		4	49		1	2032.01	-23.2436	14/197	pps_pisum_IE_trypsin_rep1.mgf
	Low	NHGMHFR	Q9TI22;Q33550;C7AQU8;Q9GEB9;P36484;P36489;Q33245;Q32800;B3THI4;Q9TJY5;Q8MAK5;Q32816;Q95CD5;O63121;O98553;Q9GD60;Q33531;Q8HUZ4;B6GUU0;D8V9G2;Q8SKV4;P94086;P94091;Q33514;P94048;P93976;C8YPK4;A8DPF8;Q33496;Q33268;O03607;Q33539;O20266;Q36683;Q8SKV6;Q8HU48;A8DPF0;B6GUR0;O63153;P93987;O63147;Q33620;P94054;Q9TI88;D2CN03;Q9XQM5;P94053;Q33579;Q7YM65;D8V9C3;P92468;P94039;P94042;A5Y0S8;O63185;Q9TI00;Q8HDA1;…	14981	393	CID		31.48	1.28836	0	1	47	30	1	898.398	-13.5841	10/68	pps_pisum_IE_trypsin_rep1.mgf
	Low	EAcKWSPELAAAcEVWK	O98435;Q29VE5;Q95CD5;Q33539;Q9XQM5;P28413;P28425;P04717;Q95634;O47274;Q32626;O20211;O47068;Q3T5H0;D6MYJ0;Q9MRJ3;Q9T2E2;Q32924;Q6L9X2;Q9GCU2;D6MYK4;O20246;Q9GDL4;Q31856;O20245;Q8ME89;Q33051;Q9TLI1;Q31907;O98756;Q6PZA1;Q36845;Q9TLI2;Q9GEQ2;Q8HUZ0;Q95AN1;D6MYK3;O20363;Q42735;Q9TLI8;O47271;Q9GEQ4;Q9BB67;Q33193;D6MYJ6;Q9XPZ1;Q9GGX3;D6MYK1	849	48	CID	C3(Carbamidomethyl), C13(Carbamidomethyl)	30.27	2.22198		3	48		1	2034.92	-9.58233	11/183	pps_pisum_IE_trypsin_rep1.mgf
	Low	LEDLRIPYAYVK	P04717	2	1	CID		24.78	7.8491		2	48	37	1	1479.78	-24.5585	10/113	pps_pisum_IE_trypsin_rep1.mgf
	Low	LNKYGRPLLGcTIKPK	B8YGX4;Q6PSM7;Q71N62;C7AQS9;Q9TI22;O98435;Q33550;Q29VE5;C7AQU8;Q9GEB9;P36484;P36489;Q33245;Q32800;B3THI4;Q8MAK5;Q32816;O63121;P94108;Q9GD60;Q33531;Q8HUZ4;B6GUU0;D8V9G2;Q36667;Q8SKV4;P94086;P94091;Q33514;P94048;Q9GD57;Q9TKH0;C8YPK4;A8DPF8;Q33496;Q33268;O03607;Q33539;Q8HUZ7;O20266;Q8SKV6;Q8HU48;A8DPF0;B6GUR0;O63153;O63147;Q33620;Q8MAK6;P94054;Q9TI88;D2CN03;Q9XQM5;P94053;Q33579;Q7YM65;D8V9C3;P92468;…	21912	536	CID	C11(Carbamidomethyl)	22.05	22.243		8	50	31	1	1858.03	-22.9896	11/152	pps_pisum_IE_trypsin_rep1.mgf
	Low	DRFLFcAEAIYK	Q6PSM7;C7AQS9;Q9TI22;Q29VE5;Q33245;Q32816;B6GUU0;C8YPK4;Q33539;Q8HUZ7;Q36683;A8DPF0;B6GUR0;Q33620;Q8MAK6;Q9XQM5;A5Y0S8;D6C5Z0;B7P0F0;Q36637;A0PDA4;Q8HT77;A5X4I3;Q33323;A5X4L3;Q8MAK2;Q8MCX9;Q95E64;Q05554;P28413;P04717;P36487;Q05993;C8XRC6;Q8MCX5;Q8MCY0;O98994;Q9MTF6;O47274;Q36650;A0PDB4;A9P786;B3THH2;B8PRP3;D1KWX9;Q9BA14;O20211;Q9THW8;Q8MAP7;O20274;O47275;O47273;Q8HUZ8;O78309;Q3T5H0;A1XM40;A1XM46;…	5509	215	CID	C6(Carbamidomethyl)	21.38	20.8003		4	49	35	1	1532.72	-22.4928	9/126	pps_pisum_IE_trypsin_rep1.mgf
	Low	EITLGFVDLLRDDYIKKDR	P04717	1	1	CID		20.41	22.4462		7	49	34	1	2309.18	-30.2624	12/195	pps_pisum_IE_trypsin_rep1.mgf
	Low	TFQGPPHGIQVERDKLNK	Q6PSM7;Q71N62;C7AQS9;Q9TI22;Q33550;Q29VE5;C7AQU8;Q9GEB9;Q33245;Q32800;B3THI4;Q9TJY5;Q8MAK5;O63121;P94108;Q9GD60;Q33531;Q8HUZ4;B6GUU0;D8V9G2;Q36667;Q8SKV4;P94086;P94091;Q33514;P93976;Q9GD57;Q9TKH0;C8YPK4;A8DPF8;Q33496;Q33268;Q8HUZ7;O20266;Q36683;Q8SKV6;Q8HU48;A8DPF0;B6GUR0;O63153;O63147;Q8MAK6;P94054;Q9TI88;D2CN03;Q9XQM5;P94053;Q33579;Q7YM65;D8V9C3;P92468;A5Y0S8;D6C5Z0;Q42903;O63185;Q9TI00;A1XCQ7;…	18858	477	CID		19.64	46.6587		9	51	33	1	2064.01	-43.1133	14/196	pps_pisum_IE_trypsin_rep1.mgf
	Low	AMHAVIDR	B8YGX4;Q6PSM7;C7AQS9;Q9TI22;Q33550;Q29VE5;C7AQU8;Q9GEB9;P36484;P36489;Q33245;Q32800;B3THI4;Q9TJY5;Q8MAK5;Q32816;Q95CD5;O63121;O98553;Q9GD60;Q33531;Q8HUZ4;D8V9G2;Q36667;Q8SKV4;Q33514;P94048;P93976;Q9GD57;Q9TKH0;C8YPK4;A8DPF8;Q33268;Q33539;Q8HUZ7;O20266;Q36683;Q8SKV6;Q8HU48;A8DPF0;B6GUR0;O63153;P93987;O63147;Q33620;Q8MAK6;P94054;Q9TI88;D2CN03;Q9XQM5;P94053;Q7YM65;D8V9C3;P92468;P94039;P94042;A5Y0S8;…	20751	558	CID		13.41	119.58		3	49	26	1	912.446	-28.3329	5/57	pps_pisum_IE_trypsin_rep1.mgf
P17067	39.02	9	9	328	35.3551	7.41553	235.723	Carbonic anhydrase, chloroplastic OS=Pisum sativum PE=1 SV=1 - [CAHC_PEA]
	Confidence Icon	Sequence	Protein Accessions	# Proteins	# Protein Groups	Activation Type	Modifications	IonScore	Exp Value	Δ Score	Rank	Identity High	Homology Threshold	Charge	m/z [Da]	ΔM [ppm]	Ions Matched	Spectrum File
	High	AQHGDAPFAELcTHcEK	P17067	1	1	CID	C12(Carbamidomethyl), C15(Carbamidomethyl)	96.18	3.52003e-07	0.854167	1	46	33	1	1970.82	-14.1447	13/181	pps_pisum_IE_trypsin_rep1.mgf
	High	EKYDKNPALYGELAK	P17067	4	1	CID		93.48	1.10685e-06	0.655914	1	49		1	1738.85	-29.0947	19/163	pps_pisum_IE_trypsin_rep1.mgf
	High	VcPSHVLDFQPGEAFVVR	P17067;P46281	13	2	CID	C2(Carbamidomethyl)	76.8	5.49349e-05	0.142857	1	49		1	2056.97	-29.2203	18/175	pps_pisum_IE_trypsin_rep1.mgf
	High	VKAQHGDAPFAELcTHcEK	P17067	1	1	CID	C14(Carbamidomethyl), C17(Carbamidomethyl)	62.26	0.00124665	0.677419	1	48	36	1	2197.97	-17.6205	10/201	pps_pisum_IE_trypsin_rep1.mgf
	High	GQSPPFMVFAcSDSR	P17067	1	1	CID	C11(Carbamidomethyl)	53.18	0.0052837	0.622642	1	45	35	1	1685.69	-28.4306	15/161	pps_pisum_IE_trypsin_rep1.mgf
	Medium	NVANLVPPYDQAK	P17067	1	1	CID		47.82	0.0376837	0.375	1	48	45	1	1428.72	-20.1658	10/123	pps_pisum_IE_trypsin_rep1.mgf
	Low	GLLSFPFDGTYSTDFIEEWVK	P17067	2	1	CID		40.98	0.194368	0.585366	1	49	31	1	2451.14	-15.5321	10/191	pps_pisum_IE_trypsin_rep1.mgf
	Low	EAVNASLGNLLTYPFVR	P17067	1	1	CID		30.38	2.35143	0.3	1	49	35	1	1863.93	-36.2682	9/181	pps_pisum_IE_trypsin_rep1.mgf
	Low	IKTGFLHFKK	P17067	1	1	CID		16.37	48.1245	0	1	48	29	1	1218.71	-21.8192	8/95	pps_pisum_IE_trypsin_rep1.mgf
A4V8H9	49.57	24	24	470	52.0174	6.91748	233.595	Ribulose 1,5 biphosphate carboxylase/oxygenase (Fragment) OS=Cyclopia genistoides GN=rbcL PE=3 SV=1 - [A4V8H9_9FABA]
	Confidence Icon	Sequence	Protein Accessions	# Proteins	# Protein Groups	Activation Type	Modifications	IonScore	Exp Value	Δ Score	Rank	Identity High	Homology Threshold	Charge	m/z [Da]	ΔM [ppm]	Ions Matched	Spectrum File
	High	DNGLLLHIHR	B8YGX4;C7AQS9;Q9TI22;Q33550;Q29VE5;C7AQU8;Q9GEB9;P36484;P36489;Q33245;Q32800;B3THI4;Q9TJY5;Q8MAK5;Q32816;O98553;Q9GD60;Q33531;Q8HUZ4;B6GUU0;D8V9G2;Q36667;Q8SKV4;P94091;Q33514;Q9GD57;Q9TKH0;C8YPK4;A8DPF8;Q33496;Q33268;Q33539;Q8HUZ7;Q36683;Q8SKV6;Q8HU48;A8DPF0;B6GUR0;O63153;P93987;O63147;Q33620;Q8MAK6;P94054;Q9TI88;D2CN03;Q9XQM5;P94053;Q33579;Q7YM65;D8V9C3;P92468;A5Y0S8;D6C5Z0;Q42903;O63185;Q8HDA1;…	20168	543	CID		90.47	3.28279e-06		4	50		1	1187.64	-21.5649	9/97	pps_pisum_IE_trypsin_rep1.mgf
	High	TFQGPPHGIQVER	Q6PSM7;Q71N62;C7AQS9;Q9TI22;Q33550;Q29VE5;C7AQU8;Q9GEB9;Q33245;Q32800;B3THI4;Q9TJY5;Q8MAK5;O63121;P94108;Q9GD60;Q33531;Q8HUZ4;B6GUU0;D8V9G2;Q36667;Q8SKV4;P94086;P94091;Q33514;P93976;Q9GD57;Q9TKH0;C8YPK4;A8DPF8;Q33496;Q33268;Q8HUZ7;O20266;Q36683;Q8SKV6;Q8HU48;A8DPF0;B6GUR0;O63153;O63147;Q8MAK6;P94054;Q9TI88;D2CN03;Q9XQM5;P94053;Q33579;Q7YM65;D8V9C3;P92468;A5Y0S8;D6C5Z0;Q42903;O63185;Q9TI00;A1XCQ7;…	19129	500	CID		81.06	3.09255e-05		5	51		1	1465.73	-17.0469	20/139	pps_pisum_IE_trypsin_rep1.mgf
	High	GGLDFTKDDENVNSQPFMR	B8YGX4;Q6PSM7;Q71N62;C7AQS9;Q9TI22;O98435;Q33550;Q29VE5;C7AQU8;Q9GEB9;P36484;P36489;Q33245;Q32800;B3THI4;Q9TJY5;Q8MAK5;Q32816;O63121;O98553;Q9GD60;Q33531;Q8HUZ4;B6GUU0;D8V9G2;Q36667;Q8SKV4;P94086;P94091;P94048;P93976;Q9GD57;C8YPK4;A8DPF8;Q33496;O03607;Q33539;Q8HUZ7;O20266;Q36683;Q8SKV6;Q8HU48;A8DPF0;B6GUR0;O63153;P93987;O63147;Q33620;Q8MAK6;P94054;Q9TI88;D2CN03;Q9XQM5;P94053;Q7YM65;D8V9C3;P92468;…	22231	561	CID		75.22	9.94741e-05		3	50		1	2169.95	-16.7175	10/193	pps_pisum_IE_trypsin_rep1.mgf
	High	LTYYTPDYKTK	Q8MGI9;Q32924;O47272;A4V8H9;Q9GEQ4;P48689;Q5J9S8;Q37362;Q32515;O47061	171	10	CID		66.05	0.000517485		4	48		1	1392.64	-48.8614	12/101	pps_pisum_IE_trypsin_rep1.mgf
	High	LTYYTPDYKTKDTDILAAFR	Q8MGI9;Q32924;O47272;A4V8H9;Q9GEQ4;P48689;Q5J9S8;Q37362;Q32515;O47061	146	10	CID		65.68	0.000701583		3	49		1	2395.11	-43.869	11/204	pps_pisum_IE_trypsin_rep1.mgf
	High	DTDILAAFR	Q6PSM7;C7AQS9;Q9TI22;O98435;Q33550;Q29VE5;C7AQU8;P36484;P36489;Q33245;Q32800;B3THI4;Q9TJY5;Q8MAK5;Q32816;Q95CD5;O63121;P94108;Q9GD60;Q33531;Q8HUZ4;B6GUU0;Q36667;P94086;P94091;Q33514;P93976;Q9GD57;Q9TKH0;C8YPK4;A8DPF8;Q33496;Q33268;O03607;Q8HUZ7;O20266;Q36683;Q8SKV6;A8DPF0;B6GUR0;O63153;P93987;O63147;Q33620;P94054;Q9TI88;D2CN03;Q9XQM5;P94053;Q33579;D8V9C3;P94042;D6C5Z0;Q42903;O63185;Q9TI00;Q8HDA1;…	17751	482	CID		61.64	0.00232219	0	1	50		1	1021.51	-24.8078	8/74	pps_pisum_IE_trypsin_rep1.mgf
	High	GHYLNATAGTcEEMIKR	Q33550;Q29VE5;P36484;P36489;Q33245;Q9TJY5;Q32816;O98553;P94108;Q8HUZ4;Q36667;P94091;Q9GD57;A8DPF8;Q33268;Q8HUZ7;Q36683;Q8HU48;B6GUR0;Q8MAK6;Q9TI88;D2CN03;Q9XQM5;P94053;Q33579;Q7YM65;D8V9C3;P94039;A5Y0S8;O63185;Q9TI00;Q8HDA1;A1XCQ7;P94046;P92469;Q8WKU6;B7P0F0;Q36637;Q37357;P93986;Q95EN1;Q9GDQ2;Q8HT77;Q33323;A5X4L3;Q6LA00;E5KUU8;Q8HUY5;Q39288;Q37269;Q8MCX9;Q8HVG8;A3KLW4;Q3MKL9;P31184;Q8MCX5;A5BTM9;…	7090	264	CID	C11(Carbamidomethyl)	58.96	0.00351314		3	49		1	1950.89	-12.9005	15/168	pps_pisum_IE_trypsin_rep1.mgf
	High	LSGGDHIHAGTVVGK	Q9GEB9;Q33245;Q32816;O63121;O98553;Q8HUZ4;B6GUU0;D8V9G2;Q33539;Q8HUZ7;Q8HU48;D8V9C3;D6C5Z0;O63185;Q49M33;Q33323;Q8HUY5;Q8MAK2;Q3MKL9;P04717;C8XRC6;Q8MCX5;A5BTM9;Q9TLH7;Q9MSR5;Q8MAT5;Q36650;Q85XM1;Q4VI97;Q09RH6;Q9BB40;Q4VI95;A5X4C4;Q6JXN8;Q4VIC2;Q09W32;Q85ZK8;Q33198;Q9BCC3;Q5YGG3;A1X498;Q95668;A4V8H9;A5PF92;Q4VIC1;Q4VI79;A5H767;O03107;Q8MAQ6;Q09W50;A0PDI3;Q8MAN3;Q8HTE8;Q710L6;Q09W23;Q8WJE2;O98359;…	3408	104	CID		57.79	0.00463876		3	49		1	1447.73	-21.2442	10/134	pps_pisum_IE_trypsin_rep1.mgf
	High	YGRPLLGcTIKPK	B8YGX4;Q6PSM7;Q71N62;C7AQS9;Q9TI22;O98435;Q33550;Q29VE5;C7AQU8;Q9GEB9;P36484;P36489;Q33245;Q32800;B3THI4;Q8MAK5;Q32816;O63121;O98553;P94108;Q9GD60;Q33531;Q8HUZ4;B6GUU0;D8V9G2;Q36667;Q8SKV4;P94086;P94091;Q33514;P94048;Q9GD57;Q9TKH0;C8YPK4;A8DPF8;Q33496;Q33268;O03607;Q33539;Q8HUZ7;O20266;Q8SKV6;Q8HU48;A8DPF0;B6GUR0;O63153;O63147;Q33620;Q8MAK6;P94054;Q9TI88;D2CN03;Q9XQM5;P94053;Q33579;Q7YM65;D8V9C3;…	22107	547	CID	C8(Carbamidomethyl)	52.58	0.0220337		4	51		1	1502.81	-27.9778	9/120	pps_pisum_IE_trypsin_rep1.mgf
	High	FLFcAEAIYK	Q6PSM7;C7AQS9;Q9TI22;Q29VE5;Q33245;Q32816;B6GUU0;C8YPK4;Q33539;Q8HUZ7;Q36683;A8DPF0;B6GUR0;Q33620;Q8MAK6;Q9XQM5;A5Y0S8;D6C5Z0;B7P0F0;Q36637;A0PDA4;Q8HT77;A5X4I3;Q33323;A5X4L3;Q6LA00;Q8MAK2;Q8MCX9;Q95E64;Q05554;P28413;P04717;P36487;Q05993;C8XRC6;Q8MCX5;Q8MCY0;O98994;Q9MTF6;O47274;Q36650;A0PDB4;A9P786;B3THH2;B8PRP3;D1KWX9;Q9BA14;O20211;Q9THW8;Q8MAP7;O20274;O47275;O47273;Q8HUZ8;O78309;Q3T5H0;A1XM40;…	5539	221	CID	C4(Carbamidomethyl)	52.33	0.0217361		5	50		1	1261.6	-25.7947	14/76	pps_pisum_IE_trypsin_rep1.mgf
	High	LEGEREITLGFVDLLR	C7AQS9;C7AQU8;Q33245;Q8HUZ4;Q33539;Q8HUZ7;Q8MAK6;D2CN03;Q9XQM5;A5Y0S8;D6C5Z0;Q42903;Q8HDA1;A1XCQ7;A5X4I3;A5X4L3;E0DA51;Q8MAK2;Q8MCX9;Q05554;P31184;P04717;C8XRC6;Q8MCX5;A5BTM9;Q8MCY0;O47274;O03615;Q8MAT5;Q8MAP3;Q36650;Q71N78;Q4VI97;B8PRP3;D1KWX9;Q8MAP7;O47275;O47068;O47273;Q8HUZ8;Q9MS05;Q9MV63;O78309;Q3T5H0;Q4VI95;A4F4H5;C0J9S0;C7AQU0;B3SHH2;Q32924;Q8HUX3;Q32137;Q3T5L5;Q4VIC2;Q39972;O03656;Q9TID4;…	4880	225	CID		51.18	0.0241179		8	50		1	1859.97	-28.7324	10/167	pps_pisum_IE_trypsin_rep1.mgf
	Medium	VTPQPGVPPEEAGAAVAAESSTGTWTTVWTDGLTSLDR	Q71N62;C7AQS9;Q9TI22;Q33550;C7AQU8;P36484;P36489;Q33245;Q32800;B3THI4;Q9TJY5;Q32816;Q95CD5;O98553;Q9GD60;Q33531;Q8HUZ4;B6GUU0;D8V9G2;Q36667;Q8SKV4;P94086;P94091;Q33514;P94048;P93976;Q9GD57;C8YPK4;Q33496;Q33268;O03607;Q33539;Q8HUZ7;Q36683;Q8SKV6;Q8HU48;A8DPF0;B6GUR0;O63153;P93987;Q33620;P94054;Q9TI88;D2CN03;Q9XQM5;P94053;D8V9C3;P92468;P94039;P94042;A5Y0S8;D6C5Z0;O63185;Q9TI00;A1XCQ7;P92469;O98659;…	13123	388	CID		48.41	0.0428287		7	49		1	3854.81	-16.0348	9/435	pps_pisum_IE_trypsin_rep1.mgf
	Medium	EITLGFVDLLR	C7AQS9;C7AQU8;Q33245;Q8HUZ4;Q33539;Q8HUZ7;Q8MAK6;D2CN03;Q9XQM5;A5Y0S8;D6C5Z0;Q42903;Q8HDA1;A1XCQ7;Q9TLI7;A5X4I3;A5X4L3;E0DA51;Q8MAK2;Q8MCX9;Q05554;P31184;P04717;C8XRC6;Q8MCX5;A5BTM9;Q8MCY0;O47274;O03615;Q8MAT5;Q8MAP3;Q36650;Q71N78;Q4VI97;B8PRP3;D1KWX9;Q8MAP7;O47275;O47068;O47273;Q8HUZ8;Q9MS05;Q9MV63;O78309;Q3T5H0;Q4VI95;A4F4H5;C0J9S0;C7AQR7;C7AQU0;B3SHH2;Q32924;Q8HUX3;Q32137;Q3T5L5;Q4VIC2;Q39972;…	4915	235	CID		44.3	0.105204		6	49		1	1275.69	-28.2052	7/97	pps_pisum_IE_trypsin_rep1.mgf
	Low	TFQGPPHGIQVERDK	Q6PSM7;Q71N62;C7AQS9;Q9TI22;Q33550;Q29VE5;C7AQU8;Q9GEB9;Q33245;Q32800;B3THI4;Q9TJY5;Q8MAK5;O63121;P94108;Q9GD60;Q33531;Q8HUZ4;B6GUU0;D8V9G2;Q36667;Q8SKV4;P94086;P94091;Q33514;P93976;Q9GD57;Q9TKH0;C8YPK4;A8DPF8;Q33496;Q33268;Q8HUZ7;O20266;Q36683;Q8SKV6;Q8HU48;A8DPF0;B6GUR0;O63153;O63147;Q8MAK6;P94054;Q9TI88;D2CN03;Q9XQM5;P94053;Q33579;Q7YM65;D8V9C3;P92468;A5Y0S8;D6C5Z0;Q42903;O63185;Q9TI00;A1XCQ7;…	19010	488	CID		40.84	0.278159		2	50		1	1708.82	-31.0279	9/163	pps_pisum_IE_trypsin_rep1.mgf
	Low	EIKFEFPAMDTL	Q8HUZ4;C8YPK4;P04717;O98994;O03615;D1KWX9;Q3T5H0;Q8HUX3;Q32137;Q3T5L5;Q9TID4;Q4KUD6;O03616;O03647;A4V8H9;O03612;O03648;Q8HUX6;Q33444;O03622;Q8WJE2;O98756;Q9TID6;Q7YKH2;Q71N79;Q9TID3;O20363;Q9GG54;O03643;Q71N80;Q9GGI0;Q9TID5;Q8SLL1;O20310;Q07209;Q4KUE1;O03653;O03628;O03654;Q8SLK3;O03613;P92351;Q71N77	774	43	CID		38.96	0.249026	0	2	48	42	1	1440.67	-29.4387	6/118	pps_pisum_IE_trypsin_rep1.mgf
	Low	AVYEcLR	B8YGX4;Q71N62;C7AQS9;O98435;Q33550;Q29VE5;C7AQU8;Q9GEB9;P36484;P36489;Q33245;B3THI4;Q8MAK5;Q32816;O63121;O98553;P94108;Q9GD60;Q33531;Q8HUZ4;B6GUU0;D8V9G2;Q36667;Q8SKV4;P94086;P94091;Q33514;P93976;Q9GD57;C8YPK4;A8DPF8;Q33496;Q33539;O20266;Q36683;Q8SKV6;Q8HU48;A8DPF0;B6GUR0;O63153;P93987;O63147;Q33620;Q8MAK6;P94054;Q9TI88;D2CN03;Q9XQM5;P94053;Q7YM65;D8V9C3;P92468;P94042;A5Y0S8;D6C5Z0;Q42903;O63185;…	21473	543	CID	C5(Carbamidomethyl)	38.17	0.404804	0	1	49		1	910.424	-23.2148	5/51	pps_pisum_IE_trypsin_rep1.mgf
	Low	WSPELAAAcEVWK	O98435;Q33550;Q29VE5;P36489;Q33245;Q9TJY5;Q32816;Q95CD5;O63121;O98553;P94108;Q8HUZ4;B6GUU0;Q36667;P94086;P94091;Q33514;P94048;P93976;C8YPK4;A8DPF8;Q33268;Q33539;Q8HUZ7;O20266;Q36683;Q8SKV6;Q8HU48;A8DPF0;O63153;P93987;O63147;Q33620;P94054;Q9TI88;D2CN03;Q9XQM5;Q33579;Q7YM65;P92468;P94039;A5Y0S8;D6C5Z0;Q42903;O63185;Q9TI00;A1XCQ7;P94046;P94038;Q36643;Q8WKU6;Q31669;P93986;A0PDA4;Q9GDQ2;Q8HT77;A5X4I3;…	7073	273	CID	C9(Carbamidomethyl)	37.74	0.37278		3	48		1	1546.68	-34.7997	9/115	pps_pisum_IE_trypsin_rep1.mgf
	Low	ALRLEDLR	B8YGX4;Q6PSM7;Q71N62;C7AQS9;Q9TI22;Q33550;Q29VE5;C7AQU8;Q9GEB9;P36484;P36489;Q33245;Q32800;B3THI4;Q9TJY5;Q8MAK5;Q32816;O63121;O98553;Q8HUZ4;B6GUU0;D8V9G2;Q36667;Q8SKV4;P94086;P94091;Q33514;P94048;P93976;Q9GD57;C8YPK4;A8DPF8;Q33496;Q33268;O03607;Q33539;Q8HUZ7;O20266;Q36683;Q8HU48;A8DPF0;O63153;P93987;O63147;Q8MAK6;P94054;Q9TI88;D2CN03;Q9XQM5;P94053;D8V9C3;P92468;P94039;P94042;A5Y0S8;D6C5Z0;Q42903;…	22903	545	CID		35.82	0.853161		6	50		1	985.561	-18.2549	10/70	pps_pisum_IE_trypsin_rep1.mgf
	Low	LSGGDHIHAGTVVGKLEGER	Q9GEB9;Q33245;Q32816;O63121;O98553;Q8HUZ4;B6GUU0;D8V9G2;Q33539;Q8HUZ7;Q8HU48;D8V9C3;D6C5Z0;O63185;Q49M33;Q33323;Q8HUY5;Q8MAK2;Q3MKL9;P04717;C8XRC6;Q8MCX5;A5BTM9;Q9TLH7;Q9MSR5;Q8MAT5;Q36650;Q85XM1;Q4VI97;Q09RH6;Q9BB40;Q4VI95;A5X4C4;Q6JXN8;Q4VIC2;Q85ZK8;Q33198;Q9BCC3;A1X498;Q95668;A4V8H9;A5PF92;Q4VIC1;Q4VI79;A5H767;O03107;Q8MAQ6;A0PDI3;Q8MAN3;Q8HTE8;Q710L6;Q8WJE2;O98359;Q9XQG3;A8JY23;Q9GEE4;O98561;…	3266	95	CID		33.53	1.23909		4	49		1	2032.01	-23.2436	14/197	pps_pisum_IE_trypsin_rep1.mgf
	Low	NHGMHFR	Q9TI22;Q33550;C7AQU8;Q9GEB9;P36484;P36489;Q33245;Q32800;B3THI4;Q9TJY5;Q8MAK5;Q32816;Q95CD5;O63121;O98553;Q9GD60;Q33531;Q8HUZ4;B6GUU0;D8V9G2;Q8SKV4;P94086;P94091;Q33514;P94048;P93976;C8YPK4;A8DPF8;Q33496;Q33268;O03607;Q33539;O20266;Q36683;Q8SKV6;Q8HU48;A8DPF0;B6GUR0;O63153;P93987;O63147;Q33620;P94054;Q9TI88;D2CN03;Q9XQM5;P94053;Q33579;Q7YM65;D8V9C3;P92468;P94039;P94042;A5Y0S8;O63185;Q9TI00;Q8HDA1;…	14981	393	CID		31.48	1.28836	0	1	47	30	1	898.398	-13.5841	10/68	pps_pisum_IE_trypsin_rep1.mgf
	Low	LNKYGRPLLGcTIKPK	B8YGX4;Q6PSM7;Q71N62;C7AQS9;Q9TI22;O98435;Q33550;Q29VE5;C7AQU8;Q9GEB9;P36484;P36489;Q33245;Q32800;B3THI4;Q8MAK5;Q32816;O63121;P94108;Q9GD60;Q33531;Q8HUZ4;B6GUU0;D8V9G2;Q36667;Q8SKV4;P94086;P94091;Q33514;P94048;Q9GD57;Q9TKH0;C8YPK4;A8DPF8;Q33496;Q33268;O03607;Q33539;Q8HUZ7;O20266;Q8SKV6;Q8HU48;A8DPF0;B6GUR0;O63153;O63147;Q33620;Q8MAK6;P94054;Q9TI88;D2CN03;Q9XQM5;P94053;Q33579;Q7YM65;D8V9C3;P92468;…	21912	536	CID	C11(Carbamidomethyl)	22.05	22.243		8	50	31	1	1858.03	-22.9896	11/152	pps_pisum_IE_trypsin_rep1.mgf
	Low	DRFLFcAEAIYK	Q6PSM7;C7AQS9;Q9TI22;Q29VE5;Q33245;Q32816;B6GUU0;C8YPK4;Q33539;Q8HUZ7;Q36683;A8DPF0;B6GUR0;Q33620;Q8MAK6;Q9XQM5;A5Y0S8;D6C5Z0;B7P0F0;Q36637;A0PDA4;Q8HT77;A5X4I3;Q33323;A5X4L3;Q8MAK2;Q8MCX9;Q95E64;Q05554;P28413;P04717;P36487;Q05993;C8XRC6;Q8MCX5;Q8MCY0;O98994;Q9MTF6;O47274;Q36650;A0PDB4;A9P786;B3THH2;B8PRP3;D1KWX9;Q9BA14;O20211;Q9THW8;Q8MAP7;O20274;O47275;O47273;Q8HUZ8;O78309;Q3T5H0;A1XM40;A1XM46;…	5509	215	CID	C6(Carbamidomethyl)	21.38	20.8003		4	49	35	1	1532.72	-22.4928	9/126	pps_pisum_IE_trypsin_rep1.mgf
	Low	TFQGPPHGIQVERDKLNK	Q6PSM7;Q71N62;C7AQS9;Q9TI22;Q33550;Q29VE5;C7AQU8;Q9GEB9;Q33245;Q32800;B3THI4;Q9TJY5;Q8MAK5;O63121;P94108;Q9GD60;Q33531;Q8HUZ4;B6GUU0;D8V9G2;Q36667;Q8SKV4;P94086;P94091;Q33514;P93976;Q9GD57;Q9TKH0;C8YPK4;A8DPF8;Q33496;Q33268;Q8HUZ7;O20266;Q36683;Q8SKV6;Q8HU48;A8DPF0;B6GUR0;O63153;O63147;Q8MAK6;P94054;Q9TI88;D2CN03;Q9XQM5;P94053;Q33579;Q7YM65;D8V9C3;P92468;A5Y0S8;D6C5Z0;Q42903;O63185;Q9TI00;A1XCQ7;…	18858	477	CID		19.64	46.6587		9	51	33	1	2064.01	-43.1133	14/196	pps_pisum_IE_trypsin_rep1.mgf
	Low	AMHAVIDR	B8YGX4;Q6PSM7;C7AQS9;Q9TI22;Q33550;Q29VE5;C7AQU8;Q9GEB9;P36484;P36489;Q33245;Q32800;B3THI4;Q9TJY5;Q8MAK5;Q32816;Q95CD5;O63121;O98553;Q9GD60;Q33531;Q8HUZ4;D8V9G2;Q36667;Q8SKV4;Q33514;P94048;P93976;Q9GD57;Q9TKH0;C8YPK4;A8DPF8;Q33268;Q33539;Q8HUZ7;O20266;Q36683;Q8SKV6;Q8HU48;A8DPF0;B6GUR0;O63153;P93987;O63147;Q33620;Q8MAK6;P94054;Q9TI88;D2CN03;Q9XQM5;P94053;Q7YM65;D8V9C3;P92468;P94039;P94042;A5Y0S8;…	20751	558	CID		13.41	119.58		3	49	26	1	912.446	-28.3329	5/57	pps_pisum_IE_trypsin_rep1.mgf
Q9MRX0	45.52	20	20	424	46.9005	7.04932	223.198	1,5-bisphosphate carboxylase/oxygenase large subunit (Fragment) OS=Paeonia suffruticosa GN=rbcL PE=3 SV=2 - [Q9MRX0_PAESU]
	Confidence Icon	Sequence	Protein Accessions	# Proteins	# Protein Groups	Activation Type	Modifications	IonScore	Exp Value	Δ Score	Rank	Identity High	Homology Threshold	Charge	m/z [Da]	ΔM [ppm]	Ions Matched	Spectrum File
	High	DNGLLLHIHR	B8YGX4;C7AQS9;Q9TI22;Q33550;Q29VE5;C7AQU8;Q9GEB9;P36484;P36489;Q33245;Q32800;B3THI4;Q9TJY5;Q8MAK5;Q32816;O98553;Q9GD60;Q33531;Q8HUZ4;B6GUU0;D8V9G2;Q36667;Q8SKV4;P94091;Q33514;Q9GD57;Q9TKH0;C8YPK4;A8DPF8;Q33496;Q33268;Q33539;Q8HUZ7;Q36683;Q8SKV6;Q8HU48;A8DPF0;B6GUR0;O63153;P93987;O63147;Q33620;Q8MAK6;P94054;Q9TI88;D2CN03;Q9XQM5;P94053;Q33579;Q7YM65;D8V9C3;P92468;A5Y0S8;D6C5Z0;Q42903;O63185;Q8HDA1;…	20168	543	CID		90.47	3.28279e-06		4	50		1	1187.64	-21.5649	9/97	pps_pisum_IE_trypsin_rep1.mgf
	High	TFQGPPHGIQVER	Q6PSM7;Q71N62;C7AQS9;Q9TI22;Q33550;Q29VE5;C7AQU8;Q9GEB9;Q33245;Q32800;B3THI4;Q9TJY5;Q8MAK5;O63121;P94108;Q9GD60;Q33531;Q8HUZ4;B6GUU0;D8V9G2;Q36667;Q8SKV4;P94086;P94091;Q33514;P93976;Q9GD57;Q9TKH0;C8YPK4;A8DPF8;Q33496;Q33268;Q8HUZ7;O20266;Q36683;Q8SKV6;Q8HU48;A8DPF0;B6GUR0;O63153;O63147;Q8MAK6;P94054;Q9TI88;D2CN03;Q9XQM5;P94053;Q33579;Q7YM65;D8V9C3;P92468;A5Y0S8;D6C5Z0;Q42903;O63185;Q9TI00;A1XCQ7;…	19129	500	CID		81.06	3.09255e-05		5	51		1	1465.73	-17.0469	20/139	pps_pisum_IE_trypsin_rep1.mgf
	High	GGLDFTKDDENVNSQPFMR	B8YGX4;Q6PSM7;Q71N62;C7AQS9;Q9TI22;O98435;Q33550;Q29VE5;C7AQU8;Q9GEB9;P36484;P36489;Q33245;Q32800;B3THI4;Q9TJY5;Q8MAK5;Q32816;O63121;O98553;Q9GD60;Q33531;Q8HUZ4;B6GUU0;D8V9G2;Q36667;Q8SKV4;P94086;P94091;P94048;P93976;Q9GD57;C8YPK4;A8DPF8;Q33496;O03607;Q33539;Q8HUZ7;O20266;Q36683;Q8SKV6;Q8HU48;A8DPF0;B6GUR0;O63153;P93987;O63147;Q33620;Q8MAK6;P94054;Q9TI88;D2CN03;Q9XQM5;P94053;Q7YM65;D8V9C3;P92468;…	22231	561	CID		75.22	9.94741e-05		3	50		1	2169.95	-16.7175	10/193	pps_pisum_IE_trypsin_rep1.mgf
	High	LxYYTPDYKTK	Q9MRX0	1	1	CID	X2(T)	66.05	0.000517485		7	48		1	1392.64	-48.8614	12/95	pps_pisum_IE_trypsin_rep1.mgf
	High	LxYYTPDYKTKDTDILAAFR	Q9MRX0	1	1	CID	X2(T)	65.68	0.000701583		6	49		1	2395.11	-43.869	11/198	pps_pisum_IE_trypsin_rep1.mgf
	High	DTDILAAFR	Q6PSM7;C7AQS9;Q9TI22;O98435;Q33550;Q29VE5;C7AQU8;P36484;P36489;Q33245;Q32800;B3THI4;Q9TJY5;Q8MAK5;Q32816;Q95CD5;O63121;P94108;Q9GD60;Q33531;Q8HUZ4;B6GUU0;Q36667;P94086;P94091;Q33514;P93976;Q9GD57;Q9TKH0;C8YPK4;A8DPF8;Q33496;Q33268;O03607;Q8HUZ7;O20266;Q36683;Q8SKV6;A8DPF0;B6GUR0;O63153;P93987;O63147;Q33620;P94054;Q9TI88;D2CN03;Q9XQM5;P94053;Q33579;D8V9C3;P94042;D6C5Z0;Q42903;O63185;Q9TI00;Q8HDA1;…	17751	482	CID		61.64	0.00232219	0	1	50		1	1021.51	-24.8078	8/74	pps_pisum_IE_trypsin_rep1.mgf
	High	GHYLNATAGTcEEMIKR	Q33550;Q29VE5;P36484;P36489;Q33245;Q9TJY5;Q32816;O98553;P94108;Q8HUZ4;Q36667;P94091;Q9GD57;A8DPF8;Q33268;Q8HUZ7;Q36683;Q8HU48;B6GUR0;Q8MAK6;Q9TI88;D2CN03;Q9XQM5;P94053;Q33579;Q7YM65;D8V9C3;P94039;A5Y0S8;O63185;Q9TI00;Q8HDA1;A1XCQ7;P94046;P92469;Q8WKU6;B7P0F0;Q36637;Q37357;P93986;Q95EN1;Q9GDQ2;Q8HT77;Q33323;A5X4L3;Q6LA00;E5KUU8;Q8HUY5;Q39288;Q37269;Q8MCX9;Q8HVG8;A3KLW4;Q3MKL9;P31184;Q8MCX5;A5BTM9;…	7090	264	CID	C11(Carbamidomethyl)	58.96	0.00351314		3	49		1	1950.89	-12.9005	15/168	pps_pisum_IE_trypsin_rep1.mgf
	High	YGRPLLGcTIKPK	B8YGX4;Q6PSM7;Q71N62;C7AQS9;Q9TI22;O98435;Q33550;Q29VE5;C7AQU8;Q9GEB9;P36484;P36489;Q33245;Q32800;B3THI4;Q8MAK5;Q32816;O63121;O98553;P94108;Q9GD60;Q33531;Q8HUZ4;B6GUU0;D8V9G2;Q36667;Q8SKV4;P94086;P94091;Q33514;P94048;Q9GD57;Q9TKH0;C8YPK4;A8DPF8;Q33496;Q33268;O03607;Q33539;Q8HUZ7;O20266;Q8SKV6;Q8HU48;A8DPF0;B6GUR0;O63153;O63147;Q33620;Q8MAK6;P94054;Q9TI88;D2CN03;Q9XQM5;P94053;Q33579;Q7YM65;D8V9C3;…	22107	547	CID	C8(Carbamidomethyl)	52.58	0.0220337		4	51		1	1502.81	-27.9778	9/120	pps_pisum_IE_trypsin_rep1.mgf
	High	FLFcAEAIYK	Q6PSM7;C7AQS9;Q9TI22;Q29VE5;Q33245;Q32816;B6GUU0;C8YPK4;Q33539;Q8HUZ7;Q36683;A8DPF0;B6GUR0;Q33620;Q8MAK6;Q9XQM5;A5Y0S8;D6C5Z0;B7P0F0;Q36637;A0PDA4;Q8HT77;A5X4I3;Q33323;A5X4L3;Q6LA00;Q8MAK2;Q8MCX9;Q95E64;Q05554;P28413;P04717;P36487;Q05993;C8XRC6;Q8MCX5;Q8MCY0;O98994;Q9MTF6;O47274;Q36650;A0PDB4;A9P786;B3THH2;B8PRP3;D1KWX9;Q9BA14;O20211;Q9THW8;Q8MAP7;O20274;O47275;O47273;Q8HUZ8;O78309;Q3T5H0;A1XM40;…	5539	221	CID	C4(Carbamidomethyl)	52.33	0.0217361		5	50		1	1261.6	-25.7947	14/76	pps_pisum_IE_trypsin_rep1.mgf
	High	LEGEREITLGFVDLLR	C7AQS9;C7AQU8;Q33245;Q8HUZ4;Q33539;Q8HUZ7;Q8MAK6;D2CN03;Q9XQM5;A5Y0S8;D6C5Z0;Q42903;Q8HDA1;A1XCQ7;A5X4I3;A5X4L3;E0DA51;Q8MAK2;Q8MCX9;Q05554;P31184;P04717;C8XRC6;Q8MCX5;A5BTM9;Q8MCY0;O47274;O03615;Q8MAT5;Q8MAP3;Q36650;Q71N78;Q4VI97;B8PRP3;D1KWX9;Q8MAP7;O47275;O47068;O47273;Q8HUZ8;Q9MS05;Q9MV63;O78309;Q3T5H0;Q4VI95;A4F4H5;C0J9S0;C7AQU0;B3SHH2;Q32924;Q8HUX3;Q32137;Q3T5L5;Q4VIC2;Q39972;O03656;Q9TID4;…	4880	225	CID		51.18	0.0241179		8	50		1	1859.97	-28.7324	10/167	pps_pisum_IE_trypsin_rep1.mgf
	Medium	VTPQPGVPPEEAGAAVAAESSTGTWTTVWTDGLTSLDR	Q71N62;C7AQS9;Q9TI22;Q33550;C7AQU8;P36484;P36489;Q33245;Q32800;B3THI4;Q9TJY5;Q32816;Q95CD5;O98553;Q9GD60;Q33531;Q8HUZ4;B6GUU0;D8V9G2;Q36667;Q8SKV4;P94086;P94091;Q33514;P94048;P93976;Q9GD57;C8YPK4;Q33496;Q33268;O03607;Q33539;Q8HUZ7;Q36683;Q8SKV6;Q8HU48;A8DPF0;B6GUR0;O63153;P93987;Q33620;P94054;Q9TI88;D2CN03;Q9XQM5;P94053;D8V9C3;P92468;P94039;P94042;A5Y0S8;D6C5Z0;O63185;Q9TI00;A1XCQ7;P92469;O98659;…	13123	388	CID		48.41	0.0428287		7	49		1	3854.81	-16.0348	9/435	pps_pisum_IE_trypsin_rep1.mgf
	Medium	EITLGFVDLLR	C7AQS9;C7AQU8;Q33245;Q8HUZ4;Q33539;Q8HUZ7;Q8MAK6;D2CN03;Q9XQM5;A5Y0S8;D6C5Z0;Q42903;Q8HDA1;A1XCQ7;Q9TLI7;A5X4I3;A5X4L3;E0DA51;Q8MAK2;Q8MCX9;Q05554;P31184;P04717;C8XRC6;Q8MCX5;A5BTM9;Q8MCY0;O47274;O03615;Q8MAT5;Q8MAP3;Q36650;Q71N78;Q4VI97;B8PRP3;D1KWX9;Q8MAP7;O47275;O47068;O47273;Q8HUZ8;Q9MS05;Q9MV63;O78309;Q3T5H0;Q4VI95;A4F4H5;C0J9S0;C7AQR7;C7AQU0;B3SHH2;Q32924;Q8HUX3;Q32137;Q3T5L5;Q4VIC2;Q39972;…	4915	235	CID		44.3	0.105204		6	49		1	1275.69	-28.2052	7/97	pps_pisum_IE_trypsin_rep1.mgf
	Low	TFQGPPHGIQVERDK	Q6PSM7;Q71N62;C7AQS9;Q9TI22;Q33550;Q29VE5;C7AQU8;Q9GEB9;Q33245;Q32800;B3THI4;Q9TJY5;Q8MAK5;O63121;P94108;Q9GD60;Q33531;Q8HUZ4;B6GUU0;D8V9G2;Q36667;Q8SKV4;P94086;P94091;Q33514;P93976;Q9GD57;Q9TKH0;C8YPK4;A8DPF8;Q33496;Q33268;Q8HUZ7;O20266;Q36683;Q8SKV6;Q8HU48;A8DPF0;B6GUR0;O63153;O63147;Q8MAK6;P94054;Q9TI88;D2CN03;Q9XQM5;P94053;Q33579;Q7YM65;D8V9C3;P92468;A5Y0S8;D6C5Z0;Q42903;O63185;Q9TI00;A1XCQ7;…	19010	488	CID		40.84	0.278159		2	50		1	1708.82	-31.0279	9/163	pps_pisum_IE_trypsin_rep1.mgf
	Low	AVYEcLR	B8YGX4;Q71N62;C7AQS9;O98435;Q33550;Q29VE5;C7AQU8;Q9GEB9;P36484;P36489;Q33245;B3THI4;Q8MAK5;Q32816;O63121;O98553;P94108;Q9GD60;Q33531;Q8HUZ4;B6GUU0;D8V9G2;Q36667;Q8SKV4;P94086;P94091;Q33514;P93976;Q9GD57;C8YPK4;A8DPF8;Q33496;Q33539;O20266;Q36683;Q8SKV6;Q8HU48;A8DPF0;B6GUR0;O63153;P93987;O63147;Q33620;Q8MAK6;P94054;Q9TI88;D2CN03;Q9XQM5;P94053;Q7YM65;D8V9C3;P92468;P94042;A5Y0S8;D6C5Z0;Q42903;O63185;…	21473	543	CID	C5(Carbamidomethyl)	38.17	0.404804	0	1	49		1	910.424	-23.2148	5/51	pps_pisum_IE_trypsin_rep1.mgf
	Low	ALRLEDLR	B8YGX4;Q6PSM7;Q71N62;C7AQS9;Q9TI22;Q33550;Q29VE5;C7AQU8;Q9GEB9;P36484;P36489;Q33245;Q32800;B3THI4;Q9TJY5;Q8MAK5;Q32816;O63121;O98553;Q8HUZ4;B6GUU0;D8V9G2;Q36667;Q8SKV4;P94086;P94091;Q33514;P94048;P93976;Q9GD57;C8YPK4;A8DPF8;Q33496;Q33268;O03607;Q33539;Q8HUZ7;O20266;Q36683;Q8HU48;A8DPF0;O63153;P93987;O63147;Q8MAK6;P94054;Q9TI88;D2CN03;Q9XQM5;P94053;D8V9C3;P92468;P94039;P94042;A5Y0S8;D6C5Z0;Q42903;…	22903	545	CID		35.82	0.853161		6	50		1	985.561	-18.2549	10/70	pps_pisum_IE_trypsin_rep1.mgf
	Low	NHGMHFR	Q9TI22;Q33550;C7AQU8;Q9GEB9;P36484;P36489;Q33245;Q32800;B3THI4;Q9TJY5;Q8MAK5;Q32816;Q95CD5;O63121;O98553;Q9GD60;Q33531;Q8HUZ4;B6GUU0;D8V9G2;Q8SKV4;P94086;P94091;Q33514;P94048;P93976;C8YPK4;A8DPF8;Q33496;Q33268;O03607;Q33539;O20266;Q36683;Q8SKV6;Q8HU48;A8DPF0;B6GUR0;O63153;P93987;O63147;Q33620;P94054;Q9TI88;D2CN03;Q9XQM5;P94053;Q33579;Q7YM65;D8V9C3;P92468;P94039;P94042;A5Y0S8;O63185;Q9TI00;Q8HDA1;…	14981	393	CID		31.48	1.28836	0	1	47	30	1	898.398	-13.5841	10/68	pps_pisum_IE_trypsin_rep1.mgf
	Low	LNKYGRPLLGcTIKPK	B8YGX4;Q6PSM7;Q71N62;C7AQS9;Q9TI22;O98435;Q33550;Q29VE5;C7AQU8;Q9GEB9;P36484;P36489;Q33245;Q32800;B3THI4;Q8MAK5;Q32816;O63121;P94108;Q9GD60;Q33531;Q8HUZ4;B6GUU0;D8V9G2;Q36667;Q8SKV4;P94086;P94091;Q33514;P94048;Q9GD57;Q9TKH0;C8YPK4;A8DPF8;Q33496;Q33268;O03607;Q33539;Q8HUZ7;O20266;Q8SKV6;Q8HU48;A8DPF0;B6GUR0;O63153;O63147;Q33620;Q8MAK6;P94054;Q9TI88;D2CN03;Q9XQM5;P94053;Q33579;Q7YM65;D8V9C3;P92468;…	21912	536	CID	C11(Carbamidomethyl)	22.05	22.243		8	50	31	1	1858.03	-22.9896	11/152	pps_pisum_IE_trypsin_rep1.mgf
	Low	DRFLFcAEAIYK	Q6PSM7;C7AQS9;Q9TI22;Q29VE5;Q33245;Q32816;B6GUU0;C8YPK4;Q33539;Q8HUZ7;Q36683;A8DPF0;B6GUR0;Q33620;Q8MAK6;Q9XQM5;A5Y0S8;D6C5Z0;B7P0F0;Q36637;A0PDA4;Q8HT77;A5X4I3;Q33323;A5X4L3;Q8MAK2;Q8MCX9;Q95E64;Q05554;P28413;P04717;P36487;Q05993;C8XRC6;Q8MCX5;Q8MCY0;O98994;Q9MTF6;O47274;Q36650;A0PDB4;A9P786;B3THH2;B8PRP3;D1KWX9;Q9BA14;O20211;Q9THW8;Q8MAP7;O20274;O47275;O47273;Q8HUZ8;O78309;Q3T5H0;A1XM40;A1XM46;…	5509	215	CID	C6(Carbamidomethyl)	21.38	20.8003		4	49	35	1	1532.72	-22.4928	9/126	pps_pisum_IE_trypsin_rep1.mgf
	Low	TFQGPPHGIQVERDKLNK	Q6PSM7;Q71N62;C7AQS9;Q9TI22;Q33550;Q29VE5;C7AQU8;Q9GEB9;Q33245;Q32800;B3THI4;Q9TJY5;Q8MAK5;O63121;P94108;Q9GD60;Q33531;Q8HUZ4;B6GUU0;D8V9G2;Q36667;Q8SKV4;P94086;P94091;Q33514;P93976;Q9GD57;Q9TKH0;C8YPK4;A8DPF8;Q33496;Q33268;Q8HUZ7;O20266;Q36683;Q8SKV6;Q8HU48;A8DPF0;B6GUR0;O63153;O63147;Q8MAK6;P94054;Q9TI88;D2CN03;Q9XQM5;P94053;Q33579;Q7YM65;D8V9C3;P92468;A5Y0S8;D6C5Z0;Q42903;O63185;Q9TI00;A1XCQ7;…	18858	477	CID		19.64	46.6587		9	51	33	1	2064.01	-43.1133	14/196	pps_pisum_IE_trypsin_rep1.mgf
	Low	AMHAVIDR	B8YGX4;Q6PSM7;C7AQS9;Q9TI22;Q33550;Q29VE5;C7AQU8;Q9GEB9;P36484;P36489;Q33245;Q32800;B3THI4;Q9TJY5;Q8MAK5;Q32816;Q95CD5;O63121;O98553;Q9GD60;Q33531;Q8HUZ4;D8V9G2;Q36667;Q8SKV4;Q33514;P94048;P93976;Q9GD57;Q9TKH0;C8YPK4;A8DPF8;Q33268;Q33539;Q8HUZ7;O20266;Q36683;Q8SKV6;Q8HU48;A8DPF0;B6GUR0;O63153;P93987;O63147;Q33620;Q8MAK6;P94054;Q9TI88;D2CN03;Q9XQM5;P94053;Q7YM65;D8V9C3;P92468;P94039;P94042;A5Y0S8;…	20751	558	CID		13.41	119.58		3	49	26	1	912.446	-28.3329	5/57	pps_pisum_IE_trypsin_rep1.mgf
Q8MGI9	30.86	15	15	418	46.4905	7.37158	223.161	Ribulose-1,5-bisphosphate carboxylase/oxygenase large subunit (Fragment) OS=Isoetes malinverniana GN=rbcL PE=4 SV=1 - [Q8MGI9_9TRAC]
	Confidence Icon	Sequence	Protein Accessions	# Proteins	# Protein Groups	Activation Type	Modifications	IonScore	Exp Value	Δ Score	Rank	Identity High	Homology Threshold	Charge	m/z [Da]	ΔM [ppm]	Ions Matched	Spectrum File
	High	DNGLLLHIHR	B8YGX4;C7AQS9;Q9TI22;Q33550;Q29VE5;C7AQU8;Q9GEB9;P36484;P36489;Q33245;Q32800;B3THI4;Q9TJY5;Q8MAK5;Q32816;O98553;Q9GD60;Q33531;Q8HUZ4;B6GUU0;D8V9G2;Q36667;Q8SKV4;P94091;Q33514;Q9GD57;Q9TKH0;C8YPK4;A8DPF8;Q33496;Q33268;Q33539;Q8HUZ7;Q36683;Q8SKV6;Q8HU48;A8DPF0;B6GUR0;O63153;P93987;O63147;Q33620;Q8MAK6;P94054;Q9TI88;D2CN03;Q9XQM5;P94053;Q33579;Q7YM65;D8V9C3;P92468;A5Y0S8;D6C5Z0;Q42903;O63185;Q8HDA1;…	20168	543	CID		90.47	3.28279e-06		4	50		1	1187.64	-21.5649	9/97	pps_pisum_IE_trypsin_rep1.mgf
	High	TFQGPPHGIQVER	Q6PSM7;Q71N62;C7AQS9;Q9TI22;Q33550;Q29VE5;C7AQU8;Q9GEB9;Q33245;Q32800;B3THI4;Q9TJY5;Q8MAK5;O63121;P94108;Q9GD60;Q33531;Q8HUZ4;B6GUU0;D8V9G2;Q36667;Q8SKV4;P94086;P94091;Q33514;P93976;Q9GD57;Q9TKH0;C8YPK4;A8DPF8;Q33496;Q33268;Q8HUZ7;O20266;Q36683;Q8SKV6;Q8HU48;A8DPF0;B6GUR0;O63153;O63147;Q8MAK6;P94054;Q9TI88;D2CN03;Q9XQM5;P94053;Q33579;Q7YM65;D8V9C3;P92468;A5Y0S8;D6C5Z0;Q42903;O63185;Q9TI00;A1XCQ7;…	19129	500	CID		81.06	3.09255e-05		5	51		1	1465.73	-17.0469	20/139	pps_pisum_IE_trypsin_rep1.mgf
	High	GGLDFTKDDENVNSQPFMR	B8YGX4;Q6PSM7;Q71N62;C7AQS9;Q9TI22;O98435;Q33550;Q29VE5;C7AQU8;Q9GEB9;P36484;P36489;Q33245;Q32800;B3THI4;Q9TJY5;Q8MAK5;Q32816;O63121;O98553;Q9GD60;Q33531;Q8HUZ4;B6GUU0;D8V9G2;Q36667;Q8SKV4;P94086;P94091;P94048;P93976;Q9GD57;C8YPK4;A8DPF8;Q33496;O03607;Q33539;Q8HUZ7;O20266;Q36683;Q8SKV6;Q8HU48;A8DPF0;B6GUR0;O63153;P93987;O63147;Q33620;Q8MAK6;P94054;Q9TI88;D2CN03;Q9XQM5;P94053;Q7YM65;D8V9C3;P92468;…	22231	561	CID		75.22	9.94741e-05		3	50		1	2169.95	-16.7175	10/193	pps_pisum_IE_trypsin_rep1.mgf
	High	LTYYTPDYKTK	Q8MGI9;Q32924;O47272;A4V8H9;Q9GEQ4;P48689;Q5J9S8;Q37362;Q32515;O47061	171	10	CID		66.05	0.000517485		4	48		1	1392.64	-48.8614	12/101	pps_pisum_IE_trypsin_rep1.mgf
	High	LTYYTPDYKTKDTDILAAFR	Q8MGI9;Q32924;O47272;A4V8H9;Q9GEQ4;P48689;Q5J9S8;Q37362;Q32515;O47061	146	10	CID		65.68	0.000701583		3	49		1	2395.11	-43.869	11/204	pps_pisum_IE_trypsin_rep1.mgf
	High	DTDILAAFR	Q6PSM7;C7AQS9;Q9TI22;O98435;Q33550;Q29VE5;C7AQU8;P36484;P36489;Q33245;Q32800;B3THI4;Q9TJY5;Q8MAK5;Q32816;Q95CD5;O63121;P94108;Q9GD60;Q33531;Q8HUZ4;B6GUU0;Q36667;P94086;P94091;Q33514;P93976;Q9GD57;Q9TKH0;C8YPK4;A8DPF8;Q33496;Q33268;O03607;Q8HUZ7;O20266;Q36683;Q8SKV6;A8DPF0;B6GUR0;O63153;P93987;O63147;Q33620;P94054;Q9TI88;D2CN03;Q9XQM5;P94053;Q33579;D8V9C3;P94042;D6C5Z0;Q42903;O63185;Q9TI00;Q8HDA1;…	17751	482	CID		61.64	0.00232219	0	1	50		1	1021.51	-24.8078	8/74	pps_pisum_IE_trypsin_rep1.mgf
	High	GHYLNATAGTcEEMIKR	Q33550;Q29VE5;P36484;P36489;Q33245;Q9TJY5;Q32816;O98553;P94108;Q8HUZ4;Q36667;P94091;Q9GD57;A8DPF8;Q33268;Q8HUZ7;Q36683;Q8HU48;B6GUR0;Q8MAK6;Q9TI88;D2CN03;Q9XQM5;P94053;Q33579;Q7YM65;D8V9C3;P94039;A5Y0S8;O63185;Q9TI00;Q8HDA1;A1XCQ7;P94046;P92469;Q8WKU6;B7P0F0;Q36637;Q37357;P93986;Q95EN1;Q9GDQ2;Q8HT77;Q33323;A5X4L3;Q6LA00;E5KUU8;Q8HUY5;Q39288;Q37269;Q8MCX9;Q8HVG8;A3KLW4;Q3MKL9;P31184;Q8MCX5;A5BTM9;…	7090	264	CID	C11(Carbamidomethyl)	58.96	0.00351314		3	49		1	1950.89	-12.9005	15/168	pps_pisum_IE_trypsin_rep1.mgf
	High	SQAETGEIKGHYLNATAGTcEEMIKR	Q33245;Q9GD57;Q8HUZ7;B6GUR0;Q9XQM5;P94053;Q7YM65;A5Y0S8;A5X4L3;A5BTM9;Q31870;Q9THW8;Q8HUZ8;Q3T5H0;Q8MGI9;Q8HUX3;Q3T5L5;O98662;Q3T8E7;Q29S37;Q6L9Y5;O03107;Q8WHH7;Q8MAQ6;Q37279;Q3T5L8;Q8HUX6;Q8WJE2;Q7YNV0;Q3T5K7;Q3T5H5;B0YIC3;D6C5Z5;Q9MUG1;A4KC75;B8Q461;A5X4B3;O47215;C7A605;Q33193;Q37734;Q7YMS4;Q539W8;Q07209;Q37362;Q3T5A4;Q33316;Q31932;Q4QST0;Q4QSS5	921	50	CID	C20(Carbamidomethyl)	55.3	0.00897728		4	50		1	2894.34	-11.9698	13/294	pps_pisum_IE_trypsin_rep1.mgf
	High	YGRPLLGcTIKPK	B8YGX4;Q6PSM7;Q71N62;C7AQS9;Q9TI22;O98435;Q33550;Q29VE5;C7AQU8;Q9GEB9;P36484;P36489;Q33245;Q32800;B3THI4;Q8MAK5;Q32816;O63121;O98553;P94108;Q9GD60;Q33531;Q8HUZ4;B6GUU0;D8V9G2;Q36667;Q8SKV4;P94086;P94091;Q33514;P94048;Q9GD57;Q9TKH0;C8YPK4;A8DPF8;Q33496;Q33268;O03607;Q33539;Q8HUZ7;O20266;Q8SKV6;Q8HU48;A8DPF0;B6GUR0;O63153;O63147;Q33620;Q8MAK6;P94054;Q9TI88;D2CN03;Q9XQM5;P94053;Q33579;Q7YM65;D8V9C3;…	22107	547	CID	C8(Carbamidomethyl)	52.58	0.0220337		4	51		1	1502.81	-27.9778	9/120	pps_pisum_IE_trypsin_rep1.mgf
	Low	TFQGPPHGIQVERDK	Q6PSM7;Q71N62;C7AQS9;Q9TI22;Q33550;Q29VE5;C7AQU8;Q9GEB9;Q33245;Q32800;B3THI4;Q9TJY5;Q8MAK5;O63121;P94108;Q9GD60;Q33531;Q8HUZ4;B6GUU0;D8V9G2;Q36667;Q8SKV4;P94086;P94091;Q33514;P93976;Q9GD57;Q9TKH0;C8YPK4;A8DPF8;Q33496;Q33268;Q8HUZ7;O20266;Q36683;Q8SKV6;Q8HU48;A8DPF0;B6GUR0;O63153;O63147;Q8MAK6;P94054;Q9TI88;D2CN03;Q9XQM5;P94053;Q33579;Q7YM65;D8V9C3;P92468;A5Y0S8;D6C5Z0;Q42903;O63185;Q9TI00;A1XCQ7;…	19010	488	CID		40.84	0.278159		2	50		1	1708.82	-31.0279	9/163	pps_pisum_IE_trypsin_rep1.mgf
	Low	AVYEcLR	B8YGX4;Q71N62;C7AQS9;O98435;Q33550;Q29VE5;C7AQU8;Q9GEB9;P36484;P36489;Q33245;B3THI4;Q8MAK5;Q32816;O63121;O98553;P94108;Q9GD60;Q33531;Q8HUZ4;B6GUU0;D8V9G2;Q36667;Q8SKV4;P94086;P94091;Q33514;P93976;Q9GD57;C8YPK4;A8DPF8;Q33496;Q33539;O20266;Q36683;Q8SKV6;Q8HU48;A8DPF0;B6GUR0;O63153;P93987;O63147;Q33620;Q8MAK6;P94054;Q9TI88;D2CN03;Q9XQM5;P94053;Q7YM65;D8V9C3;P92468;P94042;A5Y0S8;D6C5Z0;Q42903;O63185;…	21473	543	CID	C5(Carbamidomethyl)	38.17	0.404804	0	1	49		1	910.424	-23.2148	5/51	pps_pisum_IE_trypsin_rep1.mgf
	Low	ALRLEDLR	B8YGX4;Q6PSM7;Q71N62;C7AQS9;Q9TI22;Q33550;Q29VE5;C7AQU8;Q9GEB9;P36484;P36489;Q33245;Q32800;B3THI4;Q9TJY5;Q8MAK5;Q32816;O63121;O98553;Q8HUZ4;B6GUU0;D8V9G2;Q36667;Q8SKV4;P94086;P94091;Q33514;P94048;P93976;Q9GD57;C8YPK4;A8DPF8;Q33496;Q33268;O03607;Q33539;Q8HUZ7;O20266;Q36683;Q8HU48;A8DPF0;O63153;P93987;O63147;Q8MAK6;P94054;Q9TI88;D2CN03;Q9XQM5;P94053;D8V9C3;P92468;P94039;P94042;A5Y0S8;D6C5Z0;Q42903;…	22903	545	CID		35.82	0.853161		6	50		1	985.561	-18.2549	10/70	pps_pisum_IE_trypsin_rep1.mgf
	Low	LNKYGRPLLGcTIKPK	B8YGX4;Q6PSM7;Q71N62;C7AQS9;Q9TI22;O98435;Q33550;Q29VE5;C7AQU8;Q9GEB9;P36484;P36489;Q33245;Q32800;B3THI4;Q8MAK5;Q32816;O63121;P94108;Q9GD60;Q33531;Q8HUZ4;B6GUU0;D8V9G2;Q36667;Q8SKV4;P94086;P94091;Q33514;P94048;Q9GD57;Q9TKH0;C8YPK4;A8DPF8;Q33496;Q33268;O03607;Q33539;Q8HUZ7;O20266;Q8SKV6;Q8HU48;A8DPF0;B6GUR0;O63153;O63147;Q33620;Q8MAK6;P94054;Q9TI88;D2CN03;Q9XQM5;P94053;Q33579;Q7YM65;D8V9C3;P92468;…	21912	536	CID	C11(Carbamidomethyl)	22.05	22.243		8	50	31	1	1858.03	-22.9896	11/152	pps_pisum_IE_trypsin_rep1.mgf
	Low	TFQGPPHGIQVERDKLNK	Q6PSM7;Q71N62;C7AQS9;Q9TI22;Q33550;Q29VE5;C7AQU8;Q9GEB9;Q33245;Q32800;B3THI4;Q9TJY5;Q8MAK5;O63121;P94108;Q9GD60;Q33531;Q8HUZ4;B6GUU0;D8V9G2;Q36667;Q8SKV4;P94086;P94091;Q33514;P93976;Q9GD57;Q9TKH0;C8YPK4;A8DPF8;Q33496;Q33268;Q8HUZ7;O20266;Q36683;Q8SKV6;Q8HU48;A8DPF0;B6GUR0;O63153;O63147;Q8MAK6;P94054;Q9TI88;D2CN03;Q9XQM5;P94053;Q33579;Q7YM65;D8V9C3;P92468;A5Y0S8;D6C5Z0;Q42903;O63185;Q9TI00;A1XCQ7;…	18858	477	CID		19.64	46.6587		9	51	33	1	2064.01	-43.1133	14/196	pps_pisum_IE_trypsin_rep1.mgf
	Low	AMHAVIDR	B8YGX4;Q6PSM7;C7AQS9;Q9TI22;Q33550;Q29VE5;C7AQU8;Q9GEB9;P36484;P36489;Q33245;Q32800;B3THI4;Q9TJY5;Q8MAK5;Q32816;Q95CD5;O63121;O98553;Q9GD60;Q33531;Q8HUZ4;D8V9G2;Q36667;Q8SKV4;Q33514;P94048;P93976;Q9GD57;Q9TKH0;C8YPK4;A8DPF8;Q33268;Q33539;Q8HUZ7;O20266;Q36683;Q8SKV6;Q8HU48;A8DPF0;B6GUR0;O63153;P93987;O63147;Q33620;Q8MAK6;P94054;Q9TI88;D2CN03;Q9XQM5;P94053;Q7YM65;D8V9C3;P92468;P94039;P94042;A5Y0S8;…	20751	558	CID		13.41	119.58		3	49	26	1	912.446	-28.3329	5/57	pps_pisum_IE_trypsin_rep1.mgf
O47272	32.9	18	18	465	51.4945	6.37939	222.578	RuBisCO large subunit (Fragment) OS=Dendromecon rigidum GN=rbcL PE=3 SV=1 - [O47272_DENRI]
	Confidence Icon	Sequence	Protein Accessions	# Proteins	# Protein Groups	Activation Type	Modifications	IonScore	Exp Value	Δ Score	Rank	Identity High	Homology Threshold	Charge	m/z [Da]	ΔM [ppm]	Ions Matched	Spectrum File
	High	DNGLLLHIHR	B8YGX4;C7AQS9;Q9TI22;Q33550;Q29VE5;C7AQU8;Q9GEB9;P36484;P36489;Q33245;Q32800;B3THI4;Q9TJY5;Q8MAK5;Q32816;O98553;Q9GD60;Q33531;Q8HUZ4;B6GUU0;D8V9G2;Q36667;Q8SKV4;P94091;Q33514;Q9GD57;Q9TKH0;C8YPK4;A8DPF8;Q33496;Q33268;Q33539;Q8HUZ7;Q36683;Q8SKV6;Q8HU48;A8DPF0;B6GUR0;O63153;P93987;O63147;Q33620;Q8MAK6;P94054;Q9TI88;D2CN03;Q9XQM5;P94053;Q33579;Q7YM65;D8V9C3;P92468;A5Y0S8;D6C5Z0;Q42903;O63185;Q8HDA1;…	20168	543	CID		90.47	3.28279e-06		4	50		1	1187.64	-21.5649	9/97	pps_pisum_IE_trypsin_rep1.mgf
	High	TFQGPPHGIQVER	Q6PSM7;Q71N62;C7AQS9;Q9TI22;Q33550;Q29VE5;C7AQU8;Q9GEB9;Q33245;Q32800;B3THI4;Q9TJY5;Q8MAK5;O63121;P94108;Q9GD60;Q33531;Q8HUZ4;B6GUU0;D8V9G2;Q36667;Q8SKV4;P94086;P94091;Q33514;P93976;Q9GD57;Q9TKH0;C8YPK4;A8DPF8;Q33496;Q33268;Q8HUZ7;O20266;Q36683;Q8SKV6;Q8HU48;A8DPF0;B6GUR0;O63153;O63147;Q8MAK6;P94054;Q9TI88;D2CN03;Q9XQM5;P94053;Q33579;Q7YM65;D8V9C3;P92468;A5Y0S8;D6C5Z0;Q42903;O63185;Q9TI00;A1XCQ7;…	19129	500	CID		81.06	3.09255e-05		5	51		1	1465.73	-17.0469	20/139	pps_pisum_IE_trypsin_rep1.mgf
	High	GGLDFTKDDENVNSQPFMR	B8YGX4;Q6PSM7;Q71N62;C7AQS9;Q9TI22;O98435;Q33550;Q29VE5;C7AQU8;Q9GEB9;P36484;P36489;Q33245;Q32800;B3THI4;Q9TJY5;Q8MAK5;Q32816;O63121;O98553;Q9GD60;Q33531;Q8HUZ4;B6GUU0;D8V9G2;Q36667;Q8SKV4;P94086;P94091;P94048;P93976;Q9GD57;C8YPK4;A8DPF8;Q33496;O03607;Q33539;Q8HUZ7;O20266;Q36683;Q8SKV6;Q8HU48;A8DPF0;B6GUR0;O63153;P93987;O63147;Q33620;Q8MAK6;P94054;Q9TI88;D2CN03;Q9XQM5;P94053;Q7YM65;D8V9C3;P92468;…	22231	561	CID		75.22	9.94741e-05		3	50		1	2169.95	-16.7175	10/193	pps_pisum_IE_trypsin_rep1.mgf
	High	LTYYTPDYKTK	Q8MGI9;Q32924;O47272;A4V8H9;Q9GEQ4;P48689;Q5J9S8;Q37362;Q32515;O47061	171	10	CID		66.05	0.000517485		4	48		1	1392.64	-48.8614	12/101	pps_pisum_IE_trypsin_rep1.mgf
	High	LTYYTPDYKTKDTDILAAFR	Q8MGI9;Q32924;O47272;A4V8H9;Q9GEQ4;P48689;Q5J9S8;Q37362;Q32515;O47061	146	10	CID		65.68	0.000701583		3	49		1	2395.11	-43.869	11/204	pps_pisum_IE_trypsin_rep1.mgf
	High	DTDILAAFR	Q6PSM7;C7AQS9;Q9TI22;O98435;Q33550;Q29VE5;C7AQU8;P36484;P36489;Q33245;Q32800;B3THI4;Q9TJY5;Q8MAK5;Q32816;Q95CD5;O63121;P94108;Q9GD60;Q33531;Q8HUZ4;B6GUU0;Q36667;P94086;P94091;Q33514;P93976;Q9GD57;Q9TKH0;C8YPK4;A8DPF8;Q33496;Q33268;O03607;Q8HUZ7;O20266;Q36683;Q8SKV6;A8DPF0;B6GUR0;O63153;P93987;O63147;Q33620;P94054;Q9TI88;D2CN03;Q9XQM5;P94053;Q33579;D8V9C3;P94042;D6C5Z0;Q42903;O63185;Q9TI00;Q8HDA1;…	17751	482	CID		61.64	0.00232219	0	1	50		1	1021.51	-24.8078	8/74	pps_pisum_IE_trypsin_rep1.mgf
	High	GHYLNATAGTcEEMIKR	Q33550;Q29VE5;P36484;P36489;Q33245;Q9TJY5;Q32816;O98553;P94108;Q8HUZ4;Q36667;P94091;Q9GD57;A8DPF8;Q33268;Q8HUZ7;Q36683;Q8HU48;B6GUR0;Q8MAK6;Q9TI88;D2CN03;Q9XQM5;P94053;Q33579;Q7YM65;D8V9C3;P94039;A5Y0S8;O63185;Q9TI00;Q8HDA1;A1XCQ7;P94046;P92469;Q8WKU6;B7P0F0;Q36637;Q37357;P93986;Q95EN1;Q9GDQ2;Q8HT77;Q33323;A5X4L3;Q6LA00;E5KUU8;Q8HUY5;Q39288;Q37269;Q8MCX9;Q8HVG8;A3KLW4;Q3MKL9;P31184;Q8MCX5;A5BTM9;…	7090	264	CID	C11(Carbamidomethyl)	58.96	0.00351314		3	49		1	1950.89	-12.9005	15/168	pps_pisum_IE_trypsin_rep1.mgf
	High	YGRPLLGcTIKPK	B8YGX4;Q6PSM7;Q71N62;C7AQS9;Q9TI22;O98435;Q33550;Q29VE5;C7AQU8;Q9GEB9;P36484;P36489;Q33245;Q32800;B3THI4;Q8MAK5;Q32816;O63121;O98553;P94108;Q9GD60;Q33531;Q8HUZ4;B6GUU0;D8V9G2;Q36667;Q8SKV4;P94086;P94091;Q33514;P94048;Q9GD57;Q9TKH0;C8YPK4;A8DPF8;Q33496;Q33268;O03607;Q33539;Q8HUZ7;O20266;Q8SKV6;Q8HU48;A8DPF0;B6GUR0;O63153;O63147;Q33620;Q8MAK6;P94054;Q9TI88;D2CN03;Q9XQM5;P94053;Q33579;Q7YM65;D8V9C3;…	22107	547	CID	C8(Carbamidomethyl)	52.58	0.0220337		4	51		1	1502.81	-27.9778	9/120	pps_pisum_IE_trypsin_rep1.mgf
	High	FLFcAEAIYK	Q6PSM7;C7AQS9;Q9TI22;Q29VE5;Q33245;Q32816;B6GUU0;C8YPK4;Q33539;Q8HUZ7;Q36683;A8DPF0;B6GUR0;Q33620;Q8MAK6;Q9XQM5;A5Y0S8;D6C5Z0;B7P0F0;Q36637;A0PDA4;Q8HT77;A5X4I3;Q33323;A5X4L3;Q6LA00;Q8MAK2;Q8MCX9;Q95E64;Q05554;P28413;P04717;P36487;Q05993;C8XRC6;Q8MCX5;Q8MCY0;O98994;Q9MTF6;O47274;Q36650;A0PDB4;A9P786;B3THH2;B8PRP3;D1KWX9;Q9BA14;O20211;Q9THW8;Q8MAP7;O20274;O47275;O47273;Q8HUZ8;O78309;Q3T5H0;A1XM40;…	5539	221	CID	C4(Carbamidomethyl)	52.33	0.0217361		5	50		1	1261.6	-25.7947	14/76	pps_pisum_IE_trypsin_rep1.mgf
	High	LEGEREITLGFVDLLR	C7AQS9;C7AQU8;Q33245;Q8HUZ4;Q33539;Q8HUZ7;Q8MAK6;D2CN03;Q9XQM5;A5Y0S8;D6C5Z0;Q42903;Q8HDA1;A1XCQ7;A5X4I3;A5X4L3;E0DA51;Q8MAK2;Q8MCX9;Q05554;P31184;P04717;C8XRC6;Q8MCX5;A5BTM9;Q8MCY0;O47274;O03615;Q8MAT5;Q8MAP3;Q36650;Q71N78;Q4VI97;B8PRP3;D1KWX9;Q8MAP7;O47275;O47068;O47273;Q8HUZ8;Q9MS05;Q9MV63;O78309;Q3T5H0;Q4VI95;A4F4H5;C0J9S0;C7AQU0;B3SHH2;Q32924;Q8HUX3;Q32137;Q3T5L5;Q4VIC2;Q39972;O03656;Q9TID4;…	4880	225	CID		51.18	0.0241179		8	50		1	1859.97	-28.7324	10/167	pps_pisum_IE_trypsin_rep1.mgf
	Medium	EITLGFVDLLR	C7AQS9;C7AQU8;Q33245;Q8HUZ4;Q33539;Q8HUZ7;Q8MAK6;D2CN03;Q9XQM5;A5Y0S8;D6C5Z0;Q42903;Q8HDA1;A1XCQ7;Q9TLI7;A5X4I3;A5X4L3;E0DA51;Q8MAK2;Q8MCX9;Q05554;P31184;P04717;C8XRC6;Q8MCX5;A5BTM9;Q8MCY0;O47274;O03615;Q8MAT5;Q8MAP3;Q36650;Q71N78;Q4VI97;B8PRP3;D1KWX9;Q8MAP7;O47275;O47068;O47273;Q8HUZ8;Q9MS05;Q9MV63;O78309;Q3T5H0;Q4VI95;A4F4H5;C0J9S0;C7AQR7;C7AQU0;B3SHH2;Q32924;Q8HUX3;Q32137;Q3T5L5;Q4VIC2;Q39972;…	4915	235	CID		44.3	0.105204		6	49		1	1275.69	-28.2052	7/97	pps_pisum_IE_trypsin_rep1.mgf
	Low	TFQGPPHGIQVERDK	Q6PSM7;Q71N62;C7AQS9;Q9TI22;Q33550;Q29VE5;C7AQU8;Q9GEB9;Q33245;Q32800;B3THI4;Q9TJY5;Q8MAK5;O63121;P94108;Q9GD60;Q33531;Q8HUZ4;B6GUU0;D8V9G2;Q36667;Q8SKV4;P94086;P94091;Q33514;P93976;Q9GD57;Q9TKH0;C8YPK4;A8DPF8;Q33496;Q33268;Q8HUZ7;O20266;Q36683;Q8SKV6;Q8HU48;A8DPF0;B6GUR0;O63153;O63147;Q8MAK6;P94054;Q9TI88;D2CN03;Q9XQM5;P94053;Q33579;Q7YM65;D8V9C3;P92468;A5Y0S8;D6C5Z0;Q42903;O63185;Q9TI00;A1XCQ7;…	19010	488	CID		40.84	0.278159		2	50		1	1708.82	-31.0279	9/163	pps_pisum_IE_trypsin_rep1.mgf
	Low	AVYEcLR	B8YGX4;Q71N62;C7AQS9;O98435;Q33550;Q29VE5;C7AQU8;Q9GEB9;P36484;P36489;Q33245;B3THI4;Q8MAK5;Q32816;O63121;O98553;P94108;Q9GD60;Q33531;Q8HUZ4;B6GUU0;D8V9G2;Q36667;Q8SKV4;P94086;P94091;Q33514;P93976;Q9GD57;C8YPK4;A8DPF8;Q33496;Q33539;O20266;Q36683;Q8SKV6;Q8HU48;A8DPF0;B6GUR0;O63153;P93987;O63147;Q33620;Q8MAK6;P94054;Q9TI88;D2CN03;Q9XQM5;P94053;Q7YM65;D8V9C3;P92468;P94042;A5Y0S8;D6C5Z0;Q42903;O63185;…	21473	543	CID	C5(Carbamidomethyl)	38.17	0.404804	0	1	49		1	910.424	-23.2148	5/51	pps_pisum_IE_trypsin_rep1.mgf
	Low	WSPELAAAcExWK	Q9GD60;Q8HDA1;Q9MTF6;O47272;Q6PZC8;Q8HUX6;Q32385;C0J9V2;Q8HUY9	11	9	CID	C9(Carbamidomethyl), X11(V)	37.74	0.37278		6	48		1	1546.68	-34.7997	9/115	pps_pisum_IE_trypsin_rep1.mgf
	Low	LNKYGRPLLGcTIKPK	B8YGX4;Q6PSM7;Q71N62;C7AQS9;Q9TI22;O98435;Q33550;Q29VE5;C7AQU8;Q9GEB9;P36484;P36489;Q33245;Q32800;B3THI4;Q8MAK5;Q32816;O63121;P94108;Q9GD60;Q33531;Q8HUZ4;B6GUU0;D8V9G2;Q36667;Q8SKV4;P94086;P94091;Q33514;P94048;Q9GD57;Q9TKH0;C8YPK4;A8DPF8;Q33496;Q33268;O03607;Q33539;Q8HUZ7;O20266;Q8SKV6;Q8HU48;A8DPF0;B6GUR0;O63153;O63147;Q33620;Q8MAK6;P94054;Q9TI88;D2CN03;Q9XQM5;P94053;Q33579;Q7YM65;D8V9C3;P92468;…	21912	536	CID	C11(Carbamidomethyl)	22.05	22.243		8	50	31	1	1858.03	-22.9896	11/152	pps_pisum_IE_trypsin_rep1.mgf
	Low	DRFLFcAEAIYK	Q6PSM7;C7AQS9;Q9TI22;Q29VE5;Q33245;Q32816;B6GUU0;C8YPK4;Q33539;Q8HUZ7;Q36683;A8DPF0;B6GUR0;Q33620;Q8MAK6;Q9XQM5;A5Y0S8;D6C5Z0;B7P0F0;Q36637;A0PDA4;Q8HT77;A5X4I3;Q33323;A5X4L3;Q8MAK2;Q8MCX9;Q95E64;Q05554;P28413;P04717;P36487;Q05993;C8XRC6;Q8MCX5;Q8MCY0;O98994;Q9MTF6;O47274;Q36650;A0PDB4;A9P786;B3THH2;B8PRP3;D1KWX9;Q9BA14;O20211;Q9THW8;Q8MAP7;O20274;O47275;O47273;Q8HUZ8;O78309;Q3T5H0;A1XM40;A1XM46;…	5509	215	CID	C6(Carbamidomethyl)	21.38	20.8003		4	49	35	1	1532.72	-22.4928	9/126	pps_pisum_IE_trypsin_rep1.mgf
	Low	TFQGPPHGIQVERDKLNK	Q6PSM7;Q71N62;C7AQS9;Q9TI22;Q33550;Q29VE5;C7AQU8;Q9GEB9;Q33245;Q32800;B3THI4;Q9TJY5;Q8MAK5;O63121;P94108;Q9GD60;Q33531;Q8HUZ4;B6GUU0;D8V9G2;Q36667;Q8SKV4;P94086;P94091;Q33514;P93976;Q9GD57;Q9TKH0;C8YPK4;A8DPF8;Q33496;Q33268;Q8HUZ7;O20266;Q36683;Q8SKV6;Q8HU48;A8DPF0;B6GUR0;O63153;O63147;Q8MAK6;P94054;Q9TI88;D2CN03;Q9XQM5;P94053;Q33579;Q7YM65;D8V9C3;P92468;A5Y0S8;D6C5Z0;Q42903;O63185;Q9TI00;A1XCQ7;…	18858	477	CID		19.64	46.6587		9	51	33	1	2064.01	-43.1133	14/196	pps_pisum_IE_trypsin_rep1.mgf
	Low	AMHAVIDR	B8YGX4;Q6PSM7;C7AQS9;Q9TI22;Q33550;Q29VE5;C7AQU8;Q9GEB9;P36484;P36489;Q33245;Q32800;B3THI4;Q9TJY5;Q8MAK5;Q32816;Q95CD5;O63121;O98553;Q9GD60;Q33531;Q8HUZ4;D8V9G2;Q36667;Q8SKV4;Q33514;P94048;P93976;Q9GD57;Q9TKH0;C8YPK4;A8DPF8;Q33268;Q33539;Q8HUZ7;O20266;Q36683;Q8SKV6;Q8HU48;A8DPF0;B6GUR0;O63153;P93987;O63147;Q33620;Q8MAK6;P94054;Q9TI88;D2CN03;Q9XQM5;P94053;Q7YM65;D8V9C3;P92468;P94039;P94042;A5Y0S8;…	20751	558	CID		13.41	119.58		3	49	26	1	912.446	-28.3329	5/57	pps_pisum_IE_trypsin_rep1.mgf
Q9GEQ4	35.26	20	20	468	51.9901	6.58057	222.578	Ribulose-1,5-bisphosphate carboxylase/oxygenase large subunit (Fragment) OS=Douglasia nivalis GN=rbcL PE=3 SV=1 - [Q9GEQ4_9ERIC]
	Confidence Icon	Sequence	Protein Accessions	# Proteins	# Protein Groups	Activation Type	Modifications	IonScore	Exp Value	Δ Score	Rank	Identity High	Homology Threshold	Charge	m/z [Da]	ΔM [ppm]	Ions Matched	Spectrum File
	High	DNGLLLHIHR	B8YGX4;C7AQS9;Q9TI22;Q33550;Q29VE5;C7AQU8;Q9GEB9;P36484;P36489;Q33245;Q32800;B3THI4;Q9TJY5;Q8MAK5;Q32816;O98553;Q9GD60;Q33531;Q8HUZ4;B6GUU0;D8V9G2;Q36667;Q8SKV4;P94091;Q33514;Q9GD57;Q9TKH0;C8YPK4;A8DPF8;Q33496;Q33268;Q33539;Q8HUZ7;Q36683;Q8SKV6;Q8HU48;A8DPF0;B6GUR0;O63153;P93987;O63147;Q33620;Q8MAK6;P94054;Q9TI88;D2CN03;Q9XQM5;P94053;Q33579;Q7YM65;D8V9C3;P92468;A5Y0S8;D6C5Z0;Q42903;O63185;Q8HDA1;…	20168	543	CID		90.47	3.28279e-06		4	50		1	1187.64	-21.5649	9/97	pps_pisum_IE_trypsin_rep1.mgf
	High	TFQGPPHGIQVER	Q6PSM7;Q71N62;C7AQS9;Q9TI22;Q33550;Q29VE5;C7AQU8;Q9GEB9;Q33245;Q32800;B3THI4;Q9TJY5;Q8MAK5;O63121;P94108;Q9GD60;Q33531;Q8HUZ4;B6GUU0;D8V9G2;Q36667;Q8SKV4;P94086;P94091;Q33514;P93976;Q9GD57;Q9TKH0;C8YPK4;A8DPF8;Q33496;Q33268;Q8HUZ7;O20266;Q36683;Q8SKV6;Q8HU48;A8DPF0;B6GUR0;O63153;O63147;Q8MAK6;P94054;Q9TI88;D2CN03;Q9XQM5;P94053;Q33579;Q7YM65;D8V9C3;P92468;A5Y0S8;D6C5Z0;Q42903;O63185;Q9TI00;A1XCQ7;…	19129	500	CID		81.06	3.09255e-05		5	51		1	1465.73	-17.0469	20/139	pps_pisum_IE_trypsin_rep1.mgf
	High	GGLDFTKDDENVNSQPFMR	B8YGX4;Q6PSM7;Q71N62;C7AQS9;Q9TI22;O98435;Q33550;Q29VE5;C7AQU8;Q9GEB9;P36484;P36489;Q33245;Q32800;B3THI4;Q9TJY5;Q8MAK5;Q32816;O63121;O98553;Q9GD60;Q33531;Q8HUZ4;B6GUU0;D8V9G2;Q36667;Q8SKV4;P94086;P94091;P94048;P93976;Q9GD57;C8YPK4;A8DPF8;Q33496;O03607;Q33539;Q8HUZ7;O20266;Q36683;Q8SKV6;Q8HU48;A8DPF0;B6GUR0;O63153;P93987;O63147;Q33620;Q8MAK6;P94054;Q9TI88;D2CN03;Q9XQM5;P94053;Q7YM65;D8V9C3;P92468;…	22231	561	CID		75.22	9.94741e-05		3	50		1	2169.95	-16.7175	10/193	pps_pisum_IE_trypsin_rep1.mgf
	High	LTYYTPDYKTK	Q8MGI9;Q32924;O47272;A4V8H9;Q9GEQ4;P48689;Q5J9S8;Q37362;Q32515;O47061	171	10	CID		66.05	0.000517485		4	48		1	1392.64	-48.8614	12/101	pps_pisum_IE_trypsin_rep1.mgf
	High	LTYYTPDYKTKDTDILAAFR	Q8MGI9;Q32924;O47272;A4V8H9;Q9GEQ4;P48689;Q5J9S8;Q37362;Q32515;O47061	146	10	CID		65.68	0.000701583		3	49		1	2395.11	-43.869	11/204	pps_pisum_IE_trypsin_rep1.mgf
	High	DTDILAAFR	Q6PSM7;C7AQS9;Q9TI22;O98435;Q33550;Q29VE5;C7AQU8;P36484;P36489;Q33245;Q32800;B3THI4;Q9TJY5;Q8MAK5;Q32816;Q95CD5;O63121;P94108;Q9GD60;Q33531;Q8HUZ4;B6GUU0;Q36667;P94086;P94091;Q33514;P93976;Q9GD57;Q9TKH0;C8YPK4;A8DPF8;Q33496;Q33268;O03607;Q8HUZ7;O20266;Q36683;Q8SKV6;A8DPF0;B6GUR0;O63153;P93987;O63147;Q33620;P94054;Q9TI88;D2CN03;Q9XQM5;P94053;Q33579;D8V9C3;P94042;D6C5Z0;Q42903;O63185;Q9TI00;Q8HDA1;…	17751	482	CID		61.64	0.00232219	0	1	50		1	1021.51	-24.8078	8/74	pps_pisum_IE_trypsin_rep1.mgf
	High	GHYLNATAGTcEEMIKR	Q33550;Q29VE5;P36484;P36489;Q33245;Q9TJY5;Q32816;O98553;P94108;Q8HUZ4;Q36667;P94091;Q9GD57;A8DPF8;Q33268;Q8HUZ7;Q36683;Q8HU48;B6GUR0;Q8MAK6;Q9TI88;D2CN03;Q9XQM5;P94053;Q33579;Q7YM65;D8V9C3;P94039;A5Y0S8;O63185;Q9TI00;Q8HDA1;A1XCQ7;P94046;P92469;Q8WKU6;B7P0F0;Q36637;Q37357;P93986;Q95EN1;Q9GDQ2;Q8HT77;Q33323;A5X4L3;Q6LA00;E5KUU8;Q8HUY5;Q39288;Q37269;Q8MCX9;Q8HVG8;A3KLW4;Q3MKL9;P31184;Q8MCX5;A5BTM9;…	7090	264	CID	C11(Carbamidomethyl)	58.96	0.00351314		3	49		1	1950.89	-12.9005	15/168	pps_pisum_IE_trypsin_rep1.mgf
	High	YGRPLLGcTIKPK	B8YGX4;Q6PSM7;Q71N62;C7AQS9;Q9TI22;O98435;Q33550;Q29VE5;C7AQU8;Q9GEB9;P36484;P36489;Q33245;Q32800;B3THI4;Q8MAK5;Q32816;O63121;O98553;P94108;Q9GD60;Q33531;Q8HUZ4;B6GUU0;D8V9G2;Q36667;Q8SKV4;P94086;P94091;Q33514;P94048;Q9GD57;Q9TKH0;C8YPK4;A8DPF8;Q33496;Q33268;O03607;Q33539;Q8HUZ7;O20266;Q8SKV6;Q8HU48;A8DPF0;B6GUR0;O63153;O63147;Q33620;Q8MAK6;P94054;Q9TI88;D2CN03;Q9XQM5;P94053;Q33579;Q7YM65;D8V9C3;…	22107	547	CID	C8(Carbamidomethyl)	52.58	0.0220337		4	51		1	1502.81	-27.9778	9/120	pps_pisum_IE_trypsin_rep1.mgf
	High	FLFcAEAIYK	Q6PSM7;C7AQS9;Q9TI22;Q29VE5;Q33245;Q32816;B6GUU0;C8YPK4;Q33539;Q8HUZ7;Q36683;A8DPF0;B6GUR0;Q33620;Q8MAK6;Q9XQM5;A5Y0S8;D6C5Z0;B7P0F0;Q36637;A0PDA4;Q8HT77;A5X4I3;Q33323;A5X4L3;Q6LA00;Q8MAK2;Q8MCX9;Q95E64;Q05554;P28413;P04717;P36487;Q05993;C8XRC6;Q8MCX5;Q8MCY0;O98994;Q9MTF6;O47274;Q36650;A0PDB4;A9P786;B3THH2;B8PRP3;D1KWX9;Q9BA14;O20211;Q9THW8;Q8MAP7;O20274;O47275;O47273;Q8HUZ8;O78309;Q3T5H0;A1XM40;…	5539	221	CID	C4(Carbamidomethyl)	52.33	0.0217361		5	50		1	1261.6	-25.7947	14/76	pps_pisum_IE_trypsin_rep1.mgf
	High	LEGEREITLGFVDLLR	C7AQS9;C7AQU8;Q33245;Q8HUZ4;Q33539;Q8HUZ7;Q8MAK6;D2CN03;Q9XQM5;A5Y0S8;D6C5Z0;Q42903;Q8HDA1;A1XCQ7;A5X4I3;A5X4L3;E0DA51;Q8MAK2;Q8MCX9;Q05554;P31184;P04717;C8XRC6;Q8MCX5;A5BTM9;Q8MCY0;O47274;O03615;Q8MAT5;Q8MAP3;Q36650;Q71N78;Q4VI97;B8PRP3;D1KWX9;Q8MAP7;O47275;O47068;O47273;Q8HUZ8;Q9MS05;Q9MV63;O78309;Q3T5H0;Q4VI95;A4F4H5;C0J9S0;C7AQU0;B3SHH2;Q32924;Q8HUX3;Q32137;Q3T5L5;Q4VIC2;Q39972;O03656;Q9TID4;…	4880	225	CID		51.18	0.0241179		8	50		1	1859.97	-28.7324	10/167	pps_pisum_IE_trypsin_rep1.mgf
	Medium	EITLGFVDLLR	C7AQS9;C7AQU8;Q33245;Q8HUZ4;Q33539;Q8HUZ7;Q8MAK6;D2CN03;Q9XQM5;A5Y0S8;D6C5Z0;Q42903;Q8HDA1;A1XCQ7;Q9TLI7;A5X4I3;A5X4L3;E0DA51;Q8MAK2;Q8MCX9;Q05554;P31184;P04717;C8XRC6;Q8MCX5;A5BTM9;Q8MCY0;O47274;O03615;Q8MAT5;Q8MAP3;Q36650;Q71N78;Q4VI97;B8PRP3;D1KWX9;Q8MAP7;O47275;O47068;O47273;Q8HUZ8;Q9MS05;Q9MV63;O78309;Q3T5H0;Q4VI95;A4F4H5;C0J9S0;C7AQR7;C7AQU0;B3SHH2;Q32924;Q8HUX3;Q32137;Q3T5L5;Q4VIC2;Q39972;…	4915	235	CID		44.3	0.105204		6	49		1	1275.69	-28.2052	7/97	pps_pisum_IE_trypsin_rep1.mgf
	Low	TFQGPPHGIQVERDK	Q6PSM7;Q71N62;C7AQS9;Q9TI22;Q33550;Q29VE5;C7AQU8;Q9GEB9;Q33245;Q32800;B3THI4;Q9TJY5;Q8MAK5;O63121;P94108;Q9GD60;Q33531;Q8HUZ4;B6GUU0;D8V9G2;Q36667;Q8SKV4;P94086;P94091;Q33514;P93976;Q9GD57;Q9TKH0;C8YPK4;A8DPF8;Q33496;Q33268;Q8HUZ7;O20266;Q36683;Q8SKV6;Q8HU48;A8DPF0;B6GUR0;O63153;O63147;Q8MAK6;P94054;Q9TI88;D2CN03;Q9XQM5;P94053;Q33579;Q7YM65;D8V9C3;P92468;A5Y0S8;D6C5Z0;Q42903;O63185;Q9TI00;A1XCQ7;…	19010	488	CID		40.84	0.278159		2	50		1	1708.82	-31.0279	9/163	pps_pisum_IE_trypsin_rep1.mgf
	Low	AVYEcLR	B8YGX4;Q71N62;C7AQS9;O98435;Q33550;Q29VE5;C7AQU8;Q9GEB9;P36484;P36489;Q33245;B3THI4;Q8MAK5;Q32816;O63121;O98553;P94108;Q9GD60;Q33531;Q8HUZ4;B6GUU0;D8V9G2;Q36667;Q8SKV4;P94086;P94091;Q33514;P93976;Q9GD57;C8YPK4;A8DPF8;Q33496;Q33539;O20266;Q36683;Q8SKV6;Q8HU48;A8DPF0;B6GUR0;O63153;P93987;O63147;Q33620;Q8MAK6;P94054;Q9TI88;D2CN03;Q9XQM5;P94053;Q7YM65;D8V9C3;P92468;P94042;A5Y0S8;D6C5Z0;Q42903;O63185;…	21473	543	CID	C5(Carbamidomethyl)	38.17	0.404804	0	1	49		1	910.424	-23.2148	5/51	pps_pisum_IE_trypsin_rep1.mgf
	Low	WSPELAAAcEVWK	O98435;Q33550;Q29VE5;P36489;Q33245;Q9TJY5;Q32816;Q95CD5;O63121;O98553;P94108;Q8HUZ4;B6GUU0;Q36667;P94086;P94091;Q33514;P94048;P93976;C8YPK4;A8DPF8;Q33268;Q33539;Q8HUZ7;O20266;Q36683;Q8SKV6;Q8HU48;A8DPF0;O63153;P93987;O63147;Q33620;P94054;Q9TI88;D2CN03;Q9XQM5;Q33579;Q7YM65;P92468;P94039;A5Y0S8;D6C5Z0;Q42903;O63185;Q9TI00;A1XCQ7;P94046;P94038;Q36643;Q8WKU6;Q31669;P93986;A0PDA4;Q9GDQ2;Q8HT77;A5X4I3;…	7073	273	CID	C9(Carbamidomethyl)	37.74	0.37278		3	48		1	1546.68	-34.7997	9/115	pps_pisum_IE_trypsin_rep1.mgf
	Low	ALRLEDLR	B8YGX4;Q6PSM7;Q71N62;C7AQS9;Q9TI22;Q33550;Q29VE5;C7AQU8;Q9GEB9;P36484;P36489;Q33245;Q32800;B3THI4;Q9TJY5;Q8MAK5;Q32816;O63121;O98553;Q8HUZ4;B6GUU0;D8V9G2;Q36667;Q8SKV4;P94086;P94091;Q33514;P94048;P93976;Q9GD57;C8YPK4;A8DPF8;Q33496;Q33268;O03607;Q33539;Q8HUZ7;O20266;Q36683;Q8HU48;A8DPF0;O63153;P93987;O63147;Q8MAK6;P94054;Q9TI88;D2CN03;Q9XQM5;P94053;D8V9C3;P92468;P94039;P94042;A5Y0S8;D6C5Z0;Q42903;…	22903	545	CID		35.82	0.853161		6	50		1	985.561	-18.2549	10/70	pps_pisum_IE_trypsin_rep1.mgf
	Low	EAcKWSPELAAAcEVWK	O98435;Q29VE5;Q95CD5;Q33539;Q9XQM5;P28413;P28425;P04717;Q95634;O47274;Q32626;O20211;O47068;Q3T5H0;D6MYJ0;Q9MRJ3;Q9T2E2;Q32924;Q6L9X2;Q9GCU2;D6MYK4;O20246;Q9GDL4;Q31856;O20245;Q8ME89;Q33051;Q9TLI1;Q31907;O98756;Q6PZA1;Q36845;Q9TLI2;Q9GEQ2;Q8HUZ0;Q95AN1;D6MYK3;O20363;Q42735;Q9TLI8;O47271;Q9GEQ4;Q9BB67;Q33193;D6MYJ6;Q9XPZ1;Q9GGX3;D6MYK1	849	48	CID	C3(Carbamidomethyl), C13(Carbamidomethyl)	30.27	2.22198		3	48		1	2034.92	-9.58233	11/183	pps_pisum_IE_trypsin_rep1.mgf
	Low	LNKYGRPLLGcTIKPK	B8YGX4;Q6PSM7;Q71N62;C7AQS9;Q9TI22;O98435;Q33550;Q29VE5;C7AQU8;Q9GEB9;P36484;P36489;Q33245;Q32800;B3THI4;Q8MAK5;Q32816;O63121;P94108;Q9GD60;Q33531;Q8HUZ4;B6GUU0;D8V9G2;Q36667;Q8SKV4;P94086;P94091;Q33514;P94048;Q9GD57;Q9TKH0;C8YPK4;A8DPF8;Q33496;Q33268;O03607;Q33539;Q8HUZ7;O20266;Q8SKV6;Q8HU48;A8DPF0;B6GUR0;O63153;O63147;Q33620;Q8MAK6;P94054;Q9TI88;D2CN03;Q9XQM5;P94053;Q33579;Q7YM65;D8V9C3;P92468;…	21912	536	CID	C11(Carbamidomethyl)	22.05	22.243		8	50	31	1	1858.03	-22.9896	11/152	pps_pisum_IE_trypsin_rep1.mgf
	Low	DRFLFcAEAIYK	Q6PSM7;C7AQS9;Q9TI22;Q29VE5;Q33245;Q32816;B6GUU0;C8YPK4;Q33539;Q8HUZ7;Q36683;A8DPF0;B6GUR0;Q33620;Q8MAK6;Q9XQM5;A5Y0S8;D6C5Z0;B7P0F0;Q36637;A0PDA4;Q8HT77;A5X4I3;Q33323;A5X4L3;Q8MAK2;Q8MCX9;Q95E64;Q05554;P28413;P04717;P36487;Q05993;C8XRC6;Q8MCX5;Q8MCY0;O98994;Q9MTF6;O47274;Q36650;A0PDB4;A9P786;B3THH2;B8PRP3;D1KWX9;Q9BA14;O20211;Q9THW8;Q8MAP7;O20274;O47275;O47273;Q8HUZ8;O78309;Q3T5H0;A1XM40;A1XM46;…	5509	215	CID	C6(Carbamidomethyl)	21.38	20.8003		4	49	35	1	1532.72	-22.4928	9/126	pps_pisum_IE_trypsin_rep1.mgf
	Low	TFQGPPHGIQVERDKLNK	Q6PSM7;Q71N62;C7AQS9;Q9TI22;Q33550;Q29VE5;C7AQU8;Q9GEB9;Q33245;Q32800;B3THI4;Q9TJY5;Q8MAK5;O63121;P94108;Q9GD60;Q33531;Q8HUZ4;B6GUU0;D8V9G2;Q36667;Q8SKV4;P94086;P94091;Q33514;P93976;Q9GD57;Q9TKH0;C8YPK4;A8DPF8;Q33496;Q33268;Q8HUZ7;O20266;Q36683;Q8SKV6;Q8HU48;A8DPF0;B6GUR0;O63153;O63147;Q8MAK6;P94054;Q9TI88;D2CN03;Q9XQM5;P94053;Q33579;Q7YM65;D8V9C3;P92468;A5Y0S8;D6C5Z0;Q42903;O63185;Q9TI00;A1XCQ7;…	18858	477	CID		19.64	46.6587		9	51	33	1	2064.01	-43.1133	14/196	pps_pisum_IE_trypsin_rep1.mgf
	Low	AMHAVIDR	B8YGX4;Q6PSM7;C7AQS9;Q9TI22;Q33550;Q29VE5;C7AQU8;Q9GEB9;P36484;P36489;Q33245;Q32800;B3THI4;Q9TJY5;Q8MAK5;Q32816;Q95CD5;O63121;O98553;Q9GD60;Q33531;Q8HUZ4;D8V9G2;Q36667;Q8SKV4;Q33514;P94048;P93976;Q9GD57;Q9TKH0;C8YPK4;A8DPF8;Q33268;Q33539;Q8HUZ7;O20266;Q36683;Q8SKV6;Q8HU48;A8DPF0;B6GUR0;O63153;P93987;O63147;Q33620;Q8MAK6;P94054;Q9TI88;D2CN03;Q9XQM5;P94053;Q7YM65;D8V9C3;P92468;P94039;P94042;A5Y0S8;…	20751	558	CID		13.41	119.58		3	49	26	1	912.446	-28.3329	5/57	pps_pisum_IE_trypsin_rep1.mgf
D5MAI4	15.17	23	23	1720	204.155	9.51025	221.558	Putative uncharacterized protein ycf1 OS=Pisum sativum GN=ycf1 PE=4 SV=1 - [D5MAI4_PEA]
	Confidence Icon	Sequence	Protein Accessions	# Proteins	# Protein Groups	Activation Type	Modifications	IonScore	Exp Value	Δ Score	Rank	Identity High	Homology Threshold	Charge	m/z [Da]	ΔM [ppm]	Ions Matched	Spectrum File
	High	IEKDENSQFFFQTcESDGKKR	D5MAI4	1	1	CID	C14(Carbamidomethyl)	93.39	1.18686e-06	0.72043	1	49	44	1	2593.17	-11.2431	13/230	pps_pisum_IE_trypsin_rep1.mgf
	High	ISFTYPPHLSTFQK	D5MAI4	1	1	CID		72.81	0.00016278	0.643836	1	50	43	1	1665.82	-26.2701	15/127	pps_pisum_IE_trypsin_rep1.mgf
	High	KINPADVFDIRR	D5MAI4	1	1	CID		66.18	0.000635432	0.606061	1	49	42	1	1443.76	-30.5114	9/119	pps_pisum_IE_trypsin_rep1.mgf
	High	KKINPADVFDIR	D5MAI4	1	1	CID		59.76	0.00275655	0.3	1	49		1	1415.74	-39.9463	8/118	pps_pisum_IE_trypsin_rep1.mgf
	High	SPILGEELKQIENELSEIQK	D5MAI4	1	1	CID		49.81	0.0261525	0.56	1	49	37	1	2297.16	-25.8977	9/209	pps_pisum_IE_trypsin_rep1.mgf
	High	LENYDFLIPENLLSPR	D5MAI4	1	1	CID		49.65	0.0272765	0.52	1	49	39	1	1932.91	-48.198	14/172	pps_pisum_IE_trypsin_rep1.mgf
	High	VHYQYALPQR	D5MAI4	1	1	CID		48.3	0.0351695	0.416667	1	48	43	1	1274.63	-24.1804	7/95	pps_pisum_IE_trypsin_rep1.mgf
	High	YWFDTHNGSR	D5MAI4;B5LMR8	3	2	CID		47.44	0.0209132	0.638298	1	45	32	1	1282.53	-22.9877	7/89	pps_pisum_IE_trypsin_rep1.mgf
	Medium	NRSPILGEELKQIENELSEIQK	D5MAI4	1	1	CID		47.18	0.0505708	0.659574	1	49	31	1	2567.29	-29.0739	12/245	pps_pisum_IE_trypsin_rep1.mgf
	Low	DITELQDYLMFFIEPNR	D5MAI4	1	1	CID		42.1	0.151066	0.357143	1	49	41	1	2143.98	-28.2938	11/179	pps_pisum_IE_trypsin_rep1.mgf
	Low	KHPSIDPSTDFR	D5MAI4	1	1	CID		40.21	0.207791	0.375	1	48	40	1	1399.67	-20.2769	9/124	pps_pisum_IE_trypsin_rep1.mgf
	Low	SFFMNNEIKEYLLR	D5MAI4	1	1	CID		39.22	0.298341	0.487179	1	49	34	1	1803.84	-36.4174	13/144	pps_pisum_IE_trypsin_rep1.mgf
	Low	YIENHKFNR	D5MAI4	1	1	CID		36.49	0.529006	0.166667	1	48	44	1	1220.62	0.236799	8/80	pps_pisum_IE_trypsin_rep1.mgf
	Low	TDEAYNRDFSR	D5MAI4	1	1	CID		32.83	0.545743	0.393939	1	45	34	1	1373.57	-27.2147	13/109	pps_pisum_IE_trypsin_rep1.mgf
	Low	IYDPFVNGGFR	D5MAI4	1	1	CID		32.66	0.899288	0.0606061	1	47	41	1	1284.59	-38.7492	7/96	pps_pisum_IE_trypsin_rep1.mgf
	Low	RKEDQKDEIENR	D5MAI4	1	1	CID		30.75	1.97353	0.354839	1	48	33	1	1559.74	-21.4787	12/126	pps_pisum_IE_trypsin_rep1.mgf
	Low	YLGYYGDcGR	D5MAI4	1	1	CID	C8(Carbamidomethyl)	28.13	1.56246	0.464286	1	45	28	1	1223.5	-11.4306	7/75	pps_pisum_IE_trypsin_rep1.mgf
	Low	SLVTTLFDYNR	D5MAI4	1	1	CID		25.23	7.10157	0.16	1	48	34	1	1328.65	-29.6391	11/99	pps_pisum_IE_trypsin_rep1.mgf
	Low	YFHWmGK	D5MAI4	1	1	CID	M5(Oxidation)	23.59	3.66512	0.416667	1	44	28	1	984.422	-17.9459	6/56	pps_pisum_IE_trypsin_rep1.mgf
	Low	SDSDKTSYNHNELFNYWSSINK	D5MAI4	1	1	CID		22.87	10.4605	0.173913	1	48	32	1	2649.14	-16.67	14/241	pps_pisum_IE_trypsin_rep1.mgf
	Low	SDSDKTSYNHNELFNYWSSINKEK	D5MAI4	1	1	CID		18.61	28.2858	0.105263	1	48	30	1	2906.25	-24.7161	11/267	pps_pisum_IE_trypsin_rep1.mgf
	Low	NRPDSIMNQWTNWLK	D5MAI4	2	1	CID		16.19	53.7435		4	48	31	1	1902.86	-35.6891	6/158	pps_pisum_IE_trypsin_rep1.mgf
	Low	DKNRPDSIMNQWTNWLK	D5MAI4	1	1	CID		15.62	64.1871		3	48	32	1	2145.98	-31.5619	7/186	pps_pisum_IE_trypsin_rep1.mgf
Q33245	49.25	23	23	465	51.557	6.58057	218.728	Ribulose bisphosphate carboxylase large chain (Fragment) OS=Ulmus alata GN=rbcL PE=3 SV=1 - [RBL_ULMAL]
	Confidence Icon	Sequence	Protein Accessions	# Proteins	# Protein Groups	Activation Type	Modifications	IonScore	Exp Value	Δ Score	Rank	Identity High	Homology Threshold	Charge	m/z [Da]	ΔM [ppm]	Ions Matched	Spectrum File
	High	DNGLLLHIHR	B8YGX4;C7AQS9;Q9TI22;Q33550;Q29VE5;C7AQU8;Q9GEB9;P36484;P36489;Q33245;Q32800;B3THI4;Q9TJY5;Q8MAK5;Q32816;O98553;Q9GD60;Q33531;Q8HUZ4;B6GUU0;D8V9G2;Q36667;Q8SKV4;P94091;Q33514;Q9GD57;Q9TKH0;C8YPK4;A8DPF8;Q33496;Q33268;Q33539;Q8HUZ7;Q36683;Q8SKV6;Q8HU48;A8DPF0;B6GUR0;O63153;P93987;O63147;Q33620;Q8MAK6;P94054;Q9TI88;D2CN03;Q9XQM5;P94053;Q33579;Q7YM65;D8V9C3;P92468;A5Y0S8;D6C5Z0;Q42903;O63185;Q8HDA1;…	20168	543	CID		90.47	3.28279e-06		4	50		1	1187.64	-21.5649	9/97	pps_pisum_IE_trypsin_rep1.mgf
	High	TFQGPPHGIQVER	Q6PSM7;Q71N62;C7AQS9;Q9TI22;Q33550;Q29VE5;C7AQU8;Q9GEB9;Q33245;Q32800;B3THI4;Q9TJY5;Q8MAK5;O63121;P94108;Q9GD60;Q33531;Q8HUZ4;B6GUU0;D8V9G2;Q36667;Q8SKV4;P94086;P94091;Q33514;P93976;Q9GD57;Q9TKH0;C8YPK4;A8DPF8;Q33496;Q33268;Q8HUZ7;O20266;Q36683;Q8SKV6;Q8HU48;A8DPF0;B6GUR0;O63153;O63147;Q8MAK6;P94054;Q9TI88;D2CN03;Q9XQM5;P94053;Q33579;Q7YM65;D8V9C3;P92468;A5Y0S8;D6C5Z0;Q42903;O63185;Q9TI00;A1XCQ7;…	19129	500	CID		81.06	3.09255e-05		5	51		1	1465.73	-17.0469	20/139	pps_pisum_IE_trypsin_rep1.mgf
	High	GGLDFTKDDENVNSQPFMR	B8YGX4;Q6PSM7;Q71N62;C7AQS9;Q9TI22;O98435;Q33550;Q29VE5;C7AQU8;Q9GEB9;P36484;P36489;Q33245;Q32800;B3THI4;Q9TJY5;Q8MAK5;Q32816;O63121;O98553;Q9GD60;Q33531;Q8HUZ4;B6GUU0;D8V9G2;Q36667;Q8SKV4;P94086;P94091;P94048;P93976;Q9GD57;C8YPK4;A8DPF8;Q33496;O03607;Q33539;Q8HUZ7;O20266;Q36683;Q8SKV6;Q8HU48;A8DPF0;B6GUR0;O63153;P93987;O63147;Q33620;Q8MAK6;P94054;Q9TI88;D2CN03;Q9XQM5;P94053;Q7YM65;D8V9C3;P92468;…	22231	561	CID		75.22	9.94741e-05		3	50		1	2169.95	-16.7175	10/193	pps_pisum_IE_trypsin_rep1.mgf
	High	VALEAcVKAR	P36484;P36489;Q33245;Q32800;B3THI4;Q9TJY5;Q8MAK5;Q32816;Q95CD5;O63121;O98553;P94108;Q9GD60;Q33531;Q8HUZ4;B6GUU0;D8V9G2;Q36667;Q8SKV4;P94086;P94091;Q33514;P94048;P93976;Q9GD57;Q9TKH0;C8YPK4;A8DPF8;Q33496;Q33268;O03607;Q33539;Q8HUZ7;O20266;Q36683;Q8SKV6;Q8HU48;A8DPF0;B6GUR0;O63153;P93987;O63147;Q33620;Q8MAK6;P94054;Q9TI88;D2CN03;Q9XQM5;P94053;Q33579;Q7YM65;D8V9C3;P92468;P94039;P94042;A5Y0S8;D6C5Z0;…	1195	71	CID	C6(Carbamidomethyl)	64	0.00129974		4	50		1	1116.56	-55.1541	8/82	pps_pisum_IE_trypsin_rep1.mgf
	High	DTDILAAFR	Q6PSM7;C7AQS9;Q9TI22;O98435;Q33550;Q29VE5;C7AQU8;P36484;P36489;Q33245;Q32800;B3THI4;Q9TJY5;Q8MAK5;Q32816;Q95CD5;O63121;P94108;Q9GD60;Q33531;Q8HUZ4;B6GUU0;Q36667;P94086;P94091;Q33514;P93976;Q9GD57;Q9TKH0;C8YPK4;A8DPF8;Q33496;Q33268;O03607;Q8HUZ7;O20266;Q36683;Q8SKV6;A8DPF0;B6GUR0;O63153;P93987;O63147;Q33620;P94054;Q9TI88;D2CN03;Q9XQM5;P94053;Q33579;D8V9C3;P94042;D6C5Z0;Q42903;O63185;Q9TI00;Q8HDA1;…	17751	482	CID		61.64	0.00232219	0	1	50		1	1021.51	-24.8078	8/74	pps_pisum_IE_trypsin_rep1.mgf
	High	GHYLNATAGTcEEMIKR	Q33550;Q29VE5;P36484;P36489;Q33245;Q9TJY5;Q32816;O98553;P94108;Q8HUZ4;Q36667;P94091;Q9GD57;A8DPF8;Q33268;Q8HUZ7;Q36683;Q8HU48;B6GUR0;Q8MAK6;Q9TI88;D2CN03;Q9XQM5;P94053;Q33579;Q7YM65;D8V9C3;P94039;A5Y0S8;O63185;Q9TI00;Q8HDA1;A1XCQ7;P94046;P92469;Q8WKU6;B7P0F0;Q36637;Q37357;P93986;Q95EN1;Q9GDQ2;Q8HT77;Q33323;A5X4L3;Q6LA00;E5KUU8;Q8HUY5;Q39288;Q37269;Q8MCX9;Q8HVG8;A3KLW4;Q3MKL9;P31184;Q8MCX5;A5BTM9;…	7090	264	CID	C11(Carbamidomethyl)	58.96	0.00351314		3	49		1	1950.89	-12.9005	15/168	pps_pisum_IE_trypsin_rep1.mgf
	High	LSGGDHIHAGTVVGK	Q9GEB9;Q33245;Q32816;O63121;O98553;Q8HUZ4;B6GUU0;D8V9G2;Q33539;Q8HUZ7;Q8HU48;D8V9C3;D6C5Z0;O63185;Q49M33;Q33323;Q8HUY5;Q8MAK2;Q3MKL9;P04717;C8XRC6;Q8MCX5;A5BTM9;Q9TLH7;Q9MSR5;Q8MAT5;Q36650;Q85XM1;Q4VI97;Q09RH6;Q9BB40;Q4VI95;A5X4C4;Q6JXN8;Q4VIC2;Q09W32;Q85ZK8;Q33198;Q9BCC3;Q5YGG3;A1X498;Q95668;A4V8H9;A5PF92;Q4VIC1;Q4VI79;A5H767;O03107;Q8MAQ6;Q09W50;A0PDI3;Q8MAN3;Q8HTE8;Q710L6;Q09W23;Q8WJE2;O98359;…	3408	104	CID		57.79	0.00463876		3	49		1	1447.73	-21.2442	10/134	pps_pisum_IE_trypsin_rep1.mgf
	High	SQAETGEIKGHYLNATAGTcEEMIKR	Q33245;Q9GD57;Q8HUZ7;B6GUR0;Q9XQM5;P94053;Q7YM65;A5Y0S8;A5X4L3;A5BTM9;Q31870;Q9THW8;Q8HUZ8;Q3T5H0;Q8MGI9;Q8HUX3;Q3T5L5;O98662;Q3T8E7;Q29S37;Q6L9Y5;O03107;Q8WHH7;Q8MAQ6;Q37279;Q3T5L8;Q8HUX6;Q8WJE2;Q7YNV0;Q3T5K7;Q3T5H5;B0YIC3;D6C5Z5;Q9MUG1;A4KC75;B8Q461;A5X4B3;O47215;C7A605;Q33193;Q37734;Q7YMS4;Q539W8;Q07209;Q37362;Q3T5A4;Q33316;Q31932;Q4QST0;Q4QSS5	921	50	CID	C20(Carbamidomethyl)	55.3	0.00897728		4	50		1	2894.34	-11.9698	13/294	pps_pisum_IE_trypsin_rep1.mgf
	High	YGRPLLGcTIKPK	B8YGX4;Q6PSM7;Q71N62;C7AQS9;Q9TI22;O98435;Q33550;Q29VE5;C7AQU8;Q9GEB9;P36484;P36489;Q33245;Q32800;B3THI4;Q8MAK5;Q32816;O63121;O98553;P94108;Q9GD60;Q33531;Q8HUZ4;B6GUU0;D8V9G2;Q36667;Q8SKV4;P94086;P94091;Q33514;P94048;Q9GD57;Q9TKH0;C8YPK4;A8DPF8;Q33496;Q33268;O03607;Q33539;Q8HUZ7;O20266;Q8SKV6;Q8HU48;A8DPF0;B6GUR0;O63153;O63147;Q33620;Q8MAK6;P94054;Q9TI88;D2CN03;Q9XQM5;P94053;Q33579;Q7YM65;D8V9C3;…	22107	547	CID	C8(Carbamidomethyl)	52.58	0.0220337		4	51		1	1502.81	-27.9778	9/120	pps_pisum_IE_trypsin_rep1.mgf
	High	FLFcAEAIYK	Q6PSM7;C7AQS9;Q9TI22;Q29VE5;Q33245;Q32816;B6GUU0;C8YPK4;Q33539;Q8HUZ7;Q36683;A8DPF0;B6GUR0;Q33620;Q8MAK6;Q9XQM5;A5Y0S8;D6C5Z0;B7P0F0;Q36637;A0PDA4;Q8HT77;A5X4I3;Q33323;A5X4L3;Q6LA00;Q8MAK2;Q8MCX9;Q95E64;Q05554;P28413;P04717;P36487;Q05993;C8XRC6;Q8MCX5;Q8MCY0;O98994;Q9MTF6;O47274;Q36650;A0PDB4;A9P786;B3THH2;B8PRP3;D1KWX9;Q9BA14;O20211;Q9THW8;Q8MAP7;O20274;O47275;O47273;Q8HUZ8;O78309;Q3T5H0;A1XM40;…	5539	221	CID	C4(Carbamidomethyl)	52.33	0.0217361		5	50		1	1261.6	-25.7947	14/76	pps_pisum_IE_trypsin_rep1.mgf
	High	LEGEREITLGFVDLLR	C7AQS9;C7AQU8;Q33245;Q8HUZ4;Q33539;Q8HUZ7;Q8MAK6;D2CN03;Q9XQM5;A5Y0S8;D6C5Z0;Q42903;Q8HDA1;A1XCQ7;A5X4I3;A5X4L3;E0DA51;Q8MAK2;Q8MCX9;Q05554;P31184;P04717;C8XRC6;Q8MCX5;A5BTM9;Q8MCY0;O47274;O03615;Q8MAT5;Q8MAP3;Q36650;Q71N78;Q4VI97;B8PRP3;D1KWX9;Q8MAP7;O47275;O47068;O47273;Q8HUZ8;Q9MS05;Q9MV63;O78309;Q3T5H0;Q4VI95;A4F4H5;C0J9S0;C7AQU0;B3SHH2;Q32924;Q8HUX3;Q32137;Q3T5L5;Q4VIC2;Q39972;O03656;Q9TID4;…	4880	225	CID		51.18	0.0241179		8	50		1	1859.97	-28.7324	10/167	pps_pisum_IE_trypsin_rep1.mgf
	Medium	VTPQPGVPPEEAGAAVAAESSTGTWTTVWTDGLTSLDR	Q71N62;C7AQS9;Q9TI22;Q33550;C7AQU8;P36484;P36489;Q33245;Q32800;B3THI4;Q9TJY5;Q32816;Q95CD5;O98553;Q9GD60;Q33531;Q8HUZ4;B6GUU0;D8V9G2;Q36667;Q8SKV4;P94086;P94091;Q33514;P94048;P93976;Q9GD57;C8YPK4;Q33496;Q33268;O03607;Q33539;Q8HUZ7;Q36683;Q8SKV6;Q8HU48;A8DPF0;B6GUR0;O63153;P93987;Q33620;P94054;Q9TI88;D2CN03;Q9XQM5;P94053;D8V9C3;P92468;P94039;P94042;A5Y0S8;D6C5Z0;O63185;Q9TI00;A1XCQ7;P92469;O98659;…	13123	388	CID		48.41	0.0428287		7	49		1	3854.81	-16.0348	9/435	pps_pisum_IE_trypsin_rep1.mgf
	Medium	EITLGFVDLLR	C7AQS9;C7AQU8;Q33245;Q8HUZ4;Q33539;Q8HUZ7;Q8MAK6;D2CN03;Q9XQM5;A5Y0S8;D6C5Z0;Q42903;Q8HDA1;A1XCQ7;Q9TLI7;A5X4I3;A5X4L3;E0DA51;Q8MAK2;Q8MCX9;Q05554;P31184;P04717;C8XRC6;Q8MCX5;A5BTM9;Q8MCY0;O47274;O03615;Q8MAT5;Q8MAP3;Q36650;Q71N78;Q4VI97;B8PRP3;D1KWX9;Q8MAP7;O47275;O47068;O47273;Q8HUZ8;Q9MS05;Q9MV63;O78309;Q3T5H0;Q4VI95;A4F4H5;C0J9S0;C7AQR7;C7AQU0;B3SHH2;Q32924;Q8HUX3;Q32137;Q3T5L5;Q4VIC2;Q39972;…	4915	235	CID		44.3	0.105204		6	49		1	1275.69	-28.2052	7/97	pps_pisum_IE_trypsin_rep1.mgf
	Low	TFQGPPHGIQVERDK	Q6PSM7;Q71N62;C7AQS9;Q9TI22;Q33550;Q29VE5;C7AQU8;Q9GEB9;Q33245;Q32800;B3THI4;Q9TJY5;Q8MAK5;O63121;P94108;Q9GD60;Q33531;Q8HUZ4;B6GUU0;D8V9G2;Q36667;Q8SKV4;P94086;P94091;Q33514;P93976;Q9GD57;Q9TKH0;C8YPK4;A8DPF8;Q33496;Q33268;Q8HUZ7;O20266;Q36683;Q8SKV6;Q8HU48;A8DPF0;B6GUR0;O63153;O63147;Q8MAK6;P94054;Q9TI88;D2CN03;Q9XQM5;P94053;Q33579;Q7YM65;D8V9C3;P92468;A5Y0S8;D6C5Z0;Q42903;O63185;Q9TI00;A1XCQ7;…	19010	488	CID		40.84	0.278159		2	50		1	1708.82	-31.0279	9/163	pps_pisum_IE_trypsin_rep1.mgf
	Low	AVYEcLR	B8YGX4;Q71N62;C7AQS9;O98435;Q33550;Q29VE5;C7AQU8;Q9GEB9;P36484;P36489;Q33245;B3THI4;Q8MAK5;Q32816;O63121;O98553;P94108;Q9GD60;Q33531;Q8HUZ4;B6GUU0;D8V9G2;Q36667;Q8SKV4;P94086;P94091;Q33514;P93976;Q9GD57;C8YPK4;A8DPF8;Q33496;Q33539;O20266;Q36683;Q8SKV6;Q8HU48;A8DPF0;B6GUR0;O63153;P93987;O63147;Q33620;Q8MAK6;P94054;Q9TI88;D2CN03;Q9XQM5;P94053;Q7YM65;D8V9C3;P92468;P94042;A5Y0S8;D6C5Z0;Q42903;O63185;…	21473	543	CID	C5(Carbamidomethyl)	38.17	0.404804	0	1	49		1	910.424	-23.2148	5/51	pps_pisum_IE_trypsin_rep1.mgf
	Low	WSPELAAAcEVWK	O98435;Q33550;Q29VE5;P36489;Q33245;Q9TJY5;Q32816;Q95CD5;O63121;O98553;P94108;Q8HUZ4;B6GUU0;Q36667;P94086;P94091;Q33514;P94048;P93976;C8YPK4;A8DPF8;Q33268;Q33539;Q8HUZ7;O20266;Q36683;Q8SKV6;Q8HU48;A8DPF0;O63153;P93987;O63147;Q33620;P94054;Q9TI88;D2CN03;Q9XQM5;Q33579;Q7YM65;P92468;P94039;A5Y0S8;D6C5Z0;Q42903;O63185;Q9TI00;A1XCQ7;P94046;P94038;Q36643;Q8WKU6;Q31669;P93986;A0PDA4;Q9GDQ2;Q8HT77;A5X4I3;…	7073	273	CID	C9(Carbamidomethyl)	37.74	0.37278		3	48		1	1546.68	-34.7997	9/115	pps_pisum_IE_trypsin_rep1.mgf
	Low	ALRLEDLR	B8YGX4;Q6PSM7;Q71N62;C7AQS9;Q9TI22;Q33550;Q29VE5;C7AQU8;Q9GEB9;P36484;P36489;Q33245;Q32800;B3THI4;Q9TJY5;Q8MAK5;Q32816;O63121;O98553;Q8HUZ4;B6GUU0;D8V9G2;Q36667;Q8SKV4;P94086;P94091;Q33514;P94048;P93976;Q9GD57;C8YPK4;A8DPF8;Q33496;Q33268;O03607;Q33539;Q8HUZ7;O20266;Q36683;Q8HU48;A8DPF0;O63153;P93987;O63147;Q8MAK6;P94054;Q9TI88;D2CN03;Q9XQM5;P94053;D8V9C3;P92468;P94039;P94042;A5Y0S8;D6C5Z0;Q42903;…	22903	545	CID		35.82	0.853161		6	50		1	985.561	-18.2549	10/70	pps_pisum_IE_trypsin_rep1.mgf
	Low	LSGGDHIHAGTVVGKLEGER	Q9GEB9;Q33245;Q32816;O63121;O98553;Q8HUZ4;B6GUU0;D8V9G2;Q33539;Q8HUZ7;Q8HU48;D8V9C3;D6C5Z0;O63185;Q49M33;Q33323;Q8HUY5;Q8MAK2;Q3MKL9;P04717;C8XRC6;Q8MCX5;A5BTM9;Q9TLH7;Q9MSR5;Q8MAT5;Q36650;Q85XM1;Q4VI97;Q09RH6;Q9BB40;Q4VI95;A5X4C4;Q6JXN8;Q4VIC2;Q85ZK8;Q33198;Q9BCC3;A1X498;Q95668;A4V8H9;A5PF92;Q4VIC1;Q4VI79;A5H767;O03107;Q8MAQ6;A0PDI3;Q8MAN3;Q8HTE8;Q710L6;Q8WJE2;O98359;Q9XQG3;A8JY23;Q9GEE4;O98561;…	3266	95	CID		33.53	1.23909		4	49		1	2032.01	-23.2436	14/197	pps_pisum_IE_trypsin_rep1.mgf
	Low	NHGMHFR	Q9TI22;Q33550;C7AQU8;Q9GEB9;P36484;P36489;Q33245;Q32800;B3THI4;Q9TJY5;Q8MAK5;Q32816;Q95CD5;O63121;O98553;Q9GD60;Q33531;Q8HUZ4;B6GUU0;D8V9G2;Q8SKV4;P94086;P94091;Q33514;P94048;P93976;C8YPK4;A8DPF8;Q33496;Q33268;O03607;Q33539;O20266;Q36683;Q8SKV6;Q8HU48;A8DPF0;B6GUR0;O63153;P93987;O63147;Q33620;P94054;Q9TI88;D2CN03;Q9XQM5;P94053;Q33579;Q7YM65;D8V9C3;P92468;P94039;P94042;A5Y0S8;O63185;Q9TI00;Q8HDA1;…	14981	393	CID		31.48	1.28836	0	1	47	30	1	898.398	-13.5841	10/68	pps_pisum_IE_trypsin_rep1.mgf
	Low	LNKYGRPLLGcTIKPK	B8YGX4;Q6PSM7;Q71N62;C7AQS9;Q9TI22;O98435;Q33550;Q29VE5;C7AQU8;Q9GEB9;P36484;P36489;Q33245;Q32800;B3THI4;Q8MAK5;Q32816;O63121;P94108;Q9GD60;Q33531;Q8HUZ4;B6GUU0;D8V9G2;Q36667;Q8SKV4;P94086;P94091;Q33514;P94048;Q9GD57;Q9TKH0;C8YPK4;A8DPF8;Q33496;Q33268;O03607;Q33539;Q8HUZ7;O20266;Q8SKV6;Q8HU48;A8DPF0;B6GUR0;O63153;O63147;Q33620;Q8MAK6;P94054;Q9TI88;D2CN03;Q9XQM5;P94053;Q33579;Q7YM65;D8V9C3;P92468;…	21912	536	CID	C11(Carbamidomethyl)	22.05	22.243		8	50	31	1	1858.03	-22.9896	11/152	pps_pisum_IE_trypsin_rep1.mgf
	Low	DRFLFcAEAIYK	Q6PSM7;C7AQS9;Q9TI22;Q29VE5;Q33245;Q32816;B6GUU0;C8YPK4;Q33539;Q8HUZ7;Q36683;A8DPF0;B6GUR0;Q33620;Q8MAK6;Q9XQM5;A5Y0S8;D6C5Z0;B7P0F0;Q36637;A0PDA4;Q8HT77;A5X4I3;Q33323;A5X4L3;Q8MAK2;Q8MCX9;Q95E64;Q05554;P28413;P04717;P36487;Q05993;C8XRC6;Q8MCX5;Q8MCY0;O98994;Q9MTF6;O47274;Q36650;A0PDB4;A9P786;B3THH2;B8PRP3;D1KWX9;Q9BA14;O20211;Q9THW8;Q8MAP7;O20274;O47275;O47273;Q8HUZ8;O78309;Q3T5H0;A1XM40;A1XM46;…	5509	215	CID	C6(Carbamidomethyl)	21.38	20.8003		4	49	35	1	1532.72	-22.4928	9/126	pps_pisum_IE_trypsin_rep1.mgf
	Low	TFQGPPHGIQVERDKLNK	Q6PSM7;Q71N62;C7AQS9;Q9TI22;Q33550;Q29VE5;C7AQU8;Q9GEB9;Q33245;Q32800;B3THI4;Q9TJY5;Q8MAK5;O63121;P94108;Q9GD60;Q33531;Q8HUZ4;B6GUU0;D8V9G2;Q36667;Q8SKV4;P94086;P94091;Q33514;P93976;Q9GD57;Q9TKH0;C8YPK4;A8DPF8;Q33496;Q33268;Q8HUZ7;O20266;Q36683;Q8SKV6;Q8HU48;A8DPF0;B6GUR0;O63153;O63147;Q8MAK6;P94054;Q9TI88;D2CN03;Q9XQM5;P94053;Q33579;Q7YM65;D8V9C3;P92468;A5Y0S8;D6C5Z0;Q42903;O63185;Q9TI00;A1XCQ7;…	18858	477	CID		19.64	46.6587		9	51	33	1	2064.01	-43.1133	14/196	pps_pisum_IE_trypsin_rep1.mgf
	Low	AMHAVIDR	B8YGX4;Q6PSM7;C7AQS9;Q9TI22;Q33550;Q29VE5;C7AQU8;Q9GEB9;P36484;P36489;Q33245;Q32800;B3THI4;Q9TJY5;Q8MAK5;Q32816;Q95CD5;O63121;O98553;Q9GD60;Q33531;Q8HUZ4;D8V9G2;Q36667;Q8SKV4;Q33514;P94048;P93976;Q9GD57;Q9TKH0;C8YPK4;A8DPF8;Q33268;Q33539;Q8HUZ7;O20266;Q36683;Q8SKV6;Q8HU48;A8DPF0;B6GUR0;O63153;P93987;O63147;Q33620;Q8MAK6;P94054;Q9TI88;D2CN03;Q9XQM5;P94053;Q7YM65;D8V9C3;P92468;P94039;P94042;A5Y0S8;…	20751	558	CID		13.41	119.58		3	49	26	1	912.446	-28.3329	5/57	pps_pisum_IE_trypsin_rep1.mgf
Q8HUZ7	47.44	22	22	468	51.7398	6.58057	218.649	Ribulose-1,5-bisphosphate carboxylase large subunit (Fragment) OS=Ulmus americana GN=rbcL PE=3 SV=1 - [Q8HUZ7_ULMAM]
	Confidence Icon	Sequence	Protein Accessions	# Proteins	# Protein Groups	Activation Type	Modifications	IonScore	Exp Value	Δ Score	Rank	Identity High	Homology Threshold	Charge	m/z [Da]	ΔM [ppm]	Ions Matched	Spectrum File
	High	DNGLLLHIHR	B8YGX4;C7AQS9;Q9TI22;Q33550;Q29VE5;C7AQU8;Q9GEB9;P36484;P36489;Q33245;Q32800;B3THI4;Q9TJY5;Q8MAK5;Q32816;O98553;Q9GD60;Q33531;Q8HUZ4;B6GUU0;D8V9G2;Q36667;Q8SKV4;P94091;Q33514;Q9GD57;Q9TKH0;C8YPK4;A8DPF8;Q33496;Q33268;Q33539;Q8HUZ7;Q36683;Q8SKV6;Q8HU48;A8DPF0;B6GUR0;O63153;P93987;O63147;Q33620;Q8MAK6;P94054;Q9TI88;D2CN03;Q9XQM5;P94053;Q33579;Q7YM65;D8V9C3;P92468;A5Y0S8;D6C5Z0;Q42903;O63185;Q8HDA1;…	20168	543	CID		90.47	3.28279e-06		4	50		1	1187.64	-21.5649	9/97	pps_pisum_IE_trypsin_rep1.mgf
	High	TFQGPPHGIQVER	Q6PSM7;Q71N62;C7AQS9;Q9TI22;Q33550;Q29VE5;C7AQU8;Q9GEB9;Q33245;Q32800;B3THI4;Q9TJY5;Q8MAK5;O63121;P94108;Q9GD60;Q33531;Q8HUZ4;B6GUU0;D8V9G2;Q36667;Q8SKV4;P94086;P94091;Q33514;P93976;Q9GD57;Q9TKH0;C8YPK4;A8DPF8;Q33496;Q33268;Q8HUZ7;O20266;Q36683;Q8SKV6;Q8HU48;A8DPF0;B6GUR0;O63153;O63147;Q8MAK6;P94054;Q9TI88;D2CN03;Q9XQM5;P94053;Q33579;Q7YM65;D8V9C3;P92468;A5Y0S8;D6C5Z0;Q42903;O63185;Q9TI00;A1XCQ7;…	19129	500	CID		81.06	3.09255e-05		5	51		1	1465.73	-17.0469	20/139	pps_pisum_IE_trypsin_rep1.mgf
	High	GGLDFTKDDENVNSQPFMR	B8YGX4;Q6PSM7;Q71N62;C7AQS9;Q9TI22;O98435;Q33550;Q29VE5;C7AQU8;Q9GEB9;P36484;P36489;Q33245;Q32800;B3THI4;Q9TJY5;Q8MAK5;Q32816;O63121;O98553;Q9GD60;Q33531;Q8HUZ4;B6GUU0;D8V9G2;Q36667;Q8SKV4;P94086;P94091;P94048;P93976;Q9GD57;C8YPK4;A8DPF8;Q33496;O03607;Q33539;Q8HUZ7;O20266;Q36683;Q8SKV6;Q8HU48;A8DPF0;B6GUR0;O63153;P93987;O63147;Q33620;Q8MAK6;P94054;Q9TI88;D2CN03;Q9XQM5;P94053;Q7YM65;D8V9C3;P92468;…	22231	561	CID		75.22	9.94741e-05		3	50		1	2169.95	-16.7175	10/193	pps_pisum_IE_trypsin_rep1.mgf
	High	VALEAcVKAR	P36484;P36489;Q33245;Q32800;B3THI4;Q9TJY5;Q8MAK5;Q32816;Q95CD5;O63121;O98553;P94108;Q9GD60;Q33531;Q8HUZ4;B6GUU0;D8V9G2;Q36667;Q8SKV4;P94086;P94091;Q33514;P94048;P93976;Q9GD57;Q9TKH0;C8YPK4;A8DPF8;Q33496;Q33268;O03607;Q33539;Q8HUZ7;O20266;Q36683;Q8SKV6;Q8HU48;A8DPF0;B6GUR0;O63153;P93987;O63147;Q33620;Q8MAK6;P94054;Q9TI88;D2CN03;Q9XQM5;P94053;Q33579;Q7YM65;D8V9C3;P92468;P94039;P94042;A5Y0S8;D6C5Z0;…	1195	71	CID	C6(Carbamidomethyl)	64	0.00129974		4	50		1	1116.56	-55.1541	8/82	pps_pisum_IE_trypsin_rep1.mgf
	High	DTDILAAFR	Q6PSM7;C7AQS9;Q9TI22;O98435;Q33550;Q29VE5;C7AQU8;P36484;P36489;Q33245;Q32800;B3THI4;Q9TJY5;Q8MAK5;Q32816;Q95CD5;O63121;P94108;Q9GD60;Q33531;Q8HUZ4;B6GUU0;Q36667;P94086;P94091;Q33514;P93976;Q9GD57;Q9TKH0;C8YPK4;A8DPF8;Q33496;Q33268;O03607;Q8HUZ7;O20266;Q36683;Q8SKV6;A8DPF0;B6GUR0;O63153;P93987;O63147;Q33620;P94054;Q9TI88;D2CN03;Q9XQM5;P94053;Q33579;D8V9C3;P94042;D6C5Z0;Q42903;O63185;Q9TI00;Q8HDA1;…	17751	482	CID		61.64	0.00232219	0	1	50		1	1021.51	-24.8078	8/74	pps_pisum_IE_trypsin_rep1.mgf
	High	GHYLNATAGTcEEMIKR	Q33550;Q29VE5;P36484;P36489;Q33245;Q9TJY5;Q32816;O98553;P94108;Q8HUZ4;Q36667;P94091;Q9GD57;A8DPF8;Q33268;Q8HUZ7;Q36683;Q8HU48;B6GUR0;Q8MAK6;Q9TI88;D2CN03;Q9XQM5;P94053;Q33579;Q7YM65;D8V9C3;P94039;A5Y0S8;O63185;Q9TI00;Q8HDA1;A1XCQ7;P94046;P92469;Q8WKU6;B7P0F0;Q36637;Q37357;P93986;Q95EN1;Q9GDQ2;Q8HT77;Q33323;A5X4L3;Q6LA00;E5KUU8;Q8HUY5;Q39288;Q37269;Q8MCX9;Q8HVG8;A3KLW4;Q3MKL9;P31184;Q8MCX5;A5BTM9;…	7090	264	CID	C11(Carbamidomethyl)	58.96	0.00351314		3	49		1	1950.89	-12.9005	15/168	pps_pisum_IE_trypsin_rep1.mgf
	High	LSGGDHIHAGTVVGK	Q9GEB9;Q33245;Q32816;O63121;O98553;Q8HUZ4;B6GUU0;D8V9G2;Q33539;Q8HUZ7;Q8HU48;D8V9C3;D6C5Z0;O63185;Q49M33;Q33323;Q8HUY5;Q8MAK2;Q3MKL9;P04717;C8XRC6;Q8MCX5;A5BTM9;Q9TLH7;Q9MSR5;Q8MAT5;Q36650;Q85XM1;Q4VI97;Q09RH6;Q9BB40;Q4VI95;A5X4C4;Q6JXN8;Q4VIC2;Q09W32;Q85ZK8;Q33198;Q9BCC3;Q5YGG3;A1X498;Q95668;A4V8H9;A5PF92;Q4VIC1;Q4VI79;A5H767;O03107;Q8MAQ6;Q09W50;A0PDI3;Q8MAN3;Q8HTE8;Q710L6;Q09W23;Q8WJE2;O98359;…	3408	104	CID		57.79	0.00463876		3	49		1	1447.73	-21.2442	10/134	pps_pisum_IE_trypsin_rep1.mgf
	High	SQAETGEIKGHYLNATAGTcEEMIKR	Q33245;Q9GD57;Q8HUZ7;B6GUR0;Q9XQM5;P94053;Q7YM65;A5Y0S8;A5X4L3;A5BTM9;Q31870;Q9THW8;Q8HUZ8;Q3T5H0;Q8MGI9;Q8HUX3;Q3T5L5;O98662;Q3T8E7;Q29S37;Q6L9Y5;O03107;Q8WHH7;Q8MAQ6;Q37279;Q3T5L8;Q8HUX6;Q8WJE2;Q7YNV0;Q3T5K7;Q3T5H5;B0YIC3;D6C5Z5;Q9MUG1;A4KC75;B8Q461;A5X4B3;O47215;C7A605;Q33193;Q37734;Q7YMS4;Q539W8;Q07209;Q37362;Q3T5A4;Q33316;Q31932;Q4QST0;Q4QSS5	921	50	CID	C20(Carbamidomethyl)	55.3	0.00897728		4	50		1	2894.34	-11.9698	13/294	pps_pisum_IE_trypsin_rep1.mgf
	High	YGRPLLGcTIKPK	B8YGX4;Q6PSM7;Q71N62;C7AQS9;Q9TI22;O98435;Q33550;Q29VE5;C7AQU8;Q9GEB9;P36484;P36489;Q33245;Q32800;B3THI4;Q8MAK5;Q32816;O63121;O98553;P94108;Q9GD60;Q33531;Q8HUZ4;B6GUU0;D8V9G2;Q36667;Q8SKV4;P94086;P94091;Q33514;P94048;Q9GD57;Q9TKH0;C8YPK4;A8DPF8;Q33496;Q33268;O03607;Q33539;Q8HUZ7;O20266;Q8SKV6;Q8HU48;A8DPF0;B6GUR0;O63153;O63147;Q33620;Q8MAK6;P94054;Q9TI88;D2CN03;Q9XQM5;P94053;Q33579;Q7YM65;D8V9C3;…	22107	547	CID	C8(Carbamidomethyl)	52.58	0.0220337		4	51		1	1502.81	-27.9778	9/120	pps_pisum_IE_trypsin_rep1.mgf
	High	FLFcAEAIYK	Q6PSM7;C7AQS9;Q9TI22;Q29VE5;Q33245;Q32816;B6GUU0;C8YPK4;Q33539;Q8HUZ7;Q36683;A8DPF0;B6GUR0;Q33620;Q8MAK6;Q9XQM5;A5Y0S8;D6C5Z0;B7P0F0;Q36637;A0PDA4;Q8HT77;A5X4I3;Q33323;A5X4L3;Q6LA00;Q8MAK2;Q8MCX9;Q95E64;Q05554;P28413;P04717;P36487;Q05993;C8XRC6;Q8MCX5;Q8MCY0;O98994;Q9MTF6;O47274;Q36650;A0PDB4;A9P786;B3THH2;B8PRP3;D1KWX9;Q9BA14;O20211;Q9THW8;Q8MAP7;O20274;O47275;O47273;Q8HUZ8;O78309;Q3T5H0;A1XM40;…	5539	221	CID	C4(Carbamidomethyl)	52.33	0.0217361		5	50		1	1261.6	-25.7947	14/76	pps_pisum_IE_trypsin_rep1.mgf
	High	LEGEREITLGFVDLLR	C7AQS9;C7AQU8;Q33245;Q8HUZ4;Q33539;Q8HUZ7;Q8MAK6;D2CN03;Q9XQM5;A5Y0S8;D6C5Z0;Q42903;Q8HDA1;A1XCQ7;A5X4I3;A5X4L3;E0DA51;Q8MAK2;Q8MCX9;Q05554;P31184;P04717;C8XRC6;Q8MCX5;A5BTM9;Q8MCY0;O47274;O03615;Q8MAT5;Q8MAP3;Q36650;Q71N78;Q4VI97;B8PRP3;D1KWX9;Q8MAP7;O47275;O47068;O47273;Q8HUZ8;Q9MS05;Q9MV63;O78309;Q3T5H0;Q4VI95;A4F4H5;C0J9S0;C7AQU0;B3SHH2;Q32924;Q8HUX3;Q32137;Q3T5L5;Q4VIC2;Q39972;O03656;Q9TID4;…	4880	225	CID		51.18	0.0241179		8	50		1	1859.97	-28.7324	10/167	pps_pisum_IE_trypsin_rep1.mgf
	Medium	VTPQPGVPPEEAGAAVAAESSTGTWTTVWTDGLTSLDR	Q71N62;C7AQS9;Q9TI22;Q33550;C7AQU8;P36484;P36489;Q33245;Q32800;B3THI4;Q9TJY5;Q32816;Q95CD5;O98553;Q9GD60;Q33531;Q8HUZ4;B6GUU0;D8V9G2;Q36667;Q8SKV4;P94086;P94091;Q33514;P94048;P93976;Q9GD57;C8YPK4;Q33496;Q33268;O03607;Q33539;Q8HUZ7;Q36683;Q8SKV6;Q8HU48;A8DPF0;B6GUR0;O63153;P93987;Q33620;P94054;Q9TI88;D2CN03;Q9XQM5;P94053;D8V9C3;P92468;P94039;P94042;A5Y0S8;D6C5Z0;O63185;Q9TI00;A1XCQ7;P92469;O98659;…	13123	388	CID		48.41	0.0428287		7	49		1	3854.81	-16.0348	9/435	pps_pisum_IE_trypsin_rep1.mgf
	Medium	EITLGFVDLLR	C7AQS9;C7AQU8;Q33245;Q8HUZ4;Q33539;Q8HUZ7;Q8MAK6;D2CN03;Q9XQM5;A5Y0S8;D6C5Z0;Q42903;Q8HDA1;A1XCQ7;Q9TLI7;A5X4I3;A5X4L3;E0DA51;Q8MAK2;Q8MCX9;Q05554;P31184;P04717;C8XRC6;Q8MCX5;A5BTM9;Q8MCY0;O47274;O03615;Q8MAT5;Q8MAP3;Q36650;Q71N78;Q4VI97;B8PRP3;D1KWX9;Q8MAP7;O47275;O47068;O47273;Q8HUZ8;Q9MS05;Q9MV63;O78309;Q3T5H0;Q4VI95;A4F4H5;C0J9S0;C7AQR7;C7AQU0;B3SHH2;Q32924;Q8HUX3;Q32137;Q3T5L5;Q4VIC2;Q39972;…	4915	235	CID		44.3	0.105204		6	49		1	1275.69	-28.2052	7/97	pps_pisum_IE_trypsin_rep1.mgf
	Low	TFQGPPHGIQVERDK	Q6PSM7;Q71N62;C7AQS9;Q9TI22;Q33550;Q29VE5;C7AQU8;Q9GEB9;Q33245;Q32800;B3THI4;Q9TJY5;Q8MAK5;O63121;P94108;Q9GD60;Q33531;Q8HUZ4;B6GUU0;D8V9G2;Q36667;Q8SKV4;P94086;P94091;Q33514;P93976;Q9GD57;Q9TKH0;C8YPK4;A8DPF8;Q33496;Q33268;Q8HUZ7;O20266;Q36683;Q8SKV6;Q8HU48;A8DPF0;B6GUR0;O63153;O63147;Q8MAK6;P94054;Q9TI88;D2CN03;Q9XQM5;P94053;Q33579;Q7YM65;D8V9C3;P92468;A5Y0S8;D6C5Z0;Q42903;O63185;Q9TI00;A1XCQ7;…	19010	488	CID		40.84	0.278159		2	50		1	1708.82	-31.0279	9/163	pps_pisum_IE_trypsin_rep1.mgf
	Low	AVYxcLR	Q8HUZ7;Q9MV63;Q9GCU2;O03648;A8JY23;Q32515;A1E8S1;B3EZD4	10	8	CID	X4(E), C5(Carbamidomethyl)	38.17	0.404804		4	49		1	910.424	-23.2148	5/56	pps_pisum_IE_trypsin_rep1.mgf
	Low	WSPELAAAcEVWK	O98435;Q33550;Q29VE5;P36489;Q33245;Q9TJY5;Q32816;Q95CD5;O63121;O98553;P94108;Q8HUZ4;B6GUU0;Q36667;P94086;P94091;Q33514;P94048;P93976;C8YPK4;A8DPF8;Q33268;Q33539;Q8HUZ7;O20266;Q36683;Q8SKV6;Q8HU48;A8DPF0;O63153;P93987;O63147;Q33620;P94054;Q9TI88;D2CN03;Q9XQM5;Q33579;Q7YM65;P92468;P94039;A5Y0S8;D6C5Z0;Q42903;O63185;Q9TI00;A1XCQ7;P94046;P94038;Q36643;Q8WKU6;Q31669;P93986;A0PDA4;Q9GDQ2;Q8HT77;A5X4I3;…	7073	273	CID	C9(Carbamidomethyl)	37.74	0.37278		3	48		1	1546.68	-34.7997	9/115	pps_pisum_IE_trypsin_rep1.mgf
	Low	ALRLEDLR	B8YGX4;Q6PSM7;Q71N62;C7AQS9;Q9TI22;Q33550;Q29VE5;C7AQU8;Q9GEB9;P36484;P36489;Q33245;Q32800;B3THI4;Q9TJY5;Q8MAK5;Q32816;O63121;O98553;Q8HUZ4;B6GUU0;D8V9G2;Q36667;Q8SKV4;P94086;P94091;Q33514;P94048;P93976;Q9GD57;C8YPK4;A8DPF8;Q33496;Q33268;O03607;Q33539;Q8HUZ7;O20266;Q36683;Q8HU48;A8DPF0;O63153;P93987;O63147;Q8MAK6;P94054;Q9TI88;D2CN03;Q9XQM5;P94053;D8V9C3;P92468;P94039;P94042;A5Y0S8;D6C5Z0;Q42903;…	22903	545	CID		35.82	0.853161		6	50		1	985.561	-18.2549	10/70	pps_pisum_IE_trypsin_rep1.mgf
	Low	LSGGDHIHAGTVVGKLEGER	Q9GEB9;Q33245;Q32816;O63121;O98553;Q8HUZ4;B6GUU0;D8V9G2;Q33539;Q8HUZ7;Q8HU48;D8V9C3;D6C5Z0;O63185;Q49M33;Q33323;Q8HUY5;Q8MAK2;Q3MKL9;P04717;C8XRC6;Q8MCX5;A5BTM9;Q9TLH7;Q9MSR5;Q8MAT5;Q36650;Q85XM1;Q4VI97;Q09RH6;Q9BB40;Q4VI95;A5X4C4;Q6JXN8;Q4VIC2;Q85ZK8;Q33198;Q9BCC3;A1X498;Q95668;A4V8H9;A5PF92;Q4VIC1;Q4VI79;A5H767;O03107;Q8MAQ6;A0PDI3;Q8MAN3;Q8HTE8;Q710L6;Q8WJE2;O98359;Q9XQG3;A8JY23;Q9GEE4;O98561;…	3266	95	CID		33.53	1.23909		4	49		1	2032.01	-23.2436	14/197	pps_pisum_IE_trypsin_rep1.mgf
	Low	LNKYGRPLLGcTIKPK	B8YGX4;Q6PSM7;Q71N62;C7AQS9;Q9TI22;O98435;Q33550;Q29VE5;C7AQU8;Q9GEB9;P36484;P36489;Q33245;Q32800;B3THI4;Q8MAK5;Q32816;O63121;P94108;Q9GD60;Q33531;Q8HUZ4;B6GUU0;D8V9G2;Q36667;Q8SKV4;P94086;P94091;Q33514;P94048;Q9GD57;Q9TKH0;C8YPK4;A8DPF8;Q33496;Q33268;O03607;Q33539;Q8HUZ7;O20266;Q8SKV6;Q8HU48;A8DPF0;B6GUR0;O63153;O63147;Q33620;Q8MAK6;P94054;Q9TI88;D2CN03;Q9XQM5;P94053;Q33579;Q7YM65;D8V9C3;P92468;…	21912	536	CID	C11(Carbamidomethyl)	22.05	22.243		8	50	31	1	1858.03	-22.9896	11/152	pps_pisum_IE_trypsin_rep1.mgf
	Low	DRFLFcAEAIYK	Q6PSM7;C7AQS9;Q9TI22;Q29VE5;Q33245;Q32816;B6GUU0;C8YPK4;Q33539;Q8HUZ7;Q36683;A8DPF0;B6GUR0;Q33620;Q8MAK6;Q9XQM5;A5Y0S8;D6C5Z0;B7P0F0;Q36637;A0PDA4;Q8HT77;A5X4I3;Q33323;A5X4L3;Q8MAK2;Q8MCX9;Q95E64;Q05554;P28413;P04717;P36487;Q05993;C8XRC6;Q8MCX5;Q8MCY0;O98994;Q9MTF6;O47274;Q36650;A0PDB4;A9P786;B3THH2;B8PRP3;D1KWX9;Q9BA14;O20211;Q9THW8;Q8MAP7;O20274;O47275;O47273;Q8HUZ8;O78309;Q3T5H0;A1XM40;A1XM46;…	5509	215	CID	C6(Carbamidomethyl)	21.38	20.8003		4	49	35	1	1532.72	-22.4928	9/126	pps_pisum_IE_trypsin_rep1.mgf
	Low	TFQGPPHGIQVERDKLNK	Q6PSM7;Q71N62;C7AQS9;Q9TI22;Q33550;Q29VE5;C7AQU8;Q9GEB9;Q33245;Q32800;B3THI4;Q9TJY5;Q8MAK5;O63121;P94108;Q9GD60;Q33531;Q8HUZ4;B6GUU0;D8V9G2;Q36667;Q8SKV4;P94086;P94091;Q33514;P93976;Q9GD57;Q9TKH0;C8YPK4;A8DPF8;Q33496;Q33268;Q8HUZ7;O20266;Q36683;Q8SKV6;Q8HU48;A8DPF0;B6GUR0;O63153;O63147;Q8MAK6;P94054;Q9TI88;D2CN03;Q9XQM5;P94053;Q33579;Q7YM65;D8V9C3;P92468;A5Y0S8;D6C5Z0;Q42903;O63185;Q9TI00;A1XCQ7;…	18858	477	CID		19.64	46.6587		9	51	33	1	2064.01	-43.1133	14/196	pps_pisum_IE_trypsin_rep1.mgf
	Low	AMHAVIDR	B8YGX4;Q6PSM7;C7AQS9;Q9TI22;Q33550;Q29VE5;C7AQU8;Q9GEB9;P36484;P36489;Q33245;Q32800;B3THI4;Q9TJY5;Q8MAK5;Q32816;Q95CD5;O63121;O98553;Q9GD60;Q33531;Q8HUZ4;D8V9G2;Q36667;Q8SKV4;Q33514;P94048;P93976;Q9GD57;Q9TKH0;C8YPK4;A8DPF8;Q33268;Q33539;Q8HUZ7;O20266;Q36683;Q8SKV6;Q8HU48;A8DPF0;B6GUR0;O63153;P93987;O63147;Q33620;Q8MAK6;P94054;Q9TI88;D2CN03;Q9XQM5;P94053;Q7YM65;D8V9C3;P92468;P94039;P94042;A5Y0S8;…	20751	558	CID		13.41	119.58		3	49	26	1	912.446	-28.3329	5/57	pps_pisum_IE_trypsin_rep1.mgf
C6TEG9	9.46	2	2	349	38.5839	6.91748	217.423	Putative uncharacterized protein OS=Glycine max PE=2 SV=1 - [C6TEG9_SOYBN]
	Confidence Icon	Sequence	Protein Accessions	# Proteins	# Protein Groups	Activation Type	Modifications	IonScore	Exp Value	Δ Score	Rank	Identity High	Homology Threshold	Charge	m/z [Da]	ΔM [ppm]	Ions Matched	Spectrum File
	High	ALDLVEFTGSVTQAIPGPR	C6TEG9	4	1	CID		144.05	1.334e-11	0.854167	1	50	42	1	1970.99	-32.7608	15/181	pps_pisum_IE_trypsin_rep1.mgf
	High	EIFGVTDEDADKLR	C6TEG9	1	1	CID		117.4	3.66715e-09	0.683761	1	48		1	1607.72	-41.3823	11/131	pps_pisum_IE_trypsin_rep1.mgf
D2CN03	44.44	19	19	459	51.0967	6.68311	216.795	Ribulose-1,5-bisphosphate carboxylase/oxygenase large subunit (Fragment) OS=Combretum erythrophyllum GN=rbcL PE=3 SV=1 - [D2CN03_9MYRT]
	Confidence Icon	Sequence	Protein Accessions	# Proteins	# Protein Groups	Activation Type	Modifications	IonScore	Exp Value	Δ Score	Rank	Identity High	Homology Threshold	Charge	m/z [Da]	ΔM [ppm]	Ions Matched	Spectrum File
	High	DNGLLLHIHR	B8YGX4;C7AQS9;Q9TI22;Q33550;Q29VE5;C7AQU8;Q9GEB9;P36484;P36489;Q33245;Q32800;B3THI4;Q9TJY5;Q8MAK5;Q32816;O98553;Q9GD60;Q33531;Q8HUZ4;B6GUU0;D8V9G2;Q36667;Q8SKV4;P94091;Q33514;Q9GD57;Q9TKH0;C8YPK4;A8DPF8;Q33496;Q33268;Q33539;Q8HUZ7;Q36683;Q8SKV6;Q8HU48;A8DPF0;B6GUR0;O63153;P93987;O63147;Q33620;Q8MAK6;P94054;Q9TI88;D2CN03;Q9XQM5;P94053;Q33579;Q7YM65;D8V9C3;P92468;A5Y0S8;D6C5Z0;Q42903;O63185;Q8HDA1;…	20168	543	CID		90.47	3.28279e-06		4	50		1	1187.64	-21.5649	9/97	pps_pisum_IE_trypsin_rep1.mgf
	High	TFQGPPHGIQVER	Q6PSM7;Q71N62;C7AQS9;Q9TI22;Q33550;Q29VE5;C7AQU8;Q9GEB9;Q33245;Q32800;B3THI4;Q9TJY5;Q8MAK5;O63121;P94108;Q9GD60;Q33531;Q8HUZ4;B6GUU0;D8V9G2;Q36667;Q8SKV4;P94086;P94091;Q33514;P93976;Q9GD57;Q9TKH0;C8YPK4;A8DPF8;Q33496;Q33268;Q8HUZ7;O20266;Q36683;Q8SKV6;Q8HU48;A8DPF0;B6GUR0;O63153;O63147;Q8MAK6;P94054;Q9TI88;D2CN03;Q9XQM5;P94053;Q33579;Q7YM65;D8V9C3;P92468;A5Y0S8;D6C5Z0;Q42903;O63185;Q9TI00;A1XCQ7;…	19129	500	CID		81.06	3.09255e-05		5	51		1	1465.73	-17.0469	20/139	pps_pisum_IE_trypsin_rep1.mgf
	High	GGLDFTKDDENVNSQPFMR	B8YGX4;Q6PSM7;Q71N62;C7AQS9;Q9TI22;O98435;Q33550;Q29VE5;C7AQU8;Q9GEB9;P36484;P36489;Q33245;Q32800;B3THI4;Q9TJY5;Q8MAK5;Q32816;O63121;O98553;Q9GD60;Q33531;Q8HUZ4;B6GUU0;D8V9G2;Q36667;Q8SKV4;P94086;P94091;P94048;P93976;Q9GD57;C8YPK4;A8DPF8;Q33496;O03607;Q33539;Q8HUZ7;O20266;Q36683;Q8SKV6;Q8HU48;A8DPF0;B6GUR0;O63153;P93987;O63147;Q33620;Q8MAK6;P94054;Q9TI88;D2CN03;Q9XQM5;P94053;Q7YM65;D8V9C3;P92468;…	22231	561	CID		75.22	9.94741e-05		3	50		1	2169.95	-16.7175	10/193	pps_pisum_IE_trypsin_rep1.mgf
	High	LTYYTPDYQTK	O98435;D2CN03;D3XQ20;P04717;Q85XM1;Q09RH6;Q9BB40;O98352;Q6YLQ6;Q9BCC3;Q33423;Q95G61;Q85XM3;D2CMZ3;E2D4N3;Q37279;O98359;Q36845;Q7YKH2;A1XNJ5;B2Y4S2;Q8MG87;Q09RG9;Q9TLH5;O98324;Q537M4;O20310;Q32920;D3XQ40;P28421;D3XQ49;Q7YJL9;Q33316;Q8MG85;Q95CF9	880	35	CID		66.05	0.000517485		9	48		1	1392.64	-22.7311	12/101	pps_pisum_IE_trypsin_rep1.mgf
	High	VALEAcVKAR	P36484;P36489;Q33245;Q32800;B3THI4;Q9TJY5;Q8MAK5;Q32816;Q95CD5;O63121;O98553;P94108;Q9GD60;Q33531;Q8HUZ4;B6GUU0;D8V9G2;Q36667;Q8SKV4;P94086;P94091;Q33514;P94048;P93976;Q9GD57;Q9TKH0;C8YPK4;A8DPF8;Q33496;Q33268;O03607;Q33539;Q8HUZ7;O20266;Q36683;Q8SKV6;Q8HU48;A8DPF0;B6GUR0;O63153;P93987;O63147;Q33620;Q8MAK6;P94054;Q9TI88;D2CN03;Q9XQM5;P94053;Q33579;Q7YM65;D8V9C3;P92468;P94039;P94042;A5Y0S8;D6C5Z0;…	1195	71	CID	C6(Carbamidomethyl)	64	0.00129974		4	50		1	1116.56	-55.1541	8/82	pps_pisum_IE_trypsin_rep1.mgf
	High	DTDILAAFR	Q6PSM7;C7AQS9;Q9TI22;O98435;Q33550;Q29VE5;C7AQU8;P36484;P36489;Q33245;Q32800;B3THI4;Q9TJY5;Q8MAK5;Q32816;Q95CD5;O63121;P94108;Q9GD60;Q33531;Q8HUZ4;B6GUU0;Q36667;P94086;P94091;Q33514;P93976;Q9GD57;Q9TKH0;C8YPK4;A8DPF8;Q33496;Q33268;O03607;Q8HUZ7;O20266;Q36683;Q8SKV6;A8DPF0;B6GUR0;O63153;P93987;O63147;Q33620;P94054;Q9TI88;D2CN03;Q9XQM5;P94053;Q33579;D8V9C3;P94042;D6C5Z0;Q42903;O63185;Q9TI00;Q8HDA1;…	17751	482	CID		61.64	0.00232219	0	1	50		1	1021.51	-24.8078	8/74	pps_pisum_IE_trypsin_rep1.mgf
	High	GHYLNATAGTcEEMIKR	Q33550;Q29VE5;P36484;P36489;Q33245;Q9TJY5;Q32816;O98553;P94108;Q8HUZ4;Q36667;P94091;Q9GD57;A8DPF8;Q33268;Q8HUZ7;Q36683;Q8HU48;B6GUR0;Q8MAK6;Q9TI88;D2CN03;Q9XQM5;P94053;Q33579;Q7YM65;D8V9C3;P94039;A5Y0S8;O63185;Q9TI00;Q8HDA1;A1XCQ7;P94046;P92469;Q8WKU6;B7P0F0;Q36637;Q37357;P93986;Q95EN1;Q9GDQ2;Q8HT77;Q33323;A5X4L3;Q6LA00;E5KUU8;Q8HUY5;Q39288;Q37269;Q8MCX9;Q8HVG8;A3KLW4;Q3MKL9;P31184;Q8MCX5;A5BTM9;…	7090	264	CID	C11(Carbamidomethyl)	58.96	0.00351314		3	49		1	1950.89	-12.9005	15/168	pps_pisum_IE_trypsin_rep1.mgf
	High	YGRPLLGcTIKPK	B8YGX4;Q6PSM7;Q71N62;C7AQS9;Q9TI22;O98435;Q33550;Q29VE5;C7AQU8;Q9GEB9;P36484;P36489;Q33245;Q32800;B3THI4;Q8MAK5;Q32816;O63121;O98553;P94108;Q9GD60;Q33531;Q8HUZ4;B6GUU0;D8V9G2;Q36667;Q8SKV4;P94086;P94091;Q33514;P94048;Q9GD57;Q9TKH0;C8YPK4;A8DPF8;Q33496;Q33268;O03607;Q33539;Q8HUZ7;O20266;Q8SKV6;Q8HU48;A8DPF0;B6GUR0;O63153;O63147;Q33620;Q8MAK6;P94054;Q9TI88;D2CN03;Q9XQM5;P94053;Q33579;Q7YM65;D8V9C3;…	22107	547	CID	C8(Carbamidomethyl)	52.58	0.0220337		4	51		1	1502.81	-27.9778	9/120	pps_pisum_IE_trypsin_rep1.mgf
	High	LEGEREITLGFVDLLR	C7AQS9;C7AQU8;Q33245;Q8HUZ4;Q33539;Q8HUZ7;Q8MAK6;D2CN03;Q9XQM5;A5Y0S8;D6C5Z0;Q42903;Q8HDA1;A1XCQ7;A5X4I3;A5X4L3;E0DA51;Q8MAK2;Q8MCX9;Q05554;P31184;P04717;C8XRC6;Q8MCX5;A5BTM9;Q8MCY0;O47274;O03615;Q8MAT5;Q8MAP3;Q36650;Q71N78;Q4VI97;B8PRP3;D1KWX9;Q8MAP7;O47275;O47068;O47273;Q8HUZ8;Q9MS05;Q9MV63;O78309;Q3T5H0;Q4VI95;A4F4H5;C0J9S0;C7AQU0;B3SHH2;Q32924;Q8HUX3;Q32137;Q3T5L5;Q4VIC2;Q39972;O03656;Q9TID4;…	4880	225	CID		51.18	0.0241179		8	50		1	1859.97	-28.7324	10/167	pps_pisum_IE_trypsin_rep1.mgf
	Medium	VTPQPGVPPEEAGAAVAAESSTGTWTTVWTDGLTSLDR	Q71N62;C7AQS9;Q9TI22;Q33550;C7AQU8;P36484;P36489;Q33245;Q32800;B3THI4;Q9TJY5;Q32816;Q95CD5;O98553;Q9GD60;Q33531;Q8HUZ4;B6GUU0;D8V9G2;Q36667;Q8SKV4;P94086;P94091;Q33514;P94048;P93976;Q9GD57;C8YPK4;Q33496;Q33268;O03607;Q33539;Q8HUZ7;Q36683;Q8SKV6;Q8HU48;A8DPF0;B6GUR0;O63153;P93987;Q33620;P94054;Q9TI88;D2CN03;Q9XQM5;P94053;D8V9C3;P92468;P94039;P94042;A5Y0S8;D6C5Z0;O63185;Q9TI00;A1XCQ7;P92469;O98659;…	13123	388	CID		48.41	0.0428287		7	49		1	3854.81	-16.0348	9/435	pps_pisum_IE_trypsin_rep1.mgf
	Medium	EITLGFVDLLR	C7AQS9;C7AQU8;Q33245;Q8HUZ4;Q33539;Q8HUZ7;Q8MAK6;D2CN03;Q9XQM5;A5Y0S8;D6C5Z0;Q42903;Q8HDA1;A1XCQ7;Q9TLI7;A5X4I3;A5X4L3;E0DA51;Q8MAK2;Q8MCX9;Q05554;P31184;P04717;C8XRC6;Q8MCX5;A5BTM9;Q8MCY0;O47274;O03615;Q8MAT5;Q8MAP3;Q36650;Q71N78;Q4VI97;B8PRP3;D1KWX9;Q8MAP7;O47275;O47068;O47273;Q8HUZ8;Q9MS05;Q9MV63;O78309;Q3T5H0;Q4VI95;A4F4H5;C0J9S0;C7AQR7;C7AQU0;B3SHH2;Q32924;Q8HUX3;Q32137;Q3T5L5;Q4VIC2;Q39972;…	4915	235	CID		44.3	0.105204		6	49		1	1275.69	-28.2052	7/97	pps_pisum_IE_trypsin_rep1.mgf
	Low	TFQGPPHGIQVERDK	Q6PSM7;Q71N62;C7AQS9;Q9TI22;Q33550;Q29VE5;C7AQU8;Q9GEB9;Q33245;Q32800;B3THI4;Q9TJY5;Q8MAK5;O63121;P94108;Q9GD60;Q33531;Q8HUZ4;B6GUU0;D8V9G2;Q36667;Q8SKV4;P94086;P94091;Q33514;P93976;Q9GD57;Q9TKH0;C8YPK4;A8DPF8;Q33496;Q33268;Q8HUZ7;O20266;Q36683;Q8SKV6;Q8HU48;A8DPF0;B6GUR0;O63153;O63147;Q8MAK6;P94054;Q9TI88;D2CN03;Q9XQM5;P94053;Q33579;Q7YM65;D8V9C3;P92468;A5Y0S8;D6C5Z0;Q42903;O63185;Q9TI00;A1XCQ7;…	19010	488	CID		40.84	0.278159		2	50		1	1708.82	-31.0279	9/163	pps_pisum_IE_trypsin_rep1.mgf
	Low	AVYEcLR	B8YGX4;Q71N62;C7AQS9;O98435;Q33550;Q29VE5;C7AQU8;Q9GEB9;P36484;P36489;Q33245;B3THI4;Q8MAK5;Q32816;O63121;O98553;P94108;Q9GD60;Q33531;Q8HUZ4;B6GUU0;D8V9G2;Q36667;Q8SKV4;P94086;P94091;Q33514;P93976;Q9GD57;C8YPK4;A8DPF8;Q33496;Q33539;O20266;Q36683;Q8SKV6;Q8HU48;A8DPF0;B6GUR0;O63153;P93987;O63147;Q33620;Q8MAK6;P94054;Q9TI88;D2CN03;Q9XQM5;P94053;Q7YM65;D8V9C3;P92468;P94042;A5Y0S8;D6C5Z0;Q42903;O63185;…	21473	543	CID	C5(Carbamidomethyl)	38.17	0.404804	0	1	49		1	910.424	-23.2148	5/51	pps_pisum_IE_trypsin_rep1.mgf
	Low	WSPELAAAcEVWK	O98435;Q33550;Q29VE5;P36489;Q33245;Q9TJY5;Q32816;Q95CD5;O63121;O98553;P94108;Q8HUZ4;B6GUU0;Q36667;P94086;P94091;Q33514;P94048;P93976;C8YPK4;A8DPF8;Q33268;Q33539;Q8HUZ7;O20266;Q36683;Q8SKV6;Q8HU48;A8DPF0;O63153;P93987;O63147;Q33620;P94054;Q9TI88;D2CN03;Q9XQM5;Q33579;Q7YM65;P92468;P94039;A5Y0S8;D6C5Z0;Q42903;O63185;Q9TI00;A1XCQ7;P94046;P94038;Q36643;Q8WKU6;Q31669;P93986;A0PDA4;Q9GDQ2;Q8HT77;A5X4I3;…	7073	273	CID	C9(Carbamidomethyl)	37.74	0.37278		3	48		1	1546.68	-34.7997	9/115	pps_pisum_IE_trypsin_rep1.mgf
	Low	ALRLEDLR	B8YGX4;Q6PSM7;Q71N62;C7AQS9;Q9TI22;Q33550;Q29VE5;C7AQU8;Q9GEB9;P36484;P36489;Q33245;Q32800;B3THI4;Q9TJY5;Q8MAK5;Q32816;O63121;O98553;Q8HUZ4;B6GUU0;D8V9G2;Q36667;Q8SKV4;P94086;P94091;Q33514;P94048;P93976;Q9GD57;C8YPK4;A8DPF8;Q33496;Q33268;O03607;Q33539;Q8HUZ7;O20266;Q36683;Q8HU48;A8DPF0;O63153;P93987;O63147;Q8MAK6;P94054;Q9TI88;D2CN03;Q9XQM5;P94053;D8V9C3;P92468;P94039;P94042;A5Y0S8;D6C5Z0;Q42903;…	22903	545	CID		35.82	0.853161		6	50		1	985.561	-18.2549	10/70	pps_pisum_IE_trypsin_rep1.mgf
	Low	NHGMHFR	Q9TI22;Q33550;C7AQU8;Q9GEB9;P36484;P36489;Q33245;Q32800;B3THI4;Q9TJY5;Q8MAK5;Q32816;Q95CD5;O63121;O98553;Q9GD60;Q33531;Q8HUZ4;B6GUU0;D8V9G2;Q8SKV4;P94086;P94091;Q33514;P94048;P93976;C8YPK4;A8DPF8;Q33496;Q33268;O03607;Q33539;O20266;Q36683;Q8SKV6;Q8HU48;A8DPF0;B6GUR0;O63153;P93987;O63147;Q33620;P94054;Q9TI88;D2CN03;Q9XQM5;P94053;Q33579;Q7YM65;D8V9C3;P92468;P94039;P94042;A5Y0S8;O63185;Q9TI00;Q8HDA1;…	14981	393	CID		31.48	1.28836	0	1	47	30	1	898.398	-13.5841	10/68	pps_pisum_IE_trypsin_rep1.mgf
	Low	LNKYGRPLLGcTIKPK	B8YGX4;Q6PSM7;Q71N62;C7AQS9;Q9TI22;O98435;Q33550;Q29VE5;C7AQU8;Q9GEB9;P36484;P36489;Q33245;Q32800;B3THI4;Q8MAK5;Q32816;O63121;P94108;Q9GD60;Q33531;Q8HUZ4;B6GUU0;D8V9G2;Q36667;Q8SKV4;P94086;P94091;Q33514;P94048;Q9GD57;Q9TKH0;C8YPK4;A8DPF8;Q33496;Q33268;O03607;Q33539;Q8HUZ7;O20266;Q8SKV6;Q8HU48;A8DPF0;B6GUR0;O63153;O63147;Q33620;Q8MAK6;P94054;Q9TI88;D2CN03;Q9XQM5;P94053;Q33579;Q7YM65;D8V9C3;P92468;…	21912	536	CID	C11(Carbamidomethyl)	22.05	22.243		8	50	31	1	1858.03	-22.9896	11/152	pps_pisum_IE_trypsin_rep1.mgf
	Low	TFQGPPHGIQVERDKLNK	Q6PSM7;Q71N62;C7AQS9;Q9TI22;Q33550;Q29VE5;C7AQU8;Q9GEB9;Q33245;Q32800;B3THI4;Q9TJY5;Q8MAK5;O63121;P94108;Q9GD60;Q33531;Q8HUZ4;B6GUU0;D8V9G2;Q36667;Q8SKV4;P94086;P94091;Q33514;P93976;Q9GD57;Q9TKH0;C8YPK4;A8DPF8;Q33496;Q33268;Q8HUZ7;O20266;Q36683;Q8SKV6;Q8HU48;A8DPF0;B6GUR0;O63153;O63147;Q8MAK6;P94054;Q9TI88;D2CN03;Q9XQM5;P94053;Q33579;Q7YM65;D8V9C3;P92468;A5Y0S8;D6C5Z0;Q42903;O63185;Q9TI00;A1XCQ7;…	18858	477	CID		19.64	46.6587		9	51	33	1	2064.01	-43.1133	14/196	pps_pisum_IE_trypsin_rep1.mgf
	Low	AMHAVIDR	B8YGX4;Q6PSM7;C7AQS9;Q9TI22;Q33550;Q29VE5;C7AQU8;Q9GEB9;P36484;P36489;Q33245;Q32800;B3THI4;Q9TJY5;Q8MAK5;Q32816;Q95CD5;O63121;O98553;Q9GD60;Q33531;Q8HUZ4;D8V9G2;Q36667;Q8SKV4;Q33514;P94048;P93976;Q9GD57;Q9TKH0;C8YPK4;A8DPF8;Q33268;Q33539;Q8HUZ7;O20266;Q36683;Q8SKV6;Q8HU48;A8DPF0;B6GUR0;O63153;P93987;O63147;Q33620;Q8MAK6;P94054;Q9TI88;D2CN03;Q9XQM5;P94053;Q7YM65;D8V9C3;P92468;P94039;P94042;A5Y0S8;…	20751	558	CID		13.41	119.58		3	49	26	1	912.446	-28.3329	5/57	pps_pisum_IE_trypsin_rep1.mgf
O20310	49.89	23	23	467	51.7651	6.68311	215.021	Ribulose 1,5-bisphosphate carboxylase-oxygenase large subunit (Fragment) OS=Ateleia herbert-smithii GN=rbcL PE=3 SV=1 - [O20310_9FABA]
	Confidence Icon	Sequence	Protein Accessions	# Proteins	# Protein Groups	Activation Type	Modifications	IonScore	Exp Value	Δ Score	Rank	Identity High	Homology Threshold	Charge	m/z [Da]	ΔM [ppm]	Ions Matched	Spectrum File
	High	DNGLLLHIHR	B8YGX4;C7AQS9;Q9TI22;Q33550;Q29VE5;C7AQU8;Q9GEB9;P36484;P36489;Q33245;Q32800;B3THI4;Q9TJY5;Q8MAK5;Q32816;O98553;Q9GD60;Q33531;Q8HUZ4;B6GUU0;D8V9G2;Q36667;Q8SKV4;P94091;Q33514;Q9GD57;Q9TKH0;C8YPK4;A8DPF8;Q33496;Q33268;Q33539;Q8HUZ7;Q36683;Q8SKV6;Q8HU48;A8DPF0;B6GUR0;O63153;P93987;O63147;Q33620;Q8MAK6;P94054;Q9TI88;D2CN03;Q9XQM5;P94053;Q33579;Q7YM65;D8V9C3;P92468;A5Y0S8;D6C5Z0;Q42903;O63185;Q8HDA1;…	20168	543	CID		90.47	3.28279e-06		4	50		1	1187.64	-21.5649	9/97	pps_pisum_IE_trypsin_rep1.mgf
	High	TFQGPPHGIQVER	Q6PSM7;Q71N62;C7AQS9;Q9TI22;Q33550;Q29VE5;C7AQU8;Q9GEB9;Q33245;Q32800;B3THI4;Q9TJY5;Q8MAK5;O63121;P94108;Q9GD60;Q33531;Q8HUZ4;B6GUU0;D8V9G2;Q36667;Q8SKV4;P94086;P94091;Q33514;P93976;Q9GD57;Q9TKH0;C8YPK4;A8DPF8;Q33496;Q33268;Q8HUZ7;O20266;Q36683;Q8SKV6;Q8HU48;A8DPF0;B6GUR0;O63153;O63147;Q8MAK6;P94054;Q9TI88;D2CN03;Q9XQM5;P94053;Q33579;Q7YM65;D8V9C3;P92468;A5Y0S8;D6C5Z0;Q42903;O63185;Q9TI00;A1XCQ7;…	19129	500	CID		81.06	3.09255e-05		5	51		1	1465.73	-17.0469	20/139	pps_pisum_IE_trypsin_rep1.mgf
	High	GGLDFTKDDENVNSQPFMR	B8YGX4;Q6PSM7;Q71N62;C7AQS9;Q9TI22;O98435;Q33550;Q29VE5;C7AQU8;Q9GEB9;P36484;P36489;Q33245;Q32800;B3THI4;Q9TJY5;Q8MAK5;Q32816;O63121;O98553;Q9GD60;Q33531;Q8HUZ4;B6GUU0;D8V9G2;Q36667;Q8SKV4;P94086;P94091;P94048;P93976;Q9GD57;C8YPK4;A8DPF8;Q33496;O03607;Q33539;Q8HUZ7;O20266;Q36683;Q8SKV6;Q8HU48;A8DPF0;B6GUR0;O63153;P93987;O63147;Q33620;Q8MAK6;P94054;Q9TI88;D2CN03;Q9XQM5;P94053;Q7YM65;D8V9C3;P92468;…	22231	561	CID		75.22	9.94741e-05		3	50		1	2169.95	-16.7175	10/193	pps_pisum_IE_trypsin_rep1.mgf
	High	LTYYTPDYQTK	O98435;D2CN03;D3XQ20;P04717;Q85XM1;Q09RH6;Q9BB40;O98352;Q6YLQ6;Q9BCC3;Q33423;Q95G61;Q85XM3;D2CMZ3;E2D4N3;Q37279;O98359;Q36845;Q7YKH2;A1XNJ5;B2Y4S2;Q8MG87;Q09RG9;Q9TLH5;O98324;Q537M4;O20310;Q32920;D3XQ40;P28421;D3XQ49;Q7YJL9;Q33316;Q8MG85;Q95CF9	880	35	CID		66.05	0.000517485		9	48		1	1392.64	-22.7311	12/101	pps_pisum_IE_trypsin_rep1.mgf
	High	DTDILAAFR	Q6PSM7;C7AQS9;Q9TI22;O98435;Q33550;Q29VE5;C7AQU8;P36484;P36489;Q33245;Q32800;B3THI4;Q9TJY5;Q8MAK5;Q32816;Q95CD5;O63121;P94108;Q9GD60;Q33531;Q8HUZ4;B6GUU0;Q36667;P94086;P94091;Q33514;P93976;Q9GD57;Q9TKH0;C8YPK4;A8DPF8;Q33496;Q33268;O03607;Q8HUZ7;O20266;Q36683;Q8SKV6;A8DPF0;B6GUR0;O63153;P93987;O63147;Q33620;P94054;Q9TI88;D2CN03;Q9XQM5;P94053;Q33579;D8V9C3;P94042;D6C5Z0;Q42903;O63185;Q9TI00;Q8HDA1;…	17751	482	CID		61.64	0.00232219	0	1	50		1	1021.51	-24.8078	8/74	pps_pisum_IE_trypsin_rep1.mgf
	High	GHYLNATAGTcEEMIKR	Q33550;Q29VE5;P36484;P36489;Q33245;Q9TJY5;Q32816;O98553;P94108;Q8HUZ4;Q36667;P94091;Q9GD57;A8DPF8;Q33268;Q8HUZ7;Q36683;Q8HU48;B6GUR0;Q8MAK6;Q9TI88;D2CN03;Q9XQM5;P94053;Q33579;Q7YM65;D8V9C3;P94039;A5Y0S8;O63185;Q9TI00;Q8HDA1;A1XCQ7;P94046;P92469;Q8WKU6;B7P0F0;Q36637;Q37357;P93986;Q95EN1;Q9GDQ2;Q8HT77;Q33323;A5X4L3;Q6LA00;E5KUU8;Q8HUY5;Q39288;Q37269;Q8MCX9;Q8HVG8;A3KLW4;Q3MKL9;P31184;Q8MCX5;A5BTM9;…	7090	264	CID	C11(Carbamidomethyl)	58.96	0.00351314		3	49		1	1950.89	-12.9005	15/168	pps_pisum_IE_trypsin_rep1.mgf
	High	LSGGDHIHAGTVVGK	Q9GEB9;Q33245;Q32816;O63121;O98553;Q8HUZ4;B6GUU0;D8V9G2;Q33539;Q8HUZ7;Q8HU48;D8V9C3;D6C5Z0;O63185;Q49M33;Q33323;Q8HUY5;Q8MAK2;Q3MKL9;P04717;C8XRC6;Q8MCX5;A5BTM9;Q9TLH7;Q9MSR5;Q8MAT5;Q36650;Q85XM1;Q4VI97;Q09RH6;Q9BB40;Q4VI95;A5X4C4;Q6JXN8;Q4VIC2;Q09W32;Q85ZK8;Q33198;Q9BCC3;Q5YGG3;A1X498;Q95668;A4V8H9;A5PF92;Q4VIC1;Q4VI79;A5H767;O03107;Q8MAQ6;Q09W50;A0PDI3;Q8MAN3;Q8HTE8;Q710L6;Q09W23;Q8WJE2;O98359;…	3408	104	CID		57.79	0.00463876		3	49		1	1447.73	-21.2442	10/134	pps_pisum_IE_trypsin_rep1.mgf
	High	YGRPLLGcTIKPK	B8YGX4;Q6PSM7;Q71N62;C7AQS9;Q9TI22;O98435;Q33550;Q29VE5;C7AQU8;Q9GEB9;P36484;P36489;Q33245;Q32800;B3THI4;Q8MAK5;Q32816;O63121;O98553;P94108;Q9GD60;Q33531;Q8HUZ4;B6GUU0;D8V9G2;Q36667;Q8SKV4;P94086;P94091;Q33514;P94048;Q9GD57;Q9TKH0;C8YPK4;A8DPF8;Q33496;Q33268;O03607;Q33539;Q8HUZ7;O20266;Q8SKV6;Q8HU48;A8DPF0;B6GUR0;O63153;O63147;Q33620;Q8MAK6;P94054;Q9TI88;D2CN03;Q9XQM5;P94053;Q33579;Q7YM65;D8V9C3;…	22107	547	CID	C8(Carbamidomethyl)	52.58	0.0220337		4	51		1	1502.81	-27.9778	9/120	pps_pisum_IE_trypsin_rep1.mgf
	High	FLFcAEAIYK	Q6PSM7;C7AQS9;Q9TI22;Q29VE5;Q33245;Q32816;B6GUU0;C8YPK4;Q33539;Q8HUZ7;Q36683;A8DPF0;B6GUR0;Q33620;Q8MAK6;Q9XQM5;A5Y0S8;D6C5Z0;B7P0F0;Q36637;A0PDA4;Q8HT77;A5X4I3;Q33323;A5X4L3;Q6LA00;Q8MAK2;Q8MCX9;Q95E64;Q05554;P28413;P04717;P36487;Q05993;C8XRC6;Q8MCX5;Q8MCY0;O98994;Q9MTF6;O47274;Q36650;A0PDB4;A9P786;B3THH2;B8PRP3;D1KWX9;Q9BA14;O20211;Q9THW8;Q8MAP7;O20274;O47275;O47273;Q8HUZ8;O78309;Q3T5H0;A1XM40;…	5539	221	CID	C4(Carbamidomethyl)	52.33	0.0217361		5	50		1	1261.6	-25.7947	14/76	pps_pisum_IE_trypsin_rep1.mgf
	High	LEGEREITLGFVDLLR	C7AQS9;C7AQU8;Q33245;Q8HUZ4;Q33539;Q8HUZ7;Q8MAK6;D2CN03;Q9XQM5;A5Y0S8;D6C5Z0;Q42903;Q8HDA1;A1XCQ7;A5X4I3;A5X4L3;E0DA51;Q8MAK2;Q8MCX9;Q05554;P31184;P04717;C8XRC6;Q8MCX5;A5BTM9;Q8MCY0;O47274;O03615;Q8MAT5;Q8MAP3;Q36650;Q71N78;Q4VI97;B8PRP3;D1KWX9;Q8MAP7;O47275;O47068;O47273;Q8HUZ8;Q9MS05;Q9MV63;O78309;Q3T5H0;Q4VI95;A4F4H5;C0J9S0;C7AQU0;B3SHH2;Q32924;Q8HUX3;Q32137;Q3T5L5;Q4VIC2;Q39972;O03656;Q9TID4;…	4880	225	CID		51.18	0.0241179		8	50		1	1859.97	-28.7324	10/167	pps_pisum_IE_trypsin_rep1.mgf
	Medium	VTPQPGVPPEEAGAAVAAESSTGTWTTVWTDGLTSLDR	Q71N62;C7AQS9;Q9TI22;Q33550;C7AQU8;P36484;P36489;Q33245;Q32800;B3THI4;Q9TJY5;Q32816;Q95CD5;O98553;Q9GD60;Q33531;Q8HUZ4;B6GUU0;D8V9G2;Q36667;Q8SKV4;P94086;P94091;Q33514;P94048;P93976;Q9GD57;C8YPK4;Q33496;Q33268;O03607;Q33539;Q8HUZ7;Q36683;Q8SKV6;Q8HU48;A8DPF0;B6GUR0;O63153;P93987;Q33620;P94054;Q9TI88;D2CN03;Q9XQM5;P94053;D8V9C3;P92468;P94039;P94042;A5Y0S8;D6C5Z0;O63185;Q9TI00;A1XCQ7;P92469;O98659;…	13123	388	CID		48.41	0.0428287		7	49		1	3854.81	-16.0348	9/435	pps_pisum_IE_trypsin_rep1.mgf
	Medium	EITLGFVDLLR	C7AQS9;C7AQU8;Q33245;Q8HUZ4;Q33539;Q8HUZ7;Q8MAK6;D2CN03;Q9XQM5;A5Y0S8;D6C5Z0;Q42903;Q8HDA1;A1XCQ7;Q9TLI7;A5X4I3;A5X4L3;E0DA51;Q8MAK2;Q8MCX9;Q05554;P31184;P04717;C8XRC6;Q8MCX5;A5BTM9;Q8MCY0;O47274;O03615;Q8MAT5;Q8MAP3;Q36650;Q71N78;Q4VI97;B8PRP3;D1KWX9;Q8MAP7;O47275;O47068;O47273;Q8HUZ8;Q9MS05;Q9MV63;O78309;Q3T5H0;Q4VI95;A4F4H5;C0J9S0;C7AQR7;C7AQU0;B3SHH2;Q32924;Q8HUX3;Q32137;Q3T5L5;Q4VIC2;Q39972;…	4915	235	CID		44.3	0.105204		6	49		1	1275.69	-28.2052	7/97	pps_pisum_IE_trypsin_rep1.mgf
	Low	TFQGPPHGIQVERDK	Q6PSM7;Q71N62;C7AQS9;Q9TI22;Q33550;Q29VE5;C7AQU8;Q9GEB9;Q33245;Q32800;B3THI4;Q9TJY5;Q8MAK5;O63121;P94108;Q9GD60;Q33531;Q8HUZ4;B6GUU0;D8V9G2;Q36667;Q8SKV4;P94086;P94091;Q33514;P93976;Q9GD57;Q9TKH0;C8YPK4;A8DPF8;Q33496;Q33268;Q8HUZ7;O20266;Q36683;Q8SKV6;Q8HU48;A8DPF0;B6GUR0;O63153;O63147;Q8MAK6;P94054;Q9TI88;D2CN03;Q9XQM5;P94053;Q33579;Q7YM65;D8V9C3;P92468;A5Y0S8;D6C5Z0;Q42903;O63185;Q9TI00;A1XCQ7;…	19010	488	CID		40.84	0.278159		2	50		1	1708.82	-31.0279	9/163	pps_pisum_IE_trypsin_rep1.mgf
	Low	EIKFEFPAMDTL	Q8HUZ4;C8YPK4;P04717;O98994;O03615;D1KWX9;Q3T5H0;Q8HUX3;Q32137;Q3T5L5;Q9TID4;Q4KUD6;O03616;O03647;A4V8H9;O03612;O03648;Q8HUX6;Q33444;O03622;Q8WJE2;O98756;Q9TID6;Q7YKH2;Q71N79;Q9TID3;O20363;Q9GG54;O03643;Q71N80;Q9GGI0;Q9TID5;Q8SLL1;O20310;Q07209;Q4KUE1;O03653;O03628;O03654;Q8SLK3;O03613;P92351;Q71N77	774	43	CID		38.96	0.249026	0	2	48	42	1	1440.67	-29.4387	6/118	pps_pisum_IE_trypsin_rep1.mgf
	Low	AVYEcLR	B8YGX4;Q71N62;C7AQS9;O98435;Q33550;Q29VE5;C7AQU8;Q9GEB9;P36484;P36489;Q33245;B3THI4;Q8MAK5;Q32816;O63121;O98553;P94108;Q9GD60;Q33531;Q8HUZ4;B6GUU0;D8V9G2;Q36667;Q8SKV4;P94086;P94091;Q33514;P93976;Q9GD57;C8YPK4;A8DPF8;Q33496;Q33539;O20266;Q36683;Q8SKV6;Q8HU48;A8DPF0;B6GUR0;O63153;P93987;O63147;Q33620;Q8MAK6;P94054;Q9TI88;D2CN03;Q9XQM5;P94053;Q7YM65;D8V9C3;P92468;P94042;A5Y0S8;D6C5Z0;Q42903;O63185;…	21473	543	CID	C5(Carbamidomethyl)	38.17	0.404804	0	1	49		1	910.424	-23.2148	5/51	pps_pisum_IE_trypsin_rep1.mgf
	Low	WSPELAAAcEVWK	O98435;Q33550;Q29VE5;P36489;Q33245;Q9TJY5;Q32816;Q95CD5;O63121;O98553;P94108;Q8HUZ4;B6GUU0;Q36667;P94086;P94091;Q33514;P94048;P93976;C8YPK4;A8DPF8;Q33268;Q33539;Q8HUZ7;O20266;Q36683;Q8SKV6;Q8HU48;A8DPF0;O63153;P93987;O63147;Q33620;P94054;Q9TI88;D2CN03;Q9XQM5;Q33579;Q7YM65;P92468;P94039;A5Y0S8;D6C5Z0;Q42903;O63185;Q9TI00;A1XCQ7;P94046;P94038;Q36643;Q8WKU6;Q31669;P93986;A0PDA4;Q9GDQ2;Q8HT77;A5X4I3;…	7073	273	CID	C9(Carbamidomethyl)	37.74	0.37278		3	48		1	1546.68	-34.7997	9/115	pps_pisum_IE_trypsin_rep1.mgf
	Low	ALRLEDLR	B8YGX4;Q6PSM7;Q71N62;C7AQS9;Q9TI22;Q33550;Q29VE5;C7AQU8;Q9GEB9;P36484;P36489;Q33245;Q32800;B3THI4;Q9TJY5;Q8MAK5;Q32816;O63121;O98553;Q8HUZ4;B6GUU0;D8V9G2;Q36667;Q8SKV4;P94086;P94091;Q33514;P94048;P93976;Q9GD57;C8YPK4;A8DPF8;Q33496;Q33268;O03607;Q33539;Q8HUZ7;O20266;Q36683;Q8HU48;A8DPF0;O63153;P93987;O63147;Q8MAK6;P94054;Q9TI88;D2CN03;Q9XQM5;P94053;D8V9C3;P92468;P94039;P94042;A5Y0S8;D6C5Z0;Q42903;…	22903	545	CID		35.82	0.853161		6	50		1	985.561	-18.2549	10/70	pps_pisum_IE_trypsin_rep1.mgf
	Low	LSGGDHIHAGTVVGKLEGER	Q9GEB9;Q33245;Q32816;O63121;O98553;Q8HUZ4;B6GUU0;D8V9G2;Q33539;Q8HUZ7;Q8HU48;D8V9C3;D6C5Z0;O63185;Q49M33;Q33323;Q8HUY5;Q8MAK2;Q3MKL9;P04717;C8XRC6;Q8MCX5;A5BTM9;Q9TLH7;Q9MSR5;Q8MAT5;Q36650;Q85XM1;Q4VI97;Q09RH6;Q9BB40;Q4VI95;A5X4C4;Q6JXN8;Q4VIC2;Q85ZK8;Q33198;Q9BCC3;A1X498;Q95668;A4V8H9;A5PF92;Q4VIC1;Q4VI79;A5H767;O03107;Q8MAQ6;A0PDI3;Q8MAN3;Q8HTE8;Q710L6;Q8WJE2;O98359;Q9XQG3;A8JY23;Q9GEE4;O98561;…	3266	95	CID		33.53	1.23909		4	49		1	2032.01	-23.2436	14/197	pps_pisum_IE_trypsin_rep1.mgf
	Low	NHGMHFR	Q9TI22;Q33550;C7AQU8;Q9GEB9;P36484;P36489;Q33245;Q32800;B3THI4;Q9TJY5;Q8MAK5;Q32816;Q95CD5;O63121;O98553;Q9GD60;Q33531;Q8HUZ4;B6GUU0;D8V9G2;Q8SKV4;P94086;P94091;Q33514;P94048;P93976;C8YPK4;A8DPF8;Q33496;Q33268;O03607;Q33539;O20266;Q36683;Q8SKV6;Q8HU48;A8DPF0;B6GUR0;O63153;P93987;O63147;Q33620;P94054;Q9TI88;D2CN03;Q9XQM5;P94053;Q33579;Q7YM65;D8V9C3;P92468;P94039;P94042;A5Y0S8;O63185;Q9TI00;Q8HDA1;…	14981	393	CID		31.48	1.28836	0	1	47	30	1	898.398	-13.5841	10/68	pps_pisum_IE_trypsin_rep1.mgf
	Low	LNKYGRPLLGcTIKPK	B8YGX4;Q6PSM7;Q71N62;C7AQS9;Q9TI22;O98435;Q33550;Q29VE5;C7AQU8;Q9GEB9;P36484;P36489;Q33245;Q32800;B3THI4;Q8MAK5;Q32816;O63121;P94108;Q9GD60;Q33531;Q8HUZ4;B6GUU0;D8V9G2;Q36667;Q8SKV4;P94086;P94091;Q33514;P94048;Q9GD57;Q9TKH0;C8YPK4;A8DPF8;Q33496;Q33268;O03607;Q33539;Q8HUZ7;O20266;Q8SKV6;Q8HU48;A8DPF0;B6GUR0;O63153;O63147;Q33620;Q8MAK6;P94054;Q9TI88;D2CN03;Q9XQM5;P94053;Q33579;Q7YM65;D8V9C3;P92468;…	21912	536	CID	C11(Carbamidomethyl)	22.05	22.243		8	50	31	1	1858.03	-22.9896	11/152	pps_pisum_IE_trypsin_rep1.mgf
	Low	DRFLFcAEAIYK	Q6PSM7;C7AQS9;Q9TI22;Q29VE5;Q33245;Q32816;B6GUU0;C8YPK4;Q33539;Q8HUZ7;Q36683;A8DPF0;B6GUR0;Q33620;Q8MAK6;Q9XQM5;A5Y0S8;D6C5Z0;B7P0F0;Q36637;A0PDA4;Q8HT77;A5X4I3;Q33323;A5X4L3;Q8MAK2;Q8MCX9;Q95E64;Q05554;P28413;P04717;P36487;Q05993;C8XRC6;Q8MCX5;Q8MCY0;O98994;Q9MTF6;O47274;Q36650;A0PDB4;A9P786;B3THH2;B8PRP3;D1KWX9;Q9BA14;O20211;Q9THW8;Q8MAP7;O20274;O47275;O47273;Q8HUZ8;O78309;Q3T5H0;A1XM40;A1XM46;…	5509	215	CID	C6(Carbamidomethyl)	21.38	20.8003		4	49	35	1	1532.72	-22.4928	9/126	pps_pisum_IE_trypsin_rep1.mgf
	Low	TFQGPPHGIQVERDKLNK	Q6PSM7;Q71N62;C7AQS9;Q9TI22;Q33550;Q29VE5;C7AQU8;Q9GEB9;Q33245;Q32800;B3THI4;Q9TJY5;Q8MAK5;O63121;P94108;Q9GD60;Q33531;Q8HUZ4;B6GUU0;D8V9G2;Q36667;Q8SKV4;P94086;P94091;Q33514;P93976;Q9GD57;Q9TKH0;C8YPK4;A8DPF8;Q33496;Q33268;Q8HUZ7;O20266;Q36683;Q8SKV6;Q8HU48;A8DPF0;B6GUR0;O63153;O63147;Q8MAK6;P94054;Q9TI88;D2CN03;Q9XQM5;P94053;Q33579;Q7YM65;D8V9C3;P92468;A5Y0S8;D6C5Z0;Q42903;O63185;Q9TI00;A1XCQ7;…	18858	477	CID		19.64	46.6587		9	51	33	1	2064.01	-43.1133	14/196	pps_pisum_IE_trypsin_rep1.mgf
	Low	AMHAVIDR	B8YGX4;Q6PSM7;C7AQS9;Q9TI22;Q33550;Q29VE5;C7AQU8;Q9GEB9;P36484;P36489;Q33245;Q32800;B3THI4;Q9TJY5;Q8MAK5;Q32816;Q95CD5;O63121;O98553;Q9GD60;Q33531;Q8HUZ4;D8V9G2;Q36667;Q8SKV4;Q33514;P94048;P93976;Q9GD57;Q9TKH0;C8YPK4;A8DPF8;Q33268;Q33539;Q8HUZ7;O20266;Q36683;Q8SKV6;Q8HU48;A8DPF0;B6GUR0;O63153;P93987;O63147;Q33620;Q8MAK6;P94054;Q9TI88;D2CN03;Q9XQM5;P94053;Q7YM65;D8V9C3;P92468;P94039;P94042;A5Y0S8;…	20751	558	CID		13.41	119.58		3	49	26	1	912.446	-28.3329	5/57	pps_pisum_IE_trypsin_rep1.mgf
Q9GEE4	29.95	18	16	434	48.0782	6.59521	213.998	Ribulose 1,5-bisphosphate carboxylase/oxygenase large subunit (Fragment) OS=Andreaeobryum macrosporum GN=rbcL PE=3 SV=1 - [Q9GEE4_9BRYO]
	Confidence Icon	Sequence	Protein Accessions	# Proteins	# Protein Groups	Activation Type	Modifications	IonScore	Exp Value	Δ Score	Rank	Identity High	Homology Threshold	Charge	m/z [Da]	ΔM [ppm]	Ions Matched	Spectrum File
	High	DNGLLLHIHR	B8YGX4;C7AQS9;Q9TI22;Q33550;Q29VE5;C7AQU8;Q9GEB9;P36484;P36489;Q33245;Q32800;B3THI4;Q9TJY5;Q8MAK5;Q32816;O98553;Q9GD60;Q33531;Q8HUZ4;B6GUU0;D8V9G2;Q36667;Q8SKV4;P94091;Q33514;Q9GD57;Q9TKH0;C8YPK4;A8DPF8;Q33496;Q33268;Q33539;Q8HUZ7;Q36683;Q8SKV6;Q8HU48;A8DPF0;B6GUR0;O63153;P93987;O63147;Q33620;Q8MAK6;P94054;Q9TI88;D2CN03;Q9XQM5;P94053;Q33579;Q7YM65;D8V9C3;P92468;A5Y0S8;D6C5Z0;Q42903;O63185;Q8HDA1;…	20168	543	CID		90.47	3.28279e-06		4	50		1	1187.64	-21.5649	9/97	pps_pisum_IE_trypsin_rep1.mgf
	High	TFQGPPHGIQVER	Q6PSM7;Q71N62;C7AQS9;Q9TI22;Q33550;Q29VE5;C7AQU8;Q9GEB9;Q33245;Q32800;B3THI4;Q9TJY5;Q8MAK5;O63121;P94108;Q9GD60;Q33531;Q8HUZ4;B6GUU0;D8V9G2;Q36667;Q8SKV4;P94086;P94091;Q33514;P93976;Q9GD57;Q9TKH0;C8YPK4;A8DPF8;Q33496;Q33268;Q8HUZ7;O20266;Q36683;Q8SKV6;Q8HU48;A8DPF0;B6GUR0;O63153;O63147;Q8MAK6;P94054;Q9TI88;D2CN03;Q9XQM5;P94053;Q33579;Q7YM65;D8V9C3;P92468;A5Y0S8;D6C5Z0;Q42903;O63185;Q9TI00;A1XCQ7;…	19129	500	CID		81.06	3.09255e-05		5	51		1	1465.73	-17.0469	20/139	pps_pisum_IE_trypsin_rep1.mgf
	High	GGLDFTKDDENVNSQPFMR	B8YGX4;Q6PSM7;Q71N62;C7AQS9;Q9TI22;O98435;Q33550;Q29VE5;C7AQU8;Q9GEB9;P36484;P36489;Q33245;Q32800;B3THI4;Q9TJY5;Q8MAK5;Q32816;O63121;O98553;Q9GD60;Q33531;Q8HUZ4;B6GUU0;D8V9G2;Q36667;Q8SKV4;P94086;P94091;P94048;P93976;Q9GD57;C8YPK4;A8DPF8;Q33496;O03607;Q33539;Q8HUZ7;O20266;Q36683;Q8SKV6;Q8HU48;A8DPF0;B6GUR0;O63153;P93987;O63147;Q33620;Q8MAK6;P94054;Q9TI88;D2CN03;Q9XQM5;P94053;Q7YM65;D8V9C3;P92468;…	22231	561	CID		75.22	9.94741e-05		3	50		1	2169.95	-16.7175	10/193	pps_pisum_IE_trypsin_rep1.mgf
	High	xTYYTPDYKTK	Q9GEE4	1	1	CID	X1(I)	66.05	0.000517485		2	48		1	1392.64	-48.8614	12/101	pps_pisum_IE_trypsin_rep1.mgf
	High	xTYYTPDYKTK	Q9GEE4	1	1	CID	X1(L)	66.05	0.000517485		8	48		1	1392.64	-48.8614	12/101	pps_pisum_IE_trypsin_rep1.mgf
	High	xTYYTPDYKTKDTDILAAFR	Q9GEE4	1	1	CID	X1(I)	65.68	0.000701583		2	49		1	2395.11	-43.869	11/204	pps_pisum_IE_trypsin_rep1.mgf
	High	xTYYTPDYKTKDTDILAAFR	Q9GEE4	1	1	CID	X1(L)	65.68	0.000701583		7	49		1	2395.11	-43.869	11/204	pps_pisum_IE_trypsin_rep1.mgf
	High	DTDILAAFR	Q6PSM7;C7AQS9;Q9TI22;O98435;Q33550;Q29VE5;C7AQU8;P36484;P36489;Q33245;Q32800;B3THI4;Q9TJY5;Q8MAK5;Q32816;Q95CD5;O63121;P94108;Q9GD60;Q33531;Q8HUZ4;B6GUU0;Q36667;P94086;P94091;Q33514;P93976;Q9GD57;Q9TKH0;C8YPK4;A8DPF8;Q33496;Q33268;O03607;Q8HUZ7;O20266;Q36683;Q8SKV6;A8DPF0;B6GUR0;O63153;P93987;O63147;Q33620;P94054;Q9TI88;D2CN03;Q9XQM5;P94053;Q33579;D8V9C3;P94042;D6C5Z0;Q42903;O63185;Q9TI00;Q8HDA1;…	17751	482	CID		61.64	0.00232219	0	1	50		1	1021.51	-24.8078	8/74	pps_pisum_IE_trypsin_rep1.mgf
	High	LSGGDHIHAGTVVGK	Q9GEB9;Q33245;Q32816;O63121;O98553;Q8HUZ4;B6GUU0;D8V9G2;Q33539;Q8HUZ7;Q8HU48;D8V9C3;D6C5Z0;O63185;Q49M33;Q33323;Q8HUY5;Q8MAK2;Q3MKL9;P04717;C8XRC6;Q8MCX5;A5BTM9;Q9TLH7;Q9MSR5;Q8MAT5;Q36650;Q85XM1;Q4VI97;Q09RH6;Q9BB40;Q4VI95;A5X4C4;Q6JXN8;Q4VIC2;Q09W32;Q85ZK8;Q33198;Q9BCC3;Q5YGG3;A1X498;Q95668;A4V8H9;A5PF92;Q4VIC1;Q4VI79;A5H767;O03107;Q8MAQ6;Q09W50;A0PDI3;Q8MAN3;Q8HTE8;Q710L6;Q09W23;Q8WJE2;O98359;…	3408	104	CID		57.79	0.00463876		3	49		1	1447.73	-21.2442	10/134	pps_pisum_IE_trypsin_rep1.mgf
	High	YGRPLLGcTIKPK	B8YGX4;Q6PSM7;Q71N62;C7AQS9;Q9TI22;O98435;Q33550;Q29VE5;C7AQU8;Q9GEB9;P36484;P36489;Q33245;Q32800;B3THI4;Q8MAK5;Q32816;O63121;O98553;P94108;Q9GD60;Q33531;Q8HUZ4;B6GUU0;D8V9G2;Q36667;Q8SKV4;P94086;P94091;Q33514;P94048;Q9GD57;Q9TKH0;C8YPK4;A8DPF8;Q33496;Q33268;O03607;Q33539;Q8HUZ7;O20266;Q8SKV6;Q8HU48;A8DPF0;B6GUR0;O63153;O63147;Q33620;Q8MAK6;P94054;Q9TI88;D2CN03;Q9XQM5;P94053;Q33579;Q7YM65;D8V9C3;…	22107	547	CID	C8(Carbamidomethyl)	52.58	0.0220337		4	51		1	1502.81	-27.9778	9/120	pps_pisum_IE_trypsin_rep1.mgf
	Low	TFQGPPHGIQVERDK	Q6PSM7;Q71N62;C7AQS9;Q9TI22;Q33550;Q29VE5;C7AQU8;Q9GEB9;Q33245;Q32800;B3THI4;Q9TJY5;Q8MAK5;O63121;P94108;Q9GD60;Q33531;Q8HUZ4;B6GUU0;D8V9G2;Q36667;Q8SKV4;P94086;P94091;Q33514;P93976;Q9GD57;Q9TKH0;C8YPK4;A8DPF8;Q33496;Q33268;Q8HUZ7;O20266;Q36683;Q8SKV6;Q8HU48;A8DPF0;B6GUR0;O63153;O63147;Q8MAK6;P94054;Q9TI88;D2CN03;Q9XQM5;P94053;Q33579;Q7YM65;D8V9C3;P92468;A5Y0S8;D6C5Z0;Q42903;O63185;Q9TI00;A1XCQ7;…	19010	488	CID		40.84	0.278159		2	50		1	1708.82	-31.0279	9/163	pps_pisum_IE_trypsin_rep1.mgf
	Low	AVYEcLR	B8YGX4;Q71N62;C7AQS9;O98435;Q33550;Q29VE5;C7AQU8;Q9GEB9;P36484;P36489;Q33245;B3THI4;Q8MAK5;Q32816;O63121;O98553;P94108;Q9GD60;Q33531;Q8HUZ4;B6GUU0;D8V9G2;Q36667;Q8SKV4;P94086;P94091;Q33514;P93976;Q9GD57;C8YPK4;A8DPF8;Q33496;Q33539;O20266;Q36683;Q8SKV6;Q8HU48;A8DPF0;B6GUR0;O63153;P93987;O63147;Q33620;Q8MAK6;P94054;Q9TI88;D2CN03;Q9XQM5;P94053;Q7YM65;D8V9C3;P92468;P94042;A5Y0S8;D6C5Z0;Q42903;O63185;…	21473	543	CID	C5(Carbamidomethyl)	38.17	0.404804	0	1	49		1	910.424	-23.2148	5/51	pps_pisum_IE_trypsin_rep1.mgf
	Low	ALRLEDLR	B8YGX4;Q6PSM7;Q71N62;C7AQS9;Q9TI22;Q33550;Q29VE5;C7AQU8;Q9GEB9;P36484;P36489;Q33245;Q32800;B3THI4;Q9TJY5;Q8MAK5;Q32816;O63121;O98553;Q8HUZ4;B6GUU0;D8V9G2;Q36667;Q8SKV4;P94086;P94091;Q33514;P94048;P93976;Q9GD57;C8YPK4;A8DPF8;Q33496;Q33268;O03607;Q33539;Q8HUZ7;O20266;Q36683;Q8HU48;A8DPF0;O63153;P93987;O63147;Q8MAK6;P94054;Q9TI88;D2CN03;Q9XQM5;P94053;D8V9C3;P92468;P94039;P94042;A5Y0S8;D6C5Z0;Q42903;…	22903	545	CID		35.82	0.853161		6	50		1	985.561	-18.2549	10/70	pps_pisum_IE_trypsin_rep1.mgf
	Low	LSGGDHIHAGTVVGKLEGER	Q9GEB9;Q33245;Q32816;O63121;O98553;Q8HUZ4;B6GUU0;D8V9G2;Q33539;Q8HUZ7;Q8HU48;D8V9C3;D6C5Z0;O63185;Q49M33;Q33323;Q8HUY5;Q8MAK2;Q3MKL9;P04717;C8XRC6;Q8MCX5;A5BTM9;Q9TLH7;Q9MSR5;Q8MAT5;Q36650;Q85XM1;Q4VI97;Q09RH6;Q9BB40;Q4VI95;A5X4C4;Q6JXN8;Q4VIC2;Q85ZK8;Q33198;Q9BCC3;A1X498;Q95668;A4V8H9;A5PF92;Q4VIC1;Q4VI79;A5H767;O03107;Q8MAQ6;A0PDI3;Q8MAN3;Q8HTE8;Q710L6;Q8WJE2;O98359;Q9XQG3;A8JY23;Q9GEE4;O98561;…	3266	95	CID		33.53	1.23909		4	49		1	2032.01	-23.2436	14/197	pps_pisum_IE_trypsin_rep1.mgf
	Low	NHGMHFR	Q9TI22;Q33550;C7AQU8;Q9GEB9;P36484;P36489;Q33245;Q32800;B3THI4;Q9TJY5;Q8MAK5;Q32816;Q95CD5;O63121;O98553;Q9GD60;Q33531;Q8HUZ4;B6GUU0;D8V9G2;Q8SKV4;P94086;P94091;Q33514;P94048;P93976;C8YPK4;A8DPF8;Q33496;Q33268;O03607;Q33539;O20266;Q36683;Q8SKV6;Q8HU48;A8DPF0;B6GUR0;O63153;P93987;O63147;Q33620;P94054;Q9TI88;D2CN03;Q9XQM5;P94053;Q33579;Q7YM65;D8V9C3;P92468;P94039;P94042;A5Y0S8;O63185;Q9TI00;Q8HDA1;…	14981	393	CID		31.48	1.28836	0	1	47	30	1	898.398	-13.5841	10/68	pps_pisum_IE_trypsin_rep1.mgf
	Low	LNKYGRPLLGcTIKPK	B8YGX4;Q6PSM7;Q71N62;C7AQS9;Q9TI22;O98435;Q33550;Q29VE5;C7AQU8;Q9GEB9;P36484;P36489;Q33245;Q32800;B3THI4;Q8MAK5;Q32816;O63121;P94108;Q9GD60;Q33531;Q8HUZ4;B6GUU0;D8V9G2;Q36667;Q8SKV4;P94086;P94091;Q33514;P94048;Q9GD57;Q9TKH0;C8YPK4;A8DPF8;Q33496;Q33268;O03607;Q33539;Q8HUZ7;O20266;Q8SKV6;Q8HU48;A8DPF0;B6GUR0;O63153;O63147;Q33620;Q8MAK6;P94054;Q9TI88;D2CN03;Q9XQM5;P94053;Q33579;Q7YM65;D8V9C3;P92468;…	21912	536	CID	C11(Carbamidomethyl)	22.05	22.243		8	50	31	1	1858.03	-22.9896	11/152	pps_pisum_IE_trypsin_rep1.mgf
	Low	TFQGPPHGIQVERDKLNK	Q6PSM7;Q71N62;C7AQS9;Q9TI22;Q33550;Q29VE5;C7AQU8;Q9GEB9;Q33245;Q32800;B3THI4;Q9TJY5;Q8MAK5;O63121;P94108;Q9GD60;Q33531;Q8HUZ4;B6GUU0;D8V9G2;Q36667;Q8SKV4;P94086;P94091;Q33514;P93976;Q9GD57;Q9TKH0;C8YPK4;A8DPF8;Q33496;Q33268;Q8HUZ7;O20266;Q36683;Q8SKV6;Q8HU48;A8DPF0;B6GUR0;O63153;O63147;Q8MAK6;P94054;Q9TI88;D2CN03;Q9XQM5;P94053;Q33579;Q7YM65;D8V9C3;P92468;A5Y0S8;D6C5Z0;Q42903;O63185;Q9TI00;A1XCQ7;…	18858	477	CID		19.64	46.6587		9	51	33	1	2064.01	-43.1133	14/196	pps_pisum_IE_trypsin_rep1.mgf
	Low	AMHAVIDR	B8YGX4;Q6PSM7;C7AQS9;Q9TI22;Q33550;Q29VE5;C7AQU8;Q9GEB9;P36484;P36489;Q33245;Q32800;B3THI4;Q9TJY5;Q8MAK5;Q32816;Q95CD5;O63121;O98553;Q9GD60;Q33531;Q8HUZ4;D8V9G2;Q36667;Q8SKV4;Q33514;P94048;P93976;Q9GD57;Q9TKH0;C8YPK4;A8DPF8;Q33268;Q33539;Q8HUZ7;O20266;Q36683;Q8SKV6;Q8HU48;A8DPF0;B6GUR0;O63153;P93987;O63147;Q33620;Q8MAK6;P94054;Q9TI88;D2CN03;Q9XQM5;P94053;Q7YM65;D8V9C3;P92468;P94039;P94042;A5Y0S8;…	20751	558	CID		13.41	119.58		3	49	26	1	912.446	-28.3329	5/57	pps_pisum_IE_trypsin_rep1.mgf
A1XCQ7	43.39	18	18	454	50.4245	6.48096	213.681	Ribulose-1,5-bisphosphate carboxylase/oxygenase large subunit (Fragment) OS=Cornus peruviana GN=rbcL PE=3 SV=1 - [A1XCQ7_9ASTE]
	Confidence Icon	Sequence	Protein Accessions	# Proteins	# Protein Groups	Activation Type	Modifications	IonScore	Exp Value	Δ Score	Rank	Identity High	Homology Threshold	Charge	m/z [Da]	ΔM [ppm]	Ions Matched	Spectrum File
	High	DNGLLLHIHR	B8YGX4;C7AQS9;Q9TI22;Q33550;Q29VE5;C7AQU8;Q9GEB9;P36484;P36489;Q33245;Q32800;B3THI4;Q9TJY5;Q8MAK5;Q32816;O98553;Q9GD60;Q33531;Q8HUZ4;B6GUU0;D8V9G2;Q36667;Q8SKV4;P94091;Q33514;Q9GD57;Q9TKH0;C8YPK4;A8DPF8;Q33496;Q33268;Q33539;Q8HUZ7;Q36683;Q8SKV6;Q8HU48;A8DPF0;B6GUR0;O63153;P93987;O63147;Q33620;Q8MAK6;P94054;Q9TI88;D2CN03;Q9XQM5;P94053;Q33579;Q7YM65;D8V9C3;P92468;A5Y0S8;D6C5Z0;Q42903;O63185;Q8HDA1;…	20168	543	CID		90.47	3.28279e-06		4	50		1	1187.64	-21.5649	9/97	pps_pisum_IE_trypsin_rep1.mgf
	High	TFQGPPHGIQVER	Q6PSM7;Q71N62;C7AQS9;Q9TI22;Q33550;Q29VE5;C7AQU8;Q9GEB9;Q33245;Q32800;B3THI4;Q9TJY5;Q8MAK5;O63121;P94108;Q9GD60;Q33531;Q8HUZ4;B6GUU0;D8V9G2;Q36667;Q8SKV4;P94086;P94091;Q33514;P93976;Q9GD57;Q9TKH0;C8YPK4;A8DPF8;Q33496;Q33268;Q8HUZ7;O20266;Q36683;Q8SKV6;Q8HU48;A8DPF0;B6GUR0;O63153;O63147;Q8MAK6;P94054;Q9TI88;D2CN03;Q9XQM5;P94053;Q33579;Q7YM65;D8V9C3;P92468;A5Y0S8;D6C5Z0;Q42903;O63185;Q9TI00;A1XCQ7;…	19129	500	CID		81.06	3.09255e-05		5	51		1	1465.73	-17.0469	20/139	pps_pisum_IE_trypsin_rep1.mgf
	High	GGLDFTKDDENVNSQPFMR	B8YGX4;Q6PSM7;Q71N62;C7AQS9;Q9TI22;O98435;Q33550;Q29VE5;C7AQU8;Q9GEB9;P36484;P36489;Q33245;Q32800;B3THI4;Q9TJY5;Q8MAK5;Q32816;O63121;O98553;Q9GD60;Q33531;Q8HUZ4;B6GUU0;D8V9G2;Q36667;Q8SKV4;P94086;P94091;P94048;P93976;Q9GD57;C8YPK4;A8DPF8;Q33496;O03607;Q33539;Q8HUZ7;O20266;Q36683;Q8SKV6;Q8HU48;A8DPF0;B6GUR0;O63153;P93987;O63147;Q33620;Q8MAK6;P94054;Q9TI88;D2CN03;Q9XQM5;P94053;Q7YM65;D8V9C3;P92468;…	22231	561	CID		75.22	9.94741e-05		3	50		1	2169.95	-16.7175	10/193	pps_pisum_IE_trypsin_rep1.mgf
	High	VALEAcVKAR	P36484;P36489;Q33245;Q32800;B3THI4;Q9TJY5;Q8MAK5;Q32816;Q95CD5;O63121;O98553;P94108;Q9GD60;Q33531;Q8HUZ4;B6GUU0;D8V9G2;Q36667;Q8SKV4;P94086;P94091;Q33514;P94048;P93976;Q9GD57;Q9TKH0;C8YPK4;A8DPF8;Q33496;Q33268;O03607;Q33539;Q8HUZ7;O20266;Q36683;Q8SKV6;Q8HU48;A8DPF0;B6GUR0;O63153;P93987;O63147;Q33620;Q8MAK6;P94054;Q9TI88;D2CN03;Q9XQM5;P94053;Q33579;Q7YM65;D8V9C3;P92468;P94039;P94042;A5Y0S8;D6C5Z0;…	1195	71	CID	C6(Carbamidomethyl)	64	0.00129974		4	50		1	1116.56	-55.1541	8/82	pps_pisum_IE_trypsin_rep1.mgf
	High	LTYYTPNYETKDTDILAAFR	A1XCQ7;O03615;Q32137;O03656;O03644;Q9TID4;Q3T8E7;E3TI21;O03616;A1X498;O03647;Q9TIE0;O03612;B3XXZ8;O03107;O03648;O03640;O03641;Q33444;Q3T5H5;D5J717;O98892;Q71N84;O03643;Q71N80;Q8SLL1;O03653;A6XHX1;O03628;O03654;Q9XQR0;O03639;Q32726;E5FEA4	133	34	CID		63.63	0.00112481		9	49		1	2395.11	-28.6756	11/208	pps_pisum_IE_trypsin_rep1.mgf
	High	DTDILAAFR	Q6PSM7;C7AQS9;Q9TI22;O98435;Q33550;Q29VE5;C7AQU8;P36484;P36489;Q33245;Q32800;B3THI4;Q9TJY5;Q8MAK5;Q32816;Q95CD5;O63121;P94108;Q9GD60;Q33531;Q8HUZ4;B6GUU0;Q36667;P94086;P94091;Q33514;P93976;Q9GD57;Q9TKH0;C8YPK4;A8DPF8;Q33496;Q33268;O03607;Q8HUZ7;O20266;Q36683;Q8SKV6;A8DPF0;B6GUR0;O63153;P93987;O63147;Q33620;P94054;Q9TI88;D2CN03;Q9XQM5;P94053;Q33579;D8V9C3;P94042;D6C5Z0;Q42903;O63185;Q9TI00;Q8HDA1;…	17751	482	CID		61.64	0.00232219	0	1	50		1	1021.51	-24.8078	8/74	pps_pisum_IE_trypsin_rep1.mgf
	High	GHYLNATAGTcEEMIKR	Q33550;Q29VE5;P36484;P36489;Q33245;Q9TJY5;Q32816;O98553;P94108;Q8HUZ4;Q36667;P94091;Q9GD57;A8DPF8;Q33268;Q8HUZ7;Q36683;Q8HU48;B6GUR0;Q8MAK6;Q9TI88;D2CN03;Q9XQM5;P94053;Q33579;Q7YM65;D8V9C3;P94039;A5Y0S8;O63185;Q9TI00;Q8HDA1;A1XCQ7;P94046;P92469;Q8WKU6;B7P0F0;Q36637;Q37357;P93986;Q95EN1;Q9GDQ2;Q8HT77;Q33323;A5X4L3;Q6LA00;E5KUU8;Q8HUY5;Q39288;Q37269;Q8MCX9;Q8HVG8;A3KLW4;Q3MKL9;P31184;Q8MCX5;A5BTM9;…	7090	264	CID	C11(Carbamidomethyl)	58.96	0.00351314		3	49		1	1950.89	-12.9005	15/168	pps_pisum_IE_trypsin_rep1.mgf
	High	YGRPLLGcTIKPK	B8YGX4;Q6PSM7;Q71N62;C7AQS9;Q9TI22;O98435;Q33550;Q29VE5;C7AQU8;Q9GEB9;P36484;P36489;Q33245;Q32800;B3THI4;Q8MAK5;Q32816;O63121;O98553;P94108;Q9GD60;Q33531;Q8HUZ4;B6GUU0;D8V9G2;Q36667;Q8SKV4;P94086;P94091;Q33514;P94048;Q9GD57;Q9TKH0;C8YPK4;A8DPF8;Q33496;Q33268;O03607;Q33539;Q8HUZ7;O20266;Q8SKV6;Q8HU48;A8DPF0;B6GUR0;O63153;O63147;Q33620;Q8MAK6;P94054;Q9TI88;D2CN03;Q9XQM5;P94053;Q33579;Q7YM65;D8V9C3;…	22107	547	CID	C8(Carbamidomethyl)	52.58	0.0220337		4	51		1	1502.81	-27.9778	9/120	pps_pisum_IE_trypsin_rep1.mgf
	High	LEGEREITLGFVDLLR	C7AQS9;C7AQU8;Q33245;Q8HUZ4;Q33539;Q8HUZ7;Q8MAK6;D2CN03;Q9XQM5;A5Y0S8;D6C5Z0;Q42903;Q8HDA1;A1XCQ7;A5X4I3;A5X4L3;E0DA51;Q8MAK2;Q8MCX9;Q05554;P31184;P04717;C8XRC6;Q8MCX5;A5BTM9;Q8MCY0;O47274;O03615;Q8MAT5;Q8MAP3;Q36650;Q71N78;Q4VI97;B8PRP3;D1KWX9;Q8MAP7;O47275;O47068;O47273;Q8HUZ8;Q9MS05;Q9MV63;O78309;Q3T5H0;Q4VI95;A4F4H5;C0J9S0;C7AQU0;B3SHH2;Q32924;Q8HUX3;Q32137;Q3T5L5;Q4VIC2;Q39972;O03656;Q9TID4;…	4880	225	CID		51.18	0.0241179		8	50		1	1859.97	-28.7324	10/167	pps_pisum_IE_trypsin_rep1.mgf
	Medium	VTPQPGVPPEEAGAAVAAESSTGTWTTVWTDGLTSLDR	Q71N62;C7AQS9;Q9TI22;Q33550;C7AQU8;P36484;P36489;Q33245;Q32800;B3THI4;Q9TJY5;Q32816;Q95CD5;O98553;Q9GD60;Q33531;Q8HUZ4;B6GUU0;D8V9G2;Q36667;Q8SKV4;P94086;P94091;Q33514;P94048;P93976;Q9GD57;C8YPK4;Q33496;Q33268;O03607;Q33539;Q8HUZ7;Q36683;Q8SKV6;Q8HU48;A8DPF0;B6GUR0;O63153;P93987;Q33620;P94054;Q9TI88;D2CN03;Q9XQM5;P94053;D8V9C3;P92468;P94039;P94042;A5Y0S8;D6C5Z0;O63185;Q9TI00;A1XCQ7;P92469;O98659;…	13123	388	CID		48.41	0.0428287		7	49		1	3854.81	-16.0348	9/435	pps_pisum_IE_trypsin_rep1.mgf
	Medium	EITLGFVDLLR	C7AQS9;C7AQU8;Q33245;Q8HUZ4;Q33539;Q8HUZ7;Q8MAK6;D2CN03;Q9XQM5;A5Y0S8;D6C5Z0;Q42903;Q8HDA1;A1XCQ7;Q9TLI7;A5X4I3;A5X4L3;E0DA51;Q8MAK2;Q8MCX9;Q05554;P31184;P04717;C8XRC6;Q8MCX5;A5BTM9;Q8MCY0;O47274;O03615;Q8MAT5;Q8MAP3;Q36650;Q71N78;Q4VI97;B8PRP3;D1KWX9;Q8MAP7;O47275;O47068;O47273;Q8HUZ8;Q9MS05;Q9MV63;O78309;Q3T5H0;Q4VI95;A4F4H5;C0J9S0;C7AQR7;C7AQU0;B3SHH2;Q32924;Q8HUX3;Q32137;Q3T5L5;Q4VIC2;Q39972;…	4915	235	CID		44.3	0.105204		6	49		1	1275.69	-28.2052	7/97	pps_pisum_IE_trypsin_rep1.mgf
	Low	TFQGPPHGIQVERDK	Q6PSM7;Q71N62;C7AQS9;Q9TI22;Q33550;Q29VE5;C7AQU8;Q9GEB9;Q33245;Q32800;B3THI4;Q9TJY5;Q8MAK5;O63121;P94108;Q9GD60;Q33531;Q8HUZ4;B6GUU0;D8V9G2;Q36667;Q8SKV4;P94086;P94091;Q33514;P93976;Q9GD57;Q9TKH0;C8YPK4;A8DPF8;Q33496;Q33268;Q8HUZ7;O20266;Q36683;Q8SKV6;Q8HU48;A8DPF0;B6GUR0;O63153;O63147;Q8MAK6;P94054;Q9TI88;D2CN03;Q9XQM5;P94053;Q33579;Q7YM65;D8V9C3;P92468;A5Y0S8;D6C5Z0;Q42903;O63185;Q9TI00;A1XCQ7;…	19010	488	CID		40.84	0.278159		2	50		1	1708.82	-31.0279	9/163	pps_pisum_IE_trypsin_rep1.mgf
	Low	AVYEcLR	B8YGX4;Q71N62;C7AQS9;O98435;Q33550;Q29VE5;C7AQU8;Q9GEB9;P36484;P36489;Q33245;B3THI4;Q8MAK5;Q32816;O63121;O98553;P94108;Q9GD60;Q33531;Q8HUZ4;B6GUU0;D8V9G2;Q36667;Q8SKV4;P94086;P94091;Q33514;P93976;Q9GD57;C8YPK4;A8DPF8;Q33496;Q33539;O20266;Q36683;Q8SKV6;Q8HU48;A8DPF0;B6GUR0;O63153;P93987;O63147;Q33620;Q8MAK6;P94054;Q9TI88;D2CN03;Q9XQM5;P94053;Q7YM65;D8V9C3;P92468;P94042;A5Y0S8;D6C5Z0;Q42903;O63185;…	21473	543	CID	C5(Carbamidomethyl)	38.17	0.404804	0	1	49		1	910.424	-23.2148	5/51	pps_pisum_IE_trypsin_rep1.mgf
	Low	WSPELAAAcEVWK	O98435;Q33550;Q29VE5;P36489;Q33245;Q9TJY5;Q32816;Q95CD5;O63121;O98553;P94108;Q8HUZ4;B6GUU0;Q36667;P94086;P94091;Q33514;P94048;P93976;C8YPK4;A8DPF8;Q33268;Q33539;Q8HUZ7;O20266;Q36683;Q8SKV6;Q8HU48;A8DPF0;O63153;P93987;O63147;Q33620;P94054;Q9TI88;D2CN03;Q9XQM5;Q33579;Q7YM65;P92468;P94039;A5Y0S8;D6C5Z0;Q42903;O63185;Q9TI00;A1XCQ7;P94046;P94038;Q36643;Q8WKU6;Q31669;P93986;A0PDA4;Q9GDQ2;Q8HT77;A5X4I3;…	7073	273	CID	C9(Carbamidomethyl)	37.74	0.37278		3	48		1	1546.68	-34.7997	9/115	pps_pisum_IE_trypsin_rep1.mgf
	Low	ALRLEDLR	B8YGX4;Q6PSM7;Q71N62;C7AQS9;Q9TI22;Q33550;Q29VE5;C7AQU8;Q9GEB9;P36484;P36489;Q33245;Q32800;B3THI4;Q9TJY5;Q8MAK5;Q32816;O63121;O98553;Q8HUZ4;B6GUU0;D8V9G2;Q36667;Q8SKV4;P94086;P94091;Q33514;P94048;P93976;Q9GD57;C8YPK4;A8DPF8;Q33496;Q33268;O03607;Q33539;Q8HUZ7;O20266;Q36683;Q8HU48;A8DPF0;O63153;P93987;O63147;Q8MAK6;P94054;Q9TI88;D2CN03;Q9XQM5;P94053;D8V9C3;P92468;P94039;P94042;A5Y0S8;D6C5Z0;Q42903;…	22903	545	CID		35.82	0.853161		6	50		1	985.561	-18.2549	10/70	pps_pisum_IE_trypsin_rep1.mgf
	Low	LNKYGRPLLGcTIKPK	B8YGX4;Q6PSM7;Q71N62;C7AQS9;Q9TI22;O98435;Q33550;Q29VE5;C7AQU8;Q9GEB9;P36484;P36489;Q33245;Q32800;B3THI4;Q8MAK5;Q32816;O63121;P94108;Q9GD60;Q33531;Q8HUZ4;B6GUU0;D8V9G2;Q36667;Q8SKV4;P94086;P94091;Q33514;P94048;Q9GD57;Q9TKH0;C8YPK4;A8DPF8;Q33496;Q33268;O03607;Q33539;Q8HUZ7;O20266;Q8SKV6;Q8HU48;A8DPF0;B6GUR0;O63153;O63147;Q33620;Q8MAK6;P94054;Q9TI88;D2CN03;Q9XQM5;P94053;Q33579;Q7YM65;D8V9C3;P92468;…	21912	536	CID	C11(Carbamidomethyl)	22.05	22.243		8	50	31	1	1858.03	-22.9896	11/152	pps_pisum_IE_trypsin_rep1.mgf
	Low	TFQGPPHGIQVERDKLNK	Q6PSM7;Q71N62;C7AQS9;Q9TI22;Q33550;Q29VE5;C7AQU8;Q9GEB9;Q33245;Q32800;B3THI4;Q9TJY5;Q8MAK5;O63121;P94108;Q9GD60;Q33531;Q8HUZ4;B6GUU0;D8V9G2;Q36667;Q8SKV4;P94086;P94091;Q33514;P93976;Q9GD57;Q9TKH0;C8YPK4;A8DPF8;Q33496;Q33268;Q8HUZ7;O20266;Q36683;Q8SKV6;Q8HU48;A8DPF0;B6GUR0;O63153;O63147;Q8MAK6;P94054;Q9TI88;D2CN03;Q9XQM5;P94053;Q33579;Q7YM65;D8V9C3;P92468;A5Y0S8;D6C5Z0;Q42903;O63185;Q9TI00;A1XCQ7;…	18858	477	CID		19.64	46.6587		9	51	33	1	2064.01	-43.1133	14/196	pps_pisum_IE_trypsin_rep1.mgf
	Low	AMHAVIDR	B8YGX4;Q6PSM7;C7AQS9;Q9TI22;Q33550;Q29VE5;C7AQU8;Q9GEB9;P36484;P36489;Q33245;Q32800;B3THI4;Q9TJY5;Q8MAK5;Q32816;Q95CD5;O63121;O98553;Q9GD60;Q33531;Q8HUZ4;D8V9G2;Q36667;Q8SKV4;Q33514;P94048;P93976;Q9GD57;Q9TKH0;C8YPK4;A8DPF8;Q33268;Q33539;Q8HUZ7;O20266;Q36683;Q8SKV6;Q8HU48;A8DPF0;B6GUR0;O63153;P93987;O63147;Q33620;Q8MAK6;P94054;Q9TI88;D2CN03;Q9XQM5;P94053;Q7YM65;D8V9C3;P92468;P94039;P94042;A5Y0S8;…	20751	558	CID		13.41	119.58		3	49	26	1	912.446	-28.3329	5/57	pps_pisum_IE_trypsin_rep1.mgf
Q32924	40.63	21	21	475	52.698	6.68311	211.584	Ribulose 1,5-bisphosphate carboxylase large subunit (Fragment) OS=Paeonia tenuifolia GN=rbcL PE=3 SV=1 - [Q32924_PAETE]
	Confidence Icon	Sequence	Protein Accessions	# Proteins	# Protein Groups	Activation Type	Modifications	IonScore	Exp Value	Δ Score	Rank	Identity High	Homology Threshold	Charge	m/z [Da]	ΔM [ppm]	Ions Matched	Spectrum File
	High	DNGLLLHIHR	B8YGX4;C7AQS9;Q9TI22;Q33550;Q29VE5;C7AQU8;Q9GEB9;P36484;P36489;Q33245;Q32800;B3THI4;Q9TJY5;Q8MAK5;Q32816;O98553;Q9GD60;Q33531;Q8HUZ4;B6GUU0;D8V9G2;Q36667;Q8SKV4;P94091;Q33514;Q9GD57;Q9TKH0;C8YPK4;A8DPF8;Q33496;Q33268;Q33539;Q8HUZ7;Q36683;Q8SKV6;Q8HU48;A8DPF0;B6GUR0;O63153;P93987;O63147;Q33620;Q8MAK6;P94054;Q9TI88;D2CN03;Q9XQM5;P94053;Q33579;Q7YM65;D8V9C3;P92468;A5Y0S8;D6C5Z0;Q42903;O63185;Q8HDA1;…	20168	543	CID		90.47	3.28279e-06		4	50		1	1187.64	-21.5649	9/97	pps_pisum_IE_trypsin_rep1.mgf
	High	TFQGPPHGIQVER	Q6PSM7;Q71N62;C7AQS9;Q9TI22;Q33550;Q29VE5;C7AQU8;Q9GEB9;Q33245;Q32800;B3THI4;Q9TJY5;Q8MAK5;O63121;P94108;Q9GD60;Q33531;Q8HUZ4;B6GUU0;D8V9G2;Q36667;Q8SKV4;P94086;P94091;Q33514;P93976;Q9GD57;Q9TKH0;C8YPK4;A8DPF8;Q33496;Q33268;Q8HUZ7;O20266;Q36683;Q8SKV6;Q8HU48;A8DPF0;B6GUR0;O63153;O63147;Q8MAK6;P94054;Q9TI88;D2CN03;Q9XQM5;P94053;Q33579;Q7YM65;D8V9C3;P92468;A5Y0S8;D6C5Z0;Q42903;O63185;Q9TI00;A1XCQ7;…	19129	500	CID		81.06	3.09255e-05		5	51		1	1465.73	-17.0469	20/139	pps_pisum_IE_trypsin_rep1.mgf
	High	GGLDFTKDDENVNSQPFMR	B8YGX4;Q6PSM7;Q71N62;C7AQS9;Q9TI22;O98435;Q33550;Q29VE5;C7AQU8;Q9GEB9;P36484;P36489;Q33245;Q32800;B3THI4;Q9TJY5;Q8MAK5;Q32816;O63121;O98553;Q9GD60;Q33531;Q8HUZ4;B6GUU0;D8V9G2;Q36667;Q8SKV4;P94086;P94091;P94048;P93976;Q9GD57;C8YPK4;A8DPF8;Q33496;O03607;Q33539;Q8HUZ7;O20266;Q36683;Q8SKV6;Q8HU48;A8DPF0;B6GUR0;O63153;P93987;O63147;Q33620;Q8MAK6;P94054;Q9TI88;D2CN03;Q9XQM5;P94053;Q7YM65;D8V9C3;P92468;…	22231	561	CID		75.22	9.94741e-05		3	50		1	2169.95	-16.7175	10/193	pps_pisum_IE_trypsin_rep1.mgf
	High	LTYYTPDYKTK	Q8MGI9;Q32924;O47272;A4V8H9;Q9GEQ4;P48689;Q5J9S8;Q37362;Q32515;O47061	171	10	CID		66.05	0.000517485		4	48		1	1392.64	-48.8614	12/101	pps_pisum_IE_trypsin_rep1.mgf
	High	LTYYTPDYKTKDTDILAAFR	Q8MGI9;Q32924;O47272;A4V8H9;Q9GEQ4;P48689;Q5J9S8;Q37362;Q32515;O47061	146	10	CID		65.68	0.000701583		3	49		1	2395.11	-43.869	11/204	pps_pisum_IE_trypsin_rep1.mgf
	High	DTDILAAFR	Q6PSM7;C7AQS9;Q9TI22;O98435;Q33550;Q29VE5;C7AQU8;P36484;P36489;Q33245;Q32800;B3THI4;Q9TJY5;Q8MAK5;Q32816;Q95CD5;O63121;P94108;Q9GD60;Q33531;Q8HUZ4;B6GUU0;Q36667;P94086;P94091;Q33514;P93976;Q9GD57;Q9TKH0;C8YPK4;A8DPF8;Q33496;Q33268;O03607;Q8HUZ7;O20266;Q36683;Q8SKV6;A8DPF0;B6GUR0;O63153;P93987;O63147;Q33620;P94054;Q9TI88;D2CN03;Q9XQM5;P94053;Q33579;D8V9C3;P94042;D6C5Z0;Q42903;O63185;Q9TI00;Q8HDA1;…	17751	482	CID		61.64	0.00232219	0	1	50		1	1021.51	-24.8078	8/74	pps_pisum_IE_trypsin_rep1.mgf
	High	YGRPLLGcTIKPK	B8YGX4;Q6PSM7;Q71N62;C7AQS9;Q9TI22;O98435;Q33550;Q29VE5;C7AQU8;Q9GEB9;P36484;P36489;Q33245;Q32800;B3THI4;Q8MAK5;Q32816;O63121;O98553;P94108;Q9GD60;Q33531;Q8HUZ4;B6GUU0;D8V9G2;Q36667;Q8SKV4;P94086;P94091;Q33514;P94048;Q9GD57;Q9TKH0;C8YPK4;A8DPF8;Q33496;Q33268;O03607;Q33539;Q8HUZ7;O20266;Q8SKV6;Q8HU48;A8DPF0;B6GUR0;O63153;O63147;Q33620;Q8MAK6;P94054;Q9TI88;D2CN03;Q9XQM5;P94053;Q33579;Q7YM65;D8V9C3;…	22107	547	CID	C8(Carbamidomethyl)	52.58	0.0220337		4	51		1	1502.81	-27.9778	9/120	pps_pisum_IE_trypsin_rep1.mgf
	High	FLFcAEAIYK	Q6PSM7;C7AQS9;Q9TI22;Q29VE5;Q33245;Q32816;B6GUU0;C8YPK4;Q33539;Q8HUZ7;Q36683;A8DPF0;B6GUR0;Q33620;Q8MAK6;Q9XQM5;A5Y0S8;D6C5Z0;B7P0F0;Q36637;A0PDA4;Q8HT77;A5X4I3;Q33323;A5X4L3;Q6LA00;Q8MAK2;Q8MCX9;Q95E64;Q05554;P28413;P04717;P36487;Q05993;C8XRC6;Q8MCX5;Q8MCY0;O98994;Q9MTF6;O47274;Q36650;A0PDB4;A9P786;B3THH2;B8PRP3;D1KWX9;Q9BA14;O20211;Q9THW8;Q8MAP7;O20274;O47275;O47273;Q8HUZ8;O78309;Q3T5H0;A1XM40;…	5539	221	CID	C4(Carbamidomethyl)	52.33	0.0217361		5	50		1	1261.6	-25.7947	14/76	pps_pisum_IE_trypsin_rep1.mgf
	High	LEGEREITLGFVDLLR	C7AQS9;C7AQU8;Q33245;Q8HUZ4;Q33539;Q8HUZ7;Q8MAK6;D2CN03;Q9XQM5;A5Y0S8;D6C5Z0;Q42903;Q8HDA1;A1XCQ7;A5X4I3;A5X4L3;E0DA51;Q8MAK2;Q8MCX9;Q05554;P31184;P04717;C8XRC6;Q8MCX5;A5BTM9;Q8MCY0;O47274;O03615;Q8MAT5;Q8MAP3;Q36650;Q71N78;Q4VI97;B8PRP3;D1KWX9;Q8MAP7;O47275;O47068;O47273;Q8HUZ8;Q9MS05;Q9MV63;O78309;Q3T5H0;Q4VI95;A4F4H5;C0J9S0;C7AQU0;B3SHH2;Q32924;Q8HUX3;Q32137;Q3T5L5;Q4VIC2;Q39972;O03656;Q9TID4;…	4880	225	CID		51.18	0.0241179		8	50		1	1859.97	-28.7324	10/167	pps_pisum_IE_trypsin_rep1.mgf
	Medium	VTPQPGVPPEEAGAAVAAESSTGTWTTVWTDGLTSLDR	Q71N62;C7AQS9;Q9TI22;Q33550;C7AQU8;P36484;P36489;Q33245;Q32800;B3THI4;Q9TJY5;Q32816;Q95CD5;O98553;Q9GD60;Q33531;Q8HUZ4;B6GUU0;D8V9G2;Q36667;Q8SKV4;P94086;P94091;Q33514;P94048;P93976;Q9GD57;C8YPK4;Q33496;Q33268;O03607;Q33539;Q8HUZ7;Q36683;Q8SKV6;Q8HU48;A8DPF0;B6GUR0;O63153;P93987;Q33620;P94054;Q9TI88;D2CN03;Q9XQM5;P94053;D8V9C3;P92468;P94039;P94042;A5Y0S8;D6C5Z0;O63185;Q9TI00;A1XCQ7;P92469;O98659;…	13123	388	CID		48.41	0.0428287		7	49		1	3854.81	-16.0348	9/435	pps_pisum_IE_trypsin_rep1.mgf
	Medium	EITLGFVDLLR	C7AQS9;C7AQU8;Q33245;Q8HUZ4;Q33539;Q8HUZ7;Q8MAK6;D2CN03;Q9XQM5;A5Y0S8;D6C5Z0;Q42903;Q8HDA1;A1XCQ7;Q9TLI7;A5X4I3;A5X4L3;E0DA51;Q8MAK2;Q8MCX9;Q05554;P31184;P04717;C8XRC6;Q8MCX5;A5BTM9;Q8MCY0;O47274;O03615;Q8MAT5;Q8MAP3;Q36650;Q71N78;Q4VI97;B8PRP3;D1KWX9;Q8MAP7;O47275;O47068;O47273;Q8HUZ8;Q9MS05;Q9MV63;O78309;Q3T5H0;Q4VI95;A4F4H5;C0J9S0;C7AQR7;C7AQU0;B3SHH2;Q32924;Q8HUX3;Q32137;Q3T5L5;Q4VIC2;Q39972;…	4915	235	CID		44.3	0.105204		6	49		1	1275.69	-28.2052	7/97	pps_pisum_IE_trypsin_rep1.mgf
	Low	TFQGPPHGIQVERDK	Q6PSM7;Q71N62;C7AQS9;Q9TI22;Q33550;Q29VE5;C7AQU8;Q9GEB9;Q33245;Q32800;B3THI4;Q9TJY5;Q8MAK5;O63121;P94108;Q9GD60;Q33531;Q8HUZ4;B6GUU0;D8V9G2;Q36667;Q8SKV4;P94086;P94091;Q33514;P93976;Q9GD57;Q9TKH0;C8YPK4;A8DPF8;Q33496;Q33268;Q8HUZ7;O20266;Q36683;Q8SKV6;Q8HU48;A8DPF0;B6GUR0;O63153;O63147;Q8MAK6;P94054;Q9TI88;D2CN03;Q9XQM5;P94053;Q33579;Q7YM65;D8V9C3;P92468;A5Y0S8;D6C5Z0;Q42903;O63185;Q9TI00;A1XCQ7;…	19010	488	CID		40.84	0.278159		2	50		1	1708.82	-31.0279	9/163	pps_pisum_IE_trypsin_rep1.mgf
	Low	AVYEcLR	B8YGX4;Q71N62;C7AQS9;O98435;Q33550;Q29VE5;C7AQU8;Q9GEB9;P36484;P36489;Q33245;B3THI4;Q8MAK5;Q32816;O63121;O98553;P94108;Q9GD60;Q33531;Q8HUZ4;B6GUU0;D8V9G2;Q36667;Q8SKV4;P94086;P94091;Q33514;P93976;Q9GD57;C8YPK4;A8DPF8;Q33496;Q33539;O20266;Q36683;Q8SKV6;Q8HU48;A8DPF0;B6GUR0;O63153;P93987;O63147;Q33620;Q8MAK6;P94054;Q9TI88;D2CN03;Q9XQM5;P94053;Q7YM65;D8V9C3;P92468;P94042;A5Y0S8;D6C5Z0;Q42903;O63185;…	21473	543	CID	C5(Carbamidomethyl)	38.17	0.404804	0	1	49		1	910.424	-23.2148	5/51	pps_pisum_IE_trypsin_rep1.mgf
	Low	WSPELAAAcEVWK	O98435;Q33550;Q29VE5;P36489;Q33245;Q9TJY5;Q32816;Q95CD5;O63121;O98553;P94108;Q8HUZ4;B6GUU0;Q36667;P94086;P94091;Q33514;P94048;P93976;C8YPK4;A8DPF8;Q33268;Q33539;Q8HUZ7;O20266;Q36683;Q8SKV6;Q8HU48;A8DPF0;O63153;P93987;O63147;Q33620;P94054;Q9TI88;D2CN03;Q9XQM5;Q33579;Q7YM65;P92468;P94039;A5Y0S8;D6C5Z0;Q42903;O63185;Q9TI00;A1XCQ7;P94046;P94038;Q36643;Q8WKU6;Q31669;P93986;A0PDA4;Q9GDQ2;Q8HT77;A5X4I3;…	7073	273	CID	C9(Carbamidomethyl)	37.74	0.37278		3	48		1	1546.68	-34.7997	9/115	pps_pisum_IE_trypsin_rep1.mgf
	Low	ALRLEDLR	B8YGX4;Q6PSM7;Q71N62;C7AQS9;Q9TI22;Q33550;Q29VE5;C7AQU8;Q9GEB9;P36484;P36489;Q33245;Q32800;B3THI4;Q9TJY5;Q8MAK5;Q32816;O63121;O98553;Q8HUZ4;B6GUU0;D8V9G2;Q36667;Q8SKV4;P94086;P94091;Q33514;P94048;P93976;Q9GD57;C8YPK4;A8DPF8;Q33496;Q33268;O03607;Q33539;Q8HUZ7;O20266;Q36683;Q8HU48;A8DPF0;O63153;P93987;O63147;Q8MAK6;P94054;Q9TI88;D2CN03;Q9XQM5;P94053;D8V9C3;P92468;P94039;P94042;A5Y0S8;D6C5Z0;Q42903;…	22903	545	CID		35.82	0.853161		6	50		1	985.561	-18.2549	10/70	pps_pisum_IE_trypsin_rep1.mgf
	Low	NHGMHFR	Q9TI22;Q33550;C7AQU8;Q9GEB9;P36484;P36489;Q33245;Q32800;B3THI4;Q9TJY5;Q8MAK5;Q32816;Q95CD5;O63121;O98553;Q9GD60;Q33531;Q8HUZ4;B6GUU0;D8V9G2;Q8SKV4;P94086;P94091;Q33514;P94048;P93976;C8YPK4;A8DPF8;Q33496;Q33268;O03607;Q33539;O20266;Q36683;Q8SKV6;Q8HU48;A8DPF0;B6GUR0;O63153;P93987;O63147;Q33620;P94054;Q9TI88;D2CN03;Q9XQM5;P94053;Q33579;Q7YM65;D8V9C3;P92468;P94039;P94042;A5Y0S8;O63185;Q9TI00;Q8HDA1;…	14981	393	CID		31.48	1.28836	0	1	47	30	1	898.398	-13.5841	10/68	pps_pisum_IE_trypsin_rep1.mgf
	Low	EAcKWSPELAAAcEVWK	O98435;Q29VE5;Q95CD5;Q33539;Q9XQM5;P28413;P28425;P04717;Q95634;O47274;Q32626;O20211;O47068;Q3T5H0;D6MYJ0;Q9MRJ3;Q9T2E2;Q32924;Q6L9X2;Q9GCU2;D6MYK4;O20246;Q9GDL4;Q31856;O20245;Q8ME89;Q33051;Q9TLI1;Q31907;O98756;Q6PZA1;Q36845;Q9TLI2;Q9GEQ2;Q8HUZ0;Q95AN1;D6MYK3;O20363;Q42735;Q9TLI8;O47271;Q9GEQ4;Q9BB67;Q33193;D6MYJ6;Q9XPZ1;Q9GGX3;D6MYK1	849	48	CID	C3(Carbamidomethyl), C13(Carbamidomethyl)	30.27	2.22198		3	48		1	2034.92	-9.58233	11/183	pps_pisum_IE_trypsin_rep1.mgf
	Low	LNKYGRPLLGcTIKPK	B8YGX4;Q6PSM7;Q71N62;C7AQS9;Q9TI22;O98435;Q33550;Q29VE5;C7AQU8;Q9GEB9;P36484;P36489;Q33245;Q32800;B3THI4;Q8MAK5;Q32816;O63121;P94108;Q9GD60;Q33531;Q8HUZ4;B6GUU0;D8V9G2;Q36667;Q8SKV4;P94086;P94091;Q33514;P94048;Q9GD57;Q9TKH0;C8YPK4;A8DPF8;Q33496;Q33268;O03607;Q33539;Q8HUZ7;O20266;Q8SKV6;Q8HU48;A8DPF0;B6GUR0;O63153;O63147;Q33620;Q8MAK6;P94054;Q9TI88;D2CN03;Q9XQM5;P94053;Q33579;Q7YM65;D8V9C3;P92468;…	21912	536	CID	C11(Carbamidomethyl)	22.05	22.243		8	50	31	1	1858.03	-22.9896	11/152	pps_pisum_IE_trypsin_rep1.mgf
	Low	DRFLFcAEAIYK	Q6PSM7;C7AQS9;Q9TI22;Q29VE5;Q33245;Q32816;B6GUU0;C8YPK4;Q33539;Q8HUZ7;Q36683;A8DPF0;B6GUR0;Q33620;Q8MAK6;Q9XQM5;A5Y0S8;D6C5Z0;B7P0F0;Q36637;A0PDA4;Q8HT77;A5X4I3;Q33323;A5X4L3;Q8MAK2;Q8MCX9;Q95E64;Q05554;P28413;P04717;P36487;Q05993;C8XRC6;Q8MCX5;Q8MCY0;O98994;Q9MTF6;O47274;Q36650;A0PDB4;A9P786;B3THH2;B8PRP3;D1KWX9;Q9BA14;O20211;Q9THW8;Q8MAP7;O20274;O47275;O47273;Q8HUZ8;O78309;Q3T5H0;A1XM40;A1XM46;…	5509	215	CID	C6(Carbamidomethyl)	21.38	20.8003		4	49	35	1	1532.72	-22.4928	9/126	pps_pisum_IE_trypsin_rep1.mgf
	Low	TFQGPPHGIQVERDKLNK	Q6PSM7;Q71N62;C7AQS9;Q9TI22;Q33550;Q29VE5;C7AQU8;Q9GEB9;Q33245;Q32800;B3THI4;Q9TJY5;Q8MAK5;O63121;P94108;Q9GD60;Q33531;Q8HUZ4;B6GUU0;D8V9G2;Q36667;Q8SKV4;P94086;P94091;Q33514;P93976;Q9GD57;Q9TKH0;C8YPK4;A8DPF8;Q33496;Q33268;Q8HUZ7;O20266;Q36683;Q8SKV6;Q8HU48;A8DPF0;B6GUR0;O63153;O63147;Q8MAK6;P94054;Q9TI88;D2CN03;Q9XQM5;P94053;Q33579;Q7YM65;D8V9C3;P92468;A5Y0S8;D6C5Z0;Q42903;O63185;Q9TI00;A1XCQ7;…	18858	477	CID		19.64	46.6587		9	51	33	1	2064.01	-43.1133	14/196	pps_pisum_IE_trypsin_rep1.mgf
	Low	AMHAVIDR	B8YGX4;Q6PSM7;C7AQS9;Q9TI22;Q33550;Q29VE5;C7AQU8;Q9GEB9;P36484;P36489;Q33245;Q32800;B3THI4;Q9TJY5;Q8MAK5;Q32816;Q95CD5;O63121;O98553;Q9GD60;Q33531;Q8HUZ4;D8V9G2;Q36667;Q8SKV4;Q33514;P94048;P93976;Q9GD57;Q9TKH0;C8YPK4;A8DPF8;Q33268;Q33539;Q8HUZ7;O20266;Q36683;Q8SKV6;Q8HU48;A8DPF0;B6GUR0;O63153;P93987;O63147;Q33620;Q8MAK6;P94054;Q9TI88;D2CN03;Q9XQM5;P94053;Q7YM65;D8V9C3;P92468;P94039;P94042;A5Y0S8;…	20751	558	CID		13.41	119.58		3	49	26	1	912.446	-28.3329	5/57	pps_pisum_IE_trypsin_rep1.mgf
Q6RVV4	31.96	10	10	316	34.2959	9.45166	210.417	Short-chain dehydrogenase Tic32 OS=Pisum sativum PE=2 SV=1 - [Q6RVV4_PEA]
	Confidence Icon	Sequence	Protein Accessions	# Proteins	# Protein Groups	Activation Type	Modifications	IonScore	Exp Value	Δ Score	Rank	Identity High	Homology Threshold	Charge	m/z [Da]	ΔM [ppm]	Ions Matched	Spectrum File
	High	GVSGEYFSDSNVYK	Q6RVV4	1	1	CID		95.32	4.13386e-07	0.726316	1	46	43	1	1551.65	-26.7594	11/128	pps_pisum_IE_trypsin_rep1.mgf
	High	KLWDFSINLVK	Q6RVV4	1	1	CID		81.97	1.49261e-05	0.585366	1	48		1	1362.73	-38.1604	15/109	pps_pisum_IE_trypsin_rep1.mgf
	High	FDKINDQSSYNNWR	Q6RVV4	1	1	CID		76.83	3.66316e-05	0.441558	1	47		1	1786.78	-17.8108	12/145	pps_pisum_IE_trypsin_rep1.mgf
	High	IVNVASEAHR	Q6RVV4	2	1	CID		63.21	0.000946654	0.460317	1	48		1	1095.56	-25.6318	8/91	pps_pisum_IE_trypsin_rep1.mgf
	High	NVQQGAATTcYVALHPQVK	Q6RVV4	9	1	CID	C10(Carbamidomethyl)	62.57	0.00132749		2	49	38	1	2084.99	-29.1517	13/192	pps_pisum_IE_trypsin_rep1.mgf
	High	LWDFSINLVK	Q6RVV4	1	1	CID		50.39	0.0215246	0.4	1	48	45	1	1234.64	-33.2819	11/87	pps_pisum_IE_trypsin_rep1.mgf
	Low	HLKEDGVNITANSLHPGTIVTNLFR	Q6RVV4	1	1	CID		36.11	0.616025	0.472222	1	49	33	1	2746.37	-35.6476	10/274	pps_pisum_IE_trypsin_rep1.mgf
	Low	INDQSSYNNWR	Q6RVV4	1	1	CID		35.67	0.441666	0.388889	1	47	36	1	1396.62	-2.49849	9/109	pps_pisum_IE_trypsin_rep1.mgf
	Low	FAYPEGIRFDK	Q6RVV4	1	1	CID		28.55	3.01853	0.517241	1	48	28	1	1342.65	-22.8439	9/97	pps_pisum_IE_trypsin_rep1.mgf
	Low	FAYPEGIRFDKINDQSSYNNWR	Q6RVV4	1	1	CID		11.45	172.437		3	49	25	1	2720.25	-11.1685	8/225	pps_pisum_IE_trypsin_rep1.mgf
Q3T8E7	43.97	20	20	473	52.4305	6.58057	208.928	Ribulose 1,5-bisphosphate carboxylase (Fragment) OS=Cornus sessilis GN=rbcL PE=3 SV=1 - [Q3T8E7_9ASTE]
	Confidence Icon	Sequence	Protein Accessions	# Proteins	# Protein Groups	Activation Type	Modifications	IonScore	Exp Value	Δ Score	Rank	Identity High	Homology Threshold	Charge	m/z [Da]	ΔM [ppm]	Ions Matched	Spectrum File
	High	DNGLLLHIHR	B8YGX4;C7AQS9;Q9TI22;Q33550;Q29VE5;C7AQU8;Q9GEB9;P36484;P36489;Q33245;Q32800;B3THI4;Q9TJY5;Q8MAK5;Q32816;O98553;Q9GD60;Q33531;Q8HUZ4;B6GUU0;D8V9G2;Q36667;Q8SKV4;P94091;Q33514;Q9GD57;Q9TKH0;C8YPK4;A8DPF8;Q33496;Q33268;Q33539;Q8HUZ7;Q36683;Q8SKV6;Q8HU48;A8DPF0;B6GUR0;O63153;P93987;O63147;Q33620;Q8MAK6;P94054;Q9TI88;D2CN03;Q9XQM5;P94053;Q33579;Q7YM65;D8V9C3;P92468;A5Y0S8;D6C5Z0;Q42903;O63185;Q8HDA1;…	20168	543	CID		90.47	3.28279e-06		4	50		1	1187.64	-21.5649	9/97	pps_pisum_IE_trypsin_rep1.mgf
	High	TFQGPPHGIQVER	Q6PSM7;Q71N62;C7AQS9;Q9TI22;Q33550;Q29VE5;C7AQU8;Q9GEB9;Q33245;Q32800;B3THI4;Q9TJY5;Q8MAK5;O63121;P94108;Q9GD60;Q33531;Q8HUZ4;B6GUU0;D8V9G2;Q36667;Q8SKV4;P94086;P94091;Q33514;P93976;Q9GD57;Q9TKH0;C8YPK4;A8DPF8;Q33496;Q33268;Q8HUZ7;O20266;Q36683;Q8SKV6;Q8HU48;A8DPF0;B6GUR0;O63153;O63147;Q8MAK6;P94054;Q9TI88;D2CN03;Q9XQM5;P94053;Q33579;Q7YM65;D8V9C3;P92468;A5Y0S8;D6C5Z0;Q42903;O63185;Q9TI00;A1XCQ7;…	19129	500	CID		81.06	3.09255e-05		5	51		1	1465.73	-17.0469	20/139	pps_pisum_IE_trypsin_rep1.mgf
	High	GGLDFTKDDENVNSQPFMR	B8YGX4;Q6PSM7;Q71N62;C7AQS9;Q9TI22;O98435;Q33550;Q29VE5;C7AQU8;Q9GEB9;P36484;P36489;Q33245;Q32800;B3THI4;Q9TJY5;Q8MAK5;Q32816;O63121;O98553;Q9GD60;Q33531;Q8HUZ4;B6GUU0;D8V9G2;Q36667;Q8SKV4;P94086;P94091;P94048;P93976;Q9GD57;C8YPK4;A8DPF8;Q33496;O03607;Q33539;Q8HUZ7;O20266;Q36683;Q8SKV6;Q8HU48;A8DPF0;B6GUR0;O63153;P93987;O63147;Q33620;Q8MAK6;P94054;Q9TI88;D2CN03;Q9XQM5;P94053;Q7YM65;D8V9C3;P92468;…	22231	561	CID		75.22	9.94741e-05		3	50		1	2169.95	-16.7175	10/193	pps_pisum_IE_trypsin_rep1.mgf
	High	LTYYTPNYETKDTDILAAFR	A1XCQ7;O03615;Q32137;O03656;O03644;Q9TID4;Q3T8E7;E3TI21;O03616;A1X498;O03647;Q9TIE0;O03612;B3XXZ8;O03107;O03648;O03640;O03641;Q33444;Q3T5H5;D5J717;O98892;Q71N84;O03643;Q71N80;Q8SLL1;O03653;A6XHX1;O03628;O03654;Q9XQR0;O03639;Q32726;E5FEA4	133	34	CID		63.63	0.00112481		9	49		1	2395.11	-28.6756	11/208	pps_pisum_IE_trypsin_rep1.mgf
	High	DTDILAAFR	Q6PSM7;C7AQS9;Q9TI22;O98435;Q33550;Q29VE5;C7AQU8;P36484;P36489;Q33245;Q32800;B3THI4;Q9TJY5;Q8MAK5;Q32816;Q95CD5;O63121;P94108;Q9GD60;Q33531;Q8HUZ4;B6GUU0;Q36667;P94086;P94091;Q33514;P93976;Q9GD57;Q9TKH0;C8YPK4;A8DPF8;Q33496;Q33268;O03607;Q8HUZ7;O20266;Q36683;Q8SKV6;A8DPF0;B6GUR0;O63153;P93987;O63147;Q33620;P94054;Q9TI88;D2CN03;Q9XQM5;P94053;Q33579;D8V9C3;P94042;D6C5Z0;Q42903;O63185;Q9TI00;Q8HDA1;…	17751	482	CID		61.64	0.00232219	0	1	50		1	1021.51	-24.8078	8/74	pps_pisum_IE_trypsin_rep1.mgf
	High	GHYLNATAGTcEEMIKR	Q33550;Q29VE5;P36484;P36489;Q33245;Q9TJY5;Q32816;O98553;P94108;Q8HUZ4;Q36667;P94091;Q9GD57;A8DPF8;Q33268;Q8HUZ7;Q36683;Q8HU48;B6GUR0;Q8MAK6;Q9TI88;D2CN03;Q9XQM5;P94053;Q33579;Q7YM65;D8V9C3;P94039;A5Y0S8;O63185;Q9TI00;Q8HDA1;A1XCQ7;P94046;P92469;Q8WKU6;B7P0F0;Q36637;Q37357;P93986;Q95EN1;Q9GDQ2;Q8HT77;Q33323;A5X4L3;Q6LA00;E5KUU8;Q8HUY5;Q39288;Q37269;Q8MCX9;Q8HVG8;A3KLW4;Q3MKL9;P31184;Q8MCX5;A5BTM9;…	7090	264	CID	C11(Carbamidomethyl)	58.96	0.00351314		3	49		1	1950.89	-12.9005	15/168	pps_pisum_IE_trypsin_rep1.mgf
	High	SQAETGEIKGHYLNATAGTcEEMIKR	Q33245;Q9GD57;Q8HUZ7;B6GUR0;Q9XQM5;P94053;Q7YM65;A5Y0S8;A5X4L3;A5BTM9;Q31870;Q9THW8;Q8HUZ8;Q3T5H0;Q8MGI9;Q8HUX3;Q3T5L5;O98662;Q3T8E7;Q29S37;Q6L9Y5;O03107;Q8WHH7;Q8MAQ6;Q37279;Q3T5L8;Q8HUX6;Q8WJE2;Q7YNV0;Q3T5K7;Q3T5H5;B0YIC3;D6C5Z5;Q9MUG1;A4KC75;B8Q461;A5X4B3;O47215;C7A605;Q33193;Q37734;Q7YMS4;Q539W8;Q07209;Q37362;Q3T5A4;Q33316;Q31932;Q4QST0;Q4QSS5	921	50	CID	C20(Carbamidomethyl)	55.3	0.00897728		4	50		1	2894.34	-11.9698	13/294	pps_pisum_IE_trypsin_rep1.mgf
	High	YGRPLLGcTIKPK	B8YGX4;Q6PSM7;Q71N62;C7AQS9;Q9TI22;O98435;Q33550;Q29VE5;C7AQU8;Q9GEB9;P36484;P36489;Q33245;Q32800;B3THI4;Q8MAK5;Q32816;O63121;O98553;P94108;Q9GD60;Q33531;Q8HUZ4;B6GUU0;D8V9G2;Q36667;Q8SKV4;P94086;P94091;Q33514;P94048;Q9GD57;Q9TKH0;C8YPK4;A8DPF8;Q33496;Q33268;O03607;Q33539;Q8HUZ7;O20266;Q8SKV6;Q8HU48;A8DPF0;B6GUR0;O63153;O63147;Q33620;Q8MAK6;P94054;Q9TI88;D2CN03;Q9XQM5;P94053;Q33579;Q7YM65;D8V9C3;…	22107	547	CID	C8(Carbamidomethyl)	52.58	0.0220337		4	51		1	1502.81	-27.9778	9/120	pps_pisum_IE_trypsin_rep1.mgf
	High	FLFcAEAIYK	Q6PSM7;C7AQS9;Q9TI22;Q29VE5;Q33245;Q32816;B6GUU0;C8YPK4;Q33539;Q8HUZ7;Q36683;A8DPF0;B6GUR0;Q33620;Q8MAK6;Q9XQM5;A5Y0S8;D6C5Z0;B7P0F0;Q36637;A0PDA4;Q8HT77;A5X4I3;Q33323;A5X4L3;Q6LA00;Q8MAK2;Q8MCX9;Q95E64;Q05554;P28413;P04717;P36487;Q05993;C8XRC6;Q8MCX5;Q8MCY0;O98994;Q9MTF6;O47274;Q36650;A0PDB4;A9P786;B3THH2;B8PRP3;D1KWX9;Q9BA14;O20211;Q9THW8;Q8MAP7;O20274;O47275;O47273;Q8HUZ8;O78309;Q3T5H0;A1XM40;…	5539	221	CID	C4(Carbamidomethyl)	52.33	0.0217361		5	50		1	1261.6	-25.7947	14/76	pps_pisum_IE_trypsin_rep1.mgf
	High	LEGEREITLGFVDLLR	C7AQS9;C7AQU8;Q33245;Q8HUZ4;Q33539;Q8HUZ7;Q8MAK6;D2CN03;Q9XQM5;A5Y0S8;D6C5Z0;Q42903;Q8HDA1;A1XCQ7;A5X4I3;A5X4L3;E0DA51;Q8MAK2;Q8MCX9;Q05554;P31184;P04717;C8XRC6;Q8MCX5;A5BTM9;Q8MCY0;O47274;O03615;Q8MAT5;Q8MAP3;Q36650;Q71N78;Q4VI97;B8PRP3;D1KWX9;Q8MAP7;O47275;O47068;O47273;Q8HUZ8;Q9MS05;Q9MV63;O78309;Q3T5H0;Q4VI95;A4F4H5;C0J9S0;C7AQU0;B3SHH2;Q32924;Q8HUX3;Q32137;Q3T5L5;Q4VIC2;Q39972;O03656;Q9TID4;…	4880	225	CID		51.18	0.0241179		8	50		1	1859.97	-28.7324	10/167	pps_pisum_IE_trypsin_rep1.mgf
	Medium	VTPQPGVPPEEAGAAVAAESSTGTWTTVWTDGLTSLDR	Q71N62;C7AQS9;Q9TI22;Q33550;C7AQU8;P36484;P36489;Q33245;Q32800;B3THI4;Q9TJY5;Q32816;Q95CD5;O98553;Q9GD60;Q33531;Q8HUZ4;B6GUU0;D8V9G2;Q36667;Q8SKV4;P94086;P94091;Q33514;P94048;P93976;Q9GD57;C8YPK4;Q33496;Q33268;O03607;Q33539;Q8HUZ7;Q36683;Q8SKV6;Q8HU48;A8DPF0;B6GUR0;O63153;P93987;Q33620;P94054;Q9TI88;D2CN03;Q9XQM5;P94053;D8V9C3;P92468;P94039;P94042;A5Y0S8;D6C5Z0;O63185;Q9TI00;A1XCQ7;P92469;O98659;…	13123	388	CID		48.41	0.0428287		7	49		1	3854.81	-16.0348	9/435	pps_pisum_IE_trypsin_rep1.mgf
	Medium	EITLGFVDLLR	C7AQS9;C7AQU8;Q33245;Q8HUZ4;Q33539;Q8HUZ7;Q8MAK6;D2CN03;Q9XQM5;A5Y0S8;D6C5Z0;Q42903;Q8HDA1;A1XCQ7;Q9TLI7;A5X4I3;A5X4L3;E0DA51;Q8MAK2;Q8MCX9;Q05554;P31184;P04717;C8XRC6;Q8MCX5;A5BTM9;Q8MCY0;O47274;O03615;Q8MAT5;Q8MAP3;Q36650;Q71N78;Q4VI97;B8PRP3;D1KWX9;Q8MAP7;O47275;O47068;O47273;Q8HUZ8;Q9MS05;Q9MV63;O78309;Q3T5H0;Q4VI95;A4F4H5;C0J9S0;C7AQR7;C7AQU0;B3SHH2;Q32924;Q8HUX3;Q32137;Q3T5L5;Q4VIC2;Q39972;…	4915	235	CID		44.3	0.105204		6	49		1	1275.69	-28.2052	7/97	pps_pisum_IE_trypsin_rep1.mgf
	Low	TFQGPPHGIQVERDK	Q6PSM7;Q71N62;C7AQS9;Q9TI22;Q33550;Q29VE5;C7AQU8;Q9GEB9;Q33245;Q32800;B3THI4;Q9TJY5;Q8MAK5;O63121;P94108;Q9GD60;Q33531;Q8HUZ4;B6GUU0;D8V9G2;Q36667;Q8SKV4;P94086;P94091;Q33514;P93976;Q9GD57;Q9TKH0;C8YPK4;A8DPF8;Q33496;Q33268;Q8HUZ7;O20266;Q36683;Q8SKV6;Q8HU48;A8DPF0;B6GUR0;O63153;O63147;Q8MAK6;P94054;Q9TI88;D2CN03;Q9XQM5;P94053;Q33579;Q7YM65;D8V9C3;P92468;A5Y0S8;D6C5Z0;Q42903;O63185;Q9TI00;A1XCQ7;…	19010	488	CID		40.84	0.278159		2	50		1	1708.82	-31.0279	9/163	pps_pisum_IE_trypsin_rep1.mgf
	Low	AVYEcLR	B8YGX4;Q71N62;C7AQS9;O98435;Q33550;Q29VE5;C7AQU8;Q9GEB9;P36484;P36489;Q33245;B3THI4;Q8MAK5;Q32816;O63121;O98553;P94108;Q9GD60;Q33531;Q8HUZ4;B6GUU0;D8V9G2;Q36667;Q8SKV4;P94086;P94091;Q33514;P93976;Q9GD57;C8YPK4;A8DPF8;Q33496;Q33539;O20266;Q36683;Q8SKV6;Q8HU48;A8DPF0;B6GUR0;O63153;P93987;O63147;Q33620;Q8MAK6;P94054;Q9TI88;D2CN03;Q9XQM5;P94053;Q7YM65;D8V9C3;P92468;P94042;A5Y0S8;D6C5Z0;Q42903;O63185;…	21473	543	CID	C5(Carbamidomethyl)	38.17	0.404804	0	1	49		1	910.424	-23.2148	5/51	pps_pisum_IE_trypsin_rep1.mgf
	Low	WSPELAAAcEVWK	O98435;Q33550;Q29VE5;P36489;Q33245;Q9TJY5;Q32816;Q95CD5;O63121;O98553;P94108;Q8HUZ4;B6GUU0;Q36667;P94086;P94091;Q33514;P94048;P93976;C8YPK4;A8DPF8;Q33268;Q33539;Q8HUZ7;O20266;Q36683;Q8SKV6;Q8HU48;A8DPF0;O63153;P93987;O63147;Q33620;P94054;Q9TI88;D2CN03;Q9XQM5;Q33579;Q7YM65;P92468;P94039;A5Y0S8;D6C5Z0;Q42903;O63185;Q9TI00;A1XCQ7;P94046;P94038;Q36643;Q8WKU6;Q31669;P93986;A0PDA4;Q9GDQ2;Q8HT77;A5X4I3;…	7073	273	CID	C9(Carbamidomethyl)	37.74	0.37278		3	48		1	1546.68	-34.7997	9/115	pps_pisum_IE_trypsin_rep1.mgf
	Low	ALRLEDLR	B8YGX4;Q6PSM7;Q71N62;C7AQS9;Q9TI22;Q33550;Q29VE5;C7AQU8;Q9GEB9;P36484;P36489;Q33245;Q32800;B3THI4;Q9TJY5;Q8MAK5;Q32816;O63121;O98553;Q8HUZ4;B6GUU0;D8V9G2;Q36667;Q8SKV4;P94086;P94091;Q33514;P94048;P93976;Q9GD57;C8YPK4;A8DPF8;Q33496;Q33268;O03607;Q33539;Q8HUZ7;O20266;Q36683;Q8HU48;A8DPF0;O63153;P93987;O63147;Q8MAK6;P94054;Q9TI88;D2CN03;Q9XQM5;P94053;D8V9C3;P92468;P94039;P94042;A5Y0S8;D6C5Z0;Q42903;…	22903	545	CID		35.82	0.853161		6	50		1	985.561	-18.2549	10/70	pps_pisum_IE_trypsin_rep1.mgf
	Low	LNKYGRPLLGcTIKPK	B8YGX4;Q6PSM7;Q71N62;C7AQS9;Q9TI22;O98435;Q33550;Q29VE5;C7AQU8;Q9GEB9;P36484;P36489;Q33245;Q32800;B3THI4;Q8MAK5;Q32816;O63121;P94108;Q9GD60;Q33531;Q8HUZ4;B6GUU0;D8V9G2;Q36667;Q8SKV4;P94086;P94091;Q33514;P94048;Q9GD57;Q9TKH0;C8YPK4;A8DPF8;Q33496;Q33268;O03607;Q33539;Q8HUZ7;O20266;Q8SKV6;Q8HU48;A8DPF0;B6GUR0;O63153;O63147;Q33620;Q8MAK6;P94054;Q9TI88;D2CN03;Q9XQM5;P94053;Q33579;Q7YM65;D8V9C3;P92468;…	21912	536	CID	C11(Carbamidomethyl)	22.05	22.243		8	50	31	1	1858.03	-22.9896	11/152	pps_pisum_IE_trypsin_rep1.mgf
	Low	DRFLFcAEAIYK	Q6PSM7;C7AQS9;Q9TI22;Q29VE5;Q33245;Q32816;B6GUU0;C8YPK4;Q33539;Q8HUZ7;Q36683;A8DPF0;B6GUR0;Q33620;Q8MAK6;Q9XQM5;A5Y0S8;D6C5Z0;B7P0F0;Q36637;A0PDA4;Q8HT77;A5X4I3;Q33323;A5X4L3;Q8MAK2;Q8MCX9;Q95E64;Q05554;P28413;P04717;P36487;Q05993;C8XRC6;Q8MCX5;Q8MCY0;O98994;Q9MTF6;O47274;Q36650;A0PDB4;A9P786;B3THH2;B8PRP3;D1KWX9;Q9BA14;O20211;Q9THW8;Q8MAP7;O20274;O47275;O47273;Q8HUZ8;O78309;Q3T5H0;A1XM40;A1XM46;…	5509	215	CID	C6(Carbamidomethyl)	21.38	20.8003		4	49	35	1	1532.72	-22.4928	9/126	pps_pisum_IE_trypsin_rep1.mgf
	Low	TFQGPPHGIQVERDKLNK	Q6PSM7;Q71N62;C7AQS9;Q9TI22;Q33550;Q29VE5;C7AQU8;Q9GEB9;Q33245;Q32800;B3THI4;Q9TJY5;Q8MAK5;O63121;P94108;Q9GD60;Q33531;Q8HUZ4;B6GUU0;D8V9G2;Q36667;Q8SKV4;P94086;P94091;Q33514;P93976;Q9GD57;Q9TKH0;C8YPK4;A8DPF8;Q33496;Q33268;Q8HUZ7;O20266;Q36683;Q8SKV6;Q8HU48;A8DPF0;B6GUR0;O63153;O63147;Q8MAK6;P94054;Q9TI88;D2CN03;Q9XQM5;P94053;Q33579;Q7YM65;D8V9C3;P92468;A5Y0S8;D6C5Z0;Q42903;O63185;Q9TI00;A1XCQ7;…	18858	477	CID		19.64	46.6587		9	51	33	1	2064.01	-43.1133	14/196	pps_pisum_IE_trypsin_rep1.mgf
	Low	AMHAVIDR	B8YGX4;Q6PSM7;C7AQS9;Q9TI22;Q33550;Q29VE5;C7AQU8;Q9GEB9;P36484;P36489;Q33245;Q32800;B3THI4;Q9TJY5;Q8MAK5;Q32816;Q95CD5;O63121;O98553;Q9GD60;Q33531;Q8HUZ4;D8V9G2;Q36667;Q8SKV4;Q33514;P94048;P93976;Q9GD57;Q9TKH0;C8YPK4;A8DPF8;Q33268;Q33539;Q8HUZ7;O20266;Q36683;Q8SKV6;Q8HU48;A8DPF0;B6GUR0;O63153;P93987;O63147;Q33620;Q8MAK6;P94054;Q9TI88;D2CN03;Q9XQM5;P94053;Q7YM65;D8V9C3;P92468;P94039;P94042;A5Y0S8;…	20751	558	CID		13.41	119.58		3	49	26	1	912.446	-28.3329	5/57	pps_pisum_IE_trypsin_rep1.mgf
Q9XQM5	46.48	22	22	469	52.0942	6.53662	208.348	Ribulose-bisphosphate carboxylase (Fragment) OS=Sparrmannia ricinocarpa GN=rbcL PE=3 SV=1 - [Q9XQM5_9ROSI]
	Confidence Icon	Sequence	Protein Accessions	# Proteins	# Protein Groups	Activation Type	Modifications	IonScore	Exp Value	Δ Score	Rank	Identity High	Homology Threshold	Charge	m/z [Da]	ΔM [ppm]	Ions Matched	Spectrum File
	High	DNGLLLHIHR	B8YGX4;C7AQS9;Q9TI22;Q33550;Q29VE5;C7AQU8;Q9GEB9;P36484;P36489;Q33245;Q32800;B3THI4;Q9TJY5;Q8MAK5;Q32816;O98553;Q9GD60;Q33531;Q8HUZ4;B6GUU0;D8V9G2;Q36667;Q8SKV4;P94091;Q33514;Q9GD57;Q9TKH0;C8YPK4;A8DPF8;Q33496;Q33268;Q33539;Q8HUZ7;Q36683;Q8SKV6;Q8HU48;A8DPF0;B6GUR0;O63153;P93987;O63147;Q33620;Q8MAK6;P94054;Q9TI88;D2CN03;Q9XQM5;P94053;Q33579;Q7YM65;D8V9C3;P92468;A5Y0S8;D6C5Z0;Q42903;O63185;Q8HDA1;…	20168	543	CID		90.47	3.28279e-06		4	50		1	1187.64	-21.5649	9/97	pps_pisum_IE_trypsin_rep1.mgf
	High	TFQGPPHGIQVER	Q6PSM7;Q71N62;C7AQS9;Q9TI22;Q33550;Q29VE5;C7AQU8;Q9GEB9;Q33245;Q32800;B3THI4;Q9TJY5;Q8MAK5;O63121;P94108;Q9GD60;Q33531;Q8HUZ4;B6GUU0;D8V9G2;Q36667;Q8SKV4;P94086;P94091;Q33514;P93976;Q9GD57;Q9TKH0;C8YPK4;A8DPF8;Q33496;Q33268;Q8HUZ7;O20266;Q36683;Q8SKV6;Q8HU48;A8DPF0;B6GUR0;O63153;O63147;Q8MAK6;P94054;Q9TI88;D2CN03;Q9XQM5;P94053;Q33579;Q7YM65;D8V9C3;P92468;A5Y0S8;D6C5Z0;Q42903;O63185;Q9TI00;A1XCQ7;…	19129	500	CID		81.06	3.09255e-05		5	51		1	1465.73	-17.0469	20/139	pps_pisum_IE_trypsin_rep1.mgf
	High	GGLDFTKDDENVNSQPFMR	B8YGX4;Q6PSM7;Q71N62;C7AQS9;Q9TI22;O98435;Q33550;Q29VE5;C7AQU8;Q9GEB9;P36484;P36489;Q33245;Q32800;B3THI4;Q9TJY5;Q8MAK5;Q32816;O63121;O98553;Q9GD60;Q33531;Q8HUZ4;B6GUU0;D8V9G2;Q36667;Q8SKV4;P94086;P94091;P94048;P93976;Q9GD57;C8YPK4;A8DPF8;Q33496;O03607;Q33539;Q8HUZ7;O20266;Q36683;Q8SKV6;Q8HU48;A8DPF0;B6GUR0;O63153;P93987;O63147;Q33620;Q8MAK6;P94054;Q9TI88;D2CN03;Q9XQM5;P94053;Q7YM65;D8V9C3;P92468;…	22231	561	CID		75.22	9.94741e-05		3	50		1	2169.95	-16.7175	10/193	pps_pisum_IE_trypsin_rep1.mgf
	High	VALEAcVKAR	P36484;P36489;Q33245;Q32800;B3THI4;Q9TJY5;Q8MAK5;Q32816;Q95CD5;O63121;O98553;P94108;Q9GD60;Q33531;Q8HUZ4;B6GUU0;D8V9G2;Q36667;Q8SKV4;P94086;P94091;Q33514;P94048;P93976;Q9GD57;Q9TKH0;C8YPK4;A8DPF8;Q33496;Q33268;O03607;Q33539;Q8HUZ7;O20266;Q36683;Q8SKV6;Q8HU48;A8DPF0;B6GUR0;O63153;P93987;O63147;Q33620;Q8MAK6;P94054;Q9TI88;D2CN03;Q9XQM5;P94053;Q33579;Q7YM65;D8V9C3;P92468;P94039;P94042;A5Y0S8;D6C5Z0;…	1195	71	CID	C6(Carbamidomethyl)	64	0.00129974		4	50		1	1116.56	-55.1541	8/82	pps_pisum_IE_trypsin_rep1.mgf
	High	DTDILAAFR	Q6PSM7;C7AQS9;Q9TI22;O98435;Q33550;Q29VE5;C7AQU8;P36484;P36489;Q33245;Q32800;B3THI4;Q9TJY5;Q8MAK5;Q32816;Q95CD5;O63121;P94108;Q9GD60;Q33531;Q8HUZ4;B6GUU0;Q36667;P94086;P94091;Q33514;P93976;Q9GD57;Q9TKH0;C8YPK4;A8DPF8;Q33496;Q33268;O03607;Q8HUZ7;O20266;Q36683;Q8SKV6;A8DPF0;B6GUR0;O63153;P93987;O63147;Q33620;P94054;Q9TI88;D2CN03;Q9XQM5;P94053;Q33579;D8V9C3;P94042;D6C5Z0;Q42903;O63185;Q9TI00;Q8HDA1;…	17751	482	CID		61.64	0.00232219	0	1	50		1	1021.51	-24.8078	8/74	pps_pisum_IE_trypsin_rep1.mgf
	High	GHYLNATAGTcEEMIKR	Q33550;Q29VE5;P36484;P36489;Q33245;Q9TJY5;Q32816;O98553;P94108;Q8HUZ4;Q36667;P94091;Q9GD57;A8DPF8;Q33268;Q8HUZ7;Q36683;Q8HU48;B6GUR0;Q8MAK6;Q9TI88;D2CN03;Q9XQM5;P94053;Q33579;Q7YM65;D8V9C3;P94039;A5Y0S8;O63185;Q9TI00;Q8HDA1;A1XCQ7;P94046;P92469;Q8WKU6;B7P0F0;Q36637;Q37357;P93986;Q95EN1;Q9GDQ2;Q8HT77;Q33323;A5X4L3;Q6LA00;E5KUU8;Q8HUY5;Q39288;Q37269;Q8MCX9;Q8HVG8;A3KLW4;Q3MKL9;P31184;Q8MCX5;A5BTM9;…	7090	264	CID	C11(Carbamidomethyl)	58.96	0.00351314		3	49		1	1950.89	-12.9005	15/168	pps_pisum_IE_trypsin_rep1.mgf
	High	SQAETGEIKGHYLNATAGTcEEMIKR	Q33245;Q9GD57;Q8HUZ7;B6GUR0;Q9XQM5;P94053;Q7YM65;A5Y0S8;A5X4L3;A5BTM9;Q31870;Q9THW8;Q8HUZ8;Q3T5H0;Q8MGI9;Q8HUX3;Q3T5L5;O98662;Q3T8E7;Q29S37;Q6L9Y5;O03107;Q8WHH7;Q8MAQ6;Q37279;Q3T5L8;Q8HUX6;Q8WJE2;Q7YNV0;Q3T5K7;Q3T5H5;B0YIC3;D6C5Z5;Q9MUG1;A4KC75;B8Q461;A5X4B3;O47215;C7A605;Q33193;Q37734;Q7YMS4;Q539W8;Q07209;Q37362;Q3T5A4;Q33316;Q31932;Q4QST0;Q4QSS5	921	50	CID	C20(Carbamidomethyl)	55.3	0.00897728		4	50		1	2894.34	-11.9698	13/294	pps_pisum_IE_trypsin_rep1.mgf
	High	YGRPLLGcTIKPK	B8YGX4;Q6PSM7;Q71N62;C7AQS9;Q9TI22;O98435;Q33550;Q29VE5;C7AQU8;Q9GEB9;P36484;P36489;Q33245;Q32800;B3THI4;Q8MAK5;Q32816;O63121;O98553;P94108;Q9GD60;Q33531;Q8HUZ4;B6GUU0;D8V9G2;Q36667;Q8SKV4;P94086;P94091;Q33514;P94048;Q9GD57;Q9TKH0;C8YPK4;A8DPF8;Q33496;Q33268;O03607;Q33539;Q8HUZ7;O20266;Q8SKV6;Q8HU48;A8DPF0;B6GUR0;O63153;O63147;Q33620;Q8MAK6;P94054;Q9TI88;D2CN03;Q9XQM5;P94053;Q33579;Q7YM65;D8V9C3;…	22107	547	CID	C8(Carbamidomethyl)	52.58	0.0220337		4	51		1	1502.81	-27.9778	9/120	pps_pisum_IE_trypsin_rep1.mgf
	High	FLFcAEAIYK	Q6PSM7;C7AQS9;Q9TI22;Q29VE5;Q33245;Q32816;B6GUU0;C8YPK4;Q33539;Q8HUZ7;Q36683;A8DPF0;B6GUR0;Q33620;Q8MAK6;Q9XQM5;A5Y0S8;D6C5Z0;B7P0F0;Q36637;A0PDA4;Q8HT77;A5X4I3;Q33323;A5X4L3;Q6LA00;Q8MAK2;Q8MCX9;Q95E64;Q05554;P28413;P04717;P36487;Q05993;C8XRC6;Q8MCX5;Q8MCY0;O98994;Q9MTF6;O47274;Q36650;A0PDB4;A9P786;B3THH2;B8PRP3;D1KWX9;Q9BA14;O20211;Q9THW8;Q8MAP7;O20274;O47275;O47273;Q8HUZ8;O78309;Q3T5H0;A1XM40;…	5539	221	CID	C4(Carbamidomethyl)	52.33	0.0217361		5	50		1	1261.6	-25.7947	14/76	pps_pisum_IE_trypsin_rep1.mgf
	High	LEGEREITLGFVDLLR	C7AQS9;C7AQU8;Q33245;Q8HUZ4;Q33539;Q8HUZ7;Q8MAK6;D2CN03;Q9XQM5;A5Y0S8;D6C5Z0;Q42903;Q8HDA1;A1XCQ7;A5X4I3;A5X4L3;E0DA51;Q8MAK2;Q8MCX9;Q05554;P31184;P04717;C8XRC6;Q8MCX5;A5BTM9;Q8MCY0;O47274;O03615;Q8MAT5;Q8MAP3;Q36650;Q71N78;Q4VI97;B8PRP3;D1KWX9;Q8MAP7;O47275;O47068;O47273;Q8HUZ8;Q9MS05;Q9MV63;O78309;Q3T5H0;Q4VI95;A4F4H5;C0J9S0;C7AQU0;B3SHH2;Q32924;Q8HUX3;Q32137;Q3T5L5;Q4VIC2;Q39972;O03656;Q9TID4;…	4880	225	CID		51.18	0.0241179		8	50		1	1859.97	-28.7324	10/167	pps_pisum_IE_trypsin_rep1.mgf
	Medium	VTPQPGVPPEEAGAAVAAESSTGTWTTVWTDGLTSLDR	Q71N62;C7AQS9;Q9TI22;Q33550;C7AQU8;P36484;P36489;Q33245;Q32800;B3THI4;Q9TJY5;Q32816;Q95CD5;O98553;Q9GD60;Q33531;Q8HUZ4;B6GUU0;D8V9G2;Q36667;Q8SKV4;P94086;P94091;Q33514;P94048;P93976;Q9GD57;C8YPK4;Q33496;Q33268;O03607;Q33539;Q8HUZ7;Q36683;Q8SKV6;Q8HU48;A8DPF0;B6GUR0;O63153;P93987;Q33620;P94054;Q9TI88;D2CN03;Q9XQM5;P94053;D8V9C3;P92468;P94039;P94042;A5Y0S8;D6C5Z0;O63185;Q9TI00;A1XCQ7;P92469;O98659;…	13123	388	CID		48.41	0.0428287		7	49		1	3854.81	-16.0348	9/435	pps_pisum_IE_trypsin_rep1.mgf
	Medium	EITLGFVDLLR	C7AQS9;C7AQU8;Q33245;Q8HUZ4;Q33539;Q8HUZ7;Q8MAK6;D2CN03;Q9XQM5;A5Y0S8;D6C5Z0;Q42903;Q8HDA1;A1XCQ7;Q9TLI7;A5X4I3;A5X4L3;E0DA51;Q8MAK2;Q8MCX9;Q05554;P31184;P04717;C8XRC6;Q8MCX5;A5BTM9;Q8MCY0;O47274;O03615;Q8MAT5;Q8MAP3;Q36650;Q71N78;Q4VI97;B8PRP3;D1KWX9;Q8MAP7;O47275;O47068;O47273;Q8HUZ8;Q9MS05;Q9MV63;O78309;Q3T5H0;Q4VI95;A4F4H5;C0J9S0;C7AQR7;C7AQU0;B3SHH2;Q32924;Q8HUX3;Q32137;Q3T5L5;Q4VIC2;Q39972;…	4915	235	CID		44.3	0.105204		6	49		1	1275.69	-28.2052	7/97	pps_pisum_IE_trypsin_rep1.mgf
	Low	TFQGPPHGIQVERDK	Q6PSM7;Q71N62;C7AQS9;Q9TI22;Q33550;Q29VE5;C7AQU8;Q9GEB9;Q33245;Q32800;B3THI4;Q9TJY5;Q8MAK5;O63121;P94108;Q9GD60;Q33531;Q8HUZ4;B6GUU0;D8V9G2;Q36667;Q8SKV4;P94086;P94091;Q33514;P93976;Q9GD57;Q9TKH0;C8YPK4;A8DPF8;Q33496;Q33268;Q8HUZ7;O20266;Q36683;Q8SKV6;Q8HU48;A8DPF0;B6GUR0;O63153;O63147;Q8MAK6;P94054;Q9TI88;D2CN03;Q9XQM5;P94053;Q33579;Q7YM65;D8V9C3;P92468;A5Y0S8;D6C5Z0;Q42903;O63185;Q9TI00;A1XCQ7;…	19010	488	CID		40.84	0.278159		2	50		1	1708.82	-31.0279	9/163	pps_pisum_IE_trypsin_rep1.mgf
	Low	AVYEcLR	B8YGX4;Q71N62;C7AQS9;O98435;Q33550;Q29VE5;C7AQU8;Q9GEB9;P36484;P36489;Q33245;B3THI4;Q8MAK5;Q32816;O63121;O98553;P94108;Q9GD60;Q33531;Q8HUZ4;B6GUU0;D8V9G2;Q36667;Q8SKV4;P94086;P94091;Q33514;P93976;Q9GD57;C8YPK4;A8DPF8;Q33496;Q33539;O20266;Q36683;Q8SKV6;Q8HU48;A8DPF0;B6GUR0;O63153;P93987;O63147;Q33620;Q8MAK6;P94054;Q9TI88;D2CN03;Q9XQM5;P94053;Q7YM65;D8V9C3;P92468;P94042;A5Y0S8;D6C5Z0;Q42903;O63185;…	21473	543	CID	C5(Carbamidomethyl)	38.17	0.404804	0	1	49		1	910.424	-23.2148	5/51	pps_pisum_IE_trypsin_rep1.mgf
	Low	WSPELAAAcEVWK	O98435;Q33550;Q29VE5;P36489;Q33245;Q9TJY5;Q32816;Q95CD5;O63121;O98553;P94108;Q8HUZ4;B6GUU0;Q36667;P94086;P94091;Q33514;P94048;P93976;C8YPK4;A8DPF8;Q33268;Q33539;Q8HUZ7;O20266;Q36683;Q8SKV6;Q8HU48;A8DPF0;O63153;P93987;O63147;Q33620;P94054;Q9TI88;D2CN03;Q9XQM5;Q33579;Q7YM65;P92468;P94039;A5Y0S8;D6C5Z0;Q42903;O63185;Q9TI00;A1XCQ7;P94046;P94038;Q36643;Q8WKU6;Q31669;P93986;A0PDA4;Q9GDQ2;Q8HT77;A5X4I3;…	7073	273	CID	C9(Carbamidomethyl)	37.74	0.37278		3	48		1	1546.68	-34.7997	9/115	pps_pisum_IE_trypsin_rep1.mgf
	Low	ALRLEDLR	B8YGX4;Q6PSM7;Q71N62;C7AQS9;Q9TI22;Q33550;Q29VE5;C7AQU8;Q9GEB9;P36484;P36489;Q33245;Q32800;B3THI4;Q9TJY5;Q8MAK5;Q32816;O63121;O98553;Q8HUZ4;B6GUU0;D8V9G2;Q36667;Q8SKV4;P94086;P94091;Q33514;P94048;P93976;Q9GD57;C8YPK4;A8DPF8;Q33496;Q33268;O03607;Q33539;Q8HUZ7;O20266;Q36683;Q8HU48;A8DPF0;O63153;P93987;O63147;Q8MAK6;P94054;Q9TI88;D2CN03;Q9XQM5;P94053;D8V9C3;P92468;P94039;P94042;A5Y0S8;D6C5Z0;Q42903;…	22903	545	CID		35.82	0.853161		6	50		1	985.561	-18.2549	10/70	pps_pisum_IE_trypsin_rep1.mgf
	Low	NHGMHFR	Q9TI22;Q33550;C7AQU8;Q9GEB9;P36484;P36489;Q33245;Q32800;B3THI4;Q9TJY5;Q8MAK5;Q32816;Q95CD5;O63121;O98553;Q9GD60;Q33531;Q8HUZ4;B6GUU0;D8V9G2;Q8SKV4;P94086;P94091;Q33514;P94048;P93976;C8YPK4;A8DPF8;Q33496;Q33268;O03607;Q33539;O20266;Q36683;Q8SKV6;Q8HU48;A8DPF0;B6GUR0;O63153;P93987;O63147;Q33620;P94054;Q9TI88;D2CN03;Q9XQM5;P94053;Q33579;Q7YM65;D8V9C3;P92468;P94039;P94042;A5Y0S8;O63185;Q9TI00;Q8HDA1;…	14981	393	CID		31.48	1.28836	0	1	47	30	1	898.398	-13.5841	10/68	pps_pisum_IE_trypsin_rep1.mgf
	Low	EAcKWSPELAAAcEVWK	O98435;Q29VE5;Q95CD5;Q33539;Q9XQM5;P28413;P28425;P04717;Q95634;O47274;Q32626;O20211;O47068;Q3T5H0;D6MYJ0;Q9MRJ3;Q9T2E2;Q32924;Q6L9X2;Q9GCU2;D6MYK4;O20246;Q9GDL4;Q31856;O20245;Q8ME89;Q33051;Q9TLI1;Q31907;O98756;Q6PZA1;Q36845;Q9TLI2;Q9GEQ2;Q8HUZ0;Q95AN1;D6MYK3;O20363;Q42735;Q9TLI8;O47271;Q9GEQ4;Q9BB67;Q33193;D6MYJ6;Q9XPZ1;Q9GGX3;D6MYK1	849	48	CID	C3(Carbamidomethyl), C13(Carbamidomethyl)	30.27	2.22198		3	48		1	2034.92	-9.58233	11/183	pps_pisum_IE_trypsin_rep1.mgf
	Low	LNKYGRPLLGcTIKPK	B8YGX4;Q6PSM7;Q71N62;C7AQS9;Q9TI22;O98435;Q33550;Q29VE5;C7AQU8;Q9GEB9;P36484;P36489;Q33245;Q32800;B3THI4;Q8MAK5;Q32816;O63121;P94108;Q9GD60;Q33531;Q8HUZ4;B6GUU0;D8V9G2;Q36667;Q8SKV4;P94086;P94091;Q33514;P94048;Q9GD57;Q9TKH0;C8YPK4;A8DPF8;Q33496;Q33268;O03607;Q33539;Q8HUZ7;O20266;Q8SKV6;Q8HU48;A8DPF0;B6GUR0;O63153;O63147;Q33620;Q8MAK6;P94054;Q9TI88;D2CN03;Q9XQM5;P94053;Q33579;Q7YM65;D8V9C3;P92468;…	21912	536	CID	C11(Carbamidomethyl)	22.05	22.243		8	50	31	1	1858.03	-22.9896	11/152	pps_pisum_IE_trypsin_rep1.mgf
	Low	DRFLFcAEAIYK	Q6PSM7;C7AQS9;Q9TI22;Q29VE5;Q33245;Q32816;B6GUU0;C8YPK4;Q33539;Q8HUZ7;Q36683;A8DPF0;B6GUR0;Q33620;Q8MAK6;Q9XQM5;A5Y0S8;D6C5Z0;B7P0F0;Q36637;A0PDA4;Q8HT77;A5X4I3;Q33323;A5X4L3;Q8MAK2;Q8MCX9;Q95E64;Q05554;P28413;P04717;P36487;Q05993;C8XRC6;Q8MCX5;Q8MCY0;O98994;Q9MTF6;O47274;Q36650;A0PDB4;A9P786;B3THH2;B8PRP3;D1KWX9;Q9BA14;O20211;Q9THW8;Q8MAP7;O20274;O47275;O47273;Q8HUZ8;O78309;Q3T5H0;A1XM40;A1XM46;…	5509	215	CID	C6(Carbamidomethyl)	21.38	20.8003		4	49	35	1	1532.72	-22.4928	9/126	pps_pisum_IE_trypsin_rep1.mgf
	Low	TFQGPPHGIQVERDKLNK	Q6PSM7;Q71N62;C7AQS9;Q9TI22;Q33550;Q29VE5;C7AQU8;Q9GEB9;Q33245;Q32800;B3THI4;Q9TJY5;Q8MAK5;O63121;P94108;Q9GD60;Q33531;Q8HUZ4;B6GUU0;D8V9G2;Q36667;Q8SKV4;P94086;P94091;Q33514;P93976;Q9GD57;Q9TKH0;C8YPK4;A8DPF8;Q33496;Q33268;Q8HUZ7;O20266;Q36683;Q8SKV6;Q8HU48;A8DPF0;B6GUR0;O63153;O63147;Q8MAK6;P94054;Q9TI88;D2CN03;Q9XQM5;P94053;Q33579;Q7YM65;D8V9C3;P92468;A5Y0S8;D6C5Z0;Q42903;O63185;Q9TI00;A1XCQ7;…	18858	477	CID		19.64	46.6587		9	51	33	1	2064.01	-43.1133	14/196	pps_pisum_IE_trypsin_rep1.mgf
	Low	AMHAVIDR	B8YGX4;Q6PSM7;C7AQS9;Q9TI22;Q33550;Q29VE5;C7AQU8;Q9GEB9;P36484;P36489;Q33245;Q32800;B3THI4;Q9TJY5;Q8MAK5;Q32816;Q95CD5;O63121;O98553;Q9GD60;Q33531;Q8HUZ4;D8V9G2;Q36667;Q8SKV4;Q33514;P94048;P93976;Q9GD57;Q9TKH0;C8YPK4;A8DPF8;Q33268;Q33539;Q8HUZ7;O20266;Q36683;Q8SKV6;Q8HU48;A8DPF0;B6GUR0;O63153;P93987;O63147;Q33620;Q8MAK6;P94054;Q9TI88;D2CN03;Q9XQM5;P94053;Q7YM65;D8V9C3;P92468;P94039;P94042;A5Y0S8;…	20751	558	CID		13.41	119.58		3	49	26	1	912.446	-28.3329	5/57	pps_pisum_IE_trypsin_rep1.mgf
A5Y0S8	47.35	21	21	452	50.2002	6.43018	208.348	Ribulose-1,5-bisphosphate carboxylase/oxygenase large subunit (Fragment) OS=Ampelosycios scandens GN=rbcL PE=3 SV=1 - [A5Y0S8_9ROSI]
	Confidence Icon	Sequence	Protein Accessions	# Proteins	# Protein Groups	Activation Type	Modifications	IonScore	Exp Value	Δ Score	Rank	Identity High	Homology Threshold	Charge	m/z [Da]	ΔM [ppm]	Ions Matched	Spectrum File
	High	DNGLLLHIHR	B8YGX4;C7AQS9;Q9TI22;Q33550;Q29VE5;C7AQU8;Q9GEB9;P36484;P36489;Q33245;Q32800;B3THI4;Q9TJY5;Q8MAK5;Q32816;O98553;Q9GD60;Q33531;Q8HUZ4;B6GUU0;D8V9G2;Q36667;Q8SKV4;P94091;Q33514;Q9GD57;Q9TKH0;C8YPK4;A8DPF8;Q33496;Q33268;Q33539;Q8HUZ7;Q36683;Q8SKV6;Q8HU48;A8DPF0;B6GUR0;O63153;P93987;O63147;Q33620;Q8MAK6;P94054;Q9TI88;D2CN03;Q9XQM5;P94053;Q33579;Q7YM65;D8V9C3;P92468;A5Y0S8;D6C5Z0;Q42903;O63185;Q8HDA1;…	20168	543	CID		90.47	3.28279e-06		4	50		1	1187.64	-21.5649	9/97	pps_pisum_IE_trypsin_rep1.mgf
	High	TFQGPPHGIQVER	Q6PSM7;Q71N62;C7AQS9;Q9TI22;Q33550;Q29VE5;C7AQU8;Q9GEB9;Q33245;Q32800;B3THI4;Q9TJY5;Q8MAK5;O63121;P94108;Q9GD60;Q33531;Q8HUZ4;B6GUU0;D8V9G2;Q36667;Q8SKV4;P94086;P94091;Q33514;P93976;Q9GD57;Q9TKH0;C8YPK4;A8DPF8;Q33496;Q33268;Q8HUZ7;O20266;Q36683;Q8SKV6;Q8HU48;A8DPF0;B6GUR0;O63153;O63147;Q8MAK6;P94054;Q9TI88;D2CN03;Q9XQM5;P94053;Q33579;Q7YM65;D8V9C3;P92468;A5Y0S8;D6C5Z0;Q42903;O63185;Q9TI00;A1XCQ7;…	19129	500	CID		81.06	3.09255e-05		5	51		1	1465.73	-17.0469	20/139	pps_pisum_IE_trypsin_rep1.mgf
	High	GGLDFTKDDENVNSQPFMR	B8YGX4;Q6PSM7;Q71N62;C7AQS9;Q9TI22;O98435;Q33550;Q29VE5;C7AQU8;Q9GEB9;P36484;P36489;Q33245;Q32800;B3THI4;Q9TJY5;Q8MAK5;Q32816;O63121;O98553;Q9GD60;Q33531;Q8HUZ4;B6GUU0;D8V9G2;Q36667;Q8SKV4;P94086;P94091;P94048;P93976;Q9GD57;C8YPK4;A8DPF8;Q33496;O03607;Q33539;Q8HUZ7;O20266;Q36683;Q8SKV6;Q8HU48;A8DPF0;B6GUR0;O63153;P93987;O63147;Q33620;Q8MAK6;P94054;Q9TI88;D2CN03;Q9XQM5;P94053;Q7YM65;D8V9C3;P92468;…	22231	561	CID		75.22	9.94741e-05		3	50		1	2169.95	-16.7175	10/193	pps_pisum_IE_trypsin_rep1.mgf
	High	VALEAcVKAR	P36484;P36489;Q33245;Q32800;B3THI4;Q9TJY5;Q8MAK5;Q32816;Q95CD5;O63121;O98553;P94108;Q9GD60;Q33531;Q8HUZ4;B6GUU0;D8V9G2;Q36667;Q8SKV4;P94086;P94091;Q33514;P94048;P93976;Q9GD57;Q9TKH0;C8YPK4;A8DPF8;Q33496;Q33268;O03607;Q33539;Q8HUZ7;O20266;Q36683;Q8SKV6;Q8HU48;A8DPF0;B6GUR0;O63153;P93987;O63147;Q33620;Q8MAK6;P94054;Q9TI88;D2CN03;Q9XQM5;P94053;Q33579;Q7YM65;D8V9C3;P92468;P94039;P94042;A5Y0S8;D6C5Z0;…	1195	71	CID	C6(Carbamidomethyl)	64	0.00129974		4	50		1	1116.56	-55.1541	8/82	pps_pisum_IE_trypsin_rep1.mgf
	High	DxDILAAFR	A5Y0S8;Q9MRH9;Q078X8	13	3	CID	X2(T)	61.64	0.00232219		9	50		1	1021.51	-24.8078	8/74	pps_pisum_IE_trypsin_rep1.mgf
	High	GHYLNATAGTcEEMIKR	Q33550;Q29VE5;P36484;P36489;Q33245;Q9TJY5;Q32816;O98553;P94108;Q8HUZ4;Q36667;P94091;Q9GD57;A8DPF8;Q33268;Q8HUZ7;Q36683;Q8HU48;B6GUR0;Q8MAK6;Q9TI88;D2CN03;Q9XQM5;P94053;Q33579;Q7YM65;D8V9C3;P94039;A5Y0S8;O63185;Q9TI00;Q8HDA1;A1XCQ7;P94046;P92469;Q8WKU6;B7P0F0;Q36637;Q37357;P93986;Q95EN1;Q9GDQ2;Q8HT77;Q33323;A5X4L3;Q6LA00;E5KUU8;Q8HUY5;Q39288;Q37269;Q8MCX9;Q8HVG8;A3KLW4;Q3MKL9;P31184;Q8MCX5;A5BTM9;…	7090	264	CID	C11(Carbamidomethyl)	58.96	0.00351314		3	49		1	1950.89	-12.9005	15/168	pps_pisum_IE_trypsin_rep1.mgf
	High	SQAETGEIKGHYLNATAGTcEEMIKR	Q33245;Q9GD57;Q8HUZ7;B6GUR0;Q9XQM5;P94053;Q7YM65;A5Y0S8;A5X4L3;A5BTM9;Q31870;Q9THW8;Q8HUZ8;Q3T5H0;Q8MGI9;Q8HUX3;Q3T5L5;O98662;Q3T8E7;Q29S37;Q6L9Y5;O03107;Q8WHH7;Q8MAQ6;Q37279;Q3T5L8;Q8HUX6;Q8WJE2;Q7YNV0;Q3T5K7;Q3T5H5;B0YIC3;D6C5Z5;Q9MUG1;A4KC75;B8Q461;A5X4B3;O47215;C7A605;Q33193;Q37734;Q7YMS4;Q539W8;Q07209;Q37362;Q3T5A4;Q33316;Q31932;Q4QST0;Q4QSS5	921	50	CID	C20(Carbamidomethyl)	55.3	0.00897728		4	50		1	2894.34	-11.9698	13/294	pps_pisum_IE_trypsin_rep1.mgf
	High	YGRPLLGcTIKPK	B8YGX4;Q6PSM7;Q71N62;C7AQS9;Q9TI22;O98435;Q33550;Q29VE5;C7AQU8;Q9GEB9;P36484;P36489;Q33245;Q32800;B3THI4;Q8MAK5;Q32816;O63121;O98553;P94108;Q9GD60;Q33531;Q8HUZ4;B6GUU0;D8V9G2;Q36667;Q8SKV4;P94086;P94091;Q33514;P94048;Q9GD57;Q9TKH0;C8YPK4;A8DPF8;Q33496;Q33268;O03607;Q33539;Q8HUZ7;O20266;Q8SKV6;Q8HU48;A8DPF0;B6GUR0;O63153;O63147;Q33620;Q8MAK6;P94054;Q9TI88;D2CN03;Q9XQM5;P94053;Q33579;Q7YM65;D8V9C3;…	22107	547	CID	C8(Carbamidomethyl)	52.58	0.0220337		4	51		1	1502.81	-27.9778	9/120	pps_pisum_IE_trypsin_rep1.mgf
	High	FLFcAEAIYK	Q6PSM7;C7AQS9;Q9TI22;Q29VE5;Q33245;Q32816;B6GUU0;C8YPK4;Q33539;Q8HUZ7;Q36683;A8DPF0;B6GUR0;Q33620;Q8MAK6;Q9XQM5;A5Y0S8;D6C5Z0;B7P0F0;Q36637;A0PDA4;Q8HT77;A5X4I3;Q33323;A5X4L3;Q6LA00;Q8MAK2;Q8MCX9;Q95E64;Q05554;P28413;P04717;P36487;Q05993;C8XRC6;Q8MCX5;Q8MCY0;O98994;Q9MTF6;O47274;Q36650;A0PDB4;A9P786;B3THH2;B8PRP3;D1KWX9;Q9BA14;O20211;Q9THW8;Q8MAP7;O20274;O47275;O47273;Q8HUZ8;O78309;Q3T5H0;A1XM40;…	5539	221	CID	C4(Carbamidomethyl)	52.33	0.0217361		5	50		1	1261.6	-25.7947	14/76	pps_pisum_IE_trypsin_rep1.mgf
	High	LEGEREITLGFVDLLR	C7AQS9;C7AQU8;Q33245;Q8HUZ4;Q33539;Q8HUZ7;Q8MAK6;D2CN03;Q9XQM5;A5Y0S8;D6C5Z0;Q42903;Q8HDA1;A1XCQ7;A5X4I3;A5X4L3;E0DA51;Q8MAK2;Q8MCX9;Q05554;P31184;P04717;C8XRC6;Q8MCX5;A5BTM9;Q8MCY0;O47274;O03615;Q8MAT5;Q8MAP3;Q36650;Q71N78;Q4VI97;B8PRP3;D1KWX9;Q8MAP7;O47275;O47068;O47273;Q8HUZ8;Q9MS05;Q9MV63;O78309;Q3T5H0;Q4VI95;A4F4H5;C0J9S0;C7AQU0;B3SHH2;Q32924;Q8HUX3;Q32137;Q3T5L5;Q4VIC2;Q39972;O03656;Q9TID4;…	4880	225	CID		51.18	0.0241179		8	50		1	1859.97	-28.7324	10/167	pps_pisum_IE_trypsin_rep1.mgf
	Medium	VTPQPGVPPEEAGAAVAAESSTGTWTTVWTDGLTSLDR	Q71N62;C7AQS9;Q9TI22;Q33550;C7AQU8;P36484;P36489;Q33245;Q32800;B3THI4;Q9TJY5;Q32816;Q95CD5;O98553;Q9GD60;Q33531;Q8HUZ4;B6GUU0;D8V9G2;Q36667;Q8SKV4;P94086;P94091;Q33514;P94048;P93976;Q9GD57;C8YPK4;Q33496;Q33268;O03607;Q33539;Q8HUZ7;Q36683;Q8SKV6;Q8HU48;A8DPF0;B6GUR0;O63153;P93987;Q33620;P94054;Q9TI88;D2CN03;Q9XQM5;P94053;D8V9C3;P92468;P94039;P94042;A5Y0S8;D6C5Z0;O63185;Q9TI00;A1XCQ7;P92469;O98659;…	13123	388	CID		48.41	0.0428287		7	49		1	3854.81	-16.0348	9/435	pps_pisum_IE_trypsin_rep1.mgf
	Medium	EITLGFVDLLR	C7AQS9;C7AQU8;Q33245;Q8HUZ4;Q33539;Q8HUZ7;Q8MAK6;D2CN03;Q9XQM5;A5Y0S8;D6C5Z0;Q42903;Q8HDA1;A1XCQ7;Q9TLI7;A5X4I3;A5X4L3;E0DA51;Q8MAK2;Q8MCX9;Q05554;P31184;P04717;C8XRC6;Q8MCX5;A5BTM9;Q8MCY0;O47274;O03615;Q8MAT5;Q8MAP3;Q36650;Q71N78;Q4VI97;B8PRP3;D1KWX9;Q8MAP7;O47275;O47068;O47273;Q8HUZ8;Q9MS05;Q9MV63;O78309;Q3T5H0;Q4VI95;A4F4H5;C0J9S0;C7AQR7;C7AQU0;B3SHH2;Q32924;Q8HUX3;Q32137;Q3T5L5;Q4VIC2;Q39972;…	4915	235	CID		44.3	0.105204		6	49		1	1275.69	-28.2052	7/97	pps_pisum_IE_trypsin_rep1.mgf
	Low	TFQGPPHGIQVERDK	Q6PSM7;Q71N62;C7AQS9;Q9TI22;Q33550;Q29VE5;C7AQU8;Q9GEB9;Q33245;Q32800;B3THI4;Q9TJY5;Q8MAK5;O63121;P94108;Q9GD60;Q33531;Q8HUZ4;B6GUU0;D8V9G2;Q36667;Q8SKV4;P94086;P94091;Q33514;P93976;Q9GD57;Q9TKH0;C8YPK4;A8DPF8;Q33496;Q33268;Q8HUZ7;O20266;Q36683;Q8SKV6;Q8HU48;A8DPF0;B6GUR0;O63153;O63147;Q8MAK6;P94054;Q9TI88;D2CN03;Q9XQM5;P94053;Q33579;Q7YM65;D8V9C3;P92468;A5Y0S8;D6C5Z0;Q42903;O63185;Q9TI00;A1XCQ7;…	19010	488	CID		40.84	0.278159		2	50		1	1708.82	-31.0279	9/163	pps_pisum_IE_trypsin_rep1.mgf
	Low	AVYEcLR	B8YGX4;Q71N62;C7AQS9;O98435;Q33550;Q29VE5;C7AQU8;Q9GEB9;P36484;P36489;Q33245;B3THI4;Q8MAK5;Q32816;O63121;O98553;P94108;Q9GD60;Q33531;Q8HUZ4;B6GUU0;D8V9G2;Q36667;Q8SKV4;P94086;P94091;Q33514;P93976;Q9GD57;C8YPK4;A8DPF8;Q33496;Q33539;O20266;Q36683;Q8SKV6;Q8HU48;A8DPF0;B6GUR0;O63153;P93987;O63147;Q33620;Q8MAK6;P94054;Q9TI88;D2CN03;Q9XQM5;P94053;Q7YM65;D8V9C3;P92468;P94042;A5Y0S8;D6C5Z0;Q42903;O63185;…	21473	543	CID	C5(Carbamidomethyl)	38.17	0.404804	0	1	49		1	910.424	-23.2148	5/51	pps_pisum_IE_trypsin_rep1.mgf
	Low	WSPELAAAcEVWK	O98435;Q33550;Q29VE5;P36489;Q33245;Q9TJY5;Q32816;Q95CD5;O63121;O98553;P94108;Q8HUZ4;B6GUU0;Q36667;P94086;P94091;Q33514;P94048;P93976;C8YPK4;A8DPF8;Q33268;Q33539;Q8HUZ7;O20266;Q36683;Q8SKV6;Q8HU48;A8DPF0;O63153;P93987;O63147;Q33620;P94054;Q9TI88;D2CN03;Q9XQM5;Q33579;Q7YM65;P92468;P94039;A5Y0S8;D6C5Z0;Q42903;O63185;Q9TI00;A1XCQ7;P94046;P94038;Q36643;Q8WKU6;Q31669;P93986;A0PDA4;Q9GDQ2;Q8HT77;A5X4I3;…	7073	273	CID	C9(Carbamidomethyl)	37.74	0.37278		3	48		1	1546.68	-34.7997	9/115	pps_pisum_IE_trypsin_rep1.mgf
	Low	ALRLEDLR	B8YGX4;Q6PSM7;Q71N62;C7AQS9;Q9TI22;Q33550;Q29VE5;C7AQU8;Q9GEB9;P36484;P36489;Q33245;Q32800;B3THI4;Q9TJY5;Q8MAK5;Q32816;O63121;O98553;Q8HUZ4;B6GUU0;D8V9G2;Q36667;Q8SKV4;P94086;P94091;Q33514;P94048;P93976;Q9GD57;C8YPK4;A8DPF8;Q33496;Q33268;O03607;Q33539;Q8HUZ7;O20266;Q36683;Q8HU48;A8DPF0;O63153;P93987;O63147;Q8MAK6;P94054;Q9TI88;D2CN03;Q9XQM5;P94053;D8V9C3;P92468;P94039;P94042;A5Y0S8;D6C5Z0;Q42903;…	22903	545	CID		35.82	0.853161		6	50		1	985.561	-18.2549	10/70	pps_pisum_IE_trypsin_rep1.mgf
	Low	NHGMHFR	Q9TI22;Q33550;C7AQU8;Q9GEB9;P36484;P36489;Q33245;Q32800;B3THI4;Q9TJY5;Q8MAK5;Q32816;Q95CD5;O63121;O98553;Q9GD60;Q33531;Q8HUZ4;B6GUU0;D8V9G2;Q8SKV4;P94086;P94091;Q33514;P94048;P93976;C8YPK4;A8DPF8;Q33496;Q33268;O03607;Q33539;O20266;Q36683;Q8SKV6;Q8HU48;A8DPF0;B6GUR0;O63153;P93987;O63147;Q33620;P94054;Q9TI88;D2CN03;Q9XQM5;P94053;Q33579;Q7YM65;D8V9C3;P92468;P94039;P94042;A5Y0S8;O63185;Q9TI00;Q8HDA1;…	14981	393	CID		31.48	1.28836	0	1	47	30	1	898.398	-13.5841	10/68	pps_pisum_IE_trypsin_rep1.mgf
	Low	LNKYGRPLLGcTIKPK	B8YGX4;Q6PSM7;Q71N62;C7AQS9;Q9TI22;O98435;Q33550;Q29VE5;C7AQU8;Q9GEB9;P36484;P36489;Q33245;Q32800;B3THI4;Q8MAK5;Q32816;O63121;P94108;Q9GD60;Q33531;Q8HUZ4;B6GUU0;D8V9G2;Q36667;Q8SKV4;P94086;P94091;Q33514;P94048;Q9GD57;Q9TKH0;C8YPK4;A8DPF8;Q33496;Q33268;O03607;Q33539;Q8HUZ7;O20266;Q8SKV6;Q8HU48;A8DPF0;B6GUR0;O63153;O63147;Q33620;Q8MAK6;P94054;Q9TI88;D2CN03;Q9XQM5;P94053;Q33579;Q7YM65;D8V9C3;P92468;…	21912	536	CID	C11(Carbamidomethyl)	22.05	22.243		8	50	31	1	1858.03	-22.9896	11/152	pps_pisum_IE_trypsin_rep1.mgf
	Low	DRFLFcAEAIYK	Q6PSM7;C7AQS9;Q9TI22;Q29VE5;Q33245;Q32816;B6GUU0;C8YPK4;Q33539;Q8HUZ7;Q36683;A8DPF0;B6GUR0;Q33620;Q8MAK6;Q9XQM5;A5Y0S8;D6C5Z0;B7P0F0;Q36637;A0PDA4;Q8HT77;A5X4I3;Q33323;A5X4L3;Q8MAK2;Q8MCX9;Q95E64;Q05554;P28413;P04717;P36487;Q05993;C8XRC6;Q8MCX5;Q8MCY0;O98994;Q9MTF6;O47274;Q36650;A0PDB4;A9P786;B3THH2;B8PRP3;D1KWX9;Q9BA14;O20211;Q9THW8;Q8MAP7;O20274;O47275;O47273;Q8HUZ8;O78309;Q3T5H0;A1XM40;A1XM46;…	5509	215	CID	C6(Carbamidomethyl)	21.38	20.8003		4	49	35	1	1532.72	-22.4928	9/126	pps_pisum_IE_trypsin_rep1.mgf
	Low	TFQGPPHGIQVERDKLNK	Q6PSM7;Q71N62;C7AQS9;Q9TI22;Q33550;Q29VE5;C7AQU8;Q9GEB9;Q33245;Q32800;B3THI4;Q9TJY5;Q8MAK5;O63121;P94108;Q9GD60;Q33531;Q8HUZ4;B6GUU0;D8V9G2;Q36667;Q8SKV4;P94086;P94091;Q33514;P93976;Q9GD57;Q9TKH0;C8YPK4;A8DPF8;Q33496;Q33268;Q8HUZ7;O20266;Q36683;Q8SKV6;Q8HU48;A8DPF0;B6GUR0;O63153;O63147;Q8MAK6;P94054;Q9TI88;D2CN03;Q9XQM5;P94053;Q33579;Q7YM65;D8V9C3;P92468;A5Y0S8;D6C5Z0;Q42903;O63185;Q9TI00;A1XCQ7;…	18858	477	CID		19.64	46.6587		9	51	33	1	2064.01	-43.1133	14/196	pps_pisum_IE_trypsin_rep1.mgf
	Low	AMHAVIDR	B8YGX4;Q6PSM7;C7AQS9;Q9TI22;Q33550;Q29VE5;C7AQU8;Q9GEB9;P36484;P36489;Q33245;Q32800;B3THI4;Q9TJY5;Q8MAK5;Q32816;Q95CD5;O63121;O98553;Q9GD60;Q33531;Q8HUZ4;D8V9G2;Q36667;Q8SKV4;Q33514;P94048;P93976;Q9GD57;Q9TKH0;C8YPK4;A8DPF8;Q33268;Q33539;Q8HUZ7;O20266;Q36683;Q8SKV6;Q8HU48;A8DPF0;B6GUR0;O63153;P93987;O63147;Q33620;Q8MAK6;P94054;Q9TI88;D2CN03;Q9XQM5;P94053;Q7YM65;D8V9C3;P92468;P94039;P94042;A5Y0S8;…	20751	558	CID		13.41	119.58		3	49	26	1	912.446	-28.3329	5/57	pps_pisum_IE_trypsin_rep1.mgf
A5X4L3	46.02	21	21	465	51.6981	6.65381	208.348	Ribulose-1,5-bisphosphate carboxylase/oxygenase large subunit (Fragment) OS=Odosicyos bosseri GN=rbcL PE=3 SV=1 - [A5X4L3_9ROSI]
	Confidence Icon	Sequence	Protein Accessions	# Proteins	# Protein Groups	Activation Type	Modifications	IonScore	Exp Value	Δ Score	Rank	Identity High	Homology Threshold	Charge	m/z [Da]	ΔM [ppm]	Ions Matched	Spectrum File
	High	DNGLLLHIHR	B8YGX4;C7AQS9;Q9TI22;Q33550;Q29VE5;C7AQU8;Q9GEB9;P36484;P36489;Q33245;Q32800;B3THI4;Q9TJY5;Q8MAK5;Q32816;O98553;Q9GD60;Q33531;Q8HUZ4;B6GUU0;D8V9G2;Q36667;Q8SKV4;P94091;Q33514;Q9GD57;Q9TKH0;C8YPK4;A8DPF8;Q33496;Q33268;Q33539;Q8HUZ7;Q36683;Q8SKV6;Q8HU48;A8DPF0;B6GUR0;O63153;P93987;O63147;Q33620;Q8MAK6;P94054;Q9TI88;D2CN03;Q9XQM5;P94053;Q33579;Q7YM65;D8V9C3;P92468;A5Y0S8;D6C5Z0;Q42903;O63185;Q8HDA1;…	20168	543	CID		90.47	3.28279e-06		4	50		1	1187.64	-21.5649	9/97	pps_pisum_IE_trypsin_rep1.mgf
	High	TFQGPPHGIQVER	Q6PSM7;Q71N62;C7AQS9;Q9TI22;Q33550;Q29VE5;C7AQU8;Q9GEB9;Q33245;Q32800;B3THI4;Q9TJY5;Q8MAK5;O63121;P94108;Q9GD60;Q33531;Q8HUZ4;B6GUU0;D8V9G2;Q36667;Q8SKV4;P94086;P94091;Q33514;P93976;Q9GD57;Q9TKH0;C8YPK4;A8DPF8;Q33496;Q33268;Q8HUZ7;O20266;Q36683;Q8SKV6;Q8HU48;A8DPF0;B6GUR0;O63153;O63147;Q8MAK6;P94054;Q9TI88;D2CN03;Q9XQM5;P94053;Q33579;Q7YM65;D8V9C3;P92468;A5Y0S8;D6C5Z0;Q42903;O63185;Q9TI00;A1XCQ7;…	19129	500	CID		81.06	3.09255e-05		5	51		1	1465.73	-17.0469	20/139	pps_pisum_IE_trypsin_rep1.mgf
	High	GGLDFTKDDENVNSQPFMR	B8YGX4;Q6PSM7;Q71N62;C7AQS9;Q9TI22;O98435;Q33550;Q29VE5;C7AQU8;Q9GEB9;P36484;P36489;Q33245;Q32800;B3THI4;Q9TJY5;Q8MAK5;Q32816;O63121;O98553;Q9GD60;Q33531;Q8HUZ4;B6GUU0;D8V9G2;Q36667;Q8SKV4;P94086;P94091;P94048;P93976;Q9GD57;C8YPK4;A8DPF8;Q33496;O03607;Q33539;Q8HUZ7;O20266;Q36683;Q8SKV6;Q8HU48;A8DPF0;B6GUR0;O63153;P93987;O63147;Q33620;Q8MAK6;P94054;Q9TI88;D2CN03;Q9XQM5;P94053;Q7YM65;D8V9C3;P92468;…	22231	561	CID		75.22	9.94741e-05		3	50		1	2169.95	-16.7175	10/193	pps_pisum_IE_trypsin_rep1.mgf
	High	VALEAxVKAR	Q33323;A5X4L3	3	2	CID	X6(C), X6(Carbamidomethyl)	64	0.00129974		8	50		1	1116.56	-55.1541	8/82	pps_pisum_IE_trypsin_rep1.mgf
	High	DTDILAAFR	Q6PSM7;C7AQS9;Q9TI22;O98435;Q33550;Q29VE5;C7AQU8;P36484;P36489;Q33245;Q32800;B3THI4;Q9TJY5;Q8MAK5;Q32816;Q95CD5;O63121;P94108;Q9GD60;Q33531;Q8HUZ4;B6GUU0;Q36667;P94086;P94091;Q33514;P93976;Q9GD57;Q9TKH0;C8YPK4;A8DPF8;Q33496;Q33268;O03607;Q8HUZ7;O20266;Q36683;Q8SKV6;A8DPF0;B6GUR0;O63153;P93987;O63147;Q33620;P94054;Q9TI88;D2CN03;Q9XQM5;P94053;Q33579;D8V9C3;P94042;D6C5Z0;Q42903;O63185;Q9TI00;Q8HDA1;…	17751	482	CID		61.64	0.00232219	0	1	50		1	1021.51	-24.8078	8/74	pps_pisum_IE_trypsin_rep1.mgf
	High	GHYLNATAGTcEEMIKR	Q33550;Q29VE5;P36484;P36489;Q33245;Q9TJY5;Q32816;O98553;P94108;Q8HUZ4;Q36667;P94091;Q9GD57;A8DPF8;Q33268;Q8HUZ7;Q36683;Q8HU48;B6GUR0;Q8MAK6;Q9TI88;D2CN03;Q9XQM5;P94053;Q33579;Q7YM65;D8V9C3;P94039;A5Y0S8;O63185;Q9TI00;Q8HDA1;A1XCQ7;P94046;P92469;Q8WKU6;B7P0F0;Q36637;Q37357;P93986;Q95EN1;Q9GDQ2;Q8HT77;Q33323;A5X4L3;Q6LA00;E5KUU8;Q8HUY5;Q39288;Q37269;Q8MCX9;Q8HVG8;A3KLW4;Q3MKL9;P31184;Q8MCX5;A5BTM9;…	7090	264	CID	C11(Carbamidomethyl)	58.96	0.00351314		3	49		1	1950.89	-12.9005	15/168	pps_pisum_IE_trypsin_rep1.mgf
	High	SQAETGEIKGHYLNATAGTcEEMIKR	Q33245;Q9GD57;Q8HUZ7;B6GUR0;Q9XQM5;P94053;Q7YM65;A5Y0S8;A5X4L3;A5BTM9;Q31870;Q9THW8;Q8HUZ8;Q3T5H0;Q8MGI9;Q8HUX3;Q3T5L5;O98662;Q3T8E7;Q29S37;Q6L9Y5;O03107;Q8WHH7;Q8MAQ6;Q37279;Q3T5L8;Q8HUX6;Q8WJE2;Q7YNV0;Q3T5K7;Q3T5H5;B0YIC3;D6C5Z5;Q9MUG1;A4KC75;B8Q461;A5X4B3;O47215;C7A605;Q33193;Q37734;Q7YMS4;Q539W8;Q07209;Q37362;Q3T5A4;Q33316;Q31932;Q4QST0;Q4QSS5	921	50	CID	C20(Carbamidomethyl)	55.3	0.00897728		4	50		1	2894.34	-11.9698	13/294	pps_pisum_IE_trypsin_rep1.mgf
	High	YGRPLLGcTIKPK	B8YGX4;Q6PSM7;Q71N62;C7AQS9;Q9TI22;O98435;Q33550;Q29VE5;C7AQU8;Q9GEB9;P36484;P36489;Q33245;Q32800;B3THI4;Q8MAK5;Q32816;O63121;O98553;P94108;Q9GD60;Q33531;Q8HUZ4;B6GUU0;D8V9G2;Q36667;Q8SKV4;P94086;P94091;Q33514;P94048;Q9GD57;Q9TKH0;C8YPK4;A8DPF8;Q33496;Q33268;O03607;Q33539;Q8HUZ7;O20266;Q8SKV6;Q8HU48;A8DPF0;B6GUR0;O63153;O63147;Q33620;Q8MAK6;P94054;Q9TI88;D2CN03;Q9XQM5;P94053;Q33579;Q7YM65;D8V9C3;…	22107	547	CID	C8(Carbamidomethyl)	52.58	0.0220337		4	51		1	1502.81	-27.9778	9/120	pps_pisum_IE_trypsin_rep1.mgf
	High	FLFcAEAIYK	Q6PSM7;C7AQS9;Q9TI22;Q29VE5;Q33245;Q32816;B6GUU0;C8YPK4;Q33539;Q8HUZ7;Q36683;A8DPF0;B6GUR0;Q33620;Q8MAK6;Q9XQM5;A5Y0S8;D6C5Z0;B7P0F0;Q36637;A0PDA4;Q8HT77;A5X4I3;Q33323;A5X4L3;Q6LA00;Q8MAK2;Q8MCX9;Q95E64;Q05554;P28413;P04717;P36487;Q05993;C8XRC6;Q8MCX5;Q8MCY0;O98994;Q9MTF6;O47274;Q36650;A0PDB4;A9P786;B3THH2;B8PRP3;D1KWX9;Q9BA14;O20211;Q9THW8;Q8MAP7;O20274;O47275;O47273;Q8HUZ8;O78309;Q3T5H0;A1XM40;…	5539	221	CID	C4(Carbamidomethyl)	52.33	0.0217361		5	50		1	1261.6	-25.7947	14/76	pps_pisum_IE_trypsin_rep1.mgf
	High	LEGEREITLGFVDLLR	C7AQS9;C7AQU8;Q33245;Q8HUZ4;Q33539;Q8HUZ7;Q8MAK6;D2CN03;Q9XQM5;A5Y0S8;D6C5Z0;Q42903;Q8HDA1;A1XCQ7;A5X4I3;A5X4L3;E0DA51;Q8MAK2;Q8MCX9;Q05554;P31184;P04717;C8XRC6;Q8MCX5;A5BTM9;Q8MCY0;O47274;O03615;Q8MAT5;Q8MAP3;Q36650;Q71N78;Q4VI97;B8PRP3;D1KWX9;Q8MAP7;O47275;O47068;O47273;Q8HUZ8;Q9MS05;Q9MV63;O78309;Q3T5H0;Q4VI95;A4F4H5;C0J9S0;C7AQU0;B3SHH2;Q32924;Q8HUX3;Q32137;Q3T5L5;Q4VIC2;Q39972;O03656;Q9TID4;…	4880	225	CID		51.18	0.0241179		8	50		1	1859.97	-28.7324	10/167	pps_pisum_IE_trypsin_rep1.mgf
	Medium	VTPQPGVPPEEAGAAVAAESSTGTWTTVWTDGLTSLDR	Q71N62;C7AQS9;Q9TI22;Q33550;C7AQU8;P36484;P36489;Q33245;Q32800;B3THI4;Q9TJY5;Q32816;Q95CD5;O98553;Q9GD60;Q33531;Q8HUZ4;B6GUU0;D8V9G2;Q36667;Q8SKV4;P94086;P94091;Q33514;P94048;P93976;Q9GD57;C8YPK4;Q33496;Q33268;O03607;Q33539;Q8HUZ7;Q36683;Q8SKV6;Q8HU48;A8DPF0;B6GUR0;O63153;P93987;Q33620;P94054;Q9TI88;D2CN03;Q9XQM5;P94053;D8V9C3;P92468;P94039;P94042;A5Y0S8;D6C5Z0;O63185;Q9TI00;A1XCQ7;P92469;O98659;…	13123	388	CID		48.41	0.0428287		7	49		1	3854.81	-16.0348	9/435	pps_pisum_IE_trypsin_rep1.mgf
	Medium	EITLGFVDLLR	C7AQS9;C7AQU8;Q33245;Q8HUZ4;Q33539;Q8HUZ7;Q8MAK6;D2CN03;Q9XQM5;A5Y0S8;D6C5Z0;Q42903;Q8HDA1;A1XCQ7;Q9TLI7;A5X4I3;A5X4L3;E0DA51;Q8MAK2;Q8MCX9;Q05554;P31184;P04717;C8XRC6;Q8MCX5;A5BTM9;Q8MCY0;O47274;O03615;Q8MAT5;Q8MAP3;Q36650;Q71N78;Q4VI97;B8PRP3;D1KWX9;Q8MAP7;O47275;O47068;O47273;Q8HUZ8;Q9MS05;Q9MV63;O78309;Q3T5H0;Q4VI95;A4F4H5;C0J9S0;C7AQR7;C7AQU0;B3SHH2;Q32924;Q8HUX3;Q32137;Q3T5L5;Q4VIC2;Q39972;…	4915	235	CID		44.3	0.105204		6	49		1	1275.69	-28.2052	7/97	pps_pisum_IE_trypsin_rep1.mgf
	Low	TFQGPPHGIQVERDK	Q6PSM7;Q71N62;C7AQS9;Q9TI22;Q33550;Q29VE5;C7AQU8;Q9GEB9;Q33245;Q32800;B3THI4;Q9TJY5;Q8MAK5;O63121;P94108;Q9GD60;Q33531;Q8HUZ4;B6GUU0;D8V9G2;Q36667;Q8SKV4;P94086;P94091;Q33514;P93976;Q9GD57;Q9TKH0;C8YPK4;A8DPF8;Q33496;Q33268;Q8HUZ7;O20266;Q36683;Q8SKV6;Q8HU48;A8DPF0;B6GUR0;O63153;O63147;Q8MAK6;P94054;Q9TI88;D2CN03;Q9XQM5;P94053;Q33579;Q7YM65;D8V9C3;P92468;A5Y0S8;D6C5Z0;Q42903;O63185;Q9TI00;A1XCQ7;…	19010	488	CID		40.84	0.278159		2	50		1	1708.82	-31.0279	9/163	pps_pisum_IE_trypsin_rep1.mgf
	Low	AVYEcLR	B8YGX4;Q71N62;C7AQS9;O98435;Q33550;Q29VE5;C7AQU8;Q9GEB9;P36484;P36489;Q33245;B3THI4;Q8MAK5;Q32816;O63121;O98553;P94108;Q9GD60;Q33531;Q8HUZ4;B6GUU0;D8V9G2;Q36667;Q8SKV4;P94086;P94091;Q33514;P93976;Q9GD57;C8YPK4;A8DPF8;Q33496;Q33539;O20266;Q36683;Q8SKV6;Q8HU48;A8DPF0;B6GUR0;O63153;P93987;O63147;Q33620;Q8MAK6;P94054;Q9TI88;D2CN03;Q9XQM5;P94053;Q7YM65;D8V9C3;P92468;P94042;A5Y0S8;D6C5Z0;Q42903;O63185;…	21473	543	CID	C5(Carbamidomethyl)	38.17	0.404804	0	1	49		1	910.424	-23.2148	5/51	pps_pisum_IE_trypsin_rep1.mgf
	Low	WSPELAAAcEVWK	O98435;Q33550;Q29VE5;P36489;Q33245;Q9TJY5;Q32816;Q95CD5;O63121;O98553;P94108;Q8HUZ4;B6GUU0;Q36667;P94086;P94091;Q33514;P94048;P93976;C8YPK4;A8DPF8;Q33268;Q33539;Q8HUZ7;O20266;Q36683;Q8SKV6;Q8HU48;A8DPF0;O63153;P93987;O63147;Q33620;P94054;Q9TI88;D2CN03;Q9XQM5;Q33579;Q7YM65;P92468;P94039;A5Y0S8;D6C5Z0;Q42903;O63185;Q9TI00;A1XCQ7;P94046;P94038;Q36643;Q8WKU6;Q31669;P93986;A0PDA4;Q9GDQ2;Q8HT77;A5X4I3;…	7073	273	CID	C9(Carbamidomethyl)	37.74	0.37278		3	48		1	1546.68	-34.7997	9/115	pps_pisum_IE_trypsin_rep1.mgf
	Low	ALRLEDLR	B8YGX4;Q6PSM7;Q71N62;C7AQS9;Q9TI22;Q33550;Q29VE5;C7AQU8;Q9GEB9;P36484;P36489;Q33245;Q32800;B3THI4;Q9TJY5;Q8MAK5;Q32816;O63121;O98553;Q8HUZ4;B6GUU0;D8V9G2;Q36667;Q8SKV4;P94086;P94091;Q33514;P94048;P93976;Q9GD57;C8YPK4;A8DPF8;Q33496;Q33268;O03607;Q33539;Q8HUZ7;O20266;Q36683;Q8HU48;A8DPF0;O63153;P93987;O63147;Q8MAK6;P94054;Q9TI88;D2CN03;Q9XQM5;P94053;D8V9C3;P92468;P94039;P94042;A5Y0S8;D6C5Z0;Q42903;…	22903	545	CID		35.82	0.853161		6	50		1	985.561	-18.2549	10/70	pps_pisum_IE_trypsin_rep1.mgf
	Low	NHGMHFR	Q9TI22;Q33550;C7AQU8;Q9GEB9;P36484;P36489;Q33245;Q32800;B3THI4;Q9TJY5;Q8MAK5;Q32816;Q95CD5;O63121;O98553;Q9GD60;Q33531;Q8HUZ4;B6GUU0;D8V9G2;Q8SKV4;P94086;P94091;Q33514;P94048;P93976;C8YPK4;A8DPF8;Q33496;Q33268;O03607;Q33539;O20266;Q36683;Q8SKV6;Q8HU48;A8DPF0;B6GUR0;O63153;P93987;O63147;Q33620;P94054;Q9TI88;D2CN03;Q9XQM5;P94053;Q33579;Q7YM65;D8V9C3;P92468;P94039;P94042;A5Y0S8;O63185;Q9TI00;Q8HDA1;…	14981	393	CID		31.48	1.28836	0	1	47	30	1	898.398	-13.5841	10/68	pps_pisum_IE_trypsin_rep1.mgf
	Low	LNKYGRPLLGcTIKPK	B8YGX4;Q6PSM7;Q71N62;C7AQS9;Q9TI22;O98435;Q33550;Q29VE5;C7AQU8;Q9GEB9;P36484;P36489;Q33245;Q32800;B3THI4;Q8MAK5;Q32816;O63121;P94108;Q9GD60;Q33531;Q8HUZ4;B6GUU0;D8V9G2;Q36667;Q8SKV4;P94086;P94091;Q33514;P94048;Q9GD57;Q9TKH0;C8YPK4;A8DPF8;Q33496;Q33268;O03607;Q33539;Q8HUZ7;O20266;Q8SKV6;Q8HU48;A8DPF0;B6GUR0;O63153;O63147;Q33620;Q8MAK6;P94054;Q9TI88;D2CN03;Q9XQM5;P94053;Q33579;Q7YM65;D8V9C3;P92468;…	21912	536	CID	C11(Carbamidomethyl)	22.05	22.243		8	50	31	1	1858.03	-22.9896	11/152	pps_pisum_IE_trypsin_rep1.mgf
	Low	DRFLFcAEAIYK	Q6PSM7;C7AQS9;Q9TI22;Q29VE5;Q33245;Q32816;B6GUU0;C8YPK4;Q33539;Q8HUZ7;Q36683;A8DPF0;B6GUR0;Q33620;Q8MAK6;Q9XQM5;A5Y0S8;D6C5Z0;B7P0F0;Q36637;A0PDA4;Q8HT77;A5X4I3;Q33323;A5X4L3;Q8MAK2;Q8MCX9;Q95E64;Q05554;P28413;P04717;P36487;Q05993;C8XRC6;Q8MCX5;Q8MCY0;O98994;Q9MTF6;O47274;Q36650;A0PDB4;A9P786;B3THH2;B8PRP3;D1KWX9;Q9BA14;O20211;Q9THW8;Q8MAP7;O20274;O47275;O47273;Q8HUZ8;O78309;Q3T5H0;A1XM40;A1XM46;…	5509	215	CID	C6(Carbamidomethyl)	21.38	20.8003		4	49	35	1	1532.72	-22.4928	9/126	pps_pisum_IE_trypsin_rep1.mgf
	Low	TFQGPPHGIQVERDKLNK	Q6PSM7;Q71N62;C7AQS9;Q9TI22;Q33550;Q29VE5;C7AQU8;Q9GEB9;Q33245;Q32800;B3THI4;Q9TJY5;Q8MAK5;O63121;P94108;Q9GD60;Q33531;Q8HUZ4;B6GUU0;D8V9G2;Q36667;Q8SKV4;P94086;P94091;Q33514;P93976;Q9GD57;Q9TKH0;C8YPK4;A8DPF8;Q33496;Q33268;Q8HUZ7;O20266;Q36683;Q8SKV6;Q8HU48;A8DPF0;B6GUR0;O63153;O63147;Q8MAK6;P94054;Q9TI88;D2CN03;Q9XQM5;P94053;Q33579;Q7YM65;D8V9C3;P92468;A5Y0S8;D6C5Z0;Q42903;O63185;Q9TI00;A1XCQ7;…	18858	477	CID		19.64	46.6587		9	51	33	1	2064.01	-43.1133	14/196	pps_pisum_IE_trypsin_rep1.mgf
	Low	AMHAVIDR	B8YGX4;Q6PSM7;C7AQS9;Q9TI22;Q33550;Q29VE5;C7AQU8;Q9GEB9;P36484;P36489;Q33245;Q32800;B3THI4;Q9TJY5;Q8MAK5;Q32816;Q95CD5;O63121;O98553;Q9GD60;Q33531;Q8HUZ4;D8V9G2;Q36667;Q8SKV4;Q33514;P94048;P93976;Q9GD57;Q9TKH0;C8YPK4;A8DPF8;Q33268;Q33539;Q8HUZ7;O20266;Q36683;Q8SKV6;Q8HU48;A8DPF0;B6GUR0;O63153;P93987;O63147;Q33620;Q8MAK6;P94054;Q9TI88;D2CN03;Q9XQM5;P94053;Q7YM65;D8V9C3;P92468;P94039;P94042;A5Y0S8;…	20751	558	CID		13.41	119.58		3	49	26	1	912.446	-28.3329	5/57	pps_pisum_IE_trypsin_rep1.mgf
Q37279	33.82	18	18	476	52.7977	7.02002	208.089	Ribulose 1,5-bisphosphate carboxylase (Fragment) OS=Sphenoclea zeylanica GN=rbcL PE=3 SV=1 - [Q37279_9ASTE]
	Confidence Icon	Sequence	Protein Accessions	# Proteins	# Protein Groups	Activation Type	Modifications	IonScore	Exp Value	Δ Score	Rank	Identity High	Homology Threshold	Charge	m/z [Da]	ΔM [ppm]	Ions Matched	Spectrum File
	High	DNGLLLHIHR	B8YGX4;C7AQS9;Q9TI22;Q33550;Q29VE5;C7AQU8;Q9GEB9;P36484;P36489;Q33245;Q32800;B3THI4;Q9TJY5;Q8MAK5;Q32816;O98553;Q9GD60;Q33531;Q8HUZ4;B6GUU0;D8V9G2;Q36667;Q8SKV4;P94091;Q33514;Q9GD57;Q9TKH0;C8YPK4;A8DPF8;Q33496;Q33268;Q33539;Q8HUZ7;Q36683;Q8SKV6;Q8HU48;A8DPF0;B6GUR0;O63153;P93987;O63147;Q33620;Q8MAK6;P94054;Q9TI88;D2CN03;Q9XQM5;P94053;Q33579;Q7YM65;D8V9C3;P92468;A5Y0S8;D6C5Z0;Q42903;O63185;Q8HDA1;…	20168	543	CID		90.47	3.28279e-06		4	50		1	1187.64	-21.5649	9/97	pps_pisum_IE_trypsin_rep1.mgf
	High	TFQGPPHGIQVER	Q6PSM7;Q71N62;C7AQS9;Q9TI22;Q33550;Q29VE5;C7AQU8;Q9GEB9;Q33245;Q32800;B3THI4;Q9TJY5;Q8MAK5;O63121;P94108;Q9GD60;Q33531;Q8HUZ4;B6GUU0;D8V9G2;Q36667;Q8SKV4;P94086;P94091;Q33514;P93976;Q9GD57;Q9TKH0;C8YPK4;A8DPF8;Q33496;Q33268;Q8HUZ7;O20266;Q36683;Q8SKV6;Q8HU48;A8DPF0;B6GUR0;O63153;O63147;Q8MAK6;P94054;Q9TI88;D2CN03;Q9XQM5;P94053;Q33579;Q7YM65;D8V9C3;P92468;A5Y0S8;D6C5Z0;Q42903;O63185;Q9TI00;A1XCQ7;…	19129	500	CID		81.06	3.09255e-05		5	51		1	1465.73	-17.0469	20/139	pps_pisum_IE_trypsin_rep1.mgf
	High	GGLDFTKDDENVNSQPFMR	B8YGX4;Q6PSM7;Q71N62;C7AQS9;Q9TI22;O98435;Q33550;Q29VE5;C7AQU8;Q9GEB9;P36484;P36489;Q33245;Q32800;B3THI4;Q9TJY5;Q8MAK5;Q32816;O63121;O98553;Q9GD60;Q33531;Q8HUZ4;B6GUU0;D8V9G2;Q36667;Q8SKV4;P94086;P94091;P94048;P93976;Q9GD57;C8YPK4;A8DPF8;Q33496;O03607;Q33539;Q8HUZ7;O20266;Q36683;Q8SKV6;Q8HU48;A8DPF0;B6GUR0;O63153;P93987;O63147;Q33620;Q8MAK6;P94054;Q9TI88;D2CN03;Q9XQM5;P94053;Q7YM65;D8V9C3;P92468;…	22231	561	CID		75.22	9.94741e-05		3	50		1	2169.95	-16.7175	10/193	pps_pisum_IE_trypsin_rep1.mgf
	High	LTYYTPDYQTK	O98435;D2CN03;D3XQ20;P04717;Q85XM1;Q09RH6;Q9BB40;O98352;Q6YLQ6;Q9BCC3;Q33423;Q95G61;Q85XM3;D2CMZ3;E2D4N3;Q37279;O98359;Q36845;Q7YKH2;A1XNJ5;B2Y4S2;Q8MG87;Q09RG9;Q9TLH5;O98324;Q537M4;O20310;Q32920;D3XQ40;P28421;D3XQ49;Q7YJL9;Q33316;Q8MG85;Q95CF9	880	35	CID		66.05	0.000517485		9	48		1	1392.64	-22.7311	12/101	pps_pisum_IE_trypsin_rep1.mgf
	High	DTDILAAFR	Q6PSM7;C7AQS9;Q9TI22;O98435;Q33550;Q29VE5;C7AQU8;P36484;P36489;Q33245;Q32800;B3THI4;Q9TJY5;Q8MAK5;Q32816;Q95CD5;O63121;P94108;Q9GD60;Q33531;Q8HUZ4;B6GUU0;Q36667;P94086;P94091;Q33514;P93976;Q9GD57;Q9TKH0;C8YPK4;A8DPF8;Q33496;Q33268;O03607;Q8HUZ7;O20266;Q36683;Q8SKV6;A8DPF0;B6GUR0;O63153;P93987;O63147;Q33620;P94054;Q9TI88;D2CN03;Q9XQM5;P94053;Q33579;D8V9C3;P94042;D6C5Z0;Q42903;O63185;Q9TI00;Q8HDA1;…	17751	482	CID		61.64	0.00232219	0	1	50		1	1021.51	-24.8078	8/74	pps_pisum_IE_trypsin_rep1.mgf
	High	GHYLNATAGTcEEMIKR	Q33550;Q29VE5;P36484;P36489;Q33245;Q9TJY5;Q32816;O98553;P94108;Q8HUZ4;Q36667;P94091;Q9GD57;A8DPF8;Q33268;Q8HUZ7;Q36683;Q8HU48;B6GUR0;Q8MAK6;Q9TI88;D2CN03;Q9XQM5;P94053;Q33579;Q7YM65;D8V9C3;P94039;A5Y0S8;O63185;Q9TI00;Q8HDA1;A1XCQ7;P94046;P92469;Q8WKU6;B7P0F0;Q36637;Q37357;P93986;Q95EN1;Q9GDQ2;Q8HT77;Q33323;A5X4L3;Q6LA00;E5KUU8;Q8HUY5;Q39288;Q37269;Q8MCX9;Q8HVG8;A3KLW4;Q3MKL9;P31184;Q8MCX5;A5BTM9;…	7090	264	CID	C11(Carbamidomethyl)	58.96	0.00351314		3	49		1	1950.89	-12.9005	15/168	pps_pisum_IE_trypsin_rep1.mgf
	High	SQAETGEIKGHYLNATAGTcEEMIKR	Q33245;Q9GD57;Q8HUZ7;B6GUR0;Q9XQM5;P94053;Q7YM65;A5Y0S8;A5X4L3;A5BTM9;Q31870;Q9THW8;Q8HUZ8;Q3T5H0;Q8MGI9;Q8HUX3;Q3T5L5;O98662;Q3T8E7;Q29S37;Q6L9Y5;O03107;Q8WHH7;Q8MAQ6;Q37279;Q3T5L8;Q8HUX6;Q8WJE2;Q7YNV0;Q3T5K7;Q3T5H5;B0YIC3;D6C5Z5;Q9MUG1;A4KC75;B8Q461;A5X4B3;O47215;C7A605;Q33193;Q37734;Q7YMS4;Q539W8;Q07209;Q37362;Q3T5A4;Q33316;Q31932;Q4QST0;Q4QSS5	921	50	CID	C20(Carbamidomethyl)	55.3	0.00897728		4	50		1	2894.34	-11.9698	13/294	pps_pisum_IE_trypsin_rep1.mgf
	High	YGRPLLGcTIKPK	B8YGX4;Q6PSM7;Q71N62;C7AQS9;Q9TI22;O98435;Q33550;Q29VE5;C7AQU8;Q9GEB9;P36484;P36489;Q33245;Q32800;B3THI4;Q8MAK5;Q32816;O63121;O98553;P94108;Q9GD60;Q33531;Q8HUZ4;B6GUU0;D8V9G2;Q36667;Q8SKV4;P94086;P94091;Q33514;P94048;Q9GD57;Q9TKH0;C8YPK4;A8DPF8;Q33496;Q33268;O03607;Q33539;Q8HUZ7;O20266;Q8SKV6;Q8HU48;A8DPF0;B6GUR0;O63153;O63147;Q33620;Q8MAK6;P94054;Q9TI88;D2CN03;Q9XQM5;P94053;Q33579;Q7YM65;D8V9C3;…	22107	547	CID	C8(Carbamidomethyl)	52.58	0.0220337		4	51		1	1502.81	-27.9778	9/120	pps_pisum_IE_trypsin_rep1.mgf
	High	FLFcAEAIYK	Q6PSM7;C7AQS9;Q9TI22;Q29VE5;Q33245;Q32816;B6GUU0;C8YPK4;Q33539;Q8HUZ7;Q36683;A8DPF0;B6GUR0;Q33620;Q8MAK6;Q9XQM5;A5Y0S8;D6C5Z0;B7P0F0;Q36637;A0PDA4;Q8HT77;A5X4I3;Q33323;A5X4L3;Q6LA00;Q8MAK2;Q8MCX9;Q95E64;Q05554;P28413;P04717;P36487;Q05993;C8XRC6;Q8MCX5;Q8MCY0;O98994;Q9MTF6;O47274;Q36650;A0PDB4;A9P786;B3THH2;B8PRP3;D1KWX9;Q9BA14;O20211;Q9THW8;Q8MAP7;O20274;O47275;O47273;Q8HUZ8;O78309;Q3T5H0;A1XM40;…	5539	221	CID	C4(Carbamidomethyl)	52.33	0.0217361		5	50		1	1261.6	-25.7947	14/76	pps_pisum_IE_trypsin_rep1.mgf
	Low	TFQGPPHGIQVERDK	Q6PSM7;Q71N62;C7AQS9;Q9TI22;Q33550;Q29VE5;C7AQU8;Q9GEB9;Q33245;Q32800;B3THI4;Q9TJY5;Q8MAK5;O63121;P94108;Q9GD60;Q33531;Q8HUZ4;B6GUU0;D8V9G2;Q36667;Q8SKV4;P94086;P94091;Q33514;P93976;Q9GD57;Q9TKH0;C8YPK4;A8DPF8;Q33496;Q33268;Q8HUZ7;O20266;Q36683;Q8SKV6;Q8HU48;A8DPF0;B6GUR0;O63153;O63147;Q8MAK6;P94054;Q9TI88;D2CN03;Q9XQM5;P94053;Q33579;Q7YM65;D8V9C3;P92468;A5Y0S8;D6C5Z0;Q42903;O63185;Q9TI00;A1XCQ7;…	19010	488	CID		40.84	0.278159		2	50		1	1708.82	-31.0279	9/163	pps_pisum_IE_trypsin_rep1.mgf
	Low	AVYEcLR	B8YGX4;Q71N62;C7AQS9;O98435;Q33550;Q29VE5;C7AQU8;Q9GEB9;P36484;P36489;Q33245;B3THI4;Q8MAK5;Q32816;O63121;O98553;P94108;Q9GD60;Q33531;Q8HUZ4;B6GUU0;D8V9G2;Q36667;Q8SKV4;P94086;P94091;Q33514;P93976;Q9GD57;C8YPK4;A8DPF8;Q33496;Q33539;O20266;Q36683;Q8SKV6;Q8HU48;A8DPF0;B6GUR0;O63153;P93987;O63147;Q33620;Q8MAK6;P94054;Q9TI88;D2CN03;Q9XQM5;P94053;Q7YM65;D8V9C3;P92468;P94042;A5Y0S8;D6C5Z0;Q42903;O63185;…	21473	543	CID	C5(Carbamidomethyl)	38.17	0.404804	0	1	49		1	910.424	-23.2148	5/51	pps_pisum_IE_trypsin_rep1.mgf
	Low	WSPELAAAcEVWK	O98435;Q33550;Q29VE5;P36489;Q33245;Q9TJY5;Q32816;Q95CD5;O63121;O98553;P94108;Q8HUZ4;B6GUU0;Q36667;P94086;P94091;Q33514;P94048;P93976;C8YPK4;A8DPF8;Q33268;Q33539;Q8HUZ7;O20266;Q36683;Q8SKV6;Q8HU48;A8DPF0;O63153;P93987;O63147;Q33620;P94054;Q9TI88;D2CN03;Q9XQM5;Q33579;Q7YM65;P92468;P94039;A5Y0S8;D6C5Z0;Q42903;O63185;Q9TI00;A1XCQ7;P94046;P94038;Q36643;Q8WKU6;Q31669;P93986;A0PDA4;Q9GDQ2;Q8HT77;A5X4I3;…	7073	273	CID	C9(Carbamidomethyl)	37.74	0.37278		3	48		1	1546.68	-34.7997	9/115	pps_pisum_IE_trypsin_rep1.mgf
	Low	ALRLEDLR	B8YGX4;Q6PSM7;Q71N62;C7AQS9;Q9TI22;Q33550;Q29VE5;C7AQU8;Q9GEB9;P36484;P36489;Q33245;Q32800;B3THI4;Q9TJY5;Q8MAK5;Q32816;O63121;O98553;Q8HUZ4;B6GUU0;D8V9G2;Q36667;Q8SKV4;P94086;P94091;Q33514;P94048;P93976;Q9GD57;C8YPK4;A8DPF8;Q33496;Q33268;O03607;Q33539;Q8HUZ7;O20266;Q36683;Q8HU48;A8DPF0;O63153;P93987;O63147;Q8MAK6;P94054;Q9TI88;D2CN03;Q9XQM5;P94053;D8V9C3;P92468;P94039;P94042;A5Y0S8;D6C5Z0;Q42903;…	22903	545	CID		35.82	0.853161		6	50		1	985.561	-18.2549	10/70	pps_pisum_IE_trypsin_rep1.mgf
	Low	NHGMHFR	Q9TI22;Q33550;C7AQU8;Q9GEB9;P36484;P36489;Q33245;Q32800;B3THI4;Q9TJY5;Q8MAK5;Q32816;Q95CD5;O63121;O98553;Q9GD60;Q33531;Q8HUZ4;B6GUU0;D8V9G2;Q8SKV4;P94086;P94091;Q33514;P94048;P93976;C8YPK4;A8DPF8;Q33496;Q33268;O03607;Q33539;O20266;Q36683;Q8SKV6;Q8HU48;A8DPF0;B6GUR0;O63153;P93987;O63147;Q33620;P94054;Q9TI88;D2CN03;Q9XQM5;P94053;Q33579;Q7YM65;D8V9C3;P92468;P94039;P94042;A5Y0S8;O63185;Q9TI00;Q8HDA1;…	14981	393	CID		31.48	1.28836	0	1	47	30	1	898.398	-13.5841	10/68	pps_pisum_IE_trypsin_rep1.mgf
	Low	LNKYGRPLLGcTIKPK	B8YGX4;Q6PSM7;Q71N62;C7AQS9;Q9TI22;O98435;Q33550;Q29VE5;C7AQU8;Q9GEB9;P36484;P36489;Q33245;Q32800;B3THI4;Q8MAK5;Q32816;O63121;P94108;Q9GD60;Q33531;Q8HUZ4;B6GUU0;D8V9G2;Q36667;Q8SKV4;P94086;P94091;Q33514;P94048;Q9GD57;Q9TKH0;C8YPK4;A8DPF8;Q33496;Q33268;O03607;Q33539;Q8HUZ7;O20266;Q8SKV6;Q8HU48;A8DPF0;B6GUR0;O63153;O63147;Q33620;Q8MAK6;P94054;Q9TI88;D2CN03;Q9XQM5;P94053;Q33579;Q7YM65;D8V9C3;P92468;…	21912	536	CID	C11(Carbamidomethyl)	22.05	22.243		8	50	31	1	1858.03	-22.9896	11/152	pps_pisum_IE_trypsin_rep1.mgf
	Low	DRFLFcAEAIYK	Q6PSM7;C7AQS9;Q9TI22;Q29VE5;Q33245;Q32816;B6GUU0;C8YPK4;Q33539;Q8HUZ7;Q36683;A8DPF0;B6GUR0;Q33620;Q8MAK6;Q9XQM5;A5Y0S8;D6C5Z0;B7P0F0;Q36637;A0PDA4;Q8HT77;A5X4I3;Q33323;A5X4L3;Q8MAK2;Q8MCX9;Q95E64;Q05554;P28413;P04717;P36487;Q05993;C8XRC6;Q8MCX5;Q8MCY0;O98994;Q9MTF6;O47274;Q36650;A0PDB4;A9P786;B3THH2;B8PRP3;D1KWX9;Q9BA14;O20211;Q9THW8;Q8MAP7;O20274;O47275;O47273;Q8HUZ8;O78309;Q3T5H0;A1XM40;A1XM46;…	5509	215	CID	C6(Carbamidomethyl)	21.38	20.8003		4	49	35	1	1532.72	-22.4928	9/126	pps_pisum_IE_trypsin_rep1.mgf
	Low	TFQGPPHGIQVERDKLNK	Q6PSM7;Q71N62;C7AQS9;Q9TI22;Q33550;Q29VE5;C7AQU8;Q9GEB9;Q33245;Q32800;B3THI4;Q9TJY5;Q8MAK5;O63121;P94108;Q9GD60;Q33531;Q8HUZ4;B6GUU0;D8V9G2;Q36667;Q8SKV4;P94086;P94091;Q33514;P93976;Q9GD57;Q9TKH0;C8YPK4;A8DPF8;Q33496;Q33268;Q8HUZ7;O20266;Q36683;Q8SKV6;Q8HU48;A8DPF0;B6GUR0;O63153;O63147;Q8MAK6;P94054;Q9TI88;D2CN03;Q9XQM5;P94053;Q33579;Q7YM65;D8V9C3;P92468;A5Y0S8;D6C5Z0;Q42903;O63185;Q9TI00;A1XCQ7;…	18858	477	CID		19.64	46.6587		9	51	33	1	2064.01	-43.1133	14/196	pps_pisum_IE_trypsin_rep1.mgf
	Low	AMHAVIDR	B8YGX4;Q6PSM7;C7AQS9;Q9TI22;Q33550;Q29VE5;C7AQU8;Q9GEB9;P36484;P36489;Q33245;Q32800;B3THI4;Q9TJY5;Q8MAK5;Q32816;Q95CD5;O63121;O98553;Q9GD60;Q33531;Q8HUZ4;D8V9G2;Q36667;Q8SKV4;Q33514;P94048;P93976;Q9GD57;Q9TKH0;C8YPK4;A8DPF8;Q33268;Q33539;Q8HUZ7;O20266;Q36683;Q8SKV6;Q8HU48;A8DPF0;B6GUR0;O63153;P93987;O63147;Q33620;Q8MAK6;P94054;Q9TI88;D2CN03;Q9XQM5;P94053;Q7YM65;D8V9C3;P92468;P94039;P94042;A5Y0S8;…	20751	558	CID		13.41	119.58		3	49	26	1	912.446	-28.3329	5/57	pps_pisum_IE_trypsin_rep1.mgf
P31542	27.74	19	19	923	102.178	6.12549	208.045	ATP-dependent Clp protease ATP-binding subunit clpA homolog CD4B, chloroplastic OS=Solanum lycopersicum GN=CD4B PE=3 SV=1 - [CLPAB_SOLLC]
	Confidence Icon	Sequence	Protein Accessions	# Proteins	# Protein Groups	Activation Type	Modifications	IonScore	Exp Value	Δ Score	Rank	Identity High	Homology Threshold	Charge	m/z [Da]	ΔM [ppm]	Ions Matched	Spectrum File
	High	TKNNPcLIGEPGVGK	P31542;P35100;Q7F9I1;B9RA77;C0PFV4;A9TKQ2;A4SAW5;D8U1R3;E1ZP98;C1N726;A8I972	45	11	CID	C6(Carbamidomethyl)	91.25	1.73316e-06	0.626374	1	48		1	1583.78	-28.467	11/161	pps_pisum_IE_trypsin_rep1.mgf
	High	LIGSPPGYVGYTEGGQLTEAVR	P31542;P35100;Q7F9I1;B9RA77;C0PFV4	26	5	CID		82.36	1.47958e-05	0.52439	1	49		1	2264.12	-17.8133	13/213	pps_pisum_IE_trypsin_rep1.mgf
	High	AHPDVFNMMLQILEDGR	P31542;P35100;Q7F9I1;B9RA77;C0PFV4;A9TKQ2;A4SAW5;D8U1R3;E1ZP98;C1N726	36	10	CID		73.62	0.000111026	0.662162	1	49	42	1	1985.92	-17.9722	12/172	pps_pisum_IE_trypsin_rep1.mgf
	High	GELQcIGATTLDEYRK	P31542;P35100;Q7F9I1;B9RA77;C0PFV4;A9TKQ2;D8U1R3;E1ZP98	29	8	CID	C5(Carbamidomethyl)	64.43	0.000866939		3	49	44	1	1853.88	-12.4956	11/169	pps_pisum_IE_trypsin_rep1.mgf
	Medium	NNPcLIGEPGVGK	P31542;P35100;Q7F9I1;B9RA77;C0PFV4;A9TKQ2;A4SAW5;D8U1R3;E1ZP98;C1N726;A8I972	46	11	CID	C4(Carbamidomethyl)	47.49	0.0343803	0.638298	1	48	32	1	1354.64	-29.7757	8/125	pps_pisum_IE_trypsin_rep1.mgf
	Medium	FLPDKAIDLIDEAGSR	P31542;Q7F9I1;B9RA77;C0PFV4;A4SAW5;D8U1R3;E1ZP98;C1N726;Q94C10	42	9	CID		46.83	0.0533979	0.531915	1	49	36	1	1759.86	-35.2819	7/165	pps_pisum_IE_trypsin_rep1.mgf
	Low	TAIAEGLAQR	P31542;P35100;Q7F9I1;B9RA77;C0PFV4	60	5	CID		42.19	0.14592	0.190476	1	49		1	1029.54	-27.1881	7/87	pps_pisum_IE_trypsin_rep1.mgf
	Low	LAEEGKLDPVVGRQPQIER	P31542;P35100;B9RA77;C0PFV4	17	4	CID		41.27	0.192942	0.512195	1	49	34	1	2134.12	-20.1496	8/201	pps_pisum_IE_trypsin_rep1.mgf
	Low	HIEKDPALER	P31542;Q7F9I1;B9RA77;C0PFV4;A9TKQ2;A4SAW5;D8U1R3;E1ZP98;C1N726	44	9	CID		37.05	0.428548	0.486486	1	48	34	1	1207.6	-32.0928	5/97	pps_pisum_IE_trypsin_rep1.mgf
	Low	YRGEFEER	P31542;P35100;Q7F9I1;B9RA77;C0PFV4;A9TKQ2;D7SI23;A4SAW5;C1E0G3;D8U1R3;E1ZP98;C1N726;E1Z691	77	13	CID		36.65	0.212563		2	45		1	1085.47	-25.6029	6/75	pps_pisum_IE_trypsin_rep1.mgf
	Low	LRHAQLPEEAK	P31542	2	1	CID		34.97	0.945054		2	49		1	1291.64	-56.108	8/102	pps_pisum_IE_trypsin_rep1.mgf
	Low	SLVTEELKQYFRPEFLNR	P31542;P35100;Q7F9I1;B9RA77	20	4	CID		32.59	1.3624	0.272727	1	49	38	1	2269.12	-32.8899	9/186	pps_pisum_IE_trypsin_rep1.mgf
	Low	HIEKDPALERR	P31542;Q7F9I1;B9RA77;C0PFV4;A9TKQ2;A4SAW5;D8U1R3;E1ZP98;C1N726	44	9	CID		31.39	1.77235	0.258065	1	49	37	1	1363.7	-35.4031	7/108	pps_pisum_IE_trypsin_rep1.mgf
	Low	QLGHNYIGSEHLLLGLLR	P31542;P35100;Q7F9I1;B9RA77;C0PFV4	28	5	CID		28.57	3.48385	0.344828	1	49	32	1	2033.05	-37.2028	9/180	pps_pisum_IE_trypsin_rep1.mgf
	Low	GSGFVAVEIPFTPR	P31542;P35100;Q7F9I1;B9RA77;A9TKQ2;A4SAW5;D8U1R3;E1ZP98;C1N726	34	9	CID		28.39	3.4601	0.142857	1	49	38	1	1476.72	-45.8734	8/126	pps_pisum_IE_trypsin_rep1.mgf
	Low	RRPYTVVLFDEIEK	P31542;P35100;Q7F9I1;B9RA77;C0PFV4;A9TKQ2;D8U1R3;E1ZP98	31	8	CID		26.02	6.24149		3	49	40	1	1764.91	-29.107	7/147	pps_pisum_IE_trypsin_rep1.mgf
	Low	FTEKAIKVIMLAQEEARR	P31542;P35100;Q7F9I1;B9RA77;C0PFV4;A9TKQ2	27	6	CID		18.41	36.461		4	49	40	1	2133.09	-43.9228	6/193	pps_pisum_IE_trypsin_rep1.mgf
	Low	YEIHHK	P31542;P35100;B9RA77;C0PFV4;A9TKQ2	32	5	CID		14.1	44.0146		3	45	28	1	826.403	-21.7938	6/44	pps_pisum_IE_trypsin_rep1.mgf
	Low	VGLKNPNRPIASFIFSGPTGVGK	P31542;P35100;Q7F9I1;B9RA77;A9TKQ2	29	5	CID		10.6	239.676		6	49	27	1	2356.23	-37.3266	9/232	pps_pisum_IE_trypsin_rep1.mgf
C0PFV4	22.8	16	16	921	101.978	6.63916	208.045	Putative uncharacterized protein OS=Zea mays PE=2 SV=1 - [C0PFV4_MAIZE]
	Confidence Icon	Sequence	Protein Accessions	# Proteins	# Protein Groups	Activation Type	Modifications	IonScore	Exp Value	Δ Score	Rank	Identity High	Homology Threshold	Charge	m/z [Da]	ΔM [ppm]	Ions Matched	Spectrum File
	High	TKNNPcLIGEPGVGK	P31542;P35100;Q7F9I1;B9RA77;C0PFV4;A9TKQ2;A4SAW5;D8U1R3;E1ZP98;C1N726;A8I972	45	11	CID	C6(Carbamidomethyl)	91.25	1.73316e-06	0.626374	1	48		1	1583.78	-28.467	11/161	pps_pisum_IE_trypsin_rep1.mgf
	High	LIGSPPGYVGYTEGGQLTEAVR	P31542;P35100;Q7F9I1;B9RA77;C0PFV4	26	5	CID		82.36	1.47958e-05	0.52439	1	49		1	2264.12	-17.8133	13/213	pps_pisum_IE_trypsin_rep1.mgf
	High	AHPDVFNMMLQILEDGR	P31542;P35100;Q7F9I1;B9RA77;C0PFV4;A9TKQ2;A4SAW5;D8U1R3;E1ZP98;C1N726	36	10	CID		73.62	0.000111026	0.662162	1	49	42	1	1985.92	-17.9722	12/172	pps_pisum_IE_trypsin_rep1.mgf
	High	GELQcIGATTLDEYRK	P31542;P35100;Q7F9I1;B9RA77;C0PFV4;A9TKQ2;D8U1R3;E1ZP98	29	8	CID	C5(Carbamidomethyl)	64.43	0.000866939		3	49	44	1	1853.88	-12.4956	11/169	pps_pisum_IE_trypsin_rep1.mgf
	Medium	NNPcLIGEPGVGK	P31542;P35100;Q7F9I1;B9RA77;C0PFV4;A9TKQ2;A4SAW5;D8U1R3;E1ZP98;C1N726;A8I972	46	11	CID	C4(Carbamidomethyl)	47.49	0.0343803	0.638298	1	48	32	1	1354.64	-29.7757	8/125	pps_pisum_IE_trypsin_rep1.mgf
	Medium	FLPDKAIDLIDEAGSR	P31542;Q7F9I1;B9RA77;C0PFV4;A4SAW5;D8U1R3;E1ZP98;C1N726;Q94C10	42	9	CID		46.83	0.0533979	0.531915	1	49	36	1	1759.86	-35.2819	7/165	pps_pisum_IE_trypsin_rep1.mgf
	Low	TAIAEGLAQR	P31542;P35100;Q7F9I1;B9RA77;C0PFV4	60	5	CID		42.19	0.14592	0.190476	1	49		1	1029.54	-27.1881	7/87	pps_pisum_IE_trypsin_rep1.mgf
	Low	YTDEALIAAAKLSYQYISDR	C0PFV4	1	1	CID		41.62	0.167694	0.142857	1	49		1	2291.04	-48.7862	16/205	pps_pisum_IE_trypsin_rep1.mgf
	Low	LAEEGKLDPVVGRQPQIER	P31542;P35100;B9RA77;C0PFV4	17	4	CID		41.27	0.192942	0.512195	1	49	34	1	2134.12	-20.1496	8/201	pps_pisum_IE_trypsin_rep1.mgf
	Low	HIEKDPALER	P31542;Q7F9I1;B9RA77;C0PFV4;A9TKQ2;A4SAW5;D8U1R3;E1ZP98;C1N726	44	9	CID		37.05	0.428548	0.486486	1	48	34	1	1207.6	-32.0928	5/97	pps_pisum_IE_trypsin_rep1.mgf
	Low	YRGEFEER	P31542;P35100;Q7F9I1;B9RA77;C0PFV4;A9TKQ2;D7SI23;A4SAW5;C1E0G3;D8U1R3;E1ZP98;C1N726;E1Z691	77	13	CID		36.65	0.212563		2	45		1	1085.47	-25.6029	6/75	pps_pisum_IE_trypsin_rep1.mgf
	Low	HIEKDPALERR	P31542;Q7F9I1;B9RA77;C0PFV4;A9TKQ2;A4SAW5;D8U1R3;E1ZP98;C1N726	44	9	CID		31.39	1.77235	0.258065	1	49	37	1	1363.7	-35.4031	7/108	pps_pisum_IE_trypsin_rep1.mgf
	Low	QLGHNYIGSEHLLLGLLR	P31542;P35100;Q7F9I1;B9RA77;C0PFV4	28	5	CID		28.57	3.48385	0.344828	1	49	32	1	2033.05	-37.2028	9/180	pps_pisum_IE_trypsin_rep1.mgf
	Low	RRPYTVVLFDEIEK	P31542;P35100;Q7F9I1;B9RA77;C0PFV4;A9TKQ2;D8U1R3;E1ZP98	31	8	CID		26.02	6.24149		3	49	40	1	1764.91	-29.107	7/147	pps_pisum_IE_trypsin_rep1.mgf
	Low	FTEKAIKVIMLAQEEARR	P31542;P35100;Q7F9I1;B9RA77;C0PFV4;A9TKQ2	27	6	CID		18.41	36.461		4	49	40	1	2133.09	-43.9228	6/193	pps_pisum_IE_trypsin_rep1.mgf
	Low	YEIHHK	P31542;P35100;B9RA77;C0PFV4;A9TKQ2	32	5	CID		14.1	44.0146		3	45	28	1	826.403	-21.7938	6/44	pps_pisum_IE_trypsin_rep1.mgf
Q36683	44.37	19	19	471	52.3673	6.68311	207.9	Ribulose-1,5-bisphosphate carboxylase (Fragment) OS=Rhachicallis americana GN=rbcL PE=3 SV=1 - [Q36683_9GENT]
	Confidence Icon	Sequence	Protein Accessions	# Proteins	# Protein Groups	Activation Type	Modifications	IonScore	Exp Value	Δ Score	Rank	Identity High	Homology Threshold	Charge	m/z [Da]	ΔM [ppm]	Ions Matched	Spectrum File
	High	DNGLLLHIHR	B8YGX4;C7AQS9;Q9TI22;Q33550;Q29VE5;C7AQU8;Q9GEB9;P36484;P36489;Q33245;Q32800;B3THI4;Q9TJY5;Q8MAK5;Q32816;O98553;Q9GD60;Q33531;Q8HUZ4;B6GUU0;D8V9G2;Q36667;Q8SKV4;P94091;Q33514;Q9GD57;Q9TKH0;C8YPK4;A8DPF8;Q33496;Q33268;Q33539;Q8HUZ7;Q36683;Q8SKV6;Q8HU48;A8DPF0;B6GUR0;O63153;P93987;O63147;Q33620;Q8MAK6;P94054;Q9TI88;D2CN03;Q9XQM5;P94053;Q33579;Q7YM65;D8V9C3;P92468;A5Y0S8;D6C5Z0;Q42903;O63185;Q8HDA1;…	20168	543	CID		90.47	3.28279e-06		4	50		1	1187.64	-21.5649	9/97	pps_pisum_IE_trypsin_rep1.mgf
	High	TFQGPPHGIQVER	Q6PSM7;Q71N62;C7AQS9;Q9TI22;Q33550;Q29VE5;C7AQU8;Q9GEB9;Q33245;Q32800;B3THI4;Q9TJY5;Q8MAK5;O63121;P94108;Q9GD60;Q33531;Q8HUZ4;B6GUU0;D8V9G2;Q36667;Q8SKV4;P94086;P94091;Q33514;P93976;Q9GD57;Q9TKH0;C8YPK4;A8DPF8;Q33496;Q33268;Q8HUZ7;O20266;Q36683;Q8SKV6;Q8HU48;A8DPF0;B6GUR0;O63153;O63147;Q8MAK6;P94054;Q9TI88;D2CN03;Q9XQM5;P94053;Q33579;Q7YM65;D8V9C3;P92468;A5Y0S8;D6C5Z0;Q42903;O63185;Q9TI00;A1XCQ7;…	19129	500	CID		81.06	3.09255e-05		5	51		1	1465.73	-17.0469	20/139	pps_pisum_IE_trypsin_rep1.mgf
	High	GGLDFTKDDENVNSQPFMR	B8YGX4;Q6PSM7;Q71N62;C7AQS9;Q9TI22;O98435;Q33550;Q29VE5;C7AQU8;Q9GEB9;P36484;P36489;Q33245;Q32800;B3THI4;Q9TJY5;Q8MAK5;Q32816;O63121;O98553;Q9GD60;Q33531;Q8HUZ4;B6GUU0;D8V9G2;Q36667;Q8SKV4;P94086;P94091;P94048;P93976;Q9GD57;C8YPK4;A8DPF8;Q33496;O03607;Q33539;Q8HUZ7;O20266;Q36683;Q8SKV6;Q8HU48;A8DPF0;B6GUR0;O63153;P93987;O63147;Q33620;Q8MAK6;P94054;Q9TI88;D2CN03;Q9XQM5;P94053;Q7YM65;D8V9C3;P92468;…	22231	561	CID		75.22	9.94741e-05		3	50		1	2169.95	-16.7175	10/193	pps_pisum_IE_trypsin_rep1.mgf
	High	VALEAcVKAR	P36484;P36489;Q33245;Q32800;B3THI4;Q9TJY5;Q8MAK5;Q32816;Q95CD5;O63121;O98553;P94108;Q9GD60;Q33531;Q8HUZ4;B6GUU0;D8V9G2;Q36667;Q8SKV4;P94086;P94091;Q33514;P94048;P93976;Q9GD57;Q9TKH0;C8YPK4;A8DPF8;Q33496;Q33268;O03607;Q33539;Q8HUZ7;O20266;Q36683;Q8SKV6;Q8HU48;A8DPF0;B6GUR0;O63153;P93987;O63147;Q33620;Q8MAK6;P94054;Q9TI88;D2CN03;Q9XQM5;P94053;Q33579;Q7YM65;D8V9C3;P92468;P94039;P94042;A5Y0S8;D6C5Z0;…	1195	71	CID	C6(Carbamidomethyl)	64	0.00129974		4	50		1	1116.56	-55.1541	8/82	pps_pisum_IE_trypsin_rep1.mgf
	High	DTDILAAFR	Q6PSM7;C7AQS9;Q9TI22;O98435;Q33550;Q29VE5;C7AQU8;P36484;P36489;Q33245;Q32800;B3THI4;Q9TJY5;Q8MAK5;Q32816;Q95CD5;O63121;P94108;Q9GD60;Q33531;Q8HUZ4;B6GUU0;Q36667;P94086;P94091;Q33514;P93976;Q9GD57;Q9TKH0;C8YPK4;A8DPF8;Q33496;Q33268;O03607;Q8HUZ7;O20266;Q36683;Q8SKV6;A8DPF0;B6GUR0;O63153;P93987;O63147;Q33620;P94054;Q9TI88;D2CN03;Q9XQM5;P94053;Q33579;D8V9C3;P94042;D6C5Z0;Q42903;O63185;Q9TI00;Q8HDA1;…	17751	482	CID		61.64	0.00232219	0	1	50		1	1021.51	-24.8078	8/74	pps_pisum_IE_trypsin_rep1.mgf
	High	GHYLNATAGTcEEMIKR	Q33550;Q29VE5;P36484;P36489;Q33245;Q9TJY5;Q32816;O98553;P94108;Q8HUZ4;Q36667;P94091;Q9GD57;A8DPF8;Q33268;Q8HUZ7;Q36683;Q8HU48;B6GUR0;Q8MAK6;Q9TI88;D2CN03;Q9XQM5;P94053;Q33579;Q7YM65;D8V9C3;P94039;A5Y0S8;O63185;Q9TI00;Q8HDA1;A1XCQ7;P94046;P92469;Q8WKU6;B7P0F0;Q36637;Q37357;P93986;Q95EN1;Q9GDQ2;Q8HT77;Q33323;A5X4L3;Q6LA00;E5KUU8;Q8HUY5;Q39288;Q37269;Q8MCX9;Q8HVG8;A3KLW4;Q3MKL9;P31184;Q8MCX5;A5BTM9;…	7090	264	CID	C11(Carbamidomethyl)	58.96	0.00351314		3	49		1	1950.89	-12.9005	15/168	pps_pisum_IE_trypsin_rep1.mgf
	High	LSGGDHIHxGTVVGK	Q36683;Q8HT77;Q39972;E2D4M5;A0PDJ1	6	5	CID	X9(A)	57.79	0.00463876		6	49		1	1447.73	-21.2442	10/134	pps_pisum_IE_trypsin_rep1.mgf
	High	YGRPLLxcTIKPK	P93976;Q36683;D6MYK4;Q95631;Q33369	11	5	CID	X7(G), C8(Carbamidomethyl)	52.58	0.0220337		10	51		1	1502.81	-27.9778	9/120	pps_pisum_IE_trypsin_rep1.mgf
	High	FLFcAEAIYK	Q6PSM7;C7AQS9;Q9TI22;Q29VE5;Q33245;Q32816;B6GUU0;C8YPK4;Q33539;Q8HUZ7;Q36683;A8DPF0;B6GUR0;Q33620;Q8MAK6;Q9XQM5;A5Y0S8;D6C5Z0;B7P0F0;Q36637;A0PDA4;Q8HT77;A5X4I3;Q33323;A5X4L3;Q6LA00;Q8MAK2;Q8MCX9;Q95E64;Q05554;P28413;P04717;P36487;Q05993;C8XRC6;Q8MCX5;Q8MCY0;O98994;Q9MTF6;O47274;Q36650;A0PDB4;A9P786;B3THH2;B8PRP3;D1KWX9;Q9BA14;O20211;Q9THW8;Q8MAP7;O20274;O47275;O47273;Q8HUZ8;O78309;Q3T5H0;A1XM40;…	5539	221	CID	C4(Carbamidomethyl)	52.33	0.0217361		5	50		1	1261.6	-25.7947	14/76	pps_pisum_IE_trypsin_rep1.mgf
	Medium	VTPQPGVPPEEAGAAVAAESSTGTWTTVWTDGLTSLDR	Q71N62;C7AQS9;Q9TI22;Q33550;C7AQU8;P36484;P36489;Q33245;Q32800;B3THI4;Q9TJY5;Q32816;Q95CD5;O98553;Q9GD60;Q33531;Q8HUZ4;B6GUU0;D8V9G2;Q36667;Q8SKV4;P94086;P94091;Q33514;P94048;P93976;Q9GD57;C8YPK4;Q33496;Q33268;O03607;Q33539;Q8HUZ7;Q36683;Q8SKV6;Q8HU48;A8DPF0;B6GUR0;O63153;P93987;Q33620;P94054;Q9TI88;D2CN03;Q9XQM5;P94053;D8V9C3;P92468;P94039;P94042;A5Y0S8;D6C5Z0;O63185;Q9TI00;A1XCQ7;P92469;O98659;…	13123	388	CID		48.41	0.0428287		7	49		1	3854.81	-16.0348	9/435	pps_pisum_IE_trypsin_rep1.mgf
	Low	TFQGPPHGIQVERDK	Q6PSM7;Q71N62;C7AQS9;Q9TI22;Q33550;Q29VE5;C7AQU8;Q9GEB9;Q33245;Q32800;B3THI4;Q9TJY5;Q8MAK5;O63121;P94108;Q9GD60;Q33531;Q8HUZ4;B6GUU0;D8V9G2;Q36667;Q8SKV4;P94086;P94091;Q33514;P93976;Q9GD57;Q9TKH0;C8YPK4;A8DPF8;Q33496;Q33268;Q8HUZ7;O20266;Q36683;Q8SKV6;Q8HU48;A8DPF0;B6GUR0;O63153;O63147;Q8MAK6;P94054;Q9TI88;D2CN03;Q9XQM5;P94053;Q33579;Q7YM65;D8V9C3;P92468;A5Y0S8;D6C5Z0;Q42903;O63185;Q9TI00;A1XCQ7;…	19010	488	CID		40.84	0.278159		2	50		1	1708.82	-31.0279	9/163	pps_pisum_IE_trypsin_rep1.mgf
	Low	AVYEcLR	B8YGX4;Q71N62;C7AQS9;O98435;Q33550;Q29VE5;C7AQU8;Q9GEB9;P36484;P36489;Q33245;B3THI4;Q8MAK5;Q32816;O63121;O98553;P94108;Q9GD60;Q33531;Q8HUZ4;B6GUU0;D8V9G2;Q36667;Q8SKV4;P94086;P94091;Q33514;P93976;Q9GD57;C8YPK4;A8DPF8;Q33496;Q33539;O20266;Q36683;Q8SKV6;Q8HU48;A8DPF0;B6GUR0;O63153;P93987;O63147;Q33620;Q8MAK6;P94054;Q9TI88;D2CN03;Q9XQM5;P94053;Q7YM65;D8V9C3;P92468;P94042;A5Y0S8;D6C5Z0;Q42903;O63185;…	21473	543	CID	C5(Carbamidomethyl)	38.17	0.404804	0	1	49		1	910.424	-23.2148	5/51	pps_pisum_IE_trypsin_rep1.mgf
	Low	WSPELAAAcEVWK	O98435;Q33550;Q29VE5;P36489;Q33245;Q9TJY5;Q32816;Q95CD5;O63121;O98553;P94108;Q8HUZ4;B6GUU0;Q36667;P94086;P94091;Q33514;P94048;P93976;C8YPK4;A8DPF8;Q33268;Q33539;Q8HUZ7;O20266;Q36683;Q8SKV6;Q8HU48;A8DPF0;O63153;P93987;O63147;Q33620;P94054;Q9TI88;D2CN03;Q9XQM5;Q33579;Q7YM65;P92468;P94039;A5Y0S8;D6C5Z0;Q42903;O63185;Q9TI00;A1XCQ7;P94046;P94038;Q36643;Q8WKU6;Q31669;P93986;A0PDA4;Q9GDQ2;Q8HT77;A5X4I3;…	7073	273	CID	C9(Carbamidomethyl)	37.74	0.37278		3	48		1	1546.68	-34.7997	9/115	pps_pisum_IE_trypsin_rep1.mgf
	Low	ALRLEDLR	B8YGX4;Q6PSM7;Q71N62;C7AQS9;Q9TI22;Q33550;Q29VE5;C7AQU8;Q9GEB9;P36484;P36489;Q33245;Q32800;B3THI4;Q9TJY5;Q8MAK5;Q32816;O63121;O98553;Q8HUZ4;B6GUU0;D8V9G2;Q36667;Q8SKV4;P94086;P94091;Q33514;P94048;P93976;Q9GD57;C8YPK4;A8DPF8;Q33496;Q33268;O03607;Q33539;Q8HUZ7;O20266;Q36683;Q8HU48;A8DPF0;O63153;P93987;O63147;Q8MAK6;P94054;Q9TI88;D2CN03;Q9XQM5;P94053;D8V9C3;P92468;P94039;P94042;A5Y0S8;D6C5Z0;Q42903;…	22903	545	CID		35.82	0.853161		6	50		1	985.561	-18.2549	10/70	pps_pisum_IE_trypsin_rep1.mgf
	Low	LSGGDHIHxGTVVGKLEGER	Q36683;Q8HT77;Q39972;E2D4M5;A0PDJ1	6	5	CID	X9(A)	33.53	1.23909		10	49		1	2032.01	-23.2436	14/197	pps_pisum_IE_trypsin_rep1.mgf
	Low	NHGMHFR	Q9TI22;Q33550;C7AQU8;Q9GEB9;P36484;P36489;Q33245;Q32800;B3THI4;Q9TJY5;Q8MAK5;Q32816;Q95CD5;O63121;O98553;Q9GD60;Q33531;Q8HUZ4;B6GUU0;D8V9G2;Q8SKV4;P94086;P94091;Q33514;P94048;P93976;C8YPK4;A8DPF8;Q33496;Q33268;O03607;Q33539;O20266;Q36683;Q8SKV6;Q8HU48;A8DPF0;B6GUR0;O63153;P93987;O63147;Q33620;P94054;Q9TI88;D2CN03;Q9XQM5;P94053;Q33579;Q7YM65;D8V9C3;P92468;P94039;P94042;A5Y0S8;O63185;Q9TI00;Q8HDA1;…	14981	393	CID		31.48	1.28836	0	1	47	30	1	898.398	-13.5841	10/68	pps_pisum_IE_trypsin_rep1.mgf
	Low	DRFLFcAEAIYK	Q6PSM7;C7AQS9;Q9TI22;Q29VE5;Q33245;Q32816;B6GUU0;C8YPK4;Q33539;Q8HUZ7;Q36683;A8DPF0;B6GUR0;Q33620;Q8MAK6;Q9XQM5;A5Y0S8;D6C5Z0;B7P0F0;Q36637;A0PDA4;Q8HT77;A5X4I3;Q33323;A5X4L3;Q8MAK2;Q8MCX9;Q95E64;Q05554;P28413;P04717;P36487;Q05993;C8XRC6;Q8MCX5;Q8MCY0;O98994;Q9MTF6;O47274;Q36650;A0PDB4;A9P786;B3THH2;B8PRP3;D1KWX9;Q9BA14;O20211;Q9THW8;Q8MAP7;O20274;O47275;O47273;Q8HUZ8;O78309;Q3T5H0;A1XM40;A1XM46;…	5509	215	CID	C6(Carbamidomethyl)	21.38	20.8003		4	49	35	1	1532.72	-22.4928	9/126	pps_pisum_IE_trypsin_rep1.mgf
	Low	TFQGPPHGIQVERDKLNK	Q6PSM7;Q71N62;C7AQS9;Q9TI22;Q33550;Q29VE5;C7AQU8;Q9GEB9;Q33245;Q32800;B3THI4;Q9TJY5;Q8MAK5;O63121;P94108;Q9GD60;Q33531;Q8HUZ4;B6GUU0;D8V9G2;Q36667;Q8SKV4;P94086;P94091;Q33514;P93976;Q9GD57;Q9TKH0;C8YPK4;A8DPF8;Q33496;Q33268;Q8HUZ7;O20266;Q36683;Q8SKV6;Q8HU48;A8DPF0;B6GUR0;O63153;O63147;Q8MAK6;P94054;Q9TI88;D2CN03;Q9XQM5;P94053;Q33579;Q7YM65;D8V9C3;P92468;A5Y0S8;D6C5Z0;Q42903;O63185;Q9TI00;A1XCQ7;…	18858	477	CID		19.64	46.6587		9	51	33	1	2064.01	-43.1133	14/196	pps_pisum_IE_trypsin_rep1.mgf
	Low	AMHAVIDR	B8YGX4;Q6PSM7;C7AQS9;Q9TI22;Q33550;Q29VE5;C7AQU8;Q9GEB9;P36484;P36489;Q33245;Q32800;B3THI4;Q9TJY5;Q8MAK5;Q32816;Q95CD5;O63121;O98553;Q9GD60;Q33531;Q8HUZ4;D8V9G2;Q36667;Q8SKV4;Q33514;P94048;P93976;Q9GD57;Q9TKH0;C8YPK4;A8DPF8;Q33268;Q33539;Q8HUZ7;O20266;Q36683;Q8SKV6;Q8HU48;A8DPF0;B6GUR0;O63153;P93987;O63147;Q33620;Q8MAK6;P94054;Q9TI88;D2CN03;Q9XQM5;P94053;Q7YM65;D8V9C3;P92468;P94039;P94042;A5Y0S8;…	20751	558	CID		13.41	119.58		3	49	26	1	912.446	-28.3329	5/57	pps_pisum_IE_trypsin_rep1.mgf
Q8HT77	44.56	20	20	469	51.863	6.39209	207.9	Ribulose-1, 5-bisphosphate carboxylase (Fragment) OS=Sarcocephalus pobeguinii GN=rbcL PE=3 SV=1 - [Q8HT77_9GENT]
	Confidence Icon	Sequence	Protein Accessions	# Proteins	# Protein Groups	Activation Type	Modifications	IonScore	Exp Value	Δ Score	Rank	Identity High	Homology Threshold	Charge	m/z [Da]	ΔM [ppm]	Ions Matched	Spectrum File
	High	DNGLLLHIHR	B8YGX4;C7AQS9;Q9TI22;Q33550;Q29VE5;C7AQU8;Q9GEB9;P36484;P36489;Q33245;Q32800;B3THI4;Q9TJY5;Q8MAK5;Q32816;O98553;Q9GD60;Q33531;Q8HUZ4;B6GUU0;D8V9G2;Q36667;Q8SKV4;P94091;Q33514;Q9GD57;Q9TKH0;C8YPK4;A8DPF8;Q33496;Q33268;Q33539;Q8HUZ7;Q36683;Q8SKV6;Q8HU48;A8DPF0;B6GUR0;O63153;P93987;O63147;Q33620;Q8MAK6;P94054;Q9TI88;D2CN03;Q9XQM5;P94053;Q33579;Q7YM65;D8V9C3;P92468;A5Y0S8;D6C5Z0;Q42903;O63185;Q8HDA1;…	20168	543	CID		90.47	3.28279e-06		4	50		1	1187.64	-21.5649	9/97	pps_pisum_IE_trypsin_rep1.mgf
	High	TFQGPPHGIQVER	Q6PSM7;Q71N62;C7AQS9;Q9TI22;Q33550;Q29VE5;C7AQU8;Q9GEB9;Q33245;Q32800;B3THI4;Q9TJY5;Q8MAK5;O63121;P94108;Q9GD60;Q33531;Q8HUZ4;B6GUU0;D8V9G2;Q36667;Q8SKV4;P94086;P94091;Q33514;P93976;Q9GD57;Q9TKH0;C8YPK4;A8DPF8;Q33496;Q33268;Q8HUZ7;O20266;Q36683;Q8SKV6;Q8HU48;A8DPF0;B6GUR0;O63153;O63147;Q8MAK6;P94054;Q9TI88;D2CN03;Q9XQM5;P94053;Q33579;Q7YM65;D8V9C3;P92468;A5Y0S8;D6C5Z0;Q42903;O63185;Q9TI00;A1XCQ7;…	19129	500	CID		81.06	3.09255e-05		5	51		1	1465.73	-17.0469	20/139	pps_pisum_IE_trypsin_rep1.mgf
	High	GGLDFTKDDENVNSQPFMR	B8YGX4;Q6PSM7;Q71N62;C7AQS9;Q9TI22;O98435;Q33550;Q29VE5;C7AQU8;Q9GEB9;P36484;P36489;Q33245;Q32800;B3THI4;Q9TJY5;Q8MAK5;Q32816;O63121;O98553;Q9GD60;Q33531;Q8HUZ4;B6GUU0;D8V9G2;Q36667;Q8SKV4;P94086;P94091;P94048;P93976;Q9GD57;C8YPK4;A8DPF8;Q33496;O03607;Q33539;Q8HUZ7;O20266;Q36683;Q8SKV6;Q8HU48;A8DPF0;B6GUR0;O63153;P93987;O63147;Q33620;Q8MAK6;P94054;Q9TI88;D2CN03;Q9XQM5;P94053;Q7YM65;D8V9C3;P92468;…	22231	561	CID		75.22	9.94741e-05		3	50		1	2169.95	-16.7175	10/193	pps_pisum_IE_trypsin_rep1.mgf
	High	VALEAcVxAR	A0PDA4;Q95EN1;Q9GE67;Q9GDQ2;Q8HT77;Q49M33;Q9TLI7;A5X4I3	25	8	CID	C6(Carbamidomethyl), X8(K)	64	0.00129974		6	50		1	1116.56	-55.1541	8/78	pps_pisum_IE_trypsin_rep1.mgf
	High	DTDILAAFR	Q6PSM7;C7AQS9;Q9TI22;O98435;Q33550;Q29VE5;C7AQU8;P36484;P36489;Q33245;Q32800;B3THI4;Q9TJY5;Q8MAK5;Q32816;Q95CD5;O63121;P94108;Q9GD60;Q33531;Q8HUZ4;B6GUU0;Q36667;P94086;P94091;Q33514;P93976;Q9GD57;Q9TKH0;C8YPK4;A8DPF8;Q33496;Q33268;O03607;Q8HUZ7;O20266;Q36683;Q8SKV6;A8DPF0;B6GUR0;O63153;P93987;O63147;Q33620;P94054;Q9TI88;D2CN03;Q9XQM5;P94053;Q33579;D8V9C3;P94042;D6C5Z0;Q42903;O63185;Q9TI00;Q8HDA1;…	17751	482	CID		61.64	0.00232219	0	1	50		1	1021.51	-24.8078	8/74	pps_pisum_IE_trypsin_rep1.mgf
	High	GHYLNATAGTcEEMIKR	Q33550;Q29VE5;P36484;P36489;Q33245;Q9TJY5;Q32816;O98553;P94108;Q8HUZ4;Q36667;P94091;Q9GD57;A8DPF8;Q33268;Q8HUZ7;Q36683;Q8HU48;B6GUR0;Q8MAK6;Q9TI88;D2CN03;Q9XQM5;P94053;Q33579;Q7YM65;D8V9C3;P94039;A5Y0S8;O63185;Q9TI00;Q8HDA1;A1XCQ7;P94046;P92469;Q8WKU6;B7P0F0;Q36637;Q37357;P93986;Q95EN1;Q9GDQ2;Q8HT77;Q33323;A5X4L3;Q6LA00;E5KUU8;Q8HUY5;Q39288;Q37269;Q8MCX9;Q8HVG8;A3KLW4;Q3MKL9;P31184;Q8MCX5;A5BTM9;…	7090	264	CID	C11(Carbamidomethyl)	58.96	0.00351314		3	49		1	1950.89	-12.9005	15/168	pps_pisum_IE_trypsin_rep1.mgf
	High	LSGGDHIHxGTVVGK	Q36683;Q8HT77;Q39972;E2D4M5;A0PDJ1	6	5	CID	X9(A)	57.79	0.00463876		6	49		1	1447.73	-21.2442	10/134	pps_pisum_IE_trypsin_rep1.mgf
	High	YGRPLLGcTIKPK	B8YGX4;Q6PSM7;Q71N62;C7AQS9;Q9TI22;O98435;Q33550;Q29VE5;C7AQU8;Q9GEB9;P36484;P36489;Q33245;Q32800;B3THI4;Q8MAK5;Q32816;O63121;O98553;P94108;Q9GD60;Q33531;Q8HUZ4;B6GUU0;D8V9G2;Q36667;Q8SKV4;P94086;P94091;Q33514;P94048;Q9GD57;Q9TKH0;C8YPK4;A8DPF8;Q33496;Q33268;O03607;Q33539;Q8HUZ7;O20266;Q8SKV6;Q8HU48;A8DPF0;B6GUR0;O63153;O63147;Q33620;Q8MAK6;P94054;Q9TI88;D2CN03;Q9XQM5;P94053;Q33579;Q7YM65;D8V9C3;…	22107	547	CID	C8(Carbamidomethyl)	52.58	0.0220337		4	51		1	1502.81	-27.9778	9/120	pps_pisum_IE_trypsin_rep1.mgf
	High	FLFcAEAIYK	Q6PSM7;C7AQS9;Q9TI22;Q29VE5;Q33245;Q32816;B6GUU0;C8YPK4;Q33539;Q8HUZ7;Q36683;A8DPF0;B6GUR0;Q33620;Q8MAK6;Q9XQM5;A5Y0S8;D6C5Z0;B7P0F0;Q36637;A0PDA4;Q8HT77;A5X4I3;Q33323;A5X4L3;Q6LA00;Q8MAK2;Q8MCX9;Q95E64;Q05554;P28413;P04717;P36487;Q05993;C8XRC6;Q8MCX5;Q8MCY0;O98994;Q9MTF6;O47274;Q36650;A0PDB4;A9P786;B3THH2;B8PRP3;D1KWX9;Q9BA14;O20211;Q9THW8;Q8MAP7;O20274;O47275;O47273;Q8HUZ8;O78309;Q3T5H0;A1XM40;…	5539	221	CID	C4(Carbamidomethyl)	52.33	0.0217361		5	50		1	1261.6	-25.7947	14/76	pps_pisum_IE_trypsin_rep1.mgf
	Medium	VTPQPGVPPEEAGAAVAAESSTGTWTTVWTDGLTSLDR	Q71N62;C7AQS9;Q9TI22;Q33550;C7AQU8;P36484;P36489;Q33245;Q32800;B3THI4;Q9TJY5;Q32816;Q95CD5;O98553;Q9GD60;Q33531;Q8HUZ4;B6GUU0;D8V9G2;Q36667;Q8SKV4;P94086;P94091;Q33514;P94048;P93976;Q9GD57;C8YPK4;Q33496;Q33268;O03607;Q33539;Q8HUZ7;Q36683;Q8SKV6;Q8HU48;A8DPF0;B6GUR0;O63153;P93987;Q33620;P94054;Q9TI88;D2CN03;Q9XQM5;P94053;D8V9C3;P92468;P94039;P94042;A5Y0S8;D6C5Z0;O63185;Q9TI00;A1XCQ7;P92469;O98659;…	13123	388	CID		48.41	0.0428287		7	49		1	3854.81	-16.0348	9/435	pps_pisum_IE_trypsin_rep1.mgf
	Low	TFQGPPHGIQVERDK	Q6PSM7;Q71N62;C7AQS9;Q9TI22;Q33550;Q29VE5;C7AQU8;Q9GEB9;Q33245;Q32800;B3THI4;Q9TJY5;Q8MAK5;O63121;P94108;Q9GD60;Q33531;Q8HUZ4;B6GUU0;D8V9G2;Q36667;Q8SKV4;P94086;P94091;Q33514;P93976;Q9GD57;Q9TKH0;C8YPK4;A8DPF8;Q33496;Q33268;Q8HUZ7;O20266;Q36683;Q8SKV6;Q8HU48;A8DPF0;B6GUR0;O63153;O63147;Q8MAK6;P94054;Q9TI88;D2CN03;Q9XQM5;P94053;Q33579;Q7YM65;D8V9C3;P92468;A5Y0S8;D6C5Z0;Q42903;O63185;Q9TI00;A1XCQ7;…	19010	488	CID		40.84	0.278159		2	50		1	1708.82	-31.0279	9/163	pps_pisum_IE_trypsin_rep1.mgf
	Low	AVYEcLR	B8YGX4;Q71N62;C7AQS9;O98435;Q33550;Q29VE5;C7AQU8;Q9GEB9;P36484;P36489;Q33245;B3THI4;Q8MAK5;Q32816;O63121;O98553;P94108;Q9GD60;Q33531;Q8HUZ4;B6GUU0;D8V9G2;Q36667;Q8SKV4;P94086;P94091;Q33514;P93976;Q9GD57;C8YPK4;A8DPF8;Q33496;Q33539;O20266;Q36683;Q8SKV6;Q8HU48;A8DPF0;B6GUR0;O63153;P93987;O63147;Q33620;Q8MAK6;P94054;Q9TI88;D2CN03;Q9XQM5;P94053;Q7YM65;D8V9C3;P92468;P94042;A5Y0S8;D6C5Z0;Q42903;O63185;…	21473	543	CID	C5(Carbamidomethyl)	38.17	0.404804	0	1	49		1	910.424	-23.2148	5/51	pps_pisum_IE_trypsin_rep1.mgf
	Low	WSPELAAAcEVWK	O98435;Q33550;Q29VE5;P36489;Q33245;Q9TJY5;Q32816;Q95CD5;O63121;O98553;P94108;Q8HUZ4;B6GUU0;Q36667;P94086;P94091;Q33514;P94048;P93976;C8YPK4;A8DPF8;Q33268;Q33539;Q8HUZ7;O20266;Q36683;Q8SKV6;Q8HU48;A8DPF0;O63153;P93987;O63147;Q33620;P94054;Q9TI88;D2CN03;Q9XQM5;Q33579;Q7YM65;P92468;P94039;A5Y0S8;D6C5Z0;Q42903;O63185;Q9TI00;A1XCQ7;P94046;P94038;Q36643;Q8WKU6;Q31669;P93986;A0PDA4;Q9GDQ2;Q8HT77;A5X4I3;…	7073	273	CID	C9(Carbamidomethyl)	37.74	0.37278		3	48		1	1546.68	-34.7997	9/115	pps_pisum_IE_trypsin_rep1.mgf
	Low	ALRLEDLR	B8YGX4;Q6PSM7;Q71N62;C7AQS9;Q9TI22;Q33550;Q29VE5;C7AQU8;Q9GEB9;P36484;P36489;Q33245;Q32800;B3THI4;Q9TJY5;Q8MAK5;Q32816;O63121;O98553;Q8HUZ4;B6GUU0;D8V9G2;Q36667;Q8SKV4;P94086;P94091;Q33514;P94048;P93976;Q9GD57;C8YPK4;A8DPF8;Q33496;Q33268;O03607;Q33539;Q8HUZ7;O20266;Q36683;Q8HU48;A8DPF0;O63153;P93987;O63147;Q8MAK6;P94054;Q9TI88;D2CN03;Q9XQM5;P94053;D8V9C3;P92468;P94039;P94042;A5Y0S8;D6C5Z0;Q42903;…	22903	545	CID		35.82	0.853161		6	50		1	985.561	-18.2549	10/70	pps_pisum_IE_trypsin_rep1.mgf
	Low	LSGGDHIHxGTVVGKLEGER	Q36683;Q8HT77;Q39972;E2D4M5;A0PDJ1	6	5	CID	X9(A)	33.53	1.23909		10	49		1	2032.01	-23.2436	14/197	pps_pisum_IE_trypsin_rep1.mgf
	Low	NHGMHFR	Q9TI22;Q33550;C7AQU8;Q9GEB9;P36484;P36489;Q33245;Q32800;B3THI4;Q9TJY5;Q8MAK5;Q32816;Q95CD5;O63121;O98553;Q9GD60;Q33531;Q8HUZ4;B6GUU0;D8V9G2;Q8SKV4;P94086;P94091;Q33514;P94048;P93976;C8YPK4;A8DPF8;Q33496;Q33268;O03607;Q33539;O20266;Q36683;Q8SKV6;Q8HU48;A8DPF0;B6GUR0;O63153;P93987;O63147;Q33620;P94054;Q9TI88;D2CN03;Q9XQM5;P94053;Q33579;Q7YM65;D8V9C3;P92468;P94039;P94042;A5Y0S8;O63185;Q9TI00;Q8HDA1;…	14981	393	CID		31.48	1.28836	0	1	47	30	1	898.398	-13.5841	10/68	pps_pisum_IE_trypsin_rep1.mgf
	Low	LNKYGRPLLGcTIKPK	B8YGX4;Q6PSM7;Q71N62;C7AQS9;Q9TI22;O98435;Q33550;Q29VE5;C7AQU8;Q9GEB9;P36484;P36489;Q33245;Q32800;B3THI4;Q8MAK5;Q32816;O63121;P94108;Q9GD60;Q33531;Q8HUZ4;B6GUU0;D8V9G2;Q36667;Q8SKV4;P94086;P94091;Q33514;P94048;Q9GD57;Q9TKH0;C8YPK4;A8DPF8;Q33496;Q33268;O03607;Q33539;Q8HUZ7;O20266;Q8SKV6;Q8HU48;A8DPF0;B6GUR0;O63153;O63147;Q33620;Q8MAK6;P94054;Q9TI88;D2CN03;Q9XQM5;P94053;Q33579;Q7YM65;D8V9C3;P92468;…	21912	536	CID	C11(Carbamidomethyl)	22.05	22.243		8	50	31	1	1858.03	-22.9896	11/152	pps_pisum_IE_trypsin_rep1.mgf
	Low	DRFLFcAEAIYK	Q6PSM7;C7AQS9;Q9TI22;Q29VE5;Q33245;Q32816;B6GUU0;C8YPK4;Q33539;Q8HUZ7;Q36683;A8DPF0;B6GUR0;Q33620;Q8MAK6;Q9XQM5;A5Y0S8;D6C5Z0;B7P0F0;Q36637;A0PDA4;Q8HT77;A5X4I3;Q33323;A5X4L3;Q8MAK2;Q8MCX9;Q95E64;Q05554;P28413;P04717;P36487;Q05993;C8XRC6;Q8MCX5;Q8MCY0;O98994;Q9MTF6;O47274;Q36650;A0PDB4;A9P786;B3THH2;B8PRP3;D1KWX9;Q9BA14;O20211;Q9THW8;Q8MAP7;O20274;O47275;O47273;Q8HUZ8;O78309;Q3T5H0;A1XM40;A1XM46;…	5509	215	CID	C6(Carbamidomethyl)	21.38	20.8003		4	49	35	1	1532.72	-22.4928	9/126	pps_pisum_IE_trypsin_rep1.mgf
	Low	TFQGPPHGIQVERDKLNK	Q6PSM7;Q71N62;C7AQS9;Q9TI22;Q33550;Q29VE5;C7AQU8;Q9GEB9;Q33245;Q32800;B3THI4;Q9TJY5;Q8MAK5;O63121;P94108;Q9GD60;Q33531;Q8HUZ4;B6GUU0;D8V9G2;Q36667;Q8SKV4;P94086;P94091;Q33514;P93976;Q9GD57;Q9TKH0;C8YPK4;A8DPF8;Q33496;Q33268;Q8HUZ7;O20266;Q36683;Q8SKV6;Q8HU48;A8DPF0;B6GUR0;O63153;O63147;Q8MAK6;P94054;Q9TI88;D2CN03;Q9XQM5;P94053;Q33579;Q7YM65;D8V9C3;P92468;A5Y0S8;D6C5Z0;Q42903;O63185;Q9TI00;A1XCQ7;…	18858	477	CID		19.64	46.6587		9	51	33	1	2064.01	-43.1133	14/196	pps_pisum_IE_trypsin_rep1.mgf
	Low	AMHAVIDR	B8YGX4;Q6PSM7;C7AQS9;Q9TI22;Q33550;Q29VE5;C7AQU8;Q9GEB9;P36484;P36489;Q33245;Q32800;B3THI4;Q9TJY5;Q8MAK5;Q32816;Q95CD5;O63121;O98553;Q9GD60;Q33531;Q8HUZ4;D8V9G2;Q36667;Q8SKV4;Q33514;P94048;P93976;Q9GD57;Q9TKH0;C8YPK4;A8DPF8;Q33268;Q33539;Q8HUZ7;O20266;Q36683;Q8SKV6;Q8HU48;A8DPF0;B6GUR0;O63153;P93987;O63147;Q33620;Q8MAK6;P94054;Q9TI88;D2CN03;Q9XQM5;P94053;Q7YM65;D8V9C3;P92468;P94039;P94042;A5Y0S8;…	20751	558	CID		13.41	119.58		3	49	26	1	912.446	-28.3329	5/57	pps_pisum_IE_trypsin_rep1.mgf
Q8HUZ4	47.01	21	21	468	51.9143	6.80029	207.385	Ribulose-1,5-bisphosphate carboxylase large subunit (Fragment) OS=Gironniera subaequalis GN=rbcL PE=3 SV=1 - [Q8HUZ4_9ROSA]
	Confidence Icon	Sequence	Protein Accessions	# Proteins	# Protein Groups	Activation Type	Modifications	IonScore	Exp Value	Δ Score	Rank	Identity High	Homology Threshold	Charge	m/z [Da]	ΔM [ppm]	Ions Matched	Spectrum File
	High	DNGLLLHIHR	B8YGX4;C7AQS9;Q9TI22;Q33550;Q29VE5;C7AQU8;Q9GEB9;P36484;P36489;Q33245;Q32800;B3THI4;Q9TJY5;Q8MAK5;Q32816;O98553;Q9GD60;Q33531;Q8HUZ4;B6GUU0;D8V9G2;Q36667;Q8SKV4;P94091;Q33514;Q9GD57;Q9TKH0;C8YPK4;A8DPF8;Q33496;Q33268;Q33539;Q8HUZ7;Q36683;Q8SKV6;Q8HU48;A8DPF0;B6GUR0;O63153;P93987;O63147;Q33620;Q8MAK6;P94054;Q9TI88;D2CN03;Q9XQM5;P94053;Q33579;Q7YM65;D8V9C3;P92468;A5Y0S8;D6C5Z0;Q42903;O63185;Q8HDA1;…	20168	543	CID		90.47	3.28279e-06		4	50		1	1187.64	-21.5649	9/97	pps_pisum_IE_trypsin_rep1.mgf
	High	TFQGPPHGIQVER	Q6PSM7;Q71N62;C7AQS9;Q9TI22;Q33550;Q29VE5;C7AQU8;Q9GEB9;Q33245;Q32800;B3THI4;Q9TJY5;Q8MAK5;O63121;P94108;Q9GD60;Q33531;Q8HUZ4;B6GUU0;D8V9G2;Q36667;Q8SKV4;P94086;P94091;Q33514;P93976;Q9GD57;Q9TKH0;C8YPK4;A8DPF8;Q33496;Q33268;Q8HUZ7;O20266;Q36683;Q8SKV6;Q8HU48;A8DPF0;B6GUR0;O63153;O63147;Q8MAK6;P94054;Q9TI88;D2CN03;Q9XQM5;P94053;Q33579;Q7YM65;D8V9C3;P92468;A5Y0S8;D6C5Z0;Q42903;O63185;Q9TI00;A1XCQ7;…	19129	500	CID		81.06	3.09255e-05		5	51		1	1465.73	-17.0469	20/139	pps_pisum_IE_trypsin_rep1.mgf
	High	GGLDFTKDDENVNSQPFMR	B8YGX4;Q6PSM7;Q71N62;C7AQS9;Q9TI22;O98435;Q33550;Q29VE5;C7AQU8;Q9GEB9;P36484;P36489;Q33245;Q32800;B3THI4;Q9TJY5;Q8MAK5;Q32816;O63121;O98553;Q9GD60;Q33531;Q8HUZ4;B6GUU0;D8V9G2;Q36667;Q8SKV4;P94086;P94091;P94048;P93976;Q9GD57;C8YPK4;A8DPF8;Q33496;O03607;Q33539;Q8HUZ7;O20266;Q36683;Q8SKV6;Q8HU48;A8DPF0;B6GUR0;O63153;P93987;O63147;Q33620;Q8MAK6;P94054;Q9TI88;D2CN03;Q9XQM5;P94053;Q7YM65;D8V9C3;P92468;…	22231	561	CID		75.22	9.94741e-05		3	50		1	2169.95	-16.7175	10/193	pps_pisum_IE_trypsin_rep1.mgf
	High	VALEAcVKAR	P36484;P36489;Q33245;Q32800;B3THI4;Q9TJY5;Q8MAK5;Q32816;Q95CD5;O63121;O98553;P94108;Q9GD60;Q33531;Q8HUZ4;B6GUU0;D8V9G2;Q36667;Q8SKV4;P94086;P94091;Q33514;P94048;P93976;Q9GD57;Q9TKH0;C8YPK4;A8DPF8;Q33496;Q33268;O03607;Q33539;Q8HUZ7;O20266;Q36683;Q8SKV6;Q8HU48;A8DPF0;B6GUR0;O63153;P93987;O63147;Q33620;Q8MAK6;P94054;Q9TI88;D2CN03;Q9XQM5;P94053;Q33579;Q7YM65;D8V9C3;P92468;P94039;P94042;A5Y0S8;D6C5Z0;…	1195	71	CID	C6(Carbamidomethyl)	64	0.00129974		4	50		1	1116.56	-55.1541	8/82	pps_pisum_IE_trypsin_rep1.mgf
	High	DTDILAAFR	Q6PSM7;C7AQS9;Q9TI22;O98435;Q33550;Q29VE5;C7AQU8;P36484;P36489;Q33245;Q32800;B3THI4;Q9TJY5;Q8MAK5;Q32816;Q95CD5;O63121;P94108;Q9GD60;Q33531;Q8HUZ4;B6GUU0;Q36667;P94086;P94091;Q33514;P93976;Q9GD57;Q9TKH0;C8YPK4;A8DPF8;Q33496;Q33268;O03607;Q8HUZ7;O20266;Q36683;Q8SKV6;A8DPF0;B6GUR0;O63153;P93987;O63147;Q33620;P94054;Q9TI88;D2CN03;Q9XQM5;P94053;Q33579;D8V9C3;P94042;D6C5Z0;Q42903;O63185;Q9TI00;Q8HDA1;…	17751	482	CID		61.64	0.00232219	0	1	50		1	1021.51	-24.8078	8/74	pps_pisum_IE_trypsin_rep1.mgf
	High	GHYLNATAGTcEEMIKR	Q33550;Q29VE5;P36484;P36489;Q33245;Q9TJY5;Q32816;O98553;P94108;Q8HUZ4;Q36667;P94091;Q9GD57;A8DPF8;Q33268;Q8HUZ7;Q36683;Q8HU48;B6GUR0;Q8MAK6;Q9TI88;D2CN03;Q9XQM5;P94053;Q33579;Q7YM65;D8V9C3;P94039;A5Y0S8;O63185;Q9TI00;Q8HDA1;A1XCQ7;P94046;P92469;Q8WKU6;B7P0F0;Q36637;Q37357;P93986;Q95EN1;Q9GDQ2;Q8HT77;Q33323;A5X4L3;Q6LA00;E5KUU8;Q8HUY5;Q39288;Q37269;Q8MCX9;Q8HVG8;A3KLW4;Q3MKL9;P31184;Q8MCX5;A5BTM9;…	7090	264	CID	C11(Carbamidomethyl)	58.96	0.00351314		3	49		1	1950.89	-12.9005	15/168	pps_pisum_IE_trypsin_rep1.mgf
	High	LSGGDHIHAGTVVGK	Q9GEB9;Q33245;Q32816;O63121;O98553;Q8HUZ4;B6GUU0;D8V9G2;Q33539;Q8HUZ7;Q8HU48;D8V9C3;D6C5Z0;O63185;Q49M33;Q33323;Q8HUY5;Q8MAK2;Q3MKL9;P04717;C8XRC6;Q8MCX5;A5BTM9;Q9TLH7;Q9MSR5;Q8MAT5;Q36650;Q85XM1;Q4VI97;Q09RH6;Q9BB40;Q4VI95;A5X4C4;Q6JXN8;Q4VIC2;Q09W32;Q85ZK8;Q33198;Q9BCC3;Q5YGG3;A1X498;Q95668;A4V8H9;A5PF92;Q4VIC1;Q4VI79;A5H767;O03107;Q8MAQ6;Q09W50;A0PDI3;Q8MAN3;Q8HTE8;Q710L6;Q09W23;Q8WJE2;O98359;…	3408	104	CID		57.79	0.00463876		3	49		1	1447.73	-21.2442	10/134	pps_pisum_IE_trypsin_rep1.mgf
	High	YGRPLLGcTIKPK	B8YGX4;Q6PSM7;Q71N62;C7AQS9;Q9TI22;O98435;Q33550;Q29VE5;C7AQU8;Q9GEB9;P36484;P36489;Q33245;Q32800;B3THI4;Q8MAK5;Q32816;O63121;O98553;P94108;Q9GD60;Q33531;Q8HUZ4;B6GUU0;D8V9G2;Q36667;Q8SKV4;P94086;P94091;Q33514;P94048;Q9GD57;Q9TKH0;C8YPK4;A8DPF8;Q33496;Q33268;O03607;Q33539;Q8HUZ7;O20266;Q8SKV6;Q8HU48;A8DPF0;B6GUR0;O63153;O63147;Q33620;Q8MAK6;P94054;Q9TI88;D2CN03;Q9XQM5;P94053;Q33579;Q7YM65;D8V9C3;…	22107	547	CID	C8(Carbamidomethyl)	52.58	0.0220337		4	51		1	1502.81	-27.9778	9/120	pps_pisum_IE_trypsin_rep1.mgf
	High	LEGEREITLGFVDLLR	C7AQS9;C7AQU8;Q33245;Q8HUZ4;Q33539;Q8HUZ7;Q8MAK6;D2CN03;Q9XQM5;A5Y0S8;D6C5Z0;Q42903;Q8HDA1;A1XCQ7;A5X4I3;A5X4L3;E0DA51;Q8MAK2;Q8MCX9;Q05554;P31184;P04717;C8XRC6;Q8MCX5;A5BTM9;Q8MCY0;O47274;O03615;Q8MAT5;Q8MAP3;Q36650;Q71N78;Q4VI97;B8PRP3;D1KWX9;Q8MAP7;O47275;O47068;O47273;Q8HUZ8;Q9MS05;Q9MV63;O78309;Q3T5H0;Q4VI95;A4F4H5;C0J9S0;C7AQU0;B3SHH2;Q32924;Q8HUX3;Q32137;Q3T5L5;Q4VIC2;Q39972;O03656;Q9TID4;…	4880	225	CID		51.18	0.0241179		8	50		1	1859.97	-28.7324	10/167	pps_pisum_IE_trypsin_rep1.mgf
	Medium	VTPQPGVPPEEAGAAVAAESSTGTWTTVWTDGLTSLDR	Q71N62;C7AQS9;Q9TI22;Q33550;C7AQU8;P36484;P36489;Q33245;Q32800;B3THI4;Q9TJY5;Q32816;Q95CD5;O98553;Q9GD60;Q33531;Q8HUZ4;B6GUU0;D8V9G2;Q36667;Q8SKV4;P94086;P94091;Q33514;P94048;P93976;Q9GD57;C8YPK4;Q33496;Q33268;O03607;Q33539;Q8HUZ7;Q36683;Q8SKV6;Q8HU48;A8DPF0;B6GUR0;O63153;P93987;Q33620;P94054;Q9TI88;D2CN03;Q9XQM5;P94053;D8V9C3;P92468;P94039;P94042;A5Y0S8;D6C5Z0;O63185;Q9TI00;A1XCQ7;P92469;O98659;…	13123	388	CID		48.41	0.0428287		7	49		1	3854.81	-16.0348	9/435	pps_pisum_IE_trypsin_rep1.mgf
	Medium	EITLGFVDLLR	C7AQS9;C7AQU8;Q33245;Q8HUZ4;Q33539;Q8HUZ7;Q8MAK6;D2CN03;Q9XQM5;A5Y0S8;D6C5Z0;Q42903;Q8HDA1;A1XCQ7;Q9TLI7;A5X4I3;A5X4L3;E0DA51;Q8MAK2;Q8MCX9;Q05554;P31184;P04717;C8XRC6;Q8MCX5;A5BTM9;Q8MCY0;O47274;O03615;Q8MAT5;Q8MAP3;Q36650;Q71N78;Q4VI97;B8PRP3;D1KWX9;Q8MAP7;O47275;O47068;O47273;Q8HUZ8;Q9MS05;Q9MV63;O78309;Q3T5H0;Q4VI95;A4F4H5;C0J9S0;C7AQR7;C7AQU0;B3SHH2;Q32924;Q8HUX3;Q32137;Q3T5L5;Q4VIC2;Q39972;…	4915	235	CID		44.3	0.105204		6	49		1	1275.69	-28.2052	7/97	pps_pisum_IE_trypsin_rep1.mgf
	Low	TFQGPPHGIQVERDK	Q6PSM7;Q71N62;C7AQS9;Q9TI22;Q33550;Q29VE5;C7AQU8;Q9GEB9;Q33245;Q32800;B3THI4;Q9TJY5;Q8MAK5;O63121;P94108;Q9GD60;Q33531;Q8HUZ4;B6GUU0;D8V9G2;Q36667;Q8SKV4;P94086;P94091;Q33514;P93976;Q9GD57;Q9TKH0;C8YPK4;A8DPF8;Q33496;Q33268;Q8HUZ7;O20266;Q36683;Q8SKV6;Q8HU48;A8DPF0;B6GUR0;O63153;O63147;Q8MAK6;P94054;Q9TI88;D2CN03;Q9XQM5;P94053;Q33579;Q7YM65;D8V9C3;P92468;A5Y0S8;D6C5Z0;Q42903;O63185;Q9TI00;A1XCQ7;…	19010	488	CID		40.84	0.278159		2	50		1	1708.82	-31.0279	9/163	pps_pisum_IE_trypsin_rep1.mgf
	Low	EIKFEFPAMDTL	Q8HUZ4;C8YPK4;P04717;O98994;O03615;D1KWX9;Q3T5H0;Q8HUX3;Q32137;Q3T5L5;Q9TID4;Q4KUD6;O03616;O03647;A4V8H9;O03612;O03648;Q8HUX6;Q33444;O03622;Q8WJE2;O98756;Q9TID6;Q7YKH2;Q71N79;Q9TID3;O20363;Q9GG54;O03643;Q71N80;Q9GGI0;Q9TID5;Q8SLL1;O20310;Q07209;Q4KUE1;O03653;O03628;O03654;Q8SLK3;O03613;P92351;Q71N77	774	43	CID		38.96	0.249026	0	2	48	42	1	1440.67	-29.4387	6/118	pps_pisum_IE_trypsin_rep1.mgf
	Low	AVYEcLR	B8YGX4;Q71N62;C7AQS9;O98435;Q33550;Q29VE5;C7AQU8;Q9GEB9;P36484;P36489;Q33245;B3THI4;Q8MAK5;Q32816;O63121;O98553;P94108;Q9GD60;Q33531;Q8HUZ4;B6GUU0;D8V9G2;Q36667;Q8SKV4;P94086;P94091;Q33514;P93976;Q9GD57;C8YPK4;A8DPF8;Q33496;Q33539;O20266;Q36683;Q8SKV6;Q8HU48;A8DPF0;B6GUR0;O63153;P93987;O63147;Q33620;Q8MAK6;P94054;Q9TI88;D2CN03;Q9XQM5;P94053;Q7YM65;D8V9C3;P92468;P94042;A5Y0S8;D6C5Z0;Q42903;O63185;…	21473	543	CID	C5(Carbamidomethyl)	38.17	0.404804	0	1	49		1	910.424	-23.2148	5/51	pps_pisum_IE_trypsin_rep1.mgf
	Low	WSPELAAAcEVWK	O98435;Q33550;Q29VE5;P36489;Q33245;Q9TJY5;Q32816;Q95CD5;O63121;O98553;P94108;Q8HUZ4;B6GUU0;Q36667;P94086;P94091;Q33514;P94048;P93976;C8YPK4;A8DPF8;Q33268;Q33539;Q8HUZ7;O20266;Q36683;Q8SKV6;Q8HU48;A8DPF0;O63153;P93987;O63147;Q33620;P94054;Q9TI88;D2CN03;Q9XQM5;Q33579;Q7YM65;P92468;P94039;A5Y0S8;D6C5Z0;Q42903;O63185;Q9TI00;A1XCQ7;P94046;P94038;Q36643;Q8WKU6;Q31669;P93986;A0PDA4;Q9GDQ2;Q8HT77;A5X4I3;…	7073	273	CID	C9(Carbamidomethyl)	37.74	0.37278		3	48		1	1546.68	-34.7997	9/115	pps_pisum_IE_trypsin_rep1.mgf
	Low	ALRLEDLR	B8YGX4;Q6PSM7;Q71N62;C7AQS9;Q9TI22;Q33550;Q29VE5;C7AQU8;Q9GEB9;P36484;P36489;Q33245;Q32800;B3THI4;Q9TJY5;Q8MAK5;Q32816;O63121;O98553;Q8HUZ4;B6GUU0;D8V9G2;Q36667;Q8SKV4;P94086;P94091;Q33514;P94048;P93976;Q9GD57;C8YPK4;A8DPF8;Q33496;Q33268;O03607;Q33539;Q8HUZ7;O20266;Q36683;Q8HU48;A8DPF0;O63153;P93987;O63147;Q8MAK6;P94054;Q9TI88;D2CN03;Q9XQM5;P94053;D8V9C3;P92468;P94039;P94042;A5Y0S8;D6C5Z0;Q42903;…	22903	545	CID		35.82	0.853161		6	50		1	985.561	-18.2549	10/70	pps_pisum_IE_trypsin_rep1.mgf
	Low	LSGGDHIHAGTVVGKLEGER	Q9GEB9;Q33245;Q32816;O63121;O98553;Q8HUZ4;B6GUU0;D8V9G2;Q33539;Q8HUZ7;Q8HU48;D8V9C3;D6C5Z0;O63185;Q49M33;Q33323;Q8HUY5;Q8MAK2;Q3MKL9;P04717;C8XRC6;Q8MCX5;A5BTM9;Q9TLH7;Q9MSR5;Q8MAT5;Q36650;Q85XM1;Q4VI97;Q09RH6;Q9BB40;Q4VI95;A5X4C4;Q6JXN8;Q4VIC2;Q85ZK8;Q33198;Q9BCC3;A1X498;Q95668;A4V8H9;A5PF92;Q4VIC1;Q4VI79;A5H767;O03107;Q8MAQ6;A0PDI3;Q8MAN3;Q8HTE8;Q710L6;Q8WJE2;O98359;Q9XQG3;A8JY23;Q9GEE4;O98561;…	3266	95	CID		33.53	1.23909		4	49		1	2032.01	-23.2436	14/197	pps_pisum_IE_trypsin_rep1.mgf
	Low	NHGMHFR	Q9TI22;Q33550;C7AQU8;Q9GEB9;P36484;P36489;Q33245;Q32800;B3THI4;Q9TJY5;Q8MAK5;Q32816;Q95CD5;O63121;O98553;Q9GD60;Q33531;Q8HUZ4;B6GUU0;D8V9G2;Q8SKV4;P94086;P94091;Q33514;P94048;P93976;C8YPK4;A8DPF8;Q33496;Q33268;O03607;Q33539;O20266;Q36683;Q8SKV6;Q8HU48;A8DPF0;B6GUR0;O63153;P93987;O63147;Q33620;P94054;Q9TI88;D2CN03;Q9XQM5;P94053;Q33579;Q7YM65;D8V9C3;P92468;P94039;P94042;A5Y0S8;O63185;Q9TI00;Q8HDA1;…	14981	393	CID		31.48	1.28836	0	1	47	30	1	898.398	-13.5841	10/68	pps_pisum_IE_trypsin_rep1.mgf
	Low	LNKYGRPLLGcTIKPK	B8YGX4;Q6PSM7;Q71N62;C7AQS9;Q9TI22;O98435;Q33550;Q29VE5;C7AQU8;Q9GEB9;P36484;P36489;Q33245;Q32800;B3THI4;Q8MAK5;Q32816;O63121;P94108;Q9GD60;Q33531;Q8HUZ4;B6GUU0;D8V9G2;Q36667;Q8SKV4;P94086;P94091;Q33514;P94048;Q9GD57;Q9TKH0;C8YPK4;A8DPF8;Q33496;Q33268;O03607;Q33539;Q8HUZ7;O20266;Q8SKV6;Q8HU48;A8DPF0;B6GUR0;O63153;O63147;Q33620;Q8MAK6;P94054;Q9TI88;D2CN03;Q9XQM5;P94053;Q33579;Q7YM65;D8V9C3;P92468;…	21912	536	CID	C11(Carbamidomethyl)	22.05	22.243		8	50	31	1	1858.03	-22.9896	11/152	pps_pisum_IE_trypsin_rep1.mgf
	Low	TFQGPPHGIQVERDKLNK	Q6PSM7;Q71N62;C7AQS9;Q9TI22;Q33550;Q29VE5;C7AQU8;Q9GEB9;Q33245;Q32800;B3THI4;Q9TJY5;Q8MAK5;O63121;P94108;Q9GD60;Q33531;Q8HUZ4;B6GUU0;D8V9G2;Q36667;Q8SKV4;P94086;P94091;Q33514;P93976;Q9GD57;Q9TKH0;C8YPK4;A8DPF8;Q33496;Q33268;Q8HUZ7;O20266;Q36683;Q8SKV6;Q8HU48;A8DPF0;B6GUR0;O63153;O63147;Q8MAK6;P94054;Q9TI88;D2CN03;Q9XQM5;P94053;Q33579;Q7YM65;D8V9C3;P92468;A5Y0S8;D6C5Z0;Q42903;O63185;Q9TI00;A1XCQ7;…	18858	477	CID		19.64	46.6587		9	51	33	1	2064.01	-43.1133	14/196	pps_pisum_IE_trypsin_rep1.mgf
	Low	AMHAVIDR	B8YGX4;Q6PSM7;C7AQS9;Q9TI22;Q33550;Q29VE5;C7AQU8;Q9GEB9;P36484;P36489;Q33245;Q32800;B3THI4;Q9TJY5;Q8MAK5;Q32816;Q95CD5;O63121;O98553;Q9GD60;Q33531;Q8HUZ4;D8V9G2;Q36667;Q8SKV4;Q33514;P94048;P93976;Q9GD57;Q9TKH0;C8YPK4;A8DPF8;Q33268;Q33539;Q8HUZ7;O20266;Q36683;Q8SKV6;Q8HU48;A8DPF0;B6GUR0;O63153;P93987;O63147;Q33620;Q8MAK6;P94054;Q9TI88;D2CN03;Q9XQM5;P94053;Q7YM65;D8V9C3;P92468;P94039;P94042;A5Y0S8;…	20751	558	CID		13.41	119.58		3	49	26	1	912.446	-28.3329	5/57	pps_pisum_IE_trypsin_rep1.mgf
O63185	41.21	19	18	478	52.8472	6.68311	205.241	Ribulose-1,5-bisphosphate carboxylase (Fragment) OS=Spigelia anthelmia GN=rbcL PE=3 SV=1 - [O63185_9GENT]
	Confidence Icon	Sequence	Protein Accessions	# Proteins	# Protein Groups	Activation Type	Modifications	IonScore	Exp Value	Δ Score	Rank	Identity High	Homology Threshold	Charge	m/z [Da]	ΔM [ppm]	Ions Matched	Spectrum File
	High	DNGLLLHIHR	B8YGX4;C7AQS9;Q9TI22;Q33550;Q29VE5;C7AQU8;Q9GEB9;P36484;P36489;Q33245;Q32800;B3THI4;Q9TJY5;Q8MAK5;Q32816;O98553;Q9GD60;Q33531;Q8HUZ4;B6GUU0;D8V9G2;Q36667;Q8SKV4;P94091;Q33514;Q9GD57;Q9TKH0;C8YPK4;A8DPF8;Q33496;Q33268;Q33539;Q8HUZ7;Q36683;Q8SKV6;Q8HU48;A8DPF0;B6GUR0;O63153;P93987;O63147;Q33620;Q8MAK6;P94054;Q9TI88;D2CN03;Q9XQM5;P94053;Q33579;Q7YM65;D8V9C3;P92468;A5Y0S8;D6C5Z0;Q42903;O63185;Q8HDA1;…	20168	543	CID		90.47	3.28279e-06		4	50		1	1187.64	-21.5649	9/97	pps_pisum_IE_trypsin_rep1.mgf
	High	TFQGPPHGIQVER	Q6PSM7;Q71N62;C7AQS9;Q9TI22;Q33550;Q29VE5;C7AQU8;Q9GEB9;Q33245;Q32800;B3THI4;Q9TJY5;Q8MAK5;O63121;P94108;Q9GD60;Q33531;Q8HUZ4;B6GUU0;D8V9G2;Q36667;Q8SKV4;P94086;P94091;Q33514;P93976;Q9GD57;Q9TKH0;C8YPK4;A8DPF8;Q33496;Q33268;Q8HUZ7;O20266;Q36683;Q8SKV6;Q8HU48;A8DPF0;B6GUR0;O63153;O63147;Q8MAK6;P94054;Q9TI88;D2CN03;Q9XQM5;P94053;Q33579;Q7YM65;D8V9C3;P92468;A5Y0S8;D6C5Z0;Q42903;O63185;Q9TI00;A1XCQ7;…	19129	500	CID		81.06	3.09255e-05		5	51		1	1465.73	-17.0469	20/139	pps_pisum_IE_trypsin_rep1.mgf
	High	GGLDFTKDDENVNSxPFMR	O63185;B5U0R6;Q4VI97;Q9BB40;C7AQT3;D5J717;Q95AN1;Q71N79;A7UBM3;E0X9G9;A9X7D7	20	11	CID	X15(K)	76.39	7.59819e-05		2	50		1	2169.95	-33.4875	12/193	pps_pisum_IE_trypsin_rep1.mgf
	High	GGLDFTKDDENVNSxPFMR	O63185;B5U0R6;Q4VI97;Q9BB40;C7AQT3;D5J717;Q95AN1;Q71N79;A7UBM3;E0X9G9;A9X7D7	20	11	CID	X15(Q)	75.22	9.94741e-05		7	50		1	2169.95	-16.7175	10/193	pps_pisum_IE_trypsin_rep1.mgf
	High	VALEAcVKAR	P36484;P36489;Q33245;Q32800;B3THI4;Q9TJY5;Q8MAK5;Q32816;Q95CD5;O63121;O98553;P94108;Q9GD60;Q33531;Q8HUZ4;B6GUU0;D8V9G2;Q36667;Q8SKV4;P94086;P94091;Q33514;P94048;P93976;Q9GD57;Q9TKH0;C8YPK4;A8DPF8;Q33496;Q33268;O03607;Q33539;Q8HUZ7;O20266;Q36683;Q8SKV6;Q8HU48;A8DPF0;B6GUR0;O63153;P93987;O63147;Q33620;Q8MAK6;P94054;Q9TI88;D2CN03;Q9XQM5;P94053;Q33579;Q7YM65;D8V9C3;P92468;P94039;P94042;A5Y0S8;D6C5Z0;…	1195	71	CID	C6(Carbamidomethyl)	64	0.00129974		4	50		1	1116.56	-55.1541	8/82	pps_pisum_IE_trypsin_rep1.mgf
	High	DTDILAAFR	Q6PSM7;C7AQS9;Q9TI22;O98435;Q33550;Q29VE5;C7AQU8;P36484;P36489;Q33245;Q32800;B3THI4;Q9TJY5;Q8MAK5;Q32816;Q95CD5;O63121;P94108;Q9GD60;Q33531;Q8HUZ4;B6GUU0;Q36667;P94086;P94091;Q33514;P93976;Q9GD57;Q9TKH0;C8YPK4;A8DPF8;Q33496;Q33268;O03607;Q8HUZ7;O20266;Q36683;Q8SKV6;A8DPF0;B6GUR0;O63153;P93987;O63147;Q33620;P94054;Q9TI88;D2CN03;Q9XQM5;P94053;Q33579;D8V9C3;P94042;D6C5Z0;Q42903;O63185;Q9TI00;Q8HDA1;…	17751	482	CID		61.64	0.00232219	0	1	50		1	1021.51	-24.8078	8/74	pps_pisum_IE_trypsin_rep1.mgf
	High	GHYLNATAGTcEEMIKR	Q33550;Q29VE5;P36484;P36489;Q33245;Q9TJY5;Q32816;O98553;P94108;Q8HUZ4;Q36667;P94091;Q9GD57;A8DPF8;Q33268;Q8HUZ7;Q36683;Q8HU48;B6GUR0;Q8MAK6;Q9TI88;D2CN03;Q9XQM5;P94053;Q33579;Q7YM65;D8V9C3;P94039;A5Y0S8;O63185;Q9TI00;Q8HDA1;A1XCQ7;P94046;P92469;Q8WKU6;B7P0F0;Q36637;Q37357;P93986;Q95EN1;Q9GDQ2;Q8HT77;Q33323;A5X4L3;Q6LA00;E5KUU8;Q8HUY5;Q39288;Q37269;Q8MCX9;Q8HVG8;A3KLW4;Q3MKL9;P31184;Q8MCX5;A5BTM9;…	7090	264	CID	C11(Carbamidomethyl)	58.96	0.00351314		3	49		1	1950.89	-12.9005	15/168	pps_pisum_IE_trypsin_rep1.mgf
	High	LSGGDHIHAGTVVGK	Q9GEB9;Q33245;Q32816;O63121;O98553;Q8HUZ4;B6GUU0;D8V9G2;Q33539;Q8HUZ7;Q8HU48;D8V9C3;D6C5Z0;O63185;Q49M33;Q33323;Q8HUY5;Q8MAK2;Q3MKL9;P04717;C8XRC6;Q8MCX5;A5BTM9;Q9TLH7;Q9MSR5;Q8MAT5;Q36650;Q85XM1;Q4VI97;Q09RH6;Q9BB40;Q4VI95;A5X4C4;Q6JXN8;Q4VIC2;Q09W32;Q85ZK8;Q33198;Q9BCC3;Q5YGG3;A1X498;Q95668;A4V8H9;A5PF92;Q4VIC1;Q4VI79;A5H767;O03107;Q8MAQ6;Q09W50;A0PDI3;Q8MAN3;Q8HTE8;Q710L6;Q09W23;Q8WJE2;O98359;…	3408	104	CID		57.79	0.00463876		3	49		1	1447.73	-21.2442	10/134	pps_pisum_IE_trypsin_rep1.mgf
	High	YGRPLLGcTIKPK	B8YGX4;Q6PSM7;Q71N62;C7AQS9;Q9TI22;O98435;Q33550;Q29VE5;C7AQU8;Q9GEB9;P36484;P36489;Q33245;Q32800;B3THI4;Q8MAK5;Q32816;O63121;O98553;P94108;Q9GD60;Q33531;Q8HUZ4;B6GUU0;D8V9G2;Q36667;Q8SKV4;P94086;P94091;Q33514;P94048;Q9GD57;Q9TKH0;C8YPK4;A8DPF8;Q33496;Q33268;O03607;Q33539;Q8HUZ7;O20266;Q8SKV6;Q8HU48;A8DPF0;B6GUR0;O63153;O63147;Q33620;Q8MAK6;P94054;Q9TI88;D2CN03;Q9XQM5;P94053;Q33579;Q7YM65;D8V9C3;…	22107	547	CID	C8(Carbamidomethyl)	52.58	0.0220337		4	51		1	1502.81	-27.9778	9/120	pps_pisum_IE_trypsin_rep1.mgf
	Medium	VTPQPGVPPEEAGAAVAAESSTGTWTTVWTDGLTSLDR	Q71N62;C7AQS9;Q9TI22;Q33550;C7AQU8;P36484;P36489;Q33245;Q32800;B3THI4;Q9TJY5;Q32816;Q95CD5;O98553;Q9GD60;Q33531;Q8HUZ4;B6GUU0;D8V9G2;Q36667;Q8SKV4;P94086;P94091;Q33514;P94048;P93976;Q9GD57;C8YPK4;Q33496;Q33268;O03607;Q33539;Q8HUZ7;Q36683;Q8SKV6;Q8HU48;A8DPF0;B6GUR0;O63153;P93987;Q33620;P94054;Q9TI88;D2CN03;Q9XQM5;P94053;D8V9C3;P92468;P94039;P94042;A5Y0S8;D6C5Z0;O63185;Q9TI00;A1XCQ7;P92469;O98659;…	13123	388	CID		48.41	0.0428287		7	49		1	3854.81	-16.0348	9/435	pps_pisum_IE_trypsin_rep1.mgf
	Low	TFQGPPHGIQVERDK	Q6PSM7;Q71N62;C7AQS9;Q9TI22;Q33550;Q29VE5;C7AQU8;Q9GEB9;Q33245;Q32800;B3THI4;Q9TJY5;Q8MAK5;O63121;P94108;Q9GD60;Q33531;Q8HUZ4;B6GUU0;D8V9G2;Q36667;Q8SKV4;P94086;P94091;Q33514;P93976;Q9GD57;Q9TKH0;C8YPK4;A8DPF8;Q33496;Q33268;Q8HUZ7;O20266;Q36683;Q8SKV6;Q8HU48;A8DPF0;B6GUR0;O63153;O63147;Q8MAK6;P94054;Q9TI88;D2CN03;Q9XQM5;P94053;Q33579;Q7YM65;D8V9C3;P92468;A5Y0S8;D6C5Z0;Q42903;O63185;Q9TI00;A1XCQ7;…	19010	488	CID		40.84	0.278159		2	50		1	1708.82	-31.0279	9/163	pps_pisum_IE_trypsin_rep1.mgf
	Low	AVYEcLR	B8YGX4;Q71N62;C7AQS9;O98435;Q33550;Q29VE5;C7AQU8;Q9GEB9;P36484;P36489;Q33245;B3THI4;Q8MAK5;Q32816;O63121;O98553;P94108;Q9GD60;Q33531;Q8HUZ4;B6GUU0;D8V9G2;Q36667;Q8SKV4;P94086;P94091;Q33514;P93976;Q9GD57;C8YPK4;A8DPF8;Q33496;Q33539;O20266;Q36683;Q8SKV6;Q8HU48;A8DPF0;B6GUR0;O63153;P93987;O63147;Q33620;Q8MAK6;P94054;Q9TI88;D2CN03;Q9XQM5;P94053;Q7YM65;D8V9C3;P92468;P94042;A5Y0S8;D6C5Z0;Q42903;O63185;…	21473	543	CID	C5(Carbamidomethyl)	38.17	0.404804	0	1	49		1	910.424	-23.2148	5/51	pps_pisum_IE_trypsin_rep1.mgf
	Low	WSPELAAAcEVWK	O98435;Q33550;Q29VE5;P36489;Q33245;Q9TJY5;Q32816;Q95CD5;O63121;O98553;P94108;Q8HUZ4;B6GUU0;Q36667;P94086;P94091;Q33514;P94048;P93976;C8YPK4;A8DPF8;Q33268;Q33539;Q8HUZ7;O20266;Q36683;Q8SKV6;Q8HU48;A8DPF0;O63153;P93987;O63147;Q33620;P94054;Q9TI88;D2CN03;Q9XQM5;Q33579;Q7YM65;P92468;P94039;A5Y0S8;D6C5Z0;Q42903;O63185;Q9TI00;A1XCQ7;P94046;P94038;Q36643;Q8WKU6;Q31669;P93986;A0PDA4;Q9GDQ2;Q8HT77;A5X4I3;…	7073	273	CID	C9(Carbamidomethyl)	37.74	0.37278		3	48		1	1546.68	-34.7997	9/115	pps_pisum_IE_trypsin_rep1.mgf
	Low	ALRLEDLR	B8YGX4;Q6PSM7;Q71N62;C7AQS9;Q9TI22;Q33550;Q29VE5;C7AQU8;Q9GEB9;P36484;P36489;Q33245;Q32800;B3THI4;Q9TJY5;Q8MAK5;Q32816;O63121;O98553;Q8HUZ4;B6GUU0;D8V9G2;Q36667;Q8SKV4;P94086;P94091;Q33514;P94048;P93976;Q9GD57;C8YPK4;A8DPF8;Q33496;Q33268;O03607;Q33539;Q8HUZ7;O20266;Q36683;Q8HU48;A8DPF0;O63153;P93987;O63147;Q8MAK6;P94054;Q9TI88;D2CN03;Q9XQM5;P94053;D8V9C3;P92468;P94039;P94042;A5Y0S8;D6C5Z0;Q42903;…	22903	545	CID		35.82	0.853161		6	50		1	985.561	-18.2549	10/70	pps_pisum_IE_trypsin_rep1.mgf
	Low	LSGGDHIHAGTVVGKLEGER	Q9GEB9;Q33245;Q32816;O63121;O98553;Q8HUZ4;B6GUU0;D8V9G2;Q33539;Q8HUZ7;Q8HU48;D8V9C3;D6C5Z0;O63185;Q49M33;Q33323;Q8HUY5;Q8MAK2;Q3MKL9;P04717;C8XRC6;Q8MCX5;A5BTM9;Q9TLH7;Q9MSR5;Q8MAT5;Q36650;Q85XM1;Q4VI97;Q09RH6;Q9BB40;Q4VI95;A5X4C4;Q6JXN8;Q4VIC2;Q85ZK8;Q33198;Q9BCC3;A1X498;Q95668;A4V8H9;A5PF92;Q4VIC1;Q4VI79;A5H767;O03107;Q8MAQ6;A0PDI3;Q8MAN3;Q8HTE8;Q710L6;Q8WJE2;O98359;Q9XQG3;A8JY23;Q9GEE4;O98561;…	3266	95	CID		33.53	1.23909		4	49		1	2032.01	-23.2436	14/197	pps_pisum_IE_trypsin_rep1.mgf
	Low	NHGMHFR	Q9TI22;Q33550;C7AQU8;Q9GEB9;P36484;P36489;Q33245;Q32800;B3THI4;Q9TJY5;Q8MAK5;Q32816;Q95CD5;O63121;O98553;Q9GD60;Q33531;Q8HUZ4;B6GUU0;D8V9G2;Q8SKV4;P94086;P94091;Q33514;P94048;P93976;C8YPK4;A8DPF8;Q33496;Q33268;O03607;Q33539;O20266;Q36683;Q8SKV6;Q8HU48;A8DPF0;B6GUR0;O63153;P93987;O63147;Q33620;P94054;Q9TI88;D2CN03;Q9XQM5;P94053;Q33579;Q7YM65;D8V9C3;P92468;P94039;P94042;A5Y0S8;O63185;Q9TI00;Q8HDA1;…	14981	393	CID		31.48	1.28836	0	1	47	30	1	898.398	-13.5841	10/68	pps_pisum_IE_trypsin_rep1.mgf
	Low	LNKYGRPLLGcTIKPK	B8YGX4;Q6PSM7;Q71N62;C7AQS9;Q9TI22;O98435;Q33550;Q29VE5;C7AQU8;Q9GEB9;P36484;P36489;Q33245;Q32800;B3THI4;Q8MAK5;Q32816;O63121;P94108;Q9GD60;Q33531;Q8HUZ4;B6GUU0;D8V9G2;Q36667;Q8SKV4;P94086;P94091;Q33514;P94048;Q9GD57;Q9TKH0;C8YPK4;A8DPF8;Q33496;Q33268;O03607;Q33539;Q8HUZ7;O20266;Q8SKV6;Q8HU48;A8DPF0;B6GUR0;O63153;O63147;Q33620;Q8MAK6;P94054;Q9TI88;D2CN03;Q9XQM5;P94053;Q33579;Q7YM65;D8V9C3;P92468;…	21912	536	CID	C11(Carbamidomethyl)	22.05	22.243		8	50	31	1	1858.03	-22.9896	11/152	pps_pisum_IE_trypsin_rep1.mgf
	Low	TFQGPPHGIQVERDKLNK	Q6PSM7;Q71N62;C7AQS9;Q9TI22;Q33550;Q29VE5;C7AQU8;Q9GEB9;Q33245;Q32800;B3THI4;Q9TJY5;Q8MAK5;O63121;P94108;Q9GD60;Q33531;Q8HUZ4;B6GUU0;D8V9G2;Q36667;Q8SKV4;P94086;P94091;Q33514;P93976;Q9GD57;Q9TKH0;C8YPK4;A8DPF8;Q33496;Q33268;Q8HUZ7;O20266;Q36683;Q8SKV6;Q8HU48;A8DPF0;B6GUR0;O63153;O63147;Q8MAK6;P94054;Q9TI88;D2CN03;Q9XQM5;P94053;Q33579;Q7YM65;D8V9C3;P92468;A5Y0S8;D6C5Z0;Q42903;O63185;Q9TI00;A1XCQ7;…	18858	477	CID		19.64	46.6587		9	51	33	1	2064.01	-43.1133	14/196	pps_pisum_IE_trypsin_rep1.mgf
	Low	AMHAVIDR	B8YGX4;Q6PSM7;C7AQS9;Q9TI22;Q33550;Q29VE5;C7AQU8;Q9GEB9;P36484;P36489;Q33245;Q32800;B3THI4;Q9TJY5;Q8MAK5;Q32816;Q95CD5;O63121;O98553;Q9GD60;Q33531;Q8HUZ4;D8V9G2;Q36667;Q8SKV4;Q33514;P94048;P93976;Q9GD57;Q9TKH0;C8YPK4;A8DPF8;Q33268;Q33539;Q8HUZ7;O20266;Q36683;Q8SKV6;Q8HU48;A8DPF0;B6GUR0;O63153;P93987;O63147;Q33620;Q8MAK6;P94054;Q9TI88;D2CN03;Q9XQM5;P94053;Q7YM65;D8V9C3;P92468;P94039;P94042;A5Y0S8;…	20751	558	CID		13.41	119.58		3	49	26	1	912.446	-28.3329	5/57	pps_pisum_IE_trypsin_rep1.mgf
Q3T5H5	43.38	19	19	468	51.7932	6.80029	205.089	Ribulose-1,5-bisphosphate carboxylase/oxygenase large subunit (Fragment) OS=Plagiostyles africana GN=rbcL PE=3 SV=1 - [Q3T5H5_9ROSI]
	Confidence Icon	Sequence	Protein Accessions	# Proteins	# Protein Groups	Activation Type	Modifications	IonScore	Exp Value	Δ Score	Rank	Identity High	Homology Threshold	Charge	m/z [Da]	ΔM [ppm]	Ions Matched	Spectrum File
	High	DNGLLLHIHR	B8YGX4;C7AQS9;Q9TI22;Q33550;Q29VE5;C7AQU8;Q9GEB9;P36484;P36489;Q33245;Q32800;B3THI4;Q9TJY5;Q8MAK5;Q32816;O98553;Q9GD60;Q33531;Q8HUZ4;B6GUU0;D8V9G2;Q36667;Q8SKV4;P94091;Q33514;Q9GD57;Q9TKH0;C8YPK4;A8DPF8;Q33496;Q33268;Q33539;Q8HUZ7;Q36683;Q8SKV6;Q8HU48;A8DPF0;B6GUR0;O63153;P93987;O63147;Q33620;Q8MAK6;P94054;Q9TI88;D2CN03;Q9XQM5;P94053;Q33579;Q7YM65;D8V9C3;P92468;A5Y0S8;D6C5Z0;Q42903;O63185;Q8HDA1;…	20168	543	CID		90.47	3.28279e-06		4	50		1	1187.64	-21.5649	9/97	pps_pisum_IE_trypsin_rep1.mgf
	High	TFQGPPHGIQVER	Q6PSM7;Q71N62;C7AQS9;Q9TI22;Q33550;Q29VE5;C7AQU8;Q9GEB9;Q33245;Q32800;B3THI4;Q9TJY5;Q8MAK5;O63121;P94108;Q9GD60;Q33531;Q8HUZ4;B6GUU0;D8V9G2;Q36667;Q8SKV4;P94086;P94091;Q33514;P93976;Q9GD57;Q9TKH0;C8YPK4;A8DPF8;Q33496;Q33268;Q8HUZ7;O20266;Q36683;Q8SKV6;Q8HU48;A8DPF0;B6GUR0;O63153;O63147;Q8MAK6;P94054;Q9TI88;D2CN03;Q9XQM5;P94053;Q33579;Q7YM65;D8V9C3;P92468;A5Y0S8;D6C5Z0;Q42903;O63185;Q9TI00;A1XCQ7;…	19129	500	CID		81.06	3.09255e-05		5	51		1	1465.73	-17.0469	20/139	pps_pisum_IE_trypsin_rep1.mgf
	High	GGLDFTKDDENVNSQPFMR	B8YGX4;Q6PSM7;Q71N62;C7AQS9;Q9TI22;O98435;Q33550;Q29VE5;C7AQU8;Q9GEB9;P36484;P36489;Q33245;Q32800;B3THI4;Q9TJY5;Q8MAK5;Q32816;O63121;O98553;Q9GD60;Q33531;Q8HUZ4;B6GUU0;D8V9G2;Q36667;Q8SKV4;P94086;P94091;P94048;P93976;Q9GD57;C8YPK4;A8DPF8;Q33496;O03607;Q33539;Q8HUZ7;O20266;Q36683;Q8SKV6;Q8HU48;A8DPF0;B6GUR0;O63153;P93987;O63147;Q33620;Q8MAK6;P94054;Q9TI88;D2CN03;Q9XQM5;P94053;Q7YM65;D8V9C3;P92468;…	22231	561	CID		75.22	9.94741e-05		3	50		1	2169.95	-16.7175	10/193	pps_pisum_IE_trypsin_rep1.mgf
	High	LTYYTPNYETKDTDILAAFR	A1XCQ7;O03615;Q32137;O03656;O03644;Q9TID4;Q3T8E7;E3TI21;O03616;A1X498;O03647;Q9TIE0;O03612;B3XXZ8;O03107;O03648;O03640;O03641;Q33444;Q3T5H5;D5J717;O98892;Q71N84;O03643;Q71N80;Q8SLL1;O03653;A6XHX1;O03628;O03654;Q9XQR0;O03639;Q32726;E5FEA4	133	34	CID		63.63	0.00112481		9	49		1	2395.11	-28.6756	11/208	pps_pisum_IE_trypsin_rep1.mgf
	High	DTDILAAFR	Q6PSM7;C7AQS9;Q9TI22;O98435;Q33550;Q29VE5;C7AQU8;P36484;P36489;Q33245;Q32800;B3THI4;Q9TJY5;Q8MAK5;Q32816;Q95CD5;O63121;P94108;Q9GD60;Q33531;Q8HUZ4;B6GUU0;Q36667;P94086;P94091;Q33514;P93976;Q9GD57;Q9TKH0;C8YPK4;A8DPF8;Q33496;Q33268;O03607;Q8HUZ7;O20266;Q36683;Q8SKV6;A8DPF0;B6GUR0;O63153;P93987;O63147;Q33620;P94054;Q9TI88;D2CN03;Q9XQM5;P94053;Q33579;D8V9C3;P94042;D6C5Z0;Q42903;O63185;Q9TI00;Q8HDA1;…	17751	482	CID		61.64	0.00232219	0	1	50		1	1021.51	-24.8078	8/74	pps_pisum_IE_trypsin_rep1.mgf
	High	GHYLNATAGTcEEMIKR	Q33550;Q29VE5;P36484;P36489;Q33245;Q9TJY5;Q32816;O98553;P94108;Q8HUZ4;Q36667;P94091;Q9GD57;A8DPF8;Q33268;Q8HUZ7;Q36683;Q8HU48;B6GUR0;Q8MAK6;Q9TI88;D2CN03;Q9XQM5;P94053;Q33579;Q7YM65;D8V9C3;P94039;A5Y0S8;O63185;Q9TI00;Q8HDA1;A1XCQ7;P94046;P92469;Q8WKU6;B7P0F0;Q36637;Q37357;P93986;Q95EN1;Q9GDQ2;Q8HT77;Q33323;A5X4L3;Q6LA00;E5KUU8;Q8HUY5;Q39288;Q37269;Q8MCX9;Q8HVG8;A3KLW4;Q3MKL9;P31184;Q8MCX5;A5BTM9;…	7090	264	CID	C11(Carbamidomethyl)	58.96	0.00351314		3	49		1	1950.89	-12.9005	15/168	pps_pisum_IE_trypsin_rep1.mgf
	High	SQAETGEIKGHYLNATAGTcEEMIKR	Q33245;Q9GD57;Q8HUZ7;B6GUR0;Q9XQM5;P94053;Q7YM65;A5Y0S8;A5X4L3;A5BTM9;Q31870;Q9THW8;Q8HUZ8;Q3T5H0;Q8MGI9;Q8HUX3;Q3T5L5;O98662;Q3T8E7;Q29S37;Q6L9Y5;O03107;Q8WHH7;Q8MAQ6;Q37279;Q3T5L8;Q8HUX6;Q8WJE2;Q7YNV0;Q3T5K7;Q3T5H5;B0YIC3;D6C5Z5;Q9MUG1;A4KC75;B8Q461;A5X4B3;O47215;C7A605;Q33193;Q37734;Q7YMS4;Q539W8;Q07209;Q37362;Q3T5A4;Q33316;Q31932;Q4QST0;Q4QSS5	921	50	CID	C20(Carbamidomethyl)	55.3	0.00897728		4	50		1	2894.34	-11.9698	13/294	pps_pisum_IE_trypsin_rep1.mgf
	High	YGRPLLGcTIKPK	B8YGX4;Q6PSM7;Q71N62;C7AQS9;Q9TI22;O98435;Q33550;Q29VE5;C7AQU8;Q9GEB9;P36484;P36489;Q33245;Q32800;B3THI4;Q8MAK5;Q32816;O63121;O98553;P94108;Q9GD60;Q33531;Q8HUZ4;B6GUU0;D8V9G2;Q36667;Q8SKV4;P94086;P94091;Q33514;P94048;Q9GD57;Q9TKH0;C8YPK4;A8DPF8;Q33496;Q33268;O03607;Q33539;Q8HUZ7;O20266;Q8SKV6;Q8HU48;A8DPF0;B6GUR0;O63153;O63147;Q33620;Q8MAK6;P94054;Q9TI88;D2CN03;Q9XQM5;P94053;Q33579;Q7YM65;D8V9C3;…	22107	547	CID	C8(Carbamidomethyl)	52.58	0.0220337		4	51		1	1502.81	-27.9778	9/120	pps_pisum_IE_trypsin_rep1.mgf
	High	LEGEREITLGFVDLLR	C7AQS9;C7AQU8;Q33245;Q8HUZ4;Q33539;Q8HUZ7;Q8MAK6;D2CN03;Q9XQM5;A5Y0S8;D6C5Z0;Q42903;Q8HDA1;A1XCQ7;A5X4I3;A5X4L3;E0DA51;Q8MAK2;Q8MCX9;Q05554;P31184;P04717;C8XRC6;Q8MCX5;A5BTM9;Q8MCY0;O47274;O03615;Q8MAT5;Q8MAP3;Q36650;Q71N78;Q4VI97;B8PRP3;D1KWX9;Q8MAP7;O47275;O47068;O47273;Q8HUZ8;Q9MS05;Q9MV63;O78309;Q3T5H0;Q4VI95;A4F4H5;C0J9S0;C7AQU0;B3SHH2;Q32924;Q8HUX3;Q32137;Q3T5L5;Q4VIC2;Q39972;O03656;Q9TID4;…	4880	225	CID		51.18	0.0241179		8	50		1	1859.97	-28.7324	10/167	pps_pisum_IE_trypsin_rep1.mgf
	Medium	VTPQPGVPPEEAGAAVAAESSTGTWTTVWTDGLTSLDR	Q71N62;C7AQS9;Q9TI22;Q33550;C7AQU8;P36484;P36489;Q33245;Q32800;B3THI4;Q9TJY5;Q32816;Q95CD5;O98553;Q9GD60;Q33531;Q8HUZ4;B6GUU0;D8V9G2;Q36667;Q8SKV4;P94086;P94091;Q33514;P94048;P93976;Q9GD57;C8YPK4;Q33496;Q33268;O03607;Q33539;Q8HUZ7;Q36683;Q8SKV6;Q8HU48;A8DPF0;B6GUR0;O63153;P93987;Q33620;P94054;Q9TI88;D2CN03;Q9XQM5;P94053;D8V9C3;P92468;P94039;P94042;A5Y0S8;D6C5Z0;O63185;Q9TI00;A1XCQ7;P92469;O98659;…	13123	388	CID		48.41	0.0428287		7	49		1	3854.81	-16.0348	9/435	pps_pisum_IE_trypsin_rep1.mgf
	Medium	EITLGFVDLLR	C7AQS9;C7AQU8;Q33245;Q8HUZ4;Q33539;Q8HUZ7;Q8MAK6;D2CN03;Q9XQM5;A5Y0S8;D6C5Z0;Q42903;Q8HDA1;A1XCQ7;Q9TLI7;A5X4I3;A5X4L3;E0DA51;Q8MAK2;Q8MCX9;Q05554;P31184;P04717;C8XRC6;Q8MCX5;A5BTM9;Q8MCY0;O47274;O03615;Q8MAT5;Q8MAP3;Q36650;Q71N78;Q4VI97;B8PRP3;D1KWX9;Q8MAP7;O47275;O47068;O47273;Q8HUZ8;Q9MS05;Q9MV63;O78309;Q3T5H0;Q4VI95;A4F4H5;C0J9S0;C7AQR7;C7AQU0;B3SHH2;Q32924;Q8HUX3;Q32137;Q3T5L5;Q4VIC2;Q39972;…	4915	235	CID		44.3	0.105204		6	49		1	1275.69	-28.2052	7/97	pps_pisum_IE_trypsin_rep1.mgf
	Low	TFQGPPHGIQVERDK	Q6PSM7;Q71N62;C7AQS9;Q9TI22;Q33550;Q29VE5;C7AQU8;Q9GEB9;Q33245;Q32800;B3THI4;Q9TJY5;Q8MAK5;O63121;P94108;Q9GD60;Q33531;Q8HUZ4;B6GUU0;D8V9G2;Q36667;Q8SKV4;P94086;P94091;Q33514;P93976;Q9GD57;Q9TKH0;C8YPK4;A8DPF8;Q33496;Q33268;Q8HUZ7;O20266;Q36683;Q8SKV6;Q8HU48;A8DPF0;B6GUR0;O63153;O63147;Q8MAK6;P94054;Q9TI88;D2CN03;Q9XQM5;P94053;Q33579;Q7YM65;D8V9C3;P92468;A5Y0S8;D6C5Z0;Q42903;O63185;Q9TI00;A1XCQ7;…	19010	488	CID		40.84	0.278159		2	50		1	1708.82	-31.0279	9/163	pps_pisum_IE_trypsin_rep1.mgf
	Low	AVYEcLR	B8YGX4;Q71N62;C7AQS9;O98435;Q33550;Q29VE5;C7AQU8;Q9GEB9;P36484;P36489;Q33245;B3THI4;Q8MAK5;Q32816;O63121;O98553;P94108;Q9GD60;Q33531;Q8HUZ4;B6GUU0;D8V9G2;Q36667;Q8SKV4;P94086;P94091;Q33514;P93976;Q9GD57;C8YPK4;A8DPF8;Q33496;Q33539;O20266;Q36683;Q8SKV6;Q8HU48;A8DPF0;B6GUR0;O63153;P93987;O63147;Q33620;Q8MAK6;P94054;Q9TI88;D2CN03;Q9XQM5;P94053;Q7YM65;D8V9C3;P92468;P94042;A5Y0S8;D6C5Z0;Q42903;O63185;…	21473	543	CID	C5(Carbamidomethyl)	38.17	0.404804	0	1	49		1	910.424	-23.2148	5/51	pps_pisum_IE_trypsin_rep1.mgf
	Low	WSPELAAAcEVWK	O98435;Q33550;Q29VE5;P36489;Q33245;Q9TJY5;Q32816;Q95CD5;O63121;O98553;P94108;Q8HUZ4;B6GUU0;Q36667;P94086;P94091;Q33514;P94048;P93976;C8YPK4;A8DPF8;Q33268;Q33539;Q8HUZ7;O20266;Q36683;Q8SKV6;Q8HU48;A8DPF0;O63153;P93987;O63147;Q33620;P94054;Q9TI88;D2CN03;Q9XQM5;Q33579;Q7YM65;P92468;P94039;A5Y0S8;D6C5Z0;Q42903;O63185;Q9TI00;A1XCQ7;P94046;P94038;Q36643;Q8WKU6;Q31669;P93986;A0PDA4;Q9GDQ2;Q8HT77;A5X4I3;…	7073	273	CID	C9(Carbamidomethyl)	37.74	0.37278		3	48		1	1546.68	-34.7997	9/115	pps_pisum_IE_trypsin_rep1.mgf
	Low	ALRLEDLR	B8YGX4;Q6PSM7;Q71N62;C7AQS9;Q9TI22;Q33550;Q29VE5;C7AQU8;Q9GEB9;P36484;P36489;Q33245;Q32800;B3THI4;Q9TJY5;Q8MAK5;Q32816;O63121;O98553;Q8HUZ4;B6GUU0;D8V9G2;Q36667;Q8SKV4;P94086;P94091;Q33514;P94048;P93976;Q9GD57;C8YPK4;A8DPF8;Q33496;Q33268;O03607;Q33539;Q8HUZ7;O20266;Q36683;Q8HU48;A8DPF0;O63153;P93987;O63147;Q8MAK6;P94054;Q9TI88;D2CN03;Q9XQM5;P94053;D8V9C3;P92468;P94039;P94042;A5Y0S8;D6C5Z0;Q42903;…	22903	545	CID		35.82	0.853161		6	50		1	985.561	-18.2549	10/70	pps_pisum_IE_trypsin_rep1.mgf
	Low	NHGMHFR	Q9TI22;Q33550;C7AQU8;Q9GEB9;P36484;P36489;Q33245;Q32800;B3THI4;Q9TJY5;Q8MAK5;Q32816;Q95CD5;O63121;O98553;Q9GD60;Q33531;Q8HUZ4;B6GUU0;D8V9G2;Q8SKV4;P94086;P94091;Q33514;P94048;P93976;C8YPK4;A8DPF8;Q33496;Q33268;O03607;Q33539;O20266;Q36683;Q8SKV6;Q8HU48;A8DPF0;B6GUR0;O63153;P93987;O63147;Q33620;P94054;Q9TI88;D2CN03;Q9XQM5;P94053;Q33579;Q7YM65;D8V9C3;P92468;P94039;P94042;A5Y0S8;O63185;Q9TI00;Q8HDA1;…	14981	393	CID		31.48	1.28836	0	1	47	30	1	898.398	-13.5841	10/68	pps_pisum_IE_trypsin_rep1.mgf
	Low	LNKYGRPLLGcTIKPK	B8YGX4;Q6PSM7;Q71N62;C7AQS9;Q9TI22;O98435;Q33550;Q29VE5;C7AQU8;Q9GEB9;P36484;P36489;Q33245;Q32800;B3THI4;Q8MAK5;Q32816;O63121;P94108;Q9GD60;Q33531;Q8HUZ4;B6GUU0;D8V9G2;Q36667;Q8SKV4;P94086;P94091;Q33514;P94048;Q9GD57;Q9TKH0;C8YPK4;A8DPF8;Q33496;Q33268;O03607;Q33539;Q8HUZ7;O20266;Q8SKV6;Q8HU48;A8DPF0;B6GUR0;O63153;O63147;Q33620;Q8MAK6;P94054;Q9TI88;D2CN03;Q9XQM5;P94053;Q33579;Q7YM65;D8V9C3;P92468;…	21912	536	CID	C11(Carbamidomethyl)	22.05	22.243		8	50	31	1	1858.03	-22.9896	11/152	pps_pisum_IE_trypsin_rep1.mgf
	Low	TFQGPPHGIQVERDKLNK	Q6PSM7;Q71N62;C7AQS9;Q9TI22;Q33550;Q29VE5;C7AQU8;Q9GEB9;Q33245;Q32800;B3THI4;Q9TJY5;Q8MAK5;O63121;P94108;Q9GD60;Q33531;Q8HUZ4;B6GUU0;D8V9G2;Q36667;Q8SKV4;P94086;P94091;Q33514;P93976;Q9GD57;Q9TKH0;C8YPK4;A8DPF8;Q33496;Q33268;Q8HUZ7;O20266;Q36683;Q8SKV6;Q8HU48;A8DPF0;B6GUR0;O63153;O63147;Q8MAK6;P94054;Q9TI88;D2CN03;Q9XQM5;P94053;Q33579;Q7YM65;D8V9C3;P92468;A5Y0S8;D6C5Z0;Q42903;O63185;Q9TI00;A1XCQ7;…	18858	477	CID		19.64	46.6587		9	51	33	1	2064.01	-43.1133	14/196	pps_pisum_IE_trypsin_rep1.mgf
	Low	AMHAVIDR	B8YGX4;Q6PSM7;C7AQS9;Q9TI22;Q33550;Q29VE5;C7AQU8;Q9GEB9;P36484;P36489;Q33245;Q32800;B3THI4;Q9TJY5;Q8MAK5;Q32816;Q95CD5;O63121;O98553;Q9GD60;Q33531;Q8HUZ4;D8V9G2;Q36667;Q8SKV4;Q33514;P94048;P93976;Q9GD57;Q9TKH0;C8YPK4;A8DPF8;Q33268;Q33539;Q8HUZ7;O20266;Q36683;Q8SKV6;Q8HU48;A8DPF0;B6GUR0;O63153;P93987;O63147;Q33620;Q8MAK6;P94054;Q9TI88;D2CN03;Q9XQM5;P94053;Q7YM65;D8V9C3;P92468;P94039;P94042;A5Y0S8;…	20751	558	CID		13.41	119.58		3	49	26	1	912.446	-28.3329	5/57	pps_pisum_IE_trypsin_rep1.mgf
A8DPF0	42.76	19	19	463	51.3839	6.39209	205.067	Ribulose-1,5-bisphosphate carboxylase/oxygenase large subunit (Fragment) OS=Paederia farinosa GN=rbcL PE=3 SV=1 - [A8DPF0_9GENT]
	Confidence Icon	Sequence	Protein Accessions	# Proteins	# Protein Groups	Activation Type	Modifications	IonScore	Exp Value	Δ Score	Rank	Identity High	Homology Threshold	Charge	m/z [Da]	ΔM [ppm]	Ions Matched	Spectrum File
	High	DNGLLLHIHR	B8YGX4;C7AQS9;Q9TI22;Q33550;Q29VE5;C7AQU8;Q9GEB9;P36484;P36489;Q33245;Q32800;B3THI4;Q9TJY5;Q8MAK5;Q32816;O98553;Q9GD60;Q33531;Q8HUZ4;B6GUU0;D8V9G2;Q36667;Q8SKV4;P94091;Q33514;Q9GD57;Q9TKH0;C8YPK4;A8DPF8;Q33496;Q33268;Q33539;Q8HUZ7;Q36683;Q8SKV6;Q8HU48;A8DPF0;B6GUR0;O63153;P93987;O63147;Q33620;Q8MAK6;P94054;Q9TI88;D2CN03;Q9XQM5;P94053;Q33579;Q7YM65;D8V9C3;P92468;A5Y0S8;D6C5Z0;Q42903;O63185;Q8HDA1;…	20168	543	CID		90.47	3.28279e-06		4	50		1	1187.64	-21.5649	9/97	pps_pisum_IE_trypsin_rep1.mgf
	High	TFQGPPHGIQVER	Q6PSM7;Q71N62;C7AQS9;Q9TI22;Q33550;Q29VE5;C7AQU8;Q9GEB9;Q33245;Q32800;B3THI4;Q9TJY5;Q8MAK5;O63121;P94108;Q9GD60;Q33531;Q8HUZ4;B6GUU0;D8V9G2;Q36667;Q8SKV4;P94086;P94091;Q33514;P93976;Q9GD57;Q9TKH0;C8YPK4;A8DPF8;Q33496;Q33268;Q8HUZ7;O20266;Q36683;Q8SKV6;Q8HU48;A8DPF0;B6GUR0;O63153;O63147;Q8MAK6;P94054;Q9TI88;D2CN03;Q9XQM5;P94053;Q33579;Q7YM65;D8V9C3;P92468;A5Y0S8;D6C5Z0;Q42903;O63185;Q9TI00;A1XCQ7;…	19129	500	CID		81.06	3.09255e-05		5	51		1	1465.73	-17.0469	20/139	pps_pisum_IE_trypsin_rep1.mgf
	High	GGLDFTKDDENVNSQPFMR	B8YGX4;Q6PSM7;Q71N62;C7AQS9;Q9TI22;O98435;Q33550;Q29VE5;C7AQU8;Q9GEB9;P36484;P36489;Q33245;Q32800;B3THI4;Q9TJY5;Q8MAK5;Q32816;O63121;O98553;Q9GD60;Q33531;Q8HUZ4;B6GUU0;D8V9G2;Q36667;Q8SKV4;P94086;P94091;P94048;P93976;Q9GD57;C8YPK4;A8DPF8;Q33496;O03607;Q33539;Q8HUZ7;O20266;Q36683;Q8SKV6;Q8HU48;A8DPF0;B6GUR0;O63153;P93987;O63147;Q33620;Q8MAK6;P94054;Q9TI88;D2CN03;Q9XQM5;P94053;Q7YM65;D8V9C3;P92468;…	22231	561	CID		75.22	9.94741e-05		3	50		1	2169.95	-16.7175	10/193	pps_pisum_IE_trypsin_rep1.mgf
	High	VALEAcVKAR	P36484;P36489;Q33245;Q32800;B3THI4;Q9TJY5;Q8MAK5;Q32816;Q95CD5;O63121;O98553;P94108;Q9GD60;Q33531;Q8HUZ4;B6GUU0;D8V9G2;Q36667;Q8SKV4;P94086;P94091;Q33514;P94048;P93976;Q9GD57;Q9TKH0;C8YPK4;A8DPF8;Q33496;Q33268;O03607;Q33539;Q8HUZ7;O20266;Q36683;Q8SKV6;Q8HU48;A8DPF0;B6GUR0;O63153;P93987;O63147;Q33620;Q8MAK6;P94054;Q9TI88;D2CN03;Q9XQM5;P94053;Q33579;Q7YM65;D8V9C3;P92468;P94039;P94042;A5Y0S8;D6C5Z0;…	1195	71	CID	C6(Carbamidomethyl)	64	0.00129974		4	50		1	1116.56	-55.1541	8/82	pps_pisum_IE_trypsin_rep1.mgf
	High	DTDILAAFR	Q6PSM7;C7AQS9;Q9TI22;O98435;Q33550;Q29VE5;C7AQU8;P36484;P36489;Q33245;Q32800;B3THI4;Q9TJY5;Q8MAK5;Q32816;Q95CD5;O63121;P94108;Q9GD60;Q33531;Q8HUZ4;B6GUU0;Q36667;P94086;P94091;Q33514;P93976;Q9GD57;Q9TKH0;C8YPK4;A8DPF8;Q33496;Q33268;O03607;Q8HUZ7;O20266;Q36683;Q8SKV6;A8DPF0;B6GUR0;O63153;P93987;O63147;Q33620;P94054;Q9TI88;D2CN03;Q9XQM5;P94053;Q33579;D8V9C3;P94042;D6C5Z0;Q42903;O63185;Q9TI00;Q8HDA1;…	17751	482	CID		61.64	0.00232219	0	1	50		1	1021.51	-24.8078	8/74	pps_pisum_IE_trypsin_rep1.mgf
	High	GHYLNATAGTcEEMxKR	A8DPF0;Q9MS05;O78309;C6G392;Q6YLQ6;O20246;Q9GDL4;O03612;C6G3A0;Q5I972;Q5UFC0;A0PDC4;O09420;E2D4M8;Q32087;Q9XQR0	39	16	CID	C11(Carbamidomethyl), X15(I)	58.96	0.00351314		5	49		1	1950.89	-12.9005	15/168	pps_pisum_IE_trypsin_rep1.mgf
	High	SQAETGEIKGHYLNATAGTcEEMxKR	A8DPF0;O78309;C6G392;Q6YLQ6;O20246;C6G3A0;O09420;E2D4M8	13	8	CID	C20(Carbamidomethyl), X24(I)	55.3	0.00897728		6	50		1	2894.34	-11.9698	13/294	pps_pisum_IE_trypsin_rep1.mgf
	High	YGRPLLGcTIKPK	B8YGX4;Q6PSM7;Q71N62;C7AQS9;Q9TI22;O98435;Q33550;Q29VE5;C7AQU8;Q9GEB9;P36484;P36489;Q33245;Q32800;B3THI4;Q8MAK5;Q32816;O63121;O98553;P94108;Q9GD60;Q33531;Q8HUZ4;B6GUU0;D8V9G2;Q36667;Q8SKV4;P94086;P94091;Q33514;P94048;Q9GD57;Q9TKH0;C8YPK4;A8DPF8;Q33496;Q33268;O03607;Q33539;Q8HUZ7;O20266;Q8SKV6;Q8HU48;A8DPF0;B6GUR0;O63153;O63147;Q33620;Q8MAK6;P94054;Q9TI88;D2CN03;Q9XQM5;P94053;Q33579;Q7YM65;D8V9C3;…	22107	547	CID	C8(Carbamidomethyl)	52.58	0.0220337		4	51		1	1502.81	-27.9778	9/120	pps_pisum_IE_trypsin_rep1.mgf
	High	FLFcAEAIYK	Q6PSM7;C7AQS9;Q9TI22;Q29VE5;Q33245;Q32816;B6GUU0;C8YPK4;Q33539;Q8HUZ7;Q36683;A8DPF0;B6GUR0;Q33620;Q8MAK6;Q9XQM5;A5Y0S8;D6C5Z0;B7P0F0;Q36637;A0PDA4;Q8HT77;A5X4I3;Q33323;A5X4L3;Q6LA00;Q8MAK2;Q8MCX9;Q95E64;Q05554;P28413;P04717;P36487;Q05993;C8XRC6;Q8MCX5;Q8MCY0;O98994;Q9MTF6;O47274;Q36650;A0PDB4;A9P786;B3THH2;B8PRP3;D1KWX9;Q9BA14;O20211;Q9THW8;Q8MAP7;O20274;O47275;O47273;Q8HUZ8;O78309;Q3T5H0;A1XM40;…	5539	221	CID	C4(Carbamidomethyl)	52.33	0.0217361		5	50		1	1261.6	-25.7947	14/76	pps_pisum_IE_trypsin_rep1.mgf
	Medium	VTPQPGVPPEEAGAAVAAESSTGTWTTVWTDGLTSLDR	Q71N62;C7AQS9;Q9TI22;Q33550;C7AQU8;P36484;P36489;Q33245;Q32800;B3THI4;Q9TJY5;Q32816;Q95CD5;O98553;Q9GD60;Q33531;Q8HUZ4;B6GUU0;D8V9G2;Q36667;Q8SKV4;P94086;P94091;Q33514;P94048;P93976;Q9GD57;C8YPK4;Q33496;Q33268;O03607;Q33539;Q8HUZ7;Q36683;Q8SKV6;Q8HU48;A8DPF0;B6GUR0;O63153;P93987;Q33620;P94054;Q9TI88;D2CN03;Q9XQM5;P94053;D8V9C3;P92468;P94039;P94042;A5Y0S8;D6C5Z0;O63185;Q9TI00;A1XCQ7;P92469;O98659;…	13123	388	CID		48.41	0.0428287		7	49		1	3854.81	-16.0348	9/435	pps_pisum_IE_trypsin_rep1.mgf
	Low	TFQGPPHGIQVERDK	Q6PSM7;Q71N62;C7AQS9;Q9TI22;Q33550;Q29VE5;C7AQU8;Q9GEB9;Q33245;Q32800;B3THI4;Q9TJY5;Q8MAK5;O63121;P94108;Q9GD60;Q33531;Q8HUZ4;B6GUU0;D8V9G2;Q36667;Q8SKV4;P94086;P94091;Q33514;P93976;Q9GD57;Q9TKH0;C8YPK4;A8DPF8;Q33496;Q33268;Q8HUZ7;O20266;Q36683;Q8SKV6;Q8HU48;A8DPF0;B6GUR0;O63153;O63147;Q8MAK6;P94054;Q9TI88;D2CN03;Q9XQM5;P94053;Q33579;Q7YM65;D8V9C3;P92468;A5Y0S8;D6C5Z0;Q42903;O63185;Q9TI00;A1XCQ7;…	19010	488	CID		40.84	0.278159		2	50		1	1708.82	-31.0279	9/163	pps_pisum_IE_trypsin_rep1.mgf
	Low	AVYEcLR	B8YGX4;Q71N62;C7AQS9;O98435;Q33550;Q29VE5;C7AQU8;Q9GEB9;P36484;P36489;Q33245;B3THI4;Q8MAK5;Q32816;O63121;O98553;P94108;Q9GD60;Q33531;Q8HUZ4;B6GUU0;D8V9G2;Q36667;Q8SKV4;P94086;P94091;Q33514;P93976;Q9GD57;C8YPK4;A8DPF8;Q33496;Q33539;O20266;Q36683;Q8SKV6;Q8HU48;A8DPF0;B6GUR0;O63153;P93987;O63147;Q33620;Q8MAK6;P94054;Q9TI88;D2CN03;Q9XQM5;P94053;Q7YM65;D8V9C3;P92468;P94042;A5Y0S8;D6C5Z0;Q42903;O63185;…	21473	543	CID	C5(Carbamidomethyl)	38.17	0.404804	0	1	49		1	910.424	-23.2148	5/51	pps_pisum_IE_trypsin_rep1.mgf
	Low	WSPELAAAcEVWK	O98435;Q33550;Q29VE5;P36489;Q33245;Q9TJY5;Q32816;Q95CD5;O63121;O98553;P94108;Q8HUZ4;B6GUU0;Q36667;P94086;P94091;Q33514;P94048;P93976;C8YPK4;A8DPF8;Q33268;Q33539;Q8HUZ7;O20266;Q36683;Q8SKV6;Q8HU48;A8DPF0;O63153;P93987;O63147;Q33620;P94054;Q9TI88;D2CN03;Q9XQM5;Q33579;Q7YM65;P92468;P94039;A5Y0S8;D6C5Z0;Q42903;O63185;Q9TI00;A1XCQ7;P94046;P94038;Q36643;Q8WKU6;Q31669;P93986;A0PDA4;Q9GDQ2;Q8HT77;A5X4I3;…	7073	273	CID	C9(Carbamidomethyl)	37.74	0.37278		3	48		1	1546.68	-34.7997	9/115	pps_pisum_IE_trypsin_rep1.mgf
	Low	ALRLEDLR	B8YGX4;Q6PSM7;Q71N62;C7AQS9;Q9TI22;Q33550;Q29VE5;C7AQU8;Q9GEB9;P36484;P36489;Q33245;Q32800;B3THI4;Q9TJY5;Q8MAK5;Q32816;O63121;O98553;Q8HUZ4;B6GUU0;D8V9G2;Q36667;Q8SKV4;P94086;P94091;Q33514;P94048;P93976;Q9GD57;C8YPK4;A8DPF8;Q33496;Q33268;O03607;Q33539;Q8HUZ7;O20266;Q36683;Q8HU48;A8DPF0;O63153;P93987;O63147;Q8MAK6;P94054;Q9TI88;D2CN03;Q9XQM5;P94053;D8V9C3;P92468;P94039;P94042;A5Y0S8;D6C5Z0;Q42903;…	22903	545	CID		35.82	0.853161		6	50		1	985.561	-18.2549	10/70	pps_pisum_IE_trypsin_rep1.mgf
	Low	NHGMHFR	Q9TI22;Q33550;C7AQU8;Q9GEB9;P36484;P36489;Q33245;Q32800;B3THI4;Q9TJY5;Q8MAK5;Q32816;Q95CD5;O63121;O98553;Q9GD60;Q33531;Q8HUZ4;B6GUU0;D8V9G2;Q8SKV4;P94086;P94091;Q33514;P94048;P93976;C8YPK4;A8DPF8;Q33496;Q33268;O03607;Q33539;O20266;Q36683;Q8SKV6;Q8HU48;A8DPF0;B6GUR0;O63153;P93987;O63147;Q33620;P94054;Q9TI88;D2CN03;Q9XQM5;P94053;Q33579;Q7YM65;D8V9C3;P92468;P94039;P94042;A5Y0S8;O63185;Q9TI00;Q8HDA1;…	14981	393	CID		31.48	1.28836	0	1	47	30	1	898.398	-13.5841	10/68	pps_pisum_IE_trypsin_rep1.mgf
	Low	LNKYGRPLLGcTIKPK	B8YGX4;Q6PSM7;Q71N62;C7AQS9;Q9TI22;O98435;Q33550;Q29VE5;C7AQU8;Q9GEB9;P36484;P36489;Q33245;Q32800;B3THI4;Q8MAK5;Q32816;O63121;P94108;Q9GD60;Q33531;Q8HUZ4;B6GUU0;D8V9G2;Q36667;Q8SKV4;P94086;P94091;Q33514;P94048;Q9GD57;Q9TKH0;C8YPK4;A8DPF8;Q33496;Q33268;O03607;Q33539;Q8HUZ7;O20266;Q8SKV6;Q8HU48;A8DPF0;B6GUR0;O63153;O63147;Q33620;Q8MAK6;P94054;Q9TI88;D2CN03;Q9XQM5;P94053;Q33579;Q7YM65;D8V9C3;P92468;…	21912	536	CID	C11(Carbamidomethyl)	22.05	22.243		8	50	31	1	1858.03	-22.9896	11/152	pps_pisum_IE_trypsin_rep1.mgf
	Low	DRFLFcAEAIYK	Q6PSM7;C7AQS9;Q9TI22;Q29VE5;Q33245;Q32816;B6GUU0;C8YPK4;Q33539;Q8HUZ7;Q36683;A8DPF0;B6GUR0;Q33620;Q8MAK6;Q9XQM5;A5Y0S8;D6C5Z0;B7P0F0;Q36637;A0PDA4;Q8HT77;A5X4I3;Q33323;A5X4L3;Q8MAK2;Q8MCX9;Q95E64;Q05554;P28413;P04717;P36487;Q05993;C8XRC6;Q8MCX5;Q8MCY0;O98994;Q9MTF6;O47274;Q36650;A0PDB4;A9P786;B3THH2;B8PRP3;D1KWX9;Q9BA14;O20211;Q9THW8;Q8MAP7;O20274;O47275;O47273;Q8HUZ8;O78309;Q3T5H0;A1XM40;A1XM46;…	5509	215	CID	C6(Carbamidomethyl)	21.38	20.8003		4	49	35	1	1532.72	-22.4928	9/126	pps_pisum_IE_trypsin_rep1.mgf
	Low	TFQGPPHGIQVERDKLNK	Q6PSM7;Q71N62;C7AQS9;Q9TI22;Q33550;Q29VE5;C7AQU8;Q9GEB9;Q33245;Q32800;B3THI4;Q9TJY5;Q8MAK5;O63121;P94108;Q9GD60;Q33531;Q8HUZ4;B6GUU0;D8V9G2;Q36667;Q8SKV4;P94086;P94091;Q33514;P93976;Q9GD57;Q9TKH0;C8YPK4;A8DPF8;Q33496;Q33268;Q8HUZ7;O20266;Q36683;Q8SKV6;Q8HU48;A8DPF0;B6GUR0;O63153;O63147;Q8MAK6;P94054;Q9TI88;D2CN03;Q9XQM5;P94053;Q33579;Q7YM65;D8V9C3;P92468;A5Y0S8;D6C5Z0;Q42903;O63185;Q9TI00;A1XCQ7;…	18858	477	CID		19.64	46.6587		9	51	33	1	2064.01	-43.1133	14/196	pps_pisum_IE_trypsin_rep1.mgf
	Low	AMHAVIDR	B8YGX4;Q6PSM7;C7AQS9;Q9TI22;Q33550;Q29VE5;C7AQU8;Q9GEB9;P36484;P36489;Q33245;Q32800;B3THI4;Q9TJY5;Q8MAK5;Q32816;Q95CD5;O63121;O98553;Q9GD60;Q33531;Q8HUZ4;D8V9G2;Q36667;Q8SKV4;Q33514;P94048;P93976;Q9GD57;Q9TKH0;C8YPK4;A8DPF8;Q33268;Q33539;Q8HUZ7;O20266;Q36683;Q8SKV6;Q8HU48;A8DPF0;B6GUR0;O63153;P93987;O63147;Q33620;Q8MAK6;P94054;Q9TI88;D2CN03;Q9XQM5;P94053;Q7YM65;D8V9C3;P92468;P94039;P94042;A5Y0S8;…	20751	558	CID		13.41	119.58		3	49	26	1	912.446	-28.3329	5/57	pps_pisum_IE_trypsin_rep1.mgf
B6GUR0	39.61	18	18	467	51.684	6.48096	205.067	Ribulose-1,5-bisphosphate-carboxylase (Fragment) OS=Aphaenandra uniflora GN=rbcL PE=3 SV=1 - [B6GUR0_9GENT]
	Confidence Icon	Sequence	Protein Accessions	# Proteins	# Protein Groups	Activation Type	Modifications	IonScore	Exp Value	Δ Score	Rank	Identity High	Homology Threshold	Charge	m/z [Da]	ΔM [ppm]	Ions Matched	Spectrum File
	High	DNGLLLHIHR	B8YGX4;C7AQS9;Q9TI22;Q33550;Q29VE5;C7AQU8;Q9GEB9;P36484;P36489;Q33245;Q32800;B3THI4;Q9TJY5;Q8MAK5;Q32816;O98553;Q9GD60;Q33531;Q8HUZ4;B6GUU0;D8V9G2;Q36667;Q8SKV4;P94091;Q33514;Q9GD57;Q9TKH0;C8YPK4;A8DPF8;Q33496;Q33268;Q33539;Q8HUZ7;Q36683;Q8SKV6;Q8HU48;A8DPF0;B6GUR0;O63153;P93987;O63147;Q33620;Q8MAK6;P94054;Q9TI88;D2CN03;Q9XQM5;P94053;Q33579;Q7YM65;D8V9C3;P92468;A5Y0S8;D6C5Z0;Q42903;O63185;Q8HDA1;…	20168	543	CID		90.47	3.28279e-06		4	50		1	1187.64	-21.5649	9/97	pps_pisum_IE_trypsin_rep1.mgf
	High	TFQGPPHGIQVER	Q6PSM7;Q71N62;C7AQS9;Q9TI22;Q33550;Q29VE5;C7AQU8;Q9GEB9;Q33245;Q32800;B3THI4;Q9TJY5;Q8MAK5;O63121;P94108;Q9GD60;Q33531;Q8HUZ4;B6GUU0;D8V9G2;Q36667;Q8SKV4;P94086;P94091;Q33514;P93976;Q9GD57;Q9TKH0;C8YPK4;A8DPF8;Q33496;Q33268;Q8HUZ7;O20266;Q36683;Q8SKV6;Q8HU48;A8DPF0;B6GUR0;O63153;O63147;Q8MAK6;P94054;Q9TI88;D2CN03;Q9XQM5;P94053;Q33579;Q7YM65;D8V9C3;P92468;A5Y0S8;D6C5Z0;Q42903;O63185;Q9TI00;A1XCQ7;…	19129	500	CID		81.06	3.09255e-05		5	51		1	1465.73	-17.0469	20/139	pps_pisum_IE_trypsin_rep1.mgf
	High	GGLDFTKDDENVNSQPFMR	B8YGX4;Q6PSM7;Q71N62;C7AQS9;Q9TI22;O98435;Q33550;Q29VE5;C7AQU8;Q9GEB9;P36484;P36489;Q33245;Q32800;B3THI4;Q9TJY5;Q8MAK5;Q32816;O63121;O98553;Q9GD60;Q33531;Q8HUZ4;B6GUU0;D8V9G2;Q36667;Q8SKV4;P94086;P94091;P94048;P93976;Q9GD57;C8YPK4;A8DPF8;Q33496;O03607;Q33539;Q8HUZ7;O20266;Q36683;Q8SKV6;Q8HU48;A8DPF0;B6GUR0;O63153;P93987;O63147;Q33620;Q8MAK6;P94054;Q9TI88;D2CN03;Q9XQM5;P94053;Q7YM65;D8V9C3;P92468;…	22231	561	CID		75.22	9.94741e-05		3	50		1	2169.95	-16.7175	10/193	pps_pisum_IE_trypsin_rep1.mgf
	High	VALEAcVKAR	P36484;P36489;Q33245;Q32800;B3THI4;Q9TJY5;Q8MAK5;Q32816;Q95CD5;O63121;O98553;P94108;Q9GD60;Q33531;Q8HUZ4;B6GUU0;D8V9G2;Q36667;Q8SKV4;P94086;P94091;Q33514;P94048;P93976;Q9GD57;Q9TKH0;C8YPK4;A8DPF8;Q33496;Q33268;O03607;Q33539;Q8HUZ7;O20266;Q36683;Q8SKV6;Q8HU48;A8DPF0;B6GUR0;O63153;P93987;O63147;Q33620;Q8MAK6;P94054;Q9TI88;D2CN03;Q9XQM5;P94053;Q33579;Q7YM65;D8V9C3;P92468;P94039;P94042;A5Y0S8;D6C5Z0;…	1195	71	CID	C6(Carbamidomethyl)	64	0.00129974		4	50		1	1116.56	-55.1541	8/82	pps_pisum_IE_trypsin_rep1.mgf
	High	DTDILAAFR	Q6PSM7;C7AQS9;Q9TI22;O98435;Q33550;Q29VE5;C7AQU8;P36484;P36489;Q33245;Q32800;B3THI4;Q9TJY5;Q8MAK5;Q32816;Q95CD5;O63121;P94108;Q9GD60;Q33531;Q8HUZ4;B6GUU0;Q36667;P94086;P94091;Q33514;P93976;Q9GD57;Q9TKH0;C8YPK4;A8DPF8;Q33496;Q33268;O03607;Q8HUZ7;O20266;Q36683;Q8SKV6;A8DPF0;B6GUR0;O63153;P93987;O63147;Q33620;P94054;Q9TI88;D2CN03;Q9XQM5;P94053;Q33579;D8V9C3;P94042;D6C5Z0;Q42903;O63185;Q9TI00;Q8HDA1;…	17751	482	CID		61.64	0.00232219	0	1	50		1	1021.51	-24.8078	8/74	pps_pisum_IE_trypsin_rep1.mgf
	High	GHYLNATAGTcEEMIKR	Q33550;Q29VE5;P36484;P36489;Q33245;Q9TJY5;Q32816;O98553;P94108;Q8HUZ4;Q36667;P94091;Q9GD57;A8DPF8;Q33268;Q8HUZ7;Q36683;Q8HU48;B6GUR0;Q8MAK6;Q9TI88;D2CN03;Q9XQM5;P94053;Q33579;Q7YM65;D8V9C3;P94039;A5Y0S8;O63185;Q9TI00;Q8HDA1;A1XCQ7;P94046;P92469;Q8WKU6;B7P0F0;Q36637;Q37357;P93986;Q95EN1;Q9GDQ2;Q8HT77;Q33323;A5X4L3;Q6LA00;E5KUU8;Q8HUY5;Q39288;Q37269;Q8MCX9;Q8HVG8;A3KLW4;Q3MKL9;P31184;Q8MCX5;A5BTM9;…	7090	264	CID	C11(Carbamidomethyl)	58.96	0.00351314		3	49		1	1950.89	-12.9005	15/168	pps_pisum_IE_trypsin_rep1.mgf
	High	SQAETGEIKGHYLNATAGTcEEMIKR	Q33245;Q9GD57;Q8HUZ7;B6GUR0;Q9XQM5;P94053;Q7YM65;A5Y0S8;A5X4L3;A5BTM9;Q31870;Q9THW8;Q8HUZ8;Q3T5H0;Q8MGI9;Q8HUX3;Q3T5L5;O98662;Q3T8E7;Q29S37;Q6L9Y5;O03107;Q8WHH7;Q8MAQ6;Q37279;Q3T5L8;Q8HUX6;Q8WJE2;Q7YNV0;Q3T5K7;Q3T5H5;B0YIC3;D6C5Z5;Q9MUG1;A4KC75;B8Q461;A5X4B3;O47215;C7A605;Q33193;Q37734;Q7YMS4;Q539W8;Q07209;Q37362;Q3T5A4;Q33316;Q31932;Q4QST0;Q4QSS5	921	50	CID	C20(Carbamidomethyl)	55.3	0.00897728		4	50		1	2894.34	-11.9698	13/294	pps_pisum_IE_trypsin_rep1.mgf
	High	YGRPLLGcTIKPK	B8YGX4;Q6PSM7;Q71N62;C7AQS9;Q9TI22;O98435;Q33550;Q29VE5;C7AQU8;Q9GEB9;P36484;P36489;Q33245;Q32800;B3THI4;Q8MAK5;Q32816;O63121;O98553;P94108;Q9GD60;Q33531;Q8HUZ4;B6GUU0;D8V9G2;Q36667;Q8SKV4;P94086;P94091;Q33514;P94048;Q9GD57;Q9TKH0;C8YPK4;A8DPF8;Q33496;Q33268;O03607;Q33539;Q8HUZ7;O20266;Q8SKV6;Q8HU48;A8DPF0;B6GUR0;O63153;O63147;Q33620;Q8MAK6;P94054;Q9TI88;D2CN03;Q9XQM5;P94053;Q33579;Q7YM65;D8V9C3;…	22107	547	CID	C8(Carbamidomethyl)	52.58	0.0220337		4	51		1	1502.81	-27.9778	9/120	pps_pisum_IE_trypsin_rep1.mgf
	High	FLFcAEAIYK	Q6PSM7;C7AQS9;Q9TI22;Q29VE5;Q33245;Q32816;B6GUU0;C8YPK4;Q33539;Q8HUZ7;Q36683;A8DPF0;B6GUR0;Q33620;Q8MAK6;Q9XQM5;A5Y0S8;D6C5Z0;B7P0F0;Q36637;A0PDA4;Q8HT77;A5X4I3;Q33323;A5X4L3;Q6LA00;Q8MAK2;Q8MCX9;Q95E64;Q05554;P28413;P04717;P36487;Q05993;C8XRC6;Q8MCX5;Q8MCY0;O98994;Q9MTF6;O47274;Q36650;A0PDB4;A9P786;B3THH2;B8PRP3;D1KWX9;Q9BA14;O20211;Q9THW8;Q8MAP7;O20274;O47275;O47273;Q8HUZ8;O78309;Q3T5H0;A1XM40;…	5539	221	CID	C4(Carbamidomethyl)	52.33	0.0217361		5	50		1	1261.6	-25.7947	14/76	pps_pisum_IE_trypsin_rep1.mgf
	Medium	VTPQPGVPPEEAGAAVAAESSTGTWTTVWTDGLTSLDR	Q71N62;C7AQS9;Q9TI22;Q33550;C7AQU8;P36484;P36489;Q33245;Q32800;B3THI4;Q9TJY5;Q32816;Q95CD5;O98553;Q9GD60;Q33531;Q8HUZ4;B6GUU0;D8V9G2;Q36667;Q8SKV4;P94086;P94091;Q33514;P94048;P93976;Q9GD57;C8YPK4;Q33496;Q33268;O03607;Q33539;Q8HUZ7;Q36683;Q8SKV6;Q8HU48;A8DPF0;B6GUR0;O63153;P93987;Q33620;P94054;Q9TI88;D2CN03;Q9XQM5;P94053;D8V9C3;P92468;P94039;P94042;A5Y0S8;D6C5Z0;O63185;Q9TI00;A1XCQ7;P92469;O98659;…	13123	388	CID		48.41	0.0428287		7	49		1	3854.81	-16.0348	9/435	pps_pisum_IE_trypsin_rep1.mgf
	Low	TFQGPPHGIQVERDK	Q6PSM7;Q71N62;C7AQS9;Q9TI22;Q33550;Q29VE5;C7AQU8;Q9GEB9;Q33245;Q32800;B3THI4;Q9TJY5;Q8MAK5;O63121;P94108;Q9GD60;Q33531;Q8HUZ4;B6GUU0;D8V9G2;Q36667;Q8SKV4;P94086;P94091;Q33514;P93976;Q9GD57;Q9TKH0;C8YPK4;A8DPF8;Q33496;Q33268;Q8HUZ7;O20266;Q36683;Q8SKV6;Q8HU48;A8DPF0;B6GUR0;O63153;O63147;Q8MAK6;P94054;Q9TI88;D2CN03;Q9XQM5;P94053;Q33579;Q7YM65;D8V9C3;P92468;A5Y0S8;D6C5Z0;Q42903;O63185;Q9TI00;A1XCQ7;…	19010	488	CID		40.84	0.278159		2	50		1	1708.82	-31.0279	9/163	pps_pisum_IE_trypsin_rep1.mgf
	Low	AVYEcLR	B8YGX4;Q71N62;C7AQS9;O98435;Q33550;Q29VE5;C7AQU8;Q9GEB9;P36484;P36489;Q33245;B3THI4;Q8MAK5;Q32816;O63121;O98553;P94108;Q9GD60;Q33531;Q8HUZ4;B6GUU0;D8V9G2;Q36667;Q8SKV4;P94086;P94091;Q33514;P93976;Q9GD57;C8YPK4;A8DPF8;Q33496;Q33539;O20266;Q36683;Q8SKV6;Q8HU48;A8DPF0;B6GUR0;O63153;P93987;O63147;Q33620;Q8MAK6;P94054;Q9TI88;D2CN03;Q9XQM5;P94053;Q7YM65;D8V9C3;P92468;P94042;A5Y0S8;D6C5Z0;Q42903;O63185;…	21473	543	CID	C5(Carbamidomethyl)	38.17	0.404804	0	1	49		1	910.424	-23.2148	5/51	pps_pisum_IE_trypsin_rep1.mgf
	Low	AxRLEDLR	Q8SKV6;B6GUR0;Q33579;Q33323;O47274;O47275;Q4VIC2;Q09W32;Q9GEN9;Q8WK14;Q6VW14;Q9GGI0	21	12	CID	X2(I)	35.82	0.853161		5	50		1	985.561	-18.2549	10/70	pps_pisum_IE_trypsin_rep1.mgf
	Low	NHGMHFR	Q9TI22;Q33550;C7AQU8;Q9GEB9;P36484;P36489;Q33245;Q32800;B3THI4;Q9TJY5;Q8MAK5;Q32816;Q95CD5;O63121;O98553;Q9GD60;Q33531;Q8HUZ4;B6GUU0;D8V9G2;Q8SKV4;P94086;P94091;Q33514;P94048;P93976;C8YPK4;A8DPF8;Q33496;Q33268;O03607;Q33539;O20266;Q36683;Q8SKV6;Q8HU48;A8DPF0;B6GUR0;O63153;P93987;O63147;Q33620;P94054;Q9TI88;D2CN03;Q9XQM5;P94053;Q33579;Q7YM65;D8V9C3;P92468;P94039;P94042;A5Y0S8;O63185;Q9TI00;Q8HDA1;…	14981	393	CID		31.48	1.28836	0	1	47	30	1	898.398	-13.5841	10/68	pps_pisum_IE_trypsin_rep1.mgf
	Low	LNKYGRPLLGcTIKPK	B8YGX4;Q6PSM7;Q71N62;C7AQS9;Q9TI22;O98435;Q33550;Q29VE5;C7AQU8;Q9GEB9;P36484;P36489;Q33245;Q32800;B3THI4;Q8MAK5;Q32816;O63121;P94108;Q9GD60;Q33531;Q8HUZ4;B6GUU0;D8V9G2;Q36667;Q8SKV4;P94086;P94091;Q33514;P94048;Q9GD57;Q9TKH0;C8YPK4;A8DPF8;Q33496;Q33268;O03607;Q33539;Q8HUZ7;O20266;Q8SKV6;Q8HU48;A8DPF0;B6GUR0;O63153;O63147;Q33620;Q8MAK6;P94054;Q9TI88;D2CN03;Q9XQM5;P94053;Q33579;Q7YM65;D8V9C3;P92468;…	21912	536	CID	C11(Carbamidomethyl)	22.05	22.243		8	50	31	1	1858.03	-22.9896	11/152	pps_pisum_IE_trypsin_rep1.mgf
	Low	DRFLFcAEAIYK	Q6PSM7;C7AQS9;Q9TI22;Q29VE5;Q33245;Q32816;B6GUU0;C8YPK4;Q33539;Q8HUZ7;Q36683;A8DPF0;B6GUR0;Q33620;Q8MAK6;Q9XQM5;A5Y0S8;D6C5Z0;B7P0F0;Q36637;A0PDA4;Q8HT77;A5X4I3;Q33323;A5X4L3;Q8MAK2;Q8MCX9;Q95E64;Q05554;P28413;P04717;P36487;Q05993;C8XRC6;Q8MCX5;Q8MCY0;O98994;Q9MTF6;O47274;Q36650;A0PDB4;A9P786;B3THH2;B8PRP3;D1KWX9;Q9BA14;O20211;Q9THW8;Q8MAP7;O20274;O47275;O47273;Q8HUZ8;O78309;Q3T5H0;A1XM40;A1XM46;…	5509	215	CID	C6(Carbamidomethyl)	21.38	20.8003		4	49	35	1	1532.72	-22.4928	9/126	pps_pisum_IE_trypsin_rep1.mgf
	Low	TFQGPPHGIQVERDKLNK	Q6PSM7;Q71N62;C7AQS9;Q9TI22;Q33550;Q29VE5;C7AQU8;Q9GEB9;Q33245;Q32800;B3THI4;Q9TJY5;Q8MAK5;O63121;P94108;Q9GD60;Q33531;Q8HUZ4;B6GUU0;D8V9G2;Q36667;Q8SKV4;P94086;P94091;Q33514;P93976;Q9GD57;Q9TKH0;C8YPK4;A8DPF8;Q33496;Q33268;Q8HUZ7;O20266;Q36683;Q8SKV6;Q8HU48;A8DPF0;B6GUR0;O63153;O63147;Q8MAK6;P94054;Q9TI88;D2CN03;Q9XQM5;P94053;Q33579;Q7YM65;D8V9C3;P92468;A5Y0S8;D6C5Z0;Q42903;O63185;Q9TI00;A1XCQ7;…	18858	477	CID		19.64	46.6587		9	51	33	1	2064.01	-43.1133	14/196	pps_pisum_IE_trypsin_rep1.mgf
	Low	AMHAVIDR	B8YGX4;Q6PSM7;C7AQS9;Q9TI22;Q33550;Q29VE5;C7AQU8;Q9GEB9;P36484;P36489;Q33245;Q32800;B3THI4;Q9TJY5;Q8MAK5;Q32816;Q95CD5;O63121;O98553;Q9GD60;Q33531;Q8HUZ4;D8V9G2;Q36667;Q8SKV4;Q33514;P94048;P93976;Q9GD57;Q9TKH0;C8YPK4;A8DPF8;Q33268;Q33539;Q8HUZ7;O20266;Q36683;Q8SKV6;Q8HU48;A8DPF0;B6GUR0;O63153;P93987;O63147;Q33620;Q8MAK6;P94054;Q9TI88;D2CN03;Q9XQM5;P94053;Q7YM65;D8V9C3;P92468;P94039;P94042;A5Y0S8;…	20751	558	CID		13.41	119.58		3	49	26	1	912.446	-28.3329	5/57	pps_pisum_IE_trypsin_rep1.mgf
Q9GDQ1	32.82	15	15	451	49.7249	7.02002	204.375	Ribulose 1,5-bisphosphate carboxylase (Fragment) OS=Melanophylla madagascariensis GN=rbcL PE=3 SV=1 - [Q9GDQ1_9APIA]
	Confidence Icon	Sequence	Protein Accessions	# Proteins	# Protein Groups	Activation Type	Modifications	IonScore	Exp Value	Δ Score	Rank	Identity High	Homology Threshold	Charge	m/z [Da]	ΔM [ppm]	Ions Matched	Spectrum File
	High	DNGLLLHIHR	B8YGX4;C7AQS9;Q9TI22;Q33550;Q29VE5;C7AQU8;Q9GEB9;P36484;P36489;Q33245;Q32800;B3THI4;Q9TJY5;Q8MAK5;Q32816;O98553;Q9GD60;Q33531;Q8HUZ4;B6GUU0;D8V9G2;Q36667;Q8SKV4;P94091;Q33514;Q9GD57;Q9TKH0;C8YPK4;A8DPF8;Q33496;Q33268;Q33539;Q8HUZ7;Q36683;Q8SKV6;Q8HU48;A8DPF0;B6GUR0;O63153;P93987;O63147;Q33620;Q8MAK6;P94054;Q9TI88;D2CN03;Q9XQM5;P94053;Q33579;Q7YM65;D8V9C3;P92468;A5Y0S8;D6C5Z0;Q42903;O63185;Q8HDA1;…	20168	543	CID		90.47	3.28279e-06		4	50		1	1187.64	-21.5649	9/97	pps_pisum_IE_trypsin_rep1.mgf
	High	TFQGPPHGIQVER	Q6PSM7;Q71N62;C7AQS9;Q9TI22;Q33550;Q29VE5;C7AQU8;Q9GEB9;Q33245;Q32800;B3THI4;Q9TJY5;Q8MAK5;O63121;P94108;Q9GD60;Q33531;Q8HUZ4;B6GUU0;D8V9G2;Q36667;Q8SKV4;P94086;P94091;Q33514;P93976;Q9GD57;Q9TKH0;C8YPK4;A8DPF8;Q33496;Q33268;Q8HUZ7;O20266;Q36683;Q8SKV6;Q8HU48;A8DPF0;B6GUR0;O63153;O63147;Q8MAK6;P94054;Q9TI88;D2CN03;Q9XQM5;P94053;Q33579;Q7YM65;D8V9C3;P92468;A5Y0S8;D6C5Z0;Q42903;O63185;Q9TI00;A1XCQ7;…	19129	500	CID		81.06	3.09255e-05		5	51		1	1465.73	-17.0469	20/139	pps_pisum_IE_trypsin_rep1.mgf
	High	GGLDFTKDDENVNSQPFMR	B8YGX4;Q6PSM7;Q71N62;C7AQS9;Q9TI22;O98435;Q33550;Q29VE5;C7AQU8;Q9GEB9;P36484;P36489;Q33245;Q32800;B3THI4;Q9TJY5;Q8MAK5;Q32816;O63121;O98553;Q9GD60;Q33531;Q8HUZ4;B6GUU0;D8V9G2;Q36667;Q8SKV4;P94086;P94091;P94048;P93976;Q9GD57;C8YPK4;A8DPF8;Q33496;O03607;Q33539;Q8HUZ7;O20266;Q36683;Q8SKV6;Q8HU48;A8DPF0;B6GUR0;O63153;P93987;O63147;Q33620;Q8MAK6;P94054;Q9TI88;D2CN03;Q9XQM5;P94053;Q7YM65;D8V9C3;P92468;…	22231	561	CID		75.22	9.94741e-05		3	50		1	2169.95	-16.7175	10/193	pps_pisum_IE_trypsin_rep1.mgf
	High	LTYYTPDYxTK	Q9GDQ1;A2VA70;Q8MD96;Q31932	6	4	CID	X9(K)	66.05	0.000517485		5	48		1	1392.64	-48.8614	12/97	pps_pisum_IE_trypsin_rep1.mgf
	High	LTYYTPDYxTKDTDILAAFR	Q9GDQ1;A2VA70;Q8MD96;Q31932	6	4	CID	X9(K)	65.68	0.000701583		4	49		1	2395.11	-43.869	11/200	pps_pisum_IE_trypsin_rep1.mgf
	High	DTDILAAFR	Q6PSM7;C7AQS9;Q9TI22;O98435;Q33550;Q29VE5;C7AQU8;P36484;P36489;Q33245;Q32800;B3THI4;Q9TJY5;Q8MAK5;Q32816;Q95CD5;O63121;P94108;Q9GD60;Q33531;Q8HUZ4;B6GUU0;Q36667;P94086;P94091;Q33514;P93976;Q9GD57;Q9TKH0;C8YPK4;A8DPF8;Q33496;Q33268;O03607;Q8HUZ7;O20266;Q36683;Q8SKV6;A8DPF0;B6GUR0;O63153;P93987;O63147;Q33620;P94054;Q9TI88;D2CN03;Q9XQM5;P94053;Q33579;D8V9C3;P94042;D6C5Z0;Q42903;O63185;Q9TI00;Q8HDA1;…	17751	482	CID		61.64	0.00232219	0	1	50		1	1021.51	-24.8078	8/74	pps_pisum_IE_trypsin_rep1.mgf
	High	YGRPLLGcTIKPK	B8YGX4;Q6PSM7;Q71N62;C7AQS9;Q9TI22;O98435;Q33550;Q29VE5;C7AQU8;Q9GEB9;P36484;P36489;Q33245;Q32800;B3THI4;Q8MAK5;Q32816;O63121;O98553;P94108;Q9GD60;Q33531;Q8HUZ4;B6GUU0;D8V9G2;Q36667;Q8SKV4;P94086;P94091;Q33514;P94048;Q9GD57;Q9TKH0;C8YPK4;A8DPF8;Q33496;Q33268;O03607;Q33539;Q8HUZ7;O20266;Q8SKV6;Q8HU48;A8DPF0;B6GUR0;O63153;O63147;Q33620;Q8MAK6;P94054;Q9TI88;D2CN03;Q9XQM5;P94053;Q33579;Q7YM65;D8V9C3;…	22107	547	CID	C8(Carbamidomethyl)	52.58	0.0220337		4	51		1	1502.81	-27.9778	9/120	pps_pisum_IE_trypsin_rep1.mgf
	Medium	VTPQPGVPPEEAGAAVAAESSTGTWTTVWTDGLTSLDR	Q71N62;C7AQS9;Q9TI22;Q33550;C7AQU8;P36484;P36489;Q33245;Q32800;B3THI4;Q9TJY5;Q32816;Q95CD5;O98553;Q9GD60;Q33531;Q8HUZ4;B6GUU0;D8V9G2;Q36667;Q8SKV4;P94086;P94091;Q33514;P94048;P93976;Q9GD57;C8YPK4;Q33496;Q33268;O03607;Q33539;Q8HUZ7;Q36683;Q8SKV6;Q8HU48;A8DPF0;B6GUR0;O63153;P93987;Q33620;P94054;Q9TI88;D2CN03;Q9XQM5;P94053;D8V9C3;P92468;P94039;P94042;A5Y0S8;D6C5Z0;O63185;Q9TI00;A1XCQ7;P92469;O98659;…	13123	388	CID		48.41	0.0428287		7	49		1	3854.81	-16.0348	9/435	pps_pisum_IE_trypsin_rep1.mgf
	Low	TFQGPPHGIQVERDK	Q6PSM7;Q71N62;C7AQS9;Q9TI22;Q33550;Q29VE5;C7AQU8;Q9GEB9;Q33245;Q32800;B3THI4;Q9TJY5;Q8MAK5;O63121;P94108;Q9GD60;Q33531;Q8HUZ4;B6GUU0;D8V9G2;Q36667;Q8SKV4;P94086;P94091;Q33514;P93976;Q9GD57;Q9TKH0;C8YPK4;A8DPF8;Q33496;Q33268;Q8HUZ7;O20266;Q36683;Q8SKV6;Q8HU48;A8DPF0;B6GUR0;O63153;O63147;Q8MAK6;P94054;Q9TI88;D2CN03;Q9XQM5;P94053;Q33579;Q7YM65;D8V9C3;P92468;A5Y0S8;D6C5Z0;Q42903;O63185;Q9TI00;A1XCQ7;…	19010	488	CID		40.84	0.278159		2	50		1	1708.82	-31.0279	9/163	pps_pisum_IE_trypsin_rep1.mgf
	Low	AVYEcLR	B8YGX4;Q71N62;C7AQS9;O98435;Q33550;Q29VE5;C7AQU8;Q9GEB9;P36484;P36489;Q33245;B3THI4;Q8MAK5;Q32816;O63121;O98553;P94108;Q9GD60;Q33531;Q8HUZ4;B6GUU0;D8V9G2;Q36667;Q8SKV4;P94086;P94091;Q33514;P93976;Q9GD57;C8YPK4;A8DPF8;Q33496;Q33539;O20266;Q36683;Q8SKV6;Q8HU48;A8DPF0;B6GUR0;O63153;P93987;O63147;Q33620;Q8MAK6;P94054;Q9TI88;D2CN03;Q9XQM5;P94053;Q7YM65;D8V9C3;P92468;P94042;A5Y0S8;D6C5Z0;Q42903;O63185;…	21473	543	CID	C5(Carbamidomethyl)	38.17	0.404804	0	1	49		1	910.424	-23.2148	5/51	pps_pisum_IE_trypsin_rep1.mgf
	Low	ALRLEDLR	B8YGX4;Q6PSM7;Q71N62;C7AQS9;Q9TI22;Q33550;Q29VE5;C7AQU8;Q9GEB9;P36484;P36489;Q33245;Q32800;B3THI4;Q9TJY5;Q8MAK5;Q32816;O63121;O98553;Q8HUZ4;B6GUU0;D8V9G2;Q36667;Q8SKV4;P94086;P94091;Q33514;P94048;P93976;Q9GD57;C8YPK4;A8DPF8;Q33496;Q33268;O03607;Q33539;Q8HUZ7;O20266;Q36683;Q8HU48;A8DPF0;O63153;P93987;O63147;Q8MAK6;P94054;Q9TI88;D2CN03;Q9XQM5;P94053;D8V9C3;P92468;P94039;P94042;A5Y0S8;D6C5Z0;Q42903;…	22903	545	CID		35.82	0.853161		6	50		1	985.561	-18.2549	10/70	pps_pisum_IE_trypsin_rep1.mgf
	Low	NHGMHFR	Q9TI22;Q33550;C7AQU8;Q9GEB9;P36484;P36489;Q33245;Q32800;B3THI4;Q9TJY5;Q8MAK5;Q32816;Q95CD5;O63121;O98553;Q9GD60;Q33531;Q8HUZ4;B6GUU0;D8V9G2;Q8SKV4;P94086;P94091;Q33514;P94048;P93976;C8YPK4;A8DPF8;Q33496;Q33268;O03607;Q33539;O20266;Q36683;Q8SKV6;Q8HU48;A8DPF0;B6GUR0;O63153;P93987;O63147;Q33620;P94054;Q9TI88;D2CN03;Q9XQM5;P94053;Q33579;Q7YM65;D8V9C3;P92468;P94039;P94042;A5Y0S8;O63185;Q9TI00;Q8HDA1;…	14981	393	CID		31.48	1.28836	0	1	47	30	1	898.398	-13.5841	10/68	pps_pisum_IE_trypsin_rep1.mgf
	Low	LNKYGRPLLGcTIKPK	B8YGX4;Q6PSM7;Q71N62;C7AQS9;Q9TI22;O98435;Q33550;Q29VE5;C7AQU8;Q9GEB9;P36484;P36489;Q33245;Q32800;B3THI4;Q8MAK5;Q32816;O63121;P94108;Q9GD60;Q33531;Q8HUZ4;B6GUU0;D8V9G2;Q36667;Q8SKV4;P94086;P94091;Q33514;P94048;Q9GD57;Q9TKH0;C8YPK4;A8DPF8;Q33496;Q33268;O03607;Q33539;Q8HUZ7;O20266;Q8SKV6;Q8HU48;A8DPF0;B6GUR0;O63153;O63147;Q33620;Q8MAK6;P94054;Q9TI88;D2CN03;Q9XQM5;P94053;Q33579;Q7YM65;D8V9C3;P92468;…	21912	536	CID	C11(Carbamidomethyl)	22.05	22.243		8	50	31	1	1858.03	-22.9896	11/152	pps_pisum_IE_trypsin_rep1.mgf
	Low	TFQGPPHGIQVERDKLNK	Q6PSM7;Q71N62;C7AQS9;Q9TI22;Q33550;Q29VE5;C7AQU8;Q9GEB9;Q33245;Q32800;B3THI4;Q9TJY5;Q8MAK5;O63121;P94108;Q9GD60;Q33531;Q8HUZ4;B6GUU0;D8V9G2;Q36667;Q8SKV4;P94086;P94091;Q33514;P93976;Q9GD57;Q9TKH0;C8YPK4;A8DPF8;Q33496;Q33268;Q8HUZ7;O20266;Q36683;Q8SKV6;Q8HU48;A8DPF0;B6GUR0;O63153;O63147;Q8MAK6;P94054;Q9TI88;D2CN03;Q9XQM5;P94053;Q33579;Q7YM65;D8V9C3;P92468;A5Y0S8;D6C5Z0;Q42903;O63185;Q9TI00;A1XCQ7;…	18858	477	CID		19.64	46.6587		9	51	33	1	2064.01	-43.1133	14/196	pps_pisum_IE_trypsin_rep1.mgf
	Low	AMHAVIDR	B8YGX4;Q6PSM7;C7AQS9;Q9TI22;Q33550;Q29VE5;C7AQU8;Q9GEB9;P36484;P36489;Q33245;Q32800;B3THI4;Q9TJY5;Q8MAK5;Q32816;Q95CD5;O63121;O98553;Q9GD60;Q33531;Q8HUZ4;D8V9G2;Q36667;Q8SKV4;Q33514;P94048;P93976;Q9GD57;Q9TKH0;C8YPK4;A8DPF8;Q33268;Q33539;Q8HUZ7;O20266;Q36683;Q8SKV6;Q8HU48;A8DPF0;B6GUR0;O63153;P93987;O63147;Q33620;Q8MAK6;P94054;Q9TI88;D2CN03;Q9XQM5;P94053;Q7YM65;D8V9C3;P92468;P94039;P94042;A5Y0S8;…	20751	558	CID		13.41	119.58		3	49	26	1	912.446	-28.3329	5/57	pps_pisum_IE_trypsin_rep1.mgf
Q8MDR9	22.84	13	13	451	49.8166	6.99072	204.268	Ribulose-1,5-bisphosphate carboxylase/oxygenase large subunit (Fragment) OS=Cephalotaxus oliveri GN=rbcL PE=3 SV=1 - [Q8MDR9_9CONI]
	Confidence Icon	Sequence	Protein Accessions	# Proteins	# Protein Groups	Activation Type	Modifications	IonScore	Exp Value	Δ Score	Rank	Identity High	Homology Threshold	Charge	m/z [Da]	ΔM [ppm]	Ions Matched	Spectrum File
	High	DNGLLLHIHR	B8YGX4;C7AQS9;Q9TI22;Q33550;Q29VE5;C7AQU8;Q9GEB9;P36484;P36489;Q33245;Q32800;B3THI4;Q9TJY5;Q8MAK5;Q32816;O98553;Q9GD60;Q33531;Q8HUZ4;B6GUU0;D8V9G2;Q36667;Q8SKV4;P94091;Q33514;Q9GD57;Q9TKH0;C8YPK4;A8DPF8;Q33496;Q33268;Q33539;Q8HUZ7;Q36683;Q8SKV6;Q8HU48;A8DPF0;B6GUR0;O63153;P93987;O63147;Q33620;Q8MAK6;P94054;Q9TI88;D2CN03;Q9XQM5;P94053;Q33579;Q7YM65;D8V9C3;P92468;A5Y0S8;D6C5Z0;Q42903;O63185;Q8HDA1;…	20168	543	CID		90.47	3.28279e-06		4	50		1	1187.64	-21.5649	9/97	pps_pisum_IE_trypsin_rep1.mgf
	High	TFQGPPHGIQVER	Q6PSM7;Q71N62;C7AQS9;Q9TI22;Q33550;Q29VE5;C7AQU8;Q9GEB9;Q33245;Q32800;B3THI4;Q9TJY5;Q8MAK5;O63121;P94108;Q9GD60;Q33531;Q8HUZ4;B6GUU0;D8V9G2;Q36667;Q8SKV4;P94086;P94091;Q33514;P93976;Q9GD57;Q9TKH0;C8YPK4;A8DPF8;Q33496;Q33268;Q8HUZ7;O20266;Q36683;Q8SKV6;Q8HU48;A8DPF0;B6GUR0;O63153;O63147;Q8MAK6;P94054;Q9TI88;D2CN03;Q9XQM5;P94053;Q33579;Q7YM65;D8V9C3;P92468;A5Y0S8;D6C5Z0;Q42903;O63185;Q9TI00;A1XCQ7;…	19129	500	CID		81.06	3.09255e-05		5	51		1	1465.73	-17.0469	20/139	pps_pisum_IE_trypsin_rep1.mgf
	High	GGLDFTKDDENVNSQPxMR	Q36650;Q8MDR9;Q5UF97;O98324	8	4	CID	X17(F)	75.22	9.94741e-05		5	50		1	2169.95	-16.7175	10/193	pps_pisum_IE_trypsin_rep1.mgf
	High	LTYYTPxYKTK	Q8MDR9;A0ERH2;Q0ZS70	3	3	CID	X7(D)	66.05	0.000517485		6	48		1	1392.64	-48.8614	12/101	pps_pisum_IE_trypsin_rep1.mgf
	High	LTYYTPxYKTKDTDILAAFR	Q8MDR9;Q0ZS70	2	2	CID	X7(D)	65.68	0.000701583		5	49		1	2395.11	-43.869	11/204	pps_pisum_IE_trypsin_rep1.mgf
	High	DTDILAAFR	Q6PSM7;C7AQS9;Q9TI22;O98435;Q33550;Q29VE5;C7AQU8;P36484;P36489;Q33245;Q32800;B3THI4;Q9TJY5;Q8MAK5;Q32816;Q95CD5;O63121;P94108;Q9GD60;Q33531;Q8HUZ4;B6GUU0;Q36667;P94086;P94091;Q33514;P93976;Q9GD57;Q9TKH0;C8YPK4;A8DPF8;Q33496;Q33268;O03607;Q8HUZ7;O20266;Q36683;Q8SKV6;A8DPF0;B6GUR0;O63153;P93987;O63147;Q33620;P94054;Q9TI88;D2CN03;Q9XQM5;P94053;Q33579;D8V9C3;P94042;D6C5Z0;Q42903;O63185;Q9TI00;Q8HDA1;…	17751	482	CID		61.64	0.00232219	0	1	50		1	1021.51	-24.8078	8/74	pps_pisum_IE_trypsin_rep1.mgf
	High	YGRPLLGcTIKPK	B8YGX4;Q6PSM7;Q71N62;C7AQS9;Q9TI22;O98435;Q33550;Q29VE5;C7AQU8;Q9GEB9;P36484;P36489;Q33245;Q32800;B3THI4;Q8MAK5;Q32816;O63121;O98553;P94108;Q9GD60;Q33531;Q8HUZ4;B6GUU0;D8V9G2;Q36667;Q8SKV4;P94086;P94091;Q33514;P94048;Q9GD57;Q9TKH0;C8YPK4;A8DPF8;Q33496;Q33268;O03607;Q33539;Q8HUZ7;O20266;Q8SKV6;Q8HU48;A8DPF0;B6GUR0;O63153;O63147;Q33620;Q8MAK6;P94054;Q9TI88;D2CN03;Q9XQM5;P94053;Q33579;Q7YM65;D8V9C3;…	22107	547	CID	C8(Carbamidomethyl)	52.58	0.0220337		4	51		1	1502.81	-27.9778	9/120	pps_pisum_IE_trypsin_rep1.mgf
	Low	TFQGPPHGIQVERDK	Q6PSM7;Q71N62;C7AQS9;Q9TI22;Q33550;Q29VE5;C7AQU8;Q9GEB9;Q33245;Q32800;B3THI4;Q9TJY5;Q8MAK5;O63121;P94108;Q9GD60;Q33531;Q8HUZ4;B6GUU0;D8V9G2;Q36667;Q8SKV4;P94086;P94091;Q33514;P93976;Q9GD57;Q9TKH0;C8YPK4;A8DPF8;Q33496;Q33268;Q8HUZ7;O20266;Q36683;Q8SKV6;Q8HU48;A8DPF0;B6GUR0;O63153;O63147;Q8MAK6;P94054;Q9TI88;D2CN03;Q9XQM5;P94053;Q33579;Q7YM65;D8V9C3;P92468;A5Y0S8;D6C5Z0;Q42903;O63185;Q9TI00;A1XCQ7;…	19010	488	CID		40.84	0.278159		2	50		1	1708.82	-31.0279	9/163	pps_pisum_IE_trypsin_rep1.mgf
	Low	AVYEcLR	B8YGX4;Q71N62;C7AQS9;O98435;Q33550;Q29VE5;C7AQU8;Q9GEB9;P36484;P36489;Q33245;B3THI4;Q8MAK5;Q32816;O63121;O98553;P94108;Q9GD60;Q33531;Q8HUZ4;B6GUU0;D8V9G2;Q36667;Q8SKV4;P94086;P94091;Q33514;P93976;Q9GD57;C8YPK4;A8DPF8;Q33496;Q33539;O20266;Q36683;Q8SKV6;Q8HU48;A8DPF0;B6GUR0;O63153;P93987;O63147;Q33620;Q8MAK6;P94054;Q9TI88;D2CN03;Q9XQM5;P94053;Q7YM65;D8V9C3;P92468;P94042;A5Y0S8;D6C5Z0;Q42903;O63185;…	21473	543	CID	C5(Carbamidomethyl)	38.17	0.404804	0	1	49		1	910.424	-23.2148	5/51	pps_pisum_IE_trypsin_rep1.mgf
	Low	ALRLEDLR	B8YGX4;Q6PSM7;Q71N62;C7AQS9;Q9TI22;Q33550;Q29VE5;C7AQU8;Q9GEB9;P36484;P36489;Q33245;Q32800;B3THI4;Q9TJY5;Q8MAK5;Q32816;O63121;O98553;Q8HUZ4;B6GUU0;D8V9G2;Q36667;Q8SKV4;P94086;P94091;Q33514;P94048;P93976;Q9GD57;C8YPK4;A8DPF8;Q33496;Q33268;O03607;Q33539;Q8HUZ7;O20266;Q36683;Q8HU48;A8DPF0;O63153;P93987;O63147;Q8MAK6;P94054;Q9TI88;D2CN03;Q9XQM5;P94053;D8V9C3;P92468;P94039;P94042;A5Y0S8;D6C5Z0;Q42903;…	22903	545	CID		35.82	0.853161		6	50		1	985.561	-18.2549	10/70	pps_pisum_IE_trypsin_rep1.mgf
	Low	LNKYGRPLLGcTIKPK	B8YGX4;Q6PSM7;Q71N62;C7AQS9;Q9TI22;O98435;Q33550;Q29VE5;C7AQU8;Q9GEB9;P36484;P36489;Q33245;Q32800;B3THI4;Q8MAK5;Q32816;O63121;P94108;Q9GD60;Q33531;Q8HUZ4;B6GUU0;D8V9G2;Q36667;Q8SKV4;P94086;P94091;Q33514;P94048;Q9GD57;Q9TKH0;C8YPK4;A8DPF8;Q33496;Q33268;O03607;Q33539;Q8HUZ7;O20266;Q8SKV6;Q8HU48;A8DPF0;B6GUR0;O63153;O63147;Q33620;Q8MAK6;P94054;Q9TI88;D2CN03;Q9XQM5;P94053;Q33579;Q7YM65;D8V9C3;P92468;…	21912	536	CID	C11(Carbamidomethyl)	22.05	22.243		8	50	31	1	1858.03	-22.9896	11/152	pps_pisum_IE_trypsin_rep1.mgf
	Low	TFQGPPHGIQVERDKLNK	Q6PSM7;Q71N62;C7AQS9;Q9TI22;Q33550;Q29VE5;C7AQU8;Q9GEB9;Q33245;Q32800;B3THI4;Q9TJY5;Q8MAK5;O63121;P94108;Q9GD60;Q33531;Q8HUZ4;B6GUU0;D8V9G2;Q36667;Q8SKV4;P94086;P94091;Q33514;P93976;Q9GD57;Q9TKH0;C8YPK4;A8DPF8;Q33496;Q33268;Q8HUZ7;O20266;Q36683;Q8SKV6;Q8HU48;A8DPF0;B6GUR0;O63153;O63147;Q8MAK6;P94054;Q9TI88;D2CN03;Q9XQM5;P94053;Q33579;Q7YM65;D8V9C3;P92468;A5Y0S8;D6C5Z0;Q42903;O63185;Q9TI00;A1XCQ7;…	18858	477	CID		19.64	46.6587		9	51	33	1	2064.01	-43.1133	14/196	pps_pisum_IE_trypsin_rep1.mgf
	Low	AMHAVIDR	B8YGX4;Q6PSM7;C7AQS9;Q9TI22;Q33550;Q29VE5;C7AQU8;Q9GEB9;P36484;P36489;Q33245;Q32800;B3THI4;Q9TJY5;Q8MAK5;Q32816;Q95CD5;O63121;O98553;Q9GD60;Q33531;Q8HUZ4;D8V9G2;Q36667;Q8SKV4;Q33514;P94048;P93976;Q9GD57;Q9TKH0;C8YPK4;A8DPF8;Q33268;Q33539;Q8HUZ7;O20266;Q36683;Q8SKV6;Q8HU48;A8DPF0;B6GUR0;O63153;P93987;O63147;Q33620;Q8MAK6;P94054;Q9TI88;D2CN03;Q9XQM5;P94053;Q7YM65;D8V9C3;P92468;P94039;P94042;A5Y0S8;…	20751	558	CID		13.41	119.58		3	49	26	1	912.446	-28.3329	5/57	pps_pisum_IE_trypsin_rep1.mgf
D8V9C3	43.3	18	18	455	50.4495	6.48096	204.071	Ribulose-1,5-bisphosphate carboxylase/oxygenase large subunit (Fragment) OS=Deppea erythrorhiza GN=rbcL PE=3 SV=1 - [D8V9C3_9GENT]
	Confidence Icon	Sequence	Protein Accessions	# Proteins	# Protein Groups	Activation Type	Modifications	IonScore	Exp Value	Δ Score	Rank	Identity High	Homology Threshold	Charge	m/z [Da]	ΔM [ppm]	Ions Matched	Spectrum File
	High	DNGLLLHIHR	B8YGX4;C7AQS9;Q9TI22;Q33550;Q29VE5;C7AQU8;Q9GEB9;P36484;P36489;Q33245;Q32800;B3THI4;Q9TJY5;Q8MAK5;Q32816;O98553;Q9GD60;Q33531;Q8HUZ4;B6GUU0;D8V9G2;Q36667;Q8SKV4;P94091;Q33514;Q9GD57;Q9TKH0;C8YPK4;A8DPF8;Q33496;Q33268;Q33539;Q8HUZ7;Q36683;Q8SKV6;Q8HU48;A8DPF0;B6GUR0;O63153;P93987;O63147;Q33620;Q8MAK6;P94054;Q9TI88;D2CN03;Q9XQM5;P94053;Q33579;Q7YM65;D8V9C3;P92468;A5Y0S8;D6C5Z0;Q42903;O63185;Q8HDA1;…	20168	543	CID		90.47	3.28279e-06		4	50		1	1187.64	-21.5649	9/97	pps_pisum_IE_trypsin_rep1.mgf
	High	TFQGPPHGIQVER	Q6PSM7;Q71N62;C7AQS9;Q9TI22;Q33550;Q29VE5;C7AQU8;Q9GEB9;Q33245;Q32800;B3THI4;Q9TJY5;Q8MAK5;O63121;P94108;Q9GD60;Q33531;Q8HUZ4;B6GUU0;D8V9G2;Q36667;Q8SKV4;P94086;P94091;Q33514;P93976;Q9GD57;Q9TKH0;C8YPK4;A8DPF8;Q33496;Q33268;Q8HUZ7;O20266;Q36683;Q8SKV6;Q8HU48;A8DPF0;B6GUR0;O63153;O63147;Q8MAK6;P94054;Q9TI88;D2CN03;Q9XQM5;P94053;Q33579;Q7YM65;D8V9C3;P92468;A5Y0S8;D6C5Z0;Q42903;O63185;Q9TI00;A1XCQ7;…	19129	500	CID		81.06	3.09255e-05		5	51		1	1465.73	-17.0469	20/139	pps_pisum_IE_trypsin_rep1.mgf
	High	GGLDFTKDDENVNSQPFMR	B8YGX4;Q6PSM7;Q71N62;C7AQS9;Q9TI22;O98435;Q33550;Q29VE5;C7AQU8;Q9GEB9;P36484;P36489;Q33245;Q32800;B3THI4;Q9TJY5;Q8MAK5;Q32816;O63121;O98553;Q9GD60;Q33531;Q8HUZ4;B6GUU0;D8V9G2;Q36667;Q8SKV4;P94086;P94091;P94048;P93976;Q9GD57;C8YPK4;A8DPF8;Q33496;O03607;Q33539;Q8HUZ7;O20266;Q36683;Q8SKV6;Q8HU48;A8DPF0;B6GUR0;O63153;P93987;O63147;Q33620;Q8MAK6;P94054;Q9TI88;D2CN03;Q9XQM5;P94053;Q7YM65;D8V9C3;P92468;…	22231	561	CID		75.22	9.94741e-05		3	50		1	2169.95	-16.7175	10/193	pps_pisum_IE_trypsin_rep1.mgf
	High	VALEAcVKAR	P36484;P36489;Q33245;Q32800;B3THI4;Q9TJY5;Q8MAK5;Q32816;Q95CD5;O63121;O98553;P94108;Q9GD60;Q33531;Q8HUZ4;B6GUU0;D8V9G2;Q36667;Q8SKV4;P94086;P94091;Q33514;P94048;P93976;Q9GD57;Q9TKH0;C8YPK4;A8DPF8;Q33496;Q33268;O03607;Q33539;Q8HUZ7;O20266;Q36683;Q8SKV6;Q8HU48;A8DPF0;B6GUR0;O63153;P93987;O63147;Q33620;Q8MAK6;P94054;Q9TI88;D2CN03;Q9XQM5;P94053;Q33579;Q7YM65;D8V9C3;P92468;P94039;P94042;A5Y0S8;D6C5Z0;…	1195	71	CID	C6(Carbamidomethyl)	64	0.00129974		4	50		1	1116.56	-55.1541	8/82	pps_pisum_IE_trypsin_rep1.mgf
	High	DTDILAAFR	Q6PSM7;C7AQS9;Q9TI22;O98435;Q33550;Q29VE5;C7AQU8;P36484;P36489;Q33245;Q32800;B3THI4;Q9TJY5;Q8MAK5;Q32816;Q95CD5;O63121;P94108;Q9GD60;Q33531;Q8HUZ4;B6GUU0;Q36667;P94086;P94091;Q33514;P93976;Q9GD57;Q9TKH0;C8YPK4;A8DPF8;Q33496;Q33268;O03607;Q8HUZ7;O20266;Q36683;Q8SKV6;A8DPF0;B6GUR0;O63153;P93987;O63147;Q33620;P94054;Q9TI88;D2CN03;Q9XQM5;P94053;Q33579;D8V9C3;P94042;D6C5Z0;Q42903;O63185;Q9TI00;Q8HDA1;…	17751	482	CID		61.64	0.00232219	0	1	50		1	1021.51	-24.8078	8/74	pps_pisum_IE_trypsin_rep1.mgf
	High	GHYLNATAGTcEEMIKR	Q33550;Q29VE5;P36484;P36489;Q33245;Q9TJY5;Q32816;O98553;P94108;Q8HUZ4;Q36667;P94091;Q9GD57;A8DPF8;Q33268;Q8HUZ7;Q36683;Q8HU48;B6GUR0;Q8MAK6;Q9TI88;D2CN03;Q9XQM5;P94053;Q33579;Q7YM65;D8V9C3;P94039;A5Y0S8;O63185;Q9TI00;Q8HDA1;A1XCQ7;P94046;P92469;Q8WKU6;B7P0F0;Q36637;Q37357;P93986;Q95EN1;Q9GDQ2;Q8HT77;Q33323;A5X4L3;Q6LA00;E5KUU8;Q8HUY5;Q39288;Q37269;Q8MCX9;Q8HVG8;A3KLW4;Q3MKL9;P31184;Q8MCX5;A5BTM9;…	7090	264	CID	C11(Carbamidomethyl)	58.96	0.00351314		3	49		1	1950.89	-12.9005	15/168	pps_pisum_IE_trypsin_rep1.mgf
	High	LSGGDHIHAGTVVGK	Q9GEB9;Q33245;Q32816;O63121;O98553;Q8HUZ4;B6GUU0;D8V9G2;Q33539;Q8HUZ7;Q8HU48;D8V9C3;D6C5Z0;O63185;Q49M33;Q33323;Q8HUY5;Q8MAK2;Q3MKL9;P04717;C8XRC6;Q8MCX5;A5BTM9;Q9TLH7;Q9MSR5;Q8MAT5;Q36650;Q85XM1;Q4VI97;Q09RH6;Q9BB40;Q4VI95;A5X4C4;Q6JXN8;Q4VIC2;Q09W32;Q85ZK8;Q33198;Q9BCC3;Q5YGG3;A1X498;Q95668;A4V8H9;A5PF92;Q4VIC1;Q4VI79;A5H767;O03107;Q8MAQ6;Q09W50;A0PDI3;Q8MAN3;Q8HTE8;Q710L6;Q09W23;Q8WJE2;O98359;…	3408	104	CID		57.79	0.00463876		3	49		1	1447.73	-21.2442	10/134	pps_pisum_IE_trypsin_rep1.mgf
	High	YGRPLLGcTIKPK	B8YGX4;Q6PSM7;Q71N62;C7AQS9;Q9TI22;O98435;Q33550;Q29VE5;C7AQU8;Q9GEB9;P36484;P36489;Q33245;Q32800;B3THI4;Q8MAK5;Q32816;O63121;O98553;P94108;Q9GD60;Q33531;Q8HUZ4;B6GUU0;D8V9G2;Q36667;Q8SKV4;P94086;P94091;Q33514;P94048;Q9GD57;Q9TKH0;C8YPK4;A8DPF8;Q33496;Q33268;O03607;Q33539;Q8HUZ7;O20266;Q8SKV6;Q8HU48;A8DPF0;B6GUR0;O63153;O63147;Q33620;Q8MAK6;P94054;Q9TI88;D2CN03;Q9XQM5;P94053;Q33579;Q7YM65;D8V9C3;…	22107	547	CID	C8(Carbamidomethyl)	52.58	0.0220337		4	51		1	1502.81	-27.9778	9/120	pps_pisum_IE_trypsin_rep1.mgf
	Medium	VTPQPGVPPEEAGAAVAAESSTGTWTTVWTDGLTSLDR	Q71N62;C7AQS9;Q9TI22;Q33550;C7AQU8;P36484;P36489;Q33245;Q32800;B3THI4;Q9TJY5;Q32816;Q95CD5;O98553;Q9GD60;Q33531;Q8HUZ4;B6GUU0;D8V9G2;Q36667;Q8SKV4;P94086;P94091;Q33514;P94048;P93976;Q9GD57;C8YPK4;Q33496;Q33268;O03607;Q33539;Q8HUZ7;Q36683;Q8SKV6;Q8HU48;A8DPF0;B6GUR0;O63153;P93987;Q33620;P94054;Q9TI88;D2CN03;Q9XQM5;P94053;D8V9C3;P92468;P94039;P94042;A5Y0S8;D6C5Z0;O63185;Q9TI00;A1XCQ7;P92469;O98659;…	13123	388	CID		48.41	0.0428287		7	49		1	3854.81	-16.0348	9/435	pps_pisum_IE_trypsin_rep1.mgf
	Low	TFQGPPHGIQVERDK	Q6PSM7;Q71N62;C7AQS9;Q9TI22;Q33550;Q29VE5;C7AQU8;Q9GEB9;Q33245;Q32800;B3THI4;Q9TJY5;Q8MAK5;O63121;P94108;Q9GD60;Q33531;Q8HUZ4;B6GUU0;D8V9G2;Q36667;Q8SKV4;P94086;P94091;Q33514;P93976;Q9GD57;Q9TKH0;C8YPK4;A8DPF8;Q33496;Q33268;Q8HUZ7;O20266;Q36683;Q8SKV6;Q8HU48;A8DPF0;B6GUR0;O63153;O63147;Q8MAK6;P94054;Q9TI88;D2CN03;Q9XQM5;P94053;Q33579;Q7YM65;D8V9C3;P92468;A5Y0S8;D6C5Z0;Q42903;O63185;Q9TI00;A1XCQ7;…	19010	488	CID		40.84	0.278159		2	50		1	1708.82	-31.0279	9/163	pps_pisum_IE_trypsin_rep1.mgf
	Low	AVYEcLR	B8YGX4;Q71N62;C7AQS9;O98435;Q33550;Q29VE5;C7AQU8;Q9GEB9;P36484;P36489;Q33245;B3THI4;Q8MAK5;Q32816;O63121;O98553;P94108;Q9GD60;Q33531;Q8HUZ4;B6GUU0;D8V9G2;Q36667;Q8SKV4;P94086;P94091;Q33514;P93976;Q9GD57;C8YPK4;A8DPF8;Q33496;Q33539;O20266;Q36683;Q8SKV6;Q8HU48;A8DPF0;B6GUR0;O63153;P93987;O63147;Q33620;Q8MAK6;P94054;Q9TI88;D2CN03;Q9XQM5;P94053;Q7YM65;D8V9C3;P92468;P94042;A5Y0S8;D6C5Z0;Q42903;O63185;…	21473	543	CID	C5(Carbamidomethyl)	38.17	0.404804	0	1	49		1	910.424	-23.2148	5/51	pps_pisum_IE_trypsin_rep1.mgf
	Low	WSPELAAxcEVWK	D8V9C3;Q37734;Q33404;Q31868	11	4	CID	X8(A), C9(Carbamidomethyl)	37.74	0.37278		9	48		1	1546.68	-34.7997	9/115	pps_pisum_IE_trypsin_rep1.mgf
	Low	ALRLEDLR	B8YGX4;Q6PSM7;Q71N62;C7AQS9;Q9TI22;Q33550;Q29VE5;C7AQU8;Q9GEB9;P36484;P36489;Q33245;Q32800;B3THI4;Q9TJY5;Q8MAK5;Q32816;O63121;O98553;Q8HUZ4;B6GUU0;D8V9G2;Q36667;Q8SKV4;P94086;P94091;Q33514;P94048;P93976;Q9GD57;C8YPK4;A8DPF8;Q33496;Q33268;O03607;Q33539;Q8HUZ7;O20266;Q36683;Q8HU48;A8DPF0;O63153;P93987;O63147;Q8MAK6;P94054;Q9TI88;D2CN03;Q9XQM5;P94053;D8V9C3;P92468;P94039;P94042;A5Y0S8;D6C5Z0;Q42903;…	22903	545	CID		35.82	0.853161		6	50		1	985.561	-18.2549	10/70	pps_pisum_IE_trypsin_rep1.mgf
	Low	LSGGDHIHAGTVVGKLEGER	Q9GEB9;Q33245;Q32816;O63121;O98553;Q8HUZ4;B6GUU0;D8V9G2;Q33539;Q8HUZ7;Q8HU48;D8V9C3;D6C5Z0;O63185;Q49M33;Q33323;Q8HUY5;Q8MAK2;Q3MKL9;P04717;C8XRC6;Q8MCX5;A5BTM9;Q9TLH7;Q9MSR5;Q8MAT5;Q36650;Q85XM1;Q4VI97;Q09RH6;Q9BB40;Q4VI95;A5X4C4;Q6JXN8;Q4VIC2;Q85ZK8;Q33198;Q9BCC3;A1X498;Q95668;A4V8H9;A5PF92;Q4VIC1;Q4VI79;A5H767;O03107;Q8MAQ6;A0PDI3;Q8MAN3;Q8HTE8;Q710L6;Q8WJE2;O98359;Q9XQG3;A8JY23;Q9GEE4;O98561;…	3266	95	CID		33.53	1.23909		4	49		1	2032.01	-23.2436	14/197	pps_pisum_IE_trypsin_rep1.mgf
	Low	NHGMHFR	Q9TI22;Q33550;C7AQU8;Q9GEB9;P36484;P36489;Q33245;Q32800;B3THI4;Q9TJY5;Q8MAK5;Q32816;Q95CD5;O63121;O98553;Q9GD60;Q33531;Q8HUZ4;B6GUU0;D8V9G2;Q8SKV4;P94086;P94091;Q33514;P94048;P93976;C8YPK4;A8DPF8;Q33496;Q33268;O03607;Q33539;O20266;Q36683;Q8SKV6;Q8HU48;A8DPF0;B6GUR0;O63153;P93987;O63147;Q33620;P94054;Q9TI88;D2CN03;Q9XQM5;P94053;Q33579;Q7YM65;D8V9C3;P92468;P94039;P94042;A5Y0S8;O63185;Q9TI00;Q8HDA1;…	14981	393	CID		31.48	1.28836	0	1	47	30	1	898.398	-13.5841	10/68	pps_pisum_IE_trypsin_rep1.mgf
	Low	LNKYGRPLLGcTIKPK	B8YGX4;Q6PSM7;Q71N62;C7AQS9;Q9TI22;O98435;Q33550;Q29VE5;C7AQU8;Q9GEB9;P36484;P36489;Q33245;Q32800;B3THI4;Q8MAK5;Q32816;O63121;P94108;Q9GD60;Q33531;Q8HUZ4;B6GUU0;D8V9G2;Q36667;Q8SKV4;P94086;P94091;Q33514;P94048;Q9GD57;Q9TKH0;C8YPK4;A8DPF8;Q33496;Q33268;O03607;Q33539;Q8HUZ7;O20266;Q8SKV6;Q8HU48;A8DPF0;B6GUR0;O63153;O63147;Q33620;Q8MAK6;P94054;Q9TI88;D2CN03;Q9XQM5;P94053;Q33579;Q7YM65;D8V9C3;P92468;…	21912	536	CID	C11(Carbamidomethyl)	22.05	22.243		8	50	31	1	1858.03	-22.9896	11/152	pps_pisum_IE_trypsin_rep1.mgf
	Low	TFQGPPHGIQVERDKLNK	Q6PSM7;Q71N62;C7AQS9;Q9TI22;Q33550;Q29VE5;C7AQU8;Q9GEB9;Q33245;Q32800;B3THI4;Q9TJY5;Q8MAK5;O63121;P94108;Q9GD60;Q33531;Q8HUZ4;B6GUU0;D8V9G2;Q36667;Q8SKV4;P94086;P94091;Q33514;P93976;Q9GD57;Q9TKH0;C8YPK4;A8DPF8;Q33496;Q33268;Q8HUZ7;O20266;Q36683;Q8SKV6;Q8HU48;A8DPF0;B6GUR0;O63153;O63147;Q8MAK6;P94054;Q9TI88;D2CN03;Q9XQM5;P94053;Q33579;Q7YM65;D8V9C3;P92468;A5Y0S8;D6C5Z0;Q42903;O63185;Q9TI00;A1XCQ7;…	18858	477	CID		19.64	46.6587		9	51	33	1	2064.01	-43.1133	14/196	pps_pisum_IE_trypsin_rep1.mgf
	Low	AMHAVIDR	B8YGX4;Q6PSM7;C7AQS9;Q9TI22;Q33550;Q29VE5;C7AQU8;Q9GEB9;P36484;P36489;Q33245;Q32800;B3THI4;Q9TJY5;Q8MAK5;Q32816;Q95CD5;O63121;O98553;Q9GD60;Q33531;Q8HUZ4;D8V9G2;Q36667;Q8SKV4;Q33514;P94048;P93976;Q9GD57;Q9TKH0;C8YPK4;A8DPF8;Q33268;Q33539;Q8HUZ7;O20266;Q36683;Q8SKV6;Q8HU48;A8DPF0;B6GUR0;O63153;P93987;O63147;Q33620;Q8MAK6;P94054;Q9TI88;D2CN03;Q9XQM5;P94053;Q7YM65;D8V9C3;P92468;P94039;P94042;A5Y0S8;…	20751	558	CID		13.41	119.58		3	49	26	1	912.446	-28.3329	5/57	pps_pisum_IE_trypsin_rep1.mgf
Q8WJE2	50	23	23	462	51.3559	6.53662	202.765	Ribulose-1,5-bisphosphate carboxylase/oxygenase large subunit (Fragment) OS=Apurimacia boliviana GN=rbcL PE=3 SV=1 - [Q8WJE2_9FABA]
	Confidence Icon	Sequence	Protein Accessions	# Proteins	# Protein Groups	Activation Type	Modifications	IonScore	Exp Value	Δ Score	Rank	Identity High	Homology Threshold	Charge	m/z [Da]	ΔM [ppm]	Ions Matched	Spectrum File
	High	DNGLLLHIHR	B8YGX4;C7AQS9;Q9TI22;Q33550;Q29VE5;C7AQU8;Q9GEB9;P36484;P36489;Q33245;Q32800;B3THI4;Q9TJY5;Q8MAK5;Q32816;O98553;Q9GD60;Q33531;Q8HUZ4;B6GUU0;D8V9G2;Q36667;Q8SKV4;P94091;Q33514;Q9GD57;Q9TKH0;C8YPK4;A8DPF8;Q33496;Q33268;Q33539;Q8HUZ7;Q36683;Q8SKV6;Q8HU48;A8DPF0;B6GUR0;O63153;P93987;O63147;Q33620;Q8MAK6;P94054;Q9TI88;D2CN03;Q9XQM5;P94053;Q33579;Q7YM65;D8V9C3;P92468;A5Y0S8;D6C5Z0;Q42903;O63185;Q8HDA1;…	20168	543	CID		90.47	3.28279e-06		4	50		1	1187.64	-21.5649	9/97	pps_pisum_IE_trypsin_rep1.mgf
	High	TFQGPPHGIQVER	Q6PSM7;Q71N62;C7AQS9;Q9TI22;Q33550;Q29VE5;C7AQU8;Q9GEB9;Q33245;Q32800;B3THI4;Q9TJY5;Q8MAK5;O63121;P94108;Q9GD60;Q33531;Q8HUZ4;B6GUU0;D8V9G2;Q36667;Q8SKV4;P94086;P94091;Q33514;P93976;Q9GD57;Q9TKH0;C8YPK4;A8DPF8;Q33496;Q33268;Q8HUZ7;O20266;Q36683;Q8SKV6;Q8HU48;A8DPF0;B6GUR0;O63153;O63147;Q8MAK6;P94054;Q9TI88;D2CN03;Q9XQM5;P94053;Q33579;Q7YM65;D8V9C3;P92468;A5Y0S8;D6C5Z0;Q42903;O63185;Q9TI00;A1XCQ7;…	19129	500	CID		81.06	3.09255e-05		5	51		1	1465.73	-17.0469	20/139	pps_pisum_IE_trypsin_rep1.mgf
	High	GGLDFTKDDENVNSQPFMR	B8YGX4;Q6PSM7;Q71N62;C7AQS9;Q9TI22;O98435;Q33550;Q29VE5;C7AQU8;Q9GEB9;P36484;P36489;Q33245;Q32800;B3THI4;Q9TJY5;Q8MAK5;Q32816;O63121;O98553;Q9GD60;Q33531;Q8HUZ4;B6GUU0;D8V9G2;Q36667;Q8SKV4;P94086;P94091;P94048;P93976;Q9GD57;C8YPK4;A8DPF8;Q33496;O03607;Q33539;Q8HUZ7;O20266;Q36683;Q8SKV6;Q8HU48;A8DPF0;B6GUR0;O63153;P93987;O63147;Q33620;Q8MAK6;P94054;Q9TI88;D2CN03;Q9XQM5;P94053;Q7YM65;D8V9C3;P92468;…	22231	561	CID		75.22	9.94741e-05		3	50		1	2169.95	-16.7175	10/193	pps_pisum_IE_trypsin_rep1.mgf
	High	DTDILAAFR	Q6PSM7;C7AQS9;Q9TI22;O98435;Q33550;Q29VE5;C7AQU8;P36484;P36489;Q33245;Q32800;B3THI4;Q9TJY5;Q8MAK5;Q32816;Q95CD5;O63121;P94108;Q9GD60;Q33531;Q8HUZ4;B6GUU0;Q36667;P94086;P94091;Q33514;P93976;Q9GD57;Q9TKH0;C8YPK4;A8DPF8;Q33496;Q33268;O03607;Q8HUZ7;O20266;Q36683;Q8SKV6;A8DPF0;B6GUR0;O63153;P93987;O63147;Q33620;P94054;Q9TI88;D2CN03;Q9XQM5;P94053;Q33579;D8V9C3;P94042;D6C5Z0;Q42903;O63185;Q9TI00;Q8HDA1;…	17751	482	CID		61.64	0.00232219	0	1	50		1	1021.51	-24.8078	8/74	pps_pisum_IE_trypsin_rep1.mgf
	High	GHYLNATAGTcEEMIKR	Q33550;Q29VE5;P36484;P36489;Q33245;Q9TJY5;Q32816;O98553;P94108;Q8HUZ4;Q36667;P94091;Q9GD57;A8DPF8;Q33268;Q8HUZ7;Q36683;Q8HU48;B6GUR0;Q8MAK6;Q9TI88;D2CN03;Q9XQM5;P94053;Q33579;Q7YM65;D8V9C3;P94039;A5Y0S8;O63185;Q9TI00;Q8HDA1;A1XCQ7;P94046;P92469;Q8WKU6;B7P0F0;Q36637;Q37357;P93986;Q95EN1;Q9GDQ2;Q8HT77;Q33323;A5X4L3;Q6LA00;E5KUU8;Q8HUY5;Q39288;Q37269;Q8MCX9;Q8HVG8;A3KLW4;Q3MKL9;P31184;Q8MCX5;A5BTM9;…	7090	264	CID	C11(Carbamidomethyl)	58.96	0.00351314		3	49		1	1950.89	-12.9005	15/168	pps_pisum_IE_trypsin_rep1.mgf
	High	LSGGDHIHAGTVVGK	Q9GEB9;Q33245;Q32816;O63121;O98553;Q8HUZ4;B6GUU0;D8V9G2;Q33539;Q8HUZ7;Q8HU48;D8V9C3;D6C5Z0;O63185;Q49M33;Q33323;Q8HUY5;Q8MAK2;Q3MKL9;P04717;C8XRC6;Q8MCX5;A5BTM9;Q9TLH7;Q9MSR5;Q8MAT5;Q36650;Q85XM1;Q4VI97;Q09RH6;Q9BB40;Q4VI95;A5X4C4;Q6JXN8;Q4VIC2;Q09W32;Q85ZK8;Q33198;Q9BCC3;Q5YGG3;A1X498;Q95668;A4V8H9;A5PF92;Q4VIC1;Q4VI79;A5H767;O03107;Q8MAQ6;Q09W50;A0PDI3;Q8MAN3;Q8HTE8;Q710L6;Q09W23;Q8WJE2;O98359;…	3408	104	CID		57.79	0.00463876		3	49		1	1447.73	-21.2442	10/134	pps_pisum_IE_trypsin_rep1.mgf
	High	SQAETGEIKGHYLNATAGTcEEMIKR	Q33245;Q9GD57;Q8HUZ7;B6GUR0;Q9XQM5;P94053;Q7YM65;A5Y0S8;A5X4L3;A5BTM9;Q31870;Q9THW8;Q8HUZ8;Q3T5H0;Q8MGI9;Q8HUX3;Q3T5L5;O98662;Q3T8E7;Q29S37;Q6L9Y5;O03107;Q8WHH7;Q8MAQ6;Q37279;Q3T5L8;Q8HUX6;Q8WJE2;Q7YNV0;Q3T5K7;Q3T5H5;B0YIC3;D6C5Z5;Q9MUG1;A4KC75;B8Q461;A5X4B3;O47215;C7A605;Q33193;Q37734;Q7YMS4;Q539W8;Q07209;Q37362;Q3T5A4;Q33316;Q31932;Q4QST0;Q4QSS5	921	50	CID	C20(Carbamidomethyl)	55.3	0.00897728		4	50		1	2894.34	-11.9698	13/294	pps_pisum_IE_trypsin_rep1.mgf
	High	YGRPLLGcTIKPK	B8YGX4;Q6PSM7;Q71N62;C7AQS9;Q9TI22;O98435;Q33550;Q29VE5;C7AQU8;Q9GEB9;P36484;P36489;Q33245;Q32800;B3THI4;Q8MAK5;Q32816;O63121;O98553;P94108;Q9GD60;Q33531;Q8HUZ4;B6GUU0;D8V9G2;Q36667;Q8SKV4;P94086;P94091;Q33514;P94048;Q9GD57;Q9TKH0;C8YPK4;A8DPF8;Q33496;Q33268;O03607;Q33539;Q8HUZ7;O20266;Q8SKV6;Q8HU48;A8DPF0;B6GUR0;O63153;O63147;Q33620;Q8MAK6;P94054;Q9TI88;D2CN03;Q9XQM5;P94053;Q33579;Q7YM65;D8V9C3;…	22107	547	CID	C8(Carbamidomethyl)	52.58	0.0220337		4	51		1	1502.81	-27.9778	9/120	pps_pisum_IE_trypsin_rep1.mgf
	High	FLFcAEAIYK	Q6PSM7;C7AQS9;Q9TI22;Q29VE5;Q33245;Q32816;B6GUU0;C8YPK4;Q33539;Q8HUZ7;Q36683;A8DPF0;B6GUR0;Q33620;Q8MAK6;Q9XQM5;A5Y0S8;D6C5Z0;B7P0F0;Q36637;A0PDA4;Q8HT77;A5X4I3;Q33323;A5X4L3;Q6LA00;Q8MAK2;Q8MCX9;Q95E64;Q05554;P28413;P04717;P36487;Q05993;C8XRC6;Q8MCX5;Q8MCY0;O98994;Q9MTF6;O47274;Q36650;A0PDB4;A9P786;B3THH2;B8PRP3;D1KWX9;Q9BA14;O20211;Q9THW8;Q8MAP7;O20274;O47275;O47273;Q8HUZ8;O78309;Q3T5H0;A1XM40;…	5539	221	CID	C4(Carbamidomethyl)	52.33	0.0217361		5	50		1	1261.6	-25.7947	14/76	pps_pisum_IE_trypsin_rep1.mgf
	High	LEGEREITLGFVDLLR	C7AQS9;C7AQU8;Q33245;Q8HUZ4;Q33539;Q8HUZ7;Q8MAK6;D2CN03;Q9XQM5;A5Y0S8;D6C5Z0;Q42903;Q8HDA1;A1XCQ7;A5X4I3;A5X4L3;E0DA51;Q8MAK2;Q8MCX9;Q05554;P31184;P04717;C8XRC6;Q8MCX5;A5BTM9;Q8MCY0;O47274;O03615;Q8MAT5;Q8MAP3;Q36650;Q71N78;Q4VI97;B8PRP3;D1KWX9;Q8MAP7;O47275;O47068;O47273;Q8HUZ8;Q9MS05;Q9MV63;O78309;Q3T5H0;Q4VI95;A4F4H5;C0J9S0;C7AQU0;B3SHH2;Q32924;Q8HUX3;Q32137;Q3T5L5;Q4VIC2;Q39972;O03656;Q9TID4;…	4880	225	CID		51.18	0.0241179		8	50		1	1859.97	-28.7324	10/167	pps_pisum_IE_trypsin_rep1.mgf
	Medium	VTPQPGVPPEEAGAAVAAESSTGTWTTVWTDGLTSLDR	Q71N62;C7AQS9;Q9TI22;Q33550;C7AQU8;P36484;P36489;Q33245;Q32800;B3THI4;Q9TJY5;Q32816;Q95CD5;O98553;Q9GD60;Q33531;Q8HUZ4;B6GUU0;D8V9G2;Q36667;Q8SKV4;P94086;P94091;Q33514;P94048;P93976;Q9GD57;C8YPK4;Q33496;Q33268;O03607;Q33539;Q8HUZ7;Q36683;Q8SKV6;Q8HU48;A8DPF0;B6GUR0;O63153;P93987;Q33620;P94054;Q9TI88;D2CN03;Q9XQM5;P94053;D8V9C3;P92468;P94039;P94042;A5Y0S8;D6C5Z0;O63185;Q9TI00;A1XCQ7;P92469;O98659;…	13123	388	CID		48.41	0.0428287		7	49		1	3854.81	-16.0348	9/435	pps_pisum_IE_trypsin_rep1.mgf
	Medium	EITLGFVDLLR	C7AQS9;C7AQU8;Q33245;Q8HUZ4;Q33539;Q8HUZ7;Q8MAK6;D2CN03;Q9XQM5;A5Y0S8;D6C5Z0;Q42903;Q8HDA1;A1XCQ7;Q9TLI7;A5X4I3;A5X4L3;E0DA51;Q8MAK2;Q8MCX9;Q05554;P31184;P04717;C8XRC6;Q8MCX5;A5BTM9;Q8MCY0;O47274;O03615;Q8MAT5;Q8MAP3;Q36650;Q71N78;Q4VI97;B8PRP3;D1KWX9;Q8MAP7;O47275;O47068;O47273;Q8HUZ8;Q9MS05;Q9MV63;O78309;Q3T5H0;Q4VI95;A4F4H5;C0J9S0;C7AQR7;C7AQU0;B3SHH2;Q32924;Q8HUX3;Q32137;Q3T5L5;Q4VIC2;Q39972;…	4915	235	CID		44.3	0.105204		6	49		1	1275.69	-28.2052	7/97	pps_pisum_IE_trypsin_rep1.mgf
	Low	TFQGPPHGIQVERDK	Q6PSM7;Q71N62;C7AQS9;Q9TI22;Q33550;Q29VE5;C7AQU8;Q9GEB9;Q33245;Q32800;B3THI4;Q9TJY5;Q8MAK5;O63121;P94108;Q9GD60;Q33531;Q8HUZ4;B6GUU0;D8V9G2;Q36667;Q8SKV4;P94086;P94091;Q33514;P93976;Q9GD57;Q9TKH0;C8YPK4;A8DPF8;Q33496;Q33268;Q8HUZ7;O20266;Q36683;Q8SKV6;Q8HU48;A8DPF0;B6GUR0;O63153;O63147;Q8MAK6;P94054;Q9TI88;D2CN03;Q9XQM5;P94053;Q33579;Q7YM65;D8V9C3;P92468;A5Y0S8;D6C5Z0;Q42903;O63185;Q9TI00;A1XCQ7;…	19010	488	CID		40.84	0.278159		2	50		1	1708.82	-31.0279	9/163	pps_pisum_IE_trypsin_rep1.mgf
	Low	EIKFEFPAMDTL	Q8HUZ4;C8YPK4;P04717;O98994;O03615;D1KWX9;Q3T5H0;Q8HUX3;Q32137;Q3T5L5;Q9TID4;Q4KUD6;O03616;O03647;A4V8H9;O03612;O03648;Q8HUX6;Q33444;O03622;Q8WJE2;O98756;Q9TID6;Q7YKH2;Q71N79;Q9TID3;O20363;Q9GG54;O03643;Q71N80;Q9GGI0;Q9TID5;Q8SLL1;O20310;Q07209;Q4KUE1;O03653;O03628;O03654;Q8SLK3;O03613;P92351;Q71N77	774	43	CID		38.96	0.249026	0	2	48	42	1	1440.67	-29.4387	6/118	pps_pisum_IE_trypsin_rep1.mgf
	Low	AVYEcLR	B8YGX4;Q71N62;C7AQS9;O98435;Q33550;Q29VE5;C7AQU8;Q9GEB9;P36484;P36489;Q33245;B3THI4;Q8MAK5;Q32816;O63121;O98553;P94108;Q9GD60;Q33531;Q8HUZ4;B6GUU0;D8V9G2;Q36667;Q8SKV4;P94086;P94091;Q33514;P93976;Q9GD57;C8YPK4;A8DPF8;Q33496;Q33539;O20266;Q36683;Q8SKV6;Q8HU48;A8DPF0;B6GUR0;O63153;P93987;O63147;Q33620;Q8MAK6;P94054;Q9TI88;D2CN03;Q9XQM5;P94053;Q7YM65;D8V9C3;P92468;P94042;A5Y0S8;D6C5Z0;Q42903;O63185;…	21473	543	CID	C5(Carbamidomethyl)	38.17	0.404804	0	1	49		1	910.424	-23.2148	5/51	pps_pisum_IE_trypsin_rep1.mgf
	Low	WSPELAAAcEVWK	O98435;Q33550;Q29VE5;P36489;Q33245;Q9TJY5;Q32816;Q95CD5;O63121;O98553;P94108;Q8HUZ4;B6GUU0;Q36667;P94086;P94091;Q33514;P94048;P93976;C8YPK4;A8DPF8;Q33268;Q33539;Q8HUZ7;O20266;Q36683;Q8SKV6;Q8HU48;A8DPF0;O63153;P93987;O63147;Q33620;P94054;Q9TI88;D2CN03;Q9XQM5;Q33579;Q7YM65;P92468;P94039;A5Y0S8;D6C5Z0;Q42903;O63185;Q9TI00;A1XCQ7;P94046;P94038;Q36643;Q8WKU6;Q31669;P93986;A0PDA4;Q9GDQ2;Q8HT77;A5X4I3;…	7073	273	CID	C9(Carbamidomethyl)	37.74	0.37278		3	48		1	1546.68	-34.7997	9/115	pps_pisum_IE_trypsin_rep1.mgf
	Low	ALRLEDLR	B8YGX4;Q6PSM7;Q71N62;C7AQS9;Q9TI22;Q33550;Q29VE5;C7AQU8;Q9GEB9;P36484;P36489;Q33245;Q32800;B3THI4;Q9TJY5;Q8MAK5;Q32816;O63121;O98553;Q8HUZ4;B6GUU0;D8V9G2;Q36667;Q8SKV4;P94086;P94091;Q33514;P94048;P93976;Q9GD57;C8YPK4;A8DPF8;Q33496;Q33268;O03607;Q33539;Q8HUZ7;O20266;Q36683;Q8HU48;A8DPF0;O63153;P93987;O63147;Q8MAK6;P94054;Q9TI88;D2CN03;Q9XQM5;P94053;D8V9C3;P92468;P94039;P94042;A5Y0S8;D6C5Z0;Q42903;…	22903	545	CID		35.82	0.853161		6	50		1	985.561	-18.2549	10/70	pps_pisum_IE_trypsin_rep1.mgf
	Low	LSGGDHIHAGTVVGKLEGER	Q9GEB9;Q33245;Q32816;O63121;O98553;Q8HUZ4;B6GUU0;D8V9G2;Q33539;Q8HUZ7;Q8HU48;D8V9C3;D6C5Z0;O63185;Q49M33;Q33323;Q8HUY5;Q8MAK2;Q3MKL9;P04717;C8XRC6;Q8MCX5;A5BTM9;Q9TLH7;Q9MSR5;Q8MAT5;Q36650;Q85XM1;Q4VI97;Q09RH6;Q9BB40;Q4VI95;A5X4C4;Q6JXN8;Q4VIC2;Q85ZK8;Q33198;Q9BCC3;A1X498;Q95668;A4V8H9;A5PF92;Q4VIC1;Q4VI79;A5H767;O03107;Q8MAQ6;A0PDI3;Q8MAN3;Q8HTE8;Q710L6;Q8WJE2;O98359;Q9XQG3;A8JY23;Q9GEE4;O98561;…	3266	95	CID		33.53	1.23909		4	49		1	2032.01	-23.2436	14/197	pps_pisum_IE_trypsin_rep1.mgf
	Low	NHGMHFR	Q9TI22;Q33550;C7AQU8;Q9GEB9;P36484;P36489;Q33245;Q32800;B3THI4;Q9TJY5;Q8MAK5;Q32816;Q95CD5;O63121;O98553;Q9GD60;Q33531;Q8HUZ4;B6GUU0;D8V9G2;Q8SKV4;P94086;P94091;Q33514;P94048;P93976;C8YPK4;A8DPF8;Q33496;Q33268;O03607;Q33539;O20266;Q36683;Q8SKV6;Q8HU48;A8DPF0;B6GUR0;O63153;P93987;O63147;Q33620;P94054;Q9TI88;D2CN03;Q9XQM5;P94053;Q33579;Q7YM65;D8V9C3;P92468;P94039;P94042;A5Y0S8;O63185;Q9TI00;Q8HDA1;…	14981	393	CID		31.48	1.28836	0	1	47	30	1	898.398	-13.5841	10/68	pps_pisum_IE_trypsin_rep1.mgf
	Low	LNKYGRPLLGcTIKPK	B8YGX4;Q6PSM7;Q71N62;C7AQS9;Q9TI22;O98435;Q33550;Q29VE5;C7AQU8;Q9GEB9;P36484;P36489;Q33245;Q32800;B3THI4;Q8MAK5;Q32816;O63121;P94108;Q9GD60;Q33531;Q8HUZ4;B6GUU0;D8V9G2;Q36667;Q8SKV4;P94086;P94091;Q33514;P94048;Q9GD57;Q9TKH0;C8YPK4;A8DPF8;Q33496;Q33268;O03607;Q33539;Q8HUZ7;O20266;Q8SKV6;Q8HU48;A8DPF0;B6GUR0;O63153;O63147;Q33620;Q8MAK6;P94054;Q9TI88;D2CN03;Q9XQM5;P94053;Q33579;Q7YM65;D8V9C3;P92468;…	21912	536	CID	C11(Carbamidomethyl)	22.05	22.243		8	50	31	1	1858.03	-22.9896	11/152	pps_pisum_IE_trypsin_rep1.mgf
	Low	DRFLFcAEAIYK	Q6PSM7;C7AQS9;Q9TI22;Q29VE5;Q33245;Q32816;B6GUU0;C8YPK4;Q33539;Q8HUZ7;Q36683;A8DPF0;B6GUR0;Q33620;Q8MAK6;Q9XQM5;A5Y0S8;D6C5Z0;B7P0F0;Q36637;A0PDA4;Q8HT77;A5X4I3;Q33323;A5X4L3;Q8MAK2;Q8MCX9;Q95E64;Q05554;P28413;P04717;P36487;Q05993;C8XRC6;Q8MCX5;Q8MCY0;O98994;Q9MTF6;O47274;Q36650;A0PDB4;A9P786;B3THH2;B8PRP3;D1KWX9;Q9BA14;O20211;Q9THW8;Q8MAP7;O20274;O47275;O47273;Q8HUZ8;O78309;Q3T5H0;A1XM40;A1XM46;…	5509	215	CID	C6(Carbamidomethyl)	21.38	20.8003		4	49	35	1	1532.72	-22.4928	9/126	pps_pisum_IE_trypsin_rep1.mgf
	Low	TFQGPPHGIQVERDKLNK	Q6PSM7;Q71N62;C7AQS9;Q9TI22;Q33550;Q29VE5;C7AQU8;Q9GEB9;Q33245;Q32800;B3THI4;Q9TJY5;Q8MAK5;O63121;P94108;Q9GD60;Q33531;Q8HUZ4;B6GUU0;D8V9G2;Q36667;Q8SKV4;P94086;P94091;Q33514;P93976;Q9GD57;Q9TKH0;C8YPK4;A8DPF8;Q33496;Q33268;Q8HUZ7;O20266;Q36683;Q8SKV6;Q8HU48;A8DPF0;B6GUR0;O63153;O63147;Q8MAK6;P94054;Q9TI88;D2CN03;Q9XQM5;P94053;Q33579;Q7YM65;D8V9C3;P92468;A5Y0S8;D6C5Z0;Q42903;O63185;Q9TI00;A1XCQ7;…	18858	477	CID		19.64	46.6587		9	51	33	1	2064.01	-43.1133	14/196	pps_pisum_IE_trypsin_rep1.mgf
	Low	AMHAVIDR	B8YGX4;Q6PSM7;C7AQS9;Q9TI22;Q33550;Q29VE5;C7AQU8;Q9GEB9;P36484;P36489;Q33245;Q32800;B3THI4;Q9TJY5;Q8MAK5;Q32816;Q95CD5;O63121;O98553;Q9GD60;Q33531;Q8HUZ4;D8V9G2;Q36667;Q8SKV4;Q33514;P94048;P93976;Q9GD57;Q9TKH0;C8YPK4;A8DPF8;Q33268;Q33539;Q8HUZ7;O20266;Q36683;Q8SKV6;Q8HU48;A8DPF0;B6GUR0;O63153;P93987;O63147;Q33620;Q8MAK6;P94054;Q9TI88;D2CN03;Q9XQM5;P94053;Q7YM65;D8V9C3;P92468;P94039;P94042;A5Y0S8;…	20751	558	CID		13.41	119.58		3	49	26	1	912.446	-28.3329	5/57	pps_pisum_IE_trypsin_rep1.mgf
B8Q461	53.37	21	21	386	42.9096	6.63916	202.765	Ribulose-1,5-bisphosphate carboxylase/oxygenase large subunit (Fragment) OS=Lotononis subulata PE=4 SV=1 - [B8Q461_9FABA]
	Confidence Icon	Sequence	Protein Accessions	# Proteins	# Protein Groups	Activation Type	Modifications	IonScore	Exp Value	Δ Score	Rank	Identity High	Homology Threshold	Charge	m/z [Da]	ΔM [ppm]	Ions Matched	Spectrum File
	High	DNGLLLHIHR	B8YGX4;C7AQS9;Q9TI22;Q33550;Q29VE5;C7AQU8;Q9GEB9;P36484;P36489;Q33245;Q32800;B3THI4;Q9TJY5;Q8MAK5;Q32816;O98553;Q9GD60;Q33531;Q8HUZ4;B6GUU0;D8V9G2;Q36667;Q8SKV4;P94091;Q33514;Q9GD57;Q9TKH0;C8YPK4;A8DPF8;Q33496;Q33268;Q33539;Q8HUZ7;Q36683;Q8SKV6;Q8HU48;A8DPF0;B6GUR0;O63153;P93987;O63147;Q33620;Q8MAK6;P94054;Q9TI88;D2CN03;Q9XQM5;P94053;Q33579;Q7YM65;D8V9C3;P92468;A5Y0S8;D6C5Z0;Q42903;O63185;Q8HDA1;…	20168	543	CID		90.47	3.28279e-06		4	50		1	1187.64	-21.5649	9/97	pps_pisum_IE_trypsin_rep1.mgf
	High	TFQGPPHGIQVER	Q6PSM7;Q71N62;C7AQS9;Q9TI22;Q33550;Q29VE5;C7AQU8;Q9GEB9;Q33245;Q32800;B3THI4;Q9TJY5;Q8MAK5;O63121;P94108;Q9GD60;Q33531;Q8HUZ4;B6GUU0;D8V9G2;Q36667;Q8SKV4;P94086;P94091;Q33514;P93976;Q9GD57;Q9TKH0;C8YPK4;A8DPF8;Q33496;Q33268;Q8HUZ7;O20266;Q36683;Q8SKV6;Q8HU48;A8DPF0;B6GUR0;O63153;O63147;Q8MAK6;P94054;Q9TI88;D2CN03;Q9XQM5;P94053;Q33579;Q7YM65;D8V9C3;P92468;A5Y0S8;D6C5Z0;Q42903;O63185;Q9TI00;A1XCQ7;…	19129	500	CID		81.06	3.09255e-05		5	51		1	1465.73	-17.0469	20/139	pps_pisum_IE_trypsin_rep1.mgf
	High	GGLDFTKDDENVNSQPFMR	B8YGX4;Q6PSM7;Q71N62;C7AQS9;Q9TI22;O98435;Q33550;Q29VE5;C7AQU8;Q9GEB9;P36484;P36489;Q33245;Q32800;B3THI4;Q9TJY5;Q8MAK5;Q32816;O63121;O98553;Q9GD60;Q33531;Q8HUZ4;B6GUU0;D8V9G2;Q36667;Q8SKV4;P94086;P94091;P94048;P93976;Q9GD57;C8YPK4;A8DPF8;Q33496;O03607;Q33539;Q8HUZ7;O20266;Q36683;Q8SKV6;Q8HU48;A8DPF0;B6GUR0;O63153;P93987;O63147;Q33620;Q8MAK6;P94054;Q9TI88;D2CN03;Q9XQM5;P94053;Q7YM65;D8V9C3;P92468;…	22231	561	CID		75.22	9.94741e-05		3	50		1	2169.95	-16.7175	10/193	pps_pisum_IE_trypsin_rep1.mgf
	High	DTDILAAFR	Q6PSM7;C7AQS9;Q9TI22;O98435;Q33550;Q29VE5;C7AQU8;P36484;P36489;Q33245;Q32800;B3THI4;Q9TJY5;Q8MAK5;Q32816;Q95CD5;O63121;P94108;Q9GD60;Q33531;Q8HUZ4;B6GUU0;Q36667;P94086;P94091;Q33514;P93976;Q9GD57;Q9TKH0;C8YPK4;A8DPF8;Q33496;Q33268;O03607;Q8HUZ7;O20266;Q36683;Q8SKV6;A8DPF0;B6GUR0;O63153;P93987;O63147;Q33620;P94054;Q9TI88;D2CN03;Q9XQM5;P94053;Q33579;D8V9C3;P94042;D6C5Z0;Q42903;O63185;Q9TI00;Q8HDA1;…	17751	482	CID		61.64	0.00232219	0	1	50		1	1021.51	-24.8078	8/74	pps_pisum_IE_trypsin_rep1.mgf
	High	GHYLNATAGTcEEMIKR	Q33550;Q29VE5;P36484;P36489;Q33245;Q9TJY5;Q32816;O98553;P94108;Q8HUZ4;Q36667;P94091;Q9GD57;A8DPF8;Q33268;Q8HUZ7;Q36683;Q8HU48;B6GUR0;Q8MAK6;Q9TI88;D2CN03;Q9XQM5;P94053;Q33579;Q7YM65;D8V9C3;P94039;A5Y0S8;O63185;Q9TI00;Q8HDA1;A1XCQ7;P94046;P92469;Q8WKU6;B7P0F0;Q36637;Q37357;P93986;Q95EN1;Q9GDQ2;Q8HT77;Q33323;A5X4L3;Q6LA00;E5KUU8;Q8HUY5;Q39288;Q37269;Q8MCX9;Q8HVG8;A3KLW4;Q3MKL9;P31184;Q8MCX5;A5BTM9;…	7090	264	CID	C11(Carbamidomethyl)	58.96	0.00351314		3	49		1	1950.89	-12.9005	15/168	pps_pisum_IE_trypsin_rep1.mgf
	High	LSGGDHIHAGTVxGK	Q85XM3;B8Q461	4	2	CID	X13(V)	57.79	0.00463876		5	49		1	1447.73	-21.2442	10/134	pps_pisum_IE_trypsin_rep1.mgf
	High	SQAETGEIKGHYLNATAGTcEEMIKR	Q33245;Q9GD57;Q8HUZ7;B6GUR0;Q9XQM5;P94053;Q7YM65;A5Y0S8;A5X4L3;A5BTM9;Q31870;Q9THW8;Q8HUZ8;Q3T5H0;Q8MGI9;Q8HUX3;Q3T5L5;O98662;Q3T8E7;Q29S37;Q6L9Y5;O03107;Q8WHH7;Q8MAQ6;Q37279;Q3T5L8;Q8HUX6;Q8WJE2;Q7YNV0;Q3T5K7;Q3T5H5;B0YIC3;D6C5Z5;Q9MUG1;A4KC75;B8Q461;A5X4B3;O47215;C7A605;Q33193;Q37734;Q7YMS4;Q539W8;Q07209;Q37362;Q3T5A4;Q33316;Q31932;Q4QST0;Q4QSS5	921	50	CID	C20(Carbamidomethyl)	55.3	0.00897728		4	50		1	2894.34	-11.9698	13/294	pps_pisum_IE_trypsin_rep1.mgf
	High	YGRPLLGcTIKPK	B8YGX4;Q6PSM7;Q71N62;C7AQS9;Q9TI22;O98435;Q33550;Q29VE5;C7AQU8;Q9GEB9;P36484;P36489;Q33245;Q32800;B3THI4;Q8MAK5;Q32816;O63121;O98553;P94108;Q9GD60;Q33531;Q8HUZ4;B6GUU0;D8V9G2;Q36667;Q8SKV4;P94086;P94091;Q33514;P94048;Q9GD57;Q9TKH0;C8YPK4;A8DPF8;Q33496;Q33268;O03607;Q33539;Q8HUZ7;O20266;Q8SKV6;Q8HU48;A8DPF0;B6GUR0;O63153;O63147;Q33620;Q8MAK6;P94054;Q9TI88;D2CN03;Q9XQM5;P94053;Q33579;Q7YM65;D8V9C3;…	22107	547	CID	C8(Carbamidomethyl)	52.58	0.0220337		4	51		1	1502.81	-27.9778	9/120	pps_pisum_IE_trypsin_rep1.mgf
	High	FLFcAEAIYK	Q6PSM7;C7AQS9;Q9TI22;Q29VE5;Q33245;Q32816;B6GUU0;C8YPK4;Q33539;Q8HUZ7;Q36683;A8DPF0;B6GUR0;Q33620;Q8MAK6;Q9XQM5;A5Y0S8;D6C5Z0;B7P0F0;Q36637;A0PDA4;Q8HT77;A5X4I3;Q33323;A5X4L3;Q6LA00;Q8MAK2;Q8MCX9;Q95E64;Q05554;P28413;P04717;P36487;Q05993;C8XRC6;Q8MCX5;Q8MCY0;O98994;Q9MTF6;O47274;Q36650;A0PDB4;A9P786;B3THH2;B8PRP3;D1KWX9;Q9BA14;O20211;Q9THW8;Q8MAP7;O20274;O47275;O47273;Q8HUZ8;O78309;Q3T5H0;A1XM40;…	5539	221	CID	C4(Carbamidomethyl)	52.33	0.0217361		5	50		1	1261.6	-25.7947	14/76	pps_pisum_IE_trypsin_rep1.mgf
	High	LEGEREITLGFVDLLR	C7AQS9;C7AQU8;Q33245;Q8HUZ4;Q33539;Q8HUZ7;Q8MAK6;D2CN03;Q9XQM5;A5Y0S8;D6C5Z0;Q42903;Q8HDA1;A1XCQ7;A5X4I3;A5X4L3;E0DA51;Q8MAK2;Q8MCX9;Q05554;P31184;P04717;C8XRC6;Q8MCX5;A5BTM9;Q8MCY0;O47274;O03615;Q8MAT5;Q8MAP3;Q36650;Q71N78;Q4VI97;B8PRP3;D1KWX9;Q8MAP7;O47275;O47068;O47273;Q8HUZ8;Q9MS05;Q9MV63;O78309;Q3T5H0;Q4VI95;A4F4H5;C0J9S0;C7AQU0;B3SHH2;Q32924;Q8HUX3;Q32137;Q3T5L5;Q4VIC2;Q39972;O03656;Q9TID4;…	4880	225	CID		51.18	0.0241179		8	50		1	1859.97	-28.7324	10/167	pps_pisum_IE_trypsin_rep1.mgf
	Medium	VTPQPGVPPEEAGAAVAAESSTGTWTTVWTDGLTSLDR	Q71N62;C7AQS9;Q9TI22;Q33550;C7AQU8;P36484;P36489;Q33245;Q32800;B3THI4;Q9TJY5;Q32816;Q95CD5;O98553;Q9GD60;Q33531;Q8HUZ4;B6GUU0;D8V9G2;Q36667;Q8SKV4;P94086;P94091;Q33514;P94048;P93976;Q9GD57;C8YPK4;Q33496;Q33268;O03607;Q33539;Q8HUZ7;Q36683;Q8SKV6;Q8HU48;A8DPF0;B6GUR0;O63153;P93987;Q33620;P94054;Q9TI88;D2CN03;Q9XQM5;P94053;D8V9C3;P92468;P94039;P94042;A5Y0S8;D6C5Z0;O63185;Q9TI00;A1XCQ7;P92469;O98659;…	13123	388	CID		48.41	0.0428287		7	49		1	3854.81	-16.0348	9/435	pps_pisum_IE_trypsin_rep1.mgf
	Medium	EITLGFVDLLR	C7AQS9;C7AQU8;Q33245;Q8HUZ4;Q33539;Q8HUZ7;Q8MAK6;D2CN03;Q9XQM5;A5Y0S8;D6C5Z0;Q42903;Q8HDA1;A1XCQ7;Q9TLI7;A5X4I3;A5X4L3;E0DA51;Q8MAK2;Q8MCX9;Q05554;P31184;P04717;C8XRC6;Q8MCX5;A5BTM9;Q8MCY0;O47274;O03615;Q8MAT5;Q8MAP3;Q36650;Q71N78;Q4VI97;B8PRP3;D1KWX9;Q8MAP7;O47275;O47068;O47273;Q8HUZ8;Q9MS05;Q9MV63;O78309;Q3T5H0;Q4VI95;A4F4H5;C0J9S0;C7AQR7;C7AQU0;B3SHH2;Q32924;Q8HUX3;Q32137;Q3T5L5;Q4VIC2;Q39972;…	4915	235	CID		44.3	0.105204		6	49		1	1275.69	-28.2052	7/97	pps_pisum_IE_trypsin_rep1.mgf
	Low	TFQGPPHGIQVERDK	Q6PSM7;Q71N62;C7AQS9;Q9TI22;Q33550;Q29VE5;C7AQU8;Q9GEB9;Q33245;Q32800;B3THI4;Q9TJY5;Q8MAK5;O63121;P94108;Q9GD60;Q33531;Q8HUZ4;B6GUU0;D8V9G2;Q36667;Q8SKV4;P94086;P94091;Q33514;P93976;Q9GD57;Q9TKH0;C8YPK4;A8DPF8;Q33496;Q33268;Q8HUZ7;O20266;Q36683;Q8SKV6;Q8HU48;A8DPF0;B6GUR0;O63153;O63147;Q8MAK6;P94054;Q9TI88;D2CN03;Q9XQM5;P94053;Q33579;Q7YM65;D8V9C3;P92468;A5Y0S8;D6C5Z0;Q42903;O63185;Q9TI00;A1XCQ7;…	19010	488	CID		40.84	0.278159		2	50		1	1708.82	-31.0279	9/163	pps_pisum_IE_trypsin_rep1.mgf
	Low	AVYEcLR	B8YGX4;Q71N62;C7AQS9;O98435;Q33550;Q29VE5;C7AQU8;Q9GEB9;P36484;P36489;Q33245;B3THI4;Q8MAK5;Q32816;O63121;O98553;P94108;Q9GD60;Q33531;Q8HUZ4;B6GUU0;D8V9G2;Q36667;Q8SKV4;P94086;P94091;Q33514;P93976;Q9GD57;C8YPK4;A8DPF8;Q33496;Q33539;O20266;Q36683;Q8SKV6;Q8HU48;A8DPF0;B6GUR0;O63153;P93987;O63147;Q33620;Q8MAK6;P94054;Q9TI88;D2CN03;Q9XQM5;P94053;Q7YM65;D8V9C3;P92468;P94042;A5Y0S8;D6C5Z0;Q42903;O63185;…	21473	543	CID	C5(Carbamidomethyl)	38.17	0.404804	0	1	49		1	910.424	-23.2148	5/51	pps_pisum_IE_trypsin_rep1.mgf
	Low	ALRLEDLR	B8YGX4;Q6PSM7;Q71N62;C7AQS9;Q9TI22;Q33550;Q29VE5;C7AQU8;Q9GEB9;P36484;P36489;Q33245;Q32800;B3THI4;Q9TJY5;Q8MAK5;Q32816;O63121;O98553;Q8HUZ4;B6GUU0;D8V9G2;Q36667;Q8SKV4;P94086;P94091;Q33514;P94048;P93976;Q9GD57;C8YPK4;A8DPF8;Q33496;Q33268;O03607;Q33539;Q8HUZ7;O20266;Q36683;Q8HU48;A8DPF0;O63153;P93987;O63147;Q8MAK6;P94054;Q9TI88;D2CN03;Q9XQM5;P94053;D8V9C3;P92468;P94039;P94042;A5Y0S8;D6C5Z0;Q42903;…	22903	545	CID		35.82	0.853161		6	50		1	985.561	-18.2549	10/70	pps_pisum_IE_trypsin_rep1.mgf
	Low	LSGGDHIHAGTVxGKLEGER	Q85XM3;B8Q461	4	2	CID	X13(V)	33.53	1.23909		9	49		1	2032.01	-23.2436	14/197	pps_pisum_IE_trypsin_rep1.mgf
	Low	NHGMHFR	Q9TI22;Q33550;C7AQU8;Q9GEB9;P36484;P36489;Q33245;Q32800;B3THI4;Q9TJY5;Q8MAK5;Q32816;Q95CD5;O63121;O98553;Q9GD60;Q33531;Q8HUZ4;B6GUU0;D8V9G2;Q8SKV4;P94086;P94091;Q33514;P94048;P93976;C8YPK4;A8DPF8;Q33496;Q33268;O03607;Q33539;O20266;Q36683;Q8SKV6;Q8HU48;A8DPF0;B6GUR0;O63153;P93987;O63147;Q33620;P94054;Q9TI88;D2CN03;Q9XQM5;P94053;Q33579;Q7YM65;D8V9C3;P92468;P94039;P94042;A5Y0S8;O63185;Q9TI00;Q8HDA1;…	14981	393	CID		31.48	1.28836	0	1	47	30	1	898.398	-13.5841	10/68	pps_pisum_IE_trypsin_rep1.mgf
	Low	LNKYGRPLLGcTIKPK	B8YGX4;Q6PSM7;Q71N62;C7AQS9;Q9TI22;O98435;Q33550;Q29VE5;C7AQU8;Q9GEB9;P36484;P36489;Q33245;Q32800;B3THI4;Q8MAK5;Q32816;O63121;P94108;Q9GD60;Q33531;Q8HUZ4;B6GUU0;D8V9G2;Q36667;Q8SKV4;P94086;P94091;Q33514;P94048;Q9GD57;Q9TKH0;C8YPK4;A8DPF8;Q33496;Q33268;O03607;Q33539;Q8HUZ7;O20266;Q8SKV6;Q8HU48;A8DPF0;B6GUR0;O63153;O63147;Q33620;Q8MAK6;P94054;Q9TI88;D2CN03;Q9XQM5;P94053;Q33579;Q7YM65;D8V9C3;P92468;…	21912	536	CID	C11(Carbamidomethyl)	22.05	22.243		8	50	31	1	1858.03	-22.9896	11/152	pps_pisum_IE_trypsin_rep1.mgf
	Low	DRFLFcAEAIYK	Q6PSM7;C7AQS9;Q9TI22;Q29VE5;Q33245;Q32816;B6GUU0;C8YPK4;Q33539;Q8HUZ7;Q36683;A8DPF0;B6GUR0;Q33620;Q8MAK6;Q9XQM5;A5Y0S8;D6C5Z0;B7P0F0;Q36637;A0PDA4;Q8HT77;A5X4I3;Q33323;A5X4L3;Q8MAK2;Q8MCX9;Q95E64;Q05554;P28413;P04717;P36487;Q05993;C8XRC6;Q8MCX5;Q8MCY0;O98994;Q9MTF6;O47274;Q36650;A0PDB4;A9P786;B3THH2;B8PRP3;D1KWX9;Q9BA14;O20211;Q9THW8;Q8MAP7;O20274;O47275;O47273;Q8HUZ8;O78309;Q3T5H0;A1XM40;A1XM46;…	5509	215	CID	C6(Carbamidomethyl)	21.38	20.8003		4	49	35	1	1532.72	-22.4928	9/126	pps_pisum_IE_trypsin_rep1.mgf
	Low	TFQGPPHGIQVERDKLNK	Q6PSM7;Q71N62;C7AQS9;Q9TI22;Q33550;Q29VE5;C7AQU8;Q9GEB9;Q33245;Q32800;B3THI4;Q9TJY5;Q8MAK5;O63121;P94108;Q9GD60;Q33531;Q8HUZ4;B6GUU0;D8V9G2;Q36667;Q8SKV4;P94086;P94091;Q33514;P93976;Q9GD57;Q9TKH0;C8YPK4;A8DPF8;Q33496;Q33268;Q8HUZ7;O20266;Q36683;Q8SKV6;Q8HU48;A8DPF0;B6GUR0;O63153;O63147;Q8MAK6;P94054;Q9TI88;D2CN03;Q9XQM5;P94053;Q33579;Q7YM65;D8V9C3;P92468;A5Y0S8;D6C5Z0;Q42903;O63185;Q9TI00;A1XCQ7;…	18858	477	CID		19.64	46.6587		9	51	33	1	2064.01	-43.1133	14/196	pps_pisum_IE_trypsin_rep1.mgf
	Low	AMHAVIDR	B8YGX4;Q6PSM7;C7AQS9;Q9TI22;Q33550;Q29VE5;C7AQU8;Q9GEB9;P36484;P36489;Q33245;Q32800;B3THI4;Q9TJY5;Q8MAK5;Q32816;Q95CD5;O63121;O98553;Q9GD60;Q33531;Q8HUZ4;D8V9G2;Q36667;Q8SKV4;Q33514;P94048;P93976;Q9GD57;Q9TKH0;C8YPK4;A8DPF8;Q33268;Q33539;Q8HUZ7;O20266;Q36683;Q8SKV6;Q8HU48;A8DPF0;B6GUR0;O63153;P93987;O63147;Q33620;Q8MAK6;P94054;Q9TI88;D2CN03;Q9XQM5;P94053;Q7YM65;D8V9C3;P92468;P94039;P94042;A5Y0S8;…	20751	558	CID		13.41	119.58		3	49	26	1	912.446	-28.3329	5/57	pps_pisum_IE_trypsin_rep1.mgf
Q33193	47.75	23	23	467	51.8692	6.80029	202.765	Ribulose-1,5-bisphosphate carboxylase/oxygenase large subunit (Fragment) OS=Trichostema dichotomum GN=rbcL PE=3 SV=1 - [Q33193_TRIDI]
	Confidence Icon	Sequence	Protein Accessions	# Proteins	# Protein Groups	Activation Type	Modifications	IonScore	Exp Value	Δ Score	Rank	Identity High	Homology Threshold	Charge	m/z [Da]	ΔM [ppm]	Ions Matched	Spectrum File
	High	DNGLLLHIHR	B8YGX4;C7AQS9;Q9TI22;Q33550;Q29VE5;C7AQU8;Q9GEB9;P36484;P36489;Q33245;Q32800;B3THI4;Q9TJY5;Q8MAK5;Q32816;O98553;Q9GD60;Q33531;Q8HUZ4;B6GUU0;D8V9G2;Q36667;Q8SKV4;P94091;Q33514;Q9GD57;Q9TKH0;C8YPK4;A8DPF8;Q33496;Q33268;Q33539;Q8HUZ7;Q36683;Q8SKV6;Q8HU48;A8DPF0;B6GUR0;O63153;P93987;O63147;Q33620;Q8MAK6;P94054;Q9TI88;D2CN03;Q9XQM5;P94053;Q33579;Q7YM65;D8V9C3;P92468;A5Y0S8;D6C5Z0;Q42903;O63185;Q8HDA1;…	20168	543	CID		90.47	3.28279e-06		4	50		1	1187.64	-21.5649	9/97	pps_pisum_IE_trypsin_rep1.mgf
	High	TFQGPPHGIQVER	Q6PSM7;Q71N62;C7AQS9;Q9TI22;Q33550;Q29VE5;C7AQU8;Q9GEB9;Q33245;Q32800;B3THI4;Q9TJY5;Q8MAK5;O63121;P94108;Q9GD60;Q33531;Q8HUZ4;B6GUU0;D8V9G2;Q36667;Q8SKV4;P94086;P94091;Q33514;P93976;Q9GD57;Q9TKH0;C8YPK4;A8DPF8;Q33496;Q33268;Q8HUZ7;O20266;Q36683;Q8SKV6;Q8HU48;A8DPF0;B6GUR0;O63153;O63147;Q8MAK6;P94054;Q9TI88;D2CN03;Q9XQM5;P94053;Q33579;Q7YM65;D8V9C3;P92468;A5Y0S8;D6C5Z0;Q42903;O63185;Q9TI00;A1XCQ7;…	19129	500	CID		81.06	3.09255e-05		5	51		1	1465.73	-17.0469	20/139	pps_pisum_IE_trypsin_rep1.mgf
	High	GGLDFTKDDENVNSQPFMR	B8YGX4;Q6PSM7;Q71N62;C7AQS9;Q9TI22;O98435;Q33550;Q29VE5;C7AQU8;Q9GEB9;P36484;P36489;Q33245;Q32800;B3THI4;Q9TJY5;Q8MAK5;Q32816;O63121;O98553;Q9GD60;Q33531;Q8HUZ4;B6GUU0;D8V9G2;Q36667;Q8SKV4;P94086;P94091;P94048;P93976;Q9GD57;C8YPK4;A8DPF8;Q33496;O03607;Q33539;Q8HUZ7;O20266;Q36683;Q8SKV6;Q8HU48;A8DPF0;B6GUR0;O63153;P93987;O63147;Q33620;Q8MAK6;P94054;Q9TI88;D2CN03;Q9XQM5;P94053;Q7YM65;D8V9C3;P92468;…	22231	561	CID		75.22	9.94741e-05		3	50		1	2169.95	-16.7175	10/193	pps_pisum_IE_trypsin_rep1.mgf
	High	DTDILAAFR	Q6PSM7;C7AQS9;Q9TI22;O98435;Q33550;Q29VE5;C7AQU8;P36484;P36489;Q33245;Q32800;B3THI4;Q9TJY5;Q8MAK5;Q32816;Q95CD5;O63121;P94108;Q9GD60;Q33531;Q8HUZ4;B6GUU0;Q36667;P94086;P94091;Q33514;P93976;Q9GD57;Q9TKH0;C8YPK4;A8DPF8;Q33496;Q33268;O03607;Q8HUZ7;O20266;Q36683;Q8SKV6;A8DPF0;B6GUR0;O63153;P93987;O63147;Q33620;P94054;Q9TI88;D2CN03;Q9XQM5;P94053;Q33579;D8V9C3;P94042;D6C5Z0;Q42903;O63185;Q9TI00;Q8HDA1;…	17751	482	CID		61.64	0.00232219	0	1	50		1	1021.51	-24.8078	8/74	pps_pisum_IE_trypsin_rep1.mgf
	High	GHYLNATAGTcEEMIKR	Q33550;Q29VE5;P36484;P36489;Q33245;Q9TJY5;Q32816;O98553;P94108;Q8HUZ4;Q36667;P94091;Q9GD57;A8DPF8;Q33268;Q8HUZ7;Q36683;Q8HU48;B6GUR0;Q8MAK6;Q9TI88;D2CN03;Q9XQM5;P94053;Q33579;Q7YM65;D8V9C3;P94039;A5Y0S8;O63185;Q9TI00;Q8HDA1;A1XCQ7;P94046;P92469;Q8WKU6;B7P0F0;Q36637;Q37357;P93986;Q95EN1;Q9GDQ2;Q8HT77;Q33323;A5X4L3;Q6LA00;E5KUU8;Q8HUY5;Q39288;Q37269;Q8MCX9;Q8HVG8;A3KLW4;Q3MKL9;P31184;Q8MCX5;A5BTM9;…	7090	264	CID	C11(Carbamidomethyl)	58.96	0.00351314		3	49		1	1950.89	-12.9005	15/168	pps_pisum_IE_trypsin_rep1.mgf
	High	LSGGDHIHAGTVVGK	Q9GEB9;Q33245;Q32816;O63121;O98553;Q8HUZ4;B6GUU0;D8V9G2;Q33539;Q8HUZ7;Q8HU48;D8V9C3;D6C5Z0;O63185;Q49M33;Q33323;Q8HUY5;Q8MAK2;Q3MKL9;P04717;C8XRC6;Q8MCX5;A5BTM9;Q9TLH7;Q9MSR5;Q8MAT5;Q36650;Q85XM1;Q4VI97;Q09RH6;Q9BB40;Q4VI95;A5X4C4;Q6JXN8;Q4VIC2;Q09W32;Q85ZK8;Q33198;Q9BCC3;Q5YGG3;A1X498;Q95668;A4V8H9;A5PF92;Q4VIC1;Q4VI79;A5H767;O03107;Q8MAQ6;Q09W50;A0PDI3;Q8MAN3;Q8HTE8;Q710L6;Q09W23;Q8WJE2;O98359;…	3408	104	CID		57.79	0.00463876		3	49		1	1447.73	-21.2442	10/134	pps_pisum_IE_trypsin_rep1.mgf
	High	SQAETGEIKGHYLNATAGTcEEMIKR	Q33245;Q9GD57;Q8HUZ7;B6GUR0;Q9XQM5;P94053;Q7YM65;A5Y0S8;A5X4L3;A5BTM9;Q31870;Q9THW8;Q8HUZ8;Q3T5H0;Q8MGI9;Q8HUX3;Q3T5L5;O98662;Q3T8E7;Q29S37;Q6L9Y5;O03107;Q8WHH7;Q8MAQ6;Q37279;Q3T5L8;Q8HUX6;Q8WJE2;Q7YNV0;Q3T5K7;Q3T5H5;B0YIC3;D6C5Z5;Q9MUG1;A4KC75;B8Q461;A5X4B3;O47215;C7A605;Q33193;Q37734;Q7YMS4;Q539W8;Q07209;Q37362;Q3T5A4;Q33316;Q31932;Q4QST0;Q4QSS5	921	50	CID	C20(Carbamidomethyl)	55.3	0.00897728		4	50		1	2894.34	-11.9698	13/294	pps_pisum_IE_trypsin_rep1.mgf
	High	YGRPLLGcTIKPK	B8YGX4;Q6PSM7;Q71N62;C7AQS9;Q9TI22;O98435;Q33550;Q29VE5;C7AQU8;Q9GEB9;P36484;P36489;Q33245;Q32800;B3THI4;Q8MAK5;Q32816;O63121;O98553;P94108;Q9GD60;Q33531;Q8HUZ4;B6GUU0;D8V9G2;Q36667;Q8SKV4;P94086;P94091;Q33514;P94048;Q9GD57;Q9TKH0;C8YPK4;A8DPF8;Q33496;Q33268;O03607;Q33539;Q8HUZ7;O20266;Q8SKV6;Q8HU48;A8DPF0;B6GUR0;O63153;O63147;Q33620;Q8MAK6;P94054;Q9TI88;D2CN03;Q9XQM5;P94053;Q33579;Q7YM65;D8V9C3;…	22107	547	CID	C8(Carbamidomethyl)	52.58	0.0220337		4	51		1	1502.81	-27.9778	9/120	pps_pisum_IE_trypsin_rep1.mgf
	High	FLFcAEAIYK	Q6PSM7;C7AQS9;Q9TI22;Q29VE5;Q33245;Q32816;B6GUU0;C8YPK4;Q33539;Q8HUZ7;Q36683;A8DPF0;B6GUR0;Q33620;Q8MAK6;Q9XQM5;A5Y0S8;D6C5Z0;B7P0F0;Q36637;A0PDA4;Q8HT77;A5X4I3;Q33323;A5X4L3;Q6LA00;Q8MAK2;Q8MCX9;Q95E64;Q05554;P28413;P04717;P36487;Q05993;C8XRC6;Q8MCX5;Q8MCY0;O98994;Q9MTF6;O47274;Q36650;A0PDB4;A9P786;B3THH2;B8PRP3;D1KWX9;Q9BA14;O20211;Q9THW8;Q8MAP7;O20274;O47275;O47273;Q8HUZ8;O78309;Q3T5H0;A1XM40;…	5539	221	CID	C4(Carbamidomethyl)	52.33	0.0217361		5	50		1	1261.6	-25.7947	14/76	pps_pisum_IE_trypsin_rep1.mgf
	High	LEGEREITLGFVDLLR	C7AQS9;C7AQU8;Q33245;Q8HUZ4;Q33539;Q8HUZ7;Q8MAK6;D2CN03;Q9XQM5;A5Y0S8;D6C5Z0;Q42903;Q8HDA1;A1XCQ7;A5X4I3;A5X4L3;E0DA51;Q8MAK2;Q8MCX9;Q05554;P31184;P04717;C8XRC6;Q8MCX5;A5BTM9;Q8MCY0;O47274;O03615;Q8MAT5;Q8MAP3;Q36650;Q71N78;Q4VI97;B8PRP3;D1KWX9;Q8MAP7;O47275;O47068;O47273;Q8HUZ8;Q9MS05;Q9MV63;O78309;Q3T5H0;Q4VI95;A4F4H5;C0J9S0;C7AQU0;B3SHH2;Q32924;Q8HUX3;Q32137;Q3T5L5;Q4VIC2;Q39972;O03656;Q9TID4;…	4880	225	CID		51.18	0.0241179		8	50		1	1859.97	-28.7324	10/167	pps_pisum_IE_trypsin_rep1.mgf
	Medium	VTPQPGVPPEEAGAAVAAESSTGTWTTVWTDGLTSLDR	Q71N62;C7AQS9;Q9TI22;Q33550;C7AQU8;P36484;P36489;Q33245;Q32800;B3THI4;Q9TJY5;Q32816;Q95CD5;O98553;Q9GD60;Q33531;Q8HUZ4;B6GUU0;D8V9G2;Q36667;Q8SKV4;P94086;P94091;Q33514;P94048;P93976;Q9GD57;C8YPK4;Q33496;Q33268;O03607;Q33539;Q8HUZ7;Q36683;Q8SKV6;Q8HU48;A8DPF0;B6GUR0;O63153;P93987;Q33620;P94054;Q9TI88;D2CN03;Q9XQM5;P94053;D8V9C3;P92468;P94039;P94042;A5Y0S8;D6C5Z0;O63185;Q9TI00;A1XCQ7;P92469;O98659;…	13123	388	CID		48.41	0.0428287		7	49		1	3854.81	-16.0348	9/435	pps_pisum_IE_trypsin_rep1.mgf
	Medium	EITLGFVDLLR	C7AQS9;C7AQU8;Q33245;Q8HUZ4;Q33539;Q8HUZ7;Q8MAK6;D2CN03;Q9XQM5;A5Y0S8;D6C5Z0;Q42903;Q8HDA1;A1XCQ7;Q9TLI7;A5X4I3;A5X4L3;E0DA51;Q8MAK2;Q8MCX9;Q05554;P31184;P04717;C8XRC6;Q8MCX5;A5BTM9;Q8MCY0;O47274;O03615;Q8MAT5;Q8MAP3;Q36650;Q71N78;Q4VI97;B8PRP3;D1KWX9;Q8MAP7;O47275;O47068;O47273;Q8HUZ8;Q9MS05;Q9MV63;O78309;Q3T5H0;Q4VI95;A4F4H5;C0J9S0;C7AQR7;C7AQU0;B3SHH2;Q32924;Q8HUX3;Q32137;Q3T5L5;Q4VIC2;Q39972;…	4915	235	CID		44.3	0.105204		6	49		1	1275.69	-28.2052	7/97	pps_pisum_IE_trypsin_rep1.mgf
	Low	TFQGPPHGIQVERDK	Q6PSM7;Q71N62;C7AQS9;Q9TI22;Q33550;Q29VE5;C7AQU8;Q9GEB9;Q33245;Q32800;B3THI4;Q9TJY5;Q8MAK5;O63121;P94108;Q9GD60;Q33531;Q8HUZ4;B6GUU0;D8V9G2;Q36667;Q8SKV4;P94086;P94091;Q33514;P93976;Q9GD57;Q9TKH0;C8YPK4;A8DPF8;Q33496;Q33268;Q8HUZ7;O20266;Q36683;Q8SKV6;Q8HU48;A8DPF0;B6GUR0;O63153;O63147;Q8MAK6;P94054;Q9TI88;D2CN03;Q9XQM5;P94053;Q33579;Q7YM65;D8V9C3;P92468;A5Y0S8;D6C5Z0;Q42903;O63185;Q9TI00;A1XCQ7;…	19010	488	CID		40.84	0.278159		2	50		1	1708.82	-31.0279	9/163	pps_pisum_IE_trypsin_rep1.mgf
	Low	AVYEcLR	B8YGX4;Q71N62;C7AQS9;O98435;Q33550;Q29VE5;C7AQU8;Q9GEB9;P36484;P36489;Q33245;B3THI4;Q8MAK5;Q32816;O63121;O98553;P94108;Q9GD60;Q33531;Q8HUZ4;B6GUU0;D8V9G2;Q36667;Q8SKV4;P94086;P94091;Q33514;P93976;Q9GD57;C8YPK4;A8DPF8;Q33496;Q33539;O20266;Q36683;Q8SKV6;Q8HU48;A8DPF0;B6GUR0;O63153;P93987;O63147;Q33620;Q8MAK6;P94054;Q9TI88;D2CN03;Q9XQM5;P94053;Q7YM65;D8V9C3;P92468;P94042;A5Y0S8;D6C5Z0;Q42903;O63185;…	21473	543	CID	C5(Carbamidomethyl)	38.17	0.404804	0	1	49		1	910.424	-23.2148	5/51	pps_pisum_IE_trypsin_rep1.mgf
	Low	WSPELAAAcEVWK	O98435;Q33550;Q29VE5;P36489;Q33245;Q9TJY5;Q32816;Q95CD5;O63121;O98553;P94108;Q8HUZ4;B6GUU0;Q36667;P94086;P94091;Q33514;P94048;P93976;C8YPK4;A8DPF8;Q33268;Q33539;Q8HUZ7;O20266;Q36683;Q8SKV6;Q8HU48;A8DPF0;O63153;P93987;O63147;Q33620;P94054;Q9TI88;D2CN03;Q9XQM5;Q33579;Q7YM65;P92468;P94039;A5Y0S8;D6C5Z0;Q42903;O63185;Q9TI00;A1XCQ7;P94046;P94038;Q36643;Q8WKU6;Q31669;P93986;A0PDA4;Q9GDQ2;Q8HT77;A5X4I3;…	7073	273	CID	C9(Carbamidomethyl)	37.74	0.37278		3	48		1	1546.68	-34.7997	9/115	pps_pisum_IE_trypsin_rep1.mgf
	Low	ALRLEDLR	B8YGX4;Q6PSM7;Q71N62;C7AQS9;Q9TI22;Q33550;Q29VE5;C7AQU8;Q9GEB9;P36484;P36489;Q33245;Q32800;B3THI4;Q9TJY5;Q8MAK5;Q32816;O63121;O98553;Q8HUZ4;B6GUU0;D8V9G2;Q36667;Q8SKV4;P94086;P94091;Q33514;P94048;P93976;Q9GD57;C8YPK4;A8DPF8;Q33496;Q33268;O03607;Q33539;Q8HUZ7;O20266;Q36683;Q8HU48;A8DPF0;O63153;P93987;O63147;Q8MAK6;P94054;Q9TI88;D2CN03;Q9XQM5;P94053;D8V9C3;P92468;P94039;P94042;A5Y0S8;D6C5Z0;Q42903;…	22903	545	CID		35.82	0.853161		6	50		1	985.561	-18.2549	10/70	pps_pisum_IE_trypsin_rep1.mgf
	Low	LSGGDHIHAGTVVGKLEGER	Q9GEB9;Q33245;Q32816;O63121;O98553;Q8HUZ4;B6GUU0;D8V9G2;Q33539;Q8HUZ7;Q8HU48;D8V9C3;D6C5Z0;O63185;Q49M33;Q33323;Q8HUY5;Q8MAK2;Q3MKL9;P04717;C8XRC6;Q8MCX5;A5BTM9;Q9TLH7;Q9MSR5;Q8MAT5;Q36650;Q85XM1;Q4VI97;Q09RH6;Q9BB40;Q4VI95;A5X4C4;Q6JXN8;Q4VIC2;Q85ZK8;Q33198;Q9BCC3;A1X498;Q95668;A4V8H9;A5PF92;Q4VIC1;Q4VI79;A5H767;O03107;Q8MAQ6;A0PDI3;Q8MAN3;Q8HTE8;Q710L6;Q8WJE2;O98359;Q9XQG3;A8JY23;Q9GEE4;O98561;…	3266	95	CID		33.53	1.23909		4	49		1	2032.01	-23.2436	14/197	pps_pisum_IE_trypsin_rep1.mgf
	Low	NHGMHFR	Q9TI22;Q33550;C7AQU8;Q9GEB9;P36484;P36489;Q33245;Q32800;B3THI4;Q9TJY5;Q8MAK5;Q32816;Q95CD5;O63121;O98553;Q9GD60;Q33531;Q8HUZ4;B6GUU0;D8V9G2;Q8SKV4;P94086;P94091;Q33514;P94048;P93976;C8YPK4;A8DPF8;Q33496;Q33268;O03607;Q33539;O20266;Q36683;Q8SKV6;Q8HU48;A8DPF0;B6GUR0;O63153;P93987;O63147;Q33620;P94054;Q9TI88;D2CN03;Q9XQM5;P94053;Q33579;Q7YM65;D8V9C3;P92468;P94039;P94042;A5Y0S8;O63185;Q9TI00;Q8HDA1;…	14981	393	CID		31.48	1.28836	0	1	47	30	1	898.398	-13.5841	10/68	pps_pisum_IE_trypsin_rep1.mgf
	Low	EAcKWSPELAAAcEVWK	O98435;Q29VE5;Q95CD5;Q33539;Q9XQM5;P28413;P28425;P04717;Q95634;O47274;Q32626;O20211;O47068;Q3T5H0;D6MYJ0;Q9MRJ3;Q9T2E2;Q32924;Q6L9X2;Q9GCU2;D6MYK4;O20246;Q9GDL4;Q31856;O20245;Q8ME89;Q33051;Q9TLI1;Q31907;O98756;Q6PZA1;Q36845;Q9TLI2;Q9GEQ2;Q8HUZ0;Q95AN1;D6MYK3;O20363;Q42735;Q9TLI8;O47271;Q9GEQ4;Q9BB67;Q33193;D6MYJ6;Q9XPZ1;Q9GGX3;D6MYK1	849	48	CID	C3(Carbamidomethyl), C13(Carbamidomethyl)	30.27	2.22198		3	48		1	2034.92	-9.58233	11/183	pps_pisum_IE_trypsin_rep1.mgf
	Low	LNKYGRPLLGcTIKPK	B8YGX4;Q6PSM7;Q71N62;C7AQS9;Q9TI22;O98435;Q33550;Q29VE5;C7AQU8;Q9GEB9;P36484;P36489;Q33245;Q32800;B3THI4;Q8MAK5;Q32816;O63121;P94108;Q9GD60;Q33531;Q8HUZ4;B6GUU0;D8V9G2;Q36667;Q8SKV4;P94086;P94091;Q33514;P94048;Q9GD57;Q9TKH0;C8YPK4;A8DPF8;Q33496;Q33268;O03607;Q33539;Q8HUZ7;O20266;Q8SKV6;Q8HU48;A8DPF0;B6GUR0;O63153;O63147;Q33620;Q8MAK6;P94054;Q9TI88;D2CN03;Q9XQM5;P94053;Q33579;Q7YM65;D8V9C3;P92468;…	21912	536	CID	C11(Carbamidomethyl)	22.05	22.243		8	50	31	1	1858.03	-22.9896	11/152	pps_pisum_IE_trypsin_rep1.mgf
	Low	DRFLFcAEAIYK	Q6PSM7;C7AQS9;Q9TI22;Q29VE5;Q33245;Q32816;B6GUU0;C8YPK4;Q33539;Q8HUZ7;Q36683;A8DPF0;B6GUR0;Q33620;Q8MAK6;Q9XQM5;A5Y0S8;D6C5Z0;B7P0F0;Q36637;A0PDA4;Q8HT77;A5X4I3;Q33323;A5X4L3;Q8MAK2;Q8MCX9;Q95E64;Q05554;P28413;P04717;P36487;Q05993;C8XRC6;Q8MCX5;Q8MCY0;O98994;Q9MTF6;O47274;Q36650;A0PDB4;A9P786;B3THH2;B8PRP3;D1KWX9;Q9BA14;O20211;Q9THW8;Q8MAP7;O20274;O47275;O47273;Q8HUZ8;O78309;Q3T5H0;A1XM40;A1XM46;…	5509	215	CID	C6(Carbamidomethyl)	21.38	20.8003		4	49	35	1	1532.72	-22.4928	9/126	pps_pisum_IE_trypsin_rep1.mgf
	Low	TFQGPPHGIQVERDKLNK	Q6PSM7;Q71N62;C7AQS9;Q9TI22;Q33550;Q29VE5;C7AQU8;Q9GEB9;Q33245;Q32800;B3THI4;Q9TJY5;Q8MAK5;O63121;P94108;Q9GD60;Q33531;Q8HUZ4;B6GUU0;D8V9G2;Q36667;Q8SKV4;P94086;P94091;Q33514;P93976;Q9GD57;Q9TKH0;C8YPK4;A8DPF8;Q33496;Q33268;Q8HUZ7;O20266;Q36683;Q8SKV6;Q8HU48;A8DPF0;B6GUR0;O63153;O63147;Q8MAK6;P94054;Q9TI88;D2CN03;Q9XQM5;P94053;Q33579;Q7YM65;D8V9C3;P92468;A5Y0S8;D6C5Z0;Q42903;O63185;Q9TI00;A1XCQ7;…	18858	477	CID		19.64	46.6587		9	51	33	1	2064.01	-43.1133	14/196	pps_pisum_IE_trypsin_rep1.mgf
	Low	AMHAVIDR	B8YGX4;Q6PSM7;C7AQS9;Q9TI22;Q33550;Q29VE5;C7AQU8;Q9GEB9;P36484;P36489;Q33245;Q32800;B3THI4;Q9TJY5;Q8MAK5;Q32816;Q95CD5;O63121;O98553;Q9GD60;Q33531;Q8HUZ4;D8V9G2;Q36667;Q8SKV4;Q33514;P94048;P93976;Q9GD57;Q9TKH0;C8YPK4;A8DPF8;Q33268;Q33539;Q8HUZ7;O20266;Q36683;Q8SKV6;Q8HU48;A8DPF0;B6GUR0;O63153;P93987;O63147;Q33620;Q8MAK6;P94054;Q9TI88;D2CN03;Q9XQM5;P94053;Q7YM65;D8V9C3;P92468;P94039;P94042;A5Y0S8;…	20751	558	CID		13.41	119.58		3	49	26	1	912.446	-28.3329	5/57	pps_pisum_IE_trypsin_rep1.mgf
Q7F9I1	26.91	18	18	888	98.4359	6.03662	201.555	OSJNBa0039C07.4 protein OS=Oryza sativa subsp. japonica GN=OSJNBa0039C07.4 PE=4 SV=1 - [Q7F9I1_ORYSJ]
	Confidence Icon	Sequence	Protein Accessions	# Proteins	# Protein Groups	Activation Type	Modifications	IonScore	Exp Value	Δ Score	Rank	Identity High	Homology Threshold	Charge	m/z [Da]	ΔM [ppm]	Ions Matched	Spectrum File
	High	TKNNPcLIGEPGVGK	P31542;P35100;Q7F9I1;B9RA77;C0PFV4;A9TKQ2;A4SAW5;D8U1R3;E1ZP98;C1N726;A8I972	45	11	CID	C6(Carbamidomethyl)	91.25	1.73316e-06	0.626374	1	48		1	1583.78	-28.467	11/161	pps_pisum_IE_trypsin_rep1.mgf
	High	LIGSPPGYVGYTEGGQLTEAVR	P31542;P35100;Q7F9I1;B9RA77;C0PFV4	26	5	CID		82.36	1.47958e-05	0.52439	1	49		1	2264.12	-17.8133	13/213	pps_pisum_IE_trypsin_rep1.mgf
	High	AHPDVFNMMLQILEDGR	P31542;P35100;Q7F9I1;B9RA77;C0PFV4;A9TKQ2;A4SAW5;D8U1R3;E1ZP98;C1N726	36	10	CID		73.62	0.000111026	0.662162	1	49	42	1	1985.92	-17.9722	12/172	pps_pisum_IE_trypsin_rep1.mgf
	High	GELQcIGATTLDEYRK	P31542;P35100;Q7F9I1;B9RA77;C0PFV4;A9TKQ2;D8U1R3;E1ZP98	29	8	CID	C5(Carbamidomethyl)	64.43	0.000866939		3	49	44	1	1853.88	-12.4956	11/169	pps_pisum_IE_trypsin_rep1.mgf
	Medium	NNPcLIGEPGVGK	P31542;P35100;Q7F9I1;B9RA77;C0PFV4;A9TKQ2;A4SAW5;D8U1R3;E1ZP98;C1N726;A8I972	46	11	CID	C4(Carbamidomethyl)	47.49	0.0343803	0.638298	1	48	32	1	1354.64	-29.7757	8/125	pps_pisum_IE_trypsin_rep1.mgf
	Medium	FLPDKAIDLIDEAGSR	P31542;Q7F9I1;B9RA77;C0PFV4;A4SAW5;D8U1R3;E1ZP98;C1N726;Q94C10	42	9	CID		46.83	0.0533979	0.531915	1	49	36	1	1759.86	-35.2819	7/165	pps_pisum_IE_trypsin_rep1.mgf
	Low	TAIAEGLAQR	P31542;P35100;Q7F9I1;B9RA77;C0PFV4	60	5	CID		42.19	0.14592	0.190476	1	49		1	1029.54	-27.1881	7/87	pps_pisum_IE_trypsin_rep1.mgf
	Low	HIEKDPALER	P31542;Q7F9I1;B9RA77;C0PFV4;A9TKQ2;A4SAW5;D8U1R3;E1ZP98;C1N726	44	9	CID		37.05	0.428548	0.486486	1	48	34	1	1207.6	-32.0928	5/97	pps_pisum_IE_trypsin_rep1.mgf
	Low	YRGEFEER	P31542;P35100;Q7F9I1;B9RA77;C0PFV4;A9TKQ2;D7SI23;A4SAW5;C1E0G3;D8U1R3;E1ZP98;C1N726;E1Z691	77	13	CID		36.65	0.212563		2	45		1	1085.47	-25.6029	6/75	pps_pisum_IE_trypsin_rep1.mgf
	Low	SLVTEELKQYFRPEFLNR	P31542;P35100;Q7F9I1;B9RA77	20	4	CID		32.59	1.3624	0.272727	1	49	38	1	2269.12	-32.8899	9/186	pps_pisum_IE_trypsin_rep1.mgf
	Low	VLESLGADPNNIR	Q7F9I1	4	1	CID		31.45	1.46978		9	48		1	1397.8	46.1501	9/117	pps_pisum_IE_trypsin_rep1.mgf
	Low	HIEKDPALERR	P31542;Q7F9I1;B9RA77;C0PFV4;A9TKQ2;A4SAW5;D8U1R3;E1ZP98;C1N726	44	9	CID		31.39	1.77235	0.258065	1	49	37	1	1363.7	-35.4031	7/108	pps_pisum_IE_trypsin_rep1.mgf
	Low	QLGHNYIGSEHLLLGLLR	P31542;P35100;Q7F9I1;B9RA77;C0PFV4	28	5	CID		28.57	3.48385	0.344828	1	49	32	1	2033.05	-37.2028	9/180	pps_pisum_IE_trypsin_rep1.mgf
	Low	GSGFVAVEIPFTPR	P31542;P35100;Q7F9I1;B9RA77;A9TKQ2;A4SAW5;D8U1R3;E1ZP98;C1N726	34	9	CID		28.39	3.4601	0.142857	1	49	38	1	1476.72	-45.8734	8/126	pps_pisum_IE_trypsin_rep1.mgf
	Low	RRPYTVVLFDEIEK	P31542;P35100;Q7F9I1;B9RA77;C0PFV4;A9TKQ2;D8U1R3;E1ZP98	31	8	CID		26.02	6.24149		3	49	40	1	1764.91	-29.107	7/147	pps_pisum_IE_trypsin_rep1.mgf
	Low	FTEKAIKVIMLAQEEARR	P31542;P35100;Q7F9I1;B9RA77;C0PFV4;A9TKQ2	27	6	CID		18.41	36.461		4	49	40	1	2133.09	-43.9228	6/193	pps_pisum_IE_trypsin_rep1.mgf
	Low	YELHHK	Q7F9I1;A4SAW5;C1N726	9	3	CID		14.1	44.0146		4	45	28	1	826.403	-21.7938	6/44	pps_pisum_IE_trypsin_rep1.mgf
	Low	VGLKNPNRPIASFIFSGPTGVGK	P31542;P35100;Q7F9I1;B9RA77;A9TKQ2	29	5	CID		10.6	239.676		6	49	27	1	2356.23	-37.3266	9/232	pps_pisum_IE_trypsin_rep1.mgf
Q36845	41.9	19	19	463	51.1298	7.51807	201.293	Ribulose-1,5-bisphosphate carboxylase large subunit (Fragment) OS=Uvularia sessilifolia GN=rbcL PE=3 SV=1 - [Q36845_9LILI]
	Confidence Icon	Sequence	Protein Accessions	# Proteins	# Protein Groups	Activation Type	Modifications	IonScore	Exp Value	Δ Score	Rank	Identity High	Homology Threshold	Charge	m/z [Da]	ΔM [ppm]	Ions Matched	Spectrum File
	High	DNGLLLHIHR	B8YGX4;C7AQS9;Q9TI22;Q33550;Q29VE5;C7AQU8;Q9GEB9;P36484;P36489;Q33245;Q32800;B3THI4;Q9TJY5;Q8MAK5;Q32816;O98553;Q9GD60;Q33531;Q8HUZ4;B6GUU0;D8V9G2;Q36667;Q8SKV4;P94091;Q33514;Q9GD57;Q9TKH0;C8YPK4;A8DPF8;Q33496;Q33268;Q33539;Q8HUZ7;Q36683;Q8SKV6;Q8HU48;A8DPF0;B6GUR0;O63153;P93987;O63147;Q33620;Q8MAK6;P94054;Q9TI88;D2CN03;Q9XQM5;P94053;Q33579;Q7YM65;D8V9C3;P92468;A5Y0S8;D6C5Z0;Q42903;O63185;Q8HDA1;…	20168	543	CID		90.47	3.28279e-06		4	50		1	1187.64	-21.5649	9/97	pps_pisum_IE_trypsin_rep1.mgf
	High	TFQGPPHGIQVER	Q6PSM7;Q71N62;C7AQS9;Q9TI22;Q33550;Q29VE5;C7AQU8;Q9GEB9;Q33245;Q32800;B3THI4;Q9TJY5;Q8MAK5;O63121;P94108;Q9GD60;Q33531;Q8HUZ4;B6GUU0;D8V9G2;Q36667;Q8SKV4;P94086;P94091;Q33514;P93976;Q9GD57;Q9TKH0;C8YPK4;A8DPF8;Q33496;Q33268;Q8HUZ7;O20266;Q36683;Q8SKV6;Q8HU48;A8DPF0;B6GUR0;O63153;O63147;Q8MAK6;P94054;Q9TI88;D2CN03;Q9XQM5;P94053;Q33579;Q7YM65;D8V9C3;P92468;A5Y0S8;D6C5Z0;Q42903;O63185;Q9TI00;A1XCQ7;…	19129	500	CID		81.06	3.09255e-05		5	51		1	1465.73	-17.0469	20/139	pps_pisum_IE_trypsin_rep1.mgf
	High	GGLDFTKDDENVNSQPFMR	B8YGX4;Q6PSM7;Q71N62;C7AQS9;Q9TI22;O98435;Q33550;Q29VE5;C7AQU8;Q9GEB9;P36484;P36489;Q33245;Q32800;B3THI4;Q9TJY5;Q8MAK5;Q32816;O63121;O98553;Q9GD60;Q33531;Q8HUZ4;B6GUU0;D8V9G2;Q36667;Q8SKV4;P94086;P94091;P94048;P93976;Q9GD57;C8YPK4;A8DPF8;Q33496;O03607;Q33539;Q8HUZ7;O20266;Q36683;Q8SKV6;Q8HU48;A8DPF0;B6GUR0;O63153;P93987;O63147;Q33620;Q8MAK6;P94054;Q9TI88;D2CN03;Q9XQM5;P94053;Q7YM65;D8V9C3;P92468;…	22231	561	CID		75.22	9.94741e-05		3	50		1	2169.95	-16.7175	10/193	pps_pisum_IE_trypsin_rep1.mgf
	High	LTYYTPDYQTK	O98435;D2CN03;D3XQ20;P04717;Q85XM1;Q09RH6;Q9BB40;O98352;Q6YLQ6;Q9BCC3;Q33423;Q95G61;Q85XM3;D2CMZ3;E2D4N3;Q37279;O98359;Q36845;Q7YKH2;A1XNJ5;B2Y4S2;Q8MG87;Q09RG9;Q9TLH5;O98324;Q537M4;O20310;Q32920;D3XQ40;P28421;D3XQ49;Q7YJL9;Q33316;Q8MG85;Q95CF9	880	35	CID		66.05	0.000517485		9	48		1	1392.64	-22.7311	12/101	pps_pisum_IE_trypsin_rep1.mgf
	High	DTDILAAFR	Q6PSM7;C7AQS9;Q9TI22;O98435;Q33550;Q29VE5;C7AQU8;P36484;P36489;Q33245;Q32800;B3THI4;Q9TJY5;Q8MAK5;Q32816;Q95CD5;O63121;P94108;Q9GD60;Q33531;Q8HUZ4;B6GUU0;Q36667;P94086;P94091;Q33514;P93976;Q9GD57;Q9TKH0;C8YPK4;A8DPF8;Q33496;Q33268;O03607;Q8HUZ7;O20266;Q36683;Q8SKV6;A8DPF0;B6GUR0;O63153;P93987;O63147;Q33620;P94054;Q9TI88;D2CN03;Q9XQM5;P94053;Q33579;D8V9C3;P94042;D6C5Z0;Q42903;O63185;Q9TI00;Q8HDA1;…	17751	482	CID		61.64	0.00232219	0	1	50		1	1021.51	-24.8078	8/74	pps_pisum_IE_trypsin_rep1.mgf
	High	GHYLNATAGTcEEMIKR	Q33550;Q29VE5;P36484;P36489;Q33245;Q9TJY5;Q32816;O98553;P94108;Q8HUZ4;Q36667;P94091;Q9GD57;A8DPF8;Q33268;Q8HUZ7;Q36683;Q8HU48;B6GUR0;Q8MAK6;Q9TI88;D2CN03;Q9XQM5;P94053;Q33579;Q7YM65;D8V9C3;P94039;A5Y0S8;O63185;Q9TI00;Q8HDA1;A1XCQ7;P94046;P92469;Q8WKU6;B7P0F0;Q36637;Q37357;P93986;Q95EN1;Q9GDQ2;Q8HT77;Q33323;A5X4L3;Q6LA00;E5KUU8;Q8HUY5;Q39288;Q37269;Q8MCX9;Q8HVG8;A3KLW4;Q3MKL9;P31184;Q8MCX5;A5BTM9;…	7090	264	CID	C11(Carbamidomethyl)	58.96	0.00351314		3	49		1	1950.89	-12.9005	15/168	pps_pisum_IE_trypsin_rep1.mgf
	High	YGRPLLGcTIKPK	B8YGX4;Q6PSM7;Q71N62;C7AQS9;Q9TI22;O98435;Q33550;Q29VE5;C7AQU8;Q9GEB9;P36484;P36489;Q33245;Q32800;B3THI4;Q8MAK5;Q32816;O63121;O98553;P94108;Q9GD60;Q33531;Q8HUZ4;B6GUU0;D8V9G2;Q36667;Q8SKV4;P94086;P94091;Q33514;P94048;Q9GD57;Q9TKH0;C8YPK4;A8DPF8;Q33496;Q33268;O03607;Q33539;Q8HUZ7;O20266;Q8SKV6;Q8HU48;A8DPF0;B6GUR0;O63153;O63147;Q33620;Q8MAK6;P94054;Q9TI88;D2CN03;Q9XQM5;P94053;Q33579;Q7YM65;D8V9C3;…	22107	547	CID	C8(Carbamidomethyl)	52.58	0.0220337		4	51		1	1502.81	-27.9778	9/120	pps_pisum_IE_trypsin_rep1.mgf
	High	FLFcAEAIYK	Q6PSM7;C7AQS9;Q9TI22;Q29VE5;Q33245;Q32816;B6GUU0;C8YPK4;Q33539;Q8HUZ7;Q36683;A8DPF0;B6GUR0;Q33620;Q8MAK6;Q9XQM5;A5Y0S8;D6C5Z0;B7P0F0;Q36637;A0PDA4;Q8HT77;A5X4I3;Q33323;A5X4L3;Q6LA00;Q8MAK2;Q8MCX9;Q95E64;Q05554;P28413;P04717;P36487;Q05993;C8XRC6;Q8MCX5;Q8MCY0;O98994;Q9MTF6;O47274;Q36650;A0PDB4;A9P786;B3THH2;B8PRP3;D1KWX9;Q9BA14;O20211;Q9THW8;Q8MAP7;O20274;O47275;O47273;Q8HUZ8;O78309;Q3T5H0;A1XM40;…	5539	221	CID	C4(Carbamidomethyl)	52.33	0.0217361		5	50		1	1261.6	-25.7947	14/76	pps_pisum_IE_trypsin_rep1.mgf
	Medium	VTPQPGVPPEEAGAAVAAESSTGTWTTVWTDGLTSLDR	Q71N62;C7AQS9;Q9TI22;Q33550;C7AQU8;P36484;P36489;Q33245;Q32800;B3THI4;Q9TJY5;Q32816;Q95CD5;O98553;Q9GD60;Q33531;Q8HUZ4;B6GUU0;D8V9G2;Q36667;Q8SKV4;P94086;P94091;Q33514;P94048;P93976;Q9GD57;C8YPK4;Q33496;Q33268;O03607;Q33539;Q8HUZ7;Q36683;Q8SKV6;Q8HU48;A8DPF0;B6GUR0;O63153;P93987;Q33620;P94054;Q9TI88;D2CN03;Q9XQM5;P94053;D8V9C3;P92468;P94039;P94042;A5Y0S8;D6C5Z0;O63185;Q9TI00;A1XCQ7;P92469;O98659;…	13123	388	CID		48.41	0.0428287		7	49		1	3854.81	-16.0348	9/435	pps_pisum_IE_trypsin_rep1.mgf
	Low	TFQGPPHGIQVERDK	Q6PSM7;Q71N62;C7AQS9;Q9TI22;Q33550;Q29VE5;C7AQU8;Q9GEB9;Q33245;Q32800;B3THI4;Q9TJY5;Q8MAK5;O63121;P94108;Q9GD60;Q33531;Q8HUZ4;B6GUU0;D8V9G2;Q36667;Q8SKV4;P94086;P94091;Q33514;P93976;Q9GD57;Q9TKH0;C8YPK4;A8DPF8;Q33496;Q33268;Q8HUZ7;O20266;Q36683;Q8SKV6;Q8HU48;A8DPF0;B6GUR0;O63153;O63147;Q8MAK6;P94054;Q9TI88;D2CN03;Q9XQM5;P94053;Q33579;Q7YM65;D8V9C3;P92468;A5Y0S8;D6C5Z0;Q42903;O63185;Q9TI00;A1XCQ7;…	19010	488	CID		40.84	0.278159		2	50		1	1708.82	-31.0279	9/163	pps_pisum_IE_trypsin_rep1.mgf
	Low	AVYEcLR	B8YGX4;Q71N62;C7AQS9;O98435;Q33550;Q29VE5;C7AQU8;Q9GEB9;P36484;P36489;Q33245;B3THI4;Q8MAK5;Q32816;O63121;O98553;P94108;Q9GD60;Q33531;Q8HUZ4;B6GUU0;D8V9G2;Q36667;Q8SKV4;P94086;P94091;Q33514;P93976;Q9GD57;C8YPK4;A8DPF8;Q33496;Q33539;O20266;Q36683;Q8SKV6;Q8HU48;A8DPF0;B6GUR0;O63153;P93987;O63147;Q33620;Q8MAK6;P94054;Q9TI88;D2CN03;Q9XQM5;P94053;Q7YM65;D8V9C3;P92468;P94042;A5Y0S8;D6C5Z0;Q42903;O63185;…	21473	543	CID	C5(Carbamidomethyl)	38.17	0.404804	0	1	49		1	910.424	-23.2148	5/51	pps_pisum_IE_trypsin_rep1.mgf
	Low	WSPELAAAcEVWK	O98435;Q33550;Q29VE5;P36489;Q33245;Q9TJY5;Q32816;Q95CD5;O63121;O98553;P94108;Q8HUZ4;B6GUU0;Q36667;P94086;P94091;Q33514;P94048;P93976;C8YPK4;A8DPF8;Q33268;Q33539;Q8HUZ7;O20266;Q36683;Q8SKV6;Q8HU48;A8DPF0;O63153;P93987;O63147;Q33620;P94054;Q9TI88;D2CN03;Q9XQM5;Q33579;Q7YM65;P92468;P94039;A5Y0S8;D6C5Z0;Q42903;O63185;Q9TI00;A1XCQ7;P94046;P94038;Q36643;Q8WKU6;Q31669;P93986;A0PDA4;Q9GDQ2;Q8HT77;A5X4I3;…	7073	273	CID	C9(Carbamidomethyl)	37.74	0.37278		3	48		1	1546.68	-34.7997	9/115	pps_pisum_IE_trypsin_rep1.mgf
	Low	ALRLEDLR	B8YGX4;Q6PSM7;Q71N62;C7AQS9;Q9TI22;Q33550;Q29VE5;C7AQU8;Q9GEB9;P36484;P36489;Q33245;Q32800;B3THI4;Q9TJY5;Q8MAK5;Q32816;O63121;O98553;Q8HUZ4;B6GUU0;D8V9G2;Q36667;Q8SKV4;P94086;P94091;Q33514;P94048;P93976;Q9GD57;C8YPK4;A8DPF8;Q33496;Q33268;O03607;Q33539;Q8HUZ7;O20266;Q36683;Q8HU48;A8DPF0;O63153;P93987;O63147;Q8MAK6;P94054;Q9TI88;D2CN03;Q9XQM5;P94053;D8V9C3;P92468;P94039;P94042;A5Y0S8;D6C5Z0;Q42903;…	22903	545	CID		35.82	0.853161		6	50		1	985.561	-18.2549	10/70	pps_pisum_IE_trypsin_rep1.mgf
	Low	NHGMHFR	Q9TI22;Q33550;C7AQU8;Q9GEB9;P36484;P36489;Q33245;Q32800;B3THI4;Q9TJY5;Q8MAK5;Q32816;Q95CD5;O63121;O98553;Q9GD60;Q33531;Q8HUZ4;B6GUU0;D8V9G2;Q8SKV4;P94086;P94091;Q33514;P94048;P93976;C8YPK4;A8DPF8;Q33496;Q33268;O03607;Q33539;O20266;Q36683;Q8SKV6;Q8HU48;A8DPF0;B6GUR0;O63153;P93987;O63147;Q33620;P94054;Q9TI88;D2CN03;Q9XQM5;P94053;Q33579;Q7YM65;D8V9C3;P92468;P94039;P94042;A5Y0S8;O63185;Q9TI00;Q8HDA1;…	14981	393	CID		31.48	1.28836	0	1	47	30	1	898.398	-13.5841	10/68	pps_pisum_IE_trypsin_rep1.mgf
	Low	EAcKWSPELAAAcEVWK	O98435;Q29VE5;Q95CD5;Q33539;Q9XQM5;P28413;P28425;P04717;Q95634;O47274;Q32626;O20211;O47068;Q3T5H0;D6MYJ0;Q9MRJ3;Q9T2E2;Q32924;Q6L9X2;Q9GCU2;D6MYK4;O20246;Q9GDL4;Q31856;O20245;Q8ME89;Q33051;Q9TLI1;Q31907;O98756;Q6PZA1;Q36845;Q9TLI2;Q9GEQ2;Q8HUZ0;Q95AN1;D6MYK3;O20363;Q42735;Q9TLI8;O47271;Q9GEQ4;Q9BB67;Q33193;D6MYJ6;Q9XPZ1;Q9GGX3;D6MYK1	849	48	CID	C3(Carbamidomethyl), C13(Carbamidomethyl)	30.27	2.22198		3	48		1	2034.92	-9.58233	11/183	pps_pisum_IE_trypsin_rep1.mgf
	Low	LNKYGRPLLGcTIKPK	B8YGX4;Q6PSM7;Q71N62;C7AQS9;Q9TI22;O98435;Q33550;Q29VE5;C7AQU8;Q9GEB9;P36484;P36489;Q33245;Q32800;B3THI4;Q8MAK5;Q32816;O63121;P94108;Q9GD60;Q33531;Q8HUZ4;B6GUU0;D8V9G2;Q36667;Q8SKV4;P94086;P94091;Q33514;P94048;Q9GD57;Q9TKH0;C8YPK4;A8DPF8;Q33496;Q33268;O03607;Q33539;Q8HUZ7;O20266;Q8SKV6;Q8HU48;A8DPF0;B6GUR0;O63153;O63147;Q33620;Q8MAK6;P94054;Q9TI88;D2CN03;Q9XQM5;P94053;Q33579;Q7YM65;D8V9C3;P92468;…	21912	536	CID	C11(Carbamidomethyl)	22.05	22.243		8	50	31	1	1858.03	-22.9896	11/152	pps_pisum_IE_trypsin_rep1.mgf
	Low	DRFLFcAEAIYK	Q6PSM7;C7AQS9;Q9TI22;Q29VE5;Q33245;Q32816;B6GUU0;C8YPK4;Q33539;Q8HUZ7;Q36683;A8DPF0;B6GUR0;Q33620;Q8MAK6;Q9XQM5;A5Y0S8;D6C5Z0;B7P0F0;Q36637;A0PDA4;Q8HT77;A5X4I3;Q33323;A5X4L3;Q8MAK2;Q8MCX9;Q95E64;Q05554;P28413;P04717;P36487;Q05993;C8XRC6;Q8MCX5;Q8MCY0;O98994;Q9MTF6;O47274;Q36650;A0PDB4;A9P786;B3THH2;B8PRP3;D1KWX9;Q9BA14;O20211;Q9THW8;Q8MAP7;O20274;O47275;O47273;Q8HUZ8;O78309;Q3T5H0;A1XM40;A1XM46;…	5509	215	CID	C6(Carbamidomethyl)	21.38	20.8003		4	49	35	1	1532.72	-22.4928	9/126	pps_pisum_IE_trypsin_rep1.mgf
	Low	TFQGPPHGIQVERDKLNK	Q6PSM7;Q71N62;C7AQS9;Q9TI22;Q33550;Q29VE5;C7AQU8;Q9GEB9;Q33245;Q32800;B3THI4;Q9TJY5;Q8MAK5;O63121;P94108;Q9GD60;Q33531;Q8HUZ4;B6GUU0;D8V9G2;Q36667;Q8SKV4;P94086;P94091;Q33514;P93976;Q9GD57;Q9TKH0;C8YPK4;A8DPF8;Q33496;Q33268;Q8HUZ7;O20266;Q36683;Q8SKV6;Q8HU48;A8DPF0;B6GUR0;O63153;O63147;Q8MAK6;P94054;Q9TI88;D2CN03;Q9XQM5;P94053;Q33579;Q7YM65;D8V9C3;P92468;A5Y0S8;D6C5Z0;Q42903;O63185;Q9TI00;A1XCQ7;…	18858	477	CID		19.64	46.6587		9	51	33	1	2064.01	-43.1133	14/196	pps_pisum_IE_trypsin_rep1.mgf
	Low	AMHAVIDR	B8YGX4;Q6PSM7;C7AQS9;Q9TI22;Q33550;Q29VE5;C7AQU8;Q9GEB9;P36484;P36489;Q33245;Q32800;B3THI4;Q9TJY5;Q8MAK5;Q32816;Q95CD5;O63121;O98553;Q9GD60;Q33531;Q8HUZ4;D8V9G2;Q36667;Q8SKV4;Q33514;P94048;P93976;Q9GD57;Q9TKH0;C8YPK4;A8DPF8;Q33268;Q33539;Q8HUZ7;O20266;Q36683;Q8SKV6;Q8HU48;A8DPF0;B6GUR0;O63153;P93987;O63147;Q33620;Q8MAK6;P94054;Q9TI88;D2CN03;Q9XQM5;P94053;Q7YM65;D8V9C3;P92468;P94039;P94042;A5Y0S8;…	20751	558	CID		13.41	119.58		3	49	26	1	912.446	-28.3329	5/57	pps_pisum_IE_trypsin_rep1.mgf
Q9GD57	40.09	17	17	464	51.3978	6.88818	201.241	Ribulose 5-bisphosphate carboxylase, large subunit (Fragment) OS=Gaillonia yemenensis GN=rbcL PE=3 SV=1 - [Q9GD57_9GENT]
	Confidence Icon	Sequence	Protein Accessions	# Proteins	# Protein Groups	Activation Type	Modifications	IonScore	Exp Value	Δ Score	Rank	Identity High	Homology Threshold	Charge	m/z [Da]	ΔM [ppm]	Ions Matched	Spectrum File
	High	DNGLLLHIHR	B8YGX4;C7AQS9;Q9TI22;Q33550;Q29VE5;C7AQU8;Q9GEB9;P36484;P36489;Q33245;Q32800;B3THI4;Q9TJY5;Q8MAK5;Q32816;O98553;Q9GD60;Q33531;Q8HUZ4;B6GUU0;D8V9G2;Q36667;Q8SKV4;P94091;Q33514;Q9GD57;Q9TKH0;C8YPK4;A8DPF8;Q33496;Q33268;Q33539;Q8HUZ7;Q36683;Q8SKV6;Q8HU48;A8DPF0;B6GUR0;O63153;P93987;O63147;Q33620;Q8MAK6;P94054;Q9TI88;D2CN03;Q9XQM5;P94053;Q33579;Q7YM65;D8V9C3;P92468;A5Y0S8;D6C5Z0;Q42903;O63185;Q8HDA1;…	20168	543	CID		90.47	3.28279e-06		4	50		1	1187.64	-21.5649	9/97	pps_pisum_IE_trypsin_rep1.mgf
	High	TFQGPPHGIQVER	Q6PSM7;Q71N62;C7AQS9;Q9TI22;Q33550;Q29VE5;C7AQU8;Q9GEB9;Q33245;Q32800;B3THI4;Q9TJY5;Q8MAK5;O63121;P94108;Q9GD60;Q33531;Q8HUZ4;B6GUU0;D8V9G2;Q36667;Q8SKV4;P94086;P94091;Q33514;P93976;Q9GD57;Q9TKH0;C8YPK4;A8DPF8;Q33496;Q33268;Q8HUZ7;O20266;Q36683;Q8SKV6;Q8HU48;A8DPF0;B6GUR0;O63153;O63147;Q8MAK6;P94054;Q9TI88;D2CN03;Q9XQM5;P94053;Q33579;Q7YM65;D8V9C3;P92468;A5Y0S8;D6C5Z0;Q42903;O63185;Q9TI00;A1XCQ7;…	19129	500	CID		81.06	3.09255e-05		5	51		1	1465.73	-17.0469	20/139	pps_pisum_IE_trypsin_rep1.mgf
	High	GGLDFTKDDENVNSQPFMR	B8YGX4;Q6PSM7;Q71N62;C7AQS9;Q9TI22;O98435;Q33550;Q29VE5;C7AQU8;Q9GEB9;P36484;P36489;Q33245;Q32800;B3THI4;Q9TJY5;Q8MAK5;Q32816;O63121;O98553;Q9GD60;Q33531;Q8HUZ4;B6GUU0;D8V9G2;Q36667;Q8SKV4;P94086;P94091;P94048;P93976;Q9GD57;C8YPK4;A8DPF8;Q33496;O03607;Q33539;Q8HUZ7;O20266;Q36683;Q8SKV6;Q8HU48;A8DPF0;B6GUR0;O63153;P93987;O63147;Q33620;Q8MAK6;P94054;Q9TI88;D2CN03;Q9XQM5;P94053;Q7YM65;D8V9C3;P92468;…	22231	561	CID		75.22	9.94741e-05		3	50		1	2169.95	-16.7175	10/193	pps_pisum_IE_trypsin_rep1.mgf
	High	VALEAcVKAR	P36484;P36489;Q33245;Q32800;B3THI4;Q9TJY5;Q8MAK5;Q32816;Q95CD5;O63121;O98553;P94108;Q9GD60;Q33531;Q8HUZ4;B6GUU0;D8V9G2;Q36667;Q8SKV4;P94086;P94091;Q33514;P94048;P93976;Q9GD57;Q9TKH0;C8YPK4;A8DPF8;Q33496;Q33268;O03607;Q33539;Q8HUZ7;O20266;Q36683;Q8SKV6;Q8HU48;A8DPF0;B6GUR0;O63153;P93987;O63147;Q33620;Q8MAK6;P94054;Q9TI88;D2CN03;Q9XQM5;P94053;Q33579;Q7YM65;D8V9C3;P92468;P94039;P94042;A5Y0S8;D6C5Z0;…	1195	71	CID	C6(Carbamidomethyl)	64	0.00129974		4	50		1	1116.56	-55.1541	8/82	pps_pisum_IE_trypsin_rep1.mgf
	High	DTDILAAFR	Q6PSM7;C7AQS9;Q9TI22;O98435;Q33550;Q29VE5;C7AQU8;P36484;P36489;Q33245;Q32800;B3THI4;Q9TJY5;Q8MAK5;Q32816;Q95CD5;O63121;P94108;Q9GD60;Q33531;Q8HUZ4;B6GUU0;Q36667;P94086;P94091;Q33514;P93976;Q9GD57;Q9TKH0;C8YPK4;A8DPF8;Q33496;Q33268;O03607;Q8HUZ7;O20266;Q36683;Q8SKV6;A8DPF0;B6GUR0;O63153;P93987;O63147;Q33620;P94054;Q9TI88;D2CN03;Q9XQM5;P94053;Q33579;D8V9C3;P94042;D6C5Z0;Q42903;O63185;Q9TI00;Q8HDA1;…	17751	482	CID		61.64	0.00232219	0	1	50		1	1021.51	-24.8078	8/74	pps_pisum_IE_trypsin_rep1.mgf
	High	GHYLNATAGTcEEMIKR	Q33550;Q29VE5;P36484;P36489;Q33245;Q9TJY5;Q32816;O98553;P94108;Q8HUZ4;Q36667;P94091;Q9GD57;A8DPF8;Q33268;Q8HUZ7;Q36683;Q8HU48;B6GUR0;Q8MAK6;Q9TI88;D2CN03;Q9XQM5;P94053;Q33579;Q7YM65;D8V9C3;P94039;A5Y0S8;O63185;Q9TI00;Q8HDA1;A1XCQ7;P94046;P92469;Q8WKU6;B7P0F0;Q36637;Q37357;P93986;Q95EN1;Q9GDQ2;Q8HT77;Q33323;A5X4L3;Q6LA00;E5KUU8;Q8HUY5;Q39288;Q37269;Q8MCX9;Q8HVG8;A3KLW4;Q3MKL9;P31184;Q8MCX5;A5BTM9;…	7090	264	CID	C11(Carbamidomethyl)	58.96	0.00351314		3	49		1	1950.89	-12.9005	15/168	pps_pisum_IE_trypsin_rep1.mgf
	High	SQAETGEIKGHYLNATAGTcEEMIKR	Q33245;Q9GD57;Q8HUZ7;B6GUR0;Q9XQM5;P94053;Q7YM65;A5Y0S8;A5X4L3;A5BTM9;Q31870;Q9THW8;Q8HUZ8;Q3T5H0;Q8MGI9;Q8HUX3;Q3T5L5;O98662;Q3T8E7;Q29S37;Q6L9Y5;O03107;Q8WHH7;Q8MAQ6;Q37279;Q3T5L8;Q8HUX6;Q8WJE2;Q7YNV0;Q3T5K7;Q3T5H5;B0YIC3;D6C5Z5;Q9MUG1;A4KC75;B8Q461;A5X4B3;O47215;C7A605;Q33193;Q37734;Q7YMS4;Q539W8;Q07209;Q37362;Q3T5A4;Q33316;Q31932;Q4QST0;Q4QSS5	921	50	CID	C20(Carbamidomethyl)	55.3	0.00897728		4	50		1	2894.34	-11.9698	13/294	pps_pisum_IE_trypsin_rep1.mgf
	High	YGRPLLGcTIKPK	B8YGX4;Q6PSM7;Q71N62;C7AQS9;Q9TI22;O98435;Q33550;Q29VE5;C7AQU8;Q9GEB9;P36484;P36489;Q33245;Q32800;B3THI4;Q8MAK5;Q32816;O63121;O98553;P94108;Q9GD60;Q33531;Q8HUZ4;B6GUU0;D8V9G2;Q36667;Q8SKV4;P94086;P94091;Q33514;P94048;Q9GD57;Q9TKH0;C8YPK4;A8DPF8;Q33496;Q33268;O03607;Q33539;Q8HUZ7;O20266;Q8SKV6;Q8HU48;A8DPF0;B6GUR0;O63153;O63147;Q33620;Q8MAK6;P94054;Q9TI88;D2CN03;Q9XQM5;P94053;Q33579;Q7YM65;D8V9C3;…	22107	547	CID	C8(Carbamidomethyl)	52.58	0.0220337		4	51		1	1502.81	-27.9778	9/120	pps_pisum_IE_trypsin_rep1.mgf
	Medium	VTPQPGVPPEEAGAAVAAESSTGTWTTVWTDGLTSLDR	Q71N62;C7AQS9;Q9TI22;Q33550;C7AQU8;P36484;P36489;Q33245;Q32800;B3THI4;Q9TJY5;Q32816;Q95CD5;O98553;Q9GD60;Q33531;Q8HUZ4;B6GUU0;D8V9G2;Q36667;Q8SKV4;P94086;P94091;Q33514;P94048;P93976;Q9GD57;C8YPK4;Q33496;Q33268;O03607;Q33539;Q8HUZ7;Q36683;Q8SKV6;Q8HU48;A8DPF0;B6GUR0;O63153;P93987;Q33620;P94054;Q9TI88;D2CN03;Q9XQM5;P94053;D8V9C3;P92468;P94039;P94042;A5Y0S8;D6C5Z0;O63185;Q9TI00;A1XCQ7;P92469;O98659;…	13123	388	CID		48.41	0.0428287		7	49		1	3854.81	-16.0348	9/435	pps_pisum_IE_trypsin_rep1.mgf
	Low	TFQGPPHGIQVERDK	Q6PSM7;Q71N62;C7AQS9;Q9TI22;Q33550;Q29VE5;C7AQU8;Q9GEB9;Q33245;Q32800;B3THI4;Q9TJY5;Q8MAK5;O63121;P94108;Q9GD60;Q33531;Q8HUZ4;B6GUU0;D8V9G2;Q36667;Q8SKV4;P94086;P94091;Q33514;P93976;Q9GD57;Q9TKH0;C8YPK4;A8DPF8;Q33496;Q33268;Q8HUZ7;O20266;Q36683;Q8SKV6;Q8HU48;A8DPF0;B6GUR0;O63153;O63147;Q8MAK6;P94054;Q9TI88;D2CN03;Q9XQM5;P94053;Q33579;Q7YM65;D8V9C3;P92468;A5Y0S8;D6C5Z0;Q42903;O63185;Q9TI00;A1XCQ7;…	19010	488	CID		40.84	0.278159		2	50		1	1708.82	-31.0279	9/163	pps_pisum_IE_trypsin_rep1.mgf
	Low	AVYEcLR	B8YGX4;Q71N62;C7AQS9;O98435;Q33550;Q29VE5;C7AQU8;Q9GEB9;P36484;P36489;Q33245;B3THI4;Q8MAK5;Q32816;O63121;O98553;P94108;Q9GD60;Q33531;Q8HUZ4;B6GUU0;D8V9G2;Q36667;Q8SKV4;P94086;P94091;Q33514;P93976;Q9GD57;C8YPK4;A8DPF8;Q33496;Q33539;O20266;Q36683;Q8SKV6;Q8HU48;A8DPF0;B6GUR0;O63153;P93987;O63147;Q33620;Q8MAK6;P94054;Q9TI88;D2CN03;Q9XQM5;P94053;Q7YM65;D8V9C3;P92468;P94042;A5Y0S8;D6C5Z0;Q42903;O63185;…	21473	543	CID	C5(Carbamidomethyl)	38.17	0.404804	0	1	49		1	910.424	-23.2148	5/51	pps_pisum_IE_trypsin_rep1.mgf
	Low	WSPELAxAcEVWK	Q9GD57;P94053;Q9ZS64;Q33198;Q3T5L8;Q15JB5	9	6	CID	X7(A), C9(Carbamidomethyl)	37.74	0.37278		10	48		1	1546.68	-34.7997	9/115	pps_pisum_IE_trypsin_rep1.mgf
	Low	ALRLEDLR	B8YGX4;Q6PSM7;Q71N62;C7AQS9;Q9TI22;Q33550;Q29VE5;C7AQU8;Q9GEB9;P36484;P36489;Q33245;Q32800;B3THI4;Q9TJY5;Q8MAK5;Q32816;O63121;O98553;Q8HUZ4;B6GUU0;D8V9G2;Q36667;Q8SKV4;P94086;P94091;Q33514;P94048;P93976;Q9GD57;C8YPK4;A8DPF8;Q33496;Q33268;O03607;Q33539;Q8HUZ7;O20266;Q36683;Q8HU48;A8DPF0;O63153;P93987;O63147;Q8MAK6;P94054;Q9TI88;D2CN03;Q9XQM5;P94053;D8V9C3;P92468;P94039;P94042;A5Y0S8;D6C5Z0;Q42903;…	22903	545	CID		35.82	0.853161		6	50		1	985.561	-18.2549	10/70	pps_pisum_IE_trypsin_rep1.mgf
	Low	NxGMHFR	Q9GD57;Q8WHF8;Q8SMH4;B2C8Z8;Q4QST0	6	5	CID	X2(H)	31.48	1.28836		6	47	30	1	898.398	-13.5841	10/68	pps_pisum_IE_trypsin_rep1.mgf
	Low	LNKYGRPLLGcTIKPK	B8YGX4;Q6PSM7;Q71N62;C7AQS9;Q9TI22;O98435;Q33550;Q29VE5;C7AQU8;Q9GEB9;P36484;P36489;Q33245;Q32800;B3THI4;Q8MAK5;Q32816;O63121;P94108;Q9GD60;Q33531;Q8HUZ4;B6GUU0;D8V9G2;Q36667;Q8SKV4;P94086;P94091;Q33514;P94048;Q9GD57;Q9TKH0;C8YPK4;A8DPF8;Q33496;Q33268;O03607;Q33539;Q8HUZ7;O20266;Q8SKV6;Q8HU48;A8DPF0;B6GUR0;O63153;O63147;Q33620;Q8MAK6;P94054;Q9TI88;D2CN03;Q9XQM5;P94053;Q33579;Q7YM65;D8V9C3;P92468;…	21912	536	CID	C11(Carbamidomethyl)	22.05	22.243		8	50	31	1	1858.03	-22.9896	11/152	pps_pisum_IE_trypsin_rep1.mgf
	Low	TFQGPPHGIQVERDKLNK	Q6PSM7;Q71N62;C7AQS9;Q9TI22;Q33550;Q29VE5;C7AQU8;Q9GEB9;Q33245;Q32800;B3THI4;Q9TJY5;Q8MAK5;O63121;P94108;Q9GD60;Q33531;Q8HUZ4;B6GUU0;D8V9G2;Q36667;Q8SKV4;P94086;P94091;Q33514;P93976;Q9GD57;Q9TKH0;C8YPK4;A8DPF8;Q33496;Q33268;Q8HUZ7;O20266;Q36683;Q8SKV6;Q8HU48;A8DPF0;B6GUR0;O63153;O63147;Q8MAK6;P94054;Q9TI88;D2CN03;Q9XQM5;P94053;Q33579;Q7YM65;D8V9C3;P92468;A5Y0S8;D6C5Z0;Q42903;O63185;Q9TI00;A1XCQ7;…	18858	477	CID		19.64	46.6587		9	51	33	1	2064.01	-43.1133	14/196	pps_pisum_IE_trypsin_rep1.mgf
	Low	AMHAVIDR	B8YGX4;Q6PSM7;C7AQS9;Q9TI22;Q33550;Q29VE5;C7AQU8;Q9GEB9;P36484;P36489;Q33245;Q32800;B3THI4;Q9TJY5;Q8MAK5;Q32816;Q95CD5;O63121;O98553;Q9GD60;Q33531;Q8HUZ4;D8V9G2;Q36667;Q8SKV4;Q33514;P94048;P93976;Q9GD57;Q9TKH0;C8YPK4;A8DPF8;Q33268;Q33539;Q8HUZ7;O20266;Q36683;Q8SKV6;Q8HU48;A8DPF0;B6GUR0;O63153;P93987;O63147;Q33620;Q8MAK6;P94054;Q9TI88;D2CN03;Q9XQM5;P94053;Q7YM65;D8V9C3;P92468;P94039;P94042;A5Y0S8;…	20751	558	CID		13.41	119.58		3	49	26	1	912.446	-28.3329	5/57	pps_pisum_IE_trypsin_rep1.mgf
P94053	39.57	17	17	470	52.1531	7.04932	201.241	Ribulose-1,5-bisphosphate carboxylase, large subunit (Fragment) OS=Plocama pendula GN=rbcL PE=3 SV=1 - [P94053_9GENT]
	Confidence Icon	Sequence	Protein Accessions	# Proteins	# Protein Groups	Activation Type	Modifications	IonScore	Exp Value	Δ Score	Rank	Identity High	Homology Threshold	Charge	m/z [Da]	ΔM [ppm]	Ions Matched	Spectrum File
	High	DNGLLLHIHR	B8YGX4;C7AQS9;Q9TI22;Q33550;Q29VE5;C7AQU8;Q9GEB9;P36484;P36489;Q33245;Q32800;B3THI4;Q9TJY5;Q8MAK5;Q32816;O98553;Q9GD60;Q33531;Q8HUZ4;B6GUU0;D8V9G2;Q36667;Q8SKV4;P94091;Q33514;Q9GD57;Q9TKH0;C8YPK4;A8DPF8;Q33496;Q33268;Q33539;Q8HUZ7;Q36683;Q8SKV6;Q8HU48;A8DPF0;B6GUR0;O63153;P93987;O63147;Q33620;Q8MAK6;P94054;Q9TI88;D2CN03;Q9XQM5;P94053;Q33579;Q7YM65;D8V9C3;P92468;A5Y0S8;D6C5Z0;Q42903;O63185;Q8HDA1;…	20168	543	CID		90.47	3.28279e-06		4	50		1	1187.64	-21.5649	9/97	pps_pisum_IE_trypsin_rep1.mgf
	High	TFQGPPHGIQVER	Q6PSM7;Q71N62;C7AQS9;Q9TI22;Q33550;Q29VE5;C7AQU8;Q9GEB9;Q33245;Q32800;B3THI4;Q9TJY5;Q8MAK5;O63121;P94108;Q9GD60;Q33531;Q8HUZ4;B6GUU0;D8V9G2;Q36667;Q8SKV4;P94086;P94091;Q33514;P93976;Q9GD57;Q9TKH0;C8YPK4;A8DPF8;Q33496;Q33268;Q8HUZ7;O20266;Q36683;Q8SKV6;Q8HU48;A8DPF0;B6GUR0;O63153;O63147;Q8MAK6;P94054;Q9TI88;D2CN03;Q9XQM5;P94053;Q33579;Q7YM65;D8V9C3;P92468;A5Y0S8;D6C5Z0;Q42903;O63185;Q9TI00;A1XCQ7;…	19129	500	CID		81.06	3.09255e-05		5	51		1	1465.73	-17.0469	20/139	pps_pisum_IE_trypsin_rep1.mgf
	High	GGLDFTKDDENVNSQPFMR	B8YGX4;Q6PSM7;Q71N62;C7AQS9;Q9TI22;O98435;Q33550;Q29VE5;C7AQU8;Q9GEB9;P36484;P36489;Q33245;Q32800;B3THI4;Q9TJY5;Q8MAK5;Q32816;O63121;O98553;Q9GD60;Q33531;Q8HUZ4;B6GUU0;D8V9G2;Q36667;Q8SKV4;P94086;P94091;P94048;P93976;Q9GD57;C8YPK4;A8DPF8;Q33496;O03607;Q33539;Q8HUZ7;O20266;Q36683;Q8SKV6;Q8HU48;A8DPF0;B6GUR0;O63153;P93987;O63147;Q33620;Q8MAK6;P94054;Q9TI88;D2CN03;Q9XQM5;P94053;Q7YM65;D8V9C3;P92468;…	22231	561	CID		75.22	9.94741e-05		3	50		1	2169.95	-16.7175	10/193	pps_pisum_IE_trypsin_rep1.mgf
	High	VALEAcVKAR	P36484;P36489;Q33245;Q32800;B3THI4;Q9TJY5;Q8MAK5;Q32816;Q95CD5;O63121;O98553;P94108;Q9GD60;Q33531;Q8HUZ4;B6GUU0;D8V9G2;Q36667;Q8SKV4;P94086;P94091;Q33514;P94048;P93976;Q9GD57;Q9TKH0;C8YPK4;A8DPF8;Q33496;Q33268;O03607;Q33539;Q8HUZ7;O20266;Q36683;Q8SKV6;Q8HU48;A8DPF0;B6GUR0;O63153;P93987;O63147;Q33620;Q8MAK6;P94054;Q9TI88;D2CN03;Q9XQM5;P94053;Q33579;Q7YM65;D8V9C3;P92468;P94039;P94042;A5Y0S8;D6C5Z0;…	1195	71	CID	C6(Carbamidomethyl)	64	0.00129974		4	50		1	1116.56	-55.1541	8/82	pps_pisum_IE_trypsin_rep1.mgf
	High	DTDILAAFR	Q6PSM7;C7AQS9;Q9TI22;O98435;Q33550;Q29VE5;C7AQU8;P36484;P36489;Q33245;Q32800;B3THI4;Q9TJY5;Q8MAK5;Q32816;Q95CD5;O63121;P94108;Q9GD60;Q33531;Q8HUZ4;B6GUU0;Q36667;P94086;P94091;Q33514;P93976;Q9GD57;Q9TKH0;C8YPK4;A8DPF8;Q33496;Q33268;O03607;Q8HUZ7;O20266;Q36683;Q8SKV6;A8DPF0;B6GUR0;O63153;P93987;O63147;Q33620;P94054;Q9TI88;D2CN03;Q9XQM5;P94053;Q33579;D8V9C3;P94042;D6C5Z0;Q42903;O63185;Q9TI00;Q8HDA1;…	17751	482	CID		61.64	0.00232219	0	1	50		1	1021.51	-24.8078	8/74	pps_pisum_IE_trypsin_rep1.mgf
	High	GHYLNATAGTcEEMIKR	Q33550;Q29VE5;P36484;P36489;Q33245;Q9TJY5;Q32816;O98553;P94108;Q8HUZ4;Q36667;P94091;Q9GD57;A8DPF8;Q33268;Q8HUZ7;Q36683;Q8HU48;B6GUR0;Q8MAK6;Q9TI88;D2CN03;Q9XQM5;P94053;Q33579;Q7YM65;D8V9C3;P94039;A5Y0S8;O63185;Q9TI00;Q8HDA1;A1XCQ7;P94046;P92469;Q8WKU6;B7P0F0;Q36637;Q37357;P93986;Q95EN1;Q9GDQ2;Q8HT77;Q33323;A5X4L3;Q6LA00;E5KUU8;Q8HUY5;Q39288;Q37269;Q8MCX9;Q8HVG8;A3KLW4;Q3MKL9;P31184;Q8MCX5;A5BTM9;…	7090	264	CID	C11(Carbamidomethyl)	58.96	0.00351314		3	49		1	1950.89	-12.9005	15/168	pps_pisum_IE_trypsin_rep1.mgf
	High	SQAETGEIKGHYLNATAGTcEEMIKR	Q33245;Q9GD57;Q8HUZ7;B6GUR0;Q9XQM5;P94053;Q7YM65;A5Y0S8;A5X4L3;A5BTM9;Q31870;Q9THW8;Q8HUZ8;Q3T5H0;Q8MGI9;Q8HUX3;Q3T5L5;O98662;Q3T8E7;Q29S37;Q6L9Y5;O03107;Q8WHH7;Q8MAQ6;Q37279;Q3T5L8;Q8HUX6;Q8WJE2;Q7YNV0;Q3T5K7;Q3T5H5;B0YIC3;D6C5Z5;Q9MUG1;A4KC75;B8Q461;A5X4B3;O47215;C7A605;Q33193;Q37734;Q7YMS4;Q539W8;Q07209;Q37362;Q3T5A4;Q33316;Q31932;Q4QST0;Q4QSS5	921	50	CID	C20(Carbamidomethyl)	55.3	0.00897728		4	50		1	2894.34	-11.9698	13/294	pps_pisum_IE_trypsin_rep1.mgf
	High	YGRPLLGcTIKPK	B8YGX4;Q6PSM7;Q71N62;C7AQS9;Q9TI22;O98435;Q33550;Q29VE5;C7AQU8;Q9GEB9;P36484;P36489;Q33245;Q32800;B3THI4;Q8MAK5;Q32816;O63121;O98553;P94108;Q9GD60;Q33531;Q8HUZ4;B6GUU0;D8V9G2;Q36667;Q8SKV4;P94086;P94091;Q33514;P94048;Q9GD57;Q9TKH0;C8YPK4;A8DPF8;Q33496;Q33268;O03607;Q33539;Q8HUZ7;O20266;Q8SKV6;Q8HU48;A8DPF0;B6GUR0;O63153;O63147;Q33620;Q8MAK6;P94054;Q9TI88;D2CN03;Q9XQM5;P94053;Q33579;Q7YM65;D8V9C3;…	22107	547	CID	C8(Carbamidomethyl)	52.58	0.0220337		4	51		1	1502.81	-27.9778	9/120	pps_pisum_IE_trypsin_rep1.mgf
	Medium	VTPQPGVPPEEAGAAVAAESSTGTWTTVWTDGLTSLDR	Q71N62;C7AQS9;Q9TI22;Q33550;C7AQU8;P36484;P36489;Q33245;Q32800;B3THI4;Q9TJY5;Q32816;Q95CD5;O98553;Q9GD60;Q33531;Q8HUZ4;B6GUU0;D8V9G2;Q36667;Q8SKV4;P94086;P94091;Q33514;P94048;P93976;Q9GD57;C8YPK4;Q33496;Q33268;O03607;Q33539;Q8HUZ7;Q36683;Q8SKV6;Q8HU48;A8DPF0;B6GUR0;O63153;P93987;Q33620;P94054;Q9TI88;D2CN03;Q9XQM5;P94053;D8V9C3;P92468;P94039;P94042;A5Y0S8;D6C5Z0;O63185;Q9TI00;A1XCQ7;P92469;O98659;…	13123	388	CID		48.41	0.0428287		7	49		1	3854.81	-16.0348	9/435	pps_pisum_IE_trypsin_rep1.mgf
	Low	TFQGPPHGIQVERDK	Q6PSM7;Q71N62;C7AQS9;Q9TI22;Q33550;Q29VE5;C7AQU8;Q9GEB9;Q33245;Q32800;B3THI4;Q9TJY5;Q8MAK5;O63121;P94108;Q9GD60;Q33531;Q8HUZ4;B6GUU0;D8V9G2;Q36667;Q8SKV4;P94086;P94091;Q33514;P93976;Q9GD57;Q9TKH0;C8YPK4;A8DPF8;Q33496;Q33268;Q8HUZ7;O20266;Q36683;Q8SKV6;Q8HU48;A8DPF0;B6GUR0;O63153;O63147;Q8MAK6;P94054;Q9TI88;D2CN03;Q9XQM5;P94053;Q33579;Q7YM65;D8V9C3;P92468;A5Y0S8;D6C5Z0;Q42903;O63185;Q9TI00;A1XCQ7;…	19010	488	CID		40.84	0.278159		2	50		1	1708.82	-31.0279	9/163	pps_pisum_IE_trypsin_rep1.mgf
	Low	AVYEcLR	B8YGX4;Q71N62;C7AQS9;O98435;Q33550;Q29VE5;C7AQU8;Q9GEB9;P36484;P36489;Q33245;B3THI4;Q8MAK5;Q32816;O63121;O98553;P94108;Q9GD60;Q33531;Q8HUZ4;B6GUU0;D8V9G2;Q36667;Q8SKV4;P94086;P94091;Q33514;P93976;Q9GD57;C8YPK4;A8DPF8;Q33496;Q33539;O20266;Q36683;Q8SKV6;Q8HU48;A8DPF0;B6GUR0;O63153;P93987;O63147;Q33620;Q8MAK6;P94054;Q9TI88;D2CN03;Q9XQM5;P94053;Q7YM65;D8V9C3;P92468;P94042;A5Y0S8;D6C5Z0;Q42903;O63185;…	21473	543	CID	C5(Carbamidomethyl)	38.17	0.404804	0	1	49		1	910.424	-23.2148	5/51	pps_pisum_IE_trypsin_rep1.mgf
	Low	WSPELAxAcEVWK	Q9GD57;P94053;Q9ZS64;Q33198;Q3T5L8;Q15JB5	9	6	CID	X7(A), C9(Carbamidomethyl)	37.74	0.37278		10	48		1	1546.68	-34.7997	9/115	pps_pisum_IE_trypsin_rep1.mgf
	Low	ALRLEDLR	B8YGX4;Q6PSM7;Q71N62;C7AQS9;Q9TI22;Q33550;Q29VE5;C7AQU8;Q9GEB9;P36484;P36489;Q33245;Q32800;B3THI4;Q9TJY5;Q8MAK5;Q32816;O63121;O98553;Q8HUZ4;B6GUU0;D8V9G2;Q36667;Q8SKV4;P94086;P94091;Q33514;P94048;P93976;Q9GD57;C8YPK4;A8DPF8;Q33496;Q33268;O03607;Q33539;Q8HUZ7;O20266;Q36683;Q8HU48;A8DPF0;O63153;P93987;O63147;Q8MAK6;P94054;Q9TI88;D2CN03;Q9XQM5;P94053;D8V9C3;P92468;P94039;P94042;A5Y0S8;D6C5Z0;Q42903;…	22903	545	CID		35.82	0.853161		6	50		1	985.561	-18.2549	10/70	pps_pisum_IE_trypsin_rep1.mgf
	Low	NHGMHFR	Q9TI22;Q33550;C7AQU8;Q9GEB9;P36484;P36489;Q33245;Q32800;B3THI4;Q9TJY5;Q8MAK5;Q32816;Q95CD5;O63121;O98553;Q9GD60;Q33531;Q8HUZ4;B6GUU0;D8V9G2;Q8SKV4;P94086;P94091;Q33514;P94048;P93976;C8YPK4;A8DPF8;Q33496;Q33268;O03607;Q33539;O20266;Q36683;Q8SKV6;Q8HU48;A8DPF0;B6GUR0;O63153;P93987;O63147;Q33620;P94054;Q9TI88;D2CN03;Q9XQM5;P94053;Q33579;Q7YM65;D8V9C3;P92468;P94039;P94042;A5Y0S8;O63185;Q9TI00;Q8HDA1;…	14981	393	CID		31.48	1.28836	0	1	47	30	1	898.398	-13.5841	10/68	pps_pisum_IE_trypsin_rep1.mgf
	Low	LNKYGRPLLGcTIKPK	B8YGX4;Q6PSM7;Q71N62;C7AQS9;Q9TI22;O98435;Q33550;Q29VE5;C7AQU8;Q9GEB9;P36484;P36489;Q33245;Q32800;B3THI4;Q8MAK5;Q32816;O63121;P94108;Q9GD60;Q33531;Q8HUZ4;B6GUU0;D8V9G2;Q36667;Q8SKV4;P94086;P94091;Q33514;P94048;Q9GD57;Q9TKH0;C8YPK4;A8DPF8;Q33496;Q33268;O03607;Q33539;Q8HUZ7;O20266;Q8SKV6;Q8HU48;A8DPF0;B6GUR0;O63153;O63147;Q33620;Q8MAK6;P94054;Q9TI88;D2CN03;Q9XQM5;P94053;Q33579;Q7YM65;D8V9C3;P92468;…	21912	536	CID	C11(Carbamidomethyl)	22.05	22.243		8	50	31	1	1858.03	-22.9896	11/152	pps_pisum_IE_trypsin_rep1.mgf
	Low	TFQGPPHGIQVERDKLNK	Q6PSM7;Q71N62;C7AQS9;Q9TI22;Q33550;Q29VE5;C7AQU8;Q9GEB9;Q33245;Q32800;B3THI4;Q9TJY5;Q8MAK5;O63121;P94108;Q9GD60;Q33531;Q8HUZ4;B6GUU0;D8V9G2;Q36667;Q8SKV4;P94086;P94091;Q33514;P93976;Q9GD57;Q9TKH0;C8YPK4;A8DPF8;Q33496;Q33268;Q8HUZ7;O20266;Q36683;Q8SKV6;Q8HU48;A8DPF0;B6GUR0;O63153;O63147;Q8MAK6;P94054;Q9TI88;D2CN03;Q9XQM5;P94053;Q33579;Q7YM65;D8V9C3;P92468;A5Y0S8;D6C5Z0;Q42903;O63185;Q9TI00;A1XCQ7;…	18858	477	CID		19.64	46.6587		9	51	33	1	2064.01	-43.1133	14/196	pps_pisum_IE_trypsin_rep1.mgf
[truncated: 12,590 more rows]
