# Supplementary material for: Defining the Core Proteome of the Chloroplast Envelope Membranes
Source: Front Plant Sci. 2013 Feb 6;4:11. doi: 10.3389/fpls.2013.00011 (PMC3565376; doi:10.3389/fpls.2013.00011)
Supplement: Supplementary Tables S15–S57 — Raw data measured by nLC-MALDI MS/MS. Each excel sheet is grouped in two levels. The first level contains information for each identified accession ID. The first column gives the accession (UniProtKB, IMGAG, or EST-library by Franssen et al., 2012), the second column the coverage, the third column the number of peptide spectrum matches (#PSMs), the fourth column the number of peptides, the fifth column the number of amino acids (#AAs), the sixth column the molecular weight (MW in kDa), the seventh column the isoelectric point (pI), the eighth column the score, and the ninth column the description. The second level contains all peptide information for each accession ID. The second column gives the confidence icon (Low; Medium; High), the third column the peptide sequence, the fourth column the protein accessions, the fifth column the number of proteins, the sixth column the number of protein groups, the seventh column the activation type (Collision Induced Dissociation, CID), the eighth column the modifications, the ninth column the ion score, the 10th column the expectation value (exp. value), the 11th column the delta score (Δscore), the 12th column the rank, the 13th column the identity High, the 14th column the homology threshold, the 15th column the charge, the 16th column the mass to charge ratio in daltons (m/z), the 18th column the delta mass (ΔM, difference between the theoretical mass of the peptide and the experimental mass of the precursor ion), the 19th column the matched ions, and the 20th column the spectrum file. [file 38279_Schleiff_DataSheet10.ZIP › Table S41.xls]

## Sheet: Sheet1
Accession	Coverage	# PSMs	# Peptides	# AAs	MW [kDa]	calc. pI	Score	Description
Ps_31486.38579	50.74	35	34	678	75.6429	7.63525	1038.9	AT1G06950.1 - [Ps_31486_38579]
	Confidence Icon	Sequence	Protein Accessions	# Proteins	# Protein Groups	Activation Type	Modifications	IonScore	Exp Value	Δ Score	Rank	Identity High	Homology Threshold	Charge	m/z [Da]	ΔM [ppm]	Ions Matched	Spectrum File
	High	IVKDAIASGVDGYDDETKK	Ps_31485.11120;Ps_31486.38579	2	2	CID		130.12	6.4785e-12	0.861538	1	36		1	2023.98	-20.6234	15/204	pps_pisum_IE_trypsin_rep1.mgf
	High	DAIASGVDGYDDETKK	Ps_31485.11120;Ps_31486.38579	2	2	CID		121.85	2.39372e-11	0.844262	1	33		1	1683.72	-30.1008	11/150	pps_pisum_IE_trypsin_rep1.mgf
	High	GVGPVSLVGGEYDADR	Ps_31486.38579	1	1	CID		118.44	7.86271e-11	0.90678	1	35		1	1590.74	-20.7521	13/139	pps_pisum_IE_trypsin_rep1.mgf
	High	KLVEENISVALGILK	Ps_31486.38579	1	1	CID		113.47	2.01276e-10	0.79646	1	34		1	1625.94	-26.2318	12/155	pps_pisum_IE_trypsin_rep1.mgf
	High	VLSFNDLLISFK	Ps_31486.38579	1	1	CID		103.94	3.13632e-09	0.875	1	37		1	1395.75	-30.0862	11/118	pps_pisum_IE_trypsin_rep1.mgf
	High	LSDELAENLFR	Ps_31486.38579	1	1	CID		90.58	5.04428e-08	0.813187	1	35		1	1306.63	-28.9458	10/100	pps_pisum_IE_trypsin_rep1.mgf
	High	ASELHEEIYR	Ps_31486.38579	1	1	CID		84.16	1.9876e-07	0.821429	1	35		1	1246.57	-27.0191	9/85	pps_pisum_IE_trypsin_rep1.mgf
	High	AVPSQTLSWEVSEELSDLYTIYLK	Ps_31485.11120;Ps_31486.38579	2	2	CID		81	4.57533e-07	0.814815	1	35		1	2771.38	-8.8264	20/258	pps_pisum_IE_trypsin_rep1.mgf
	High	MGKPGQTEITLKDDLPEKDR	Ps_31485.11120;Ps_31486.38579	2	2	CID		79.95	6.53986e-07	0.7875	1	36		1	2271.12	-19.4992	14/211	pps_pisum_IE_trypsin_rep1.mgf
	High	LSNSLIQAVALLR	Ps_31485.11120;Ps_31486.38579	2	2	CID		75.74	1.13075e-06	0.776316	1	34		1	1397.8	-31.9368	14/129	pps_pisum_IE_trypsin_rep1.mgf
	High	KKDDTEYIYLNQLGGILGLTGK	Ps_31485.11120;Ps_31486.38579	2	2	CID		71.3	4.66284e-06	0.605634	1	36		1	2439.25	-25.9347	20/246	pps_pisum_IE_trypsin_rep1.mgf
	High	AAFLQNLcDELHFDPQK	Ps_31486.38579	1	1	CID	C8(Carbamidomethyl)	71.26	3.87552e-06	0.830986	1	35	29	1	2045.92	-28.6059	10/165	pps_pisum_IE_trypsin_rep1.mgf
	High	IPFGVEIKK	Ps_31485.11120;Ps_31486.38579	2	2	CID		68.85	5.69484e-06	0.565217	1	34		1	1030.61	-21.736	7/69	pps_pisum_IE_trypsin_rep1.mgf
	High	EIGLSQEYAQK	Ps_31485.11120;Ps_31486.38579	2	2	CID		60.41	4.49952e-05	0.633333	1	35		1	1265.6	-29.9722	9/106	pps_pisum_IE_trypsin_rep1.mgf
	High	QAEVLLADGQLTK	Ps_31485.11120;Ps_31486.38579	2	2	CID		57.45	0.000125831	0.719298	1	36		1	1385.69	-50.9069	10/139	pps_pisum_IE_trypsin_rep1.mgf
	High	TFLTYcLTGDVVR	Ps_31485.11120;Ps_31486.38579	2	2	CID	C6(Carbamidomethyl)	50.22	0.000488611	0.78	1	35	26	1	1544.73	-31.1351	9/117	pps_pisum_IE_trypsin_rep1.mgf
	High	AAFLQNLcDELHFDPQKASELHEEIYR	Ps_31486.38579	1	1	CID	C8(Carbamidomethyl)	47.14	0.00096212	1	1	35	24	1	3273.48	-25.2836	9/285	pps_pisum_IE_trypsin_rep1.mgf
	High	NIFGLGKR	Ps_31486.38579	1	1	CID		46.12	0.00124615	0.195652	1	35		1	904.522	-16.1094	6/79	pps_pisum_IE_trypsin_rep1.mgf
	High	KTRPDKELVEK	Ps_31485.11120;Ps_31486.38579	2	2	CID		45.09	0.00148057	0.777778	1	35	25	1	1342.73	-28.6441	9/117	pps_pisum_IE_trypsin_rep1.mgf
	High	TRPDKELVEK	Ps_31485.11120;Ps_31486.38579	2	2	CID		40.76	0.00452469	0.585366	1	35		1	1214.64	-26.4416	7/105	pps_pisum_IE_trypsin_rep1.mgf
	High	GVGPVSLVGGEYDADRKIEDLK	Ps_31486.38579	1	1	CID		39.02	0.00787599	0.692308	1	36	27	1	2317.16	-17.1508	12/210	pps_pisum_IE_trypsin_rep1.mgf
	Medium	AVPGVSQVVEELEKVLSFNDLLISFK	Ps_31486.38579	1	1	CID		31.46	0.0429412	1	1	36	19	1	2860.48	-30.6035	11/276	pps_pisum_IE_trypsin_rep1.mgf
	Medium	mGKPGQTEITLKDDLPEKDRADLYK	Ps_31485.11120;Ps_31486.38579	2	2	CID	M1(Oxidation)	31.02	0.0441989	0.645161	1	35	25	1	2877.46	-3.92579	7/269	pps_pisum_IE_trypsin_rep1.mgf
	Medium	GLAEQAFR	Ps_31485.11120;Ps_31486.38579	2	2	CID		30.74	0.0436847	0.0645161	1	35	29	1	891.446	-25.2221	9/66	pps_pisum_IE_trypsin_rep1.mgf
	Medium	MGKPGQTEITLKDDLPEKDRADLYK	Ps_31485.11120;Ps_31486.38579	2	2	CID		27.88	0.0954767	1	1	35	21	1	2861.44	-9.67389	7/269	pps_pisum_IE_trypsin_rep1.mgf
	Medium	TFLTYcLTGDVVRIPFGVEIK	Ps_31485.11120;Ps_31486.38579	2	2	CID	C6(Carbamidomethyl)	27.69	0.104853	1	1	36	24	1	2428.21	-33.6401	11/214	pps_pisum_IE_trypsin_rep1.mgf
	Low	IPFGVEIK	Ps_31485.11120;Ps_31486.38579	2	2	CID		23.83	0.227079	0.416667	1	35	28	1	902.511	-25.9956	6/58	pps_pisum_IE_trypsin_rep1.mgf
	Low	LVTLKETQSLcR	Ps_31486.38579	1	1	CID	C11(Carbamidomethyl)	23.8	0.234281	0.416667	1	35	28	1	1447.73	-40.9398	8/117	pps_pisum_IE_trypsin_rep1.mgf
	Low	GLAEQAFRK	Ps_31485.11120;Ps_31486.38579	2	2	CID		21.57	0.387324		2	35		1	1019.54	-18.9067	8/77	pps_pisum_IE_trypsin_rep1.mgf
	Low	VMLcVPQQTVEAAHAEIcGNLFEK	Ps_31485.11120;Ps_31486.38579	2	2	CID	C4(Carbamidomethyl), C18(Carbamidomethyl)	20.04	0.596976	1	1	36	20	1	2744.27	-17.4506	6/247	pps_pisum_IE_trypsin_rep1.mgf
	Low	EAEAILLDITRK	Ps_31486.38579	1	1	CID		16.77	1.50841	0	1	36	27	1	1371.75	-23.7322	9/110	pps_pisum_IE_trypsin_rep1.mgf
	Low	VIMDVHR	Ps_31485.11120;Ps_31486.38579	2	2	CID		15.28	0.892414	0.133333	1	33	26	1	869.44	-30.3014	5/51	pps_pisum_IE_trypsin_rep1.mgf
	Low	GVGPVSLVGGEYDADRK	Ps_31486.38579	1	1	CID		14.79	2.04281		2	36	30	1	1718.88	2.95373	7/150	pps_pisum_IE_trypsin_rep1.mgf
	Low	LSDELAENLFREHAR	Ps_31486.38579	1	1	CID		13.83	2.30184	0.214286	1	35	24	1	1799.88	-14.7352	10/149	pps_pisum_IE_trypsin_rep1.mgf
	Low	VLSFNDLLISFKNHSDIDR	Ps_31486.38579	1	1	CID		11.72	3.98739	1	1	35	21	1	2233.08	-38.5793	9/203	pps_pisum_IE_trypsin_rep1.mgf
Ps_36583.42027	59.45	29	27	550	60.5045	6.96143	704.342	AT3G46740.1 - [Ps_36583_42027]
	Confidence Icon	Sequence	Protein Accessions	# Proteins	# Protein Groups	Activation Type	Modifications	IonScore	Exp Value	Δ Score	Rank	Identity High	Homology Threshold	Charge	m/z [Da]	ΔM [ppm]	Ions Matched	Spectrum File
	High	MEYAHPYLDGVDNPR	Ps_36583.42027	1	1	CID		116.99	7.51948e-11	0.897436	1	33		1	1776.77	-20.296	13/139	pps_pisum_IE_trypsin_rep1.mgf
	High	VLPNGAISADGPPTTLSGTGIDR	Ps_36583.42027	1	1	CID		107.38	1.12977e-09	0.878505	1	36		1	2209.11	-17.1206	14/243	pps_pisum_IE_trypsin_rep1.mgf
	High	QLLPGHTFNIEAGK	Ps_36583.42027	1	1	CID		101.29	4.66245e-09	0.792079	1	36		1	1524.78	-21.4924	17/141	pps_pisum_IE_trypsin_rep1.mgf
	High	FTYGLVMEEIITR	Ps_36583.42027	1	1	CID		95.75	1.70819e-08	0.854167	1	36		1	1571.77	-27.5797	10/117	pps_pisum_IE_trypsin_rep1.mgf
	High	NILELAAEIRIPIK	Ps_36583.42027	1	1	CID		84.98	1.55985e-07	0.741176	1	35		1	1592.92	-33.7062	21/144	pps_pisum_IE_trypsin_rep1.mgf
	High	LGNVVEGNTEGPVVQR	Ps_36583.42027	1	1	CID		73.27	2.48676e-06	0.780822	1	35		1	1667.82	-28.1872	10/160	pps_pisum_IE_trypsin_rep1.mgf
	High	FVNGTIVGSR	Ps_36583.42027	1	1	CID		68.64	1.10786e-05	0.695652	1	37		1	1049.55	-22.4585	8/95	pps_pisum_IE_trypsin_rep1.mgf
	High	GTHVYAFAEHGTDLGSSKDVK	Ps_36583.42027	1	1	CID		64.16	2.21207e-05	0.8125	1	35	29	1	2219.04	-16.8638	17/202	pps_pisum_IE_trypsin_rep1.mgf
	High	MAFLQANITR	Ps_36583.42027	1	1	CID		57.17	0.000152054	0.789474	1	37	28	1	1164.6	-20.2227	7/83	pps_pisum_IE_trypsin_rep1.mgf
	High	KLSPVFTGGPGVDEVPSIWVDR	Ps_36583.42027	1	1	CID		55.86	0.000156688	0.75	1	36	30	1	2355.17	-26.7239	11/247	pps_pisum_IE_trypsin_rep1.mgf
	High	SAEVSTEWSIVPGR	Ps_36583.42027	1	1	CID		54.91	0.00018919	0.309091	1	35		1	1517.73	-18.946	11/125	pps_pisum_IE_trypsin_rep1.mgf
	High	GYNMGEIGAAR	Ps_36583.42027	1	1	CID		54.68	0.000128334	1	1	34	25	1	1138.5	-23.8307	8/101	pps_pisum_IE_trypsin_rep1.mgf
	High	NMFQVDQGLGVGSNFPFFNR	Ps_36583.42027	1	1	CID		52.26	0.00029358	1	1	35	25	1	2274.01	-29.1825	10/211	pps_pisum_IE_trypsin_rep1.mgf
	High	LSPVFTGGPGVDEVPSIWVDR	Ps_36583.42027	1	1	CID		49.03	0.000765784	1	1	36	25	1	2227.07	-31.1536	8/197	pps_pisum_IE_trypsin_rep1.mgf
	High	ANITENFSR	Ps_36583.42027	1	1	CID		43.75	0.00188498	0.636364	1	34		1	1051.49	-26.7633	11/87	pps_pisum_IE_trypsin_rep1.mgf
	Medium	GNPTVVYRR	Ps_36583.42027	1	1	CID		34.9	0.0193994	0.685714	1	36	25	1	1061.56	-26.0855	5/83	pps_pisum_IE_trypsin_rep1.mgf
	Medium	LSIQYLDKLGNVVEGNTEGPVVQR	Ps_36583.42027	1	1	CID		31.12	0.0393294	1	1	35	22	1	2628.31	-33.5848	9/262	pps_pisum_IE_trypsin_rep1.mgf
	Medium	GGRPTLASLQPGGTITFEHR	Ps_36583.42027	1	1	CID		30.28	0.05691	0.633333	1	36	26	1	2095.06	-21.0824	14/214	pps_pisum_IE_trypsin_rep1.mgf
	Medium	IEFFRR	Ps_36583.42027	1	1	CID		28.22	0.0580044	0.357143	1	34		1	867.47	-15.2066	4/46	pps_pisum_IE_trypsin_rep1.mgf
	Medium	VQSWYHEEGYAcAQVVNFGNLNTR	Ps_36583.42027	1	1	CID	C12(Carbamidomethyl)	28.18	0.1221	1	1	37	20	1	2842.26	-12.8684	8/269	pps_pisum_IE_trypsin_rep1.mgf
	Low	GNPTVVYR	Ps_36583.42027	1	1	CID		20.95	0.418637	1	1	35	20	1	905.455	-32.2065	9/72	pps_pisum_IE_trypsin_rep1.mgf
	Low	IPIKGTHVYAFAEHGTDLGSSK	Ps_36583.42027	1	1	CID		18.04	1.00974	1	1	36	17	1	2328.15	-18.9254	11/235	pps_pisum_IE_trypsin_rep1.mgf
	Low	NLQGLNR	Ps_36583.42027	1	1	CID		17.88	0.557219		3	33		1	814.44	-16.2655	5/68	pps_pisum_IE_trypsin_rep1.mgf
	Low	GYNmGEIGAAR	Ps_36583.42027	1	1	CID	M4(Oxidation)	17.74	0.49723	0.333333	1	32	26	1	1154.5	-22.4287	6/101	pps_pisum_IE_trypsin_rep1.mgf
	Low	EKIEFFR	Ps_36583.42027	1	1	CID		17.68	0.665372	0.333333	1	34	26	1	968.508	-12.2847	4/67	pps_pisum_IE_trypsin_rep1.mgf
	Low	FTYGLVmEEIITR	Ps_36583.42027	1	1	CID	M7(Oxidation)	13.61	2.51726		2	35	29	1	1587.75	-39.0429	9/117	pps_pisum_IE_trypsin_rep1.mgf
	Low	DESNHIcSNGQR	Ps_36583.42027	1	1	CID	C7(Carbamidomethyl)	11.82	1.32847	1	1	31	17	1	1416.57	-16.4823	5/122	pps_pisum_IE_trypsin_rep1.mgf
	Low	VScFNSR	Ps_36583.42027	1	1	CID	C3(Carbamidomethyl)	11.19	1.66511	1	1	31	18	1	869.38	-15.6724	3/61	pps_pisum_IE_trypsin_rep1.mgf
	Low	NVGxMGQSKPVEmDPDmSEKEKIEFFR	Ps_36583.42027	1	1	CID	X4(S), M13(Oxidation), M17(Oxidation)	10.32	4.19428		2	34	25	1	3147.36	-26.8261	6/295	pps_pisum_IE_trypsin_rep1.mgf
Ps_31485.11120	44.38	22	21	507	56.4677	7.34229	602.715	AT1G06950.1 - [Ps_31485_11120]
	Confidence Icon	Sequence	Protein Accessions	# Proteins	# Protein Groups	Activation Type	Modifications	IonScore	Exp Value	Δ Score	Rank	Identity High	Homology Threshold	Charge	m/z [Da]	ΔM [ppm]	Ions Matched	Spectrum File
	High	IVKDAIASGVDGYDDETKK	Ps_31485.11120;Ps_31486.38579	2	2	CID		130.12	6.4785e-12	0.861538	1	36		1	2023.98	-20.6234	15/204	pps_pisum_IE_trypsin_rep1.mgf
	High	DAIASGVDGYDDETKK	Ps_31485.11120;Ps_31486.38579	2	2	CID		121.85	2.39372e-11	0.844262	1	33		1	1683.72	-30.1008	11/150	pps_pisum_IE_trypsin_rep1.mgf
	High	AVPSQTLSWEVSEELSDLYTIYLK	Ps_31485.11120;Ps_31486.38579	2	2	CID		81	4.57533e-07	0.814815	1	35		1	2771.38	-8.8264	20/258	pps_pisum_IE_trypsin_rep1.mgf
	High	MGKPGQTEITLKDDLPEKDR	Ps_31485.11120;Ps_31486.38579	2	2	CID		79.95	6.53986e-07	0.7875	1	36		1	2271.12	-19.4992	14/211	pps_pisum_IE_trypsin_rep1.mgf
	High	LSNSLIQAVALLR	Ps_31485.11120;Ps_31486.38579	2	2	CID		75.74	1.13075e-06	0.776316	1	34		1	1397.8	-31.9368	14/129	pps_pisum_IE_trypsin_rep1.mgf
	High	KKDDTEYIYLNQLGGILGLTGK	Ps_31485.11120;Ps_31486.38579	2	2	CID		71.3	4.66284e-06	0.605634	1	36		1	2439.25	-25.9347	20/246	pps_pisum_IE_trypsin_rep1.mgf
	High	IPFGVEIKK	Ps_31485.11120;Ps_31486.38579	2	2	CID		68.85	5.69484e-06	0.565217	1	34		1	1030.61	-21.736	7/69	pps_pisum_IE_trypsin_rep1.mgf
	High	EIGLSQEYAQK	Ps_31485.11120;Ps_31486.38579	2	2	CID		60.41	4.49952e-05	0.633333	1	35		1	1265.6	-29.9722	9/106	pps_pisum_IE_trypsin_rep1.mgf
	High	QAEVLLADGQLTK	Ps_31485.11120;Ps_31486.38579	2	2	CID		57.45	0.000125831	0.719298	1	36		1	1385.69	-50.9069	10/139	pps_pisum_IE_trypsin_rep1.mgf
	High	TFLTYcLTGDVVR	Ps_31485.11120;Ps_31486.38579	2	2	CID	C6(Carbamidomethyl)	50.22	0.000488611	0.78	1	35	26	1	1544.73	-31.1351	9/117	pps_pisum_IE_trypsin_rep1.mgf
	High	LQYLLGINDSTAAALR	Ps_31485.11120	1	1	CID		45.1	0.00190208	0.666667	1	36	30	1	1718.88	-39.3704	17/157	pps_pisum_IE_trypsin_rep1.mgf
	High	KTRPDKELVEK	Ps_31485.11120;Ps_31486.38579	2	2	CID		45.09	0.00148057	0.777778	1	35	25	1	1342.73	-28.6441	9/117	pps_pisum_IE_trypsin_rep1.mgf
	High	KMFITYVKR	Ps_31485.11120	1	1	CID		42.24	0.00279711	0.595238	1	34		1	1185.65	-24.2999	12/84	pps_pisum_IE_trypsin_rep1.mgf
	High	TRPDKELVEK	Ps_31485.11120;Ps_31486.38579	2	2	CID		40.76	0.00452469	0.585366	1	35		1	1214.64	-26.4416	7/105	pps_pisum_IE_trypsin_rep1.mgf
	Medium	mGKPGQTEITLKDDLPEKDRADLYK	Ps_31485.11120;Ps_31486.38579	2	2	CID	M1(Oxidation)	31.02	0.0441989	0.645161	1	35	25	1	2877.46	-3.92579	7/269	pps_pisum_IE_trypsin_rep1.mgf
	Medium	GLAEQAFR	Ps_31485.11120;Ps_31486.38579	2	2	CID		30.74	0.0436847	0.0645161	1	35	29	1	891.446	-25.2221	9/66	pps_pisum_IE_trypsin_rep1.mgf
	Medium	MGKPGQTEITLKDDLPEKDRADLYK	Ps_31485.11120;Ps_31486.38579	2	2	CID		27.88	0.0954767	1	1	35	21	1	2861.44	-9.67389	7/269	pps_pisum_IE_trypsin_rep1.mgf
	Medium	TFLTYcLTGDVVRIPFGVEIK	Ps_31485.11120;Ps_31486.38579	2	2	CID	C6(Carbamidomethyl)	27.69	0.104853	1	1	36	24	1	2428.21	-33.6401	11/214	pps_pisum_IE_trypsin_rep1.mgf
	Low	IPFGVEIK	Ps_31485.11120;Ps_31486.38579	2	2	CID		23.83	0.227079	0.416667	1	35	28	1	902.511	-25.9956	6/58	pps_pisum_IE_trypsin_rep1.mgf
	Low	GLAEQAFRK	Ps_31485.11120;Ps_31486.38579	2	2	CID		21.57	0.387324		2	35		1	1019.54	-18.9067	8/77	pps_pisum_IE_trypsin_rep1.mgf
	Low	VMLcVPQQTVEAAHAEIcGNLFEK	Ps_31485.11120;Ps_31486.38579	2	2	CID	C4(Carbamidomethyl), C18(Carbamidomethyl)	20.04	0.596976	1	1	36	20	1	2744.27	-17.4506	6/247	pps_pisum_IE_trypsin_rep1.mgf
	Low	VIMDVHR	Ps_31485.11120;Ps_31486.38579	2	2	CID		15.28	0.892414	0.133333	1	33	26	1	869.44	-30.3014	5/51	pps_pisum_IE_trypsin_rep1.mgf
Ps_31701.7658	22.94	18	18	924	102.634	5.51611	472.534	AT4G02510.1 - [Ps_31701_7658]
	Confidence Icon	Sequence	Protein Accessions	# Proteins	# Protein Groups	Activation Type	Modifications	IonScore	Exp Value	Δ Score	Rank	Identity High	Homology Threshold	Charge	m/z [Da]	ΔM [ppm]	Ions Matched	Spectrum File
	High	APPLPYLLSWLLQSR	Ps_31701.7658	1	1	CID		117.82	9.05275e-11	0.872881	1	35		1	1753.97	-16.375	20/127	pps_pisum_IE_trypsin_rep1.mgf
	High	GDLALGANFQSQISLGR	Ps_31701.7658	1	1	CID		113.1	3.04153e-10	0.840708	1	36		1	1746.87	-26.8545	14/173	pps_pisum_IE_trypsin_rep1.mgf
	High	SQNDSAYGANVEVR	Ps_31701.7658	1	1	CID		98.58	5.94225e-09	0.838384	1	34		1	1509.66	-24.3297	12/152	pps_pisum_IE_trypsin_rep1.mgf
	High	SHIVQQAIGQAVGDLR	Ps_31701.7658	1	1	CID		96.5	1.3645e-08	0.864583	1	36		1	1691.87	-27.287	12/170	pps_pisum_IE_trypsin_rep1.mgf
	High	SVTSALGPTIWR	Ps_31701.7658	1	1	CID		58.81	7.75325e-05	0.271186	1	35		1	1287.66	-35.7044	9/107	pps_pisum_IE_trypsin_rep1.mgf
	High	LEAEGRDDFAFSLNILVLGK	Ps_31701.7658	1	1	CID		50.88	0.000565483	0.686275	1	36		1	2207.12	-22.5095	10/208	pps_pisum_IE_trypsin_rep1.mgf
	High	KAYLEEYDYR	Ps_31701.7658	1	1	CID		47.03	0.000950142	1	1	35	24	1	1349.62	-12.6754	9/98	pps_pisum_IE_trypsin_rep1.mgf
	High	SSAFEQSYNR	Ps_31701.7658	1	1	CID		45.83	0.000681774	0.630435	1	32		1	1188.51	-19.2858	7/95	pps_pisum_IE_trypsin_rep1.mgf
	High	DKQDFSIHLDSSVAAK	Ps_31701.7658	1	1	CID		41.79	0.00374483	1	1	35	23	1	1760.85	-19.8946	12/174	pps_pisum_IE_trypsin_rep1.mgf
	High	AYLEEYDYR	Ps_31701.7658	1	1	CID		36.96	0.00605124	1	1	33	24	1	1221.52	-15.1937	9/72	pps_pisum_IE_trypsin_rep1.mgf
	Medium	SRAPPLPYLLSWLLQSR	Ps_31701.7658	1	1	CID		34.97	0.0185639	0.685714	1	35	26	1	1997.1	-16.6097	12/189	pps_pisum_IE_trypsin_rep1.mgf
	Medium	LFSVERPAGLGPSLQTGKPAVR	Ps_31701.7658	1	1	CID		30.78	0.0505122	1	1	36	20	1	2280.25	-14.2095	8/232	pps_pisum_IE_trypsin_rep1.mgf
	Low	LGFTTEESIAAQVLYR	Ps_31701.7658	1	1	CID		22.41	0.333275	1	1	35	23	1	1797.87	-35.5483	5/144	pps_pisum_IE_trypsin_rep1.mgf
	Low	LVLVGSTGTVR	Ps_31701.7658	1	1	CID		22	0.30349	0.454545	1	35	26	1	1101.64	-22.3225	6/88	pps_pisum_IE_trypsin_rep1.mgf
	Low	DMNDLPMLR	Ps_31701.7658	1	1	CID		19.11	0.520434	0.315789	1	34	27	1	1104.5	-13.3096	6/87	pps_pisum_IE_trypsin_rep1.mgf
	Low	QWREELKR	Ps_31701.7658	1	1	CID		18.95	0.758371	0.315789	1	35	27	1	1144.59	-24.8574	5/75	pps_pisum_IE_trypsin_rep1.mgf
	Low	LSGQINVR	Ps_31701.7658	1	1	CID		18.92	0.717464		2	35		1	886.485	-28.7635	5/70	pps_pisum_IE_trypsin_rep1.mgf
	Low	FKNFKR	Ps_31701.7658	1	1	CID		13.71	1.38319	0.142857	1	33	26	1	839.468	-24.9542	5/55	pps_pisum_IE_trypsin_rep1.mgf
Ps_32650.1424	38.87	20	20	494	56.0298	7.53271	466.882	AT2G24820.1 - [Ps_32650_1424]
	Confidence Icon	Sequence	Protein Accessions	# Proteins	# Protein Groups	Activation Type	Modifications	IonScore	Exp Value	Δ Score	Rank	Identity High	Homology Threshold	Charge	m/z [Da]	ΔM [ppm]	Ions Matched	Spectrum File
	High	LFPEWYFHQNASK	Ps_32650.1424	1	1	CID		93.8	2.35948e-08	0.819149	1	35		1	1666.76	-26.4593	17/121	pps_pisum_IE_trypsin_rep1.mgf
	High	DSQGVLWVWMSR	Ps_32650.1424	1	1	CID		86.32	9.94053e-08	0.732558	1	34		1	1463.66	-37.2159	10/127	pps_pisum_IE_trypsin_rep1.mgf
	High	DGNDQFQcYEDR	Ps_32650.1424	1	1	CID	C8(Carbamidomethyl)	82.69	5.62492e-08	1	1	28		1	1546.57	-9.5209	10/127	pps_pisum_IE_trypsin_rep1.mgf
	High	FEAPcVLQNNR	Ps_32650.1424	1	1	CID	C5(Carbamidomethyl)	74.77	1.83385e-06	0.76	1	35		1	1347.62	-22.5252	9/95	pps_pisum_IE_trypsin_rep1.mgf
	High	VYDKNIVLFR	Ps_32650.1424	1	1	CID		62.75	2.78183e-05	0.666667	1	35		1	1266.69	-25.2085	8/91	pps_pisum_IE_trypsin_rep1.mgf
	High	EKDGSKPNFLR	Ps_32650.1424	1	1	CID		60.95	5.5604e-05	0.688525	1	36		1	1290.64	-27.364	9/112	pps_pisum_IE_trypsin_rep1.mgf
	High	EDAQALGFEVTER	Ps_32650.1424	1	1	CID		59.79	4.76492e-05	0.8	1	34	28	1	1464.67	-20.2717	7/137	pps_pisum_IE_trypsin_rep1.mgf
	High	GGIGTMHAPNLANR	Ps_32650.1424	1	1	CID		56.54	0.000143961	0.789474	1	36	28	1	1408.67	-28.3042	14/121	pps_pisum_IE_trypsin_rep1.mgf
	High	DATLLDGEEDQKVLVGPSSEQER	Ps_32650.1424	1	1	CID		51.49	0.000415103	0.666667	1	35		1	2515.19	-11.9122	12/243	pps_pisum_IE_trypsin_rep1.mgf
	High	AAADVKDATLLDGEEDQKVLVGPSSEQER	Ps_32650.1424	1	1	CID		48.09	0.00079327	0.75	1	35	28	1	3070.49	-8.61793	11/319	pps_pisum_IE_trypsin_rep1.mgf
	High	REDAQALGFEVTER	Ps_32650.1424	1	1	CID		40.81	0.00479239		2	35		1	1620.78	-10.6412	8/153	pps_pisum_IE_trypsin_rep1.mgf
	High	GFAGWWGR	Ps_32650.1424	1	1	CID		37.6	0.00708154	0.578947	1	34		1	936.431	-17.8519	6/65	pps_pisum_IE_trypsin_rep1.mgf
	Medium	EVADYDWTEEWYPLYLTK	Ps_32650.1424	1	1	CID		37.04	0.0223892	1	1	38	23	1	2321	-27.4542	8/169	pps_pisum_IE_trypsin_rep1.mgf
	High	SSDTWVAEYRK	Ps_32650.1424	1	1	CID		34.81	0.0122897	0.542857	1	33		1	1341.61	-25.7909	11/99	pps_pisum_IE_trypsin_rep1.mgf
	Medium	SSDTWVAEYR	Ps_32650.1424	1	1	CID		30.71	0.0223759	0.451613	1	32		1	1213.52	-22.1927	7/88	pps_pisum_IE_trypsin_rep1.mgf
	Medium	LSEGQLIDGR	Ps_32650.1424	1	1	CID		28.12	0.0785496	1	1	35	22	1	1087.55	-25.076	8/96	pps_pisum_IE_trypsin_rep1.mgf
	Low	DGNDQFQcYEDRcPHR	Ps_32650.1424	1	1	CID	C8(Carbamidomethyl), C13(Carbamidomethyl)	18.65	0.203323	1	1	29	15	1	2096.78	-23.7599	7/171	pps_pisum_IE_trypsin_rep1.mgf
	Low	VLVGPSSEQER	Ps_32650.1424	1	1	CID		11.44	3.58538		3	35	25	1	1200.59	-28.9452	4/93	pps_pisum_IE_trypsin_rep1.mgf
	Low	DGSKPNFLR	Ps_32650.1424	1	1	CID		10.64	4.91898		2	35	23	1	1033.54	-4.5391	3/84	pps_pisum_IE_trypsin_rep1.mgf
	Low	LSEGQLIDGRLEcLYHGWQFEGEGK	Ps_32650.1424	1	1	CID	C13(Carbamidomethyl)	10.64	4.94487	1	1	35	19	1	2921.33	-21.7693	6/276	pps_pisum_IE_trypsin_rep1.mgf
Ps_42554.60543	81.29	15	14	139	16.1502	7.85498	464.898	AT1G67090.1 - [Ps_42554_60543]
	Confidence Icon	Sequence	Protein Accessions	# Proteins	# Protein Groups	Activation Type	Modifications	IonScore	Exp Value	Δ Score	Rank	Identity High	Homology Threshold	Charge	m/z [Da]	ΔM [ppm]	Ions Matched	Spectrum File
	High	ELDEVVAAYPQAFVR	Ps_42973.43198;Ps_42554.60543;Ps_22663.15845;Ps_29456.36387;Ps_29439.50796;Ps_18800.60509;Ps_33677.64029	105	7	CID		107.36	1.15151e-09		2	36		1	1706.83	-26.2424	12/137	pps_pisum_IE_trypsin_rep1.mgf
	High	DQLLKEVEYLLR	Ps_25130.15897;Ps_33095.7904;Ps_45653.7938;Ps_15211.12545;Ps_33742.30073;Ps_31323.31738;Ps_27527.39995;Ps_42554.60543;Ps_30141.73485	214	9	CID		102.85	3.8469e-09		2	36		1	1518.81	-29.7479	18/126	pps_pisum_IE_trypsin_rep1.mgf
	High	KGWVPcLEFELEK	Ps_25130.15897;Ps_28562.73689;Ps_33996.48744;Ps_20804.40444;Ps_31250.9356;Ps_26444.13528;Ps_27527.39995;Ps_42554.60543;Ps_42848.15596;Ps_22466.24805;Ps_15420.10547;Ps_33948.47752;Ps_23174.38312;Ps_43457.32518;Ps_35110.38757;Ps_45345.51725	345	16	CID	C6(Carbamidomethyl)	95.04	2.3813e-08	0	1	37		1	1634.77	-32.1606	16/129	pps_pisum_IE_trypsin_rep1.mgf
	High	LPMFGTTDASQVLKELDEVVAAYPQAFVR	Ps_42973.43198;Ps_42554.60543;Ps_29456.36387;Ps_29439.50796	67	4	CID		80.84	4.77176e-07		2	35		1	3195.58	-18.2506	15/295	pps_pisum_IE_trypsin_rep1.mgf
	High	QVQcISFIAHTPESY	Ps_42554.60543;Ps_43863.34345;Ps_18800.60509;Ps_33677.64029	81	4	CID	C4(Carbamidomethyl)	79.99	7.57743e-07	0	1	37	26	1	1779.82	-11.5716	11/145	pps_pisum_IE_trypsin_rep1.mgf
	High	EHNKSPGYYDGR	Ps_42554.60543;Ps_42848.15596;Ps_34081.24740;Ps_22466.24805;Ps_43101.3272;Ps_24196.6665;Ps_27447.9951;Ps_20627.39417;Ps_27591.45219;Ps_33948.47752;Ps_27326.59235;Ps_34165.73108	201	12	CID		78.83	5.96987e-07	0	1	34		1	1422.61	-21.5107	8/126	pps_pisum_IE_trypsin_rep1.mgf
	High	KGWVPcLEFELEKGFVYR	Ps_25130.15897;Ps_28562.73689;Ps_33996.48744;Ps_20804.40444;Ps_26444.13528;Ps_42554.60543;Ps_42848.15596;Ps_22466.24805;Ps_15420.10547;Ps_33948.47752;Ps_23174.38312;Ps_43457.32518;Ps_35110.38757;Ps_45345.51725	289	14	CID	C6(Carbamidomethyl)	50.12	0.000707674	0	1	36		1	2257.09	-26.6556	8/184	pps_pisum_IE_trypsin_rep1.mgf
	High	KGWVPCLEFELEKGFVYR	Ps_25130.15897;Ps_28562.73689;Ps_33996.48744;Ps_20804.40444;Ps_26444.13528;Ps_42554.60543;Ps_42848.15596;Ps_22466.24805;Ps_15420.10547;Ps_33948.47752;Ps_23174.38312;Ps_43457.32518;Ps_35110.38757;Ps_45345.51725	289	14	CID		46.18	0.00183996	0	1	37		1	2200.05	-33.118	9/184	pps_pisum_IE_trypsin_rep1.mgf
	High	SPGYYDGRYWTMWK	Ps_42554.60543;Ps_42848.15596;Ps_34081.24740;Ps_22466.24805;Ps_43101.3272;Ps_24196.6665;Ps_27447.9951;Ps_27591.45219;Ps_33948.47752;Ps_27326.59235;Ps_34165.73108;Ps_29439.50796;Ps_45304.38458	181	13	CID		42.43	0.00252594	0	1	34	28	1	1809.75	-29.397	9/139	pps_pisum_IE_trypsin_rep1.mgf
	High	GWVPcLEFELEKGFVYR	Ps_25130.15897;Ps_28562.73689;Ps_33996.48744;Ps_20804.40444;Ps_26444.13528;Ps_42554.60543;Ps_42848.15596;Ps_22466.24805;Ps_15420.10547;Ps_33948.47752;Ps_23174.38312;Ps_43457.32518;Ps_35110.38757;Ps_45345.51725	295	14	CID	C5(Carbamidomethyl)	40.44	0.0062894	0	1	36		1	2128.98	-33.751	9/152	pps_pisum_IE_trypsin_rep1.mgf
	Medium	IIGFDNVR	Ps_25434.46232;Ps_28562.73689;Ps_42973.43198;Ps_42554.60543;Ps_27326.59235;Ps_43863.34345;Ps_30381.70996;Ps_22663.15845;Ps_29439.50796;Ps_18800.60509;Ps_45170.45209;Ps_45304.38458;Ps_24359.8373;Ps_29630.67221	269	14	CID		34.21	0.0272159	0	1	36	28	1	933.498	-18.2124	6/63	pps_pisum_IE_trypsin_rep1.mgf
	Medium	GFVYREHNK	Ps_26444.13528;Ps_42554.60543;Ps_42848.15596;Ps_34081.24740;Ps_22466.24805;Ps_15420.10547;Ps_43101.3272;Ps_20627.39417;Ps_27591.45219;Ps_33948.47752;Ps_34165.73108;Ps_42788.8606;Ps_30381.70996	224	13	CID		30.79	0.0522301	0	1	36	22	1	1149.55	-26.6202	9/75	pps_pisum_IE_trypsin_rep1.mgf
	Low	EVEYLLR	Ps_25130.15897;Ps_28919.69180;Ps_28562.73689;Ps_33996.48744;Ps_20804.40444;Ps_26444.13528;Ps_33095.7904;Ps_45653.7938;Ps_15211.12545;Ps_33742.30073;Ps_31323.31738;Ps_27527.39995;Ps_42554.60543;Ps_30141.73485;Ps_34081.24740;Ps_22466.24805;Ps_15420.10547;Ps_23174.38312;Ps_35110.38757;Ps_45345.51725;Ps_15120.72382	450	21	CID		26.21	0.19326		2	37		1	921.486	-19.1552	8/56	pps_pisum_IE_trypsin_rep1.mgf
	Low	YWTMWK	Ps_43451.15226;Ps_25130.15897;Ps_28919.69180;Ps_28562.73689;Ps_33996.48744;Ps_20804.40444;Ps_43830.28624;Ps_42973.43198;Ps_21323.57731;Ps_29826.20321;Ps_42554.60543;Ps_42848.15596;Ps_34081.24740;Ps_22466.24805;Ps_15420.10547;Ps_43101.3272;Ps_24196.6665;Ps_27447.9951;Ps_27591.45219;Ps_33948.47752;Ps_27326.59235;Ps_34165.73108;Ps_23174.38312;Ps_43863.34345;Ps_30381.70996;Ps_29456.36387;Ps_29439.507…	362	31	CID		23.76	0.237079	0	1	35	26	1	914.395	-31.0749	5/43	pps_pisum_IE_trypsin_rep1.mgf
	Low	KFETLSYLPPLTR	Ps_31250.9356;Ps_33095.7904;Ps_15211.12545;Ps_31323.31738;Ps_27527.39995;Ps_42554.60543;Ps_30141.73485;Ps_34081.24740;Ps_42788.8606	154	9	CID		18.69	0.877495	1	1	36	23	1	1564.82	-36.7528	8/139	pps_pisum_IE_trypsin_rep1.mgf
Ps_28214.16422	27.25	19	19	910	101.848	7.66455	392.897	AT5G50920.1 - [Ps_28214_16422]
	Confidence Icon	Sequence	Protein Accessions	# Proteins	# Protein Groups	Activation Type	Modifications	IonScore	Exp Value	Δ Score	Rank	Identity High	Homology Threshold	Charge	m/z [Da]	ΔM [ppm]	Ions Matched	Spectrum File
	High	TKNNPcLIGEPGVGK	Ps_28214.16422	2	1	CID	C6(Carbamidomethyl)	91.25	3.73072e-08	0.725275	1	35		1	1583.78	-28.467	11/161	pps_pisum_IE_trypsin_rep1.mgf
	High	LIGSPPGYVGYTEGGQLTEAVR	Ps_28214.16422;Ps_28213.65135	2	2	CID		82.36	5.19784e-07	1	1	37	27	1	2264.12	-17.8133	13/213	pps_pisum_IE_trypsin_rep1.mgf
	High	IGFDLDYDEKDSSYNR	Ps_28214.16422;Ps_28213.65135	2	2	CID		81.91	2.64109e-07	0.817073	1	34		1	1936.82	-16.156	10/153	pps_pisum_IE_trypsin_rep1.mgf
	High	AHPDVFNMMLQILEDGR	Ps_28214.16422;Ps_28213.65135	2	2	CID		73.62	2.39198e-06	1	1	35	26	1	1985.92	-17.9722	12/172	pps_pisum_IE_trypsin_rep1.mgf
	High	GELQcIGATTLDEYRK	Ps_28214.16422	2	1	CID	C5(Carbamidomethyl)	64.43	2.20674e-05	0.796875	1	36	30	1	1853.88	-12.4956	11/169	pps_pisum_IE_trypsin_rep1.mgf
	High	RIGFDLDYDEKDSSYNR	Ps_28214.16422;Ps_28213.65135	2	2	CID		53.68	0.000225631	0.722222	1	35		1	2092.93	-12.0703	9/181	pps_pisum_IE_trypsin_rep1.mgf
	High	NNPcLIGEPGVGK	Ps_28214.16422	2	1	CID	C4(Carbamidomethyl)	47.49	0.000841283	0.702128	1	34		1	1354.64	-29.7757	8/125	pps_pisum_IE_trypsin_rep1.mgf
	High	TAIAEGLAQR	Ps_28214.16422	2	1	CID		42.19	0.00316469	0.619048	1	35		1	1029.54	-27.1881	7/87	pps_pisum_IE_trypsin_rep1.mgf
	High	LAEEGKLDPVVGRQPQIER	Ps_28214.16422	2	1	CID		41.27	0.00512437	0.682927	1	36	28	1	2134.12	-20.1496	8/201	pps_pisum_IE_trypsin_rep1.mgf
	High	HIEKDPALER	Ps_28214.16422	2	1	CID		37.05	0.011302	0.72973	1	35	25	1	1207.6	-32.0928	5/97	pps_pisum_IE_trypsin_rep1.mgf
	High	YRGEFEER	Ps_28214.16422	2	1	CID		36.65	0.00511483	0.594595	1	31		1	1085.47	-25.6029	6/75	pps_pisum_IE_trypsin_rep1.mgf
	Medium	YTDEALIAAAQLSYQYISDR	Ps_28214.16422	1	1	CID		36	0.0160384	1	1	36	23	1	2291.04	-32.9026	15/205	pps_pisum_IE_trypsin_rep1.mgf
	Medium	SLVTEELKQYFRPEFLNR	Ps_28214.16422;Ps_28213.65135	2	2	CID		32.59	0.031396	0.575758	1	35	28	1	2269.12	-32.8899	9/186	pps_pisum_IE_trypsin_rep1.mgf
	Medium	HIEKDPALERR	Ps_28214.16422	2	1	CID		31.39	0.0425498	0.548387	1	35	29	1	1363.7	-35.4031	7/108	pps_pisum_IE_trypsin_rep1.mgf
	Medium	GSGFVAVEIPFTPR	Ps_28214.16422;Ps_40436.596	2	2	CID		28.39	0.0789581	1	1	35	23	1	1476.72	-45.8734	8/126	pps_pisum_IE_trypsin_rep1.mgf
	Medium	RRPYTVVLFDEIEK	Ps_28214.16422;Ps_28213.65135	2	2	CID		26.02	0.166023	0.423077	1	36	29	1	1764.91	-29.107	7/147	pps_pisum_IE_trypsin_rep1.mgf
	Low	FTEKAIKVIMLAQEEARR	Ps_28214.16422;Ps_40436.596	2	2	CID		18.41	0.824169	0.277778	1	35	27	1	2133.09	-43.9228	6/193	pps_pisum_IE_trypsin_rep1.mgf
	Low	YEIHHK	Ps_28214.16422	1	1	CID		14.1	1.02124	1	1	32	21	1	826.403	-21.7938	6/44	pps_pisum_IE_trypsin_rep1.mgf
	Low	VGLKNPNRPIASFIFSGPTGVGK	Ps_28214.16422;Ps_28213.65135	2	2	CID		10.6	5.27368		3	36	24	1	2356.23	-37.3266	9/232	pps_pisum_IE_trypsin_rep1.mgf
Ps_42266.52666	27.43	6	6	237	26.5673	9.17334	366.085	AT5G08540.1 - [Ps_42266_52666]
	Confidence Icon	Sequence	Protein Accessions	# Proteins	# Protein Groups	Activation Type	Modifications	IonScore	Exp Value	Δ Score	Rank	Identity High	Homology Threshold	Charge	m/z [Da]	ΔM [ppm]	Ions Matched	Spectrum File
	High	ALDLVEFTGSVTQAIPGPR	Ps_42266.52666	1	1	CID		144.05	2.27865e-13	1	1	35	30	1	1970.99	-32.7608	15/181	pps_pisum_IE_trypsin_rep1.mgf
	High	EIFGVTDEDADQLR	Ps_42266.52666	1	1	CID		117.4	9.00752e-11	0.863248	1	35		1	1607.72	-18.7478	11/131	pps_pisum_IE_trypsin_rep1.mgf
	High	YALNEKPFNPDVVADLIQLR	Ps_42266.52666	1	1	CID		87.24	1.23003e-07	0.83908	1	36		1	2315.16	-33.4367	13/209	pps_pisum_IE_trypsin_rep1.mgf
	High	YALNEKPFNPDVVADLIQLRR	Ps_42266.52666	1	1	CID		84.81	2.10611e-07	1	1	36	27	1	2471.26	-32.7085	14/220	pps_pisum_IE_trypsin_rep1.mgf
	High	TGFVLEEILRK	Ps_42266.52666	1	1	CID		49.47	0.000674488	0.734694	1	35	28	1	1304.72	-31.5251	11/98	pps_pisum_IE_trypsin_rep1.mgf
	Low	TGFVLEEILR	Ps_42266.52666	1	1	CID		22.1	0.384139	0.454545	1	36	26	1	1176.63	-29.5432	9/87	pps_pisum_IE_trypsin_rep1.mgf
Ps_9456.16841	26.88	8	8	398	41.8209	7.75244	364.665	AT3G47520.1 - [Ps_9456_16841]
	Confidence Icon	Sequence	Protein Accessions	# Proteins	# Protein Groups	Activation Type	Modifications	IonScore	Exp Value	Δ Score	Rank	Identity High	Homology Threshold	Charge	m/z [Da]	ΔM [ppm]	Ions Matched	Spectrum File
	High	TKPSASFTDEEIEELTVR	Ps_9456.16841	2	1	CID		126.19	1.3212e-11	0.896825	1	35		1	2051.97	-19.1773	13/200	pps_pisum_IE_trypsin_rep1.mgf
	High	VADFTGAAELANcLK	Ps_9456.16841	1	1	CID	C13(Carbamidomethyl)	108.4	8.19564e-10	0.842593	1	35		1	1579.75	-20.6079	13/136	pps_pisum_IE_trypsin_rep1.mgf
	High	GVDVVVIPAGVPR	Ps_9456.16841	1	1	CID		100.27	4.81608e-09	0.81	1	35		1	1277.72	-28.7218	10/106	pps_pisum_IE_trypsin_rep1.mgf
	High	DDLFNINAGIVR	Ps_9456.16841	1	1	CID		76.2	2.15175e-06	0.723684	1	37		1	1346.66	-30.7881	10/114	pps_pisum_IE_trypsin_rep1.mgf
	High	GVAADISHcNTPSK	Ps_9456.16841	1	1	CID	C9(Carbamidomethyl)	65.36	1.41752e-05	1	1	35	25	1	1456.64	-27.4365	16/129	pps_pisum_IE_trypsin_rep1.mgf
	Medium	KPGMTRDDLFNINAGIVR	Ps_9456.16841	1	1	CID		29.58	0.0639444	1	1	35	21	1	2017.04	-14.2873	8/186	pps_pisum_IE_trypsin_rep1.mgf
	Medium	KGVEAFIPTDLQGLSEYEQK	Ps_9456.16841	1	1	CID		27.78	0.100452	0.464286	1	36	29	1	2252.1	-21.2696	11/220	pps_pisum_IE_trypsin_rep1.mgf
	Low	ANTFVAQRK	Ps_9456.16841	1	1	CID		12.72	3.04167	1	1	35	22	1	1034.55	-23.3706	6/84	pps_pisum_IE_trypsin_rep1.mgf
Ps_30828.65058	55.63	14	12	302	33.1917	6.62451	356.156	AT5G05000.1;;;AT5G05000.3;;;AT5G05000.2 - [Ps_30828_65058]
	Confidence Icon	Sequence	Protein Accessions	# Proteins	# Protein Groups	Activation Type	Modifications	IonScore	Exp Value	Δ Score	Rank	Identity High	Homology Threshold	Charge	m/z [Da]	ΔM [ppm]	Ions Matched	Spectrum File
	High	DAQASDIPVVLIENSGR	Ps_30828.65058	2	1	CID		117.92	9.60543e-11	0.855932	1	35		1	1783.87	-25.9331	13/186	pps_pisum_IE_trypsin_rep1.mgf
	High	EWSGINTFAPATQTK	Ps_30828.65058	1	1	CID		108.38	8.62554e-10	0.851852	1	35		1	1650.79	-11.3771	22/157	pps_pisum_IE_trypsin_rep1.mgf
	High	SFLLDKTIDVLLYVDR	Ps_30828.65058	1	1	CID		80.48	5.69452e-07	0.6125	1	36		1	1910	-31.3723	12/169	pps_pisum_IE_trypsin_rep1.mgf
	High	SESIFVDKNLIDGPNPNQR	Ps_30828.65058	1	1	CID		75.8	1.55843e-06	1	1	35	24	1	2143.04	-17.5551	13/195	pps_pisum_IE_trypsin_rep1.mgf
	High	LLELLGNLKQEDVNSLTILVMGK	Ps_30828.65058	1	1	CID		50.86	0.000430274	1	1	35	24	1	2540.4	-15.4601	22/242	pps_pisum_IE_trypsin_rep1.mgf
	High	DIATETKPAWETR	Ps_30828.65058	1	1	CID		38.25	0.00876794		2	35		1	1517.73	-18.946	10/131	pps_pisum_IE_trypsin_rep1.mgf
	Medium	VVSISPFQSEGPRPVMVSR	Ps_30828.65058	1	1	CID		35.31	0.0234229	1	1	37	23	1	2072.05	-19.8758	13/197	pps_pisum_IE_trypsin_rep1.mgf
	Medium	NLIDGPNPNQR	Ps_30828.65058	1	1	CID		33.52	0.0204086	0.676471	1	34	26	1	1237.59	-30.4069	5/107	pps_pisum_IE_trypsin_rep1.mgf
	Medium	LLELLGNLKQEDVNSLTILVmGK	Ps_30828.65058	1	1	CID	M21(Oxidation)	28.66	0.0654855	0.62069	1	35	25	1	2556.45	7.10505	8/242	pps_pisum_IE_trypsin_rep1.mgf
	Medium	LLELLGNLKQEDVNSLTILVmGK	Ps_30828.65058	1	1	CID	M21(Oxidation)	27.49	0.0985655	1	1	35	22	1	2556.35	-30.5843	13/242	pps_pisum_IE_trypsin_rep1.mgf
	Low	SEALLQVVR	Ps_30828.65058	1	1	CID		23.33	0.206477		4	34		1	1014.58	-15.4293	7/79	pps_pisum_IE_trypsin_rep1.mgf
	Low	RDIATETKPAWETR	Ps_30828.65058	1	1	CID		23.14	0.251622	0.217391	1	35		1	1673.78	-45.7235	8/153	pps_pisum_IE_trypsin_rep1.mgf
	Low	SSTVNSIIGER	Ps_30828.65058	1	1	CID		22.28	0.295485	0.318182	1	35	29	1	1162.55	-50.5453	7/111	pps_pisum_IE_trypsin_rep1.mgf
	Low	AIVALTHAQFSPPDGLPYDEFFSKR	Ps_30828.65058	1	1	CID		18.89	0.71469	0.368421	1	35	25	1	2806.27	-51.6826	15/260	pps_pisum_IE_trypsin_rep1.mgf
Ps_27889.72051	45.71	9	9	280	30.4587	6.31592	327.302	AT3G01500.2 - [Ps_27889_72051]
	Confidence Icon	Sequence	Protein Accessions	# Proteins	# Protein Groups	Activation Type	Modifications	IonScore	Exp Value	Δ Score	Rank	Identity High	Homology Threshold	Charge	m/z [Da]	ΔM [ppm]	Ions Matched	Spectrum File
	High	AQHGDAPFAELcTHcEK	Ps_27889.72051	11	1	CID	C12(Carbamidomethyl), C15(Carbamidomethyl)	96.18	7.91654e-09	1	1	33	24	1	1970.82	-14.1447	13/181	pps_pisum_IE_trypsin_rep1.mgf
	High	EKYDKNPALYGELAK	Ps_27889.72051	2	1	CID		93.48	2.57804e-08	0.784946	1	35		1	1738.85	-29.0947	19/163	pps_pisum_IE_trypsin_rep1.mgf
	High	VcPSHVLDFQPGEAFVVR	Ps_27889.72051	2	1	CID	C2(Carbamidomethyl)	76.8	1.27969e-06	0.857143	1	36	29	1	2056.97	-29.2203	18/175	pps_pisum_IE_trypsin_rep1.mgf
	High	VKAQHGDAPFAELcTHcEK	Ps_27889.72051	11	1	CID	C14(Carbamidomethyl), C17(Carbamidomethyl)	62.26	3.17946e-05	1	1	35	23	1	2197.97	-17.6205	10/201	pps_pisum_IE_trypsin_rep1.mgf
	High	GQSPPFMVFAcSDSR	Ps_27889.72051	3	1	CID	C11(Carbamidomethyl)	53.18	0.000133914	1	1	32	23	1	1685.69	-28.4306	15/161	pps_pisum_IE_trypsin_rep1.mgf
	High	NVANLVPPYDQAK	Ps_27889.72051	3	1	CID		47.82	0.00102256	1	1	36	22	1	1428.72	-20.1658	10/123	pps_pisum_IE_trypsin_rep1.mgf
	High	GLLSFPFDGTYSTDFIEEWVK	Ps_27889.72051	2	1	CID		40.98	0.0046164	1	1	35	22	1	2451.14	-15.5321	10/191	pps_pisum_IE_trypsin_rep1.mgf
	Medium	EAVNASLGNLLTYPFVR	Ps_27889.72051	14	1	CID		30.38	0.0567599	0.633333	1	36	25	1	1863.93	-36.2682	9/181	pps_pisum_IE_trypsin_rep1.mgf
	Low	IKTGFLHFKK	Ps_27889.72051	2	1	CID		16.37	1.1453	0.3125	1	35	25	1	1218.71	-21.8192	8/95	pps_pisum_IE_trypsin_rep1.mgf
Ps_42848.15596	57.83	10	9	83	9.99582	5.38916	278.401	AT1G67090.1 - [Ps_42848_15596]
	Confidence Icon	Sequence	Protein Accessions	# Proteins	# Protein Groups	Activation Type	Modifications	IonScore	Exp Value	Δ Score	Rank	Identity High	Homology Threshold	Charge	m/z [Da]	ΔM [ppm]	Ions Matched	Spectrum File
	High	DQLLKxVEYLLR	Ps_42848.15596	1	1	CID	X6(E)	102.85	3.8469e-09		4	36		1	1518.81	-29.7479	18/126	pps_pisum_IE_trypsin_rep1.mgf
	High	KGWVPcLEFELEK	Ps_25130.15897;Ps_28562.73689;Ps_33996.48744;Ps_20804.40444;Ps_31250.9356;Ps_26444.13528;Ps_27527.39995;Ps_42554.60543;Ps_42848.15596;Ps_22466.24805;Ps_15420.10547;Ps_33948.47752;Ps_23174.38312;Ps_43457.32518;Ps_35110.38757;Ps_45345.51725	345	16	CID	C6(Carbamidomethyl)	95.04	2.3813e-08	0	1	37		1	1634.77	-32.1606	16/129	pps_pisum_IE_trypsin_rep1.mgf
	High	EHNKSPGYYDGR	Ps_42554.60543;Ps_42848.15596;Ps_34081.24740;Ps_22466.24805;Ps_43101.3272;Ps_24196.6665;Ps_27447.9951;Ps_20627.39417;Ps_27591.45219;Ps_33948.47752;Ps_27326.59235;Ps_34165.73108	201	12	CID		78.83	5.96987e-07	0	1	34		1	1422.61	-21.5107	8/126	pps_pisum_IE_trypsin_rep1.mgf
	High	KGWVPcLEFELEKGFVYR	Ps_25130.15897;Ps_28562.73689;Ps_33996.48744;Ps_20804.40444;Ps_26444.13528;Ps_42554.60543;Ps_42848.15596;Ps_22466.24805;Ps_15420.10547;Ps_33948.47752;Ps_23174.38312;Ps_43457.32518;Ps_35110.38757;Ps_45345.51725	289	14	CID	C6(Carbamidomethyl)	50.12	0.000707674	0	1	36		1	2257.09	-26.6556	8/184	pps_pisum_IE_trypsin_rep1.mgf
	High	KGWVPCLEFELEKGFVYR	Ps_25130.15897;Ps_28562.73689;Ps_33996.48744;Ps_20804.40444;Ps_26444.13528;Ps_42554.60543;Ps_42848.15596;Ps_22466.24805;Ps_15420.10547;Ps_33948.47752;Ps_23174.38312;Ps_43457.32518;Ps_35110.38757;Ps_45345.51725	289	14	CID		46.18	0.00183996	0	1	37		1	2200.05	-33.118	9/184	pps_pisum_IE_trypsin_rep1.mgf
	High	SPGYYDGRYWTMWK	Ps_42554.60543;Ps_42848.15596;Ps_34081.24740;Ps_22466.24805;Ps_43101.3272;Ps_24196.6665;Ps_27447.9951;Ps_27591.45219;Ps_33948.47752;Ps_27326.59235;Ps_34165.73108;Ps_29439.50796;Ps_45304.38458	181	13	CID		42.43	0.00252594	0	1	34	28	1	1809.75	-29.397	9/139	pps_pisum_IE_trypsin_rep1.mgf
	High	GWVPcLEFELEKGFVYR	Ps_25130.15897;Ps_28562.73689;Ps_33996.48744;Ps_20804.40444;Ps_26444.13528;Ps_42554.60543;Ps_42848.15596;Ps_22466.24805;Ps_15420.10547;Ps_33948.47752;Ps_23174.38312;Ps_43457.32518;Ps_35110.38757;Ps_45345.51725	295	14	CID	C5(Carbamidomethyl)	40.44	0.0062894	0	1	36		1	2128.98	-33.751	9/152	pps_pisum_IE_trypsin_rep1.mgf
	Medium	GFVYREHNK	Ps_26444.13528;Ps_42554.60543;Ps_42848.15596;Ps_34081.24740;Ps_22466.24805;Ps_15420.10547;Ps_43101.3272;Ps_20627.39417;Ps_27591.45219;Ps_33948.47752;Ps_34165.73108;Ps_42788.8606;Ps_30381.70996	224	13	CID		30.79	0.0522301	0	1	36	22	1	1149.55	-26.6202	9/75	pps_pisum_IE_trypsin_rep1.mgf
	Low	xVEYLLR	Ps_42848.15596	1	1	CID	X1(E)	26.21	0.19326		5	37		1	921.486	-19.1552	8/52	pps_pisum_IE_trypsin_rep1.mgf
	Low	YWTMWK	Ps_43451.15226;Ps_25130.15897;Ps_28919.69180;Ps_28562.73689;Ps_33996.48744;Ps_20804.40444;Ps_43830.28624;Ps_42973.43198;Ps_21323.57731;Ps_29826.20321;Ps_42554.60543;Ps_42848.15596;Ps_34081.24740;Ps_22466.24805;Ps_15420.10547;Ps_43101.3272;Ps_24196.6665;Ps_27447.9951;Ps_27591.45219;Ps_33948.47752;Ps_27326.59235;Ps_34165.73108;Ps_23174.38312;Ps_43863.34345;Ps_30381.70996;Ps_29456.36387;Ps_29439.507…	362	31	CID		23.76	0.237079	0	1	35	26	1	914.395	-31.0749	5/43	pps_pisum_IE_trypsin_rep1.mgf
Ps_22466.24805	67.61	10	9	71	8.61128	6.02393	278.401	AT1G67090.1 - [Ps_22466_24805]
	Confidence Icon	Sequence	Protein Accessions	# Proteins	# Protein Groups	Activation Type	Modifications	IonScore	Exp Value	Δ Score	Rank	Identity High	Homology Threshold	Charge	m/z [Da]	ΔM [ppm]	Ions Matched	Spectrum File
	High	xQLLKEVEYLLR	Ps_34081.24740;Ps_22466.24805	5	2	CID	X1(D)	102.85	3.8469e-09		6	36		1	1518.81	-29.7479	18/116	pps_pisum_IE_trypsin_rep1.mgf
	High	KGWVPcLEFELEK	Ps_25130.15897;Ps_28562.73689;Ps_33996.48744;Ps_20804.40444;Ps_31250.9356;Ps_26444.13528;Ps_27527.39995;Ps_42554.60543;Ps_42848.15596;Ps_22466.24805;Ps_15420.10547;Ps_33948.47752;Ps_23174.38312;Ps_43457.32518;Ps_35110.38757;Ps_45345.51725	345	16	CID	C6(Carbamidomethyl)	95.04	2.3813e-08	0	1	37		1	1634.77	-32.1606	16/129	pps_pisum_IE_trypsin_rep1.mgf
	High	EHNKSPGYYDGR	Ps_42554.60543;Ps_42848.15596;Ps_34081.24740;Ps_22466.24805;Ps_43101.3272;Ps_24196.6665;Ps_27447.9951;Ps_20627.39417;Ps_27591.45219;Ps_33948.47752;Ps_27326.59235;Ps_34165.73108	201	12	CID		78.83	5.96987e-07	0	1	34		1	1422.61	-21.5107	8/126	pps_pisum_IE_trypsin_rep1.mgf
	High	KGWVPcLEFELEKGFVYR	Ps_25130.15897;Ps_28562.73689;Ps_33996.48744;Ps_20804.40444;Ps_26444.13528;Ps_42554.60543;Ps_42848.15596;Ps_22466.24805;Ps_15420.10547;Ps_33948.47752;Ps_23174.38312;Ps_43457.32518;Ps_35110.38757;Ps_45345.51725	289	14	CID	C6(Carbamidomethyl)	50.12	0.000707674	0	1	36		1	2257.09	-26.6556	8/184	pps_pisum_IE_trypsin_rep1.mgf
	High	KGWVPCLEFELEKGFVYR	Ps_25130.15897;Ps_28562.73689;Ps_33996.48744;Ps_20804.40444;Ps_26444.13528;Ps_42554.60543;Ps_42848.15596;Ps_22466.24805;Ps_15420.10547;Ps_33948.47752;Ps_23174.38312;Ps_43457.32518;Ps_35110.38757;Ps_45345.51725	289	14	CID		46.18	0.00183996	0	1	37		1	2200.05	-33.118	9/184	pps_pisum_IE_trypsin_rep1.mgf
	High	SPGYYDGRYWTMWK	Ps_42554.60543;Ps_42848.15596;Ps_34081.24740;Ps_22466.24805;Ps_43101.3272;Ps_24196.6665;Ps_27447.9951;Ps_27591.45219;Ps_33948.47752;Ps_27326.59235;Ps_34165.73108;Ps_29439.50796;Ps_45304.38458	181	13	CID		42.43	0.00252594	0	1	34	28	1	1809.75	-29.397	9/139	pps_pisum_IE_trypsin_rep1.mgf
	High	GWVPcLEFELEKGFVYR	Ps_25130.15897;Ps_28562.73689;Ps_33996.48744;Ps_20804.40444;Ps_26444.13528;Ps_42554.60543;Ps_42848.15596;Ps_22466.24805;Ps_15420.10547;Ps_33948.47752;Ps_23174.38312;Ps_43457.32518;Ps_35110.38757;Ps_45345.51725	295	14	CID	C5(Carbamidomethyl)	40.44	0.0062894	0	1	36		1	2128.98	-33.751	9/152	pps_pisum_IE_trypsin_rep1.mgf
	Medium	GFVYREHNK	Ps_26444.13528;Ps_42554.60543;Ps_42848.15596;Ps_34081.24740;Ps_22466.24805;Ps_15420.10547;Ps_43101.3272;Ps_20627.39417;Ps_27591.45219;Ps_33948.47752;Ps_34165.73108;Ps_42788.8606;Ps_30381.70996	224	13	CID		30.79	0.0522301	0	1	36	22	1	1149.55	-26.6202	9/75	pps_pisum_IE_trypsin_rep1.mgf
	Low	EVEYLLR	Ps_25130.15897;Ps_28919.69180;Ps_28562.73689;Ps_33996.48744;Ps_20804.40444;Ps_26444.13528;Ps_33095.7904;Ps_45653.7938;Ps_15211.12545;Ps_33742.30073;Ps_31323.31738;Ps_27527.39995;Ps_42554.60543;Ps_30141.73485;Ps_34081.24740;Ps_22466.24805;Ps_15420.10547;Ps_23174.38312;Ps_35110.38757;Ps_45345.51725;Ps_15120.72382	450	21	CID		26.21	0.19326		2	37		1	921.486	-19.1552	8/56	pps_pisum_IE_trypsin_rep1.mgf
	Low	YWTMWK	Ps_43451.15226;Ps_25130.15897;Ps_28919.69180;Ps_28562.73689;Ps_33996.48744;Ps_20804.40444;Ps_43830.28624;Ps_42973.43198;Ps_21323.57731;Ps_29826.20321;Ps_42554.60543;Ps_42848.15596;Ps_34081.24740;Ps_22466.24805;Ps_15420.10547;Ps_43101.3272;Ps_24196.6665;Ps_27447.9951;Ps_27591.45219;Ps_33948.47752;Ps_27326.59235;Ps_34165.73108;Ps_23174.38312;Ps_43863.34345;Ps_30381.70996;Ps_29456.36387;Ps_29439.507…	362	31	CID		23.76	0.237079	0	1	35	26	1	914.395	-31.0749	5/43	pps_pisum_IE_trypsin_rep1.mgf
Ps_31624.72172	23.34	8	8	347	39.2491	8.70459	275.574	AT3G63410.1 - [Ps_31624_72172]
	Confidence Icon	Sequence	Protein Accessions	# Proteins	# Protein Groups	Activation Type	Modifications	IonScore	Exp Value	Δ Score	Rank	Identity High	Homology Threshold	Charge	m/z [Da]	ΔM [ppm]	Ions Matched	Spectrum File
	High	YVSAGSIEYWPDPQR	Ps_31624.72172	1	1	CID		132.01	3.09088e-12	0.871212	1	35		1	1767.8	-18.685	12/135	pps_pisum_IE_trypsin_rep1.mgf
	High	IIEGDAEDLPFKTDYADR	Ps_31624.72172	1	1	CID		87.39	9.51162e-08	0.873563	1	35	29	1	2067.95	-19.3764	13/177	pps_pisum_IE_trypsin_rep1.mgf
	High	AKEKEPLKDcK	Ps_31624.72172	1	1	CID	C10(Carbamidomethyl)	57.86	9.32167e-05	1	1	35	26	1	1345.69	-21.548	8/112	pps_pisum_IE_trypsin_rep1.mgf
	High	NVTILDQSPHQLAK	Ps_31624.72172	1	1	CID		53.43	0.000273727		2	36		1	1563.8	-33.3953	13/146	pps_pisum_IE_trypsin_rep1.mgf
	High	EAYWFYR	Ps_31624.72172	1	1	CID		50.49	0.000327843	0.72	1	33		1	1034.45	-17.7497	12/54	pps_pisum_IE_trypsin_rep1.mgf
	Medium	AcLIGPVHPTFWLSR	Ps_31624.72172	1	1	CID	C2(Carbamidomethyl)	34.72	0.0195795	1	1	35	24	1	1753.86	-34.8576	12/121	pps_pisum_IE_trypsin_rep1.mgf
	Low	EKEPLKDcK	Ps_31624.72172	1	1	CID	C8(Carbamidomethyl)	24.51	0.203548	0.52	1	35	26	1	1146.59	4.42182	6/92	pps_pisum_IE_trypsin_rep1.mgf
	Low	KEAYWFYR	Ps_31624.72172	1	1	CID		15.19	1.51194		2	35	29	1	1162.55	-17.6348	5/76	pps_pisum_IE_trypsin_rep1.mgf
Ps_34218.53591	22.35	12	10	434	47.2932	5.75732	272.714	AT5G16620.1 - [Ps_34218_53591]
	Confidence Icon	Sequence	Protein Accessions	# Proteins	# Protein Groups	Activation Type	Modifications	IonScore	Exp Value	Δ Score	Rank	Identity High	Homology Threshold	Charge	m/z [Da]	ΔM [ppm]	Ions Matched	Spectrum File
	High	APAEASQNGTPFK	Ps_34218.53591	1	1	CID		91.07	3.49388e-08	1	1	34	27	1	1317.6	-35.3077	12/123	pps_pisum_IE_trypsin_rep1.mgf
	High	FKDVDESSSFKEAR	Ps_34218.53591	1	1	CID		89.3	4.68197e-08	0.88764	1	34	28	1	1644.74	-30.2001	12/148	pps_pisum_IE_trypsin_rep1.mgf
	High	IMANPDVAMAFQNPR	Ps_34218.53591	1	1	CID		83.36	2.28122e-07	0.771084	1	35		1	1674.78	-18.6177	11/143	pps_pisum_IE_trypsin_rep1.mgf
	High	APAEASQNGTPFKQGFGDSPGSPSER	Ps_34218.53591	1	1	CID		62.33	2.95611e-05	0.822581	1	35	27	1	2619.15	-22.882	11/281	pps_pisum_IE_trypsin_rep1.mgf
	High	YQNDKEVMDVFNK	Ps_34218.53591	1	1	CID		54.99	0.000137876	0.745455	1	34		1	1629.73	-15.218	8/132	pps_pisum_IE_trypsin_rep1.mgf
	Medium	WMMQNPEYR	Ps_34218.53591	1	1	CID		26.13	0.0509502	0.423077	1	31		1	1254.51	-21.2682	7/76	pps_pisum_IE_trypsin_rep1.mgf
	Medium	FKDVDESSSFK	Ps_34218.53591	1	1	CID		26.12	0.0671943	1	1	32	20	1	1288.54	-49.5555	6/112	pps_pisum_IE_trypsin_rep1.mgf
	Low	QGFGDSPGSPSER	Ps_34218.53591	1	1	CID		19.99	0.458555	1	1	34	23	1	1320.59	7.80679	7/135	pps_pisum_IE_trypsin_rep1.mgf
	Low	ImANPDVAMAFQNPR	Ps_34218.53591	1	1	CID	M2(Oxidation)	16.27	1.21329	0.0625	1	35	22	1	1690.78	-12.7735	4/143	pps_pisum_IE_trypsin_rep1.mgf
	Low	QGFGDSPGSPSERK	Ps_34218.53591	1	1	CID		14.75	1.93443	1	1	35	20	1	1448.69	8.73909	10/146	pps_pisum_IE_trypsin_rep1.mgf
	Low	IMANPDVAmAFQNPR	Ps_34218.53591	1	1	CID	M9(Oxidation)	14.63	1.76996		2	35	22	1	1690.78	-12.7735	7/143	pps_pisum_IE_trypsin_rep1.mgf
	Low	QQLEAMLNNMGGGTEWDSR	Ps_34218.53591	1	1	CID		11.66	2.93406	1	1	34	18	1	2136.92	-10.8246	8/209	pps_pisum_IE_trypsin_rep1.mgf
Ps_30276.24600	30.84	5	5	107	11.7551	6.68311	265.071	AT1G42960.1 - [Ps_30276_24600]
	Confidence Icon	Sequence	Protein Accessions	# Proteins	# Protein Groups	Activation Type	Modifications	IonScore	Exp Value	Δ Score	Rank	Identity High	Homology Threshold	Charge	m/z [Da]	ΔM [ppm]	Ions Matched	Spectrum File
	High	VLSNKIEQLNSAIDEISSQLR	Ps_30276.24600	3	1	CID		101.48	4.77935e-09	0.861386	1	36		1	2357.19	-32.8702	14/227	pps_pisum_IE_trypsin_rep1.mgf
	High	IEQLNSAIDEISSQLR	Ps_30276.24600	3	1	CID		94.35	2.09902e-08	0.829787	1	35		1	1815.89	-31.3683	12/171	pps_pisum_IE_trypsin_rep1.mgf
	High	FIYDEEKALEK	Ps_30276.24600	1	1	CID		86.31	1.23724e-07	0.697674	1	35		1	1384.67	-22.7717	10/101	pps_pisum_IE_trypsin_rep1.mgf
	High	KVLSNKIEQLNSAIDEISSQLR	Ps_30276.24600	3	1	CID		53	0.000286178	0.735849	1	35	29	1	2485.28	-34.0117	14/243	pps_pisum_IE_trypsin_rep1.mgf
	High	FIYDEEK	Ps_30276.24600	1	1	CID		47.95	0.000351111	0.458333	1	31		1	943.417	-24.7518	9/53	pps_pisum_IE_trypsin_rep1.mgf
Ps_29578.18632	30.51	8	8	295	32.0558	9.12939	239.112	AT4G23420.2;;;AT4G23420.1 - [Ps_29578_18632]
	Confidence Icon	Sequence	Protein Accessions	# Proteins	# Protein Groups	Activation Type	Modifications	IonScore	Exp Value	Δ Score	Rank	Identity High	Homology Threshold	Charge	m/z [Da]	ΔM [ppm]	Ions Matched	Spectrum File
	High	GVSGEYFSDSNVYK	Ps_29578.18632	2	1	CID		95.32	1.05462e-08	0.747368	1	33		1	1551.65	-26.7594	11/128	pps_pisum_IE_trypsin_rep1.mgf
	High	FDKINDQSSYNNWR	Ps_29578.18632	2	1	CID		76.83	8.45527e-07	0.74026	1	34		1	1786.78	-17.8108	12/145	pps_pisum_IE_trypsin_rep1.mgf
	High	IVNVASEAHR	Ps_29578.18632	2	1	CID		63.21	2.3184e-05	0.825397	1	35	28	1	1095.56	-25.6318	8/91	pps_pisum_IE_trypsin_rep1.mgf
	High	NVQQGAATTcYVALHPQVK	Ps_29578.18632	2	1	CID	C10(Carbamidomethyl)	62.57	3.23986e-05	0.777778	1	35	30	1	2084.99	-29.1517	13/192	pps_pisum_IE_trypsin_rep1.mgf
	High	HLKEDGVNITANSLHPGTIVTNLFR	Ps_29578.18632	1	1	CID		36.11	0.0144617	1	1	35	23	1	2746.37	-35.6476	10/274	pps_pisum_IE_trypsin_rep1.mgf
	High	INDQSSYNNWR	Ps_29578.18632	2	1	CID		35.67	0.0117487	0.638889	1	34	27	1	1396.62	-2.49849	9/109	pps_pisum_IE_trypsin_rep1.mgf
	Medium	FAYPEGIRFDK	Ps_29578.18632	2	1	CID		28.55	0.0624177	1	1	34	20	1	1342.65	-22.8439	9/97	pps_pisum_IE_trypsin_rep1.mgf
	Low	FAYPEGIRFDKINDQSSYNNWR	Ps_29578.18632	2	1	CID		11.45	4.2145	1	1	35	20	1	2720.25	-11.1685	8/225	pps_pisum_IE_trypsin_rep1.mgf
Ps_29439.50796	100	6	6	66	7.58467	5.87158	229.934	AT1G67090.1 - [Ps_29439_50796]
	Confidence Icon	Sequence	Protein Accessions	# Proteins	# Protein Groups	Activation Type	Modifications	IonScore	Exp Value	Δ Score	Rank	Identity High	Homology Threshold	Charge	m/z [Da]	ΔM [ppm]	Ions Matched	Spectrum File
	High	ELDEVVAAYPQAFVR	Ps_42973.43198;Ps_42554.60543;Ps_22663.15845;Ps_29456.36387;Ps_29439.50796;Ps_18800.60509;Ps_33677.64029	105	7	CID		107.36	1.15151e-09		2	36		1	1706.83	-26.2424	12/137	pps_pisum_IE_trypsin_rep1.mgf
	High	LPMFGTTDASQVLKELDEVVAAYPQAFVR	Ps_42973.43198;Ps_42554.60543;Ps_29456.36387;Ps_29439.50796	67	4	CID		80.84	4.77176e-07		2	35		1	3195.58	-18.2506	15/295	pps_pisum_IE_trypsin_rep1.mgf
	High	QVQcISFIAHTPxSY	Ps_29439.50796	1	1	CID	C4(Carbamidomethyl), X13(E)	79.99	7.57743e-07		3	37	26	1	1779.82	-11.5716	11/145	pps_pisum_IE_trypsin_rep1.mgf
	High	SPGYYDGRYWTMWK	Ps_42554.60543;Ps_42848.15596;Ps_34081.24740;Ps_22466.24805;Ps_43101.3272;Ps_24196.6665;Ps_27447.9951;Ps_27591.45219;Ps_33948.47752;Ps_27326.59235;Ps_34165.73108;Ps_29439.50796;Ps_45304.38458	181	13	CID		42.43	0.00252594	0	1	34	28	1	1809.75	-29.397	9/139	pps_pisum_IE_trypsin_rep1.mgf
	Medium	IIGFDNVR	Ps_25434.46232;Ps_28562.73689;Ps_42973.43198;Ps_42554.60543;Ps_27326.59235;Ps_43863.34345;Ps_30381.70996;Ps_22663.15845;Ps_29439.50796;Ps_18800.60509;Ps_45170.45209;Ps_45304.38458;Ps_24359.8373;Ps_29630.67221	269	14	CID		34.21	0.0272159	0	1	36	28	1	933.498	-18.2124	6/63	pps_pisum_IE_trypsin_rep1.mgf
	Low	YWTMWK	Ps_43451.15226;Ps_25130.15897;Ps_28919.69180;Ps_28562.73689;Ps_33996.48744;Ps_20804.40444;Ps_43830.28624;Ps_42973.43198;Ps_21323.57731;Ps_29826.20321;Ps_42554.60543;Ps_42848.15596;Ps_34081.24740;Ps_22466.24805;Ps_15420.10547;Ps_43101.3272;Ps_24196.6665;Ps_27447.9951;Ps_27591.45219;Ps_33948.47752;Ps_27326.59235;Ps_34165.73108;Ps_23174.38312;Ps_43863.34345;Ps_30381.70996;Ps_29456.36387;Ps_29439.507…	362	31	CID		23.76	0.237079	0	1	35	26	1	914.395	-31.0749	5/43	pps_pisum_IE_trypsin_rep1.mgf
Ps_27447.9951	78.57	9	6	70	8.17295	8.1626	225.894	AT1G67090.1 - [Ps_27447_9951]
	Confidence Icon	Sequence	Protein Accessions	# Proteins	# Protein Groups	Activation Type	Modifications	IonScore	Exp Value	Δ Score	Rank	Identity High	Homology Threshold	Charge	m/z [Da]	ΔM [ppm]	Ions Matched	Spectrum File
	High	ELDEVVAAYPxAFVR	Ps_27447.9951;Ps_43863.34345;Ps_30381.70996	3	3	CID	X11(K)	107.36	1.15151e-09	0	1	36		1	1706.83	-47.5626	12/129	pps_pisum_IE_trypsin_rep1.mgf
	High	ELDEVVAAYPxAFVR	Ps_27447.9951;Ps_43863.34345;Ps_30381.70996	3	3	CID	X11(Q)	107.36	1.15151e-09		5	36		1	1706.83	-26.2424	12/129	pps_pisum_IE_trypsin_rep1.mgf
	High	LPMFGTTDASQVLKELDEVVAAYPxAFVR	Ps_27447.9951;Ps_43863.34345;Ps_30381.70996	3	3	CID	X25(K)	80.84	4.77176e-07	0	1	35		1	3195.58	-29.6382	15/295	pps_pisum_IE_trypsin_rep1.mgf
	High	LPMFGTTDASQVLKELDEVVAAYPxAFVR	Ps_27447.9951;Ps_43863.34345;Ps_30381.70996	3	3	CID	X25(Q)	80.84	4.77176e-07		5	35		1	3195.58	-18.2506	15/295	pps_pisum_IE_trypsin_rep1.mgf
	High	EHNKSPGYYDGR	Ps_42554.60543;Ps_42848.15596;Ps_34081.24740;Ps_22466.24805;Ps_43101.3272;Ps_24196.6665;Ps_27447.9951;Ps_20627.39417;Ps_27591.45219;Ps_33948.47752;Ps_27326.59235;Ps_34165.73108	201	12	CID		78.83	5.96987e-07	0	1	34		1	1422.61	-21.5107	8/126	pps_pisum_IE_trypsin_rep1.mgf
	High	SPGYYDGRYWTMWK	Ps_42554.60543;Ps_42848.15596;Ps_34081.24740;Ps_22466.24805;Ps_43101.3272;Ps_24196.6665;Ps_27447.9951;Ps_27591.45219;Ps_33948.47752;Ps_27326.59235;Ps_34165.73108;Ps_29439.50796;Ps_45304.38458	181	13	CID		42.43	0.00252594	0	1	34	28	1	1809.75	-29.397	9/139	pps_pisum_IE_trypsin_rep1.mgf
	Medium	xIGFDNVR	Ps_27447.9951	1	1	CID	X1(I)	34.21	0.0272159		4	36	28	1	933.498	-18.2124	6/63	pps_pisum_IE_trypsin_rep1.mgf
	Medium	xIGFDNVR	Ps_27447.9951	1	1	CID	X1(L)	34.21	0.0272159		6	36	28	1	933.498	-18.2124	6/63	pps_pisum_IE_trypsin_rep1.mgf
	Low	YWTMWK	Ps_43451.15226;Ps_25130.15897;Ps_28919.69180;Ps_28562.73689;Ps_33996.48744;Ps_20804.40444;Ps_43830.28624;Ps_42973.43198;Ps_21323.57731;Ps_29826.20321;Ps_42554.60543;Ps_42848.15596;Ps_34081.24740;Ps_22466.24805;Ps_15420.10547;Ps_43101.3272;Ps_24196.6665;Ps_27447.9951;Ps_27591.45219;Ps_33948.47752;Ps_27326.59235;Ps_34165.73108;Ps_23174.38312;Ps_43863.34345;Ps_30381.70996;Ps_29456.36387;Ps_29439.507…	362	31	CID		23.76	0.237079	0	1	35	26	1	914.395	-31.0749	5/43	pps_pisum_IE_trypsin_rep1.mgf
Ps_28213.65135	33.49	9	9	415	46.9473	5.36377	223.518	AT5G50920.1 - [Ps_28213_65135]
	Confidence Icon	Sequence	Protein Accessions	# Proteins	# Protein Groups	Activation Type	Modifications	IonScore	Exp Value	Δ Score	Rank	Identity High	Homology Threshold	Charge	m/z [Da]	ΔM [ppm]	Ions Matched	Spectrum File
	High	LIGSPPGYVGYTEGGQLTEAVR	Ps_28214.16422;Ps_28213.65135	2	2	CID		82.36	5.19784e-07	1	1	37	27	1	2264.12	-17.8133	13/213	pps_pisum_IE_trypsin_rep1.mgf
	High	IGFDLDYDEKDSSYNR	Ps_28214.16422;Ps_28213.65135	2	2	CID		81.91	2.64109e-07	0.817073	1	34		1	1936.82	-16.156	10/153	pps_pisum_IE_trypsin_rep1.mgf
	High	AHPDVFNMMLQILEDGR	Ps_28214.16422;Ps_28213.65135	2	2	CID		73.62	2.39198e-06	1	1	35	26	1	1985.92	-17.9722	12/172	pps_pisum_IE_trypsin_rep1.mgf
	High	RIGFDLDYDEKDSSYNR	Ps_28214.16422;Ps_28213.65135	2	2	CID		53.68	0.000225631	0.722222	1	35		1	2092.93	-12.0703	9/181	pps_pisum_IE_trypsin_rep1.mgf
	High	IIGQHEAVEAISR	Ps_28213.65135	1	1	CID		39.66	0.00751597	0.675	1	36	28	1	1422.73	-27.5676	7/127	pps_pisum_IE_trypsin_rep1.mgf
	Medium	SLVTEELKQYFRPEFLNR	Ps_28214.16422;Ps_28213.65135	2	2	CID		32.59	0.031396	0.575758	1	35	28	1	2269.12	-32.8899	9/186	pps_pisum_IE_trypsin_rep1.mgf
	Medium	RRPYTVVLFDEIEK	Ps_28214.16422;Ps_28213.65135	2	2	CID		26.02	0.166023	0.423077	1	36	29	1	1764.91	-29.107	7/147	pps_pisum_IE_trypsin_rep1.mgf
	Low	ALATYYFGSEEAMIR	Ps_28213.65135	1	1	CID		10.74	4.58774		2	35	25	1	1721.8	-12.1177	10/130	pps_pisum_IE_trypsin_rep1.mgf
	Low	VGLKNPNRPIASFIFSGPTGVGK	Ps_28214.16422;Ps_28213.65135	2	2	CID		10.6	5.27368		3	36	24	1	2356.23	-37.3266	9/232	pps_pisum_IE_trypsin_rep1.mgf
Ps_32172.59736	31.44	8	7	264	28.5192	10.0522	223.462	AT5G24650.1 - [Ps_32172_59736]
	Confidence Icon	Sequence	Protein Accessions	# Proteins	# Protein Groups	Activation Type	Modifications	IonScore	Exp Value	Δ Score	Rank	Identity High	Homology Threshold	Charge	m/z [Da]	ΔM [ppm]	Ions Matched	Spectrum File
	High	QAQALAGGPLIQAR	Ps_32172.59736;Ps_6270.54191	2	2	CID		101.41	4.07281e-09	0.792079	1	35		1	1393.76	-23.2474	19/145	pps_pisum_IE_trypsin_rep1.mgf
	High	SMLNNLGLQNYEK	Ps_32172.59736	1	1	CID		81.29	7.66796e-07	0.82716	1	38	31	1	1523.72	-22.4525	10/137	pps_pisum_IE_trypsin_rep1.mgf
	High	LLILDHIQR	Ps_32172.59736	1	1	CID		54.54	0.000184042	0.509091	1	35		1	1120.65	-27.0836	8/70	pps_pisum_IE_trypsin_rep1.mgf
	High	GLPHQIQNPITQIQTR	Ps_32172.59736	1	1	CID		51.95	0.000376575	0.788462	1	35	26	1	1843.97	-24.7289	10/151	pps_pisum_IE_trypsin_rep1.mgf
	High	FSQPPVEDTHYAK	Ps_32172.59736	1	1	CID		42.41	0.00277872	1	1	35	24	1	1518.68	-29.0919	10/134	pps_pisum_IE_trypsin_rep1.mgf
	High	FKNIENGVK	Ps_32172.59736	1	1	CID		35.04	0.0160111	0.514286	1	35		1	1048.55	-25.9609	11/82	pps_pisum_IE_trypsin_rep1.mgf
	Low	DVKIPPGPR	Ps_32172.59736;Ps_5193.37316	2	2	CID		19.41	0.609413	1	1	35	22	1	978.547	-27.0414	4/84	pps_pisum_IE_trypsin_rep1.mgf
	Low	LLILDHIQR	Ps_32172.59736	1	1	CID		16.03	1.50923	0.1875	1	36	26	1	1120.59	-88.0355	6/70	pps_pisum_IE_trypsin_rep1.mgf
Ps_43863.34345	92.06	7	5	63	7.34455	5.17334	215.685	AT5G38410.3 - [Ps_43863_34345]
	Confidence Icon	Sequence	Protein Accessions	# Proteins	# Protein Groups	Activation Type	Modifications	IonScore	Exp Value	Δ Score	Rank	Identity High	Homology Threshold	Charge	m/z [Da]	ΔM [ppm]	Ions Matched	Spectrum File
	High	ELDEVVAAYPxAFVR	Ps_27447.9951;Ps_43863.34345;Ps_30381.70996	3	3	CID	X11(K)	107.36	1.15151e-09	0	1	36		1	1706.83	-47.5626	12/129	pps_pisum_IE_trypsin_rep1.mgf
	High	ELDEVVAAYPxAFVR	Ps_27447.9951;Ps_43863.34345;Ps_30381.70996	3	3	CID	X11(Q)	107.36	1.15151e-09		5	36		1	1706.83	-26.2424	12/129	pps_pisum_IE_trypsin_rep1.mgf
	High	LPMFGTTDASQVLKELDEVVAAYPxAFVR	Ps_27447.9951;Ps_43863.34345;Ps_30381.70996	3	3	CID	X25(K)	80.84	4.77176e-07	0	1	35		1	3195.58	-29.6382	15/295	pps_pisum_IE_trypsin_rep1.mgf
	High	LPMFGTTDASQVLKELDEVVAAYPxAFVR	Ps_27447.9951;Ps_43863.34345;Ps_30381.70996	3	3	CID	X25(Q)	80.84	4.77176e-07		5	35		1	3195.58	-18.2506	15/295	pps_pisum_IE_trypsin_rep1.mgf
	High	QVQcISFIAHTPESY	Ps_42554.60543;Ps_43863.34345;Ps_18800.60509;Ps_33677.64029	81	4	CID	C4(Carbamidomethyl)	79.99	7.57743e-07	0	1	37	26	1	1779.82	-11.5716	11/145	pps_pisum_IE_trypsin_rep1.mgf
	Medium	IIGFDNVR	Ps_25434.46232;Ps_28562.73689;Ps_42973.43198;Ps_42554.60543;Ps_27326.59235;Ps_43863.34345;Ps_30381.70996;Ps_22663.15845;Ps_29439.50796;Ps_18800.60509;Ps_45170.45209;Ps_45304.38458;Ps_24359.8373;Ps_29630.67221	269	14	CID		34.21	0.0272159	0	1	36	28	1	933.498	-18.2124	6/63	pps_pisum_IE_trypsin_rep1.mgf
	Low	YWTMWK	Ps_43451.15226;Ps_25130.15897;Ps_28919.69180;Ps_28562.73689;Ps_33996.48744;Ps_20804.40444;Ps_43830.28624;Ps_42973.43198;Ps_21323.57731;Ps_29826.20321;Ps_42554.60543;Ps_42848.15596;Ps_34081.24740;Ps_22466.24805;Ps_15420.10547;Ps_43101.3272;Ps_24196.6665;Ps_27447.9951;Ps_27591.45219;Ps_33948.47752;Ps_27326.59235;Ps_34165.73108;Ps_23174.38312;Ps_43863.34345;Ps_30381.70996;Ps_29456.36387;Ps_29439.507…	362	31	CID		23.76	0.237079	0	1	35	26	1	914.395	-31.0749	5/43	pps_pisum_IE_trypsin_rep1.mgf
Ps_18800.60509	100	7	5	58	6.67126	5.09717	215.685	AT1G67090.1 - [Ps_18800_60509]
	Confidence Icon	Sequence	Protein Accessions	# Proteins	# Protein Groups	Activation Type	Modifications	IonScore	Exp Value	Δ Score	Rank	Identity High	Homology Threshold	Charge	m/z [Da]	ΔM [ppm]	Ions Matched	Spectrum File
	High	ELDEVVAAYPQAFVR	Ps_42973.43198;Ps_42554.60543;Ps_22663.15845;Ps_29456.36387;Ps_29439.50796;Ps_18800.60509;Ps_33677.64029	105	7	CID		107.36	1.15151e-09		2	36		1	1706.83	-26.2424	12/137	pps_pisum_IE_trypsin_rep1.mgf
	High	LPMxGTTDASQVLKELDEVVAAYPQAFVR	Ps_18800.60509	1	1	CID	X4(F)	80.84	4.77176e-07		6	35		1	3195.58	-18.2506	15/295	pps_pisum_IE_trypsin_rep1.mgf
	High	LPMxGTTDASQVLKELDEVVAAYPQAFVR	Ps_18800.60509	1	1	CID	X4(M), X4(Oxidation)	80.84	4.77176e-07		8	35		1	3195.58	-7.92228	15/295	pps_pisum_IE_trypsin_rep1.mgf
	High	LPmxGTTDASQVLKELDEVVAAYPQAFVR	Ps_18800.60509	1	1	CID	M3(Oxidation), X4(M)	80.84	4.77176e-07		9	35		1	3195.58	-7.92228	15/295	pps_pisum_IE_trypsin_rep1.mgf
	High	QVQcISFIAHTPESY	Ps_42554.60543;Ps_43863.34345;Ps_18800.60509;Ps_33677.64029	81	4	CID	C4(Carbamidomethyl)	79.99	7.57743e-07	0	1	37	26	1	1779.82	-11.5716	11/145	pps_pisum_IE_trypsin_rep1.mgf
	Medium	IIGFDNVR	Ps_25434.46232;Ps_28562.73689;Ps_42973.43198;Ps_42554.60543;Ps_27326.59235;Ps_43863.34345;Ps_30381.70996;Ps_22663.15845;Ps_29439.50796;Ps_18800.60509;Ps_45170.45209;Ps_45304.38458;Ps_24359.8373;Ps_29630.67221	269	14	CID		34.21	0.0272159	0	1	36	28	1	933.498	-18.2124	6/63	pps_pisum_IE_trypsin_rep1.mgf
	Low	YWTMWK	Ps_43451.15226;Ps_25130.15897;Ps_28919.69180;Ps_28562.73689;Ps_33996.48744;Ps_20804.40444;Ps_43830.28624;Ps_42973.43198;Ps_21323.57731;Ps_29826.20321;Ps_42554.60543;Ps_42848.15596;Ps_34081.24740;Ps_22466.24805;Ps_15420.10547;Ps_43101.3272;Ps_24196.6665;Ps_27447.9951;Ps_27591.45219;Ps_33948.47752;Ps_27326.59235;Ps_34165.73108;Ps_23174.38312;Ps_43863.34345;Ps_30381.70996;Ps_29456.36387;Ps_29439.507…	362	31	CID		23.76	0.237079	0	1	35	26	1	914.395	-31.0749	5/43	pps_pisum_IE_trypsin_rep1.mgf
Ps_42973.43198	72.37	7	5	76	8.87436	5.80811	215.394	AT1G67090.1 - [Ps_42973_43198]
	Confidence Icon	Sequence	Protein Accessions	# Proteins	# Protein Groups	Activation Type	Modifications	IonScore	Exp Value	Δ Score	Rank	Identity High	Homology Threshold	Charge	m/z [Da]	ΔM [ppm]	Ions Matched	Spectrum File
	High	ELDEVVAAYPQAFVR	Ps_42973.43198;Ps_42554.60543;Ps_22663.15845;Ps_29456.36387;Ps_29439.50796;Ps_18800.60509;Ps_33677.64029	105	7	CID		107.36	1.15151e-09		2	36		1	1706.83	-26.2424	12/137	pps_pisum_IE_trypsin_rep1.mgf
	High	LPMFGTTDASQVLKELDEVVAAYPQAFVR	Ps_42973.43198;Ps_42554.60543;Ps_29456.36387;Ps_29439.50796	67	4	CID		80.84	4.77176e-07		2	35		1	3195.58	-18.2506	15/295	pps_pisum_IE_trypsin_rep1.mgf
	High	EHNxSPGYYDGR	Ps_43830.28624;Ps_42973.43198;Ps_21323.57731	4	3	CID	X4(K)	78.83	5.96987e-07		4	34		1	1422.61	-21.5107	8/126	pps_pisum_IE_trypsin_rep1.mgf
	High	EHNxSPGYYDGR	Ps_43830.28624;Ps_42973.43198;Ps_21323.57731	4	3	CID	X4(Q)	78.83	5.96987e-07		5	34		1	1422.61	4.06908	8/126	pps_pisum_IE_trypsin_rep1.mgf
	Medium	IIGFDNVR	Ps_25434.46232;Ps_28562.73689;Ps_42973.43198;Ps_42554.60543;Ps_27326.59235;Ps_43863.34345;Ps_30381.70996;Ps_22663.15845;Ps_29439.50796;Ps_18800.60509;Ps_45170.45209;Ps_45304.38458;Ps_24359.8373;Ps_29630.67221	269	14	CID		34.21	0.0272159	0	1	36	28	1	933.498	-18.2124	6/63	pps_pisum_IE_trypsin_rep1.mgf
	Medium	EHNxSPGYYDGR	Ps_43830.28624;Ps_42973.43198;Ps_21323.57731	4	3	CID	X4(N)	28.73	0.053989		7	34	24	1	1408.59	0.241308	8/126	pps_pisum_IE_trypsin_rep1.mgf
	Low	YWTMWK	Ps_43451.15226;Ps_25130.15897;Ps_28919.69180;Ps_28562.73689;Ps_33996.48744;Ps_20804.40444;Ps_43830.28624;Ps_42973.43198;Ps_21323.57731;Ps_29826.20321;Ps_42554.60543;Ps_42848.15596;Ps_34081.24740;Ps_22466.24805;Ps_15420.10547;Ps_43101.3272;Ps_24196.6665;Ps_27447.9951;Ps_27591.45219;Ps_33948.47752;Ps_27326.59235;Ps_34165.73108;Ps_23174.38312;Ps_43863.34345;Ps_30381.70996;Ps_29456.36387;Ps_29439.507…	362	31	CID		23.76	0.237079	0	1	35	26	1	914.395	-31.0749	5/43	pps_pisum_IE_trypsin_rep1.mgf
Ps_26444.13528	57.63	8	6	59	7.05547	4.83057	215.059	AT1G67090.1 - [Ps_26444_13528]
	Confidence Icon	Sequence	Protein Accessions	# Proteins	# Protein Groups	Activation Type	Modifications	IonScore	Exp Value	Δ Score	Rank	Identity High	Homology Threshold	Charge	m/z [Da]	ΔM [ppm]	Ions Matched	Spectrum File
	High	DxLLKEVEYLLR	Ps_26444.13528	1	1	CID	X2(K)	102.85	3.8469e-09	0	1	36		1	1518.81	-53.7075	18/120	pps_pisum_IE_trypsin_rep1.mgf
	High	DxLLKEVEYLLR	Ps_26444.13528	1	1	CID	X2(Q)	102.85	3.8469e-09		5	36		1	1518.81	-29.7479	18/120	pps_pisum_IE_trypsin_rep1.mgf
	High	KGWVPcLEFELEK	Ps_25130.15897;Ps_28562.73689;Ps_33996.48744;Ps_20804.40444;Ps_31250.9356;Ps_26444.13528;Ps_27527.39995;Ps_42554.60543;Ps_42848.15596;Ps_22466.24805;Ps_15420.10547;Ps_33948.47752;Ps_23174.38312;Ps_43457.32518;Ps_35110.38757;Ps_45345.51725	345	16	CID	C6(Carbamidomethyl)	95.04	2.3813e-08	0	1	37		1	1634.77	-32.1606	16/129	pps_pisum_IE_trypsin_rep1.mgf
	High	KGWVPcLEFELEKGFVYR	Ps_25130.15897;Ps_28562.73689;Ps_33996.48744;Ps_20804.40444;Ps_26444.13528;Ps_42554.60543;Ps_42848.15596;Ps_22466.24805;Ps_15420.10547;Ps_33948.47752;Ps_23174.38312;Ps_43457.32518;Ps_35110.38757;Ps_45345.51725	289	14	CID	C6(Carbamidomethyl)	50.12	0.000707674	0	1	36		1	2257.09	-26.6556	8/184	pps_pisum_IE_trypsin_rep1.mgf
	High	KGWVPCLEFELEKGFVYR	Ps_25130.15897;Ps_28562.73689;Ps_33996.48744;Ps_20804.40444;Ps_26444.13528;Ps_42554.60543;Ps_42848.15596;Ps_22466.24805;Ps_15420.10547;Ps_33948.47752;Ps_23174.38312;Ps_43457.32518;Ps_35110.38757;Ps_45345.51725	289	14	CID		46.18	0.00183996	0	1	37		1	2200.05	-33.118	9/184	pps_pisum_IE_trypsin_rep1.mgf
	High	GWVPcLEFELEKGFVYR	Ps_25130.15897;Ps_28562.73689;Ps_33996.48744;Ps_20804.40444;Ps_26444.13528;Ps_42554.60543;Ps_42848.15596;Ps_22466.24805;Ps_15420.10547;Ps_33948.47752;Ps_23174.38312;Ps_43457.32518;Ps_35110.38757;Ps_45345.51725	295	14	CID	C5(Carbamidomethyl)	40.44	0.0062894	0	1	36		1	2128.98	-33.751	9/152	pps_pisum_IE_trypsin_rep1.mgf
	Medium	GFVYREHNK	Ps_26444.13528;Ps_42554.60543;Ps_42848.15596;Ps_34081.24740;Ps_22466.24805;Ps_15420.10547;Ps_43101.3272;Ps_20627.39417;Ps_27591.45219;Ps_33948.47752;Ps_34165.73108;Ps_42788.8606;Ps_30381.70996	224	13	CID		30.79	0.0522301	0	1	36	22	1	1149.55	-26.6202	9/75	pps_pisum_IE_trypsin_rep1.mgf
	Low	EVEYLLR	Ps_25130.15897;Ps_28919.69180;Ps_28562.73689;Ps_33996.48744;Ps_20804.40444;Ps_26444.13528;Ps_33095.7904;Ps_45653.7938;Ps_15211.12545;Ps_33742.30073;Ps_31323.31738;Ps_27527.39995;Ps_42554.60543;Ps_30141.73485;Ps_34081.24740;Ps_22466.24805;Ps_15420.10547;Ps_23174.38312;Ps_35110.38757;Ps_45345.51725;Ps_15120.72382	450	21	CID		26.21	0.19326		2	37		1	921.486	-19.1552	8/56	pps_pisum_IE_trypsin_rep1.mgf
Ps_27591.45219	55.38	10	7	65	7.57872	5.97314	214.752	AT1G67090.1 - [Ps_27591_45219]
	Confidence Icon	Sequence	Protein Accessions	# Proteins	# Protein Groups	Activation Type	Modifications	IonScore	Exp Value	Δ Score	Rank	Identity High	Homology Threshold	Charge	m/z [Da]	ΔM [ppm]	Ions Matched	Spectrum File
	High	KGxVPcLEFELEK	Ps_28919.69180;Ps_27591.45219	5	2	CID	X3(W), C6(Carbamidomethyl)	95.04	2.3813e-08		4	37		1	1634.77	-32.1606	16/129	pps_pisum_IE_trypsin_rep1.mgf
	High	EHNKSPGYYDGR	Ps_42554.60543;Ps_42848.15596;Ps_34081.24740;Ps_22466.24805;Ps_43101.3272;Ps_24196.6665;Ps_27447.9951;Ps_20627.39417;Ps_27591.45219;Ps_33948.47752;Ps_27326.59235;Ps_34165.73108	201	12	CID		78.83	5.96987e-07	0	1	34		1	1422.61	-21.5107	8/126	pps_pisum_IE_trypsin_rep1.mgf
	High	KGxVPcLEFELEKGFVYR	Ps_28919.69180;Ps_27591.45219	5	2	CID	X3(W), C6(Carbamidomethyl)	50.12	0.000707674		2	36		1	2257.09	-26.6556	8/184	pps_pisum_IE_trypsin_rep1.mgf
	High	KGxVPCLEFELEKGFVYR	Ps_28919.69180;Ps_27591.45219	5	2	CID	X3(W)	46.18	0.00183996		2	37		1	2200.05	-33.118	9/184	pps_pisum_IE_trypsin_rep1.mgf
	High	SPGYYDGRYWTMWK	Ps_42554.60543;Ps_42848.15596;Ps_34081.24740;Ps_22466.24805;Ps_43101.3272;Ps_24196.6665;Ps_27447.9951;Ps_27591.45219;Ps_33948.47752;Ps_27326.59235;Ps_34165.73108;Ps_29439.50796;Ps_45304.38458	181	13	CID		42.43	0.00252594	0	1	34	28	1	1809.75	-29.397	9/139	pps_pisum_IE_trypsin_rep1.mgf
	High	GxVPcLEFELEKGFVYR	Ps_28919.69180;Ps_27591.45219	5	2	CID	X2(W), C5(Carbamidomethyl)	40.44	0.0062894		2	36		1	2128.98	-33.751	9/152	pps_pisum_IE_trypsin_rep1.mgf
	High	KGxVPCLEFELEKGFVYR	Ps_28919.69180;Ps_27591.45219	5	2	CID	X3(D)	38.96	0.0088432		4	36		1	2128.98	-43.6788	9/184	pps_pisum_IE_trypsin_rep1.mgf
	Medium	KGxVPcLEFELEKGFVYR	Ps_28919.69180;Ps_27591.45219	5	2	CID	X3(E), C6(Carbamidomethyl)	35.77	0.0202213		4	37		1	2200.05	-26.1836	7/184	pps_pisum_IE_trypsin_rep1.mgf
	Medium	GFVYREHNK	Ps_26444.13528;Ps_42554.60543;Ps_42848.15596;Ps_34081.24740;Ps_22466.24805;Ps_15420.10547;Ps_43101.3272;Ps_20627.39417;Ps_27591.45219;Ps_33948.47752;Ps_34165.73108;Ps_42788.8606;Ps_30381.70996	224	13	CID		30.79	0.0522301	0	1	36	22	1	1149.55	-26.6202	9/75	pps_pisum_IE_trypsin_rep1.mgf
	Low	YWTMWK	Ps_43451.15226;Ps_25130.15897;Ps_28919.69180;Ps_28562.73689;Ps_33996.48744;Ps_20804.40444;Ps_43830.28624;Ps_42973.43198;Ps_21323.57731;Ps_29826.20321;Ps_42554.60543;Ps_42848.15596;Ps_34081.24740;Ps_22466.24805;Ps_15420.10547;Ps_43101.3272;Ps_24196.6665;Ps_27447.9951;Ps_27591.45219;Ps_33948.47752;Ps_27326.59235;Ps_34165.73108;Ps_23174.38312;Ps_43863.34345;Ps_30381.70996;Ps_29456.36387;Ps_29439.507…	362	31	CID		23.76	0.237079	0	1	35	26	1	914.395	-31.0749	5/43	pps_pisum_IE_trypsin_rep1.mgf
Ps_25130.15897	76.19	8	7	63	7.6868	5.97314	211.332	AT1G67090.1 - [Ps_25130_15897]
	Confidence Icon	Sequence	Protein Accessions	# Proteins	# Protein Groups	Activation Type	Modifications	IonScore	Exp Value	Δ Score	Rank	Identity High	Homology Threshold	Charge	m/z [Da]	ΔM [ppm]	Ions Matched	Spectrum File
	High	DQLLKEVEYLLR	Ps_25130.15897;Ps_33095.7904;Ps_45653.7938;Ps_15211.12545;Ps_33742.30073;Ps_31323.31738;Ps_27527.39995;Ps_42554.60543;Ps_30141.73485	214	9	CID		102.85	3.8469e-09		2	36		1	1518.81	-29.7479	18/126	pps_pisum_IE_trypsin_rep1.mgf
	High	KGWVPcLEFELEK	Ps_25130.15897;Ps_28562.73689;Ps_33996.48744;Ps_20804.40444;Ps_31250.9356;Ps_26444.13528;Ps_27527.39995;Ps_42554.60543;Ps_42848.15596;Ps_22466.24805;Ps_15420.10547;Ps_33948.47752;Ps_23174.38312;Ps_43457.32518;Ps_35110.38757;Ps_45345.51725	345	16	CID	C6(Carbamidomethyl)	95.04	2.3813e-08	0	1	37		1	1634.77	-32.1606	16/129	pps_pisum_IE_trypsin_rep1.mgf
	High	KGWVPcLEFELEKGFVYR	Ps_25130.15897;Ps_28562.73689;Ps_33996.48744;Ps_20804.40444;Ps_26444.13528;Ps_42554.60543;Ps_42848.15596;Ps_22466.24805;Ps_15420.10547;Ps_33948.47752;Ps_23174.38312;Ps_43457.32518;Ps_35110.38757;Ps_45345.51725	289	14	CID	C6(Carbamidomethyl)	50.12	0.000707674	0	1	36		1	2257.09	-26.6556	8/184	pps_pisum_IE_trypsin_rep1.mgf
	High	KGWVPCLEFELEKGFVYR	Ps_25130.15897;Ps_28562.73689;Ps_33996.48744;Ps_20804.40444;Ps_26444.13528;Ps_42554.60543;Ps_42848.15596;Ps_22466.24805;Ps_15420.10547;Ps_33948.47752;Ps_23174.38312;Ps_43457.32518;Ps_35110.38757;Ps_45345.51725	289	14	CID		46.18	0.00183996	0	1	37		1	2200.05	-33.118	9/184	pps_pisum_IE_trypsin_rep1.mgf
	High	GWVPcLEFELEKGFVYR	Ps_25130.15897;Ps_28562.73689;Ps_33996.48744;Ps_20804.40444;Ps_26444.13528;Ps_42554.60543;Ps_42848.15596;Ps_22466.24805;Ps_15420.10547;Ps_33948.47752;Ps_23174.38312;Ps_43457.32518;Ps_35110.38757;Ps_45345.51725	295	14	CID	C5(Carbamidomethyl)	40.44	0.0062894	0	1	36		1	2128.98	-33.751	9/152	pps_pisum_IE_trypsin_rep1.mgf
	Medium	EHNNSPGYYDGR	Ps_43451.15226;Ps_25130.15897;Ps_25434.46232;Ps_28919.69180;Ps_28562.73689	155	5	CID		28.73	0.053989		4	34	24	1	1408.59	0.241308	8/126	pps_pisum_IE_trypsin_rep1.mgf
	Low	EVEYLLR	Ps_25130.15897;Ps_28919.69180;Ps_28562.73689;Ps_33996.48744;Ps_20804.40444;Ps_26444.13528;Ps_33095.7904;Ps_45653.7938;Ps_15211.12545;Ps_33742.30073;Ps_31323.31738;Ps_27527.39995;Ps_42554.60543;Ps_30141.73485;Ps_34081.24740;Ps_22466.24805;Ps_15420.10547;Ps_23174.38312;Ps_35110.38757;Ps_45345.51725;Ps_15120.72382	450	21	CID		26.21	0.19326		2	37		1	921.486	-19.1552	8/56	pps_pisum_IE_trypsin_rep1.mgf
	Low	YWTMWK	Ps_43451.15226;Ps_25130.15897;Ps_28919.69180;Ps_28562.73689;Ps_33996.48744;Ps_20804.40444;Ps_43830.28624;Ps_42973.43198;Ps_21323.57731;Ps_29826.20321;Ps_42554.60543;Ps_42848.15596;Ps_34081.24740;Ps_22466.24805;Ps_15420.10547;Ps_43101.3272;Ps_24196.6665;Ps_27447.9951;Ps_27591.45219;Ps_33948.47752;Ps_27326.59235;Ps_34165.73108;Ps_23174.38312;Ps_43863.34345;Ps_30381.70996;Ps_29456.36387;Ps_29439.507…	362	31	CID		23.76	0.237079	0	1	35	26	1	914.395	-31.0749	5/43	pps_pisum_IE_trypsin_rep1.mgf
Ps_33948.47752	68.57	9	8	70	8.45019	7.18115	210.731	AT1G67090.1 - [Ps_33948_47752]
	Confidence Icon	Sequence	Protein Accessions	# Proteins	# Protein Groups	Activation Type	Modifications	IonScore	Exp Value	Δ Score	Rank	Identity High	Homology Threshold	Charge	m/z [Da]	ΔM [ppm]	Ions Matched	Spectrum File
	High	KGWVPcLEFELEK	Ps_25130.15897;Ps_28562.73689;Ps_33996.48744;Ps_20804.40444;Ps_31250.9356;Ps_26444.13528;Ps_27527.39995;Ps_42554.60543;Ps_42848.15596;Ps_22466.24805;Ps_15420.10547;Ps_33948.47752;Ps_23174.38312;Ps_43457.32518;Ps_35110.38757;Ps_45345.51725	345	16	CID	C6(Carbamidomethyl)	95.04	2.3813e-08	0	1	37		1	1634.77	-32.1606	16/129	pps_pisum_IE_trypsin_rep1.mgf
	High	EHNKSPGYYDGR	Ps_42554.60543;Ps_42848.15596;Ps_34081.24740;Ps_22466.24805;Ps_43101.3272;Ps_24196.6665;Ps_27447.9951;Ps_20627.39417;Ps_27591.45219;Ps_33948.47752;Ps_27326.59235;Ps_34165.73108	201	12	CID		78.83	5.96987e-07	0	1	34		1	1422.61	-21.5107	8/126	pps_pisum_IE_trypsin_rep1.mgf
	High	KGWVPcLEFELEKGFVYR	Ps_25130.15897;Ps_28562.73689;Ps_33996.48744;Ps_20804.40444;Ps_26444.13528;Ps_42554.60543;Ps_42848.15596;Ps_22466.24805;Ps_15420.10547;Ps_33948.47752;Ps_23174.38312;Ps_43457.32518;Ps_35110.38757;Ps_45345.51725	289	14	CID	C6(Carbamidomethyl)	50.12	0.000707674	0	1	36		1	2257.09	-26.6556	8/184	pps_pisum_IE_trypsin_rep1.mgf
	High	KGWVPCLEFELEKGFVYR	Ps_25130.15897;Ps_28562.73689;Ps_33996.48744;Ps_20804.40444;Ps_26444.13528;Ps_42554.60543;Ps_42848.15596;Ps_22466.24805;Ps_15420.10547;Ps_33948.47752;Ps_23174.38312;Ps_43457.32518;Ps_35110.38757;Ps_45345.51725	289	14	CID		46.18	0.00183996	0	1	37		1	2200.05	-33.118	9/184	pps_pisum_IE_trypsin_rep1.mgf
	High	SPGYYDGRYWTMWK	Ps_42554.60543;Ps_42848.15596;Ps_34081.24740;Ps_22466.24805;Ps_43101.3272;Ps_24196.6665;Ps_27447.9951;Ps_27591.45219;Ps_33948.47752;Ps_27326.59235;Ps_34165.73108;Ps_29439.50796;Ps_45304.38458	181	13	CID		42.43	0.00252594	0	1	34	28	1	1809.75	-29.397	9/139	pps_pisum_IE_trypsin_rep1.mgf
	High	GWVPcLEFELEKGFVYR	Ps_25130.15897;Ps_28562.73689;Ps_33996.48744;Ps_20804.40444;Ps_26444.13528;Ps_42554.60543;Ps_42848.15596;Ps_22466.24805;Ps_15420.10547;Ps_33948.47752;Ps_23174.38312;Ps_43457.32518;Ps_35110.38757;Ps_45345.51725	295	14	CID	C5(Carbamidomethyl)	40.44	0.0062894	0	1	36		1	2128.98	-33.751	9/152	pps_pisum_IE_trypsin_rep1.mgf
	Medium	xQLLERVEYLLR	Ps_33948.47752	1	1	CID	X1(S)	35.18	0.0224963		7	36		1	1518.81	-37.1418	6/118	pps_pisum_IE_trypsin_rep1.mgf
	Medium	GFVYREHNK	Ps_26444.13528;Ps_42554.60543;Ps_42848.15596;Ps_34081.24740;Ps_22466.24805;Ps_15420.10547;Ps_43101.3272;Ps_20627.39417;Ps_27591.45219;Ps_33948.47752;Ps_34165.73108;Ps_42788.8606;Ps_30381.70996	224	13	CID		30.79	0.0522301	0	1	36	22	1	1149.55	-26.6202	9/75	pps_pisum_IE_trypsin_rep1.mgf
	Low	YWTMWK	Ps_43451.15226;Ps_25130.15897;Ps_28919.69180;Ps_28562.73689;Ps_33996.48744;Ps_20804.40444;Ps_43830.28624;Ps_42973.43198;Ps_21323.57731;Ps_29826.20321;Ps_42554.60543;Ps_42848.15596;Ps_34081.24740;Ps_22466.24805;Ps_15420.10547;Ps_43101.3272;Ps_24196.6665;Ps_27447.9951;Ps_27591.45219;Ps_33948.47752;Ps_27326.59235;Ps_34165.73108;Ps_23174.38312;Ps_43863.34345;Ps_30381.70996;Ps_29456.36387;Ps_29439.507…	362	31	CID		23.76	0.237079	0	1	35	26	1	914.395	-31.0749	5/43	pps_pisum_IE_trypsin_rep1.mgf
Ps_33677.64029	81.48	3	3	54	6.09402	5.09717	209.777	AT1G67090.1 - [Ps_33677_64029]
	Confidence Icon	Sequence	Protein Accessions	# Proteins	# Protein Groups	Activation Type	Modifications	IonScore	Exp Value	Δ Score	Rank	Identity High	Homology Threshold	Charge	m/z [Da]	ΔM [ppm]	Ions Matched	Spectrum File
	High	ELDEVVAAYPQAFVR	Ps_42973.43198;Ps_42554.60543;Ps_22663.15845;Ps_29456.36387;Ps_29439.50796;Ps_18800.60509;Ps_33677.64029	105	7	CID		107.36	1.15151e-09		2	36		1	1706.83	-26.2424	12/137	pps_pisum_IE_trypsin_rep1.mgf
	High	LPxFGTTDASQVLKELDEVVAAYPQAFVR	Ps_33677.64029	1	1	CID	X3(M)	80.84	4.77176e-07		7	35		1	3195.58	-18.2506	15/295	pps_pisum_IE_trypsin_rep1.mgf
	High	QVQcISFIAHTPESY	Ps_42554.60543;Ps_43863.34345;Ps_18800.60509;Ps_33677.64029	81	4	CID	C4(Carbamidomethyl)	79.99	7.57743e-07	0	1	37	26	1	1779.82	-11.5716	11/145	pps_pisum_IE_trypsin_rep1.mgf
Ps_15420.10547	75.44	10	8	57	6.89839	8.14795	206.983	AT1G67090.1 - [Ps_15420_10547]
	Confidence Icon	Sequence	Protein Accessions	# Proteins	# Protein Groups	Activation Type	Modifications	IonScore	Exp Value	Δ Score	Rank	Identity High	Homology Threshold	Charge	m/z [Da]	ΔM [ppm]	Ions Matched	Spectrum File
	High	KGWVPcLEFELEK	Ps_25130.15897;Ps_28562.73689;Ps_33996.48744;Ps_20804.40444;Ps_31250.9356;Ps_26444.13528;Ps_27527.39995;Ps_42554.60543;Ps_42848.15596;Ps_22466.24805;Ps_15420.10547;Ps_33948.47752;Ps_23174.38312;Ps_43457.32518;Ps_35110.38757;Ps_45345.51725	345	16	CID	C6(Carbamidomethyl)	95.04	2.3813e-08	0	1	37		1	1634.77	-32.1606	16/129	pps_pisum_IE_trypsin_rep1.mgf
	High	EHNKSPGYYxGR	Ps_15420.10547	2	1	CID	X10(D)	78.83	5.96987e-07		2	34		1	1422.61	-21.5107	8/121	pps_pisum_IE_trypsin_rep1.mgf
	High	KGWVPcLEFELEKGFVYR	Ps_25130.15897;Ps_28562.73689;Ps_33996.48744;Ps_20804.40444;Ps_26444.13528;Ps_42554.60543;Ps_42848.15596;Ps_22466.24805;Ps_15420.10547;Ps_33948.47752;Ps_23174.38312;Ps_43457.32518;Ps_35110.38757;Ps_45345.51725	289	14	CID	C6(Carbamidomethyl)	50.12	0.000707674	0	1	36		1	2257.09	-26.6556	8/184	pps_pisum_IE_trypsin_rep1.mgf
	High	KGWVPCLEFELEKGFVYR	Ps_25130.15897;Ps_28562.73689;Ps_33996.48744;Ps_20804.40444;Ps_26444.13528;Ps_42554.60543;Ps_42848.15596;Ps_22466.24805;Ps_15420.10547;Ps_33948.47752;Ps_23174.38312;Ps_43457.32518;Ps_35110.38757;Ps_45345.51725	289	14	CID		46.18	0.00183996	0	1	37		1	2200.05	-33.118	9/184	pps_pisum_IE_trypsin_rep1.mgf
	High	SPGYYxGRYWTMWK	Ps_15420.10547	1	1	CID	X6(D)	42.43	0.00252594		3	34	28	1	1809.75	-29.397	9/139	pps_pisum_IE_trypsin_rep1.mgf
	High	GWVPcLEFELEKGFVYR	Ps_25130.15897;Ps_28562.73689;Ps_33996.48744;Ps_20804.40444;Ps_26444.13528;Ps_42554.60543;Ps_42848.15596;Ps_22466.24805;Ps_15420.10547;Ps_33948.47752;Ps_23174.38312;Ps_43457.32518;Ps_35110.38757;Ps_45345.51725	295	14	CID	C5(Carbamidomethyl)	40.44	0.0062894	0	1	36		1	2128.98	-33.751	9/152	pps_pisum_IE_trypsin_rep1.mgf
	Medium	GFVYREHNK	Ps_26444.13528;Ps_42554.60543;Ps_42848.15596;Ps_34081.24740;Ps_22466.24805;Ps_15420.10547;Ps_43101.3272;Ps_20627.39417;Ps_27591.45219;Ps_33948.47752;Ps_34165.73108;Ps_42788.8606;Ps_30381.70996	224	13	CID		30.79	0.0522301	0	1	36	22	1	1149.55	-26.6202	9/75	pps_pisum_IE_trypsin_rep1.mgf
	Low	EVEYLLR	Ps_25130.15897;Ps_28919.69180;Ps_28562.73689;Ps_33996.48744;Ps_20804.40444;Ps_26444.13528;Ps_33095.7904;Ps_45653.7938;Ps_15211.12545;Ps_33742.30073;Ps_31323.31738;Ps_27527.39995;Ps_42554.60543;Ps_30141.73485;Ps_34081.24740;Ps_22466.24805;Ps_15420.10547;Ps_23174.38312;Ps_35110.38757;Ps_45345.51725;Ps_15120.72382	450	21	CID		26.21	0.19326		2	37		1	921.486	-19.1552	8/56	pps_pisum_IE_trypsin_rep1.mgf
	Low	YWTMWK	Ps_43451.15226;Ps_25130.15897;Ps_28919.69180;Ps_28562.73689;Ps_33996.48744;Ps_20804.40444;Ps_43830.28624;Ps_42973.43198;Ps_21323.57731;Ps_29826.20321;Ps_42554.60543;Ps_42848.15596;Ps_34081.24740;Ps_22466.24805;Ps_15420.10547;Ps_43101.3272;Ps_24196.6665;Ps_27447.9951;Ps_27591.45219;Ps_33948.47752;Ps_27326.59235;Ps_34165.73108;Ps_23174.38312;Ps_43863.34345;Ps_30381.70996;Ps_29456.36387;Ps_29439.507…	362	31	CID		23.76	0.237079	0	1	35	26	1	914.395	-31.0749	5/43	pps_pisum_IE_trypsin_rep1.mgf
	Low	SPGYYxGRYWTmWK	Ps_15420.10547	1	1	CID	X6(V), M12(Oxidation)	16.45	1.00097		5	34	28	1	1809.75	-49.502	5/139	pps_pisum_IE_trypsin_rep1.mgf
Ps_43830.28624	55.38	13	5	65	7.62867	5.2876	190.628	AT1G67090.1 - [Ps_43830_28624]
	Confidence Icon	Sequence	Protein Accessions	# Proteins	# Protein Groups	Activation Type	Modifications	IonScore	Exp Value	Δ Score	Rank	Identity High	Homology Threshold	Charge	m/z [Da]	ΔM [ppm]	Ions Matched	Spectrum File
	High	KxWVPcLEFELEK	Ps_43830.28624	1	1	CID	X2(G), C6(Carbamidomethyl)	95.04	2.3813e-08		5	37		1	1634.77	-32.1606	16/129	pps_pisum_IE_trypsin_rep1.mgf
	High	EHNxSPGYYDGR	Ps_43830.28624;Ps_42973.43198;Ps_21323.57731	4	3	CID	X4(K)	78.83	5.96987e-07		4	34		1	1422.61	-21.5107	8/126	pps_pisum_IE_trypsin_rep1.mgf
	High	EHNxSPGYYDGR	Ps_43830.28624;Ps_42973.43198;Ps_21323.57731	4	3	CID	X4(Q)	78.83	5.96987e-07		5	34		1	1422.61	4.06908	8/126	pps_pisum_IE_trypsin_rep1.mgf
	High	KxWVPcLEFELEKGFVYR	Ps_43830.28624	1	1	CID	X2(G), C6(Carbamidomethyl)	50.12	0.000707674		3	36		1	2257.09	-26.6556	8/184	pps_pisum_IE_trypsin_rep1.mgf
	High	KxWVPCLEFELEKGFVYR	Ps_43830.28624	1	1	CID	X2(G)	46.18	0.00183996		3	37		1	2200.05	-33.118	9/184	pps_pisum_IE_trypsin_rep1.mgf
	High	KxWVPCLEFELEK	Ps_43830.28624	1	1	CID	X2(N)	44.65	0.00260504		6	37		1	1634.77	-32.1582	7/129	pps_pisum_IE_trypsin_rep1.mgf
	High	KxWVPCLEFELEKGFVYR	Ps_43830.28624	1	1	CID	X2(N)	42.65	0.00395215		4	36		1	2257.09	-26.6538	8/184	pps_pisum_IE_trypsin_rep1.mgf
	High	xWVPcLEFELEKGFVYR	Ps_43830.28624	1	1	CID	X1(G), C5(Carbamidomethyl)	40.44	0.0062894		3	36		1	2128.98	-33.751	9/152	pps_pisum_IE_trypsin_rep1.mgf
	Medium	xWVPCLEFELEKGFVYR	Ps_43830.28624	1	1	CID	X1(N)	33.89	0.028419		5	36		1	2128.98	-33.7492	9/152	pps_pisum_IE_trypsin_rep1.mgf
	Medium	xWVPcLEFELEKGFVYR	Ps_43830.28624	1	1	CID	X1(K), C5(Carbamidomethyl)	33.14	0.0370518		5	37		1	2200.05	-33.1152	7/152	pps_pisum_IE_trypsin_rep1.mgf
	Medium	xWVPcLEFELEKGFVYR	Ps_43830.28624	1	1	CID	X1(Q), C5(Carbamidomethyl)	33.14	0.0370518		6	37		1	2200.05	-16.5747	7/152	pps_pisum_IE_trypsin_rep1.mgf
	Medium	EHNxSPGYYDGR	Ps_43830.28624;Ps_42973.43198;Ps_21323.57731	4	3	CID	X4(N)	28.73	0.053989		7	34	24	1	1408.59	0.241308	8/126	pps_pisum_IE_trypsin_rep1.mgf
	Low	YWTMWK	Ps_43451.15226;Ps_25130.15897;Ps_28919.69180;Ps_28562.73689;Ps_33996.48744;Ps_20804.40444;Ps_43830.28624;Ps_42973.43198;Ps_21323.57731;Ps_29826.20321;Ps_42554.60543;Ps_42848.15596;Ps_34081.24740;Ps_22466.24805;Ps_15420.10547;Ps_43101.3272;Ps_24196.6665;Ps_27447.9951;Ps_27591.45219;Ps_33948.47752;Ps_27326.59235;Ps_34165.73108;Ps_23174.38312;Ps_43863.34345;Ps_30381.70996;Ps_29456.36387;Ps_29439.507…	362	31	CID		23.76	0.237079	0	1	35	26	1	914.395	-31.0749	5/43	pps_pisum_IE_trypsin_rep1.mgf
Ps_32307.45535	11.4	6	6	693	75.693	7.97217	183.069	AT1G77590.1 - [Ps_32307_45535]
	Confidence Icon	Sequence	Protein Accessions	# Proteins	# Protein Groups	Activation Type	Modifications	IonScore	Exp Value	Δ Score	Rank	Identity High	Homology Threshold	Charge	m/z [Da]	ΔM [ppm]	Ions Matched	Spectrum File
	High	FDSPVETVWEGVSTLAELFEEAcR	Ps_32307.45535	1	1	CID	C23(Carbamidomethyl)	99.07	5.93384e-09	0.828283	1	35		1	2771.2	-30.1765	15/225	pps_pisum_IE_trypsin_rep1.mgf
	High	FDSPVETVWEGVSTLAELFEEAcRK	Ps_32307.45535	1	1	CID	C23(Carbamidomethyl)	75.4	2.40528e-06	0.813333	1	37	31	1	2899.3	-28.8674	12/236	pps_pisum_IE_trypsin_rep1.mgf
	High	LIDWPEGGYLINDSPMPR	Ps_32307.45535	1	1	CID		49.12	0.000705379	0.77551	1	35	27	1	2072.95	-28.6506	13/174	pps_pisum_IE_trypsin_rep1.mgf
	High	GVPTDTTGDPGVTVR	Ps_32307.45535	1	1	CID		47.46	0.00103556	0.744681	1	35	28	1	1471.7	-27.989	8/132	pps_pisum_IE_trypsin_rep1.mgf
	Low	FHLDGcLEIIDR	Ps_32307.45535	1	1	CID	C6(Carbamidomethyl)	24.63	0.206266	0.44	1	36	28	1	1487.69	-27.4219	8/103	pps_pisum_IE_trypsin_rep1.mgf
	Low	WFYTGDIGR	Ps_32307.45535	1	1	CID		16.67	0.880488	1	1	34	15	1	1114.51	-18.2773	6/71	pps_pisum_IE_trypsin_rep1.mgf
Ps_10417.27414	44.87	2	2	78	8.75351	4.84326	182.171	AT5G14100.1 - [Ps_10417_27414]
	Confidence Icon	Sequence	Protein Accessions	# Proteins	# Protein Groups	Activation Type	Modifications	IonScore	Exp Value	Δ Score	Rank	Identity High	Homology Threshold	Charge	m/z [Da]	ΔM [ppm]	Ions Matched	Spectrum File
	High	YFVADTVLDEVTFGWPR	Ps_10417.27414	1	1	CID		126.15	1.33828e-11	0.896825	1	35		1	2014.93	-28.6815	13/147	pps_pisum_IE_trypsin_rep1.mgf
	High	YGDDGNPSQSPEPLVPER	Ps_10417.27414	1	1	CID		85.85	1.08947e-07	0.860465	1	34		1	1956.85	-24.5095	12/189	pps_pisum_IE_trypsin_rep1.mgf
Ps_28919.69180	62.65	10	7	83	9.71984	5.41455	177.568	AT1G67090.1 - [Ps_28919_69180]
	Confidence Icon	Sequence	Protein Accessions	# Proteins	# Protein Groups	Activation Type	Modifications	IonScore	Exp Value	Δ Score	Rank	Identity High	Homology Threshold	Charge	m/z [Da]	ΔM [ppm]	Ions Matched	Spectrum File
	High	KGxVPcLEFELEK	Ps_28919.69180;Ps_27591.45219	5	2	CID	X3(W), C6(Carbamidomethyl)	95.04	2.3813e-08		4	37		1	1634.77	-32.1606	16/129	pps_pisum_IE_trypsin_rep1.mgf
	High	TAYPNAFIR	Ps_25434.46232;Ps_28919.69180;Ps_28562.73689;Ps_27326.59235;Ps_34165.73108;Ps_43087.66310	106	6	CID		60	5.07e-05	0	1	35		1	1052.53	-17.1883	14/80	pps_pisum_IE_trypsin_rep1.mgf
	High	KGxVPcLEFELEKGFVYR	Ps_28919.69180;Ps_27591.45219	5	2	CID	X3(W), C6(Carbamidomethyl)	50.12	0.000707674		2	36		1	2257.09	-26.6556	8/184	pps_pisum_IE_trypsin_rep1.mgf
	High	KGxVPCLEFELEKGFVYR	Ps_28919.69180;Ps_27591.45219	5	2	CID	X3(W)	46.18	0.00183996		2	37		1	2200.05	-33.118	9/184	pps_pisum_IE_trypsin_rep1.mgf
	High	GxVPcLEFELEKGFVYR	Ps_28919.69180;Ps_27591.45219	5	2	CID	X2(W), C5(Carbamidomethyl)	40.44	0.0062894		2	36		1	2128.98	-33.751	9/152	pps_pisum_IE_trypsin_rep1.mgf
	High	KGxVPCLEFELEKGFVYR	Ps_28919.69180;Ps_27591.45219	5	2	CID	X3(D)	38.96	0.0088432		4	36		1	2128.98	-43.6788	9/184	pps_pisum_IE_trypsin_rep1.mgf
	Medium	KGxVPcLEFELEKGFVYR	Ps_28919.69180;Ps_27591.45219	5	2	CID	X3(E), C6(Carbamidomethyl)	35.77	0.0202213		4	37		1	2200.05	-26.1836	7/184	pps_pisum_IE_trypsin_rep1.mgf
	Medium	EHNNSPGYYDGR	Ps_43451.15226;Ps_25130.15897;Ps_25434.46232;Ps_28919.69180;Ps_28562.73689	155	5	CID		28.73	0.053989		4	34	24	1	1408.59	0.241308	8/126	pps_pisum_IE_trypsin_rep1.mgf
	Low	EVEYLLR	Ps_25130.15897;Ps_28919.69180;Ps_28562.73689;Ps_33996.48744;Ps_20804.40444;Ps_26444.13528;Ps_33095.7904;Ps_45653.7938;Ps_15211.12545;Ps_33742.30073;Ps_31323.31738;Ps_27527.39995;Ps_42554.60543;Ps_30141.73485;Ps_34081.24740;Ps_22466.24805;Ps_15420.10547;Ps_23174.38312;Ps_35110.38757;Ps_45345.51725;Ps_15120.72382	450	21	CID		26.21	0.19326		2	37		1	921.486	-19.1552	8/56	pps_pisum_IE_trypsin_rep1.mgf
	Low	YWTMWK	Ps_43451.15226;Ps_25130.15897;Ps_28919.69180;Ps_28562.73689;Ps_33996.48744;Ps_20804.40444;Ps_43830.28624;Ps_42973.43198;Ps_21323.57731;Ps_29826.20321;Ps_42554.60543;Ps_42848.15596;Ps_34081.24740;Ps_22466.24805;Ps_15420.10547;Ps_43101.3272;Ps_24196.6665;Ps_27447.9951;Ps_27591.45219;Ps_33948.47752;Ps_27326.59235;Ps_34165.73108;Ps_23174.38312;Ps_43863.34345;Ps_30381.70996;Ps_29456.36387;Ps_29439.507…	362	31	CID		23.76	0.237079	0	1	35	26	1	914.395	-31.0749	5/43	pps_pisum_IE_trypsin_rep1.mgf
Ps_45304.38458	72.86	5	5	70	8.1129	6.52197	176.625	AT1G67090.1 - [Ps_45304_38458]
	Confidence Icon	Sequence	Protein Accessions	# Proteins	# Protein Groups	Activation Type	Modifications	IonScore	Exp Value	Δ Score	Rank	Identity High	Homology Threshold	Charge	m/z [Da]	ΔM [ppm]	Ions Matched	Spectrum File
	High	ELDEVVAAYPQxFVR	Ps_45304.38458	2	1	CID	X12(A)	107.36	1.15151e-09		4	36		1	1706.83	-26.2424	12/137	pps_pisum_IE_trypsin_rep1.mgf
	High	LPMFGTTDASQVLKELDEVVAAYPQxFVR	Ps_45304.38458	2	1	CID	X26(A)	80.84	4.77176e-07		4	35		1	3195.58	-18.2506	15/295	pps_pisum_IE_trypsin_rep1.mgf
	High	SPGYYDGRYWTMWK	Ps_42554.60543;Ps_42848.15596;Ps_34081.24740;Ps_22466.24805;Ps_43101.3272;Ps_24196.6665;Ps_27447.9951;Ps_27591.45219;Ps_33948.47752;Ps_27326.59235;Ps_34165.73108;Ps_29439.50796;Ps_45304.38458	181	13	CID		42.43	0.00252594	0	1	34	28	1	1809.75	-29.397	9/139	pps_pisum_IE_trypsin_rep1.mgf
	Medium	IIGFDNVR	Ps_25434.46232;Ps_28562.73689;Ps_42973.43198;Ps_42554.60543;Ps_27326.59235;Ps_43863.34345;Ps_30381.70996;Ps_22663.15845;Ps_29439.50796;Ps_18800.60509;Ps_45170.45209;Ps_45304.38458;Ps_24359.8373;Ps_29630.67221	269	14	CID		34.21	0.0272159	0	1	36	28	1	933.498	-18.2124	6/63	pps_pisum_IE_trypsin_rep1.mgf
	Low	YWTMWK	Ps_43451.15226;Ps_25130.15897;Ps_28919.69180;Ps_28562.73689;Ps_33996.48744;Ps_20804.40444;Ps_43830.28624;Ps_42973.43198;Ps_21323.57731;Ps_29826.20321;Ps_42554.60543;Ps_42848.15596;Ps_34081.24740;Ps_22466.24805;Ps_15420.10547;Ps_43101.3272;Ps_24196.6665;Ps_27447.9951;Ps_27591.45219;Ps_33948.47752;Ps_27326.59235;Ps_34165.73108;Ps_23174.38312;Ps_43863.34345;Ps_30381.70996;Ps_29456.36387;Ps_29439.507…	362	31	CID		23.76	0.237079	0	1	35	26	1	914.395	-31.0749	5/43	pps_pisum_IE_trypsin_rep1.mgf
Ps_28562.73689	73.17	9	8	82	9.77887	6.03662	175.764	AT1G67090.1 - [Ps_28562_73689]
	Confidence Icon	Sequence	Protein Accessions	# Proteins	# Protein Groups	Activation Type	Modifications	IonScore	Exp Value	Δ Score	Rank	Identity High	Homology Threshold	Charge	m/z [Da]	ΔM [ppm]	Ions Matched	Spectrum File
	High	KGWVPcLEFELEK	Ps_25130.15897;Ps_28562.73689;Ps_33996.48744;Ps_20804.40444;Ps_31250.9356;Ps_26444.13528;Ps_27527.39995;Ps_42554.60543;Ps_42848.15596;Ps_22466.24805;Ps_15420.10547;Ps_33948.47752;Ps_23174.38312;Ps_43457.32518;Ps_35110.38757;Ps_45345.51725	345	16	CID	C6(Carbamidomethyl)	95.04	2.3813e-08	0	1	37		1	1634.77	-32.1606	16/129	pps_pisum_IE_trypsin_rep1.mgf
	High	TAYPNAFIR	Ps_25434.46232;Ps_28919.69180;Ps_28562.73689;Ps_27326.59235;Ps_34165.73108;Ps_43087.66310	106	6	CID		60	5.07e-05	0	1	35		1	1052.53	-17.1883	14/80	pps_pisum_IE_trypsin_rep1.mgf
	High	KGWVPcLEFELEKGFVYR	Ps_25130.15897;Ps_28562.73689;Ps_33996.48744;Ps_20804.40444;Ps_26444.13528;Ps_42554.60543;Ps_42848.15596;Ps_22466.24805;Ps_15420.10547;Ps_33948.47752;Ps_23174.38312;Ps_43457.32518;Ps_35110.38757;Ps_45345.51725	289	14	CID	C6(Carbamidomethyl)	50.12	0.000707674	0	1	36		1	2257.09	-26.6556	8/184	pps_pisum_IE_trypsin_rep1.mgf
	High	KGWVPCLEFELEKGFVYR	Ps_25130.15897;Ps_28562.73689;Ps_33996.48744;Ps_20804.40444;Ps_26444.13528;Ps_42554.60543;Ps_42848.15596;Ps_22466.24805;Ps_15420.10547;Ps_33948.47752;Ps_23174.38312;Ps_43457.32518;Ps_35110.38757;Ps_45345.51725	289	14	CID		46.18	0.00183996	0	1	37		1	2200.05	-33.118	9/184	pps_pisum_IE_trypsin_rep1.mgf
	High	GWVPcLEFELEKGFVYR	Ps_25130.15897;Ps_28562.73689;Ps_33996.48744;Ps_20804.40444;Ps_26444.13528;Ps_42554.60543;Ps_42848.15596;Ps_22466.24805;Ps_15420.10547;Ps_33948.47752;Ps_23174.38312;Ps_43457.32518;Ps_35110.38757;Ps_45345.51725	295	14	CID	C5(Carbamidomethyl)	40.44	0.0062894	0	1	36		1	2128.98	-33.751	9/152	pps_pisum_IE_trypsin_rep1.mgf
	Medium	IIGFDNVR	Ps_25434.46232;Ps_28562.73689;Ps_42973.43198;Ps_42554.60543;Ps_27326.59235;Ps_43863.34345;Ps_30381.70996;Ps_22663.15845;Ps_29439.50796;Ps_18800.60509;Ps_45170.45209;Ps_45304.38458;Ps_24359.8373;Ps_29630.67221	269	14	CID		34.21	0.0272159	0	1	36	28	1	933.498	-18.2124	6/63	pps_pisum_IE_trypsin_rep1.mgf
	Medium	EHNNSPGYYDGR	Ps_43451.15226;Ps_25130.15897;Ps_25434.46232;Ps_28919.69180;Ps_28562.73689	155	5	CID		28.73	0.053989		4	34	24	1	1408.59	0.241308	8/126	pps_pisum_IE_trypsin_rep1.mgf
	Low	EVEYLLR	Ps_25130.15897;Ps_28919.69180;Ps_28562.73689;Ps_33996.48744;Ps_20804.40444;Ps_26444.13528;Ps_33095.7904;Ps_45653.7938;Ps_15211.12545;Ps_33742.30073;Ps_31323.31738;Ps_27527.39995;Ps_42554.60543;Ps_30141.73485;Ps_34081.24740;Ps_22466.24805;Ps_15420.10547;Ps_23174.38312;Ps_35110.38757;Ps_45345.51725;Ps_15120.72382	450	21	CID		26.21	0.19326		2	37		1	921.486	-19.1552	8/56	pps_pisum_IE_trypsin_rep1.mgf
	Low	YWTMWK	Ps_43451.15226;Ps_25130.15897;Ps_28919.69180;Ps_28562.73689;Ps_33996.48744;Ps_20804.40444;Ps_43830.28624;Ps_42973.43198;Ps_21323.57731;Ps_29826.20321;Ps_42554.60543;Ps_42848.15596;Ps_34081.24740;Ps_22466.24805;Ps_15420.10547;Ps_43101.3272;Ps_24196.6665;Ps_27447.9951;Ps_27591.45219;Ps_33948.47752;Ps_27326.59235;Ps_34165.73108;Ps_23174.38312;Ps_43863.34345;Ps_30381.70996;Ps_29456.36387;Ps_29439.507…	362	31	CID		23.76	0.237079	0	1	35	26	1	914.395	-31.0749	5/43	pps_pisum_IE_trypsin_rep1.mgf
Ps_34081.24740	69.57	7	7	69	8.36731	9.45166	171.416	AT1G67090.1 - [Ps_34081_24740]
	Confidence Icon	Sequence	Protein Accessions	# Proteins	# Protein Groups	Activation Type	Modifications	IonScore	Exp Value	Δ Score	Rank	Identity High	Homology Threshold	Charge	m/z [Da]	ΔM [ppm]	Ions Matched	Spectrum File
	High	xQLLKEVEYLLR	Ps_34081.24740;Ps_22466.24805	5	2	CID	X1(D)	102.85	3.8469e-09		6	36		1	1518.81	-29.7479	18/116	pps_pisum_IE_trypsin_rep1.mgf
	High	EHNKSPGYYDGR	Ps_42554.60543;Ps_42848.15596;Ps_34081.24740;Ps_22466.24805;Ps_43101.3272;Ps_24196.6665;Ps_27447.9951;Ps_20627.39417;Ps_27591.45219;Ps_33948.47752;Ps_27326.59235;Ps_34165.73108	201	12	CID		78.83	5.96987e-07	0	1	34		1	1422.61	-21.5107	8/126	pps_pisum_IE_trypsin_rep1.mgf
	High	SPGYYDGRYWTMWK	Ps_42554.60543;Ps_42848.15596;Ps_34081.24740;Ps_22466.24805;Ps_43101.3272;Ps_24196.6665;Ps_27447.9951;Ps_27591.45219;Ps_33948.47752;Ps_27326.59235;Ps_34165.73108;Ps_29439.50796;Ps_45304.38458	181	13	CID		42.43	0.00252594	0	1	34	28	1	1809.75	-29.397	9/139	pps_pisum_IE_trypsin_rep1.mgf
	Medium	GFVYREHNK	Ps_26444.13528;Ps_42554.60543;Ps_42848.15596;Ps_34081.24740;Ps_22466.24805;Ps_15420.10547;Ps_43101.3272;Ps_20627.39417;Ps_27591.45219;Ps_33948.47752;Ps_34165.73108;Ps_42788.8606;Ps_30381.70996	224	13	CID		30.79	0.0522301	0	1	36	22	1	1149.55	-26.6202	9/75	pps_pisum_IE_trypsin_rep1.mgf
	Low	EVEYLLR	Ps_25130.15897;Ps_28919.69180;Ps_28562.73689;Ps_33996.48744;Ps_20804.40444;Ps_26444.13528;Ps_33095.7904;Ps_45653.7938;Ps_15211.12545;Ps_33742.30073;Ps_31323.31738;Ps_27527.39995;Ps_42554.60543;Ps_30141.73485;Ps_34081.24740;Ps_22466.24805;Ps_15420.10547;Ps_23174.38312;Ps_35110.38757;Ps_45345.51725;Ps_15120.72382	450	21	CID		26.21	0.19326		2	37		1	921.486	-19.1552	8/56	pps_pisum_IE_trypsin_rep1.mgf
	Low	YWTMWK	Ps_43451.15226;Ps_25130.15897;Ps_28919.69180;Ps_28562.73689;Ps_33996.48744;Ps_20804.40444;Ps_43830.28624;Ps_42973.43198;Ps_21323.57731;Ps_29826.20321;Ps_42554.60543;Ps_42848.15596;Ps_34081.24740;Ps_22466.24805;Ps_15420.10547;Ps_43101.3272;Ps_24196.6665;Ps_27447.9951;Ps_27591.45219;Ps_33948.47752;Ps_27326.59235;Ps_34165.73108;Ps_23174.38312;Ps_43863.34345;Ps_30381.70996;Ps_29456.36387;Ps_29439.507…	362	31	CID		23.76	0.237079	0	1	35	26	1	914.395	-31.0749	5/43	pps_pisum_IE_trypsin_rep1.mgf
	Low	KFETLSYLPPLTR	Ps_31250.9356;Ps_33095.7904;Ps_15211.12545;Ps_31323.31738;Ps_27527.39995;Ps_42554.60543;Ps_30141.73485;Ps_34081.24740;Ps_42788.8606	154	9	CID		18.69	0.877495	1	1	36	23	1	1564.82	-36.7528	8/139	pps_pisum_IE_trypsin_rep1.mgf
Ps_30381.70996	78.79	7	5	66	7.89581	5.93506	169.485	AT1G67090.1;;;AT5G38410.3;;;AT5G38410.1;;;AT5G38420.1;;;AT5G38430.1 - [Ps_30381_70996]
	Confidence Icon	Sequence	Protein Accessions	# Proteins	# Protein Groups	Activation Type	Modifications	IonScore	Exp Value	Δ Score	Rank	Identity High	Homology Threshold	Charge	m/z [Da]	ΔM [ppm]	Ions Matched	Spectrum File
	High	ELDEVVAAYPxAFVR	Ps_27447.9951;Ps_43863.34345;Ps_30381.70996	3	3	CID	X11(K)	107.36	1.15151e-09	0	1	36		1	1706.83	-47.5626	12/129	pps_pisum_IE_trypsin_rep1.mgf
	High	ELDEVVAAYPxAFVR	Ps_27447.9951;Ps_43863.34345;Ps_30381.70996	3	3	CID	X11(Q)	107.36	1.15151e-09		5	36		1	1706.83	-26.2424	12/129	pps_pisum_IE_trypsin_rep1.mgf
	High	LPMFGTTDASQVLKELDEVVAAYPxAFVR	Ps_27447.9951;Ps_43863.34345;Ps_30381.70996	3	3	CID	X25(K)	80.84	4.77176e-07	0	1	35		1	3195.58	-29.6382	15/295	pps_pisum_IE_trypsin_rep1.mgf
	High	LPMFGTTDASQVLKELDEVVAAYPxAFVR	Ps_27447.9951;Ps_43863.34345;Ps_30381.70996	3	3	CID	X25(Q)	80.84	4.77176e-07		5	35		1	3195.58	-18.2506	15/295	pps_pisum_IE_trypsin_rep1.mgf
	Medium	IIGFDNVR	Ps_25434.46232;Ps_28562.73689;Ps_42973.43198;Ps_42554.60543;Ps_27326.59235;Ps_43863.34345;Ps_30381.70996;Ps_22663.15845;Ps_29439.50796;Ps_18800.60509;Ps_45170.45209;Ps_45304.38458;Ps_24359.8373;Ps_29630.67221	269	14	CID		34.21	0.0272159	0	1	36	28	1	933.498	-18.2124	6/63	pps_pisum_IE_trypsin_rep1.mgf
	Medium	GFVYREHNK	Ps_26444.13528;Ps_42554.60543;Ps_42848.15596;Ps_34081.24740;Ps_22466.24805;Ps_15420.10547;Ps_43101.3272;Ps_20627.39417;Ps_27591.45219;Ps_33948.47752;Ps_34165.73108;Ps_42788.8606;Ps_30381.70996	224	13	CID		30.79	0.0522301	0	1	36	22	1	1149.55	-26.6202	9/75	pps_pisum_IE_trypsin_rep1.mgf
	Low	YWTMWK	Ps_43451.15226;Ps_25130.15897;Ps_28919.69180;Ps_28562.73689;Ps_33996.48744;Ps_20804.40444;Ps_43830.28624;Ps_42973.43198;Ps_21323.57731;Ps_29826.20321;Ps_42554.60543;Ps_42848.15596;Ps_34081.24740;Ps_22466.24805;Ps_15420.10547;Ps_43101.3272;Ps_24196.6665;Ps_27447.9951;Ps_27591.45219;Ps_33948.47752;Ps_27326.59235;Ps_34165.73108;Ps_23174.38312;Ps_43863.34345;Ps_30381.70996;Ps_29456.36387;Ps_29439.507…	362	31	CID		23.76	0.237079	0	1	35	26	1	914.395	-31.0749	5/43	pps_pisum_IE_trypsin_rep1.mgf
Ps_23174.38312	51.19	7	6	84	9.98694	7.12256	169.343	AT1G67090.1 - [Ps_23174_38312]
	Confidence Icon	Sequence	Protein Accessions	# Proteins	# Protein Groups	Activation Type	Modifications	IonScore	Exp Value	Δ Score	Rank	Identity High	Homology Threshold	Charge	m/z [Da]	ΔM [ppm]	Ions Matched	Spectrum File
	High	KGWVPcLEFELEK	Ps_25130.15897;Ps_28562.73689;Ps_33996.48744;Ps_20804.40444;Ps_31250.9356;Ps_26444.13528;Ps_27527.39995;Ps_42554.60543;Ps_42848.15596;Ps_22466.24805;Ps_15420.10547;Ps_33948.47752;Ps_23174.38312;Ps_43457.32518;Ps_35110.38757;Ps_45345.51725	345	16	CID	C6(Carbamidomethyl)	95.04	2.3813e-08	0	1	37		1	1634.77	-32.1606	16/129	pps_pisum_IE_trypsin_rep1.mgf
	High	EHNNTPGYYDGR	Ps_23174.38312	1	1	CID		62.62	2.49439e-05		6	34		1	1422.61	4.06908	14/126	pps_pisum_IE_trypsin_rep1.mgf
	High	KGWVPcLEFELEKGFVYR	Ps_25130.15897;Ps_28562.73689;Ps_33996.48744;Ps_20804.40444;Ps_26444.13528;Ps_42554.60543;Ps_42848.15596;Ps_22466.24805;Ps_15420.10547;Ps_33948.47752;Ps_23174.38312;Ps_43457.32518;Ps_35110.38757;Ps_45345.51725	289	14	CID	C6(Carbamidomethyl)	50.12	0.000707674	0	1	36		1	2257.09	-26.6556	8/184	pps_pisum_IE_trypsin_rep1.mgf
	High	KGWVPCLEFELEKGFVYR	Ps_25130.15897;Ps_28562.73689;Ps_33996.48744;Ps_20804.40444;Ps_26444.13528;Ps_42554.60543;Ps_42848.15596;Ps_22466.24805;Ps_15420.10547;Ps_33948.47752;Ps_23174.38312;Ps_43457.32518;Ps_35110.38757;Ps_45345.51725	289	14	CID		46.18	0.00183996	0	1	37		1	2200.05	-33.118	9/184	pps_pisum_IE_trypsin_rep1.mgf
	High	GWVPcLEFELEKGFVYR	Ps_25130.15897;Ps_28562.73689;Ps_33996.48744;Ps_20804.40444;Ps_26444.13528;Ps_42554.60543;Ps_42848.15596;Ps_22466.24805;Ps_15420.10547;Ps_33948.47752;Ps_23174.38312;Ps_43457.32518;Ps_35110.38757;Ps_45345.51725	295	14	CID	C5(Carbamidomethyl)	40.44	0.0062894	0	1	36		1	2128.98	-33.751	9/152	pps_pisum_IE_trypsin_rep1.mgf
	Low	EVEYLLR	Ps_25130.15897;Ps_28919.69180;Ps_28562.73689;Ps_33996.48744;Ps_20804.40444;Ps_26444.13528;Ps_33095.7904;Ps_45653.7938;Ps_15211.12545;Ps_33742.30073;Ps_31323.31738;Ps_27527.39995;Ps_42554.60543;Ps_30141.73485;Ps_34081.24740;Ps_22466.24805;Ps_15420.10547;Ps_23174.38312;Ps_35110.38757;Ps_45345.51725;Ps_15120.72382	450	21	CID		26.21	0.19326		2	37		1	921.486	-19.1552	8/56	pps_pisum_IE_trypsin_rep1.mgf
	Low	YWTMWK	Ps_43451.15226;Ps_25130.15897;Ps_28919.69180;Ps_28562.73689;Ps_33996.48744;Ps_20804.40444;Ps_43830.28624;Ps_42973.43198;Ps_21323.57731;Ps_29826.20321;Ps_42554.60543;Ps_42848.15596;Ps_34081.24740;Ps_22466.24805;Ps_15420.10547;Ps_43101.3272;Ps_24196.6665;Ps_27447.9951;Ps_27591.45219;Ps_33948.47752;Ps_27326.59235;Ps_34165.73108;Ps_23174.38312;Ps_43863.34345;Ps_30381.70996;Ps_29456.36387;Ps_29439.507…	362	31	CID		23.76	0.237079	0	1	35	26	1	914.395	-31.0749	5/43	pps_pisum_IE_trypsin_rep1.mgf
Ps_36476.21278	9.67	2	2	548	59.6592	8.82178	166.241	AT1G80300.1 - [Ps_36476_21278]
	Confidence Icon	Sequence	Protein Accessions	# Proteins	# Protein Groups	Activation Type	Modifications	IonScore	Exp Value	Δ Score	Rank	Identity High	Homology Threshold	Charge	m/z [Da]	ΔM [ppm]	Ions Matched	Spectrum File
	High	IPVVSENDGGNGSLTSDSSNSPSEASTPR	Ps_36476.21278	1	1	CID		109.64	5.54077e-10	1	1	35	27	1	2861.24	-21.0997	15/314	pps_pisum_IE_trypsin_rep1.mgf
	High	AEAAAASDGQQPVFGEAEVEKKPK	Ps_36476.21278	2	1	CID		85.41	1.65882e-07	0.811765	1	35		1	2457.18	-19.759	21/252	pps_pisum_IE_trypsin_rep1.mgf
Ps_31250.9356	69.09	4	4	55	6.51633	7.75244	166.125	AT5G38430.1 - [Ps_31250_9356]
	Confidence Icon	Sequence	Protein Accessions	# Proteins	# Protein Groups	Activation Type	Modifications	IonScore	Exp Value	Δ Score	Rank	Identity High	Homology Threshold	Charge	m/z [Da]	ΔM [ppm]	Ions Matched	Spectrum File
	High	DQLLKEVExLLR	Ps_31250.9356	1	1	CID	X9(Y)	102.85	3.8469e-09		3	36		1	1518.81	-29.7479	18/126	pps_pisum_IE_trypsin_rep1.mgf
	High	KGWVPcLEFELEK	Ps_25130.15897;Ps_28562.73689;Ps_33996.48744;Ps_20804.40444;Ps_31250.9356;Ps_26444.13528;Ps_27527.39995;Ps_42554.60543;Ps_42848.15596;Ps_22466.24805;Ps_15420.10547;Ps_33948.47752;Ps_23174.38312;Ps_43457.32518;Ps_35110.38757;Ps_45345.51725	345	16	CID	C6(Carbamidomethyl)	95.04	2.3813e-08	0	1	37		1	1634.77	-32.1606	16/129	pps_pisum_IE_trypsin_rep1.mgf
	Low	EVExLLR	Ps_31250.9356	1	1	CID	X4(Y)	26.21	0.19326		4	37		1	921.486	-19.1552	8/56	pps_pisum_IE_trypsin_rep1.mgf
	Low	KFETLSYLPPLTR	Ps_31250.9356;Ps_33095.7904;Ps_15211.12545;Ps_31323.31738;Ps_27527.39995;Ps_42554.60543;Ps_30141.73485;Ps_34081.24740;Ps_42788.8606	154	9	CID		18.69	0.877495	1	1	36	23	1	1564.82	-36.7528	8/139	pps_pisum_IE_trypsin_rep1.mgf
Ps_33095.7904	73.08	4	4	52	6.18826	8.14795	166.125	AT1G67090.1 - [Ps_33095_7904]
	Confidence Icon	Sequence	Protein Accessions	# Proteins	# Protein Groups	Activation Type	Modifications	IonScore	Exp Value	Δ Score	Rank	Identity High	Homology Threshold	Charge	m/z [Da]	ΔM [ppm]	Ions Matched	Spectrum File
	High	DQLLKEVEYLLR	Ps_25130.15897;Ps_33095.7904;Ps_45653.7938;Ps_15211.12545;Ps_33742.30073;Ps_31323.31738;Ps_27527.39995;Ps_42554.60543;Ps_30141.73485	214	9	CID		102.85	3.8469e-09		2	36		1	1518.81	-29.7479	18/126	pps_pisum_IE_trypsin_rep1.mgf
	High	KGWVPxLEFELEK	Ps_33095.7904	2	1	CID	X6(C), X6(Carbamidomethyl)	95.04	2.3813e-08		3	37		1	1634.77	-32.1606	16/129	pps_pisum_IE_trypsin_rep1.mgf
	Low	EVEYLLR	Ps_25130.15897;Ps_28919.69180;Ps_28562.73689;Ps_33996.48744;Ps_20804.40444;Ps_26444.13528;Ps_33095.7904;Ps_45653.7938;Ps_15211.12545;Ps_33742.30073;Ps_31323.31738;Ps_27527.39995;Ps_42554.60543;Ps_30141.73485;Ps_34081.24740;Ps_22466.24805;Ps_15420.10547;Ps_23174.38312;Ps_35110.38757;Ps_45345.51725;Ps_15120.72382	450	21	CID		26.21	0.19326		2	37		1	921.486	-19.1552	8/56	pps_pisum_IE_trypsin_rep1.mgf
	Low	KFETLSYLPPLTR	Ps_31250.9356;Ps_33095.7904;Ps_15211.12545;Ps_31323.31738;Ps_27527.39995;Ps_42554.60543;Ps_30141.73485;Ps_34081.24740;Ps_42788.8606	154	9	CID		18.69	0.877495	1	1	36	23	1	1564.82	-36.7528	8/139	pps_pisum_IE_trypsin_rep1.mgf
Ps_45653.7938	55.56	4	3	45	5.40477	8.1626	166.125	AT1G67090.1 - [Ps_45653_7938]
	Confidence Icon	Sequence	Protein Accessions	# Proteins	# Protein Groups	Activation Type	Modifications	IonScore	Exp Value	Δ Score	Rank	Identity High	Homology Threshold	Charge	m/z [Da]	ΔM [ppm]	Ions Matched	Spectrum File
	High	DQLLKEVEYLLR	Ps_25130.15897;Ps_33095.7904;Ps_45653.7938;Ps_15211.12545;Ps_33742.30073;Ps_31323.31738;Ps_27527.39995;Ps_42554.60543;Ps_30141.73485	214	9	CID		102.85	3.8469e-09		2	36		1	1518.81	-29.7479	18/126	pps_pisum_IE_trypsin_rep1.mgf
	High	KGWVPcLEFxLEK	Ps_45653.7938	1	1	CID	C6(Carbamidomethyl), X10(E)	95.04	2.3813e-08		2	37		1	1634.77	-32.1606	16/129	pps_pisum_IE_trypsin_rep1.mgf
	High	KGWVPCLEFxLEK	Ps_45653.7938	1	1	CID	X10(W)	41.73	0.00510286		7	37		1	1634.77	-41.4928	8/129	pps_pisum_IE_trypsin_rep1.mgf
	Low	EVEYLLR	Ps_25130.15897;Ps_28919.69180;Ps_28562.73689;Ps_33996.48744;Ps_20804.40444;Ps_26444.13528;Ps_33095.7904;Ps_45653.7938;Ps_15211.12545;Ps_33742.30073;Ps_31323.31738;Ps_27527.39995;Ps_42554.60543;Ps_30141.73485;Ps_34081.24740;Ps_22466.24805;Ps_15420.10547;Ps_23174.38312;Ps_35110.38757;Ps_45345.51725;Ps_15120.72382	450	21	CID		26.21	0.19326		2	37		1	921.486	-19.1552	8/56	pps_pisum_IE_trypsin_rep1.mgf
Ps_27527.39995	77.14	5	5	70	8.18835	9.40771	166.125	AT1G67090.1 - [Ps_27527_39995]
	Confidence Icon	Sequence	Protein Accessions	# Proteins	# Protein Groups	Activation Type	Modifications	IonScore	Exp Value	Δ Score	Rank	Identity High	Homology Threshold	Charge	m/z [Da]	ΔM [ppm]	Ions Matched	Spectrum File
	High	DQLLKEVEYLLR	Ps_25130.15897;Ps_33095.7904;Ps_45653.7938;Ps_15211.12545;Ps_33742.30073;Ps_31323.31738;Ps_27527.39995;Ps_42554.60543;Ps_30141.73485	214	9	CID		102.85	3.8469e-09		2	36		1	1518.81	-29.7479	18/126	pps_pisum_IE_trypsin_rep1.mgf
	High	KGWVPcLEFELEK	Ps_25130.15897;Ps_28562.73689;Ps_33996.48744;Ps_20804.40444;Ps_31250.9356;Ps_26444.13528;Ps_27527.39995;Ps_42554.60543;Ps_42848.15596;Ps_22466.24805;Ps_15420.10547;Ps_33948.47752;Ps_23174.38312;Ps_43457.32518;Ps_35110.38757;Ps_45345.51725	345	16	CID	C6(Carbamidomethyl)	95.04	2.3813e-08	0	1	37		1	1634.77	-32.1606	16/129	pps_pisum_IE_trypsin_rep1.mgf
	Low	EVEYLLR	Ps_25130.15897;Ps_28919.69180;Ps_28562.73689;Ps_33996.48744;Ps_20804.40444;Ps_26444.13528;Ps_33095.7904;Ps_45653.7938;Ps_15211.12545;Ps_33742.30073;Ps_31323.31738;Ps_27527.39995;Ps_42554.60543;Ps_30141.73485;Ps_34081.24740;Ps_22466.24805;Ps_15420.10547;Ps_23174.38312;Ps_35110.38757;Ps_45345.51725;Ps_15120.72382	450	21	CID		26.21	0.19326		2	37		1	921.486	-19.1552	8/56	pps_pisum_IE_trypsin_rep1.mgf
	Low	KFETLSYLPPLTR	Ps_31250.9356;Ps_33095.7904;Ps_15211.12545;Ps_31323.31738;Ps_27527.39995;Ps_42554.60543;Ps_30141.73485;Ps_34081.24740;Ps_42788.8606	154	9	CID		18.69	0.877495	1	1	36	23	1	1564.82	-36.7528	8/139	pps_pisum_IE_trypsin_rep1.mgf
	Low	KKVNTDITSxTSNGRR	Ps_27527.39995	1	1	CID	X10(G)	18.08	1.24711		2	37		1	1733.84	-47.2138	8/168	pps_pisum_IE_trypsin_rep1.mgf
Ps_22663.15845	63.33	3	3	60	6.8144	7.12256	164.905	AT1G67090.1 - [Ps_22663_15845]
	Confidence Icon	Sequence	Protein Accessions	# Proteins	# Protein Groups	Activation Type	Modifications	IonScore	Exp Value	Δ Score	Rank	Identity High	Homology Threshold	Charge	m/z [Da]	ΔM [ppm]	Ions Matched	Spectrum File
	High	ELDEVVAAYPQAFVR	Ps_42973.43198;Ps_42554.60543;Ps_22663.15845;Ps_29456.36387;Ps_29439.50796;Ps_18800.60509;Ps_33677.64029	105	7	CID		107.36	1.15151e-09		2	36		1	1706.83	-26.2424	12/137	pps_pisum_IE_trypsin_rep1.mgf
	High	QVQcISFIAHTxESY	Ps_22663.15845	1	1	CID	C4(Carbamidomethyl), X12(P)	79.99	7.57743e-07		4	37	26	1	1779.82	-11.5716	11/145	pps_pisum_IE_trypsin_rep1.mgf
	Medium	IIGFDNVR	Ps_25434.46232;Ps_28562.73689;Ps_42973.43198;Ps_42554.60543;Ps_27326.59235;Ps_43863.34345;Ps_30381.70996;Ps_22663.15845;Ps_29439.50796;Ps_18800.60509;Ps_45170.45209;Ps_45304.38458;Ps_24359.8373;Ps_29630.67221	269	14	CID		34.21	0.0272159	0	1	36	28	1	933.498	-18.2124	6/63	pps_pisum_IE_trypsin_rep1.mgf
Ps_32850.285	6.98	2	2	215	23.5225	5.41455	163.129	AT2G38550.1 - [Ps_32850_285]
	Confidence Icon	Sequence	Protein Accessions	# Proteins	# Protein Groups	Activation Type	Modifications	IonScore	Exp Value	Δ Score	Rank	Identity High	Homology Threshold	Charge	m/z [Da]	ΔM [ppm]	Ions Matched	Spectrum File
	High	VQGVSQEAYELYSK	Ps_32850.285	1	1	CID		97.5	8.93585e-09	0.72449	1	35		1	1600.74	-26.0939	11/145	pps_pisum_IE_trypsin_rep1.mgf
	High	VQGVSQEAYELYSKK	Ps_32850.285	1	1	CID		95.64	1.50776e-08	0.875	1	35	30	1	1728.84	-21.1363	23/156	pps_pisum_IE_trypsin_rep1.mgf
Ps_29456.36387	78.18	5	4	55	6.38108	5.10986	162.663	AT1G67090.1 - [Ps_29456_36387]
	Confidence Icon	Sequence	Protein Accessions	# Proteins	# Protein Groups	Activation Type	Modifications	IonScore	Exp Value	Δ Score	Rank	Identity High	Homology Threshold	Charge	m/z [Da]	ΔM [ppm]	Ions Matched	Spectrum File
	High	ELDEVVAAYPQAFVR	Ps_42973.43198;Ps_42554.60543;Ps_22663.15845;Ps_29456.36387;Ps_29439.50796;Ps_18800.60509;Ps_33677.64029	105	7	CID		107.36	1.15151e-09		2	36		1	1706.83	-26.2424	12/137	pps_pisum_IE_trypsin_rep1.mgf
	High	LPMFGTTDASQVLKELDEVVAAYPQAFVR	Ps_42973.43198;Ps_42554.60543;Ps_29456.36387;Ps_29439.50796	67	4	CID		80.84	4.77176e-07		2	35		1	3195.58	-18.2506	15/295	pps_pisum_IE_trypsin_rep1.mgf
	Medium	IxGFDNVR	Ps_29456.36387	1	1	CID	X2(I)	34.21	0.0272159		3	36	28	1	933.498	-18.2124	6/63	pps_pisum_IE_trypsin_rep1.mgf
	Medium	IxGFDNVR	Ps_29456.36387	1	1	CID	X2(L)	34.21	0.0272159		5	36	28	1	933.498	-18.2124	6/63	pps_pisum_IE_trypsin_rep1.mgf
	Low	YWTMWK	Ps_43451.15226;Ps_25130.15897;Ps_28919.69180;Ps_28562.73689;Ps_33996.48744;Ps_20804.40444;Ps_43830.28624;Ps_42973.43198;Ps_21323.57731;Ps_29826.20321;Ps_42554.60543;Ps_42848.15596;Ps_34081.24740;Ps_22466.24805;Ps_15420.10547;Ps_43101.3272;Ps_24196.6665;Ps_27447.9951;Ps_27591.45219;Ps_33948.47752;Ps_27326.59235;Ps_34165.73108;Ps_23174.38312;Ps_43863.34345;Ps_30381.70996;Ps_29456.36387;Ps_29439.507…	362	31	CID		23.76	0.237079	0	1	35	26	1	914.395	-31.0749	5/43	pps_pisum_IE_trypsin_rep1.mgf
Ps_45170.45209	72.88	6	4	59	6.81138	7.18115	162.663	AT1G67090.1 - [Ps_45170_45209]
	Confidence Icon	Sequence	Protein Accessions	# Proteins	# Protein Groups	Activation Type	Modifications	IonScore	Exp Value	Δ Score	Rank	Identity High	Homology Threshold	Charge	m/z [Da]	ΔM [ppm]	Ions Matched	Spectrum File
	High	ELDEVVAAYPQAxVR	Ps_45170.45209	2	1	CID	X13(F)	107.36	1.15151e-09		3	36		1	1706.83	-26.2424	12/137	pps_pisum_IE_trypsin_rep1.mgf
	High	LPMFGTTDASQVLKELDEVVAAYPQAxVR	Ps_45170.45209	1	1	CID	X27(F)	80.84	4.77176e-07		3	35		1	3195.58	-18.2506	15/295	pps_pisum_IE_trypsin_rep1.mgf
	High	LPMFGTTDASQVLKELDEVVAAYPQAxVR	Ps_45170.45209	1	1	CID	X27(M), X27(Oxidation)	75.33	1.69699e-06		10	35		1	3195.58	-7.92228	14/295	pps_pisum_IE_trypsin_rep1.mgf
	High	ELDEVVAAYPQAxVR	Ps_45170.45209	2	1	CID	X13(M), X13(Oxidation)	75.3	1.85041e-06		7	36		1	1706.83	-6.90537	10/137	pps_pisum_IE_trypsin_rep1.mgf
	Medium	IIGFDNVR	Ps_25434.46232;Ps_28562.73689;Ps_42973.43198;Ps_42554.60543;Ps_27326.59235;Ps_43863.34345;Ps_30381.70996;Ps_22663.15845;Ps_29439.50796;Ps_18800.60509;Ps_45170.45209;Ps_45304.38458;Ps_24359.8373;Ps_29630.67221	269	14	CID		34.21	0.0272159	0	1	36	28	1	933.498	-18.2124	6/63	pps_pisum_IE_trypsin_rep1.mgf
	Low	YWTMWK	Ps_43451.15226;Ps_25130.15897;Ps_28919.69180;Ps_28562.73689;Ps_33996.48744;Ps_20804.40444;Ps_43830.28624;Ps_42973.43198;Ps_21323.57731;Ps_29826.20321;Ps_42554.60543;Ps_42848.15596;Ps_34081.24740;Ps_22466.24805;Ps_15420.10547;Ps_43101.3272;Ps_24196.6665;Ps_27447.9951;Ps_27591.45219;Ps_33948.47752;Ps_27326.59235;Ps_34165.73108;Ps_23174.38312;Ps_43863.34345;Ps_30381.70996;Ps_29456.36387;Ps_29439.507…	362	31	CID		23.76	0.237079	0	1	35	26	1	914.395	-31.0749	5/43	pps_pisum_IE_trypsin_rep1.mgf
Ps_16755.41927	15.63	4	4	467	52.9111	9.42236	160.509	AT2G44640.1 - [Ps_16755_41927]
	Confidence Icon	Sequence	Protein Accessions	# Proteins	# Protein Groups	Activation Type	Modifications	IonScore	Exp Value	Δ Score	Rank	Identity High	Homology Threshold	Charge	m/z [Da]	ΔM [ppm]	Ions Matched	Spectrum File
	High	LNLIFQQQVAGPIVFR	Ps_16755.41927	1	1	CID		103.59	2.35824e-09	0.826923	1	35		1	1842.99	-36.219	12/165	pps_pisum_IE_trypsin_rep1.mgf
	High	HVPGNPIPLDASVSSR	Ps_16755.41927	1	1	CID		83.27	3.02838e-07	1	1	36	25	1	1645.83	-23.1624	11/153	pps_pisum_IE_trypsin_rep1.mgf
	Medium	FNADLFGSVcFTFQHGR	Ps_16755.41927	1	1	CID	C10(Carbamidomethyl)	25.2	0.127442	1	1	34	22	1	2002.86	-33.4149	8/179	pps_pisum_IE_trypsin_rep1.mgf
	Low	HQQLSEITSHVPFGIVPSLAPSPR	Ps_16755.41927	1	1	CID		15.4	1.66409		2	35	25	1	2597.3	-33.8241	8/264	pps_pisum_IE_trypsin_rep1.mgf
Ps_30783.28870	32.89	6	6	149	16.7468	9.0415	158.246	AT3G02900.1 - [Ps_30783_28870]
	Confidence Icon	Sequence	Protein Accessions	# Proteins	# Protein Groups	Activation Type	Modifications	IonScore	Exp Value	Δ Score	Rank	Identity High	Homology Threshold	Charge	m/z [Da]	ΔM [ppm]	Ions Matched	Spectrum File
	High	TVLDENEHGFQR	Ps_30783.28870	2	1	CID		90.31	4.65554e-08	0.8	1	35		1	1444.64	-27.0595	10/117	pps_pisum_IE_trypsin_rep1.mgf
	High	RPIYYDEEIEESTKETFNEK	Ps_30783.28870	2	1	CID		67.14	1.24322e-05	0.746269	1	36		1	2520.14	-14.8171	12/217	pps_pisum_IE_trypsin_rep1.mgf
	High	IGQLNSAINNIYSR	Ps_30783.28870	2	1	CID		56.1	0.000170234	0.785714	1	36	28	1	1562.79	-22.388	17/141	pps_pisum_IE_trypsin_rep1.mgf
	Medium	ARRPIYYDEEIEESTKETFNEK	Ps_30783.28870	2	1	CID		34.62	0.0207604	0.485714	1	36		1	2747.29	-9.93922	8/235	pps_pisum_IE_trypsin_rep1.mgf
	Medium	RTVLDENEHGFQR	Ps_30783.28870	2	1	CID		26.6	0.109935		2	35		1	1600.74	-24.4321	14/137	pps_pisum_IE_trypsin_rep1.mgf
	Low	ARRPIYYDEEIEESTK	Ps_30783.28870;Ps_5002.64513	3	2	CID		10.62	5.0067		2	35	24	1	1998.96	-8.32068	6/163	pps_pisum_IE_trypsin_rep1.mgf
Ps_42530.31460	23.64	4	4	165	18.6409	9.5542	149.227	AT3G02900.1 - [Ps_42530_31460]
	Confidence Icon	Sequence	Protein Accessions	# Proteins	# Protein Groups	Activation Type	Modifications	IonScore	Exp Value	Δ Score	Rank	Identity High	Homology Threshold	Charge	m/z [Da]	ΔM [ppm]	Ions Matched	Spectrum File
	High	IGQLNSAIDNIYSR	Ps_42530.31460	1	1	CID		82.24	3.60012e-07	0.353659	1	36		1	1563.8	-10.1251	12/141	pps_pisum_IE_trypsin_rep1.mgf
	High	RTWLNENEHGFQK	Ps_42530.31460	2	1	CID		76.67	1.19156e-06	0.623377	1	35		1	1658.77	-19.1957	10/137	pps_pisum_IE_trypsin_rep1.mgf
	High	LRGNNNKVPVPK	Ps_42530.31460	1	1	CID		49.82	0.000646758	0.76	1	36	28	1	1335.75	-29.9543	14/121	pps_pisum_IE_trypsin_rep1.mgf
	Medium	TWLNENEHGFQK	Ps_42530.31460	2	1	CID		26.63	0.123735	0.333333	1	35		1	1502.81	71.1193	7/121	pps_pisum_IE_trypsin_rep1.mgf
Ps_41742.13371	50.28	7	7	177	20.4314	9.51025	147.43	AT1G20816.1 - [Ps_41742_13371]
	Confidence Icon	Sequence	Protein Accessions	# Proteins	# Protein Groups	Activation Type	Modifications	IonScore	Exp Value	Δ Score	Rank	Identity High	Homology Threshold	Charge	m/z [Da]	ΔM [ppm]	Ions Matched	Spectrum File
	High	IKGGcDVDQDFKEWK	Ps_41742.13371	1	1	CID	C5(Carbamidomethyl)	65.37	1.48105e-05	0.815385	1	35	28	1	1824.83	-16.114	16/154	pps_pisum_IE_trypsin_rep1.mgf
	High	GGAEFSWNVFNFQKDQDVR	Ps_41742.13371	1	1	CID		59.02	6.05267e-05	1	1	35	24	1	2243.99	-26.81	11/194	pps_pisum_IE_trypsin_rep1.mgf
	High	IGYEAFEQVPYLQIR	Ps_41742.13371	1	1	CID		49.67	0.000699157	0.78	1	36	26	1	1825.88	-35.9669	9/140	pps_pisum_IE_trypsin_rep1.mgf
	High	ENNWTFNADYKGR	Ps_41742.13371	1	1	CID		44.19	0.00127848	0.772727	1	33	26	1	1614.7	-20.8097	9/138	pps_pisum_IE_trypsin_rep1.mgf
	Medium	HFYPNFSATLGVGVR	Ps_41742.13371	1	1	CID		36.38	0.0181008	0.583333	1	37	30	1	1664.8	-30.0233	12/142	pps_pisum_IE_trypsin_rep1.mgf
	Low	LRIDTNTFFQVR	Ps_41742.13371	1	1	CID		20.1	0.571195		2	35		1	1509.77	-34.1783	5/119	pps_pisum_IE_trypsin_rep1.mgf
	Low	IDTNTFFQVR	Ps_41742.13371	1	1	CID		18.73	0.572712	0.315789	1	34	26	1	1240.58	-38.6052	6/95	pps_pisum_IE_trypsin_rep1.mgf
Ps_31657.15746	37.09	8	6	213	23.3679	9.08545	145.426	AT1G45170.1 - [Ps_31657_15746]
	Confidence Icon	Sequence	Protein Accessions	# Proteins	# Protein Groups	Activation Type	Modifications	IonScore	Exp Value	Δ Score	Rank	Identity High	Homology Threshold	Charge	m/z [Da]	ΔM [ppm]	Ions Matched	Spectrum File
	High	VYGDDSLKASYQTSSK	Ps_31657.15746	1	1	CID		66.78	1.11873e-05	0.776119	1	35		1	1748.8	-18.2143	10/159	pps_pisum_IE_trypsin_rep1.mgf
	High	VAEKPLNLAYIHSK	Ps_31657.15746	1	1	CID		66.5	1.10369e-05	0.136364	1	35		1	1582.88	-11.3786	10/145	pps_pisum_IE_trypsin_rep1.mgf
	High	VAEKPLNLAYIHSK	Ps_31657.15746	1	1	CID		48.48	0.0007223	1	1	35	25	1	1582.76	-83.4204	13/145	pps_pisum_IE_trypsin_rep1.mgf
	High	NSWDFAVSGK	Ps_31657.15746	1	1	CID		35.92	0.0100936	1	1	34	23	1	1110.5	-18.5513	10/104	pps_pisum_IE_trypsin_rep1.mgf
	Medium	GKYDLDHNSSGAATVAFNAGDVK	Ps_31657.15746	1	1	CID		31.59	0.0864355	1	1	39	24	1	2337.08	-14.3689	8/254	pps_pisum_IE_trypsin_rep1.mgf
	Medium	FQFMNTVR	Ps_31657.15746	1	1	CID		24.67	0.115664	1	1	33	22	1	1042.49	-20.0589	7/70	pps_pisum_IE_trypsin_rep1.mgf
	Low	FQFmNTVR	Ps_31657.15746	1	1	CID	M4(Oxidation)	10.37	2.9203		3	33	24	1	1058.48	-26.2889	3/70	pps_pisum_IE_trypsin_rep1.mgf
	Low	VLGLEWTR	Ps_31657.15746	1	1	CID		10.17	5.52446	1	1	35	23	1	973.52	-26.8523	4/61	pps_pisum_IE_trypsin_rep1.mgf
Ps_36459.16872	22.65	6	6	287	31.9691	8.32373	144.608	AT3G10840.1 - [Ps_36459_16872]
	Confidence Icon	Sequence	Protein Accessions	# Proteins	# Protein Groups	Activation Type	Modifications	IonScore	Exp Value	Δ Score	Rank	Identity High	Homology Threshold	Charge	m/z [Da]	ΔM [ppm]	Ions Matched	Spectrum File
	High	VEEFISIVENFLR	Ps_36459.16872	1	1	CID		112.09	3.81007e-10	0.803571	1	36		1	1594.82	-16.1844	11/120	pps_pisum_IE_trypsin_rep1.mgf
	High	LNEIScPVLIVTGDSDR	Ps_36459.16872	1	1	CID	C6(Carbamidomethyl)	53.19	0.000301033	1	1	36	22	1	1887.9	-26.4025	13/185	pps_pisum_IE_trypsin_rep1.mgf
	Medium	IVPSWNAER	Ps_36459.16872	1	1	CID		29.89	0.0514877	1	1	35	23	1	1071.54	-19.3001	6/79	pps_pisum_IE_trypsin_rep1.mgf
	Low	QVSEHVLSGYTQPLR	Ps_36459.16872	1	1	CID		21.7	0.397199	0.5	1	35	25	1	1713.85	-27.3136	11/160	pps_pisum_IE_trypsin_rep1.mgf
	Low	QcGHLPHEEKVEEFISIVENFLR	Ps_36459.16872	1	1	CID	C2(Carbamidomethyl)	19.87	0.557954	1	1	35	18	1	2810.36	-11.8315	10/246	pps_pisum_IE_trypsin_rep1.mgf
	Low	VEEFISIVENFLRK	Ps_36459.16872	1	1	CID		10.37	8.74712		7	38	28	1	1722.91	-18.1117	11/131	pps_pisum_IE_trypsin_rep1.mgf
Ps_7504.62837	23.75	1	1	80	9.13069	4.88135	142.1	AT3G04340.1 - [Ps_7504_62837]
	Confidence Icon	Sequence	Protein Accessions	# Proteins	# Protein Groups	Activation Type	Modifications	IonScore	Exp Value	Δ Score	Rank	Identity High	Homology Threshold	Charge	m/z [Da]	ΔM [ppm]	Ions Matched	Spectrum File
	High	DLAPVILFIEDFDLFAGVR	Ps_7504.62837	1	1	CID		142.1	4.1466e-13	0.894366	1	36		1	2150.09	-28.6226	15/174	pps_pisum_IE_trypsin_rep1.mgf
Ps_29277.2567	43.75	5	4	128	14.7428	9.08545	140.626	AT1G33810.1 - [Ps_29277_2567]
	Confidence Icon	Sequence	Protein Accessions	# Proteins	# Protein Groups	Activation Type	Modifications	IonScore	Exp Value	Δ Score	Rank	Identity High	Homology Threshold	Charge	m/z [Da]	ΔM [ppm]	Ions Matched	Spectrum File
	High	IFTQFFDPEGIAAAQK	Ps_29277.2567	2	1	CID		86.17	1.28865e-07	0.872093	1	35	29	1	1782.86	-27.9334	12/163	pps_pisum_IE_trypsin_rep1.mgf
	High	QQDDTSTMHVPR	Ps_29277.2567	1	1	CID		78.27	4.23723e-07	0.705128	1	32		1	1414.6	-26.4465	10/123	pps_pisum_IE_trypsin_rep1.mgf
	Medium	NFQFIQR	Ps_29277.2567	1	1	CID		33.22	0.0217014	0.545455	1	34	29	1	952.487	-14.0581	5/68	pps_pisum_IE_trypsin_rep1.mgf
	Low	VFSIDTVVKPLPPVMAYNVSR	Ps_29277.2567	1	1	CID		17.15	1.14302	1	1	35	20	1	2332.24	-15.954	13/219	pps_pisum_IE_trypsin_rep1.mgf
	Low	QQDDTSTmHVPR	Ps_29277.2567	1	1	CID	M8(Oxidation)	14.79	0.980748	1	1	32	23	1	1430.6	-20.3594	5/123	pps_pisum_IE_trypsin_rep1.mgf
Ps_33996.48744	58.9	7	6	73	8.67521	5.99854	139.933	AT1G67090.1 - [Ps_33996_48744]
	Confidence Icon	Sequence	Protein Accessions	# Proteins	# Protein Groups	Activation Type	Modifications	IonScore	Exp Value	Δ Score	Rank	Identity High	Homology Threshold	Charge	m/z [Da]	ΔM [ppm]	Ions Matched	Spectrum File
	High	KGWVPcLEFELEK	Ps_25130.15897;Ps_28562.73689;Ps_33996.48744;Ps_20804.40444;Ps_31250.9356;Ps_26444.13528;Ps_27527.39995;Ps_42554.60543;Ps_42848.15596;Ps_22466.24805;Ps_15420.10547;Ps_33948.47752;Ps_23174.38312;Ps_43457.32518;Ps_35110.38757;Ps_45345.51725	345	16	CID	C6(Carbamidomethyl)	95.04	2.3813e-08	0	1	37		1	1634.77	-32.1606	16/129	pps_pisum_IE_trypsin_rep1.mgf
	High	KGWVPcLEFELEKGFVYR	Ps_25130.15897;Ps_28562.73689;Ps_33996.48744;Ps_20804.40444;Ps_26444.13528;Ps_42554.60543;Ps_42848.15596;Ps_22466.24805;Ps_15420.10547;Ps_33948.47752;Ps_23174.38312;Ps_43457.32518;Ps_35110.38757;Ps_45345.51725	289	14	CID	C6(Carbamidomethyl)	50.12	0.000707674	0	1	36		1	2257.09	-26.6556	8/184	pps_pisum_IE_trypsin_rep1.mgf
	High	KGWVPCLEFELEKGFVYR	Ps_25130.15897;Ps_28562.73689;Ps_33996.48744;Ps_20804.40444;Ps_26444.13528;Ps_42554.60543;Ps_42848.15596;Ps_22466.24805;Ps_15420.10547;Ps_33948.47752;Ps_23174.38312;Ps_43457.32518;Ps_35110.38757;Ps_45345.51725	289	14	CID		46.18	0.00183996	0	1	37		1	2200.05	-33.118	9/184	pps_pisum_IE_trypsin_rep1.mgf
	High	GWVPcLEFELEKGFVYR	Ps_25130.15897;Ps_28562.73689;Ps_33996.48744;Ps_20804.40444;Ps_26444.13528;Ps_42554.60543;Ps_42848.15596;Ps_22466.24805;Ps_15420.10547;Ps_33948.47752;Ps_23174.38312;Ps_43457.32518;Ps_35110.38757;Ps_45345.51725	295	14	CID	C5(Carbamidomethyl)	40.44	0.0062894	0	1	36		1	2128.98	-33.751	9/152	pps_pisum_IE_trypsin_rep1.mgf
	Medium	EHNNSPGYxDGR	Ps_33996.48744	2	1	CID	X9(Y)	28.73	0.053989		5	34	24	1	1408.59	0.241308	8/126	pps_pisum_IE_trypsin_rep1.mgf
	Low	EVEYLLR	Ps_25130.15897;Ps_28919.69180;Ps_28562.73689;Ps_33996.48744;Ps_20804.40444;Ps_26444.13528;Ps_33095.7904;Ps_45653.7938;Ps_15211.12545;Ps_33742.30073;Ps_31323.31738;Ps_27527.39995;Ps_42554.60543;Ps_30141.73485;Ps_34081.24740;Ps_22466.24805;Ps_15420.10547;Ps_23174.38312;Ps_35110.38757;Ps_45345.51725;Ps_15120.72382	450	21	CID		26.21	0.19326		2	37		1	921.486	-19.1552	8/56	pps_pisum_IE_trypsin_rep1.mgf
	Low	YWTMWK	Ps_43451.15226;Ps_25130.15897;Ps_28919.69180;Ps_28562.73689;Ps_33996.48744;Ps_20804.40444;Ps_43830.28624;Ps_42973.43198;Ps_21323.57731;Ps_29826.20321;Ps_42554.60543;Ps_42848.15596;Ps_34081.24740;Ps_22466.24805;Ps_15420.10547;Ps_43101.3272;Ps_24196.6665;Ps_27447.9951;Ps_27591.45219;Ps_33948.47752;Ps_27326.59235;Ps_34165.73108;Ps_23174.38312;Ps_43863.34345;Ps_30381.70996;Ps_29456.36387;Ps_29439.507…	362	31	CID		23.76	0.237079	0	1	35	26	1	914.395	-31.0749	5/43	pps_pisum_IE_trypsin_rep1.mgf
Ps_20804.40444	56.58	7	6	76	8.97441	4.88135	139.933	AT1G67090.1 - [Ps_20804_40444]
	Confidence Icon	Sequence	Protein Accessions	# Proteins	# Protein Groups	Activation Type	Modifications	IonScore	Exp Value	Δ Score	Rank	Identity High	Homology Threshold	Charge	m/z [Da]	ΔM [ppm]	Ions Matched	Spectrum File
	High	KGWVPcLEFELEK	Ps_25130.15897;Ps_28562.73689;Ps_33996.48744;Ps_20804.40444;Ps_31250.9356;Ps_26444.13528;Ps_27527.39995;Ps_42554.60543;Ps_42848.15596;Ps_22466.24805;Ps_15420.10547;Ps_33948.47752;Ps_23174.38312;Ps_43457.32518;Ps_35110.38757;Ps_45345.51725	345	16	CID	C6(Carbamidomethyl)	95.04	2.3813e-08	0	1	37		1	1634.77	-32.1606	16/129	pps_pisum_IE_trypsin_rep1.mgf
	High	KGWVPcLEFELEKGFVYR	Ps_25130.15897;Ps_28562.73689;Ps_33996.48744;Ps_20804.40444;Ps_26444.13528;Ps_42554.60543;Ps_42848.15596;Ps_22466.24805;Ps_15420.10547;Ps_33948.47752;Ps_23174.38312;Ps_43457.32518;Ps_35110.38757;Ps_45345.51725	289	14	CID	C6(Carbamidomethyl)	50.12	0.000707674	0	1	36		1	2257.09	-26.6556	8/184	pps_pisum_IE_trypsin_rep1.mgf
	High	KGWVPCLEFELEKGFVYR	Ps_25130.15897;Ps_28562.73689;Ps_33996.48744;Ps_20804.40444;Ps_26444.13528;Ps_42554.60543;Ps_42848.15596;Ps_22466.24805;Ps_15420.10547;Ps_33948.47752;Ps_23174.38312;Ps_43457.32518;Ps_35110.38757;Ps_45345.51725	289	14	CID		46.18	0.00183996	0	1	37		1	2200.05	-33.118	9/184	pps_pisum_IE_trypsin_rep1.mgf
	High	GWVPcLEFELEKGFVYR	Ps_25130.15897;Ps_28562.73689;Ps_33996.48744;Ps_20804.40444;Ps_26444.13528;Ps_42554.60543;Ps_42848.15596;Ps_22466.24805;Ps_15420.10547;Ps_33948.47752;Ps_23174.38312;Ps_43457.32518;Ps_35110.38757;Ps_45345.51725	295	14	CID	C5(Carbamidomethyl)	40.44	0.0062894	0	1	36		1	2128.98	-33.751	9/152	pps_pisum_IE_trypsin_rep1.mgf
	Medium	EHNNSPGxYDGR	Ps_20804.40444	1	1	CID	X8(Y)	28.73	0.053989		6	34	24	1	1408.59	0.241308	8/126	pps_pisum_IE_trypsin_rep1.mgf
	Low	EVEYLLR	Ps_25130.15897;Ps_28919.69180;Ps_28562.73689;Ps_33996.48744;Ps_20804.40444;Ps_26444.13528;Ps_33095.7904;Ps_45653.7938;Ps_15211.12545;Ps_33742.30073;Ps_31323.31738;Ps_27527.39995;Ps_42554.60543;Ps_30141.73485;Ps_34081.24740;Ps_22466.24805;Ps_15420.10547;Ps_23174.38312;Ps_35110.38757;Ps_45345.51725;Ps_15120.72382	450	21	CID		26.21	0.19326		2	37		1	921.486	-19.1552	8/56	pps_pisum_IE_trypsin_rep1.mgf
	Low	YWTMWK	Ps_43451.15226;Ps_25130.15897;Ps_28919.69180;Ps_28562.73689;Ps_33996.48744;Ps_20804.40444;Ps_43830.28624;Ps_42973.43198;Ps_21323.57731;Ps_29826.20321;Ps_42554.60543;Ps_42848.15596;Ps_34081.24740;Ps_22466.24805;Ps_15420.10547;Ps_43101.3272;Ps_24196.6665;Ps_27447.9951;Ps_27591.45219;Ps_33948.47752;Ps_27326.59235;Ps_34165.73108;Ps_23174.38312;Ps_43863.34345;Ps_30381.70996;Ps_29456.36387;Ps_29439.507…	362	31	CID		23.76	0.237079	0	1	35	26	1	914.395	-31.0749	5/43	pps_pisum_IE_trypsin_rep1.mgf
Ps_43457.32518	41.67	6	4	60	7.10357	7.95752	136.739	AT1G67090.1 - [Ps_43457_32518]
	Confidence Icon	Sequence	Protein Accessions	# Proteins	# Protein Groups	Activation Type	Modifications	IonScore	Exp Value	Δ Score	Rank	Identity High	Homology Threshold	Charge	m/z [Da]	ΔM [ppm]	Ions Matched	Spectrum File
	High	KGWVPcLEFELEK	Ps_25130.15897;Ps_28562.73689;Ps_33996.48744;Ps_20804.40444;Ps_31250.9356;Ps_26444.13528;Ps_27527.39995;Ps_42554.60543;Ps_42848.15596;Ps_22466.24805;Ps_15420.10547;Ps_33948.47752;Ps_23174.38312;Ps_43457.32518;Ps_35110.38757;Ps_45345.51725	345	16	CID	C6(Carbamidomethyl)	95.04	2.3813e-08	0	1	37		1	1634.77	-32.1606	16/129	pps_pisum_IE_trypsin_rep1.mgf
	High	KGWVPcLEFELEKGFVYR	Ps_25130.15897;Ps_28562.73689;Ps_33996.48744;Ps_20804.40444;Ps_26444.13528;Ps_42554.60543;Ps_42848.15596;Ps_22466.24805;Ps_15420.10547;Ps_33948.47752;Ps_23174.38312;Ps_43457.32518;Ps_35110.38757;Ps_45345.51725	289	14	CID	C6(Carbamidomethyl)	50.12	0.000707674	0	1	36		1	2257.09	-26.6556	8/184	pps_pisum_IE_trypsin_rep1.mgf
	High	KGWVPCLEFELEKGFVYR	Ps_25130.15897;Ps_28562.73689;Ps_33996.48744;Ps_20804.40444;Ps_26444.13528;Ps_42554.60543;Ps_42848.15596;Ps_22466.24805;Ps_15420.10547;Ps_33948.47752;Ps_23174.38312;Ps_43457.32518;Ps_35110.38757;Ps_45345.51725	289	14	CID		46.18	0.00183996	0	1	37		1	2200.05	-33.118	9/184	pps_pisum_IE_trypsin_rep1.mgf
	High	GWVPcLEFELEKGFVYR	Ps_25130.15897;Ps_28562.73689;Ps_33996.48744;Ps_20804.40444;Ps_26444.13528;Ps_42554.60543;Ps_42848.15596;Ps_22466.24805;Ps_15420.10547;Ps_33948.47752;Ps_23174.38312;Ps_43457.32518;Ps_35110.38757;Ps_45345.51725	295	14	CID	C5(Carbamidomethyl)	40.44	0.0062894	0	1	36		1	2128.98	-33.751	9/152	pps_pisum_IE_trypsin_rep1.mgf
	Low	EVEYLxR	Ps_21323.57731;Ps_42788.8606;Ps_43457.32518	3	3	CID	X6(I)	26.21	0.19326	0	1	37		1	921.486	-19.1552	8/56	pps_pisum_IE_trypsin_rep1.mgf
	Low	EVEYLxR	Ps_21323.57731;Ps_42788.8606;Ps_43457.32518	3	3	CID	X6(L)	26.21	0.19326		3	37		1	921.486	-19.1552	8/56	pps_pisum_IE_trypsin_rep1.mgf
Ps_35110.38757	40.91	6	5	88	9.97308	8.42627	136.739	AT1G67090.1 - [Ps_35110_38757]
	Confidence Icon	Sequence	Protein Accessions	# Proteins	# Protein Groups	Activation Type	Modifications	IonScore	Exp Value	Δ Score	Rank	Identity High	Homology Threshold	Charge	m/z [Da]	ΔM [ppm]	Ions Matched	Spectrum File
	High	KGWVPcLEFELEK	Ps_25130.15897;Ps_28562.73689;Ps_33996.48744;Ps_20804.40444;Ps_31250.9356;Ps_26444.13528;Ps_27527.39995;Ps_42554.60543;Ps_42848.15596;Ps_22466.24805;Ps_15420.10547;Ps_33948.47752;Ps_23174.38312;Ps_43457.32518;Ps_35110.38757;Ps_45345.51725	345	16	CID	C6(Carbamidomethyl)	95.04	2.3813e-08	0	1	37		1	1634.77	-32.1606	16/129	pps_pisum_IE_trypsin_rep1.mgf
	High	KGWVPcLEFELEKGFVYR	Ps_25130.15897;Ps_28562.73689;Ps_33996.48744;Ps_20804.40444;Ps_26444.13528;Ps_42554.60543;Ps_42848.15596;Ps_22466.24805;Ps_15420.10547;Ps_33948.47752;Ps_23174.38312;Ps_43457.32518;Ps_35110.38757;Ps_45345.51725	289	14	CID	C6(Carbamidomethyl)	50.12	0.000707674	0	1	36		1	2257.09	-26.6556	8/184	pps_pisum_IE_trypsin_rep1.mgf
	High	KGWVPCLEFELEKGFVYR	Ps_25130.15897;Ps_28562.73689;Ps_33996.48744;Ps_20804.40444;Ps_26444.13528;Ps_42554.60543;Ps_42848.15596;Ps_22466.24805;Ps_15420.10547;Ps_33948.47752;Ps_23174.38312;Ps_43457.32518;Ps_35110.38757;Ps_45345.51725	289	14	CID		46.18	0.00183996	0	1	37		1	2200.05	-33.118	9/184	pps_pisum_IE_trypsin_rep1.mgf
	High	GWVPcLEFELEKGFVYR	Ps_25130.15897;Ps_28562.73689;Ps_33996.48744;Ps_20804.40444;Ps_26444.13528;Ps_42554.60543;Ps_42848.15596;Ps_22466.24805;Ps_15420.10547;Ps_33948.47752;Ps_23174.38312;Ps_43457.32518;Ps_35110.38757;Ps_45345.51725	295	14	CID	C5(Carbamidomethyl)	40.44	0.0062894	0	1	36		1	2128.98	-33.751	9/152	pps_pisum_IE_trypsin_rep1.mgf
	Low	EVEYLLR	Ps_25130.15897;Ps_28919.69180;Ps_28562.73689;Ps_33996.48744;Ps_20804.40444;Ps_26444.13528;Ps_33095.7904;Ps_45653.7938;Ps_15211.12545;Ps_33742.30073;Ps_31323.31738;Ps_27527.39995;Ps_42554.60543;Ps_30141.73485;Ps_34081.24740;Ps_22466.24805;Ps_15420.10547;Ps_23174.38312;Ps_35110.38757;Ps_45345.51725;Ps_15120.72382	450	21	CID		26.21	0.19326		2	37		1	921.486	-19.1552	8/56	pps_pisum_IE_trypsin_rep1.mgf
	Low	KSSVGYPVTKK	Ps_35110.38757	4	1	CID		12.4	2.77937		2	35	24	1	1193.57	-98.5205	3/116	pps_pisum_IE_trypsin_rep1.mgf
Ps_45345.51725	43.9	6	5	82	9.36679	7.94287	136.739	AT1G67090.1 - [Ps_45345_51725]
	Confidence Icon	Sequence	Protein Accessions	# Proteins	# Protein Groups	Activation Type	Modifications	IonScore	Exp Value	Δ Score	Rank	Identity High	Homology Threshold	Charge	m/z [Da]	ΔM [ppm]	Ions Matched	Spectrum File
	High	KGWVPcLEFELEK	Ps_25130.15897;Ps_28562.73689;Ps_33996.48744;Ps_20804.40444;Ps_31250.9356;Ps_26444.13528;Ps_27527.39995;Ps_42554.60543;Ps_42848.15596;Ps_22466.24805;Ps_15420.10547;Ps_33948.47752;Ps_23174.38312;Ps_43457.32518;Ps_35110.38757;Ps_45345.51725	345	16	CID	C6(Carbamidomethyl)	95.04	2.3813e-08	0	1	37		1	1634.77	-32.1606	16/129	pps_pisum_IE_trypsin_rep1.mgf
	High	KGWVPcLEFELEKGFVYR	Ps_25130.15897;Ps_28562.73689;Ps_33996.48744;Ps_20804.40444;Ps_26444.13528;Ps_42554.60543;Ps_42848.15596;Ps_22466.24805;Ps_15420.10547;Ps_33948.47752;Ps_23174.38312;Ps_43457.32518;Ps_35110.38757;Ps_45345.51725	289	14	CID	C6(Carbamidomethyl)	50.12	0.000707674	0	1	36		1	2257.09	-26.6556	8/184	pps_pisum_IE_trypsin_rep1.mgf
	High	KGWVPCLEFELEKGFVYR	Ps_25130.15897;Ps_28562.73689;Ps_33996.48744;Ps_20804.40444;Ps_26444.13528;Ps_42554.60543;Ps_42848.15596;Ps_22466.24805;Ps_15420.10547;Ps_33948.47752;Ps_23174.38312;Ps_43457.32518;Ps_35110.38757;Ps_45345.51725	289	14	CID		46.18	0.00183996	0	1	37		1	2200.05	-33.118	9/184	pps_pisum_IE_trypsin_rep1.mgf
	High	GWVPcLEFELEKGFVYR	Ps_25130.15897;Ps_28562.73689;Ps_33996.48744;Ps_20804.40444;Ps_26444.13528;Ps_42554.60543;Ps_42848.15596;Ps_22466.24805;Ps_15420.10547;Ps_33948.47752;Ps_23174.38312;Ps_43457.32518;Ps_35110.38757;Ps_45345.51725	295	14	CID	C5(Carbamidomethyl)	40.44	0.0062894	0	1	36		1	2128.98	-33.751	9/152	pps_pisum_IE_trypsin_rep1.mgf
	Low	EVEYLLR	Ps_25130.15897;Ps_28919.69180;Ps_28562.73689;Ps_33996.48744;Ps_20804.40444;Ps_26444.13528;Ps_33095.7904;Ps_45653.7938;Ps_15211.12545;Ps_33742.30073;Ps_31323.31738;Ps_27527.39995;Ps_42554.60543;Ps_30141.73485;Ps_34081.24740;Ps_22466.24805;Ps_15420.10547;Ps_23174.38312;Ps_35110.38757;Ps_45345.51725;Ps_15120.72382	450	21	CID		26.21	0.19326		2	37		1	921.486	-19.1552	8/56	pps_pisum_IE_trypsin_rep1.mgf
	Low	QSSVGYPVTKK	Ps_45345.51725	2	1	CID		12.4	2.77937		3	35	24	1	1193.57	-68.0322	3/116	pps_pisum_IE_trypsin_rep1.mgf
Ps_34116.52993	5.06	2	2	356	39.0048	7.45947	136.066	AT3G20320.1 - [Ps_34116_52993]
	Confidence Icon	Sequence	Protein Accessions	# Proteins	# Protein Groups	Activation Type	Modifications	IonScore	Exp Value	Δ Score	Rank	Identity High	Homology Threshold	Charge	m/z [Da]	ΔM [ppm]	Ions Matched	Spectrum File
	High	IKGYQGVSLDALVGIFTR	Ps_34116.52993	1	1	CID		87.73	1.0094e-07	0.875	1	36	29	1	1937.03	-29.8195	11/187	pps_pisum_IE_trypsin_rep1.mgf
	High	GYQGVSLDALVGIFTR	Ps_34116.52993	1	1	CID		78.31	9.17889e-07	0.782051	1	36		1	1695.85	-33.2702	10/165	pps_pisum_IE_trypsin_rep1.mgf
Ps_40701.26776	10.5	4	4	476	53.6751	9.20264	132.375	AT5G01220.1 - [Ps_40701_26776]
	Confidence Icon	Sequence	Protein Accessions	# Proteins	# Protein Groups	Activation Type	Modifications	IonScore	Exp Value	Δ Score	Rank	Identity High	Homology Threshold	Charge	m/z [Da]	ΔM [ppm]	Ions Matched	Spectrum File
	High	LSNGEPEKPLIVHVGR	Ps_40701.26776;Ps_33725.35170	2	2	CID		79.08	6.6803e-07	0.860759	1	35	29	1	1744.93	-23.6292	12/165	pps_pisum_IE_trypsin_rep1.mgf
	High	GVDSESFHPR	Ps_40701.26776	1	1	CID		55.13	0.000105881	0.709091	1	33		1	1130.49	-25.5298	6/82	pps_pisum_IE_trypsin_rep1.mgf
	High	AARDEMEKFDWK	Ps_40701.26776	1	1	CID		50.35	0.000388864	0.62	1	34		1	1525.68	-23.0595	9/120	pps_pisum_IE_trypsin_rep1.mgf
	Medium	NEQYNAAIWFWR	Ps_40701.26776	1	1	CID		28.55	0.0562736	1	1	34	21	1	1597.7	-36.735	7/120	pps_pisum_IE_trypsin_rep1.mgf
Ps_28998.48250	10.54	3	3	446	48.939	7.69385	132.107	AT4G20360.1 - [Ps_28998_48250]
	Confidence Icon	Sequence	Protein Accessions	# Proteins	# Protein Groups	Activation Type	Modifications	IonScore	Exp Value	Δ Score	Rank	Identity High	Homology Threshold	Charge	m/z [Da]	ΔM [ppm]	Ions Matched	Spectrum File
	High	QTELPFLLAIEDVFSITGR	Ps_28998.48250	1	1	CID		117.13	1.13862e-10	0.897436	1	35		1	2149.1	-25.6625	13/212	pps_pisum_IE_trypsin_rep1.mgf
	High	KYDEIDAAPEER	Ps_28998.48250	1	1	CID		44.93	0.00133688	0.666667	1	34		1	1435.63	-25.5158	6/127	pps_pisum_IE_trypsin_rep1.mgf
	Medium	IVVELIVPVAIEQGMR	Ps_28998.48250	1	1	CID		26.61	0.137621	0.481481	1	36	28	1	1765.96	-37.9745	5/146	pps_pisum_IE_trypsin_rep1.mgf
Ps_34165.73108	47.76	5	5	67	7.90885	5.33838	129.805	AT1G67090.1 - [Ps_34165_73108]
	Confidence Icon	Sequence	Protein Accessions	# Proteins	# Protein Groups	Activation Type	Modifications	IonScore	Exp Value	Δ Score	Rank	Identity High	Homology Threshold	Charge	m/z [Da]	ΔM [ppm]	Ions Matched	Spectrum File
	High	EHNKSPGYYDGR	Ps_42554.60543;Ps_42848.15596;Ps_34081.24740;Ps_22466.24805;Ps_43101.3272;Ps_24196.6665;Ps_27447.9951;Ps_20627.39417;Ps_27591.45219;Ps_33948.47752;Ps_27326.59235;Ps_34165.73108	201	12	CID		78.83	5.96987e-07	0	1	34		1	1422.61	-21.5107	8/126	pps_pisum_IE_trypsin_rep1.mgf
	High	TAYPNAFIR	Ps_25434.46232;Ps_28919.69180;Ps_28562.73689;Ps_27326.59235;Ps_34165.73108;Ps_43087.66310	106	6	CID		60	5.07e-05	0	1	35		1	1052.53	-17.1883	14/80	pps_pisum_IE_trypsin_rep1.mgf
	High	SPGYYDGRYWTMWK	Ps_42554.60543;Ps_42848.15596;Ps_34081.24740;Ps_22466.24805;Ps_43101.3272;Ps_24196.6665;Ps_27447.9951;Ps_27591.45219;Ps_33948.47752;Ps_27326.59235;Ps_34165.73108;Ps_29439.50796;Ps_45304.38458	181	13	CID		42.43	0.00252594	0	1	34	28	1	1809.75	-29.397	9/139	pps_pisum_IE_trypsin_rep1.mgf
	Medium	GFVYREHNK	Ps_26444.13528;Ps_42554.60543;Ps_42848.15596;Ps_34081.24740;Ps_22466.24805;Ps_15420.10547;Ps_43101.3272;Ps_20627.39417;Ps_27591.45219;Ps_33948.47752;Ps_34165.73108;Ps_42788.8606;Ps_30381.70996	224	13	CID		30.79	0.0522301	0	1	36	22	1	1149.55	-26.6202	9/75	pps_pisum_IE_trypsin_rep1.mgf
	Low	YWTMWK	Ps_43451.15226;Ps_25130.15897;Ps_28919.69180;Ps_28562.73689;Ps_33996.48744;Ps_20804.40444;Ps_43830.28624;Ps_42973.43198;Ps_21323.57731;Ps_29826.20321;Ps_42554.60543;Ps_42848.15596;Ps_34081.24740;Ps_22466.24805;Ps_15420.10547;Ps_43101.3272;Ps_24196.6665;Ps_27447.9951;Ps_27591.45219;Ps_33948.47752;Ps_27326.59235;Ps_34165.73108;Ps_23174.38312;Ps_43863.34345;Ps_30381.70996;Ps_29456.36387;Ps_29439.507…	362	31	CID		23.76	0.237079	0	1	35	26	1	914.395	-31.0749	5/43	pps_pisum_IE_trypsin_rep1.mgf
Ps_25400.121	31.54	5	5	130	14.8238	10.2573	129.559	AT5G23040.1 - [Ps_25400_121]
	Confidence Icon	Sequence	Protein Accessions	# Proteins	# Protein Groups	Activation Type	Modifications	IonScore	Exp Value	Δ Score	Rank	Identity High	Homology Threshold	Charge	m/z [Da]	ΔM [ppm]	Ions Matched	Spectrum File
	High	DASEEEIWGSR	Ps_25400.121	2	1	CID		76.12	7.36694e-07	0.802632	1	33		1	1278.53	-24.1303	14/99	pps_pisum_IE_trypsin_rep1.mgf
	High	NFLLQQYAGHER	Ps_25400.121	2	1	CID		74.86	1.87951e-06	0.733333	1	35		1	1475.71	-18.724	10/111	pps_pisum_IE_trypsin_rep1.mgf
	High	VSVWDPFR	Ps_25400.121	3	1	CID		35.24	0.0161882	0.571429	1	35	30	1	1005.49	-27.0429	7/65	pps_pisum_IE_trypsin_rep1.mgf
	Medium	VSVWDPFRR	Ps_25400.121	3	1	CID		32.76	0.0319387	0.393939	1	36		1	1161.6	-17.6188	6/76	pps_pisum_IE_trypsin_rep1.mgf
	Low	ILMASFIQR	Ps_25400.121	2	1	CID		22.02	0.361762	0.409091	1	35	27	1	1078.58	-29.5031	5/70	pps_pisum_IE_trypsin_rep1.mgf
Ps_28297.13956	20.17	8	8	352	39.4823	8.39697	128.911	AT5G66190.1 - [Ps_28297_13956]
	Confidence Icon	Sequence	Protein Accessions	# Proteins	# Protein Groups	Activation Type	Modifications	IonScore	Exp Value	Δ Score	Rank	Identity High	Homology Threshold	Charge	m/z [Da]	ΔM [ppm]	Ions Matched	Spectrum File
	High	GIDDIMVSLAAKDGIDWIEYKR	Ps_28297.13956	1	1	CID		70.83	4.96862e-06	0.774648	1	36		1	2508.21	-29.4718	13/223	pps_pisum_IE_trypsin_rep1.mgf
	High	MAQYAEELWELLKK	Ps_28297.13956	2	1	CID		62.1	4.21443e-05	0	1	36		1	1751.85	-30.3972	10/138	pps_pisum_IE_trypsin_rep1.mgf
	High	DGIDWIEYKR	Ps_28297.13956	2	1	CID		55.57	0.000149205	0.714286	1	35		1	1294.62	-20.3865	9/89	pps_pisum_IE_trypsin_rep1.mgf
	Medium	APENFRLDFAVSR	Ps_28297.13956	3	1	CID		32.29	0.0335529	0.5	1	35	30	1	1521.75	-22.2319	14/133	pps_pisum_IE_trypsin_rep1.mgf
	Medium	FKPKEPYVGR	Ps_28297.13956	2	1	CID		30.33	0.0514391	0.466667	1	35	30	1	1220.62	-50.1967	7/93	pps_pisum_IE_trypsin_rep1.mgf
	Low	EKAPENFR	Ps_28297.13956	3	1	CID		23.19	0.255698	1	1	35	22	1	990.485	-15.7815	4/79	pps_pisum_IE_trypsin_rep1.mgf
	Low	EKAPENFRLDFAVSR	Ps_28297.13956	3	1	CID		22.52	0.368041	0.478261	1	36	26	1	1778.86	-30.8021	14/165	pps_pisum_IE_trypsin_rep1.mgf
	Low	KAEQWNVEVY	Ps_28297.13956	2	1	CID		22.46	0.280651		2	35		1	1265.6	-13.2766	8/98	pps_pisum_IE_trypsin_rep1.mgf
Ps_27326.59235	57.38	5	5	61	7.2266	8.47021	128.725	AT1G67090.1 - [Ps_27326_59235]
	Confidence Icon	Sequence	Protein Accessions	# Proteins	# Protein Groups	Activation Type	Modifications	IonScore	Exp Value	Δ Score	Rank	Identity High	Homology Threshold	Charge	m/z [Da]	ΔM [ppm]	Ions Matched	Spectrum File
	High	EHNKSPGYYDGR	Ps_42554.60543;Ps_42848.15596;Ps_34081.24740;Ps_22466.24805;Ps_43101.3272;Ps_24196.6665;Ps_27447.9951;Ps_20627.39417;Ps_27591.45219;Ps_33948.47752;Ps_27326.59235;Ps_34165.73108	201	12	CID		78.83	5.96987e-07	0	1	34		1	1422.61	-21.5107	8/126	pps_pisum_IE_trypsin_rep1.mgf
	High	TAYPNAFIR	Ps_25434.46232;Ps_28919.69180;Ps_28562.73689;Ps_27326.59235;Ps_34165.73108;Ps_43087.66310	106	6	CID		60	5.07e-05	0	1	35		1	1052.53	-17.1883	14/80	pps_pisum_IE_trypsin_rep1.mgf
	High	SPGYYDGRYWTMWK	Ps_42554.60543;Ps_42848.15596;Ps_34081.24740;Ps_22466.24805;Ps_43101.3272;Ps_24196.6665;Ps_27447.9951;Ps_27591.45219;Ps_33948.47752;Ps_27326.59235;Ps_34165.73108;Ps_29439.50796;Ps_45304.38458	181	13	CID		42.43	0.00252594	0	1	34	28	1	1809.75	-29.397	9/139	pps_pisum_IE_trypsin_rep1.mgf
	Medium	IIGFDNVR	Ps_25434.46232;Ps_28562.73689;Ps_42973.43198;Ps_42554.60543;Ps_27326.59235;Ps_43863.34345;Ps_30381.70996;Ps_22663.15845;Ps_29439.50796;Ps_18800.60509;Ps_45170.45209;Ps_45304.38458;Ps_24359.8373;Ps_29630.67221	269	14	CID		34.21	0.0272159	0	1	36	28	1	933.498	-18.2124	6/63	pps_pisum_IE_trypsin_rep1.mgf
	Low	YWTMWK	Ps_43451.15226;Ps_25130.15897;Ps_28919.69180;Ps_28562.73689;Ps_33996.48744;Ps_20804.40444;Ps_43830.28624;Ps_42973.43198;Ps_21323.57731;Ps_29826.20321;Ps_42554.60543;Ps_42848.15596;Ps_34081.24740;Ps_22466.24805;Ps_15420.10547;Ps_43101.3272;Ps_24196.6665;Ps_27447.9951;Ps_27591.45219;Ps_33948.47752;Ps_27326.59235;Ps_34165.73108;Ps_23174.38312;Ps_43863.34345;Ps_30381.70996;Ps_29456.36387;Ps_29439.507…	362	31	CID		23.76	0.237079	0	1	35	26	1	914.395	-31.0749	5/43	pps_pisum_IE_trypsin_rep1.mgf
Ps_34149.37975	59.09	5	5	110	12.1581	4.70361	126.097	AT4G00630.1 - [Ps_34149_37975]
	Confidence Icon	Sequence	Protein Accessions	# Proteins	# Protein Groups	Activation Type	Modifications	IonScore	Exp Value	Δ Score	Rank	Identity High	Homology Threshold	Charge	m/z [Da]	ΔM [ppm]	Ions Matched	Spectrum File
	High	LVAQEDIKEcQTSLAScEAELKR	Ps_34149.37975	1	1	CID	C10(Carbamidomethyl), C17(Carbamidomethyl)	67.57	9.93913e-06	0.852941	1	35	27	1	2678.28	-13.2247	10/247	pps_pisum_IE_trypsin_rep1.mgf
	High	AEEDVTDIMHLAEQAVAFELEAAKR	Ps_34149.37975	1	1	CID		63.22	2.76568e-05	0.809524	1	35	29	1	2786.3	-22.9664	11/256	pps_pisum_IE_trypsin_rep1.mgf
	High	AQLNAVKAEEDVTDIMHLAEQAVAFELEAAKR	Ps_34149.37975	1	1	CID		46.64	0.00158134	1	1	36	21	1	3510.73	-18.0308	13/350	pps_pisum_IE_trypsin_rep1.mgf
	Low	VNDAEIALQR	Ps_34149.37975	1	1	CID		20.44	0.406642	0.45	1	34	25	1	1128.57	-26.9556	4/97	pps_pisum_IE_trypsin_rep1.mgf
	Low	RVNDAEIALQR	Ps_34149.37975	1	1	CID		19.27	0.581465		4	35		1	1284.69	-11.6303	6/109	pps_pisum_IE_trypsin_rep1.mgf
Ps_30951.29852	5.28	3	3	436	49.4943	8.82178	118.52	AT5G05580.1 - [Ps_30951_29852]
	Confidence Icon	Sequence	Protein Accessions	# Proteins	# Protein Groups	Activation Type	Modifications	IonScore	Exp Value	Δ Score	Rank	Identity High	Homology Threshold	Charge	m/z [Da]	ΔM [ppm]	Ions Matched	Spectrum File
	High	SKPLPFHLIGELIK	Ps_30951.29852	2	1	CID		84.53	1.85347e-07	0.8	1	35		1	1591.9	-35.1161	16/151	pps_pisum_IE_trypsin_rep1.mgf
	High	KSKPLPFHLIGELIK	Ps_30951.29852	2	1	CID		62.6	2.35203e-05	0.825397	1	34	27	1	1720.01	-22.425	9/163	pps_pisum_IE_trypsin_rep1.mgf
	Low	GQEWSYLR	Ps_30951.29852	1	1	CID		17.02	0.84409		2	34	24	1	1038.48	-17.185	6/75	pps_pisum_IE_trypsin_rep1.mgf
Ps_36727.1539	21.74	1	1	138	15.0399	9.20264	118.11	AT1G16790.1 - [Ps_36727_1539]
	Confidence Icon	Sequence	Protein Accessions	# Proteins	# Protein Groups	Activation Type	Modifications	IonScore	Exp Value	Δ Score	Rank	Identity High	Homology Threshold	Charge	m/z [Da]	ΔM [ppm]	Ions Matched	Spectrum File
	High	LDTKPGYVETFAIGVVSGAALNGFGAILPR	Ps_36727.1539	1	1	CID		118.11	8.45254e-11	0.872881	1	35		1	3033.56	-27.4731	17/327	pps_pisum_IE_trypsin_rep1.mgf
Ps_18419.5367	21.05	3	3	209	23.3617	5.09717	112.152	AT2G39730.1 - [Ps_18419_5367]
	Confidence Icon	Sequence	Protein Accessions	# Proteins	# Protein Groups	Activation Type	Modifications	IonScore	Exp Value	Δ Score	Rank	Identity High	Homology Threshold	Charge	m/z [Da]	ΔM [ppm]	Ions Matched	Spectrum File
	High	LLEYGNMLVQEQENVKR	Ps_18419.5367;Ps_42797.47150;Ps_42600.22689;Ps_26835.32185;Ps_34393.63595	44	5	CID		96.89	1.39158e-08	0	1	36		1	2063.02	-19.5303	13/174	pps_pisum_IE_trypsin_rep1.mgf
	High	IVDTFPGQSIDFFGALR	Ps_18419.5367	2	1	CID		44.43	0.00198859	0.727273	1	35	27	1	1882.91	-32.2806	14/168	pps_pisum_IE_trypsin_rep1.mgf
	Low	FYWAPTREDR	Ps_18419.5367;Ps_43148.33816	11	2	CID		18.16	0.677476		2	34		1	1340.61	-23.7915	7/85	pps_pisum_IE_trypsin_rep1.mgf
Ps_42797.47150	47.47	3	3	99	11.3179	5.26221	112.152	AT2G39730.3;;;AT2G39730.2;;;AT2G39730.1 - [Ps_42797_47150]
	Confidence Icon	Sequence	Protein Accessions	# Proteins	# Protein Groups	Activation Type	Modifications	IonScore	Exp Value	Δ Score	Rank	Identity High	Homology Threshold	Charge	m/z [Da]	ΔM [ppm]	Ions Matched	Spectrum File
	High	LLEYGNMLVQEQENVKR	Ps_18419.5367;Ps_42797.47150;Ps_42600.22689;Ps_26835.32185;Ps_34393.63595	44	5	CID		96.89	1.39158e-08	0	1	36		1	2063.02	-19.5303	13/174	pps_pisum_IE_trypsin_rep1.mgf
	High	LVDTFPGQSIDFFGALR	Ps_43148.33816;Ps_42797.47150	35	2	CID		44.43	0.00198859	0.727273	3	35	27	1	1882.91	-32.2806	14/168	pps_pisum_IE_trypsin_rep1.mgf
	Low	WISGIGVEGIGKR	Ps_43148.33816;Ps_42797.47150;Ps_42600.22689	27	3	CID		11.11	5.55289		6	36	27	1	1371.75	-16.5224	6/113	pps_pisum_IE_trypsin_rep1.mgf
Ps_42600.22689	59.55	3	3	89	10.0312	5.24951	109.335	AT2G39730.1 - [Ps_42600_22689]
	Confidence Icon	Sequence	Protein Accessions	# Proteins	# Protein Groups	Activation Type	Modifications	IonScore	Exp Value	Δ Score	Rank	Identity High	Homology Threshold	Charge	m/z [Da]	ΔM [ppm]	Ions Matched	Spectrum File
	High	LLEYGNMLVQEQENVKR	Ps_18419.5367;Ps_42797.47150;Ps_42600.22689;Ps_26835.32185;Ps_34393.63595	44	5	CID		96.89	1.39158e-08	0	1	36		1	2063.02	-19.5303	13/174	pps_pisum_IE_trypsin_rep1.mgf
	High	VQLADKYLSEAALGDANEDAIKR	Ps_42600.22689;Ps_34488.66921	19	2	CID		43.9	0.00292703	0	1	36		1	2490.24	-18.1835	7/250	pps_pisum_IE_trypsin_rep1.mgf
	Low	WISGIGVEGIGKR	Ps_43148.33816;Ps_42797.47150;Ps_42600.22689	27	3	CID		11.11	5.55289		6	36	27	1	1371.75	-16.5224	6/113	pps_pisum_IE_trypsin_rep1.mgf
Ps_34488.66921	88.89	4	2	45	5.06959	5.26221	109.335	AT2G39730.3 - [Ps_34488_66921]
	Confidence Icon	Sequence	Protein Accessions	# Proteins	# Protein Groups	Activation Type	Modifications	IonScore	Exp Value	Δ Score	Rank	Identity High	Homology Threshold	Charge	m/z [Da]	ΔM [ppm]	Ions Matched	Spectrum File
	High	LLExGNMLVQEQENVKR	Ps_34488.66921	1	1	CID	X4(Y)	96.89	1.39158e-08		2	36		1	2063.02	-19.5303	13/174	pps_pisum_IE_trypsin_rep1.mgf
	High	LLExGNmLVQEQENVKR	Ps_34488.66921	1	1	CID	X4(F), M7(Oxidation)	67.52	1.20367e-05		3	36		1	2063.02	-19.5375	11/174	pps_pisum_IE_trypsin_rep1.mgf
	High	LLExGNmLVQEQENVKR	Ps_34488.66921	1	1	CID	X4(M), X4(Oxidation), M7(Oxidation)	66	1.70808e-05		4	36		1	2063.02	-3.53913	11/174	pps_pisum_IE_trypsin_rep1.mgf
	High	VQLADKYLSEAALGDANEDAIKR	Ps_42600.22689;Ps_34488.66921	19	2	CID		43.9	0.00292703	0	1	36		1	2490.24	-18.1835	7/250	pps_pisum_IE_trypsin_rep1.mgf
Ps_30989.24525	19.03	9	9	641	71.0711	6.20166	108.164	AT5G53170.1 - [Ps_30989_24525]
	Confidence Icon	Sequence	Protein Accessions	# Proteins	# Protein Groups	Activation Type	Modifications	IonScore	Exp Value	Δ Score	Rank	Identity High	Homology Threshold	Charge	m/z [Da]	ΔM [ppm]	Ions Matched	Spectrum File
	High	ASGNIDETFLNPGISAK	Ps_30989.24525	1	1	CID		72.28	4.74137e-06	0.75	1	37		1	1733.84	-15.5962	15/182	pps_pisum_IE_trypsin_rep1.mgf
	High	GcDDAKQELEEVVEYLRNPAK	Ps_30989.24525	1	1	CID	C2(Carbamidomethyl)	69.13	9.82327e-06	0.826087	1	37	29	1	2463.09	-35.7864	10/219	pps_pisum_IE_trypsin_rep1.mgf
	Low	HIVVPNPDVR	Ps_30989.24525	1	1	CID		23.31	0.266229	0.434783	1	35	27	1	1145.6	-38.601	11/82	pps_pisum_IE_trypsin_rep1.mgf
	Low	AIAGEAGVPFFYR	Ps_30989.24525	1	1	CID		22.12	0.29522	1	1	35	22	1	1397.67	-33.1131	9/104	pps_pisum_IE_trypsin_rep1.mgf
	Low	AGSEFEEMFVGVGAR	Ps_30989.24525	1	1	CID		18.11	0.770309	1	1	35	22	1	1585.72	-7.62195	10/128	pps_pisum_IE_trypsin_rep1.mgf
	Low	GRQEILELYLQDKPTAENVDIK	Ps_30989.24525	1	1	CID		17.84	0.915093	1	1	35	18	1	2572.33	-11.01	7/242	pps_pisum_IE_trypsin_rep1.mgf
	Low	GVAEYLR	Ps_30989.24525	1	1	CID		17.76	0.94383	0.222222	1	35	28	1	807.415	-25.8371	4/51	pps_pisum_IE_trypsin_rep1.mgf
	Low	IFEERDR	Ps_30989.24525	1	1	CID		15.52	1.46864		5	35	30	1	964.457	-28.3281	5/59	pps_pisum_IE_trypsin_rep1.mgf
	Low	DRIIMGTERK	Ps_30989.24525	1	1	CID		14.14	2.18373	0.214286	1	35	24	1	1218.62	-38.233	3/104	pps_pisum_IE_trypsin_rep1.mgf
Ps_30141.73485	56.52	4	4	69	8.1102	8.96826	104.415	AT1G67090.2 - [Ps_30141_73485]
	Confidence Icon	Sequence	Protein Accessions	# Proteins	# Protein Groups	Activation Type	Modifications	IonScore	Exp Value	Δ Score	Rank	Identity High	Homology Threshold	Charge	m/z [Da]	ΔM [ppm]	Ions Matched	Spectrum File
	High	DQLLKEVEYLLR	Ps_25130.15897;Ps_33095.7904;Ps_45653.7938;Ps_15211.12545;Ps_33742.30073;Ps_31323.31738;Ps_27527.39995;Ps_42554.60543;Ps_30141.73485	214	9	CID		102.85	3.8469e-09		2	36		1	1518.81	-29.7479	18/126	pps_pisum_IE_trypsin_rep1.mgf
	Medium	KGWVPCFGVLSWKK	Ps_30141.73485	1	1	CID		33.33	0.0353032		8	37		1	1634.77	-70.6222	7/133	pps_pisum_IE_trypsin_rep1.mgf
	Low	EVEYLLR	Ps_25130.15897;Ps_28919.69180;Ps_28562.73689;Ps_33996.48744;Ps_20804.40444;Ps_26444.13528;Ps_33095.7904;Ps_45653.7938;Ps_15211.12545;Ps_33742.30073;Ps_31323.31738;Ps_27527.39995;Ps_42554.60543;Ps_30141.73485;Ps_34081.24740;Ps_22466.24805;Ps_15420.10547;Ps_23174.38312;Ps_35110.38757;Ps_45345.51725;Ps_15120.72382	450	21	CID		26.21	0.19326		2	37		1	921.486	-19.1552	8/56	pps_pisum_IE_trypsin_rep1.mgf
	Low	KFETLSYLPPLTR	Ps_31250.9356;Ps_33095.7904;Ps_15211.12545;Ps_31323.31738;Ps_27527.39995;Ps_42554.60543;Ps_30141.73485;Ps_34081.24740;Ps_42788.8606	154	9	CID		18.69	0.877495	1	1	36	23	1	1564.82	-36.7528	8/139	pps_pisum_IE_trypsin_rep1.mgf
Ps_40086.21047	24.03	2	2	129	14.3205	5.8208	104.038	AT5G64580.1 - [Ps_40086_21047]
	Confidence Icon	Sequence	Protein Accessions	# Proteins	# Protein Groups	Activation Type	Modifications	IonScore	Exp Value	Δ Score	Rank	Identity High	Homology Threshold	Charge	m/z [Da]	ΔM [ppm]	Ions Matched	Spectrum File
	High	WGIHGISLPGR	Ps_40086.21047	1	1	CID		78.65	7.62802e-07	0.708861	1	35		1	1192.62	-30.3627	9/84	pps_pisum_IE_trypsin_rep1.mgf
	High	VAQPSVSPLDEYGALIYAGR	Ps_40086.21047	1	1	CID		54.63	0.000215047	0.763636	1	36	28	1	2106.02	-30.2852	11/207	pps_pisum_IE_trypsin_rep1.mgf
Ps_15211.12545	75.51	4	4	49	5.81206	6.56592	102.85	AT1G67090.1 - [Ps_15211_12545]
	Confidence Icon	Sequence	Protein Accessions	# Proteins	# Protein Groups	Activation Type	Modifications	IonScore	Exp Value	Δ Score	Rank	Identity High	Homology Threshold	Charge	m/z [Da]	ΔM [ppm]	Ions Matched	Spectrum File
	High	DQLLKEVEYLLR	Ps_25130.15897;Ps_33095.7904;Ps_45653.7938;Ps_15211.12545;Ps_33742.30073;Ps_31323.31738;Ps_27527.39995;Ps_42554.60543;Ps_30141.73485	214	9	CID		102.85	3.8469e-09		2	36		1	1518.81	-29.7479	18/126	pps_pisum_IE_trypsin_rep1.mgf
	Low	EVEYLLR	Ps_25130.15897;Ps_28919.69180;Ps_28562.73689;Ps_33996.48744;Ps_20804.40444;Ps_26444.13528;Ps_33095.7904;Ps_45653.7938;Ps_15211.12545;Ps_33742.30073;Ps_31323.31738;Ps_27527.39995;Ps_42554.60543;Ps_30141.73485;Ps_34081.24740;Ps_22466.24805;Ps_15420.10547;Ps_23174.38312;Ps_35110.38757;Ps_45345.51725;Ps_15120.72382	450	21	CID		26.21	0.19326		2	37		1	921.486	-19.1552	8/56	pps_pisum_IE_trypsin_rep1.mgf
	Low	KFETLSYLPPLTR	Ps_31250.9356;Ps_33095.7904;Ps_15211.12545;Ps_31323.31738;Ps_27527.39995;Ps_42554.60543;Ps_30141.73485;Ps_34081.24740;Ps_42788.8606	154	9	CID		18.69	0.877495	1	1	36	23	1	1564.82	-36.7528	8/139	pps_pisum_IE_trypsin_rep1.mgf
	Low	SSxQVWPPIGKK	Ps_15211.12545	1	1	CID	X3(N)	10.63	3.83613		7	34		1	1340.61	-93.8419	4/116	pps_pisum_IE_trypsin_rep1.mgf
Ps_33742.30073	41.38	3	3	58	6.92168	9.29053	102.85	AT1G67090.2 - [Ps_33742_30073]
	Confidence Icon	Sequence	Protein Accessions	# Proteins	# Protein Groups	Activation Type	Modifications	IonScore	Exp Value	Δ Score	Rank	Identity High	Homology Threshold	Charge	m/z [Da]	ΔM [ppm]	Ions Matched	Spectrum File
	High	DQLLKEVEYLLR	Ps_25130.15897;Ps_33095.7904;Ps_45653.7938;Ps_15211.12545;Ps_33742.30073;Ps_31323.31738;Ps_27527.39995;Ps_42554.60543;Ps_30141.73485	214	9	CID		102.85	3.8469e-09		2	36		1	1518.81	-29.7479	18/126	pps_pisum_IE_trypsin_rep1.mgf
	Low	EVEYLLR	Ps_25130.15897;Ps_28919.69180;Ps_28562.73689;Ps_33996.48744;Ps_20804.40444;Ps_26444.13528;Ps_33095.7904;Ps_45653.7938;Ps_15211.12545;Ps_33742.30073;Ps_31323.31738;Ps_27527.39995;Ps_42554.60543;Ps_30141.73485;Ps_34081.24740;Ps_22466.24805;Ps_15420.10547;Ps_23174.38312;Ps_35110.38757;Ps_45345.51725;Ps_15120.72382	450	21	CID		26.21	0.19326		2	37		1	921.486	-19.1552	8/56	pps_pisum_IE_trypsin_rep1.mgf
	Low	KDLcTVSTTVxR	Ps_33742.30073	1	1	CID	C4(Carbamidomethyl), X11(R)	15.13	1.76622		2	35	30	1	1435.75	-16.1138	5/127	pps_pisum_IE_trypsin_rep1.mgf
Ps_31323.31738	51.95	4	4	77	8.85664	9.64209	102.85	AT1G67090.1 - [Ps_31323_31738]
	Confidence Icon	Sequence	Protein Accessions	# Proteins	# Protein Groups	Activation Type	Modifications	IonScore	Exp Value	Δ Score	Rank	Identity High	Homology Threshold	Charge	m/z [Da]	ΔM [ppm]	Ions Matched	Spectrum File
	High	DQLLKEVEYLLR	Ps_25130.15897;Ps_33095.7904;Ps_45653.7938;Ps_15211.12545;Ps_33742.30073;Ps_31323.31738;Ps_27527.39995;Ps_42554.60543;Ps_30141.73485	214	9	CID		102.85	3.8469e-09		2	36		1	1518.81	-29.7479	18/126	pps_pisum_IE_trypsin_rep1.mgf
	Low	KVNTDITSxTSNGGR	Ps_31323.31738	2	1	CID	X9(G)	26.58	0.206599		7	37		1	1506.7	-31.6636	12/158	pps_pisum_IE_trypsin_rep1.mgf
	Low	EVEYLLR	Ps_25130.15897;Ps_28919.69180;Ps_28562.73689;Ps_33996.48744;Ps_20804.40444;Ps_26444.13528;Ps_33095.7904;Ps_45653.7938;Ps_15211.12545;Ps_33742.30073;Ps_31323.31738;Ps_27527.39995;Ps_42554.60543;Ps_30141.73485;Ps_34081.24740;Ps_22466.24805;Ps_15420.10547;Ps_23174.38312;Ps_35110.38757;Ps_45345.51725;Ps_15120.72382	450	21	CID		26.21	0.19326		2	37		1	921.486	-19.1552	8/56	pps_pisum_IE_trypsin_rep1.mgf
	Low	KFETLSYLPPLTR	Ps_31250.9356;Ps_33095.7904;Ps_15211.12545;Ps_31323.31738;Ps_27527.39995;Ps_42554.60543;Ps_30141.73485;Ps_34081.24740;Ps_42788.8606	154	9	CID		18.69	0.877495	1	1	36	23	1	1564.82	-36.7528	8/139	pps_pisum_IE_trypsin_rep1.mgf
Ps_6270.54191	61.54	2	2	39	3.88303	9.31982	101.41	AT5G24650.1 - [Ps_6270_54191]
	Confidence Icon	Sequence	Protein Accessions	# Proteins	# Protein Groups	Activation Type	Modifications	IonScore	Exp Value	Δ Score	Rank	Identity High	Homology Threshold	Charge	m/z [Da]	ΔM [ppm]	Ions Matched	Spectrum File
	High	QAQALAGGPLIQAR	Ps_32172.59736;Ps_6270.54191	2	2	CID		101.41	4.07281e-09	0.792079	1	35		1	1393.76	-23.2474	19/145	pps_pisum_IE_trypsin_rep1.mgf
	Low	LSPQAMASLK	Ps_6270.54191	1	1	CID		12.99	3.07434		2	36	24	1	1045.54	-29.7466	3/98	pps_pisum_IE_trypsin_rep1.mgf
Ps_21907.848	67.57	4	4	37	4.04608	10.2866	99.4847	AT1G29930.1;;;AT1G29920.1;;;AT1G29910.1 - [Ps_21907_848]
	Confidence Icon	Sequence	Protein Accessions	# Proteins	# Protein Groups	Activation Type	Modifications	IonScore	Exp Value	Δ Score	Rank	Identity High	Homology Threshold	Charge	m/z [Da]	ΔM [ppm]	Ions Matched	Spectrum File
	High	VASSGSPWYGPDR	Ps_21907.848;Ps_25283.3271;Ps_43913.16709;Ps_22979.19631;Ps_31466.22379;Ps_29909.59233	402	6	CID		62.74	3.19531e-05	0	1	36		1	1378.6	-27.6086	9/115	pps_pisum_IE_trypsin_rep1.mgf
	High	KVASSGSPWYGPDR	Ps_21907.848;Ps_25283.3271;Ps_43913.16709;Ps_22979.19631;Ps_31466.22379;Ps_29909.59233	396	6	CID		62.13	5.75609e-05	0	1	37		1	1506.7	-20.3077	11/149	pps_pisum_IE_trypsin_rep1.mgf
	High	SSQELGGAR	Ps_21907.848	11	1	CID		37.03	0.0101058		2	35		1	904.522	81.2128	6/87	pps_pisum_IE_trypsin_rep1.mgf
	Low	VASSGSPWYGPDRVK	Ps_21907.848;Ps_25283.3271;Ps_43913.16709;Ps_22979.19631;Ps_31466.22379;Ps_29909.59233	390	6	CID		15.41	2.18826	0	1	37	27	1	1605.76	-28.3052	5/137	pps_pisum_IE_trypsin_rep1.mgf
Ps_43101.3272	81.82	5	5	44	5.4977	9.70068	98.9834	AT5G38410.1;;;AT5G38420.1;;;AT5G38430.1 - [Ps_43101_3272]
	Confidence Icon	Sequence	Protein Accessions	# Proteins	# Protein Groups	Activation Type	Modifications	IonScore	Exp Value	Δ Score	Rank	Identity High	Homology Threshold	Charge	m/z [Da]	ΔM [ppm]	Ions Matched	Spectrum File
	High	EHNKSPGYYDGR	Ps_42554.60543;Ps_42848.15596;Ps_34081.24740;Ps_22466.24805;Ps_43101.3272;Ps_24196.6665;Ps_27447.9951;Ps_20627.39417;Ps_27591.45219;Ps_33948.47752;Ps_27326.59235;Ps_34165.73108	201	12	CID		78.83	5.96987e-07	0	1	34		1	1422.61	-21.5107	8/126	pps_pisum_IE_trypsin_rep1.mgf
	High	SPGYYDGRYWTMWK	Ps_42554.60543;Ps_42848.15596;Ps_34081.24740;Ps_22466.24805;Ps_43101.3272;Ps_24196.6665;Ps_27447.9951;Ps_27591.45219;Ps_33948.47752;Ps_27326.59235;Ps_34165.73108;Ps_29439.50796;Ps_45304.38458	181	13	CID		42.43	0.00252594	0	1	34	28	1	1809.75	-29.397	9/139	pps_pisum_IE_trypsin_rep1.mgf
	Medium	GFVYREHNK	Ps_26444.13528;Ps_42554.60543;Ps_42848.15596;Ps_34081.24740;Ps_22466.24805;Ps_15420.10547;Ps_43101.3272;Ps_20627.39417;Ps_27591.45219;Ps_33948.47752;Ps_34165.73108;Ps_42788.8606;Ps_30381.70996	224	13	CID		30.79	0.0522301	0	1	36	22	1	1149.55	-26.6202	9/75	pps_pisum_IE_trypsin_rep1.mgf
	Medium	GWGFHAWKFELEKGFVYR	Ps_43101.3272	1	1	CID		30.02	0.0724157		5	36		1	2257.09	-20.7746	7/166	pps_pisum_IE_trypsin_rep1.mgf
	Low	YWTMWK	Ps_43451.15226;Ps_25130.15897;Ps_28919.69180;Ps_28562.73689;Ps_33996.48744;Ps_20804.40444;Ps_43830.28624;Ps_42973.43198;Ps_21323.57731;Ps_29826.20321;Ps_42554.60543;Ps_42848.15596;Ps_34081.24740;Ps_22466.24805;Ps_15420.10547;Ps_43101.3272;Ps_24196.6665;Ps_27447.9951;Ps_27591.45219;Ps_33948.47752;Ps_27326.59235;Ps_34165.73108;Ps_23174.38312;Ps_43863.34345;Ps_30381.70996;Ps_29456.36387;Ps_29439.507…	362	31	CID		23.76	0.237079	0	1	35	26	1	914.395	-31.0749	5/43	pps_pisum_IE_trypsin_rep1.mgf
Ps_24196.6665	45.1	4	4	51	6.1508	5.23682	98.9834	AT1G67090.1 - [Ps_24196_6665]
	Confidence Icon	Sequence	Protein Accessions	# Proteins	# Protein Groups	Activation Type	Modifications	IonScore	Exp Value	Δ Score	Rank	Identity High	Homology Threshold	Charge	m/z [Da]	ΔM [ppm]	Ions Matched	Spectrum File
	High	EHNKSPGYYDGR	Ps_42554.60543;Ps_42848.15596;Ps_34081.24740;Ps_22466.24805;Ps_43101.3272;Ps_24196.6665;Ps_27447.9951;Ps_20627.39417;Ps_27591.45219;Ps_33948.47752;Ps_27326.59235;Ps_34165.73108	201	12	CID		78.83	5.96987e-07	0	1	34		1	1422.61	-21.5107	8/126	pps_pisum_IE_trypsin_rep1.mgf
	High	SPGYYDGRYWTMWK	Ps_42554.60543;Ps_42848.15596;Ps_34081.24740;Ps_22466.24805;Ps_43101.3272;Ps_24196.6665;Ps_27447.9951;Ps_27591.45219;Ps_33948.47752;Ps_27326.59235;Ps_34165.73108;Ps_29439.50796;Ps_45304.38458	181	13	CID		42.43	0.00252594	0	1	34	28	1	1809.75	-29.397	9/139	pps_pisum_IE_trypsin_rep1.mgf
	Medium	GFxYREHNK	Ps_24196.6665	1	1	CID	X3(V)	30.79	0.0522301		2	36	22	1	1149.55	-26.6202	9/75	pps_pisum_IE_trypsin_rep1.mgf
	Low	YWTMWK	Ps_43451.15226;Ps_25130.15897;Ps_28919.69180;Ps_28562.73689;Ps_33996.48744;Ps_20804.40444;Ps_43830.28624;Ps_42973.43198;Ps_21323.57731;Ps_29826.20321;Ps_42554.60543;Ps_42848.15596;Ps_34081.24740;Ps_22466.24805;Ps_15420.10547;Ps_43101.3272;Ps_24196.6665;Ps_27447.9951;Ps_27591.45219;Ps_33948.47752;Ps_27326.59235;Ps_34165.73108;Ps_23174.38312;Ps_43863.34345;Ps_30381.70996;Ps_29456.36387;Ps_29439.507…	362	31	CID		23.76	0.237079	0	1	35	26	1	914.395	-31.0749	5/43	pps_pisum_IE_trypsin_rep1.mgf
Ps_20627.39417	100	4	4	23	2.91832	9.31982	98.9834	AT1G67090.1 - [Ps_20627_39417]
	Confidence Icon	Sequence	Protein Accessions	# Proteins	# Protein Groups	Activation Type	Modifications	IonScore	Exp Value	Δ Score	Rank	Identity High	Homology Threshold	Charge	m/z [Da]	ΔM [ppm]	Ions Matched	Spectrum File
	High	EHNKSPGYYDGR	Ps_42554.60543;Ps_42848.15596;Ps_34081.24740;Ps_22466.24805;Ps_43101.3272;Ps_24196.6665;Ps_27447.9951;Ps_20627.39417;Ps_27591.45219;Ps_33948.47752;Ps_27326.59235;Ps_34165.73108	201	12	CID		78.83	5.96987e-07	0	1	34		1	1422.61	-21.5107	8/126	pps_pisum_IE_trypsin_rep1.mgf
	High	SPGYYDGRYWTxWK	Ps_20627.39417	1	1	CID	X12(M)	42.43	0.00252594		2	34	28	1	1809.75	-29.397	9/139	pps_pisum_IE_trypsin_rep1.mgf
	Medium	GFVYREHNK	Ps_26444.13528;Ps_42554.60543;Ps_42848.15596;Ps_34081.24740;Ps_22466.24805;Ps_15420.10547;Ps_43101.3272;Ps_20627.39417;Ps_27591.45219;Ps_33948.47752;Ps_34165.73108;Ps_42788.8606;Ps_30381.70996	224	13	CID		30.79	0.0522301	0	1	36	22	1	1149.55	-26.6202	9/75	pps_pisum_IE_trypsin_rep1.mgf
	Low	YWTxWK	Ps_20627.39417	1	1	CID	X4(M)	23.76	0.237079		3	35	26	1	914.395	-31.0749	5/43	pps_pisum_IE_trypsin_rep1.mgf
Ps_30686.47285	12.12	2	2	231	25.353	4.7417	98.74	ATCG00480.1 - [Ps_30686_47285]
	Confidence Icon	Sequence	Protein Accessions	# Proteins	# Protein Groups	Activation Type	Modifications	IonScore	Exp Value	Δ Score	Rank	Identity High	Homology Threshold	Charge	m/z [Da]	ΔM [ppm]	Ions Matched	Spectrum File
	High	DVNEQDVLLFIDNIFR	Ps_30686.47285	2	1	CID		98.74	8.99529e-09	0.727273	1	36		1	1949.94	-26.5951	12/172	pps_pisum_IE_trypsin_rep1.mgf
	Low	IVGEEHYETAQR	Ps_30686.47285	1	1	CID		21.56	0.242287	0.5	1	33	25	1	1431.62	-47.6585	8/103	pps_pisum_IE_trypsin_rep1.mgf
Ps_34393.63595	56.34	2	2	71	7.94908	4.93213	97.915	AT2G39730.3;;;AT2G39730.2;;;AT2G39730.1 - [Ps_34393_63595]
	Confidence Icon	Sequence	Protein Accessions	# Proteins	# Protein Groups	Activation Type	Modifications	IonScore	Exp Value	Δ Score	Rank	Identity High	Homology Threshold	Charge	m/z [Da]	ΔM [ppm]	Ions Matched	Spectrum File
	High	LLEYGNMLVQEQENVKR	Ps_18419.5367;Ps_42797.47150;Ps_42600.22689;Ps_26835.32185;Ps_34393.63595	44	5	CID		96.89	1.39158e-08	0	1	36		1	2063.02	-19.5303	13/174	pps_pisum_IE_trypsin_rep1.mgf
	Medium	VQLADKYLSEAALGDANEDAIRK	Ps_34393.63595	1	1	CID		32.48	0.0405907		3	36		1	2490.24	-18.1835	6/250	pps_pisum_IE_trypsin_rep1.mgf
Ps_26835.32185	53.42	2	2	73	8.12517	5.14795	96.89	AT2G39730.3;;;AT2G39730.2;;;AT2G39730.1 - [Ps_26835_32185]
	Confidence Icon	Sequence	Protein Accessions	# Proteins	# Protein Groups	Activation Type	Modifications	IonScore	Exp Value	Δ Score	Rank	Identity High	Homology Threshold	Charge	m/z [Da]	ΔM [ppm]	Ions Matched	Spectrum File
	High	LLEYGNMLVQEQENVKR	Ps_18419.5367;Ps_42797.47150;Ps_42600.22689;Ps_26835.32185;Ps_34393.63595	44	5	CID		96.89	1.39158e-08	0	1	36		1	2063.02	-19.5303	13/174	pps_pisum_IE_trypsin_rep1.mgf
	Low	VRLADKYLSEAALGDAxEDAIR	Ps_26835.32185	1	1	CID	X17(C), X17(Carbamidomethyl)	13.97	2.28093		2	35	28	1	2436.09	-51.9583	4/239	pps_pisum_IE_trypsin_rep1.mgf
Ps_21160.26653	72.73	5	3	22	2.44523	9.83252	95.742	AT2G34430.1 - [Ps_21160_26653]
	Confidence Icon	Sequence	Protein Accessions	# Proteins	# Protein Groups	Activation Type	Modifications	IonScore	Exp Value	Δ Score	Rank	Identity High	Homology Threshold	Charge	m/z [Da]	ΔM [ppm]	Ions Matched	Spectrum File
	High	VASSxSPWYGPDR	Ps_21160.26653	3	1	CID	X5(G)	62.74	3.19531e-05		3	36		1	1378.6	-27.6086	9/115	pps_pisum_IE_trypsin_rep1.mgf
	High	KVASSxSPWYGPDR	Ps_21160.26653	3	1	CID	X6(G)	62.13	5.75609e-05		3	37		1	1506.7	-20.3077	11/149	pps_pisum_IE_trypsin_rep1.mgf
	Medium	VASSxSPWYGPDR	Ps_21160.26653	3	1	CID	X5(S)	29.23	0.0481177		2	34	24	1	1408.59	-43.462	6/115	pps_pisum_IE_trypsin_rep1.mgf
	Low	KVASSxSPWYGPDR	Ps_21160.26653	3	1	CID	X6(S)	23.26	0.266716		3	35		1	1536.76	8.49628	8/149	pps_pisum_IE_trypsin_rep1.mgf
	Low	VASSxSPWYGPDRVK	Ps_21160.26653	3	1	CID	X5(G)	15.41	2.18826		3	37	27	1	1605.76	-28.3052	5/137	pps_pisum_IE_trypsin_rep1.mgf
Ps_35926.49170	18.13	4	4	364	40.8519	6.69775	94.6829	AT1G79560.1 - [Ps_35926_49170]
	Confidence Icon	Sequence	Protein Accessions	# Proteins	# Protein Groups	Activation Type	Modifications	IonScore	Exp Value	Δ Score	Rank	Identity High	Homology Threshold	Charge	m/z [Da]	ΔM [ppm]	Ions Matched	Spectrum File
	High	NAPcFVFVDEIDAIAGR	Ps_35926.49170	1	1	CID	C4(Carbamidomethyl)	79.48	6.17141e-07	0.810127	1	35		1	1893.87	-25.3794	17/171	pps_pisum_IE_trypsin_rep1.mgf
	High	EVVLGGDVWDMLDELLIYMR	Ps_35926.49170	1	1	CID		40.4	0.00568183	1	1	36	20	1	2366.1	-32.0786	7/184	pps_pisum_IE_trypsin_rep1.mgf
	Low	LFIGLPDADQR	Ps_35926.49170	1	1	CID		22.21	0.303893	1	1	35	24	1	1244.61	-39.0539	8/88	pps_pisum_IE_trypsin_rep1.mgf
	Low	GRATFEALISQLDGEKEK	Ps_35926.49170	1	1	CID		10.37	5.98753		3	36	25	1	1991.97	-35.2673	3/195	pps_pisum_IE_trypsin_rep1.mgf
Ps_5877.34133	15.61	3	3	237	26.072	8.93896	94.4706	AT3G32930.1 - [Ps_5877_34133]
	Confidence Icon	Sequence	Protein Accessions	# Proteins	# Protein Groups	Activation Type	Modifications	IonScore	Exp Value	Δ Score	Rank	Identity High	Homology Threshold	Charge	m/z [Da]	ΔM [ppm]	Ions Matched	Spectrum File
	High	ESAHGESVccNNVR	Ps_5877.34133	3	1	CID	C9(Carbamidomethyl), C10(Carbamidomethyl)	93.02	9.9278e-09	0.88172	1	31		1	1618.65	-14.4128	11/129	pps_pisum_IE_trypsin_rep1.mgf
	Medium	WTQSLLGKPAKEEANGGNLTSK	Ps_5877.34133	1	1	CID		25.95	0.148266	1	2	35	23	1	2329.17	-17.7943	13/245	pps_pisum_IE_trypsin_rep1.mgf
	Medium	RESAHGESVccNNVR	Ps_5877.34133	3	1	CID	C10(Carbamidomethyl), C11(Carbamidomethyl)	25.74	0.0777389	1	1	32		1	1774.75	-12.8747	5/159	pps_pisum_IE_trypsin_rep1.mgf
Ps_29742.9655	15.26	4	4	380	42.324	6.7124	94.1639	AT4G15440.1 - [Ps_29742_9655]
	Confidence Icon	Sequence	Protein Accessions	# Proteins	# Protein Groups	Activation Type	Modifications	IonScore	Exp Value	Δ Score	Rank	Identity High	Homology Threshold	Charge	m/z [Da]	ΔM [ppm]	Ions Matched	Spectrum File
	High	NLELINSVVYETLR	Ps_29742.9655	1	1	CID		54.78	0.000206249	0.690909	1	36		1	1662.85	-36.1256	12/150	pps_pisum_IE_trypsin_rep1.mgf
	High	VQPLEELFLHSFSYPFSLVK	Ps_29742.9655	1	1	CID		46.62	0.00178137	1	1	37	22	1	2380.22	-18.1628	15/215	pps_pisum_IE_trypsin_rep1.mgf
	High	MNPPVPLQFGR	Ps_29742.9655	1	1	CID		44.72	0.00164428	1	1	35	25	1	1255.64	-14.1165	9/110	pps_pisum_IE_trypsin_rep1.mgf
	Low	EKcGSTLGFDSLKNLELINSVVYETLR	Ps_29742.9655	1	1	CID	C3(Carbamidomethyl)	14.38	2.01527	1	1	35	17	1	3085.49	-30.5155	6/308	pps_pisum_IE_trypsin_rep1.mgf
Ps_25283.3271	44.44	4	4	72	7.69177	9.40771	93.1015	AT2G34430.1 - [Ps_25283_3271]
	Confidence Icon	Sequence	Protein Accessions	# Proteins	# Protein Groups	Activation Type	Modifications	IonScore	Exp Value	Δ Score	Rank	Identity High	Homology Threshold	Charge	m/z [Da]	ΔM [ppm]	Ions Matched	Spectrum File
	High	VASSGSPWYGPDR	Ps_21907.848;Ps_25283.3271;Ps_43913.16709;Ps_22979.19631;Ps_31466.22379;Ps_29909.59233	402	6	CID		62.74	3.19531e-05	0	1	36		1	1378.6	-27.6086	9/115	pps_pisum_IE_trypsin_rep1.mgf
	High	KVASSGSPWYGPDR	Ps_21907.848;Ps_25283.3271;Ps_43913.16709;Ps_22979.19631;Ps_31466.22379;Ps_29909.59233	396	6	CID		62.13	5.75609e-05	0	1	37		1	1506.7	-20.3077	11/149	pps_pisum_IE_trypsin_rep1.mgf
	Low	VASSGSPWYGPDRVK	Ps_21907.848;Ps_25283.3271;Ps_43913.16709;Ps_22979.19631;Ps_31466.22379;Ps_29909.59233	390	6	CID		15.41	2.18826	0	1	37	27	1	1605.76	-28.3052	5/137	pps_pisum_IE_trypsin_rep1.mgf
	Low	LNPxSQELGGARFTMR	Ps_25283.3271	1	1	CID	X4(V)	12.6	2.18168		4	34		1	1776.07	83.7741	4/168	pps_pisum_IE_trypsin_rep1.mgf
Ps_43913.16709	46.99	4	4	83	8.91027	5.31299	93.1015	AT1G29930.1;;;AT1G29920.1;;;AT1G29910.1 - [Ps_43913_16709]
	Confidence Icon	Sequence	Protein Accessions	# Proteins	# Protein Groups	Activation Type	Modifications	IonScore	Exp Value	Δ Score	Rank	Identity High	Homology Threshold	Charge	m/z [Da]	ΔM [ppm]	Ions Matched	Spectrum File
	High	VASSGSPWYGPDR	Ps_21907.848;Ps_25283.3271;Ps_43913.16709;Ps_22979.19631;Ps_31466.22379;Ps_29909.59233	402	6	CID		62.74	3.19531e-05	0	1	36		1	1378.6	-27.6086	9/115	pps_pisum_IE_trypsin_rep1.mgf
	High	KVASSGSPWYGPDR	Ps_21907.848;Ps_25283.3271;Ps_43913.16709;Ps_22979.19631;Ps_31466.22379;Ps_29909.59233	396	6	CID		62.13	5.75609e-05	0	1	37		1	1506.7	-20.3077	11/149	pps_pisum_IE_trypsin_rep1.mgf
	Low	NRELEVIPPQMGYVGCLGxCLPR	Ps_43913.16709	1	1	CID	X19(A)	15.79	1.54225		3	35		1	2515.19	-30.1971	7/242	pps_pisum_IE_trypsin_rep1.mgf
	Low	VASSGSPWYGPDRVK	Ps_21907.848;Ps_25283.3271;Ps_43913.16709;Ps_22979.19631;Ps_31466.22379;Ps_29909.59233	390	6	CID		15.41	2.18826	0	1	37	27	1	1605.76	-28.3052	5/137	pps_pisum_IE_trypsin_rep1.mgf
Ps_22979.19631	40.24	4	4	82	8.97938	5.33838	93.1015	Ps_34573,,,AT1G29930.1;;;AT1G29920.1;;;AT1G29910.1 - [Ps_22979_19631]
	Confidence Icon	Sequence	Protein Accessions	# Proteins	# Protein Groups	Activation Type	Modifications	IonScore	Exp Value	Δ Score	Rank	Identity High	Homology Threshold	Charge	m/z [Da]	ΔM [ppm]	Ions Matched	Spectrum File
	High	VASSGSPWYGPDR	Ps_21907.848;Ps_25283.3271;Ps_43913.16709;Ps_22979.19631;Ps_31466.22379;Ps_29909.59233	402	6	CID		62.74	3.19531e-05	0	1	36		1	1378.6	-27.6086	9/115	pps_pisum_IE_trypsin_rep1.mgf
	High	KVASSGSPWYGPDR	Ps_21907.848;Ps_25283.3271;Ps_43913.16709;Ps_22979.19631;Ps_31466.22379;Ps_29909.59233	396	6	CID		62.13	5.75609e-05	0	1	37		1	1506.7	-20.3077	11/149	pps_pisum_IE_trypsin_rep1.mgf
	Medium	WAMLGALGcVFPELLSR	Ps_22979.19631;Ps_18894.37626;Ps_29837.28669	668	3	CID	C9(Carbamidomethyl)	32.41	0.05523	0	1	38		1	1919.93	-28.1689	16/135	pps_pisum_IE_trypsin_rep1.mgf
	Low	VASSGSPWYGPDRVK	Ps_21907.848;Ps_25283.3271;Ps_43913.16709;Ps_22979.19631;Ps_31466.22379;Ps_29909.59233	390	6	CID		15.41	2.18826	0	1	37	27	1	1605.76	-28.3052	5/137	pps_pisum_IE_trypsin_rep1.mgf
Ps_31466.22379	71.74	4	4	46	5.07264	10.7554	93.1015	AT1G29930.1 - [Ps_31466_22379]
	Confidence Icon	Sequence	Protein Accessions	# Proteins	# Protein Groups	Activation Type	Modifications	IonScore	Exp Value	Δ Score	Rank	Identity High	Homology Threshold	Charge	m/z [Da]	ΔM [ppm]	Ions Matched	Spectrum File
	High	VASSGSPWYGPDR	Ps_21907.848;Ps_25283.3271;Ps_43913.16709;Ps_22979.19631;Ps_31466.22379;Ps_29909.59233	402	6	CID		62.74	3.19531e-05	0	1	36		1	1378.6	-27.6086	9/115	pps_pisum_IE_trypsin_rep1.mgf
	High	KVASSGSPWYGPDR	Ps_21907.848;Ps_25283.3271;Ps_43913.16709;Ps_22979.19631;Ps_31466.22379;Ps_29909.59233	396	6	CID		62.13	5.75609e-05	0	1	37		1	1506.7	-20.3077	11/149	pps_pisum_IE_trypsin_rep1.mgf
	Low	VASSGSPWYGPDRVK	Ps_21907.848;Ps_25283.3271;Ps_43913.16709;Ps_22979.19631;Ps_31466.22379;Ps_29909.59233	390	6	CID		15.41	2.18826	0	1	37	27	1	1605.76	-28.3052	5/137	pps_pisum_IE_trypsin_rep1.mgf
	Low	xNPSSQELGGARFTmRK	Ps_31466.22379	2	1	CID	X1(V), M15(Oxidation)	13.55	2.4176		3	35		1	1893.87	-48.3963	4/181	pps_pisum_IE_trypsin_rep1.mgf
Ps_29909.59233	57.14	4	4	56	6.03293	9.61279	93.1015	AT1G29930.1 - [Ps_29909_59233]
	Confidence Icon	Sequence	Protein Accessions	# Proteins	# Protein Groups	Activation Type	Modifications	IonScore	Exp Value	Δ Score	Rank	Identity High	Homology Threshold	Charge	m/z [Da]	ΔM [ppm]	Ions Matched	Spectrum File
	High	VASSGSPWYGPDR	Ps_21907.848;Ps_25283.3271;Ps_43913.16709;Ps_22979.19631;Ps_31466.22379;Ps_29909.59233	402	6	CID		62.74	3.19531e-05	0	1	36		1	1378.6	-27.6086	9/115	pps_pisum_IE_trypsin_rep1.mgf
	High	KVASSGSPWYGPDR	Ps_21907.848;Ps_25283.3271;Ps_43913.16709;Ps_22979.19631;Ps_31466.22379;Ps_29909.59233	396	6	CID		62.13	5.75609e-05	0	1	37		1	1506.7	-20.3077	11/149	pps_pisum_IE_trypsin_rep1.mgf
	Low	VASSGSPWYGPDRVK	Ps_21907.848;Ps_25283.3271;Ps_43913.16709;Ps_22979.19631;Ps_31466.22379;Ps_29909.59233	390	6	CID		15.41	2.18826	0	1	37	27	1	1605.76	-28.3052	5/137	pps_pisum_IE_trypsin_rep1.mgf
	Low	QATQxDPSSQELGAAR	Ps_29909.59233	1	1	CID	X5(D)	11.5	3.97158		5	35	30	1	1673.87	58.7521	8/171	pps_pisum_IE_trypsin_rep1.mgf
Ps_27353.9397	45.71	3	3	35	3.71379	8.57275	93.1015	AT1G29930.1;;;AT1G29920.1;;;AT1G29910.1 - [Ps_27353_9397]
	Confidence Icon	Sequence	Protein Accessions	# Proteins	# Protein Groups	Activation Type	Modifications	IonScore	Exp Value	Δ Score	Rank	Identity High	Homology Threshold	Charge	m/z [Da]	ΔM [ppm]	Ions Matched	Spectrum File
	High	VASSGSPxYGPDR	Ps_27353.9397	1	1	CID	X8(W)	62.74	3.19531e-05		2	36		1	1378.6	-27.6086	9/115	pps_pisum_IE_trypsin_rep1.mgf
	High	KVASSGSPxYGPDR	Ps_27353.9397	1	1	CID	X9(W)	62.13	5.75609e-05		2	37		1	1506.7	-20.3077	11/149	pps_pisum_IE_trypsin_rep1.mgf
	Low	VASSGSPxYGPDRVK	Ps_27353.9397	1	1	CID	X8(W)	15.41	2.18826		2	37	27	1	1605.76	-28.3052	5/137	pps_pisum_IE_trypsin_rep1.mgf
Ps_30980.54189	21.62	4	3	74	8.02792	9.08545	93.1015	AT1G29930.1;;;AT1G29920.1;;;AT1G29910.1 - [Ps_30980_54189]
	Confidence Icon	Sequence	Protein Accessions	# Proteins	# Protein Groups	Activation Type	Modifications	IonScore	Exp Value	Δ Score	Rank	Identity High	Homology Threshold	Charge	m/z [Da]	ΔM [ppm]	Ions Matched	Spectrum File
	High	VAxSGSPWYGPDR	Ps_30980.54189	1	1	CID	X3(S)	62.74	3.19531e-05		4	36		1	1378.6	-27.6086	9/113	pps_pisum_IE_trypsin_rep1.mgf
	High	KVAxSGSPWYGPDR	Ps_30980.54189	1	1	CID	X4(S)	62.13	5.75609e-05		4	37		1	1506.7	-20.3077	11/147	pps_pisum_IE_trypsin_rep1.mgf
	Low	VAxSGSPWYGPDRVK	Ps_30980.54189	1	1	CID	X3(S)	15.41	2.18826		4	37	27	1	1605.76	-28.3052	5/135	pps_pisum_IE_trypsin_rep1.mgf
	Low	VAxSGSPWYGPDRVK	Ps_30980.54189	1	1	CID	X3(R)	10.57	4.33677		4	35		1	1674.78	-55.6256	4/135	pps_pisum_IE_trypsin_rep1.mgf
Ps_34944.14426	9.17	3	2	240	25.8698	9.75928	90	AT4G39460.1 - [Ps_34944_14426]
	Confidence Icon	Sequence	Protein Accessions	# Proteins	# Protein Groups	Activation Type	Modifications	IonScore	Exp Value	Δ Score	Rank	Identity High	Homology Threshold	Charge	m/z [Da]	ΔM [ppm]	Ions Matched	Spectrum File
	High	MQTGQFTSASNAVR	Ps_34944.14426	1	1	CID		90	4.39e-08	0.877778	1	34	29	1	1497.67	-27.0176	13/146	pps_pisum_IE_trypsin_rep1.mgf
	Low	mQTGQFTSASNAVR	Ps_34944.14426	1	1	CID	M1(Oxidation)	13.67	1.26284		2	32		1	1513.64	-46.4102	7/146	pps_pisum_IE_trypsin_rep1.mgf
	Low	IGYmLAAR	Ps_34944.14426	1	1	CID	M4(Oxidation)	12.95	2.16232		3	34	26	1	910.424	-63.1972	7/65	pps_pisum_IE_trypsin_rep1.mgf
Ps_24359.8373	74.19	2	2	31	3.51982	4.90674	89.6685	AT1G67090.1 - [Ps_24359_8373]
	Confidence Icon	Sequence	Protein Accessions	# Proteins	# Protein Groups	Activation Type	Modifications	IonScore	Exp Value	Δ Score	Rank	Identity High	Homology Threshold	Charge	m/z [Da]	ΔM [ppm]	Ions Matched	Spectrum File
	High	ELDEVVAxPPQAFVR	Ps_24359.8373	1	1	CID	X8(H)	84.95	2.00571e-07		6	36		1	1706.83	-32.8277	11/137	pps_pisum_IE_trypsin_rep1.mgf
	Medium	IIGFDNVR	Ps_25434.46232;Ps_28562.73689;Ps_42973.43198;Ps_42554.60543;Ps_27326.59235;Ps_43863.34345;Ps_30381.70996;Ps_22663.15845;Ps_29439.50796;Ps_18800.60509;Ps_45170.45209;Ps_45304.38458;Ps_24359.8373;Ps_29630.67221	269	14	CID		34.21	0.0272159	0	1	36	28	1	933.498	-18.2124	6/63	pps_pisum_IE_trypsin_rep1.mgf
Ps_16636.37289	28.07	8	5	114	13.2646	4.97021	87.432	AT5G22640.1 - [Ps_16636_37289]
	Confidence Icon	Sequence	Protein Accessions	# Proteins	# Protein Groups	Activation Type	Modifications	IonScore	Exp Value	Δ Score	Rank	Identity High	Homology Threshold	Charge	m/z [Da]	ΔM [ppm]	Ions Matched	Spectrum File
	High	GVYSTQDGFVR	Ps_16636.37289	1	1	CID		73.77	2.06731e-06	0.851351	1	35	28	1	1228.56	-27.1222	9/100	pps_pisum_IE_trypsin_rep1.mgf
	High	YEGEWVR	Ps_16636.37289	1	1	CID		41.56	0.00210168	0.595238	1	33		1	938.414	-24.1805	5/55	pps_pisum_IE_trypsin_rep1.mgf
	Low	DFMSPQEREWLRK	Ps_16636.37289	1	1	CID		24.21	0.206347	0.541667	1	35	25	1	1721.8	-25.1796	9/130	pps_pisum_IE_trypsin_rep1.mgf
	Low	DFMSPQER	Ps_16636.37289	1	1	CID		16.51	0.596364	1	1	32	21	1	1009.42	-23.2919	5/73	pps_pisum_IE_trypsin_rep1.mgf
	Low	DFMSPQER	Ps_16636.37289	1	1	CID		16.07	1.13699	1	1	34	22	1	1009.5	60.4147	7/73	pps_pisum_IE_trypsin_rep1.mgf
	Low	YEGEWVR	Ps_16636.37289	1	1	CID		15.97	1.0446	0.3125	1	34	24	1	938.466	31.1665	4/55	pps_pisum_IE_trypsin_rep1.mgf
	Low	RDFMSPQER	Ps_16636.37289	1	1	CID		12.66	2.03521	1	1	33	17	1	1165.51	-27.311	4/93	pps_pisum_IE_trypsin_rep1.mgf
	Low	DFmSPQER	Ps_16636.37289	1	1	CID	M3(Oxidation)	11.57	1.47337	1	1	31	19	1	1025.42	-14.9481	5/73	pps_pisum_IE_trypsin_rep1.mgf
Ps_13720.34371	25.44	5	5	287	31.2297	8.41162	87.3267	AT5G12470.1 - [Ps_13720_34371]
	Confidence Icon	Sequence	Protein Accessions	# Proteins	# Protein Groups	Activation Type	Modifications	IonScore	Exp Value	Δ Score	Rank	Identity High	Homology Threshold	Charge	m/z [Da]	ΔM [ppm]	Ions Matched	Spectrum File
	High	LFAVGTGASLIGTGVTNALINAR	Ps_13720.34371	1	1	CID		61.53	4.11649e-05	1	1	35	26	1	2216.16	-34.4114	12/215	pps_pisum_IE_trypsin_rep1.mgf
	High	WLLNFGGFR	Ps_13720.34371	1	1	CID		47.03	0.000962031	0.723404	1	35	29	1	1109.55	-33.2463	7/84	pps_pisum_IE_trypsin_rep1.mgf
	Medium	NREEALMVLAEAGKPLESLPADLAEAVK	Ps_13720.34371	1	1	CID		30.1	0.0579502	1	1	35	22	1	2964.5	-23.3534	10/317	pps_pisum_IE_trypsin_rep1.mgf
	Low	AGRVPGSIVKR	Ps_13720.34371	1	1	CID		15.65	0.920273	0.125	1	33	28	1	1139.67	-24.2361	8/100	pps_pisum_IE_trypsin_rep1.mgf
	Low	WLLNFGGFRER	Ps_13720.34371	1	1	CID		15.53	1.62201		2	35	29	1	1394.69	-33.8078	9/95	pps_pisum_IE_trypsin_rep1.mgf
Ps_29630.67221	63.89	2	2	36	4.105	4.89404	87.2	AT1G67090.1 - [Ps_29630_67221]
	Confidence Icon	Sequence	Protein Accessions	# Proteins	# Protein Groups	Activation Type	Modifications	IonScore	Exp Value	Δ Score	Rank	Identity High	Homology Threshold	Charge	m/z [Da]	ΔM [ppm]	Ions Matched	Spectrum File
	High	QVQcISFIAHTPExY	Ps_29630.67221	1	1	CID	C4(Carbamidomethyl), X14(S)	79.99	7.57743e-07		2	37	26	1	1779.82	-11.5716	11/144	pps_pisum_IE_trypsin_rep1.mgf
	Medium	IIGFDNVR	Ps_25434.46232;Ps_28562.73689;Ps_42973.43198;Ps_42554.60543;Ps_27326.59235;Ps_43863.34345;Ps_30381.70996;Ps_22663.15845;Ps_29439.50796;Ps_18800.60509;Ps_45170.45209;Ps_45304.38458;Ps_24359.8373;Ps_29630.67221	269	14	CID		34.21	0.0272159	0	1	36	28	1	933.498	-18.2124	6/63	pps_pisum_IE_trypsin_rep1.mgf
Ps_31065.27201	37.76	5	4	143	15.5936	9.26123	86.4243	AT2G28900.1 - [Ps_31065_27201]
	Confidence Icon	Sequence	Protein Accessions	# Proteins	# Protein Groups	Activation Type	Modifications	IonScore	Exp Value	Δ Score	Rank	Identity High	Homology Threshold	Charge	m/z [Da]	ΔM [ppm]	Ions Matched	Spectrum File
	High	LDVVIDMGNPFLNLTVDGFLK	Ps_31065.27201	2	1	CID		76	1.84372e-06	0.815789	1	36		1	2320.19	-13.9908	19/218	pps_pisum_IE_trypsin_rep1.mgf
	High	SVAEDTFHIIRK	Ps_31065.27201	2	1	CID		41.61	0.00405861	0.52381	1	35		1	1415.74	-14.2354	11/106	pps_pisum_IE_trypsin_rep1.mgf
	Medium	SVAEDTFHIIR	Ps_31065.27201	2	1	CID		28.24	0.0884064		3	35		1	1287.66	-7.44381	8/95	pps_pisum_IE_trypsin_rep1.mgf
	Low	EGAYWGAIAGVYVGMEYGVER	Ps_31065.27201	1	1	CID		14.25	3.58361	1	1	38	20	1	2277.02	-20.1247	11/199	pps_pisum_IE_trypsin_rep1.mgf
	Low	EGAYWGAIAGVYVGmEYGVER	Ps_31065.27201	1	1	CID	M15(Oxidation)	11.58	4.3161	0.166667	1	36	24	1	2293.01	-19.6845	5/199	pps_pisum_IE_trypsin_rep1.mgf
Ps_41165.37418	23.17	2	2	164	19.0788	5.70654	85.34	AT1G79560.1 - [Ps_41165_37418]
	Confidence Icon	Sequence	Protein Accessions	# Proteins	# Protein Groups	Activation Type	Modifications	IonScore	Exp Value	Δ Score	Rank	Identity High	Homology Threshold	Charge	m/z [Da]	ΔM [ppm]	Ions Matched	Spectrum File
	High	TMSPVMFEDFIKPFQVNFEEDGSLR	Ps_41165.37418	1	1	CID		63.41	2.31667e-05	1	1	35	23	1	2963.31	-29.1739	13/264	pps_pisum_IE_trypsin_rep1.mgf
	High	YEAPDIYPAPLHR	Ps_41165.37418	1	1	CID		46.93	0.00104628	0.765957	1	35	27	1	1541.74	-24.2916	8/110	pps_pisum_IE_trypsin_rep1.mgf
Ps_31350.47969	4.64	1	1	280	31.2341	9.5249	85.08	AT1G08640.1 - [Ps_31350_47969]
	Confidence Icon	Sequence	Protein Accessions	# Proteins	# Protein Groups	Activation Type	Modifications	IonScore	Exp Value	Δ Score	Rank	Identity High	Homology Threshold	Charge	m/z [Da]	ΔM [ppm]	Ions Matched	Spectrum File
	High	YADKQPIIPWGPR	Ps_31350.47969	1	1	CID		85.08	1.93414e-07	1	1	36	24	1	1540.79	-22.353	10/124	pps_pisum_IE_trypsin_rep1.mgf
Ps_42788.8606	48.05	5	4	77	9.11758	9.62744	83.82	AT1G67090.1 - [Ps_42788_8606]
	Confidence Icon	Sequence	Protein Accessions	# Proteins	# Protein Groups	Activation Type	Modifications	IonScore	Exp Value	Δ Score	Rank	Identity High	Homology Threshold	Charge	m/z [Da]	ΔM [ppm]	Ions Matched	Spectrum File
	High	EHNKSPGYxDGR	Ps_42788.8606	1	1	CID	X9(Y)	78.83	5.96987e-07		3	34		1	1422.61	-21.5107	8/126	pps_pisum_IE_trypsin_rep1.mgf
	Medium	GFVYREHNK	Ps_26444.13528;Ps_42554.60543;Ps_42848.15596;Ps_34081.24740;Ps_22466.24805;Ps_15420.10547;Ps_43101.3272;Ps_20627.39417;Ps_27591.45219;Ps_33948.47752;Ps_34165.73108;Ps_42788.8606;Ps_30381.70996	224	13	CID		30.79	0.0522301	0	1	36	22	1	1149.55	-26.6202	9/75	pps_pisum_IE_trypsin_rep1.mgf
	Low	EVEYLxR	Ps_21323.57731;Ps_42788.8606;Ps_43457.32518	3	3	CID	X6(I)	26.21	0.19326	0	1	37		1	921.486	-19.1552	8/56	pps_pisum_IE_trypsin_rep1.mgf
	Low	EVEYLxR	Ps_21323.57731;Ps_42788.8606;Ps_43457.32518	3	3	CID	X6(L)	26.21	0.19326		3	37		1	921.486	-19.1552	8/56	pps_pisum_IE_trypsin_rep1.mgf
	Low	KFETLSYLPPLTR	Ps_31250.9356;Ps_33095.7904;Ps_15211.12545;Ps_31323.31738;Ps_27527.39995;Ps_42554.60543;Ps_30141.73485;Ps_34081.24740;Ps_42788.8606	154	9	CID		18.69	0.877495	1	1	36	23	1	1564.82	-36.7528	8/139	pps_pisum_IE_trypsin_rep1.mgf
Ps_32730.67312	9.38	1	1	224	24.9077	7.29834	81.44	AT1G69390.1 - [Ps_32730_67312]
	Confidence Icon	Sequence	Protein Accessions	# Proteins	# Protein Groups	Activation Type	Modifications	IonScore	Exp Value	Δ Score	Rank	Identity High	Homology Threshold	Charge	m/z [Da]	ΔM [ppm]	Ions Matched	Spectrum File
	High	SVSQETENFLLDAVNMGFFER	Ps_32730.67312	1	1	CID		81.44	3.86173e-07	0.82716	1	35		1	2433.07	-27.7104	11/233	pps_pisum_IE_trypsin_rep1.mgf
Ps_21323.57731	28.74	6	3	87	10.2101	6.06201	80.76	AT1G67090.1 - [Ps_21323_57731]
	Confidence Icon	Sequence	Protein Accessions	# Proteins	# Protein Groups	Activation Type	Modifications	IonScore	Exp Value	Δ Score	Rank	Identity High	Homology Threshold	Charge	m/z [Da]	ΔM [ppm]	Ions Matched	Spectrum File
	High	EHNxSPGYYDGR	Ps_43830.28624;Ps_42973.43198;Ps_21323.57731	4	3	CID	X4(K)	78.83	5.96987e-07		4	34		1	1422.61	-21.5107	8/126	pps_pisum_IE_trypsin_rep1.mgf
	High	EHNxSPGYYDGR	Ps_43830.28624;Ps_42973.43198;Ps_21323.57731	4	3	CID	X4(Q)	78.83	5.96987e-07		5	34		1	1422.61	4.06908	8/126	pps_pisum_IE_trypsin_rep1.mgf
	Medium	EHNxSPGYYDGR	Ps_43830.28624;Ps_42973.43198;Ps_21323.57731	4	3	CID	X4(N)	28.73	0.053989		7	34	24	1	1408.59	0.241308	8/126	pps_pisum_IE_trypsin_rep1.mgf
	Low	EVEYLxR	Ps_21323.57731;Ps_42788.8606;Ps_43457.32518	3	3	CID	X6(I)	26.21	0.19326	0	1	37		1	921.486	-19.1552	8/56	pps_pisum_IE_trypsin_rep1.mgf
	Low	EVEYLxR	Ps_21323.57731;Ps_42788.8606;Ps_43457.32518	3	3	CID	X6(L)	26.21	0.19326		3	37		1	921.486	-19.1552	8/56	pps_pisum_IE_trypsin_rep1.mgf
	Low	YWTMWK	Ps_43451.15226;Ps_25130.15897;Ps_28919.69180;Ps_28562.73689;Ps_33996.48744;Ps_20804.40444;Ps_43830.28624;Ps_42973.43198;Ps_21323.57731;Ps_29826.20321;Ps_42554.60543;Ps_42848.15596;Ps_34081.24740;Ps_22466.24805;Ps_15420.10547;Ps_43101.3272;Ps_24196.6665;Ps_27447.9951;Ps_27591.45219;Ps_33948.47752;Ps_27326.59235;Ps_34165.73108;Ps_23174.38312;Ps_43863.34345;Ps_30381.70996;Ps_29456.36387;Ps_29439.507…	362	31	CID		23.76	0.237079	0	1	35	26	1	914.395	-31.0749	5/43	pps_pisum_IE_trypsin_rep1.mgf
Ps_32516.61787	14.88	2	2	242	27.2963	9.99365	80.5815	AT5G17520.1 - [Ps_32516_61787]
	Confidence Icon	Sequence	Protein Accessions	# Proteins	# Protein Groups	Activation Type	Modifications	IonScore	Exp Value	Δ Score	Rank	Identity High	Homology Threshold	Charge	m/z [Da]	ΔM [ppm]	Ions Matched	Spectrum File
	High	LSGVANFPFLLLQMPQILLNAR	Ps_32516.61787	1	1	CID		65.1	1.86499e-05	0.784615	1	36		1	2455.33	-25.5816	16/220	pps_pisum_IE_trypsin_rep1.mgf
	High	RNESYQQWDTLTSK	Ps_32516.61787	1	1	CID		41.89	0.00289596	1	1	34	22	1	1755.79	-21.4725	9/151	pps_pisum_IE_trypsin_rep1.mgf
Ps_28967.60815	16.05	4	4	461	51.6724	8.82178	79.52	AT1G74470.1 - [Ps_28967_60815]
	Confidence Icon	Sequence	Protein Accessions	# Proteins	# Protein Groups	Activation Type	Modifications	IonScore	Exp Value	Δ Score	Rank	Identity High	Homology Threshold	Charge	m/z [Da]	ΔM [ppm]	Ions Matched	Spectrum File
	High	TVVPGNPLEDIKLAINTIGSLVR	Ps_28967.60815	2	1	CID		79.52	7.95765e-07	0.8375	1	36	31	1	2419.32	-28.029	13/251	pps_pisum_IE_trypsin_rep1.mgf
	Medium	VEAHPIPEHPRPR	Ps_28967.60815	2	1	CID		26.93	0.125818	0.407407	1	36		1	1534.78	-31.4881	8/117	pps_pisum_IE_trypsin_rep1.mgf
	Low	AKDNGANIINGLFLKmDIPKEK	Ps_28967.60815	1	1	CID	M16(Oxidation)	14.35	2.088	0.0714286	1	35	27	1	2445.13	-77.1928	4/245	pps_pisum_IE_trypsin_rep1.mgf
	Low	SIDAGDYEYAIAFQER	Ps_28967.60815	1	1	CID		10.87	4.44836	0	1	35	18	1	1847.84	-1.02892	4/153	pps_pisum_IE_trypsin_rep1.mgf
Ps_32601.7694	85.71	1	1	21	2.26911	5.78271	79.4	AT1G55670.1 - [Ps_32601_7694]
	Confidence Icon	Sequence	Protein Accessions	# Proteins	# Protein Groups	Activation Type	Modifications	IonScore	Exp Value	Δ Score	Rank	Identity High	Homology Threshold	Charge	m/z [Da]	ΔM [ppm]	Ions Matched	Spectrum File
	High	KGLPEQNGVTHFEAGDSR	Ps_32601.7694	2	1	CID		79.4	5.71206e-07	0	1	35	26	1	1941.85	-46.204	11/195	pps_pisum_IE_trypsin_rep1.mgf
Ps_15815.34391	81.82	1	1	22	2.38315	5.78271	79.4	AT1G55670.1 - [Ps_15815_34391]
	Confidence Icon	Sequence	Protein Accessions	# Proteins	# Protein Groups	Activation Type	Modifications	IonScore	Exp Value	Δ Score	Rank	Identity High	Homology Threshold	Charge	m/z [Da]	ΔM [ppm]	Ions Matched	Spectrum File
	High	QGLPEQNGVTHFEAGDSR	Ps_15815.34391	44	1	CID		79.4	5.71206e-07		2	35	26	1	1941.85	-27.4641	11/195	pps_pisum_IE_trypsin_rep1.mgf
Ps_23654.28319	33.96	1	1	53	5.67686	6.50732	79.4	AT1G55670.1 - [Ps_23654_28319]
	Confidence Icon	Sequence	Protein Accessions	# Proteins	# Protein Groups	Activation Type	Modifications	IonScore	Exp Value	Δ Score	Rank	Identity High	Homology Threshold	Charge	m/z [Da]	ΔM [ppm]	Ions Matched	Spectrum File
	High	QGLPxQNGVTHFEAGDSR	Ps_23654.28319	1	1	CID	X5(E)	79.4	5.71206e-07		3	35	26	1	1941.85	-27.4641	11/185	pps_pisum_IE_trypsin_rep1.mgf
Ps_33725.35170	9.6	2	2	302	34.2129	7.57666	79.08	AT5G01220.1 - [Ps_33725_35170]
	Confidence Icon	Sequence	Protein Accessions	# Proteins	# Protein Groups	Activation Type	Modifications	IonScore	Exp Value	Δ Score	Rank	Identity High	Homology Threshold	Charge	m/z [Da]	ΔM [ppm]	Ions Matched	Spectrum File
	High	LSNGEPEKPLIVHVGR	Ps_40701.26776;Ps_33725.35170	2	2	CID		79.08	6.6803e-07	0.860759	1	35	29	1	1744.93	-23.6292	12/165	pps_pisum_IE_trypsin_rep1.mgf
	Low	AQLLVPFQWLTKR	Ps_33725.35170	1	1	CID		20.72	0.470211	1	1	35	24	1	1599.88	-36.2723	8/120	pps_pisum_IE_trypsin_rep1.mgf
Ps_28422.55337	8.39	3	3	477	54.7685	7.26904	78.92	AT4G31500.1 - [Ps_28422_55337]
	Confidence Icon	Sequence	Protein Accessions	# Proteins	# Protein Groups	Activation Type	Modifications	IonScore	Exp Value	Δ Score	Rank	Identity High	Homology Threshold	Charge	m/z [Da]	ΔM [ppm]	Ions Matched	Spectrum File
	High	KKDFINEDDIKNFPYLK	Ps_28422.55337	1	1	CID		64.57	2.11579e-05	0.815385	1	36	29	1	2127.08	-17.1462	17/180	pps_pisum_IE_trypsin_rep1.mgf
	High	MNLPSPLLVQR	Ps_28422.55337	4	1	CID		43.35	0.00235352	0.674419	1	35	29	1	1267.68	-32.0833	7/104	pps_pisum_IE_trypsin_rep1.mgf
	Low	KICVIHIFSSIR	Ps_28422.55337	1	1	CID		12.07	3.65071		9	35		1	1415.74	-53.0913	3/114	pps_pisum_IE_trypsin_rep1.mgf
Ps_29967.66275	7.01	2	2	328	37.2069	8.1626	76.2169	AT2G43950.1 - [Ps_29967_66275]
	Confidence Icon	Sequence	Protein Accessions	# Proteins	# Protein Groups	Activation Type	Modifications	IonScore		Δ Score	Rank	Identity High	Homology Threshold	Charge	m/z [Da]	ΔM [ppm]	Ions Matched	Spectrum File
	High	HTYGEDFKFK	Ps_29967.66275	3	1	CID		65.68		0.757576	1	34		1	1271.58	-22.6107	13/88	pps_pisum_IE_trypsin_rep1.mgf
	High	GLcTAQYKDQEFK	Ps_29967.66275	1	1	CID	C3(Carbamidomethyl)	39.59		0.65	1	35	29	1	1587.75	-0.276658	11/126	pps_pisum_IE_trypsin_rep1.mgf
Ps_36673.72487	40.43	5	5	141	16.7641	5.64307	70.0829	AT5G22640.1 - [Ps_36673_72487]
	Confidence Icon	Sequence	Protein Accessions	# Proteins	# Protein Groups	Activation Type	Modifications	IonScore	Exp Value	Δ Score	Rank	Identity High	Homology Threshold	Charge	m/z [Da]	ΔM [ppm]	Ions Matched	Spectrum File
	High	AAFLPLGYVEFFGIDKEEK	Ps_36673.72487	1	1	CID		47.25	0.00116598	0.702128	1	36	29	1	2173.06	-27.4687	15/167	pps_pisum_IE_trypsin_rep1.mgf
	High	VSKPWYVK	Ps_36673.72487	1	1	CID		45.14	0.00159681	0.6	1	35		1	1006.55	-20.8249	9/72	pps_pisum_IE_trypsin_rep1.mgf
	Medium	MFWQPPLKR	Ps_36673.72487	2	1	CID		30.5	0.0524501	1	1	35	22	1	1202.62	-24.5807	6/84	pps_pisum_IE_trypsin_rep1.mgf
	Medium	AAFLPLGYVEFFGIDKEEKNIEK	Ps_36673.72487	1	1	CID		26.83	0.125429	0.592593	1	36	25	1	2657.3	-32.3491	11/215	pps_pisum_IE_trypsin_rep1.mgf
	Low	SPLRIPMPAELEYWWSK	Ps_36673.72487	1	1	CID		15.45	1.56236	1	1	35	18	1	2103	-33.3291	7/185	pps_pisum_IE_trypsin_rep1.mgf
Ps_32183.12678	4.52	2	2	509	54.8997	8.17725	69.39	AT5G59250.1 - [Ps_32183_12678]
	Confidence Icon	Sequence	Protein Accessions	# Proteins	# Protein Groups	Activation Type	Modifications	IonScore	Exp Value	Δ Score	Rank	Identity High	Homology Threshold	Charge	m/z [Da]	ΔM [ppm]	Ions Matched	Spectrum File
	High	GRPPGDKESEKQIEESIVSLK	Ps_32183.12678	1	1	CID		62.66	3.34144e-05	0.84127	1	36	27	1	2326.19	-15.4765	10/226	pps_pisum_IE_trypsin_rep1.mgf
	Medium	LRGRPPGDKESEK	Ps_32183.12678	1	1	CID		32.23	0.0338701	1	1	35	24	1	1468.74	-30.924	6/127	pps_pisum_IE_trypsin_rep1.mgf
Ps_25434.46232	57.38	4	4	61	7.11343	7.23975	68.2331	AT1G67090.1 - [Ps_25434_46232]
	Confidence Icon	Sequence	Protein Accessions	# Proteins	# Protein Groups	Activation Type	Modifications	IonScore		Δ Score	Rank	Identity High	Homology Threshold	Charge	m/z [Da]	ΔM [ppm]	Ions Matched	Spectrum File
	High	TAYPNAFIR	Ps_25434.46232;Ps_28919.69180;Ps_28562.73689;Ps_27326.59235;Ps_34165.73108;Ps_43087.66310	106	6	CID		60		0	1	35		1	1052.53	-17.1883	14/80	pps_pisum_IE_trypsin_rep1.mgf
	Medium	IIGFDNVR	Ps_25434.46232;Ps_28562.73689;Ps_42973.43198;Ps_42554.60543;Ps_27326.59235;Ps_43863.34345;Ps_30381.70996;Ps_22663.15845;Ps_29439.50796;Ps_18800.60509;Ps_45170.45209;Ps_45304.38458;Ps_24359.8373;Ps_29630.67221	269	14	CID		34.21		0	1	36	28	1	933.498	-18.2124	6/63	pps_pisum_IE_trypsin_rep1.mgf
	Medium	EHNNSPGYYDGR	Ps_43451.15226;Ps_25130.15897;Ps_25434.46232;Ps_28919.69180;Ps_28562.73689	155	5	CID		28.73			4	34	24	1	1408.59	0.241308	8/126	pps_pisum_IE_trypsin_rep1.mgf
	Low	YWTMxK	Ps_25434.46232	1	1	CID	X5(W)	23.76			2	35	26	1	914.395	-31.0749	5/43	pps_pisum_IE_trypsin_rep1.mgf
Ps_36323.22570	11.56	1	1	173	19.5233	9.18799	67.44	AT1G70680.1 - [Ps_36323_22570]
	Confidence Icon	Sequence	Protein Accessions	# Proteins	# Protein Groups	Activation Type	Modifications	IonScore	Exp Value	Δ Score	Rank	Identity High	Homology Threshold	Charge	m/z [Da]	ΔM [ppm]	Ions Matched	Spectrum File
	High	HAAFFDVNKDGLIYPWETFR	Ps_36323.22570	1	1	CID		67.44	1.1377e-05	0.820896	1	36	29	1	2426.11	-34.5373	12/202	pps_pisum_IE_trypsin_rep1.mgf
Ps_43087.66310	43.59	2	2	39	4.39718	6.44287	65.1798	AT1G67090.1 - [Ps_43087_66310]
	Confidence Icon	Sequence	Protein Accessions	# Proteins	# Protein Groups	Activation Type	Modifications	IonScore	Exp Value	Δ Score	Rank	Identity High	Homology Threshold	Charge	m/z [Da]	ΔM [ppm]	Ions Matched	Spectrum File
	High	TAYPNAFIR	Ps_25434.46232;Ps_28919.69180;Ps_28562.73689;Ps_27326.59235;Ps_34165.73108;Ps_43087.66310	106	6	CID		60	5.07e-05	0	1	35		1	1052.53	-17.1883	14/80	pps_pisum_IE_trypsin_rep1.mgf
	Medium	IIGFxNVR	Ps_43087.66310	1	1	CID	X5(D)	34.21	0.0272159		2	36	28	1	933.498	-18.2124	6/69	pps_pisum_IE_trypsin_rep1.mgf
Ps_36457.70365	5.72	2	2	472	51.1282	8.39697	64.7955	AT5G64290.1 - [Ps_36457_70365]
	Confidence Icon	Sequence	Protein Accessions	# Proteins	# Protein Groups	Activation Type	Modifications	IonScore		Δ Score	Rank	Identity High	Homology Threshold	Charge	m/z [Da]	ΔM [ppm]	Ions Matched	Spectrum File
	High	SLALSAGSEPNSPTSKR	Ps_36457.70365	1	1	CID		58.74		0.813559	1	35	27	1	1701.82	-33.6001	11/170	pps_pisum_IE_trypsin_rep1.mgf
	High	AGGVFLPIIK	Ps_36457.70365	1	1	CID		34.3			2	34		1	1014.58	-55.2685	8/83	pps_pisum_IE_trypsin_rep1.mgf
Ps_24773.21012	14.08	1	1	142	16.1317	7.23975	63.26	AT3G14420.2;;;AT3G14420.3;;;AT3G14420.1 - [Ps_24773_21012]
	Confidence Icon	Sequence	Protein Accessions	# Proteins	# Protein Groups	Activation Type	Modifications	IonScore	Exp Value	Δ Score	Rank	Identity High	Homology Threshold	Charge	m/z [Da]	ΔM [ppm]	Ions Matched	Spectrum File
	High	MVFDYYASGAEDQWTLQENR	Ps_24773.21012	1	1	CID		63.26	2.02043e-05	0.190476	1	34		1	2423.01	-21.4367	10/196	pps_pisum_IE_trypsin_rep1.mgf
Ps_33796.48814	23.33	4	4	240	25.9302	7.6499	62.7059	AT4G00630.1 - [Ps_33796_48814]
	Confidence Icon	Sequence	Protein Accessions	# Proteins	# Protein Groups	Activation Type	Modifications	IonScore	Exp Value	Δ Score	Rank	Identity High	Homology Threshold	Charge	m/z [Da]	ΔM [ppm]	Ions Matched	Spectrum File
	High	SLDLPVYFGDAGSR	Ps_33796.48814	1	1	CID		59.57	5.59216e-05	0.766667	1	35		1	1496.7	-28.1629	9/129	pps_pisum_IE_trypsin_rep1.mgf
	Medium	ASAAAVTLDSPGANYR	Ps_33796.48814	1	1	CID		29.36	0.059677	0.517241	1	35	28	1	1563.71	-40.2204	12/146	pps_pisum_IE_trypsin_rep1.mgf
	Medium	LPASEIAATINEFR	Ps_33796.48814	1	1	CID		28.48	0.088833	1	1	36	24	1	1531.75	-37.0564	7/128	pps_pisum_IE_trypsin_rep1.mgf
	Low	VGQIIAQLLSER	Ps_33796.48814	1	1	CID		15.89	1.42857	0.125	1	35	28	1	1326.74	-28.2206	4/109	pps_pisum_IE_trypsin_rep1.mgf
Ps_887.51875	17.28	1	1	81	9.41504	9.71533	62.1	AT5G66190.2;;;AT5G66190.1 - [Ps_887_51875]
	Confidence Icon	Sequence	Protein Accessions	# Proteins	# Protein Groups	Activation Type	Modifications	IonScore	Exp Value	Δ Score	Rank	Identity High	Homology Threshold	Charge	m/z [Da]	ΔM [ppm]	Ions Matched	Spectrum File
	High	MAQYAEELxELLKK	Ps_887.51875	1	1	CID	X9(W)	62.1	4.21443e-05		2	36		1	1751.85	-30.3972	10/138	pps_pisum_IE_trypsin_rep1.mgf
Ps_43451.15226	46.55	3	3	58	6.84627	7.1665	61.6998	AT1G67090.1 - [Ps_43451_15226]
	Confidence Icon	Sequence	Protein Accessions	# Proteins	# Protein Groups	Activation Type	Modifications	IonScore	Exp Value	Δ Score	Rank	Identity High	Homology Threshold	Charge	m/z [Da]	ΔM [ppm]	Ions Matched	Spectrum File
	High	TAYPxAFIR	Ps_43451.15226	1	1	CID	X5(N)	60	5.07e-05		2	35		1	1052.53	-17.1883	14/72	pps_pisum_IE_trypsin_rep1.mgf
	Medium	EHNNSPGYYDGR	Ps_43451.15226;Ps_25130.15897;Ps_25434.46232;Ps_28919.69180;Ps_28562.73689	155	5	CID		28.73	0.053989		4	34	24	1	1408.59	0.241308	8/126	pps_pisum_IE_trypsin_rep1.mgf
	Low	YWTMWK	Ps_43451.15226;Ps_25130.15897;Ps_28919.69180;Ps_28562.73689;Ps_33996.48744;Ps_20804.40444;Ps_43830.28624;Ps_42973.43198;Ps_21323.57731;Ps_29826.20321;Ps_42554.60543;Ps_42848.15596;Ps_34081.24740;Ps_22466.24805;Ps_15420.10547;Ps_43101.3272;Ps_24196.6665;Ps_27447.9951;Ps_27591.45219;Ps_33948.47752;Ps_27326.59235;Ps_34165.73108;Ps_23174.38312;Ps_43863.34345;Ps_30381.70996;Ps_29456.36387;Ps_29439.507…	362	31	CID		23.76	0.237079	0	1	35	26	1	914.395	-31.0749	5/43	pps_pisum_IE_trypsin_rep1.mgf
Ps_5002.64513	77.78	4	4	45	5.36077	9.24658	58.61	AT5G16660.2;;;AT5G16660.1 - [Ps_5002_64513]
	Confidence Icon	Sequence	Protein Accessions	# Proteins	# Protein Groups	Activation Type	Modifications	IonScore	Exp Value	Δ Score	Rank	Identity High	Homology Threshold	Charge	m/z [Da]	ΔM [ppm]	Ions Matched	Spectrum File
	High	LGQLNSAINNIYSR	Ps_5002.64513	1	1	CID		56.1	0.000170234	0.785714	2	36	28	1	1562.79	-22.388	17/141	pps_pisum_IE_trypsin_rep1.mgf
	Medium	ARRPIYYDEEIEESTKETFNK	Ps_5002.64513	1	1	CID		27.51	0.10929	1	1	36	22	1	2618.23	-17.4092	9/221	pps_pisum_IE_trypsin_rep1.mgf
	Low	ARRPIYYDEEIEESTK	Ps_30783.28870;Ps_5002.64513	3	2	CID		10.62	5.0067		2	35	24	1	1998.96	-8.32068	6/163	pps_pisum_IE_trypsin_rep1.mgf
	Low	RPIYYDEEIEESTKETFNK	Ps_5002.64513	1	1	CID		10.55	5.66514	1	1	36	23	1	2391.11	-11.3927	5/203	pps_pisum_IE_trypsin_rep1.mgf
Ps_28309.36369	5.41	1	1	259	27.1708	8.104	57.9	AT2G26900.1 - [Ps_28309_36369]
	Confidence Icon	Sequence	Protein Accessions	# Proteins	# Protein Groups	Activation Type	Modifications	IonScore	Exp Value	Δ Score	Rank	Identity High	Homology Threshold	Charge	m/z [Da]	ΔM [ppm]	Ions Matched	Spectrum File
	High	NTPIPIDDKDDFKE	Ps_28309.36369	1	1	CID		57.9	8.49018e-05	0.155172	1	35		1	1646.78	-8.92124	14/153	pps_pisum_IE_trypsin_rep1.mgf
Ps_36119.74490	7.65	1	1	196	20.8553	7.1958	56.67	AT3G47060.1 - [Ps_36119_74490]
	Confidence Icon	Sequence	Protein Accessions	# Proteins	# Protein Groups	Activation Type	Modifications	IonScore	Exp Value	Δ Score	Rank	Identity High	Homology Threshold	Charge	m/z [Da]	ΔM [ppm]	Ions Matched	Spectrum File
	High	ALLQSALEVALSIVR	Ps_36119.74490	1	1	CID		56.67	0.000106132		2	35		1	1582.88	-47.7302	20/151	pps_pisum_IE_trypsin_rep1.mgf
Ps_40653.59837	23.08	3	3	130	14.7914	4.67822	54.3075	AT5G64580.1 - [Ps_40653_59837]
	Confidence Icon	Sequence	Protein Accessions	# Proteins	# Protein Groups	Activation Type	Modifications	IonScore	Exp Value	Δ Score	Rank	Identity High	Homology Threshold	Charge	m/z [Da]	ΔM [ppm]	Ions Matched	Spectrum File
	High	DLDYIGRDELLEALKR	Ps_40653.59837	1	1	CID		42.42	0.003411	1	1	35	23	1	1918.96	-34.8946	13/164	pps_pisum_IE_trypsin_rep1.mgf
	High	SQPNMcYNEVSGK	Ps_40653.59837	1	1	CID	C6(Carbamidomethyl)	35.97	0.00743614	0.611111	1	32		1	1513.64	-3.20894	12/140	pps_pisum_IE_trypsin_rep1.mgf
	Low	KDLDYIGRDELLEALKR	Ps_40653.59837	1	1	CID		24.38	0.210463	1	1	35	22	1	2047	-56.2336	6/186	pps_pisum_IE_trypsin_rep1.mgf
Ps_29028.61542	2.24	1	1	402	43.8959	9.5249	54.3	AT5G46110.1 - [Ps_29028_61542]
	Confidence Icon	Sequence	Protein Accessions	# Proteins	# Protein Groups	Activation Type	Modifications	IonScore	Exp Value	Δ Score	Rank	Identity High	Homology Threshold	Charge	m/z [Da]	ΔM [ppm]	Ions Matched	Spectrum File
	High	VAPVGFFSR	Ps_29028.61542	1	1	CID		54.3	0.000198957	1	1	35	24	1	979.517	-19.6629	7/65	pps_pisum_IE_trypsin_rep1.mgf
Ps_1972.40231	26.09	1	1	69	7.44326	3.9292	53.78	AT3G26740.1 - [Ps_1972_40231]
	Confidence Icon	Sequence	Protein Accessions	# Proteins	# Protein Groups	Activation Type	Modifications	IonScore	Exp Value	Δ Score	Rank	Identity High	Homology Threshold	Charge	m/z [Da]	ΔM [ppm]	Ions Matched	Spectrum File
	High	TAASENIDRDYLEYNDPK	Ps_1972.40231	3	1	CID		53.78	0.000196414	0.722222	1	34		1	2113.92	-24.3819	15/192	pps_pisum_IE_trypsin_rep1.mgf
Ps_36658.2133	8.21	1	1	207	23.4258	7.04932	53.64	AT5G03880.1 - [Ps_36658_2133]
	Confidence Icon	Sequence	Protein Accessions	# Proteins	# Protein Groups	Activation Type	Modifications	IonScore	Exp Value	Δ Score	Rank	Identity High	Homology Threshold	Charge	m/z [Da]	ΔM [ppm]	Ions Matched	Spectrum File
	High	EIVAVLDLDVLFYPcPR	Ps_36658.2133	1	1	CID	C15(Carbamidomethyl)	53.64	0.000264266	1	1	36	25	1	2019.02	-21.8697	16/152	pps_pisum_IE_trypsin_rep1.mgf
Ps_40522.57506	15.85	3	3	284	31.2433	9.26123	53.59	AT2G37860.3 - [Ps_40522_57506]
	Confidence Icon	Sequence	Protein Accessions	# Proteins	# Protein Groups	Activation Type	Modifications	IonScore	Exp Value	Δ Score	Rank	Identity High	Homology Threshold	Charge	m/z [Da]	ΔM [ppm]	Ions Matched	Spectrum File
	High	AYAALPSSVFEAERPGcR	Ps_40522.57506	1	1	CID	C17(Carbamidomethyl)	55.01	0.000184252	1	1	35	25	1	1980.93	-14.193	10/161	pps_pisum_IE_trypsin_rep1.mgf
	Low	YDEVLRETEAR	Ps_40522.57506	1	1	CID		20.58	0.436617	1	1	35	19	1	1380.63	-29.2918	12/106	pps_pisum_IE_trypsin_rep1.mgf
	Low	FANNVYGGMQFVDWAR	Ps_40522.57506	1	1	CID		16.28	0.957328	0.375	1	34	24	1	1874.8	-32.0307	6/149	pps_pisum_IE_trypsin_rep1.mgf
Ps_28267.5635	22.22	5	3	72	7.85778	5.2876	53.002	AT1G29930.1;;;AT1G29920.1;;;AT1G29910.1 - [Ps_28267_5635]
	Confidence Icon	Sequence	Protein Accessions	# Proteins	# Protein Groups	Activation Type	Modifications	IonScore	Exp Value	Δ Score	Rank	Identity High	Homology Threshold	Charge	m/z [Da]	ΔM [ppm]	Ions Matched	Spectrum File
	High	KVAxSSSPWYGPDR	Ps_28267.5635	1	1	CID	X4(G)	42.7	0.0050481		5	37		1	1506.7	-20.3077	9/147	pps_pisum_IE_trypsin_rep1.mgf
	High	VAxSSSPWYGPDR	Ps_28267.5635	1	1	CID	X3(G)	39.43	0.0068472		5	36		1	1378.6	-27.6086	7/113	pps_pisum_IE_trypsin_rep1.mgf
	Medium	VAxSSSPWYGPDR	Ps_28267.5635	1	1	CID	X3(S)	29.23	0.0481177		3	34	24	1	1408.59	-43.462	6/113	pps_pisum_IE_trypsin_rep1.mgf
	Low	KVAxSSSPWYGPDR	Ps_28267.5635	1	1	CID	X4(S)	23.26	0.266716		4	35		1	1536.76	8.49628	8/147	pps_pisum_IE_trypsin_rep1.mgf
	Low	VAxSSSPWYGPDRVK	Ps_28267.5635	1	1	CID	X3(G)	13.92	3.08389		5	37	27	1	1605.76	-28.3052	8/135	pps_pisum_IE_trypsin_rep1.mgf
Ps_19689.32296	14.49	4	4	283	30.9189	8.89502	52.78	AT3G14420.6;;;AT3G14420.5;;;AT3G14420.4;;;AT3G14420.2;;;AT3G14420.1 - [Ps_19689_32296]
	Confidence Icon	Sequence	Protein Accessions	# Proteins	# Protein Groups	Activation Type	Modifications	IonScore	Exp Value	Δ Score	Rank	Identity High	Homology Threshold	Charge	m/z [Da]	ΔM [ppm]	Ions Matched	Spectrum File
	High	NRFVLPPFLTLK	Ps_19689.32296	2	1	CID		52.78	0.000336636	0.641509	1	36		1	1444.82	-33.9498	11/112	pps_pisum_IE_trypsin_rep1.mgf
	Medium	EHITADWDTPR	Ps_19689.32296	4	1	CID		29.21	0.0531978	0.37931	1	34		1	1340.61	-12.4161	14/98	pps_pisum_IE_trypsin_rep1.mgf
	Medium	LAVQSGAAGIIVSNHGAR	Ps_19689.32296;Ps_23832.47794	3	2	CID		27.81	0.100919	0.321429	1	36		1	1720.9	-25.6733	6/185	pps_pisum_IE_trypsin_rep1.mgf
	Medium	FVLPPFLTLK	Ps_19689.32296	2	1	CID		25.39	0.126756	0.48	1	34	27	1	1174.7	-22.1345	7/74	pps_pisum_IE_trypsin_rep1.mgf
Ps_36126.3988	25	2	2	48	5.56868	7.12256	52.33	ATCG00490.1 - [Ps_36126_3988]
	Confidence Icon	Sequence	Protein Accessions	# Proteins	# Protein Groups	Activation Type	Modifications	IonScore	Exp Value	Δ Score	Rank	Identity High	Homology Threshold	Charge	m/z [Da]	ΔM [ppm]	Ions Matched	Spectrum File
	High	FLFcAEAIYK	Ps_36126.3988	1	1	CID	C4(Carbamidomethyl)	52.33	0.000341225	0.615385	1	35		1	1261.6	-25.7947	14/76	pps_pisum_IE_trypsin_rep1.mgf
	Low	DRFLFcAEAIYK	Ps_36126.3988	1	1	CID	C6(Carbamidomethyl)	21.38	0.423932	0.380952	1	35	27	1	1532.72	-22.4928	9/126	pps_pisum_IE_trypsin_rep1.mgf
Ps_5358.21939	17.7	1	1	113	12.6689	7.23975	50.94	AT3G14420.2;;;AT3G14420.3;;;AT3G14420.1 - [Ps_5358_21939]
	Confidence Icon	Sequence	Protein Accessions	# Proteins	# Protein Groups	Activation Type	Modifications	IonScore	Exp Value	Δ Score	Rank	Identity High	Homology Threshold	Charge	m/z [Da]	ΔM [ppm]	Ions Matched	Spectrum File
	High	MIYDYFASGGEDQWTLKENR	Ps_5358.21939	1	1	CID		50.94	0.000344702		2	34		1	2423.01	-36.4552	9/196	pps_pisum_IE_trypsin_rep1.mgf
Ps_43597.107	51.02	2	2	49	5.54187	11.3999	50.51	AT2G05100.1 - [Ps_43597_107]
	Confidence Icon	Sequence	Protein Accessions	# Proteins	# Protein Groups	Activation Type	Modifications	IonScore	Exp Value	Δ Score	Rank	Identity High	Homology Threshold	Charge	m/z [Da]	ΔM [ppm]	Ions Matched	Spectrum File
	High	SAPESIWYGPDRPK	Ps_43597.107;Ps_42806.17474	130	2	CID		50.51	0.000564643	0	1	36	27	1	1602.76	-21.4525	9/131	pps_pisum_IE_trypsin_rep1.mgf
	Low	TGLRQGNEFIR	Ps_43597.107;Ps_29365.12009	19	2	CID		11.85	4.51966		10	36		1	1290.64	-36.0651	6/111	pps_pisum_IE_trypsin_rep1.mgf
Ps_42806.17474	36.56	2	2	93	10.1829	8.48486	50.51	AT2G05070.1 - [Ps_42806_17474]
	Confidence Icon	Sequence	Protein Accessions	# Proteins	# Protein Groups	Activation Type	Modifications	IonScore	Exp Value	Δ Score	Rank	Identity High	Homology Threshold	Charge	m/z [Da]	ΔM [ppm]	Ions Matched	Spectrum File
	High	SAPESIWYGPDRPK	Ps_43597.107;Ps_42806.17474	130	2	CID		50.51	0.000564643	0	1	36	27	1	1602.76	-21.4525	9/131	pps_pisum_IE_trypsin_rep1.mgf
	Low	QGNxcHQKAGNFGQARFTmR	Ps_42806.17474	1	1	CID	X4(C), C5(Carbamidomethyl), M19(Oxidation)	10.05	5.57544		9	35	29	1	2327.08	18.6542	9/192	pps_pisum_IE_trypsin_rep1.mgf
Ps_14378.68011	46.67	1	1	30	3.35368	6.44287	50.51	AT2G05070.1;;;AT2G05100.1;;;AT3G27690.1 - [Ps_14378_68011]
	Confidence Icon	Sequence	Protein Accessions	# Proteins	# Protein Groups	Activation Type	Modifications	IonScore	Exp Value	Δ Score	Rank	Identity High	Homology Threshold	Charge	m/z [Da]	ΔM [ppm]	Ions Matched	Spectrum File
	High	SAPESIWxGPDRPK	Ps_14378.68011	1	1	CID	X8(Y)	50.51	0.000564643		2	36	27	1	1602.76	-21.4525	9/131	pps_pisum_IE_trypsin_rep1.mgf
Ps_29365.12009	39.06	3	2	64	7.36873	10.7114	50.51	AT2G05100.1 - [Ps_29365_12009]
	Confidence Icon	Sequence	Protein Accessions	# Proteins	# Protein Groups	Activation Type	Modifications	IonScore	Exp Value	Δ Score	Rank	Identity High	Homology Threshold	Charge	m/z [Da]	ΔM [ppm]	Ions Matched	Spectrum File
	High	SAPESxWYGPDRPK	Ps_29365.12009	1	1	CID	X6(I)	50.51	0.000564643		3	36	27	1	1602.76	-21.4525	9/131	pps_pisum_IE_trypsin_rep1.mgf
	High	SAPESxWYGPDRPK	Ps_29365.12009	1	1	CID	X6(L)	50.51	0.000564643		4	36	27	1	1602.76	-21.4525	9/131	pps_pisum_IE_trypsin_rep1.mgf
	Low	TGLRQGNEFIR	Ps_43597.107;Ps_29365.12009	19	2	CID		11.85	4.51966		10	36		1	1290.64	-36.0651	6/111	pps_pisum_IE_trypsin_rep1.mgf
Ps_29222.2935	4.6	2	2	544	57.742	5.45264	49.45	AT1G55490.2;;;AT1G55490.1 - [Ps_29222_2935]
	Confidence Icon	Sequence	Protein Accessions	# Proteins	# Protein Groups	Activation Type	Modifications	IonScore	Exp Value	Δ Score	Rank	Identity High	Homology Threshold	Charge	m/z [Da]	ΔM [ppm]	Ions Matched	Spectrum File
	High	DLINILEDAIR	Ps_29222.2935	3	1	CID		49.45	0.000557858	0.530612	1	35		1	1284.69	-22.4656	12/111	pps_pisum_IE_trypsin_rep1.mgf
	Low	AKELHFNKDGSAIR	Ps_29222.2935	1	1	CID		13.68	2.60129		3	36	27	1	1585.79	-32.092	6/147	pps_pisum_IE_trypsin_rep1.mgf
Ps_32841.68936	5.35	1	1	411	45.8744	8.08936	49.11	AT5G22830.1 - [Ps_32841_68936]
	Confidence Icon	Sequence	Protein Accessions	# Proteins	# Protein Groups	Activation Type	Modifications	IonScore	Exp Value	Δ Score	Rank	Identity High	Homology Threshold	Charge	m/z [Da]	ΔM [ppm]	Ions Matched	Spectrum File
	High	NNNGGPSMPFEIEVVEAALLSR	Ps_32841.68936	1	1	CID		49.11	0.00073585	0.571429	1	36		1	2344.09	-30.2468	11/239	pps_pisum_IE_trypsin_rep1.mgf
Ps_30603.15543	4.36	1	1	344	37.1008	6.25244	48.94	AT1G10510.1 - [Ps_30603_15543]
	Confidence Icon	Sequence	Protein Accessions	# Proteins	# Protein Groups	Activation Type	Modifications	IonScore	Exp Value	Δ Score	Rank	Identity High	Homology Threshold	Charge	m/z [Da]	ΔM [ppm]	Ions Matched	Spectrum File
	High	ELHLHGNSIGDEGIR	Ps_30603.15543	1	1	CID		48.94	0.000668216		2	35		1	1646.78	-29.3794	10/153	pps_pisum_IE_trypsin_rep1.mgf
Ps_32950.2135	5.31	2	2	471	52.3885	8.95361	48.29	AT2G35800.1 - [Ps_32950_2135]
	Confidence Icon	Sequence	Protein Accessions	# Proteins	# Protein Groups	Activation Type	Modifications	IonScore	Exp Value	Δ Score	Rank	Identity High	Homology Threshold	Charge	m/z [Da]	ΔM [ppm]	Ions Matched	Spectrum File
	High	LFSVQDFFR	Ps_32950.2135	1	1	CID		48.29	0.000887287	0.75	1	36	28	1	1158.56	-30.7894	7/81	pps_pisum_IE_trypsin_rep1.mgf
	Low	NSGLPANEDNAVAmmR	Ps_32950.2135	1	1	CID	M14(Oxidation), M15(Oxidation)	10.07	5.81059	1	1	35	22	1	1721.9	79.7264	7/171	pps_pisum_IE_trypsin_rep1.mgf
Ps_4133.62247	44.44	2	2	81	8.71283	8.60205	47.87	AT1G32080.1 - [Ps_4133_62247]
	Confidence Icon	Sequence	Protein Accessions	# Proteins	# Protein Groups	Activation Type	Modifications	IonScore	Exp Value	Δ Score	Rank	Identity High	Homology Threshold	Charge	m/z [Da]	ΔM [ppm]	Ions Matched	Spectrum File
	High	EPEALPFcAIAYALNGIFGSLLcSVPIVR	Ps_4133.62247	4	1	CID	C8(Carbamidomethyl), C23(Carbamidomethyl)	45.51	0.00137502	1	1	35	20	1	3177.57	-22.9885	19/303	pps_pisum_IE_trypsin_rep1.mgf
	Low	FSDPIAR	Ps_4133.62247	2	1	CID		24.36	0.193662	0.583333	1	35	24	1	805.409	-13.9265	5/54	pps_pisum_IE_trypsin_rep1.mgf
Ps_32359.1356	4.65	1	1	301	33.0982	10.0962	46.66	AT5G33320.1 - [Ps_32359_1356]
	Confidence Icon	Sequence	Protein Accessions	# Proteins	# Protein Groups	Activation Type	Modifications	IonScore	Exp Value	Δ Score	Rank	Identity High	Homology Threshold	Charge	m/z [Da]	ΔM [ppm]	Ions Matched	Spectrum File
	High	FTPAYLQSAGLNVR	Ps_32359.1356	1	1	CID		46.66	0.00121913	0.510638	1	35		1	1536.76	-38.8567	15/136	pps_pisum_IE_trypsin_rep1.mgf
Ps_40001.73534	11.72	1	1	145	16.3314	8.47021	44.98	AT2G38025.1 - [Ps_40001_73534]
	Confidence Icon	Sequence	Protein Accessions	# Proteins	# Protein Groups	Activation Type	Modifications	IonScore	Exp Value	Δ Score	Rank	Identity High	Homology Threshold	Charge	m/z [Da]	ΔM [ppm]	Ions Matched	Spectrum File
	High	LYEEAIIAVTVDEPLQR	Ps_40001.73534	1	1	CID		44.98	0.0019506	0.777778	1	36	26	1	1958.98	-32.6299	8/154	pps_pisum_IE_trypsin_rep1.mgf
Ps_43148.33816	43.96	3	3	91	10.3643	5.50342	44.43	AT2G39730.3;;;AT2G39730.2;;;AT2G39730.1 - [Ps_43148_33816]
	Confidence Icon	Sequence	Protein Accessions	# Proteins	# Protein Groups	Activation Type	Modifications	IonScore	Exp Value	Δ Score	Rank	Identity High	Homology Threshold	Charge	m/z [Da]	ΔM [ppm]	Ions Matched	Spectrum File
	High	LVDTFPGQSIDFFGALR	Ps_43148.33816;Ps_42797.47150	35	2	CID		44.43	0.00198859	0.727273	3	35	27	1	1882.91	-32.2806	14/168	pps_pisum_IE_trypsin_rep1.mgf
	Low	FYWAPTREDR	Ps_18419.5367;Ps_43148.33816	11	2	CID		18.16	0.677476		2	34		1	1340.61	-23.7915	7/85	pps_pisum_IE_trypsin_rep1.mgf
	Low	WISGIGVEGIGKR	Ps_43148.33816;Ps_42797.47150;Ps_42600.22689	27	3	CID		11.11	5.55289		6	36	27	1	1371.75	-16.5224	6/113	pps_pisum_IE_trypsin_rep1.mgf
Ps_31616.70405	22.73	1	1	88	9.40467	8.67529	44.2	Ps_31617,,,AT5G15802.1 - [Ps_31616_70405]
	Confidence Icon	Sequence	Protein Accessions	# Proteins	# Protein Groups	Activation Type	Modifications	IonScore	Exp Value	Δ Score	Rank	Identity High	Homology Threshold	Charge	m/z [Da]	ΔM [ppm]	Ions Matched	Spectrum File
	High	EGGLLSFNLIDDLFETIGNR	Ps_31616.70405	1	1	CID		44.2	0.00248454	0.681818	1	36	29	1	2223.06	-30.9489	9/210	pps_pisum_IE_trypsin_rep1.mgf
Ps_44179.21159	62.16	1	1	37	4.12613	5.10986	43.9	AT2G39730.3;;;AT2G39730.2;;;AT2G39730.1 - [Ps_44179_21159]
	Confidence Icon	Sequence	Protein Accessions	# Proteins	# Protein Groups	Activation Type	Modifications	IonScore	Exp Value	Δ Score	Rank	Identity High	Homology Threshold	Charge	m/z [Da]	ΔM [ppm]	Ions Matched	Spectrum File
	High	VQLADKYLSEAALGDANExAIKR	Ps_44179.21159	1	1	CID	X19(D)	43.9	0.00292703		2	36		1	2490.24	-18.1835	7/249	pps_pisum_IE_trypsin_rep1.mgf
Ps_30664.58961	3.61	1	1	332	35.1195	7.73779	43.59	AT3G18890.1 - [Ps_30664_58961]
	Confidence Icon	Sequence	Protein Accessions	# Proteins	# Protein Groups	Activation Type	Modifications	IonScore	Exp Value	Δ Score	Rank	Identity High	Homology Threshold	Charge	m/z [Da]	ΔM [ppm]	Ions Matched	Spectrum File
	High	IPSQRPYIPSPK	Ps_30664.58961	1	1	CID		43.59	0.00224668	0.636364	1	35		1	1382.74	-27.7068	8/120	pps_pisum_IE_trypsin_rep1.mgf
Ps_28893.33324	4.76	1	1	231	25.2852	7.13721	43.35	AT1G23310.2;;;AT1G23310.1 - [Ps_28893_33324]
	Confidence Icon	Sequence	Protein Accessions	# Proteins	# Protein Groups	Activation Type	Modifications	IonScore	Exp Value	Δ Score	Rank	Identity High	Homology Threshold	Charge	m/z [Da]	ΔM [ppm]	Ions Matched	Spectrum File
	High	AVmQILNTIIR	Ps_28893.33324	1	1	CID	M3(Oxidation)	43.35	0.00272574		2	35		1	1287.66	-66.586	9/97	pps_pisum_IE_trypsin_rep1.mgf
Ps_28605.27050	4.35	1	1	276	29.5786	9.11475	43.17	AT3G01280.1 - [Ps_28605_27050]
	Confidence Icon	Sequence	Protein Accessions	# Proteins	# Protein Groups	Activation Type	Modifications	IonScore	Exp Value	Δ Score	Rank	Identity High	Homology Threshold	Charge	m/z [Da]	ΔM [ppm]	Ions Matched	Spectrum File
	High	ASALIQHEWRPK	Ps_28605.27050	2	1	CID		43.17	0.00277361	0.651163	1	35	30	1	1435.75	-24.3924	13/116	pps_pisum_IE_trypsin_rep1.mgf
Ps_5193.37316	41.18	2	2	51	5.79906	6.78564	42.62	AT5G24650.1 - [Ps_5193_37316]
	Confidence Icon	Sequence	Protein Accessions	# Proteins	# Protein Groups	Activation Type	Modifications	IonScore	Exp Value	Δ Score	Rank	Identity High	Homology Threshold	Charge	m/z [Da]	ΔM [ppm]	Ions Matched	Spectrum File
	High	LLILDHIQSFSR	Ps_5193.37316	1	1	CID		42.62	0.0028144	1	1	35	24	1	1441.77	-33.3142	10/109	pps_pisum_IE_trypsin_rep1.mgf
	Low	DVKIPPGPR	Ps_32172.59736;Ps_5193.37316	2	2	CID		19.41	0.609413	1	1	35	22	1	978.547	-27.0414	4/84	pps_pisum_IE_trypsin_rep1.mgf
Ps_13064.52353	56	2	2	25	2.98331	8.67529	42.43	AT1G67090.1 - [Ps_13064_52353]
	Confidence Icon	Sequence	Protein Accessions	# Proteins	# Protein Groups	Activation Type	Modifications	IonScore	Exp Value	Δ Score	Rank	Identity High	Homology Threshold	Charge	m/z [Da]	ΔM [ppm]	Ions Matched	Spectrum File
	High	SPGYxDGRYWTMWK	Ps_13064.52353	1	1	CID	X5(Y)	42.43	0.00252594		4	34	28	1	1809.75	-29.397	9/139	pps_pisum_IE_trypsin_rep1.mgf
	Low	YWTMWK	Ps_43451.15226;Ps_25130.15897;Ps_28919.69180;Ps_28562.73689;Ps_33996.48744;Ps_20804.40444;Ps_43830.28624;Ps_42973.43198;Ps_21323.57731;Ps_29826.20321;Ps_42554.60543;Ps_42848.15596;Ps_34081.24740;Ps_22466.24805;Ps_15420.10547;Ps_43101.3272;Ps_24196.6665;Ps_27447.9951;Ps_27591.45219;Ps_33948.47752;Ps_27326.59235;Ps_34165.73108;Ps_23174.38312;Ps_43863.34345;Ps_30381.70996;Ps_29456.36387;Ps_29439.507…	362	31	CID		23.76	0.237079	0	1	35	26	1	914.395	-31.0749	5/43	pps_pisum_IE_trypsin_rep1.mgf
Ps_34132.57891	15.71	4	4	452	50.5986	6.46826	42.0471	AT4G32770.1 - [Ps_34132_57891]
	Confidence Icon	Sequence	Protein Accessions	# Proteins	# Protein Groups	Activation Type	Modifications	IonScore	Exp Value	Δ Score	Rank	Identity High	Homology Threshold	Charge	m/z [Da]	ΔM [ppm]	Ions Matched	Spectrum File
	High	KPLTTFELAQYGPR	Ps_34132.57891	1	1	CID		41.68	0.0039224	0.0238095	1	35		1	1620.78	-58.0073	9/143	pps_pisum_IE_trypsin_rep1.mgf
	Medium	WEYSTRPVYGWGDVGSTQK	Ps_34132.57891	1	1	CID		26.68	0.115016	1	1	35	22	1	2215.99	-21.0656	13/202	pps_pisum_IE_trypsin_rep1.mgf
	Low	NELMLGNTFAAKPNSKPPNKEVHPK	Ps_34132.57891	1	1	CID		22.72	0.300158	0.521739	1	35	25	1	2761.42	-10.1511	6/282	pps_pisum_IE_trypsin_rep1.mgf
	Low	TPHSGYHFDGTAR	Ps_34132.57891	1	1	CID		19.78	0.467597	1	1	34	20	1	1445.66	2.97806	8/118	pps_pisum_IE_trypsin_rep1.mgf
Ps_33322.34631	3.4	1	1	500	55.5473	4.94482	41.92	AT1G21750.1 - [Ps_33322_34631]
	Confidence Icon	Sequence	Protein Accessions	# Proteins	# Protein Groups	Activation Type	Modifications	IonScore	Exp Value	Δ Score	Rank	Identity High	Homology Threshold	Charge	m/z [Da]	ΔM [ppm]	Ions Matched	Spectrum File
	High	FSGEEYDNFLALADKLR	Ps_33322.34631	1	1	CID		41.92	0.0033966	0.714286	1	35	27	1	1987.9	-35.9028	8/173	pps_pisum_IE_trypsin_rep1.mgf
Ps_21502.72254	65.22	1	1	23	2.67926	4.729	39.67	AT2G39730.3;;;AT2G39730.2;;;AT2G39730.1 - [Ps_21502_72254]
	Confidence Icon	Sequence	Protein Accessions	# Proteins	# Protein Groups	Activation Type	Modifications	IonScore	Exp Value	Δ Score	Rank	Identity High	Homology Threshold	Charge	m/z [Da]	ΔM [ppm]	Ions Matched	Spectrum File
	High	GLAYDISDDQQDITR	Ps_21502.72254	10	1	CID		39.67	0.00508184	1	1	34	25	1	1709.76	-21.8459	7/141	pps_pisum_IE_trypsin_rep1.mgf
Ps_30824.73593	6.18	2	2	259	27.7051	9.67139	36.17	AT5G16150.3;;;AT5G16150.2;;;AT5G16150.1 - [Ps_30824_73593]
	Confidence Icon	Sequence	Protein Accessions	# Proteins	# Protein Groups	Activation Type	Modifications	IonScore	Exp Value	Δ Score	Rank	Identity High	Homology Threshold	Charge	m/z [Da]	ΔM [ppm]	Ions Matched	Spectrum File
	High	VAAVMHDLR	Ps_30824.73593	2	1	CID		36.17	0.00985508	0.5	1	34		1	1011.52	-23.6935	9/66	pps_pisum_IE_trypsin_rep1.mgf
	Medium	WLFQQGK	Ps_30824.73593	1	1	CID		24.21	0.187192		2	35	25	1	906.468	-16.4057	8/62	pps_pisum_IE_trypsin_rep1.mgf
Ps_29884.19423	5.68	2	2	458	49.7663	4.81787	34.82	AT4G24280.1 - [Ps_29884_19423]
	Confidence Icon	Sequence	Protein Accessions	# Proteins	# Protein Groups	Activation Type	Modifications	IonScore	Exp Value	Δ Score	Rank	Identity High	Homology Threshold	Charge	m/z [Da]	ΔM [ppm]	Ions Matched	Spectrum File
	Medium	VVDWLAGDFKR	Ps_29884.19423	1	1	CID		34.82	0.0199084	0.685714	1	36	26	1	1305.66	-30.5374	7/95	pps_pisum_IE_trypsin_rep1.mgf
	Low	AKFEELcSDLLDRLR	Ps_29884.19423	1	1	CID	C7(Carbamidomethyl)	22.6	0.335769	0.391304	1	36	28	1	1864.9	-32.6856	5/157	pps_pisum_IE_trypsin_rep1.mgf
Ps_29701.11469	2.12	1	1	471	50.0905	8.93896	34.64	AT5G12860.1 - [Ps_29701_11469]
	Confidence Icon	Sequence	Protein Accessions	# Proteins	# Protein Groups	Activation Type	Modifications	IonScore	Exp Value	Δ Score	Rank	Identity High	Homology Threshold	Charge	m/z [Da]	ΔM [ppm]	Ions Matched	Spectrum File
	High	AGGIFLPLVK	Ps_29701.11469	1	1	CID		34.64	0.0152712	0.0285714	1	34		1	1014.58	-55.2685	8/83	pps_pisum_IE_trypsin_rep1.mgf
Ps_32001.6013	2.06	1	1	582	65.8844	8.60205	34.16	AT5G04590.1 - [Ps_32001_6013]
	Confidence Icon	Sequence	Protein Accessions	# Proteins	# Protein Groups	Activation Type	Modifications	IonScore	Exp Value	Δ Score	Rank	Identity High	Homology Threshold	Charge	m/z [Da]	ΔM [ppm]	Ions Matched	Spectrum File
	Medium	YLIDSWGIDKFR	Ps_32001.6013	1	1	CID		34.16	0.0190511	0.588235	1	35	29	1	1512.73	-36.359	6/105	pps_pisum_IE_trypsin_rep1.mgf
Ps_21488.70817	33.75	3	2	80	9.12482	9.99365	32.93	AT1G03130.1;;;AT4G02770.1 - [Ps_21488_70817]
	Confidence Icon	Sequence	Protein Accessions	# Proteins	# Protein Groups	Activation Type	Modifications	IonScore	Exp Value	Δ Score	Rank	Identity High	Homology Threshold	Charge	m/z [Da]	ΔM [ppm]	Ions Matched	Spectrum File
	Medium	DGVYPEKVNPGR	Ps_21488.70817	58	1	CID		32.93	0.0301015	0	1	35	24	1	1330.64	-29.0472	6/114	pps_pisum_IE_trypsin_rep1.mgf
	Low	SARKExcLALGTRLR	Ps_21488.70817	1	1	CID	X6(C), C7(Carbamidomethyl)	17.05	1.5809		3	37		1	1733.84	-47.7236	4/161	pps_pisum_IE_trypsin_rep1.mgf
	Low	SARKExCLALGTRLR	Ps_21488.70817	1	1	CID	X6(C), X6(Carbamidomethyl)	17.05	1.5809		4	37		1	1733.84	-47.7236	4/161	pps_pisum_IE_trypsin_rep1.mgf
Ps_20674.44481	50	1	1	24	2.55331	10.2866	32.93	AT1G03130.1;;;AT4G02770.1 - [Ps_20674_44481]
	Confidence Icon	Sequence	Protein Accessions	# Proteins	# Protein Groups	Activation Type	Modifications	IonScore	Exp Value	Δ Score	Rank	Identity High	Homology Threshold	Charge	m/z [Da]	ΔM [ppm]	Ions Matched	Spectrum File
	Medium	DGVYPxKVNPGR	Ps_20674.44481	1	1	CID	X6(E)	32.93	0.0301015		2	35	24	1	1330.64	-29.0472	6/109	pps_pisum_IE_trypsin_rep1.mgf
Ps_13881.65015	57.14	1	1	21	2.31019	10.2866	32.93	AT1G03130.1 - [Ps_13881_65015]
	Confidence Icon	Sequence	Protein Accessions	# Proteins	# Protein Groups	Activation Type	Modifications	IonScore	Exp Value	Δ Score	Rank	Identity High	Homology Threshold	Charge	m/z [Da]	ΔM [ppm]	Ions Matched	Spectrum File
	Medium	xGVYPEKVNPGR	Ps_13881.65015	1	1	CID	X1(D)	32.93	0.0301015		3	35	24	1	1330.64	-29.0472	6/104	pps_pisum_IE_trypsin_rep1.mgf
Ps_17013.16307	12.66	1	1	79	8.86474	9.61279	32.88	AT3G04340.1 - [Ps_17013_16307]
	Confidence Icon	Sequence	Protein Accessions	# Proteins	# Protein Groups	Activation Type	Modifications	IonScore	Exp Value	Δ Score	Rank	Identity High	Homology Threshold	Charge	m/z [Da]	ΔM [ppm]	Ions Matched	Spectrum File
	Medium	VLETVPGLLR	Ps_17013.16307	1	1	CID		32.88	0.0197848	0.666667	1	34	26	1	1096.63	-35.048	6/80	pps_pisum_IE_trypsin_rep1.mgf
Ps_31850.20261	3.19	2	2	565	59.7879	5.14795	32.82	AT2G28000.1 - [Ps_31850_20261]
	Confidence Icon	Sequence	Protein Accessions	# Proteins	# Protein Groups	Activation Type	Modifications	IonScore	Exp Value	Δ Score	Rank	Identity High	Homology Threshold	Charge	m/z [Da]	ΔM [ppm]	Ions Matched	Spectrum File
	Medium	DIAFDQHSR	Ps_31850.20261	1	1	CID		32.82	0.0163249	1	1	33	22	1	1088.48	-27.2777	5/85	pps_pisum_IE_trypsin_rep1.mgf
	Low	SIVEFENAR	Ps_31850.20261	1	1	CID		10.53	4.46098		7	35	26	1	1064.53	-4.06699	5/81	pps_pisum_IE_trypsin_rep1.mgf
Ps_12891.14038	14.29	1	1	77	8.85466	8.49951	32.66	ATCG01130.1 - [Ps_12891_14038]
	Confidence Icon	Sequence	Protein Accessions	# Proteins	# Protein Groups	Activation Type	Modifications	IonScore	Exp Value	Δ Score	Rank	Identity High	Homology Threshold	Charge	m/z [Da]	ΔM [ppm]	Ions Matched	Spectrum File
	Medium	IYDPFVNGGFR	Ps_12891.14038	1	1	CID		32.66	0.0197017	1	1	33	21	1	1284.59	-38.7492	7/96	pps_pisum_IE_trypsin_rep1.mgf
Ps_35695.9818	9.17	1	1	218	25.0099	5.64307	32.56	AT3G25680.1 - [Ps_35695_9818]
	Confidence Icon	Sequence	Protein Accessions	# Proteins	# Protein Groups	Activation Type	Modifications	IonScore	Exp Value	Δ Score	Rank	Identity High	Homology Threshold	Charge	m/z [Da]	ΔM [ppm]	Ions Matched	Spectrum File
	Medium	FQPSKPSTNAQAAVALTSGR	Ps_35695.9818	1	1	CID		32.56	0.0383246	1	1	36	22	1	2031.01	-26.4752	6/218	pps_pisum_IE_trypsin_rep1.mgf
Ps_20986.43803	16.47	2	2	85	9.22155	7.18115	32.4	AT1G29930.1;;;AT1G29920.1;;;AT1G29910.1 - [Ps_20986_43803]
	Confidence Icon	Sequence	Protein Accessions	# Proteins	# Protein Groups	Activation Type	Modifications	IonScore	Exp Value	Δ Score	Rank	Identity High	Homology Threshold	Charge	m/z [Da]	ΔM [ppm]	Ions Matched	Spectrum File
	Medium	VASSSSPRYGPDR	Ps_20986.43803	1	1	CID		32.4	0.0345552		6	36		1	1378.6	-51.0817	7/125	pps_pisum_IE_trypsin_rep1.mgf
	Medium	KVASSSSPRYGPDR	Ps_20986.43803	1	1	CID		28.39	0.136185		6	37		1	1506.7	-41.7851	8/149	pps_pisum_IE_trypsin_rep1.mgf
Ps_11978.12911	67.74	1	1	31	3.29972	9.42236	32.07	AT5G66570.1;;;AT3G50820.1 - [Ps_11978_12911]
	Confidence Icon	Sequence	Protein Accessions	# Proteins	# Protein Groups	Activation Type	Modifications	IonScore	Exp Value	Δ Score	Rank	Identity High	Homology Threshold	Charge	m/z [Da]	ΔM [ppm]	Ions Matched	Spectrum File
	Medium	KLVASGKPDSFSGEFLVPSYR	Ps_11978.12911	1	1	CID		32.07	0.0375005	0	1	36	22	1	2284.1	-41.1589	9/230	pps_pisum_IE_trypsin_rep1.mgf
Ps_43686.73549	60	1	1	35	3.78898	9.42236	32.07	AT3G50820.1 - [Ps_43686_73549]
	Confidence Icon	Sequence	Protein Accessions	# Proteins	# Protein Groups	Activation Type	Modifications	IonScore	Exp Value	Δ Score	Rank	Identity High	Homology Threshold	Charge	m/z [Da]	ΔM [ppm]	Ions Matched	Spectrum File
	Medium	QLVASGKPDSFSGEFLVPSYR	Ps_43686.73549	14	1	CID		32.07	0.0375005		2	36	22	1	2284.1	-25.2271	9/230	pps_pisum_IE_trypsin_rep1.mgf
Ps_34583.32944	33.33	1	1	63	6.80639	5.26221	32.07	AT3G50820.1 - [Ps_34583_32944]
	Confidence Icon	Sequence	Protein Accessions	# Proteins	# Protein Groups	Activation Type	Modifications	IonScore	Exp Value	Δ Score	Rank	Identity High	Homology Threshold	Charge	m/z [Da]	ΔM [ppm]	Ions Matched	Spectrum File
	Medium	QLVASGKPDSFSGEFLxPSYR	Ps_34583.32944	1	1	CID	X17(V)	32.07	0.0375005		3	36	22	1	2284.1	-25.2271	9/230	pps_pisum_IE_trypsin_rep1.mgf
Ps_37074.33708	12.26	3	3	465	52.2744	5.38916	30.75	AT5G03900.2 - [Ps_37074_33708]
	Confidence Icon	Sequence	Protein Accessions	# Proteins	# Protein Groups	Activation Type	Modifications	IonScore	Exp Value	Δ Score	Rank	Identity High	Homology Threshold	Charge	m/z [Da]	ΔM [ppm]	Ions Matched	Spectrum File
	Medium	TNFIESVFSFVFGDGDPNQGIEEERWK	Ps_37074.33708	1	1	CID		30.75	0.037989	0.677419	1	34	25	1	3147.36	-35.1632	7/307	pps_pisum_IE_trypsin_rep1.mgf
	Medium	IKDDESYILPVLLR	Ps_37074.33708	1	1	CID		27.16	0.107885	0.407407	1	35	30	1	1673.87	-45.6227	9/142	pps_pisum_IE_trypsin_rep1.mgf
	Low	FDGQPAVDEEGNILYR	Ps_37074.33708	1	1	CID		22.87	0.330506	0.565217	1	36	24	1	1822.86	-0.95585	12/166	pps_pisum_IE_trypsin_rep1.mgf
Ps_24386.5817	35.48	2	2	31	3.63406	9.31982	30.32	AT5G23040.1 - [Ps_24386_5817]
	Confidence Icon	Sequence	Protein Accessions	# Proteins	# Protein Groups	Activation Type	Modifications	IonScore	Exp Value	Δ Score	Rank	Identity High	Homology Threshold	Charge	m/z [Da]	ΔM [ppm]	Ions Matched	Spectrum File
	Medium	KKVEESPPWIK	Ps_24386.5817	1	1	CID		30.32	0.0496997	0.433333	1	35		1	1340.72	-27.3221	9/109	pps_pisum_IE_trypsin_rep1.mgf
	Low	KVEESPPWIK	Ps_24386.5817	1	1	CID		16.77	1.0561	0.294118	1	35	26	1	1212.63	-22.9758	8/99	pps_pisum_IE_trypsin_rep1.mgf
Ps_19304.37698	26.47	1	1	68	7.59564	4.33545	30.31	AT1G15820.1 - [Ps_19304_37698]
	Confidence Icon	Sequence	Protein Accessions	# Proteins	# Protein Groups	Activation Type	Modifications	IonScore	Exp Value	Δ Score	Rank	Identity High	Homology Threshold	Charge	m/z [Da]	ΔM [ppm]	Ions Matched	Spectrum File
	Medium	TAENFVNSTGEQGYPGGK	Ps_19304.37698	6	1	CID		30.31	0.0438086	1	1	34	21	1	1855.8	-26.6577	6/191	pps_pisum_IE_trypsin_rep1.mgf
Ps_32292.28282	2.16	1	1	371	42.6855	7.57666	29.63	AT1G02205.2;;;AT1G02205.1 - [Ps_32292_28282]
	Confidence Icon	Sequence	Protein Accessions	# Proteins	# Protein Groups	Activation Type	Modifications	IonScore	Exp Value	Δ Score	Rank	Identity High	Homology Threshold	Charge	m/z [Da]	ΔM [ppm]	Ions Matched	Spectrum File
	Medium	RFPELKIK	Ps_32292.28282	1	1	CID		29.63	0.0475862		2	34		1	1030.61	-32.6325	6/74	pps_pisum_IE_trypsin_rep1.mgf
Ps_30604.34512	12.09	4	3	273	29.2475	9.02686	29.32	AT1G10510.1 - [Ps_30604_34512]
	Confidence Icon	Sequence	Protein Accessions	# Proteins	# Protein Groups	Activation Type	Modifications	IonScore	Exp Value	Δ Score	Rank	Identity High	Homology Threshold	Charge	m/z [Da]	ΔM [ppm]	Ions Matched	Spectrum File
	Medium	AFPFVDMSGR	Ps_30604.34512	1	1	CID		29.32	0.0361375	0.310345	1	33		1	1126.5	-27.5732	9/78	pps_pisum_IE_trypsin_rep1.mgf
	Low	LNEFAQELR	Ps_30604.34512	1	1	CID		19.4	0.635503	0	1	35		1	1119.56	-20.1485	8/88	pps_pisum_IE_trypsin_rep1.mgf
	Low	CLcDILmGNSTIEK	Ps_30604.34512	1	1	CID	C3(Carbamidomethyl), M7(Oxidation)	10.73	1.95259		2	31	24	1	1612.65	-53.5207	3/133	pps_pisum_IE_trypsin_rep1.mgf
	Low	cLCDILmGNSTIEK	Ps_30604.34512	1	1	CID	C1(Carbamidomethyl), M7(Oxidation)	10.73	1.95259		3	31	24	1	1612.65	-53.5207	3/133	pps_pisum_IE_trypsin_rep1.mgf
Ps_11882.49362	10.81	1	1	74	8.72155	7.25439	29.25	AT2G17570.1 - [Ps_11882_49362]
	Confidence Icon	Sequence	Protein Accessions	# Proteins	# Protein Groups	Activation Type	Modifications	IonScore	Exp Value	Δ Score	Rank	Identity High	Homology Threshold	Charge	m/z [Da]	ΔM [ppm]	Ions Matched	Spectrum File
	Medium	VAAEKAmR	Ps_11882.49362	1	1	CID	M7(Oxidation)	29.25	0.0615644		2	35	29	1	891.446	-29.0193	9/66	pps_pisum_IE_trypsin_rep1.mgf
Ps_18894.37626	35.23	3	3	88	9.5807	5.37646	29.23	AT1G29930.1;;;AT1G29920.1;;;AT1G29910.1 - [Ps_18894_37626]
	Confidence Icon	Sequence	Protein Accessions	# Proteins	# Protein Groups	Activation Type	Modifications	IonScore	Exp Value	Δ Score	Rank	Identity High	Homology Threshold	Charge	m/z [Da]	ΔM [ppm]	Ions Matched	Spectrum File
	Medium	WAMLGALGcVFPELLSR	Ps_22979.19631;Ps_18894.37626;Ps_29837.28669	668	3	CID	C9(Carbamidomethyl)	32.41	0.05523	0	1	38		1	1919.93	-28.1689	16/135	pps_pisum_IE_trypsin_rep1.mgf
	Medium	VASSSSPWYGPDR	Ps_18894.37626	21	1	CID		29.23	0.0481177	0	1	34	24	1	1408.59	-43.462	6/115	pps_pisum_IE_trypsin_rep1.mgf
	Low	KVASSSSPWYGPDR	Ps_18894.37626	21	1	CID		23.26	0.266716		2	35		1	1536.76	8.49628	8/149	pps_pisum_IE_trypsin_rep1.mgf
Ps_33992.66889	4.95	2	2	283	31.5659	9.27588	29.22	AT1G65260.1 - [Ps_33992_66889]
	Confidence Icon	Sequence	Protein Accessions	# Proteins	# Protein Groups	Activation Type	Modifications	IonScore	Exp Value	Δ Score	Rank	Identity High	Homology Threshold	Charge	m/z [Da]	ΔM [ppm]	Ions Matched	Spectrum File
	Medium	DADIEIELEQLR	Ps_33992.66889	1	1	CID		29.22	0.074916	0.586207	1	36	26	1	1443.7	-24.5191	10/111	pps_pisum_IE_trypsin_rep1.mgf
	Low	DADIEIELEQLRKR	Ps_33992.66889	1	1	CID		11.97	3.33231		2	35	24	1	1727.83	-59.0518	6/133	pps_pisum_IE_trypsin_rep1.mgf
Ps_29826.20321	28.13	2	2	64	7.26556	5.26221	28.73	AT1G67090.1 - [Ps_29826_20321]
	Confidence Icon	Sequence	Protein Accessions	# Proteins	# Protein Groups	Activation Type	Modifications	IonScore	Exp Value	Δ Score	Rank	Identity High	Homology Threshold	Charge	m/z [Da]	ΔM [ppm]	Ions Matched	Spectrum File
	Medium	ExNNSPGYYDGR	Ps_29826.20321	1	1	CID	X2(H)	28.73	0.053989		8	34	24	1	1408.59	0.241308	8/126	pps_pisum_IE_trypsin_rep1.mgf
	Low	YWTMWK	Ps_43451.15226;Ps_25130.15897;Ps_28919.69180;Ps_28562.73689;Ps_33996.48744;Ps_20804.40444;Ps_43830.28624;Ps_42973.43198;Ps_21323.57731;Ps_29826.20321;Ps_42554.60543;Ps_42848.15596;Ps_34081.24740;Ps_22466.24805;Ps_15420.10547;Ps_43101.3272;Ps_24196.6665;Ps_27447.9951;Ps_27591.45219;Ps_33948.47752;Ps_27326.59235;Ps_34165.73108;Ps_23174.38312;Ps_43863.34345;Ps_30381.70996;Ps_29456.36387;Ps_29439.507…	362	31	CID		23.76	0.237079	0	1	35	26	1	914.395	-31.0749	5/43	pps_pisum_IE_trypsin_rep1.mgf
Ps_40436.596	22.4	3	3	192	20.9603	11.3853	28.39	AT5G50920.1 - [Ps_40436_596]
	Confidence Icon	Sequence	Protein Accessions	# Proteins	# Protein Groups	Activation Type	Modifications	IonScore	Exp Value	Δ Score	Rank	Identity High	Homology Threshold	Charge	m/z [Da]	ΔM [ppm]	Ions Matched	Spectrum File
	Medium	GSGFVAVEIPFTPR	Ps_28214.16422;Ps_40436.596	2	2	CID		28.39	0.0789581	1	1	35	23	1	1476.72	-45.8734	8/126	pps_pisum_IE_trypsin_rep1.mgf
	Low	FTEKAIKVIMLAQEEARR	Ps_28214.16422;Ps_40436.596	2	2	CID		18.41	0.824169	0.277778	1	35	27	1	2133.09	-43.9228	6/193	pps_pisum_IE_trypsin_rep1.mgf
	Low	VFSQmAISRAK	Ps_40436.596	1	1	CID	M5(Oxidation)	17.19	0.813597		2	34		1	1253.69	20.7895	5/107	pps_pisum_IE_trypsin_rep1.mgf
Ps_15099.57346	3.63	1	1	331	37.614	9.68604	28.09	AT5G63050.1 - [Ps_15099_57346]
	Confidence Icon	Sequence	Protein Accessions	# Proteins	# Protein Groups	Activation Type	Modifications	IonScore	Exp Value	Δ Score	Rank	Identity High	Homology Threshold	Charge	m/z [Da]	ΔM [ppm]	Ions Matched	Spectrum File
	Medium	LFPTDSPETLQR	Ps_15099.57346	1	1	CID		28.09	0.0841394	0.642857	1	35	25	1	1403.68	-24.2799	6/103	pps_pisum_IE_trypsin_rep1.mgf
Ps_32231.39865	12.54	3	3	311	36.2583	6.0874	28.05	AT3G53560.1 - [Ps_32231_39865]
	Confidence Icon	Sequence	Protein Accessions	# Proteins	# Protein Groups	Activation Type	Modifications	IonScore	Exp Value	Δ Score	Rank	Identity High	Homology Threshold	Charge	m/z [Da]	ΔM [ppm]	Ions Matched	Spectrum File
	Medium	LIEIEPEETEWR	Ps_32231.39865	1	1	CID		28.05	0.0900098	1	1	35	24	1	1543.74	-18.6828	6/104	pps_pisum_IE_trypsin_rep1.mgf
	Low	NHPYKEYFDDNMYGTNFFTQK	Ps_32231.39865	1	1	CID		16.15	1.16113	1	1	35	20	1	2659.16	0.931379	9/228	pps_pisum_IE_trypsin_rep1.mgf
	Low	QFDQFR	Ps_32231.39865	1	1	CID		12.42	1.56373		2	32	23	1	840.411	13.4919	4/53	pps_pisum_IE_trypsin_rep1.mgf
Ps_28824.65367	2.25	1	1	667	72.6272	6.21436	28.05	AT3G60750.1 - [Ps_28824_65367]
	Confidence Icon	Sequence	Protein Accessions	# Proteins	# Protein Groups	Activation Type	Modifications	IonScore	Exp Value	Δ Score	Rank	Identity High	Homology Threshold	Charge	m/z [Da]	ΔM [ppm]	Ions Matched	Spectrum File
	Medium	ALPTYTPETPADATR	Ps_28824.65367	1	1	CID		28.05	0.0829595	1	1	35	21	1	1603.76	-25.4349	7/133	pps_pisum_IE_trypsin_rep1.mgf
Ps_4622.32724	10.76	2	2	251	28.2829	8.66064	27.58	AT4G33350.1 - [Ps_4622_32724]
	Confidence Icon	Sequence	Protein Accessions	# Proteins	# Protein Groups	Activation Type	Modifications	IonScore	Exp Value	Δ Score	Rank	Identity High	Homology Threshold	Charge	m/z [Da]	ΔM [ppm]	Ions Matched	Spectrum File
	Medium	QEDAEAFLAQVR	Ps_4622.32724	2	1	CID		27.58	0.09506	1	1	35	21	1	1376.65	-19.1343	7/123	pps_pisum_IE_trypsin_rep1.mgf
	Medium	SSGWEDLVFIPPGKK	Ps_4622.32724	2	1	CID		27.28	0.13048	0.185185	1	36		1	1659.81	-41.458	8/133	pps_pisum_IE_trypsin_rep1.mgf
Ps_5774.37635	72.73	1	1	22	2.66929	6.44287	27.11	AT5G58250.1 - [Ps_5774_37635]
	Confidence Icon	Sequence	Protein Accessions	# Proteins	# Protein Groups	Activation Type	Modifications	IonScore	Exp Value	Δ Score	Rank	Identity High	Homology Threshold	Charge	m/z [Da]	ΔM [ppm]	Ions Matched	Spectrum File
	Medium	KYESGWWESFLPSGQK	Ps_5774.37635	2	1	CID		27.11	0.0944472	1	1	35	23	1	1928.86	-28.2608	8/173	pps_pisum_IE_trypsin_rep1.mgf
Ps_30687.63384	14.22	2	2	225	24.0188	9.01221	26.04	ATCG00480.1 - [Ps_30687_63384]
	Confidence Icon	Sequence	Protein Accessions	# Proteins	# Protein Groups	Activation Type	Modifications	IonScore	Exp Value	Δ Score	Rank	Identity High	Homology Threshold	Charge	m/z [Da]	ΔM [ppm]	Ions Matched	Spectrum File
	Medium	IFNVLGEPIDNLGPVDTR	Ps_30687.63384	2	1	CID		26.04	0.155802	0.538462	1	36	26	1	1968.98	-27.7408	5/187	pps_pisum_IE_trypsin_rep1.mgf
	Low	AHGGVSVFGGVGER	Ps_30687.63384	1	1	CID		18.66	0.667789	0.368421	1	35	26	1	1328.65	-19.1923	11/119	pps_pisum_IE_trypsin_rep1.mgf
Ps_41536.4954	7.96	2	2	314	34.5543	9.1001	25.82	AT4G31780.2 - [Ps_41536_4954]
	Confidence Icon	Sequence	Protein Accessions	# Proteins	# Protein Groups	Activation Type	Modifications	IonScore	Exp Value	Δ Score	Rank	Identity High	Homology Threshold	Charge	m/z [Da]	ΔM [ppm]	Ions Matched	Spectrum File
	Medium	LVHQSNFAATSTFIAR	Ps_41536.4954	1	1	CID		25.82	0.163506	1	1	36	23	1	1762.88	-23.1787	9/162	pps_pisum_IE_trypsin_rep1.mgf
	Low	IVADWFGPK	Ps_41536.4954	1	1	CID		14.64	1.83975	1	1	35	20	1	1032.53	-23.8063	6/69	pps_pisum_IE_trypsin_rep1.mgf
Ps_20745.33584	100	1	1	8	0.889506	10.0083	25.46	AT3G27960.1 - [Ps_20745_33584]
	Confidence Icon	Sequence	Protein Accessions	# Proteins	# Protein Groups	Activation Type	Modifications	IonScore	Exp Value	Δ Score	Rank	Identity High	Homology Threshold	Charge	m/z [Da]	ΔM [ppm]	Ions Matched	Spectrum File
	Medium	VSLmKQGK	Ps_20745.33584	1	1	CID	M4(Oxidation)	25.46	0.140374	0.04	1	35	25	1	906.468	-43.4503	8/68	pps_pisum_IE_trypsin_rep1.mgf
Ps_33069.9716	4.87	1	1	267	30.6589	6.32861	25.18	AT3G14590.1 - [Ps_33069_9716]
	Confidence Icon	Sequence	Protein Accessions	# Proteins	# Protein Groups	Activation Type	Modifications	IonScore	Exp Value	Δ Score	Rank	Identity High	Homology Threshold	Charge	m/z [Da]	ΔM [ppm]	Ions Matched	Spectrum File
	Medium	EKxLAPKWLEEFR	Ps_33069.9716	1	1	CID	X3(A)	25.18	0.168684	1	1	35	20	1	1616.78	-59.1743	5/140	pps_pisum_IE_trypsin_rep1.mgf
Ps_34994.15467	37.25	4	4	102	11.7591	7.18115	24.39	AT3G04340.1 - [Ps_34994_15467]
	Confidence Icon	Sequence	Protein Accessions	# Proteins	# Protein Groups	Activation Type	Modifications	IonScore	Exp Value	Δ Score	Rank	Identity High	Homology Threshold	Charge	m/z [Da]	ΔM [ppm]	Ions Matched	Spectrum File
	Low	LVPVALEGSAFR	Ps_34994.15467	1	1	CID		24.39	0.195604	1	1	35	22	1	1258.68	-28.2027	6/95	pps_pisum_IE_trypsin_rep1.mgf
	Low	IFHLQRPTQAER	Ps_34994.15467	1	1	CID		22.1	0.343752	0.454545	1	35	26	1	1495.78	-21.3255	9/109	pps_pisum_IE_trypsin_rep1.mgf
	Low	RPGRmDR	Ps_34994.15467	1	1	CID	M5(Oxidation)	17.23	0.958472		2	35	27	1	903.46	2.59732	5/61	pps_pisum_IE_trypsin_rep1.mgf
	Low	QIDEALKRPGR	Ps_34994.15467	1	1	CID		15.9	1.30962	1	1	35	23	1	1282.67	-39.0263	4/109	pps_pisum_IE_trypsin_rep1.mgf
Ps_30408.48246	15.29	4	4	412	46.919	7.53271	23.9	AT5G53860.2 - [Ps_30408_48246]
	Confidence Icon	Sequence	Protein Accessions	# Proteins	# Protein Groups	Activation Type	Modifications	IonScore	Exp Value	Δ Score	Rank	Identity High	Homology Threshold	Charge	m/z [Da]	ΔM [ppm]	Ions Matched	Spectrum File
	Low	RKPGWEFLQDALISIDPDR	Ps_30408.48246	1	1	CID		23.9	0.23791	1	1	35	23	1	2256.12	-24.9474	15/205	pps_pisum_IE_trypsin_rep1.mgf
	Low	LSAASVFAVATLGTYDIALNLGR	Ps_30408.48246	1	1	CID		17.23	1.27922	0.294118	1	36	26	1	2323.21	-25.2803	7/217	pps_pisum_IE_trypsin_rep1.mgf
	Low	NcGTcNGWQALR	Ps_30408.48246	1	1	CID	C2(Carbamidomethyl), C5(Carbamidomethyl)	10.78	2.30209		2	32	24	1	1436.59	-19.7268	4/118	pps_pisum_IE_trypsin_rep1.mgf
	Low	MDYPYEHIR	Ps_30408.48246	1	1	CID		10.11	2.19373	1	1	31	18	1	1223.5	-41.1781	4/75	pps_pisum_IE_trypsin_rep1.mgf
Ps_34685.57881	34.48	1	1	58	6.53138	8.98291	23.81	AT2G21195.1 - [Ps_34685_57881]
	Confidence Icon	Sequence	Protein Accessions	# Proteins	# Protein Groups	Activation Type	Modifications	IonScore	Exp Value	Δ Score	Rank	Identity High	Homology Threshold	Charge	m/z [Da]	ΔM [ppm]	Ions Matched	Spectrum File
	Low	YGWVIDEWKHPAEEALVGGR	Ps_34685.57881	1	1	CID		23.81	0.241228	1	1	35	15	1	2312.08	-30.0817	6/196	pps_pisum_IE_trypsin_rep1.mgf
Ps_12892.29357	24.49	2	2	98	11.7693	9.20264	22.87	ATCG01130.1 - [Ps_12892_29357]
	Confidence Icon	Sequence	Protein Accessions	# Proteins	# Protein Groups	Activation Type	Modifications	IonScore	Exp Value	Δ Score	Rank	Identity High	Homology Threshold	Charge	m/z [Da]	ΔM [ppm]	Ions Matched	Spectrum File
	Low	SDSDKTSYNHNELFNYWSSINK	Ps_12892.29357	1	1	CID		22.87	0.256401	1	1	35	22	1	2649.14	-16.67	14/241	pps_pisum_IE_trypsin_rep1.mgf
	Low	SDSDKTSYNHNELFNYWSSINKEK	Ps_12892.29357	1	1	CID		18.61	0.623187	1	1	34	22	1	2906.25	-24.7161	11/267	pps_pisum_IE_trypsin_rep1.mgf
Ps_5294.2897	27.42	2	2	62	7.24965	8.88037	22.61	AT4G30950.1 - [Ps_5294_2897]
	Confidence Icon	Sequence	Protein Accessions	# Proteins	# Protein Groups	Activation Type	Modifications	IonScore	Exp Value	Δ Score	Rank	Identity High	Homology Threshold	Charge	m/z [Da]	ΔM [ppm]	Ions Matched	Spectrum File
	Low	YLNEASWNWR	Ps_5294.2897	2	1	CID		22.61	0.239323	1	1	34	21	1	1338.58	-28.9852	9/94	pps_pisum_IE_trypsin_rep1.mgf
	Low	IPSYNLR	Ps_5294.2897	2	1	CID		16.52	1.21227	0.294118	1	35	26	1	862.455	-26.455	5/56	pps_pisum_IE_trypsin_rep1.mgf
Ps_29948.3913	6.28	1	1	382	42.0322	9.05615	21.95	AT3G20320.1 - [Ps_29948_3913]
	Confidence Icon	Sequence	Protein Accessions	# Proteins	# Protein Groups	Activation Type	Modifications	IonScore	Exp Value	Δ Score	Rank	Identity High	Homology Threshold	Charge	m/z [Da]	ΔM [ppm]	Ions Matched	Spectrum File
	Low	DSGLLKEVESLTQSLTQASNDLRR	Ps_29948.3913	1	1	CID		21.95	0.361257	1	1	35	19	1	2660.33	-21.043	8/263	pps_pisum_IE_trypsin_rep1.mgf
Ps_4281.67271	1.74	1	1	460	51.2964	6.62451	0	AT4G23850.1 - [Ps_4281_67271]
	Confidence Icon	Sequence	Protein Accessions	# Proteins	# Protein Groups	Activation Type	Modifications	IonScore	Exp Value	Δ Score	Rank	Identity High	Homology Threshold	Charge	m/z [Da]	ΔM [ppm]	Ions Matched	Spectrum File
	Low	QGLGGKVR	Ps_4281.67271	1	1	CID		21.26	0.255874		2	33		1	814.44	-60.9588	6/79	pps_pisum_IE_trypsin_rep1.mgf
Ps_15179.59059	9.63	3	2	187	21.3533	8.39697	0	AT2G15690.1 - [Ps_15179_59059]
	Confidence Icon	Sequence	Protein Accessions	# Proteins	# Protein Groups	Activation Type	Modifications	IonScore	Exp Value	Δ Score	Rank	Identity High	Homology Threshold	Charge	m/z [Da]	ΔM [ppm]	Ions Matched	Spectrum File
	Low	VCGDcHNAIK	Ps_15179.59059	1	1	CID	C5(Carbamidomethyl)	21.26	0.369596	0.0952381	1	35		1	1116.56	58.5257	6/84	pps_pisum_IE_trypsin_rep1.mgf
	Low	LKALSSmK	Ps_15179.59059	1	1	CID	M7(Oxidation)	18.03	0.809814	0.111111	1	35	30	1	893.484	-31.9046	4/72	pps_pisum_IE_trypsin_rep1.mgf
	Low	VcGDCHNAIK	Ps_15179.59059	1	1	CID	C2(Carbamidomethyl)	12.62	2.70226		8	35		1	1116.56	58.5257	5/84	pps_pisum_IE_trypsin_rep1.mgf
Ps_1873.71924	28	1	1	25	2.94544	8.22119	0	AT2G47590.1 - [Ps_1873_71924]
	Confidence Icon	Sequence	Protein Accessions	# Proteins	# Protein Groups	Activation Type	Modifications	IonScore	Exp Value	Δ Score	Rank	Identity High	Homology Threshold	Charge	m/z [Da]	ΔM [ppm]	Ions Matched	Spectrum File
	Low	EmFDETR	Ps_1873.71924	1	1	CID	M2(Oxidation)	20.53	0.19384		4	31		1	943.417	36.8805	5/59	pps_pisum_IE_trypsin_rep1.mgf
Ps_6423.27531	22.5	1	1	40	4.41722	8.20654	0	AT2G43760.1;;;AT2G43760.3;;;AT2G43760.2 - [Ps_6423_27531]
	Confidence Icon	Sequence	Protein Accessions	# Proteins	# Protein Groups	Activation Type	Modifications	IonScore	Exp Value	Δ Score	Rank	Identity High	Homology Threshold	Charge	m/z [Da]	ΔM [ppm]	Ions Matched	Spectrum File
	Low	RxFITNGEV	Ps_6423.27531	1	1	CID	X2(N)	20.69	0.691011		2	37		1	1049.55	12.2135	5/84	pps_pisum_IE_trypsin_rep1.mgf
Ps_37209.9153	6.6	1	1	197	22.9761	8.49951	0	AT3G12090.1 - [Ps_37209_9153]
	Confidence Icon	Sequence	Protein Accessions	# Proteins	# Protein Groups	Activation Type	Modifications	IonScore	Exp Value	Δ Score	Rank	Identity High	Homology Threshold	Charge	m/z [Da]	ΔM [ppm]	Ions Matched	Spectrum File
	Low	AGVLENLRRNWHK	Ps_37209.9153	1	1	CID		21.7	0.331957		2	35		1	1592.92	26.9371	5/118	pps_pisum_IE_trypsin_rep1.mgf
Ps_23832.47794	41.58	2	2	101	10.6925	8.00146	0	AT3G14420.6;;;AT3G14420.5;;;AT3G14420.4;;;AT3G14420.2;;;AT3G14420.1 - [Ps_23832_47794]
	Confidence Icon	Sequence	Protein Accessions	# Proteins	# Protein Groups	Activation Type	Modifications	IonScore	Exp Value	Δ Score	Rank	Identity High	Homology Threshold	Charge	m/z [Da]	ΔM [ppm]	Ions Matched	Spectrum File
	Medium	LAVQSGAAGIIVSNHGAR	Ps_19689.32296;Ps_23832.47794	3	2	CID		27.81	0.100919	0.321429	1	36		1	1720.9	-25.6733	6/185	pps_pisum_IE_trypsin_rep1.mgf
	Low	QLDYVPATISARxGCESCSNGPVR	Ps_23832.47794	1	1	CID	X13(A)	10.93	5.31968	0	1	36	22	1	2494.25	27.4105	4/267	pps_pisum_IE_trypsin_rep1.mgf
Ps_5450.27528	14.75	1	1	61	6.92575	5.0083	0	AT1G76760.1 - [Ps_5450_27528]
	Confidence Icon	Sequence	Protein Accessions	# Proteins	# Protein Groups	Activation Type	Modifications	IonScore	Exp Value	Δ Score	Rank	Identity High	Homology Threshold	Charge	m/z [Da]	ΔM [ppm]	Ions Matched	Spectrum File
	Medium	LSDLIQVVK	Ps_5450.27528	3	1	CID		25.38	0.128787		3	34		1	1014.58	-40.2179	7/78	pps_pisum_IE_trypsin_rep1.mgf
Ps_2853.48380	13.21	1	1	53	6.1987	9.11475	0	AT5G02290.2;;;AT5G02290.1 - [Ps_2853_48380]
	Confidence Icon	Sequence	Protein Accessions	# Proteins	# Protein Groups	Activation Type	Modifications	IonScore	Exp Value	Δ Score	Rank	Identity High	Homology Threshold	Charge	m/z [Da]	ΔM [ppm]	Ions Matched	Spectrum File
	Medium	RCIGIPR	Ps_2853.48380	1	1	CID		27.75	0.0574151	0.25	1	33		1	814.44	-39.1524	4/68	pps_pisum_IE_trypsin_rep1.mgf
Ps_19148.27625	100	2	1	8	0.843397	8.83643	0	AT3G22230.1 - [Ps_19148_27625]
	Confidence Icon	Sequence	Protein Accessions	# Proteins	# Protein Groups	Activation Type	Modifications	IonScore	Exp Value	Δ Score	Rank	Identity High	Homology Threshold	Charge	m/z [Da]	ΔM [ppm]	Ions Matched	Spectrum File
	Medium	VSxDSAKK	Ps_19148.27625	1	1	CID	X3(I)	26.94	0.0799093	0.259259	1	34		1	847.523	41.2615	6/67	pps_pisum_IE_trypsin_rep1.mgf
	Medium	VSxDSAKK	Ps_19148.27625	1	1	CID	X3(L)	26.94	0.0799093	0.259259	2	34		1	847.523	41.2615	6/67	pps_pisum_IE_trypsin_rep1.mgf
Ps_10017.61040	15.69	1	1	51	5.44499	8.54346	0	AT1G13570.1 - [Ps_10017_61040]
	Confidence Icon	Sequence	Protein Accessions	# Proteins	# Protein Groups	Activation Type	Modifications	IonScore	Exp Value	Δ Score	Rank	Identity High	Homology Threshold	Charge	m/z [Da]	ΔM [ppm]	Ions Matched	Spectrum File
	Low	SSPNLQKL	Ps_10017.61040	1	1	CID		20.49	0.499804	0.05	1	35		1	886.485	-16.0842	4/71	pps_pisum_IE_trypsin_rep1.mgf
Ps_16498.19663	3.76	1	1	213	23.7334	7.29834	0	AT2G28200.1 - [Ps_16498_19663]
	Confidence Icon	Sequence	Protein Accessions	# Proteins	# Protein Groups	Activation Type	Modifications	IonScore	Exp Value	Δ Score	Rank	Identity High	Homology Threshold	Charge	m/z [Da]	ΔM [ppm]	Ions Matched	Spectrum File
	Low	TGGQEEKR	Ps_16498.19663	1	1	CID		24.49	0.181372		3	35		1	904.522	81.2128	5/76	pps_pisum_IE_trypsin_rep1.mgf
Ps_15120.72382	60	2	2	30	3.54492	5.021	0	AT5G38410.3;;;AT5G38410.2;;;AT5G38410.1;;;AT5G38420.1 - [Ps_15120_72382]
	Confidence Icon	Sequence	Protein Accessions	# Proteins	# Protein Groups	Activation Type	Modifications	IonScore	Exp Value	Δ Score	Rank	Identity High	Homology Threshold	Charge	m/z [Da]	ΔM [ppm]	Ions Matched	Spectrum File
	Low	EVEYLLR	Ps_25130.15897;Ps_28919.69180;Ps_28562.73689;Ps_33996.48744;Ps_20804.40444;Ps_26444.13528;Ps_33095.7904;Ps_45653.7938;Ps_15211.12545;Ps_33742.30073;Ps_31323.31738;Ps_27527.39995;Ps_42554.60543;Ps_30141.73485;Ps_34081.24740;Ps_22466.24805;Ps_15420.10547;Ps_23174.38312;Ps_35110.38757;Ps_45345.51725;Ps_15120.72382	450	21	CID		26.21	0.19326		2	37		1	921.486	-19.1552	8/56	pps_pisum_IE_trypsin_rep1.mgf
	Low	LSPVACLRLLK	Ps_15120.72382	1	1	CID		11.98	3.18203		2	35	26	1	1212.63	-95.0338	3/95	pps_pisum_IE_trypsin_rep1.mgf
Ps_41556.69686	2.88	1	1	278	31.9978	9.51025	0	AT4G35800.1 - [Ps_41556_69686]
	Confidence Icon	Sequence	Protein Accessions	# Proteins	# Protein Groups	Activation Type	Modifications	IonScore	Exp Value	Δ Score	Rank	Identity High	Homology Threshold	Charge	m/z [Da]	ΔM [ppm]	Ions Matched	Spectrum File
	Low	TGAKYIIR	Ps_41556.69686	1	1	CID		21.56	0.563823		6	37		1	921.486	-70.8326	7/71	pps_pisum_IE_trypsin_rep1.mgf
Ps_16333.62361	100	1	1	7	0.93842	8.83643	0	AT2G17930.1 - [Ps_16333_62361]
	Confidence Icon	Sequence	Protein Accessions	# Proteins	# Protein Groups	Activation Type	Modifications	IonScore	Exp Value	Δ Score	Rank	Identity High	Homology Threshold	Charge	m/z [Da]	ΔM [ppm]	Ions Matched	Spectrum File
	Medium	FLQYMxK	Ps_16333.62361	1	1	CID	X6(N)	25.8	0.0576029		2	31		1	943.417	-56.4027	6/64	pps_pisum_IE_trypsin_rep1.mgf
Ps_29211.52568	1.05	1	1	667	73.7612	6.53662	0	AT1G09570.1 - [Ps_29211_52568]
	Confidence Icon	Sequence	Protein Accessions	# Proteins	# Protein Groups	Activation Type	Modifications	IonScore	Exp Value	Δ Score	Rank	Identity High	Homology Threshold	Charge	m/z [Da]	ΔM [ppm]	Ions Matched	Spectrum File
	Medium	FLFmKNK	Ps_29211.52568	1	1	CID	M4(Oxidation)	22.5	0.123153		3	31		1	943.417	-94.9911	7/60	pps_pisum_IE_trypsin_rep1.mgf
Ps_6502.43284	4.32	1	1	185	21.1022	10.4331	0	AT5G64940.2;;;AT5G64940.1 - [Ps_6502_43284]
	Confidence Icon	Sequence	Protein Accessions	# Proteins	# Protein Groups	Activation Type	Modifications	IonScore	Exp Value	Δ Score	Rank	Identity High	Homology Threshold	Charge	m/z [Da]	ΔM [ppm]	Ions Matched	Spectrum File
	Low	ASDVKWSR	Ps_6502.43284	1	1	CID		24.08	0.214376	0.0416667	1	35		1	948.456	-35.3219	4/73	pps_pisum_IE_trypsin_rep1.mgf
Ps_26462.1196	16.67	1	1	48	4.90554	11.1655	0	AT1G20340.1 - [Ps_26462_1196]
	Confidence Icon	Sequence	Protein Accessions	# Proteins	# Protein Groups	Activation Type	Modifications	IonScore	Exp Value	Δ Score	Rank	Identity High	Homology Threshold	Charge	m/z [Da]	ΔM [ppm]	Ions Matched	Spectrum File
	Low	LcVRASxK	Ps_26462.1196	1	1	CID	C2(Carbamidomethyl), X7(D)	23.27	0.258331		2	35		1	948.456	-38.8793	6/66	pps_pisum_IE_trypsin_rep1.mgf
Ps_39000.70600	21.88	1	1	32	3.88401	11.7075	0	AT1G23060.1;;;AT1G23060.2 - [Ps_39000_70600]
	Confidence Icon	Sequence	Protein Accessions	# Proteins	# Protein Groups	Activation Type	Modifications	IonScore	Exp Value	Δ Score	Rank	Identity High	Homology Threshold	Charge	m/z [Da]	ΔM [ppm]	Ions Matched	Spectrum File
	Low	RTDKWSR	Ps_39000.70600	1	1	CID		22	0.34608		3	35		1	948.456	-47.1622	4/69	pps_pisum_IE_trypsin_rep1.mgf
Ps_24962.4949	12.9	1	1	62	7.33955	7.91357	0	AT1G66580.1;;;AT1G14320.1 - [Ps_24962_4949]
	Confidence Icon	Sequence	Protein Accessions	# Proteins	# Protein Groups	Activation Type	Modifications	IonScore	Exp Value	Δ Score	Rank	Identity High	Homology Threshold	Charge	m/z [Da]	ΔM [ppm]	Ions Matched	Spectrum File
	Low	DPKNQDLR	Ps_24962.4949	1	1	CID		23.79	0.199305	0.208333	1	35		1	985.561	55.5914	9/78	pps_pisum_IE_trypsin_rep1.mgf
Ps_8132.46811	8.33	2	2	132	14.7339	8.29443	0	AT1G80670.1 - [Ps_8132_46811]
	Confidence Icon	Sequence	Protein Accessions	# Proteins	# Protein Groups	Activation Type	Modifications	IonScore	Exp Value	Δ Score	Rank	Identity High	Homology Threshold	Charge	m/z [Da]	ΔM [ppm]	Ions Matched	Spectrum File
	Medium	QxLKAmQR	Ps_8132.46811	1	1	CID	X2(E), M6(Oxidation)	29.45	0.0631066	0.241379	1	35		1	1019.54	13.4755	7/79	pps_pisum_IE_trypsin_rep1.mgf
	Low	DSKQxLK	Ps_8132.46811	1	1	CID	X5(T)	11.66	3.67439		8	35	28	1	819.461	4.98951	4/63	pps_pisum_IE_trypsin_rep1.mgf
Ps_32216.48413	8.91	1	1	101	11.6309	6.16357	0	AT5G38200.1 - [Ps_32216_48413]
	Confidence Icon	Sequence	Protein Accessions	# Proteins	# Protein Groups	Activation Type	Modifications	IonScore	Exp Value	Δ Score	Rank	Identity High	Homology Threshold	Charge	m/z [Da]	ΔM [ppm]	Ions Matched	Spectrum File
	Low	DSIELTLxK	Ps_32216.48413	1	1	CID	X8(C)	23.12	0.280573	0.130435	1	35		1	1021.51	-17.1035	6/77	pps_pisum_IE_trypsin_rep1.mgf
Ps_36866.44153	2.25	1	1	355	38.6303	7.6499	0	AT1G13270.1 - [Ps_36866_44153]
	Confidence Icon	Sequence	Protein Accessions	# Proteins	# Protein Groups	Activation Type	Modifications	IonScore	Exp Value	Δ Score	Rank	Identity High	Homology Threshold	Charge	m/z [Da]	ΔM [ppm]	Ions Matched	Spectrum File
	Low	VSEEcLER	Ps_36866.44153	1	1	CID	C5(Carbamidomethyl)	20.35	0.53094		2	35		1	1021.51	43.137	6/67	pps_pisum_IE_trypsin_rep1.mgf
Ps_29481.16718	2.51	2	2	358	39.9602	4.98291	0	AT2G47450.1 - [Ps_29481_16718]
	Confidence Icon	Sequence	Protein Accessions	# Proteins	# Protein Groups	Activation Type	Modifications	IonScore	Exp Value	Δ Score	Rank	Identity High	Homology Threshold	Charge	m/z [Da]	ΔM [ppm]	Ions Matched	Spectrum File
	Medium	KANEAEIKK	Ps_29481.16718	1	1	CID		24.76	0.146043		3	34		1	1030.61	17.4739	5/87	pps_pisum_IE_trypsin_rep1.mgf
	Low	KANEAEIK	Ps_29481.16718	1	1	CID		11.15	4.20898		3	35	28	1	902.511	18.7795	6/76	pps_pisum_IE_trypsin_rep1.mgf
Ps_32098.57882	2.56	1	1	313	35.9461	7.06396	0	AT1G05010.1 - [Ps_32098_57882]
	Confidence Icon	Sequence	Protein Accessions	# Proteins	# Protein Groups	Activation Type	Modifications	IonScore	Exp Value	Δ Score	Rank	Identity High	Homology Threshold	Charge	m/z [Da]	ΔM [ppm]	Ions Matched	Spectrum File
	Low	KHTmEKIK	Ps_32098.57882	1	1	CID	M4(Oxidation)	21.87	0.284107		4	34		1	1030.61	34.7113	5/77	pps_pisum_IE_trypsin_rep1.mgf
Ps_7415.59087	9.18	1	1	98	10.3296	9.45166	0	AT1G62970.1 - [Ps_7415_59087]
	Confidence Icon	Sequence	Protein Accessions	# Proteins	# Protein Groups	Activation Type	Modifications	IonScore	Exp Value	Δ Score	Rank	Identity High	Homology Threshold	Charge	m/z [Da]	ΔM [ppm]	Ions Matched	Spectrum File
	Low	IDETPSQLK	Ps_7415.59087	1	1	CID		21.84	0.286076		5	34		1	1030.61	63.6894	6/79	pps_pisum_IE_trypsin_rep1.mgf
Ps_28592.70303	8.5	5	5	400	43.1993	8.70459	0	AT5G54190.1 - [Ps_28592_70303]
	Confidence Icon	Sequence	Protein Accessions	# Proteins	# Protein Groups	Activation Type	Modifications	IonScore	Exp Value	Δ Score	Rank	Identity High	Homology Threshold	Charge	m/z [Da]	ΔM [ppm]	Ions Matched	Spectrum File
	Low	QFVDNFRR	Ps_28592.70303	1	1	CID		22.35	0.267767	0.272727	1	34		1	1081.53	-24.596	7/74	pps_pisum_IE_trypsin_rep1.mgf
	Low	QFVDNFR	Ps_28592.70303	1	1	CID		19.75	0.32678	0.3	1	33	27	1	925.432	-22.0127	5/63	pps_pisum_IE_trypsin_rep1.mgf
	Low	EHIPLFR	Ps_28592.70303	1	1	CID		15.8	1.00213	1	1	34	23	1	911.473	-40.6826	6/54	pps_pisum_IE_trypsin_rep1.mgf
	Low	WHVIMAcR	Ps_28592.70303	1	1	CID	C7(Carbamidomethyl)	14.03	1.43123	1	1	33	17	1	1072.5	-17.3942	8/65	pps_pisum_IE_trypsin_rep1.mgf
	Low	GYVSEEESGKR	Ps_28592.70303	1	1	CID		12.66	2.31705		2	34	26	1	1240.58	3.02037	4/93	pps_pisum_IE_trypsin_rep1.mgf
Ps_8423.68925	43.48	1	1	23	2.43027	10.0229	0	AT1G10130.1 - [Ps_8423_68925]
	Confidence Icon	Sequence	Protein Accessions	# Proteins	# Protein Groups	Activation Type	Modifications	IonScore	Exp Value	Δ Score	Rank	Identity High	Homology Threshold	Charge	m/z [Da]	ΔM [ppm]	Ions Matched	Spectrum File
	Low	RVIVATGxNK	Ps_8423.68925	1	1	CID	X8(Q)	22.42	0.255181	0.227273	1	34		1	1085.55	-82.0054	9/94	pps_pisum_IE_trypsin_rep1.mgf
Ps_21263_3.3543	9.89	1	1	91	10.3459	9.56885	0	frame-1 - [Ps_21263_3_3543]
	Confidence Icon	Sequence	Protein Accessions	# Proteins	# Protein Groups	Activation Type	Modifications	IonScore	Exp Value	Δ Score	Rank	Identity High	Homology Threshold	Charge	m/z [Da]	ΔM [ppm]	Ions Matched	Spectrum File
	Medium	SLKSxKHKR	Ps_21263_3.3543	1	1	CID	X5(H)	26.65	0.113218		2	35		1	1120.65	-14.6533	4/87	pps_pisum_IE_trypsin_rep1.mgf
Ps_42448.72607	8.91	1	1	101	11.1026	6.30322	0	AT2G37230.1 - [Ps_42448_72607]
	Confidence Icon	Sequence	Protein Accessions	# Proteins	# Protein Groups	Activation Type	Modifications	IonScore	Exp Value	Δ Score	Rank	Identity High	Homology Threshold	Charge	m/z [Da]	ΔM [ppm]	Ions Matched	Spectrum File
	Medium	LLIDSYLRK	Ps_42448.72607	1	1	CID		25.71	0.140578		3	35		1	1120.65	-17.0537	10/72	pps_pisum_IE_trypsin_rep1.mgf
Ps_14874.74081	25	2	2	68	7.952	6.13818	0	AT3G14750.1 - [Ps_14874_74081]
	Confidence Icon	Sequence	Protein Accessions	# Proteins	# Protein Groups	Activation Type	Modifications	IonScore	Exp Value	Δ Score	Rank	Identity High	Homology Threshold	Charge	m/z [Da]	ΔM [ppm]	Ions Matched	Spectrum File
	Low	DSLRADTEVR	Ps_14874.74081	1	1	CID		20.23	0.571896		2	36		1	1161.6	8.64683	7/100	pps_pisum_IE_trypsin_rep1.mgf
	Low	MAHFKDSLRADTEVRMR	Ps_14874.74081	1	1	CID		14.57	2.37415		6	36		1	2063.02	-4.18866	4/170	pps_pisum_IE_trypsin_rep1.mgf
Ps_19893.73346	23.26	1	1	43	4.66719	4.28467	0	AT5G54270.1 - [Ps_19893_73346]
	Confidence Icon	Sequence	Protein Accessions	# Proteins	# Protein Groups	Activation Type	Modifications	IonScore	Exp Value	Δ Score	Rank	Identity High	Homology Threshold	Charge	m/z [Da]	ΔM [ppm]	Ions Matched	Spectrum File
	Medium	GNDLWYGPDR	Ps_19893.73346	2	1	CID		28.09	0.0511512	0.464286	1	33		1	1192.51	-20.4704	12/101	pps_pisum_IE_trypsin_rep1.mgf
Ps_8120.30110	12.09	1	1	91	10.0342	4.36084	0	AT1G14300.1 - [Ps_8120_30110]
	Confidence Icon	Sequence	Protein Accessions	# Proteins	# Protein Groups	Activation Type	Modifications	IonScore	Exp Value	Δ Score	Rank	Identity High	Homology Threshold	Charge	m/z [Da]	ΔM [ppm]	Ions Matched	Spectrum File
	Low	PPLSRLLTAPK	Ps_8120.30110	1	1	CID		23.11	0.273157		2	35		1	1192.62	-99.6806	7/103	pps_pisum_IE_trypsin_rep1.mgf
Ps_4923.25702	35.29	3	1	34	3.72272	8.55811	0	AT1G25275.1 - [Ps_4923_25702]
	Confidence Icon	Sequence	Protein Accessions	# Proteins	# Protein Groups	Activation Type	Modifications	IonScore	Exp Value	Δ Score	Rank	Identity High	Homology Threshold	Charge	m/z [Da]	ΔM [ppm]	Ions Matched	Spectrum File
	Low	GxSTAcVSRDSR	Ps_4923.25702	1	1	CID	X2(A), C6(Carbamidomethyl)	21.47	0.373535		2	35		1	1266.69	81.326	4/111	pps_pisum_IE_trypsin_rep1.mgf
	Low	GxSTACVSRDSR	Ps_4923.25702	1	1	CID	X2(K)	14.65	1.7961		4	35		1	1266.69	52.6007	5/111	pps_pisum_IE_trypsin_rep1.mgf
	Low	GxSTACVSRDSR	Ps_4923.25702	1	1	CID	X2(Q)	14.65	1.7961		5	35		1	1266.69	81.3292	5/111	pps_pisum_IE_trypsin_rep1.mgf
Ps_21703.50308	100	2	1	11	1.26559	4.50049	0	AT5G38820.1 - [Ps_21703_50308]
	Confidence Icon	Sequence	Protein Accessions	# Proteins	# Protein Groups	Activation Type	Modifications	IonScore	Exp Value	Δ Score	Rank	Identity High	Homology Threshold	Charge	m/z [Da]	ΔM [ppm]	Ions Matched	Spectrum File
	Low	NVxNEVLEPSR	Ps_21703.50308	1	1	CID	X3(K)	22.85	0.25499		2	35		1	1284.69	-2.88108	10/111	pps_pisum_IE_trypsin_rep1.mgf
	Low	NVxNEVLEPSR	Ps_21703.50308	1	1	CID	X3(Q)	22.85	0.25499		3	35		1	1284.69	25.4449	10/111	pps_pisum_IE_trypsin_rep1.mgf
Ps_34640.41584	2.37	1	1	465	52.2005	5.40186	0	AT1G14030.1 - [Ps_34640_41584]
	Confidence Icon	Sequence	Protein Accessions	# Proteins	# Protein Groups	Activation Type	Modifications	IonScore	Exp Value	Δ Score	Rank	Identity High	Homology Threshold	Charge	m/z [Da]	ΔM [ppm]	Ions Matched	Spectrum File
	Low	DNEELLcKAVR	Ps_34640.41584	1	1	CID	C7(Carbamidomethyl)	20.9	0.729109		2	37		1	1346.66	-6.27126	5/111	pps_pisum_IE_trypsin_rep1.mgf
Ps_20424.60795	37.14	2	1	35	3.96401	8.74854	0	AT1G07820.2;;;AT1G07820.1;;;AT1G07660.1;;;AT5G59970.1;;;AT5G59690.1;;;AT3G46320.1;;;AT3G53730.1;;;AT3G45930.1;;;AT2G28740.1 - [Ps_20424_60795]
	Confidence Icon	Sequence	Protein Accessions	# Proteins	# Protein Groups	Activation Type	Modifications	IonScore	Exp Value	Δ Score	Rank	Identity High	Homology Threshold	Charge	m/z [Da]	ΔM [ppm]	Ions Matched	Spectrum File
	Medium	KTVTAmDVVxALK	Ps_20424.60795	1	1	CID	M6(Oxidation), X10(A)	30.14	0.0583872	0.166667	1	36		1	1362.73	-29.4536	15/136	pps_pisum_IE_trypsin_rep1.mgf
	Medium	KTVTAMDVVxALK	Ps_20424.60795	1	1	CID	X10(S)	25.1	0.186345		2	36		1	1362.73	-29.4499	8/136	pps_pisum_IE_trypsin_rep1.mgf
Ps_41997.31865	9.09	1	1	143	15.5107	4.84326	0	AT3G63250.1 - [Ps_41997_31865]
	Confidence Icon	Sequence	Protein Accessions	# Proteins	# Protein Groups	Activation Type	Modifications	IonScore	Exp Value	Δ Score	Rank	Identity High	Homology Threshold	Charge	m/z [Da]	ΔM [ppm]	Ions Matched	Spectrum File
	Low	CAAGDETDARILK	Ps_41997.31865	1	1	CID		21.05	0.473497		3	36		1	1362.73	42.406	7/113	pps_pisum_IE_trypsin_rep1.mgf
Ps_30719.31679	7.51	1	1	173	19.1342	8.646	0	AT3G55770.5;;;AT3G55770.4;;;AT3G55770.3;;;AT3G55770.2;;;AT3G55770.1 - [Ps_30719_31679]
	Confidence Icon	Sequence	Protein Accessions	# Proteins	# Protein Groups	Activation Type	Modifications	IonScore	Exp Value	Δ Score	Rank	Identity High	Homology Threshold	Charge	m/z [Da]	ΔM [ppm]	Ions Matched	Spectrum File
	Medium	CATCGKTAYPLEK	Ps_30719.31679	1	1	CID		26.19	0.127191		2	35		1	1384.67	5.78385	7/129	pps_pisum_IE_trypsin_rep1.mgf
Ps_21789.28507	70.59	1	1	17	2.04799	8.57275	0	AT1G15270.1 - [Ps_21789_28507]
	Confidence Icon	Sequence	Protein Accessions	# Proteins	# Protein Groups	Activation Type	Modifications	IonScore	Exp Value	Δ Score	Rank	Identity High	Homology Threshold	Charge	m/z [Da]	ΔM [ppm]	Ions Matched	Spectrum File
	Low	DYDxVDmANIQK	Ps_21789.28507	1	1	CID	X4(G), M7(Oxidation)	22.89	0.271929		3	35		1	1384.67	45.5082	6/110	pps_pisum_IE_trypsin_rep1.mgf
Ps_13856.2338	91.67	1	1	12	1.49669	6.3667	0	AT5G07610.1 - [Ps_13856_2338]
	Confidence Icon	Sequence	Protein Accessions	# Proteins	# Protein Groups	Activation Type	Modifications	IonScore	Exp Value	Δ Score	Rank	Identity High	Homology Threshold	Charge	m/z [Da]	ΔM [ppm]	Ions Matched	Spectrum File
	Low	DYQKSmNNLQK	Ps_13856.2338	1	1	CID	M6(Oxidation)	21.72	0.356005		4	35		1	1384.67	11.1317	6/110	pps_pisum_IE_trypsin_rep1.mgf
Ps_35488.49151	10.62	2	1	113	12.1989	8.82178	0	AT1G17720.2;;;AT1G17720.1 - [Ps_35488_49151]
	Confidence Icon	Sequence	Protein Accessions	# Proteins	# Protein Groups	Activation Type	Modifications	IonScore	Exp Value	Δ Score	Rank	Identity High	Homology Threshold	Charge	m/z [Da]	ΔM [ppm]	Ions Matched	Spectrum File
	Low	KFECcLSGDGLR	Ps_35488.49151	1	1	CID	C5(Carbamidomethyl)	21.48	0.376232		5	35		1	1384.67	23.9369	6/125	pps_pisum_IE_trypsin_rep1.mgf
	Low	KFEcCLSGDGLR	Ps_35488.49151	1	1	CID	C4(Carbamidomethyl)	20.75	0.445098		6	35		1	1384.67	23.9369	6/125	pps_pisum_IE_trypsin_rep1.mgf
Ps_8205.10414	13.33	1	1	90	9.94504	9.78857	0	AT3G49960.1 - [Ps_8205_10414]
	Confidence Icon	Sequence	Protein Accessions	# Proteins	# Protein Groups	Activation Type	Modifications	IonScore	Exp Value	Δ Score	Rank	Identity High	Homology Threshold	Charge	m/z [Da]	ΔM [ppm]	Ions Matched	Spectrum File
	Low	IFRANFVAAmTK	Ps_8205.10414	1	1	CID	M10(Oxidation)	20.36	0.486918		7	35		1	1384.67	-52.4648	6/107	pps_pisum_IE_trypsin_rep1.mgf
Ps_34254.5116	19.64	1	1	56	6.69338	8.47021	0	AT5G16060.1 - [Ps_34254_5116]
	Confidence Icon	Sequence	Protein Accessions	# Proteins	# Protein Groups	Activation Type	Modifications	IonScore	Exp Value	Δ Score	Rank	Identity High	Homology Threshold	Charge	m/z [Da]	ΔM [ppm]	Ions Matched	Spectrum File
	Low	ELKEcGEYTKK	Ps_34254.5116	1	1	CID	C5(Carbamidomethyl)	20.15	0.511041		8	35		1	1384.67	-7.038	4/114	pps_pisum_IE_trypsin_rep1.mgf
Ps_3943.32491	28.26	1	1	46	5.20874	6.65381	0	AT2G15790.1 - [Ps_3943_32491]
	Confidence Icon	Sequence	Protein Accessions	# Proteins	# Protein Groups	Activation Type	Modifications	IonScore	Exp Value	Δ Score	Rank	Identity High	Homology Threshold	Charge	m/z [Da]	ΔM [ppm]	Ions Matched	Spectrum File
	Low	KALELEPNDGGNK	Ps_3943.32491	1	1	CID		20.09	0.51815		9	35		1	1384.67	-27.9932	6/134	pps_pisum_IE_trypsin_rep1.mgf
Ps_11812.58879	47.83	1	1	23	2.63631	10.0669	0	AT2G05070.1;;;AT2G05100.1;;;AT3G27690.1 - [Ps_11812_58879]
	Confidence Icon	Sequence	Protein Accessions	# Proteins	# Protein Groups	Activation Type	Modifications	IonScore	Exp Value	Δ Score	Rank	Identity High	Homology Threshold	Charge	m/z [Da]	ΔM [ppm]	Ions Matched	Spectrum File
	Low	RNRxLEVIHSR	Ps_11812.58879	1	1	CID	X4(N)	20.55	0.496471		2	35		1	1393.76	-13.2457	5/109	pps_pisum_IE_trypsin_rep1.mgf
Ps_19272.11530	72.22	2	2	18	2.07114	12.0005	0	AT3G53740.4;;;AT3G53740.3;;;AT3G53740.2 - [Ps_19272_11530]
	Confidence Icon	Sequence	Protein Accessions	# Proteins	# Protein Groups	Activation Type	Modifications	IonScore	Exp Value	Δ Score	Rank	Identity High	Homology Threshold	Charge	m/z [Da]	ΔM [ppm]	Ions Matched	Spectrum File
	Low	ESxAPRPLQLAR	Ps_19272.11530	1	1	CID	X3(R)	20.13	0.546882		3	35		1	1393.76	-31.3048	5/112	pps_pisum_IE_trypsin_rep1.mgf
	Low	RESxAPRPLQLAR	Ps_19272.11530	1	1	CID	X4(P)	17.69	1.05704	0.333333	1	36	26	1	1490.79	-46.8218	8/132	pps_pisum_IE_trypsin_rep1.mgf
Ps_37622.30098	29.55	1	1	44	4.46039	9.70068	0	ATCG00120.1 - [Ps_37622_30098]
	Confidence Icon	Sequence	Protein Accessions	# Proteins	# Protein Groups	Activation Type	Modifications	IonScore	Exp Value	Δ Score	Rank	Identity High	Homology Threshold	Charge	m/z [Da]	ΔM [ppm]	Ions Matched	Spectrum File
	Medium	IAQIPVSEGYLGR	Ps_37622.30098	1	1	CID		29.7	0.05963	0.4	1	35		1	1402.73	-24.9878	11/123	pps_pisum_IE_trypsin_rep1.mgf
Ps_40911.52120	8.2	2	2	305	34.7192	8.92432	0	AT3G54390.1 - [Ps_40911_52120]
	Confidence Icon	Sequence	Protein Accessions	# Proteins	# Protein Groups	Activation Type	Modifications	IonScore	Exp Value	Δ Score	Rank	Identity High	Homology Threshold	Charge	m/z [Da]	ΔM [ppm]	Ions Matched	Spectrum File
	Medium	HVSSRSNSTKSPK	Ps_40911.52120	1	1	CID		22.99	0.142916		2	32		1	1414.6	-98.375	5/130	pps_pisum_IE_trypsin_rep1.mgf
	Low	QQTIIINSTNER	Ps_40911.52120	1	1	CID		11.5	3.81937		4	35	26	1	1416.7	-29.4919	4/127	pps_pisum_IE_trypsin_rep1.mgf
Ps_14592.75327	18.18	1	1	66	7.54582	8.88037	0	AT1G32500.1 - [Ps_14592_75327]
	Confidence Icon	Sequence	Protein Accessions	# Proteins	# Protein Groups	Activation Type	Modifications	IonScore	Exp Value	Δ Score	Rank	Identity High	Homology Threshold	Charge	m/z [Da]	ΔM [ppm]	Ions Matched	Spectrum File
	Low	SSLQRxTSICHK	Ps_14592.75327	1	1	CID	X6(R)	20.45	0.530124		2	35		1	1415.74	-6.77645	5/122	pps_pisum_IE_trypsin_rep1.mgf
Ps_22657.74999	31.71	1	1	41	4.63951	10.0376	0	AT1G79990.4;;;AT1G79990.1;;;AT1G79990.2 - [Ps_22657_74999]
	Confidence Icon	Sequence	Protein Accessions	# Proteins	# Protein Groups	Activation Type	Modifications	IonScore	Exp Value	Δ Score	Rank	Identity High	Homology Threshold	Charge	m/z [Da]	ΔM [ppm]	Ions Matched	Spectrum File
	Low	NEATAIFLVSRSR	Ps_22657.74999	1	1	CID		22.89	0.218983		2	34		1	1463.66	-96.3145	5/141	pps_pisum_IE_trypsin_rep1.mgf
Ps_28178.55789	14.63	1	1	82	9.30715	10.9312	0	AT1G07820.2;;;AT1G07820.1;;;AT1G07660.1;;;AT5G59970.1;;;AT5G59690.1;;;AT3G46320.1;;;AT3G53730.1;;;AT3G45930.1;;;AT2G28740.1 - [Ps_28178_55789]
	Confidence Icon	Sequence	Protein Accessions	# Proteins	# Protein Groups	Activation Type	Modifications	IonScore	Exp Value	Δ Score	Rank	Identity High	Homology Threshold	Charge	m/z [Da]	ΔM [ppm]	Ions Matched	Spectrum File
	Low	DAVxYTEHARRK	Ps_28178.55789	1	1	CID	X4(E)	21.03	0.509604	0.142857	1	36		1	1474.71	-18.8317	9/109	pps_pisum_IE_trypsin_rep1.mgf
Ps_42699.73865	10.77	3	1	130	13.7269	4.75439	0	AT1G29930.1;;;AT1G29920.1;;;AT1G29910.1;;;AT2G34420.1;;;AT2G34430.1 - [Ps_42699_73865]
	Confidence Icon	Sequence	Protein Accessions	# Proteins	# Protein Groups	Activation Type	Modifications	IonScore	Exp Value	Δ Score	Rank	Identity High	Homology Threshold	Charge	m/z [Da]	ΔM [ppm]	Ions Matched	Spectrum File
	Low	LGALGCVFPExLSR	Ps_42699.73865	1	1	CID	X11(N)	20.1	0.5624		2	35		1	1475.71	-38.0774	6/111	pps_pisum_IE_trypsin_rep1.mgf
	Low	LGALGcVFPExLSR	Ps_42699.73865	1	1	CID	C6(Carbamidomethyl), X11(G)	18.84	0.751701		3	35		1	1475.71	-38.0801	10/111	pps_pisum_IE_trypsin_rep1.mgf
	Low	LGALGCVFPExLSR	Ps_42699.73865	1	1	CID	X11(Y)	16.13	1.52973		5	36		1	1524.78	-2.47989	7/111	pps_pisum_IE_trypsin_rep1.mgf
Ps_35433.18862	3.5	1	1	400	44.3675	9.27588	0	AT3G07790.1 - [Ps_35433_18862]
	Confidence Icon	Sequence	Protein Accessions	# Proteins	# Protein Groups	Activation Type	Modifications	IonScore	Exp Value	Δ Score	Rank	Identity High	Homology Threshold	Charge	m/z [Da]	ΔM [ppm]	Ions Matched	Spectrum File
	Medium	RGGKVTPLNPLDSR	Ps_35433.18862	1	1	CID		30.4	0.053307	0.333333	1	35		1	1509.77	-55.6254	6/145	pps_pisum_IE_trypsin_rep1.mgf
Ps_1923.24644	16.9	1	1	71	7.96578	6.68311	0	AT5G56500.2;;;AT5G56500.1 - [Ps_1923_24644]
	Confidence Icon	Sequence	Protein Accessions	# Proteins	# Protein Groups	Activation Type	Modifications	IonScore	Exp Value	Δ Score	Rank	Identity High	Homology Threshold	Charge	m/z [Da]	ΔM [ppm]	Ions Matched	Spectrum File
	Low	IREVEDxLMLLK	Ps_1923.24644	1	1	CID	X7(C), X7(Carbamidomethyl)	21.69	0.502471		8	36		1	1518.81	3.66387	7/120	pps_pisum_IE_trypsin_rep1.mgf
Ps_20128.1046	50	3	1	28	3.03851	9.14404	0	AT1G29930.1;;;AT1G29920.1;;;AT1G29910.1;;;AT2G34420.1;;;AT2G34430.1 - [Ps_20128_1046]
	Confidence Icon	Sequence	Protein Accessions	# Proteins	# Protein Groups	Activation Type	Modifications	IonScore	Exp Value	Δ Score	Rank	Identity High	Homology Threshold	Charge	m/z [Da]	ΔM [ppm]	Ions Matched	Spectrum File
	Low	LGALGCxFQSLLSR	Ps_20128.1046	1	1	CID	X7(C), X7(Carbamidomethyl)	20.77	0.52555		2	36		1	1524.78	11.8015	5/121	pps_pisum_IE_trypsin_rep1.mgf
	Low	LGALGcxFQSLLSR	Ps_20128.1046	1	1	CID	C6(Carbamidomethyl), X7(C)	20.77	0.52555		3	36		1	1524.78	11.8015	5/121	pps_pisum_IE_trypsin_rep1.mgf
	Low	LGALGCxFQSLLSR	Ps_20128.1046	1	1	CID	X7(D)	12.41	2.39981		2	34	25	1	1479.67	-65.1507	6/121	pps_pisum_IE_trypsin_rep1.mgf
Ps_10603.59523	16.67	2	1	72	8.34198	8.49951	0	AT5G58280.1 - [Ps_10603_59523]
	Confidence Icon	Sequence	Protein Accessions	# Proteins	# Protein Groups	Activation Type	Modifications	IonScore	Exp Value	Δ Score	Rank	Identity High	Homology Threshold	Charge	m/z [Da]	ΔM [ppm]	Ions Matched	Spectrum File
	Low	KxcNNmVLEMKK	Ps_10603.59523	1	1	CID	X2(N), C3(Carbamidomethyl), M6(Oxidation)	20.12	0.610399		4	36		1	1524.78	33.4472	10/113	pps_pisum_IE_trypsin_rep1.mgf
	Low	KxcNNMVLEmKK	Ps_10603.59523	1	1	CID	X2(N), C3(Carbamidomethyl), M10(Oxidation)	11.49	4.4526		8	36		1	1524.78	33.4472	8/113	pps_pisum_IE_trypsin_rep1.mgf
Ps_35703.236	8.82	2	1	136	14.5209	9.46631	0	AT4G26000.1 - [Ps_35703_236]
	Confidence Icon	Sequence	Protein Accessions	# Proteins	# Protein Groups	Activation Type	Modifications	IonScore	Exp Value	Δ Score	Rank	Identity High	Homology Threshold	Charge	m/z [Da]	ΔM [ppm]	Ions Matched	Spectrum File
	Medium	RWSGWPGDcxFR	Ps_35703.236	1	1	CID	C9(Carbamidomethyl), X10(K)	23.6	0.156709		2	33		1	1551.65	-46.8888	5/124	pps_pisum_IE_trypsin_rep1.mgf
	Medium	RWSGWPGDcxFR	Ps_35703.236	1	1	CID	C9(Carbamidomethyl), X10(Q)	23.6	0.156709		3	33		1	1551.65	-23.4365	5/124	pps_pisum_IE_trypsin_rep1.mgf
Ps_13141_2.2169	26	2	1	50	5.76215	10.1548	0	frame1 - [Ps_13141_2_2169]
	Confidence Icon	Sequence	Protein Accessions	# Proteins	# Protein Groups	Activation Type	Modifications	IonScore	Exp Value	Δ Score	Rank	Identity High	Homology Threshold	Charge	m/z [Da]	ΔM [ppm]	Ions Matched	Spectrum File
	Low	SSPEKKxYLLTLR	Ps_13141_2.2169	1	1	CID	X7(W)	20.2	0.551508		3	35		1	1620.78	-80.4533	6/134	pps_pisum_IE_trypsin_rep1.mgf
	Low	SSPEKKxYLLTLR	Ps_13141_2.2169	1	1	CID	X7(H)	13.59	2.80889		2	36		1	1571.77	-76.3082	4/134	pps_pisum_IE_trypsin_rep1.mgf
Ps_12379.38479	22.78	2	2	79	9.2898	7.51807	0	AT1G72470.1 - [Ps_12379_38479]
	Confidence Icon	Sequence	Protein Accessions	# Proteins	# Protein Groups	Activation Type	Modifications	IonScore	Exp Value	Δ Score	Rank	Identity High	Homology Threshold	Charge	m/z [Da]	ΔM [ppm]	Ions Matched	Spectrum File
	Medium	RTQAVxLIPDSQLR	Ps_12379.38479	1	1	CID	X6(S)	25.35	0.145142		2	35		1	1583.78	-69.7392	11/151	pps_pisum_IE_trypsin_rep1.mgf
	Low	RTQAVxLIPDSQLREELR	Ps_12379.38479	1	1	CID	X6(A)	10.35	5.60001		3	36	26	1	2095.06	-48.5374	7/200	pps_pisum_IE_trypsin_rep1.mgf
Ps_32446.15932	5.54	1	1	271	29.6716	6.11279	0	AT4G28570.1 - [Ps_32446_15932]
	Confidence Icon	Sequence	Protein Accessions	# Proteins	# Protein Groups	Activation Type	Modifications	IonScore	Exp Value	Δ Score	Rank	Identity High	Homology Threshold	Charge	m/z [Da]	ΔM [ppm]	Ions Matched	Spectrum File
	Low	KNcSGVTAAASWKSK	Ps_32446.15932	1	1	CID	C3(Carbamidomethyl)	22.28	0.364698		2	36		1	1594.82	13.2458	7/161	pps_pisum_IE_trypsin_rep1.mgf
Ps_3123.38161	75	4	2	20	2.26319	8.73389	0	AT2G29500.1 - [Ps_3123_38161]
	Confidence Icon	Sequence	Protein Accessions	# Proteins	# Protein Groups	Activation Type	Modifications	IonScore	Exp Value	Δ Score	Rank	Identity High	Homology Threshold	Charge	m/z [Da]	ΔM [ppm]	Ions Matched	Spectrum File
	Low	KLPMxNGVLTVTVPK	Ps_3123.38161	1	1	CID	X5(E)	23.27	0.210762		2	34		1	1625.94	7.06585	11/147	pps_pisum_IE_trypsin_rep1.mgf
	Low	KLPmxNGVLTVTVPK	Ps_3123.38161	1	1	CID	M4(Oxidation), X5(I)	15.76	1.18794		5	34		1	1625.94	-15.312	9/147	pps_pisum_IE_trypsin_rep1.mgf
	Low	KLPmxNGVLTVTVPK	Ps_3123.38161	1	1	CID	M4(Oxidation), X5(L)	15.76	1.18794		6	34		1	1625.94	-15.312	9/147	pps_pisum_IE_trypsin_rep1.mgf
	Low	LPmxNGVLTVTVPK	Ps_3123.38161	1	1	CID	M3(Oxidation), X4(T)	12.11	2.90363		2	34	25	1	1485.84	5.71642	3/129	pps_pisum_IE_trypsin_rep1.mgf
Ps_5631.51	45.71	1	1	35	3.85223	6.55127	0	AT4G01790.1 - [Ps_5631_51]
	Confidence Icon	Sequence	Protein Accessions	# Proteins	# Protein Groups	Activation Type	Modifications	IonScore	Exp Value	Δ Score	Rank	Identity High	Homology Threshold	Charge	m/z [Da]	ΔM [ppm]	Ions Matched	Spectrum File
	Low	LGELVKLxTAIAIGIK	Ps_5631.51	1	1	CID	X8(S)	20.36	0.411901		3	34		1	1625.94	-48.6127	4/159	pps_pisum_IE_trypsin_rep1.mgf
Ps_13403.30196	31.91	4	2	47	5.49375	7.34229	0	AT3G54500.1 - [Ps_13403_30196]
	Confidence Icon	Sequence	Protein Accessions	# Proteins	# Protein Groups	Activation Type	Modifications	IonScore	Exp Value	Δ Score	Rank	Identity High	Homology Threshold	Charge	m/z [Da]	ΔM [ppm]	Ions Matched	Spectrum File
	Medium	KEVNQEPAxCKLTK	Ps_13403.30196	1	1	CID	X9(M), X9(Oxidation)	28.33	0.111638		9	37		1	1634.77	-31.7636	12/153	pps_pisum_IE_trypsin_rep1.mgf
	Medium	KEVNQEPAxCKLTK	Ps_13403.30196	1	1	CID	X9(F)	27.56	0.133295		10	37		1	1634.77	-51.953	12/153	pps_pisum_IE_trypsin_rep1.mgf
	Low	KEVNQEPAxcKLTKR	Ps_13403.30196	1	1	CID	X9(G), C10(Carbamidomethyl)	14.71	1.81372		4	35	29	1	1757.84	-52.8861	3/164	pps_pisum_IE_trypsin_rep1.mgf
	Low	KEVNQEPAxCKLTKR	Ps_13403.30196	1	1	CID	X9(N)	14.71	1.81372		5	35	29	1	1757.84	-52.8838	3/164	pps_pisum_IE_trypsin_rep1.mgf
Ps_3304.56927	42.42	1	1	33	3.74882	4.55127	0	AT1G13440.2;;;AT1G13440.1;;;AT3G04120.1 - [Ps_3304_56927]
	Confidence Icon	Sequence	Protein Accessions	# Proteins	# Protein Groups	Activation Type	Modifications	IonScore	Exp Value	Δ Score	Rank	Identity High	Homology Threshold	Charge	m/z [Da]	ΔM [ppm]	Ions Matched	Spectrum File
	Medium	SSIFDARQELSLNR	Ps_3304.56927	1	1	CID		26.9	0.122606	0.111111	1	36		1	1635.8	-26.0308	7/141	pps_pisum_IE_trypsin_rep1.mgf
Ps_7135.30007	20.83	1	1	72	7.9286	9.99365	0	AT2G43330.1 - [Ps_7135_30007]
	Confidence Icon	Sequence	Protein Accessions	# Proteins	# Protein Groups	Activation Type	Modifications	IonScore	Exp Value	Δ Score	Rank	Identity High	Homology Threshold	Charge	m/z [Da]	ΔM [ppm]	Ions Matched	Spectrum File
	Low	VISGALSxLKNDFLR	Ps_7135.30007	1	1	CID	X8(C)	23.69	0.256752		2	36		1	1635.8	-52.8006	7/143	pps_pisum_IE_trypsin_rep1.mgf
Ps_5578.63427	4.2	1	1	357	37.6941	4.93213	0	AT5G26570.1 - [Ps_5578_63427]
	Confidence Icon	Sequence	Protein Accessions	# Proteins	# Protein Groups	Activation Type	Modifications	IonScore	Exp Value	Δ Score	Rank	Identity High	Homology Threshold	Charge	m/z [Da]	ΔM [ppm]	Ions Matched	Spectrum File
	Low	DVIESIGKLFSSNAR	Ps_5578.63427	1	1	CID		23.46	0.270715		3	36		1	1635.8	-41.4117	6/151	pps_pisum_IE_trypsin_rep1.mgf
Ps_5173.3075	48.28	1	1	29	3.1026	10.1694	0	AT3G02790.1 - [Ps_5173_3075]
	Confidence Icon	Sequence	Protein Accessions	# Proteins	# Protein Groups	Activation Type	Modifications	IonScore	Exp Value	Δ Score	Rank	Identity High	Homology Threshold	Charge	m/z [Da]	ΔM [ppm]	Ions Matched	Spectrum File
	Medium	ExQAERVDAALTNR	Ps_5173.3075	1	1	CID	X2(W)	28.76	0.0736407		2	35		1	1658.77	-31.9461	12/150	pps_pisum_IE_trypsin_rep1.mgf
Ps_35446.60227	11.27	3	3	275	30.8001	5.42725	0	AT5G63420.1 - [Ps_35446_60227]
	Confidence Icon	Sequence	Protein Accessions	# Proteins	# Protein Groups	Activation Type	Modifications	IonScore	Exp Value	Δ Score	Rank	Identity High	Homology Threshold	Charge	m/z [Da]	ΔM [ppm]	Ions Matched	Spectrum File
	Low	NLESLAENTLxGKIR	Ps_35446.60227	1	1	CID	X11(T)	24.89	0.179522		3	35		1	1658.77	-81.7782	11/158	pps_pisum_IE_trypsin_rep1.mgf
	Low	VGPGISTLR	Ps_35446.60227	1	1	CID		11.09	2.27576	1	1	32	17	1	899.444	-96.82	5/68	pps_pisum_IE_trypsin_rep1.mgf
	Low	KVVDERR	Ps_35446.60227	1	1	CID		10.9	4.29581		9	35	26	1	901.53	9.72647	4/64	pps_pisum_IE_trypsin_rep1.mgf
Ps_7539.62565	34.88	1	1	43	5.03459	8.52881	0	AT4G35740.2;;;AT4G35740.1 - [Ps_7539_62565]
	Confidence Icon	Sequence	Protein Accessions	# Proteins	# Protein Groups	Activation Type	Modifications	IonScore	Exp Value	Δ Score	Rank	Identity High	Homology Threshold	Charge	m/z [Da]	ΔM [ppm]	Ions Matched	Spectrum File
	Low	QSNKVDKNAISDALR	Ps_7539.62565	1	1	CID		21.8	0.365694		4	35		1	1658.77	-66.6163	11/163	pps_pisum_IE_trypsin_rep1.mgf
Ps_13312.48709	92.86	1	1	14	1.77094	10.8433	0	AT1G70140.1 - [Ps_13312_48709]
	Confidence Icon	Sequence	Protein Accessions	# Proteins	# Protein Groups	Activation Type	Modifications	IonScore	Exp Value	Δ Score	Rank	Identity High	Homology Threshold	Charge	m/z [Da]	ΔM [ppm]	Ions Matched	Spectrum File
	Low	FLCmQFPFVSIRR	Ps_13312.48709	1	1	CID	M4(Oxidation)	21.61	0.481442		2	36		1	1659.81	-26.8268	6/115	pps_pisum_IE_trypsin_rep1.mgf
Ps_1168.44491	23.88	3	1	67	7.41279	9.40771	0	AT4G31700.1 - [Ps_1168_44491]
	Confidence Icon	Sequence	Protein Accessions	# Proteins	# Protein Groups	Activation Type	Modifications	IonScore	Exp Value	Δ Score	Rank	Identity High	Homology Threshold	Charge	m/z [Da]	ΔM [ppm]	Ions Matched	Spectrum File
	Low	GTPCSxDTEGVmGERR	Ps_1168.44491	1	1	CID	X6(K), M12(Oxidation)	20.25	0.542363		2	35		1	1738.85	37.7857	12/148	pps_pisum_IE_trypsin_rep1.mgf
	Low	GTPCSxDTEGVmGERR	Ps_1168.44491	1	1	CID	X6(Q), M12(Oxidation)	20.25	0.542363		3	35		1	1738.85	58.7133	12/148	pps_pisum_IE_trypsin_rep1.mgf
	Low	GTPcSxDTEGVmGERR	Ps_1168.44491	1	1	CID	C4(Carbamidomethyl), X6(A), M12(Oxidation)	16.59	1.25977		4	35		1	1738.85	58.711	12/148	pps_pisum_IE_trypsin_rep1.mgf
Ps_38486.16713	39.19	7	2	74	8.4933	7.18115	0	AT5G56680.1 - [Ps_38486_16713]
	Confidence Icon	Sequence	Protein Accessions	# Proteins	# Protein Groups	Activation Type	Modifications	IonScore	Exp Value	Δ Score	Rank	Identity High	Homology Threshold	Charge	m/z [Da]	ΔM [ppm]	Ions Matched	Spectrum File
	Low	LTmIxLPRMTELGLPR	Ps_38486.16713	1	1	CID	M3(Oxidation), X5(I)	21.68	0.360318	0.227273	1	35		1	1870.05	-7.0513	8/159	pps_pisum_IE_trypsin_rep1.mgf
	Low	LTmIxLPRMTELGLPR	Ps_38486.16713	1	1	CID	M3(Oxidation), X5(L)	21.68	0.360318	0.227273	2	35		1	1870.05	-7.0513	8/159	pps_pisum_IE_trypsin_rep1.mgf
	Low	LTMIxLPRMTELGLPR	Ps_38486.16713	1	1	CID	X5(E)	17.33	0.981037		3	35		1	1870.05	12.4054	5/159	pps_pisum_IE_trypsin_rep1.mgf
	Low	LTmIxLPRmTELGLPR	Ps_38486.16713	1	1	CID	M3(Oxidation), X5(P), M9(Oxidation)	16.72	1.12898		4	35		1	1870.05	12.4054	5/159	pps_pisum_IE_trypsin_rep1.mgf
	Low	LTMIxLPRmTELGLPR	Ps_38486.16713	1	1	CID	X5(I), M9(Oxidation)	15.82	1.38895		5	35		1	1870.05	-7.0513	5/159	pps_pisum_IE_trypsin_rep1.mgf
	Low	LTMIxLPRmTELGLPR	Ps_38486.16713	1	1	CID	X5(L), M9(Oxidation)	15.82	1.38895		6	35		1	1870.05	-7.0513	5/159	pps_pisum_IE_trypsin_rep1.mgf
	Low	VGTIISGSQNEDRLTMIxLPR	Ps_38486.16713	1	1	CID	X18(G)	10.45	6.55893		10	36		1	2257.09	-48.5803	8/214	pps_pisum_IE_trypsin_rep1.mgf
Ps_19016.70594	66.67	2	1	27	3.00156	11.7075	0	AT2G05100.1 - [Ps_19016_70594]
	Confidence Icon	Sequence	Protein Accessions	# Proteins	# Protein Groups	Activation Type	Modifications	IonScore		Δ Score	Rank	Identity High	Homology Threshold	Charge	m/z [Da]	ΔM [ppm]	Ions Matched	Spectrum File
	Medium	MATSAIQQSAFxGRLGLR	Ps_19016.70594	1	1	CID	X12(C)	31.04			2	36		1	1910	15.6537	6/179	pps_pisum_IE_trypsin_rep1.mgf
	Low	mATSAIQQSAFxGRLGLR	Ps_19016.70594	1	1	CID	M1(Oxidation), X12(M)	11.36			4	35	26	1	1953.9	-52.9767	9/179	pps_pisum_IE_trypsin_rep1.mgf
Ps_29837.28669	62.32	3	2	69	7.66795	9.56885	0	AT1G29930.1;;;AT1G29920.1;;;AT1G29910.1;;;AT2G34420.1;;;AT2G34430.1 - [Ps_29837_28669]
	Confidence Icon	Sequence	Protein Accessions	# Proteins	# Protein Groups	Activation Type	Modifications	IonScore	Exp Value	Δ Score	Rank	Identity High	Homology Threshold	Charge	m/z [Da]	ΔM [ppm]	Ions Matched	Spectrum File
	Medium	WAMLGALGcVFPELLSR	Ps_22979.19631;Ps_18894.37626;Ps_29837.28669	668	3	CID	C9(Carbamidomethyl)	32.41	0.05523	0	1	38		1	1919.93	-28.1689	16/135	pps_pisum_IE_trypsin_rep1.mgf
	Low	LGTTAGxSADPETFSKNRELEVIHSR	Ps_29837.28669	1	1	CID	X7(M), X7(Oxidation)	15.59	1.6453	0.3125	1	35	22	1	2862.37	-10.9544	6/265	pps_pisum_IE_trypsin_rep1.mgf
	Low	LGTTAGxSADPETFSKNRELEVIHSR	Ps_29837.28669	1	1	CID	X7(F)	11.2	4.52112		2	35	22	1	2862.37	-22.485	6/265	pps_pisum_IE_trypsin_rep1.mgf
Ps_43667.5161	19.54	2	1	87	9.68688	8.01611	0	AT1G29930.1;;;AT1G29920.1;;;AT1G29910.1;;;AT2G34420.1;;;AT2G34430.1 - [Ps_43667_5161]
	Confidence Icon	Sequence	Protein Accessions	# Proteins	# Protein Groups	Activation Type	Modifications	IonScore	Exp Value	Δ Score	Rank	Identity High	Homology Threshold	Charge	m/z [Da]	ΔM [ppm]	Ions Matched	Spectrum File
	Medium	WAMLGALGcVFPExLSR	Ps_43667.5161	1	1	CID	C9(Carbamidomethyl), X14(L)	32.41	0.05523		2	38		1	1919.93	-28.1689	16/135	pps_pisum_IE_trypsin_rep1.mgf
	Medium	WAMLGALGcVFPExLSR	Ps_43667.5161	1	1	CID	C9(Carbamidomethyl), X14(I)	31.63	0.066096		8	38		1	1919.93	-28.1689	16/135	pps_pisum_IE_trypsin_rep1.mgf
Ps_12915.56620	62.96	2	1	27	2.98056	10.8433	0	AT1G29930.1;;;AT1G29920.1;;;AT1G29910.1;;;AT2G34420.1;;;AT2G34430.1 - [Ps_12915_56620]
	Confidence Icon	Sequence	Protein Accessions	# Proteins	# Protein Groups	Activation Type	Modifications	IonScore	Exp Value	Δ Score	Rank	Identity High	Homology Threshold	Charge	m/z [Da]	ΔM [ppm]	Ions Matched	Spectrum File
	Medium	WAMLGALGcVFPxLLSR	Ps_12915.56620	2	1	CID	C9(Carbamidomethyl), X13(E)	32.41	0.05523		3	38		1	1919.93	-28.1689	16/129	pps_pisum_IE_trypsin_rep1.mgf
	Low	WAMLGALGcVFPxLLSR	Ps_12915.56620	2	1	CID	C9(Carbamidomethyl), X13(T)	11.21	5.14646		5	36	29	1	1891.86	-72.1595	4/129	pps_pisum_IE_trypsin_rep1.mgf
Ps_19481.40850	24.64	2	1	69	7.51481	8.22119	0	AT1G29930.1;;;AT1G29920.1;;;AT1G29910.1;;;AT2G34420.1;;;AT2G34430.1 - [Ps_19481_40850]
	Confidence Icon	Sequence	Protein Accessions	# Proteins	# Protein Groups	Activation Type	Modifications	IonScore	Exp Value	Δ Score	Rank	Identity High	Homology Threshold	Charge	m/z [Da]	ΔM [ppm]	Ions Matched	Spectrum File
	Medium	WAMLGALGcxFPELLSR	Ps_19481.40850	2	1	CID	C9(Carbamidomethyl), X10(V)	32.41	0.05523		4	38		1	1919.93	-28.1689	16/135	pps_pisum_IE_trypsin_rep1.mgf
	Medium	WAMLGALGCxFPELLSR	Ps_19481.40850	2	1	CID	X10(R)	28.91	0.123645		9	38		1	1919.93	-34.0212	11/135	pps_pisum_IE_trypsin_rep1.mgf
Ps_44412.13328	29.27	4	2	82	8.87865	8.63135	0	AT2G05070.1;;;AT2G05100.1 - [Ps_44412_13328]
	Confidence Icon	Sequence	Protein Accessions	# Proteins	# Protein Groups	Activation Type	Modifications	IonScore	Exp Value	Δ Score	Rank	Identity High	Homology Threshold	Charge	m/z [Da]	ΔM [ppm]	Ions Matched	Spectrum File
	Medium	WAMLGALGxVFPELLSR	Ps_44412.13328	1	1	CID	X9(C), X9(Carbamidomethyl)	32.41	0.05523		5	38		1	1919.93	-28.1689	16/135	pps_pisum_IE_trypsin_rep1.mgf
	Low	LKVIHSRWAmLGALGxVFPELLSR	Ps_44412.13328	1	1	CID	M10(Oxidation), X16(M)	14.57	1.92551	0.266667	1	35	17	1	2740.37	-53.9294	5/263	pps_pisum_IE_trypsin_rep1.mgf
	Low	LKVIHSRWAMLGALGxVFPELLSR	Ps_44412.13328	1	1	CID	X16(F)	10.53	4.88141		2	35	17	1	2740.37	-65.9734	4/263	pps_pisum_IE_trypsin_rep1.mgf
	Low	LKVIHSRWAMLGALGxVFPELLSR	Ps_44412.13328	1	1	CID	X16(M), X16(Oxidation)	10.53	4.88141		3	35	17	1	2740.37	-53.9294	4/263	pps_pisum_IE_trypsin_rep1.mgf
Ps_31539.62956	90	2	2	30	3.32567	8.26514	0	AT1G29930.1;;;AT1G29920.1;;;AT1G29910.1;;;AT2G34420.1;;;AT2G34430.1 - [Ps_31539_62956]
	Confidence Icon	Sequence	Protein Accessions	# Proteins	# Protein Groups	Activation Type	Modifications	IonScore	Exp Value	Δ Score	Rank	Identity High	Homology Threshold	Charge	m/z [Da]	ΔM [ppm]	Ions Matched	Spectrum File
	Medium	WAxLGALGcVFPELLSR	Ps_31539.62956	6	1	CID	X3(M), C9(Carbamidomethyl)	32.41	0.05523		6	38		1	1919.93	-28.1689	16/135	pps_pisum_IE_trypsin_rep1.mgf
	Low	NRELxVIHSR	Ps_31539.62956	1	1	CID	X5(N)	11.08	3.57942		2	34	26	1	1237.59	-68.8768	4/103	pps_pisum_IE_trypsin_rep1.mgf
Ps_14340.46558	66.67	2	2	27	3.03858	8.25049	0	AT1G29930.1;;;AT1G29920.1;;;AT1G29910.1;;;AT2G34420.1;;;AT2G34430.1 - [Ps_14340_46558]
	Confidence Icon	Sequence	Protein Accessions	# Proteins	# Protein Groups	Activation Type	Modifications	IonScore	Exp Value	Δ Score	Rank	Identity High	Homology Threshold	Charge	m/z [Da]	ΔM [ppm]	Ions Matched	Spectrum File
	Medium	xAMLGALGcVFPELLSR	Ps_14340.46558	1	1	CID	X1(W), C9(Carbamidomethyl)	32.41	0.05523		7	38		1	1919.93	-28.1689	16/135	pps_pisum_IE_trypsin_rep1.mgf
	Low	xAMLGALGcVFPELLSRN	Ps_14340.46558	1	1	CID	X1(C), C9(Carbamidomethyl)	15.32	1.73909		3	35	29	1	1950.89	-35.3569	13/146	pps_pisum_IE_trypsin_rep1.mgf
Ps_28737.61437	34.62	1	1	52	5.76288	8.6167	0	AT1G29930.1;;;AT1G29920.1;;;AT1G29910.1 - [Ps_28737_61437]
	Confidence Icon	Sequence	Protein Accessions	# Proteins	# Protein Groups	Activation Type	Modifications	IonScore	Exp Value	Δ Score	Rank	Identity High	Homology Threshold	Charge	m/z [Da]	ΔM [ppm]	Ions Matched	Spectrum File
	Medium	LAMFSMFGFFVQAIVxGK	Ps_28737.61437	1	1	CID	X16(G)	27.41	0.122184		2	36		1	1949.94	-29.1182	8/161	pps_pisum_IE_trypsin_rep1.mgf
Ps_25091.13743	47.37	1	1	38	4.28001	4.80518	0	AT2G47110.1;;;AT5G03240.3;;;AT5G03240.2;;;AT5G20620.1;;;AT1G31340.1;;;AT5G37640.1;;;AT1G65350.1;;;AT5G03240.1;;;AT4G05050.3;;;AT1G55060.1;;;AT4G02890.4;;;AT4G05320.6;;;AT4G05050.2;;;AT4G02890.3;;;AT4G02890.2;;;AT4G05320.1;;;AT4G05320.5;;;AT4G05320.4;;;AT4G05320.3;;;AT4G05050.1;;;AT4G02890.1;;;AT1G23410.1;;;AT4G05320.2;;;AT3G62250.1;;;AT3G52590.1;;;AT2G36170.1;;;AT2G35635.1 - [Ps_25091_13743]
	Confidence Icon	Sequence	Protein Accessions	# Proteins	# Protein Groups	Activation Type	Modifications	IonScore	Exp Value	Δ Score	Rank	Identity High	Homology Threshold	Charge	m/z [Da]	ΔM [ppm]	Ions Matched	Spectrum File
	Medium	QDKEGIPPDQQRLxFAGK	Ps_25091.13743	1	1	CID	X14(R)	26.36	0.125776	0.153846	1	35		1	2082.93	-81.4338	5/193	pps_pisum_IE_trypsin_rep1.mgf
Ps_30507.28506	6.74	1	1	267	29.9562	9.78857	0	AT3G63190.1 - [Ps_30507_28506]
	Confidence Icon	Sequence	Protein Accessions	# Proteins	# Protein Groups	Activation Type	Modifications	IonScore	Exp Value	Δ Score	Rank	Identity High	Homology Threshold	Charge	m/z [Da]	ΔM [ppm]	Ions Matched	Spectrum File
	Low	RSSTYASLNLPRNFTLSR	Ps_30507.28506	1	1	CID		21.89	0.352046		2	35		1	2082.93	-81.4146	7/201	pps_pisum_IE_trypsin_rep1.mgf
Ps_37859.8475	8.03	1	1	249	28.6127	6.65381	0	AT4G19900.1 - [Ps_37859_8475]
	Confidence Icon	Sequence	Protein Accessions	# Proteins	# Protein Groups	Activation Type	Modifications	IonScore	Exp Value	Δ Score	Rank	Identity High	Homology Threshold	Charge	m/z [Da]	ΔM [ppm]	Ions Matched	Spectrum File
	Medium	YFVAPATETEKAQQDVLLER	Ps_37859.8475	1	1	CID		30.51	0.0505066	0.451613	1	35		1	2308.05	-58.0224	6/195	pps_pisum_IE_trypsin_rep1.mgf
Ps_39961.30534	22.92	1	1	96	10.6164	6.62451	0	AT3G47340.2;;;AT3G47340.3;;;AT3G47340.1 - [Ps_39961_30534]
	Confidence Icon	Sequence	Protein Accessions	# Proteins	# Protein Groups	Activation Type	Modifications	IonScore	Exp Value	Δ Score	Rank	Identity High	Homology Threshold	Charge	m/z [Da]	ΔM [ppm]	Ions Matched	Spectrum File
	Low	LNNGESKLHSFCVGLEGSPDLK	Ps_39961.30534	1	1	CID		20.89	0.488415		2	36		1	2344.09	-30.2383	9/240	pps_pisum_IE_trypsin_rep1.mgf
Ps_8267.36094	40.35	1	1	57	6.34234	9.62744	0	AT3G63220.1 - [Ps_8267_36094]
	Confidence Icon	Sequence	Protein Accessions	# Proteins	# Protein Groups	Activation Type	Modifications	IonScore	Exp Value	Δ Score	Rank	Identity High	Homology Threshold	Charge	m/z [Da]	ΔM [ppm]	Ions Matched	Spectrum File
	Medium	IGFAMIGLGDDLIHDRGVIGLTR	Ps_8267.36094	1	1	CID		27.77	0.105112		2	36		1	2439.25	-27.8862	6/215	pps_pisum_IE_trypsin_rep1.mgf
