# Supplementary material for: Defining the Core Proteome of the Chloroplast Envelope Membranes
Source: Front Plant Sci. 2013 Feb 6;4:11. doi: 10.3389/fpls.2013.00011 (PMC3565376; doi:10.3389/fpls.2013.00011)
Supplement: Supplementary Tables S15–S57 — Raw data measured by nLC-MALDI MS/MS. Each excel sheet is grouped in two levels. The first level contains information for each identified accession ID. The first column gives the accession (UniProtKB, IMGAG, or EST-library by Franssen et al., 2012), the second column the coverage, the third column the number of peptide spectrum matches (#PSMs), the fourth column the number of peptides, the fifth column the number of amino acids (#AAs), the sixth column the molecular weight (MW in kDa), the seventh column the isoelectric point (pI), the eighth column the score, and the ninth column the description. The second level contains all peptide information for each accession ID. The second column gives the confidence icon (Low; Medium; High), the third column the peptide sequence, the fourth column the protein accessions, the fifth column the number of proteins, the sixth column the number of protein groups, the seventh column the activation type (Collision Induced Dissociation, CID), the eighth column the modifications, the ninth column the ion score, the 10th column the expectation value (exp. value), the 11th column the delta score (Δscore), the 12th column the rank, the 13th column the identity High, the 14th column the homology threshold, the 15th column the charge, the 16th column the mass to charge ratio in daltons (m/z), the 18th column the delta mass (ΔM, difference between the theoretical mass of the peptide and the experimental mass of the precursor ion), the 19th column the matched ions, and the 20th column the spectrum file. [file 38279_Schleiff_DataSheet10.ZIP › Table S42.xls]

## Sheet: Sheet1
Accession	Coverage	# PSMs	# Peptides	# AAs	MW [kDa]	calc. pI	Score	Description
Q43715	43.14	26	25	809	88.2144	7.40088	649.808	Protein TOC75, chloroplastic OS=Pisum sativum GN=TOC75 PE=1 SV=1 - [TOC75_PEA]
	Confidence Icon	Sequence	Protein Accessions	# Proteins	# Protein Groups	Activation Type	Modifications	IonScore	Exp Value	Δ Score	Rank	Identity High	Homology Threshold	Charge	m/z [Da]	ΔM [ppm]	Ions Matched	Spectrum File
	High	LGNVVEGNTEGPVVQR	Q43715	1	1	CID		127.79	3.87459e-10	0.734375	1	50		1	1667.84	-16.2553	13/160	pps_pisum_IE_trypsin_rep2.mgf
	High	AEYAVDHNSGTGAVFFR	Q43715;D7SKB5	3	2	CID		119.98	1.82946e-09	0.808333	1	49	42	1	1840.79	-38.821	13/170	pps_pisum_IE_trypsin_rep2.mgf
	High	VLPNGAISADGPPTTLSGTGIDR	Q43715	1	1	CID		113.48	1.11217e-08	0.769912	1	51	45	1	2209.06	-38.1254	15/243	pps_pisum_IE_trypsin_rep2.mgf
	High	FTYGLVMEEIITR	Q43715	1	1	CID		98.98	4.64329e-07	0.737374	1	52	44	1	1571.76	-32.507	11/117	pps_pisum_IE_trypsin_rep2.mgf
	High	MEYAHPYLDGVDNPR	Q43715	1	1	CID		89.26	1.3468e-06	0.786517	1	47	36	1	1776.72	-45.1175	12/139	pps_pisum_IE_trypsin_rep2.mgf
	High	GTHVYAFAEHGTDLGSSK	Q43715	1	1	CID		88.65	2.53342e-06	0.775281	1	49	38	1	1876.82	-33.5575	11/167	pps_pisum_IE_trypsin_rep2.mgf
	High	YKISDILFFDR	Q43715	1	1	CID		70.41	0.000213229	0.628571	1	50	41	1	1416.71	-28.1859	8/111	pps_pisum_IE_trypsin_rep2.mgf
	High	KLSPVFTGGPGVDEVPSIWVDR	Q43715	1	1	CID		69.43	0.000279834	0.710145	1	50	36	1	2355.13	-42.652	12/247	pps_pisum_IE_trypsin_rep2.mgf
	High	FVNGTIVGSR	Q43715	1	1	CID		63.62	0.00102053	0.546875	1	50	45	1	1049.56	-9.88153	8/95	pps_pisum_IE_trypsin_rep2.mgf
	High	GYNMGEIGAAR	Q43715	1	1	CID		63.58	0.000655625	0.671875	1	48	37	1	1138.52	-11.1823	8/101	pps_pisum_IE_trypsin_rep2.mgf
	High	SEDWDSHELPADITVLLGR	Q43715	1	1	CID		62.46	0.00111647	0.677419	1	50	36	1	2152.95	-48.8036	13/175	pps_pisum_IE_trypsin_rep2.mgf
	High	GGRPTLASLQPGGTITFEHR	Q43715	1	1	CID		62.04	0.00160366	0.629032	1	51	39	1	2095.03	-33.7519	18/214	pps_pisum_IE_trypsin_rep2.mgf
	High	LSPVFTGGPGVDEVPSIWVDR	Q43715	1	1	CID		59.94	0.00241199	0.666667	1	50	35	1	2227.05	-40.0446	10/197	pps_pisum_IE_trypsin_rep2.mgf
	Medium	SAEVSTEWSIVPGR	Q43715	12	1	CID		48.47	0.0339439		2	50		1	1517.72	-26.299	10/125	pps_pisum_IE_trypsin_rep2.mgf
	Medium	TNADGSLGLTISFAESMWER	Q43715	1	1	CID		45.16	0.0525518	0.422222	1	49	41	1	2184.94	-40.1007	11/225	pps_pisum_IE_trypsin_rep2.mgf
	Medium	NMFQVDQGLGVGSNFPFFNR	Q43715	1	1	CID		45.06	0.0658975	0.6	1	50	33	1	2273.99	-36.2628	7/211	pps_pisum_IE_trypsin_rep2.mgf
	Low	MAFLQANITR	Q43715	20	1	CID		41.1	0.185461	0.609756	1	50	31	1	1164.59	-24.1727	6/83	pps_pisum_IE_trypsin_rep2.mgf
	Low	VQSWYHEEGYAcAQVVNFGNLNTR	Q43715	1	1	CID	C12(Carbamidomethyl)	38.3	0.268303	0.657895	1	49	28	1	2842.19	-38.1309	14/269	pps_pisum_IE_trypsin_rep2.mgf
	Low	ANITENFSR	Q43715	1	1	CID		35.71	0.512068	0.277778	1	49	40	1	1051.51	-9.07392	8/87	pps_pisum_IE_trypsin_rep2.mgf
	Low	SPPPVLVLHGHYGGcVGDLPSYDAFTLGGPYSVR	Q43715	1	1	CID	C15(Carbamidomethyl)	35.07	0.70818	0.514286	1	50	31	1	3584.62	-41.1579	10/328	pps_pisum_IE_trypsin_rep2.mgf
	Low	NILELAAEIRIPIK	Q43715	1	1	CID		28.78	3.27583	0.275862	1	51	35	1	1592.93	-29.6255	9/144	pps_pisum_IE_trypsin_rep2.mgf
	Low	ISDILFFDR	Q43715	1	1	CID		27.74	3.17462		2	49	42	1	1125.55	-34.7183	6/77	pps_pisum_IE_trypsin_rep2.mgf
	Low	NILELAAEIR	Q43715	1	1	CID		25.71	5.33081		2	50	39	1	1141.63	-21.2952	5/100	pps_pisum_IE_trypsin_rep2.mgf
	Low	GNPTVVYRR	Q43715	1	1	CID		23.23	12.2884	0.0869565	1	51	34	1	1061.56	-23.2594	8/83	pps_pisum_IE_trypsin_rep2.mgf
	Low	GNPTVVYR	Q43715	1	1	CID		19.9	26.6097	0.4	1	51	25	1	905.456	-30.396	5/72	pps_pisum_IE_trypsin_rep2.mgf
	Low	mEYAHPYLDGVDNPR	Q43715	1	1	CID	M1(Oxidation)	12.58	64.5627		10	47	28	1	1792.73	-36.5446	7/139	pps_pisum_IE_trypsin_rep2.mgf
O24293	43.78	33	33	996	109.953	6.30322	596.327	Chloroplast inner envelope protein, 110 kD (IEP110) OS=Pisum sativum PE=1 SV=1 - [O24293_PEA]
	Confidence Icon	Sequence	Protein Accessions	# Proteins	# Protein Groups	Activation Type	Modifications	IonScore	Exp Value	Δ Score	Rank	Identity High	Homology Threshold	Charge	m/z [Da]	ΔM [ppm]	Ions Matched	Spectrum File
	High	GVGPVSLVGGEYDADR	O24293;O24303	2	2	CID		119.18	2.40355e-09	0.789916	1	50	44	1	1590.72	-37.2859	12/139	pps_pisum_IE_trypsin_rep2.mgf
	High	LATSAVIVAGAVAAGYGLGSR	O24293;O24303	2	2	CID		118.67	3.62629e-09	0.798319	1	51	43	1	1903.99	-38.4391	18/195	pps_pisum_IE_trypsin_rep2.mgf
	High	LQYLLGINDSTAAALR	O24293;O24303	2	2	CID		104.76	8.32714e-08	0.72381	1	51		1	1718.86	-47.2601	12/157	pps_pisum_IE_trypsin_rep2.mgf
	High	SSLGLDDPDAAAVHMEIGR	O24293;O24303	2	2	CID		83.56	8.61197e-06	0.702381	1	50	42	1	1953.87	-35.0471	12/177	pps_pisum_IE_trypsin_rep2.mgf
	High	AAFLQNLcDELHFDPQK	O24293;O24303	2	2	CID	C8(Carbamidomethyl)	77.65	4.11903e-05		4	50		1	2045.91	-33.445	11/165	pps_pisum_IE_trypsin_rep2.mgf
	High	EIGLSQEYAQK	O24293;O24303	2	2	CID		75.74	5.72935e-05	0.684211	1	50	40	1	1265.62	-16.3172	15/106	pps_pisum_IE_trypsin_rep2.mgf
	High	KLVEENISVALGILK	O24293;O24303	2	2	CID		69.07	0.000258543	0.594203	1	50	44	1	1625.91	-44.2869	16/155	pps_pisum_IE_trypsin_rep2.mgf
	High	IEEPKIEEPEEIR	O24293;O24303	2	2	CID		67.62	0.000382194	0.632353	1	50	41	1	1610.78	-29.8497	8/132	pps_pisum_IE_trypsin_rep2.mgf
	High	MGKPGQTEITLKDDLPEKDR	O24293	1	1	CID		67.5	0.000420928	0.514706	1	50		1	2271.06	-44.7758	11/211	pps_pisum_IE_trypsin_rep2.mgf
	High	DAIASGVDGYDDETKK	O24293;O24303	2	2	CID		66.38	0.000363835	0.727273	1	49	34	1	1683.73	-25.1117	9/150	pps_pisum_IE_trypsin_rep2.mgf
	High	AVPGVSQVVEELEKVLSFNDLLISFK	O24293	1	1	CID		65.86	0.000989161	0.712121	1	52	35	1	2860.45	-43.1685	20/276	pps_pisum_IE_trypsin_rep2.mgf
	High	VLSFNDLLISFK	O24293	1	1	CID		65.55	0.000619856	0.681818	1	50	37	1	1395.74	-34.5349	15/118	pps_pisum_IE_trypsin_rep2.mgf
	High	LSNSLIQAVALLR	O24293;O24303	3	2	CID		61.57	0.00147751	0.467742	1	50		1	1397.8	-37.1851	16/129	pps_pisum_IE_trypsin_rep2.mgf
	High	LSDELAENLFR	O24293	1	1	CID		58.18	0.00348677	0.637931	1	50	37	1	1306.63	-29.3916	9/100	pps_pisum_IE_trypsin_rep2.mgf
	High	ASELHEEIYR	O24293;O24303	2	2	CID		52.04	0.0134997	0.134615	2	50		1	1246.59	-9.85758	8/85	pps_pisum_IE_trypsin_rep2.mgf
	High	AVPGVSQVVEELEKVLSFNDLLISFKNHSDIDR	O24293	1	1	CID		51.93	0.0146629	0.634615	1	50	34	1	3697.83	-30.7319	11/361	pps_pisum_IE_trypsin_rep2.mgf
	Medium	GVVcELAQNR	O24293;O24303	2	2	CID	C4(Carbamidomethyl)	49.01	0.0295274	0.346939	1	50		1	1145.57	1.00017	7/81	pps_pisum_IE_trypsin_rep2.mgf
	Medium	MEDNKFAALNQLK	O24293;O24303	2	2	CID		43.15	0.105288	0.27907	1	50	45	1	1521.72	-37.7017	15/126	pps_pisum_IE_trypsin_rep2.mgf
	Medium	ESEEYEWESLQTLKK	O24293	1	1	CID		42.02	0.116762	0.571429	1	49	33	1	1898.83	-35.3276	9/145	pps_pisum_IE_trypsin_rep2.mgf
	Low	LQQcVADGELTDENVAALLK	O24293;O24303	2	2	CID	C4(Carbamidomethyl)	39.48	0.278164	0.410256	1	51	37	1	2187.02	-33.3263	9/207	pps_pisum_IE_trypsin_rep2.mgf
	Low	AAFLQNLcDELHFDPQKASELHEEIYR	O24293;O24303	2	2	CID	C8(Carbamidomethyl)	36.33	0.492682		4	50	39	1	3273.43	-40.1308	10/285	pps_pisum_IE_trypsin_rep2.mgf
	Low	AVPSQTLSWEVSEELSDLYTIYLK	O24293;O24303	2	2	CID		34.7	0.860664	0.428571	1	51	34	1	2771.35	-20.1206	16/258	pps_pisum_IE_trypsin_rep2.mgf
	Low	IEEPEEIR	O24293;O24303	2	2	CID		30.94	1.50525		3	49		1	1014.51	3.7657	5/66	pps_pisum_IE_trypsin_rep2.mgf
	Low	TFLTYcLTGDVVR	O24293;O24303	2	2	CID	C6(Carbamidomethyl)	30.02	2.1992	0.3	1	50	35	1	1544.72	-38.839	7/117	pps_pisum_IE_trypsin_rep2.mgf
	Low	TVGDIFSSGTGEFDEEEVYEK	O24293;O24303	2	2	CID		25.11	4.78942	0.28	1	49	32	1	2337.97	-23.2729	13/199	pps_pisum_IE_trypsin_rep2.mgf
	Low	GVGPVSLVGGEYDADRKIEDLK	O24293;O24303	2	2	CID		24.81	8.36743	0.24	1	51	33	1	2317.11	-39.5929	6/210	pps_pisum_IE_trypsin_rep2.mgf
	Low	EAEAILLDITR	O24293;O24303	2	2	CID		23.48	10.5529	0.173913	1	50	32	1	1243.66	-26.4633	7/99	pps_pisum_IE_trypsin_rep2.mgf
	Low	VIMDVHR	O24293;O24303	2	2	CID		22.09	8.60279		3	48	34	1	869.459	-8.82307	6/51	pps_pisum_IE_trypsin_rep2.mgf
	Low	KKDDTEYIYLNQLGGILGLTGK	O24293;O24303	2	2	CID		21.42	18.2761	0	1	51	34	1	2439.24	-30.1575	13/246	pps_pisum_IE_trypsin_rep2.mgf
	Low	GLAEQAFR	O24293;O24303	2	2	CID		19.12	31.0765		2	51	33	1	891.453	-16.8162	9/66	pps_pisum_IE_trypsin_rep2.mgf
	Low	VTESQVEVAIR	O24293;O24303	2	2	CID		17.76	40.9122		8	50	34	1	1230.64	-26.3289	6/106	pps_pisum_IE_trypsin_rep2.mgf
	Low	VMLcVPQQTVEAAHAEIcGNLFEK	O24293;O24303	2	2	CID	C4(Carbamidomethyl), C18(Carbamidomethyl)	16.12	59.704	1	1	50	23	1	2744.22	-36.1448	7/247	pps_pisum_IE_trypsin_rep2.mgf
	Low	VLSFNDLLISFKNHSDIDR	O24293	1	1	CID		12.64	173.337		9	52	27	1	2233.04	-52.8521	6/203	pps_pisum_IE_trypsin_rep2.mgf
O24303	36.95	27	27	996	109.914	6.40479	470.27	IAP100 OS=Pisum sativum PE=2 SV=1 - [O24303_PEA]
	Confidence Icon	Sequence	Protein Accessions	# Proteins	# Protein Groups	Activation Type	Modifications	IonScore	Exp Value	Δ Score	Rank	Identity High	Homology Threshold	Charge	m/z [Da]	ΔM [ppm]	Ions Matched	Spectrum File
	High	GVGPVSLVGGEYDADR	O24293;O24303	2	2	CID		119.18	2.40355e-09	0.789916	1	50	44	1	1590.72	-37.2859	12/139	pps_pisum_IE_trypsin_rep2.mgf
	High	LATSAVIVAGAVAAGYGLGSR	O24293;O24303	2	2	CID		118.67	3.62629e-09	0.798319	1	51	43	1	1903.99	-38.4391	18/195	pps_pisum_IE_trypsin_rep2.mgf
	High	LQYLLGINDSTAAALR	O24293;O24303	2	2	CID		104.76	8.32714e-08	0.72381	1	51		1	1718.86	-47.2601	12/157	pps_pisum_IE_trypsin_rep2.mgf
	High	SSLGLDDPDAAAVHMEIGR	O24293;O24303	2	2	CID		83.56	8.61197e-06	0.702381	1	50	42	1	1953.87	-35.0471	12/177	pps_pisum_IE_trypsin_rep2.mgf
	High	AAFLQNLcDELHFDPQK	O24293;O24303	2	2	CID	C8(Carbamidomethyl)	77.65	4.11903e-05		4	50		1	2045.91	-33.445	11/165	pps_pisum_IE_trypsin_rep2.mgf
	High	EIGLSQEYAQK	O24293;O24303	2	2	CID		75.74	5.72935e-05	0.684211	1	50	40	1	1265.62	-16.3172	15/106	pps_pisum_IE_trypsin_rep2.mgf
	High	KLVEENISVALGILK	O24293;O24303	2	2	CID		69.07	0.000258543	0.594203	1	50	44	1	1625.91	-44.2869	16/155	pps_pisum_IE_trypsin_rep2.mgf
	High	IEEPKIEEPEEIR	O24293;O24303	2	2	CID		67.62	0.000382194	0.632353	1	50	41	1	1610.78	-29.8497	8/132	pps_pisum_IE_trypsin_rep2.mgf
	High	DAIASGVDGYDDETKK	O24293;O24303	2	2	CID		66.38	0.000363835	0.727273	1	49	34	1	1683.73	-25.1117	9/150	pps_pisum_IE_trypsin_rep2.mgf
	High	LSNSLIQAVALLR	O24293;O24303	3	2	CID		61.57	0.00147751	0.467742	1	50		1	1397.8	-37.1851	16/129	pps_pisum_IE_trypsin_rep2.mgf
	High	ASELHEEIYR	O24293;O24303	2	2	CID		52.04	0.0134997	0.134615	2	50		1	1246.59	-9.85758	8/85	pps_pisum_IE_trypsin_rep2.mgf
	Medium	GVVcELAQNR	O24293;O24303	2	2	CID	C4(Carbamidomethyl)	49.01	0.0295274	0.346939	1	50		1	1145.57	1.00017	7/81	pps_pisum_IE_trypsin_rep2.mgf
	Medium	MEDNKFAALNQLK	O24293;O24303	2	2	CID		43.15	0.105288	0.27907	1	50	45	1	1521.72	-37.7017	15/126	pps_pisum_IE_trypsin_rep2.mgf
	Medium	AYVSDALSSGR	O24303	1	1	CID		42.7	0.101319	0.348837	1	49	42	1	1125.55	1.19292	9/92	pps_pisum_IE_trypsin_rep2.mgf
	Low	LQQcVADGELTDENVAALLK	O24293;O24303	2	2	CID	C4(Carbamidomethyl)	39.48	0.278164	0.410256	1	51	37	1	2187.02	-33.3263	9/207	pps_pisum_IE_trypsin_rep2.mgf
	Low	AAFLQNLcDELHFDPQKASELHEEIYR	O24293;O24303	2	2	CID	C8(Carbamidomethyl)	36.33	0.492682		4	50	39	1	3273.43	-40.1308	10/285	pps_pisum_IE_trypsin_rep2.mgf
	Low	AVPSQTLSWEVSEELSDLYTIYLK	O24293;O24303	2	2	CID		34.7	0.860664	0.428571	1	51	34	1	2771.35	-20.1206	16/258	pps_pisum_IE_trypsin_rep2.mgf
	Low	IEEPEEIR	O24293;O24303	2	2	CID		30.94	1.50525		3	49		1	1014.51	3.7657	5/66	pps_pisum_IE_trypsin_rep2.mgf
	Low	TFLTYcLTGDVVR	O24293;O24303	2	2	CID	C6(Carbamidomethyl)	30.02	2.1992	0.3	1	50	35	1	1544.72	-38.839	7/117	pps_pisum_IE_trypsin_rep2.mgf
	Low	TVGDIFSSGTGEFDEEEVYEK	O24293;O24303	2	2	CID		25.11	4.78942	0.28	1	49	32	1	2337.97	-23.2729	13/199	pps_pisum_IE_trypsin_rep2.mgf
	Low	GVGPVSLVGGEYDADRKIEDLK	O24293;O24303	2	2	CID		24.81	8.36743	0.24	1	51	33	1	2317.11	-39.5929	6/210	pps_pisum_IE_trypsin_rep2.mgf
	Low	EAEAILLDITR	O24293;O24303	2	2	CID		23.48	10.5529	0.173913	1	50	32	1	1243.66	-26.4633	7/99	pps_pisum_IE_trypsin_rep2.mgf
	Low	VIMDVHR	O24293;O24303	2	2	CID		22.09	8.60279		3	48	34	1	869.459	-8.82307	6/51	pps_pisum_IE_trypsin_rep2.mgf
	Low	KKDDTEYIYLNQLGGILGLTGK	O24293;O24303	2	2	CID		21.42	18.2761	0	1	51	34	1	2439.24	-30.1575	13/246	pps_pisum_IE_trypsin_rep2.mgf
	Low	GLAEQAFR	O24293;O24303	2	2	CID		19.12	31.0765		2	51	33	1	891.453	-16.8162	9/66	pps_pisum_IE_trypsin_rep2.mgf
	Low	VTESQVEVAIR	O24293;O24303	2	2	CID		17.76	40.9122		8	50	34	1	1230.64	-26.3289	6/106	pps_pisum_IE_trypsin_rep2.mgf
	Low	VMLcVPQQTVEAAHAEIcGNLFEK	O24293;O24303	2	2	CID	C4(Carbamidomethyl), C18(Carbamidomethyl)	16.12	59.704	1	1	50	23	1	2744.22	-36.1448	7/247	pps_pisum_IE_trypsin_rep2.mgf
D2CN03	38.78	15	15	459	51.0967	6.68311	337.56	Ribulose-1,5-bisphosphate carboxylase/oxygenase large subunit (Fragment) OS=Combretum erythrophyllum GN=rbcL PE=3 SV=1 - [D2CN03_9MYRT]
	Confidence Icon	Sequence	Protein Accessions	# Proteins	# Protein Groups	Activation Type	Modifications	IonScore	Exp Value	Δ Score	Rank	Identity High	Homology Threshold	Charge	m/z [Da]	ΔM [ppm]	Ions Matched	Spectrum File
	High	GHYLNATAGTcEEMIKR	Q33550;Q29VE5;Q31992;P36489;Q6RIC2;Q9TJY5;Q32816;O98553;P94108;Q36667;Q9GD57;Q8HUY1;A8DPF8;Q33268;Q8HUZ7;Q36683;Q8HU48;Q8MAK6;Q9TI88;D2CN03;D8V9A9;D8V9C3;P94039;A5Y0S8;O63185;Q9TI00;Q8HDA1;P94046;P92469;D8V9C6;E0D9I0;Q8WKU6;B7P0F0;Q36637;Q37357;P93986;Q9GDQ2;Q8HT77;A5X4L3;Q6LA00;E5KUU8;Q8HUY5;Q39288;Q37269;Q8MCX9;Q8HVG8;A3KLW4;Q3MKL9;P31184;P69576;Q6GZ97;Q8WHV7;Q95A73;Q9MTF6;Q31870;Q36650;Q5GLI7;…	7090	170	CID	C11(Carbamidomethyl)	108.3	3.61309e-08		3	50		1	1950.85	-33.5368	13/168	pps_pisum_IE_trypsin_rep2.mgf
	High	VTPQPGVPPEEAGAAVAAESSTGTWTTVWTDGLTSLDR	Q71N62;C7AQS9;Q9TI22;Q33550;C7AQU8;P36489;Q32800;Q6RIC2;Q9TJY5;Q32816;O98553;Q9GD60;D8V9G2;Q36667;Q8SKV4;P94086;B5KQR7;Q33514;P94048;P93976;Q9GD57;Q8HUY1;P94106;Q33268;O03607;Q8HUZ7;Q36683;Q8HU48;A8DPF0;Q33620;P94054;Q9TI88;D2CN03;D8V9A9;D8V9C3;P92468;P94039;P94042;A5Y0S8;D6C5Z0;O63185;Q9TI00;P92469;O98659;D8V9C6;Q8WKU6;Q31669;Q37357;A0PDA4;Q8HT77;A5X4I3;P94074;A5X4L3;Q6LA00;D8V9E6;E5KUU8;Q9GD45;…	13123	268	CID		100.82	2.3413e-07		9	51		1	3854.69	-46.7512	17/435	pps_pisum_IE_trypsin_rep2.mgf
	High	LTYYTPDYQTKDTDILAAFR	O98435;D2CN03;P04717;Q85XM3;Q7YKH2;B2Y4S2;Q8SL21;Q31895;Q9TLH5;O98324;Q537M4;Q09RH0;Q32920;Q7YJL9;Q95CF9	443	15	CID		94.08	9.84411e-07		6	51		1	2395.09	-36.5252	14/204	pps_pisum_IE_trypsin_rep2.mgf
	High	TFQGPPHGIQVER	Q6PSM7;Q71N62;C7AQS9;Q9TI22;Q33550;Q29VE5;C7AQU8;Q31992;Q32800;Q6RIC2;Q9TJY5;Q8MAK5;O63121;P94108;Q9GD60;D8V9G2;Q36667;Q8SKV4;P94086;B5KQR7;Q33514;P93976;Q9GD57;Q9TKH0;Q8HUY1;A8DPF8;Q33268;Q8HUZ7;Q36683;Q8HU48;A8DPF0;O63147;Q8MAK6;P94054;Q9TI88;D2CN03;D8V9A9;D8V9C3;P92468;A5Y0S8;D6C5Z0;O63185;Q9TI00;P94046;P92469;O98659;P94038;D8V9C6;Q36657;Q33535;Q33507;E0D9I0;Q8WKU6;Q31669;Q37357;A0PDA4;Q9GE67;…	19129	333	CID		92.76	2.07816e-06		5	53		1	1465.73	-19.456	17/139	pps_pisum_IE_trypsin_rep2.mgf
	High	DNGLLLHIHR	B8YGX4;C7AQS9;Q9TI22;Q33550;Q29VE5;C7AQU8;Q31992;P36489;Q32800;Q6RIC2;Q9TJY5;Q8MAK5;Q32816;O98553;Q9GD60;D8V9G2;Q36667;Q8SKV4;B5KQR7;Q33514;Q9GD57;Q9TKH0;Q8HUY1;P94106;A8DPF8;Q33268;Q8HUZ7;Q36683;Q8HU48;A8DPF0;O63147;Q33620;Q8MAK6;P94054;Q9TI88;D2CN03;D8V9A9;D8V9C3;P92468;A5Y0S8;D6C5Z0;O63185;Q8HDA1;P94046;P92469;O98659;P94038;D8V9C6;Q33535;Q33507;E0D9I0;Q8WKU6;Q31669;B7P0F0;Q36637;Q37357;P93986;…	20168	343	CID		77.18	7.02675e-05		6	52		1	1187.62	-36.4689	8/97	pps_pisum_IE_trypsin_rep2.mgf
	High	LTYYTPDYQTK	O98435;D2CN03;D3XQ20;P04717;Q85XM1;Q09RH6;Q9BB40;E2D4M6;Q6YLQ6;Q85XM3;D2CMZ3;E2D4N3;Q1AE36;O98359;Q7YKH2;B2Y4S2;Q8SL21;Q31895;Q9TLH5;O98324;Q537M4;O98354;Q09RH0;Q32920;Q7YJL9;Q95CF9	880	26	CID		69.91	0.000227205		9	50		1	1392.65	-11.2613	13/101	pps_pisum_IE_trypsin_rep2.mgf
	High	GGLDFTKDDENVNSQPFMR	B8YGX4;Q6PSM7;Q71N62;C7AQS9;Q9TI22;O98435;Q33550;Q29VE5;C7AQU8;Q31992;P36489;Q32800;Q9TJY5;Q8MAK5;Q32816;O63121;O98553;Q9GD60;D8V9G2;Q36667;Q8SKV4;P94086;B5KQR7;P94048;P93976;Q9GD57;Q8HUY1;P94106;A8DPF8;O03607;Q8HUZ7;Q36683;Q8HU48;A8DPF0;O63147;Q33620;Q8MAK6;P94054;Q9TI88;D2CN03;D8V9A9;D8V9C3;P92468;P94039;P94042;A5Y0S8;D6C5Z0;Q9TI00;Q8HDA1;P94046;P92469;O98659;P94038;D8V9C6;Q36657;Q33535;Q33507;…	22231	353	CID		59.09	0.0035802		2	51		1	2169.91	-35.4349	9/193	pps_pisum_IE_trypsin_rep2.mgf
	High	YGRPLLGcTIKPK	B8YGX4;Q6PSM7;Q71N62;C7AQS9;Q9TI22;O98435;Q33550;Q29VE5;C7AQU8;Q31992;P36489;Q32800;Q6RIC2;Q8MAK5;Q32816;O63121;O98553;P94108;Q9GD60;D8V9G2;Q36667;Q8SKV4;P94086;B5KQR7;Q33514;P94048;Q9GD57;Q9TKH0;Q8HUY1;P94106;A8DPF8;Q33268;O03607;Q8HUZ7;Q8HU48;A8DPF0;O63147;Q33620;Q8MAK6;P94054;Q9TI88;D2CN03;D8V9A9;D8V9C3;P92468;P94039;P94042;A5Y0S8;D6C5Z0;O63185;Q9TI00;P94046;P92469;O98659;P94038;D8V9C6;Q36657;…	22107	356	CID	C8(Carbamidomethyl)	57.48	0.00722697		4	53		1	1502.79	-43.882	10/120	pps_pisum_IE_trypsin_rep2.mgf
	High	VALEAcVKAR	Q31992;P36489;Q32800;Q6RIC2;Q9TJY5;Q8MAK5;Q32816;O63121;O98553;P94108;Q9GD60;D8V9G2;Q36667;Q8SKV4;P94086;B5KQR7;Q33514;P94048;P93976;Q9GD57;Q9TKH0;Q8HUY1;P94106;A8DPF8;Q33268;O03607;Q8HUZ7;Q36683;Q8HU48;A8DPF0;O63147;Q33620;Q8MAK6;P94054;Q9TI88;D2CN03;D8V9A9;D8V9C3;P92468;P94039;P94042;A5Y0S8;D6C5Z0;O63185;Q9TI00;Q8HDA1;P94046;P92469;O98659;P94038;D8V9C6;Q36657;Q33535;Q33507;E0D9I0;Q8WKU6	1195	56	CID	C6(Carbamidomethyl)	52.68	0.0180059		4	52		1	1116.58	-38.6497	13/82	pps_pisum_IE_trypsin_rep2.mgf
	Medium	DTDILAAFR	Q6PSM7;C7AQS9;Q9TI22;O98435;Q33550;Q29VE5;C7AQU8;Q31992;P36489;Q32800;Q6RIC2;Q9TJY5;Q8MAK5;Q32816;O63121;P94108;Q9GD60;Q36667;P94086;B5KQR7;Q33514;P93976;Q9GD57;Q9TKH0;Q8HUY1;P94106;A8DPF8;Q33268;O03607;Q8HUZ7;Q36683;A8DPF0;O63147;Q33620;P94054;Q9TI88;D2CN03;D8V9A9;D8V9C3;P94042;D6C5Z0;O63185;Q9TI00;Q8HDA1;P94046;P92469;O98659;P94038;D8V9C6;Q36657;Q33535;Q33507;Q8WKU6;Q37357;P93986;Q9GDQ2;Q8HT77;…	17751	307	CID		45.18	0.104516	0	1	52		1	1021.51	-17.6613	7/74	pps_pisum_IE_trypsin_rep2.mgf
	Medium	WSPELAAAcEVWK	O98435;Q33550;Q29VE5;P36489;Q6RIC2;Q9TJY5;Q32816;O63121;O98553;P94108;Q36667;P94086;B5KQR7;Q33514;P94048;P93976;Q8HUY1;P94106;A8DPF8;Q33268;Q8HUZ7;Q36683;Q8HU48;A8DPF0;O63147;Q33620;P94054;Q9TI88;D2CN03;D8V9A9;P92468;P94039;A5Y0S8;D6C5Z0;O63185;Q9TI00;P94046;P94038;D8V9C6;Q8WKU6;Q31669;P93986;A0PDA4;Q9GDQ2;Q8HT77;A5X4I3;P94074;A5X4L3;Q9GD45;Q8HUY5;Q39288;Q37269;O47047;Q5DK06;O98549;Q3MKL9;Q05554;…	7073	170	CID	C9(Carbamidomethyl)	44.06	0.0843872		4	50		1	1546.68	-38.2387	18/115	pps_pisum_IE_trypsin_rep2.mgf
	Medium	NHGMHFR	Q9TI22;Q33550;C7AQU8;Q31992;P36489;Q32800;Q6RIC2;Q9TJY5;Q8MAK5;Q32816;O63121;O98553;Q9GD60;D8V9G2;Q8SKV4;P94086;B5KQR7;Q33514;P94048;P93976;Q8HUY1;P94106;A8DPF8;Q33268;O03607;Q36683;Q8HU48;A8DPF0;O63147;Q33620;P94054;Q9TI88;D2CN03;D8V9A9;D8V9C3;P92468;P94039;P94042;A5Y0S8;O63185;Q9TI00;Q8HDA1;P92469;P94038;D8V9C6;Q36657;Q33535;Q33507;E0D9I0;Q8WKU6;B7P0F0;Q36637;Q37357;P93986;A0PDA4;Q9GDQ2;Q8HT77;…	14981	267	CID		42.4	0.102138	0	1	49	33	1	898.393	-19.3026	8/68	pps_pisum_IE_trypsin_rep2.mgf
	Low	DDENVNSQPFMR	B8YGX4;Q6PSM7;Q71N62;C7AQS9;Q9TI22;O98435;Q33550;Q29VE5;C7AQU8;Q31992;P36489;Q32800;Q9TJY5;Q8MAK5;Q32816;O63121;O98553;Q9GD60;D8V9G2;Q36667;Q8SKV4;P94086;B5KQR7;P94048;P93976;Q9GD57;Q8HUY1;P94106;A8DPF8;O03607;Q8HUZ7;Q36683;Q8HU48;A8DPF0;O63147;Q33620;Q8MAK6;P94054;Q9TI88;D2CN03;D8V9A9;D8V9C3;P92468;P94039;P94042;A5Y0S8;D6C5Z0;Q9TI00;Q8HDA1;P94046;P92469;O98659;P94038;D8V9C6;Q36657;Q33535;Q33507;…	22503	364	CID		40.44	0.240764		4	51		1	1451.6	-13.9441	14/121	pps_pisum_IE_trypsin_rep2.mgf
	Low	EITLGFVDLLR	C7AQS9;C7AQU8;Q6RIC2;Q8HUY1;Q8HUZ7;Q8MAK6;D2CN03;A5Y0S8;D6C5Z0;Q8HDA1;E0D9I0;Q9TLI7;A5X4I3;A5X4L3;E0DA51;Q8MAK2;Q8MCX9;Q05554;P31184;P69576;P04717;Q8MAT5;Q36650;Q71N78;Q4VI97;B8PRP3;D1KWX9;Q33206;O47068;Q9MS05;O78309;Q66MG6;Q4VI95;A4F4H5;C0J9S0;C7AQR7;C7AQU0;B3SHH2;Q3T5L5;Q4VIC2;Q39972;O47280;Q29S37;Q32555;O03616;Q9XQL8;O98900;Q8MC01;D2CMZ3;Q95F83;Q9GEP1;O47272;O20245;A4V8H9;C3RXH1;A5PF92;Q33051;…	4911	148	CID		35.48	0.805517		7	51	45	1	1275.69	-32.4346	14/97	pps_pisum_IE_trypsin_rep2.mgf
	Low	AVYEcLR	B8YGX4;Q71N62;C7AQS9;O98435;Q33550;Q29VE5;C7AQU8;Q31992;P36489;Q8MAK5;Q32816;O63121;O98553;P94108;Q9GD60;D8V9G2;Q36667;Q8SKV4;P94086;B5KQR7;Q33514;P93976;Q9GD57;Q8HUY1;A8DPF8;Q36683;Q8HU48;A8DPF0;O63147;Q33620;Q8MAK6;P94054;Q9TI88;D2CN03;D8V9A9;D8V9C3;P92468;P94042;A5Y0S8;D6C5Z0;O63185;Q9TI00;Q8HDA1;P94046;P92469;O98659;P94038;D8V9C6;Q36657;Q33535;Q33507;E0D9I0;Q8WKU6;Q31669;B7P0F0;Q36637;Q37357;…	21455	342	CID	C5(Carbamidomethyl)	28.82	3.67514	0	1	51	41	1	910.439	-6.85965	8/51	pps_pisum_IE_trypsin_rep2.mgf
P69576	42.86	15	15	455	50.2854	6.91748	335.966	Ribulose bisphosphate carboxylase large chain (Fragment) OS=Lupinus arboreus GN=rbcL PE=3 SV=1 - [RBL_LUPAR]
	Confidence Icon	Sequence	Protein Accessions	# Proteins	# Protein Groups	Activation Type	Modifications	IonScore	Exp Value	Δ Score	Rank	Identity High	Homology Threshold	Charge	m/z [Da]	ΔM [ppm]	Ions Matched	Spectrum File
	High	GHYLNATAGTcEEMIKR	Q33550;Q29VE5;Q31992;P36489;Q6RIC2;Q9TJY5;Q32816;O98553;P94108;Q36667;Q9GD57;Q8HUY1;A8DPF8;Q33268;Q8HUZ7;Q36683;Q8HU48;Q8MAK6;Q9TI88;D2CN03;D8V9A9;D8V9C3;P94039;A5Y0S8;O63185;Q9TI00;Q8HDA1;P94046;P92469;D8V9C6;E0D9I0;Q8WKU6;B7P0F0;Q36637;Q37357;P93986;Q9GDQ2;Q8HT77;A5X4L3;Q6LA00;E5KUU8;Q8HUY5;Q39288;Q37269;Q8MCX9;Q8HVG8;A3KLW4;Q3MKL9;P31184;P69576;Q6GZ97;Q8WHV7;Q95A73;Q9MTF6;Q31870;Q36650;Q5GLI7;…	7090	170	CID	C11(Carbamidomethyl)	108.3	3.61309e-08		3	50		1	1950.85	-33.5368	13/168	pps_pisum_IE_trypsin_rep2.mgf
	High	VTPQPGVPPEEAGAAVAAESSTGTWTTVWTDGLTSLDR	Q71N62;C7AQS9;Q9TI22;Q33550;C7AQU8;P36489;Q32800;Q6RIC2;Q9TJY5;Q32816;O98553;Q9GD60;D8V9G2;Q36667;Q8SKV4;P94086;B5KQR7;Q33514;P94048;P93976;Q9GD57;Q8HUY1;P94106;Q33268;O03607;Q8HUZ7;Q36683;Q8HU48;A8DPF0;Q33620;P94054;Q9TI88;D2CN03;D8V9A9;D8V9C3;P92468;P94039;P94042;A5Y0S8;D6C5Z0;O63185;Q9TI00;P92469;O98659;D8V9C6;Q8WKU6;Q31669;Q37357;A0PDA4;Q8HT77;A5X4I3;P94074;A5X4L3;Q6LA00;D8V9E6;E5KUU8;Q9GD45;…	13123	268	CID		100.82	2.3413e-07		9	51		1	3854.69	-46.7512	17/435	pps_pisum_IE_trypsin_rep2.mgf
	High	LTYYTPDYKTKDTDILAAFR	P69576;O47272;A4V8H9;Q5J9S8;Q32515;O47061	146	6	CID		94.08	9.84411e-07	0	1	51		1	2395.09	-51.7188	14/204	pps_pisum_IE_trypsin_rep2.mgf
	High	TFQGPPHGIQVER	Q6PSM7;Q71N62;C7AQS9;Q9TI22;Q33550;Q29VE5;C7AQU8;Q31992;Q32800;Q6RIC2;Q9TJY5;Q8MAK5;O63121;P94108;Q9GD60;D8V9G2;Q36667;Q8SKV4;P94086;B5KQR7;Q33514;P93976;Q9GD57;Q9TKH0;Q8HUY1;A8DPF8;Q33268;Q8HUZ7;Q36683;Q8HU48;A8DPF0;O63147;Q8MAK6;P94054;Q9TI88;D2CN03;D8V9A9;D8V9C3;P92468;A5Y0S8;D6C5Z0;O63185;Q9TI00;P94046;P92469;O98659;P94038;D8V9C6;Q36657;Q33535;Q33507;E0D9I0;Q8WKU6;Q31669;Q37357;A0PDA4;Q9GE67;…	19129	333	CID		92.76	2.07816e-06		5	53		1	1465.73	-19.456	17/139	pps_pisum_IE_trypsin_rep2.mgf
	High	DNGLLLHIHR	B8YGX4;C7AQS9;Q9TI22;Q33550;Q29VE5;C7AQU8;Q31992;P36489;Q32800;Q6RIC2;Q9TJY5;Q8MAK5;Q32816;O98553;Q9GD60;D8V9G2;Q36667;Q8SKV4;B5KQR7;Q33514;Q9GD57;Q9TKH0;Q8HUY1;P94106;A8DPF8;Q33268;Q8HUZ7;Q36683;Q8HU48;A8DPF0;O63147;Q33620;Q8MAK6;P94054;Q9TI88;D2CN03;D8V9A9;D8V9C3;P92468;A5Y0S8;D6C5Z0;O63185;Q8HDA1;P94046;P92469;O98659;P94038;D8V9C6;Q33535;Q33507;E0D9I0;Q8WKU6;Q31669;B7P0F0;Q36637;Q37357;P93986;…	20168	343	CID		77.18	7.02675e-05		6	52		1	1187.62	-36.4689	8/97	pps_pisum_IE_trypsin_rep2.mgf
	High	LTYYTPDYKTK	P69576;O47272;A4V8H9;Q5J9S8;Q32515;O47061	171	6	CID		69.91	0.000227205		4	50		1	1392.65	-37.3913	13/101	pps_pisum_IE_trypsin_rep2.mgf
	High	GGLDFTKDDENVNSQPFMR	B8YGX4;Q6PSM7;Q71N62;C7AQS9;Q9TI22;O98435;Q33550;Q29VE5;C7AQU8;Q31992;P36489;Q32800;Q9TJY5;Q8MAK5;Q32816;O63121;O98553;Q9GD60;D8V9G2;Q36667;Q8SKV4;P94086;B5KQR7;P94048;P93976;Q9GD57;Q8HUY1;P94106;A8DPF8;O03607;Q8HUZ7;Q36683;Q8HU48;A8DPF0;O63147;Q33620;Q8MAK6;P94054;Q9TI88;D2CN03;D8V9A9;D8V9C3;P92468;P94039;P94042;A5Y0S8;D6C5Z0;Q9TI00;Q8HDA1;P94046;P92469;O98659;P94038;D8V9C6;Q36657;Q33535;Q33507;…	22231	353	CID		59.09	0.0035802		2	51		1	2169.91	-35.4349	9/193	pps_pisum_IE_trypsin_rep2.mgf
	High	YGRPLLGcTIKPK	B8YGX4;Q6PSM7;Q71N62;C7AQS9;Q9TI22;O98435;Q33550;Q29VE5;C7AQU8;Q31992;P36489;Q32800;Q6RIC2;Q8MAK5;Q32816;O63121;O98553;P94108;Q9GD60;D8V9G2;Q36667;Q8SKV4;P94086;B5KQR7;Q33514;P94048;Q9GD57;Q9TKH0;Q8HUY1;P94106;A8DPF8;Q33268;O03607;Q8HUZ7;Q8HU48;A8DPF0;O63147;Q33620;Q8MAK6;P94054;Q9TI88;D2CN03;D8V9A9;D8V9C3;P92468;P94039;P94042;A5Y0S8;D6C5Z0;O63185;Q9TI00;P94046;P92469;O98659;P94038;D8V9C6;Q36657;…	22107	356	CID	C8(Carbamidomethyl)	57.48	0.00722697		4	53		1	1502.79	-43.882	10/120	pps_pisum_IE_trypsin_rep2.mgf
	Medium	ELGVPIVMHDYLTGGFTANTTLSHYcR	Q31992;B5KQR7;D8V9C6;P69576;P04717;Q6GZ97;O03046;Q8H981	126	8	CID	C26(Carbamidomethyl)	49.79	0.0251423	0	1	50		1	3052.34	-42.5724	12/272	pps_pisum_IE_trypsin_rep2.mgf
	Medium	DTDILAAFR	Q6PSM7;C7AQS9;Q9TI22;O98435;Q33550;Q29VE5;C7AQU8;Q31992;P36489;Q32800;Q6RIC2;Q9TJY5;Q8MAK5;Q32816;O63121;P94108;Q9GD60;Q36667;P94086;B5KQR7;Q33514;P93976;Q9GD57;Q9TKH0;Q8HUY1;P94106;A8DPF8;Q33268;O03607;Q8HUZ7;Q36683;A8DPF0;O63147;Q33620;P94054;Q9TI88;D2CN03;D8V9A9;D8V9C3;P94042;D6C5Z0;O63185;Q9TI00;Q8HDA1;P94046;P92469;O98659;P94038;D8V9C6;Q36657;Q33535;Q33507;Q8WKU6;Q37357;P93986;Q9GDQ2;Q8HT77;…	17751	307	CID		45.18	0.104516	0	1	52		1	1021.51	-17.6613	7/74	pps_pisum_IE_trypsin_rep2.mgf
	Medium	WSPELAAAcEVWK	O98435;Q33550;Q29VE5;P36489;Q6RIC2;Q9TJY5;Q32816;O63121;O98553;P94108;Q36667;P94086;B5KQR7;Q33514;P94048;P93976;Q8HUY1;P94106;A8DPF8;Q33268;Q8HUZ7;Q36683;Q8HU48;A8DPF0;O63147;Q33620;P94054;Q9TI88;D2CN03;D8V9A9;P92468;P94039;A5Y0S8;D6C5Z0;O63185;Q9TI00;P94046;P94038;D8V9C6;Q8WKU6;Q31669;P93986;A0PDA4;Q9GDQ2;Q8HT77;A5X4I3;P94074;A5X4L3;Q9GD45;Q8HUY5;Q39288;Q37269;O47047;Q5DK06;O98549;Q3MKL9;Q05554;…	7073	170	CID	C9(Carbamidomethyl)	44.06	0.0843872		4	50		1	1546.68	-38.2387	18/115	pps_pisum_IE_trypsin_rep2.mgf
	Medium	NHGMHFR	Q9TI22;Q33550;C7AQU8;Q31992;P36489;Q32800;Q6RIC2;Q9TJY5;Q8MAK5;Q32816;O63121;O98553;Q9GD60;D8V9G2;Q8SKV4;P94086;B5KQR7;Q33514;P94048;P93976;Q8HUY1;P94106;A8DPF8;Q33268;O03607;Q36683;Q8HU48;A8DPF0;O63147;Q33620;P94054;Q9TI88;D2CN03;D8V9A9;D8V9C3;P92468;P94039;P94042;A5Y0S8;O63185;Q9TI00;Q8HDA1;P92469;P94038;D8V9C6;Q36657;Q33535;Q33507;E0D9I0;Q8WKU6;B7P0F0;Q36637;Q37357;P93986;A0PDA4;Q9GDQ2;Q8HT77;…	14981	267	CID		42.4	0.102138	0	1	49	33	1	898.393	-19.3026	8/68	pps_pisum_IE_trypsin_rep2.mgf
	Low	DDENVNSQPFMR	B8YGX4;Q6PSM7;Q71N62;C7AQS9;Q9TI22;O98435;Q33550;Q29VE5;C7AQU8;Q31992;P36489;Q32800;Q9TJY5;Q8MAK5;Q32816;O63121;O98553;Q9GD60;D8V9G2;Q36667;Q8SKV4;P94086;B5KQR7;P94048;P93976;Q9GD57;Q8HUY1;P94106;A8DPF8;O03607;Q8HUZ7;Q36683;Q8HU48;A8DPF0;O63147;Q33620;Q8MAK6;P94054;Q9TI88;D2CN03;D8V9A9;D8V9C3;P92468;P94039;P94042;A5Y0S8;D6C5Z0;Q9TI00;Q8HDA1;P94046;P92469;O98659;P94038;D8V9C6;Q36657;Q33535;Q33507;…	22503	364	CID		40.44	0.240764		4	51		1	1451.6	-13.9441	14/121	pps_pisum_IE_trypsin_rep2.mgf
	Low	EITLGFVDLLR	C7AQS9;C7AQU8;Q6RIC2;Q8HUY1;Q8HUZ7;Q8MAK6;D2CN03;A5Y0S8;D6C5Z0;Q8HDA1;E0D9I0;Q9TLI7;A5X4I3;A5X4L3;E0DA51;Q8MAK2;Q8MCX9;Q05554;P31184;P69576;P04717;Q8MAT5;Q36650;Q71N78;Q4VI97;B8PRP3;D1KWX9;Q33206;O47068;Q9MS05;O78309;Q66MG6;Q4VI95;A4F4H5;C0J9S0;C7AQR7;C7AQU0;B3SHH2;Q3T5L5;Q4VIC2;Q39972;O47280;Q29S37;Q32555;O03616;Q9XQL8;O98900;Q8MC01;D2CMZ3;Q95F83;Q9GEP1;O47272;O20245;A4V8H9;C3RXH1;A5PF92;Q33051;…	4911	148	CID		35.48	0.805517		7	51	45	1	1275.69	-32.4346	14/97	pps_pisum_IE_trypsin_rep2.mgf
	Low	AVYEcLR	B8YGX4;Q71N62;C7AQS9;O98435;Q33550;Q29VE5;C7AQU8;Q31992;P36489;Q8MAK5;Q32816;O63121;O98553;P94108;Q9GD60;D8V9G2;Q36667;Q8SKV4;P94086;B5KQR7;Q33514;P93976;Q9GD57;Q8HUY1;A8DPF8;Q36683;Q8HU48;A8DPF0;O63147;Q33620;Q8MAK6;P94054;Q9TI88;D2CN03;D8V9A9;D8V9C3;P92468;P94042;A5Y0S8;D6C5Z0;O63185;Q9TI00;Q8HDA1;P94046;P92469;O98659;P94038;D8V9C6;Q36657;Q33535;Q33507;E0D9I0;Q8WKU6;Q31669;B7P0F0;Q36637;Q37357;…	21455	342	CID	C5(Carbamidomethyl)	28.82	3.67514	0	1	51	41	1	910.439	-6.85965	8/51	pps_pisum_IE_trypsin_rep2.mgf
A4V8H9	37.87	15	15	470	52.0174	6.91748	332.914	Ribulose 1,5 biphosphate carboxylase/oxygenase (Fragment) OS=Cyclopia genistoides GN=rbcL PE=3 SV=1 - [A4V8H9_9FABA]
	Confidence Icon	Sequence	Protein Accessions	# Proteins	# Protein Groups	Activation Type	Modifications	IonScore	Exp Value	Δ Score	Rank	Identity High	Homology Threshold	Charge	m/z [Da]	ΔM [ppm]	Ions Matched	Spectrum File
	High	GHYLNATAGTcEEMIKR	Q33550;Q29VE5;Q31992;P36489;Q6RIC2;Q9TJY5;Q32816;O98553;P94108;Q36667;Q9GD57;Q8HUY1;A8DPF8;Q33268;Q8HUZ7;Q36683;Q8HU48;Q8MAK6;Q9TI88;D2CN03;D8V9A9;D8V9C3;P94039;A5Y0S8;O63185;Q9TI00;Q8HDA1;P94046;P92469;D8V9C6;E0D9I0;Q8WKU6;B7P0F0;Q36637;Q37357;P93986;Q9GDQ2;Q8HT77;A5X4L3;Q6LA00;E5KUU8;Q8HUY5;Q39288;Q37269;Q8MCX9;Q8HVG8;A3KLW4;Q3MKL9;P31184;P69576;Q6GZ97;Q8WHV7;Q95A73;Q9MTF6;Q31870;Q36650;Q5GLI7;…	7090	170	CID	C11(Carbamidomethyl)	108.3	3.61309e-08		3	50		1	1950.85	-33.5368	13/168	pps_pisum_IE_trypsin_rep2.mgf
	High	VTPQPGVPPEEAGAAVAAESSTGTWTTVWTDGLTSLDR	Q71N62;C7AQS9;Q9TI22;Q33550;C7AQU8;P36489;Q32800;Q6RIC2;Q9TJY5;Q32816;O98553;Q9GD60;D8V9G2;Q36667;Q8SKV4;P94086;B5KQR7;Q33514;P94048;P93976;Q9GD57;Q8HUY1;P94106;Q33268;O03607;Q8HUZ7;Q36683;Q8HU48;A8DPF0;Q33620;P94054;Q9TI88;D2CN03;D8V9A9;D8V9C3;P92468;P94039;P94042;A5Y0S8;D6C5Z0;O63185;Q9TI00;P92469;O98659;D8V9C6;Q8WKU6;Q31669;Q37357;A0PDA4;Q8HT77;A5X4I3;P94074;A5X4L3;Q6LA00;D8V9E6;E5KUU8;Q9GD45;…	13123	268	CID		100.82	2.3413e-07		9	51		1	3854.69	-46.7512	17/435	pps_pisum_IE_trypsin_rep2.mgf
	High	LTYYTPDYKTKDTDILAAFR	P69576;O47272;A4V8H9;Q5J9S8;Q32515;O47061	146	6	CID		94.08	9.84411e-07	0	1	51		1	2395.09	-51.7188	14/204	pps_pisum_IE_trypsin_rep2.mgf
	High	TFQGPPHGIQVER	Q6PSM7;Q71N62;C7AQS9;Q9TI22;Q33550;Q29VE5;C7AQU8;Q31992;Q32800;Q6RIC2;Q9TJY5;Q8MAK5;O63121;P94108;Q9GD60;D8V9G2;Q36667;Q8SKV4;P94086;B5KQR7;Q33514;P93976;Q9GD57;Q9TKH0;Q8HUY1;A8DPF8;Q33268;Q8HUZ7;Q36683;Q8HU48;A8DPF0;O63147;Q8MAK6;P94054;Q9TI88;D2CN03;D8V9A9;D8V9C3;P92468;A5Y0S8;D6C5Z0;O63185;Q9TI00;P94046;P92469;O98659;P94038;D8V9C6;Q36657;Q33535;Q33507;E0D9I0;Q8WKU6;Q31669;Q37357;A0PDA4;Q9GE67;…	19129	333	CID		92.76	2.07816e-06		5	53		1	1465.73	-19.456	17/139	pps_pisum_IE_trypsin_rep2.mgf
	High	DNGLLLHIHR	B8YGX4;C7AQS9;Q9TI22;Q33550;Q29VE5;C7AQU8;Q31992;P36489;Q32800;Q6RIC2;Q9TJY5;Q8MAK5;Q32816;O98553;Q9GD60;D8V9G2;Q36667;Q8SKV4;B5KQR7;Q33514;Q9GD57;Q9TKH0;Q8HUY1;P94106;A8DPF8;Q33268;Q8HUZ7;Q36683;Q8HU48;A8DPF0;O63147;Q33620;Q8MAK6;P94054;Q9TI88;D2CN03;D8V9A9;D8V9C3;P92468;A5Y0S8;D6C5Z0;O63185;Q8HDA1;P94046;P92469;O98659;P94038;D8V9C6;Q33535;Q33507;E0D9I0;Q8WKU6;Q31669;B7P0F0;Q36637;Q37357;P93986;…	20168	343	CID		77.18	7.02675e-05		6	52		1	1187.62	-36.4689	8/97	pps_pisum_IE_trypsin_rep2.mgf
	High	LTYYTPDYKTK	P69576;O47272;A4V8H9;Q5J9S8;Q32515;O47061	171	6	CID		69.91	0.000227205		4	50		1	1392.65	-37.3913	13/101	pps_pisum_IE_trypsin_rep2.mgf
	High	GGLDFTKDDENVNSQPFMR	B8YGX4;Q6PSM7;Q71N62;C7AQS9;Q9TI22;O98435;Q33550;Q29VE5;C7AQU8;Q31992;P36489;Q32800;Q9TJY5;Q8MAK5;Q32816;O63121;O98553;Q9GD60;D8V9G2;Q36667;Q8SKV4;P94086;B5KQR7;P94048;P93976;Q9GD57;Q8HUY1;P94106;A8DPF8;O03607;Q8HUZ7;Q36683;Q8HU48;A8DPF0;O63147;Q33620;Q8MAK6;P94054;Q9TI88;D2CN03;D8V9A9;D8V9C3;P92468;P94039;P94042;A5Y0S8;D6C5Z0;Q9TI00;Q8HDA1;P94046;P92469;O98659;P94038;D8V9C6;Q36657;Q33535;Q33507;…	22231	353	CID		59.09	0.0035802		2	51		1	2169.91	-35.4349	9/193	pps_pisum_IE_trypsin_rep2.mgf
	High	YGRPLLGcTIKPK	B8YGX4;Q6PSM7;Q71N62;C7AQS9;Q9TI22;O98435;Q33550;Q29VE5;C7AQU8;Q31992;P36489;Q32800;Q6RIC2;Q8MAK5;Q32816;O63121;O98553;P94108;Q9GD60;D8V9G2;Q36667;Q8SKV4;P94086;B5KQR7;Q33514;P94048;Q9GD57;Q9TKH0;Q8HUY1;P94106;A8DPF8;Q33268;O03607;Q8HUZ7;Q8HU48;A8DPF0;O63147;Q33620;Q8MAK6;P94054;Q9TI88;D2CN03;D8V9A9;D8V9C3;P92468;P94039;P94042;A5Y0S8;D6C5Z0;O63185;Q9TI00;P94046;P92469;O98659;P94038;D8V9C6;Q36657;…	22107	356	CID	C8(Carbamidomethyl)	57.48	0.00722697		4	53		1	1502.79	-43.882	10/120	pps_pisum_IE_trypsin_rep2.mgf
	Medium	DTDILAAFR	Q6PSM7;C7AQS9;Q9TI22;O98435;Q33550;Q29VE5;C7AQU8;Q31992;P36489;Q32800;Q6RIC2;Q9TJY5;Q8MAK5;Q32816;O63121;P94108;Q9GD60;Q36667;P94086;B5KQR7;Q33514;P93976;Q9GD57;Q9TKH0;Q8HUY1;P94106;A8DPF8;Q33268;O03607;Q8HUZ7;Q36683;A8DPF0;O63147;Q33620;P94054;Q9TI88;D2CN03;D8V9A9;D8V9C3;P94042;D6C5Z0;O63185;Q9TI00;Q8HDA1;P94046;P92469;O98659;P94038;D8V9C6;Q36657;Q33535;Q33507;Q8WKU6;Q37357;P93986;Q9GDQ2;Q8HT77;…	17751	307	CID		45.18	0.104516	0	1	52		1	1021.51	-17.6613	7/74	pps_pisum_IE_trypsin_rep2.mgf
	Medium	WSPELAAAcEVWK	O98435;Q33550;Q29VE5;P36489;Q6RIC2;Q9TJY5;Q32816;O63121;O98553;P94108;Q36667;P94086;B5KQR7;Q33514;P94048;P93976;Q8HUY1;P94106;A8DPF8;Q33268;Q8HUZ7;Q36683;Q8HU48;A8DPF0;O63147;Q33620;P94054;Q9TI88;D2CN03;D8V9A9;P92468;P94039;A5Y0S8;D6C5Z0;O63185;Q9TI00;P94046;P94038;D8V9C6;Q8WKU6;Q31669;P93986;A0PDA4;Q9GDQ2;Q8HT77;A5X4I3;P94074;A5X4L3;Q9GD45;Q8HUY5;Q39288;Q37269;O47047;Q5DK06;O98549;Q3MKL9;Q05554;…	7073	170	CID	C9(Carbamidomethyl)	44.06	0.0843872		4	50		1	1546.68	-38.2387	18/115	pps_pisum_IE_trypsin_rep2.mgf
	Medium	NHGMHFR	Q9TI22;Q33550;C7AQU8;Q31992;P36489;Q32800;Q6RIC2;Q9TJY5;Q8MAK5;Q32816;O63121;O98553;Q9GD60;D8V9G2;Q8SKV4;P94086;B5KQR7;Q33514;P94048;P93976;Q8HUY1;P94106;A8DPF8;Q33268;O03607;Q36683;Q8HU48;A8DPF0;O63147;Q33620;P94054;Q9TI88;D2CN03;D8V9A9;D8V9C3;P92468;P94039;P94042;A5Y0S8;O63185;Q9TI00;Q8HDA1;P92469;P94038;D8V9C6;Q36657;Q33535;Q33507;E0D9I0;Q8WKU6;B7P0F0;Q36637;Q37357;P93986;A0PDA4;Q9GDQ2;Q8HT77;…	14981	267	CID		42.4	0.102138	0	1	49	33	1	898.393	-19.3026	8/68	pps_pisum_IE_trypsin_rep2.mgf
	Low	DDENVNSQPFMR	B8YGX4;Q6PSM7;Q71N62;C7AQS9;Q9TI22;O98435;Q33550;Q29VE5;C7AQU8;Q31992;P36489;Q32800;Q9TJY5;Q8MAK5;Q32816;O63121;O98553;Q9GD60;D8V9G2;Q36667;Q8SKV4;P94086;B5KQR7;P94048;P93976;Q9GD57;Q8HUY1;P94106;A8DPF8;O03607;Q8HUZ7;Q36683;Q8HU48;A8DPF0;O63147;Q33620;Q8MAK6;P94054;Q9TI88;D2CN03;D8V9A9;D8V9C3;P92468;P94039;P94042;A5Y0S8;D6C5Z0;Q9TI00;Q8HDA1;P94046;P92469;O98659;P94038;D8V9C6;Q36657;Q33535;Q33507;…	22503	364	CID		40.44	0.240764		4	51		1	1451.6	-13.9441	14/121	pps_pisum_IE_trypsin_rep2.mgf
	Low	FLFcAEAIYK	Q6PSM7;C7AQS9;Q9TI22;Q29VE5;Q31992;Q6RIC2;Q32816;B5KQR7;Q8HUY1;Q8HUZ7;Q36683;A8DPF0;Q33620;Q8MAK6;A5Y0S8;D6C5Z0;B7P0F0;Q36637;A0PDA4;Q8HT77;A5X4I3;A5X4L3;Q6LA00;Q8MAK2;Q8MCX9;Q95E64;Q05554;P04717;P36487;Q6GZ97;Q8WHV7;Q9MTF6;Q36650;A0PDB4;A9P786;B3THH2;B8PRP3;D1KWX9;Q9BA14;O20211;O20274;Q33206;O78309;A1XM40;A5X4C4;C7AQR7;C7AQU0;D5FUM3;D6MYJ0;Q7YJM2;Q5K3Y8;Q6VW49;Q4VIC2;Q9TN78;Q37220;Q39972;O03644;…	5539	154	CID	C4(Carbamidomethyl)	37.31	0.689292		5	52		1	1261.59	-27.7469	9/76	pps_pisum_IE_trypsin_rep2.mgf
	Low	EITLGFVDLLR	C7AQS9;C7AQU8;Q6RIC2;Q8HUY1;Q8HUZ7;Q8MAK6;D2CN03;A5Y0S8;D6C5Z0;Q8HDA1;E0D9I0;Q9TLI7;A5X4I3;A5X4L3;E0DA51;Q8MAK2;Q8MCX9;Q05554;P31184;P69576;P04717;Q8MAT5;Q36650;Q71N78;Q4VI97;B8PRP3;D1KWX9;Q33206;O47068;Q9MS05;O78309;Q66MG6;Q4VI95;A4F4H5;C0J9S0;C7AQR7;C7AQU0;B3SHH2;Q3T5L5;Q4VIC2;Q39972;O47280;Q29S37;Q32555;O03616;Q9XQL8;O98900;Q8MC01;D2CMZ3;Q95F83;Q9GEP1;O47272;O20245;A4V8H9;C3RXH1;A5PF92;Q33051;…	4911	148	CID		35.48	0.805517		7	51	45	1	1275.69	-32.4346	14/97	pps_pisum_IE_trypsin_rep2.mgf
	Low	AVYEcLR	B8YGX4;Q71N62;C7AQS9;O98435;Q33550;Q29VE5;C7AQU8;Q31992;P36489;Q8MAK5;Q32816;O63121;O98553;P94108;Q9GD60;D8V9G2;Q36667;Q8SKV4;P94086;B5KQR7;Q33514;P93976;Q9GD57;Q8HUY1;A8DPF8;Q36683;Q8HU48;A8DPF0;O63147;Q33620;Q8MAK6;P94054;Q9TI88;D2CN03;D8V9A9;D8V9C3;P92468;P94042;A5Y0S8;D6C5Z0;O63185;Q9TI00;Q8HDA1;P94046;P92469;O98659;P94038;D8V9C6;Q36657;Q33535;Q33507;E0D9I0;Q8WKU6;Q31669;B7P0F0;Q36637;Q37357;…	21455	342	CID	C5(Carbamidomethyl)	28.82	3.67514	0	1	51	41	1	910.439	-6.85965	8/51	pps_pisum_IE_trypsin_rep2.mgf
Q9MRX0	38.92	14	14	424	46.9005	7.04932	332.914	1,5-bisphosphate carboxylase/oxygenase large subunit (Fragment) OS=Paeonia suffruticosa GN=rbcL PE=3 SV=2 - [Q9MRX0_PAESU]
	Confidence Icon	Sequence	Protein Accessions	# Proteins	# Protein Groups	Activation Type	Modifications	IonScore	Exp Value	Δ Score	Rank	Identity High	Homology Threshold	Charge	m/z [Da]	ΔM [ppm]	Ions Matched	Spectrum File
	High	GHYLNATAGTcEEMIKR	Q33550;Q29VE5;Q31992;P36489;Q6RIC2;Q9TJY5;Q32816;O98553;P94108;Q36667;Q9GD57;Q8HUY1;A8DPF8;Q33268;Q8HUZ7;Q36683;Q8HU48;Q8MAK6;Q9TI88;D2CN03;D8V9A9;D8V9C3;P94039;A5Y0S8;O63185;Q9TI00;Q8HDA1;P94046;P92469;D8V9C6;E0D9I0;Q8WKU6;B7P0F0;Q36637;Q37357;P93986;Q9GDQ2;Q8HT77;A5X4L3;Q6LA00;E5KUU8;Q8HUY5;Q39288;Q37269;Q8MCX9;Q8HVG8;A3KLW4;Q3MKL9;P31184;P69576;Q6GZ97;Q8WHV7;Q95A73;Q9MTF6;Q31870;Q36650;Q5GLI7;…	7090	170	CID	C11(Carbamidomethyl)	108.3	3.61309e-08		3	50		1	1950.85	-33.5368	13/168	pps_pisum_IE_trypsin_rep2.mgf
	High	VTPQPGVPPEEAGAAVAAESSTGTWTTVWTDGLTSLDR	Q71N62;C7AQS9;Q9TI22;Q33550;C7AQU8;P36489;Q32800;Q6RIC2;Q9TJY5;Q32816;O98553;Q9GD60;D8V9G2;Q36667;Q8SKV4;P94086;B5KQR7;Q33514;P94048;P93976;Q9GD57;Q8HUY1;P94106;Q33268;O03607;Q8HUZ7;Q36683;Q8HU48;A8DPF0;Q33620;P94054;Q9TI88;D2CN03;D8V9A9;D8V9C3;P92468;P94039;P94042;A5Y0S8;D6C5Z0;O63185;Q9TI00;P92469;O98659;D8V9C6;Q8WKU6;Q31669;Q37357;A0PDA4;Q8HT77;A5X4I3;P94074;A5X4L3;Q6LA00;D8V9E6;E5KUU8;Q9GD45;…	13123	268	CID		100.82	2.3413e-07		9	51		1	3854.69	-46.7512	17/435	pps_pisum_IE_trypsin_rep2.mgf
	High	LxYYTPDYKTKDTDILAAFR	Q9MRX0	1	1	CID	X2(T)	94.08	9.84411e-07		4	51		1	2395.09	-51.7188	14/198	pps_pisum_IE_trypsin_rep2.mgf
	High	TFQGPPHGIQVER	Q6PSM7;Q71N62;C7AQS9;Q9TI22;Q33550;Q29VE5;C7AQU8;Q31992;Q32800;Q6RIC2;Q9TJY5;Q8MAK5;O63121;P94108;Q9GD60;D8V9G2;Q36667;Q8SKV4;P94086;B5KQR7;Q33514;P93976;Q9GD57;Q9TKH0;Q8HUY1;A8DPF8;Q33268;Q8HUZ7;Q36683;Q8HU48;A8DPF0;O63147;Q8MAK6;P94054;Q9TI88;D2CN03;D8V9A9;D8V9C3;P92468;A5Y0S8;D6C5Z0;O63185;Q9TI00;P94046;P92469;O98659;P94038;D8V9C6;Q36657;Q33535;Q33507;E0D9I0;Q8WKU6;Q31669;Q37357;A0PDA4;Q9GE67;…	19129	333	CID		92.76	2.07816e-06		5	53		1	1465.73	-19.456	17/139	pps_pisum_IE_trypsin_rep2.mgf
	High	DNGLLLHIHR	B8YGX4;C7AQS9;Q9TI22;Q33550;Q29VE5;C7AQU8;Q31992;P36489;Q32800;Q6RIC2;Q9TJY5;Q8MAK5;Q32816;O98553;Q9GD60;D8V9G2;Q36667;Q8SKV4;B5KQR7;Q33514;Q9GD57;Q9TKH0;Q8HUY1;P94106;A8DPF8;Q33268;Q8HUZ7;Q36683;Q8HU48;A8DPF0;O63147;Q33620;Q8MAK6;P94054;Q9TI88;D2CN03;D8V9A9;D8V9C3;P92468;A5Y0S8;D6C5Z0;O63185;Q8HDA1;P94046;P92469;O98659;P94038;D8V9C6;Q33535;Q33507;E0D9I0;Q8WKU6;Q31669;B7P0F0;Q36637;Q37357;P93986;…	20168	343	CID		77.18	7.02675e-05		6	52		1	1187.62	-36.4689	8/97	pps_pisum_IE_trypsin_rep2.mgf
	High	LxYYTPDYKTK	Q9MRX0	1	1	CID	X2(T)	69.91	0.000227205		7	50		1	1392.65	-37.3913	13/95	pps_pisum_IE_trypsin_rep2.mgf
	High	GGLDFTKDDENVNSQPFMR	B8YGX4;Q6PSM7;Q71N62;C7AQS9;Q9TI22;O98435;Q33550;Q29VE5;C7AQU8;Q31992;P36489;Q32800;Q9TJY5;Q8MAK5;Q32816;O63121;O98553;Q9GD60;D8V9G2;Q36667;Q8SKV4;P94086;B5KQR7;P94048;P93976;Q9GD57;Q8HUY1;P94106;A8DPF8;O03607;Q8HUZ7;Q36683;Q8HU48;A8DPF0;O63147;Q33620;Q8MAK6;P94054;Q9TI88;D2CN03;D8V9A9;D8V9C3;P92468;P94039;P94042;A5Y0S8;D6C5Z0;Q9TI00;Q8HDA1;P94046;P92469;O98659;P94038;D8V9C6;Q36657;Q33535;Q33507;…	22231	353	CID		59.09	0.0035802		2	51		1	2169.91	-35.4349	9/193	pps_pisum_IE_trypsin_rep2.mgf
	High	YGRPLLGcTIKPK	B8YGX4;Q6PSM7;Q71N62;C7AQS9;Q9TI22;O98435;Q33550;Q29VE5;C7AQU8;Q31992;P36489;Q32800;Q6RIC2;Q8MAK5;Q32816;O63121;O98553;P94108;Q9GD60;D8V9G2;Q36667;Q8SKV4;P94086;B5KQR7;Q33514;P94048;Q9GD57;Q9TKH0;Q8HUY1;P94106;A8DPF8;Q33268;O03607;Q8HUZ7;Q8HU48;A8DPF0;O63147;Q33620;Q8MAK6;P94054;Q9TI88;D2CN03;D8V9A9;D8V9C3;P92468;P94039;P94042;A5Y0S8;D6C5Z0;O63185;Q9TI00;P94046;P92469;O98659;P94038;D8V9C6;Q36657;…	22107	356	CID	C8(Carbamidomethyl)	57.48	0.00722697		4	53		1	1502.79	-43.882	10/120	pps_pisum_IE_trypsin_rep2.mgf
	Medium	DTDILAAFR	Q6PSM7;C7AQS9;Q9TI22;O98435;Q33550;Q29VE5;C7AQU8;Q31992;P36489;Q32800;Q6RIC2;Q9TJY5;Q8MAK5;Q32816;O63121;P94108;Q9GD60;Q36667;P94086;B5KQR7;Q33514;P93976;Q9GD57;Q9TKH0;Q8HUY1;P94106;A8DPF8;Q33268;O03607;Q8HUZ7;Q36683;A8DPF0;O63147;Q33620;P94054;Q9TI88;D2CN03;D8V9A9;D8V9C3;P94042;D6C5Z0;O63185;Q9TI00;Q8HDA1;P94046;P92469;O98659;P94038;D8V9C6;Q36657;Q33535;Q33507;Q8WKU6;Q37357;P93986;Q9GDQ2;Q8HT77;…	17751	307	CID		45.18	0.104516	0	1	52		1	1021.51	-17.6613	7/74	pps_pisum_IE_trypsin_rep2.mgf
	Medium	NHGMHFR	Q9TI22;Q33550;C7AQU8;Q31992;P36489;Q32800;Q6RIC2;Q9TJY5;Q8MAK5;Q32816;O63121;O98553;Q9GD60;D8V9G2;Q8SKV4;P94086;B5KQR7;Q33514;P94048;P93976;Q8HUY1;P94106;A8DPF8;Q33268;O03607;Q36683;Q8HU48;A8DPF0;O63147;Q33620;P94054;Q9TI88;D2CN03;D8V9A9;D8V9C3;P92468;P94039;P94042;A5Y0S8;O63185;Q9TI00;Q8HDA1;P92469;P94038;D8V9C6;Q36657;Q33535;Q33507;E0D9I0;Q8WKU6;B7P0F0;Q36637;Q37357;P93986;A0PDA4;Q9GDQ2;Q8HT77;…	14981	267	CID		42.4	0.102138	0	1	49	33	1	898.393	-19.3026	8/68	pps_pisum_IE_trypsin_rep2.mgf
	Low	DDENVNSQPFMR	B8YGX4;Q6PSM7;Q71N62;C7AQS9;Q9TI22;O98435;Q33550;Q29VE5;C7AQU8;Q31992;P36489;Q32800;Q9TJY5;Q8MAK5;Q32816;O63121;O98553;Q9GD60;D8V9G2;Q36667;Q8SKV4;P94086;B5KQR7;P94048;P93976;Q9GD57;Q8HUY1;P94106;A8DPF8;O03607;Q8HUZ7;Q36683;Q8HU48;A8DPF0;O63147;Q33620;Q8MAK6;P94054;Q9TI88;D2CN03;D8V9A9;D8V9C3;P92468;P94039;P94042;A5Y0S8;D6C5Z0;Q9TI00;Q8HDA1;P94046;P92469;O98659;P94038;D8V9C6;Q36657;Q33535;Q33507;…	22503	364	CID		40.44	0.240764		4	51		1	1451.6	-13.9441	14/121	pps_pisum_IE_trypsin_rep2.mgf
	Low	FLFcAEAIYK	Q6PSM7;C7AQS9;Q9TI22;Q29VE5;Q31992;Q6RIC2;Q32816;B5KQR7;Q8HUY1;Q8HUZ7;Q36683;A8DPF0;Q33620;Q8MAK6;A5Y0S8;D6C5Z0;B7P0F0;Q36637;A0PDA4;Q8HT77;A5X4I3;A5X4L3;Q6LA00;Q8MAK2;Q8MCX9;Q95E64;Q05554;P04717;P36487;Q6GZ97;Q8WHV7;Q9MTF6;Q36650;A0PDB4;A9P786;B3THH2;B8PRP3;D1KWX9;Q9BA14;O20211;O20274;Q33206;O78309;A1XM40;A5X4C4;C7AQR7;C7AQU0;D5FUM3;D6MYJ0;Q7YJM2;Q5K3Y8;Q6VW49;Q4VIC2;Q9TN78;Q37220;Q39972;O03644;…	5539	154	CID	C4(Carbamidomethyl)	37.31	0.689292		5	52		1	1261.59	-27.7469	9/76	pps_pisum_IE_trypsin_rep2.mgf
	Low	EITLGFVDLLR	C7AQS9;C7AQU8;Q6RIC2;Q8HUY1;Q8HUZ7;Q8MAK6;D2CN03;A5Y0S8;D6C5Z0;Q8HDA1;E0D9I0;Q9TLI7;A5X4I3;A5X4L3;E0DA51;Q8MAK2;Q8MCX9;Q05554;P31184;P69576;P04717;Q8MAT5;Q36650;Q71N78;Q4VI97;B8PRP3;D1KWX9;Q33206;O47068;Q9MS05;O78309;Q66MG6;Q4VI95;A4F4H5;C0J9S0;C7AQR7;C7AQU0;B3SHH2;Q3T5L5;Q4VIC2;Q39972;O47280;Q29S37;Q32555;O03616;Q9XQL8;O98900;Q8MC01;D2CMZ3;Q95F83;Q9GEP1;O47272;O20245;A4V8H9;C3RXH1;A5PF92;Q33051;…	4911	148	CID		35.48	0.805517		7	51	45	1	1275.69	-32.4346	14/97	pps_pisum_IE_trypsin_rep2.mgf
	Low	AVYEcLR	B8YGX4;Q71N62;C7AQS9;O98435;Q33550;Q29VE5;C7AQU8;Q31992;P36489;Q8MAK5;Q32816;O63121;O98553;P94108;Q9GD60;D8V9G2;Q36667;Q8SKV4;P94086;B5KQR7;Q33514;P93976;Q9GD57;Q8HUY1;A8DPF8;Q36683;Q8HU48;A8DPF0;O63147;Q33620;Q8MAK6;P94054;Q9TI88;D2CN03;D8V9A9;D8V9C3;P92468;P94042;A5Y0S8;D6C5Z0;O63185;Q9TI00;Q8HDA1;P94046;P92469;O98659;P94038;D8V9C6;Q36657;Q33535;Q33507;E0D9I0;Q8WKU6;Q31669;B7P0F0;Q36637;Q37357;…	21455	342	CID	C5(Carbamidomethyl)	28.82	3.67514	0	1	51	41	1	910.439	-6.85965	8/51	pps_pisum_IE_trypsin_rep2.mgf
Q8SL21	39.12	15	15	455	50.5684	6.32861	332.914	Ribulose 1,5-bisphosphate carboxylase large subunit (Fragment) OS=Firmiana platanifolia GN=rbcL PE=3 SV=1 - [Q8SL21_9ROSI]
	Confidence Icon	Sequence	Protein Accessions	# Proteins	# Protein Groups	Activation Type	Modifications	IonScore	Exp Value	Δ Score	Rank	Identity High	Homology Threshold	Charge	m/z [Da]	ΔM [ppm]	Ions Matched	Spectrum File
	High	GHYLNATAGTcEEMIKR	Q33550;Q29VE5;Q31992;P36489;Q6RIC2;Q9TJY5;Q32816;O98553;P94108;Q36667;Q9GD57;Q8HUY1;A8DPF8;Q33268;Q8HUZ7;Q36683;Q8HU48;Q8MAK6;Q9TI88;D2CN03;D8V9A9;D8V9C3;P94039;A5Y0S8;O63185;Q9TI00;Q8HDA1;P94046;P92469;D8V9C6;E0D9I0;Q8WKU6;B7P0F0;Q36637;Q37357;P93986;Q9GDQ2;Q8HT77;A5X4L3;Q6LA00;E5KUU8;Q8HUY5;Q39288;Q37269;Q8MCX9;Q8HVG8;A3KLW4;Q3MKL9;P31184;P69576;Q6GZ97;Q8WHV7;Q95A73;Q9MTF6;Q31870;Q36650;Q5GLI7;…	7090	170	CID	C11(Carbamidomethyl)	108.3	3.61309e-08		3	50		1	1950.85	-33.5368	13/168	pps_pisum_IE_trypsin_rep2.mgf
	High	VTPQPGVPPEEAGAAVAAESSTGTWTTVWTDGLTSLDR	Q71N62;C7AQS9;Q9TI22;Q33550;C7AQU8;P36489;Q32800;Q6RIC2;Q9TJY5;Q32816;O98553;Q9GD60;D8V9G2;Q36667;Q8SKV4;P94086;B5KQR7;Q33514;P94048;P93976;Q9GD57;Q8HUY1;P94106;Q33268;O03607;Q8HUZ7;Q36683;Q8HU48;A8DPF0;Q33620;P94054;Q9TI88;D2CN03;D8V9A9;D8V9C3;P92468;P94039;P94042;A5Y0S8;D6C5Z0;O63185;Q9TI00;P92469;O98659;D8V9C6;Q8WKU6;Q31669;Q37357;A0PDA4;Q8HT77;A5X4I3;P94074;A5X4L3;Q6LA00;D8V9E6;E5KUU8;Q9GD45;…	13123	268	CID		100.82	2.3413e-07		9	51		1	3854.69	-46.7512	17/435	pps_pisum_IE_trypsin_rep2.mgf
	High	LTYYTPDYQTKDTDILAAFR	O98435;D2CN03;P04717;Q85XM3;Q7YKH2;B2Y4S2;Q8SL21;Q31895;Q9TLH5;O98324;Q537M4;Q09RH0;Q32920;Q7YJL9;Q95CF9	443	15	CID		94.08	9.84411e-07		6	51		1	2395.09	-36.5252	14/204	pps_pisum_IE_trypsin_rep2.mgf
	High	TFQGPPHGIQVER	Q6PSM7;Q71N62;C7AQS9;Q9TI22;Q33550;Q29VE5;C7AQU8;Q31992;Q32800;Q6RIC2;Q9TJY5;Q8MAK5;O63121;P94108;Q9GD60;D8V9G2;Q36667;Q8SKV4;P94086;B5KQR7;Q33514;P93976;Q9GD57;Q9TKH0;Q8HUY1;A8DPF8;Q33268;Q8HUZ7;Q36683;Q8HU48;A8DPF0;O63147;Q8MAK6;P94054;Q9TI88;D2CN03;D8V9A9;D8V9C3;P92468;A5Y0S8;D6C5Z0;O63185;Q9TI00;P94046;P92469;O98659;P94038;D8V9C6;Q36657;Q33535;Q33507;E0D9I0;Q8WKU6;Q31669;Q37357;A0PDA4;Q9GE67;…	19129	333	CID		92.76	2.07816e-06		5	53		1	1465.73	-19.456	17/139	pps_pisum_IE_trypsin_rep2.mgf
	High	DNGLLLHIHR	B8YGX4;C7AQS9;Q9TI22;Q33550;Q29VE5;C7AQU8;Q31992;P36489;Q32800;Q6RIC2;Q9TJY5;Q8MAK5;Q32816;O98553;Q9GD60;D8V9G2;Q36667;Q8SKV4;B5KQR7;Q33514;Q9GD57;Q9TKH0;Q8HUY1;P94106;A8DPF8;Q33268;Q8HUZ7;Q36683;Q8HU48;A8DPF0;O63147;Q33620;Q8MAK6;P94054;Q9TI88;D2CN03;D8V9A9;D8V9C3;P92468;A5Y0S8;D6C5Z0;O63185;Q8HDA1;P94046;P92469;O98659;P94038;D8V9C6;Q33535;Q33507;E0D9I0;Q8WKU6;Q31669;B7P0F0;Q36637;Q37357;P93986;…	20168	343	CID		77.18	7.02675e-05		6	52		1	1187.62	-36.4689	8/97	pps_pisum_IE_trypsin_rep2.mgf
	High	LTYYTPDYQTK	O98435;D2CN03;D3XQ20;P04717;Q85XM1;Q09RH6;Q9BB40;E2D4M6;Q6YLQ6;Q85XM3;D2CMZ3;E2D4N3;Q1AE36;O98359;Q7YKH2;B2Y4S2;Q8SL21;Q31895;Q9TLH5;O98324;Q537M4;O98354;Q09RH0;Q32920;Q7YJL9;Q95CF9	880	26	CID		69.91	0.000227205		9	50		1	1392.65	-11.2613	13/101	pps_pisum_IE_trypsin_rep2.mgf
	High	GGLDFTKDDENVNSQPFMR	B8YGX4;Q6PSM7;Q71N62;C7AQS9;Q9TI22;O98435;Q33550;Q29VE5;C7AQU8;Q31992;P36489;Q32800;Q9TJY5;Q8MAK5;Q32816;O63121;O98553;Q9GD60;D8V9G2;Q36667;Q8SKV4;P94086;B5KQR7;P94048;P93976;Q9GD57;Q8HUY1;P94106;A8DPF8;O03607;Q8HUZ7;Q36683;Q8HU48;A8DPF0;O63147;Q33620;Q8MAK6;P94054;Q9TI88;D2CN03;D8V9A9;D8V9C3;P92468;P94039;P94042;A5Y0S8;D6C5Z0;Q9TI00;Q8HDA1;P94046;P92469;O98659;P94038;D8V9C6;Q36657;Q33535;Q33507;…	22231	353	CID		59.09	0.0035802		2	51		1	2169.91	-35.4349	9/193	pps_pisum_IE_trypsin_rep2.mgf
	High	YGRPLLGcTIKPK	B8YGX4;Q6PSM7;Q71N62;C7AQS9;Q9TI22;O98435;Q33550;Q29VE5;C7AQU8;Q31992;P36489;Q32800;Q6RIC2;Q8MAK5;Q32816;O63121;O98553;P94108;Q9GD60;D8V9G2;Q36667;Q8SKV4;P94086;B5KQR7;Q33514;P94048;Q9GD57;Q9TKH0;Q8HUY1;P94106;A8DPF8;Q33268;O03607;Q8HUZ7;Q8HU48;A8DPF0;O63147;Q33620;Q8MAK6;P94054;Q9TI88;D2CN03;D8V9A9;D8V9C3;P92468;P94039;P94042;A5Y0S8;D6C5Z0;O63185;Q9TI00;P94046;P92469;O98659;P94038;D8V9C6;Q36657;…	22107	356	CID	C8(Carbamidomethyl)	57.48	0.00722697		4	53		1	1502.79	-43.882	10/120	pps_pisum_IE_trypsin_rep2.mgf
	Medium	DTDILAAFR	Q6PSM7;C7AQS9;Q9TI22;O98435;Q33550;Q29VE5;C7AQU8;Q31992;P36489;Q32800;Q6RIC2;Q9TJY5;Q8MAK5;Q32816;O63121;P94108;Q9GD60;Q36667;P94086;B5KQR7;Q33514;P93976;Q9GD57;Q9TKH0;Q8HUY1;P94106;A8DPF8;Q33268;O03607;Q8HUZ7;Q36683;A8DPF0;O63147;Q33620;P94054;Q9TI88;D2CN03;D8V9A9;D8V9C3;P94042;D6C5Z0;O63185;Q9TI00;Q8HDA1;P94046;P92469;O98659;P94038;D8V9C6;Q36657;Q33535;Q33507;Q8WKU6;Q37357;P93986;Q9GDQ2;Q8HT77;…	17751	307	CID		45.18	0.104516	0	1	52		1	1021.51	-17.6613	7/74	pps_pisum_IE_trypsin_rep2.mgf
	Medium	WSPELAAAcEVWK	O98435;Q33550;Q29VE5;P36489;Q6RIC2;Q9TJY5;Q32816;O63121;O98553;P94108;Q36667;P94086;B5KQR7;Q33514;P94048;P93976;Q8HUY1;P94106;A8DPF8;Q33268;Q8HUZ7;Q36683;Q8HU48;A8DPF0;O63147;Q33620;P94054;Q9TI88;D2CN03;D8V9A9;P92468;P94039;A5Y0S8;D6C5Z0;O63185;Q9TI00;P94046;P94038;D8V9C6;Q8WKU6;Q31669;P93986;A0PDA4;Q9GDQ2;Q8HT77;A5X4I3;P94074;A5X4L3;Q9GD45;Q8HUY5;Q39288;Q37269;O47047;Q5DK06;O98549;Q3MKL9;Q05554;…	7073	170	CID	C9(Carbamidomethyl)	44.06	0.0843872		4	50		1	1546.68	-38.2387	18/115	pps_pisum_IE_trypsin_rep2.mgf
	Medium	NHGMHFR	Q9TI22;Q33550;C7AQU8;Q31992;P36489;Q32800;Q6RIC2;Q9TJY5;Q8MAK5;Q32816;O63121;O98553;Q9GD60;D8V9G2;Q8SKV4;P94086;B5KQR7;Q33514;P94048;P93976;Q8HUY1;P94106;A8DPF8;Q33268;O03607;Q36683;Q8HU48;A8DPF0;O63147;Q33620;P94054;Q9TI88;D2CN03;D8V9A9;D8V9C3;P92468;P94039;P94042;A5Y0S8;O63185;Q9TI00;Q8HDA1;P92469;P94038;D8V9C6;Q36657;Q33535;Q33507;E0D9I0;Q8WKU6;B7P0F0;Q36637;Q37357;P93986;A0PDA4;Q9GDQ2;Q8HT77;…	14981	267	CID		42.4	0.102138	0	1	49	33	1	898.393	-19.3026	8/68	pps_pisum_IE_trypsin_rep2.mgf
	Low	DDENVNSQPFMR	B8YGX4;Q6PSM7;Q71N62;C7AQS9;Q9TI22;O98435;Q33550;Q29VE5;C7AQU8;Q31992;P36489;Q32800;Q9TJY5;Q8MAK5;Q32816;O63121;O98553;Q9GD60;D8V9G2;Q36667;Q8SKV4;P94086;B5KQR7;P94048;P93976;Q9GD57;Q8HUY1;P94106;A8DPF8;O03607;Q8HUZ7;Q36683;Q8HU48;A8DPF0;O63147;Q33620;Q8MAK6;P94054;Q9TI88;D2CN03;D8V9A9;D8V9C3;P92468;P94039;P94042;A5Y0S8;D6C5Z0;Q9TI00;Q8HDA1;P94046;P92469;O98659;P94038;D8V9C6;Q36657;Q33535;Q33507;…	22503	364	CID		40.44	0.240764		4	51		1	1451.6	-13.9441	14/121	pps_pisum_IE_trypsin_rep2.mgf
	Low	FLFcAEAIYK	Q6PSM7;C7AQS9;Q9TI22;Q29VE5;Q31992;Q6RIC2;Q32816;B5KQR7;Q8HUY1;Q8HUZ7;Q36683;A8DPF0;Q33620;Q8MAK6;A5Y0S8;D6C5Z0;B7P0F0;Q36637;A0PDA4;Q8HT77;A5X4I3;A5X4L3;Q6LA00;Q8MAK2;Q8MCX9;Q95E64;Q05554;P04717;P36487;Q6GZ97;Q8WHV7;Q9MTF6;Q36650;A0PDB4;A9P786;B3THH2;B8PRP3;D1KWX9;Q9BA14;O20211;O20274;Q33206;O78309;A1XM40;A5X4C4;C7AQR7;C7AQU0;D5FUM3;D6MYJ0;Q7YJM2;Q5K3Y8;Q6VW49;Q4VIC2;Q9TN78;Q37220;Q39972;O03644;…	5539	154	CID	C4(Carbamidomethyl)	37.31	0.689292		5	52		1	1261.59	-27.7469	9/76	pps_pisum_IE_trypsin_rep2.mgf
	Low	EITLGFVDLLR	C7AQS9;C7AQU8;Q6RIC2;Q8HUY1;Q8HUZ7;Q8MAK6;D2CN03;A5Y0S8;D6C5Z0;Q8HDA1;E0D9I0;Q9TLI7;A5X4I3;A5X4L3;E0DA51;Q8MAK2;Q8MCX9;Q05554;P31184;P69576;P04717;Q8MAT5;Q36650;Q71N78;Q4VI97;B8PRP3;D1KWX9;Q33206;O47068;Q9MS05;O78309;Q66MG6;Q4VI95;A4F4H5;C0J9S0;C7AQR7;C7AQU0;B3SHH2;Q3T5L5;Q4VIC2;Q39972;O47280;Q29S37;Q32555;O03616;Q9XQL8;O98900;Q8MC01;D2CMZ3;Q95F83;Q9GEP1;O47272;O20245;A4V8H9;C3RXH1;A5PF92;Q33051;…	4911	148	CID		35.48	0.805517		7	51	45	1	1275.69	-32.4346	14/97	pps_pisum_IE_trypsin_rep2.mgf
	Low	AVYEcLR	B8YGX4;Q71N62;C7AQS9;O98435;Q33550;Q29VE5;C7AQU8;Q31992;P36489;Q8MAK5;Q32816;O63121;O98553;P94108;Q9GD60;D8V9G2;Q36667;Q8SKV4;P94086;B5KQR7;Q33514;P93976;Q9GD57;Q8HUY1;A8DPF8;Q36683;Q8HU48;A8DPF0;O63147;Q33620;Q8MAK6;P94054;Q9TI88;D2CN03;D8V9A9;D8V9C3;P92468;P94042;A5Y0S8;D6C5Z0;O63185;Q9TI00;Q8HDA1;P94046;P92469;O98659;P94038;D8V9C6;Q36657;Q33535;Q33507;E0D9I0;Q8WKU6;Q31669;B7P0F0;Q36637;Q37357;…	21455	342	CID	C5(Carbamidomethyl)	28.82	3.67514	0	1	51	41	1	910.439	-6.85965	8/51	pps_pisum_IE_trypsin_rep2.mgf
O47272	36.77	14	14	465	51.4945	6.37939	325.156	RuBisCO large subunit (Fragment) OS=Dendromecon rigidum GN=rbcL PE=3 SV=1 - [O47272_DENRI]
	Confidence Icon	Sequence	Protein Accessions	# Proteins	# Protein Groups	Activation Type	Modifications	IonScore	Exp Value	Δ Score	Rank	Identity High	Homology Threshold	Charge	m/z [Da]	ΔM [ppm]	Ions Matched	Spectrum File
	High	GHYLNATAGTcEEMIKR	Q33550;Q29VE5;Q31992;P36489;Q6RIC2;Q9TJY5;Q32816;O98553;P94108;Q36667;Q9GD57;Q8HUY1;A8DPF8;Q33268;Q8HUZ7;Q36683;Q8HU48;Q8MAK6;Q9TI88;D2CN03;D8V9A9;D8V9C3;P94039;A5Y0S8;O63185;Q9TI00;Q8HDA1;P94046;P92469;D8V9C6;E0D9I0;Q8WKU6;B7P0F0;Q36637;Q37357;P93986;Q9GDQ2;Q8HT77;A5X4L3;Q6LA00;E5KUU8;Q8HUY5;Q39288;Q37269;Q8MCX9;Q8HVG8;A3KLW4;Q3MKL9;P31184;P69576;Q6GZ97;Q8WHV7;Q95A73;Q9MTF6;Q31870;Q36650;Q5GLI7;…	7090	170	CID	C11(Carbamidomethyl)	108.3	3.61309e-08		3	50		1	1950.85	-33.5368	13/168	pps_pisum_IE_trypsin_rep2.mgf
	High	VTPQPGVPAEEAGxAVAAESSTGTWTTVWTDGLTSLDR	O47272	1	1	CID	X14(P)	100.82	2.3413e-07		4	51		1	3854.69	-46.7512	17/435	pps_pisum_IE_trypsin_rep2.mgf
	High	LTYYTPDYKTKDTDILAAFR	P69576;O47272;A4V8H9;Q5J9S8;Q32515;O47061	146	6	CID		94.08	9.84411e-07	0	1	51		1	2395.09	-51.7188	14/204	pps_pisum_IE_trypsin_rep2.mgf
	High	TFQGPPHGIQVER	Q6PSM7;Q71N62;C7AQS9;Q9TI22;Q33550;Q29VE5;C7AQU8;Q31992;Q32800;Q6RIC2;Q9TJY5;Q8MAK5;O63121;P94108;Q9GD60;D8V9G2;Q36667;Q8SKV4;P94086;B5KQR7;Q33514;P93976;Q9GD57;Q9TKH0;Q8HUY1;A8DPF8;Q33268;Q8HUZ7;Q36683;Q8HU48;A8DPF0;O63147;Q8MAK6;P94054;Q9TI88;D2CN03;D8V9A9;D8V9C3;P92468;A5Y0S8;D6C5Z0;O63185;Q9TI00;P94046;P92469;O98659;P94038;D8V9C6;Q36657;Q33535;Q33507;E0D9I0;Q8WKU6;Q31669;Q37357;A0PDA4;Q9GE67;…	19129	333	CID		92.76	2.07816e-06		5	53		1	1465.73	-19.456	17/139	pps_pisum_IE_trypsin_rep2.mgf
	High	DNGLLLHIHR	B8YGX4;C7AQS9;Q9TI22;Q33550;Q29VE5;C7AQU8;Q31992;P36489;Q32800;Q6RIC2;Q9TJY5;Q8MAK5;Q32816;O98553;Q9GD60;D8V9G2;Q36667;Q8SKV4;B5KQR7;Q33514;Q9GD57;Q9TKH0;Q8HUY1;P94106;A8DPF8;Q33268;Q8HUZ7;Q36683;Q8HU48;A8DPF0;O63147;Q33620;Q8MAK6;P94054;Q9TI88;D2CN03;D8V9A9;D8V9C3;P92468;A5Y0S8;D6C5Z0;O63185;Q8HDA1;P94046;P92469;O98659;P94038;D8V9C6;Q33535;Q33507;E0D9I0;Q8WKU6;Q31669;B7P0F0;Q36637;Q37357;P93986;…	20168	343	CID		77.18	7.02675e-05		6	52		1	1187.62	-36.4689	8/97	pps_pisum_IE_trypsin_rep2.mgf
	High	LTYYTPDYKTK	P69576;O47272;A4V8H9;Q5J9S8;Q32515;O47061	171	6	CID		69.91	0.000227205		4	50		1	1392.65	-37.3913	13/101	pps_pisum_IE_trypsin_rep2.mgf
	High	GGLDFTKDDENVNSQPFMR	B8YGX4;Q6PSM7;Q71N62;C7AQS9;Q9TI22;O98435;Q33550;Q29VE5;C7AQU8;Q31992;P36489;Q32800;Q9TJY5;Q8MAK5;Q32816;O63121;O98553;Q9GD60;D8V9G2;Q36667;Q8SKV4;P94086;B5KQR7;P94048;P93976;Q9GD57;Q8HUY1;P94106;A8DPF8;O03607;Q8HUZ7;Q36683;Q8HU48;A8DPF0;O63147;Q33620;Q8MAK6;P94054;Q9TI88;D2CN03;D8V9A9;D8V9C3;P92468;P94039;P94042;A5Y0S8;D6C5Z0;Q9TI00;Q8HDA1;P94046;P92469;O98659;P94038;D8V9C6;Q36657;Q33535;Q33507;…	22231	353	CID		59.09	0.0035802		2	51		1	2169.91	-35.4349	9/193	pps_pisum_IE_trypsin_rep2.mgf
	High	YGRPLLGcTIKPK	B8YGX4;Q6PSM7;Q71N62;C7AQS9;Q9TI22;O98435;Q33550;Q29VE5;C7AQU8;Q31992;P36489;Q32800;Q6RIC2;Q8MAK5;Q32816;O63121;O98553;P94108;Q9GD60;D8V9G2;Q36667;Q8SKV4;P94086;B5KQR7;Q33514;P94048;Q9GD57;Q9TKH0;Q8HUY1;P94106;A8DPF8;Q33268;O03607;Q8HUZ7;Q8HU48;A8DPF0;O63147;Q33620;Q8MAK6;P94054;Q9TI88;D2CN03;D8V9A9;D8V9C3;P92468;P94039;P94042;A5Y0S8;D6C5Z0;O63185;Q9TI00;P94046;P92469;O98659;P94038;D8V9C6;Q36657;…	22107	356	CID	C8(Carbamidomethyl)	57.48	0.00722697		4	53		1	1502.79	-43.882	10/120	pps_pisum_IE_trypsin_rep2.mgf
	Medium	DTDILAAFR	Q6PSM7;C7AQS9;Q9TI22;O98435;Q33550;Q29VE5;C7AQU8;Q31992;P36489;Q32800;Q6RIC2;Q9TJY5;Q8MAK5;Q32816;O63121;P94108;Q9GD60;Q36667;P94086;B5KQR7;Q33514;P93976;Q9GD57;Q9TKH0;Q8HUY1;P94106;A8DPF8;Q33268;O03607;Q8HUZ7;Q36683;A8DPF0;O63147;Q33620;P94054;Q9TI88;D2CN03;D8V9A9;D8V9C3;P94042;D6C5Z0;O63185;Q9TI00;Q8HDA1;P94046;P92469;O98659;P94038;D8V9C6;Q36657;Q33535;Q33507;Q8WKU6;Q37357;P93986;Q9GDQ2;Q8HT77;…	17751	307	CID		45.18	0.104516	0	1	52		1	1021.51	-17.6613	7/74	pps_pisum_IE_trypsin_rep2.mgf
	Medium	WSPELAAAcExWK	Q9GD60;Q8HDA1;Q9MTF6;O47272;Q8HUX6;Q32385;C0J9V2;Q8HUY9	11	8	CID	C9(Carbamidomethyl), X11(V)	44.06	0.0843872		7	50		1	1546.68	-38.2387	18/115	pps_pisum_IE_trypsin_rep2.mgf
	Low	DDENVNSQPFMR	B8YGX4;Q6PSM7;Q71N62;C7AQS9;Q9TI22;O98435;Q33550;Q29VE5;C7AQU8;Q31992;P36489;Q32800;Q9TJY5;Q8MAK5;Q32816;O63121;O98553;Q9GD60;D8V9G2;Q36667;Q8SKV4;P94086;B5KQR7;P94048;P93976;Q9GD57;Q8HUY1;P94106;A8DPF8;O03607;Q8HUZ7;Q36683;Q8HU48;A8DPF0;O63147;Q33620;Q8MAK6;P94054;Q9TI88;D2CN03;D8V9A9;D8V9C3;P92468;P94039;P94042;A5Y0S8;D6C5Z0;Q9TI00;Q8HDA1;P94046;P92469;O98659;P94038;D8V9C6;Q36657;Q33535;Q33507;…	22503	364	CID		40.44	0.240764		4	51		1	1451.6	-13.9441	14/121	pps_pisum_IE_trypsin_rep2.mgf
	Low	FLFcAEAIYK	Q6PSM7;C7AQS9;Q9TI22;Q29VE5;Q31992;Q6RIC2;Q32816;B5KQR7;Q8HUY1;Q8HUZ7;Q36683;A8DPF0;Q33620;Q8MAK6;A5Y0S8;D6C5Z0;B7P0F0;Q36637;A0PDA4;Q8HT77;A5X4I3;A5X4L3;Q6LA00;Q8MAK2;Q8MCX9;Q95E64;Q05554;P04717;P36487;Q6GZ97;Q8WHV7;Q9MTF6;Q36650;A0PDB4;A9P786;B3THH2;B8PRP3;D1KWX9;Q9BA14;O20211;O20274;Q33206;O78309;A1XM40;A5X4C4;C7AQR7;C7AQU0;D5FUM3;D6MYJ0;Q7YJM2;Q5K3Y8;Q6VW49;Q4VIC2;Q9TN78;Q37220;Q39972;O03644;…	5539	154	CID	C4(Carbamidomethyl)	37.31	0.689292		5	52		1	1261.59	-27.7469	9/76	pps_pisum_IE_trypsin_rep2.mgf
	Low	EITLGFVDLLR	C7AQS9;C7AQU8;Q6RIC2;Q8HUY1;Q8HUZ7;Q8MAK6;D2CN03;A5Y0S8;D6C5Z0;Q8HDA1;E0D9I0;Q9TLI7;A5X4I3;A5X4L3;E0DA51;Q8MAK2;Q8MCX9;Q05554;P31184;P69576;P04717;Q8MAT5;Q36650;Q71N78;Q4VI97;B8PRP3;D1KWX9;Q33206;O47068;Q9MS05;O78309;Q66MG6;Q4VI95;A4F4H5;C0J9S0;C7AQR7;C7AQU0;B3SHH2;Q3T5L5;Q4VIC2;Q39972;O47280;Q29S37;Q32555;O03616;Q9XQL8;O98900;Q8MC01;D2CMZ3;Q95F83;Q9GEP1;O47272;O20245;A4V8H9;C3RXH1;A5PF92;Q33051;…	4911	148	CID		35.48	0.805517		7	51	45	1	1275.69	-32.4346	14/97	pps_pisum_IE_trypsin_rep2.mgf
	Low	AVYEcLR	B8YGX4;Q71N62;C7AQS9;O98435;Q33550;Q29VE5;C7AQU8;Q31992;P36489;Q8MAK5;Q32816;O63121;O98553;P94108;Q9GD60;D8V9G2;Q36667;Q8SKV4;P94086;B5KQR7;Q33514;P93976;Q9GD57;Q8HUY1;A8DPF8;Q36683;Q8HU48;A8DPF0;O63147;Q33620;Q8MAK6;P94054;Q9TI88;D2CN03;D8V9A9;D8V9C3;P92468;P94042;A5Y0S8;D6C5Z0;O63185;Q9TI00;Q8HDA1;P94046;P92469;O98659;P94038;D8V9C6;Q36657;Q33535;Q33507;E0D9I0;Q8WKU6;Q31669;B7P0F0;Q36637;Q37357;…	21455	342	CID	C5(Carbamidomethyl)	28.82	3.67514	0	1	51	41	1	910.439	-6.85965	8/51	pps_pisum_IE_trypsin_rep2.mgf
Q8MD96	27.72	11	10	469	52.0882	6.80029	281.176	Ribulose-1,5-bisphosphate carboxylase/oxygenase large subunit (Fragment) OS=Amorphophallus longituberosus GN=rbcL PE=3 SV=1 - [Q8MD96_9ARAE]
	Confidence Icon	Sequence	Protein Accessions	# Proteins	# Protein Groups	Activation Type	Modifications	IonScore	Exp Value	Δ Score	Rank	Identity High	Homology Threshold	Charge	m/z [Da]	ΔM [ppm]	Ions Matched	Spectrum File
	High	GHYLNATAGTcEEMIKR	Q33550;Q29VE5;Q31992;P36489;Q6RIC2;Q9TJY5;Q32816;O98553;P94108;Q36667;Q9GD57;Q8HUY1;A8DPF8;Q33268;Q8HUZ7;Q36683;Q8HU48;Q8MAK6;Q9TI88;D2CN03;D8V9A9;D8V9C3;P94039;A5Y0S8;O63185;Q9TI00;Q8HDA1;P94046;P92469;D8V9C6;E0D9I0;Q8WKU6;B7P0F0;Q36637;Q37357;P93986;Q9GDQ2;Q8HT77;A5X4L3;Q6LA00;E5KUU8;Q8HUY5;Q39288;Q37269;Q8MCX9;Q8HVG8;A3KLW4;Q3MKL9;P31184;P69576;Q6GZ97;Q8WHV7;Q95A73;Q9MTF6;Q31870;Q36650;Q5GLI7;…	7090	170	CID	C11(Carbamidomethyl)	108.3	3.61309e-08		3	50		1	1950.85	-33.5368	13/168	pps_pisum_IE_trypsin_rep2.mgf
	High	VTPQPGVPPEEAGAAVAAESSTGTWTTVWTDGLTSLDR	Q71N62;C7AQS9;Q9TI22;Q33550;C7AQU8;P36489;Q32800;Q6RIC2;Q9TJY5;Q32816;O98553;Q9GD60;D8V9G2;Q36667;Q8SKV4;P94086;B5KQR7;Q33514;P94048;P93976;Q9GD57;Q8HUY1;P94106;Q33268;O03607;Q8HUZ7;Q36683;Q8HU48;A8DPF0;Q33620;P94054;Q9TI88;D2CN03;D8V9A9;D8V9C3;P92468;P94039;P94042;A5Y0S8;D6C5Z0;O63185;Q9TI00;P92469;O98659;D8V9C6;Q8WKU6;Q31669;Q37357;A0PDA4;Q8HT77;A5X4I3;P94074;A5X4L3;Q6LA00;D8V9E6;E5KUU8;Q9GD45;…	13123	268	CID		100.82	2.3413e-07		9	51		1	3854.69	-46.7512	17/435	pps_pisum_IE_trypsin_rep2.mgf
	High	LTYYTPDYxTKDTDILAAFR	Q9GDQ1;A2VA70;Q8MD96;Q31932	6	4	CID	X9(K)	94.08	9.84411e-07		2	51		1	2395.09	-51.7188	14/200	pps_pisum_IE_trypsin_rep2.mgf
	High	LTYYTPDYxTKDTDILAAFR	Q9GDQ1;A2VA70;Q8MD96;Q31932	6	4	CID	X9(Q)	94.08	9.84411e-07		9	51		1	2395.09	-36.5252	14/200	pps_pisum_IE_trypsin_rep2.mgf
	High	DNGLLLHIHR	B8YGX4;C7AQS9;Q9TI22;Q33550;Q29VE5;C7AQU8;Q31992;P36489;Q32800;Q6RIC2;Q9TJY5;Q8MAK5;Q32816;O98553;Q9GD60;D8V9G2;Q36667;Q8SKV4;B5KQR7;Q33514;Q9GD57;Q9TKH0;Q8HUY1;P94106;A8DPF8;Q33268;Q8HUZ7;Q36683;Q8HU48;A8DPF0;O63147;Q33620;Q8MAK6;P94054;Q9TI88;D2CN03;D8V9A9;D8V9C3;P92468;A5Y0S8;D6C5Z0;O63185;Q8HDA1;P94046;P92469;O98659;P94038;D8V9C6;Q33535;Q33507;E0D9I0;Q8WKU6;Q31669;B7P0F0;Q36637;Q37357;P93986;…	20168	343	CID		77.18	7.02675e-05		6	52		1	1187.62	-36.4689	8/97	pps_pisum_IE_trypsin_rep2.mgf
	High	LTYYTPDYxTK	Q9GDQ1;A2VA70;Q8MD96;Q31932	6	4	CID	X9(K)	69.91	0.000227205		5	50		1	1392.65	-37.3913	13/97	pps_pisum_IE_trypsin_rep2.mgf
	High	GGLDFTKDDENVNSQPFMR	B8YGX4;Q6PSM7;Q71N62;C7AQS9;Q9TI22;O98435;Q33550;Q29VE5;C7AQU8;Q31992;P36489;Q32800;Q9TJY5;Q8MAK5;Q32816;O63121;O98553;Q9GD60;D8V9G2;Q36667;Q8SKV4;P94086;B5KQR7;P94048;P93976;Q9GD57;Q8HUY1;P94106;A8DPF8;O03607;Q8HUZ7;Q36683;Q8HU48;A8DPF0;O63147;Q33620;Q8MAK6;P94054;Q9TI88;D2CN03;D8V9A9;D8V9C3;P92468;P94039;P94042;A5Y0S8;D6C5Z0;Q9TI00;Q8HDA1;P94046;P92469;O98659;P94038;D8V9C6;Q36657;Q33535;Q33507;…	22231	353	CID		59.09	0.0035802		2	51		1	2169.91	-35.4349	9/193	pps_pisum_IE_trypsin_rep2.mgf
	High	YGRPLLGcTIKPK	B8YGX4;Q6PSM7;Q71N62;C7AQS9;Q9TI22;O98435;Q33550;Q29VE5;C7AQU8;Q31992;P36489;Q32800;Q6RIC2;Q8MAK5;Q32816;O63121;O98553;P94108;Q9GD60;D8V9G2;Q36667;Q8SKV4;P94086;B5KQR7;Q33514;P94048;Q9GD57;Q9TKH0;Q8HUY1;P94106;A8DPF8;Q33268;O03607;Q8HUZ7;Q8HU48;A8DPF0;O63147;Q33620;Q8MAK6;P94054;Q9TI88;D2CN03;D8V9A9;D8V9C3;P92468;P94039;P94042;A5Y0S8;D6C5Z0;O63185;Q9TI00;P94046;P92469;O98659;P94038;D8V9C6;Q36657;…	22107	356	CID	C8(Carbamidomethyl)	57.48	0.00722697		4	53		1	1502.79	-43.882	10/120	pps_pisum_IE_trypsin_rep2.mgf
	Medium	DTDILAAFR	Q6PSM7;C7AQS9;Q9TI22;O98435;Q33550;Q29VE5;C7AQU8;Q31992;P36489;Q32800;Q6RIC2;Q9TJY5;Q8MAK5;Q32816;O63121;P94108;Q9GD60;Q36667;P94086;B5KQR7;Q33514;P93976;Q9GD57;Q9TKH0;Q8HUY1;P94106;A8DPF8;Q33268;O03607;Q8HUZ7;Q36683;A8DPF0;O63147;Q33620;P94054;Q9TI88;D2CN03;D8V9A9;D8V9C3;P94042;D6C5Z0;O63185;Q9TI00;Q8HDA1;P94046;P92469;O98659;P94038;D8V9C6;Q36657;Q33535;Q33507;Q8WKU6;Q37357;P93986;Q9GDQ2;Q8HT77;…	17751	307	CID		45.18	0.104516	0	1	52		1	1021.51	-17.6613	7/74	pps_pisum_IE_trypsin_rep2.mgf
	Medium	WSPELAAAcEVWK	O98435;Q33550;Q29VE5;P36489;Q6RIC2;Q9TJY5;Q32816;O63121;O98553;P94108;Q36667;P94086;B5KQR7;Q33514;P94048;P93976;Q8HUY1;P94106;A8DPF8;Q33268;Q8HUZ7;Q36683;Q8HU48;A8DPF0;O63147;Q33620;P94054;Q9TI88;D2CN03;D8V9A9;P92468;P94039;A5Y0S8;D6C5Z0;O63185;Q9TI00;P94046;P94038;D8V9C6;Q8WKU6;Q31669;P93986;A0PDA4;Q9GDQ2;Q8HT77;A5X4I3;P94074;A5X4L3;Q9GD45;Q8HUY5;Q39288;Q37269;O47047;Q5DK06;O98549;Q3MKL9;Q05554;…	7073	170	CID	C9(Carbamidomethyl)	44.06	0.0843872		4	50		1	1546.68	-38.2387	18/115	pps_pisum_IE_trypsin_rep2.mgf
	Low	DDENVNSQPFMR	B8YGX4;Q6PSM7;Q71N62;C7AQS9;Q9TI22;O98435;Q33550;Q29VE5;C7AQU8;Q31992;P36489;Q32800;Q9TJY5;Q8MAK5;Q32816;O63121;O98553;Q9GD60;D8V9G2;Q36667;Q8SKV4;P94086;B5KQR7;P94048;P93976;Q9GD57;Q8HUY1;P94106;A8DPF8;O03607;Q8HUZ7;Q36683;Q8HU48;A8DPF0;O63147;Q33620;Q8MAK6;P94054;Q9TI88;D2CN03;D8V9A9;D8V9C3;P92468;P94039;P94042;A5Y0S8;D6C5Z0;Q9TI00;Q8HDA1;P94046;P92469;O98659;P94038;D8V9C6;Q36657;Q33535;Q33507;…	22503	364	CID		40.44	0.240764		4	51		1	1451.6	-13.9441	14/121	pps_pisum_IE_trypsin_rep2.mgf
P04717	42.32	18	18	475	52.7297	7.02002	281.14	Ribulose bisphosphate carboxylase large chain OS=Pisum sativum GN=rbcL PE=1 SV=3 - [RBL_PEA]
	Confidence Icon	Sequence	Protein Accessions	# Proteins	# Protein Groups	Activation Type	Modifications	IonScore	Exp Value	Δ Score	Rank	Identity High	Homology Threshold	Charge	m/z [Da]	ΔM [ppm]	Ions Matched	Spectrum File
	High	VTPQPGVPPEEAGAAVAAESSTGTWTTVWTDGLTSLDR	Q71N62;C7AQS9;Q9TI22;Q33550;C7AQU8;P36489;Q32800;Q6RIC2;Q9TJY5;Q32816;O98553;Q9GD60;D8V9G2;Q36667;Q8SKV4;P94086;B5KQR7;Q33514;P94048;P93976;Q9GD57;Q8HUY1;P94106;Q33268;O03607;Q8HUZ7;Q36683;Q8HU48;A8DPF0;Q33620;P94054;Q9TI88;D2CN03;D8V9A9;D8V9C3;P92468;P94039;P94042;A5Y0S8;D6C5Z0;O63185;Q9TI00;P92469;O98659;D8V9C6;Q8WKU6;Q31669;Q37357;A0PDA4;Q8HT77;A5X4I3;P94074;A5X4L3;Q6LA00;D8V9E6;E5KUU8;Q9GD45;…	13123	268	CID		100.82	2.3413e-07		9	51		1	3854.69	-46.7512	17/435	pps_pisum_IE_trypsin_rep2.mgf
	High	LTYYTPDYQTKDTDILAAFR	O98435;D2CN03;P04717;Q85XM3;Q7YKH2;B2Y4S2;Q8SL21;Q31895;Q9TLH5;O98324;Q537M4;Q09RH0;Q32920;Q7YJL9;Q95CF9	443	15	CID		94.08	9.84411e-07		6	51		1	2395.09	-36.5252	14/204	pps_pisum_IE_trypsin_rep2.mgf
	High	TFQGPPHGIQVER	Q6PSM7;Q71N62;C7AQS9;Q9TI22;Q33550;Q29VE5;C7AQU8;Q31992;Q32800;Q6RIC2;Q9TJY5;Q8MAK5;O63121;P94108;Q9GD60;D8V9G2;Q36667;Q8SKV4;P94086;B5KQR7;Q33514;P93976;Q9GD57;Q9TKH0;Q8HUY1;A8DPF8;Q33268;Q8HUZ7;Q36683;Q8HU48;A8DPF0;O63147;Q8MAK6;P94054;Q9TI88;D2CN03;D8V9A9;D8V9C3;P92468;A5Y0S8;D6C5Z0;O63185;Q9TI00;P94046;P92469;O98659;P94038;D8V9C6;Q36657;Q33535;Q33507;E0D9I0;Q8WKU6;Q31669;Q37357;A0PDA4;Q9GE67;…	19129	333	CID		92.76	2.07816e-06		5	53		1	1465.73	-19.456	17/139	pps_pisum_IE_trypsin_rep2.mgf
	High	DNGLLLHIHR	B8YGX4;C7AQS9;Q9TI22;Q33550;Q29VE5;C7AQU8;Q31992;P36489;Q32800;Q6RIC2;Q9TJY5;Q8MAK5;Q32816;O98553;Q9GD60;D8V9G2;Q36667;Q8SKV4;B5KQR7;Q33514;Q9GD57;Q9TKH0;Q8HUY1;P94106;A8DPF8;Q33268;Q8HUZ7;Q36683;Q8HU48;A8DPF0;O63147;Q33620;Q8MAK6;P94054;Q9TI88;D2CN03;D8V9A9;D8V9C3;P92468;A5Y0S8;D6C5Z0;O63185;Q8HDA1;P94046;P92469;O98659;P94038;D8V9C6;Q33535;Q33507;E0D9I0;Q8WKU6;Q31669;B7P0F0;Q36637;Q37357;P93986;…	20168	343	CID		77.18	7.02675e-05		6	52		1	1187.62	-36.4689	8/97	pps_pisum_IE_trypsin_rep2.mgf
	High	LTYYTPDYQTK	O98435;D2CN03;D3XQ20;P04717;Q85XM1;Q09RH6;Q9BB40;E2D4M6;Q6YLQ6;Q85XM3;D2CMZ3;E2D4N3;Q1AE36;O98359;Q7YKH2;B2Y4S2;Q8SL21;Q31895;Q9TLH5;O98324;Q537M4;O98354;Q09RH0;Q32920;Q7YJL9;Q95CF9	880	26	CID		69.91	0.000227205		9	50		1	1392.65	-11.2613	13/101	pps_pisum_IE_trypsin_rep2.mgf
	High	GGLDFTKDDENVNSQPFMR	B8YGX4;Q6PSM7;Q71N62;C7AQS9;Q9TI22;O98435;Q33550;Q29VE5;C7AQU8;Q31992;P36489;Q32800;Q9TJY5;Q8MAK5;Q32816;O63121;O98553;Q9GD60;D8V9G2;Q36667;Q8SKV4;P94086;B5KQR7;P94048;P93976;Q9GD57;Q8HUY1;P94106;A8DPF8;O03607;Q8HUZ7;Q36683;Q8HU48;A8DPF0;O63147;Q33620;Q8MAK6;P94054;Q9TI88;D2CN03;D8V9A9;D8V9C3;P92468;P94039;P94042;A5Y0S8;D6C5Z0;Q9TI00;Q8HDA1;P94046;P92469;O98659;P94038;D8V9C6;Q36657;Q33535;Q33507;…	22231	353	CID		59.09	0.0035802		2	51		1	2169.91	-35.4349	9/193	pps_pisum_IE_trypsin_rep2.mgf
	High	YGRPLLGcTIKPK	B8YGX4;Q6PSM7;Q71N62;C7AQS9;Q9TI22;O98435;Q33550;Q29VE5;C7AQU8;Q31992;P36489;Q32800;Q6RIC2;Q8MAK5;Q32816;O63121;O98553;P94108;Q9GD60;D8V9G2;Q36667;Q8SKV4;P94086;B5KQR7;Q33514;P94048;Q9GD57;Q9TKH0;Q8HUY1;P94106;A8DPF8;Q33268;O03607;Q8HUZ7;Q8HU48;A8DPF0;O63147;Q33620;Q8MAK6;P94054;Q9TI88;D2CN03;D8V9A9;D8V9C3;P92468;P94039;P94042;A5Y0S8;D6C5Z0;O63185;Q9TI00;P94046;P92469;O98659;P94038;D8V9C6;Q36657;…	22107	356	CID	C8(Carbamidomethyl)	57.48	0.00722697		4	53		1	1502.79	-43.882	10/120	pps_pisum_IE_trypsin_rep2.mgf
	High	EITLGFVDLLRDDYIKK	P04717	1	1	CID		53.72	0.0110465	0.314815	1	51		1	2038.04	-39.4983	14/168	pps_pisum_IE_trypsin_rep2.mgf
	Medium	ELGVPIVMHDYLTGGFTANTTLSHYcR	Q31992;B5KQR7;D8V9C6;P69576;P04717;Q6GZ97;O03046;Q8H981	126	8	CID	C26(Carbamidomethyl)	49.79	0.0251423	0	1	50		1	3052.34	-42.5724	12/272	pps_pisum_IE_trypsin_rep2.mgf
	Medium	DTDILAAFR	Q6PSM7;C7AQS9;Q9TI22;O98435;Q33550;Q29VE5;C7AQU8;Q31992;P36489;Q32800;Q6RIC2;Q9TJY5;Q8MAK5;Q32816;O63121;P94108;Q9GD60;Q36667;P94086;B5KQR7;Q33514;P93976;Q9GD57;Q9TKH0;Q8HUY1;P94106;A8DPF8;Q33268;O03607;Q8HUZ7;Q36683;A8DPF0;O63147;Q33620;P94054;Q9TI88;D2CN03;D8V9A9;D8V9C3;P94042;D6C5Z0;O63185;Q9TI00;Q8HDA1;P94046;P92469;O98659;P94038;D8V9C6;Q36657;Q33535;Q33507;Q8WKU6;Q37357;P93986;Q9GDQ2;Q8HT77;…	17751	307	CID		45.18	0.104516	0	1	52		1	1021.51	-17.6613	7/74	pps_pisum_IE_trypsin_rep2.mgf
	Medium	WSPELAAAcEVWK	O98435;Q33550;Q29VE5;P36489;Q6RIC2;Q9TJY5;Q32816;O63121;O98553;P94108;Q36667;P94086;B5KQR7;Q33514;P94048;P93976;Q8HUY1;P94106;A8DPF8;Q33268;Q8HUZ7;Q36683;Q8HU48;A8DPF0;O63147;Q33620;P94054;Q9TI88;D2CN03;D8V9A9;P92468;P94039;A5Y0S8;D6C5Z0;O63185;Q9TI00;P94046;P94038;D8V9C6;Q8WKU6;Q31669;P93986;A0PDA4;Q9GDQ2;Q8HT77;A5X4I3;P94074;A5X4L3;Q9GD45;Q8HUY5;Q39288;Q37269;O47047;Q5DK06;O98549;Q3MKL9;Q05554;…	7073	170	CID	C9(Carbamidomethyl)	44.06	0.0843872		4	50		1	1546.68	-38.2387	18/115	pps_pisum_IE_trypsin_rep2.mgf
	Medium	NHGMHFR	Q9TI22;Q33550;C7AQU8;Q31992;P36489;Q32800;Q6RIC2;Q9TJY5;Q8MAK5;Q32816;O63121;O98553;Q9GD60;D8V9G2;Q8SKV4;P94086;B5KQR7;Q33514;P94048;P93976;Q8HUY1;P94106;A8DPF8;Q33268;O03607;Q36683;Q8HU48;A8DPF0;O63147;Q33620;P94054;Q9TI88;D2CN03;D8V9A9;D8V9C3;P92468;P94039;P94042;A5Y0S8;O63185;Q9TI00;Q8HDA1;P92469;P94038;D8V9C6;Q36657;Q33535;Q33507;E0D9I0;Q8WKU6;B7P0F0;Q36637;Q37357;P93986;A0PDA4;Q9GDQ2;Q8HT77;…	14981	267	CID		42.4	0.102138	0	1	49	33	1	898.393	-19.3026	8/68	pps_pisum_IE_trypsin_rep2.mgf
	Low	DDENVNSQPFMR	B8YGX4;Q6PSM7;Q71N62;C7AQS9;Q9TI22;O98435;Q33550;Q29VE5;C7AQU8;Q31992;P36489;Q32800;Q9TJY5;Q8MAK5;Q32816;O63121;O98553;Q9GD60;D8V9G2;Q36667;Q8SKV4;P94086;B5KQR7;P94048;P93976;Q9GD57;Q8HUY1;P94106;A8DPF8;O03607;Q8HUZ7;Q36683;Q8HU48;A8DPF0;O63147;Q33620;Q8MAK6;P94054;Q9TI88;D2CN03;D8V9A9;D8V9C3;P92468;P94039;P94042;A5Y0S8;D6C5Z0;Q9TI00;Q8HDA1;P94046;P92469;O98659;P94038;D8V9C6;Q36657;Q33535;Q33507;…	22503	364	CID		40.44	0.240764		4	51		1	1451.6	-13.9441	14/121	pps_pisum_IE_trypsin_rep2.mgf
	Low	IPYAYVK	P04717	2	1	CID		38.42	0.498853	0	1	52	45	1	853.471	-12.1114	8/56	pps_pisum_IE_trypsin_rep2.mgf
	Low	FLFcAEAIYK	Q6PSM7;C7AQS9;Q9TI22;Q29VE5;Q31992;Q6RIC2;Q32816;B5KQR7;Q8HUY1;Q8HUZ7;Q36683;A8DPF0;Q33620;Q8MAK6;A5Y0S8;D6C5Z0;B7P0F0;Q36637;A0PDA4;Q8HT77;A5X4I3;A5X4L3;Q6LA00;Q8MAK2;Q8MCX9;Q95E64;Q05554;P04717;P36487;Q6GZ97;Q8WHV7;Q9MTF6;Q36650;A0PDB4;A9P786;B3THH2;B8PRP3;D1KWX9;Q9BA14;O20211;O20274;Q33206;O78309;A1XM40;A5X4C4;C7AQR7;C7AQU0;D5FUM3;D6MYJ0;Q7YJM2;Q5K3Y8;Q6VW49;Q4VIC2;Q9TN78;Q37220;Q39972;O03644;…	5539	154	CID	C4(Carbamidomethyl)	37.31	0.689292		5	52		1	1261.59	-27.7469	9/76	pps_pisum_IE_trypsin_rep2.mgf
	Low	EITLGFVDLLR	C7AQS9;C7AQU8;Q6RIC2;Q8HUY1;Q8HUZ7;Q8MAK6;D2CN03;A5Y0S8;D6C5Z0;Q8HDA1;E0D9I0;Q9TLI7;A5X4I3;A5X4L3;E0DA51;Q8MAK2;Q8MCX9;Q05554;P31184;P69576;P04717;Q8MAT5;Q36650;Q71N78;Q4VI97;B8PRP3;D1KWX9;Q33206;O47068;Q9MS05;O78309;Q66MG6;Q4VI95;A4F4H5;C0J9S0;C7AQR7;C7AQU0;B3SHH2;Q3T5L5;Q4VIC2;Q39972;O47280;Q29S37;Q32555;O03616;Q9XQL8;O98900;Q8MC01;D2CMZ3;Q95F83;Q9GEP1;O47272;O20245;A4V8H9;C3RXH1;A5PF92;Q33051;…	4911	148	CID		35.48	0.805517		7	51	45	1	1275.69	-32.4346	14/97	pps_pisum_IE_trypsin_rep2.mgf
	Low	AVYEcLR	B8YGX4;Q71N62;C7AQS9;O98435;Q33550;Q29VE5;C7AQU8;Q31992;P36489;Q8MAK5;Q32816;O63121;O98553;P94108;Q9GD60;D8V9G2;Q36667;Q8SKV4;P94086;B5KQR7;Q33514;P93976;Q9GD57;Q8HUY1;A8DPF8;Q36683;Q8HU48;A8DPF0;O63147;Q33620;Q8MAK6;P94054;Q9TI88;D2CN03;D8V9A9;D8V9C3;P92468;P94042;A5Y0S8;D6C5Z0;O63185;Q9TI00;Q8HDA1;P94046;P92469;O98659;P94038;D8V9C6;Q36657;Q33535;Q33507;E0D9I0;Q8WKU6;Q31669;B7P0F0;Q36637;Q37357;…	21455	342	CID	C5(Carbamidomethyl)	28.82	3.67514	0	1	51	41	1	910.439	-6.85965	8/51	pps_pisum_IE_trypsin_rep2.mgf
	Low	EITLGFVDLLRDDYIK	P04717	1	1	CID		22.66	16.0972	0.130435	1	51	34	1	1909.9	-64.7491	14/157	pps_pisum_IE_trypsin_rep2.mgf
Q9GDQ1	28.16	12	11	451	49.7249	7.02002	271.409	Ribulose 1,5-bisphosphate carboxylase (Fragment) OS=Melanophylla madagascariensis GN=rbcL PE=3 SV=1 - [Q9GDQ1_9APIA]
	Confidence Icon	Sequence	Protein Accessions	# Proteins	# Protein Groups	Activation Type	Modifications	IonScore	Exp Value	Δ Score	Rank	Identity High	Homology Threshold	Charge	m/z [Da]	ΔM [ppm]	Ions Matched	Spectrum File
	High	VTPQPGVPPEEAGAAVAAESSTGTWTTVWTDGLTSLDR	Q71N62;C7AQS9;Q9TI22;Q33550;C7AQU8;P36489;Q32800;Q6RIC2;Q9TJY5;Q32816;O98553;Q9GD60;D8V9G2;Q36667;Q8SKV4;P94086;B5KQR7;Q33514;P94048;P93976;Q9GD57;Q8HUY1;P94106;Q33268;O03607;Q8HUZ7;Q36683;Q8HU48;A8DPF0;Q33620;P94054;Q9TI88;D2CN03;D8V9A9;D8V9C3;P92468;P94039;P94042;A5Y0S8;D6C5Z0;O63185;Q9TI00;P92469;O98659;D8V9C6;Q8WKU6;Q31669;Q37357;A0PDA4;Q8HT77;A5X4I3;P94074;A5X4L3;Q6LA00;D8V9E6;E5KUU8;Q9GD45;…	13123	268	CID		100.82	2.3413e-07		9	51		1	3854.69	-46.7512	17/435	pps_pisum_IE_trypsin_rep2.mgf
	High	LTYYTPDYxTKDTDILAAFR	Q9GDQ1;A2VA70;Q8MD96;Q31932	6	4	CID	X9(K)	94.08	9.84411e-07		2	51		1	2395.09	-51.7188	14/200	pps_pisum_IE_trypsin_rep2.mgf
	High	LTYYTPDYxTKDTDILAAFR	Q9GDQ1;A2VA70;Q8MD96;Q31932	6	4	CID	X9(Q)	94.08	9.84411e-07		9	51		1	2395.09	-36.5252	14/200	pps_pisum_IE_trypsin_rep2.mgf
	High	TFQGPPHGIQVER	Q6PSM7;Q71N62;C7AQS9;Q9TI22;Q33550;Q29VE5;C7AQU8;Q31992;Q32800;Q6RIC2;Q9TJY5;Q8MAK5;O63121;P94108;Q9GD60;D8V9G2;Q36667;Q8SKV4;P94086;B5KQR7;Q33514;P93976;Q9GD57;Q9TKH0;Q8HUY1;A8DPF8;Q33268;Q8HUZ7;Q36683;Q8HU48;A8DPF0;O63147;Q8MAK6;P94054;Q9TI88;D2CN03;D8V9A9;D8V9C3;P92468;A5Y0S8;D6C5Z0;O63185;Q9TI00;P94046;P92469;O98659;P94038;D8V9C6;Q36657;Q33535;Q33507;E0D9I0;Q8WKU6;Q31669;Q37357;A0PDA4;Q9GE67;…	19129	333	CID		92.76	2.07816e-06		5	53		1	1465.73	-19.456	17/139	pps_pisum_IE_trypsin_rep2.mgf
	High	DNGLLLHIHR	B8YGX4;C7AQS9;Q9TI22;Q33550;Q29VE5;C7AQU8;Q31992;P36489;Q32800;Q6RIC2;Q9TJY5;Q8MAK5;Q32816;O98553;Q9GD60;D8V9G2;Q36667;Q8SKV4;B5KQR7;Q33514;Q9GD57;Q9TKH0;Q8HUY1;P94106;A8DPF8;Q33268;Q8HUZ7;Q36683;Q8HU48;A8DPF0;O63147;Q33620;Q8MAK6;P94054;Q9TI88;D2CN03;D8V9A9;D8V9C3;P92468;A5Y0S8;D6C5Z0;O63185;Q8HDA1;P94046;P92469;O98659;P94038;D8V9C6;Q33535;Q33507;E0D9I0;Q8WKU6;Q31669;B7P0F0;Q36637;Q37357;P93986;…	20168	343	CID		77.18	7.02675e-05		6	52		1	1187.62	-36.4689	8/97	pps_pisum_IE_trypsin_rep2.mgf
	High	LTYYTPDYxTK	Q9GDQ1;A2VA70;Q8MD96;Q31932	6	4	CID	X9(K)	69.91	0.000227205		5	50		1	1392.65	-37.3913	13/97	pps_pisum_IE_trypsin_rep2.mgf
	High	GGLDFTKDDENVNSQPFMR	B8YGX4;Q6PSM7;Q71N62;C7AQS9;Q9TI22;O98435;Q33550;Q29VE5;C7AQU8;Q31992;P36489;Q32800;Q9TJY5;Q8MAK5;Q32816;O63121;O98553;Q9GD60;D8V9G2;Q36667;Q8SKV4;P94086;B5KQR7;P94048;P93976;Q9GD57;Q8HUY1;P94106;A8DPF8;O03607;Q8HUZ7;Q36683;Q8HU48;A8DPF0;O63147;Q33620;Q8MAK6;P94054;Q9TI88;D2CN03;D8V9A9;D8V9C3;P92468;P94039;P94042;A5Y0S8;D6C5Z0;Q9TI00;Q8HDA1;P94046;P92469;O98659;P94038;D8V9C6;Q36657;Q33535;Q33507;…	22231	353	CID		59.09	0.0035802		2	51		1	2169.91	-35.4349	9/193	pps_pisum_IE_trypsin_rep2.mgf
	High	YGRPLLGcTIKPK	B8YGX4;Q6PSM7;Q71N62;C7AQS9;Q9TI22;O98435;Q33550;Q29VE5;C7AQU8;Q31992;P36489;Q32800;Q6RIC2;Q8MAK5;Q32816;O63121;O98553;P94108;Q9GD60;D8V9G2;Q36667;Q8SKV4;P94086;B5KQR7;Q33514;P94048;Q9GD57;Q9TKH0;Q8HUY1;P94106;A8DPF8;Q33268;O03607;Q8HUZ7;Q8HU48;A8DPF0;O63147;Q33620;Q8MAK6;P94054;Q9TI88;D2CN03;D8V9A9;D8V9C3;P92468;P94039;P94042;A5Y0S8;D6C5Z0;O63185;Q9TI00;P94046;P92469;O98659;P94038;D8V9C6;Q36657;…	22107	356	CID	C8(Carbamidomethyl)	57.48	0.00722697		4	53		1	1502.79	-43.882	10/120	pps_pisum_IE_trypsin_rep2.mgf
	Medium	DTDILAAFR	Q6PSM7;C7AQS9;Q9TI22;O98435;Q33550;Q29VE5;C7AQU8;Q31992;P36489;Q32800;Q6RIC2;Q9TJY5;Q8MAK5;Q32816;O63121;P94108;Q9GD60;Q36667;P94086;B5KQR7;Q33514;P93976;Q9GD57;Q9TKH0;Q8HUY1;P94106;A8DPF8;Q33268;O03607;Q8HUZ7;Q36683;A8DPF0;O63147;Q33620;P94054;Q9TI88;D2CN03;D8V9A9;D8V9C3;P94042;D6C5Z0;O63185;Q9TI00;Q8HDA1;P94046;P92469;O98659;P94038;D8V9C6;Q36657;Q33535;Q33507;Q8WKU6;Q37357;P93986;Q9GDQ2;Q8HT77;…	17751	307	CID		45.18	0.104516	0	1	52		1	1021.51	-17.6613	7/74	pps_pisum_IE_trypsin_rep2.mgf
	Medium	NHGMHFR	Q9TI22;Q33550;C7AQU8;Q31992;P36489;Q32800;Q6RIC2;Q9TJY5;Q8MAK5;Q32816;O63121;O98553;Q9GD60;D8V9G2;Q8SKV4;P94086;B5KQR7;Q33514;P94048;P93976;Q8HUY1;P94106;A8DPF8;Q33268;O03607;Q36683;Q8HU48;A8DPF0;O63147;Q33620;P94054;Q9TI88;D2CN03;D8V9A9;D8V9C3;P92468;P94039;P94042;A5Y0S8;O63185;Q9TI00;Q8HDA1;P92469;P94038;D8V9C6;Q36657;Q33535;Q33507;E0D9I0;Q8WKU6;B7P0F0;Q36637;Q37357;P93986;A0PDA4;Q9GDQ2;Q8HT77;…	14981	267	CID		42.4	0.102138	0	1	49	33	1	898.393	-19.3026	8/68	pps_pisum_IE_trypsin_rep2.mgf
	Low	DDENVNSQPFMR	B8YGX4;Q6PSM7;Q71N62;C7AQS9;Q9TI22;O98435;Q33550;Q29VE5;C7AQU8;Q31992;P36489;Q32800;Q9TJY5;Q8MAK5;Q32816;O63121;O98553;Q9GD60;D8V9G2;Q36667;Q8SKV4;P94086;B5KQR7;P94048;P93976;Q9GD57;Q8HUY1;P94106;A8DPF8;O03607;Q8HUZ7;Q36683;Q8HU48;A8DPF0;O63147;Q33620;Q8MAK6;P94054;Q9TI88;D2CN03;D8V9A9;D8V9C3;P92468;P94039;P94042;A5Y0S8;D6C5Z0;Q9TI00;Q8HDA1;P94046;P92469;O98659;P94038;D8V9C6;Q36657;Q33535;Q33507;…	22503	364	CID		40.44	0.240764		4	51		1	1451.6	-13.9441	14/121	pps_pisum_IE_trypsin_rep2.mgf
	Low	AVYEcLR	B8YGX4;Q71N62;C7AQS9;O98435;Q33550;Q29VE5;C7AQU8;Q31992;P36489;Q8MAK5;Q32816;O63121;O98553;P94108;Q9GD60;D8V9G2;Q36667;Q8SKV4;P94086;B5KQR7;Q33514;P93976;Q9GD57;Q8HUY1;A8DPF8;Q36683;Q8HU48;A8DPF0;O63147;Q33620;Q8MAK6;P94054;Q9TI88;D2CN03;D8V9A9;D8V9C3;P92468;P94042;A5Y0S8;D6C5Z0;O63185;Q9TI00;Q8HDA1;P94046;P92469;O98659;P94038;D8V9C6;Q36657;Q33535;Q33507;E0D9I0;Q8WKU6;Q31669;B7P0F0;Q36637;Q37357;…	21455	342	CID	C5(Carbamidomethyl)	28.82	3.67514	0	1	51	41	1	910.439	-6.85965	8/51	pps_pisum_IE_trypsin_rep2.mgf
D2CMZ3	32.4	13	13	466	51.756	6.80029	271.409	Ribulose-1,5-bisphosphate carboxylase/oxygenase large subunit (Fragment) OS=Quisqualis littorea GN=rbcL PE=3 SV=1 - [D2CMZ3_9MYRT]
	Confidence Icon	Sequence	Protein Accessions	# Proteins	# Protein Groups	Activation Type	Modifications	IonScore	Exp Value	Δ Score	Rank	Identity High	Homology Threshold	Charge	m/z [Da]	ΔM [ppm]	Ions Matched	Spectrum File
	High	VTPQPGVPPEEAGAAVAAESSTGTWTTVWTDGLTSLDR	Q71N62;C7AQS9;Q9TI22;Q33550;C7AQU8;P36489;Q32800;Q6RIC2;Q9TJY5;Q32816;O98553;Q9GD60;D8V9G2;Q36667;Q8SKV4;P94086;B5KQR7;Q33514;P94048;P93976;Q9GD57;Q8HUY1;P94106;Q33268;O03607;Q8HUZ7;Q36683;Q8HU48;A8DPF0;Q33620;P94054;Q9TI88;D2CN03;D8V9A9;D8V9C3;P92468;P94039;P94042;A5Y0S8;D6C5Z0;O63185;Q9TI00;P92469;O98659;D8V9C6;Q8WKU6;Q31669;Q37357;A0PDA4;Q8HT77;A5X4I3;P94074;A5X4L3;Q6LA00;D8V9E6;E5KUU8;Q9GD45;…	13123	268	CID		100.82	2.3413e-07		9	51		1	3854.69	-46.7512	17/435	pps_pisum_IE_trypsin_rep2.mgf
	High	LTYYTPDYQTKDTxILAAFR	D2CMZ3	2	1	CID	X14(D)	94.08	9.84411e-07		7	51		1	2395.09	-36.5252	14/203	pps_pisum_IE_trypsin_rep2.mgf
	High	TFQGPPHGIQVER	Q6PSM7;Q71N62;C7AQS9;Q9TI22;Q33550;Q29VE5;C7AQU8;Q31992;Q32800;Q6RIC2;Q9TJY5;Q8MAK5;O63121;P94108;Q9GD60;D8V9G2;Q36667;Q8SKV4;P94086;B5KQR7;Q33514;P93976;Q9GD57;Q9TKH0;Q8HUY1;A8DPF8;Q33268;Q8HUZ7;Q36683;Q8HU48;A8DPF0;O63147;Q8MAK6;P94054;Q9TI88;D2CN03;D8V9A9;D8V9C3;P92468;A5Y0S8;D6C5Z0;O63185;Q9TI00;P94046;P92469;O98659;P94038;D8V9C6;Q36657;Q33535;Q33507;E0D9I0;Q8WKU6;Q31669;Q37357;A0PDA4;Q9GE67;…	19129	333	CID		92.76	2.07816e-06		5	53		1	1465.73	-19.456	17/139	pps_pisum_IE_trypsin_rep2.mgf
	High	DNGLLLHIHR	B8YGX4;C7AQS9;Q9TI22;Q33550;Q29VE5;C7AQU8;Q31992;P36489;Q32800;Q6RIC2;Q9TJY5;Q8MAK5;Q32816;O98553;Q9GD60;D8V9G2;Q36667;Q8SKV4;B5KQR7;Q33514;Q9GD57;Q9TKH0;Q8HUY1;P94106;A8DPF8;Q33268;Q8HUZ7;Q36683;Q8HU48;A8DPF0;O63147;Q33620;Q8MAK6;P94054;Q9TI88;D2CN03;D8V9A9;D8V9C3;P92468;A5Y0S8;D6C5Z0;O63185;Q8HDA1;P94046;P92469;O98659;P94038;D8V9C6;Q33535;Q33507;E0D9I0;Q8WKU6;Q31669;B7P0F0;Q36637;Q37357;P93986;…	20168	343	CID		77.18	7.02675e-05		6	52		1	1187.62	-36.4689	8/97	pps_pisum_IE_trypsin_rep2.mgf
	High	LTYYTPDYQTK	O98435;D2CN03;D3XQ20;P04717;Q85XM1;Q09RH6;Q9BB40;E2D4M6;Q6YLQ6;Q85XM3;D2CMZ3;E2D4N3;Q1AE36;O98359;Q7YKH2;B2Y4S2;Q8SL21;Q31895;Q9TLH5;O98324;Q537M4;O98354;Q09RH0;Q32920;Q7YJL9;Q95CF9	880	26	CID		69.91	0.000227205		9	50		1	1392.65	-11.2613	13/101	pps_pisum_IE_trypsin_rep2.mgf
	High	GGLDFTKDDENVNSQPFMR	B8YGX4;Q6PSM7;Q71N62;C7AQS9;Q9TI22;O98435;Q33550;Q29VE5;C7AQU8;Q31992;P36489;Q32800;Q9TJY5;Q8MAK5;Q32816;O63121;O98553;Q9GD60;D8V9G2;Q36667;Q8SKV4;P94086;B5KQR7;P94048;P93976;Q9GD57;Q8HUY1;P94106;A8DPF8;O03607;Q8HUZ7;Q36683;Q8HU48;A8DPF0;O63147;Q33620;Q8MAK6;P94054;Q9TI88;D2CN03;D8V9A9;D8V9C3;P92468;P94039;P94042;A5Y0S8;D6C5Z0;Q9TI00;Q8HDA1;P94046;P92469;O98659;P94038;D8V9C6;Q36657;Q33535;Q33507;…	22231	353	CID		59.09	0.0035802		2	51		1	2169.91	-35.4349	9/193	pps_pisum_IE_trypsin_rep2.mgf
	High	YGRPLLGcTIKPK	B8YGX4;Q6PSM7;Q71N62;C7AQS9;Q9TI22;O98435;Q33550;Q29VE5;C7AQU8;Q31992;P36489;Q32800;Q6RIC2;Q8MAK5;Q32816;O63121;O98553;P94108;Q9GD60;D8V9G2;Q36667;Q8SKV4;P94086;B5KQR7;Q33514;P94048;Q9GD57;Q9TKH0;Q8HUY1;P94106;A8DPF8;Q33268;O03607;Q8HUZ7;Q8HU48;A8DPF0;O63147;Q33620;Q8MAK6;P94054;Q9TI88;D2CN03;D8V9A9;D8V9C3;P92468;P94039;P94042;A5Y0S8;D6C5Z0;O63185;Q9TI00;P94046;P92469;O98659;P94038;D8V9C6;Q36657;…	22107	356	CID	C8(Carbamidomethyl)	57.48	0.00722697		4	53		1	1502.79	-43.882	10/120	pps_pisum_IE_trypsin_rep2.mgf
	Medium	DTxILAAFR	A0PDB4;B3THH2;D2CMZ3;Q9GDL4;O03622;Q32825;Q7YJP1;A0ERH2;Q31868	16	9	CID	X3(D)	45.18	0.104516		8	52		1	1021.51	-17.6613	7/73	pps_pisum_IE_trypsin_rep2.mgf
	Medium	WSPELAAAcEVWK	O98435;Q33550;Q29VE5;P36489;Q6RIC2;Q9TJY5;Q32816;O63121;O98553;P94108;Q36667;P94086;B5KQR7;Q33514;P94048;P93976;Q8HUY1;P94106;A8DPF8;Q33268;Q8HUZ7;Q36683;Q8HU48;A8DPF0;O63147;Q33620;P94054;Q9TI88;D2CN03;D8V9A9;P92468;P94039;A5Y0S8;D6C5Z0;O63185;Q9TI00;P94046;P94038;D8V9C6;Q8WKU6;Q31669;P93986;A0PDA4;Q9GDQ2;Q8HT77;A5X4I3;P94074;A5X4L3;Q9GD45;Q8HUY5;Q39288;Q37269;O47047;Q5DK06;O98549;Q3MKL9;Q05554;…	7073	170	CID	C9(Carbamidomethyl)	44.06	0.0843872		4	50		1	1546.68	-38.2387	18/115	pps_pisum_IE_trypsin_rep2.mgf
	Medium	NHGMHFR	Q9TI22;Q33550;C7AQU8;Q31992;P36489;Q32800;Q6RIC2;Q9TJY5;Q8MAK5;Q32816;O63121;O98553;Q9GD60;D8V9G2;Q8SKV4;P94086;B5KQR7;Q33514;P94048;P93976;Q8HUY1;P94106;A8DPF8;Q33268;O03607;Q36683;Q8HU48;A8DPF0;O63147;Q33620;P94054;Q9TI88;D2CN03;D8V9A9;D8V9C3;P92468;P94039;P94042;A5Y0S8;O63185;Q9TI00;Q8HDA1;P92469;P94038;D8V9C6;Q36657;Q33535;Q33507;E0D9I0;Q8WKU6;B7P0F0;Q36637;Q37357;P93986;A0PDA4;Q9GDQ2;Q8HT77;…	14981	267	CID		42.4	0.102138	0	1	49	33	1	898.393	-19.3026	8/68	pps_pisum_IE_trypsin_rep2.mgf
	Low	DDENVNSQPFMR	B8YGX4;Q6PSM7;Q71N62;C7AQS9;Q9TI22;O98435;Q33550;Q29VE5;C7AQU8;Q31992;P36489;Q32800;Q9TJY5;Q8MAK5;Q32816;O63121;O98553;Q9GD60;D8V9G2;Q36667;Q8SKV4;P94086;B5KQR7;P94048;P93976;Q9GD57;Q8HUY1;P94106;A8DPF8;O03607;Q8HUZ7;Q36683;Q8HU48;A8DPF0;O63147;Q33620;Q8MAK6;P94054;Q9TI88;D2CN03;D8V9A9;D8V9C3;P92468;P94039;P94042;A5Y0S8;D6C5Z0;Q9TI00;Q8HDA1;P94046;P92469;O98659;P94038;D8V9C6;Q36657;Q33535;Q33507;…	22503	364	CID		40.44	0.240764		4	51		1	1451.6	-13.9441	14/121	pps_pisum_IE_trypsin_rep2.mgf
	Low	EITLGFVDLLR	C7AQS9;C7AQU8;Q6RIC2;Q8HUY1;Q8HUZ7;Q8MAK6;D2CN03;A5Y0S8;D6C5Z0;Q8HDA1;E0D9I0;Q9TLI7;A5X4I3;A5X4L3;E0DA51;Q8MAK2;Q8MCX9;Q05554;P31184;P69576;P04717;Q8MAT5;Q36650;Q71N78;Q4VI97;B8PRP3;D1KWX9;Q33206;O47068;Q9MS05;O78309;Q66MG6;Q4VI95;A4F4H5;C0J9S0;C7AQR7;C7AQU0;B3SHH2;Q3T5L5;Q4VIC2;Q39972;O47280;Q29S37;Q32555;O03616;Q9XQL8;O98900;Q8MC01;D2CMZ3;Q95F83;Q9GEP1;O47272;O20245;A4V8H9;C3RXH1;A5PF92;Q33051;…	4911	148	CID		35.48	0.805517		7	51	45	1	1275.69	-32.4346	14/97	pps_pisum_IE_trypsin_rep2.mgf
	Low	AVYEcLR	B8YGX4;Q71N62;C7AQS9;O98435;Q33550;Q29VE5;C7AQU8;Q31992;P36489;Q8MAK5;Q32816;O63121;O98553;P94108;Q9GD60;D8V9G2;Q36667;Q8SKV4;P94086;B5KQR7;Q33514;P93976;Q9GD57;Q8HUY1;A8DPF8;Q36683;Q8HU48;A8DPF0;O63147;Q33620;Q8MAK6;P94054;Q9TI88;D2CN03;D8V9A9;D8V9C3;P92468;P94042;A5Y0S8;D6C5Z0;O63185;Q9TI00;Q8HDA1;P94046;P92469;O98659;P94038;D8V9C6;Q36657;Q33535;Q33507;E0D9I0;Q8WKU6;Q31669;B7P0F0;Q36637;Q37357;…	21455	342	CID	C5(Carbamidomethyl)	28.82	3.67514	0	1	51	41	1	910.439	-6.85965	8/51	pps_pisum_IE_trypsin_rep2.mgf
Q9TLH5	26.96	11	11	471	52.3774	6.80029	271.409	Ribulose-1,5-bisphosphate carboxylase oxygenase, large subunit (Fragment) OS=Pseudowintera colorata GN=rbcL PE=3 SV=1 - [Q9TLH5_9MAGN]
	Confidence Icon	Sequence	Protein Accessions	# Proteins	# Protein Groups	Activation Type	Modifications	IonScore	Exp Value	Δ Score	Rank	Identity High	Homology Threshold	Charge	m/z [Da]	ΔM [ppm]	Ions Matched	Spectrum File
	High	VTPQPGVPPEEAGAAVAAESSTGTWTTVWTDGLTSLDR	Q71N62;C7AQS9;Q9TI22;Q33550;C7AQU8;P36489;Q32800;Q6RIC2;Q9TJY5;Q32816;O98553;Q9GD60;D8V9G2;Q36667;Q8SKV4;P94086;B5KQR7;Q33514;P94048;P93976;Q9GD57;Q8HUY1;P94106;Q33268;O03607;Q8HUZ7;Q36683;Q8HU48;A8DPF0;Q33620;P94054;Q9TI88;D2CN03;D8V9A9;D8V9C3;P92468;P94039;P94042;A5Y0S8;D6C5Z0;O63185;Q9TI00;P92469;O98659;D8V9C6;Q8WKU6;Q31669;Q37357;A0PDA4;Q8HT77;A5X4I3;P94074;A5X4L3;Q6LA00;D8V9E6;E5KUU8;Q9GD45;…	13123	268	CID		100.82	2.3413e-07		9	51		1	3854.69	-46.7512	17/435	pps_pisum_IE_trypsin_rep2.mgf
	High	LTYYTPDYQTKDTDILAAFR	O98435;D2CN03;P04717;Q85XM3;Q7YKH2;B2Y4S2;Q8SL21;Q31895;Q9TLH5;O98324;Q537M4;Q09RH0;Q32920;Q7YJL9;Q95CF9	443	15	CID		94.08	9.84411e-07		6	51		1	2395.09	-36.5252	14/204	pps_pisum_IE_trypsin_rep2.mgf
	High	TFQGPPHGIQVER	Q6PSM7;Q71N62;C7AQS9;Q9TI22;Q33550;Q29VE5;C7AQU8;Q31992;Q32800;Q6RIC2;Q9TJY5;Q8MAK5;O63121;P94108;Q9GD60;D8V9G2;Q36667;Q8SKV4;P94086;B5KQR7;Q33514;P93976;Q9GD57;Q9TKH0;Q8HUY1;A8DPF8;Q33268;Q8HUZ7;Q36683;Q8HU48;A8DPF0;O63147;Q8MAK6;P94054;Q9TI88;D2CN03;D8V9A9;D8V9C3;P92468;A5Y0S8;D6C5Z0;O63185;Q9TI00;P94046;P92469;O98659;P94038;D8V9C6;Q36657;Q33535;Q33507;E0D9I0;Q8WKU6;Q31669;Q37357;A0PDA4;Q9GE67;…	19129	333	CID		92.76	2.07816e-06		5	53		1	1465.73	-19.456	17/139	pps_pisum_IE_trypsin_rep2.mgf
	High	DNGLLLHIHR	B8YGX4;C7AQS9;Q9TI22;Q33550;Q29VE5;C7AQU8;Q31992;P36489;Q32800;Q6RIC2;Q9TJY5;Q8MAK5;Q32816;O98553;Q9GD60;D8V9G2;Q36667;Q8SKV4;B5KQR7;Q33514;Q9GD57;Q9TKH0;Q8HUY1;P94106;A8DPF8;Q33268;Q8HUZ7;Q36683;Q8HU48;A8DPF0;O63147;Q33620;Q8MAK6;P94054;Q9TI88;D2CN03;D8V9A9;D8V9C3;P92468;A5Y0S8;D6C5Z0;O63185;Q8HDA1;P94046;P92469;O98659;P94038;D8V9C6;Q33535;Q33507;E0D9I0;Q8WKU6;Q31669;B7P0F0;Q36637;Q37357;P93986;…	20168	343	CID		77.18	7.02675e-05		6	52		1	1187.62	-36.4689	8/97	pps_pisum_IE_trypsin_rep2.mgf
	High	LTYYTPDYQTK	O98435;D2CN03;D3XQ20;P04717;Q85XM1;Q09RH6;Q9BB40;E2D4M6;Q6YLQ6;Q85XM3;D2CMZ3;E2D4N3;Q1AE36;O98359;Q7YKH2;B2Y4S2;Q8SL21;Q31895;Q9TLH5;O98324;Q537M4;O98354;Q09RH0;Q32920;Q7YJL9;Q95CF9	880	26	CID		69.91	0.000227205		9	50		1	1392.65	-11.2613	13/101	pps_pisum_IE_trypsin_rep2.mgf
	High	GGLDFTKDDENVNSQPFMR	B8YGX4;Q6PSM7;Q71N62;C7AQS9;Q9TI22;O98435;Q33550;Q29VE5;C7AQU8;Q31992;P36489;Q32800;Q9TJY5;Q8MAK5;Q32816;O63121;O98553;Q9GD60;D8V9G2;Q36667;Q8SKV4;P94086;B5KQR7;P94048;P93976;Q9GD57;Q8HUY1;P94106;A8DPF8;O03607;Q8HUZ7;Q36683;Q8HU48;A8DPF0;O63147;Q33620;Q8MAK6;P94054;Q9TI88;D2CN03;D8V9A9;D8V9C3;P92468;P94039;P94042;A5Y0S8;D6C5Z0;Q9TI00;Q8HDA1;P94046;P92469;O98659;P94038;D8V9C6;Q36657;Q33535;Q33507;…	22231	353	CID		59.09	0.0035802		2	51		1	2169.91	-35.4349	9/193	pps_pisum_IE_trypsin_rep2.mgf
	High	YGRPLLGcTIKPK	B8YGX4;Q6PSM7;Q71N62;C7AQS9;Q9TI22;O98435;Q33550;Q29VE5;C7AQU8;Q31992;P36489;Q32800;Q6RIC2;Q8MAK5;Q32816;O63121;O98553;P94108;Q9GD60;D8V9G2;Q36667;Q8SKV4;P94086;B5KQR7;Q33514;P94048;Q9GD57;Q9TKH0;Q8HUY1;P94106;A8DPF8;Q33268;O03607;Q8HUZ7;Q8HU48;A8DPF0;O63147;Q33620;Q8MAK6;P94054;Q9TI88;D2CN03;D8V9A9;D8V9C3;P92468;P94039;P94042;A5Y0S8;D6C5Z0;O63185;Q9TI00;P94046;P92469;O98659;P94038;D8V9C6;Q36657;…	22107	356	CID	C8(Carbamidomethyl)	57.48	0.00722697		4	53		1	1502.79	-43.882	10/120	pps_pisum_IE_trypsin_rep2.mgf
	Medium	DTDILAAFR	Q6PSM7;C7AQS9;Q9TI22;O98435;Q33550;Q29VE5;C7AQU8;Q31992;P36489;Q32800;Q6RIC2;Q9TJY5;Q8MAK5;Q32816;O63121;P94108;Q9GD60;Q36667;P94086;B5KQR7;Q33514;P93976;Q9GD57;Q9TKH0;Q8HUY1;P94106;A8DPF8;Q33268;O03607;Q8HUZ7;Q36683;A8DPF0;O63147;Q33620;P94054;Q9TI88;D2CN03;D8V9A9;D8V9C3;P94042;D6C5Z0;O63185;Q9TI00;Q8HDA1;P94046;P92469;O98659;P94038;D8V9C6;Q36657;Q33535;Q33507;Q8WKU6;Q37357;P93986;Q9GDQ2;Q8HT77;…	17751	307	CID		45.18	0.104516	0	1	52		1	1021.51	-17.6613	7/74	pps_pisum_IE_trypsin_rep2.mgf
	Medium	xHGMHFR	P94046;Q8MCW3;Q6LA01;Q3T5L5;A0AS74;Q95CD7;Q8H981;Q71LZ7;Q9TLI2;Q6VW29;E2D4M8;Q9TLH5;P92447;Q9BAK9	18	14	CID	X1(N)	42.4	0.102138		7	49	33	1	898.393	-19.3026	8/56	pps_pisum_IE_trypsin_rep2.mgf
	Low	DDENVNSQPFMR	B8YGX4;Q6PSM7;Q71N62;C7AQS9;Q9TI22;O98435;Q33550;Q29VE5;C7AQU8;Q31992;P36489;Q32800;Q9TJY5;Q8MAK5;Q32816;O63121;O98553;Q9GD60;D8V9G2;Q36667;Q8SKV4;P94086;B5KQR7;P94048;P93976;Q9GD57;Q8HUY1;P94106;A8DPF8;O03607;Q8HUZ7;Q36683;Q8HU48;A8DPF0;O63147;Q33620;Q8MAK6;P94054;Q9TI88;D2CN03;D8V9A9;D8V9C3;P92468;P94039;P94042;A5Y0S8;D6C5Z0;Q9TI00;Q8HDA1;P94046;P92469;O98659;P94038;D8V9C6;Q36657;Q33535;Q33507;…	22503	364	CID		40.44	0.240764		4	51		1	1451.6	-13.9441	14/121	pps_pisum_IE_trypsin_rep2.mgf
	Low	AVYEcLR	B8YGX4;Q71N62;C7AQS9;O98435;Q33550;Q29VE5;C7AQU8;Q31992;P36489;Q8MAK5;Q32816;O63121;O98553;P94108;Q9GD60;D8V9G2;Q36667;Q8SKV4;P94086;B5KQR7;Q33514;P93976;Q9GD57;Q8HUY1;A8DPF8;Q36683;Q8HU48;A8DPF0;O63147;Q33620;Q8MAK6;P94054;Q9TI88;D2CN03;D8V9A9;D8V9C3;P92468;P94042;A5Y0S8;D6C5Z0;O63185;Q9TI00;Q8HDA1;P94046;P92469;O98659;P94038;D8V9C6;Q36657;Q33535;Q33507;E0D9I0;Q8WKU6;Q31669;B7P0F0;Q36637;Q37357;…	21455	342	CID	C5(Carbamidomethyl)	28.82	3.67514	0	1	51	41	1	910.439	-6.85965	8/51	pps_pisum_IE_trypsin_rep2.mgf
D8V9C6	40.22	13	13	455	50.4715	6.58057	270.023	Ribulose-1,5-bisphosphate carboxylase/oxygenase large subunit (Fragment) OS=Gonzalagunia dependens GN=rbcL PE=3 SV=1 - [D8V9C6_9GENT]
	Confidence Icon	Sequence	Protein Accessions	# Proteins	# Protein Groups	Activation Type	Modifications	IonScore	Exp Value	Δ Score	Rank	Identity High	Homology Threshold	Charge	m/z [Da]	ΔM [ppm]	Ions Matched	Spectrum File
	High	GHYLNATAGTcEEMIKR	Q33550;Q29VE5;Q31992;P36489;Q6RIC2;Q9TJY5;Q32816;O98553;P94108;Q36667;Q9GD57;Q8HUY1;A8DPF8;Q33268;Q8HUZ7;Q36683;Q8HU48;Q8MAK6;Q9TI88;D2CN03;D8V9A9;D8V9C3;P94039;A5Y0S8;O63185;Q9TI00;Q8HDA1;P94046;P92469;D8V9C6;E0D9I0;Q8WKU6;B7P0F0;Q36637;Q37357;P93986;Q9GDQ2;Q8HT77;A5X4L3;Q6LA00;E5KUU8;Q8HUY5;Q39288;Q37269;Q8MCX9;Q8HVG8;A3KLW4;Q3MKL9;P31184;P69576;Q6GZ97;Q8WHV7;Q95A73;Q9MTF6;Q31870;Q36650;Q5GLI7;…	7090	170	CID	C11(Carbamidomethyl)	108.3	3.61309e-08		3	50		1	1950.85	-33.5368	13/168	pps_pisum_IE_trypsin_rep2.mgf
	High	VTPQPGVPPEEAGAAVAAESSTGTWTTVWTDGLTSLDR	Q71N62;C7AQS9;Q9TI22;Q33550;C7AQU8;P36489;Q32800;Q6RIC2;Q9TJY5;Q32816;O98553;Q9GD60;D8V9G2;Q36667;Q8SKV4;P94086;B5KQR7;Q33514;P94048;P93976;Q9GD57;Q8HUY1;P94106;Q33268;O03607;Q8HUZ7;Q36683;Q8HU48;A8DPF0;Q33620;P94054;Q9TI88;D2CN03;D8V9A9;D8V9C3;P92468;P94039;P94042;A5Y0S8;D6C5Z0;O63185;Q9TI00;P92469;O98659;D8V9C6;Q8WKU6;Q31669;Q37357;A0PDA4;Q8HT77;A5X4I3;P94074;A5X4L3;Q6LA00;D8V9E6;E5KUU8;Q9GD45;…	13123	268	CID		100.82	2.3413e-07		9	51		1	3854.69	-46.7512	17/435	pps_pisum_IE_trypsin_rep2.mgf
	High	TFQGPPHGIQVER	Q6PSM7;Q71N62;C7AQS9;Q9TI22;Q33550;Q29VE5;C7AQU8;Q31992;Q32800;Q6RIC2;Q9TJY5;Q8MAK5;O63121;P94108;Q9GD60;D8V9G2;Q36667;Q8SKV4;P94086;B5KQR7;Q33514;P93976;Q9GD57;Q9TKH0;Q8HUY1;A8DPF8;Q33268;Q8HUZ7;Q36683;Q8HU48;A8DPF0;O63147;Q8MAK6;P94054;Q9TI88;D2CN03;D8V9A9;D8V9C3;P92468;A5Y0S8;D6C5Z0;O63185;Q9TI00;P94046;P92469;O98659;P94038;D8V9C6;Q36657;Q33535;Q33507;E0D9I0;Q8WKU6;Q31669;Q37357;A0PDA4;Q9GE67;…	19129	333	CID		92.76	2.07816e-06		5	53		1	1465.73	-19.456	17/139	pps_pisum_IE_trypsin_rep2.mgf
	High	DNGLLLHIHR	B8YGX4;C7AQS9;Q9TI22;Q33550;Q29VE5;C7AQU8;Q31992;P36489;Q32800;Q6RIC2;Q9TJY5;Q8MAK5;Q32816;O98553;Q9GD60;D8V9G2;Q36667;Q8SKV4;B5KQR7;Q33514;Q9GD57;Q9TKH0;Q8HUY1;P94106;A8DPF8;Q33268;Q8HUZ7;Q36683;Q8HU48;A8DPF0;O63147;Q33620;Q8MAK6;P94054;Q9TI88;D2CN03;D8V9A9;D8V9C3;P92468;A5Y0S8;D6C5Z0;O63185;Q8HDA1;P94046;P92469;O98659;P94038;D8V9C6;Q33535;Q33507;E0D9I0;Q8WKU6;Q31669;B7P0F0;Q36637;Q37357;P93986;…	20168	343	CID		77.18	7.02675e-05		6	52		1	1187.62	-36.4689	8/97	pps_pisum_IE_trypsin_rep2.mgf
	High	GGLDFTKDDENVNSQPFMR	B8YGX4;Q6PSM7;Q71N62;C7AQS9;Q9TI22;O98435;Q33550;Q29VE5;C7AQU8;Q31992;P36489;Q32800;Q9TJY5;Q8MAK5;Q32816;O63121;O98553;Q9GD60;D8V9G2;Q36667;Q8SKV4;P94086;B5KQR7;P94048;P93976;Q9GD57;Q8HUY1;P94106;A8DPF8;O03607;Q8HUZ7;Q36683;Q8HU48;A8DPF0;O63147;Q33620;Q8MAK6;P94054;Q9TI88;D2CN03;D8V9A9;D8V9C3;P92468;P94039;P94042;A5Y0S8;D6C5Z0;Q9TI00;Q8HDA1;P94046;P92469;O98659;P94038;D8V9C6;Q36657;Q33535;Q33507;…	22231	353	CID		59.09	0.0035802		2	51		1	2169.91	-35.4349	9/193	pps_pisum_IE_trypsin_rep2.mgf
	High	YGRPLLGcTIKPK	B8YGX4;Q6PSM7;Q71N62;C7AQS9;Q9TI22;O98435;Q33550;Q29VE5;C7AQU8;Q31992;P36489;Q32800;Q6RIC2;Q8MAK5;Q32816;O63121;O98553;P94108;Q9GD60;D8V9G2;Q36667;Q8SKV4;P94086;B5KQR7;Q33514;P94048;Q9GD57;Q9TKH0;Q8HUY1;P94106;A8DPF8;Q33268;O03607;Q8HUZ7;Q8HU48;A8DPF0;O63147;Q33620;Q8MAK6;P94054;Q9TI88;D2CN03;D8V9A9;D8V9C3;P92468;P94039;P94042;A5Y0S8;D6C5Z0;O63185;Q9TI00;P94046;P92469;O98659;P94038;D8V9C6;Q36657;…	22107	356	CID	C8(Carbamidomethyl)	57.48	0.00722697		4	53		1	1502.79	-43.882	10/120	pps_pisum_IE_trypsin_rep2.mgf
	High	VALEAcVKAR	Q31992;P36489;Q32800;Q6RIC2;Q9TJY5;Q8MAK5;Q32816;O63121;O98553;P94108;Q9GD60;D8V9G2;Q36667;Q8SKV4;P94086;B5KQR7;Q33514;P94048;P93976;Q9GD57;Q9TKH0;Q8HUY1;P94106;A8DPF8;Q33268;O03607;Q8HUZ7;Q36683;Q8HU48;A8DPF0;O63147;Q33620;Q8MAK6;P94054;Q9TI88;D2CN03;D8V9A9;D8V9C3;P92468;P94039;P94042;A5Y0S8;D6C5Z0;O63185;Q9TI00;Q8HDA1;P94046;P92469;O98659;P94038;D8V9C6;Q36657;Q33535;Q33507;E0D9I0;Q8WKU6	1195	56	CID	C6(Carbamidomethyl)	52.68	0.0180059		4	52		1	1116.58	-38.6497	13/82	pps_pisum_IE_trypsin_rep2.mgf
	Medium	ELGVPIVMHDYLTGGFTANTTLSHYcR	Q31992;B5KQR7;D8V9C6;P69576;P04717;Q6GZ97;O03046;Q8H981	126	8	CID	C26(Carbamidomethyl)	49.79	0.0251423	0	1	50		1	3052.34	-42.5724	12/272	pps_pisum_IE_trypsin_rep2.mgf
	Medium	DTDILAAFR	Q6PSM7;C7AQS9;Q9TI22;O98435;Q33550;Q29VE5;C7AQU8;Q31992;P36489;Q32800;Q6RIC2;Q9TJY5;Q8MAK5;Q32816;O63121;P94108;Q9GD60;Q36667;P94086;B5KQR7;Q33514;P93976;Q9GD57;Q9TKH0;Q8HUY1;P94106;A8DPF8;Q33268;O03607;Q8HUZ7;Q36683;A8DPF0;O63147;Q33620;P94054;Q9TI88;D2CN03;D8V9A9;D8V9C3;P94042;D6C5Z0;O63185;Q9TI00;Q8HDA1;P94046;P92469;O98659;P94038;D8V9C6;Q36657;Q33535;Q33507;Q8WKU6;Q37357;P93986;Q9GDQ2;Q8HT77;…	17751	307	CID		45.18	0.104516	0	1	52		1	1021.51	-17.6613	7/74	pps_pisum_IE_trypsin_rep2.mgf
	Medium	WSPELAAAcEVWK	O98435;Q33550;Q29VE5;P36489;Q6RIC2;Q9TJY5;Q32816;O63121;O98553;P94108;Q36667;P94086;B5KQR7;Q33514;P94048;P93976;Q8HUY1;P94106;A8DPF8;Q33268;Q8HUZ7;Q36683;Q8HU48;A8DPF0;O63147;Q33620;P94054;Q9TI88;D2CN03;D8V9A9;P92468;P94039;A5Y0S8;D6C5Z0;O63185;Q9TI00;P94046;P94038;D8V9C6;Q8WKU6;Q31669;P93986;A0PDA4;Q9GDQ2;Q8HT77;A5X4I3;P94074;A5X4L3;Q9GD45;Q8HUY5;Q39288;Q37269;O47047;Q5DK06;O98549;Q3MKL9;Q05554;…	7073	170	CID	C9(Carbamidomethyl)	44.06	0.0843872		4	50		1	1546.68	-38.2387	18/115	pps_pisum_IE_trypsin_rep2.mgf
	Medium	NHGMHFR	Q9TI22;Q33550;C7AQU8;Q31992;P36489;Q32800;Q6RIC2;Q9TJY5;Q8MAK5;Q32816;O63121;O98553;Q9GD60;D8V9G2;Q8SKV4;P94086;B5KQR7;Q33514;P94048;P93976;Q8HUY1;P94106;A8DPF8;Q33268;O03607;Q36683;Q8HU48;A8DPF0;O63147;Q33620;P94054;Q9TI88;D2CN03;D8V9A9;D8V9C3;P92468;P94039;P94042;A5Y0S8;O63185;Q9TI00;Q8HDA1;P92469;P94038;D8V9C6;Q36657;Q33535;Q33507;E0D9I0;Q8WKU6;B7P0F0;Q36637;Q37357;P93986;A0PDA4;Q9GDQ2;Q8HT77;…	14981	267	CID		42.4	0.102138	0	1	49	33	1	898.393	-19.3026	8/68	pps_pisum_IE_trypsin_rep2.mgf
	Low	DDENVNSQPFMR	B8YGX4;Q6PSM7;Q71N62;C7AQS9;Q9TI22;O98435;Q33550;Q29VE5;C7AQU8;Q31992;P36489;Q32800;Q9TJY5;Q8MAK5;Q32816;O63121;O98553;Q9GD60;D8V9G2;Q36667;Q8SKV4;P94086;B5KQR7;P94048;P93976;Q9GD57;Q8HUY1;P94106;A8DPF8;O03607;Q8HUZ7;Q36683;Q8HU48;A8DPF0;O63147;Q33620;Q8MAK6;P94054;Q9TI88;D2CN03;D8V9A9;D8V9C3;P92468;P94039;P94042;A5Y0S8;D6C5Z0;Q9TI00;Q8HDA1;P94046;P92469;O98659;P94038;D8V9C6;Q36657;Q33535;Q33507;…	22503	364	CID		40.44	0.240764		4	51		1	1451.6	-13.9441	14/121	pps_pisum_IE_trypsin_rep2.mgf
	Low	AVYEcLR	B8YGX4;Q71N62;C7AQS9;O98435;Q33550;Q29VE5;C7AQU8;Q31992;P36489;Q8MAK5;Q32816;O63121;O98553;P94108;Q9GD60;D8V9G2;Q36667;Q8SKV4;P94086;B5KQR7;Q33514;P93976;Q9GD57;Q8HUY1;A8DPF8;Q36683;Q8HU48;A8DPF0;O63147;Q33620;Q8MAK6;P94054;Q9TI88;D2CN03;D8V9A9;D8V9C3;P92468;P94042;A5Y0S8;D6C5Z0;O63185;Q9TI00;Q8HDA1;P94046;P92469;O98659;P94038;D8V9C6;Q36657;Q33535;Q33507;E0D9I0;Q8WKU6;Q31669;B7P0F0;Q36637;Q37357;…	21455	342	CID	C5(Carbamidomethyl)	28.82	3.67514	0	1	51	41	1	910.439	-6.85965	8/51	pps_pisum_IE_trypsin_rep2.mgf
Q33550	33.33	12	12	468	51.8131	6.53662	266.975	Ribulose 1,5-bisphosphate carboxylase large subunit (Fragment) OS=Koeberlinia spinosa GN=rbcL PE=3 SV=2 - [Q33550_9ROSI]
	Confidence Icon	Sequence	Protein Accessions	# Proteins	# Protein Groups	Activation Type	Modifications	IonScore	Exp Value	Δ Score	Rank	Identity High	Homology Threshold	Charge	m/z [Da]	ΔM [ppm]	Ions Matched	Spectrum File
	High	GHYLNATAGTcEEMIKR	Q33550;Q29VE5;Q31992;P36489;Q6RIC2;Q9TJY5;Q32816;O98553;P94108;Q36667;Q9GD57;Q8HUY1;A8DPF8;Q33268;Q8HUZ7;Q36683;Q8HU48;Q8MAK6;Q9TI88;D2CN03;D8V9A9;D8V9C3;P94039;A5Y0S8;O63185;Q9TI00;Q8HDA1;P94046;P92469;D8V9C6;E0D9I0;Q8WKU6;B7P0F0;Q36637;Q37357;P93986;Q9GDQ2;Q8HT77;A5X4L3;Q6LA00;E5KUU8;Q8HUY5;Q39288;Q37269;Q8MCX9;Q8HVG8;A3KLW4;Q3MKL9;P31184;P69576;Q6GZ97;Q8WHV7;Q95A73;Q9MTF6;Q31870;Q36650;Q5GLI7;…	7090	170	CID	C11(Carbamidomethyl)	108.3	3.61309e-08		3	50		1	1950.85	-33.5368	13/168	pps_pisum_IE_trypsin_rep2.mgf
	High	VTPQPGVPPEEAGAAVAAESSTGTWTTVWTDGLTSLDR	Q71N62;C7AQS9;Q9TI22;Q33550;C7AQU8;P36489;Q32800;Q6RIC2;Q9TJY5;Q32816;O98553;Q9GD60;D8V9G2;Q36667;Q8SKV4;P94086;B5KQR7;Q33514;P94048;P93976;Q9GD57;Q8HUY1;P94106;Q33268;O03607;Q8HUZ7;Q36683;Q8HU48;A8DPF0;Q33620;P94054;Q9TI88;D2CN03;D8V9A9;D8V9C3;P92468;P94039;P94042;A5Y0S8;D6C5Z0;O63185;Q9TI00;P92469;O98659;D8V9C6;Q8WKU6;Q31669;Q37357;A0PDA4;Q8HT77;A5X4I3;P94074;A5X4L3;Q6LA00;D8V9E6;E5KUU8;Q9GD45;…	13123	268	CID		100.82	2.3413e-07		9	51		1	3854.69	-46.7512	17/435	pps_pisum_IE_trypsin_rep2.mgf
	High	TFQGPPHGIQVER	Q6PSM7;Q71N62;C7AQS9;Q9TI22;Q33550;Q29VE5;C7AQU8;Q31992;Q32800;Q6RIC2;Q9TJY5;Q8MAK5;O63121;P94108;Q9GD60;D8V9G2;Q36667;Q8SKV4;P94086;B5KQR7;Q33514;P93976;Q9GD57;Q9TKH0;Q8HUY1;A8DPF8;Q33268;Q8HUZ7;Q36683;Q8HU48;A8DPF0;O63147;Q8MAK6;P94054;Q9TI88;D2CN03;D8V9A9;D8V9C3;P92468;A5Y0S8;D6C5Z0;O63185;Q9TI00;P94046;P92469;O98659;P94038;D8V9C6;Q36657;Q33535;Q33507;E0D9I0;Q8WKU6;Q31669;Q37357;A0PDA4;Q9GE67;…	19129	333	CID		92.76	2.07816e-06		5	53		1	1465.73	-19.456	17/139	pps_pisum_IE_trypsin_rep2.mgf
	High	DNGLLLHIHR	B8YGX4;C7AQS9;Q9TI22;Q33550;Q29VE5;C7AQU8;Q31992;P36489;Q32800;Q6RIC2;Q9TJY5;Q8MAK5;Q32816;O98553;Q9GD60;D8V9G2;Q36667;Q8SKV4;B5KQR7;Q33514;Q9GD57;Q9TKH0;Q8HUY1;P94106;A8DPF8;Q33268;Q8HUZ7;Q36683;Q8HU48;A8DPF0;O63147;Q33620;Q8MAK6;P94054;Q9TI88;D2CN03;D8V9A9;D8V9C3;P92468;A5Y0S8;D6C5Z0;O63185;Q8HDA1;P94046;P92469;O98659;P94038;D8V9C6;Q33535;Q33507;E0D9I0;Q8WKU6;Q31669;B7P0F0;Q36637;Q37357;P93986;…	20168	343	CID		77.18	7.02675e-05		6	52		1	1187.62	-36.4689	8/97	pps_pisum_IE_trypsin_rep2.mgf
	High	GGLDFTKDDENVNSQPFMR	B8YGX4;Q6PSM7;Q71N62;C7AQS9;Q9TI22;O98435;Q33550;Q29VE5;C7AQU8;Q31992;P36489;Q32800;Q9TJY5;Q8MAK5;Q32816;O63121;O98553;Q9GD60;D8V9G2;Q36667;Q8SKV4;P94086;B5KQR7;P94048;P93976;Q9GD57;Q8HUY1;P94106;A8DPF8;O03607;Q8HUZ7;Q36683;Q8HU48;A8DPF0;O63147;Q33620;Q8MAK6;P94054;Q9TI88;D2CN03;D8V9A9;D8V9C3;P92468;P94039;P94042;A5Y0S8;D6C5Z0;Q9TI00;Q8HDA1;P94046;P92469;O98659;P94038;D8V9C6;Q36657;Q33535;Q33507;…	22231	353	CID		59.09	0.0035802		2	51		1	2169.91	-35.4349	9/193	pps_pisum_IE_trypsin_rep2.mgf
	High	YGRPLLGcTIKPK	B8YGX4;Q6PSM7;Q71N62;C7AQS9;Q9TI22;O98435;Q33550;Q29VE5;C7AQU8;Q31992;P36489;Q32800;Q6RIC2;Q8MAK5;Q32816;O63121;O98553;P94108;Q9GD60;D8V9G2;Q36667;Q8SKV4;P94086;B5KQR7;Q33514;P94048;Q9GD57;Q9TKH0;Q8HUY1;P94106;A8DPF8;Q33268;O03607;Q8HUZ7;Q8HU48;A8DPF0;O63147;Q33620;Q8MAK6;P94054;Q9TI88;D2CN03;D8V9A9;D8V9C3;P92468;P94039;P94042;A5Y0S8;D6C5Z0;O63185;Q9TI00;P94046;P92469;O98659;P94038;D8V9C6;Q36657;…	22107	356	CID	C8(Carbamidomethyl)	57.48	0.00722697		4	53		1	1502.79	-43.882	10/120	pps_pisum_IE_trypsin_rep2.mgf
	High	VAxEAcVQAR	C7AQS9;Q9TI22;O98435;Q33550;Q29VE5;C7AQU8	12	6	CID	X3(I), C6(Carbamidomethyl)	52.68	0.0180059		3	52		1	1116.58	-6.05896	13/82	pps_pisum_IE_trypsin_rep2.mgf
	Medium	DTDILAAFR	Q6PSM7;C7AQS9;Q9TI22;O98435;Q33550;Q29VE5;C7AQU8;Q31992;P36489;Q32800;Q6RIC2;Q9TJY5;Q8MAK5;Q32816;O63121;P94108;Q9GD60;Q36667;P94086;B5KQR7;Q33514;P93976;Q9GD57;Q9TKH0;Q8HUY1;P94106;A8DPF8;Q33268;O03607;Q8HUZ7;Q36683;A8DPF0;O63147;Q33620;P94054;Q9TI88;D2CN03;D8V9A9;D8V9C3;P94042;D6C5Z0;O63185;Q9TI00;Q8HDA1;P94046;P92469;O98659;P94038;D8V9C6;Q36657;Q33535;Q33507;Q8WKU6;Q37357;P93986;Q9GDQ2;Q8HT77;…	17751	307	CID		45.18	0.104516	0	1	52		1	1021.51	-17.6613	7/74	pps_pisum_IE_trypsin_rep2.mgf
	Medium	WSPELAAAcEVWK	O98435;Q33550;Q29VE5;P36489;Q6RIC2;Q9TJY5;Q32816;O63121;O98553;P94108;Q36667;P94086;B5KQR7;Q33514;P94048;P93976;Q8HUY1;P94106;A8DPF8;Q33268;Q8HUZ7;Q36683;Q8HU48;A8DPF0;O63147;Q33620;P94054;Q9TI88;D2CN03;D8V9A9;P92468;P94039;A5Y0S8;D6C5Z0;O63185;Q9TI00;P94046;P94038;D8V9C6;Q8WKU6;Q31669;P93986;A0PDA4;Q9GDQ2;Q8HT77;A5X4I3;P94074;A5X4L3;Q9GD45;Q8HUY5;Q39288;Q37269;O47047;Q5DK06;O98549;Q3MKL9;Q05554;…	7073	170	CID	C9(Carbamidomethyl)	44.06	0.0843872		4	50		1	1546.68	-38.2387	18/115	pps_pisum_IE_trypsin_rep2.mgf
	Medium	NHGMHFR	Q9TI22;Q33550;C7AQU8;Q31992;P36489;Q32800;Q6RIC2;Q9TJY5;Q8MAK5;Q32816;O63121;O98553;Q9GD60;D8V9G2;Q8SKV4;P94086;B5KQR7;Q33514;P94048;P93976;Q8HUY1;P94106;A8DPF8;Q33268;O03607;Q36683;Q8HU48;A8DPF0;O63147;Q33620;P94054;Q9TI88;D2CN03;D8V9A9;D8V9C3;P92468;P94039;P94042;A5Y0S8;O63185;Q9TI00;Q8HDA1;P92469;P94038;D8V9C6;Q36657;Q33535;Q33507;E0D9I0;Q8WKU6;B7P0F0;Q36637;Q37357;P93986;A0PDA4;Q9GDQ2;Q8HT77;…	14981	267	CID		42.4	0.102138	0	1	49	33	1	898.393	-19.3026	8/68	pps_pisum_IE_trypsin_rep2.mgf
	Low	DDENVNSQPFMR	B8YGX4;Q6PSM7;Q71N62;C7AQS9;Q9TI22;O98435;Q33550;Q29VE5;C7AQU8;Q31992;P36489;Q32800;Q9TJY5;Q8MAK5;Q32816;O63121;O98553;Q9GD60;D8V9G2;Q36667;Q8SKV4;P94086;B5KQR7;P94048;P93976;Q9GD57;Q8HUY1;P94106;A8DPF8;O03607;Q8HUZ7;Q36683;Q8HU48;A8DPF0;O63147;Q33620;Q8MAK6;P94054;Q9TI88;D2CN03;D8V9A9;D8V9C3;P92468;P94039;P94042;A5Y0S8;D6C5Z0;Q9TI00;Q8HDA1;P94046;P92469;O98659;P94038;D8V9C6;Q36657;Q33535;Q33507;…	22503	364	CID		40.44	0.240764		4	51		1	1451.6	-13.9441	14/121	pps_pisum_IE_trypsin_rep2.mgf
	Low	AVYEcLR	B8YGX4;Q71N62;C7AQS9;O98435;Q33550;Q29VE5;C7AQU8;Q31992;P36489;Q8MAK5;Q32816;O63121;O98553;P94108;Q9GD60;D8V9G2;Q36667;Q8SKV4;P94086;B5KQR7;Q33514;P93976;Q9GD57;Q8HUY1;A8DPF8;Q36683;Q8HU48;A8DPF0;O63147;Q33620;Q8MAK6;P94054;Q9TI88;D2CN03;D8V9A9;D8V9C3;P92468;P94042;A5Y0S8;D6C5Z0;O63185;Q9TI00;Q8HDA1;P94046;P92469;O98659;P94038;D8V9C6;Q36657;Q33535;Q33507;E0D9I0;Q8WKU6;Q31669;B7P0F0;Q36637;Q37357;…	21455	342	CID	C5(Carbamidomethyl)	28.82	3.67514	0	1	51	41	1	910.439	-6.85965	8/51	pps_pisum_IE_trypsin_rep2.mgf
Q6RIC2	36.32	12	12	468	52.0671	6.91748	266.975	Ribulose-1,5-bisphosphate carboxylase/oxygenase large subunit (Fragment) OS=Lawsonia inermis GN=rbcL PE=3 SV=1 - [Q6RIC2_9MYRT]
	Confidence Icon	Sequence	Protein Accessions	# Proteins	# Protein Groups	Activation Type	Modifications	IonScore	Exp Value	Δ Score	Rank	Identity High	Homology Threshold	Charge	m/z [Da]	ΔM [ppm]	Ions Matched	Spectrum File
	High	GHYLNATAGTcEEMIKR	Q33550;Q29VE5;Q31992;P36489;Q6RIC2;Q9TJY5;Q32816;O98553;P94108;Q36667;Q9GD57;Q8HUY1;A8DPF8;Q33268;Q8HUZ7;Q36683;Q8HU48;Q8MAK6;Q9TI88;D2CN03;D8V9A9;D8V9C3;P94039;A5Y0S8;O63185;Q9TI00;Q8HDA1;P94046;P92469;D8V9C6;E0D9I0;Q8WKU6;B7P0F0;Q36637;Q37357;P93986;Q9GDQ2;Q8HT77;A5X4L3;Q6LA00;E5KUU8;Q8HUY5;Q39288;Q37269;Q8MCX9;Q8HVG8;A3KLW4;Q3MKL9;P31184;P69576;Q6GZ97;Q8WHV7;Q95A73;Q9MTF6;Q31870;Q36650;Q5GLI7;…	7090	170	CID	C11(Carbamidomethyl)	108.3	3.61309e-08		3	50		1	1950.85	-33.5368	13/168	pps_pisum_IE_trypsin_rep2.mgf
	High	VTPQPGVPPEEAGAAVAAESSTGTWTTVWTDGLTSLDR	Q71N62;C7AQS9;Q9TI22;Q33550;C7AQU8;P36489;Q32800;Q6RIC2;Q9TJY5;Q32816;O98553;Q9GD60;D8V9G2;Q36667;Q8SKV4;P94086;B5KQR7;Q33514;P94048;P93976;Q9GD57;Q8HUY1;P94106;Q33268;O03607;Q8HUZ7;Q36683;Q8HU48;A8DPF0;Q33620;P94054;Q9TI88;D2CN03;D8V9A9;D8V9C3;P92468;P94039;P94042;A5Y0S8;D6C5Z0;O63185;Q9TI00;P92469;O98659;D8V9C6;Q8WKU6;Q31669;Q37357;A0PDA4;Q8HT77;A5X4I3;P94074;A5X4L3;Q6LA00;D8V9E6;E5KUU8;Q9GD45;…	13123	268	CID		100.82	2.3413e-07		9	51		1	3854.69	-46.7512	17/435	pps_pisum_IE_trypsin_rep2.mgf
	High	TFQGPPHGIQVER	Q6PSM7;Q71N62;C7AQS9;Q9TI22;Q33550;Q29VE5;C7AQU8;Q31992;Q32800;Q6RIC2;Q9TJY5;Q8MAK5;O63121;P94108;Q9GD60;D8V9G2;Q36667;Q8SKV4;P94086;B5KQR7;Q33514;P93976;Q9GD57;Q9TKH0;Q8HUY1;A8DPF8;Q33268;Q8HUZ7;Q36683;Q8HU48;A8DPF0;O63147;Q8MAK6;P94054;Q9TI88;D2CN03;D8V9A9;D8V9C3;P92468;A5Y0S8;D6C5Z0;O63185;Q9TI00;P94046;P92469;O98659;P94038;D8V9C6;Q36657;Q33535;Q33507;E0D9I0;Q8WKU6;Q31669;Q37357;A0PDA4;Q9GE67;…	19129	333	CID		92.76	2.07816e-06		5	53		1	1465.73	-19.456	17/139	pps_pisum_IE_trypsin_rep2.mgf
	High	DNGLLLHIHR	B8YGX4;C7AQS9;Q9TI22;Q33550;Q29VE5;C7AQU8;Q31992;P36489;Q32800;Q6RIC2;Q9TJY5;Q8MAK5;Q32816;O98553;Q9GD60;D8V9G2;Q36667;Q8SKV4;B5KQR7;Q33514;Q9GD57;Q9TKH0;Q8HUY1;P94106;A8DPF8;Q33268;Q8HUZ7;Q36683;Q8HU48;A8DPF0;O63147;Q33620;Q8MAK6;P94054;Q9TI88;D2CN03;D8V9A9;D8V9C3;P92468;A5Y0S8;D6C5Z0;O63185;Q8HDA1;P94046;P92469;O98659;P94038;D8V9C6;Q33535;Q33507;E0D9I0;Q8WKU6;Q31669;B7P0F0;Q36637;Q37357;P93986;…	20168	343	CID		77.18	7.02675e-05		6	52		1	1187.62	-36.4689	8/97	pps_pisum_IE_trypsin_rep2.mgf
	High	GGLDFTKDDENxNSQPFMR	Q6RIC2;Q33268;Q7YJM2;Q6VW39;O98528;Q31921;O98354;Q09RH0	10	8	CID	X12(V)	59.09	0.0035802		10	51		1	2169.91	-35.4349	9/193	pps_pisum_IE_trypsin_rep2.mgf
	High	YGRPLLGcTIKPK	B8YGX4;Q6PSM7;Q71N62;C7AQS9;Q9TI22;O98435;Q33550;Q29VE5;C7AQU8;Q31992;P36489;Q32800;Q6RIC2;Q8MAK5;Q32816;O63121;O98553;P94108;Q9GD60;D8V9G2;Q36667;Q8SKV4;P94086;B5KQR7;Q33514;P94048;Q9GD57;Q9TKH0;Q8HUY1;P94106;A8DPF8;Q33268;O03607;Q8HUZ7;Q8HU48;A8DPF0;O63147;Q33620;Q8MAK6;P94054;Q9TI88;D2CN03;D8V9A9;D8V9C3;P92468;P94039;P94042;A5Y0S8;D6C5Z0;O63185;Q9TI00;P94046;P92469;O98659;P94038;D8V9C6;Q36657;…	22107	356	CID	C8(Carbamidomethyl)	57.48	0.00722697		4	53		1	1502.79	-43.882	10/120	pps_pisum_IE_trypsin_rep2.mgf
	High	VALEAcVKAR	Q31992;P36489;Q32800;Q6RIC2;Q9TJY5;Q8MAK5;Q32816;O63121;O98553;P94108;Q9GD60;D8V9G2;Q36667;Q8SKV4;P94086;B5KQR7;Q33514;P94048;P93976;Q9GD57;Q9TKH0;Q8HUY1;P94106;A8DPF8;Q33268;O03607;Q8HUZ7;Q36683;Q8HU48;A8DPF0;O63147;Q33620;Q8MAK6;P94054;Q9TI88;D2CN03;D8V9A9;D8V9C3;P92468;P94039;P94042;A5Y0S8;D6C5Z0;O63185;Q9TI00;Q8HDA1;P94046;P92469;O98659;P94038;D8V9C6;Q36657;Q33535;Q33507;E0D9I0;Q8WKU6	1195	56	CID	C6(Carbamidomethyl)	52.68	0.0180059		4	52		1	1116.58	-38.6497	13/82	pps_pisum_IE_trypsin_rep2.mgf
	Medium	DTDILAAFR	Q6PSM7;C7AQS9;Q9TI22;O98435;Q33550;Q29VE5;C7AQU8;Q31992;P36489;Q32800;Q6RIC2;Q9TJY5;Q8MAK5;Q32816;O63121;P94108;Q9GD60;Q36667;P94086;B5KQR7;Q33514;P93976;Q9GD57;Q9TKH0;Q8HUY1;P94106;A8DPF8;Q33268;O03607;Q8HUZ7;Q36683;A8DPF0;O63147;Q33620;P94054;Q9TI88;D2CN03;D8V9A9;D8V9C3;P94042;D6C5Z0;O63185;Q9TI00;Q8HDA1;P94046;P92469;O98659;P94038;D8V9C6;Q36657;Q33535;Q33507;Q8WKU6;Q37357;P93986;Q9GDQ2;Q8HT77;…	17751	307	CID		45.18	0.104516	0	1	52		1	1021.51	-17.6613	7/74	pps_pisum_IE_trypsin_rep2.mgf
	Medium	WSPELAAAcEVWK	O98435;Q33550;Q29VE5;P36489;Q6RIC2;Q9TJY5;Q32816;O63121;O98553;P94108;Q36667;P94086;B5KQR7;Q33514;P94048;P93976;Q8HUY1;P94106;A8DPF8;Q33268;Q8HUZ7;Q36683;Q8HU48;A8DPF0;O63147;Q33620;P94054;Q9TI88;D2CN03;D8V9A9;P92468;P94039;A5Y0S8;D6C5Z0;O63185;Q9TI00;P94046;P94038;D8V9C6;Q8WKU6;Q31669;P93986;A0PDA4;Q9GDQ2;Q8HT77;A5X4I3;P94074;A5X4L3;Q9GD45;Q8HUY5;Q39288;Q37269;O47047;Q5DK06;O98549;Q3MKL9;Q05554;…	7073	170	CID	C9(Carbamidomethyl)	44.06	0.0843872		4	50		1	1546.68	-38.2387	18/115	pps_pisum_IE_trypsin_rep2.mgf
	Medium	NHGMHFR	Q9TI22;Q33550;C7AQU8;Q31992;P36489;Q32800;Q6RIC2;Q9TJY5;Q8MAK5;Q32816;O63121;O98553;Q9GD60;D8V9G2;Q8SKV4;P94086;B5KQR7;Q33514;P94048;P93976;Q8HUY1;P94106;A8DPF8;Q33268;O03607;Q36683;Q8HU48;A8DPF0;O63147;Q33620;P94054;Q9TI88;D2CN03;D8V9A9;D8V9C3;P92468;P94039;P94042;A5Y0S8;O63185;Q9TI00;Q8HDA1;P92469;P94038;D8V9C6;Q36657;Q33535;Q33507;E0D9I0;Q8WKU6;B7P0F0;Q36637;Q37357;P93986;A0PDA4;Q9GDQ2;Q8HT77;…	14981	267	CID		42.4	0.102138	0	1	49	33	1	898.393	-19.3026	8/68	pps_pisum_IE_trypsin_rep2.mgf
	Low	FLFcAEAIYK	Q6PSM7;C7AQS9;Q9TI22;Q29VE5;Q31992;Q6RIC2;Q32816;B5KQR7;Q8HUY1;Q8HUZ7;Q36683;A8DPF0;Q33620;Q8MAK6;A5Y0S8;D6C5Z0;B7P0F0;Q36637;A0PDA4;Q8HT77;A5X4I3;A5X4L3;Q6LA00;Q8MAK2;Q8MCX9;Q95E64;Q05554;P04717;P36487;Q6GZ97;Q8WHV7;Q9MTF6;Q36650;A0PDB4;A9P786;B3THH2;B8PRP3;D1KWX9;Q9BA14;O20211;O20274;Q33206;O78309;A1XM40;A5X4C4;C7AQR7;C7AQU0;D5FUM3;D6MYJ0;Q7YJM2;Q5K3Y8;Q6VW49;Q4VIC2;Q9TN78;Q37220;Q39972;O03644;…	5539	154	CID	C4(Carbamidomethyl)	37.31	0.689292		5	52		1	1261.59	-27.7469	9/76	pps_pisum_IE_trypsin_rep2.mgf
	Low	EITLGFVDLLR	C7AQS9;C7AQU8;Q6RIC2;Q8HUY1;Q8HUZ7;Q8MAK6;D2CN03;A5Y0S8;D6C5Z0;Q8HDA1;E0D9I0;Q9TLI7;A5X4I3;A5X4L3;E0DA51;Q8MAK2;Q8MCX9;Q05554;P31184;P69576;P04717;Q8MAT5;Q36650;Q71N78;Q4VI97;B8PRP3;D1KWX9;Q33206;O47068;Q9MS05;O78309;Q66MG6;Q4VI95;A4F4H5;C0J9S0;C7AQR7;C7AQU0;B3SHH2;Q3T5L5;Q4VIC2;Q39972;O47280;Q29S37;Q32555;O03616;Q9XQL8;O98900;Q8MC01;D2CMZ3;Q95F83;Q9GEP1;O47272;O20245;A4V8H9;C3RXH1;A5PF92;Q33051;…	4911	148	CID		35.48	0.805517		7	51	45	1	1275.69	-32.4346	14/97	pps_pisum_IE_trypsin_rep2.mgf
Q9TJY5	31.91	11	11	467	51.7761	6.69775	266.975	Ribulose 1,5-bisphosphate carboxylase (Fragment) OS=Capirona decorticans GN=rbcL PE=3 SV=1 - [Q9TJY5_9GENT]
	Confidence Icon	Sequence	Protein Accessions	# Proteins	# Protein Groups	Activation Type	Modifications	IonScore	Exp Value	Δ Score	Rank	Identity High	Homology Threshold	Charge	m/z [Da]	ΔM [ppm]	Ions Matched	Spectrum File
	High	GHYLNATAGTcEEMIKR	Q33550;Q29VE5;Q31992;P36489;Q6RIC2;Q9TJY5;Q32816;O98553;P94108;Q36667;Q9GD57;Q8HUY1;A8DPF8;Q33268;Q8HUZ7;Q36683;Q8HU48;Q8MAK6;Q9TI88;D2CN03;D8V9A9;D8V9C3;P94039;A5Y0S8;O63185;Q9TI00;Q8HDA1;P94046;P92469;D8V9C6;E0D9I0;Q8WKU6;B7P0F0;Q36637;Q37357;P93986;Q9GDQ2;Q8HT77;A5X4L3;Q6LA00;E5KUU8;Q8HUY5;Q39288;Q37269;Q8MCX9;Q8HVG8;A3KLW4;Q3MKL9;P31184;P69576;Q6GZ97;Q8WHV7;Q95A73;Q9MTF6;Q31870;Q36650;Q5GLI7;…	7090	170	CID	C11(Carbamidomethyl)	108.3	3.61309e-08		3	50		1	1950.85	-33.5368	13/168	pps_pisum_IE_trypsin_rep2.mgf
	High	VTPQPGVPPEEAGAAVAAESSTGTWTTVWTDGLTSLDR	Q71N62;C7AQS9;Q9TI22;Q33550;C7AQU8;P36489;Q32800;Q6RIC2;Q9TJY5;Q32816;O98553;Q9GD60;D8V9G2;Q36667;Q8SKV4;P94086;B5KQR7;Q33514;P94048;P93976;Q9GD57;Q8HUY1;P94106;Q33268;O03607;Q8HUZ7;Q36683;Q8HU48;A8DPF0;Q33620;P94054;Q9TI88;D2CN03;D8V9A9;D8V9C3;P92468;P94039;P94042;A5Y0S8;D6C5Z0;O63185;Q9TI00;P92469;O98659;D8V9C6;Q8WKU6;Q31669;Q37357;A0PDA4;Q8HT77;A5X4I3;P94074;A5X4L3;Q6LA00;D8V9E6;E5KUU8;Q9GD45;…	13123	268	CID		100.82	2.3413e-07		9	51		1	3854.69	-46.7512	17/435	pps_pisum_IE_trypsin_rep2.mgf
	High	TFQGPPHGIQVER	Q6PSM7;Q71N62;C7AQS9;Q9TI22;Q33550;Q29VE5;C7AQU8;Q31992;Q32800;Q6RIC2;Q9TJY5;Q8MAK5;O63121;P94108;Q9GD60;D8V9G2;Q36667;Q8SKV4;P94086;B5KQR7;Q33514;P93976;Q9GD57;Q9TKH0;Q8HUY1;A8DPF8;Q33268;Q8HUZ7;Q36683;Q8HU48;A8DPF0;O63147;Q8MAK6;P94054;Q9TI88;D2CN03;D8V9A9;D8V9C3;P92468;A5Y0S8;D6C5Z0;O63185;Q9TI00;P94046;P92469;O98659;P94038;D8V9C6;Q36657;Q33535;Q33507;E0D9I0;Q8WKU6;Q31669;Q37357;A0PDA4;Q9GE67;…	19129	333	CID		92.76	2.07816e-06		5	53		1	1465.73	-19.456	17/139	pps_pisum_IE_trypsin_rep2.mgf
	High	DNGLLLHIHR	B8YGX4;C7AQS9;Q9TI22;Q33550;Q29VE5;C7AQU8;Q31992;P36489;Q32800;Q6RIC2;Q9TJY5;Q8MAK5;Q32816;O98553;Q9GD60;D8V9G2;Q36667;Q8SKV4;B5KQR7;Q33514;Q9GD57;Q9TKH0;Q8HUY1;P94106;A8DPF8;Q33268;Q8HUZ7;Q36683;Q8HU48;A8DPF0;O63147;Q33620;Q8MAK6;P94054;Q9TI88;D2CN03;D8V9A9;D8V9C3;P92468;A5Y0S8;D6C5Z0;O63185;Q8HDA1;P94046;P92469;O98659;P94038;D8V9C6;Q33535;Q33507;E0D9I0;Q8WKU6;Q31669;B7P0F0;Q36637;Q37357;P93986;…	20168	343	CID		77.18	7.02675e-05		6	52		1	1187.62	-36.4689	8/97	pps_pisum_IE_trypsin_rep2.mgf
	High	GGLDFTKDDENVNSQPFMR	B8YGX4;Q6PSM7;Q71N62;C7AQS9;Q9TI22;O98435;Q33550;Q29VE5;C7AQU8;Q31992;P36489;Q32800;Q9TJY5;Q8MAK5;Q32816;O63121;O98553;Q9GD60;D8V9G2;Q36667;Q8SKV4;P94086;B5KQR7;P94048;P93976;Q9GD57;Q8HUY1;P94106;A8DPF8;O03607;Q8HUZ7;Q36683;Q8HU48;A8DPF0;O63147;Q33620;Q8MAK6;P94054;Q9TI88;D2CN03;D8V9A9;D8V9C3;P92468;P94039;P94042;A5Y0S8;D6C5Z0;Q9TI00;Q8HDA1;P94046;P92469;O98659;P94038;D8V9C6;Q36657;Q33535;Q33507;…	22231	353	CID		59.09	0.0035802		2	51		1	2169.91	-35.4349	9/193	pps_pisum_IE_trypsin_rep2.mgf
	High	YGRPLLGxTIKPK	Q9TJY5;Q9GDQ2;C7SN35;O46919	6	4	CID	X8(C), X8(Carbamidomethyl)	57.48	0.00722697		9	53		1	1502.79	-43.882	10/120	pps_pisum_IE_trypsin_rep2.mgf
	High	VALEAcVKAR	Q31992;P36489;Q32800;Q6RIC2;Q9TJY5;Q8MAK5;Q32816;O63121;O98553;P94108;Q9GD60;D8V9G2;Q36667;Q8SKV4;P94086;B5KQR7;Q33514;P94048;P93976;Q9GD57;Q9TKH0;Q8HUY1;P94106;A8DPF8;Q33268;O03607;Q8HUZ7;Q36683;Q8HU48;A8DPF0;O63147;Q33620;Q8MAK6;P94054;Q9TI88;D2CN03;D8V9A9;D8V9C3;P92468;P94039;P94042;A5Y0S8;D6C5Z0;O63185;Q9TI00;Q8HDA1;P94046;P92469;O98659;P94038;D8V9C6;Q36657;Q33535;Q33507;E0D9I0;Q8WKU6	1195	56	CID	C6(Carbamidomethyl)	52.68	0.0180059		4	52		1	1116.58	-38.6497	13/82	pps_pisum_IE_trypsin_rep2.mgf
	Medium	DTDILAAFR	Q6PSM7;C7AQS9;Q9TI22;O98435;Q33550;Q29VE5;C7AQU8;Q31992;P36489;Q32800;Q6RIC2;Q9TJY5;Q8MAK5;Q32816;O63121;P94108;Q9GD60;Q36667;P94086;B5KQR7;Q33514;P93976;Q9GD57;Q9TKH0;Q8HUY1;P94106;A8DPF8;Q33268;O03607;Q8HUZ7;Q36683;A8DPF0;O63147;Q33620;P94054;Q9TI88;D2CN03;D8V9A9;D8V9C3;P94042;D6C5Z0;O63185;Q9TI00;Q8HDA1;P94046;P92469;O98659;P94038;D8V9C6;Q36657;Q33535;Q33507;Q8WKU6;Q37357;P93986;Q9GDQ2;Q8HT77;…	17751	307	CID		45.18	0.104516	0	1	52		1	1021.51	-17.6613	7/74	pps_pisum_IE_trypsin_rep2.mgf
	Medium	WSPELAAAcEVWK	O98435;Q33550;Q29VE5;P36489;Q6RIC2;Q9TJY5;Q32816;O63121;O98553;P94108;Q36667;P94086;B5KQR7;Q33514;P94048;P93976;Q8HUY1;P94106;A8DPF8;Q33268;Q8HUZ7;Q36683;Q8HU48;A8DPF0;O63147;Q33620;P94054;Q9TI88;D2CN03;D8V9A9;P92468;P94039;A5Y0S8;D6C5Z0;O63185;Q9TI00;P94046;P94038;D8V9C6;Q8WKU6;Q31669;P93986;A0PDA4;Q9GDQ2;Q8HT77;A5X4I3;P94074;A5X4L3;Q9GD45;Q8HUY5;Q39288;Q37269;O47047;Q5DK06;O98549;Q3MKL9;Q05554;…	7073	170	CID	C9(Carbamidomethyl)	44.06	0.0843872		4	50		1	1546.68	-38.2387	18/115	pps_pisum_IE_trypsin_rep2.mgf
	Medium	NHGMHFR	Q9TI22;Q33550;C7AQU8;Q31992;P36489;Q32800;Q6RIC2;Q9TJY5;Q8MAK5;Q32816;O63121;O98553;Q9GD60;D8V9G2;Q8SKV4;P94086;B5KQR7;Q33514;P94048;P93976;Q8HUY1;P94106;A8DPF8;Q33268;O03607;Q36683;Q8HU48;A8DPF0;O63147;Q33620;P94054;Q9TI88;D2CN03;D8V9A9;D8V9C3;P92468;P94039;P94042;A5Y0S8;O63185;Q9TI00;Q8HDA1;P92469;P94038;D8V9C6;Q36657;Q33535;Q33507;E0D9I0;Q8WKU6;B7P0F0;Q36637;Q37357;P93986;A0PDA4;Q9GDQ2;Q8HT77;…	14981	267	CID		42.4	0.102138	0	1	49	33	1	898.393	-19.3026	8/68	pps_pisum_IE_trypsin_rep2.mgf
	Low	DDENVNSQPFMR	B8YGX4;Q6PSM7;Q71N62;C7AQS9;Q9TI22;O98435;Q33550;Q29VE5;C7AQU8;Q31992;P36489;Q32800;Q9TJY5;Q8MAK5;Q32816;O63121;O98553;Q9GD60;D8V9G2;Q36667;Q8SKV4;P94086;B5KQR7;P94048;P93976;Q9GD57;Q8HUY1;P94106;A8DPF8;O03607;Q8HUZ7;Q36683;Q8HU48;A8DPF0;O63147;Q33620;Q8MAK6;P94054;Q9TI88;D2CN03;D8V9A9;D8V9C3;P92468;P94039;P94042;A5Y0S8;D6C5Z0;Q9TI00;Q8HDA1;P94046;P92469;O98659;P94038;D8V9C6;Q36657;Q33535;Q33507;…	22503	364	CID		40.44	0.240764		4	51		1	1451.6	-13.9441	14/121	pps_pisum_IE_trypsin_rep2.mgf
Q9GD57	30.82	11	11	464	51.3978	6.88818	266.975	Ribulose 5-bisphosphate carboxylase, large subunit (Fragment) OS=Gaillonia yemenensis GN=rbcL PE=3 SV=1 - [Q9GD57_9GENT]
	Confidence Icon	Sequence	Protein Accessions	# Proteins	# Protein Groups	Activation Type	Modifications	IonScore	Exp Value	Δ Score	Rank	Identity High	Homology Threshold	Charge	m/z [Da]	ΔM [ppm]	Ions Matched	Spectrum File
	High	GHYLNATAGTcEEMIKR	Q33550;Q29VE5;Q31992;P36489;Q6RIC2;Q9TJY5;Q32816;O98553;P94108;Q36667;Q9GD57;Q8HUY1;A8DPF8;Q33268;Q8HUZ7;Q36683;Q8HU48;Q8MAK6;Q9TI88;D2CN03;D8V9A9;D8V9C3;P94039;A5Y0S8;O63185;Q9TI00;Q8HDA1;P94046;P92469;D8V9C6;E0D9I0;Q8WKU6;B7P0F0;Q36637;Q37357;P93986;Q9GDQ2;Q8HT77;A5X4L3;Q6LA00;E5KUU8;Q8HUY5;Q39288;Q37269;Q8MCX9;Q8HVG8;A3KLW4;Q3MKL9;P31184;P69576;Q6GZ97;Q8WHV7;Q95A73;Q9MTF6;Q31870;Q36650;Q5GLI7;…	7090	170	CID	C11(Carbamidomethyl)	108.3	3.61309e-08		3	50		1	1950.85	-33.5368	13/168	pps_pisum_IE_trypsin_rep2.mgf
	High	VTPQPGVPPEEAGAAVAAESSTGTWTTVWTDGLTSLDR	Q71N62;C7AQS9;Q9TI22;Q33550;C7AQU8;P36489;Q32800;Q6RIC2;Q9TJY5;Q32816;O98553;Q9GD60;D8V9G2;Q36667;Q8SKV4;P94086;B5KQR7;Q33514;P94048;P93976;Q9GD57;Q8HUY1;P94106;Q33268;O03607;Q8HUZ7;Q36683;Q8HU48;A8DPF0;Q33620;P94054;Q9TI88;D2CN03;D8V9A9;D8V9C3;P92468;P94039;P94042;A5Y0S8;D6C5Z0;O63185;Q9TI00;P92469;O98659;D8V9C6;Q8WKU6;Q31669;Q37357;A0PDA4;Q8HT77;A5X4I3;P94074;A5X4L3;Q6LA00;D8V9E6;E5KUU8;Q9GD45;…	13123	268	CID		100.82	2.3413e-07		9	51		1	3854.69	-46.7512	17/435	pps_pisum_IE_trypsin_rep2.mgf
	High	TFQGPPHGIQVER	Q6PSM7;Q71N62;C7AQS9;Q9TI22;Q33550;Q29VE5;C7AQU8;Q31992;Q32800;Q6RIC2;Q9TJY5;Q8MAK5;O63121;P94108;Q9GD60;D8V9G2;Q36667;Q8SKV4;P94086;B5KQR7;Q33514;P93976;Q9GD57;Q9TKH0;Q8HUY1;A8DPF8;Q33268;Q8HUZ7;Q36683;Q8HU48;A8DPF0;O63147;Q8MAK6;P94054;Q9TI88;D2CN03;D8V9A9;D8V9C3;P92468;A5Y0S8;D6C5Z0;O63185;Q9TI00;P94046;P92469;O98659;P94038;D8V9C6;Q36657;Q33535;Q33507;E0D9I0;Q8WKU6;Q31669;Q37357;A0PDA4;Q9GE67;…	19129	333	CID		92.76	2.07816e-06		5	53		1	1465.73	-19.456	17/139	pps_pisum_IE_trypsin_rep2.mgf
	High	DNGLLLHIHR	B8YGX4;C7AQS9;Q9TI22;Q33550;Q29VE5;C7AQU8;Q31992;P36489;Q32800;Q6RIC2;Q9TJY5;Q8MAK5;Q32816;O98553;Q9GD60;D8V9G2;Q36667;Q8SKV4;B5KQR7;Q33514;Q9GD57;Q9TKH0;Q8HUY1;P94106;A8DPF8;Q33268;Q8HUZ7;Q36683;Q8HU48;A8DPF0;O63147;Q33620;Q8MAK6;P94054;Q9TI88;D2CN03;D8V9A9;D8V9C3;P92468;A5Y0S8;D6C5Z0;O63185;Q8HDA1;P94046;P92469;O98659;P94038;D8V9C6;Q33535;Q33507;E0D9I0;Q8WKU6;Q31669;B7P0F0;Q36637;Q37357;P93986;…	20168	343	CID		77.18	7.02675e-05		6	52		1	1187.62	-36.4689	8/97	pps_pisum_IE_trypsin_rep2.mgf
	High	GGLDFTKDDENVNSQPFMR	B8YGX4;Q6PSM7;Q71N62;C7AQS9;Q9TI22;O98435;Q33550;Q29VE5;C7AQU8;Q31992;P36489;Q32800;Q9TJY5;Q8MAK5;Q32816;O63121;O98553;Q9GD60;D8V9G2;Q36667;Q8SKV4;P94086;B5KQR7;P94048;P93976;Q9GD57;Q8HUY1;P94106;A8DPF8;O03607;Q8HUZ7;Q36683;Q8HU48;A8DPF0;O63147;Q33620;Q8MAK6;P94054;Q9TI88;D2CN03;D8V9A9;D8V9C3;P92468;P94039;P94042;A5Y0S8;D6C5Z0;Q9TI00;Q8HDA1;P94046;P92469;O98659;P94038;D8V9C6;Q36657;Q33535;Q33507;…	22231	353	CID		59.09	0.0035802		2	51		1	2169.91	-35.4349	9/193	pps_pisum_IE_trypsin_rep2.mgf
	High	YGRPLLGcTIKPK	B8YGX4;Q6PSM7;Q71N62;C7AQS9;Q9TI22;O98435;Q33550;Q29VE5;C7AQU8;Q31992;P36489;Q32800;Q6RIC2;Q8MAK5;Q32816;O63121;O98553;P94108;Q9GD60;D8V9G2;Q36667;Q8SKV4;P94086;B5KQR7;Q33514;P94048;Q9GD57;Q9TKH0;Q8HUY1;P94106;A8DPF8;Q33268;O03607;Q8HUZ7;Q8HU48;A8DPF0;O63147;Q33620;Q8MAK6;P94054;Q9TI88;D2CN03;D8V9A9;D8V9C3;P92468;P94039;P94042;A5Y0S8;D6C5Z0;O63185;Q9TI00;P94046;P92469;O98659;P94038;D8V9C6;Q36657;…	22107	356	CID	C8(Carbamidomethyl)	57.48	0.00722697		4	53		1	1502.79	-43.882	10/120	pps_pisum_IE_trypsin_rep2.mgf
	High	VALEAcVKAR	Q31992;P36489;Q32800;Q6RIC2;Q9TJY5;Q8MAK5;Q32816;O63121;O98553;P94108;Q9GD60;D8V9G2;Q36667;Q8SKV4;P94086;B5KQR7;Q33514;P94048;P93976;Q9GD57;Q9TKH0;Q8HUY1;P94106;A8DPF8;Q33268;O03607;Q8HUZ7;Q36683;Q8HU48;A8DPF0;O63147;Q33620;Q8MAK6;P94054;Q9TI88;D2CN03;D8V9A9;D8V9C3;P92468;P94039;P94042;A5Y0S8;D6C5Z0;O63185;Q9TI00;Q8HDA1;P94046;P92469;O98659;P94038;D8V9C6;Q36657;Q33535;Q33507;E0D9I0;Q8WKU6	1195	56	CID	C6(Carbamidomethyl)	52.68	0.0180059		4	52		1	1116.58	-38.6497	13/82	pps_pisum_IE_trypsin_rep2.mgf
	Medium	DTDILAAFR	Q6PSM7;C7AQS9;Q9TI22;O98435;Q33550;Q29VE5;C7AQU8;Q31992;P36489;Q32800;Q6RIC2;Q9TJY5;Q8MAK5;Q32816;O63121;P94108;Q9GD60;Q36667;P94086;B5KQR7;Q33514;P93976;Q9GD57;Q9TKH0;Q8HUY1;P94106;A8DPF8;Q33268;O03607;Q8HUZ7;Q36683;A8DPF0;O63147;Q33620;P94054;Q9TI88;D2CN03;D8V9A9;D8V9C3;P94042;D6C5Z0;O63185;Q9TI00;Q8HDA1;P94046;P92469;O98659;P94038;D8V9C6;Q36657;Q33535;Q33507;Q8WKU6;Q37357;P93986;Q9GDQ2;Q8HT77;…	17751	307	CID		45.18	0.104516	0	1	52		1	1021.51	-17.6613	7/74	pps_pisum_IE_trypsin_rep2.mgf
	Medium	NxGMHFR	Q9GD57;Q8WHF8;Q8SMH4;B2C8Z8;Q4QST0	6	5	CID	X2(H)	42.4	0.102138		6	49	33	1	898.393	-19.3026	8/68	pps_pisum_IE_trypsin_rep2.mgf
	Low	DDENVNSQPFMR	B8YGX4;Q6PSM7;Q71N62;C7AQS9;Q9TI22;O98435;Q33550;Q29VE5;C7AQU8;Q31992;P36489;Q32800;Q9TJY5;Q8MAK5;Q32816;O63121;O98553;Q9GD60;D8V9G2;Q36667;Q8SKV4;P94086;B5KQR7;P94048;P93976;Q9GD57;Q8HUY1;P94106;A8DPF8;O03607;Q8HUZ7;Q36683;Q8HU48;A8DPF0;O63147;Q33620;Q8MAK6;P94054;Q9TI88;D2CN03;D8V9A9;D8V9C3;P92468;P94039;P94042;A5Y0S8;D6C5Z0;Q9TI00;Q8HDA1;P94046;P92469;O98659;P94038;D8V9C6;Q36657;Q33535;Q33507;…	22503	364	CID		40.44	0.240764		4	51		1	1451.6	-13.9441	14/121	pps_pisum_IE_trypsin_rep2.mgf
	Low	AVYEcLR	B8YGX4;Q71N62;C7AQS9;O98435;Q33550;Q29VE5;C7AQU8;Q31992;P36489;Q8MAK5;Q32816;O63121;O98553;P94108;Q9GD60;D8V9G2;Q36667;Q8SKV4;P94086;B5KQR7;Q33514;P93976;Q9GD57;Q8HUY1;A8DPF8;Q36683;Q8HU48;A8DPF0;O63147;Q33620;Q8MAK6;P94054;Q9TI88;D2CN03;D8V9A9;D8V9C3;P92468;P94042;A5Y0S8;D6C5Z0;O63185;Q9TI00;Q8HDA1;P94046;P92469;O98659;P94038;D8V9C6;Q36657;Q33535;Q33507;E0D9I0;Q8WKU6;Q31669;B7P0F0;Q36637;Q37357;…	21455	342	CID	C5(Carbamidomethyl)	28.82	3.67514	0	1	51	41	1	910.439	-6.85965	8/51	pps_pisum_IE_trypsin_rep2.mgf
Q8HUY1	38.15	14	14	464	51.4	6.43018	266.975	Ribulose-1,5-bisphosphate carboxylase large subunit (Fragment) OS=Streblus pendulinus GN=rbcL PE=3 SV=1 - [Q8HUY1_9ROSA]
	Confidence Icon	Sequence	Protein Accessions	# Proteins	# Protein Groups	Activation Type	Modifications	IonScore	Exp Value	Δ Score	Rank	Identity High	Homology Threshold	Charge	m/z [Da]	ΔM [ppm]	Ions Matched	Spectrum File
	High	GHYLNATAGTcEEMIKR	Q33550;Q29VE5;Q31992;P36489;Q6RIC2;Q9TJY5;Q32816;O98553;P94108;Q36667;Q9GD57;Q8HUY1;A8DPF8;Q33268;Q8HUZ7;Q36683;Q8HU48;Q8MAK6;Q9TI88;D2CN03;D8V9A9;D8V9C3;P94039;A5Y0S8;O63185;Q9TI00;Q8HDA1;P94046;P92469;D8V9C6;E0D9I0;Q8WKU6;B7P0F0;Q36637;Q37357;P93986;Q9GDQ2;Q8HT77;A5X4L3;Q6LA00;E5KUU8;Q8HUY5;Q39288;Q37269;Q8MCX9;Q8HVG8;A3KLW4;Q3MKL9;P31184;P69576;Q6GZ97;Q8WHV7;Q95A73;Q9MTF6;Q31870;Q36650;Q5GLI7;…	7090	170	CID	C11(Carbamidomethyl)	108.3	3.61309e-08		3	50		1	1950.85	-33.5368	13/168	pps_pisum_IE_trypsin_rep2.mgf
	High	VTPQPGVPPEEAGAAVAAESSTGTWTTVWTDGLTSLDR	Q71N62;C7AQS9;Q9TI22;Q33550;C7AQU8;P36489;Q32800;Q6RIC2;Q9TJY5;Q32816;O98553;Q9GD60;D8V9G2;Q36667;Q8SKV4;P94086;B5KQR7;Q33514;P94048;P93976;Q9GD57;Q8HUY1;P94106;Q33268;O03607;Q8HUZ7;Q36683;Q8HU48;A8DPF0;Q33620;P94054;Q9TI88;D2CN03;D8V9A9;D8V9C3;P92468;P94039;P94042;A5Y0S8;D6C5Z0;O63185;Q9TI00;P92469;O98659;D8V9C6;Q8WKU6;Q31669;Q37357;A0PDA4;Q8HT77;A5X4I3;P94074;A5X4L3;Q6LA00;D8V9E6;E5KUU8;Q9GD45;…	13123	268	CID		100.82	2.3413e-07		9	51		1	3854.69	-46.7512	17/435	pps_pisum_IE_trypsin_rep2.mgf
	High	TFQGPPHGIQVER	Q6PSM7;Q71N62;C7AQS9;Q9TI22;Q33550;Q29VE5;C7AQU8;Q31992;Q32800;Q6RIC2;Q9TJY5;Q8MAK5;O63121;P94108;Q9GD60;D8V9G2;Q36667;Q8SKV4;P94086;B5KQR7;Q33514;P93976;Q9GD57;Q9TKH0;Q8HUY1;A8DPF8;Q33268;Q8HUZ7;Q36683;Q8HU48;A8DPF0;O63147;Q8MAK6;P94054;Q9TI88;D2CN03;D8V9A9;D8V9C3;P92468;A5Y0S8;D6C5Z0;O63185;Q9TI00;P94046;P92469;O98659;P94038;D8V9C6;Q36657;Q33535;Q33507;E0D9I0;Q8WKU6;Q31669;Q37357;A0PDA4;Q9GE67;…	19129	333	CID		92.76	2.07816e-06		5	53		1	1465.73	-19.456	17/139	pps_pisum_IE_trypsin_rep2.mgf
	High	DNGLLLHIHR	B8YGX4;C7AQS9;Q9TI22;Q33550;Q29VE5;C7AQU8;Q31992;P36489;Q32800;Q6RIC2;Q9TJY5;Q8MAK5;Q32816;O98553;Q9GD60;D8V9G2;Q36667;Q8SKV4;B5KQR7;Q33514;Q9GD57;Q9TKH0;Q8HUY1;P94106;A8DPF8;Q33268;Q8HUZ7;Q36683;Q8HU48;A8DPF0;O63147;Q33620;Q8MAK6;P94054;Q9TI88;D2CN03;D8V9A9;D8V9C3;P92468;A5Y0S8;D6C5Z0;O63185;Q8HDA1;P94046;P92469;O98659;P94038;D8V9C6;Q33535;Q33507;E0D9I0;Q8WKU6;Q31669;B7P0F0;Q36637;Q37357;P93986;…	20168	343	CID		77.18	7.02675e-05		6	52		1	1187.62	-36.4689	8/97	pps_pisum_IE_trypsin_rep2.mgf
	High	GGLDFTKDDENVNSQPFMR	B8YGX4;Q6PSM7;Q71N62;C7AQS9;Q9TI22;O98435;Q33550;Q29VE5;C7AQU8;Q31992;P36489;Q32800;Q9TJY5;Q8MAK5;Q32816;O63121;O98553;Q9GD60;D8V9G2;Q36667;Q8SKV4;P94086;B5KQR7;P94048;P93976;Q9GD57;Q8HUY1;P94106;A8DPF8;O03607;Q8HUZ7;Q36683;Q8HU48;A8DPF0;O63147;Q33620;Q8MAK6;P94054;Q9TI88;D2CN03;D8V9A9;D8V9C3;P92468;P94039;P94042;A5Y0S8;D6C5Z0;Q9TI00;Q8HDA1;P94046;P92469;O98659;P94038;D8V9C6;Q36657;Q33535;Q33507;…	22231	353	CID		59.09	0.0035802		2	51		1	2169.91	-35.4349	9/193	pps_pisum_IE_trypsin_rep2.mgf
	High	YGRPLLGcTIKPK	B8YGX4;Q6PSM7;Q71N62;C7AQS9;Q9TI22;O98435;Q33550;Q29VE5;C7AQU8;Q31992;P36489;Q32800;Q6RIC2;Q8MAK5;Q32816;O63121;O98553;P94108;Q9GD60;D8V9G2;Q36667;Q8SKV4;P94086;B5KQR7;Q33514;P94048;Q9GD57;Q9TKH0;Q8HUY1;P94106;A8DPF8;Q33268;O03607;Q8HUZ7;Q8HU48;A8DPF0;O63147;Q33620;Q8MAK6;P94054;Q9TI88;D2CN03;D8V9A9;D8V9C3;P92468;P94039;P94042;A5Y0S8;D6C5Z0;O63185;Q9TI00;P94046;P92469;O98659;P94038;D8V9C6;Q36657;…	22107	356	CID	C8(Carbamidomethyl)	57.48	0.00722697		4	53		1	1502.79	-43.882	10/120	pps_pisum_IE_trypsin_rep2.mgf
	High	VALEAcVKAR	Q31992;P36489;Q32800;Q6RIC2;Q9TJY5;Q8MAK5;Q32816;O63121;O98553;P94108;Q9GD60;D8V9G2;Q36667;Q8SKV4;P94086;B5KQR7;Q33514;P94048;P93976;Q9GD57;Q9TKH0;Q8HUY1;P94106;A8DPF8;Q33268;O03607;Q8HUZ7;Q36683;Q8HU48;A8DPF0;O63147;Q33620;Q8MAK6;P94054;Q9TI88;D2CN03;D8V9A9;D8V9C3;P92468;P94039;P94042;A5Y0S8;D6C5Z0;O63185;Q9TI00;Q8HDA1;P94046;P92469;O98659;P94038;D8V9C6;Q36657;Q33535;Q33507;E0D9I0;Q8WKU6	1195	56	CID	C6(Carbamidomethyl)	52.68	0.0180059		4	52		1	1116.58	-38.6497	13/82	pps_pisum_IE_trypsin_rep2.mgf
	Medium	DTDILAAFR	Q6PSM7;C7AQS9;Q9TI22;O98435;Q33550;Q29VE5;C7AQU8;Q31992;P36489;Q32800;Q6RIC2;Q9TJY5;Q8MAK5;Q32816;O63121;P94108;Q9GD60;Q36667;P94086;B5KQR7;Q33514;P93976;Q9GD57;Q9TKH0;Q8HUY1;P94106;A8DPF8;Q33268;O03607;Q8HUZ7;Q36683;A8DPF0;O63147;Q33620;P94054;Q9TI88;D2CN03;D8V9A9;D8V9C3;P94042;D6C5Z0;O63185;Q9TI00;Q8HDA1;P94046;P92469;O98659;P94038;D8V9C6;Q36657;Q33535;Q33507;Q8WKU6;Q37357;P93986;Q9GDQ2;Q8HT77;…	17751	307	CID		45.18	0.104516	0	1	52		1	1021.51	-17.6613	7/74	pps_pisum_IE_trypsin_rep2.mgf
	Medium	WSPELAAAcEVWK	O98435;Q33550;Q29VE5;P36489;Q6RIC2;Q9TJY5;Q32816;O63121;O98553;P94108;Q36667;P94086;B5KQR7;Q33514;P94048;P93976;Q8HUY1;P94106;A8DPF8;Q33268;Q8HUZ7;Q36683;Q8HU48;A8DPF0;O63147;Q33620;P94054;Q9TI88;D2CN03;D8V9A9;P92468;P94039;A5Y0S8;D6C5Z0;O63185;Q9TI00;P94046;P94038;D8V9C6;Q8WKU6;Q31669;P93986;A0PDA4;Q9GDQ2;Q8HT77;A5X4I3;P94074;A5X4L3;Q9GD45;Q8HUY5;Q39288;Q37269;O47047;Q5DK06;O98549;Q3MKL9;Q05554;…	7073	170	CID	C9(Carbamidomethyl)	44.06	0.0843872		4	50		1	1546.68	-38.2387	18/115	pps_pisum_IE_trypsin_rep2.mgf
	Medium	NHGMHFR	Q9TI22;Q33550;C7AQU8;Q31992;P36489;Q32800;Q6RIC2;Q9TJY5;Q8MAK5;Q32816;O63121;O98553;Q9GD60;D8V9G2;Q8SKV4;P94086;B5KQR7;Q33514;P94048;P93976;Q8HUY1;P94106;A8DPF8;Q33268;O03607;Q36683;Q8HU48;A8DPF0;O63147;Q33620;P94054;Q9TI88;D2CN03;D8V9A9;D8V9C3;P92468;P94039;P94042;A5Y0S8;O63185;Q9TI00;Q8HDA1;P92469;P94038;D8V9C6;Q36657;Q33535;Q33507;E0D9I0;Q8WKU6;B7P0F0;Q36637;Q37357;P93986;A0PDA4;Q9GDQ2;Q8HT77;…	14981	267	CID		42.4	0.102138	0	1	49	33	1	898.393	-19.3026	8/68	pps_pisum_IE_trypsin_rep2.mgf
	Low	DDENVNSQPFMR	B8YGX4;Q6PSM7;Q71N62;C7AQS9;Q9TI22;O98435;Q33550;Q29VE5;C7AQU8;Q31992;P36489;Q32800;Q9TJY5;Q8MAK5;Q32816;O63121;O98553;Q9GD60;D8V9G2;Q36667;Q8SKV4;P94086;B5KQR7;P94048;P93976;Q9GD57;Q8HUY1;P94106;A8DPF8;O03607;Q8HUZ7;Q36683;Q8HU48;A8DPF0;O63147;Q33620;Q8MAK6;P94054;Q9TI88;D2CN03;D8V9A9;D8V9C3;P92468;P94039;P94042;A5Y0S8;D6C5Z0;Q9TI00;Q8HDA1;P94046;P92469;O98659;P94038;D8V9C6;Q36657;Q33535;Q33507;…	22503	364	CID		40.44	0.240764		4	51		1	1451.6	-13.9441	14/121	pps_pisum_IE_trypsin_rep2.mgf
	Low	FLFcAEAIYK	Q6PSM7;C7AQS9;Q9TI22;Q29VE5;Q31992;Q6RIC2;Q32816;B5KQR7;Q8HUY1;Q8HUZ7;Q36683;A8DPF0;Q33620;Q8MAK6;A5Y0S8;D6C5Z0;B7P0F0;Q36637;A0PDA4;Q8HT77;A5X4I3;A5X4L3;Q6LA00;Q8MAK2;Q8MCX9;Q95E64;Q05554;P04717;P36487;Q6GZ97;Q8WHV7;Q9MTF6;Q36650;A0PDB4;A9P786;B3THH2;B8PRP3;D1KWX9;Q9BA14;O20211;O20274;Q33206;O78309;A1XM40;A5X4C4;C7AQR7;C7AQU0;D5FUM3;D6MYJ0;Q7YJM2;Q5K3Y8;Q6VW49;Q4VIC2;Q9TN78;Q37220;Q39972;O03644;…	5539	154	CID	C4(Carbamidomethyl)	37.31	0.689292		5	52		1	1261.59	-27.7469	9/76	pps_pisum_IE_trypsin_rep2.mgf
	Low	EITLGFVDLLR	C7AQS9;C7AQU8;Q6RIC2;Q8HUY1;Q8HUZ7;Q8MAK6;D2CN03;A5Y0S8;D6C5Z0;Q8HDA1;E0D9I0;Q9TLI7;A5X4I3;A5X4L3;E0DA51;Q8MAK2;Q8MCX9;Q05554;P31184;P69576;P04717;Q8MAT5;Q36650;Q71N78;Q4VI97;B8PRP3;D1KWX9;Q33206;O47068;Q9MS05;O78309;Q66MG6;Q4VI95;A4F4H5;C0J9S0;C7AQR7;C7AQU0;B3SHH2;Q3T5L5;Q4VIC2;Q39972;O47280;Q29S37;Q32555;O03616;Q9XQL8;O98900;Q8MC01;D2CMZ3;Q95F83;Q9GEP1;O47272;O20245;A4V8H9;C3RXH1;A5PF92;Q33051;…	4911	148	CID		35.48	0.805517		7	51	45	1	1275.69	-32.4346	14/97	pps_pisum_IE_trypsin_rep2.mgf
	Low	AVYEcLR	B8YGX4;Q71N62;C7AQS9;O98435;Q33550;Q29VE5;C7AQU8;Q31992;P36489;Q8MAK5;Q32816;O63121;O98553;P94108;Q9GD60;D8V9G2;Q36667;Q8SKV4;P94086;B5KQR7;Q33514;P93976;Q9GD57;Q8HUY1;A8DPF8;Q36683;Q8HU48;A8DPF0;O63147;Q33620;Q8MAK6;P94054;Q9TI88;D2CN03;D8V9A9;D8V9C3;P92468;P94042;A5Y0S8;D6C5Z0;O63185;Q9TI00;Q8HDA1;P94046;P92469;O98659;P94038;D8V9C6;Q36657;Q33535;Q33507;E0D9I0;Q8WKU6;Q31669;B7P0F0;Q36637;Q37357;…	21455	342	CID	C5(Carbamidomethyl)	28.82	3.67514	0	1	51	41	1	910.439	-6.85965	8/51	pps_pisum_IE_trypsin_rep2.mgf
A8DPF8	33.4	12	12	467	51.698	6.68311	266.975	Ribulose-1,5-bisphosphate carboxylase/oxygenase large subunit (Fragment) OS=Pterogaillonia calycoptera GN=rbcL PE=3 SV=1 - [A8DPF8_9GENT]
	Confidence Icon	Sequence	Protein Accessions	# Proteins	# Protein Groups	Activation Type	Modifications	IonScore	Exp Value	Δ Score	Rank	Identity High	Homology Threshold	Charge	m/z [Da]	ΔM [ppm]	Ions Matched	Spectrum File
	High	GHYLNATAGTcEEMIKR	Q33550;Q29VE5;Q31992;P36489;Q6RIC2;Q9TJY5;Q32816;O98553;P94108;Q36667;Q9GD57;Q8HUY1;A8DPF8;Q33268;Q8HUZ7;Q36683;Q8HU48;Q8MAK6;Q9TI88;D2CN03;D8V9A9;D8V9C3;P94039;A5Y0S8;O63185;Q9TI00;Q8HDA1;P94046;P92469;D8V9C6;E0D9I0;Q8WKU6;B7P0F0;Q36637;Q37357;P93986;Q9GDQ2;Q8HT77;A5X4L3;Q6LA00;E5KUU8;Q8HUY5;Q39288;Q37269;Q8MCX9;Q8HVG8;A3KLW4;Q3MKL9;P31184;P69576;Q6GZ97;Q8WHV7;Q95A73;Q9MTF6;Q31870;Q36650;Q5GLI7;…	7090	170	CID	C11(Carbamidomethyl)	108.3	3.61309e-08		3	50		1	1950.85	-33.5368	13/168	pps_pisum_IE_trypsin_rep2.mgf
	High	VTPQPGVPPEEAGAAVAAESSTGTWTTVWTDGLTSLxR	A8DPF8;E3TI15	3	2	CID	X37(D)	100.82	2.3413e-07		10	51		1	3854.69	-46.7512	17/433	pps_pisum_IE_trypsin_rep2.mgf
	High	TFQGPPHGIQVER	Q6PSM7;Q71N62;C7AQS9;Q9TI22;Q33550;Q29VE5;C7AQU8;Q31992;Q32800;Q6RIC2;Q9TJY5;Q8MAK5;O63121;P94108;Q9GD60;D8V9G2;Q36667;Q8SKV4;P94086;B5KQR7;Q33514;P93976;Q9GD57;Q9TKH0;Q8HUY1;A8DPF8;Q33268;Q8HUZ7;Q36683;Q8HU48;A8DPF0;O63147;Q8MAK6;P94054;Q9TI88;D2CN03;D8V9A9;D8V9C3;P92468;A5Y0S8;D6C5Z0;O63185;Q9TI00;P94046;P92469;O98659;P94038;D8V9C6;Q36657;Q33535;Q33507;E0D9I0;Q8WKU6;Q31669;Q37357;A0PDA4;Q9GE67;…	19129	333	CID		92.76	2.07816e-06		5	53		1	1465.73	-19.456	17/139	pps_pisum_IE_trypsin_rep2.mgf
	High	DNGLLLHIHR	B8YGX4;C7AQS9;Q9TI22;Q33550;Q29VE5;C7AQU8;Q31992;P36489;Q32800;Q6RIC2;Q9TJY5;Q8MAK5;Q32816;O98553;Q9GD60;D8V9G2;Q36667;Q8SKV4;B5KQR7;Q33514;Q9GD57;Q9TKH0;Q8HUY1;P94106;A8DPF8;Q33268;Q8HUZ7;Q36683;Q8HU48;A8DPF0;O63147;Q33620;Q8MAK6;P94054;Q9TI88;D2CN03;D8V9A9;D8V9C3;P92468;A5Y0S8;D6C5Z0;O63185;Q8HDA1;P94046;P92469;O98659;P94038;D8V9C6;Q33535;Q33507;E0D9I0;Q8WKU6;Q31669;B7P0F0;Q36637;Q37357;P93986;…	20168	343	CID		77.18	7.02675e-05		6	52		1	1187.62	-36.4689	8/97	pps_pisum_IE_trypsin_rep2.mgf
	High	GGLDFTKDDENVNSQPFMR	B8YGX4;Q6PSM7;Q71N62;C7AQS9;Q9TI22;O98435;Q33550;Q29VE5;C7AQU8;Q31992;P36489;Q32800;Q9TJY5;Q8MAK5;Q32816;O63121;O98553;Q9GD60;D8V9G2;Q36667;Q8SKV4;P94086;B5KQR7;P94048;P93976;Q9GD57;Q8HUY1;P94106;A8DPF8;O03607;Q8HUZ7;Q36683;Q8HU48;A8DPF0;O63147;Q33620;Q8MAK6;P94054;Q9TI88;D2CN03;D8V9A9;D8V9C3;P92468;P94039;P94042;A5Y0S8;D6C5Z0;Q9TI00;Q8HDA1;P94046;P92469;O98659;P94038;D8V9C6;Q36657;Q33535;Q33507;…	22231	353	CID		59.09	0.0035802		2	51		1	2169.91	-35.4349	9/193	pps_pisum_IE_trypsin_rep2.mgf
	High	YGRPLLGcTIKPK	B8YGX4;Q6PSM7;Q71N62;C7AQS9;Q9TI22;O98435;Q33550;Q29VE5;C7AQU8;Q31992;P36489;Q32800;Q6RIC2;Q8MAK5;Q32816;O63121;O98553;P94108;Q9GD60;D8V9G2;Q36667;Q8SKV4;P94086;B5KQR7;Q33514;P94048;Q9GD57;Q9TKH0;Q8HUY1;P94106;A8DPF8;Q33268;O03607;Q8HUZ7;Q8HU48;A8DPF0;O63147;Q33620;Q8MAK6;P94054;Q9TI88;D2CN03;D8V9A9;D8V9C3;P92468;P94039;P94042;A5Y0S8;D6C5Z0;O63185;Q9TI00;P94046;P92469;O98659;P94038;D8V9C6;Q36657;…	22107	356	CID	C8(Carbamidomethyl)	57.48	0.00722697		4	53		1	1502.79	-43.882	10/120	pps_pisum_IE_trypsin_rep2.mgf
	High	VALEAcVKAR	Q31992;P36489;Q32800;Q6RIC2;Q9TJY5;Q8MAK5;Q32816;O63121;O98553;P94108;Q9GD60;D8V9G2;Q36667;Q8SKV4;P94086;B5KQR7;Q33514;P94048;P93976;Q9GD57;Q9TKH0;Q8HUY1;P94106;A8DPF8;Q33268;O03607;Q8HUZ7;Q36683;Q8HU48;A8DPF0;O63147;Q33620;Q8MAK6;P94054;Q9TI88;D2CN03;D8V9A9;D8V9C3;P92468;P94039;P94042;A5Y0S8;D6C5Z0;O63185;Q9TI00;Q8HDA1;P94046;P92469;O98659;P94038;D8V9C6;Q36657;Q33535;Q33507;E0D9I0;Q8WKU6	1195	56	CID	C6(Carbamidomethyl)	52.68	0.0180059		4	52		1	1116.58	-38.6497	13/82	pps_pisum_IE_trypsin_rep2.mgf
	Medium	DTDILAAFR	Q6PSM7;C7AQS9;Q9TI22;O98435;Q33550;Q29VE5;C7AQU8;Q31992;P36489;Q32800;Q6RIC2;Q9TJY5;Q8MAK5;Q32816;O63121;P94108;Q9GD60;Q36667;P94086;B5KQR7;Q33514;P93976;Q9GD57;Q9TKH0;Q8HUY1;P94106;A8DPF8;Q33268;O03607;Q8HUZ7;Q36683;A8DPF0;O63147;Q33620;P94054;Q9TI88;D2CN03;D8V9A9;D8V9C3;P94042;D6C5Z0;O63185;Q9TI00;Q8HDA1;P94046;P92469;O98659;P94038;D8V9C6;Q36657;Q33535;Q33507;Q8WKU6;Q37357;P93986;Q9GDQ2;Q8HT77;…	17751	307	CID		45.18	0.104516	0	1	52		1	1021.51	-17.6613	7/74	pps_pisum_IE_trypsin_rep2.mgf
	Medium	WSPELAAAcEVWK	O98435;Q33550;Q29VE5;P36489;Q6RIC2;Q9TJY5;Q32816;O63121;O98553;P94108;Q36667;P94086;B5KQR7;Q33514;P94048;P93976;Q8HUY1;P94106;A8DPF8;Q33268;Q8HUZ7;Q36683;Q8HU48;A8DPF0;O63147;Q33620;P94054;Q9TI88;D2CN03;D8V9A9;P92468;P94039;A5Y0S8;D6C5Z0;O63185;Q9TI00;P94046;P94038;D8V9C6;Q8WKU6;Q31669;P93986;A0PDA4;Q9GDQ2;Q8HT77;A5X4I3;P94074;A5X4L3;Q9GD45;Q8HUY5;Q39288;Q37269;O47047;Q5DK06;O98549;Q3MKL9;Q05554;…	7073	170	CID	C9(Carbamidomethyl)	44.06	0.0843872		4	50		1	1546.68	-38.2387	18/115	pps_pisum_IE_trypsin_rep2.mgf
	Medium	NHGMHFR	Q9TI22;Q33550;C7AQU8;Q31992;P36489;Q32800;Q6RIC2;Q9TJY5;Q8MAK5;Q32816;O63121;O98553;Q9GD60;D8V9G2;Q8SKV4;P94086;B5KQR7;Q33514;P94048;P93976;Q8HUY1;P94106;A8DPF8;Q33268;O03607;Q36683;Q8HU48;A8DPF0;O63147;Q33620;P94054;Q9TI88;D2CN03;D8V9A9;D8V9C3;P92468;P94039;P94042;A5Y0S8;O63185;Q9TI00;Q8HDA1;P92469;P94038;D8V9C6;Q36657;Q33535;Q33507;E0D9I0;Q8WKU6;B7P0F0;Q36637;Q37357;P93986;A0PDA4;Q9GDQ2;Q8HT77;…	14981	267	CID		42.4	0.102138	0	1	49	33	1	898.393	-19.3026	8/68	pps_pisum_IE_trypsin_rep2.mgf
	Low	DDENVNSQPFMR	B8YGX4;Q6PSM7;Q71N62;C7AQS9;Q9TI22;O98435;Q33550;Q29VE5;C7AQU8;Q31992;P36489;Q32800;Q9TJY5;Q8MAK5;Q32816;O63121;O98553;Q9GD60;D8V9G2;Q36667;Q8SKV4;P94086;B5KQR7;P94048;P93976;Q9GD57;Q8HUY1;P94106;A8DPF8;O03607;Q8HUZ7;Q36683;Q8HU48;A8DPF0;O63147;Q33620;Q8MAK6;P94054;Q9TI88;D2CN03;D8V9A9;D8V9C3;P92468;P94039;P94042;A5Y0S8;D6C5Z0;Q9TI00;Q8HDA1;P94046;P92469;O98659;P94038;D8V9C6;Q36657;Q33535;Q33507;…	22503	364	CID		40.44	0.240764		4	51		1	1451.6	-13.9441	14/121	pps_pisum_IE_trypsin_rep2.mgf
	Low	AVYEcLR	B8YGX4;Q71N62;C7AQS9;O98435;Q33550;Q29VE5;C7AQU8;Q31992;P36489;Q8MAK5;Q32816;O63121;O98553;P94108;Q9GD60;D8V9G2;Q36667;Q8SKV4;P94086;B5KQR7;Q33514;P93976;Q9GD57;Q8HUY1;A8DPF8;Q36683;Q8HU48;A8DPF0;O63147;Q33620;Q8MAK6;P94054;Q9TI88;D2CN03;D8V9A9;D8V9C3;P92468;P94042;A5Y0S8;D6C5Z0;O63185;Q9TI00;Q8HDA1;P94046;P92469;O98659;P94038;D8V9C6;Q36657;Q33535;Q33507;E0D9I0;Q8WKU6;Q31669;B7P0F0;Q36637;Q37357;…	21455	342	CID	C5(Carbamidomethyl)	28.82	3.67514	0	1	51	41	1	910.439	-6.85965	8/51	pps_pisum_IE_trypsin_rep2.mgf
Q33268	33.33	11	11	468	51.9019	6.68311	266.975	Ribulose-1,5-bisphosphate carboxylase oxygenase, large subunit (Fragment) OS=Vochysia hondurensis GN=rbcL PE=3 SV=2 - [Q33268_9MYRT]
	Confidence Icon	Sequence	Protein Accessions	# Proteins	# Protein Groups	Activation Type	Modifications	IonScore	Exp Value	Δ Score	Rank	Identity High	Homology Threshold	Charge	m/z [Da]	ΔM [ppm]	Ions Matched	Spectrum File
	High	GHYLNATAGTcEEMIKR	Q33550;Q29VE5;Q31992;P36489;Q6RIC2;Q9TJY5;Q32816;O98553;P94108;Q36667;Q9GD57;Q8HUY1;A8DPF8;Q33268;Q8HUZ7;Q36683;Q8HU48;Q8MAK6;Q9TI88;D2CN03;D8V9A9;D8V9C3;P94039;A5Y0S8;O63185;Q9TI00;Q8HDA1;P94046;P92469;D8V9C6;E0D9I0;Q8WKU6;B7P0F0;Q36637;Q37357;P93986;Q9GDQ2;Q8HT77;A5X4L3;Q6LA00;E5KUU8;Q8HUY5;Q39288;Q37269;Q8MCX9;Q8HVG8;A3KLW4;Q3MKL9;P31184;P69576;Q6GZ97;Q8WHV7;Q95A73;Q9MTF6;Q31870;Q36650;Q5GLI7;…	7090	170	CID	C11(Carbamidomethyl)	108.3	3.61309e-08		3	50		1	1950.85	-33.5368	13/168	pps_pisum_IE_trypsin_rep2.mgf
	High	VTPQPGVPPEEAGAAVAAESSTGTWTTVWTDGLTSLDR	Q71N62;C7AQS9;Q9TI22;Q33550;C7AQU8;P36489;Q32800;Q6RIC2;Q9TJY5;Q32816;O98553;Q9GD60;D8V9G2;Q36667;Q8SKV4;P94086;B5KQR7;Q33514;P94048;P93976;Q9GD57;Q8HUY1;P94106;Q33268;O03607;Q8HUZ7;Q36683;Q8HU48;A8DPF0;Q33620;P94054;Q9TI88;D2CN03;D8V9A9;D8V9C3;P92468;P94039;P94042;A5Y0S8;D6C5Z0;O63185;Q9TI00;P92469;O98659;D8V9C6;Q8WKU6;Q31669;Q37357;A0PDA4;Q8HT77;A5X4I3;P94074;A5X4L3;Q6LA00;D8V9E6;E5KUU8;Q9GD45;…	13123	268	CID		100.82	2.3413e-07		9	51		1	3854.69	-46.7512	17/435	pps_pisum_IE_trypsin_rep2.mgf
	High	TFQGPPHGIQVER	Q6PSM7;Q71N62;C7AQS9;Q9TI22;Q33550;Q29VE5;C7AQU8;Q31992;Q32800;Q6RIC2;Q9TJY5;Q8MAK5;O63121;P94108;Q9GD60;D8V9G2;Q36667;Q8SKV4;P94086;B5KQR7;Q33514;P93976;Q9GD57;Q9TKH0;Q8HUY1;A8DPF8;Q33268;Q8HUZ7;Q36683;Q8HU48;A8DPF0;O63147;Q8MAK6;P94054;Q9TI88;D2CN03;D8V9A9;D8V9C3;P92468;A5Y0S8;D6C5Z0;O63185;Q9TI00;P94046;P92469;O98659;P94038;D8V9C6;Q36657;Q33535;Q33507;E0D9I0;Q8WKU6;Q31669;Q37357;A0PDA4;Q9GE67;…	19129	333	CID		92.76	2.07816e-06		5	53		1	1465.73	-19.456	17/139	pps_pisum_IE_trypsin_rep2.mgf
	High	DNGLLLHIHR	B8YGX4;C7AQS9;Q9TI22;Q33550;Q29VE5;C7AQU8;Q31992;P36489;Q32800;Q6RIC2;Q9TJY5;Q8MAK5;Q32816;O98553;Q9GD60;D8V9G2;Q36667;Q8SKV4;B5KQR7;Q33514;Q9GD57;Q9TKH0;Q8HUY1;P94106;A8DPF8;Q33268;Q8HUZ7;Q36683;Q8HU48;A8DPF0;O63147;Q33620;Q8MAK6;P94054;Q9TI88;D2CN03;D8V9A9;D8V9C3;P92468;A5Y0S8;D6C5Z0;O63185;Q8HDA1;P94046;P92469;O98659;P94038;D8V9C6;Q33535;Q33507;E0D9I0;Q8WKU6;Q31669;B7P0F0;Q36637;Q37357;P93986;…	20168	343	CID		77.18	7.02675e-05		6	52		1	1187.62	-36.4689	8/97	pps_pisum_IE_trypsin_rep2.mgf
	High	GGLDFTKDDENxNSQPFMR	Q6RIC2;Q33268;Q7YJM2;Q6VW39;O98528;Q31921;O98354;Q09RH0	10	8	CID	X12(V)	59.09	0.0035802		10	51		1	2169.91	-35.4349	9/193	pps_pisum_IE_trypsin_rep2.mgf
	High	YGRPLLGcTIKPK	B8YGX4;Q6PSM7;Q71N62;C7AQS9;Q9TI22;O98435;Q33550;Q29VE5;C7AQU8;Q31992;P36489;Q32800;Q6RIC2;Q8MAK5;Q32816;O63121;O98553;P94108;Q9GD60;D8V9G2;Q36667;Q8SKV4;P94086;B5KQR7;Q33514;P94048;Q9GD57;Q9TKH0;Q8HUY1;P94106;A8DPF8;Q33268;O03607;Q8HUZ7;Q8HU48;A8DPF0;O63147;Q33620;Q8MAK6;P94054;Q9TI88;D2CN03;D8V9A9;D8V9C3;P92468;P94039;P94042;A5Y0S8;D6C5Z0;O63185;Q9TI00;P94046;P92469;O98659;P94038;D8V9C6;Q36657;…	22107	356	CID	C8(Carbamidomethyl)	57.48	0.00722697		4	53		1	1502.79	-43.882	10/120	pps_pisum_IE_trypsin_rep2.mgf
	High	VALEAcVKAR	Q31992;P36489;Q32800;Q6RIC2;Q9TJY5;Q8MAK5;Q32816;O63121;O98553;P94108;Q9GD60;D8V9G2;Q36667;Q8SKV4;P94086;B5KQR7;Q33514;P94048;P93976;Q9GD57;Q9TKH0;Q8HUY1;P94106;A8DPF8;Q33268;O03607;Q8HUZ7;Q36683;Q8HU48;A8DPF0;O63147;Q33620;Q8MAK6;P94054;Q9TI88;D2CN03;D8V9A9;D8V9C3;P92468;P94039;P94042;A5Y0S8;D6C5Z0;O63185;Q9TI00;Q8HDA1;P94046;P92469;O98659;P94038;D8V9C6;Q36657;Q33535;Q33507;E0D9I0;Q8WKU6	1195	56	CID	C6(Carbamidomethyl)	52.68	0.0180059		4	52		1	1116.58	-38.6497	13/82	pps_pisum_IE_trypsin_rep2.mgf
	Medium	DTDILAAFR	Q6PSM7;C7AQS9;Q9TI22;O98435;Q33550;Q29VE5;C7AQU8;Q31992;P36489;Q32800;Q6RIC2;Q9TJY5;Q8MAK5;Q32816;O63121;P94108;Q9GD60;Q36667;P94086;B5KQR7;Q33514;P93976;Q9GD57;Q9TKH0;Q8HUY1;P94106;A8DPF8;Q33268;O03607;Q8HUZ7;Q36683;A8DPF0;O63147;Q33620;P94054;Q9TI88;D2CN03;D8V9A9;D8V9C3;P94042;D6C5Z0;O63185;Q9TI00;Q8HDA1;P94046;P92469;O98659;P94038;D8V9C6;Q36657;Q33535;Q33507;Q8WKU6;Q37357;P93986;Q9GDQ2;Q8HT77;…	17751	307	CID		45.18	0.104516	0	1	52		1	1021.51	-17.6613	7/74	pps_pisum_IE_trypsin_rep2.mgf
	Medium	WSPELAAAcEVWK	O98435;Q33550;Q29VE5;P36489;Q6RIC2;Q9TJY5;Q32816;O63121;O98553;P94108;Q36667;P94086;B5KQR7;Q33514;P94048;P93976;Q8HUY1;P94106;A8DPF8;Q33268;Q8HUZ7;Q36683;Q8HU48;A8DPF0;O63147;Q33620;P94054;Q9TI88;D2CN03;D8V9A9;P92468;P94039;A5Y0S8;D6C5Z0;O63185;Q9TI00;P94046;P94038;D8V9C6;Q8WKU6;Q31669;P93986;A0PDA4;Q9GDQ2;Q8HT77;A5X4I3;P94074;A5X4L3;Q9GD45;Q8HUY5;Q39288;Q37269;O47047;Q5DK06;O98549;Q3MKL9;Q05554;…	7073	170	CID	C9(Carbamidomethyl)	44.06	0.0843872		4	50		1	1546.68	-38.2387	18/115	pps_pisum_IE_trypsin_rep2.mgf
	Medium	NHGMHFR	Q9TI22;Q33550;C7AQU8;Q31992;P36489;Q32800;Q6RIC2;Q9TJY5;Q8MAK5;Q32816;O63121;O98553;Q9GD60;D8V9G2;Q8SKV4;P94086;B5KQR7;Q33514;P94048;P93976;Q8HUY1;P94106;A8DPF8;Q33268;O03607;Q36683;Q8HU48;A8DPF0;O63147;Q33620;P94054;Q9TI88;D2CN03;D8V9A9;D8V9C3;P92468;P94039;P94042;A5Y0S8;O63185;Q9TI00;Q8HDA1;P92469;P94038;D8V9C6;Q36657;Q33535;Q33507;E0D9I0;Q8WKU6;B7P0F0;Q36637;Q37357;P93986;A0PDA4;Q9GDQ2;Q8HT77;…	14981	267	CID		42.4	0.102138	0	1	49	33	1	898.393	-19.3026	8/68	pps_pisum_IE_trypsin_rep2.mgf
	Low	AxYEcLR	Q32800;Q33268;A7VJY7;Q31870;D6MYK4;Q33051;Q8HUZ0;Q71N79;Q4QST1;Q8MCY5	28	10	CID	X2(V), C5(Carbamidomethyl)	28.82	3.67514		7	51	41	1	910.439	-6.85965	8/51	pps_pisum_IE_trypsin_rep2.mgf
Q36683	35.24	13	13	471	52.3673	6.68311	266.975	Ribulose-1,5-bisphosphate carboxylase (Fragment) OS=Rhachicallis americana GN=rbcL PE=3 SV=1 - [Q36683_9GENT]
	Confidence Icon	Sequence	Protein Accessions	# Proteins	# Protein Groups	Activation Type	Modifications	IonScore	Exp Value	Δ Score	Rank	Identity High	Homology Threshold	Charge	m/z [Da]	ΔM [ppm]	Ions Matched	Spectrum File
	High	GHYLNATAGTcEEMIKR	Q33550;Q29VE5;Q31992;P36489;Q6RIC2;Q9TJY5;Q32816;O98553;P94108;Q36667;Q9GD57;Q8HUY1;A8DPF8;Q33268;Q8HUZ7;Q36683;Q8HU48;Q8MAK6;Q9TI88;D2CN03;D8V9A9;D8V9C3;P94039;A5Y0S8;O63185;Q9TI00;Q8HDA1;P94046;P92469;D8V9C6;E0D9I0;Q8WKU6;B7P0F0;Q36637;Q37357;P93986;Q9GDQ2;Q8HT77;A5X4L3;Q6LA00;E5KUU8;Q8HUY5;Q39288;Q37269;Q8MCX9;Q8HVG8;A3KLW4;Q3MKL9;P31184;P69576;Q6GZ97;Q8WHV7;Q95A73;Q9MTF6;Q31870;Q36650;Q5GLI7;…	7090	170	CID	C11(Carbamidomethyl)	108.3	3.61309e-08		3	50		1	1950.85	-33.5368	13/168	pps_pisum_IE_trypsin_rep2.mgf
	High	VTPQPGVPPEEAGAAVAAESSTGTWTTVWTDGLTSLDR	Q71N62;C7AQS9;Q9TI22;Q33550;C7AQU8;P36489;Q32800;Q6RIC2;Q9TJY5;Q32816;O98553;Q9GD60;D8V9G2;Q36667;Q8SKV4;P94086;B5KQR7;Q33514;P94048;P93976;Q9GD57;Q8HUY1;P94106;Q33268;O03607;Q8HUZ7;Q36683;Q8HU48;A8DPF0;Q33620;P94054;Q9TI88;D2CN03;D8V9A9;D8V9C3;P92468;P94039;P94042;A5Y0S8;D6C5Z0;O63185;Q9TI00;P92469;O98659;D8V9C6;Q8WKU6;Q31669;Q37357;A0PDA4;Q8HT77;A5X4I3;P94074;A5X4L3;Q6LA00;D8V9E6;E5KUU8;Q9GD45;…	13123	268	CID		100.82	2.3413e-07		9	51		1	3854.69	-46.7512	17/435	pps_pisum_IE_trypsin_rep2.mgf
	High	TFQGPPHGIQVER	Q6PSM7;Q71N62;C7AQS9;Q9TI22;Q33550;Q29VE5;C7AQU8;Q31992;Q32800;Q6RIC2;Q9TJY5;Q8MAK5;O63121;P94108;Q9GD60;D8V9G2;Q36667;Q8SKV4;P94086;B5KQR7;Q33514;P93976;Q9GD57;Q9TKH0;Q8HUY1;A8DPF8;Q33268;Q8HUZ7;Q36683;Q8HU48;A8DPF0;O63147;Q8MAK6;P94054;Q9TI88;D2CN03;D8V9A9;D8V9C3;P92468;A5Y0S8;D6C5Z0;O63185;Q9TI00;P94046;P92469;O98659;P94038;D8V9C6;Q36657;Q33535;Q33507;E0D9I0;Q8WKU6;Q31669;Q37357;A0PDA4;Q9GE67;…	19129	333	CID		92.76	2.07816e-06		5	53		1	1465.73	-19.456	17/139	pps_pisum_IE_trypsin_rep2.mgf
	High	DNGLLLHIHR	B8YGX4;C7AQS9;Q9TI22;Q33550;Q29VE5;C7AQU8;Q31992;P36489;Q32800;Q6RIC2;Q9TJY5;Q8MAK5;Q32816;O98553;Q9GD60;D8V9G2;Q36667;Q8SKV4;B5KQR7;Q33514;Q9GD57;Q9TKH0;Q8HUY1;P94106;A8DPF8;Q33268;Q8HUZ7;Q36683;Q8HU48;A8DPF0;O63147;Q33620;Q8MAK6;P94054;Q9TI88;D2CN03;D8V9A9;D8V9C3;P92468;A5Y0S8;D6C5Z0;O63185;Q8HDA1;P94046;P92469;O98659;P94038;D8V9C6;Q33535;Q33507;E0D9I0;Q8WKU6;Q31669;B7P0F0;Q36637;Q37357;P93986;…	20168	343	CID		77.18	7.02675e-05		6	52		1	1187.62	-36.4689	8/97	pps_pisum_IE_trypsin_rep2.mgf
	High	GGLDFTKDDENVNSQPFMR	B8YGX4;Q6PSM7;Q71N62;C7AQS9;Q9TI22;O98435;Q33550;Q29VE5;C7AQU8;Q31992;P36489;Q32800;Q9TJY5;Q8MAK5;Q32816;O63121;O98553;Q9GD60;D8V9G2;Q36667;Q8SKV4;P94086;B5KQR7;P94048;P93976;Q9GD57;Q8HUY1;P94106;A8DPF8;O03607;Q8HUZ7;Q36683;Q8HU48;A8DPF0;O63147;Q33620;Q8MAK6;P94054;Q9TI88;D2CN03;D8V9A9;D8V9C3;P92468;P94039;P94042;A5Y0S8;D6C5Z0;Q9TI00;Q8HDA1;P94046;P92469;O98659;P94038;D8V9C6;Q36657;Q33535;Q33507;…	22231	353	CID		59.09	0.0035802		2	51		1	2169.91	-35.4349	9/193	pps_pisum_IE_trypsin_rep2.mgf
	High	YGRPLLxcTIKPK	P93976;Q36683;D6MYK4;Q95631;Q33369	11	5	CID	X7(G), C8(Carbamidomethyl)	57.48	0.00722697		10	53		1	1502.79	-43.882	10/120	pps_pisum_IE_trypsin_rep2.mgf
	High	VALEAcVKAR	Q31992;P36489;Q32800;Q6RIC2;Q9TJY5;Q8MAK5;Q32816;O63121;O98553;P94108;Q9GD60;D8V9G2;Q36667;Q8SKV4;P94086;B5KQR7;Q33514;P94048;P93976;Q9GD57;Q9TKH0;Q8HUY1;P94106;A8DPF8;Q33268;O03607;Q8HUZ7;Q36683;Q8HU48;A8DPF0;O63147;Q33620;Q8MAK6;P94054;Q9TI88;D2CN03;D8V9A9;D8V9C3;P92468;P94039;P94042;A5Y0S8;D6C5Z0;O63185;Q9TI00;Q8HDA1;P94046;P92469;O98659;P94038;D8V9C6;Q36657;Q33535;Q33507;E0D9I0;Q8WKU6	1195	56	CID	C6(Carbamidomethyl)	52.68	0.0180059		4	52		1	1116.58	-38.6497	13/82	pps_pisum_IE_trypsin_rep2.mgf
	Medium	DTDILAAFR	Q6PSM7;C7AQS9;Q9TI22;O98435;Q33550;Q29VE5;C7AQU8;Q31992;P36489;Q32800;Q6RIC2;Q9TJY5;Q8MAK5;Q32816;O63121;P94108;Q9GD60;Q36667;P94086;B5KQR7;Q33514;P93976;Q9GD57;Q9TKH0;Q8HUY1;P94106;A8DPF8;Q33268;O03607;Q8HUZ7;Q36683;A8DPF0;O63147;Q33620;P94054;Q9TI88;D2CN03;D8V9A9;D8V9C3;P94042;D6C5Z0;O63185;Q9TI00;Q8HDA1;P94046;P92469;O98659;P94038;D8V9C6;Q36657;Q33535;Q33507;Q8WKU6;Q37357;P93986;Q9GDQ2;Q8HT77;…	17751	307	CID		45.18	0.104516	0	1	52		1	1021.51	-17.6613	7/74	pps_pisum_IE_trypsin_rep2.mgf
	Medium	WSPELAAAcEVWK	O98435;Q33550;Q29VE5;P36489;Q6RIC2;Q9TJY5;Q32816;O63121;O98553;P94108;Q36667;P94086;B5KQR7;Q33514;P94048;P93976;Q8HUY1;P94106;A8DPF8;Q33268;Q8HUZ7;Q36683;Q8HU48;A8DPF0;O63147;Q33620;P94054;Q9TI88;D2CN03;D8V9A9;P92468;P94039;A5Y0S8;D6C5Z0;O63185;Q9TI00;P94046;P94038;D8V9C6;Q8WKU6;Q31669;P93986;A0PDA4;Q9GDQ2;Q8HT77;A5X4I3;P94074;A5X4L3;Q9GD45;Q8HUY5;Q39288;Q37269;O47047;Q5DK06;O98549;Q3MKL9;Q05554;…	7073	170	CID	C9(Carbamidomethyl)	44.06	0.0843872		4	50		1	1546.68	-38.2387	18/115	pps_pisum_IE_trypsin_rep2.mgf
	Medium	NHGMHFR	Q9TI22;Q33550;C7AQU8;Q31992;P36489;Q32800;Q6RIC2;Q9TJY5;Q8MAK5;Q32816;O63121;O98553;Q9GD60;D8V9G2;Q8SKV4;P94086;B5KQR7;Q33514;P94048;P93976;Q8HUY1;P94106;A8DPF8;Q33268;O03607;Q36683;Q8HU48;A8DPF0;O63147;Q33620;P94054;Q9TI88;D2CN03;D8V9A9;D8V9C3;P92468;P94039;P94042;A5Y0S8;O63185;Q9TI00;Q8HDA1;P92469;P94038;D8V9C6;Q36657;Q33535;Q33507;E0D9I0;Q8WKU6;B7P0F0;Q36637;Q37357;P93986;A0PDA4;Q9GDQ2;Q8HT77;…	14981	267	CID		42.4	0.102138	0	1	49	33	1	898.393	-19.3026	8/68	pps_pisum_IE_trypsin_rep2.mgf
	Low	DDENVNSQPFMR	B8YGX4;Q6PSM7;Q71N62;C7AQS9;Q9TI22;O98435;Q33550;Q29VE5;C7AQU8;Q31992;P36489;Q32800;Q9TJY5;Q8MAK5;Q32816;O63121;O98553;Q9GD60;D8V9G2;Q36667;Q8SKV4;P94086;B5KQR7;P94048;P93976;Q9GD57;Q8HUY1;P94106;A8DPF8;O03607;Q8HUZ7;Q36683;Q8HU48;A8DPF0;O63147;Q33620;Q8MAK6;P94054;Q9TI88;D2CN03;D8V9A9;D8V9C3;P92468;P94039;P94042;A5Y0S8;D6C5Z0;Q9TI00;Q8HDA1;P94046;P92469;O98659;P94038;D8V9C6;Q36657;Q33535;Q33507;…	22503	364	CID		40.44	0.240764		4	51		1	1451.6	-13.9441	14/121	pps_pisum_IE_trypsin_rep2.mgf
	Low	FLFcAEAIYK	Q6PSM7;C7AQS9;Q9TI22;Q29VE5;Q31992;Q6RIC2;Q32816;B5KQR7;Q8HUY1;Q8HUZ7;Q36683;A8DPF0;Q33620;Q8MAK6;A5Y0S8;D6C5Z0;B7P0F0;Q36637;A0PDA4;Q8HT77;A5X4I3;A5X4L3;Q6LA00;Q8MAK2;Q8MCX9;Q95E64;Q05554;P04717;P36487;Q6GZ97;Q8WHV7;Q9MTF6;Q36650;A0PDB4;A9P786;B3THH2;B8PRP3;D1KWX9;Q9BA14;O20211;O20274;Q33206;O78309;A1XM40;A5X4C4;C7AQR7;C7AQU0;D5FUM3;D6MYJ0;Q7YJM2;Q5K3Y8;Q6VW49;Q4VIC2;Q9TN78;Q37220;Q39972;O03644;…	5539	154	CID	C4(Carbamidomethyl)	37.31	0.689292		5	52		1	1261.59	-27.7469	9/76	pps_pisum_IE_trypsin_rep2.mgf
	Low	AVYEcLR	B8YGX4;Q71N62;C7AQS9;O98435;Q33550;Q29VE5;C7AQU8;Q31992;P36489;Q8MAK5;Q32816;O63121;O98553;P94108;Q9GD60;D8V9G2;Q36667;Q8SKV4;P94086;B5KQR7;Q33514;P93976;Q9GD57;Q8HUY1;A8DPF8;Q36683;Q8HU48;A8DPF0;O63147;Q33620;Q8MAK6;P94054;Q9TI88;D2CN03;D8V9A9;D8V9C3;P92468;P94042;A5Y0S8;D6C5Z0;O63185;Q9TI00;Q8HDA1;P94046;P92469;O98659;P94038;D8V9C6;Q36657;Q33535;Q33507;E0D9I0;Q8WKU6;Q31669;B7P0F0;Q36637;Q37357;…	21455	342	CID	C5(Carbamidomethyl)	28.82	3.67514	0	1	51	41	1	910.439	-6.85965	8/51	pps_pisum_IE_trypsin_rep2.mgf
Q8HU48	33.48	12	12	469	51.9252	6.58057	266.975	Ribulose-1, 5-bisphosphate carboxylase (Fragment) OS=Adina rubella GN=rbcL PE=3 SV=1 - [Q8HU48_9GENT]
	Confidence Icon	Sequence	Protein Accessions	# Proteins	# Protein Groups	Activation Type	Modifications	IonScore	Exp Value	Δ Score	Rank	Identity High	Homology Threshold	Charge	m/z [Da]	ΔM [ppm]	Ions Matched	Spectrum File
	High	GHYLNATAGTcEEMIKR	Q33550;Q29VE5;Q31992;P36489;Q6RIC2;Q9TJY5;Q32816;O98553;P94108;Q36667;Q9GD57;Q8HUY1;A8DPF8;Q33268;Q8HUZ7;Q36683;Q8HU48;Q8MAK6;Q9TI88;D2CN03;D8V9A9;D8V9C3;P94039;A5Y0S8;O63185;Q9TI00;Q8HDA1;P94046;P92469;D8V9C6;E0D9I0;Q8WKU6;B7P0F0;Q36637;Q37357;P93986;Q9GDQ2;Q8HT77;A5X4L3;Q6LA00;E5KUU8;Q8HUY5;Q39288;Q37269;Q8MCX9;Q8HVG8;A3KLW4;Q3MKL9;P31184;P69576;Q6GZ97;Q8WHV7;Q95A73;Q9MTF6;Q31870;Q36650;Q5GLI7;…	7090	170	CID	C11(Carbamidomethyl)	108.3	3.61309e-08		3	50		1	1950.85	-33.5368	13/168	pps_pisum_IE_trypsin_rep2.mgf
	High	VTPQPGVPPEEAGAAVAAESSTGTWTTVWTDGLTSLDR	Q71N62;C7AQS9;Q9TI22;Q33550;C7AQU8;P36489;Q32800;Q6RIC2;Q9TJY5;Q32816;O98553;Q9GD60;D8V9G2;Q36667;Q8SKV4;P94086;B5KQR7;Q33514;P94048;P93976;Q9GD57;Q8HUY1;P94106;Q33268;O03607;Q8HUZ7;Q36683;Q8HU48;A8DPF0;Q33620;P94054;Q9TI88;D2CN03;D8V9A9;D8V9C3;P92468;P94039;P94042;A5Y0S8;D6C5Z0;O63185;Q9TI00;P92469;O98659;D8V9C6;Q8WKU6;Q31669;Q37357;A0PDA4;Q8HT77;A5X4I3;P94074;A5X4L3;Q6LA00;D8V9E6;E5KUU8;Q9GD45;…	13123	268	CID		100.82	2.3413e-07		9	51		1	3854.69	-46.7512	17/435	pps_pisum_IE_trypsin_rep2.mgf
	High	TFQGPPHGIQVER	Q6PSM7;Q71N62;C7AQS9;Q9TI22;Q33550;Q29VE5;C7AQU8;Q31992;Q32800;Q6RIC2;Q9TJY5;Q8MAK5;O63121;P94108;Q9GD60;D8V9G2;Q36667;Q8SKV4;P94086;B5KQR7;Q33514;P93976;Q9GD57;Q9TKH0;Q8HUY1;A8DPF8;Q33268;Q8HUZ7;Q36683;Q8HU48;A8DPF0;O63147;Q8MAK6;P94054;Q9TI88;D2CN03;D8V9A9;D8V9C3;P92468;A5Y0S8;D6C5Z0;O63185;Q9TI00;P94046;P92469;O98659;P94038;D8V9C6;Q36657;Q33535;Q33507;E0D9I0;Q8WKU6;Q31669;Q37357;A0PDA4;Q9GE67;…	19129	333	CID		92.76	2.07816e-06		5	53		1	1465.73	-19.456	17/139	pps_pisum_IE_trypsin_rep2.mgf
	High	DNGLLLHIHR	B8YGX4;C7AQS9;Q9TI22;Q33550;Q29VE5;C7AQU8;Q31992;P36489;Q32800;Q6RIC2;Q9TJY5;Q8MAK5;Q32816;O98553;Q9GD60;D8V9G2;Q36667;Q8SKV4;B5KQR7;Q33514;Q9GD57;Q9TKH0;Q8HUY1;P94106;A8DPF8;Q33268;Q8HUZ7;Q36683;Q8HU48;A8DPF0;O63147;Q33620;Q8MAK6;P94054;Q9TI88;D2CN03;D8V9A9;D8V9C3;P92468;A5Y0S8;D6C5Z0;O63185;Q8HDA1;P94046;P92469;O98659;P94038;D8V9C6;Q33535;Q33507;E0D9I0;Q8WKU6;Q31669;B7P0F0;Q36637;Q37357;P93986;…	20168	343	CID		77.18	7.02675e-05		6	52		1	1187.62	-36.4689	8/97	pps_pisum_IE_trypsin_rep2.mgf
	High	GGLDFTKDDENVNSQPFMR	B8YGX4;Q6PSM7;Q71N62;C7AQS9;Q9TI22;O98435;Q33550;Q29VE5;C7AQU8;Q31992;P36489;Q32800;Q9TJY5;Q8MAK5;Q32816;O63121;O98553;Q9GD60;D8V9G2;Q36667;Q8SKV4;P94086;B5KQR7;P94048;P93976;Q9GD57;Q8HUY1;P94106;A8DPF8;O03607;Q8HUZ7;Q36683;Q8HU48;A8DPF0;O63147;Q33620;Q8MAK6;P94054;Q9TI88;D2CN03;D8V9A9;D8V9C3;P92468;P94039;P94042;A5Y0S8;D6C5Z0;Q9TI00;Q8HDA1;P94046;P92469;O98659;P94038;D8V9C6;Q36657;Q33535;Q33507;…	22231	353	CID		59.09	0.0035802		2	51		1	2169.91	-35.4349	9/193	pps_pisum_IE_trypsin_rep2.mgf
	High	YGRPLLGcTIKPK	B8YGX4;Q6PSM7;Q71N62;C7AQS9;Q9TI22;O98435;Q33550;Q29VE5;C7AQU8;Q31992;P36489;Q32800;Q6RIC2;Q8MAK5;Q32816;O63121;O98553;P94108;Q9GD60;D8V9G2;Q36667;Q8SKV4;P94086;B5KQR7;Q33514;P94048;Q9GD57;Q9TKH0;Q8HUY1;P94106;A8DPF8;Q33268;O03607;Q8HUZ7;Q8HU48;A8DPF0;O63147;Q33620;Q8MAK6;P94054;Q9TI88;D2CN03;D8V9A9;D8V9C3;P92468;P94039;P94042;A5Y0S8;D6C5Z0;O63185;Q9TI00;P94046;P92469;O98659;P94038;D8V9C6;Q36657;…	22107	356	CID	C8(Carbamidomethyl)	57.48	0.00722697		4	53		1	1502.79	-43.882	10/120	pps_pisum_IE_trypsin_rep2.mgf
	High	VALEAcVKAR	Q31992;P36489;Q32800;Q6RIC2;Q9TJY5;Q8MAK5;Q32816;O63121;O98553;P94108;Q9GD60;D8V9G2;Q36667;Q8SKV4;P94086;B5KQR7;Q33514;P94048;P93976;Q9GD57;Q9TKH0;Q8HUY1;P94106;A8DPF8;Q33268;O03607;Q8HUZ7;Q36683;Q8HU48;A8DPF0;O63147;Q33620;Q8MAK6;P94054;Q9TI88;D2CN03;D8V9A9;D8V9C3;P92468;P94039;P94042;A5Y0S8;D6C5Z0;O63185;Q9TI00;Q8HDA1;P94046;P92469;O98659;P94038;D8V9C6;Q36657;Q33535;Q33507;E0D9I0;Q8WKU6	1195	56	CID	C6(Carbamidomethyl)	52.68	0.0180059		4	52		1	1116.58	-38.6497	13/82	pps_pisum_IE_trypsin_rep2.mgf
	Medium	WSPELAAAcEVWK	O98435;Q33550;Q29VE5;P36489;Q6RIC2;Q9TJY5;Q32816;O63121;O98553;P94108;Q36667;P94086;B5KQR7;Q33514;P94048;P93976;Q8HUY1;P94106;A8DPF8;Q33268;Q8HUZ7;Q36683;Q8HU48;A8DPF0;O63147;Q33620;P94054;Q9TI88;D2CN03;D8V9A9;P92468;P94039;A5Y0S8;D6C5Z0;O63185;Q9TI00;P94046;P94038;D8V9C6;Q8WKU6;Q31669;P93986;A0PDA4;Q9GDQ2;Q8HT77;A5X4I3;P94074;A5X4L3;Q9GD45;Q8HUY5;Q39288;Q37269;O47047;Q5DK06;O98549;Q3MKL9;Q05554;…	7073	170	CID	C9(Carbamidomethyl)	44.06	0.0843872		4	50		1	1546.68	-38.2387	18/115	pps_pisum_IE_trypsin_rep2.mgf
	Medium	NHGMHFR	Q9TI22;Q33550;C7AQU8;Q31992;P36489;Q32800;Q6RIC2;Q9TJY5;Q8MAK5;Q32816;O63121;O98553;Q9GD60;D8V9G2;Q8SKV4;P94086;B5KQR7;Q33514;P94048;P93976;Q8HUY1;P94106;A8DPF8;Q33268;O03607;Q36683;Q8HU48;A8DPF0;O63147;Q33620;P94054;Q9TI88;D2CN03;D8V9A9;D8V9C3;P92468;P94039;P94042;A5Y0S8;O63185;Q9TI00;Q8HDA1;P92469;P94038;D8V9C6;Q36657;Q33535;Q33507;E0D9I0;Q8WKU6;B7P0F0;Q36637;Q37357;P93986;A0PDA4;Q9GDQ2;Q8HT77;…	14981	267	CID		42.4	0.102138	0	1	49	33	1	898.393	-19.3026	8/68	pps_pisum_IE_trypsin_rep2.mgf
	Low	DDENVNSQPFMR	B8YGX4;Q6PSM7;Q71N62;C7AQS9;Q9TI22;O98435;Q33550;Q29VE5;C7AQU8;Q31992;P36489;Q32800;Q9TJY5;Q8MAK5;Q32816;O63121;O98553;Q9GD60;D8V9G2;Q36667;Q8SKV4;P94086;B5KQR7;P94048;P93976;Q9GD57;Q8HUY1;P94106;A8DPF8;O03607;Q8HUZ7;Q36683;Q8HU48;A8DPF0;O63147;Q33620;Q8MAK6;P94054;Q9TI88;D2CN03;D8V9A9;D8V9C3;P92468;P94039;P94042;A5Y0S8;D6C5Z0;Q9TI00;Q8HDA1;P94046;P92469;O98659;P94038;D8V9C6;Q36657;Q33535;Q33507;…	22503	364	CID		40.44	0.240764		4	51		1	1451.6	-13.9441	14/121	pps_pisum_IE_trypsin_rep2.mgf
	Low	FLFcAEAxYK	P36489;Q36667;Q8HU48;P94054;Q5DK06;Q95A73;Q8MAT5;Q37276;A0PDI3;Q7YJN8;Q95CG2	23	11	CID	C4(Carbamidomethyl), X8(I)	37.31	0.689292		7	52		1	1261.59	-27.7469	9/76	pps_pisum_IE_trypsin_rep2.mgf
	Low	AVYEcLR	B8YGX4;Q71N62;C7AQS9;O98435;Q33550;Q29VE5;C7AQU8;Q31992;P36489;Q8MAK5;Q32816;O63121;O98553;P94108;Q9GD60;D8V9G2;Q36667;Q8SKV4;P94086;B5KQR7;Q33514;P93976;Q9GD57;Q8HUY1;A8DPF8;Q36683;Q8HU48;A8DPF0;O63147;Q33620;Q8MAK6;P94054;Q9TI88;D2CN03;D8V9A9;D8V9C3;P92468;P94042;A5Y0S8;D6C5Z0;O63185;Q9TI00;Q8HDA1;P94046;P92469;O98659;P94038;D8V9C6;Q36657;Q33535;Q33507;E0D9I0;Q8WKU6;Q31669;B7P0F0;Q36637;Q37357;…	21455	342	CID	C5(Carbamidomethyl)	28.82	3.67514	0	1	51	41	1	910.439	-6.85965	8/51	pps_pisum_IE_trypsin_rep2.mgf
A8DPF0	35.85	13	13	463	51.3839	6.39209	266.975	Ribulose-1,5-bisphosphate carboxylase/oxygenase large subunit (Fragment) OS=Paederia farinosa GN=rbcL PE=3 SV=1 - [A8DPF0_9GENT]
	Confidence Icon	Sequence	Protein Accessions	# Proteins	# Protein Groups	Activation Type	Modifications	IonScore	Exp Value	Δ Score	Rank	Identity High	Homology Threshold	Charge	m/z [Da]	ΔM [ppm]	Ions Matched	Spectrum File
	High	GHYLNATAGTcEEMxKR	A8DPF0;Q9MS05;O78309;C6G392;Q6YLQ6;Q9GDL4;C6G3A0;Q5I972;Q5UFC0;O09420;E2D4M8;Q32087	39	12	CID	C11(Carbamidomethyl), X15(I)	108.3	3.61309e-08		5	50		1	1950.85	-33.5368	13/168	pps_pisum_IE_trypsin_rep2.mgf
	High	VTPQPGVPPEEAGAAVAAESSTGTWTTVWTDGLTSLDR	Q71N62;C7AQS9;Q9TI22;Q33550;C7AQU8;P36489;Q32800;Q6RIC2;Q9TJY5;Q32816;O98553;Q9GD60;D8V9G2;Q36667;Q8SKV4;P94086;B5KQR7;Q33514;P94048;P93976;Q9GD57;Q8HUY1;P94106;Q33268;O03607;Q8HUZ7;Q36683;Q8HU48;A8DPF0;Q33620;P94054;Q9TI88;D2CN03;D8V9A9;D8V9C3;P92468;P94039;P94042;A5Y0S8;D6C5Z0;O63185;Q9TI00;P92469;O98659;D8V9C6;Q8WKU6;Q31669;Q37357;A0PDA4;Q8HT77;A5X4I3;P94074;A5X4L3;Q6LA00;D8V9E6;E5KUU8;Q9GD45;…	13123	268	CID		100.82	2.3413e-07		9	51		1	3854.69	-46.7512	17/435	pps_pisum_IE_trypsin_rep2.mgf
	High	TFQGPPHGIQVER	Q6PSM7;Q71N62;C7AQS9;Q9TI22;Q33550;Q29VE5;C7AQU8;Q31992;Q32800;Q6RIC2;Q9TJY5;Q8MAK5;O63121;P94108;Q9GD60;D8V9G2;Q36667;Q8SKV4;P94086;B5KQR7;Q33514;P93976;Q9GD57;Q9TKH0;Q8HUY1;A8DPF8;Q33268;Q8HUZ7;Q36683;Q8HU48;A8DPF0;O63147;Q8MAK6;P94054;Q9TI88;D2CN03;D8V9A9;D8V9C3;P92468;A5Y0S8;D6C5Z0;O63185;Q9TI00;P94046;P92469;O98659;P94038;D8V9C6;Q36657;Q33535;Q33507;E0D9I0;Q8WKU6;Q31669;Q37357;A0PDA4;Q9GE67;…	19129	333	CID		92.76	2.07816e-06		5	53		1	1465.73	-19.456	17/139	pps_pisum_IE_trypsin_rep2.mgf
	High	DNGLLLHIHR	B8YGX4;C7AQS9;Q9TI22;Q33550;Q29VE5;C7AQU8;Q31992;P36489;Q32800;Q6RIC2;Q9TJY5;Q8MAK5;Q32816;O98553;Q9GD60;D8V9G2;Q36667;Q8SKV4;B5KQR7;Q33514;Q9GD57;Q9TKH0;Q8HUY1;P94106;A8DPF8;Q33268;Q8HUZ7;Q36683;Q8HU48;A8DPF0;O63147;Q33620;Q8MAK6;P94054;Q9TI88;D2CN03;D8V9A9;D8V9C3;P92468;A5Y0S8;D6C5Z0;O63185;Q8HDA1;P94046;P92469;O98659;P94038;D8V9C6;Q33535;Q33507;E0D9I0;Q8WKU6;Q31669;B7P0F0;Q36637;Q37357;P93986;…	20168	343	CID		77.18	7.02675e-05		6	52		1	1187.62	-36.4689	8/97	pps_pisum_IE_trypsin_rep2.mgf
	High	GGLDFTKDDENVNSQPFMR	B8YGX4;Q6PSM7;Q71N62;C7AQS9;Q9TI22;O98435;Q33550;Q29VE5;C7AQU8;Q31992;P36489;Q32800;Q9TJY5;Q8MAK5;Q32816;O63121;O98553;Q9GD60;D8V9G2;Q36667;Q8SKV4;P94086;B5KQR7;P94048;P93976;Q9GD57;Q8HUY1;P94106;A8DPF8;O03607;Q8HUZ7;Q36683;Q8HU48;A8DPF0;O63147;Q33620;Q8MAK6;P94054;Q9TI88;D2CN03;D8V9A9;D8V9C3;P92468;P94039;P94042;A5Y0S8;D6C5Z0;Q9TI00;Q8HDA1;P94046;P92469;O98659;P94038;D8V9C6;Q36657;Q33535;Q33507;…	22231	353	CID		59.09	0.0035802		2	51		1	2169.91	-35.4349	9/193	pps_pisum_IE_trypsin_rep2.mgf
	High	YGRPLLGcTIKPK	B8YGX4;Q6PSM7;Q71N62;C7AQS9;Q9TI22;O98435;Q33550;Q29VE5;C7AQU8;Q31992;P36489;Q32800;Q6RIC2;Q8MAK5;Q32816;O63121;O98553;P94108;Q9GD60;D8V9G2;Q36667;Q8SKV4;P94086;B5KQR7;Q33514;P94048;Q9GD57;Q9TKH0;Q8HUY1;P94106;A8DPF8;Q33268;O03607;Q8HUZ7;Q8HU48;A8DPF0;O63147;Q33620;Q8MAK6;P94054;Q9TI88;D2CN03;D8V9A9;D8V9C3;P92468;P94039;P94042;A5Y0S8;D6C5Z0;O63185;Q9TI00;P94046;P92469;O98659;P94038;D8V9C6;Q36657;…	22107	356	CID	C8(Carbamidomethyl)	57.48	0.00722697		4	53		1	1502.79	-43.882	10/120	pps_pisum_IE_trypsin_rep2.mgf
	High	VALEAcVKAR	Q31992;P36489;Q32800;Q6RIC2;Q9TJY5;Q8MAK5;Q32816;O63121;O98553;P94108;Q9GD60;D8V9G2;Q36667;Q8SKV4;P94086;B5KQR7;Q33514;P94048;P93976;Q9GD57;Q9TKH0;Q8HUY1;P94106;A8DPF8;Q33268;O03607;Q8HUZ7;Q36683;Q8HU48;A8DPF0;O63147;Q33620;Q8MAK6;P94054;Q9TI88;D2CN03;D8V9A9;D8V9C3;P92468;P94039;P94042;A5Y0S8;D6C5Z0;O63185;Q9TI00;Q8HDA1;P94046;P92469;O98659;P94038;D8V9C6;Q36657;Q33535;Q33507;E0D9I0;Q8WKU6	1195	56	CID	C6(Carbamidomethyl)	52.68	0.0180059		4	52		1	1116.58	-38.6497	13/82	pps_pisum_IE_trypsin_rep2.mgf
	Medium	DTDILAAFR	Q6PSM7;C7AQS9;Q9TI22;O98435;Q33550;Q29VE5;C7AQU8;Q31992;P36489;Q32800;Q6RIC2;Q9TJY5;Q8MAK5;Q32816;O63121;P94108;Q9GD60;Q36667;P94086;B5KQR7;Q33514;P93976;Q9GD57;Q9TKH0;Q8HUY1;P94106;A8DPF8;Q33268;O03607;Q8HUZ7;Q36683;A8DPF0;O63147;Q33620;P94054;Q9TI88;D2CN03;D8V9A9;D8V9C3;P94042;D6C5Z0;O63185;Q9TI00;Q8HDA1;P94046;P92469;O98659;P94038;D8V9C6;Q36657;Q33535;Q33507;Q8WKU6;Q37357;P93986;Q9GDQ2;Q8HT77;…	17751	307	CID		45.18	0.104516	0	1	52		1	1021.51	-17.6613	7/74	pps_pisum_IE_trypsin_rep2.mgf
	Medium	WSPELAAAcEVWK	O98435;Q33550;Q29VE5;P36489;Q6RIC2;Q9TJY5;Q32816;O63121;O98553;P94108;Q36667;P94086;B5KQR7;Q33514;P94048;P93976;Q8HUY1;P94106;A8DPF8;Q33268;Q8HUZ7;Q36683;Q8HU48;A8DPF0;O63147;Q33620;P94054;Q9TI88;D2CN03;D8V9A9;P92468;P94039;A5Y0S8;D6C5Z0;O63185;Q9TI00;P94046;P94038;D8V9C6;Q8WKU6;Q31669;P93986;A0PDA4;Q9GDQ2;Q8HT77;A5X4I3;P94074;A5X4L3;Q9GD45;Q8HUY5;Q39288;Q37269;O47047;Q5DK06;O98549;Q3MKL9;Q05554;…	7073	170	CID	C9(Carbamidomethyl)	44.06	0.0843872		4	50		1	1546.68	-38.2387	18/115	pps_pisum_IE_trypsin_rep2.mgf
	Medium	NHGMHFR	Q9TI22;Q33550;C7AQU8;Q31992;P36489;Q32800;Q6RIC2;Q9TJY5;Q8MAK5;Q32816;O63121;O98553;Q9GD60;D8V9G2;Q8SKV4;P94086;B5KQR7;Q33514;P94048;P93976;Q8HUY1;P94106;A8DPF8;Q33268;O03607;Q36683;Q8HU48;A8DPF0;O63147;Q33620;P94054;Q9TI88;D2CN03;D8V9A9;D8V9C3;P92468;P94039;P94042;A5Y0S8;O63185;Q9TI00;Q8HDA1;P92469;P94038;D8V9C6;Q36657;Q33535;Q33507;E0D9I0;Q8WKU6;B7P0F0;Q36637;Q37357;P93986;A0PDA4;Q9GDQ2;Q8HT77;…	14981	267	CID		42.4	0.102138	0	1	49	33	1	898.393	-19.3026	8/68	pps_pisum_IE_trypsin_rep2.mgf
	Low	DDENVNSQPFMR	B8YGX4;Q6PSM7;Q71N62;C7AQS9;Q9TI22;O98435;Q33550;Q29VE5;C7AQU8;Q31992;P36489;Q32800;Q9TJY5;Q8MAK5;Q32816;O63121;O98553;Q9GD60;D8V9G2;Q36667;Q8SKV4;P94086;B5KQR7;P94048;P93976;Q9GD57;Q8HUY1;P94106;A8DPF8;O03607;Q8HUZ7;Q36683;Q8HU48;A8DPF0;O63147;Q33620;Q8MAK6;P94054;Q9TI88;D2CN03;D8V9A9;D8V9C3;P92468;P94039;P94042;A5Y0S8;D6C5Z0;Q9TI00;Q8HDA1;P94046;P92469;O98659;P94038;D8V9C6;Q36657;Q33535;Q33507;…	22503	364	CID		40.44	0.240764		4	51		1	1451.6	-13.9441	14/121	pps_pisum_IE_trypsin_rep2.mgf
	Low	FLFcAEAIYK	Q6PSM7;C7AQS9;Q9TI22;Q29VE5;Q31992;Q6RIC2;Q32816;B5KQR7;Q8HUY1;Q8HUZ7;Q36683;A8DPF0;Q33620;Q8MAK6;A5Y0S8;D6C5Z0;B7P0F0;Q36637;A0PDA4;Q8HT77;A5X4I3;A5X4L3;Q6LA00;Q8MAK2;Q8MCX9;Q95E64;Q05554;P04717;P36487;Q6GZ97;Q8WHV7;Q9MTF6;Q36650;A0PDB4;A9P786;B3THH2;B8PRP3;D1KWX9;Q9BA14;O20211;O20274;Q33206;O78309;A1XM40;A5X4C4;C7AQR7;C7AQU0;D5FUM3;D6MYJ0;Q7YJM2;Q5K3Y8;Q6VW49;Q4VIC2;Q9TN78;Q37220;Q39972;O03644;…	5539	154	CID	C4(Carbamidomethyl)	37.31	0.689292		5	52		1	1261.59	-27.7469	9/76	pps_pisum_IE_trypsin_rep2.mgf
	Low	AVYEcLR	B8YGX4;Q71N62;C7AQS9;O98435;Q33550;Q29VE5;C7AQU8;Q31992;P36489;Q8MAK5;Q32816;O63121;O98553;P94108;Q9GD60;D8V9G2;Q36667;Q8SKV4;P94086;B5KQR7;Q33514;P93976;Q9GD57;Q8HUY1;A8DPF8;Q36683;Q8HU48;A8DPF0;O63147;Q33620;Q8MAK6;P94054;Q9TI88;D2CN03;D8V9A9;D8V9C3;P92468;P94042;A5Y0S8;D6C5Z0;O63185;Q9TI00;Q8HDA1;P94046;P92469;O98659;P94038;D8V9C6;Q36657;Q33535;Q33507;E0D9I0;Q8WKU6;Q31669;B7P0F0;Q36637;Q37357;…	21455	342	CID	C5(Carbamidomethyl)	28.82	3.67514	0	1	51	41	1	910.439	-6.85965	8/51	pps_pisum_IE_trypsin_rep2.mgf
Q9TI88	35.32	13	13	470	52.0703	6.68311	266.975	Ribulose 1,5-bisphosphate carboxylase large subunit (Fragment) OS=Campsis radicans GN=rbcL PE=3 SV=1 - [Q9TI88_CAMRA]
	Confidence Icon	Sequence	Protein Accessions	# Proteins	# Protein Groups	Activation Type	Modifications	IonScore	Exp Value	Δ Score	Rank	Identity High	Homology Threshold	Charge	m/z [Da]	ΔM [ppm]	Ions Matched	Spectrum File
	High	GHYLNATAGTcEEMIKR	Q33550;Q29VE5;Q31992;P36489;Q6RIC2;Q9TJY5;Q32816;O98553;P94108;Q36667;Q9GD57;Q8HUY1;A8DPF8;Q33268;Q8HUZ7;Q36683;Q8HU48;Q8MAK6;Q9TI88;D2CN03;D8V9A9;D8V9C3;P94039;A5Y0S8;O63185;Q9TI00;Q8HDA1;P94046;P92469;D8V9C6;E0D9I0;Q8WKU6;B7P0F0;Q36637;Q37357;P93986;Q9GDQ2;Q8HT77;A5X4L3;Q6LA00;E5KUU8;Q8HUY5;Q39288;Q37269;Q8MCX9;Q8HVG8;A3KLW4;Q3MKL9;P31184;P69576;Q6GZ97;Q8WHV7;Q95A73;Q9MTF6;Q31870;Q36650;Q5GLI7;…	7090	170	CID	C11(Carbamidomethyl)	108.3	3.61309e-08		3	50		1	1950.85	-33.5368	13/168	pps_pisum_IE_trypsin_rep2.mgf
	High	VTPQPGVPPEEAGAAVAAESSTGTWTTVWTDGLTSLDR	Q71N62;C7AQS9;Q9TI22;Q33550;C7AQU8;P36489;Q32800;Q6RIC2;Q9TJY5;Q32816;O98553;Q9GD60;D8V9G2;Q36667;Q8SKV4;P94086;B5KQR7;Q33514;P94048;P93976;Q9GD57;Q8HUY1;P94106;Q33268;O03607;Q8HUZ7;Q36683;Q8HU48;A8DPF0;Q33620;P94054;Q9TI88;D2CN03;D8V9A9;D8V9C3;P92468;P94039;P94042;A5Y0S8;D6C5Z0;O63185;Q9TI00;P92469;O98659;D8V9C6;Q8WKU6;Q31669;Q37357;A0PDA4;Q8HT77;A5X4I3;P94074;A5X4L3;Q6LA00;D8V9E6;E5KUU8;Q9GD45;…	13123	268	CID		100.82	2.3413e-07		9	51		1	3854.69	-46.7512	17/435	pps_pisum_IE_trypsin_rep2.mgf
	High	TFQGPPHGIQVER	Q6PSM7;Q71N62;C7AQS9;Q9TI22;Q33550;Q29VE5;C7AQU8;Q31992;Q32800;Q6RIC2;Q9TJY5;Q8MAK5;O63121;P94108;Q9GD60;D8V9G2;Q36667;Q8SKV4;P94086;B5KQR7;Q33514;P93976;Q9GD57;Q9TKH0;Q8HUY1;A8DPF8;Q33268;Q8HUZ7;Q36683;Q8HU48;A8DPF0;O63147;Q8MAK6;P94054;Q9TI88;D2CN03;D8V9A9;D8V9C3;P92468;A5Y0S8;D6C5Z0;O63185;Q9TI00;P94046;P92469;O98659;P94038;D8V9C6;Q36657;Q33535;Q33507;E0D9I0;Q8WKU6;Q31669;Q37357;A0PDA4;Q9GE67;…	19129	333	CID		92.76	2.07816e-06		5	53		1	1465.73	-19.456	17/139	pps_pisum_IE_trypsin_rep2.mgf
	High	DNGLLLHIHR	B8YGX4;C7AQS9;Q9TI22;Q33550;Q29VE5;C7AQU8;Q31992;P36489;Q32800;Q6RIC2;Q9TJY5;Q8MAK5;Q32816;O98553;Q9GD60;D8V9G2;Q36667;Q8SKV4;B5KQR7;Q33514;Q9GD57;Q9TKH0;Q8HUY1;P94106;A8DPF8;Q33268;Q8HUZ7;Q36683;Q8HU48;A8DPF0;O63147;Q33620;Q8MAK6;P94054;Q9TI88;D2CN03;D8V9A9;D8V9C3;P92468;A5Y0S8;D6C5Z0;O63185;Q8HDA1;P94046;P92469;O98659;P94038;D8V9C6;Q33535;Q33507;E0D9I0;Q8WKU6;Q31669;B7P0F0;Q36637;Q37357;P93986;…	20168	343	CID		77.18	7.02675e-05		6	52		1	1187.62	-36.4689	8/97	pps_pisum_IE_trypsin_rep2.mgf
	High	GGLDFTKDDENVNSQPFMR	B8YGX4;Q6PSM7;Q71N62;C7AQS9;Q9TI22;O98435;Q33550;Q29VE5;C7AQU8;Q31992;P36489;Q32800;Q9TJY5;Q8MAK5;Q32816;O63121;O98553;Q9GD60;D8V9G2;Q36667;Q8SKV4;P94086;B5KQR7;P94048;P93976;Q9GD57;Q8HUY1;P94106;A8DPF8;O03607;Q8HUZ7;Q36683;Q8HU48;A8DPF0;O63147;Q33620;Q8MAK6;P94054;Q9TI88;D2CN03;D8V9A9;D8V9C3;P92468;P94039;P94042;A5Y0S8;D6C5Z0;Q9TI00;Q8HDA1;P94046;P92469;O98659;P94038;D8V9C6;Q36657;Q33535;Q33507;…	22231	353	CID		59.09	0.0035802		2	51		1	2169.91	-35.4349	9/193	pps_pisum_IE_trypsin_rep2.mgf
	High	YGRPLLGcTIKPK	B8YGX4;Q6PSM7;Q71N62;C7AQS9;Q9TI22;O98435;Q33550;Q29VE5;C7AQU8;Q31992;P36489;Q32800;Q6RIC2;Q8MAK5;Q32816;O63121;O98553;P94108;Q9GD60;D8V9G2;Q36667;Q8SKV4;P94086;B5KQR7;Q33514;P94048;Q9GD57;Q9TKH0;Q8HUY1;P94106;A8DPF8;Q33268;O03607;Q8HUZ7;Q8HU48;A8DPF0;O63147;Q33620;Q8MAK6;P94054;Q9TI88;D2CN03;D8V9A9;D8V9C3;P92468;P94039;P94042;A5Y0S8;D6C5Z0;O63185;Q9TI00;P94046;P92469;O98659;P94038;D8V9C6;Q36657;…	22107	356	CID	C8(Carbamidomethyl)	57.48	0.00722697		4	53		1	1502.79	-43.882	10/120	pps_pisum_IE_trypsin_rep2.mgf
	High	VALEAcVKAR	Q31992;P36489;Q32800;Q6RIC2;Q9TJY5;Q8MAK5;Q32816;O63121;O98553;P94108;Q9GD60;D8V9G2;Q36667;Q8SKV4;P94086;B5KQR7;Q33514;P94048;P93976;Q9GD57;Q9TKH0;Q8HUY1;P94106;A8DPF8;Q33268;O03607;Q8HUZ7;Q36683;Q8HU48;A8DPF0;O63147;Q33620;Q8MAK6;P94054;Q9TI88;D2CN03;D8V9A9;D8V9C3;P92468;P94039;P94042;A5Y0S8;D6C5Z0;O63185;Q9TI00;Q8HDA1;P94046;P92469;O98659;P94038;D8V9C6;Q36657;Q33535;Q33507;E0D9I0;Q8WKU6	1195	56	CID	C6(Carbamidomethyl)	52.68	0.0180059		4	52		1	1116.58	-38.6497	13/82	pps_pisum_IE_trypsin_rep2.mgf
	Medium	DTDILAAFR	Q6PSM7;C7AQS9;Q9TI22;O98435;Q33550;Q29VE5;C7AQU8;Q31992;P36489;Q32800;Q6RIC2;Q9TJY5;Q8MAK5;Q32816;O63121;P94108;Q9GD60;Q36667;P94086;B5KQR7;Q33514;P93976;Q9GD57;Q9TKH0;Q8HUY1;P94106;A8DPF8;Q33268;O03607;Q8HUZ7;Q36683;A8DPF0;O63147;Q33620;P94054;Q9TI88;D2CN03;D8V9A9;D8V9C3;P94042;D6C5Z0;O63185;Q9TI00;Q8HDA1;P94046;P92469;O98659;P94038;D8V9C6;Q36657;Q33535;Q33507;Q8WKU6;Q37357;P93986;Q9GDQ2;Q8HT77;…	17751	307	CID		45.18	0.104516	0	1	52		1	1021.51	-17.6613	7/74	pps_pisum_IE_trypsin_rep2.mgf
	Medium	WSPELAAAcEVWK	O98435;Q33550;Q29VE5;P36489;Q6RIC2;Q9TJY5;Q32816;O63121;O98553;P94108;Q36667;P94086;B5KQR7;Q33514;P94048;P93976;Q8HUY1;P94106;A8DPF8;Q33268;Q8HUZ7;Q36683;Q8HU48;A8DPF0;O63147;Q33620;P94054;Q9TI88;D2CN03;D8V9A9;P92468;P94039;A5Y0S8;D6C5Z0;O63185;Q9TI00;P94046;P94038;D8V9C6;Q8WKU6;Q31669;P93986;A0PDA4;Q9GDQ2;Q8HT77;A5X4I3;P94074;A5X4L3;Q9GD45;Q8HUY5;Q39288;Q37269;O47047;Q5DK06;O98549;Q3MKL9;Q05554;…	7073	170	CID	C9(Carbamidomethyl)	44.06	0.0843872		4	50		1	1546.68	-38.2387	18/115	pps_pisum_IE_trypsin_rep2.mgf
	Medium	NHGMHFR	Q9TI22;Q33550;C7AQU8;Q31992;P36489;Q32800;Q6RIC2;Q9TJY5;Q8MAK5;Q32816;O63121;O98553;Q9GD60;D8V9G2;Q8SKV4;P94086;B5KQR7;Q33514;P94048;P93976;Q8HUY1;P94106;A8DPF8;Q33268;O03607;Q36683;Q8HU48;A8DPF0;O63147;Q33620;P94054;Q9TI88;D2CN03;D8V9A9;D8V9C3;P92468;P94039;P94042;A5Y0S8;O63185;Q9TI00;Q8HDA1;P92469;P94038;D8V9C6;Q36657;Q33535;Q33507;E0D9I0;Q8WKU6;B7P0F0;Q36637;Q37357;P93986;A0PDA4;Q9GDQ2;Q8HT77;…	14981	267	CID		42.4	0.102138	0	1	49	33	1	898.393	-19.3026	8/68	pps_pisum_IE_trypsin_rep2.mgf
	Low	DDENVNSQPFMR	B8YGX4;Q6PSM7;Q71N62;C7AQS9;Q9TI22;O98435;Q33550;Q29VE5;C7AQU8;Q31992;P36489;Q32800;Q9TJY5;Q8MAK5;Q32816;O63121;O98553;Q9GD60;D8V9G2;Q36667;Q8SKV4;P94086;B5KQR7;P94048;P93976;Q9GD57;Q8HUY1;P94106;A8DPF8;O03607;Q8HUZ7;Q36683;Q8HU48;A8DPF0;O63147;Q33620;Q8MAK6;P94054;Q9TI88;D2CN03;D8V9A9;D8V9C3;P92468;P94039;P94042;A5Y0S8;D6C5Z0;Q9TI00;Q8HDA1;P94046;P92469;O98659;P94038;D8V9C6;Q36657;Q33535;Q33507;…	22503	364	CID		40.44	0.240764		4	51		1	1451.6	-13.9441	14/121	pps_pisum_IE_trypsin_rep2.mgf
	Low	FxFcAEALYK	Q9TI88;O03046;Q32825;O98561	10	4	CID	X2(I), C4(Carbamidomethyl)	37.31	0.689292		4	52		1	1261.59	-27.7469	9/76	pps_pisum_IE_trypsin_rep2.mgf
	Low	AVYEcLR	B8YGX4;Q71N62;C7AQS9;O98435;Q33550;Q29VE5;C7AQU8;Q31992;P36489;Q8MAK5;Q32816;O63121;O98553;P94108;Q9GD60;D8V9G2;Q36667;Q8SKV4;P94086;B5KQR7;Q33514;P93976;Q9GD57;Q8HUY1;A8DPF8;Q36683;Q8HU48;A8DPF0;O63147;Q33620;Q8MAK6;P94054;Q9TI88;D2CN03;D8V9A9;D8V9C3;P92468;P94042;A5Y0S8;D6C5Z0;O63185;Q9TI00;Q8HDA1;P94046;P92469;O98659;P94038;D8V9C6;Q36657;Q33535;Q33507;E0D9I0;Q8WKU6;Q31669;B7P0F0;Q36637;Q37357;…	21455	342	CID	C5(Carbamidomethyl)	28.82	3.67514	0	1	51	41	1	910.439	-6.85965	8/51	pps_pisum_IE_trypsin_rep2.mgf
D8V9A9	36.26	13	13	455	50.342	6.43018	266.975	Ribulose-1,5-bisphosphate carboxylase/oxygenase large subunit (Fragment) OS=Balmea stormae GN=rbcL PE=3 SV=1 - [D8V9A9_9GENT]
	Confidence Icon	Sequence	Protein Accessions	# Proteins	# Protein Groups	Activation Type	Modifications	IonScore	Exp Value	Δ Score	Rank	Identity High	Homology Threshold	Charge	m/z [Da]	ΔM [ppm]	Ions Matched	Spectrum File
	High	GHYLNATAGTcEEMIKR	Q33550;Q29VE5;Q31992;P36489;Q6RIC2;Q9TJY5;Q32816;O98553;P94108;Q36667;Q9GD57;Q8HUY1;A8DPF8;Q33268;Q8HUZ7;Q36683;Q8HU48;Q8MAK6;Q9TI88;D2CN03;D8V9A9;D8V9C3;P94039;A5Y0S8;O63185;Q9TI00;Q8HDA1;P94046;P92469;D8V9C6;E0D9I0;Q8WKU6;B7P0F0;Q36637;Q37357;P93986;Q9GDQ2;Q8HT77;A5X4L3;Q6LA00;E5KUU8;Q8HUY5;Q39288;Q37269;Q8MCX9;Q8HVG8;A3KLW4;Q3MKL9;P31184;P69576;Q6GZ97;Q8WHV7;Q95A73;Q9MTF6;Q31870;Q36650;Q5GLI7;…	7090	170	CID	C11(Carbamidomethyl)	108.3	3.61309e-08		3	50		1	1950.85	-33.5368	13/168	pps_pisum_IE_trypsin_rep2.mgf
	High	VTPQPGVPPEEAGAAVAAESSTGTWTTVWTDGLTSLDR	Q71N62;C7AQS9;Q9TI22;Q33550;C7AQU8;P36489;Q32800;Q6RIC2;Q9TJY5;Q32816;O98553;Q9GD60;D8V9G2;Q36667;Q8SKV4;P94086;B5KQR7;Q33514;P94048;P93976;Q9GD57;Q8HUY1;P94106;Q33268;O03607;Q8HUZ7;Q36683;Q8HU48;A8DPF0;Q33620;P94054;Q9TI88;D2CN03;D8V9A9;D8V9C3;P92468;P94039;P94042;A5Y0S8;D6C5Z0;O63185;Q9TI00;P92469;O98659;D8V9C6;Q8WKU6;Q31669;Q37357;A0PDA4;Q8HT77;A5X4I3;P94074;A5X4L3;Q6LA00;D8V9E6;E5KUU8;Q9GD45;…	13123	268	CID		100.82	2.3413e-07		9	51		1	3854.69	-46.7512	17/435	pps_pisum_IE_trypsin_rep2.mgf
	High	TFQGPPHGIQVER	Q6PSM7;Q71N62;C7AQS9;Q9TI22;Q33550;Q29VE5;C7AQU8;Q31992;Q32800;Q6RIC2;Q9TJY5;Q8MAK5;O63121;P94108;Q9GD60;D8V9G2;Q36667;Q8SKV4;P94086;B5KQR7;Q33514;P93976;Q9GD57;Q9TKH0;Q8HUY1;A8DPF8;Q33268;Q8HUZ7;Q36683;Q8HU48;A8DPF0;O63147;Q8MAK6;P94054;Q9TI88;D2CN03;D8V9A9;D8V9C3;P92468;A5Y0S8;D6C5Z0;O63185;Q9TI00;P94046;P92469;O98659;P94038;D8V9C6;Q36657;Q33535;Q33507;E0D9I0;Q8WKU6;Q31669;Q37357;A0PDA4;Q9GE67;…	19129	333	CID		92.76	2.07816e-06		5	53		1	1465.73	-19.456	17/139	pps_pisum_IE_trypsin_rep2.mgf
	High	DNGLLLHIHR	B8YGX4;C7AQS9;Q9TI22;Q33550;Q29VE5;C7AQU8;Q31992;P36489;Q32800;Q6RIC2;Q9TJY5;Q8MAK5;Q32816;O98553;Q9GD60;D8V9G2;Q36667;Q8SKV4;B5KQR7;Q33514;Q9GD57;Q9TKH0;Q8HUY1;P94106;A8DPF8;Q33268;Q8HUZ7;Q36683;Q8HU48;A8DPF0;O63147;Q33620;Q8MAK6;P94054;Q9TI88;D2CN03;D8V9A9;D8V9C3;P92468;A5Y0S8;D6C5Z0;O63185;Q8HDA1;P94046;P92469;O98659;P94038;D8V9C6;Q33535;Q33507;E0D9I0;Q8WKU6;Q31669;B7P0F0;Q36637;Q37357;P93986;…	20168	343	CID		77.18	7.02675e-05		6	52		1	1187.62	-36.4689	8/97	pps_pisum_IE_trypsin_rep2.mgf
	High	GGLDFTKDDENVNSQPFMR	B8YGX4;Q6PSM7;Q71N62;C7AQS9;Q9TI22;O98435;Q33550;Q29VE5;C7AQU8;Q31992;P36489;Q32800;Q9TJY5;Q8MAK5;Q32816;O63121;O98553;Q9GD60;D8V9G2;Q36667;Q8SKV4;P94086;B5KQR7;P94048;P93976;Q9GD57;Q8HUY1;P94106;A8DPF8;O03607;Q8HUZ7;Q36683;Q8HU48;A8DPF0;O63147;Q33620;Q8MAK6;P94054;Q9TI88;D2CN03;D8V9A9;D8V9C3;P92468;P94039;P94042;A5Y0S8;D6C5Z0;Q9TI00;Q8HDA1;P94046;P92469;O98659;P94038;D8V9C6;Q36657;Q33535;Q33507;…	22231	353	CID		59.09	0.0035802		2	51		1	2169.91	-35.4349	9/193	pps_pisum_IE_trypsin_rep2.mgf
	High	YGRPLLGcTIKPK	B8YGX4;Q6PSM7;Q71N62;C7AQS9;Q9TI22;O98435;Q33550;Q29VE5;C7AQU8;Q31992;P36489;Q32800;Q6RIC2;Q8MAK5;Q32816;O63121;O98553;P94108;Q9GD60;D8V9G2;Q36667;Q8SKV4;P94086;B5KQR7;Q33514;P94048;Q9GD57;Q9TKH0;Q8HUY1;P94106;A8DPF8;Q33268;O03607;Q8HUZ7;Q8HU48;A8DPF0;O63147;Q33620;Q8MAK6;P94054;Q9TI88;D2CN03;D8V9A9;D8V9C3;P92468;P94039;P94042;A5Y0S8;D6C5Z0;O63185;Q9TI00;P94046;P92469;O98659;P94038;D8V9C6;Q36657;…	22107	356	CID	C8(Carbamidomethyl)	57.48	0.00722697		4	53		1	1502.79	-43.882	10/120	pps_pisum_IE_trypsin_rep2.mgf
	High	VALEAcVKAR	Q31992;P36489;Q32800;Q6RIC2;Q9TJY5;Q8MAK5;Q32816;O63121;O98553;P94108;Q9GD60;D8V9G2;Q36667;Q8SKV4;P94086;B5KQR7;Q33514;P94048;P93976;Q9GD57;Q9TKH0;Q8HUY1;P94106;A8DPF8;Q33268;O03607;Q8HUZ7;Q36683;Q8HU48;A8DPF0;O63147;Q33620;Q8MAK6;P94054;Q9TI88;D2CN03;D8V9A9;D8V9C3;P92468;P94039;P94042;A5Y0S8;D6C5Z0;O63185;Q9TI00;Q8HDA1;P94046;P92469;O98659;P94038;D8V9C6;Q36657;Q33535;Q33507;E0D9I0;Q8WKU6	1195	56	CID	C6(Carbamidomethyl)	52.68	0.0180059		4	52		1	1116.58	-38.6497	13/82	pps_pisum_IE_trypsin_rep2.mgf
	Medium	DTDILAAFR	Q6PSM7;C7AQS9;Q9TI22;O98435;Q33550;Q29VE5;C7AQU8;Q31992;P36489;Q32800;Q6RIC2;Q9TJY5;Q8MAK5;Q32816;O63121;P94108;Q9GD60;Q36667;P94086;B5KQR7;Q33514;P93976;Q9GD57;Q9TKH0;Q8HUY1;P94106;A8DPF8;Q33268;O03607;Q8HUZ7;Q36683;A8DPF0;O63147;Q33620;P94054;Q9TI88;D2CN03;D8V9A9;D8V9C3;P94042;D6C5Z0;O63185;Q9TI00;Q8HDA1;P94046;P92469;O98659;P94038;D8V9C6;Q36657;Q33535;Q33507;Q8WKU6;Q37357;P93986;Q9GDQ2;Q8HT77;…	17751	307	CID		45.18	0.104516	0	1	52		1	1021.51	-17.6613	7/74	pps_pisum_IE_trypsin_rep2.mgf
	Medium	WSPELAAAcEVWK	O98435;Q33550;Q29VE5;P36489;Q6RIC2;Q9TJY5;Q32816;O63121;O98553;P94108;Q36667;P94086;B5KQR7;Q33514;P94048;P93976;Q8HUY1;P94106;A8DPF8;Q33268;Q8HUZ7;Q36683;Q8HU48;A8DPF0;O63147;Q33620;P94054;Q9TI88;D2CN03;D8V9A9;P92468;P94039;A5Y0S8;D6C5Z0;O63185;Q9TI00;P94046;P94038;D8V9C6;Q8WKU6;Q31669;P93986;A0PDA4;Q9GDQ2;Q8HT77;A5X4I3;P94074;A5X4L3;Q9GD45;Q8HUY5;Q39288;Q37269;O47047;Q5DK06;O98549;Q3MKL9;Q05554;…	7073	170	CID	C9(Carbamidomethyl)	44.06	0.0843872		4	50		1	1546.68	-38.2387	18/115	pps_pisum_IE_trypsin_rep2.mgf
	Medium	NHGMHFR	Q9TI22;Q33550;C7AQU8;Q31992;P36489;Q32800;Q6RIC2;Q9TJY5;Q8MAK5;Q32816;O63121;O98553;Q9GD60;D8V9G2;Q8SKV4;P94086;B5KQR7;Q33514;P94048;P93976;Q8HUY1;P94106;A8DPF8;Q33268;O03607;Q36683;Q8HU48;A8DPF0;O63147;Q33620;P94054;Q9TI88;D2CN03;D8V9A9;D8V9C3;P92468;P94039;P94042;A5Y0S8;O63185;Q9TI00;Q8HDA1;P92469;P94038;D8V9C6;Q36657;Q33535;Q33507;E0D9I0;Q8WKU6;B7P0F0;Q36637;Q37357;P93986;A0PDA4;Q9GDQ2;Q8HT77;…	14981	267	CID		42.4	0.102138	0	1	49	33	1	898.393	-19.3026	8/68	pps_pisum_IE_trypsin_rep2.mgf
	Low	DDENVNSQPFMR	B8YGX4;Q6PSM7;Q71N62;C7AQS9;Q9TI22;O98435;Q33550;Q29VE5;C7AQU8;Q31992;P36489;Q32800;Q9TJY5;Q8MAK5;Q32816;O63121;O98553;Q9GD60;D8V9G2;Q36667;Q8SKV4;P94086;B5KQR7;P94048;P93976;Q9GD57;Q8HUY1;P94106;A8DPF8;O03607;Q8HUZ7;Q36683;Q8HU48;A8DPF0;O63147;Q33620;Q8MAK6;P94054;Q9TI88;D2CN03;D8V9A9;D8V9C3;P92468;P94039;P94042;A5Y0S8;D6C5Z0;Q9TI00;Q8HDA1;P94046;P92469;O98659;P94038;D8V9C6;Q36657;Q33535;Q33507;…	22503	364	CID		40.44	0.240764		4	51		1	1451.6	-13.9441	14/121	pps_pisum_IE_trypsin_rep2.mgf
	Low	AVYEcLR	B8YGX4;Q71N62;C7AQS9;O98435;Q33550;Q29VE5;C7AQU8;Q31992;P36489;Q8MAK5;Q32816;O63121;O98553;P94108;Q9GD60;D8V9G2;Q36667;Q8SKV4;P94086;B5KQR7;Q33514;P93976;Q9GD57;Q8HUY1;A8DPF8;Q36683;Q8HU48;A8DPF0;O63147;Q33620;Q8MAK6;P94054;Q9TI88;D2CN03;D8V9A9;D8V9C3;P92468;P94042;A5Y0S8;D6C5Z0;O63185;Q9TI00;Q8HDA1;P94046;P92469;O98659;P94038;D8V9C6;Q36657;Q33535;Q33507;E0D9I0;Q8WKU6;Q31669;B7P0F0;Q36637;Q37357;…	21455	342	CID	C5(Carbamidomethyl)	28.82	3.67514	0	1	51	41	1	910.439	-6.85965	8/51	pps_pisum_IE_trypsin_rep2.mgf
	Low	AQAETGExKGHYLNATAGTcEEMIKR	D8V9A9;Q4VIC2;Q4VI80	6	3	CID	X8(E), C20(Carbamidomethyl)	10.95	214.843		6	51	25	1	2894.26	-27.0605	8/288	pps_pisum_IE_trypsin_rep2.mgf
D8V9C3	34.29	12	12	455	50.4495	6.48096	266.975	Ribulose-1,5-bisphosphate carboxylase/oxygenase large subunit (Fragment) OS=Deppea erythrorhiza GN=rbcL PE=3 SV=1 - [D8V9C3_9GENT]
	Confidence Icon	Sequence	Protein Accessions	# Proteins	# Protein Groups	Activation Type	Modifications	IonScore	Exp Value	Δ Score	Rank	Identity High	Homology Threshold	Charge	m/z [Da]	ΔM [ppm]	Ions Matched	Spectrum File
	High	GHYLNATAGTcEEMIKR	Q33550;Q29VE5;Q31992;P36489;Q6RIC2;Q9TJY5;Q32816;O98553;P94108;Q36667;Q9GD57;Q8HUY1;A8DPF8;Q33268;Q8HUZ7;Q36683;Q8HU48;Q8MAK6;Q9TI88;D2CN03;D8V9A9;D8V9C3;P94039;A5Y0S8;O63185;Q9TI00;Q8HDA1;P94046;P92469;D8V9C6;E0D9I0;Q8WKU6;B7P0F0;Q36637;Q37357;P93986;Q9GDQ2;Q8HT77;A5X4L3;Q6LA00;E5KUU8;Q8HUY5;Q39288;Q37269;Q8MCX9;Q8HVG8;A3KLW4;Q3MKL9;P31184;P69576;Q6GZ97;Q8WHV7;Q95A73;Q9MTF6;Q31870;Q36650;Q5GLI7;…	7090	170	CID	C11(Carbamidomethyl)	108.3	3.61309e-08		3	50		1	1950.85	-33.5368	13/168	pps_pisum_IE_trypsin_rep2.mgf
	High	VTPQPGVPPEEAGAAVAAESSTGTWTTVWTDGLTSLDR	Q71N62;C7AQS9;Q9TI22;Q33550;C7AQU8;P36489;Q32800;Q6RIC2;Q9TJY5;Q32816;O98553;Q9GD60;D8V9G2;Q36667;Q8SKV4;P94086;B5KQR7;Q33514;P94048;P93976;Q9GD57;Q8HUY1;P94106;Q33268;O03607;Q8HUZ7;Q36683;Q8HU48;A8DPF0;Q33620;P94054;Q9TI88;D2CN03;D8V9A9;D8V9C3;P92468;P94039;P94042;A5Y0S8;D6C5Z0;O63185;Q9TI00;P92469;O98659;D8V9C6;Q8WKU6;Q31669;Q37357;A0PDA4;Q8HT77;A5X4I3;P94074;A5X4L3;Q6LA00;D8V9E6;E5KUU8;Q9GD45;…	13123	268	CID		100.82	2.3413e-07		9	51		1	3854.69	-46.7512	17/435	pps_pisum_IE_trypsin_rep2.mgf
	High	TFQGPPHGIQVER	Q6PSM7;Q71N62;C7AQS9;Q9TI22;Q33550;Q29VE5;C7AQU8;Q31992;Q32800;Q6RIC2;Q9TJY5;Q8MAK5;O63121;P94108;Q9GD60;D8V9G2;Q36667;Q8SKV4;P94086;B5KQR7;Q33514;P93976;Q9GD57;Q9TKH0;Q8HUY1;A8DPF8;Q33268;Q8HUZ7;Q36683;Q8HU48;A8DPF0;O63147;Q8MAK6;P94054;Q9TI88;D2CN03;D8V9A9;D8V9C3;P92468;A5Y0S8;D6C5Z0;O63185;Q9TI00;P94046;P92469;O98659;P94038;D8V9C6;Q36657;Q33535;Q33507;E0D9I0;Q8WKU6;Q31669;Q37357;A0PDA4;Q9GE67;…	19129	333	CID		92.76	2.07816e-06		5	53		1	1465.73	-19.456	17/139	pps_pisum_IE_trypsin_rep2.mgf
	High	DNGLLLHIHR	B8YGX4;C7AQS9;Q9TI22;Q33550;Q29VE5;C7AQU8;Q31992;P36489;Q32800;Q6RIC2;Q9TJY5;Q8MAK5;Q32816;O98553;Q9GD60;D8V9G2;Q36667;Q8SKV4;B5KQR7;Q33514;Q9GD57;Q9TKH0;Q8HUY1;P94106;A8DPF8;Q33268;Q8HUZ7;Q36683;Q8HU48;A8DPF0;O63147;Q33620;Q8MAK6;P94054;Q9TI88;D2CN03;D8V9A9;D8V9C3;P92468;A5Y0S8;D6C5Z0;O63185;Q8HDA1;P94046;P92469;O98659;P94038;D8V9C6;Q33535;Q33507;E0D9I0;Q8WKU6;Q31669;B7P0F0;Q36637;Q37357;P93986;…	20168	343	CID		77.18	7.02675e-05		6	52		1	1187.62	-36.4689	8/97	pps_pisum_IE_trypsin_rep2.mgf
	High	GGLDFTKDDENVNSQPFMR	B8YGX4;Q6PSM7;Q71N62;C7AQS9;Q9TI22;O98435;Q33550;Q29VE5;C7AQU8;Q31992;P36489;Q32800;Q9TJY5;Q8MAK5;Q32816;O63121;O98553;Q9GD60;D8V9G2;Q36667;Q8SKV4;P94086;B5KQR7;P94048;P93976;Q9GD57;Q8HUY1;P94106;A8DPF8;O03607;Q8HUZ7;Q36683;Q8HU48;A8DPF0;O63147;Q33620;Q8MAK6;P94054;Q9TI88;D2CN03;D8V9A9;D8V9C3;P92468;P94039;P94042;A5Y0S8;D6C5Z0;Q9TI00;Q8HDA1;P94046;P92469;O98659;P94038;D8V9C6;Q36657;Q33535;Q33507;…	22231	353	CID		59.09	0.0035802		2	51		1	2169.91	-35.4349	9/193	pps_pisum_IE_trypsin_rep2.mgf
	High	YGRPLLGcTIKPK	B8YGX4;Q6PSM7;Q71N62;C7AQS9;Q9TI22;O98435;Q33550;Q29VE5;C7AQU8;Q31992;P36489;Q32800;Q6RIC2;Q8MAK5;Q32816;O63121;O98553;P94108;Q9GD60;D8V9G2;Q36667;Q8SKV4;P94086;B5KQR7;Q33514;P94048;Q9GD57;Q9TKH0;Q8HUY1;P94106;A8DPF8;Q33268;O03607;Q8HUZ7;Q8HU48;A8DPF0;O63147;Q33620;Q8MAK6;P94054;Q9TI88;D2CN03;D8V9A9;D8V9C3;P92468;P94039;P94042;A5Y0S8;D6C5Z0;O63185;Q9TI00;P94046;P92469;O98659;P94038;D8V9C6;Q36657;…	22107	356	CID	C8(Carbamidomethyl)	57.48	0.00722697		4	53		1	1502.79	-43.882	10/120	pps_pisum_IE_trypsin_rep2.mgf
	High	VALEAcVKAR	Q31992;P36489;Q32800;Q6RIC2;Q9TJY5;Q8MAK5;Q32816;O63121;O98553;P94108;Q9GD60;D8V9G2;Q36667;Q8SKV4;P94086;B5KQR7;Q33514;P94048;P93976;Q9GD57;Q9TKH0;Q8HUY1;P94106;A8DPF8;Q33268;O03607;Q8HUZ7;Q36683;Q8HU48;A8DPF0;O63147;Q33620;Q8MAK6;P94054;Q9TI88;D2CN03;D8V9A9;D8V9C3;P92468;P94039;P94042;A5Y0S8;D6C5Z0;O63185;Q9TI00;Q8HDA1;P94046;P92469;O98659;P94038;D8V9C6;Q36657;Q33535;Q33507;E0D9I0;Q8WKU6	1195	56	CID	C6(Carbamidomethyl)	52.68	0.0180059		4	52		1	1116.58	-38.6497	13/82	pps_pisum_IE_trypsin_rep2.mgf
	Medium	DTDILAAFR	Q6PSM7;C7AQS9;Q9TI22;O98435;Q33550;Q29VE5;C7AQU8;Q31992;P36489;Q32800;Q6RIC2;Q9TJY5;Q8MAK5;Q32816;O63121;P94108;Q9GD60;Q36667;P94086;B5KQR7;Q33514;P93976;Q9GD57;Q9TKH0;Q8HUY1;P94106;A8DPF8;Q33268;O03607;Q8HUZ7;Q36683;A8DPF0;O63147;Q33620;P94054;Q9TI88;D2CN03;D8V9A9;D8V9C3;P94042;D6C5Z0;O63185;Q9TI00;Q8HDA1;P94046;P92469;O98659;P94038;D8V9C6;Q36657;Q33535;Q33507;Q8WKU6;Q37357;P93986;Q9GDQ2;Q8HT77;…	17751	307	CID		45.18	0.104516	0	1	52		1	1021.51	-17.6613	7/74	pps_pisum_IE_trypsin_rep2.mgf
	Medium	WSPELAAxcEVWK	D8V9C3;Q33404;Q31868	11	3	CID	X8(A), C9(Carbamidomethyl)	44.06	0.0843872		10	50		1	1546.68	-38.2387	18/115	pps_pisum_IE_trypsin_rep2.mgf
	Medium	NHGMHFR	Q9TI22;Q33550;C7AQU8;Q31992;P36489;Q32800;Q6RIC2;Q9TJY5;Q8MAK5;Q32816;O63121;O98553;Q9GD60;D8V9G2;Q8SKV4;P94086;B5KQR7;Q33514;P94048;P93976;Q8HUY1;P94106;A8DPF8;Q33268;O03607;Q36683;Q8HU48;A8DPF0;O63147;Q33620;P94054;Q9TI88;D2CN03;D8V9A9;D8V9C3;P92468;P94039;P94042;A5Y0S8;O63185;Q9TI00;Q8HDA1;P92469;P94038;D8V9C6;Q36657;Q33535;Q33507;E0D9I0;Q8WKU6;B7P0F0;Q36637;Q37357;P93986;A0PDA4;Q9GDQ2;Q8HT77;…	14981	267	CID		42.4	0.102138	0	1	49	33	1	898.393	-19.3026	8/68	pps_pisum_IE_trypsin_rep2.mgf
	Low	DDENVNSQPFMR	B8YGX4;Q6PSM7;Q71N62;C7AQS9;Q9TI22;O98435;Q33550;Q29VE5;C7AQU8;Q31992;P36489;Q32800;Q9TJY5;Q8MAK5;Q32816;O63121;O98553;Q9GD60;D8V9G2;Q36667;Q8SKV4;P94086;B5KQR7;P94048;P93976;Q9GD57;Q8HUY1;P94106;A8DPF8;O03607;Q8HUZ7;Q36683;Q8HU48;A8DPF0;O63147;Q33620;Q8MAK6;P94054;Q9TI88;D2CN03;D8V9A9;D8V9C3;P92468;P94039;P94042;A5Y0S8;D6C5Z0;Q9TI00;Q8HDA1;P94046;P92469;O98659;P94038;D8V9C6;Q36657;Q33535;Q33507;…	22503	364	CID		40.44	0.240764		4	51		1	1451.6	-13.9441	14/121	pps_pisum_IE_trypsin_rep2.mgf
	Low	AVYEcLR	B8YGX4;Q71N62;C7AQS9;O98435;Q33550;Q29VE5;C7AQU8;Q31992;P36489;Q8MAK5;Q32816;O63121;O98553;P94108;Q9GD60;D8V9G2;Q36667;Q8SKV4;P94086;B5KQR7;Q33514;P93976;Q9GD57;Q8HUY1;A8DPF8;Q36683;Q8HU48;A8DPF0;O63147;Q33620;Q8MAK6;P94054;Q9TI88;D2CN03;D8V9A9;D8V9C3;P92468;P94042;A5Y0S8;D6C5Z0;O63185;Q9TI00;Q8HDA1;P94046;P92469;O98659;P94038;D8V9C6;Q36657;Q33535;Q33507;E0D9I0;Q8WKU6;Q31669;B7P0F0;Q36637;Q37357;…	21455	342	CID	C5(Carbamidomethyl)	28.82	3.67514	0	1	51	41	1	910.439	-6.85965	8/51	pps_pisum_IE_trypsin_rep2.mgf
A5Y0S8	39.16	14	14	452	50.2002	6.43018	266.975	Ribulose-1,5-bisphosphate carboxylase/oxygenase large subunit (Fragment) OS=Ampelosycios scandens GN=rbcL PE=3 SV=1 - [A5Y0S8_9ROSI]
	Confidence Icon	Sequence	Protein Accessions	# Proteins	# Protein Groups	Activation Type	Modifications	IonScore	Exp Value	Δ Score	Rank	Identity High	Homology Threshold	Charge	m/z [Da]	ΔM [ppm]	Ions Matched	Spectrum File
	High	GHYLNATAGTcEEMIKR	Q33550;Q29VE5;Q31992;P36489;Q6RIC2;Q9TJY5;Q32816;O98553;P94108;Q36667;Q9GD57;Q8HUY1;A8DPF8;Q33268;Q8HUZ7;Q36683;Q8HU48;Q8MAK6;Q9TI88;D2CN03;D8V9A9;D8V9C3;P94039;A5Y0S8;O63185;Q9TI00;Q8HDA1;P94046;P92469;D8V9C6;E0D9I0;Q8WKU6;B7P0F0;Q36637;Q37357;P93986;Q9GDQ2;Q8HT77;A5X4L3;Q6LA00;E5KUU8;Q8HUY5;Q39288;Q37269;Q8MCX9;Q8HVG8;A3KLW4;Q3MKL9;P31184;P69576;Q6GZ97;Q8WHV7;Q95A73;Q9MTF6;Q31870;Q36650;Q5GLI7;…	7090	170	CID	C11(Carbamidomethyl)	108.3	3.61309e-08		3	50		1	1950.85	-33.5368	13/168	pps_pisum_IE_trypsin_rep2.mgf
	High	VTPQPGVPPEEAGAAVAAESSTGTWTTVWTDGLTSLDR	Q71N62;C7AQS9;Q9TI22;Q33550;C7AQU8;P36489;Q32800;Q6RIC2;Q9TJY5;Q32816;O98553;Q9GD60;D8V9G2;Q36667;Q8SKV4;P94086;B5KQR7;Q33514;P94048;P93976;Q9GD57;Q8HUY1;P94106;Q33268;O03607;Q8HUZ7;Q36683;Q8HU48;A8DPF0;Q33620;P94054;Q9TI88;D2CN03;D8V9A9;D8V9C3;P92468;P94039;P94042;A5Y0S8;D6C5Z0;O63185;Q9TI00;P92469;O98659;D8V9C6;Q8WKU6;Q31669;Q37357;A0PDA4;Q8HT77;A5X4I3;P94074;A5X4L3;Q6LA00;D8V9E6;E5KUU8;Q9GD45;…	13123	268	CID		100.82	2.3413e-07		9	51		1	3854.69	-46.7512	17/435	pps_pisum_IE_trypsin_rep2.mgf
	High	TFQGPPHGIQVER	Q6PSM7;Q71N62;C7AQS9;Q9TI22;Q33550;Q29VE5;C7AQU8;Q31992;Q32800;Q6RIC2;Q9TJY5;Q8MAK5;O63121;P94108;Q9GD60;D8V9G2;Q36667;Q8SKV4;P94086;B5KQR7;Q33514;P93976;Q9GD57;Q9TKH0;Q8HUY1;A8DPF8;Q33268;Q8HUZ7;Q36683;Q8HU48;A8DPF0;O63147;Q8MAK6;P94054;Q9TI88;D2CN03;D8V9A9;D8V9C3;P92468;A5Y0S8;D6C5Z0;O63185;Q9TI00;P94046;P92469;O98659;P94038;D8V9C6;Q36657;Q33535;Q33507;E0D9I0;Q8WKU6;Q31669;Q37357;A0PDA4;Q9GE67;…	19129	333	CID		92.76	2.07816e-06		5	53		1	1465.73	-19.456	17/139	pps_pisum_IE_trypsin_rep2.mgf
	High	DNGLLLHIHR	B8YGX4;C7AQS9;Q9TI22;Q33550;Q29VE5;C7AQU8;Q31992;P36489;Q32800;Q6RIC2;Q9TJY5;Q8MAK5;Q32816;O98553;Q9GD60;D8V9G2;Q36667;Q8SKV4;B5KQR7;Q33514;Q9GD57;Q9TKH0;Q8HUY1;P94106;A8DPF8;Q33268;Q8HUZ7;Q36683;Q8HU48;A8DPF0;O63147;Q33620;Q8MAK6;P94054;Q9TI88;D2CN03;D8V9A9;D8V9C3;P92468;A5Y0S8;D6C5Z0;O63185;Q8HDA1;P94046;P92469;O98659;P94038;D8V9C6;Q33535;Q33507;E0D9I0;Q8WKU6;Q31669;B7P0F0;Q36637;Q37357;P93986;…	20168	343	CID		77.18	7.02675e-05		6	52		1	1187.62	-36.4689	8/97	pps_pisum_IE_trypsin_rep2.mgf
	High	GGLDFTKDDENVNSQPFMR	B8YGX4;Q6PSM7;Q71N62;C7AQS9;Q9TI22;O98435;Q33550;Q29VE5;C7AQU8;Q31992;P36489;Q32800;Q9TJY5;Q8MAK5;Q32816;O63121;O98553;Q9GD60;D8V9G2;Q36667;Q8SKV4;P94086;B5KQR7;P94048;P93976;Q9GD57;Q8HUY1;P94106;A8DPF8;O03607;Q8HUZ7;Q36683;Q8HU48;A8DPF0;O63147;Q33620;Q8MAK6;P94054;Q9TI88;D2CN03;D8V9A9;D8V9C3;P92468;P94039;P94042;A5Y0S8;D6C5Z0;Q9TI00;Q8HDA1;P94046;P92469;O98659;P94038;D8V9C6;Q36657;Q33535;Q33507;…	22231	353	CID		59.09	0.0035802		2	51		1	2169.91	-35.4349	9/193	pps_pisum_IE_trypsin_rep2.mgf
	High	YGRPLLGcTIKPK	B8YGX4;Q6PSM7;Q71N62;C7AQS9;Q9TI22;O98435;Q33550;Q29VE5;C7AQU8;Q31992;P36489;Q32800;Q6RIC2;Q8MAK5;Q32816;O63121;O98553;P94108;Q9GD60;D8V9G2;Q36667;Q8SKV4;P94086;B5KQR7;Q33514;P94048;Q9GD57;Q9TKH0;Q8HUY1;P94106;A8DPF8;Q33268;O03607;Q8HUZ7;Q8HU48;A8DPF0;O63147;Q33620;Q8MAK6;P94054;Q9TI88;D2CN03;D8V9A9;D8V9C3;P92468;P94039;P94042;A5Y0S8;D6C5Z0;O63185;Q9TI00;P94046;P92469;O98659;P94038;D8V9C6;Q36657;…	22107	356	CID	C8(Carbamidomethyl)	57.48	0.00722697		4	53		1	1502.79	-43.882	10/120	pps_pisum_IE_trypsin_rep2.mgf
	High	VALEAcVKAR	Q31992;P36489;Q32800;Q6RIC2;Q9TJY5;Q8MAK5;Q32816;O63121;O98553;P94108;Q9GD60;D8V9G2;Q36667;Q8SKV4;P94086;B5KQR7;Q33514;P94048;P93976;Q9GD57;Q9TKH0;Q8HUY1;P94106;A8DPF8;Q33268;O03607;Q8HUZ7;Q36683;Q8HU48;A8DPF0;O63147;Q33620;Q8MAK6;P94054;Q9TI88;D2CN03;D8V9A9;D8V9C3;P92468;P94039;P94042;A5Y0S8;D6C5Z0;O63185;Q9TI00;Q8HDA1;P94046;P92469;O98659;P94038;D8V9C6;Q36657;Q33535;Q33507;E0D9I0;Q8WKU6	1195	56	CID	C6(Carbamidomethyl)	52.68	0.0180059		4	52		1	1116.58	-38.6497	13/82	pps_pisum_IE_trypsin_rep2.mgf
	Medium	DxDILAAFR	A5Y0S8;Q9MRH9	13	2	CID	X2(T)	45.18	0.104516		9	52		1	1021.51	-17.6613	7/74	pps_pisum_IE_trypsin_rep2.mgf
	Medium	WSPELAAAcEVWK	O98435;Q33550;Q29VE5;P36489;Q6RIC2;Q9TJY5;Q32816;O63121;O98553;P94108;Q36667;P94086;B5KQR7;Q33514;P94048;P93976;Q8HUY1;P94106;A8DPF8;Q33268;Q8HUZ7;Q36683;Q8HU48;A8DPF0;O63147;Q33620;P94054;Q9TI88;D2CN03;D8V9A9;P92468;P94039;A5Y0S8;D6C5Z0;O63185;Q9TI00;P94046;P94038;D8V9C6;Q8WKU6;Q31669;P93986;A0PDA4;Q9GDQ2;Q8HT77;A5X4I3;P94074;A5X4L3;Q9GD45;Q8HUY5;Q39288;Q37269;O47047;Q5DK06;O98549;Q3MKL9;Q05554;…	7073	170	CID	C9(Carbamidomethyl)	44.06	0.0843872		4	50		1	1546.68	-38.2387	18/115	pps_pisum_IE_trypsin_rep2.mgf
	Medium	NHGMHFR	Q9TI22;Q33550;C7AQU8;Q31992;P36489;Q32800;Q6RIC2;Q9TJY5;Q8MAK5;Q32816;O63121;O98553;Q9GD60;D8V9G2;Q8SKV4;P94086;B5KQR7;Q33514;P94048;P93976;Q8HUY1;P94106;A8DPF8;Q33268;O03607;Q36683;Q8HU48;A8DPF0;O63147;Q33620;P94054;Q9TI88;D2CN03;D8V9A9;D8V9C3;P92468;P94039;P94042;A5Y0S8;O63185;Q9TI00;Q8HDA1;P92469;P94038;D8V9C6;Q36657;Q33535;Q33507;E0D9I0;Q8WKU6;B7P0F0;Q36637;Q37357;P93986;A0PDA4;Q9GDQ2;Q8HT77;…	14981	267	CID		42.4	0.102138	0	1	49	33	1	898.393	-19.3026	8/68	pps_pisum_IE_trypsin_rep2.mgf
	Low	DDENVNSQPFMR	B8YGX4;Q6PSM7;Q71N62;C7AQS9;Q9TI22;O98435;Q33550;Q29VE5;C7AQU8;Q31992;P36489;Q32800;Q9TJY5;Q8MAK5;Q32816;O63121;O98553;Q9GD60;D8V9G2;Q36667;Q8SKV4;P94086;B5KQR7;P94048;P93976;Q9GD57;Q8HUY1;P94106;A8DPF8;O03607;Q8HUZ7;Q36683;Q8HU48;A8DPF0;O63147;Q33620;Q8MAK6;P94054;Q9TI88;D2CN03;D8V9A9;D8V9C3;P92468;P94039;P94042;A5Y0S8;D6C5Z0;Q9TI00;Q8HDA1;P94046;P92469;O98659;P94038;D8V9C6;Q36657;Q33535;Q33507;…	22503	364	CID		40.44	0.240764		4	51		1	1451.6	-13.9441	14/121	pps_pisum_IE_trypsin_rep2.mgf
	Low	FLFcAEAIYK	Q6PSM7;C7AQS9;Q9TI22;Q29VE5;Q31992;Q6RIC2;Q32816;B5KQR7;Q8HUY1;Q8HUZ7;Q36683;A8DPF0;Q33620;Q8MAK6;A5Y0S8;D6C5Z0;B7P0F0;Q36637;A0PDA4;Q8HT77;A5X4I3;A5X4L3;Q6LA00;Q8MAK2;Q8MCX9;Q95E64;Q05554;P04717;P36487;Q6GZ97;Q8WHV7;Q9MTF6;Q36650;A0PDB4;A9P786;B3THH2;B8PRP3;D1KWX9;Q9BA14;O20211;O20274;Q33206;O78309;A1XM40;A5X4C4;C7AQR7;C7AQU0;D5FUM3;D6MYJ0;Q7YJM2;Q5K3Y8;Q6VW49;Q4VIC2;Q9TN78;Q37220;Q39972;O03644;…	5539	154	CID	C4(Carbamidomethyl)	37.31	0.689292		5	52		1	1261.59	-27.7469	9/76	pps_pisum_IE_trypsin_rep2.mgf
	Low	EITLGFVDLLR	C7AQS9;C7AQU8;Q6RIC2;Q8HUY1;Q8HUZ7;Q8MAK6;D2CN03;A5Y0S8;D6C5Z0;Q8HDA1;E0D9I0;Q9TLI7;A5X4I3;A5X4L3;E0DA51;Q8MAK2;Q8MCX9;Q05554;P31184;P69576;P04717;Q8MAT5;Q36650;Q71N78;Q4VI97;B8PRP3;D1KWX9;Q33206;O47068;Q9MS05;O78309;Q66MG6;Q4VI95;A4F4H5;C0J9S0;C7AQR7;C7AQU0;B3SHH2;Q3T5L5;Q4VIC2;Q39972;O47280;Q29S37;Q32555;O03616;Q9XQL8;O98900;Q8MC01;D2CMZ3;Q95F83;Q9GEP1;O47272;O20245;A4V8H9;C3RXH1;A5PF92;Q33051;…	4911	148	CID		35.48	0.805517		7	51	45	1	1275.69	-32.4346	14/97	pps_pisum_IE_trypsin_rep2.mgf
	Low	AVYEcLR	B8YGX4;Q71N62;C7AQS9;O98435;Q33550;Q29VE5;C7AQU8;Q31992;P36489;Q8MAK5;Q32816;O63121;O98553;P94108;Q9GD60;D8V9G2;Q36667;Q8SKV4;P94086;B5KQR7;Q33514;P93976;Q9GD57;Q8HUY1;A8DPF8;Q36683;Q8HU48;A8DPF0;O63147;Q33620;Q8MAK6;P94054;Q9TI88;D2CN03;D8V9A9;D8V9C3;P92468;P94042;A5Y0S8;D6C5Z0;O63185;Q9TI00;Q8HDA1;P94046;P92469;O98659;P94038;D8V9C6;Q36657;Q33535;Q33507;E0D9I0;Q8WKU6;Q31669;B7P0F0;Q36637;Q37357;…	21455	342	CID	C5(Carbamidomethyl)	28.82	3.67514	0	1	51	41	1	910.439	-6.85965	8/51	pps_pisum_IE_trypsin_rep2.mgf
O63185	32.64	14	12	478	52.8472	6.68311	266.975	Ribulose-1,5-bisphosphate carboxylase (Fragment) OS=Spigelia anthelmia GN=rbcL PE=3 SV=1 - [O63185_9GENT]
	Confidence Icon	Sequence	Protein Accessions	# Proteins	# Protein Groups	Activation Type	Modifications	IonScore	Exp Value	Δ Score	Rank	Identity High	Homology Threshold	Charge	m/z [Da]	ΔM [ppm]	Ions Matched	Spectrum File
	High	GHYLNATAGTcEEMIKR	Q33550;Q29VE5;Q31992;P36489;Q6RIC2;Q9TJY5;Q32816;O98553;P94108;Q36667;Q9GD57;Q8HUY1;A8DPF8;Q33268;Q8HUZ7;Q36683;Q8HU48;Q8MAK6;Q9TI88;D2CN03;D8V9A9;D8V9C3;P94039;A5Y0S8;O63185;Q9TI00;Q8HDA1;P94046;P92469;D8V9C6;E0D9I0;Q8WKU6;B7P0F0;Q36637;Q37357;P93986;Q9GDQ2;Q8HT77;A5X4L3;Q6LA00;E5KUU8;Q8HUY5;Q39288;Q37269;Q8MCX9;Q8HVG8;A3KLW4;Q3MKL9;P31184;P69576;Q6GZ97;Q8WHV7;Q95A73;Q9MTF6;Q31870;Q36650;Q5GLI7;…	7090	170	CID	C11(Carbamidomethyl)	108.3	3.61309e-08		3	50		1	1950.85	-33.5368	13/168	pps_pisum_IE_trypsin_rep2.mgf
	High	VTPQPGVPPEEAGAAVAAESSTGTWTTVWTDGLTSLDR	Q71N62;C7AQS9;Q9TI22;Q33550;C7AQU8;P36489;Q32800;Q6RIC2;Q9TJY5;Q32816;O98553;Q9GD60;D8V9G2;Q36667;Q8SKV4;P94086;B5KQR7;Q33514;P94048;P93976;Q9GD57;Q8HUY1;P94106;Q33268;O03607;Q8HUZ7;Q36683;Q8HU48;A8DPF0;Q33620;P94054;Q9TI88;D2CN03;D8V9A9;D8V9C3;P92468;P94039;P94042;A5Y0S8;D6C5Z0;O63185;Q9TI00;P92469;O98659;D8V9C6;Q8WKU6;Q31669;Q37357;A0PDA4;Q8HT77;A5X4I3;P94074;A5X4L3;Q6LA00;D8V9E6;E5KUU8;Q9GD45;…	13123	268	CID		100.82	2.3413e-07		9	51		1	3854.69	-46.7512	17/435	pps_pisum_IE_trypsin_rep2.mgf
	High	TFQGPPHGIQVER	Q6PSM7;Q71N62;C7AQS9;Q9TI22;Q33550;Q29VE5;C7AQU8;Q31992;Q32800;Q6RIC2;Q9TJY5;Q8MAK5;O63121;P94108;Q9GD60;D8V9G2;Q36667;Q8SKV4;P94086;B5KQR7;Q33514;P93976;Q9GD57;Q9TKH0;Q8HUY1;A8DPF8;Q33268;Q8HUZ7;Q36683;Q8HU48;A8DPF0;O63147;Q8MAK6;P94054;Q9TI88;D2CN03;D8V9A9;D8V9C3;P92468;A5Y0S8;D6C5Z0;O63185;Q9TI00;P94046;P92469;O98659;P94038;D8V9C6;Q36657;Q33535;Q33507;E0D9I0;Q8WKU6;Q31669;Q37357;A0PDA4;Q9GE67;…	19129	333	CID		92.76	2.07816e-06		5	53		1	1465.73	-19.456	17/139	pps_pisum_IE_trypsin_rep2.mgf
	High	DNGLLLHIHR	B8YGX4;C7AQS9;Q9TI22;Q33550;Q29VE5;C7AQU8;Q31992;P36489;Q32800;Q6RIC2;Q9TJY5;Q8MAK5;Q32816;O98553;Q9GD60;D8V9G2;Q36667;Q8SKV4;B5KQR7;Q33514;Q9GD57;Q9TKH0;Q8HUY1;P94106;A8DPF8;Q33268;Q8HUZ7;Q36683;Q8HU48;A8DPF0;O63147;Q33620;Q8MAK6;P94054;Q9TI88;D2CN03;D8V9A9;D8V9C3;P92468;A5Y0S8;D6C5Z0;O63185;Q8HDA1;P94046;P92469;O98659;P94038;D8V9C6;Q33535;Q33507;E0D9I0;Q8WKU6;Q31669;B7P0F0;Q36637;Q37357;P93986;…	20168	343	CID		77.18	7.02675e-05		6	52		1	1187.62	-36.4689	8/97	pps_pisum_IE_trypsin_rep2.mgf
	High	GGLDFTKDDENVNSxPFMR	O63185;B5U0R6;Q4VI97;Q9BB40;C7AQT3;Q3MKL3;Q8ME51;Q71N79;A7UBM3;E0X9G9;A9X7D7	20	11	CID	X15(K)	59.09	0.0035802	0	1	51		1	2169.91	-52.2052	9/193	pps_pisum_IE_trypsin_rep2.mgf
	High	GGLDFTKDDENVNSxPFMR	O63185;B5U0R6;Q4VI97;Q9BB40;C7AQT3;Q3MKL3;Q8ME51;Q71N79;A7UBM3;E0X9G9;A9X7D7	20	11	CID	X15(Q)	59.09	0.0035802		6	51		1	2169.91	-35.4349	9/193	pps_pisum_IE_trypsin_rep2.mgf
	High	YGRPLLGcTIKPK	B8YGX4;Q6PSM7;Q71N62;C7AQS9;Q9TI22;O98435;Q33550;Q29VE5;C7AQU8;Q31992;P36489;Q32800;Q6RIC2;Q8MAK5;Q32816;O63121;O98553;P94108;Q9GD60;D8V9G2;Q36667;Q8SKV4;P94086;B5KQR7;Q33514;P94048;Q9GD57;Q9TKH0;Q8HUY1;P94106;A8DPF8;Q33268;O03607;Q8HUZ7;Q8HU48;A8DPF0;O63147;Q33620;Q8MAK6;P94054;Q9TI88;D2CN03;D8V9A9;D8V9C3;P92468;P94039;P94042;A5Y0S8;D6C5Z0;O63185;Q9TI00;P94046;P92469;O98659;P94038;D8V9C6;Q36657;…	22107	356	CID	C8(Carbamidomethyl)	57.48	0.00722697		4	53		1	1502.79	-43.882	10/120	pps_pisum_IE_trypsin_rep2.mgf
	High	VALEAcVKAR	Q31992;P36489;Q32800;Q6RIC2;Q9TJY5;Q8MAK5;Q32816;O63121;O98553;P94108;Q9GD60;D8V9G2;Q36667;Q8SKV4;P94086;B5KQR7;Q33514;P94048;P93976;Q9GD57;Q9TKH0;Q8HUY1;P94106;A8DPF8;Q33268;O03607;Q8HUZ7;Q36683;Q8HU48;A8DPF0;O63147;Q33620;Q8MAK6;P94054;Q9TI88;D2CN03;D8V9A9;D8V9C3;P92468;P94039;P94042;A5Y0S8;D6C5Z0;O63185;Q9TI00;Q8HDA1;P94046;P92469;O98659;P94038;D8V9C6;Q36657;Q33535;Q33507;E0D9I0;Q8WKU6	1195	56	CID	C6(Carbamidomethyl)	52.68	0.0180059		4	52		1	1116.58	-38.6497	13/82	pps_pisum_IE_trypsin_rep2.mgf
	Medium	DTDILAAFR	Q6PSM7;C7AQS9;Q9TI22;O98435;Q33550;Q29VE5;C7AQU8;Q31992;P36489;Q32800;Q6RIC2;Q9TJY5;Q8MAK5;Q32816;O63121;P94108;Q9GD60;Q36667;P94086;B5KQR7;Q33514;P93976;Q9GD57;Q9TKH0;Q8HUY1;P94106;A8DPF8;Q33268;O03607;Q8HUZ7;Q36683;A8DPF0;O63147;Q33620;P94054;Q9TI88;D2CN03;D8V9A9;D8V9C3;P94042;D6C5Z0;O63185;Q9TI00;Q8HDA1;P94046;P92469;O98659;P94038;D8V9C6;Q36657;Q33535;Q33507;Q8WKU6;Q37357;P93986;Q9GDQ2;Q8HT77;…	17751	307	CID		45.18	0.104516	0	1	52		1	1021.51	-17.6613	7/74	pps_pisum_IE_trypsin_rep2.mgf
	Medium	WSPELAAAcEVWK	O98435;Q33550;Q29VE5;P36489;Q6RIC2;Q9TJY5;Q32816;O63121;O98553;P94108;Q36667;P94086;B5KQR7;Q33514;P94048;P93976;Q8HUY1;P94106;A8DPF8;Q33268;Q8HUZ7;Q36683;Q8HU48;A8DPF0;O63147;Q33620;P94054;Q9TI88;D2CN03;D8V9A9;P92468;P94039;A5Y0S8;D6C5Z0;O63185;Q9TI00;P94046;P94038;D8V9C6;Q8WKU6;Q31669;P93986;A0PDA4;Q9GDQ2;Q8HT77;A5X4I3;P94074;A5X4L3;Q9GD45;Q8HUY5;Q39288;Q37269;O47047;Q5DK06;O98549;Q3MKL9;Q05554;…	7073	170	CID	C9(Carbamidomethyl)	44.06	0.0843872		4	50		1	1546.68	-38.2387	18/115	pps_pisum_IE_trypsin_rep2.mgf
	Medium	NHGMHFR	Q9TI22;Q33550;C7AQU8;Q31992;P36489;Q32800;Q6RIC2;Q9TJY5;Q8MAK5;Q32816;O63121;O98553;Q9GD60;D8V9G2;Q8SKV4;P94086;B5KQR7;Q33514;P94048;P93976;Q8HUY1;P94106;A8DPF8;Q33268;O03607;Q36683;Q8HU48;A8DPF0;O63147;Q33620;P94054;Q9TI88;D2CN03;D8V9A9;D8V9C3;P92468;P94039;P94042;A5Y0S8;O63185;Q9TI00;Q8HDA1;P92469;P94038;D8V9C6;Q36657;Q33535;Q33507;E0D9I0;Q8WKU6;B7P0F0;Q36637;Q37357;P93986;A0PDA4;Q9GDQ2;Q8HT77;…	14981	267	CID		42.4	0.102138	0	1	49	33	1	898.393	-19.3026	8/68	pps_pisum_IE_trypsin_rep2.mgf
	Low	DDENVNSxPFMR	O63185;Q8MCX9;B5U0R6;Q4VI97;Q9BB40;C7AQT3;Q6JXQ3;Q3MKL3;Q8ME51;Q9BAL8;Q71N79;A7UBM3;E0X9G9;A9X7D7	27	14	CID	X8(K)	40.44	0.240764		3	51		1	1451.6	-39.013	14/121	pps_pisum_IE_trypsin_rep2.mgf
	Low	DDENVNSxPFMR	O63185;Q8MCX9;B5U0R6;Q4VI97;Q9BB40;C7AQT3;Q6JXQ3;Q3MKL3;Q8ME51;Q9BAL8;Q71N79;A7UBM3;E0X9G9;A9X7D7	27	14	CID	X8(Q)	40.44	0.240764		8	51		1	1451.6	-13.9441	14/121	pps_pisum_IE_trypsin_rep2.mgf
	Low	AVYEcLR	B8YGX4;Q71N62;C7AQS9;O98435;Q33550;Q29VE5;C7AQU8;Q31992;P36489;Q8MAK5;Q32816;O63121;O98553;P94108;Q9GD60;D8V9G2;Q36667;Q8SKV4;P94086;B5KQR7;Q33514;P93976;Q9GD57;Q8HUY1;A8DPF8;Q36683;Q8HU48;A8DPF0;O63147;Q33620;Q8MAK6;P94054;Q9TI88;D2CN03;D8V9A9;D8V9C3;P92468;P94042;A5Y0S8;D6C5Z0;O63185;Q9TI00;Q8HDA1;P94046;P92469;O98659;P94038;D8V9C6;Q36657;Q33535;Q33507;E0D9I0;Q8WKU6;Q31669;B7P0F0;Q36637;Q37357;…	21455	342	CID	C5(Carbamidomethyl)	28.82	3.67514	0	1	51	41	1	910.439	-6.85965	8/51	pps_pisum_IE_trypsin_rep2.mgf
Q9TI00	33.55	12	12	465	51.4255	6.43018	266.975	NADH dehydrogenase, putative (Fragment) OS=Bonyunia minor GN=rbcL PE=3 SV=1 - [Q9TI00_9GENT]
	Confidence Icon	Sequence	Protein Accessions	# Proteins	# Protein Groups	Activation Type	Modifications	IonScore	Exp Value	Δ Score	Rank	Identity High	Homology Threshold	Charge	m/z [Da]	ΔM [ppm]	Ions Matched	Spectrum File
	High	GHYLNATAGTcEEMIKR	Q33550;Q29VE5;Q31992;P36489;Q6RIC2;Q9TJY5;Q32816;O98553;P94108;Q36667;Q9GD57;Q8HUY1;A8DPF8;Q33268;Q8HUZ7;Q36683;Q8HU48;Q8MAK6;Q9TI88;D2CN03;D8V9A9;D8V9C3;P94039;A5Y0S8;O63185;Q9TI00;Q8HDA1;P94046;P92469;D8V9C6;E0D9I0;Q8WKU6;B7P0F0;Q36637;Q37357;P93986;Q9GDQ2;Q8HT77;A5X4L3;Q6LA00;E5KUU8;Q8HUY5;Q39288;Q37269;Q8MCX9;Q8HVG8;A3KLW4;Q3MKL9;P31184;P69576;Q6GZ97;Q8WHV7;Q95A73;Q9MTF6;Q31870;Q36650;Q5GLI7;…	7090	170	CID	C11(Carbamidomethyl)	108.3	3.61309e-08		3	50		1	1950.85	-33.5368	13/168	pps_pisum_IE_trypsin_rep2.mgf
	High	VTPQPGVPPEEAGAAVAAESSTGTWTTVWTDGLTSLDR	Q71N62;C7AQS9;Q9TI22;Q33550;C7AQU8;P36489;Q32800;Q6RIC2;Q9TJY5;Q32816;O98553;Q9GD60;D8V9G2;Q36667;Q8SKV4;P94086;B5KQR7;Q33514;P94048;P93976;Q9GD57;Q8HUY1;P94106;Q33268;O03607;Q8HUZ7;Q36683;Q8HU48;A8DPF0;Q33620;P94054;Q9TI88;D2CN03;D8V9A9;D8V9C3;P92468;P94039;P94042;A5Y0S8;D6C5Z0;O63185;Q9TI00;P92469;O98659;D8V9C6;Q8WKU6;Q31669;Q37357;A0PDA4;Q8HT77;A5X4I3;P94074;A5X4L3;Q6LA00;D8V9E6;E5KUU8;Q9GD45;…	13123	268	CID		100.82	2.3413e-07		9	51		1	3854.69	-46.7512	17/435	pps_pisum_IE_trypsin_rep2.mgf
	High	TFQGPPHGIQVER	Q6PSM7;Q71N62;C7AQS9;Q9TI22;Q33550;Q29VE5;C7AQU8;Q31992;Q32800;Q6RIC2;Q9TJY5;Q8MAK5;O63121;P94108;Q9GD60;D8V9G2;Q36667;Q8SKV4;P94086;B5KQR7;Q33514;P93976;Q9GD57;Q9TKH0;Q8HUY1;A8DPF8;Q33268;Q8HUZ7;Q36683;Q8HU48;A8DPF0;O63147;Q8MAK6;P94054;Q9TI88;D2CN03;D8V9A9;D8V9C3;P92468;A5Y0S8;D6C5Z0;O63185;Q9TI00;P94046;P92469;O98659;P94038;D8V9C6;Q36657;Q33535;Q33507;E0D9I0;Q8WKU6;Q31669;Q37357;A0PDA4;Q9GE67;…	19129	333	CID		92.76	2.07816e-06		5	53		1	1465.73	-19.456	17/139	pps_pisum_IE_trypsin_rep2.mgf
	High	DNGLLxHIHR	O03607;Q9TI00;O20211;C7AQR7;B3SHH2;Q5J9S3;P94110	9	7	CID	X6(L)	77.18	7.02675e-05		10	52		1	1187.62	-36.4689	8/97	pps_pisum_IE_trypsin_rep2.mgf
	High	GGLDFTKDDENVNSQPFMR	B8YGX4;Q6PSM7;Q71N62;C7AQS9;Q9TI22;O98435;Q33550;Q29VE5;C7AQU8;Q31992;P36489;Q32800;Q9TJY5;Q8MAK5;Q32816;O63121;O98553;Q9GD60;D8V9G2;Q36667;Q8SKV4;P94086;B5KQR7;P94048;P93976;Q9GD57;Q8HUY1;P94106;A8DPF8;O03607;Q8HUZ7;Q36683;Q8HU48;A8DPF0;O63147;Q33620;Q8MAK6;P94054;Q9TI88;D2CN03;D8V9A9;D8V9C3;P92468;P94039;P94042;A5Y0S8;D6C5Z0;Q9TI00;Q8HDA1;P94046;P92469;O98659;P94038;D8V9C6;Q36657;Q33535;Q33507;…	22231	353	CID		59.09	0.0035802		2	51		1	2169.91	-35.4349	9/193	pps_pisum_IE_trypsin_rep2.mgf
	High	YGRPLLGcTIKPK	B8YGX4;Q6PSM7;Q71N62;C7AQS9;Q9TI22;O98435;Q33550;Q29VE5;C7AQU8;Q31992;P36489;Q32800;Q6RIC2;Q8MAK5;Q32816;O63121;O98553;P94108;Q9GD60;D8V9G2;Q36667;Q8SKV4;P94086;B5KQR7;Q33514;P94048;Q9GD57;Q9TKH0;Q8HUY1;P94106;A8DPF8;Q33268;O03607;Q8HUZ7;Q8HU48;A8DPF0;O63147;Q33620;Q8MAK6;P94054;Q9TI88;D2CN03;D8V9A9;D8V9C3;P92468;P94039;P94042;A5Y0S8;D6C5Z0;O63185;Q9TI00;P94046;P92469;O98659;P94038;D8V9C6;Q36657;…	22107	356	CID	C8(Carbamidomethyl)	57.48	0.00722697		4	53		1	1502.79	-43.882	10/120	pps_pisum_IE_trypsin_rep2.mgf
	High	VALEAcVKAR	Q31992;P36489;Q32800;Q6RIC2;Q9TJY5;Q8MAK5;Q32816;O63121;O98553;P94108;Q9GD60;D8V9G2;Q36667;Q8SKV4;P94086;B5KQR7;Q33514;P94048;P93976;Q9GD57;Q9TKH0;Q8HUY1;P94106;A8DPF8;Q33268;O03607;Q8HUZ7;Q36683;Q8HU48;A8DPF0;O63147;Q33620;Q8MAK6;P94054;Q9TI88;D2CN03;D8V9A9;D8V9C3;P92468;P94039;P94042;A5Y0S8;D6C5Z0;O63185;Q9TI00;Q8HDA1;P94046;P92469;O98659;P94038;D8V9C6;Q36657;Q33535;Q33507;E0D9I0;Q8WKU6	1195	56	CID	C6(Carbamidomethyl)	52.68	0.0180059		4	52		1	1116.58	-38.6497	13/82	pps_pisum_IE_trypsin_rep2.mgf
	Medium	DTDILAAFR	Q6PSM7;C7AQS9;Q9TI22;O98435;Q33550;Q29VE5;C7AQU8;Q31992;P36489;Q32800;Q6RIC2;Q9TJY5;Q8MAK5;Q32816;O63121;P94108;Q9GD60;Q36667;P94086;B5KQR7;Q33514;P93976;Q9GD57;Q9TKH0;Q8HUY1;P94106;A8DPF8;Q33268;O03607;Q8HUZ7;Q36683;A8DPF0;O63147;Q33620;P94054;Q9TI88;D2CN03;D8V9A9;D8V9C3;P94042;D6C5Z0;O63185;Q9TI00;Q8HDA1;P94046;P92469;O98659;P94038;D8V9C6;Q36657;Q33535;Q33507;Q8WKU6;Q37357;P93986;Q9GDQ2;Q8HT77;…	17751	307	CID		45.18	0.104516	0	1	52		1	1021.51	-17.6613	7/74	pps_pisum_IE_trypsin_rep2.mgf
	Medium	WSPELAAAcEVWK	O98435;Q33550;Q29VE5;P36489;Q6RIC2;Q9TJY5;Q32816;O63121;O98553;P94108;Q36667;P94086;B5KQR7;Q33514;P94048;P93976;Q8HUY1;P94106;A8DPF8;Q33268;Q8HUZ7;Q36683;Q8HU48;A8DPF0;O63147;Q33620;P94054;Q9TI88;D2CN03;D8V9A9;P92468;P94039;A5Y0S8;D6C5Z0;O63185;Q9TI00;P94046;P94038;D8V9C6;Q8WKU6;Q31669;P93986;A0PDA4;Q9GDQ2;Q8HT77;A5X4I3;P94074;A5X4L3;Q9GD45;Q8HUY5;Q39288;Q37269;O47047;Q5DK06;O98549;Q3MKL9;Q05554;…	7073	170	CID	C9(Carbamidomethyl)	44.06	0.0843872		4	50		1	1546.68	-38.2387	18/115	pps_pisum_IE_trypsin_rep2.mgf
	Medium	NHGMHFR	Q9TI22;Q33550;C7AQU8;Q31992;P36489;Q32800;Q6RIC2;Q9TJY5;Q8MAK5;Q32816;O63121;O98553;Q9GD60;D8V9G2;Q8SKV4;P94086;B5KQR7;Q33514;P94048;P93976;Q8HUY1;P94106;A8DPF8;Q33268;O03607;Q36683;Q8HU48;A8DPF0;O63147;Q33620;P94054;Q9TI88;D2CN03;D8V9A9;D8V9C3;P92468;P94039;P94042;A5Y0S8;O63185;Q9TI00;Q8HDA1;P92469;P94038;D8V9C6;Q36657;Q33535;Q33507;E0D9I0;Q8WKU6;B7P0F0;Q36637;Q37357;P93986;A0PDA4;Q9GDQ2;Q8HT77;…	14981	267	CID		42.4	0.102138	0	1	49	33	1	898.393	-19.3026	8/68	pps_pisum_IE_trypsin_rep2.mgf
	Low	DDENVNSQPFMR	B8YGX4;Q6PSM7;Q71N62;C7AQS9;Q9TI22;O98435;Q33550;Q29VE5;C7AQU8;Q31992;P36489;Q32800;Q9TJY5;Q8MAK5;Q32816;O63121;O98553;Q9GD60;D8V9G2;Q36667;Q8SKV4;P94086;B5KQR7;P94048;P93976;Q9GD57;Q8HUY1;P94106;A8DPF8;O03607;Q8HUZ7;Q36683;Q8HU48;A8DPF0;O63147;Q33620;Q8MAK6;P94054;Q9TI88;D2CN03;D8V9A9;D8V9C3;P92468;P94039;P94042;A5Y0S8;D6C5Z0;Q9TI00;Q8HDA1;P94046;P92469;O98659;P94038;D8V9C6;Q36657;Q33535;Q33507;…	22503	364	CID		40.44	0.240764		4	51		1	1451.6	-13.9441	14/121	pps_pisum_IE_trypsin_rep2.mgf
	Low	AVYEcLR	B8YGX4;Q71N62;C7AQS9;O98435;Q33550;Q29VE5;C7AQU8;Q31992;P36489;Q8MAK5;Q32816;O63121;O98553;P94108;Q9GD60;D8V9G2;Q36667;Q8SKV4;P94086;B5KQR7;Q33514;P93976;Q9GD57;Q8HUY1;A8DPF8;Q36683;Q8HU48;A8DPF0;O63147;Q33620;Q8MAK6;P94054;Q9TI88;D2CN03;D8V9A9;D8V9C3;P92468;P94042;A5Y0S8;D6C5Z0;O63185;Q9TI00;Q8HDA1;P94046;P92469;O98659;P94038;D8V9C6;Q36657;Q33535;Q33507;E0D9I0;Q8WKU6;Q31669;B7P0F0;Q36637;Q37357;…	21455	342	CID	C5(Carbamidomethyl)	28.82	3.67514	0	1	51	41	1	910.439	-6.85965	8/51	pps_pisum_IE_trypsin_rep2.mgf
P92469	32.26	12	12	465	51.6389	7.38623	266.975	Ribulose-1,5-bisphosphate carboxylase, large subunit (Fragment) OS=Psychotria sp. Bremer 2722 GN=rbcL PE=3 SV=3 - [P92469_9GENT]
	Confidence Icon	Sequence	Protein Accessions	# Proteins	# Protein Groups	Activation Type	Modifications	IonScore	Exp Value	Δ Score	Rank	Identity High	Homology Threshold	Charge	m/z [Da]	ΔM [ppm]	Ions Matched	Spectrum File
	High	GHYLNATAGTcEEMIKR	Q33550;Q29VE5;Q31992;P36489;Q6RIC2;Q9TJY5;Q32816;O98553;P94108;Q36667;Q9GD57;Q8HUY1;A8DPF8;Q33268;Q8HUZ7;Q36683;Q8HU48;Q8MAK6;Q9TI88;D2CN03;D8V9A9;D8V9C3;P94039;A5Y0S8;O63185;Q9TI00;Q8HDA1;P94046;P92469;D8V9C6;E0D9I0;Q8WKU6;B7P0F0;Q36637;Q37357;P93986;Q9GDQ2;Q8HT77;A5X4L3;Q6LA00;E5KUU8;Q8HUY5;Q39288;Q37269;Q8MCX9;Q8HVG8;A3KLW4;Q3MKL9;P31184;P69576;Q6GZ97;Q8WHV7;Q95A73;Q9MTF6;Q31870;Q36650;Q5GLI7;…	7090	170	CID	C11(Carbamidomethyl)	108.3	3.61309e-08		3	50		1	1950.85	-33.5368	13/168	pps_pisum_IE_trypsin_rep2.mgf
	High	VTPQPGVPPEEAGAAVAAESSTGTWTTVWTDGLTSLDR	Q71N62;C7AQS9;Q9TI22;Q33550;C7AQU8;P36489;Q32800;Q6RIC2;Q9TJY5;Q32816;O98553;Q9GD60;D8V9G2;Q36667;Q8SKV4;P94086;B5KQR7;Q33514;P94048;P93976;Q9GD57;Q8HUY1;P94106;Q33268;O03607;Q8HUZ7;Q36683;Q8HU48;A8DPF0;Q33620;P94054;Q9TI88;D2CN03;D8V9A9;D8V9C3;P92468;P94039;P94042;A5Y0S8;D6C5Z0;O63185;Q9TI00;P92469;O98659;D8V9C6;Q8WKU6;Q31669;Q37357;A0PDA4;Q8HT77;A5X4I3;P94074;A5X4L3;Q6LA00;D8V9E6;E5KUU8;Q9GD45;…	13123	268	CID		100.82	2.3413e-07		9	51		1	3854.69	-46.7512	17/435	pps_pisum_IE_trypsin_rep2.mgf
	High	TFQGPPHGIQVER	Q6PSM7;Q71N62;C7AQS9;Q9TI22;Q33550;Q29VE5;C7AQU8;Q31992;Q32800;Q6RIC2;Q9TJY5;Q8MAK5;O63121;P94108;Q9GD60;D8V9G2;Q36667;Q8SKV4;P94086;B5KQR7;Q33514;P93976;Q9GD57;Q9TKH0;Q8HUY1;A8DPF8;Q33268;Q8HUZ7;Q36683;Q8HU48;A8DPF0;O63147;Q8MAK6;P94054;Q9TI88;D2CN03;D8V9A9;D8V9C3;P92468;A5Y0S8;D6C5Z0;O63185;Q9TI00;P94046;P92469;O98659;P94038;D8V9C6;Q36657;Q33535;Q33507;E0D9I0;Q8WKU6;Q31669;Q37357;A0PDA4;Q9GE67;…	19129	333	CID		92.76	2.07816e-06		5	53		1	1465.73	-19.456	17/139	pps_pisum_IE_trypsin_rep2.mgf
	High	DNGLLLHIHR	B8YGX4;C7AQS9;Q9TI22;Q33550;Q29VE5;C7AQU8;Q31992;P36489;Q32800;Q6RIC2;Q9TJY5;Q8MAK5;Q32816;O98553;Q9GD60;D8V9G2;Q36667;Q8SKV4;B5KQR7;Q33514;Q9GD57;Q9TKH0;Q8HUY1;P94106;A8DPF8;Q33268;Q8HUZ7;Q36683;Q8HU48;A8DPF0;O63147;Q33620;Q8MAK6;P94054;Q9TI88;D2CN03;D8V9A9;D8V9C3;P92468;A5Y0S8;D6C5Z0;O63185;Q8HDA1;P94046;P92469;O98659;P94038;D8V9C6;Q33535;Q33507;E0D9I0;Q8WKU6;Q31669;B7P0F0;Q36637;Q37357;P93986;…	20168	343	CID		77.18	7.02675e-05		6	52		1	1187.62	-36.4689	8/97	pps_pisum_IE_trypsin_rep2.mgf
	High	GGLDFTKDDENVNSQPFMR	B8YGX4;Q6PSM7;Q71N62;C7AQS9;Q9TI22;O98435;Q33550;Q29VE5;C7AQU8;Q31992;P36489;Q32800;Q9TJY5;Q8MAK5;Q32816;O63121;O98553;Q9GD60;D8V9G2;Q36667;Q8SKV4;P94086;B5KQR7;P94048;P93976;Q9GD57;Q8HUY1;P94106;A8DPF8;O03607;Q8HUZ7;Q36683;Q8HU48;A8DPF0;O63147;Q33620;Q8MAK6;P94054;Q9TI88;D2CN03;D8V9A9;D8V9C3;P92468;P94039;P94042;A5Y0S8;D6C5Z0;Q9TI00;Q8HDA1;P94046;P92469;O98659;P94038;D8V9C6;Q36657;Q33535;Q33507;…	22231	353	CID		59.09	0.0035802		2	51		1	2169.91	-35.4349	9/193	pps_pisum_IE_trypsin_rep2.mgf
	High	YGRPLLGcTIKPK	B8YGX4;Q6PSM7;Q71N62;C7AQS9;Q9TI22;O98435;Q33550;Q29VE5;C7AQU8;Q31992;P36489;Q32800;Q6RIC2;Q8MAK5;Q32816;O63121;O98553;P94108;Q9GD60;D8V9G2;Q36667;Q8SKV4;P94086;B5KQR7;Q33514;P94048;Q9GD57;Q9TKH0;Q8HUY1;P94106;A8DPF8;Q33268;O03607;Q8HUZ7;Q8HU48;A8DPF0;O63147;Q33620;Q8MAK6;P94054;Q9TI88;D2CN03;D8V9A9;D8V9C3;P92468;P94039;P94042;A5Y0S8;D6C5Z0;O63185;Q9TI00;P94046;P92469;O98659;P94038;D8V9C6;Q36657;…	22107	356	CID	C8(Carbamidomethyl)	57.48	0.00722697		4	53		1	1502.79	-43.882	10/120	pps_pisum_IE_trypsin_rep2.mgf
	High	VALEAcVKAR	Q31992;P36489;Q32800;Q6RIC2;Q9TJY5;Q8MAK5;Q32816;O63121;O98553;P94108;Q9GD60;D8V9G2;Q36667;Q8SKV4;P94086;B5KQR7;Q33514;P94048;P93976;Q9GD57;Q9TKH0;Q8HUY1;P94106;A8DPF8;Q33268;O03607;Q8HUZ7;Q36683;Q8HU48;A8DPF0;O63147;Q33620;Q8MAK6;P94054;Q9TI88;D2CN03;D8V9A9;D8V9C3;P92468;P94039;P94042;A5Y0S8;D6C5Z0;O63185;Q9TI00;Q8HDA1;P94046;P92469;O98659;P94038;D8V9C6;Q36657;Q33535;Q33507;E0D9I0;Q8WKU6	1195	56	CID	C6(Carbamidomethyl)	52.68	0.0180059		4	52		1	1116.58	-38.6497	13/82	pps_pisum_IE_trypsin_rep2.mgf
	Medium	DTDILAAFR	Q6PSM7;C7AQS9;Q9TI22;O98435;Q33550;Q29VE5;C7AQU8;Q31992;P36489;Q32800;Q6RIC2;Q9TJY5;Q8MAK5;Q32816;O63121;P94108;Q9GD60;Q36667;P94086;B5KQR7;Q33514;P93976;Q9GD57;Q9TKH0;Q8HUY1;P94106;A8DPF8;Q33268;O03607;Q8HUZ7;Q36683;A8DPF0;O63147;Q33620;P94054;Q9TI88;D2CN03;D8V9A9;D8V9C3;P94042;D6C5Z0;O63185;Q9TI00;Q8HDA1;P94046;P92469;O98659;P94038;D8V9C6;Q36657;Q33535;Q33507;Q8WKU6;Q37357;P93986;Q9GDQ2;Q8HT77;…	17751	307	CID		45.18	0.104516	0	1	52		1	1021.51	-17.6613	7/74	pps_pisum_IE_trypsin_rep2.mgf
	Medium	NHGMHFR	Q9TI22;Q33550;C7AQU8;Q31992;P36489;Q32800;Q6RIC2;Q9TJY5;Q8MAK5;Q32816;O63121;O98553;Q9GD60;D8V9G2;Q8SKV4;P94086;B5KQR7;Q33514;P94048;P93976;Q8HUY1;P94106;A8DPF8;Q33268;O03607;Q36683;Q8HU48;A8DPF0;O63147;Q33620;P94054;Q9TI88;D2CN03;D8V9A9;D8V9C3;P92468;P94039;P94042;A5Y0S8;O63185;Q9TI00;Q8HDA1;P92469;P94038;D8V9C6;Q36657;Q33535;Q33507;E0D9I0;Q8WKU6;B7P0F0;Q36637;Q37357;P93986;A0PDA4;Q9GDQ2;Q8HT77;…	14981	267	CID		42.4	0.102138	0	1	49	33	1	898.393	-19.3026	8/68	pps_pisum_IE_trypsin_rep2.mgf
	Low	DDENVNSQPFMR	B8YGX4;Q6PSM7;Q71N62;C7AQS9;Q9TI22;O98435;Q33550;Q29VE5;C7AQU8;Q31992;P36489;Q32800;Q9TJY5;Q8MAK5;Q32816;O63121;O98553;Q9GD60;D8V9G2;Q36667;Q8SKV4;P94086;B5KQR7;P94048;P93976;Q9GD57;Q8HUY1;P94106;A8DPF8;O03607;Q8HUZ7;Q36683;Q8HU48;A8DPF0;O63147;Q33620;Q8MAK6;P94054;Q9TI88;D2CN03;D8V9A9;D8V9C3;P92468;P94039;P94042;A5Y0S8;D6C5Z0;Q9TI00;Q8HDA1;P94046;P92469;O98659;P94038;D8V9C6;Q36657;Q33535;Q33507;…	22503	364	CID		40.44	0.240764		4	51		1	1451.6	-13.9441	14/121	pps_pisum_IE_trypsin_rep2.mgf
	Low	AVYEcLR	B8YGX4;Q71N62;C7AQS9;O98435;Q33550;Q29VE5;C7AQU8;Q31992;P36489;Q8MAK5;Q32816;O63121;O98553;P94108;Q9GD60;D8V9G2;Q36667;Q8SKV4;P94086;B5KQR7;Q33514;P93976;Q9GD57;Q8HUY1;A8DPF8;Q36683;Q8HU48;A8DPF0;O63147;Q33620;Q8MAK6;P94054;Q9TI88;D2CN03;D8V9A9;D8V9C3;P92468;P94042;A5Y0S8;D6C5Z0;O63185;Q9TI00;Q8HDA1;P94046;P92469;O98659;P94038;D8V9C6;Q36657;Q33535;Q33507;E0D9I0;Q8WKU6;Q31669;B7P0F0;Q36637;Q37357;…	21455	342	CID	C5(Carbamidomethyl)	28.82	3.67514	0	1	51	41	1	910.439	-6.85965	8/51	pps_pisum_IE_trypsin_rep2.mgf
	Low	IPFSYVK	P92469	1	1	CID		25.98	8.74929		8	52	45	1	853.471	-12.1231	7/51	pps_pisum_IE_trypsin_rep2.mgf
Q8WKU6	33.33	12	12	468	51.8847	6.75635	266.975	Rubisco large subunit (Fragment) OS=Pleuranthodendron lindenii GN=rbcL PE=3 SV=1 - [Q8WKU6_9ROSI]
	Confidence Icon	Sequence	Protein Accessions	# Proteins	# Protein Groups	Activation Type	Modifications	IonScore	Exp Value	Δ Score	Rank	Identity High	Homology Threshold	Charge	m/z [Da]	ΔM [ppm]	Ions Matched	Spectrum File
	High	GHYLNATAGTcEEMIKR	Q33550;Q29VE5;Q31992;P36489;Q6RIC2;Q9TJY5;Q32816;O98553;P94108;Q36667;Q9GD57;Q8HUY1;A8DPF8;Q33268;Q8HUZ7;Q36683;Q8HU48;Q8MAK6;Q9TI88;D2CN03;D8V9A9;D8V9C3;P94039;A5Y0S8;O63185;Q9TI00;Q8HDA1;P94046;P92469;D8V9C6;E0D9I0;Q8WKU6;B7P0F0;Q36637;Q37357;P93986;Q9GDQ2;Q8HT77;A5X4L3;Q6LA00;E5KUU8;Q8HUY5;Q39288;Q37269;Q8MCX9;Q8HVG8;A3KLW4;Q3MKL9;P31184;P69576;Q6GZ97;Q8WHV7;Q95A73;Q9MTF6;Q31870;Q36650;Q5GLI7;…	7090	170	CID	C11(Carbamidomethyl)	108.3	3.61309e-08		3	50		1	1950.85	-33.5368	13/168	pps_pisum_IE_trypsin_rep2.mgf
	High	VTPQPGVPPEEAGAAVAAESSTGTWTTVWTDGLTSLDR	Q71N62;C7AQS9;Q9TI22;Q33550;C7AQU8;P36489;Q32800;Q6RIC2;Q9TJY5;Q32816;O98553;Q9GD60;D8V9G2;Q36667;Q8SKV4;P94086;B5KQR7;Q33514;P94048;P93976;Q9GD57;Q8HUY1;P94106;Q33268;O03607;Q8HUZ7;Q36683;Q8HU48;A8DPF0;Q33620;P94054;Q9TI88;D2CN03;D8V9A9;D8V9C3;P92468;P94039;P94042;A5Y0S8;D6C5Z0;O63185;Q9TI00;P92469;O98659;D8V9C6;Q8WKU6;Q31669;Q37357;A0PDA4;Q8HT77;A5X4I3;P94074;A5X4L3;Q6LA00;D8V9E6;E5KUU8;Q9GD45;…	13123	268	CID		100.82	2.3413e-07		9	51		1	3854.69	-46.7512	17/435	pps_pisum_IE_trypsin_rep2.mgf
	High	TFQGPPHGIQVER	Q6PSM7;Q71N62;C7AQS9;Q9TI22;Q33550;Q29VE5;C7AQU8;Q31992;Q32800;Q6RIC2;Q9TJY5;Q8MAK5;O63121;P94108;Q9GD60;D8V9G2;Q36667;Q8SKV4;P94086;B5KQR7;Q33514;P93976;Q9GD57;Q9TKH0;Q8HUY1;A8DPF8;Q33268;Q8HUZ7;Q36683;Q8HU48;A8DPF0;O63147;Q8MAK6;P94054;Q9TI88;D2CN03;D8V9A9;D8V9C3;P92468;A5Y0S8;D6C5Z0;O63185;Q9TI00;P94046;P92469;O98659;P94038;D8V9C6;Q36657;Q33535;Q33507;E0D9I0;Q8WKU6;Q31669;Q37357;A0PDA4;Q9GE67;…	19129	333	CID		92.76	2.07816e-06		5	53		1	1465.73	-19.456	17/139	pps_pisum_IE_trypsin_rep2.mgf
	High	DNGLLLHIHR	B8YGX4;C7AQS9;Q9TI22;Q33550;Q29VE5;C7AQU8;Q31992;P36489;Q32800;Q6RIC2;Q9TJY5;Q8MAK5;Q32816;O98553;Q9GD60;D8V9G2;Q36667;Q8SKV4;B5KQR7;Q33514;Q9GD57;Q9TKH0;Q8HUY1;P94106;A8DPF8;Q33268;Q8HUZ7;Q36683;Q8HU48;A8DPF0;O63147;Q33620;Q8MAK6;P94054;Q9TI88;D2CN03;D8V9A9;D8V9C3;P92468;A5Y0S8;D6C5Z0;O63185;Q8HDA1;P94046;P92469;O98659;P94038;D8V9C6;Q33535;Q33507;E0D9I0;Q8WKU6;Q31669;B7P0F0;Q36637;Q37357;P93986;…	20168	343	CID		77.18	7.02675e-05		6	52		1	1187.62	-36.4689	8/97	pps_pisum_IE_trypsin_rep2.mgf
	High	GGLDFTKDDENVNSzPFMR	Q8WKU6	1	1	CID	Z15(Q)	59.09	0.0035802		7	51		1	2169.91	-35.4349	9/193	pps_pisum_IE_trypsin_rep2.mgf
	High	YGRPLLGcTIKPK	B8YGX4;Q6PSM7;Q71N62;C7AQS9;Q9TI22;O98435;Q33550;Q29VE5;C7AQU8;Q31992;P36489;Q32800;Q6RIC2;Q8MAK5;Q32816;O63121;O98553;P94108;Q9GD60;D8V9G2;Q36667;Q8SKV4;P94086;B5KQR7;Q33514;P94048;Q9GD57;Q9TKH0;Q8HUY1;P94106;A8DPF8;Q33268;O03607;Q8HUZ7;Q8HU48;A8DPF0;O63147;Q33620;Q8MAK6;P94054;Q9TI88;D2CN03;D8V9A9;D8V9C3;P92468;P94039;P94042;A5Y0S8;D6C5Z0;O63185;Q9TI00;P94046;P92469;O98659;P94038;D8V9C6;Q36657;…	22107	356	CID	C8(Carbamidomethyl)	57.48	0.00722697		4	53		1	1502.79	-43.882	10/120	pps_pisum_IE_trypsin_rep2.mgf
	High	VALEAcVKAR	Q31992;P36489;Q32800;Q6RIC2;Q9TJY5;Q8MAK5;Q32816;O63121;O98553;P94108;Q9GD60;D8V9G2;Q36667;Q8SKV4;P94086;B5KQR7;Q33514;P94048;P93976;Q9GD57;Q9TKH0;Q8HUY1;P94106;A8DPF8;Q33268;O03607;Q8HUZ7;Q36683;Q8HU48;A8DPF0;O63147;Q33620;Q8MAK6;P94054;Q9TI88;D2CN03;D8V9A9;D8V9C3;P92468;P94039;P94042;A5Y0S8;D6C5Z0;O63185;Q9TI00;Q8HDA1;P94046;P92469;O98659;P94038;D8V9C6;Q36657;Q33535;Q33507;E0D9I0;Q8WKU6	1195	56	CID	C6(Carbamidomethyl)	52.68	0.0180059		4	52		1	1116.58	-38.6497	13/82	pps_pisum_IE_trypsin_rep2.mgf
	Medium	DTDILAAFR	Q6PSM7;C7AQS9;Q9TI22;O98435;Q33550;Q29VE5;C7AQU8;Q31992;P36489;Q32800;Q6RIC2;Q9TJY5;Q8MAK5;Q32816;O63121;P94108;Q9GD60;Q36667;P94086;B5KQR7;Q33514;P93976;Q9GD57;Q9TKH0;Q8HUY1;P94106;A8DPF8;Q33268;O03607;Q8HUZ7;Q36683;A8DPF0;O63147;Q33620;P94054;Q9TI88;D2CN03;D8V9A9;D8V9C3;P94042;D6C5Z0;O63185;Q9TI00;Q8HDA1;P94046;P92469;O98659;P94038;D8V9C6;Q36657;Q33535;Q33507;Q8WKU6;Q37357;P93986;Q9GDQ2;Q8HT77;…	17751	307	CID		45.18	0.104516	0	1	52		1	1021.51	-17.6613	7/74	pps_pisum_IE_trypsin_rep2.mgf
	Medium	WSPELAAAcEVWK	O98435;Q33550;Q29VE5;P36489;Q6RIC2;Q9TJY5;Q32816;O63121;O98553;P94108;Q36667;P94086;B5KQR7;Q33514;P94048;P93976;Q8HUY1;P94106;A8DPF8;Q33268;Q8HUZ7;Q36683;Q8HU48;A8DPF0;O63147;Q33620;P94054;Q9TI88;D2CN03;D8V9A9;P92468;P94039;A5Y0S8;D6C5Z0;O63185;Q9TI00;P94046;P94038;D8V9C6;Q8WKU6;Q31669;P93986;A0PDA4;Q9GDQ2;Q8HT77;A5X4I3;P94074;A5X4L3;Q9GD45;Q8HUY5;Q39288;Q37269;O47047;Q5DK06;O98549;Q3MKL9;Q05554;…	7073	170	CID	C9(Carbamidomethyl)	44.06	0.0843872		4	50		1	1546.68	-38.2387	18/115	pps_pisum_IE_trypsin_rep2.mgf
	Medium	NHGMHFR	Q9TI22;Q33550;C7AQU8;Q31992;P36489;Q32800;Q6RIC2;Q9TJY5;Q8MAK5;Q32816;O63121;O98553;Q9GD60;D8V9G2;Q8SKV4;P94086;B5KQR7;Q33514;P94048;P93976;Q8HUY1;P94106;A8DPF8;Q33268;O03607;Q36683;Q8HU48;A8DPF0;O63147;Q33620;P94054;Q9TI88;D2CN03;D8V9A9;D8V9C3;P92468;P94039;P94042;A5Y0S8;O63185;Q9TI00;Q8HDA1;P92469;P94038;D8V9C6;Q36657;Q33535;Q33507;E0D9I0;Q8WKU6;B7P0F0;Q36637;Q37357;P93986;A0PDA4;Q9GDQ2;Q8HT77;…	14981	267	CID		42.4	0.102138	0	1	49	33	1	898.393	-19.3026	8/68	pps_pisum_IE_trypsin_rep2.mgf
	Low	DDENVNSzPFMR	Q8WKU6	1	1	CID	Z8(Q)	40.44	0.240764		9	51		1	1451.6	-13.9441	14/121	pps_pisum_IE_trypsin_rep2.mgf
	Low	AVYEcLR	B8YGX4;Q71N62;C7AQS9;O98435;Q33550;Q29VE5;C7AQU8;Q31992;P36489;Q8MAK5;Q32816;O63121;O98553;P94108;Q9GD60;D8V9G2;Q36667;Q8SKV4;P94086;B5KQR7;Q33514;P93976;Q9GD57;Q8HUY1;A8DPF8;Q36683;Q8HU48;A8DPF0;O63147;Q33620;Q8MAK6;P94054;Q9TI88;D2CN03;D8V9A9;D8V9C3;P92468;P94042;A5Y0S8;D6C5Z0;O63185;Q9TI00;Q8HDA1;P94046;P92469;O98659;P94038;D8V9C6;Q36657;Q33535;Q33507;E0D9I0;Q8WKU6;Q31669;B7P0F0;Q36637;Q37357;…	21455	342	CID	C5(Carbamidomethyl)	28.82	3.67514	0	1	51	41	1	910.439	-6.85965	8/51	pps_pisum_IE_trypsin_rep2.mgf
Q37357	32.43	11	11	441	48.9684	6.91748	266.975	Ribulose 1,5-bisphosphate carboxylase large subunit (Fragment) OS=Lasia spinosa GN=rbcL PE=3 SV=2 - [Q37357_LASSI]
	Confidence Icon	Sequence	Protein Accessions	# Proteins	# Protein Groups	Activation Type	Modifications	IonScore	Exp Value	Δ Score	Rank	Identity High	Homology Threshold	Charge	m/z [Da]	ΔM [ppm]	Ions Matched	Spectrum File
	High	GHYLNATAGTcEEMIKR	Q33550;Q29VE5;Q31992;P36489;Q6RIC2;Q9TJY5;Q32816;O98553;P94108;Q36667;Q9GD57;Q8HUY1;A8DPF8;Q33268;Q8HUZ7;Q36683;Q8HU48;Q8MAK6;Q9TI88;D2CN03;D8V9A9;D8V9C3;P94039;A5Y0S8;O63185;Q9TI00;Q8HDA1;P94046;P92469;D8V9C6;E0D9I0;Q8WKU6;B7P0F0;Q36637;Q37357;P93986;Q9GDQ2;Q8HT77;A5X4L3;Q6LA00;E5KUU8;Q8HUY5;Q39288;Q37269;Q8MCX9;Q8HVG8;A3KLW4;Q3MKL9;P31184;P69576;Q6GZ97;Q8WHV7;Q95A73;Q9MTF6;Q31870;Q36650;Q5GLI7;…	7090	170	CID	C11(Carbamidomethyl)	108.3	3.61309e-08		3	50		1	1950.85	-33.5368	13/168	pps_pisum_IE_trypsin_rep2.mgf
	High	VTPQPGVPPEEAGAAVAAESSTGTWTTVWTDGLTSLDR	Q71N62;C7AQS9;Q9TI22;Q33550;C7AQU8;P36489;Q32800;Q6RIC2;Q9TJY5;Q32816;O98553;Q9GD60;D8V9G2;Q36667;Q8SKV4;P94086;B5KQR7;Q33514;P94048;P93976;Q9GD57;Q8HUY1;P94106;Q33268;O03607;Q8HUZ7;Q36683;Q8HU48;A8DPF0;Q33620;P94054;Q9TI88;D2CN03;D8V9A9;D8V9C3;P92468;P94039;P94042;A5Y0S8;D6C5Z0;O63185;Q9TI00;P92469;O98659;D8V9C6;Q8WKU6;Q31669;Q37357;A0PDA4;Q8HT77;A5X4I3;P94074;A5X4L3;Q6LA00;D8V9E6;E5KUU8;Q9GD45;…	13123	268	CID		100.82	2.3413e-07		9	51		1	3854.69	-46.7512	17/435	pps_pisum_IE_trypsin_rep2.mgf
	High	TFQGPPHGIQVER	Q6PSM7;Q71N62;C7AQS9;Q9TI22;Q33550;Q29VE5;C7AQU8;Q31992;Q32800;Q6RIC2;Q9TJY5;Q8MAK5;O63121;P94108;Q9GD60;D8V9G2;Q36667;Q8SKV4;P94086;B5KQR7;Q33514;P93976;Q9GD57;Q9TKH0;Q8HUY1;A8DPF8;Q33268;Q8HUZ7;Q36683;Q8HU48;A8DPF0;O63147;Q8MAK6;P94054;Q9TI88;D2CN03;D8V9A9;D8V9C3;P92468;A5Y0S8;D6C5Z0;O63185;Q9TI00;P94046;P92469;O98659;P94038;D8V9C6;Q36657;Q33535;Q33507;E0D9I0;Q8WKU6;Q31669;Q37357;A0PDA4;Q9GE67;…	19129	333	CID		92.76	2.07816e-06		5	53		1	1465.73	-19.456	17/139	pps_pisum_IE_trypsin_rep2.mgf
	High	DNGLLLHIHR	B8YGX4;C7AQS9;Q9TI22;Q33550;Q29VE5;C7AQU8;Q31992;P36489;Q32800;Q6RIC2;Q9TJY5;Q8MAK5;Q32816;O98553;Q9GD60;D8V9G2;Q36667;Q8SKV4;B5KQR7;Q33514;Q9GD57;Q9TKH0;Q8HUY1;P94106;A8DPF8;Q33268;Q8HUZ7;Q36683;Q8HU48;A8DPF0;O63147;Q33620;Q8MAK6;P94054;Q9TI88;D2CN03;D8V9A9;D8V9C3;P92468;A5Y0S8;D6C5Z0;O63185;Q8HDA1;P94046;P92469;O98659;P94038;D8V9C6;Q33535;Q33507;E0D9I0;Q8WKU6;Q31669;B7P0F0;Q36637;Q37357;P93986;…	20168	343	CID		77.18	7.02675e-05		6	52		1	1187.62	-36.4689	8/97	pps_pisum_IE_trypsin_rep2.mgf
	High	GGLDFTKDDENVNSQPFMR	B8YGX4;Q6PSM7;Q71N62;C7AQS9;Q9TI22;O98435;Q33550;Q29VE5;C7AQU8;Q31992;P36489;Q32800;Q9TJY5;Q8MAK5;Q32816;O63121;O98553;Q9GD60;D8V9G2;Q36667;Q8SKV4;P94086;B5KQR7;P94048;P93976;Q9GD57;Q8HUY1;P94106;A8DPF8;O03607;Q8HUZ7;Q36683;Q8HU48;A8DPF0;O63147;Q33620;Q8MAK6;P94054;Q9TI88;D2CN03;D8V9A9;D8V9C3;P92468;P94039;P94042;A5Y0S8;D6C5Z0;Q9TI00;Q8HDA1;P94046;P92469;O98659;P94038;D8V9C6;Q36657;Q33535;Q33507;…	22231	353	CID		59.09	0.0035802		2	51		1	2169.91	-35.4349	9/193	pps_pisum_IE_trypsin_rep2.mgf
	High	YGRPLLGcTIKPK	B8YGX4;Q6PSM7;Q71N62;C7AQS9;Q9TI22;O98435;Q33550;Q29VE5;C7AQU8;Q31992;P36489;Q32800;Q6RIC2;Q8MAK5;Q32816;O63121;O98553;P94108;Q9GD60;D8V9G2;Q36667;Q8SKV4;P94086;B5KQR7;Q33514;P94048;Q9GD57;Q9TKH0;Q8HUY1;P94106;A8DPF8;Q33268;O03607;Q8HUZ7;Q8HU48;A8DPF0;O63147;Q33620;Q8MAK6;P94054;Q9TI88;D2CN03;D8V9A9;D8V9C3;P92468;P94039;P94042;A5Y0S8;D6C5Z0;O63185;Q9TI00;P94046;P92469;O98659;P94038;D8V9C6;Q36657;…	22107	356	CID	C8(Carbamidomethyl)	57.48	0.00722697		4	53		1	1502.79	-43.882	10/120	pps_pisum_IE_trypsin_rep2.mgf
	High	VALEAcVKxR	Q31669;B7P0F0;Q36637;Q37357;P93986	7	5	CID	C6(Carbamidomethyl), X9(A)	52.68	0.0180059		5	52		1	1116.58	-38.6497	13/82	pps_pisum_IE_trypsin_rep2.mgf
	Medium	DTDILAAFR	Q6PSM7;C7AQS9;Q9TI22;O98435;Q33550;Q29VE5;C7AQU8;Q31992;P36489;Q32800;Q6RIC2;Q9TJY5;Q8MAK5;Q32816;O63121;P94108;Q9GD60;Q36667;P94086;B5KQR7;Q33514;P93976;Q9GD57;Q9TKH0;Q8HUY1;P94106;A8DPF8;Q33268;O03607;Q8HUZ7;Q36683;A8DPF0;O63147;Q33620;P94054;Q9TI88;D2CN03;D8V9A9;D8V9C3;P94042;D6C5Z0;O63185;Q9TI00;Q8HDA1;P94046;P92469;O98659;P94038;D8V9C6;Q36657;Q33535;Q33507;Q8WKU6;Q37357;P93986;Q9GDQ2;Q8HT77;…	17751	307	CID		45.18	0.104516	0	1	52		1	1021.51	-17.6613	7/74	pps_pisum_IE_trypsin_rep2.mgf
	Medium	NHGMHFR	Q9TI22;Q33550;C7AQU8;Q31992;P36489;Q32800;Q6RIC2;Q9TJY5;Q8MAK5;Q32816;O63121;O98553;Q9GD60;D8V9G2;Q8SKV4;P94086;B5KQR7;Q33514;P94048;P93976;Q8HUY1;P94106;A8DPF8;Q33268;O03607;Q36683;Q8HU48;A8DPF0;O63147;Q33620;P94054;Q9TI88;D2CN03;D8V9A9;D8V9C3;P92468;P94039;P94042;A5Y0S8;O63185;Q9TI00;Q8HDA1;P92469;P94038;D8V9C6;Q36657;Q33535;Q33507;E0D9I0;Q8WKU6;B7P0F0;Q36637;Q37357;P93986;A0PDA4;Q9GDQ2;Q8HT77;…	14981	267	CID		42.4	0.102138	0	1	49	33	1	898.393	-19.3026	8/68	pps_pisum_IE_trypsin_rep2.mgf
	Low	DDENVNSQPFMR	B8YGX4;Q6PSM7;Q71N62;C7AQS9;Q9TI22;O98435;Q33550;Q29VE5;C7AQU8;Q31992;P36489;Q32800;Q9TJY5;Q8MAK5;Q32816;O63121;O98553;Q9GD60;D8V9G2;Q36667;Q8SKV4;P94086;B5KQR7;P94048;P93976;Q9GD57;Q8HUY1;P94106;A8DPF8;O03607;Q8HUZ7;Q36683;Q8HU48;A8DPF0;O63147;Q33620;Q8MAK6;P94054;Q9TI88;D2CN03;D8V9A9;D8V9C3;P92468;P94039;P94042;A5Y0S8;D6C5Z0;Q9TI00;Q8HDA1;P94046;P92469;O98659;P94038;D8V9C6;Q36657;Q33535;Q33507;…	22503	364	CID		40.44	0.240764		4	51		1	1451.6	-13.9441	14/121	pps_pisum_IE_trypsin_rep2.mgf
	Low	AVYEcLR	B8YGX4;Q71N62;C7AQS9;O98435;Q33550;Q29VE5;C7AQU8;Q31992;P36489;Q8MAK5;Q32816;O63121;O98553;P94108;Q9GD60;D8V9G2;Q36667;Q8SKV4;P94086;B5KQR7;Q33514;P93976;Q9GD57;Q8HUY1;A8DPF8;Q36683;Q8HU48;A8DPF0;O63147;Q33620;Q8MAK6;P94054;Q9TI88;D2CN03;D8V9A9;D8V9C3;P92468;P94042;A5Y0S8;D6C5Z0;O63185;Q9TI00;Q8HDA1;P94046;P92469;O98659;P94038;D8V9C6;Q36657;Q33535;Q33507;E0D9I0;Q8WKU6;Q31669;B7P0F0;Q36637;Q37357;…	21455	342	CID	C5(Carbamidomethyl)	28.82	3.67514	0	1	51	41	1	910.439	-6.85965	8/51	pps_pisum_IE_trypsin_rep2.mgf
Q8HT77	35.39	13	13	469	51.863	6.39209	266.975	Ribulose-1, 5-bisphosphate carboxylase (Fragment) OS=Sarcocephalus pobeguinii GN=rbcL PE=3 SV=1 - [Q8HT77_9GENT]
	Confidence Icon	Sequence	Protein Accessions	# Proteins	# Protein Groups	Activation Type	Modifications	IonScore	Exp Value	Δ Score	Rank	Identity High	Homology Threshold	Charge	m/z [Da]	ΔM [ppm]	Ions Matched	Spectrum File
	High	GHYLNATAGTcEEMIKR	Q33550;Q29VE5;Q31992;P36489;Q6RIC2;Q9TJY5;Q32816;O98553;P94108;Q36667;Q9GD57;Q8HUY1;A8DPF8;Q33268;Q8HUZ7;Q36683;Q8HU48;Q8MAK6;Q9TI88;D2CN03;D8V9A9;D8V9C3;P94039;A5Y0S8;O63185;Q9TI00;Q8HDA1;P94046;P92469;D8V9C6;E0D9I0;Q8WKU6;B7P0F0;Q36637;Q37357;P93986;Q9GDQ2;Q8HT77;A5X4L3;Q6LA00;E5KUU8;Q8HUY5;Q39288;Q37269;Q8MCX9;Q8HVG8;A3KLW4;Q3MKL9;P31184;P69576;Q6GZ97;Q8WHV7;Q95A73;Q9MTF6;Q31870;Q36650;Q5GLI7;…	7090	170	CID	C11(Carbamidomethyl)	108.3	3.61309e-08		3	50		1	1950.85	-33.5368	13/168	pps_pisum_IE_trypsin_rep2.mgf
	High	VTPQPGVPPEEAGAAVAAESSTGTWTTVWTDGLTSLDR	Q71N62;C7AQS9;Q9TI22;Q33550;C7AQU8;P36489;Q32800;Q6RIC2;Q9TJY5;Q32816;O98553;Q9GD60;D8V9G2;Q36667;Q8SKV4;P94086;B5KQR7;Q33514;P94048;P93976;Q9GD57;Q8HUY1;P94106;Q33268;O03607;Q8HUZ7;Q36683;Q8HU48;A8DPF0;Q33620;P94054;Q9TI88;D2CN03;D8V9A9;D8V9C3;P92468;P94039;P94042;A5Y0S8;D6C5Z0;O63185;Q9TI00;P92469;O98659;D8V9C6;Q8WKU6;Q31669;Q37357;A0PDA4;Q8HT77;A5X4I3;P94074;A5X4L3;Q6LA00;D8V9E6;E5KUU8;Q9GD45;…	13123	268	CID		100.82	2.3413e-07		9	51		1	3854.69	-46.7512	17/435	pps_pisum_IE_trypsin_rep2.mgf
	High	TFQGPPHGIQVER	Q6PSM7;Q71N62;C7AQS9;Q9TI22;Q33550;Q29VE5;C7AQU8;Q31992;Q32800;Q6RIC2;Q9TJY5;Q8MAK5;O63121;P94108;Q9GD60;D8V9G2;Q36667;Q8SKV4;P94086;B5KQR7;Q33514;P93976;Q9GD57;Q9TKH0;Q8HUY1;A8DPF8;Q33268;Q8HUZ7;Q36683;Q8HU48;A8DPF0;O63147;Q8MAK6;P94054;Q9TI88;D2CN03;D8V9A9;D8V9C3;P92468;A5Y0S8;D6C5Z0;O63185;Q9TI00;P94046;P92469;O98659;P94038;D8V9C6;Q36657;Q33535;Q33507;E0D9I0;Q8WKU6;Q31669;Q37357;A0PDA4;Q9GE67;…	19129	333	CID		92.76	2.07816e-06		5	53		1	1465.73	-19.456	17/139	pps_pisum_IE_trypsin_rep2.mgf
	High	DNGLLLHIHR	B8YGX4;C7AQS9;Q9TI22;Q33550;Q29VE5;C7AQU8;Q31992;P36489;Q32800;Q6RIC2;Q9TJY5;Q8MAK5;Q32816;O98553;Q9GD60;D8V9G2;Q36667;Q8SKV4;B5KQR7;Q33514;Q9GD57;Q9TKH0;Q8HUY1;P94106;A8DPF8;Q33268;Q8HUZ7;Q36683;Q8HU48;A8DPF0;O63147;Q33620;Q8MAK6;P94054;Q9TI88;D2CN03;D8V9A9;D8V9C3;P92468;A5Y0S8;D6C5Z0;O63185;Q8HDA1;P94046;P92469;O98659;P94038;D8V9C6;Q33535;Q33507;E0D9I0;Q8WKU6;Q31669;B7P0F0;Q36637;Q37357;P93986;…	20168	343	CID		77.18	7.02675e-05		6	52		1	1187.62	-36.4689	8/97	pps_pisum_IE_trypsin_rep2.mgf
	High	GGLDFTKDDENVNSQPFMR	B8YGX4;Q6PSM7;Q71N62;C7AQS9;Q9TI22;O98435;Q33550;Q29VE5;C7AQU8;Q31992;P36489;Q32800;Q9TJY5;Q8MAK5;Q32816;O63121;O98553;Q9GD60;D8V9G2;Q36667;Q8SKV4;P94086;B5KQR7;P94048;P93976;Q9GD57;Q8HUY1;P94106;A8DPF8;O03607;Q8HUZ7;Q36683;Q8HU48;A8DPF0;O63147;Q33620;Q8MAK6;P94054;Q9TI88;D2CN03;D8V9A9;D8V9C3;P92468;P94039;P94042;A5Y0S8;D6C5Z0;Q9TI00;Q8HDA1;P94046;P92469;O98659;P94038;D8V9C6;Q36657;Q33535;Q33507;…	22231	353	CID		59.09	0.0035802		2	51		1	2169.91	-35.4349	9/193	pps_pisum_IE_trypsin_rep2.mgf
	High	YGRPLLGcTIKPK	B8YGX4;Q6PSM7;Q71N62;C7AQS9;Q9TI22;O98435;Q33550;Q29VE5;C7AQU8;Q31992;P36489;Q32800;Q6RIC2;Q8MAK5;Q32816;O63121;O98553;P94108;Q9GD60;D8V9G2;Q36667;Q8SKV4;P94086;B5KQR7;Q33514;P94048;Q9GD57;Q9TKH0;Q8HUY1;P94106;A8DPF8;Q33268;O03607;Q8HUZ7;Q8HU48;A8DPF0;O63147;Q33620;Q8MAK6;P94054;Q9TI88;D2CN03;D8V9A9;D8V9C3;P92468;P94039;P94042;A5Y0S8;D6C5Z0;O63185;Q9TI00;P94046;P92469;O98659;P94038;D8V9C6;Q36657;…	22107	356	CID	C8(Carbamidomethyl)	57.48	0.00722697		4	53		1	1502.79	-43.882	10/120	pps_pisum_IE_trypsin_rep2.mgf
	High	VALEAcVxAR	A0PDA4;Q9GE67;Q9GDQ2;Q8HT77;Q9TLI7;A5X4I3	25	6	CID	C6(Carbamidomethyl), X8(K)	52.68	0.0180059		6	52		1	1116.58	-38.6497	13/78	pps_pisum_IE_trypsin_rep2.mgf
	Medium	DTDILAAFR	Q6PSM7;C7AQS9;Q9TI22;O98435;Q33550;Q29VE5;C7AQU8;Q31992;P36489;Q32800;Q6RIC2;Q9TJY5;Q8MAK5;Q32816;O63121;P94108;Q9GD60;Q36667;P94086;B5KQR7;Q33514;P93976;Q9GD57;Q9TKH0;Q8HUY1;P94106;A8DPF8;Q33268;O03607;Q8HUZ7;Q36683;A8DPF0;O63147;Q33620;P94054;Q9TI88;D2CN03;D8V9A9;D8V9C3;P94042;D6C5Z0;O63185;Q9TI00;Q8HDA1;P94046;P92469;O98659;P94038;D8V9C6;Q36657;Q33535;Q33507;Q8WKU6;Q37357;P93986;Q9GDQ2;Q8HT77;…	17751	307	CID		45.18	0.104516	0	1	52		1	1021.51	-17.6613	7/74	pps_pisum_IE_trypsin_rep2.mgf
	Medium	WSPELAAAcEVWK	O98435;Q33550;Q29VE5;P36489;Q6RIC2;Q9TJY5;Q32816;O63121;O98553;P94108;Q36667;P94086;B5KQR7;Q33514;P94048;P93976;Q8HUY1;P94106;A8DPF8;Q33268;Q8HUZ7;Q36683;Q8HU48;A8DPF0;O63147;Q33620;P94054;Q9TI88;D2CN03;D8V9A9;P92468;P94039;A5Y0S8;D6C5Z0;O63185;Q9TI00;P94046;P94038;D8V9C6;Q8WKU6;Q31669;P93986;A0PDA4;Q9GDQ2;Q8HT77;A5X4I3;P94074;A5X4L3;Q9GD45;Q8HUY5;Q39288;Q37269;O47047;Q5DK06;O98549;Q3MKL9;Q05554;…	7073	170	CID	C9(Carbamidomethyl)	44.06	0.0843872		4	50		1	1546.68	-38.2387	18/115	pps_pisum_IE_trypsin_rep2.mgf
	Medium	NHGMHFR	Q9TI22;Q33550;C7AQU8;Q31992;P36489;Q32800;Q6RIC2;Q9TJY5;Q8MAK5;Q32816;O63121;O98553;Q9GD60;D8V9G2;Q8SKV4;P94086;B5KQR7;Q33514;P94048;P93976;Q8HUY1;P94106;A8DPF8;Q33268;O03607;Q36683;Q8HU48;A8DPF0;O63147;Q33620;P94054;Q9TI88;D2CN03;D8V9A9;D8V9C3;P92468;P94039;P94042;A5Y0S8;O63185;Q9TI00;Q8HDA1;P92469;P94038;D8V9C6;Q36657;Q33535;Q33507;E0D9I0;Q8WKU6;B7P0F0;Q36637;Q37357;P93986;A0PDA4;Q9GDQ2;Q8HT77;…	14981	267	CID		42.4	0.102138	0	1	49	33	1	898.393	-19.3026	8/68	pps_pisum_IE_trypsin_rep2.mgf
	Low	DDENVNSQPFMR	B8YGX4;Q6PSM7;Q71N62;C7AQS9;Q9TI22;O98435;Q33550;Q29VE5;C7AQU8;Q31992;P36489;Q32800;Q9TJY5;Q8MAK5;Q32816;O63121;O98553;Q9GD60;D8V9G2;Q36667;Q8SKV4;P94086;B5KQR7;P94048;P93976;Q9GD57;Q8HUY1;P94106;A8DPF8;O03607;Q8HUZ7;Q36683;Q8HU48;A8DPF0;O63147;Q33620;Q8MAK6;P94054;Q9TI88;D2CN03;D8V9A9;D8V9C3;P92468;P94039;P94042;A5Y0S8;D6C5Z0;Q9TI00;Q8HDA1;P94046;P92469;O98659;P94038;D8V9C6;Q36657;Q33535;Q33507;…	22503	364	CID		40.44	0.240764		4	51		1	1451.6	-13.9441	14/121	pps_pisum_IE_trypsin_rep2.mgf
	Low	FLFcAEAIYK	Q6PSM7;C7AQS9;Q9TI22;Q29VE5;Q31992;Q6RIC2;Q32816;B5KQR7;Q8HUY1;Q8HUZ7;Q36683;A8DPF0;Q33620;Q8MAK6;A5Y0S8;D6C5Z0;B7P0F0;Q36637;A0PDA4;Q8HT77;A5X4I3;A5X4L3;Q6LA00;Q8MAK2;Q8MCX9;Q95E64;Q05554;P04717;P36487;Q6GZ97;Q8WHV7;Q9MTF6;Q36650;A0PDB4;A9P786;B3THH2;B8PRP3;D1KWX9;Q9BA14;O20211;O20274;Q33206;O78309;A1XM40;A5X4C4;C7AQR7;C7AQU0;D5FUM3;D6MYJ0;Q7YJM2;Q5K3Y8;Q6VW49;Q4VIC2;Q9TN78;Q37220;Q39972;O03644;…	5539	154	CID	C4(Carbamidomethyl)	37.31	0.689292		5	52		1	1261.59	-27.7469	9/76	pps_pisum_IE_trypsin_rep2.mgf
	Low	AVYEcLR	B8YGX4;Q71N62;C7AQS9;O98435;Q33550;Q29VE5;C7AQU8;Q31992;P36489;Q8MAK5;Q32816;O63121;O98553;P94108;Q9GD60;D8V9G2;Q36667;Q8SKV4;P94086;B5KQR7;Q33514;P93976;Q9GD57;Q8HUY1;A8DPF8;Q36683;Q8HU48;A8DPF0;O63147;Q33620;Q8MAK6;P94054;Q9TI88;D2CN03;D8V9A9;D8V9C3;P92468;P94042;A5Y0S8;D6C5Z0;O63185;Q9TI00;Q8HDA1;P94046;P92469;O98659;P94038;D8V9C6;Q36657;Q33535;Q33507;E0D9I0;Q8WKU6;Q31669;B7P0F0;Q36637;Q37357;…	21455	342	CID	C5(Carbamidomethyl)	28.82	3.67514	0	1	51	41	1	910.439	-6.85965	8/51	pps_pisum_IE_trypsin_rep2.mgf
A5X4L3	38.06	14	14	465	51.6981	6.65381	266.975	Ribulose-1,5-bisphosphate carboxylase/oxygenase large subunit (Fragment) OS=Odosicyos bosseri GN=rbcL PE=3 SV=1 - [A5X4L3_9ROSI]
	Confidence Icon	Sequence	Protein Accessions	# Proteins	# Protein Groups	Activation Type	Modifications	IonScore	Exp Value	Δ Score	Rank	Identity High	Homology Threshold	Charge	m/z [Da]	ΔM [ppm]	Ions Matched	Spectrum File
	High	GHYLNATAGTcEEMIKR	Q33550;Q29VE5;Q31992;P36489;Q6RIC2;Q9TJY5;Q32816;O98553;P94108;Q36667;Q9GD57;Q8HUY1;A8DPF8;Q33268;Q8HUZ7;Q36683;Q8HU48;Q8MAK6;Q9TI88;D2CN03;D8V9A9;D8V9C3;P94039;A5Y0S8;O63185;Q9TI00;Q8HDA1;P94046;P92469;D8V9C6;E0D9I0;Q8WKU6;B7P0F0;Q36637;Q37357;P93986;Q9GDQ2;Q8HT77;A5X4L3;Q6LA00;E5KUU8;Q8HUY5;Q39288;Q37269;Q8MCX9;Q8HVG8;A3KLW4;Q3MKL9;P31184;P69576;Q6GZ97;Q8WHV7;Q95A73;Q9MTF6;Q31870;Q36650;Q5GLI7;…	7090	170	CID	C11(Carbamidomethyl)	108.3	3.61309e-08		3	50		1	1950.85	-33.5368	13/168	pps_pisum_IE_trypsin_rep2.mgf
	High	VTPQPGVPPEEAGAAVAAESSTGTWTTVWTDGLTSLDR	Q71N62;C7AQS9;Q9TI22;Q33550;C7AQU8;P36489;Q32800;Q6RIC2;Q9TJY5;Q32816;O98553;Q9GD60;D8V9G2;Q36667;Q8SKV4;P94086;B5KQR7;Q33514;P94048;P93976;Q9GD57;Q8HUY1;P94106;Q33268;O03607;Q8HUZ7;Q36683;Q8HU48;A8DPF0;Q33620;P94054;Q9TI88;D2CN03;D8V9A9;D8V9C3;P92468;P94039;P94042;A5Y0S8;D6C5Z0;O63185;Q9TI00;P92469;O98659;D8V9C6;Q8WKU6;Q31669;Q37357;A0PDA4;Q8HT77;A5X4I3;P94074;A5X4L3;Q6LA00;D8V9E6;E5KUU8;Q9GD45;…	13123	268	CID		100.82	2.3413e-07		9	51		1	3854.69	-46.7512	17/435	pps_pisum_IE_trypsin_rep2.mgf
	High	TFQGPPHGIQVER	Q6PSM7;Q71N62;C7AQS9;Q9TI22;Q33550;Q29VE5;C7AQU8;Q31992;Q32800;Q6RIC2;Q9TJY5;Q8MAK5;O63121;P94108;Q9GD60;D8V9G2;Q36667;Q8SKV4;P94086;B5KQR7;Q33514;P93976;Q9GD57;Q9TKH0;Q8HUY1;A8DPF8;Q33268;Q8HUZ7;Q36683;Q8HU48;A8DPF0;O63147;Q8MAK6;P94054;Q9TI88;D2CN03;D8V9A9;D8V9C3;P92468;A5Y0S8;D6C5Z0;O63185;Q9TI00;P94046;P92469;O98659;P94038;D8V9C6;Q36657;Q33535;Q33507;E0D9I0;Q8WKU6;Q31669;Q37357;A0PDA4;Q9GE67;…	19129	333	CID		92.76	2.07816e-06		5	53		1	1465.73	-19.456	17/139	pps_pisum_IE_trypsin_rep2.mgf
	High	DNGLLLHIHR	B8YGX4;C7AQS9;Q9TI22;Q33550;Q29VE5;C7AQU8;Q31992;P36489;Q32800;Q6RIC2;Q9TJY5;Q8MAK5;Q32816;O98553;Q9GD60;D8V9G2;Q36667;Q8SKV4;B5KQR7;Q33514;Q9GD57;Q9TKH0;Q8HUY1;P94106;A8DPF8;Q33268;Q8HUZ7;Q36683;Q8HU48;A8DPF0;O63147;Q33620;Q8MAK6;P94054;Q9TI88;D2CN03;D8V9A9;D8V9C3;P92468;A5Y0S8;D6C5Z0;O63185;Q8HDA1;P94046;P92469;O98659;P94038;D8V9C6;Q33535;Q33507;E0D9I0;Q8WKU6;Q31669;B7P0F0;Q36637;Q37357;P93986;…	20168	343	CID		77.18	7.02675e-05		6	52		1	1187.62	-36.4689	8/97	pps_pisum_IE_trypsin_rep2.mgf
	High	GGLDFTKDDENVNSQPFMR	B8YGX4;Q6PSM7;Q71N62;C7AQS9;Q9TI22;O98435;Q33550;Q29VE5;C7AQU8;Q31992;P36489;Q32800;Q9TJY5;Q8MAK5;Q32816;O63121;O98553;Q9GD60;D8V9G2;Q36667;Q8SKV4;P94086;B5KQR7;P94048;P93976;Q9GD57;Q8HUY1;P94106;A8DPF8;O03607;Q8HUZ7;Q36683;Q8HU48;A8DPF0;O63147;Q33620;Q8MAK6;P94054;Q9TI88;D2CN03;D8V9A9;D8V9C3;P92468;P94039;P94042;A5Y0S8;D6C5Z0;Q9TI00;Q8HDA1;P94046;P92469;O98659;P94038;D8V9C6;Q36657;Q33535;Q33507;…	22231	353	CID		59.09	0.0035802		2	51		1	2169.91	-35.4349	9/193	pps_pisum_IE_trypsin_rep2.mgf
	High	YGRPLLGcTIKPK	B8YGX4;Q6PSM7;Q71N62;C7AQS9;Q9TI22;O98435;Q33550;Q29VE5;C7AQU8;Q31992;P36489;Q32800;Q6RIC2;Q8MAK5;Q32816;O63121;O98553;P94108;Q9GD60;D8V9G2;Q36667;Q8SKV4;P94086;B5KQR7;Q33514;P94048;Q9GD57;Q9TKH0;Q8HUY1;P94106;A8DPF8;Q33268;O03607;Q8HUZ7;Q8HU48;A8DPF0;O63147;Q33620;Q8MAK6;P94054;Q9TI88;D2CN03;D8V9A9;D8V9C3;P92468;P94039;P94042;A5Y0S8;D6C5Z0;O63185;Q9TI00;P94046;P92469;O98659;P94038;D8V9C6;Q36657;…	22107	356	CID	C8(Carbamidomethyl)	57.48	0.00722697		4	53		1	1502.79	-43.882	10/120	pps_pisum_IE_trypsin_rep2.mgf
	High	VALEAxVKAR	A5X4L3	3	1	CID	X6(C), X6(Carbamidomethyl)	52.68	0.0180059		8	52		1	1116.58	-38.6497	13/82	pps_pisum_IE_trypsin_rep2.mgf
	Medium	DTDILAAFR	Q6PSM7;C7AQS9;Q9TI22;O98435;Q33550;Q29VE5;C7AQU8;Q31992;P36489;Q32800;Q6RIC2;Q9TJY5;Q8MAK5;Q32816;O63121;P94108;Q9GD60;Q36667;P94086;B5KQR7;Q33514;P93976;Q9GD57;Q9TKH0;Q8HUY1;P94106;A8DPF8;Q33268;O03607;Q8HUZ7;Q36683;A8DPF0;O63147;Q33620;P94054;Q9TI88;D2CN03;D8V9A9;D8V9C3;P94042;D6C5Z0;O63185;Q9TI00;Q8HDA1;P94046;P92469;O98659;P94038;D8V9C6;Q36657;Q33535;Q33507;Q8WKU6;Q37357;P93986;Q9GDQ2;Q8HT77;…	17751	307	CID		45.18	0.104516	0	1	52		1	1021.51	-17.6613	7/74	pps_pisum_IE_trypsin_rep2.mgf
	Medium	WSPELAAAcEVWK	O98435;Q33550;Q29VE5;P36489;Q6RIC2;Q9TJY5;Q32816;O63121;O98553;P94108;Q36667;P94086;B5KQR7;Q33514;P94048;P93976;Q8HUY1;P94106;A8DPF8;Q33268;Q8HUZ7;Q36683;Q8HU48;A8DPF0;O63147;Q33620;P94054;Q9TI88;D2CN03;D8V9A9;P92468;P94039;A5Y0S8;D6C5Z0;O63185;Q9TI00;P94046;P94038;D8V9C6;Q8WKU6;Q31669;P93986;A0PDA4;Q9GDQ2;Q8HT77;A5X4I3;P94074;A5X4L3;Q9GD45;Q8HUY5;Q39288;Q37269;O47047;Q5DK06;O98549;Q3MKL9;Q05554;…	7073	170	CID	C9(Carbamidomethyl)	44.06	0.0843872		4	50		1	1546.68	-38.2387	18/115	pps_pisum_IE_trypsin_rep2.mgf
	Medium	NHGMHFR	Q9TI22;Q33550;C7AQU8;Q31992;P36489;Q32800;Q6RIC2;Q9TJY5;Q8MAK5;Q32816;O63121;O98553;Q9GD60;D8V9G2;Q8SKV4;P94086;B5KQR7;Q33514;P94048;P93976;Q8HUY1;P94106;A8DPF8;Q33268;O03607;Q36683;Q8HU48;A8DPF0;O63147;Q33620;P94054;Q9TI88;D2CN03;D8V9A9;D8V9C3;P92468;P94039;P94042;A5Y0S8;O63185;Q9TI00;Q8HDA1;P92469;P94038;D8V9C6;Q36657;Q33535;Q33507;E0D9I0;Q8WKU6;B7P0F0;Q36637;Q37357;P93986;A0PDA4;Q9GDQ2;Q8HT77;…	14981	267	CID		42.4	0.102138	0	1	49	33	1	898.393	-19.3026	8/68	pps_pisum_IE_trypsin_rep2.mgf
	Low	DDENVNSQPFMR	B8YGX4;Q6PSM7;Q71N62;C7AQS9;Q9TI22;O98435;Q33550;Q29VE5;C7AQU8;Q31992;P36489;Q32800;Q9TJY5;Q8MAK5;Q32816;O63121;O98553;Q9GD60;D8V9G2;Q36667;Q8SKV4;P94086;B5KQR7;P94048;P93976;Q9GD57;Q8HUY1;P94106;A8DPF8;O03607;Q8HUZ7;Q36683;Q8HU48;A8DPF0;O63147;Q33620;Q8MAK6;P94054;Q9TI88;D2CN03;D8V9A9;D8V9C3;P92468;P94039;P94042;A5Y0S8;D6C5Z0;Q9TI00;Q8HDA1;P94046;P92469;O98659;P94038;D8V9C6;Q36657;Q33535;Q33507;…	22503	364	CID		40.44	0.240764		4	51		1	1451.6	-13.9441	14/121	pps_pisum_IE_trypsin_rep2.mgf
	Low	FLFcAEAIYK	Q6PSM7;C7AQS9;Q9TI22;Q29VE5;Q31992;Q6RIC2;Q32816;B5KQR7;Q8HUY1;Q8HUZ7;Q36683;A8DPF0;Q33620;Q8MAK6;A5Y0S8;D6C5Z0;B7P0F0;Q36637;A0PDA4;Q8HT77;A5X4I3;A5X4L3;Q6LA00;Q8MAK2;Q8MCX9;Q95E64;Q05554;P04717;P36487;Q6GZ97;Q8WHV7;Q9MTF6;Q36650;A0PDB4;A9P786;B3THH2;B8PRP3;D1KWX9;Q9BA14;O20211;O20274;Q33206;O78309;A1XM40;A5X4C4;C7AQR7;C7AQU0;D5FUM3;D6MYJ0;Q7YJM2;Q5K3Y8;Q6VW49;Q4VIC2;Q9TN78;Q37220;Q39972;O03644;…	5539	154	CID	C4(Carbamidomethyl)	37.31	0.689292		5	52		1	1261.59	-27.7469	9/76	pps_pisum_IE_trypsin_rep2.mgf
	Low	EITLGFVDLLR	C7AQS9;C7AQU8;Q6RIC2;Q8HUY1;Q8HUZ7;Q8MAK6;D2CN03;A5Y0S8;D6C5Z0;Q8HDA1;E0D9I0;Q9TLI7;A5X4I3;A5X4L3;E0DA51;Q8MAK2;Q8MCX9;Q05554;P31184;P69576;P04717;Q8MAT5;Q36650;Q71N78;Q4VI97;B8PRP3;D1KWX9;Q33206;O47068;Q9MS05;O78309;Q66MG6;Q4VI95;A4F4H5;C0J9S0;C7AQR7;C7AQU0;B3SHH2;Q3T5L5;Q4VIC2;Q39972;O47280;Q29S37;Q32555;O03616;Q9XQL8;O98900;Q8MC01;D2CMZ3;Q95F83;Q9GEP1;O47272;O20245;A4V8H9;C3RXH1;A5PF92;Q33051;…	4911	148	CID		35.48	0.805517		7	51	45	1	1275.69	-32.4346	14/97	pps_pisum_IE_trypsin_rep2.mgf
	Low	AVYEcLR	B8YGX4;Q71N62;C7AQS9;O98435;Q33550;Q29VE5;C7AQU8;Q31992;P36489;Q8MAK5;Q32816;O63121;O98553;P94108;Q9GD60;D8V9G2;Q36667;Q8SKV4;P94086;B5KQR7;Q33514;P93976;Q9GD57;Q8HUY1;A8DPF8;Q36683;Q8HU48;A8DPF0;O63147;Q33620;Q8MAK6;P94054;Q9TI88;D2CN03;D8V9A9;D8V9C3;P92468;P94042;A5Y0S8;D6C5Z0;O63185;Q9TI00;Q8HDA1;P94046;P92469;O98659;P94038;D8V9C6;Q36657;Q33535;Q33507;E0D9I0;Q8WKU6;Q31669;B7P0F0;Q36637;Q37357;…	21455	342	CID	C5(Carbamidomethyl)	28.82	3.67514	0	1	51	41	1	910.439	-6.85965	8/51	pps_pisum_IE_trypsin_rep2.mgf
Q6GZ97	40.04	13	13	457	50.6466	6.58057	265.345	Ribulose-1,5-bisphosphate carboxylase/oxygenase large subunit (Fragment) OS=Kelloggia chinensis GN=rbcL PE=3 SV=1 - [Q6GZ97_9GENT]
	Confidence Icon	Sequence	Protein Accessions	# Proteins	# Protein Groups	Activation Type	Modifications	IonScore	Exp Value	Δ Score	Rank	Identity High	Homology Threshold	Charge	m/z [Da]	ΔM [ppm]	Ions Matched	Spectrum File
	High	GHYLNATAGTcEEMIKR	Q33550;Q29VE5;Q31992;P36489;Q6RIC2;Q9TJY5;Q32816;O98553;P94108;Q36667;Q9GD57;Q8HUY1;A8DPF8;Q33268;Q8HUZ7;Q36683;Q8HU48;Q8MAK6;Q9TI88;D2CN03;D8V9A9;D8V9C3;P94039;A5Y0S8;O63185;Q9TI00;Q8HDA1;P94046;P92469;D8V9C6;E0D9I0;Q8WKU6;B7P0F0;Q36637;Q37357;P93986;Q9GDQ2;Q8HT77;A5X4L3;Q6LA00;E5KUU8;Q8HUY5;Q39288;Q37269;Q8MCX9;Q8HVG8;A3KLW4;Q3MKL9;P31184;P69576;Q6GZ97;Q8WHV7;Q95A73;Q9MTF6;Q31870;Q36650;Q5GLI7;…	7090	170	CID	C11(Carbamidomethyl)	108.3	3.61309e-08		3	50		1	1950.85	-33.5368	13/168	pps_pisum_IE_trypsin_rep2.mgf
	High	VTPQPGVPPEEAGAAVAAESSTGTWTTVWTDGLTSLDR	Q71N62;C7AQS9;Q9TI22;Q33550;C7AQU8;P36489;Q32800;Q6RIC2;Q9TJY5;Q32816;O98553;Q9GD60;D8V9G2;Q36667;Q8SKV4;P94086;B5KQR7;Q33514;P94048;P93976;Q9GD57;Q8HUY1;P94106;Q33268;O03607;Q8HUZ7;Q36683;Q8HU48;A8DPF0;Q33620;P94054;Q9TI88;D2CN03;D8V9A9;D8V9C3;P92468;P94039;P94042;A5Y0S8;D6C5Z0;O63185;Q9TI00;P92469;O98659;D8V9C6;Q8WKU6;Q31669;Q37357;A0PDA4;Q8HT77;A5X4I3;P94074;A5X4L3;Q6LA00;D8V9E6;E5KUU8;Q9GD45;…	13123	268	CID		100.82	2.3413e-07		9	51		1	3854.69	-46.7512	17/435	pps_pisum_IE_trypsin_rep2.mgf
	High	TFQGPPHGIQVER	Q6PSM7;Q71N62;C7AQS9;Q9TI22;Q33550;Q29VE5;C7AQU8;Q31992;Q32800;Q6RIC2;Q9TJY5;Q8MAK5;O63121;P94108;Q9GD60;D8V9G2;Q36667;Q8SKV4;P94086;B5KQR7;Q33514;P93976;Q9GD57;Q9TKH0;Q8HUY1;A8DPF8;Q33268;Q8HUZ7;Q36683;Q8HU48;A8DPF0;O63147;Q8MAK6;P94054;Q9TI88;D2CN03;D8V9A9;D8V9C3;P92468;A5Y0S8;D6C5Z0;O63185;Q9TI00;P94046;P92469;O98659;P94038;D8V9C6;Q36657;Q33535;Q33507;E0D9I0;Q8WKU6;Q31669;Q37357;A0PDA4;Q9GE67;…	19129	333	CID		92.76	2.07816e-06		5	53		1	1465.73	-19.456	17/139	pps_pisum_IE_trypsin_rep2.mgf
	High	DNGLLLHIHR	B8YGX4;C7AQS9;Q9TI22;Q33550;Q29VE5;C7AQU8;Q31992;P36489;Q32800;Q6RIC2;Q9TJY5;Q8MAK5;Q32816;O98553;Q9GD60;D8V9G2;Q36667;Q8SKV4;B5KQR7;Q33514;Q9GD57;Q9TKH0;Q8HUY1;P94106;A8DPF8;Q33268;Q8HUZ7;Q36683;Q8HU48;A8DPF0;O63147;Q33620;Q8MAK6;P94054;Q9TI88;D2CN03;D8V9A9;D8V9C3;P92468;A5Y0S8;D6C5Z0;O63185;Q8HDA1;P94046;P92469;O98659;P94038;D8V9C6;Q33535;Q33507;E0D9I0;Q8WKU6;Q31669;B7P0F0;Q36637;Q37357;P93986;…	20168	343	CID		77.18	7.02675e-05		6	52		1	1187.62	-36.4689	8/97	pps_pisum_IE_trypsin_rep2.mgf
	High	GGLDFTKDDENVNSQPFMR	B8YGX4;Q6PSM7;Q71N62;C7AQS9;Q9TI22;O98435;Q33550;Q29VE5;C7AQU8;Q31992;P36489;Q32800;Q9TJY5;Q8MAK5;Q32816;O63121;O98553;Q9GD60;D8V9G2;Q36667;Q8SKV4;P94086;B5KQR7;P94048;P93976;Q9GD57;Q8HUY1;P94106;A8DPF8;O03607;Q8HUZ7;Q36683;Q8HU48;A8DPF0;O63147;Q33620;Q8MAK6;P94054;Q9TI88;D2CN03;D8V9A9;D8V9C3;P92468;P94039;P94042;A5Y0S8;D6C5Z0;Q9TI00;Q8HDA1;P94046;P92469;O98659;P94038;D8V9C6;Q36657;Q33535;Q33507;…	22231	353	CID		59.09	0.0035802		2	51		1	2169.91	-35.4349	9/193	pps_pisum_IE_trypsin_rep2.mgf
	High	YGRPLLGcTIKPK	B8YGX4;Q6PSM7;Q71N62;C7AQS9;Q9TI22;O98435;Q33550;Q29VE5;C7AQU8;Q31992;P36489;Q32800;Q6RIC2;Q8MAK5;Q32816;O63121;O98553;P94108;Q9GD60;D8V9G2;Q36667;Q8SKV4;P94086;B5KQR7;Q33514;P94048;Q9GD57;Q9TKH0;Q8HUY1;P94106;A8DPF8;Q33268;O03607;Q8HUZ7;Q8HU48;A8DPF0;O63147;Q33620;Q8MAK6;P94054;Q9TI88;D2CN03;D8V9A9;D8V9C3;P92468;P94039;P94042;A5Y0S8;D6C5Z0;O63185;Q9TI00;P94046;P92469;O98659;P94038;D8V9C6;Q36657;…	22107	356	CID	C8(Carbamidomethyl)	57.48	0.00722697		4	53		1	1502.79	-43.882	10/120	pps_pisum_IE_trypsin_rep2.mgf
	Medium	ELGVPIVMHDYLTGGFTANTTLSHYcR	Q31992;B5KQR7;D8V9C6;P69576;P04717;Q6GZ97;O03046;Q8H981	126	8	CID	C26(Carbamidomethyl)	49.79	0.0251423	0	1	50		1	3052.34	-42.5724	12/272	pps_pisum_IE_trypsin_rep2.mgf
	Medium	DTDILAAFR	Q6PSM7;C7AQS9;Q9TI22;O98435;Q33550;Q29VE5;C7AQU8;Q31992;P36489;Q32800;Q6RIC2;Q9TJY5;Q8MAK5;Q32816;O63121;P94108;Q9GD60;Q36667;P94086;B5KQR7;Q33514;P93976;Q9GD57;Q9TKH0;Q8HUY1;P94106;A8DPF8;Q33268;O03607;Q8HUZ7;Q36683;A8DPF0;O63147;Q33620;P94054;Q9TI88;D2CN03;D8V9A9;D8V9C3;P94042;D6C5Z0;O63185;Q9TI00;Q8HDA1;P94046;P92469;O98659;P94038;D8V9C6;Q36657;Q33535;Q33507;Q8WKU6;Q37357;P93986;Q9GDQ2;Q8HT77;…	17751	307	CID		45.18	0.104516	0	1	52		1	1021.51	-17.6613	7/74	pps_pisum_IE_trypsin_rep2.mgf
	Medium	WSPELAAAcEVWK	O98435;Q33550;Q29VE5;P36489;Q6RIC2;Q9TJY5;Q32816;O63121;O98553;P94108;Q36667;P94086;B5KQR7;Q33514;P94048;P93976;Q8HUY1;P94106;A8DPF8;Q33268;Q8HUZ7;Q36683;Q8HU48;A8DPF0;O63147;Q33620;P94054;Q9TI88;D2CN03;D8V9A9;P92468;P94039;A5Y0S8;D6C5Z0;O63185;Q9TI00;P94046;P94038;D8V9C6;Q8WKU6;Q31669;P93986;A0PDA4;Q9GDQ2;Q8HT77;A5X4I3;P94074;A5X4L3;Q9GD45;Q8HUY5;Q39288;Q37269;O47047;Q5DK06;O98549;Q3MKL9;Q05554;…	7073	170	CID	C9(Carbamidomethyl)	44.06	0.0843872		4	50		1	1546.68	-38.2387	18/115	pps_pisum_IE_trypsin_rep2.mgf
	Medium	NHGMHFR	Q9TI22;Q33550;C7AQU8;Q31992;P36489;Q32800;Q6RIC2;Q9TJY5;Q8MAK5;Q32816;O63121;O98553;Q9GD60;D8V9G2;Q8SKV4;P94086;B5KQR7;Q33514;P94048;P93976;Q8HUY1;P94106;A8DPF8;Q33268;O03607;Q36683;Q8HU48;A8DPF0;O63147;Q33620;P94054;Q9TI88;D2CN03;D8V9A9;D8V9C3;P92468;P94039;P94042;A5Y0S8;O63185;Q9TI00;Q8HDA1;P92469;P94038;D8V9C6;Q36657;Q33535;Q33507;E0D9I0;Q8WKU6;B7P0F0;Q36637;Q37357;P93986;A0PDA4;Q9GDQ2;Q8HT77;…	14981	267	CID		42.4	0.102138	0	1	49	33	1	898.393	-19.3026	8/68	pps_pisum_IE_trypsin_rep2.mgf
	Low	DDENVNSQPFMR	B8YGX4;Q6PSM7;Q71N62;C7AQS9;Q9TI22;O98435;Q33550;Q29VE5;C7AQU8;Q31992;P36489;Q32800;Q9TJY5;Q8MAK5;Q32816;O63121;O98553;Q9GD60;D8V9G2;Q36667;Q8SKV4;P94086;B5KQR7;P94048;P93976;Q9GD57;Q8HUY1;P94106;A8DPF8;O03607;Q8HUZ7;Q36683;Q8HU48;A8DPF0;O63147;Q33620;Q8MAK6;P94054;Q9TI88;D2CN03;D8V9A9;D8V9C3;P92468;P94039;P94042;A5Y0S8;D6C5Z0;Q9TI00;Q8HDA1;P94046;P92469;O98659;P94038;D8V9C6;Q36657;Q33535;Q33507;…	22503	364	CID		40.44	0.240764		4	51		1	1451.6	-13.9441	14/121	pps_pisum_IE_trypsin_rep2.mgf
	Low	FLFcAEAIYK	Q6PSM7;C7AQS9;Q9TI22;Q29VE5;Q31992;Q6RIC2;Q32816;B5KQR7;Q8HUY1;Q8HUZ7;Q36683;A8DPF0;Q33620;Q8MAK6;A5Y0S8;D6C5Z0;B7P0F0;Q36637;A0PDA4;Q8HT77;A5X4I3;A5X4L3;Q6LA00;Q8MAK2;Q8MCX9;Q95E64;Q05554;P04717;P36487;Q6GZ97;Q8WHV7;Q9MTF6;Q36650;A0PDB4;A9P786;B3THH2;B8PRP3;D1KWX9;Q9BA14;O20211;O20274;Q33206;O78309;A1XM40;A5X4C4;C7AQR7;C7AQU0;D5FUM3;D6MYJ0;Q7YJM2;Q5K3Y8;Q6VW49;Q4VIC2;Q9TN78;Q37220;Q39972;O03644;…	5539	154	CID	C4(Carbamidomethyl)	37.31	0.689292		5	52		1	1261.59	-27.7469	9/76	pps_pisum_IE_trypsin_rep2.mgf
	Low	AVYEcLR	B8YGX4;Q71N62;C7AQS9;O98435;Q33550;Q29VE5;C7AQU8;Q31992;P36489;Q8MAK5;Q32816;O63121;O98553;P94108;Q9GD60;D8V9G2;Q36667;Q8SKV4;P94086;B5KQR7;Q33514;P93976;Q9GD57;Q8HUY1;A8DPF8;Q36683;Q8HU48;A8DPF0;O63147;Q33620;Q8MAK6;P94054;Q9TI88;D2CN03;D8V9A9;D8V9C3;P92468;P94042;A5Y0S8;D6C5Z0;O63185;Q9TI00;Q8HDA1;P94046;P92469;O98659;P94038;D8V9C6;Q36657;Q33535;Q33507;E0D9I0;Q8WKU6;Q31669;B7P0F0;Q36637;Q37357;…	21455	342	CID	C5(Carbamidomethyl)	28.82	3.67514	0	1	51	41	1	910.439	-6.85965	8/51	pps_pisum_IE_trypsin_rep2.mgf
B8Q461	43.78	13	13	386	42.9096	6.63916	264.709	Ribulose-1,5-bisphosphate carboxylase/oxygenase large subunit (Fragment) OS=Lotononis subulata PE=4 SV=1 - [B8Q461_9FABA]
	Confidence Icon	Sequence	Protein Accessions	# Proteins	# Protein Groups	Activation Type	Modifications	IonScore	Exp Value	Δ Score	Rank	Identity High	Homology Threshold	Charge	m/z [Da]	ΔM [ppm]	Ions Matched	Spectrum File
	High	GHYLNATAGTcEEMIKR	Q33550;Q29VE5;Q31992;P36489;Q6RIC2;Q9TJY5;Q32816;O98553;P94108;Q36667;Q9GD57;Q8HUY1;A8DPF8;Q33268;Q8HUZ7;Q36683;Q8HU48;Q8MAK6;Q9TI88;D2CN03;D8V9A9;D8V9C3;P94039;A5Y0S8;O63185;Q9TI00;Q8HDA1;P94046;P92469;D8V9C6;E0D9I0;Q8WKU6;B7P0F0;Q36637;Q37357;P93986;Q9GDQ2;Q8HT77;A5X4L3;Q6LA00;E5KUU8;Q8HUY5;Q39288;Q37269;Q8MCX9;Q8HVG8;A3KLW4;Q3MKL9;P31184;P69576;Q6GZ97;Q8WHV7;Q95A73;Q9MTF6;Q31870;Q36650;Q5GLI7;…	7090	170	CID	C11(Carbamidomethyl)	108.3	3.61309e-08		3	50		1	1950.85	-33.5368	13/168	pps_pisum_IE_trypsin_rep2.mgf
	High	VTPQPGVPPEEAGAAVAAESSTGTWTTVWTDGLTSLDR	Q71N62;C7AQS9;Q9TI22;Q33550;C7AQU8;P36489;Q32800;Q6RIC2;Q9TJY5;Q32816;O98553;Q9GD60;D8V9G2;Q36667;Q8SKV4;P94086;B5KQR7;Q33514;P94048;P93976;Q9GD57;Q8HUY1;P94106;Q33268;O03607;Q8HUZ7;Q36683;Q8HU48;A8DPF0;Q33620;P94054;Q9TI88;D2CN03;D8V9A9;D8V9C3;P92468;P94039;P94042;A5Y0S8;D6C5Z0;O63185;Q9TI00;P92469;O98659;D8V9C6;Q8WKU6;Q31669;Q37357;A0PDA4;Q8HT77;A5X4I3;P94074;A5X4L3;Q6LA00;D8V9E6;E5KUU8;Q9GD45;…	13123	268	CID		100.82	2.3413e-07		9	51		1	3854.69	-46.7512	17/435	pps_pisum_IE_trypsin_rep2.mgf
	High	TFQGPPHGIQVER	Q6PSM7;Q71N62;C7AQS9;Q9TI22;Q33550;Q29VE5;C7AQU8;Q31992;Q32800;Q6RIC2;Q9TJY5;Q8MAK5;O63121;P94108;Q9GD60;D8V9G2;Q36667;Q8SKV4;P94086;B5KQR7;Q33514;P93976;Q9GD57;Q9TKH0;Q8HUY1;A8DPF8;Q33268;Q8HUZ7;Q36683;Q8HU48;A8DPF0;O63147;Q8MAK6;P94054;Q9TI88;D2CN03;D8V9A9;D8V9C3;P92468;A5Y0S8;D6C5Z0;O63185;Q9TI00;P94046;P92469;O98659;P94038;D8V9C6;Q36657;Q33535;Q33507;E0D9I0;Q8WKU6;Q31669;Q37357;A0PDA4;Q9GE67;…	19129	333	CID		92.76	2.07816e-06		5	53		1	1465.73	-19.456	17/139	pps_pisum_IE_trypsin_rep2.mgf
	High	DNGLLLHIHR	B8YGX4;C7AQS9;Q9TI22;Q33550;Q29VE5;C7AQU8;Q31992;P36489;Q32800;Q6RIC2;Q9TJY5;Q8MAK5;Q32816;O98553;Q9GD60;D8V9G2;Q36667;Q8SKV4;B5KQR7;Q33514;Q9GD57;Q9TKH0;Q8HUY1;P94106;A8DPF8;Q33268;Q8HUZ7;Q36683;Q8HU48;A8DPF0;O63147;Q33620;Q8MAK6;P94054;Q9TI88;D2CN03;D8V9A9;D8V9C3;P92468;A5Y0S8;D6C5Z0;O63185;Q8HDA1;P94046;P92469;O98659;P94038;D8V9C6;Q33535;Q33507;E0D9I0;Q8WKU6;Q31669;B7P0F0;Q36637;Q37357;P93986;…	20168	343	CID		77.18	7.02675e-05		6	52		1	1187.62	-36.4689	8/97	pps_pisum_IE_trypsin_rep2.mgf
	High	GGLDFTKDDENVNSQPFMR	B8YGX4;Q6PSM7;Q71N62;C7AQS9;Q9TI22;O98435;Q33550;Q29VE5;C7AQU8;Q31992;P36489;Q32800;Q9TJY5;Q8MAK5;Q32816;O63121;O98553;Q9GD60;D8V9G2;Q36667;Q8SKV4;P94086;B5KQR7;P94048;P93976;Q9GD57;Q8HUY1;P94106;A8DPF8;O03607;Q8HUZ7;Q36683;Q8HU48;A8DPF0;O63147;Q33620;Q8MAK6;P94054;Q9TI88;D2CN03;D8V9A9;D8V9C3;P92468;P94039;P94042;A5Y0S8;D6C5Z0;Q9TI00;Q8HDA1;P94046;P92469;O98659;P94038;D8V9C6;Q36657;Q33535;Q33507;…	22231	353	CID		59.09	0.0035802		2	51		1	2169.91	-35.4349	9/193	pps_pisum_IE_trypsin_rep2.mgf
	High	YGRPLLGcTIKPK	B8YGX4;Q6PSM7;Q71N62;C7AQS9;Q9TI22;O98435;Q33550;Q29VE5;C7AQU8;Q31992;P36489;Q32800;Q6RIC2;Q8MAK5;Q32816;O63121;O98553;P94108;Q9GD60;D8V9G2;Q36667;Q8SKV4;P94086;B5KQR7;Q33514;P94048;Q9GD57;Q9TKH0;Q8HUY1;P94106;A8DPF8;Q33268;O03607;Q8HUZ7;Q8HU48;A8DPF0;O63147;Q33620;Q8MAK6;P94054;Q9TI88;D2CN03;D8V9A9;D8V9C3;P92468;P94039;P94042;A5Y0S8;D6C5Z0;O63185;Q9TI00;P94046;P92469;O98659;P94038;D8V9C6;Q36657;…	22107	356	CID	C8(Carbamidomethyl)	57.48	0.00722697		4	53		1	1502.79	-43.882	10/120	pps_pisum_IE_trypsin_rep2.mgf
	Medium	DTDILAAFR	Q6PSM7;C7AQS9;Q9TI22;O98435;Q33550;Q29VE5;C7AQU8;Q31992;P36489;Q32800;Q6RIC2;Q9TJY5;Q8MAK5;Q32816;O63121;P94108;Q9GD60;Q36667;P94086;B5KQR7;Q33514;P93976;Q9GD57;Q9TKH0;Q8HUY1;P94106;A8DPF8;Q33268;O03607;Q8HUZ7;Q36683;A8DPF0;O63147;Q33620;P94054;Q9TI88;D2CN03;D8V9A9;D8V9C3;P94042;D6C5Z0;O63185;Q9TI00;Q8HDA1;P94046;P92469;O98659;P94038;D8V9C6;Q36657;Q33535;Q33507;Q8WKU6;Q37357;P93986;Q9GDQ2;Q8HT77;…	17751	307	CID		45.18	0.104516	0	1	52		1	1021.51	-17.6613	7/74	pps_pisum_IE_trypsin_rep2.mgf
	Medium	NHGMHFR	Q9TI22;Q33550;C7AQU8;Q31992;P36489;Q32800;Q6RIC2;Q9TJY5;Q8MAK5;Q32816;O63121;O98553;Q9GD60;D8V9G2;Q8SKV4;P94086;B5KQR7;Q33514;P94048;P93976;Q8HUY1;P94106;A8DPF8;Q33268;O03607;Q36683;Q8HU48;A8DPF0;O63147;Q33620;P94054;Q9TI88;D2CN03;D8V9A9;D8V9C3;P92468;P94039;P94042;A5Y0S8;O63185;Q9TI00;Q8HDA1;P92469;P94038;D8V9C6;Q36657;Q33535;Q33507;E0D9I0;Q8WKU6;B7P0F0;Q36637;Q37357;P93986;A0PDA4;Q9GDQ2;Q8HT77;…	14981	267	CID		42.4	0.102138	0	1	49	33	1	898.393	-19.3026	8/68	pps_pisum_IE_trypsin_rep2.mgf
	Low	DDENVNSQPFMR	B8YGX4;Q6PSM7;Q71N62;C7AQS9;Q9TI22;O98435;Q33550;Q29VE5;C7AQU8;Q31992;P36489;Q32800;Q9TJY5;Q8MAK5;Q32816;O63121;O98553;Q9GD60;D8V9G2;Q36667;Q8SKV4;P94086;B5KQR7;P94048;P93976;Q9GD57;Q8HUY1;P94106;A8DPF8;O03607;Q8HUZ7;Q36683;Q8HU48;A8DPF0;O63147;Q33620;Q8MAK6;P94054;Q9TI88;D2CN03;D8V9A9;D8V9C3;P92468;P94039;P94042;A5Y0S8;D6C5Z0;Q9TI00;Q8HDA1;P94046;P92469;O98659;P94038;D8V9C6;Q36657;Q33535;Q33507;…	22503	364	CID		40.44	0.240764		4	51		1	1451.6	-13.9441	14/121	pps_pisum_IE_trypsin_rep2.mgf
	Low	FLFcAEAIYK	Q6PSM7;C7AQS9;Q9TI22;Q29VE5;Q31992;Q6RIC2;Q32816;B5KQR7;Q8HUY1;Q8HUZ7;Q36683;A8DPF0;Q33620;Q8MAK6;A5Y0S8;D6C5Z0;B7P0F0;Q36637;A0PDA4;Q8HT77;A5X4I3;A5X4L3;Q6LA00;Q8MAK2;Q8MCX9;Q95E64;Q05554;P04717;P36487;Q6GZ97;Q8WHV7;Q9MTF6;Q36650;A0PDB4;A9P786;B3THH2;B8PRP3;D1KWX9;Q9BA14;O20211;O20274;Q33206;O78309;A1XM40;A5X4C4;C7AQR7;C7AQU0;D5FUM3;D6MYJ0;Q7YJM2;Q5K3Y8;Q6VW49;Q4VIC2;Q9TN78;Q37220;Q39972;O03644;…	5539	154	CID	C4(Carbamidomethyl)	37.31	0.689292		5	52		1	1261.59	-27.7469	9/76	pps_pisum_IE_trypsin_rep2.mgf
	Low	EITLGFVDLLR	C7AQS9;C7AQU8;Q6RIC2;Q8HUY1;Q8HUZ7;Q8MAK6;D2CN03;A5Y0S8;D6C5Z0;Q8HDA1;E0D9I0;Q9TLI7;A5X4I3;A5X4L3;E0DA51;Q8MAK2;Q8MCX9;Q05554;P31184;P69576;P04717;Q8MAT5;Q36650;Q71N78;Q4VI97;B8PRP3;D1KWX9;Q33206;O47068;Q9MS05;O78309;Q66MG6;Q4VI95;A4F4H5;C0J9S0;C7AQR7;C7AQU0;B3SHH2;Q3T5L5;Q4VIC2;Q39972;O47280;Q29S37;Q32555;O03616;Q9XQL8;O98900;Q8MC01;D2CMZ3;Q95F83;Q9GEP1;O47272;O20245;A4V8H9;C3RXH1;A5PF92;Q33051;…	4911	148	CID		35.48	0.805517		7	51	45	1	1275.69	-32.4346	14/97	pps_pisum_IE_trypsin_rep2.mgf
	Low	LSGGDHIHAGTVxGK	Q85XM3;B8Q461	4	2	CID	X13(P)	32.7	0.905758	0.575758	1	49	28	1	1445.64	-78.1584	7/134	pps_pisum_IE_trypsin_rep2.mgf
	Low	AVYEcLR	B8YGX4;Q71N62;C7AQS9;O98435;Q33550;Q29VE5;C7AQU8;Q31992;P36489;Q8MAK5;Q32816;O63121;O98553;P94108;Q9GD60;D8V9G2;Q36667;Q8SKV4;P94086;B5KQR7;Q33514;P93976;Q9GD57;Q8HUY1;A8DPF8;Q36683;Q8HU48;A8DPF0;O63147;Q33620;Q8MAK6;P94054;Q9TI88;D2CN03;D8V9A9;D8V9C3;P92468;P94042;A5Y0S8;D6C5Z0;O63185;Q9TI00;Q8HDA1;P94046;P92469;O98659;P94038;D8V9C6;Q36657;Q33535;Q33507;E0D9I0;Q8WKU6;Q31669;B7P0F0;Q36637;Q37357;…	21455	342	CID	C5(Carbamidomethyl)	28.82	3.67514	0	1	51	41	1	910.439	-6.85965	8/51	pps_pisum_IE_trypsin_rep2.mgf
Q36650	35.99	14	12	439	48.4283	6.88818	264.221	Ribulose 1,5-bisphosphate carboxylase large subunit (Fragment) OS=Prostanthera rotundifolia GN=rbcL PE=3 SV=3 - [Q36650_9LAMI]
	Confidence Icon	Sequence	Protein Accessions	# Proteins	# Protein Groups	Activation Type	Modifications	IonScore	Exp Value	Δ Score	Rank	Identity High	Homology Threshold	Charge	m/z [Da]	ΔM [ppm]	Ions Matched	Spectrum File
	High	GHYLNATAGTcEEMIKR	Q33550;Q29VE5;Q31992;P36489;Q6RIC2;Q9TJY5;Q32816;O98553;P94108;Q36667;Q9GD57;Q8HUY1;A8DPF8;Q33268;Q8HUZ7;Q36683;Q8HU48;Q8MAK6;Q9TI88;D2CN03;D8V9A9;D8V9C3;P94039;A5Y0S8;O63185;Q9TI00;Q8HDA1;P94046;P92469;D8V9C6;E0D9I0;Q8WKU6;B7P0F0;Q36637;Q37357;P93986;Q9GDQ2;Q8HT77;A5X4L3;Q6LA00;E5KUU8;Q8HUY5;Q39288;Q37269;Q8MCX9;Q8HVG8;A3KLW4;Q3MKL9;P31184;P69576;Q6GZ97;Q8WHV7;Q95A73;Q9MTF6;Q31870;Q36650;Q5GLI7;…	7090	170	CID	C11(Carbamidomethyl)	108.3	3.61309e-08		3	50		1	1950.85	-33.5368	13/168	pps_pisum_IE_trypsin_rep2.mgf
	High	VTPQPGVPPEEAGAAVAAESSTGTWTTVWTDGLTSLDR	Q71N62;C7AQS9;Q9TI22;Q33550;C7AQU8;P36489;Q32800;Q6RIC2;Q9TJY5;Q32816;O98553;Q9GD60;D8V9G2;Q36667;Q8SKV4;P94086;B5KQR7;Q33514;P94048;P93976;Q9GD57;Q8HUY1;P94106;Q33268;O03607;Q8HUZ7;Q36683;Q8HU48;A8DPF0;Q33620;P94054;Q9TI88;D2CN03;D8V9A9;D8V9C3;P92468;P94039;P94042;A5Y0S8;D6C5Z0;O63185;Q9TI00;P92469;O98659;D8V9C6;Q8WKU6;Q31669;Q37357;A0PDA4;Q8HT77;A5X4I3;P94074;A5X4L3;Q6LA00;D8V9E6;E5KUU8;Q9GD45;…	13123	268	CID		100.82	2.3413e-07		9	51		1	3854.69	-46.7512	17/435	pps_pisum_IE_trypsin_rep2.mgf
	High	TFQGPPHGIQVER	Q6PSM7;Q71N62;C7AQS9;Q9TI22;Q33550;Q29VE5;C7AQU8;Q31992;Q32800;Q6RIC2;Q9TJY5;Q8MAK5;O63121;P94108;Q9GD60;D8V9G2;Q36667;Q8SKV4;P94086;B5KQR7;Q33514;P93976;Q9GD57;Q9TKH0;Q8HUY1;A8DPF8;Q33268;Q8HUZ7;Q36683;Q8HU48;A8DPF0;O63147;Q8MAK6;P94054;Q9TI88;D2CN03;D8V9A9;D8V9C3;P92468;A5Y0S8;D6C5Z0;O63185;Q9TI00;P94046;P92469;O98659;P94038;D8V9C6;Q36657;Q33535;Q33507;E0D9I0;Q8WKU6;Q31669;Q37357;A0PDA4;Q9GE67;…	19129	333	CID		92.76	2.07816e-06		5	53		1	1465.73	-19.456	17/139	pps_pisum_IE_trypsin_rep2.mgf
	High	DNGLLLHIHR	B8YGX4;C7AQS9;Q9TI22;Q33550;Q29VE5;C7AQU8;Q31992;P36489;Q32800;Q6RIC2;Q9TJY5;Q8MAK5;Q32816;O98553;Q9GD60;D8V9G2;Q36667;Q8SKV4;B5KQR7;Q33514;Q9GD57;Q9TKH0;Q8HUY1;P94106;A8DPF8;Q33268;Q8HUZ7;Q36683;Q8HU48;A8DPF0;O63147;Q33620;Q8MAK6;P94054;Q9TI88;D2CN03;D8V9A9;D8V9C3;P92468;A5Y0S8;D6C5Z0;O63185;Q8HDA1;P94046;P92469;O98659;P94038;D8V9C6;Q33535;Q33507;E0D9I0;Q8WKU6;Q31669;B7P0F0;Q36637;Q37357;P93986;…	20168	343	CID		77.18	7.02675e-05		6	52		1	1187.62	-36.4689	8/97	pps_pisum_IE_trypsin_rep2.mgf
	High	GGLDFTKDDENVNSQPxMR	Q36650;Q8MDR9;Q5UF97;O98324	8	4	CID	X17(F)	59.09	0.0035802		4	51		1	2169.91	-35.4349	9/193	pps_pisum_IE_trypsin_rep2.mgf
	High	YGRPLLGcTIKPK	B8YGX4;Q6PSM7;Q71N62;C7AQS9;Q9TI22;O98435;Q33550;Q29VE5;C7AQU8;Q31992;P36489;Q32800;Q6RIC2;Q8MAK5;Q32816;O63121;O98553;P94108;Q9GD60;D8V9G2;Q36667;Q8SKV4;P94086;B5KQR7;Q33514;P94048;Q9GD57;Q9TKH0;Q8HUY1;P94106;A8DPF8;Q33268;O03607;Q8HUZ7;Q8HU48;A8DPF0;O63147;Q33620;Q8MAK6;P94054;Q9TI88;D2CN03;D8V9A9;D8V9C3;P92468;P94039;P94042;A5Y0S8;D6C5Z0;O63185;Q9TI00;P94046;P92469;O98659;P94038;D8V9C6;Q36657;…	22107	356	CID	C8(Carbamidomethyl)	57.48	0.00722697		4	53		1	1502.79	-43.882	10/120	pps_pisum_IE_trypsin_rep2.mgf
	Medium	DDENVNSQPxMR	Q36650;Q8MDR9;Q8MCX2;Q5UF97;O98324	9	5	CID	X10(M), X10(Oxidation)	49.07	0.0330059	0.0204082	1	51		1	1451.6	8.79285	9/121	pps_pisum_IE_trypsin_rep2.mgf
	Medium	DDENVNSQPxmR	Q36650;Q8MDR9;Q8MCX2;Q5UF97;O98324	9	5	CID	X10(M), M11(Oxidation)	47.81	0.0441155		2	51		1	1451.6	8.79285	9/121	pps_pisum_IE_trypsin_rep2.mgf
	Medium	WSPELAAAcEVWK	O98435;Q33550;Q29VE5;P36489;Q6RIC2;Q9TJY5;Q32816;O63121;O98553;P94108;Q36667;P94086;B5KQR7;Q33514;P94048;P93976;Q8HUY1;P94106;A8DPF8;Q33268;Q8HUZ7;Q36683;Q8HU48;A8DPF0;O63147;Q33620;P94054;Q9TI88;D2CN03;D8V9A9;P92468;P94039;A5Y0S8;D6C5Z0;O63185;Q9TI00;P94046;P94038;D8V9C6;Q8WKU6;Q31669;P93986;A0PDA4;Q9GDQ2;Q8HT77;A5X4I3;P94074;A5X4L3;Q9GD45;Q8HUY5;Q39288;Q37269;O47047;Q5DK06;O98549;Q3MKL9;Q05554;…	7073	170	CID	C9(Carbamidomethyl)	44.06	0.0843872		4	50		1	1546.68	-38.2387	18/115	pps_pisum_IE_trypsin_rep2.mgf
	Medium	NHGMHFR	Q9TI22;Q33550;C7AQU8;Q31992;P36489;Q32800;Q6RIC2;Q9TJY5;Q8MAK5;Q32816;O63121;O98553;Q9GD60;D8V9G2;Q8SKV4;P94086;B5KQR7;Q33514;P94048;P93976;Q8HUY1;P94106;A8DPF8;Q33268;O03607;Q36683;Q8HU48;A8DPF0;O63147;Q33620;P94054;Q9TI88;D2CN03;D8V9A9;D8V9C3;P92468;P94039;P94042;A5Y0S8;O63185;Q9TI00;Q8HDA1;P92469;P94038;D8V9C6;Q36657;Q33535;Q33507;E0D9I0;Q8WKU6;B7P0F0;Q36637;Q37357;P93986;A0PDA4;Q9GDQ2;Q8HT77;…	14981	267	CID		42.4	0.102138	0	1	49	33	1	898.393	-19.3026	8/68	pps_pisum_IE_trypsin_rep2.mgf
	Low	DDENVNSQPxMR	Q36650;Q8MDR9;Q8MCX2;Q5UF97;O98324	9	5	CID	X10(F)	40.44	0.240764		6	51		1	1451.6	-13.9441	14/121	pps_pisum_IE_trypsin_rep2.mgf
	Low	FLFcAEAIYK	Q6PSM7;C7AQS9;Q9TI22;Q29VE5;Q31992;Q6RIC2;Q32816;B5KQR7;Q8HUY1;Q8HUZ7;Q36683;A8DPF0;Q33620;Q8MAK6;A5Y0S8;D6C5Z0;B7P0F0;Q36637;A0PDA4;Q8HT77;A5X4I3;A5X4L3;Q6LA00;Q8MAK2;Q8MCX9;Q95E64;Q05554;P04717;P36487;Q6GZ97;Q8WHV7;Q9MTF6;Q36650;A0PDB4;A9P786;B3THH2;B8PRP3;D1KWX9;Q9BA14;O20211;O20274;Q33206;O78309;A1XM40;A5X4C4;C7AQR7;C7AQU0;D5FUM3;D6MYJ0;Q7YJM2;Q5K3Y8;Q6VW49;Q4VIC2;Q9TN78;Q37220;Q39972;O03644;…	5539	154	CID	C4(Carbamidomethyl)	37.31	0.689292		5	52		1	1261.59	-27.7469	9/76	pps_pisum_IE_trypsin_rep2.mgf
	Low	EITLGFVDLLR	C7AQS9;C7AQU8;Q6RIC2;Q8HUY1;Q8HUZ7;Q8MAK6;D2CN03;A5Y0S8;D6C5Z0;Q8HDA1;E0D9I0;Q9TLI7;A5X4I3;A5X4L3;E0DA51;Q8MAK2;Q8MCX9;Q05554;P31184;P69576;P04717;Q8MAT5;Q36650;Q71N78;Q4VI97;B8PRP3;D1KWX9;Q33206;O47068;Q9MS05;O78309;Q66MG6;Q4VI95;A4F4H5;C0J9S0;C7AQR7;C7AQU0;B3SHH2;Q3T5L5;Q4VIC2;Q39972;O47280;Q29S37;Q32555;O03616;Q9XQL8;O98900;Q8MC01;D2CMZ3;Q95F83;Q9GEP1;O47272;O20245;A4V8H9;C3RXH1;A5PF92;Q33051;…	4911	148	CID		35.48	0.805517		7	51	45	1	1275.69	-32.4346	14/97	pps_pisum_IE_trypsin_rep2.mgf
	Low	AVYEcLR	B8YGX4;Q71N62;C7AQS9;O98435;Q33550;Q29VE5;C7AQU8;Q31992;P36489;Q8MAK5;Q32816;O63121;O98553;P94108;Q9GD60;D8V9G2;Q36667;Q8SKV4;P94086;B5KQR7;Q33514;P93976;Q9GD57;Q8HUY1;A8DPF8;Q36683;Q8HU48;A8DPF0;O63147;Q33620;Q8MAK6;P94054;Q9TI88;D2CN03;D8V9A9;D8V9C3;P92468;P94042;A5Y0S8;D6C5Z0;O63185;Q9TI00;Q8HDA1;P94046;P92469;O98659;P94038;D8V9C6;Q36657;Q33535;Q33507;E0D9I0;Q8WKU6;Q31669;B7P0F0;Q36637;Q37357;…	21455	342	CID	C5(Carbamidomethyl)	28.82	3.67514	0	1	51	41	1	910.439	-6.85965	8/51	pps_pisum_IE_trypsin_rep2.mgf
Q39288	28.72	10	10	484	53.6669	6.75635	262.254	Ribulose-1,5-bisphosphate carboxylase/oxygenase large subunit OS=Batis maritima PE=3 SV=1 - [Q39288_BATMA]
	Confidence Icon	Sequence	Protein Accessions	# Proteins	# Protein Groups	Activation Type	Modifications	IonScore	Exp Value	Δ Score	Rank	Identity High	Homology Threshold	Charge	m/z [Da]	ΔM [ppm]	Ions Matched	Spectrum File
	High	GHYLNATAGTcEEMIKR	Q33550;Q29VE5;Q31992;P36489;Q6RIC2;Q9TJY5;Q32816;O98553;P94108;Q36667;Q9GD57;Q8HUY1;A8DPF8;Q33268;Q8HUZ7;Q36683;Q8HU48;Q8MAK6;Q9TI88;D2CN03;D8V9A9;D8V9C3;P94039;A5Y0S8;O63185;Q9TI00;Q8HDA1;P94046;P92469;D8V9C6;E0D9I0;Q8WKU6;B7P0F0;Q36637;Q37357;P93986;Q9GDQ2;Q8HT77;A5X4L3;Q6LA00;E5KUU8;Q8HUY5;Q39288;Q37269;Q8MCX9;Q8HVG8;A3KLW4;Q3MKL9;P31184;P69576;Q6GZ97;Q8WHV7;Q95A73;Q9MTF6;Q31870;Q36650;Q5GLI7;…	7090	170	CID	C11(Carbamidomethyl)	108.3	3.61309e-08		3	50		1	1950.85	-33.5368	13/168	pps_pisum_IE_trypsin_rep2.mgf
	High	VTPQPGVPPEEAGAAVAAESSTGTWTTVWTDGLTSLDR	Q71N62;C7AQS9;Q9TI22;Q33550;C7AQU8;P36489;Q32800;Q6RIC2;Q9TJY5;Q32816;O98553;Q9GD60;D8V9G2;Q36667;Q8SKV4;P94086;B5KQR7;Q33514;P94048;P93976;Q9GD57;Q8HUY1;P94106;Q33268;O03607;Q8HUZ7;Q36683;Q8HU48;A8DPF0;Q33620;P94054;Q9TI88;D2CN03;D8V9A9;D8V9C3;P92468;P94039;P94042;A5Y0S8;D6C5Z0;O63185;Q9TI00;P92469;O98659;D8V9C6;Q8WKU6;Q31669;Q37357;A0PDA4;Q8HT77;A5X4I3;P94074;A5X4L3;Q6LA00;D8V9E6;E5KUU8;Q9GD45;…	13123	268	CID		100.82	2.3413e-07		9	51		1	3854.69	-46.7512	17/435	pps_pisum_IE_trypsin_rep2.mgf
	High	TFKGPPHGIQVER	Q39288;Q37269;E0DA51;O47047;Q8MAK2;Q52TF4	26	6	CID		92.76	2.07816e-06	0	1	53		1	1465.73	-44.2833	17/139	pps_pisum_IE_trypsin_rep2.mgf
	High	DNGLLLHIHR	B8YGX4;C7AQS9;Q9TI22;Q33550;Q29VE5;C7AQU8;Q31992;P36489;Q32800;Q6RIC2;Q9TJY5;Q8MAK5;Q32816;O98553;Q9GD60;D8V9G2;Q36667;Q8SKV4;B5KQR7;Q33514;Q9GD57;Q9TKH0;Q8HUY1;P94106;A8DPF8;Q33268;Q8HUZ7;Q36683;Q8HU48;A8DPF0;O63147;Q33620;Q8MAK6;P94054;Q9TI88;D2CN03;D8V9A9;D8V9C3;P92468;A5Y0S8;D6C5Z0;O63185;Q8HDA1;P94046;P92469;O98659;P94038;D8V9C6;Q33535;Q33507;E0D9I0;Q8WKU6;Q31669;B7P0F0;Q36637;Q37357;P93986;…	20168	343	CID		77.18	7.02675e-05		6	52		1	1187.62	-36.4689	8/97	pps_pisum_IE_trypsin_rep2.mgf
	High	GGLDFTKDDENVNSQPFMR	B8YGX4;Q6PSM7;Q71N62;C7AQS9;Q9TI22;O98435;Q33550;Q29VE5;C7AQU8;Q31992;P36489;Q32800;Q9TJY5;Q8MAK5;Q32816;O63121;O98553;Q9GD60;D8V9G2;Q36667;Q8SKV4;P94086;B5KQR7;P94048;P93976;Q9GD57;Q8HUY1;P94106;A8DPF8;O03607;Q8HUZ7;Q36683;Q8HU48;A8DPF0;O63147;Q33620;Q8MAK6;P94054;Q9TI88;D2CN03;D8V9A9;D8V9C3;P92468;P94039;P94042;A5Y0S8;D6C5Z0;Q9TI00;Q8HDA1;P94046;P92469;O98659;P94038;D8V9C6;Q36657;Q33535;Q33507;…	22231	353	CID		59.09	0.0035802		2	51		1	2169.91	-35.4349	9/193	pps_pisum_IE_trypsin_rep2.mgf
	High	YGRPLLGcTIKPK	B8YGX4;Q6PSM7;Q71N62;C7AQS9;Q9TI22;O98435;Q33550;Q29VE5;C7AQU8;Q31992;P36489;Q32800;Q6RIC2;Q8MAK5;Q32816;O63121;O98553;P94108;Q9GD60;D8V9G2;Q36667;Q8SKV4;P94086;B5KQR7;Q33514;P94048;Q9GD57;Q9TKH0;Q8HUY1;P94106;A8DPF8;Q33268;O03607;Q8HUZ7;Q8HU48;A8DPF0;O63147;Q33620;Q8MAK6;P94054;Q9TI88;D2CN03;D8V9A9;D8V9C3;P92468;P94039;P94042;A5Y0S8;D6C5Z0;O63185;Q9TI00;P94046;P92469;O98659;P94038;D8V9C6;Q36657;…	22107	356	CID	C8(Carbamidomethyl)	57.48	0.00722697		4	53		1	1502.79	-43.882	10/120	pps_pisum_IE_trypsin_rep2.mgf
	Medium	DTDILAAFR	Q6PSM7;C7AQS9;Q9TI22;O98435;Q33550;Q29VE5;C7AQU8;Q31992;P36489;Q32800;Q6RIC2;Q9TJY5;Q8MAK5;Q32816;O63121;P94108;Q9GD60;Q36667;P94086;B5KQR7;Q33514;P93976;Q9GD57;Q9TKH0;Q8HUY1;P94106;A8DPF8;Q33268;O03607;Q8HUZ7;Q36683;A8DPF0;O63147;Q33620;P94054;Q9TI88;D2CN03;D8V9A9;D8V9C3;P94042;D6C5Z0;O63185;Q9TI00;Q8HDA1;P94046;P92469;O98659;P94038;D8V9C6;Q36657;Q33535;Q33507;Q8WKU6;Q37357;P93986;Q9GDQ2;Q8HT77;…	17751	307	CID		45.18	0.104516	0	1	52		1	1021.51	-17.6613	7/74	pps_pisum_IE_trypsin_rep2.mgf
	Medium	WSPELAAAcEVWK	O98435;Q33550;Q29VE5;P36489;Q6RIC2;Q9TJY5;Q32816;O63121;O98553;P94108;Q36667;P94086;B5KQR7;Q33514;P94048;P93976;Q8HUY1;P94106;A8DPF8;Q33268;Q8HUZ7;Q36683;Q8HU48;A8DPF0;O63147;Q33620;P94054;Q9TI88;D2CN03;D8V9A9;P92468;P94039;A5Y0S8;D6C5Z0;O63185;Q9TI00;P94046;P94038;D8V9C6;Q8WKU6;Q31669;P93986;A0PDA4;Q9GDQ2;Q8HT77;A5X4I3;P94074;A5X4L3;Q9GD45;Q8HUY5;Q39288;Q37269;O47047;Q5DK06;O98549;Q3MKL9;Q05554;…	7073	170	CID	C9(Carbamidomethyl)	44.06	0.0843872		4	50		1	1546.68	-38.2387	18/115	pps_pisum_IE_trypsin_rep2.mgf
	Medium	NHGMHFR	Q9TI22;Q33550;C7AQU8;Q31992;P36489;Q32800;Q6RIC2;Q9TJY5;Q8MAK5;Q32816;O63121;O98553;Q9GD60;D8V9G2;Q8SKV4;P94086;B5KQR7;Q33514;P94048;P93976;Q8HUY1;P94106;A8DPF8;Q33268;O03607;Q36683;Q8HU48;A8DPF0;O63147;Q33620;P94054;Q9TI88;D2CN03;D8V9A9;D8V9C3;P92468;P94039;P94042;A5Y0S8;O63185;Q9TI00;Q8HDA1;P92469;P94038;D8V9C6;Q36657;Q33535;Q33507;E0D9I0;Q8WKU6;B7P0F0;Q36637;Q37357;P93986;A0PDA4;Q9GDQ2;Q8HT77;…	14981	267	CID		42.4	0.102138	0	1	49	33	1	898.393	-19.3026	8/68	pps_pisum_IE_trypsin_rep2.mgf
	Low	DDENVNSQPFMR	B8YGX4;Q6PSM7;Q71N62;C7AQS9;Q9TI22;O98435;Q33550;Q29VE5;C7AQU8;Q31992;P36489;Q32800;Q9TJY5;Q8MAK5;Q32816;O63121;O98553;Q9GD60;D8V9G2;Q36667;Q8SKV4;P94086;B5KQR7;P94048;P93976;Q9GD57;Q8HUY1;P94106;A8DPF8;O03607;Q8HUZ7;Q36683;Q8HU48;A8DPF0;O63147;Q33620;Q8MAK6;P94054;Q9TI88;D2CN03;D8V9A9;D8V9C3;P92468;P94039;P94042;A5Y0S8;D6C5Z0;Q9TI00;Q8HDA1;P94046;P92469;O98659;P94038;D8V9C6;Q36657;Q33535;Q33507;…	22503	364	CID		40.44	0.240764		4	51		1	1451.6	-13.9441	14/121	pps_pisum_IE_trypsin_rep2.mgf
Q95A73	33.33	12	12	468	51.8309	6.68311	262.254	Ribulose 1,5-bisphospate carboxylase (Fragment) OS=Dialyceras coriaceum GN=rbcL PE=3 SV=1 - [Q95A73_9ROSI]
	Confidence Icon	Sequence	Protein Accessions	# Proteins	# Protein Groups	Activation Type	Modifications	IonScore	Exp Value	Δ Score	Rank	Identity High	Homology Threshold	Charge	m/z [Da]	ΔM [ppm]	Ions Matched	Spectrum File
	High	GHYLNATAGTcEEMIKR	Q33550;Q29VE5;Q31992;P36489;Q6RIC2;Q9TJY5;Q32816;O98553;P94108;Q36667;Q9GD57;Q8HUY1;A8DPF8;Q33268;Q8HUZ7;Q36683;Q8HU48;Q8MAK6;Q9TI88;D2CN03;D8V9A9;D8V9C3;P94039;A5Y0S8;O63185;Q9TI00;Q8HDA1;P94046;P92469;D8V9C6;E0D9I0;Q8WKU6;B7P0F0;Q36637;Q37357;P93986;Q9GDQ2;Q8HT77;A5X4L3;Q6LA00;E5KUU8;Q8HUY5;Q39288;Q37269;Q8MCX9;Q8HVG8;A3KLW4;Q3MKL9;P31184;P69576;Q6GZ97;Q8WHV7;Q95A73;Q9MTF6;Q31870;Q36650;Q5GLI7;…	7090	170	CID	C11(Carbamidomethyl)	108.3	3.61309e-08		3	50		1	1950.85	-33.5368	13/168	pps_pisum_IE_trypsin_rep2.mgf
	High	VTPQPGVPPEEAGAAVAAESSTGTWTTVWTDGLTSLDR	Q71N62;C7AQS9;Q9TI22;Q33550;C7AQU8;P36489;Q32800;Q6RIC2;Q9TJY5;Q32816;O98553;Q9GD60;D8V9G2;Q36667;Q8SKV4;P94086;B5KQR7;Q33514;P94048;P93976;Q9GD57;Q8HUY1;P94106;Q33268;O03607;Q8HUZ7;Q36683;Q8HU48;A8DPF0;Q33620;P94054;Q9TI88;D2CN03;D8V9A9;D8V9C3;P92468;P94039;P94042;A5Y0S8;D6C5Z0;O63185;Q9TI00;P92469;O98659;D8V9C6;Q8WKU6;Q31669;Q37357;A0PDA4;Q8HT77;A5X4I3;P94074;A5X4L3;Q6LA00;D8V9E6;E5KUU8;Q9GD45;…	13123	268	CID		100.82	2.3413e-07		9	51		1	3854.69	-46.7512	17/435	pps_pisum_IE_trypsin_rep2.mgf
	High	TFQGPPHGIQVER	Q6PSM7;Q71N62;C7AQS9;Q9TI22;Q33550;Q29VE5;C7AQU8;Q31992;Q32800;Q6RIC2;Q9TJY5;Q8MAK5;O63121;P94108;Q9GD60;D8V9G2;Q36667;Q8SKV4;P94086;B5KQR7;Q33514;P93976;Q9GD57;Q9TKH0;Q8HUY1;A8DPF8;Q33268;Q8HUZ7;Q36683;Q8HU48;A8DPF0;O63147;Q8MAK6;P94054;Q9TI88;D2CN03;D8V9A9;D8V9C3;P92468;A5Y0S8;D6C5Z0;O63185;Q9TI00;P94046;P92469;O98659;P94038;D8V9C6;Q36657;Q33535;Q33507;E0D9I0;Q8WKU6;Q31669;Q37357;A0PDA4;Q9GE67;…	19129	333	CID		92.76	2.07816e-06		5	53		1	1465.73	-19.456	17/139	pps_pisum_IE_trypsin_rep2.mgf
	High	DNGLLLHIHR	B8YGX4;C7AQS9;Q9TI22;Q33550;Q29VE5;C7AQU8;Q31992;P36489;Q32800;Q6RIC2;Q9TJY5;Q8MAK5;Q32816;O98553;Q9GD60;D8V9G2;Q36667;Q8SKV4;B5KQR7;Q33514;Q9GD57;Q9TKH0;Q8HUY1;P94106;A8DPF8;Q33268;Q8HUZ7;Q36683;Q8HU48;A8DPF0;O63147;Q33620;Q8MAK6;P94054;Q9TI88;D2CN03;D8V9A9;D8V9C3;P92468;A5Y0S8;D6C5Z0;O63185;Q8HDA1;P94046;P92469;O98659;P94038;D8V9C6;Q33535;Q33507;E0D9I0;Q8WKU6;Q31669;B7P0F0;Q36637;Q37357;P93986;…	20168	343	CID		77.18	7.02675e-05		6	52		1	1187.62	-36.4689	8/97	pps_pisum_IE_trypsin_rep2.mgf
	High	GGLDFTKDDENVNSQPFMR	B8YGX4;Q6PSM7;Q71N62;C7AQS9;Q9TI22;O98435;Q33550;Q29VE5;C7AQU8;Q31992;P36489;Q32800;Q9TJY5;Q8MAK5;Q32816;O63121;O98553;Q9GD60;D8V9G2;Q36667;Q8SKV4;P94086;B5KQR7;P94048;P93976;Q9GD57;Q8HUY1;P94106;A8DPF8;O03607;Q8HUZ7;Q36683;Q8HU48;A8DPF0;O63147;Q33620;Q8MAK6;P94054;Q9TI88;D2CN03;D8V9A9;D8V9C3;P92468;P94039;P94042;A5Y0S8;D6C5Z0;Q9TI00;Q8HDA1;P94046;P92469;O98659;P94038;D8V9C6;Q36657;Q33535;Q33507;…	22231	353	CID		59.09	0.0035802		2	51		1	2169.91	-35.4349	9/193	pps_pisum_IE_trypsin_rep2.mgf
	High	YGRPLLGcTIKPK	B8YGX4;Q6PSM7;Q71N62;C7AQS9;Q9TI22;O98435;Q33550;Q29VE5;C7AQU8;Q31992;P36489;Q32800;Q6RIC2;Q8MAK5;Q32816;O63121;O98553;P94108;Q9GD60;D8V9G2;Q36667;Q8SKV4;P94086;B5KQR7;Q33514;P94048;Q9GD57;Q9TKH0;Q8HUY1;P94106;A8DPF8;Q33268;O03607;Q8HUZ7;Q8HU48;A8DPF0;O63147;Q33620;Q8MAK6;P94054;Q9TI88;D2CN03;D8V9A9;D8V9C3;P92468;P94039;P94042;A5Y0S8;D6C5Z0;O63185;Q9TI00;P94046;P92469;O98659;P94038;D8V9C6;Q36657;…	22107	356	CID	C8(Carbamidomethyl)	57.48	0.00722697		4	53		1	1502.79	-43.882	10/120	pps_pisum_IE_trypsin_rep2.mgf
	Medium	DTDILAAFR	Q6PSM7;C7AQS9;Q9TI22;O98435;Q33550;Q29VE5;C7AQU8;Q31992;P36489;Q32800;Q6RIC2;Q9TJY5;Q8MAK5;Q32816;O63121;P94108;Q9GD60;Q36667;P94086;B5KQR7;Q33514;P93976;Q9GD57;Q9TKH0;Q8HUY1;P94106;A8DPF8;Q33268;O03607;Q8HUZ7;Q36683;A8DPF0;O63147;Q33620;P94054;Q9TI88;D2CN03;D8V9A9;D8V9C3;P94042;D6C5Z0;O63185;Q9TI00;Q8HDA1;P94046;P92469;O98659;P94038;D8V9C6;Q36657;Q33535;Q33507;Q8WKU6;Q37357;P93986;Q9GDQ2;Q8HT77;…	17751	307	CID		45.18	0.104516	0	1	52		1	1021.51	-17.6613	7/74	pps_pisum_IE_trypsin_rep2.mgf
	Medium	WSPELAAAcEVWK	O98435;Q33550;Q29VE5;P36489;Q6RIC2;Q9TJY5;Q32816;O63121;O98553;P94108;Q36667;P94086;B5KQR7;Q33514;P94048;P93976;Q8HUY1;P94106;A8DPF8;Q33268;Q8HUZ7;Q36683;Q8HU48;A8DPF0;O63147;Q33620;P94054;Q9TI88;D2CN03;D8V9A9;P92468;P94039;A5Y0S8;D6C5Z0;O63185;Q9TI00;P94046;P94038;D8V9C6;Q8WKU6;Q31669;P93986;A0PDA4;Q9GDQ2;Q8HT77;A5X4I3;P94074;A5X4L3;Q9GD45;Q8HUY5;Q39288;Q37269;O47047;Q5DK06;O98549;Q3MKL9;Q05554;…	7073	170	CID	C9(Carbamidomethyl)	44.06	0.0843872		4	50		1	1546.68	-38.2387	18/115	pps_pisum_IE_trypsin_rep2.mgf
	Medium	NHGxHFR	Q95A73;Q9MRH9;Q6VW49;Q39972;Q85XM3;C6G3A0;Q5J9S3;Q9TID6;Q71N79	33	9	CID	X4(M)	42.4	0.102138		4	49	33	1	898.393	-19.3026	8/68	pps_pisum_IE_trypsin_rep2.mgf
	Low	DDENVNSQPFMR	B8YGX4;Q6PSM7;Q71N62;C7AQS9;Q9TI22;O98435;Q33550;Q29VE5;C7AQU8;Q31992;P36489;Q32800;Q9TJY5;Q8MAK5;Q32816;O63121;O98553;Q9GD60;D8V9G2;Q36667;Q8SKV4;P94086;B5KQR7;P94048;P93976;Q9GD57;Q8HUY1;P94106;A8DPF8;O03607;Q8HUZ7;Q36683;Q8HU48;A8DPF0;O63147;Q33620;Q8MAK6;P94054;Q9TI88;D2CN03;D8V9A9;D8V9C3;P92468;P94039;P94042;A5Y0S8;D6C5Z0;Q9TI00;Q8HDA1;P94046;P92469;O98659;P94038;D8V9C6;Q36657;Q33535;Q33507;…	22503	364	CID		40.44	0.240764		4	51		1	1451.6	-13.9441	14/121	pps_pisum_IE_trypsin_rep2.mgf
	Low	FLFcAEAxYK	P36489;Q36667;Q8HU48;P94054;Q5DK06;Q95A73;Q8MAT5;Q37276;A0PDI3;Q7YJN8;Q95CG2	23	11	CID	C4(Carbamidomethyl), X8(I)	37.31	0.689292		7	52		1	1261.59	-27.7469	9/76	pps_pisum_IE_trypsin_rep2.mgf
	Low	AVYEcLR	B8YGX4;Q71N62;C7AQS9;O98435;Q33550;Q29VE5;C7AQU8;Q31992;P36489;Q8MAK5;Q32816;O63121;O98553;P94108;Q9GD60;D8V9G2;Q36667;Q8SKV4;P94086;B5KQR7;Q33514;P93976;Q9GD57;Q8HUY1;A8DPF8;Q36683;Q8HU48;A8DPF0;O63147;Q33620;Q8MAK6;P94054;Q9TI88;D2CN03;D8V9A9;D8V9C3;P92468;P94042;A5Y0S8;D6C5Z0;O63185;Q9TI00;Q8HDA1;P94046;P92469;O98659;P94038;D8V9C6;Q36657;Q33535;Q33507;E0D9I0;Q8WKU6;Q31669;B7P0F0;Q36637;Q37357;…	21455	342	CID	C5(Carbamidomethyl)	28.82	3.67514	0	1	51	41	1	910.439	-6.85965	8/51	pps_pisum_IE_trypsin_rep2.mgf
Q9MTF6	32.7	12	12	477	52.9638	6.44287	262.254	Ribulose-1,5-bisphosphate carboxygenase/oxygenase (Fragment) OS=Anigozanthos manglesii GN=rbcL PE=3 SV=1 - [Q9MTF6_ANIMA]
	Confidence Icon	Sequence	Protein Accessions	# Proteins	# Protein Groups	Activation Type	Modifications	IonScore	Exp Value	Δ Score	Rank	Identity High	Homology Threshold	Charge	m/z [Da]	ΔM [ppm]	Ions Matched	Spectrum File
	High	GHYLNATAGTcEEMIKR	Q33550;Q29VE5;Q31992;P36489;Q6RIC2;Q9TJY5;Q32816;O98553;P94108;Q36667;Q9GD57;Q8HUY1;A8DPF8;Q33268;Q8HUZ7;Q36683;Q8HU48;Q8MAK6;Q9TI88;D2CN03;D8V9A9;D8V9C3;P94039;A5Y0S8;O63185;Q9TI00;Q8HDA1;P94046;P92469;D8V9C6;E0D9I0;Q8WKU6;B7P0F0;Q36637;Q37357;P93986;Q9GDQ2;Q8HT77;A5X4L3;Q6LA00;E5KUU8;Q8HUY5;Q39288;Q37269;Q8MCX9;Q8HVG8;A3KLW4;Q3MKL9;P31184;P69576;Q6GZ97;Q8WHV7;Q95A73;Q9MTF6;Q31870;Q36650;Q5GLI7;…	7090	170	CID	C11(Carbamidomethyl)	108.3	3.61309e-08		3	50		1	1950.85	-33.5368	13/168	pps_pisum_IE_trypsin_rep2.mgf
	High	VTPQPGVPPEEAGAAVAAESSTGTWTTVWTDGLTSLDR	Q71N62;C7AQS9;Q9TI22;Q33550;C7AQU8;P36489;Q32800;Q6RIC2;Q9TJY5;Q32816;O98553;Q9GD60;D8V9G2;Q36667;Q8SKV4;P94086;B5KQR7;Q33514;P94048;P93976;Q9GD57;Q8HUY1;P94106;Q33268;O03607;Q8HUZ7;Q36683;Q8HU48;A8DPF0;Q33620;P94054;Q9TI88;D2CN03;D8V9A9;D8V9C3;P92468;P94039;P94042;A5Y0S8;D6C5Z0;O63185;Q9TI00;P92469;O98659;D8V9C6;Q8WKU6;Q31669;Q37357;A0PDA4;Q8HT77;A5X4I3;P94074;A5X4L3;Q6LA00;D8V9E6;E5KUU8;Q9GD45;…	13123	268	CID		100.82	2.3413e-07		9	51		1	3854.69	-46.7512	17/435	pps_pisum_IE_trypsin_rep2.mgf
	High	TFQGPPHGIQVER	Q6PSM7;Q71N62;C7AQS9;Q9TI22;Q33550;Q29VE5;C7AQU8;Q31992;Q32800;Q6RIC2;Q9TJY5;Q8MAK5;O63121;P94108;Q9GD60;D8V9G2;Q36667;Q8SKV4;P94086;B5KQR7;Q33514;P93976;Q9GD57;Q9TKH0;Q8HUY1;A8DPF8;Q33268;Q8HUZ7;Q36683;Q8HU48;A8DPF0;O63147;Q8MAK6;P94054;Q9TI88;D2CN03;D8V9A9;D8V9C3;P92468;A5Y0S8;D6C5Z0;O63185;Q9TI00;P94046;P92469;O98659;P94038;D8V9C6;Q36657;Q33535;Q33507;E0D9I0;Q8WKU6;Q31669;Q37357;A0PDA4;Q9GE67;…	19129	333	CID		92.76	2.07816e-06		5	53		1	1465.73	-19.456	17/139	pps_pisum_IE_trypsin_rep2.mgf
	High	DNGLLLHIHR	B8YGX4;C7AQS9;Q9TI22;Q33550;Q29VE5;C7AQU8;Q31992;P36489;Q32800;Q6RIC2;Q9TJY5;Q8MAK5;Q32816;O98553;Q9GD60;D8V9G2;Q36667;Q8SKV4;B5KQR7;Q33514;Q9GD57;Q9TKH0;Q8HUY1;P94106;A8DPF8;Q33268;Q8HUZ7;Q36683;Q8HU48;A8DPF0;O63147;Q33620;Q8MAK6;P94054;Q9TI88;D2CN03;D8V9A9;D8V9C3;P92468;A5Y0S8;D6C5Z0;O63185;Q8HDA1;P94046;P92469;O98659;P94038;D8V9C6;Q33535;Q33507;E0D9I0;Q8WKU6;Q31669;B7P0F0;Q36637;Q37357;P93986;…	20168	343	CID		77.18	7.02675e-05		6	52		1	1187.62	-36.4689	8/97	pps_pisum_IE_trypsin_rep2.mgf
	High	GGLDFTKDDENVNSQPFMR	B8YGX4;Q6PSM7;Q71N62;C7AQS9;Q9TI22;O98435;Q33550;Q29VE5;C7AQU8;Q31992;P36489;Q32800;Q9TJY5;Q8MAK5;Q32816;O63121;O98553;Q9GD60;D8V9G2;Q36667;Q8SKV4;P94086;B5KQR7;P94048;P93976;Q9GD57;Q8HUY1;P94106;A8DPF8;O03607;Q8HUZ7;Q36683;Q8HU48;A8DPF0;O63147;Q33620;Q8MAK6;P94054;Q9TI88;D2CN03;D8V9A9;D8V9C3;P92468;P94039;P94042;A5Y0S8;D6C5Z0;Q9TI00;Q8HDA1;P94046;P92469;O98659;P94038;D8V9C6;Q36657;Q33535;Q33507;…	22231	353	CID		59.09	0.0035802		2	51		1	2169.91	-35.4349	9/193	pps_pisum_IE_trypsin_rep2.mgf
	High	YGRPLLGcTIKPK	B8YGX4;Q6PSM7;Q71N62;C7AQS9;Q9TI22;O98435;Q33550;Q29VE5;C7AQU8;Q31992;P36489;Q32800;Q6RIC2;Q8MAK5;Q32816;O63121;O98553;P94108;Q9GD60;D8V9G2;Q36667;Q8SKV4;P94086;B5KQR7;Q33514;P94048;Q9GD57;Q9TKH0;Q8HUY1;P94106;A8DPF8;Q33268;O03607;Q8HUZ7;Q8HU48;A8DPF0;O63147;Q33620;Q8MAK6;P94054;Q9TI88;D2CN03;D8V9A9;D8V9C3;P92468;P94039;P94042;A5Y0S8;D6C5Z0;O63185;Q9TI00;P94046;P92469;O98659;P94038;D8V9C6;Q36657;…	22107	356	CID	C8(Carbamidomethyl)	57.48	0.00722697		4	53		1	1502.79	-43.882	10/120	pps_pisum_IE_trypsin_rep2.mgf
	Medium	DTDILAAFR	Q6PSM7;C7AQS9;Q9TI22;O98435;Q33550;Q29VE5;C7AQU8;Q31992;P36489;Q32800;Q6RIC2;Q9TJY5;Q8MAK5;Q32816;O63121;P94108;Q9GD60;Q36667;P94086;B5KQR7;Q33514;P93976;Q9GD57;Q9TKH0;Q8HUY1;P94106;A8DPF8;Q33268;O03607;Q8HUZ7;Q36683;A8DPF0;O63147;Q33620;P94054;Q9TI88;D2CN03;D8V9A9;D8V9C3;P94042;D6C5Z0;O63185;Q9TI00;Q8HDA1;P94046;P92469;O98659;P94038;D8V9C6;Q36657;Q33535;Q33507;Q8WKU6;Q37357;P93986;Q9GDQ2;Q8HT77;…	17751	307	CID		45.18	0.104516	0	1	52		1	1021.51	-17.6613	7/74	pps_pisum_IE_trypsin_rep2.mgf
	Medium	WSPELAAAcExWK	Q9GD60;Q8HDA1;Q9MTF6;O47272;Q8HUX6;Q32385;C0J9V2;Q8HUY9	11	8	CID	C9(Carbamidomethyl), X11(V)	44.06	0.0843872		7	50		1	1546.68	-38.2387	18/115	pps_pisum_IE_trypsin_rep2.mgf
	Medium	NHGMHFR	Q9TI22;Q33550;C7AQU8;Q31992;P36489;Q32800;Q6RIC2;Q9TJY5;Q8MAK5;Q32816;O63121;O98553;Q9GD60;D8V9G2;Q8SKV4;P94086;B5KQR7;Q33514;P94048;P93976;Q8HUY1;P94106;A8DPF8;Q33268;O03607;Q36683;Q8HU48;A8DPF0;O63147;Q33620;P94054;Q9TI88;D2CN03;D8V9A9;D8V9C3;P92468;P94039;P94042;A5Y0S8;O63185;Q9TI00;Q8HDA1;P92469;P94038;D8V9C6;Q36657;Q33535;Q33507;E0D9I0;Q8WKU6;B7P0F0;Q36637;Q37357;P93986;A0PDA4;Q9GDQ2;Q8HT77;…	14981	267	CID		42.4	0.102138	0	1	49	33	1	898.393	-19.3026	8/68	pps_pisum_IE_trypsin_rep2.mgf
	Low	DDENVNSQPFMR	B8YGX4;Q6PSM7;Q71N62;C7AQS9;Q9TI22;O98435;Q33550;Q29VE5;C7AQU8;Q31992;P36489;Q32800;Q9TJY5;Q8MAK5;Q32816;O63121;O98553;Q9GD60;D8V9G2;Q36667;Q8SKV4;P94086;B5KQR7;P94048;P93976;Q9GD57;Q8HUY1;P94106;A8DPF8;O03607;Q8HUZ7;Q36683;Q8HU48;A8DPF0;O63147;Q33620;Q8MAK6;P94054;Q9TI88;D2CN03;D8V9A9;D8V9C3;P92468;P94039;P94042;A5Y0S8;D6C5Z0;Q9TI00;Q8HDA1;P94046;P92469;O98659;P94038;D8V9C6;Q36657;Q33535;Q33507;…	22503	364	CID		40.44	0.240764		4	51		1	1451.6	-13.9441	14/121	pps_pisum_IE_trypsin_rep2.mgf
	Low	FLFcAEAIYK	Q6PSM7;C7AQS9;Q9TI22;Q29VE5;Q31992;Q6RIC2;Q32816;B5KQR7;Q8HUY1;Q8HUZ7;Q36683;A8DPF0;Q33620;Q8MAK6;A5Y0S8;D6C5Z0;B7P0F0;Q36637;A0PDA4;Q8HT77;A5X4I3;A5X4L3;Q6LA00;Q8MAK2;Q8MCX9;Q95E64;Q05554;P04717;P36487;Q6GZ97;Q8WHV7;Q9MTF6;Q36650;A0PDB4;A9P786;B3THH2;B8PRP3;D1KWX9;Q9BA14;O20211;O20274;Q33206;O78309;A1XM40;A5X4C4;C7AQR7;C7AQU0;D5FUM3;D6MYJ0;Q7YJM2;Q5K3Y8;Q6VW49;Q4VIC2;Q9TN78;Q37220;Q39972;O03644;…	5539	154	CID	C4(Carbamidomethyl)	37.31	0.689292		5	52		1	1261.59	-27.7469	9/76	pps_pisum_IE_trypsin_rep2.mgf
	Low	AVYEcLR	B8YGX4;Q71N62;C7AQS9;O98435;Q33550;Q29VE5;C7AQU8;Q31992;P36489;Q8MAK5;Q32816;O63121;O98553;P94108;Q9GD60;D8V9G2;Q36667;Q8SKV4;P94086;B5KQR7;Q33514;P93976;Q9GD57;Q8HUY1;A8DPF8;Q36683;Q8HU48;A8DPF0;O63147;Q33620;Q8MAK6;P94054;Q9TI88;D2CN03;D8V9A9;D8V9C3;P92468;P94042;A5Y0S8;D6C5Z0;O63185;Q9TI00;Q8HDA1;P94046;P92469;O98659;P94038;D8V9C6;Q36657;Q33535;Q33507;E0D9I0;Q8WKU6;Q31669;B7P0F0;Q36637;Q37357;…	21455	342	CID	C5(Carbamidomethyl)	28.82	3.67514	0	1	51	41	1	910.439	-6.85965	8/51	pps_pisum_IE_trypsin_rep2.mgf
Q31870	31.2	11	11	468	52.1303	6.43018	262.254	Ribulose-1,5-bisphosphate carboxylase oxygenase, large subunit (Fragment) OS=Backhousia citriodora GN=rbcL PE=3 SV=2 - [Q31870_BACCT]
	Confidence Icon	Sequence	Protein Accessions	# Proteins	# Protein Groups	Activation Type	Modifications	IonScore	Exp Value	Δ Score	Rank	Identity High	Homology Threshold	Charge	m/z [Da]	ΔM [ppm]	Ions Matched	Spectrum File
	High	GHYLNATAGTcEEMIKR	Q33550;Q29VE5;Q31992;P36489;Q6RIC2;Q9TJY5;Q32816;O98553;P94108;Q36667;Q9GD57;Q8HUY1;A8DPF8;Q33268;Q8HUZ7;Q36683;Q8HU48;Q8MAK6;Q9TI88;D2CN03;D8V9A9;D8V9C3;P94039;A5Y0S8;O63185;Q9TI00;Q8HDA1;P94046;P92469;D8V9C6;E0D9I0;Q8WKU6;B7P0F0;Q36637;Q37357;P93986;Q9GDQ2;Q8HT77;A5X4L3;Q6LA00;E5KUU8;Q8HUY5;Q39288;Q37269;Q8MCX9;Q8HVG8;A3KLW4;Q3MKL9;P31184;P69576;Q6GZ97;Q8WHV7;Q95A73;Q9MTF6;Q31870;Q36650;Q5GLI7;…	7090	170	CID	C11(Carbamidomethyl)	108.3	3.61309e-08		3	50		1	1950.85	-33.5368	13/168	pps_pisum_IE_trypsin_rep2.mgf
	High	VTPQPGVPPEEAGAAVAAESSTGTWTTVWTDGLTSLDR	Q71N62;C7AQS9;Q9TI22;Q33550;C7AQU8;P36489;Q32800;Q6RIC2;Q9TJY5;Q32816;O98553;Q9GD60;D8V9G2;Q36667;Q8SKV4;P94086;B5KQR7;Q33514;P94048;P93976;Q9GD57;Q8HUY1;P94106;Q33268;O03607;Q8HUZ7;Q36683;Q8HU48;A8DPF0;Q33620;P94054;Q9TI88;D2CN03;D8V9A9;D8V9C3;P92468;P94039;P94042;A5Y0S8;D6C5Z0;O63185;Q9TI00;P92469;O98659;D8V9C6;Q8WKU6;Q31669;Q37357;A0PDA4;Q8HT77;A5X4I3;P94074;A5X4L3;Q6LA00;D8V9E6;E5KUU8;Q9GD45;…	13123	268	CID		100.82	2.3413e-07		9	51		1	3854.69	-46.7512	17/435	pps_pisum_IE_trypsin_rep2.mgf
	High	TFQGPPHGIQVER	Q6PSM7;Q71N62;C7AQS9;Q9TI22;Q33550;Q29VE5;C7AQU8;Q31992;Q32800;Q6RIC2;Q9TJY5;Q8MAK5;O63121;P94108;Q9GD60;D8V9G2;Q36667;Q8SKV4;P94086;B5KQR7;Q33514;P93976;Q9GD57;Q9TKH0;Q8HUY1;A8DPF8;Q33268;Q8HUZ7;Q36683;Q8HU48;A8DPF0;O63147;Q8MAK6;P94054;Q9TI88;D2CN03;D8V9A9;D8V9C3;P92468;A5Y0S8;D6C5Z0;O63185;Q9TI00;P94046;P92469;O98659;P94038;D8V9C6;Q36657;Q33535;Q33507;E0D9I0;Q8WKU6;Q31669;Q37357;A0PDA4;Q9GE67;…	19129	333	CID		92.76	2.07816e-06		5	53		1	1465.73	-19.456	17/139	pps_pisum_IE_trypsin_rep2.mgf
	High	DNGLLLHIHR	B8YGX4;C7AQS9;Q9TI22;Q33550;Q29VE5;C7AQU8;Q31992;P36489;Q32800;Q6RIC2;Q9TJY5;Q8MAK5;Q32816;O98553;Q9GD60;D8V9G2;Q36667;Q8SKV4;B5KQR7;Q33514;Q9GD57;Q9TKH0;Q8HUY1;P94106;A8DPF8;Q33268;Q8HUZ7;Q36683;Q8HU48;A8DPF0;O63147;Q33620;Q8MAK6;P94054;Q9TI88;D2CN03;D8V9A9;D8V9C3;P92468;A5Y0S8;D6C5Z0;O63185;Q8HDA1;P94046;P92469;O98659;P94038;D8V9C6;Q33535;Q33507;E0D9I0;Q8WKU6;Q31669;B7P0F0;Q36637;Q37357;P93986;…	20168	343	CID		77.18	7.02675e-05		6	52		1	1187.62	-36.4689	8/97	pps_pisum_IE_trypsin_rep2.mgf
	High	GGLDFTKDDENVNSQPFMR	B8YGX4;Q6PSM7;Q71N62;C7AQS9;Q9TI22;O98435;Q33550;Q29VE5;C7AQU8;Q31992;P36489;Q32800;Q9TJY5;Q8MAK5;Q32816;O63121;O98553;Q9GD60;D8V9G2;Q36667;Q8SKV4;P94086;B5KQR7;P94048;P93976;Q9GD57;Q8HUY1;P94106;A8DPF8;O03607;Q8HUZ7;Q36683;Q8HU48;A8DPF0;O63147;Q33620;Q8MAK6;P94054;Q9TI88;D2CN03;D8V9A9;D8V9C3;P92468;P94039;P94042;A5Y0S8;D6C5Z0;Q9TI00;Q8HDA1;P94046;P92469;O98659;P94038;D8V9C6;Q36657;Q33535;Q33507;…	22231	353	CID		59.09	0.0035802		2	51		1	2169.91	-35.4349	9/193	pps_pisum_IE_trypsin_rep2.mgf
	High	YGRPLLGcTIKPK	B8YGX4;Q6PSM7;Q71N62;C7AQS9;Q9TI22;O98435;Q33550;Q29VE5;C7AQU8;Q31992;P36489;Q32800;Q6RIC2;Q8MAK5;Q32816;O63121;O98553;P94108;Q9GD60;D8V9G2;Q36667;Q8SKV4;P94086;B5KQR7;Q33514;P94048;Q9GD57;Q9TKH0;Q8HUY1;P94106;A8DPF8;Q33268;O03607;Q8HUZ7;Q8HU48;A8DPF0;O63147;Q33620;Q8MAK6;P94054;Q9TI88;D2CN03;D8V9A9;D8V9C3;P92468;P94039;P94042;A5Y0S8;D6C5Z0;O63185;Q9TI00;P94046;P92469;O98659;P94038;D8V9C6;Q36657;…	22107	356	CID	C8(Carbamidomethyl)	57.48	0.00722697		4	53		1	1502.79	-43.882	10/120	pps_pisum_IE_trypsin_rep2.mgf
	Medium	DTDILAAFR	Q6PSM7;C7AQS9;Q9TI22;O98435;Q33550;Q29VE5;C7AQU8;Q31992;P36489;Q32800;Q6RIC2;Q9TJY5;Q8MAK5;Q32816;O63121;P94108;Q9GD60;Q36667;P94086;B5KQR7;Q33514;P93976;Q9GD57;Q9TKH0;Q8HUY1;P94106;A8DPF8;Q33268;O03607;Q8HUZ7;Q36683;A8DPF0;O63147;Q33620;P94054;Q9TI88;D2CN03;D8V9A9;D8V9C3;P94042;D6C5Z0;O63185;Q9TI00;Q8HDA1;P94046;P92469;O98659;P94038;D8V9C6;Q36657;Q33535;Q33507;Q8WKU6;Q37357;P93986;Q9GDQ2;Q8HT77;…	17751	307	CID		45.18	0.104516	0	1	52		1	1021.51	-17.6613	7/74	pps_pisum_IE_trypsin_rep2.mgf
	Medium	WSPELAAAcEVWK	O98435;Q33550;Q29VE5;P36489;Q6RIC2;Q9TJY5;Q32816;O63121;O98553;P94108;Q36667;P94086;B5KQR7;Q33514;P94048;P93976;Q8HUY1;P94106;A8DPF8;Q33268;Q8HUZ7;Q36683;Q8HU48;A8DPF0;O63147;Q33620;P94054;Q9TI88;D2CN03;D8V9A9;P92468;P94039;A5Y0S8;D6C5Z0;O63185;Q9TI00;P94046;P94038;D8V9C6;Q8WKU6;Q31669;P93986;A0PDA4;Q9GDQ2;Q8HT77;A5X4I3;P94074;A5X4L3;Q9GD45;Q8HUY5;Q39288;Q37269;O47047;Q5DK06;O98549;Q3MKL9;Q05554;…	7073	170	CID	C9(Carbamidomethyl)	44.06	0.0843872		4	50		1	1546.68	-38.2387	18/115	pps_pisum_IE_trypsin_rep2.mgf
	Medium	NHGMHFR	Q9TI22;Q33550;C7AQU8;Q31992;P36489;Q32800;Q6RIC2;Q9TJY5;Q8MAK5;Q32816;O63121;O98553;Q9GD60;D8V9G2;Q8SKV4;P94086;B5KQR7;Q33514;P94048;P93976;Q8HUY1;P94106;A8DPF8;Q33268;O03607;Q36683;Q8HU48;A8DPF0;O63147;Q33620;P94054;Q9TI88;D2CN03;D8V9A9;D8V9C3;P92468;P94039;P94042;A5Y0S8;O63185;Q9TI00;Q8HDA1;P92469;P94038;D8V9C6;Q36657;Q33535;Q33507;E0D9I0;Q8WKU6;B7P0F0;Q36637;Q37357;P93986;A0PDA4;Q9GDQ2;Q8HT77;…	14981	267	CID		42.4	0.102138	0	1	49	33	1	898.393	-19.3026	8/68	pps_pisum_IE_trypsin_rep2.mgf
	Low	DDENVNSQPFMR	B8YGX4;Q6PSM7;Q71N62;C7AQS9;Q9TI22;O98435;Q33550;Q29VE5;C7AQU8;Q31992;P36489;Q32800;Q9TJY5;Q8MAK5;Q32816;O63121;O98553;Q9GD60;D8V9G2;Q36667;Q8SKV4;P94086;B5KQR7;P94048;P93976;Q9GD57;Q8HUY1;P94106;A8DPF8;O03607;Q8HUZ7;Q36683;Q8HU48;A8DPF0;O63147;Q33620;Q8MAK6;P94054;Q9TI88;D2CN03;D8V9A9;D8V9C3;P92468;P94039;P94042;A5Y0S8;D6C5Z0;Q9TI00;Q8HDA1;P94046;P92469;O98659;P94038;D8V9C6;Q36657;Q33535;Q33507;…	22503	364	CID		40.44	0.240764		4	51		1	1451.6	-13.9441	14/121	pps_pisum_IE_trypsin_rep2.mgf
	Low	AxYEcLR	Q32800;Q33268;A7VJY7;Q31870;D6MYK4;Q33051;Q8HUZ0;Q71N79;Q4QST1;Q8MCY5	28	10	CID	X2(V), C5(Carbamidomethyl)	28.82	3.67514		7	51	41	1	910.439	-6.85965	8/51	pps_pisum_IE_trypsin_rep2.mgf
Q15JC1	31.22	10	10	426	47.0666	6.43018	262.254	Ribulose 1,5-bisphosphate carboxylase/oxygenase large subunit (Fragment) OS=Malleastrum mandenense GN=rbcL PE=3 SV=1 - [Q15JC1_9ROSI]
	Confidence Icon	Sequence	Protein Accessions	# Proteins	# Protein Groups	Activation Type	Modifications	IonScore	Exp Value	Δ Score	Rank	Identity High	Homology Threshold	Charge	m/z [Da]	ΔM [ppm]	Ions Matched	Spectrum File
	High	GHYLNATAGTcEEMIKR	Q33550;Q29VE5;Q31992;P36489;Q6RIC2;Q9TJY5;Q32816;O98553;P94108;Q36667;Q9GD57;Q8HUY1;A8DPF8;Q33268;Q8HUZ7;Q36683;Q8HU48;Q8MAK6;Q9TI88;D2CN03;D8V9A9;D8V9C3;P94039;A5Y0S8;O63185;Q9TI00;Q8HDA1;P94046;P92469;D8V9C6;E0D9I0;Q8WKU6;B7P0F0;Q36637;Q37357;P93986;Q9GDQ2;Q8HT77;A5X4L3;Q6LA00;E5KUU8;Q8HUY5;Q39288;Q37269;Q8MCX9;Q8HVG8;A3KLW4;Q3MKL9;P31184;P69576;Q6GZ97;Q8WHV7;Q95A73;Q9MTF6;Q31870;Q36650;Q5GLI7;…	7090	170	CID	C11(Carbamidomethyl)	108.3	3.61309e-08		3	50		1	1950.85	-33.5368	13/168	pps_pisum_IE_trypsin_rep2.mgf
	High	VTPQPGVPPEEAGAAVAAESSTGTWTTVWTDGLTSLDR	Q71N62;C7AQS9;Q9TI22;Q33550;C7AQU8;P36489;Q32800;Q6RIC2;Q9TJY5;Q32816;O98553;Q9GD60;D8V9G2;Q36667;Q8SKV4;P94086;B5KQR7;Q33514;P94048;P93976;Q9GD57;Q8HUY1;P94106;Q33268;O03607;Q8HUZ7;Q36683;Q8HU48;A8DPF0;Q33620;P94054;Q9TI88;D2CN03;D8V9A9;D8V9C3;P92468;P94039;P94042;A5Y0S8;D6C5Z0;O63185;Q9TI00;P92469;O98659;D8V9C6;Q8WKU6;Q31669;Q37357;A0PDA4;Q8HT77;A5X4I3;P94074;A5X4L3;Q6LA00;D8V9E6;E5KUU8;Q9GD45;…	13123	268	CID		100.82	2.3413e-07		9	51		1	3854.69	-46.7512	17/435	pps_pisum_IE_trypsin_rep2.mgf
	High	TFQGPPHGIQVER	Q6PSM7;Q71N62;C7AQS9;Q9TI22;Q33550;Q29VE5;C7AQU8;Q31992;Q32800;Q6RIC2;Q9TJY5;Q8MAK5;O63121;P94108;Q9GD60;D8V9G2;Q36667;Q8SKV4;P94086;B5KQR7;Q33514;P93976;Q9GD57;Q9TKH0;Q8HUY1;A8DPF8;Q33268;Q8HUZ7;Q36683;Q8HU48;A8DPF0;O63147;Q8MAK6;P94054;Q9TI88;D2CN03;D8V9A9;D8V9C3;P92468;A5Y0S8;D6C5Z0;O63185;Q9TI00;P94046;P92469;O98659;P94038;D8V9C6;Q36657;Q33535;Q33507;E0D9I0;Q8WKU6;Q31669;Q37357;A0PDA4;Q9GE67;…	19129	333	CID		92.76	2.07816e-06		5	53		1	1465.73	-19.456	17/139	pps_pisum_IE_trypsin_rep2.mgf
	High	DNGLLLHIHR	B8YGX4;C7AQS9;Q9TI22;Q33550;Q29VE5;C7AQU8;Q31992;P36489;Q32800;Q6RIC2;Q9TJY5;Q8MAK5;Q32816;O98553;Q9GD60;D8V9G2;Q36667;Q8SKV4;B5KQR7;Q33514;Q9GD57;Q9TKH0;Q8HUY1;P94106;A8DPF8;Q33268;Q8HUZ7;Q36683;Q8HU48;A8DPF0;O63147;Q33620;Q8MAK6;P94054;Q9TI88;D2CN03;D8V9A9;D8V9C3;P92468;A5Y0S8;D6C5Z0;O63185;Q8HDA1;P94046;P92469;O98659;P94038;D8V9C6;Q33535;Q33507;E0D9I0;Q8WKU6;Q31669;B7P0F0;Q36637;Q37357;P93986;…	20168	343	CID		77.18	7.02675e-05		6	52		1	1187.62	-36.4689	8/97	pps_pisum_IE_trypsin_rep2.mgf
	High	GGLDFTKDDENVNSQPFMR	B8YGX4;Q6PSM7;Q71N62;C7AQS9;Q9TI22;O98435;Q33550;Q29VE5;C7AQU8;Q31992;P36489;Q32800;Q9TJY5;Q8MAK5;Q32816;O63121;O98553;Q9GD60;D8V9G2;Q36667;Q8SKV4;P94086;B5KQR7;P94048;P93976;Q9GD57;Q8HUY1;P94106;A8DPF8;O03607;Q8HUZ7;Q36683;Q8HU48;A8DPF0;O63147;Q33620;Q8MAK6;P94054;Q9TI88;D2CN03;D8V9A9;D8V9C3;P92468;P94039;P94042;A5Y0S8;D6C5Z0;Q9TI00;Q8HDA1;P94046;P92469;O98659;P94038;D8V9C6;Q36657;Q33535;Q33507;…	22231	353	CID		59.09	0.0035802		2	51		1	2169.91	-35.4349	9/193	pps_pisum_IE_trypsin_rep2.mgf
	High	YGRPLLGcTIKPK	B8YGX4;Q6PSM7;Q71N62;C7AQS9;Q9TI22;O98435;Q33550;Q29VE5;C7AQU8;Q31992;P36489;Q32800;Q6RIC2;Q8MAK5;Q32816;O63121;O98553;P94108;Q9GD60;D8V9G2;Q36667;Q8SKV4;P94086;B5KQR7;Q33514;P94048;Q9GD57;Q9TKH0;Q8HUY1;P94106;A8DPF8;Q33268;O03607;Q8HUZ7;Q8HU48;A8DPF0;O63147;Q33620;Q8MAK6;P94054;Q9TI88;D2CN03;D8V9A9;D8V9C3;P92468;P94039;P94042;A5Y0S8;D6C5Z0;O63185;Q9TI00;P94046;P92469;O98659;P94038;D8V9C6;Q36657;…	22107	356	CID	C8(Carbamidomethyl)	57.48	0.00722697		4	53		1	1502.79	-43.882	10/120	pps_pisum_IE_trypsin_rep2.mgf
	Medium	DTDILAAFR	Q6PSM7;C7AQS9;Q9TI22;O98435;Q33550;Q29VE5;C7AQU8;Q31992;P36489;Q32800;Q6RIC2;Q9TJY5;Q8MAK5;Q32816;O63121;P94108;Q9GD60;Q36667;P94086;B5KQR7;Q33514;P93976;Q9GD57;Q9TKH0;Q8HUY1;P94106;A8DPF8;Q33268;O03607;Q8HUZ7;Q36683;A8DPF0;O63147;Q33620;P94054;Q9TI88;D2CN03;D8V9A9;D8V9C3;P94042;D6C5Z0;O63185;Q9TI00;Q8HDA1;P94046;P92469;O98659;P94038;D8V9C6;Q36657;Q33535;Q33507;Q8WKU6;Q37357;P93986;Q9GDQ2;Q8HT77;…	17751	307	CID		45.18	0.104516	0	1	52		1	1021.51	-17.6613	7/74	pps_pisum_IE_trypsin_rep2.mgf
	Medium	NHGMHFR	Q9TI22;Q33550;C7AQU8;Q31992;P36489;Q32800;Q6RIC2;Q9TJY5;Q8MAK5;Q32816;O63121;O98553;Q9GD60;D8V9G2;Q8SKV4;P94086;B5KQR7;Q33514;P94048;P93976;Q8HUY1;P94106;A8DPF8;Q33268;O03607;Q36683;Q8HU48;A8DPF0;O63147;Q33620;P94054;Q9TI88;D2CN03;D8V9A9;D8V9C3;P92468;P94039;P94042;A5Y0S8;O63185;Q9TI00;Q8HDA1;P92469;P94038;D8V9C6;Q36657;Q33535;Q33507;E0D9I0;Q8WKU6;B7P0F0;Q36637;Q37357;P93986;A0PDA4;Q9GDQ2;Q8HT77;…	14981	267	CID		42.4	0.102138	0	1	49	33	1	898.393	-19.3026	8/68	pps_pisum_IE_trypsin_rep2.mgf
	Low	DDENVNSQPFMR	B8YGX4;Q6PSM7;Q71N62;C7AQS9;Q9TI22;O98435;Q33550;Q29VE5;C7AQU8;Q31992;P36489;Q32800;Q9TJY5;Q8MAK5;Q32816;O63121;O98553;Q9GD60;D8V9G2;Q36667;Q8SKV4;P94086;B5KQR7;P94048;P93976;Q9GD57;Q8HUY1;P94106;A8DPF8;O03607;Q8HUZ7;Q36683;Q8HU48;A8DPF0;O63147;Q33620;Q8MAK6;P94054;Q9TI88;D2CN03;D8V9A9;D8V9C3;P92468;P94039;P94042;A5Y0S8;D6C5Z0;Q9TI00;Q8HDA1;P94046;P92469;O98659;P94038;D8V9C6;Q36657;Q33535;Q33507;…	22503	364	CID		40.44	0.240764		4	51		1	1451.6	-13.9441	14/121	pps_pisum_IE_trypsin_rep2.mgf
	Low	AVYExLR	Q6LA00;Q15JC1;O98900;P94030	10	4	CID	X5(C), X5(Carbamidomethyl)	28.82	3.67514		3	51	41	1	910.439	-6.85965	8/51	pps_pisum_IE_trypsin_rep2.mgf
B8YHH9	31.67	11	10	420	46.4452	6.68311	262.254	Ribulose-1,5-bisphosphate carboxylase/oxygenase large subunit (Fragment) OS=Cyrtochilum myanthum GN=rbcL PE=3 SV=1 - [B8YHH9_9ASPA]
	Confidence Icon	Sequence	Protein Accessions	# Proteins	# Protein Groups	Activation Type	Modifications	IonScore	Exp Value	Δ Score	Rank	Identity High	Homology Threshold	Charge	m/z [Da]	ΔM [ppm]	Ions Matched	Spectrum File
	High	GHYLNATAGTcEEMIKR	Q33550;Q29VE5;Q31992;P36489;Q6RIC2;Q9TJY5;Q32816;O98553;P94108;Q36667;Q9GD57;Q8HUY1;A8DPF8;Q33268;Q8HUZ7;Q36683;Q8HU48;Q8MAK6;Q9TI88;D2CN03;D8V9A9;D8V9C3;P94039;A5Y0S8;O63185;Q9TI00;Q8HDA1;P94046;P92469;D8V9C6;E0D9I0;Q8WKU6;B7P0F0;Q36637;Q37357;P93986;Q9GDQ2;Q8HT77;A5X4L3;Q6LA00;E5KUU8;Q8HUY5;Q39288;Q37269;Q8MCX9;Q8HVG8;A3KLW4;Q3MKL9;P31184;P69576;Q6GZ97;Q8WHV7;Q95A73;Q9MTF6;Q31870;Q36650;Q5GLI7;…	7090	170	CID	C11(Carbamidomethyl)	108.3	3.61309e-08		3	50		1	1950.85	-33.5368	13/168	pps_pisum_IE_trypsin_rep2.mgf
	High	VTPxPGVPPEEAGAAVAAESSTGTWTTVWTDGLTSLDR	B8YHH9;A5X4C4	4	2	CID	X4(K)	100.82	2.3413e-07		3	51		1	3854.69	-56.1916	17/367	pps_pisum_IE_trypsin_rep2.mgf
	High	TFQGPPHGIQVER	Q6PSM7;Q71N62;C7AQS9;Q9TI22;Q33550;Q29VE5;C7AQU8;Q31992;Q32800;Q6RIC2;Q9TJY5;Q8MAK5;O63121;P94108;Q9GD60;D8V9G2;Q36667;Q8SKV4;P94086;B5KQR7;Q33514;P93976;Q9GD57;Q9TKH0;Q8HUY1;A8DPF8;Q33268;Q8HUZ7;Q36683;Q8HU48;A8DPF0;O63147;Q8MAK6;P94054;Q9TI88;D2CN03;D8V9A9;D8V9C3;P92468;A5Y0S8;D6C5Z0;O63185;Q9TI00;P94046;P92469;O98659;P94038;D8V9C6;Q36657;Q33535;Q33507;E0D9I0;Q8WKU6;Q31669;Q37357;A0PDA4;Q9GE67;…	19129	333	CID		92.76	2.07816e-06		5	53		1	1465.73	-19.456	17/139	pps_pisum_IE_trypsin_rep2.mgf
	High	DNGLLLHIHR	B8YGX4;C7AQS9;Q9TI22;Q33550;Q29VE5;C7AQU8;Q31992;P36489;Q32800;Q6RIC2;Q9TJY5;Q8MAK5;Q32816;O98553;Q9GD60;D8V9G2;Q36667;Q8SKV4;B5KQR7;Q33514;Q9GD57;Q9TKH0;Q8HUY1;P94106;A8DPF8;Q33268;Q8HUZ7;Q36683;Q8HU48;A8DPF0;O63147;Q33620;Q8MAK6;P94054;Q9TI88;D2CN03;D8V9A9;D8V9C3;P92468;A5Y0S8;D6C5Z0;O63185;Q8HDA1;P94046;P92469;O98659;P94038;D8V9C6;Q33535;Q33507;E0D9I0;Q8WKU6;Q31669;B7P0F0;Q36637;Q37357;P93986;…	20168	343	CID		77.18	7.02675e-05		6	52		1	1187.62	-36.4689	8/97	pps_pisum_IE_trypsin_rep2.mgf
	High	GGLDFTKDDENVNSQPFMR	B8YGX4;Q6PSM7;Q71N62;C7AQS9;Q9TI22;O98435;Q33550;Q29VE5;C7AQU8;Q31992;P36489;Q32800;Q9TJY5;Q8MAK5;Q32816;O63121;O98553;Q9GD60;D8V9G2;Q36667;Q8SKV4;P94086;B5KQR7;P94048;P93976;Q9GD57;Q8HUY1;P94106;A8DPF8;O03607;Q8HUZ7;Q36683;Q8HU48;A8DPF0;O63147;Q33620;Q8MAK6;P94054;Q9TI88;D2CN03;D8V9A9;D8V9C3;P92468;P94039;P94042;A5Y0S8;D6C5Z0;Q9TI00;Q8HDA1;P94046;P92469;O98659;P94038;D8V9C6;Q36657;Q33535;Q33507;…	22231	353	CID		59.09	0.0035802		2	51		1	2169.91	-35.4349	9/193	pps_pisum_IE_trypsin_rep2.mgf
	High	YGRPLLGcTIKPK	B8YGX4;Q6PSM7;Q71N62;C7AQS9;Q9TI22;O98435;Q33550;Q29VE5;C7AQU8;Q31992;P36489;Q32800;Q6RIC2;Q8MAK5;Q32816;O63121;O98553;P94108;Q9GD60;D8V9G2;Q36667;Q8SKV4;P94086;B5KQR7;Q33514;P94048;Q9GD57;Q9TKH0;Q8HUY1;P94106;A8DPF8;Q33268;O03607;Q8HUZ7;Q8HU48;A8DPF0;O63147;Q33620;Q8MAK6;P94054;Q9TI88;D2CN03;D8V9A9;D8V9C3;P92468;P94039;P94042;A5Y0S8;D6C5Z0;O63185;Q9TI00;P94046;P92469;O98659;P94038;D8V9C6;Q36657;…	22107	356	CID	C8(Carbamidomethyl)	57.48	0.00722697		4	53		1	1502.79	-43.882	10/120	pps_pisum_IE_trypsin_rep2.mgf
	Medium	DTDILAAFR	Q6PSM7;C7AQS9;Q9TI22;O98435;Q33550;Q29VE5;C7AQU8;Q31992;P36489;Q32800;Q6RIC2;Q9TJY5;Q8MAK5;Q32816;O63121;P94108;Q9GD60;Q36667;P94086;B5KQR7;Q33514;P93976;Q9GD57;Q9TKH0;Q8HUY1;P94106;A8DPF8;Q33268;O03607;Q8HUZ7;Q36683;A8DPF0;O63147;Q33620;P94054;Q9TI88;D2CN03;D8V9A9;D8V9C3;P94042;D6C5Z0;O63185;Q9TI00;Q8HDA1;P94046;P92469;O98659;P94038;D8V9C6;Q36657;Q33535;Q33507;Q8WKU6;Q37357;P93986;Q9GDQ2;Q8HT77;…	17751	307	CID		45.18	0.104516	0	1	52		1	1021.51	-17.6613	7/74	pps_pisum_IE_trypsin_rep2.mgf
	Medium	NHGMHFR	Q9TI22;Q33550;C7AQU8;Q31992;P36489;Q32800;Q6RIC2;Q9TJY5;Q8MAK5;Q32816;O63121;O98553;Q9GD60;D8V9G2;Q8SKV4;P94086;B5KQR7;Q33514;P94048;P93976;Q8HUY1;P94106;A8DPF8;Q33268;O03607;Q36683;Q8HU48;A8DPF0;O63147;Q33620;P94054;Q9TI88;D2CN03;D8V9A9;D8V9C3;P92468;P94039;P94042;A5Y0S8;O63185;Q9TI00;Q8HDA1;P92469;P94038;D8V9C6;Q36657;Q33535;Q33507;E0D9I0;Q8WKU6;B7P0F0;Q36637;Q37357;P93986;A0PDA4;Q9GDQ2;Q8HT77;…	14981	267	CID		42.4	0.102138	0	1	49	33	1	898.393	-19.3026	8/68	pps_pisum_IE_trypsin_rep2.mgf
	Low	DDENVNSQPFMR	B8YGX4;Q6PSM7;Q71N62;C7AQS9;Q9TI22;O98435;Q33550;Q29VE5;C7AQU8;Q31992;P36489;Q32800;Q9TJY5;Q8MAK5;Q32816;O63121;O98553;Q9GD60;D8V9G2;Q36667;Q8SKV4;P94086;B5KQR7;P94048;P93976;Q9GD57;Q8HUY1;P94106;A8DPF8;O03607;Q8HUZ7;Q36683;Q8HU48;A8DPF0;O63147;Q33620;Q8MAK6;P94054;Q9TI88;D2CN03;D8V9A9;D8V9C3;P92468;P94039;P94042;A5Y0S8;D6C5Z0;Q9TI00;Q8HDA1;P94046;P92469;O98659;P94038;D8V9C6;Q36657;Q33535;Q33507;…	22503	364	CID		40.44	0.240764		4	51		1	1451.6	-13.9441	14/121	pps_pisum_IE_trypsin_rep2.mgf
	Low	AVYEcLR	B8YGX4;Q71N62;C7AQS9;O98435;Q33550;Q29VE5;C7AQU8;Q31992;P36489;Q8MAK5;Q32816;O63121;O98553;P94108;Q9GD60;D8V9G2;Q36667;Q8SKV4;P94086;B5KQR7;Q33514;P93976;Q9GD57;Q8HUY1;A8DPF8;Q36683;Q8HU48;A8DPF0;O63147;Q33620;Q8MAK6;P94054;Q9TI88;D2CN03;D8V9A9;D8V9C3;P92468;P94042;A5Y0S8;D6C5Z0;O63185;Q9TI00;Q8HDA1;P94046;P92469;O98659;P94038;D8V9C6;Q36657;Q33535;Q33507;E0D9I0;Q8WKU6;Q31669;B7P0F0;Q36637;Q37357;…	21455	342	CID	C5(Carbamidomethyl)	28.82	3.67514	0	1	51	41	1	910.439	-6.85965	8/51	pps_pisum_IE_trypsin_rep2.mgf
	Low	VTPxPGVPPEEAGAAVAAESSTGTWTTVWTDGLTSLDR	B8YHH9;A5X4C4	4	2	CID	X4(E)	21.84	13.3719		7	50	37	1	3855.73	-33.802	4/367	pps_pisum_IE_trypsin_rep2.mgf
Q9BA14	29.98	11	11	477	52.9435	6.62451	262.254	Ribulose bisphosphate carboxylase large subunit OS=Phytelephas aequatorialis GN=rbcL PE=3 SV=1 - [Q9BA14_PHYAQ]
	Confidence Icon	Sequence	Protein Accessions	# Proteins	# Protein Groups	Activation Type	Modifications	IonScore	Exp Value	Δ Score	Rank	Identity High	Homology Threshold	Charge	m/z [Da]	ΔM [ppm]	Ions Matched	Spectrum File
	High	GHYLNATAGTcEEMIKR	Q33550;Q29VE5;Q31992;P36489;Q6RIC2;Q9TJY5;Q32816;O98553;P94108;Q36667;Q9GD57;Q8HUY1;A8DPF8;Q33268;Q8HUZ7;Q36683;Q8HU48;Q8MAK6;Q9TI88;D2CN03;D8V9A9;D8V9C3;P94039;A5Y0S8;O63185;Q9TI00;Q8HDA1;P94046;P92469;D8V9C6;E0D9I0;Q8WKU6;B7P0F0;Q36637;Q37357;P93986;Q9GDQ2;Q8HT77;A5X4L3;Q6LA00;E5KUU8;Q8HUY5;Q39288;Q37269;Q8MCX9;Q8HVG8;A3KLW4;Q3MKL9;P31184;P69576;Q6GZ97;Q8WHV7;Q95A73;Q9MTF6;Q31870;Q36650;Q5GLI7;…	7090	170	CID	C11(Carbamidomethyl)	108.3	3.61309e-08		3	50		1	1950.85	-33.5368	13/168	pps_pisum_IE_trypsin_rep2.mgf
	High	VTPQPGVPPEEAGAAVAAESSTGTWTTVWTDGLTSLDR	Q71N62;C7AQS9;Q9TI22;Q33550;C7AQU8;P36489;Q32800;Q6RIC2;Q9TJY5;Q32816;O98553;Q9GD60;D8V9G2;Q36667;Q8SKV4;P94086;B5KQR7;Q33514;P94048;P93976;Q9GD57;Q8HUY1;P94106;Q33268;O03607;Q8HUZ7;Q36683;Q8HU48;A8DPF0;Q33620;P94054;Q9TI88;D2CN03;D8V9A9;D8V9C3;P92468;P94039;P94042;A5Y0S8;D6C5Z0;O63185;Q9TI00;P92469;O98659;D8V9C6;Q8WKU6;Q31669;Q37357;A0PDA4;Q8HT77;A5X4I3;P94074;A5X4L3;Q6LA00;D8V9E6;E5KUU8;Q9GD45;…	13123	268	CID		100.82	2.3413e-07		9	51		1	3854.69	-46.7512	17/435	pps_pisum_IE_trypsin_rep2.mgf
	High	TFQGPPHGIQVER	Q6PSM7;Q71N62;C7AQS9;Q9TI22;Q33550;Q29VE5;C7AQU8;Q31992;Q32800;Q6RIC2;Q9TJY5;Q8MAK5;O63121;P94108;Q9GD60;D8V9G2;Q36667;Q8SKV4;P94086;B5KQR7;Q33514;P93976;Q9GD57;Q9TKH0;Q8HUY1;A8DPF8;Q33268;Q8HUZ7;Q36683;Q8HU48;A8DPF0;O63147;Q8MAK6;P94054;Q9TI88;D2CN03;D8V9A9;D8V9C3;P92468;A5Y0S8;D6C5Z0;O63185;Q9TI00;P94046;P92469;O98659;P94038;D8V9C6;Q36657;Q33535;Q33507;E0D9I0;Q8WKU6;Q31669;Q37357;A0PDA4;Q9GE67;…	19129	333	CID		92.76	2.07816e-06		5	53		1	1465.73	-19.456	17/139	pps_pisum_IE_trypsin_rep2.mgf
	High	DNGLLLHIHR	B8YGX4;C7AQS9;Q9TI22;Q33550;Q29VE5;C7AQU8;Q31992;P36489;Q32800;Q6RIC2;Q9TJY5;Q8MAK5;Q32816;O98553;Q9GD60;D8V9G2;Q36667;Q8SKV4;B5KQR7;Q33514;Q9GD57;Q9TKH0;Q8HUY1;P94106;A8DPF8;Q33268;Q8HUZ7;Q36683;Q8HU48;A8DPF0;O63147;Q33620;Q8MAK6;P94054;Q9TI88;D2CN03;D8V9A9;D8V9C3;P92468;A5Y0S8;D6C5Z0;O63185;Q8HDA1;P94046;P92469;O98659;P94038;D8V9C6;Q33535;Q33507;E0D9I0;Q8WKU6;Q31669;B7P0F0;Q36637;Q37357;P93986;…	20168	343	CID		77.18	7.02675e-05		6	52		1	1187.62	-36.4689	8/97	pps_pisum_IE_trypsin_rep2.mgf
	High	GGLDFTKDDENVNSQPFMR	B8YGX4;Q6PSM7;Q71N62;C7AQS9;Q9TI22;O98435;Q33550;Q29VE5;C7AQU8;Q31992;P36489;Q32800;Q9TJY5;Q8MAK5;Q32816;O63121;O98553;Q9GD60;D8V9G2;Q36667;Q8SKV4;P94086;B5KQR7;P94048;P93976;Q9GD57;Q8HUY1;P94106;A8DPF8;O03607;Q8HUZ7;Q36683;Q8HU48;A8DPF0;O63147;Q33620;Q8MAK6;P94054;Q9TI88;D2CN03;D8V9A9;D8V9C3;P92468;P94039;P94042;A5Y0S8;D6C5Z0;Q9TI00;Q8HDA1;P94046;P92469;O98659;P94038;D8V9C6;Q36657;Q33535;Q33507;…	22231	353	CID		59.09	0.0035802		2	51		1	2169.91	-35.4349	9/193	pps_pisum_IE_trypsin_rep2.mgf
	High	YGRPLLGcTIKPK	B8YGX4;Q6PSM7;Q71N62;C7AQS9;Q9TI22;O98435;Q33550;Q29VE5;C7AQU8;Q31992;P36489;Q32800;Q6RIC2;Q8MAK5;Q32816;O63121;O98553;P94108;Q9GD60;D8V9G2;Q36667;Q8SKV4;P94086;B5KQR7;Q33514;P94048;Q9GD57;Q9TKH0;Q8HUY1;P94106;A8DPF8;Q33268;O03607;Q8HUZ7;Q8HU48;A8DPF0;O63147;Q33620;Q8MAK6;P94054;Q9TI88;D2CN03;D8V9A9;D8V9C3;P92468;P94039;P94042;A5Y0S8;D6C5Z0;O63185;Q9TI00;P94046;P92469;O98659;P94038;D8V9C6;Q36657;…	22107	356	CID	C8(Carbamidomethyl)	57.48	0.00722697		4	53		1	1502.79	-43.882	10/120	pps_pisum_IE_trypsin_rep2.mgf
	Medium	DTDILxAFR	Q9BA14;Q32555;Q9BB67;Q9GHW8	4	4	CID	X6(A)	45.18	0.104516		4	52		1	1021.51	-17.6613	7/74	pps_pisum_IE_trypsin_rep2.mgf
	Medium	NHGMHFR	Q9TI22;Q33550;C7AQU8;Q31992;P36489;Q32800;Q6RIC2;Q9TJY5;Q8MAK5;Q32816;O63121;O98553;Q9GD60;D8V9G2;Q8SKV4;P94086;B5KQR7;Q33514;P94048;P93976;Q8HUY1;P94106;A8DPF8;Q33268;O03607;Q36683;Q8HU48;A8DPF0;O63147;Q33620;P94054;Q9TI88;D2CN03;D8V9A9;D8V9C3;P92468;P94039;P94042;A5Y0S8;O63185;Q9TI00;Q8HDA1;P92469;P94038;D8V9C6;Q36657;Q33535;Q33507;E0D9I0;Q8WKU6;B7P0F0;Q36637;Q37357;P93986;A0PDA4;Q9GDQ2;Q8HT77;…	14981	267	CID		42.4	0.102138	0	1	49	33	1	898.393	-19.3026	8/68	pps_pisum_IE_trypsin_rep2.mgf
	Low	DDENVNSQPFMR	B8YGX4;Q6PSM7;Q71N62;C7AQS9;Q9TI22;O98435;Q33550;Q29VE5;C7AQU8;Q31992;P36489;Q32800;Q9TJY5;Q8MAK5;Q32816;O63121;O98553;Q9GD60;D8V9G2;Q36667;Q8SKV4;P94086;B5KQR7;P94048;P93976;Q9GD57;Q8HUY1;P94106;A8DPF8;O03607;Q8HUZ7;Q36683;Q8HU48;A8DPF0;O63147;Q33620;Q8MAK6;P94054;Q9TI88;D2CN03;D8V9A9;D8V9C3;P92468;P94039;P94042;A5Y0S8;D6C5Z0;Q9TI00;Q8HDA1;P94046;P92469;O98659;P94038;D8V9C6;Q36657;Q33535;Q33507;…	22503	364	CID		40.44	0.240764		4	51		1	1451.6	-13.9441	14/121	pps_pisum_IE_trypsin_rep2.mgf
	Low	FLFcAEAIYK	Q6PSM7;C7AQS9;Q9TI22;Q29VE5;Q31992;Q6RIC2;Q32816;B5KQR7;Q8HUY1;Q8HUZ7;Q36683;A8DPF0;Q33620;Q8MAK6;A5Y0S8;D6C5Z0;B7P0F0;Q36637;A0PDA4;Q8HT77;A5X4I3;A5X4L3;Q6LA00;Q8MAK2;Q8MCX9;Q95E64;Q05554;P04717;P36487;Q6GZ97;Q8WHV7;Q9MTF6;Q36650;A0PDB4;A9P786;B3THH2;B8PRP3;D1KWX9;Q9BA14;O20211;O20274;Q33206;O78309;A1XM40;A5X4C4;C7AQR7;C7AQU0;D5FUM3;D6MYJ0;Q7YJM2;Q5K3Y8;Q6VW49;Q4VIC2;Q9TN78;Q37220;Q39972;O03644;…	5539	154	CID	C4(Carbamidomethyl)	37.31	0.689292		5	52		1	1261.59	-27.7469	9/76	pps_pisum_IE_trypsin_rep2.mgf
	Low	AVYEcLR	B8YGX4;Q71N62;C7AQS9;O98435;Q33550;Q29VE5;C7AQU8;Q31992;P36489;Q8MAK5;Q32816;O63121;O98553;P94108;Q9GD60;D8V9G2;Q36667;Q8SKV4;P94086;B5KQR7;Q33514;P93976;Q9GD57;Q8HUY1;A8DPF8;Q36683;Q8HU48;A8DPF0;O63147;Q33620;Q8MAK6;P94054;Q9TI88;D2CN03;D8V9A9;D8V9C3;P92468;P94042;A5Y0S8;D6C5Z0;O63185;Q9TI00;Q8HDA1;P94046;P92469;O98659;P94038;D8V9C6;Q36657;Q33535;Q33507;E0D9I0;Q8WKU6;Q31669;B7P0F0;Q36637;Q37357;…	21455	342	CID	C5(Carbamidomethyl)	28.82	3.67514	0	1	51	41	1	910.439	-6.85965	8/51	pps_pisum_IE_trypsin_rep2.mgf
O78309	32.95	11	11	440	48.6245	6.91748	262.254	Ribulose-1,5-bisphosphate carboxylase/oxygenase large subunit (Fragment) OS=Hernandia moerenhoutiana GN=rbcL PE=3 SV=3 - [O78309_9MAGN]
	Confidence Icon	Sequence	Protein Accessions	# Proteins	# Protein Groups	Activation Type	Modifications	IonScore	Exp Value	Δ Score	Rank	Identity High	Homology Threshold	Charge	m/z [Da]	ΔM [ppm]	Ions Matched	Spectrum File
	High	GHYLNATAGTcEEMxKR	A8DPF0;Q9MS05;O78309;C6G392;Q6YLQ6;Q9GDL4;C6G3A0;Q5I972;Q5UFC0;O09420;E2D4M8;Q32087	39	12	CID	C11(Carbamidomethyl), X15(I)	108.3	3.61309e-08		5	50		1	1950.85	-33.5368	13/168	pps_pisum_IE_trypsin_rep2.mgf
	High	VTPQPGVPPEEAGAAVAAESSTGTWTTVWTDGLTSLDR	Q71N62;C7AQS9;Q9TI22;Q33550;C7AQU8;P36489;Q32800;Q6RIC2;Q9TJY5;Q32816;O98553;Q9GD60;D8V9G2;Q36667;Q8SKV4;P94086;B5KQR7;Q33514;P94048;P93976;Q9GD57;Q8HUY1;P94106;Q33268;O03607;Q8HUZ7;Q36683;Q8HU48;A8DPF0;Q33620;P94054;Q9TI88;D2CN03;D8V9A9;D8V9C3;P92468;P94039;P94042;A5Y0S8;D6C5Z0;O63185;Q9TI00;P92469;O98659;D8V9C6;Q8WKU6;Q31669;Q37357;A0PDA4;Q8HT77;A5X4I3;P94074;A5X4L3;Q6LA00;D8V9E6;E5KUU8;Q9GD45;…	13123	268	CID		100.82	2.3413e-07		9	51		1	3854.69	-46.7512	17/435	pps_pisum_IE_trypsin_rep2.mgf
	High	TFQGPPHGIQVER	Q6PSM7;Q71N62;C7AQS9;Q9TI22;Q33550;Q29VE5;C7AQU8;Q31992;Q32800;Q6RIC2;Q9TJY5;Q8MAK5;O63121;P94108;Q9GD60;D8V9G2;Q36667;Q8SKV4;P94086;B5KQR7;Q33514;P93976;Q9GD57;Q9TKH0;Q8HUY1;A8DPF8;Q33268;Q8HUZ7;Q36683;Q8HU48;A8DPF0;O63147;Q8MAK6;P94054;Q9TI88;D2CN03;D8V9A9;D8V9C3;P92468;A5Y0S8;D6C5Z0;O63185;Q9TI00;P94046;P92469;O98659;P94038;D8V9C6;Q36657;Q33535;Q33507;E0D9I0;Q8WKU6;Q31669;Q37357;A0PDA4;Q9GE67;…	19129	333	CID		92.76	2.07816e-06		5	53		1	1465.73	-19.456	17/139	pps_pisum_IE_trypsin_rep2.mgf
	High	DNGLLLHIHR	B8YGX4;C7AQS9;Q9TI22;Q33550;Q29VE5;C7AQU8;Q31992;P36489;Q32800;Q6RIC2;Q9TJY5;Q8MAK5;Q32816;O98553;Q9GD60;D8V9G2;Q36667;Q8SKV4;B5KQR7;Q33514;Q9GD57;Q9TKH0;Q8HUY1;P94106;A8DPF8;Q33268;Q8HUZ7;Q36683;Q8HU48;A8DPF0;O63147;Q33620;Q8MAK6;P94054;Q9TI88;D2CN03;D8V9A9;D8V9C3;P92468;A5Y0S8;D6C5Z0;O63185;Q8HDA1;P94046;P92469;O98659;P94038;D8V9C6;Q33535;Q33507;E0D9I0;Q8WKU6;Q31669;B7P0F0;Q36637;Q37357;P93986;…	20168	343	CID		77.18	7.02675e-05		6	52		1	1187.62	-36.4689	8/97	pps_pisum_IE_trypsin_rep2.mgf
	High	GGLDFTKDDENVNSQPFMR	B8YGX4;Q6PSM7;Q71N62;C7AQS9;Q9TI22;O98435;Q33550;Q29VE5;C7AQU8;Q31992;P36489;Q32800;Q9TJY5;Q8MAK5;Q32816;O63121;O98553;Q9GD60;D8V9G2;Q36667;Q8SKV4;P94086;B5KQR7;P94048;P93976;Q9GD57;Q8HUY1;P94106;A8DPF8;O03607;Q8HUZ7;Q36683;Q8HU48;A8DPF0;O63147;Q33620;Q8MAK6;P94054;Q9TI88;D2CN03;D8V9A9;D8V9C3;P92468;P94039;P94042;A5Y0S8;D6C5Z0;Q9TI00;Q8HDA1;P94046;P92469;O98659;P94038;D8V9C6;Q36657;Q33535;Q33507;…	22231	353	CID		59.09	0.0035802		2	51		1	2169.91	-35.4349	9/193	pps_pisum_IE_trypsin_rep2.mgf
	High	YGRPLLGcTIKPK	B8YGX4;Q6PSM7;Q71N62;C7AQS9;Q9TI22;O98435;Q33550;Q29VE5;C7AQU8;Q31992;P36489;Q32800;Q6RIC2;Q8MAK5;Q32816;O63121;O98553;P94108;Q9GD60;D8V9G2;Q36667;Q8SKV4;P94086;B5KQR7;Q33514;P94048;Q9GD57;Q9TKH0;Q8HUY1;P94106;A8DPF8;Q33268;O03607;Q8HUZ7;Q8HU48;A8DPF0;O63147;Q33620;Q8MAK6;P94054;Q9TI88;D2CN03;D8V9A9;D8V9C3;P92468;P94039;P94042;A5Y0S8;D6C5Z0;O63185;Q9TI00;P94046;P92469;O98659;P94038;D8V9C6;Q36657;…	22107	356	CID	C8(Carbamidomethyl)	57.48	0.00722697		4	53		1	1502.79	-43.882	10/120	pps_pisum_IE_trypsin_rep2.mgf
	Medium	NHGMHFR	Q9TI22;Q33550;C7AQU8;Q31992;P36489;Q32800;Q6RIC2;Q9TJY5;Q8MAK5;Q32816;O63121;O98553;Q9GD60;D8V9G2;Q8SKV4;P94086;B5KQR7;Q33514;P94048;P93976;Q8HUY1;P94106;A8DPF8;Q33268;O03607;Q36683;Q8HU48;A8DPF0;O63147;Q33620;P94054;Q9TI88;D2CN03;D8V9A9;D8V9C3;P92468;P94039;P94042;A5Y0S8;O63185;Q9TI00;Q8HDA1;P92469;P94038;D8V9C6;Q36657;Q33535;Q33507;E0D9I0;Q8WKU6;B7P0F0;Q36637;Q37357;P93986;A0PDA4;Q9GDQ2;Q8HT77;…	14981	267	CID		42.4	0.102138	0	1	49	33	1	898.393	-19.3026	8/68	pps_pisum_IE_trypsin_rep2.mgf
	Low	DDENVNSQPFMR	B8YGX4;Q6PSM7;Q71N62;C7AQS9;Q9TI22;O98435;Q33550;Q29VE5;C7AQU8;Q31992;P36489;Q32800;Q9TJY5;Q8MAK5;Q32816;O63121;O98553;Q9GD60;D8V9G2;Q36667;Q8SKV4;P94086;B5KQR7;P94048;P93976;Q9GD57;Q8HUY1;P94106;A8DPF8;O03607;Q8HUZ7;Q36683;Q8HU48;A8DPF0;O63147;Q33620;Q8MAK6;P94054;Q9TI88;D2CN03;D8V9A9;D8V9C3;P92468;P94039;P94042;A5Y0S8;D6C5Z0;Q9TI00;Q8HDA1;P94046;P92469;O98659;P94038;D8V9C6;Q36657;Q33535;Q33507;…	22503	364	CID		40.44	0.240764		4	51		1	1451.6	-13.9441	14/121	pps_pisum_IE_trypsin_rep2.mgf
	Low	FLFcAEAIYK	Q6PSM7;C7AQS9;Q9TI22;Q29VE5;Q31992;Q6RIC2;Q32816;B5KQR7;Q8HUY1;Q8HUZ7;Q36683;A8DPF0;Q33620;Q8MAK6;A5Y0S8;D6C5Z0;B7P0F0;Q36637;A0PDA4;Q8HT77;A5X4I3;A5X4L3;Q6LA00;Q8MAK2;Q8MCX9;Q95E64;Q05554;P04717;P36487;Q6GZ97;Q8WHV7;Q9MTF6;Q36650;A0PDB4;A9P786;B3THH2;B8PRP3;D1KWX9;Q9BA14;O20211;O20274;Q33206;O78309;A1XM40;A5X4C4;C7AQR7;C7AQU0;D5FUM3;D6MYJ0;Q7YJM2;Q5K3Y8;Q6VW49;Q4VIC2;Q9TN78;Q37220;Q39972;O03644;…	5539	154	CID	C4(Carbamidomethyl)	37.31	0.689292		5	52		1	1261.59	-27.7469	9/76	pps_pisum_IE_trypsin_rep2.mgf
	Low	EITLGFVDLLR	C7AQS9;C7AQU8;Q6RIC2;Q8HUY1;Q8HUZ7;Q8MAK6;D2CN03;A5Y0S8;D6C5Z0;Q8HDA1;E0D9I0;Q9TLI7;A5X4I3;A5X4L3;E0DA51;Q8MAK2;Q8MCX9;Q05554;P31184;P69576;P04717;Q8MAT5;Q36650;Q71N78;Q4VI97;B8PRP3;D1KWX9;Q33206;O47068;Q9MS05;O78309;Q66MG6;Q4VI95;A4F4H5;C0J9S0;C7AQR7;C7AQU0;B3SHH2;Q3T5L5;Q4VIC2;Q39972;O47280;Q29S37;Q32555;O03616;Q9XQL8;O98900;Q8MC01;D2CMZ3;Q95F83;Q9GEP1;O47272;O20245;A4V8H9;C3RXH1;A5PF92;Q33051;…	4911	148	CID		35.48	0.805517		7	51	45	1	1275.69	-32.4346	14/97	pps_pisum_IE_trypsin_rep2.mgf
	Low	AVYEcLR	B8YGX4;Q71N62;C7AQS9;O98435;Q33550;Q29VE5;C7AQU8;Q31992;P36489;Q8MAK5;Q32816;O63121;O98553;P94108;Q9GD60;D8V9G2;Q36667;Q8SKV4;P94086;B5KQR7;Q33514;P93976;Q9GD57;Q8HUY1;A8DPF8;Q36683;Q8HU48;A8DPF0;O63147;Q33620;Q8MAK6;P94054;Q9TI88;D2CN03;D8V9A9;D8V9C3;P92468;P94042;A5Y0S8;D6C5Z0;O63185;Q9TI00;Q8HDA1;P94046;P92469;O98659;P94038;D8V9C6;Q36657;Q33535;Q33507;E0D9I0;Q8WKU6;Q31669;B7P0F0;Q36637;Q37357;…	21455	342	CID	C5(Carbamidomethyl)	28.82	3.67514	0	1	51	41	1	910.439	-6.85965	8/51	pps_pisum_IE_trypsin_rep2.mgf
Q4VI95	34.2	13	13	462	51.0517	6.68311	262.254	Ribulose-1,5-bisphosphate carboxylase/oxygenase large subunit (Fragment) OS=Parkinsonia microphylla GN=rbcL PE=3 SV=1 - [Q4VI95_9FABA]
	Confidence Icon	Sequence	Protein Accessions	# Proteins	# Protein Groups	Activation Type	Modifications	IonScore	Exp Value	Δ Score	Rank	Identity High	Homology Threshold	Charge	m/z [Da]	ΔM [ppm]	Ions Matched	Spectrum File
	High	GHYLNATAGTcEEMIKR	Q33550;Q29VE5;Q31992;P36489;Q6RIC2;Q9TJY5;Q32816;O98553;P94108;Q36667;Q9GD57;Q8HUY1;A8DPF8;Q33268;Q8HUZ7;Q36683;Q8HU48;Q8MAK6;Q9TI88;D2CN03;D8V9A9;D8V9C3;P94039;A5Y0S8;O63185;Q9TI00;Q8HDA1;P94046;P92469;D8V9C6;E0D9I0;Q8WKU6;B7P0F0;Q36637;Q37357;P93986;Q9GDQ2;Q8HT77;A5X4L3;Q6LA00;E5KUU8;Q8HUY5;Q39288;Q37269;Q8MCX9;Q8HVG8;A3KLW4;Q3MKL9;P31184;P69576;Q6GZ97;Q8WHV7;Q95A73;Q9MTF6;Q31870;Q36650;Q5GLI7;…	7090	170	CID	C11(Carbamidomethyl)	108.3	3.61309e-08		3	50		1	1950.85	-33.5368	13/168	pps_pisum_IE_trypsin_rep2.mgf
	High	VTPQPGVPPEEAGAAVAAESSTGTWTTVWTDGLTSLDR	Q71N62;C7AQS9;Q9TI22;Q33550;C7AQU8;P36489;Q32800;Q6RIC2;Q9TJY5;Q32816;O98553;Q9GD60;D8V9G2;Q36667;Q8SKV4;P94086;B5KQR7;Q33514;P94048;P93976;Q9GD57;Q8HUY1;P94106;Q33268;O03607;Q8HUZ7;Q36683;Q8HU48;A8DPF0;Q33620;P94054;Q9TI88;D2CN03;D8V9A9;D8V9C3;P92468;P94039;P94042;A5Y0S8;D6C5Z0;O63185;Q9TI00;P92469;O98659;D8V9C6;Q8WKU6;Q31669;Q37357;A0PDA4;Q8HT77;A5X4I3;P94074;A5X4L3;Q6LA00;D8V9E6;E5KUU8;Q9GD45;…	13123	268	CID		100.82	2.3413e-07		9	51		1	3854.69	-46.7512	17/435	pps_pisum_IE_trypsin_rep2.mgf
	High	TFQGPPHGIQVER	Q6PSM7;Q71N62;C7AQS9;Q9TI22;Q33550;Q29VE5;C7AQU8;Q31992;Q32800;Q6RIC2;Q9TJY5;Q8MAK5;O63121;P94108;Q9GD60;D8V9G2;Q36667;Q8SKV4;P94086;B5KQR7;Q33514;P93976;Q9GD57;Q9TKH0;Q8HUY1;A8DPF8;Q33268;Q8HUZ7;Q36683;Q8HU48;A8DPF0;O63147;Q8MAK6;P94054;Q9TI88;D2CN03;D8V9A9;D8V9C3;P92468;A5Y0S8;D6C5Z0;O63185;Q9TI00;P94046;P92469;O98659;P94038;D8V9C6;Q36657;Q33535;Q33507;E0D9I0;Q8WKU6;Q31669;Q37357;A0PDA4;Q9GE67;…	19129	333	CID		92.76	2.07816e-06		5	53		1	1465.73	-19.456	17/139	pps_pisum_IE_trypsin_rep2.mgf
	High	DNGLLLHIHR	B8YGX4;C7AQS9;Q9TI22;Q33550;Q29VE5;C7AQU8;Q31992;P36489;Q32800;Q6RIC2;Q9TJY5;Q8MAK5;Q32816;O98553;Q9GD60;D8V9G2;Q36667;Q8SKV4;B5KQR7;Q33514;Q9GD57;Q9TKH0;Q8HUY1;P94106;A8DPF8;Q33268;Q8HUZ7;Q36683;Q8HU48;A8DPF0;O63147;Q33620;Q8MAK6;P94054;Q9TI88;D2CN03;D8V9A9;D8V9C3;P92468;A5Y0S8;D6C5Z0;O63185;Q8HDA1;P94046;P92469;O98659;P94038;D8V9C6;Q33535;Q33507;E0D9I0;Q8WKU6;Q31669;B7P0F0;Q36637;Q37357;P93986;…	20168	343	CID		77.18	7.02675e-05		6	52		1	1187.62	-36.4689	8/97	pps_pisum_IE_trypsin_rep2.mgf
	High	GGLDFTKDDENVNSQPFMR	B8YGX4;Q6PSM7;Q71N62;C7AQS9;Q9TI22;O98435;Q33550;Q29VE5;C7AQU8;Q31992;P36489;Q32800;Q9TJY5;Q8MAK5;Q32816;O63121;O98553;Q9GD60;D8V9G2;Q36667;Q8SKV4;P94086;B5KQR7;P94048;P93976;Q9GD57;Q8HUY1;P94106;A8DPF8;O03607;Q8HUZ7;Q36683;Q8HU48;A8DPF0;O63147;Q33620;Q8MAK6;P94054;Q9TI88;D2CN03;D8V9A9;D8V9C3;P92468;P94039;P94042;A5Y0S8;D6C5Z0;Q9TI00;Q8HDA1;P94046;P92469;O98659;P94038;D8V9C6;Q36657;Q33535;Q33507;…	22231	353	CID		59.09	0.0035802		2	51		1	2169.91	-35.4349	9/193	pps_pisum_IE_trypsin_rep2.mgf
	High	YGRPLLGcTIKPK	B8YGX4;Q6PSM7;Q71N62;C7AQS9;Q9TI22;O98435;Q33550;Q29VE5;C7AQU8;Q31992;P36489;Q32800;Q6RIC2;Q8MAK5;Q32816;O63121;O98553;P94108;Q9GD60;D8V9G2;Q36667;Q8SKV4;P94086;B5KQR7;Q33514;P94048;Q9GD57;Q9TKH0;Q8HUY1;P94106;A8DPF8;Q33268;O03607;Q8HUZ7;Q8HU48;A8DPF0;O63147;Q33620;Q8MAK6;P94054;Q9TI88;D2CN03;D8V9A9;D8V9C3;P92468;P94039;P94042;A5Y0S8;D6C5Z0;O63185;Q9TI00;P94046;P92469;O98659;P94038;D8V9C6;Q36657;…	22107	356	CID	C8(Carbamidomethyl)	57.48	0.00722697		4	53		1	1502.79	-43.882	10/120	pps_pisum_IE_trypsin_rep2.mgf
	Medium	DTDILAAFR	Q6PSM7;C7AQS9;Q9TI22;O98435;Q33550;Q29VE5;C7AQU8;Q31992;P36489;Q32800;Q6RIC2;Q9TJY5;Q8MAK5;Q32816;O63121;P94108;Q9GD60;Q36667;P94086;B5KQR7;Q33514;P93976;Q9GD57;Q9TKH0;Q8HUY1;P94106;A8DPF8;Q33268;O03607;Q8HUZ7;Q36683;A8DPF0;O63147;Q33620;P94054;Q9TI88;D2CN03;D8V9A9;D8V9C3;P94042;D6C5Z0;O63185;Q9TI00;Q8HDA1;P94046;P92469;O98659;P94038;D8V9C6;Q36657;Q33535;Q33507;Q8WKU6;Q37357;P93986;Q9GDQ2;Q8HT77;…	17751	307	CID		45.18	0.104516	0	1	52		1	1021.51	-17.6613	7/74	pps_pisum_IE_trypsin_rep2.mgf
	Medium	WSPELAAAcEVxKE	Q4VI97;Q4VI95;Q4VI83;Q4VI73;Q4VI99	8	5	CID	C9(Carbamidomethyl), X12(G)	44.67	0.0733292	0	1	50		1	1546.68	-28.3789	16/129	pps_pisum_IE_trypsin_rep2.mgf
	Medium	WSPELAAAcEVxK	Q4VI97;Q4VI95;Q4KUD6;Q9GEP1;Q4VI83;Q4VI73;Q4VI99;Q95CF9	16	8	CID	C9(Carbamidomethyl), X12(W)	44.06	0.0843872		6	50		1	1546.68	-38.2387	18/115	pps_pisum_IE_trypsin_rep2.mgf
	Medium	NHGMHFR	Q9TI22;Q33550;C7AQU8;Q31992;P36489;Q32800;Q6RIC2;Q9TJY5;Q8MAK5;Q32816;O63121;O98553;Q9GD60;D8V9G2;Q8SKV4;P94086;B5KQR7;Q33514;P94048;P93976;Q8HUY1;P94106;A8DPF8;Q33268;O03607;Q36683;Q8HU48;A8DPF0;O63147;Q33620;P94054;Q9TI88;D2CN03;D8V9A9;D8V9C3;P92468;P94039;P94042;A5Y0S8;O63185;Q9TI00;Q8HDA1;P92469;P94038;D8V9C6;Q36657;Q33535;Q33507;E0D9I0;Q8WKU6;B7P0F0;Q36637;Q37357;P93986;A0PDA4;Q9GDQ2;Q8HT77;…	14981	267	CID		42.4	0.102138	0	1	49	33	1	898.393	-19.3026	8/68	pps_pisum_IE_trypsin_rep2.mgf
	Low	DDENVNSQPFMR	B8YGX4;Q6PSM7;Q71N62;C7AQS9;Q9TI22;O98435;Q33550;Q29VE5;C7AQU8;Q31992;P36489;Q32800;Q9TJY5;Q8MAK5;Q32816;O63121;O98553;Q9GD60;D8V9G2;Q36667;Q8SKV4;P94086;B5KQR7;P94048;P93976;Q9GD57;Q8HUY1;P94106;A8DPF8;O03607;Q8HUZ7;Q36683;Q8HU48;A8DPF0;O63147;Q33620;Q8MAK6;P94054;Q9TI88;D2CN03;D8V9A9;D8V9C3;P92468;P94039;P94042;A5Y0S8;D6C5Z0;Q9TI00;Q8HDA1;P94046;P92469;O98659;P94038;D8V9C6;Q36657;Q33535;Q33507;…	22503	364	CID		40.44	0.240764		4	51		1	1451.6	-13.9441	14/121	pps_pisum_IE_trypsin_rep2.mgf
	Low	EITLGFVDLLR	C7AQS9;C7AQU8;Q6RIC2;Q8HUY1;Q8HUZ7;Q8MAK6;D2CN03;A5Y0S8;D6C5Z0;Q8HDA1;E0D9I0;Q9TLI7;A5X4I3;A5X4L3;E0DA51;Q8MAK2;Q8MCX9;Q05554;P31184;P69576;P04717;Q8MAT5;Q36650;Q71N78;Q4VI97;B8PRP3;D1KWX9;Q33206;O47068;Q9MS05;O78309;Q66MG6;Q4VI95;A4F4H5;C0J9S0;C7AQR7;C7AQU0;B3SHH2;Q3T5L5;Q4VIC2;Q39972;O47280;Q29S37;Q32555;O03616;Q9XQL8;O98900;Q8MC01;D2CMZ3;Q95F83;Q9GEP1;O47272;O20245;A4V8H9;C3RXH1;A5PF92;Q33051;…	4911	148	CID		35.48	0.805517		7	51	45	1	1275.69	-32.4346	14/97	pps_pisum_IE_trypsin_rep2.mgf
	Low	AVYEcLR	B8YGX4;Q71N62;C7AQS9;O98435;Q33550;Q29VE5;C7AQU8;Q31992;P36489;Q8MAK5;Q32816;O63121;O98553;P94108;Q9GD60;D8V9G2;Q36667;Q8SKV4;P94086;B5KQR7;Q33514;P93976;Q9GD57;Q8HUY1;A8DPF8;Q36683;Q8HU48;A8DPF0;O63147;Q33620;Q8MAK6;P94054;Q9TI88;D2CN03;D8V9A9;D8V9C3;P92468;P94042;A5Y0S8;D6C5Z0;O63185;Q9TI00;Q8HDA1;P94046;P92469;O98659;P94038;D8V9C6;Q36657;Q33535;Q33507;E0D9I0;Q8WKU6;Q31669;B7P0F0;Q36637;Q37357;…	21455	342	CID	C5(Carbamidomethyl)	28.82	3.67514	0	1	51	41	1	910.439	-6.85965	8/51	pps_pisum_IE_trypsin_rep2.mgf
A4F4H5	35.43	10	10	381	42.1232	7.02002	262.254	Ribulose-1,5-bisphosphate carboxylase (Fragment) OS=Melastoma beccarianum GN=rbcL PE=4 SV=1 - [A4F4H5_MELBE]
	Confidence Icon	Sequence	Protein Accessions	# Proteins	# Protein Groups	Activation Type	Modifications	IonScore	Exp Value	Δ Score	Rank	Identity High	Homology Threshold	Charge	m/z [Da]	ΔM [ppm]	Ions Matched	Spectrum File
	High	GHYLNATAGTcEEMIxR	P93976;A4F4H5;Q6PZA1	6	3	CID	C11(Carbamidomethyl), X16(K)	108.3	3.61309e-08		4	50		1	1950.85	-33.5368	13/168	pps_pisum_IE_trypsin_rep2.mgf
	High	VTPQPGVPPEEAGAAVAAESSTGTWTTVWTDGLTSLDR	Q71N62;C7AQS9;Q9TI22;Q33550;C7AQU8;P36489;Q32800;Q6RIC2;Q9TJY5;Q32816;O98553;Q9GD60;D8V9G2;Q36667;Q8SKV4;P94086;B5KQR7;Q33514;P94048;P93976;Q9GD57;Q8HUY1;P94106;Q33268;O03607;Q8HUZ7;Q36683;Q8HU48;A8DPF0;Q33620;P94054;Q9TI88;D2CN03;D8V9A9;D8V9C3;P92468;P94039;P94042;A5Y0S8;D6C5Z0;O63185;Q9TI00;P92469;O98659;D8V9C6;Q8WKU6;Q31669;Q37357;A0PDA4;Q8HT77;A5X4I3;P94074;A5X4L3;Q6LA00;D8V9E6;E5KUU8;Q9GD45;…	13123	268	CID		100.82	2.3413e-07		9	51		1	3854.69	-46.7512	17/435	pps_pisum_IE_trypsin_rep2.mgf
	High	TFQGPPHGIQVER	Q6PSM7;Q71N62;C7AQS9;Q9TI22;Q33550;Q29VE5;C7AQU8;Q31992;Q32800;Q6RIC2;Q9TJY5;Q8MAK5;O63121;P94108;Q9GD60;D8V9G2;Q36667;Q8SKV4;P94086;B5KQR7;Q33514;P93976;Q9GD57;Q9TKH0;Q8HUY1;A8DPF8;Q33268;Q8HUZ7;Q36683;Q8HU48;A8DPF0;O63147;Q8MAK6;P94054;Q9TI88;D2CN03;D8V9A9;D8V9C3;P92468;A5Y0S8;D6C5Z0;O63185;Q9TI00;P94046;P92469;O98659;P94038;D8V9C6;Q36657;Q33535;Q33507;E0D9I0;Q8WKU6;Q31669;Q37357;A0PDA4;Q9GE67;…	19129	333	CID		92.76	2.07816e-06		5	53		1	1465.73	-19.456	17/139	pps_pisum_IE_trypsin_rep2.mgf
	High	DNGLLLHIHR	B8YGX4;C7AQS9;Q9TI22;Q33550;Q29VE5;C7AQU8;Q31992;P36489;Q32800;Q6RIC2;Q9TJY5;Q8MAK5;Q32816;O98553;Q9GD60;D8V9G2;Q36667;Q8SKV4;B5KQR7;Q33514;Q9GD57;Q9TKH0;Q8HUY1;P94106;A8DPF8;Q33268;Q8HUZ7;Q36683;Q8HU48;A8DPF0;O63147;Q33620;Q8MAK6;P94054;Q9TI88;D2CN03;D8V9A9;D8V9C3;P92468;A5Y0S8;D6C5Z0;O63185;Q8HDA1;P94046;P92469;O98659;P94038;D8V9C6;Q33535;Q33507;E0D9I0;Q8WKU6;Q31669;B7P0F0;Q36637;Q37357;P93986;…	20168	343	CID		77.18	7.02675e-05		6	52		1	1187.62	-36.4689	8/97	pps_pisum_IE_trypsin_rep2.mgf
	High	GGLDFTKDDENVNSQPFMR	B8YGX4;Q6PSM7;Q71N62;C7AQS9;Q9TI22;O98435;Q33550;Q29VE5;C7AQU8;Q31992;P36489;Q32800;Q9TJY5;Q8MAK5;Q32816;O63121;O98553;Q9GD60;D8V9G2;Q36667;Q8SKV4;P94086;B5KQR7;P94048;P93976;Q9GD57;Q8HUY1;P94106;A8DPF8;O03607;Q8HUZ7;Q36683;Q8HU48;A8DPF0;O63147;Q33620;Q8MAK6;P94054;Q9TI88;D2CN03;D8V9A9;D8V9C3;P92468;P94039;P94042;A5Y0S8;D6C5Z0;Q9TI00;Q8HDA1;P94046;P92469;O98659;P94038;D8V9C6;Q36657;Q33535;Q33507;…	22231	353	CID		59.09	0.0035802		2	51		1	2169.91	-35.4349	9/193	pps_pisum_IE_trypsin_rep2.mgf
	High	YGRPLLGcTIKPK	B8YGX4;Q6PSM7;Q71N62;C7AQS9;Q9TI22;O98435;Q33550;Q29VE5;C7AQU8;Q31992;P36489;Q32800;Q6RIC2;Q8MAK5;Q32816;O63121;O98553;P94108;Q9GD60;D8V9G2;Q36667;Q8SKV4;P94086;B5KQR7;Q33514;P94048;Q9GD57;Q9TKH0;Q8HUY1;P94106;A8DPF8;Q33268;O03607;Q8HUZ7;Q8HU48;A8DPF0;O63147;Q33620;Q8MAK6;P94054;Q9TI88;D2CN03;D8V9A9;D8V9C3;P92468;P94039;P94042;A5Y0S8;D6C5Z0;O63185;Q9TI00;P94046;P92469;O98659;P94038;D8V9C6;Q36657;…	22107	356	CID	C8(Carbamidomethyl)	57.48	0.00722697		4	53		1	1502.79	-43.882	10/120	pps_pisum_IE_trypsin_rep2.mgf
	Medium	NHGMHFR	Q9TI22;Q33550;C7AQU8;Q31992;P36489;Q32800;Q6RIC2;Q9TJY5;Q8MAK5;Q32816;O63121;O98553;Q9GD60;D8V9G2;Q8SKV4;P94086;B5KQR7;Q33514;P94048;P93976;Q8HUY1;P94106;A8DPF8;Q33268;O03607;Q36683;Q8HU48;A8DPF0;O63147;Q33620;P94054;Q9TI88;D2CN03;D8V9A9;D8V9C3;P92468;P94039;P94042;A5Y0S8;O63185;Q9TI00;Q8HDA1;P92469;P94038;D8V9C6;Q36657;Q33535;Q33507;E0D9I0;Q8WKU6;B7P0F0;Q36637;Q37357;P93986;A0PDA4;Q9GDQ2;Q8HT77;…	14981	267	CID		42.4	0.102138	0	1	49	33	1	898.393	-19.3026	8/68	pps_pisum_IE_trypsin_rep2.mgf
	Low	DDENVNSQPFMR	B8YGX4;Q6PSM7;Q71N62;C7AQS9;Q9TI22;O98435;Q33550;Q29VE5;C7AQU8;Q31992;P36489;Q32800;Q9TJY5;Q8MAK5;Q32816;O63121;O98553;Q9GD60;D8V9G2;Q36667;Q8SKV4;P94086;B5KQR7;P94048;P93976;Q9GD57;Q8HUY1;P94106;A8DPF8;O03607;Q8HUZ7;Q36683;Q8HU48;A8DPF0;O63147;Q33620;Q8MAK6;P94054;Q9TI88;D2CN03;D8V9A9;D8V9C3;P92468;P94039;P94042;A5Y0S8;D6C5Z0;Q9TI00;Q8HDA1;P94046;P92469;O98659;P94038;D8V9C6;Q36657;Q33535;Q33507;…	22503	364	CID		40.44	0.240764		4	51		1	1451.6	-13.9441	14/121	pps_pisum_IE_trypsin_rep2.mgf
	Low	EITLGFVDLLR	C7AQS9;C7AQU8;Q6RIC2;Q8HUY1;Q8HUZ7;Q8MAK6;D2CN03;A5Y0S8;D6C5Z0;Q8HDA1;E0D9I0;Q9TLI7;A5X4I3;A5X4L3;E0DA51;Q8MAK2;Q8MCX9;Q05554;P31184;P69576;P04717;Q8MAT5;Q36650;Q71N78;Q4VI97;B8PRP3;D1KWX9;Q33206;O47068;Q9MS05;O78309;Q66MG6;Q4VI95;A4F4H5;C0J9S0;C7AQR7;C7AQU0;B3SHH2;Q3T5L5;Q4VIC2;Q39972;O47280;Q29S37;Q32555;O03616;Q9XQL8;O98900;Q8MC01;D2CMZ3;Q95F83;Q9GEP1;O47272;O20245;A4V8H9;C3RXH1;A5PF92;Q33051;…	4911	148	CID		35.48	0.805517		7	51	45	1	1275.69	-32.4346	14/97	pps_pisum_IE_trypsin_rep2.mgf
	Low	AVYEcLR	B8YGX4;Q71N62;C7AQS9;O98435;Q33550;Q29VE5;C7AQU8;Q31992;P36489;Q8MAK5;Q32816;O63121;O98553;P94108;Q9GD60;D8V9G2;Q36667;Q8SKV4;P94086;B5KQR7;Q33514;P93976;Q9GD57;Q8HUY1;A8DPF8;Q36683;Q8HU48;A8DPF0;O63147;Q33620;Q8MAK6;P94054;Q9TI88;D2CN03;D8V9A9;D8V9C3;P92468;P94042;A5Y0S8;D6C5Z0;O63185;Q9TI00;Q8HDA1;P94046;P92469;O98659;P94038;D8V9C6;Q36657;Q33535;Q33507;E0D9I0;Q8WKU6;Q31669;B7P0F0;Q36637;Q37357;…	21455	342	CID	C5(Carbamidomethyl)	28.82	3.67514	0	1	51	41	1	910.439	-6.85965	8/51	pps_pisum_IE_trypsin_rep2.mgf
D5FUM3	32.98	13	12	467	51.75	6.48096	262.254	Ribulose-1,5-bisphosphate carboxylase/oxygenase large subunit (Fragment) OS=Hibbertia banksii GN=rbcl PE=3 SV=1 - [D5FUM3_9MAGN]
	Confidence Icon	Sequence	Protein Accessions	# Proteins	# Protein Groups	Activation Type	Modifications	IonScore	Exp Value	Δ Score	Rank	Identity High	Homology Threshold	Charge	m/z [Da]	ΔM [ppm]	Ions Matched	Spectrum File
	High	GHYLNATAGTcEEMIKR	Q33550;Q29VE5;Q31992;P36489;Q6RIC2;Q9TJY5;Q32816;O98553;P94108;Q36667;Q9GD57;Q8HUY1;A8DPF8;Q33268;Q8HUZ7;Q36683;Q8HU48;Q8MAK6;Q9TI88;D2CN03;D8V9A9;D8V9C3;P94039;A5Y0S8;O63185;Q9TI00;Q8HDA1;P94046;P92469;D8V9C6;E0D9I0;Q8WKU6;B7P0F0;Q36637;Q37357;P93986;Q9GDQ2;Q8HT77;A5X4L3;Q6LA00;E5KUU8;Q8HUY5;Q39288;Q37269;Q8MCX9;Q8HVG8;A3KLW4;Q3MKL9;P31184;P69576;Q6GZ97;Q8WHV7;Q95A73;Q9MTF6;Q31870;Q36650;Q5GLI7;…	7090	170	CID	C11(Carbamidomethyl)	108.3	3.61309e-08		3	50		1	1950.85	-33.5368	13/168	pps_pisum_IE_trypsin_rep2.mgf
	High	VTPQPGVPPEEAGAAVAAESSTGTWTTVWTDGLTSLDR	Q71N62;C7AQS9;Q9TI22;Q33550;C7AQU8;P36489;Q32800;Q6RIC2;Q9TJY5;Q32816;O98553;Q9GD60;D8V9G2;Q36667;Q8SKV4;P94086;B5KQR7;Q33514;P94048;P93976;Q9GD57;Q8HUY1;P94106;Q33268;O03607;Q8HUZ7;Q36683;Q8HU48;A8DPF0;Q33620;P94054;Q9TI88;D2CN03;D8V9A9;D8V9C3;P92468;P94039;P94042;A5Y0S8;D6C5Z0;O63185;Q9TI00;P92469;O98659;D8V9C6;Q8WKU6;Q31669;Q37357;A0PDA4;Q8HT77;A5X4I3;P94074;A5X4L3;Q6LA00;D8V9E6;E5KUU8;Q9GD45;…	13123	268	CID		100.82	2.3413e-07		9	51		1	3854.69	-46.7512	17/435	pps_pisum_IE_trypsin_rep2.mgf
	High	TFQGPPHGIQVER	Q6PSM7;Q71N62;C7AQS9;Q9TI22;Q33550;Q29VE5;C7AQU8;Q31992;Q32800;Q6RIC2;Q9TJY5;Q8MAK5;O63121;P94108;Q9GD60;D8V9G2;Q36667;Q8SKV4;P94086;B5KQR7;Q33514;P93976;Q9GD57;Q9TKH0;Q8HUY1;A8DPF8;Q33268;Q8HUZ7;Q36683;Q8HU48;A8DPF0;O63147;Q8MAK6;P94054;Q9TI88;D2CN03;D8V9A9;D8V9C3;P92468;A5Y0S8;D6C5Z0;O63185;Q9TI00;P94046;P92469;O98659;P94038;D8V9C6;Q36657;Q33535;Q33507;E0D9I0;Q8WKU6;Q31669;Q37357;A0PDA4;Q9GE67;…	19129	333	CID		92.76	2.07816e-06		5	53		1	1465.73	-19.456	17/139	pps_pisum_IE_trypsin_rep2.mgf
	High	DNGLLLHIHR	B8YGX4;C7AQS9;Q9TI22;Q33550;Q29VE5;C7AQU8;Q31992;P36489;Q32800;Q6RIC2;Q9TJY5;Q8MAK5;Q32816;O98553;Q9GD60;D8V9G2;Q36667;Q8SKV4;B5KQR7;Q33514;Q9GD57;Q9TKH0;Q8HUY1;P94106;A8DPF8;Q33268;Q8HUZ7;Q36683;Q8HU48;A8DPF0;O63147;Q33620;Q8MAK6;P94054;Q9TI88;D2CN03;D8V9A9;D8V9C3;P92468;A5Y0S8;D6C5Z0;O63185;Q8HDA1;P94046;P92469;O98659;P94038;D8V9C6;Q33535;Q33507;E0D9I0;Q8WKU6;Q31669;B7P0F0;Q36637;Q37357;P93986;…	20168	343	CID		77.18	7.02675e-05		6	52		1	1187.62	-36.4689	8/97	pps_pisum_IE_trypsin_rep2.mgf
	High	GGLDFTKDDENVNSQPFMR	B8YGX4;Q6PSM7;Q71N62;C7AQS9;Q9TI22;O98435;Q33550;Q29VE5;C7AQU8;Q31992;P36489;Q32800;Q9TJY5;Q8MAK5;Q32816;O63121;O98553;Q9GD60;D8V9G2;Q36667;Q8SKV4;P94086;B5KQR7;P94048;P93976;Q9GD57;Q8HUY1;P94106;A8DPF8;O03607;Q8HUZ7;Q36683;Q8HU48;A8DPF0;O63147;Q33620;Q8MAK6;P94054;Q9TI88;D2CN03;D8V9A9;D8V9C3;P92468;P94039;P94042;A5Y0S8;D6C5Z0;Q9TI00;Q8HDA1;P94046;P92469;O98659;P94038;D8V9C6;Q36657;Q33535;Q33507;…	22231	353	CID		59.09	0.0035802		2	51		1	2169.91	-35.4349	9/193	pps_pisum_IE_trypsin_rep2.mgf
	High	YGRPLLGcTIKPK	B8YGX4;Q6PSM7;Q71N62;C7AQS9;Q9TI22;O98435;Q33550;Q29VE5;C7AQU8;Q31992;P36489;Q32800;Q6RIC2;Q8MAK5;Q32816;O63121;O98553;P94108;Q9GD60;D8V9G2;Q36667;Q8SKV4;P94086;B5KQR7;Q33514;P94048;Q9GD57;Q9TKH0;Q8HUY1;P94106;A8DPF8;Q33268;O03607;Q8HUZ7;Q8HU48;A8DPF0;O63147;Q33620;Q8MAK6;P94054;Q9TI88;D2CN03;D8V9A9;D8V9C3;P92468;P94039;P94042;A5Y0S8;D6C5Z0;O63185;Q9TI00;P94046;P92469;O98659;P94038;D8V9C6;Q36657;…	22107	356	CID	C8(Carbamidomethyl)	57.48	0.00722697		4	53		1	1502.79	-43.882	10/120	pps_pisum_IE_trypsin_rep2.mgf
	Medium	DTDILAAFR	Q6PSM7;C7AQS9;Q9TI22;O98435;Q33550;Q29VE5;C7AQU8;Q31992;P36489;Q32800;Q6RIC2;Q9TJY5;Q8MAK5;Q32816;O63121;P94108;Q9GD60;Q36667;P94086;B5KQR7;Q33514;P93976;Q9GD57;Q9TKH0;Q8HUY1;P94106;A8DPF8;Q33268;O03607;Q8HUZ7;Q36683;A8DPF0;O63147;Q33620;P94054;Q9TI88;D2CN03;D8V9A9;D8V9C3;P94042;D6C5Z0;O63185;Q9TI00;Q8HDA1;P94046;P92469;O98659;P94038;D8V9C6;Q36657;Q33535;Q33507;Q8WKU6;Q37357;P93986;Q9GDQ2;Q8HT77;…	17751	307	CID		45.18	0.104516	0	1	52		1	1021.51	-17.6613	7/74	pps_pisum_IE_trypsin_rep2.mgf
	Medium	NHGMHFR	Q9TI22;Q33550;C7AQU8;Q31992;P36489;Q32800;Q6RIC2;Q9TJY5;Q8MAK5;Q32816;O63121;O98553;Q9GD60;D8V9G2;Q8SKV4;P94086;B5KQR7;Q33514;P94048;P93976;Q8HUY1;P94106;A8DPF8;Q33268;O03607;Q36683;Q8HU48;A8DPF0;O63147;Q33620;P94054;Q9TI88;D2CN03;D8V9A9;D8V9C3;P92468;P94039;P94042;A5Y0S8;O63185;Q9TI00;Q8HDA1;P92469;P94038;D8V9C6;Q36657;Q33535;Q33507;E0D9I0;Q8WKU6;B7P0F0;Q36637;Q37357;P93986;A0PDA4;Q9GDQ2;Q8HT77;…	14981	267	CID		42.4	0.102138	0	1	49	33	1	898.393	-19.3026	8/68	pps_pisum_IE_trypsin_rep2.mgf
	Low	DDENVNSQPFMR	B8YGX4;Q6PSM7;Q71N62;C7AQS9;Q9TI22;O98435;Q33550;Q29VE5;C7AQU8;Q31992;P36489;Q32800;Q9TJY5;Q8MAK5;Q32816;O63121;O98553;Q9GD60;D8V9G2;Q36667;Q8SKV4;P94086;B5KQR7;P94048;P93976;Q9GD57;Q8HUY1;P94106;A8DPF8;O03607;Q8HUZ7;Q36683;Q8HU48;A8DPF0;O63147;Q33620;Q8MAK6;P94054;Q9TI88;D2CN03;D8V9A9;D8V9C3;P92468;P94039;P94042;A5Y0S8;D6C5Z0;Q9TI00;Q8HDA1;P94046;P92469;O98659;P94038;D8V9C6;Q36657;Q33535;Q33507;…	22503	364	CID		40.44	0.240764		4	51		1	1451.6	-13.9441	14/121	pps_pisum_IE_trypsin_rep2.mgf
	Low	FLFcAEAIYK	Q6PSM7;C7AQS9;Q9TI22;Q29VE5;Q31992;Q6RIC2;Q32816;B5KQR7;Q8HUY1;Q8HUZ7;Q36683;A8DPF0;Q33620;Q8MAK6;A5Y0S8;D6C5Z0;B7P0F0;Q36637;A0PDA4;Q8HT77;A5X4I3;A5X4L3;Q6LA00;Q8MAK2;Q8MCX9;Q95E64;Q05554;P04717;P36487;Q6GZ97;Q8WHV7;Q9MTF6;Q36650;A0PDB4;A9P786;B3THH2;B8PRP3;D1KWX9;Q9BA14;O20211;O20274;Q33206;O78309;A1XM40;A5X4C4;C7AQR7;C7AQU0;D5FUM3;D6MYJ0;Q7YJM2;Q5K3Y8;Q6VW49;Q4VIC2;Q9TN78;Q37220;Q39972;O03644;…	5539	154	CID	C4(Carbamidomethyl)	37.31	0.689292		5	52		1	1261.59	-27.7469	9/76	pps_pisum_IE_trypsin_rep2.mgf
	Low	EITLGFVDLxR	Q71N62;Q8MAK5;D5FUM3	3	3	CID	X10(I)	35.48	0.805517		6	51	45	1	1275.69	-32.4346	14/97	pps_pisum_IE_trypsin_rep2.mgf
	Low	EITLGFVDLxR	Q71N62;Q8MAK5;D5FUM3	3	3	CID	X10(L)	35.48	0.805517		8	51	45	1	1275.69	-32.4346	14/97	pps_pisum_IE_trypsin_rep2.mgf
	Low	AVYEcLR	B8YGX4;Q71N62;C7AQS9;O98435;Q33550;Q29VE5;C7AQU8;Q31992;P36489;Q8MAK5;Q32816;O63121;O98553;P94108;Q9GD60;D8V9G2;Q36667;Q8SKV4;P94086;B5KQR7;Q33514;P93976;Q9GD57;Q8HUY1;A8DPF8;Q36683;Q8HU48;A8DPF0;O63147;Q33620;Q8MAK6;P94054;Q9TI88;D2CN03;D8V9A9;D8V9C3;P92468;P94042;A5Y0S8;D6C5Z0;O63185;Q9TI00;Q8HDA1;P94046;P92469;O98659;P94038;D8V9C6;Q36657;Q33535;Q33507;E0D9I0;Q8WKU6;Q31669;B7P0F0;Q36637;Q37357;…	21455	342	CID	C5(Carbamidomethyl)	28.82	3.67514	0	1	51	41	1	910.439	-6.85965	8/51	pps_pisum_IE_trypsin_rep2.mgf
D6MYJ0	31.04	11	11	480	53.1635	6.68311	262.254	Ribulose-1,5-bisphosphate carboxylase/oxygenase large subunit OS=Arum byzantinum GN=rbcL PE=3 SV=1 - [D6MYJ0_9ARAE]
	Confidence Icon	Sequence	Protein Accessions	# Proteins	# Protein Groups	Activation Type	Modifications	IonScore	Exp Value	Δ Score	Rank	Identity High	Homology Threshold	Charge	m/z [Da]	ΔM [ppm]	Ions Matched	Spectrum File
	High	GHYLNATAGTcEEMIKR	Q33550;Q29VE5;Q31992;P36489;Q6RIC2;Q9TJY5;Q32816;O98553;P94108;Q36667;Q9GD57;Q8HUY1;A8DPF8;Q33268;Q8HUZ7;Q36683;Q8HU48;Q8MAK6;Q9TI88;D2CN03;D8V9A9;D8V9C3;P94039;A5Y0S8;O63185;Q9TI00;Q8HDA1;P94046;P92469;D8V9C6;E0D9I0;Q8WKU6;B7P0F0;Q36637;Q37357;P93986;Q9GDQ2;Q8HT77;A5X4L3;Q6LA00;E5KUU8;Q8HUY5;Q39288;Q37269;Q8MCX9;Q8HVG8;A3KLW4;Q3MKL9;P31184;P69576;Q6GZ97;Q8WHV7;Q95A73;Q9MTF6;Q31870;Q36650;Q5GLI7;…	7090	170	CID	C11(Carbamidomethyl)	108.3	3.61309e-08		3	50		1	1950.85	-33.5368	13/168	pps_pisum_IE_trypsin_rep2.mgf
	High	VTPQPGVPPEEAGAAVAAESSTGTWTTVWTDGLTSLDR	Q71N62;C7AQS9;Q9TI22;Q33550;C7AQU8;P36489;Q32800;Q6RIC2;Q9TJY5;Q32816;O98553;Q9GD60;D8V9G2;Q36667;Q8SKV4;P94086;B5KQR7;Q33514;P94048;P93976;Q9GD57;Q8HUY1;P94106;Q33268;O03607;Q8HUZ7;Q36683;Q8HU48;A8DPF0;Q33620;P94054;Q9TI88;D2CN03;D8V9A9;D8V9C3;P92468;P94039;P94042;A5Y0S8;D6C5Z0;O63185;Q9TI00;P92469;O98659;D8V9C6;Q8WKU6;Q31669;Q37357;A0PDA4;Q8HT77;A5X4I3;P94074;A5X4L3;Q6LA00;D8V9E6;E5KUU8;Q9GD45;…	13123	268	CID		100.82	2.3413e-07		9	51		1	3854.69	-46.7512	17/435	pps_pisum_IE_trypsin_rep2.mgf
	High	TFQGPPHGIQVER	Q6PSM7;Q71N62;C7AQS9;Q9TI22;Q33550;Q29VE5;C7AQU8;Q31992;Q32800;Q6RIC2;Q9TJY5;Q8MAK5;O63121;P94108;Q9GD60;D8V9G2;Q36667;Q8SKV4;P94086;B5KQR7;Q33514;P93976;Q9GD57;Q9TKH0;Q8HUY1;A8DPF8;Q33268;Q8HUZ7;Q36683;Q8HU48;A8DPF0;O63147;Q8MAK6;P94054;Q9TI88;D2CN03;D8V9A9;D8V9C3;P92468;A5Y0S8;D6C5Z0;O63185;Q9TI00;P94046;P92469;O98659;P94038;D8V9C6;Q36657;Q33535;Q33507;E0D9I0;Q8WKU6;Q31669;Q37357;A0PDA4;Q9GE67;…	19129	333	CID		92.76	2.07816e-06		5	53		1	1465.73	-19.456	17/139	pps_pisum_IE_trypsin_rep2.mgf
	High	DNGLLLHIHR	B8YGX4;C7AQS9;Q9TI22;Q33550;Q29VE5;C7AQU8;Q31992;P36489;Q32800;Q6RIC2;Q9TJY5;Q8MAK5;Q32816;O98553;Q9GD60;D8V9G2;Q36667;Q8SKV4;B5KQR7;Q33514;Q9GD57;Q9TKH0;Q8HUY1;P94106;A8DPF8;Q33268;Q8HUZ7;Q36683;Q8HU48;A8DPF0;O63147;Q33620;Q8MAK6;P94054;Q9TI88;D2CN03;D8V9A9;D8V9C3;P92468;A5Y0S8;D6C5Z0;O63185;Q8HDA1;P94046;P92469;O98659;P94038;D8V9C6;Q33535;Q33507;E0D9I0;Q8WKU6;Q31669;B7P0F0;Q36637;Q37357;P93986;…	20168	343	CID		77.18	7.02675e-05		6	52		1	1187.62	-36.4689	8/97	pps_pisum_IE_trypsin_rep2.mgf
	High	GGLDFTKDDENVNxQPFMR	D6MYJ0;Q95633;O20245;Q6VW13	7	4	CID	X14(S)	59.09	0.0035802		8	51		1	2169.91	-35.4349	9/189	pps_pisum_IE_trypsin_rep2.mgf
	High	YGRPLLGcTIKPK	B8YGX4;Q6PSM7;Q71N62;C7AQS9;Q9TI22;O98435;Q33550;Q29VE5;C7AQU8;Q31992;P36489;Q32800;Q6RIC2;Q8MAK5;Q32816;O63121;O98553;P94108;Q9GD60;D8V9G2;Q36667;Q8SKV4;P94086;B5KQR7;Q33514;P94048;Q9GD57;Q9TKH0;Q8HUY1;P94106;A8DPF8;Q33268;O03607;Q8HUZ7;Q8HU48;A8DPF0;O63147;Q33620;Q8MAK6;P94054;Q9TI88;D2CN03;D8V9A9;D8V9C3;P92468;P94039;P94042;A5Y0S8;D6C5Z0;O63185;Q9TI00;P94046;P92469;O98659;P94038;D8V9C6;Q36657;…	22107	356	CID	C8(Carbamidomethyl)	57.48	0.00722697		4	53		1	1502.79	-43.882	10/120	pps_pisum_IE_trypsin_rep2.mgf
	Medium	DTDILAAFR	Q6PSM7;C7AQS9;Q9TI22;O98435;Q33550;Q29VE5;C7AQU8;Q31992;P36489;Q32800;Q6RIC2;Q9TJY5;Q8MAK5;Q32816;O63121;P94108;Q9GD60;Q36667;P94086;B5KQR7;Q33514;P93976;Q9GD57;Q9TKH0;Q8HUY1;P94106;A8DPF8;Q33268;O03607;Q8HUZ7;Q36683;A8DPF0;O63147;Q33620;P94054;Q9TI88;D2CN03;D8V9A9;D8V9C3;P94042;D6C5Z0;O63185;Q9TI00;Q8HDA1;P94046;P92469;O98659;P94038;D8V9C6;Q36657;Q33535;Q33507;Q8WKU6;Q37357;P93986;Q9GDQ2;Q8HT77;…	17751	307	CID		45.18	0.104516	0	1	52		1	1021.51	-17.6613	7/74	pps_pisum_IE_trypsin_rep2.mgf
	Medium	WSPELAAAcEVWK	O98435;Q33550;Q29VE5;P36489;Q6RIC2;Q9TJY5;Q32816;O63121;O98553;P94108;Q36667;P94086;B5KQR7;Q33514;P94048;P93976;Q8HUY1;P94106;A8DPF8;Q33268;Q8HUZ7;Q36683;Q8HU48;A8DPF0;O63147;Q33620;P94054;Q9TI88;D2CN03;D8V9A9;P92468;P94039;A5Y0S8;D6C5Z0;O63185;Q9TI00;P94046;P94038;D8V9C6;Q8WKU6;Q31669;P93986;A0PDA4;Q9GDQ2;Q8HT77;A5X4I3;P94074;A5X4L3;Q9GD45;Q8HUY5;Q39288;Q37269;O47047;Q5DK06;O98549;Q3MKL9;Q05554;…	7073	170	CID	C9(Carbamidomethyl)	44.06	0.0843872		4	50		1	1546.68	-38.2387	18/115	pps_pisum_IE_trypsin_rep2.mgf
	Medium	NHGMHFR	Q9TI22;Q33550;C7AQU8;Q31992;P36489;Q32800;Q6RIC2;Q9TJY5;Q8MAK5;Q32816;O63121;O98553;Q9GD60;D8V9G2;Q8SKV4;P94086;B5KQR7;Q33514;P94048;P93976;Q8HUY1;P94106;A8DPF8;Q33268;O03607;Q36683;Q8HU48;A8DPF0;O63147;Q33620;P94054;Q9TI88;D2CN03;D8V9A9;D8V9C3;P92468;P94039;P94042;A5Y0S8;O63185;Q9TI00;Q8HDA1;P92469;P94038;D8V9C6;Q36657;Q33535;Q33507;E0D9I0;Q8WKU6;B7P0F0;Q36637;Q37357;P93986;A0PDA4;Q9GDQ2;Q8HT77;…	14981	267	CID		42.4	0.102138	0	1	49	33	1	898.393	-19.3026	8/68	pps_pisum_IE_trypsin_rep2.mgf
	Low	DDENVNxQPFMR	D6MYJ0;Q95633;O20245;Q95CF3;Q6VW13	8	5	CID	X7(S)	40.44	0.240764		10	51		1	1451.6	-13.9441	14/117	pps_pisum_IE_trypsin_rep2.mgf
	Low	FLFcAEAIYK	Q6PSM7;C7AQS9;Q9TI22;Q29VE5;Q31992;Q6RIC2;Q32816;B5KQR7;Q8HUY1;Q8HUZ7;Q36683;A8DPF0;Q33620;Q8MAK6;A5Y0S8;D6C5Z0;B7P0F0;Q36637;A0PDA4;Q8HT77;A5X4I3;A5X4L3;Q6LA00;Q8MAK2;Q8MCX9;Q95E64;Q05554;P04717;P36487;Q6GZ97;Q8WHV7;Q9MTF6;Q36650;A0PDB4;A9P786;B3THH2;B8PRP3;D1KWX9;Q9BA14;O20211;O20274;Q33206;O78309;A1XM40;A5X4C4;C7AQR7;C7AQU0;D5FUM3;D6MYJ0;Q7YJM2;Q5K3Y8;Q6VW49;Q4VIC2;Q9TN78;Q37220;Q39972;O03644;…	5539	154	CID	C4(Carbamidomethyl)	37.31	0.689292		5	52		1	1261.59	-27.7469	9/76	pps_pisum_IE_trypsin_rep2.mgf
Q9MRH9	30.67	11	11	476	52.6637	6.80029	262.254	Ribulose 1,5-bisphosphate carboxylase/oxygenase (Fragment) OS=Gonocaryum litorale GN=rbcL PE=3 SV=1 - [Q9MRH9_9ASTE]
	Confidence Icon	Sequence	Protein Accessions	# Proteins	# Protein Groups	Activation Type	Modifications	IonScore	Exp Value	Δ Score	Rank	Identity High	Homology Threshold	Charge	m/z [Da]	ΔM [ppm]	Ions Matched	Spectrum File
	High	GHYLNATAGTcEEMIKR	Q33550;Q29VE5;Q31992;P36489;Q6RIC2;Q9TJY5;Q32816;O98553;P94108;Q36667;Q9GD57;Q8HUY1;A8DPF8;Q33268;Q8HUZ7;Q36683;Q8HU48;Q8MAK6;Q9TI88;D2CN03;D8V9A9;D8V9C3;P94039;A5Y0S8;O63185;Q9TI00;Q8HDA1;P94046;P92469;D8V9C6;E0D9I0;Q8WKU6;B7P0F0;Q36637;Q37357;P93986;Q9GDQ2;Q8HT77;A5X4L3;Q6LA00;E5KUU8;Q8HUY5;Q39288;Q37269;Q8MCX9;Q8HVG8;A3KLW4;Q3MKL9;P31184;P69576;Q6GZ97;Q8WHV7;Q95A73;Q9MTF6;Q31870;Q36650;Q5GLI7;…	7090	170	CID	C11(Carbamidomethyl)	108.3	3.61309e-08		3	50		1	1950.85	-33.5368	13/168	pps_pisum_IE_trypsin_rep2.mgf
	High	VTPQPGVPPEEAGAAVAAESSTGTWTTVWTDGLTSLDR	Q71N62;C7AQS9;Q9TI22;Q33550;C7AQU8;P36489;Q32800;Q6RIC2;Q9TJY5;Q32816;O98553;Q9GD60;D8V9G2;Q36667;Q8SKV4;P94086;B5KQR7;Q33514;P94048;P93976;Q9GD57;Q8HUY1;P94106;Q33268;O03607;Q8HUZ7;Q36683;Q8HU48;A8DPF0;Q33620;P94054;Q9TI88;D2CN03;D8V9A9;D8V9C3;P92468;P94039;P94042;A5Y0S8;D6C5Z0;O63185;Q9TI00;P92469;O98659;D8V9C6;Q8WKU6;Q31669;Q37357;A0PDA4;Q8HT77;A5X4I3;P94074;A5X4L3;Q6LA00;D8V9E6;E5KUU8;Q9GD45;…	13123	268	CID		100.82	2.3413e-07		9	51		1	3854.69	-46.7512	17/435	pps_pisum_IE_trypsin_rep2.mgf
	High	TFQGPPHGIQVER	Q6PSM7;Q71N62;C7AQS9;Q9TI22;Q33550;Q29VE5;C7AQU8;Q31992;Q32800;Q6RIC2;Q9TJY5;Q8MAK5;O63121;P94108;Q9GD60;D8V9G2;Q36667;Q8SKV4;P94086;B5KQR7;Q33514;P93976;Q9GD57;Q9TKH0;Q8HUY1;A8DPF8;Q33268;Q8HUZ7;Q36683;Q8HU48;A8DPF0;O63147;Q8MAK6;P94054;Q9TI88;D2CN03;D8V9A9;D8V9C3;P92468;A5Y0S8;D6C5Z0;O63185;Q9TI00;P94046;P92469;O98659;P94038;D8V9C6;Q36657;Q33535;Q33507;E0D9I0;Q8WKU6;Q31669;Q37357;A0PDA4;Q9GE67;…	19129	333	CID		92.76	2.07816e-06		5	53		1	1465.73	-19.456	17/139	pps_pisum_IE_trypsin_rep2.mgf
	High	DNGLLLHIHR	B8YGX4;C7AQS9;Q9TI22;Q33550;Q29VE5;C7AQU8;Q31992;P36489;Q32800;Q6RIC2;Q9TJY5;Q8MAK5;Q32816;O98553;Q9GD60;D8V9G2;Q36667;Q8SKV4;B5KQR7;Q33514;Q9GD57;Q9TKH0;Q8HUY1;P94106;A8DPF8;Q33268;Q8HUZ7;Q36683;Q8HU48;A8DPF0;O63147;Q33620;Q8MAK6;P94054;Q9TI88;D2CN03;D8V9A9;D8V9C3;P92468;A5Y0S8;D6C5Z0;O63185;Q8HDA1;P94046;P92469;O98659;P94038;D8V9C6;Q33535;Q33507;E0D9I0;Q8WKU6;Q31669;B7P0F0;Q36637;Q37357;P93986;…	20168	343	CID		77.18	7.02675e-05		6	52		1	1187.62	-36.4689	8/97	pps_pisum_IE_trypsin_rep2.mgf
	High	GGLDFTKDDENVNSQPFMR	B8YGX4;Q6PSM7;Q71N62;C7AQS9;Q9TI22;O98435;Q33550;Q29VE5;C7AQU8;Q31992;P36489;Q32800;Q9TJY5;Q8MAK5;Q32816;O63121;O98553;Q9GD60;D8V9G2;Q36667;Q8SKV4;P94086;B5KQR7;P94048;P93976;Q9GD57;Q8HUY1;P94106;A8DPF8;O03607;Q8HUZ7;Q36683;Q8HU48;A8DPF0;O63147;Q33620;Q8MAK6;P94054;Q9TI88;D2CN03;D8V9A9;D8V9C3;P92468;P94039;P94042;A5Y0S8;D6C5Z0;Q9TI00;Q8HDA1;P94046;P92469;O98659;P94038;D8V9C6;Q36657;Q33535;Q33507;…	22231	353	CID		59.09	0.0035802		2	51		1	2169.91	-35.4349	9/193	pps_pisum_IE_trypsin_rep2.mgf
	High	YGRPLLGcTIKPK	B8YGX4;Q6PSM7;Q71N62;C7AQS9;Q9TI22;O98435;Q33550;Q29VE5;C7AQU8;Q31992;P36489;Q32800;Q6RIC2;Q8MAK5;Q32816;O63121;O98553;P94108;Q9GD60;D8V9G2;Q36667;Q8SKV4;P94086;B5KQR7;Q33514;P94048;Q9GD57;Q9TKH0;Q8HUY1;P94106;A8DPF8;Q33268;O03607;Q8HUZ7;Q8HU48;A8DPF0;O63147;Q33620;Q8MAK6;P94054;Q9TI88;D2CN03;D8V9A9;D8V9C3;P92468;P94039;P94042;A5Y0S8;D6C5Z0;O63185;Q9TI00;P94046;P92469;O98659;P94038;D8V9C6;Q36657;…	22107	356	CID	C8(Carbamidomethyl)	57.48	0.00722697		4	53		1	1502.79	-43.882	10/120	pps_pisum_IE_trypsin_rep2.mgf
	Medium	DxDILAAFR	A5Y0S8;Q9MRH9	13	2	CID	X2(T)	45.18	0.104516		9	52		1	1021.51	-17.6613	7/74	pps_pisum_IE_trypsin_rep2.mgf
	Medium	WSPELAAAcEVWK	O98435;Q33550;Q29VE5;P36489;Q6RIC2;Q9TJY5;Q32816;O63121;O98553;P94108;Q36667;P94086;B5KQR7;Q33514;P94048;P93976;Q8HUY1;P94106;A8DPF8;Q33268;Q8HUZ7;Q36683;Q8HU48;A8DPF0;O63147;Q33620;P94054;Q9TI88;D2CN03;D8V9A9;P92468;P94039;A5Y0S8;D6C5Z0;O63185;Q9TI00;P94046;P94038;D8V9C6;Q8WKU6;Q31669;P93986;A0PDA4;Q9GDQ2;Q8HT77;A5X4I3;P94074;A5X4L3;Q9GD45;Q8HUY5;Q39288;Q37269;O47047;Q5DK06;O98549;Q3MKL9;Q05554;…	7073	170	CID	C9(Carbamidomethyl)	44.06	0.0843872		4	50		1	1546.68	-38.2387	18/115	pps_pisum_IE_trypsin_rep2.mgf
	Medium	NHGxHFR	Q95A73;Q9MRH9;Q6VW49;Q39972;Q85XM3;C6G3A0;Q5J9S3;Q9TID6;Q71N79	33	9	CID	X4(M)	42.4	0.102138		4	49	33	1	898.393	-19.3026	8/68	pps_pisum_IE_trypsin_rep2.mgf
	Low	DDENVNSQPFMR	B8YGX4;Q6PSM7;Q71N62;C7AQS9;Q9TI22;O98435;Q33550;Q29VE5;C7AQU8;Q31992;P36489;Q32800;Q9TJY5;Q8MAK5;Q32816;O63121;O98553;Q9GD60;D8V9G2;Q36667;Q8SKV4;P94086;B5KQR7;P94048;P93976;Q9GD57;Q8HUY1;P94106;A8DPF8;O03607;Q8HUZ7;Q36683;Q8HU48;A8DPF0;O63147;Q33620;Q8MAK6;P94054;Q9TI88;D2CN03;D8V9A9;D8V9C3;P92468;P94039;P94042;A5Y0S8;D6C5Z0;Q9TI00;Q8HDA1;P94046;P92469;O98659;P94038;D8V9C6;Q36657;Q33535;Q33507;…	22503	364	CID		40.44	0.240764		4	51		1	1451.6	-13.9441	14/121	pps_pisum_IE_trypsin_rep2.mgf
	Low	AVYEcLR	B8YGX4;Q71N62;C7AQS9;O98435;Q33550;Q29VE5;C7AQU8;Q31992;P36489;Q8MAK5;Q32816;O63121;O98553;P94108;Q9GD60;D8V9G2;Q36667;Q8SKV4;P94086;B5KQR7;Q33514;P93976;Q9GD57;Q8HUY1;A8DPF8;Q36683;Q8HU48;A8DPF0;O63147;Q33620;Q8MAK6;P94054;Q9TI88;D2CN03;D8V9A9;D8V9C3;P92468;P94042;A5Y0S8;D6C5Z0;O63185;Q9TI00;Q8HDA1;P94046;P92469;O98659;P94038;D8V9C6;Q36657;Q33535;Q33507;E0D9I0;Q8WKU6;Q31669;B7P0F0;Q36637;Q37357;…	21455	342	CID	C5(Carbamidomethyl)	28.82	3.67514	0	1	51	41	1	910.439	-6.85965	8/51	pps_pisum_IE_trypsin_rep2.mgf
Q9T2E2	30.55	10	10	455	50.295	6.63916	262.254	Ribulose-1,5-bisphosphate carboxylase/oxygenase (Fragment) OS=Calorophus elongatus GN=rbcL PE=3 SV=1 - [Q9T2E2_9POAL]
	Confidence Icon	Sequence	Protein Accessions	# Proteins	# Protein Groups	Activation Type	Modifications	IonScore	Exp Value	Δ Score	Rank	Identity High	Homology Threshold	Charge	m/z [Da]	ΔM [ppm]	Ions Matched	Spectrum File
	High	GHYLNATAGTcEEMIKR	Q33550;Q29VE5;Q31992;P36489;Q6RIC2;Q9TJY5;Q32816;O98553;P94108;Q36667;Q9GD57;Q8HUY1;A8DPF8;Q33268;Q8HUZ7;Q36683;Q8HU48;Q8MAK6;Q9TI88;D2CN03;D8V9A9;D8V9C3;P94039;A5Y0S8;O63185;Q9TI00;Q8HDA1;P94046;P92469;D8V9C6;E0D9I0;Q8WKU6;B7P0F0;Q36637;Q37357;P93986;Q9GDQ2;Q8HT77;A5X4L3;Q6LA00;E5KUU8;Q8HUY5;Q39288;Q37269;Q8MCX9;Q8HVG8;A3KLW4;Q3MKL9;P31184;P69576;Q6GZ97;Q8WHV7;Q95A73;Q9MTF6;Q31870;Q36650;Q5GLI7;…	7090	170	CID	C11(Carbamidomethyl)	108.3	3.61309e-08		3	50		1	1950.85	-33.5368	13/168	pps_pisum_IE_trypsin_rep2.mgf
	High	VTPQPGVPPEEAGAAVAAESSTGTWTTVWTDGLTSLDR	Q71N62;C7AQS9;Q9TI22;Q33550;C7AQU8;P36489;Q32800;Q6RIC2;Q9TJY5;Q32816;O98553;Q9GD60;D8V9G2;Q36667;Q8SKV4;P94086;B5KQR7;Q33514;P94048;P93976;Q9GD57;Q8HUY1;P94106;Q33268;O03607;Q8HUZ7;Q36683;Q8HU48;A8DPF0;Q33620;P94054;Q9TI88;D2CN03;D8V9A9;D8V9C3;P92468;P94039;P94042;A5Y0S8;D6C5Z0;O63185;Q9TI00;P92469;O98659;D8V9C6;Q8WKU6;Q31669;Q37357;A0PDA4;Q8HT77;A5X4I3;P94074;A5X4L3;Q6LA00;D8V9E6;E5KUU8;Q9GD45;…	13123	268	CID		100.82	2.3413e-07		9	51		1	3854.69	-46.7512	17/435	pps_pisum_IE_trypsin_rep2.mgf
	High	TFQGPPHGIQVER	Q6PSM7;Q71N62;C7AQS9;Q9TI22;Q33550;Q29VE5;C7AQU8;Q31992;Q32800;Q6RIC2;Q9TJY5;Q8MAK5;O63121;P94108;Q9GD60;D8V9G2;Q36667;Q8SKV4;P94086;B5KQR7;Q33514;P93976;Q9GD57;Q9TKH0;Q8HUY1;A8DPF8;Q33268;Q8HUZ7;Q36683;Q8HU48;A8DPF0;O63147;Q8MAK6;P94054;Q9TI88;D2CN03;D8V9A9;D8V9C3;P92468;A5Y0S8;D6C5Z0;O63185;Q9TI00;P94046;P92469;O98659;P94038;D8V9C6;Q36657;Q33535;Q33507;E0D9I0;Q8WKU6;Q31669;Q37357;A0PDA4;Q9GE67;…	19129	333	CID		92.76	2.07816e-06		5	53		1	1465.73	-19.456	17/139	pps_pisum_IE_trypsin_rep2.mgf
	High	DNGLLLHIHR	B8YGX4;C7AQS9;Q9TI22;Q33550;Q29VE5;C7AQU8;Q31992;P36489;Q32800;Q6RIC2;Q9TJY5;Q8MAK5;Q32816;O98553;Q9GD60;D8V9G2;Q36667;Q8SKV4;B5KQR7;Q33514;Q9GD57;Q9TKH0;Q8HUY1;P94106;A8DPF8;Q33268;Q8HUZ7;Q36683;Q8HU48;A8DPF0;O63147;Q33620;Q8MAK6;P94054;Q9TI88;D2CN03;D8V9A9;D8V9C3;P92468;A5Y0S8;D6C5Z0;O63185;Q8HDA1;P94046;P92469;O98659;P94038;D8V9C6;Q33535;Q33507;E0D9I0;Q8WKU6;Q31669;B7P0F0;Q36637;Q37357;P93986;…	20168	343	CID		77.18	7.02675e-05		6	52		1	1187.62	-36.4689	8/97	pps_pisum_IE_trypsin_rep2.mgf
	High	GGLDFTKDDENVNSQPFMR	B8YGX4;Q6PSM7;Q71N62;C7AQS9;Q9TI22;O98435;Q33550;Q29VE5;C7AQU8;Q31992;P36489;Q32800;Q9TJY5;Q8MAK5;Q32816;O63121;O98553;Q9GD60;D8V9G2;Q36667;Q8SKV4;P94086;B5KQR7;P94048;P93976;Q9GD57;Q8HUY1;P94106;A8DPF8;O03607;Q8HUZ7;Q36683;Q8HU48;A8DPF0;O63147;Q33620;Q8MAK6;P94054;Q9TI88;D2CN03;D8V9A9;D8V9C3;P92468;P94039;P94042;A5Y0S8;D6C5Z0;Q9TI00;Q8HDA1;P94046;P92469;O98659;P94038;D8V9C6;Q36657;Q33535;Q33507;…	22231	353	CID		59.09	0.0035802		2	51		1	2169.91	-35.4349	9/193	pps_pisum_IE_trypsin_rep2.mgf
	High	YGRPLLGcTIxPK	Q95634;Q9T2E2;Q6VW25;Q6L9X5;Q687I2;C7AQR5;Q5UV68;E5FEA7	10	8	CID	C8(Carbamidomethyl), X11(K)	57.48	0.00722697		6	53		1	1502.79	-43.882	10/120	pps_pisum_IE_trypsin_rep2.mgf
	Medium	DTDILAAFR	Q6PSM7;C7AQS9;Q9TI22;O98435;Q33550;Q29VE5;C7AQU8;Q31992;P36489;Q32800;Q6RIC2;Q9TJY5;Q8MAK5;Q32816;O63121;P94108;Q9GD60;Q36667;P94086;B5KQR7;Q33514;P93976;Q9GD57;Q9TKH0;Q8HUY1;P94106;A8DPF8;Q33268;O03607;Q8HUZ7;Q36683;A8DPF0;O63147;Q33620;P94054;Q9TI88;D2CN03;D8V9A9;D8V9C3;P94042;D6C5Z0;O63185;Q9TI00;Q8HDA1;P94046;P92469;O98659;P94038;D8V9C6;Q36657;Q33535;Q33507;Q8WKU6;Q37357;P93986;Q9GDQ2;Q8HT77;…	17751	307	CID		45.18	0.104516	0	1	52		1	1021.51	-17.6613	7/74	pps_pisum_IE_trypsin_rep2.mgf
	Medium	WSPELAAAcEVWK	O98435;Q33550;Q29VE5;P36489;Q6RIC2;Q9TJY5;Q32816;O63121;O98553;P94108;Q36667;P94086;B5KQR7;Q33514;P94048;P93976;Q8HUY1;P94106;A8DPF8;Q33268;Q8HUZ7;Q36683;Q8HU48;A8DPF0;O63147;Q33620;P94054;Q9TI88;D2CN03;D8V9A9;P92468;P94039;A5Y0S8;D6C5Z0;O63185;Q9TI00;P94046;P94038;D8V9C6;Q8WKU6;Q31669;P93986;A0PDA4;Q9GDQ2;Q8HT77;A5X4I3;P94074;A5X4L3;Q9GD45;Q8HUY5;Q39288;Q37269;O47047;Q5DK06;O98549;Q3MKL9;Q05554;…	7073	170	CID	C9(Carbamidomethyl)	44.06	0.0843872		4	50		1	1546.68	-38.2387	18/115	pps_pisum_IE_trypsin_rep2.mgf
	Medium	NHGMHFR	Q9TI22;Q33550;C7AQU8;Q31992;P36489;Q32800;Q6RIC2;Q9TJY5;Q8MAK5;Q32816;O63121;O98553;Q9GD60;D8V9G2;Q8SKV4;P94086;B5KQR7;Q33514;P94048;P93976;Q8HUY1;P94106;A8DPF8;Q33268;O03607;Q36683;Q8HU48;A8DPF0;O63147;Q33620;P94054;Q9TI88;D2CN03;D8V9A9;D8V9C3;P92468;P94039;P94042;A5Y0S8;O63185;Q9TI00;Q8HDA1;P92469;P94038;D8V9C6;Q36657;Q33535;Q33507;E0D9I0;Q8WKU6;B7P0F0;Q36637;Q37357;P93986;A0PDA4;Q9GDQ2;Q8HT77;…	14981	267	CID		42.4	0.102138	0	1	49	33	1	898.393	-19.3026	8/68	pps_pisum_IE_trypsin_rep2.mgf
	Low	DDENVNSQPFMR	B8YGX4;Q6PSM7;Q71N62;C7AQS9;Q9TI22;O98435;Q33550;Q29VE5;C7AQU8;Q31992;P36489;Q32800;Q9TJY5;Q8MAK5;Q32816;O63121;O98553;Q9GD60;D8V9G2;Q36667;Q8SKV4;P94086;B5KQR7;P94048;P93976;Q9GD57;Q8HUY1;P94106;A8DPF8;O03607;Q8HUZ7;Q36683;Q8HU48;A8DPF0;O63147;Q33620;Q8MAK6;P94054;Q9TI88;D2CN03;D8V9A9;D8V9C3;P92468;P94039;P94042;A5Y0S8;D6C5Z0;Q9TI00;Q8HDA1;P94046;P92469;O98659;P94038;D8V9C6;Q36657;Q33535;Q33507;…	22503	364	CID		40.44	0.240764		4	51		1	1451.6	-13.9441	14/121	pps_pisum_IE_trypsin_rep2.mgf
Q3T5L5	33.84	12	12	464	51.5079	6.53662	262.254	Ribulose-1,5-bisphosphate carboxylase/oxygenase large subunit (Fragment) OS=Euphorbia gymnonota GN=rbcL PE=3 SV=1 - [Q3T5L5_9ROSI]
	Confidence Icon	Sequence	Protein Accessions	# Proteins	# Protein Groups	Activation Type	Modifications	IonScore	Exp Value	Δ Score	Rank	Identity High	Homology Threshold	Charge	m/z [Da]	ΔM [ppm]	Ions Matched	Spectrum File
	High	GHYLNATAGTcEEMIKR	Q33550;Q29VE5;Q31992;P36489;Q6RIC2;Q9TJY5;Q32816;O98553;P94108;Q36667;Q9GD57;Q8HUY1;A8DPF8;Q33268;Q8HUZ7;Q36683;Q8HU48;Q8MAK6;Q9TI88;D2CN03;D8V9A9;D8V9C3;P94039;A5Y0S8;O63185;Q9TI00;Q8HDA1;P94046;P92469;D8V9C6;E0D9I0;Q8WKU6;B7P0F0;Q36637;Q37357;P93986;Q9GDQ2;Q8HT77;A5X4L3;Q6LA00;E5KUU8;Q8HUY5;Q39288;Q37269;Q8MCX9;Q8HVG8;A3KLW4;Q3MKL9;P31184;P69576;Q6GZ97;Q8WHV7;Q95A73;Q9MTF6;Q31870;Q36650;Q5GLI7;…	7090	170	CID	C11(Carbamidomethyl)	108.3	3.61309e-08		3	50		1	1950.85	-33.5368	13/168	pps_pisum_IE_trypsin_rep2.mgf
	High	VTPQPGVPPEEAGAAVAAESSTGTWTTVWTDGLTSLDR	Q71N62;C7AQS9;Q9TI22;Q33550;C7AQU8;P36489;Q32800;Q6RIC2;Q9TJY5;Q32816;O98553;Q9GD60;D8V9G2;Q36667;Q8SKV4;P94086;B5KQR7;Q33514;P94048;P93976;Q9GD57;Q8HUY1;P94106;Q33268;O03607;Q8HUZ7;Q36683;Q8HU48;A8DPF0;Q33620;P94054;Q9TI88;D2CN03;D8V9A9;D8V9C3;P92468;P94039;P94042;A5Y0S8;D6C5Z0;O63185;Q9TI00;P92469;O98659;D8V9C6;Q8WKU6;Q31669;Q37357;A0PDA4;Q8HT77;A5X4I3;P94074;A5X4L3;Q6LA00;D8V9E6;E5KUU8;Q9GD45;…	13123	268	CID		100.82	2.3413e-07		9	51		1	3854.69	-46.7512	17/435	pps_pisum_IE_trypsin_rep2.mgf
	High	TFQGPPHGIQVER	Q6PSM7;Q71N62;C7AQS9;Q9TI22;Q33550;Q29VE5;C7AQU8;Q31992;Q32800;Q6RIC2;Q9TJY5;Q8MAK5;O63121;P94108;Q9GD60;D8V9G2;Q36667;Q8SKV4;P94086;B5KQR7;Q33514;P93976;Q9GD57;Q9TKH0;Q8HUY1;A8DPF8;Q33268;Q8HUZ7;Q36683;Q8HU48;A8DPF0;O63147;Q8MAK6;P94054;Q9TI88;D2CN03;D8V9A9;D8V9C3;P92468;A5Y0S8;D6C5Z0;O63185;Q9TI00;P94046;P92469;O98659;P94038;D8V9C6;Q36657;Q33535;Q33507;E0D9I0;Q8WKU6;Q31669;Q37357;A0PDA4;Q9GE67;…	19129	333	CID		92.76	2.07816e-06		5	53		1	1465.73	-19.456	17/139	pps_pisum_IE_trypsin_rep2.mgf
	High	DNGLLLHIHR	B8YGX4;C7AQS9;Q9TI22;Q33550;Q29VE5;C7AQU8;Q31992;P36489;Q32800;Q6RIC2;Q9TJY5;Q8MAK5;Q32816;O98553;Q9GD60;D8V9G2;Q36667;Q8SKV4;B5KQR7;Q33514;Q9GD57;Q9TKH0;Q8HUY1;P94106;A8DPF8;Q33268;Q8HUZ7;Q36683;Q8HU48;A8DPF0;O63147;Q33620;Q8MAK6;P94054;Q9TI88;D2CN03;D8V9A9;D8V9C3;P92468;A5Y0S8;D6C5Z0;O63185;Q8HDA1;P94046;P92469;O98659;P94038;D8V9C6;Q33535;Q33507;E0D9I0;Q8WKU6;Q31669;B7P0F0;Q36637;Q37357;P93986;…	20168	343	CID		77.18	7.02675e-05		6	52		1	1187.62	-36.4689	8/97	pps_pisum_IE_trypsin_rep2.mgf
	High	GGLDFTKDDENVNSQPFMR	B8YGX4;Q6PSM7;Q71N62;C7AQS9;Q9TI22;O98435;Q33550;Q29VE5;C7AQU8;Q31992;P36489;Q32800;Q9TJY5;Q8MAK5;Q32816;O63121;O98553;Q9GD60;D8V9G2;Q36667;Q8SKV4;P94086;B5KQR7;P94048;P93976;Q9GD57;Q8HUY1;P94106;A8DPF8;O03607;Q8HUZ7;Q36683;Q8HU48;A8DPF0;O63147;Q33620;Q8MAK6;P94054;Q9TI88;D2CN03;D8V9A9;D8V9C3;P92468;P94039;P94042;A5Y0S8;D6C5Z0;Q9TI00;Q8HDA1;P94046;P92469;O98659;P94038;D8V9C6;Q36657;Q33535;Q33507;…	22231	353	CID		59.09	0.0035802		2	51		1	2169.91	-35.4349	9/193	pps_pisum_IE_trypsin_rep2.mgf
	High	YGRPLLGcTIKPK	B8YGX4;Q6PSM7;Q71N62;C7AQS9;Q9TI22;O98435;Q33550;Q29VE5;C7AQU8;Q31992;P36489;Q32800;Q6RIC2;Q8MAK5;Q32816;O63121;O98553;P94108;Q9GD60;D8V9G2;Q36667;Q8SKV4;P94086;B5KQR7;Q33514;P94048;Q9GD57;Q9TKH0;Q8HUY1;P94106;A8DPF8;Q33268;O03607;Q8HUZ7;Q8HU48;A8DPF0;O63147;Q33620;Q8MAK6;P94054;Q9TI88;D2CN03;D8V9A9;D8V9C3;P92468;P94039;P94042;A5Y0S8;D6C5Z0;O63185;Q9TI00;P94046;P92469;O98659;P94038;D8V9C6;Q36657;…	22107	356	CID	C8(Carbamidomethyl)	57.48	0.00722697		4	53		1	1502.79	-43.882	10/120	pps_pisum_IE_trypsin_rep2.mgf
	Medium	DTDILAAFR	Q6PSM7;C7AQS9;Q9TI22;O98435;Q33550;Q29VE5;C7AQU8;Q31992;P36489;Q32800;Q6RIC2;Q9TJY5;Q8MAK5;Q32816;O63121;P94108;Q9GD60;Q36667;P94086;B5KQR7;Q33514;P93976;Q9GD57;Q9TKH0;Q8HUY1;P94106;A8DPF8;Q33268;O03607;Q8HUZ7;Q36683;A8DPF0;O63147;Q33620;P94054;Q9TI88;D2CN03;D8V9A9;D8V9C3;P94042;D6C5Z0;O63185;Q9TI00;Q8HDA1;P94046;P92469;O98659;P94038;D8V9C6;Q36657;Q33535;Q33507;Q8WKU6;Q37357;P93986;Q9GDQ2;Q8HT77;…	17751	307	CID		45.18	0.104516	0	1	52		1	1021.51	-17.6613	7/74	pps_pisum_IE_trypsin_rep2.mgf
	Medium	WSPELAAAcEVWK	O98435;Q33550;Q29VE5;P36489;Q6RIC2;Q9TJY5;Q32816;O63121;O98553;P94108;Q36667;P94086;B5KQR7;Q33514;P94048;P93976;Q8HUY1;P94106;A8DPF8;Q33268;Q8HUZ7;Q36683;Q8HU48;A8DPF0;O63147;Q33620;P94054;Q9TI88;D2CN03;D8V9A9;P92468;P94039;A5Y0S8;D6C5Z0;O63185;Q9TI00;P94046;P94038;D8V9C6;Q8WKU6;Q31669;P93986;A0PDA4;Q9GDQ2;Q8HT77;A5X4I3;P94074;A5X4L3;Q9GD45;Q8HUY5;Q39288;Q37269;O47047;Q5DK06;O98549;Q3MKL9;Q05554;…	7073	170	CID	C9(Carbamidomethyl)	44.06	0.0843872		4	50		1	1546.68	-38.2387	18/115	pps_pisum_IE_trypsin_rep2.mgf
	Medium	xHGMHFR	P94046;Q8MCW3;Q6LA01;Q3T5L5;A0AS74;Q95CD7;Q8H981;Q71LZ7;Q9TLI2;Q6VW29;E2D4M8;Q9TLH5;P92447;Q9BAK9	18	14	CID	X1(N)	42.4	0.102138		7	49	33	1	898.393	-19.3026	8/56	pps_pisum_IE_trypsin_rep2.mgf
	Low	DDENVNSQPFMR	B8YGX4;Q6PSM7;Q71N62;C7AQS9;Q9TI22;O98435;Q33550;Q29VE5;C7AQU8;Q31992;P36489;Q32800;Q9TJY5;Q8MAK5;Q32816;O63121;O98553;Q9GD60;D8V9G2;Q36667;Q8SKV4;P94086;B5KQR7;P94048;P93976;Q9GD57;Q8HUY1;P94106;A8DPF8;O03607;Q8HUZ7;Q36683;Q8HU48;A8DPF0;O63147;Q33620;Q8MAK6;P94054;Q9TI88;D2CN03;D8V9A9;D8V9C3;P92468;P94039;P94042;A5Y0S8;D6C5Z0;Q9TI00;Q8HDA1;P94046;P92469;O98659;P94038;D8V9C6;Q36657;Q33535;Q33507;…	22503	364	CID		40.44	0.240764		4	51		1	1451.6	-13.9441	14/121	pps_pisum_IE_trypsin_rep2.mgf
	Low	EITLGFVDLLR	C7AQS9;C7AQU8;Q6RIC2;Q8HUY1;Q8HUZ7;Q8MAK6;D2CN03;A5Y0S8;D6C5Z0;Q8HDA1;E0D9I0;Q9TLI7;A5X4I3;A5X4L3;E0DA51;Q8MAK2;Q8MCX9;Q05554;P31184;P69576;P04717;Q8MAT5;Q36650;Q71N78;Q4VI97;B8PRP3;D1KWX9;Q33206;O47068;Q9MS05;O78309;Q66MG6;Q4VI95;A4F4H5;C0J9S0;C7AQR7;C7AQU0;B3SHH2;Q3T5L5;Q4VIC2;Q39972;O47280;Q29S37;Q32555;O03616;Q9XQL8;O98900;Q8MC01;D2CMZ3;Q95F83;Q9GEP1;O47272;O20245;A4V8H9;C3RXH1;A5PF92;Q33051;…	4911	148	CID		35.48	0.805517		7	51	45	1	1275.69	-32.4346	14/97	pps_pisum_IE_trypsin_rep2.mgf
	Low	AVYEcLR	B8YGX4;Q71N62;C7AQS9;O98435;Q33550;Q29VE5;C7AQU8;Q31992;P36489;Q8MAK5;Q32816;O63121;O98553;P94108;Q9GD60;D8V9G2;Q36667;Q8SKV4;P94086;B5KQR7;Q33514;P93976;Q9GD57;Q8HUY1;A8DPF8;Q36683;Q8HU48;A8DPF0;O63147;Q33620;Q8MAK6;P94054;Q9TI88;D2CN03;D8V9A9;D8V9C3;P92468;P94042;A5Y0S8;D6C5Z0;O63185;Q9TI00;Q8HDA1;P94046;P92469;O98659;P94038;D8V9C6;Q36657;Q33535;Q33507;E0D9I0;Q8WKU6;Q31669;B7P0F0;Q36637;Q37357;…	21455	342	CID	C5(Carbamidomethyl)	28.82	3.67514	0	1	51	41	1	910.439	-6.85965	8/51	pps_pisum_IE_trypsin_rep2.mgf
Q39972	35.16	13	13	475	52.6994	6.58057	262.254	Ribulose-1,5-bisphosphate carboxylase/oxygenase large subunit OS=Hauya elegans GN=rbcL PE=2 SV=1 - [Q39972_9MYRT]
	Confidence Icon	Sequence	Protein Accessions	# Proteins	# Protein Groups	Activation Type	Modifications	IonScore	Exp Value	Δ Score	Rank	Identity High	Homology Threshold	Charge	m/z [Da]	ΔM [ppm]	Ions Matched	Spectrum File
	High	GHYLNATAGTcEEMIKR	Q33550;Q29VE5;Q31992;P36489;Q6RIC2;Q9TJY5;Q32816;O98553;P94108;Q36667;Q9GD57;Q8HUY1;A8DPF8;Q33268;Q8HUZ7;Q36683;Q8HU48;Q8MAK6;Q9TI88;D2CN03;D8V9A9;D8V9C3;P94039;A5Y0S8;O63185;Q9TI00;Q8HDA1;P94046;P92469;D8V9C6;E0D9I0;Q8WKU6;B7P0F0;Q36637;Q37357;P93986;Q9GDQ2;Q8HT77;A5X4L3;Q6LA00;E5KUU8;Q8HUY5;Q39288;Q37269;Q8MCX9;Q8HVG8;A3KLW4;Q3MKL9;P31184;P69576;Q6GZ97;Q8WHV7;Q95A73;Q9MTF6;Q31870;Q36650;Q5GLI7;…	7090	170	CID	C11(Carbamidomethyl)	108.3	3.61309e-08		3	50		1	1950.85	-33.5368	13/168	pps_pisum_IE_trypsin_rep2.mgf
	High	VTPQPGVPPEEAGAAVAAESSTGTWTTVWTDGLTSLDR	Q71N62;C7AQS9;Q9TI22;Q33550;C7AQU8;P36489;Q32800;Q6RIC2;Q9TJY5;Q32816;O98553;Q9GD60;D8V9G2;Q36667;Q8SKV4;P94086;B5KQR7;Q33514;P94048;P93976;Q9GD57;Q8HUY1;P94106;Q33268;O03607;Q8HUZ7;Q36683;Q8HU48;A8DPF0;Q33620;P94054;Q9TI88;D2CN03;D8V9A9;D8V9C3;P92468;P94039;P94042;A5Y0S8;D6C5Z0;O63185;Q9TI00;P92469;O98659;D8V9C6;Q8WKU6;Q31669;Q37357;A0PDA4;Q8HT77;A5X4I3;P94074;A5X4L3;Q6LA00;D8V9E6;E5KUU8;Q9GD45;…	13123	268	CID		100.82	2.3413e-07		9	51		1	3854.69	-46.7512	17/435	pps_pisum_IE_trypsin_rep2.mgf
	High	TFQGPPHGIQVER	Q6PSM7;Q71N62;C7AQS9;Q9TI22;Q33550;Q29VE5;C7AQU8;Q31992;Q32800;Q6RIC2;Q9TJY5;Q8MAK5;O63121;P94108;Q9GD60;D8V9G2;Q36667;Q8SKV4;P94086;B5KQR7;Q33514;P93976;Q9GD57;Q9TKH0;Q8HUY1;A8DPF8;Q33268;Q8HUZ7;Q36683;Q8HU48;A8DPF0;O63147;Q8MAK6;P94054;Q9TI88;D2CN03;D8V9A9;D8V9C3;P92468;A5Y0S8;D6C5Z0;O63185;Q9TI00;P94046;P92469;O98659;P94038;D8V9C6;Q36657;Q33535;Q33507;E0D9I0;Q8WKU6;Q31669;Q37357;A0PDA4;Q9GE67;…	19129	333	CID		92.76	2.07816e-06		5	53		1	1465.73	-19.456	17/139	pps_pisum_IE_trypsin_rep2.mgf
	High	DNGLLLHIHR	B8YGX4;C7AQS9;Q9TI22;Q33550;Q29VE5;C7AQU8;Q31992;P36489;Q32800;Q6RIC2;Q9TJY5;Q8MAK5;Q32816;O98553;Q9GD60;D8V9G2;Q36667;Q8SKV4;B5KQR7;Q33514;Q9GD57;Q9TKH0;Q8HUY1;P94106;A8DPF8;Q33268;Q8HUZ7;Q36683;Q8HU48;A8DPF0;O63147;Q33620;Q8MAK6;P94054;Q9TI88;D2CN03;D8V9A9;D8V9C3;P92468;A5Y0S8;D6C5Z0;O63185;Q8HDA1;P94046;P92469;O98659;P94038;D8V9C6;Q33535;Q33507;E0D9I0;Q8WKU6;Q31669;B7P0F0;Q36637;Q37357;P93986;…	20168	343	CID		77.18	7.02675e-05		6	52		1	1187.62	-36.4689	8/97	pps_pisum_IE_trypsin_rep2.mgf
	High	GGLDFTKDDENVNSQPFMR	B8YGX4;Q6PSM7;Q71N62;C7AQS9;Q9TI22;O98435;Q33550;Q29VE5;C7AQU8;Q31992;P36489;Q32800;Q9TJY5;Q8MAK5;Q32816;O63121;O98553;Q9GD60;D8V9G2;Q36667;Q8SKV4;P94086;B5KQR7;P94048;P93976;Q9GD57;Q8HUY1;P94106;A8DPF8;O03607;Q8HUZ7;Q36683;Q8HU48;A8DPF0;O63147;Q33620;Q8MAK6;P94054;Q9TI88;D2CN03;D8V9A9;D8V9C3;P92468;P94039;P94042;A5Y0S8;D6C5Z0;Q9TI00;Q8HDA1;P94046;P92469;O98659;P94038;D8V9C6;Q36657;Q33535;Q33507;…	22231	353	CID		59.09	0.0035802		2	51		1	2169.91	-35.4349	9/193	pps_pisum_IE_trypsin_rep2.mgf
	High	YGRPLLGcTIKPK	B8YGX4;Q6PSM7;Q71N62;C7AQS9;Q9TI22;O98435;Q33550;Q29VE5;C7AQU8;Q31992;P36489;Q32800;Q6RIC2;Q8MAK5;Q32816;O63121;O98553;P94108;Q9GD60;D8V9G2;Q36667;Q8SKV4;P94086;B5KQR7;Q33514;P94048;Q9GD57;Q9TKH0;Q8HUY1;P94106;A8DPF8;Q33268;O03607;Q8HUZ7;Q8HU48;A8DPF0;O63147;Q33620;Q8MAK6;P94054;Q9TI88;D2CN03;D8V9A9;D8V9C3;P92468;P94039;P94042;A5Y0S8;D6C5Z0;O63185;Q9TI00;P94046;P92469;O98659;P94038;D8V9C6;Q36657;…	22107	356	CID	C8(Carbamidomethyl)	57.48	0.00722697		4	53		1	1502.79	-43.882	10/120	pps_pisum_IE_trypsin_rep2.mgf
	Medium	DTDILAAFR	Q6PSM7;C7AQS9;Q9TI22;O98435;Q33550;Q29VE5;C7AQU8;Q31992;P36489;Q32800;Q6RIC2;Q9TJY5;Q8MAK5;Q32816;O63121;P94108;Q9GD60;Q36667;P94086;B5KQR7;Q33514;P93976;Q9GD57;Q9TKH0;Q8HUY1;P94106;A8DPF8;Q33268;O03607;Q8HUZ7;Q36683;A8DPF0;O63147;Q33620;P94054;Q9TI88;D2CN03;D8V9A9;D8V9C3;P94042;D6C5Z0;O63185;Q9TI00;Q8HDA1;P94046;P92469;O98659;P94038;D8V9C6;Q36657;Q33535;Q33507;Q8WKU6;Q37357;P93986;Q9GDQ2;Q8HT77;…	17751	307	CID		45.18	0.104516	0	1	52		1	1021.51	-17.6613	7/74	pps_pisum_IE_trypsin_rep2.mgf
	Medium	WSPELAAAcEVWK	O98435;Q33550;Q29VE5;P36489;Q6RIC2;Q9TJY5;Q32816;O63121;O98553;P94108;Q36667;P94086;B5KQR7;Q33514;P94048;P93976;Q8HUY1;P94106;A8DPF8;Q33268;Q8HUZ7;Q36683;Q8HU48;A8DPF0;O63147;Q33620;P94054;Q9TI88;D2CN03;D8V9A9;P92468;P94039;A5Y0S8;D6C5Z0;O63185;Q9TI00;P94046;P94038;D8V9C6;Q8WKU6;Q31669;P93986;A0PDA4;Q9GDQ2;Q8HT77;A5X4I3;P94074;A5X4L3;Q9GD45;Q8HUY5;Q39288;Q37269;O47047;Q5DK06;O98549;Q3MKL9;Q05554;…	7073	170	CID	C9(Carbamidomethyl)	44.06	0.0843872		4	50		1	1546.68	-38.2387	18/115	pps_pisum_IE_trypsin_rep2.mgf
	Medium	NHGxHFR	Q95A73;Q9MRH9;Q6VW49;Q39972;Q85XM3;C6G3A0;Q5J9S3;Q9TID6;Q71N79	33	9	CID	X4(M)	42.4	0.102138		4	49	33	1	898.393	-19.3026	8/68	pps_pisum_IE_trypsin_rep2.mgf
	Low	DDENVNSQPFMR	B8YGX4;Q6PSM7;Q71N62;C7AQS9;Q9TI22;O98435;Q33550;Q29VE5;C7AQU8;Q31992;P36489;Q32800;Q9TJY5;Q8MAK5;Q32816;O63121;O98553;Q9GD60;D8V9G2;Q36667;Q8SKV4;P94086;B5KQR7;P94048;P93976;Q9GD57;Q8HUY1;P94106;A8DPF8;O03607;Q8HUZ7;Q36683;Q8HU48;A8DPF0;O63147;Q33620;Q8MAK6;P94054;Q9TI88;D2CN03;D8V9A9;D8V9C3;P92468;P94039;P94042;A5Y0S8;D6C5Z0;Q9TI00;Q8HDA1;P94046;P92469;O98659;P94038;D8V9C6;Q36657;Q33535;Q33507;…	22503	364	CID		40.44	0.240764		4	51		1	1451.6	-13.9441	14/121	pps_pisum_IE_trypsin_rep2.mgf
	Low	FLFcAEAIYK	Q6PSM7;C7AQS9;Q9TI22;Q29VE5;Q31992;Q6RIC2;Q32816;B5KQR7;Q8HUY1;Q8HUZ7;Q36683;A8DPF0;Q33620;Q8MAK6;A5Y0S8;D6C5Z0;B7P0F0;Q36637;A0PDA4;Q8HT77;A5X4I3;A5X4L3;Q6LA00;Q8MAK2;Q8MCX9;Q95E64;Q05554;P04717;P36487;Q6GZ97;Q8WHV7;Q9MTF6;Q36650;A0PDB4;A9P786;B3THH2;B8PRP3;D1KWX9;Q9BA14;O20211;O20274;Q33206;O78309;A1XM40;A5X4C4;C7AQR7;C7AQU0;D5FUM3;D6MYJ0;Q7YJM2;Q5K3Y8;Q6VW49;Q4VIC2;Q9TN78;Q37220;Q39972;O03644;…	5539	154	CID	C4(Carbamidomethyl)	37.31	0.689292		5	52		1	1261.59	-27.7469	9/76	pps_pisum_IE_trypsin_rep2.mgf
	Low	EITLGFVDLLR	C7AQS9;C7AQU8;Q6RIC2;Q8HUY1;Q8HUZ7;Q8MAK6;D2CN03;A5Y0S8;D6C5Z0;Q8HDA1;E0D9I0;Q9TLI7;A5X4I3;A5X4L3;E0DA51;Q8MAK2;Q8MCX9;Q05554;P31184;P69576;P04717;Q8MAT5;Q36650;Q71N78;Q4VI97;B8PRP3;D1KWX9;Q33206;O47068;Q9MS05;O78309;Q66MG6;Q4VI95;A4F4H5;C0J9S0;C7AQR7;C7AQU0;B3SHH2;Q3T5L5;Q4VIC2;Q39972;O47280;Q29S37;Q32555;O03616;Q9XQL8;O98900;Q8MC01;D2CMZ3;Q95F83;Q9GEP1;O47272;O20245;A4V8H9;C3RXH1;A5PF92;Q33051;…	4911	148	CID		35.48	0.805517		7	51	45	1	1275.69	-32.4346	14/97	pps_pisum_IE_trypsin_rep2.mgf
	Low	AVYEcLR	B8YGX4;Q71N62;C7AQS9;O98435;Q33550;Q29VE5;C7AQU8;Q31992;P36489;Q8MAK5;Q32816;O63121;O98553;P94108;Q9GD60;D8V9G2;Q36667;Q8SKV4;P94086;B5KQR7;Q33514;P93976;Q9GD57;Q8HUY1;A8DPF8;Q36683;Q8HU48;A8DPF0;O63147;Q33620;Q8MAK6;P94054;Q9TI88;D2CN03;D8V9A9;D8V9C3;P92468;P94042;A5Y0S8;D6C5Z0;O63185;Q9TI00;Q8HDA1;P94046;P92469;O98659;P94038;D8V9C6;Q36657;Q33535;Q33507;E0D9I0;Q8WKU6;Q31669;B7P0F0;Q36637;Q37357;…	21455	342	CID	C5(Carbamidomethyl)	28.82	3.67514	0	1	51	41	1	910.439	-6.85965	8/51	pps_pisum_IE_trypsin_rep2.mgf
Q8WHG4	31.85	11	11	449	49.5789	6.80029	262.254	Ribulose-1,5-biphosphate carboxylase (Fragment) OS=Wolffia neglecta GN=rbcL PE=3 SV=1 - [Q8WHG4_9ARAE]
	Confidence Icon	Sequence	Protein Accessions	# Proteins	# Protein Groups	Activation Type	Modifications	IonScore	Exp Value	Δ Score	Rank	Identity High	Homology Threshold	Charge	m/z [Da]	ΔM [ppm]	Ions Matched	Spectrum File
	High	GHYLNATAGTcEEMIKR	Q33550;Q29VE5;Q31992;P36489;Q6RIC2;Q9TJY5;Q32816;O98553;P94108;Q36667;Q9GD57;Q8HUY1;A8DPF8;Q33268;Q8HUZ7;Q36683;Q8HU48;Q8MAK6;Q9TI88;D2CN03;D8V9A9;D8V9C3;P94039;A5Y0S8;O63185;Q9TI00;Q8HDA1;P94046;P92469;D8V9C6;E0D9I0;Q8WKU6;B7P0F0;Q36637;Q37357;P93986;Q9GDQ2;Q8HT77;A5X4L3;Q6LA00;E5KUU8;Q8HUY5;Q39288;Q37269;Q8MCX9;Q8HVG8;A3KLW4;Q3MKL9;P31184;P69576;Q6GZ97;Q8WHV7;Q95A73;Q9MTF6;Q31870;Q36650;Q5GLI7;…	7090	170	CID	C11(Carbamidomethyl)	108.3	3.61309e-08		3	50		1	1950.85	-33.5368	13/168	pps_pisum_IE_trypsin_rep2.mgf
	High	VTPQPGVPPEEAGAAVAAESSTGTWTTVWTDGLTSLDR	Q71N62;C7AQS9;Q9TI22;Q33550;C7AQU8;P36489;Q32800;Q6RIC2;Q9TJY5;Q32816;O98553;Q9GD60;D8V9G2;Q36667;Q8SKV4;P94086;B5KQR7;Q33514;P94048;P93976;Q9GD57;Q8HUY1;P94106;Q33268;O03607;Q8HUZ7;Q36683;Q8HU48;A8DPF0;Q33620;P94054;Q9TI88;D2CN03;D8V9A9;D8V9C3;P92468;P94039;P94042;A5Y0S8;D6C5Z0;O63185;Q9TI00;P92469;O98659;D8V9C6;Q8WKU6;Q31669;Q37357;A0PDA4;Q8HT77;A5X4I3;P94074;A5X4L3;Q6LA00;D8V9E6;E5KUU8;Q9GD45;…	13123	268	CID		100.82	2.3413e-07		9	51		1	3854.69	-46.7512	17/435	pps_pisum_IE_trypsin_rep2.mgf
	High	TFQGPPHGIQVER	Q6PSM7;Q71N62;C7AQS9;Q9TI22;Q33550;Q29VE5;C7AQU8;Q31992;Q32800;Q6RIC2;Q9TJY5;Q8MAK5;O63121;P94108;Q9GD60;D8V9G2;Q36667;Q8SKV4;P94086;B5KQR7;Q33514;P93976;Q9GD57;Q9TKH0;Q8HUY1;A8DPF8;Q33268;Q8HUZ7;Q36683;Q8HU48;A8DPF0;O63147;Q8MAK6;P94054;Q9TI88;D2CN03;D8V9A9;D8V9C3;P92468;A5Y0S8;D6C5Z0;O63185;Q9TI00;P94046;P92469;O98659;P94038;D8V9C6;Q36657;Q33535;Q33507;E0D9I0;Q8WKU6;Q31669;Q37357;A0PDA4;Q9GE67;…	19129	333	CID		92.76	2.07816e-06		5	53		1	1465.73	-19.456	17/139	pps_pisum_IE_trypsin_rep2.mgf
	High	DNGLLLHIHR	B8YGX4;C7AQS9;Q9TI22;Q33550;Q29VE5;C7AQU8;Q31992;P36489;Q32800;Q6RIC2;Q9TJY5;Q8MAK5;Q32816;O98553;Q9GD60;D8V9G2;Q36667;Q8SKV4;B5KQR7;Q33514;Q9GD57;Q9TKH0;Q8HUY1;P94106;A8DPF8;Q33268;Q8HUZ7;Q36683;Q8HU48;A8DPF0;O63147;Q33620;Q8MAK6;P94054;Q9TI88;D2CN03;D8V9A9;D8V9C3;P92468;A5Y0S8;D6C5Z0;O63185;Q8HDA1;P94046;P92469;O98659;P94038;D8V9C6;Q33535;Q33507;E0D9I0;Q8WKU6;Q31669;B7P0F0;Q36637;Q37357;P93986;…	20168	343	CID		77.18	7.02675e-05		6	52		1	1187.62	-36.4689	8/97	pps_pisum_IE_trypsin_rep2.mgf
	High	GGLDFTKDDENVNSQPFMR	B8YGX4;Q6PSM7;Q71N62;C7AQS9;Q9TI22;O98435;Q33550;Q29VE5;C7AQU8;Q31992;P36489;Q32800;Q9TJY5;Q8MAK5;Q32816;O63121;O98553;Q9GD60;D8V9G2;Q36667;Q8SKV4;P94086;B5KQR7;P94048;P93976;Q9GD57;Q8HUY1;P94106;A8DPF8;O03607;Q8HUZ7;Q36683;Q8HU48;A8DPF0;O63147;Q33620;Q8MAK6;P94054;Q9TI88;D2CN03;D8V9A9;D8V9C3;P92468;P94039;P94042;A5Y0S8;D6C5Z0;Q9TI00;Q8HDA1;P94046;P92469;O98659;P94038;D8V9C6;Q36657;Q33535;Q33507;…	22231	353	CID		59.09	0.0035802		2	51		1	2169.91	-35.4349	9/193	pps_pisum_IE_trypsin_rep2.mgf
	High	YGRPLLGcTIKPK	B8YGX4;Q6PSM7;Q71N62;C7AQS9;Q9TI22;O98435;Q33550;Q29VE5;C7AQU8;Q31992;P36489;Q32800;Q6RIC2;Q8MAK5;Q32816;O63121;O98553;P94108;Q9GD60;D8V9G2;Q36667;Q8SKV4;P94086;B5KQR7;Q33514;P94048;Q9GD57;Q9TKH0;Q8HUY1;P94106;A8DPF8;Q33268;O03607;Q8HUZ7;Q8HU48;A8DPF0;O63147;Q33620;Q8MAK6;P94054;Q9TI88;D2CN03;D8V9A9;D8V9C3;P92468;P94039;P94042;A5Y0S8;D6C5Z0;O63185;Q9TI00;P94046;P92469;O98659;P94038;D8V9C6;Q36657;…	22107	356	CID	C8(Carbamidomethyl)	57.48	0.00722697		4	53		1	1502.79	-43.882	10/120	pps_pisum_IE_trypsin_rep2.mgf
	Medium	DTDILAAFR	Q6PSM7;C7AQS9;Q9TI22;O98435;Q33550;Q29VE5;C7AQU8;Q31992;P36489;Q32800;Q6RIC2;Q9TJY5;Q8MAK5;Q32816;O63121;P94108;Q9GD60;Q36667;P94086;B5KQR7;Q33514;P93976;Q9GD57;Q9TKH0;Q8HUY1;P94106;A8DPF8;Q33268;O03607;Q8HUZ7;Q36683;A8DPF0;O63147;Q33620;P94054;Q9TI88;D2CN03;D8V9A9;D8V9C3;P94042;D6C5Z0;O63185;Q9TI00;Q8HDA1;P94046;P92469;O98659;P94038;D8V9C6;Q36657;Q33535;Q33507;Q8WKU6;Q37357;P93986;Q9GDQ2;Q8HT77;…	17751	307	CID		45.18	0.104516	0	1	52		1	1021.51	-17.6613	7/74	pps_pisum_IE_trypsin_rep2.mgf
	Medium	NHGMHFR	Q9TI22;Q33550;C7AQU8;Q31992;P36489;Q32800;Q6RIC2;Q9TJY5;Q8MAK5;Q32816;O63121;O98553;Q9GD60;D8V9G2;Q8SKV4;P94086;B5KQR7;Q33514;P94048;P93976;Q8HUY1;P94106;A8DPF8;Q33268;O03607;Q36683;Q8HU48;A8DPF0;O63147;Q33620;P94054;Q9TI88;D2CN03;D8V9A9;D8V9C3;P92468;P94039;P94042;A5Y0S8;O63185;Q9TI00;Q8HDA1;P92469;P94038;D8V9C6;Q36657;Q33535;Q33507;E0D9I0;Q8WKU6;B7P0F0;Q36637;Q37357;P93986;A0PDA4;Q9GDQ2;Q8HT77;…	14981	267	CID		42.4	0.102138	0	1	49	33	1	898.393	-19.3026	8/68	pps_pisum_IE_trypsin_rep2.mgf
	Low	DDENVNSQPFMR	B8YGX4;Q6PSM7;Q71N62;C7AQS9;Q9TI22;O98435;Q33550;Q29VE5;C7AQU8;Q31992;P36489;Q32800;Q9TJY5;Q8MAK5;Q32816;O63121;O98553;Q9GD60;D8V9G2;Q36667;Q8SKV4;P94086;B5KQR7;P94048;P93976;Q9GD57;Q8HUY1;P94106;A8DPF8;O03607;Q8HUZ7;Q36683;Q8HU48;A8DPF0;O63147;Q33620;Q8MAK6;P94054;Q9TI88;D2CN03;D8V9A9;D8V9C3;P92468;P94039;P94042;A5Y0S8;D6C5Z0;Q9TI00;Q8HDA1;P94046;P92469;O98659;P94038;D8V9C6;Q36657;Q33535;Q33507;…	22503	364	CID		40.44	0.240764		4	51		1	1451.6	-13.9441	14/121	pps_pisum_IE_trypsin_rep2.mgf
	Low	FLFcAEAIYK	Q6PSM7;C7AQS9;Q9TI22;Q29VE5;Q31992;Q6RIC2;Q32816;B5KQR7;Q8HUY1;Q8HUZ7;Q36683;A8DPF0;Q33620;Q8MAK6;A5Y0S8;D6C5Z0;B7P0F0;Q36637;A0PDA4;Q8HT77;A5X4I3;A5X4L3;Q6LA00;Q8MAK2;Q8MCX9;Q95E64;Q05554;P04717;P36487;Q6GZ97;Q8WHV7;Q9MTF6;Q36650;A0PDB4;A9P786;B3THH2;B8PRP3;D1KWX9;Q9BA14;O20211;O20274;Q33206;O78309;A1XM40;A5X4C4;C7AQR7;C7AQU0;D5FUM3;D6MYJ0;Q7YJM2;Q5K3Y8;Q6VW49;Q4VIC2;Q9TN78;Q37220;Q39972;O03644;…	5539	154	CID	C4(Carbamidomethyl)	37.31	0.689292		5	52		1	1261.59	-27.7469	9/76	pps_pisum_IE_trypsin_rep2.mgf
	Low	AVxEcLR	Q8WHG4	5	1	CID	X3(Y), C5(Carbamidomethyl)	28.82	3.67514		6	51	41	1	910.439	-6.85965	8/51	pps_pisum_IE_trypsin_rep2.mgf
Q9GCU2	34.21	12	12	456	50.4542	7.04932	262.254	Ribulose-1,5-bisphosphate carboxylase large subunit (Fragment) OS=Xerophyllum asphodeloides GN=rbcL PE=3 SV=1 - [Q9GCU2_9LILI]
	Confidence Icon	Sequence	Protein Accessions	# Proteins	# Protein Groups	Activation Type	Modifications	IonScore	Exp Value	Δ Score	Rank	Identity High	Homology Threshold	Charge	m/z [Da]	ΔM [ppm]	Ions Matched	Spectrum File
	High	GHYLNATAGTcEEMIKR	Q33550;Q29VE5;Q31992;P36489;Q6RIC2;Q9TJY5;Q32816;O98553;P94108;Q36667;Q9GD57;Q8HUY1;A8DPF8;Q33268;Q8HUZ7;Q36683;Q8HU48;Q8MAK6;Q9TI88;D2CN03;D8V9A9;D8V9C3;P94039;A5Y0S8;O63185;Q9TI00;Q8HDA1;P94046;P92469;D8V9C6;E0D9I0;Q8WKU6;B7P0F0;Q36637;Q37357;P93986;Q9GDQ2;Q8HT77;A5X4L3;Q6LA00;E5KUU8;Q8HUY5;Q39288;Q37269;Q8MCX9;Q8HVG8;A3KLW4;Q3MKL9;P31184;P69576;Q6GZ97;Q8WHV7;Q95A73;Q9MTF6;Q31870;Q36650;Q5GLI7;…	7090	170	CID	C11(Carbamidomethyl)	108.3	3.61309e-08		3	50		1	1950.85	-33.5368	13/168	pps_pisum_IE_trypsin_rep2.mgf
	High	VTPQPGVPPEEAGAAVAAESSTGTWTTVWTDGLTSLDR	Q71N62;C7AQS9;Q9TI22;Q33550;C7AQU8;P36489;Q32800;Q6RIC2;Q9TJY5;Q32816;O98553;Q9GD60;D8V9G2;Q36667;Q8SKV4;P94086;B5KQR7;Q33514;P94048;P93976;Q9GD57;Q8HUY1;P94106;Q33268;O03607;Q8HUZ7;Q36683;Q8HU48;A8DPF0;Q33620;P94054;Q9TI88;D2CN03;D8V9A9;D8V9C3;P92468;P94039;P94042;A5Y0S8;D6C5Z0;O63185;Q9TI00;P92469;O98659;D8V9C6;Q8WKU6;Q31669;Q37357;A0PDA4;Q8HT77;A5X4I3;P94074;A5X4L3;Q6LA00;D8V9E6;E5KUU8;Q9GD45;…	13123	268	CID		100.82	2.3413e-07		9	51		1	3854.69	-46.7512	17/435	pps_pisum_IE_trypsin_rep2.mgf
	High	TFQGPPHGIQVER	Q6PSM7;Q71N62;C7AQS9;Q9TI22;Q33550;Q29VE5;C7AQU8;Q31992;Q32800;Q6RIC2;Q9TJY5;Q8MAK5;O63121;P94108;Q9GD60;D8V9G2;Q36667;Q8SKV4;P94086;B5KQR7;Q33514;P93976;Q9GD57;Q9TKH0;Q8HUY1;A8DPF8;Q33268;Q8HUZ7;Q36683;Q8HU48;A8DPF0;O63147;Q8MAK6;P94054;Q9TI88;D2CN03;D8V9A9;D8V9C3;P92468;A5Y0S8;D6C5Z0;O63185;Q9TI00;P94046;P92469;O98659;P94038;D8V9C6;Q36657;Q33535;Q33507;E0D9I0;Q8WKU6;Q31669;Q37357;A0PDA4;Q9GE67;…	19129	333	CID		92.76	2.07816e-06		5	53		1	1465.73	-19.456	17/139	pps_pisum_IE_trypsin_rep2.mgf
	High	DNGLLLHIHR	B8YGX4;C7AQS9;Q9TI22;Q33550;Q29VE5;C7AQU8;Q31992;P36489;Q32800;Q6RIC2;Q9TJY5;Q8MAK5;Q32816;O98553;Q9GD60;D8V9G2;Q36667;Q8SKV4;B5KQR7;Q33514;Q9GD57;Q9TKH0;Q8HUY1;P94106;A8DPF8;Q33268;Q8HUZ7;Q36683;Q8HU48;A8DPF0;O63147;Q33620;Q8MAK6;P94054;Q9TI88;D2CN03;D8V9A9;D8V9C3;P92468;A5Y0S8;D6C5Z0;O63185;Q8HDA1;P94046;P92469;O98659;P94038;D8V9C6;Q33535;Q33507;E0D9I0;Q8WKU6;Q31669;B7P0F0;Q36637;Q37357;P93986;…	20168	343	CID		77.18	7.02675e-05		6	52		1	1187.62	-36.4689	8/97	pps_pisum_IE_trypsin_rep2.mgf
	High	GGLDFTKDDENVNSQPFMR	B8YGX4;Q6PSM7;Q71N62;C7AQS9;Q9TI22;O98435;Q33550;Q29VE5;C7AQU8;Q31992;P36489;Q32800;Q9TJY5;Q8MAK5;Q32816;O63121;O98553;Q9GD60;D8V9G2;Q36667;Q8SKV4;P94086;B5KQR7;P94048;P93976;Q9GD57;Q8HUY1;P94106;A8DPF8;O03607;Q8HUZ7;Q36683;Q8HU48;A8DPF0;O63147;Q33620;Q8MAK6;P94054;Q9TI88;D2CN03;D8V9A9;D8V9C3;P92468;P94039;P94042;A5Y0S8;D6C5Z0;Q9TI00;Q8HDA1;P94046;P92469;O98659;P94038;D8V9C6;Q36657;Q33535;Q33507;…	22231	353	CID		59.09	0.0035802		2	51		1	2169.91	-35.4349	9/193	pps_pisum_IE_trypsin_rep2.mgf
	High	YGRPLLGcTIKPK	B8YGX4;Q6PSM7;Q71N62;C7AQS9;Q9TI22;O98435;Q33550;Q29VE5;C7AQU8;Q31992;P36489;Q32800;Q6RIC2;Q8MAK5;Q32816;O63121;O98553;P94108;Q9GD60;D8V9G2;Q36667;Q8SKV4;P94086;B5KQR7;Q33514;P94048;Q9GD57;Q9TKH0;Q8HUY1;P94106;A8DPF8;Q33268;O03607;Q8HUZ7;Q8HU48;A8DPF0;O63147;Q33620;Q8MAK6;P94054;Q9TI88;D2CN03;D8V9A9;D8V9C3;P92468;P94039;P94042;A5Y0S8;D6C5Z0;O63185;Q9TI00;P94046;P92469;O98659;P94038;D8V9C6;Q36657;…	22107	356	CID	C8(Carbamidomethyl)	57.48	0.00722697		4	53		1	1502.79	-43.882	10/120	pps_pisum_IE_trypsin_rep2.mgf
	Medium	DTDILAAFR	Q6PSM7;C7AQS9;Q9TI22;O98435;Q33550;Q29VE5;C7AQU8;Q31992;P36489;Q32800;Q6RIC2;Q9TJY5;Q8MAK5;Q32816;O63121;P94108;Q9GD60;Q36667;P94086;B5KQR7;Q33514;P93976;Q9GD57;Q9TKH0;Q8HUY1;P94106;A8DPF8;Q33268;O03607;Q8HUZ7;Q36683;A8DPF0;O63147;Q33620;P94054;Q9TI88;D2CN03;D8V9A9;D8V9C3;P94042;D6C5Z0;O63185;Q9TI00;Q8HDA1;P94046;P92469;O98659;P94038;D8V9C6;Q36657;Q33535;Q33507;Q8WKU6;Q37357;P93986;Q9GDQ2;Q8HT77;…	17751	307	CID		45.18	0.104516	0	1	52		1	1021.51	-17.6613	7/74	pps_pisum_IE_trypsin_rep2.mgf
	Medium	WSPELAAAcEVWK	O98435;Q33550;Q29VE5;P36489;Q6RIC2;Q9TJY5;Q32816;O63121;O98553;P94108;Q36667;P94086;B5KQR7;Q33514;P94048;P93976;Q8HUY1;P94106;A8DPF8;Q33268;Q8HUZ7;Q36683;Q8HU48;A8DPF0;O63147;Q33620;P94054;Q9TI88;D2CN03;D8V9A9;P92468;P94039;A5Y0S8;D6C5Z0;O63185;Q9TI00;P94046;P94038;D8V9C6;Q8WKU6;Q31669;P93986;A0PDA4;Q9GDQ2;Q8HT77;A5X4I3;P94074;A5X4L3;Q9GD45;Q8HUY5;Q39288;Q37269;O47047;Q5DK06;O98549;Q3MKL9;Q05554;…	7073	170	CID	C9(Carbamidomethyl)	44.06	0.0843872		4	50		1	1546.68	-38.2387	18/115	pps_pisum_IE_trypsin_rep2.mgf
	Medium	NHGMHFR	Q9TI22;Q33550;C7AQU8;Q31992;P36489;Q32800;Q6RIC2;Q9TJY5;Q8MAK5;Q32816;O63121;O98553;Q9GD60;D8V9G2;Q8SKV4;P94086;B5KQR7;Q33514;P94048;P93976;Q8HUY1;P94106;A8DPF8;Q33268;O03607;Q36683;Q8HU48;A8DPF0;O63147;Q33620;P94054;Q9TI88;D2CN03;D8V9A9;D8V9C3;P92468;P94039;P94042;A5Y0S8;O63185;Q9TI00;Q8HDA1;P92469;P94038;D8V9C6;Q36657;Q33535;Q33507;E0D9I0;Q8WKU6;B7P0F0;Q36637;Q37357;P93986;A0PDA4;Q9GDQ2;Q8HT77;…	14981	267	CID		42.4	0.102138	0	1	49	33	1	898.393	-19.3026	8/68	pps_pisum_IE_trypsin_rep2.mgf
	Low	DDENVNSQPFMR	B8YGX4;Q6PSM7;Q71N62;C7AQS9;Q9TI22;O98435;Q33550;Q29VE5;C7AQU8;Q31992;P36489;Q32800;Q9TJY5;Q8MAK5;Q32816;O63121;O98553;Q9GD60;D8V9G2;Q36667;Q8SKV4;P94086;B5KQR7;P94048;P93976;Q9GD57;Q8HUY1;P94106;A8DPF8;O03607;Q8HUZ7;Q36683;Q8HU48;A8DPF0;O63147;Q33620;Q8MAK6;P94054;Q9TI88;D2CN03;D8V9A9;D8V9C3;P92468;P94039;P94042;A5Y0S8;D6C5Z0;Q9TI00;Q8HDA1;P94046;P92469;O98659;P94038;D8V9C6;Q36657;Q33535;Q33507;…	22503	364	CID		40.44	0.240764		4	51		1	1451.6	-13.9441	14/121	pps_pisum_IE_trypsin_rep2.mgf
	Low	FxFcAEAIYK	Q9GCU2	5	1	CID	X2(I), C4(Carbamidomethyl)	37.31	0.689292		2	52		1	1261.59	-27.7469	9/76	pps_pisum_IE_trypsin_rep2.mgf
	Low	AVYxcLR	Q8HUZ7;Q9GCU2;O03648;Q32515	10	4	CID	X4(E), C5(Carbamidomethyl)	28.82	3.67514		4	51	41	1	910.439	-6.85965	8/56	pps_pisum_IE_trypsin_rep2.mgf
Q4KUD6	33.55	12	12	465	51.4649	6.58057	262.254	Ribulose-1,5-bisphosphate carboxylase/oxygenase large subunit (Fragment) OS=Ricinus communis GN=rbcL PE=3 SV=1 - [Q4KUD6_RICCO]
	Confidence Icon	Sequence	Protein Accessions	# Proteins	# Protein Groups	Activation Type	Modifications	IonScore	Exp Value	Δ Score	Rank	Identity High	Homology Threshold	Charge	m/z [Da]	ΔM [ppm]	Ions Matched	Spectrum File
	High	GHYLNATAGTcEEMIKR	Q33550;Q29VE5;Q31992;P36489;Q6RIC2;Q9TJY5;Q32816;O98553;P94108;Q36667;Q9GD57;Q8HUY1;A8DPF8;Q33268;Q8HUZ7;Q36683;Q8HU48;Q8MAK6;Q9TI88;D2CN03;D8V9A9;D8V9C3;P94039;A5Y0S8;O63185;Q9TI00;Q8HDA1;P94046;P92469;D8V9C6;E0D9I0;Q8WKU6;B7P0F0;Q36637;Q37357;P93986;Q9GDQ2;Q8HT77;A5X4L3;Q6LA00;E5KUU8;Q8HUY5;Q39288;Q37269;Q8MCX9;Q8HVG8;A3KLW4;Q3MKL9;P31184;P69576;Q6GZ97;Q8WHV7;Q95A73;Q9MTF6;Q31870;Q36650;Q5GLI7;…	7090	170	CID	C11(Carbamidomethyl)	108.3	3.61309e-08		3	50		1	1950.85	-33.5368	13/168	pps_pisum_IE_trypsin_rep2.mgf
	High	VTPQPGVPPEEAGAAVAAESSTGTWTTVWTDGLTSLDR	Q71N62;C7AQS9;Q9TI22;Q33550;C7AQU8;P36489;Q32800;Q6RIC2;Q9TJY5;Q32816;O98553;Q9GD60;D8V9G2;Q36667;Q8SKV4;P94086;B5KQR7;Q33514;P94048;P93976;Q9GD57;Q8HUY1;P94106;Q33268;O03607;Q8HUZ7;Q36683;Q8HU48;A8DPF0;Q33620;P94054;Q9TI88;D2CN03;D8V9A9;D8V9C3;P92468;P94039;P94042;A5Y0S8;D6C5Z0;O63185;Q9TI00;P92469;O98659;D8V9C6;Q8WKU6;Q31669;Q37357;A0PDA4;Q8HT77;A5X4I3;P94074;A5X4L3;Q6LA00;D8V9E6;E5KUU8;Q9GD45;…	13123	268	CID		100.82	2.3413e-07		9	51		1	3854.69	-46.7512	17/435	pps_pisum_IE_trypsin_rep2.mgf
	High	TFQGPPHGIQVER	Q6PSM7;Q71N62;C7AQS9;Q9TI22;Q33550;Q29VE5;C7AQU8;Q31992;Q32800;Q6RIC2;Q9TJY5;Q8MAK5;O63121;P94108;Q9GD60;D8V9G2;Q36667;Q8SKV4;P94086;B5KQR7;Q33514;P93976;Q9GD57;Q9TKH0;Q8HUY1;A8DPF8;Q33268;Q8HUZ7;Q36683;Q8HU48;A8DPF0;O63147;Q8MAK6;P94054;Q9TI88;D2CN03;D8V9A9;D8V9C3;P92468;A5Y0S8;D6C5Z0;O63185;Q9TI00;P94046;P92469;O98659;P94038;D8V9C6;Q36657;Q33535;Q33507;E0D9I0;Q8WKU6;Q31669;Q37357;A0PDA4;Q9GE67;…	19129	333	CID		92.76	2.07816e-06		5	53		1	1465.73	-19.456	17/139	pps_pisum_IE_trypsin_rep2.mgf
	High	DNGLLLHIHR	B8YGX4;C7AQS9;Q9TI22;Q33550;Q29VE5;C7AQU8;Q31992;P36489;Q32800;Q6RIC2;Q9TJY5;Q8MAK5;Q32816;O98553;Q9GD60;D8V9G2;Q36667;Q8SKV4;B5KQR7;Q33514;Q9GD57;Q9TKH0;Q8HUY1;P94106;A8DPF8;Q33268;Q8HUZ7;Q36683;Q8HU48;A8DPF0;O63147;Q33620;Q8MAK6;P94054;Q9TI88;D2CN03;D8V9A9;D8V9C3;P92468;A5Y0S8;D6C5Z0;O63185;Q8HDA1;P94046;P92469;O98659;P94038;D8V9C6;Q33535;Q33507;E0D9I0;Q8WKU6;Q31669;B7P0F0;Q36637;Q37357;P93986;…	20168	343	CID		77.18	7.02675e-05		6	52		1	1187.62	-36.4689	8/97	pps_pisum_IE_trypsin_rep2.mgf
	High	GGLDFTKDDENVNSQPFMR	B8YGX4;Q6PSM7;Q71N62;C7AQS9;Q9TI22;O98435;Q33550;Q29VE5;C7AQU8;Q31992;P36489;Q32800;Q9TJY5;Q8MAK5;Q32816;O63121;O98553;Q9GD60;D8V9G2;Q36667;Q8SKV4;P94086;B5KQR7;P94048;P93976;Q9GD57;Q8HUY1;P94106;A8DPF8;O03607;Q8HUZ7;Q36683;Q8HU48;A8DPF0;O63147;Q33620;Q8MAK6;P94054;Q9TI88;D2CN03;D8V9A9;D8V9C3;P92468;P94039;P94042;A5Y0S8;D6C5Z0;Q9TI00;Q8HDA1;P94046;P92469;O98659;P94038;D8V9C6;Q36657;Q33535;Q33507;…	22231	353	CID		59.09	0.0035802		2	51		1	2169.91	-35.4349	9/193	pps_pisum_IE_trypsin_rep2.mgf
	High	YGRPLLGcTIKPK	B8YGX4;Q6PSM7;Q71N62;C7AQS9;Q9TI22;O98435;Q33550;Q29VE5;C7AQU8;Q31992;P36489;Q32800;Q6RIC2;Q8MAK5;Q32816;O63121;O98553;P94108;Q9GD60;D8V9G2;Q36667;Q8SKV4;P94086;B5KQR7;Q33514;P94048;Q9GD57;Q9TKH0;Q8HUY1;P94106;A8DPF8;Q33268;O03607;Q8HUZ7;Q8HU48;A8DPF0;O63147;Q33620;Q8MAK6;P94054;Q9TI88;D2CN03;D8V9A9;D8V9C3;P92468;P94039;P94042;A5Y0S8;D6C5Z0;O63185;Q9TI00;P94046;P92469;O98659;P94038;D8V9C6;Q36657;…	22107	356	CID	C8(Carbamidomethyl)	57.48	0.00722697		4	53		1	1502.79	-43.882	10/120	pps_pisum_IE_trypsin_rep2.mgf
	Medium	DTDILAAFR	Q6PSM7;C7AQS9;Q9TI22;O98435;Q33550;Q29VE5;C7AQU8;Q31992;P36489;Q32800;Q6RIC2;Q9TJY5;Q8MAK5;Q32816;O63121;P94108;Q9GD60;Q36667;P94086;B5KQR7;Q33514;P93976;Q9GD57;Q9TKH0;Q8HUY1;P94106;A8DPF8;Q33268;O03607;Q8HUZ7;Q36683;A8DPF0;O63147;Q33620;P94054;Q9TI88;D2CN03;D8V9A9;D8V9C3;P94042;D6C5Z0;O63185;Q9TI00;Q8HDA1;P94046;P92469;O98659;P94038;D8V9C6;Q36657;Q33535;Q33507;Q8WKU6;Q37357;P93986;Q9GDQ2;Q8HT77;…	17751	307	CID		45.18	0.104516	0	1	52		1	1021.51	-17.6613	7/74	pps_pisum_IE_trypsin_rep2.mgf
	Medium	WSPELAAAcEVxK	Q4VI97;Q4VI95;Q4KUD6;Q9GEP1;Q4VI83;Q4VI73;Q4VI99;Q95CF9	16	8	CID	C9(Carbamidomethyl), X12(W)	44.06	0.0843872		6	50		1	1546.68	-38.2387	18/115	pps_pisum_IE_trypsin_rep2.mgf
	Medium	NHGMHFR	Q9TI22;Q33550;C7AQU8;Q31992;P36489;Q32800;Q6RIC2;Q9TJY5;Q8MAK5;Q32816;O63121;O98553;Q9GD60;D8V9G2;Q8SKV4;P94086;B5KQR7;Q33514;P94048;P93976;Q8HUY1;P94106;A8DPF8;Q33268;O03607;Q36683;Q8HU48;A8DPF0;O63147;Q33620;P94054;Q9TI88;D2CN03;D8V9A9;D8V9C3;P92468;P94039;P94042;A5Y0S8;O63185;Q9TI00;Q8HDA1;P92469;P94038;D8V9C6;Q36657;Q33535;Q33507;E0D9I0;Q8WKU6;B7P0F0;Q36637;Q37357;P93986;A0PDA4;Q9GDQ2;Q8HT77;…	14981	267	CID		42.4	0.102138	0	1	49	33	1	898.393	-19.3026	8/68	pps_pisum_IE_trypsin_rep2.mgf
	Low	DDENVNSQPFMR	B8YGX4;Q6PSM7;Q71N62;C7AQS9;Q9TI22;O98435;Q33550;Q29VE5;C7AQU8;Q31992;P36489;Q32800;Q9TJY5;Q8MAK5;Q32816;O63121;O98553;Q9GD60;D8V9G2;Q36667;Q8SKV4;P94086;B5KQR7;P94048;P93976;Q9GD57;Q8HUY1;P94106;A8DPF8;O03607;Q8HUZ7;Q36683;Q8HU48;A8DPF0;O63147;Q33620;Q8MAK6;P94054;Q9TI88;D2CN03;D8V9A9;D8V9C3;P92468;P94039;P94042;A5Y0S8;D6C5Z0;Q9TI00;Q8HDA1;P94046;P92469;O98659;P94038;D8V9C6;Q36657;Q33535;Q33507;…	22503	364	CID		40.44	0.240764		4	51		1	1451.6	-13.9441	14/121	pps_pisum_IE_trypsin_rep2.mgf
	Low	FLFcAEAIYK	Q6PSM7;C7AQS9;Q9TI22;Q29VE5;Q31992;Q6RIC2;Q32816;B5KQR7;Q8HUY1;Q8HUZ7;Q36683;A8DPF0;Q33620;Q8MAK6;A5Y0S8;D6C5Z0;B7P0F0;Q36637;A0PDA4;Q8HT77;A5X4I3;A5X4L3;Q6LA00;Q8MAK2;Q8MCX9;Q95E64;Q05554;P04717;P36487;Q6GZ97;Q8WHV7;Q9MTF6;Q36650;A0PDB4;A9P786;B3THH2;B8PRP3;D1KWX9;Q9BA14;O20211;O20274;Q33206;O78309;A1XM40;A5X4C4;C7AQR7;C7AQU0;D5FUM3;D6MYJ0;Q7YJM2;Q5K3Y8;Q6VW49;Q4VIC2;Q9TN78;Q37220;Q39972;O03644;…	5539	154	CID	C4(Carbamidomethyl)	37.31	0.689292		5	52		1	1261.59	-27.7469	9/76	pps_pisum_IE_trypsin_rep2.mgf
	Low	AVYEcLR	B8YGX4;Q71N62;C7AQS9;O98435;Q33550;Q29VE5;C7AQU8;Q31992;P36489;Q8MAK5;Q32816;O63121;O98553;P94108;Q9GD60;D8V9G2;Q36667;Q8SKV4;P94086;B5KQR7;Q33514;P93976;Q9GD57;Q8HUY1;A8DPF8;Q36683;Q8HU48;A8DPF0;O63147;Q33620;Q8MAK6;P94054;Q9TI88;D2CN03;D8V9A9;D8V9C3;P92468;P94042;A5Y0S8;D6C5Z0;O63185;Q9TI00;Q8HDA1;P94046;P92469;O98659;P94038;D8V9C6;Q36657;Q33535;Q33507;E0D9I0;Q8WKU6;Q31669;B7P0F0;Q36637;Q37357;…	21455	342	CID	C5(Carbamidomethyl)	28.82	3.67514	0	1	51	41	1	910.439	-6.85965	8/51	pps_pisum_IE_trypsin_rep2.mgf
D6MYK4	32.5	12	12	480	53.2863	6.68311	262.254	Ribulose-1,5-bisphosphate carboxylase/oxygenase large subunit OS=Arum maculatum GN=rbcL PE=3 SV=1 - [D6MYK4_ARUMA]
	Confidence Icon	Sequence	Protein Accessions	# Proteins	# Protein Groups	Activation Type	Modifications	IonScore	Exp Value	Δ Score	Rank	Identity High	Homology Threshold	Charge	m/z [Da]	ΔM [ppm]	Ions Matched	Spectrum File
	High	GHYLNATAGTcEEMIKR	Q33550;Q29VE5;Q31992;P36489;Q6RIC2;Q9TJY5;Q32816;O98553;P94108;Q36667;Q9GD57;Q8HUY1;A8DPF8;Q33268;Q8HUZ7;Q36683;Q8HU48;Q8MAK6;Q9TI88;D2CN03;D8V9A9;D8V9C3;P94039;A5Y0S8;O63185;Q9TI00;Q8HDA1;P94046;P92469;D8V9C6;E0D9I0;Q8WKU6;B7P0F0;Q36637;Q37357;P93986;Q9GDQ2;Q8HT77;A5X4L3;Q6LA00;E5KUU8;Q8HUY5;Q39288;Q37269;Q8MCX9;Q8HVG8;A3KLW4;Q3MKL9;P31184;P69576;Q6GZ97;Q8WHV7;Q95A73;Q9MTF6;Q31870;Q36650;Q5GLI7;…	7090	170	CID	C11(Carbamidomethyl)	108.3	3.61309e-08		3	50		1	1950.85	-33.5368	13/168	pps_pisum_IE_trypsin_rep2.mgf
	High	VTPQPGVPPEEAGAAVAAESSTGTWTTVWTDGLTSLDR	Q71N62;C7AQS9;Q9TI22;Q33550;C7AQU8;P36489;Q32800;Q6RIC2;Q9TJY5;Q32816;O98553;Q9GD60;D8V9G2;Q36667;Q8SKV4;P94086;B5KQR7;Q33514;P94048;P93976;Q9GD57;Q8HUY1;P94106;Q33268;O03607;Q8HUZ7;Q36683;Q8HU48;A8DPF0;Q33620;P94054;Q9TI88;D2CN03;D8V9A9;D8V9C3;P92468;P94039;P94042;A5Y0S8;D6C5Z0;O63185;Q9TI00;P92469;O98659;D8V9C6;Q8WKU6;Q31669;Q37357;A0PDA4;Q8HT77;A5X4I3;P94074;A5X4L3;Q6LA00;D8V9E6;E5KUU8;Q9GD45;…	13123	268	CID		100.82	2.3413e-07		9	51		1	3854.69	-46.7512	17/435	pps_pisum_IE_trypsin_rep2.mgf
	High	TFQGPPHGIQVER	Q6PSM7;Q71N62;C7AQS9;Q9TI22;Q33550;Q29VE5;C7AQU8;Q31992;Q32800;Q6RIC2;Q9TJY5;Q8MAK5;O63121;P94108;Q9GD60;D8V9G2;Q36667;Q8SKV4;P94086;B5KQR7;Q33514;P93976;Q9GD57;Q9TKH0;Q8HUY1;A8DPF8;Q33268;Q8HUZ7;Q36683;Q8HU48;A8DPF0;O63147;Q8MAK6;P94054;Q9TI88;D2CN03;D8V9A9;D8V9C3;P92468;A5Y0S8;D6C5Z0;O63185;Q9TI00;P94046;P92469;O98659;P94038;D8V9C6;Q36657;Q33535;Q33507;E0D9I0;Q8WKU6;Q31669;Q37357;A0PDA4;Q9GE67;…	19129	333	CID		92.76	2.07816e-06		5	53		1	1465.73	-19.456	17/139	pps_pisum_IE_trypsin_rep2.mgf
	High	DNGLLLHIHR	B8YGX4;C7AQS9;Q9TI22;Q33550;Q29VE5;C7AQU8;Q31992;P36489;Q32800;Q6RIC2;Q9TJY5;Q8MAK5;Q32816;O98553;Q9GD60;D8V9G2;Q36667;Q8SKV4;B5KQR7;Q33514;Q9GD57;Q9TKH0;Q8HUY1;P94106;A8DPF8;Q33268;Q8HUZ7;Q36683;Q8HU48;A8DPF0;O63147;Q33620;Q8MAK6;P94054;Q9TI88;D2CN03;D8V9A9;D8V9C3;P92468;A5Y0S8;D6C5Z0;O63185;Q8HDA1;P94046;P92469;O98659;P94038;D8V9C6;Q33535;Q33507;E0D9I0;Q8WKU6;Q31669;B7P0F0;Q36637;Q37357;P93986;…	20168	343	CID		77.18	7.02675e-05		6	52		1	1187.62	-36.4689	8/97	pps_pisum_IE_trypsin_rep2.mgf
	High	GGLDFTKDDENVNSQPFMR	B8YGX4;Q6PSM7;Q71N62;C7AQS9;Q9TI22;O98435;Q33550;Q29VE5;C7AQU8;Q31992;P36489;Q32800;Q9TJY5;Q8MAK5;Q32816;O63121;O98553;Q9GD60;D8V9G2;Q36667;Q8SKV4;P94086;B5KQR7;P94048;P93976;Q9GD57;Q8HUY1;P94106;A8DPF8;O03607;Q8HUZ7;Q36683;Q8HU48;A8DPF0;O63147;Q33620;Q8MAK6;P94054;Q9TI88;D2CN03;D8V9A9;D8V9C3;P92468;P94039;P94042;A5Y0S8;D6C5Z0;Q9TI00;Q8HDA1;P94046;P92469;O98659;P94038;D8V9C6;Q36657;Q33535;Q33507;…	22231	353	CID		59.09	0.0035802		2	51		1	2169.91	-35.4349	9/193	pps_pisum_IE_trypsin_rep2.mgf
	High	YGRPLLxcTIKPK	P93976;Q36683;D6MYK4;Q95631;Q33369	11	5	CID	X7(G), C8(Carbamidomethyl)	57.48	0.00722697		10	53		1	1502.79	-43.882	10/120	pps_pisum_IE_trypsin_rep2.mgf
	Medium	DTDILAAFR	Q6PSM7;C7AQS9;Q9TI22;O98435;Q33550;Q29VE5;C7AQU8;Q31992;P36489;Q32800;Q6RIC2;Q9TJY5;Q8MAK5;Q32816;O63121;P94108;Q9GD60;Q36667;P94086;B5KQR7;Q33514;P93976;Q9GD57;Q9TKH0;Q8HUY1;P94106;A8DPF8;Q33268;O03607;Q8HUZ7;Q36683;A8DPF0;O63147;Q33620;P94054;Q9TI88;D2CN03;D8V9A9;D8V9C3;P94042;D6C5Z0;O63185;Q9TI00;Q8HDA1;P94046;P92469;O98659;P94038;D8V9C6;Q36657;Q33535;Q33507;Q8WKU6;Q37357;P93986;Q9GDQ2;Q8HT77;…	17751	307	CID		45.18	0.104516	0	1	52		1	1021.51	-17.6613	7/74	pps_pisum_IE_trypsin_rep2.mgf
	Medium	WSPELAAAcEVWK	O98435;Q33550;Q29VE5;P36489;Q6RIC2;Q9TJY5;Q32816;O63121;O98553;P94108;Q36667;P94086;B5KQR7;Q33514;P94048;P93976;Q8HUY1;P94106;A8DPF8;Q33268;Q8HUZ7;Q36683;Q8HU48;A8DPF0;O63147;Q33620;P94054;Q9TI88;D2CN03;D8V9A9;P92468;P94039;A5Y0S8;D6C5Z0;O63185;Q9TI00;P94046;P94038;D8V9C6;Q8WKU6;Q31669;P93986;A0PDA4;Q9GDQ2;Q8HT77;A5X4I3;P94074;A5X4L3;Q9GD45;Q8HUY5;Q39288;Q37269;O47047;Q5DK06;O98549;Q3MKL9;Q05554;…	7073	170	CID	C9(Carbamidomethyl)	44.06	0.0843872		4	50		1	1546.68	-38.2387	18/115	pps_pisum_IE_trypsin_rep2.mgf
	Medium	NHGMHFR	Q9TI22;Q33550;C7AQU8;Q31992;P36489;Q32800;Q6RIC2;Q9TJY5;Q8MAK5;Q32816;O63121;O98553;Q9GD60;D8V9G2;Q8SKV4;P94086;B5KQR7;Q33514;P94048;P93976;Q8HUY1;P94106;A8DPF8;Q33268;O03607;Q36683;Q8HU48;A8DPF0;O63147;Q33620;P94054;Q9TI88;D2CN03;D8V9A9;D8V9C3;P92468;P94039;P94042;A5Y0S8;O63185;Q9TI00;Q8HDA1;P92469;P94038;D8V9C6;Q36657;Q33535;Q33507;E0D9I0;Q8WKU6;B7P0F0;Q36637;Q37357;P93986;A0PDA4;Q9GDQ2;Q8HT77;…	14981	267	CID		42.4	0.102138	0	1	49	33	1	898.393	-19.3026	8/68	pps_pisum_IE_trypsin_rep2.mgf
	Low	DDENVNSQPFMR	B8YGX4;Q6PSM7;Q71N62;C7AQS9;Q9TI22;O98435;Q33550;Q29VE5;C7AQU8;Q31992;P36489;Q32800;Q9TJY5;Q8MAK5;Q32816;O63121;O98553;Q9GD60;D8V9G2;Q36667;Q8SKV4;P94086;B5KQR7;P94048;P93976;Q9GD57;Q8HUY1;P94106;A8DPF8;O03607;Q8HUZ7;Q36683;Q8HU48;A8DPF0;O63147;Q33620;Q8MAK6;P94054;Q9TI88;D2CN03;D8V9A9;D8V9C3;P92468;P94039;P94042;A5Y0S8;D6C5Z0;Q9TI00;Q8HDA1;P94046;P92469;O98659;P94038;D8V9C6;Q36657;Q33535;Q33507;…	22503	364	CID		40.44	0.240764		4	51		1	1451.6	-13.9441	14/121	pps_pisum_IE_trypsin_rep2.mgf
	Low	FLFcAEAIYK	Q6PSM7;C7AQS9;Q9TI22;Q29VE5;Q31992;Q6RIC2;Q32816;B5KQR7;Q8HUY1;Q8HUZ7;Q36683;A8DPF0;Q33620;Q8MAK6;A5Y0S8;D6C5Z0;B7P0F0;Q36637;A0PDA4;Q8HT77;A5X4I3;A5X4L3;Q6LA00;Q8MAK2;Q8MCX9;Q95E64;Q05554;P04717;P36487;Q6GZ97;Q8WHV7;Q9MTF6;Q36650;A0PDB4;A9P786;B3THH2;B8PRP3;D1KWX9;Q9BA14;O20211;O20274;Q33206;O78309;A1XM40;A5X4C4;C7AQR7;C7AQU0;D5FUM3;D6MYJ0;Q7YJM2;Q5K3Y8;Q6VW49;Q4VIC2;Q9TN78;Q37220;Q39972;O03644;…	5539	154	CID	C4(Carbamidomethyl)	37.31	0.689292		5	52		1	1261.59	-27.7469	9/76	pps_pisum_IE_trypsin_rep2.mgf
	Low	AxYEcLR	Q32800;Q33268;A7VJY7;Q31870;D6MYK4;Q33051;Q8HUZ0;Q71N79;Q4QST1;Q8MCY5	28	10	CID	X2(V), C5(Carbamidomethyl)	28.82	3.67514		7	51	41	1	910.439	-6.85965	8/51	pps_pisum_IE_trypsin_rep2.mgf
Q0KHD9	30.8	11	11	474	52.5833	6.48096	262.254	Ribulose bisphosphate carboxylase large subunit (Fragment) OS=Zombia antillarum GN=rbcL PE=3 SV=1 - [Q0KHD9_9LILI]
	Confidence Icon	Sequence	Protein Accessions	# Proteins	# Protein Groups	Activation Type	Modifications	IonScore	Exp Value	Δ Score	Rank	Identity High	Homology Threshold	Charge	m/z [Da]	ΔM [ppm]	Ions Matched	Spectrum File
	High	GHYLNATAGTcEEMIKR	Q33550;Q29VE5;Q31992;P36489;Q6RIC2;Q9TJY5;Q32816;O98553;P94108;Q36667;Q9GD57;Q8HUY1;A8DPF8;Q33268;Q8HUZ7;Q36683;Q8HU48;Q8MAK6;Q9TI88;D2CN03;D8V9A9;D8V9C3;P94039;A5Y0S8;O63185;Q9TI00;Q8HDA1;P94046;P92469;D8V9C6;E0D9I0;Q8WKU6;B7P0F0;Q36637;Q37357;P93986;Q9GDQ2;Q8HT77;A5X4L3;Q6LA00;E5KUU8;Q8HUY5;Q39288;Q37269;Q8MCX9;Q8HVG8;A3KLW4;Q3MKL9;P31184;P69576;Q6GZ97;Q8WHV7;Q95A73;Q9MTF6;Q31870;Q36650;Q5GLI7;…	7090	170	CID	C11(Carbamidomethyl)	108.3	3.61309e-08		3	50		1	1950.85	-33.5368	13/168	pps_pisum_IE_trypsin_rep2.mgf
	High	VTPQPGVPPEEAGAAVAAESSTGTWTTVWTDGLTSxDR	P94038;Q0KHD9	3	2	CID	X36(I)	100.82	2.3413e-07		8	51		1	3854.69	-46.7512	17/435	pps_pisum_IE_trypsin_rep2.mgf
	High	TFQGPPHGIQVER	Q6PSM7;Q71N62;C7AQS9;Q9TI22;Q33550;Q29VE5;C7AQU8;Q31992;Q32800;Q6RIC2;Q9TJY5;Q8MAK5;O63121;P94108;Q9GD60;D8V9G2;Q36667;Q8SKV4;P94086;B5KQR7;Q33514;P93976;Q9GD57;Q9TKH0;Q8HUY1;A8DPF8;Q33268;Q8HUZ7;Q36683;Q8HU48;A8DPF0;O63147;Q8MAK6;P94054;Q9TI88;D2CN03;D8V9A9;D8V9C3;P92468;A5Y0S8;D6C5Z0;O63185;Q9TI00;P94046;P92469;O98659;P94038;D8V9C6;Q36657;Q33535;Q33507;E0D9I0;Q8WKU6;Q31669;Q37357;A0PDA4;Q9GE67;…	19129	333	CID		92.76	2.07816e-06		5	53		1	1465.73	-19.456	17/139	pps_pisum_IE_trypsin_rep2.mgf
	High	DNGLLLHIHR	B8YGX4;C7AQS9;Q9TI22;Q33550;Q29VE5;C7AQU8;Q31992;P36489;Q32800;Q6RIC2;Q9TJY5;Q8MAK5;Q32816;O98553;Q9GD60;D8V9G2;Q36667;Q8SKV4;B5KQR7;Q33514;Q9GD57;Q9TKH0;Q8HUY1;P94106;A8DPF8;Q33268;Q8HUZ7;Q36683;Q8HU48;A8DPF0;O63147;Q33620;Q8MAK6;P94054;Q9TI88;D2CN03;D8V9A9;D8V9C3;P92468;A5Y0S8;D6C5Z0;O63185;Q8HDA1;P94046;P92469;O98659;P94038;D8V9C6;Q33535;Q33507;E0D9I0;Q8WKU6;Q31669;B7P0F0;Q36637;Q37357;P93986;…	20168	343	CID		77.18	7.02675e-05		6	52		1	1187.62	-36.4689	8/97	pps_pisum_IE_trypsin_rep2.mgf
	High	GGLDFTKDDENVNSQPFMR	B8YGX4;Q6PSM7;Q71N62;C7AQS9;Q9TI22;O98435;Q33550;Q29VE5;C7AQU8;Q31992;P36489;Q32800;Q9TJY5;Q8MAK5;Q32816;O63121;O98553;Q9GD60;D8V9G2;Q36667;Q8SKV4;P94086;B5KQR7;P94048;P93976;Q9GD57;Q8HUY1;P94106;A8DPF8;O03607;Q8HUZ7;Q36683;Q8HU48;A8DPF0;O63147;Q33620;Q8MAK6;P94054;Q9TI88;D2CN03;D8V9A9;D8V9C3;P92468;P94039;P94042;A5Y0S8;D6C5Z0;Q9TI00;Q8HDA1;P94046;P92469;O98659;P94038;D8V9C6;Q36657;Q33535;Q33507;…	22231	353	CID		59.09	0.0035802		2	51		1	2169.91	-35.4349	9/193	pps_pisum_IE_trypsin_rep2.mgf
	High	YGRPLLGcTIKPK	B8YGX4;Q6PSM7;Q71N62;C7AQS9;Q9TI22;O98435;Q33550;Q29VE5;C7AQU8;Q31992;P36489;Q32800;Q6RIC2;Q8MAK5;Q32816;O63121;O98553;P94108;Q9GD60;D8V9G2;Q36667;Q8SKV4;P94086;B5KQR7;Q33514;P94048;Q9GD57;Q9TKH0;Q8HUY1;P94106;A8DPF8;Q33268;O03607;Q8HUZ7;Q8HU48;A8DPF0;O63147;Q33620;Q8MAK6;P94054;Q9TI88;D2CN03;D8V9A9;D8V9C3;P92468;P94039;P94042;A5Y0S8;D6C5Z0;O63185;Q9TI00;P94046;P92469;O98659;P94038;D8V9C6;Q36657;…	22107	356	CID	C8(Carbamidomethyl)	57.48	0.00722697		4	53		1	1502.79	-43.882	10/120	pps_pisum_IE_trypsin_rep2.mgf
	Medium	DTDILAAFR	Q6PSM7;C7AQS9;Q9TI22;O98435;Q33550;Q29VE5;C7AQU8;Q31992;P36489;Q32800;Q6RIC2;Q9TJY5;Q8MAK5;Q32816;O63121;P94108;Q9GD60;Q36667;P94086;B5KQR7;Q33514;P93976;Q9GD57;Q9TKH0;Q8HUY1;P94106;A8DPF8;Q33268;O03607;Q8HUZ7;Q36683;A8DPF0;O63147;Q33620;P94054;Q9TI88;D2CN03;D8V9A9;D8V9C3;P94042;D6C5Z0;O63185;Q9TI00;Q8HDA1;P94046;P92469;O98659;P94038;D8V9C6;Q36657;Q33535;Q33507;Q8WKU6;Q37357;P93986;Q9GDQ2;Q8HT77;…	17751	307	CID		45.18	0.104516	0	1	52		1	1021.51	-17.6613	7/74	pps_pisum_IE_trypsin_rep2.mgf
	Medium	WSPELAAAcEVWK	O98435;Q33550;Q29VE5;P36489;Q6RIC2;Q9TJY5;Q32816;O63121;O98553;P94108;Q36667;P94086;B5KQR7;Q33514;P94048;P93976;Q8HUY1;P94106;A8DPF8;Q33268;Q8HUZ7;Q36683;Q8HU48;A8DPF0;O63147;Q33620;P94054;Q9TI88;D2CN03;D8V9A9;P92468;P94039;A5Y0S8;D6C5Z0;O63185;Q9TI00;P94046;P94038;D8V9C6;Q8WKU6;Q31669;P93986;A0PDA4;Q9GDQ2;Q8HT77;A5X4I3;P94074;A5X4L3;Q9GD45;Q8HUY5;Q39288;Q37269;O47047;Q5DK06;O98549;Q3MKL9;Q05554;…	7073	170	CID	C9(Carbamidomethyl)	44.06	0.0843872		4	50		1	1546.68	-38.2387	18/115	pps_pisum_IE_trypsin_rep2.mgf
	Medium	NHGMHFR	Q9TI22;Q33550;C7AQU8;Q31992;P36489;Q32800;Q6RIC2;Q9TJY5;Q8MAK5;Q32816;O63121;O98553;Q9GD60;D8V9G2;Q8SKV4;P94086;B5KQR7;Q33514;P94048;P93976;Q8HUY1;P94106;A8DPF8;Q33268;O03607;Q36683;Q8HU48;A8DPF0;O63147;Q33620;P94054;Q9TI88;D2CN03;D8V9A9;D8V9C3;P92468;P94039;P94042;A5Y0S8;O63185;Q9TI00;Q8HDA1;P92469;P94038;D8V9C6;Q36657;Q33535;Q33507;E0D9I0;Q8WKU6;B7P0F0;Q36637;Q37357;P93986;A0PDA4;Q9GDQ2;Q8HT77;…	14981	267	CID		42.4	0.102138	0	1	49	33	1	898.393	-19.3026	8/68	pps_pisum_IE_trypsin_rep2.mgf
	Low	DDENVNSQPFMR	B8YGX4;Q6PSM7;Q71N62;C7AQS9;Q9TI22;O98435;Q33550;Q29VE5;C7AQU8;Q31992;P36489;Q32800;Q9TJY5;Q8MAK5;Q32816;O63121;O98553;Q9GD60;D8V9G2;Q36667;Q8SKV4;P94086;B5KQR7;P94048;P93976;Q9GD57;Q8HUY1;P94106;A8DPF8;O03607;Q8HUZ7;Q36683;Q8HU48;A8DPF0;O63147;Q33620;Q8MAK6;P94054;Q9TI88;D2CN03;D8V9A9;D8V9C3;P92468;P94039;P94042;A5Y0S8;D6C5Z0;Q9TI00;Q8HDA1;P94046;P92469;O98659;P94038;D8V9C6;Q36657;Q33535;Q33507;…	22503	364	CID		40.44	0.240764		4	51		1	1451.6	-13.9441	14/121	pps_pisum_IE_trypsin_rep2.mgf
	Low	AVYEcLR	B8YGX4;Q71N62;C7AQS9;O98435;Q33550;Q29VE5;C7AQU8;Q31992;P36489;Q8MAK5;Q32816;O63121;O98553;P94108;Q9GD60;D8V9G2;Q36667;Q8SKV4;P94086;B5KQR7;Q33514;P93976;Q9GD57;Q8HUY1;A8DPF8;Q36683;Q8HU48;A8DPF0;O63147;Q33620;Q8MAK6;P94054;Q9TI88;D2CN03;D8V9A9;D8V9C3;P92468;P94042;A5Y0S8;D6C5Z0;O63185;Q9TI00;Q8HDA1;P94046;P92469;O98659;P94038;D8V9C6;Q36657;Q33535;Q33507;E0D9I0;Q8WKU6;Q31669;B7P0F0;Q36637;Q37357;…	21455	342	CID	C5(Carbamidomethyl)	28.82	3.67514	0	1	51	41	1	910.439	-6.85965	8/51	pps_pisum_IE_trypsin_rep2.mgf
Q95668	30.89	11	11	463	51.1669	6.43018	262.254	Ribulose 1,5-bisphosphate carboxylase (Fragment) OS=Quassia amara GN=rbcL PE=3 SV=2 - [Q95668_9ROSI]
	Confidence Icon	Sequence	Protein Accessions	# Proteins	# Protein Groups	Activation Type	Modifications	IonScore	Exp Value	Δ Score	Rank	Identity High	Homology Threshold	Charge	m/z [Da]	ΔM [ppm]	Ions Matched	Spectrum File
	High	GHYLNATAGTcEEMIKR	Q33550;Q29VE5;Q31992;P36489;Q6RIC2;Q9TJY5;Q32816;O98553;P94108;Q36667;Q9GD57;Q8HUY1;A8DPF8;Q33268;Q8HUZ7;Q36683;Q8HU48;Q8MAK6;Q9TI88;D2CN03;D8V9A9;D8V9C3;P94039;A5Y0S8;O63185;Q9TI00;Q8HDA1;P94046;P92469;D8V9C6;E0D9I0;Q8WKU6;B7P0F0;Q36637;Q37357;P93986;Q9GDQ2;Q8HT77;A5X4L3;Q6LA00;E5KUU8;Q8HUY5;Q39288;Q37269;Q8MCX9;Q8HVG8;A3KLW4;Q3MKL9;P31184;P69576;Q6GZ97;Q8WHV7;Q95A73;Q9MTF6;Q31870;Q36650;Q5GLI7;…	7090	170	CID	C11(Carbamidomethyl)	108.3	3.61309e-08		3	50		1	1950.85	-33.5368	13/168	pps_pisum_IE_trypsin_rep2.mgf
	High	VTPQPGVPPEEAGAAVAAESSTGTWTTVWTDGLTSLDR	Q71N62;C7AQS9;Q9TI22;Q33550;C7AQU8;P36489;Q32800;Q6RIC2;Q9TJY5;Q32816;O98553;Q9GD60;D8V9G2;Q36667;Q8SKV4;P94086;B5KQR7;Q33514;P94048;P93976;Q9GD57;Q8HUY1;P94106;Q33268;O03607;Q8HUZ7;Q36683;Q8HU48;A8DPF0;Q33620;P94054;Q9TI88;D2CN03;D8V9A9;D8V9C3;P92468;P94039;P94042;A5Y0S8;D6C5Z0;O63185;Q9TI00;P92469;O98659;D8V9C6;Q8WKU6;Q31669;Q37357;A0PDA4;Q8HT77;A5X4I3;P94074;A5X4L3;Q6LA00;D8V9E6;E5KUU8;Q9GD45;…	13123	268	CID		100.82	2.3413e-07		9	51		1	3854.69	-46.7512	17/435	pps_pisum_IE_trypsin_rep2.mgf
	High	TFQGPPHGIQVER	Q6PSM7;Q71N62;C7AQS9;Q9TI22;Q33550;Q29VE5;C7AQU8;Q31992;Q32800;Q6RIC2;Q9TJY5;Q8MAK5;O63121;P94108;Q9GD60;D8V9G2;Q36667;Q8SKV4;P94086;B5KQR7;Q33514;P93976;Q9GD57;Q9TKH0;Q8HUY1;A8DPF8;Q33268;Q8HUZ7;Q36683;Q8HU48;A8DPF0;O63147;Q8MAK6;P94054;Q9TI88;D2CN03;D8V9A9;D8V9C3;P92468;A5Y0S8;D6C5Z0;O63185;Q9TI00;P94046;P92469;O98659;P94038;D8V9C6;Q36657;Q33535;Q33507;E0D9I0;Q8WKU6;Q31669;Q37357;A0PDA4;Q9GE67;…	19129	333	CID		92.76	2.07816e-06		5	53		1	1465.73	-19.456	17/139	pps_pisum_IE_trypsin_rep2.mgf
	High	DNGLLLHIHR	B8YGX4;C7AQS9;Q9TI22;Q33550;Q29VE5;C7AQU8;Q31992;P36489;Q32800;Q6RIC2;Q9TJY5;Q8MAK5;Q32816;O98553;Q9GD60;D8V9G2;Q36667;Q8SKV4;B5KQR7;Q33514;Q9GD57;Q9TKH0;Q8HUY1;P94106;A8DPF8;Q33268;Q8HUZ7;Q36683;Q8HU48;A8DPF0;O63147;Q33620;Q8MAK6;P94054;Q9TI88;D2CN03;D8V9A9;D8V9C3;P92468;A5Y0S8;D6C5Z0;O63185;Q8HDA1;P94046;P92469;O98659;P94038;D8V9C6;Q33535;Q33507;E0D9I0;Q8WKU6;Q31669;B7P0F0;Q36637;Q37357;P93986;…	20168	343	CID		77.18	7.02675e-05		6	52		1	1187.62	-36.4689	8/97	pps_pisum_IE_trypsin_rep2.mgf
	High	GGLDFTKDDENVNSQPFMR	B8YGX4;Q6PSM7;Q71N62;C7AQS9;Q9TI22;O98435;Q33550;Q29VE5;C7AQU8;Q31992;P36489;Q32800;Q9TJY5;Q8MAK5;Q32816;O63121;O98553;Q9GD60;D8V9G2;Q36667;Q8SKV4;P94086;B5KQR7;P94048;P93976;Q9GD57;Q8HUY1;P94106;A8DPF8;O03607;Q8HUZ7;Q36683;Q8HU48;A8DPF0;O63147;Q33620;Q8MAK6;P94054;Q9TI88;D2CN03;D8V9A9;D8V9C3;P92468;P94039;P94042;A5Y0S8;D6C5Z0;Q9TI00;Q8HDA1;P94046;P92469;O98659;P94038;D8V9C6;Q36657;Q33535;Q33507;…	22231	353	CID		59.09	0.0035802		2	51		1	2169.91	-35.4349	9/193	pps_pisum_IE_trypsin_rep2.mgf
	High	YGRPLLGcTIKPK	B8YGX4;Q6PSM7;Q71N62;C7AQS9;Q9TI22;O98435;Q33550;Q29VE5;C7AQU8;Q31992;P36489;Q32800;Q6RIC2;Q8MAK5;Q32816;O63121;O98553;P94108;Q9GD60;D8V9G2;Q36667;Q8SKV4;P94086;B5KQR7;Q33514;P94048;Q9GD57;Q9TKH0;Q8HUY1;P94106;A8DPF8;Q33268;O03607;Q8HUZ7;Q8HU48;A8DPF0;O63147;Q33620;Q8MAK6;P94054;Q9TI88;D2CN03;D8V9A9;D8V9C3;P92468;P94039;P94042;A5Y0S8;D6C5Z0;O63185;Q9TI00;P94046;P92469;O98659;P94038;D8V9C6;Q36657;…	22107	356	CID	C8(Carbamidomethyl)	57.48	0.00722697		4	53		1	1502.79	-43.882	10/120	pps_pisum_IE_trypsin_rep2.mgf
	Medium	DTDILAAFR	Q6PSM7;C7AQS9;Q9TI22;O98435;Q33550;Q29VE5;C7AQU8;Q31992;P36489;Q32800;Q6RIC2;Q9TJY5;Q8MAK5;Q32816;O63121;P94108;Q9GD60;Q36667;P94086;B5KQR7;Q33514;P93976;Q9GD57;Q9TKH0;Q8HUY1;P94106;A8DPF8;Q33268;O03607;Q8HUZ7;Q36683;A8DPF0;O63147;Q33620;P94054;Q9TI88;D2CN03;D8V9A9;D8V9C3;P94042;D6C5Z0;O63185;Q9TI00;Q8HDA1;P94046;P92469;O98659;P94038;D8V9C6;Q36657;Q33535;Q33507;Q8WKU6;Q37357;P93986;Q9GDQ2;Q8HT77;…	17751	307	CID		45.18	0.104516	0	1	52		1	1021.51	-17.6613	7/74	pps_pisum_IE_trypsin_rep2.mgf
	Medium	NHGMHFR	Q9TI22;Q33550;C7AQU8;Q31992;P36489;Q32800;Q6RIC2;Q9TJY5;Q8MAK5;Q32816;O63121;O98553;Q9GD60;D8V9G2;Q8SKV4;P94086;B5KQR7;Q33514;P94048;P93976;Q8HUY1;P94106;A8DPF8;Q33268;O03607;Q36683;Q8HU48;A8DPF0;O63147;Q33620;P94054;Q9TI88;D2CN03;D8V9A9;D8V9C3;P92468;P94039;P94042;A5Y0S8;O63185;Q9TI00;Q8HDA1;P92469;P94038;D8V9C6;Q36657;Q33535;Q33507;E0D9I0;Q8WKU6;B7P0F0;Q36637;Q37357;P93986;A0PDA4;Q9GDQ2;Q8HT77;…	14981	267	CID		42.4	0.102138	0	1	49	33	1	898.393	-19.3026	8/68	pps_pisum_IE_trypsin_rep2.mgf
	Low	DDENVNSQPFMR	B8YGX4;Q6PSM7;Q71N62;C7AQS9;Q9TI22;O98435;Q33550;Q29VE5;C7AQU8;Q31992;P36489;Q32800;Q9TJY5;Q8MAK5;Q32816;O63121;O98553;Q9GD60;D8V9G2;Q36667;Q8SKV4;P94086;B5KQR7;P94048;P93976;Q9GD57;Q8HUY1;P94106;A8DPF8;O03607;Q8HUZ7;Q36683;Q8HU48;A8DPF0;O63147;Q33620;Q8MAK6;P94054;Q9TI88;D2CN03;D8V9A9;D8V9C3;P92468;P94039;P94042;A5Y0S8;D6C5Z0;Q9TI00;Q8HDA1;P94046;P92469;O98659;P94038;D8V9C6;Q36657;Q33535;Q33507;…	22503	364	CID		40.44	0.240764		4	51		1	1451.6	-13.9441	14/121	pps_pisum_IE_trypsin_rep2.mgf
	Low	FLFcAxAIYK	Q95668;Q4VIC1;Q4VI79;E0X216;C7AQR5	6	5	CID	C4(Carbamidomethyl), X6(E)	37.31	0.689292		9	52		1	1261.59	-27.7469	9/83	pps_pisum_IE_trypsin_rep2.mgf
	Low	AVYEcLR	B8YGX4;Q71N62;C7AQS9;O98435;Q33550;Q29VE5;C7AQU8;Q31992;P36489;Q8MAK5;Q32816;O63121;O98553;P94108;Q9GD60;D8V9G2;Q36667;Q8SKV4;P94086;B5KQR7;Q33514;P93976;Q9GD57;Q8HUY1;A8DPF8;Q36683;Q8HU48;A8DPF0;O63147;Q33620;Q8MAK6;P94054;Q9TI88;D2CN03;D8V9A9;D8V9C3;P92468;P94042;A5Y0S8;D6C5Z0;O63185;Q9TI00;Q8HDA1;P94046;P92469;O98659;P94038;D8V9C6;Q36657;Q33535;Q33507;E0D9I0;Q8WKU6;Q31669;B7P0F0;Q36637;Q37357;…	21455	342	CID	C5(Carbamidomethyl)	28.82	3.67514	0	1	51	41	1	910.439	-6.85965	8/51	pps_pisum_IE_trypsin_rep2.mgf
Q6VW25	33.89	11	11	422	46.5902	6.63916	262.254	Ribulose-1,5-bisphosphate carboxylase/oxygenase large subunit (Fragment) OS=Astroloba spiralis GN=rbcL PE=3 SV=1 - [Q6VW25_9ASPA]
	Confidence Icon	Sequence	Protein Accessions	# Proteins	# Protein Groups	Activation Type	Modifications	IonScore	Exp Value	Δ Score	Rank	Identity High	Homology Threshold	Charge	m/z [Da]	ΔM [ppm]	Ions Matched	Spectrum File
	High	GHYLNATAGTcEEMIKR	Q33550;Q29VE5;Q31992;P36489;Q6RIC2;Q9TJY5;Q32816;O98553;P94108;Q36667;Q9GD57;Q8HUY1;A8DPF8;Q33268;Q8HUZ7;Q36683;Q8HU48;Q8MAK6;Q9TI88;D2CN03;D8V9A9;D8V9C3;P94039;A5Y0S8;O63185;Q9TI00;Q8HDA1;P94046;P92469;D8V9C6;E0D9I0;Q8WKU6;B7P0F0;Q36637;Q37357;P93986;Q9GDQ2;Q8HT77;A5X4L3;Q6LA00;E5KUU8;Q8HUY5;Q39288;Q37269;Q8MCX9;Q8HVG8;A3KLW4;Q3MKL9;P31184;P69576;Q6GZ97;Q8WHV7;Q95A73;Q9MTF6;Q31870;Q36650;Q5GLI7;…	7090	170	CID	C11(Carbamidomethyl)	108.3	3.61309e-08		3	50		1	1950.85	-33.5368	13/168	pps_pisum_IE_trypsin_rep2.mgf
	High	VTPQPGVPPEEAGAAVAAESSTGTWTTVWTDGLTSLDR	Q71N62;C7AQS9;Q9TI22;Q33550;C7AQU8;P36489;Q32800;Q6RIC2;Q9TJY5;Q32816;O98553;Q9GD60;D8V9G2;Q36667;Q8SKV4;P94086;B5KQR7;Q33514;P94048;P93976;Q9GD57;Q8HUY1;P94106;Q33268;O03607;Q8HUZ7;Q36683;Q8HU48;A8DPF0;Q33620;P94054;Q9TI88;D2CN03;D8V9A9;D8V9C3;P92468;P94039;P94042;A5Y0S8;D6C5Z0;O63185;Q9TI00;P92469;O98659;D8V9C6;Q8WKU6;Q31669;Q37357;A0PDA4;Q8HT77;A5X4I3;P94074;A5X4L3;Q6LA00;D8V9E6;E5KUU8;Q9GD45;…	13123	268	CID		100.82	2.3413e-07		9	51		1	3854.69	-46.7512	17/435	pps_pisum_IE_trypsin_rep2.mgf
	High	TFQGPPHGIQVER	Q6PSM7;Q71N62;C7AQS9;Q9TI22;Q33550;Q29VE5;C7AQU8;Q31992;Q32800;Q6RIC2;Q9TJY5;Q8MAK5;O63121;P94108;Q9GD60;D8V9G2;Q36667;Q8SKV4;P94086;B5KQR7;Q33514;P93976;Q9GD57;Q9TKH0;Q8HUY1;A8DPF8;Q33268;Q8HUZ7;Q36683;Q8HU48;A8DPF0;O63147;Q8MAK6;P94054;Q9TI88;D2CN03;D8V9A9;D8V9C3;P92468;A5Y0S8;D6C5Z0;O63185;Q9TI00;P94046;P92469;O98659;P94038;D8V9C6;Q36657;Q33535;Q33507;E0D9I0;Q8WKU6;Q31669;Q37357;A0PDA4;Q9GE67;…	19129	333	CID		92.76	2.07816e-06		5	53		1	1465.73	-19.456	17/139	pps_pisum_IE_trypsin_rep2.mgf
	High	DNGLLLHIHR	B8YGX4;C7AQS9;Q9TI22;Q33550;Q29VE5;C7AQU8;Q31992;P36489;Q32800;Q6RIC2;Q9TJY5;Q8MAK5;Q32816;O98553;Q9GD60;D8V9G2;Q36667;Q8SKV4;B5KQR7;Q33514;Q9GD57;Q9TKH0;Q8HUY1;P94106;A8DPF8;Q33268;Q8HUZ7;Q36683;Q8HU48;A8DPF0;O63147;Q33620;Q8MAK6;P94054;Q9TI88;D2CN03;D8V9A9;D8V9C3;P92468;A5Y0S8;D6C5Z0;O63185;Q8HDA1;P94046;P92469;O98659;P94038;D8V9C6;Q33535;Q33507;E0D9I0;Q8WKU6;Q31669;B7P0F0;Q36637;Q37357;P93986;…	20168	343	CID		77.18	7.02675e-05		6	52		1	1187.62	-36.4689	8/97	pps_pisum_IE_trypsin_rep2.mgf
	High	GGLDFTKDDENVNSQPFMR	B8YGX4;Q6PSM7;Q71N62;C7AQS9;Q9TI22;O98435;Q33550;Q29VE5;C7AQU8;Q31992;P36489;Q32800;Q9TJY5;Q8MAK5;Q32816;O63121;O98553;Q9GD60;D8V9G2;Q36667;Q8SKV4;P94086;B5KQR7;P94048;P93976;Q9GD57;Q8HUY1;P94106;A8DPF8;O03607;Q8HUZ7;Q36683;Q8HU48;A8DPF0;O63147;Q33620;Q8MAK6;P94054;Q9TI88;D2CN03;D8V9A9;D8V9C3;P92468;P94039;P94042;A5Y0S8;D6C5Z0;Q9TI00;Q8HDA1;P94046;P92469;O98659;P94038;D8V9C6;Q36657;Q33535;Q33507;…	22231	353	CID		59.09	0.0035802		2	51		1	2169.91	-35.4349	9/193	pps_pisum_IE_trypsin_rep2.mgf
	High	YGRPLLGcTIxPK	Q95634;Q9T2E2;Q6VW25;Q6L9X5;Q687I2;C7AQR5;Q5UV68;E5FEA7	10	8	CID	C8(Carbamidomethyl), X11(K)	57.48	0.00722697		6	53		1	1502.79	-43.882	10/120	pps_pisum_IE_trypsin_rep2.mgf
	Medium	DTDILAAFR	Q6PSM7;C7AQS9;Q9TI22;O98435;Q33550;Q29VE5;C7AQU8;Q31992;P36489;Q32800;Q6RIC2;Q9TJY5;Q8MAK5;Q32816;O63121;P94108;Q9GD60;Q36667;P94086;B5KQR7;Q33514;P93976;Q9GD57;Q9TKH0;Q8HUY1;P94106;A8DPF8;Q33268;O03607;Q8HUZ7;Q36683;A8DPF0;O63147;Q33620;P94054;Q9TI88;D2CN03;D8V9A9;D8V9C3;P94042;D6C5Z0;O63185;Q9TI00;Q8HDA1;P94046;P92469;O98659;P94038;D8V9C6;Q36657;Q33535;Q33507;Q8WKU6;Q37357;P93986;Q9GDQ2;Q8HT77;…	17751	307	CID		45.18	0.104516	0	1	52		1	1021.51	-17.6613	7/74	pps_pisum_IE_trypsin_rep2.mgf
	Medium	NHGMHFR	Q9TI22;Q33550;C7AQU8;Q31992;P36489;Q32800;Q6RIC2;Q9TJY5;Q8MAK5;Q32816;O63121;O98553;Q9GD60;D8V9G2;Q8SKV4;P94086;B5KQR7;Q33514;P94048;P93976;Q8HUY1;P94106;A8DPF8;Q33268;O03607;Q36683;Q8HU48;A8DPF0;O63147;Q33620;P94054;Q9TI88;D2CN03;D8V9A9;D8V9C3;P92468;P94039;P94042;A5Y0S8;O63185;Q9TI00;Q8HDA1;P92469;P94038;D8V9C6;Q36657;Q33535;Q33507;E0D9I0;Q8WKU6;B7P0F0;Q36637;Q37357;P93986;A0PDA4;Q9GDQ2;Q8HT77;…	14981	267	CID		42.4	0.102138	0	1	49	33	1	898.393	-19.3026	8/68	pps_pisum_IE_trypsin_rep2.mgf
	Low	DDENVNSQPFMR	B8YGX4;Q6PSM7;Q71N62;C7AQS9;Q9TI22;O98435;Q33550;Q29VE5;C7AQU8;Q31992;P36489;Q32800;Q9TJY5;Q8MAK5;Q32816;O63121;O98553;Q9GD60;D8V9G2;Q36667;Q8SKV4;P94086;B5KQR7;P94048;P93976;Q9GD57;Q8HUY1;P94106;A8DPF8;O03607;Q8HUZ7;Q36683;Q8HU48;A8DPF0;O63147;Q33620;Q8MAK6;P94054;Q9TI88;D2CN03;D8V9A9;D8V9C3;P92468;P94039;P94042;A5Y0S8;D6C5Z0;Q9TI00;Q8HDA1;P94046;P92469;O98659;P94038;D8V9C6;Q36657;Q33535;Q33507;…	22503	364	CID		40.44	0.240764		4	51		1	1451.6	-13.9441	14/121	pps_pisum_IE_trypsin_rep2.mgf
	Low	FLFcAEAIYK	Q6PSM7;C7AQS9;Q9TI22;Q29VE5;Q31992;Q6RIC2;Q32816;B5KQR7;Q8HUY1;Q8HUZ7;Q36683;A8DPF0;Q33620;Q8MAK6;A5Y0S8;D6C5Z0;B7P0F0;Q36637;A0PDA4;Q8HT77;A5X4I3;A5X4L3;Q6LA00;Q8MAK2;Q8MCX9;Q95E64;Q05554;P04717;P36487;Q6GZ97;Q8WHV7;Q9MTF6;Q36650;A0PDB4;A9P786;B3THH2;B8PRP3;D1KWX9;Q9BA14;O20211;O20274;Q33206;O78309;A1XM40;A5X4C4;C7AQR7;C7AQU0;D5FUM3;D6MYJ0;Q7YJM2;Q5K3Y8;Q6VW49;Q4VIC2;Q9TN78;Q37220;Q39972;O03644;…	5539	154	CID	C4(Carbamidomethyl)	37.31	0.689292		5	52		1	1261.59	-27.7469	9/76	pps_pisum_IE_trypsin_rep2.mgf
	Low	AVYEcLR	B8YGX4;Q71N62;C7AQS9;O98435;Q33550;Q29VE5;C7AQU8;Q31992;P36489;Q8MAK5;Q32816;O63121;O98553;P94108;Q9GD60;D8V9G2;Q36667;Q8SKV4;P94086;B5KQR7;Q33514;P93976;Q9GD57;Q8HUY1;A8DPF8;Q36683;Q8HU48;A8DPF0;O63147;Q33620;Q8MAK6;P94054;Q9TI88;D2CN03;D8V9A9;D8V9C3;P92468;P94042;A5Y0S8;D6C5Z0;O63185;Q9TI00;Q8HDA1;P94046;P92469;O98659;P94038;D8V9C6;Q36657;Q33535;Q33507;E0D9I0;Q8WKU6;Q31669;B7P0F0;Q36637;Q37357;…	21455	342	CID	C5(Carbamidomethyl)	28.82	3.67514	0	1	51	41	1	910.439	-6.85965	8/51	pps_pisum_IE_trypsin_rep2.mgf
A5PF92	35.56	14	13	450	49.8191	7.04932	262.254	Ribulose bisphosphate carboxylase large chain (Fragment) OS=Acanthocladus guayaquilensis GN=rbcL PE=3 SV=1 - [A5PF92_9FABA]
	Confidence Icon	Sequence	Protein Accessions	# Proteins	# Protein Groups	Activation Type	Modifications	IonScore	Exp Value	Δ Score	Rank	Identity High	Homology Threshold	Charge	m/z [Da]	ΔM [ppm]	Ions Matched	Spectrum File
	High	GHYLNATAGTcEEMIKR	Q33550;Q29VE5;Q31992;P36489;Q6RIC2;Q9TJY5;Q32816;O98553;P94108;Q36667;Q9GD57;Q8HUY1;A8DPF8;Q33268;Q8HUZ7;Q36683;Q8HU48;Q8MAK6;Q9TI88;D2CN03;D8V9A9;D8V9C3;P94039;A5Y0S8;O63185;Q9TI00;Q8HDA1;P94046;P92469;D8V9C6;E0D9I0;Q8WKU6;B7P0F0;Q36637;Q37357;P93986;Q9GDQ2;Q8HT77;A5X4L3;Q6LA00;E5KUU8;Q8HUY5;Q39288;Q37269;Q8MCX9;Q8HVG8;A3KLW4;Q3MKL9;P31184;P69576;Q6GZ97;Q8WHV7;Q95A73;Q9MTF6;Q31870;Q36650;Q5GLI7;…	7090	170	CID	C11(Carbamidomethyl)	108.3	3.61309e-08		3	50		1	1950.85	-33.5368	13/168	pps_pisum_IE_trypsin_rep2.mgf
	High	VTPQPGVPPEEAGAAVAAESSTGTWTTVWTDGLTSLDR	Q71N62;C7AQS9;Q9TI22;Q33550;C7AQU8;P36489;Q32800;Q6RIC2;Q9TJY5;Q32816;O98553;Q9GD60;D8V9G2;Q36667;Q8SKV4;P94086;B5KQR7;Q33514;P94048;P93976;Q9GD57;Q8HUY1;P94106;Q33268;O03607;Q8HUZ7;Q36683;Q8HU48;A8DPF0;Q33620;P94054;Q9TI88;D2CN03;D8V9A9;D8V9C3;P92468;P94039;P94042;A5Y0S8;D6C5Z0;O63185;Q9TI00;P92469;O98659;D8V9C6;Q8WKU6;Q31669;Q37357;A0PDA4;Q8HT77;A5X4I3;P94074;A5X4L3;Q6LA00;D8V9E6;E5KUU8;Q9GD45;…	13123	268	CID		100.82	2.3413e-07		9	51		1	3854.69	-46.7512	17/435	pps_pisum_IE_trypsin_rep2.mgf
	High	TFQGPPHGIQVER	Q6PSM7;Q71N62;C7AQS9;Q9TI22;Q33550;Q29VE5;C7AQU8;Q31992;Q32800;Q6RIC2;Q9TJY5;Q8MAK5;O63121;P94108;Q9GD60;D8V9G2;Q36667;Q8SKV4;P94086;B5KQR7;Q33514;P93976;Q9GD57;Q9TKH0;Q8HUY1;A8DPF8;Q33268;Q8HUZ7;Q36683;Q8HU48;A8DPF0;O63147;Q8MAK6;P94054;Q9TI88;D2CN03;D8V9A9;D8V9C3;P92468;A5Y0S8;D6C5Z0;O63185;Q9TI00;P94046;P92469;O98659;P94038;D8V9C6;Q36657;Q33535;Q33507;E0D9I0;Q8WKU6;Q31669;Q37357;A0PDA4;Q9GE67;…	19129	333	CID		92.76	2.07816e-06		5	53		1	1465.73	-19.456	17/139	pps_pisum_IE_trypsin_rep2.mgf
	High	DNGLLLHIHR	B8YGX4;C7AQS9;Q9TI22;Q33550;Q29VE5;C7AQU8;Q31992;P36489;Q32800;Q6RIC2;Q9TJY5;Q8MAK5;Q32816;O98553;Q9GD60;D8V9G2;Q36667;Q8SKV4;B5KQR7;Q33514;Q9GD57;Q9TKH0;Q8HUY1;P94106;A8DPF8;Q33268;Q8HUZ7;Q36683;Q8HU48;A8DPF0;O63147;Q33620;Q8MAK6;P94054;Q9TI88;D2CN03;D8V9A9;D8V9C3;P92468;A5Y0S8;D6C5Z0;O63185;Q8HDA1;P94046;P92469;O98659;P94038;D8V9C6;Q33535;Q33507;E0D9I0;Q8WKU6;Q31669;B7P0F0;Q36637;Q37357;P93986;…	20168	343	CID		77.18	7.02675e-05		6	52		1	1187.62	-36.4689	8/97	pps_pisum_IE_trypsin_rep2.mgf
	High	GGLDFTKDDENVNSQPFMR	B8YGX4;Q6PSM7;Q71N62;C7AQS9;Q9TI22;O98435;Q33550;Q29VE5;C7AQU8;Q31992;P36489;Q32800;Q9TJY5;Q8MAK5;Q32816;O63121;O98553;Q9GD60;D8V9G2;Q36667;Q8SKV4;P94086;B5KQR7;P94048;P93976;Q9GD57;Q8HUY1;P94106;A8DPF8;O03607;Q8HUZ7;Q36683;Q8HU48;A8DPF0;O63147;Q33620;Q8MAK6;P94054;Q9TI88;D2CN03;D8V9A9;D8V9C3;P92468;P94039;P94042;A5Y0S8;D6C5Z0;Q9TI00;Q8HDA1;P94046;P92469;O98659;P94038;D8V9C6;Q36657;Q33535;Q33507;…	22231	353	CID		59.09	0.0035802		2	51		1	2169.91	-35.4349	9/193	pps_pisum_IE_trypsin_rep2.mgf
	High	YGRPLLGcTIKPK	B8YGX4;Q6PSM7;Q71N62;C7AQS9;Q9TI22;O98435;Q33550;Q29VE5;C7AQU8;Q31992;P36489;Q32800;Q6RIC2;Q8MAK5;Q32816;O63121;O98553;P94108;Q9GD60;D8V9G2;Q36667;Q8SKV4;P94086;B5KQR7;Q33514;P94048;Q9GD57;Q9TKH0;Q8HUY1;P94106;A8DPF8;Q33268;O03607;Q8HUZ7;Q8HU48;A8DPF0;O63147;Q33620;Q8MAK6;P94054;Q9TI88;D2CN03;D8V9A9;D8V9C3;P92468;P94039;P94042;A5Y0S8;D6C5Z0;O63185;Q9TI00;P94046;P92469;O98659;P94038;D8V9C6;Q36657;…	22107	356	CID	C8(Carbamidomethyl)	57.48	0.00722697		4	53		1	1502.79	-43.882	10/120	pps_pisum_IE_trypsin_rep2.mgf
	Medium	DTDILAAFR	Q6PSM7;C7AQS9;Q9TI22;O98435;Q33550;Q29VE5;C7AQU8;Q31992;P36489;Q32800;Q6RIC2;Q9TJY5;Q8MAK5;Q32816;O63121;P94108;Q9GD60;Q36667;P94086;B5KQR7;Q33514;P93976;Q9GD57;Q9TKH0;Q8HUY1;P94106;A8DPF8;Q33268;O03607;Q8HUZ7;Q36683;A8DPF0;O63147;Q33620;P94054;Q9TI88;D2CN03;D8V9A9;D8V9C3;P94042;D6C5Z0;O63185;Q9TI00;Q8HDA1;P94046;P92469;O98659;P94038;D8V9C6;Q36657;Q33535;Q33507;Q8WKU6;Q37357;P93986;Q9GDQ2;Q8HT77;…	17751	307	CID		45.18	0.104516	0	1	52		1	1021.51	-17.6613	7/74	pps_pisum_IE_trypsin_rep2.mgf
	Medium	NHGMHFR	Q9TI22;Q33550;C7AQU8;Q31992;P36489;Q32800;Q6RIC2;Q9TJY5;Q8MAK5;Q32816;O63121;O98553;Q9GD60;D8V9G2;Q8SKV4;P94086;B5KQR7;Q33514;P94048;P93976;Q8HUY1;P94106;A8DPF8;Q33268;O03607;Q36683;Q8HU48;A8DPF0;O63147;Q33620;P94054;Q9TI88;D2CN03;D8V9A9;D8V9C3;P92468;P94039;P94042;A5Y0S8;O63185;Q9TI00;Q8HDA1;P92469;P94038;D8V9C6;Q36657;Q33535;Q33507;E0D9I0;Q8WKU6;B7P0F0;Q36637;Q37357;P93986;A0PDA4;Q9GDQ2;Q8HT77;…	14981	267	CID		42.4	0.102138	0	1	49	33	1	898.393	-19.3026	8/68	pps_pisum_IE_trypsin_rep2.mgf
	Low	DDENVNSQPFMR	B8YGX4;Q6PSM7;Q71N62;C7AQS9;Q9TI22;O98435;Q33550;Q29VE5;C7AQU8;Q31992;P36489;Q32800;Q9TJY5;Q8MAK5;Q32816;O63121;O98553;Q9GD60;D8V9G2;Q36667;Q8SKV4;P94086;B5KQR7;P94048;P93976;Q9GD57;Q8HUY1;P94106;A8DPF8;O03607;Q8HUZ7;Q36683;Q8HU48;A8DPF0;O63147;Q33620;Q8MAK6;P94054;Q9TI88;D2CN03;D8V9A9;D8V9C3;P92468;P94039;P94042;A5Y0S8;D6C5Z0;Q9TI00;Q8HDA1;P94046;P92469;O98659;P94038;D8V9C6;Q36657;Q33535;Q33507;…	22503	364	CID		40.44	0.240764		4	51		1	1451.6	-13.9441	14/121	pps_pisum_IE_trypsin_rep2.mgf
	Low	FLFcAEAIYK	Q6PSM7;C7AQS9;Q9TI22;Q29VE5;Q31992;Q6RIC2;Q32816;B5KQR7;Q8HUY1;Q8HUZ7;Q36683;A8DPF0;Q33620;Q8MAK6;A5Y0S8;D6C5Z0;B7P0F0;Q36637;A0PDA4;Q8HT77;A5X4I3;A5X4L3;Q6LA00;Q8MAK2;Q8MCX9;Q95E64;Q05554;P04717;P36487;Q6GZ97;Q8WHV7;Q9MTF6;Q36650;A0PDB4;A9P786;B3THH2;B8PRP3;D1KWX9;Q9BA14;O20211;O20274;Q33206;O78309;A1XM40;A5X4C4;C7AQR7;C7AQU0;D5FUM3;D6MYJ0;Q7YJM2;Q5K3Y8;Q6VW49;Q4VIC2;Q9TN78;Q37220;Q39972;O03644;…	5539	154	CID	C4(Carbamidomethyl)	37.31	0.689292		5	52		1	1261.59	-27.7469	9/76	pps_pisum_IE_trypsin_rep2.mgf
	Low	EITLGFVDLLR	C7AQS9;C7AQU8;Q6RIC2;Q8HUY1;Q8HUZ7;Q8MAK6;D2CN03;A5Y0S8;D6C5Z0;Q8HDA1;E0D9I0;Q9TLI7;A5X4I3;A5X4L3;E0DA51;Q8MAK2;Q8MCX9;Q05554;P31184;P69576;P04717;Q8MAT5;Q36650;Q71N78;Q4VI97;B8PRP3;D1KWX9;Q33206;O47068;Q9MS05;O78309;Q66MG6;Q4VI95;A4F4H5;C0J9S0;C7AQR7;C7AQU0;B3SHH2;Q3T5L5;Q4VIC2;Q39972;O47280;Q29S37;Q32555;O03616;Q9XQL8;O98900;Q8MC01;D2CMZ3;Q95F83;Q9GEP1;O47272;O20245;A4V8H9;C3RXH1;A5PF92;Q33051;…	4911	148	CID		35.48	0.805517		7	51	45	1	1275.69	-32.4346	14/97	pps_pisum_IE_trypsin_rep2.mgf
	Low	EITLGFVDLLRDDFxEK	A5PF92;Q9TLI8	2	2	CID	X15(K)	30.73	2.19899		3	51		1	2038.04	-21.6528	12/171	pps_pisum_IE_trypsin_rep2.mgf
	Low	EITLGFVDLLRDDFxEK	A5PF92;Q9TLI8	2	2	CID	X15(Q)	30.73	2.19899		4	51		1	2038.04	-3.79738	12/171	pps_pisum_IE_trypsin_rep2.mgf
	Low	AVYEcLR	B8YGX4;Q71N62;C7AQS9;O98435;Q33550;Q29VE5;C7AQU8;Q31992;P36489;Q8MAK5;Q32816;O63121;O98553;P94108;Q9GD60;D8V9G2;Q36667;Q8SKV4;P94086;B5KQR7;Q33514;P93976;Q9GD57;Q8HUY1;A8DPF8;Q36683;Q8HU48;A8DPF0;O63147;Q33620;Q8MAK6;P94054;Q9TI88;D2CN03;D8V9A9;D8V9C3;P92468;P94042;A5Y0S8;D6C5Z0;O63185;Q9TI00;Q8HDA1;P94046;P92469;O98659;P94038;D8V9C6;Q36657;Q33535;Q33507;E0D9I0;Q8WKU6;Q31669;B7P0F0;Q36637;Q37357;…	21455	342	CID	C5(Carbamidomethyl)	28.82	3.67514	0	1	51	41	1	910.439	-6.85965	8/51	pps_pisum_IE_trypsin_rep2.mgf
Q33051	31.62	11	11	468	51.8971	6.75635	262.254	Ribulose-1,5-bisphosphate carboxylase oxygenase, large subunit (Fragment) OS=Rhexia virginica GN=rbcL PE=3 SV=2 - [Q33051_RHEVI]
	Confidence Icon	Sequence	Protein Accessions	# Proteins	# Protein Groups	Activation Type	Modifications	IonScore	Exp Value	Δ Score	Rank	Identity High	Homology Threshold	Charge	m/z [Da]	ΔM [ppm]	Ions Matched	Spectrum File
	High	GHYLNATAGTcEEMIKR	Q33550;Q29VE5;Q31992;P36489;Q6RIC2;Q9TJY5;Q32816;O98553;P94108;Q36667;Q9GD57;Q8HUY1;A8DPF8;Q33268;Q8HUZ7;Q36683;Q8HU48;Q8MAK6;Q9TI88;D2CN03;D8V9A9;D8V9C3;P94039;A5Y0S8;O63185;Q9TI00;Q8HDA1;P94046;P92469;D8V9C6;E0D9I0;Q8WKU6;B7P0F0;Q36637;Q37357;P93986;Q9GDQ2;Q8HT77;A5X4L3;Q6LA00;E5KUU8;Q8HUY5;Q39288;Q37269;Q8MCX9;Q8HVG8;A3KLW4;Q3MKL9;P31184;P69576;Q6GZ97;Q8WHV7;Q95A73;Q9MTF6;Q31870;Q36650;Q5GLI7;…	7090	170	CID	C11(Carbamidomethyl)	108.3	3.61309e-08		3	50		1	1950.85	-33.5368	13/168	pps_pisum_IE_trypsin_rep2.mgf
	High	VTPQPGVPPEEAGAAVAAESSTGTWTTVWTDGLTSLDR	Q71N62;C7AQS9;Q9TI22;Q33550;C7AQU8;P36489;Q32800;Q6RIC2;Q9TJY5;Q32816;O98553;Q9GD60;D8V9G2;Q36667;Q8SKV4;P94086;B5KQR7;Q33514;P94048;P93976;Q9GD57;Q8HUY1;P94106;Q33268;O03607;Q8HUZ7;Q36683;Q8HU48;A8DPF0;Q33620;P94054;Q9TI88;D2CN03;D8V9A9;D8V9C3;P92468;P94039;P94042;A5Y0S8;D6C5Z0;O63185;Q9TI00;P92469;O98659;D8V9C6;Q8WKU6;Q31669;Q37357;A0PDA4;Q8HT77;A5X4I3;P94074;A5X4L3;Q6LA00;D8V9E6;E5KUU8;Q9GD45;…	13123	268	CID		100.82	2.3413e-07		9	51		1	3854.69	-46.7512	17/435	pps_pisum_IE_trypsin_rep2.mgf
	High	TFQGPPHGIQVER	Q6PSM7;Q71N62;C7AQS9;Q9TI22;Q33550;Q29VE5;C7AQU8;Q31992;Q32800;Q6RIC2;Q9TJY5;Q8MAK5;O63121;P94108;Q9GD60;D8V9G2;Q36667;Q8SKV4;P94086;B5KQR7;Q33514;P93976;Q9GD57;Q9TKH0;Q8HUY1;A8DPF8;Q33268;Q8HUZ7;Q36683;Q8HU48;A8DPF0;O63147;Q8MAK6;P94054;Q9TI88;D2CN03;D8V9A9;D8V9C3;P92468;A5Y0S8;D6C5Z0;O63185;Q9TI00;P94046;P92469;O98659;P94038;D8V9C6;Q36657;Q33535;Q33507;E0D9I0;Q8WKU6;Q31669;Q37357;A0PDA4;Q9GE67;…	19129	333	CID		92.76	2.07816e-06		5	53		1	1465.73	-19.456	17/139	pps_pisum_IE_trypsin_rep2.mgf
	High	DNGLLLHIHR	B8YGX4;C7AQS9;Q9TI22;Q33550;Q29VE5;C7AQU8;Q31992;P36489;Q32800;Q6RIC2;Q9TJY5;Q8MAK5;Q32816;O98553;Q9GD60;D8V9G2;Q36667;Q8SKV4;B5KQR7;Q33514;Q9GD57;Q9TKH0;Q8HUY1;P94106;A8DPF8;Q33268;Q8HUZ7;Q36683;Q8HU48;A8DPF0;O63147;Q33620;Q8MAK6;P94054;Q9TI88;D2CN03;D8V9A9;D8V9C3;P92468;A5Y0S8;D6C5Z0;O63185;Q8HDA1;P94046;P92469;O98659;P94038;D8V9C6;Q33535;Q33507;E0D9I0;Q8WKU6;Q31669;B7P0F0;Q36637;Q37357;P93986;…	20168	343	CID		77.18	7.02675e-05		6	52		1	1187.62	-36.4689	8/97	pps_pisum_IE_trypsin_rep2.mgf
	High	GGLDFTKDDENVNSQPFMR	B8YGX4;Q6PSM7;Q71N62;C7AQS9;Q9TI22;O98435;Q33550;Q29VE5;C7AQU8;Q31992;P36489;Q32800;Q9TJY5;Q8MAK5;Q32816;O63121;O98553;Q9GD60;D8V9G2;Q36667;Q8SKV4;P94086;B5KQR7;P94048;P93976;Q9GD57;Q8HUY1;P94106;A8DPF8;O03607;Q8HUZ7;Q36683;Q8HU48;A8DPF0;O63147;Q33620;Q8MAK6;P94054;Q9TI88;D2CN03;D8V9A9;D8V9C3;P92468;P94039;P94042;A5Y0S8;D6C5Z0;Q9TI00;Q8HDA1;P94046;P92469;O98659;P94038;D8V9C6;Q36657;Q33535;Q33507;…	22231	353	CID		59.09	0.0035802		2	51		1	2169.91	-35.4349	9/193	pps_pisum_IE_trypsin_rep2.mgf
	High	YGRPLLGcTIKPK	B8YGX4;Q6PSM7;Q71N62;C7AQS9;Q9TI22;O98435;Q33550;Q29VE5;C7AQU8;Q31992;P36489;Q32800;Q6RIC2;Q8MAK5;Q32816;O63121;O98553;P94108;Q9GD60;D8V9G2;Q36667;Q8SKV4;P94086;B5KQR7;Q33514;P94048;Q9GD57;Q9TKH0;Q8HUY1;P94106;A8DPF8;Q33268;O03607;Q8HUZ7;Q8HU48;A8DPF0;O63147;Q33620;Q8MAK6;P94054;Q9TI88;D2CN03;D8V9A9;D8V9C3;P92468;P94039;P94042;A5Y0S8;D6C5Z0;O63185;Q9TI00;P94046;P92469;O98659;P94038;D8V9C6;Q36657;…	22107	356	CID	C8(Carbamidomethyl)	57.48	0.00722697		4	53		1	1502.79	-43.882	10/120	pps_pisum_IE_trypsin_rep2.mgf
	Medium	WSPELAAAcEVWK	O98435;Q33550;Q29VE5;P36489;Q6RIC2;Q9TJY5;Q32816;O63121;O98553;P94108;Q36667;P94086;B5KQR7;Q33514;P94048;P93976;Q8HUY1;P94106;A8DPF8;Q33268;Q8HUZ7;Q36683;Q8HU48;A8DPF0;O63147;Q33620;P94054;Q9TI88;D2CN03;D8V9A9;P92468;P94039;A5Y0S8;D6C5Z0;O63185;Q9TI00;P94046;P94038;D8V9C6;Q8WKU6;Q31669;P93986;A0PDA4;Q9GDQ2;Q8HT77;A5X4I3;P94074;A5X4L3;Q9GD45;Q8HUY5;Q39288;Q37269;O47047;Q5DK06;O98549;Q3MKL9;Q05554;…	7073	170	CID	C9(Carbamidomethyl)	44.06	0.0843872		4	50		1	1546.68	-38.2387	18/115	pps_pisum_IE_trypsin_rep2.mgf
	Medium	NHGMHFR	Q9TI22;Q33550;C7AQU8;Q31992;P36489;Q32800;Q6RIC2;Q9TJY5;Q8MAK5;Q32816;O63121;O98553;Q9GD60;D8V9G2;Q8SKV4;P94086;B5KQR7;Q33514;P94048;P93976;Q8HUY1;P94106;A8DPF8;Q33268;O03607;Q36683;Q8HU48;A8DPF0;O63147;Q33620;P94054;Q9TI88;D2CN03;D8V9A9;D8V9C3;P92468;P94039;P94042;A5Y0S8;O63185;Q9TI00;Q8HDA1;P92469;P94038;D8V9C6;Q36657;Q33535;Q33507;E0D9I0;Q8WKU6;B7P0F0;Q36637;Q37357;P93986;A0PDA4;Q9GDQ2;Q8HT77;…	14981	267	CID		42.4	0.102138	0	1	49	33	1	898.393	-19.3026	8/68	pps_pisum_IE_trypsin_rep2.mgf
	Low	DDENVNSQPFMR	B8YGX4;Q6PSM7;Q71N62;C7AQS9;Q9TI22;O98435;Q33550;Q29VE5;C7AQU8;Q31992;P36489;Q32800;Q9TJY5;Q8MAK5;Q32816;O63121;O98553;Q9GD60;D8V9G2;Q36667;Q8SKV4;P94086;B5KQR7;P94048;P93976;Q9GD57;Q8HUY1;P94106;A8DPF8;O03607;Q8HUZ7;Q36683;Q8HU48;A8DPF0;O63147;Q33620;Q8MAK6;P94054;Q9TI88;D2CN03;D8V9A9;D8V9C3;P92468;P94039;P94042;A5Y0S8;D6C5Z0;Q9TI00;Q8HDA1;P94046;P92469;O98659;P94038;D8V9C6;Q36657;Q33535;Q33507;…	22503	364	CID		40.44	0.240764		4	51		1	1451.6	-13.9441	14/121	pps_pisum_IE_trypsin_rep2.mgf
	Low	EITLGFVDLLR	C7AQS9;C7AQU8;Q6RIC2;Q8HUY1;Q8HUZ7;Q8MAK6;D2CN03;A5Y0S8;D6C5Z0;Q8HDA1;E0D9I0;Q9TLI7;A5X4I3;A5X4L3;E0DA51;Q8MAK2;Q8MCX9;Q05554;P31184;P69576;P04717;Q8MAT5;Q36650;Q71N78;Q4VI97;B8PRP3;D1KWX9;Q33206;O47068;Q9MS05;O78309;Q66MG6;Q4VI95;A4F4H5;C0J9S0;C7AQR7;C7AQU0;B3SHH2;Q3T5L5;Q4VIC2;Q39972;O47280;Q29S37;Q32555;O03616;Q9XQL8;O98900;Q8MC01;D2CMZ3;Q95F83;Q9GEP1;O47272;O20245;A4V8H9;C3RXH1;A5PF92;Q33051;…	4911	148	CID		35.48	0.805517		7	51	45	1	1275.69	-32.4346	14/97	pps_pisum_IE_trypsin_rep2.mgf
	Low	AxYEcLR	Q32800;Q33268;A7VJY7;Q31870;D6MYK4;Q33051;Q8HUZ0;Q71N79;Q4QST1;Q8MCY5	28	10	CID	X2(V), C5(Carbamidomethyl)	28.82	3.67514		7	51	41	1	910.439	-6.85965	8/51	pps_pisum_IE_trypsin_rep2.mgf
D6C614	30.51	11	11	472	52.2833	6.53662	262.254	Ribulose-1,5-bisphosphate carboxylase/oxygenase large subunit (Fragment) OS=Leea indica GN=rbcL PE=3 SV=1 - [D6C614_9ROSI]
	Confidence Icon	Sequence	Protein Accessions	# Proteins	# Protein Groups	Activation Type	Modifications	IonScore	Exp Value	Δ Score	Rank	Identity High	Homology Threshold	Charge	m/z [Da]	ΔM [ppm]	Ions Matched	Spectrum File
	High	GHYLNATAGTcEEMIKR	Q33550;Q29VE5;Q31992;P36489;Q6RIC2;Q9TJY5;Q32816;O98553;P94108;Q36667;Q9GD57;Q8HUY1;A8DPF8;Q33268;Q8HUZ7;Q36683;Q8HU48;Q8MAK6;Q9TI88;D2CN03;D8V9A9;D8V9C3;P94039;A5Y0S8;O63185;Q9TI00;Q8HDA1;P94046;P92469;D8V9C6;E0D9I0;Q8WKU6;B7P0F0;Q36637;Q37357;P93986;Q9GDQ2;Q8HT77;A5X4L3;Q6LA00;E5KUU8;Q8HUY5;Q39288;Q37269;Q8MCX9;Q8HVG8;A3KLW4;Q3MKL9;P31184;P69576;Q6GZ97;Q8WHV7;Q95A73;Q9MTF6;Q31870;Q36650;Q5GLI7;…	7090	170	CID	C11(Carbamidomethyl)	108.3	3.61309e-08		3	50		1	1950.85	-33.5368	13/168	pps_pisum_IE_trypsin_rep2.mgf
[truncated: 5,754 more rows]
