# Supplementary material for: Defining the Core Proteome of the Chloroplast Envelope Membranes
Source: Front Plant Sci. 2013 Feb 6;4:11. doi: 10.3389/fpls.2013.00011 (PMC3565376; doi:10.3389/fpls.2013.00011)
Supplement: Supplementary Tables S15–S57 — Raw data measured by nLC-MALDI MS/MS. Each excel sheet is grouped in two levels. The first level contains information for each identified accession ID. The first column gives the accession (UniProtKB, IMGAG, or EST-library by Franssen et al., 2012), the second column the coverage, the third column the number of peptide spectrum matches (#PSMs), the fourth column the number of peptides, the fifth column the number of amino acids (#AAs), the sixth column the molecular weight (MW in kDa), the seventh column the isoelectric point (pI), the eighth column the score, and the ninth column the description. The second level contains all peptide information for each accession ID. The second column gives the confidence icon (Low; Medium; High), the third column the peptide sequence, the fourth column the protein accessions, the fifth column the number of proteins, the sixth column the number of protein groups, the seventh column the activation type (Collision Induced Dissociation, CID), the eighth column the modifications, the ninth column the ion score, the 10th column the expectation value (exp. value), the 11th column the delta score (Δscore), the 12th column the rank, the 13th column the identity High, the 14th column the homology threshold, the 15th column the charge, the 16th column the mass to charge ratio in daltons (m/z), the 18th column the delta mass (ΔM, difference between the theoretical mass of the peptide and the experimental mass of the precursor ion), the 19th column the matched ions, and the 20th column the spectrum file. [file 38279_Schleiff_DataSheet10.ZIP › Table S43.xls]

## Sheet: Sheet1
Accession	Coverage	# PSMs	# Peptides	# AAs	MW [kDa]	calc. pI	Score	Description
Ps_36583.42027	51.27	21	20	550	60.5045	6.96143	670.385	AT3G46740.1 - [Ps_36583_42027]
	Confidence Icon	Sequence	Protein Accessions	# Proteins	# Protein Groups	Activation Type	Modifications	IonScore	Exp Value	Δ Score	Rank	Identity High	Homology Threshold	Charge	m/z [Da]	ΔM [ppm]	Ions Matched	Spectrum File
	High	LGNVVEGNTEGPVVQR	Ps_36583.42027	1	1	CID		127.79	8.90757e-12	0.859375	1	30		1	1667.84	-16.2553	13/160	pps_pisum_IE_trypsin_rep2.mgf
	High	VLPNGAISADGPPTTLSGTGIDR	Ps_36583.42027	1	1	CID		113.48	2.70145e-10	0.858407	1	30		1	2209.06	-38.1254	15/243	pps_pisum_IE_trypsin_rep2.mgf
	High	FTYGLVMEEIITR	Ps_36583.42027	1	1	CID		98.98	8.06902e-09	1	1	31	27	1	1571.76	-32.507	11/117	pps_pisum_IE_trypsin_rep2.mgf
	High	MEYAHPYLDGVDNPR	Ps_36583.42027	1	1	CID		89.26	2.81027e-08	0.865169	1	26		1	1776.72	-45.1175	12/139	pps_pisum_IE_trypsin_rep2.mgf
	High	GTHVYAFAEHGTDLGSSK	Ps_36583.42027	1	1	CID		88.65	8.45359e-08	1	1	30	27	1	1876.82	-33.5575	11/167	pps_pisum_IE_trypsin_rep2.mgf
	High	KLSPVFTGGPGVDEVPSIWVDR	Ps_36583.42027	1	1	CID		69.43	6.79019e-06	0.84058	1	30	28	1	2355.13	-42.652	12/247	pps_pisum_IE_trypsin_rep2.mgf
	High	FVNGTIVGSR	Ps_36583.42027	1	1	CID		63.62	3.51519e-05	0.765625	1	32	32	1	1049.56	-9.88153	8/95	pps_pisum_IE_trypsin_rep2.mgf
	High	GYNMGEIGAAR	Ps_36583.42027	1	1	CID		63.58	1.81552e-05	0.8125	1	29	28	1	1138.52	-11.1823	8/101	pps_pisum_IE_trypsin_rep2.mgf
	High	GGRPTLASLQPGGTITFEHR	Ps_36583.42027	1	1	CID		62.04	3.78229e-05	1	1	30	23	1	2095.03	-33.7519	18/214	pps_pisum_IE_trypsin_rep2.mgf
	High	LSPVFTGGPGVDEVPSIWVDR	Ps_36583.42027	1	1	CID		59.94	6.04798e-05	0.816667	1	30	27	1	2227.05	-40.0446	10/197	pps_pisum_IE_trypsin_rep2.mgf
	High	SAEVSTEWSIVPGR	Ps_36583.42027	1	1	CID		48.47	0.000811439		2	30		1	1517.72	-26.299	10/125	pps_pisum_IE_trypsin_rep2.mgf
	High	NMFQVDQGLGVGSNFPFFNR	Ps_36583.42027	1	1	CID		45.06	0.00144405	1	1	29	24	1	2273.99	-36.2628	7/211	pps_pisum_IE_trypsin_rep2.mgf
	High	MAFLQANITR	Ps_36583.42027	1	1	CID		41.1	0.00611295	0.707317	1	31	27	1	1164.59	-24.1727	6/83	pps_pisum_IE_trypsin_rep2.mgf
	High	VQSWYHEEGYAcAQVVNFGNLNTR	Ps_36583.42027	1	1	CID	C12(Carbamidomethyl)	38.3	0.0102354	1	1	31	24	1	2842.19	-38.1309	14/269	pps_pisum_IE_trypsin_rep2.mgf
	High	ANITENFSR	Ps_36583.42027	1	1	CID		35.71	0.0125674	0.666667	1	29	26	1	1051.51	-9.07392	8/87	pps_pisum_IE_trypsin_rep2.mgf
	High	SPPPVLVLHGHYGGcVGDLPSYDAFTLGGPYSVR	Ps_36583.42027	1	1	CID	C15(Carbamidomethyl)	35.07	0.0126336	0.685714	1	29	26	1	3584.62	-41.1579	10/328	pps_pisum_IE_trypsin_rep2.mgf
	Medium	NILELAAEIRIPIK	Ps_36583.42027	1	1	CID		28.78	0.0633697	0.0344828	1	29		1	1592.93	-29.6255	9/144	pps_pisum_IE_trypsin_rep2.mgf
	Medium	NILELAAEIR	Ps_36583.42027	1	1	CID		25.71	0.12648	0.538462	1	29	26	1	1141.63	-21.2952	5/100	pps_pisum_IE_trypsin_rep2.mgf
	Low	GNPTVVYRR	Ps_36583.42027	1	1	CID		23.23	0.284013	0.521739	1	30	25	1	1061.56	-23.2594	8/83	pps_pisum_IE_trypsin_rep2.mgf
	Low	GNPTVVYR	Ps_36583.42027	1	1	CID		19.9	0.565369	1	1	30	21	1	905.456	-30.396	5/72	pps_pisum_IE_trypsin_rep2.mgf
	Low	mEYAHPYLDGVDNPR	Ps_36583.42027	1	1	CID	M1(Oxidation)	12.58	1.43816	1	1	27	20	1	1792.73	-36.5446	7/139	pps_pisum_IE_trypsin_rep2.mgf
Ps_31486.38579	51.77	28	27	678	75.6429	7.63525	609.114	AT1G06950.1 - [Ps_31486_38579]
	Confidence Icon	Sequence	Protein Accessions	# Proteins	# Protein Groups	Activation Type	Modifications	IonScore	Exp Value	Δ Score	Rank	Identity High	Homology Threshold	Charge	m/z [Da]	ΔM [ppm]	Ions Matched	Spectrum File
	High	GVGPVSLVGGEYDADR	Ps_31486.38579	1	1	CID		119.18	5.81562e-11	0.89916	1	29		1	1590.72	-37.2859	12/139	pps_pisum_IE_trypsin_rep2.mgf
	High	AAFLQNLcDELHFDPQK	Ps_31486.38579	1	1	CID	C8(Carbamidomethyl)	77.65	8.50365e-07	0.794872	1	29		1	2045.91	-33.445	11/165	pps_pisum_IE_trypsin_rep2.mgf
	High	EIGLSQEYAQK	Ps_31485.11120;Ps_31486.38579	2	2	CID		75.74	1.64278e-06	0.855263	1	30	28	1	1265.62	-16.3172	15/106	pps_pisum_IE_trypsin_rep2.mgf
	High	KLVEENISVALGILK	Ps_31486.38579	1	1	CID		69.07	6.45413e-06	0.710145	1	30		1	1625.91	-44.2869	16/155	pps_pisum_IE_trypsin_rep2.mgf
	High	MGKPGQTEITLKDDLPEKDR	Ps_31485.11120;Ps_31486.38579	2	2	CID		67.5	1.09987e-05	0.794118	1	30		1	2271.06	-44.7758	11/211	pps_pisum_IE_trypsin_rep2.mgf
	High	DAIASGVDGYDDETKK	Ps_31485.11120;Ps_31486.38579	2	2	CID		66.38	8.98713e-06	1	1	28	23	1	1683.73	-25.1117	9/150	pps_pisum_IE_trypsin_rep2.mgf
	High	AVPGVSQVVEELEKVLSFNDLLISFK	Ps_31486.38579	1	1	CID		65.86	1.56948e-05	1	1	30	22	1	2860.45	-43.1685	20/276	pps_pisum_IE_trypsin_rep2.mgf
	High	VLSFNDLLISFK	Ps_31486.38579	1	1	CID		65.55	2.17178e-05	0.787879	1	31	31	1	1395.74	-34.5349	15/118	pps_pisum_IE_trypsin_rep2.mgf
	High	LSNSLIQAVALLR	Ps_31485.11120;Ps_31486.38579	2	2	CID		61.57	3.07212e-05	0.709677	1	29		1	1397.8	-37.1851	16/129	pps_pisum_IE_trypsin_rep2.mgf
	High	LSDELAENLFR	Ps_31486.38579	1	1	CID		58.18	8.75835e-05	0.758621	1	30	30	1	1306.63	-29.3916	9/100	pps_pisum_IE_trypsin_rep2.mgf
	High	ASELHEEIYR	Ps_31486.38579	1	1	CID		52.04	0.000363225	0.692308	1	30		1	1246.59	-9.85758	8/85	pps_pisum_IE_trypsin_rep2.mgf
	High	AVPGVSQVVEELEKVLSFNDLLISFKNHSDIDR	Ps_31486.38579	1	1	CID		51.93	0.000268667	1	1	29	23	1	3697.83	-30.7319	11/361	pps_pisum_IE_trypsin_rep2.mgf
	High	GVVcELAQNR	Ps_31485.11120;Ps_31486.38579	2	2	CID	C4(Carbamidomethyl)	49.01	0.000703377	0.714286	1	30	29	1	1145.57	1.00017	7/81	pps_pisum_IE_trypsin_rep2.mgf
	High	MEDNKFAALNQLK	Ps_31486.38579	1	1	CID		43.15	0.00258064	0.581395	1	30		1	1521.72	-37.7017	15/126	pps_pisum_IE_trypsin_rep2.mgf
	High	LQQcVADGELTDENVAALLK	Ps_31485.11120;Ps_31486.38579	2	2	CID	C4(Carbamidomethyl)	39.48	0.00665046	0.692308	1	30	26	1	2187.02	-33.3263	9/207	pps_pisum_IE_trypsin_rep2.mgf
	High	AAFLQNLcDELHFDPQKASELHEEIYR	Ps_31486.38579	1	1	CID	C8(Carbamidomethyl)	36.33	0.0108373	1	1	29	22	1	3273.43	-40.1308	10/285	pps_pisum_IE_trypsin_rep2.mgf
	High	AVPSQTLSWEVSEELSDLYTIYLK	Ps_31485.11120;Ps_31486.38579	2	2	CID		34.7	0.0194666	1	1	30	23	1	2771.35	-20.1206	16/258	pps_pisum_IE_trypsin_rep2.mgf
	High	TFLTYcLTGDVVR	Ps_31485.11120;Ps_31486.38579	2	2	CID	C6(Carbamidomethyl)	30.02	0.0486256	1	1	29	22	1	1544.72	-38.839	7/117	pps_pisum_IE_trypsin_rep2.mgf
	Medium	TVGDIFSSGTGEFDEEEVYEK	Ps_31485.11120;Ps_31486.38579	2	2	CID		25.11	0.135352	1	1	29	21	1	2337.97	-23.2729	13/199	pps_pisum_IE_trypsin_rep2.mgf
	Low	GVGPVSLVGGEYDADRKIEDLK	Ps_31486.38579	1	1	CID		24.81	0.20549	1	1	30	21	1	2317.11	-39.5929	6/210	pps_pisum_IE_trypsin_rep2.mgf
	Low	EAEAILLDITR	Ps_31486.38579	1	1	CID		23.48	0.231104	0.434783	1	30	27	1	1243.66	-26.4633	7/99	pps_pisum_IE_trypsin_rep2.mgf
	Low	VIMDVHR	Ps_31485.11120;Ps_31486.38579	2	2	CID		22.09	0.181388	0.227273	1	27		1	869.459	-8.82307	6/51	pps_pisum_IE_trypsin_rep2.mgf
	Low	KKDDTEYIYLNQLGGILGLTGK	Ps_31485.11120;Ps_31486.38579	2	2	CID		21.42	0.454658	0.285714	1	31	28	1	2439.24	-30.1575	13/246	pps_pisum_IE_trypsin_rep2.mgf
	Low	GLAEQAFR	Ps_31485.11120;Ps_31486.38579	2	2	CID		19.12	0.664967	0.0526316	1	30		1	891.453	-16.8162	9/66	pps_pisum_IE_trypsin_rep2.mgf
	Low	VMLcVPQQTVEAAHAEIcGNLFEK	Ps_31485.11120;Ps_31486.38579	2	2	CID	C4(Carbamidomethyl), C18(Carbamidomethyl)	16.12	1.36466	1	1	30	14	1	2744.22	-36.1448	7/247	pps_pisum_IE_trypsin_rep2.mgf
	Low	mGKPGQTEITLKDDLPEKDR	Ps_31485.11120;Ps_31486.38579	2	2	CID	M1(Oxidation)	14.39	2.56378	0.214286	1	31	24	1	2287.09	-28.6242	4/211	pps_pisum_IE_trypsin_rep2.mgf
	Low	VLSFNDLLISFKNHSDIDR	Ps_31486.38579	1	1	CID		12.64	3.12817	0.0769231	1	30	24	1	2233.04	-52.8521	6/203	pps_pisum_IE_trypsin_rep2.mgf
	Low	TRPDKELVEK	Ps_31485.11120;Ps_31486.38579	2	2	CID		10.42	4.78875		4	30	24	1	1214.62	-44.6029	3/105	pps_pisum_IE_trypsin_rep2.mgf
Ps_32650.1424	29.15	15	14	494	56.0298	7.53271	353.978	AT2G24820.1 - [Ps_32650_1424]
	Confidence Icon	Sequence	Protein Accessions	# Proteins	# Protein Groups	Activation Type	Modifications	IonScore	Exp Value	Δ Score	Rank	Identity High	Homology Threshold	Charge	m/z [Da]	ΔM [ppm]	Ions Matched	Spectrum File
	High	DGNDQFQcYEDR	Ps_32650.1424	1	1	CID	C8(Carbamidomethyl)	94.97	2.4996e-09	0.894737	1	21		1	1546.55	-20.6615	10/127	pps_pisum_IE_trypsin_rep2.mgf
	High	EDAQALGFEVTER	Ps_32650.1424	1	1	CID		80.99	3.04531e-07	0.851852	1	28		1	1464.64	-39.048	15/137	pps_pisum_IE_trypsin_rep2.mgf
	High	SSDTWVAEYR	Ps_32650.1424	1	1	CID		73.69	1.14801e-06	0.648649	1	27		1	1213.52	-21.1214	8/88	pps_pisum_IE_trypsin_rep2.mgf
	High	FEAPcVLQNNR	Ps_32650.1424	1	1	CID	C5(Carbamidomethyl)	65.19	1.60426e-05	0.753846	1	30		1	1347.61	-28.8328	9/95	pps_pisum_IE_trypsin_rep2.mgf
	High	DATLLDGEEDQKVLVGPSSEQER	Ps_32650.1424	1	1	CID		61.8	3.5215e-05	0.806452	1	30	28	1	2515.12	-36.444	11/243	pps_pisum_IE_trypsin_rep2.mgf
	High	EKDGSKPNFLR	Ps_32650.1424	1	1	CID		58.96	8.79237e-05	0.677966	1	31		1	1290.65	-26.6078	9/112	pps_pisum_IE_trypsin_rep2.mgf
	High	LEcLYHGWQFEGEGK	Ps_32650.1424	1	1	CID	C3(Carbamidomethyl)	57.04	6.90951e-05	1	1	28	24	1	1852.76	-37.6547	10/148	pps_pisum_IE_trypsin_rep2.mgf
	High	GFAGWWGR	Ps_32650.1424	1	1	CID		38.23	0.00674159	0.578947	1	29		1	936.443	-5.26512	10/65	pps_pisum_IE_trypsin_rep2.mgf
	High	REDAQALGFEVTER	Ps_32650.1424	1	1	CID		37.09	0.01113		2	30		1	1620.77	-17.1539	10/153	pps_pisum_IE_trypsin_rep2.mgf
	High	DSQGVLWVWMSR	Ps_32650.1424	1	1	CID		34.87	0.0149233	0.571429	1	29		1	1463.67	-28.5388	11/127	pps_pisum_IE_trypsin_rep2.mgf
	Medium	GGIGTMHAPNLANR	Ps_32650.1424	1	1	CID		28.85	0.0827511	1	1	31	24	1	1408.66	-37.7139	7/121	pps_pisum_IE_trypsin_rep2.mgf
	Low	LSEGQLIDGR	Ps_32650.1424	1	1	CID		18.15	0.807649	0.444444	1	30	24	1	1087.56	-15.2372	7/96	pps_pisum_IE_trypsin_rep2.mgf
	Low	VLVGPSSEQER	Ps_32650.1424	1	1	CID		17.98	0.815211	0.166667	1	30	29	1	1200.59	-23.2812	4/93	pps_pisum_IE_trypsin_rep2.mgf
	Low	DGNDQFQcYEDRcPHR	Ps_32650.1424	1	1	CID	C8(Carbamidomethyl), C13(Carbamidomethyl)	14.82	0.61637	1	1	25	19	1	2096.8	-14.5552	4/171	pps_pisum_IE_trypsin_rep2.mgf
	Low	GGIGTmHAPNLANR	Ps_32650.1424	1	1	CID	M6(Oxidation)	11.38	3.7699		2	30	25	1	1424.69	-10.7409	6/121	pps_pisum_IE_trypsin_rep2.mgf
Ps_31485.11120	46.35	16	15	507	56.4677	7.34229	318.246	AT1G06950.1 - [Ps_31485_11120]
	Confidence Icon	Sequence	Protein Accessions	# Proteins	# Protein Groups	Activation Type	Modifications	IonScore	Exp Value	Δ Score	Rank	Identity High	Homology Threshold	Charge	m/z [Da]	ΔM [ppm]	Ions Matched	Spectrum File
	High	LQYLLGINDSTAAALR	Ps_31485.11120	1	1	CID		104.76	2.09373e-09	0.847619	1	30		1	1718.86	-47.2601	12/157	pps_pisum_IE_trypsin_rep2.mgf
	High	EIGLSQEYAQK	Ps_31485.11120;Ps_31486.38579	2	2	CID		75.74	1.64278e-06	0.855263	1	30	28	1	1265.62	-16.3172	15/106	pps_pisum_IE_trypsin_rep2.mgf
	High	MGKPGQTEITLKDDLPEKDR	Ps_31485.11120;Ps_31486.38579	2	2	CID		67.5	1.09987e-05	0.794118	1	30		1	2271.06	-44.7758	11/211	pps_pisum_IE_trypsin_rep2.mgf
	High	DAIASGVDGYDDETKK	Ps_31485.11120;Ps_31486.38579	2	2	CID		66.38	8.98713e-06	1	1	28	23	1	1683.73	-25.1117	9/150	pps_pisum_IE_trypsin_rep2.mgf
	High	LSNSLIQAVALLR	Ps_31485.11120;Ps_31486.38579	2	2	CID		61.57	3.07212e-05	0.709677	1	29		1	1397.8	-37.1851	16/129	pps_pisum_IE_trypsin_rep2.mgf
	High	GVVcELAQNR	Ps_31485.11120;Ps_31486.38579	2	2	CID	C4(Carbamidomethyl)	49.01	0.000703377	0.714286	1	30	29	1	1145.57	1.00017	7/81	pps_pisum_IE_trypsin_rep2.mgf
	High	LQQcVADGELTDENVAALLK	Ps_31485.11120;Ps_31486.38579	2	2	CID	C4(Carbamidomethyl)	39.48	0.00665046	0.692308	1	30	26	1	2187.02	-33.3263	9/207	pps_pisum_IE_trypsin_rep2.mgf
	High	AVPSQTLSWEVSEELSDLYTIYLK	Ps_31485.11120;Ps_31486.38579	2	2	CID		34.7	0.0194666	1	1	30	23	1	2771.35	-20.1206	16/258	pps_pisum_IE_trypsin_rep2.mgf
	High	TFLTYcLTGDVVR	Ps_31485.11120;Ps_31486.38579	2	2	CID	C6(Carbamidomethyl)	30.02	0.0486256	1	1	29	22	1	1544.72	-38.839	7/117	pps_pisum_IE_trypsin_rep2.mgf
	Medium	TVGDIFSSGTGEFDEEEVYEK	Ps_31485.11120;Ps_31486.38579	2	2	CID		25.11	0.135352	1	1	29	21	1	2337.97	-23.2729	13/199	pps_pisum_IE_trypsin_rep2.mgf
	Low	VIMDVHR	Ps_31485.11120;Ps_31486.38579	2	2	CID		22.09	0.181388	0.227273	1	27		1	869.459	-8.82307	6/51	pps_pisum_IE_trypsin_rep2.mgf
	Low	KKDDTEYIYLNQLGGILGLTGK	Ps_31485.11120;Ps_31486.38579	2	2	CID		21.42	0.454658	0.285714	1	31	28	1	2439.24	-30.1575	13/246	pps_pisum_IE_trypsin_rep2.mgf
	Low	GLAEQAFR	Ps_31485.11120;Ps_31486.38579	2	2	CID		19.12	0.664967	0.0526316	1	30		1	891.453	-16.8162	9/66	pps_pisum_IE_trypsin_rep2.mgf
	Low	VMLcVPQQTVEAAHAEIcGNLFEK	Ps_31485.11120;Ps_31486.38579	2	2	CID	C4(Carbamidomethyl), C18(Carbamidomethyl)	16.12	1.36466	1	1	30	14	1	2744.22	-36.1448	7/247	pps_pisum_IE_trypsin_rep2.mgf
	Low	mGKPGQTEITLKDDLPEKDR	Ps_31485.11120;Ps_31486.38579	2	2	CID	M1(Oxidation)	14.39	2.56378	0.214286	1	31	24	1	2287.09	-28.6242	4/211	pps_pisum_IE_trypsin_rep2.mgf
	Low	TRPDKELVEK	Ps_31485.11120;Ps_31486.38579	2	2	CID		10.42	4.78875		4	30	24	1	1214.62	-44.6029	3/105	pps_pisum_IE_trypsin_rep2.mgf
Ps_30828.65058	57.62	13	12	302	33.1917	6.62451	316.162	AT5G05000.1;;;AT5G05000.3;;;AT5G05000.2 - [Ps_30828_65058]
	Confidence Icon	Sequence	Protein Accessions	# Proteins	# Protein Groups	Activation Type	Modifications	IonScore	Exp Value	Δ Score	Rank	Identity High	Homology Threshold	Charge	m/z [Da]	ΔM [ppm]	Ions Matched	Spectrum File
	High	DAQASDIPVVLIENSGR	Ps_30828.65058	2	1	CID		101.96	3.64247e-09	0.813725	1	30		1	1783.85	-40.2284	13/186	pps_pisum_IE_trypsin_rep2.mgf
	High	EWSGINTFAPATQTK	Ps_30828.65058	1	1	CID		97.86	8.87973e-09	0.877551	1	30	30	1	1650.75	-35.1847	12/157	pps_pisum_IE_trypsin_rep2.mgf
	High	DIATETKPAWETR	Ps_30828.65058	1	1	CID		83.87	2.34021e-07	0.428571	1	30		1	1517.72	-26.299	9/131	pps_pisum_IE_trypsin_rep2.mgf
	High	NLIDGPNPNQR	Ps_30828.65058	1	1	CID		59.43	5.50171e-05	0.661017	1	29		1	1237.61	-16.5895	8/107	pps_pisum_IE_trypsin_rep2.mgf
	High	SESIFVDKNLIDGPNPNQR	Ps_30828.65058	1	1	CID		58.3	8.31998e-05	0.327586	1	30		1	2143	-37.1542	8/195	pps_pisum_IE_trypsin_rep2.mgf
	High	LLELLGNLKQEDVNSLTILVMGK	Ps_30828.65058	1	1	CID		48.05	0.000896182	0.708333	1	30	29	1	2540.33	-41.9714	11/242	pps_pisum_IE_trypsin_rep2.mgf
	High	VLPNGIAWIPHLVQTITEVALNK	Ps_30828.65058	1	1	CID		32.66	0.0316529	1	1	30	21	1	2526.34	-41.453	9/225	pps_pisum_IE_trypsin_rep2.mgf
	Low	LLELLGNLKQEDVNSLTILVmGK	Ps_30828.65058	1	1	CID	M21(Oxidation)	25.11	0.173738	1	1	30	22	1	2556.33	-37.9615	9/242	pps_pisum_IE_trypsin_rep2.mgf
	Low	VVSISPFQSEGPRPVMVSR	Ps_30828.65058	1	1	CID		24.49	0.281127	1	1	31	19	1	2072.02	-37.9974	6/197	pps_pisum_IE_trypsin_rep2.mgf
	Low	AIVALTHAQFSPPDGLPYDEFFSKR	Ps_30828.65058	1	1	CID		16.63	1.04398	0.411765	1	29	24	1	2806.21	-74.6233	9/260	pps_pisum_IE_trypsin_rep2.mgf
	Low	TIDVLLYVDR	Ps_30828.65058	1	1	CID		15.78	1.65151	1	1	30	22	1	1206.62	-44.2364	6/89	pps_pisum_IE_trypsin_rep2.mgf
	Low	RDIATETKPAWETR	Ps_30828.65058	1	1	CID		12.87	2.87644	0.230769	1	30	23	1	1673.83	-15.3953	6/153	pps_pisum_IE_trypsin_rep2.mgf
	Low	SEALLQVVR	Ps_30828.65058	1	1	CID		11.67	3.00219		2	29	25	1	1014.58	-17.4127	6/79	pps_pisum_IE_trypsin_rep2.mgf
Ps_31624.72172	26.8	8	8	347	39.2491	8.70459	300.535	AT3G63410.1 - [Ps_31624_72172]
	Confidence Icon	Sequence	Protein Accessions	# Proteins	# Protein Groups	Activation Type	Modifications	IonScore	Exp Value	Δ Score	Rank	Identity High	Homology Threshold	Charge	m/z [Da]	ΔM [ppm]	Ions Matched	Spectrum File
	High	YVSAGSIEYWPDPQR	Ps_31624.72172	1	1	CID		131.94	2.75086e-12	0.871212	1	29		1	1767.77	-36.1084	12/135	pps_pisum_IE_trypsin_rep2.mgf
	High	IIEGDAEDLPFKTDYADR	Ps_31624.72172	1	1	CID		79.92	4.68552e-07	0.8	1	29		1	2067.91	-38.6097	11/177	pps_pisum_IE_trypsin_rep2.mgf
	High	AcLIGPVHPTFWLSR	Ps_31624.72172	1	1	CID	C2(Carbamidomethyl)	74.06	2.28323e-06	1	1	30	26	1	1753.86	-33.6032	10/121	pps_pisum_IE_trypsin_rep2.mgf
	High	NVTILDQSPHQLAK	Ps_31624.72172	1	1	CID		59.76	6.26164e-05		2	30		1	1563.77	-53.0437	13/146	pps_pisum_IE_trypsin_rep2.mgf
	High	EAYWFYR	Ps_31624.72172	1	1	CID		47.61	0.000631105	0.770833	1	28	27	1	1034.45	-19.5791	6/54	pps_pisum_IE_trypsin_rep2.mgf
	High	DEALEPAELTDR	Ps_31624.72172	1	1	CID		35.15	0.0120211	0.685714	1	28	25	1	1358.61	-26.4913	7/109	pps_pisum_IE_trypsin_rep2.mgf
	High	AKEKEPLKDcK	Ps_31624.72172	1	1	CID	C10(Carbamidomethyl)	34.38	0.0202256	1	1	30	23	1	1345.67	-35.5105	11/112	pps_pisum_IE_trypsin_rep2.mgf
	High	KEAYWFYR	Ps_31624.72172	1	1	CID		29.97	0.0494403	0.5	1	29	29	1	1162.54	-22.4034	7/76	pps_pisum_IE_trypsin_rep2.mgf
Ps_34218.53591	19.35	12	8	434	47.2932	5.75732	287.103	AT5G16620.1 - [Ps_34218_53591]
	Confidence Icon	Sequence	Protein Accessions	# Proteins	# Protein Groups	Activation Type	Modifications	IonScore	Exp Value	Δ Score	Rank	Identity High	Homology Threshold	Charge	m/z [Da]	ΔM [ppm]	Ions Matched	Spectrum File
	High	IMANPDVAMAFQNPR	Ps_34218.53591	1	1	CID		124.41	1.55946e-11	0.862903	1	29		1	1674.75	-37.1765	13/143	pps_pisum_IE_trypsin_rep2.mgf
	High	FKDVDESSSFKEAR	Ps_34218.53591	1	1	CID		105.21	1.37996e-09	0.809524	1	29		1	1644.76	-17.2495	12/148	pps_pisum_IE_trypsin_rep2.mgf
	High	APAEASQNGTPFK	Ps_34218.53591	1	1	CID		63.59	2.00604e-05	1	1	29	23	1	1317.6	-33.3343	15/123	pps_pisum_IE_trypsin_rep2.mgf
	High	QQLEAMLNNMGGGTEWDSR	Ps_34218.53591	1	1	CID		49.59	0.000337395	1	1	27	20	1	2136.87	-32.8894	16/209	pps_pisum_IE_trypsin_rep2.mgf
	High	FKDVDESSSFK	Ps_34218.53591	1	1	CID		37.46	0.00821091	0.621622	1	29	29	1	1288.59	-12.9066	7/112	pps_pisum_IE_trypsin_rep2.mgf
	High	WMMQNPEYR	Ps_34218.53591	1	1	CID		32.65	0.00880066	1	1	25	20	1	1254.49	-36.3344	7/76	pps_pisum_IE_trypsin_rep2.mgf
	Low	QGFGDSPGSPSER	Ps_34218.53591	1	1	CID		20.22	0.338415	1	1	28	23	1	1320.56	-16.7197	4/135	pps_pisum_IE_trypsin_rep2.mgf
	Low	ImANPDVAMAFQNPR	Ps_34218.53591	1	1	CID	M2(Oxidation)	13.29	1.96902		2	29	22	1	1690.74	-36.7335	6/143	pps_pisum_IE_trypsin_rep2.mgf
	Low	WmMQNPEYR	Ps_34218.53591	1	1	CID	M2(Oxidation)	13.17	0.819311	0.153846	1	25	22	1	1270.51	-20.2808	5/76	pps_pisum_IE_trypsin_rep2.mgf
	Low	IMANPDVAmAFQNPR	Ps_34218.53591	1	1	CID	M9(Oxidation)	12.57	2.32407		3	29	22	1	1690.74	-36.7335	5/143	pps_pisum_IE_trypsin_rep2.mgf
	Low	WMmQNPEYR	Ps_34218.53591	1	1	CID	M3(Oxidation)	10.77	1.4238		2	25	22	1	1270.51	-20.2808	5/76	pps_pisum_IE_trypsin_rep2.mgf
	Low	QGFGDSPGSPSERK	Ps_34218.53591	1	1	CID		10.67	3.55671		2	29	24	1	1448.63	-29.8359	3/146	pps_pisum_IE_trypsin_rep2.mgf
Ps_28214.16422	20.33	13	13	910	101.848	7.66455	261.848	AT5G50920.1 - [Ps_28214_16422]
	Confidence Icon	Sequence	Protein Accessions	# Proteins	# Protein Groups	Activation Type	Modifications	IonScore	Exp Value	Δ Score	Rank	Identity High	Homology Threshold	Charge	m/z [Da]	ΔM [ppm]	Ions Matched	Spectrum File
	High	AHPDVFNMMLQILEDGR	Ps_28214.16422;Ps_28213.65135	2	2	CID		105.8	1.32697e-09	0.877358	1	30		1	1985.9	-31.2158	14/172	pps_pisum_IE_trypsin_rep2.mgf
	High	GELQcIGATTLDEYRK	Ps_28214.16422;Ps_14120.71001	2	2	CID	C5(Carbamidomethyl)	70.78	4.34931e-06	0.71831	1	30		1	1853.83	-39.521	12/169	pps_pisum_IE_trypsin_rep2.mgf
	High	YTDEALIAAAQLSYQYISDR	Ps_28214.16422	1	1	CID		62.27	3.61981e-05	1	1	30	24	1	2291.03	-40.454	9/205	pps_pisum_IE_trypsin_rep2.mgf
	High	LIGSPPGYVGYTEGGQLTEAVR	Ps_28214.16422;Ps_28213.65135	2	2	CID		62.13	5.3152e-05	0.83871	1	32	27	1	2264.07	-40.0303	12/213	pps_pisum_IE_trypsin_rep2.mgf
	High	LAEEGKLDPVVGRQPQIER	Ps_28214.16422;Ps_14120.71001	2	2	CID		54.69	0.00023553	0.763636	1	31	29	1	2134.09	-32.1924	12/201	pps_pisum_IE_trypsin_rep2.mgf
	High	TAIAEGLAQR	Ps_28214.16422;Ps_14120.71001	2	2	CID		37.97	0.00834645	0.631579	1	30	28	1	1029.56	-12.9097	10/87	pps_pisum_IE_trypsin_rep2.mgf
	High	QYFRPEFLNR	Ps_28214.16422;Ps_28213.65135	2	2	CID		33.82	0.0193784	0.705882	1	29	25	1	1369.65	-38.3977	7/94	pps_pisum_IE_trypsin_rep2.mgf
	Medium	GSGFVAVEIPFTPR	Ps_28214.16422	1	1	CID		28.67	0.0762014	0.482759	1	30	29	1	1476.73	-35.6484	14/126	pps_pisum_IE_trypsin_rep2.mgf
	Medium	ALAAYYFGSEEAMIR	Ps_28214.16422	1	1	CID		26.01	0.128187	0.5	1	30	27	1	1691.76	-29.4034	15/120	pps_pisum_IE_trypsin_rep2.mgf
	Low	IIGQDEAVQAISR	Ps_28214.16422	1	1	CID		17.28	1.01765	0.235294	1	30	27	1	1399.72	-24.2486	6/129	pps_pisum_IE_trypsin_rep2.mgf
	Low	HIEKDPALER	Ps_28214.16422;Ps_14120.71001	2	2	CID		17.01	1.12971	1	1	30	21	1	1207.64	-5.65602	5/97	pps_pisum_IE_trypsin_rep2.mgf
	Low	LQHAQLPEEAK	Ps_28214.16422	1	1	CID		16.15	1.33585	1	1	30	17	1	1263.65	-16.1685	4/102	pps_pisum_IE_trypsin_rep2.mgf
	Low	YRGEFEER	Ps_28214.16422;Ps_14120.71001	2	2	CID		14.64	0.884662		2	27	23	1	1085.48	-16.4492	11/75	pps_pisum_IE_trypsin_rep2.mgf
Ps_29578.18632	22.03	6	6	295	32.0558	9.12939	260.016	AT4G23420.2;;;AT4G23420.1 - [Ps_29578_18632]
	Confidence Icon	Sequence	Protein Accessions	# Proteins	# Protein Groups	Activation Type	Modifications	IonScore	Exp Value	Δ Score	Rank	Identity High	Homology Threshold	Charge	m/z [Da]	ΔM [ppm]	Ions Matched	Spectrum File
	High	GVSGEYFSDSNVYK	Ps_29578.18632	2	1	CID		89.53	4.13403e-08	0.855556	1	28		1	1551.66	-24.8903	11/128	pps_pisum_IE_trypsin_rep2.mgf
	High	NVQQGAATTcYVALHPQVK	Ps_29578.18632	2	1	CID	C10(Carbamidomethyl)	82.75	3.14018e-07	1	1	30	24	1	2085.01	-22.4725	22/192	pps_pisum_IE_trypsin_rep2.mgf
	High	INDQSSYNNWR	Ps_29578.18632	2	1	CID		82	2.25883e-07	0.817073	1	28		1	1396.59	-21.446	9/109	pps_pisum_IE_trypsin_rep2.mgf
	High	FDKINDQSSYNNWR	Ps_29578.18632	2	1	CID		77.19	7.27654e-07	0.753247	1	28		1	1786.77	-23.5572	11/145	pps_pisum_IE_trypsin_rep2.mgf
	High	IVNVASEAHR	Ps_29578.18632	2	1	CID		39.34	0.00562855	0.641026	1	29	29	1	1095.57	-18.8772	9/91	pps_pisum_IE_trypsin_rep2.mgf
	Low	FAYPEGIR	Ps_29578.18632	2	1	CID		20.1	0.4422	1	1	29	18	1	952.467	-22.4193	4/59	pps_pisum_IE_trypsin_rep2.mgf
Ps_31701.7658	18.72	13	13	924	102.634	5.51611	246.4	AT4G02510.1 - [Ps_31701_7658]
	Confidence Icon	Sequence	Protein Accessions	# Proteins	# Protein Groups	Activation Type	Modifications	IonScore	Exp Value	Δ Score	Rank	Identity High	Homology Threshold	Charge	m/z [Da]	ΔM [ppm]	Ions Matched	Spectrum File
	High	APPLPYLLSWLLQSR	Ps_31701.7658	1	1	CID		98.11	8.81568e-09	0.836735	1	30		1	1753.95	-26.5807	19/127	pps_pisum_IE_trypsin_rep2.mgf
	High	GDLALGANFQSQISLGR	Ps_31701.7658	1	1	CID		77.83	9.32036e-07	0.794872	1	30		1	1746.81	-56.5739	13/173	pps_pisum_IE_trypsin_rep2.mgf
	High	SQNDSAYGANVEVR	Ps_31701.7658	1	1	CID		63.88	1.72094e-05	0.765625	1	29		1	1509.66	-25.0269	10/152	pps_pisum_IE_trypsin_rep2.mgf
	High	LGFTTEESIAAQVLYR	Ps_31701.7658	1	1	CID		52.5	0.000324752	1	1	30	24	1	1797.87	-40.3875	10/144	pps_pisum_IE_trypsin_rep2.mgf
	High	KAYLEEYDYR	Ps_31701.7658	1	1	CID		41.25	0.00359574	0.658537	1	29	29	1	1349.62	-12.4154	9/98	pps_pisum_IE_trypsin_rep2.mgf
	High	LEAEGRDDFAFSLNILVLGK	Ps_31701.7658	1	1	CID		36.28	0.0162027	0.694444	1	31	26	1	2207.09	-38.1087	8/208	pps_pisum_IE_trypsin_rep2.mgf
	High	TSFSAYGPATTSVTEIVGMVDGVEIR	Ps_31701.7658	1	1	CID		31.56	0.0366921	1	1	30	24	1	2687.22	-38.8511	7/248	pps_pisum_IE_trypsin_rep2.mgf
	Medium	AYLEEYDYR	Ps_31701.7658	1	1	CID		26.38	0.0646705	1	1	27	21	1	1221.52	-20.5984	11/72	pps_pisum_IE_trypsin_rep2.mgf
	High	SSAFEQSYNR	Ps_31701.7658	1	1	CID		26.17	0.0545894	0.576923	1	26	25	1	1188.5	-25.5123	5/95	pps_pisum_IE_trypsin_rep2.mgf
	Low	SRAPPLPYLLSWLLQSR	Ps_31701.7658	1	1	CID		24.06	0.245207	1	1	30	18	1	1997.08	-25.9735	7/189	pps_pisum_IE_trypsin_rep2.mgf
	Low	SVTSALGPTIWR	Ps_31701.7658	1	1	CID		23.39	0.265035		3	30		1	1287.64	-53.1648	10/107	pps_pisum_IE_trypsin_rep2.mgf
	Low	LFSVERPAGLGPSLQTGKPAVR	Ps_31701.7658	1	1	CID		16.1	1.58574	1	1	31	19	1	2280.19	-38.7253	12/232	pps_pisum_IE_trypsin_rep2.mgf
	Low	DMNDLPMLR	Ps_31701.7658	1	1	CID		10.53	2.84122	1	1	28	20	1	1104.48	-37.6661	4/87	pps_pisum_IE_trypsin_rep2.mgf
Ps_30783.28870	32.21	5	5	149	16.7468	9.0415	244.677	AT3G02900.1 - [Ps_30783_28870]
	Confidence Icon	Sequence	Protein Accessions	# Proteins	# Protein Groups	Activation Type	Modifications	IonScore	Exp Value	Δ Score	Rank	Identity High	Homology Threshold	Charge	m/z [Da]	ΔM [ppm]	Ions Matched	Spectrum File
	High	IGQLNSAINNIYSR	Ps_30783.28870	2	1	CID		108.41	9.82802e-10	0.861111	1	31		1	1562.77	-37.4216	11/141	pps_pisum_IE_trypsin_rep2.mgf
	High	TVLDENEHGFQR	Ps_30783.28870	2	1	CID		95.45	1.57091e-08	0.831579	1	30		1	1444.66	-14.6687	11/117	pps_pisum_IE_trypsin_rep2.mgf
	High	RPIYYDEEIEESTK	Ps_30783.28870	3	1	CID		89.61	4.9775e-08	1	1	29	26	1	1771.79	-24.9698	12/145	pps_pisum_IE_trypsin_rep2.mgf
	High	RPIYYDEEIEESTKETFNEK	Ps_30783.28870	2	1	CID		33.07	0.0270506	1	1	30	24	1	2520.08	-37.7929	7/217	pps_pisum_IE_trypsin_rep2.mgf
	Medium	ARRPIYYDEEIEESTKETFNEK	Ps_30783.28870	2	1	CID		25.15	0.166493	1	1	30	22	1	2747.22	-35.2288	6/235	pps_pisum_IE_trypsin_rep2.mgf
Ps_9456.16841	23.87	7	7	398	41.8209	7.75244	232.537	AT3G47520.1 - [Ps_9456_16841]
	Confidence Icon	Sequence	Protein Accessions	# Proteins	# Protein Groups	Activation Type	Modifications	IonScore	Exp Value	Δ Score	Rank	Identity High	Homology Threshold	Charge	m/z [Da]	ΔM [ppm]	Ions Matched	Spectrum File
	High	TKPSASFTDEEIEELTVR	Ps_9456.16841	2	1	CID		116.47	1.1057e-10	0.87931	1	29		1	2051.92	-45.2894	13/200	pps_pisum_IE_trypsin_rep2.mgf
	High	DDLFNINAGIVR	Ps_9456.16841	1	1	CID		81.78	5.93718e-07	0.756098	1	32		1	1346.66	-35.9121	10/114	pps_pisum_IE_trypsin_rep2.mgf
	High	GVDVVVIPAGVPR	Ps_9456.16841	1	1	CID		76.39	1.19285e-06	0.75	1	30		1	1277.71	-34.4219	9/106	pps_pisum_IE_trypsin_rep2.mgf
	High	GVAADISHcNTPSK	Ps_9456.16841	1	1	CID	C9(Carbamidomethyl)	47.5	0.000870468	0.6875	1	29		1	1456.65	-27.0933	7/129	pps_pisum_IE_trypsin_rep2.mgf
	Medium	VADFTGAAELANcLK	Ps_9456.16841	1	1	CID	C13(Carbamidomethyl)	27.61	0.0915449	0.642857	1	30	24	1	1579.73	-33.5851	6/136	pps_pisum_IE_trypsin_rep2.mgf
	Low	AGAGSATLSMAYAAAR	Ps_9456.16841	1	1	CID		22.42	0.273797	0.318182	1	29	28	1	1468.66	-39.9488	9/135	pps_pisum_IE_trypsin_rep2.mgf
	Low	FVESSLR	Ps_9456.16841	1	1	CID		13.51	1.65784		2	28	27	1	837.434	-14.94	3/54	pps_pisum_IE_trypsin_rep2.mgf
Ps_42266.52666	35.86	7	7	237	26.5673	9.17334	219.305	AT5G08540.1 - [Ps_42266_52666]
	Confidence Icon	Sequence	Protein Accessions	# Proteins	# Protein Groups	Activation Type	Modifications	IonScore	Exp Value	Δ Score	Rank	Identity High	Homology Threshold	Charge	m/z [Da]	ΔM [ppm]	Ions Matched	Spectrum File
	High	EIFGVTDEDADQLR	Ps_42266.52666	1	1	CID		97.74	6.70546e-09	0.836735	1	29		1	1607.69	-38.6525	10/131	pps_pisum_IE_trypsin_rep2.mgf
	High	ALDLVEFTGSVTQAIPGPR	Ps_42266.52666	1	1	CID		96.96	1.16192e-08	0.896907	1	30	29	1	1970.97	-43.6363	13/181	pps_pisum_IE_trypsin_rep2.mgf
	High	YALNEKPFNPDVVADLIQLR	Ps_42266.52666	1	1	CID		74.58	2.25897e-06	0.813333	1	31	31	1	2315.14	-41.8336	10/209	pps_pisum_IE_trypsin_rep2.mgf
	High	TGFVLEEILR	Ps_42266.52666	1	1	CID		40	0.006225	0.575	1	30		1	1176.63	-23.7638	8/87	pps_pisum_IE_trypsin_rep2.mgf
	Low	SVDDLLQR	Ps_42266.52666	1	1	CID		22.54	0.318153	0.26087	1	30		1	945.473	-28.2412	6/68	pps_pisum_IE_trypsin_rep2.mgf
	Low	VFYLSELPEFcSR	Ps_42266.52666	1	1	CID	C11(Carbamidomethyl)	21.68	0.304623		3	29		1	1646.74	-29.6562	13/111	pps_pisum_IE_trypsin_rep2.mgf
	Low	TGFVLEEILRK	Ps_42266.52666	1	1	CID		18.47	0.84913	0.444444	1	30	24	1	1304.71	-32.8281	7/98	pps_pisum_IE_trypsin_rep2.mgf
Ps_42554.60543	56.83	10	10	139	16.1502	7.85498	212.825	AT1G67090.1 - [Ps_42554_60543]
	Confidence Icon	Sequence	Protein Accessions	# Proteins	# Protein Groups	Activation Type	Modifications	IonScore	Exp Value	Δ Score	Rank	Identity High	Homology Threshold	Charge	m/z [Da]	ΔM [ppm]	Ions Matched	Spectrum File
	High	ELDEVVAAYPQAFVR	Ps_42973.43198;Ps_42554.60543;Ps_29456.36387;Ps_18800.60509	105	4	CID		138.28	9.0122e-13		2	30		1	1706.81	-39.1909	13/137	pps_pisum_IE_trypsin_rep2.mgf
	High	DQLLKEVEYLLR	Ps_25130.15897;Ps_33095.7904;Ps_45653.7938;Ps_33742.30073;Ps_42554.60543	214	5	CID		53.04	0.000366485		2	31		1	1518.81	-28.6944	6/126	pps_pisum_IE_trypsin_rep2.mgf
	High	KFETLSYLPPLTR	Ps_31250.9356;Ps_33095.7904;Ps_42554.60543;Ps_34081.24740;Ps_42788.8606	203	5	CID		51.74	0.000440114	0.75	1	31	28	1	1564.8	-49.2878	9/139	pps_pisum_IE_trypsin_rep2.mgf
	High	KGWVPcLEFELEK	Ps_25130.15897;Ps_28562.73689;Ps_33996.48744;Ps_20804.40444;Ps_31250.9356;Ps_26444.13528;Ps_42554.60543;Ps_42848.15596;Ps_22466.24805;Ps_15420.10547;Ps_33948.47752;Ps_23174.38312;Ps_43457.32518	345	13	CID	C6(Carbamidomethyl)	49.19	0.000909802	0	1	31		1	1634.77	-34.8522	12/129	pps_pisum_IE_trypsin_rep2.mgf
	High	KGWVPcLEFELEKGFVYR	Ps_25130.15897;Ps_28562.73689;Ps_33996.48744;Ps_20804.40444;Ps_26444.13528;Ps_42554.60543;Ps_42848.15596;Ps_22466.24805;Ps_15420.10547;Ps_33948.47752;Ps_23174.38312;Ps_43457.32518	289	12	CID	C6(Carbamidomethyl)	40.41	0.00644219		2	31		1	2257.07	-36.2446	11/184	pps_pisum_IE_trypsin_rep2.mgf
	High	IIGFDNVR	Ps_28562.73689;Ps_42973.43198;Ps_42554.60543;Ps_27326.59235;Ps_43863.34345;Ps_18800.60509;Ps_19096.7421;Ps_45304.38458;Ps_24359.8373	269	9	CID		32.56	0.0392675	0	1	31		1	933.494	-23.1831	6/63	pps_pisum_IE_trypsin_rep2.mgf
	Medium	EVEYLLR	Ps_25130.15897;Ps_28919.69180;Ps_28562.73689;Ps_33996.48744;Ps_20804.40444;Ps_26444.13528;Ps_33095.7904;Ps_45653.7938;Ps_33742.30073;Ps_42554.60543;Ps_34081.24740;Ps_22466.24805;Ps_15420.10547;Ps_23174.38312	450	14	CID		27.27	0.151218		2	32		1	921.483	-23.0621	5/56	pps_pisum_IE_trypsin_rep2.mgf
	Medium	KKFETLSYLPPLTR	Ps_31250.9356;Ps_33095.7904;Ps_42554.60543;Ps_34081.24740;Ps_42788.8606	199	5	CID		27.04	0.13305	0.62963	1	31	24	1	1692.89	-47.5408	11/149	pps_pisum_IE_trypsin_rep2.mgf
	Low	EHNKSPGYYDGR	Ps_42554.60543;Ps_42848.15596;Ps_34081.24740;Ps_22466.24805;Ps_43101.3272;Ps_27447.9951;Ps_27591.45219;Ps_33948.47752;Ps_27326.59235	98	9	CID		22.58	0.300606		2	30	29	1	1422.63	-6.40634	7/126	pps_pisum_IE_trypsin_rep2.mgf
	Low	FETLSYLPPLTR	Ps_31250.9356;Ps_33095.7904;Ps_42554.60543;Ps_34081.24740;Ps_42788.8606	206	5	CID		17.15	1.30301	1	1	31	21	1	1436.73	-32.8811	6/107	pps_pisum_IE_trypsin_rep2.mgf
Ps_30276.24600	30.84	5	5	107	11.7551	6.68311	203.693	AT1G42960.1 - [Ps_30276_24600]
	Confidence Icon	Sequence	Protein Accessions	# Proteins	# Protein Groups	Activation Type	Modifications	IonScore	Exp Value	Δ Score	Rank	Identity High	Homology Threshold	Charge	m/z [Da]	ΔM [ppm]	Ions Matched	Spectrum File
	High	IEQLNSAIDEISSQLR	Ps_30276.24600	3	1	CID		125.71	1.53333e-11	0.849206	1	30		1	1815.88	-35.6538	13/171	pps_pisum_IE_trypsin_rep2.mgf
	High	FIYDEEKALEK	Ps_30276.24600	1	1	CID		62.01	3.11606e-05	0.645161	1	29		1	1384.65	-32.7383	15/101	pps_pisum_IE_trypsin_rep2.mgf
	High	FIYDEEK	Ps_30276.24600	1	1	CID		51.69	0.000188384	0.5	1	27		1	943.434	-6.7003	9/53	pps_pisum_IE_trypsin_rep2.mgf
	High	VLSNKIEQLNSAIDEISSQLR	Ps_30276.24600	3	1	CID		38.04	0.0105842	0.710526	1	31	26	1	2357.17	-39.9976	10/227	pps_pisum_IE_trypsin_rep2.mgf
	High	KVLSNKIEQLNSAIDEISSQLR	Ps_30276.24600	3	1	CID		32.63	0.0313811	1	1	30	19	1	2485.26	-40.2176	7/243	pps_pisum_IE_trypsin_rep2.mgf
Ps_32850.285	16.28	3	3	215	23.5225	5.41455	180.804	AT2G38550.1 - [Ps_32850_285]
	Confidence Icon	Sequence	Protein Accessions	# Proteins	# Protein Groups	Activation Type	Modifications	IonScore	Exp Value	Δ Score	Rank	Identity High	Homology Threshold	Charge	m/z [Da]	ΔM [ppm]	Ions Matched	Spectrum File
	High	VQGVSQEAYELYSK	Ps_32850.285	1	1	CID		106.58	1.07695e-09	0.82243	1	29		1	1600.74	-30.3431	11/145	pps_pisum_IE_trypsin_rep2.mgf
	High	EIVETFTSPEDDLSNVSGVR	Ps_32850.285	1	1	CID		78.94	6.90553e-07	0.772152	1	30		1	2193.98	-31.7693	10/197	pps_pisum_IE_trypsin_rep2.mgf
	High	VQGVSQEAYELYSKK	Ps_32850.285	1	1	CID		52.12	0.000321304	1	1	30	25	1	1728.82	-35.3081	15/156	pps_pisum_IE_trypsin_rep2.mgf
Ps_32172.59736	31.06	6	6	264	28.5192	10.0522	166.002	AT5G24650.1 - [Ps_32172_59736]
	Confidence Icon	Sequence	Protein Accessions	# Proteins	# Protein Groups	Activation Type	Modifications	IonScore	Exp Value	Δ Score	Rank	Identity High	Homology Threshold	Charge	m/z [Da]	ΔM [ppm]	Ions Matched	Spectrum File
	High	GLPHQIQNPITQIQTR	Ps_32172.59736	1	1	CID		85.85	1.5549e-07	0.802326	1	30		1	1843.95	-35.9399	10/151	pps_pisum_IE_trypsin_rep2.mgf
	High	QAQALAGGPLIQAR	Ps_32172.59736	2	1	CID		72.89	2.98145e-06	0.780822	1	30		1	1393.74	-35.5168	16/145	pps_pisum_IE_trypsin_rep2.mgf
	High	GLLSDNTLPLLNDSALR	Ps_32172.59736	1	1	CID		43.73	0.00240417	0.681818	1	30	29	1	1811.92	-37.3865	7/173	pps_pisum_IE_trypsin_rep2.mgf
	High	FSQPPVEDTHYAK	Ps_32172.59736	1	1	CID		41.29	0.00395286	1	1	30	24	1	1518.69	-18.1995	11/134	pps_pisum_IE_trypsin_rep2.mgf
	High	SMLNNLGLQNYEK	Ps_32172.59736	1	1	CID		36.18	0.0239183	0.638889	1	32	28	1	1523.69	-38.1384	7/137	pps_pisum_IE_trypsin_rep2.mgf
	Low	LLILDHIQR	Ps_32172.59736	1	1	CID		12.56	3.26952	1	1	30	22	1	1120.62	-55.7573	9/70	pps_pisum_IE_trypsin_rep2.mgf
Ps_42973.43198	46.05	5	3	76	8.87436	5.80811	164.479	AT1G67090.1 - [Ps_42973_43198]
	Confidence Icon	Sequence	Protein Accessions	# Proteins	# Protein Groups	Activation Type	Modifications	IonScore	Exp Value	Δ Score	Rank	Identity High	Homology Threshold	Charge	m/z [Da]	ΔM [ppm]	Ions Matched	Spectrum File
	High	ELDEVVAAYPQAFVR	Ps_42973.43198;Ps_42554.60543;Ps_29456.36387;Ps_18800.60509	105	4	CID		138.28	9.0122e-13		2	30		1	1706.81	-39.1909	13/137	pps_pisum_IE_trypsin_rep2.mgf
	High	EHNxSPGYYDGR	Ps_43830.28624;Ps_42973.43198;Ps_21323.57731	4	3	CID	X4(N)	53.25	0.000120417		4	27		1	1408.54	-31.9914	6/126	pps_pisum_IE_trypsin_rep2.mgf
	High	IIGFDNVR	Ps_28562.73689;Ps_42973.43198;Ps_42554.60543;Ps_27326.59235;Ps_43863.34345;Ps_18800.60509;Ps_19096.7421;Ps_45304.38458;Ps_24359.8373	269	9	CID		32.56	0.0392675	0	1	31		1	933.494	-23.1831	6/63	pps_pisum_IE_trypsin_rep2.mgf
	Low	EHNxSPGYYDGR	Ps_43830.28624;Ps_42973.43198;Ps_21323.57731	4	3	CID	X4(Q)	23.23	0.25882	0	1	30	29	1	1422.63	19.173	7/126	pps_pisum_IE_trypsin_rep2.mgf
	Low	EHNxSPGYYDGR	Ps_43830.28624;Ps_42973.43198;Ps_21323.57731	4	3	CID	X4(K)	22.58	0.300606		5	30	29	1	1422.63	-6.40634	7/126	pps_pisum_IE_trypsin_rep2.mgf
Ps_27447.9951	50	5	3	70	8.17295	8.1626	159.745	AT1G67090.1 - [Ps_27447_9951]
	Confidence Icon	Sequence	Protein Accessions	# Proteins	# Protein Groups	Activation Type	Modifications	IonScore	Exp Value	Δ Score	Rank	Identity High	Homology Threshold	Charge	m/z [Da]	ΔM [ppm]	Ions Matched	Spectrum File
	High	ELDEVVAAYPxAFVR	Ps_27447.9951;Ps_43863.34345	3	2	CID	X11(K)	158.36	8.84771e-15	0.126582	1	30		1	1706.81	-60.5114	14/129	pps_pisum_IE_trypsin_rep2.mgf
	High	ELDEVVAAYPxAFVR	Ps_27447.9951;Ps_43863.34345	3	2	CID	X11(Q)	138.28	9.0122e-13		5	30		1	1706.81	-39.1909	13/129	pps_pisum_IE_trypsin_rep2.mgf
	High	xIGFDNVR	Ps_27447.9951	1	1	CID	X1(I)	32.56	0.0392675		4	31		1	933.494	-23.1831	6/63	pps_pisum_IE_trypsin_rep2.mgf
	High	xIGFDNVR	Ps_27447.9951	1	1	CID	X1(L)	32.56	0.0392675		6	31		1	933.494	-23.1831	6/63	pps_pisum_IE_trypsin_rep2.mgf
	Low	EHNKSPGYYDGR	Ps_42554.60543;Ps_42848.15596;Ps_34081.24740;Ps_22466.24805;Ps_43101.3272;Ps_27447.9951;Ps_27591.45219;Ps_33948.47752;Ps_27326.59235	98	9	CID		22.58	0.300606		2	30	29	1	1422.63	-6.40634	7/126	pps_pisum_IE_trypsin_rep2.mgf
Ps_43863.34345	36.51	3	2	63	7.34455	5.17334	159.745	AT5G38410.3 - [Ps_43863_34345]
	Confidence Icon	Sequence	Protein Accessions	# Proteins	# Protein Groups	Activation Type	Modifications	IonScore	Exp Value	Δ Score	Rank	Identity High	Homology Threshold	Charge	m/z [Da]	ΔM [ppm]	Ions Matched	Spectrum File
	High	ELDEVVAAYPxAFVR	Ps_27447.9951;Ps_43863.34345	3	2	CID	X11(K)	158.36	8.84771e-15	0.126582	1	30		1	1706.81	-60.5114	14/129	pps_pisum_IE_trypsin_rep2.mgf
	High	ELDEVVAAYPxAFVR	Ps_27447.9951;Ps_43863.34345	3	2	CID	X11(Q)	138.28	9.0122e-13		5	30		1	1706.81	-39.1909	13/129	pps_pisum_IE_trypsin_rep2.mgf
	High	IIGFDNVR	Ps_28562.73689;Ps_42973.43198;Ps_42554.60543;Ps_27326.59235;Ps_43863.34345;Ps_18800.60509;Ps_19096.7421;Ps_45304.38458;Ps_24359.8373	269	9	CID		32.56	0.0392675	0	1	31		1	933.494	-23.1831	6/63	pps_pisum_IE_trypsin_rep2.mgf
Ps_32307.45535	7.94	5	4	693	75.693	7.97217	151.734	AT1G77590.1 - [Ps_32307_45535]
	Confidence Icon	Sequence	Protein Accessions	# Proteins	# Protein Groups	Activation Type	Modifications	IonScore	Exp Value	Δ Score	Rank	Identity High	Homology Threshold	Charge	m/z [Da]	ΔM [ppm]	Ions Matched	Spectrum File
	High	FDSPVETVWEGVSTLAELFEEAcR	Ps_32307.45535	1	1	CID	C23(Carbamidomethyl)	78.66	5.50024e-07	0.835443	1	29		1	2771.16	-46.8904	13/225	pps_pisum_IE_trypsin_rep2.mgf
	High	FDSPVETVWEGVSTLAELFEEAcRK	Ps_32307.45535	1	1	CID	C23(Carbamidomethyl)	74.54	2.63846e-06	1	1	31	27	1	2899.23	-51.0118	14/236	pps_pisum_IE_trypsin_rep2.mgf
	High	EEWFLALQGcFR	Ps_32307.45535	1	1	CID	C10(Carbamidomethyl)	42.38	0.00221122	1	1	28	23	1	1555.69	-30.9736	12/108	pps_pisum_IE_trypsin_rep2.mgf
	High	LIDWPEGGYLINDSPMPR	Ps_32307.45535	1	1	CID		33.46	0.0243216	1	1	30	24	1	2072.93	-40.47	8/174	pps_pisum_IE_trypsin_rep2.mgf
	Medium	FDSPVETVWEGVSTLAELFEEACR	Ps_32307.45535	1	1	CID		26.26	0.0958197	0.5	1	29	27	1	2714.14	-45.8566	6/225	pps_pisum_IE_trypsin_rep2.mgf
Ps_28213.65135	21.2	6	6	415	46.9473	5.36377	147.057	AT5G50920.1 - [Ps_28213_65135]
	Confidence Icon	Sequence	Protein Accessions	# Proteins	# Protein Groups	Activation Type	Modifications	IonScore	Exp Value	Δ Score	Rank	Identity High	Homology Threshold	Charge	m/z [Da]	ΔM [ppm]	Ions Matched	Spectrum File
	High	AHPDVFNMMLQILEDGR	Ps_28214.16422;Ps_28213.65135	2	2	CID		105.8	1.32697e-09	0.877358	1	30		1	1985.9	-31.2158	14/172	pps_pisum_IE_trypsin_rep2.mgf
	High	LIGSPPGYVGYTEGGQLTEAVR	Ps_28214.16422;Ps_28213.65135	2	2	CID		62.13	5.3152e-05	0.83871	1	32	27	1	2264.07	-40.0303	12/213	pps_pisum_IE_trypsin_rep2.mgf
	High	QYFRPEFLNR	Ps_28214.16422;Ps_28213.65135	2	2	CID		33.82	0.0193784	0.705882	1	29	25	1	1369.65	-38.3977	7/94	pps_pisum_IE_trypsin_rep2.mgf
	Medium	ALATYYFGSEEAMIR	Ps_28213.65135	1	1	CID		28.8	0.0602443	0.241379	1	29		1	1721.75	-38.4499	11/130	pps_pisum_IE_trypsin_rep2.mgf
	Medium	IIGQHEAVEAISR	Ps_28213.65135	1	1	CID		26.76	0.146339	0.555556	1	31	27	1	1422.73	-25.6698	9/127	pps_pisum_IE_trypsin_rep2.mgf
	Low	NQEFEKAGELR	Ps_28213.65135	1	1	CID		13.91	2.25779		2	30	28	1	1320.62	-24.3986	5/114	pps_pisum_IE_trypsin_rep2.mgf
Ps_29456.36387	41.82	3	2	55	6.38108	5.10986	139.665	AT1G67090.1 - [Ps_29456_36387]
	Confidence Icon	Sequence	Protein Accessions	# Proteins	# Protein Groups	Activation Type	Modifications	IonScore	Exp Value	Δ Score	Rank	Identity High	Homology Threshold	Charge	m/z [Da]	ΔM [ppm]	Ions Matched	Spectrum File
	High	ELDEVVAAYPQAFVR	Ps_42973.43198;Ps_42554.60543;Ps_29456.36387;Ps_18800.60509	105	4	CID		138.28	9.0122e-13		2	30		1	1706.81	-39.1909	13/137	pps_pisum_IE_trypsin_rep2.mgf
	High	IxGFDNVR	Ps_29456.36387	1	1	CID	X2(I)	32.56	0.0392675		3	31		1	933.494	-23.1831	6/63	pps_pisum_IE_trypsin_rep2.mgf
	High	IxGFDNVR	Ps_29456.36387	1	1	CID	X2(L)	32.56	0.0392675		5	31		1	933.494	-23.1831	6/63	pps_pisum_IE_trypsin_rep2.mgf
Ps_18800.60509	63.79	3	3	58	6.67126	5.09717	139.665	AT1G67090.1 - [Ps_18800_60509]
	Confidence Icon	Sequence	Protein Accessions	# Proteins	# Protein Groups	Activation Type	Modifications	IonScore	Exp Value	Δ Score	Rank	Identity High	Homology Threshold	Charge	m/z [Da]	ΔM [ppm]	Ions Matched	Spectrum File
	High	ELDEVVAAYPQAFVR	Ps_42973.43198;Ps_42554.60543;Ps_29456.36387;Ps_18800.60509	105	4	CID		138.28	9.0122e-13		2	30		1	1706.81	-39.1909	13/137	pps_pisum_IE_trypsin_rep2.mgf
	High	IIGFDNVR	Ps_28562.73689;Ps_42973.43198;Ps_42554.60543;Ps_27326.59235;Ps_43863.34345;Ps_18800.60509;Ps_19096.7421;Ps_45304.38458;Ps_24359.8373	269	9	CID		32.56	0.0392675	0	1	31		1	933.494	-23.1831	6/63	pps_pisum_IE_trypsin_rep2.mgf
	Low	LPmxGTTDASQVLK	Ps_18800.60509	1	1	CID	M3(Oxidation), X4(V)	10.94	4.34502		6	30		1	1475.69	-56.2354	6/122	pps_pisum_IE_trypsin_rep2.mgf
Ps_19096.7421	40.35	3	2	57	6.1389	4.43701	139.665	AT1G67090.1 - [Ps_19096_7421]
	Confidence Icon	Sequence	Protein Accessions	# Proteins	# Protein Groups	Activation Type	Modifications	IonScore	Exp Value	Δ Score	Rank	Identity High	Homology Threshold	Charge	m/z [Da]	ΔM [ppm]	Ions Matched	Spectrum File
	High	ELDEVVAAYPQAxVR	Ps_19096.7421	2	1	CID	X13(F)	138.28	9.0122e-13		3	30		1	1706.81	-39.1909	13/137	pps_pisum_IE_trypsin_rep2.mgf
	High	ELDEVVAAYPQAxVR	Ps_19096.7421	2	1	CID	X13(M), X13(Oxidation)	119.93	6.16355e-11		7	30		1	1706.81	-19.8536	12/137	pps_pisum_IE_trypsin_rep2.mgf
	High	IIGFDNVR	Ps_28562.73689;Ps_42973.43198;Ps_42554.60543;Ps_27326.59235;Ps_43863.34345;Ps_18800.60509;Ps_19096.7421;Ps_45304.38458;Ps_24359.8373	269	9	CID		32.56	0.0392675	0	1	31		1	933.494	-23.1831	6/63	pps_pisum_IE_trypsin_rep2.mgf
Ps_45304.38458	32.86	2	2	70	8.1129	6.52197	139.665	AT1G67090.1 - [Ps_45304_38458]
	Confidence Icon	Sequence	Protein Accessions	# Proteins	# Protein Groups	Activation Type	Modifications	IonScore	Exp Value	Δ Score	Rank	Identity High	Homology Threshold	Charge	m/z [Da]	ΔM [ppm]	Ions Matched	Spectrum File
	High	ELDEVVAAYPQxFVR	Ps_45304.38458	2	1	CID	X12(A)	138.28	9.0122e-13		4	30		1	1706.81	-39.1909	13/137	pps_pisum_IE_trypsin_rep2.mgf
	High	IIGFDNVR	Ps_28562.73689;Ps_42973.43198;Ps_42554.60543;Ps_27326.59235;Ps_43863.34345;Ps_18800.60509;Ps_19096.7421;Ps_45304.38458;Ps_24359.8373	269	9	CID		32.56	0.0392675	0	1	31		1	933.494	-23.1831	6/63	pps_pisum_IE_trypsin_rep2.mgf
Ps_27889.72051	28.57	5	5	280	30.4587	6.31592	138.54	AT3G01500.2 - [Ps_27889_72051]
	Confidence Icon	Sequence	Protein Accessions	# Proteins	# Protein Groups	Activation Type	Modifications	IonScore	Exp Value	Δ Score	Rank	Identity High	Homology Threshold	Charge	m/z [Da]	ΔM [ppm]	Ions Matched	Spectrum File
	High	VcPSHVLDFQPGEAFVVR	Ps_27889.72051	2	1	CID	C2(Carbamidomethyl)	74.04	2.35294e-06	0.824324	1	30	30	1	2056.95	-37.8742	10/175	pps_pisum_IE_trypsin_rep2.mgf
	High	EAVNASLGNLLTYPFVR	Ps_27889.72051	14	1	CID		66.36	1.43232e-05	0.787879	1	30	30	1	1863.93	-36.2682	10/181	pps_pisum_IE_trypsin_rep2.mgf
	High	GQSPPFMVFAcSDSR	Ps_27889.72051	3	1	CID	C11(Carbamidomethyl)	41.85	0.00144995	1	1	26	23	1	1685.67	-39.5837	13/161	pps_pisum_IE_trypsin_rep2.mgf
	High	NVANLVPPYDQAK	Ps_27889.72051	3	1	CID		32.87	0.0290742	0.636364	1	30	27	1	1428.68	-47.1143	8/123	pps_pisum_IE_trypsin_rep2.mgf
	Medium	AQHGDAPFAELcTHcEK	Ps_27889.72051	11	1	CID	C12(Carbamidomethyl), C15(Carbamidomethyl)	26.62	0.0569471	1	1	27	19	1	1970.79	-29.399	9/181	pps_pisum_IE_trypsin_rep2.mgf
Ps_16755.41927	17.34	5	5	467	52.9111	9.42236	135.413	AT2G44640.1 - [Ps_16755_41927]
	Confidence Icon	Sequence	Protein Accessions	# Proteins	# Protein Groups	Activation Type	Modifications	IonScore	Exp Value	Δ Score	Rank	Identity High	Homology Threshold	Charge	m/z [Da]	ΔM [ppm]	Ions Matched	Spectrum File
	High	LNLIFQQQVAGPIVFR	Ps_16755.41927	1	1	CID		99.74	5.74377e-09	0.84	1	30		1	1842.99	-37.1957	19/165	pps_pisum_IE_trypsin_rep2.mgf
	High	HVPGNPIPLDASVSSR	Ps_16755.41927	1	1	CID		57.53	0.000110466	0.758621	1	30	30	1	1645.8	-42.1202	9/153	pps_pisum_IE_trypsin_rep2.mgf
	Medium	HQQLSEITSHVPFGIVPSLAPSPR	Ps_16755.41927	1	1	CID		29.46	0.0649998	1	1	30	22	1	2597.28	-39.0991	8/264	pps_pisum_IE_trypsin_rep2.mgf
	High	FNADLFGSVcFTFQHGR	Ps_16755.41927	1	1	CID	C10(Carbamidomethyl)	29.19	0.0492257	0.62069	1	29	25	1	2002.85	-36.6105	7/179	pps_pisum_IE_trypsin_rep2.mgf
	Low	VLTPYDVR	Ps_16755.41927	1	1	CID		24.03	0.229115	0.416667	1	30	28	1	962.513	-18.3388	6/64	pps_pisum_IE_trypsin_rep2.mgf
Ps_36476.21278	9.67	3	3	548	59.6592	8.82178	135.229	AT1G80300.1 - [Ps_36476_21278]
	Confidence Icon	Sequence	Protein Accessions	# Proteins	# Protein Groups	Activation Type	Modifications	IonScore	Exp Value	Δ Score	Rank	Identity High	Homology Threshold	Charge	m/z [Da]	ΔM [ppm]	Ions Matched	Spectrum File
	High	AEAAAASDGQQPVFGEAEVEK	Ps_36476.21278	2	1	CID		74.49	1.90796e-06	0.675676	1	30		1	2103.95	-17.368	17/219	pps_pisum_IE_trypsin_rep2.mgf
	High	IPVVSENDGGNGSLTSDSSNSPSEASTPR	Ps_36476.21278	1	1	CID		69.91	5.72747e-06	0.771429	1	30		1	2861.29	-3.84478	14/314	pps_pisum_IE_trypsin_rep2.mgf
	High	AEAAAASDGQQPVFGEAEVEKKPK	Ps_36476.21278	2	1	CID		48.7	0.000779026	0.77551	1	30	26	1	2457.18	-17.7648	15/252	pps_pisum_IE_trypsin_rep2.mgf
Ps_24359.8373	74.19	2	2	31	3.51982	4.90674	132.415	AT1G67090.1 - [Ps_24359_8373]
	Confidence Icon	Sequence	Protein Accessions	# Proteins	# Protein Groups	Activation Type	Modifications	IonScore	Exp Value	Δ Score	Rank	Identity High	Homology Threshold	Charge	m/z [Da]	ΔM [ppm]	Ions Matched	Spectrum File
	High	ELDEVVAxPPQAFVR	Ps_24359.8373	1	1	CID	X8(H)	131.03	4.78444e-12		6	30		1	1706.81	-45.7763	13/137	pps_pisum_IE_trypsin_rep2.mgf
	High	IIGFDNVR	Ps_28562.73689;Ps_42973.43198;Ps_42554.60543;Ps_27326.59235;Ps_43863.34345;Ps_18800.60509;Ps_19096.7421;Ps_45304.38458;Ps_24359.8373	269	9	CID		32.56	0.0392675	0	1	31		1	933.494	-23.1831	6/63	pps_pisum_IE_trypsin_rep2.mgf
Ps_30888.29584	12.17	3	3	452	47.8633	9.02686	122.016	AT1G32080.1 - [Ps_30888_29584]
	Confidence Icon	Sequence	Protein Accessions	# Proteins	# Protein Groups	Activation Type	Modifications	IonScore	Exp Value	Δ Score	Rank	Identity High	Homology Threshold	Charge	m/z [Da]	ΔM [ppm]	Ions Matched	Spectrum File
	High	GIATASSAHGLGTAALSAK	Ps_30888.29584	2	1	CID		72.9	2.87972e-06	1	1	30	27	1	1683.86	-25.6621	18/172	pps_pisum_IE_trypsin_rep2.mgf
	High	EPEALPFcAIAYALNGIFGSLLcSVPIVR	Ps_30888.29584	4	1	CID	C8(Carbamidomethyl), C23(Carbamidomethyl)	63.97	1.95222e-05	1	1	29	26	1	3177.5	-45.1473	12/303	pps_pisum_IE_trypsin_rep2.mgf
	High	FSDPIAR	Ps_30888.29584	2	1	CID		40.64	0.00456084	0.609756	1	30		1	805.409	-13.9076	5/54	pps_pisum_IE_trypsin_rep2.mgf
Ps_42530.31460	23.64	5	4	165	18.6409	9.5542	118.472	AT3G02900.1 - [Ps_42530_31460]
	Confidence Icon	Sequence	Protein Accessions	# Proteins	# Protein Groups	Activation Type	Modifications	IonScore	Exp Value	Δ Score	Rank	Identity High	Homology Threshold	Charge	m/z [Da]	ΔM [ppm]	Ions Matched	Spectrum File
	High	IGQLNSAIDNIYSR	Ps_42530.31460	1	1	CID		84.33	2.18619e-07	0.285714	1	30		1	1563.77	-29.7729	13/141	pps_pisum_IE_trypsin_rep2.mgf
	High	TWLNENEHGFQK	Ps_42530.31460	2	1	CID		60.4	3.41092e-05	0.8	1	28	28	1	1502.66	-29.3813	15/121	pps_pisum_IE_trypsin_rep2.mgf
	Medium	TWLNENEHGFQK	Ps_42530.31460	2	1	CID		27.52	0.102578	0.178571	1	30		1	1502.79	55.2166	7/121	pps_pisum_IE_trypsin_rep2.mgf
	Medium	LRGNNNKVPVPK	Ps_42530.31460	1	1	CID		26.9	0.117808	1	1	30	21	1	1335.76	-19.2484	11/121	pps_pisum_IE_trypsin_rep2.mgf
	Low	RTWLNENEHGFQK	Ps_42530.31460	2	1	CID		22.26	0.27486	0.0454545	1	29		1	1658.74	-37.8247	10/137	pps_pisum_IE_trypsin_rep2.mgf
Ps_36459.16872	18.47	5	5	287	31.9691	8.32373	113.34	AT3G10840.1 - [Ps_36459_16872]
	Confidence Icon	Sequence	Protein Accessions	# Proteins	# Protein Groups	Activation Type	Modifications	IonScore	Exp Value	Δ Score	Rank	Identity High	Homology Threshold	Charge	m/z [Da]	ΔM [ppm]	Ions Matched	Spectrum File
	High	VEEFISIVENFLR	Ps_36459.16872	1	1	CID		101.58	4.28482e-09	0.754902	1	30		1	1594.81	-24.8377	17/120	pps_pisum_IE_trypsin_rep2.mgf
	High	QcGHLPHEEKVEEFISIVENFLR	Ps_36459.16872	1	1	CID	C2(Carbamidomethyl)	35.29	0.0143907	1	1	29	19	1	2810.24	-54.6022	8/246	pps_pisum_IE_trypsin_rep2.mgf
	Medium	IVPSWNAER	Ps_36459.16872	1	1	CID		28.67	0.0655386	0.37931	1	29		1	1071.53	-23.8176	8/79	pps_pisum_IE_trypsin_rep2.mgf
	Low	QVSEHVLSGYTQPLR	Ps_36459.16872	1	1	CID		24.41	0.204305	1	1	30	22	1	1713.82	-42.8933	10/160	pps_pisum_IE_trypsin_rep2.mgf
	Low	VKDWDR	Ps_36459.16872	1	1	CID		12.38	2.76041		4	29	27	1	818.401	-17.3525	3/53	pps_pisum_IE_trypsin_rep2.mgf
Ps_13720.34371	14.98	3	3	287	31.2297	8.41162	108.295	AT5G12470.1 - [Ps_13720_34371]
	Confidence Icon	Sequence	Protein Accessions	# Proteins	# Protein Groups	Activation Type	Modifications	IonScore	Exp Value	Δ Score	Rank	Identity High	Homology Threshold	Charge	m/z [Da]	ΔM [ppm]	Ions Matched	Spectrum File
	High	LFAVGTGASLIGTGVTNALINAR	Ps_13720.34371	1	1	CID		83.99	2.33829e-07	0.809524	1	30		1	2216.16	-34.9529	13/215	pps_pisum_IE_trypsin_rep2.mgf
	High	WLLNFGGFR	Ps_13720.34371	1	1	CID		52.15	0.000300197	1	1	29	25	1	1109.56	-23.38	7/84	pps_pisum_IE_trypsin_rep2.mgf
	Low	AGRVPGSIVKR	Ps_13720.34371	1	1	CID		13.83	1.35585		3	28	28	1	1139.68	-20.9895	5/100	pps_pisum_IE_trypsin_rep2.mgf
Ps_14120.71001	30.89	6	6	246	27.0204	6.01123	105.324	AT5G50920.1 - [Ps_14120_71001]
	Confidence Icon	Sequence	Protein Accessions	# Proteins	# Protein Groups	Activation Type	Modifications	IonScore	Exp Value	Δ Score	Rank	Identity High	Homology Threshold	Charge	m/z [Da]	ΔM [ppm]	Ions Matched	Spectrum File
	High	GELQcIGATTLDEYRK	Ps_28214.16422;Ps_14120.71001	2	2	CID	C5(Carbamidomethyl)	70.78	4.34931e-06	0.71831	1	30		1	1853.83	-39.521	12/169	pps_pisum_IE_trypsin_rep2.mgf
	High	LAEEGKLDPVVGRQPQIER	Ps_28214.16422;Ps_14120.71001	2	2	CID		54.69	0.00023553	0.763636	1	31	29	1	2134.09	-32.1924	12/201	pps_pisum_IE_trypsin_rep2.mgf
	High	TAIAEGLAQR	Ps_28214.16422;Ps_14120.71001	2	2	CID		37.97	0.00834645	0.631579	1	30	28	1	1029.56	-12.9097	10/87	pps_pisum_IE_trypsin_rep2.mgf
	Low	HIEKDPALER	Ps_28214.16422;Ps_14120.71001	2	2	CID		17.01	1.12971	1	1	30	21	1	1207.64	-5.65602	5/97	pps_pisum_IE_trypsin_rep2.mgf
	Low	YRGEFEER	Ps_28214.16422;Ps_14120.71001	2	2	CID		14.64	0.884662		2	27	23	1	1085.48	-16.4492	11/75	pps_pisum_IE_trypsin_rep2.mgf
	Low	VLENLGADPNNIR	Ps_14120.71001	1	1	CID		13.44	2.34601	0.153846	1	30	25	1	1424.69	-40.8562	5/129	pps_pisum_IE_trypsin_rep2.mgf
Ps_25130.15897	66.67	5	5	63	7.6868	5.97314	104.346	AT1G67090.1 - [Ps_25130_15897]
	Confidence Icon	Sequence	Protein Accessions	# Proteins	# Protein Groups	Activation Type	Modifications	IonScore	Exp Value	Δ Score	Rank	Identity High	Homology Threshold	Charge	m/z [Da]	ΔM [ppm]	Ions Matched	Spectrum File
	High	EHNNSPGYYDGR	Ps_43451.15226;Ps_25130.15897;Ps_28919.69180;Ps_28562.73689	155	4	CID		53.25	0.000120417	0	1	27		1	1408.54	-31.9914	6/126	pps_pisum_IE_trypsin_rep2.mgf
	High	DQLLKEVEYLLR	Ps_25130.15897;Ps_33095.7904;Ps_45653.7938;Ps_33742.30073;Ps_42554.60543	214	5	CID		53.04	0.000366485		2	31		1	1518.81	-28.6944	6/126	pps_pisum_IE_trypsin_rep2.mgf
	High	KGWVPcLEFELEK	Ps_25130.15897;Ps_28562.73689;Ps_33996.48744;Ps_20804.40444;Ps_31250.9356;Ps_26444.13528;Ps_42554.60543;Ps_42848.15596;Ps_22466.24805;Ps_15420.10547;Ps_33948.47752;Ps_23174.38312;Ps_43457.32518	345	13	CID	C6(Carbamidomethyl)	49.19	0.000909802	0	1	31		1	1634.77	-34.8522	12/129	pps_pisum_IE_trypsin_rep2.mgf
	High	KGWVPcLEFELEKGFVYR	Ps_25130.15897;Ps_28562.73689;Ps_33996.48744;Ps_20804.40444;Ps_26444.13528;Ps_42554.60543;Ps_42848.15596;Ps_22466.24805;Ps_15420.10547;Ps_33948.47752;Ps_23174.38312;Ps_43457.32518	289	12	CID	C6(Carbamidomethyl)	40.41	0.00644219		2	31		1	2257.07	-36.2446	11/184	pps_pisum_IE_trypsin_rep2.mgf
	Medium	EVEYLLR	Ps_25130.15897;Ps_28919.69180;Ps_28562.73689;Ps_33996.48744;Ps_20804.40444;Ps_26444.13528;Ps_33095.7904;Ps_45653.7938;Ps_33742.30073;Ps_42554.60543;Ps_34081.24740;Ps_22466.24805;Ps_15420.10547;Ps_23174.38312	450	14	CID		27.27	0.151218		2	32		1	921.483	-23.0621	5/56	pps_pisum_IE_trypsin_rep2.mgf
Ps_28998.48250	6.95	2	2	446	48.939	7.69385	101.23	AT4G20360.1 - [Ps_28998_48250]
	Confidence Icon	Sequence	Protein Accessions	# Proteins	# Protein Groups	Activation Type	Modifications	IonScore	Exp Value	Δ Score	Rank	Identity High	Homology Threshold	Charge	m/z [Da]	ΔM [ppm]	Ions Matched	Spectrum File
	High	QTELPFLLAIEDVFSITGR	Ps_28998.48250	1	1	CID		101.23	4.44103e-09	0.881188	1	30		1	2149.07	-37.1561	12/212	pps_pisum_IE_trypsin_rep2.mgf
	Low	KYDEIDAAPEER	Ps_28998.48250	1	1	CID		14.46	2.0501		4	30		1	1435.71	27.6621	4/127	pps_pisum_IE_trypsin_rep2.mgf
Ps_28562.73689	65.85	6	6	82	9.77887	6.03662	99.5799	AT1G67090.1 - [Ps_28562_73689]
	Confidence Icon	Sequence	Protein Accessions	# Proteins	# Protein Groups	Activation Type	Modifications	IonScore	Exp Value	Δ Score	Rank	Identity High	Homology Threshold	Charge	m/z [Da]	ΔM [ppm]	Ions Matched	Spectrum File
	High	EHNNSPGYYDGR	Ps_43451.15226;Ps_25130.15897;Ps_28919.69180;Ps_28562.73689	155	4	CID		53.25	0.000120417	0	1	27		1	1408.54	-31.9914	6/126	pps_pisum_IE_trypsin_rep2.mgf
	High	KGWVPcLEFELEK	Ps_25130.15897;Ps_28562.73689;Ps_33996.48744;Ps_20804.40444;Ps_31250.9356;Ps_26444.13528;Ps_42554.60543;Ps_42848.15596;Ps_22466.24805;Ps_15420.10547;Ps_33948.47752;Ps_23174.38312;Ps_43457.32518	345	13	CID	C6(Carbamidomethyl)	49.19	0.000909802	0	1	31		1	1634.77	-34.8522	12/129	pps_pisum_IE_trypsin_rep2.mgf
	High	TAYPNAFIR	Ps_28919.69180;Ps_28562.73689;Ps_27326.59235;Ps_43087.66310	106	4	CID		45.62	0.00135023	0	1	29		1	1052.52	-33.4396	7/80	pps_pisum_IE_trypsin_rep2.mgf
	High	KGWVPcLEFELEKGFVYR	Ps_25130.15897;Ps_28562.73689;Ps_33996.48744;Ps_20804.40444;Ps_26444.13528;Ps_42554.60543;Ps_42848.15596;Ps_22466.24805;Ps_15420.10547;Ps_33948.47752;Ps_23174.38312;Ps_43457.32518	289	12	CID	C6(Carbamidomethyl)	40.41	0.00644219		2	31		1	2257.07	-36.2446	11/184	pps_pisum_IE_trypsin_rep2.mgf
	High	IIGFDNVR	Ps_28562.73689;Ps_42973.43198;Ps_42554.60543;Ps_27326.59235;Ps_43863.34345;Ps_18800.60509;Ps_19096.7421;Ps_45304.38458;Ps_24359.8373	269	9	CID		32.56	0.0392675	0	1	31		1	933.494	-23.1831	6/63	pps_pisum_IE_trypsin_rep2.mgf
	Medium	EVEYLLR	Ps_25130.15897;Ps_28919.69180;Ps_28562.73689;Ps_33996.48744;Ps_20804.40444;Ps_26444.13528;Ps_33095.7904;Ps_45653.7938;Ps_33742.30073;Ps_42554.60543;Ps_34081.24740;Ps_22466.24805;Ps_15420.10547;Ps_23174.38312	450	14	CID		27.27	0.151218		2	32		1	921.483	-23.0621	5/56	pps_pisum_IE_trypsin_rep2.mgf
Ps_28919.69180	55.42	5	5	83	9.71984	5.41455	98.2435	AT1G67090.1 - [Ps_28919_69180]
	Confidence Icon	Sequence	Protein Accessions	# Proteins	# Protein Groups	Activation Type	Modifications	IonScore	Exp Value	Δ Score	Rank	Identity High	Homology Threshold	Charge	m/z [Da]	ΔM [ppm]	Ions Matched	Spectrum File
	High	EHNNSPGYYDGR	Ps_43451.15226;Ps_25130.15897;Ps_28919.69180;Ps_28562.73689	155	4	CID		53.25	0.000120417	0	1	27		1	1408.54	-31.9914	6/126	pps_pisum_IE_trypsin_rep2.mgf
	High	KGxVPcLEFELEK	Ps_28919.69180;Ps_27591.45219	5	2	CID	X3(W), C6(Carbamidomethyl)	49.19	0.000909802		4	31		1	1634.77	-34.8522	12/129	pps_pisum_IE_trypsin_rep2.mgf
	High	TAYPNAFIR	Ps_28919.69180;Ps_28562.73689;Ps_27326.59235;Ps_43087.66310	106	4	CID		45.62	0.00135023	0	1	29		1	1052.52	-33.4396	7/80	pps_pisum_IE_trypsin_rep2.mgf
	High	KGxVPcLEFELEKGFVYR	Ps_28919.69180;Ps_27591.45219	5	2	CID	X3(W), C6(Carbamidomethyl)	40.41	0.00644219		3	31		1	2257.07	-36.2446	11/184	pps_pisum_IE_trypsin_rep2.mgf
	Medium	EVEYLLR	Ps_25130.15897;Ps_28919.69180;Ps_28562.73689;Ps_33996.48744;Ps_20804.40444;Ps_26444.13528;Ps_33095.7904;Ps_45653.7938;Ps_33742.30073;Ps_42554.60543;Ps_34081.24740;Ps_22466.24805;Ps_15420.10547;Ps_23174.38312	450	14	CID		27.27	0.151218		2	32		1	921.483	-23.0621	5/56	pps_pisum_IE_trypsin_rep2.mgf
Ps_31250.9356	70.91	6	6	55	6.51633	7.75244	94.3995	AT5G38430.1 - [Ps_31250_9356]
	Confidence Icon	Sequence	Protein Accessions	# Proteins	# Protein Groups	Activation Type	Modifications	IonScore	Exp Value	Δ Score	Rank	Identity High	Homology Threshold	Charge	m/z [Da]	ΔM [ppm]	Ions Matched	Spectrum File
	High	DQLLKEVExLLR	Ps_31250.9356	1	1	CID	X9(Y)	53.04	0.000366485		3	31		1	1518.81	-28.6944	6/126	pps_pisum_IE_trypsin_rep2.mgf
	High	KFETLSYLPPLTR	Ps_31250.9356;Ps_33095.7904;Ps_42554.60543;Ps_34081.24740;Ps_42788.8606	203	5	CID		51.74	0.000440114	0.75	1	31	28	1	1564.8	-49.2878	9/139	pps_pisum_IE_trypsin_rep2.mgf
	High	KGWVPcLEFELEK	Ps_25130.15897;Ps_28562.73689;Ps_33996.48744;Ps_20804.40444;Ps_31250.9356;Ps_26444.13528;Ps_42554.60543;Ps_42848.15596;Ps_22466.24805;Ps_15420.10547;Ps_33948.47752;Ps_23174.38312;Ps_43457.32518	345	13	CID	C6(Carbamidomethyl)	49.19	0.000909802	0	1	31		1	1634.77	-34.8522	12/129	pps_pisum_IE_trypsin_rep2.mgf
	Medium	EVExLLR	Ps_31250.9356	1	1	CID	X4(Y)	27.27	0.151218		4	32		1	921.483	-23.0621	5/56	pps_pisum_IE_trypsin_rep2.mgf
	Medium	KKFETLSYLPPLTR	Ps_31250.9356;Ps_33095.7904;Ps_42554.60543;Ps_34081.24740;Ps_42788.8606	199	5	CID		27.04	0.13305	0.62963	1	31	24	1	1692.89	-47.5408	11/149	pps_pisum_IE_trypsin_rep2.mgf
	Low	FETLSYLPPLTR	Ps_31250.9356;Ps_33095.7904;Ps_42554.60543;Ps_34081.24740;Ps_42788.8606	206	5	CID		17.15	1.30301	1	1	31	21	1	1436.73	-32.8811	6/107	pps_pisum_IE_trypsin_rep2.mgf
Ps_33095.7904	75	6	6	52	6.18826	8.14795	94.3995	AT1G67090.1 - [Ps_33095_7904]
	Confidence Icon	Sequence	Protein Accessions	# Proteins	# Protein Groups	Activation Type	Modifications	IonScore	Exp Value	Δ Score	Rank	Identity High	Homology Threshold	Charge	m/z [Da]	ΔM [ppm]	Ions Matched	Spectrum File
	High	DQLLKEVEYLLR	Ps_25130.15897;Ps_33095.7904;Ps_45653.7938;Ps_33742.30073;Ps_42554.60543	214	5	CID		53.04	0.000366485		2	31		1	1518.81	-28.6944	6/126	pps_pisum_IE_trypsin_rep2.mgf
	High	KFETLSYLPPLTR	Ps_31250.9356;Ps_33095.7904;Ps_42554.60543;Ps_34081.24740;Ps_42788.8606	203	5	CID		51.74	0.000440114	0.75	1	31	28	1	1564.8	-49.2878	9/139	pps_pisum_IE_trypsin_rep2.mgf
	High	KGWVPxLEFELEK	Ps_33095.7904	2	1	CID	X6(C), X6(Carbamidomethyl)	49.19	0.000909802		3	31		1	1634.77	-34.8522	12/129	pps_pisum_IE_trypsin_rep2.mgf
	Medium	EVEYLLR	Ps_25130.15897;Ps_28919.69180;Ps_28562.73689;Ps_33996.48744;Ps_20804.40444;Ps_26444.13528;Ps_33095.7904;Ps_45653.7938;Ps_33742.30073;Ps_42554.60543;Ps_34081.24740;Ps_22466.24805;Ps_15420.10547;Ps_23174.38312	450	14	CID		27.27	0.151218		2	32		1	921.483	-23.0621	5/56	pps_pisum_IE_trypsin_rep2.mgf
	Medium	KKFETLSYLPPLTR	Ps_31250.9356;Ps_33095.7904;Ps_42554.60543;Ps_34081.24740;Ps_42788.8606	199	5	CID		27.04	0.13305	0.62963	1	31	24	1	1692.89	-47.5408	11/149	pps_pisum_IE_trypsin_rep2.mgf
	Low	FETLSYLPPLTR	Ps_31250.9356;Ps_33095.7904;Ps_42554.60543;Ps_34081.24740;Ps_42788.8606	206	5	CID		17.15	1.30301	1	1	31	21	1	1436.73	-32.8811	6/107	pps_pisum_IE_trypsin_rep2.mgf
Ps_7504.62837	23.75	1	1	80	9.13069	4.88135	94.26	AT3G04340.1 - [Ps_7504_62837]
	Confidence Icon	Sequence	Protein Accessions	# Proteins	# Protein Groups	Activation Type	Modifications	IonScore	Exp Value	Δ Score	Rank	Identity High	Homology Threshold	Charge	m/z [Da]	ΔM [ppm]	Ions Matched	Spectrum File
	High	DLAPVILFIEDFDLFAGVR	Ps_7504.62837	1	1	CID		94.26	2.51794e-08	0.882979	1	31	30	1	2150.05	-47.3669	20/174	pps_pisum_IE_trypsin_rep2.mgf
Ps_36119.74490	7.65	1	1	196	20.8553	7.1958	85.66	AT3G47060.1 - [Ps_36119_74490]
	Confidence Icon	Sequence	Protein Accessions	# Proteins	# Protein Groups	Activation Type	Modifications	IonScore	Exp Value	Δ Score	Rank	Identity High	Homology Threshold	Charge	m/z [Da]	ΔM [ppm]	Ions Matched	Spectrum File
	High	ALLQSALEVALSIVR	Ps_36119.74490	1	1	CID		85.66	1.22511e-07	0.755814	1	29		1	1582.9	-35.0315	18/151	pps_pisum_IE_trypsin_rep2.mgf
Ps_10417.27414	44.87	2	2	78	8.75351	4.84326	82.99	AT5G14100.1 - [Ps_10417_27414]
	Confidence Icon	Sequence	Protein Accessions	# Proteins	# Protein Groups	Activation Type	Modifications	IonScore	Exp Value	Δ Score	Rank	Identity High	Homology Threshold	Charge	m/z [Da]	ΔM [ppm]	Ions Matched	Spectrum File
	High	YFVADTVLDEVTFGWPR	Ps_10417.27414	1	1	CID		61.03	4.23618e-05	1	1	30	21	1	2014.92	-34.1905	11/147	pps_pisum_IE_trypsin_rep2.mgf
	High	YGDDGNPSQSPEPLVPER	Ps_10417.27414	1	1	CID		44.96	0.00150002	1	1	29	25	1	1956.87	-14.3399	8/189	pps_pisum_IE_trypsin_rep2.mgf
Ps_43830.28624	46.15	7	3	65	7.62867	5.2876	82.7249	AT1G67090.1 - [Ps_43830_28624]
	Confidence Icon	Sequence	Protein Accessions	# Proteins	# Protein Groups	Activation Type	Modifications	IonScore	Exp Value	Δ Score	Rank	Identity High	Homology Threshold	Charge	m/z [Da]	ΔM [ppm]	Ions Matched	Spectrum File
	High	EHNxSPGYYDGR	Ps_43830.28624;Ps_42973.43198;Ps_21323.57731	4	3	CID	X4(N)	53.25	0.000120417		4	27		1	1408.54	-31.9914	6/126	pps_pisum_IE_trypsin_rep2.mgf
	High	KxWVPcLEFELEK	Ps_43830.28624	1	1	CID	X2(G), C6(Carbamidomethyl)	49.19	0.000909802		5	31		1	1634.77	-34.8522	12/129	pps_pisum_IE_trypsin_rep2.mgf
	High	KxWVPCLEFELEKGFVYR	Ps_43830.28624	1	1	CID	X2(N)	40.53	0.00626662	0.0243902	1	31		1	2257.07	-36.2428	9/184	pps_pisum_IE_trypsin_rep2.mgf
	High	KxWVPcLEFELEKGFVYR	Ps_43830.28624	1	1	CID	X2(G), C6(Carbamidomethyl)	40.41	0.00644219		4	31		1	2257.07	-36.2446	11/184	pps_pisum_IE_trypsin_rep2.mgf
	Low	KxWVPCLEFELEK	Ps_43830.28624	1	1	CID	X2(N)	24.81	0.249429		9	31		1	1634.77	-34.8498	9/129	pps_pisum_IE_trypsin_rep2.mgf
	Low	EHNxSPGYYDGR	Ps_43830.28624;Ps_42973.43198;Ps_21323.57731	4	3	CID	X4(Q)	23.23	0.25882	0	1	30	29	1	1422.63	19.173	7/126	pps_pisum_IE_trypsin_rep2.mgf
	Low	EHNxSPGYYDGR	Ps_43830.28624;Ps_42973.43198;Ps_21323.57731	4	3	CID	X4(K)	22.58	0.300606		5	30	29	1	1422.63	-6.40634	7/126	pps_pisum_IE_trypsin_rep2.mgf
Ps_33996.48744	50.68	4	4	73	8.67521	5.99854	82.6049	AT1G67090.1 - [Ps_33996_48744]
	Confidence Icon	Sequence	Protein Accessions	# Proteins	# Protein Groups	Activation Type	Modifications	IonScore	Exp Value	Δ Score	Rank	Identity High	Homology Threshold	Charge	m/z [Da]	ΔM [ppm]	Ions Matched	Spectrum File
	High	EHNNSPGYxDGR	Ps_33996.48744	2	1	CID	X9(Y)	53.25	0.000120417		2	27		1	1408.54	-31.9914	6/126	pps_pisum_IE_trypsin_rep2.mgf
	High	KGWVPcLEFELEK	Ps_25130.15897;Ps_28562.73689;Ps_33996.48744;Ps_20804.40444;Ps_31250.9356;Ps_26444.13528;Ps_42554.60543;Ps_42848.15596;Ps_22466.24805;Ps_15420.10547;Ps_33948.47752;Ps_23174.38312;Ps_43457.32518	345	13	CID	C6(Carbamidomethyl)	49.19	0.000909802	0	1	31		1	1634.77	-34.8522	12/129	pps_pisum_IE_trypsin_rep2.mgf
	High	KGWVPcLEFELEKGFVYR	Ps_25130.15897;Ps_28562.73689;Ps_33996.48744;Ps_20804.40444;Ps_26444.13528;Ps_42554.60543;Ps_42848.15596;Ps_22466.24805;Ps_15420.10547;Ps_33948.47752;Ps_23174.38312;Ps_43457.32518	289	12	CID	C6(Carbamidomethyl)	40.41	0.00644219		2	31		1	2257.07	-36.2446	11/184	pps_pisum_IE_trypsin_rep2.mgf
	Medium	EVEYLLR	Ps_25130.15897;Ps_28919.69180;Ps_28562.73689;Ps_33996.48744;Ps_20804.40444;Ps_26444.13528;Ps_33095.7904;Ps_45653.7938;Ps_33742.30073;Ps_42554.60543;Ps_34081.24740;Ps_22466.24805;Ps_15420.10547;Ps_23174.38312	450	14	CID		27.27	0.151218		2	32		1	921.483	-23.0621	5/56	pps_pisum_IE_trypsin_rep2.mgf
Ps_20804.40444	48.68	4	4	76	8.97441	4.88135	82.6049	AT1G67090.1 - [Ps_20804_40444]
	Confidence Icon	Sequence	Protein Accessions	# Proteins	# Protein Groups	Activation Type	Modifications	IonScore	Exp Value	Δ Score	Rank	Identity High	Homology Threshold	Charge	m/z [Da]	ΔM [ppm]	Ions Matched	Spectrum File
	High	EHNNSPGxYDGR	Ps_20804.40444	1	1	CID	X8(Y)	53.25	0.000120417		3	27		1	1408.54	-31.9914	6/126	pps_pisum_IE_trypsin_rep2.mgf
	High	KGWVPcLEFELEK	Ps_25130.15897;Ps_28562.73689;Ps_33996.48744;Ps_20804.40444;Ps_31250.9356;Ps_26444.13528;Ps_42554.60543;Ps_42848.15596;Ps_22466.24805;Ps_15420.10547;Ps_33948.47752;Ps_23174.38312;Ps_43457.32518	345	13	CID	C6(Carbamidomethyl)	49.19	0.000909802	0	1	31		1	1634.77	-34.8522	12/129	pps_pisum_IE_trypsin_rep2.mgf
	High	KGWVPcLEFELEKGFVYR	Ps_25130.15897;Ps_28562.73689;Ps_33996.48744;Ps_20804.40444;Ps_26444.13528;Ps_42554.60543;Ps_42848.15596;Ps_22466.24805;Ps_15420.10547;Ps_33948.47752;Ps_23174.38312;Ps_43457.32518	289	12	CID	C6(Carbamidomethyl)	40.41	0.00644219		2	31		1	2257.07	-36.2446	11/184	pps_pisum_IE_trypsin_rep2.mgf
	Medium	EVEYLLR	Ps_25130.15897;Ps_28919.69180;Ps_28562.73689;Ps_33996.48744;Ps_20804.40444;Ps_26444.13528;Ps_33095.7904;Ps_45653.7938;Ps_33742.30073;Ps_42554.60543;Ps_34081.24740;Ps_22466.24805;Ps_15420.10547;Ps_23174.38312	450	14	CID		27.27	0.151218		2	32		1	921.483	-23.0621	5/56	pps_pisum_IE_trypsin_rep2.mgf
Ps_36396.37583	15.62	5	5	493	56.1183	8.85107	82.4837	AT4G25650.1 - [Ps_36396_37583]
	Confidence Icon	Sequence	Protein Accessions	# Proteins	# Protein Groups	Activation Type	Modifications	IonScore	Exp Value	Δ Score	Rank	Identity High	Homology Threshold	Charge	m/z [Da]	ΔM [ppm]	Ions Matched	Spectrum File
	High	VMGIDVVVWWDR	Ps_36396.37583	1	1	CID		59.26	7.66007e-05	0.677966	1	31		1	1474.71	-26.4603	14/101	pps_pisum_IE_trypsin_rep2.mgf
	High	FIPQAPSDGPPIHTSK	Ps_36396.37583	1	1	CID		51.78	0.00039725	0.807692	1	30	26	1	1691.83	-28.798	7/161	pps_pisum_IE_trypsin_rep2.mgf
	Low	QGmVSAATR	Ps_36396.37583	1	1	CID	M3(Oxidation)	15.93	1.14489		2	29		1	936.443	-15.1376	4/87	pps_pisum_IE_trypsin_rep2.mgf
	Low	KKPPFIPEIDDPSFTSLMGNR	Ps_36396.37583	1	1	CID		12.53	3.65798	0.230769	1	31	24	1	2389.13	-39.6677	7/221	pps_pisum_IE_trypsin_rep2.mgf
	Low	FDWYSQWYPLMPIcDLDKR	Ps_36396.37583	1	1	CID	C14(Carbamidomethyl)	11.78	2.64833	1	1	29	20	1	2533.07	-38.8443	5/202	pps_pisum_IE_trypsin_rep2.mgf
Ps_33773.20118	60	3	3	50	5.24076	10.6382	81.97	AT1G29930.1 - [Ps_33773_20118]
	Confidence Icon	Sequence	Protein Accessions	# Proteins	# Protein Groups	Activation Type	Modifications	IonScore	Exp Value	Δ Score	Rank	Identity High	Homology Threshold	Charge	m/z [Da]	ΔM [ppm]	Ions Matched	Spectrum File
	High	VASSGSPWYGPDR	Ps_33773.20118;Ps_42716.23291;Ps_23385.29795;Ps_21091.57979	402	4	CID		81.97	4.20907e-07	0	1	31		1	1378.62	-17.0905	17/115	pps_pisum_IE_trypsin_rep2.mgf
	Low	KVASSGSPWYGPDR	Ps_33773.20118;Ps_42716.23291;Ps_23385.29795;Ps_21091.57979	396	4	CID		16.98	1.86516	0	1	32	27	1	1506.7	-23.2504	8/149	pps_pisum_IE_trypsin_rep2.mgf
	Low	LTPSSQELGAARFTxR	Ps_33773.20118	1	1	CID	X15(C)	11.49	4.61226		2	31	24	1	1736.82	-29.6008	3/166	pps_pisum_IE_trypsin_rep2.mgf
Ps_23385.29795	72.09	3	3	43	4.65844	10.7114	81.97	AT1G29930.1 - [Ps_23385_29795]
	Confidence Icon	Sequence	Protein Accessions	# Proteins	# Protein Groups	Activation Type	Modifications	IonScore	Exp Value	Δ Score	Rank	Identity High	Homology Threshold	Charge	m/z [Da]	ΔM [ppm]	Ions Matched	Spectrum File
	High	VASSGSPWYGPDR	Ps_33773.20118;Ps_42716.23291;Ps_23385.29795;Ps_21091.57979	402	4	CID		81.97	4.20907e-07	0	1	31		1	1378.62	-17.0905	17/115	pps_pisum_IE_trypsin_rep2.mgf
	Low	KVASSGSPWYGPDR	Ps_33773.20118;Ps_42716.23291;Ps_23385.29795;Ps_21091.57979	396	4	CID		16.98	1.86516	0	1	32	27	1	1506.7	-23.2504	8/149	pps_pisum_IE_trypsin_rep2.mgf
	Low	GKQLKLxPSSQELGAAR	Ps_23385.29795	1	1	CID	X7(S)	12.07	3.32786		2	30	25	1	1769.95	-18.3119	4/169	pps_pisum_IE_trypsin_rep2.mgf
Ps_21091.57979	57.5	3	3	40	4.29414	10.2866	81.97	Ps_21114,,,AT1G29920.1;;;AT1G29910.1 - [Ps_21091_57979]
	Confidence Icon	Sequence	Protein Accessions	# Proteins	# Protein Groups	Activation Type	Modifications	IonScore	Exp Value	Δ Score	Rank	Identity High	Homology Threshold	Charge	m/z [Da]	ΔM [ppm]	Ions Matched	Spectrum File
	High	VASSGSPWYGPDR	Ps_33773.20118;Ps_42716.23291;Ps_23385.29795;Ps_21091.57979	402	4	CID		81.97	4.20907e-07	0	1	31		1	1378.62	-17.0905	17/115	pps_pisum_IE_trypsin_rep2.mgf
	Low	KVASSGSPWYGPDR	Ps_33773.20118;Ps_42716.23291;Ps_23385.29795;Ps_21091.57979	396	4	CID		16.98	1.86516	0	1	32	27	1	1506.7	-23.2504	8/149	pps_pisum_IE_trypsin_rep2.mgf
	Low	MGGARFTmR	Ps_21091.57979	1	1	CID	M8(Oxidation)	11.44	2.43332	0	1	28	20	1	1042.49	0.233776	4/74	pps_pisum_IE_trypsin_rep2.mgf
Ps_27353.9397	40	3	2	35	3.71379	8.57275	81.97	AT1G29930.1;;;AT1G29920.1;;;AT1G29910.1 - [Ps_27353_9397]
	Confidence Icon	Sequence	Protein Accessions	# Proteins	# Protein Groups	Activation Type	Modifications	IonScore	Exp Value	Δ Score	Rank	Identity High	Homology Threshold	Charge	m/z [Da]	ΔM [ppm]	Ions Matched	Spectrum File
	High	VASSGSPxYGPDR	Ps_27353.9397	1	1	CID	X8(W)	81.97	4.20907e-07		2	31		1	1378.62	-17.0905	17/115	pps_pisum_IE_trypsin_rep2.mgf
	Low	KVASSGSPxYGPDR	Ps_27353.9397	1	1	CID	X9(W)	16.98	1.86516		2	32	27	1	1506.7	-23.2504	8/149	pps_pisum_IE_trypsin_rep2.mgf
	Low	VASSGSPxYGPDR	Ps_27353.9397	1	1	CID	X8(E)	15.41	1.45596		2	30	29	1	1321.6	-5.02521	10/115	pps_pisum_IE_trypsin_rep2.mgf
Ps_21160.26653	63.64	4	2	22	2.44523	9.83252	81.97	AT2G34430.1 - [Ps_21160_26653]
	Confidence Icon	Sequence	Protein Accessions	# Proteins	# Protein Groups	Activation Type	Modifications	IonScore	Exp Value	Δ Score	Rank	Identity High	Homology Threshold	Charge	m/z [Da]	ΔM [ppm]	Ions Matched	Spectrum File
	High	VASSxSPWYGPDR	Ps_21160.26653	3	1	CID	X5(G)	81.97	4.20907e-07		3	31		1	1378.62	-17.0905	17/115	pps_pisum_IE_trypsin_rep2.mgf
	Low	KVASSxSPWYGPDR	Ps_21160.26653	3	1	CID	X6(G)	16.98	1.86516		3	32	27	1	1506.7	-23.2504	8/149	pps_pisum_IE_trypsin_rep2.mgf
	Low	KVASSxSPWYGPDR	Ps_21160.26653	3	1	CID	X6(I)	11.71	4.59691		4	31		1	1562.77	-16.7211	5/149	pps_pisum_IE_trypsin_rep2.mgf
	Low	KVASSxSPWYGPDR	Ps_21160.26653	3	1	CID	X6(L)	11.71	4.59691		5	31		1	1562.77	-16.7211	5/149	pps_pisum_IE_trypsin_rep2.mgf
Ps_30980.54189	21.62	3	3	74	8.02792	9.08545	81.97	AT1G29930.1;;;AT1G29920.1;;;AT1G29910.1 - [Ps_30980_54189]
	Confidence Icon	Sequence	Protein Accessions	# Proteins	# Protein Groups	Activation Type	Modifications	IonScore	Exp Value	Δ Score	Rank	Identity High	Homology Threshold	Charge	m/z [Da]	ΔM [ppm]	Ions Matched	Spectrum File
	High	VAxSGSPWYGPDR	Ps_30980.54189	1	1	CID	X3(S)	81.97	4.20907e-07		4	31		1	1378.62	-17.0905	17/113	pps_pisum_IE_trypsin_rep2.mgf
	Low	VAxSGSPWYGPDRVK	Ps_30980.54189	1	1	CID	X3(R)	17.43	0.777988		2	29		1	1674.75	-74.1851	4/135	pps_pisum_IE_trypsin_rep2.mgf
	Low	KVAxSGSPWYGPDR	Ps_30980.54189	1	1	CID	X4(S)	16.98	1.86516		4	32	27	1	1506.7	-23.2504	8/147	pps_pisum_IE_trypsin_rep2.mgf
Ps_26444.13528	50.85	5	4	59	7.05547	4.83057	79.3125	AT1G67090.1 - [Ps_26444_13528]
	Confidence Icon	Sequence	Protein Accessions	# Proteins	# Protein Groups	Activation Type	Modifications	IonScore	Exp Value	Δ Score	Rank	Identity High	Homology Threshold	Charge	m/z [Da]	ΔM [ppm]	Ions Matched	Spectrum File
	High	DxLLKEVEYLLR	Ps_26444.13528	1	1	CID	X2(K)	53.04	0.000366485	0	1	31		1	1518.81	-52.6539	6/120	pps_pisum_IE_trypsin_rep2.mgf
	High	DxLLKEVEYLLR	Ps_26444.13528	1	1	CID	X2(Q)	53.04	0.000366485		5	31		1	1518.81	-28.6944	6/120	pps_pisum_IE_trypsin_rep2.mgf
	High	KGWVPcLEFELEK	Ps_25130.15897;Ps_28562.73689;Ps_33996.48744;Ps_20804.40444;Ps_31250.9356;Ps_26444.13528;Ps_42554.60543;Ps_42848.15596;Ps_22466.24805;Ps_15420.10547;Ps_33948.47752;Ps_23174.38312;Ps_43457.32518	345	13	CID	C6(Carbamidomethyl)	49.19	0.000909802	0	1	31		1	1634.77	-34.8522	12/129	pps_pisum_IE_trypsin_rep2.mgf
	High	KGWVPcLEFELEKGFVYR	Ps_25130.15897;Ps_28562.73689;Ps_33996.48744;Ps_20804.40444;Ps_26444.13528;Ps_42554.60543;Ps_42848.15596;Ps_22466.24805;Ps_15420.10547;Ps_33948.47752;Ps_23174.38312;Ps_43457.32518	289	12	CID	C6(Carbamidomethyl)	40.41	0.00644219		2	31		1	2257.07	-36.2446	11/184	pps_pisum_IE_trypsin_rep2.mgf
	Medium	EVEYLLR	Ps_25130.15897;Ps_28919.69180;Ps_28562.73689;Ps_33996.48744;Ps_20804.40444;Ps_26444.13528;Ps_33095.7904;Ps_45653.7938;Ps_33742.30073;Ps_42554.60543;Ps_34081.24740;Ps_22466.24805;Ps_15420.10547;Ps_23174.38312	450	14	CID		27.27	0.151218		2	32		1	921.483	-23.0621	5/56	pps_pisum_IE_trypsin_rep2.mgf
Ps_42848.15596	50.6	5	5	83	9.99582	5.38916	79.3125	AT1G67090.1 - [Ps_42848_15596]
	Confidence Icon	Sequence	Protein Accessions	# Proteins	# Protein Groups	Activation Type	Modifications	IonScore	Exp Value	Δ Score	Rank	Identity High	Homology Threshold	Charge	m/z [Da]	ΔM [ppm]	Ions Matched	Spectrum File
	High	DQLLKxVEYLLR	Ps_42848.15596	1	1	CID	X6(E)	53.04	0.000366485		4	31		1	1518.81	-28.6944	6/126	pps_pisum_IE_trypsin_rep2.mgf
	High	KGWVPcLEFELEK	Ps_25130.15897;Ps_28562.73689;Ps_33996.48744;Ps_20804.40444;Ps_31250.9356;Ps_26444.13528;Ps_42554.60543;Ps_42848.15596;Ps_22466.24805;Ps_15420.10547;Ps_33948.47752;Ps_23174.38312;Ps_43457.32518	345	13	CID	C6(Carbamidomethyl)	49.19	0.000909802	0	1	31		1	1634.77	-34.8522	12/129	pps_pisum_IE_trypsin_rep2.mgf
	High	KGWVPcLEFELEKGFVYR	Ps_25130.15897;Ps_28562.73689;Ps_33996.48744;Ps_20804.40444;Ps_26444.13528;Ps_42554.60543;Ps_42848.15596;Ps_22466.24805;Ps_15420.10547;Ps_33948.47752;Ps_23174.38312;Ps_43457.32518	289	12	CID	C6(Carbamidomethyl)	40.41	0.00644219		2	31		1	2257.07	-36.2446	11/184	pps_pisum_IE_trypsin_rep2.mgf
	Medium	xVEYLLR	Ps_42848.15596	1	1	CID	X1(E)	27.27	0.151218		5	32		1	921.483	-23.0621	5/52	pps_pisum_IE_trypsin_rep2.mgf
	Low	EHNKSPGYYDGR	Ps_42554.60543;Ps_42848.15596;Ps_34081.24740;Ps_22466.24805;Ps_43101.3272;Ps_27447.9951;Ps_27591.45219;Ps_33948.47752;Ps_27326.59235	98	9	CID		22.58	0.300606		2	30	29	1	1422.63	-6.40634	7/126	pps_pisum_IE_trypsin_rep2.mgf
Ps_22466.24805	59.15	5	5	71	8.61128	6.02393	79.3125	AT1G67090.1 - [Ps_22466_24805]
	Confidence Icon	Sequence	Protein Accessions	# Proteins	# Protein Groups	Activation Type	Modifications	IonScore	Exp Value	Δ Score	Rank	Identity High	Homology Threshold	Charge	m/z [Da]	ΔM [ppm]	Ions Matched	Spectrum File
	High	xQLLKEVEYLLR	Ps_34081.24740;Ps_22466.24805	5	2	CID	X1(D)	53.04	0.000366485		6	31		1	1518.81	-28.6944	6/116	pps_pisum_IE_trypsin_rep2.mgf
	High	KGWVPcLEFELEK	Ps_25130.15897;Ps_28562.73689;Ps_33996.48744;Ps_20804.40444;Ps_31250.9356;Ps_26444.13528;Ps_42554.60543;Ps_42848.15596;Ps_22466.24805;Ps_15420.10547;Ps_33948.47752;Ps_23174.38312;Ps_43457.32518	345	13	CID	C6(Carbamidomethyl)	49.19	0.000909802	0	1	31		1	1634.77	-34.8522	12/129	pps_pisum_IE_trypsin_rep2.mgf
	High	KGWVPcLEFELEKGFVYR	Ps_25130.15897;Ps_28562.73689;Ps_33996.48744;Ps_20804.40444;Ps_26444.13528;Ps_42554.60543;Ps_42848.15596;Ps_22466.24805;Ps_15420.10547;Ps_33948.47752;Ps_23174.38312;Ps_43457.32518	289	12	CID	C6(Carbamidomethyl)	40.41	0.00644219		2	31		1	2257.07	-36.2446	11/184	pps_pisum_IE_trypsin_rep2.mgf
	Medium	EVEYLLR	Ps_25130.15897;Ps_28919.69180;Ps_28562.73689;Ps_33996.48744;Ps_20804.40444;Ps_26444.13528;Ps_33095.7904;Ps_45653.7938;Ps_33742.30073;Ps_42554.60543;Ps_34081.24740;Ps_22466.24805;Ps_15420.10547;Ps_23174.38312	450	14	CID		27.27	0.151218		2	32		1	921.483	-23.0621	5/56	pps_pisum_IE_trypsin_rep2.mgf
	Low	EHNKSPGYYDGR	Ps_42554.60543;Ps_42848.15596;Ps_34081.24740;Ps_22466.24805;Ps_43101.3272;Ps_27447.9951;Ps_27591.45219;Ps_33948.47752;Ps_27326.59235	98	9	CID		22.58	0.300606		2	30	29	1	1422.63	-6.40634	7/126	pps_pisum_IE_trypsin_rep2.mgf
Ps_42716.23291	34.82	4	4	112	12.1391	5.45264	78.2689	AT1G29930.1;;;AT1G29920.1;;;AT1G29910.1 - [Ps_42716_23291]
	Confidence Icon	Sequence	Protein Accessions	# Proteins	# Protein Groups	Activation Type	Modifications	IonScore	Exp Value	Δ Score	Rank	Identity High	Homology Threshold	Charge	m/z [Da]	ΔM [ppm]	Ions Matched	Spectrum File
	High	VASSGSPWYGPDR	Ps_33773.20118;Ps_42716.23291;Ps_23385.29795;Ps_21091.57979	402	4	CID		81.97	4.20907e-07	0	1	31		1	1378.62	-17.0905	17/115	pps_pisum_IE_trypsin_rep2.mgf
	Low	WAMLGALGcVFPELLSR	Ps_42716.23291;Ps_20518.73551	668	2	CID	C9(Carbamidomethyl)	23.41	0.437567		3	32	23	1	1919.92	-34.2906	6/135	pps_pisum_IE_trypsin_rep2.mgf
	Low	KVASSGSPWYGPDR	Ps_33773.20118;Ps_42716.23291;Ps_23385.29795;Ps_21091.57979	396	4	CID		16.98	1.86516	0	1	32	27	1	1506.7	-23.2504	8/149	pps_pisum_IE_trypsin_rep2.mgf
	Low	FGEAVWFK	Ps_42716.23291;Ps_43571.37918;Ps_43667.5161;Ps_19481.40850;Ps_44412.13328;Ps_22614.22324	511	6	CID		12.83	5.53769	0	1	33	16	1	983.474	-24.7503	4/61	pps_pisum_IE_trypsin_rep2.mgf
Ps_25400.121	24.62	4	4	130	14.8238	10.2573	77.2899	AT5G23040.1 - [Ps_25400_121]
	Confidence Icon	Sequence	Protein Accessions	# Proteins	# Protein Groups	Activation Type	Modifications	IonScore	Exp Value	Δ Score	Rank	Identity High	Homology Threshold	Charge	m/z [Da]	ΔM [ppm]	Ions Matched	Spectrum File
	High	NFLLQQYAGHER	Ps_25400.121	2	1	CID		53.64	0.000233341	0.685185	1	30		1	1475.69	-30.1765	9/111	pps_pisum_IE_trypsin_rep2.mgf
	High	DASEEEIWGSR	Ps_25400.121	2	1	CID		46.1	0.000806372	1	1	28	23	1	1278.54	-18.1859	8/99	pps_pisum_IE_trypsin_rep2.mgf
	High	VSVWDPFRR	Ps_25400.121	3	1	CID		31.77	0.0397833	0.5625	1	30	28	1	1161.59	-24.459	6/76	pps_pisum_IE_trypsin_rep2.mgf
	Medium	VSVWDPFR	Ps_25400.121	3	1	CID		26.16	0.134125	0.423077	1	30	29	1	1005.49	-20.3793	6/65	pps_pisum_IE_trypsin_rep2.mgf
Ps_29277.2567	36.72	3	3	128	14.7428	9.08545	76.06	AT1G33810.1 - [Ps_29277_2567]
	Confidence Icon	Sequence	Protein Accessions	# Proteins	# Protein Groups	Activation Type	Modifications	IonScore	Exp Value	Δ Score	Rank	Identity High	Homology Threshold	Charge	m/z [Da]	ΔM [ppm]	Ions Matched	Spectrum File
	High	GEDESEQFPDANLK	Ps_29277.2567	1	1	CID		51.55	0.000238296	1	1	28	25	1	1578.67	-14.0633	15/138	pps_pisum_IE_trypsin_rep2.mgf
	High	QQDDTSTMHVPR	Ps_29277.2567	1	1	CID		48.51	0.000417149	1	1	27	23	1	1414.6	-24.1844	8/123	pps_pisum_IE_trypsin_rep2.mgf
	Low	VFSIDTVVKPLPPVMAYNVSR	Ps_29277.2567	1	1	CID		19.71	0.653193	0.5	1	30	24	1	2332.18	-40.8465	8/219	pps_pisum_IE_trypsin_rep2.mgf
Ps_34081.24740	55.07	6	6	69	8.36731	9.45166	76.0261	AT1G67090.1 - [Ps_34081_24740]
	Confidence Icon	Sequence	Protein Accessions	# Proteins	# Protein Groups	Activation Type	Modifications	IonScore	Exp Value	Δ Score	Rank	Identity High	Homology Threshold	Charge	m/z [Da]	ΔM [ppm]	Ions Matched	Spectrum File
	High	xQLLKEVEYLLR	Ps_34081.24740;Ps_22466.24805	5	2	CID	X1(D)	53.04	0.000366485		6	31		1	1518.81	-28.6944	6/116	pps_pisum_IE_trypsin_rep2.mgf
	High	KFETLSYLPPLTR	Ps_31250.9356;Ps_33095.7904;Ps_42554.60543;Ps_34081.24740;Ps_42788.8606	203	5	CID		51.74	0.000440114	0.75	1	31	28	1	1564.8	-49.2878	9/139	pps_pisum_IE_trypsin_rep2.mgf
	Medium	EVEYLLR	Ps_25130.15897;Ps_28919.69180;Ps_28562.73689;Ps_33996.48744;Ps_20804.40444;Ps_26444.13528;Ps_33095.7904;Ps_45653.7938;Ps_33742.30073;Ps_42554.60543;Ps_34081.24740;Ps_22466.24805;Ps_15420.10547;Ps_23174.38312	450	14	CID		27.27	0.151218		2	32		1	921.483	-23.0621	5/56	pps_pisum_IE_trypsin_rep2.mgf
	Medium	KKFETLSYLPPLTR	Ps_31250.9356;Ps_33095.7904;Ps_42554.60543;Ps_34081.24740;Ps_42788.8606	199	5	CID		27.04	0.13305	0.62963	1	31	24	1	1692.89	-47.5408	11/149	pps_pisum_IE_trypsin_rep2.mgf
	Low	EHNKSPGYYDGR	Ps_42554.60543;Ps_42848.15596;Ps_34081.24740;Ps_22466.24805;Ps_43101.3272;Ps_27447.9951;Ps_27591.45219;Ps_33948.47752;Ps_27326.59235	98	9	CID		22.58	0.300606		2	30	29	1	1422.63	-6.40634	7/126	pps_pisum_IE_trypsin_rep2.mgf
	Low	FETLSYLPPLTR	Ps_31250.9356;Ps_33095.7904;Ps_42554.60543;Ps_34081.24740;Ps_42788.8606	206	5	CID		17.15	1.30301	1	1	31	21	1	1436.73	-32.8811	6/107	pps_pisum_IE_trypsin_rep2.mgf
Ps_30686.47285	12.12	2	2	231	25.353	4.7417	74.34	ATCG00480.1 - [Ps_30686_47285]
	Confidence Icon	Sequence	Protein Accessions	# Proteins	# Protein Groups	Activation Type	Modifications	IonScore	Exp Value	Δ Score	Rank	Identity High	Homology Threshold	Charge	m/z [Da]	ΔM [ppm]	Ions Matched	Spectrum File
	High	DVNEQDVLLFIDNIFR	Ps_30686.47285	2	1	CID		74.34	2.4683e-06	0.783784	1	31		1	1949.94	-29.2875	21/172	pps_pisum_IE_trypsin_rep2.mgf
	Low	IVGEEHYETAQR	Ps_30686.47285	1	1	CID		14.17	1.3284	0.0714286	1	28	23	1	1431.62	-46.9384	5/103	pps_pisum_IE_trypsin_rep2.mgf
Ps_34132.57891	13.94	3	3	452	50.5986	6.46826	74.2874	AT4G32770.1 - [Ps_34132_57891]
	Confidence Icon	Sequence	Protein Accessions	# Proteins	# Protein Groups	Activation Type	Modifications	IonScore	Exp Value	Δ Score	Rank	Identity High	Homology Threshold	Charge	m/z [Da]	ΔM [ppm]	Ions Matched	Spectrum File
	High	KPLTTFELAQYGPR	Ps_34132.57891	1	1	CID		75.79	1.50139e-06	0.513158	1	30		1	1620.77	-64.5203	11/143	pps_pisum_IE_trypsin_rep2.mgf
	Medium	WEYSTRPVYGWGDVGSTQK	Ps_34132.57891	1	1	CID		27.28	0.0867997	0.518519	1	29	27	1	2215.96	-36.4543	12/202	pps_pisum_IE_trypsin_rep2.mgf
	Low	FTGVGAQILGADDKYIcQYTPESHNFWGSR	Ps_34132.57891	1	1	CID	C17(Carbamidomethyl)	22.4	0.236218	0.181818	1	29		1	3417.45	-42.4659	8/333	pps_pisum_IE_trypsin_rep2.mgf
Ps_28297.13956	17.9	5	5	352	39.4823	8.39697	72.02	AT5G66190.1 - [Ps_28297_13956]
	Confidence Icon	Sequence	Protein Accessions	# Proteins	# Protein Groups	Activation Type	Modifications	IonScore	Exp Value	Δ Score	Rank	Identity High	Homology Threshold	Charge	m/z [Da]	ΔM [ppm]	Ions Matched	Spectrum File
	High	ITGDDAPGETWHMVFSTEGEVPYR	Ps_28297.13956	3	1	CID		60.96	3.2468e-05	0.819672	1	29	27	1	2694.11	-39.4495	11/224	pps_pisum_IE_trypsin_rep2.mgf
	High	FKPKEPYVGR	Ps_28297.13956	2	1	CID		38.06	0.00855823	0.657895	1	30	27	1	1220.66	-14.6407	7/93	pps_pisum_IE_trypsin_rep2.mgf
	Low	DGIDWIEYKR	Ps_28297.13956	1	1	CID		20.72	0.426579	0.47619	1	30	25	1	1294.6	-36.5993	4/89	pps_pisum_IE_trypsin_rep2.mgf
	Low	GIDDIMVSLAAKDGIDWIEYKR	Ps_28297.13956	1	1	CID		13.94	2.33307	1	1	30	22	1	2508.17	-45.8986	4/223	pps_pisum_IE_trypsin_rep2.mgf
	Low	LDFAVSR	Ps_28297.13956	1	1	CID		12.33	3.29529	1	1	30	20	1	807.416	-25.094	5/57	pps_pisum_IE_trypsin_rep2.mgf
Ps_28309.36369	5.41	1	1	259	27.1708	8.104	71.99	AT2G26900.1 - [Ps_28309_36369]
	Confidence Icon	Sequence	Protein Accessions	# Proteins	# Protein Groups	Activation Type	Modifications	IonScore	Exp Value	Δ Score	Rank	Identity High	Homology Threshold	Charge	m/z [Da]	ΔM [ppm]	Ions Matched	Spectrum File
	High	NTPIPIDDKDDFKE	Ps_28309.36369	1	1	CID		71.99	2.83637e-06	0.652778	1	29		1	1646.74	-31.1901	16/153	pps_pisum_IE_trypsin_rep2.mgf
Ps_45653.7938	55.56	3	3	45	5.40477	8.1626	70.4897	AT1G67090.1 - [Ps_45653_7938]
	Confidence Icon	Sequence	Protein Accessions	# Proteins	# Protein Groups	Activation Type	Modifications	IonScore	Exp Value	Δ Score	Rank	Identity High	Homology Threshold	Charge	m/z [Da]	ΔM [ppm]	Ions Matched	Spectrum File
	High	DQLLKEVEYLLR	Ps_25130.15897;Ps_33095.7904;Ps_45653.7938;Ps_33742.30073;Ps_42554.60543	214	5	CID		53.04	0.000366485		2	31		1	1518.81	-28.6944	6/126	pps_pisum_IE_trypsin_rep2.mgf
	High	KGWVPcLEFxLEK	Ps_45653.7938	1	1	CID	C6(Carbamidomethyl), X10(E)	49.19	0.000909802		2	31		1	1634.77	-34.8522	12/129	pps_pisum_IE_trypsin_rep2.mgf
	Medium	EVEYLLR	Ps_25130.15897;Ps_28919.69180;Ps_28562.73689;Ps_33996.48744;Ps_20804.40444;Ps_26444.13528;Ps_33095.7904;Ps_45653.7938;Ps_33742.30073;Ps_42554.60543;Ps_34081.24740;Ps_22466.24805;Ps_15420.10547;Ps_23174.38312	450	14	CID		27.27	0.151218		2	32		1	921.483	-23.0621	5/56	pps_pisum_IE_trypsin_rep2.mgf
Ps_43451.15226	36.21	2	2	58	6.84627	7.1665	70.3692	AT1G67090.1 - [Ps_43451_15226]
	Confidence Icon	Sequence	Protein Accessions	# Proteins	# Protein Groups	Activation Type	Modifications	IonScore	Exp Value	Δ Score	Rank	Identity High	Homology Threshold	Charge	m/z [Da]	ΔM [ppm]	Ions Matched	Spectrum File
	High	EHNNSPGYYDGR	Ps_43451.15226;Ps_25130.15897;Ps_28919.69180;Ps_28562.73689	155	4	CID		53.25	0.000120417	0	1	27		1	1408.54	-31.9914	6/126	pps_pisum_IE_trypsin_rep2.mgf
	High	TAYPxAFIR	Ps_43451.15226	1	1	CID	X5(N)	45.62	0.00135023		2	29		1	1052.52	-33.4396	7/72	pps_pisum_IE_trypsin_rep2.mgf
Ps_24773.21012	14.08	1	1	142	16.1317	7.23975	70.04	AT3G14420.2;;;AT3G14420.3;;;AT3G14420.1 - [Ps_24773_21012]
	Confidence Icon	Sequence	Protein Accessions	# Proteins	# Protein Groups	Activation Type	Modifications	IonScore	Exp Value	Δ Score	Rank	Identity High	Homology Threshold	Charge	m/z [Da]	ΔM [ppm]	Ions Matched	Spectrum File
	High	MVFDYYASGAEDQWTLQENR	Ps_24773.21012	1	1	CID		70.04	2.8536e-06	0.342857	1	27		1	2422.97	-39.0601	11/196	pps_pisum_IE_trypsin_rep2.mgf
Ps_31350.47969	4.64	1	1	280	31.2341	9.5249	63.69	AT1G08640.1 - [Ps_31350_47969]
	Confidence Icon	Sequence	Protein Accessions	# Proteins	# Protein Groups	Activation Type	Modifications	IonScore	Exp Value	Δ Score	Rank	Identity High	Homology Threshold	Charge	m/z [Da]	ΔM [ppm]	Ions Matched	Spectrum File
	High	YADKQPIIPWGPR	Ps_31350.47969	1	1	CID		63.69	2.63379e-05	1	1	30	25	1	1540.77	-37.028	10/124	pps_pisum_IE_trypsin_rep2.mgf
Ps_29028.61542	4.73	2	2	402	43.8959	9.5249	62.3	AT5G46110.1 - [Ps_29028_61542]
	Confidence Icon	Sequence	Protein Accessions	# Proteins	# Protein Groups	Activation Type	Modifications	IonScore	Exp Value	Δ Score	Rank	Identity High	Homology Threshold	Charge	m/z [Da]	ΔM [ppm]	Ions Matched	Spectrum File
	High	RAPIDGNLLK	Ps_29028.61542	1	1	CID		51.08	0.000346245	0.764706	1	29	28	1	1096.61	-34.3616	7/95	pps_pisum_IE_trypsin_rep2.mgf
	High	VAPVGFFSR	Ps_29028.61542	1	1	CID		35.72	0.0143469	1	1	30	21	1	979.514	-22.8284	6/65	pps_pisum_IE_trypsin_rep2.mgf
Ps_40701.26776	7.98	3	3	476	53.6751	9.20264	61.95	AT5G01220.1 - [Ps_40701_26776]
	Confidence Icon	Sequence	Protein Accessions	# Proteins	# Protein Groups	Activation Type	Modifications	IonScore	Exp Value	Δ Score	Rank	Identity High	Homology Threshold	Charge	m/z [Da]	ΔM [ppm]	Ions Matched	Spectrum File
	High	LSNGEPEKPLIVHVGR	Ps_40701.26776	2	1	CID		52.22	0.000331085	1	1	30	24	1	1744.89	-45.0064	10/165	pps_pisum_IE_trypsin_rep2.mgf
	High	NEQYNAAIWFWR	Ps_40701.26776	1	1	CID		31.73	0.0278979	1	1	29	20	1	1597.7	-34.4816	8/120	pps_pisum_IE_trypsin_rep2.mgf
	Medium	GVDSESFHPR	Ps_40701.26776	1	1	CID		24.76	0.136184	0.36	1	29		1	1130.51	-9.51895	4/82	pps_pisum_IE_trypsin_rep2.mgf
Ps_34944.14426	15.83	3	3	240	25.8698	9.75928	61.17	AT4G39460.1 - [Ps_34944_14426]
	Confidence Icon	Sequence	Protein Accessions	# Proteins	# Protein Groups	Activation Type	Modifications	IonScore	Exp Value	Δ Score	Rank	Identity High	Homology Threshold	Charge	m/z [Da]	ΔM [ppm]	Ions Matched	Spectrum File
	High	MQTGQFTSASNAVR	Ps_34944.14426	1	1	CID		61.17	3.4449e-05	0.737705	1	29		1	1497.68	-20.9261	10/146	pps_pisum_IE_trypsin_rep2.mgf
	Low	IGYmLAAR	Ps_34944.14426	1	1	CID	M4(Oxidation)	15.79	1.16789	0.1875	1	29	27	1	910.439	-46.8415	6/65	pps_pisum_IE_trypsin_rep2.mgf
	Low	DLPFDAIQFCLYEQIR	Ps_34944.14426	1	1	CID		10.27	5.4222		2	30	29	1	1970.97	0.265996	8/163	pps_pisum_IE_trypsin_rep2.mgf
Ps_27591.45219	46.15	3	3	65	7.57872	5.97314	57.9498	AT1G67090.1 - [Ps_27591_45219]
	Confidence Icon	Sequence	Protein Accessions	# Proteins	# Protein Groups	Activation Type	Modifications	IonScore	Exp Value	Δ Score	Rank	Identity High	Homology Threshold	Charge	m/z [Da]	ΔM [ppm]	Ions Matched	Spectrum File
	High	KGxVPcLEFELEK	Ps_28919.69180;Ps_27591.45219	5	2	CID	X3(W), C6(Carbamidomethyl)	49.19	0.000909802		4	31		1	1634.77	-34.8522	12/129	pps_pisum_IE_trypsin_rep2.mgf
	High	KGxVPcLEFELEKGFVYR	Ps_28919.69180;Ps_27591.45219	5	2	CID	X3(W), C6(Carbamidomethyl)	40.41	0.00644219		3	31		1	2257.07	-36.2446	11/184	pps_pisum_IE_trypsin_rep2.mgf
	Low	EHNKSPGYYDGR	Ps_42554.60543;Ps_42848.15596;Ps_34081.24740;Ps_22466.24805;Ps_43101.3272;Ps_27447.9951;Ps_27591.45219;Ps_33948.47752;Ps_27326.59235	98	9	CID		22.58	0.300606		2	30	29	1	1422.63	-6.40634	7/126	pps_pisum_IE_trypsin_rep2.mgf
Ps_33948.47752	60	4	4	70	8.45019	7.18115	57.9498	AT1G67090.1 - [Ps_33948_47752]
	Confidence Icon	Sequence	Protein Accessions	# Proteins	# Protein Groups	Activation Type	Modifications	IonScore	Exp Value	Δ Score	Rank	Identity High	Homology Threshold	Charge	m/z [Da]	ΔM [ppm]	Ions Matched	Spectrum File
	High	KGWVPcLEFELEK	Ps_25130.15897;Ps_28562.73689;Ps_33996.48744;Ps_20804.40444;Ps_31250.9356;Ps_26444.13528;Ps_42554.60543;Ps_42848.15596;Ps_22466.24805;Ps_15420.10547;Ps_33948.47752;Ps_23174.38312;Ps_43457.32518	345	13	CID	C6(Carbamidomethyl)	49.19	0.000909802	0	1	31		1	1634.77	-34.8522	12/129	pps_pisum_IE_trypsin_rep2.mgf
	High	KGWVPcLEFELEKGFVYR	Ps_25130.15897;Ps_28562.73689;Ps_33996.48744;Ps_20804.40444;Ps_26444.13528;Ps_42554.60543;Ps_42848.15596;Ps_22466.24805;Ps_15420.10547;Ps_33948.47752;Ps_23174.38312;Ps_43457.32518	289	12	CID	C6(Carbamidomethyl)	40.41	0.00644219		2	31		1	2257.07	-36.2446	11/184	pps_pisum_IE_trypsin_rep2.mgf
	Low	EHNKSPGYYDGR	Ps_42554.60543;Ps_42848.15596;Ps_34081.24740;Ps_22466.24805;Ps_43101.3272;Ps_27447.9951;Ps_27591.45219;Ps_33948.47752;Ps_27326.59235	98	9	CID		22.58	0.300606		2	30	29	1	1422.63	-6.40634	7/126	pps_pisum_IE_trypsin_rep2.mgf
	Low	xQLLERVEYLLR	Ps_33948.47752	1	1	CID	X1(S)	17.09	1.4423		7	31		1	1518.81	-36.0883	5/118	pps_pisum_IE_trypsin_rep2.mgf
Ps_23174.38312	44.05	4	4	84	9.98694	7.12256	57.9498	AT1G67090.1 - [Ps_23174_38312]
	Confidence Icon	Sequence	Protein Accessions	# Proteins	# Protein Groups	Activation Type	Modifications	IonScore	Exp Value	Δ Score	Rank	Identity High	Homology Threshold	Charge	m/z [Da]	ΔM [ppm]	Ions Matched	Spectrum File
	High	KGWVPcLEFELEK	Ps_25130.15897;Ps_28562.73689;Ps_33996.48744;Ps_20804.40444;Ps_31250.9356;Ps_26444.13528;Ps_42554.60543;Ps_42848.15596;Ps_22466.24805;Ps_15420.10547;Ps_33948.47752;Ps_23174.38312;Ps_43457.32518	345	13	CID	C6(Carbamidomethyl)	49.19	0.000909802	0	1	31		1	1634.77	-34.8522	12/129	pps_pisum_IE_trypsin_rep2.mgf
	High	KGWVPcLEFELEKGFVYR	Ps_25130.15897;Ps_28562.73689;Ps_33996.48744;Ps_20804.40444;Ps_26444.13528;Ps_42554.60543;Ps_42848.15596;Ps_22466.24805;Ps_15420.10547;Ps_33948.47752;Ps_23174.38312;Ps_43457.32518	289	12	CID	C6(Carbamidomethyl)	40.41	0.00644219		2	31		1	2257.07	-36.2446	11/184	pps_pisum_IE_trypsin_rep2.mgf
	Medium	EVEYLLR	Ps_25130.15897;Ps_28919.69180;Ps_28562.73689;Ps_33996.48744;Ps_20804.40444;Ps_26444.13528;Ps_33095.7904;Ps_45653.7938;Ps_33742.30073;Ps_42554.60543;Ps_34081.24740;Ps_22466.24805;Ps_15420.10547;Ps_23174.38312	450	14	CID		27.27	0.151218		2	32		1	921.483	-23.0621	5/56	pps_pisum_IE_trypsin_rep2.mgf
	Low	EHNNTPGYYDGR	Ps_23174.38312	1	1	CID		14.59	1.89233		6	30	29	1	1422.63	19.173	6/126	pps_pisum_IE_trypsin_rep2.mgf
Ps_43457.32518	41.67	4	3	60	7.10357	7.95752	57.9498	AT1G67090.1 - [Ps_43457_32518]
	Confidence Icon	Sequence	Protein Accessions	# Proteins	# Protein Groups	Activation Type	Modifications	IonScore	Exp Value	Δ Score	Rank	Identity High	Homology Threshold	Charge	m/z [Da]	ΔM [ppm]	Ions Matched	Spectrum File
	High	KGWVPcLEFELEK	Ps_25130.15897;Ps_28562.73689;Ps_33996.48744;Ps_20804.40444;Ps_31250.9356;Ps_26444.13528;Ps_42554.60543;Ps_42848.15596;Ps_22466.24805;Ps_15420.10547;Ps_33948.47752;Ps_23174.38312;Ps_43457.32518	345	13	CID	C6(Carbamidomethyl)	49.19	0.000909802	0	1	31		1	1634.77	-34.8522	12/129	pps_pisum_IE_trypsin_rep2.mgf
	High	KGWVPcLEFELEKGFVYR	Ps_25130.15897;Ps_28562.73689;Ps_33996.48744;Ps_20804.40444;Ps_26444.13528;Ps_42554.60543;Ps_42848.15596;Ps_22466.24805;Ps_15420.10547;Ps_33948.47752;Ps_23174.38312;Ps_43457.32518	289	12	CID	C6(Carbamidomethyl)	40.41	0.00644219		2	31		1	2257.07	-36.2446	11/184	pps_pisum_IE_trypsin_rep2.mgf
	Medium	EVEYLxR	Ps_21323.57731;Ps_42788.8606;Ps_43457.32518	3	3	CID	X6(I)	27.27	0.151218	0	1	32		1	921.483	-23.0621	5/56	pps_pisum_IE_trypsin_rep2.mgf
	Medium	EVEYLxR	Ps_21323.57731;Ps_42788.8606;Ps_43457.32518	3	3	CID	X6(L)	27.27	0.151218		3	32		1	921.483	-23.0621	5/56	pps_pisum_IE_trypsin_rep2.mgf
Ps_29742.9655	15.79	4	4	380	42.324	6.7124	57.88	AT4G15440.1 - [Ps_29742_9655]
	Confidence Icon	Sequence	Protein Accessions	# Proteins	# Protein Groups	Activation Type	Modifications	IonScore	Exp Value	Δ Score	Rank	Identity High	Homology Threshold	Charge	m/z [Da]	ΔM [ppm]	Ions Matched	Spectrum File
	High	MNPPVPLQFGR	Ps_29742.9655	1	1	CID		55.18	0.000139862	1	1	29	24	1	1255.62	-31.8259	8/110	pps_pisum_IE_trypsin_rep2.mgf
	Low	VQPLEELFLHSFSYPFSLVK	Ps_29742.9655	1	1	CID		26.2	0.194665	1	1	32	23	1	2380.18	-32.0275	12/215	pps_pisum_IE_trypsin_rep2.mgf
	Low	NLELINSVVYETLR	Ps_29742.9655	1	1	CID		22.74	0.330173	0.304348	1	30	30	1	1662.85	-32.3969	10/150	pps_pisum_IE_trypsin_rep2.mgf
	Low	DPAVFDEPESFKPDR	Ps_29742.9655	1	1	CID		16.49	1.08043	0.3125	1	29	25	1	1748.78	-18.4021	6/145	pps_pisum_IE_trypsin_rep2.mgf
Ps_15420.10547	64.91	5	4	57	6.89839	8.14795	56.4749	AT1G67090.1 - [Ps_15420_10547]
	Confidence Icon	Sequence	Protein Accessions	# Proteins	# Protein Groups	Activation Type	Modifications	IonScore	Exp Value	Δ Score	Rank	Identity High	Homology Threshold	Charge	m/z [Da]	ΔM [ppm]	Ions Matched	Spectrum File
	High	KGWVPcLEFELEK	Ps_25130.15897;Ps_28562.73689;Ps_33996.48744;Ps_20804.40444;Ps_31250.9356;Ps_26444.13528;Ps_42554.60543;Ps_42848.15596;Ps_22466.24805;Ps_15420.10547;Ps_33948.47752;Ps_23174.38312;Ps_43457.32518	345	13	CID	C6(Carbamidomethyl)	49.19	0.000909802	0	1	31		1	1634.77	-34.8522	12/129	pps_pisum_IE_trypsin_rep2.mgf
	High	KGWVPcLEFELEKGFVYR	Ps_25130.15897;Ps_28562.73689;Ps_33996.48744;Ps_20804.40444;Ps_26444.13528;Ps_42554.60543;Ps_42848.15596;Ps_22466.24805;Ps_15420.10547;Ps_33948.47752;Ps_23174.38312;Ps_43457.32518	289	12	CID	C6(Carbamidomethyl)	40.41	0.00644219		2	31		1	2257.07	-36.2446	11/184	pps_pisum_IE_trypsin_rep2.mgf
	Medium	EVEYLLR	Ps_25130.15897;Ps_28919.69180;Ps_28562.73689;Ps_33996.48744;Ps_20804.40444;Ps_26444.13528;Ps_33095.7904;Ps_45653.7938;Ps_33742.30073;Ps_42554.60543;Ps_34081.24740;Ps_22466.24805;Ps_15420.10547;Ps_23174.38312	450	14	CID		27.27	0.151218		2	32		1	921.483	-23.0621	5/56	pps_pisum_IE_trypsin_rep2.mgf
	High	EHNKSPGYYxGR	Ps_15420.10547	2	1	CID	X10(T)	27.12	0.0493955		6	27		1	1408.54	-83.6548	4/121	pps_pisum_IE_trypsin_rep2.mgf
	Low	EHNKSPGYYxGR	Ps_15420.10547	2	1	CID	X10(D)	22.58	0.300606		3	30	29	1	1422.63	-6.40634	7/121	pps_pisum_IE_trypsin_rep2.mgf
Ps_21502.72254	65.22	1	1	23	2.67926	4.729	56.3	AT2G39730.3;;;AT2G39730.2;;;AT2G39730.1 - [Ps_21502_72254]
	Confidence Icon	Sequence	Protein Accessions	# Proteins	# Protein Groups	Activation Type	Modifications	IonScore	Exp Value	Δ Score	Rank	Identity High	Homology Threshold	Charge	m/z [Da]	ΔM [ppm]	Ions Matched	Spectrum File
	High	GLAYDISDDQQDITR	Ps_21502.72254	10	1	CID		56.3	0.000107835	0.767857	1	29	29	1	1709.75	-25.6217	10/141	pps_pisum_IE_trypsin_rep2.mgf
Ps_28267.5635	19.44	4	2	72	7.85778	5.2876	55.93	AT1G29930.1;;;AT1G29920.1;;;AT1G29910.1 - [Ps_28267_5635]
	Confidence Icon	Sequence	Protein Accessions	# Proteins	# Protein Groups	Activation Type	Modifications	IonScore	Exp Value	Δ Score	Rank	Identity High	Homology Threshold	Charge	m/z [Da]	ΔM [ppm]	Ions Matched	Spectrum File
	High	VAxSSSPWYGPDR	Ps_28267.5635	1	1	CID	X3(G)	55.93	0.000169116		5	31		1	1378.62	-17.0905	8/113	pps_pisum_IE_trypsin_rep2.mgf
	Low	KVAxSSSPWYGPDR	Ps_28267.5635	1	1	CID	X4(I)	11.61	4.70398		6	31		1	1562.77	-16.7211	8/147	pps_pisum_IE_trypsin_rep2.mgf
	Low	KVAxSSSPWYGPDR	Ps_28267.5635	1	1	CID	X4(L)	11.61	4.70398		7	31		1	1562.77	-16.7211	8/147	pps_pisum_IE_trypsin_rep2.mgf
	Low	KVAxSSSPWYGPDR	Ps_28267.5635	1	1	CID	X4(G)	11.09	7.23963		7	32	27	1	1506.7	-23.2504	7/147	pps_pisum_IE_trypsin_rep2.mgf
Ps_32601.7694	85.71	1	1	21	2.26911	5.78271	55.12	AT1G55670.1 - [Ps_32601_7694]
	Confidence Icon	Sequence	Protein Accessions	# Proteins	# Protein Groups	Activation Type	Modifications	IonScore	Exp Value	Δ Score	Rank	Identity High	Homology Threshold	Charge	m/z [Da]	ΔM [ppm]	Ions Matched	Spectrum File
	High	KGLPEQNGVTHFEAGDSR	Ps_32601.7694	2	1	CID		55.12	0.000165955	0	1	30	26	1	1941.87	-37.2946	7/195	pps_pisum_IE_trypsin_rep2.mgf
Ps_27581.18762	72.09	2	2	43	4.83647	7.25439	55.12	Ps_34675,,,AT1G55670.1 - [Ps_27581_18762]
	Confidence Icon	Sequence	Protein Accessions	# Proteins	# Protein Groups	Activation Type	Modifications	IonScore	Exp Value	Δ Score	Rank	Identity High	Homology Threshold	Charge	m/z [Da]	ΔM [ppm]	Ions Matched	Spectrum File
	High	QGLPEQNGVTHFEAGDSR	Ps_27581.18762	44	1	CID		55.12	0.000165955		2	30	26	1	1941.87	-18.555	7/195	pps_pisum_IE_trypsin_rep2.mgf
	Low	IVLGRFVSFNFQR	Ps_27581.18762	1	1	CID		12.35	2.62529		5	29		1	1582.9	7.56127	4/117	pps_pisum_IE_trypsin_rep2.mgf
Ps_23654.28319	37.74	2	2	53	5.67686	6.50732	55.12	AT1G55670.1 - [Ps_23654_28319]
	Confidence Icon	Sequence	Protein Accessions	# Proteins	# Protein Groups	Activation Type	Modifications	IonScore	Exp Value	Δ Score	Rank	Identity High	Homology Threshold	Charge	m/z [Da]	ΔM [ppm]	Ions Matched	Spectrum File
	High	QGLPxQNGVTHFEAGDSR	Ps_23654.28319	1	1	CID	X5(E)	55.12	0.000165955		3	30	26	1	1941.87	-18.555	7/185	pps_pisum_IE_trypsin_rep2.mgf
	Low	QGLPxQNGVTHFEAGDSRAK	Ps_23654.28319	1	1	CID	X5(A)	10.58	4.74241		2	30	24	1	2082.93	-47.789	5/207	pps_pisum_IE_trypsin_rep2.mgf
Ps_32359.1356	4.65	1	1	301	33.0982	10.0962	54.17	AT5G33320.1 - [Ps_32359_1356]
	Confidence Icon	Sequence	Protein Accessions	# Proteins	# Protein Groups	Activation Type	Modifications	IonScore	Exp Value	Δ Score	Rank	Identity High	Homology Threshold	Charge	m/z [Da]	ΔM [ppm]	Ions Matched	Spectrum File
	High	FTPAYLQSAGLNVR	Ps_32359.1356	1	1	CID		54.17	0.000216679	0.518519	1	30		1	1536.76	-36.1548	8/136	pps_pisum_IE_trypsin_rep2.mgf
Ps_42806.17474	36.56	2	2	93	10.1829	8.48486	53.94	AT2G05070.1 - [Ps_42806_17474]
	Confidence Icon	Sequence	Protein Accessions	# Proteins	# Protein Groups	Activation Type	Modifications	IonScore	Exp Value	Δ Score	Rank	Identity High	Homology Threshold	Charge	m/z [Da]	ΔM [ppm]	Ions Matched	Spectrum File
	High	SAPESIWYGPDRPK	Ps_42806.17474;Ps_43571.37918;Ps_22988.72428	130	3	CID		53.94	0.000226041	0	1	30	27	1	1602.73	-35.5544	9/131	pps_pisum_IE_trypsin_rep2.mgf
	Low	TGLRQGNxcHQKAGNFGQAR	Ps_42806.17474	1	1	CID	X8(S), C9(Carbamidomethyl)	11.55	4.12907		2	30	26	1	2187.02	-16.0653	7/203	pps_pisum_IE_trypsin_rep2.mgf
Ps_43571.37918	20	2	2	110	12.126	4.84326	53.94	AT2G05070.1;;;AT2G05100.1;;;AT3G27690.1 - [Ps_43571_37918]
	Confidence Icon	Sequence	Protein Accessions	# Proteins	# Protein Groups	Activation Type	Modifications	IonScore	Exp Value	Δ Score	Rank	Identity High	Homology Threshold	Charge	m/z [Da]	ΔM [ppm]	Ions Matched	Spectrum File
	High	SAPESIWYGPDRPK	Ps_42806.17474;Ps_43571.37918;Ps_22988.72428	130	3	CID		53.94	0.000226041	0	1	30	27	1	1602.73	-35.5544	9/131	pps_pisum_IE_trypsin_rep2.mgf
	Low	FGEAVWFK	Ps_42716.23291;Ps_43571.37918;Ps_43667.5161;Ps_19481.40850;Ps_44412.13328;Ps_22614.22324	511	6	CID		12.83	5.53769	0	1	33	16	1	983.474	-24.7503	4/61	pps_pisum_IE_trypsin_rep2.mgf
Ps_22988.72428	43.06	2	2	72	8.05787	5.31299	53.94	AT2G05070.1 - [Ps_22988_72428]
	Confidence Icon	Sequence	Protein Accessions	# Proteins	# Protein Groups	Activation Type	Modifications	IonScore	Exp Value	Δ Score	Rank	Identity High	Homology Threshold	Charge	m/z [Da]	ΔM [ppm]	Ions Matched	Spectrum File
	High	SAPESIWYGPDRPK	Ps_42806.17474;Ps_43571.37918;Ps_22988.72428	130	3	CID		53.94	0.000226041	0	1	30	27	1	1602.73	-35.5544	9/131	pps_pisum_IE_trypsin_rep2.mgf
	Low	EFIxKAGNFGQARFTMR	Ps_22988.72428	1	1	CID	X4(I)	10.26	4.75183		3	30		1	1985.9	-71.8171	5/182	pps_pisum_IE_trypsin_rep2.mgf
Ps_14378.68011	46.67	1	1	30	3.35368	6.44287	53.94	AT2G05070.1;;;AT2G05100.1;;;AT3G27690.1 - [Ps_14378_68011]
	Confidence Icon	Sequence	Protein Accessions	# Proteins	# Protein Groups	Activation Type	Modifications	IonScore	Exp Value	Δ Score	Rank	Identity High	Homology Threshold	Charge	m/z [Da]	ΔM [ppm]	Ions Matched	Spectrum File
	High	SAPESIWxGPDRPK	Ps_14378.68011	1	1	CID	X8(Y)	53.94	0.000226041		2	30	27	1	1602.73	-35.5544	9/131	pps_pisum_IE_trypsin_rep2.mgf
Ps_29365.12009	21.88	2	1	64	7.36873	10.7114	53.94	AT2G05100.1 - [Ps_29365_12009]
	Confidence Icon	Sequence	Protein Accessions	# Proteins	# Protein Groups	Activation Type	Modifications	IonScore	Exp Value	Δ Score	Rank	Identity High	Homology Threshold	Charge	m/z [Da]	ΔM [ppm]	Ions Matched	Spectrum File
	High	SAPESxWYGPDRPK	Ps_29365.12009	1	1	CID	X6(I)	53.94	0.000226041		3	30	27	1	1602.73	-35.5544	9/131	pps_pisum_IE_trypsin_rep2.mgf
	High	SAPESxWYGPDRPK	Ps_29365.12009	1	1	CID	X6(L)	53.94	0.000226041		4	30	27	1	1602.73	-35.5544	9/131	pps_pisum_IE_trypsin_rep2.mgf
Ps_36727.1539	21.74	1	1	138	15.0399	9.20264	53.36	AT1G16790.1 - [Ps_36727_1539]
	Confidence Icon	Sequence	Protein Accessions	# Proteins	# Protein Groups	Activation Type	Modifications	IonScore	Exp Value	Δ Score	Rank	Identity High	Homology Threshold	Charge	m/z [Da]	ΔM [ppm]	Ions Matched	Spectrum File
	High	LDTKPGYVETFAIGVVSGAALNGFGAILPR	Ps_36727.1539	1	1	CID		53.36	0.000251649	1	1	30	26	1	3033.51	-43.6594	12/327	pps_pisum_IE_trypsin_rep2.mgf
Ps_21323.57731	21.84	5	2	87	10.2101	6.06201	53.25	AT1G67090.1 - [Ps_21323_57731]
	Confidence Icon	Sequence	Protein Accessions	# Proteins	# Protein Groups	Activation Type	Modifications	IonScore	Exp Value	Δ Score	Rank	Identity High	Homology Threshold	Charge	m/z [Da]	ΔM [ppm]	Ions Matched	Spectrum File
	High	EHNxSPGYYDGR	Ps_43830.28624;Ps_42973.43198;Ps_21323.57731	4	3	CID	X4(N)	53.25	0.000120417		4	27		1	1408.54	-31.9914	6/126	pps_pisum_IE_trypsin_rep2.mgf
	Medium	EVEYLxR	Ps_21323.57731;Ps_42788.8606;Ps_43457.32518	3	3	CID	X6(I)	27.27	0.151218	0	1	32		1	921.483	-23.0621	5/56	pps_pisum_IE_trypsin_rep2.mgf
	Medium	EVEYLxR	Ps_21323.57731;Ps_42788.8606;Ps_43457.32518	3	3	CID	X6(L)	27.27	0.151218		3	32		1	921.483	-23.0621	5/56	pps_pisum_IE_trypsin_rep2.mgf
	Low	EHNxSPGYYDGR	Ps_43830.28624;Ps_42973.43198;Ps_21323.57731	4	3	CID	X4(Q)	23.23	0.25882	0	1	30	29	1	1422.63	19.173	7/126	pps_pisum_IE_trypsin_rep2.mgf
	Low	EHNxSPGYYDGR	Ps_43830.28624;Ps_42973.43198;Ps_21323.57731	4	3	CID	X4(K)	22.58	0.300606		5	30	29	1	1422.63	-6.40634	7/126	pps_pisum_IE_trypsin_rep2.mgf
Ps_29826.20321	18.75	1	1	64	7.26556	5.26221	53.25	AT1G67090.1 - [Ps_29826_20321]
	Confidence Icon	Sequence	Protein Accessions	# Proteins	# Protein Groups	Activation Type	Modifications	IonScore	Exp Value	Δ Score	Rank	Identity High	Homology Threshold	Charge	m/z [Da]	ΔM [ppm]	Ions Matched	Spectrum File
	High	ExNNSPGYYDGR	Ps_29826.20321	1	1	CID	X2(H)	53.25	0.000120417		5	27		1	1408.54	-31.9914	6/126	pps_pisum_IE_trypsin_rep2.mgf
Ps_33742.30073	44.83	4	4	58	6.92168	9.29053	53.04	AT1G67090.2 - [Ps_33742_30073]
	Confidence Icon	Sequence	Protein Accessions	# Proteins	# Protein Groups	Activation Type	Modifications	IonScore	Exp Value	Δ Score	Rank	Identity High	Homology Threshold	Charge	m/z [Da]	ΔM [ppm]	Ions Matched	Spectrum File
	High	DQLLKEVEYLLR	Ps_25130.15897;Ps_33095.7904;Ps_45653.7938;Ps_33742.30073;Ps_42554.60543	214	5	CID		53.04	0.000366485		2	31		1	1518.81	-28.6944	6/126	pps_pisum_IE_trypsin_rep2.mgf
	Medium	EVEYLLR	Ps_25130.15897;Ps_28919.69180;Ps_28562.73689;Ps_33996.48744;Ps_20804.40444;Ps_26444.13528;Ps_33095.7904;Ps_45653.7938;Ps_33742.30073;Ps_42554.60543;Ps_34081.24740;Ps_22466.24805;Ps_15420.10547;Ps_23174.38312	450	14	CID		27.27	0.151218		2	32		1	921.483	-23.0621	5/56	pps_pisum_IE_trypsin_rep2.mgf
	Low	KDLcTVSTTVxR	Ps_33742.30073	1	1	CID	C4(Carbamidomethyl), X11(R)	18.25	0.856595		2	30		1	1435.71	-41.0175	4/127	pps_pisum_IE_trypsin_rep2.mgf
	Low	KDLcTVSTTVxRIL	Ps_33742.30073	1	1	CID	C4(Carbamidomethyl), X11(D)	10.08	5.59105		5	30		1	1620.77	-57.1929	8/147	pps_pisum_IE_trypsin_rep2.mgf
Ps_42788.8606	42.86	6	5	77	9.11758	9.62744	52.78	AT1G67090.1 - [Ps_42788_8606]
	Confidence Icon	Sequence	Protein Accessions	# Proteins	# Protein Groups	Activation Type	Modifications	IonScore	Exp Value	Δ Score	Rank	Identity High	Homology Threshold	Charge	m/z [Da]	ΔM [ppm]	Ions Matched	Spectrum File
	High	KFETLSYLPPLTR	Ps_31250.9356;Ps_33095.7904;Ps_42554.60543;Ps_34081.24740;Ps_42788.8606	203	5	CID		51.74	0.000440114	0.75	1	31	28	1	1564.8	-49.2878	9/139	pps_pisum_IE_trypsin_rep2.mgf
	Medium	EVEYLxR	Ps_21323.57731;Ps_42788.8606;Ps_43457.32518	3	3	CID	X6(I)	27.27	0.151218	0	1	32		1	921.483	-23.0621	5/56	pps_pisum_IE_trypsin_rep2.mgf
	Medium	EVEYLxR	Ps_21323.57731;Ps_42788.8606;Ps_43457.32518	3	3	CID	X6(L)	27.27	0.151218		3	32		1	921.483	-23.0621	5/56	pps_pisum_IE_trypsin_rep2.mgf
	Medium	KKFETLSYLPPLTR	Ps_31250.9356;Ps_33095.7904;Ps_42554.60543;Ps_34081.24740;Ps_42788.8606	199	5	CID		27.04	0.13305	0.62963	1	31	24	1	1692.89	-47.5408	11/149	pps_pisum_IE_trypsin_rep2.mgf
	Low	EHNKSPGYxDGR	Ps_42788.8606	1	1	CID	X9(Y)	22.58	0.300606		4	30	29	1	1422.63	-6.40634	7/126	pps_pisum_IE_trypsin_rep2.mgf
	Low	FETLSYLPPLTR	Ps_31250.9356;Ps_33095.7904;Ps_42554.60543;Ps_34081.24740;Ps_42788.8606	206	5	CID		17.15	1.30301	1	1	31	21	1	1436.73	-32.8811	6/107	pps_pisum_IE_trypsin_rep2.mgf
Ps_19689.32296	13.78	3	3	283	30.9189	8.89502	52.14	AT3G14420.6;;;AT3G14420.5;;;AT3G14420.4;;;AT3G14420.2;;;AT3G14420.1 - [Ps_19689_32296]
	Confidence Icon	Sequence	Protein Accessions	# Proteins	# Protein Groups	Activation Type	Modifications	IonScore	Exp Value	Δ Score	Rank	Identity High	Homology Threshold	Charge	m/z [Da]	ΔM [ppm]	Ions Matched	Spectrum File
	High	EHITADWDTPR	Ps_19689.32296	4	1	CID		41.42	0.00297817	0.658537	1	29	29	1	1340.59	-24.1971	11/98	pps_pisum_IE_trypsin_rep2.mgf
	High	LAVQSGAAGIIVSNHGAR	Ps_19689.32296	3	1	CID		39.72	0.00647424	0.65	1	30	29	1	1720.86	-47.7559	8/185	pps_pisum_IE_trypsin_rep2.mgf
	Low	VPVFLDGGVR	Ps_19689.32296	1	1	CID		10.71	4.26289	0.0909091	1	30	19	1	1058.56	-36.4375	4/76	pps_pisum_IE_trypsin_rep2.mgf
Ps_19304.37698	26.47	1	1	68	7.59564	4.33545	52.07	AT1G15820.1 - [Ps_19304_37698]
	Confidence Icon	Sequence	Protein Accessions	# Proteins	# Protein Groups	Activation Type	Modifications	IonScore	Exp Value	Δ Score	Rank	Identity High	Homology Threshold	Charge	m/z [Da]	ΔM [ppm]	Ions Matched	Spectrum File
	High	TAENFVNSTGEQGYPGGK	Ps_19304.37698	6	1	CID		52.07	0.000308261	1	1	29	20	1	1855.81	-20.0421	10/191	pps_pisum_IE_trypsin_rep2.mgf
Ps_42797.47150	44.44	3	3	99	11.3179	5.26221	51.22	AT2G39730.3;;;AT2G39730.2;;;AT2G39730.1 - [Ps_42797_47150]
	Confidence Icon	Sequence	Protein Accessions	# Proteins	# Protein Groups	Activation Type	Modifications	IonScore	Exp Value	Δ Score	Rank	Identity High	Homology Threshold	Charge	m/z [Da]	ΔM [ppm]	Ions Matched	Spectrum File
	High	EGPPEFDQPK	Ps_42797.47150;Ps_26835.32185;Ps_18056.51262;Ps_34393.63595	55	4	CID		51.22	0.000265037	0.764706	1	28	28	1	1143.52	-8.78102	6/91	pps_pisum_IE_trypsin_rep2.mgf
	Low	LVDTFPGQSIDFFGALR	Ps_42797.47150	35	1	CID		23.18	0.257489	0.0869565	3	30		1	1882.89	-39.845	6/168	pps_pisum_IE_trypsin_rep2.mgf
	Low	LLEYGNMLVQEQENVKR	Ps_18419.5367;Ps_42797.47150;Ps_26835.32185;Ps_18056.51262;Ps_34393.63595	29	5	CID		18.64	0.912959		2	31		1	2062.99	-35.5268	10/174	pps_pisum_IE_trypsin_rep2.mgf
Ps_26835.32185	60.27	3	3	73	8.12517	5.14795	51.22	AT2G39730.3;;;AT2G39730.2;;;AT2G39730.1 - [Ps_26835_32185]
	Confidence Icon	Sequence	Protein Accessions	# Proteins	# Protein Groups	Activation Type	Modifications	IonScore	Exp Value	Δ Score	Rank	Identity High	Homology Threshold	Charge	m/z [Da]	ΔM [ppm]	Ions Matched	Spectrum File
	High	EGPPEFDQPK	Ps_42797.47150;Ps_26835.32185;Ps_18056.51262;Ps_34393.63595	55	4	CID		51.22	0.000265037	0.764706	1	28	28	1	1143.52	-8.78102	6/91	pps_pisum_IE_trypsin_rep2.mgf
	Low	LLEYGNMLVQEQENVKR	Ps_18419.5367;Ps_42797.47150;Ps_26835.32185;Ps_18056.51262;Ps_34393.63595	29	5	CID		18.64	0.912959		2	31		1	2062.99	-35.5268	10/174	pps_pisum_IE_trypsin_rep2.mgf
	Low	YLSEAALGDAxEDAIRK	Ps_26835.32185	1	1	CID	X11(N)	17.97	0.920822		4	30		1	1835.84	-39.3669	4/154	pps_pisum_IE_trypsin_rep2.mgf
Ps_18056.51262	66.67	3	3	66	7.53882	5.10986	51.22	AT2G39730.3;;;AT2G39730.2;;;AT2G39730.1 - [Ps_18056_51262]
	Confidence Icon	Sequence	Protein Accessions	# Proteins	# Protein Groups	Activation Type	Modifications	IonScore	Exp Value	Δ Score	Rank	Identity High	Homology Threshold	Charge	m/z [Da]	ΔM [ppm]	Ions Matched	Spectrum File
	High	EGPPEFDQPK	Ps_42797.47150;Ps_26835.32185;Ps_18056.51262;Ps_34393.63595	55	4	CID		51.22	0.000265037	0.764706	1	28	28	1	1143.52	-8.78102	6/91	pps_pisum_IE_trypsin_rep2.mgf
	Medium	YLSEAALGDANEDAIKR	Ps_18056.51262;Ps_34488.66921	23	2	CID		28.92	0.0739905	0	1	30		1	1835.84	-39.3669	5/164	pps_pisum_IE_trypsin_rep2.mgf
	Low	LLEYGNMLVQEQENVKR	Ps_18419.5367;Ps_42797.47150;Ps_26835.32185;Ps_18056.51262;Ps_34393.63595	29	5	CID		18.64	0.912959		2	31		1	2062.99	-35.5268	10/174	pps_pisum_IE_trypsin_rep2.mgf
Ps_34393.63595	61.97	3	3	71	7.94908	4.93213	51.22	AT2G39730.3;;;AT2G39730.2;;;AT2G39730.1 - [Ps_34393_63595]
	Confidence Icon	Sequence	Protein Accessions	# Proteins	# Protein Groups	Activation Type	Modifications	IonScore	Exp Value	Δ Score	Rank	Identity High	Homology Threshold	Charge	m/z [Da]	ΔM [ppm]	Ions Matched	Spectrum File
	High	EGPPEFDQPK	Ps_42797.47150;Ps_26835.32185;Ps_18056.51262;Ps_34393.63595	55	4	CID		51.22	0.000265037	0.764706	1	28	28	1	1143.52	-8.78102	6/91	pps_pisum_IE_trypsin_rep2.mgf
	Low	LLEYGNMLVQEQENVKR	Ps_18419.5367;Ps_42797.47150;Ps_26835.32185;Ps_18056.51262;Ps_34393.63595	29	5	CID		18.64	0.912959		2	31		1	2062.99	-35.5268	10/174	pps_pisum_IE_trypsin_rep2.mgf
	Low	YLSEAALGDANEDAIRK	Ps_34393.63595	1	1	CID		17.97	0.920822		3	30		1	1835.84	-39.3669	4/164	pps_pisum_IE_trypsin_rep2.mgf
Ps_37074.33708	11.83	3	3	465	52.2744	5.38916	50.9	AT5G03900.2 - [Ps_37074_33708]
	Confidence Icon	Sequence	Protein Accessions	# Proteins	# Protein Groups	Activation Type	Modifications	IonScore	Exp Value	Δ Score	Rank	Identity High	Homology Threshold	Charge	m/z [Da]	ΔM [ppm]	Ions Matched	Spectrum File
	High	TNFIESVFSFVFGDGDPNQGIEEER	Ps_37074.33708	1	1	CID		45.72	0.00110248	1	1	29	23	1	2833.2	-34.6598	11/285	pps_pisum_IE_trypsin_rep2.mgf
	Medium	FDGQPAVDEEGNILYR	Ps_37074.33708	1	1	CID		27.68	0.0870955	1	1	30	22	1	1822.79	-36.9769	6/166	pps_pisum_IE_trypsin_rep2.mgf
	Low	IKDDESYILPVLLR	Ps_37074.33708	1	1	CID		10.07	5.48094		2	30	23	1	1673.83	-67.1805	7/142	pps_pisum_IE_trypsin_rep2.mgf
Ps_12891.14038	14.29	1	1	77	8.85466	8.49951	50.74	ATCG01130.1 - [Ps_12891_14038]
	Confidence Icon	Sequence	Protein Accessions	# Proteins	# Protein Groups	Activation Type	Modifications	IonScore	Exp Value	Δ Score	Rank	Identity High	Homology Threshold	Charge	m/z [Da]	ΔM [ppm]	Ions Matched	Spectrum File
	High	IYDPFVNGGFR	Ps_12891.14038	1	1	CID		50.74	0.000318359	0.72549	1	28		1	1284.59	-34.5645	7/96	pps_pisum_IE_trypsin_rep2.mgf
Ps_30408.48246	11.17	3	3	412	46.919	7.53271	49.44	AT5G53860.2 - [Ps_30408_48246]
	Confidence Icon	Sequence	Protein Accessions	# Proteins	# Protein Groups	Activation Type	Modifications	IonScore	Exp Value	Δ Score	Rank	Identity High	Homology Threshold	Charge	m/z [Da]	ΔM [ppm]	Ions Matched	Spectrum File
	High	ILFTPLTLAIDIAGSAPR	Ps_30408.48246	1	1	CID		49.44	0.000574502	0.591837	1	30		1	1869.04	-26.3298	14/161	pps_pisum_IE_trypsin_rep2.mgf
	Low	RKPGWEFLQDALISIDPDR	Ps_30408.48246	1	1	CID		20.97	0.464704	1	1	30	22	1	2256.11	-31.586	11/205	pps_pisum_IE_trypsin_rep2.mgf
	Low	MDYPYEHIR	Ps_30408.48246	1	1	CID		14.54	0.891206	0.333333	1	27	24	1	1223.51	-35.0186	6/75	pps_pisum_IE_trypsin_rep2.mgf
Ps_40522.57506	11.97	2	2	284	31.2433	9.26123	49.32	AT2G37860.3 - [Ps_40522_57506]
	Confidence Icon	Sequence	Protein Accessions	# Proteins	# Protein Groups	Activation Type	Modifications	IonScore	Exp Value	Δ Score	Rank	Identity High	Homology Threshold	Charge	m/z [Da]	ΔM [ppm]	Ions Matched	Spectrum File
	High	AYAALPSSVFEAERPGcR	Ps_40522.57506	1	1	CID	C17(Carbamidomethyl)	49.32	0.000621589	1	1	30	24	1	1980.89	-32.7707	14/161	pps_pisum_IE_trypsin_rep2.mgf
	Low	FANNVYGGMQFVDWAR	Ps_40522.57506	1	1	CID		15.6	1.10582	1	1	29	21	1	1874.8	-33.2042	8/149	pps_pisum_IE_trypsin_rep2.mgf
Ps_40086.21047	15.5	1	1	129	14.3205	5.8208	48.43	AT5G64580.1 - [Ps_40086_21047]
	Confidence Icon	Sequence	Protein Accessions	# Proteins	# Protein Groups	Activation Type	Modifications	IonScore	Exp Value	Δ Score	Rank	Identity High	Homology Threshold	Charge	m/z [Da]	ΔM [ppm]	Ions Matched	Spectrum File
	High	VAQPSVSPLDEYGALIYAGR	Ps_40086.21047	1	1	CID		48.43	0.000882108	0.770833	1	30	26	1	2106	-40.1145	8/207	pps_pisum_IE_trypsin_rep2.mgf
Ps_27326.59235	47.54	3	3	61	7.2266	8.47021	47.4575	AT1G67090.1 - [Ps_27326_59235]
	Confidence Icon	Sequence	Protein Accessions	# Proteins	# Protein Groups	Activation Type	Modifications	IonScore	Exp Value	Δ Score	Rank	Identity High	Homology Threshold	Charge	m/z [Da]	ΔM [ppm]	Ions Matched	Spectrum File
	High	TAYPNAFIR	Ps_28919.69180;Ps_28562.73689;Ps_27326.59235;Ps_43087.66310	106	4	CID		45.62	0.00135023	0	1	29		1	1052.52	-33.4396	7/80	pps_pisum_IE_trypsin_rep2.mgf
	High	IIGFDNVR	Ps_28562.73689;Ps_42973.43198;Ps_42554.60543;Ps_27326.59235;Ps_43863.34345;Ps_18800.60509;Ps_19096.7421;Ps_45304.38458;Ps_24359.8373	269	9	CID		32.56	0.0392675	0	1	31		1	933.494	-23.1831	6/63	pps_pisum_IE_trypsin_rep2.mgf
	Low	EHNKSPGYYDGR	Ps_42554.60543;Ps_42848.15596;Ps_34081.24740;Ps_22466.24805;Ps_43101.3272;Ps_27447.9951;Ps_27591.45219;Ps_33948.47752;Ps_27326.59235	98	9	CID		22.58	0.300606		2	30	29	1	1422.63	-6.40634	7/126	pps_pisum_IE_trypsin_rep2.mgf
Ps_43087.66310	43.59	2	2	39	4.39718	6.44287	47.4575	AT1G67090.1 - [Ps_43087_66310]
	Confidence Icon	Sequence	Protein Accessions	# Proteins	# Protein Groups	Activation Type	Modifications	IonScore	Exp Value	Δ Score	Rank	Identity High	Homology Threshold	Charge	m/z [Da]	ΔM [ppm]	Ions Matched	Spectrum File
	High	TAYPNAFIR	Ps_28919.69180;Ps_28562.73689;Ps_27326.59235;Ps_43087.66310	106	4	CID		45.62	0.00135023	0	1	29		1	1052.52	-33.4396	7/80	pps_pisum_IE_trypsin_rep2.mgf
	High	IIGFxNVR	Ps_43087.66310	1	1	CID	X5(D)	32.56	0.0392675		2	31		1	933.494	-23.1831	6/69	pps_pisum_IE_trypsin_rep2.mgf
Ps_5358.21939	17.7	1	1	113	12.6689	7.23975	46.1	AT3G14420.2;;;AT3G14420.3;;;AT3G14420.1 - [Ps_5358_21939]
	Confidence Icon	Sequence	Protein Accessions	# Proteins	# Protein Groups	Activation Type	Modifications	IonScore	Exp Value	Δ Score	Rank	Identity High	Homology Threshold	Charge	m/z [Da]	ΔM [ppm]	Ions Matched	Spectrum File
	High	MIYDYFASGGEDQWTLKENR	Ps_5358.21939	1	1	CID		46.1	0.000706956		2	27		1	2422.97	-54.0789	8/196	pps_pisum_IE_trypsin_rep2.mgf
Ps_34116.52993	4.49	1	1	356	39.0048	7.45947	45.49	AT3G20320.1 - [Ps_34116_52993]
	Confidence Icon	Sequence	Protein Accessions	# Proteins	# Protein Groups	Activation Type	Modifications	IonScore	Exp Value	Δ Score	Rank	Identity High	Homology Threshold	Charge	m/z [Da]	ΔM [ppm]	Ions Matched	Spectrum File
	High	GYQGVSLDALVGIFTR	Ps_34116.52993	1	1	CID		45.49	0.00175708	1	1	30	25	1	1695.85	-33.9778	7/165	pps_pisum_IE_trypsin_rep2.mgf
Ps_35926.49170	17.86	4	4	364	40.8519	6.69775	43.61	AT1G79560.1 - [Ps_35926_49170]
	Confidence Icon	Sequence	Protein Accessions	# Proteins	# Protein Groups	Activation Type	Modifications	IonScore	Exp Value	Δ Score	Rank	Identity High	Homology Threshold	Charge	m/z [Da]	ΔM [ppm]	Ions Matched	Spectrum File
	High	NAPcFVFVDEIDAIAGR	Ps_35926.49170	1	1	CID	C4(Carbamidomethyl)	45.33	0.00156217	0.777778	1	30	26	1	1893.86	-31.5046	9/171	pps_pisum_IE_trypsin_rep2.mgf
	Low	EVVLGGDVWDMLDELLIYMR	Ps_35926.49170	1	1	CID		22.82	0.306124	0.478261	1	30	25	1	2366.07	-46.9139	7/184	pps_pisum_IE_trypsin_rep2.mgf
	Low	LLAVHEAGHIVLAHLFPR	Ps_35926.49170	1	1	CID		21.78	0.425791	1	1	31	21	1	1993.08	-35.6239	12/148	pps_pisum_IE_trypsin_rep2.mgf
	Low	ETAISVFYPR	Ps_35926.49170	1	1	CID		13.05	2.15273	1	1	29	22	1	1182.58	-32.5487	4/85	pps_pisum_IE_trypsin_rep2.mgf
Ps_41165.37418	7.93	1	1	164	19.0788	5.70654	43.45	AT1G79560.1 - [Ps_41165_37418]
	Confidence Icon	Sequence	Protein Accessions	# Proteins	# Protein Groups	Activation Type	Modifications	IonScore	Exp Value	Δ Score	Rank	Identity High	Homology Threshold	Charge	m/z [Da]	ΔM [ppm]	Ions Matched	Spectrum File
	High	YEAPDIYPAPLHR	Ps_41165.37418	1	1	CID		43.45	0.00217569	0.674419	1	29	29	1	1541.72	-37.7185	7/110	pps_pisum_IE_trypsin_rep2.mgf
Ps_32516.61787	14.88	3	3	242	27.2963	9.99365	43.1	AT5G17520.1 - [Ps_32516_61787]
	Confidence Icon	Sequence	Protein Accessions	# Proteins	# Protein Groups	Activation Type	Modifications	IonScore	Exp Value	Δ Score	Rank	Identity High	Homology Threshold	Charge	m/z [Da]	ΔM [ppm]	Ions Matched	Spectrum File
	High	NESYQQWDTLTSK	Ps_32516.61787	1	1	CID		41.69	0.00231415	1	1	28	20	1	1599.68	-29.8068	16/141	pps_pisum_IE_trypsin_rep2.mgf
	Low	RNESYQQWDTLTSK	Ps_32516.61787	1	1	CID		21.41	0.24791	1	1	28	20	1	1755.75	-46.9893	5/151	pps_pisum_IE_trypsin_rep2.mgf
	Low	LSGVANFPFLLLQMPQILLNAR	Ps_32516.61787	1	1	CID		15.36	1.80901	1	1	30	19	1	2455.3	-38.1263	7/220	pps_pisum_IE_trypsin_rep2.mgf
Ps_5487.29044	30.43	1	1	46	5.16853	4.17041	42.73	AT4G13500.1 - [Ps_5487_29044]
	Confidence Icon	Sequence	Protein Accessions	# Proteins	# Protein Groups	Activation Type	Modifications	IonScore	Exp Value	Δ Score	Rank	Identity High	Homology Threshold	Charge	m/z [Da]	ΔM [ppm]	Ions Matched	Spectrum File
	High	EQEPEQYWQSAGER	Ps_5487.29044	1	1	CID		42.73	0.00176534	0.744186	1	28	27	1	1736.72	-18.4436	9/153	pps_pisum_IE_trypsin_rep2.mgf
Ps_30664.58961	3.61	1	1	332	35.1195	7.73779	41.56	AT3G18890.1 - [Ps_30664_58961]
	Confidence Icon	Sequence	Protein Accessions	# Proteins	# Protein Groups	Activation Type	Modifications	IonScore	Exp Value	Δ Score	Rank	Identity High	Homology Threshold	Charge	m/z [Da]	ΔM [ppm]	Ions Matched	Spectrum File
	High	IPSQRPYIPSPK	Ps_30664.58961	1	1	CID		41.56	0.00356099	0.619048	1	30		1	1382.75	-21.921	8/120	pps_pisum_IE_trypsin_rep2.mgf
Ps_20986.43803	16.47	2	2	85	9.22155	7.18115	41.17	AT1G29930.1;;;AT1G29920.1;;;AT1G29910.1 - [Ps_20986_43803]
	Confidence Icon	Sequence	Protein Accessions	# Proteins	# Protein Groups	Activation Type	Modifications	IonScore	Exp Value	Δ Score	Rank	Identity High	Homology Threshold	Charge	m/z [Da]	ΔM [ppm]	Ions Matched	Spectrum File
	High	VASSSSPRYGPDR	Ps_20986.43803	1	1	CID		41.17	0.00506041		6	31		1	1378.62	-40.5634	7/125	pps_pisum_IE_trypsin_rep2.mgf
	Low	KVASSSSPRYGPDR	Ps_20986.43803	1	1	CID		11.76	6.20464		6	32	27	1	1506.7	-44.7278	10/149	pps_pisum_IE_trypsin_rep2.mgf
Ps_8580.54814	52.17	1	1	23	2.87234	5.021	40.44	ATCG00490.1 - [Ps_8580_54814]
	Confidence Icon	Sequence	Protein Accessions	# Proteins	# Protein Groups	Activation Type	Modifications	IonScore	Exp Value	Δ Score	Rank	Identity High	Homology Threshold	Charge	m/z [Da]	ΔM [ppm]	Ions Matched	Spectrum File
	High	DDENVNSQPFMR	Ps_8580.54814	1	1	CID		40.44	0.00292782	0.6	1	28		1	1451.6	-13.9441	14/121	pps_pisum_IE_trypsin_rep2.mgf
Ps_28424.5624	38.04	2	2	92	10.4713	4.42432	40.12	AT1G13090.1 - [Ps_28424_5624]
	Confidence Icon	Sequence	Protein Accessions	# Proteins	# Protein Groups	Activation Type	Modifications	IonScore	Exp Value	Δ Score	Rank	Identity High	Homology Threshold	Charge	m/z [Da]	ΔM [ppm]	Ions Matched	Spectrum File
	High	NPDEFYPER	Ps_28424.5624	4	1	CID		40.12	0.00276747	0	1	27	20	1	1166.5	-11.5914	6/91	pps_pisum_IE_trypsin_rep2.mgf
	Low	FLESSLESSINFTGQDFELIPFGAGR	Ps_28424.5624	3	1	CID		15.51	1.57748		2	30		1	2861.29	-37.424	9/268	pps_pisum_IE_trypsin_rep2.mgf
Ps_1438.15627	21.95	1	1	41	4.91034	4.729	40.12	AT4G12300.1 - [Ps_1438_15627]
	Confidence Icon	Sequence	Protein Accessions	# Proteins	# Protein Groups	Activation Type	Modifications	IonScore	Exp Value	Δ Score	Rank	Identity High	Homology Threshold	Charge	m/z [Da]	ΔM [ppm]	Ions Matched	Spectrum File
	High	NPDEFxPER	Ps_1438.15627	1	1	CID	X6(Y)	40.12	0.00276747		2	27	20	1	1166.5	-11.5914	6/91	pps_pisum_IE_trypsin_rep2.mgf
Ps_33731.16603	4.98	1	1	261	28.96	8.77783	39.81	AT5G24690.1 - [Ps_33731_16603]
	Confidence Icon	Sequence	Protein Accessions	# Proteins	# Protein Groups	Activation Type	Modifications	IonScore	Exp Value	Δ Score	Rank	Identity High	Homology Threshold	Charge	m/z [Da]	ΔM [ppm]	Ions Matched	Spectrum File
	High	LPNNIFEMSYPLR	Ps_33731.16603	1	1	CID		39.81	0.00582432	1	1	30	23	1	1593.75	-34.9748	10/124	pps_pisum_IE_trypsin_rep2.mgf
Ps_28720.51270	2.48	1	1	404	47.1891	7.00537	39.7	AT3G56940.1 - [Ps_28720_51270]
	Confidence Icon	Sequence	Protein Accessions	# Proteins	# Protein Groups	Activation Type	Modifications	IonScore	Exp Value	Δ Score	Rank	Identity High	Homology Threshold	Charge	m/z [Da]	ΔM [ppm]	Ions Matched	Spectrum File
	High	TDYNQTHFVR	Ps_28720.51270	1	1	CID		39.7	0.00499328	0.75	1	29	25	1	1280.58	-15.736	6/98	pps_pisum_IE_trypsin_rep2.mgf
Ps_23068.26789	100	2	2	20	2.08898	8.00146	38.9	AT2G34420.1 - [Ps_23068_26789]
	Confidence Icon	Sequence	Protein Accessions	# Proteins	# Protein Groups	Activation Type	Modifications	IonScore	Exp Value	Δ Score	Rank	Identity High	Homology Threshold	Charge	m/z [Da]	ΔM [ppm]	Ions Matched	Spectrum File
	High	VGCxGmCLPELLSRNGVKFG	Ps_23068.26789	1	1	CID	X4(M), X4(Oxidation), M6(Oxidation)	38.9	0.0072464		2	30		1	2143	-8.6427	6/175	pps_pisum_IE_trypsin_rep2.mgf
	Low	VGCxGMCLPELLSR	Ps_23068.26789	1	1	CID	X4(V)	13.64	2.4264		3	30	29	1	1476.73	-3.55722	6/111	pps_pisum_IE_trypsin_rep2.mgf
Ps_30604.34512	6.96	2	2	273	29.2475	9.02686	38.05	AT1G10510.1 - [Ps_30604_34512]
	Confidence Icon	Sequence	Protein Accessions	# Proteins	# Protein Groups	Activation Type	Modifications	IonScore	Exp Value	Δ Score	Rank	Identity High	Homology Threshold	Charge	m/z [Da]	ΔM [ppm]	Ions Matched	Spectrum File
	High	LNEFAQELR	Ps_30604.34512	1	1	CID		38.05	0.00829595	0.631579	1	30	28	1	1119.54	-33.1357	11/88	pps_pisum_IE_trypsin_rep2.mgf
	Low	AFPFVDMSGR	Ps_30604.34512	1	1	CID		13.99	1.23299	1	1	27	18	1	1126.5	-28.7272	6/78	pps_pisum_IE_trypsin_rep2.mgf
Ps_32923.48970	6.99	1	1	229	24.877	9.70068	37.99	AT1G44920.1 - [Ps_32923_48970]
	Confidence Icon	Sequence	Protein Accessions	# Proteins	# Protein Groups	Activation Type	Modifications	IonScore	Exp Value	Δ Score	Rank	Identity High	Homology Threshold	Charge	m/z [Da]	ΔM [ppm]	Ions Matched	Spectrum File
	High	NGSPFELFELLTSLVR	Ps_32923.48970	1	1	CID		37.99	0.010127	0.631579	1	31	29	1	1821.89	-44.2384	14/173	pps_pisum_IE_trypsin_rep2.mgf
Ps_16636.37289	14.04	3	3	114	13.2646	4.97021	37.62	AT5G22640.1 - [Ps_16636_37289]
	Confidence Icon	Sequence	Protein Accessions	# Proteins	# Protein Groups	Activation Type	Modifications	IonScore	Exp Value	Δ Score	Rank	Identity High	Homology Threshold	Charge	m/z [Da]	ΔM [ppm]	Ions Matched	Spectrum File
	High	YEGEWVR	Ps_16636.37289	1	1	CID		37.62	0.00637437	0.605263	1	28		1	938.435	-1.41792	10/55	pps_pisum_IE_trypsin_rep2.mgf
	Low	DFMSPQER	Ps_16636.37289	1	1	CID		20.79	0.263026	0.428571	1	28	26	1	1009.43	-7.4411	5/73	pps_pisum_IE_trypsin_rep2.mgf
	Low	RDFMSPQER	Ps_16636.37289	1	1	CID		12.9	2.17197	0.153846	1	29	24	1	1165.53	-12.2102	4/93	pps_pisum_IE_trypsin_rep2.mgf
Ps_36126.3988	20.83	1	1	48	5.56868	7.12256	37.31	ATCG00490.1 - [Ps_36126_3988]
	Confidence Icon	Sequence	Protein Accessions	# Proteins	# Protein Groups	Activation Type	Modifications	IonScore	Exp Value	Δ Score	Rank	Identity High	Homology Threshold	Charge	m/z [Da]	ΔM [ppm]	Ions Matched	Spectrum File
	High	FLFcAEAIYK	Ps_36126.3988	1	1	CID	C4(Carbamidomethyl)	37.31	0.0107474	0.675676	1	30	27	1	1261.59	-27.7469	9/76	pps_pisum_IE_trypsin_rep2.mgf
Ps_34994.15467	11.76	1	1	102	11.7591	7.18115	35.34	AT3G04340.1 - [Ps_34994_15467]
	Confidence Icon	Sequence	Protein Accessions	# Proteins	# Protein Groups	Activation Type	Modifications	IonScore	Exp Value	Δ Score	Rank	Identity High	Homology Threshold	Charge	m/z [Da]	ΔM [ppm]	Ions Matched	Spectrum File
	High	LVPVALEGSAFR	Ps_34994.15467	1	1	CID		35.34	0.0157758	0.685714	1	30	25	1	1258.67	-36.6032	7/95	pps_pisum_IE_trypsin_rep2.mgf
Ps_32841.68936	5.35	1	1	411	45.8744	8.08936	34.69	AT5G22830.1 - [Ps_32841_68936]
	Confidence Icon	Sequence	Protein Accessions	# Proteins	# Protein Groups	Activation Type	Modifications	IonScore	Exp Value	Δ Score	Rank	Identity High	Homology Threshold	Charge	m/z [Da]	ΔM [ppm]	Ions Matched	Spectrum File
	High	NNNGGPSMPFEIEVVEAALLSR	Ps_32841.68936	1	1	CID		34.69	0.0202926	0.6	1	30	29	1	2344.08	-33.2758	9/239	pps_pisum_IE_trypsin_rep2.mgf
Ps_30989.24525	8.11	4	4	641	71.0711	6.20166	33.3828	AT5G53170.1 - [Ps_30989_24525]
	Confidence Icon	Sequence	Protein Accessions	# Proteins	# Protein Groups	Activation Type	Modifications	IonScore	Exp Value	Δ Score	Rank	Identity High	Homology Threshold	Charge	m/z [Da]	ΔM [ppm]	Ions Matched	Spectrum File
	High	AIAGEAGVPFFYR	Ps_30989.24525	1	1	CID		32.97	0.0246275	0.454545	1	29		1	1397.68	-28.8788	13/104	pps_pisum_IE_trypsin_rep2.mgf
	High	AGSEFEEMFVGVGAR	Ps_30989.24525	1	1	CID		28.86	0.0474562	0.551724	1	28	27	1	1585.67	-38.1676	11/128	pps_pisum_IE_trypsin_rep2.mgf
	Low	LISEADVNRQDAAK	Ps_30989.24525	1	1	CID		22.18	0.382575	0.5	1	31	25	1	1529.73	-40.7022	12/135	pps_pisum_IE_trypsin_rep2.mgf
	Low	HIVVPNPDVR	Ps_30989.24525	1	1	CID		12.47	3.17094		4	30	29	1	1145.57	-59.5773	9/82	pps_pisum_IE_trypsin_rep2.mgf
Ps_32231.39865	5.79	2	2	311	36.2583	6.0874	33.27	AT3G53560.1 - [Ps_32231_39865]
	Confidence Icon	Sequence	Protein Accessions	# Proteins	# Protein Groups	Activation Type	Modifications	IonScore	Exp Value	Δ Score	Rank	Identity High	Homology Threshold	Charge	m/z [Da]	ΔM [ppm]	Ions Matched	Spectrum File
	High	LIEIEPEETEWR	Ps_32231.39865	1	1	CID		33.27	0.0232663	0.636364	1	29	27	1	1543.7	-39.4773	6/104	pps_pisum_IE_trypsin_rep2.mgf
	Low	QFDQFR	Ps_32231.39865	1	1	CID		16.16	0.636731	0.25	1	27	26	1	840.401	1.80712	5/53	pps_pisum_IE_trypsin_rep2.mgf
Ps_30333.48051	12.12	1	1	99	12.2358	9.56885	33.24	AT3G09860.1 - [Ps_30333_48051]
	Confidence Icon	Sequence	Protein Accessions	# Proteins	# Protein Groups	Activation Type	Modifications	IonScore	Exp Value	Δ Score	Rank	Identity High	Homology Threshold	Charge	m/z [Da]	ΔM [ppm]	Ions Matched	Spectrum File
	High	GDPAIPHAAPQR	Ps_30333.48051	1	1	CID		33.24	0.0258936	1	1	30	24	1	1229.61	-22.6993	9/100	pps_pisum_IE_trypsin_rep2.mgf
Ps_4318.24899	16.42	1	1	67	7.22891	9.31982	32.4	AT2G28900.1 - [Ps_4318_24899]
	Confidence Icon	Sequence	Protein Accessions	# Proteins	# Protein Groups	Activation Type	Modifications	IonScore	Exp Value	Δ Score	Rank	Identity High	Homology Threshold	Charge	m/z [Da]	ΔM [ppm]	Ions Matched	Spectrum File
	High	SVAEDTFHIIR	Ps_4318.24899	2	1	CID		32.4	0.0332892	0.15625	1	30		1	1287.64	-24.9037	6/95	pps_pisum_IE_trypsin_rep2.mgf
Ps_7135.30007	20.83	1	1	72	7.9286	9.99365	31.52	AT2G43330.1 - [Ps_7135_30007]
	Confidence Icon	Sequence	Protein Accessions	# Proteins	# Protein Groups	Activation Type	Modifications	IonScore	Exp Value	Δ Score	Rank	Identity High	Homology Threshold	Charge	m/z [Da]	ΔM [ppm]	Ions Matched	Spectrum File
	High	VISGALSxLKNDFLR	Ps_7135.30007	1	1	CID	X8(C)	31.52	0.0415064	0.15625	1	30		1	1635.79	-62.8269	11/143	pps_pisum_IE_trypsin_rep2.mgf
Ps_33992.66889	8.13	2	2	283	31.5659	9.27588	30.75	AT1G65260.1 - [Ps_33992_66889]
	Confidence Icon	Sequence	Protein Accessions	# Proteins	# Protein Groups	Activation Type	Modifications	IonScore	Exp Value	Δ Score	Rank	Identity High	Homology Threshold	Charge	m/z [Da]	ΔM [ppm]	Ions Matched	Spectrum File
	High	AAQQASEEWYR	Ps_33992.66889	1	1	CID		30.75	0.0394614	0.548387	1	29	29	1	1338.6	-9.1626	7/103	pps_pisum_IE_trypsin_rep2.mgf
	Low	DADIEIELEQLR	Ps_33992.66889	1	1	CID		11.45	4.26821		3	30	27	1	1443.68	-34.5519	6/111	pps_pisum_IE_trypsin_rep2.mgf
Ps_32730.67312	9.38	1	1	224	24.9077	7.29834	30.46	AT1G69390.1 - [Ps_32730_67312]
	Confidence Icon	Sequence	Protein Accessions	# Proteins	# Protein Groups	Activation Type	Modifications	IonScore	Exp Value	Δ Score	Rank	Identity High	Homology Threshold	Charge	m/z [Da]	ΔM [ppm]	Ions Matched	Spectrum File
	High	SVSQETENFLLDAVNMGFFER	Ps_32730.67312	1	1	CID		30.46	0.0424563	1	1	29	23	1	2433.04	-39.7532	9/233	pps_pisum_IE_trypsin_rep2.mgf
Ps_30944.60619	8.1	1	1	247	26.728	8.68994	30.27	AT4G25450.3;;;AT4G25450.2;;;AT4G25450.1 - [Ps_30944_60619]
	Confidence Icon	Sequence	Protein Accessions	# Proteins	# Protein Groups	Activation Type	Modifications	IonScore	Exp Value	Δ Score	Rank	Identity High	Homology Threshold	Charge	m/z [Da]	ΔM [ppm]	Ions Matched	Spectrum File
	High	INSVLSGVQVDDALAYGLER	Ps_30944.60619	1	1	CID		30.27	0.0529534	0.633333	1	30	25	1	2119.02	-38.9667	9/221	pps_pisum_IE_trypsin_rep2.mgf
Ps_28592.70303	2	2	2	400	43.1993	8.70459	30.11	AT5G54190.1 - [Ps_28592_70303]
	Confidence Icon	Sequence	Protein Accessions	# Proteins	# Protein Groups	Activation Type	Modifications	IonScore	Exp Value	Δ Score	Rank	Identity High	Homology Threshold	Charge	m/z [Da]	ΔM [ppm]	Ions Matched	Spectrum File
	High	QFVDNFR	Ps_28592.70303	1	1	CID		30.11	0.0300784	0.533333	1	27		1	925.433	-21.4832	6/63	pps_pisum_IE_trypsin_rep2.mgf
	Low	QFVDNFRR	Ps_28592.70303	1	1	CID		13.28	2.16621		3	29	29	1	1081.52	-27.8323	3/74	pps_pisum_IE_trypsin_rep2.mgf
Ps_41742.13371	31.07	4	4	177	20.4314	9.51025	29.59	AT1G20816.1 - [Ps_41742_13371]
	Confidence Icon	Sequence	Protein Accessions	# Proteins	# Protein Groups	Activation Type	Modifications	IonScore	Exp Value	Δ Score	Rank	Identity High	Homology Threshold	Charge	m/z [Da]	ΔM [ppm]	Ions Matched	Spectrum File
	Medium	IGYEAFEQVPYLQIR	Ps_41742.13371	1	1	CID		29.19	0.07658	0.62069	1	31	26	1	1825.87	-41.7341	13/140	pps_pisum_IE_trypsin_rep2.mgf
	Medium	IDTNTFFQVR	Ps_41742.13371	1	1	CID		25.9	0.109756	0.576923	1	29	25	1	1240.58	-41.0693	5/95	pps_pisum_IE_trypsin_rep2.mgf
	Low	HFYPNFSATLGVGVR	Ps_41742.13371	1	1	CID		15.3	1.57742	0.266667	1	30	24	1	1664.76	-53.9352	12/142	pps_pisum_IE_trypsin_rep2.mgf
	Low	QDSVGVRYAKNDKLR	Ps_41742.13371	1	1	CID		11.23	3.62741		2	29	25	1	1748.78	-91.3558	8/163	pps_pisum_IE_trypsin_rep2.mgf
Ps_29782.72703	7.22	1	1	180	19.3809	9.5249	23.56	AT3G46780.1 - [Ps_29782_72703]
	Confidence Icon	Sequence	Protein Accessions	# Proteins	# Protein Groups	Activation Type	Modifications	IonScore	Exp Value	Δ Score	Rank	Identity High	Homology Threshold	Charge	m/z [Da]	ΔM [ppm]	Ions Matched	Spectrum File
	Medium	NSSAPGFSFGSPR	Ps_29782.72703	2	1	CID		23.56	0.139656	1	1	28	22	1	1310.56	-41.7771	9/140	pps_pisum_IE_trypsin_rep2.mgf
Ps_20518.73551	36.76	2	2	68	7.55378	6.50732	23.41	AT1G29930.1;;;AT1G29920.1;;;AT1G29910.1;;;AT2G34420.1;;;AT2G34430.1 - [Ps_20518_73551]
	Confidence Icon	Sequence	Protein Accessions	# Proteins	# Protein Groups	Activation Type	Modifications	IonScore	Exp Value	Δ Score	Rank	Identity High	Homology Threshold	Charge	m/z [Da]	ΔM [ppm]	Ions Matched	Spectrum File
	Low	WAMLGALGcVFPELLSR	Ps_42716.23291;Ps_20518.73551	668	2	CID	C9(Carbamidomethyl)	23.41	0.437567		3	32	23	1	1919.92	-34.2906	6/135	pps_pisum_IE_trypsin_rep2.mgf
	Low	FGxAVWFK	Ps_20518.73551	1	1	CID	X3(E)	12.83	5.53769		4	33	16	1	983.474	-24.7503	4/65	pps_pisum_IE_trypsin_rep2.mgf
Ps_43667.5161	28.74	3	2	87	9.68688	8.01611	23.41	AT1G29930.1;;;AT1G29920.1;;;AT1G29910.1;;;AT2G34420.1;;;AT2G34430.1 - [Ps_43667_5161]
	Confidence Icon	Sequence	Protein Accessions	# Proteins	# Protein Groups	Activation Type	Modifications	IonScore	Exp Value	Δ Score	Rank	Identity High	Homology Threshold	Charge	m/z [Da]	ΔM [ppm]	Ions Matched	Spectrum File
	Low	WAMLGALGcVFPExLSR	Ps_43667.5161	1	1	CID	C9(Carbamidomethyl), X14(I)	23.41	0.437567		2	32	23	1	1919.92	-34.2906	6/135	pps_pisum_IE_trypsin_rep2.mgf
	Low	WAMLGALGcVFPExLSR	Ps_43667.5161	1	1	CID	C9(Carbamidomethyl), X14(L)	23.41	0.437567		4	32	23	1	1919.92	-34.2906	6/135	pps_pisum_IE_trypsin_rep2.mgf
	Low	FGEAVWFK	Ps_42716.23291;Ps_43571.37918;Ps_43667.5161;Ps_19481.40850;Ps_44412.13328;Ps_22614.22324	511	6	CID		12.83	5.53769	0	1	33	16	1	983.474	-24.7503	4/61	pps_pisum_IE_trypsin_rep2.mgf
Ps_12915.56620	62.96	1	1	27	2.98056	10.8433	23.41	AT1G29930.1;;;AT1G29920.1;;;AT1G29910.1;;;AT2G34420.1;;;AT2G34430.1 - [Ps_12915_56620]
	Confidence Icon	Sequence	Protein Accessions	# Proteins	# Protein Groups	Activation Type	Modifications	IonScore	Exp Value	Δ Score	Rank	Identity High	Homology Threshold	Charge	m/z [Da]	ΔM [ppm]	Ions Matched	Spectrum File
	Low	WAMLGALGcVFPxLLSR	Ps_12915.56620	2	1	CID	C9(Carbamidomethyl), X13(E)	23.41	0.437567		5	32	23	1	1919.92	-34.2906	6/129	pps_pisum_IE_trypsin_rep2.mgf
Ps_19481.40850	36.23	3	2	69	7.51481	8.22119	23.41	AT1G29930.1;;;AT1G29920.1;;;AT1G29910.1;;;AT2G34420.1;;;AT2G34430.1 - [Ps_19481_40850]
	Confidence Icon	Sequence	Protein Accessions	# Proteins	# Protein Groups	Activation Type	Modifications	IonScore	Exp Value	Δ Score	Rank	Identity High	Homology Threshold	Charge	m/z [Da]	ΔM [ppm]	Ions Matched	Spectrum File
	Low	WAMLGALGCxFPELLSR	Ps_19481.40850	2	1	CID	X10(R)	23.41	0.437567	0	1	32	23	1	1919.92	-40.1429	6/135	pps_pisum_IE_trypsin_rep2.mgf
	Low	WAMLGALGcxFPELLSR	Ps_19481.40850	2	1	CID	C9(Carbamidomethyl), X10(V)	23.41	0.437567		6	32	23	1	1919.92	-34.2906	6/135	pps_pisum_IE_trypsin_rep2.mgf
	Low	FGEAVWFK	Ps_42716.23291;Ps_43571.37918;Ps_43667.5161;Ps_19481.40850;Ps_44412.13328;Ps_22614.22324	511	6	CID		12.83	5.53769	0	1	33	16	1	983.474	-24.7503	4/61	pps_pisum_IE_trypsin_rep2.mgf
Ps_44412.13328	30.49	2	2	82	8.87865	8.63135	23.41	AT2G05070.1;;;AT2G05100.1 - [Ps_44412_13328]
	Confidence Icon	Sequence	Protein Accessions	# Proteins	# Protein Groups	Activation Type	Modifications	IonScore	Exp Value	Δ Score	Rank	Identity High	Homology Threshold	Charge	m/z [Da]	ΔM [ppm]	Ions Matched	Spectrum File
	Low	WAMLGALGxVFPELLSR	Ps_44412.13328	1	1	CID	X9(C), X9(Carbamidomethyl)	23.41	0.437567		7	32	23	1	1919.92	-34.2906	6/135	pps_pisum_IE_trypsin_rep2.mgf
	Low	FGEAVWFK	Ps_42716.23291;Ps_43571.37918;Ps_43667.5161;Ps_19481.40850;Ps_44412.13328;Ps_22614.22324	511	6	CID		12.83	5.53769	0	1	33	16	1	983.474	-24.7503	4/61	pps_pisum_IE_trypsin_rep2.mgf
Ps_22614.22324	41.67	2	2	60	6.48531	7.18115	23.41	AT1G29930.1;;;AT1G29920.1;;;AT1G29910.1;;;AT2G34420.1;;;AT2G34430.1 - [Ps_22614_22324]
	Confidence Icon	Sequence	Protein Accessions	# Proteins	# Protein Groups	Activation Type	Modifications	IonScore	Exp Value	Δ Score	Rank	Identity High	Homology Threshold	Charge	m/z [Da]	ΔM [ppm]	Ions Matched	Spectrum File
	Low	WAxLGALGcVFPELLSR	Ps_22614.22324;Ps_31539.62956	6	2	CID	X3(M), C9(Carbamidomethyl)	23.41	0.437567		8	32	23	1	1919.92	-34.2906	6/135	pps_pisum_IE_trypsin_rep2.mgf
	Low	FGEAVWFK	Ps_42716.23291;Ps_43571.37918;Ps_43667.5161;Ps_19481.40850;Ps_44412.13328;Ps_22614.22324	511	6	CID		12.83	5.53769	0	1	33	16	1	983.474	-24.7503	4/61	pps_pisum_IE_trypsin_rep2.mgf
Ps_31539.62956	90	2	2	30	3.32567	8.26514	23.41	AT1G29930.1;;;AT1G29920.1;;;AT1G29910.1;;;AT2G34420.1;;;AT2G34430.1 - [Ps_31539_62956]
	Confidence Icon	Sequence	Protein Accessions	# Proteins	# Protein Groups	Activation Type	Modifications	IonScore	Exp Value	Δ Score	Rank	Identity High	Homology Threshold	Charge	m/z [Da]	ΔM [ppm]	Ions Matched	Spectrum File
	Low	WAxLGALGcVFPELLSR	Ps_22614.22324;Ps_31539.62956	6	2	CID	X3(M), C9(Carbamidomethyl)	23.41	0.437567		8	32	23	1	1919.92	-34.2906	6/135	pps_pisum_IE_trypsin_rep2.mgf
	Low	NRELxVIHSR	Ps_31539.62956	1	1	CID	X5(N)	12.38	2.78931		3	29		1	1237.61	-55.0589	10/103	pps_pisum_IE_trypsin_rep2.mgf
Ps_14340.46558	66.67	3	2	27	3.03858	8.25049	23.41	AT1G29930.1;;;AT1G29920.1;;;AT1G29910.1;;;AT2G34420.1;;;AT2G34430.1 - [Ps_14340_46558]
	Confidence Icon	Sequence	Protein Accessions	# Proteins	# Protein Groups	Activation Type	Modifications	IonScore	Exp Value	Δ Score	Rank	Identity High	Homology Threshold	Charge	m/z [Da]	ΔM [ppm]	Ions Matched	Spectrum File
	Low	xAMLGALGcVFPELLSR	Ps_14340.46558	1	1	CID	X1(W), C9(Carbamidomethyl)	23.41	0.437567		9	32	23	1	1919.92	-34.2906	6/135	pps_pisum_IE_trypsin_rep2.mgf
	Low	xAMLGALGcVFPELLSRN	Ps_14340.46558	1	1	CID	X1(C), C9(Carbamidomethyl)	17.44	1.15934		2	31	31	1	1950.95	-2.78596	5/146	pps_pisum_IE_trypsin_rep2.mgf
	Low	xAmLGALGcVFPELLSRN	Ps_14340.46558	1	1	CID	X1(S), M3(Oxidation), C9(Carbamidomethyl)	11.6	4.44847		4	31	31	1	1950.95	-11.8866	7/146	pps_pisum_IE_trypsin_rep2.mgf
Ps_19322.34800	11.19	1	1	143	15.7267	4.7417	22.97	AT3G58610.2;;;AT3G58610.1 - [Ps_19322_34800]
	Confidence Icon	Sequence	Protein Accessions	# Proteins	# Protein Groups	Activation Type	Modifications	IonScore	Exp Value	Δ Score	Rank	Identity High	Homology Threshold	Charge	m/z [Da]	ΔM [ppm]	Ions Matched	Spectrum File
	Low	GILLGAVHGIVESLFR	Ps_19322.34800	2	1	CID		22.97	0.280339	1	1	30	19	1	1680.93	-28.5802	10/125	pps_pisum_IE_trypsin_rep2.mgf
Ps_36658.2133	8.21	1	1	207	23.4258	7.04932	22.6	AT5G03880.1 - [Ps_36658_2133]
	Confidence Icon	Sequence	Protein Accessions	# Proteins	# Protein Groups	Activation Type	Modifications	IonScore	Exp Value	Δ Score	Rank	Identity High	Homology Threshold	Charge	m/z [Da]	ΔM [ppm]	Ions Matched	Spectrum File
	Low	EIVAVLDLDVLFYPcPR	Ps_36658.2133	1	1	CID	C15(Carbamidomethyl)	22.6	0.320382	1	1	30	22	1	2018.95	-57.354	9/152	pps_pisum_IE_trypsin_rep2.mgf
Ps_21460.47695	18.18	1	1	77	8.98748	9.24658	21.4	AT5G60360.3;;;AT5G60360.2;;;AT5G60360.1 - [Ps_21460_47695]
	Confidence Icon	Sequence	Protein Accessions	# Proteins	# Protein Groups	Activation Type	Modifications	IonScore	Exp Value	Δ Score	Rank	Identity High	Homology Threshold	Charge	m/z [Da]	ΔM [ppm]	Ions Matched	Spectrum File
	Low	xGKQYDSVDEmKLR	Ps_21460.47695	1	1	CID	X1(P), M11(Oxidation)	21.4	0.276372	1	1	28	20	1	1681.7	-69.7366	5/138	pps_pisum_IE_trypsin_rep2.mgf
Ps_28893.33324	4.76	1	1	231	25.2852	7.13721	0	AT1G23310.2;;;AT1G23310.1 - [Ps_28893_33324]
	Confidence Icon	Sequence	Protein Accessions	# Proteins	# Protein Groups	Activation Type	Modifications	IonScore	Exp Value	Δ Score	Rank	Identity High	Homology Threshold	Charge	m/z [Da]	ΔM [ppm]	Ions Matched	Spectrum File
	Medium	AVmQILNTIIR	Ps_28893.33324	1	1	CID	M3(Oxidation)	26.75	0.122265		2	30		1	1287.64	-84.0469	8/97	pps_pisum_IE_trypsin_rep2.mgf
Ps_24587.13373	30	3	3	50	5.62284	4.84326	0	AT2G47110.1;;;AT5G03240.3;;;AT5G03240.2;;;AT5G20620.1;;;AT1G31340.1;;;AT1G65350.1;;;AT5G03240.1;;;AT4G05050.3;;;AT4G02890.4;;;AT4G05320.6;;;AT4G05050.2;;;AT4G02890.3;;;AT4G02890.2;;;AT4G05320.1;;;AT4G05320.5;;;AT4G05320.4;;;AT4G05320.3;;;AT4G05050.1;;;AT4G02890.1;;;AT1G23410.1;;;AT4G05320.2;;;AT3G62250.1;;;AT3G52590.1;;;AT2G36170.1;;;AT2G35635.1 - [Ps_24587_13373]
	Confidence Icon	Sequence	Protein Accessions	# Proteins	# Protein Groups	Activation Type	Modifications	IonScore	Exp Value	Δ Score	Rank	Identity High	Homology Threshold	Charge	m/z [Da]	ΔM [ppm]	Ions Matched	Spectrum File
	Low	QLEDGKAxADYDIRR	Ps_24587.13373	1	1	CID	X8(G)	21.76	0.404418		8	30		1	1706.81	-22.1005	5/161	pps_pisum_IE_trypsin_rep2.mgf
	Low	AxADYDIR	Ps_24587.13373	1	1	CID	X2(D)	14.8	1.22022		2	28		1	938.435	14.8325	5/62	pps_pisum_IE_trypsin_rep2.mgf
	Low	QLEDGKAxADYDIR	Ps_24587.13373	1	1	CID	X8(N)	10.62	3.45484		8	29		1	1607.69	-45.6314	4/150	pps_pisum_IE_trypsin_rep2.mgf
Ps_41452.72534	8.59	1	1	163	18.3887	6.03662	0	AT1G09920.1 - [Ps_41452_72534]
	Confidence Icon	Sequence	Protein Accessions	# Proteins	# Protein Groups	Activation Type	Modifications	IonScore	Exp Value	Δ Score	Rank	Identity High	Homology Threshold	Charge	m/z [Da]	ΔM [ppm]	Ions Matched	Spectrum File
	Low	KLEKcKVCGDMVPK	Ps_41452.72534	1	1	CID	C5(Carbamidomethyl)	26.46	0.170587		6	31		1	1634.77	-45.8568	6/148	pps_pisum_IE_trypsin_rep2.mgf
Ps_18419.5367	25.36	3	3	209	23.3617	5.09717	0	AT2G39730.1 - [Ps_18419_5367]
	Confidence Icon	Sequence	Protein Accessions	# Proteins	# Protein Groups	Activation Type	Modifications	IonScore	Exp Value	Δ Score	Rank	Identity High	Homology Threshold	Charge	m/z [Da]	ΔM [ppm]	Ions Matched	Spectrum File
	Low	IVDTFPGQSIDFFGALR	Ps_18419.5367	2	1	CID		23.18	0.257489	0.0869565	1	30		1	1882.89	-39.845	6/168	pps_pisum_IE_trypsin_rep2.mgf
	Low	LLEYGNMLVQEQENVKR	Ps_18419.5367;Ps_42797.47150;Ps_26835.32185;Ps_18056.51262;Ps_34393.63595	29	5	CID		18.64	0.912959		2	31		1	2062.99	-35.5268	10/174	pps_pisum_IE_trypsin_rep2.mgf
	Low	VPIIVTGNDFSTLYAPLIR	Ps_18419.5367	3	1	CID		16.57	1.34158	0.352941	1	30	24	1	2089.09	-38.9602	8/185	pps_pisum_IE_trypsin_rep2.mgf
Ps_37209.9153	6.6	1	1	197	22.9761	8.49951	0	AT3G12090.1 - [Ps_37209_9153]
	Confidence Icon	Sequence	Protein Accessions	# Proteins	# Protein Groups	Activation Type	Modifications	IonScore	Exp Value	Δ Score	Rank	Identity High	Homology Threshold	Charge	m/z [Da]	ΔM [ppm]	Ions Matched	Spectrum File
	Medium	AGVLENLRRNWHK	Ps_37209.9153	1	1	CID		27.6	0.0831538		2	29		1	1592.93	31.0176	10/118	pps_pisum_IE_trypsin_rep2.mgf
Ps_43101.3272	68.18	2	2	44	5.4977	9.70068	0	AT5G38410.1;;;AT5G38420.1;;;AT5G38430.1 - [Ps_43101_3272]
	Confidence Icon	Sequence	Protein Accessions	# Proteins	# Protein Groups	Activation Type	Modifications	IonScore	Exp Value	Δ Score	Rank	Identity High	Homology Threshold	Charge	m/z [Da]	ΔM [ppm]	Ions Matched	Spectrum File
	Low	GWGFHAWKFELEKGFVYR	Ps_43101.3272	1	1	CID		24.52	0.250054		5	31		1	2257.07	-30.3635	7/166	pps_pisum_IE_trypsin_rep2.mgf
	Low	EHNKSPGYYDGR	Ps_42554.60543;Ps_42848.15596;Ps_34081.24740;Ps_22466.24805;Ps_43101.3272;Ps_27447.9951;Ps_27591.45219;Ps_33948.47752;Ps_27326.59235	98	9	CID		22.58	0.300606		2	30	29	1	1422.63	-6.40634	7/126	pps_pisum_IE_trypsin_rep2.mgf
Ps_13678.11579	37.84	1	1	37	4.38215	10.8433	0	AT1G76180.1 - [Ps_13678_11579]
	Confidence Icon	Sequence	Protein Accessions	# Proteins	# Protein Groups	Activation Type	Modifications	IonScore	Exp Value	Δ Score	Rank	Identity High	Homology Threshold	Charge	m/z [Da]	ΔM [ppm]	Ions Matched	Spectrum File
	Low	EVNNEKLxSELRGR	Ps_13678.11579	1	1	CID	X8(Y)	20.47	0.544291		9	30		1	1706.81	-43.4093	10/148	pps_pisum_IE_trypsin_rep2.mgf
Ps_2853.48380	13.21	1	1	53	6.1987	9.11475	0	AT5G02290.2;;;AT5G02290.1 - [Ps_2853_48380]
	Confidence Icon	Sequence	Protein Accessions	# Proteins	# Protein Groups	Activation Type	Modifications	IonScore	Exp Value	Δ Score	Rank	Identity High	Homology Threshold	Charge	m/z [Da]	ΔM [ppm]	Ions Matched	Spectrum File
	High	RCIGIPR	Ps_2853.48380	1	1	CID		28.41	0.053863	0.428571	1	28		1	814.457	-18.5868	4/68	pps_pisum_IE_trypsin_rep2.mgf
Ps_41556.69686	2.88	1	1	278	31.9978	9.51025	0	AT4G35800.1 - [Ps_41556_69686]
	Confidence Icon	Sequence	Protein Accessions	# Proteins	# Protein Groups	Activation Type	Modifications	IonScore	Exp Value	Δ Score	Rank	Identity High	Homology Threshold	Charge	m/z [Da]	ΔM [ppm]	Ions Matched	Spectrum File
	Low	TGAKYIIR	Ps_41556.69686	1	1	CID		26.66	0.174022		6	32		1	921.483	-74.7396	5/71	pps_pisum_IE_trypsin_rep2.mgf
Ps_16333.62361	100	1	1	7	0.93842	8.83643	0	AT2G17930.1 - [Ps_16333_62361]
	Confidence Icon	Sequence	Protein Accessions	# Proteins	# Protein Groups	Activation Type	Modifications	IonScore	Exp Value	Δ Score	Rank	Identity High	Homology Threshold	Charge	m/z [Da]	ΔM [ppm]	Ions Matched	Spectrum File
	Medium	FLQYMxK	Ps_16333.62361	1	1	CID	X6(N)	24.13	0.10741		3	27		1	943.434	-38.3506	6/64	pps_pisum_IE_trypsin_rep2.mgf
Ps_29211.52568	3.45	2	2	667	73.7612	6.53662	0	AT1G09570.1 - [Ps_29211_52568]
	Confidence Icon	Sequence	Protein Accessions	# Proteins	# Protein Groups	Activation Type	Modifications	IonScore	Exp Value	Δ Score	Rank	Identity High	Homology Threshold	Charge	m/z [Da]	ΔM [ppm]	Ions Matched	Spectrum File
	Medium	FLFmKNK	Ps_29211.52568	1	1	CID	M4(Oxidation)	25.85	0.0722844		2	27		1	943.434	-76.9384	7/60	pps_pisum_IE_trypsin_rep2.mgf
	Low	IEGMQELEAVTSEMVR	Ps_29211.52568	1	1	CID		13.94	2.57324		2	31	29	1	1821.89	11.9614	5/167	pps_pisum_IE_trypsin_rep2.mgf
Ps_5039.19487	19.15	1	1	47	5.1716	5.78271	0	AT5G16150.3;;;AT5G16150.2;;;AT5G16150.1 - [Ps_5039_19487]
	Confidence Icon	Sequence	Protein Accessions	# Proteins	# Protein Groups	Activation Type	Modifications	IonScore	Exp Value	Δ Score	Rank	Identity High	Homology Threshold	Charge	m/z [Da]	ΔM [ppm]	Ions Matched	Spectrum File
	Medium	VAAVMHDLR	Ps_5039.19487	2	1	CID		24.47	0.146482	0.333333	1	29		1	1011.52	-16.6791	9/66	pps_pisum_IE_trypsin_rep2.mgf
Ps_34640.41584	2.37	1	1	465	52.2005	5.40186	0	AT1G14030.1 - [Ps_34640_41584]
	Confidence Icon	Sequence	Protein Accessions	# Proteins	# Protein Groups	Activation Type	Modifications	IonScore	Exp Value	Δ Score	Rank	Identity High	Homology Threshold	Charge	m/z [Da]	ΔM [ppm]	Ions Matched	Spectrum File
	Low	DNEELLcKAVR	Ps_34640.41584	1	1	CID	C7(Carbamidomethyl)	20.07	0.880198		2	32		1	1346.66	-11.3951	4/111	pps_pisum_IE_trypsin_rep2.mgf
Ps_4622.32724	10.76	2	2	251	28.2829	8.66064	0	AT4G33350.1 - [Ps_4622_32724]
	Confidence Icon	Sequence	Protein Accessions	# Proteins	# Protein Groups	Activation Type	Modifications	IonScore	Exp Value	Δ Score	Rank	Identity High	Homology Threshold	Charge	m/z [Da]	ΔM [ppm]	Ions Matched	Spectrum File
	Low	SSGWEDLVFIPPGKK	Ps_4622.32724	2	1	CID		20.68	0.60496	0.0952381	1	31		1	1659.81	-35.9506	10/133	pps_pisum_IE_trypsin_rep2.mgf
	Low	QEDAEAFLAQVR	Ps_4622.32724	1	1	CID		11.4	4.15826		2	30	25	1	1376.67	-6.08183	8/123	pps_pisum_IE_trypsin_rep2.mgf
Ps_35488.49151	10.62	2	1	113	12.1989	8.82178	0	AT1G17720.2;;;AT1G17720.1 - [Ps_35488_49151]
	Confidence Icon	Sequence	Protein Accessions	# Proteins	# Protein Groups	Activation Type	Modifications	IonScore	Exp Value	Δ Score	Rank	Identity High	Homology Threshold	Charge	m/z [Da]	ΔM [ppm]	Ions Matched	Spectrum File
	Low	KFEcCLSGDGLR	Ps_35488.49151	1	1	CID	C4(Carbamidomethyl)	21.72	0.333123		2	29		1	1384.65	13.9708	6/125	pps_pisum_IE_trypsin_rep2.mgf
	Low	KFECcLSGDGLR	Ps_35488.49151	1	1	CID	C5(Carbamidomethyl)	21.54	0.34722		3	29		1	1384.65	13.9708	6/125	pps_pisum_IE_trypsin_rep2.mgf
Ps_28605.27050	4.35	1	1	276	29.5786	9.11475	0	AT3G01280.1 - [Ps_28605_27050]
	Confidence Icon	Sequence	Protein Accessions	# Proteins	# Protein Groups	Activation Type	Modifications	IonScore	Exp Value	Δ Score	Rank	Identity High	Homology Threshold	Charge	m/z [Da]	ΔM [ppm]	Ions Matched	Spectrum File
	Medium	ASALIQHEWRPK	Ps_28605.27050	2	1	CID		28.67	0.0777634	0.37931	1	30		1	1435.71	-49.2964	9/116	pps_pisum_IE_trypsin_rep2.mgf
Ps_33796.48814	11.67	2	2	240	25.9302	7.6499	0	AT4G00630.1 - [Ps_33796_48814]
	Confidence Icon	Sequence	Protein Accessions	# Proteins	# Protein Groups	Activation Type	Modifications	IonScore	Exp Value	Δ Score	Rank	Identity High	Homology Threshold	Charge	m/z [Da]	ΔM [ppm]	Ions Matched	Spectrum File
	Low	SLDLPVYFGDAGSR	Ps_33796.48814	1	1	CID		21.86	0.324837	0.227273	1	29		1	1496.69	-30.5683	5/129	pps_pisum_IE_trypsin_rep2.mgf
	Low	LPASEIAATINEFR	Ps_33796.48814	1	1	CID		14.3	2.3481	0.285714	1	31	24	1	1531.76	-33.9784	9/128	pps_pisum_IE_trypsin_rep2.mgf
Ps_13403.30196	29.79	2	1	47	5.49375	7.34229	0	AT3G54500.1 - [Ps_13403_30196]
	Confidence Icon	Sequence	Protein Accessions	# Proteins	# Protein Groups	Activation Type	Modifications	IonScore	Exp Value	Δ Score	Rank	Identity High	Homology Threshold	Charge	m/z [Da]	ΔM [ppm]	Ions Matched	Spectrum File
	Low	KEVNQEPAxCKLTK	Ps_13403.30196	1	1	CID	X9(F)	25.24	0.225916		7	31		1	1634.77	-54.6446	7/153	pps_pisum_IE_trypsin_rep2.mgf
	Low	KEVNQEPAxCKLTK	Ps_13403.30196	1	1	CID	X9(M), X9(Oxidation)	25.24	0.225916		8	31		1	1634.77	-34.4552	7/153	pps_pisum_IE_trypsin_rep2.mgf
Ps_3304.56927	42.42	1	1	33	3.74882	4.55127	0	AT1G13440.2;;;AT1G13440.1;;;AT3G04120.1 - [Ps_3304_56927]
	Confidence Icon	Sequence	Protein Accessions	# Proteins	# Protein Groups	Activation Type	Modifications	IonScore	Exp Value	Δ Score	Rank	Identity High	Homology Threshold	Charge	m/z [Da]	ΔM [ppm]	Ions Matched	Spectrum File
	Medium	SSIFDARQELSLNR	Ps_3304.56927	1	1	CID		27.26	0.110692		2	30		1	1635.79	-36.0568	7/141	pps_pisum_IE_trypsin_rep2.mgf
Ps_5173.3075	48.28	1	1	29	3.1026	10.1694	0	AT3G02790.1 - [Ps_5173_3075]
	Confidence Icon	Sequence	Protein Accessions	# Proteins	# Protein Groups	Activation Type	Modifications	IonScore	Exp Value	Δ Score	Rank	Identity High	Homology Threshold	Charge	m/z [Da]	ΔM [ppm]	Ions Matched	Spectrum File
	Low	ExQAERVDAALTNR	Ps_5173.3075	1	1	CID	X2(W)	21.17	0.353274		2	29		1	1658.74	-50.5753	7/150	pps_pisum_IE_trypsin_rep2.mgf
Ps_34488.66921	75.56	4	2	45	5.06959	5.26221	0	AT2G39730.3 - [Ps_34488_66921]
	Confidence Icon	Sequence	Protein Accessions	# Proteins	# Protein Groups	Activation Type	Modifications	IonScore	Exp Value	Δ Score	Rank	Identity High	Homology Threshold	Charge	m/z [Da]	ΔM [ppm]	Ions Matched	Spectrum File
	Medium	YLSEAALGDANEDAIKR	Ps_18056.51262;Ps_34488.66921	23	2	CID		28.92	0.0739905	0	1	30		1	1835.84	-39.3669	5/164	pps_pisum_IE_trypsin_rep2.mgf
	Low	LLExGNmLVQEQENVKR	Ps_34488.66921	1	1	CID	X4(M), X4(Oxidation), M7(Oxidation)	20.56	0.586748	0.0952381	1	31		1	2062.99	-19.5354	6/174	pps_pisum_IE_trypsin_rep2.mgf
	Low	LLExGNMLVQEQENVKR	Ps_34488.66921	1	1	CID	X4(Y)	18.64	0.912959		3	31		1	2062.99	-35.5268	10/174	pps_pisum_IE_trypsin_rep2.mgf
	Low	LLExGNmLVQEQENVKR	Ps_34488.66921	1	1	CID	X4(F), M7(Oxidation)	12.51	3.745		5	31		1	2062.99	-35.5341	5/174	pps_pisum_IE_trypsin_rep2.mgf
Ps_44179.21159	45.95	1	1	37	4.12613	5.10986	0	AT2G39730.3;;;AT2G39730.2;;;AT2G39730.1 - [Ps_44179_21159]
	Confidence Icon	Sequence	Protein Accessions	# Proteins	# Protein Groups	Activation Type	Modifications	IonScore	Exp Value	Δ Score	Rank	Identity High	Homology Threshold	Charge	m/z [Da]	ΔM [ppm]	Ions Matched	Spectrum File
	Medium	YLSEAALGDANExAIKR	Ps_44179.21159	1	1	CID	X13(D)	28.92	0.0739905		2	30		1	1835.84	-39.3669	5/163	pps_pisum_IE_trypsin_rep2.mgf
Ps_6673.55912	29.41	1	1	34	3.99911	6.49365	0	AT5G23140.1 - [Ps_6673_55912]
	Confidence Icon	Sequence	Protein Accessions	# Proteins	# Protein Groups	Activation Type	Modifications	IonScore	Exp Value	Δ Score	Rank	Identity High	Homology Threshold	Charge	m/z [Da]	ΔM [ppm]	Ions Matched	Spectrum File
	Medium	GERAYDIFSR	Ps_6673.55912	2	1	CID		25.83	0.0701365		2	27		1	1213.52	-60.3708	4/101	pps_pisum_IE_trypsin_rep2.mgf
Ps_2925.5636	34.48	1	1	29	3.26154	5.0083	0	AT5G67030.1 - [Ps_2925_5636]
	Confidence Icon	Sequence	Protein Accessions	# Proteins	# Protein Groups	Activation Type	Modifications	IonScore	Exp Value	Δ Score	Rank	Identity High	Homology Threshold	Charge	m/z [Da]	ΔM [ppm]	Ions Matched	Spectrum File
	Low	DGAFFVTDxR	Ps_2925.5636	1	1	CID	X9(W)	20.02	0.267266		3	27		1	1213.52	-33.7128	8/88	pps_pisum_IE_trypsin_rep2.mgf
Ps_6606.58407	36.67	1	1	30	3.53188	11.561	0	AT2G26580.1;;;AT2G26580.2 - [Ps_6606_58407]
	Confidence Icon	Sequence	Protein Accessions	# Proteins	# Protein Groups	Activation Type	Modifications	IonScore	Exp Value	Δ Score	Rank	Identity High	Homology Threshold	Charge	m/z [Da]	ΔM [ppm]	Ions Matched	Spectrum File
	Low	IKASNPDISHR	Ps_6606.58407	2	1	CID		20.16	0.465048		2	29		1	1237.61	-45.9849	6/110	pps_pisum_IE_trypsin_rep2.mgf
Ps_41369.10412	4.38	1	1	274	30.5889	7.72314	0	AT3G17430.1 - [Ps_41369_10412]
	Confidence Icon	Sequence	Protein Accessions	# Proteins	# Protein Groups	Activation Type	Modifications	IonScore	Exp Value	Δ Score	Rank	Identity High	Homology Threshold	Charge	m/z [Da]	ΔM [ppm]	Ions Matched	Spectrum File
	Low	ASQLTAESLPDR	Ps_41369.10412	1	1	CID		23.09	0.28399		4	30		1	1287.64	-13.0603	12/125	pps_pisum_IE_trypsin_rep2.mgf
Ps_13217.32750	42.31	1	1	26	2.90357	10.2866	0	AT3G17790.1 - [Ps_13217_32750]
	Confidence Icon	Sequence	Protein Accessions	# Proteins	# Protein Groups	Activation Type	Modifications	IonScore	Exp Value	Δ Score	Rank	Identity High	Homology Threshold	Charge	m/z [Da]	ΔM [ppm]	Ions Matched	Spectrum File
	Low	WKIAVGHHAIR	Ps_13217.32750	1	1	CID		22.34	0.337523		5	30		1	1287.64	-82.4587	8/110	pps_pisum_IE_trypsin_rep2.mgf
Ps_25421.25714	100	1	1	13	1.35858	8.99756	0	AT1G29930.1;;;AT1G29920.1;;;AT1G29910.1 - [Ps_25421_25714]
	Confidence Icon	Sequence	Protein Accessions	# Proteins	# Protein Groups	Activation Type	Modifications	IonScore	Exp Value	Δ Score	Rank	Identity High	Homology Threshold	Charge	m/z [Da]	ΔM [ppm]	Ions Matched	Spectrum File
	Medium	RASSGSPxYGPDR	Ps_25421.25714	1	1	CID	X8(E)	27	0.132186		7	31		1	1378.62	-14.1746	6/139	pps_pisum_IE_trypsin_rep2.mgf
Ps_27551.46122	77.14	2	2	35	4.03309	11.7808	0	AT5G18380.1;;;AT2G09990.1 - [Ps_27551_46122]
	Confidence Icon	Sequence	Protein Accessions	# Proteins	# Protein Groups	Activation Type	Modifications	IonScore	Exp Value	Δ Score	Rank	Identity High	Homology Threshold	Charge	m/z [Da]	ΔM [ppm]	Ions Matched	Spectrum File
	Low	VLIDRTSSxLPDPR	Ps_27551.46122	1	1	CID	X9(N)	20.95	0.36239		2	29		1	1582.9	26.836	9/140	pps_pisum_IE_trypsin_rep2.mgf
	Low	RCxPRSLVGRGAR	Ps_27551.46122	1	1	CID	X3(F)	13.12	3.14943		10	31		1	1474.71	-71.2555	4/127	pps_pisum_IE_trypsin_rep2.mgf
Ps_13514.12741	40.63	2	1	32	3.72585	6.56592	0	AT2G41470.1 - [Ps_13514_12741]
	Confidence Icon	Sequence	Protein Accessions	# Proteins	# Protein Groups	Activation Type	Modifications	IonScore	Exp Value	Δ Score	Rank	Identity High	Homology Threshold	Charge	m/z [Da]	ΔM [ppm]	Ions Matched	Spectrum File
	Low	KIEGSVWSVEIxK	Ps_13514.12741	1	1	CID	X12(Q)	22.74	0.308357		2	30		1	1502.79	-24.0163	10/137	pps_pisum_IE_trypsin_rep2.mgf
	Low	KIEGSVWSVEIxK	Ps_13514.12741	1	1	CID	X12(K)	17.26	1.08906		3	30		1	1502.79	-48.2313	9/137	pps_pisum_IE_trypsin_rep2.mgf
Ps_6762.27645	4.53	1	1	265	28.4199	9.23193	0	AT3G54230.1 - [Ps_6762_27645]
	Confidence Icon	Sequence	Protein Accessions	# Proteins	# Protein Groups	Activation Type	Modifications	IonScore	Exp Value	Δ Score	Rank	Identity High	Homology Threshold	Charge	m/z [Da]	ΔM [ppm]	Ions Matched	Spectrum File
	Low	KMNNVLTMWxQR	Ps_6762.27645	1	1	CID	X10(V)	21.05	0.423242	0.047619	1	30		1	1519.72	-46.7727	5/115	pps_pisum_IE_trypsin_rep2.mgf
Ps_32672.31938	1.93	1	1	623	68.6018	5.43994	0	AT1G78900.2;;;AT1G78900.1 - [Ps_32672_31938]
	Confidence Icon	Sequence	Protein Accessions	# Proteins	# Protein Groups	Activation Type	Modifications	IonScore	Exp Value	Δ Score	Rank	Identity High	Homology Threshold	Charge	m/z [Da]	ΔM [ppm]	Ions Matched	Spectrum File
	Low	KKFTmLQSWPVR	Ps_32672.31938	1	1	CID	M5(Oxidation)	25.62	0.155173		2	30		1	1536.76	-48.2875	6/122	pps_pisum_IE_trypsin_rep2.mgf
Ps_31317.141	18.57	1	1	70	7.89994	4.95752	0	AT1G09660.2 - [Ps_31317_141]
	Confidence Icon	Sequence	Protein Accessions	# Proteins	# Protein Groups	Activation Type	Modifications	IonScore	Exp Value	Δ Score	Rank	Identity High	Homology Threshold	Charge	m/z [Da]	ΔM [ppm]	Ions Matched	Spectrum File
	Low	EVEAMTExRVYIR	Ps_31317.141	1	1	CID	X8(V)	25.41	0.177392		2	30		1	1594.81	-11.1808	6/122	pps_pisum_IE_trypsin_rep2.mgf
Ps_36328.5946	2.65	1	1	528	58.9219	8.14795	0	AT5G65110.1 - [Ps_36328_5946]
	Confidence Icon	Sequence	Protein Accessions	# Proteins	# Protein Groups	Activation Type	Modifications	IonScore	Exp Value	Δ Score	Rank	Identity High	Homology Threshold	Charge	m/z [Da]	ΔM [ppm]	Ions Matched	Spectrum File
	Low	ELVDAFDLPDxVLR	Ps_36328.5946	1	1	CID	X11(M)	20.99	0.437091	0.190476	1	30		1	1632.83	-1.69723	9/126	pps_pisum_IE_trypsin_rep2.mgf
Ps_4076.34508	37.5	1	1	40	4.55123	9.77393	0	AT5G49720.1 - [Ps_4076_34508]
	Confidence Icon	Sequence	Protein Accessions	# Proteins	# Protein Groups	Activation Type	Modifications	IonScore	Exp Value	Δ Score	Rank	Identity High	Homology Threshold	Charge	m/z [Da]	ΔM [ppm]	Ions Matched	Spectrum File
	Low	GASxPKNKVKYNLTK	Ps_4076.34508	1	1	CID	X4(S)	20.38	0.691746		10	31		1	1634.77	-94.6258	5/153	pps_pisum_IE_trypsin_rep2.mgf
Ps_30327.50057	25.45	1	1	55	6.1841	6.59521	0	AT5G66570.1 - [Ps_30327_50057]
	Confidence Icon	Sequence	Protein Accessions	# Proteins	# Protein Groups	Activation Type	Modifications	IonScore	Exp Value	Δ Score	Rank	Identity High	Homology Threshold	Charge	m/z [Da]	ΔM [ppm]	Ions Matched	Spectrum File
	Medium	NTPLAFQNxKLmTR	Ps_30327.50057	1	1	CID	X9(P), M12(Oxidation)	25.37	0.130245		2	29		1	1646.74	-78.2376	6/153	pps_pisum_IE_trypsin_rep2.mgf
Ps_37193.1664	3.06	1	1	458	50.1593	5.94775	0	AT5G22330.1 - [Ps_37193_1664]
	Confidence Icon	Sequence	Protein Accessions	# Proteins	# Protein Groups	Activation Type	Modifications	IonScore	Exp Value	Δ Score	Rank	Identity High	Homology Threshold	Charge	m/z [Da]	ΔM [ppm]	Ions Matched	Spectrum File
	Low	mKIEEVQSTTKKQR	Ps_37193.1664	1	1	CID	M1(Oxidation)	22.34	0.266634		2	29		1	1721.75	-97.1836	5/144	pps_pisum_IE_trypsin_rep2.mgf
Ps_6278.30413	88.89	1	1	18	2.17912	11.0923	0	AT2G12400.1 - [Ps_6278_30413]
	Confidence Icon	Sequence	Protein Accessions	# Proteins	# Protein Groups	Activation Type	Modifications	IonScore	Exp Value	Δ Score	Rank	Identity High	Homology Threshold	Charge	m/z [Da]	ΔM [ppm]	Ions Matched	Spectrum File
	Low	ISSFxGTLQQNYMKIR	Ps_6278.30413	1	1	CID	X5(P)	20.51	0.476167		4	30		1	1882.89	-47.5884	11/153	pps_pisum_IE_trypsin_rep2.mgf
Ps_19188.39857	37.74	3	1	53	5.94369	4.25928	0	AT1G02300.1 - [Ps_19188_39857]
	Confidence Icon	Sequence	Protein Accessions	# Proteins	# Protein Groups	Activation Type	Modifications	IonScore	Exp Value	Δ Score	Rank	Identity High	Homology Threshold	Charge	m/z [Da]	ΔM [ppm]	Ions Matched	Spectrum File
	Low	xKRGTNECGIEEDVTAGLPS	Ps_19188.39857	1	1	CID	X1(Q)	23.84	0.2216		2	30		1	2103.95	-24.3026	9/204	pps_pisum_IE_trypsin_rep2.mgf
	Low	xKRGTNECGIEEDVTAGLPS	Ps_19188.39857	1	1	CID	X1(K)	21.08	0.418379		3	30		1	2103.95	-41.5986	9/204	pps_pisum_IE_trypsin_rep2.mgf
	Low	xKRGTNEcGIEEDVTAGLPS	Ps_19188.39857	1	1	CID	X1(A), C8(Carbamidomethyl)	14.02	2.12603		5	30		1	2103.95	-24.3045	5/204	pps_pisum_IE_trypsin_rep2.mgf
Ps_19045_2.2979	85.71	1	1	21	2.52446	10.2866	0	frame1 - [Ps_19045_2_2979]
	Confidence Icon	Sequence	Protein Accessions	# Proteins	# Protein Groups	Activation Type	Modifications	IonScore	Exp Value	Δ Score	Rank	Identity High	Homology Threshold	Charge	m/z [Da]	ΔM [ppm]	Ions Matched	Spectrum File
	Low	IKNIIFFGSIFLTYNQPK	Ps_19045_2.2979	1	1	CID		20.28	0.527379		3	30		1	2143	-91.8346	6/181	pps_pisum_IE_trypsin_rep2.mgf
Ps_33371.33255	19.13	1	1	183	20.1774	8.80713	0	AT2G28840.1 - [Ps_33371_33255]
	Confidence Icon	Sequence	Protein Accessions	# Proteins	# Protein Groups	Activation Type	Modifications	IonScore	Exp Value	Δ Score	Rank	Identity High	Homology Threshold	Charge	m/z [Da]	ΔM [ppm]	Ions Matched	Spectrum File
	Medium	QTPLMLAAMHGRIACVEKLLEAGANVLmxDTVNGR	Ps_33371.33255	1	1	CID	M28(Oxidation), X29(Y)	24.52	0.152222	0.36	1	29		1	3801.89	-10.2308	6/402	pps_pisum_IE_trypsin_rep2.mgf
