# Supplementary material for: Defining the Core Proteome of the Chloroplast Envelope Membranes
Source: Front Plant Sci. 2013 Feb 6;4:11. doi: 10.3389/fpls.2013.00011 (PMC3565376; doi:10.3389/fpls.2013.00011)
Supplement: Supplementary Tables S15–S57 — Raw data measured by nLC-MALDI MS/MS. Each excel sheet is grouped in two levels. The first level contains information for each identified accession ID. The first column gives the accession (UniProtKB, IMGAG, or EST-library by Franssen et al., 2012), the second column the coverage, the third column the number of peptide spectrum matches (#PSMs), the fourth column the number of peptides, the fifth column the number of amino acids (#AAs), the sixth column the molecular weight (MW in kDa), the seventh column the isoelectric point (pI), the eighth column the score, and the ninth column the description. The second level contains all peptide information for each accession ID. The second column gives the confidence icon (Low; Medium; High), the third column the peptide sequence, the fourth column the protein accessions, the fifth column the number of proteins, the sixth column the number of protein groups, the seventh column the activation type (Collision Induced Dissociation, CID), the eighth column the modifications, the ninth column the ion score, the 10th column the expectation value (exp. value), the 11th column the delta score (Δscore), the 12th column the rank, the 13th column the identity High, the 14th column the homology threshold, the 15th column the charge, the 16th column the mass to charge ratio in daltons (m/z), the 18th column the delta mass (ΔM, difference between the theoretical mass of the peptide and the experimental mass of the precursor ion), the 19th column the matched ions, and the 20th column the spectrum file. [file 38279_Schleiff_DataSheet10.ZIP › Table S44.xls]

## Sheet: Sheet1
Accession	Coverage	# PSMs	# Peptides	# AAs	MW [kDa]	calc. pI	Score	Description
O24293	50.6	46	46	996	109.953	6.30322	634.836	Chloroplast inner envelope protein, 110 kD (IEP110) OS=Pisum sativum PE=1 SV=1 - [O24293_PEA]
	Confidence Icon	Sequence	Protein Accessions	# Proteins	# Protein Groups	Activation Type	Modifications	IonScore	Exp Value	Δ Score	Rank	Identity High	Homology Threshold	Charge	m/z [Da]	ΔM [ppm]	Ions Matched	Spectrum File
	High	KLVEENISVALGILK	O24293;O24303	2	2	CID		108.04	3.17472e-08	0.638889	1	46		1	1625.92	-39.7445	20/155	pps_pisum_IE_trypsin_rep3.mgf
	High	VLSFNDLLISFKNHSDIDR	O24293	1	1	CID		99.29	3.84989e-07	0.727273	1	48	45	1	2233.09	-30.3397	12/203	pps_pisum_IE_trypsin_rep3.mgf
	High	LSDELAENLFR	O24293	1	1	CID		95.22	6.54708e-07	0.568421	1	46		1	1306.61	-39.9807	10/100	pps_pisum_IE_trypsin_rep3.mgf
	High	KQAEVLLADGQLTK	O24293;O24303	2	2	CID		89.73	2.51164e-06	0	1	46		1	1513.81	-30.2622	17/149	pps_pisum_IE_trypsin_rep3.mgf
	High	SSLGLDDPDAAAVHMEIGR	O24293;O24303	2	2	CID		89.11	1.99729e-06	0.707865	1	45	43	1	1953.83	-51.57	13/177	pps_pisum_IE_trypsin_rep3.mgf
	High	GVGPVSLVGGEYDADR	O24293;O24303	2	2	CID		87.28	3.7365e-06	0.701149	1	45	43	1	1590.72	-36.1543	11/139	pps_pisum_IE_trypsin_rep3.mgf
	High	LQYLLGINDSTAAALR	O24293;O24303	2	2	CID		84.61	8.51374e-06	0.670588	1	46	44	1	1718.84	-57.7014	13/157	pps_pisum_IE_trypsin_rep3.mgf
	High	LSNSLIQAVALLR	O24293;B9RVF9;O24303	3	3	CID		74.8	6.34845e-05	0.333333	1	45		1	1397.81	-26.2133	17/129	pps_pisum_IE_trypsin_rep3.mgf
	High	LATSAVIVAGAVAAGYGLGSR	O24293;O24303	2	2	CID		73.53	0.000118865	0.702703	1	47	38	1	1903.98	-44.457	22/195	pps_pisum_IE_trypsin_rep3.mgf
	High	AAFLQNLcDELHFDPQK	O24293;O24303	2	2	CID	C8(Carbamidomethyl)	68.1	0.000349243		4	46	38	1	2045.89	-39.946	10/165	pps_pisum_IE_trypsin_rep3.mgf
	High	ASELHEEIYR	O24293;O24303	2	2	CID		59.26	0.00255278	0.525424	2	46	43	1	1246.59	-12.0072	9/85	pps_pisum_IE_trypsin_rep3.mgf
	High	DAIASGVDGYDDETKK	O24293;O24303	2	2	CID		58.26	0.00174448	0.724138	1	43	31	1	1683.69	-45.8999	9/150	pps_pisum_IE_trypsin_rep3.mgf
	High	VLSFNDLLISFK	O24293	1	1	CID		55.92	0.00565793	0.571429	1	46	39	1	1395.74	-34.7509	8/118	pps_pisum_IE_trypsin_rep3.mgf
	High	EIGLSQEYAQK	O24293;O24303	2	2	CID		55.67	0.00534301	0.642857	1	45	36	1	1265.59	-38.3821	8/106	pps_pisum_IE_trypsin_rep3.mgf
	High	SSLGLDDPDAAAVHMEIGRK	O24293;O24303	2	2	CID		54.94	0.00702141	0.654545	1	46	35	1	2081.92	-52.4282	10/188	pps_pisum_IE_trypsin_rep3.mgf
	High	IVKDAIASGVDGYDDETKK	O24293;O24303	2	2	CID		52.77	0.0131517	0.584906	1	46	37	1	2023.96	-28.7265	9/204	pps_pisum_IE_trypsin_rep3.mgf
	High	MEDNKFAALNQLKNIFGLGKR	O24293;O24303	2	2	CID		48.47	0.0365795	0.458333	1	47	40	1	2407.21	-33.5207	10/214	pps_pisum_IE_trypsin_rep3.mgf
	Medium	KKKDDTEYIYLNQLGGILGLTGK	O24293;O24303	2	2	CID		46.93	0.0531202	0.340426	1	47	46	1	2567.33	-29.4201	19/256	pps_pisum_IE_trypsin_rep3.mgf
	Medium	KKDDTEYIYLNQLGGILGLTGK	O24293;O24303	2	2	CID		45.55	0.0708107	0.434783	1	47	41	1	2439.22	-38.2751	9/246	pps_pisum_IE_trypsin_rep3.mgf
	Medium	AVPGVSQVVEELEKVLSFNDLLISFKNHSDIDR	O24293	1	1	CID		41.64	0.156291	0.619048	1	46	30	1	3697.77	-47.7156	10/361	pps_pisum_IE_trypsin_rep3.mgf
	Medium	TFLTYcLTGDVVR	O24293;O24303	2	2	CID	C6(Carbamidomethyl)	40.43	0.184434	0.225	1	46	46	1	1544.7	-49.5858	8/117	pps_pisum_IE_trypsin_rep3.mgf
	Low	MGKPGQTEITLKDDLPEKDR	O24293	1	1	CID		39.75	0.255926	0.325	1	46	42	1	2271.08	-37.3176	7/211	pps_pisum_IE_trypsin_rep3.mgf
	Low	GVVcELAQNR	O24293;O24303	2	2	CID	C4(Carbamidomethyl)	38.82	0.26969	0.0769231	1	46		1	1145.55	-22.8932	7/81	pps_pisum_IE_trypsin_rep3.mgf
	Low	DSEDSLLETAEEEKFVF	O24293;O24303	2	2	CID		37.83	0.259066	0.447368	1	44	35	1	1987.84	-33.2378	11/159	pps_pisum_IE_trypsin_rep3.mgf
	Low	GVGPVSLVGGEYDADRKIEDLK	O24293;O24303	2	2	CID		36.8	0.519733	0.594595	1	46	30	1	2317.09	-50.5554	9/210	pps_pisum_IE_trypsin_rep3.mgf
	Low	AVPGVSQVVEELEKVLSFNDLLISFK	O24293	1	1	CID		36.27	0.892214	0.527778	1	48	31	1	2860.5	-24.4997	15/276	pps_pisum_IE_trypsin_rep3.mgf
	Low	SVGRDFDLGK	O24293;O24303	2	2	CID		35.45	0.626283	0.257143	1	46	40	1	1093.54	-20.86	7/99	pps_pisum_IE_trypsin_rep3.mgf
	Low	MQKEIGLSQEYAQK	O24293;O24303	2	2	CID		34.48	0.728194	0.117647	1	46	44	1	1652.76	-40.4784	7/144	pps_pisum_IE_trypsin_rep3.mgf
	Low	AVPSQTLSWEVSEELSDLYTIYLK	O24293;O24303	2	2	CID		32.55	1.38481	0.484848	1	46	31	1	2771.3	-37.9797	16/258	pps_pisum_IE_trypsin_rep3.mgf
	Low	TFLTYcLTGDVVRIPFGVEIK	O24293;O24303	2	2	CID	C6(Carbamidomethyl)	32.23	1.66376	0.40625	1	47	33	1	2428.21	-36.5642	12/214	pps_pisum_IE_trypsin_rep3.mgf
	Low	AAFLQNLcDELHFDPQKASELHEEIYR	O24293;O24303	2	2	CID	C8(Carbamidomethyl)	31.58	1.47964		4	46	27	1	3273.44	-39.1538	10/285	pps_pisum_IE_trypsin_rep3.mgf
	Low	MEDNKFAALNQLK	O24293;O24303	2	2	CID		29.67	2.24545	0.266667	1	46	35	1	1521.7	-46.9219	8/126	pps_pisum_IE_trypsin_rep3.mgf
	Low	IPFGVEIK	O24293;O24303	2	2	CID		27.22	4.80862		4	47	42	1	902.503	-35.3919	8/58	pps_pisum_IE_trypsin_rep3.mgf
	Low	LEVGDREGGVEQR	O24293;O24303	2	2	CID		26.7	4.16347		4	45	43	1	1443.66	-38.0414	7/130	pps_pisum_IE_trypsin_rep3.mgf
	Low	GLAEQAFR	O24293;O24303	2	2	CID		23.95	9.77656	0	1	46	33	1	891.446	-24.7607	5/66	pps_pisum_IE_trypsin_rep3.mgf
	Low	MGKPGQTEITLKDDLPEKDRADLYK	O24293	1	1	CID		23.6	9.70244		2	46	38	1	2861.27	-68.9485	9/269	pps_pisum_IE_trypsin_rep3.mgf
	Low	IVKDAIASGVDGYDDETKKSVR	O24293;O24303	2	2	CID		21.74	17.0861	0.318182	1	47	28	1	2366.16	-26.5034	5/240	pps_pisum_IE_trypsin_rep3.mgf
	Low	GVGPVSLVGGEYDADRKIEDLKLLYR	O24293;O24303	2	2	CID		21.52	18.6374	0.5	1	47	25	1	2862.39	-52.7956	7/254	pps_pisum_IE_trypsin_rep3.mgf
	Low	VMLcVPQQTVEAAHAEIcGNLFEK	O24293;O24303	2	2	CID	C4(Carbamidomethyl), C18(Carbamidomethyl)	20.59	19.6061	0.333333	1	46	28	1	2744.19	-48.2435	6/247	pps_pisum_IE_trypsin_rep3.mgf
	Low	LIYVSNIVFGDASSFLLPWKR	O24293;O24303	2	2	CID		20.44	23.0905		2	47	34	1	2425.25	-32.5456	5/215	pps_pisum_IE_trypsin_rep3.mgf
	Low	EAEAILLDITRK	O24293;O24303	2	2	CID		19.93	24.7929		8	46	34	1	1371.72	-49.4308	9/110	pps_pisum_IE_trypsin_rep3.mgf
	Low	IPFGVEIKK	O24293;O24303	2	2	CID		19.85	25.7647	0	1	46	32	1	1030.55	-78.0318	9/69	pps_pisum_IE_trypsin_rep3.mgf
	Low	GLAEQAFRK	O24293;O24303	2	2	CID		17.85	42.4511		4	47	33	1	1019.54	-19.7623	9/77	pps_pisum_IE_trypsin_rep3.mgf
	Low	NIFGLGKR	A5B1M8;O24293;B9RVF9;O24303;D7SJM2	7	5	CID		15.95	63.6679		4	46	34	1	904.508	-31.4992	7/79	pps_pisum_IE_trypsin_rep3.mgf
	Low	ELKESNVDLDSMVSVSLRETIFKK	O24293;O24303	2	2	CID		13.54	110.025		6	46	28	1	2767.33	-46.746	5/268	pps_pisum_IE_trypsin_rep3.mgf
	Low	VFKVTESQVEVAIRDNAQR	O24293;O24303	2	2	CID		11.54	206.87		3	47	25	1	2189.05	-53.4073	6/200	pps_pisum_IE_trypsin_rep3.mgf
O24303	44.78	40	40	996	109.914	6.40479	497.998	IAP100 OS=Pisum sativum PE=2 SV=1 - [O24303_PEA]
	Confidence Icon	Sequence	Protein Accessions	# Proteins	# Protein Groups	Activation Type	Modifications	IonScore	Exp Value	Δ Score	Rank	Identity High	Homology Threshold	Charge	m/z [Da]	ΔM [ppm]	Ions Matched	Spectrum File
	High	KLVEENISVALGILK	O24293;O24303	2	2	CID		108.04	3.17472e-08	0.638889	1	46		1	1625.92	-39.7445	20/155	pps_pisum_IE_trypsin_rep3.mgf
	High	KQAEVLLADGQLTK	O24293;O24303	2	2	CID		89.73	2.51164e-06	0	1	46		1	1513.81	-30.2622	17/149	pps_pisum_IE_trypsin_rep3.mgf
	High	SSLGLDDPDAAAVHMEIGR	O24293;O24303	2	2	CID		89.11	1.99729e-06	0.707865	1	45	43	1	1953.83	-51.57	13/177	pps_pisum_IE_trypsin_rep3.mgf
	High	GVGPVSLVGGEYDADR	O24293;O24303	2	2	CID		87.28	3.7365e-06	0.701149	1	45	43	1	1590.72	-36.1543	11/139	pps_pisum_IE_trypsin_rep3.mgf
	High	LQYLLGINDSTAAALR	O24293;O24303	2	2	CID		84.61	8.51374e-06	0.670588	1	46	44	1	1718.84	-57.7014	13/157	pps_pisum_IE_trypsin_rep3.mgf
	High	LSNSLIQAVALLR	O24293;B9RVF9;O24303	3	3	CID		74.8	6.34845e-05	0.333333	1	45		1	1397.81	-26.2133	17/129	pps_pisum_IE_trypsin_rep3.mgf
	High	LATSAVIVAGAVAAGYGLGSR	O24293;O24303	2	2	CID		73.53	0.000118865	0.702703	1	47	38	1	1903.98	-44.457	22/195	pps_pisum_IE_trypsin_rep3.mgf
	High	AAFLQNLcDELHFDPQK	O24293;O24303	2	2	CID	C8(Carbamidomethyl)	68.1	0.000349243		4	46	38	1	2045.89	-39.946	10/165	pps_pisum_IE_trypsin_rep3.mgf
	High	ASELHEEIYR	O24293;O24303	2	2	CID		59.26	0.00255278	0.525424	2	46	43	1	1246.59	-12.0072	9/85	pps_pisum_IE_trypsin_rep3.mgf
	High	DAIASGVDGYDDETKK	O24293;O24303	2	2	CID		58.26	0.00174448	0.724138	1	43	31	1	1683.69	-45.8999	9/150	pps_pisum_IE_trypsin_rep3.mgf
	High	EIGLSQEYAQK	O24293;O24303	2	2	CID		55.67	0.00534301	0.642857	1	45	36	1	1265.59	-38.3821	8/106	pps_pisum_IE_trypsin_rep3.mgf
	High	SSLGLDDPDAAAVHMEIGRK	O24293;O24303	2	2	CID		54.94	0.00702141	0.654545	1	46	35	1	2081.92	-52.4282	10/188	pps_pisum_IE_trypsin_rep3.mgf
	High	IVKDAIASGVDGYDDETKK	O24293;O24303	2	2	CID		52.77	0.0131517	0.584906	1	46	37	1	2023.96	-28.7265	9/204	pps_pisum_IE_trypsin_rep3.mgf
	High	MEDNKFAALNQLKNIFGLGKR	O24293;O24303	2	2	CID		48.47	0.0365795	0.458333	1	47	40	1	2407.21	-33.5207	10/214	pps_pisum_IE_trypsin_rep3.mgf
	Medium	KKKDDTEYIYLNQLGGILGLTGK	O24293;O24303	2	2	CID		46.93	0.0531202	0.340426	1	47	46	1	2567.33	-29.4201	19/256	pps_pisum_IE_trypsin_rep3.mgf
	Medium	KKDDTEYIYLNQLGGILGLTGK	O24293;O24303	2	2	CID		45.55	0.0708107	0.434783	1	47	41	1	2439.22	-38.2751	9/246	pps_pisum_IE_trypsin_rep3.mgf
	Medium	TFLTYcLTGDVVR	O24293;O24303	2	2	CID	C6(Carbamidomethyl)	40.43	0.184434	0.225	1	46	46	1	1544.7	-49.5858	8/117	pps_pisum_IE_trypsin_rep3.mgf
	Low	GVVcELAQNR	O24293;O24303	2	2	CID	C4(Carbamidomethyl)	38.82	0.26969	0.0769231	1	46		1	1145.55	-22.8932	7/81	pps_pisum_IE_trypsin_rep3.mgf
	Low	DSEDSLLETAEEEKFVF	O24293;O24303	2	2	CID		37.83	0.259066	0.447368	1	44	35	1	1987.84	-33.2378	11/159	pps_pisum_IE_trypsin_rep3.mgf
	Low	GVGPVSLVGGEYDADRKIEDLK	O24293;O24303	2	2	CID		36.8	0.519733	0.594595	1	46	30	1	2317.09	-50.5554	9/210	pps_pisum_IE_trypsin_rep3.mgf
	Low	SVGRDFDLGK	O24293;O24303	2	2	CID		35.45	0.626283	0.257143	1	46	40	1	1093.54	-20.86	7/99	pps_pisum_IE_trypsin_rep3.mgf
	Low	MQKEIGLSQEYAQK	O24293;O24303	2	2	CID		34.48	0.728194	0.117647	1	46	44	1	1652.76	-40.4784	7/144	pps_pisum_IE_trypsin_rep3.mgf
	Low	AVPSQTLSWEVSEELSDLYTIYLK	O24293;O24303	2	2	CID		32.55	1.38481	0.484848	1	46	31	1	2771.3	-37.9797	16/258	pps_pisum_IE_trypsin_rep3.mgf
	Low	TFLTYcLTGDVVRIPFGVEIK	O24293;O24303	2	2	CID	C6(Carbamidomethyl)	32.23	1.66376	0.40625	1	47	33	1	2428.21	-36.5642	12/214	pps_pisum_IE_trypsin_rep3.mgf
	Low	AAFLQNLcDELHFDPQKASELHEEIYR	O24293;O24303	2	2	CID	C8(Carbamidomethyl)	31.58	1.47964		4	46	27	1	3273.44	-39.1538	10/285	pps_pisum_IE_trypsin_rep3.mgf
	Low	MEDNKFAALNQLK	O24293;O24303	2	2	CID		29.67	2.24545	0.266667	1	46	35	1	1521.7	-46.9219	8/126	pps_pisum_IE_trypsin_rep3.mgf
	Low	IPFGVEIK	O24293;O24303	2	2	CID		27.22	4.80862		4	47	42	1	902.503	-35.3919	8/58	pps_pisum_IE_trypsin_rep3.mgf
	Low	LEVGDREGGVEQR	O24293;O24303	2	2	CID		26.7	4.16347		4	45	43	1	1443.66	-38.0414	7/130	pps_pisum_IE_trypsin_rep3.mgf
	Low	GLAEQAFR	O24293;O24303	2	2	CID		23.95	9.77656	0	1	46	33	1	891.446	-24.7607	5/66	pps_pisum_IE_trypsin_rep3.mgf
	Low	AYVSDALSSGR	O24303	1	1	CID		23.76	7.71318		2	45	38	1	1125.55	-3.96861	12/92	pps_pisum_IE_trypsin_rep3.mgf
	Low	IVKDAIASGVDGYDDETKKSVR	O24293;O24303	2	2	CID		21.74	17.0861	0.318182	1	47	28	1	2366.16	-26.5034	5/240	pps_pisum_IE_trypsin_rep3.mgf
	Low	GVGPVSLVGGEYDADRKIEDLKLLYR	O24293;O24303	2	2	CID		21.52	18.6374	0.5	1	47	25	1	2862.39	-52.7956	7/254	pps_pisum_IE_trypsin_rep3.mgf
	Low	VMLcVPQQTVEAAHAEIcGNLFEK	O24293;O24303	2	2	CID	C4(Carbamidomethyl), C18(Carbamidomethyl)	20.59	19.6061	0.333333	1	46	28	1	2744.19	-48.2435	6/247	pps_pisum_IE_trypsin_rep3.mgf
	Low	LIYVSNIVFGDASSFLLPWKR	O24293;O24303	2	2	CID		20.44	23.0905		2	47	34	1	2425.25	-32.5456	5/215	pps_pisum_IE_trypsin_rep3.mgf
	Low	EAEAILLDITRK	O24293;O24303	2	2	CID		19.93	24.7929		8	46	34	1	1371.72	-49.4308	9/110	pps_pisum_IE_trypsin_rep3.mgf
	Low	IPFGVEIKK	O24293;O24303	2	2	CID		19.85	25.7647	0	1	46	32	1	1030.55	-78.0318	9/69	pps_pisum_IE_trypsin_rep3.mgf
	Low	GLAEQAFRK	O24293;O24303	2	2	CID		17.85	42.4511		4	47	33	1	1019.54	-19.7623	9/77	pps_pisum_IE_trypsin_rep3.mgf
	Low	NIFGLGKR	A5B1M8;O24293;B9RVF9;O24303;D7SJM2	7	5	CID		15.95	63.6679		4	46	34	1	904.508	-31.4992	7/79	pps_pisum_IE_trypsin_rep3.mgf
	Low	ELKESNVDLDSMVSVSLRETIFKK	O24293;O24303	2	2	CID		13.54	110.025		6	46	28	1	2767.33	-46.746	5/268	pps_pisum_IE_trypsin_rep3.mgf
	Low	VFKVTESQVEVAIRDNAQR	O24293;O24303	2	2	CID		11.54	206.87		3	47	25	1	2189.05	-53.4073	6/200	pps_pisum_IE_trypsin_rep3.mgf
Q43715	40.05	25	23	809	88.2144	7.40088	453.079	Protein TOC75, chloroplastic OS=Pisum sativum GN=TOC75 PE=1 SV=1 - [TOC75_PEA]
	Confidence Icon	Sequence	Protein Accessions	# Proteins	# Protein Groups	Activation Type	Modifications	IonScore	Exp Value	Δ Score	Rank	Identity High	Homology Threshold	Charge	m/z [Da]	ΔM [ppm]	Ions Matched	Spectrum File
	High	VLPNGAISADGPPTTLSGTGIDR	Q43715	1	1	CID		104.99	7.92519e-08	0.714286	1	46		1	2209.08	-30.5201	14/243	pps_pisum_IE_trypsin_rep3.mgf
	High	LGNVVEGNTEGPVVQR	Q43715	1	1	CID		93.68	9.62477e-07	0.734043	1	46	42	1	1667.81	-36.102	12/160	pps_pisum_IE_trypsin_rep3.mgf
	High	YKISDILFFDR	Q43715	1	1	CID		92.3	1.39061e-06	0.663043	1	46		1	1416.72	-25.1506	10/111	pps_pisum_IE_trypsin_rep3.mgf
	High	FTYGLVMEEIITR	Q43715	1	1	CID		91.09	2.8543e-06	0.758242	1	48	40	1	1571.76	-33.1092	10/117	pps_pisum_IE_trypsin_rep3.mgf
	High	AEYAVDHNSGTGAVFFR	Q43715;D7SKB5	3	2	CID		83.69	6.78863e-06	0.714286	1	44	41	1	1840.77	-48.8715	20/170	pps_pisum_IE_trypsin_rep3.mgf
	High	TNADGSLGLTISFAESMWER	Q43715	1	1	CID		74.43	6.6195e-05	0.716216	1	45	37	1	2184.95	-35.4797	13/225	pps_pisum_IE_trypsin_rep3.mgf
	High	KLSPVFTGGPGVDEVPSIWVDR	Q43715	1	1	CID		72.32	0.000142607	0.694444	1	46	38	1	2355.12	-46.686	11/247	pps_pisum_IE_trypsin_rep3.mgf
	High	FVNGTIVGSR	Q43715	1	1	CID		69.89	0.000241485	0.471429	1	46		1	1049.56	-11.3107	9/95	pps_pisum_IE_trypsin_rep3.mgf
	High	MEYAHPYLDGVDNPR	Q43715	1	1	CID		58.58	0.00231262	0.677966	1	45	34	1	1776.76	-25.1927	10/139	pps_pisum_IE_trypsin_rep3.mgf
	High	SAEVSTEWSIVPGR	Q43715	12	1	CID		52.86	0.0120745		2	46		1	1517.71	-31.4944	11/125	pps_pisum_IE_trypsin_rep3.mgf
	High	LSPVFTGGPGVDEVPSIWVDR	Q43715	1	1	CID		47.64	0.0402702	0.375	1	46	45	1	2227.04	-46.1965	9/197	pps_pisum_IE_trypsin_rep3.mgf
	High	GYNMGEIGAAR	Q43715	1	1	CID		46.86	0.0282337	0.659574	1	44	31	1	1138.5	-23.0401	8/101	pps_pisum_IE_trypsin_rep3.mgf
	Medium	SEDWDSHELPADITVLLGR	Q43715	1	1	CID		44.34	0.0801325	0.568182	1	46	33	1	2152.97	-39.2193	10/175	pps_pisum_IE_trypsin_rep3.mgf
	Low	MAFLQANITR	Q43715	20	1	CID		39.97	0.236342	0.525	1	46	33	1	1164.57	-41.6903	6/83	pps_pisum_IE_trypsin_rep3.mgf
	Low	NMFQVDQGLGVGSNFPFFNR	Q43715	1	1	CID		34.98	0.657613	0.457143	1	46	33	1	2273.99	-38.3297	7/211	pps_pisum_IE_trypsin_rep3.mgf
	Low	GGRPTLASLQPGGTITFEHR	Q43715	1	1	CID		33.44	1.13009	0.393939	1	46	34	1	2095	-51.2226	8/214	pps_pisum_IE_trypsin_rep3.mgf
	Low	ISDILFFDR	Q43715	1	1	CID		32.3	1.07953	0.25	1	45	38	1	1125.55	-39.88	7/77	pps_pisum_IE_trypsin_rep3.mgf
	Low	SKVETQDSFLDMVSLKPGGVYTK	Q43715	1	1	CID		32.2	1.60648	0.34375	1	47	35	1	2529.18	-44.1374	15/261	pps_pisum_IE_trypsin_rep3.mgf
	Low	ANITENFSR	Q43715	1	1	CID		32.18	1.07696		2	45		1	1051.49	-23.7199	6/87	pps_pisum_IE_trypsin_rep3.mgf
	Low	GNPTVVYRR	Q43715	1	1	CID		27.78	4.29324	0.25	1	47	35	1	1061.55	-34.4697	5/83	pps_pisum_IE_trypsin_rep3.mgf
	Low	VQSWYHEEGYAcAQVVNFGNLNTR	Q43715	1	1	CID	C12(Carbamidomethyl)	23.74	6.17667	0.416667	1	44	28	1	2842.15	-51.1849	6/269	pps_pisum_IE_trypsin_rep3.mgf
	Low	ELPKQLLPGHTFNIEAGK	Q43715	1	1	CID		17.78	44.5013		2	47	32	1	1991.98	-54.6598	7/195	pps_pisum_IE_trypsin_rep3.mgf
	Low	TNADGSLGLTISFAESmWER	Q43715	1	1	CID	M17(Oxidation)	16.46	39.0702		10	45	33	1	2200.93	-39.9357	6/225	pps_pisum_IE_trypsin_rep3.mgf
	Low	GNPTVVYR	Q43715	1	1	CID		12.45	140.672		3	46	27	1	905.451	-36.9105	6/72	pps_pisum_IE_trypsin_rep3.mgf
	Low	GYNmGEIGAAR	Q43715	1	1	CID	M4(Oxidation)	11.99	102.229		8	45	28	1	1154.48	-40.8377	7/101	pps_pisum_IE_trypsin_rep3.mgf
A4V8H9	46.81	19	19	470	52.0174	6.91748	339.513	Ribulose 1,5 biphosphate carboxylase/oxygenase (Fragment) OS=Cyclopia genistoides GN=rbcL PE=3 SV=1 - [A4V8H9_9FABA]
	Confidence Icon	Sequence	Protein Accessions	# Proteins	# Protein Groups	Activation Type	Modifications	IonScore	Exp Value	Δ Score	Rank	Identity High	Homology Threshold	Charge	m/z [Da]	ΔM [ppm]	Ions Matched	Spectrum File
	High	LTYYTPDYKTKDTDILAAFR	Q32924;B2Y4T2;O47272;A4V8H9;Q9GEQ4;Q5J9S8;Q32515;O47061	146	8	CID		107.91	3.83089e-08		6	46		1	2395.07	-63.5353	15/204	pps_pisum_IE_trypsin_rep3.mgf
	High	VTPQPGVPPEEAGAAVAAESSTGTWTTVWTDGLTSLDR	Q71N62;C7AQS9;Q9TI22;Q33550;C7AQU8;P36484;P36489;Q33245;Q32800;Q6RIC2;Q9TJY5;Q9MV92;Q32816;Q4KUE0;Q95CD5;O98553;B6GUY1;Q9GD60;Q33531;Q8HUZ4;Q8HUY4;A6XHX2;D3J8E7;D8V9G2;P94043;Q36667;Q8SKV4;P94086;Q33514;P93976;Q9GD57;C8YPK4;Q32443;Q33496;Q33268;O03607;Q33539;Q8HUZ7;Q36683;Q8SKV6;Q8HUY8;Q8HU48;A8DPF0;B6GUR0;P93987;Q33620;P94067;P94054;Q9TI88;D2CN03;Q9XQM5;A0ZQY2;D8V9A9;D8V9C3;P92468;P94039;P94042;…	13123	330	CID		107.85	4.52073e-08		5	47		1	3854.67	-53.3409	17/435	pps_pisum_IE_trypsin_rep3.mgf
	High	TFQGPPHGIQVER	Q6PSM7;Q71N62;C7AQS9;Q9TI22;Q33550;Q29VE5;C7AQU8;Q9GEB9;Q33245;Q32800;Q6RIC2;Q9TJY5;Q8MAK5;Q9MV92;Q4KUE0;O63121;P94108;B6GUY1;Q9GD60;Q33531;Q8HUZ4;Q8HUY4;A6XHX2;D3J8E7;D8V9G2;P94043;Q36667;Q8SKV4;P94086;Q33514;P93976;Q9GD57;Q9TKH0;C8YPK4;Q33527;A8DPF8;Q33496;Q33268;Q8HUZ7;O20266;Q36683;Q8SKV6;Q8HUY8;Q8HU48;A8DPF0;B6GUR0;O63147;Q8MAK6;P94067;P94054;Q33440;Q9TI88;D2CN03;Q9XQM5;Q33579;A0ZQY2;D8V9A9;…	19129	435	CID		97.01	7.85689e-07		5	48		1	1465.73	-16.6619	11/139	pps_pisum_IE_trypsin_rep3.mgf
	High	YGRPLLGcTIKPK	B8YGX4;Q6PSM7;Q71N62;C7AQS9;Q9TI22;O98435;Q33550;Q29VE5;C7AQU8;Q9GEB9;P36484;P36489;Q33245;Q32800;Q6RIC2;Q8MAK5;Q9MV92;Q32816;Q4KUE0;O63121;O98553;P94108;B6GUY1;Q9GD60;Q33531;Q8HUZ4;Q8HUY4;A6XHX2;D3J8E7;D8V9G2;P94043;Q36667;Q8SKV4;P94086;Q33514;Q9GD57;Q9TKH0;C8YPK4;Q32443;A8DPF8;Q33496;Q33268;O03607;Q33539;Q8HUZ7;O20266;Q8SKV6;Q8HUY8;Q8HU48;A8DPF0;B6GUR0;O63147;Q33620;Q8MAK6;P94067;P94054;Q33440;…	22107	460	CID	C8(Carbamidomethyl)	70.92	0.000326325		4	49		1	1502.79	-37.8929	10/120	pps_pisum_IE_trypsin_rep3.mgf
	High	GGLDFTKDDENVNSQPFMR	B8YGX4;Q6PSM7;Q71N62;C7AQS9;Q9TI22;O98435;Q33550;Q29VE5;C7AQU8;Q9GEB9;P36484;P36489;Q33245;Q32800;Q9TJY5;Q8MAK5;Q32816;Q4KUE0;O63121;O98553;B6GUY1;Q9GD60;Q33531;Q8HUZ4;Q8HUY4;A6XHX2;D3J8E7;D8V9G2;P94043;Q36667;Q8SKV4;P94086;P93976;Q9GD57;C8YPK4;Q33527;Q32443;A8DPF8;Q33496;O03607;Q33539;Q8HUZ7;O20266;Q36683;Q8SKV6;Q8HUY8;Q8HU48;A8DPF0;B6GUR0;P93987;O63147;Q33620;Q8MAK6;P94067;P94054;Q33440;Q9TI88;…	22231	469	CID		69.65	0.00026709		2	46		1	2169.88	-51.2961	11/193	pps_pisum_IE_trypsin_rep3.mgf
	High	FLFcAEAIYK	Q6PSM7;C7AQS9;Q9TI22;Q29VE5;Q33245;Q6RIC2;Q32816;A6XHX2;D3J8E7;C8YPK4;Q33539;Q8HUZ7;Q36683;A8DPF0;B6GUR0;Q33620;Q8MAK6;Q9XQM5;A0ZQY2;Q7YKW5;A5Y0S8;D6C5Z0;B7P0F0;Q36637;A0PDA4;Q32224;Q8HT77;A5X4I3;Q33323;A5X4L3;Q6LA00;Q8MAK2;Q8MCX9;Q95E64;Q05554;P28392;P04717;P36487;Q05993;Q8MCY0;O98994;Q9MTF6;O47274;Q36650;A0PDB4;B3THH2;B8PRP3;D1KWX9;Q9BA14;O20211;O20274;O47275;O47273;O78309;A1XM40;A5X4B5;A5X4C4;…	5539	185	CID	C4(Carbamidomethyl)	68.33	0.00043904		5	47		1	1261.58	-42.0152	13/76	pps_pisum_IE_trypsin_rep3.mgf
	High	EIKFEFPAMDTL	Q4KUE0;Q8HUZ4;C8YPK4;P04717;O98994;O03615;D1KWX9;Q3T5L5;Q646K6;Q4KUD6;O03616;O03647;A4V8H9;O03612;O03648;Q3T5L7;Q8HUX6;O03622;O98756;Q9TID6;Q7YKH2;Q95F08;Q71N79;O98999;O20363;Q9GG54;O03643;Q9GGI0;Q9TID5;O20310;O03653;Q8SLK3;P92351;Q71N77	776	34	CID		63.45	0.000851635	0	2	45		1	1440.66	-35.3389	8/118	pps_pisum_IE_trypsin_rep3.mgf
	High	LTYYTPDYKTK	Q32924;B2Y4T2;O47272;A4V8H9;Q9GEQ4;Q5J9S8;Q32515;O47061	171	8	CID		61.96	0.00125449		4	45		1	1392.63	-56.9905	7/101	pps_pisum_IE_trypsin_rep3.mgf
	High	WSPELAAAcEVWK	O98435;Q33550;Q29VE5;P36489;Q33245;Q6RIC2;Q9TJY5;Q9MV92;Q32816;Q4KUE0;Q95CD5;O63121;O98553;P94108;Q8HUZ4;Q8HUY4;A6XHX2;D3J8E7;P94043;Q36667;P94086;Q33514;P93976;C8YPK4;Q33527;Q32443;A8DPF8;Q33268;Q33539;Q8HUZ7;O20266;Q36683;Q8SKV6;Q8HUY8;Q8HU48;A8DPF0;P93987;O63147;Q33620;P94067;P94054;Q33440;Q9TI88;D2CN03;Q9XQM5;Q33579;D8V9A9;P92468;P94039;Q7YKW5;A5Y0S8;D6C5Z0;Q42903;O63185;Q9TI00;P94041;P94046;…	7073	249	CID	C9(Carbamidomethyl)	61.24	0.0014683		3	45		1	1546.66	-48.2712	10/115	pps_pisum_IE_trypsin_rep3.mgf
	High	DTDILAAFR	Q6PSM7;C7AQS9;Q9TI22;O98435;Q33550;Q29VE5;C7AQU8;P36484;P36489;Q33245;Q32800;Q6RIC2;Q9TJY5;Q8MAK5;Q9MV92;Q32816;Q4KUE0;Q95CD5;O63121;P94108;B6GUY1;Q9GD60;Q33531;Q8HUZ4;A6XHX2;D3J8E7;P94043;Q36667;P94086;Q33514;P93976;Q9GD57;Q9TKH0;C8YPK4;Q33527;A8DPF8;Q33496;Q33268;O03607;Q8HUZ7;O20266;Q36683;Q8SKV6;Q8HUY8;A8DPF0;B6GUR0;P93987;O63147;Q33620;P94067;P94054;Q33440;Q9TI88;D2CN03;Q9XQM5;Q33579;A0ZQY2;…	17751	407	CID		57.04	0.00657362	0	1	48		1	1021.5	-32.1501	8/74	pps_pisum_IE_trypsin_rep3.mgf
	Medium	EITLGFVDLLR	C7AQS9;C7AQU8;Q33245;Q6RIC2;Q8HUZ4;Q8HUY4;D3J8E7;Q33539;Q8HUZ7;Q8HUY8;Q8MAK6;D2CN03;Q9XQM5;A5Y0S8;D6C5Z0;Q42903;Q8HDA1;Q9TLI7;A5X4I3;A5X4L3;E0DA51;Q8MAK2;Q8MCX9;Q05554;P04717;A5BTM9;Q8MCY0;O47274;O03615;Q8MAT5;Q36650;Q71N78;Q4VI97;B8PRP3;D1KWX9;O47275;O47068;O47273;Q9MS05;O78309;Q4VI95;A4F4H5;C0J9S0;C7AQR7;C7AQU0;B3SHH2;O98760;Q32924;Q3T5L5;Q4VIC2;B2Y4T2;Q39972;Q5SCK9;B7VFB6;Q29S37;Q32555;O03616;…	4913	192	CID		41.11	0.216582		5	47	47	1	1275.7	-22.1692	12/97	pps_pisum_IE_trypsin_rep3.mgf
	Low	DNGLLLHIHR	B8YGX4;C7AQS9;Q9TI22;Q33550;Q29VE5;C7AQU8;Q9GEB9;P36484;P36489;Q33245;Q32800;Q6RIC2;Q9TJY5;Q8MAK5;Q9MV92;Q32816;Q4KUE0;O98553;B6GUY1;Q9GD60;Q33531;Q8HUZ4;Q8HUY4;A6XHX2;D3J8E7;D8V9G2;P94043;Q36667;Q8SKV4;Q33514;Q9GD57;Q9TKH0;C8YPK4;Q33527;Q32443;A8DPF8;Q33496;Q33268;Q33539;Q8HUZ7;Q36683;Q8SKV6;Q8HUY8;Q8HU48;A8DPF0;B6GUR0;P93987;O63147;Q33620;Q8MAK6;P94067;P94054;Q33440;Q9TI88;D2CN03;Q9XQM5;Q33579;…	20168	469	CID		38.66	0.499426		9	48		1	1187.62	-39.2477	5/97	pps_pisum_IE_trypsin_rep3.mgf
	Low	LSGGDHIHAGTVVGK	Q9GEB9;Q33245;Q32816;O63121;O98553;Q8HUZ4;Q8HUY4;D8V9G2;Q33539;Q8HUZ7;Q8HUY8;Q8HU48;P94067;D8V9C3;D6C5Z0;O63185;Q49M33;Q33323;Q8HUY5;Q8MAK2;Q3MKL9;P04717;A5BTM9;Q9MSR5;Q8MG83;Q8MAT5;Q36650;Q85XM1;Q4VI97;Q9BB40;Q4VI95;A5X4B5;A5X4C4;O98760;Q6JXN8;Q4VIC2;Q1AE41;Q09W32;Q33198;Q95668;Q09W22;A4V8H9;A5PF92;Q9GE59;Q4VIC1;Q4VI79;A5H767;Q4VI80;A0PDI3;Q8MAN3;Q8HTE8;Q710L6;B2CS02;O98359;Q6JXV8;A8JY23;Q9GEE4;…	3408	88	CID		38.3	0.412087		4	47		1	1447.73	-22.3936	8/134	pps_pisum_IE_trypsin_rep3.mgf
	Low	AVYEcLR	B8YGX4;Q71N62;C7AQS9;O98435;Q33550;Q29VE5;C7AQU8;Q9GEB9;P36484;P36489;Q33245;Q8MAK5;Q9MV92;Q32816;Q4KUE0;O63121;O98553;P94108;B6GUY1;Q9GD60;Q33531;Q8HUZ4;Q8HUY4;A6XHX2;D3J8E7;D8V9G2;P94043;Q36667;Q8SKV4;P94086;Q33514;P93976;Q9GD57;C8YPK4;Q33527;Q32443;A8DPF8;Q33496;Q33539;O20266;Q36683;Q8SKV6;Q8HUY8;Q8HU48;A8DPF0;B6GUR0;P93987;O63147;Q33620;Q8MAK6;P94067;P94054;Q33440;Q9TI88;D2CN03;Q9XQM5;A0ZQY2;…	21453	462	CID	C5(Carbamidomethyl)	34.96	0.837587	0	1	47	40	1	910.423	-24.5548	6/51	pps_pisum_IE_trypsin_rep3.mgf
	Low	NHGMHFR	Q9TI22;Q33550;C7AQU8;Q9GEB9;P36484;P36489;Q33245;Q32800;Q6RIC2;Q9TJY5;Q8MAK5;Q9MV92;Q32816;Q95CD5;O63121;O98553;B6GUY1;Q9GD60;Q33531;Q8HUZ4;Q8HUY4;A6XHX2;D3J8E7;D8V9G2;Q8SKV4;P94086;Q33514;P93976;C8YPK4;Q33527;Q32443;A8DPF8;Q33496;Q33268;O03607;Q33539;O20266;Q36683;Q8SKV6;Q8HUY8;Q8HU48;A8DPF0;B6GUR0;P93987;O63147;Q33620;P94067;P94054;Q33440;Q9TI88;D2CN03;Q9XQM5;Q33579;A0ZQY2;D8V9A9;D8V9C3;P92468;…	14981	348	CID		30.3	1.6905	0	1	45	29	1	898.396	-15.6293	5/68	pps_pisum_IE_trypsin_rep3.mgf
	Low	DRFLFcAEAIYK	Q6PSM7;C7AQS9;Q9TI22;Q29VE5;Q33245;Q6RIC2;Q32816;A6XHX2;D3J8E7;C8YPK4;Q33539;Q8HUZ7;Q36683;A8DPF0;B6GUR0;Q33620;Q8MAK6;Q9XQM5;A0ZQY2;Q7YKW5;A5Y0S8;D6C5Z0;B7P0F0;Q36637;A0PDA4;Q32224;Q8HT77;A5X4I3;Q33323;A5X4L3;Q8MAK2;Q8MCX9;Q95E64;Q05554;P28392;P04717;P36487;Q05993;Q8MCY0;O98994;Q9MTF6;O47274;Q36650;A0PDB4;B3THH2;B8PRP3;D1KWX9;Q9BA14;O20211;O20274;O47275;O47273;O78309;A1XM40;A5X4B5;A5X4C4;C7AQR7;…	5509	180	CID	C6(Carbamidomethyl)	28.47	3.62139		4	47	43	1	1532.69	-41.7405	7/126	pps_pisum_IE_trypsin_rep3.mgf
	Low	LEGEREITLGFVDLLR	C7AQS9;C7AQU8;Q33245;Q6RIC2;Q8HUZ4;Q8HUY4;D3J8E7;Q33539;Q8HUZ7;Q8HUY8;Q8MAK6;D2CN03;Q9XQM5;A5Y0S8;D6C5Z0;Q42903;Q8HDA1;A5X4I3;A5X4L3;E0DA51;Q8MAK2;Q8MCX9;Q05554;P04717;A5BTM9;Q8MCY0;O47274;O03615;Q8MAT5;Q36650;Q71N78;Q4VI97;B8PRP3;D1KWX9;O47275;O47068;O47273;Q9MS05;O78309;Q4VI95;A4F4H5;C0J9S0;C7AQU0;B3SHH2;O98760;Q32924;Q3T5L5;Q4VIC2;B2Y4T2;Q39972;Q5SCK9;B7VFB6;Q29S37;Q32555;O03616;Q33198;Q9XQL8;…	4879	182	CID		22.12	19.4645		7	47	37	1	1859.96	-33.6788	9/167	pps_pisum_IE_trypsin_rep3.mgf
	Low	GHYLNATAGTcEEMIKR	Q33550;Q29VE5;P36484;P36489;Q33245;Q6RIC2;Q9TJY5;Q32816;Q4KUE0;O98553;P94108;B6GUY1;Q8HUZ4;Q8HUY4;A6XHX2;P94043;Q36667;Q9GD57;Q33527;Q32443;A8DPF8;Q33268;Q8HUZ7;Q36683;Q8HUY8;Q8HU48;B6GUR0;Q8MAK6;P94067;Q9TI88;D2CN03;Q9XQM5;Q33579;A0ZQY2;D8V9A9;D8V9C3;P94039;A5Y0S8;O63185;Q9TI00;Q8HDA1;P94041;P94046;P92469;Q8WKU6;B7P0F0;Q36637;Q37357;P93986;Q9GDQ2;Q8HT77;Q33323;A5X4L3;Q6LA00;E5KUU8;Q8HUY5;Q39288;…	7088	231	CID	C11(Carbamidomethyl)	19.96	26.613		9	47	38	1	1950.87	-22.6772	11/168	pps_pisum_IE_trypsin_rep3.mgf
	Low	ALRLEDLR	B8YGX4;Q6PSM7;Q71N62;C7AQS9;Q9TI22;Q33550;Q29VE5;C7AQU8;Q9GEB9;P36484;P36489;Q33245;Q32800;Q6RIC2;Q9TJY5;Q8MAK5;Q9MV92;Q32816;Q4KUE0;O63121;O98553;B6GUY1;Q8HUZ4;Q8HUY4;A6XHX2;D3J8E7;D8V9G2;Q36667;Q8SKV4;P94086;Q33514;P93976;Q9GD57;C8YPK4;Q33527;Q32443;A8DPF8;Q33496;Q33268;O03607;Q33539;Q8HUZ7;O20266;Q36683;Q8HUY8;Q8HU48;A8DPF0;P93987;O63147;Q8MAK6;P94067;P94054;Q33440;Q9TI88;D2CN03;Q9XQM5;A0ZQY2;…	22872	455	CID		17.59	57.5728		8	48	32	1	985.546	-33.7288	5/70	pps_pisum_IE_trypsin_rep3.mgf
Q32924	37.89	17	17	475	52.698	6.68311	322.988	Ribulose 1,5-bisphosphate carboxylase large subunit (Fragment) OS=Paeonia tenuifolia GN=rbcL PE=3 SV=1 - [Q32924_PAETE]
	Confidence Icon	Sequence	Protein Accessions	# Proteins	# Protein Groups	Activation Type	Modifications	IonScore	Exp Value	Δ Score	Rank	Identity High	Homology Threshold	Charge	m/z [Da]	ΔM [ppm]	Ions Matched	Spectrum File
	High	LTYYTPDYKTKDTDILAAFR	Q32924;B2Y4T2;O47272;A4V8H9;Q9GEQ4;Q5J9S8;Q32515;O47061	146	8	CID		107.91	3.83089e-08		6	46		1	2395.07	-63.5353	15/204	pps_pisum_IE_trypsin_rep3.mgf
	High	VTPQPGVPPEEAGAAVAAESSTGTWTTVWTDGLTSLDR	Q71N62;C7AQS9;Q9TI22;Q33550;C7AQU8;P36484;P36489;Q33245;Q32800;Q6RIC2;Q9TJY5;Q9MV92;Q32816;Q4KUE0;Q95CD5;O98553;B6GUY1;Q9GD60;Q33531;Q8HUZ4;Q8HUY4;A6XHX2;D3J8E7;D8V9G2;P94043;Q36667;Q8SKV4;P94086;Q33514;P93976;Q9GD57;C8YPK4;Q32443;Q33496;Q33268;O03607;Q33539;Q8HUZ7;Q36683;Q8SKV6;Q8HUY8;Q8HU48;A8DPF0;B6GUR0;P93987;Q33620;P94067;P94054;Q9TI88;D2CN03;Q9XQM5;A0ZQY2;D8V9A9;D8V9C3;P92468;P94039;P94042;…	13123	330	CID		107.85	4.52073e-08		5	47		1	3854.67	-53.3409	17/435	pps_pisum_IE_trypsin_rep3.mgf
	High	TFQGPPHGIQVER	Q6PSM7;Q71N62;C7AQS9;Q9TI22;Q33550;Q29VE5;C7AQU8;Q9GEB9;Q33245;Q32800;Q6RIC2;Q9TJY5;Q8MAK5;Q9MV92;Q4KUE0;O63121;P94108;B6GUY1;Q9GD60;Q33531;Q8HUZ4;Q8HUY4;A6XHX2;D3J8E7;D8V9G2;P94043;Q36667;Q8SKV4;P94086;Q33514;P93976;Q9GD57;Q9TKH0;C8YPK4;Q33527;A8DPF8;Q33496;Q33268;Q8HUZ7;O20266;Q36683;Q8SKV6;Q8HUY8;Q8HU48;A8DPF0;B6GUR0;O63147;Q8MAK6;P94067;P94054;Q33440;Q9TI88;D2CN03;Q9XQM5;Q33579;A0ZQY2;D8V9A9;…	19129	435	CID		97.01	7.85689e-07		5	48		1	1465.73	-16.6619	11/139	pps_pisum_IE_trypsin_rep3.mgf
	High	YGRPLLGcTIKPK	B8YGX4;Q6PSM7;Q71N62;C7AQS9;Q9TI22;O98435;Q33550;Q29VE5;C7AQU8;Q9GEB9;P36484;P36489;Q33245;Q32800;Q6RIC2;Q8MAK5;Q9MV92;Q32816;Q4KUE0;O63121;O98553;P94108;B6GUY1;Q9GD60;Q33531;Q8HUZ4;Q8HUY4;A6XHX2;D3J8E7;D8V9G2;P94043;Q36667;Q8SKV4;P94086;Q33514;Q9GD57;Q9TKH0;C8YPK4;Q32443;A8DPF8;Q33496;Q33268;O03607;Q33539;Q8HUZ7;O20266;Q8SKV6;Q8HUY8;Q8HU48;A8DPF0;B6GUR0;O63147;Q33620;Q8MAK6;P94067;P94054;Q33440;…	22107	460	CID	C8(Carbamidomethyl)	70.92	0.000326325		4	49		1	1502.79	-37.8929	10/120	pps_pisum_IE_trypsin_rep3.mgf
	High	GGLDFTKDDENVNSQPFMR	B8YGX4;Q6PSM7;Q71N62;C7AQS9;Q9TI22;O98435;Q33550;Q29VE5;C7AQU8;Q9GEB9;P36484;P36489;Q33245;Q32800;Q9TJY5;Q8MAK5;Q32816;Q4KUE0;O63121;O98553;B6GUY1;Q9GD60;Q33531;Q8HUZ4;Q8HUY4;A6XHX2;D3J8E7;D8V9G2;P94043;Q36667;Q8SKV4;P94086;P93976;Q9GD57;C8YPK4;Q33527;Q32443;A8DPF8;Q33496;O03607;Q33539;Q8HUZ7;O20266;Q36683;Q8SKV6;Q8HUY8;Q8HU48;A8DPF0;B6GUR0;P93987;O63147;Q33620;Q8MAK6;P94067;P94054;Q33440;Q9TI88;…	22231	469	CID		69.65	0.00026709		2	46		1	2169.88	-51.2961	11/193	pps_pisum_IE_trypsin_rep3.mgf
	High	FLFcAEAIYK	Q6PSM7;C7AQS9;Q9TI22;Q29VE5;Q33245;Q6RIC2;Q32816;A6XHX2;D3J8E7;C8YPK4;Q33539;Q8HUZ7;Q36683;A8DPF0;B6GUR0;Q33620;Q8MAK6;Q9XQM5;A0ZQY2;Q7YKW5;A5Y0S8;D6C5Z0;B7P0F0;Q36637;A0PDA4;Q32224;Q8HT77;A5X4I3;Q33323;A5X4L3;Q6LA00;Q8MAK2;Q8MCX9;Q95E64;Q05554;P28392;P04717;P36487;Q05993;Q8MCY0;O98994;Q9MTF6;O47274;Q36650;A0PDB4;B3THH2;B8PRP3;D1KWX9;Q9BA14;O20211;O20274;O47275;O47273;O78309;A1XM40;A5X4B5;A5X4C4;…	5539	185	CID	C4(Carbamidomethyl)	68.33	0.00043904		5	47		1	1261.58	-42.0152	13/76	pps_pisum_IE_trypsin_rep3.mgf
	High	LTYYTPDYKTK	Q32924;B2Y4T2;O47272;A4V8H9;Q9GEQ4;Q5J9S8;Q32515;O47061	171	8	CID		61.96	0.00125449		4	45		1	1392.63	-56.9905	7/101	pps_pisum_IE_trypsin_rep3.mgf
	High	WSPELAAAcEVWK	O98435;Q33550;Q29VE5;P36489;Q33245;Q6RIC2;Q9TJY5;Q9MV92;Q32816;Q4KUE0;Q95CD5;O63121;O98553;P94108;Q8HUZ4;Q8HUY4;A6XHX2;D3J8E7;P94043;Q36667;P94086;Q33514;P93976;C8YPK4;Q33527;Q32443;A8DPF8;Q33268;Q33539;Q8HUZ7;O20266;Q36683;Q8SKV6;Q8HUY8;Q8HU48;A8DPF0;P93987;O63147;Q33620;P94067;P94054;Q33440;Q9TI88;D2CN03;Q9XQM5;Q33579;D8V9A9;P92468;P94039;Q7YKW5;A5Y0S8;D6C5Z0;Q42903;O63185;Q9TI00;P94041;P94046;…	7073	249	CID	C9(Carbamidomethyl)	61.24	0.0014683		3	45		1	1546.66	-48.2712	10/115	pps_pisum_IE_trypsin_rep3.mgf
	High	DTDILAAFR	Q6PSM7;C7AQS9;Q9TI22;O98435;Q33550;Q29VE5;C7AQU8;P36484;P36489;Q33245;Q32800;Q6RIC2;Q9TJY5;Q8MAK5;Q9MV92;Q32816;Q4KUE0;Q95CD5;O63121;P94108;B6GUY1;Q9GD60;Q33531;Q8HUZ4;A6XHX2;D3J8E7;P94043;Q36667;P94086;Q33514;P93976;Q9GD57;Q9TKH0;C8YPK4;Q33527;A8DPF8;Q33496;Q33268;O03607;Q8HUZ7;O20266;Q36683;Q8SKV6;Q8HUY8;A8DPF0;B6GUR0;P93987;O63147;Q33620;P94067;P94054;Q33440;Q9TI88;D2CN03;Q9XQM5;Q33579;A0ZQY2;…	17751	407	CID		57.04	0.00657362	0	1	48		1	1021.5	-32.1501	8/74	pps_pisum_IE_trypsin_rep3.mgf
	High	EAcKWSPELAAAcEVWK	O98435;Q29VE5;Q95CD5;Q33539;Q9XQM5;P28392;P04717;Q95634;O47274;Q32626;O20211;O47068;D6MYJ0;Q9MRJ3;Q9T2E2;Q32924;Q6L9X2;Q9GCU2;D6MYK4;O20246;Q9GDL4;O20245;Q8ME89;Q33051;Q9TLI1;Q31907;O98756;Q6PZA1;Q36845;Q9TLI2;A5X4G3;Q9GEP9;Q9GEQ2;Q8HUZ0;Q95AN1;D6MYK3;O20363;Q9TLI8;Q33286;Q9GEQ4;Q9BB67;O78520;Q9GEN1;Q9XPZ1;Q09RG1	849	45	CID	C3(Carbamidomethyl), C13(Carbamidomethyl)	46.31	0.0377196		2	45		1	2034.85	-44.8187	10/183	pps_pisum_IE_trypsin_rep3.mgf
	Medium	EITLGFVDLLR	C7AQS9;C7AQU8;Q33245;Q6RIC2;Q8HUZ4;Q8HUY4;D3J8E7;Q33539;Q8HUZ7;Q8HUY8;Q8MAK6;D2CN03;Q9XQM5;A5Y0S8;D6C5Z0;Q42903;Q8HDA1;Q9TLI7;A5X4I3;A5X4L3;E0DA51;Q8MAK2;Q8MCX9;Q05554;P04717;A5BTM9;Q8MCY0;O47274;O03615;Q8MAT5;Q36650;Q71N78;Q4VI97;B8PRP3;D1KWX9;O47275;O47068;O47273;Q9MS05;O78309;Q4VI95;A4F4H5;C0J9S0;C7AQR7;C7AQU0;B3SHH2;O98760;Q32924;Q3T5L5;Q4VIC2;B2Y4T2;Q39972;Q5SCK9;B7VFB6;Q29S37;Q32555;O03616;…	4913	192	CID		41.11	0.216582		5	47	47	1	1275.7	-22.1692	12/97	pps_pisum_IE_trypsin_rep3.mgf
	Low	DNGLLLHIHR	B8YGX4;C7AQS9;Q9TI22;Q33550;Q29VE5;C7AQU8;Q9GEB9;P36484;P36489;Q33245;Q32800;Q6RIC2;Q9TJY5;Q8MAK5;Q9MV92;Q32816;Q4KUE0;O98553;B6GUY1;Q9GD60;Q33531;Q8HUZ4;Q8HUY4;A6XHX2;D3J8E7;D8V9G2;P94043;Q36667;Q8SKV4;Q33514;Q9GD57;Q9TKH0;C8YPK4;Q33527;Q32443;A8DPF8;Q33496;Q33268;Q33539;Q8HUZ7;Q36683;Q8SKV6;Q8HUY8;Q8HU48;A8DPF0;B6GUR0;P93987;O63147;Q33620;Q8MAK6;P94067;P94054;Q33440;Q9TI88;D2CN03;Q9XQM5;Q33579;…	20168	469	CID		38.66	0.499426		9	48		1	1187.62	-39.2477	5/97	pps_pisum_IE_trypsin_rep3.mgf
	Low	AVYEcLR	B8YGX4;Q71N62;C7AQS9;O98435;Q33550;Q29VE5;C7AQU8;Q9GEB9;P36484;P36489;Q33245;Q8MAK5;Q9MV92;Q32816;Q4KUE0;O63121;O98553;P94108;B6GUY1;Q9GD60;Q33531;Q8HUZ4;Q8HUY4;A6XHX2;D3J8E7;D8V9G2;P94043;Q36667;Q8SKV4;P94086;Q33514;P93976;Q9GD57;C8YPK4;Q33527;Q32443;A8DPF8;Q33496;Q33539;O20266;Q36683;Q8SKV6;Q8HUY8;Q8HU48;A8DPF0;B6GUR0;P93987;O63147;Q33620;Q8MAK6;P94067;P94054;Q33440;Q9TI88;D2CN03;Q9XQM5;A0ZQY2;…	21453	462	CID	C5(Carbamidomethyl)	34.96	0.837587	0	1	47	40	1	910.423	-24.5548	6/51	pps_pisum_IE_trypsin_rep3.mgf
	Low	NHGMHFR	Q9TI22;Q33550;C7AQU8;Q9GEB9;P36484;P36489;Q33245;Q32800;Q6RIC2;Q9TJY5;Q8MAK5;Q9MV92;Q32816;Q95CD5;O63121;O98553;B6GUY1;Q9GD60;Q33531;Q8HUZ4;Q8HUY4;A6XHX2;D3J8E7;D8V9G2;Q8SKV4;P94086;Q33514;P93976;C8YPK4;Q33527;Q32443;A8DPF8;Q33496;Q33268;O03607;Q33539;O20266;Q36683;Q8SKV6;Q8HUY8;Q8HU48;A8DPF0;B6GUR0;P93987;O63147;Q33620;P94067;P94054;Q33440;Q9TI88;D2CN03;Q9XQM5;Q33579;A0ZQY2;D8V9A9;D8V9C3;P92468;…	14981	348	CID		30.3	1.6905	0	1	45	29	1	898.396	-15.6293	5/68	pps_pisum_IE_trypsin_rep3.mgf
	Low	DRFLFcAEAIYK	Q6PSM7;C7AQS9;Q9TI22;Q29VE5;Q33245;Q6RIC2;Q32816;A6XHX2;D3J8E7;C8YPK4;Q33539;Q8HUZ7;Q36683;A8DPF0;B6GUR0;Q33620;Q8MAK6;Q9XQM5;A0ZQY2;Q7YKW5;A5Y0S8;D6C5Z0;B7P0F0;Q36637;A0PDA4;Q32224;Q8HT77;A5X4I3;Q33323;A5X4L3;Q8MAK2;Q8MCX9;Q95E64;Q05554;P28392;P04717;P36487;Q05993;Q8MCY0;O98994;Q9MTF6;O47274;Q36650;A0PDB4;B3THH2;B8PRP3;D1KWX9;Q9BA14;O20211;O20274;O47275;O47273;O78309;A1XM40;A5X4B5;A5X4C4;C7AQR7;…	5509	180	CID	C6(Carbamidomethyl)	28.47	3.62139		4	47	43	1	1532.69	-41.7405	7/126	pps_pisum_IE_trypsin_rep3.mgf
	Low	LEGEREITLGFVDLLR	C7AQS9;C7AQU8;Q33245;Q6RIC2;Q8HUZ4;Q8HUY4;D3J8E7;Q33539;Q8HUZ7;Q8HUY8;Q8MAK6;D2CN03;Q9XQM5;A5Y0S8;D6C5Z0;Q42903;Q8HDA1;A5X4I3;A5X4L3;E0DA51;Q8MAK2;Q8MCX9;Q05554;P04717;A5BTM9;Q8MCY0;O47274;O03615;Q8MAT5;Q36650;Q71N78;Q4VI97;B8PRP3;D1KWX9;O47275;O47068;O47273;Q9MS05;O78309;Q4VI95;A4F4H5;C0J9S0;C7AQU0;B3SHH2;O98760;Q32924;Q3T5L5;Q4VIC2;B2Y4T2;Q39972;Q5SCK9;B7VFB6;Q29S37;Q32555;O03616;Q33198;Q9XQL8;…	4879	182	CID		22.12	19.4645		7	47	37	1	1859.96	-33.6788	9/167	pps_pisum_IE_trypsin_rep3.mgf
	Low	ALRLEDLR	B8YGX4;Q6PSM7;Q71N62;C7AQS9;Q9TI22;Q33550;Q29VE5;C7AQU8;Q9GEB9;P36484;P36489;Q33245;Q32800;Q6RIC2;Q9TJY5;Q8MAK5;Q9MV92;Q32816;Q4KUE0;O63121;O98553;B6GUY1;Q8HUZ4;Q8HUY4;A6XHX2;D3J8E7;D8V9G2;Q36667;Q8SKV4;P94086;Q33514;P93976;Q9GD57;C8YPK4;Q33527;Q32443;A8DPF8;Q33496;Q33268;O03607;Q33539;Q8HUZ7;O20266;Q36683;Q8HUY8;Q8HU48;A8DPF0;P93987;O63147;Q8MAK6;P94067;P94054;Q33440;Q9TI88;D2CN03;Q9XQM5;A0ZQY2;…	22872	455	CID		17.59	57.5728		8	48	32	1	985.546	-33.7288	5/70	pps_pisum_IE_trypsin_rep3.mgf
Q9MV92	29.76	12	11	467	51.745	6.58057	307.603	Ribulose 1,5-bisphosphate carboxylase large subunit (Fragment) OS=Cassipourea ceylanica GN=rbcL PE=3 SV=1 - [Q9MV92_9ROSI]
	Confidence Icon	Sequence	Protein Accessions	# Proteins	# Protein Groups	Activation Type	Modifications	IonScore	Exp Value	Δ Score	Rank	Identity High	Homology Threshold	Charge	m/z [Da]	ΔM [ppm]	Ions Matched	Spectrum File
	High	LxYcTPDYETKDTDILAAFR	Q9MV92	1	1	CID	X2(C), C4(Carbamidomethyl)	126.63	5.14398e-10		2	46		1	2395.07	-11.9601	16/194	pps_pisum_IE_trypsin_rep3.mgf
	High	LxYCTPDYETKDTDILAAFR	Q9MV92	1	1	CID	X2(C), X2(Carbamidomethyl)	126.63	5.14398e-10		3	46		1	2395.07	-11.9601	16/194	pps_pisum_IE_trypsin_rep3.mgf
	High	VTPQPGVPPEEAGAAVAAESSTGTWTTVWTDGLTSLDR	Q71N62;C7AQS9;Q9TI22;Q33550;C7AQU8;P36484;P36489;Q33245;Q32800;Q6RIC2;Q9TJY5;Q9MV92;Q32816;Q4KUE0;Q95CD5;O98553;B6GUY1;Q9GD60;Q33531;Q8HUZ4;Q8HUY4;A6XHX2;D3J8E7;D8V9G2;P94043;Q36667;Q8SKV4;P94086;Q33514;P93976;Q9GD57;C8YPK4;Q32443;Q33496;Q33268;O03607;Q33539;Q8HUZ7;Q36683;Q8SKV6;Q8HUY8;Q8HU48;A8DPF0;B6GUR0;P93987;Q33620;P94067;P94054;Q9TI88;D2CN03;Q9XQM5;A0ZQY2;D8V9A9;D8V9C3;P92468;P94039;P94042;…	13123	330	CID		107.85	4.52073e-08		5	47		1	3854.67	-53.3409	17/435	pps_pisum_IE_trypsin_rep3.mgf
	High	TFQGPPHGIQVER	Q6PSM7;Q71N62;C7AQS9;Q9TI22;Q33550;Q29VE5;C7AQU8;Q9GEB9;Q33245;Q32800;Q6RIC2;Q9TJY5;Q8MAK5;Q9MV92;Q4KUE0;O63121;P94108;B6GUY1;Q9GD60;Q33531;Q8HUZ4;Q8HUY4;A6XHX2;D3J8E7;D8V9G2;P94043;Q36667;Q8SKV4;P94086;Q33514;P93976;Q9GD57;Q9TKH0;C8YPK4;Q33527;A8DPF8;Q33496;Q33268;Q8HUZ7;O20266;Q36683;Q8SKV6;Q8HUY8;Q8HU48;A8DPF0;B6GUR0;O63147;Q8MAK6;P94067;P94054;Q33440;Q9TI88;D2CN03;Q9XQM5;Q33579;A0ZQY2;D8V9A9;…	19129	435	CID		97.01	7.85689e-07		5	48		1	1465.73	-16.6619	11/139	pps_pisum_IE_trypsin_rep3.mgf
	High	VALEAcVKAR	P36484;P36489;Q33245;Q32800;Q6RIC2;Q9TJY5;Q8MAK5;Q9MV92;Q32816;Q4KUE0;Q95CD5;O63121;O98553;P94108;B6GUY1;Q9GD60;Q33531;Q8HUZ4;Q8HUY4;A6XHX2;D3J8E7;D8V9G2;P94043;Q36667;Q8SKV4;P94086;Q33514;P93976;Q9GD57;Q9TKH0;C8YPK4;Q33527;Q32443;A8DPF8;Q33496;Q33268;O03607;Q33539;Q8HUZ7;O20266;Q36683;Q8SKV6;Q8HUY8;Q8HU48;A8DPF0;B6GUR0;P93987;O63147;Q33620;Q8MAK6;P94067;P94054;Q33440;Q9TI88;D2CN03;Q9XQM5;Q33579;…	1195	80	CID	C6(Carbamidomethyl)	74.64	0.000111108		4	48		1	1116.55	-59.9239	8/82	pps_pisum_IE_trypsin_rep3.mgf
	High	YGRPLLGcTIKPK	B8YGX4;Q6PSM7;Q71N62;C7AQS9;Q9TI22;O98435;Q33550;Q29VE5;C7AQU8;Q9GEB9;P36484;P36489;Q33245;Q32800;Q6RIC2;Q8MAK5;Q9MV92;Q32816;Q4KUE0;O63121;O98553;P94108;B6GUY1;Q9GD60;Q33531;Q8HUZ4;Q8HUY4;A6XHX2;D3J8E7;D8V9G2;P94043;Q36667;Q8SKV4;P94086;Q33514;Q9GD57;Q9TKH0;C8YPK4;Q32443;A8DPF8;Q33496;Q33268;O03607;Q33539;Q8HUZ7;O20266;Q8SKV6;Q8HUY8;Q8HU48;A8DPF0;B6GUR0;O63147;Q33620;Q8MAK6;P94067;P94054;Q33440;…	22107	460	CID	C8(Carbamidomethyl)	70.92	0.000326325		4	49		1	1502.79	-37.8929	10/120	pps_pisum_IE_trypsin_rep3.mgf
	High	WSPELAAAcEVWK	O98435;Q33550;Q29VE5;P36489;Q33245;Q6RIC2;Q9TJY5;Q9MV92;Q32816;Q4KUE0;Q95CD5;O63121;O98553;P94108;Q8HUZ4;Q8HUY4;A6XHX2;D3J8E7;P94043;Q36667;P94086;Q33514;P93976;C8YPK4;Q33527;Q32443;A8DPF8;Q33268;Q33539;Q8HUZ7;O20266;Q36683;Q8SKV6;Q8HUY8;Q8HU48;A8DPF0;P93987;O63147;Q33620;P94067;P94054;Q33440;Q9TI88;D2CN03;Q9XQM5;Q33579;D8V9A9;P92468;P94039;Q7YKW5;A5Y0S8;D6C5Z0;Q42903;O63185;Q9TI00;P94041;P94046;…	7073	249	CID	C9(Carbamidomethyl)	61.24	0.0014683		3	45		1	1546.66	-48.2712	10/115	pps_pisum_IE_trypsin_rep3.mgf
	High	DTDILAAFR	Q6PSM7;C7AQS9;Q9TI22;O98435;Q33550;Q29VE5;C7AQU8;P36484;P36489;Q33245;Q32800;Q6RIC2;Q9TJY5;Q8MAK5;Q9MV92;Q32816;Q4KUE0;Q95CD5;O63121;P94108;B6GUY1;Q9GD60;Q33531;Q8HUZ4;A6XHX2;D3J8E7;P94043;Q36667;P94086;Q33514;P93976;Q9GD57;Q9TKH0;C8YPK4;Q33527;A8DPF8;Q33496;Q33268;O03607;Q8HUZ7;O20266;Q36683;Q8SKV6;Q8HUY8;A8DPF0;B6GUR0;P93987;O63147;Q33620;P94067;P94054;Q33440;Q9TI88;D2CN03;Q9XQM5;Q33579;A0ZQY2;…	17751	407	CID		57.04	0.00657362	0	1	48		1	1021.5	-32.1501	8/74	pps_pisum_IE_trypsin_rep3.mgf
	Low	DNGLLLHIHR	B8YGX4;C7AQS9;Q9TI22;Q33550;Q29VE5;C7AQU8;Q9GEB9;P36484;P36489;Q33245;Q32800;Q6RIC2;Q9TJY5;Q8MAK5;Q9MV92;Q32816;Q4KUE0;O98553;B6GUY1;Q9GD60;Q33531;Q8HUZ4;Q8HUY4;A6XHX2;D3J8E7;D8V9G2;P94043;Q36667;Q8SKV4;Q33514;Q9GD57;Q9TKH0;C8YPK4;Q33527;Q32443;A8DPF8;Q33496;Q33268;Q33539;Q8HUZ7;Q36683;Q8SKV6;Q8HUY8;Q8HU48;A8DPF0;B6GUR0;P93987;O63147;Q33620;Q8MAK6;P94067;P94054;Q33440;Q9TI88;D2CN03;Q9XQM5;Q33579;…	20168	469	CID		38.66	0.499426		9	48		1	1187.62	-39.2477	5/97	pps_pisum_IE_trypsin_rep3.mgf
	Low	AVYEcLR	B8YGX4;Q71N62;C7AQS9;O98435;Q33550;Q29VE5;C7AQU8;Q9GEB9;P36484;P36489;Q33245;Q8MAK5;Q9MV92;Q32816;Q4KUE0;O63121;O98553;P94108;B6GUY1;Q9GD60;Q33531;Q8HUZ4;Q8HUY4;A6XHX2;D3J8E7;D8V9G2;P94043;Q36667;Q8SKV4;P94086;Q33514;P93976;Q9GD57;C8YPK4;Q33527;Q32443;A8DPF8;Q33496;Q33539;O20266;Q36683;Q8SKV6;Q8HUY8;Q8HU48;A8DPF0;B6GUR0;P93987;O63147;Q33620;Q8MAK6;P94067;P94054;Q33440;Q9TI88;D2CN03;Q9XQM5;A0ZQY2;…	21453	462	CID	C5(Carbamidomethyl)	34.96	0.837587	0	1	47	40	1	910.423	-24.5548	6/51	pps_pisum_IE_trypsin_rep3.mgf
	Low	NHGMHFR	Q9TI22;Q33550;C7AQU8;Q9GEB9;P36484;P36489;Q33245;Q32800;Q6RIC2;Q9TJY5;Q8MAK5;Q9MV92;Q32816;Q95CD5;O63121;O98553;B6GUY1;Q9GD60;Q33531;Q8HUZ4;Q8HUY4;A6XHX2;D3J8E7;D8V9G2;Q8SKV4;P94086;Q33514;P93976;C8YPK4;Q33527;Q32443;A8DPF8;Q33496;Q33268;O03607;Q33539;O20266;Q36683;Q8SKV6;Q8HUY8;Q8HU48;A8DPF0;B6GUR0;P93987;O63147;Q33620;P94067;P94054;Q33440;Q9TI88;D2CN03;Q9XQM5;Q33579;A0ZQY2;D8V9A9;D8V9C3;P92468;…	14981	348	CID		30.3	1.6905	0	1	45	29	1	898.396	-15.6293	5/68	pps_pisum_IE_trypsin_rep3.mgf
	Low	ALRLEDLR	B8YGX4;Q6PSM7;Q71N62;C7AQS9;Q9TI22;Q33550;Q29VE5;C7AQU8;Q9GEB9;P36484;P36489;Q33245;Q32800;Q6RIC2;Q9TJY5;Q8MAK5;Q9MV92;Q32816;Q4KUE0;O63121;O98553;B6GUY1;Q8HUZ4;Q8HUY4;A6XHX2;D3J8E7;D8V9G2;Q36667;Q8SKV4;P94086;Q33514;P93976;Q9GD57;C8YPK4;Q33527;Q32443;A8DPF8;Q33496;Q33268;O03607;Q33539;Q8HUZ7;O20266;Q36683;Q8HUY8;Q8HU48;A8DPF0;P93987;O63147;Q8MAK6;P94067;P94054;Q33440;Q9TI88;D2CN03;Q9XQM5;A0ZQY2;…	22872	455	CID		17.59	57.5728		8	48	32	1	985.546	-33.7288	5/70	pps_pisum_IE_trypsin_rep3.mgf
Q9MRX0	42.45	16	16	424	46.9005	7.04932	306.454	1,5-bisphosphate carboxylase/oxygenase large subunit (Fragment) OS=Paeonia suffruticosa GN=rbcL PE=3 SV=2 - [Q9MRX0_PAESU]
	Confidence Icon	Sequence	Protein Accessions	# Proteins	# Protein Groups	Activation Type	Modifications	IonScore	Exp Value	Δ Score	Rank	Identity High	Homology Threshold	Charge	m/z [Da]	ΔM [ppm]	Ions Matched	Spectrum File
	High	LxYYTPDYKTKDTDILAAFR	Q9MRX0	1	1	CID	X2(T)	107.91	3.83089e-08		9	46		1	2395.07	-63.5353	15/198	pps_pisum_IE_trypsin_rep3.mgf
	High	VTPQPGVPPEEAGAAVAAESSTGTWTTVWTDGLTSLDR	Q71N62;C7AQS9;Q9TI22;Q33550;C7AQU8;P36484;P36489;Q33245;Q32800;Q6RIC2;Q9TJY5;Q9MV92;Q32816;Q4KUE0;Q95CD5;O98553;B6GUY1;Q9GD60;Q33531;Q8HUZ4;Q8HUY4;A6XHX2;D3J8E7;D8V9G2;P94043;Q36667;Q8SKV4;P94086;Q33514;P93976;Q9GD57;C8YPK4;Q32443;Q33496;Q33268;O03607;Q33539;Q8HUZ7;Q36683;Q8SKV6;Q8HUY8;Q8HU48;A8DPF0;B6GUR0;P93987;Q33620;P94067;P94054;Q9TI88;D2CN03;Q9XQM5;A0ZQY2;D8V9A9;D8V9C3;P92468;P94039;P94042;…	13123	330	CID		107.85	4.52073e-08		5	47		1	3854.67	-53.3409	17/435	pps_pisum_IE_trypsin_rep3.mgf
	High	TFQGPPHGIQVER	Q6PSM7;Q71N62;C7AQS9;Q9TI22;Q33550;Q29VE5;C7AQU8;Q9GEB9;Q33245;Q32800;Q6RIC2;Q9TJY5;Q8MAK5;Q9MV92;Q4KUE0;O63121;P94108;B6GUY1;Q9GD60;Q33531;Q8HUZ4;Q8HUY4;A6XHX2;D3J8E7;D8V9G2;P94043;Q36667;Q8SKV4;P94086;Q33514;P93976;Q9GD57;Q9TKH0;C8YPK4;Q33527;A8DPF8;Q33496;Q33268;Q8HUZ7;O20266;Q36683;Q8SKV6;Q8HUY8;Q8HU48;A8DPF0;B6GUR0;O63147;Q8MAK6;P94067;P94054;Q33440;Q9TI88;D2CN03;Q9XQM5;Q33579;A0ZQY2;D8V9A9;…	19129	435	CID		97.01	7.85689e-07		5	48		1	1465.73	-16.6619	11/139	pps_pisum_IE_trypsin_rep3.mgf
	High	YGRPLLGcTIKPK	B8YGX4;Q6PSM7;Q71N62;C7AQS9;Q9TI22;O98435;Q33550;Q29VE5;C7AQU8;Q9GEB9;P36484;P36489;Q33245;Q32800;Q6RIC2;Q8MAK5;Q9MV92;Q32816;Q4KUE0;O63121;O98553;P94108;B6GUY1;Q9GD60;Q33531;Q8HUZ4;Q8HUY4;A6XHX2;D3J8E7;D8V9G2;P94043;Q36667;Q8SKV4;P94086;Q33514;Q9GD57;Q9TKH0;C8YPK4;Q32443;A8DPF8;Q33496;Q33268;O03607;Q33539;Q8HUZ7;O20266;Q8SKV6;Q8HUY8;Q8HU48;A8DPF0;B6GUR0;O63147;Q33620;Q8MAK6;P94067;P94054;Q33440;…	22107	460	CID	C8(Carbamidomethyl)	70.92	0.000326325		4	49		1	1502.79	-37.8929	10/120	pps_pisum_IE_trypsin_rep3.mgf
	High	GGLDFTKDDENVNSQPFMR	B8YGX4;Q6PSM7;Q71N62;C7AQS9;Q9TI22;O98435;Q33550;Q29VE5;C7AQU8;Q9GEB9;P36484;P36489;Q33245;Q32800;Q9TJY5;Q8MAK5;Q32816;Q4KUE0;O63121;O98553;B6GUY1;Q9GD60;Q33531;Q8HUZ4;Q8HUY4;A6XHX2;D3J8E7;D8V9G2;P94043;Q36667;Q8SKV4;P94086;P93976;Q9GD57;C8YPK4;Q33527;Q32443;A8DPF8;Q33496;O03607;Q33539;Q8HUZ7;O20266;Q36683;Q8SKV6;Q8HUY8;Q8HU48;A8DPF0;B6GUR0;P93987;O63147;Q33620;Q8MAK6;P94067;P94054;Q33440;Q9TI88;…	22231	469	CID		69.65	0.00026709		2	46		1	2169.88	-51.2961	11/193	pps_pisum_IE_trypsin_rep3.mgf
	High	FLFcAEAIYK	Q6PSM7;C7AQS9;Q9TI22;Q29VE5;Q33245;Q6RIC2;Q32816;A6XHX2;D3J8E7;C8YPK4;Q33539;Q8HUZ7;Q36683;A8DPF0;B6GUR0;Q33620;Q8MAK6;Q9XQM5;A0ZQY2;Q7YKW5;A5Y0S8;D6C5Z0;B7P0F0;Q36637;A0PDA4;Q32224;Q8HT77;A5X4I3;Q33323;A5X4L3;Q6LA00;Q8MAK2;Q8MCX9;Q95E64;Q05554;P28392;P04717;P36487;Q05993;Q8MCY0;O98994;Q9MTF6;O47274;Q36650;A0PDB4;B3THH2;B8PRP3;D1KWX9;Q9BA14;O20211;O20274;O47275;O47273;O78309;A1XM40;A5X4B5;A5X4C4;…	5539	185	CID	C4(Carbamidomethyl)	68.33	0.00043904		5	47		1	1261.58	-42.0152	13/76	pps_pisum_IE_trypsin_rep3.mgf
	High	LxYYTPDYKTK	Q9MRX0	1	1	CID	X2(T)	61.96	0.00125449		7	45		1	1392.63	-56.9905	7/95	pps_pisum_IE_trypsin_rep3.mgf
	High	DTDILAAFR	Q6PSM7;C7AQS9;Q9TI22;O98435;Q33550;Q29VE5;C7AQU8;P36484;P36489;Q33245;Q32800;Q6RIC2;Q9TJY5;Q8MAK5;Q9MV92;Q32816;Q4KUE0;Q95CD5;O63121;P94108;B6GUY1;Q9GD60;Q33531;Q8HUZ4;A6XHX2;D3J8E7;P94043;Q36667;P94086;Q33514;P93976;Q9GD57;Q9TKH0;C8YPK4;Q33527;A8DPF8;Q33496;Q33268;O03607;Q8HUZ7;O20266;Q36683;Q8SKV6;Q8HUY8;A8DPF0;B6GUR0;P93987;O63147;Q33620;P94067;P94054;Q33440;Q9TI88;D2CN03;Q9XQM5;Q33579;A0ZQY2;…	17751	407	CID		57.04	0.00657362	0	1	48		1	1021.5	-32.1501	8/74	pps_pisum_IE_trypsin_rep3.mgf
	Medium	EITLGFVDLLR	C7AQS9;C7AQU8;Q33245;Q6RIC2;Q8HUZ4;Q8HUY4;D3J8E7;Q33539;Q8HUZ7;Q8HUY8;Q8MAK6;D2CN03;Q9XQM5;A5Y0S8;D6C5Z0;Q42903;Q8HDA1;Q9TLI7;A5X4I3;A5X4L3;E0DA51;Q8MAK2;Q8MCX9;Q05554;P04717;A5BTM9;Q8MCY0;O47274;O03615;Q8MAT5;Q36650;Q71N78;Q4VI97;B8PRP3;D1KWX9;O47275;O47068;O47273;Q9MS05;O78309;Q4VI95;A4F4H5;C0J9S0;C7AQR7;C7AQU0;B3SHH2;O98760;Q32924;Q3T5L5;Q4VIC2;B2Y4T2;Q39972;Q5SCK9;B7VFB6;Q29S37;Q32555;O03616;…	4913	192	CID		41.11	0.216582		5	47	47	1	1275.7	-22.1692	12/97	pps_pisum_IE_trypsin_rep3.mgf
	Low	DNGLLLHIHR	B8YGX4;C7AQS9;Q9TI22;Q33550;Q29VE5;C7AQU8;Q9GEB9;P36484;P36489;Q33245;Q32800;Q6RIC2;Q9TJY5;Q8MAK5;Q9MV92;Q32816;Q4KUE0;O98553;B6GUY1;Q9GD60;Q33531;Q8HUZ4;Q8HUY4;A6XHX2;D3J8E7;D8V9G2;P94043;Q36667;Q8SKV4;Q33514;Q9GD57;Q9TKH0;C8YPK4;Q33527;Q32443;A8DPF8;Q33496;Q33268;Q33539;Q8HUZ7;Q36683;Q8SKV6;Q8HUY8;Q8HU48;A8DPF0;B6GUR0;P93987;O63147;Q33620;Q8MAK6;P94067;P94054;Q33440;Q9TI88;D2CN03;Q9XQM5;Q33579;…	20168	469	CID		38.66	0.499426		9	48		1	1187.62	-39.2477	5/97	pps_pisum_IE_trypsin_rep3.mgf
	Low	AVYEcLR	B8YGX4;Q71N62;C7AQS9;O98435;Q33550;Q29VE5;C7AQU8;Q9GEB9;P36484;P36489;Q33245;Q8MAK5;Q9MV92;Q32816;Q4KUE0;O63121;O98553;P94108;B6GUY1;Q9GD60;Q33531;Q8HUZ4;Q8HUY4;A6XHX2;D3J8E7;D8V9G2;P94043;Q36667;Q8SKV4;P94086;Q33514;P93976;Q9GD57;C8YPK4;Q33527;Q32443;A8DPF8;Q33496;Q33539;O20266;Q36683;Q8SKV6;Q8HUY8;Q8HU48;A8DPF0;B6GUR0;P93987;O63147;Q33620;Q8MAK6;P94067;P94054;Q33440;Q9TI88;D2CN03;Q9XQM5;A0ZQY2;…	21453	462	CID	C5(Carbamidomethyl)	34.96	0.837587	0	1	47	40	1	910.423	-24.5548	6/51	pps_pisum_IE_trypsin_rep3.mgf
	Low	NHGMHFR	Q9TI22;Q33550;C7AQU8;Q9GEB9;P36484;P36489;Q33245;Q32800;Q6RIC2;Q9TJY5;Q8MAK5;Q9MV92;Q32816;Q95CD5;O63121;O98553;B6GUY1;Q9GD60;Q33531;Q8HUZ4;Q8HUY4;A6XHX2;D3J8E7;D8V9G2;Q8SKV4;P94086;Q33514;P93976;C8YPK4;Q33527;Q32443;A8DPF8;Q33496;Q33268;O03607;Q33539;O20266;Q36683;Q8SKV6;Q8HUY8;Q8HU48;A8DPF0;B6GUR0;P93987;O63147;Q33620;P94067;P94054;Q33440;Q9TI88;D2CN03;Q9XQM5;Q33579;A0ZQY2;D8V9A9;D8V9C3;P92468;…	14981	348	CID		30.3	1.6905	0	1	45	29	1	898.396	-15.6293	5/68	pps_pisum_IE_trypsin_rep3.mgf
	Low	DRFLFcAEAIYK	Q6PSM7;C7AQS9;Q9TI22;Q29VE5;Q33245;Q6RIC2;Q32816;A6XHX2;D3J8E7;C8YPK4;Q33539;Q8HUZ7;Q36683;A8DPF0;B6GUR0;Q33620;Q8MAK6;Q9XQM5;A0ZQY2;Q7YKW5;A5Y0S8;D6C5Z0;B7P0F0;Q36637;A0PDA4;Q32224;Q8HT77;A5X4I3;Q33323;A5X4L3;Q8MAK2;Q8MCX9;Q95E64;Q05554;P28392;P04717;P36487;Q05993;Q8MCY0;O98994;Q9MTF6;O47274;Q36650;A0PDB4;B3THH2;B8PRP3;D1KWX9;Q9BA14;O20211;O20274;O47275;O47273;O78309;A1XM40;A5X4B5;A5X4C4;C7AQR7;…	5509	180	CID	C6(Carbamidomethyl)	28.47	3.62139		4	47	43	1	1532.69	-41.7405	7/126	pps_pisum_IE_trypsin_rep3.mgf
	Low	LEGEREITLGFVDLLR	C7AQS9;C7AQU8;Q33245;Q6RIC2;Q8HUZ4;Q8HUY4;D3J8E7;Q33539;Q8HUZ7;Q8HUY8;Q8MAK6;D2CN03;Q9XQM5;A5Y0S8;D6C5Z0;Q42903;Q8HDA1;A5X4I3;A5X4L3;E0DA51;Q8MAK2;Q8MCX9;Q05554;P04717;A5BTM9;Q8MCY0;O47274;O03615;Q8MAT5;Q36650;Q71N78;Q4VI97;B8PRP3;D1KWX9;O47275;O47068;O47273;Q9MS05;O78309;Q4VI95;A4F4H5;C0J9S0;C7AQU0;B3SHH2;O98760;Q32924;Q3T5L5;Q4VIC2;B2Y4T2;Q39972;Q5SCK9;B7VFB6;Q29S37;Q32555;O03616;Q33198;Q9XQL8;…	4879	182	CID		22.12	19.4645		7	47	37	1	1859.96	-33.6788	9/167	pps_pisum_IE_trypsin_rep3.mgf
	Low	GHYLNATAGTcEEMIKR	Q33550;Q29VE5;P36484;P36489;Q33245;Q6RIC2;Q9TJY5;Q32816;Q4KUE0;O98553;P94108;B6GUY1;Q8HUZ4;Q8HUY4;A6XHX2;P94043;Q36667;Q9GD57;Q33527;Q32443;A8DPF8;Q33268;Q8HUZ7;Q36683;Q8HUY8;Q8HU48;B6GUR0;Q8MAK6;P94067;Q9TI88;D2CN03;Q9XQM5;Q33579;A0ZQY2;D8V9A9;D8V9C3;P94039;A5Y0S8;O63185;Q9TI00;Q8HDA1;P94041;P94046;P92469;Q8WKU6;B7P0F0;Q36637;Q37357;P93986;Q9GDQ2;Q8HT77;Q33323;A5X4L3;Q6LA00;E5KUU8;Q8HUY5;Q39288;…	7088	231	CID	C11(Carbamidomethyl)	19.96	26.613		9	47	38	1	1950.87	-22.6772	11/168	pps_pisum_IE_trypsin_rep3.mgf
	Low	ALRLEDLR	B8YGX4;Q6PSM7;Q71N62;C7AQS9;Q9TI22;Q33550;Q29VE5;C7AQU8;Q9GEB9;P36484;P36489;Q33245;Q32800;Q6RIC2;Q9TJY5;Q8MAK5;Q9MV92;Q32816;Q4KUE0;O63121;O98553;B6GUY1;Q8HUZ4;Q8HUY4;A6XHX2;D3J8E7;D8V9G2;Q36667;Q8SKV4;P94086;Q33514;P93976;Q9GD57;C8YPK4;Q33527;Q32443;A8DPF8;Q33496;Q33268;O03607;Q33539;Q8HUZ7;O20266;Q36683;Q8HUY8;Q8HU48;A8DPF0;P93987;O63147;Q8MAK6;P94067;P94054;Q33440;Q9TI88;D2CN03;Q9XQM5;A0ZQY2;…	22872	455	CID		17.59	57.5728		8	48	32	1	985.546	-33.7288	5/70	pps_pisum_IE_trypsin_rep3.mgf
B2Y4T2	35.65	14	14	474	52.4565	6.53662	301.75	Ribulose 1,5-bisphosphate carboxylase/oxygenase large subunit OS=Echinops ritro GN=rbcL PE=3 SV=1 - [B2Y4T2_9ASTR]
	Confidence Icon	Sequence	Protein Accessions	# Proteins	# Protein Groups	Activation Type	Modifications	IonScore	Exp Value	Δ Score	Rank	Identity High	Homology Threshold	Charge	m/z [Da]	ΔM [ppm]	Ions Matched	Spectrum File
	High	LTYYTPDYKTKDTDILAAFR	Q32924;B2Y4T2;O47272;A4V8H9;Q9GEQ4;Q5J9S8;Q32515;O47061	146	8	CID		107.91	3.83089e-08		6	46		1	2395.07	-63.5353	15/204	pps_pisum_IE_trypsin_rep3.mgf
	High	VTPQPGVPPEEAGAAVAAESSTGTWTTVWTDGLTSLDR	Q71N62;C7AQS9;Q9TI22;Q33550;C7AQU8;P36484;P36489;Q33245;Q32800;Q6RIC2;Q9TJY5;Q9MV92;Q32816;Q4KUE0;Q95CD5;O98553;B6GUY1;Q9GD60;Q33531;Q8HUZ4;Q8HUY4;A6XHX2;D3J8E7;D8V9G2;P94043;Q36667;Q8SKV4;P94086;Q33514;P93976;Q9GD57;C8YPK4;Q32443;Q33496;Q33268;O03607;Q33539;Q8HUZ7;Q36683;Q8SKV6;Q8HUY8;Q8HU48;A8DPF0;B6GUR0;P93987;Q33620;P94067;P94054;Q9TI88;D2CN03;Q9XQM5;A0ZQY2;D8V9A9;D8V9C3;P92468;P94039;P94042;…	13123	330	CID		107.85	4.52073e-08		5	47		1	3854.67	-53.3409	17/435	pps_pisum_IE_trypsin_rep3.mgf
	High	TFQGPPHGIQVER	Q6PSM7;Q71N62;C7AQS9;Q9TI22;Q33550;Q29VE5;C7AQU8;Q9GEB9;Q33245;Q32800;Q6RIC2;Q9TJY5;Q8MAK5;Q9MV92;Q4KUE0;O63121;P94108;B6GUY1;Q9GD60;Q33531;Q8HUZ4;Q8HUY4;A6XHX2;D3J8E7;D8V9G2;P94043;Q36667;Q8SKV4;P94086;Q33514;P93976;Q9GD57;Q9TKH0;C8YPK4;Q33527;A8DPF8;Q33496;Q33268;Q8HUZ7;O20266;Q36683;Q8SKV6;Q8HUY8;Q8HU48;A8DPF0;B6GUR0;O63147;Q8MAK6;P94067;P94054;Q33440;Q9TI88;D2CN03;Q9XQM5;Q33579;A0ZQY2;D8V9A9;…	19129	435	CID		97.01	7.85689e-07		5	48		1	1465.73	-16.6619	11/139	pps_pisum_IE_trypsin_rep3.mgf
	High	YGRPLLGcTIKPK	B8YGX4;Q6PSM7;Q71N62;C7AQS9;Q9TI22;O98435;Q33550;Q29VE5;C7AQU8;Q9GEB9;P36484;P36489;Q33245;Q32800;Q6RIC2;Q8MAK5;Q9MV92;Q32816;Q4KUE0;O63121;O98553;P94108;B6GUY1;Q9GD60;Q33531;Q8HUZ4;Q8HUY4;A6XHX2;D3J8E7;D8V9G2;P94043;Q36667;Q8SKV4;P94086;Q33514;Q9GD57;Q9TKH0;C8YPK4;Q32443;A8DPF8;Q33496;Q33268;O03607;Q33539;Q8HUZ7;O20266;Q8SKV6;Q8HUY8;Q8HU48;A8DPF0;B6GUR0;O63147;Q33620;Q8MAK6;P94067;P94054;Q33440;…	22107	460	CID	C8(Carbamidomethyl)	70.92	0.000326325		4	49		1	1502.79	-37.8929	10/120	pps_pisum_IE_trypsin_rep3.mgf
	High	GGLDFTKDDENVNSQPFMR	B8YGX4;Q6PSM7;Q71N62;C7AQS9;Q9TI22;O98435;Q33550;Q29VE5;C7AQU8;Q9GEB9;P36484;P36489;Q33245;Q32800;Q9TJY5;Q8MAK5;Q32816;Q4KUE0;O63121;O98553;B6GUY1;Q9GD60;Q33531;Q8HUZ4;Q8HUY4;A6XHX2;D3J8E7;D8V9G2;P94043;Q36667;Q8SKV4;P94086;P93976;Q9GD57;C8YPK4;Q33527;Q32443;A8DPF8;Q33496;O03607;Q33539;Q8HUZ7;O20266;Q36683;Q8SKV6;Q8HUY8;Q8HU48;A8DPF0;B6GUR0;P93987;O63147;Q33620;Q8MAK6;P94067;P94054;Q33440;Q9TI88;…	22231	469	CID		69.65	0.00026709		2	46		1	2169.88	-51.2961	11/193	pps_pisum_IE_trypsin_rep3.mgf
	High	LTYYTPDYKTK	Q32924;B2Y4T2;O47272;A4V8H9;Q9GEQ4;Q5J9S8;Q32515;O47061	171	8	CID		61.96	0.00125449		4	45		1	1392.63	-56.9905	7/101	pps_pisum_IE_trypsin_rep3.mgf
	High	WSPELAAAcEVWK	O98435;Q33550;Q29VE5;P36489;Q33245;Q6RIC2;Q9TJY5;Q9MV92;Q32816;Q4KUE0;Q95CD5;O63121;O98553;P94108;Q8HUZ4;Q8HUY4;A6XHX2;D3J8E7;P94043;Q36667;P94086;Q33514;P93976;C8YPK4;Q33527;Q32443;A8DPF8;Q33268;Q33539;Q8HUZ7;O20266;Q36683;Q8SKV6;Q8HUY8;Q8HU48;A8DPF0;P93987;O63147;Q33620;P94067;P94054;Q33440;Q9TI88;D2CN03;Q9XQM5;Q33579;D8V9A9;P92468;P94039;Q7YKW5;A5Y0S8;D6C5Z0;Q42903;O63185;Q9TI00;P94041;P94046;…	7073	249	CID	C9(Carbamidomethyl)	61.24	0.0014683		3	45		1	1546.66	-48.2712	10/115	pps_pisum_IE_trypsin_rep3.mgf
	High	DTDILAAFR	Q6PSM7;C7AQS9;Q9TI22;O98435;Q33550;Q29VE5;C7AQU8;P36484;P36489;Q33245;Q32800;Q6RIC2;Q9TJY5;Q8MAK5;Q9MV92;Q32816;Q4KUE0;Q95CD5;O63121;P94108;B6GUY1;Q9GD60;Q33531;Q8HUZ4;A6XHX2;D3J8E7;P94043;Q36667;P94086;Q33514;P93976;Q9GD57;Q9TKH0;C8YPK4;Q33527;A8DPF8;Q33496;Q33268;O03607;Q8HUZ7;O20266;Q36683;Q8SKV6;Q8HUY8;A8DPF0;B6GUR0;P93987;O63147;Q33620;P94067;P94054;Q33440;Q9TI88;D2CN03;Q9XQM5;Q33579;A0ZQY2;…	17751	407	CID		57.04	0.00657362	0	1	48		1	1021.5	-32.1501	8/74	pps_pisum_IE_trypsin_rep3.mgf
	Medium	EITLGFVDLLR	C7AQS9;C7AQU8;Q33245;Q6RIC2;Q8HUZ4;Q8HUY4;D3J8E7;Q33539;Q8HUZ7;Q8HUY8;Q8MAK6;D2CN03;Q9XQM5;A5Y0S8;D6C5Z0;Q42903;Q8HDA1;Q9TLI7;A5X4I3;A5X4L3;E0DA51;Q8MAK2;Q8MCX9;Q05554;P04717;A5BTM9;Q8MCY0;O47274;O03615;Q8MAT5;Q36650;Q71N78;Q4VI97;B8PRP3;D1KWX9;O47275;O47068;O47273;Q9MS05;O78309;Q4VI95;A4F4H5;C0J9S0;C7AQR7;C7AQU0;B3SHH2;O98760;Q32924;Q3T5L5;Q4VIC2;B2Y4T2;Q39972;Q5SCK9;B7VFB6;Q29S37;Q32555;O03616;…	4913	192	CID		41.11	0.216582		5	47	47	1	1275.7	-22.1692	12/97	pps_pisum_IE_trypsin_rep3.mgf
	Low	DNGLLLHIHR	B8YGX4;C7AQS9;Q9TI22;Q33550;Q29VE5;C7AQU8;Q9GEB9;P36484;P36489;Q33245;Q32800;Q6RIC2;Q9TJY5;Q8MAK5;Q9MV92;Q32816;Q4KUE0;O98553;B6GUY1;Q9GD60;Q33531;Q8HUZ4;Q8HUY4;A6XHX2;D3J8E7;D8V9G2;P94043;Q36667;Q8SKV4;Q33514;Q9GD57;Q9TKH0;C8YPK4;Q33527;Q32443;A8DPF8;Q33496;Q33268;Q33539;Q8HUZ7;Q36683;Q8SKV6;Q8HUY8;Q8HU48;A8DPF0;B6GUR0;P93987;O63147;Q33620;Q8MAK6;P94067;P94054;Q33440;Q9TI88;D2CN03;Q9XQM5;Q33579;…	20168	469	CID		38.66	0.499426		9	48		1	1187.62	-39.2477	5/97	pps_pisum_IE_trypsin_rep3.mgf
	Low	AVYEcLR	B8YGX4;Q71N62;C7AQS9;O98435;Q33550;Q29VE5;C7AQU8;Q9GEB9;P36484;P36489;Q33245;Q8MAK5;Q9MV92;Q32816;Q4KUE0;O63121;O98553;P94108;B6GUY1;Q9GD60;Q33531;Q8HUZ4;Q8HUY4;A6XHX2;D3J8E7;D8V9G2;P94043;Q36667;Q8SKV4;P94086;Q33514;P93976;Q9GD57;C8YPK4;Q33527;Q32443;A8DPF8;Q33496;Q33539;O20266;Q36683;Q8SKV6;Q8HUY8;Q8HU48;A8DPF0;B6GUR0;P93987;O63147;Q33620;Q8MAK6;P94067;P94054;Q33440;Q9TI88;D2CN03;Q9XQM5;A0ZQY2;…	21453	462	CID	C5(Carbamidomethyl)	34.96	0.837587	0	1	47	40	1	910.423	-24.5548	6/51	pps_pisum_IE_trypsin_rep3.mgf
	Low	LEGEREITLGFVDLLR	C7AQS9;C7AQU8;Q33245;Q6RIC2;Q8HUZ4;Q8HUY4;D3J8E7;Q33539;Q8HUZ7;Q8HUY8;Q8MAK6;D2CN03;Q9XQM5;A5Y0S8;D6C5Z0;Q42903;Q8HDA1;A5X4I3;A5X4L3;E0DA51;Q8MAK2;Q8MCX9;Q05554;P04717;A5BTM9;Q8MCY0;O47274;O03615;Q8MAT5;Q36650;Q71N78;Q4VI97;B8PRP3;D1KWX9;O47275;O47068;O47273;Q9MS05;O78309;Q4VI95;A4F4H5;C0J9S0;C7AQU0;B3SHH2;O98760;Q32924;Q3T5L5;Q4VIC2;B2Y4T2;Q39972;Q5SCK9;B7VFB6;Q29S37;Q32555;O03616;Q33198;Q9XQL8;…	4879	182	CID		22.12	19.4645		7	47	37	1	1859.96	-33.6788	9/167	pps_pisum_IE_trypsin_rep3.mgf
	Low	ALRLEDLR	B8YGX4;Q6PSM7;Q71N62;C7AQS9;Q9TI22;Q33550;Q29VE5;C7AQU8;Q9GEB9;P36484;P36489;Q33245;Q32800;Q6RIC2;Q9TJY5;Q8MAK5;Q9MV92;Q32816;Q4KUE0;O63121;O98553;B6GUY1;Q8HUZ4;Q8HUY4;A6XHX2;D3J8E7;D8V9G2;Q36667;Q8SKV4;P94086;Q33514;P93976;Q9GD57;C8YPK4;Q33527;Q32443;A8DPF8;Q33496;Q33268;O03607;Q33539;Q8HUZ7;O20266;Q36683;Q8HUY8;Q8HU48;A8DPF0;P93987;O63147;Q8MAK6;P94067;P94054;Q33440;Q9TI88;D2CN03;Q9XQM5;A0ZQY2;…	22872	455	CID		17.59	57.5728		8	48	32	1	985.546	-33.7288	5/70	pps_pisum_IE_trypsin_rep3.mgf
	Low	WSPELAAAcEVWKEIKFEFEAVDTI	D3J8E7;B2Y4T2;D5FUQ5;Q33286	28	4	CID	C9(Carbamidomethyl)	11.07	172.599		8	46	27	1	2968.3	-46.8197	5/252	pps_pisum_IE_trypsin_rep3.mgf
C8YPK4	37.42	14	14	457	50.7594	6.32861	288.985	Ribulose-1,5-bisphosphate carboxylase/oxygenase large subunit (Fragment) OS=Fusispermum laxiflorum GN=rbcL PE=3 SV=1 - [C8YPK4_9ROSI]
	Confidence Icon	Sequence	Protein Accessions	# Proteins	# Protein Groups	Activation Type	Modifications	IonScore	Exp Value	Δ Score	Rank	Identity High	Homology Threshold	Charge	m/z [Da]	ΔM [ppm]	Ions Matched	Spectrum File
	High	VTPQPGVPPEEAGAAVAAESSTGTWTTVWTDGLTSLDR	Q71N62;C7AQS9;Q9TI22;Q33550;C7AQU8;P36484;P36489;Q33245;Q32800;Q6RIC2;Q9TJY5;Q9MV92;Q32816;Q4KUE0;Q95CD5;O98553;B6GUY1;Q9GD60;Q33531;Q8HUZ4;Q8HUY4;A6XHX2;D3J8E7;D8V9G2;P94043;Q36667;Q8SKV4;P94086;Q33514;P93976;Q9GD57;C8YPK4;Q32443;Q33496;Q33268;O03607;Q33539;Q8HUZ7;Q36683;Q8SKV6;Q8HUY8;Q8HU48;A8DPF0;B6GUR0;P93987;Q33620;P94067;P94054;Q9TI88;D2CN03;Q9XQM5;A0ZQY2;D8V9A9;D8V9C3;P92468;P94039;P94042;…	13123	330	CID		107.85	4.52073e-08		5	47		1	3854.67	-53.3409	17/435	pps_pisum_IE_trypsin_rep3.mgf
	High	TFQGPPHGIQVER	Q6PSM7;Q71N62;C7AQS9;Q9TI22;Q33550;Q29VE5;C7AQU8;Q9GEB9;Q33245;Q32800;Q6RIC2;Q9TJY5;Q8MAK5;Q9MV92;Q4KUE0;O63121;P94108;B6GUY1;Q9GD60;Q33531;Q8HUZ4;Q8HUY4;A6XHX2;D3J8E7;D8V9G2;P94043;Q36667;Q8SKV4;P94086;Q33514;P93976;Q9GD57;Q9TKH0;C8YPK4;Q33527;A8DPF8;Q33496;Q33268;Q8HUZ7;O20266;Q36683;Q8SKV6;Q8HUY8;Q8HU48;A8DPF0;B6GUR0;O63147;Q8MAK6;P94067;P94054;Q33440;Q9TI88;D2CN03;Q9XQM5;Q33579;A0ZQY2;D8V9A9;…	19129	435	CID		97.01	7.85689e-07		5	48		1	1465.73	-16.6619	11/139	pps_pisum_IE_trypsin_rep3.mgf
	High	VALEAcVKAR	P36484;P36489;Q33245;Q32800;Q6RIC2;Q9TJY5;Q8MAK5;Q9MV92;Q32816;Q4KUE0;Q95CD5;O63121;O98553;P94108;B6GUY1;Q9GD60;Q33531;Q8HUZ4;Q8HUY4;A6XHX2;D3J8E7;D8V9G2;P94043;Q36667;Q8SKV4;P94086;Q33514;P93976;Q9GD57;Q9TKH0;C8YPK4;Q33527;Q32443;A8DPF8;Q33496;Q33268;O03607;Q33539;Q8HUZ7;O20266;Q36683;Q8SKV6;Q8HUY8;Q8HU48;A8DPF0;B6GUR0;P93987;O63147;Q33620;Q8MAK6;P94067;P94054;Q33440;Q9TI88;D2CN03;Q9XQM5;Q33579;…	1195	80	CID	C6(Carbamidomethyl)	74.64	0.000111108		4	48		1	1116.55	-59.9239	8/82	pps_pisum_IE_trypsin_rep3.mgf
	High	YGRPLLGcTIKPK	B8YGX4;Q6PSM7;Q71N62;C7AQS9;Q9TI22;O98435;Q33550;Q29VE5;C7AQU8;Q9GEB9;P36484;P36489;Q33245;Q32800;Q6RIC2;Q8MAK5;Q9MV92;Q32816;Q4KUE0;O63121;O98553;P94108;B6GUY1;Q9GD60;Q33531;Q8HUZ4;Q8HUY4;A6XHX2;D3J8E7;D8V9G2;P94043;Q36667;Q8SKV4;P94086;Q33514;Q9GD57;Q9TKH0;C8YPK4;Q32443;A8DPF8;Q33496;Q33268;O03607;Q33539;Q8HUZ7;O20266;Q8SKV6;Q8HUY8;Q8HU48;A8DPF0;B6GUR0;O63147;Q33620;Q8MAK6;P94067;P94054;Q33440;…	22107	460	CID	C8(Carbamidomethyl)	70.92	0.000326325		4	49		1	1502.79	-37.8929	10/120	pps_pisum_IE_trypsin_rep3.mgf
	High	GGLDFTKDDENVNSQPFMR	B8YGX4;Q6PSM7;Q71N62;C7AQS9;Q9TI22;O98435;Q33550;Q29VE5;C7AQU8;Q9GEB9;P36484;P36489;Q33245;Q32800;Q9TJY5;Q8MAK5;Q32816;Q4KUE0;O63121;O98553;B6GUY1;Q9GD60;Q33531;Q8HUZ4;Q8HUY4;A6XHX2;D3J8E7;D8V9G2;P94043;Q36667;Q8SKV4;P94086;P93976;Q9GD57;C8YPK4;Q33527;Q32443;A8DPF8;Q33496;O03607;Q33539;Q8HUZ7;O20266;Q36683;Q8SKV6;Q8HUY8;Q8HU48;A8DPF0;B6GUR0;P93987;O63147;Q33620;Q8MAK6;P94067;P94054;Q33440;Q9TI88;…	22231	469	CID		69.65	0.00026709		2	46		1	2169.88	-51.2961	11/193	pps_pisum_IE_trypsin_rep3.mgf
	High	FLFcAEAIYK	Q6PSM7;C7AQS9;Q9TI22;Q29VE5;Q33245;Q6RIC2;Q32816;A6XHX2;D3J8E7;C8YPK4;Q33539;Q8HUZ7;Q36683;A8DPF0;B6GUR0;Q33620;Q8MAK6;Q9XQM5;A0ZQY2;Q7YKW5;A5Y0S8;D6C5Z0;B7P0F0;Q36637;A0PDA4;Q32224;Q8HT77;A5X4I3;Q33323;A5X4L3;Q6LA00;Q8MAK2;Q8MCX9;Q95E64;Q05554;P28392;P04717;P36487;Q05993;Q8MCY0;O98994;Q9MTF6;O47274;Q36650;A0PDB4;B3THH2;B8PRP3;D1KWX9;Q9BA14;O20211;O20274;O47275;O47273;O78309;A1XM40;A5X4B5;A5X4C4;…	5539	185	CID	C4(Carbamidomethyl)	68.33	0.00043904		5	47		1	1261.58	-42.0152	13/76	pps_pisum_IE_trypsin_rep3.mgf
	High	EIKFEFPAMDTL	Q4KUE0;Q8HUZ4;C8YPK4;P04717;O98994;O03615;D1KWX9;Q3T5L5;Q646K6;Q4KUD6;O03616;O03647;A4V8H9;O03612;O03648;Q3T5L7;Q8HUX6;O03622;O98756;Q9TID6;Q7YKH2;Q95F08;Q71N79;O98999;O20363;Q9GG54;O03643;Q9GGI0;Q9TID5;O20310;O03653;Q8SLK3;P92351;Q71N77	776	34	CID		63.45	0.000851635	0	2	45		1	1440.66	-35.3389	8/118	pps_pisum_IE_trypsin_rep3.mgf
	High	WSPELAAAcEVWK	O98435;Q33550;Q29VE5;P36489;Q33245;Q6RIC2;Q9TJY5;Q9MV92;Q32816;Q4KUE0;Q95CD5;O63121;O98553;P94108;Q8HUZ4;Q8HUY4;A6XHX2;D3J8E7;P94043;Q36667;P94086;Q33514;P93976;C8YPK4;Q33527;Q32443;A8DPF8;Q33268;Q33539;Q8HUZ7;O20266;Q36683;Q8SKV6;Q8HUY8;Q8HU48;A8DPF0;P93987;O63147;Q33620;P94067;P94054;Q33440;Q9TI88;D2CN03;Q9XQM5;Q33579;D8V9A9;P92468;P94039;Q7YKW5;A5Y0S8;D6C5Z0;Q42903;O63185;Q9TI00;P94041;P94046;…	7073	249	CID	C9(Carbamidomethyl)	61.24	0.0014683		3	45		1	1546.66	-48.2712	10/115	pps_pisum_IE_trypsin_rep3.mgf
	High	DTDILAAFR	Q6PSM7;C7AQS9;Q9TI22;O98435;Q33550;Q29VE5;C7AQU8;P36484;P36489;Q33245;Q32800;Q6RIC2;Q9TJY5;Q8MAK5;Q9MV92;Q32816;Q4KUE0;Q95CD5;O63121;P94108;B6GUY1;Q9GD60;Q33531;Q8HUZ4;A6XHX2;D3J8E7;P94043;Q36667;P94086;Q33514;P93976;Q9GD57;Q9TKH0;C8YPK4;Q33527;A8DPF8;Q33496;Q33268;O03607;Q8HUZ7;O20266;Q36683;Q8SKV6;Q8HUY8;A8DPF0;B6GUR0;P93987;O63147;Q33620;P94067;P94054;Q33440;Q9TI88;D2CN03;Q9XQM5;Q33579;A0ZQY2;…	17751	407	CID		57.04	0.00657362	0	1	48		1	1021.5	-32.1501	8/74	pps_pisum_IE_trypsin_rep3.mgf
	Low	DNGLLLHIHR	B8YGX4;C7AQS9;Q9TI22;Q33550;Q29VE5;C7AQU8;Q9GEB9;P36484;P36489;Q33245;Q32800;Q6RIC2;Q9TJY5;Q8MAK5;Q9MV92;Q32816;Q4KUE0;O98553;B6GUY1;Q9GD60;Q33531;Q8HUZ4;Q8HUY4;A6XHX2;D3J8E7;D8V9G2;P94043;Q36667;Q8SKV4;Q33514;Q9GD57;Q9TKH0;C8YPK4;Q33527;Q32443;A8DPF8;Q33496;Q33268;Q33539;Q8HUZ7;Q36683;Q8SKV6;Q8HUY8;Q8HU48;A8DPF0;B6GUR0;P93987;O63147;Q33620;Q8MAK6;P94067;P94054;Q33440;Q9TI88;D2CN03;Q9XQM5;Q33579;…	20168	469	CID		38.66	0.499426		9	48		1	1187.62	-39.2477	5/97	pps_pisum_IE_trypsin_rep3.mgf
	Low	AVYEcLR	B8YGX4;Q71N62;C7AQS9;O98435;Q33550;Q29VE5;C7AQU8;Q9GEB9;P36484;P36489;Q33245;Q8MAK5;Q9MV92;Q32816;Q4KUE0;O63121;O98553;P94108;B6GUY1;Q9GD60;Q33531;Q8HUZ4;Q8HUY4;A6XHX2;D3J8E7;D8V9G2;P94043;Q36667;Q8SKV4;P94086;Q33514;P93976;Q9GD57;C8YPK4;Q33527;Q32443;A8DPF8;Q33496;Q33539;O20266;Q36683;Q8SKV6;Q8HUY8;Q8HU48;A8DPF0;B6GUR0;P93987;O63147;Q33620;Q8MAK6;P94067;P94054;Q33440;Q9TI88;D2CN03;Q9XQM5;A0ZQY2;…	21453	462	CID	C5(Carbamidomethyl)	34.96	0.837587	0	1	47	40	1	910.423	-24.5548	6/51	pps_pisum_IE_trypsin_rep3.mgf
	Low	NHGMHFR	Q9TI22;Q33550;C7AQU8;Q9GEB9;P36484;P36489;Q33245;Q32800;Q6RIC2;Q9TJY5;Q8MAK5;Q9MV92;Q32816;Q95CD5;O63121;O98553;B6GUY1;Q9GD60;Q33531;Q8HUZ4;Q8HUY4;A6XHX2;D3J8E7;D8V9G2;Q8SKV4;P94086;Q33514;P93976;C8YPK4;Q33527;Q32443;A8DPF8;Q33496;Q33268;O03607;Q33539;O20266;Q36683;Q8SKV6;Q8HUY8;Q8HU48;A8DPF0;B6GUR0;P93987;O63147;Q33620;P94067;P94054;Q33440;Q9TI88;D2CN03;Q9XQM5;Q33579;A0ZQY2;D8V9A9;D8V9C3;P92468;…	14981	348	CID		30.3	1.6905	0	1	45	29	1	898.396	-15.6293	5/68	pps_pisum_IE_trypsin_rep3.mgf
	Low	DRFLFcAEAIYK	Q6PSM7;C7AQS9;Q9TI22;Q29VE5;Q33245;Q6RIC2;Q32816;A6XHX2;D3J8E7;C8YPK4;Q33539;Q8HUZ7;Q36683;A8DPF0;B6GUR0;Q33620;Q8MAK6;Q9XQM5;A0ZQY2;Q7YKW5;A5Y0S8;D6C5Z0;B7P0F0;Q36637;A0PDA4;Q32224;Q8HT77;A5X4I3;Q33323;A5X4L3;Q8MAK2;Q8MCX9;Q95E64;Q05554;P28392;P04717;P36487;Q05993;Q8MCY0;O98994;Q9MTF6;O47274;Q36650;A0PDB4;B3THH2;B8PRP3;D1KWX9;Q9BA14;O20211;O20274;O47275;O47273;O78309;A1XM40;A5X4B5;A5X4C4;C7AQR7;…	5509	180	CID	C6(Carbamidomethyl)	28.47	3.62139		4	47	43	1	1532.69	-41.7405	7/126	pps_pisum_IE_trypsin_rep3.mgf
	Low	ALRLEDLR	B8YGX4;Q6PSM7;Q71N62;C7AQS9;Q9TI22;Q33550;Q29VE5;C7AQU8;Q9GEB9;P36484;P36489;Q33245;Q32800;Q6RIC2;Q9TJY5;Q8MAK5;Q9MV92;Q32816;Q4KUE0;O63121;O98553;B6GUY1;Q8HUZ4;Q8HUY4;A6XHX2;D3J8E7;D8V9G2;Q36667;Q8SKV4;P94086;Q33514;P93976;Q9GD57;C8YPK4;Q33527;Q32443;A8DPF8;Q33496;Q33268;O03607;Q33539;Q8HUZ7;O20266;Q36683;Q8HUY8;Q8HU48;A8DPF0;P93987;O63147;Q8MAK6;P94067;P94054;Q33440;Q9TI88;D2CN03;Q9XQM5;A0ZQY2;…	22872	455	CID		17.59	57.5728		8	48	32	1	985.546	-33.7288	5/70	pps_pisum_IE_trypsin_rep3.mgf
Q9GDQ1	29.93	11	11	451	49.7249	7.02002	285.614	Ribulose 1,5-bisphosphate carboxylase (Fragment) OS=Melanophylla madagascariensis GN=rbcL PE=3 SV=1 - [Q9GDQ1_9APIA]
	Confidence Icon	Sequence	Protein Accessions	# Proteins	# Protein Groups	Activation Type	Modifications	IonScore	Exp Value	Δ Score	Rank	Identity High	Homology Threshold	Charge	m/z [Da]	ΔM [ppm]	Ions Matched	Spectrum File
	High	LTYYTPDYxTKDTDILAAFR	Q9GDQ1;A2VA70;Q8MD96;Q31932	6	4	CID	X9(K)	107.91	3.83089e-08		7	46		1	2395.07	-63.5353	15/200	pps_pisum_IE_trypsin_rep3.mgf
	High	VTPQPGVPPEEAGAAVAAESSTGTWTTVWTDGLTSLDR	Q71N62;C7AQS9;Q9TI22;Q33550;C7AQU8;P36484;P36489;Q33245;Q32800;Q6RIC2;Q9TJY5;Q9MV92;Q32816;Q4KUE0;Q95CD5;O98553;B6GUY1;Q9GD60;Q33531;Q8HUZ4;Q8HUY4;A6XHX2;D3J8E7;D8V9G2;P94043;Q36667;Q8SKV4;P94086;Q33514;P93976;Q9GD57;C8YPK4;Q32443;Q33496;Q33268;O03607;Q33539;Q8HUZ7;Q36683;Q8SKV6;Q8HUY8;Q8HU48;A8DPF0;B6GUR0;P93987;Q33620;P94067;P94054;Q9TI88;D2CN03;Q9XQM5;A0ZQY2;D8V9A9;D8V9C3;P92468;P94039;P94042;…	13123	330	CID		107.85	4.52073e-08		5	47		1	3854.67	-53.3409	17/435	pps_pisum_IE_trypsin_rep3.mgf
	High	TFQGPPHGIQVER	Q6PSM7;Q71N62;C7AQS9;Q9TI22;Q33550;Q29VE5;C7AQU8;Q9GEB9;Q33245;Q32800;Q6RIC2;Q9TJY5;Q8MAK5;Q9MV92;Q4KUE0;O63121;P94108;B6GUY1;Q9GD60;Q33531;Q8HUZ4;Q8HUY4;A6XHX2;D3J8E7;D8V9G2;P94043;Q36667;Q8SKV4;P94086;Q33514;P93976;Q9GD57;Q9TKH0;C8YPK4;Q33527;A8DPF8;Q33496;Q33268;Q8HUZ7;O20266;Q36683;Q8SKV6;Q8HUY8;Q8HU48;A8DPF0;B6GUR0;O63147;Q8MAK6;P94067;P94054;Q33440;Q9TI88;D2CN03;Q9XQM5;Q33579;A0ZQY2;D8V9A9;…	19129	435	CID		97.01	7.85689e-07		5	48		1	1465.73	-16.6619	11/139	pps_pisum_IE_trypsin_rep3.mgf
	High	YGRPLLGcTIKPK	B8YGX4;Q6PSM7;Q71N62;C7AQS9;Q9TI22;O98435;Q33550;Q29VE5;C7AQU8;Q9GEB9;P36484;P36489;Q33245;Q32800;Q6RIC2;Q8MAK5;Q9MV92;Q32816;Q4KUE0;O63121;O98553;P94108;B6GUY1;Q9GD60;Q33531;Q8HUZ4;Q8HUY4;A6XHX2;D3J8E7;D8V9G2;P94043;Q36667;Q8SKV4;P94086;Q33514;Q9GD57;Q9TKH0;C8YPK4;Q32443;A8DPF8;Q33496;Q33268;O03607;Q33539;Q8HUZ7;O20266;Q8SKV6;Q8HUY8;Q8HU48;A8DPF0;B6GUR0;O63147;Q33620;Q8MAK6;P94067;P94054;Q33440;…	22107	460	CID	C8(Carbamidomethyl)	70.92	0.000326325		4	49		1	1502.79	-37.8929	10/120	pps_pisum_IE_trypsin_rep3.mgf
	High	GGLDFTKDDENVNSQPFMR	B8YGX4;Q6PSM7;Q71N62;C7AQS9;Q9TI22;O98435;Q33550;Q29VE5;C7AQU8;Q9GEB9;P36484;P36489;Q33245;Q32800;Q9TJY5;Q8MAK5;Q32816;Q4KUE0;O63121;O98553;B6GUY1;Q9GD60;Q33531;Q8HUZ4;Q8HUY4;A6XHX2;D3J8E7;D8V9G2;P94043;Q36667;Q8SKV4;P94086;P93976;Q9GD57;C8YPK4;Q33527;Q32443;A8DPF8;Q33496;O03607;Q33539;Q8HUZ7;O20266;Q36683;Q8SKV6;Q8HUY8;Q8HU48;A8DPF0;B6GUR0;P93987;O63147;Q33620;Q8MAK6;P94067;P94054;Q33440;Q9TI88;…	22231	469	CID		69.65	0.00026709		2	46		1	2169.88	-51.2961	11/193	pps_pisum_IE_trypsin_rep3.mgf
	High	LTYYTPDYxTK	Q9GDQ1;A2VA70;Q8MD96;Q31932	6	4	CID	X9(K)	61.96	0.00125449		5	45		1	1392.63	-56.9905	7/97	pps_pisum_IE_trypsin_rep3.mgf
	High	DTDILAAFR	Q6PSM7;C7AQS9;Q9TI22;O98435;Q33550;Q29VE5;C7AQU8;P36484;P36489;Q33245;Q32800;Q6RIC2;Q9TJY5;Q8MAK5;Q9MV92;Q32816;Q4KUE0;Q95CD5;O63121;P94108;B6GUY1;Q9GD60;Q33531;Q8HUZ4;A6XHX2;D3J8E7;P94043;Q36667;P94086;Q33514;P93976;Q9GD57;Q9TKH0;C8YPK4;Q33527;A8DPF8;Q33496;Q33268;O03607;Q8HUZ7;O20266;Q36683;Q8SKV6;Q8HUY8;A8DPF0;B6GUR0;P93987;O63147;Q33620;P94067;P94054;Q33440;Q9TI88;D2CN03;Q9XQM5;Q33579;A0ZQY2;…	17751	407	CID		57.04	0.00657362	0	1	48		1	1021.5	-32.1501	8/74	pps_pisum_IE_trypsin_rep3.mgf
	Low	DNGLLLHIHR	B8YGX4;C7AQS9;Q9TI22;Q33550;Q29VE5;C7AQU8;Q9GEB9;P36484;P36489;Q33245;Q32800;Q6RIC2;Q9TJY5;Q8MAK5;Q9MV92;Q32816;Q4KUE0;O98553;B6GUY1;Q9GD60;Q33531;Q8HUZ4;Q8HUY4;A6XHX2;D3J8E7;D8V9G2;P94043;Q36667;Q8SKV4;Q33514;Q9GD57;Q9TKH0;C8YPK4;Q33527;Q32443;A8DPF8;Q33496;Q33268;Q33539;Q8HUZ7;Q36683;Q8SKV6;Q8HUY8;Q8HU48;A8DPF0;B6GUR0;P93987;O63147;Q33620;Q8MAK6;P94067;P94054;Q33440;Q9TI88;D2CN03;Q9XQM5;Q33579;…	20168	469	CID		38.66	0.499426		9	48		1	1187.62	-39.2477	5/97	pps_pisum_IE_trypsin_rep3.mgf
	Low	AVYEcLR	B8YGX4;Q71N62;C7AQS9;O98435;Q33550;Q29VE5;C7AQU8;Q9GEB9;P36484;P36489;Q33245;Q8MAK5;Q9MV92;Q32816;Q4KUE0;O63121;O98553;P94108;B6GUY1;Q9GD60;Q33531;Q8HUZ4;Q8HUY4;A6XHX2;D3J8E7;D8V9G2;P94043;Q36667;Q8SKV4;P94086;Q33514;P93976;Q9GD57;C8YPK4;Q33527;Q32443;A8DPF8;Q33496;Q33539;O20266;Q36683;Q8SKV6;Q8HUY8;Q8HU48;A8DPF0;B6GUR0;P93987;O63147;Q33620;Q8MAK6;P94067;P94054;Q33440;Q9TI88;D2CN03;Q9XQM5;A0ZQY2;…	21453	462	CID	C5(Carbamidomethyl)	34.96	0.837587	0	1	47	40	1	910.423	-24.5548	6/51	pps_pisum_IE_trypsin_rep3.mgf
	Low	NHGMHFR	Q9TI22;Q33550;C7AQU8;Q9GEB9;P36484;P36489;Q33245;Q32800;Q6RIC2;Q9TJY5;Q8MAK5;Q9MV92;Q32816;Q95CD5;O63121;O98553;B6GUY1;Q9GD60;Q33531;Q8HUZ4;Q8HUY4;A6XHX2;D3J8E7;D8V9G2;Q8SKV4;P94086;Q33514;P93976;C8YPK4;Q33527;Q32443;A8DPF8;Q33496;Q33268;O03607;Q33539;O20266;Q36683;Q8SKV6;Q8HUY8;Q8HU48;A8DPF0;B6GUR0;P93987;O63147;Q33620;P94067;P94054;Q33440;Q9TI88;D2CN03;Q9XQM5;Q33579;A0ZQY2;D8V9A9;D8V9C3;P92468;…	14981	348	CID		30.3	1.6905	0	1	45	29	1	898.396	-15.6293	5/68	pps_pisum_IE_trypsin_rep3.mgf
	Low	ALRLEDLR	B8YGX4;Q6PSM7;Q71N62;C7AQS9;Q9TI22;Q33550;Q29VE5;C7AQU8;Q9GEB9;P36484;P36489;Q33245;Q32800;Q6RIC2;Q9TJY5;Q8MAK5;Q9MV92;Q32816;Q4KUE0;O63121;O98553;B6GUY1;Q8HUZ4;Q8HUY4;A6XHX2;D3J8E7;D8V9G2;Q36667;Q8SKV4;P94086;Q33514;P93976;Q9GD57;C8YPK4;Q33527;Q32443;A8DPF8;Q33496;Q33268;O03607;Q33539;Q8HUZ7;O20266;Q36683;Q8HUY8;Q8HU48;A8DPF0;P93987;O63147;Q8MAK6;P94067;P94054;Q33440;Q9TI88;D2CN03;Q9XQM5;A0ZQY2;…	22872	455	CID		17.59	57.5728		8	48	32	1	985.546	-33.7288	5/70	pps_pisum_IE_trypsin_rep3.mgf
P04717	46.74	21	21	475	52.7297	7.02002	281.745	Ribulose bisphosphate carboxylase large chain OS=Pisum sativum GN=rbcL PE=1 SV=3 - [RBL_PEA]
	Confidence Icon	Sequence	Protein Accessions	# Proteins	# Protein Groups	Activation Type	Modifications	IonScore	Exp Value	Δ Score	Rank	Identity High	Homology Threshold	Charge	m/z [Da]	ΔM [ppm]	Ions Matched	Spectrum File
	High	VTPQPGVPPEEAGAAVAAESSTGTWTTVWTDGLTSLDR	Q71N62;C7AQS9;Q9TI22;Q33550;C7AQU8;P36484;P36489;Q33245;Q32800;Q6RIC2;Q9TJY5;Q9MV92;Q32816;Q4KUE0;Q95CD5;O98553;B6GUY1;Q9GD60;Q33531;Q8HUZ4;Q8HUY4;A6XHX2;D3J8E7;D8V9G2;P94043;Q36667;Q8SKV4;P94086;Q33514;P93976;Q9GD57;C8YPK4;Q32443;Q33496;Q33268;O03607;Q33539;Q8HUZ7;Q36683;Q8SKV6;Q8HUY8;Q8HU48;A8DPF0;B6GUR0;P93987;Q33620;P94067;P94054;Q9TI88;D2CN03;Q9XQM5;A0ZQY2;D8V9A9;D8V9C3;P92468;P94039;P94042;…	13123	330	CID		107.85	4.52073e-08		5	47		1	3854.67	-53.3409	17/435	pps_pisum_IE_trypsin_rep3.mgf
	High	TFQGPPHGIQVER	Q6PSM7;Q71N62;C7AQS9;Q9TI22;Q33550;Q29VE5;C7AQU8;Q9GEB9;Q33245;Q32800;Q6RIC2;Q9TJY5;Q8MAK5;Q9MV92;Q4KUE0;O63121;P94108;B6GUY1;Q9GD60;Q33531;Q8HUZ4;Q8HUY4;A6XHX2;D3J8E7;D8V9G2;P94043;Q36667;Q8SKV4;P94086;Q33514;P93976;Q9GD57;Q9TKH0;C8YPK4;Q33527;A8DPF8;Q33496;Q33268;Q8HUZ7;O20266;Q36683;Q8SKV6;Q8HUY8;Q8HU48;A8DPF0;B6GUR0;O63147;Q8MAK6;P94067;P94054;Q33440;Q9TI88;D2CN03;Q9XQM5;Q33579;A0ZQY2;D8V9A9;…	19129	435	CID		97.01	7.85689e-07		5	48		1	1465.73	-16.6619	11/139	pps_pisum_IE_trypsin_rep3.mgf
	High	YGRPLLGcTIKPK	B8YGX4;Q6PSM7;Q71N62;C7AQS9;Q9TI22;O98435;Q33550;Q29VE5;C7AQU8;Q9GEB9;P36484;P36489;Q33245;Q32800;Q6RIC2;Q8MAK5;Q9MV92;Q32816;Q4KUE0;O63121;O98553;P94108;B6GUY1;Q9GD60;Q33531;Q8HUZ4;Q8HUY4;A6XHX2;D3J8E7;D8V9G2;P94043;Q36667;Q8SKV4;P94086;Q33514;Q9GD57;Q9TKH0;C8YPK4;Q32443;A8DPF8;Q33496;Q33268;O03607;Q33539;Q8HUZ7;O20266;Q8SKV6;Q8HUY8;Q8HU48;A8DPF0;B6GUR0;O63147;Q33620;Q8MAK6;P94067;P94054;Q33440;…	22107	460	CID	C8(Carbamidomethyl)	70.92	0.000326325		4	49		1	1502.79	-37.8929	10/120	pps_pisum_IE_trypsin_rep3.mgf
	High	GGLDFTKDDENVNSQPFMR	B8YGX4;Q6PSM7;Q71N62;C7AQS9;Q9TI22;O98435;Q33550;Q29VE5;C7AQU8;Q9GEB9;P36484;P36489;Q33245;Q32800;Q9TJY5;Q8MAK5;Q32816;Q4KUE0;O63121;O98553;B6GUY1;Q9GD60;Q33531;Q8HUZ4;Q8HUY4;A6XHX2;D3J8E7;D8V9G2;P94043;Q36667;Q8SKV4;P94086;P93976;Q9GD57;C8YPK4;Q33527;Q32443;A8DPF8;Q33496;O03607;Q33539;Q8HUZ7;O20266;Q36683;Q8SKV6;Q8HUY8;Q8HU48;A8DPF0;B6GUR0;P93987;O63147;Q33620;Q8MAK6;P94067;P94054;Q33440;Q9TI88;…	22231	469	CID		69.65	0.00026709		2	46		1	2169.88	-51.2961	11/193	pps_pisum_IE_trypsin_rep3.mgf
	High	FLFcAEAIYK	Q6PSM7;C7AQS9;Q9TI22;Q29VE5;Q33245;Q6RIC2;Q32816;A6XHX2;D3J8E7;C8YPK4;Q33539;Q8HUZ7;Q36683;A8DPF0;B6GUR0;Q33620;Q8MAK6;Q9XQM5;A0ZQY2;Q7YKW5;A5Y0S8;D6C5Z0;B7P0F0;Q36637;A0PDA4;Q32224;Q8HT77;A5X4I3;Q33323;A5X4L3;Q6LA00;Q8MAK2;Q8MCX9;Q95E64;Q05554;P28392;P04717;P36487;Q05993;Q8MCY0;O98994;Q9MTF6;O47274;Q36650;A0PDB4;B3THH2;B8PRP3;D1KWX9;Q9BA14;O20211;O20274;O47275;O47273;O78309;A1XM40;A5X4B5;A5X4C4;…	5539	185	CID	C4(Carbamidomethyl)	68.33	0.00043904		5	47		1	1261.58	-42.0152	13/76	pps_pisum_IE_trypsin_rep3.mgf
	High	EIKFEFPAMDTL	Q4KUE0;Q8HUZ4;C8YPK4;P04717;O98994;O03615;D1KWX9;Q3T5L5;Q646K6;Q4KUD6;O03616;O03647;A4V8H9;O03612;O03648;Q3T5L7;Q8HUX6;O03622;O98756;Q9TID6;Q7YKH2;Q95F08;Q71N79;O98999;O20363;Q9GG54;O03643;Q9GGI0;Q9TID5;O20310;O03653;Q8SLK3;P92351;Q71N77	776	34	CID		63.45	0.000851635	0	2	45		1	1440.66	-35.3389	8/118	pps_pisum_IE_trypsin_rep3.mgf
	High	LTYYTPDYQTK	O98435;D2CN03;D3XQ20;P04717;Q8MG83;Q85XM1;Q9BB40;Q1AE41;Q6YLQ6;Q33423;Q85XM3;D2CMZ3;E2D4N3;Q9GE59;Q5TM94;Q3T5F0;Q32622;O98359;Q36845;Q7YKH2;A1XNJ5;B2Y4S2;Q9TLH5;O98324;Q537M4;O98354;O20310;Q09RH0;Q32920;Q7YJL9;Q8HQW3;Q95CF9	880	32	CID		61.96	0.00125449		9	45		1	1392.63	-30.86	7/101	pps_pisum_IE_trypsin_rep3.mgf
	High	WSPELAAAcEVWK	O98435;Q33550;Q29VE5;P36489;Q33245;Q6RIC2;Q9TJY5;Q9MV92;Q32816;Q4KUE0;Q95CD5;O63121;O98553;P94108;Q8HUZ4;Q8HUY4;A6XHX2;D3J8E7;P94043;Q36667;P94086;Q33514;P93976;C8YPK4;Q33527;Q32443;A8DPF8;Q33268;Q33539;Q8HUZ7;O20266;Q36683;Q8SKV6;Q8HUY8;Q8HU48;A8DPF0;P93987;O63147;Q33620;P94067;P94054;Q33440;Q9TI88;D2CN03;Q9XQM5;Q33579;D8V9A9;P92468;P94039;Q7YKW5;A5Y0S8;D6C5Z0;Q42903;O63185;Q9TI00;P94041;P94046;…	7073	249	CID	C9(Carbamidomethyl)	61.24	0.0014683		3	45		1	1546.66	-48.2712	10/115	pps_pisum_IE_trypsin_rep3.mgf
	High	DTDILAAFR	Q6PSM7;C7AQS9;Q9TI22;O98435;Q33550;Q29VE5;C7AQU8;P36484;P36489;Q33245;Q32800;Q6RIC2;Q9TJY5;Q8MAK5;Q9MV92;Q32816;Q4KUE0;Q95CD5;O63121;P94108;B6GUY1;Q9GD60;Q33531;Q8HUZ4;A6XHX2;D3J8E7;P94043;Q36667;P94086;Q33514;P93976;Q9GD57;Q9TKH0;C8YPK4;Q33527;A8DPF8;Q33496;Q33268;O03607;Q8HUZ7;O20266;Q36683;Q8SKV6;Q8HUY8;A8DPF0;B6GUR0;P93987;O63147;Q33620;P94067;P94054;Q33440;Q9TI88;D2CN03;Q9XQM5;Q33579;A0ZQY2;…	17751	407	CID		57.04	0.00657362	0	1	48		1	1021.5	-32.1501	8/74	pps_pisum_IE_trypsin_rep3.mgf
	High	EITLGFVDLLRDDYIKK	P04717	1	1	CID		49.33	0.0302939	0.0612245	1	47		1	2038.05	-33.0763	14/168	pps_pisum_IE_trypsin_rep3.mgf
	High	EAcKWSPELAAAcEVWK	O98435;Q29VE5;Q95CD5;Q33539;Q9XQM5;P28392;P04717;Q95634;O47274;Q32626;O20211;O47068;D6MYJ0;Q9MRJ3;Q9T2E2;Q32924;Q6L9X2;Q9GCU2;D6MYK4;O20246;Q9GDL4;O20245;Q8ME89;Q33051;Q9TLI1;Q31907;O98756;Q6PZA1;Q36845;Q9TLI2;A5X4G3;Q9GEP9;Q9GEQ2;Q8HUZ0;Q95AN1;D6MYK3;O20363;Q9TLI8;Q33286;Q9GEQ4;Q9BB67;O78520;Q9GEN1;Q9XPZ1;Q09RG1	849	45	CID	C3(Carbamidomethyl), C13(Carbamidomethyl)	46.31	0.0377196		2	45		1	2034.85	-44.8187	10/183	pps_pisum_IE_trypsin_rep3.mgf
	Medium	IPYAYVK	P04717	2	1	CID		42.06	0.218144	0	1	48	47	1	853.459	-26.966	9/56	pps_pisum_IE_trypsin_rep3.mgf
	Medium	EITLGFVDLLR	C7AQS9;C7AQU8;Q33245;Q6RIC2;Q8HUZ4;Q8HUY4;D3J8E7;Q33539;Q8HUZ7;Q8HUY8;Q8MAK6;D2CN03;Q9XQM5;A5Y0S8;D6C5Z0;Q42903;Q8HDA1;Q9TLI7;A5X4I3;A5X4L3;E0DA51;Q8MAK2;Q8MCX9;Q05554;P04717;A5BTM9;Q8MCY0;O47274;O03615;Q8MAT5;Q36650;Q71N78;Q4VI97;B8PRP3;D1KWX9;O47275;O47068;O47273;Q9MS05;O78309;Q4VI95;A4F4H5;C0J9S0;C7AQR7;C7AQU0;B3SHH2;O98760;Q32924;Q3T5L5;Q4VIC2;B2Y4T2;Q39972;Q5SCK9;B7VFB6;Q29S37;Q32555;O03616;…	4913	192	CID		41.11	0.216582		5	47	47	1	1275.7	-22.1692	12/97	pps_pisum_IE_trypsin_rep3.mgf
	Low	DNGLLLHIHR	B8YGX4;C7AQS9;Q9TI22;Q33550;Q29VE5;C7AQU8;Q9GEB9;P36484;P36489;Q33245;Q32800;Q6RIC2;Q9TJY5;Q8MAK5;Q9MV92;Q32816;Q4KUE0;O98553;B6GUY1;Q9GD60;Q33531;Q8HUZ4;Q8HUY4;A6XHX2;D3J8E7;D8V9G2;P94043;Q36667;Q8SKV4;Q33514;Q9GD57;Q9TKH0;C8YPK4;Q33527;Q32443;A8DPF8;Q33496;Q33268;Q33539;Q8HUZ7;Q36683;Q8SKV6;Q8HUY8;Q8HU48;A8DPF0;B6GUR0;P93987;O63147;Q33620;Q8MAK6;P94067;P94054;Q33440;Q9TI88;D2CN03;Q9XQM5;Q33579;…	20168	469	CID		38.66	0.499426		9	48		1	1187.62	-39.2477	5/97	pps_pisum_IE_trypsin_rep3.mgf
	Low	LSGGDHIHAGTVVGK	Q9GEB9;Q33245;Q32816;O63121;O98553;Q8HUZ4;Q8HUY4;D8V9G2;Q33539;Q8HUZ7;Q8HUY8;Q8HU48;P94067;D8V9C3;D6C5Z0;O63185;Q49M33;Q33323;Q8HUY5;Q8MAK2;Q3MKL9;P04717;A5BTM9;Q9MSR5;Q8MG83;Q8MAT5;Q36650;Q85XM1;Q4VI97;Q9BB40;Q4VI95;A5X4B5;A5X4C4;O98760;Q6JXN8;Q4VIC2;Q1AE41;Q09W32;Q33198;Q95668;Q09W22;A4V8H9;A5PF92;Q9GE59;Q4VIC1;Q4VI79;A5H767;Q4VI80;A0PDI3;Q8MAN3;Q8HTE8;Q710L6;B2CS02;O98359;Q6JXV8;A8JY23;Q9GEE4;…	3408	88	CID		38.3	0.412087		4	47		1	1447.73	-22.3936	8/134	pps_pisum_IE_trypsin_rep3.mgf
	Low	AVYEcLR	B8YGX4;Q71N62;C7AQS9;O98435;Q33550;Q29VE5;C7AQU8;Q9GEB9;P36484;P36489;Q33245;Q8MAK5;Q9MV92;Q32816;Q4KUE0;O63121;O98553;P94108;B6GUY1;Q9GD60;Q33531;Q8HUZ4;Q8HUY4;A6XHX2;D3J8E7;D8V9G2;P94043;Q36667;Q8SKV4;P94086;Q33514;P93976;Q9GD57;C8YPK4;Q33527;Q32443;A8DPF8;Q33496;Q33539;O20266;Q36683;Q8SKV6;Q8HUY8;Q8HU48;A8DPF0;B6GUR0;P93987;O63147;Q33620;Q8MAK6;P94067;P94054;Q33440;Q9TI88;D2CN03;Q9XQM5;A0ZQY2;…	21453	462	CID	C5(Carbamidomethyl)	34.96	0.837587	0	1	47	40	1	910.423	-24.5548	6/51	pps_pisum_IE_trypsin_rep3.mgf
	Low	NHGMHFR	Q9TI22;Q33550;C7AQU8;Q9GEB9;P36484;P36489;Q33245;Q32800;Q6RIC2;Q9TJY5;Q8MAK5;Q9MV92;Q32816;Q95CD5;O63121;O98553;B6GUY1;Q9GD60;Q33531;Q8HUZ4;Q8HUY4;A6XHX2;D3J8E7;D8V9G2;Q8SKV4;P94086;Q33514;P93976;C8YPK4;Q33527;Q32443;A8DPF8;Q33496;Q33268;O03607;Q33539;O20266;Q36683;Q8SKV6;Q8HUY8;Q8HU48;A8DPF0;B6GUR0;P93987;O63147;Q33620;P94067;P94054;Q33440;Q9TI88;D2CN03;Q9XQM5;Q33579;A0ZQY2;D8V9A9;D8V9C3;P92468;…	14981	348	CID		30.3	1.6905	0	1	45	29	1	898.396	-15.6293	5/68	pps_pisum_IE_trypsin_rep3.mgf
	Low	DRFLFcAEAIYK	Q6PSM7;C7AQS9;Q9TI22;Q29VE5;Q33245;Q6RIC2;Q32816;A6XHX2;D3J8E7;C8YPK4;Q33539;Q8HUZ7;Q36683;A8DPF0;B6GUR0;Q33620;Q8MAK6;Q9XQM5;A0ZQY2;Q7YKW5;A5Y0S8;D6C5Z0;B7P0F0;Q36637;A0PDA4;Q32224;Q8HT77;A5X4I3;Q33323;A5X4L3;Q8MAK2;Q8MCX9;Q95E64;Q05554;P28392;P04717;P36487;Q05993;Q8MCY0;O98994;Q9MTF6;O47274;Q36650;A0PDB4;B3THH2;B8PRP3;D1KWX9;Q9BA14;O20211;O20274;O47275;O47273;O78309;A1XM40;A5X4B5;A5X4C4;C7AQR7;…	5509	180	CID	C6(Carbamidomethyl)	28.47	3.62139		4	47	43	1	1532.69	-41.7405	7/126	pps_pisum_IE_trypsin_rep3.mgf
	Low	EITLGFVDLLRDDYIKKDR	P04717	1	1	CID		23.99	9.81761		8	46	44	1	2309.19	-25.7152	7/195	pps_pisum_IE_trypsin_rep3.mgf
	Low	LEGEREITLGFVDLLR	C7AQS9;C7AQU8;Q33245;Q6RIC2;Q8HUZ4;Q8HUY4;D3J8E7;Q33539;Q8HUZ7;Q8HUY8;Q8MAK6;D2CN03;Q9XQM5;A5Y0S8;D6C5Z0;Q42903;Q8HDA1;A5X4I3;A5X4L3;E0DA51;Q8MAK2;Q8MCX9;Q05554;P04717;A5BTM9;Q8MCY0;O47274;O03615;Q8MAT5;Q36650;Q71N78;Q4VI97;B8PRP3;D1KWX9;O47275;O47068;O47273;Q9MS05;O78309;Q4VI95;A4F4H5;C0J9S0;C7AQU0;B3SHH2;O98760;Q32924;Q3T5L5;Q4VIC2;B2Y4T2;Q39972;Q5SCK9;B7VFB6;Q29S37;Q32555;O03616;Q33198;Q9XQL8;…	4879	182	CID		22.12	19.4645		7	47	37	1	1859.96	-33.6788	9/167	pps_pisum_IE_trypsin_rep3.mgf
	Low	ALRLEDLR	B8YGX4;Q6PSM7;Q71N62;C7AQS9;Q9TI22;Q33550;Q29VE5;C7AQU8;Q9GEB9;P36484;P36489;Q33245;Q32800;Q6RIC2;Q9TJY5;Q8MAK5;Q9MV92;Q32816;Q4KUE0;O63121;O98553;B6GUY1;Q8HUZ4;Q8HUY4;A6XHX2;D3J8E7;D8V9G2;Q36667;Q8SKV4;P94086;Q33514;P93976;Q9GD57;C8YPK4;Q33527;Q32443;A8DPF8;Q33496;Q33268;O03607;Q33539;Q8HUZ7;O20266;Q36683;Q8HUY8;Q8HU48;A8DPF0;P93987;O63147;Q8MAK6;P94067;P94054;Q33440;Q9TI88;D2CN03;Q9XQM5;A0ZQY2;…	22872	455	CID		17.59	57.5728		8	48	32	1	985.546	-33.7288	5/70	pps_pisum_IE_trypsin_rep3.mgf
Q6Y2Z7	20.88	8	8	455	50.2602	6.11279	278.488	Ribulose-1,5-bisphosphate carboxylase/oxygenase large subunit (Fragment) OS=Arctopus echinatus GN=rbcL PE=3 SV=1 - [Q6Y2Z7_ARCEC]
	Confidence Icon	Sequence	Protein Accessions	# Proteins	# Protein Groups	Activation Type	Modifications	IonScore	Exp Value	Δ Score	Rank	Identity High	Homology Threshold	Charge	m/z [Da]	ΔM [ppm]	Ions Matched	Spectrum File
	High	VNYYTPDYETKDTDILAAFR	Q6Y2Z7	1	1	CID		160.85	1.9467e-13	0.21118	1	46		1	2395.07	-33.152	18/212	pps_pisum_IE_trypsin_rep3.mgf
	High	TFQGPPHGIQVER	Q6PSM7;Q71N62;C7AQS9;Q9TI22;Q33550;Q29VE5;C7AQU8;Q9GEB9;Q33245;Q32800;Q6RIC2;Q9TJY5;Q8MAK5;Q9MV92;Q4KUE0;O63121;P94108;B6GUY1;Q9GD60;Q33531;Q8HUZ4;Q8HUY4;A6XHX2;D3J8E7;D8V9G2;P94043;Q36667;Q8SKV4;P94086;Q33514;P93976;Q9GD57;Q9TKH0;C8YPK4;Q33527;A8DPF8;Q33496;Q33268;Q8HUZ7;O20266;Q36683;Q8SKV6;Q8HUY8;Q8HU48;A8DPF0;B6GUR0;O63147;Q8MAK6;P94067;P94054;Q33440;Q9TI88;D2CN03;Q9XQM5;Q33579;A0ZQY2;D8V9A9;…	19129	435	CID		97.01	7.85689e-07		5	48		1	1465.73	-16.6619	11/139	pps_pisum_IE_trypsin_rep3.mgf
	High	YGRPLLGcTIKPK	B8YGX4;Q6PSM7;Q71N62;C7AQS9;Q9TI22;O98435;Q33550;Q29VE5;C7AQU8;Q9GEB9;P36484;P36489;Q33245;Q32800;Q6RIC2;Q8MAK5;Q9MV92;Q32816;Q4KUE0;O63121;O98553;P94108;B6GUY1;Q9GD60;Q33531;Q8HUZ4;Q8HUY4;A6XHX2;D3J8E7;D8V9G2;P94043;Q36667;Q8SKV4;P94086;Q33514;Q9GD57;Q9TKH0;C8YPK4;Q32443;A8DPF8;Q33496;Q33268;O03607;Q33539;Q8HUZ7;O20266;Q8SKV6;Q8HUY8;Q8HU48;A8DPF0;B6GUR0;O63147;Q33620;Q8MAK6;P94067;P94054;Q33440;…	22107	460	CID	C8(Carbamidomethyl)	70.92	0.000326325		4	49		1	1502.79	-37.8929	10/120	pps_pisum_IE_trypsin_rep3.mgf
	High	GGLDFTKDDENVNSQPFMR	B8YGX4;Q6PSM7;Q71N62;C7AQS9;Q9TI22;O98435;Q33550;Q29VE5;C7AQU8;Q9GEB9;P36484;P36489;Q33245;Q32800;Q9TJY5;Q8MAK5;Q32816;Q4KUE0;O63121;O98553;B6GUY1;Q9GD60;Q33531;Q8HUZ4;Q8HUY4;A6XHX2;D3J8E7;D8V9G2;P94043;Q36667;Q8SKV4;P94086;P93976;Q9GD57;C8YPK4;Q33527;Q32443;A8DPF8;Q33496;O03607;Q33539;Q8HUZ7;O20266;Q36683;Q8SKV6;Q8HUY8;Q8HU48;A8DPF0;B6GUR0;P93987;O63147;Q33620;Q8MAK6;P94067;P94054;Q33440;Q9TI88;…	22231	469	CID		69.65	0.00026709		2	46		1	2169.88	-51.2961	11/193	pps_pisum_IE_trypsin_rep3.mgf
	High	WSPELAAAcEVWK	O98435;Q33550;Q29VE5;P36489;Q33245;Q6RIC2;Q9TJY5;Q9MV92;Q32816;Q4KUE0;Q95CD5;O63121;O98553;P94108;Q8HUZ4;Q8HUY4;A6XHX2;D3J8E7;P94043;Q36667;P94086;Q33514;P93976;C8YPK4;Q33527;Q32443;A8DPF8;Q33268;Q33539;Q8HUZ7;O20266;Q36683;Q8SKV6;Q8HUY8;Q8HU48;A8DPF0;P93987;O63147;Q33620;P94067;P94054;Q33440;Q9TI88;D2CN03;Q9XQM5;Q33579;D8V9A9;P92468;P94039;Q7YKW5;A5Y0S8;D6C5Z0;Q42903;O63185;Q9TI00;P94041;P94046;…	7073	249	CID	C9(Carbamidomethyl)	61.24	0.0014683		3	45		1	1546.66	-48.2712	10/115	pps_pisum_IE_trypsin_rep3.mgf
	High	DTDILAAFR	Q6PSM7;C7AQS9;Q9TI22;O98435;Q33550;Q29VE5;C7AQU8;P36484;P36489;Q33245;Q32800;Q6RIC2;Q9TJY5;Q8MAK5;Q9MV92;Q32816;Q4KUE0;Q95CD5;O63121;P94108;B6GUY1;Q9GD60;Q33531;Q8HUZ4;A6XHX2;D3J8E7;P94043;Q36667;P94086;Q33514;P93976;Q9GD57;Q9TKH0;C8YPK4;Q33527;A8DPF8;Q33496;Q33268;O03607;Q8HUZ7;O20266;Q36683;Q8SKV6;Q8HUY8;A8DPF0;B6GUR0;P93987;O63147;Q33620;P94067;P94054;Q33440;Q9TI88;D2CN03;Q9XQM5;Q33579;A0ZQY2;…	17751	407	CID		57.04	0.00657362	0	1	48		1	1021.5	-32.1501	8/74	pps_pisum_IE_trypsin_rep3.mgf
	Low	DNGLLLHIHR	B8YGX4;C7AQS9;Q9TI22;Q33550;Q29VE5;C7AQU8;Q9GEB9;P36484;P36489;Q33245;Q32800;Q6RIC2;Q9TJY5;Q8MAK5;Q9MV92;Q32816;Q4KUE0;O98553;B6GUY1;Q9GD60;Q33531;Q8HUZ4;Q8HUY4;A6XHX2;D3J8E7;D8V9G2;P94043;Q36667;Q8SKV4;Q33514;Q9GD57;Q9TKH0;C8YPK4;Q33527;Q32443;A8DPF8;Q33496;Q33268;Q33539;Q8HUZ7;Q36683;Q8SKV6;Q8HUY8;Q8HU48;A8DPF0;B6GUR0;P93987;O63147;Q33620;Q8MAK6;P94067;P94054;Q33440;Q9TI88;D2CN03;Q9XQM5;Q33579;…	20168	469	CID		38.66	0.499426		9	48		1	1187.62	-39.2477	5/97	pps_pisum_IE_trypsin_rep3.mgf
	Low	AVYEcLR	B8YGX4;Q71N62;C7AQS9;O98435;Q33550;Q29VE5;C7AQU8;Q9GEB9;P36484;P36489;Q33245;Q8MAK5;Q9MV92;Q32816;Q4KUE0;O63121;O98553;P94108;B6GUY1;Q9GD60;Q33531;Q8HUZ4;Q8HUY4;A6XHX2;D3J8E7;D8V9G2;P94043;Q36667;Q8SKV4;P94086;Q33514;P93976;Q9GD57;C8YPK4;Q33527;Q32443;A8DPF8;Q33496;Q33539;O20266;Q36683;Q8SKV6;Q8HUY8;Q8HU48;A8DPF0;B6GUR0;P93987;O63147;Q33620;Q8MAK6;P94067;P94054;Q33440;Q9TI88;D2CN03;Q9XQM5;A0ZQY2;…	21453	462	CID	C5(Carbamidomethyl)	34.96	0.837587	0	1	47	40	1	910.423	-24.5548	6/51	pps_pisum_IE_trypsin_rep3.mgf
O20310	47.11	18	18	467	51.7651	6.68311	278.242	Ribulose 1,5-bisphosphate carboxylase-oxygenase large subunit (Fragment) OS=Ateleia herbert-smithii GN=rbcL PE=3 SV=1 - [O20310_9FABA]
	Confidence Icon	Sequence	Protein Accessions	# Proteins	# Protein Groups	Activation Type	Modifications	IonScore	Exp Value	Δ Score	Rank	Identity High	Homology Threshold	Charge	m/z [Da]	ΔM [ppm]	Ions Matched	Spectrum File
	High	VTPQPGVPPEEAGAAVAAESSTGTWTTVWTDGLTSLDR	Q71N62;C7AQS9;Q9TI22;Q33550;C7AQU8;P36484;P36489;Q33245;Q32800;Q6RIC2;Q9TJY5;Q9MV92;Q32816;Q4KUE0;Q95CD5;O98553;B6GUY1;Q9GD60;Q33531;Q8HUZ4;Q8HUY4;A6XHX2;D3J8E7;D8V9G2;P94043;Q36667;Q8SKV4;P94086;Q33514;P93976;Q9GD57;C8YPK4;Q32443;Q33496;Q33268;O03607;Q33539;Q8HUZ7;Q36683;Q8SKV6;Q8HUY8;Q8HU48;A8DPF0;B6GUR0;P93987;Q33620;P94067;P94054;Q9TI88;D2CN03;Q9XQM5;A0ZQY2;D8V9A9;D8V9C3;P92468;P94039;P94042;…	13123	330	CID		107.85	4.52073e-08		5	47		1	3854.67	-53.3409	17/435	pps_pisum_IE_trypsin_rep3.mgf
	High	TFQGPPHGIQVER	Q6PSM7;Q71N62;C7AQS9;Q9TI22;Q33550;Q29VE5;C7AQU8;Q9GEB9;Q33245;Q32800;Q6RIC2;Q9TJY5;Q8MAK5;Q9MV92;Q4KUE0;O63121;P94108;B6GUY1;Q9GD60;Q33531;Q8HUZ4;Q8HUY4;A6XHX2;D3J8E7;D8V9G2;P94043;Q36667;Q8SKV4;P94086;Q33514;P93976;Q9GD57;Q9TKH0;C8YPK4;Q33527;A8DPF8;Q33496;Q33268;Q8HUZ7;O20266;Q36683;Q8SKV6;Q8HUY8;Q8HU48;A8DPF0;B6GUR0;O63147;Q8MAK6;P94067;P94054;Q33440;Q9TI88;D2CN03;Q9XQM5;Q33579;A0ZQY2;D8V9A9;…	19129	435	CID		97.01	7.85689e-07		5	48		1	1465.73	-16.6619	11/139	pps_pisum_IE_trypsin_rep3.mgf
	High	YGRPLLGcTIKPK	B8YGX4;Q6PSM7;Q71N62;C7AQS9;Q9TI22;O98435;Q33550;Q29VE5;C7AQU8;Q9GEB9;P36484;P36489;Q33245;Q32800;Q6RIC2;Q8MAK5;Q9MV92;Q32816;Q4KUE0;O63121;O98553;P94108;B6GUY1;Q9GD60;Q33531;Q8HUZ4;Q8HUY4;A6XHX2;D3J8E7;D8V9G2;P94043;Q36667;Q8SKV4;P94086;Q33514;Q9GD57;Q9TKH0;C8YPK4;Q32443;A8DPF8;Q33496;Q33268;O03607;Q33539;Q8HUZ7;O20266;Q8SKV6;Q8HUY8;Q8HU48;A8DPF0;B6GUR0;O63147;Q33620;Q8MAK6;P94067;P94054;Q33440;…	22107	460	CID	C8(Carbamidomethyl)	70.92	0.000326325		4	49		1	1502.79	-37.8929	10/120	pps_pisum_IE_trypsin_rep3.mgf
	High	GGLDFTKDDENVNSQPFMR	B8YGX4;Q6PSM7;Q71N62;C7AQS9;Q9TI22;O98435;Q33550;Q29VE5;C7AQU8;Q9GEB9;P36484;P36489;Q33245;Q32800;Q9TJY5;Q8MAK5;Q32816;Q4KUE0;O63121;O98553;B6GUY1;Q9GD60;Q33531;Q8HUZ4;Q8HUY4;A6XHX2;D3J8E7;D8V9G2;P94043;Q36667;Q8SKV4;P94086;P93976;Q9GD57;C8YPK4;Q33527;Q32443;A8DPF8;Q33496;O03607;Q33539;Q8HUZ7;O20266;Q36683;Q8SKV6;Q8HUY8;Q8HU48;A8DPF0;B6GUR0;P93987;O63147;Q33620;Q8MAK6;P94067;P94054;Q33440;Q9TI88;…	22231	469	CID		69.65	0.00026709		2	46		1	2169.88	-51.2961	11/193	pps_pisum_IE_trypsin_rep3.mgf
	High	FLFcAEAIYK	Q6PSM7;C7AQS9;Q9TI22;Q29VE5;Q33245;Q6RIC2;Q32816;A6XHX2;D3J8E7;C8YPK4;Q33539;Q8HUZ7;Q36683;A8DPF0;B6GUR0;Q33620;Q8MAK6;Q9XQM5;A0ZQY2;Q7YKW5;A5Y0S8;D6C5Z0;B7P0F0;Q36637;A0PDA4;Q32224;Q8HT77;A5X4I3;Q33323;A5X4L3;Q6LA00;Q8MAK2;Q8MCX9;Q95E64;Q05554;P28392;P04717;P36487;Q05993;Q8MCY0;O98994;Q9MTF6;O47274;Q36650;A0PDB4;B3THH2;B8PRP3;D1KWX9;Q9BA14;O20211;O20274;O47275;O47273;O78309;A1XM40;A5X4B5;A5X4C4;…	5539	185	CID	C4(Carbamidomethyl)	68.33	0.00043904		5	47		1	1261.58	-42.0152	13/76	pps_pisum_IE_trypsin_rep3.mgf
	High	EIKFEFPAMDTL	Q4KUE0;Q8HUZ4;C8YPK4;P04717;O98994;O03615;D1KWX9;Q3T5L5;Q646K6;Q4KUD6;O03616;O03647;A4V8H9;O03612;O03648;Q3T5L7;Q8HUX6;O03622;O98756;Q9TID6;Q7YKH2;Q95F08;Q71N79;O98999;O20363;Q9GG54;O03643;Q9GGI0;Q9TID5;O20310;O03653;Q8SLK3;P92351;Q71N77	776	34	CID		63.45	0.000851635	0	2	45		1	1440.66	-35.3389	8/118	pps_pisum_IE_trypsin_rep3.mgf
	High	LTYYTPDYQTK	O98435;D2CN03;D3XQ20;P04717;Q8MG83;Q85XM1;Q9BB40;Q1AE41;Q6YLQ6;Q33423;Q85XM3;D2CMZ3;E2D4N3;Q9GE59;Q5TM94;Q3T5F0;Q32622;O98359;Q36845;Q7YKH2;A1XNJ5;B2Y4S2;Q9TLH5;O98324;Q537M4;O98354;O20310;Q09RH0;Q32920;Q7YJL9;Q8HQW3;Q95CF9	880	32	CID		61.96	0.00125449		9	45		1	1392.63	-30.86	7/101	pps_pisum_IE_trypsin_rep3.mgf
	High	WSPELAAAcEVWK	O98435;Q33550;Q29VE5;P36489;Q33245;Q6RIC2;Q9TJY5;Q9MV92;Q32816;Q4KUE0;Q95CD5;O63121;O98553;P94108;Q8HUZ4;Q8HUY4;A6XHX2;D3J8E7;P94043;Q36667;P94086;Q33514;P93976;C8YPK4;Q33527;Q32443;A8DPF8;Q33268;Q33539;Q8HUZ7;O20266;Q36683;Q8SKV6;Q8HUY8;Q8HU48;A8DPF0;P93987;O63147;Q33620;P94067;P94054;Q33440;Q9TI88;D2CN03;Q9XQM5;Q33579;D8V9A9;P92468;P94039;Q7YKW5;A5Y0S8;D6C5Z0;Q42903;O63185;Q9TI00;P94041;P94046;…	7073	249	CID	C9(Carbamidomethyl)	61.24	0.0014683		3	45		1	1546.66	-48.2712	10/115	pps_pisum_IE_trypsin_rep3.mgf
	High	DTDILAAFR	Q6PSM7;C7AQS9;Q9TI22;O98435;Q33550;Q29VE5;C7AQU8;P36484;P36489;Q33245;Q32800;Q6RIC2;Q9TJY5;Q8MAK5;Q9MV92;Q32816;Q4KUE0;Q95CD5;O63121;P94108;B6GUY1;Q9GD60;Q33531;Q8HUZ4;A6XHX2;D3J8E7;P94043;Q36667;P94086;Q33514;P93976;Q9GD57;Q9TKH0;C8YPK4;Q33527;A8DPF8;Q33496;Q33268;O03607;Q8HUZ7;O20266;Q36683;Q8SKV6;Q8HUY8;A8DPF0;B6GUR0;P93987;O63147;Q33620;P94067;P94054;Q33440;Q9TI88;D2CN03;Q9XQM5;Q33579;A0ZQY2;…	17751	407	CID		57.04	0.00657362	0	1	48		1	1021.5	-32.1501	8/74	pps_pisum_IE_trypsin_rep3.mgf
	Medium	EITLGFVDLLR	C7AQS9;C7AQU8;Q33245;Q6RIC2;Q8HUZ4;Q8HUY4;D3J8E7;Q33539;Q8HUZ7;Q8HUY8;Q8MAK6;D2CN03;Q9XQM5;A5Y0S8;D6C5Z0;Q42903;Q8HDA1;Q9TLI7;A5X4I3;A5X4L3;E0DA51;Q8MAK2;Q8MCX9;Q05554;P04717;A5BTM9;Q8MCY0;O47274;O03615;Q8MAT5;Q36650;Q71N78;Q4VI97;B8PRP3;D1KWX9;O47275;O47068;O47273;Q9MS05;O78309;Q4VI95;A4F4H5;C0J9S0;C7AQR7;C7AQU0;B3SHH2;O98760;Q32924;Q3T5L5;Q4VIC2;B2Y4T2;Q39972;Q5SCK9;B7VFB6;Q29S37;Q32555;O03616;…	4913	192	CID		41.11	0.216582		5	47	47	1	1275.7	-22.1692	12/97	pps_pisum_IE_trypsin_rep3.mgf
	Low	DNGLLLHIHR	B8YGX4;C7AQS9;Q9TI22;Q33550;Q29VE5;C7AQU8;Q9GEB9;P36484;P36489;Q33245;Q32800;Q6RIC2;Q9TJY5;Q8MAK5;Q9MV92;Q32816;Q4KUE0;O98553;B6GUY1;Q9GD60;Q33531;Q8HUZ4;Q8HUY4;A6XHX2;D3J8E7;D8V9G2;P94043;Q36667;Q8SKV4;Q33514;Q9GD57;Q9TKH0;C8YPK4;Q33527;Q32443;A8DPF8;Q33496;Q33268;Q33539;Q8HUZ7;Q36683;Q8SKV6;Q8HUY8;Q8HU48;A8DPF0;B6GUR0;P93987;O63147;Q33620;Q8MAK6;P94067;P94054;Q33440;Q9TI88;D2CN03;Q9XQM5;Q33579;…	20168	469	CID		38.66	0.499426		9	48		1	1187.62	-39.2477	5/97	pps_pisum_IE_trypsin_rep3.mgf
	Low	LSGGDHIHAGTVVGK	Q9GEB9;Q33245;Q32816;O63121;O98553;Q8HUZ4;Q8HUY4;D8V9G2;Q33539;Q8HUZ7;Q8HUY8;Q8HU48;P94067;D8V9C3;D6C5Z0;O63185;Q49M33;Q33323;Q8HUY5;Q8MAK2;Q3MKL9;P04717;A5BTM9;Q9MSR5;Q8MG83;Q8MAT5;Q36650;Q85XM1;Q4VI97;Q9BB40;Q4VI95;A5X4B5;A5X4C4;O98760;Q6JXN8;Q4VIC2;Q1AE41;Q09W32;Q33198;Q95668;Q09W22;A4V8H9;A5PF92;Q9GE59;Q4VIC1;Q4VI79;A5H767;Q4VI80;A0PDI3;Q8MAN3;Q8HTE8;Q710L6;B2CS02;O98359;Q6JXV8;A8JY23;Q9GEE4;…	3408	88	CID		38.3	0.412087		4	47		1	1447.73	-22.3936	8/134	pps_pisum_IE_trypsin_rep3.mgf
	Low	AVYEcLR	B8YGX4;Q71N62;C7AQS9;O98435;Q33550;Q29VE5;C7AQU8;Q9GEB9;P36484;P36489;Q33245;Q8MAK5;Q9MV92;Q32816;Q4KUE0;O63121;O98553;P94108;B6GUY1;Q9GD60;Q33531;Q8HUZ4;Q8HUY4;A6XHX2;D3J8E7;D8V9G2;P94043;Q36667;Q8SKV4;P94086;Q33514;P93976;Q9GD57;C8YPK4;Q33527;Q32443;A8DPF8;Q33496;Q33539;O20266;Q36683;Q8SKV6;Q8HUY8;Q8HU48;A8DPF0;B6GUR0;P93987;O63147;Q33620;Q8MAK6;P94067;P94054;Q33440;Q9TI88;D2CN03;Q9XQM5;A0ZQY2;…	21453	462	CID	C5(Carbamidomethyl)	34.96	0.837587	0	1	47	40	1	910.423	-24.5548	6/51	pps_pisum_IE_trypsin_rep3.mgf
	Low	NHGMHFR	Q9TI22;Q33550;C7AQU8;Q9GEB9;P36484;P36489;Q33245;Q32800;Q6RIC2;Q9TJY5;Q8MAK5;Q9MV92;Q32816;Q95CD5;O63121;O98553;B6GUY1;Q9GD60;Q33531;Q8HUZ4;Q8HUY4;A6XHX2;D3J8E7;D8V9G2;Q8SKV4;P94086;Q33514;P93976;C8YPK4;Q33527;Q32443;A8DPF8;Q33496;Q33268;O03607;Q33539;O20266;Q36683;Q8SKV6;Q8HUY8;Q8HU48;A8DPF0;B6GUR0;P93987;O63147;Q33620;P94067;P94054;Q33440;Q9TI88;D2CN03;Q9XQM5;Q33579;A0ZQY2;D8V9A9;D8V9C3;P92468;…	14981	348	CID		30.3	1.6905	0	1	45	29	1	898.396	-15.6293	5/68	pps_pisum_IE_trypsin_rep3.mgf
	Low	DRFLFcAEAIYK	Q6PSM7;C7AQS9;Q9TI22;Q29VE5;Q33245;Q6RIC2;Q32816;A6XHX2;D3J8E7;C8YPK4;Q33539;Q8HUZ7;Q36683;A8DPF0;B6GUR0;Q33620;Q8MAK6;Q9XQM5;A0ZQY2;Q7YKW5;A5Y0S8;D6C5Z0;B7P0F0;Q36637;A0PDA4;Q32224;Q8HT77;A5X4I3;Q33323;A5X4L3;Q8MAK2;Q8MCX9;Q95E64;Q05554;P28392;P04717;P36487;Q05993;Q8MCY0;O98994;Q9MTF6;O47274;Q36650;A0PDB4;B3THH2;B8PRP3;D1KWX9;Q9BA14;O20211;O20274;O47275;O47273;O78309;A1XM40;A5X4B5;A5X4C4;C7AQR7;…	5509	180	CID	C6(Carbamidomethyl)	28.47	3.62139		4	47	43	1	1532.69	-41.7405	7/126	pps_pisum_IE_trypsin_rep3.mgf
	Low	LEGEREITLGFVDLLR	C7AQS9;C7AQU8;Q33245;Q6RIC2;Q8HUZ4;Q8HUY4;D3J8E7;Q33539;Q8HUZ7;Q8HUY8;Q8MAK6;D2CN03;Q9XQM5;A5Y0S8;D6C5Z0;Q42903;Q8HDA1;A5X4I3;A5X4L3;E0DA51;Q8MAK2;Q8MCX9;Q05554;P04717;A5BTM9;Q8MCY0;O47274;O03615;Q8MAT5;Q36650;Q71N78;Q4VI97;B8PRP3;D1KWX9;O47275;O47068;O47273;Q9MS05;O78309;Q4VI95;A4F4H5;C0J9S0;C7AQU0;B3SHH2;O98760;Q32924;Q3T5L5;Q4VIC2;B2Y4T2;Q39972;Q5SCK9;B7VFB6;Q29S37;Q32555;O03616;Q33198;Q9XQL8;…	4879	182	CID		22.12	19.4645		7	47	37	1	1859.96	-33.6788	9/167	pps_pisum_IE_trypsin_rep3.mgf
	Low	GHYLNATAGTcEEMIKR	Q33550;Q29VE5;P36484;P36489;Q33245;Q6RIC2;Q9TJY5;Q32816;Q4KUE0;O98553;P94108;B6GUY1;Q8HUZ4;Q8HUY4;A6XHX2;P94043;Q36667;Q9GD57;Q33527;Q32443;A8DPF8;Q33268;Q8HUZ7;Q36683;Q8HUY8;Q8HU48;B6GUR0;Q8MAK6;P94067;Q9TI88;D2CN03;Q9XQM5;Q33579;A0ZQY2;D8V9A9;D8V9C3;P94039;A5Y0S8;O63185;Q9TI00;Q8HDA1;P94041;P94046;P92469;Q8WKU6;B7P0F0;Q36637;Q37357;P93986;Q9GDQ2;Q8HT77;Q33323;A5X4L3;Q6LA00;E5KUU8;Q8HUY5;Q39288;…	7088	231	CID	C11(Carbamidomethyl)	19.96	26.613		9	47	38	1	1950.87	-22.6772	11/168	pps_pisum_IE_trypsin_rep3.mgf
	Low	ALRLEDLR	B8YGX4;Q6PSM7;Q71N62;C7AQS9;Q9TI22;Q33550;Q29VE5;C7AQU8;Q9GEB9;P36484;P36489;Q33245;Q32800;Q6RIC2;Q9TJY5;Q8MAK5;Q9MV92;Q32816;Q4KUE0;O63121;O98553;B6GUY1;Q8HUZ4;Q8HUY4;A6XHX2;D3J8E7;D8V9G2;Q36667;Q8SKV4;P94086;Q33514;P93976;Q9GD57;C8YPK4;Q33527;Q32443;A8DPF8;Q33496;Q33268;O03607;Q33539;Q8HUZ7;O20266;Q36683;Q8HUY8;Q8HU48;A8DPF0;P93987;O63147;Q8MAK6;P94067;P94054;Q33440;Q9TI88;D2CN03;Q9XQM5;A0ZQY2;…	22872	455	CID		17.59	57.5728		8	48	32	1	985.546	-33.7288	5/70	pps_pisum_IE_trypsin_rep3.mgf
Q9XQM5	41.79	17	17	469	52.0942	6.53662	272.454	Ribulose-bisphosphate carboxylase (Fragment) OS=Sparrmannia ricinocarpa GN=rbcL PE=3 SV=1 - [Q9XQM5_9ROSI]
	Confidence Icon	Sequence	Protein Accessions	# Proteins	# Protein Groups	Activation Type	Modifications	IonScore	Exp Value	Δ Score	Rank	Identity High	Homology Threshold	Charge	m/z [Da]	ΔM [ppm]	Ions Matched	Spectrum File
	High	VTPQPGVPPEEAGAAVAAESSTGTWTTVWTDGLTSLDR	Q71N62;C7AQS9;Q9TI22;Q33550;C7AQU8;P36484;P36489;Q33245;Q32800;Q6RIC2;Q9TJY5;Q9MV92;Q32816;Q4KUE0;Q95CD5;O98553;B6GUY1;Q9GD60;Q33531;Q8HUZ4;Q8HUY4;A6XHX2;D3J8E7;D8V9G2;P94043;Q36667;Q8SKV4;P94086;Q33514;P93976;Q9GD57;C8YPK4;Q32443;Q33496;Q33268;O03607;Q33539;Q8HUZ7;Q36683;Q8SKV6;Q8HUY8;Q8HU48;A8DPF0;B6GUR0;P93987;Q33620;P94067;P94054;Q9TI88;D2CN03;Q9XQM5;A0ZQY2;D8V9A9;D8V9C3;P92468;P94039;P94042;…	13123	330	CID		107.85	4.52073e-08		5	47		1	3854.67	-53.3409	17/435	pps_pisum_IE_trypsin_rep3.mgf
	High	TFQGPPHGIQVER	Q6PSM7;Q71N62;C7AQS9;Q9TI22;Q33550;Q29VE5;C7AQU8;Q9GEB9;Q33245;Q32800;Q6RIC2;Q9TJY5;Q8MAK5;Q9MV92;Q4KUE0;O63121;P94108;B6GUY1;Q9GD60;Q33531;Q8HUZ4;Q8HUY4;A6XHX2;D3J8E7;D8V9G2;P94043;Q36667;Q8SKV4;P94086;Q33514;P93976;Q9GD57;Q9TKH0;C8YPK4;Q33527;A8DPF8;Q33496;Q33268;Q8HUZ7;O20266;Q36683;Q8SKV6;Q8HUY8;Q8HU48;A8DPF0;B6GUR0;O63147;Q8MAK6;P94067;P94054;Q33440;Q9TI88;D2CN03;Q9XQM5;Q33579;A0ZQY2;D8V9A9;…	19129	435	CID		97.01	7.85689e-07		5	48		1	1465.73	-16.6619	11/139	pps_pisum_IE_trypsin_rep3.mgf
	High	VALEAcVKAR	P36484;P36489;Q33245;Q32800;Q6RIC2;Q9TJY5;Q8MAK5;Q9MV92;Q32816;Q4KUE0;Q95CD5;O63121;O98553;P94108;B6GUY1;Q9GD60;Q33531;Q8HUZ4;Q8HUY4;A6XHX2;D3J8E7;D8V9G2;P94043;Q36667;Q8SKV4;P94086;Q33514;P93976;Q9GD57;Q9TKH0;C8YPK4;Q33527;Q32443;A8DPF8;Q33496;Q33268;O03607;Q33539;Q8HUZ7;O20266;Q36683;Q8SKV6;Q8HUY8;Q8HU48;A8DPF0;B6GUR0;P93987;O63147;Q33620;Q8MAK6;P94067;P94054;Q33440;Q9TI88;D2CN03;Q9XQM5;Q33579;…	1195	80	CID	C6(Carbamidomethyl)	74.64	0.000111108		4	48		1	1116.55	-59.9239	8/82	pps_pisum_IE_trypsin_rep3.mgf
	High	YGRPLLGcTIKPK	B8YGX4;Q6PSM7;Q71N62;C7AQS9;Q9TI22;O98435;Q33550;Q29VE5;C7AQU8;Q9GEB9;P36484;P36489;Q33245;Q32800;Q6RIC2;Q8MAK5;Q9MV92;Q32816;Q4KUE0;O63121;O98553;P94108;B6GUY1;Q9GD60;Q33531;Q8HUZ4;Q8HUY4;A6XHX2;D3J8E7;D8V9G2;P94043;Q36667;Q8SKV4;P94086;Q33514;Q9GD57;Q9TKH0;C8YPK4;Q32443;A8DPF8;Q33496;Q33268;O03607;Q33539;Q8HUZ7;O20266;Q8SKV6;Q8HUY8;Q8HU48;A8DPF0;B6GUR0;O63147;Q33620;Q8MAK6;P94067;P94054;Q33440;…	22107	460	CID	C8(Carbamidomethyl)	70.92	0.000326325		4	49		1	1502.79	-37.8929	10/120	pps_pisum_IE_trypsin_rep3.mgf
	High	GGLDFTKDDENVNSQPFMR	B8YGX4;Q6PSM7;Q71N62;C7AQS9;Q9TI22;O98435;Q33550;Q29VE5;C7AQU8;Q9GEB9;P36484;P36489;Q33245;Q32800;Q9TJY5;Q8MAK5;Q32816;Q4KUE0;O63121;O98553;B6GUY1;Q9GD60;Q33531;Q8HUZ4;Q8HUY4;A6XHX2;D3J8E7;D8V9G2;P94043;Q36667;Q8SKV4;P94086;P93976;Q9GD57;C8YPK4;Q33527;Q32443;A8DPF8;Q33496;O03607;Q33539;Q8HUZ7;O20266;Q36683;Q8SKV6;Q8HUY8;Q8HU48;A8DPF0;B6GUR0;P93987;O63147;Q33620;Q8MAK6;P94067;P94054;Q33440;Q9TI88;…	22231	469	CID		69.65	0.00026709		2	46		1	2169.88	-51.2961	11/193	pps_pisum_IE_trypsin_rep3.mgf
	High	FLFcAEAIYK	Q6PSM7;C7AQS9;Q9TI22;Q29VE5;Q33245;Q6RIC2;Q32816;A6XHX2;D3J8E7;C8YPK4;Q33539;Q8HUZ7;Q36683;A8DPF0;B6GUR0;Q33620;Q8MAK6;Q9XQM5;A0ZQY2;Q7YKW5;A5Y0S8;D6C5Z0;B7P0F0;Q36637;A0PDA4;Q32224;Q8HT77;A5X4I3;Q33323;A5X4L3;Q6LA00;Q8MAK2;Q8MCX9;Q95E64;Q05554;P28392;P04717;P36487;Q05993;Q8MCY0;O98994;Q9MTF6;O47274;Q36650;A0PDB4;B3THH2;B8PRP3;D1KWX9;Q9BA14;O20211;O20274;O47275;O47273;O78309;A1XM40;A5X4B5;A5X4C4;…	5539	185	CID	C4(Carbamidomethyl)	68.33	0.00043904		5	47		1	1261.58	-42.0152	13/76	pps_pisum_IE_trypsin_rep3.mgf
	High	WSPELAAAcEVWK	O98435;Q33550;Q29VE5;P36489;Q33245;Q6RIC2;Q9TJY5;Q9MV92;Q32816;Q4KUE0;Q95CD5;O63121;O98553;P94108;Q8HUZ4;Q8HUY4;A6XHX2;D3J8E7;P94043;Q36667;P94086;Q33514;P93976;C8YPK4;Q33527;Q32443;A8DPF8;Q33268;Q33539;Q8HUZ7;O20266;Q36683;Q8SKV6;Q8HUY8;Q8HU48;A8DPF0;P93987;O63147;Q33620;P94067;P94054;Q33440;Q9TI88;D2CN03;Q9XQM5;Q33579;D8V9A9;P92468;P94039;Q7YKW5;A5Y0S8;D6C5Z0;Q42903;O63185;Q9TI00;P94041;P94046;…	7073	249	CID	C9(Carbamidomethyl)	61.24	0.0014683		3	45		1	1546.66	-48.2712	10/115	pps_pisum_IE_trypsin_rep3.mgf
	High	DTDILAAFR	Q6PSM7;C7AQS9;Q9TI22;O98435;Q33550;Q29VE5;C7AQU8;P36484;P36489;Q33245;Q32800;Q6RIC2;Q9TJY5;Q8MAK5;Q9MV92;Q32816;Q4KUE0;Q95CD5;O63121;P94108;B6GUY1;Q9GD60;Q33531;Q8HUZ4;A6XHX2;D3J8E7;P94043;Q36667;P94086;Q33514;P93976;Q9GD57;Q9TKH0;C8YPK4;Q33527;A8DPF8;Q33496;Q33268;O03607;Q8HUZ7;O20266;Q36683;Q8SKV6;Q8HUY8;A8DPF0;B6GUR0;P93987;O63147;Q33620;P94067;P94054;Q33440;Q9TI88;D2CN03;Q9XQM5;Q33579;A0ZQY2;…	17751	407	CID		57.04	0.00657362	0	1	48		1	1021.5	-32.1501	8/74	pps_pisum_IE_trypsin_rep3.mgf
	High	EAcKWSPELAAAcEVWK	O98435;Q29VE5;Q95CD5;Q33539;Q9XQM5;P28392;P04717;Q95634;O47274;Q32626;O20211;O47068;D6MYJ0;Q9MRJ3;Q9T2E2;Q32924;Q6L9X2;Q9GCU2;D6MYK4;O20246;Q9GDL4;O20245;Q8ME89;Q33051;Q9TLI1;Q31907;O98756;Q6PZA1;Q36845;Q9TLI2;A5X4G3;Q9GEP9;Q9GEQ2;Q8HUZ0;Q95AN1;D6MYK3;O20363;Q9TLI8;Q33286;Q9GEQ4;Q9BB67;O78520;Q9GEN1;Q9XPZ1;Q09RG1	849	45	CID	C3(Carbamidomethyl), C13(Carbamidomethyl)	46.31	0.0377196		2	45		1	2034.85	-44.8187	10/183	pps_pisum_IE_trypsin_rep3.mgf
	Medium	EITLGFVDLLR	C7AQS9;C7AQU8;Q33245;Q6RIC2;Q8HUZ4;Q8HUY4;D3J8E7;Q33539;Q8HUZ7;Q8HUY8;Q8MAK6;D2CN03;Q9XQM5;A5Y0S8;D6C5Z0;Q42903;Q8HDA1;Q9TLI7;A5X4I3;A5X4L3;E0DA51;Q8MAK2;Q8MCX9;Q05554;P04717;A5BTM9;Q8MCY0;O47274;O03615;Q8MAT5;Q36650;Q71N78;Q4VI97;B8PRP3;D1KWX9;O47275;O47068;O47273;Q9MS05;O78309;Q4VI95;A4F4H5;C0J9S0;C7AQR7;C7AQU0;B3SHH2;O98760;Q32924;Q3T5L5;Q4VIC2;B2Y4T2;Q39972;Q5SCK9;B7VFB6;Q29S37;Q32555;O03616;…	4913	192	CID		41.11	0.216582		5	47	47	1	1275.7	-22.1692	12/97	pps_pisum_IE_trypsin_rep3.mgf
	Low	DNGLLLHIHR	B8YGX4;C7AQS9;Q9TI22;Q33550;Q29VE5;C7AQU8;Q9GEB9;P36484;P36489;Q33245;Q32800;Q6RIC2;Q9TJY5;Q8MAK5;Q9MV92;Q32816;Q4KUE0;O98553;B6GUY1;Q9GD60;Q33531;Q8HUZ4;Q8HUY4;A6XHX2;D3J8E7;D8V9G2;P94043;Q36667;Q8SKV4;Q33514;Q9GD57;Q9TKH0;C8YPK4;Q33527;Q32443;A8DPF8;Q33496;Q33268;Q33539;Q8HUZ7;Q36683;Q8SKV6;Q8HUY8;Q8HU48;A8DPF0;B6GUR0;P93987;O63147;Q33620;Q8MAK6;P94067;P94054;Q33440;Q9TI88;D2CN03;Q9XQM5;Q33579;…	20168	469	CID		38.66	0.499426		9	48		1	1187.62	-39.2477	5/97	pps_pisum_IE_trypsin_rep3.mgf
	Low	AVYEcLR	B8YGX4;Q71N62;C7AQS9;O98435;Q33550;Q29VE5;C7AQU8;Q9GEB9;P36484;P36489;Q33245;Q8MAK5;Q9MV92;Q32816;Q4KUE0;O63121;O98553;P94108;B6GUY1;Q9GD60;Q33531;Q8HUZ4;Q8HUY4;A6XHX2;D3J8E7;D8V9G2;P94043;Q36667;Q8SKV4;P94086;Q33514;P93976;Q9GD57;C8YPK4;Q33527;Q32443;A8DPF8;Q33496;Q33539;O20266;Q36683;Q8SKV6;Q8HUY8;Q8HU48;A8DPF0;B6GUR0;P93987;O63147;Q33620;Q8MAK6;P94067;P94054;Q33440;Q9TI88;D2CN03;Q9XQM5;A0ZQY2;…	21453	462	CID	C5(Carbamidomethyl)	34.96	0.837587	0	1	47	40	1	910.423	-24.5548	6/51	pps_pisum_IE_trypsin_rep3.mgf
	Low	NHGMHFR	Q9TI22;Q33550;C7AQU8;Q9GEB9;P36484;P36489;Q33245;Q32800;Q6RIC2;Q9TJY5;Q8MAK5;Q9MV92;Q32816;Q95CD5;O63121;O98553;B6GUY1;Q9GD60;Q33531;Q8HUZ4;Q8HUY4;A6XHX2;D3J8E7;D8V9G2;Q8SKV4;P94086;Q33514;P93976;C8YPK4;Q33527;Q32443;A8DPF8;Q33496;Q33268;O03607;Q33539;O20266;Q36683;Q8SKV6;Q8HUY8;Q8HU48;A8DPF0;B6GUR0;P93987;O63147;Q33620;P94067;P94054;Q33440;Q9TI88;D2CN03;Q9XQM5;Q33579;A0ZQY2;D8V9A9;D8V9C3;P92468;…	14981	348	CID		30.3	1.6905	0	1	45	29	1	898.396	-15.6293	5/68	pps_pisum_IE_trypsin_rep3.mgf
	Low	DRFLFcAEAIYK	Q6PSM7;C7AQS9;Q9TI22;Q29VE5;Q33245;Q6RIC2;Q32816;A6XHX2;D3J8E7;C8YPK4;Q33539;Q8HUZ7;Q36683;A8DPF0;B6GUR0;Q33620;Q8MAK6;Q9XQM5;A0ZQY2;Q7YKW5;A5Y0S8;D6C5Z0;B7P0F0;Q36637;A0PDA4;Q32224;Q8HT77;A5X4I3;Q33323;A5X4L3;Q8MAK2;Q8MCX9;Q95E64;Q05554;P28392;P04717;P36487;Q05993;Q8MCY0;O98994;Q9MTF6;O47274;Q36650;A0PDB4;B3THH2;B8PRP3;D1KWX9;Q9BA14;O20211;O20274;O47275;O47273;O78309;A1XM40;A5X4B5;A5X4C4;C7AQR7;…	5509	180	CID	C6(Carbamidomethyl)	28.47	3.62139		4	47	43	1	1532.69	-41.7405	7/126	pps_pisum_IE_trypsin_rep3.mgf
	Low	LEGEREITLGFVDLLR	C7AQS9;C7AQU8;Q33245;Q6RIC2;Q8HUZ4;Q8HUY4;D3J8E7;Q33539;Q8HUZ7;Q8HUY8;Q8MAK6;D2CN03;Q9XQM5;A5Y0S8;D6C5Z0;Q42903;Q8HDA1;A5X4I3;A5X4L3;E0DA51;Q8MAK2;Q8MCX9;Q05554;P04717;A5BTM9;Q8MCY0;O47274;O03615;Q8MAT5;Q36650;Q71N78;Q4VI97;B8PRP3;D1KWX9;O47275;O47068;O47273;Q9MS05;O78309;Q4VI95;A4F4H5;C0J9S0;C7AQU0;B3SHH2;O98760;Q32924;Q3T5L5;Q4VIC2;B2Y4T2;Q39972;Q5SCK9;B7VFB6;Q29S37;Q32555;O03616;Q33198;Q9XQL8;…	4879	182	CID		22.12	19.4645		7	47	37	1	1859.96	-33.6788	9/167	pps_pisum_IE_trypsin_rep3.mgf
	Low	GHYLNATAGTcEEMIKR	Q33550;Q29VE5;P36484;P36489;Q33245;Q6RIC2;Q9TJY5;Q32816;Q4KUE0;O98553;P94108;B6GUY1;Q8HUZ4;Q8HUY4;A6XHX2;P94043;Q36667;Q9GD57;Q33527;Q32443;A8DPF8;Q33268;Q8HUZ7;Q36683;Q8HUY8;Q8HU48;B6GUR0;Q8MAK6;P94067;Q9TI88;D2CN03;Q9XQM5;Q33579;A0ZQY2;D8V9A9;D8V9C3;P94039;A5Y0S8;O63185;Q9TI00;Q8HDA1;P94041;P94046;P92469;Q8WKU6;B7P0F0;Q36637;Q37357;P93986;Q9GDQ2;Q8HT77;Q33323;A5X4L3;Q6LA00;E5KUU8;Q8HUY5;Q39288;…	7088	231	CID	C11(Carbamidomethyl)	19.96	26.613		9	47	38	1	1950.87	-22.6772	11/168	pps_pisum_IE_trypsin_rep3.mgf
	Low	ALRLEDLR	B8YGX4;Q6PSM7;Q71N62;C7AQS9;Q9TI22;Q33550;Q29VE5;C7AQU8;Q9GEB9;P36484;P36489;Q33245;Q32800;Q6RIC2;Q9TJY5;Q8MAK5;Q9MV92;Q32816;Q4KUE0;O63121;O98553;B6GUY1;Q8HUZ4;Q8HUY4;A6XHX2;D3J8E7;D8V9G2;Q36667;Q8SKV4;P94086;Q33514;P93976;Q9GD57;C8YPK4;Q33527;Q32443;A8DPF8;Q33496;Q33268;O03607;Q33539;Q8HUZ7;O20266;Q36683;Q8HUY8;Q8HU48;A8DPF0;P93987;O63147;Q8MAK6;P94067;P94054;Q33440;Q9TI88;D2CN03;Q9XQM5;A0ZQY2;…	22872	455	CID		17.59	57.5728		8	48	32	1	985.546	-33.7288	5/70	pps_pisum_IE_trypsin_rep3.mgf
Q9SC41	27.52	15	12	436	47.183	6.59521	272.103	Translocon Tic40 OS=Pisum sativum GN=Tic40 PE=1 SV=1 - [Q9SC41_PEA]
	Confidence Icon	Sequence	Protein Accessions	# Proteins	# Protein Groups	Activation Type	Modifications	IonScore	Exp Value	Δ Score	Rank	Identity High	Homology Threshold	Charge	m/z [Da]	ΔM [ppm]	Ions Matched	Spectrum File
	High	IMANPDVAMAFQNPR	Q9SC41	4	1	CID		113.52	6.8242e-09	0.798246	1	44	42	1	1674.72	-55.3893	12/143	pps_pisum_IE_trypsin_rep3.mgf
	High	FKDVDESSSFKEAR	Q9SC41	2	1	CID		91.96	1.1903e-06	0.663043	1	45		1	1644.73	-34.2131	11/148	pps_pisum_IE_trypsin_rep3.mgf
	High	KSAFVDVSPEETVQK	Q9SC41	2	1	CID		73.5	0.000111863	0.635135	1	46	43	1	1663.81	-29.1628	16/163	pps_pisum_IE_trypsin_rep3.mgf
	High	APAEASQNGTPFKQGFGDSPGSPSER	Q9SC41	1	1	CID		62.92	0.000908622	0.634921	1	45	39	1	2619.11	-36.6352	12/281	pps_pisum_IE_trypsin_rep3.mgf
	High	KSAFVDVSPEETVQKNAFER	Q9SC41	2	1	CID		60.36	0.00187339	0.683333	1	46	35	1	2281.01	-60.8114	12/225	pps_pisum_IE_trypsin_rep3.mgf
	High	FKDVDESSSFK	Q9SC41	2	1	CID		46.44	0.031878	0.456522	1	44	40	1	1288.56	-35.2574	7/112	pps_pisum_IE_trypsin_rep3.mgf
	High	APAEASQNGTPFK	Q9SC41	2	1	CID		46.42	0.0362996	0.586957	1	44	34	1	1317.58	-46.0095	12/123	pps_pisum_IE_trypsin_rep3.mgf
	Medium	VEAAAPAPDINVKEEVEVKNEPK	Q9SC41	2	1	CID		44.48	0.100245	0.613636	1	47	31	1	2476.24	-21.4443	10/240	pps_pisum_IE_trypsin_rep3.mgf
	High	YQNDKEVMDVFNK	Q9SC41	13	1	CID		44.26	0.0518888	0.386364	1	44	41	1	1629.7	-37.922	8/132	pps_pisum_IE_trypsin_rep3.mgf
	Low	ImANPDVAMAFQNPR	Q9SC41	4	1	CID	M2(Oxidation)	32.57	0.967367	0.393939	1	45	34	1	1690.74	-38.9592	7/143	pps_pisum_IE_trypsin_rep3.mgf
	Low	WMMQNPEYR	Q9SC41	2	1	CID		21.32	8.11031	0.190476	1	43	31	1	1254.52	-19.2754	7/76	pps_pisum_IE_trypsin_rep3.mgf
	Low	QGFGDSPGSPSER	Q9SC41	1	1	CID		20.59	7.36002	0.285714	1	42	29	1	1320.53	-40.4015	4/135	pps_pisum_IE_trypsin_rep3.mgf
	Low	IMANPDVAmAFQNPR	Q9SC41	4	1	CID	M9(Oxidation)	17.75	29.3489		7	45	34	1	1690.74	-38.9592	6/143	pps_pisum_IE_trypsin_rep3.mgf
	Low	WmMQNPEYR	Q9SC41	2	1	CID	M2(Oxidation)	14.04	26.121		10	41	29	1	1270.49	-33.9997	3/76	pps_pisum_IE_trypsin_rep3.mgf
	Low	SAFVDVSPEETVQK	Q9SC41	2	1	CID		12.29	159.767		3	47	26	1	1535.73	-16.8332	6/129	pps_pisum_IE_trypsin_rep3.mgf
Q36667	36.03	13	13	469	51.9491	6.48096	272.081	Ribulose-1,5-bisphosphate carboxylase (Fragment) OS=Pogonopus speciosus GN=rbcL PE=3 SV=1 - [Q36667_9GENT]
	Confidence Icon	Sequence	Protein Accessions	# Proteins	# Protein Groups	Activation Type	Modifications	IonScore	Exp Value	Δ Score	Rank	Identity High	Homology Threshold	Charge	m/z [Da]	ΔM [ppm]	Ions Matched	Spectrum File
	High	VTPQPGVPPEEAGAAVAAESSTGTWTTVWTDGLTSLDR	Q71N62;C7AQS9;Q9TI22;Q33550;C7AQU8;P36484;P36489;Q33245;Q32800;Q6RIC2;Q9TJY5;Q9MV92;Q32816;Q4KUE0;Q95CD5;O98553;B6GUY1;Q9GD60;Q33531;Q8HUZ4;Q8HUY4;A6XHX2;D3J8E7;D8V9G2;P94043;Q36667;Q8SKV4;P94086;Q33514;P93976;Q9GD57;C8YPK4;Q32443;Q33496;Q33268;O03607;Q33539;Q8HUZ7;Q36683;Q8SKV6;Q8HUY8;Q8HU48;A8DPF0;B6GUR0;P93987;Q33620;P94067;P94054;Q9TI88;D2CN03;Q9XQM5;A0ZQY2;D8V9A9;D8V9C3;P92468;P94039;P94042;…	13123	330	CID		107.85	4.52073e-08		5	47		1	3854.67	-53.3409	17/435	pps_pisum_IE_trypsin_rep3.mgf
	High	TFQGPPHGIQVER	Q6PSM7;Q71N62;C7AQS9;Q9TI22;Q33550;Q29VE5;C7AQU8;Q9GEB9;Q33245;Q32800;Q6RIC2;Q9TJY5;Q8MAK5;Q9MV92;Q4KUE0;O63121;P94108;B6GUY1;Q9GD60;Q33531;Q8HUZ4;Q8HUY4;A6XHX2;D3J8E7;D8V9G2;P94043;Q36667;Q8SKV4;P94086;Q33514;P93976;Q9GD57;Q9TKH0;C8YPK4;Q33527;A8DPF8;Q33496;Q33268;Q8HUZ7;O20266;Q36683;Q8SKV6;Q8HUY8;Q8HU48;A8DPF0;B6GUR0;O63147;Q8MAK6;P94067;P94054;Q33440;Q9TI88;D2CN03;Q9XQM5;Q33579;A0ZQY2;D8V9A9;…	19129	435	CID		97.01	7.85689e-07		5	48		1	1465.73	-16.6619	11/139	pps_pisum_IE_trypsin_rep3.mgf
	High	VALEAcVKAR	P36484;P36489;Q33245;Q32800;Q6RIC2;Q9TJY5;Q8MAK5;Q9MV92;Q32816;Q4KUE0;Q95CD5;O63121;O98553;P94108;B6GUY1;Q9GD60;Q33531;Q8HUZ4;Q8HUY4;A6XHX2;D3J8E7;D8V9G2;P94043;Q36667;Q8SKV4;P94086;Q33514;P93976;Q9GD57;Q9TKH0;C8YPK4;Q33527;Q32443;A8DPF8;Q33496;Q33268;O03607;Q33539;Q8HUZ7;O20266;Q36683;Q8SKV6;Q8HUY8;Q8HU48;A8DPF0;B6GUR0;P93987;O63147;Q33620;Q8MAK6;P94067;P94054;Q33440;Q9TI88;D2CN03;Q9XQM5;Q33579;…	1195	80	CID	C6(Carbamidomethyl)	74.64	0.000111108		4	48		1	1116.55	-59.9239	8/82	pps_pisum_IE_trypsin_rep3.mgf
	High	YGRPLLGcTIKPK	B8YGX4;Q6PSM7;Q71N62;C7AQS9;Q9TI22;O98435;Q33550;Q29VE5;C7AQU8;Q9GEB9;P36484;P36489;Q33245;Q32800;Q6RIC2;Q8MAK5;Q9MV92;Q32816;Q4KUE0;O63121;O98553;P94108;B6GUY1;Q9GD60;Q33531;Q8HUZ4;Q8HUY4;A6XHX2;D3J8E7;D8V9G2;P94043;Q36667;Q8SKV4;P94086;Q33514;Q9GD57;Q9TKH0;C8YPK4;Q32443;A8DPF8;Q33496;Q33268;O03607;Q33539;Q8HUZ7;O20266;Q8SKV6;Q8HUY8;Q8HU48;A8DPF0;B6GUR0;O63147;Q33620;Q8MAK6;P94067;P94054;Q33440;…	22107	460	CID	C8(Carbamidomethyl)	70.92	0.000326325		4	49		1	1502.79	-37.8929	10/120	pps_pisum_IE_trypsin_rep3.mgf
	High	GGLDFTKDDENVNSQPFMR	B8YGX4;Q6PSM7;Q71N62;C7AQS9;Q9TI22;O98435;Q33550;Q29VE5;C7AQU8;Q9GEB9;P36484;P36489;Q33245;Q32800;Q9TJY5;Q8MAK5;Q32816;Q4KUE0;O63121;O98553;B6GUY1;Q9GD60;Q33531;Q8HUZ4;Q8HUY4;A6XHX2;D3J8E7;D8V9G2;P94043;Q36667;Q8SKV4;P94086;P93976;Q9GD57;C8YPK4;Q33527;Q32443;A8DPF8;Q33496;O03607;Q33539;Q8HUZ7;O20266;Q36683;Q8SKV6;Q8HUY8;Q8HU48;A8DPF0;B6GUR0;P93987;O63147;Q33620;Q8MAK6;P94067;P94054;Q33440;Q9TI88;…	22231	469	CID		69.65	0.00026709		2	46		1	2169.88	-51.2961	11/193	pps_pisum_IE_trypsin_rep3.mgf
	High	FLFcAEAxYK	P36489;Q36667;Q8HU48;P94054;Q5DK06;Q95A73;Q8MAT5;Q32626;Q37276;A0PDI3;Q31907;Q7YJN8;Q95CG2;B3THI8;A6XHY0	23	15	CID	C4(Carbamidomethyl), X8(I)	68.33	0.00043904		7	47		1	1261.58	-42.0152	13/76	pps_pisum_IE_trypsin_rep3.mgf
	High	WSPELAAAcEVWK	O98435;Q33550;Q29VE5;P36489;Q33245;Q6RIC2;Q9TJY5;Q9MV92;Q32816;Q4KUE0;Q95CD5;O63121;O98553;P94108;Q8HUZ4;Q8HUY4;A6XHX2;D3J8E7;P94043;Q36667;P94086;Q33514;P93976;C8YPK4;Q33527;Q32443;A8DPF8;Q33268;Q33539;Q8HUZ7;O20266;Q36683;Q8SKV6;Q8HUY8;Q8HU48;A8DPF0;P93987;O63147;Q33620;P94067;P94054;Q33440;Q9TI88;D2CN03;Q9XQM5;Q33579;D8V9A9;P92468;P94039;Q7YKW5;A5Y0S8;D6C5Z0;Q42903;O63185;Q9TI00;P94041;P94046;…	7073	249	CID	C9(Carbamidomethyl)	61.24	0.0014683		3	45		1	1546.66	-48.2712	10/115	pps_pisum_IE_trypsin_rep3.mgf
	High	DTDILAAFR	Q6PSM7;C7AQS9;Q9TI22;O98435;Q33550;Q29VE5;C7AQU8;P36484;P36489;Q33245;Q32800;Q6RIC2;Q9TJY5;Q8MAK5;Q9MV92;Q32816;Q4KUE0;Q95CD5;O63121;P94108;B6GUY1;Q9GD60;Q33531;Q8HUZ4;A6XHX2;D3J8E7;P94043;Q36667;P94086;Q33514;P93976;Q9GD57;Q9TKH0;C8YPK4;Q33527;A8DPF8;Q33496;Q33268;O03607;Q8HUZ7;O20266;Q36683;Q8SKV6;Q8HUY8;A8DPF0;B6GUR0;P93987;O63147;Q33620;P94067;P94054;Q33440;Q9TI88;D2CN03;Q9XQM5;Q33579;A0ZQY2;…	17751	407	CID		57.04	0.00657362	0	1	48		1	1021.5	-32.1501	8/74	pps_pisum_IE_trypsin_rep3.mgf
	Low	DNGLLLHIHR	B8YGX4;C7AQS9;Q9TI22;Q33550;Q29VE5;C7AQU8;Q9GEB9;P36484;P36489;Q33245;Q32800;Q6RIC2;Q9TJY5;Q8MAK5;Q9MV92;Q32816;Q4KUE0;O98553;B6GUY1;Q9GD60;Q33531;Q8HUZ4;Q8HUY4;A6XHX2;D3J8E7;D8V9G2;P94043;Q36667;Q8SKV4;Q33514;Q9GD57;Q9TKH0;C8YPK4;Q33527;Q32443;A8DPF8;Q33496;Q33268;Q33539;Q8HUZ7;Q36683;Q8SKV6;Q8HUY8;Q8HU48;A8DPF0;B6GUR0;P93987;O63147;Q33620;Q8MAK6;P94067;P94054;Q33440;Q9TI88;D2CN03;Q9XQM5;Q33579;…	20168	469	CID		38.66	0.499426		9	48		1	1187.62	-39.2477	5/97	pps_pisum_IE_trypsin_rep3.mgf
	Low	AVYEcLR	B8YGX4;Q71N62;C7AQS9;O98435;Q33550;Q29VE5;C7AQU8;Q9GEB9;P36484;P36489;Q33245;Q8MAK5;Q9MV92;Q32816;Q4KUE0;O63121;O98553;P94108;B6GUY1;Q9GD60;Q33531;Q8HUZ4;Q8HUY4;A6XHX2;D3J8E7;D8V9G2;P94043;Q36667;Q8SKV4;P94086;Q33514;P93976;Q9GD57;C8YPK4;Q33527;Q32443;A8DPF8;Q33496;Q33539;O20266;Q36683;Q8SKV6;Q8HUY8;Q8HU48;A8DPF0;B6GUR0;P93987;O63147;Q33620;Q8MAK6;P94067;P94054;Q33440;Q9TI88;D2CN03;Q9XQM5;A0ZQY2;…	21453	462	CID	C5(Carbamidomethyl)	34.96	0.837587	0	1	47	40	1	910.423	-24.5548	6/51	pps_pisum_IE_trypsin_rep3.mgf
	Low	DRFLFcAEAxYK	P36489;Q36667;Q8HU48;P94054;Q5DK06;Q95A73;Q8MAT5;Q32626;Q37276;A0PDI3;Q31907;Q7YJN8;Q95CG2;B3THI8;A6XHY0	23	15	CID	C6(Carbamidomethyl), X10(I)	28.47	3.62139		6	47	43	1	1532.69	-41.7405	7/126	pps_pisum_IE_trypsin_rep3.mgf
	Low	GHYLNATAGTcEEMIKR	Q33550;Q29VE5;P36484;P36489;Q33245;Q6RIC2;Q9TJY5;Q32816;Q4KUE0;O98553;P94108;B6GUY1;Q8HUZ4;Q8HUY4;A6XHX2;P94043;Q36667;Q9GD57;Q33527;Q32443;A8DPF8;Q33268;Q8HUZ7;Q36683;Q8HUY8;Q8HU48;B6GUR0;Q8MAK6;P94067;Q9TI88;D2CN03;Q9XQM5;Q33579;A0ZQY2;D8V9A9;D8V9C3;P94039;A5Y0S8;O63185;Q9TI00;Q8HDA1;P94041;P94046;P92469;Q8WKU6;B7P0F0;Q36637;Q37357;P93986;Q9GDQ2;Q8HT77;Q33323;A5X4L3;Q6LA00;E5KUU8;Q8HUY5;Q39288;…	7088	231	CID	C11(Carbamidomethyl)	19.96	26.613		9	47	38	1	1950.87	-22.6772	11/168	pps_pisum_IE_trypsin_rep3.mgf
	Low	ALRLEDLR	B8YGX4;Q6PSM7;Q71N62;C7AQS9;Q9TI22;Q33550;Q29VE5;C7AQU8;Q9GEB9;P36484;P36489;Q33245;Q32800;Q6RIC2;Q9TJY5;Q8MAK5;Q9MV92;Q32816;Q4KUE0;O63121;O98553;B6GUY1;Q8HUZ4;Q8HUY4;A6XHX2;D3J8E7;D8V9G2;Q36667;Q8SKV4;P94086;Q33514;P93976;Q9GD57;C8YPK4;Q33527;Q32443;A8DPF8;Q33496;Q33268;O03607;Q33539;Q8HUZ7;O20266;Q36683;Q8HUY8;Q8HU48;A8DPF0;P93987;O63147;Q8MAK6;P94067;P94054;Q33440;Q9TI88;D2CN03;Q9XQM5;A0ZQY2;…	22872	455	CID		17.59	57.5728		8	48	32	1	985.546	-33.7288	5/70	pps_pisum_IE_trypsin_rep3.mgf
Q8HUZ7	42.74	16	16	468	51.7398	6.58057	272.081	Ribulose-1,5-bisphosphate carboxylase large subunit (Fragment) OS=Ulmus americana GN=rbcL PE=3 SV=1 - [Q8HUZ7_ULMAM]
	Confidence Icon	Sequence	Protein Accessions	# Proteins	# Protein Groups	Activation Type	Modifications	IonScore	Exp Value	Δ Score	Rank	Identity High	Homology Threshold	Charge	m/z [Da]	ΔM [ppm]	Ions Matched	Spectrum File
	High	VTPQPGVPPEEAGAAVAAESSTGTWTTVWTDGLTSLDR	Q71N62;C7AQS9;Q9TI22;Q33550;C7AQU8;P36484;P36489;Q33245;Q32800;Q6RIC2;Q9TJY5;Q9MV92;Q32816;Q4KUE0;Q95CD5;O98553;B6GUY1;Q9GD60;Q33531;Q8HUZ4;Q8HUY4;A6XHX2;D3J8E7;D8V9G2;P94043;Q36667;Q8SKV4;P94086;Q33514;P93976;Q9GD57;C8YPK4;Q32443;Q33496;Q33268;O03607;Q33539;Q8HUZ7;Q36683;Q8SKV6;Q8HUY8;Q8HU48;A8DPF0;B6GUR0;P93987;Q33620;P94067;P94054;Q9TI88;D2CN03;Q9XQM5;A0ZQY2;D8V9A9;D8V9C3;P92468;P94039;P94042;…	13123	330	CID		107.85	4.52073e-08		5	47		1	3854.67	-53.3409	17/435	pps_pisum_IE_trypsin_rep3.mgf
	High	TFQGPPHGIQVER	Q6PSM7;Q71N62;C7AQS9;Q9TI22;Q33550;Q29VE5;C7AQU8;Q9GEB9;Q33245;Q32800;Q6RIC2;Q9TJY5;Q8MAK5;Q9MV92;Q4KUE0;O63121;P94108;B6GUY1;Q9GD60;Q33531;Q8HUZ4;Q8HUY4;A6XHX2;D3J8E7;D8V9G2;P94043;Q36667;Q8SKV4;P94086;Q33514;P93976;Q9GD57;Q9TKH0;C8YPK4;Q33527;A8DPF8;Q33496;Q33268;Q8HUZ7;O20266;Q36683;Q8SKV6;Q8HUY8;Q8HU48;A8DPF0;B6GUR0;O63147;Q8MAK6;P94067;P94054;Q33440;Q9TI88;D2CN03;Q9XQM5;Q33579;A0ZQY2;D8V9A9;…	19129	435	CID		97.01	7.85689e-07		5	48		1	1465.73	-16.6619	11/139	pps_pisum_IE_trypsin_rep3.mgf
	High	VALEAcVKAR	P36484;P36489;Q33245;Q32800;Q6RIC2;Q9TJY5;Q8MAK5;Q9MV92;Q32816;Q4KUE0;Q95CD5;O63121;O98553;P94108;B6GUY1;Q9GD60;Q33531;Q8HUZ4;Q8HUY4;A6XHX2;D3J8E7;D8V9G2;P94043;Q36667;Q8SKV4;P94086;Q33514;P93976;Q9GD57;Q9TKH0;C8YPK4;Q33527;Q32443;A8DPF8;Q33496;Q33268;O03607;Q33539;Q8HUZ7;O20266;Q36683;Q8SKV6;Q8HUY8;Q8HU48;A8DPF0;B6GUR0;P93987;O63147;Q33620;Q8MAK6;P94067;P94054;Q33440;Q9TI88;D2CN03;Q9XQM5;Q33579;…	1195	80	CID	C6(Carbamidomethyl)	74.64	0.000111108		4	48		1	1116.55	-59.9239	8/82	pps_pisum_IE_trypsin_rep3.mgf
	High	YGRPLLGcTIKPK	B8YGX4;Q6PSM7;Q71N62;C7AQS9;Q9TI22;O98435;Q33550;Q29VE5;C7AQU8;Q9GEB9;P36484;P36489;Q33245;Q32800;Q6RIC2;Q8MAK5;Q9MV92;Q32816;Q4KUE0;O63121;O98553;P94108;B6GUY1;Q9GD60;Q33531;Q8HUZ4;Q8HUY4;A6XHX2;D3J8E7;D8V9G2;P94043;Q36667;Q8SKV4;P94086;Q33514;Q9GD57;Q9TKH0;C8YPK4;Q32443;A8DPF8;Q33496;Q33268;O03607;Q33539;Q8HUZ7;O20266;Q8SKV6;Q8HUY8;Q8HU48;A8DPF0;B6GUR0;O63147;Q33620;Q8MAK6;P94067;P94054;Q33440;…	22107	460	CID	C8(Carbamidomethyl)	70.92	0.000326325		4	49		1	1502.79	-37.8929	10/120	pps_pisum_IE_trypsin_rep3.mgf
	High	GGLDFTKDDENVNSQPFMR	B8YGX4;Q6PSM7;Q71N62;C7AQS9;Q9TI22;O98435;Q33550;Q29VE5;C7AQU8;Q9GEB9;P36484;P36489;Q33245;Q32800;Q9TJY5;Q8MAK5;Q32816;Q4KUE0;O63121;O98553;B6GUY1;Q9GD60;Q33531;Q8HUZ4;Q8HUY4;A6XHX2;D3J8E7;D8V9G2;P94043;Q36667;Q8SKV4;P94086;P93976;Q9GD57;C8YPK4;Q33527;Q32443;A8DPF8;Q33496;O03607;Q33539;Q8HUZ7;O20266;Q36683;Q8SKV6;Q8HUY8;Q8HU48;A8DPF0;B6GUR0;P93987;O63147;Q33620;Q8MAK6;P94067;P94054;Q33440;Q9TI88;…	22231	469	CID		69.65	0.00026709		2	46		1	2169.88	-51.2961	11/193	pps_pisum_IE_trypsin_rep3.mgf
	High	FLFcAEAIYK	Q6PSM7;C7AQS9;Q9TI22;Q29VE5;Q33245;Q6RIC2;Q32816;A6XHX2;D3J8E7;C8YPK4;Q33539;Q8HUZ7;Q36683;A8DPF0;B6GUR0;Q33620;Q8MAK6;Q9XQM5;A0ZQY2;Q7YKW5;A5Y0S8;D6C5Z0;B7P0F0;Q36637;A0PDA4;Q32224;Q8HT77;A5X4I3;Q33323;A5X4L3;Q6LA00;Q8MAK2;Q8MCX9;Q95E64;Q05554;P28392;P04717;P36487;Q05993;Q8MCY0;O98994;Q9MTF6;O47274;Q36650;A0PDB4;B3THH2;B8PRP3;D1KWX9;Q9BA14;O20211;O20274;O47275;O47273;O78309;A1XM40;A5X4B5;A5X4C4;…	5539	185	CID	C4(Carbamidomethyl)	68.33	0.00043904		5	47		1	1261.58	-42.0152	13/76	pps_pisum_IE_trypsin_rep3.mgf
	High	WSPELAAAcEVWK	O98435;Q33550;Q29VE5;P36489;Q33245;Q6RIC2;Q9TJY5;Q9MV92;Q32816;Q4KUE0;Q95CD5;O63121;O98553;P94108;Q8HUZ4;Q8HUY4;A6XHX2;D3J8E7;P94043;Q36667;P94086;Q33514;P93976;C8YPK4;Q33527;Q32443;A8DPF8;Q33268;Q33539;Q8HUZ7;O20266;Q36683;Q8SKV6;Q8HUY8;Q8HU48;A8DPF0;P93987;O63147;Q33620;P94067;P94054;Q33440;Q9TI88;D2CN03;Q9XQM5;Q33579;D8V9A9;P92468;P94039;Q7YKW5;A5Y0S8;D6C5Z0;Q42903;O63185;Q9TI00;P94041;P94046;…	7073	249	CID	C9(Carbamidomethyl)	61.24	0.0014683		3	45		1	1546.66	-48.2712	10/115	pps_pisum_IE_trypsin_rep3.mgf
	High	DTDILAAFR	Q6PSM7;C7AQS9;Q9TI22;O98435;Q33550;Q29VE5;C7AQU8;P36484;P36489;Q33245;Q32800;Q6RIC2;Q9TJY5;Q8MAK5;Q9MV92;Q32816;Q4KUE0;Q95CD5;O63121;P94108;B6GUY1;Q9GD60;Q33531;Q8HUZ4;A6XHX2;D3J8E7;P94043;Q36667;P94086;Q33514;P93976;Q9GD57;Q9TKH0;C8YPK4;Q33527;A8DPF8;Q33496;Q33268;O03607;Q8HUZ7;O20266;Q36683;Q8SKV6;Q8HUY8;A8DPF0;B6GUR0;P93987;O63147;Q33620;P94067;P94054;Q33440;Q9TI88;D2CN03;Q9XQM5;Q33579;A0ZQY2;…	17751	407	CID		57.04	0.00657362	0	1	48		1	1021.5	-32.1501	8/74	pps_pisum_IE_trypsin_rep3.mgf
	Medium	EITLGFVDLLR	C7AQS9;C7AQU8;Q33245;Q6RIC2;Q8HUZ4;Q8HUY4;D3J8E7;Q33539;Q8HUZ7;Q8HUY8;Q8MAK6;D2CN03;Q9XQM5;A5Y0S8;D6C5Z0;Q42903;Q8HDA1;Q9TLI7;A5X4I3;A5X4L3;E0DA51;Q8MAK2;Q8MCX9;Q05554;P04717;A5BTM9;Q8MCY0;O47274;O03615;Q8MAT5;Q36650;Q71N78;Q4VI97;B8PRP3;D1KWX9;O47275;O47068;O47273;Q9MS05;O78309;Q4VI95;A4F4H5;C0J9S0;C7AQR7;C7AQU0;B3SHH2;O98760;Q32924;Q3T5L5;Q4VIC2;B2Y4T2;Q39972;Q5SCK9;B7VFB6;Q29S37;Q32555;O03616;…	4913	192	CID		41.11	0.216582		5	47	47	1	1275.7	-22.1692	12/97	pps_pisum_IE_trypsin_rep3.mgf
	Low	DNGLLLHIHR	B8YGX4;C7AQS9;Q9TI22;Q33550;Q29VE5;C7AQU8;Q9GEB9;P36484;P36489;Q33245;Q32800;Q6RIC2;Q9TJY5;Q8MAK5;Q9MV92;Q32816;Q4KUE0;O98553;B6GUY1;Q9GD60;Q33531;Q8HUZ4;Q8HUY4;A6XHX2;D3J8E7;D8V9G2;P94043;Q36667;Q8SKV4;Q33514;Q9GD57;Q9TKH0;C8YPK4;Q33527;Q32443;A8DPF8;Q33496;Q33268;Q33539;Q8HUZ7;Q36683;Q8SKV6;Q8HUY8;Q8HU48;A8DPF0;B6GUR0;P93987;O63147;Q33620;Q8MAK6;P94067;P94054;Q33440;Q9TI88;D2CN03;Q9XQM5;Q33579;…	20168	469	CID		38.66	0.499426		9	48		1	1187.62	-39.2477	5/97	pps_pisum_IE_trypsin_rep3.mgf
	Low	LSGGDHIHAGTVVGK	Q9GEB9;Q33245;Q32816;O63121;O98553;Q8HUZ4;Q8HUY4;D8V9G2;Q33539;Q8HUZ7;Q8HUY8;Q8HU48;P94067;D8V9C3;D6C5Z0;O63185;Q49M33;Q33323;Q8HUY5;Q8MAK2;Q3MKL9;P04717;A5BTM9;Q9MSR5;Q8MG83;Q8MAT5;Q36650;Q85XM1;Q4VI97;Q9BB40;Q4VI95;A5X4B5;A5X4C4;O98760;Q6JXN8;Q4VIC2;Q1AE41;Q09W32;Q33198;Q95668;Q09W22;A4V8H9;A5PF92;Q9GE59;Q4VIC1;Q4VI79;A5H767;Q4VI80;A0PDI3;Q8MAN3;Q8HTE8;Q710L6;B2CS02;O98359;Q6JXV8;A8JY23;Q9GEE4;…	3408	88	CID		38.3	0.412087		4	47		1	1447.73	-22.3936	8/134	pps_pisum_IE_trypsin_rep3.mgf
	Low	AVYxcLR	Q8HUZ7;Q9GCU2;O03648;A8JY23;Q32515;B3EZD4	10	6	CID	X4(E), C5(Carbamidomethyl)	34.96	0.837587		4	47	40	1	910.423	-24.5548	6/56	pps_pisum_IE_trypsin_rep3.mgf
	Low	DRFLFcAEAIYK	Q6PSM7;C7AQS9;Q9TI22;Q29VE5;Q33245;Q6RIC2;Q32816;A6XHX2;D3J8E7;C8YPK4;Q33539;Q8HUZ7;Q36683;A8DPF0;B6GUR0;Q33620;Q8MAK6;Q9XQM5;A0ZQY2;Q7YKW5;A5Y0S8;D6C5Z0;B7P0F0;Q36637;A0PDA4;Q32224;Q8HT77;A5X4I3;Q33323;A5X4L3;Q8MAK2;Q8MCX9;Q95E64;Q05554;P28392;P04717;P36487;Q05993;Q8MCY0;O98994;Q9MTF6;O47274;Q36650;A0PDB4;B3THH2;B8PRP3;D1KWX9;Q9BA14;O20211;O20274;O47275;O47273;O78309;A1XM40;A5X4B5;A5X4C4;C7AQR7;…	5509	180	CID	C6(Carbamidomethyl)	28.47	3.62139		4	47	43	1	1532.69	-41.7405	7/126	pps_pisum_IE_trypsin_rep3.mgf
	Low	LEGEREITLGFVDLLR	C7AQS9;C7AQU8;Q33245;Q6RIC2;Q8HUZ4;Q8HUY4;D3J8E7;Q33539;Q8HUZ7;Q8HUY8;Q8MAK6;D2CN03;Q9XQM5;A5Y0S8;D6C5Z0;Q42903;Q8HDA1;A5X4I3;A5X4L3;E0DA51;Q8MAK2;Q8MCX9;Q05554;P04717;A5BTM9;Q8MCY0;O47274;O03615;Q8MAT5;Q36650;Q71N78;Q4VI97;B8PRP3;D1KWX9;O47275;O47068;O47273;Q9MS05;O78309;Q4VI95;A4F4H5;C0J9S0;C7AQU0;B3SHH2;O98760;Q32924;Q3T5L5;Q4VIC2;B2Y4T2;Q39972;Q5SCK9;B7VFB6;Q29S37;Q32555;O03616;Q33198;Q9XQL8;…	4879	182	CID		22.12	19.4645		7	47	37	1	1859.96	-33.6788	9/167	pps_pisum_IE_trypsin_rep3.mgf
	Low	GHYLNATAGTcEEMIKR	Q33550;Q29VE5;P36484;P36489;Q33245;Q6RIC2;Q9TJY5;Q32816;Q4KUE0;O98553;P94108;B6GUY1;Q8HUZ4;Q8HUY4;A6XHX2;P94043;Q36667;Q9GD57;Q33527;Q32443;A8DPF8;Q33268;Q8HUZ7;Q36683;Q8HUY8;Q8HU48;B6GUR0;Q8MAK6;P94067;Q9TI88;D2CN03;Q9XQM5;Q33579;A0ZQY2;D8V9A9;D8V9C3;P94039;A5Y0S8;O63185;Q9TI00;Q8HDA1;P94041;P94046;P92469;Q8WKU6;B7P0F0;Q36637;Q37357;P93986;Q9GDQ2;Q8HT77;Q33323;A5X4L3;Q6LA00;E5KUU8;Q8HUY5;Q39288;…	7088	231	CID	C11(Carbamidomethyl)	19.96	26.613		9	47	38	1	1950.87	-22.6772	11/168	pps_pisum_IE_trypsin_rep3.mgf
	Low	ALRLEDLR	B8YGX4;Q6PSM7;Q71N62;C7AQS9;Q9TI22;Q33550;Q29VE5;C7AQU8;Q9GEB9;P36484;P36489;Q33245;Q32800;Q6RIC2;Q9TJY5;Q8MAK5;Q9MV92;Q32816;Q4KUE0;O63121;O98553;B6GUY1;Q8HUZ4;Q8HUY4;A6XHX2;D3J8E7;D8V9G2;Q36667;Q8SKV4;P94086;Q33514;P93976;Q9GD57;C8YPK4;Q33527;Q32443;A8DPF8;Q33496;Q33268;O03607;Q33539;Q8HUZ7;O20266;Q36683;Q8HUY8;Q8HU48;A8DPF0;P93987;O63147;Q8MAK6;P94067;P94054;Q33440;Q9TI88;D2CN03;Q9XQM5;A0ZQY2;…	22872	455	CID		17.59	57.5728		8	48	32	1	985.546	-33.7288	5/70	pps_pisum_IE_trypsin_rep3.mgf
Q33245	44.52	17	17	465	51.557	6.58057	271.292	Ribulose bisphosphate carboxylase large chain (Fragment) OS=Ulmus alata GN=rbcL PE=3 SV=1 - [RBL_ULMAL]
	Confidence Icon	Sequence	Protein Accessions	# Proteins	# Protein Groups	Activation Type	Modifications	IonScore	Exp Value	Δ Score	Rank	Identity High	Homology Threshold	Charge	m/z [Da]	ΔM [ppm]	Ions Matched	Spectrum File
	High	VTPQPGVPPEEAGAAVAAESSTGTWTTVWTDGLTSLDR	Q71N62;C7AQS9;Q9TI22;Q33550;C7AQU8;P36484;P36489;Q33245;Q32800;Q6RIC2;Q9TJY5;Q9MV92;Q32816;Q4KUE0;Q95CD5;O98553;B6GUY1;Q9GD60;Q33531;Q8HUZ4;Q8HUY4;A6XHX2;D3J8E7;D8V9G2;P94043;Q36667;Q8SKV4;P94086;Q33514;P93976;Q9GD57;C8YPK4;Q32443;Q33496;Q33268;O03607;Q33539;Q8HUZ7;Q36683;Q8SKV6;Q8HUY8;Q8HU48;A8DPF0;B6GUR0;P93987;Q33620;P94067;P94054;Q9TI88;D2CN03;Q9XQM5;A0ZQY2;D8V9A9;D8V9C3;P92468;P94039;P94042;…	13123	330	CID		107.85	4.52073e-08		5	47		1	3854.67	-53.3409	17/435	pps_pisum_IE_trypsin_rep3.mgf
	High	TFQGPPHGIQVER	Q6PSM7;Q71N62;C7AQS9;Q9TI22;Q33550;Q29VE5;C7AQU8;Q9GEB9;Q33245;Q32800;Q6RIC2;Q9TJY5;Q8MAK5;Q9MV92;Q4KUE0;O63121;P94108;B6GUY1;Q9GD60;Q33531;Q8HUZ4;Q8HUY4;A6XHX2;D3J8E7;D8V9G2;P94043;Q36667;Q8SKV4;P94086;Q33514;P93976;Q9GD57;Q9TKH0;C8YPK4;Q33527;A8DPF8;Q33496;Q33268;Q8HUZ7;O20266;Q36683;Q8SKV6;Q8HUY8;Q8HU48;A8DPF0;B6GUR0;O63147;Q8MAK6;P94067;P94054;Q33440;Q9TI88;D2CN03;Q9XQM5;Q33579;A0ZQY2;D8V9A9;…	19129	435	CID		97.01	7.85689e-07		5	48		1	1465.73	-16.6619	11/139	pps_pisum_IE_trypsin_rep3.mgf
	High	VALEAcVKAR	P36484;P36489;Q33245;Q32800;Q6RIC2;Q9TJY5;Q8MAK5;Q9MV92;Q32816;Q4KUE0;Q95CD5;O63121;O98553;P94108;B6GUY1;Q9GD60;Q33531;Q8HUZ4;Q8HUY4;A6XHX2;D3J8E7;D8V9G2;P94043;Q36667;Q8SKV4;P94086;Q33514;P93976;Q9GD57;Q9TKH0;C8YPK4;Q33527;Q32443;A8DPF8;Q33496;Q33268;O03607;Q33539;Q8HUZ7;O20266;Q36683;Q8SKV6;Q8HUY8;Q8HU48;A8DPF0;B6GUR0;P93987;O63147;Q33620;Q8MAK6;P94067;P94054;Q33440;Q9TI88;D2CN03;Q9XQM5;Q33579;…	1195	80	CID	C6(Carbamidomethyl)	74.64	0.000111108		4	48		1	1116.55	-59.9239	8/82	pps_pisum_IE_trypsin_rep3.mgf
	High	YGRPLLGcTIKPK	B8YGX4;Q6PSM7;Q71N62;C7AQS9;Q9TI22;O98435;Q33550;Q29VE5;C7AQU8;Q9GEB9;P36484;P36489;Q33245;Q32800;Q6RIC2;Q8MAK5;Q9MV92;Q32816;Q4KUE0;O63121;O98553;P94108;B6GUY1;Q9GD60;Q33531;Q8HUZ4;Q8HUY4;A6XHX2;D3J8E7;D8V9G2;P94043;Q36667;Q8SKV4;P94086;Q33514;Q9GD57;Q9TKH0;C8YPK4;Q32443;A8DPF8;Q33496;Q33268;O03607;Q33539;Q8HUZ7;O20266;Q8SKV6;Q8HUY8;Q8HU48;A8DPF0;B6GUR0;O63147;Q33620;Q8MAK6;P94067;P94054;Q33440;…	22107	460	CID	C8(Carbamidomethyl)	70.92	0.000326325		4	49		1	1502.79	-37.8929	10/120	pps_pisum_IE_trypsin_rep3.mgf
	High	GGLDFTKDDENVNSQPFMR	B8YGX4;Q6PSM7;Q71N62;C7AQS9;Q9TI22;O98435;Q33550;Q29VE5;C7AQU8;Q9GEB9;P36484;P36489;Q33245;Q32800;Q9TJY5;Q8MAK5;Q32816;Q4KUE0;O63121;O98553;B6GUY1;Q9GD60;Q33531;Q8HUZ4;Q8HUY4;A6XHX2;D3J8E7;D8V9G2;P94043;Q36667;Q8SKV4;P94086;P93976;Q9GD57;C8YPK4;Q33527;Q32443;A8DPF8;Q33496;O03607;Q33539;Q8HUZ7;O20266;Q36683;Q8SKV6;Q8HUY8;Q8HU48;A8DPF0;B6GUR0;P93987;O63147;Q33620;Q8MAK6;P94067;P94054;Q33440;Q9TI88;…	22231	469	CID		69.65	0.00026709		2	46		1	2169.88	-51.2961	11/193	pps_pisum_IE_trypsin_rep3.mgf
	High	FLFcAEAIYK	Q6PSM7;C7AQS9;Q9TI22;Q29VE5;Q33245;Q6RIC2;Q32816;A6XHX2;D3J8E7;C8YPK4;Q33539;Q8HUZ7;Q36683;A8DPF0;B6GUR0;Q33620;Q8MAK6;Q9XQM5;A0ZQY2;Q7YKW5;A5Y0S8;D6C5Z0;B7P0F0;Q36637;A0PDA4;Q32224;Q8HT77;A5X4I3;Q33323;A5X4L3;Q6LA00;Q8MAK2;Q8MCX9;Q95E64;Q05554;P28392;P04717;P36487;Q05993;Q8MCY0;O98994;Q9MTF6;O47274;Q36650;A0PDB4;B3THH2;B8PRP3;D1KWX9;Q9BA14;O20211;O20274;O47275;O47273;O78309;A1XM40;A5X4B5;A5X4C4;…	5539	185	CID	C4(Carbamidomethyl)	68.33	0.00043904		5	47		1	1261.58	-42.0152	13/76	pps_pisum_IE_trypsin_rep3.mgf
	High	WSPELAAAcEVWK	O98435;Q33550;Q29VE5;P36489;Q33245;Q6RIC2;Q9TJY5;Q9MV92;Q32816;Q4KUE0;Q95CD5;O63121;O98553;P94108;Q8HUZ4;Q8HUY4;A6XHX2;D3J8E7;P94043;Q36667;P94086;Q33514;P93976;C8YPK4;Q33527;Q32443;A8DPF8;Q33268;Q33539;Q8HUZ7;O20266;Q36683;Q8SKV6;Q8HUY8;Q8HU48;A8DPF0;P93987;O63147;Q33620;P94067;P94054;Q33440;Q9TI88;D2CN03;Q9XQM5;Q33579;D8V9A9;P92468;P94039;Q7YKW5;A5Y0S8;D6C5Z0;Q42903;O63185;Q9TI00;P94041;P94046;…	7073	249	CID	C9(Carbamidomethyl)	61.24	0.0014683		3	45		1	1546.66	-48.2712	10/115	pps_pisum_IE_trypsin_rep3.mgf
	High	DTDILAAFR	Q6PSM7;C7AQS9;Q9TI22;O98435;Q33550;Q29VE5;C7AQU8;P36484;P36489;Q33245;Q32800;Q6RIC2;Q9TJY5;Q8MAK5;Q9MV92;Q32816;Q4KUE0;Q95CD5;O63121;P94108;B6GUY1;Q9GD60;Q33531;Q8HUZ4;A6XHX2;D3J8E7;P94043;Q36667;P94086;Q33514;P93976;Q9GD57;Q9TKH0;C8YPK4;Q33527;A8DPF8;Q33496;Q33268;O03607;Q8HUZ7;O20266;Q36683;Q8SKV6;Q8HUY8;A8DPF0;B6GUR0;P93987;O63147;Q33620;P94067;P94054;Q33440;Q9TI88;D2CN03;Q9XQM5;Q33579;A0ZQY2;…	17751	407	CID		57.04	0.00657362	0	1	48		1	1021.5	-32.1501	8/74	pps_pisum_IE_trypsin_rep3.mgf
	Medium	EITLGFVDLLR	C7AQS9;C7AQU8;Q33245;Q6RIC2;Q8HUZ4;Q8HUY4;D3J8E7;Q33539;Q8HUZ7;Q8HUY8;Q8MAK6;D2CN03;Q9XQM5;A5Y0S8;D6C5Z0;Q42903;Q8HDA1;Q9TLI7;A5X4I3;A5X4L3;E0DA51;Q8MAK2;Q8MCX9;Q05554;P04717;A5BTM9;Q8MCY0;O47274;O03615;Q8MAT5;Q36650;Q71N78;Q4VI97;B8PRP3;D1KWX9;O47275;O47068;O47273;Q9MS05;O78309;Q4VI95;A4F4H5;C0J9S0;C7AQR7;C7AQU0;B3SHH2;O98760;Q32924;Q3T5L5;Q4VIC2;B2Y4T2;Q39972;Q5SCK9;B7VFB6;Q29S37;Q32555;O03616;…	4913	192	CID		41.11	0.216582		5	47	47	1	1275.7	-22.1692	12/97	pps_pisum_IE_trypsin_rep3.mgf
	Low	DNGLLLHIHR	B8YGX4;C7AQS9;Q9TI22;Q33550;Q29VE5;C7AQU8;Q9GEB9;P36484;P36489;Q33245;Q32800;Q6RIC2;Q9TJY5;Q8MAK5;Q9MV92;Q32816;Q4KUE0;O98553;B6GUY1;Q9GD60;Q33531;Q8HUZ4;Q8HUY4;A6XHX2;D3J8E7;D8V9G2;P94043;Q36667;Q8SKV4;Q33514;Q9GD57;Q9TKH0;C8YPK4;Q33527;Q32443;A8DPF8;Q33496;Q33268;Q33539;Q8HUZ7;Q36683;Q8SKV6;Q8HUY8;Q8HU48;A8DPF0;B6GUR0;P93987;O63147;Q33620;Q8MAK6;P94067;P94054;Q33440;Q9TI88;D2CN03;Q9XQM5;Q33579;…	20168	469	CID		38.66	0.499426		9	48		1	1187.62	-39.2477	5/97	pps_pisum_IE_trypsin_rep3.mgf
	Low	LSGGDHIHAGTVVGK	Q9GEB9;Q33245;Q32816;O63121;O98553;Q8HUZ4;Q8HUY4;D8V9G2;Q33539;Q8HUZ7;Q8HUY8;Q8HU48;P94067;D8V9C3;D6C5Z0;O63185;Q49M33;Q33323;Q8HUY5;Q8MAK2;Q3MKL9;P04717;A5BTM9;Q9MSR5;Q8MG83;Q8MAT5;Q36650;Q85XM1;Q4VI97;Q9BB40;Q4VI95;A5X4B5;A5X4C4;O98760;Q6JXN8;Q4VIC2;Q1AE41;Q09W32;Q33198;Q95668;Q09W22;A4V8H9;A5PF92;Q9GE59;Q4VIC1;Q4VI79;A5H767;Q4VI80;A0PDI3;Q8MAN3;Q8HTE8;Q710L6;B2CS02;O98359;Q6JXV8;A8JY23;Q9GEE4;…	3408	88	CID		38.3	0.412087		4	47		1	1447.73	-22.3936	8/134	pps_pisum_IE_trypsin_rep3.mgf
	Low	AVYEcLR	B8YGX4;Q71N62;C7AQS9;O98435;Q33550;Q29VE5;C7AQU8;Q9GEB9;P36484;P36489;Q33245;Q8MAK5;Q9MV92;Q32816;Q4KUE0;O63121;O98553;P94108;B6GUY1;Q9GD60;Q33531;Q8HUZ4;Q8HUY4;A6XHX2;D3J8E7;D8V9G2;P94043;Q36667;Q8SKV4;P94086;Q33514;P93976;Q9GD57;C8YPK4;Q33527;Q32443;A8DPF8;Q33496;Q33539;O20266;Q36683;Q8SKV6;Q8HUY8;Q8HU48;A8DPF0;B6GUR0;P93987;O63147;Q33620;Q8MAK6;P94067;P94054;Q33440;Q9TI88;D2CN03;Q9XQM5;A0ZQY2;…	21453	462	CID	C5(Carbamidomethyl)	34.96	0.837587	0	1	47	40	1	910.423	-24.5548	6/51	pps_pisum_IE_trypsin_rep3.mgf
	Low	NHGMHFR	Q9TI22;Q33550;C7AQU8;Q9GEB9;P36484;P36489;Q33245;Q32800;Q6RIC2;Q9TJY5;Q8MAK5;Q9MV92;Q32816;Q95CD5;O63121;O98553;B6GUY1;Q9GD60;Q33531;Q8HUZ4;Q8HUY4;A6XHX2;D3J8E7;D8V9G2;Q8SKV4;P94086;Q33514;P93976;C8YPK4;Q33527;Q32443;A8DPF8;Q33496;Q33268;O03607;Q33539;O20266;Q36683;Q8SKV6;Q8HUY8;Q8HU48;A8DPF0;B6GUR0;P93987;O63147;Q33620;P94067;P94054;Q33440;Q9TI88;D2CN03;Q9XQM5;Q33579;A0ZQY2;D8V9A9;D8V9C3;P92468;…	14981	348	CID		30.3	1.6905	0	1	45	29	1	898.396	-15.6293	5/68	pps_pisum_IE_trypsin_rep3.mgf
	Low	DRFLFcAEAIYK	Q6PSM7;C7AQS9;Q9TI22;Q29VE5;Q33245;Q6RIC2;Q32816;A6XHX2;D3J8E7;C8YPK4;Q33539;Q8HUZ7;Q36683;A8DPF0;B6GUR0;Q33620;Q8MAK6;Q9XQM5;A0ZQY2;Q7YKW5;A5Y0S8;D6C5Z0;B7P0F0;Q36637;A0PDA4;Q32224;Q8HT77;A5X4I3;Q33323;A5X4L3;Q8MAK2;Q8MCX9;Q95E64;Q05554;P28392;P04717;P36487;Q05993;Q8MCY0;O98994;Q9MTF6;O47274;Q36650;A0PDB4;B3THH2;B8PRP3;D1KWX9;Q9BA14;O20211;O20274;O47275;O47273;O78309;A1XM40;A5X4B5;A5X4C4;C7AQR7;…	5509	180	CID	C6(Carbamidomethyl)	28.47	3.62139		4	47	43	1	1532.69	-41.7405	7/126	pps_pisum_IE_trypsin_rep3.mgf
	Low	LEGEREITLGFVDLLR	C7AQS9;C7AQU8;Q33245;Q6RIC2;Q8HUZ4;Q8HUY4;D3J8E7;Q33539;Q8HUZ7;Q8HUY8;Q8MAK6;D2CN03;Q9XQM5;A5Y0S8;D6C5Z0;Q42903;Q8HDA1;A5X4I3;A5X4L3;E0DA51;Q8MAK2;Q8MCX9;Q05554;P04717;A5BTM9;Q8MCY0;O47274;O03615;Q8MAT5;Q36650;Q71N78;Q4VI97;B8PRP3;D1KWX9;O47275;O47068;O47273;Q9MS05;O78309;Q4VI95;A4F4H5;C0J9S0;C7AQU0;B3SHH2;O98760;Q32924;Q3T5L5;Q4VIC2;B2Y4T2;Q39972;Q5SCK9;B7VFB6;Q29S37;Q32555;O03616;Q33198;Q9XQL8;…	4879	182	CID		22.12	19.4645		7	47	37	1	1859.96	-33.6788	9/167	pps_pisum_IE_trypsin_rep3.mgf
	Low	GHYLNATAGTcEEMIKR	Q33550;Q29VE5;P36484;P36489;Q33245;Q6RIC2;Q9TJY5;Q32816;Q4KUE0;O98553;P94108;B6GUY1;Q8HUZ4;Q8HUY4;A6XHX2;P94043;Q36667;Q9GD57;Q33527;Q32443;A8DPF8;Q33268;Q8HUZ7;Q36683;Q8HUY8;Q8HU48;B6GUR0;Q8MAK6;P94067;Q9TI88;D2CN03;Q9XQM5;Q33579;A0ZQY2;D8V9A9;D8V9C3;P94039;A5Y0S8;O63185;Q9TI00;Q8HDA1;P94041;P94046;P92469;Q8WKU6;B7P0F0;Q36637;Q37357;P93986;Q9GDQ2;Q8HT77;Q33323;A5X4L3;Q6LA00;E5KUU8;Q8HUY5;Q39288;…	7088	231	CID	C11(Carbamidomethyl)	19.96	26.613		9	47	38	1	1950.87	-22.6772	11/168	pps_pisum_IE_trypsin_rep3.mgf
	Low	ALRLEDLR	B8YGX4;Q6PSM7;Q71N62;C7AQS9;Q9TI22;Q33550;Q29VE5;C7AQU8;Q9GEB9;P36484;P36489;Q33245;Q32800;Q6RIC2;Q9TJY5;Q8MAK5;Q9MV92;Q32816;Q4KUE0;O63121;O98553;B6GUY1;Q8HUZ4;Q8HUY4;A6XHX2;D3J8E7;D8V9G2;Q36667;Q8SKV4;P94086;Q33514;P93976;Q9GD57;C8YPK4;Q33527;Q32443;A8DPF8;Q33496;Q33268;O03607;Q33539;Q8HUZ7;O20266;Q36683;Q8HUY8;Q8HU48;A8DPF0;P93987;O63147;Q8MAK6;P94067;P94054;Q33440;Q9TI88;D2CN03;Q9XQM5;A0ZQY2;…	22872	455	CID		17.59	57.5728		8	48	32	1	985.546	-33.7288	5/70	pps_pisum_IE_trypsin_rep3.mgf
Q6RIC2	39.53	15	15	468	52.0671	6.91748	271.292	Ribulose-1,5-bisphosphate carboxylase/oxygenase large subunit (Fragment) OS=Lawsonia inermis GN=rbcL PE=3 SV=1 - [Q6RIC2_9MYRT]
	Confidence Icon	Sequence	Protein Accessions	# Proteins	# Protein Groups	Activation Type	Modifications	IonScore	Exp Value	Δ Score	Rank	Identity High	Homology Threshold	Charge	m/z [Da]	ΔM [ppm]	Ions Matched	Spectrum File
	High	VTPQPGVPPEEAGAAVAAESSTGTWTTVWTDGLTSLDR	Q71N62;C7AQS9;Q9TI22;Q33550;C7AQU8;P36484;P36489;Q33245;Q32800;Q6RIC2;Q9TJY5;Q9MV92;Q32816;Q4KUE0;Q95CD5;O98553;B6GUY1;Q9GD60;Q33531;Q8HUZ4;Q8HUY4;A6XHX2;D3J8E7;D8V9G2;P94043;Q36667;Q8SKV4;P94086;Q33514;P93976;Q9GD57;C8YPK4;Q32443;Q33496;Q33268;O03607;Q33539;Q8HUZ7;Q36683;Q8SKV6;Q8HUY8;Q8HU48;A8DPF0;B6GUR0;P93987;Q33620;P94067;P94054;Q9TI88;D2CN03;Q9XQM5;A0ZQY2;D8V9A9;D8V9C3;P92468;P94039;P94042;…	13123	330	CID		107.85	4.52073e-08		5	47		1	3854.67	-53.3409	17/435	pps_pisum_IE_trypsin_rep3.mgf
	High	TFQGPPHGIQVER	Q6PSM7;Q71N62;C7AQS9;Q9TI22;Q33550;Q29VE5;C7AQU8;Q9GEB9;Q33245;Q32800;Q6RIC2;Q9TJY5;Q8MAK5;Q9MV92;Q4KUE0;O63121;P94108;B6GUY1;Q9GD60;Q33531;Q8HUZ4;Q8HUY4;A6XHX2;D3J8E7;D8V9G2;P94043;Q36667;Q8SKV4;P94086;Q33514;P93976;Q9GD57;Q9TKH0;C8YPK4;Q33527;A8DPF8;Q33496;Q33268;Q8HUZ7;O20266;Q36683;Q8SKV6;Q8HUY8;Q8HU48;A8DPF0;B6GUR0;O63147;Q8MAK6;P94067;P94054;Q33440;Q9TI88;D2CN03;Q9XQM5;Q33579;A0ZQY2;D8V9A9;…	19129	435	CID		97.01	7.85689e-07		5	48		1	1465.73	-16.6619	11/139	pps_pisum_IE_trypsin_rep3.mgf
	High	VALEAcVKAR	P36484;P36489;Q33245;Q32800;Q6RIC2;Q9TJY5;Q8MAK5;Q9MV92;Q32816;Q4KUE0;Q95CD5;O63121;O98553;P94108;B6GUY1;Q9GD60;Q33531;Q8HUZ4;Q8HUY4;A6XHX2;D3J8E7;D8V9G2;P94043;Q36667;Q8SKV4;P94086;Q33514;P93976;Q9GD57;Q9TKH0;C8YPK4;Q33527;Q32443;A8DPF8;Q33496;Q33268;O03607;Q33539;Q8HUZ7;O20266;Q36683;Q8SKV6;Q8HUY8;Q8HU48;A8DPF0;B6GUR0;P93987;O63147;Q33620;Q8MAK6;P94067;P94054;Q33440;Q9TI88;D2CN03;Q9XQM5;Q33579;…	1195	80	CID	C6(Carbamidomethyl)	74.64	0.000111108		4	48		1	1116.55	-59.9239	8/82	pps_pisum_IE_trypsin_rep3.mgf
	High	YGRPLLGcTIKPK	B8YGX4;Q6PSM7;Q71N62;C7AQS9;Q9TI22;O98435;Q33550;Q29VE5;C7AQU8;Q9GEB9;P36484;P36489;Q33245;Q32800;Q6RIC2;Q8MAK5;Q9MV92;Q32816;Q4KUE0;O63121;O98553;P94108;B6GUY1;Q9GD60;Q33531;Q8HUZ4;Q8HUY4;A6XHX2;D3J8E7;D8V9G2;P94043;Q36667;Q8SKV4;P94086;Q33514;Q9GD57;Q9TKH0;C8YPK4;Q32443;A8DPF8;Q33496;Q33268;O03607;Q33539;Q8HUZ7;O20266;Q8SKV6;Q8HUY8;Q8HU48;A8DPF0;B6GUR0;O63147;Q33620;Q8MAK6;P94067;P94054;Q33440;…	22107	460	CID	C8(Carbamidomethyl)	70.92	0.000326325		4	49		1	1502.79	-37.8929	10/120	pps_pisum_IE_trypsin_rep3.mgf
	High	GGLDFTKDDENxNSQPFMR	Q6RIC2;Q33268;Q7YJM2;Q6VW39;O98528;Q31921;O98354;Q09RH0;A1E8X4	10	9	CID	X12(V)	69.65	0.00026709		10	46		1	2169.88	-51.2961	11/193	pps_pisum_IE_trypsin_rep3.mgf
	High	FLFcAEAIYK	Q6PSM7;C7AQS9;Q9TI22;Q29VE5;Q33245;Q6RIC2;Q32816;A6XHX2;D3J8E7;C8YPK4;Q33539;Q8HUZ7;Q36683;A8DPF0;B6GUR0;Q33620;Q8MAK6;Q9XQM5;A0ZQY2;Q7YKW5;A5Y0S8;D6C5Z0;B7P0F0;Q36637;A0PDA4;Q32224;Q8HT77;A5X4I3;Q33323;A5X4L3;Q6LA00;Q8MAK2;Q8MCX9;Q95E64;Q05554;P28392;P04717;P36487;Q05993;Q8MCY0;O98994;Q9MTF6;O47274;Q36650;A0PDB4;B3THH2;B8PRP3;D1KWX9;Q9BA14;O20211;O20274;O47275;O47273;O78309;A1XM40;A5X4B5;A5X4C4;…	5539	185	CID	C4(Carbamidomethyl)	68.33	0.00043904		5	47		1	1261.58	-42.0152	13/76	pps_pisum_IE_trypsin_rep3.mgf
	High	WSPELAAAcEVWK	O98435;Q33550;Q29VE5;P36489;Q33245;Q6RIC2;Q9TJY5;Q9MV92;Q32816;Q4KUE0;Q95CD5;O63121;O98553;P94108;Q8HUZ4;Q8HUY4;A6XHX2;D3J8E7;P94043;Q36667;P94086;Q33514;P93976;C8YPK4;Q33527;Q32443;A8DPF8;Q33268;Q33539;Q8HUZ7;O20266;Q36683;Q8SKV6;Q8HUY8;Q8HU48;A8DPF0;P93987;O63147;Q33620;P94067;P94054;Q33440;Q9TI88;D2CN03;Q9XQM5;Q33579;D8V9A9;P92468;P94039;Q7YKW5;A5Y0S8;D6C5Z0;Q42903;O63185;Q9TI00;P94041;P94046;…	7073	249	CID	C9(Carbamidomethyl)	61.24	0.0014683		3	45		1	1546.66	-48.2712	10/115	pps_pisum_IE_trypsin_rep3.mgf
	High	DTDILAAFR	Q6PSM7;C7AQS9;Q9TI22;O98435;Q33550;Q29VE5;C7AQU8;P36484;P36489;Q33245;Q32800;Q6RIC2;Q9TJY5;Q8MAK5;Q9MV92;Q32816;Q4KUE0;Q95CD5;O63121;P94108;B6GUY1;Q9GD60;Q33531;Q8HUZ4;A6XHX2;D3J8E7;P94043;Q36667;P94086;Q33514;P93976;Q9GD57;Q9TKH0;C8YPK4;Q33527;A8DPF8;Q33496;Q33268;O03607;Q8HUZ7;O20266;Q36683;Q8SKV6;Q8HUY8;A8DPF0;B6GUR0;P93987;O63147;Q33620;P94067;P94054;Q33440;Q9TI88;D2CN03;Q9XQM5;Q33579;A0ZQY2;…	17751	407	CID		57.04	0.00657362	0	1	48		1	1021.5	-32.1501	8/74	pps_pisum_IE_trypsin_rep3.mgf
	Medium	EITLGFVDLLR	C7AQS9;C7AQU8;Q33245;Q6RIC2;Q8HUZ4;Q8HUY4;D3J8E7;Q33539;Q8HUZ7;Q8HUY8;Q8MAK6;D2CN03;Q9XQM5;A5Y0S8;D6C5Z0;Q42903;Q8HDA1;Q9TLI7;A5X4I3;A5X4L3;E0DA51;Q8MAK2;Q8MCX9;Q05554;P04717;A5BTM9;Q8MCY0;O47274;O03615;Q8MAT5;Q36650;Q71N78;Q4VI97;B8PRP3;D1KWX9;O47275;O47068;O47273;Q9MS05;O78309;Q4VI95;A4F4H5;C0J9S0;C7AQR7;C7AQU0;B3SHH2;O98760;Q32924;Q3T5L5;Q4VIC2;B2Y4T2;Q39972;Q5SCK9;B7VFB6;Q29S37;Q32555;O03616;…	4913	192	CID		41.11	0.216582		5	47	47	1	1275.7	-22.1692	12/97	pps_pisum_IE_trypsin_rep3.mgf
	Low	DNGLLLHIHR	B8YGX4;C7AQS9;Q9TI22;Q33550;Q29VE5;C7AQU8;Q9GEB9;P36484;P36489;Q33245;Q32800;Q6RIC2;Q9TJY5;Q8MAK5;Q9MV92;Q32816;Q4KUE0;O98553;B6GUY1;Q9GD60;Q33531;Q8HUZ4;Q8HUY4;A6XHX2;D3J8E7;D8V9G2;P94043;Q36667;Q8SKV4;Q33514;Q9GD57;Q9TKH0;C8YPK4;Q33527;Q32443;A8DPF8;Q33496;Q33268;Q33539;Q8HUZ7;Q36683;Q8SKV6;Q8HUY8;Q8HU48;A8DPF0;B6GUR0;P93987;O63147;Q33620;Q8MAK6;P94067;P94054;Q33440;Q9TI88;D2CN03;Q9XQM5;Q33579;…	20168	469	CID		38.66	0.499426		9	48		1	1187.62	-39.2477	5/97	pps_pisum_IE_trypsin_rep3.mgf
	Low	NHGMHFR	Q9TI22;Q33550;C7AQU8;Q9GEB9;P36484;P36489;Q33245;Q32800;Q6RIC2;Q9TJY5;Q8MAK5;Q9MV92;Q32816;Q95CD5;O63121;O98553;B6GUY1;Q9GD60;Q33531;Q8HUZ4;Q8HUY4;A6XHX2;D3J8E7;D8V9G2;Q8SKV4;P94086;Q33514;P93976;C8YPK4;Q33527;Q32443;A8DPF8;Q33496;Q33268;O03607;Q33539;O20266;Q36683;Q8SKV6;Q8HUY8;Q8HU48;A8DPF0;B6GUR0;P93987;O63147;Q33620;P94067;P94054;Q33440;Q9TI88;D2CN03;Q9XQM5;Q33579;A0ZQY2;D8V9A9;D8V9C3;P92468;…	14981	348	CID		30.3	1.6905	0	1	45	29	1	898.396	-15.6293	5/68	pps_pisum_IE_trypsin_rep3.mgf
	Low	DRFLFcAEAIYK	Q6PSM7;C7AQS9;Q9TI22;Q29VE5;Q33245;Q6RIC2;Q32816;A6XHX2;D3J8E7;C8YPK4;Q33539;Q8HUZ7;Q36683;A8DPF0;B6GUR0;Q33620;Q8MAK6;Q9XQM5;A0ZQY2;Q7YKW5;A5Y0S8;D6C5Z0;B7P0F0;Q36637;A0PDA4;Q32224;Q8HT77;A5X4I3;Q33323;A5X4L3;Q8MAK2;Q8MCX9;Q95E64;Q05554;P28392;P04717;P36487;Q05993;Q8MCY0;O98994;Q9MTF6;O47274;Q36650;A0PDB4;B3THH2;B8PRP3;D1KWX9;Q9BA14;O20211;O20274;O47275;O47273;O78309;A1XM40;A5X4B5;A5X4C4;C7AQR7;…	5509	180	CID	C6(Carbamidomethyl)	28.47	3.62139		4	47	43	1	1532.69	-41.7405	7/126	pps_pisum_IE_trypsin_rep3.mgf
	Low	LEGEREITLGFVDLLR	C7AQS9;C7AQU8;Q33245;Q6RIC2;Q8HUZ4;Q8HUY4;D3J8E7;Q33539;Q8HUZ7;Q8HUY8;Q8MAK6;D2CN03;Q9XQM5;A5Y0S8;D6C5Z0;Q42903;Q8HDA1;A5X4I3;A5X4L3;E0DA51;Q8MAK2;Q8MCX9;Q05554;P04717;A5BTM9;Q8MCY0;O47274;O03615;Q8MAT5;Q36650;Q71N78;Q4VI97;B8PRP3;D1KWX9;O47275;O47068;O47273;Q9MS05;O78309;Q4VI95;A4F4H5;C0J9S0;C7AQU0;B3SHH2;O98760;Q32924;Q3T5L5;Q4VIC2;B2Y4T2;Q39972;Q5SCK9;B7VFB6;Q29S37;Q32555;O03616;Q33198;Q9XQL8;…	4879	182	CID		22.12	19.4645		7	47	37	1	1859.96	-33.6788	9/167	pps_pisum_IE_trypsin_rep3.mgf
	Low	GHYLNATAGTcEEMIKR	Q33550;Q29VE5;P36484;P36489;Q33245;Q6RIC2;Q9TJY5;Q32816;Q4KUE0;O98553;P94108;B6GUY1;Q8HUZ4;Q8HUY4;A6XHX2;P94043;Q36667;Q9GD57;Q33527;Q32443;A8DPF8;Q33268;Q8HUZ7;Q36683;Q8HUY8;Q8HU48;B6GUR0;Q8MAK6;P94067;Q9TI88;D2CN03;Q9XQM5;Q33579;A0ZQY2;D8V9A9;D8V9C3;P94039;A5Y0S8;O63185;Q9TI00;Q8HDA1;P94041;P94046;P92469;Q8WKU6;B7P0F0;Q36637;Q37357;P93986;Q9GDQ2;Q8HT77;Q33323;A5X4L3;Q6LA00;E5KUU8;Q8HUY5;Q39288;…	7088	231	CID	C11(Carbamidomethyl)	19.96	26.613		9	47	38	1	1950.87	-22.6772	11/168	pps_pisum_IE_trypsin_rep3.mgf
	Low	ALRLEDLR	B8YGX4;Q6PSM7;Q71N62;C7AQS9;Q9TI22;Q33550;Q29VE5;C7AQU8;Q9GEB9;P36484;P36489;Q33245;Q32800;Q6RIC2;Q9TJY5;Q8MAK5;Q9MV92;Q32816;Q4KUE0;O63121;O98553;B6GUY1;Q8HUZ4;Q8HUY4;A6XHX2;D3J8E7;D8V9G2;Q36667;Q8SKV4;P94086;Q33514;P93976;Q9GD57;C8YPK4;Q33527;Q32443;A8DPF8;Q33496;Q33268;O03607;Q33539;Q8HUZ7;O20266;Q36683;Q8HUY8;Q8HU48;A8DPF0;P93987;O63147;Q8MAK6;P94067;P94054;Q33440;Q9TI88;D2CN03;Q9XQM5;A0ZQY2;…	22872	455	CID		17.59	57.5728		8	48	32	1	985.546	-33.7288	5/70	pps_pisum_IE_trypsin_rep3.mgf
A6XHX2	40.43	15	15	465	51.461	6.58057	271.292	Ribulose-1,5-bisphosphate carboxylase/oxygenase large subunit (Fragment) OS=Cansjera leptostachya GN=rbcL PE=3 SV=1 - [A6XHX2_9MAGN]
	Confidence Icon	Sequence	Protein Accessions	# Proteins	# Protein Groups	Activation Type	Modifications	IonScore	Exp Value	Δ Score	Rank	Identity High	Homology Threshold	Charge	m/z [Da]	ΔM [ppm]	Ions Matched	Spectrum File
	High	VTPQPGVPPEEAGAAVAAESSTGTWTTVWTDGLTSLDR	Q71N62;C7AQS9;Q9TI22;Q33550;C7AQU8;P36484;P36489;Q33245;Q32800;Q6RIC2;Q9TJY5;Q9MV92;Q32816;Q4KUE0;Q95CD5;O98553;B6GUY1;Q9GD60;Q33531;Q8HUZ4;Q8HUY4;A6XHX2;D3J8E7;D8V9G2;P94043;Q36667;Q8SKV4;P94086;Q33514;P93976;Q9GD57;C8YPK4;Q32443;Q33496;Q33268;O03607;Q33539;Q8HUZ7;Q36683;Q8SKV6;Q8HUY8;Q8HU48;A8DPF0;B6GUR0;P93987;Q33620;P94067;P94054;Q9TI88;D2CN03;Q9XQM5;A0ZQY2;D8V9A9;D8V9C3;P92468;P94039;P94042;…	13123	330	CID		107.85	4.52073e-08		5	47		1	3854.67	-53.3409	17/435	pps_pisum_IE_trypsin_rep3.mgf
	High	TFQGPPHGIQVER	Q6PSM7;Q71N62;C7AQS9;Q9TI22;Q33550;Q29VE5;C7AQU8;Q9GEB9;Q33245;Q32800;Q6RIC2;Q9TJY5;Q8MAK5;Q9MV92;Q4KUE0;O63121;P94108;B6GUY1;Q9GD60;Q33531;Q8HUZ4;Q8HUY4;A6XHX2;D3J8E7;D8V9G2;P94043;Q36667;Q8SKV4;P94086;Q33514;P93976;Q9GD57;Q9TKH0;C8YPK4;Q33527;A8DPF8;Q33496;Q33268;Q8HUZ7;O20266;Q36683;Q8SKV6;Q8HUY8;Q8HU48;A8DPF0;B6GUR0;O63147;Q8MAK6;P94067;P94054;Q33440;Q9TI88;D2CN03;Q9XQM5;Q33579;A0ZQY2;D8V9A9;…	19129	435	CID		97.01	7.85689e-07		5	48		1	1465.73	-16.6619	11/139	pps_pisum_IE_trypsin_rep3.mgf
	High	VALEAcVKAR	P36484;P36489;Q33245;Q32800;Q6RIC2;Q9TJY5;Q8MAK5;Q9MV92;Q32816;Q4KUE0;Q95CD5;O63121;O98553;P94108;B6GUY1;Q9GD60;Q33531;Q8HUZ4;Q8HUY4;A6XHX2;D3J8E7;D8V9G2;P94043;Q36667;Q8SKV4;P94086;Q33514;P93976;Q9GD57;Q9TKH0;C8YPK4;Q33527;Q32443;A8DPF8;Q33496;Q33268;O03607;Q33539;Q8HUZ7;O20266;Q36683;Q8SKV6;Q8HUY8;Q8HU48;A8DPF0;B6GUR0;P93987;O63147;Q33620;Q8MAK6;P94067;P94054;Q33440;Q9TI88;D2CN03;Q9XQM5;Q33579;…	1195	80	CID	C6(Carbamidomethyl)	74.64	0.000111108		4	48		1	1116.55	-59.9239	8/82	pps_pisum_IE_trypsin_rep3.mgf
	High	YGRPLLGcTIKPK	B8YGX4;Q6PSM7;Q71N62;C7AQS9;Q9TI22;O98435;Q33550;Q29VE5;C7AQU8;Q9GEB9;P36484;P36489;Q33245;Q32800;Q6RIC2;Q8MAK5;Q9MV92;Q32816;Q4KUE0;O63121;O98553;P94108;B6GUY1;Q9GD60;Q33531;Q8HUZ4;Q8HUY4;A6XHX2;D3J8E7;D8V9G2;P94043;Q36667;Q8SKV4;P94086;Q33514;Q9GD57;Q9TKH0;C8YPK4;Q32443;A8DPF8;Q33496;Q33268;O03607;Q33539;Q8HUZ7;O20266;Q8SKV6;Q8HUY8;Q8HU48;A8DPF0;B6GUR0;O63147;Q33620;Q8MAK6;P94067;P94054;Q33440;…	22107	460	CID	C8(Carbamidomethyl)	70.92	0.000326325		4	49		1	1502.79	-37.8929	10/120	pps_pisum_IE_trypsin_rep3.mgf
	High	GGLDFTKDDENVNSQPFMR	B8YGX4;Q6PSM7;Q71N62;C7AQS9;Q9TI22;O98435;Q33550;Q29VE5;C7AQU8;Q9GEB9;P36484;P36489;Q33245;Q32800;Q9TJY5;Q8MAK5;Q32816;Q4KUE0;O63121;O98553;B6GUY1;Q9GD60;Q33531;Q8HUZ4;Q8HUY4;A6XHX2;D3J8E7;D8V9G2;P94043;Q36667;Q8SKV4;P94086;P93976;Q9GD57;C8YPK4;Q33527;Q32443;A8DPF8;Q33496;O03607;Q33539;Q8HUZ7;O20266;Q36683;Q8SKV6;Q8HUY8;Q8HU48;A8DPF0;B6GUR0;P93987;O63147;Q33620;Q8MAK6;P94067;P94054;Q33440;Q9TI88;…	22231	469	CID		69.65	0.00026709		2	46		1	2169.88	-51.2961	11/193	pps_pisum_IE_trypsin_rep3.mgf
	High	FLFcAEAIYK	Q6PSM7;C7AQS9;Q9TI22;Q29VE5;Q33245;Q6RIC2;Q32816;A6XHX2;D3J8E7;C8YPK4;Q33539;Q8HUZ7;Q36683;A8DPF0;B6GUR0;Q33620;Q8MAK6;Q9XQM5;A0ZQY2;Q7YKW5;A5Y0S8;D6C5Z0;B7P0F0;Q36637;A0PDA4;Q32224;Q8HT77;A5X4I3;Q33323;A5X4L3;Q6LA00;Q8MAK2;Q8MCX9;Q95E64;Q05554;P28392;P04717;P36487;Q05993;Q8MCY0;O98994;Q9MTF6;O47274;Q36650;A0PDB4;B3THH2;B8PRP3;D1KWX9;Q9BA14;O20211;O20274;O47275;O47273;O78309;A1XM40;A5X4B5;A5X4C4;…	5539	185	CID	C4(Carbamidomethyl)	68.33	0.00043904		5	47		1	1261.58	-42.0152	13/76	pps_pisum_IE_trypsin_rep3.mgf
	High	WSPELAAAcEVWK	O98435;Q33550;Q29VE5;P36489;Q33245;Q6RIC2;Q9TJY5;Q9MV92;Q32816;Q4KUE0;Q95CD5;O63121;O98553;P94108;Q8HUZ4;Q8HUY4;A6XHX2;D3J8E7;P94043;Q36667;P94086;Q33514;P93976;C8YPK4;Q33527;Q32443;A8DPF8;Q33268;Q33539;Q8HUZ7;O20266;Q36683;Q8SKV6;Q8HUY8;Q8HU48;A8DPF0;P93987;O63147;Q33620;P94067;P94054;Q33440;Q9TI88;D2CN03;Q9XQM5;Q33579;D8V9A9;P92468;P94039;Q7YKW5;A5Y0S8;D6C5Z0;Q42903;O63185;Q9TI00;P94041;P94046;…	7073	249	CID	C9(Carbamidomethyl)	61.24	0.0014683		3	45		1	1546.66	-48.2712	10/115	pps_pisum_IE_trypsin_rep3.mgf
	High	DTDILAAFR	Q6PSM7;C7AQS9;Q9TI22;O98435;Q33550;Q29VE5;C7AQU8;P36484;P36489;Q33245;Q32800;Q6RIC2;Q9TJY5;Q8MAK5;Q9MV92;Q32816;Q4KUE0;Q95CD5;O63121;P94108;B6GUY1;Q9GD60;Q33531;Q8HUZ4;A6XHX2;D3J8E7;P94043;Q36667;P94086;Q33514;P93976;Q9GD57;Q9TKH0;C8YPK4;Q33527;A8DPF8;Q33496;Q33268;O03607;Q8HUZ7;O20266;Q36683;Q8SKV6;Q8HUY8;A8DPF0;B6GUR0;P93987;O63147;Q33620;P94067;P94054;Q33440;Q9TI88;D2CN03;Q9XQM5;Q33579;A0ZQY2;…	17751	407	CID		57.04	0.00657362	0	1	48		1	1021.5	-32.1501	8/74	pps_pisum_IE_trypsin_rep3.mgf
	Low	DNGLLLHIHR	B8YGX4;C7AQS9;Q9TI22;Q33550;Q29VE5;C7AQU8;Q9GEB9;P36484;P36489;Q33245;Q32800;Q6RIC2;Q9TJY5;Q8MAK5;Q9MV92;Q32816;Q4KUE0;O98553;B6GUY1;Q9GD60;Q33531;Q8HUZ4;Q8HUY4;A6XHX2;D3J8E7;D8V9G2;P94043;Q36667;Q8SKV4;Q33514;Q9GD57;Q9TKH0;C8YPK4;Q33527;Q32443;A8DPF8;Q33496;Q33268;Q33539;Q8HUZ7;Q36683;Q8SKV6;Q8HUY8;Q8HU48;A8DPF0;B6GUR0;P93987;O63147;Q33620;Q8MAK6;P94067;P94054;Q33440;Q9TI88;D2CN03;Q9XQM5;Q33579;…	20168	469	CID		38.66	0.499426		9	48		1	1187.62	-39.2477	5/97	pps_pisum_IE_trypsin_rep3.mgf
	Low	AVYEcLR	B8YGX4;Q71N62;C7AQS9;O98435;Q33550;Q29VE5;C7AQU8;Q9GEB9;P36484;P36489;Q33245;Q8MAK5;Q9MV92;Q32816;Q4KUE0;O63121;O98553;P94108;B6GUY1;Q9GD60;Q33531;Q8HUZ4;Q8HUY4;A6XHX2;D3J8E7;D8V9G2;P94043;Q36667;Q8SKV4;P94086;Q33514;P93976;Q9GD57;C8YPK4;Q33527;Q32443;A8DPF8;Q33496;Q33539;O20266;Q36683;Q8SKV6;Q8HUY8;Q8HU48;A8DPF0;B6GUR0;P93987;O63147;Q33620;Q8MAK6;P94067;P94054;Q33440;Q9TI88;D2CN03;Q9XQM5;A0ZQY2;…	21453	462	CID	C5(Carbamidomethyl)	34.96	0.837587	0	1	47	40	1	910.423	-24.5548	6/51	pps_pisum_IE_trypsin_rep3.mgf
	Low	NHGMHFR	Q9TI22;Q33550;C7AQU8;Q9GEB9;P36484;P36489;Q33245;Q32800;Q6RIC2;Q9TJY5;Q8MAK5;Q9MV92;Q32816;Q95CD5;O63121;O98553;B6GUY1;Q9GD60;Q33531;Q8HUZ4;Q8HUY4;A6XHX2;D3J8E7;D8V9G2;Q8SKV4;P94086;Q33514;P93976;C8YPK4;Q33527;Q32443;A8DPF8;Q33496;Q33268;O03607;Q33539;O20266;Q36683;Q8SKV6;Q8HUY8;Q8HU48;A8DPF0;B6GUR0;P93987;O63147;Q33620;P94067;P94054;Q33440;Q9TI88;D2CN03;Q9XQM5;Q33579;A0ZQY2;D8V9A9;D8V9C3;P92468;…	14981	348	CID		30.3	1.6905	0	1	45	29	1	898.396	-15.6293	5/68	pps_pisum_IE_trypsin_rep3.mgf
	Low	DRFLFcAEAIYK	Q6PSM7;C7AQS9;Q9TI22;Q29VE5;Q33245;Q6RIC2;Q32816;A6XHX2;D3J8E7;C8YPK4;Q33539;Q8HUZ7;Q36683;A8DPF0;B6GUR0;Q33620;Q8MAK6;Q9XQM5;A0ZQY2;Q7YKW5;A5Y0S8;D6C5Z0;B7P0F0;Q36637;A0PDA4;Q32224;Q8HT77;A5X4I3;Q33323;A5X4L3;Q8MAK2;Q8MCX9;Q95E64;Q05554;P28392;P04717;P36487;Q05993;Q8MCY0;O98994;Q9MTF6;O47274;Q36650;A0PDB4;B3THH2;B8PRP3;D1KWX9;Q9BA14;O20211;O20274;O47275;O47273;O78309;A1XM40;A5X4B5;A5X4C4;C7AQR7;…	5509	180	CID	C6(Carbamidomethyl)	28.47	3.62139		4	47	43	1	1532.69	-41.7405	7/126	pps_pisum_IE_trypsin_rep3.mgf
	Low	GHYLNATAGTcEEMIKR	Q33550;Q29VE5;P36484;P36489;Q33245;Q6RIC2;Q9TJY5;Q32816;Q4KUE0;O98553;P94108;B6GUY1;Q8HUZ4;Q8HUY4;A6XHX2;P94043;Q36667;Q9GD57;Q33527;Q32443;A8DPF8;Q33268;Q8HUZ7;Q36683;Q8HUY8;Q8HU48;B6GUR0;Q8MAK6;P94067;Q9TI88;D2CN03;Q9XQM5;Q33579;A0ZQY2;D8V9A9;D8V9C3;P94039;A5Y0S8;O63185;Q9TI00;Q8HDA1;P94041;P94046;P92469;Q8WKU6;B7P0F0;Q36637;Q37357;P93986;Q9GDQ2;Q8HT77;Q33323;A5X4L3;Q6LA00;E5KUU8;Q8HUY5;Q39288;…	7088	231	CID	C11(Carbamidomethyl)	19.96	26.613		9	47	38	1	1950.87	-22.6772	11/168	pps_pisum_IE_trypsin_rep3.mgf
	Low	ALRLEDLR	B8YGX4;Q6PSM7;Q71N62;C7AQS9;Q9TI22;Q33550;Q29VE5;C7AQU8;Q9GEB9;P36484;P36489;Q33245;Q32800;Q6RIC2;Q9TJY5;Q8MAK5;Q9MV92;Q32816;Q4KUE0;O63121;O98553;B6GUY1;Q8HUZ4;Q8HUY4;A6XHX2;D3J8E7;D8V9G2;Q36667;Q8SKV4;P94086;Q33514;P93976;Q9GD57;C8YPK4;Q33527;Q32443;A8DPF8;Q33496;Q33268;O03607;Q33539;Q8HUZ7;O20266;Q36683;Q8HUY8;Q8HU48;A8DPF0;P93987;O63147;Q8MAK6;P94067;P94054;Q33440;Q9TI88;D2CN03;Q9XQM5;A0ZQY2;…	22872	455	CID		17.59	57.5728		8	48	32	1	985.546	-33.7288	5/70	pps_pisum_IE_trypsin_rep3.mgf
	Low	WSPELAAAcEVWKEIKFEFEAVDTL	A6XHX2;Q8HUY8;Q5SCK9;Q3T5F0;B2CS02;A5X4G3;Q95631;O78520	70	8	CID	C9(Carbamidomethyl)	11.07	172.599		9	46	27	1	2968.3	-46.8197	5/252	pps_pisum_IE_trypsin_rep3.mgf
D3J8E7	39.37	16	16	475	52.6536	6.58057	271.292	Ribulose bisophosphate carboxylase OS=Vigna radiata GN=rbcL PE=3 SV=1 - [D3J8E7_VIGRA]
	Confidence Icon	Sequence	Protein Accessions	# Proteins	# Protein Groups	Activation Type	Modifications	IonScore	Exp Value	Δ Score	Rank	Identity High	Homology Threshold	Charge	m/z [Da]	ΔM [ppm]	Ions Matched	Spectrum File
	High	VTPQPGVPPEEAGAAVAAESSTGTWTTVWTDGLTSLDR	Q71N62;C7AQS9;Q9TI22;Q33550;C7AQU8;P36484;P36489;Q33245;Q32800;Q6RIC2;Q9TJY5;Q9MV92;Q32816;Q4KUE0;Q95CD5;O98553;B6GUY1;Q9GD60;Q33531;Q8HUZ4;Q8HUY4;A6XHX2;D3J8E7;D8V9G2;P94043;Q36667;Q8SKV4;P94086;Q33514;P93976;Q9GD57;C8YPK4;Q32443;Q33496;Q33268;O03607;Q33539;Q8HUZ7;Q36683;Q8SKV6;Q8HUY8;Q8HU48;A8DPF0;B6GUR0;P93987;Q33620;P94067;P94054;Q9TI88;D2CN03;Q9XQM5;A0ZQY2;D8V9A9;D8V9C3;P92468;P94039;P94042;…	13123	330	CID		107.85	4.52073e-08		5	47		1	3854.67	-53.3409	17/435	pps_pisum_IE_trypsin_rep3.mgf
	High	TFQGPPHGIQVER	Q6PSM7;Q71N62;C7AQS9;Q9TI22;Q33550;Q29VE5;C7AQU8;Q9GEB9;Q33245;Q32800;Q6RIC2;Q9TJY5;Q8MAK5;Q9MV92;Q4KUE0;O63121;P94108;B6GUY1;Q9GD60;Q33531;Q8HUZ4;Q8HUY4;A6XHX2;D3J8E7;D8V9G2;P94043;Q36667;Q8SKV4;P94086;Q33514;P93976;Q9GD57;Q9TKH0;C8YPK4;Q33527;A8DPF8;Q33496;Q33268;Q8HUZ7;O20266;Q36683;Q8SKV6;Q8HUY8;Q8HU48;A8DPF0;B6GUR0;O63147;Q8MAK6;P94067;P94054;Q33440;Q9TI88;D2CN03;Q9XQM5;Q33579;A0ZQY2;D8V9A9;…	19129	435	CID		97.01	7.85689e-07		5	48		1	1465.73	-16.6619	11/139	pps_pisum_IE_trypsin_rep3.mgf
	High	VALEAcVKAR	P36484;P36489;Q33245;Q32800;Q6RIC2;Q9TJY5;Q8MAK5;Q9MV92;Q32816;Q4KUE0;Q95CD5;O63121;O98553;P94108;B6GUY1;Q9GD60;Q33531;Q8HUZ4;Q8HUY4;A6XHX2;D3J8E7;D8V9G2;P94043;Q36667;Q8SKV4;P94086;Q33514;P93976;Q9GD57;Q9TKH0;C8YPK4;Q33527;Q32443;A8DPF8;Q33496;Q33268;O03607;Q33539;Q8HUZ7;O20266;Q36683;Q8SKV6;Q8HUY8;Q8HU48;A8DPF0;B6GUR0;P93987;O63147;Q33620;Q8MAK6;P94067;P94054;Q33440;Q9TI88;D2CN03;Q9XQM5;Q33579;…	1195	80	CID	C6(Carbamidomethyl)	74.64	0.000111108		4	48		1	1116.55	-59.9239	8/82	pps_pisum_IE_trypsin_rep3.mgf
	High	YGRPLLGcTIKPK	B8YGX4;Q6PSM7;Q71N62;C7AQS9;Q9TI22;O98435;Q33550;Q29VE5;C7AQU8;Q9GEB9;P36484;P36489;Q33245;Q32800;Q6RIC2;Q8MAK5;Q9MV92;Q32816;Q4KUE0;O63121;O98553;P94108;B6GUY1;Q9GD60;Q33531;Q8HUZ4;Q8HUY4;A6XHX2;D3J8E7;D8V9G2;P94043;Q36667;Q8SKV4;P94086;Q33514;Q9GD57;Q9TKH0;C8YPK4;Q32443;A8DPF8;Q33496;Q33268;O03607;Q33539;Q8HUZ7;O20266;Q8SKV6;Q8HUY8;Q8HU48;A8DPF0;B6GUR0;O63147;Q33620;Q8MAK6;P94067;P94054;Q33440;…	22107	460	CID	C8(Carbamidomethyl)	70.92	0.000326325		4	49		1	1502.79	-37.8929	10/120	pps_pisum_IE_trypsin_rep3.mgf
	High	GGLDFTKDDENVNSQPFMR	B8YGX4;Q6PSM7;Q71N62;C7AQS9;Q9TI22;O98435;Q33550;Q29VE5;C7AQU8;Q9GEB9;P36484;P36489;Q33245;Q32800;Q9TJY5;Q8MAK5;Q32816;Q4KUE0;O63121;O98553;B6GUY1;Q9GD60;Q33531;Q8HUZ4;Q8HUY4;A6XHX2;D3J8E7;D8V9G2;P94043;Q36667;Q8SKV4;P94086;P93976;Q9GD57;C8YPK4;Q33527;Q32443;A8DPF8;Q33496;O03607;Q33539;Q8HUZ7;O20266;Q36683;Q8SKV6;Q8HUY8;Q8HU48;A8DPF0;B6GUR0;P93987;O63147;Q33620;Q8MAK6;P94067;P94054;Q33440;Q9TI88;…	22231	469	CID		69.65	0.00026709		2	46		1	2169.88	-51.2961	11/193	pps_pisum_IE_trypsin_rep3.mgf
	High	FLFcAEAIYK	Q6PSM7;C7AQS9;Q9TI22;Q29VE5;Q33245;Q6RIC2;Q32816;A6XHX2;D3J8E7;C8YPK4;Q33539;Q8HUZ7;Q36683;A8DPF0;B6GUR0;Q33620;Q8MAK6;Q9XQM5;A0ZQY2;Q7YKW5;A5Y0S8;D6C5Z0;B7P0F0;Q36637;A0PDA4;Q32224;Q8HT77;A5X4I3;Q33323;A5X4L3;Q6LA00;Q8MAK2;Q8MCX9;Q95E64;Q05554;P28392;P04717;P36487;Q05993;Q8MCY0;O98994;Q9MTF6;O47274;Q36650;A0PDB4;B3THH2;B8PRP3;D1KWX9;Q9BA14;O20211;O20274;O47275;O47273;O78309;A1XM40;A5X4B5;A5X4C4;…	5539	185	CID	C4(Carbamidomethyl)	68.33	0.00043904		5	47		1	1261.58	-42.0152	13/76	pps_pisum_IE_trypsin_rep3.mgf
	High	WSPELAAAcEVWK	O98435;Q33550;Q29VE5;P36489;Q33245;Q6RIC2;Q9TJY5;Q9MV92;Q32816;Q4KUE0;Q95CD5;O63121;O98553;P94108;Q8HUZ4;Q8HUY4;A6XHX2;D3J8E7;P94043;Q36667;P94086;Q33514;P93976;C8YPK4;Q33527;Q32443;A8DPF8;Q33268;Q33539;Q8HUZ7;O20266;Q36683;Q8SKV6;Q8HUY8;Q8HU48;A8DPF0;P93987;O63147;Q33620;P94067;P94054;Q33440;Q9TI88;D2CN03;Q9XQM5;Q33579;D8V9A9;P92468;P94039;Q7YKW5;A5Y0S8;D6C5Z0;Q42903;O63185;Q9TI00;P94041;P94046;…	7073	249	CID	C9(Carbamidomethyl)	61.24	0.0014683		3	45		1	1546.66	-48.2712	10/115	pps_pisum_IE_trypsin_rep3.mgf
	High	DTDILAAFR	Q6PSM7;C7AQS9;Q9TI22;O98435;Q33550;Q29VE5;C7AQU8;P36484;P36489;Q33245;Q32800;Q6RIC2;Q9TJY5;Q8MAK5;Q9MV92;Q32816;Q4KUE0;Q95CD5;O63121;P94108;B6GUY1;Q9GD60;Q33531;Q8HUZ4;A6XHX2;D3J8E7;P94043;Q36667;P94086;Q33514;P93976;Q9GD57;Q9TKH0;C8YPK4;Q33527;A8DPF8;Q33496;Q33268;O03607;Q8HUZ7;O20266;Q36683;Q8SKV6;Q8HUY8;A8DPF0;B6GUR0;P93987;O63147;Q33620;P94067;P94054;Q33440;Q9TI88;D2CN03;Q9XQM5;Q33579;A0ZQY2;…	17751	407	CID		57.04	0.00657362	0	1	48		1	1021.5	-32.1501	8/74	pps_pisum_IE_trypsin_rep3.mgf
	Medium	EITLGFVDLLR	C7AQS9;C7AQU8;Q33245;Q6RIC2;Q8HUZ4;Q8HUY4;D3J8E7;Q33539;Q8HUZ7;Q8HUY8;Q8MAK6;D2CN03;Q9XQM5;A5Y0S8;D6C5Z0;Q42903;Q8HDA1;Q9TLI7;A5X4I3;A5X4L3;E0DA51;Q8MAK2;Q8MCX9;Q05554;P04717;A5BTM9;Q8MCY0;O47274;O03615;Q8MAT5;Q36650;Q71N78;Q4VI97;B8PRP3;D1KWX9;O47275;O47068;O47273;Q9MS05;O78309;Q4VI95;A4F4H5;C0J9S0;C7AQR7;C7AQU0;B3SHH2;O98760;Q32924;Q3T5L5;Q4VIC2;B2Y4T2;Q39972;Q5SCK9;B7VFB6;Q29S37;Q32555;O03616;…	4913	192	CID		41.11	0.216582		5	47	47	1	1275.7	-22.1692	12/97	pps_pisum_IE_trypsin_rep3.mgf
	Low	DNGLLLHIHR	B8YGX4;C7AQS9;Q9TI22;Q33550;Q29VE5;C7AQU8;Q9GEB9;P36484;P36489;Q33245;Q32800;Q6RIC2;Q9TJY5;Q8MAK5;Q9MV92;Q32816;Q4KUE0;O98553;B6GUY1;Q9GD60;Q33531;Q8HUZ4;Q8HUY4;A6XHX2;D3J8E7;D8V9G2;P94043;Q36667;Q8SKV4;Q33514;Q9GD57;Q9TKH0;C8YPK4;Q33527;Q32443;A8DPF8;Q33496;Q33268;Q33539;Q8HUZ7;Q36683;Q8SKV6;Q8HUY8;Q8HU48;A8DPF0;B6GUR0;P93987;O63147;Q33620;Q8MAK6;P94067;P94054;Q33440;Q9TI88;D2CN03;Q9XQM5;Q33579;…	20168	469	CID		38.66	0.499426		9	48		1	1187.62	-39.2477	5/97	pps_pisum_IE_trypsin_rep3.mgf
	Low	AVYEcLR	B8YGX4;Q71N62;C7AQS9;O98435;Q33550;Q29VE5;C7AQU8;Q9GEB9;P36484;P36489;Q33245;Q8MAK5;Q9MV92;Q32816;Q4KUE0;O63121;O98553;P94108;B6GUY1;Q9GD60;Q33531;Q8HUZ4;Q8HUY4;A6XHX2;D3J8E7;D8V9G2;P94043;Q36667;Q8SKV4;P94086;Q33514;P93976;Q9GD57;C8YPK4;Q33527;Q32443;A8DPF8;Q33496;Q33539;O20266;Q36683;Q8SKV6;Q8HUY8;Q8HU48;A8DPF0;B6GUR0;P93987;O63147;Q33620;Q8MAK6;P94067;P94054;Q33440;Q9TI88;D2CN03;Q9XQM5;A0ZQY2;…	21453	462	CID	C5(Carbamidomethyl)	34.96	0.837587	0	1	47	40	1	910.423	-24.5548	6/51	pps_pisum_IE_trypsin_rep3.mgf
	Low	NHGMHFR	Q9TI22;Q33550;C7AQU8;Q9GEB9;P36484;P36489;Q33245;Q32800;Q6RIC2;Q9TJY5;Q8MAK5;Q9MV92;Q32816;Q95CD5;O63121;O98553;B6GUY1;Q9GD60;Q33531;Q8HUZ4;Q8HUY4;A6XHX2;D3J8E7;D8V9G2;Q8SKV4;P94086;Q33514;P93976;C8YPK4;Q33527;Q32443;A8DPF8;Q33496;Q33268;O03607;Q33539;O20266;Q36683;Q8SKV6;Q8HUY8;Q8HU48;A8DPF0;B6GUR0;P93987;O63147;Q33620;P94067;P94054;Q33440;Q9TI88;D2CN03;Q9XQM5;Q33579;A0ZQY2;D8V9A9;D8V9C3;P92468;…	14981	348	CID		30.3	1.6905	0	1	45	29	1	898.396	-15.6293	5/68	pps_pisum_IE_trypsin_rep3.mgf
	Low	DRFLFcAEAIYK	Q6PSM7;C7AQS9;Q9TI22;Q29VE5;Q33245;Q6RIC2;Q32816;A6XHX2;D3J8E7;C8YPK4;Q33539;Q8HUZ7;Q36683;A8DPF0;B6GUR0;Q33620;Q8MAK6;Q9XQM5;A0ZQY2;Q7YKW5;A5Y0S8;D6C5Z0;B7P0F0;Q36637;A0PDA4;Q32224;Q8HT77;A5X4I3;Q33323;A5X4L3;Q8MAK2;Q8MCX9;Q95E64;Q05554;P28392;P04717;P36487;Q05993;Q8MCY0;O98994;Q9MTF6;O47274;Q36650;A0PDB4;B3THH2;B8PRP3;D1KWX9;Q9BA14;O20211;O20274;O47275;O47273;O78309;A1XM40;A5X4B5;A5X4C4;C7AQR7;…	5509	180	CID	C6(Carbamidomethyl)	28.47	3.62139		4	47	43	1	1532.69	-41.7405	7/126	pps_pisum_IE_trypsin_rep3.mgf
	Low	LEGEREITLGFVDLLR	C7AQS9;C7AQU8;Q33245;Q6RIC2;Q8HUZ4;Q8HUY4;D3J8E7;Q33539;Q8HUZ7;Q8HUY8;Q8MAK6;D2CN03;Q9XQM5;A5Y0S8;D6C5Z0;Q42903;Q8HDA1;A5X4I3;A5X4L3;E0DA51;Q8MAK2;Q8MCX9;Q05554;P04717;A5BTM9;Q8MCY0;O47274;O03615;Q8MAT5;Q36650;Q71N78;Q4VI97;B8PRP3;D1KWX9;O47275;O47068;O47273;Q9MS05;O78309;Q4VI95;A4F4H5;C0J9S0;C7AQU0;B3SHH2;O98760;Q32924;Q3T5L5;Q4VIC2;B2Y4T2;Q39972;Q5SCK9;B7VFB6;Q29S37;Q32555;O03616;Q33198;Q9XQL8;…	4879	182	CID		22.12	19.4645		7	47	37	1	1859.96	-33.6788	9/167	pps_pisum_IE_trypsin_rep3.mgf
	Low	ALRLEDLR	B8YGX4;Q6PSM7;Q71N62;C7AQS9;Q9TI22;Q33550;Q29VE5;C7AQU8;Q9GEB9;P36484;P36489;Q33245;Q32800;Q6RIC2;Q9TJY5;Q8MAK5;Q9MV92;Q32816;Q4KUE0;O63121;O98553;B6GUY1;Q8HUZ4;Q8HUY4;A6XHX2;D3J8E7;D8V9G2;Q36667;Q8SKV4;P94086;Q33514;P93976;Q9GD57;C8YPK4;Q33527;Q32443;A8DPF8;Q33496;Q33268;O03607;Q33539;Q8HUZ7;O20266;Q36683;Q8HUY8;Q8HU48;A8DPF0;P93987;O63147;Q8MAK6;P94067;P94054;Q33440;Q9TI88;D2CN03;Q9XQM5;A0ZQY2;…	22872	455	CID		17.59	57.5728		8	48	32	1	985.546	-33.7288	5/70	pps_pisum_IE_trypsin_rep3.mgf
	Low	WSPELAAAcEVWKEIKFEFEAVDTI	D3J8E7;B2Y4T2;D5FUQ5;Q33286	28	4	CID	C9(Carbamidomethyl)	11.07	172.599		8	46	27	1	2968.3	-46.8197	5/252	pps_pisum_IE_trypsin_rep3.mgf
Q36683	40.55	15	15	471	52.3673	6.68311	271.292	Ribulose-1,5-bisphosphate carboxylase (Fragment) OS=Rhachicallis americana GN=rbcL PE=3 SV=1 - [Q36683_9GENT]
	Confidence Icon	Sequence	Protein Accessions	# Proteins	# Protein Groups	Activation Type	Modifications	IonScore	Exp Value	Δ Score	Rank	Identity High	Homology Threshold	Charge	m/z [Da]	ΔM [ppm]	Ions Matched	Spectrum File
	High	VTPQPGVPPEEAGAAVAAESSTGTWTTVWTDGLTSLDR	Q71N62;C7AQS9;Q9TI22;Q33550;C7AQU8;P36484;P36489;Q33245;Q32800;Q6RIC2;Q9TJY5;Q9MV92;Q32816;Q4KUE0;Q95CD5;O98553;B6GUY1;Q9GD60;Q33531;Q8HUZ4;Q8HUY4;A6XHX2;D3J8E7;D8V9G2;P94043;Q36667;Q8SKV4;P94086;Q33514;P93976;Q9GD57;C8YPK4;Q32443;Q33496;Q33268;O03607;Q33539;Q8HUZ7;Q36683;Q8SKV6;Q8HUY8;Q8HU48;A8DPF0;B6GUR0;P93987;Q33620;P94067;P94054;Q9TI88;D2CN03;Q9XQM5;A0ZQY2;D8V9A9;D8V9C3;P92468;P94039;P94042;…	13123	330	CID		107.85	4.52073e-08		5	47		1	3854.67	-53.3409	17/435	pps_pisum_IE_trypsin_rep3.mgf
	High	TFQGPPHGIQVER	Q6PSM7;Q71N62;C7AQS9;Q9TI22;Q33550;Q29VE5;C7AQU8;Q9GEB9;Q33245;Q32800;Q6RIC2;Q9TJY5;Q8MAK5;Q9MV92;Q4KUE0;O63121;P94108;B6GUY1;Q9GD60;Q33531;Q8HUZ4;Q8HUY4;A6XHX2;D3J8E7;D8V9G2;P94043;Q36667;Q8SKV4;P94086;Q33514;P93976;Q9GD57;Q9TKH0;C8YPK4;Q33527;A8DPF8;Q33496;Q33268;Q8HUZ7;O20266;Q36683;Q8SKV6;Q8HUY8;Q8HU48;A8DPF0;B6GUR0;O63147;Q8MAK6;P94067;P94054;Q33440;Q9TI88;D2CN03;Q9XQM5;Q33579;A0ZQY2;D8V9A9;…	19129	435	CID		97.01	7.85689e-07		5	48		1	1465.73	-16.6619	11/139	pps_pisum_IE_trypsin_rep3.mgf
	High	VALEAcVKAR	P36484;P36489;Q33245;Q32800;Q6RIC2;Q9TJY5;Q8MAK5;Q9MV92;Q32816;Q4KUE0;Q95CD5;O63121;O98553;P94108;B6GUY1;Q9GD60;Q33531;Q8HUZ4;Q8HUY4;A6XHX2;D3J8E7;D8V9G2;P94043;Q36667;Q8SKV4;P94086;Q33514;P93976;Q9GD57;Q9TKH0;C8YPK4;Q33527;Q32443;A8DPF8;Q33496;Q33268;O03607;Q33539;Q8HUZ7;O20266;Q36683;Q8SKV6;Q8HUY8;Q8HU48;A8DPF0;B6GUR0;P93987;O63147;Q33620;Q8MAK6;P94067;P94054;Q33440;Q9TI88;D2CN03;Q9XQM5;Q33579;…	1195	80	CID	C6(Carbamidomethyl)	74.64	0.000111108		4	48		1	1116.55	-59.9239	8/82	pps_pisum_IE_trypsin_rep3.mgf
	High	YGRPLLxcTIKPK	P93976;Q36683;D6MYK4;Q95631;Q33369	11	5	CID	X7(G), C8(Carbamidomethyl)	70.92	0.000326325		10	49		1	1502.79	-37.8929	10/120	pps_pisum_IE_trypsin_rep3.mgf
	High	GGLDFTKDDENVNSQPFMR	B8YGX4;Q6PSM7;Q71N62;C7AQS9;Q9TI22;O98435;Q33550;Q29VE5;C7AQU8;Q9GEB9;P36484;P36489;Q33245;Q32800;Q9TJY5;Q8MAK5;Q32816;Q4KUE0;O63121;O98553;B6GUY1;Q9GD60;Q33531;Q8HUZ4;Q8HUY4;A6XHX2;D3J8E7;D8V9G2;P94043;Q36667;Q8SKV4;P94086;P93976;Q9GD57;C8YPK4;Q33527;Q32443;A8DPF8;Q33496;O03607;Q33539;Q8HUZ7;O20266;Q36683;Q8SKV6;Q8HUY8;Q8HU48;A8DPF0;B6GUR0;P93987;O63147;Q33620;Q8MAK6;P94067;P94054;Q33440;Q9TI88;…	22231	469	CID		69.65	0.00026709		2	46		1	2169.88	-51.2961	11/193	pps_pisum_IE_trypsin_rep3.mgf
	High	FLFcAEAIYK	Q6PSM7;C7AQS9;Q9TI22;Q29VE5;Q33245;Q6RIC2;Q32816;A6XHX2;D3J8E7;C8YPK4;Q33539;Q8HUZ7;Q36683;A8DPF0;B6GUR0;Q33620;Q8MAK6;Q9XQM5;A0ZQY2;Q7YKW5;A5Y0S8;D6C5Z0;B7P0F0;Q36637;A0PDA4;Q32224;Q8HT77;A5X4I3;Q33323;A5X4L3;Q6LA00;Q8MAK2;Q8MCX9;Q95E64;Q05554;P28392;P04717;P36487;Q05993;Q8MCY0;O98994;Q9MTF6;O47274;Q36650;A0PDB4;B3THH2;B8PRP3;D1KWX9;Q9BA14;O20211;O20274;O47275;O47273;O78309;A1XM40;A5X4B5;A5X4C4;…	5539	185	CID	C4(Carbamidomethyl)	68.33	0.00043904		5	47		1	1261.58	-42.0152	13/76	pps_pisum_IE_trypsin_rep3.mgf
	High	WSPELAAAcEVWK	O98435;Q33550;Q29VE5;P36489;Q33245;Q6RIC2;Q9TJY5;Q9MV92;Q32816;Q4KUE0;Q95CD5;O63121;O98553;P94108;Q8HUZ4;Q8HUY4;A6XHX2;D3J8E7;P94043;Q36667;P94086;Q33514;P93976;C8YPK4;Q33527;Q32443;A8DPF8;Q33268;Q33539;Q8HUZ7;O20266;Q36683;Q8SKV6;Q8HUY8;Q8HU48;A8DPF0;P93987;O63147;Q33620;P94067;P94054;Q33440;Q9TI88;D2CN03;Q9XQM5;Q33579;D8V9A9;P92468;P94039;Q7YKW5;A5Y0S8;D6C5Z0;Q42903;O63185;Q9TI00;P94041;P94046;…	7073	249	CID	C9(Carbamidomethyl)	61.24	0.0014683		3	45		1	1546.66	-48.2712	10/115	pps_pisum_IE_trypsin_rep3.mgf
	High	DTDILAAFR	Q6PSM7;C7AQS9;Q9TI22;O98435;Q33550;Q29VE5;C7AQU8;P36484;P36489;Q33245;Q32800;Q6RIC2;Q9TJY5;Q8MAK5;Q9MV92;Q32816;Q4KUE0;Q95CD5;O63121;P94108;B6GUY1;Q9GD60;Q33531;Q8HUZ4;A6XHX2;D3J8E7;P94043;Q36667;P94086;Q33514;P93976;Q9GD57;Q9TKH0;C8YPK4;Q33527;A8DPF8;Q33496;Q33268;O03607;Q8HUZ7;O20266;Q36683;Q8SKV6;Q8HUY8;A8DPF0;B6GUR0;P93987;O63147;Q33620;P94067;P94054;Q33440;Q9TI88;D2CN03;Q9XQM5;Q33579;A0ZQY2;…	17751	407	CID		57.04	0.00657362	0	1	48		1	1021.5	-32.1501	8/74	pps_pisum_IE_trypsin_rep3.mgf
	Low	DNGLLLHIHR	B8YGX4;C7AQS9;Q9TI22;Q33550;Q29VE5;C7AQU8;Q9GEB9;P36484;P36489;Q33245;Q32800;Q6RIC2;Q9TJY5;Q8MAK5;Q9MV92;Q32816;Q4KUE0;O98553;B6GUY1;Q9GD60;Q33531;Q8HUZ4;Q8HUY4;A6XHX2;D3J8E7;D8V9G2;P94043;Q36667;Q8SKV4;Q33514;Q9GD57;Q9TKH0;C8YPK4;Q33527;Q32443;A8DPF8;Q33496;Q33268;Q33539;Q8HUZ7;Q36683;Q8SKV6;Q8HUY8;Q8HU48;A8DPF0;B6GUR0;P93987;O63147;Q33620;Q8MAK6;P94067;P94054;Q33440;Q9TI88;D2CN03;Q9XQM5;Q33579;…	20168	469	CID		38.66	0.499426		9	48		1	1187.62	-39.2477	5/97	pps_pisum_IE_trypsin_rep3.mgf
	Low	LSGGDHIHxGTVVGK	Q36683;Q8HT77;Q39972;E2D4M5;A0PDJ1	6	5	CID	X9(A)	38.3	0.412087		7	47		1	1447.73	-22.3936	8/134	pps_pisum_IE_trypsin_rep3.mgf
	Low	AVYEcLR	B8YGX4;Q71N62;C7AQS9;O98435;Q33550;Q29VE5;C7AQU8;Q9GEB9;P36484;P36489;Q33245;Q8MAK5;Q9MV92;Q32816;Q4KUE0;O63121;O98553;P94108;B6GUY1;Q9GD60;Q33531;Q8HUZ4;Q8HUY4;A6XHX2;D3J8E7;D8V9G2;P94043;Q36667;Q8SKV4;P94086;Q33514;P93976;Q9GD57;C8YPK4;Q33527;Q32443;A8DPF8;Q33496;Q33539;O20266;Q36683;Q8SKV6;Q8HUY8;Q8HU48;A8DPF0;B6GUR0;P93987;O63147;Q33620;Q8MAK6;P94067;P94054;Q33440;Q9TI88;D2CN03;Q9XQM5;A0ZQY2;…	21453	462	CID	C5(Carbamidomethyl)	34.96	0.837587	0	1	47	40	1	910.423	-24.5548	6/51	pps_pisum_IE_trypsin_rep3.mgf
	Low	NHGMHFR	Q9TI22;Q33550;C7AQU8;Q9GEB9;P36484;P36489;Q33245;Q32800;Q6RIC2;Q9TJY5;Q8MAK5;Q9MV92;Q32816;Q95CD5;O63121;O98553;B6GUY1;Q9GD60;Q33531;Q8HUZ4;Q8HUY4;A6XHX2;D3J8E7;D8V9G2;Q8SKV4;P94086;Q33514;P93976;C8YPK4;Q33527;Q32443;A8DPF8;Q33496;Q33268;O03607;Q33539;O20266;Q36683;Q8SKV6;Q8HUY8;Q8HU48;A8DPF0;B6GUR0;P93987;O63147;Q33620;P94067;P94054;Q33440;Q9TI88;D2CN03;Q9XQM5;Q33579;A0ZQY2;D8V9A9;D8V9C3;P92468;…	14981	348	CID		30.3	1.6905	0	1	45	29	1	898.396	-15.6293	5/68	pps_pisum_IE_trypsin_rep3.mgf
	Low	DRFLFcAEAIYK	Q6PSM7;C7AQS9;Q9TI22;Q29VE5;Q33245;Q6RIC2;Q32816;A6XHX2;D3J8E7;C8YPK4;Q33539;Q8HUZ7;Q36683;A8DPF0;B6GUR0;Q33620;Q8MAK6;Q9XQM5;A0ZQY2;Q7YKW5;A5Y0S8;D6C5Z0;B7P0F0;Q36637;A0PDA4;Q32224;Q8HT77;A5X4I3;Q33323;A5X4L3;Q8MAK2;Q8MCX9;Q95E64;Q05554;P28392;P04717;P36487;Q05993;Q8MCY0;O98994;Q9MTF6;O47274;Q36650;A0PDB4;B3THH2;B8PRP3;D1KWX9;Q9BA14;O20211;O20274;O47275;O47273;O78309;A1XM40;A5X4B5;A5X4C4;C7AQR7;…	5509	180	CID	C6(Carbamidomethyl)	28.47	3.62139		4	47	43	1	1532.69	-41.7405	7/126	pps_pisum_IE_trypsin_rep3.mgf
	Low	GHYLNATAGTcEEMIKR	Q33550;Q29VE5;P36484;P36489;Q33245;Q6RIC2;Q9TJY5;Q32816;Q4KUE0;O98553;P94108;B6GUY1;Q8HUZ4;Q8HUY4;A6XHX2;P94043;Q36667;Q9GD57;Q33527;Q32443;A8DPF8;Q33268;Q8HUZ7;Q36683;Q8HUY8;Q8HU48;B6GUR0;Q8MAK6;P94067;Q9TI88;D2CN03;Q9XQM5;Q33579;A0ZQY2;D8V9A9;D8V9C3;P94039;A5Y0S8;O63185;Q9TI00;Q8HDA1;P94041;P94046;P92469;Q8WKU6;B7P0F0;Q36637;Q37357;P93986;Q9GDQ2;Q8HT77;Q33323;A5X4L3;Q6LA00;E5KUU8;Q8HUY5;Q39288;…	7088	231	CID	C11(Carbamidomethyl)	19.96	26.613		9	47	38	1	1950.87	-22.6772	11/168	pps_pisum_IE_trypsin_rep3.mgf
	Low	ALRLEDLR	B8YGX4;Q6PSM7;Q71N62;C7AQS9;Q9TI22;Q33550;Q29VE5;C7AQU8;Q9GEB9;P36484;P36489;Q33245;Q32800;Q6RIC2;Q9TJY5;Q8MAK5;Q9MV92;Q32816;Q4KUE0;O63121;O98553;B6GUY1;Q8HUZ4;Q8HUY4;A6XHX2;D3J8E7;D8V9G2;Q36667;Q8SKV4;P94086;Q33514;P93976;Q9GD57;C8YPK4;Q33527;Q32443;A8DPF8;Q33496;Q33268;O03607;Q33539;Q8HUZ7;O20266;Q36683;Q8HUY8;Q8HU48;A8DPF0;P93987;O63147;Q8MAK6;P94067;P94054;Q33440;Q9TI88;D2CN03;Q9XQM5;A0ZQY2;…	22872	455	CID		17.59	57.5728		8	48	32	1	985.546	-33.7288	5/70	pps_pisum_IE_trypsin_rep3.mgf
A8DPF0	38.01	14	14	463	51.3839	6.39209	271.292	Ribulose-1,5-bisphosphate carboxylase/oxygenase large subunit (Fragment) OS=Paederia farinosa GN=rbcL PE=3 SV=1 - [A8DPF0_9GENT]
	Confidence Icon	Sequence	Protein Accessions	# Proteins	# Protein Groups	Activation Type	Modifications	IonScore	Exp Value	Δ Score	Rank	Identity High	Homology Threshold	Charge	m/z [Da]	ΔM [ppm]	Ions Matched	Spectrum File
	High	VTPQPGVPPEEAGAAVAAESSTGTWTTVWTDGLTSLDR	Q71N62;C7AQS9;Q9TI22;Q33550;C7AQU8;P36484;P36489;Q33245;Q32800;Q6RIC2;Q9TJY5;Q9MV92;Q32816;Q4KUE0;Q95CD5;O98553;B6GUY1;Q9GD60;Q33531;Q8HUZ4;Q8HUY4;A6XHX2;D3J8E7;D8V9G2;P94043;Q36667;Q8SKV4;P94086;Q33514;P93976;Q9GD57;C8YPK4;Q32443;Q33496;Q33268;O03607;Q33539;Q8HUZ7;Q36683;Q8SKV6;Q8HUY8;Q8HU48;A8DPF0;B6GUR0;P93987;Q33620;P94067;P94054;Q9TI88;D2CN03;Q9XQM5;A0ZQY2;D8V9A9;D8V9C3;P92468;P94039;P94042;…	13123	330	CID		107.85	4.52073e-08		5	47		1	3854.67	-53.3409	17/435	pps_pisum_IE_trypsin_rep3.mgf
	High	TFQGPPHGIQVER	Q6PSM7;Q71N62;C7AQS9;Q9TI22;Q33550;Q29VE5;C7AQU8;Q9GEB9;Q33245;Q32800;Q6RIC2;Q9TJY5;Q8MAK5;Q9MV92;Q4KUE0;O63121;P94108;B6GUY1;Q9GD60;Q33531;Q8HUZ4;Q8HUY4;A6XHX2;D3J8E7;D8V9G2;P94043;Q36667;Q8SKV4;P94086;Q33514;P93976;Q9GD57;Q9TKH0;C8YPK4;Q33527;A8DPF8;Q33496;Q33268;Q8HUZ7;O20266;Q36683;Q8SKV6;Q8HUY8;Q8HU48;A8DPF0;B6GUR0;O63147;Q8MAK6;P94067;P94054;Q33440;Q9TI88;D2CN03;Q9XQM5;Q33579;A0ZQY2;D8V9A9;…	19129	435	CID		97.01	7.85689e-07		5	48		1	1465.73	-16.6619	11/139	pps_pisum_IE_trypsin_rep3.mgf
	High	VALEAcVKAR	P36484;P36489;Q33245;Q32800;Q6RIC2;Q9TJY5;Q8MAK5;Q9MV92;Q32816;Q4KUE0;Q95CD5;O63121;O98553;P94108;B6GUY1;Q9GD60;Q33531;Q8HUZ4;Q8HUY4;A6XHX2;D3J8E7;D8V9G2;P94043;Q36667;Q8SKV4;P94086;Q33514;P93976;Q9GD57;Q9TKH0;C8YPK4;Q33527;Q32443;A8DPF8;Q33496;Q33268;O03607;Q33539;Q8HUZ7;O20266;Q36683;Q8SKV6;Q8HUY8;Q8HU48;A8DPF0;B6GUR0;P93987;O63147;Q33620;Q8MAK6;P94067;P94054;Q33440;Q9TI88;D2CN03;Q9XQM5;Q33579;…	1195	80	CID	C6(Carbamidomethyl)	74.64	0.000111108		4	48		1	1116.55	-59.9239	8/82	pps_pisum_IE_trypsin_rep3.mgf
	High	YGRPLLGcTIKPK	B8YGX4;Q6PSM7;Q71N62;C7AQS9;Q9TI22;O98435;Q33550;Q29VE5;C7AQU8;Q9GEB9;P36484;P36489;Q33245;Q32800;Q6RIC2;Q8MAK5;Q9MV92;Q32816;Q4KUE0;O63121;O98553;P94108;B6GUY1;Q9GD60;Q33531;Q8HUZ4;Q8HUY4;A6XHX2;D3J8E7;D8V9G2;P94043;Q36667;Q8SKV4;P94086;Q33514;Q9GD57;Q9TKH0;C8YPK4;Q32443;A8DPF8;Q33496;Q33268;O03607;Q33539;Q8HUZ7;O20266;Q8SKV6;Q8HUY8;Q8HU48;A8DPF0;B6GUR0;O63147;Q33620;Q8MAK6;P94067;P94054;Q33440;…	22107	460	CID	C8(Carbamidomethyl)	70.92	0.000326325		4	49		1	1502.79	-37.8929	10/120	pps_pisum_IE_trypsin_rep3.mgf
	High	GGLDFTKDDENVNSQPFMR	B8YGX4;Q6PSM7;Q71N62;C7AQS9;Q9TI22;O98435;Q33550;Q29VE5;C7AQU8;Q9GEB9;P36484;P36489;Q33245;Q32800;Q9TJY5;Q8MAK5;Q32816;Q4KUE0;O63121;O98553;B6GUY1;Q9GD60;Q33531;Q8HUZ4;Q8HUY4;A6XHX2;D3J8E7;D8V9G2;P94043;Q36667;Q8SKV4;P94086;P93976;Q9GD57;C8YPK4;Q33527;Q32443;A8DPF8;Q33496;O03607;Q33539;Q8HUZ7;O20266;Q36683;Q8SKV6;Q8HUY8;Q8HU48;A8DPF0;B6GUR0;P93987;O63147;Q33620;Q8MAK6;P94067;P94054;Q33440;Q9TI88;…	22231	469	CID		69.65	0.00026709		2	46		1	2169.88	-51.2961	11/193	pps_pisum_IE_trypsin_rep3.mgf
	High	FLFcAEAIYK	Q6PSM7;C7AQS9;Q9TI22;Q29VE5;Q33245;Q6RIC2;Q32816;A6XHX2;D3J8E7;C8YPK4;Q33539;Q8HUZ7;Q36683;A8DPF0;B6GUR0;Q33620;Q8MAK6;Q9XQM5;A0ZQY2;Q7YKW5;A5Y0S8;D6C5Z0;B7P0F0;Q36637;A0PDA4;Q32224;Q8HT77;A5X4I3;Q33323;A5X4L3;Q6LA00;Q8MAK2;Q8MCX9;Q95E64;Q05554;P28392;P04717;P36487;Q05993;Q8MCY0;O98994;Q9MTF6;O47274;Q36650;A0PDB4;B3THH2;B8PRP3;D1KWX9;Q9BA14;O20211;O20274;O47275;O47273;O78309;A1XM40;A5X4B5;A5X4C4;…	5539	185	CID	C4(Carbamidomethyl)	68.33	0.00043904		5	47		1	1261.58	-42.0152	13/76	pps_pisum_IE_trypsin_rep3.mgf
	High	WSPELAAAcEVWK	O98435;Q33550;Q29VE5;P36489;Q33245;Q6RIC2;Q9TJY5;Q9MV92;Q32816;Q4KUE0;Q95CD5;O63121;O98553;P94108;Q8HUZ4;Q8HUY4;A6XHX2;D3J8E7;P94043;Q36667;P94086;Q33514;P93976;C8YPK4;Q33527;Q32443;A8DPF8;Q33268;Q33539;Q8HUZ7;O20266;Q36683;Q8SKV6;Q8HUY8;Q8HU48;A8DPF0;P93987;O63147;Q33620;P94067;P94054;Q33440;Q9TI88;D2CN03;Q9XQM5;Q33579;D8V9A9;P92468;P94039;Q7YKW5;A5Y0S8;D6C5Z0;Q42903;O63185;Q9TI00;P94041;P94046;…	7073	249	CID	C9(Carbamidomethyl)	61.24	0.0014683		3	45		1	1546.66	-48.2712	10/115	pps_pisum_IE_trypsin_rep3.mgf
	High	DTDILAAFR	Q6PSM7;C7AQS9;Q9TI22;O98435;Q33550;Q29VE5;C7AQU8;P36484;P36489;Q33245;Q32800;Q6RIC2;Q9TJY5;Q8MAK5;Q9MV92;Q32816;Q4KUE0;Q95CD5;O63121;P94108;B6GUY1;Q9GD60;Q33531;Q8HUZ4;A6XHX2;D3J8E7;P94043;Q36667;P94086;Q33514;P93976;Q9GD57;Q9TKH0;C8YPK4;Q33527;A8DPF8;Q33496;Q33268;O03607;Q8HUZ7;O20266;Q36683;Q8SKV6;Q8HUY8;A8DPF0;B6GUR0;P93987;O63147;Q33620;P94067;P94054;Q33440;Q9TI88;D2CN03;Q9XQM5;Q33579;A0ZQY2;…	17751	407	CID		57.04	0.00657362	0	1	48		1	1021.5	-32.1501	8/74	pps_pisum_IE_trypsin_rep3.mgf
	Low	DNGLLLHIHR	B8YGX4;C7AQS9;Q9TI22;Q33550;Q29VE5;C7AQU8;Q9GEB9;P36484;P36489;Q33245;Q32800;Q6RIC2;Q9TJY5;Q8MAK5;Q9MV92;Q32816;Q4KUE0;O98553;B6GUY1;Q9GD60;Q33531;Q8HUZ4;Q8HUY4;A6XHX2;D3J8E7;D8V9G2;P94043;Q36667;Q8SKV4;Q33514;Q9GD57;Q9TKH0;C8YPK4;Q33527;Q32443;A8DPF8;Q33496;Q33268;Q33539;Q8HUZ7;Q36683;Q8SKV6;Q8HUY8;Q8HU48;A8DPF0;B6GUR0;P93987;O63147;Q33620;Q8MAK6;P94067;P94054;Q33440;Q9TI88;D2CN03;Q9XQM5;Q33579;…	20168	469	CID		38.66	0.499426		9	48		1	1187.62	-39.2477	5/97	pps_pisum_IE_trypsin_rep3.mgf
	Low	AVYEcLR	B8YGX4;Q71N62;C7AQS9;O98435;Q33550;Q29VE5;C7AQU8;Q9GEB9;P36484;P36489;Q33245;Q8MAK5;Q9MV92;Q32816;Q4KUE0;O63121;O98553;P94108;B6GUY1;Q9GD60;Q33531;Q8HUZ4;Q8HUY4;A6XHX2;D3J8E7;D8V9G2;P94043;Q36667;Q8SKV4;P94086;Q33514;P93976;Q9GD57;C8YPK4;Q33527;Q32443;A8DPF8;Q33496;Q33539;O20266;Q36683;Q8SKV6;Q8HUY8;Q8HU48;A8DPF0;B6GUR0;P93987;O63147;Q33620;Q8MAK6;P94067;P94054;Q33440;Q9TI88;D2CN03;Q9XQM5;A0ZQY2;…	21453	462	CID	C5(Carbamidomethyl)	34.96	0.837587	0	1	47	40	1	910.423	-24.5548	6/51	pps_pisum_IE_trypsin_rep3.mgf
	Low	NHGMHFR	Q9TI22;Q33550;C7AQU8;Q9GEB9;P36484;P36489;Q33245;Q32800;Q6RIC2;Q9TJY5;Q8MAK5;Q9MV92;Q32816;Q95CD5;O63121;O98553;B6GUY1;Q9GD60;Q33531;Q8HUZ4;Q8HUY4;A6XHX2;D3J8E7;D8V9G2;Q8SKV4;P94086;Q33514;P93976;C8YPK4;Q33527;Q32443;A8DPF8;Q33496;Q33268;O03607;Q33539;O20266;Q36683;Q8SKV6;Q8HUY8;Q8HU48;A8DPF0;B6GUR0;P93987;O63147;Q33620;P94067;P94054;Q33440;Q9TI88;D2CN03;Q9XQM5;Q33579;A0ZQY2;D8V9A9;D8V9C3;P92468;…	14981	348	CID		30.3	1.6905	0	1	45	29	1	898.396	-15.6293	5/68	pps_pisum_IE_trypsin_rep3.mgf
	Low	DRFLFcAEAIYK	Q6PSM7;C7AQS9;Q9TI22;Q29VE5;Q33245;Q6RIC2;Q32816;A6XHX2;D3J8E7;C8YPK4;Q33539;Q8HUZ7;Q36683;A8DPF0;B6GUR0;Q33620;Q8MAK6;Q9XQM5;A0ZQY2;Q7YKW5;A5Y0S8;D6C5Z0;B7P0F0;Q36637;A0PDA4;Q32224;Q8HT77;A5X4I3;Q33323;A5X4L3;Q8MAK2;Q8MCX9;Q95E64;Q05554;P28392;P04717;P36487;Q05993;Q8MCY0;O98994;Q9MTF6;O47274;Q36650;A0PDB4;B3THH2;B8PRP3;D1KWX9;Q9BA14;O20211;O20274;O47275;O47273;O78309;A1XM40;A5X4B5;A5X4C4;C7AQR7;…	5509	180	CID	C6(Carbamidomethyl)	28.47	3.62139		4	47	43	1	1532.69	-41.7405	7/126	pps_pisum_IE_trypsin_rep3.mgf
	Low	GHYLNATAGTcEEmxKR	A8DPF0;Q9MS05;O78309;C6G392;Q6YLQ6;O20246;Q9GDL4;O03612;C6G3A0;Q5I972;Q5UFC0;C6G393;O09420;E2D4M8;Q32087;Q5I966;B1NFY5;Q9XQR0	39	18	CID	C11(Carbamidomethyl), M14(Oxidation), X15(P)	26.07	6.51769	0.0769231	1	47	38	1	1950.87	-4.02661	8/168	pps_pisum_IE_trypsin_rep3.mgf
	Low	ALRLEDLR	B8YGX4;Q6PSM7;Q71N62;C7AQS9;Q9TI22;Q33550;Q29VE5;C7AQU8;Q9GEB9;P36484;P36489;Q33245;Q32800;Q6RIC2;Q9TJY5;Q8MAK5;Q9MV92;Q32816;Q4KUE0;O63121;O98553;B6GUY1;Q8HUZ4;Q8HUY4;A6XHX2;D3J8E7;D8V9G2;Q36667;Q8SKV4;P94086;Q33514;P93976;Q9GD57;C8YPK4;Q33527;Q32443;A8DPF8;Q33496;Q33268;O03607;Q33539;Q8HUZ7;O20266;Q36683;Q8HUY8;Q8HU48;A8DPF0;P93987;O63147;Q8MAK6;P94067;P94054;Q33440;Q9TI88;D2CN03;Q9XQM5;A0ZQY2;…	22872	455	CID		17.59	57.5728		8	48	32	1	985.546	-33.7288	5/70	pps_pisum_IE_trypsin_rep3.mgf
Q33620	32.2	12	12	469	51.7809	6.29053	271.292	Ribulose-1,5-bisphosphate carboxylase (Fragment) OS=Mussaenda erythrophylla GN=rbcL PE=3 SV=1 - [Q33620_MUSEY]
	Confidence Icon	Sequence	Protein Accessions	# Proteins	# Protein Groups	Activation Type	Modifications	IonScore	Exp Value	Δ Score	Rank	Identity High	Homology Threshold	Charge	m/z [Da]	ΔM [ppm]	Ions Matched	Spectrum File
	High	VTPQPGVPPEEAGAAVAAESSTGTWTTVWTDGLTSLDR	Q71N62;C7AQS9;Q9TI22;Q33550;C7AQU8;P36484;P36489;Q33245;Q32800;Q6RIC2;Q9TJY5;Q9MV92;Q32816;Q4KUE0;Q95CD5;O98553;B6GUY1;Q9GD60;Q33531;Q8HUZ4;Q8HUY4;A6XHX2;D3J8E7;D8V9G2;P94043;Q36667;Q8SKV4;P94086;Q33514;P93976;Q9GD57;C8YPK4;Q32443;Q33496;Q33268;O03607;Q33539;Q8HUZ7;Q36683;Q8SKV6;Q8HUY8;Q8HU48;A8DPF0;B6GUR0;P93987;Q33620;P94067;P94054;Q9TI88;D2CN03;Q9XQM5;A0ZQY2;D8V9A9;D8V9C3;P92468;P94039;P94042;…	13123	330	CID		107.85	4.52073e-08		5	47		1	3854.67	-53.3409	17/435	pps_pisum_IE_trypsin_rep3.mgf
	High	TFQGPPHxIQVER	Q95CD5;P93987;Q33620;Q33369;Q32920;Q40141	6	6	CID	X8(G)	97.01	7.85689e-07		10	48		1	1465.73	-16.6619	11/139	pps_pisum_IE_trypsin_rep3.mgf
	High	VALEAcVKAR	P36484;P36489;Q33245;Q32800;Q6RIC2;Q9TJY5;Q8MAK5;Q9MV92;Q32816;Q4KUE0;Q95CD5;O63121;O98553;P94108;B6GUY1;Q9GD60;Q33531;Q8HUZ4;Q8HUY4;A6XHX2;D3J8E7;D8V9G2;P94043;Q36667;Q8SKV4;P94086;Q33514;P93976;Q9GD57;Q9TKH0;C8YPK4;Q33527;Q32443;A8DPF8;Q33496;Q33268;O03607;Q33539;Q8HUZ7;O20266;Q36683;Q8SKV6;Q8HUY8;Q8HU48;A8DPF0;B6GUR0;P93987;O63147;Q33620;Q8MAK6;P94067;P94054;Q33440;Q9TI88;D2CN03;Q9XQM5;Q33579;…	1195	80	CID	C6(Carbamidomethyl)	74.64	0.000111108		4	48		1	1116.55	-59.9239	8/82	pps_pisum_IE_trypsin_rep3.mgf
	High	YGRPLLGcTIKPK	B8YGX4;Q6PSM7;Q71N62;C7AQS9;Q9TI22;O98435;Q33550;Q29VE5;C7AQU8;Q9GEB9;P36484;P36489;Q33245;Q32800;Q6RIC2;Q8MAK5;Q9MV92;Q32816;Q4KUE0;O63121;O98553;P94108;B6GUY1;Q9GD60;Q33531;Q8HUZ4;Q8HUY4;A6XHX2;D3J8E7;D8V9G2;P94043;Q36667;Q8SKV4;P94086;Q33514;Q9GD57;Q9TKH0;C8YPK4;Q32443;A8DPF8;Q33496;Q33268;O03607;Q33539;Q8HUZ7;O20266;Q8SKV6;Q8HUY8;Q8HU48;A8DPF0;B6GUR0;O63147;Q33620;Q8MAK6;P94067;P94054;Q33440;…	22107	460	CID	C8(Carbamidomethyl)	70.92	0.000326325		4	49		1	1502.79	-37.8929	10/120	pps_pisum_IE_trypsin_rep3.mgf
	High	GGLDFTKDDENVNSQPFMR	B8YGX4;Q6PSM7;Q71N62;C7AQS9;Q9TI22;O98435;Q33550;Q29VE5;C7AQU8;Q9GEB9;P36484;P36489;Q33245;Q32800;Q9TJY5;Q8MAK5;Q32816;Q4KUE0;O63121;O98553;B6GUY1;Q9GD60;Q33531;Q8HUZ4;Q8HUY4;A6XHX2;D3J8E7;D8V9G2;P94043;Q36667;Q8SKV4;P94086;P93976;Q9GD57;C8YPK4;Q33527;Q32443;A8DPF8;Q33496;O03607;Q33539;Q8HUZ7;O20266;Q36683;Q8SKV6;Q8HUY8;Q8HU48;A8DPF0;B6GUR0;P93987;O63147;Q33620;Q8MAK6;P94067;P94054;Q33440;Q9TI88;…	22231	469	CID		69.65	0.00026709		2	46		1	2169.88	-51.2961	11/193	pps_pisum_IE_trypsin_rep3.mgf
	High	FLFcAEAIYK	Q6PSM7;C7AQS9;Q9TI22;Q29VE5;Q33245;Q6RIC2;Q32816;A6XHX2;D3J8E7;C8YPK4;Q33539;Q8HUZ7;Q36683;A8DPF0;B6GUR0;Q33620;Q8MAK6;Q9XQM5;A0ZQY2;Q7YKW5;A5Y0S8;D6C5Z0;B7P0F0;Q36637;A0PDA4;Q32224;Q8HT77;A5X4I3;Q33323;A5X4L3;Q6LA00;Q8MAK2;Q8MCX9;Q95E64;Q05554;P28392;P04717;P36487;Q05993;Q8MCY0;O98994;Q9MTF6;O47274;Q36650;A0PDB4;B3THH2;B8PRP3;D1KWX9;Q9BA14;O20211;O20274;O47275;O47273;O78309;A1XM40;A5X4B5;A5X4C4;…	5539	185	CID	C4(Carbamidomethyl)	68.33	0.00043904		5	47		1	1261.58	-42.0152	13/76	pps_pisum_IE_trypsin_rep3.mgf
	High	WSPELAAAcEVWK	O98435;Q33550;Q29VE5;P36489;Q33245;Q6RIC2;Q9TJY5;Q9MV92;Q32816;Q4KUE0;Q95CD5;O63121;O98553;P94108;Q8HUZ4;Q8HUY4;A6XHX2;D3J8E7;P94043;Q36667;P94086;Q33514;P93976;C8YPK4;Q33527;Q32443;A8DPF8;Q33268;Q33539;Q8HUZ7;O20266;Q36683;Q8SKV6;Q8HUY8;Q8HU48;A8DPF0;P93987;O63147;Q33620;P94067;P94054;Q33440;Q9TI88;D2CN03;Q9XQM5;Q33579;D8V9A9;P92468;P94039;Q7YKW5;A5Y0S8;D6C5Z0;Q42903;O63185;Q9TI00;P94041;P94046;…	7073	249	CID	C9(Carbamidomethyl)	61.24	0.0014683		3	45		1	1546.66	-48.2712	10/115	pps_pisum_IE_trypsin_rep3.mgf
	High	DTDILAAFR	Q6PSM7;C7AQS9;Q9TI22;O98435;Q33550;Q29VE5;C7AQU8;P36484;P36489;Q33245;Q32800;Q6RIC2;Q9TJY5;Q8MAK5;Q9MV92;Q32816;Q4KUE0;Q95CD5;O63121;P94108;B6GUY1;Q9GD60;Q33531;Q8HUZ4;A6XHX2;D3J8E7;P94043;Q36667;P94086;Q33514;P93976;Q9GD57;Q9TKH0;C8YPK4;Q33527;A8DPF8;Q33496;Q33268;O03607;Q8HUZ7;O20266;Q36683;Q8SKV6;Q8HUY8;A8DPF0;B6GUR0;P93987;O63147;Q33620;P94067;P94054;Q33440;Q9TI88;D2CN03;Q9XQM5;Q33579;A0ZQY2;…	17751	407	CID		57.04	0.00657362	0	1	48		1	1021.5	-32.1501	8/74	pps_pisum_IE_trypsin_rep3.mgf
	Low	DNGLLLHIHR	B8YGX4;C7AQS9;Q9TI22;Q33550;Q29VE5;C7AQU8;Q9GEB9;P36484;P36489;Q33245;Q32800;Q6RIC2;Q9TJY5;Q8MAK5;Q9MV92;Q32816;Q4KUE0;O98553;B6GUY1;Q9GD60;Q33531;Q8HUZ4;Q8HUY4;A6XHX2;D3J8E7;D8V9G2;P94043;Q36667;Q8SKV4;Q33514;Q9GD57;Q9TKH0;C8YPK4;Q33527;Q32443;A8DPF8;Q33496;Q33268;Q33539;Q8HUZ7;Q36683;Q8SKV6;Q8HUY8;Q8HU48;A8DPF0;B6GUR0;P93987;O63147;Q33620;Q8MAK6;P94067;P94054;Q33440;Q9TI88;D2CN03;Q9XQM5;Q33579;…	20168	469	CID		38.66	0.499426		9	48		1	1187.62	-39.2477	5/97	pps_pisum_IE_trypsin_rep3.mgf
	Low	AVYEcLR	B8YGX4;Q71N62;C7AQS9;O98435;Q33550;Q29VE5;C7AQU8;Q9GEB9;P36484;P36489;Q33245;Q8MAK5;Q9MV92;Q32816;Q4KUE0;O63121;O98553;P94108;B6GUY1;Q9GD60;Q33531;Q8HUZ4;Q8HUY4;A6XHX2;D3J8E7;D8V9G2;P94043;Q36667;Q8SKV4;P94086;Q33514;P93976;Q9GD57;C8YPK4;Q33527;Q32443;A8DPF8;Q33496;Q33539;O20266;Q36683;Q8SKV6;Q8HUY8;Q8HU48;A8DPF0;B6GUR0;P93987;O63147;Q33620;Q8MAK6;P94067;P94054;Q33440;Q9TI88;D2CN03;Q9XQM5;A0ZQY2;…	21453	462	CID	C5(Carbamidomethyl)	34.96	0.837587	0	1	47	40	1	910.423	-24.5548	6/51	pps_pisum_IE_trypsin_rep3.mgf
	Low	NHGMHFR	Q9TI22;Q33550;C7AQU8;Q9GEB9;P36484;P36489;Q33245;Q32800;Q6RIC2;Q9TJY5;Q8MAK5;Q9MV92;Q32816;Q95CD5;O63121;O98553;B6GUY1;Q9GD60;Q33531;Q8HUZ4;Q8HUY4;A6XHX2;D3J8E7;D8V9G2;Q8SKV4;P94086;Q33514;P93976;C8YPK4;Q33527;Q32443;A8DPF8;Q33496;Q33268;O03607;Q33539;O20266;Q36683;Q8SKV6;Q8HUY8;Q8HU48;A8DPF0;B6GUR0;P93987;O63147;Q33620;P94067;P94054;Q33440;Q9TI88;D2CN03;Q9XQM5;Q33579;A0ZQY2;D8V9A9;D8V9C3;P92468;…	14981	348	CID		30.3	1.6905	0	1	45	29	1	898.396	-15.6293	5/68	pps_pisum_IE_trypsin_rep3.mgf
	Low	DRFLFcAEAIYK	Q6PSM7;C7AQS9;Q9TI22;Q29VE5;Q33245;Q6RIC2;Q32816;A6XHX2;D3J8E7;C8YPK4;Q33539;Q8HUZ7;Q36683;A8DPF0;B6GUR0;Q33620;Q8MAK6;Q9XQM5;A0ZQY2;Q7YKW5;A5Y0S8;D6C5Z0;B7P0F0;Q36637;A0PDA4;Q32224;Q8HT77;A5X4I3;Q33323;A5X4L3;Q8MAK2;Q8MCX9;Q95E64;Q05554;P28392;P04717;P36487;Q05993;Q8MCY0;O98994;Q9MTF6;O47274;Q36650;A0PDB4;B3THH2;B8PRP3;D1KWX9;Q9BA14;O20211;O20274;O47275;O47273;O78309;A1XM40;A5X4B5;A5X4C4;C7AQR7;…	5509	180	CID	C6(Carbamidomethyl)	28.47	3.62139		4	47	43	1	1532.69	-41.7405	7/126	pps_pisum_IE_trypsin_rep3.mgf
P94054	33.76	13	13	471	52.2162	6.69775	271.292	Ribulose-1,5-bisphosphate carboxylase, large subunit (Fragment) OS=Randia moorei GN=rbcL PE=3 SV=1 - [P94054_9GENT]
	Confidence Icon	Sequence	Protein Accessions	# Proteins	# Protein Groups	Activation Type	Modifications	IonScore	Exp Value	Δ Score	Rank	Identity High	Homology Threshold	Charge	m/z [Da]	ΔM [ppm]	Ions Matched	Spectrum File
	High	VTPQPGVPPEEAGAAVAAESSTGTWTTVWTDGLTSLDR	Q71N62;C7AQS9;Q9TI22;Q33550;C7AQU8;P36484;P36489;Q33245;Q32800;Q6RIC2;Q9TJY5;Q9MV92;Q32816;Q4KUE0;Q95CD5;O98553;B6GUY1;Q9GD60;Q33531;Q8HUZ4;Q8HUY4;A6XHX2;D3J8E7;D8V9G2;P94043;Q36667;Q8SKV4;P94086;Q33514;P93976;Q9GD57;C8YPK4;Q32443;Q33496;Q33268;O03607;Q33539;Q8HUZ7;Q36683;Q8SKV6;Q8HUY8;Q8HU48;A8DPF0;B6GUR0;P93987;Q33620;P94067;P94054;Q9TI88;D2CN03;Q9XQM5;A0ZQY2;D8V9A9;D8V9C3;P92468;P94039;P94042;…	13123	330	CID		107.85	4.52073e-08		5	47		1	3854.67	-53.3409	17/435	pps_pisum_IE_trypsin_rep3.mgf
	High	TFQGPPHGIQVER	Q6PSM7;Q71N62;C7AQS9;Q9TI22;Q33550;Q29VE5;C7AQU8;Q9GEB9;Q33245;Q32800;Q6RIC2;Q9TJY5;Q8MAK5;Q9MV92;Q4KUE0;O63121;P94108;B6GUY1;Q9GD60;Q33531;Q8HUZ4;Q8HUY4;A6XHX2;D3J8E7;D8V9G2;P94043;Q36667;Q8SKV4;P94086;Q33514;P93976;Q9GD57;Q9TKH0;C8YPK4;Q33527;A8DPF8;Q33496;Q33268;Q8HUZ7;O20266;Q36683;Q8SKV6;Q8HUY8;Q8HU48;A8DPF0;B6GUR0;O63147;Q8MAK6;P94067;P94054;Q33440;Q9TI88;D2CN03;Q9XQM5;Q33579;A0ZQY2;D8V9A9;…	19129	435	CID		97.01	7.85689e-07		5	48		1	1465.73	-16.6619	11/139	pps_pisum_IE_trypsin_rep3.mgf
	High	VALEAcVKAR	P36484;P36489;Q33245;Q32800;Q6RIC2;Q9TJY5;Q8MAK5;Q9MV92;Q32816;Q4KUE0;Q95CD5;O63121;O98553;P94108;B6GUY1;Q9GD60;Q33531;Q8HUZ4;Q8HUY4;A6XHX2;D3J8E7;D8V9G2;P94043;Q36667;Q8SKV4;P94086;Q33514;P93976;Q9GD57;Q9TKH0;C8YPK4;Q33527;Q32443;A8DPF8;Q33496;Q33268;O03607;Q33539;Q8HUZ7;O20266;Q36683;Q8SKV6;Q8HUY8;Q8HU48;A8DPF0;B6GUR0;P93987;O63147;Q33620;Q8MAK6;P94067;P94054;Q33440;Q9TI88;D2CN03;Q9XQM5;Q33579;…	1195	80	CID	C6(Carbamidomethyl)	74.64	0.000111108		4	48		1	1116.55	-59.9239	8/82	pps_pisum_IE_trypsin_rep3.mgf
	High	YGRPLLGcTIKPK	B8YGX4;Q6PSM7;Q71N62;C7AQS9;Q9TI22;O98435;Q33550;Q29VE5;C7AQU8;Q9GEB9;P36484;P36489;Q33245;Q32800;Q6RIC2;Q8MAK5;Q9MV92;Q32816;Q4KUE0;O63121;O98553;P94108;B6GUY1;Q9GD60;Q33531;Q8HUZ4;Q8HUY4;A6XHX2;D3J8E7;D8V9G2;P94043;Q36667;Q8SKV4;P94086;Q33514;Q9GD57;Q9TKH0;C8YPK4;Q32443;A8DPF8;Q33496;Q33268;O03607;Q33539;Q8HUZ7;O20266;Q8SKV6;Q8HUY8;Q8HU48;A8DPF0;B6GUR0;O63147;Q33620;Q8MAK6;P94067;P94054;Q33440;…	22107	460	CID	C8(Carbamidomethyl)	70.92	0.000326325		4	49		1	1502.79	-37.8929	10/120	pps_pisum_IE_trypsin_rep3.mgf
	High	GGLDFTKDDENVNSQPFMR	B8YGX4;Q6PSM7;Q71N62;C7AQS9;Q9TI22;O98435;Q33550;Q29VE5;C7AQU8;Q9GEB9;P36484;P36489;Q33245;Q32800;Q9TJY5;Q8MAK5;Q32816;Q4KUE0;O63121;O98553;B6GUY1;Q9GD60;Q33531;Q8HUZ4;Q8HUY4;A6XHX2;D3J8E7;D8V9G2;P94043;Q36667;Q8SKV4;P94086;P93976;Q9GD57;C8YPK4;Q33527;Q32443;A8DPF8;Q33496;O03607;Q33539;Q8HUZ7;O20266;Q36683;Q8SKV6;Q8HUY8;Q8HU48;A8DPF0;B6GUR0;P93987;O63147;Q33620;Q8MAK6;P94067;P94054;Q33440;Q9TI88;…	22231	469	CID		69.65	0.00026709		2	46		1	2169.88	-51.2961	11/193	pps_pisum_IE_trypsin_rep3.mgf
	High	FLFcAEAxYK	P36489;Q36667;Q8HU48;P94054;Q5DK06;Q95A73;Q8MAT5;Q32626;Q37276;A0PDI3;Q31907;Q7YJN8;Q95CG2;B3THI8;A6XHY0	23	15	CID	C4(Carbamidomethyl), X8(I)	68.33	0.00043904		7	47		1	1261.58	-42.0152	13/76	pps_pisum_IE_trypsin_rep3.mgf
	High	WSPELAAAcEVWK	O98435;Q33550;Q29VE5;P36489;Q33245;Q6RIC2;Q9TJY5;Q9MV92;Q32816;Q4KUE0;Q95CD5;O63121;O98553;P94108;Q8HUZ4;Q8HUY4;A6XHX2;D3J8E7;P94043;Q36667;P94086;Q33514;P93976;C8YPK4;Q33527;Q32443;A8DPF8;Q33268;Q33539;Q8HUZ7;O20266;Q36683;Q8SKV6;Q8HUY8;Q8HU48;A8DPF0;P93987;O63147;Q33620;P94067;P94054;Q33440;Q9TI88;D2CN03;Q9XQM5;Q33579;D8V9A9;P92468;P94039;Q7YKW5;A5Y0S8;D6C5Z0;Q42903;O63185;Q9TI00;P94041;P94046;…	7073	249	CID	C9(Carbamidomethyl)	61.24	0.0014683		3	45		1	1546.66	-48.2712	10/115	pps_pisum_IE_trypsin_rep3.mgf
	High	DTDILAAFR	Q6PSM7;C7AQS9;Q9TI22;O98435;Q33550;Q29VE5;C7AQU8;P36484;P36489;Q33245;Q32800;Q6RIC2;Q9TJY5;Q8MAK5;Q9MV92;Q32816;Q4KUE0;Q95CD5;O63121;P94108;B6GUY1;Q9GD60;Q33531;Q8HUZ4;A6XHX2;D3J8E7;P94043;Q36667;P94086;Q33514;P93976;Q9GD57;Q9TKH0;C8YPK4;Q33527;A8DPF8;Q33496;Q33268;O03607;Q8HUZ7;O20266;Q36683;Q8SKV6;Q8HUY8;A8DPF0;B6GUR0;P93987;O63147;Q33620;P94067;P94054;Q33440;Q9TI88;D2CN03;Q9XQM5;Q33579;A0ZQY2;…	17751	407	CID		57.04	0.00657362	0	1	48		1	1021.5	-32.1501	8/74	pps_pisum_IE_trypsin_rep3.mgf
	Low	DNGLLLHIHR	B8YGX4;C7AQS9;Q9TI22;Q33550;Q29VE5;C7AQU8;Q9GEB9;P36484;P36489;Q33245;Q32800;Q6RIC2;Q9TJY5;Q8MAK5;Q9MV92;Q32816;Q4KUE0;O98553;B6GUY1;Q9GD60;Q33531;Q8HUZ4;Q8HUY4;A6XHX2;D3J8E7;D8V9G2;P94043;Q36667;Q8SKV4;Q33514;Q9GD57;Q9TKH0;C8YPK4;Q33527;Q32443;A8DPF8;Q33496;Q33268;Q33539;Q8HUZ7;Q36683;Q8SKV6;Q8HUY8;Q8HU48;A8DPF0;B6GUR0;P93987;O63147;Q33620;Q8MAK6;P94067;P94054;Q33440;Q9TI88;D2CN03;Q9XQM5;Q33579;…	20168	469	CID		38.66	0.499426		9	48		1	1187.62	-39.2477	5/97	pps_pisum_IE_trypsin_rep3.mgf
	Low	AVYEcLR	B8YGX4;Q71N62;C7AQS9;O98435;Q33550;Q29VE5;C7AQU8;Q9GEB9;P36484;P36489;Q33245;Q8MAK5;Q9MV92;Q32816;Q4KUE0;O63121;O98553;P94108;B6GUY1;Q9GD60;Q33531;Q8HUZ4;Q8HUY4;A6XHX2;D3J8E7;D8V9G2;P94043;Q36667;Q8SKV4;P94086;Q33514;P93976;Q9GD57;C8YPK4;Q33527;Q32443;A8DPF8;Q33496;Q33539;O20266;Q36683;Q8SKV6;Q8HUY8;Q8HU48;A8DPF0;B6GUR0;P93987;O63147;Q33620;Q8MAK6;P94067;P94054;Q33440;Q9TI88;D2CN03;Q9XQM5;A0ZQY2;…	21453	462	CID	C5(Carbamidomethyl)	34.96	0.837587	0	1	47	40	1	910.423	-24.5548	6/51	pps_pisum_IE_trypsin_rep3.mgf
	Low	NHGMHFR	Q9TI22;Q33550;C7AQU8;Q9GEB9;P36484;P36489;Q33245;Q32800;Q6RIC2;Q9TJY5;Q8MAK5;Q9MV92;Q32816;Q95CD5;O63121;O98553;B6GUY1;Q9GD60;Q33531;Q8HUZ4;Q8HUY4;A6XHX2;D3J8E7;D8V9G2;Q8SKV4;P94086;Q33514;P93976;C8YPK4;Q33527;Q32443;A8DPF8;Q33496;Q33268;O03607;Q33539;O20266;Q36683;Q8SKV6;Q8HUY8;Q8HU48;A8DPF0;B6GUR0;P93987;O63147;Q33620;P94067;P94054;Q33440;Q9TI88;D2CN03;Q9XQM5;Q33579;A0ZQY2;D8V9A9;D8V9C3;P92468;…	14981	348	CID		30.3	1.6905	0	1	45	29	1	898.396	-15.6293	5/68	pps_pisum_IE_trypsin_rep3.mgf
	Low	DRFLFcAEAxYK	P36489;Q36667;Q8HU48;P94054;Q5DK06;Q95A73;Q8MAT5;Q32626;Q37276;A0PDI3;Q31907;Q7YJN8;Q95CG2;B3THI8;A6XHY0	23	15	CID	C6(Carbamidomethyl), X10(I)	28.47	3.62139		6	47	43	1	1532.69	-41.7405	7/126	pps_pisum_IE_trypsin_rep3.mgf
	Low	ALRLEDLR	B8YGX4;Q6PSM7;Q71N62;C7AQS9;Q9TI22;Q33550;Q29VE5;C7AQU8;Q9GEB9;P36484;P36489;Q33245;Q32800;Q6RIC2;Q9TJY5;Q8MAK5;Q9MV92;Q32816;Q4KUE0;O63121;O98553;B6GUY1;Q8HUZ4;Q8HUY4;A6XHX2;D3J8E7;D8V9G2;Q36667;Q8SKV4;P94086;Q33514;P93976;Q9GD57;C8YPK4;Q33527;Q32443;A8DPF8;Q33496;Q33268;O03607;Q33539;Q8HUZ7;O20266;Q36683;Q8HUY8;Q8HU48;A8DPF0;P93987;O63147;Q8MAK6;P94067;P94054;Q33440;Q9TI88;D2CN03;Q9XQM5;A0ZQY2;…	22872	455	CID		17.59	57.5728		8	48	32	1	985.546	-33.7288	5/70	pps_pisum_IE_trypsin_rep3.mgf
Q9TI88	37.02	13	13	470	52.0703	6.68311	271.292	Ribulose 1,5-bisphosphate carboxylase large subunit (Fragment) OS=Campsis radicans GN=rbcL PE=3 SV=1 - [Q9TI88_CAMRA]
	Confidence Icon	Sequence	Protein Accessions	# Proteins	# Protein Groups	Activation Type	Modifications	IonScore	Exp Value	Δ Score	Rank	Identity High	Homology Threshold	Charge	m/z [Da]	ΔM [ppm]	Ions Matched	Spectrum File
	High	VTPQPGVPPEEAGAAVAAESSTGTWTTVWTDGLTSLDR	Q71N62;C7AQS9;Q9TI22;Q33550;C7AQU8;P36484;P36489;Q33245;Q32800;Q6RIC2;Q9TJY5;Q9MV92;Q32816;Q4KUE0;Q95CD5;O98553;B6GUY1;Q9GD60;Q33531;Q8HUZ4;Q8HUY4;A6XHX2;D3J8E7;D8V9G2;P94043;Q36667;Q8SKV4;P94086;Q33514;P93976;Q9GD57;C8YPK4;Q32443;Q33496;Q33268;O03607;Q33539;Q8HUZ7;Q36683;Q8SKV6;Q8HUY8;Q8HU48;A8DPF0;B6GUR0;P93987;Q33620;P94067;P94054;Q9TI88;D2CN03;Q9XQM5;A0ZQY2;D8V9A9;D8V9C3;P92468;P94039;P94042;…	13123	330	CID		107.85	4.52073e-08		5	47		1	3854.67	-53.3409	17/435	pps_pisum_IE_trypsin_rep3.mgf
	High	TFQGPPHGIQVER	Q6PSM7;Q71N62;C7AQS9;Q9TI22;Q33550;Q29VE5;C7AQU8;Q9GEB9;Q33245;Q32800;Q6RIC2;Q9TJY5;Q8MAK5;Q9MV92;Q4KUE0;O63121;P94108;B6GUY1;Q9GD60;Q33531;Q8HUZ4;Q8HUY4;A6XHX2;D3J8E7;D8V9G2;P94043;Q36667;Q8SKV4;P94086;Q33514;P93976;Q9GD57;Q9TKH0;C8YPK4;Q33527;A8DPF8;Q33496;Q33268;Q8HUZ7;O20266;Q36683;Q8SKV6;Q8HUY8;Q8HU48;A8DPF0;B6GUR0;O63147;Q8MAK6;P94067;P94054;Q33440;Q9TI88;D2CN03;Q9XQM5;Q33579;A0ZQY2;D8V9A9;…	19129	435	CID		97.01	7.85689e-07		5	48		1	1465.73	-16.6619	11/139	pps_pisum_IE_trypsin_rep3.mgf
	High	VALEAcVKAR	P36484;P36489;Q33245;Q32800;Q6RIC2;Q9TJY5;Q8MAK5;Q9MV92;Q32816;Q4KUE0;Q95CD5;O63121;O98553;P94108;B6GUY1;Q9GD60;Q33531;Q8HUZ4;Q8HUY4;A6XHX2;D3J8E7;D8V9G2;P94043;Q36667;Q8SKV4;P94086;Q33514;P93976;Q9GD57;Q9TKH0;C8YPK4;Q33527;Q32443;A8DPF8;Q33496;Q33268;O03607;Q33539;Q8HUZ7;O20266;Q36683;Q8SKV6;Q8HUY8;Q8HU48;A8DPF0;B6GUR0;P93987;O63147;Q33620;Q8MAK6;P94067;P94054;Q33440;Q9TI88;D2CN03;Q9XQM5;Q33579;…	1195	80	CID	C6(Carbamidomethyl)	74.64	0.000111108		4	48		1	1116.55	-59.9239	8/82	pps_pisum_IE_trypsin_rep3.mgf
	High	YGRPLLGcTIKPK	B8YGX4;Q6PSM7;Q71N62;C7AQS9;Q9TI22;O98435;Q33550;Q29VE5;C7AQU8;Q9GEB9;P36484;P36489;Q33245;Q32800;Q6RIC2;Q8MAK5;Q9MV92;Q32816;Q4KUE0;O63121;O98553;P94108;B6GUY1;Q9GD60;Q33531;Q8HUZ4;Q8HUY4;A6XHX2;D3J8E7;D8V9G2;P94043;Q36667;Q8SKV4;P94086;Q33514;Q9GD57;Q9TKH0;C8YPK4;Q32443;A8DPF8;Q33496;Q33268;O03607;Q33539;Q8HUZ7;O20266;Q8SKV6;Q8HUY8;Q8HU48;A8DPF0;B6GUR0;O63147;Q33620;Q8MAK6;P94067;P94054;Q33440;…	22107	460	CID	C8(Carbamidomethyl)	70.92	0.000326325		4	49		1	1502.79	-37.8929	10/120	pps_pisum_IE_trypsin_rep3.mgf
	High	GGLDFTKDDENVNSQPFMR	B8YGX4;Q6PSM7;Q71N62;C7AQS9;Q9TI22;O98435;Q33550;Q29VE5;C7AQU8;Q9GEB9;P36484;P36489;Q33245;Q32800;Q9TJY5;Q8MAK5;Q32816;Q4KUE0;O63121;O98553;B6GUY1;Q9GD60;Q33531;Q8HUZ4;Q8HUY4;A6XHX2;D3J8E7;D8V9G2;P94043;Q36667;Q8SKV4;P94086;P93976;Q9GD57;C8YPK4;Q33527;Q32443;A8DPF8;Q33496;O03607;Q33539;Q8HUZ7;O20266;Q36683;Q8SKV6;Q8HUY8;Q8HU48;A8DPF0;B6GUR0;P93987;O63147;Q33620;Q8MAK6;P94067;P94054;Q33440;Q9TI88;…	22231	469	CID		69.65	0.00026709		2	46		1	2169.88	-51.2961	11/193	pps_pisum_IE_trypsin_rep3.mgf
	High	FxFcAEALYK	Q9TI88;Q1XEK3;O03046;Q9GHZ1;Q32825;O98561	10	6	CID	X2(I), C4(Carbamidomethyl)	68.33	0.00043904		4	47		1	1261.58	-42.0152	13/76	pps_pisum_IE_trypsin_rep3.mgf
	High	WSPELAAAcEVWK	O98435;Q33550;Q29VE5;P36489;Q33245;Q6RIC2;Q9TJY5;Q9MV92;Q32816;Q4KUE0;Q95CD5;O63121;O98553;P94108;Q8HUZ4;Q8HUY4;A6XHX2;D3J8E7;P94043;Q36667;P94086;Q33514;P93976;C8YPK4;Q33527;Q32443;A8DPF8;Q33268;Q33539;Q8HUZ7;O20266;Q36683;Q8SKV6;Q8HUY8;Q8HU48;A8DPF0;P93987;O63147;Q33620;P94067;P94054;Q33440;Q9TI88;D2CN03;Q9XQM5;Q33579;D8V9A9;P92468;P94039;Q7YKW5;A5Y0S8;D6C5Z0;Q42903;O63185;Q9TI00;P94041;P94046;…	7073	249	CID	C9(Carbamidomethyl)	61.24	0.0014683		3	45		1	1546.66	-48.2712	10/115	pps_pisum_IE_trypsin_rep3.mgf
	High	DTDILAAFR	Q6PSM7;C7AQS9;Q9TI22;O98435;Q33550;Q29VE5;C7AQU8;P36484;P36489;Q33245;Q32800;Q6RIC2;Q9TJY5;Q8MAK5;Q9MV92;Q32816;Q4KUE0;Q95CD5;O63121;P94108;B6GUY1;Q9GD60;Q33531;Q8HUZ4;A6XHX2;D3J8E7;P94043;Q36667;P94086;Q33514;P93976;Q9GD57;Q9TKH0;C8YPK4;Q33527;A8DPF8;Q33496;Q33268;O03607;Q8HUZ7;O20266;Q36683;Q8SKV6;Q8HUY8;A8DPF0;B6GUR0;P93987;O63147;Q33620;P94067;P94054;Q33440;Q9TI88;D2CN03;Q9XQM5;Q33579;A0ZQY2;…	17751	407	CID		57.04	0.00657362	0	1	48		1	1021.5	-32.1501	8/74	pps_pisum_IE_trypsin_rep3.mgf
	Low	DNGLLLHIHR	B8YGX4;C7AQS9;Q9TI22;Q33550;Q29VE5;C7AQU8;Q9GEB9;P36484;P36489;Q33245;Q32800;Q6RIC2;Q9TJY5;Q8MAK5;Q9MV92;Q32816;Q4KUE0;O98553;B6GUY1;Q9GD60;Q33531;Q8HUZ4;Q8HUY4;A6XHX2;D3J8E7;D8V9G2;P94043;Q36667;Q8SKV4;Q33514;Q9GD57;Q9TKH0;C8YPK4;Q33527;Q32443;A8DPF8;Q33496;Q33268;Q33539;Q8HUZ7;Q36683;Q8SKV6;Q8HUY8;Q8HU48;A8DPF0;B6GUR0;P93987;O63147;Q33620;Q8MAK6;P94067;P94054;Q33440;Q9TI88;D2CN03;Q9XQM5;Q33579;…	20168	469	CID		38.66	0.499426		9	48		1	1187.62	-39.2477	5/97	pps_pisum_IE_trypsin_rep3.mgf
	Low	AVYEcLR	B8YGX4;Q71N62;C7AQS9;O98435;Q33550;Q29VE5;C7AQU8;Q9GEB9;P36484;P36489;Q33245;Q8MAK5;Q9MV92;Q32816;Q4KUE0;O63121;O98553;P94108;B6GUY1;Q9GD60;Q33531;Q8HUZ4;Q8HUY4;A6XHX2;D3J8E7;D8V9G2;P94043;Q36667;Q8SKV4;P94086;Q33514;P93976;Q9GD57;C8YPK4;Q33527;Q32443;A8DPF8;Q33496;Q33539;O20266;Q36683;Q8SKV6;Q8HUY8;Q8HU48;A8DPF0;B6GUR0;P93987;O63147;Q33620;Q8MAK6;P94067;P94054;Q33440;Q9TI88;D2CN03;Q9XQM5;A0ZQY2;…	21453	462	CID	C5(Carbamidomethyl)	34.96	0.837587	0	1	47	40	1	910.423	-24.5548	6/51	pps_pisum_IE_trypsin_rep3.mgf
	Low	NHGMHFR	Q9TI22;Q33550;C7AQU8;Q9GEB9;P36484;P36489;Q33245;Q32800;Q6RIC2;Q9TJY5;Q8MAK5;Q9MV92;Q32816;Q95CD5;O63121;O98553;B6GUY1;Q9GD60;Q33531;Q8HUZ4;Q8HUY4;A6XHX2;D3J8E7;D8V9G2;Q8SKV4;P94086;Q33514;P93976;C8YPK4;Q33527;Q32443;A8DPF8;Q33496;Q33268;O03607;Q33539;O20266;Q36683;Q8SKV6;Q8HUY8;Q8HU48;A8DPF0;B6GUR0;P93987;O63147;Q33620;P94067;P94054;Q33440;Q9TI88;D2CN03;Q9XQM5;Q33579;A0ZQY2;D8V9A9;D8V9C3;P92468;…	14981	348	CID		30.3	1.6905	0	1	45	29	1	898.396	-15.6293	5/68	pps_pisum_IE_trypsin_rep3.mgf
	Low	GHYLNATAGTcEEMIKR	Q33550;Q29VE5;P36484;P36489;Q33245;Q6RIC2;Q9TJY5;Q32816;Q4KUE0;O98553;P94108;B6GUY1;Q8HUZ4;Q8HUY4;A6XHX2;P94043;Q36667;Q9GD57;Q33527;Q32443;A8DPF8;Q33268;Q8HUZ7;Q36683;Q8HUY8;Q8HU48;B6GUR0;Q8MAK6;P94067;Q9TI88;D2CN03;Q9XQM5;Q33579;A0ZQY2;D8V9A9;D8V9C3;P94039;A5Y0S8;O63185;Q9TI00;Q8HDA1;P94041;P94046;P92469;Q8WKU6;B7P0F0;Q36637;Q37357;P93986;Q9GDQ2;Q8HT77;Q33323;A5X4L3;Q6LA00;E5KUU8;Q8HUY5;Q39288;…	7088	231	CID	C11(Carbamidomethyl)	19.96	26.613		9	47	38	1	1950.87	-22.6772	11/168	pps_pisum_IE_trypsin_rep3.mgf
	Low	ALRLEDLR	B8YGX4;Q6PSM7;Q71N62;C7AQS9;Q9TI22;Q33550;Q29VE5;C7AQU8;Q9GEB9;P36484;P36489;Q33245;Q32800;Q6RIC2;Q9TJY5;Q8MAK5;Q9MV92;Q32816;Q4KUE0;O63121;O98553;B6GUY1;Q8HUZ4;Q8HUY4;A6XHX2;D3J8E7;D8V9G2;Q36667;Q8SKV4;P94086;Q33514;P93976;Q9GD57;C8YPK4;Q33527;Q32443;A8DPF8;Q33496;Q33268;O03607;Q33539;Q8HUZ7;O20266;Q36683;Q8HUY8;Q8HU48;A8DPF0;P93987;O63147;Q8MAK6;P94067;P94054;Q33440;Q9TI88;D2CN03;Q9XQM5;A0ZQY2;…	22872	455	CID		17.59	57.5728		8	48	32	1	985.546	-33.7288	5/70	pps_pisum_IE_trypsin_rep3.mgf
A5Y0S8	42.48	16	16	452	50.2002	6.43018	271.292	Ribulose-1,5-bisphosphate carboxylase/oxygenase large subunit (Fragment) OS=Ampelosycios scandens GN=rbcL PE=3 SV=1 - [A5Y0S8_9ROSI]
	Confidence Icon	Sequence	Protein Accessions	# Proteins	# Protein Groups	Activation Type	Modifications	IonScore	Exp Value	Δ Score	Rank	Identity High	Homology Threshold	Charge	m/z [Da]	ΔM [ppm]	Ions Matched	Spectrum File
	High	VTPQPGVPPEEAGAAVAAESSTGTWTTVWTDGLTSLDR	Q71N62;C7AQS9;Q9TI22;Q33550;C7AQU8;P36484;P36489;Q33245;Q32800;Q6RIC2;Q9TJY5;Q9MV92;Q32816;Q4KUE0;Q95CD5;O98553;B6GUY1;Q9GD60;Q33531;Q8HUZ4;Q8HUY4;A6XHX2;D3J8E7;D8V9G2;P94043;Q36667;Q8SKV4;P94086;Q33514;P93976;Q9GD57;C8YPK4;Q32443;Q33496;Q33268;O03607;Q33539;Q8HUZ7;Q36683;Q8SKV6;Q8HUY8;Q8HU48;A8DPF0;B6GUR0;P93987;Q33620;P94067;P94054;Q9TI88;D2CN03;Q9XQM5;A0ZQY2;D8V9A9;D8V9C3;P92468;P94039;P94042;…	13123	330	CID		107.85	4.52073e-08		5	47		1	3854.67	-53.3409	17/435	pps_pisum_IE_trypsin_rep3.mgf
	High	TFQGPPHGIQVER	Q6PSM7;Q71N62;C7AQS9;Q9TI22;Q33550;Q29VE5;C7AQU8;Q9GEB9;Q33245;Q32800;Q6RIC2;Q9TJY5;Q8MAK5;Q9MV92;Q4KUE0;O63121;P94108;B6GUY1;Q9GD60;Q33531;Q8HUZ4;Q8HUY4;A6XHX2;D3J8E7;D8V9G2;P94043;Q36667;Q8SKV4;P94086;Q33514;P93976;Q9GD57;Q9TKH0;C8YPK4;Q33527;A8DPF8;Q33496;Q33268;Q8HUZ7;O20266;Q36683;Q8SKV6;Q8HUY8;Q8HU48;A8DPF0;B6GUR0;O63147;Q8MAK6;P94067;P94054;Q33440;Q9TI88;D2CN03;Q9XQM5;Q33579;A0ZQY2;D8V9A9;…	19129	435	CID		97.01	7.85689e-07		5	48		1	1465.73	-16.6619	11/139	pps_pisum_IE_trypsin_rep3.mgf
	High	VALEAcVKAR	P36484;P36489;Q33245;Q32800;Q6RIC2;Q9TJY5;Q8MAK5;Q9MV92;Q32816;Q4KUE0;Q95CD5;O63121;O98553;P94108;B6GUY1;Q9GD60;Q33531;Q8HUZ4;Q8HUY4;A6XHX2;D3J8E7;D8V9G2;P94043;Q36667;Q8SKV4;P94086;Q33514;P93976;Q9GD57;Q9TKH0;C8YPK4;Q33527;Q32443;A8DPF8;Q33496;Q33268;O03607;Q33539;Q8HUZ7;O20266;Q36683;Q8SKV6;Q8HUY8;Q8HU48;A8DPF0;B6GUR0;P93987;O63147;Q33620;Q8MAK6;P94067;P94054;Q33440;Q9TI88;D2CN03;Q9XQM5;Q33579;…	1195	80	CID	C6(Carbamidomethyl)	74.64	0.000111108		4	48		1	1116.55	-59.9239	8/82	pps_pisum_IE_trypsin_rep3.mgf
	High	YGRPLLGcTIKPK	B8YGX4;Q6PSM7;Q71N62;C7AQS9;Q9TI22;O98435;Q33550;Q29VE5;C7AQU8;Q9GEB9;P36484;P36489;Q33245;Q32800;Q6RIC2;Q8MAK5;Q9MV92;Q32816;Q4KUE0;O63121;O98553;P94108;B6GUY1;Q9GD60;Q33531;Q8HUZ4;Q8HUY4;A6XHX2;D3J8E7;D8V9G2;P94043;Q36667;Q8SKV4;P94086;Q33514;Q9GD57;Q9TKH0;C8YPK4;Q32443;A8DPF8;Q33496;Q33268;O03607;Q33539;Q8HUZ7;O20266;Q8SKV6;Q8HUY8;Q8HU48;A8DPF0;B6GUR0;O63147;Q33620;Q8MAK6;P94067;P94054;Q33440;…	22107	460	CID	C8(Carbamidomethyl)	70.92	0.000326325		4	49		1	1502.79	-37.8929	10/120	pps_pisum_IE_trypsin_rep3.mgf
	High	GGLDFTKDDENVNSQPFMR	B8YGX4;Q6PSM7;Q71N62;C7AQS9;Q9TI22;O98435;Q33550;Q29VE5;C7AQU8;Q9GEB9;P36484;P36489;Q33245;Q32800;Q9TJY5;Q8MAK5;Q32816;Q4KUE0;O63121;O98553;B6GUY1;Q9GD60;Q33531;Q8HUZ4;Q8HUY4;A6XHX2;D3J8E7;D8V9G2;P94043;Q36667;Q8SKV4;P94086;P93976;Q9GD57;C8YPK4;Q33527;Q32443;A8DPF8;Q33496;O03607;Q33539;Q8HUZ7;O20266;Q36683;Q8SKV6;Q8HUY8;Q8HU48;A8DPF0;B6GUR0;P93987;O63147;Q33620;Q8MAK6;P94067;P94054;Q33440;Q9TI88;…	22231	469	CID		69.65	0.00026709		2	46		1	2169.88	-51.2961	11/193	pps_pisum_IE_trypsin_rep3.mgf
	High	FLFcAEAIYK	Q6PSM7;C7AQS9;Q9TI22;Q29VE5;Q33245;Q6RIC2;Q32816;A6XHX2;D3J8E7;C8YPK4;Q33539;Q8HUZ7;Q36683;A8DPF0;B6GUR0;Q33620;Q8MAK6;Q9XQM5;A0ZQY2;Q7YKW5;A5Y0S8;D6C5Z0;B7P0F0;Q36637;A0PDA4;Q32224;Q8HT77;A5X4I3;Q33323;A5X4L3;Q6LA00;Q8MAK2;Q8MCX9;Q95E64;Q05554;P28392;P04717;P36487;Q05993;Q8MCY0;O98994;Q9MTF6;O47274;Q36650;A0PDB4;B3THH2;B8PRP3;D1KWX9;Q9BA14;O20211;O20274;O47275;O47273;O78309;A1XM40;A5X4B5;A5X4C4;…	5539	185	CID	C4(Carbamidomethyl)	68.33	0.00043904		5	47		1	1261.58	-42.0152	13/76	pps_pisum_IE_trypsin_rep3.mgf
	High	WSPELAAAcEVWK	O98435;Q33550;Q29VE5;P36489;Q33245;Q6RIC2;Q9TJY5;Q9MV92;Q32816;Q4KUE0;Q95CD5;O63121;O98553;P94108;Q8HUZ4;Q8HUY4;A6XHX2;D3J8E7;P94043;Q36667;P94086;Q33514;P93976;C8YPK4;Q33527;Q32443;A8DPF8;Q33268;Q33539;Q8HUZ7;O20266;Q36683;Q8SKV6;Q8HUY8;Q8HU48;A8DPF0;P93987;O63147;Q33620;P94067;P94054;Q33440;Q9TI88;D2CN03;Q9XQM5;Q33579;D8V9A9;P92468;P94039;Q7YKW5;A5Y0S8;D6C5Z0;Q42903;O63185;Q9TI00;P94041;P94046;…	7073	249	CID	C9(Carbamidomethyl)	61.24	0.0014683		3	45		1	1546.66	-48.2712	10/115	pps_pisum_IE_trypsin_rep3.mgf
	High	DxDILAAFR	A5Y0S8;Q9MRH9	13	2	CID	X2(T)	57.04	0.00657362		9	48		1	1021.5	-32.1501	8/74	pps_pisum_IE_trypsin_rep3.mgf
	Medium	EITLGFVDLLR	C7AQS9;C7AQU8;Q33245;Q6RIC2;Q8HUZ4;Q8HUY4;D3J8E7;Q33539;Q8HUZ7;Q8HUY8;Q8MAK6;D2CN03;Q9XQM5;A5Y0S8;D6C5Z0;Q42903;Q8HDA1;Q9TLI7;A5X4I3;A5X4L3;E0DA51;Q8MAK2;Q8MCX9;Q05554;P04717;A5BTM9;Q8MCY0;O47274;O03615;Q8MAT5;Q36650;Q71N78;Q4VI97;B8PRP3;D1KWX9;O47275;O47068;O47273;Q9MS05;O78309;Q4VI95;A4F4H5;C0J9S0;C7AQR7;C7AQU0;B3SHH2;O98760;Q32924;Q3T5L5;Q4VIC2;B2Y4T2;Q39972;Q5SCK9;B7VFB6;Q29S37;Q32555;O03616;…	4913	192	CID		41.11	0.216582		5	47	47	1	1275.7	-22.1692	12/97	pps_pisum_IE_trypsin_rep3.mgf
	Low	DNGLLLHIHR	B8YGX4;C7AQS9;Q9TI22;Q33550;Q29VE5;C7AQU8;Q9GEB9;P36484;P36489;Q33245;Q32800;Q6RIC2;Q9TJY5;Q8MAK5;Q9MV92;Q32816;Q4KUE0;O98553;B6GUY1;Q9GD60;Q33531;Q8HUZ4;Q8HUY4;A6XHX2;D3J8E7;D8V9G2;P94043;Q36667;Q8SKV4;Q33514;Q9GD57;Q9TKH0;C8YPK4;Q33527;Q32443;A8DPF8;Q33496;Q33268;Q33539;Q8HUZ7;Q36683;Q8SKV6;Q8HUY8;Q8HU48;A8DPF0;B6GUR0;P93987;O63147;Q33620;Q8MAK6;P94067;P94054;Q33440;Q9TI88;D2CN03;Q9XQM5;Q33579;…	20168	469	CID		38.66	0.499426		9	48		1	1187.62	-39.2477	5/97	pps_pisum_IE_trypsin_rep3.mgf
	Low	AVYEcLR	B8YGX4;Q71N62;C7AQS9;O98435;Q33550;Q29VE5;C7AQU8;Q9GEB9;P36484;P36489;Q33245;Q8MAK5;Q9MV92;Q32816;Q4KUE0;O63121;O98553;P94108;B6GUY1;Q9GD60;Q33531;Q8HUZ4;Q8HUY4;A6XHX2;D3J8E7;D8V9G2;P94043;Q36667;Q8SKV4;P94086;Q33514;P93976;Q9GD57;C8YPK4;Q33527;Q32443;A8DPF8;Q33496;Q33539;O20266;Q36683;Q8SKV6;Q8HUY8;Q8HU48;A8DPF0;B6GUR0;P93987;O63147;Q33620;Q8MAK6;P94067;P94054;Q33440;Q9TI88;D2CN03;Q9XQM5;A0ZQY2;…	21453	462	CID	C5(Carbamidomethyl)	34.96	0.837587	0	1	47	40	1	910.423	-24.5548	6/51	pps_pisum_IE_trypsin_rep3.mgf
	Low	NHGMHFR	Q9TI22;Q33550;C7AQU8;Q9GEB9;P36484;P36489;Q33245;Q32800;Q6RIC2;Q9TJY5;Q8MAK5;Q9MV92;Q32816;Q95CD5;O63121;O98553;B6GUY1;Q9GD60;Q33531;Q8HUZ4;Q8HUY4;A6XHX2;D3J8E7;D8V9G2;Q8SKV4;P94086;Q33514;P93976;C8YPK4;Q33527;Q32443;A8DPF8;Q33496;Q33268;O03607;Q33539;O20266;Q36683;Q8SKV6;Q8HUY8;Q8HU48;A8DPF0;B6GUR0;P93987;O63147;Q33620;P94067;P94054;Q33440;Q9TI88;D2CN03;Q9XQM5;Q33579;A0ZQY2;D8V9A9;D8V9C3;P92468;…	14981	348	CID		30.3	1.6905	0	1	45	29	1	898.396	-15.6293	5/68	pps_pisum_IE_trypsin_rep3.mgf
	Low	DRFLFcAEAIYK	Q6PSM7;C7AQS9;Q9TI22;Q29VE5;Q33245;Q6RIC2;Q32816;A6XHX2;D3J8E7;C8YPK4;Q33539;Q8HUZ7;Q36683;A8DPF0;B6GUR0;Q33620;Q8MAK6;Q9XQM5;A0ZQY2;Q7YKW5;A5Y0S8;D6C5Z0;B7P0F0;Q36637;A0PDA4;Q32224;Q8HT77;A5X4I3;Q33323;A5X4L3;Q8MAK2;Q8MCX9;Q95E64;Q05554;P28392;P04717;P36487;Q05993;Q8MCY0;O98994;Q9MTF6;O47274;Q36650;A0PDB4;B3THH2;B8PRP3;D1KWX9;Q9BA14;O20211;O20274;O47275;O47273;O78309;A1XM40;A5X4B5;A5X4C4;C7AQR7;…	5509	180	CID	C6(Carbamidomethyl)	28.47	3.62139		4	47	43	1	1532.69	-41.7405	7/126	pps_pisum_IE_trypsin_rep3.mgf
	Low	LEGEREITLGFVDLLR	C7AQS9;C7AQU8;Q33245;Q6RIC2;Q8HUZ4;Q8HUY4;D3J8E7;Q33539;Q8HUZ7;Q8HUY8;Q8MAK6;D2CN03;Q9XQM5;A5Y0S8;D6C5Z0;Q42903;Q8HDA1;A5X4I3;A5X4L3;E0DA51;Q8MAK2;Q8MCX9;Q05554;P04717;A5BTM9;Q8MCY0;O47274;O03615;Q8MAT5;Q36650;Q71N78;Q4VI97;B8PRP3;D1KWX9;O47275;O47068;O47273;Q9MS05;O78309;Q4VI95;A4F4H5;C0J9S0;C7AQU0;B3SHH2;O98760;Q32924;Q3T5L5;Q4VIC2;B2Y4T2;Q39972;Q5SCK9;B7VFB6;Q29S37;Q32555;O03616;Q33198;Q9XQL8;…	4879	182	CID		22.12	19.4645		7	47	37	1	1859.96	-33.6788	9/167	pps_pisum_IE_trypsin_rep3.mgf
	Low	GHYLNATAGTcEEMIKR	Q33550;Q29VE5;P36484;P36489;Q33245;Q6RIC2;Q9TJY5;Q32816;Q4KUE0;O98553;P94108;B6GUY1;Q8HUZ4;Q8HUY4;A6XHX2;P94043;Q36667;Q9GD57;Q33527;Q32443;A8DPF8;Q33268;Q8HUZ7;Q36683;Q8HUY8;Q8HU48;B6GUR0;Q8MAK6;P94067;Q9TI88;D2CN03;Q9XQM5;Q33579;A0ZQY2;D8V9A9;D8V9C3;P94039;A5Y0S8;O63185;Q9TI00;Q8HDA1;P94041;P94046;P92469;Q8WKU6;B7P0F0;Q36637;Q37357;P93986;Q9GDQ2;Q8HT77;Q33323;A5X4L3;Q6LA00;E5KUU8;Q8HUY5;Q39288;…	7088	231	CID	C11(Carbamidomethyl)	19.96	26.613		9	47	38	1	1950.87	-22.6772	11/168	pps_pisum_IE_trypsin_rep3.mgf
	Low	ALRLEDLR	B8YGX4;Q6PSM7;Q71N62;C7AQS9;Q9TI22;Q33550;Q29VE5;C7AQU8;Q9GEB9;P36484;P36489;Q33245;Q32800;Q6RIC2;Q9TJY5;Q8MAK5;Q9MV92;Q32816;Q4KUE0;O63121;O98553;B6GUY1;Q8HUZ4;Q8HUY4;A6XHX2;D3J8E7;D8V9G2;Q36667;Q8SKV4;P94086;Q33514;P93976;Q9GD57;C8YPK4;Q33527;Q32443;A8DPF8;Q33496;Q33268;O03607;Q33539;Q8HUZ7;O20266;Q36683;Q8HUY8;Q8HU48;A8DPF0;P93987;O63147;Q8MAK6;P94067;P94054;Q33440;Q9TI88;D2CN03;Q9XQM5;A0ZQY2;…	22872	455	CID		17.59	57.5728		8	48	32	1	985.546	-33.7288	5/70	pps_pisum_IE_trypsin_rep3.mgf
D6C5Z0	41.3	17	16	460	51.0716	6.32861	271.292	Ribulose-1,5-bisphosphate carboxylase/oxygenase large subunit (Fragment) OS=Artocarpus vriesianus GN=rbcL PE=3 SV=1 - [D6C5Z0_9ROSA]
	Confidence Icon	Sequence	Protein Accessions	# Proteins	# Protein Groups	Activation Type	Modifications	IonScore	Exp Value	Δ Score	Rank	Identity High	Homology Threshold	Charge	m/z [Da]	ΔM [ppm]	Ions Matched	Spectrum File
	High	VTPQPGVPPEEAGAAVAAESSTGTWTTVWTDGLTSLDR	Q71N62;C7AQS9;Q9TI22;Q33550;C7AQU8;P36484;P36489;Q33245;Q32800;Q6RIC2;Q9TJY5;Q9MV92;Q32816;Q4KUE0;Q95CD5;O98553;B6GUY1;Q9GD60;Q33531;Q8HUZ4;Q8HUY4;A6XHX2;D3J8E7;D8V9G2;P94043;Q36667;Q8SKV4;P94086;Q33514;P93976;Q9GD57;C8YPK4;Q32443;Q33496;Q33268;O03607;Q33539;Q8HUZ7;Q36683;Q8SKV6;Q8HUY8;Q8HU48;A8DPF0;B6GUR0;P93987;Q33620;P94067;P94054;Q9TI88;D2CN03;Q9XQM5;A0ZQY2;D8V9A9;D8V9C3;P92468;P94039;P94042;…	13123	330	CID		107.85	4.52073e-08		5	47		1	3854.67	-53.3409	17/435	pps_pisum_IE_trypsin_rep3.mgf
	High	TFQGPPHGIQVER	Q6PSM7;Q71N62;C7AQS9;Q9TI22;Q33550;Q29VE5;C7AQU8;Q9GEB9;Q33245;Q32800;Q6RIC2;Q9TJY5;Q8MAK5;Q9MV92;Q4KUE0;O63121;P94108;B6GUY1;Q9GD60;Q33531;Q8HUZ4;Q8HUY4;A6XHX2;D3J8E7;D8V9G2;P94043;Q36667;Q8SKV4;P94086;Q33514;P93976;Q9GD57;Q9TKH0;C8YPK4;Q33527;A8DPF8;Q33496;Q33268;Q8HUZ7;O20266;Q36683;Q8SKV6;Q8HUY8;Q8HU48;A8DPF0;B6GUR0;O63147;Q8MAK6;P94067;P94054;Q33440;Q9TI88;D2CN03;Q9XQM5;Q33579;A0ZQY2;D8V9A9;…	19129	435	CID		97.01	7.85689e-07		5	48		1	1465.73	-16.6619	11/139	pps_pisum_IE_trypsin_rep3.mgf
	High	VALEAcVKAR	P36484;P36489;Q33245;Q32800;Q6RIC2;Q9TJY5;Q8MAK5;Q9MV92;Q32816;Q4KUE0;Q95CD5;O63121;O98553;P94108;B6GUY1;Q9GD60;Q33531;Q8HUZ4;Q8HUY4;A6XHX2;D3J8E7;D8V9G2;P94043;Q36667;Q8SKV4;P94086;Q33514;P93976;Q9GD57;Q9TKH0;C8YPK4;Q33527;Q32443;A8DPF8;Q33496;Q33268;O03607;Q33539;Q8HUZ7;O20266;Q36683;Q8SKV6;Q8HUY8;Q8HU48;A8DPF0;B6GUR0;P93987;O63147;Q33620;Q8MAK6;P94067;P94054;Q33440;Q9TI88;D2CN03;Q9XQM5;Q33579;…	1195	80	CID	C6(Carbamidomethyl)	74.64	0.000111108		4	48		1	1116.55	-59.9239	8/82	pps_pisum_IE_trypsin_rep3.mgf
	High	YGRPLLGcTIKPK	B8YGX4;Q6PSM7;Q71N62;C7AQS9;Q9TI22;O98435;Q33550;Q29VE5;C7AQU8;Q9GEB9;P36484;P36489;Q33245;Q32800;Q6RIC2;Q8MAK5;Q9MV92;Q32816;Q4KUE0;O63121;O98553;P94108;B6GUY1;Q9GD60;Q33531;Q8HUZ4;Q8HUY4;A6XHX2;D3J8E7;D8V9G2;P94043;Q36667;Q8SKV4;P94086;Q33514;Q9GD57;Q9TKH0;C8YPK4;Q32443;A8DPF8;Q33496;Q33268;O03607;Q33539;Q8HUZ7;O20266;Q8SKV6;Q8HUY8;Q8HU48;A8DPF0;B6GUR0;O63147;Q33620;Q8MAK6;P94067;P94054;Q33440;…	22107	460	CID	C8(Carbamidomethyl)	70.92	0.000326325		4	49		1	1502.79	-37.8929	10/120	pps_pisum_IE_trypsin_rep3.mgf
	High	GGLDFTKDDENVNSQPFMR	B8YGX4;Q6PSM7;Q71N62;C7AQS9;Q9TI22;O98435;Q33550;Q29VE5;C7AQU8;Q9GEB9;P36484;P36489;Q33245;Q32800;Q9TJY5;Q8MAK5;Q32816;Q4KUE0;O63121;O98553;B6GUY1;Q9GD60;Q33531;Q8HUZ4;Q8HUY4;A6XHX2;D3J8E7;D8V9G2;P94043;Q36667;Q8SKV4;P94086;P93976;Q9GD57;C8YPK4;Q33527;Q32443;A8DPF8;Q33496;O03607;Q33539;Q8HUZ7;O20266;Q36683;Q8SKV6;Q8HUY8;Q8HU48;A8DPF0;B6GUR0;P93987;O63147;Q33620;Q8MAK6;P94067;P94054;Q33440;Q9TI88;…	22231	469	CID		69.65	0.00026709		2	46		1	2169.88	-51.2961	11/193	pps_pisum_IE_trypsin_rep3.mgf
	High	FLFcAEAIYK	Q6PSM7;C7AQS9;Q9TI22;Q29VE5;Q33245;Q6RIC2;Q32816;A6XHX2;D3J8E7;C8YPK4;Q33539;Q8HUZ7;Q36683;A8DPF0;B6GUR0;Q33620;Q8MAK6;Q9XQM5;A0ZQY2;Q7YKW5;A5Y0S8;D6C5Z0;B7P0F0;Q36637;A0PDA4;Q32224;Q8HT77;A5X4I3;Q33323;A5X4L3;Q6LA00;Q8MAK2;Q8MCX9;Q95E64;Q05554;P28392;P04717;P36487;Q05993;Q8MCY0;O98994;Q9MTF6;O47274;Q36650;A0PDB4;B3THH2;B8PRP3;D1KWX9;Q9BA14;O20211;O20274;O47275;O47273;O78309;A1XM40;A5X4B5;A5X4C4;…	5539	185	CID	C4(Carbamidomethyl)	68.33	0.00043904		5	47		1	1261.58	-42.0152	13/76	pps_pisum_IE_trypsin_rep3.mgf
	High	WSPELAAAcEVWK	O98435;Q33550;Q29VE5;P36489;Q33245;Q6RIC2;Q9TJY5;Q9MV92;Q32816;Q4KUE0;Q95CD5;O63121;O98553;P94108;Q8HUZ4;Q8HUY4;A6XHX2;D3J8E7;P94043;Q36667;P94086;Q33514;P93976;C8YPK4;Q33527;Q32443;A8DPF8;Q33268;Q33539;Q8HUZ7;O20266;Q36683;Q8SKV6;Q8HUY8;Q8HU48;A8DPF0;P93987;O63147;Q33620;P94067;P94054;Q33440;Q9TI88;D2CN03;Q9XQM5;Q33579;D8V9A9;P92468;P94039;Q7YKW5;A5Y0S8;D6C5Z0;Q42903;O63185;Q9TI00;P94041;P94046;…	7073	249	CID	C9(Carbamidomethyl)	61.24	0.0014683		3	45		1	1546.66	-48.2712	10/115	pps_pisum_IE_trypsin_rep3.mgf
	High	DTDILAAFR	Q6PSM7;C7AQS9;Q9TI22;O98435;Q33550;Q29VE5;C7AQU8;P36484;P36489;Q33245;Q32800;Q6RIC2;Q9TJY5;Q8MAK5;Q9MV92;Q32816;Q4KUE0;Q95CD5;O63121;P94108;B6GUY1;Q9GD60;Q33531;Q8HUZ4;A6XHX2;D3J8E7;P94043;Q36667;P94086;Q33514;P93976;Q9GD57;Q9TKH0;C8YPK4;Q33527;A8DPF8;Q33496;Q33268;O03607;Q8HUZ7;O20266;Q36683;Q8SKV6;Q8HUY8;A8DPF0;B6GUR0;P93987;O63147;Q33620;P94067;P94054;Q33440;Q9TI88;D2CN03;Q9XQM5;Q33579;A0ZQY2;…	17751	407	CID		57.04	0.00657362	0	1	48		1	1021.5	-32.1501	8/74	pps_pisum_IE_trypsin_rep3.mgf
	Medium	EITLGFVDLLR	C7AQS9;C7AQU8;Q33245;Q6RIC2;Q8HUZ4;Q8HUY4;D3J8E7;Q33539;Q8HUZ7;Q8HUY8;Q8MAK6;D2CN03;Q9XQM5;A5Y0S8;D6C5Z0;Q42903;Q8HDA1;Q9TLI7;A5X4I3;A5X4L3;E0DA51;Q8MAK2;Q8MCX9;Q05554;P04717;A5BTM9;Q8MCY0;O47274;O03615;Q8MAT5;Q36650;Q71N78;Q4VI97;B8PRP3;D1KWX9;O47275;O47068;O47273;Q9MS05;O78309;Q4VI95;A4F4H5;C0J9S0;C7AQR7;C7AQU0;B3SHH2;O98760;Q32924;Q3T5L5;Q4VIC2;B2Y4T2;Q39972;Q5SCK9;B7VFB6;Q29S37;Q32555;O03616;…	4913	192	CID		41.11	0.216582		5	47	47	1	1275.7	-22.1692	12/97	pps_pisum_IE_trypsin_rep3.mgf
	Low	DNGLLLHIHR	B8YGX4;C7AQS9;Q9TI22;Q33550;Q29VE5;C7AQU8;Q9GEB9;P36484;P36489;Q33245;Q32800;Q6RIC2;Q9TJY5;Q8MAK5;Q9MV92;Q32816;Q4KUE0;O98553;B6GUY1;Q9GD60;Q33531;Q8HUZ4;Q8HUY4;A6XHX2;D3J8E7;D8V9G2;P94043;Q36667;Q8SKV4;Q33514;Q9GD57;Q9TKH0;C8YPK4;Q33527;Q32443;A8DPF8;Q33496;Q33268;Q33539;Q8HUZ7;Q36683;Q8SKV6;Q8HUY8;Q8HU48;A8DPF0;B6GUR0;P93987;O63147;Q33620;Q8MAK6;P94067;P94054;Q33440;Q9TI88;D2CN03;Q9XQM5;Q33579;…	20168	469	CID		38.66	0.499426		9	48		1	1187.62	-39.2477	5/97	pps_pisum_IE_trypsin_rep3.mgf
	Low	LSGGDHIHAGTVVGK	Q9GEB9;Q33245;Q32816;O63121;O98553;Q8HUZ4;Q8HUY4;D8V9G2;Q33539;Q8HUZ7;Q8HUY8;Q8HU48;P94067;D8V9C3;D6C5Z0;O63185;Q49M33;Q33323;Q8HUY5;Q8MAK2;Q3MKL9;P04717;A5BTM9;Q9MSR5;Q8MG83;Q8MAT5;Q36650;Q85XM1;Q4VI97;Q9BB40;Q4VI95;A5X4B5;A5X4C4;O98760;Q6JXN8;Q4VIC2;Q1AE41;Q09W32;Q33198;Q95668;Q09W22;A4V8H9;A5PF92;Q9GE59;Q4VIC1;Q4VI79;A5H767;Q4VI80;A0PDI3;Q8MAN3;Q8HTE8;Q710L6;B2CS02;O98359;Q6JXV8;A8JY23;Q9GEE4;…	3408	88	CID		38.3	0.412087		4	47		1	1447.73	-22.3936	8/134	pps_pisum_IE_trypsin_rep3.mgf
	Low	AVYEcLR	B8YGX4;Q71N62;C7AQS9;O98435;Q33550;Q29VE5;C7AQU8;Q9GEB9;P36484;P36489;Q33245;Q8MAK5;Q9MV92;Q32816;Q4KUE0;O63121;O98553;P94108;B6GUY1;Q9GD60;Q33531;Q8HUZ4;Q8HUY4;A6XHX2;D3J8E7;D8V9G2;P94043;Q36667;Q8SKV4;P94086;Q33514;P93976;Q9GD57;C8YPK4;Q33527;Q32443;A8DPF8;Q33496;Q33539;O20266;Q36683;Q8SKV6;Q8HUY8;Q8HU48;A8DPF0;B6GUR0;P93987;O63147;Q33620;Q8MAK6;P94067;P94054;Q33440;Q9TI88;D2CN03;Q9XQM5;A0ZQY2;…	21453	462	CID	C5(Carbamidomethyl)	34.96	0.837587	0	1	47	40	1	910.423	-24.5548	6/51	pps_pisum_IE_trypsin_rep3.mgf
	Low	NHGMHxR	P94108;Q8MAK6;D6C5Z0;Q710I8;Q5UFC0;D6MYK3;Q9XPZ1;Q33027	15	8	CID	X6(F)	30.3	1.6905		2	45	29	1	898.396	-15.6293	5/68	pps_pisum_IE_trypsin_rep3.mgf
	Low	NHGMHxR	P94108;Q8MAK6;D6C5Z0;Q710I8;Q5UFC0;D6MYK3;Q9XPZ1;Q33027	15	8	CID	X6(M), X6(Oxidation)	30.3	1.6905		8	45	29	1	898.396	21.1084	5/68	pps_pisum_IE_trypsin_rep3.mgf
	Low	DRFLFcAEAIYK	Q6PSM7;C7AQS9;Q9TI22;Q29VE5;Q33245;Q6RIC2;Q32816;A6XHX2;D3J8E7;C8YPK4;Q33539;Q8HUZ7;Q36683;A8DPF0;B6GUR0;Q33620;Q8MAK6;Q9XQM5;A0ZQY2;Q7YKW5;A5Y0S8;D6C5Z0;B7P0F0;Q36637;A0PDA4;Q32224;Q8HT77;A5X4I3;Q33323;A5X4L3;Q8MAK2;Q8MCX9;Q95E64;Q05554;P28392;P04717;P36487;Q05993;Q8MCY0;O98994;Q9MTF6;O47274;Q36650;A0PDB4;B3THH2;B8PRP3;D1KWX9;Q9BA14;O20211;O20274;O47275;O47273;O78309;A1XM40;A5X4B5;A5X4C4;C7AQR7;…	5509	180	CID	C6(Carbamidomethyl)	28.47	3.62139		4	47	43	1	1532.69	-41.7405	7/126	pps_pisum_IE_trypsin_rep3.mgf
	Low	LEGEREITLGFVDLLR	C7AQS9;C7AQU8;Q33245;Q6RIC2;Q8HUZ4;Q8HUY4;D3J8E7;Q33539;Q8HUZ7;Q8HUY8;Q8MAK6;D2CN03;Q9XQM5;A5Y0S8;D6C5Z0;Q42903;Q8HDA1;A5X4I3;A5X4L3;E0DA51;Q8MAK2;Q8MCX9;Q05554;P04717;A5BTM9;Q8MCY0;O47274;O03615;Q8MAT5;Q36650;Q71N78;Q4VI97;B8PRP3;D1KWX9;O47275;O47068;O47273;Q9MS05;O78309;Q4VI95;A4F4H5;C0J9S0;C7AQU0;B3SHH2;O98760;Q32924;Q3T5L5;Q4VIC2;B2Y4T2;Q39972;Q5SCK9;B7VFB6;Q29S37;Q32555;O03616;Q33198;Q9XQL8;…	4879	182	CID		22.12	19.4645		7	47	37	1	1859.96	-33.6788	9/167	pps_pisum_IE_trypsin_rep3.mgf
	Low	ALRLEDLR	B8YGX4;Q6PSM7;Q71N62;C7AQS9;Q9TI22;Q33550;Q29VE5;C7AQU8;Q9GEB9;P36484;P36489;Q33245;Q32800;Q6RIC2;Q9TJY5;Q8MAK5;Q9MV92;Q32816;Q4KUE0;O63121;O98553;B6GUY1;Q8HUZ4;Q8HUY4;A6XHX2;D3J8E7;D8V9G2;Q36667;Q8SKV4;P94086;Q33514;P93976;Q9GD57;C8YPK4;Q33527;Q32443;A8DPF8;Q33496;Q33268;O03607;Q33539;Q8HUZ7;O20266;Q36683;Q8HUY8;Q8HU48;A8DPF0;P93987;O63147;Q8MAK6;P94067;P94054;Q33440;Q9TI88;D2CN03;Q9XQM5;A0ZQY2;…	22872	455	CID		17.59	57.5728		8	48	32	1	985.546	-33.7288	5/70	pps_pisum_IE_trypsin_rep3.mgf
A0PDA4	35.57	13	13	447	49.7109	6.58057	271.292	Ribulose 1,5 biphosphate carboxylase (Fragment) OS=Gnidia galpinii GN=rbcL PE=3 SV=1 - [A0PDA4_9ROSI]
	Confidence Icon	Sequence	Protein Accessions	# Proteins	# Protein Groups	Activation Type	Modifications	IonScore	Exp Value	Δ Score	Rank	Identity High	Homology Threshold	Charge	m/z [Da]	ΔM [ppm]	Ions Matched	Spectrum File
	High	VTPQPGVPPEEAGAAVAAESSTGTWTTVWTDGLTSLDR	Q71N62;C7AQS9;Q9TI22;Q33550;C7AQU8;P36484;P36489;Q33245;Q32800;Q6RIC2;Q9TJY5;Q9MV92;Q32816;Q4KUE0;Q95CD5;O98553;B6GUY1;Q9GD60;Q33531;Q8HUZ4;Q8HUY4;A6XHX2;D3J8E7;D8V9G2;P94043;Q36667;Q8SKV4;P94086;Q33514;P93976;Q9GD57;C8YPK4;Q32443;Q33496;Q33268;O03607;Q33539;Q8HUZ7;Q36683;Q8SKV6;Q8HUY8;Q8HU48;A8DPF0;B6GUR0;P93987;Q33620;P94067;P94054;Q9TI88;D2CN03;Q9XQM5;A0ZQY2;D8V9A9;D8V9C3;P92468;P94039;P94042;…	13123	330	CID		107.85	4.52073e-08		5	47		1	3854.67	-53.3409	17/435	pps_pisum_IE_trypsin_rep3.mgf
	High	TFQGPPHGIQVER	Q6PSM7;Q71N62;C7AQS9;Q9TI22;Q33550;Q29VE5;C7AQU8;Q9GEB9;Q33245;Q32800;Q6RIC2;Q9TJY5;Q8MAK5;Q9MV92;Q4KUE0;O63121;P94108;B6GUY1;Q9GD60;Q33531;Q8HUZ4;Q8HUY4;A6XHX2;D3J8E7;D8V9G2;P94043;Q36667;Q8SKV4;P94086;Q33514;P93976;Q9GD57;Q9TKH0;C8YPK4;Q33527;A8DPF8;Q33496;Q33268;Q8HUZ7;O20266;Q36683;Q8SKV6;Q8HUY8;Q8HU48;A8DPF0;B6GUR0;O63147;Q8MAK6;P94067;P94054;Q33440;Q9TI88;D2CN03;Q9XQM5;Q33579;A0ZQY2;D8V9A9;…	19129	435	CID		97.01	7.85689e-07		5	48		1	1465.73	-16.6619	11/139	pps_pisum_IE_trypsin_rep3.mgf
	High	VALEAcVxAR	A0PDA4;Q32224;Q9GE67;Q9GDQ2;Q8HT77;Q6Y2Z6;Q49M33;Q9TLI7;A5X4I3	25	9	CID	C6(Carbamidomethyl), X8(K)	74.64	0.000111108		6	48		1	1116.55	-59.9239	8/78	pps_pisum_IE_trypsin_rep3.mgf
	High	YGRPLLGcTIKPK	B8YGX4;Q6PSM7;Q71N62;C7AQS9;Q9TI22;O98435;Q33550;Q29VE5;C7AQU8;Q9GEB9;P36484;P36489;Q33245;Q32800;Q6RIC2;Q8MAK5;Q9MV92;Q32816;Q4KUE0;O63121;O98553;P94108;B6GUY1;Q9GD60;Q33531;Q8HUZ4;Q8HUY4;A6XHX2;D3J8E7;D8V9G2;P94043;Q36667;Q8SKV4;P94086;Q33514;Q9GD57;Q9TKH0;C8YPK4;Q32443;A8DPF8;Q33496;Q33268;O03607;Q33539;Q8HUZ7;O20266;Q8SKV6;Q8HUY8;Q8HU48;A8DPF0;B6GUR0;O63147;Q33620;Q8MAK6;P94067;P94054;Q33440;…	22107	460	CID	C8(Carbamidomethyl)	70.92	0.000326325		4	49		1	1502.79	-37.8929	10/120	pps_pisum_IE_trypsin_rep3.mgf
	High	GGLDFTKDDENVNSQPFMR	B8YGX4;Q6PSM7;Q71N62;C7AQS9;Q9TI22;O98435;Q33550;Q29VE5;C7AQU8;Q9GEB9;P36484;P36489;Q33245;Q32800;Q9TJY5;Q8MAK5;Q32816;Q4KUE0;O63121;O98553;B6GUY1;Q9GD60;Q33531;Q8HUZ4;Q8HUY4;A6XHX2;D3J8E7;D8V9G2;P94043;Q36667;Q8SKV4;P94086;P93976;Q9GD57;C8YPK4;Q33527;Q32443;A8DPF8;Q33496;O03607;Q33539;Q8HUZ7;O20266;Q36683;Q8SKV6;Q8HUY8;Q8HU48;A8DPF0;B6GUR0;P93987;O63147;Q33620;Q8MAK6;P94067;P94054;Q33440;Q9TI88;…	22231	469	CID		69.65	0.00026709		2	46		1	2169.88	-51.2961	11/193	pps_pisum_IE_trypsin_rep3.mgf
	High	FLFcAEAIYK	Q6PSM7;C7AQS9;Q9TI22;Q29VE5;Q33245;Q6RIC2;Q32816;A6XHX2;D3J8E7;C8YPK4;Q33539;Q8HUZ7;Q36683;A8DPF0;B6GUR0;Q33620;Q8MAK6;Q9XQM5;A0ZQY2;Q7YKW5;A5Y0S8;D6C5Z0;B7P0F0;Q36637;A0PDA4;Q32224;Q8HT77;A5X4I3;Q33323;A5X4L3;Q6LA00;Q8MAK2;Q8MCX9;Q95E64;Q05554;P28392;P04717;P36487;Q05993;Q8MCY0;O98994;Q9MTF6;O47274;Q36650;A0PDB4;B3THH2;B8PRP3;D1KWX9;Q9BA14;O20211;O20274;O47275;O47273;O78309;A1XM40;A5X4B5;A5X4C4;…	5539	185	CID	C4(Carbamidomethyl)	68.33	0.00043904		5	47		1	1261.58	-42.0152	13/76	pps_pisum_IE_trypsin_rep3.mgf
	High	WSPELAAAcEVWK	O98435;Q33550;Q29VE5;P36489;Q33245;Q6RIC2;Q9TJY5;Q9MV92;Q32816;Q4KUE0;Q95CD5;O63121;O98553;P94108;Q8HUZ4;Q8HUY4;A6XHX2;D3J8E7;P94043;Q36667;P94086;Q33514;P93976;C8YPK4;Q33527;Q32443;A8DPF8;Q33268;Q33539;Q8HUZ7;O20266;Q36683;Q8SKV6;Q8HUY8;Q8HU48;A8DPF0;P93987;O63147;Q33620;P94067;P94054;Q33440;Q9TI88;D2CN03;Q9XQM5;Q33579;D8V9A9;P92468;P94039;Q7YKW5;A5Y0S8;D6C5Z0;Q42903;O63185;Q9TI00;P94041;P94046;…	7073	249	CID	C9(Carbamidomethyl)	61.24	0.0014683		3	45		1	1546.66	-48.2712	10/115	pps_pisum_IE_trypsin_rep3.mgf
	High	DTDxLAAFR	Q71N62;A0PDA4;Q71N78;C1JAS4;Q9TIC3;Q9GEN6;Q9TID5	17	7	CID	X4(I)	57.04	0.00657362		6	48		1	1021.5	-32.1501	8/74	pps_pisum_IE_trypsin_rep3.mgf
	Low	DNGLLLHIHR	B8YGX4;C7AQS9;Q9TI22;Q33550;Q29VE5;C7AQU8;Q9GEB9;P36484;P36489;Q33245;Q32800;Q6RIC2;Q9TJY5;Q8MAK5;Q9MV92;Q32816;Q4KUE0;O98553;B6GUY1;Q9GD60;Q33531;Q8HUZ4;Q8HUY4;A6XHX2;D3J8E7;D8V9G2;P94043;Q36667;Q8SKV4;Q33514;Q9GD57;Q9TKH0;C8YPK4;Q33527;Q32443;A8DPF8;Q33496;Q33268;Q33539;Q8HUZ7;Q36683;Q8SKV6;Q8HUY8;Q8HU48;A8DPF0;B6GUR0;P93987;O63147;Q33620;Q8MAK6;P94067;P94054;Q33440;Q9TI88;D2CN03;Q9XQM5;Q33579;…	20168	469	CID		38.66	0.499426		9	48		1	1187.62	-39.2477	5/97	pps_pisum_IE_trypsin_rep3.mgf
	Low	AVYEcLR	B8YGX4;Q71N62;C7AQS9;O98435;Q33550;Q29VE5;C7AQU8;Q9GEB9;P36484;P36489;Q33245;Q8MAK5;Q9MV92;Q32816;Q4KUE0;O63121;O98553;P94108;B6GUY1;Q9GD60;Q33531;Q8HUZ4;Q8HUY4;A6XHX2;D3J8E7;D8V9G2;P94043;Q36667;Q8SKV4;P94086;Q33514;P93976;Q9GD57;C8YPK4;Q33527;Q32443;A8DPF8;Q33496;Q33539;O20266;Q36683;Q8SKV6;Q8HUY8;Q8HU48;A8DPF0;B6GUR0;P93987;O63147;Q33620;Q8MAK6;P94067;P94054;Q33440;Q9TI88;D2CN03;Q9XQM5;A0ZQY2;…	21453	462	CID	C5(Carbamidomethyl)	34.96	0.837587	0	1	47	40	1	910.423	-24.5548	6/51	pps_pisum_IE_trypsin_rep3.mgf
	Low	NHGMHFR	Q9TI22;Q33550;C7AQU8;Q9GEB9;P36484;P36489;Q33245;Q32800;Q6RIC2;Q9TJY5;Q8MAK5;Q9MV92;Q32816;Q95CD5;O63121;O98553;B6GUY1;Q9GD60;Q33531;Q8HUZ4;Q8HUY4;A6XHX2;D3J8E7;D8V9G2;Q8SKV4;P94086;Q33514;P93976;C8YPK4;Q33527;Q32443;A8DPF8;Q33496;Q33268;O03607;Q33539;O20266;Q36683;Q8SKV6;Q8HUY8;Q8HU48;A8DPF0;B6GUR0;P93987;O63147;Q33620;P94067;P94054;Q33440;Q9TI88;D2CN03;Q9XQM5;Q33579;A0ZQY2;D8V9A9;D8V9C3;P92468;…	14981	348	CID		30.3	1.6905	0	1	45	29	1	898.396	-15.6293	5/68	pps_pisum_IE_trypsin_rep3.mgf
	Low	DRFLFcAEAIYK	Q6PSM7;C7AQS9;Q9TI22;Q29VE5;Q33245;Q6RIC2;Q32816;A6XHX2;D3J8E7;C8YPK4;Q33539;Q8HUZ7;Q36683;A8DPF0;B6GUR0;Q33620;Q8MAK6;Q9XQM5;A0ZQY2;Q7YKW5;A5Y0S8;D6C5Z0;B7P0F0;Q36637;A0PDA4;Q32224;Q8HT77;A5X4I3;Q33323;A5X4L3;Q8MAK2;Q8MCX9;Q95E64;Q05554;P28392;P04717;P36487;Q05993;Q8MCY0;O98994;Q9MTF6;O47274;Q36650;A0PDB4;B3THH2;B8PRP3;D1KWX9;Q9BA14;O20211;O20274;O47275;O47273;O78309;A1XM40;A5X4B5;A5X4C4;C7AQR7;…	5509	180	CID	C6(Carbamidomethyl)	28.47	3.62139		4	47	43	1	1532.69	-41.7405	7/126	pps_pisum_IE_trypsin_rep3.mgf
	Low	ALRLEDLR	B8YGX4;Q6PSM7;Q71N62;C7AQS9;Q9TI22;Q33550;Q29VE5;C7AQU8;Q9GEB9;P36484;P36489;Q33245;Q32800;Q6RIC2;Q9TJY5;Q8MAK5;Q9MV92;Q32816;Q4KUE0;O63121;O98553;B6GUY1;Q8HUZ4;Q8HUY4;A6XHX2;D3J8E7;D8V9G2;Q36667;Q8SKV4;P94086;Q33514;P93976;Q9GD57;C8YPK4;Q33527;Q32443;A8DPF8;Q33496;Q33268;O03607;Q33539;Q8HUZ7;O20266;Q36683;Q8HUY8;Q8HU48;A8DPF0;P93987;O63147;Q8MAK6;P94067;P94054;Q33440;Q9TI88;D2CN03;Q9XQM5;A0ZQY2;…	22872	455	CID		17.59	57.5728		8	48	32	1	985.546	-33.7288	5/70	pps_pisum_IE_trypsin_rep3.mgf
Q8HT77	40.72	15	15	469	51.863	6.39209	271.292	Ribulose-1, 5-bisphosphate carboxylase (Fragment) OS=Sarcocephalus pobeguinii GN=rbcL PE=3 SV=1 - [Q8HT77_9GENT]
	Confidence Icon	Sequence	Protein Accessions	# Proteins	# Protein Groups	Activation Type	Modifications	IonScore	Exp Value	Δ Score	Rank	Identity High	Homology Threshold	Charge	m/z [Da]	ΔM [ppm]	Ions Matched	Spectrum File
	High	VTPQPGVPPEEAGAAVAAESSTGTWTTVWTDGLTSLDR	Q71N62;C7AQS9;Q9TI22;Q33550;C7AQU8;P36484;P36489;Q33245;Q32800;Q6RIC2;Q9TJY5;Q9MV92;Q32816;Q4KUE0;Q95CD5;O98553;B6GUY1;Q9GD60;Q33531;Q8HUZ4;Q8HUY4;A6XHX2;D3J8E7;D8V9G2;P94043;Q36667;Q8SKV4;P94086;Q33514;P93976;Q9GD57;C8YPK4;Q32443;Q33496;Q33268;O03607;Q33539;Q8HUZ7;Q36683;Q8SKV6;Q8HUY8;Q8HU48;A8DPF0;B6GUR0;P93987;Q33620;P94067;P94054;Q9TI88;D2CN03;Q9XQM5;A0ZQY2;D8V9A9;D8V9C3;P92468;P94039;P94042;…	13123	330	CID		107.85	4.52073e-08		5	47		1	3854.67	-53.3409	17/435	pps_pisum_IE_trypsin_rep3.mgf
	High	TFQGPPHGIQVER	Q6PSM7;Q71N62;C7AQS9;Q9TI22;Q33550;Q29VE5;C7AQU8;Q9GEB9;Q33245;Q32800;Q6RIC2;Q9TJY5;Q8MAK5;Q9MV92;Q4KUE0;O63121;P94108;B6GUY1;Q9GD60;Q33531;Q8HUZ4;Q8HUY4;A6XHX2;D3J8E7;D8V9G2;P94043;Q36667;Q8SKV4;P94086;Q33514;P93976;Q9GD57;Q9TKH0;C8YPK4;Q33527;A8DPF8;Q33496;Q33268;Q8HUZ7;O20266;Q36683;Q8SKV6;Q8HUY8;Q8HU48;A8DPF0;B6GUR0;O63147;Q8MAK6;P94067;P94054;Q33440;Q9TI88;D2CN03;Q9XQM5;Q33579;A0ZQY2;D8V9A9;…	19129	435	CID		97.01	7.85689e-07		5	48		1	1465.73	-16.6619	11/139	pps_pisum_IE_trypsin_rep3.mgf
	High	VALEAcVxAR	A0PDA4;Q32224;Q9GE67;Q9GDQ2;Q8HT77;Q6Y2Z6;Q49M33;Q9TLI7;A5X4I3	25	9	CID	C6(Carbamidomethyl), X8(K)	74.64	0.000111108		6	48		1	1116.55	-59.9239	8/78	pps_pisum_IE_trypsin_rep3.mgf
	High	YGRPLLGcTIKPK	B8YGX4;Q6PSM7;Q71N62;C7AQS9;Q9TI22;O98435;Q33550;Q29VE5;C7AQU8;Q9GEB9;P36484;P36489;Q33245;Q32800;Q6RIC2;Q8MAK5;Q9MV92;Q32816;Q4KUE0;O63121;O98553;P94108;B6GUY1;Q9GD60;Q33531;Q8HUZ4;Q8HUY4;A6XHX2;D3J8E7;D8V9G2;P94043;Q36667;Q8SKV4;P94086;Q33514;Q9GD57;Q9TKH0;C8YPK4;Q32443;A8DPF8;Q33496;Q33268;O03607;Q33539;Q8HUZ7;O20266;Q8SKV6;Q8HUY8;Q8HU48;A8DPF0;B6GUR0;O63147;Q33620;Q8MAK6;P94067;P94054;Q33440;…	22107	460	CID	C8(Carbamidomethyl)	70.92	0.000326325		4	49		1	1502.79	-37.8929	10/120	pps_pisum_IE_trypsin_rep3.mgf
	High	GGLDFTKDDENVNSQPFMR	B8YGX4;Q6PSM7;Q71N62;C7AQS9;Q9TI22;O98435;Q33550;Q29VE5;C7AQU8;Q9GEB9;P36484;P36489;Q33245;Q32800;Q9TJY5;Q8MAK5;Q32816;Q4KUE0;O63121;O98553;B6GUY1;Q9GD60;Q33531;Q8HUZ4;Q8HUY4;A6XHX2;D3J8E7;D8V9G2;P94043;Q36667;Q8SKV4;P94086;P93976;Q9GD57;C8YPK4;Q33527;Q32443;A8DPF8;Q33496;O03607;Q33539;Q8HUZ7;O20266;Q36683;Q8SKV6;Q8HUY8;Q8HU48;A8DPF0;B6GUR0;P93987;O63147;Q33620;Q8MAK6;P94067;P94054;Q33440;Q9TI88;…	22231	469	CID		69.65	0.00026709		2	46		1	2169.88	-51.2961	11/193	pps_pisum_IE_trypsin_rep3.mgf
	High	FLFcAEAIYK	Q6PSM7;C7AQS9;Q9TI22;Q29VE5;Q33245;Q6RIC2;Q32816;A6XHX2;D3J8E7;C8YPK4;Q33539;Q8HUZ7;Q36683;A8DPF0;B6GUR0;Q33620;Q8MAK6;Q9XQM5;A0ZQY2;Q7YKW5;A5Y0S8;D6C5Z0;B7P0F0;Q36637;A0PDA4;Q32224;Q8HT77;A5X4I3;Q33323;A5X4L3;Q6LA00;Q8MAK2;Q8MCX9;Q95E64;Q05554;P28392;P04717;P36487;Q05993;Q8MCY0;O98994;Q9MTF6;O47274;Q36650;A0PDB4;B3THH2;B8PRP3;D1KWX9;Q9BA14;O20211;O20274;O47275;O47273;O78309;A1XM40;A5X4B5;A5X4C4;…	5539	185	CID	C4(Carbamidomethyl)	68.33	0.00043904		5	47		1	1261.58	-42.0152	13/76	pps_pisum_IE_trypsin_rep3.mgf
	High	WSPELAAAcEVWK	O98435;Q33550;Q29VE5;P36489;Q33245;Q6RIC2;Q9TJY5;Q9MV92;Q32816;Q4KUE0;Q95CD5;O63121;O98553;P94108;Q8HUZ4;Q8HUY4;A6XHX2;D3J8E7;P94043;Q36667;P94086;Q33514;P93976;C8YPK4;Q33527;Q32443;A8DPF8;Q33268;Q33539;Q8HUZ7;O20266;Q36683;Q8SKV6;Q8HUY8;Q8HU48;A8DPF0;P93987;O63147;Q33620;P94067;P94054;Q33440;Q9TI88;D2CN03;Q9XQM5;Q33579;D8V9A9;P92468;P94039;Q7YKW5;A5Y0S8;D6C5Z0;Q42903;O63185;Q9TI00;P94041;P94046;…	7073	249	CID	C9(Carbamidomethyl)	61.24	0.0014683		3	45		1	1546.66	-48.2712	10/115	pps_pisum_IE_trypsin_rep3.mgf
	High	DTDILAAFR	Q6PSM7;C7AQS9;Q9TI22;O98435;Q33550;Q29VE5;C7AQU8;P36484;P36489;Q33245;Q32800;Q6RIC2;Q9TJY5;Q8MAK5;Q9MV92;Q32816;Q4KUE0;Q95CD5;O63121;P94108;B6GUY1;Q9GD60;Q33531;Q8HUZ4;A6XHX2;D3J8E7;P94043;Q36667;P94086;Q33514;P93976;Q9GD57;Q9TKH0;C8YPK4;Q33527;A8DPF8;Q33496;Q33268;O03607;Q8HUZ7;O20266;Q36683;Q8SKV6;Q8HUY8;A8DPF0;B6GUR0;P93987;O63147;Q33620;P94067;P94054;Q33440;Q9TI88;D2CN03;Q9XQM5;Q33579;A0ZQY2;…	17751	407	CID		57.04	0.00657362	0	1	48		1	1021.5	-32.1501	8/74	pps_pisum_IE_trypsin_rep3.mgf
	Low	DNGLLLHIHR	B8YGX4;C7AQS9;Q9TI22;Q33550;Q29VE5;C7AQU8;Q9GEB9;P36484;P36489;Q33245;Q32800;Q6RIC2;Q9TJY5;Q8MAK5;Q9MV92;Q32816;Q4KUE0;O98553;B6GUY1;Q9GD60;Q33531;Q8HUZ4;Q8HUY4;A6XHX2;D3J8E7;D8V9G2;P94043;Q36667;Q8SKV4;Q33514;Q9GD57;Q9TKH0;C8YPK4;Q33527;Q32443;A8DPF8;Q33496;Q33268;Q33539;Q8HUZ7;Q36683;Q8SKV6;Q8HUY8;Q8HU48;A8DPF0;B6GUR0;P93987;O63147;Q33620;Q8MAK6;P94067;P94054;Q33440;Q9TI88;D2CN03;Q9XQM5;Q33579;…	20168	469	CID		38.66	0.499426		9	48		1	1187.62	-39.2477	5/97	pps_pisum_IE_trypsin_rep3.mgf
	Low	LSGGDHIHxGTVVGK	Q36683;Q8HT77;Q39972;E2D4M5;A0PDJ1	6	5	CID	X9(A)	38.3	0.412087		7	47		1	1447.73	-22.3936	8/134	pps_pisum_IE_trypsin_rep3.mgf
	Low	AVYEcLR	B8YGX4;Q71N62;C7AQS9;O98435;Q33550;Q29VE5;C7AQU8;Q9GEB9;P36484;P36489;Q33245;Q8MAK5;Q9MV92;Q32816;Q4KUE0;O63121;O98553;P94108;B6GUY1;Q9GD60;Q33531;Q8HUZ4;Q8HUY4;A6XHX2;D3J8E7;D8V9G2;P94043;Q36667;Q8SKV4;P94086;Q33514;P93976;Q9GD57;C8YPK4;Q33527;Q32443;A8DPF8;Q33496;Q33539;O20266;Q36683;Q8SKV6;Q8HUY8;Q8HU48;A8DPF0;B6GUR0;P93987;O63147;Q33620;Q8MAK6;P94067;P94054;Q33440;Q9TI88;D2CN03;Q9XQM5;A0ZQY2;…	21453	462	CID	C5(Carbamidomethyl)	34.96	0.837587	0	1	47	40	1	910.423	-24.5548	6/51	pps_pisum_IE_trypsin_rep3.mgf
	Low	NHGMHFR	Q9TI22;Q33550;C7AQU8;Q9GEB9;P36484;P36489;Q33245;Q32800;Q6RIC2;Q9TJY5;Q8MAK5;Q9MV92;Q32816;Q95CD5;O63121;O98553;B6GUY1;Q9GD60;Q33531;Q8HUZ4;Q8HUY4;A6XHX2;D3J8E7;D8V9G2;Q8SKV4;P94086;Q33514;P93976;C8YPK4;Q33527;Q32443;A8DPF8;Q33496;Q33268;O03607;Q33539;O20266;Q36683;Q8SKV6;Q8HUY8;Q8HU48;A8DPF0;B6GUR0;P93987;O63147;Q33620;P94067;P94054;Q33440;Q9TI88;D2CN03;Q9XQM5;Q33579;A0ZQY2;D8V9A9;D8V9C3;P92468;…	14981	348	CID		30.3	1.6905	0	1	45	29	1	898.396	-15.6293	5/68	pps_pisum_IE_trypsin_rep3.mgf
	Low	DRFLFcAEAIYK	Q6PSM7;C7AQS9;Q9TI22;Q29VE5;Q33245;Q6RIC2;Q32816;A6XHX2;D3J8E7;C8YPK4;Q33539;Q8HUZ7;Q36683;A8DPF0;B6GUR0;Q33620;Q8MAK6;Q9XQM5;A0ZQY2;Q7YKW5;A5Y0S8;D6C5Z0;B7P0F0;Q36637;A0PDA4;Q32224;Q8HT77;A5X4I3;Q33323;A5X4L3;Q8MAK2;Q8MCX9;Q95E64;Q05554;P28392;P04717;P36487;Q05993;Q8MCY0;O98994;Q9MTF6;O47274;Q36650;A0PDB4;B3THH2;B8PRP3;D1KWX9;Q9BA14;O20211;O20274;O47275;O47273;O78309;A1XM40;A5X4B5;A5X4C4;C7AQR7;…	5509	180	CID	C6(Carbamidomethyl)	28.47	3.62139		4	47	43	1	1532.69	-41.7405	7/126	pps_pisum_IE_trypsin_rep3.mgf
	Low	GHYLNATAGTcEEMIKR	Q33550;Q29VE5;P36484;P36489;Q33245;Q6RIC2;Q9TJY5;Q32816;Q4KUE0;O98553;P94108;B6GUY1;Q8HUZ4;Q8HUY4;A6XHX2;P94043;Q36667;Q9GD57;Q33527;Q32443;A8DPF8;Q33268;Q8HUZ7;Q36683;Q8HUY8;Q8HU48;B6GUR0;Q8MAK6;P94067;Q9TI88;D2CN03;Q9XQM5;Q33579;A0ZQY2;D8V9A9;D8V9C3;P94039;A5Y0S8;O63185;Q9TI00;Q8HDA1;P94041;P94046;P92469;Q8WKU6;B7P0F0;Q36637;Q37357;P93986;Q9GDQ2;Q8HT77;Q33323;A5X4L3;Q6LA00;E5KUU8;Q8HUY5;Q39288;…	7088	231	CID	C11(Carbamidomethyl)	19.96	26.613		9	47	38	1	1950.87	-22.6772	11/168	pps_pisum_IE_trypsin_rep3.mgf
	Low	ALRLEDLR	B8YGX4;Q6PSM7;Q71N62;C7AQS9;Q9TI22;Q33550;Q29VE5;C7AQU8;Q9GEB9;P36484;P36489;Q33245;Q32800;Q6RIC2;Q9TJY5;Q8MAK5;Q9MV92;Q32816;Q4KUE0;O63121;O98553;B6GUY1;Q8HUZ4;Q8HUY4;A6XHX2;D3J8E7;D8V9G2;Q36667;Q8SKV4;P94086;Q33514;P93976;Q9GD57;C8YPK4;Q33527;Q32443;A8DPF8;Q33496;Q33268;O03607;Q33539;Q8HUZ7;O20266;Q36683;Q8HUY8;Q8HU48;A8DPF0;P93987;O63147;Q8MAK6;P94067;P94054;Q33440;Q9TI88;D2CN03;Q9XQM5;A0ZQY2;…	22872	455	CID		17.59	57.5728		8	48	32	1	985.546	-33.7288	5/70	pps_pisum_IE_trypsin_rep3.mgf
A5X4I3	37.55	15	15	466	51.8458	6.01123	271.292	Ribulose-1,5-bisphosphate carboxylase/oxygenase large subunit (Fragment) OS=Cucumis sagittatus GN=rbcL PE=3 SV=1 - [A5X4I3_9ROSI]
	Confidence Icon	Sequence	Protein Accessions	# Proteins	# Protein Groups	Activation Type	Modifications	IonScore	Exp Value	Δ Score	Rank	Identity High	Homology Threshold	Charge	m/z [Da]	ΔM [ppm]	Ions Matched	Spectrum File
	High	VTPQPGVPPEEAGAAVAAESSTGTWTTVWTDGLTSLDR	Q71N62;C7AQS9;Q9TI22;Q33550;C7AQU8;P36484;P36489;Q33245;Q32800;Q6RIC2;Q9TJY5;Q9MV92;Q32816;Q4KUE0;Q95CD5;O98553;B6GUY1;Q9GD60;Q33531;Q8HUZ4;Q8HUY4;A6XHX2;D3J8E7;D8V9G2;P94043;Q36667;Q8SKV4;P94086;Q33514;P93976;Q9GD57;C8YPK4;Q32443;Q33496;Q33268;O03607;Q33539;Q8HUZ7;Q36683;Q8SKV6;Q8HUY8;Q8HU48;A8DPF0;B6GUR0;P93987;Q33620;P94067;P94054;Q9TI88;D2CN03;Q9XQM5;A0ZQY2;D8V9A9;D8V9C3;P92468;P94039;P94042;…	13123	330	CID		107.85	4.52073e-08		5	47		1	3854.67	-53.3409	17/435	pps_pisum_IE_trypsin_rep3.mgf
	High	TFQGPPHGIQVER	Q6PSM7;Q71N62;C7AQS9;Q9TI22;Q33550;Q29VE5;C7AQU8;Q9GEB9;Q33245;Q32800;Q6RIC2;Q9TJY5;Q8MAK5;Q9MV92;Q4KUE0;O63121;P94108;B6GUY1;Q9GD60;Q33531;Q8HUZ4;Q8HUY4;A6XHX2;D3J8E7;D8V9G2;P94043;Q36667;Q8SKV4;P94086;Q33514;P93976;Q9GD57;Q9TKH0;C8YPK4;Q33527;A8DPF8;Q33496;Q33268;Q8HUZ7;O20266;Q36683;Q8SKV6;Q8HUY8;Q8HU48;A8DPF0;B6GUR0;O63147;Q8MAK6;P94067;P94054;Q33440;Q9TI88;D2CN03;Q9XQM5;Q33579;A0ZQY2;D8V9A9;…	19129	435	CID		97.01	7.85689e-07		5	48		1	1465.73	-16.6619	11/139	pps_pisum_IE_trypsin_rep3.mgf
	High	VALEAcVxAR	A0PDA4;Q32224;Q9GE67;Q9GDQ2;Q8HT77;Q6Y2Z6;Q49M33;Q9TLI7;A5X4I3	25	9	CID	C6(Carbamidomethyl), X8(K)	74.64	0.000111108		6	48		1	1116.55	-59.9239	8/78	pps_pisum_IE_trypsin_rep3.mgf
	High	YGRPLLGcTIKPK	B8YGX4;Q6PSM7;Q71N62;C7AQS9;Q9TI22;O98435;Q33550;Q29VE5;C7AQU8;Q9GEB9;P36484;P36489;Q33245;Q32800;Q6RIC2;Q8MAK5;Q9MV92;Q32816;Q4KUE0;O63121;O98553;P94108;B6GUY1;Q9GD60;Q33531;Q8HUZ4;Q8HUY4;A6XHX2;D3J8E7;D8V9G2;P94043;Q36667;Q8SKV4;P94086;Q33514;Q9GD57;Q9TKH0;C8YPK4;Q32443;A8DPF8;Q33496;Q33268;O03607;Q33539;Q8HUZ7;O20266;Q8SKV6;Q8HUY8;Q8HU48;A8DPF0;B6GUR0;O63147;Q33620;Q8MAK6;P94067;P94054;Q33440;…	22107	460	CID	C8(Carbamidomethyl)	70.92	0.000326325		4	49		1	1502.79	-37.8929	10/120	pps_pisum_IE_trypsin_rep3.mgf
	High	GGLDFTKDDENVNSQPFMR	B8YGX4;Q6PSM7;Q71N62;C7AQS9;Q9TI22;O98435;Q33550;Q29VE5;C7AQU8;Q9GEB9;P36484;P36489;Q33245;Q32800;Q9TJY5;Q8MAK5;Q32816;Q4KUE0;O63121;O98553;B6GUY1;Q9GD60;Q33531;Q8HUZ4;Q8HUY4;A6XHX2;D3J8E7;D8V9G2;P94043;Q36667;Q8SKV4;P94086;P93976;Q9GD57;C8YPK4;Q33527;Q32443;A8DPF8;Q33496;O03607;Q33539;Q8HUZ7;O20266;Q36683;Q8SKV6;Q8HUY8;Q8HU48;A8DPF0;B6GUR0;P93987;O63147;Q33620;Q8MAK6;P94067;P94054;Q33440;Q9TI88;…	22231	469	CID		69.65	0.00026709		2	46		1	2169.88	-51.2961	11/193	pps_pisum_IE_trypsin_rep3.mgf
	High	FLFcAEAIYK	Q6PSM7;C7AQS9;Q9TI22;Q29VE5;Q33245;Q6RIC2;Q32816;A6XHX2;D3J8E7;C8YPK4;Q33539;Q8HUZ7;Q36683;A8DPF0;B6GUR0;Q33620;Q8MAK6;Q9XQM5;A0ZQY2;Q7YKW5;A5Y0S8;D6C5Z0;B7P0F0;Q36637;A0PDA4;Q32224;Q8HT77;A5X4I3;Q33323;A5X4L3;Q6LA00;Q8MAK2;Q8MCX9;Q95E64;Q05554;P28392;P04717;P36487;Q05993;Q8MCY0;O98994;Q9MTF6;O47274;Q36650;A0PDB4;B3THH2;B8PRP3;D1KWX9;Q9BA14;O20211;O20274;O47275;O47273;O78309;A1XM40;A5X4B5;A5X4C4;…	5539	185	CID	C4(Carbamidomethyl)	68.33	0.00043904		5	47		1	1261.58	-42.0152	13/76	pps_pisum_IE_trypsin_rep3.mgf
	High	WSPELAAAcEVWK	O98435;Q33550;Q29VE5;P36489;Q33245;Q6RIC2;Q9TJY5;Q9MV92;Q32816;Q4KUE0;Q95CD5;O63121;O98553;P94108;Q8HUZ4;Q8HUY4;A6XHX2;D3J8E7;P94043;Q36667;P94086;Q33514;P93976;C8YPK4;Q33527;Q32443;A8DPF8;Q33268;Q33539;Q8HUZ7;O20266;Q36683;Q8SKV6;Q8HUY8;Q8HU48;A8DPF0;P93987;O63147;Q33620;P94067;P94054;Q33440;Q9TI88;D2CN03;Q9XQM5;Q33579;D8V9A9;P92468;P94039;Q7YKW5;A5Y0S8;D6C5Z0;Q42903;O63185;Q9TI00;P94041;P94046;…	7073	249	CID	C9(Carbamidomethyl)	61.24	0.0014683		3	45		1	1546.66	-48.2712	10/115	pps_pisum_IE_trypsin_rep3.mgf
	High	DTDILAAFR	Q6PSM7;C7AQS9;Q9TI22;O98435;Q33550;Q29VE5;C7AQU8;P36484;P36489;Q33245;Q32800;Q6RIC2;Q9TJY5;Q8MAK5;Q9MV92;Q32816;Q4KUE0;Q95CD5;O63121;P94108;B6GUY1;Q9GD60;Q33531;Q8HUZ4;A6XHX2;D3J8E7;P94043;Q36667;P94086;Q33514;P93976;Q9GD57;Q9TKH0;C8YPK4;Q33527;A8DPF8;Q33496;Q33268;O03607;Q8HUZ7;O20266;Q36683;Q8SKV6;Q8HUY8;A8DPF0;B6GUR0;P93987;O63147;Q33620;P94067;P94054;Q33440;Q9TI88;D2CN03;Q9XQM5;Q33579;A0ZQY2;…	17751	407	CID		57.04	0.00657362	0	1	48		1	1021.5	-32.1501	8/74	pps_pisum_IE_trypsin_rep3.mgf
	Medium	EITLGFVDLLR	C7AQS9;C7AQU8;Q33245;Q6RIC2;Q8HUZ4;Q8HUY4;D3J8E7;Q33539;Q8HUZ7;Q8HUY8;Q8MAK6;D2CN03;Q9XQM5;A5Y0S8;D6C5Z0;Q42903;Q8HDA1;Q9TLI7;A5X4I3;A5X4L3;E0DA51;Q8MAK2;Q8MCX9;Q05554;P04717;A5BTM9;Q8MCY0;O47274;O03615;Q8MAT5;Q36650;Q71N78;Q4VI97;B8PRP3;D1KWX9;O47275;O47068;O47273;Q9MS05;O78309;Q4VI95;A4F4H5;C0J9S0;C7AQR7;C7AQU0;B3SHH2;O98760;Q32924;Q3T5L5;Q4VIC2;B2Y4T2;Q39972;Q5SCK9;B7VFB6;Q29S37;Q32555;O03616;…	4913	192	CID		41.11	0.216582		5	47	47	1	1275.7	-22.1692	12/97	pps_pisum_IE_trypsin_rep3.mgf
	Low	DNGLLLHIHR	B8YGX4;C7AQS9;Q9TI22;Q33550;Q29VE5;C7AQU8;Q9GEB9;P36484;P36489;Q33245;Q32800;Q6RIC2;Q9TJY5;Q8MAK5;Q9MV92;Q32816;Q4KUE0;O98553;B6GUY1;Q9GD60;Q33531;Q8HUZ4;Q8HUY4;A6XHX2;D3J8E7;D8V9G2;P94043;Q36667;Q8SKV4;Q33514;Q9GD57;Q9TKH0;C8YPK4;Q33527;Q32443;A8DPF8;Q33496;Q33268;Q33539;Q8HUZ7;Q36683;Q8SKV6;Q8HUY8;Q8HU48;A8DPF0;B6GUR0;P93987;O63147;Q33620;Q8MAK6;P94067;P94054;Q33440;Q9TI88;D2CN03;Q9XQM5;Q33579;…	20168	469	CID		38.66	0.499426		9	48		1	1187.62	-39.2477	5/97	pps_pisum_IE_trypsin_rep3.mgf
	Low	AVYEcLR	B8YGX4;Q71N62;C7AQS9;O98435;Q33550;Q29VE5;C7AQU8;Q9GEB9;P36484;P36489;Q33245;Q8MAK5;Q9MV92;Q32816;Q4KUE0;O63121;O98553;P94108;B6GUY1;Q9GD60;Q33531;Q8HUZ4;Q8HUY4;A6XHX2;D3J8E7;D8V9G2;P94043;Q36667;Q8SKV4;P94086;Q33514;P93976;Q9GD57;C8YPK4;Q33527;Q32443;A8DPF8;Q33496;Q33539;O20266;Q36683;Q8SKV6;Q8HUY8;Q8HU48;A8DPF0;B6GUR0;P93987;O63147;Q33620;Q8MAK6;P94067;P94054;Q33440;Q9TI88;D2CN03;Q9XQM5;A0ZQY2;…	21453	462	CID	C5(Carbamidomethyl)	34.96	0.837587	0	1	47	40	1	910.423	-24.5548	6/51	pps_pisum_IE_trypsin_rep3.mgf
	Low	NHGMHFR	Q9TI22;Q33550;C7AQU8;Q9GEB9;P36484;P36489;Q33245;Q32800;Q6RIC2;Q9TJY5;Q8MAK5;Q9MV92;Q32816;Q95CD5;O63121;O98553;B6GUY1;Q9GD60;Q33531;Q8HUZ4;Q8HUY4;A6XHX2;D3J8E7;D8V9G2;Q8SKV4;P94086;Q33514;P93976;C8YPK4;Q33527;Q32443;A8DPF8;Q33496;Q33268;O03607;Q33539;O20266;Q36683;Q8SKV6;Q8HUY8;Q8HU48;A8DPF0;B6GUR0;P93987;O63147;Q33620;P94067;P94054;Q33440;Q9TI88;D2CN03;Q9XQM5;Q33579;A0ZQY2;D8V9A9;D8V9C3;P92468;…	14981	348	CID		30.3	1.6905	0	1	45	29	1	898.396	-15.6293	5/68	pps_pisum_IE_trypsin_rep3.mgf
	Low	DRFLFcAEAIYK	Q6PSM7;C7AQS9;Q9TI22;Q29VE5;Q33245;Q6RIC2;Q32816;A6XHX2;D3J8E7;C8YPK4;Q33539;Q8HUZ7;Q36683;A8DPF0;B6GUR0;Q33620;Q8MAK6;Q9XQM5;A0ZQY2;Q7YKW5;A5Y0S8;D6C5Z0;B7P0F0;Q36637;A0PDA4;Q32224;Q8HT77;A5X4I3;Q33323;A5X4L3;Q8MAK2;Q8MCX9;Q95E64;Q05554;P28392;P04717;P36487;Q05993;Q8MCY0;O98994;Q9MTF6;O47274;Q36650;A0PDB4;B3THH2;B8PRP3;D1KWX9;Q9BA14;O20211;O20274;O47275;O47273;O78309;A1XM40;A5X4B5;A5X4C4;C7AQR7;…	5509	180	CID	C6(Carbamidomethyl)	28.47	3.62139		4	47	43	1	1532.69	-41.7405	7/126	pps_pisum_IE_trypsin_rep3.mgf
	Low	LEGEREITLGFVDLLR	C7AQS9;C7AQU8;Q33245;Q6RIC2;Q8HUZ4;Q8HUY4;D3J8E7;Q33539;Q8HUZ7;Q8HUY8;Q8MAK6;D2CN03;Q9XQM5;A5Y0S8;D6C5Z0;Q42903;Q8HDA1;A5X4I3;A5X4L3;E0DA51;Q8MAK2;Q8MCX9;Q05554;P04717;A5BTM9;Q8MCY0;O47274;O03615;Q8MAT5;Q36650;Q71N78;Q4VI97;B8PRP3;D1KWX9;O47275;O47068;O47273;Q9MS05;O78309;Q4VI95;A4F4H5;C0J9S0;C7AQU0;B3SHH2;O98760;Q32924;Q3T5L5;Q4VIC2;B2Y4T2;Q39972;Q5SCK9;B7VFB6;Q29S37;Q32555;O03616;Q33198;Q9XQL8;…	4879	182	CID		22.12	19.4645		7	47	37	1	1859.96	-33.6788	9/167	pps_pisum_IE_trypsin_rep3.mgf
	Low	ALRLEDLR	B8YGX4;Q6PSM7;Q71N62;C7AQS9;Q9TI22;Q33550;Q29VE5;C7AQU8;Q9GEB9;P36484;P36489;Q33245;Q32800;Q6RIC2;Q9TJY5;Q8MAK5;Q9MV92;Q32816;Q4KUE0;O63121;O98553;B6GUY1;Q8HUZ4;Q8HUY4;A6XHX2;D3J8E7;D8V9G2;Q36667;Q8SKV4;P94086;Q33514;P93976;Q9GD57;C8YPK4;Q33527;Q32443;A8DPF8;Q33496;Q33268;O03607;Q33539;Q8HUZ7;O20266;Q36683;Q8HUY8;Q8HU48;A8DPF0;P93987;O63147;Q8MAK6;P94067;P94054;Q33440;Q9TI88;D2CN03;Q9XQM5;A0ZQY2;…	22872	455	CID		17.59	57.5728		8	48	32	1	985.546	-33.7288	5/70	pps_pisum_IE_trypsin_rep3.mgf
A5X4L3	41.29	16	16	465	51.6981	6.65381	271.292	Ribulose-1,5-bisphosphate carboxylase/oxygenase large subunit (Fragment) OS=Odosicyos bosseri GN=rbcL PE=3 SV=1 - [A5X4L3_9ROSI]
	Confidence Icon	Sequence	Protein Accessions	# Proteins	# Protein Groups	Activation Type	Modifications	IonScore	Exp Value	Δ Score	Rank	Identity High	Homology Threshold	Charge	m/z [Da]	ΔM [ppm]	Ions Matched	Spectrum File
	High	VTPQPGVPPEEAGAAVAAESSTGTWTTVWTDGLTSLDR	Q71N62;C7AQS9;Q9TI22;Q33550;C7AQU8;P36484;P36489;Q33245;Q32800;Q6RIC2;Q9TJY5;Q9MV92;Q32816;Q4KUE0;Q95CD5;O98553;B6GUY1;Q9GD60;Q33531;Q8HUZ4;Q8HUY4;A6XHX2;D3J8E7;D8V9G2;P94043;Q36667;Q8SKV4;P94086;Q33514;P93976;Q9GD57;C8YPK4;Q32443;Q33496;Q33268;O03607;Q33539;Q8HUZ7;Q36683;Q8SKV6;Q8HUY8;Q8HU48;A8DPF0;B6GUR0;P93987;Q33620;P94067;P94054;Q9TI88;D2CN03;Q9XQM5;A0ZQY2;D8V9A9;D8V9C3;P92468;P94039;P94042;…	13123	330	CID		107.85	4.52073e-08		5	47		1	3854.67	-53.3409	17/435	pps_pisum_IE_trypsin_rep3.mgf
	High	TFQGPPHGIQVER	Q6PSM7;Q71N62;C7AQS9;Q9TI22;Q33550;Q29VE5;C7AQU8;Q9GEB9;Q33245;Q32800;Q6RIC2;Q9TJY5;Q8MAK5;Q9MV92;Q4KUE0;O63121;P94108;B6GUY1;Q9GD60;Q33531;Q8HUZ4;Q8HUY4;A6XHX2;D3J8E7;D8V9G2;P94043;Q36667;Q8SKV4;P94086;Q33514;P93976;Q9GD57;Q9TKH0;C8YPK4;Q33527;A8DPF8;Q33496;Q33268;Q8HUZ7;O20266;Q36683;Q8SKV6;Q8HUY8;Q8HU48;A8DPF0;B6GUR0;O63147;Q8MAK6;P94067;P94054;Q33440;Q9TI88;D2CN03;Q9XQM5;Q33579;A0ZQY2;D8V9A9;…	19129	435	CID		97.01	7.85689e-07		5	48		1	1465.73	-16.6619	11/139	pps_pisum_IE_trypsin_rep3.mgf
	High	VALEAxVKAR	Q33323;A5X4L3	3	2	CID	X6(C), X6(Carbamidomethyl)	74.64	0.000111108		8	48		1	1116.55	-59.9239	8/82	pps_pisum_IE_trypsin_rep3.mgf
	High	YGRPLLGcTIKPK	B8YGX4;Q6PSM7;Q71N62;C7AQS9;Q9TI22;O98435;Q33550;Q29VE5;C7AQU8;Q9GEB9;P36484;P36489;Q33245;Q32800;Q6RIC2;Q8MAK5;Q9MV92;Q32816;Q4KUE0;O63121;O98553;P94108;B6GUY1;Q9GD60;Q33531;Q8HUZ4;Q8HUY4;A6XHX2;D3J8E7;D8V9G2;P94043;Q36667;Q8SKV4;P94086;Q33514;Q9GD57;Q9TKH0;C8YPK4;Q32443;A8DPF8;Q33496;Q33268;O03607;Q33539;Q8HUZ7;O20266;Q8SKV6;Q8HUY8;Q8HU48;A8DPF0;B6GUR0;O63147;Q33620;Q8MAK6;P94067;P94054;Q33440;…	22107	460	CID	C8(Carbamidomethyl)	70.92	0.000326325		4	49		1	1502.79	-37.8929	10/120	pps_pisum_IE_trypsin_rep3.mgf
	High	GGLDFTKDDENVNSQPFMR	B8YGX4;Q6PSM7;Q71N62;C7AQS9;Q9TI22;O98435;Q33550;Q29VE5;C7AQU8;Q9GEB9;P36484;P36489;Q33245;Q32800;Q9TJY5;Q8MAK5;Q32816;Q4KUE0;O63121;O98553;B6GUY1;Q9GD60;Q33531;Q8HUZ4;Q8HUY4;A6XHX2;D3J8E7;D8V9G2;P94043;Q36667;Q8SKV4;P94086;P93976;Q9GD57;C8YPK4;Q33527;Q32443;A8DPF8;Q33496;O03607;Q33539;Q8HUZ7;O20266;Q36683;Q8SKV6;Q8HUY8;Q8HU48;A8DPF0;B6GUR0;P93987;O63147;Q33620;Q8MAK6;P94067;P94054;Q33440;Q9TI88;…	22231	469	CID		69.65	0.00026709		2	46		1	2169.88	-51.2961	11/193	pps_pisum_IE_trypsin_rep3.mgf
	High	FLFcAEAIYK	Q6PSM7;C7AQS9;Q9TI22;Q29VE5;Q33245;Q6RIC2;Q32816;A6XHX2;D3J8E7;C8YPK4;Q33539;Q8HUZ7;Q36683;A8DPF0;B6GUR0;Q33620;Q8MAK6;Q9XQM5;A0ZQY2;Q7YKW5;A5Y0S8;D6C5Z0;B7P0F0;Q36637;A0PDA4;Q32224;Q8HT77;A5X4I3;Q33323;A5X4L3;Q6LA00;Q8MAK2;Q8MCX9;Q95E64;Q05554;P28392;P04717;P36487;Q05993;Q8MCY0;O98994;Q9MTF6;O47274;Q36650;A0PDB4;B3THH2;B8PRP3;D1KWX9;Q9BA14;O20211;O20274;O47275;O47273;O78309;A1XM40;A5X4B5;A5X4C4;…	5539	185	CID	C4(Carbamidomethyl)	68.33	0.00043904		5	47		1	1261.58	-42.0152	13/76	pps_pisum_IE_trypsin_rep3.mgf
	High	WSPELAAAcEVWK	O98435;Q33550;Q29VE5;P36489;Q33245;Q6RIC2;Q9TJY5;Q9MV92;Q32816;Q4KUE0;Q95CD5;O63121;O98553;P94108;Q8HUZ4;Q8HUY4;A6XHX2;D3J8E7;P94043;Q36667;P94086;Q33514;P93976;C8YPK4;Q33527;Q32443;A8DPF8;Q33268;Q33539;Q8HUZ7;O20266;Q36683;Q8SKV6;Q8HUY8;Q8HU48;A8DPF0;P93987;O63147;Q33620;P94067;P94054;Q33440;Q9TI88;D2CN03;Q9XQM5;Q33579;D8V9A9;P92468;P94039;Q7YKW5;A5Y0S8;D6C5Z0;Q42903;O63185;Q9TI00;P94041;P94046;…	7073	249	CID	C9(Carbamidomethyl)	61.24	0.0014683		3	45		1	1546.66	-48.2712	10/115	pps_pisum_IE_trypsin_rep3.mgf
	High	DTDILAAFR	Q6PSM7;C7AQS9;Q9TI22;O98435;Q33550;Q29VE5;C7AQU8;P36484;P36489;Q33245;Q32800;Q6RIC2;Q9TJY5;Q8MAK5;Q9MV92;Q32816;Q4KUE0;Q95CD5;O63121;P94108;B6GUY1;Q9GD60;Q33531;Q8HUZ4;A6XHX2;D3J8E7;P94043;Q36667;P94086;Q33514;P93976;Q9GD57;Q9TKH0;C8YPK4;Q33527;A8DPF8;Q33496;Q33268;O03607;Q8HUZ7;O20266;Q36683;Q8SKV6;Q8HUY8;A8DPF0;B6GUR0;P93987;O63147;Q33620;P94067;P94054;Q33440;Q9TI88;D2CN03;Q9XQM5;Q33579;A0ZQY2;…	17751	407	CID		57.04	0.00657362	0	1	48		1	1021.5	-32.1501	8/74	pps_pisum_IE_trypsin_rep3.mgf
	Medium	EITLGFVDLLR	C7AQS9;C7AQU8;Q33245;Q6RIC2;Q8HUZ4;Q8HUY4;D3J8E7;Q33539;Q8HUZ7;Q8HUY8;Q8MAK6;D2CN03;Q9XQM5;A5Y0S8;D6C5Z0;Q42903;Q8HDA1;Q9TLI7;A5X4I3;A5X4L3;E0DA51;Q8MAK2;Q8MCX9;Q05554;P04717;A5BTM9;Q8MCY0;O47274;O03615;Q8MAT5;Q36650;Q71N78;Q4VI97;B8PRP3;D1KWX9;O47275;O47068;O47273;Q9MS05;O78309;Q4VI95;A4F4H5;C0J9S0;C7AQR7;C7AQU0;B3SHH2;O98760;Q32924;Q3T5L5;Q4VIC2;B2Y4T2;Q39972;Q5SCK9;B7VFB6;Q29S37;Q32555;O03616;…	4913	192	CID		41.11	0.216582		5	47	47	1	1275.7	-22.1692	12/97	pps_pisum_IE_trypsin_rep3.mgf
	Low	DNGLLLHIHR	B8YGX4;C7AQS9;Q9TI22;Q33550;Q29VE5;C7AQU8;Q9GEB9;P36484;P36489;Q33245;Q32800;Q6RIC2;Q9TJY5;Q8MAK5;Q9MV92;Q32816;Q4KUE0;O98553;B6GUY1;Q9GD60;Q33531;Q8HUZ4;Q8HUY4;A6XHX2;D3J8E7;D8V9G2;P94043;Q36667;Q8SKV4;Q33514;Q9GD57;Q9TKH0;C8YPK4;Q33527;Q32443;A8DPF8;Q33496;Q33268;Q33539;Q8HUZ7;Q36683;Q8SKV6;Q8HUY8;Q8HU48;A8DPF0;B6GUR0;P93987;O63147;Q33620;Q8MAK6;P94067;P94054;Q33440;Q9TI88;D2CN03;Q9XQM5;Q33579;…	20168	469	CID		38.66	0.499426		9	48		1	1187.62	-39.2477	5/97	pps_pisum_IE_trypsin_rep3.mgf
	Low	AVYEcLR	B8YGX4;Q71N62;C7AQS9;O98435;Q33550;Q29VE5;C7AQU8;Q9GEB9;P36484;P36489;Q33245;Q8MAK5;Q9MV92;Q32816;Q4KUE0;O63121;O98553;P94108;B6GUY1;Q9GD60;Q33531;Q8HUZ4;Q8HUY4;A6XHX2;D3J8E7;D8V9G2;P94043;Q36667;Q8SKV4;P94086;Q33514;P93976;Q9GD57;C8YPK4;Q33527;Q32443;A8DPF8;Q33496;Q33539;O20266;Q36683;Q8SKV6;Q8HUY8;Q8HU48;A8DPF0;B6GUR0;P93987;O63147;Q33620;Q8MAK6;P94067;P94054;Q33440;Q9TI88;D2CN03;Q9XQM5;A0ZQY2;…	21453	462	CID	C5(Carbamidomethyl)	34.96	0.837587	0	1	47	40	1	910.423	-24.5548	6/51	pps_pisum_IE_trypsin_rep3.mgf
	Low	NHGMHFR	Q9TI22;Q33550;C7AQU8;Q9GEB9;P36484;P36489;Q33245;Q32800;Q6RIC2;Q9TJY5;Q8MAK5;Q9MV92;Q32816;Q95CD5;O63121;O98553;B6GUY1;Q9GD60;Q33531;Q8HUZ4;Q8HUY4;A6XHX2;D3J8E7;D8V9G2;Q8SKV4;P94086;Q33514;P93976;C8YPK4;Q33527;Q32443;A8DPF8;Q33496;Q33268;O03607;Q33539;O20266;Q36683;Q8SKV6;Q8HUY8;Q8HU48;A8DPF0;B6GUR0;P93987;O63147;Q33620;P94067;P94054;Q33440;Q9TI88;D2CN03;Q9XQM5;Q33579;A0ZQY2;D8V9A9;D8V9C3;P92468;…	14981	348	CID		30.3	1.6905	0	1	45	29	1	898.396	-15.6293	5/68	pps_pisum_IE_trypsin_rep3.mgf
	Low	DRFLFcAEAIYK	Q6PSM7;C7AQS9;Q9TI22;Q29VE5;Q33245;Q6RIC2;Q32816;A6XHX2;D3J8E7;C8YPK4;Q33539;Q8HUZ7;Q36683;A8DPF0;B6GUR0;Q33620;Q8MAK6;Q9XQM5;A0ZQY2;Q7YKW5;A5Y0S8;D6C5Z0;B7P0F0;Q36637;A0PDA4;Q32224;Q8HT77;A5X4I3;Q33323;A5X4L3;Q8MAK2;Q8MCX9;Q95E64;Q05554;P28392;P04717;P36487;Q05993;Q8MCY0;O98994;Q9MTF6;O47274;Q36650;A0PDB4;B3THH2;B8PRP3;D1KWX9;Q9BA14;O20211;O20274;O47275;O47273;O78309;A1XM40;A5X4B5;A5X4C4;C7AQR7;…	5509	180	CID	C6(Carbamidomethyl)	28.47	3.62139		4	47	43	1	1532.69	-41.7405	7/126	pps_pisum_IE_trypsin_rep3.mgf
	Low	LEGEREITLGFVDLLR	C7AQS9;C7AQU8;Q33245;Q6RIC2;Q8HUZ4;Q8HUY4;D3J8E7;Q33539;Q8HUZ7;Q8HUY8;Q8MAK6;D2CN03;Q9XQM5;A5Y0S8;D6C5Z0;Q42903;Q8HDA1;A5X4I3;A5X4L3;E0DA51;Q8MAK2;Q8MCX9;Q05554;P04717;A5BTM9;Q8MCY0;O47274;O03615;Q8MAT5;Q36650;Q71N78;Q4VI97;B8PRP3;D1KWX9;O47275;O47068;O47273;Q9MS05;O78309;Q4VI95;A4F4H5;C0J9S0;C7AQU0;B3SHH2;O98760;Q32924;Q3T5L5;Q4VIC2;B2Y4T2;Q39972;Q5SCK9;B7VFB6;Q29S37;Q32555;O03616;Q33198;Q9XQL8;…	4879	182	CID		22.12	19.4645		7	47	37	1	1859.96	-33.6788	9/167	pps_pisum_IE_trypsin_rep3.mgf
	Low	GHYLNATAGTcEEMIKR	Q33550;Q29VE5;P36484;P36489;Q33245;Q6RIC2;Q9TJY5;Q32816;Q4KUE0;O98553;P94108;B6GUY1;Q8HUZ4;Q8HUY4;A6XHX2;P94043;Q36667;Q9GD57;Q33527;Q32443;A8DPF8;Q33268;Q8HUZ7;Q36683;Q8HUY8;Q8HU48;B6GUR0;Q8MAK6;P94067;Q9TI88;D2CN03;Q9XQM5;Q33579;A0ZQY2;D8V9A9;D8V9C3;P94039;A5Y0S8;O63185;Q9TI00;Q8HDA1;P94041;P94046;P92469;Q8WKU6;B7P0F0;Q36637;Q37357;P93986;Q9GDQ2;Q8HT77;Q33323;A5X4L3;Q6LA00;E5KUU8;Q8HUY5;Q39288;…	7088	231	CID	C11(Carbamidomethyl)	19.96	26.613		9	47	38	1	1950.87	-22.6772	11/168	pps_pisum_IE_trypsin_rep3.mgf
	Low	ALRLEDLR	B8YGX4;Q6PSM7;Q71N62;C7AQS9;Q9TI22;Q33550;Q29VE5;C7AQU8;Q9GEB9;P36484;P36489;Q33245;Q32800;Q6RIC2;Q9TJY5;Q8MAK5;Q9MV92;Q32816;Q4KUE0;O63121;O98553;B6GUY1;Q8HUZ4;Q8HUY4;A6XHX2;D3J8E7;D8V9G2;Q36667;Q8SKV4;P94086;Q33514;P93976;Q9GD57;C8YPK4;Q33527;Q32443;A8DPF8;Q33496;Q33268;O03607;Q33539;Q8HUZ7;O20266;Q36683;Q8HUY8;Q8HU48;A8DPF0;P93987;O63147;Q8MAK6;P94067;P94054;Q33440;Q9TI88;D2CN03;Q9XQM5;A0ZQY2;…	22872	455	CID		17.59	57.5728		8	48	32	1	985.546	-33.7288	5/70	pps_pisum_IE_trypsin_rep3.mgf
Q4KUE0	38.7	13	13	460	50.9357	6.53662	268.953	Ribulose-1,5-bisphosphate carboxylase/oxygenase large subunit (Fragment) OS=Lunania sp. Alford 69 GN=rbcL PE=3 SV=1 - [Q4KUE0_9ROSI]
	Confidence Icon	Sequence	Protein Accessions	# Proteins	# Protein Groups	Activation Type	Modifications	IonScore	Exp Value	Δ Score	Rank	Identity High	Homology Threshold	Charge	m/z [Da]	ΔM [ppm]	Ions Matched	Spectrum File
	High	VTPQPGVPPEEAGAAVAAESSTGTWTTVWTDGLTSLDR	Q71N62;C7AQS9;Q9TI22;Q33550;C7AQU8;P36484;P36489;Q33245;Q32800;Q6RIC2;Q9TJY5;Q9MV92;Q32816;Q4KUE0;Q95CD5;O98553;B6GUY1;Q9GD60;Q33531;Q8HUZ4;Q8HUY4;A6XHX2;D3J8E7;D8V9G2;P94043;Q36667;Q8SKV4;P94086;Q33514;P93976;Q9GD57;C8YPK4;Q32443;Q33496;Q33268;O03607;Q33539;Q8HUZ7;Q36683;Q8SKV6;Q8HUY8;Q8HU48;A8DPF0;B6GUR0;P93987;Q33620;P94067;P94054;Q9TI88;D2CN03;Q9XQM5;A0ZQY2;D8V9A9;D8V9C3;P92468;P94039;P94042;…	13123	330	CID		107.85	4.52073e-08		5	47		1	3854.67	-53.3409	17/435	pps_pisum_IE_trypsin_rep3.mgf
	High	TFQGPPHGIQVER	Q6PSM7;Q71N62;C7AQS9;Q9TI22;Q33550;Q29VE5;C7AQU8;Q9GEB9;Q33245;Q32800;Q6RIC2;Q9TJY5;Q8MAK5;Q9MV92;Q4KUE0;O63121;P94108;B6GUY1;Q9GD60;Q33531;Q8HUZ4;Q8HUY4;A6XHX2;D3J8E7;D8V9G2;P94043;Q36667;Q8SKV4;P94086;Q33514;P93976;Q9GD57;Q9TKH0;C8YPK4;Q33527;A8DPF8;Q33496;Q33268;Q8HUZ7;O20266;Q36683;Q8SKV6;Q8HUY8;Q8HU48;A8DPF0;B6GUR0;O63147;Q8MAK6;P94067;P94054;Q33440;Q9TI88;D2CN03;Q9XQM5;Q33579;A0ZQY2;D8V9A9;…	19129	435	CID		97.01	7.85689e-07		5	48		1	1465.73	-16.6619	11/139	pps_pisum_IE_trypsin_rep3.mgf
	High	VALEAcVKAR	P36484;P36489;Q33245;Q32800;Q6RIC2;Q9TJY5;Q8MAK5;Q9MV92;Q32816;Q4KUE0;Q95CD5;O63121;O98553;P94108;B6GUY1;Q9GD60;Q33531;Q8HUZ4;Q8HUY4;A6XHX2;D3J8E7;D8V9G2;P94043;Q36667;Q8SKV4;P94086;Q33514;P93976;Q9GD57;Q9TKH0;C8YPK4;Q33527;Q32443;A8DPF8;Q33496;Q33268;O03607;Q33539;Q8HUZ7;O20266;Q36683;Q8SKV6;Q8HUY8;Q8HU48;A8DPF0;B6GUR0;P93987;O63147;Q33620;Q8MAK6;P94067;P94054;Q33440;Q9TI88;D2CN03;Q9XQM5;Q33579;…	1195	80	CID	C6(Carbamidomethyl)	74.64	0.000111108		4	48		1	1116.55	-59.9239	8/82	pps_pisum_IE_trypsin_rep3.mgf
	High	YGRPLLGcTIKPK	B8YGX4;Q6PSM7;Q71N62;C7AQS9;Q9TI22;O98435;Q33550;Q29VE5;C7AQU8;Q9GEB9;P36484;P36489;Q33245;Q32800;Q6RIC2;Q8MAK5;Q9MV92;Q32816;Q4KUE0;O63121;O98553;P94108;B6GUY1;Q9GD60;Q33531;Q8HUZ4;Q8HUY4;A6XHX2;D3J8E7;D8V9G2;P94043;Q36667;Q8SKV4;P94086;Q33514;Q9GD57;Q9TKH0;C8YPK4;Q32443;A8DPF8;Q33496;Q33268;O03607;Q33539;Q8HUZ7;O20266;Q8SKV6;Q8HUY8;Q8HU48;A8DPF0;B6GUR0;O63147;Q33620;Q8MAK6;P94067;P94054;Q33440;…	22107	460	CID	C8(Carbamidomethyl)	70.92	0.000326325		4	49		1	1502.79	-37.8929	10/120	pps_pisum_IE_trypsin_rep3.mgf
	High	GGLDFTKDDENVNSQPFMR	B8YGX4;Q6PSM7;Q71N62;C7AQS9;Q9TI22;O98435;Q33550;Q29VE5;C7AQU8;Q9GEB9;P36484;P36489;Q33245;Q32800;Q9TJY5;Q8MAK5;Q32816;Q4KUE0;O63121;O98553;B6GUY1;Q9GD60;Q33531;Q8HUZ4;Q8HUY4;A6XHX2;D3J8E7;D8V9G2;P94043;Q36667;Q8SKV4;P94086;P93976;Q9GD57;C8YPK4;Q33527;Q32443;A8DPF8;Q33496;O03607;Q33539;Q8HUZ7;O20266;Q36683;Q8SKV6;Q8HUY8;Q8HU48;A8DPF0;B6GUR0;P93987;O63147;Q33620;Q8MAK6;P94067;P94054;Q33440;Q9TI88;…	22231	469	CID		69.65	0.00026709		2	46		1	2169.88	-51.2961	11/193	pps_pisum_IE_trypsin_rep3.mgf
	High	EIKFEFPAMDTL	Q4KUE0;Q8HUZ4;C8YPK4;P04717;O98994;O03615;D1KWX9;Q3T5L5;Q646K6;Q4KUD6;O03616;O03647;A4V8H9;O03612;O03648;Q3T5L7;Q8HUX6;O03622;O98756;Q9TID6;Q7YKH2;Q95F08;Q71N79;O98999;O20363;Q9GG54;O03643;Q9GGI0;Q9TID5;O20310;O03653;Q8SLK3;P92351;Q71N77	776	34	CID		63.45	0.000851635	0	2	45		1	1440.66	-35.3389	8/118	pps_pisum_IE_trypsin_rep3.mgf
	High	WSPELAAAcEVWK	O98435;Q33550;Q29VE5;P36489;Q33245;Q6RIC2;Q9TJY5;Q9MV92;Q32816;Q4KUE0;Q95CD5;O63121;O98553;P94108;Q8HUZ4;Q8HUY4;A6XHX2;D3J8E7;P94043;Q36667;P94086;Q33514;P93976;C8YPK4;Q33527;Q32443;A8DPF8;Q33268;Q33539;Q8HUZ7;O20266;Q36683;Q8SKV6;Q8HUY8;Q8HU48;A8DPF0;P93987;O63147;Q33620;P94067;P94054;Q33440;Q9TI88;D2CN03;Q9XQM5;Q33579;D8V9A9;P92468;P94039;Q7YKW5;A5Y0S8;D6C5Z0;Q42903;O63185;Q9TI00;P94041;P94046;…	7073	249	CID	C9(Carbamidomethyl)	61.24	0.0014683		3	45		1	1546.66	-48.2712	10/115	pps_pisum_IE_trypsin_rep3.mgf
	High	DTDILAAFR	Q6PSM7;C7AQS9;Q9TI22;O98435;Q33550;Q29VE5;C7AQU8;P36484;P36489;Q33245;Q32800;Q6RIC2;Q9TJY5;Q8MAK5;Q9MV92;Q32816;Q4KUE0;Q95CD5;O63121;P94108;B6GUY1;Q9GD60;Q33531;Q8HUZ4;A6XHX2;D3J8E7;P94043;Q36667;P94086;Q33514;P93976;Q9GD57;Q9TKH0;C8YPK4;Q33527;A8DPF8;Q33496;Q33268;O03607;Q8HUZ7;O20266;Q36683;Q8SKV6;Q8HUY8;A8DPF0;B6GUR0;P93987;O63147;Q33620;P94067;P94054;Q33440;Q9TI88;D2CN03;Q9XQM5;Q33579;A0ZQY2;…	17751	407	CID		57.04	0.00657362	0	1	48		1	1021.5	-32.1501	8/74	pps_pisum_IE_trypsin_rep3.mgf
	Low	AQSETGEIKGHYLNATAGTcEEMIKR	Q4KUE0;Q8HUY4;P94067;A0ZQY2;P94041;Q646K6;Q6USP0;Q9GEN1	133	8	CID	C20(Carbamidomethyl)	40.55	0.233958		2	47		1	2894.26	-40.7009	13/290	pps_pisum_IE_trypsin_rep3.mgf
	Low	DNGLLLHIHR	B8YGX4;C7AQS9;Q9TI22;Q33550;Q29VE5;C7AQU8;Q9GEB9;P36484;P36489;Q33245;Q32800;Q6RIC2;Q9TJY5;Q8MAK5;Q9MV92;Q32816;Q4KUE0;O98553;B6GUY1;Q9GD60;Q33531;Q8HUZ4;Q8HUY4;A6XHX2;D3J8E7;D8V9G2;P94043;Q36667;Q8SKV4;Q33514;Q9GD57;Q9TKH0;C8YPK4;Q33527;Q32443;A8DPF8;Q33496;Q33268;Q33539;Q8HUZ7;Q36683;Q8SKV6;Q8HUY8;Q8HU48;A8DPF0;B6GUR0;P93987;O63147;Q33620;Q8MAK6;P94067;P94054;Q33440;Q9TI88;D2CN03;Q9XQM5;Q33579;…	20168	469	CID		38.66	0.499426		9	48		1	1187.62	-39.2477	5/97	pps_pisum_IE_trypsin_rep3.mgf
	Low	AVYEcLR	B8YGX4;Q71N62;C7AQS9;O98435;Q33550;Q29VE5;C7AQU8;Q9GEB9;P36484;P36489;Q33245;Q8MAK5;Q9MV92;Q32816;Q4KUE0;O63121;O98553;P94108;B6GUY1;Q9GD60;Q33531;Q8HUZ4;Q8HUY4;A6XHX2;D3J8E7;D8V9G2;P94043;Q36667;Q8SKV4;P94086;Q33514;P93976;Q9GD57;C8YPK4;Q33527;Q32443;A8DPF8;Q33496;Q33539;O20266;Q36683;Q8SKV6;Q8HUY8;Q8HU48;A8DPF0;B6GUR0;P93987;O63147;Q33620;Q8MAK6;P94067;P94054;Q33440;Q9TI88;D2CN03;Q9XQM5;A0ZQY2;…	21453	462	CID	C5(Carbamidomethyl)	34.96	0.837587	0	1	47	40	1	910.423	-24.5548	6/51	pps_pisum_IE_trypsin_rep3.mgf
	Low	GHYLNATAGTcEEMIKR	Q33550;Q29VE5;P36484;P36489;Q33245;Q6RIC2;Q9TJY5;Q32816;Q4KUE0;O98553;P94108;B6GUY1;Q8HUZ4;Q8HUY4;A6XHX2;P94043;Q36667;Q9GD57;Q33527;Q32443;A8DPF8;Q33268;Q8HUZ7;Q36683;Q8HUY8;Q8HU48;B6GUR0;Q8MAK6;P94067;Q9TI88;D2CN03;Q9XQM5;Q33579;A0ZQY2;D8V9A9;D8V9C3;P94039;A5Y0S8;O63185;Q9TI00;Q8HDA1;P94041;P94046;P92469;Q8WKU6;B7P0F0;Q36637;Q37357;P93986;Q9GDQ2;Q8HT77;Q33323;A5X4L3;Q6LA00;E5KUU8;Q8HUY5;Q39288;…	7088	231	CID	C11(Carbamidomethyl)	19.96	26.613		9	47	38	1	1950.87	-22.6772	11/168	pps_pisum_IE_trypsin_rep3.mgf
	Low	ALRLEDLR	B8YGX4;Q6PSM7;Q71N62;C7AQS9;Q9TI22;Q33550;Q29VE5;C7AQU8;Q9GEB9;P36484;P36489;Q33245;Q32800;Q6RIC2;Q9TJY5;Q8MAK5;Q9MV92;Q32816;Q4KUE0;O63121;O98553;B6GUY1;Q8HUZ4;Q8HUY4;A6XHX2;D3J8E7;D8V9G2;Q36667;Q8SKV4;P94086;Q33514;P93976;Q9GD57;C8YPK4;Q33527;Q32443;A8DPF8;Q33496;Q33268;O03607;Q33539;Q8HUZ7;O20266;Q36683;Q8HUY8;Q8HU48;A8DPF0;P93987;O63147;Q8MAK6;P94067;P94054;Q33440;Q9TI88;D2CN03;Q9XQM5;A0ZQY2;…	22872	455	CID		17.59	57.5728		8	48	32	1	985.546	-33.7288	5/70	pps_pisum_IE_trypsin_rep3.mgf
Q8HUZ4	44.23	16	16	468	51.9143	6.80029	268.192	Ribulose-1,5-bisphosphate carboxylase large subunit (Fragment) OS=Gironniera subaequalis GN=rbcL PE=3 SV=1 - [Q8HUZ4_9ROSA]
	Confidence Icon	Sequence	Protein Accessions	# Proteins	# Protein Groups	Activation Type	Modifications	IonScore	Exp Value	Δ Score	Rank	Identity High	Homology Threshold	Charge	m/z [Da]	ΔM [ppm]	Ions Matched	Spectrum File
	High	VTPQPGVPPEEAGAAVAAESSTGTWTTVWTDGLTSLDR	Q71N62;C7AQS9;Q9TI22;Q33550;C7AQU8;P36484;P36489;Q33245;Q32800;Q6RIC2;Q9TJY5;Q9MV92;Q32816;Q4KUE0;Q95CD5;O98553;B6GUY1;Q9GD60;Q33531;Q8HUZ4;Q8HUY4;A6XHX2;D3J8E7;D8V9G2;P94043;Q36667;Q8SKV4;P94086;Q33514;P93976;Q9GD57;C8YPK4;Q32443;Q33496;Q33268;O03607;Q33539;Q8HUZ7;Q36683;Q8SKV6;Q8HUY8;Q8HU48;A8DPF0;B6GUR0;P93987;Q33620;P94067;P94054;Q9TI88;D2CN03;Q9XQM5;A0ZQY2;D8V9A9;D8V9C3;P92468;P94039;P94042;…	13123	330	CID		107.85	4.52073e-08		5	47		1	3854.67	-53.3409	17/435	pps_pisum_IE_trypsin_rep3.mgf
	High	TFQGPPHGIQVER	Q6PSM7;Q71N62;C7AQS9;Q9TI22;Q33550;Q29VE5;C7AQU8;Q9GEB9;Q33245;Q32800;Q6RIC2;Q9TJY5;Q8MAK5;Q9MV92;Q4KUE0;O63121;P94108;B6GUY1;Q9GD60;Q33531;Q8HUZ4;Q8HUY4;A6XHX2;D3J8E7;D8V9G2;P94043;Q36667;Q8SKV4;P94086;Q33514;P93976;Q9GD57;Q9TKH0;C8YPK4;Q33527;A8DPF8;Q33496;Q33268;Q8HUZ7;O20266;Q36683;Q8SKV6;Q8HUY8;Q8HU48;A8DPF0;B6GUR0;O63147;Q8MAK6;P94067;P94054;Q33440;Q9TI88;D2CN03;Q9XQM5;Q33579;A0ZQY2;D8V9A9;…	19129	435	CID		97.01	7.85689e-07		5	48		1	1465.73	-16.6619	11/139	pps_pisum_IE_trypsin_rep3.mgf
	High	VALEAcVKAR	P36484;P36489;Q33245;Q32800;Q6RIC2;Q9TJY5;Q8MAK5;Q9MV92;Q32816;Q4KUE0;Q95CD5;O63121;O98553;P94108;B6GUY1;Q9GD60;Q33531;Q8HUZ4;Q8HUY4;A6XHX2;D3J8E7;D8V9G2;P94043;Q36667;Q8SKV4;P94086;Q33514;P93976;Q9GD57;Q9TKH0;C8YPK4;Q33527;Q32443;A8DPF8;Q33496;Q33268;O03607;Q33539;Q8HUZ7;O20266;Q36683;Q8SKV6;Q8HUY8;Q8HU48;A8DPF0;B6GUR0;P93987;O63147;Q33620;Q8MAK6;P94067;P94054;Q33440;Q9TI88;D2CN03;Q9XQM5;Q33579;…	1195	80	CID	C6(Carbamidomethyl)	74.64	0.000111108		4	48		1	1116.55	-59.9239	8/82	pps_pisum_IE_trypsin_rep3.mgf
	High	YGRPLLGcTIKPK	B8YGX4;Q6PSM7;Q71N62;C7AQS9;Q9TI22;O98435;Q33550;Q29VE5;C7AQU8;Q9GEB9;P36484;P36489;Q33245;Q32800;Q6RIC2;Q8MAK5;Q9MV92;Q32816;Q4KUE0;O63121;O98553;P94108;B6GUY1;Q9GD60;Q33531;Q8HUZ4;Q8HUY4;A6XHX2;D3J8E7;D8V9G2;P94043;Q36667;Q8SKV4;P94086;Q33514;Q9GD57;Q9TKH0;C8YPK4;Q32443;A8DPF8;Q33496;Q33268;O03607;Q33539;Q8HUZ7;O20266;Q8SKV6;Q8HUY8;Q8HU48;A8DPF0;B6GUR0;O63147;Q33620;Q8MAK6;P94067;P94054;Q33440;…	22107	460	CID	C8(Carbamidomethyl)	70.92	0.000326325		4	49		1	1502.79	-37.8929	10/120	pps_pisum_IE_trypsin_rep3.mgf
	High	GGLDFTKDDENVNSQPFMR	B8YGX4;Q6PSM7;Q71N62;C7AQS9;Q9TI22;O98435;Q33550;Q29VE5;C7AQU8;Q9GEB9;P36484;P36489;Q33245;Q32800;Q9TJY5;Q8MAK5;Q32816;Q4KUE0;O63121;O98553;B6GUY1;Q9GD60;Q33531;Q8HUZ4;Q8HUY4;A6XHX2;D3J8E7;D8V9G2;P94043;Q36667;Q8SKV4;P94086;P93976;Q9GD57;C8YPK4;Q33527;Q32443;A8DPF8;Q33496;O03607;Q33539;Q8HUZ7;O20266;Q36683;Q8SKV6;Q8HUY8;Q8HU48;A8DPF0;B6GUR0;P93987;O63147;Q33620;Q8MAK6;P94067;P94054;Q33440;Q9TI88;…	22231	469	CID		69.65	0.00026709		2	46		1	2169.88	-51.2961	11/193	pps_pisum_IE_trypsin_rep3.mgf
	High	EIKFEFPAMDTL	Q4KUE0;Q8HUZ4;C8YPK4;P04717;O98994;O03615;D1KWX9;Q3T5L5;Q646K6;Q4KUD6;O03616;O03647;A4V8H9;O03612;O03648;Q3T5L7;Q8HUX6;O03622;O98756;Q9TID6;Q7YKH2;Q95F08;Q71N79;O98999;O20363;Q9GG54;O03643;Q9GGI0;Q9TID5;O20310;O03653;Q8SLK3;P92351;Q71N77	776	34	CID		63.45	0.000851635	0	2	45		1	1440.66	-35.3389	8/118	pps_pisum_IE_trypsin_rep3.mgf
	High	WSPELAAAcEVWK	O98435;Q33550;Q29VE5;P36489;Q33245;Q6RIC2;Q9TJY5;Q9MV92;Q32816;Q4KUE0;Q95CD5;O63121;O98553;P94108;Q8HUZ4;Q8HUY4;A6XHX2;D3J8E7;P94043;Q36667;P94086;Q33514;P93976;C8YPK4;Q33527;Q32443;A8DPF8;Q33268;Q33539;Q8HUZ7;O20266;Q36683;Q8SKV6;Q8HUY8;Q8HU48;A8DPF0;P93987;O63147;Q33620;P94067;P94054;Q33440;Q9TI88;D2CN03;Q9XQM5;Q33579;D8V9A9;P92468;P94039;Q7YKW5;A5Y0S8;D6C5Z0;Q42903;O63185;Q9TI00;P94041;P94046;…	7073	249	CID	C9(Carbamidomethyl)	61.24	0.0014683		3	45		1	1546.66	-48.2712	10/115	pps_pisum_IE_trypsin_rep3.mgf
	High	DTDILAAFR	Q6PSM7;C7AQS9;Q9TI22;O98435;Q33550;Q29VE5;C7AQU8;P36484;P36489;Q33245;Q32800;Q6RIC2;Q9TJY5;Q8MAK5;Q9MV92;Q32816;Q4KUE0;Q95CD5;O63121;P94108;B6GUY1;Q9GD60;Q33531;Q8HUZ4;A6XHX2;D3J8E7;P94043;Q36667;P94086;Q33514;P93976;Q9GD57;Q9TKH0;C8YPK4;Q33527;A8DPF8;Q33496;Q33268;O03607;Q8HUZ7;O20266;Q36683;Q8SKV6;Q8HUY8;A8DPF0;B6GUR0;P93987;O63147;Q33620;P94067;P94054;Q33440;Q9TI88;D2CN03;Q9XQM5;Q33579;A0ZQY2;…	17751	407	CID		57.04	0.00657362	0	1	48		1	1021.5	-32.1501	8/74	pps_pisum_IE_trypsin_rep3.mgf
	Medium	EITLGFVDLLR	C7AQS9;C7AQU8;Q33245;Q6RIC2;Q8HUZ4;Q8HUY4;D3J8E7;Q33539;Q8HUZ7;Q8HUY8;Q8MAK6;D2CN03;Q9XQM5;A5Y0S8;D6C5Z0;Q42903;Q8HDA1;Q9TLI7;A5X4I3;A5X4L3;E0DA51;Q8MAK2;Q8MCX9;Q05554;P04717;A5BTM9;Q8MCY0;O47274;O03615;Q8MAT5;Q36650;Q71N78;Q4VI97;B8PRP3;D1KWX9;O47275;O47068;O47273;Q9MS05;O78309;Q4VI95;A4F4H5;C0J9S0;C7AQR7;C7AQU0;B3SHH2;O98760;Q32924;Q3T5L5;Q4VIC2;B2Y4T2;Q39972;Q5SCK9;B7VFB6;Q29S37;Q32555;O03616;…	4913	192	CID		41.11	0.216582		5	47	47	1	1275.7	-22.1692	12/97	pps_pisum_IE_trypsin_rep3.mgf
	Low	DNGLLLHIHR	B8YGX4;C7AQS9;Q9TI22;Q33550;Q29VE5;C7AQU8;Q9GEB9;P36484;P36489;Q33245;Q32800;Q6RIC2;Q9TJY5;Q8MAK5;Q9MV92;Q32816;Q4KUE0;O98553;B6GUY1;Q9GD60;Q33531;Q8HUZ4;Q8HUY4;A6XHX2;D3J8E7;D8V9G2;P94043;Q36667;Q8SKV4;Q33514;Q9GD57;Q9TKH0;C8YPK4;Q33527;Q32443;A8DPF8;Q33496;Q33268;Q33539;Q8HUZ7;Q36683;Q8SKV6;Q8HUY8;Q8HU48;A8DPF0;B6GUR0;P93987;O63147;Q33620;Q8MAK6;P94067;P94054;Q33440;Q9TI88;D2CN03;Q9XQM5;Q33579;…	20168	469	CID		38.66	0.499426		9	48		1	1187.62	-39.2477	5/97	pps_pisum_IE_trypsin_rep3.mgf
	Low	LSGGDHIHAGTVVGK	Q9GEB9;Q33245;Q32816;O63121;O98553;Q8HUZ4;Q8HUY4;D8V9G2;Q33539;Q8HUZ7;Q8HUY8;Q8HU48;P94067;D8V9C3;D6C5Z0;O63185;Q49M33;Q33323;Q8HUY5;Q8MAK2;Q3MKL9;P04717;A5BTM9;Q9MSR5;Q8MG83;Q8MAT5;Q36650;Q85XM1;Q4VI97;Q9BB40;Q4VI95;A5X4B5;A5X4C4;O98760;Q6JXN8;Q4VIC2;Q1AE41;Q09W32;Q33198;Q95668;Q09W22;A4V8H9;A5PF92;Q9GE59;Q4VIC1;Q4VI79;A5H767;Q4VI80;A0PDI3;Q8MAN3;Q8HTE8;Q710L6;B2CS02;O98359;Q6JXV8;A8JY23;Q9GEE4;…	3408	88	CID		38.3	0.412087		4	47		1	1447.73	-22.3936	8/134	pps_pisum_IE_trypsin_rep3.mgf
	Low	AVYEcLR	B8YGX4;Q71N62;C7AQS9;O98435;Q33550;Q29VE5;C7AQU8;Q9GEB9;P36484;P36489;Q33245;Q8MAK5;Q9MV92;Q32816;Q4KUE0;O63121;O98553;P94108;B6GUY1;Q9GD60;Q33531;Q8HUZ4;Q8HUY4;A6XHX2;D3J8E7;D8V9G2;P94043;Q36667;Q8SKV4;P94086;Q33514;P93976;Q9GD57;C8YPK4;Q33527;Q32443;A8DPF8;Q33496;Q33539;O20266;Q36683;Q8SKV6;Q8HUY8;Q8HU48;A8DPF0;B6GUR0;P93987;O63147;Q33620;Q8MAK6;P94067;P94054;Q33440;Q9TI88;D2CN03;Q9XQM5;A0ZQY2;…	21453	462	CID	C5(Carbamidomethyl)	34.96	0.837587	0	1	47	40	1	910.423	-24.5548	6/51	pps_pisum_IE_trypsin_rep3.mgf
	Low	NHGMHFR	Q9TI22;Q33550;C7AQU8;Q9GEB9;P36484;P36489;Q33245;Q32800;Q6RIC2;Q9TJY5;Q8MAK5;Q9MV92;Q32816;Q95CD5;O63121;O98553;B6GUY1;Q9GD60;Q33531;Q8HUZ4;Q8HUY4;A6XHX2;D3J8E7;D8V9G2;Q8SKV4;P94086;Q33514;P93976;C8YPK4;Q33527;Q32443;A8DPF8;Q33496;Q33268;O03607;Q33539;O20266;Q36683;Q8SKV6;Q8HUY8;Q8HU48;A8DPF0;B6GUR0;P93987;O63147;Q33620;P94067;P94054;Q33440;Q9TI88;D2CN03;Q9XQM5;Q33579;A0ZQY2;D8V9A9;D8V9C3;P92468;…	14981	348	CID		30.3	1.6905	0	1	45	29	1	898.396	-15.6293	5/68	pps_pisum_IE_trypsin_rep3.mgf
	Low	LEGEREITLGFVDLLR	C7AQS9;C7AQU8;Q33245;Q6RIC2;Q8HUZ4;Q8HUY4;D3J8E7;Q33539;Q8HUZ7;Q8HUY8;Q8MAK6;D2CN03;Q9XQM5;A5Y0S8;D6C5Z0;Q42903;Q8HDA1;A5X4I3;A5X4L3;E0DA51;Q8MAK2;Q8MCX9;Q05554;P04717;A5BTM9;Q8MCY0;O47274;O03615;Q8MAT5;Q36650;Q71N78;Q4VI97;B8PRP3;D1KWX9;O47275;O47068;O47273;Q9MS05;O78309;Q4VI95;A4F4H5;C0J9S0;C7AQU0;B3SHH2;O98760;Q32924;Q3T5L5;Q4VIC2;B2Y4T2;Q39972;Q5SCK9;B7VFB6;Q29S37;Q32555;O03616;Q33198;Q9XQL8;…	4879	182	CID		22.12	19.4645		7	47	37	1	1859.96	-33.6788	9/167	pps_pisum_IE_trypsin_rep3.mgf
	Low	GHYLNATAGTcEEMIKR	Q33550;Q29VE5;P36484;P36489;Q33245;Q6RIC2;Q9TJY5;Q32816;Q4KUE0;O98553;P94108;B6GUY1;Q8HUZ4;Q8HUY4;A6XHX2;P94043;Q36667;Q9GD57;Q33527;Q32443;A8DPF8;Q33268;Q8HUZ7;Q36683;Q8HUY8;Q8HU48;B6GUR0;Q8MAK6;P94067;Q9TI88;D2CN03;Q9XQM5;Q33579;A0ZQY2;D8V9A9;D8V9C3;P94039;A5Y0S8;O63185;Q9TI00;Q8HDA1;P94041;P94046;P92469;Q8WKU6;B7P0F0;Q36637;Q37357;P93986;Q9GDQ2;Q8HT77;Q33323;A5X4L3;Q6LA00;E5KUU8;Q8HUY5;Q39288;…	7088	231	CID	C11(Carbamidomethyl)	19.96	26.613		9	47	38	1	1950.87	-22.6772	11/168	pps_pisum_IE_trypsin_rep3.mgf
	Low	ALRLEDLR	B8YGX4;Q6PSM7;Q71N62;C7AQS9;Q9TI22;Q33550;Q29VE5;C7AQU8;Q9GEB9;P36484;P36489;Q33245;Q32800;Q6RIC2;Q9TJY5;Q8MAK5;Q9MV92;Q32816;Q4KUE0;O63121;O98553;B6GUY1;Q8HUZ4;Q8HUY4;A6XHX2;D3J8E7;D8V9G2;Q36667;Q8SKV4;P94086;Q33514;P93976;Q9GD57;C8YPK4;Q33527;Q32443;A8DPF8;Q33496;Q33268;O03607;Q33539;Q8HUZ7;O20266;Q36683;Q8HUY8;Q8HU48;A8DPF0;P93987;O63147;Q8MAK6;P94067;P94054;Q33440;Q9TI88;D2CN03;Q9XQM5;A0ZQY2;…	22872	455	CID		17.59	57.5728		8	48	32	1	985.546	-33.7288	5/70	pps_pisum_IE_trypsin_rep3.mgf
D2CN03	41.61	15	15	459	51.0967	6.68311	266.531	Ribulose-1,5-bisphosphate carboxylase/oxygenase large subunit (Fragment) OS=Combretum erythrophyllum GN=rbcL PE=3 SV=1 - [D2CN03_9MYRT]
	Confidence Icon	Sequence	Protein Accessions	# Proteins	# Protein Groups	Activation Type	Modifications	IonScore	Exp Value	Δ Score	Rank	Identity High	Homology Threshold	Charge	m/z [Da]	ΔM [ppm]	Ions Matched	Spectrum File
	High	VTPQPGVPPEEAGAAVAAESSTGTWTTVWTDGLTSLDR	Q71N62;C7AQS9;Q9TI22;Q33550;C7AQU8;P36484;P36489;Q33245;Q32800;Q6RIC2;Q9TJY5;Q9MV92;Q32816;Q4KUE0;Q95CD5;O98553;B6GUY1;Q9GD60;Q33531;Q8HUZ4;Q8HUY4;A6XHX2;D3J8E7;D8V9G2;P94043;Q36667;Q8SKV4;P94086;Q33514;P93976;Q9GD57;C8YPK4;Q32443;Q33496;Q33268;O03607;Q33539;Q8HUZ7;Q36683;Q8SKV6;Q8HUY8;Q8HU48;A8DPF0;B6GUR0;P93987;Q33620;P94067;P94054;Q9TI88;D2CN03;Q9XQM5;A0ZQY2;D8V9A9;D8V9C3;P92468;P94039;P94042;…	13123	330	CID		107.85	4.52073e-08		5	47		1	3854.67	-53.3409	17/435	pps_pisum_IE_trypsin_rep3.mgf
	High	TFQGPPHGIQVER	Q6PSM7;Q71N62;C7AQS9;Q9TI22;Q33550;Q29VE5;C7AQU8;Q9GEB9;Q33245;Q32800;Q6RIC2;Q9TJY5;Q8MAK5;Q9MV92;Q4KUE0;O63121;P94108;B6GUY1;Q9GD60;Q33531;Q8HUZ4;Q8HUY4;A6XHX2;D3J8E7;D8V9G2;P94043;Q36667;Q8SKV4;P94086;Q33514;P93976;Q9GD57;Q9TKH0;C8YPK4;Q33527;A8DPF8;Q33496;Q33268;Q8HUZ7;O20266;Q36683;Q8SKV6;Q8HUY8;Q8HU48;A8DPF0;B6GUR0;O63147;Q8MAK6;P94067;P94054;Q33440;Q9TI88;D2CN03;Q9XQM5;Q33579;A0ZQY2;D8V9A9;…	19129	435	CID		97.01	7.85689e-07		5	48		1	1465.73	-16.6619	11/139	pps_pisum_IE_trypsin_rep3.mgf
	High	VALEAcVKAR	P36484;P36489;Q33245;Q32800;Q6RIC2;Q9TJY5;Q8MAK5;Q9MV92;Q32816;Q4KUE0;Q95CD5;O63121;O98553;P94108;B6GUY1;Q9GD60;Q33531;Q8HUZ4;Q8HUY4;A6XHX2;D3J8E7;D8V9G2;P94043;Q36667;Q8SKV4;P94086;Q33514;P93976;Q9GD57;Q9TKH0;C8YPK4;Q33527;Q32443;A8DPF8;Q33496;Q33268;O03607;Q33539;Q8HUZ7;O20266;Q36683;Q8SKV6;Q8HUY8;Q8HU48;A8DPF0;B6GUR0;P93987;O63147;Q33620;Q8MAK6;P94067;P94054;Q33440;Q9TI88;D2CN03;Q9XQM5;Q33579;…	1195	80	CID	C6(Carbamidomethyl)	74.64	0.000111108		4	48		1	1116.55	-59.9239	8/82	pps_pisum_IE_trypsin_rep3.mgf
	High	YGRPLLGcTIKPK	B8YGX4;Q6PSM7;Q71N62;C7AQS9;Q9TI22;O98435;Q33550;Q29VE5;C7AQU8;Q9GEB9;P36484;P36489;Q33245;Q32800;Q6RIC2;Q8MAK5;Q9MV92;Q32816;Q4KUE0;O63121;O98553;P94108;B6GUY1;Q9GD60;Q33531;Q8HUZ4;Q8HUY4;A6XHX2;D3J8E7;D8V9G2;P94043;Q36667;Q8SKV4;P94086;Q33514;Q9GD57;Q9TKH0;C8YPK4;Q32443;A8DPF8;Q33496;Q33268;O03607;Q33539;Q8HUZ7;O20266;Q8SKV6;Q8HUY8;Q8HU48;A8DPF0;B6GUR0;O63147;Q33620;Q8MAK6;P94067;P94054;Q33440;…	22107	460	CID	C8(Carbamidomethyl)	70.92	0.000326325		4	49		1	1502.79	-37.8929	10/120	pps_pisum_IE_trypsin_rep3.mgf
	High	GGLDFTKDDENVNSQPFMR	B8YGX4;Q6PSM7;Q71N62;C7AQS9;Q9TI22;O98435;Q33550;Q29VE5;C7AQU8;Q9GEB9;P36484;P36489;Q33245;Q32800;Q9TJY5;Q8MAK5;Q32816;Q4KUE0;O63121;O98553;B6GUY1;Q9GD60;Q33531;Q8HUZ4;Q8HUY4;A6XHX2;D3J8E7;D8V9G2;P94043;Q36667;Q8SKV4;P94086;P93976;Q9GD57;C8YPK4;Q33527;Q32443;A8DPF8;Q33496;O03607;Q33539;Q8HUZ7;O20266;Q36683;Q8SKV6;Q8HUY8;Q8HU48;A8DPF0;B6GUR0;P93987;O63147;Q33620;Q8MAK6;P94067;P94054;Q33440;Q9TI88;…	22231	469	CID		69.65	0.00026709		2	46		1	2169.88	-51.2961	11/193	pps_pisum_IE_trypsin_rep3.mgf
	High	LTYYTPDYQTK	O98435;D2CN03;D3XQ20;P04717;Q8MG83;Q85XM1;Q9BB40;Q1AE41;Q6YLQ6;Q33423;Q85XM3;D2CMZ3;E2D4N3;Q9GE59;Q5TM94;Q3T5F0;Q32622;O98359;Q36845;Q7YKH2;A1XNJ5;B2Y4S2;Q9TLH5;O98324;Q537M4;O98354;O20310;Q09RH0;Q32920;Q7YJL9;Q8HQW3;Q95CF9	880	32	CID		61.96	0.00125449		9	45		1	1392.63	-30.86	7/101	pps_pisum_IE_trypsin_rep3.mgf
	High	WSPELAAAcEVWK	O98435;Q33550;Q29VE5;P36489;Q33245;Q6RIC2;Q9TJY5;Q9MV92;Q32816;Q4KUE0;Q95CD5;O63121;O98553;P94108;Q8HUZ4;Q8HUY4;A6XHX2;D3J8E7;P94043;Q36667;P94086;Q33514;P93976;C8YPK4;Q33527;Q32443;A8DPF8;Q33268;Q33539;Q8HUZ7;O20266;Q36683;Q8SKV6;Q8HUY8;Q8HU48;A8DPF0;P93987;O63147;Q33620;P94067;P94054;Q33440;Q9TI88;D2CN03;Q9XQM5;Q33579;D8V9A9;P92468;P94039;Q7YKW5;A5Y0S8;D6C5Z0;Q42903;O63185;Q9TI00;P94041;P94046;…	7073	249	CID	C9(Carbamidomethyl)	61.24	0.0014683		3	45		1	1546.66	-48.2712	10/115	pps_pisum_IE_trypsin_rep3.mgf
	High	DTDILAAFR	Q6PSM7;C7AQS9;Q9TI22;O98435;Q33550;Q29VE5;C7AQU8;P36484;P36489;Q33245;Q32800;Q6RIC2;Q9TJY5;Q8MAK5;Q9MV92;Q32816;Q4KUE0;Q95CD5;O63121;P94108;B6GUY1;Q9GD60;Q33531;Q8HUZ4;A6XHX2;D3J8E7;P94043;Q36667;P94086;Q33514;P93976;Q9GD57;Q9TKH0;C8YPK4;Q33527;A8DPF8;Q33496;Q33268;O03607;Q8HUZ7;O20266;Q36683;Q8SKV6;Q8HUY8;A8DPF0;B6GUR0;P93987;O63147;Q33620;P94067;P94054;Q33440;Q9TI88;D2CN03;Q9XQM5;Q33579;A0ZQY2;…	17751	407	CID		57.04	0.00657362	0	1	48		1	1021.5	-32.1501	8/74	pps_pisum_IE_trypsin_rep3.mgf
	Medium	EITLGFVDLLR	C7AQS9;C7AQU8;Q33245;Q6RIC2;Q8HUZ4;Q8HUY4;D3J8E7;Q33539;Q8HUZ7;Q8HUY8;Q8MAK6;D2CN03;Q9XQM5;A5Y0S8;D6C5Z0;Q42903;Q8HDA1;Q9TLI7;A5X4I3;A5X4L3;E0DA51;Q8MAK2;Q8MCX9;Q05554;P04717;A5BTM9;Q8MCY0;O47274;O03615;Q8MAT5;Q36650;Q71N78;Q4VI97;B8PRP3;D1KWX9;O47275;O47068;O47273;Q9MS05;O78309;Q4VI95;A4F4H5;C0J9S0;C7AQR7;C7AQU0;B3SHH2;O98760;Q32924;Q3T5L5;Q4VIC2;B2Y4T2;Q39972;Q5SCK9;B7VFB6;Q29S37;Q32555;O03616;…	4913	192	CID		41.11	0.216582		5	47	47	1	1275.7	-22.1692	12/97	pps_pisum_IE_trypsin_rep3.mgf
	Low	DNGLLLHIHR	B8YGX4;C7AQS9;Q9TI22;Q33550;Q29VE5;C7AQU8;Q9GEB9;P36484;P36489;Q33245;Q32800;Q6RIC2;Q9TJY5;Q8MAK5;Q9MV92;Q32816;Q4KUE0;O98553;B6GUY1;Q9GD60;Q33531;Q8HUZ4;Q8HUY4;A6XHX2;D3J8E7;D8V9G2;P94043;Q36667;Q8SKV4;Q33514;Q9GD57;Q9TKH0;C8YPK4;Q33527;Q32443;A8DPF8;Q33496;Q33268;Q33539;Q8HUZ7;Q36683;Q8SKV6;Q8HUY8;Q8HU48;A8DPF0;B6GUR0;P93987;O63147;Q33620;Q8MAK6;P94067;P94054;Q33440;Q9TI88;D2CN03;Q9XQM5;Q33579;…	20168	469	CID		38.66	0.499426		9	48		1	1187.62	-39.2477	5/97	pps_pisum_IE_trypsin_rep3.mgf
	Low	AVYEcLR	B8YGX4;Q71N62;C7AQS9;O98435;Q33550;Q29VE5;C7AQU8;Q9GEB9;P36484;P36489;Q33245;Q8MAK5;Q9MV92;Q32816;Q4KUE0;O63121;O98553;P94108;B6GUY1;Q9GD60;Q33531;Q8HUZ4;Q8HUY4;A6XHX2;D3J8E7;D8V9G2;P94043;Q36667;Q8SKV4;P94086;Q33514;P93976;Q9GD57;C8YPK4;Q33527;Q32443;A8DPF8;Q33496;Q33539;O20266;Q36683;Q8SKV6;Q8HUY8;Q8HU48;A8DPF0;B6GUR0;P93987;O63147;Q33620;Q8MAK6;P94067;P94054;Q33440;Q9TI88;D2CN03;Q9XQM5;A0ZQY2;…	21453	462	CID	C5(Carbamidomethyl)	34.96	0.837587	0	1	47	40	1	910.423	-24.5548	6/51	pps_pisum_IE_trypsin_rep3.mgf
	Low	NHGMHFR	Q9TI22;Q33550;C7AQU8;Q9GEB9;P36484;P36489;Q33245;Q32800;Q6RIC2;Q9TJY5;Q8MAK5;Q9MV92;Q32816;Q95CD5;O63121;O98553;B6GUY1;Q9GD60;Q33531;Q8HUZ4;Q8HUY4;A6XHX2;D3J8E7;D8V9G2;Q8SKV4;P94086;Q33514;P93976;C8YPK4;Q33527;Q32443;A8DPF8;Q33496;Q33268;O03607;Q33539;O20266;Q36683;Q8SKV6;Q8HUY8;Q8HU48;A8DPF0;B6GUR0;P93987;O63147;Q33620;P94067;P94054;Q33440;Q9TI88;D2CN03;Q9XQM5;Q33579;A0ZQY2;D8V9A9;D8V9C3;P92468;…	14981	348	CID		30.3	1.6905	0	1	45	29	1	898.396	-15.6293	5/68	pps_pisum_IE_trypsin_rep3.mgf
	Low	LEGEREITLGFVDLLR	C7AQS9;C7AQU8;Q33245;Q6RIC2;Q8HUZ4;Q8HUY4;D3J8E7;Q33539;Q8HUZ7;Q8HUY8;Q8MAK6;D2CN03;Q9XQM5;A5Y0S8;D6C5Z0;Q42903;Q8HDA1;A5X4I3;A5X4L3;E0DA51;Q8MAK2;Q8MCX9;Q05554;P04717;A5BTM9;Q8MCY0;O47274;O03615;Q8MAT5;Q36650;Q71N78;Q4VI97;B8PRP3;D1KWX9;O47275;O47068;O47273;Q9MS05;O78309;Q4VI95;A4F4H5;C0J9S0;C7AQU0;B3SHH2;O98760;Q32924;Q3T5L5;Q4VIC2;B2Y4T2;Q39972;Q5SCK9;B7VFB6;Q29S37;Q32555;O03616;Q33198;Q9XQL8;…	4879	182	CID		22.12	19.4645		7	47	37	1	1859.96	-33.6788	9/167	pps_pisum_IE_trypsin_rep3.mgf
	Low	GHYLNATAGTcEEMIKR	Q33550;Q29VE5;P36484;P36489;Q33245;Q6RIC2;Q9TJY5;Q32816;Q4KUE0;O98553;P94108;B6GUY1;Q8HUZ4;Q8HUY4;A6XHX2;P94043;Q36667;Q9GD57;Q33527;Q32443;A8DPF8;Q33268;Q8HUZ7;Q36683;Q8HUY8;Q8HU48;B6GUR0;Q8MAK6;P94067;Q9TI88;D2CN03;Q9XQM5;Q33579;A0ZQY2;D8V9A9;D8V9C3;P94039;A5Y0S8;O63185;Q9TI00;Q8HDA1;P94041;P94046;P92469;Q8WKU6;B7P0F0;Q36637;Q37357;P93986;Q9GDQ2;Q8HT77;Q33323;A5X4L3;Q6LA00;E5KUU8;Q8HUY5;Q39288;…	7088	231	CID	C11(Carbamidomethyl)	19.96	26.613		9	47	38	1	1950.87	-22.6772	11/168	pps_pisum_IE_trypsin_rep3.mgf
	Low	ALRLEDLR	B8YGX4;Q6PSM7;Q71N62;C7AQS9;Q9TI22;Q33550;Q29VE5;C7AQU8;Q9GEB9;P36484;P36489;Q33245;Q32800;Q6RIC2;Q9TJY5;Q8MAK5;Q9MV92;Q32816;Q4KUE0;O63121;O98553;B6GUY1;Q8HUZ4;Q8HUY4;A6XHX2;D3J8E7;D8V9G2;Q36667;Q8SKV4;P94086;Q33514;P93976;Q9GD57;C8YPK4;Q33527;Q32443;A8DPF8;Q33496;Q33268;O03607;Q33539;Q8HUZ7;O20266;Q36683;Q8HUY8;Q8HU48;A8DPF0;P93987;O63147;Q8MAK6;P94067;P94054;Q33440;Q9TI88;D2CN03;Q9XQM5;A0ZQY2;…	22872	455	CID		17.59	57.5728		8	48	32	1	985.546	-33.7288	5/70	pps_pisum_IE_trypsin_rep3.mgf
O20246	37.12	13	13	466	51.6446	7.03467	263.898	Ribulose 1,5-bisphosphate carboxylase large subunit (Fragment) OS=Epimedium koreanum GN=rbcL PE=3 SV=2 - [O20246_9MAGN]
	Confidence Icon	Sequence	Protein Accessions	# Proteins	# Protein Groups	Activation Type	Modifications	IonScore	Exp Value	Δ Score	Rank	Identity High	Homology Threshold	Charge	m/z [Da]	ΔM [ppm]	Ions Matched	Spectrum File
	High	VTPQPGVPPEEAGAAVAAESSTGTWTTVWTDGLTSLDR	Q71N62;C7AQS9;Q9TI22;Q33550;C7AQU8;P36484;P36489;Q33245;Q32800;Q6RIC2;Q9TJY5;Q9MV92;Q32816;Q4KUE0;Q95CD5;O98553;B6GUY1;Q9GD60;Q33531;Q8HUZ4;Q8HUY4;A6XHX2;D3J8E7;D8V9G2;P94043;Q36667;Q8SKV4;P94086;Q33514;P93976;Q9GD57;C8YPK4;Q32443;Q33496;Q33268;O03607;Q33539;Q8HUZ7;Q36683;Q8SKV6;Q8HUY8;Q8HU48;A8DPF0;B6GUR0;P93987;Q33620;P94067;P94054;Q9TI88;D2CN03;Q9XQM5;A0ZQY2;D8V9A9;D8V9C3;P92468;P94039;P94042;…	13123	330	CID		107.85	4.52073e-08		5	47		1	3854.67	-53.3409	17/435	pps_pisum_IE_trypsin_rep3.mgf
	High	TFQGPPHGIQVER	Q6PSM7;Q71N62;C7AQS9;Q9TI22;Q33550;Q29VE5;C7AQU8;Q9GEB9;Q33245;Q32800;Q6RIC2;Q9TJY5;Q8MAK5;Q9MV92;Q4KUE0;O63121;P94108;B6GUY1;Q9GD60;Q33531;Q8HUZ4;Q8HUY4;A6XHX2;D3J8E7;D8V9G2;P94043;Q36667;Q8SKV4;P94086;Q33514;P93976;Q9GD57;Q9TKH0;C8YPK4;Q33527;A8DPF8;Q33496;Q33268;Q8HUZ7;O20266;Q36683;Q8SKV6;Q8HUY8;Q8HU48;A8DPF0;B6GUR0;O63147;Q8MAK6;P94067;P94054;Q33440;Q9TI88;D2CN03;Q9XQM5;Q33579;A0ZQY2;D8V9A9;…	19129	435	CID		97.01	7.85689e-07		5	48		1	1465.73	-16.6619	11/139	pps_pisum_IE_trypsin_rep3.mgf
	High	YGRPLLGcTIKPK	B8YGX4;Q6PSM7;Q71N62;C7AQS9;Q9TI22;O98435;Q33550;Q29VE5;C7AQU8;Q9GEB9;P36484;P36489;Q33245;Q32800;Q6RIC2;Q8MAK5;Q9MV92;Q32816;Q4KUE0;O63121;O98553;P94108;B6GUY1;Q9GD60;Q33531;Q8HUZ4;Q8HUY4;A6XHX2;D3J8E7;D8V9G2;P94043;Q36667;Q8SKV4;P94086;Q33514;Q9GD57;Q9TKH0;C8YPK4;Q32443;A8DPF8;Q33496;Q33268;O03607;Q33539;Q8HUZ7;O20266;Q8SKV6;Q8HUY8;Q8HU48;A8DPF0;B6GUR0;O63147;Q33620;Q8MAK6;P94067;P94054;Q33440;…	22107	460	CID	C8(Carbamidomethyl)	70.92	0.000326325		4	49		1	1502.79	-37.8929	10/120	pps_pisum_IE_trypsin_rep3.mgf
	High	GGLDFTKDDENVNSQPFMR	B8YGX4;Q6PSM7;Q71N62;C7AQS9;Q9TI22;O98435;Q33550;Q29VE5;C7AQU8;Q9GEB9;P36484;P36489;Q33245;Q32800;Q9TJY5;Q8MAK5;Q32816;Q4KUE0;O63121;O98553;B6GUY1;Q9GD60;Q33531;Q8HUZ4;Q8HUY4;A6XHX2;D3J8E7;D8V9G2;P94043;Q36667;Q8SKV4;P94086;P93976;Q9GD57;C8YPK4;Q33527;Q32443;A8DPF8;Q33496;O03607;Q33539;Q8HUZ7;O20266;Q36683;Q8SKV6;Q8HUY8;Q8HU48;A8DPF0;B6GUR0;P93987;O63147;Q33620;Q8MAK6;P94067;P94054;Q33440;Q9TI88;…	22231	469	CID		69.65	0.00026709		2	46		1	2169.88	-51.2961	11/193	pps_pisum_IE_trypsin_rep3.mgf
	High	FLFcAEAIYK	Q6PSM7;C7AQS9;Q9TI22;Q29VE5;Q33245;Q6RIC2;Q32816;A6XHX2;D3J8E7;C8YPK4;Q33539;Q8HUZ7;Q36683;A8DPF0;B6GUR0;Q33620;Q8MAK6;Q9XQM5;A0ZQY2;Q7YKW5;A5Y0S8;D6C5Z0;B7P0F0;Q36637;A0PDA4;Q32224;Q8HT77;A5X4I3;Q33323;A5X4L3;Q6LA00;Q8MAK2;Q8MCX9;Q95E64;Q05554;P28392;P04717;P36487;Q05993;Q8MCY0;O98994;Q9MTF6;O47274;Q36650;A0PDB4;B3THH2;B8PRP3;D1KWX9;Q9BA14;O20211;O20274;O47275;O47273;O78309;A1XM40;A5X4B5;A5X4C4;…	5539	185	CID	C4(Carbamidomethyl)	68.33	0.00043904		5	47		1	1261.58	-42.0152	13/76	pps_pisum_IE_trypsin_rep3.mgf
	High	EIKFEFxAMDTL	O20246;B8Q482	4	2	CID	X7(P)	63.45	0.000851635		5	45		1	1440.66	-35.3389	8/118	pps_pisum_IE_trypsin_rep3.mgf
	High	WSPELAAAcEVWK	O98435;Q33550;Q29VE5;P36489;Q33245;Q6RIC2;Q9TJY5;Q9MV92;Q32816;Q4KUE0;Q95CD5;O63121;O98553;P94108;Q8HUZ4;Q8HUY4;A6XHX2;D3J8E7;P94043;Q36667;P94086;Q33514;P93976;C8YPK4;Q33527;Q32443;A8DPF8;Q33268;Q33539;Q8HUZ7;O20266;Q36683;Q8SKV6;Q8HUY8;Q8HU48;A8DPF0;P93987;O63147;Q33620;P94067;P94054;Q33440;Q9TI88;D2CN03;Q9XQM5;Q33579;D8V9A9;P92468;P94039;Q7YKW5;A5Y0S8;D6C5Z0;Q42903;O63185;Q9TI00;P94041;P94046;…	7073	249	CID	C9(Carbamidomethyl)	61.24	0.0014683		3	45		1	1546.66	-48.2712	10/115	pps_pisum_IE_trypsin_rep3.mgf
	High	DTDILAAFR	Q6PSM7;C7AQS9;Q9TI22;O98435;Q33550;Q29VE5;C7AQU8;P36484;P36489;Q33245;Q32800;Q6RIC2;Q9TJY5;Q8MAK5;Q9MV92;Q32816;Q4KUE0;Q95CD5;O63121;P94108;B6GUY1;Q9GD60;Q33531;Q8HUZ4;A6XHX2;D3J8E7;P94043;Q36667;P94086;Q33514;P93976;Q9GD57;Q9TKH0;C8YPK4;Q33527;A8DPF8;Q33496;Q33268;O03607;Q8HUZ7;O20266;Q36683;Q8SKV6;Q8HUY8;A8DPF0;B6GUR0;P93987;O63147;Q33620;P94067;P94054;Q33440;Q9TI88;D2CN03;Q9XQM5;Q33579;A0ZQY2;…	17751	407	CID		57.04	0.00657362	0	1	48		1	1021.5	-32.1501	8/74	pps_pisum_IE_trypsin_rep3.mgf
	High	EAcKWSPELAAAcEVWK	O98435;Q29VE5;Q95CD5;Q33539;Q9XQM5;P28392;P04717;Q95634;O47274;Q32626;O20211;O47068;D6MYJ0;Q9MRJ3;Q9T2E2;Q32924;Q6L9X2;Q9GCU2;D6MYK4;O20246;Q9GDL4;O20245;Q8ME89;Q33051;Q9TLI1;Q31907;O98756;Q6PZA1;Q36845;Q9TLI2;A5X4G3;Q9GEP9;Q9GEQ2;Q8HUZ0;Q95AN1;D6MYK3;O20363;Q9TLI8;Q33286;Q9GEQ4;Q9BB67;O78520;Q9GEN1;Q9XPZ1;Q09RG1	849	45	CID	C3(Carbamidomethyl), C13(Carbamidomethyl)	46.31	0.0377196		2	45		1	2034.85	-44.8187	10/183	pps_pisum_IE_trypsin_rep3.mgf
	Low	DNGLLLHIHR	B8YGX4;C7AQS9;Q9TI22;Q33550;Q29VE5;C7AQU8;Q9GEB9;P36484;P36489;Q33245;Q32800;Q6RIC2;Q9TJY5;Q8MAK5;Q9MV92;Q32816;Q4KUE0;O98553;B6GUY1;Q9GD60;Q33531;Q8HUZ4;Q8HUY4;A6XHX2;D3J8E7;D8V9G2;P94043;Q36667;Q8SKV4;Q33514;Q9GD57;Q9TKH0;C8YPK4;Q33527;Q32443;A8DPF8;Q33496;Q33268;Q33539;Q8HUZ7;Q36683;Q8SKV6;Q8HUY8;Q8HU48;A8DPF0;B6GUR0;P93987;O63147;Q33620;Q8MAK6;P94067;P94054;Q33440;Q9TI88;D2CN03;Q9XQM5;Q33579;…	20168	469	CID		38.66	0.499426		9	48		1	1187.62	-39.2477	5/97	pps_pisum_IE_trypsin_rep3.mgf
	Low	AVYEcLR	B8YGX4;Q71N62;C7AQS9;O98435;Q33550;Q29VE5;C7AQU8;Q9GEB9;P36484;P36489;Q33245;Q8MAK5;Q9MV92;Q32816;Q4KUE0;O63121;O98553;P94108;B6GUY1;Q9GD60;Q33531;Q8HUZ4;Q8HUY4;A6XHX2;D3J8E7;D8V9G2;P94043;Q36667;Q8SKV4;P94086;Q33514;P93976;Q9GD57;C8YPK4;Q33527;Q32443;A8DPF8;Q33496;Q33539;O20266;Q36683;Q8SKV6;Q8HUY8;Q8HU48;A8DPF0;B6GUR0;P93987;O63147;Q33620;Q8MAK6;P94067;P94054;Q33440;Q9TI88;D2CN03;Q9XQM5;A0ZQY2;…	21453	462	CID	C5(Carbamidomethyl)	34.96	0.837587	0	1	47	40	1	910.423	-24.5548	6/51	pps_pisum_IE_trypsin_rep3.mgf
	Low	GHYLNATAGTcEEmxKR	A8DPF0;Q9MS05;O78309;C6G392;Q6YLQ6;O20246;Q9GDL4;O03612;C6G3A0;Q5I972;Q5UFC0;C6G393;O09420;E2D4M8;Q32087;Q5I966;B1NFY5;Q9XQR0	39	18	CID	C11(Carbamidomethyl), M14(Oxidation), X15(P)	26.07	6.51769	0.0769231	1	47	38	1	1950.87	-4.02661	8/168	pps_pisum_IE_trypsin_rep3.mgf
	Low	ALRLEDLR	B8YGX4;Q6PSM7;Q71N62;C7AQS9;Q9TI22;Q33550;Q29VE5;C7AQU8;Q9GEB9;P36484;P36489;Q33245;Q32800;Q6RIC2;Q9TJY5;Q8MAK5;Q9MV92;Q32816;Q4KUE0;O63121;O98553;B6GUY1;Q8HUZ4;Q8HUY4;A6XHX2;D3J8E7;D8V9G2;Q36667;Q8SKV4;P94086;Q33514;P93976;Q9GD57;C8YPK4;Q33527;Q32443;A8DPF8;Q33496;Q33268;O03607;Q33539;Q8HUZ7;O20266;Q36683;Q8HUY8;Q8HU48;A8DPF0;P93987;O63147;Q8MAK6;P94067;P94054;Q33440;Q9TI88;D2CN03;Q9XQM5;A0ZQY2;…	22872	455	CID		17.59	57.5728		8	48	32	1	985.546	-33.7288	5/70	pps_pisum_IE_trypsin_rep3.mgf
O20363	45.81	18	18	465	51.496	6.53662	263.374	Ribulose 1,5-bisphosphate carboxylase-oxygenase large subunit (Fragment) OS=Adesmia exilis GN=rbcL PE=3 SV=1 - [O20363_9FABA]
	Confidence Icon	Sequence	Protein Accessions	# Proteins	# Protein Groups	Activation Type	Modifications	IonScore	Exp Value	Δ Score	Rank	Identity High	Homology Threshold	Charge	m/z [Da]	ΔM [ppm]	Ions Matched	Spectrum File
	High	VTPQPGVPPEEAGAAVAAESSTGTWTTVWTDGLTSLDR	Q71N62;C7AQS9;Q9TI22;Q33550;C7AQU8;P36484;P36489;Q33245;Q32800;Q6RIC2;Q9TJY5;Q9MV92;Q32816;Q4KUE0;Q95CD5;O98553;B6GUY1;Q9GD60;Q33531;Q8HUZ4;Q8HUY4;A6XHX2;D3J8E7;D8V9G2;P94043;Q36667;Q8SKV4;P94086;Q33514;P93976;Q9GD57;C8YPK4;Q32443;Q33496;Q33268;O03607;Q33539;Q8HUZ7;Q36683;Q8SKV6;Q8HUY8;Q8HU48;A8DPF0;B6GUR0;P93987;Q33620;P94067;P94054;Q9TI88;D2CN03;Q9XQM5;A0ZQY2;D8V9A9;D8V9C3;P92468;P94039;P94042;…	13123	330	CID		107.85	4.52073e-08		5	47		1	3854.67	-53.3409	17/435	pps_pisum_IE_trypsin_rep3.mgf
	High	TFQGPPHGIQVER	Q6PSM7;Q71N62;C7AQS9;Q9TI22;Q33550;Q29VE5;C7AQU8;Q9GEB9;Q33245;Q32800;Q6RIC2;Q9TJY5;Q8MAK5;Q9MV92;Q4KUE0;O63121;P94108;B6GUY1;Q9GD60;Q33531;Q8HUZ4;Q8HUY4;A6XHX2;D3J8E7;D8V9G2;P94043;Q36667;Q8SKV4;P94086;Q33514;P93976;Q9GD57;Q9TKH0;C8YPK4;Q33527;A8DPF8;Q33496;Q33268;Q8HUZ7;O20266;Q36683;Q8SKV6;Q8HUY8;Q8HU48;A8DPF0;B6GUR0;O63147;Q8MAK6;P94067;P94054;Q33440;Q9TI88;D2CN03;Q9XQM5;Q33579;A0ZQY2;D8V9A9;…	19129	435	CID		97.01	7.85689e-07		5	48		1	1465.73	-16.6619	11/139	pps_pisum_IE_trypsin_rep3.mgf
	High	YGRPLLGcTIKPK	B8YGX4;Q6PSM7;Q71N62;C7AQS9;Q9TI22;O98435;Q33550;Q29VE5;C7AQU8;Q9GEB9;P36484;P36489;Q33245;Q32800;Q6RIC2;Q8MAK5;Q9MV92;Q32816;Q4KUE0;O63121;O98553;P94108;B6GUY1;Q9GD60;Q33531;Q8HUZ4;Q8HUY4;A6XHX2;D3J8E7;D8V9G2;P94043;Q36667;Q8SKV4;P94086;Q33514;Q9GD57;Q9TKH0;C8YPK4;Q32443;A8DPF8;Q33496;Q33268;O03607;Q33539;Q8HUZ7;O20266;Q8SKV6;Q8HUY8;Q8HU48;A8DPF0;B6GUR0;O63147;Q33620;Q8MAK6;P94067;P94054;Q33440;…	22107	460	CID	C8(Carbamidomethyl)	70.92	0.000326325		4	49		1	1502.79	-37.8929	10/120	pps_pisum_IE_trypsin_rep3.mgf
	High	GGLDFTKDDENVNSQPFMR	B8YGX4;Q6PSM7;Q71N62;C7AQS9;Q9TI22;O98435;Q33550;Q29VE5;C7AQU8;Q9GEB9;P36484;P36489;Q33245;Q32800;Q9TJY5;Q8MAK5;Q32816;Q4KUE0;O63121;O98553;B6GUY1;Q9GD60;Q33531;Q8HUZ4;Q8HUY4;A6XHX2;D3J8E7;D8V9G2;P94043;Q36667;Q8SKV4;P94086;P93976;Q9GD57;C8YPK4;Q33527;Q32443;A8DPF8;Q33496;O03607;Q33539;Q8HUZ7;O20266;Q36683;Q8SKV6;Q8HUY8;Q8HU48;A8DPF0;B6GUR0;P93987;O63147;Q33620;Q8MAK6;P94067;P94054;Q33440;Q9TI88;…	22231	469	CID		69.65	0.00026709		2	46		1	2169.88	-51.2961	11/193	pps_pisum_IE_trypsin_rep3.mgf
	High	FLFcAEAIYK	Q6PSM7;C7AQS9;Q9TI22;Q29VE5;Q33245;Q6RIC2;Q32816;A6XHX2;D3J8E7;C8YPK4;Q33539;Q8HUZ7;Q36683;A8DPF0;B6GUR0;Q33620;Q8MAK6;Q9XQM5;A0ZQY2;Q7YKW5;A5Y0S8;D6C5Z0;B7P0F0;Q36637;A0PDA4;Q32224;Q8HT77;A5X4I3;Q33323;A5X4L3;Q6LA00;Q8MAK2;Q8MCX9;Q95E64;Q05554;P28392;P04717;P36487;Q05993;Q8MCY0;O98994;Q9MTF6;O47274;Q36650;A0PDB4;B3THH2;B8PRP3;D1KWX9;Q9BA14;O20211;O20274;O47275;O47273;O78309;A1XM40;A5X4B5;A5X4C4;…	5539	185	CID	C4(Carbamidomethyl)	68.33	0.00043904		5	47		1	1261.58	-42.0152	13/76	pps_pisum_IE_trypsin_rep3.mgf
	High	EIKFEFPAMDTL	Q4KUE0;Q8HUZ4;C8YPK4;P04717;O98994;O03615;D1KWX9;Q3T5L5;Q646K6;Q4KUD6;O03616;O03647;A4V8H9;O03612;O03648;Q3T5L7;Q8HUX6;O03622;O98756;Q9TID6;Q7YKH2;Q95F08;Q71N79;O98999;O20363;Q9GG54;O03643;Q9GGI0;Q9TID5;O20310;O03653;Q8SLK3;P92351;Q71N77	776	34	CID		63.45	0.000851635	0	2	45		1	1440.66	-35.3389	8/118	pps_pisum_IE_trypsin_rep3.mgf
	High	WSPELAAAcEVWK	O98435;Q33550;Q29VE5;P36489;Q33245;Q6RIC2;Q9TJY5;Q9MV92;Q32816;Q4KUE0;Q95CD5;O63121;O98553;P94108;Q8HUZ4;Q8HUY4;A6XHX2;D3J8E7;P94043;Q36667;P94086;Q33514;P93976;C8YPK4;Q33527;Q32443;A8DPF8;Q33268;Q33539;Q8HUZ7;O20266;Q36683;Q8SKV6;Q8HUY8;Q8HU48;A8DPF0;P93987;O63147;Q33620;P94067;P94054;Q33440;Q9TI88;D2CN03;Q9XQM5;Q33579;D8V9A9;P92468;P94039;Q7YKW5;A5Y0S8;D6C5Z0;Q42903;O63185;Q9TI00;P94041;P94046;…	7073	249	CID	C9(Carbamidomethyl)	61.24	0.0014683		3	45		1	1546.66	-48.2712	10/115	pps_pisum_IE_trypsin_rep3.mgf
	High	DTDILAAFR	Q6PSM7;C7AQS9;Q9TI22;O98435;Q33550;Q29VE5;C7AQU8;P36484;P36489;Q33245;Q32800;Q6RIC2;Q9TJY5;Q8MAK5;Q9MV92;Q32816;Q4KUE0;Q95CD5;O63121;P94108;B6GUY1;Q9GD60;Q33531;Q8HUZ4;A6XHX2;D3J8E7;P94043;Q36667;P94086;Q33514;P93976;Q9GD57;Q9TKH0;C8YPK4;Q33527;A8DPF8;Q33496;Q33268;O03607;Q8HUZ7;O20266;Q36683;Q8SKV6;Q8HUY8;A8DPF0;B6GUR0;P93987;O63147;Q33620;P94067;P94054;Q33440;Q9TI88;D2CN03;Q9XQM5;Q33579;A0ZQY2;…	17751	407	CID		57.04	0.00657362	0	1	48		1	1021.5	-32.1501	8/74	pps_pisum_IE_trypsin_rep3.mgf
	High	EAcKWSPELAAAcEVWK	O98435;Q29VE5;Q95CD5;Q33539;Q9XQM5;P28392;P04717;Q95634;O47274;Q32626;O20211;O47068;D6MYJ0;Q9MRJ3;Q9T2E2;Q32924;Q6L9X2;Q9GCU2;D6MYK4;O20246;Q9GDL4;O20245;Q8ME89;Q33051;Q9TLI1;Q31907;O98756;Q6PZA1;Q36845;Q9TLI2;A5X4G3;Q9GEP9;Q9GEQ2;Q8HUZ0;Q95AN1;D6MYK3;O20363;Q9TLI8;Q33286;Q9GEQ4;Q9BB67;O78520;Q9GEN1;Q9XPZ1;Q09RG1	849	45	CID	C3(Carbamidomethyl), C13(Carbamidomethyl)	46.31	0.0377196		2	45		1	2034.85	-44.8187	10/183	pps_pisum_IE_trypsin_rep3.mgf
	Medium	EITLGFVDLLR	C7AQS9;C7AQU8;Q33245;Q6RIC2;Q8HUZ4;Q8HUY4;D3J8E7;Q33539;Q8HUZ7;Q8HUY8;Q8MAK6;D2CN03;Q9XQM5;A5Y0S8;D6C5Z0;Q42903;Q8HDA1;Q9TLI7;A5X4I3;A5X4L3;E0DA51;Q8MAK2;Q8MCX9;Q05554;P04717;A5BTM9;Q8MCY0;O47274;O03615;Q8MAT5;Q36650;Q71N78;Q4VI97;B8PRP3;D1KWX9;O47275;O47068;O47273;Q9MS05;O78309;Q4VI95;A4F4H5;C0J9S0;C7AQR7;C7AQU0;B3SHH2;O98760;Q32924;Q3T5L5;Q4VIC2;B2Y4T2;Q39972;Q5SCK9;B7VFB6;Q29S37;Q32555;O03616;…	4913	192	CID		41.11	0.216582		5	47	47	1	1275.7	-22.1692	12/97	pps_pisum_IE_trypsin_rep3.mgf
	Low	DNGLLLHIHR	B8YGX4;C7AQS9;Q9TI22;Q33550;Q29VE5;C7AQU8;Q9GEB9;P36484;P36489;Q33245;Q32800;Q6RIC2;Q9TJY5;Q8MAK5;Q9MV92;Q32816;Q4KUE0;O98553;B6GUY1;Q9GD60;Q33531;Q8HUZ4;Q8HUY4;A6XHX2;D3J8E7;D8V9G2;P94043;Q36667;Q8SKV4;Q33514;Q9GD57;Q9TKH0;C8YPK4;Q33527;Q32443;A8DPF8;Q33496;Q33268;Q33539;Q8HUZ7;Q36683;Q8SKV6;Q8HUY8;Q8HU48;A8DPF0;B6GUR0;P93987;O63147;Q33620;Q8MAK6;P94067;P94054;Q33440;Q9TI88;D2CN03;Q9XQM5;Q33579;…	20168	469	CID		38.66	0.499426		9	48		1	1187.62	-39.2477	5/97	pps_pisum_IE_trypsin_rep3.mgf
	Low	LSGGDHIHAGTVVGK	Q9GEB9;Q33245;Q32816;O63121;O98553;Q8HUZ4;Q8HUY4;D8V9G2;Q33539;Q8HUZ7;Q8HUY8;Q8HU48;P94067;D8V9C3;D6C5Z0;O63185;Q49M33;Q33323;Q8HUY5;Q8MAK2;Q3MKL9;P04717;A5BTM9;Q9MSR5;Q8MG83;Q8MAT5;Q36650;Q85XM1;Q4VI97;Q9BB40;Q4VI95;A5X4B5;A5X4C4;O98760;Q6JXN8;Q4VIC2;Q1AE41;Q09W32;Q33198;Q95668;Q09W22;A4V8H9;A5PF92;Q9GE59;Q4VIC1;Q4VI79;A5H767;Q4VI80;A0PDI3;Q8MAN3;Q8HTE8;Q710L6;B2CS02;O98359;Q6JXV8;A8JY23;Q9GEE4;…	3408	88	CID		38.3	0.412087		4	47		1	1447.73	-22.3936	8/134	pps_pisum_IE_trypsin_rep3.mgf
	Low	AVYEcLR	B8YGX4;Q71N62;C7AQS9;O98435;Q33550;Q29VE5;C7AQU8;Q9GEB9;P36484;P36489;Q33245;Q8MAK5;Q9MV92;Q32816;Q4KUE0;O63121;O98553;P94108;B6GUY1;Q9GD60;Q33531;Q8HUZ4;Q8HUY4;A6XHX2;D3J8E7;D8V9G2;P94043;Q36667;Q8SKV4;P94086;Q33514;P93976;Q9GD57;C8YPK4;Q33527;Q32443;A8DPF8;Q33496;Q33539;O20266;Q36683;Q8SKV6;Q8HUY8;Q8HU48;A8DPF0;B6GUR0;P93987;O63147;Q33620;Q8MAK6;P94067;P94054;Q33440;Q9TI88;D2CN03;Q9XQM5;A0ZQY2;…	21453	462	CID	C5(Carbamidomethyl)	34.96	0.837587	0	1	47	40	1	910.423	-24.5548	6/51	pps_pisum_IE_trypsin_rep3.mgf
	Low	NHGMHFR	Q9TI22;Q33550;C7AQU8;Q9GEB9;P36484;P36489;Q33245;Q32800;Q6RIC2;Q9TJY5;Q8MAK5;Q9MV92;Q32816;Q95CD5;O63121;O98553;B6GUY1;Q9GD60;Q33531;Q8HUZ4;Q8HUY4;A6XHX2;D3J8E7;D8V9G2;Q8SKV4;P94086;Q33514;P93976;C8YPK4;Q33527;Q32443;A8DPF8;Q33496;Q33268;O03607;Q33539;O20266;Q36683;Q8SKV6;Q8HUY8;Q8HU48;A8DPF0;B6GUR0;P93987;O63147;Q33620;P94067;P94054;Q33440;Q9TI88;D2CN03;Q9XQM5;Q33579;A0ZQY2;D8V9A9;D8V9C3;P92468;…	14981	348	CID		30.3	1.6905	0	1	45	29	1	898.396	-15.6293	5/68	pps_pisum_IE_trypsin_rep3.mgf
	Low	DRFLFcAEAIYK	Q6PSM7;C7AQS9;Q9TI22;Q29VE5;Q33245;Q6RIC2;Q32816;A6XHX2;D3J8E7;C8YPK4;Q33539;Q8HUZ7;Q36683;A8DPF0;B6GUR0;Q33620;Q8MAK6;Q9XQM5;A0ZQY2;Q7YKW5;A5Y0S8;D6C5Z0;B7P0F0;Q36637;A0PDA4;Q32224;Q8HT77;A5X4I3;Q33323;A5X4L3;Q8MAK2;Q8MCX9;Q95E64;Q05554;P28392;P04717;P36487;Q05993;Q8MCY0;O98994;Q9MTF6;O47274;Q36650;A0PDB4;B3THH2;B8PRP3;D1KWX9;Q9BA14;O20211;O20274;O47275;O47273;O78309;A1XM40;A5X4B5;A5X4C4;C7AQR7;…	5509	180	CID	C6(Carbamidomethyl)	28.47	3.62139		4	47	43	1	1532.69	-41.7405	7/126	pps_pisum_IE_trypsin_rep3.mgf
	Low	LEGEREITLGFVDLLR	C7AQS9;C7AQU8;Q33245;Q6RIC2;Q8HUZ4;Q8HUY4;D3J8E7;Q33539;Q8HUZ7;Q8HUY8;Q8MAK6;D2CN03;Q9XQM5;A5Y0S8;D6C5Z0;Q42903;Q8HDA1;A5X4I3;A5X4L3;E0DA51;Q8MAK2;Q8MCX9;Q05554;P04717;A5BTM9;Q8MCY0;O47274;O03615;Q8MAT5;Q36650;Q71N78;Q4VI97;B8PRP3;D1KWX9;O47275;O47068;O47273;Q9MS05;O78309;Q4VI95;A4F4H5;C0J9S0;C7AQU0;B3SHH2;O98760;Q32924;Q3T5L5;Q4VIC2;B2Y4T2;Q39972;Q5SCK9;B7VFB6;Q29S37;Q32555;O03616;Q33198;Q9XQL8;…	4879	182	CID		22.12	19.4645		7	47	37	1	1859.96	-33.6788	9/167	pps_pisum_IE_trypsin_rep3.mgf
	Low	GHYLNATAGTcEEMIKR	Q33550;Q29VE5;P36484;P36489;Q33245;Q6RIC2;Q9TJY5;Q32816;Q4KUE0;O98553;P94108;B6GUY1;Q8HUZ4;Q8HUY4;A6XHX2;P94043;Q36667;Q9GD57;Q33527;Q32443;A8DPF8;Q33268;Q8HUZ7;Q36683;Q8HUY8;Q8HU48;B6GUR0;Q8MAK6;P94067;Q9TI88;D2CN03;Q9XQM5;Q33579;A0ZQY2;D8V9A9;D8V9C3;P94039;A5Y0S8;O63185;Q9TI00;Q8HDA1;P94041;P94046;P92469;Q8WKU6;B7P0F0;Q36637;Q37357;P93986;Q9GDQ2;Q8HT77;Q33323;A5X4L3;Q6LA00;E5KUU8;Q8HUY5;Q39288;…	7088	231	CID	C11(Carbamidomethyl)	19.96	26.613		9	47	38	1	1950.87	-22.6772	11/168	pps_pisum_IE_trypsin_rep3.mgf
	Low	ALRLEDLR	B8YGX4;Q6PSM7;Q71N62;C7AQS9;Q9TI22;Q33550;Q29VE5;C7AQU8;Q9GEB9;P36484;P36489;Q33245;Q32800;Q6RIC2;Q9TJY5;Q8MAK5;Q9MV92;Q32816;Q4KUE0;O63121;O98553;B6GUY1;Q8HUZ4;Q8HUY4;A6XHX2;D3J8E7;D8V9G2;Q36667;Q8SKV4;P94086;Q33514;P93976;Q9GD57;C8YPK4;Q33527;Q32443;A8DPF8;Q33496;Q33268;O03607;Q33539;Q8HUZ7;O20266;Q36683;Q8HUY8;Q8HU48;A8DPF0;P93987;O63147;Q8MAK6;P94067;P94054;Q33440;Q9TI88;D2CN03;Q9XQM5;A0ZQY2;…	22872	455	CID		17.59	57.5728		8	48	32	1	985.546	-33.7288	5/70	pps_pisum_IE_trypsin_rep3.mgf
Q95F08	40.96	15	15	459	50.9755	6.68311	262.943	Ribulose-1,5-bisphosphate carboxylase/oxygenase large subunit (Fragment) OS=Jamesia americana GN=rbcL PE=3 SV=1 - [Q95F08_9ASTE]
	Confidence Icon	Sequence	Protein Accessions	# Proteins	# Protein Groups	Activation Type	Modifications	IonScore	Exp Value	Δ Score	Rank	Identity High	Homology Threshold	Charge	m/z [Da]	ΔM [ppm]	Ions Matched	Spectrum File
	High	VTPQPGVPPEEAGAAVAAESSTGTWTTVWTDGLTSLDR	Q71N62;C7AQS9;Q9TI22;Q33550;C7AQU8;P36484;P36489;Q33245;Q32800;Q6RIC2;Q9TJY5;Q9MV92;Q32816;Q4KUE0;Q95CD5;O98553;B6GUY1;Q9GD60;Q33531;Q8HUZ4;Q8HUY4;A6XHX2;D3J8E7;D8V9G2;P94043;Q36667;Q8SKV4;P94086;Q33514;P93976;Q9GD57;C8YPK4;Q32443;Q33496;Q33268;O03607;Q33539;Q8HUZ7;Q36683;Q8SKV6;Q8HUY8;Q8HU48;A8DPF0;B6GUR0;P93987;Q33620;P94067;P94054;Q9TI88;D2CN03;Q9XQM5;A0ZQY2;D8V9A9;D8V9C3;P92468;P94039;P94042;…	13123	330	CID		107.85	4.52073e-08		5	47		1	3854.67	-53.3409	17/435	pps_pisum_IE_trypsin_rep3.mgf
	High	TFQGPPHGIQVER	Q6PSM7;Q71N62;C7AQS9;Q9TI22;Q33550;Q29VE5;C7AQU8;Q9GEB9;Q33245;Q32800;Q6RIC2;Q9TJY5;Q8MAK5;Q9MV92;Q4KUE0;O63121;P94108;B6GUY1;Q9GD60;Q33531;Q8HUZ4;Q8HUY4;A6XHX2;D3J8E7;D8V9G2;P94043;Q36667;Q8SKV4;P94086;Q33514;P93976;Q9GD57;Q9TKH0;C8YPK4;Q33527;A8DPF8;Q33496;Q33268;Q8HUZ7;O20266;Q36683;Q8SKV6;Q8HUY8;Q8HU48;A8DPF0;B6GUR0;O63147;Q8MAK6;P94067;P94054;Q33440;Q9TI88;D2CN03;Q9XQM5;Q33579;A0ZQY2;D8V9A9;…	19129	435	CID		97.01	7.85689e-07		5	48		1	1465.73	-16.6619	11/139	pps_pisum_IE_trypsin_rep3.mgf
	High	YGRPLLGcTIKPK	B8YGX4;Q6PSM7;Q71N62;C7AQS9;Q9TI22;O98435;Q33550;Q29VE5;C7AQU8;Q9GEB9;P36484;P36489;Q33245;Q32800;Q6RIC2;Q8MAK5;Q9MV92;Q32816;Q4KUE0;O63121;O98553;P94108;B6GUY1;Q9GD60;Q33531;Q8HUZ4;Q8HUY4;A6XHX2;D3J8E7;D8V9G2;P94043;Q36667;Q8SKV4;P94086;Q33514;Q9GD57;Q9TKH0;C8YPK4;Q32443;A8DPF8;Q33496;Q33268;O03607;Q33539;Q8HUZ7;O20266;Q8SKV6;Q8HUY8;Q8HU48;A8DPF0;B6GUR0;O63147;Q33620;Q8MAK6;P94067;P94054;Q33440;…	22107	460	CID	C8(Carbamidomethyl)	70.92	0.000326325		4	49		1	1502.79	-37.8929	10/120	pps_pisum_IE_trypsin_rep3.mgf
	High	GGLDFTKDDENVNSQPFMR	B8YGX4;Q6PSM7;Q71N62;C7AQS9;Q9TI22;O98435;Q33550;Q29VE5;C7AQU8;Q9GEB9;P36484;P36489;Q33245;Q32800;Q9TJY5;Q8MAK5;Q32816;Q4KUE0;O63121;O98553;B6GUY1;Q9GD60;Q33531;Q8HUZ4;Q8HUY4;A6XHX2;D3J8E7;D8V9G2;P94043;Q36667;Q8SKV4;P94086;P93976;Q9GD57;C8YPK4;Q33527;Q32443;A8DPF8;Q33496;O03607;Q33539;Q8HUZ7;O20266;Q36683;Q8SKV6;Q8HUY8;Q8HU48;A8DPF0;B6GUR0;P93987;O63147;Q33620;Q8MAK6;P94067;P94054;Q33440;Q9TI88;…	22231	469	CID		69.65	0.00026709		2	46		1	2169.88	-51.2961	11/193	pps_pisum_IE_trypsin_rep3.mgf
	High	FLFcAEAIYK	Q6PSM7;C7AQS9;Q9TI22;Q29VE5;Q33245;Q6RIC2;Q32816;A6XHX2;D3J8E7;C8YPK4;Q33539;Q8HUZ7;Q36683;A8DPF0;B6GUR0;Q33620;Q8MAK6;Q9XQM5;A0ZQY2;Q7YKW5;A5Y0S8;D6C5Z0;B7P0F0;Q36637;A0PDA4;Q32224;Q8HT77;A5X4I3;Q33323;A5X4L3;Q6LA00;Q8MAK2;Q8MCX9;Q95E64;Q05554;P28392;P04717;P36487;Q05993;Q8MCY0;O98994;Q9MTF6;O47274;Q36650;A0PDB4;B3THH2;B8PRP3;D1KWX9;Q9BA14;O20211;O20274;O47275;O47273;O78309;A1XM40;A5X4B5;A5X4C4;…	5539	185	CID	C4(Carbamidomethyl)	68.33	0.00043904		5	47		1	1261.58	-42.0152	13/76	pps_pisum_IE_trypsin_rep3.mgf
	High	EIKFEFPAMDTL	Q4KUE0;Q8HUZ4;C8YPK4;P04717;O98994;O03615;D1KWX9;Q3T5L5;Q646K6;Q4KUD6;O03616;O03647;A4V8H9;O03612;O03648;Q3T5L7;Q8HUX6;O03622;O98756;Q9TID6;Q7YKH2;Q95F08;Q71N79;O98999;O20363;Q9GG54;O03643;Q9GGI0;Q9TID5;O20310;O03653;Q8SLK3;P92351;Q71N77	776	34	CID		63.45	0.000851635	0	2	45		1	1440.66	-35.3389	8/118	pps_pisum_IE_trypsin_rep3.mgf
	High	WSPELAAAcEVWK	O98435;Q33550;Q29VE5;P36489;Q33245;Q6RIC2;Q9TJY5;Q9MV92;Q32816;Q4KUE0;Q95CD5;O63121;O98553;P94108;Q8HUZ4;Q8HUY4;A6XHX2;D3J8E7;P94043;Q36667;P94086;Q33514;P93976;C8YPK4;Q33527;Q32443;A8DPF8;Q33268;Q33539;Q8HUZ7;O20266;Q36683;Q8SKV6;Q8HUY8;Q8HU48;A8DPF0;P93987;O63147;Q33620;P94067;P94054;Q33440;Q9TI88;D2CN03;Q9XQM5;Q33579;D8V9A9;P92468;P94039;Q7YKW5;A5Y0S8;D6C5Z0;Q42903;O63185;Q9TI00;P94041;P94046;…	7073	249	CID	C9(Carbamidomethyl)	61.24	0.0014683		3	45		1	1546.66	-48.2712	10/115	pps_pisum_IE_trypsin_rep3.mgf
	High	DTDILAAFR	Q6PSM7;C7AQS9;Q9TI22;O98435;Q33550;Q29VE5;C7AQU8;P36484;P36489;Q33245;Q32800;Q6RIC2;Q9TJY5;Q8MAK5;Q9MV92;Q32816;Q4KUE0;Q95CD5;O63121;P94108;B6GUY1;Q9GD60;Q33531;Q8HUZ4;A6XHX2;D3J8E7;P94043;Q36667;P94086;Q33514;P93976;Q9GD57;Q9TKH0;C8YPK4;Q33527;A8DPF8;Q33496;Q33268;O03607;Q8HUZ7;O20266;Q36683;Q8SKV6;Q8HUY8;A8DPF0;B6GUR0;P93987;O63147;Q33620;P94067;P94054;Q33440;Q9TI88;D2CN03;Q9XQM5;Q33579;A0ZQY2;…	17751	407	CID		57.04	0.00657362	0	1	48		1	1021.5	-32.1501	8/74	pps_pisum_IE_trypsin_rep3.mgf
	Medium	EITLGFVDLLR	C7AQS9;C7AQU8;Q33245;Q6RIC2;Q8HUZ4;Q8HUY4;D3J8E7;Q33539;Q8HUZ7;Q8HUY8;Q8MAK6;D2CN03;Q9XQM5;A5Y0S8;D6C5Z0;Q42903;Q8HDA1;Q9TLI7;A5X4I3;A5X4L3;E0DA51;Q8MAK2;Q8MCX9;Q05554;P04717;A5BTM9;Q8MCY0;O47274;O03615;Q8MAT5;Q36650;Q71N78;Q4VI97;B8PRP3;D1KWX9;O47275;O47068;O47273;Q9MS05;O78309;Q4VI95;A4F4H5;C0J9S0;C7AQR7;C7AQU0;B3SHH2;O98760;Q32924;Q3T5L5;Q4VIC2;B2Y4T2;Q39972;Q5SCK9;B7VFB6;Q29S37;Q32555;O03616;…	4913	192	CID		41.11	0.216582		5	47	47	1	1275.7	-22.1692	12/97	pps_pisum_IE_trypsin_rep3.mgf
	Low	DNGLLLHIHR	B8YGX4;C7AQS9;Q9TI22;Q33550;Q29VE5;C7AQU8;Q9GEB9;P36484;P36489;Q33245;Q32800;Q6RIC2;Q9TJY5;Q8MAK5;Q9MV92;Q32816;Q4KUE0;O98553;B6GUY1;Q9GD60;Q33531;Q8HUZ4;Q8HUY4;A6XHX2;D3J8E7;D8V9G2;P94043;Q36667;Q8SKV4;Q33514;Q9GD57;Q9TKH0;C8YPK4;Q33527;Q32443;A8DPF8;Q33496;Q33268;Q33539;Q8HUZ7;Q36683;Q8SKV6;Q8HUY8;Q8HU48;A8DPF0;B6GUR0;P93987;O63147;Q33620;Q8MAK6;P94067;P94054;Q33440;Q9TI88;D2CN03;Q9XQM5;Q33579;…	20168	469	CID		38.66	0.499426		9	48		1	1187.62	-39.2477	5/97	pps_pisum_IE_trypsin_rep3.mgf
	Low	AVYEcLR	B8YGX4;Q71N62;C7AQS9;O98435;Q33550;Q29VE5;C7AQU8;Q9GEB9;P36484;P36489;Q33245;Q8MAK5;Q9MV92;Q32816;Q4KUE0;O63121;O98553;P94108;B6GUY1;Q9GD60;Q33531;Q8HUZ4;Q8HUY4;A6XHX2;D3J8E7;D8V9G2;P94043;Q36667;Q8SKV4;P94086;Q33514;P93976;Q9GD57;C8YPK4;Q33527;Q32443;A8DPF8;Q33496;Q33539;O20266;Q36683;Q8SKV6;Q8HUY8;Q8HU48;A8DPF0;B6GUR0;P93987;O63147;Q33620;Q8MAK6;P94067;P94054;Q33440;Q9TI88;D2CN03;Q9XQM5;A0ZQY2;…	21453	462	CID	C5(Carbamidomethyl)	34.96	0.837587	0	1	47	40	1	910.423	-24.5548	6/51	pps_pisum_IE_trypsin_rep3.mgf
	Low	DRFLFcAEAIYK	Q6PSM7;C7AQS9;Q9TI22;Q29VE5;Q33245;Q6RIC2;Q32816;A6XHX2;D3J8E7;C8YPK4;Q33539;Q8HUZ7;Q36683;A8DPF0;B6GUR0;Q33620;Q8MAK6;Q9XQM5;A0ZQY2;Q7YKW5;A5Y0S8;D6C5Z0;B7P0F0;Q36637;A0PDA4;Q32224;Q8HT77;A5X4I3;Q33323;A5X4L3;Q8MAK2;Q8MCX9;Q95E64;Q05554;P28392;P04717;P36487;Q05993;Q8MCY0;O98994;Q9MTF6;O47274;Q36650;A0PDB4;B3THH2;B8PRP3;D1KWX9;Q9BA14;O20211;O20274;O47275;O47273;O78309;A1XM40;A5X4B5;A5X4C4;C7AQR7;…	5509	180	CID	C6(Carbamidomethyl)	28.47	3.62139		4	47	43	1	1532.69	-41.7405	7/126	pps_pisum_IE_trypsin_rep3.mgf
	Low	LEGEREITLGFVDLLR	C7AQS9;C7AQU8;Q33245;Q6RIC2;Q8HUZ4;Q8HUY4;D3J8E7;Q33539;Q8HUZ7;Q8HUY8;Q8MAK6;D2CN03;Q9XQM5;A5Y0S8;D6C5Z0;Q42903;Q8HDA1;A5X4I3;A5X4L3;E0DA51;Q8MAK2;Q8MCX9;Q05554;P04717;A5BTM9;Q8MCY0;O47274;O03615;Q8MAT5;Q36650;Q71N78;Q4VI97;B8PRP3;D1KWX9;O47275;O47068;O47273;Q9MS05;O78309;Q4VI95;A4F4H5;C0J9S0;C7AQU0;B3SHH2;O98760;Q32924;Q3T5L5;Q4VIC2;B2Y4T2;Q39972;Q5SCK9;B7VFB6;Q29S37;Q32555;O03616;Q33198;Q9XQL8;…	4879	182	CID		22.12	19.4645		7	47	37	1	1859.96	-33.6788	9/167	pps_pisum_IE_trypsin_rep3.mgf
	Low	ALRLEDLR	B8YGX4;Q6PSM7;Q71N62;C7AQS9;Q9TI22;Q33550;Q29VE5;C7AQU8;Q9GEB9;P36484;P36489;Q33245;Q32800;Q6RIC2;Q9TJY5;Q8MAK5;Q9MV92;Q32816;Q4KUE0;O63121;O98553;B6GUY1;Q8HUZ4;Q8HUY4;A6XHX2;D3J8E7;D8V9G2;Q36667;Q8SKV4;P94086;Q33514;P93976;Q9GD57;C8YPK4;Q33527;Q32443;A8DPF8;Q33496;Q33268;O03607;Q33539;Q8HUZ7;O20266;Q36683;Q8HUY8;Q8HU48;A8DPF0;P93987;O63147;Q8MAK6;P94067;P94054;Q33440;Q9TI88;D2CN03;Q9XQM5;A0ZQY2;…	22872	455	CID		17.59	57.5728		8	48	32	1	985.546	-33.7288	5/70	pps_pisum_IE_trypsin_rep3.mgf
	Low	ALRmSGGDHxHAGTVVGK	P94043;Q32443;Q33440;Q33579;Q710I8;Q1XEK3;O98756;Q5SCK3;Q95F08;O98999;P92447;B1NFY5;A5X5W8;Q9XPZ1;B3THI8;Q33027;O98747	30	17	CID	M4(Oxidation), X10(A)	12.85	77.047		5	44	31	1	1779.75	-78.256	7/188	pps_pisum_IE_trypsin_rep3.mgf
Q9GEQ4	32.48	16	16	468	51.9901	6.58057	262.883	Ribulose-1,5-bisphosphate carboxylase/oxygenase large subunit (Fragment) OS=Douglasia nivalis GN=rbcL PE=3 SV=1 - [Q9GEQ4_9ERIC]
	Confidence Icon	Sequence	Protein Accessions	# Proteins	# Protein Groups	Activation Type	Modifications	IonScore	Exp Value	Δ Score	Rank	Identity High	Homology Threshold	Charge	m/z [Da]	ΔM [ppm]	Ions Matched	Spectrum File
	High	LTYYTPDYKTKDTDILAAFR	Q32924;B2Y4T2;O47272;A4V8H9;Q9GEQ4;Q5J9S8;Q32515;O47061	146	8	CID		107.91	3.83089e-08		6	46		1	2395.07	-63.5353	15/204	pps_pisum_IE_trypsin_rep3.mgf
	High	TFQGPPHGIQVER	Q6PSM7;Q71N62;C7AQS9;Q9TI22;Q33550;Q29VE5;C7AQU8;Q9GEB9;Q33245;Q32800;Q6RIC2;Q9TJY5;Q8MAK5;Q9MV92;Q4KUE0;O63121;P94108;B6GUY1;Q9GD60;Q33531;Q8HUZ4;Q8HUY4;A6XHX2;D3J8E7;D8V9G2;P94043;Q36667;Q8SKV4;P94086;Q33514;P93976;Q9GD57;Q9TKH0;C8YPK4;Q33527;A8DPF8;Q33496;Q33268;Q8HUZ7;O20266;Q36683;Q8SKV6;Q8HUY8;Q8HU48;A8DPF0;B6GUR0;O63147;Q8MAK6;P94067;P94054;Q33440;Q9TI88;D2CN03;Q9XQM5;Q33579;A0ZQY2;D8V9A9;…	19129	435	CID		97.01	7.85689e-07		5	48		1	1465.73	-16.6619	11/139	pps_pisum_IE_trypsin_rep3.mgf
	High	YGRPLLGcTIKPK	B8YGX4;Q6PSM7;Q71N62;C7AQS9;Q9TI22;O98435;Q33550;Q29VE5;C7AQU8;Q9GEB9;P36484;P36489;Q33245;Q32800;Q6RIC2;Q8MAK5;Q9MV92;Q32816;Q4KUE0;O63121;O98553;P94108;B6GUY1;Q9GD60;Q33531;Q8HUZ4;Q8HUY4;A6XHX2;D3J8E7;D8V9G2;P94043;Q36667;Q8SKV4;P94086;Q33514;Q9GD57;Q9TKH0;C8YPK4;Q32443;A8DPF8;Q33496;Q33268;O03607;Q33539;Q8HUZ7;O20266;Q8SKV6;Q8HUY8;Q8HU48;A8DPF0;B6GUR0;O63147;Q33620;Q8MAK6;P94067;P94054;Q33440;…	22107	460	CID	C8(Carbamidomethyl)	70.92	0.000326325		4	49		1	1502.79	-37.8929	10/120	pps_pisum_IE_trypsin_rep3.mgf
	High	GGLDFTKDDENVNSQPFMR	B8YGX4;Q6PSM7;Q71N62;C7AQS9;Q9TI22;O98435;Q33550;Q29VE5;C7AQU8;Q9GEB9;P36484;P36489;Q33245;Q32800;Q9TJY5;Q8MAK5;Q32816;Q4KUE0;O63121;O98553;B6GUY1;Q9GD60;Q33531;Q8HUZ4;Q8HUY4;A6XHX2;D3J8E7;D8V9G2;P94043;Q36667;Q8SKV4;P94086;P93976;Q9GD57;C8YPK4;Q33527;Q32443;A8DPF8;Q33496;O03607;Q33539;Q8HUZ7;O20266;Q36683;Q8SKV6;Q8HUY8;Q8HU48;A8DPF0;B6GUR0;P93987;O63147;Q33620;Q8MAK6;P94067;P94054;Q33440;Q9TI88;…	22231	469	CID		69.65	0.00026709		2	46		1	2169.88	-51.2961	11/193	pps_pisum_IE_trypsin_rep3.mgf
	High	FLFcAEAIYK	Q6PSM7;C7AQS9;Q9TI22;Q29VE5;Q33245;Q6RIC2;Q32816;A6XHX2;D3J8E7;C8YPK4;Q33539;Q8HUZ7;Q36683;A8DPF0;B6GUR0;Q33620;Q8MAK6;Q9XQM5;A0ZQY2;Q7YKW5;A5Y0S8;D6C5Z0;B7P0F0;Q36637;A0PDA4;Q32224;Q8HT77;A5X4I3;Q33323;A5X4L3;Q6LA00;Q8MAK2;Q8MCX9;Q95E64;Q05554;P28392;P04717;P36487;Q05993;Q8MCY0;O98994;Q9MTF6;O47274;Q36650;A0PDB4;B3THH2;B8PRP3;D1KWX9;Q9BA14;O20211;O20274;O47275;O47273;O78309;A1XM40;A5X4B5;A5X4C4;…	5539	185	CID	C4(Carbamidomethyl)	68.33	0.00043904		5	47		1	1261.58	-42.0152	13/76	pps_pisum_IE_trypsin_rep3.mgf
	High	LTYYTPDYKTK	Q32924;B2Y4T2;O47272;A4V8H9;Q9GEQ4;Q5J9S8;Q32515;O47061	171	8	CID		61.96	0.00125449		4	45		1	1392.63	-56.9905	7/101	pps_pisum_IE_trypsin_rep3.mgf
	High	WSPELAAAcEVWK	O98435;Q33550;Q29VE5;P36489;Q33245;Q6RIC2;Q9TJY5;Q9MV92;Q32816;Q4KUE0;Q95CD5;O63121;O98553;P94108;Q8HUZ4;Q8HUY4;A6XHX2;D3J8E7;P94043;Q36667;P94086;Q33514;P93976;C8YPK4;Q33527;Q32443;A8DPF8;Q33268;Q33539;Q8HUZ7;O20266;Q36683;Q8SKV6;Q8HUY8;Q8HU48;A8DPF0;P93987;O63147;Q33620;P94067;P94054;Q33440;Q9TI88;D2CN03;Q9XQM5;Q33579;D8V9A9;P92468;P94039;Q7YKW5;A5Y0S8;D6C5Z0;Q42903;O63185;Q9TI00;P94041;P94046;…	7073	249	CID	C9(Carbamidomethyl)	61.24	0.0014683		3	45		1	1546.66	-48.2712	10/115	pps_pisum_IE_trypsin_rep3.mgf
	High	DTDILAAFR	Q6PSM7;C7AQS9;Q9TI22;O98435;Q33550;Q29VE5;C7AQU8;P36484;P36489;Q33245;Q32800;Q6RIC2;Q9TJY5;Q8MAK5;Q9MV92;Q32816;Q4KUE0;Q95CD5;O63121;P94108;B6GUY1;Q9GD60;Q33531;Q8HUZ4;A6XHX2;D3J8E7;P94043;Q36667;P94086;Q33514;P93976;Q9GD57;Q9TKH0;C8YPK4;Q33527;A8DPF8;Q33496;Q33268;O03607;Q8HUZ7;O20266;Q36683;Q8SKV6;Q8HUY8;A8DPF0;B6GUR0;P93987;O63147;Q33620;P94067;P94054;Q33440;Q9TI88;D2CN03;Q9XQM5;Q33579;A0ZQY2;…	17751	407	CID		57.04	0.00657362	0	1	48		1	1021.5	-32.1501	8/74	pps_pisum_IE_trypsin_rep3.mgf
	High	EAcKWSPELAAAcEVWK	O98435;Q29VE5;Q95CD5;Q33539;Q9XQM5;P28392;P04717;Q95634;O47274;Q32626;O20211;O47068;D6MYJ0;Q9MRJ3;Q9T2E2;Q32924;Q6L9X2;Q9GCU2;D6MYK4;O20246;Q9GDL4;O20245;Q8ME89;Q33051;Q9TLI1;Q31907;O98756;Q6PZA1;Q36845;Q9TLI2;A5X4G3;Q9GEP9;Q9GEQ2;Q8HUZ0;Q95AN1;D6MYK3;O20363;Q9TLI8;Q33286;Q9GEQ4;Q9BB67;O78520;Q9GEN1;Q9XPZ1;Q09RG1	849	45	CID	C3(Carbamidomethyl), C13(Carbamidomethyl)	46.31	0.0377196		2	45		1	2034.85	-44.8187	10/183	pps_pisum_IE_trypsin_rep3.mgf
	Medium	EITLGFVDLLR	C7AQS9;C7AQU8;Q33245;Q6RIC2;Q8HUZ4;Q8HUY4;D3J8E7;Q33539;Q8HUZ7;Q8HUY8;Q8MAK6;D2CN03;Q9XQM5;A5Y0S8;D6C5Z0;Q42903;Q8HDA1;Q9TLI7;A5X4I3;A5X4L3;E0DA51;Q8MAK2;Q8MCX9;Q05554;P04717;A5BTM9;Q8MCY0;O47274;O03615;Q8MAT5;Q36650;Q71N78;Q4VI97;B8PRP3;D1KWX9;O47275;O47068;O47273;Q9MS05;O78309;Q4VI95;A4F4H5;C0J9S0;C7AQR7;C7AQU0;B3SHH2;O98760;Q32924;Q3T5L5;Q4VIC2;B2Y4T2;Q39972;Q5SCK9;B7VFB6;Q29S37;Q32555;O03616;…	4913	192	CID		41.11	0.216582		5	47	47	1	1275.7	-22.1692	12/97	pps_pisum_IE_trypsin_rep3.mgf
	Low	DNGLLLHIHR	B8YGX4;C7AQS9;Q9TI22;Q33550;Q29VE5;C7AQU8;Q9GEB9;P36484;P36489;Q33245;Q32800;Q6RIC2;Q9TJY5;Q8MAK5;Q9MV92;Q32816;Q4KUE0;O98553;B6GUY1;Q9GD60;Q33531;Q8HUZ4;Q8HUY4;A6XHX2;D3J8E7;D8V9G2;P94043;Q36667;Q8SKV4;Q33514;Q9GD57;Q9TKH0;C8YPK4;Q33527;Q32443;A8DPF8;Q33496;Q33268;Q33539;Q8HUZ7;Q36683;Q8SKV6;Q8HUY8;Q8HU48;A8DPF0;B6GUR0;P93987;O63147;Q33620;Q8MAK6;P94067;P94054;Q33440;Q9TI88;D2CN03;Q9XQM5;Q33579;…	20168	469	CID		38.66	0.499426		9	48		1	1187.62	-39.2477	5/97	pps_pisum_IE_trypsin_rep3.mgf
	Low	AVYEcLR	B8YGX4;Q71N62;C7AQS9;O98435;Q33550;Q29VE5;C7AQU8;Q9GEB9;P36484;P36489;Q33245;Q8MAK5;Q9MV92;Q32816;Q4KUE0;O63121;O98553;P94108;B6GUY1;Q9GD60;Q33531;Q8HUZ4;Q8HUY4;A6XHX2;D3J8E7;D8V9G2;P94043;Q36667;Q8SKV4;P94086;Q33514;P93976;Q9GD57;C8YPK4;Q33527;Q32443;A8DPF8;Q33496;Q33539;O20266;Q36683;Q8SKV6;Q8HUY8;Q8HU48;A8DPF0;B6GUR0;P93987;O63147;Q33620;Q8MAK6;P94067;P94054;Q33440;Q9TI88;D2CN03;Q9XQM5;A0ZQY2;…	21453	462	CID	C5(Carbamidomethyl)	34.96	0.837587	0	1	47	40	1	910.423	-24.5548	6/51	pps_pisum_IE_trypsin_rep3.mgf
	Low	DRFLFcAEAIYK	Q6PSM7;C7AQS9;Q9TI22;Q29VE5;Q33245;Q6RIC2;Q32816;A6XHX2;D3J8E7;C8YPK4;Q33539;Q8HUZ7;Q36683;A8DPF0;B6GUR0;Q33620;Q8MAK6;Q9XQM5;A0ZQY2;Q7YKW5;A5Y0S8;D6C5Z0;B7P0F0;Q36637;A0PDA4;Q32224;Q8HT77;A5X4I3;Q33323;A5X4L3;Q8MAK2;Q8MCX9;Q95E64;Q05554;P28392;P04717;P36487;Q05993;Q8MCY0;O98994;Q9MTF6;O47274;Q36650;A0PDB4;B3THH2;B8PRP3;D1KWX9;Q9BA14;O20211;O20274;O47275;O47273;O78309;A1XM40;A5X4B5;A5X4C4;C7AQR7;…	5509	180	CID	C6(Carbamidomethyl)	28.47	3.62139		4	47	43	1	1532.69	-41.7405	7/126	pps_pisum_IE_trypsin_rep3.mgf
	Low	LEGEREITLGFVDLLR	C7AQS9;C7AQU8;Q33245;Q6RIC2;Q8HUZ4;Q8HUY4;D3J8E7;Q33539;Q8HUZ7;Q8HUY8;Q8MAK6;D2CN03;Q9XQM5;A5Y0S8;D6C5Z0;Q42903;Q8HDA1;A5X4I3;A5X4L3;E0DA51;Q8MAK2;Q8MCX9;Q05554;P04717;A5BTM9;Q8MCY0;O47274;O03615;Q8MAT5;Q36650;Q71N78;Q4VI97;B8PRP3;D1KWX9;O47275;O47068;O47273;Q9MS05;O78309;Q4VI95;A4F4H5;C0J9S0;C7AQU0;B3SHH2;O98760;Q32924;Q3T5L5;Q4VIC2;B2Y4T2;Q39972;Q5SCK9;B7VFB6;Q29S37;Q32555;O03616;Q33198;Q9XQL8;…	4879	182	CID		22.12	19.4645		7	47	37	1	1859.96	-33.6788	9/167	pps_pisum_IE_trypsin_rep3.mgf
	Low	GHYLNATAGTcEEMIKR	Q33550;Q29VE5;P36484;P36489;Q33245;Q6RIC2;Q9TJY5;Q32816;Q4KUE0;O98553;P94108;B6GUY1;Q8HUZ4;Q8HUY4;A6XHX2;P94043;Q36667;Q9GD57;Q33527;Q32443;A8DPF8;Q33268;Q8HUZ7;Q36683;Q8HUY8;Q8HU48;B6GUR0;Q8MAK6;P94067;Q9TI88;D2CN03;Q9XQM5;Q33579;A0ZQY2;D8V9A9;D8V9C3;P94039;A5Y0S8;O63185;Q9TI00;Q8HDA1;P94041;P94046;P92469;Q8WKU6;B7P0F0;Q36637;Q37357;P93986;Q9GDQ2;Q8HT77;Q33323;A5X4L3;Q6LA00;E5KUU8;Q8HUY5;Q39288;…	7088	231	CID	C11(Carbamidomethyl)	19.96	26.613		9	47	38	1	1950.87	-22.6772	11/168	pps_pisum_IE_trypsin_rep3.mgf
	Low	ALRLEDLR	B8YGX4;Q6PSM7;Q71N62;C7AQS9;Q9TI22;Q33550;Q29VE5;C7AQU8;Q9GEB9;P36484;P36489;Q33245;Q32800;Q6RIC2;Q9TJY5;Q8MAK5;Q9MV92;Q32816;Q4KUE0;O63121;O98553;B6GUY1;Q8HUZ4;Q8HUY4;A6XHX2;D3J8E7;D8V9G2;Q36667;Q8SKV4;P94086;Q33514;P93976;Q9GD57;C8YPK4;Q33527;Q32443;A8DPF8;Q33496;Q33268;O03607;Q33539;Q8HUZ7;O20266;Q36683;Q8HUY8;Q8HU48;A8DPF0;P93987;O63147;Q8MAK6;P94067;P94054;Q33440;Q9TI88;D2CN03;Q9XQM5;A0ZQY2;…	22872	455	CID		17.59	57.5728		8	48	32	1	985.546	-33.7288	5/70	pps_pisum_IE_trypsin_rep3.mgf
Q4VI83	37.01	14	14	462	50.9499	6.68311	262.408	Ribulose-1,5-bisphosphate carboxylase/oxygenase large subunit (Fragment) OS=Conzattia multiflora GN=rbcL PE=3 SV=1 - [Q4VI83_9FABA]
	Confidence Icon	Sequence	Protein Accessions	# Proteins	# Protein Groups	Activation Type	Modifications	IonScore	Exp Value	Δ Score	Rank	Identity High	Homology Threshold	Charge	m/z [Da]	ΔM [ppm]	Ions Matched	Spectrum File
	High	VTPQPGVPPEEAGAAVAAESSTGTWTTVWTDGLTSLDR	Q71N62;C7AQS9;Q9TI22;Q33550;C7AQU8;P36484;P36489;Q33245;Q32800;Q6RIC2;Q9TJY5;Q9MV92;Q32816;Q4KUE0;Q95CD5;O98553;B6GUY1;Q9GD60;Q33531;Q8HUZ4;Q8HUY4;A6XHX2;D3J8E7;D8V9G2;P94043;Q36667;Q8SKV4;P94086;Q33514;P93976;Q9GD57;C8YPK4;Q32443;Q33496;Q33268;O03607;Q33539;Q8HUZ7;Q36683;Q8SKV6;Q8HUY8;Q8HU48;A8DPF0;B6GUR0;P93987;Q33620;P94067;P94054;Q9TI88;D2CN03;Q9XQM5;A0ZQY2;D8V9A9;D8V9C3;P92468;P94039;P94042;…	13123	330	CID		107.85	4.52073e-08		5	47		1	3854.67	-53.3409	17/435	pps_pisum_IE_trypsin_rep3.mgf
	High	TFQGPPHGIQVER	Q6PSM7;Q71N62;C7AQS9;Q9TI22;Q33550;Q29VE5;C7AQU8;Q9GEB9;Q33245;Q32800;Q6RIC2;Q9TJY5;Q8MAK5;Q9MV92;Q4KUE0;O63121;P94108;B6GUY1;Q9GD60;Q33531;Q8HUZ4;Q8HUY4;A6XHX2;D3J8E7;D8V9G2;P94043;Q36667;Q8SKV4;P94086;Q33514;P93976;Q9GD57;Q9TKH0;C8YPK4;Q33527;A8DPF8;Q33496;Q33268;Q8HUZ7;O20266;Q36683;Q8SKV6;Q8HUY8;Q8HU48;A8DPF0;B6GUR0;O63147;Q8MAK6;P94067;P94054;Q33440;Q9TI88;D2CN03;Q9XQM5;Q33579;A0ZQY2;D8V9A9;…	19129	435	CID		97.01	7.85689e-07		5	48		1	1465.73	-16.6619	11/139	pps_pisum_IE_trypsin_rep3.mgf
	High	YGRPLLGcTIKPK	B8YGX4;Q6PSM7;Q71N62;C7AQS9;Q9TI22;O98435;Q33550;Q29VE5;C7AQU8;Q9GEB9;P36484;P36489;Q33245;Q32800;Q6RIC2;Q8MAK5;Q9MV92;Q32816;Q4KUE0;O63121;O98553;P94108;B6GUY1;Q9GD60;Q33531;Q8HUZ4;Q8HUY4;A6XHX2;D3J8E7;D8V9G2;P94043;Q36667;Q8SKV4;P94086;Q33514;Q9GD57;Q9TKH0;C8YPK4;Q32443;A8DPF8;Q33496;Q33268;O03607;Q33539;Q8HUZ7;O20266;Q8SKV6;Q8HUY8;Q8HU48;A8DPF0;B6GUR0;O63147;Q33620;Q8MAK6;P94067;P94054;Q33440;…	22107	460	CID	C8(Carbamidomethyl)	70.92	0.000326325		4	49		1	1502.79	-37.8929	10/120	pps_pisum_IE_trypsin_rep3.mgf
	High	GGLDFTKDDENVNSQPFMR	B8YGX4;Q6PSM7;Q71N62;C7AQS9;Q9TI22;O98435;Q33550;Q29VE5;C7AQU8;Q9GEB9;P36484;P36489;Q33245;Q32800;Q9TJY5;Q8MAK5;Q32816;Q4KUE0;O63121;O98553;B6GUY1;Q9GD60;Q33531;Q8HUZ4;Q8HUY4;A6XHX2;D3J8E7;D8V9G2;P94043;Q36667;Q8SKV4;P94086;P93976;Q9GD57;C8YPK4;Q33527;Q32443;A8DPF8;Q33496;O03607;Q33539;Q8HUZ7;O20266;Q36683;Q8SKV6;Q8HUY8;Q8HU48;A8DPF0;B6GUR0;P93987;O63147;Q33620;Q8MAK6;P94067;P94054;Q33440;Q9TI88;…	22231	469	CID		69.65	0.00026709		2	46		1	2169.88	-51.2961	11/193	pps_pisum_IE_trypsin_rep3.mgf
	High	FLFcAEAIYK	Q6PSM7;C7AQS9;Q9TI22;Q29VE5;Q33245;Q6RIC2;Q32816;A6XHX2;D3J8E7;C8YPK4;Q33539;Q8HUZ7;Q36683;A8DPF0;B6GUR0;Q33620;Q8MAK6;Q9XQM5;A0ZQY2;Q7YKW5;A5Y0S8;D6C5Z0;B7P0F0;Q36637;A0PDA4;Q32224;Q8HT77;A5X4I3;Q33323;A5X4L3;Q6LA00;Q8MAK2;Q8MCX9;Q95E64;Q05554;P28392;P04717;P36487;Q05993;Q8MCY0;O98994;Q9MTF6;O47274;Q36650;A0PDB4;B3THH2;B8PRP3;D1KWX9;Q9BA14;O20211;O20274;O47275;O47273;O78309;A1XM40;A5X4B5;A5X4C4;…	5539	185	CID	C4(Carbamidomethyl)	68.33	0.00043904		5	47		1	1261.58	-42.0152	13/76	pps_pisum_IE_trypsin_rep3.mgf
	High	WSPELAAAcEVxKE	Q4VI97;Q4VI95;Q4VI83;Q4VI73;Q4VI99	8	5	CID	C9(Carbamidomethyl), X12(G)	63.81	0.000812481	0.046875	1	45		1	1546.66	-38.4113	12/129	pps_pisum_IE_trypsin_rep3.mgf
	High	WSPELAAAcEVxK	Q4VI97;O47273;Q4VI95;Q4KUD6;Q9GEP1;Q3T5K7;Q4VI83;Q4VI73;Q4VI99;Q95CF9	16	10	CID	C9(Carbamidomethyl), X12(W)	61.24	0.0014683		5	45		1	1546.66	-48.2712	10/115	pps_pisum_IE_trypsin_rep3.mgf
	High	DTDILAAFR	Q6PSM7;C7AQS9;Q9TI22;O98435;Q33550;Q29VE5;C7AQU8;P36484;P36489;Q33245;Q32800;Q6RIC2;Q9TJY5;Q8MAK5;Q9MV92;Q32816;Q4KUE0;Q95CD5;O63121;P94108;B6GUY1;Q9GD60;Q33531;Q8HUZ4;A6XHX2;D3J8E7;P94043;Q36667;P94086;Q33514;P93976;Q9GD57;Q9TKH0;C8YPK4;Q33527;A8DPF8;Q33496;Q33268;O03607;Q8HUZ7;O20266;Q36683;Q8SKV6;Q8HUY8;A8DPF0;B6GUR0;P93987;O63147;Q33620;P94067;P94054;Q33440;Q9TI88;D2CN03;Q9XQM5;Q33579;A0ZQY2;…	17751	407	CID		57.04	0.00657362	0	1	48		1	1021.5	-32.1501	8/74	pps_pisum_IE_trypsin_rep3.mgf
	Medium	EITLGFVDLLR	C7AQS9;C7AQU8;Q33245;Q6RIC2;Q8HUZ4;Q8HUY4;D3J8E7;Q33539;Q8HUZ7;Q8HUY8;Q8MAK6;D2CN03;Q9XQM5;A5Y0S8;D6C5Z0;Q42903;Q8HDA1;Q9TLI7;A5X4I3;A5X4L3;E0DA51;Q8MAK2;Q8MCX9;Q05554;P04717;A5BTM9;Q8MCY0;O47274;O03615;Q8MAT5;Q36650;Q71N78;Q4VI97;B8PRP3;D1KWX9;O47275;O47068;O47273;Q9MS05;O78309;Q4VI95;A4F4H5;C0J9S0;C7AQR7;C7AQU0;B3SHH2;O98760;Q32924;Q3T5L5;Q4VIC2;B2Y4T2;Q39972;Q5SCK9;B7VFB6;Q29S37;Q32555;O03616;…	4913	192	CID		41.11	0.216582		5	47	47	1	1275.7	-22.1692	12/97	pps_pisum_IE_trypsin_rep3.mgf
	Low	DNGLLLHIHR	B8YGX4;C7AQS9;Q9TI22;Q33550;Q29VE5;C7AQU8;Q9GEB9;P36484;P36489;Q33245;Q32800;Q6RIC2;Q9TJY5;Q8MAK5;Q9MV92;Q32816;Q4KUE0;O98553;B6GUY1;Q9GD60;Q33531;Q8HUZ4;Q8HUY4;A6XHX2;D3J8E7;D8V9G2;P94043;Q36667;Q8SKV4;Q33514;Q9GD57;Q9TKH0;C8YPK4;Q33527;Q32443;A8DPF8;Q33496;Q33268;Q33539;Q8HUZ7;Q36683;Q8SKV6;Q8HUY8;Q8HU48;A8DPF0;B6GUR0;P93987;O63147;Q33620;Q8MAK6;P94067;P94054;Q33440;Q9TI88;D2CN03;Q9XQM5;Q33579;…	20168	469	CID		38.66	0.499426		9	48		1	1187.62	-39.2477	5/97	pps_pisum_IE_trypsin_rep3.mgf
	Low	LSGGDHIHAGTVVGK	Q9GEB9;Q33245;Q32816;O63121;O98553;Q8HUZ4;Q8HUY4;D8V9G2;Q33539;Q8HUZ7;Q8HUY8;Q8HU48;P94067;D8V9C3;D6C5Z0;O63185;Q49M33;Q33323;Q8HUY5;Q8MAK2;Q3MKL9;P04717;A5BTM9;Q9MSR5;Q8MG83;Q8MAT5;Q36650;Q85XM1;Q4VI97;Q9BB40;Q4VI95;A5X4B5;A5X4C4;O98760;Q6JXN8;Q4VIC2;Q1AE41;Q09W32;Q33198;Q95668;Q09W22;A4V8H9;A5PF92;Q9GE59;Q4VIC1;Q4VI79;A5H767;Q4VI80;A0PDI3;Q8MAN3;Q8HTE8;Q710L6;B2CS02;O98359;Q6JXV8;A8JY23;Q9GEE4;…	3408	88	CID		38.3	0.412087		4	47		1	1447.73	-22.3936	8/134	pps_pisum_IE_trypsin_rep3.mgf
	Low	AVYEcLR	B8YGX4;Q71N62;C7AQS9;O98435;Q33550;Q29VE5;C7AQU8;Q9GEB9;P36484;P36489;Q33245;Q8MAK5;Q9MV92;Q32816;Q4KUE0;O63121;O98553;P94108;B6GUY1;Q9GD60;Q33531;Q8HUZ4;Q8HUY4;A6XHX2;D3J8E7;D8V9G2;P94043;Q36667;Q8SKV4;P94086;Q33514;P93976;Q9GD57;C8YPK4;Q33527;Q32443;A8DPF8;Q33496;Q33539;O20266;Q36683;Q8SKV6;Q8HUY8;Q8HU48;A8DPF0;B6GUR0;P93987;O63147;Q33620;Q8MAK6;P94067;P94054;Q33440;Q9TI88;D2CN03;Q9XQM5;A0ZQY2;…	21453	462	CID	C5(Carbamidomethyl)	34.96	0.837587	0	1	47	40	1	910.423	-24.5548	6/51	pps_pisum_IE_trypsin_rep3.mgf
	Low	NHGMHFR	Q9TI22;Q33550;C7AQU8;Q9GEB9;P36484;P36489;Q33245;Q32800;Q6RIC2;Q9TJY5;Q8MAK5;Q9MV92;Q32816;Q95CD5;O63121;O98553;B6GUY1;Q9GD60;Q33531;Q8HUZ4;Q8HUY4;A6XHX2;D3J8E7;D8V9G2;Q8SKV4;P94086;Q33514;P93976;C8YPK4;Q33527;Q32443;A8DPF8;Q33496;Q33268;O03607;Q33539;O20266;Q36683;Q8SKV6;Q8HUY8;Q8HU48;A8DPF0;B6GUR0;P93987;O63147;Q33620;P94067;P94054;Q33440;Q9TI88;D2CN03;Q9XQM5;Q33579;A0ZQY2;D8V9A9;D8V9C3;P92468;…	14981	348	CID		30.3	1.6905	0	1	45	29	1	898.396	-15.6293	5/68	pps_pisum_IE_trypsin_rep3.mgf
	Low	LEGEREITLGFVDLLR	C7AQS9;C7AQU8;Q33245;Q6RIC2;Q8HUZ4;Q8HUY4;D3J8E7;Q33539;Q8HUZ7;Q8HUY8;Q8MAK6;D2CN03;Q9XQM5;A5Y0S8;D6C5Z0;Q42903;Q8HDA1;A5X4I3;A5X4L3;E0DA51;Q8MAK2;Q8MCX9;Q05554;P04717;A5BTM9;Q8MCY0;O47274;O03615;Q8MAT5;Q36650;Q71N78;Q4VI97;B8PRP3;D1KWX9;O47275;O47068;O47273;Q9MS05;O78309;Q4VI95;A4F4H5;C0J9S0;C7AQU0;B3SHH2;O98760;Q32924;Q3T5L5;Q4VIC2;B2Y4T2;Q39972;Q5SCK9;B7VFB6;Q29S37;Q32555;O03616;Q33198;Q9XQL8;…	4879	182	CID		22.12	19.4645		7	47	37	1	1859.96	-33.6788	9/167	pps_pisum_IE_trypsin_rep3.mgf
Q4KUD6	38.28	14	14	465	51.4649	6.58057	262.187	Ribulose-1,5-bisphosphate carboxylase/oxygenase large subunit (Fragment) OS=Ricinus communis GN=rbcL PE=3 SV=1 - [Q4KUD6_RICCO]
	Confidence Icon	Sequence	Protein Accessions	# Proteins	# Protein Groups	Activation Type	Modifications	IonScore	Exp Value	Δ Score	Rank	Identity High	Homology Threshold	Charge	m/z [Da]	ΔM [ppm]	Ions Matched	Spectrum File
	High	VTPQPGVPPEEAGAAVAAESSTGTWTTVWTDGLTSLDR	Q71N62;C7AQS9;Q9TI22;Q33550;C7AQU8;P36484;P36489;Q33245;Q32800;Q6RIC2;Q9TJY5;Q9MV92;Q32816;Q4KUE0;Q95CD5;O98553;B6GUY1;Q9GD60;Q33531;Q8HUZ4;Q8HUY4;A6XHX2;D3J8E7;D8V9G2;P94043;Q36667;Q8SKV4;P94086;Q33514;P93976;Q9GD57;C8YPK4;Q32443;Q33496;Q33268;O03607;Q33539;Q8HUZ7;Q36683;Q8SKV6;Q8HUY8;Q8HU48;A8DPF0;B6GUR0;P93987;Q33620;P94067;P94054;Q9TI88;D2CN03;Q9XQM5;A0ZQY2;D8V9A9;D8V9C3;P92468;P94039;P94042;…	13123	330	CID		107.85	4.52073e-08		5	47		1	3854.67	-53.3409	17/435	pps_pisum_IE_trypsin_rep3.mgf
	High	TFQGPPHGIQVER	Q6PSM7;Q71N62;C7AQS9;Q9TI22;Q33550;Q29VE5;C7AQU8;Q9GEB9;Q33245;Q32800;Q6RIC2;Q9TJY5;Q8MAK5;Q9MV92;Q4KUE0;O63121;P94108;B6GUY1;Q9GD60;Q33531;Q8HUZ4;Q8HUY4;A6XHX2;D3J8E7;D8V9G2;P94043;Q36667;Q8SKV4;P94086;Q33514;P93976;Q9GD57;Q9TKH0;C8YPK4;Q33527;A8DPF8;Q33496;Q33268;Q8HUZ7;O20266;Q36683;Q8SKV6;Q8HUY8;Q8HU48;A8DPF0;B6GUR0;O63147;Q8MAK6;P94067;P94054;Q33440;Q9TI88;D2CN03;Q9XQM5;Q33579;A0ZQY2;D8V9A9;…	19129	435	CID		97.01	7.85689e-07		5	48		1	1465.73	-16.6619	11/139	pps_pisum_IE_trypsin_rep3.mgf
	High	YGRPLLGcTIKPK	B8YGX4;Q6PSM7;Q71N62;C7AQS9;Q9TI22;O98435;Q33550;Q29VE5;C7AQU8;Q9GEB9;P36484;P36489;Q33245;Q32800;Q6RIC2;Q8MAK5;Q9MV92;Q32816;Q4KUE0;O63121;O98553;P94108;B6GUY1;Q9GD60;Q33531;Q8HUZ4;Q8HUY4;A6XHX2;D3J8E7;D8V9G2;P94043;Q36667;Q8SKV4;P94086;Q33514;Q9GD57;Q9TKH0;C8YPK4;Q32443;A8DPF8;Q33496;Q33268;O03607;Q33539;Q8HUZ7;O20266;Q8SKV6;Q8HUY8;Q8HU48;A8DPF0;B6GUR0;O63147;Q33620;Q8MAK6;P94067;P94054;Q33440;…	22107	460	CID	C8(Carbamidomethyl)	70.92	0.000326325		4	49		1	1502.79	-37.8929	10/120	pps_pisum_IE_trypsin_rep3.mgf
	High	GGLDFTKDDENVNSQPFMR	B8YGX4;Q6PSM7;Q71N62;C7AQS9;Q9TI22;O98435;Q33550;Q29VE5;C7AQU8;Q9GEB9;P36484;P36489;Q33245;Q32800;Q9TJY5;Q8MAK5;Q32816;Q4KUE0;O63121;O98553;B6GUY1;Q9GD60;Q33531;Q8HUZ4;Q8HUY4;A6XHX2;D3J8E7;D8V9G2;P94043;Q36667;Q8SKV4;P94086;P93976;Q9GD57;C8YPK4;Q33527;Q32443;A8DPF8;Q33496;O03607;Q33539;Q8HUZ7;O20266;Q36683;Q8SKV6;Q8HUY8;Q8HU48;A8DPF0;B6GUR0;P93987;O63147;Q33620;Q8MAK6;P94067;P94054;Q33440;Q9TI88;…	22231	469	CID		69.65	0.00026709		2	46		1	2169.88	-51.2961	11/193	pps_pisum_IE_trypsin_rep3.mgf
	High	FLFcAEAIYK	Q6PSM7;C7AQS9;Q9TI22;Q29VE5;Q33245;Q6RIC2;Q32816;A6XHX2;D3J8E7;C8YPK4;Q33539;Q8HUZ7;Q36683;A8DPF0;B6GUR0;Q33620;Q8MAK6;Q9XQM5;A0ZQY2;Q7YKW5;A5Y0S8;D6C5Z0;B7P0F0;Q36637;A0PDA4;Q32224;Q8HT77;A5X4I3;Q33323;A5X4L3;Q6LA00;Q8MAK2;Q8MCX9;Q95E64;Q05554;P28392;P04717;P36487;Q05993;Q8MCY0;O98994;Q9MTF6;O47274;Q36650;A0PDB4;B3THH2;B8PRP3;D1KWX9;Q9BA14;O20211;O20274;O47275;O47273;O78309;A1XM40;A5X4B5;A5X4C4;…	5539	185	CID	C4(Carbamidomethyl)	68.33	0.00043904		5	47		1	1261.58	-42.0152	13/76	pps_pisum_IE_trypsin_rep3.mgf
	High	EIKFEFPAMDTL	Q4KUE0;Q8HUZ4;C8YPK4;P04717;O98994;O03615;D1KWX9;Q3T5L5;Q646K6;Q4KUD6;O03616;O03647;A4V8H9;O03612;O03648;Q3T5L7;Q8HUX6;O03622;O98756;Q9TID6;Q7YKH2;Q95F08;Q71N79;O98999;O20363;Q9GG54;O03643;Q9GGI0;Q9TID5;O20310;O03653;Q8SLK3;P92351;Q71N77	776	34	CID		63.45	0.000851635	0	2	45		1	1440.66	-35.3389	8/118	pps_pisum_IE_trypsin_rep3.mgf
	High	WSPELAAAcEVxK	Q4VI97;O47273;Q4VI95;Q4KUD6;Q9GEP1;Q3T5K7;Q4VI83;Q4VI73;Q4VI99;Q95CF9	16	10	CID	C9(Carbamidomethyl), X12(W)	61.24	0.0014683		5	45		1	1546.66	-48.2712	10/115	pps_pisum_IE_trypsin_rep3.mgf
	High	DTDILAAFR	Q6PSM7;C7AQS9;Q9TI22;O98435;Q33550;Q29VE5;C7AQU8;P36484;P36489;Q33245;Q32800;Q6RIC2;Q9TJY5;Q8MAK5;Q9MV92;Q32816;Q4KUE0;Q95CD5;O63121;P94108;B6GUY1;Q9GD60;Q33531;Q8HUZ4;A6XHX2;D3J8E7;P94043;Q36667;P94086;Q33514;P93976;Q9GD57;Q9TKH0;C8YPK4;Q33527;A8DPF8;Q33496;Q33268;O03607;Q8HUZ7;O20266;Q36683;Q8SKV6;Q8HUY8;A8DPF0;B6GUR0;P93987;O63147;Q33620;P94067;P94054;Q33440;Q9TI88;D2CN03;Q9XQM5;Q33579;A0ZQY2;…	17751	407	CID		57.04	0.00657362	0	1	48		1	1021.5	-32.1501	8/74	pps_pisum_IE_trypsin_rep3.mgf
	Low	DNGLLLHIHR	B8YGX4;C7AQS9;Q9TI22;Q33550;Q29VE5;C7AQU8;Q9GEB9;P36484;P36489;Q33245;Q32800;Q6RIC2;Q9TJY5;Q8MAK5;Q9MV92;Q32816;Q4KUE0;O98553;B6GUY1;Q9GD60;Q33531;Q8HUZ4;Q8HUY4;A6XHX2;D3J8E7;D8V9G2;P94043;Q36667;Q8SKV4;Q33514;Q9GD57;Q9TKH0;C8YPK4;Q33527;Q32443;A8DPF8;Q33496;Q33268;Q33539;Q8HUZ7;Q36683;Q8SKV6;Q8HUY8;Q8HU48;A8DPF0;B6GUR0;P93987;O63147;Q33620;Q8MAK6;P94067;P94054;Q33440;Q9TI88;D2CN03;Q9XQM5;Q33579;…	20168	469	CID		38.66	0.499426		9	48		1	1187.62	-39.2477	5/97	pps_pisum_IE_trypsin_rep3.mgf
	Low	AVYEcLR	B8YGX4;Q71N62;C7AQS9;O98435;Q33550;Q29VE5;C7AQU8;Q9GEB9;P36484;P36489;Q33245;Q8MAK5;Q9MV92;Q32816;Q4KUE0;O63121;O98553;P94108;B6GUY1;Q9GD60;Q33531;Q8HUZ4;Q8HUY4;A6XHX2;D3J8E7;D8V9G2;P94043;Q36667;Q8SKV4;P94086;Q33514;P93976;Q9GD57;C8YPK4;Q33527;Q32443;A8DPF8;Q33496;Q33539;O20266;Q36683;Q8SKV6;Q8HUY8;Q8HU48;A8DPF0;B6GUR0;P93987;O63147;Q33620;Q8MAK6;P94067;P94054;Q33440;Q9TI88;D2CN03;Q9XQM5;A0ZQY2;…	21453	462	CID	C5(Carbamidomethyl)	34.96	0.837587	0	1	47	40	1	910.423	-24.5548	6/51	pps_pisum_IE_trypsin_rep3.mgf
	Low	NHGMHFR	Q9TI22;Q33550;C7AQU8;Q9GEB9;P36484;P36489;Q33245;Q32800;Q6RIC2;Q9TJY5;Q8MAK5;Q9MV92;Q32816;Q95CD5;O63121;O98553;B6GUY1;Q9GD60;Q33531;Q8HUZ4;Q8HUY4;A6XHX2;D3J8E7;D8V9G2;Q8SKV4;P94086;Q33514;P93976;C8YPK4;Q33527;Q32443;A8DPF8;Q33496;Q33268;O03607;Q33539;O20266;Q36683;Q8SKV6;Q8HUY8;Q8HU48;A8DPF0;B6GUR0;P93987;O63147;Q33620;P94067;P94054;Q33440;Q9TI88;D2CN03;Q9XQM5;Q33579;A0ZQY2;D8V9A9;D8V9C3;P92468;…	14981	348	CID		30.3	1.6905	0	1	45	29	1	898.396	-15.6293	5/68	pps_pisum_IE_trypsin_rep3.mgf
	Low	DRFLFcAEAIYK	Q6PSM7;C7AQS9;Q9TI22;Q29VE5;Q33245;Q6RIC2;Q32816;A6XHX2;D3J8E7;C8YPK4;Q33539;Q8HUZ7;Q36683;A8DPF0;B6GUR0;Q33620;Q8MAK6;Q9XQM5;A0ZQY2;Q7YKW5;A5Y0S8;D6C5Z0;B7P0F0;Q36637;A0PDA4;Q32224;Q8HT77;A5X4I3;Q33323;A5X4L3;Q8MAK2;Q8MCX9;Q95E64;Q05554;P28392;P04717;P36487;Q05993;Q8MCY0;O98994;Q9MTF6;O47274;Q36650;A0PDB4;B3THH2;B8PRP3;D1KWX9;Q9BA14;O20211;O20274;O47275;O47273;O78309;A1XM40;A5X4B5;A5X4C4;C7AQR7;…	5509	180	CID	C6(Carbamidomethyl)	28.47	3.62139		4	47	43	1	1532.69	-41.7405	7/126	pps_pisum_IE_trypsin_rep3.mgf
	Low	GHYLNATAGTcEEMIKR	Q33550;Q29VE5;P36484;P36489;Q33245;Q6RIC2;Q9TJY5;Q32816;Q4KUE0;O98553;P94108;B6GUY1;Q8HUZ4;Q8HUY4;A6XHX2;P94043;Q36667;Q9GD57;Q33527;Q32443;A8DPF8;Q33268;Q8HUZ7;Q36683;Q8HUY8;Q8HU48;B6GUR0;Q8MAK6;P94067;Q9TI88;D2CN03;Q9XQM5;Q33579;A0ZQY2;D8V9A9;D8V9C3;P94039;A5Y0S8;O63185;Q9TI00;Q8HDA1;P94041;P94046;P92469;Q8WKU6;B7P0F0;Q36637;Q37357;P93986;Q9GDQ2;Q8HT77;Q33323;A5X4L3;Q6LA00;E5KUU8;Q8HUY5;Q39288;…	7088	231	CID	C11(Carbamidomethyl)	19.96	26.613		9	47	38	1	1950.87	-22.6772	11/168	pps_pisum_IE_trypsin_rep3.mgf
	Low	ALRLEDLR	B8YGX4;Q6PSM7;Q71N62;C7AQS9;Q9TI22;Q33550;Q29VE5;C7AQU8;Q9GEB9;P36484;P36489;Q33245;Q32800;Q6RIC2;Q9TJY5;Q8MAK5;Q9MV92;Q32816;Q4KUE0;O63121;O98553;B6GUY1;Q8HUZ4;Q8HUY4;A6XHX2;D3J8E7;D8V9G2;Q36667;Q8SKV4;P94086;Q33514;P93976;Q9GD57;C8YPK4;Q33527;Q32443;A8DPF8;Q33496;Q33268;O03607;Q33539;Q8HUZ7;O20266;Q36683;Q8HUY8;Q8HU48;A8DPF0;P93987;O63147;Q8MAK6;P94067;P94054;Q33440;Q9TI88;D2CN03;Q9XQM5;A0ZQY2;…	22872	455	CID		17.59	57.5728		8	48	32	1	985.546	-33.7288	5/70	pps_pisum_IE_trypsin_rep3.mgf
Q8HUX6	42.73	17	17	454	50.3822	6.29053	262.187	Ribulose-1,5-bisphosphate carboxylase large subunit (Fragment) OS=Pellionia daveauana GN=rbcL PE=3 SV=1 - [Q8HUX6_9ROSA]
	Confidence Icon	Sequence	Protein Accessions	# Proteins	# Protein Groups	Activation Type	Modifications	IonScore	Exp Value	Δ Score	Rank	Identity High	Homology Threshold	Charge	m/z [Da]	ΔM [ppm]	Ions Matched	Spectrum File
	High	VTPQPGVPPEEAGAAVAAESSTGTWTTVWTDGLTSLDR	Q71N62;C7AQS9;Q9TI22;Q33550;C7AQU8;P36484;P36489;Q33245;Q32800;Q6RIC2;Q9TJY5;Q9MV92;Q32816;Q4KUE0;Q95CD5;O98553;B6GUY1;Q9GD60;Q33531;Q8HUZ4;Q8HUY4;A6XHX2;D3J8E7;D8V9G2;P94043;Q36667;Q8SKV4;P94086;Q33514;P93976;Q9GD57;C8YPK4;Q32443;Q33496;Q33268;O03607;Q33539;Q8HUZ7;Q36683;Q8SKV6;Q8HUY8;Q8HU48;A8DPF0;B6GUR0;P93987;Q33620;P94067;P94054;Q9TI88;D2CN03;Q9XQM5;A0ZQY2;D8V9A9;D8V9C3;P92468;P94039;P94042;…	13123	330	CID		107.85	4.52073e-08		5	47		1	3854.67	-53.3409	17/435	pps_pisum_IE_trypsin_rep3.mgf
	High	TFQGPPHGIQVER	Q6PSM7;Q71N62;C7AQS9;Q9TI22;Q33550;Q29VE5;C7AQU8;Q9GEB9;Q33245;Q32800;Q6RIC2;Q9TJY5;Q8MAK5;Q9MV92;Q4KUE0;O63121;P94108;B6GUY1;Q9GD60;Q33531;Q8HUZ4;Q8HUY4;A6XHX2;D3J8E7;D8V9G2;P94043;Q36667;Q8SKV4;P94086;Q33514;P93976;Q9GD57;Q9TKH0;C8YPK4;Q33527;A8DPF8;Q33496;Q33268;Q8HUZ7;O20266;Q36683;Q8SKV6;Q8HUY8;Q8HU48;A8DPF0;B6GUR0;O63147;Q8MAK6;P94067;P94054;Q33440;Q9TI88;D2CN03;Q9XQM5;Q33579;A0ZQY2;D8V9A9;…	19129	435	CID		97.01	7.85689e-07		5	48		1	1465.73	-16.6619	11/139	pps_pisum_IE_trypsin_rep3.mgf
	High	YGRPLxGcTIKPK	Q8HDA1;Q32272;Q8HUX6;Q9GG54;P92447;Q6PZ84;Q29VE8	13	7	CID	X6(I), C8(Carbamidomethyl)	70.92	0.000326325		3	49		1	1502.79	-37.8929	10/120	pps_pisum_IE_trypsin_rep3.mgf
	High	GGLDFTKDDENVNSQPFMR	B8YGX4;Q6PSM7;Q71N62;C7AQS9;Q9TI22;O98435;Q33550;Q29VE5;C7AQU8;Q9GEB9;P36484;P36489;Q33245;Q32800;Q9TJY5;Q8MAK5;Q32816;Q4KUE0;O63121;O98553;B6GUY1;Q9GD60;Q33531;Q8HUZ4;Q8HUY4;A6XHX2;D3J8E7;D8V9G2;P94043;Q36667;Q8SKV4;P94086;P93976;Q9GD57;C8YPK4;Q33527;Q32443;A8DPF8;Q33496;O03607;Q33539;Q8HUZ7;O20266;Q36683;Q8SKV6;Q8HUY8;Q8HU48;A8DPF0;B6GUR0;P93987;O63147;Q33620;Q8MAK6;P94067;P94054;Q33440;Q9TI88;…	22231	469	CID		69.65	0.00026709		2	46		1	2169.88	-51.2961	11/193	pps_pisum_IE_trypsin_rep3.mgf
	High	FLFcAEAIYK	Q6PSM7;C7AQS9;Q9TI22;Q29VE5;Q33245;Q6RIC2;Q32816;A6XHX2;D3J8E7;C8YPK4;Q33539;Q8HUZ7;Q36683;A8DPF0;B6GUR0;Q33620;Q8MAK6;Q9XQM5;A0ZQY2;Q7YKW5;A5Y0S8;D6C5Z0;B7P0F0;Q36637;A0PDA4;Q32224;Q8HT77;A5X4I3;Q33323;A5X4L3;Q6LA00;Q8MAK2;Q8MCX9;Q95E64;Q05554;P28392;P04717;P36487;Q05993;Q8MCY0;O98994;Q9MTF6;O47274;Q36650;A0PDB4;B3THH2;B8PRP3;D1KWX9;Q9BA14;O20211;O20274;O47275;O47273;O78309;A1XM40;A5X4B5;A5X4C4;…	5539	185	CID	C4(Carbamidomethyl)	68.33	0.00043904		5	47		1	1261.58	-42.0152	13/76	pps_pisum_IE_trypsin_rep3.mgf
	High	EIKFEFPAMDTL	Q4KUE0;Q8HUZ4;C8YPK4;P04717;O98994;O03615;D1KWX9;Q3T5L5;Q646K6;Q4KUD6;O03616;O03647;A4V8H9;O03612;O03648;Q3T5L7;Q8HUX6;O03622;O98756;Q9TID6;Q7YKH2;Q95F08;Q71N79;O98999;O20363;Q9GG54;O03643;Q9GGI0;Q9TID5;O20310;O03653;Q8SLK3;P92351;Q71N77	776	34	CID		63.45	0.000851635	0	2	45		1	1440.66	-35.3389	8/118	pps_pisum_IE_trypsin_rep3.mgf
	High	WSPELAAAcExWK	Q9GD60;Q8HDA1;Q9MTF6;O47272;Q6PZC8;Q8HUX6;Q32385;C0J9V2;Q8HUY9	11	9	CID	C9(Carbamidomethyl), X11(V)	61.24	0.0014683		6	45		1	1546.66	-48.2712	10/115	pps_pisum_IE_trypsin_rep3.mgf
	High	DTDILAAFR	Q6PSM7;C7AQS9;Q9TI22;O98435;Q33550;Q29VE5;C7AQU8;P36484;P36489;Q33245;Q32800;Q6RIC2;Q9TJY5;Q8MAK5;Q9MV92;Q32816;Q4KUE0;Q95CD5;O63121;P94108;B6GUY1;Q9GD60;Q33531;Q8HUZ4;A6XHX2;D3J8E7;P94043;Q36667;P94086;Q33514;P93976;Q9GD57;Q9TKH0;C8YPK4;Q33527;A8DPF8;Q33496;Q33268;O03607;Q8HUZ7;O20266;Q36683;Q8SKV6;Q8HUY8;A8DPF0;B6GUR0;P93987;O63147;Q33620;P94067;P94054;Q33440;Q9TI88;D2CN03;Q9XQM5;Q33579;A0ZQY2;…	17751	407	CID		57.04	0.00657362	0	1	48		1	1021.5	-32.1501	8/74	pps_pisum_IE_trypsin_rep3.mgf
	Medium	EITLGFVDLLR	C7AQS9;C7AQU8;Q33245;Q6RIC2;Q8HUZ4;Q8HUY4;D3J8E7;Q33539;Q8HUZ7;Q8HUY8;Q8MAK6;D2CN03;Q9XQM5;A5Y0S8;D6C5Z0;Q42903;Q8HDA1;Q9TLI7;A5X4I3;A5X4L3;E0DA51;Q8MAK2;Q8MCX9;Q05554;P04717;A5BTM9;Q8MCY0;O47274;O03615;Q8MAT5;Q36650;Q71N78;Q4VI97;B8PRP3;D1KWX9;O47275;O47068;O47273;Q9MS05;O78309;Q4VI95;A4F4H5;C0J9S0;C7AQR7;C7AQU0;B3SHH2;O98760;Q32924;Q3T5L5;Q4VIC2;B2Y4T2;Q39972;Q5SCK9;B7VFB6;Q29S37;Q32555;O03616;…	4913	192	CID		41.11	0.216582		5	47	47	1	1275.7	-22.1692	12/97	pps_pisum_IE_trypsin_rep3.mgf
	Low	DNGLLLHIHR	B8YGX4;C7AQS9;Q9TI22;Q33550;Q29VE5;C7AQU8;Q9GEB9;P36484;P36489;Q33245;Q32800;Q6RIC2;Q9TJY5;Q8MAK5;Q9MV92;Q32816;Q4KUE0;O98553;B6GUY1;Q9GD60;Q33531;Q8HUZ4;Q8HUY4;A6XHX2;D3J8E7;D8V9G2;P94043;Q36667;Q8SKV4;Q33514;Q9GD57;Q9TKH0;C8YPK4;Q33527;Q32443;A8DPF8;Q33496;Q33268;Q33539;Q8HUZ7;Q36683;Q8SKV6;Q8HUY8;Q8HU48;A8DPF0;B6GUR0;P93987;O63147;Q33620;Q8MAK6;P94067;P94054;Q33440;Q9TI88;D2CN03;Q9XQM5;Q33579;…	20168	469	CID		38.66	0.499426		9	48		1	1187.62	-39.2477	5/97	pps_pisum_IE_trypsin_rep3.mgf
	Low	AVYEcLR	B8YGX4;Q71N62;C7AQS9;O98435;Q33550;Q29VE5;C7AQU8;Q9GEB9;P36484;P36489;Q33245;Q8MAK5;Q9MV92;Q32816;Q4KUE0;O63121;O98553;P94108;B6GUY1;Q9GD60;Q33531;Q8HUZ4;Q8HUY4;A6XHX2;D3J8E7;D8V9G2;P94043;Q36667;Q8SKV4;P94086;Q33514;P93976;Q9GD57;C8YPK4;Q33527;Q32443;A8DPF8;Q33496;Q33539;O20266;Q36683;Q8SKV6;Q8HUY8;Q8HU48;A8DPF0;B6GUR0;P93987;O63147;Q33620;Q8MAK6;P94067;P94054;Q33440;Q9TI88;D2CN03;Q9XQM5;A0ZQY2;…	21453	462	CID	C5(Carbamidomethyl)	34.96	0.837587	0	1	47	40	1	910.423	-24.5548	6/51	pps_pisum_IE_trypsin_rep3.mgf
	Low	NHGMHFR	Q9TI22;Q33550;C7AQU8;Q9GEB9;P36484;P36489;Q33245;Q32800;Q6RIC2;Q9TJY5;Q8MAK5;Q9MV92;Q32816;Q95CD5;O63121;O98553;B6GUY1;Q9GD60;Q33531;Q8HUZ4;Q8HUY4;A6XHX2;D3J8E7;D8V9G2;Q8SKV4;P94086;Q33514;P93976;C8YPK4;Q33527;Q32443;A8DPF8;Q33496;Q33268;O03607;Q33539;O20266;Q36683;Q8SKV6;Q8HUY8;Q8HU48;A8DPF0;B6GUR0;P93987;O63147;Q33620;P94067;P94054;Q33440;Q9TI88;D2CN03;Q9XQM5;Q33579;A0ZQY2;D8V9A9;D8V9C3;P92468;…	14981	348	CID		30.3	1.6905	0	1	45	29	1	898.396	-15.6293	5/68	pps_pisum_IE_trypsin_rep3.mgf
	Low	DRFLFcAEAIYK	Q6PSM7;C7AQS9;Q9TI22;Q29VE5;Q33245;Q6RIC2;Q32816;A6XHX2;D3J8E7;C8YPK4;Q33539;Q8HUZ7;Q36683;A8DPF0;B6GUR0;Q33620;Q8MAK6;Q9XQM5;A0ZQY2;Q7YKW5;A5Y0S8;D6C5Z0;B7P0F0;Q36637;A0PDA4;Q32224;Q8HT77;A5X4I3;Q33323;A5X4L3;Q8MAK2;Q8MCX9;Q95E64;Q05554;P28392;P04717;P36487;Q05993;Q8MCY0;O98994;Q9MTF6;O47274;Q36650;A0PDB4;B3THH2;B8PRP3;D1KWX9;Q9BA14;O20211;O20274;O47275;O47273;O78309;A1XM40;A5X4B5;A5X4C4;C7AQR7;…	5509	180	CID	C6(Carbamidomethyl)	28.47	3.62139		4	47	43	1	1532.69	-41.7405	7/126	pps_pisum_IE_trypsin_rep3.mgf
	Low	LEGEREITLGFVDLLR	C7AQS9;C7AQU8;Q33245;Q6RIC2;Q8HUZ4;Q8HUY4;D3J8E7;Q33539;Q8HUZ7;Q8HUY8;Q8MAK6;D2CN03;Q9XQM5;A5Y0S8;D6C5Z0;Q42903;Q8HDA1;A5X4I3;A5X4L3;E0DA51;Q8MAK2;Q8MCX9;Q05554;P04717;A5BTM9;Q8MCY0;O47274;O03615;Q8MAT5;Q36650;Q71N78;Q4VI97;B8PRP3;D1KWX9;O47275;O47068;O47273;Q9MS05;O78309;Q4VI95;A4F4H5;C0J9S0;C7AQU0;B3SHH2;O98760;Q32924;Q3T5L5;Q4VIC2;B2Y4T2;Q39972;Q5SCK9;B7VFB6;Q29S37;Q32555;O03616;Q33198;Q9XQL8;…	4879	182	CID		22.12	19.4645		7	47	37	1	1859.96	-33.6788	9/167	pps_pisum_IE_trypsin_rep3.mgf
	Low	GHYLNATAGTcEEMIKR	Q33550;Q29VE5;P36484;P36489;Q33245;Q6RIC2;Q9TJY5;Q32816;Q4KUE0;O98553;P94108;B6GUY1;Q8HUZ4;Q8HUY4;A6XHX2;P94043;Q36667;Q9GD57;Q33527;Q32443;A8DPF8;Q33268;Q8HUZ7;Q36683;Q8HUY8;Q8HU48;B6GUR0;Q8MAK6;P94067;Q9TI88;D2CN03;Q9XQM5;Q33579;A0ZQY2;D8V9A9;D8V9C3;P94039;A5Y0S8;O63185;Q9TI00;Q8HDA1;P94041;P94046;P92469;Q8WKU6;B7P0F0;Q36637;Q37357;P93986;Q9GDQ2;Q8HT77;Q33323;A5X4L3;Q6LA00;E5KUU8;Q8HUY5;Q39288;…	7088	231	CID	C11(Carbamidomethyl)	19.96	26.613		9	47	38	1	1950.87	-22.6772	11/168	pps_pisum_IE_trypsin_rep3.mgf
	Low	ALRLEDLR	B8YGX4;Q6PSM7;Q71N62;C7AQS9;Q9TI22;Q33550;Q29VE5;C7AQU8;Q9GEB9;P36484;P36489;Q33245;Q32800;Q6RIC2;Q9TJY5;Q8MAK5;Q9MV92;Q32816;Q4KUE0;O63121;O98553;B6GUY1;Q8HUZ4;Q8HUY4;A6XHX2;D3J8E7;D8V9G2;Q36667;Q8SKV4;P94086;Q33514;P93976;Q9GD57;C8YPK4;Q33527;Q32443;A8DPF8;Q33496;Q33268;O03607;Q33539;Q8HUZ7;O20266;Q36683;Q8HUY8;Q8HU48;A8DPF0;P93987;O63147;Q8MAK6;P94067;P94054;Q33440;Q9TI88;D2CN03;Q9XQM5;A0ZQY2;…	22872	455	CID		17.59	57.5728		8	48	32	1	985.546	-33.7288	5/70	pps_pisum_IE_trypsin_rep3.mgf
	Low	WSPELAAACExWKEIKFEFPAMDTL	Q8HUX6	1	1	CID	X11(R)	11.07	172.599		7	46	27	1	2968.3	-44.6252	5/252	pps_pisum_IE_trypsin_rep3.mgf
Q8HU48	38.81	14	14	469	51.9252	6.58057	262.166	Ribulose-1, 5-bisphosphate carboxylase (Fragment) OS=Adina rubella GN=rbcL PE=3 SV=1 - [Q8HU48_9GENT]
	Confidence Icon	Sequence	Protein Accessions	# Proteins	# Protein Groups	Activation Type	Modifications	IonScore	Exp Value	Δ Score	Rank	Identity High	Homology Threshold	Charge	m/z [Da]	ΔM [ppm]	Ions Matched	Spectrum File
	High	VTPQPGVPPEEAGAAVAAESSTGTWTTVWTDGLTSLDR	Q71N62;C7AQS9;Q9TI22;Q33550;C7AQU8;P36484;P36489;Q33245;Q32800;Q6RIC2;Q9TJY5;Q9MV92;Q32816;Q4KUE0;Q95CD5;O98553;B6GUY1;Q9GD60;Q33531;Q8HUZ4;Q8HUY4;A6XHX2;D3J8E7;D8V9G2;P94043;Q36667;Q8SKV4;P94086;Q33514;P93976;Q9GD57;C8YPK4;Q32443;Q33496;Q33268;O03607;Q33539;Q8HUZ7;Q36683;Q8SKV6;Q8HUY8;Q8HU48;A8DPF0;B6GUR0;P93987;Q33620;P94067;P94054;Q9TI88;D2CN03;Q9XQM5;A0ZQY2;D8V9A9;D8V9C3;P92468;P94039;P94042;…	13123	330	CID		107.85	4.52073e-08		5	47		1	3854.67	-53.3409	17/435	pps_pisum_IE_trypsin_rep3.mgf
	High	TFQGPPHGIQVER	Q6PSM7;Q71N62;C7AQS9;Q9TI22;Q33550;Q29VE5;C7AQU8;Q9GEB9;Q33245;Q32800;Q6RIC2;Q9TJY5;Q8MAK5;Q9MV92;Q4KUE0;O63121;P94108;B6GUY1;Q9GD60;Q33531;Q8HUZ4;Q8HUY4;A6XHX2;D3J8E7;D8V9G2;P94043;Q36667;Q8SKV4;P94086;Q33514;P93976;Q9GD57;Q9TKH0;C8YPK4;Q33527;A8DPF8;Q33496;Q33268;Q8HUZ7;O20266;Q36683;Q8SKV6;Q8HUY8;Q8HU48;A8DPF0;B6GUR0;O63147;Q8MAK6;P94067;P94054;Q33440;Q9TI88;D2CN03;Q9XQM5;Q33579;A0ZQY2;D8V9A9;…	19129	435	CID		97.01	7.85689e-07		5	48		1	1465.73	-16.6619	11/139	pps_pisum_IE_trypsin_rep3.mgf
	High	VALEAcVKAR	P36484;P36489;Q33245;Q32800;Q6RIC2;Q9TJY5;Q8MAK5;Q9MV92;Q32816;Q4KUE0;Q95CD5;O63121;O98553;P94108;B6GUY1;Q9GD60;Q33531;Q8HUZ4;Q8HUY4;A6XHX2;D3J8E7;D8V9G2;P94043;Q36667;Q8SKV4;P94086;Q33514;P93976;Q9GD57;Q9TKH0;C8YPK4;Q33527;Q32443;A8DPF8;Q33496;Q33268;O03607;Q33539;Q8HUZ7;O20266;Q36683;Q8SKV6;Q8HUY8;Q8HU48;A8DPF0;B6GUR0;P93987;O63147;Q33620;Q8MAK6;P94067;P94054;Q33440;Q9TI88;D2CN03;Q9XQM5;Q33579;…	1195	80	CID	C6(Carbamidomethyl)	74.64	0.000111108		4	48		1	1116.55	-59.9239	8/82	pps_pisum_IE_trypsin_rep3.mgf
	High	YGRPLLGcTIKPK	B8YGX4;Q6PSM7;Q71N62;C7AQS9;Q9TI22;O98435;Q33550;Q29VE5;C7AQU8;Q9GEB9;P36484;P36489;Q33245;Q32800;Q6RIC2;Q8MAK5;Q9MV92;Q32816;Q4KUE0;O63121;O98553;P94108;B6GUY1;Q9GD60;Q33531;Q8HUZ4;Q8HUY4;A6XHX2;D3J8E7;D8V9G2;P94043;Q36667;Q8SKV4;P94086;Q33514;Q9GD57;Q9TKH0;C8YPK4;Q32443;A8DPF8;Q33496;Q33268;O03607;Q33539;Q8HUZ7;O20266;Q8SKV6;Q8HUY8;Q8HU48;A8DPF0;B6GUR0;O63147;Q33620;Q8MAK6;P94067;P94054;Q33440;…	22107	460	CID	C8(Carbamidomethyl)	70.92	0.000326325		4	49		1	1502.79	-37.8929	10/120	pps_pisum_IE_trypsin_rep3.mgf
	High	GGLDFTKDDENVNSQPFMR	B8YGX4;Q6PSM7;Q71N62;C7AQS9;Q9TI22;O98435;Q33550;Q29VE5;C7AQU8;Q9GEB9;P36484;P36489;Q33245;Q32800;Q9TJY5;Q8MAK5;Q32816;Q4KUE0;O63121;O98553;B6GUY1;Q9GD60;Q33531;Q8HUZ4;Q8HUY4;A6XHX2;D3J8E7;D8V9G2;P94043;Q36667;Q8SKV4;P94086;P93976;Q9GD57;C8YPK4;Q33527;Q32443;A8DPF8;Q33496;O03607;Q33539;Q8HUZ7;O20266;Q36683;Q8SKV6;Q8HUY8;Q8HU48;A8DPF0;B6GUR0;P93987;O63147;Q33620;Q8MAK6;P94067;P94054;Q33440;Q9TI88;…	22231	469	CID		69.65	0.00026709		2	46		1	2169.88	-51.2961	11/193	pps_pisum_IE_trypsin_rep3.mgf
	High	FLFcAEAxYK	P36489;Q36667;Q8HU48;P94054;Q5DK06;Q95A73;Q8MAT5;Q32626;Q37276;A0PDI3;Q31907;Q7YJN8;Q95CG2;B3THI8;A6XHY0	23	15	CID	C4(Carbamidomethyl), X8(I)	68.33	0.00043904		7	47		1	1261.58	-42.0152	13/76	pps_pisum_IE_trypsin_rep3.mgf
	High	WSPELAAAcEVWK	O98435;Q33550;Q29VE5;P36489;Q33245;Q6RIC2;Q9TJY5;Q9MV92;Q32816;Q4KUE0;Q95CD5;O63121;O98553;P94108;Q8HUZ4;Q8HUY4;A6XHX2;D3J8E7;P94043;Q36667;P94086;Q33514;P93976;C8YPK4;Q33527;Q32443;A8DPF8;Q33268;Q33539;Q8HUZ7;O20266;Q36683;Q8SKV6;Q8HUY8;Q8HU48;A8DPF0;P93987;O63147;Q33620;P94067;P94054;Q33440;Q9TI88;D2CN03;Q9XQM5;Q33579;D8V9A9;P92468;P94039;Q7YKW5;A5Y0S8;D6C5Z0;Q42903;O63185;Q9TI00;P94041;P94046;…	7073	249	CID	C9(Carbamidomethyl)	61.24	0.0014683		3	45		1	1546.66	-48.2712	10/115	pps_pisum_IE_trypsin_rep3.mgf
	Low	DNGLLLHIHR	B8YGX4;C7AQS9;Q9TI22;Q33550;Q29VE5;C7AQU8;Q9GEB9;P36484;P36489;Q33245;Q32800;Q6RIC2;Q9TJY5;Q8MAK5;Q9MV92;Q32816;Q4KUE0;O98553;B6GUY1;Q9GD60;Q33531;Q8HUZ4;Q8HUY4;A6XHX2;D3J8E7;D8V9G2;P94043;Q36667;Q8SKV4;Q33514;Q9GD57;Q9TKH0;C8YPK4;Q33527;Q32443;A8DPF8;Q33496;Q33268;Q33539;Q8HUZ7;Q36683;Q8SKV6;Q8HUY8;Q8HU48;A8DPF0;B6GUR0;P93987;O63147;Q33620;Q8MAK6;P94067;P94054;Q33440;Q9TI88;D2CN03;Q9XQM5;Q33579;…	20168	469	CID		38.66	0.499426		9	48		1	1187.62	-39.2477	5/97	pps_pisum_IE_trypsin_rep3.mgf
	Low	LSGGDHIHAGTVVGK	Q9GEB9;Q33245;Q32816;O63121;O98553;Q8HUZ4;Q8HUY4;D8V9G2;Q33539;Q8HUZ7;Q8HUY8;Q8HU48;P94067;D8V9C3;D6C5Z0;O63185;Q49M33;Q33323;Q8HUY5;Q8MAK2;Q3MKL9;P04717;A5BTM9;Q9MSR5;Q8MG83;Q8MAT5;Q36650;Q85XM1;Q4VI97;Q9BB40;Q4VI95;A5X4B5;A5X4C4;O98760;Q6JXN8;Q4VIC2;Q1AE41;Q09W32;Q33198;Q95668;Q09W22;A4V8H9;A5PF92;Q9GE59;Q4VIC1;Q4VI79;A5H767;Q4VI80;A0PDI3;Q8MAN3;Q8HTE8;Q710L6;B2CS02;O98359;Q6JXV8;A8JY23;Q9GEE4;…	3408	88	CID		38.3	0.412087		4	47		1	1447.73	-22.3936	8/134	pps_pisum_IE_trypsin_rep3.mgf
	Low	AVYEcLR	B8YGX4;Q71N62;C7AQS9;O98435;Q33550;Q29VE5;C7AQU8;Q9GEB9;P36484;P36489;Q33245;Q8MAK5;Q9MV92;Q32816;Q4KUE0;O63121;O98553;P94108;B6GUY1;Q9GD60;Q33531;Q8HUZ4;Q8HUY4;A6XHX2;D3J8E7;D8V9G2;P94043;Q36667;Q8SKV4;P94086;Q33514;P93976;Q9GD57;C8YPK4;Q33527;Q32443;A8DPF8;Q33496;Q33539;O20266;Q36683;Q8SKV6;Q8HUY8;Q8HU48;A8DPF0;B6GUR0;P93987;O63147;Q33620;Q8MAK6;P94067;P94054;Q33440;Q9TI88;D2CN03;Q9XQM5;A0ZQY2;…	21453	462	CID	C5(Carbamidomethyl)	34.96	0.837587	0	1	47	40	1	910.423	-24.5548	6/51	pps_pisum_IE_trypsin_rep3.mgf
	Low	NHGMHFR	Q9TI22;Q33550;C7AQU8;Q9GEB9;P36484;P36489;Q33245;Q32800;Q6RIC2;Q9TJY5;Q8MAK5;Q9MV92;Q32816;Q95CD5;O63121;O98553;B6GUY1;Q9GD60;Q33531;Q8HUZ4;Q8HUY4;A6XHX2;D3J8E7;D8V9G2;Q8SKV4;P94086;Q33514;P93976;C8YPK4;Q33527;Q32443;A8DPF8;Q33496;Q33268;O03607;Q33539;O20266;Q36683;Q8SKV6;Q8HUY8;Q8HU48;A8DPF0;B6GUR0;P93987;O63147;Q33620;P94067;P94054;Q33440;Q9TI88;D2CN03;Q9XQM5;Q33579;A0ZQY2;D8V9A9;D8V9C3;P92468;…	14981	348	CID		30.3	1.6905	0	1	45	29	1	898.396	-15.6293	5/68	pps_pisum_IE_trypsin_rep3.mgf
	Low	DRFLFcAEAxYK	P36489;Q36667;Q8HU48;P94054;Q5DK06;Q95A73;Q8MAT5;Q32626;Q37276;A0PDI3;Q31907;Q7YJN8;Q95CG2;B3THI8;A6XHY0	23	15	CID	C6(Carbamidomethyl), X10(I)	28.47	3.62139		6	47	43	1	1532.69	-41.7405	7/126	pps_pisum_IE_trypsin_rep3.mgf
	Low	GHYLNATAGTcEEMIKR	Q33550;Q29VE5;P36484;P36489;Q33245;Q6RIC2;Q9TJY5;Q32816;Q4KUE0;O98553;P94108;B6GUY1;Q8HUZ4;Q8HUY4;A6XHX2;P94043;Q36667;Q9GD57;Q33527;Q32443;A8DPF8;Q33268;Q8HUZ7;Q36683;Q8HUY8;Q8HU48;B6GUR0;Q8MAK6;P94067;Q9TI88;D2CN03;Q9XQM5;Q33579;A0ZQY2;D8V9A9;D8V9C3;P94039;A5Y0S8;O63185;Q9TI00;Q8HDA1;P94041;P94046;P92469;Q8WKU6;B7P0F0;Q36637;Q37357;P93986;Q9GDQ2;Q8HT77;Q33323;A5X4L3;Q6LA00;E5KUU8;Q8HUY5;Q39288;…	7088	231	CID	C11(Carbamidomethyl)	19.96	26.613		9	47	38	1	1950.87	-22.6772	11/168	pps_pisum_IE_trypsin_rep3.mgf
	Low	ALRLEDLR	B8YGX4;Q6PSM7;Q71N62;C7AQS9;Q9TI22;Q33550;Q29VE5;C7AQU8;Q9GEB9;P36484;P36489;Q33245;Q32800;Q6RIC2;Q9TJY5;Q8MAK5;Q9MV92;Q32816;Q4KUE0;O63121;O98553;B6GUY1;Q8HUZ4;Q8HUY4;A6XHX2;D3J8E7;D8V9G2;Q36667;Q8SKV4;P94086;Q33514;P93976;Q9GD57;C8YPK4;Q33527;Q32443;A8DPF8;Q33496;Q33268;O03607;Q33539;Q8HUZ7;O20266;Q36683;Q8HUY8;Q8HU48;A8DPF0;P93987;O63147;Q8MAK6;P94067;P94054;Q33440;Q9TI88;D2CN03;Q9XQM5;A0ZQY2;…	22872	455	CID		17.59	57.5728		8	48	32	1	985.546	-33.7288	5/70	pps_pisum_IE_trypsin_rep3.mgf
O47272	30.11	14	14	465	51.4945	6.37939	261.921	RuBisCO large subunit (Fragment) OS=Dendromecon rigidum GN=rbcL PE=3 SV=1 - [O47272_DENRI]
	Confidence Icon	Sequence	Protein Accessions	# Proteins	# Protein Groups	Activation Type	Modifications	IonScore	Exp Value	Δ Score	Rank	Identity High	Homology Threshold	Charge	m/z [Da]	ΔM [ppm]	Ions Matched	Spectrum File
	High	LTYYTPDYKTKDTDILAAFR	Q32924;B2Y4T2;O47272;A4V8H9;Q9GEQ4;Q5J9S8;Q32515;O47061	146	8	CID		107.91	3.83089e-08		6	46		1	2395.07	-63.5353	15/204	pps_pisum_IE_trypsin_rep3.mgf
	High	TFQGPPHGIQVER	Q6PSM7;Q71N62;C7AQS9;Q9TI22;Q33550;Q29VE5;C7AQU8;Q9GEB9;Q33245;Q32800;Q6RIC2;Q9TJY5;Q8MAK5;Q9MV92;Q4KUE0;O63121;P94108;B6GUY1;Q9GD60;Q33531;Q8HUZ4;Q8HUY4;A6XHX2;D3J8E7;D8V9G2;P94043;Q36667;Q8SKV4;P94086;Q33514;P93976;Q9GD57;Q9TKH0;C8YPK4;Q33527;A8DPF8;Q33496;Q33268;Q8HUZ7;O20266;Q36683;Q8SKV6;Q8HUY8;Q8HU48;A8DPF0;B6GUR0;O63147;Q8MAK6;P94067;P94054;Q33440;Q9TI88;D2CN03;Q9XQM5;Q33579;A0ZQY2;D8V9A9;…	19129	435	CID		97.01	7.85689e-07		5	48		1	1465.73	-16.6619	11/139	pps_pisum_IE_trypsin_rep3.mgf
	High	YGRPLLGcTIKPK	B8YGX4;Q6PSM7;Q71N62;C7AQS9;Q9TI22;O98435;Q33550;Q29VE5;C7AQU8;Q9GEB9;P36484;P36489;Q33245;Q32800;Q6RIC2;Q8MAK5;Q9MV92;Q32816;Q4KUE0;O63121;O98553;P94108;B6GUY1;Q9GD60;Q33531;Q8HUZ4;Q8HUY4;A6XHX2;D3J8E7;D8V9G2;P94043;Q36667;Q8SKV4;P94086;Q33514;Q9GD57;Q9TKH0;C8YPK4;Q32443;A8DPF8;Q33496;Q33268;O03607;Q33539;Q8HUZ7;O20266;Q8SKV6;Q8HUY8;Q8HU48;A8DPF0;B6GUR0;O63147;Q33620;Q8MAK6;P94067;P94054;Q33440;…	22107	460	CID	C8(Carbamidomethyl)	70.92	0.000326325		4	49		1	1502.79	-37.8929	10/120	pps_pisum_IE_trypsin_rep3.mgf
	High	GGLDFTKDDENVNSQPFMR	B8YGX4;Q6PSM7;Q71N62;C7AQS9;Q9TI22;O98435;Q33550;Q29VE5;C7AQU8;Q9GEB9;P36484;P36489;Q33245;Q32800;Q9TJY5;Q8MAK5;Q32816;Q4KUE0;O63121;O98553;B6GUY1;Q9GD60;Q33531;Q8HUZ4;Q8HUY4;A6XHX2;D3J8E7;D8V9G2;P94043;Q36667;Q8SKV4;P94086;P93976;Q9GD57;C8YPK4;Q33527;Q32443;A8DPF8;Q33496;O03607;Q33539;Q8HUZ7;O20266;Q36683;Q8SKV6;Q8HUY8;Q8HU48;A8DPF0;B6GUR0;P93987;O63147;Q33620;Q8MAK6;P94067;P94054;Q33440;Q9TI88;…	22231	469	CID		69.65	0.00026709		2	46		1	2169.88	-51.2961	11/193	pps_pisum_IE_trypsin_rep3.mgf
	High	FLFcAEAIYK	Q6PSM7;C7AQS9;Q9TI22;Q29VE5;Q33245;Q6RIC2;Q32816;A6XHX2;D3J8E7;C8YPK4;Q33539;Q8HUZ7;Q36683;A8DPF0;B6GUR0;Q33620;Q8MAK6;Q9XQM5;A0ZQY2;Q7YKW5;A5Y0S8;D6C5Z0;B7P0F0;Q36637;A0PDA4;Q32224;Q8HT77;A5X4I3;Q33323;A5X4L3;Q6LA00;Q8MAK2;Q8MCX9;Q95E64;Q05554;P28392;P04717;P36487;Q05993;Q8MCY0;O98994;Q9MTF6;O47274;Q36650;A0PDB4;B3THH2;B8PRP3;D1KWX9;Q9BA14;O20211;O20274;O47275;O47273;O78309;A1XM40;A5X4B5;A5X4C4;…	5539	185	CID	C4(Carbamidomethyl)	68.33	0.00043904		5	47		1	1261.58	-42.0152	13/76	pps_pisum_IE_trypsin_rep3.mgf
	High	LTYYTPDYKTK	Q32924;B2Y4T2;O47272;A4V8H9;Q9GEQ4;Q5J9S8;Q32515;O47061	171	8	CID		61.96	0.00125449		4	45		1	1392.63	-56.9905	7/101	pps_pisum_IE_trypsin_rep3.mgf
	High	WSPELAAAcExWK	Q9GD60;Q8HDA1;Q9MTF6;O47272;Q6PZC8;Q8HUX6;Q32385;C0J9V2;Q8HUY9	11	9	CID	C9(Carbamidomethyl), X11(V)	61.24	0.0014683		6	45		1	1546.66	-48.2712	10/115	pps_pisum_IE_trypsin_rep3.mgf
	High	DTDILAAFR	Q6PSM7;C7AQS9;Q9TI22;O98435;Q33550;Q29VE5;C7AQU8;P36484;P36489;Q33245;Q32800;Q6RIC2;Q9TJY5;Q8MAK5;Q9MV92;Q32816;Q4KUE0;Q95CD5;O63121;P94108;B6GUY1;Q9GD60;Q33531;Q8HUZ4;A6XHX2;D3J8E7;P94043;Q36667;P94086;Q33514;P93976;Q9GD57;Q9TKH0;C8YPK4;Q33527;A8DPF8;Q33496;Q33268;O03607;Q8HUZ7;O20266;Q36683;Q8SKV6;Q8HUY8;A8DPF0;B6GUR0;P93987;O63147;Q33620;P94067;P94054;Q33440;Q9TI88;D2CN03;Q9XQM5;Q33579;A0ZQY2;…	17751	407	CID		57.04	0.00657362	0	1	48		1	1021.5	-32.1501	8/74	pps_pisum_IE_trypsin_rep3.mgf
	Medium	EITLGFVDLLR	C7AQS9;C7AQU8;Q33245;Q6RIC2;Q8HUZ4;Q8HUY4;D3J8E7;Q33539;Q8HUZ7;Q8HUY8;Q8MAK6;D2CN03;Q9XQM5;A5Y0S8;D6C5Z0;Q42903;Q8HDA1;Q9TLI7;A5X4I3;A5X4L3;E0DA51;Q8MAK2;Q8MCX9;Q05554;P04717;A5BTM9;Q8MCY0;O47274;O03615;Q8MAT5;Q36650;Q71N78;Q4VI97;B8PRP3;D1KWX9;O47275;O47068;O47273;Q9MS05;O78309;Q4VI95;A4F4H5;C0J9S0;C7AQR7;C7AQU0;B3SHH2;O98760;Q32924;Q3T5L5;Q4VIC2;B2Y4T2;Q39972;Q5SCK9;B7VFB6;Q29S37;Q32555;O03616;…	4913	192	CID		41.11	0.216582		5	47	47	1	1275.7	-22.1692	12/97	pps_pisum_IE_trypsin_rep3.mgf
	Low	DNGLLLHIHR	B8YGX4;C7AQS9;Q9TI22;Q33550;Q29VE5;C7AQU8;Q9GEB9;P36484;P36489;Q33245;Q32800;Q6RIC2;Q9TJY5;Q8MAK5;Q9MV92;Q32816;Q4KUE0;O98553;B6GUY1;Q9GD60;Q33531;Q8HUZ4;Q8HUY4;A6XHX2;D3J8E7;D8V9G2;P94043;Q36667;Q8SKV4;Q33514;Q9GD57;Q9TKH0;C8YPK4;Q33527;Q32443;A8DPF8;Q33496;Q33268;Q33539;Q8HUZ7;Q36683;Q8SKV6;Q8HUY8;Q8HU48;A8DPF0;B6GUR0;P93987;O63147;Q33620;Q8MAK6;P94067;P94054;Q33440;Q9TI88;D2CN03;Q9XQM5;Q33579;…	20168	469	CID		38.66	0.499426		9	48		1	1187.62	-39.2477	5/97	pps_pisum_IE_trypsin_rep3.mgf
	Low	AVYEcLR	B8YGX4;Q71N62;C7AQS9;O98435;Q33550;Q29VE5;C7AQU8;Q9GEB9;P36484;P36489;Q33245;Q8MAK5;Q9MV92;Q32816;Q4KUE0;O63121;O98553;P94108;B6GUY1;Q9GD60;Q33531;Q8HUZ4;Q8HUY4;A6XHX2;D3J8E7;D8V9G2;P94043;Q36667;Q8SKV4;P94086;Q33514;P93976;Q9GD57;C8YPK4;Q33527;Q32443;A8DPF8;Q33496;Q33539;O20266;Q36683;Q8SKV6;Q8HUY8;Q8HU48;A8DPF0;B6GUR0;P93987;O63147;Q33620;Q8MAK6;P94067;P94054;Q33440;Q9TI88;D2CN03;Q9XQM5;A0ZQY2;…	21453	462	CID	C5(Carbamidomethyl)	34.96	0.837587	0	1	47	40	1	910.423	-24.5548	6/51	pps_pisum_IE_trypsin_rep3.mgf
	Low	DRFLFcAEAIYK	Q6PSM7;C7AQS9;Q9TI22;Q29VE5;Q33245;Q6RIC2;Q32816;A6XHX2;D3J8E7;C8YPK4;Q33539;Q8HUZ7;Q36683;A8DPF0;B6GUR0;Q33620;Q8MAK6;Q9XQM5;A0ZQY2;Q7YKW5;A5Y0S8;D6C5Z0;B7P0F0;Q36637;A0PDA4;Q32224;Q8HT77;A5X4I3;Q33323;A5X4L3;Q8MAK2;Q8MCX9;Q95E64;Q05554;P28392;P04717;P36487;Q05993;Q8MCY0;O98994;Q9MTF6;O47274;Q36650;A0PDB4;B3THH2;B8PRP3;D1KWX9;Q9BA14;O20211;O20274;O47275;O47273;O78309;A1XM40;A5X4B5;A5X4C4;C7AQR7;…	5509	180	CID	C6(Carbamidomethyl)	28.47	3.62139		4	47	43	1	1532.69	-41.7405	7/126	pps_pisum_IE_trypsin_rep3.mgf
	Low	LEGEREITLGFVDLLR	C7AQS9;C7AQU8;Q33245;Q6RIC2;Q8HUZ4;Q8HUY4;D3J8E7;Q33539;Q8HUZ7;Q8HUY8;Q8MAK6;D2CN03;Q9XQM5;A5Y0S8;D6C5Z0;Q42903;Q8HDA1;A5X4I3;A5X4L3;E0DA51;Q8MAK2;Q8MCX9;Q05554;P04717;A5BTM9;Q8MCY0;O47274;O03615;Q8MAT5;Q36650;Q71N78;Q4VI97;B8PRP3;D1KWX9;O47275;O47068;O47273;Q9MS05;O78309;Q4VI95;A4F4H5;C0J9S0;C7AQU0;B3SHH2;O98760;Q32924;Q3T5L5;Q4VIC2;B2Y4T2;Q39972;Q5SCK9;B7VFB6;Q29S37;Q32555;O03616;Q33198;Q9XQL8;…	4879	182	CID		22.12	19.4645		7	47	37	1	1859.96	-33.6788	9/167	pps_pisum_IE_trypsin_rep3.mgf
	Low	GHYLNATAGTcEEMIKR	Q33550;Q29VE5;P36484;P36489;Q33245;Q6RIC2;Q9TJY5;Q32816;Q4KUE0;O98553;P94108;B6GUY1;Q8HUZ4;Q8HUY4;A6XHX2;P94043;Q36667;Q9GD57;Q33527;Q32443;A8DPF8;Q33268;Q8HUZ7;Q36683;Q8HUY8;Q8HU48;B6GUR0;Q8MAK6;P94067;Q9TI88;D2CN03;Q9XQM5;Q33579;A0ZQY2;D8V9A9;D8V9C3;P94039;A5Y0S8;O63185;Q9TI00;Q8HDA1;P94041;P94046;P92469;Q8WKU6;B7P0F0;Q36637;Q37357;P93986;Q9GDQ2;Q8HT77;Q33323;A5X4L3;Q6LA00;E5KUU8;Q8HUY5;Q39288;…	7088	231	CID	C11(Carbamidomethyl)	19.96	26.613		9	47	38	1	1950.87	-22.6772	11/168	pps_pisum_IE_trypsin_rep3.mgf
Q36845	39.09	15	15	463	51.1298	7.51807	261.711	Ribulose-1,5-bisphosphate carboxylase large subunit (Fragment) OS=Uvularia sessilifolia GN=rbcL PE=3 SV=1 - [Q36845_9LILI]
	Confidence Icon	Sequence	Protein Accessions	# Proteins	# Protein Groups	Activation Type	Modifications	IonScore	Exp Value	Δ Score	Rank	Identity High	Homology Threshold	Charge	m/z [Da]	ΔM [ppm]	Ions Matched	Spectrum File
	High	VTPQPGVPPEEAGAAVAAESSTGTWTTVWTDGLTSLDR	Q71N62;C7AQS9;Q9TI22;Q33550;C7AQU8;P36484;P36489;Q33245;Q32800;Q6RIC2;Q9TJY5;Q9MV92;Q32816;Q4KUE0;Q95CD5;O98553;B6GUY1;Q9GD60;Q33531;Q8HUZ4;Q8HUY4;A6XHX2;D3J8E7;D8V9G2;P94043;Q36667;Q8SKV4;P94086;Q33514;P93976;Q9GD57;C8YPK4;Q32443;Q33496;Q33268;O03607;Q33539;Q8HUZ7;Q36683;Q8SKV6;Q8HUY8;Q8HU48;A8DPF0;B6GUR0;P93987;Q33620;P94067;P94054;Q9TI88;D2CN03;Q9XQM5;A0ZQY2;D8V9A9;D8V9C3;P92468;P94039;P94042;…	13123	330	CID		107.85	4.52073e-08		5	47		1	3854.67	-53.3409	17/435	pps_pisum_IE_trypsin_rep3.mgf
	High	TFQGPPHGIQVER	Q6PSM7;Q71N62;C7AQS9;Q9TI22;Q33550;Q29VE5;C7AQU8;Q9GEB9;Q33245;Q32800;Q6RIC2;Q9TJY5;Q8MAK5;Q9MV92;Q4KUE0;O63121;P94108;B6GUY1;Q9GD60;Q33531;Q8HUZ4;Q8HUY4;A6XHX2;D3J8E7;D8V9G2;P94043;Q36667;Q8SKV4;P94086;Q33514;P93976;Q9GD57;Q9TKH0;C8YPK4;Q33527;A8DPF8;Q33496;Q33268;Q8HUZ7;O20266;Q36683;Q8SKV6;Q8HUY8;Q8HU48;A8DPF0;B6GUR0;O63147;Q8MAK6;P94067;P94054;Q33440;Q9TI88;D2CN03;Q9XQM5;Q33579;A0ZQY2;D8V9A9;…	19129	435	CID		97.01	7.85689e-07		5	48		1	1465.73	-16.6619	11/139	pps_pisum_IE_trypsin_rep3.mgf
	High	YGRPLLGcTIKPK	B8YGX4;Q6PSM7;Q71N62;C7AQS9;Q9TI22;O98435;Q33550;Q29VE5;C7AQU8;Q9GEB9;P36484;P36489;Q33245;Q32800;Q6RIC2;Q8MAK5;Q9MV92;Q32816;Q4KUE0;O63121;O98553;P94108;B6GUY1;Q9GD60;Q33531;Q8HUZ4;Q8HUY4;A6XHX2;D3J8E7;D8V9G2;P94043;Q36667;Q8SKV4;P94086;Q33514;Q9GD57;Q9TKH0;C8YPK4;Q32443;A8DPF8;Q33496;Q33268;O03607;Q33539;Q8HUZ7;O20266;Q8SKV6;Q8HUY8;Q8HU48;A8DPF0;B6GUR0;O63147;Q33620;Q8MAK6;P94067;P94054;Q33440;…	22107	460	CID	C8(Carbamidomethyl)	70.92	0.000326325		4	49		1	1502.79	-37.8929	10/120	pps_pisum_IE_trypsin_rep3.mgf
	High	GGLDFTKDDENVNSQPFMR	B8YGX4;Q6PSM7;Q71N62;C7AQS9;Q9TI22;O98435;Q33550;Q29VE5;C7AQU8;Q9GEB9;P36484;P36489;Q33245;Q32800;Q9TJY5;Q8MAK5;Q32816;Q4KUE0;O63121;O98553;B6GUY1;Q9GD60;Q33531;Q8HUZ4;Q8HUY4;A6XHX2;D3J8E7;D8V9G2;P94043;Q36667;Q8SKV4;P94086;P93976;Q9GD57;C8YPK4;Q33527;Q32443;A8DPF8;Q33496;O03607;Q33539;Q8HUZ7;O20266;Q36683;Q8SKV6;Q8HUY8;Q8HU48;A8DPF0;B6GUR0;P93987;O63147;Q33620;Q8MAK6;P94067;P94054;Q33440;Q9TI88;…	22231	469	CID		69.65	0.00026709		2	46		1	2169.88	-51.2961	11/193	pps_pisum_IE_trypsin_rep3.mgf
	High	FLFcAEAIYK	Q6PSM7;C7AQS9;Q9TI22;Q29VE5;Q33245;Q6RIC2;Q32816;A6XHX2;D3J8E7;C8YPK4;Q33539;Q8HUZ7;Q36683;A8DPF0;B6GUR0;Q33620;Q8MAK6;Q9XQM5;A0ZQY2;Q7YKW5;A5Y0S8;D6C5Z0;B7P0F0;Q36637;A0PDA4;Q32224;Q8HT77;A5X4I3;Q33323;A5X4L3;Q6LA00;Q8MAK2;Q8MCX9;Q95E64;Q05554;P28392;P04717;P36487;Q05993;Q8MCY0;O98994;Q9MTF6;O47274;Q36650;A0PDB4;B3THH2;B8PRP3;D1KWX9;Q9BA14;O20211;O20274;O47275;O47273;O78309;A1XM40;A5X4B5;A5X4C4;…	5539	185	CID	C4(Carbamidomethyl)	68.33	0.00043904		5	47		1	1261.58	-42.0152	13/76	pps_pisum_IE_trypsin_rep3.mgf
	High	LTYYTPDYQTK	O98435;D2CN03;D3XQ20;P04717;Q8MG83;Q85XM1;Q9BB40;Q1AE41;Q6YLQ6;Q33423;Q85XM3;D2CMZ3;E2D4N3;Q9GE59;Q5TM94;Q3T5F0;Q32622;O98359;Q36845;Q7YKH2;A1XNJ5;B2Y4S2;Q9TLH5;O98324;Q537M4;O98354;O20310;Q09RH0;Q32920;Q7YJL9;Q8HQW3;Q95CF9	880	32	CID		61.96	0.00125449		9	45		1	1392.63	-30.86	7/101	pps_pisum_IE_trypsin_rep3.mgf
	High	WSPELAAAcEVWK	O98435;Q33550;Q29VE5;P36489;Q33245;Q6RIC2;Q9TJY5;Q9MV92;Q32816;Q4KUE0;Q95CD5;O63121;O98553;P94108;Q8HUZ4;Q8HUY4;A6XHX2;D3J8E7;P94043;Q36667;P94086;Q33514;P93976;C8YPK4;Q33527;Q32443;A8DPF8;Q33268;Q33539;Q8HUZ7;O20266;Q36683;Q8SKV6;Q8HUY8;Q8HU48;A8DPF0;P93987;O63147;Q33620;P94067;P94054;Q33440;Q9TI88;D2CN03;Q9XQM5;Q33579;D8V9A9;P92468;P94039;Q7YKW5;A5Y0S8;D6C5Z0;Q42903;O63185;Q9TI00;P94041;P94046;…	7073	249	CID	C9(Carbamidomethyl)	61.24	0.0014683		3	45		1	1546.66	-48.2712	10/115	pps_pisum_IE_trypsin_rep3.mgf
	High	DTDILAAFR	Q6PSM7;C7AQS9;Q9TI22;O98435;Q33550;Q29VE5;C7AQU8;P36484;P36489;Q33245;Q32800;Q6RIC2;Q9TJY5;Q8MAK5;Q9MV92;Q32816;Q4KUE0;Q95CD5;O63121;P94108;B6GUY1;Q9GD60;Q33531;Q8HUZ4;A6XHX2;D3J8E7;P94043;Q36667;P94086;Q33514;P93976;Q9GD57;Q9TKH0;C8YPK4;Q33527;A8DPF8;Q33496;Q33268;O03607;Q8HUZ7;O20266;Q36683;Q8SKV6;Q8HUY8;A8DPF0;B6GUR0;P93987;O63147;Q33620;P94067;P94054;Q33440;Q9TI88;D2CN03;Q9XQM5;Q33579;A0ZQY2;…	17751	407	CID		57.04	0.00657362	0	1	48		1	1021.5	-32.1501	8/74	pps_pisum_IE_trypsin_rep3.mgf
	High	EAcKWSPELAAAcEVWK	O98435;Q29VE5;Q95CD5;Q33539;Q9XQM5;P28392;P04717;Q95634;O47274;Q32626;O20211;O47068;D6MYJ0;Q9MRJ3;Q9T2E2;Q32924;Q6L9X2;Q9GCU2;D6MYK4;O20246;Q9GDL4;O20245;Q8ME89;Q33051;Q9TLI1;Q31907;O98756;Q6PZA1;Q36845;Q9TLI2;A5X4G3;Q9GEP9;Q9GEQ2;Q8HUZ0;Q95AN1;D6MYK3;O20363;Q9TLI8;Q33286;Q9GEQ4;Q9BB67;O78520;Q9GEN1;Q9XPZ1;Q09RG1	849	45	CID	C3(Carbamidomethyl), C13(Carbamidomethyl)	46.31	0.0377196		2	45		1	2034.85	-44.8187	10/183	pps_pisum_IE_trypsin_rep3.mgf
	Low	DNGLLLHIHR	B8YGX4;C7AQS9;Q9TI22;Q33550;Q29VE5;C7AQU8;Q9GEB9;P36484;P36489;Q33245;Q32800;Q6RIC2;Q9TJY5;Q8MAK5;Q9MV92;Q32816;Q4KUE0;O98553;B6GUY1;Q9GD60;Q33531;Q8HUZ4;Q8HUY4;A6XHX2;D3J8E7;D8V9G2;P94043;Q36667;Q8SKV4;Q33514;Q9GD57;Q9TKH0;C8YPK4;Q33527;Q32443;A8DPF8;Q33496;Q33268;Q33539;Q8HUZ7;Q36683;Q8SKV6;Q8HUY8;Q8HU48;A8DPF0;B6GUR0;P93987;O63147;Q33620;Q8MAK6;P94067;P94054;Q33440;Q9TI88;D2CN03;Q9XQM5;Q33579;…	20168	469	CID		38.66	0.499426		9	48		1	1187.62	-39.2477	5/97	pps_pisum_IE_trypsin_rep3.mgf
	Low	AVYEcLR	B8YGX4;Q71N62;C7AQS9;O98435;Q33550;Q29VE5;C7AQU8;Q9GEB9;P36484;P36489;Q33245;Q8MAK5;Q9MV92;Q32816;Q4KUE0;O63121;O98553;P94108;B6GUY1;Q9GD60;Q33531;Q8HUZ4;Q8HUY4;A6XHX2;D3J8E7;D8V9G2;P94043;Q36667;Q8SKV4;P94086;Q33514;P93976;Q9GD57;C8YPK4;Q33527;Q32443;A8DPF8;Q33496;Q33539;O20266;Q36683;Q8SKV6;Q8HUY8;Q8HU48;A8DPF0;B6GUR0;P93987;O63147;Q33620;Q8MAK6;P94067;P94054;Q33440;Q9TI88;D2CN03;Q9XQM5;A0ZQY2;…	21453	462	CID	C5(Carbamidomethyl)	34.96	0.837587	0	1	47	40	1	910.423	-24.5548	6/51	pps_pisum_IE_trypsin_rep3.mgf
	Low	NHGMHFR	Q9TI22;Q33550;C7AQU8;Q9GEB9;P36484;P36489;Q33245;Q32800;Q6RIC2;Q9TJY5;Q8MAK5;Q9MV92;Q32816;Q95CD5;O63121;O98553;B6GUY1;Q9GD60;Q33531;Q8HUZ4;Q8HUY4;A6XHX2;D3J8E7;D8V9G2;Q8SKV4;P94086;Q33514;P93976;C8YPK4;Q33527;Q32443;A8DPF8;Q33496;Q33268;O03607;Q33539;O20266;Q36683;Q8SKV6;Q8HUY8;Q8HU48;A8DPF0;B6GUR0;P93987;O63147;Q33620;P94067;P94054;Q33440;Q9TI88;D2CN03;Q9XQM5;Q33579;A0ZQY2;D8V9A9;D8V9C3;P92468;…	14981	348	CID		30.3	1.6905	0	1	45	29	1	898.396	-15.6293	5/68	pps_pisum_IE_trypsin_rep3.mgf
	Low	DRFLFcAEAIYK	Q6PSM7;C7AQS9;Q9TI22;Q29VE5;Q33245;Q6RIC2;Q32816;A6XHX2;D3J8E7;C8YPK4;Q33539;Q8HUZ7;Q36683;A8DPF0;B6GUR0;Q33620;Q8MAK6;Q9XQM5;A0ZQY2;Q7YKW5;A5Y0S8;D6C5Z0;B7P0F0;Q36637;A0PDA4;Q32224;Q8HT77;A5X4I3;Q33323;A5X4L3;Q8MAK2;Q8MCX9;Q95E64;Q05554;P28392;P04717;P36487;Q05993;Q8MCY0;O98994;Q9MTF6;O47274;Q36650;A0PDB4;B3THH2;B8PRP3;D1KWX9;Q9BA14;O20211;O20274;O47275;O47273;O78309;A1XM40;A5X4B5;A5X4C4;C7AQR7;…	5509	180	CID	C6(Carbamidomethyl)	28.47	3.62139		4	47	43	1	1532.69	-41.7405	7/126	pps_pisum_IE_trypsin_rep3.mgf
	Low	GHYLNATAGTcEEMIKR	Q33550;Q29VE5;P36484;P36489;Q33245;Q6RIC2;Q9TJY5;Q32816;Q4KUE0;O98553;P94108;B6GUY1;Q8HUZ4;Q8HUY4;A6XHX2;P94043;Q36667;Q9GD57;Q33527;Q32443;A8DPF8;Q33268;Q8HUZ7;Q36683;Q8HUY8;Q8HU48;B6GUR0;Q8MAK6;P94067;Q9TI88;D2CN03;Q9XQM5;Q33579;A0ZQY2;D8V9A9;D8V9C3;P94039;A5Y0S8;O63185;Q9TI00;Q8HDA1;P94041;P94046;P92469;Q8WKU6;B7P0F0;Q36637;Q37357;P93986;Q9GDQ2;Q8HT77;Q33323;A5X4L3;Q6LA00;E5KUU8;Q8HUY5;Q39288;…	7088	231	CID	C11(Carbamidomethyl)	19.96	26.613		9	47	38	1	1950.87	-22.6772	11/168	pps_pisum_IE_trypsin_rep3.mgf
	Low	ALRLEDLR	B8YGX4;Q6PSM7;Q71N62;C7AQS9;Q9TI22;Q33550;Q29VE5;C7AQU8;Q9GEB9;P36484;P36489;Q33245;Q32800;Q6RIC2;Q9TJY5;Q8MAK5;Q9MV92;Q32816;Q4KUE0;O63121;O98553;B6GUY1;Q8HUZ4;Q8HUY4;A6XHX2;D3J8E7;D8V9G2;Q36667;Q8SKV4;P94086;Q33514;P93976;Q9GD57;C8YPK4;Q33527;Q32443;A8DPF8;Q33496;Q33268;O03607;Q33539;Q8HUZ7;O20266;Q36683;Q8HUY8;Q8HU48;A8DPF0;P93987;O63147;Q8MAK6;P94067;P94054;Q33440;Q9TI88;D2CN03;Q9XQM5;A0ZQY2;…	22872	455	CID		17.59	57.5728		8	48	32	1	985.546	-33.7288	5/70	pps_pisum_IE_trypsin_rep3.mgf
C7AQS9	34.29	13	13	452	50.1473	6.91748	257.028	Ribulose-1,5-bisphosphate carboxylase/oxygenase large subunit (Fragment) OS=Campanula moravica GN=rbcL PE=3 SV=1 - [C7AQS9_9ASTR]
	Confidence Icon	Sequence	Protein Accessions	# Proteins	# Protein Groups	Activation Type	Modifications	IonScore	Exp Value	Δ Score	Rank	Identity High	Homology Threshold	Charge	m/z [Da]	ΔM [ppm]	Ions Matched	Spectrum File
	High	VTPQPGVPPEEAGAAVAAESSTGTWTTVWTDGLTSLDR	Q71N62;C7AQS9;Q9TI22;Q33550;C7AQU8;P36484;P36489;Q33245;Q32800;Q6RIC2;Q9TJY5;Q9MV92;Q32816;Q4KUE0;Q95CD5;O98553;B6GUY1;Q9GD60;Q33531;Q8HUZ4;Q8HUY4;A6XHX2;D3J8E7;D8V9G2;P94043;Q36667;Q8SKV4;P94086;Q33514;P93976;Q9GD57;C8YPK4;Q32443;Q33496;Q33268;O03607;Q33539;Q8HUZ7;Q36683;Q8SKV6;Q8HUY8;Q8HU48;A8DPF0;B6GUR0;P93987;Q33620;P94067;P94054;Q9TI88;D2CN03;Q9XQM5;A0ZQY2;D8V9A9;D8V9C3;P92468;P94039;P94042;…	13123	330	CID		107.85	4.52073e-08		5	47		1	3854.67	-53.3409	17/435	pps_pisum_IE_trypsin_rep3.mgf
	High	TFQGPPHGIQVER	Q6PSM7;Q71N62;C7AQS9;Q9TI22;Q33550;Q29VE5;C7AQU8;Q9GEB9;Q33245;Q32800;Q6RIC2;Q9TJY5;Q8MAK5;Q9MV92;Q4KUE0;O63121;P94108;B6GUY1;Q9GD60;Q33531;Q8HUZ4;Q8HUY4;A6XHX2;D3J8E7;D8V9G2;P94043;Q36667;Q8SKV4;P94086;Q33514;P93976;Q9GD57;Q9TKH0;C8YPK4;Q33527;A8DPF8;Q33496;Q33268;Q8HUZ7;O20266;Q36683;Q8SKV6;Q8HUY8;Q8HU48;A8DPF0;B6GUR0;O63147;Q8MAK6;P94067;P94054;Q33440;Q9TI88;D2CN03;Q9XQM5;Q33579;A0ZQY2;D8V9A9;…	19129	435	CID		97.01	7.85689e-07		5	48		1	1465.73	-16.6619	11/139	pps_pisum_IE_trypsin_rep3.mgf
	High	VAxEAcVQAR	C7AQS9;Q9TI22;O98435;Q33550;Q29VE5;C7AQU8;Q9GEB9	12	7	CID	X3(I), C6(Carbamidomethyl)	74.64	0.000111108		3	48		1	1116.55	-27.3325	8/82	pps_pisum_IE_trypsin_rep3.mgf
	High	YGRPLLGcTIKPK	B8YGX4;Q6PSM7;Q71N62;C7AQS9;Q9TI22;O98435;Q33550;Q29VE5;C7AQU8;Q9GEB9;P36484;P36489;Q33245;Q32800;Q6RIC2;Q8MAK5;Q9MV92;Q32816;Q4KUE0;O63121;O98553;P94108;B6GUY1;Q9GD60;Q33531;Q8HUZ4;Q8HUY4;A6XHX2;D3J8E7;D8V9G2;P94043;Q36667;Q8SKV4;P94086;Q33514;Q9GD57;Q9TKH0;C8YPK4;Q32443;A8DPF8;Q33496;Q33268;O03607;Q33539;Q8HUZ7;O20266;Q8SKV6;Q8HUY8;Q8HU48;A8DPF0;B6GUR0;O63147;Q33620;Q8MAK6;P94067;P94054;Q33440;…	22107	460	CID	C8(Carbamidomethyl)	70.92	0.000326325		4	49		1	1502.79	-37.8929	10/120	pps_pisum_IE_trypsin_rep3.mgf
	High	GGLDFTKDDENVNSQPFMR	B8YGX4;Q6PSM7;Q71N62;C7AQS9;Q9TI22;O98435;Q33550;Q29VE5;C7AQU8;Q9GEB9;P36484;P36489;Q33245;Q32800;Q9TJY5;Q8MAK5;Q32816;Q4KUE0;O63121;O98553;B6GUY1;Q9GD60;Q33531;Q8HUZ4;Q8HUY4;A6XHX2;D3J8E7;D8V9G2;P94043;Q36667;Q8SKV4;P94086;P93976;Q9GD57;C8YPK4;Q33527;Q32443;A8DPF8;Q33496;O03607;Q33539;Q8HUZ7;O20266;Q36683;Q8SKV6;Q8HUY8;Q8HU48;A8DPF0;B6GUR0;P93987;O63147;Q33620;Q8MAK6;P94067;P94054;Q33440;Q9TI88;…	22231	469	CID		69.65	0.00026709		2	46		1	2169.88	-51.2961	11/193	pps_pisum_IE_trypsin_rep3.mgf
	High	FLFcAEAIYK	Q6PSM7;C7AQS9;Q9TI22;Q29VE5;Q33245;Q6RIC2;Q32816;A6XHX2;D3J8E7;C8YPK4;Q33539;Q8HUZ7;Q36683;A8DPF0;B6GUR0;Q33620;Q8MAK6;Q9XQM5;A0ZQY2;Q7YKW5;A5Y0S8;D6C5Z0;B7P0F0;Q36637;A0PDA4;Q32224;Q8HT77;A5X4I3;Q33323;A5X4L3;Q6LA00;Q8MAK2;Q8MCX9;Q95E64;Q05554;P28392;P04717;P36487;Q05993;Q8MCY0;O98994;Q9MTF6;O47274;Q36650;A0PDB4;B3THH2;B8PRP3;D1KWX9;Q9BA14;O20211;O20274;O47275;O47273;O78309;A1XM40;A5X4B5;A5X4C4;…	5539	185	CID	C4(Carbamidomethyl)	68.33	0.00043904		5	47		1	1261.58	-42.0152	13/76	pps_pisum_IE_trypsin_rep3.mgf
	High	DTDILAAFR	Q6PSM7;C7AQS9;Q9TI22;O98435;Q33550;Q29VE5;C7AQU8;P36484;P36489;Q33245;Q32800;Q6RIC2;Q9TJY5;Q8MAK5;Q9MV92;Q32816;Q4KUE0;Q95CD5;O63121;P94108;B6GUY1;Q9GD60;Q33531;Q8HUZ4;A6XHX2;D3J8E7;P94043;Q36667;P94086;Q33514;P93976;Q9GD57;Q9TKH0;C8YPK4;Q33527;A8DPF8;Q33496;Q33268;O03607;Q8HUZ7;O20266;Q36683;Q8SKV6;Q8HUY8;A8DPF0;B6GUR0;P93987;O63147;Q33620;P94067;P94054;Q33440;Q9TI88;D2CN03;Q9XQM5;Q33579;A0ZQY2;…	17751	407	CID		57.04	0.00657362	0	1	48		1	1021.5	-32.1501	8/74	pps_pisum_IE_trypsin_rep3.mgf
	Medium	EITLGFVDLLR	C7AQS9;C7AQU8;Q33245;Q6RIC2;Q8HUZ4;Q8HUY4;D3J8E7;Q33539;Q8HUZ7;Q8HUY8;Q8MAK6;D2CN03;Q9XQM5;A5Y0S8;D6C5Z0;Q42903;Q8HDA1;Q9TLI7;A5X4I3;A5X4L3;E0DA51;Q8MAK2;Q8MCX9;Q05554;P04717;A5BTM9;Q8MCY0;O47274;O03615;Q8MAT5;Q36650;Q71N78;Q4VI97;B8PRP3;D1KWX9;O47275;O47068;O47273;Q9MS05;O78309;Q4VI95;A4F4H5;C0J9S0;C7AQR7;C7AQU0;B3SHH2;O98760;Q32924;Q3T5L5;Q4VIC2;B2Y4T2;Q39972;Q5SCK9;B7VFB6;Q29S37;Q32555;O03616;…	4913	192	CID		41.11	0.216582		5	47	47	1	1275.7	-22.1692	12/97	pps_pisum_IE_trypsin_rep3.mgf
	Low	DNGLLLHIHR	B8YGX4;C7AQS9;Q9TI22;Q33550;Q29VE5;C7AQU8;Q9GEB9;P36484;P36489;Q33245;Q32800;Q6RIC2;Q9TJY5;Q8MAK5;Q9MV92;Q32816;Q4KUE0;O98553;B6GUY1;Q9GD60;Q33531;Q8HUZ4;Q8HUY4;A6XHX2;D3J8E7;D8V9G2;P94043;Q36667;Q8SKV4;Q33514;Q9GD57;Q9TKH0;C8YPK4;Q33527;Q32443;A8DPF8;Q33496;Q33268;Q33539;Q8HUZ7;Q36683;Q8SKV6;Q8HUY8;Q8HU48;A8DPF0;B6GUR0;P93987;O63147;Q33620;Q8MAK6;P94067;P94054;Q33440;Q9TI88;D2CN03;Q9XQM5;Q33579;…	20168	469	CID		38.66	0.499426		9	48		1	1187.62	-39.2477	5/97	pps_pisum_IE_trypsin_rep3.mgf
	Low	AVYEcLR	B8YGX4;Q71N62;C7AQS9;O98435;Q33550;Q29VE5;C7AQU8;Q9GEB9;P36484;P36489;Q33245;Q8MAK5;Q9MV92;Q32816;Q4KUE0;O63121;O98553;P94108;B6GUY1;Q9GD60;Q33531;Q8HUZ4;Q8HUY4;A6XHX2;D3J8E7;D8V9G2;P94043;Q36667;Q8SKV4;P94086;Q33514;P93976;Q9GD57;C8YPK4;Q33527;Q32443;A8DPF8;Q33496;Q33539;O20266;Q36683;Q8SKV6;Q8HUY8;Q8HU48;A8DPF0;B6GUR0;P93987;O63147;Q33620;Q8MAK6;P94067;P94054;Q33440;Q9TI88;D2CN03;Q9XQM5;A0ZQY2;…	21453	462	CID	C5(Carbamidomethyl)	34.96	0.837587	0	1	47	40	1	910.423	-24.5548	6/51	pps_pisum_IE_trypsin_rep3.mgf
	Low	DRFLFcAEAIYK	Q6PSM7;C7AQS9;Q9TI22;Q29VE5;Q33245;Q6RIC2;Q32816;A6XHX2;D3J8E7;C8YPK4;Q33539;Q8HUZ7;Q36683;A8DPF0;B6GUR0;Q33620;Q8MAK6;Q9XQM5;A0ZQY2;Q7YKW5;A5Y0S8;D6C5Z0;B7P0F0;Q36637;A0PDA4;Q32224;Q8HT77;A5X4I3;Q33323;A5X4L3;Q8MAK2;Q8MCX9;Q95E64;Q05554;P28392;P04717;P36487;Q05993;Q8MCY0;O98994;Q9MTF6;O47274;Q36650;A0PDB4;B3THH2;B8PRP3;D1KWX9;Q9BA14;O20211;O20274;O47275;O47273;O78309;A1XM40;A5X4B5;A5X4C4;C7AQR7;…	5509	180	CID	C6(Carbamidomethyl)	28.47	3.62139		4	47	43	1	1532.69	-41.7405	7/126	pps_pisum_IE_trypsin_rep3.mgf
	Low	LEGEREITLGFVDLLR	C7AQS9;C7AQU8;Q33245;Q6RIC2;Q8HUZ4;Q8HUY4;D3J8E7;Q33539;Q8HUZ7;Q8HUY8;Q8MAK6;D2CN03;Q9XQM5;A5Y0S8;D6C5Z0;Q42903;Q8HDA1;A5X4I3;A5X4L3;E0DA51;Q8MAK2;Q8MCX9;Q05554;P04717;A5BTM9;Q8MCY0;O47274;O03615;Q8MAT5;Q36650;Q71N78;Q4VI97;B8PRP3;D1KWX9;O47275;O47068;O47273;Q9MS05;O78309;Q4VI95;A4F4H5;C0J9S0;C7AQU0;B3SHH2;O98760;Q32924;Q3T5L5;Q4VIC2;B2Y4T2;Q39972;Q5SCK9;B7VFB6;Q29S37;Q32555;O03616;Q33198;Q9XQL8;…	4879	182	CID		22.12	19.4645		7	47	37	1	1859.96	-33.6788	9/167	pps_pisum_IE_trypsin_rep3.mgf
	Low	ALRLEDLR	B8YGX4;Q6PSM7;Q71N62;C7AQS9;Q9TI22;Q33550;Q29VE5;C7AQU8;Q9GEB9;P36484;P36489;Q33245;Q32800;Q6RIC2;Q9TJY5;Q8MAK5;Q9MV92;Q32816;Q4KUE0;O63121;O98553;B6GUY1;Q8HUZ4;Q8HUY4;A6XHX2;D3J8E7;D8V9G2;Q36667;Q8SKV4;P94086;Q33514;P93976;Q9GD57;C8YPK4;Q33527;Q32443;A8DPF8;Q33496;Q33268;O03607;Q33539;Q8HUZ7;O20266;Q36683;Q8HUY8;Q8HU48;A8DPF0;P93987;O63147;Q8MAK6;P94067;P94054;Q33440;Q9TI88;D2CN03;Q9XQM5;A0ZQY2;…	22872	455	CID		17.59	57.5728		8	48	32	1	985.546	-33.7288	5/70	pps_pisum_IE_trypsin_rep3.mgf
Q9TI22	31.74	11	11	438	48.2841	7.02002	255.945	Rubisco large subunit (Fragment) OS=Larrea divaricata GN=rbcL PE=3 SV=1 - [Q9TI22_9ROSI]
	Confidence Icon	Sequence	Protein Accessions	# Proteins	# Protein Groups	Activation Type	Modifications	IonScore	Exp Value	Δ Score	Rank	Identity High	Homology Threshold	Charge	m/z [Da]	ΔM [ppm]	Ions Matched	Spectrum File
	High	VTPQPGVPPEEAGAAVAAESSTGTWTTVWTDGLTSLDR	Q71N62;C7AQS9;Q9TI22;Q33550;C7AQU8;P36484;P36489;Q33245;Q32800;Q6RIC2;Q9TJY5;Q9MV92;Q32816;Q4KUE0;Q95CD5;O98553;B6GUY1;Q9GD60;Q33531;Q8HUZ4;Q8HUY4;A6XHX2;D3J8E7;D8V9G2;P94043;Q36667;Q8SKV4;P94086;Q33514;P93976;Q9GD57;C8YPK4;Q32443;Q33496;Q33268;O03607;Q33539;Q8HUZ7;Q36683;Q8SKV6;Q8HUY8;Q8HU48;A8DPF0;B6GUR0;P93987;Q33620;P94067;P94054;Q9TI88;D2CN03;Q9XQM5;A0ZQY2;D8V9A9;D8V9C3;P92468;P94039;P94042;…	13123	330	CID		107.85	4.52073e-08		5	47		1	3854.67	-53.3409	17/435	pps_pisum_IE_trypsin_rep3.mgf
	High	TFQGPPHGIQVER	Q6PSM7;Q71N62;C7AQS9;Q9TI22;Q33550;Q29VE5;C7AQU8;Q9GEB9;Q33245;Q32800;Q6RIC2;Q9TJY5;Q8MAK5;Q9MV92;Q4KUE0;O63121;P94108;B6GUY1;Q9GD60;Q33531;Q8HUZ4;Q8HUY4;A6XHX2;D3J8E7;D8V9G2;P94043;Q36667;Q8SKV4;P94086;Q33514;P93976;Q9GD57;Q9TKH0;C8YPK4;Q33527;A8DPF8;Q33496;Q33268;Q8HUZ7;O20266;Q36683;Q8SKV6;Q8HUY8;Q8HU48;A8DPF0;B6GUR0;O63147;Q8MAK6;P94067;P94054;Q33440;Q9TI88;D2CN03;Q9XQM5;Q33579;A0ZQY2;D8V9A9;…	19129	435	CID		97.01	7.85689e-07		5	48		1	1465.73	-16.6619	11/139	pps_pisum_IE_trypsin_rep3.mgf
	High	VAxEAcVQAR	C7AQS9;Q9TI22;O98435;Q33550;Q29VE5;C7AQU8;Q9GEB9	12	7	CID	X3(I), C6(Carbamidomethyl)	74.64	0.000111108		3	48		1	1116.55	-27.3325	8/82	pps_pisum_IE_trypsin_rep3.mgf
	High	YGRPLLGcTIKPK	B8YGX4;Q6PSM7;Q71N62;C7AQS9;Q9TI22;O98435;Q33550;Q29VE5;C7AQU8;Q9GEB9;P36484;P36489;Q33245;Q32800;Q6RIC2;Q8MAK5;Q9MV92;Q32816;Q4KUE0;O63121;O98553;P94108;B6GUY1;Q9GD60;Q33531;Q8HUZ4;Q8HUY4;A6XHX2;D3J8E7;D8V9G2;P94043;Q36667;Q8SKV4;P94086;Q33514;Q9GD57;Q9TKH0;C8YPK4;Q32443;A8DPF8;Q33496;Q33268;O03607;Q33539;Q8HUZ7;O20266;Q8SKV6;Q8HUY8;Q8HU48;A8DPF0;B6GUR0;O63147;Q33620;Q8MAK6;P94067;P94054;Q33440;…	22107	460	CID	C8(Carbamidomethyl)	70.92	0.000326325		4	49		1	1502.79	-37.8929	10/120	pps_pisum_IE_trypsin_rep3.mgf
	High	GGLDFTKDDENVNSQPFMR	B8YGX4;Q6PSM7;Q71N62;C7AQS9;Q9TI22;O98435;Q33550;Q29VE5;C7AQU8;Q9GEB9;P36484;P36489;Q33245;Q32800;Q9TJY5;Q8MAK5;Q32816;Q4KUE0;O63121;O98553;B6GUY1;Q9GD60;Q33531;Q8HUZ4;Q8HUY4;A6XHX2;D3J8E7;D8V9G2;P94043;Q36667;Q8SKV4;P94086;P93976;Q9GD57;C8YPK4;Q33527;Q32443;A8DPF8;Q33496;O03607;Q33539;Q8HUZ7;O20266;Q36683;Q8SKV6;Q8HUY8;Q8HU48;A8DPF0;B6GUR0;P93987;O63147;Q33620;Q8MAK6;P94067;P94054;Q33440;Q9TI88;…	22231	469	CID		69.65	0.00026709		2	46		1	2169.88	-51.2961	11/193	pps_pisum_IE_trypsin_rep3.mgf
	High	FLFcAEAIYK	Q6PSM7;C7AQS9;Q9TI22;Q29VE5;Q33245;Q6RIC2;Q32816;A6XHX2;D3J8E7;C8YPK4;Q33539;Q8HUZ7;Q36683;A8DPF0;B6GUR0;Q33620;Q8MAK6;Q9XQM5;A0ZQY2;Q7YKW5;A5Y0S8;D6C5Z0;B7P0F0;Q36637;A0PDA4;Q32224;Q8HT77;A5X4I3;Q33323;A5X4L3;Q6LA00;Q8MAK2;Q8MCX9;Q95E64;Q05554;P28392;P04717;P36487;Q05993;Q8MCY0;O98994;Q9MTF6;O47274;Q36650;A0PDB4;B3THH2;B8PRP3;D1KWX9;Q9BA14;O20211;O20274;O47275;O47273;O78309;A1XM40;A5X4B5;A5X4C4;…	5539	185	CID	C4(Carbamidomethyl)	68.33	0.00043904		5	47		1	1261.58	-42.0152	13/76	pps_pisum_IE_trypsin_rep3.mgf
	High	DTDILAAFR	Q6PSM7;C7AQS9;Q9TI22;O98435;Q33550;Q29VE5;C7AQU8;P36484;P36489;Q33245;Q32800;Q6RIC2;Q9TJY5;Q8MAK5;Q9MV92;Q32816;Q4KUE0;Q95CD5;O63121;P94108;B6GUY1;Q9GD60;Q33531;Q8HUZ4;A6XHX2;D3J8E7;P94043;Q36667;P94086;Q33514;P93976;Q9GD57;Q9TKH0;C8YPK4;Q33527;A8DPF8;Q33496;Q33268;O03607;Q8HUZ7;O20266;Q36683;Q8SKV6;Q8HUY8;A8DPF0;B6GUR0;P93987;O63147;Q33620;P94067;P94054;Q33440;Q9TI88;D2CN03;Q9XQM5;Q33579;A0ZQY2;…	17751	407	CID		57.04	0.00657362	0	1	48		1	1021.5	-32.1501	8/74	pps_pisum_IE_trypsin_rep3.mgf
	Low	DNGLLLHIHR	B8YGX4;C7AQS9;Q9TI22;Q33550;Q29VE5;C7AQU8;Q9GEB9;P36484;P36489;Q33245;Q32800;Q6RIC2;Q9TJY5;Q8MAK5;Q9MV92;Q32816;Q4KUE0;O98553;B6GUY1;Q9GD60;Q33531;Q8HUZ4;Q8HUY4;A6XHX2;D3J8E7;D8V9G2;P94043;Q36667;Q8SKV4;Q33514;Q9GD57;Q9TKH0;C8YPK4;Q33527;Q32443;A8DPF8;Q33496;Q33268;Q33539;Q8HUZ7;Q36683;Q8SKV6;Q8HUY8;Q8HU48;A8DPF0;B6GUR0;P93987;O63147;Q33620;Q8MAK6;P94067;P94054;Q33440;Q9TI88;D2CN03;Q9XQM5;Q33579;…	20168	469	CID		38.66	0.499426		9	48		1	1187.62	-39.2477	5/97	pps_pisum_IE_trypsin_rep3.mgf
	Low	NHGMHFR	Q9TI22;Q33550;C7AQU8;Q9GEB9;P36484;P36489;Q33245;Q32800;Q6RIC2;Q9TJY5;Q8MAK5;Q9MV92;Q32816;Q95CD5;O63121;O98553;B6GUY1;Q9GD60;Q33531;Q8HUZ4;Q8HUY4;A6XHX2;D3J8E7;D8V9G2;Q8SKV4;P94086;Q33514;P93976;C8YPK4;Q33527;Q32443;A8DPF8;Q33496;Q33268;O03607;Q33539;O20266;Q36683;Q8SKV6;Q8HUY8;Q8HU48;A8DPF0;B6GUR0;P93987;O63147;Q33620;P94067;P94054;Q33440;Q9TI88;D2CN03;Q9XQM5;Q33579;A0ZQY2;D8V9A9;D8V9C3;P92468;…	14981	348	CID		30.3	1.6905	0	1	45	29	1	898.396	-15.6293	5/68	pps_pisum_IE_trypsin_rep3.mgf
	Low	DRFLFcAEAIYK	Q6PSM7;C7AQS9;Q9TI22;Q29VE5;Q33245;Q6RIC2;Q32816;A6XHX2;D3J8E7;C8YPK4;Q33539;Q8HUZ7;Q36683;A8DPF0;B6GUR0;Q33620;Q8MAK6;Q9XQM5;A0ZQY2;Q7YKW5;A5Y0S8;D6C5Z0;B7P0F0;Q36637;A0PDA4;Q32224;Q8HT77;A5X4I3;Q33323;A5X4L3;Q8MAK2;Q8MCX9;Q95E64;Q05554;P28392;P04717;P36487;Q05993;Q8MCY0;O98994;Q9MTF6;O47274;Q36650;A0PDB4;B3THH2;B8PRP3;D1KWX9;Q9BA14;O20211;O20274;O47275;O47273;O78309;A1XM40;A5X4B5;A5X4C4;C7AQR7;…	5509	180	CID	C6(Carbamidomethyl)	28.47	3.62139		4	47	43	1	1532.69	-41.7405	7/126	pps_pisum_IE_trypsin_rep3.mgf
	Low	ALRLEDLR	B8YGX4;Q6PSM7;Q71N62;C7AQS9;Q9TI22;Q33550;Q29VE5;C7AQU8;Q9GEB9;P36484;P36489;Q33245;Q32800;Q6RIC2;Q9TJY5;Q8MAK5;Q9MV92;Q32816;Q4KUE0;O63121;O98553;B6GUY1;Q8HUZ4;Q8HUY4;A6XHX2;D3J8E7;D8V9G2;Q36667;Q8SKV4;P94086;Q33514;P93976;Q9GD57;C8YPK4;Q33527;Q32443;A8DPF8;Q33496;Q33268;O03607;Q33539;Q8HUZ7;O20266;Q36683;Q8HUY8;Q8HU48;A8DPF0;P93987;O63147;Q8MAK6;P94067;P94054;Q33440;Q9TI88;D2CN03;Q9XQM5;A0ZQY2;…	22872	455	CID		17.59	57.5728		8	48	32	1	985.546	-33.7288	5/70	pps_pisum_IE_trypsin_rep3.mgf
B6GUR0	34.9	13	13	467	51.684	6.48096	255.945	Ribulose-1,5-bisphosphate-carboxylase (Fragment) OS=Aphaenandra uniflora GN=rbcL PE=3 SV=1 - [B6GUR0_9GENT]
	Confidence Icon	Sequence	Protein Accessions	# Proteins	# Protein Groups	Activation Type	Modifications	IonScore	Exp Value	Δ Score	Rank	Identity High	Homology Threshold	Charge	m/z [Da]	ΔM [ppm]	Ions Matched	Spectrum File
	High	VTPQPGVPPEEAGAAVAAESSTGTWTTVWTDGLTSLDR	Q71N62;C7AQS9;Q9TI22;Q33550;C7AQU8;P36484;P36489;Q33245;Q32800;Q6RIC2;Q9TJY5;Q9MV92;Q32816;Q4KUE0;Q95CD5;O98553;B6GUY1;Q9GD60;Q33531;Q8HUZ4;Q8HUY4;A6XHX2;D3J8E7;D8V9G2;P94043;Q36667;Q8SKV4;P94086;Q33514;P93976;Q9GD57;C8YPK4;Q32443;Q33496;Q33268;O03607;Q33539;Q8HUZ7;Q36683;Q8SKV6;Q8HUY8;Q8HU48;A8DPF0;B6GUR0;P93987;Q33620;P94067;P94054;Q9TI88;D2CN03;Q9XQM5;A0ZQY2;D8V9A9;D8V9C3;P92468;P94039;P94042;…	13123	330	CID		107.85	4.52073e-08		5	47		1	3854.67	-53.3409	17/435	pps_pisum_IE_trypsin_rep3.mgf
	High	TFQGPPHGIQVER	Q6PSM7;Q71N62;C7AQS9;Q9TI22;Q33550;Q29VE5;C7AQU8;Q9GEB9;Q33245;Q32800;Q6RIC2;Q9TJY5;Q8MAK5;Q9MV92;Q4KUE0;O63121;P94108;B6GUY1;Q9GD60;Q33531;Q8HUZ4;Q8HUY4;A6XHX2;D3J8E7;D8V9G2;P94043;Q36667;Q8SKV4;P94086;Q33514;P93976;Q9GD57;Q9TKH0;C8YPK4;Q33527;A8DPF8;Q33496;Q33268;Q8HUZ7;O20266;Q36683;Q8SKV6;Q8HUY8;Q8HU48;A8DPF0;B6GUR0;O63147;Q8MAK6;P94067;P94054;Q33440;Q9TI88;D2CN03;Q9XQM5;Q33579;A0ZQY2;D8V9A9;…	19129	435	CID		97.01	7.85689e-07		5	48		1	1465.73	-16.6619	11/139	pps_pisum_IE_trypsin_rep3.mgf
	High	VALEAcVKAR	P36484;P36489;Q33245;Q32800;Q6RIC2;Q9TJY5;Q8MAK5;Q9MV92;Q32816;Q4KUE0;Q95CD5;O63121;O98553;P94108;B6GUY1;Q9GD60;Q33531;Q8HUZ4;Q8HUY4;A6XHX2;D3J8E7;D8V9G2;P94043;Q36667;Q8SKV4;P94086;Q33514;P93976;Q9GD57;Q9TKH0;C8YPK4;Q33527;Q32443;A8DPF8;Q33496;Q33268;O03607;Q33539;Q8HUZ7;O20266;Q36683;Q8SKV6;Q8HUY8;Q8HU48;A8DPF0;B6GUR0;P93987;O63147;Q33620;Q8MAK6;P94067;P94054;Q33440;Q9TI88;D2CN03;Q9XQM5;Q33579;…	1195	80	CID	C6(Carbamidomethyl)	74.64	0.000111108		4	48		1	1116.55	-59.9239	8/82	pps_pisum_IE_trypsin_rep3.mgf
	High	YGRPLLGcTIKPK	B8YGX4;Q6PSM7;Q71N62;C7AQS9;Q9TI22;O98435;Q33550;Q29VE5;C7AQU8;Q9GEB9;P36484;P36489;Q33245;Q32800;Q6RIC2;Q8MAK5;Q9MV92;Q32816;Q4KUE0;O63121;O98553;P94108;B6GUY1;Q9GD60;Q33531;Q8HUZ4;Q8HUY4;A6XHX2;D3J8E7;D8V9G2;P94043;Q36667;Q8SKV4;P94086;Q33514;Q9GD57;Q9TKH0;C8YPK4;Q32443;A8DPF8;Q33496;Q33268;O03607;Q33539;Q8HUZ7;O20266;Q8SKV6;Q8HUY8;Q8HU48;A8DPF0;B6GUR0;O63147;Q33620;Q8MAK6;P94067;P94054;Q33440;…	22107	460	CID	C8(Carbamidomethyl)	70.92	0.000326325		4	49		1	1502.79	-37.8929	10/120	pps_pisum_IE_trypsin_rep3.mgf
	High	GGLDFTKDDENVNSQPFMR	B8YGX4;Q6PSM7;Q71N62;C7AQS9;Q9TI22;O98435;Q33550;Q29VE5;C7AQU8;Q9GEB9;P36484;P36489;Q33245;Q32800;Q9TJY5;Q8MAK5;Q32816;Q4KUE0;O63121;O98553;B6GUY1;Q9GD60;Q33531;Q8HUZ4;Q8HUY4;A6XHX2;D3J8E7;D8V9G2;P94043;Q36667;Q8SKV4;P94086;P93976;Q9GD57;C8YPK4;Q33527;Q32443;A8DPF8;Q33496;O03607;Q33539;Q8HUZ7;O20266;Q36683;Q8SKV6;Q8HUY8;Q8HU48;A8DPF0;B6GUR0;P93987;O63147;Q33620;Q8MAK6;P94067;P94054;Q33440;Q9TI88;…	22231	469	CID		69.65	0.00026709		2	46		1	2169.88	-51.2961	11/193	pps_pisum_IE_trypsin_rep3.mgf
	High	FLFcAEAIYK	Q6PSM7;C7AQS9;Q9TI22;Q29VE5;Q33245;Q6RIC2;Q32816;A6XHX2;D3J8E7;C8YPK4;Q33539;Q8HUZ7;Q36683;A8DPF0;B6GUR0;Q33620;Q8MAK6;Q9XQM5;A0ZQY2;Q7YKW5;A5Y0S8;D6C5Z0;B7P0F0;Q36637;A0PDA4;Q32224;Q8HT77;A5X4I3;Q33323;A5X4L3;Q6LA00;Q8MAK2;Q8MCX9;Q95E64;Q05554;P28392;P04717;P36487;Q05993;Q8MCY0;O98994;Q9MTF6;O47274;Q36650;A0PDB4;B3THH2;B8PRP3;D1KWX9;Q9BA14;O20211;O20274;O47275;O47273;O78309;A1XM40;A5X4B5;A5X4C4;…	5539	185	CID	C4(Carbamidomethyl)	68.33	0.00043904		5	47		1	1261.58	-42.0152	13/76	pps_pisum_IE_trypsin_rep3.mgf
	High	DTDILAAFR	Q6PSM7;C7AQS9;Q9TI22;O98435;Q33550;Q29VE5;C7AQU8;P36484;P36489;Q33245;Q32800;Q6RIC2;Q9TJY5;Q8MAK5;Q9MV92;Q32816;Q4KUE0;Q95CD5;O63121;P94108;B6GUY1;Q9GD60;Q33531;Q8HUZ4;A6XHX2;D3J8E7;P94043;Q36667;P94086;Q33514;P93976;Q9GD57;Q9TKH0;C8YPK4;Q33527;A8DPF8;Q33496;Q33268;O03607;Q8HUZ7;O20266;Q36683;Q8SKV6;Q8HUY8;A8DPF0;B6GUR0;P93987;O63147;Q33620;P94067;P94054;Q33440;Q9TI88;D2CN03;Q9XQM5;Q33579;A0ZQY2;…	17751	407	CID		57.04	0.00657362	0	1	48		1	1021.5	-32.1501	8/74	pps_pisum_IE_trypsin_rep3.mgf
	Low	DNGLLLHIHR	B8YGX4;C7AQS9;Q9TI22;Q33550;Q29VE5;C7AQU8;Q9GEB9;P36484;P36489;Q33245;Q32800;Q6RIC2;Q9TJY5;Q8MAK5;Q9MV92;Q32816;Q4KUE0;O98553;B6GUY1;Q9GD60;Q33531;Q8HUZ4;Q8HUY4;A6XHX2;D3J8E7;D8V9G2;P94043;Q36667;Q8SKV4;Q33514;Q9GD57;Q9TKH0;C8YPK4;Q33527;Q32443;A8DPF8;Q33496;Q33268;Q33539;Q8HUZ7;Q36683;Q8SKV6;Q8HUY8;Q8HU48;A8DPF0;B6GUR0;P93987;O63147;Q33620;Q8MAK6;P94067;P94054;Q33440;Q9TI88;D2CN03;Q9XQM5;Q33579;…	20168	469	CID		38.66	0.499426		9	48		1	1187.62	-39.2477	5/97	pps_pisum_IE_trypsin_rep3.mgf
	Low	AVYEcLR	B8YGX4;Q71N62;C7AQS9;O98435;Q33550;Q29VE5;C7AQU8;Q9GEB9;P36484;P36489;Q33245;Q8MAK5;Q9MV92;Q32816;Q4KUE0;O63121;O98553;P94108;B6GUY1;Q9GD60;Q33531;Q8HUZ4;Q8HUY4;A6XHX2;D3J8E7;D8V9G2;P94043;Q36667;Q8SKV4;P94086;Q33514;P93976;Q9GD57;C8YPK4;Q33527;Q32443;A8DPF8;Q33496;Q33539;O20266;Q36683;Q8SKV6;Q8HUY8;Q8HU48;A8DPF0;B6GUR0;P93987;O63147;Q33620;Q8MAK6;P94067;P94054;Q33440;Q9TI88;D2CN03;Q9XQM5;A0ZQY2;…	21453	462	CID	C5(Carbamidomethyl)	34.96	0.837587	0	1	47	40	1	910.423	-24.5548	6/51	pps_pisum_IE_trypsin_rep3.mgf
	Low	NHGMHFR	Q9TI22;Q33550;C7AQU8;Q9GEB9;P36484;P36489;Q33245;Q32800;Q6RIC2;Q9TJY5;Q8MAK5;Q9MV92;Q32816;Q95CD5;O63121;O98553;B6GUY1;Q9GD60;Q33531;Q8HUZ4;Q8HUY4;A6XHX2;D3J8E7;D8V9G2;Q8SKV4;P94086;Q33514;P93976;C8YPK4;Q33527;Q32443;A8DPF8;Q33496;Q33268;O03607;Q33539;O20266;Q36683;Q8SKV6;Q8HUY8;Q8HU48;A8DPF0;B6GUR0;P93987;O63147;Q33620;P94067;P94054;Q33440;Q9TI88;D2CN03;Q9XQM5;Q33579;A0ZQY2;D8V9A9;D8V9C3;P92468;…	14981	348	CID		30.3	1.6905	0	1	45	29	1	898.396	-15.6293	5/68	pps_pisum_IE_trypsin_rep3.mgf
	Low	DRFLFcAEAIYK	Q6PSM7;C7AQS9;Q9TI22;Q29VE5;Q33245;Q6RIC2;Q32816;A6XHX2;D3J8E7;C8YPK4;Q33539;Q8HUZ7;Q36683;A8DPF0;B6GUR0;Q33620;Q8MAK6;Q9XQM5;A0ZQY2;Q7YKW5;A5Y0S8;D6C5Z0;B7P0F0;Q36637;A0PDA4;Q32224;Q8HT77;A5X4I3;Q33323;A5X4L3;Q8MAK2;Q8MCX9;Q95E64;Q05554;P28392;P04717;P36487;Q05993;Q8MCY0;O98994;Q9MTF6;O47274;Q36650;A0PDB4;B3THH2;B8PRP3;D1KWX9;Q9BA14;O20211;O20274;O47275;O47273;O78309;A1XM40;A5X4B5;A5X4C4;C7AQR7;…	5509	180	CID	C6(Carbamidomethyl)	28.47	3.62139		4	47	43	1	1532.69	-41.7405	7/126	pps_pisum_IE_trypsin_rep3.mgf
	Low	GHYLNATAGTcEEMIKR	Q33550;Q29VE5;P36484;P36489;Q33245;Q6RIC2;Q9TJY5;Q32816;Q4KUE0;O98553;P94108;B6GUY1;Q8HUZ4;Q8HUY4;A6XHX2;P94043;Q36667;Q9GD57;Q33527;Q32443;A8DPF8;Q33268;Q8HUZ7;Q36683;Q8HUY8;Q8HU48;B6GUR0;Q8MAK6;P94067;Q9TI88;D2CN03;Q9XQM5;Q33579;A0ZQY2;D8V9A9;D8V9C3;P94039;A5Y0S8;O63185;Q9TI00;Q8HDA1;P94041;P94046;P92469;Q8WKU6;B7P0F0;Q36637;Q37357;P93986;Q9GDQ2;Q8HT77;Q33323;A5X4L3;Q6LA00;E5KUU8;Q8HUY5;Q39288;…	7088	231	CID	C11(Carbamidomethyl)	19.96	26.613		9	47	38	1	1950.87	-22.6772	11/168	pps_pisum_IE_trypsin_rep3.mgf
	Low	AxRLEDLR	Q8SKV6;B6GUR0;Q33579;Q33323;O47274;O47275;Q4VIC2;Q09W32;Q9GEN9;Q8WK14;Q6VW14;Q9GGI0;Q0ZS63	21	13	CID	X2(I)	17.59	57.5728		7	48	32	1	985.546	-33.7288	5/70	pps_pisum_IE_trypsin_rep3.mgf
A0ZQY2	38.83	14	14	443	48.9498	7.02002	255.945	Ribulose-1,5-bisphosphate carboxylase/oxygenase large subunit (Fragment) OS=Agation deplanchei GN=rbcL PE=3 SV=1 - [A0ZQY2_9ROSI]
	Confidence Icon	Sequence	Protein Accessions	# Proteins	# Protein Groups	Activation Type	Modifications	IonScore	Exp Value	Δ Score	Rank	Identity High	Homology Threshold	Charge	m/z [Da]	ΔM [ppm]	Ions Matched	Spectrum File
	High	VTPQPGVPPEEAGAAVAAESSTGTWTTVWTDGLTSLDR	Q71N62;C7AQS9;Q9TI22;Q33550;C7AQU8;P36484;P36489;Q33245;Q32800;Q6RIC2;Q9TJY5;Q9MV92;Q32816;Q4KUE0;Q95CD5;O98553;B6GUY1;Q9GD60;Q33531;Q8HUZ4;Q8HUY4;A6XHX2;D3J8E7;D8V9G2;P94043;Q36667;Q8SKV4;P94086;Q33514;P93976;Q9GD57;C8YPK4;Q32443;Q33496;Q33268;O03607;Q33539;Q8HUZ7;Q36683;Q8SKV6;Q8HUY8;Q8HU48;A8DPF0;B6GUR0;P93987;Q33620;P94067;P94054;Q9TI88;D2CN03;Q9XQM5;A0ZQY2;D8V9A9;D8V9C3;P92468;P94039;P94042;…	13123	330	CID		107.85	4.52073e-08		5	47		1	3854.67	-53.3409	17/435	pps_pisum_IE_trypsin_rep3.mgf
	High	TFQGPPHGIQVER	Q6PSM7;Q71N62;C7AQS9;Q9TI22;Q33550;Q29VE5;C7AQU8;Q9GEB9;Q33245;Q32800;Q6RIC2;Q9TJY5;Q8MAK5;Q9MV92;Q4KUE0;O63121;P94108;B6GUY1;Q9GD60;Q33531;Q8HUZ4;Q8HUY4;A6XHX2;D3J8E7;D8V9G2;P94043;Q36667;Q8SKV4;P94086;Q33514;P93976;Q9GD57;Q9TKH0;C8YPK4;Q33527;A8DPF8;Q33496;Q33268;Q8HUZ7;O20266;Q36683;Q8SKV6;Q8HUY8;Q8HU48;A8DPF0;B6GUR0;O63147;Q8MAK6;P94067;P94054;Q33440;Q9TI88;D2CN03;Q9XQM5;Q33579;A0ZQY2;D8V9A9;…	19129	435	CID		97.01	7.85689e-07		5	48		1	1465.73	-16.6619	11/139	pps_pisum_IE_trypsin_rep3.mgf
	High	VALEAcVKAR	P36484;P36489;Q33245;Q32800;Q6RIC2;Q9TJY5;Q8MAK5;Q9MV92;Q32816;Q4KUE0;Q95CD5;O63121;O98553;P94108;B6GUY1;Q9GD60;Q33531;Q8HUZ4;Q8HUY4;A6XHX2;D3J8E7;D8V9G2;P94043;Q36667;Q8SKV4;P94086;Q33514;P93976;Q9GD57;Q9TKH0;C8YPK4;Q33527;Q32443;A8DPF8;Q33496;Q33268;O03607;Q33539;Q8HUZ7;O20266;Q36683;Q8SKV6;Q8HUY8;Q8HU48;A8DPF0;B6GUR0;P93987;O63147;Q33620;Q8MAK6;P94067;P94054;Q33440;Q9TI88;D2CN03;Q9XQM5;Q33579;…	1195	80	CID	C6(Carbamidomethyl)	74.64	0.000111108		4	48		1	1116.55	-59.9239	8/82	pps_pisum_IE_trypsin_rep3.mgf
	High	YGRPLLGcTIKPK	B8YGX4;Q6PSM7;Q71N62;C7AQS9;Q9TI22;O98435;Q33550;Q29VE5;C7AQU8;Q9GEB9;P36484;P36489;Q33245;Q32800;Q6RIC2;Q8MAK5;Q9MV92;Q32816;Q4KUE0;O63121;O98553;P94108;B6GUY1;Q9GD60;Q33531;Q8HUZ4;Q8HUY4;A6XHX2;D3J8E7;D8V9G2;P94043;Q36667;Q8SKV4;P94086;Q33514;Q9GD57;Q9TKH0;C8YPK4;Q32443;A8DPF8;Q33496;Q33268;O03607;Q33539;Q8HUZ7;O20266;Q8SKV6;Q8HUY8;Q8HU48;A8DPF0;B6GUR0;O63147;Q33620;Q8MAK6;P94067;P94054;Q33440;…	22107	460	CID	C8(Carbamidomethyl)	70.92	0.000326325		4	49		1	1502.79	-37.8929	10/120	pps_pisum_IE_trypsin_rep3.mgf
	High	GGLDFTKDDENVNSQPFMR	B8YGX4;Q6PSM7;Q71N62;C7AQS9;Q9TI22;O98435;Q33550;Q29VE5;C7AQU8;Q9GEB9;P36484;P36489;Q33245;Q32800;Q9TJY5;Q8MAK5;Q32816;Q4KUE0;O63121;O98553;B6GUY1;Q9GD60;Q33531;Q8HUZ4;Q8HUY4;A6XHX2;D3J8E7;D8V9G2;P94043;Q36667;Q8SKV4;P94086;P93976;Q9GD57;C8YPK4;Q33527;Q32443;A8DPF8;Q33496;O03607;Q33539;Q8HUZ7;O20266;Q36683;Q8SKV6;Q8HUY8;Q8HU48;A8DPF0;B6GUR0;P93987;O63147;Q33620;Q8MAK6;P94067;P94054;Q33440;Q9TI88;…	22231	469	CID		69.65	0.00026709		2	46		1	2169.88	-51.2961	11/193	pps_pisum_IE_trypsin_rep3.mgf
	High	FLFcAEAIYK	Q6PSM7;C7AQS9;Q9TI22;Q29VE5;Q33245;Q6RIC2;Q32816;A6XHX2;D3J8E7;C8YPK4;Q33539;Q8HUZ7;Q36683;A8DPF0;B6GUR0;Q33620;Q8MAK6;Q9XQM5;A0ZQY2;Q7YKW5;A5Y0S8;D6C5Z0;B7P0F0;Q36637;A0PDA4;Q32224;Q8HT77;A5X4I3;Q33323;A5X4L3;Q6LA00;Q8MAK2;Q8MCX9;Q95E64;Q05554;P28392;P04717;P36487;Q05993;Q8MCY0;O98994;Q9MTF6;O47274;Q36650;A0PDB4;B3THH2;B8PRP3;D1KWX9;Q9BA14;O20211;O20274;O47275;O47273;O78309;A1XM40;A5X4B5;A5X4C4;…	5539	185	CID	C4(Carbamidomethyl)	68.33	0.00043904		5	47		1	1261.58	-42.0152	13/76	pps_pisum_IE_trypsin_rep3.mgf
	High	DTDILAAFR	Q6PSM7;C7AQS9;Q9TI22;O98435;Q33550;Q29VE5;C7AQU8;P36484;P36489;Q33245;Q32800;Q6RIC2;Q9TJY5;Q8MAK5;Q9MV92;Q32816;Q4KUE0;Q95CD5;O63121;P94108;B6GUY1;Q9GD60;Q33531;Q8HUZ4;A6XHX2;D3J8E7;P94043;Q36667;P94086;Q33514;P93976;Q9GD57;Q9TKH0;C8YPK4;Q33527;A8DPF8;Q33496;Q33268;O03607;Q8HUZ7;O20266;Q36683;Q8SKV6;Q8HUY8;A8DPF0;B6GUR0;P93987;O63147;Q33620;P94067;P94054;Q33440;Q9TI88;D2CN03;Q9XQM5;Q33579;A0ZQY2;…	17751	407	CID		57.04	0.00657362	0	1	48		1	1021.5	-32.1501	8/74	pps_pisum_IE_trypsin_rep3.mgf
	Low	AQSETGEIKGHYLNATAGTcEEMIKR	Q4KUE0;Q8HUY4;P94067;A0ZQY2;P94041;Q646K6;Q6USP0;Q9GEN1	133	8	CID	C20(Carbamidomethyl)	40.55	0.233958		2	47		1	2894.26	-40.7009	13/290	pps_pisum_IE_trypsin_rep3.mgf
	Low	DNGLLLHIHR	B8YGX4;C7AQS9;Q9TI22;Q33550;Q29VE5;C7AQU8;Q9GEB9;P36484;P36489;Q33245;Q32800;Q6RIC2;Q9TJY5;Q8MAK5;Q9MV92;Q32816;Q4KUE0;O98553;B6GUY1;Q9GD60;Q33531;Q8HUZ4;Q8HUY4;A6XHX2;D3J8E7;D8V9G2;P94043;Q36667;Q8SKV4;Q33514;Q9GD57;Q9TKH0;C8YPK4;Q33527;Q32443;A8DPF8;Q33496;Q33268;Q33539;Q8HUZ7;Q36683;Q8SKV6;Q8HUY8;Q8HU48;A8DPF0;B6GUR0;P93987;O63147;Q33620;Q8MAK6;P94067;P94054;Q33440;Q9TI88;D2CN03;Q9XQM5;Q33579;…	20168	469	CID		38.66	0.499426		9	48		1	1187.62	-39.2477	5/97	pps_pisum_IE_trypsin_rep3.mgf
	Low	AVYEcLR	B8YGX4;Q71N62;C7AQS9;O98435;Q33550;Q29VE5;C7AQU8;Q9GEB9;P36484;P36489;Q33245;Q8MAK5;Q9MV92;Q32816;Q4KUE0;O63121;O98553;P94108;B6GUY1;Q9GD60;Q33531;Q8HUZ4;Q8HUY4;A6XHX2;D3J8E7;D8V9G2;P94043;Q36667;Q8SKV4;P94086;Q33514;P93976;Q9GD57;C8YPK4;Q33527;Q32443;A8DPF8;Q33496;Q33539;O20266;Q36683;Q8SKV6;Q8HUY8;Q8HU48;A8DPF0;B6GUR0;P93987;O63147;Q33620;Q8MAK6;P94067;P94054;Q33440;Q9TI88;D2CN03;Q9XQM5;A0ZQY2;…	21453	462	CID	C5(Carbamidomethyl)	34.96	0.837587	0	1	47	40	1	910.423	-24.5548	6/51	pps_pisum_IE_trypsin_rep3.mgf
	Low	NHGMHFR	Q9TI22;Q33550;C7AQU8;Q9GEB9;P36484;P36489;Q33245;Q32800;Q6RIC2;Q9TJY5;Q8MAK5;Q9MV92;Q32816;Q95CD5;O63121;O98553;B6GUY1;Q9GD60;Q33531;Q8HUZ4;Q8HUY4;A6XHX2;D3J8E7;D8V9G2;Q8SKV4;P94086;Q33514;P93976;C8YPK4;Q33527;Q32443;A8DPF8;Q33496;Q33268;O03607;Q33539;O20266;Q36683;Q8SKV6;Q8HUY8;Q8HU48;A8DPF0;B6GUR0;P93987;O63147;Q33620;P94067;P94054;Q33440;Q9TI88;D2CN03;Q9XQM5;Q33579;A0ZQY2;D8V9A9;D8V9C3;P92468;…	14981	348	CID		30.3	1.6905	0	1	45	29	1	898.396	-15.6293	5/68	pps_pisum_IE_trypsin_rep3.mgf
	Low	DRFLFcAEAIYK	Q6PSM7;C7AQS9;Q9TI22;Q29VE5;Q33245;Q6RIC2;Q32816;A6XHX2;D3J8E7;C8YPK4;Q33539;Q8HUZ7;Q36683;A8DPF0;B6GUR0;Q33620;Q8MAK6;Q9XQM5;A0ZQY2;Q7YKW5;A5Y0S8;D6C5Z0;B7P0F0;Q36637;A0PDA4;Q32224;Q8HT77;A5X4I3;Q33323;A5X4L3;Q8MAK2;Q8MCX9;Q95E64;Q05554;P28392;P04717;P36487;Q05993;Q8MCY0;O98994;Q9MTF6;O47274;Q36650;A0PDB4;B3THH2;B8PRP3;D1KWX9;Q9BA14;O20211;O20274;O47275;O47273;O78309;A1XM40;A5X4B5;A5X4C4;C7AQR7;…	5509	180	CID	C6(Carbamidomethyl)	28.47	3.62139		4	47	43	1	1532.69	-41.7405	7/126	pps_pisum_IE_trypsin_rep3.mgf
	Low	GHYLNATAGTcEEMIKR	Q33550;Q29VE5;P36484;P36489;Q33245;Q6RIC2;Q9TJY5;Q32816;Q4KUE0;O98553;P94108;B6GUY1;Q8HUZ4;Q8HUY4;A6XHX2;P94043;Q36667;Q9GD57;Q33527;Q32443;A8DPF8;Q33268;Q8HUZ7;Q36683;Q8HUY8;Q8HU48;B6GUR0;Q8MAK6;P94067;Q9TI88;D2CN03;Q9XQM5;Q33579;A0ZQY2;D8V9A9;D8V9C3;P94039;A5Y0S8;O63185;Q9TI00;Q8HDA1;P94041;P94046;P92469;Q8WKU6;B7P0F0;Q36637;Q37357;P93986;Q9GDQ2;Q8HT77;Q33323;A5X4L3;Q6LA00;E5KUU8;Q8HUY5;Q39288;…	7088	231	CID	C11(Carbamidomethyl)	19.96	26.613		9	47	38	1	1950.87	-22.6772	11/168	pps_pisum_IE_trypsin_rep3.mgf
	Low	ALRLEDLR	B8YGX4;Q6PSM7;Q71N62;C7AQS9;Q9TI22;Q33550;Q29VE5;C7AQU8;Q9GEB9;P36484;P36489;Q33245;Q32800;Q6RIC2;Q9TJY5;Q8MAK5;Q9MV92;Q32816;Q4KUE0;O63121;O98553;B6GUY1;Q8HUZ4;Q8HUY4;A6XHX2;D3J8E7;D8V9G2;Q36667;Q8SKV4;P94086;Q33514;P93976;Q9GD57;C8YPK4;Q33527;Q32443;A8DPF8;Q33496;Q33268;O03607;Q33539;Q8HUZ7;O20266;Q36683;Q8HUY8;Q8HU48;A8DPF0;P93987;O63147;Q8MAK6;P94067;P94054;Q33440;Q9TI88;D2CN03;Q9XQM5;A0ZQY2;…	22872	455	CID		17.59	57.5728		8	48	32	1	985.546	-33.7288	5/70	pps_pisum_IE_trypsin_rep3.mgf
Q8MD96	29.42	10	10	469	52.0882	6.80029	253.489	Ribulose-1,5-bisphosphate carboxylase/oxygenase large subunit (Fragment) OS=Amorphophallus longituberosus GN=rbcL PE=3 SV=1 - [Q8MD96_9ARAE]
	Confidence Icon	Sequence	Protein Accessions	# Proteins	# Protein Groups	Activation Type	Modifications	IonScore	Exp Value	Δ Score	Rank	Identity High	Homology Threshold	Charge	m/z [Da]	ΔM [ppm]	Ions Matched	Spectrum File
	High	LTYYTPDYxTKDTDILAAFR	Q9GDQ1;A2VA70;Q8MD96;Q31932	6	4	CID	X9(K)	107.91	3.83089e-08		7	46		1	2395.07	-63.5353	15/200	pps_pisum_IE_trypsin_rep3.mgf
	High	VTPQPGVPPEEAGAAVAAESSTGTWTTVWTDGLTSLDR	Q71N62;C7AQS9;Q9TI22;Q33550;C7AQU8;P36484;P36489;Q33245;Q32800;Q6RIC2;Q9TJY5;Q9MV92;Q32816;Q4KUE0;Q95CD5;O98553;B6GUY1;Q9GD60;Q33531;Q8HUZ4;Q8HUY4;A6XHX2;D3J8E7;D8V9G2;P94043;Q36667;Q8SKV4;P94086;Q33514;P93976;Q9GD57;C8YPK4;Q32443;Q33496;Q33268;O03607;Q33539;Q8HUZ7;Q36683;Q8SKV6;Q8HUY8;Q8HU48;A8DPF0;B6GUR0;P93987;Q33620;P94067;P94054;Q9TI88;D2CN03;Q9XQM5;A0ZQY2;D8V9A9;D8V9C3;P92468;P94039;P94042;…	13123	330	CID		107.85	4.52073e-08		5	47		1	3854.67	-53.3409	17/435	pps_pisum_IE_trypsin_rep3.mgf
	High	YGRPLLGcTIKPK	B8YGX4;Q6PSM7;Q71N62;C7AQS9;Q9TI22;O98435;Q33550;Q29VE5;C7AQU8;Q9GEB9;P36484;P36489;Q33245;Q32800;Q6RIC2;Q8MAK5;Q9MV92;Q32816;Q4KUE0;O63121;O98553;P94108;B6GUY1;Q9GD60;Q33531;Q8HUZ4;Q8HUY4;A6XHX2;D3J8E7;D8V9G2;P94043;Q36667;Q8SKV4;P94086;Q33514;Q9GD57;Q9TKH0;C8YPK4;Q32443;A8DPF8;Q33496;Q33268;O03607;Q33539;Q8HUZ7;O20266;Q8SKV6;Q8HUY8;Q8HU48;A8DPF0;B6GUR0;O63147;Q33620;Q8MAK6;P94067;P94054;Q33440;…	22107	460	CID	C8(Carbamidomethyl)	70.92	0.000326325		4	49		1	1502.79	-37.8929	10/120	pps_pisum_IE_trypsin_rep3.mgf
	High	GGLDFTKDDENVNSQPFMR	B8YGX4;Q6PSM7;Q71N62;C7AQS9;Q9TI22;O98435;Q33550;Q29VE5;C7AQU8;Q9GEB9;P36484;P36489;Q33245;Q32800;Q9TJY5;Q8MAK5;Q32816;Q4KUE0;O63121;O98553;B6GUY1;Q9GD60;Q33531;Q8HUZ4;Q8HUY4;A6XHX2;D3J8E7;D8V9G2;P94043;Q36667;Q8SKV4;P94086;P93976;Q9GD57;C8YPK4;Q33527;Q32443;A8DPF8;Q33496;O03607;Q33539;Q8HUZ7;O20266;Q36683;Q8SKV6;Q8HUY8;Q8HU48;A8DPF0;B6GUR0;P93987;O63147;Q33620;Q8MAK6;P94067;P94054;Q33440;Q9TI88;…	22231	469	CID		69.65	0.00026709		2	46		1	2169.88	-51.2961	11/193	pps_pisum_IE_trypsin_rep3.mgf
	High	LTYYTPDYxTK	Q9GDQ1;A2VA70;Q8MD96;Q31932	6	4	CID	X9(K)	61.96	0.00125449		5	45		1	1392.63	-56.9905	7/97	pps_pisum_IE_trypsin_rep3.mgf
	High	WSPELAAAcEVWK	O98435;Q33550;Q29VE5;P36489;Q33245;Q6RIC2;Q9TJY5;Q9MV92;Q32816;Q4KUE0;Q95CD5;O63121;O98553;P94108;Q8HUZ4;Q8HUY4;A6XHX2;D3J8E7;P94043;Q36667;P94086;Q33514;P93976;C8YPK4;Q33527;Q32443;A8DPF8;Q33268;Q33539;Q8HUZ7;O20266;Q36683;Q8SKV6;Q8HUY8;Q8HU48;A8DPF0;P93987;O63147;Q33620;P94067;P94054;Q33440;Q9TI88;D2CN03;Q9XQM5;Q33579;D8V9A9;P92468;P94039;Q7YKW5;A5Y0S8;D6C5Z0;Q42903;O63185;Q9TI00;P94041;P94046;…	7073	249	CID	C9(Carbamidomethyl)	61.24	0.0014683		3	45		1	1546.66	-48.2712	10/115	pps_pisum_IE_trypsin_rep3.mgf
	High	DTDILAAFR	Q6PSM7;C7AQS9;Q9TI22;O98435;Q33550;Q29VE5;C7AQU8;P36484;P36489;Q33245;Q32800;Q6RIC2;Q9TJY5;Q8MAK5;Q9MV92;Q32816;Q4KUE0;Q95CD5;O63121;P94108;B6GUY1;Q9GD60;Q33531;Q8HUZ4;A6XHX2;D3J8E7;P94043;Q36667;P94086;Q33514;P93976;Q9GD57;Q9TKH0;C8YPK4;Q33527;A8DPF8;Q33496;Q33268;O03607;Q8HUZ7;O20266;Q36683;Q8SKV6;Q8HUY8;A8DPF0;B6GUR0;P93987;O63147;Q33620;P94067;P94054;Q33440;Q9TI88;D2CN03;Q9XQM5;Q33579;A0ZQY2;…	17751	407	CID		57.04	0.00657362	0	1	48		1	1021.5	-32.1501	8/74	pps_pisum_IE_trypsin_rep3.mgf
	Low	DNGLLLHIHR	B8YGX4;C7AQS9;Q9TI22;Q33550;Q29VE5;C7AQU8;Q9GEB9;P36484;P36489;Q33245;Q32800;Q6RIC2;Q9TJY5;Q8MAK5;Q9MV92;Q32816;Q4KUE0;O98553;B6GUY1;Q9GD60;Q33531;Q8HUZ4;Q8HUY4;A6XHX2;D3J8E7;D8V9G2;P94043;Q36667;Q8SKV4;Q33514;Q9GD57;Q9TKH0;C8YPK4;Q33527;Q32443;A8DPF8;Q33496;Q33268;Q33539;Q8HUZ7;Q36683;Q8SKV6;Q8HUY8;Q8HU48;A8DPF0;B6GUR0;P93987;O63147;Q33620;Q8MAK6;P94067;P94054;Q33440;Q9TI88;D2CN03;Q9XQM5;Q33579;…	20168	469	CID		38.66	0.499426		9	48		1	1187.62	-39.2477	5/97	pps_pisum_IE_trypsin_rep3.mgf
	Low	GHYLNATAGTcEEMIKR	Q33550;Q29VE5;P36484;P36489;Q33245;Q6RIC2;Q9TJY5;Q32816;Q4KUE0;O98553;P94108;B6GUY1;Q8HUZ4;Q8HUY4;A6XHX2;P94043;Q36667;Q9GD57;Q33527;Q32443;A8DPF8;Q33268;Q8HUZ7;Q36683;Q8HUY8;Q8HU48;B6GUR0;Q8MAK6;P94067;Q9TI88;D2CN03;Q9XQM5;Q33579;A0ZQY2;D8V9A9;D8V9C3;P94039;A5Y0S8;O63185;Q9TI00;Q8HDA1;P94041;P94046;P92469;Q8WKU6;B7P0F0;Q36637;Q37357;P93986;Q9GDQ2;Q8HT77;Q33323;A5X4L3;Q6LA00;E5KUU8;Q8HUY5;Q39288;…	7088	231	CID	C11(Carbamidomethyl)	19.96	26.613		9	47	38	1	1950.87	-22.6772	11/168	pps_pisum_IE_trypsin_rep3.mgf
	Low	ALRLEDLR	B8YGX4;Q6PSM7;Q71N62;C7AQS9;Q9TI22;Q33550;Q29VE5;C7AQU8;Q9GEB9;P36484;P36489;Q33245;Q32800;Q6RIC2;Q9TJY5;Q8MAK5;Q9MV92;Q32816;Q4KUE0;O63121;O98553;B6GUY1;Q8HUZ4;Q8HUY4;A6XHX2;D3J8E7;D8V9G2;Q36667;Q8SKV4;P94086;Q33514;P93976;Q9GD57;C8YPK4;Q33527;Q32443;A8DPF8;Q33496;Q33268;O03607;Q33539;Q8HUZ7;O20266;Q36683;Q8HUY8;Q8HU48;A8DPF0;P93987;O63147;Q8MAK6;P94067;P94054;Q33440;Q9TI88;D2CN03;Q9XQM5;A0ZQY2;…	22872	455	CID		17.59	57.5728		8	48	32	1	985.546	-33.7288	5/70	pps_pisum_IE_trypsin_rep3.mgf
O63185	37.45	14	13	478	52.8472	6.68311	252.401	Ribulose-1,5-bisphosphate carboxylase (Fragment) OS=Spigelia anthelmia GN=rbcL PE=3 SV=1 - [O63185_9GENT]
	Confidence Icon	Sequence	Protein Accessions	# Proteins	# Protein Groups	Activation Type	Modifications	IonScore	Exp Value	Δ Score	Rank	Identity High	Homology Threshold	Charge	m/z [Da]	ΔM [ppm]	Ions Matched	Spectrum File
	High	VTPQPGVPPEEAGAAVAAESSTGTWTTVWTDGLTSLDR	Q71N62;C7AQS9;Q9TI22;Q33550;C7AQU8;P36484;P36489;Q33245;Q32800;Q6RIC2;Q9TJY5;Q9MV92;Q32816;Q4KUE0;Q95CD5;O98553;B6GUY1;Q9GD60;Q33531;Q8HUZ4;Q8HUY4;A6XHX2;D3J8E7;D8V9G2;P94043;Q36667;Q8SKV4;P94086;Q33514;P93976;Q9GD57;C8YPK4;Q32443;Q33496;Q33268;O03607;Q33539;Q8HUZ7;Q36683;Q8SKV6;Q8HUY8;Q8HU48;A8DPF0;B6GUR0;P93987;Q33620;P94067;P94054;Q9TI88;D2CN03;Q9XQM5;A0ZQY2;D8V9A9;D8V9C3;P92468;P94039;P94042;…	13123	330	CID		107.85	4.52073e-08		5	47		1	3854.67	-53.3409	17/435	pps_pisum_IE_trypsin_rep3.mgf
	High	TFQGPPHGIQVER	Q6PSM7;Q71N62;C7AQS9;Q9TI22;Q33550;Q29VE5;C7AQU8;Q9GEB9;Q33245;Q32800;Q6RIC2;Q9TJY5;Q8MAK5;Q9MV92;Q4KUE0;O63121;P94108;B6GUY1;Q9GD60;Q33531;Q8HUZ4;Q8HUY4;A6XHX2;D3J8E7;D8V9G2;P94043;Q36667;Q8SKV4;P94086;Q33514;P93976;Q9GD57;Q9TKH0;C8YPK4;Q33527;A8DPF8;Q33496;Q33268;Q8HUZ7;O20266;Q36683;Q8SKV6;Q8HUY8;Q8HU48;A8DPF0;B6GUR0;O63147;Q8MAK6;P94067;P94054;Q33440;Q9TI88;D2CN03;Q9XQM5;Q33579;A0ZQY2;D8V9A9;…	19129	435	CID		97.01	7.85689e-07		5	48		1	1465.73	-16.6619	11/139	pps_pisum_IE_trypsin_rep3.mgf
	High	VALEAcVKAR	P36484;P36489;Q33245;Q32800;Q6RIC2;Q9TJY5;Q8MAK5;Q9MV92;Q32816;Q4KUE0;Q95CD5;O63121;O98553;P94108;B6GUY1;Q9GD60;Q33531;Q8HUZ4;Q8HUY4;A6XHX2;D3J8E7;D8V9G2;P94043;Q36667;Q8SKV4;P94086;Q33514;P93976;Q9GD57;Q9TKH0;C8YPK4;Q33527;Q32443;A8DPF8;Q33496;Q33268;O03607;Q33539;Q8HUZ7;O20266;Q36683;Q8SKV6;Q8HUY8;Q8HU48;A8DPF0;B6GUR0;P93987;O63147;Q33620;Q8MAK6;P94067;P94054;Q33440;Q9TI88;D2CN03;Q9XQM5;Q33579;…	1195	80	CID	C6(Carbamidomethyl)	74.64	0.000111108		4	48		1	1116.55	-59.9239	8/82	pps_pisum_IE_trypsin_rep3.mgf
	High	GGLDFTKDDENVNSxPFMR	O63185;B5U0R6;Q4VI97;Q9BB40;C7AQT3;Q95AN1;Q71N79;A7UBM3;E0X9G9;A9X7D7	20	10	CID	X15(K)	71.58	0.000171261	0.0277778	1	46		1	2169.88	-68.0666	11/193	pps_pisum_IE_trypsin_rep3.mgf
	High	YGRPLLGcTIKPK	B8YGX4;Q6PSM7;Q71N62;C7AQS9;Q9TI22;O98435;Q33550;Q29VE5;C7AQU8;Q9GEB9;P36484;P36489;Q33245;Q32800;Q6RIC2;Q8MAK5;Q9MV92;Q32816;Q4KUE0;O63121;O98553;P94108;B6GUY1;Q9GD60;Q33531;Q8HUZ4;Q8HUY4;A6XHX2;D3J8E7;D8V9G2;P94043;Q36667;Q8SKV4;P94086;Q33514;Q9GD57;Q9TKH0;C8YPK4;Q32443;A8DPF8;Q33496;Q33268;O03607;Q33539;Q8HUZ7;O20266;Q8SKV6;Q8HUY8;Q8HU48;A8DPF0;B6GUR0;O63147;Q33620;Q8MAK6;P94067;P94054;Q33440;…	22107	460	CID	C8(Carbamidomethyl)	70.92	0.000326325		4	49		1	1502.79	-37.8929	10/120	pps_pisum_IE_trypsin_rep3.mgf
	High	GGLDFTKDDENVNSxPFMR	O63185;B5U0R6;Q4VI97;Q9BB40;C7AQT3;Q95AN1;Q71N79;A7UBM3;E0X9G9;A9X7D7	20	10	CID	X15(Q)	69.65	0.00026709		6	46		1	2169.88	-51.2961	11/193	pps_pisum_IE_trypsin_rep3.mgf
	High	WSPELAAAcEVWK	O98435;Q33550;Q29VE5;P36489;Q33245;Q6RIC2;Q9TJY5;Q9MV92;Q32816;Q4KUE0;Q95CD5;O63121;O98553;P94108;Q8HUZ4;Q8HUY4;A6XHX2;D3J8E7;P94043;Q36667;P94086;Q33514;P93976;C8YPK4;Q33527;Q32443;A8DPF8;Q33268;Q33539;Q8HUZ7;O20266;Q36683;Q8SKV6;Q8HUY8;Q8HU48;A8DPF0;P93987;O63147;Q33620;P94067;P94054;Q33440;Q9TI88;D2CN03;Q9XQM5;Q33579;D8V9A9;P92468;P94039;Q7YKW5;A5Y0S8;D6C5Z0;Q42903;O63185;Q9TI00;P94041;P94046;…	7073	249	CID	C9(Carbamidomethyl)	61.24	0.0014683		3	45		1	1546.66	-48.2712	10/115	pps_pisum_IE_trypsin_rep3.mgf
	High	DTDILAAFR	Q6PSM7;C7AQS9;Q9TI22;O98435;Q33550;Q29VE5;C7AQU8;P36484;P36489;Q33245;Q32800;Q6RIC2;Q9TJY5;Q8MAK5;Q9MV92;Q32816;Q4KUE0;Q95CD5;O63121;P94108;B6GUY1;Q9GD60;Q33531;Q8HUZ4;A6XHX2;D3J8E7;P94043;Q36667;P94086;Q33514;P93976;Q9GD57;Q9TKH0;C8YPK4;Q33527;A8DPF8;Q33496;Q33268;O03607;Q8HUZ7;O20266;Q36683;Q8SKV6;Q8HUY8;A8DPF0;B6GUR0;P93987;O63147;Q33620;P94067;P94054;Q33440;Q9TI88;D2CN03;Q9XQM5;Q33579;A0ZQY2;…	17751	407	CID		57.04	0.00657362	0	1	48		1	1021.5	-32.1501	8/74	pps_pisum_IE_trypsin_rep3.mgf
	Low	DNGLLLHIHR	B8YGX4;C7AQS9;Q9TI22;Q33550;Q29VE5;C7AQU8;Q9GEB9;P36484;P36489;Q33245;Q32800;Q6RIC2;Q9TJY5;Q8MAK5;Q9MV92;Q32816;Q4KUE0;O98553;B6GUY1;Q9GD60;Q33531;Q8HUZ4;Q8HUY4;A6XHX2;D3J8E7;D8V9G2;P94043;Q36667;Q8SKV4;Q33514;Q9GD57;Q9TKH0;C8YPK4;Q33527;Q32443;A8DPF8;Q33496;Q33268;Q33539;Q8HUZ7;Q36683;Q8SKV6;Q8HUY8;Q8HU48;A8DPF0;B6GUR0;P93987;O63147;Q33620;Q8MAK6;P94067;P94054;Q33440;Q9TI88;D2CN03;Q9XQM5;Q33579;…	20168	469	CID		38.66	0.499426		9	48		1	1187.62	-39.2477	5/97	pps_pisum_IE_trypsin_rep3.mgf
	Low	LSGGDHIHAGTVVGK	Q9GEB9;Q33245;Q32816;O63121;O98553;Q8HUZ4;Q8HUY4;D8V9G2;Q33539;Q8HUZ7;Q8HUY8;Q8HU48;P94067;D8V9C3;D6C5Z0;O63185;Q49M33;Q33323;Q8HUY5;Q8MAK2;Q3MKL9;P04717;A5BTM9;Q9MSR5;Q8MG83;Q8MAT5;Q36650;Q85XM1;Q4VI97;Q9BB40;Q4VI95;A5X4B5;A5X4C4;O98760;Q6JXN8;Q4VIC2;Q1AE41;Q09W32;Q33198;Q95668;Q09W22;A4V8H9;A5PF92;Q9GE59;Q4VIC1;Q4VI79;A5H767;Q4VI80;A0PDI3;Q8MAN3;Q8HTE8;Q710L6;B2CS02;O98359;Q6JXV8;A8JY23;Q9GEE4;…	3408	88	CID		38.3	0.412087		4	47		1	1447.73	-22.3936	8/134	pps_pisum_IE_trypsin_rep3.mgf
	Low	AVYEcLR	B8YGX4;Q71N62;C7AQS9;O98435;Q33550;Q29VE5;C7AQU8;Q9GEB9;P36484;P36489;Q33245;Q8MAK5;Q9MV92;Q32816;Q4KUE0;O63121;O98553;P94108;B6GUY1;Q9GD60;Q33531;Q8HUZ4;Q8HUY4;A6XHX2;D3J8E7;D8V9G2;P94043;Q36667;Q8SKV4;P94086;Q33514;P93976;Q9GD57;C8YPK4;Q33527;Q32443;A8DPF8;Q33496;Q33539;O20266;Q36683;Q8SKV6;Q8HUY8;Q8HU48;A8DPF0;B6GUR0;P93987;O63147;Q33620;Q8MAK6;P94067;P94054;Q33440;Q9TI88;D2CN03;Q9XQM5;A0ZQY2;…	21453	462	CID	C5(Carbamidomethyl)	34.96	0.837587	0	1	47	40	1	910.423	-24.5548	6/51	pps_pisum_IE_trypsin_rep3.mgf
	Low	NHGMHFR	Q9TI22;Q33550;C7AQU8;Q9GEB9;P36484;P36489;Q33245;Q32800;Q6RIC2;Q9TJY5;Q8MAK5;Q9MV92;Q32816;Q95CD5;O63121;O98553;B6GUY1;Q9GD60;Q33531;Q8HUZ4;Q8HUY4;A6XHX2;D3J8E7;D8V9G2;Q8SKV4;P94086;Q33514;P93976;C8YPK4;Q33527;Q32443;A8DPF8;Q33496;Q33268;O03607;Q33539;O20266;Q36683;Q8SKV6;Q8HUY8;Q8HU48;A8DPF0;B6GUR0;P93987;O63147;Q33620;P94067;P94054;Q33440;Q9TI88;D2CN03;Q9XQM5;Q33579;A0ZQY2;D8V9A9;D8V9C3;P92468;…	14981	348	CID		30.3	1.6905	0	1	45	29	1	898.396	-15.6293	5/68	pps_pisum_IE_trypsin_rep3.mgf
	Low	GHYLNATAGTcEEMIKR	Q33550;Q29VE5;P36484;P36489;Q33245;Q6RIC2;Q9TJY5;Q32816;Q4KUE0;O98553;P94108;B6GUY1;Q8HUZ4;Q8HUY4;A6XHX2;P94043;Q36667;Q9GD57;Q33527;Q32443;A8DPF8;Q33268;Q8HUZ7;Q36683;Q8HUY8;Q8HU48;B6GUR0;Q8MAK6;P94067;Q9TI88;D2CN03;Q9XQM5;Q33579;A0ZQY2;D8V9A9;D8V9C3;P94039;A5Y0S8;O63185;Q9TI00;Q8HDA1;P94041;P94046;P92469;Q8WKU6;B7P0F0;Q36637;Q37357;P93986;Q9GDQ2;Q8HT77;Q33323;A5X4L3;Q6LA00;E5KUU8;Q8HUY5;Q39288;…	7088	231	CID	C11(Carbamidomethyl)	19.96	26.613		9	47	38	1	1950.87	-22.6772	11/168	pps_pisum_IE_trypsin_rep3.mgf
	Low	ALRLEDLR	B8YGX4;Q6PSM7;Q71N62;C7AQS9;Q9TI22;Q33550;Q29VE5;C7AQU8;Q9GEB9;P36484;P36489;Q33245;Q32800;Q6RIC2;Q9TJY5;Q8MAK5;Q9MV92;Q32816;Q4KUE0;O63121;O98553;B6GUY1;Q8HUZ4;Q8HUY4;A6XHX2;D3J8E7;D8V9G2;Q36667;Q8SKV4;P94086;Q33514;P93976;Q9GD57;C8YPK4;Q33527;Q32443;A8DPF8;Q33496;Q33268;O03607;Q33539;Q8HUZ7;O20266;Q36683;Q8HUY8;Q8HU48;A8DPF0;P93987;O63147;Q8MAK6;P94067;P94054;Q33440;Q9TI88;D2CN03;Q9XQM5;A0ZQY2;…	22872	455	CID		17.59	57.5728		8	48	32	1	985.546	-33.7288	5/70	pps_pisum_IE_trypsin_rep3.mgf
P94043	35.53	11	11	470	52.0231	6.53662	251.521	Ribulose-1,5-bisphosphate carboxylase, large subunit (Fragment) OS=Rothmannia longiflora GN=rbcL PE=3 SV=1 - [P94043_9GENT]
	Confidence Icon	Sequence	Protein Accessions	# Proteins	# Protein Groups	Activation Type	Modifications	IonScore	Exp Value	Δ Score	Rank	Identity High	Homology Threshold	Charge	m/z [Da]	ΔM [ppm]	Ions Matched	Spectrum File
	High	VTPQPGVPPEEAGAAVAAESSTGTWTTVWTDGLTSLDR	Q71N62;C7AQS9;Q9TI22;Q33550;C7AQU8;P36484;P36489;Q33245;Q32800;Q6RIC2;Q9TJY5;Q9MV92;Q32816;Q4KUE0;Q95CD5;O98553;B6GUY1;Q9GD60;Q33531;Q8HUZ4;Q8HUY4;A6XHX2;D3J8E7;D8V9G2;P94043;Q36667;Q8SKV4;P94086;Q33514;P93976;Q9GD57;C8YPK4;Q32443;Q33496;Q33268;O03607;Q33539;Q8HUZ7;Q36683;Q8SKV6;Q8HUY8;Q8HU48;A8DPF0;B6GUR0;P93987;Q33620;P94067;P94054;Q9TI88;D2CN03;Q9XQM5;A0ZQY2;D8V9A9;D8V9C3;P92468;P94039;P94042;…	13123	330	CID		107.85	4.52073e-08		5	47		1	3854.67	-53.3409	17/435	pps_pisum_IE_trypsin_rep3.mgf
	High	TFQGPPHGIQVER	Q6PSM7;Q71N62;C7AQS9;Q9TI22;Q33550;Q29VE5;C7AQU8;Q9GEB9;Q33245;Q32800;Q6RIC2;Q9TJY5;Q8MAK5;Q9MV92;Q4KUE0;O63121;P94108;B6GUY1;Q9GD60;Q33531;Q8HUZ4;Q8HUY4;A6XHX2;D3J8E7;D8V9G2;P94043;Q36667;Q8SKV4;P94086;Q33514;P93976;Q9GD57;Q9TKH0;C8YPK4;Q33527;A8DPF8;Q33496;Q33268;Q8HUZ7;O20266;Q36683;Q8SKV6;Q8HUY8;Q8HU48;A8DPF0;B6GUR0;O63147;Q8MAK6;P94067;P94054;Q33440;Q9TI88;D2CN03;Q9XQM5;Q33579;A0ZQY2;D8V9A9;…	19129	435	CID		97.01	7.85689e-07		5	48		1	1465.73	-16.6619	11/139	pps_pisum_IE_trypsin_rep3.mgf
	High	VALEAcVKAR	P36484;P36489;Q33245;Q32800;Q6RIC2;Q9TJY5;Q8MAK5;Q9MV92;Q32816;Q4KUE0;Q95CD5;O63121;O98553;P94108;B6GUY1;Q9GD60;Q33531;Q8HUZ4;Q8HUY4;A6XHX2;D3J8E7;D8V9G2;P94043;Q36667;Q8SKV4;P94086;Q33514;P93976;Q9GD57;Q9TKH0;C8YPK4;Q33527;Q32443;A8DPF8;Q33496;Q33268;O03607;Q33539;Q8HUZ7;O20266;Q36683;Q8SKV6;Q8HUY8;Q8HU48;A8DPF0;B6GUR0;P93987;O63147;Q33620;Q8MAK6;P94067;P94054;Q33440;Q9TI88;D2CN03;Q9XQM5;Q33579;…	1195	80	CID	C6(Carbamidomethyl)	74.64	0.000111108		4	48		1	1116.55	-59.9239	8/82	pps_pisum_IE_trypsin_rep3.mgf
	High	YGRPLLGcTIKPK	B8YGX4;Q6PSM7;Q71N62;C7AQS9;Q9TI22;O98435;Q33550;Q29VE5;C7AQU8;Q9GEB9;P36484;P36489;Q33245;Q32800;Q6RIC2;Q8MAK5;Q9MV92;Q32816;Q4KUE0;O63121;O98553;P94108;B6GUY1;Q9GD60;Q33531;Q8HUZ4;Q8HUY4;A6XHX2;D3J8E7;D8V9G2;P94043;Q36667;Q8SKV4;P94086;Q33514;Q9GD57;Q9TKH0;C8YPK4;Q32443;A8DPF8;Q33496;Q33268;O03607;Q33539;Q8HUZ7;O20266;Q8SKV6;Q8HUY8;Q8HU48;A8DPF0;B6GUR0;O63147;Q33620;Q8MAK6;P94067;P94054;Q33440;…	22107	460	CID	C8(Carbamidomethyl)	70.92	0.000326325		4	49		1	1502.79	-37.8929	10/120	pps_pisum_IE_trypsin_rep3.mgf
	High	GGLDFTKDDENVNSQPFMR	B8YGX4;Q6PSM7;Q71N62;C7AQS9;Q9TI22;O98435;Q33550;Q29VE5;C7AQU8;Q9GEB9;P36484;P36489;Q33245;Q32800;Q9TJY5;Q8MAK5;Q32816;Q4KUE0;O63121;O98553;B6GUY1;Q9GD60;Q33531;Q8HUZ4;Q8HUY4;A6XHX2;D3J8E7;D8V9G2;P94043;Q36667;Q8SKV4;P94086;P93976;Q9GD57;C8YPK4;Q33527;Q32443;A8DPF8;Q33496;O03607;Q33539;Q8HUZ7;O20266;Q36683;Q8SKV6;Q8HUY8;Q8HU48;A8DPF0;B6GUR0;P93987;O63147;Q33620;Q8MAK6;P94067;P94054;Q33440;Q9TI88;…	22231	469	CID		69.65	0.00026709		2	46		1	2169.88	-51.2961	11/193	pps_pisum_IE_trypsin_rep3.mgf
	High	WSPELAAAcEVWK	O98435;Q33550;Q29VE5;P36489;Q33245;Q6RIC2;Q9TJY5;Q9MV92;Q32816;Q4KUE0;Q95CD5;O63121;O98553;P94108;Q8HUZ4;Q8HUY4;A6XHX2;D3J8E7;P94043;Q36667;P94086;Q33514;P93976;C8YPK4;Q33527;Q32443;A8DPF8;Q33268;Q33539;Q8HUZ7;O20266;Q36683;Q8SKV6;Q8HUY8;Q8HU48;A8DPF0;P93987;O63147;Q33620;P94067;P94054;Q33440;Q9TI88;D2CN03;Q9XQM5;Q33579;D8V9A9;P92468;P94039;Q7YKW5;A5Y0S8;D6C5Z0;Q42903;O63185;Q9TI00;P94041;P94046;…	7073	249	CID	C9(Carbamidomethyl)	61.24	0.0014683		3	45		1	1546.66	-48.2712	10/115	pps_pisum_IE_trypsin_rep3.mgf
	High	DTDILAAFR	Q6PSM7;C7AQS9;Q9TI22;O98435;Q33550;Q29VE5;C7AQU8;P36484;P36489;Q33245;Q32800;Q6RIC2;Q9TJY5;Q8MAK5;Q9MV92;Q32816;Q4KUE0;Q95CD5;O63121;P94108;B6GUY1;Q9GD60;Q33531;Q8HUZ4;A6XHX2;D3J8E7;P94043;Q36667;P94086;Q33514;P93976;Q9GD57;Q9TKH0;C8YPK4;Q33527;A8DPF8;Q33496;Q33268;O03607;Q8HUZ7;O20266;Q36683;Q8SKV6;Q8HUY8;A8DPF0;B6GUR0;P93987;O63147;Q33620;P94067;P94054;Q33440;Q9TI88;D2CN03;Q9XQM5;Q33579;A0ZQY2;…	17751	407	CID		57.04	0.00657362	0	1	48		1	1021.5	-32.1501	8/74	pps_pisum_IE_trypsin_rep3.mgf
	Low	DNGLLLHIHR	B8YGX4;C7AQS9;Q9TI22;Q33550;Q29VE5;C7AQU8;Q9GEB9;P36484;P36489;Q33245;Q32800;Q6RIC2;Q9TJY5;Q8MAK5;Q9MV92;Q32816;Q4KUE0;O98553;B6GUY1;Q9GD60;Q33531;Q8HUZ4;Q8HUY4;A6XHX2;D3J8E7;D8V9G2;P94043;Q36667;Q8SKV4;Q33514;Q9GD57;Q9TKH0;C8YPK4;Q33527;Q32443;A8DPF8;Q33496;Q33268;Q33539;Q8HUZ7;Q36683;Q8SKV6;Q8HUY8;Q8HU48;A8DPF0;B6GUR0;P93987;O63147;Q33620;Q8MAK6;P94067;P94054;Q33440;Q9TI88;D2CN03;Q9XQM5;Q33579;…	20168	469	CID		38.66	0.499426		9	48		1	1187.62	-39.2477	5/97	pps_pisum_IE_trypsin_rep3.mgf
	Low	AVYEcLR	B8YGX4;Q71N62;C7AQS9;O98435;Q33550;Q29VE5;C7AQU8;Q9GEB9;P36484;P36489;Q33245;Q8MAK5;Q9MV92;Q32816;Q4KUE0;O63121;O98553;P94108;B6GUY1;Q9GD60;Q33531;Q8HUZ4;Q8HUY4;A6XHX2;D3J8E7;D8V9G2;P94043;Q36667;Q8SKV4;P94086;Q33514;P93976;Q9GD57;C8YPK4;Q33527;Q32443;A8DPF8;Q33496;Q33539;O20266;Q36683;Q8SKV6;Q8HUY8;Q8HU48;A8DPF0;B6GUR0;P93987;O63147;Q33620;Q8MAK6;P94067;P94054;Q33440;Q9TI88;D2CN03;Q9XQM5;A0ZQY2;…	21453	462	CID	C5(Carbamidomethyl)	34.96	0.837587	0	1	47	40	1	910.423	-24.5548	6/51	pps_pisum_IE_trypsin_rep3.mgf
	Low	GHYLNATAGTcEEMIKR	Q33550;Q29VE5;P36484;P36489;Q33245;Q6RIC2;Q9TJY5;Q32816;Q4KUE0;O98553;P94108;B6GUY1;Q8HUZ4;Q8HUY4;A6XHX2;P94043;Q36667;Q9GD57;Q33527;Q32443;A8DPF8;Q33268;Q8HUZ7;Q36683;Q8HUY8;Q8HU48;B6GUR0;Q8MAK6;P94067;Q9TI88;D2CN03;Q9XQM5;Q33579;A0ZQY2;D8V9A9;D8V9C3;P94039;A5Y0S8;O63185;Q9TI00;Q8HDA1;P94041;P94046;P92469;Q8WKU6;B7P0F0;Q36637;Q37357;P93986;Q9GDQ2;Q8HT77;Q33323;A5X4L3;Q6LA00;E5KUU8;Q8HUY5;Q39288;…	7088	231	CID	C11(Carbamidomethyl)	19.96	26.613		9	47	38	1	1950.87	-22.6772	11/168	pps_pisum_IE_trypsin_rep3.mgf
	Low	ALRmSGGDHxHAGTVVGK	P94043;Q32443;Q33440;Q33579;Q710I8;Q1XEK3;O98756;Q5SCK3;Q95F08;O98999;P92447;B1NFY5;A5X5W8;Q9XPZ1;B3THI8;Q33027;O98747	30	17	CID	M4(Oxidation), X10(A)	12.85	77.047		5	44	31	1	1779.75	-78.256	7/188	pps_pisum_IE_trypsin_rep3.mgf
Q33550	35.04	12	12	468	51.8131	6.53662	250.471	Ribulose 1,5-bisphosphate carboxylase large subunit (Fragment) OS=Koeberlinia spinosa GN=rbcL PE=3 SV=2 - [Q33550_9ROSI]
	Confidence Icon	Sequence	Protein Accessions	# Proteins	# Protein Groups	Activation Type	Modifications	IonScore	Exp Value	Δ Score	Rank	Identity High	Homology Threshold	Charge	m/z [Da]	ΔM [ppm]	Ions Matched	Spectrum File
	High	VTPQPGVPPEEAGAAVAAESSTGTWTTVWTDGLTSLDR	Q71N62;C7AQS9;Q9TI22;Q33550;C7AQU8;P36484;P36489;Q33245;Q32800;Q6RIC2;Q9TJY5;Q9MV92;Q32816;Q4KUE0;Q95CD5;O98553;B6GUY1;Q9GD60;Q33531;Q8HUZ4;Q8HUY4;A6XHX2;D3J8E7;D8V9G2;P94043;Q36667;Q8SKV4;P94086;Q33514;P93976;Q9GD57;C8YPK4;Q32443;Q33496;Q33268;O03607;Q33539;Q8HUZ7;Q36683;Q8SKV6;Q8HUY8;Q8HU48;A8DPF0;B6GUR0;P93987;Q33620;P94067;P94054;Q9TI88;D2CN03;Q9XQM5;A0ZQY2;D8V9A9;D8V9C3;P92468;P94039;P94042;…	13123	330	CID		107.85	4.52073e-08		5	47		1	3854.67	-53.3409	17/435	pps_pisum_IE_trypsin_rep3.mgf
	High	TFQGPPHGIQVER	Q6PSM7;Q71N62;C7AQS9;Q9TI22;Q33550;Q29VE5;C7AQU8;Q9GEB9;Q33245;Q32800;Q6RIC2;Q9TJY5;Q8MAK5;Q9MV92;Q4KUE0;O63121;P94108;B6GUY1;Q9GD60;Q33531;Q8HUZ4;Q8HUY4;A6XHX2;D3J8E7;D8V9G2;P94043;Q36667;Q8SKV4;P94086;Q33514;P93976;Q9GD57;Q9TKH0;C8YPK4;Q33527;A8DPF8;Q33496;Q33268;Q8HUZ7;O20266;Q36683;Q8SKV6;Q8HUY8;Q8HU48;A8DPF0;B6GUR0;O63147;Q8MAK6;P94067;P94054;Q33440;Q9TI88;D2CN03;Q9XQM5;Q33579;A0ZQY2;D8V9A9;…	19129	435	CID		97.01	7.85689e-07		5	48		1	1465.73	-16.6619	11/139	pps_pisum_IE_trypsin_rep3.mgf
	High	VAxEAcVQAR	C7AQS9;Q9TI22;O98435;Q33550;Q29VE5;C7AQU8;Q9GEB9	12	7	CID	X3(I), C6(Carbamidomethyl)	74.64	0.000111108		3	48		1	1116.55	-27.3325	8/82	pps_pisum_IE_trypsin_rep3.mgf
	High	YGRPLLGcTIKPK	B8YGX4;Q6PSM7;Q71N62;C7AQS9;Q9TI22;O98435;Q33550;Q29VE5;C7AQU8;Q9GEB9;P36484;P36489;Q33245;Q32800;Q6RIC2;Q8MAK5;Q9MV92;Q32816;Q4KUE0;O63121;O98553;P94108;B6GUY1;Q9GD60;Q33531;Q8HUZ4;Q8HUY4;A6XHX2;D3J8E7;D8V9G2;P94043;Q36667;Q8SKV4;P94086;Q33514;Q9GD57;Q9TKH0;C8YPK4;Q32443;A8DPF8;Q33496;Q33268;O03607;Q33539;Q8HUZ7;O20266;Q8SKV6;Q8HUY8;Q8HU48;A8DPF0;B6GUR0;O63147;Q33620;Q8MAK6;P94067;P94054;Q33440;…	22107	460	CID	C8(Carbamidomethyl)	70.92	0.000326325		4	49		1	1502.79	-37.8929	10/120	pps_pisum_IE_trypsin_rep3.mgf
	High	GGLDFTKDDENVNSQPFMR	B8YGX4;Q6PSM7;Q71N62;C7AQS9;Q9TI22;O98435;Q33550;Q29VE5;C7AQU8;Q9GEB9;P36484;P36489;Q33245;Q32800;Q9TJY5;Q8MAK5;Q32816;Q4KUE0;O63121;O98553;B6GUY1;Q9GD60;Q33531;Q8HUZ4;Q8HUY4;A6XHX2;D3J8E7;D8V9G2;P94043;Q36667;Q8SKV4;P94086;P93976;Q9GD57;C8YPK4;Q33527;Q32443;A8DPF8;Q33496;O03607;Q33539;Q8HUZ7;O20266;Q36683;Q8SKV6;Q8HUY8;Q8HU48;A8DPF0;B6GUR0;P93987;O63147;Q33620;Q8MAK6;P94067;P94054;Q33440;Q9TI88;…	22231	469	CID		69.65	0.00026709		2	46		1	2169.88	-51.2961	11/193	pps_pisum_IE_trypsin_rep3.mgf
	High	WSPELAAAcEVWK	O98435;Q33550;Q29VE5;P36489;Q33245;Q6RIC2;Q9TJY5;Q9MV92;Q32816;Q4KUE0;Q95CD5;O63121;O98553;P94108;Q8HUZ4;Q8HUY4;A6XHX2;D3J8E7;P94043;Q36667;P94086;Q33514;P93976;C8YPK4;Q33527;Q32443;A8DPF8;Q33268;Q33539;Q8HUZ7;O20266;Q36683;Q8SKV6;Q8HUY8;Q8HU48;A8DPF0;P93987;O63147;Q33620;P94067;P94054;Q33440;Q9TI88;D2CN03;Q9XQM5;Q33579;D8V9A9;P92468;P94039;Q7YKW5;A5Y0S8;D6C5Z0;Q42903;O63185;Q9TI00;P94041;P94046;…	7073	249	CID	C9(Carbamidomethyl)	61.24	0.0014683		3	45		1	1546.66	-48.2712	10/115	pps_pisum_IE_trypsin_rep3.mgf
	High	DTDILAAFR	Q6PSM7;C7AQS9;Q9TI22;O98435;Q33550;Q29VE5;C7AQU8;P36484;P36489;Q33245;Q32800;Q6RIC2;Q9TJY5;Q8MAK5;Q9MV92;Q32816;Q4KUE0;Q95CD5;O63121;P94108;B6GUY1;Q9GD60;Q33531;Q8HUZ4;A6XHX2;D3J8E7;P94043;Q36667;P94086;Q33514;P93976;Q9GD57;Q9TKH0;C8YPK4;Q33527;A8DPF8;Q33496;Q33268;O03607;Q8HUZ7;O20266;Q36683;Q8SKV6;Q8HUY8;A8DPF0;B6GUR0;P93987;O63147;Q33620;P94067;P94054;Q33440;Q9TI88;D2CN03;Q9XQM5;Q33579;A0ZQY2;…	17751	407	CID		57.04	0.00657362	0	1	48		1	1021.5	-32.1501	8/74	pps_pisum_IE_trypsin_rep3.mgf
	Low	DNGLLLHIHR	B8YGX4;C7AQS9;Q9TI22;Q33550;Q29VE5;C7AQU8;Q9GEB9;P36484;P36489;Q33245;Q32800;Q6RIC2;Q9TJY5;Q8MAK5;Q9MV92;Q32816;Q4KUE0;O98553;B6GUY1;Q9GD60;Q33531;Q8HUZ4;Q8HUY4;A6XHX2;D3J8E7;D8V9G2;P94043;Q36667;Q8SKV4;Q33514;Q9GD57;Q9TKH0;C8YPK4;Q33527;Q32443;A8DPF8;Q33496;Q33268;Q33539;Q8HUZ7;Q36683;Q8SKV6;Q8HUY8;Q8HU48;A8DPF0;B6GUR0;P93987;O63147;Q33620;Q8MAK6;P94067;P94054;Q33440;Q9TI88;D2CN03;Q9XQM5;Q33579;…	20168	469	CID		38.66	0.499426		9	48		1	1187.62	-39.2477	5/97	pps_pisum_IE_trypsin_rep3.mgf
	Low	AVYEcLR	B8YGX4;Q71N62;C7AQS9;O98435;Q33550;Q29VE5;C7AQU8;Q9GEB9;P36484;P36489;Q33245;Q8MAK5;Q9MV92;Q32816;Q4KUE0;O63121;O98553;P94108;B6GUY1;Q9GD60;Q33531;Q8HUZ4;Q8HUY4;A6XHX2;D3J8E7;D8V9G2;P94043;Q36667;Q8SKV4;P94086;Q33514;P93976;Q9GD57;C8YPK4;Q33527;Q32443;A8DPF8;Q33496;Q33539;O20266;Q36683;Q8SKV6;Q8HUY8;Q8HU48;A8DPF0;B6GUR0;P93987;O63147;Q33620;Q8MAK6;P94067;P94054;Q33440;Q9TI88;D2CN03;Q9XQM5;A0ZQY2;…	21453	462	CID	C5(Carbamidomethyl)	34.96	0.837587	0	1	47	40	1	910.423	-24.5548	6/51	pps_pisum_IE_trypsin_rep3.mgf
	Low	NHGMHFR	Q9TI22;Q33550;C7AQU8;Q9GEB9;P36484;P36489;Q33245;Q32800;Q6RIC2;Q9TJY5;Q8MAK5;Q9MV92;Q32816;Q95CD5;O63121;O98553;B6GUY1;Q9GD60;Q33531;Q8HUZ4;Q8HUY4;A6XHX2;D3J8E7;D8V9G2;Q8SKV4;P94086;Q33514;P93976;C8YPK4;Q33527;Q32443;A8DPF8;Q33496;Q33268;O03607;Q33539;O20266;Q36683;Q8SKV6;Q8HUY8;Q8HU48;A8DPF0;B6GUR0;P93987;O63147;Q33620;P94067;P94054;Q33440;Q9TI88;D2CN03;Q9XQM5;Q33579;A0ZQY2;D8V9A9;D8V9C3;P92468;…	14981	348	CID		30.3	1.6905	0	1	45	29	1	898.396	-15.6293	5/68	pps_pisum_IE_trypsin_rep3.mgf
	Low	GHYLNATAGTcEEMIKR	Q33550;Q29VE5;P36484;P36489;Q33245;Q6RIC2;Q9TJY5;Q32816;Q4KUE0;O98553;P94108;B6GUY1;Q8HUZ4;Q8HUY4;A6XHX2;P94043;Q36667;Q9GD57;Q33527;Q32443;A8DPF8;Q33268;Q8HUZ7;Q36683;Q8HUY8;Q8HU48;B6GUR0;Q8MAK6;P94067;Q9TI88;D2CN03;Q9XQM5;Q33579;A0ZQY2;D8V9A9;D8V9C3;P94039;A5Y0S8;O63185;Q9TI00;Q8HDA1;P94041;P94046;P92469;Q8WKU6;B7P0F0;Q36637;Q37357;P93986;Q9GDQ2;Q8HT77;Q33323;A5X4L3;Q6LA00;E5KUU8;Q8HUY5;Q39288;…	7088	231	CID	C11(Carbamidomethyl)	19.96	26.613		9	47	38	1	1950.87	-22.6772	11/168	pps_pisum_IE_trypsin_rep3.mgf
	Low	ALRLEDLR	B8YGX4;Q6PSM7;Q71N62;C7AQS9;Q9TI22;Q33550;Q29VE5;C7AQU8;Q9GEB9;P36484;P36489;Q33245;Q32800;Q6RIC2;Q9TJY5;Q8MAK5;Q9MV92;Q32816;Q4KUE0;O63121;O98553;B6GUY1;Q8HUZ4;Q8HUY4;A6XHX2;D3J8E7;D8V9G2;Q36667;Q8SKV4;P94086;Q33514;P93976;Q9GD57;C8YPK4;Q33527;Q32443;A8DPF8;Q33496;Q33268;O03607;Q33539;Q8HUZ7;O20266;Q36683;Q8HUY8;Q8HU48;A8DPF0;P93987;O63147;Q8MAK6;P94067;P94054;Q33440;Q9TI88;D2CN03;Q9XQM5;A0ZQY2;…	22872	455	CID		17.59	57.5728		8	48	32	1	985.546	-33.7288	5/70	pps_pisum_IE_trypsin_rep3.mgf
Q9TJY5	33.62	11	11	467	51.7761	6.69775	250.471	Ribulose 1,5-bisphosphate carboxylase (Fragment) OS=Capirona decorticans GN=rbcL PE=3 SV=1 - [Q9TJY5_9GENT]
	Confidence Icon	Sequence	Protein Accessions	# Proteins	# Protein Groups	Activation Type	Modifications	IonScore	Exp Value	Δ Score	Rank	Identity High	Homology Threshold	Charge	m/z [Da]	ΔM [ppm]	Ions Matched	Spectrum File
	High	VTPQPGVPPEEAGAAVAAESSTGTWTTVWTDGLTSLDR	Q71N62;C7AQS9;Q9TI22;Q33550;C7AQU8;P36484;P36489;Q33245;Q32800;Q6RIC2;Q9TJY5;Q9MV92;Q32816;Q4KUE0;Q95CD5;O98553;B6GUY1;Q9GD60;Q33531;Q8HUZ4;Q8HUY4;A6XHX2;D3J8E7;D8V9G2;P94043;Q36667;Q8SKV4;P94086;Q33514;P93976;Q9GD57;C8YPK4;Q32443;Q33496;Q33268;O03607;Q33539;Q8HUZ7;Q36683;Q8SKV6;Q8HUY8;Q8HU48;A8DPF0;B6GUR0;P93987;Q33620;P94067;P94054;Q9TI88;D2CN03;Q9XQM5;A0ZQY2;D8V9A9;D8V9C3;P92468;P94039;P94042;…	13123	330	CID		107.85	4.52073e-08		5	47		1	3854.67	-53.3409	17/435	pps_pisum_IE_trypsin_rep3.mgf
	High	TFQGPPHGIQVER	Q6PSM7;Q71N62;C7AQS9;Q9TI22;Q33550;Q29VE5;C7AQU8;Q9GEB9;Q33245;Q32800;Q6RIC2;Q9TJY5;Q8MAK5;Q9MV92;Q4KUE0;O63121;P94108;B6GUY1;Q9GD60;Q33531;Q8HUZ4;Q8HUY4;A6XHX2;D3J8E7;D8V9G2;P94043;Q36667;Q8SKV4;P94086;Q33514;P93976;Q9GD57;Q9TKH0;C8YPK4;Q33527;A8DPF8;Q33496;Q33268;Q8HUZ7;O20266;Q36683;Q8SKV6;Q8HUY8;Q8HU48;A8DPF0;B6GUR0;O63147;Q8MAK6;P94067;P94054;Q33440;Q9TI88;D2CN03;Q9XQM5;Q33579;A0ZQY2;D8V9A9;…	19129	435	CID		97.01	7.85689e-07		5	48		1	1465.73	-16.6619	11/139	pps_pisum_IE_trypsin_rep3.mgf
	High	VALEAcVKAR	P36484;P36489;Q33245;Q32800;Q6RIC2;Q9TJY5;Q8MAK5;Q9MV92;Q32816;Q4KUE0;Q95CD5;O63121;O98553;P94108;B6GUY1;Q9GD60;Q33531;Q8HUZ4;Q8HUY4;A6XHX2;D3J8E7;D8V9G2;P94043;Q36667;Q8SKV4;P94086;Q33514;P93976;Q9GD57;Q9TKH0;C8YPK4;Q33527;Q32443;A8DPF8;Q33496;Q33268;O03607;Q33539;Q8HUZ7;O20266;Q36683;Q8SKV6;Q8HUY8;Q8HU48;A8DPF0;B6GUR0;P93987;O63147;Q33620;Q8MAK6;P94067;P94054;Q33440;Q9TI88;D2CN03;Q9XQM5;Q33579;…	1195	80	CID	C6(Carbamidomethyl)	74.64	0.000111108		4	48		1	1116.55	-59.9239	8/82	pps_pisum_IE_trypsin_rep3.mgf
	High	YGRPLLGxTIKPK	Q9TJY5;Q9GDQ2;C7SN35;O46919	6	4	CID	X8(C), X8(Carbamidomethyl)	70.92	0.000326325		9	49		1	1502.79	-37.8929	10/120	pps_pisum_IE_trypsin_rep3.mgf
	High	GGLDFTKDDENVNSQPFMR	B8YGX4;Q6PSM7;Q71N62;C7AQS9;Q9TI22;O98435;Q33550;Q29VE5;C7AQU8;Q9GEB9;P36484;P36489;Q33245;Q32800;Q9TJY5;Q8MAK5;Q32816;Q4KUE0;O63121;O98553;B6GUY1;Q9GD60;Q33531;Q8HUZ4;Q8HUY4;A6XHX2;D3J8E7;D8V9G2;P94043;Q36667;Q8SKV4;P94086;P93976;Q9GD57;C8YPK4;Q33527;Q32443;A8DPF8;Q33496;O03607;Q33539;Q8HUZ7;O20266;Q36683;Q8SKV6;Q8HUY8;Q8HU48;A8DPF0;B6GUR0;P93987;O63147;Q33620;Q8MAK6;P94067;P94054;Q33440;Q9TI88;…	22231	469	CID		69.65	0.00026709		2	46		1	2169.88	-51.2961	11/193	pps_pisum_IE_trypsin_rep3.mgf
	High	WSPELAAAcEVWK	O98435;Q33550;Q29VE5;P36489;Q33245;Q6RIC2;Q9TJY5;Q9MV92;Q32816;Q4KUE0;Q95CD5;O63121;O98553;P94108;Q8HUZ4;Q8HUY4;A6XHX2;D3J8E7;P94043;Q36667;P94086;Q33514;P93976;C8YPK4;Q33527;Q32443;A8DPF8;Q33268;Q33539;Q8HUZ7;O20266;Q36683;Q8SKV6;Q8HUY8;Q8HU48;A8DPF0;P93987;O63147;Q33620;P94067;P94054;Q33440;Q9TI88;D2CN03;Q9XQM5;Q33579;D8V9A9;P92468;P94039;Q7YKW5;A5Y0S8;D6C5Z0;Q42903;O63185;Q9TI00;P94041;P94046;…	7073	249	CID	C9(Carbamidomethyl)	61.24	0.0014683		3	45		1	1546.66	-48.2712	10/115	pps_pisum_IE_trypsin_rep3.mgf
	High	DTDILAAFR	Q6PSM7;C7AQS9;Q9TI22;O98435;Q33550;Q29VE5;C7AQU8;P36484;P36489;Q33245;Q32800;Q6RIC2;Q9TJY5;Q8MAK5;Q9MV92;Q32816;Q4KUE0;Q95CD5;O63121;P94108;B6GUY1;Q9GD60;Q33531;Q8HUZ4;A6XHX2;D3J8E7;P94043;Q36667;P94086;Q33514;P93976;Q9GD57;Q9TKH0;C8YPK4;Q33527;A8DPF8;Q33496;Q33268;O03607;Q8HUZ7;O20266;Q36683;Q8SKV6;Q8HUY8;A8DPF0;B6GUR0;P93987;O63147;Q33620;P94067;P94054;Q33440;Q9TI88;D2CN03;Q9XQM5;Q33579;A0ZQY2;…	17751	407	CID		57.04	0.00657362	0	1	48		1	1021.5	-32.1501	8/74	pps_pisum_IE_trypsin_rep3.mgf
	Low	DNGLLLHIHR	B8YGX4;C7AQS9;Q9TI22;Q33550;Q29VE5;C7AQU8;Q9GEB9;P36484;P36489;Q33245;Q32800;Q6RIC2;Q9TJY5;Q8MAK5;Q9MV92;Q32816;Q4KUE0;O98553;B6GUY1;Q9GD60;Q33531;Q8HUZ4;Q8HUY4;A6XHX2;D3J8E7;D8V9G2;P94043;Q36667;Q8SKV4;Q33514;Q9GD57;Q9TKH0;C8YPK4;Q33527;Q32443;A8DPF8;Q33496;Q33268;Q33539;Q8HUZ7;Q36683;Q8SKV6;Q8HUY8;Q8HU48;A8DPF0;B6GUR0;P93987;O63147;Q33620;Q8MAK6;P94067;P94054;Q33440;Q9TI88;D2CN03;Q9XQM5;Q33579;…	20168	469	CID		38.66	0.499426		9	48		1	1187.62	-39.2477	5/97	pps_pisum_IE_trypsin_rep3.mgf
	Low	NHGMHFR	Q9TI22;Q33550;C7AQU8;Q9GEB9;P36484;P36489;Q33245;Q32800;Q6RIC2;Q9TJY5;Q8MAK5;Q9MV92;Q32816;Q95CD5;O63121;O98553;B6GUY1;Q9GD60;Q33531;Q8HUZ4;Q8HUY4;A6XHX2;D3J8E7;D8V9G2;Q8SKV4;P94086;Q33514;P93976;C8YPK4;Q33527;Q32443;A8DPF8;Q33496;Q33268;O03607;Q33539;O20266;Q36683;Q8SKV6;Q8HUY8;Q8HU48;A8DPF0;B6GUR0;P93987;O63147;Q33620;P94067;P94054;Q33440;Q9TI88;D2CN03;Q9XQM5;Q33579;A0ZQY2;D8V9A9;D8V9C3;P92468;…	14981	348	CID		30.3	1.6905	0	1	45	29	1	898.396	-15.6293	5/68	pps_pisum_IE_trypsin_rep3.mgf
	Low	GHYLNATAGTcEEMIKR	Q33550;Q29VE5;P36484;P36489;Q33245;Q6RIC2;Q9TJY5;Q32816;Q4KUE0;O98553;P94108;B6GUY1;Q8HUZ4;Q8HUY4;A6XHX2;P94043;Q36667;Q9GD57;Q33527;Q32443;A8DPF8;Q33268;Q8HUZ7;Q36683;Q8HUY8;Q8HU48;B6GUR0;Q8MAK6;P94067;Q9TI88;D2CN03;Q9XQM5;Q33579;A0ZQY2;D8V9A9;D8V9C3;P94039;A5Y0S8;O63185;Q9TI00;Q8HDA1;P94041;P94046;P92469;Q8WKU6;B7P0F0;Q36637;Q37357;P93986;Q9GDQ2;Q8HT77;Q33323;A5X4L3;Q6LA00;E5KUU8;Q8HUY5;Q39288;…	7088	231	CID	C11(Carbamidomethyl)	19.96	26.613		9	47	38	1	1950.87	-22.6772	11/168	pps_pisum_IE_trypsin_rep3.mgf
	Low	ALRLEDLR	B8YGX4;Q6PSM7;Q71N62;C7AQS9;Q9TI22;Q33550;Q29VE5;C7AQU8;Q9GEB9;P36484;P36489;Q33245;Q32800;Q6RIC2;Q9TJY5;Q8MAK5;Q9MV92;Q32816;Q4KUE0;O63121;O98553;B6GUY1;Q8HUZ4;Q8HUY4;A6XHX2;D3J8E7;D8V9G2;Q36667;Q8SKV4;P94086;Q33514;P93976;Q9GD57;C8YPK4;Q33527;Q32443;A8DPF8;Q33496;Q33268;O03607;Q33539;Q8HUZ7;O20266;Q36683;Q8HUY8;Q8HU48;A8DPF0;P93987;O63147;Q8MAK6;P94067;P94054;Q33440;Q9TI88;D2CN03;Q9XQM5;A0ZQY2;…	22872	455	CID		17.59	57.5728		8	48	32	1	985.546	-33.7288	5/70	pps_pisum_IE_trypsin_rep3.mgf
B6GUY1	35.12	12	12	467	51.764	6.48096	250.471	Ribulose-1,5-bisphosphate-carboxylase (Fragment) OS=Schmidtottia sp. McDowell 4957 GN=rbcL PE=3 SV=1 - [B6GUY1_9GENT]
	Confidence Icon	Sequence	Protein Accessions	# Proteins	# Protein Groups	Activation Type	Modifications	IonScore	Exp Value	Δ Score	Rank	Identity High	Homology Threshold	Charge	m/z [Da]	ΔM [ppm]	Ions Matched	Spectrum File
	High	VTPQPGVPPEEAGAAVAAESSTGTWTTVWTDGLTSLDR	Q71N62;C7AQS9;Q9TI22;Q33550;C7AQU8;P36484;P36489;Q33245;Q32800;Q6RIC2;Q9TJY5;Q9MV92;Q32816;Q4KUE0;Q95CD5;O98553;B6GUY1;Q9GD60;Q33531;Q8HUZ4;Q8HUY4;A6XHX2;D3J8E7;D8V9G2;P94043;Q36667;Q8SKV4;P94086;Q33514;P93976;Q9GD57;C8YPK4;Q32443;Q33496;Q33268;O03607;Q33539;Q8HUZ7;Q36683;Q8SKV6;Q8HUY8;Q8HU48;A8DPF0;B6GUR0;P93987;Q33620;P94067;P94054;Q9TI88;D2CN03;Q9XQM5;A0ZQY2;D8V9A9;D8V9C3;P92468;P94039;P94042;…	13123	330	CID		107.85	4.52073e-08		5	47		1	3854.67	-53.3409	17/435	pps_pisum_IE_trypsin_rep3.mgf
	High	TFQGPPHGIQVER	Q6PSM7;Q71N62;C7AQS9;Q9TI22;Q33550;Q29VE5;C7AQU8;Q9GEB9;Q33245;Q32800;Q6RIC2;Q9TJY5;Q8MAK5;Q9MV92;Q4KUE0;O63121;P94108;B6GUY1;Q9GD60;Q33531;Q8HUZ4;Q8HUY4;A6XHX2;D3J8E7;D8V9G2;P94043;Q36667;Q8SKV4;P94086;Q33514;P93976;Q9GD57;Q9TKH0;C8YPK4;Q33527;A8DPF8;Q33496;Q33268;Q8HUZ7;O20266;Q36683;Q8SKV6;Q8HUY8;Q8HU48;A8DPF0;B6GUR0;O63147;Q8MAK6;P94067;P94054;Q33440;Q9TI88;D2CN03;Q9XQM5;Q33579;A0ZQY2;D8V9A9;…	19129	435	CID		97.01	7.85689e-07		5	48		1	1465.73	-16.6619	11/139	pps_pisum_IE_trypsin_rep3.mgf
	High	VALEAcVKAR	P36484;P36489;Q33245;Q32800;Q6RIC2;Q9TJY5;Q8MAK5;Q9MV92;Q32816;Q4KUE0;Q95CD5;O63121;O98553;P94108;B6GUY1;Q9GD60;Q33531;Q8HUZ4;Q8HUY4;A6XHX2;D3J8E7;D8V9G2;P94043;Q36667;Q8SKV4;P94086;Q33514;P93976;Q9GD57;Q9TKH0;C8YPK4;Q33527;Q32443;A8DPF8;Q33496;Q33268;O03607;Q33539;Q8HUZ7;O20266;Q36683;Q8SKV6;Q8HUY8;Q8HU48;A8DPF0;B6GUR0;P93987;O63147;Q33620;Q8MAK6;P94067;P94054;Q33440;Q9TI88;D2CN03;Q9XQM5;Q33579;…	1195	80	CID	C6(Carbamidomethyl)	74.64	0.000111108		4	48		1	1116.55	-59.9239	8/82	pps_pisum_IE_trypsin_rep3.mgf
	High	YGRPLLGcTIKPK	B8YGX4;Q6PSM7;Q71N62;C7AQS9;Q9TI22;O98435;Q33550;Q29VE5;C7AQU8;Q9GEB9;P36484;P36489;Q33245;Q32800;Q6RIC2;Q8MAK5;Q9MV92;Q32816;Q4KUE0;O63121;O98553;P94108;B6GUY1;Q9GD60;Q33531;Q8HUZ4;Q8HUY4;A6XHX2;D3J8E7;D8V9G2;P94043;Q36667;Q8SKV4;P94086;Q33514;Q9GD57;Q9TKH0;C8YPK4;Q32443;A8DPF8;Q33496;Q33268;O03607;Q33539;Q8HUZ7;O20266;Q8SKV6;Q8HUY8;Q8HU48;A8DPF0;B6GUR0;O63147;Q33620;Q8MAK6;P94067;P94054;Q33440;…	22107	460	CID	C8(Carbamidomethyl)	70.92	0.000326325		4	49		1	1502.79	-37.8929	10/120	pps_pisum_IE_trypsin_rep3.mgf
	High	GGLDFTKDDENVNSQPFMR	B8YGX4;Q6PSM7;Q71N62;C7AQS9;Q9TI22;O98435;Q33550;Q29VE5;C7AQU8;Q9GEB9;P36484;P36489;Q33245;Q32800;Q9TJY5;Q8MAK5;Q32816;Q4KUE0;O63121;O98553;B6GUY1;Q9GD60;Q33531;Q8HUZ4;Q8HUY4;A6XHX2;D3J8E7;D8V9G2;P94043;Q36667;Q8SKV4;P94086;P93976;Q9GD57;C8YPK4;Q33527;Q32443;A8DPF8;Q33496;O03607;Q33539;Q8HUZ7;O20266;Q36683;Q8SKV6;Q8HUY8;Q8HU48;A8DPF0;B6GUR0;P93987;O63147;Q33620;Q8MAK6;P94067;P94054;Q33440;Q9TI88;…	22231	469	CID		69.65	0.00026709		2	46		1	2169.88	-51.2961	11/193	pps_pisum_IE_trypsin_rep3.mgf
	High	WSPELAxAcEVWK	B6GUY1;Q9GD57;Q9ZS64;Q33198;Q3T5L8;Q15JB5	9	6	CID	X7(A), C9(Carbamidomethyl)	61.24	0.0014683		10	45		1	1546.66	-48.2712	10/115	pps_pisum_IE_trypsin_rep3.mgf
	High	DTDILAAFR	Q6PSM7;C7AQS9;Q9TI22;O98435;Q33550;Q29VE5;C7AQU8;P36484;P36489;Q33245;Q32800;Q6RIC2;Q9TJY5;Q8MAK5;Q9MV92;Q32816;Q4KUE0;Q95CD5;O63121;P94108;B6GUY1;Q9GD60;Q33531;Q8HUZ4;A6XHX2;D3J8E7;P94043;Q36667;P94086;Q33514;P93976;Q9GD57;Q9TKH0;C8YPK4;Q33527;A8DPF8;Q33496;Q33268;O03607;Q8HUZ7;O20266;Q36683;Q8SKV6;Q8HUY8;A8DPF0;B6GUR0;P93987;O63147;Q33620;P94067;P94054;Q33440;Q9TI88;D2CN03;Q9XQM5;Q33579;A0ZQY2;…	17751	407	CID		57.04	0.00657362	0	1	48		1	1021.5	-32.1501	8/74	pps_pisum_IE_trypsin_rep3.mgf
	Low	DNGLLLHIHR	B8YGX4;C7AQS9;Q9TI22;Q33550;Q29VE5;C7AQU8;Q9GEB9;P36484;P36489;Q33245;Q32800;Q6RIC2;Q9TJY5;Q8MAK5;Q9MV92;Q32816;Q4KUE0;O98553;B6GUY1;Q9GD60;Q33531;Q8HUZ4;Q8HUY4;A6XHX2;D3J8E7;D8V9G2;P94043;Q36667;Q8SKV4;Q33514;Q9GD57;Q9TKH0;C8YPK4;Q33527;Q32443;A8DPF8;Q33496;Q33268;Q33539;Q8HUZ7;Q36683;Q8SKV6;Q8HUY8;Q8HU48;A8DPF0;B6GUR0;P93987;O63147;Q33620;Q8MAK6;P94067;P94054;Q33440;Q9TI88;D2CN03;Q9XQM5;Q33579;…	20168	469	CID		38.66	0.499426		9	48		1	1187.62	-39.2477	5/97	pps_pisum_IE_trypsin_rep3.mgf
	Low	AVYEcLR	B8YGX4;Q71N62;C7AQS9;O98435;Q33550;Q29VE5;C7AQU8;Q9GEB9;P36484;P36489;Q33245;Q8MAK5;Q9MV92;Q32816;Q4KUE0;O63121;O98553;P94108;B6GUY1;Q9GD60;Q33531;Q8HUZ4;Q8HUY4;A6XHX2;D3J8E7;D8V9G2;P94043;Q36667;Q8SKV4;P94086;Q33514;P93976;Q9GD57;C8YPK4;Q33527;Q32443;A8DPF8;Q33496;Q33539;O20266;Q36683;Q8SKV6;Q8HUY8;Q8HU48;A8DPF0;B6GUR0;P93987;O63147;Q33620;Q8MAK6;P94067;P94054;Q33440;Q9TI88;D2CN03;Q9XQM5;A0ZQY2;…	21453	462	CID	C5(Carbamidomethyl)	34.96	0.837587	0	1	47	40	1	910.423	-24.5548	6/51	pps_pisum_IE_trypsin_rep3.mgf
	Low	NHGMHFR	Q9TI22;Q33550;C7AQU8;Q9GEB9;P36484;P36489;Q33245;Q32800;Q6RIC2;Q9TJY5;Q8MAK5;Q9MV92;Q32816;Q95CD5;O63121;O98553;B6GUY1;Q9GD60;Q33531;Q8HUZ4;Q8HUY4;A6XHX2;D3J8E7;D8V9G2;Q8SKV4;P94086;Q33514;P93976;C8YPK4;Q33527;Q32443;A8DPF8;Q33496;Q33268;O03607;Q33539;O20266;Q36683;Q8SKV6;Q8HUY8;Q8HU48;A8DPF0;B6GUR0;P93987;O63147;Q33620;P94067;P94054;Q33440;Q9TI88;D2CN03;Q9XQM5;Q33579;A0ZQY2;D8V9A9;D8V9C3;P92468;…	14981	348	CID		30.3	1.6905	0	1	45	29	1	898.396	-15.6293	5/68	pps_pisum_IE_trypsin_rep3.mgf
	Low	GHYLNATAGTcEEMIKR	Q33550;Q29VE5;P36484;P36489;Q33245;Q6RIC2;Q9TJY5;Q32816;Q4KUE0;O98553;P94108;B6GUY1;Q8HUZ4;Q8HUY4;A6XHX2;P94043;Q36667;Q9GD57;Q33527;Q32443;A8DPF8;Q33268;Q8HUZ7;Q36683;Q8HUY8;Q8HU48;B6GUR0;Q8MAK6;P94067;Q9TI88;D2CN03;Q9XQM5;Q33579;A0ZQY2;D8V9A9;D8V9C3;P94039;A5Y0S8;O63185;Q9TI00;Q8HDA1;P94041;P94046;P92469;Q8WKU6;B7P0F0;Q36637;Q37357;P93986;Q9GDQ2;Q8HT77;Q33323;A5X4L3;Q6LA00;E5KUU8;Q8HUY5;Q39288;…	7088	231	CID	C11(Carbamidomethyl)	19.96	26.613		9	47	38	1	1950.87	-22.6772	11/168	pps_pisum_IE_trypsin_rep3.mgf
	Low	ALRLEDLR	B8YGX4;Q6PSM7;Q71N62;C7AQS9;Q9TI22;Q33550;Q29VE5;C7AQU8;Q9GEB9;P36484;P36489;Q33245;Q32800;Q6RIC2;Q9TJY5;Q8MAK5;Q9MV92;Q32816;Q4KUE0;O63121;O98553;B6GUY1;Q8HUZ4;Q8HUY4;A6XHX2;D3J8E7;D8V9G2;Q36667;Q8SKV4;P94086;Q33514;P93976;Q9GD57;C8YPK4;Q33527;Q32443;A8DPF8;Q33496;Q33268;O03607;Q33539;Q8HUZ7;O20266;Q36683;Q8HUY8;Q8HU48;A8DPF0;P93987;O63147;Q8MAK6;P94067;P94054;Q33440;Q9TI88;D2CN03;Q9XQM5;A0ZQY2;…	22872	455	CID		17.59	57.5728		8	48	32	1	985.546	-33.7288	5/70	pps_pisum_IE_trypsin_rep3.mgf
Q9GD60	29.83	10	10	466	51.5747	6.58057	250.471	Ribulose 5-bisphosphate carboxylase, large subunit (Fragment) OS=Gynochthodes coriacea GN=rbcL PE=3 SV=1 - [Q9GD60_9GENT]
	Confidence Icon	Sequence	Protein Accessions	# Proteins	# Protein Groups	Activation Type	Modifications	IonScore	Exp Value	Δ Score	Rank	Identity High	Homology Threshold	Charge	m/z [Da]	ΔM [ppm]	Ions Matched	Spectrum File
	High	VTPQPGVPPEEAGAAVAAESSTGTWTTVWTDGLTSLDR	Q71N62;C7AQS9;Q9TI22;Q33550;C7AQU8;P36484;P36489;Q33245;Q32800;Q6RIC2;Q9TJY5;Q9MV92;Q32816;Q4KUE0;Q95CD5;O98553;B6GUY1;Q9GD60;Q33531;Q8HUZ4;Q8HUY4;A6XHX2;D3J8E7;D8V9G2;P94043;Q36667;Q8SKV4;P94086;Q33514;P93976;Q9GD57;C8YPK4;Q32443;Q33496;Q33268;O03607;Q33539;Q8HUZ7;Q36683;Q8SKV6;Q8HUY8;Q8HU48;A8DPF0;B6GUR0;P93987;Q33620;P94067;P94054;Q9TI88;D2CN03;Q9XQM5;A0ZQY2;D8V9A9;D8V9C3;P92468;P94039;P94042;…	13123	330	CID		107.85	4.52073e-08		5	47		1	3854.67	-53.3409	17/435	pps_pisum_IE_trypsin_rep3.mgf
	High	TFQGPPHGIQVER	Q6PSM7;Q71N62;C7AQS9;Q9TI22;Q33550;Q29VE5;C7AQU8;Q9GEB9;Q33245;Q32800;Q6RIC2;Q9TJY5;Q8MAK5;Q9MV92;Q4KUE0;O63121;P94108;B6GUY1;Q9GD60;Q33531;Q8HUZ4;Q8HUY4;A6XHX2;D3J8E7;D8V9G2;P94043;Q36667;Q8SKV4;P94086;Q33514;P93976;Q9GD57;Q9TKH0;C8YPK4;Q33527;A8DPF8;Q33496;Q33268;Q8HUZ7;O20266;Q36683;Q8SKV6;Q8HUY8;Q8HU48;A8DPF0;B6GUR0;O63147;Q8MAK6;P94067;P94054;Q33440;Q9TI88;D2CN03;Q9XQM5;Q33579;A0ZQY2;D8V9A9;…	19129	435	CID		97.01	7.85689e-07		5	48		1	1465.73	-16.6619	11/139	pps_pisum_IE_trypsin_rep3.mgf
[truncated: 7,837 more rows]
