# Supplementary material for: Defining the Core Proteome of the Chloroplast Envelope Membranes
Source: Front Plant Sci. 2013 Feb 6;4:11. doi: 10.3389/fpls.2013.00011 (PMC3565376; doi:10.3389/fpls.2013.00011)
Supplement: Supplementary Tables S15–S57 — Raw data measured by nLC-MALDI MS/MS. Each excel sheet is grouped in two levels. The first level contains information for each identified accession ID. The first column gives the accession (UniProtKB, IMGAG, or EST-library by Franssen et al., 2012), the second column the coverage, the third column the number of peptide spectrum matches (#PSMs), the fourth column the number of peptides, the fifth column the number of amino acids (#AAs), the sixth column the molecular weight (MW in kDa), the seventh column the isoelectric point (pI), the eighth column the score, and the ninth column the description. The second level contains all peptide information for each accession ID. The second column gives the confidence icon (Low; Medium; High), the third column the peptide sequence, the fourth column the protein accessions, the fifth column the number of proteins, the sixth column the number of protein groups, the seventh column the activation type (Collision Induced Dissociation, CID), the eighth column the modifications, the ninth column the ion score, the 10th column the expectation value (exp. value), the 11th column the delta score (Δscore), the 12th column the rank, the 13th column the identity High, the 14th column the homology threshold, the 15th column the charge, the 16th column the mass to charge ratio in daltons (m/z), the 18th column the delta mass (ΔM, difference between the theoretical mass of the peptide and the experimental mass of the precursor ion), the 19th column the matched ions, and the 20th column the spectrum file. [file 38279_Schleiff_DataSheet10.ZIP › Table S45.xls]

## Sheet: Sheet1
Accession	Coverage	# PSMs	# Peptides	# AAs	MW [kDa]	calc. pI	Score	Description
Ps_31486.38579	55.9	40	40	678	75.6429	7.63525	739.187	AT1G06950.1 - [Ps_31486_38579]
	Confidence Icon	Sequence	Protein Accessions	# Proteins	# Protein Groups	Activation Type	Modifications	IonScore	Exp Value	Δ Score	Rank	Identity High	Homology Threshold	Charge	m/z [Da]	ΔM [ppm]	Ions Matched	Spectrum File
	High	KLVEENISVALGILK	Ps_31486.38579	1	1	CID		108.04	7.5613e-10	0.777778	1	36		1	1625.92	-39.7445	20/155	pps_pisum_IE_trypsin_rep3.mgf
	High	VLSFNDLLISFKNHSDIDR	Ps_31486.38579	1	1	CID		99.29	7.04208e-09	0.878788	1	37		1	2233.09	-30.3397	12/203	pps_pisum_IE_trypsin_rep3.mgf
	High	LSDELAENLFR	Ps_31486.38579	1	1	CID		95.22	1.61727e-08	0.831579	1	37		1	1306.61	-39.9807	10/100	pps_pisum_IE_trypsin_rep3.mgf
	High	KQAEVLLADGQLTK	Ps_31485.11120;Ps_31486.38579	2	2	CID		89.73	6.54448e-08	0.866667	1	37	30	1	1513.81	-30.2622	17/149	pps_pisum_IE_trypsin_rep3.mgf
	High	GVGPVSLVGGEYDADR	Ps_31486.38579	1	1	CID		87.28	9.08216e-08	0.850575	1	36		1	1590.72	-36.1543	11/139	pps_pisum_IE_trypsin_rep3.mgf
	High	LSNSLIQAVALLR	Ps_31485.11120;Ps_31486.38579	2	2	CID		74.8	1.35101e-06	0.746667	1	35		1	1397.81	-26.2133	17/129	pps_pisum_IE_trypsin_rep3.mgf
	High	AAFLQNLcDELHFDPQK	Ps_31486.38579	1	1	CID	C8(Carbamidomethyl)	68.1	7.31816e-06	1	1	36	25	1	2045.89	-39.946	10/165	pps_pisum_IE_trypsin_rep3.mgf
	High	ASELHEEIYR	Ps_31486.38579	1	1	CID		59.26	6.88339e-05	0.779661	1	37	30	1	1246.59	-12.0072	9/85	pps_pisum_IE_trypsin_rep3.mgf
	High	DAIASGVDGYDDETKK	Ps_31485.11120;Ps_31486.38579	2	2	CID		58.26	4.44853e-05	1	1	34	24	1	1683.69	-45.8999	9/150	pps_pisum_IE_trypsin_rep3.mgf
	High	VLSFNDLLISFK	Ps_31486.38579	1	1	CID		55.92	0.000198802	0.732143	1	38	31	1	1395.74	-34.7509	8/118	pps_pisum_IE_trypsin_rep3.mgf
	High	EIGLSQEYAQK	Ps_31485.11120;Ps_31486.38579	2	2	CID		55.67	0.000129547	1	1	36	25	1	1265.59	-38.3821	8/106	pps_pisum_IE_trypsin_rep3.mgf
	High	IVKDAIASGVDGYDDETKK	Ps_31485.11120;Ps_31486.38579	2	2	CID		52.77	0.000344018	0.773585	1	37	28	1	2023.96	-28.7265	9/204	pps_pisum_IE_trypsin_rep3.mgf
	High	MEDNKFAALNQLKNIFGLGKR	Ps_31486.38579	1	1	CID		48.47	0.000901756	0.708333	1	37	30	1	2407.21	-33.5207	10/214	pps_pisum_IE_trypsin_rep3.mgf
	High	KKKDDTEYIYLNQLGGILGLTGK	Ps_31485.11120;Ps_31486.38579	2	2	CID		46.93	0.00113347	1	1	37	25	1	2567.33	-29.4201	19/256	pps_pisum_IE_trypsin_rep3.mgf
	High	KKDDTEYIYLNQLGGILGLTGK	Ps_31485.11120;Ps_31486.38579	2	2	CID		45.55	0.00176083	0.630435	1	37		1	2439.22	-38.2751	9/246	pps_pisum_IE_trypsin_rep3.mgf
	High	AVPGVSQVVEELEKVLSFNDLLISFKNHSDIDR	Ps_31486.38579	1	1	CID		41.64	0.00288591	1	1	36	22	1	3697.77	-47.7156	10/361	pps_pisum_IE_trypsin_rep3.mgf
	High	TFLTYcLTGDVVR	Ps_31485.11120;Ps_31486.38579	2	2	CID	C6(Carbamidomethyl)	40.43	0.00410297	0.725	1	36	26	1	1544.7	-49.5858	8/117	pps_pisum_IE_trypsin_rep3.mgf
	High	MGKPGQTEITLKDDLPEKDR	Ps_31485.11120;Ps_31486.38579	2	2	CID		39.75	0.00666271	0.575	1	37		1	2271.08	-37.3176	7/211	pps_pisum_IE_trypsin_rep3.mgf
	High	GVVcELAQNR	Ps_31485.11120;Ps_31486.38579	2	2	CID	C4(Carbamidomethyl)	38.82	0.00669878	0.538462	1	36		1	1145.55	-22.8932	7/81	pps_pisum_IE_trypsin_rep3.mgf
	Medium	GVGPVSLVGGEYDADRKIEDLK	Ps_31486.38579	1	1	CID		36.8	0.0126402	1	1	37	19	1	2317.09	-50.5554	9/210	pps_pisum_IE_trypsin_rep3.mgf
	Medium	AVPGVSQVVEELEKVLSFNDLLISFK	Ps_31486.38579	1	1	CID		36.27	0.0141511	1	1	37	24	1	2860.5	-24.4997	15/276	pps_pisum_IE_trypsin_rep3.mgf
	Medium	MQKEIGLSQEYAQK	Ps_31485.11120;Ps_31486.38579	2	2	CID		34.48	0.0184285	0.441176	1	36		1	1652.76	-40.4784	7/144	pps_pisum_IE_trypsin_rep3.mgf
	Medium	AVPSQTLSWEVSEELSDLYTIYLK	Ps_31485.11120;Ps_31486.38579	2	2	CID		32.55	0.0311584		2	37		1	2771.3	-37.9797	16/258	pps_pisum_IE_trypsin_rep3.mgf
	Medium	TFLTYcLTGDVVRIPFGVEIK	Ps_31485.11120;Ps_31486.38579	2	2	CID	C6(Carbamidomethyl)	32.23	0.0368023	0.5	1	37	30	1	2428.21	-36.5642	12/214	pps_pisum_IE_trypsin_rep3.mgf
	Medium	AAFLQNLcDELHFDPQKASELHEEIYR	Ps_31486.38579	1	1	CID	C8(Carbamidomethyl)	31.58	0.0325619	0.5625	1	36	28	1	3273.44	-39.1538	10/285	pps_pisum_IE_trypsin_rep3.mgf
	Medium	MEDNKFAALNQLK	Ps_31486.38579	1	1	CID		29.67	0.0547026	0.466667	1	36		1	1521.7	-46.9219	8/126	pps_pisum_IE_trypsin_rep3.mgf
	Medium	IPFGVEIK	Ps_31485.11120;Ps_31486.38579	2	2	CID		27.22	0.105267	0.148148	1	37		1	902.503	-35.3919	8/58	pps_pisum_IE_trypsin_rep3.mgf
	Low	GLAEQAFR	Ps_31485.11120;Ps_31486.38579	2	2	CID		23.95	0.208607	0	1	36	23	1	891.446	-24.7607	5/66	pps_pisum_IE_trypsin_rep3.mgf
	Low	MGKPGQTEITLKDDLPEKDRADLYK	Ps_31485.11120;Ps_31486.38579	2	2	CID		23.6	0.238556		2	37		1	2861.27	-68.9485	9/269	pps_pisum_IE_trypsin_rep3.mgf
	Low	IVKDAIASGVDGYDDETKKSVR	Ps_31485.11120;Ps_31486.38579	2	2	CID		21.74	0.432411	0.363636	1	37	28	1	2366.16	-26.5034	5/240	pps_pisum_IE_trypsin_rep3.mgf
	Low	GVGPVSLVGGEYDADRKIEDLKLLYR	Ps_31486.38579	1	1	CID		21.52	0.421759	1	1	37	21	1	2862.39	-52.7956	7/254	pps_pisum_IE_trypsin_rep3.mgf
	Low	VMLcVPQQTVEAAHAEIcGNLFEK	Ps_31485.11120;Ps_31486.38579	2	2	CID	C4(Carbamidomethyl), C18(Carbamidomethyl)	20.59	0.410733	0.47619	1	36	24	1	2744.19	-48.2435	6/247	pps_pisum_IE_trypsin_rep3.mgf
	Low	EAEAILLDITRK	Ps_31486.38579	1	1	CID		19.93	0.756089	1	1	38	23	1	1371.72	-49.4308	9/110	pps_pisum_IE_trypsin_rep3.mgf
	Low	IPFGVEIKK	Ps_31485.11120;Ps_31486.38579	2	2	CID		19.85	0.519641	1	1	36	22	1	1030.55	-78.0318	9/69	pps_pisum_IE_trypsin_rep3.mgf
	Low	GLAEQAFRK	Ps_31485.11120;Ps_31486.38579	2	2	CID		17.85	0.912168		2	37		1	1019.54	-19.7623	9/77	pps_pisum_IE_trypsin_rep3.mgf
	Low	ELKESNVDLDSMVSVSLR	Ps_31485.11120;Ps_31486.38579	2	2	CID		16.98	1.08642	0.117647	1	37	28	1	2020.93	-47.5284	5/198	pps_pisum_IE_trypsin_rep3.mgf
	Low	NIFGLGKR	Ps_31486.38579	1	1	CID		15.95	1.37085	0.3125	1	37	24	1	904.508	-31.4992	7/79	pps_pisum_IE_trypsin_rep3.mgf
	Low	TRPDKELVEK	Ps_31485.11120;Ps_31486.38579	2	2	CID		14.04	2.04723	0	1	36	20	1	1214.61	-53.2903	6/105	pps_pisum_IE_trypsin_rep3.mgf
	Low	ELKESNVDLDSMVSVSLRETIFKK	Ps_31485.11120;Ps_31486.38579	2	2	CID		13.54	2.3767	1	1	37	19	1	2767.33	-46.746	5/268	pps_pisum_IE_trypsin_rep3.mgf
	Low	ARGVVcELAQNR	Ps_31485.11120;Ps_31486.38579	2	2	CID	C6(Carbamidomethyl)	11.77	3.38624		2	36	25	1	1372.68	-26.2009	7/113	pps_pisum_IE_trypsin_rep3.mgf
Ps_36583.42027	42.55	18	17	550	60.5045	6.96143	464.059	AT3G46740.1 - [Ps_36583_42027]
	Confidence Icon	Sequence	Protein Accessions	# Proteins	# Protein Groups	Activation Type	Modifications	IonScore	Exp Value	Δ Score	Rank	Identity High	Homology Threshold	Charge	m/z [Da]	ΔM [ppm]	Ions Matched	Spectrum File
	High	VLPNGAISADGPPTTLSGTGIDR	Ps_36583.42027	1	1	CID		104.99	1.92076e-09	0.866667	1	37		1	2209.08	-30.5201	14/243	pps_pisum_IE_trypsin_rep3.mgf
	High	LGNVVEGNTEGPVVQR	Ps_36583.42027	1	1	CID		93.68	2.23917e-08	0.765957	1	36		1	1667.81	-36.102	12/160	pps_pisum_IE_trypsin_rep3.mgf
	High	FTYGLVMEEIITR	Ps_36583.42027	1	1	CID		91.09	4.9522e-08	0.868132	1	37	30	1	1571.76	-33.1092	10/117	pps_pisum_IE_trypsin_rep3.mgf
	High	KLSPVFTGGPGVDEVPSIWVDR	Ps_36583.42027	1	1	CID		72.32	3.47287e-06	0.819444	1	37	30	1	2355.12	-46.686	11/247	pps_pisum_IE_trypsin_rep3.mgf
	High	FVNGTIVGSR	Ps_36583.42027	1	1	CID		69.89	8.32829e-06	0.757143	1	38		1	1049.56	-11.3107	9/95	pps_pisum_IE_trypsin_rep3.mgf
	High	MEYAHPYLDGVDNPR	Ps_36583.42027	1	1	CID		58.58	4.83284e-05	1	1	35	23	1	1776.76	-25.1927	10/139	pps_pisum_IE_trypsin_rep3.mgf
	High	SAEVSTEWSIVPGR	Ps_36583.42027	1	1	CID		52.86	0.000285719		2	37		1	1517.71	-31.4944	11/125	pps_pisum_IE_trypsin_rep3.mgf
	High	LSPVFTGGPGVDEVPSIWVDR	Ps_36583.42027	1	1	CID		47.64	0.00100385	1	1	37	24	1	2227.04	-46.1965	9/197	pps_pisum_IE_trypsin_rep3.mgf
	High	GYNMGEIGAAR	Ps_36583.42027	1	1	CID		46.86	0.000779948	0.765957	1	35	26	1	1138.5	-23.0401	8/101	pps_pisum_IE_trypsin_rep3.mgf
	High	MAFLQANITR	Ps_36583.42027	1	1	CID		39.97	0.00781882	1	1	38	23	1	1164.57	-41.6903	6/83	pps_pisum_IE_trypsin_rep3.mgf
	Medium	NMFQVDQGLGVGSNFPFFNR	Ps_36583.42027	1	1	CID		34.98	0.0143754	1	1	36	18	1	2273.99	-38.3297	7/211	pps_pisum_IE_trypsin_rep3.mgf
	Medium	GGRPTLASLQPGGTITFEHR	Ps_36583.42027	1	1	CID		33.44	0.0266304	1	1	37	19	1	2095	-51.2226	8/214	pps_pisum_IE_trypsin_rep3.mgf
	Medium	ANITENFSR	Ps_36583.42027	1	1	CID		32.18	0.027089	0.4375	1	36		1	1051.49	-23.7199	6/87	pps_pisum_IE_trypsin_rep3.mgf
	Medium	GNPTVVYRR	Ps_36583.42027	1	1	CID		27.78	0.0993679	0.535714	1	37	27	1	1061.55	-34.4697	5/83	pps_pisum_IE_trypsin_rep3.mgf
	Medium	VQSWYHEEGYAcAQVVNFGNLNTR	Ps_36583.42027	1	1	CID	C12(Carbamidomethyl)	23.74	0.132929	1	1	34	19	1	2842.15	-51.1849	6/269	pps_pisum_IE_trypsin_rep3.mgf
	Low	ELPKQLLPGHTFNIEAGK	Ps_36583.42027	1	1	CID		17.78	1.09622	0.444444	1	37	24	1	1991.98	-54.6598	7/195	pps_pisum_IE_trypsin_rep3.mgf
	Low	GNPTVVYR	Ps_36583.42027	1	1	CID		12.45	2.95519	1	1	36	15	1	905.451	-36.9105	6/72	pps_pisum_IE_trypsin_rep3.mgf
	Low	GYNmGEIGAAR	Ps_36583.42027	1	1	CID	M4(Oxidation)	11.99	1.60949	1	1	33	22	1	1154.48	-40.8377	7/101	pps_pisum_IE_trypsin_rep3.mgf
Ps_31485.11120	52.66	26	26	507	56.4677	7.34229	375.129	AT1G06950.1 - [Ps_31485_11120]
	Confidence Icon	Sequence	Protein Accessions	# Proteins	# Protein Groups	Activation Type	Modifications	IonScore	Exp Value	Δ Score	Rank	Identity High	Homology Threshold	Charge	m/z [Da]	ΔM [ppm]	Ions Matched	Spectrum File
	High	KQAEVLLADGQLTK	Ps_31485.11120;Ps_31486.38579	2	2	CID		89.73	6.54448e-08	0.866667	1	37	30	1	1513.81	-30.2622	17/149	pps_pisum_IE_trypsin_rep3.mgf
	High	LQYLLGINDSTAAALR	Ps_31485.11120	1	1	CID		84.61	2.13618e-07	0.835294	1	37		1	1718.84	-57.7014	13/157	pps_pisum_IE_trypsin_rep3.mgf
	High	LSNSLIQAVALLR	Ps_31485.11120;Ps_31486.38579	2	2	CID		74.8	1.35101e-06	0.746667	1	35		1	1397.81	-26.2133	17/129	pps_pisum_IE_trypsin_rep3.mgf
	High	DAIASGVDGYDDETKK	Ps_31485.11120;Ps_31486.38579	2	2	CID		58.26	4.44853e-05	1	1	34	24	1	1683.69	-45.8999	9/150	pps_pisum_IE_trypsin_rep3.mgf
	High	EIGLSQEYAQK	Ps_31485.11120;Ps_31486.38579	2	2	CID		55.67	0.000129547	1	1	36	25	1	1265.59	-38.3821	8/106	pps_pisum_IE_trypsin_rep3.mgf
	High	IVKDAIASGVDGYDDETKK	Ps_31485.11120;Ps_31486.38579	2	2	CID		52.77	0.000344018	0.773585	1	37	28	1	2023.96	-28.7265	9/204	pps_pisum_IE_trypsin_rep3.mgf
	High	KKKDDTEYIYLNQLGGILGLTGK	Ps_31485.11120;Ps_31486.38579	2	2	CID		46.93	0.00113347	1	1	37	25	1	2567.33	-29.4201	19/256	pps_pisum_IE_trypsin_rep3.mgf
	High	KKDDTEYIYLNQLGGILGLTGK	Ps_31485.11120;Ps_31486.38579	2	2	CID		45.55	0.00176083	0.630435	1	37		1	2439.22	-38.2751	9/246	pps_pisum_IE_trypsin_rep3.mgf
	High	TFLTYcLTGDVVR	Ps_31485.11120;Ps_31486.38579	2	2	CID	C6(Carbamidomethyl)	40.43	0.00410297	0.725	1	36	26	1	1544.7	-49.5858	8/117	pps_pisum_IE_trypsin_rep3.mgf
	High	MGKPGQTEITLKDDLPEKDR	Ps_31485.11120;Ps_31486.38579	2	2	CID		39.75	0.00666271	0.575	1	37		1	2271.08	-37.3176	7/211	pps_pisum_IE_trypsin_rep3.mgf
	High	GVVcELAQNR	Ps_31485.11120;Ps_31486.38579	2	2	CID	C4(Carbamidomethyl)	38.82	0.00669878	0.538462	1	36		1	1145.55	-22.8932	7/81	pps_pisum_IE_trypsin_rep3.mgf
	High	DSEDSLLETAEEEKFVF	Ps_31485.11120	1	1	CID		37.83	0.0056944	1	1	35	17	1	1987.84	-33.2378	11/159	pps_pisum_IE_trypsin_rep3.mgf
	Medium	MQKEIGLSQEYAQK	Ps_31485.11120;Ps_31486.38579	2	2	CID		34.48	0.0184285	0.441176	1	36		1	1652.76	-40.4784	7/144	pps_pisum_IE_trypsin_rep3.mgf
	Medium	AVPSQTLSWEVSEELSDLYTIYLK	Ps_31485.11120;Ps_31486.38579	2	2	CID		32.55	0.0311584		2	37		1	2771.3	-37.9797	16/258	pps_pisum_IE_trypsin_rep3.mgf
	Medium	TFLTYcLTGDVVRIPFGVEIK	Ps_31485.11120;Ps_31486.38579	2	2	CID	C6(Carbamidomethyl)	32.23	0.0368023	0.5	1	37	30	1	2428.21	-36.5642	12/214	pps_pisum_IE_trypsin_rep3.mgf
	Medium	IPFGVEIK	Ps_31485.11120;Ps_31486.38579	2	2	CID		27.22	0.105267	0.148148	1	37		1	902.503	-35.3919	8/58	pps_pisum_IE_trypsin_rep3.mgf
	Low	GLAEQAFR	Ps_31485.11120;Ps_31486.38579	2	2	CID		23.95	0.208607	0	1	36	23	1	891.446	-24.7607	5/66	pps_pisum_IE_trypsin_rep3.mgf
	Low	MGKPGQTEITLKDDLPEKDRADLYK	Ps_31485.11120;Ps_31486.38579	2	2	CID		23.6	0.238556		2	37		1	2861.27	-68.9485	9/269	pps_pisum_IE_trypsin_rep3.mgf
	Low	IVKDAIASGVDGYDDETKKSVR	Ps_31485.11120;Ps_31486.38579	2	2	CID		21.74	0.432411	0.363636	1	37	28	1	2366.16	-26.5034	5/240	pps_pisum_IE_trypsin_rep3.mgf
	Low	VMLcVPQQTVEAAHAEIcGNLFEK	Ps_31485.11120;Ps_31486.38579	2	2	CID	C4(Carbamidomethyl), C18(Carbamidomethyl)	20.59	0.410733	0.47619	1	36	24	1	2744.19	-48.2435	6/247	pps_pisum_IE_trypsin_rep3.mgf
	Low	IPFGVEIKK	Ps_31485.11120;Ps_31486.38579	2	2	CID		19.85	0.519641	1	1	36	22	1	1030.55	-78.0318	9/69	pps_pisum_IE_trypsin_rep3.mgf
	Low	GLAEQAFRK	Ps_31485.11120;Ps_31486.38579	2	2	CID		17.85	0.912168		2	37		1	1019.54	-19.7623	9/77	pps_pisum_IE_trypsin_rep3.mgf
	Low	ELKESNVDLDSMVSVSLR	Ps_31485.11120;Ps_31486.38579	2	2	CID		16.98	1.08642	0.117647	1	37	28	1	2020.93	-47.5284	5/198	pps_pisum_IE_trypsin_rep3.mgf
	Low	TRPDKELVEK	Ps_31485.11120;Ps_31486.38579	2	2	CID		14.04	2.04723	0	1	36	20	1	1214.61	-53.2903	6/105	pps_pisum_IE_trypsin_rep3.mgf
	Low	ELKESNVDLDSMVSVSLRETIFKK	Ps_31485.11120;Ps_31486.38579	2	2	CID		13.54	2.3767	1	1	37	19	1	2767.33	-46.746	5/268	pps_pisum_IE_trypsin_rep3.mgf
	Low	ARGVVcELAQNR	Ps_31485.11120;Ps_31486.38579	2	2	CID	C6(Carbamidomethyl)	11.77	3.38624		2	36	25	1	1372.68	-26.2009	7/113	pps_pisum_IE_trypsin_rep3.mgf
Ps_32650.1424	39.07	19	19	494	56.0298	7.53271	358.521	AT2G24820.1 - [Ps_32650_1424]
	Confidence Icon	Sequence	Protein Accessions	# Proteins	# Protein Groups	Activation Type	Modifications	IonScore	Exp Value	Δ Score	Rank	Identity High	Homology Threshold	Charge	m/z [Da]	ΔM [ppm]	Ions Matched	Spectrum File
	High	DGNDQFQcYEDR	Ps_32650.1424	1	1	CID	C8(Carbamidomethyl)	102.66	2.3577e-10	0.873786	1	26		1	1546.52	-43.9175	10/127	pps_pisum_IE_trypsin_rep3.mgf
	High	DSQGVLWVWMSR	Ps_32650.1424	1	1	CID		101.37	3.06372e-09	0.782178	1	36		1	1463.65	-38.1725	11/127	pps_pisum_IE_trypsin_rep3.mgf
	High	TDRGFAGWWGR	Ps_32650.1424	1	1	CID		53.54	0.000170175	0.722222	1	35		1	1308.58	-34.9244	8/107	pps_pisum_IE_trypsin_rep3.mgf
	High	NVPHDAPLGLK	Ps_32650.1424	1	1	CID		51.38	0.000425751	0.666667	1	37		1	1160.62	-19.3787	11/106	pps_pisum_IE_trypsin_rep3.mgf
	High	AAADVKDATLLDGEEDQKVLVGPSSEQER	Ps_32650.1424	1	1	CID		49.02	0.000617799	1	1	36	22	1	3070.41	-35.4876	13/319	pps_pisum_IE_trypsin_rep3.mgf
	High	VYDKNIVLFR	Ps_32650.1424	1	1	CID		46.44	0.0012087	0.456522	1	37		1	1266.67	-40.4457	10/91	pps_pisum_IE_trypsin_rep3.mgf
	High	SSDTWVAEYRK	Ps_32650.1424	1	1	CID		45.05	0.0011629	0.488889	1	35		1	1341.61	-24.8219	8/99	pps_pisum_IE_trypsin_rep3.mgf
	High	EVADYDWTEEWYPLYLTK	Ps_32650.1424	1	1	CID		44.08	0.00394945	1	1	39	25	1	2320.97	-42.3622	13/169	pps_pisum_IE_trypsin_rep3.mgf
	High	EKDGSKPNFLR	Ps_32650.1424	1	1	CID		40.76	0.00580906	0.585366	1	38		1	1290.64	-29.0062	7/112	pps_pisum_IE_trypsin_rep3.mgf
	High	EDAQALGFEVTER	Ps_32650.1424	1	1	CID		40.06	0.00445305	0.6	1	36		1	1464.67	-20.8862	7/137	pps_pisum_IE_trypsin_rep3.mgf
	High	LEcLYHGWQFEGEGK	Ps_32650.1424	1	1	CID	C3(Carbamidomethyl)	38.56	0.00398443	1	1	34	24	1	1852.74	-50.3391	12/148	pps_pisum_IE_trypsin_rep3.mgf
	Medium	GFAGWWGR	Ps_32650.1424	1	1	CID		32.24	0.0258815	0.46875	1	36		1	936.436	-12.1095	6/65	pps_pisum_IE_trypsin_rep3.mgf
	Medium	GGIGTMHAPNLANR	Ps_32650.1424	1	1	CID		29.33	0.0754342	0.62069	1	37	25	1	1408.67	-30.6247	6/121	pps_pisum_IE_trypsin_rep3.mgf
	Medium	REDAQALGFEVTER	Ps_32650.1424	1	1	CID		29.08	0.0666794	0.551724	1	37	27	1	1620.75	-28.2115	7/153	pps_pisum_IE_trypsin_rep3.mgf
	Medium	LSEGQLIDGR	Ps_32650.1424	1	1	CID		28.74	0.0681664	0.62069	1	36	26	1	1087.55	-23.6967	7/96	pps_pisum_IE_trypsin_rep3.mgf
	Low	FEAPcVLQNNR	Ps_32650.1424	1	1	CID	C5(Carbamidomethyl)	23.38	0.254166	0.565217	1	37	24	1	1347.62	-22.2767	11/95	pps_pisum_IE_trypsin_rep3.mgf
	Medium	DGNDQFQcYEDRcPHR	Ps_32650.1424	1	1	CID	C8(Carbamidomethyl), C13(Carbamidomethyl)	22.32	0.0553901	1	1	29	16	1	2096.74	-41.4544	5/171	pps_pisum_IE_trypsin_rep3.mgf
	Low	SSDTWVAEYR	Ps_32650.1424	1	1	CID		19.52	0.294293		2	33		1	1213.52	-22.5223	4/88	pps_pisum_IE_trypsin_rep3.mgf
	Low	DGSKPNFLR	Ps_32650.1424	1	1	CID		13.55	2.42864	1	1	37	20	1	1033.52	-24.1011	5/84	pps_pisum_IE_trypsin_rep3.mgf
Ps_9456.16841	43.47	11	11	398	41.8209	7.75244	341.203	AT3G47520.1 - [Ps_9456_16841]
	Confidence Icon	Sequence	Protein Accessions	# Proteins	# Protein Groups	Activation Type	Modifications	IonScore	Exp Value	Δ Score	Rank	Identity High	Homology Threshold	Charge	m/z [Da]	ΔM [ppm]	Ions Matched	Spectrum File
	High	TKPSASFTDEEIEELTVR	Ps_9456.16841	2	1	CID		145.64	1.27716e-13	0.869863	1	36		1	2051.91	-52.2691	14/200	pps_pisum_IE_trypsin_rep3.mgf
	High	VADFTGAAELANcLK	Ps_9456.16841	1	1	CID	C13(Carbamidomethyl)	91.06	3.78005e-08	0.824176	1	36		1	1579.7	-48.082	11/136	pps_pisum_IE_trypsin_rep3.mgf
	High	DDLFNINAGIVR	Ps_9456.16841	1	1	CID		64.42	3.16776e-05	0.765625	1	39	32	1	1346.65	-43.858	12/114	pps_pisum_IE_trypsin_rep3.mgf
	High	GVDVVVIPAGVPR	Ps_9456.16841	1	1	CID		59.98	5.42493e-05	0.633333	1	37		1	1277.69	-49.8408	9/106	pps_pisum_IE_trypsin_rep3.mgf
	High	KPGMTRDDLFNINAGIVR	Ps_9456.16841	1	1	CID		56.18	0.000137365	0.803571	1	37	27	1	2016.97	-46.5903	8/186	pps_pisum_IE_trypsin_rep3.mgf
	High	ALDGDADVYEcSYVQSDLTDLPFFASR	Ps_9456.16841	1	1	CID	C11(Carbamidomethyl)	52.59	0.000130541	0.773585	1	33		1	3054.21	-50.8299	11/279	pps_pisum_IE_trypsin_rep3.mgf
	Medium	MSPLVSDLHLYDIANVK	Ps_9456.16841	1	1	CID		36.68	0.0131555	0.459459	1	37		1	1914.9	-49.7891	12/157	pps_pisum_IE_trypsin_rep3.mgf
	Medium	GVAADISHcNTPSK	Ps_9456.16841	1	1	CID	C9(Carbamidomethyl)	32.6	0.0216794	0.636364	1	35	27	1	1456.61	-48.5134	8/129	pps_pisum_IE_trypsin_rep3.mgf
	Medium	VALLGAAGGIGQPLALLIK	Ps_9456.16841	1	1	CID		30.97	0.0276743		2	35	24	1	1775.07	-26.4391	13/178	pps_pisum_IE_trypsin_rep3.mgf
	Low	KGVEAFIPTDLQGLSEYEQK	Ps_9456.16841	1	1	CID		20.83	0.468364	0.333333	1	37	28	1	2252.03	-49.689	6/220	pps_pisum_IE_trypsin_rep3.mgf
	Low	KLFGVSTLDVVR	Ps_9456.16841	1	1	CID		13.37	2.57744	0.0769231	1	37	25	1	1333.73	-39.3492	7/119	pps_pisum_IE_trypsin_rep3.mgf
Ps_30276.24600	32.71	6	6	107	11.7551	6.68311	282.064	AT1G42960.1 - [Ps_30276_24600]
	Confidence Icon	Sequence	Protein Accessions	# Proteins	# Protein Groups	Activation Type	Modifications	IonScore	Exp Value	Δ Score	Rank	Identity High	Homology Threshold	Charge	m/z [Da]	ΔM [ppm]	Ions Matched	Spectrum File
	High	IEQLNSAIDEISSQLR	Ps_30276.24600	3	1	CID		104.98	1.77587e-09	0.857143	1	37		1	1815.86	-44.8609	12/171	pps_pisum_IE_trypsin_rep3.mgf
	High	FIYDEEKALEK	Ps_30276.24600	1	1	CID		86.18	1.27484e-07	0.697674	1	37		1	1384.67	-20.7495	10/101	pps_pisum_IE_trypsin_rep3.mgf
	High	VLSNKIEQLNSAIDEISSQLR	Ps_30276.24600	3	1	CID		77.7	1.14377e-06	0.833333	1	38	30	1	2357.18	-37.24	13/227	pps_pisum_IE_trypsin_rep3.mgf
	High	FIYDEEKALEKTR	Ps_30276.24600	1	1	CID		61.99	3.88933e-05	0.612903	1	37		1	1641.79	-36.1991	11/125	pps_pisum_IE_trypsin_rep3.mgf
	High	KVLSNKIEQLNSAIDEISSQLR	Ps_30276.24600	3	1	CID		51.02	0.000455431	0.745098	1	37	29	1	2485.25	-45.7897	9/243	pps_pisum_IE_trypsin_rep3.mgf
	High	FIYDEEK	Ps_30276.24600	1	1	CID		47.73	0.000369355	0.541667	1	33		1	943.417	-24.8154	9/53	pps_pisum_IE_trypsin_rep3.mgf
Ps_28214.16422	21.54	13	13	910	101.848	7.66455	280.5	AT5G50920.1 - [Ps_28214_16422]
	Confidence Icon	Sequence	Protein Accessions	# Proteins	# Protein Groups	Activation Type	Modifications	IonScore	Exp Value	Δ Score	Rank	Identity High	Homology Threshold	Charge	m/z [Da]	ΔM [ppm]	Ions Matched	Spectrum File
	High	IGFDLDYDEKDSSYNR	Ps_28214.16422;Ps_28213.65135	2	2	CID		80.55	1.70483e-07	1	1	32		1	1936.76	-51.6799	9/153	pps_pisum_IE_trypsin_rep3.mgf
	High	GELQcIGATTLDEYRK	Ps_28214.16422;Ps_14120.71001	2	2	CID	C5(Carbamidomethyl)	75.85	1.35338e-06	0.763158	1	36		1	1853.83	-39.3052	11/169	pps_pisum_IE_trypsin_rep3.mgf
	High	TKNNPcLIGEPGVGK	Ps_28214.16422;Ps_14120.71001	2	2	CID	C6(Carbamidomethyl)	73.18	2.32486e-06	0.684932	1	36		1	1583.76	-36.3598	16/161	pps_pisum_IE_trypsin_rep3.mgf
	High	LAEEGKLDPVVGRQPQIER	Ps_28214.16422;Ps_14120.71001	2	2	CID		64.58	2.40004e-05	0.830769	1	38	28	1	2134.11	-25.6366	11/201	pps_pisum_IE_trypsin_rep3.mgf
	High	LIGSPPGYVGYTEGGQLTEAVR	Ps_28214.16422;Ps_28213.65135	2	2	CID		56.68	0.000176552	1	1	38	25	1	2264.02	-60.9674	11/213	pps_pisum_IE_trypsin_rep3.mgf
	High	GSGFVAVEIPFTPR	Ps_28214.16422;Ps_40436.596	2	2	CID		49.92	0.000551058	0.68	1	37		1	1476.71	-52.2408	15/126	pps_pisum_IE_trypsin_rep3.mgf
	High	TAIAEGLAQR	Ps_28214.16422;Ps_14120.71001	2	2	CID		38.06	0.00815963	0.526316	1	36		1	1029.54	-27.091	12/87	pps_pisum_IE_trypsin_rep3.mgf
	Medium	ALAAYYFGSEEAMIR	Ps_28214.16422	1	1	CID		35	0.0126175	0.428571	1	35		1	1691.73	-48.8294	13/120	pps_pisum_IE_trypsin_rep3.mgf
	Medium	IIGQDEAVQAISR	Ps_28214.16422	1	1	CID		29.09	0.0662794	0.586207	1	37	26	1	1399.7	-35.0548	8/129	pps_pisum_IE_trypsin_rep3.mgf
	Medium	AHPDVFNMMLQILEDGR	Ps_28214.16422;Ps_28213.65135	2	2	CID		25.5	0.124854	1	1	36	21	1	1985.86	-46.6252	9/172	pps_pisum_IE_trypsin_rep3.mgf
	Medium	YRGEFEER	Ps_28214.16422;Ps_14120.71001	2	2	CID		24.97	0.0665497	0.48	1	32		1	1085.46	-33.4339	5/75	pps_pisum_IE_trypsin_rep3.mgf
	Low	HIEKDPALERR	Ps_28214.16422;Ps_14120.71001	2	2	CID		13.65	2.53949	1	1	37	23	1	1363.71	-26.5756	4/108	pps_pisum_IE_trypsin_rep3.mgf
	Low	YTDEALIAAAQLSYQYISDR	Ps_28214.16422	1	1	CID		13.63	2.55988	1	1	37	18	1	2291.02	-44.6445	6/205	pps_pisum_IE_trypsin_rep3.mgf
Ps_30828.65058	38.08	9	8	302	33.1917	6.62451	276.786	AT5G05000.1;;;AT5G05000.3;;;AT5G05000.2 - [Ps_30828_65058]
	Confidence Icon	Sequence	Protein Accessions	# Proteins	# Protein Groups	Activation Type	Modifications	IonScore	Exp Value	Δ Score	Rank	Identity High	Homology Threshold	Charge	m/z [Da]	ΔM [ppm]	Ions Matched	Spectrum File
	High	DAQASDIPVVLIENSGR	Ps_30828.65058	2	1	CID		135.49	1.5551e-12	0.851852	1	37		1	1783.83	-50.0952	14/186	pps_pisum_IE_trypsin_rep3.mgf
	High	EWSGINTFAPATQTK	Ps_30828.65058	1	1	CID		95.48	1.50347e-08	0.831579	1	37		1	1650.75	-38.9725	11/157	pps_pisum_IE_trypsin_rep3.mgf
	High	DIATETKPAWETR	Ps_30828.65058	1	1	CID		75.43	1.58103e-06	0.293333	1	37		1	1517.71	-31.4944	11/131	pps_pisum_IE_trypsin_rep3.mgf
	High	LLELLGNLKQEDVNSLTILVmGK	Ps_30828.65058	1	1	CID	M21(Oxidation)	40.7	0.00478765	1	1	37	21	1	2556.34	-34.9436	15/242	pps_pisum_IE_trypsin_rep3.mgf
	Medium	LLELLGNLKQEDVNSLTILVMGK	Ps_30828.65058	1	1	CID		35.36	0.0164456	0.685714	1	37	26	1	2540.35	-34.4601	20/242	pps_pisum_IE_trypsin_rep3.mgf
	Medium	VVSISPFQSEGPRPVMVSR	Ps_30828.65058	1	1	CID		27.75	0.130611	1	1	38	22	1	2071.99	-51.0018	7/197	pps_pisum_IE_trypsin_rep3.mgf
	Low	RDIATETKPAWETR	Ps_30828.65058	1	1	CID		17.51	0.998869		2	37		1	1673.84	-12.3056	8/153	pps_pisum_IE_trypsin_rep3.mgf
	Low	SFLLDKTIDVLLYVDR	Ps_30828.65058	1	1	CID		12.89	3.28988	0.0769231	1	37	20	1	1909.99	-40.2222	6/169	pps_pisum_IE_trypsin_rep3.mgf
	Low	NLIDGPNPNQR	Ps_30828.65058	1	1	CID		11.35	3.25374	1	1	36	22	1	1237.58	-39.0531	3/107	pps_pisum_IE_trypsin_rep3.mgf
Ps_42266.52666	39.66	8	8	237	26.5673	9.17334	273.297	AT5G08540.1 - [Ps_42266_52666]
	Confidence Icon	Sequence	Protein Accessions	# Proteins	# Protein Groups	Activation Type	Modifications	IonScore	Exp Value	Δ Score	Rank	Identity High	Homology Threshold	Charge	m/z [Da]	ΔM [ppm]	Ions Matched	Spectrum File
	High	ALDLVEFTGSVTQAIPGPR	Ps_42266.52666	1	1	CID		114.52	2.03434e-10	1	1	37	29	1	1970.96	-46.1834	14/181	pps_pisum_IE_trypsin_rep3.mgf
	High	EIFGVTDEDADQLR	Ps_42266.52666	1	1	CID		111.66	2.74641e-10	0.767857	1	35		1	1607.7	-36.3509	11/131	pps_pisum_IE_trypsin_rep3.mgf
	High	YALNEKPFNPDVVADLIQLR	Ps_42266.52666	1	1	CID		57.21	0.000123475	0.719298	1	37		1	2315.15	-38.7929	10/209	pps_pisum_IE_trypsin_rep3.mgf
	High	YALNEKPFNPDVVADLIQLRR	Ps_42266.52666	1	1	CID		55.69	0.000171981	1	1	37	21	1	2471.25	-36.7552	11/220	pps_pisum_IE_trypsin_rep3.mgf
	High	VFYLSELPEFcSR	Ps_42266.52666	1	1	CID	C11(Carbamidomethyl)	42.67	0.00250369		2	36		1	1646.74	-26.5021	10/111	pps_pisum_IE_trypsin_rep3.mgf
	Medium	TGFVLEEILRK	Ps_42266.52666	1	1	CID		29.79	0.062028	0.533333	1	37	28	1	1304.72	-28.3826	7/98	pps_pisum_IE_trypsin_rep3.mgf
	Medium	TGFVLEEILR	Ps_42266.52666	1	1	CID		28.78	0.0818443	0.586207	1	37	27	1	1176.64	-19.9392	9/87	pps_pisum_IE_trypsin_rep3.mgf
	Low	GRDEVKVDDLKGIENK	Ps_42266.52666	1	1	CID		17.89	0.916809	0.388889	1	37	25	1	1814.9	-34.0564	13/172	pps_pisum_IE_trypsin_rep3.mgf
Ps_34218.53591	17.74	12	8	434	47.2932	5.75732	268.222	AT5G16620.1 - [Ps_34218_53591]
	Confidence Icon	Sequence	Protein Accessions	# Proteins	# Protein Groups	Activation Type	Modifications	IonScore	Exp Value	Δ Score	Rank	Identity High	Homology Threshold	Charge	m/z [Da]	ΔM [ppm]	Ions Matched	Spectrum File
	High	IMANPDVAMAFQNPR	Ps_34218.53591	1	1	CID		113.52	1.54509e-10	0.912281	1	35		1	1674.72	-55.3893	12/143	pps_pisum_IE_trypsin_rep3.mgf
	High	FKDVDESSSFKEAR	Ps_34218.53591	1	1	CID		91.96	2.43256e-08	0.826087	1	35		1	1644.73	-34.2131	11/148	pps_pisum_IE_trypsin_rep3.mgf
	High	APAEASQNGTPFKQGFGDSPGSPSER	Ps_34218.53591	1	1	CID		62.92	2.19517e-05	0.761905	1	36		1	2619.11	-36.6352	12/281	pps_pisum_IE_trypsin_rep3.mgf
	High	FKDVDESSSFK	Ps_34218.53591	1	1	CID		46.44	0.000786508	0.695652	1	35		1	1288.56	-35.2574	7/112	pps_pisum_IE_trypsin_rep3.mgf
	High	APAEASQNGTPFK	Ps_34218.53591	1	1	CID		46.42	0.000905296	0.782609	1	35	26	1	1317.58	-46.0095	12/123	pps_pisum_IE_trypsin_rep3.mgf
	High	YQNDKEVMDVFNK	Ps_34218.53591	1	1	CID		44.26	0.00122616	0.681818	1	34		1	1629.7	-37.922	8/132	pps_pisum_IE_trypsin_rep3.mgf
	Medium	ImANPDVAMAFQNPR	Ps_34218.53591	1	1	CID	M2(Oxidation)	32.57	0.0220787	0.454545	1	35		1	1690.74	-38.9592	7/143	pps_pisum_IE_trypsin_rep3.mgf
	Medium	WMMQNPEYR	Ps_34218.53591	1	1	CID		21.32	0.159387	0.285714	1	33		1	1254.52	-19.2754	7/76	pps_pisum_IE_trypsin_rep3.mgf
	Low	QGFGDSPGSPSER	Ps_34218.53591	1	1	CID		20.59	0.20122	1	1	33	21	1	1320.53	-40.4015	4/135	pps_pisum_IE_trypsin_rep3.mgf
	Low	IMANPDVAmAFQNPR	Ps_34218.53591	1	1	CID	M9(Oxidation)	17.75	0.669843		2	35		1	1690.74	-38.9592	6/143	pps_pisum_IE_trypsin_rep3.mgf
	Low	WmMQNPEYR	Ps_34218.53591	1	1	CID	M2(Oxidation)	14.04	0.542379	0.142857	1	31	22	1	1270.49	-33.9997	3/76	pps_pisum_IE_trypsin_rep3.mgf
	Low	WMmQNPEYR	Ps_34218.53591	1	1	CID	M3(Oxidation)	12.38	0.794882		2	31	22	1	1270.49	-33.9997	3/76	pps_pisum_IE_trypsin_rep3.mgf
Ps_32172.59736	43.18	9	9	264	28.5192	10.0522	236.47	AT5G24650.1 - [Ps_32172_59736]
	Confidence Icon	Sequence	Protein Accessions	# Proteins	# Protein Groups	Activation Type	Modifications	IonScore	Exp Value	Δ Score	Rank	Identity High	Homology Threshold	Charge	m/z [Da]	ΔM [ppm]	Ions Matched	Spectrum File
	High	QAQALAGGPLIQAR	Ps_32172.59736	2	1	CID		109.79	5.96665e-10	0.790909	1	37		1	1393.75	-26.6914	22/145	pps_pisum_IE_trypsin_rep3.mgf
	High	GLLSDNTLPLLNDSALR	Ps_32172.59736	1	1	CID		63.95	2.27535e-05	0.796875	1	37	30	1	1811.89	-50.688	9/173	pps_pisum_IE_trypsin_rep3.mgf
	High	GLPHQIQNPITQIQTR	Ps_32172.59736	1	1	CID		63.8	2.4762e-05	0.78125	1	37		1	1843.92	-53.1386	11/151	pps_pisum_IE_trypsin_rep3.mgf
	High	DVKIPPGPR	Ps_32172.59736;Ps_5193.37316	2	2	CID		52.14	0.000314635	0.730769	1	36	29	1	978.551	-22.2996	7/84	pps_pisum_IE_trypsin_rep3.mgf
	High	SMLNNLGLQNYEK	Ps_32172.59736	1	1	CID		51.31	0.000688942	0.764706	1	39	28	1	1523.67	-51.8558	8/137	pps_pisum_IE_trypsin_rep3.mgf
	Medium	LLILDHIQR	Ps_32172.59736	1	1	CID		36.62	0.0121298	0.567568	1	37		1	1120.64	-42.1647	9/70	pps_pisum_IE_trypsin_rep3.mgf
	Medium	FSQPPVEDTHYAK	Ps_32172.59736	1	1	CID		31.81	0.0288059	1	1	36	23	1	1518.66	-38.1471	6/134	pps_pisum_IE_trypsin_rep3.mgf
	Low	LLILDHIQREHDSR	Ps_32172.59736	1	1	CID		24.94	0.177307		2	37		1	1744.88	-34.8696	11/133	pps_pisum_IE_trypsin_rep3.mgf
	Low	NFAVMTGVNAGIScVLKR	Ps_32172.59736	1	1	CID	C14(Carbamidomethyl)	13.54	2.56701	0.142857	1	37	25	1	1936.92	-48.7658	7/189	pps_pisum_IE_trypsin_rep3.mgf
Ps_29578.18632	26.1	8	8	295	32.0558	9.12939	234.85	AT4G23420.2;;;AT4G23420.1 - [Ps_29578_18632]
	Confidence Icon	Sequence	Protein Accessions	# Proteins	# Protein Groups	Activation Type	Modifications	IonScore	Exp Value	Δ Score	Rank	Identity High	Homology Threshold	Charge	m/z [Da]	ΔM [ppm]	Ions Matched	Spectrum File
	High	GVSGEYFSDSNVYK	Ps_29578.18632	2	1	CID		87.68	6.36369e-08	0.818182	1	35		1	1551.66	-24.1814	19/128	pps_pisum_IE_trypsin_rep3.mgf
	High	INDQSSYNNWR	Ps_29578.18632	2	1	CID		86.54	5.54549e-08	0.862069	1	33		1	1396.57	-40.9227	9/109	pps_pisum_IE_trypsin_rep3.mgf
	High	FDKINDQSSYNNWR	Ps_29578.18632	2	1	CID		76.36	8.75117e-07	0.723684	1	35		1	1786.77	-24.5086	11/145	pps_pisum_IE_trypsin_rep3.mgf
	High	LANVLHANQLTK	Ps_29578.18632	1	1	CID		63.12	2.90079e-05	0.825397	1	37	27	1	1321.72	-25.5055	8/107	pps_pisum_IE_trypsin_rep3.mgf
	Medium	NVQQGAATTcYVALHPQVK	Ps_29578.18632	2	1	CID	C10(Carbamidomethyl)	26.97	0.113916	1	1	37	24	1	2084.98	-37.5809	8/192	pps_pisum_IE_trypsin_rep3.mgf
	Medium	IVNVASEAHR	Ps_29578.18632	2	1	CID		26.94	0.0972061	0.407407	1	36		1	1095.55	-35.764	5/91	pps_pisum_IE_trypsin_rep3.mgf
	Medium	FAYPEGIRFDK	Ps_29578.18632	2	1	CID		23.77	0.157619	1	1	35	20	1	1342.61	-49.5834	8/97	pps_pisum_IE_trypsin_rep3.mgf
	Low	FAYPEGIR	Ps_29578.18632	2	1	CID		10.86	3.7449		2	36	25	1	952.479	-9.71369	5/59	pps_pisum_IE_trypsin_rep3.mgf
Ps_30783.28870	32.89	6	6	149	16.7468	9.0415	206.78	AT3G02900.1 - [Ps_30783_28870]
	Confidence Icon	Sequence	Protein Accessions	# Proteins	# Protein Groups	Activation Type	Modifications	IonScore	Exp Value	Δ Score	Rank	Identity High	Homology Threshold	Charge	m/z [Da]	ΔM [ppm]	Ions Matched	Spectrum File
	High	TVLDENEHGFQR	Ps_30783.28870	2	1	CID		82.7	2.84358e-07	0.86747	1	37	28	1	1444.65	-20.4141	10/117	pps_pisum_IE_trypsin_rep3.mgf
	High	IGQLNSAINNIYSR	Ps_30783.28870	2	1	CID		80.48	6.21383e-07	0.8375	1	38	31	1	1562.77	-34.6059	19/141	pps_pisum_IE_trypsin_rep3.mgf
	High	RPIYYDEEIEESTKETFNEK	Ps_30783.28870	2	1	CID		74.92	1.72005e-06	0.84	1	37	29	1	2520.07	-41.5628	12/217	pps_pisum_IE_trypsin_rep3.mgf
	High	RPIYYDEEIEESTK	Ps_30783.28870	3	1	CID		53.43	0.000214487	1	1	36	25	1	1771.8	-19.1522	7/145	pps_pisum_IE_trypsin_rep3.mgf
	Medium	ARRPIYYDEEIEESTKETFNEK	Ps_30783.28870	2	1	CID		26.58	0.101541	0.481481	1	36	28	1	2747.17	-53.6836	7/235	pps_pisum_IE_trypsin_rep3.mgf
	Low	RTVLDENEHGFQR	Ps_30783.28870	2	1	CID		22.4	0.285418		2	36		1	1600.74	-26.7447	7/137	pps_pisum_IE_trypsin_rep3.mgf
Ps_31701.7658	19.26	14	14	924	102.634	5.51611	206.745	AT4G02510.1 - [Ps_31701_7658]
	Confidence Icon	Sequence	Protein Accessions	# Proteins	# Protein Groups	Activation Type	Modifications	IonScore	Exp Value	Δ Score	Rank	Identity High	Homology Threshold	Charge	m/z [Da]	ΔM [ppm]	Ions Matched	Spectrum File
	High	APPLPYLLSWLLQSR	Ps_31701.7658	1	1	CID		100.25	5.57468e-09	1	1	37	27	1	1753.92	-44.1418	11/127	pps_pisum_IE_trypsin_rep3.mgf
	High	LEAEGRDDFAFSLNILVLGK	Ps_31701.7658	1	1	CID		48.63	0.000950021	0.632653	1	38		1	2207.1	-31.798	10/208	pps_pisum_IE_trypsin_rep3.mgf
	High	SHIVQQAIGQAVGDLR	Ps_31701.7658	1	1	CID		46.84	0.00123794	0.595745	1	37		1	1691.83	-54.8781	10/170	pps_pisum_IE_trypsin_rep3.mgf
	High	GDLALGANFQSQISLGR	Ps_31701.7658	1	1	CID		45.89	0.00150328	0.73913	1	37	27	1	1746.83	-49.7538	10/173	pps_pisum_IE_trypsin_rep3.mgf
	High	KAYLEEYDYR	Ps_31701.7658	1	1	CID		45.13	0.00141789	1	1	36	23	1	1349.61	-17.2712	8/98	pps_pisum_IE_trypsin_rep3.mgf
	Medium	AYLEEYDYR	Ps_31701.7658	1	1	CID		33.28	0.0189367	0.666667	1	35	26	1	1221.55	4.69935	9/72	pps_pisum_IE_trypsin_rep3.mgf
	Medium	SQNDSAYGANVEVR	Ps_31701.7658	1	1	CID		31.72	0.0260778	1	1	35	22	1	1509.64	-33.8121	7/152	pps_pisum_IE_trypsin_rep3.mgf
	Medium	LGFTTEESIAAQVLYR	Ps_31701.7658	1	1	CID		28.44	0.0813483	1	1	37	22	1	1797.86	-45.0043	7/144	pps_pisum_IE_trypsin_rep3.mgf
	Medium	SVTSALGPTIWR	Ps_31701.7658	1	1	CID		28.18	0.0884198	0.535714	1	37	27	1	1287.64	-47.9504	11/107	pps_pisum_IE_trypsin_rep3.mgf
	Medium	SRAPPLPYLLSWLLQSR	Ps_31701.7658	1	1	CID		27.16	0.12452	1	1	37	18	1	1997.04	-48.8581	12/189	pps_pisum_IE_trypsin_rep3.mgf
	Low	SIRPNLFAPSmSR	Ps_31701.7658	1	1	CID	M11(Oxidation)	15.2	1.71231		2	37	29	1	1491.69	-54.191	4/139	pps_pisum_IE_trypsin_rep3.mgf
	Low	QWREELKR	Ps_31701.7658	1	1	CID		14.34	2.183		3	37	29	1	1144.6	-18.5083	9/75	pps_pisum_IE_trypsin_rep3.mgf
	Low	DMNDLPMLR	Ps_31701.7658	1	1	CID		13.29	1.50255	1	1	34	15	1	1104.47	-39.5675	4/87	pps_pisum_IE_trypsin_rep3.mgf
	Low	TSFSAYGPATTSVTEIVGMVDGVEIR	Ps_31701.7658	1	1	CID		12.6	2.76144	1	1	36	20	1	2687.19	-47.894	6/248	pps_pisum_IE_trypsin_rep3.mgf
Ps_42554.60543	69.06	11	11	139	16.1502	7.85498	200.193	AT1G67090.1 - [Ps_42554_60543]
	Confidence Icon	Sequence	Protein Accessions	# Proteins	# Protein Groups	Activation Type	Modifications	IonScore	Exp Value	Δ Score	Rank	Identity High	Homology Threshold	Charge	m/z [Da]	ΔM [ppm]	Ions Matched	Spectrum File
	High	DQLLKEVEYLLR	Ps_33095.7904;Ps_45653.7938;Ps_31323.31738;Ps_21013.39030;Ps_22331.56259;Ps_42554.60543	214	6	CID		99.23	8.71014e-09		2	38		1	1518.82	-20.7274	11/126	pps_pisum_IE_trypsin_rep3.mgf
	High	KGWVPcLEFELEKGFVYR	Ps_32108.19524;Ps_42574.30148;Ps_26444.13528;Ps_21013.39030;Ps_22331.56259;Ps_42554.60543;Ps_42848.15596;Ps_30252.14599;Ps_23591.63068;Ps_15420.10547;Ps_27637.16562;Ps_33948.47752;Ps_15275.475	289	13	CID	C6(Carbamidomethyl)	72.54	3.94488e-06	0	1	38		1	2257.07	-36.3775	12/184	pps_pisum_IE_trypsin_rep3.mgf
	High	ELDEVVAAYPQAFVR	Ps_42554.60543;Ps_22663.15845;Ps_29456.36387;Ps_29439.50796	105	4	CID		54.4	0.000212401		2	37		1	1706.79	-49.2687	15/137	pps_pisum_IE_trypsin_rep3.mgf
	High	QVQcISFIAHTPESY	Ps_42554.60543;Ps_43863.34345	81	2	CID	C4(Carbamidomethyl)	48.26	0.000877763	0	1	37	19	1	1779.75	-47.4197	10/145	pps_pisum_IE_trypsin_rep3.mgf
	High	DQLLKEVEYLLRK	Ps_33095.7904;Ps_45653.7938;Ps_31323.31738;Ps_21013.39030;Ps_22331.56259;Ps_42554.60543	201	6	CID		38.41	0.00940259		2	37	29	1	1646.89	-35.4919	8/137	pps_pisum_IE_trypsin_rep3.mgf
	Medium	GWVPcLEFELEKGFVYR	Ps_32108.19524;Ps_42574.30148;Ps_26444.13528;Ps_21013.39030;Ps_22331.56259;Ps_42554.60543;Ps_42848.15596;Ps_30252.14599;Ps_23591.63068;Ps_15420.10547;Ps_27637.16562;Ps_33948.47752;Ps_15275.475	295	13	CID	C5(Carbamidomethyl)	31.71	0.0465087	0	1	38		1	2128.97	-36.4754	8/152	pps_pisum_IE_trypsin_rep3.mgf
	Low	KFETLSYLPPLTR	Ps_31250.9356;Ps_33095.7904;Ps_31323.31738;Ps_21013.39030;Ps_42554.60543;Ps_34081.24740	203	6	CID		23.17	0.314471	0.130435	1	37		1	1564.77	-65.7775	6/139	pps_pisum_IE_trypsin_rep3.mgf
	Low	IIGFDNVR	Ps_42574.30148;Ps_42554.60543;Ps_27326.59235;Ps_43863.34345;Ps_22663.15845;Ps_29439.50796;Ps_19096.7421;Ps_45304.38458;Ps_24359.8373;Ps_29630.67221;Ps_35202.74607	201	11	CID		15.32	2.07986	0	1	38	25	1	933.494	-23.1831	5/63	pps_pisum_IE_trypsin_rep3.mgf
	Low	KKFETLSYLPPLTR	Ps_31250.9356;Ps_33095.7904;Ps_31323.31738;Ps_21013.39030;Ps_42554.60543;Ps_34081.24740	199	6	CID		12.86	3.48867		2	38	23	1	1692.88	-52.1824	8/149	pps_pisum_IE_trypsin_rep3.mgf
	Low	SPGYYDGRYWTMWK	Ps_42554.60543;Ps_42848.15596;Ps_34081.24740;Ps_23591.63068;Ps_43101.3272;Ps_27447.9951;Ps_27637.16562;Ps_27591.45219;Ps_33948.47752;Ps_27326.59235;Ps_29439.50796;Ps_45304.38458	86	12	CID		12.72	1.78812	0	1	35	17	1	1809.72	-45.8641	9/139	pps_pisum_IE_trypsin_rep3.mgf
	Low	KGWVPcLEFELEK	Ps_32108.19524;Ps_42574.30148;Ps_31250.9356;Ps_26444.13528;Ps_21013.39030;Ps_22331.56259;Ps_42554.60543;Ps_42848.15596;Ps_30252.14599;Ps_23591.63068;Ps_15420.10547;Ps_27637.16562;Ps_33948.47752;Ps_15275.475	327	14	CID	C6(Carbamidomethyl)	11.38	4.82518		2	38	25	1	1634.73	-60.6067	7/129	pps_pisum_IE_trypsin_rep3.mgf
Ps_31624.72172	23.05	6	6	347	39.2491	8.70459	191.076	AT3G63410.1 - [Ps_31624_72172]
	Confidence Icon	Sequence	Protein Accessions	# Proteins	# Protein Groups	Activation Type	Modifications	IonScore	Exp Value	Δ Score	Rank	Identity High	Homology Threshold	Charge	m/z [Da]	ΔM [ppm]	Ions Matched	Spectrum File
	High	YVSAGSIEYWPDPQR	Ps_31624.72172	1	1	CID		101.31	2.38523e-09	1	1	34	27	1	1767.73	-57.0399	11/135	pps_pisum_IE_trypsin_rep3.mgf
	High	IIEGDAEDLPFKTDYADR	Ps_31624.72172	1	1	CID		80.33	3.51269e-07	0.8	1	35		1	2067.87	-55.4148	10/177	pps_pisum_IE_trypsin_rep3.mgf
	High	NVTILDQSPHQLAK	Ps_31624.72172	1	1	CID		47.93	0.000967193		2	37		1	1563.78	-45.4406	12/146	pps_pisum_IE_trypsin_rep3.mgf
	High	EAYWFYR	Ps_31624.72172	1	1	CID		42.51	0.00169436	1	1	34	22	1	1034.44	-31.1872	6/54	pps_pisum_IE_trypsin_rep3.mgf
	Low	AKEKEPLKDcK	Ps_31624.72172	1	1	CID	C10(Carbamidomethyl)	21.87	0.332216	1	1	36	20	1	1345.65	-50.4481	7/112	pps_pisum_IE_trypsin_rep3.mgf
	Low	AcLIGPVHPTFWLSR	Ps_31624.72172	1	1	CID	C2(Carbamidomethyl)	18.4	0.808724	0.444444	1	37	24	1	1753.83	-48.9985	6/121	pps_pisum_IE_trypsin_rep3.mgf
Ps_14120.71001	37.4	7	7	246	27.0204	6.01123	163.008	AT5G50920.1 - [Ps_14120_71001]
	Confidence Icon	Sequence	Protein Accessions	# Proteins	# Protein Groups	Activation Type	Modifications	IonScore	Exp Value	Δ Score	Rank	Identity High	Homology Threshold	Charge	m/z [Da]	ΔM [ppm]	Ions Matched	Spectrum File
	High	GELQcIGATTLDEYRK	Ps_28214.16422;Ps_14120.71001	2	2	CID	C5(Carbamidomethyl)	75.85	1.35338e-06	0.763158	1	36		1	1853.83	-39.3052	11/169	pps_pisum_IE_trypsin_rep3.mgf
	High	TKNNPcLIGEPGVGK	Ps_28214.16422;Ps_14120.71001	2	2	CID	C6(Carbamidomethyl)	73.18	2.32486e-06	0.684932	1	36		1	1583.76	-36.3598	16/161	pps_pisum_IE_trypsin_rep3.mgf
	High	LAEEGKLDPVVGRQPQIER	Ps_28214.16422;Ps_14120.71001	2	2	CID		64.58	2.40004e-05	0.830769	1	38	28	1	2134.11	-25.6366	11/201	pps_pisum_IE_trypsin_rep3.mgf
	High	TAIAEGLAQR	Ps_28214.16422;Ps_14120.71001	2	2	CID		38.06	0.00815963	0.526316	1	36		1	1029.54	-27.091	12/87	pps_pisum_IE_trypsin_rep3.mgf
	Medium	YRGEFEER	Ps_28214.16422;Ps_14120.71001	2	2	CID		24.97	0.0665497	0.48	1	32		1	1085.46	-33.4339	5/75	pps_pisum_IE_trypsin_rep3.mgf
	Low	VLENLGADPNNIR	Ps_14120.71001	1	1	CID		23.42	0.232954	0.130435	1	36		1	1424.69	-42.6682	9/129	pps_pisum_IE_trypsin_rep3.mgf
	Low	HIEKDPALERR	Ps_28214.16422;Ps_14120.71001	2	2	CID		13.65	2.53949	1	1	37	23	1	1363.71	-26.5756	4/108	pps_pisum_IE_trypsin_rep3.mgf
Ps_28297.13956	33.81	7	7	352	39.4823	8.39697	162.225	AT5G66190.1 - [Ps_28297_13956]
	Confidence Icon	Sequence	Protein Accessions	# Proteins	# Protein Groups	Activation Type	Modifications	IonScore	Exp Value	Δ Score	Rank	Identity High	Homology Threshold	Charge	m/z [Da]	ΔM [ppm]	Ions Matched	Spectrum File
	High	MAQYAEELWELLKK	Ps_28297.13956	2	1	CID		74.17	2.61086e-06	0	1	38		1	1751.85	-32.7947	10/138	pps_pisum_IE_trypsin_rep3.mgf
	High	GIDDIMVSLAAKDGIDWIEYKR	Ps_28297.13956	1	1	CID		66.18	1.44112e-05	0.818182	1	37	29	1	2508.2	-33.9373	12/223	pps_pisum_IE_trypsin_rep3.mgf
	High	FKPKEPYVGR	Ps_28297.13956	2	1	CID		62.49	3.12255e-05	0.709677	1	37		1	1220.65	-20.4573	8/93	pps_pisum_IE_trypsin_rep3.mgf
	High	ITGDDAPGETWHMVFSTEGEVPYR	Ps_28297.13956	3	1	CID		35.93	0.00999383	1	1	35	22	1	2694.1	-41.9737	8/224	pps_pisum_IE_trypsin_rep3.mgf
	Medium	KQDENIVVNKFKPKEPYVGR	Ps_28297.13956	2	1	CID		32.89	0.0301487	1	1	37	24	1	2388.17	-54.1884	7/219	pps_pisum_IE_trypsin_rep3.mgf
	Low	APENFRLDFAVSR	Ps_28297.13956	2	1	CID		16.18	1.22182		2	36		1	1521.7	-52.0871	7/133	pps_pisum_IE_trypsin_rep3.mgf
	Low	LRLYSIASSAIGDFGDSKTVSLCVKR	Ps_28297.13956	1	1	CID		10.82	4.18939		4	36	29	1	2786.21	-98.4939	4/285	pps_pisum_IE_trypsin_rep3.mgf
Ps_42530.31460	23.03	3	3	165	18.6409	9.5542	154.968	AT3G02900.1 - [Ps_42530_31460]
	Confidence Icon	Sequence	Protein Accessions	# Proteins	# Protein Groups	Activation Type	Modifications	IonScore	Exp Value	Δ Score	Rank	Identity High	Homology Threshold	Charge	m/z [Da]	ΔM [ppm]	Ions Matched	Spectrum File
	High	IGQLNSAIDNIYSR	Ps_42530.31460	1	1	CID		83.5	2.68233e-07	0.428571	1	37		1	1563.78	-22.17	12/141	pps_pisum_IE_trypsin_rep3.mgf
	High	TWLNENEHGFQK	Ps_42530.31460	2	1	CID		68.25	5.47622e-06	0.823529	1	35		1	1502.66	-30.4935	11/121	pps_pisum_IE_trypsin_rep3.mgf
	High	LRGNNNKVPVPK	Ps_42530.31460	1	1	CID		63.5	2.80071e-05	0.765625	1	37		1	1335.74	-32.4998	9/121	pps_pisum_IE_trypsin_rep3.mgf
Ps_27889.72051	36.79	7	7	280	30.4587	6.31592	152.653	AT3G01500.2 - [Ps_27889_72051]
	Confidence Icon	Sequence	Protein Accessions	# Proteins	# Protein Groups	Activation Type	Modifications	IonScore	Exp Value	Δ Score	Rank	Identity High	Homology Threshold	Charge	m/z [Da]	ΔM [ppm]	Ions Matched	Spectrum File
	High	VcPSHVLDFQPGEAFVVR	Ps_27889.72051	2	1	CID	C2(Carbamidomethyl)	63.21	2.73863e-05	0.714286	1	37		1	2056.93	-46.0906	11/175	pps_pisum_IE_trypsin_rep3.mgf
	High	GQSPPFMVFAcSDSR	Ps_27889.72051	3	1	CID	C11(Carbamidomethyl)	55.14	5.71056e-05	0.8	1	32		1	1685.66	-46.5249	15/161	pps_pisum_IE_trypsin_rep3.mgf
	High	NVANLVPPYDQAK	Ps_27889.72051	3	1	CID		52.25	0.000367226	1	1	37	21	1	1428.72	-22.8956	7/123	pps_pisum_IE_trypsin_rep3.mgf
	High	EAVNASLGNLLTYPFVR	Ps_27889.72051	14	1	CID		37.84	0.0101458	1	1	37	24	1	1863.92	-40.0238	11/181	pps_pisum_IE_trypsin_rep3.mgf
	High	AQHGDAPFAELcTHcEK	Ps_27889.72051	11	1	CID	C12(Carbamidomethyl), C15(Carbamidomethyl)	36.94	0.00512835	1	1	33	18	1	1970.79	-30.6168	6/181	pps_pisum_IE_trypsin_rep3.mgf
	Medium	EKYDKNPALYGELAK	Ps_27889.72051	2	1	CID		25.25	0.170913	1	1	37	23	1	1738.85	-31.1651	11/163	pps_pisum_IE_trypsin_rep3.mgf
	Low	TGFLHFKK	Ps_27889.72051	2	1	CID		23.72	0.237787	1	1	37	23	1	977.51	-48.318	4/65	pps_pisum_IE_trypsin_rep3.mgf
Ps_26444.13528	50.85	7	5	59	7.05547	4.83057	149.23	AT1G67090.1 - [Ps_26444_13528]
	Confidence Icon	Sequence	Protein Accessions	# Proteins	# Protein Groups	Activation Type	Modifications	IonScore	Exp Value	Δ Score	Rank	Identity High	Homology Threshold	Charge	m/z [Da]	ΔM [ppm]	Ions Matched	Spectrum File
	High	DxLLKEVEYLLR	Ps_26444.13528	1	1	CID	X2(K)	99.23	8.71014e-09	0	1	38		1	1518.82	-44.6868	11/120	pps_pisum_IE_trypsin_rep3.mgf
	High	DxLLKEVEYLLR	Ps_26444.13528	1	1	CID	X2(Q)	99.23	8.71014e-09		5	38		1	1518.82	-20.7274	11/120	pps_pisum_IE_trypsin_rep3.mgf
	High	KGWVPcLEFELEKGFVYR	Ps_32108.19524;Ps_42574.30148;Ps_26444.13528;Ps_21013.39030;Ps_22331.56259;Ps_42554.60543;Ps_42848.15596;Ps_30252.14599;Ps_23591.63068;Ps_15420.10547;Ps_27637.16562;Ps_33948.47752;Ps_15275.475	289	13	CID	C6(Carbamidomethyl)	72.54	3.94488e-06	0	1	38		1	2257.07	-36.3775	12/184	pps_pisum_IE_trypsin_rep3.mgf
	High	DxLLKEVEYLLRK	Ps_26444.13528	1	1	CID	X2(K)	38.41	0.00940259	0	1	37	29	1	1646.89	-57.5881	8/131	pps_pisum_IE_trypsin_rep3.mgf
	High	DxLLKEVEYLLRK	Ps_26444.13528	1	1	CID	X2(Q)	38.41	0.00940259		5	37	29	1	1646.89	-35.4919	8/131	pps_pisum_IE_trypsin_rep3.mgf
	Medium	GWVPcLEFELEKGFVYR	Ps_32108.19524;Ps_42574.30148;Ps_26444.13528;Ps_21013.39030;Ps_22331.56259;Ps_42554.60543;Ps_42848.15596;Ps_30252.14599;Ps_23591.63068;Ps_15420.10547;Ps_27637.16562;Ps_33948.47752;Ps_15275.475	295	13	CID	C5(Carbamidomethyl)	31.71	0.0465087	0	1	38		1	2128.97	-36.4754	8/152	pps_pisum_IE_trypsin_rep3.mgf
	Low	KGWVPcLEFELEK	Ps_32108.19524;Ps_42574.30148;Ps_31250.9356;Ps_26444.13528;Ps_21013.39030;Ps_22331.56259;Ps_42554.60543;Ps_42848.15596;Ps_30252.14599;Ps_23591.63068;Ps_15420.10547;Ps_27637.16562;Ps_33948.47752;Ps_15275.475	327	14	CID	C6(Carbamidomethyl)	11.38	4.82518		2	38	25	1	1634.73	-60.6067	7/129	pps_pisum_IE_trypsin_rep3.mgf
Ps_21013.39030	67.86	8	8	84	9.82807	8.83643	149.23	AT1G67090.1 - [Ps_21013_39030]
	Confidence Icon	Sequence	Protein Accessions	# Proteins	# Protein Groups	Activation Type	Modifications	IonScore	Exp Value	Δ Score	Rank	Identity High	Homology Threshold	Charge	m/z [Da]	ΔM [ppm]	Ions Matched	Spectrum File
	High	DQLLKEVEYLLR	Ps_33095.7904;Ps_45653.7938;Ps_31323.31738;Ps_21013.39030;Ps_22331.56259;Ps_42554.60543	214	6	CID		99.23	8.71014e-09		2	38		1	1518.82	-20.7274	11/126	pps_pisum_IE_trypsin_rep3.mgf
	High	KGWVPcLEFELEKGFVYR	Ps_32108.19524;Ps_42574.30148;Ps_26444.13528;Ps_21013.39030;Ps_22331.56259;Ps_42554.60543;Ps_42848.15596;Ps_30252.14599;Ps_23591.63068;Ps_15420.10547;Ps_27637.16562;Ps_33948.47752;Ps_15275.475	289	13	CID	C6(Carbamidomethyl)	72.54	3.94488e-06	0	1	38		1	2257.07	-36.3775	12/184	pps_pisum_IE_trypsin_rep3.mgf
	High	DQLLKEVEYLLRK	Ps_33095.7904;Ps_45653.7938;Ps_31323.31738;Ps_21013.39030;Ps_22331.56259;Ps_42554.60543	201	6	CID		38.41	0.00940259		2	37	29	1	1646.89	-35.4919	8/137	pps_pisum_IE_trypsin_rep3.mgf
	Medium	GWVPcLEFELEKGFVYR	Ps_32108.19524;Ps_42574.30148;Ps_26444.13528;Ps_21013.39030;Ps_22331.56259;Ps_42554.60543;Ps_42848.15596;Ps_30252.14599;Ps_23591.63068;Ps_15420.10547;Ps_27637.16562;Ps_33948.47752;Ps_15275.475	295	13	CID	C5(Carbamidomethyl)	31.71	0.0465087	0	1	38		1	2128.97	-36.4754	8/152	pps_pisum_IE_trypsin_rep3.mgf
	Low	KFETLSYLPPLTR	Ps_31250.9356;Ps_33095.7904;Ps_31323.31738;Ps_21013.39030;Ps_42554.60543;Ps_34081.24740	203	6	CID		23.17	0.314471	0.130435	1	37		1	1564.77	-65.7775	6/139	pps_pisum_IE_trypsin_rep3.mgf
	Low	KKFETLSYLPPLTR	Ps_31250.9356;Ps_33095.7904;Ps_31323.31738;Ps_21013.39030;Ps_42554.60543;Ps_34081.24740	199	6	CID		12.86	3.48867		2	38	23	1	1692.88	-52.1824	8/149	pps_pisum_IE_trypsin_rep3.mgf
	Low	KGWVPcLEFELEK	Ps_32108.19524;Ps_42574.30148;Ps_31250.9356;Ps_26444.13528;Ps_21013.39030;Ps_22331.56259;Ps_42554.60543;Ps_42848.15596;Ps_30252.14599;Ps_23591.63068;Ps_15420.10547;Ps_27637.16562;Ps_33948.47752;Ps_15275.475	327	14	CID	C6(Carbamidomethyl)	11.38	4.82518		2	38	25	1	1634.73	-60.6067	7/129	pps_pisum_IE_trypsin_rep3.mgf
	Low	EHNKSPGITNDGR	Ps_21013.39030	1	1	CID		10.65	4.40829		6	36		1	1424.69	0.534258	7/138	pps_pisum_IE_trypsin_rep3.mgf
Ps_22331.56259	84.62	6	6	52	6.26434	8.48486	149.23	AT1G67090.1 - [Ps_22331_56259]
	Confidence Icon	Sequence	Protein Accessions	# Proteins	# Protein Groups	Activation Type	Modifications	IonScore	Exp Value	Δ Score	Rank	Identity High	Homology Threshold	Charge	m/z [Da]	ΔM [ppm]	Ions Matched	Spectrum File
	High	DQLLKEVEYLLR	Ps_33095.7904;Ps_45653.7938;Ps_31323.31738;Ps_21013.39030;Ps_22331.56259;Ps_42554.60543	214	6	CID		99.23	8.71014e-09		2	38		1	1518.82	-20.7274	11/126	pps_pisum_IE_trypsin_rep3.mgf
	High	KGWVPcLEFELEKGFVYR	Ps_32108.19524;Ps_42574.30148;Ps_26444.13528;Ps_21013.39030;Ps_22331.56259;Ps_42554.60543;Ps_42848.15596;Ps_30252.14599;Ps_23591.63068;Ps_15420.10547;Ps_27637.16562;Ps_33948.47752;Ps_15275.475	289	13	CID	C6(Carbamidomethyl)	72.54	3.94488e-06	0	1	38		1	2257.07	-36.3775	12/184	pps_pisum_IE_trypsin_rep3.mgf
	High	DQLLKEVEYLLRK	Ps_33095.7904;Ps_45653.7938;Ps_31323.31738;Ps_21013.39030;Ps_22331.56259;Ps_42554.60543	201	6	CID		38.41	0.00940259		2	37	29	1	1646.89	-35.4919	8/137	pps_pisum_IE_trypsin_rep3.mgf
	Medium	GWVPcLEFELEKGFVYR	Ps_32108.19524;Ps_42574.30148;Ps_26444.13528;Ps_21013.39030;Ps_22331.56259;Ps_42554.60543;Ps_42848.15596;Ps_30252.14599;Ps_23591.63068;Ps_15420.10547;Ps_27637.16562;Ps_33948.47752;Ps_15275.475	295	13	CID	C5(Carbamidomethyl)	31.71	0.0465087	0	1	38		1	2128.97	-36.4754	8/152	pps_pisum_IE_trypsin_rep3.mgf
	Low	KFVDSFLIcPPLTR	Ps_22331.56259	1	1	CID	C9(Carbamidomethyl)	12.88	3.47264	0	1	38	23	1	1692.88	-20.2097	4/149	pps_pisum_IE_trypsin_rep3.mgf
	Low	KGWVPcLEFELEK	Ps_32108.19524;Ps_42574.30148;Ps_31250.9356;Ps_26444.13528;Ps_21013.39030;Ps_22331.56259;Ps_42554.60543;Ps_42848.15596;Ps_30252.14599;Ps_23591.63068;Ps_15420.10547;Ps_27637.16562;Ps_33948.47752;Ps_15275.475	327	14	CID	C6(Carbamidomethyl)	11.38	4.82518		2	38	25	1	1634.73	-60.6067	7/129	pps_pisum_IE_trypsin_rep3.mgf
Ps_42848.15596	53.01	6	6	83	9.99582	5.38916	149.23	AT1G67090.1 - [Ps_42848_15596]
	Confidence Icon	Sequence	Protein Accessions	# Proteins	# Protein Groups	Activation Type	Modifications	IonScore	Exp Value	Δ Score	Rank	Identity High	Homology Threshold	Charge	m/z [Da]	ΔM [ppm]	Ions Matched	Spectrum File
	High	DQLLKxVEYLLR	Ps_42848.15596	1	1	CID	X6(E)	99.23	8.71014e-09		4	38		1	1518.82	-20.7274	11/126	pps_pisum_IE_trypsin_rep3.mgf
	High	KGWVPcLEFELEKGFVYR	Ps_32108.19524;Ps_42574.30148;Ps_26444.13528;Ps_21013.39030;Ps_22331.56259;Ps_42554.60543;Ps_42848.15596;Ps_30252.14599;Ps_23591.63068;Ps_15420.10547;Ps_27637.16562;Ps_33948.47752;Ps_15275.475	289	13	CID	C6(Carbamidomethyl)	72.54	3.94488e-06	0	1	38		1	2257.07	-36.3775	12/184	pps_pisum_IE_trypsin_rep3.mgf
	High	DQLLKxVEYLLRK	Ps_42848.15596	1	1	CID	X6(E)	38.41	0.00940259		4	37	29	1	1646.89	-35.4919	8/137	pps_pisum_IE_trypsin_rep3.mgf
	Medium	GWVPcLEFELEKGFVYR	Ps_32108.19524;Ps_42574.30148;Ps_26444.13528;Ps_21013.39030;Ps_22331.56259;Ps_42554.60543;Ps_42848.15596;Ps_30252.14599;Ps_23591.63068;Ps_15420.10547;Ps_27637.16562;Ps_33948.47752;Ps_15275.475	295	13	CID	C5(Carbamidomethyl)	31.71	0.0465087	0	1	38		1	2128.97	-36.4754	8/152	pps_pisum_IE_trypsin_rep3.mgf
	Low	SPGYYDGRYWTMWK	Ps_42554.60543;Ps_42848.15596;Ps_34081.24740;Ps_23591.63068;Ps_43101.3272;Ps_27447.9951;Ps_27637.16562;Ps_27591.45219;Ps_33948.47752;Ps_27326.59235;Ps_29439.50796;Ps_45304.38458	86	12	CID		12.72	1.78812	0	1	35	17	1	1809.72	-45.8641	9/139	pps_pisum_IE_trypsin_rep3.mgf
	Low	KGWVPcLEFELEK	Ps_32108.19524;Ps_42574.30148;Ps_31250.9356;Ps_26444.13528;Ps_21013.39030;Ps_22331.56259;Ps_42554.60543;Ps_42848.15596;Ps_30252.14599;Ps_23591.63068;Ps_15420.10547;Ps_27637.16562;Ps_33948.47752;Ps_15275.475	327	14	CID	C6(Carbamidomethyl)	11.38	4.82518		2	38	25	1	1634.73	-60.6067	7/129	pps_pisum_IE_trypsin_rep3.mgf
Ps_30252.14599	79.17	6	6	48	5.82596	7.1665	149.23	AT1G67090.1 - [Ps_30252_14599]
	Confidence Icon	Sequence	Protein Accessions	# Proteins	# Protein Groups	Activation Type	Modifications	IonScore	Exp Value	Δ Score	Rank	Identity High	Homology Threshold	Charge	m/z [Da]	ΔM [ppm]	Ions Matched	Spectrum File
	High	xQLLKEVEYLLR	Ps_30252.14599;Ps_34081.24740;Ps_23591.63068	5	3	CID	X1(D)	99.23	8.71014e-09		6	38		1	1518.82	-20.7274	11/116	pps_pisum_IE_trypsin_rep3.mgf
	High	KGWVPcLEFELEKGFVYR	Ps_32108.19524;Ps_42574.30148;Ps_26444.13528;Ps_21013.39030;Ps_22331.56259;Ps_42554.60543;Ps_42848.15596;Ps_30252.14599;Ps_23591.63068;Ps_15420.10547;Ps_27637.16562;Ps_33948.47752;Ps_15275.475	289	13	CID	C6(Carbamidomethyl)	72.54	3.94488e-06	0	1	38		1	2257.07	-36.3775	12/184	pps_pisum_IE_trypsin_rep3.mgf
	High	xQLLKEVEYLLRK	Ps_30252.14599;Ps_34081.24740;Ps_23591.63068	5	3	CID	X1(D)	38.41	0.00940259		6	37	29	1	1646.89	-35.4919	8/127	pps_pisum_IE_trypsin_rep3.mgf
	Medium	GWVPcLEFELEKGFVYR	Ps_32108.19524;Ps_42574.30148;Ps_26444.13528;Ps_21013.39030;Ps_22331.56259;Ps_42554.60543;Ps_42848.15596;Ps_30252.14599;Ps_23591.63068;Ps_15420.10547;Ps_27637.16562;Ps_33948.47752;Ps_15275.475	295	13	CID	C5(Carbamidomethyl)	31.71	0.0465087	0	1	38		1	2128.97	-36.4754	8/152	pps_pisum_IE_trypsin_rep3.mgf
	Low	SYLPPLTRxQLLK	Ps_30252.14599	1	1	CID	X9(Y)	14.67	1.74179		2	36	29	1	1591.91	-5.83028	6/124	pps_pisum_IE_trypsin_rep3.mgf
	Low	KGWVPcLEFELEK	Ps_32108.19524;Ps_42574.30148;Ps_31250.9356;Ps_26444.13528;Ps_21013.39030;Ps_22331.56259;Ps_42554.60543;Ps_42848.15596;Ps_30252.14599;Ps_23591.63068;Ps_15420.10547;Ps_27637.16562;Ps_33948.47752;Ps_15275.475	327	14	CID	C6(Carbamidomethyl)	11.38	4.82518		2	38	25	1	1634.73	-60.6067	7/129	pps_pisum_IE_trypsin_rep3.mgf
Ps_23591.63068	70.97	6	6	62	7.44964	8.14795	149.23	AT1G67090.1 - [Ps_23591_63068]
	Confidence Icon	Sequence	Protein Accessions	# Proteins	# Protein Groups	Activation Type	Modifications	IonScore	Exp Value	Δ Score	Rank	Identity High	Homology Threshold	Charge	m/z [Da]	ΔM [ppm]	Ions Matched	Spectrum File
	High	xQLLKEVEYLLR	Ps_30252.14599;Ps_34081.24740;Ps_23591.63068	5	3	CID	X1(D)	99.23	8.71014e-09		6	38		1	1518.82	-20.7274	11/116	pps_pisum_IE_trypsin_rep3.mgf
	High	KGWVPcLEFELEKGFVYR	Ps_32108.19524;Ps_42574.30148;Ps_26444.13528;Ps_21013.39030;Ps_22331.56259;Ps_42554.60543;Ps_42848.15596;Ps_30252.14599;Ps_23591.63068;Ps_15420.10547;Ps_27637.16562;Ps_33948.47752;Ps_15275.475	289	13	CID	C6(Carbamidomethyl)	72.54	3.94488e-06	0	1	38		1	2257.07	-36.3775	12/184	pps_pisum_IE_trypsin_rep3.mgf
	High	xQLLKEVEYLLRK	Ps_30252.14599;Ps_34081.24740;Ps_23591.63068	5	3	CID	X1(D)	38.41	0.00940259		6	37	29	1	1646.89	-35.4919	8/127	pps_pisum_IE_trypsin_rep3.mgf
	Medium	GWVPcLEFELEKGFVYR	Ps_32108.19524;Ps_42574.30148;Ps_26444.13528;Ps_21013.39030;Ps_22331.56259;Ps_42554.60543;Ps_42848.15596;Ps_30252.14599;Ps_23591.63068;Ps_15420.10547;Ps_27637.16562;Ps_33948.47752;Ps_15275.475	295	13	CID	C5(Carbamidomethyl)	31.71	0.0465087	0	1	38		1	2128.97	-36.4754	8/152	pps_pisum_IE_trypsin_rep3.mgf
	Low	SPGYYDGRYWTMWK	Ps_42554.60543;Ps_42848.15596;Ps_34081.24740;Ps_23591.63068;Ps_43101.3272;Ps_27447.9951;Ps_27637.16562;Ps_27591.45219;Ps_33948.47752;Ps_27326.59235;Ps_29439.50796;Ps_45304.38458	86	12	CID		12.72	1.78812	0	1	35	17	1	1809.72	-45.8641	9/139	pps_pisum_IE_trypsin_rep3.mgf
	Low	KGWVPcLEFELEK	Ps_32108.19524;Ps_42574.30148;Ps_31250.9356;Ps_26444.13528;Ps_21013.39030;Ps_22331.56259;Ps_42554.60543;Ps_42848.15596;Ps_30252.14599;Ps_23591.63068;Ps_15420.10547;Ps_27637.16562;Ps_33948.47752;Ps_15275.475	327	14	CID	C6(Carbamidomethyl)	11.38	4.82518		2	38	25	1	1634.73	-60.6067	7/129	pps_pisum_IE_trypsin_rep3.mgf
Ps_16755.41927	11.99	3	3	467	52.9111	9.42236	149.077	AT2G44640.1 - [Ps_16755_41927]
	Confidence Icon	Sequence	Protein Accessions	# Proteins	# Protein Groups	Activation Type	Modifications	IonScore	Exp Value	Δ Score	Rank	Identity High	Homology Threshold	Charge	m/z [Da]	ΔM [ppm]	Ions Matched	Spectrum File
	High	LNLIFQQQVAGPIVFR	Ps_16755.41927	1	1	CID		83.78	2.30336e-07	1	1	37	26	1	1842.98	-43.1645	12/165	pps_pisum_IE_trypsin_rep3.mgf
	High	HVPGNPIPLDASVSSR	Ps_16755.41927	1	1	CID		80.55	5.66955e-07	0.876543	1	37	28	1	1645.81	-31.9121	11/153	pps_pisum_IE_trypsin_rep3.mgf
	Medium	HQQLSEITSHVPFGIVPSLAPSPR	Ps_16755.41927	1	1	CID		34.08	0.0224343	1	1	37	20	1	2597.25	-50.1881	7/264	pps_pisum_IE_trypsin_rep3.mgf
Ps_25400.121	31.54	5	5	130	14.8238	10.2573	141.299	AT5G23040.1 - [Ps_25400_121]
	Confidence Icon	Sequence	Protein Accessions	# Proteins	# Protein Groups	Activation Type	Modifications	IonScore	Exp Value	Δ Score	Rank	Identity High	Homology Threshold	Charge	m/z [Da]	ΔM [ppm]	Ions Matched	Spectrum File
	High	DASEEEIWGSR	Ps_25400.121	2	1	CID		88.69	3.73848e-08	0.842697	1	34		1	1278.52	-30.7006	9/99	pps_pisum_IE_trypsin_rep3.mgf
	High	NFLLQQYAGHER	Ps_25400.121	2	1	CID		81.25	3.62574e-07	0.777778	1	36		1	1475.67	-44.2722	10/111	pps_pisum_IE_trypsin_rep3.mgf
	Low	VSVWDPFRR	Ps_25400.121	2	1	CID		24.37	0.21826	0.333333	1	37	30	1	1161.59	-21.3732	6/76	pps_pisum_IE_trypsin_rep3.mgf
	Low	ILMASFIQR	Ps_25400.121	2	1	CID		24.17	0.222421	0.5	1	37	26	1	1078.57	-34.2317	9/70	pps_pisum_IE_trypsin_rep3.mgf
	Low	VSVWDPFR	Ps_25400.121	2	1	CID		14.02	2.15773	1	1	37	20	1	1005.49	-20.5782	5/65	pps_pisum_IE_trypsin_rep3.mgf
Ps_28213.65135	20	5	5	415	46.9473	5.36377	140.758	AT5G50920.1 - [Ps_28213_65135]
	Confidence Icon	Sequence	Protein Accessions	# Proteins	# Protein Groups	Activation Type	Modifications	IonScore	Exp Value	Δ Score	Rank	Identity High	Homology Threshold	Charge	m/z [Da]	ΔM [ppm]	Ions Matched	Spectrum File
	High	IGFDLDYDEKDSSYNR	Ps_28214.16422;Ps_28213.65135	2	2	CID		80.55	1.70483e-07	1	1	32		1	1936.76	-51.6799	9/153	pps_pisum_IE_trypsin_rep3.mgf
	High	LIGSPPGYVGYTEGGQLTEAVR	Ps_28214.16422;Ps_28213.65135	2	2	CID		56.68	0.000176552	1	1	38	25	1	2264.02	-60.9674	11/213	pps_pisum_IE_trypsin_rep3.mgf
	High	IIGQHEAVEAISR	Ps_28213.65135	1	1	CID		50.2	0.00066372	1	1	38	25	1	1422.74	-22.5771	15/127	pps_pisum_IE_trypsin_rep3.mgf
	Medium	ALATYYFGSEEAMIR	Ps_28213.65135	1	1	CID		26.13	0.104704	0.538462	1	36	26	1	1721.74	-45.0714	10/130	pps_pisum_IE_trypsin_rep3.mgf
	Medium	AHPDVFNMMLQILEDGR	Ps_28214.16422;Ps_28213.65135	2	2	CID		25.5	0.124854	1	1	36	21	1	1985.86	-46.6252	9/172	pps_pisum_IE_trypsin_rep3.mgf
Ps_32850.285	6.98	2	2	215	23.5225	5.41455	140.128	AT2G38550.1 - [Ps_32850_285]
	Confidence Icon	Sequence	Protein Accessions	# Proteins	# Protein Groups	Activation Type	Modifications	IonScore	Exp Value	Δ Score	Rank	Identity High	Homology Threshold	Charge	m/z [Da]	ΔM [ppm]	Ions Matched	Spectrum File
	High	VQGVSQEAYELYSKK	Ps_32850.285	1	1	CID		87.56	9.56742e-08	0.840909	1	37		1	1728.84	-24.7804	9/156	pps_pisum_IE_trypsin_rep3.mgf
	High	VQGVSQEAYELYSK	Ps_32850.285	1	1	CID		82.74	2.63926e-07	0.73494	1	36		1	1600.74	-28.4064	12/145	pps_pisum_IE_trypsin_rep3.mgf
Ps_42574.30148	52.05	8	8	146	16.9185	7.23975	115.905	AT1G67090.1 - [Ps_42574_30148]
	Confidence Icon	Sequence	Protein Accessions	# Proteins	# Protein Groups	Activation Type	Modifications	IonScore	Exp Value	Δ Score	Rank	Identity High	Homology Threshold	Charge	m/z [Da]	ΔM [ppm]	Ions Matched	Spectrum File
	High	KGWVPcLEFELEKGFVYR	Ps_32108.19524;Ps_42574.30148;Ps_26444.13528;Ps_21013.39030;Ps_22331.56259;Ps_42554.60543;Ps_42848.15596;Ps_30252.14599;Ps_23591.63068;Ps_15420.10547;Ps_27637.16562;Ps_33948.47752;Ps_15275.475	289	13	CID	C6(Carbamidomethyl)	72.54	3.94488e-06	0	1	38		1	2257.07	-36.3775	12/184	pps_pisum_IE_trypsin_rep3.mgf
	High	QVQcISFIAHTPETY	Ps_42574.30148	33	1	CID	C4(Carbamidomethyl)	43.7	0.00179803	0	1	36	22	1	1793.77	-47.0213	13/145	pps_pisum_IE_trypsin_rep3.mgf
	High	TAYPNAFIR	Ps_42574.30148;Ps_28919.69180;Ps_27326.59235;Ps_35202.74607;Ps_43087.66310	106	5	CID		39.46	0.00579789	0	1	36	23	1	1052.53	-21.5588	9/80	pps_pisum_IE_trypsin_rep3.mgf
	Medium	KFETLSYLPPLTPEQLAKEVEYLLR	Ps_32108.19524;Ps_42574.30148;Ps_27528.59955;Ps_27637.16562	115	4	CID		34.82	0.0217707		2	37	25	1	2977.46	-56.0549	8/280	pps_pisum_IE_trypsin_rep3.mgf
	Medium	GWVPcLEFELEKGFVYR	Ps_32108.19524;Ps_42574.30148;Ps_26444.13528;Ps_21013.39030;Ps_22331.56259;Ps_42554.60543;Ps_42848.15596;Ps_30252.14599;Ps_23591.63068;Ps_15420.10547;Ps_27637.16562;Ps_33948.47752;Ps_15275.475	295	13	CID	C5(Carbamidomethyl)	31.71	0.0465087	0	1	38		1	2128.97	-36.4754	8/152	pps_pisum_IE_trypsin_rep3.mgf
	Low	KKFETLSYLPPLTPEQLAKEVEYLLR	Ps_42574.30148;Ps_27528.59955;Ps_27637.16562	111	3	CID		17.33	1.17891		2	37	20	1	3105.56	-52.7993	6/290	pps_pisum_IE_trypsin_rep3.mgf
	Low	IIGFDNVR	Ps_42574.30148;Ps_42554.60543;Ps_27326.59235;Ps_43863.34345;Ps_22663.15845;Ps_29439.50796;Ps_19096.7421;Ps_45304.38458;Ps_24359.8373;Ps_29630.67221;Ps_35202.74607	201	11	CID		15.32	2.07986	0	1	38	25	1	933.494	-23.1831	5/63	pps_pisum_IE_trypsin_rep3.mgf
	Low	KGWVPcLEFELEK	Ps_32108.19524;Ps_42574.30148;Ps_31250.9356;Ps_26444.13528;Ps_21013.39030;Ps_22331.56259;Ps_42554.60543;Ps_42848.15596;Ps_30252.14599;Ps_23591.63068;Ps_15420.10547;Ps_27637.16562;Ps_33948.47752;Ps_15275.475	327	14	CID	C6(Carbamidomethyl)	11.38	4.82518		2	38	25	1	1634.73	-60.6067	7/129	pps_pisum_IE_trypsin_rep3.mgf
Ps_10417.27414	44.87	2	2	78	8.75351	4.84326	112.95	AT5G14100.1 - [Ps_10417_27414]
	Confidence Icon	Sequence	Protein Accessions	# Proteins	# Protein Groups	Activation Type	Modifications	IonScore	Exp Value	Δ Score	Rank	Identity High	Homology Threshold	Charge	m/z [Da]	ΔM [ppm]	Ions Matched	Spectrum File
	High	YFVADTVLDEVTFGWPR	Ps_10417.27414	1	1	CID		112.95	2.78084e-10	0.884956	1	37		1	2014.93	-29.8726	12/147	pps_pisum_IE_trypsin_rep3.mgf
	Low	YGDDGNPSQSPEPLVPER	Ps_10417.27414	1	1	CID		20.45	0.302026	0.25	1	35		1	1956.82	-37.1834	5/189	pps_pisum_IE_trypsin_rep3.mgf
Ps_7504.62837	23.75	1	1	80	9.13069	4.88135	111.25	AT3G04340.1 - [Ps_7504_62837]
	Confidence Icon	Sequence	Protein Accessions	# Proteins	# Protein Groups	Activation Type	Modifications	IonScore	Exp Value	Δ Score	Rank	Identity High	Homology Threshold	Charge	m/z [Da]	ΔM [ppm]	Ions Matched	Spectrum File
	High	DLAPVILFIEDFDLFAGVR	Ps_7504.62837	1	1	CID		111.25	5.04304e-10	0.828829	1	38		1	2150.07	-37.9249	20/174	pps_pisum_IE_trypsin_rep3.mgf
Ps_31250.9356	70.91	5	5	55	6.51633	7.75244	107.32	AT5G38430.1 - [Ps_31250_9356]
	Confidence Icon	Sequence	Protein Accessions	# Proteins	# Protein Groups	Activation Type	Modifications	IonScore	Exp Value	Δ Score	Rank	Identity High	Homology Threshold	Charge	m/z [Da]	ΔM [ppm]	Ions Matched	Spectrum File
	High	DQLLKEVExLLR	Ps_31250.9356	1	1	CID	X9(Y)	99.23	8.71014e-09		3	38		1	1518.82	-20.7274	11/126	pps_pisum_IE_trypsin_rep3.mgf
	High	DQLLKEVExLLRK	Ps_31250.9356	1	1	CID	X9(Y)	38.41	0.00940259		3	37	29	1	1646.89	-35.4919	8/137	pps_pisum_IE_trypsin_rep3.mgf
	Low	KFETLSYLPPLTR	Ps_31250.9356;Ps_33095.7904;Ps_31323.31738;Ps_21013.39030;Ps_42554.60543;Ps_34081.24740	203	6	CID		23.17	0.314471	0.130435	1	37		1	1564.77	-65.7775	6/139	pps_pisum_IE_trypsin_rep3.mgf
	Low	KKFETLSYLPPLTR	Ps_31250.9356;Ps_33095.7904;Ps_31323.31738;Ps_21013.39030;Ps_42554.60543;Ps_34081.24740	199	6	CID		12.86	3.48867		2	38	23	1	1692.88	-52.1824	8/149	pps_pisum_IE_trypsin_rep3.mgf
	Low	KGWVPcLEFELEK	Ps_32108.19524;Ps_42574.30148;Ps_31250.9356;Ps_26444.13528;Ps_21013.39030;Ps_22331.56259;Ps_42554.60543;Ps_42848.15596;Ps_30252.14599;Ps_23591.63068;Ps_15420.10547;Ps_27637.16562;Ps_33948.47752;Ps_15275.475	327	14	CID	C6(Carbamidomethyl)	11.38	4.82518		2	38	25	1	1634.73	-60.6067	7/129	pps_pisum_IE_trypsin_rep3.mgf
Ps_33095.7904	75	5	5	52	6.18826	8.14795	107.32	AT1G67090.1 - [Ps_33095_7904]
	Confidence Icon	Sequence	Protein Accessions	# Proteins	# Protein Groups	Activation Type	Modifications	IonScore	Exp Value	Δ Score	Rank	Identity High	Homology Threshold	Charge	m/z [Da]	ΔM [ppm]	Ions Matched	Spectrum File
	High	DQLLKEVEYLLR	Ps_33095.7904;Ps_45653.7938;Ps_31323.31738;Ps_21013.39030;Ps_22331.56259;Ps_42554.60543	214	6	CID		99.23	8.71014e-09		2	38		1	1518.82	-20.7274	11/126	pps_pisum_IE_trypsin_rep3.mgf
	High	DQLLKEVEYLLRK	Ps_33095.7904;Ps_45653.7938;Ps_31323.31738;Ps_21013.39030;Ps_22331.56259;Ps_42554.60543	201	6	CID		38.41	0.00940259		2	37	29	1	1646.89	-35.4919	8/137	pps_pisum_IE_trypsin_rep3.mgf
	Low	KFETLSYLPPLTR	Ps_31250.9356;Ps_33095.7904;Ps_31323.31738;Ps_21013.39030;Ps_42554.60543;Ps_34081.24740	203	6	CID		23.17	0.314471	0.130435	1	37		1	1564.77	-65.7775	6/139	pps_pisum_IE_trypsin_rep3.mgf
	Low	KKFETLSYLPPLTR	Ps_31250.9356;Ps_33095.7904;Ps_31323.31738;Ps_21013.39030;Ps_42554.60543;Ps_34081.24740	199	6	CID		12.86	3.48867		2	38	23	1	1692.88	-52.1824	8/149	pps_pisum_IE_trypsin_rep3.mgf
	Low	KGWVPxLEFELEK	Ps_33095.7904	2	1	CID	X6(C), X6(Carbamidomethyl)	11.38	4.82518		4	38	25	1	1634.73	-60.6067	7/129	pps_pisum_IE_trypsin_rep3.mgf
Ps_45653.7938	55.56	3	3	45	5.40477	8.1626	107.32	AT1G67090.1 - [Ps_45653_7938]
	Confidence Icon	Sequence	Protein Accessions	# Proteins	# Protein Groups	Activation Type	Modifications	IonScore	Exp Value	Δ Score	Rank	Identity High	Homology Threshold	Charge	m/z [Da]	ΔM [ppm]	Ions Matched	Spectrum File
	High	DQLLKEVEYLLR	Ps_33095.7904;Ps_45653.7938;Ps_31323.31738;Ps_21013.39030;Ps_22331.56259;Ps_42554.60543	214	6	CID		99.23	8.71014e-09		2	38		1	1518.82	-20.7274	11/126	pps_pisum_IE_trypsin_rep3.mgf
	High	DQLLKEVEYLLRK	Ps_33095.7904;Ps_45653.7938;Ps_31323.31738;Ps_21013.39030;Ps_22331.56259;Ps_42554.60543	201	6	CID		38.41	0.00940259		2	37	29	1	1646.89	-35.4919	8/137	pps_pisum_IE_trypsin_rep3.mgf
	Low	KGWVPcLEFxLEK	Ps_45653.7938	1	1	CID	C6(Carbamidomethyl), X10(E)	11.38	4.82518		3	38	25	1	1634.73	-60.6067	7/129	pps_pisum_IE_trypsin_rep3.mgf
Ps_31323.31738	55.84	5	5	77	8.85664	9.64209	107.32	AT1G67090.1 - [Ps_31323_31738]
	Confidence Icon	Sequence	Protein Accessions	# Proteins	# Protein Groups	Activation Type	Modifications	IonScore	Exp Value	Δ Score	Rank	Identity High	Homology Threshold	Charge	m/z [Da]	ΔM [ppm]	Ions Matched	Spectrum File
	High	DQLLKEVEYLLR	Ps_33095.7904;Ps_45653.7938;Ps_31323.31738;Ps_21013.39030;Ps_22331.56259;Ps_42554.60543	214	6	CID		99.23	8.71014e-09		2	38		1	1518.82	-20.7274	11/126	pps_pisum_IE_trypsin_rep3.mgf
	High	DQLLKEVEYLLRK	Ps_33095.7904;Ps_45653.7938;Ps_31323.31738;Ps_21013.39030;Ps_22331.56259;Ps_42554.60543	201	6	CID		38.41	0.00940259		2	37	29	1	1646.89	-35.4919	8/137	pps_pisum_IE_trypsin_rep3.mgf
	Low	KFETLSYLPPLTR	Ps_31250.9356;Ps_33095.7904;Ps_31323.31738;Ps_21013.39030;Ps_42554.60543;Ps_34081.24740	203	6	CID		23.17	0.314471	0.130435	1	37		1	1564.77	-65.7775	6/139	pps_pisum_IE_trypsin_rep3.mgf
	Low	KKFETLSYLPPLTR	Ps_31250.9356;Ps_33095.7904;Ps_31323.31738;Ps_21013.39030;Ps_42554.60543;Ps_34081.24740	199	6	CID		12.86	3.48867		2	38	23	1	1692.88	-52.1824	8/149	pps_pisum_IE_trypsin_rep3.mgf
	Low	VNTDITSxTSNGGRVK	Ps_31323.31738	1	1	CID	X8(G)	10.66	6.60581		5	38	24	1	1605.76	-34.1029	8/168	pps_pisum_IE_trypsin_rep3.mgf
Ps_34081.24740	59.42	6	6	69	8.36731	9.45166	107.32	AT1G67090.1 - [Ps_34081_24740]
	Confidence Icon	Sequence	Protein Accessions	# Proteins	# Protein Groups	Activation Type	Modifications	IonScore	Exp Value	Δ Score	Rank	Identity High	Homology Threshold	Charge	m/z [Da]	ΔM [ppm]	Ions Matched	Spectrum File
	High	xQLLKEVEYLLR	Ps_30252.14599;Ps_34081.24740;Ps_23591.63068	5	3	CID	X1(D)	99.23	8.71014e-09		6	38		1	1518.82	-20.7274	11/116	pps_pisum_IE_trypsin_rep3.mgf
	High	xQLLKEVEYLLRK	Ps_30252.14599;Ps_34081.24740;Ps_23591.63068	5	3	CID	X1(D)	38.41	0.00940259		6	37	29	1	1646.89	-35.4919	8/127	pps_pisum_IE_trypsin_rep3.mgf
	Low	KFETLSYLPPLTR	Ps_31250.9356;Ps_33095.7904;Ps_31323.31738;Ps_21013.39030;Ps_42554.60543;Ps_34081.24740	203	6	CID		23.17	0.314471	0.130435	1	37		1	1564.77	-65.7775	6/139	pps_pisum_IE_trypsin_rep3.mgf
	Low	KKFETLSYLPPLTR	Ps_31250.9356;Ps_33095.7904;Ps_31323.31738;Ps_21013.39030;Ps_42554.60543;Ps_34081.24740	199	6	CID		12.86	3.48867		2	38	23	1	1692.88	-52.1824	8/149	pps_pisum_IE_trypsin_rep3.mgf
	Low	SPGYYDGRYWTMWK	Ps_42554.60543;Ps_42848.15596;Ps_34081.24740;Ps_23591.63068;Ps_43101.3272;Ps_27447.9951;Ps_27637.16562;Ps_27591.45219;Ps_33948.47752;Ps_27326.59235;Ps_29439.50796;Ps_45304.38458	86	12	CID		12.72	1.78812	0	1	35	17	1	1809.72	-45.8641	9/139	pps_pisum_IE_trypsin_rep3.mgf
	Low	FETLSYLPPLTRxQLLKEVEYLLR	Ps_34081.24740	2	1	CID	X13(R)	10.73	5.58307		4	37	25	1	2977.46	-75.82	5/248	pps_pisum_IE_trypsin_rep3.mgf
Ps_31350.47969	10.36	3	3	280	31.2341	9.5249	92.6467	AT1G08640.1 - [Ps_31350_47969]
	Confidence Icon	Sequence	Protein Accessions	# Proteins	# Protein Groups	Activation Type	Modifications	IonScore	Exp Value	Δ Score	Rank	Identity High	Homology Threshold	Charge	m/z [Da]	ΔM [ppm]	Ions Matched	Spectrum File
	High	YADKQPIIPWGPR	Ps_31350.47969	1	1	CID		67.81	1.0183e-05	0.808824	1	37	30	1	1540.76	-41.4812	8/124	pps_pisum_IE_trypsin_rep3.mgf
	High	DIKYADKQPIIPWGPR	Ps_31350.47969	1	1	CID		38.93	0.00800253	1	1	37	24	1	1896.97	-34.538	10/166	pps_pisum_IE_trypsin_rep3.mgf
	Medium	AYDKVMMSQLSNR	Ps_31350.47969	1	1	CID		35.24	0.0127321	1	1	36	20	1	1542.7	-27.926	12/132	pps_pisum_IE_trypsin_rep3.mgf
Ps_4190.4739	48.39	2	2	31	3.54706	10.1255	88.67	AT5G05580.1 - [Ps_4190_4739]
	Confidence Icon	Sequence	Protein Accessions	# Proteins	# Protein Groups	Activation Type	Modifications	IonScore	Exp Value	Δ Score	Rank	Identity High	Homology Threshold	Charge	m/z [Da]	ΔM [ppm]	Ions Matched	Spectrum File
	High	KSKPLPFHLIGELIK	Ps_4190.4739	2	1	CID		82.04	2.77264e-07	1	1	36	24	1	1720.01	-25.7971	18/163	pps_pisum_IE_trypsin_rep3.mgf
	Medium	SKPLPFHLIGELIK	Ps_4190.4739	2	1	CID		33.13	0.0248311	0.545455	1	36	29	1	1591.91	-28.7084	8/151	pps_pisum_IE_trypsin_rep3.mgf
Ps_43863.34345	60.32	4	3	63	7.34455	5.17334	86.6591	AT5G38410.3 - [Ps_43863_34345]
	Confidence Icon	Sequence	Protein Accessions	# Proteins	# Protein Groups	Activation Type	Modifications	IonScore	Exp Value	Δ Score	Rank	Identity High	Homology Threshold	Charge	m/z [Da]	ΔM [ppm]	Ions Matched	Spectrum File
	High	ELDEVVAAYPxAFVR	Ps_27447.9951;Ps_43863.34345	3	2	CID	X11(K)	63.24	2.77432e-05	0.142857	1	37		1	1706.79	-70.5894	16/129	pps_pisum_IE_trypsin_rep3.mgf
	High	ELDEVVAAYPxAFVR	Ps_27447.9951;Ps_43863.34345	3	2	CID	X11(Q)	54.4	0.000212401		5	37		1	1706.79	-49.2687	15/129	pps_pisum_IE_trypsin_rep3.mgf
	High	QVQcISFIAHTPESY	Ps_42554.60543;Ps_43863.34345	81	2	CID	C4(Carbamidomethyl)	48.26	0.000877763	0	1	37	19	1	1779.75	-47.4197	10/145	pps_pisum_IE_trypsin_rep3.mgf
	Low	IIGFDNVR	Ps_42574.30148;Ps_42554.60543;Ps_27326.59235;Ps_43863.34345;Ps_22663.15845;Ps_29439.50796;Ps_19096.7421;Ps_45304.38458;Ps_24359.8373;Ps_29630.67221;Ps_35202.74607	201	11	CID		15.32	2.07986	0	1	38	25	1	933.494	-23.1831	5/63	pps_pisum_IE_trypsin_rep3.mgf
Ps_28919.69180	32.53	5	4	83	9.71984	5.41455	86.4391	AT1G67090.1 - [Ps_28919_69180]
	Confidence Icon	Sequence	Protein Accessions	# Proteins	# Protein Groups	Activation Type	Modifications	IonScore	Exp Value	Δ Score	Rank	Identity High	Homology Threshold	Charge	m/z [Da]	ΔM [ppm]	Ions Matched	Spectrum File
	High	KGxVPcLEFELEKGFVYR	Ps_29553.16848;Ps_27528.59955;Ps_28919.69180;Ps_27591.45219	5	4	CID	X3(W), C6(Carbamidomethyl)	72.54	3.94488e-06		2	38		1	2257.07	-36.3775	12/184	pps_pisum_IE_trypsin_rep3.mgf
	High	TAYPNAFIR	Ps_42574.30148;Ps_28919.69180;Ps_27326.59235;Ps_35202.74607;Ps_43087.66310	106	5	CID		39.46	0.00579789	0	1	36	23	1	1052.53	-21.5588	9/80	pps_pisum_IE_trypsin_rep3.mgf
	Medium	GxVPcLEFELEKGFVYR	Ps_29553.16848;Ps_27528.59955;Ps_28919.69180;Ps_27591.45219	5	4	CID	X2(W), C5(Carbamidomethyl)	31.71	0.0465087		2	38		1	2128.97	-36.4754	8/152	pps_pisum_IE_trypsin_rep3.mgf
	Medium	KGxVPCLEFELEKGFVYR	Ps_29553.16848;Ps_27528.59955;Ps_28919.69180;Ps_27591.45219	5	4	CID	X3(D)	29.73	0.0733727		4	38		1	2128.97	-46.4032	8/184	pps_pisum_IE_trypsin_rep3.mgf
	Low	KGxVPcLEFELEK	Ps_29553.16848;Ps_27528.59955;Ps_28919.69180;Ps_27591.45219	5	4	CID	X3(W), C6(Carbamidomethyl)	11.38	4.82518		5	38	25	1	1634.73	-60.6067	7/129	pps_pisum_IE_trypsin_rep3.mgf
Ps_36459.16872	31.01	7	7	287	31.9691	8.32373	85.7852	AT3G10840.1 - [Ps_36459_16872]
	Confidence Icon	Sequence	Protein Accessions	# Proteins	# Protein Groups	Activation Type	Modifications	IonScore	Exp Value	Δ Score	Rank	Identity High	Homology Threshold	Charge	m/z [Da]	ΔM [ppm]	Ions Matched	Spectrum File
	High	VEEFISIVENFLR	Ps_36459.16872	1	1	CID		64.68	2.06628e-05	0.784615	1	37		1	1594.77	-47.2866	9/120	pps_pisum_IE_trypsin_rep3.mgf
	High	QVSEHVLSGYTQPLR	Ps_36459.16872	1	1	CID		50.67	0.000499653	1	1	37	25	1	1713.84	-29.5309	10/160	pps_pisum_IE_trypsin_rep3.mgf
	Low	ALVEFTAATLLDEESNTKPALSKR	Ps_36459.16872	1	1	CID		22.33	0.35409	1	1	37	22	1	2604.27	-47.0195	7/238	pps_pisum_IE_trypsin_rep3.mgf
	Low	QcGHLPHEEKVEEFISIVENFLR	Ps_36459.16872	1	1	CID	C2(Carbamidomethyl)	17.53	0.952777	1	1	37	18	1	2810.35	-14.0731	9/246	pps_pisum_IE_trypsin_rep3.mgf
	Low	IVPSWNAER	Ps_36459.16872	1	1	CID		16.03	1.25104	1	1	36	23	1	1071.54	-19.1513	4/79	pps_pisum_IE_trypsin_rep3.mgf
	Low	NAWYDPK	Ps_36459.16872	1	1	CID		10.64	3.4778		3	35	24	1	893.414	-1.26893	3/62	pps_pisum_IE_trypsin_rep3.mgf
	Low	VIPGASLEVIKQcGHLPHEEKVEEFISIVENFLR	Ps_36459.16872	1	1	CID	C13(Carbamidomethyl)	10.63	3.4988	1	1	35	20	1	3916.85	-55.0073	7/362	pps_pisum_IE_trypsin_rep3.mgf
Ps_19304.37698	26.47	1	1	68	7.59564	4.33545	84.83	AT1G15820.1 - [Ps_19304_37698]
	Confidence Icon	Sequence	Protein Accessions	# Proteins	# Protein Groups	Activation Type	Modifications	IonScore	Exp Value	Δ Score	Rank	Identity High	Homology Threshold	Charge	m/z [Da]	ΔM [ppm]	Ions Matched	Spectrum File
	High	TAENFVNSTGEQGYPGGK	Ps_19304.37698	6	1	CID		84.83	1.05561e-07	1	1	34	27	1	1855.76	-45.8417	12/191	pps_pisum_IE_trypsin_rep3.mgf
Ps_32108.19524	79.07	5	5	86	10.1771	5.13525	80.4658	AT1G67090.1 - [Ps_32108_19524]
	Confidence Icon	Sequence	Protein Accessions	# Proteins	# Protein Groups	Activation Type	Modifications	IonScore	Exp Value	Δ Score	Rank	Identity High	Homology Threshold	Charge	m/z [Da]	ΔM [ppm]	Ions Matched	Spectrum File
	High	KGWVPcLEFELEKGFVYR	Ps_32108.19524;Ps_42574.30148;Ps_26444.13528;Ps_21013.39030;Ps_22331.56259;Ps_42554.60543;Ps_42848.15596;Ps_30252.14599;Ps_23591.63068;Ps_15420.10547;Ps_27637.16562;Ps_33948.47752;Ps_15275.475	289	13	CID	C6(Carbamidomethyl)	72.54	3.94488e-06	0	1	38		1	2257.07	-36.3775	12/184	pps_pisum_IE_trypsin_rep3.mgf
	Medium	KFETLSYLPPLTPEQLAKEVEYLLR	Ps_32108.19524;Ps_42574.30148;Ps_27528.59955;Ps_27637.16562	115	4	CID		34.82	0.0217707		2	37	25	1	2977.46	-56.0549	8/280	pps_pisum_IE_trypsin_rep3.mgf
	Medium	GWVPcLEFELEKGFVYR	Ps_32108.19524;Ps_42574.30148;Ps_26444.13528;Ps_21013.39030;Ps_22331.56259;Ps_42554.60543;Ps_42848.15596;Ps_30252.14599;Ps_23591.63068;Ps_15420.10547;Ps_27637.16562;Ps_33948.47752;Ps_15275.475	295	13	CID	C5(Carbamidomethyl)	31.71	0.0465087	0	1	38		1	2128.97	-36.4754	8/152	pps_pisum_IE_trypsin_rep3.mgf
	Low	KGWVPcLEFELEK	Ps_32108.19524;Ps_42574.30148;Ps_31250.9356;Ps_26444.13528;Ps_21013.39030;Ps_22331.56259;Ps_42554.60543;Ps_42848.15596;Ps_30252.14599;Ps_23591.63068;Ps_15420.10547;Ps_27637.16562;Ps_33948.47752;Ps_15275.475	327	14	CID	C6(Carbamidomethyl)	11.38	4.82518		2	38	25	1	1634.73	-60.6067	7/129	pps_pisum_IE_trypsin_rep3.mgf
	Low	LPMFGTTDASQVLKELEEAKTAYPN	Ps_29553.16848;Ps_32108.19524	2	2	CID		10.05	4.14204	1	1	36	21	1	2753.16	-77.4933	4/254	pps_pisum_IE_trypsin_rep3.mgf
Ps_27528.59955	51.16	6	5	86	10.1461	6.06201	80.4658	AT1G67090.1 - [Ps_27528_59955]
	Confidence Icon	Sequence	Protein Accessions	# Proteins	# Protein Groups	Activation Type	Modifications	IonScore	Exp Value	Δ Score	Rank	Identity High	Homology Threshold	Charge	m/z [Da]	ΔM [ppm]	Ions Matched	Spectrum File
	High	KGxVPcLEFELEKGFVYR	Ps_29553.16848;Ps_27528.59955;Ps_28919.69180;Ps_27591.45219	5	4	CID	X3(W), C6(Carbamidomethyl)	72.54	3.94488e-06		2	38		1	2257.07	-36.3775	12/184	pps_pisum_IE_trypsin_rep3.mgf
	Medium	KFETLSYLPPLTPEQLAKEVEYLLR	Ps_32108.19524;Ps_42574.30148;Ps_27528.59955;Ps_27637.16562	115	4	CID		34.82	0.0217707		2	37	25	1	2977.46	-56.0549	8/280	pps_pisum_IE_trypsin_rep3.mgf
	Medium	GxVPcLEFELEKGFVYR	Ps_29553.16848;Ps_27528.59955;Ps_28919.69180;Ps_27591.45219	5	4	CID	X2(W), C5(Carbamidomethyl)	31.71	0.0465087		2	38		1	2128.97	-36.4754	8/152	pps_pisum_IE_trypsin_rep3.mgf
	Medium	KGxVPCLEFELEKGFVYR	Ps_29553.16848;Ps_27528.59955;Ps_28919.69180;Ps_27591.45219	5	4	CID	X3(D)	29.73	0.0733727		4	38		1	2128.97	-46.4032	8/184	pps_pisum_IE_trypsin_rep3.mgf
	Low	KKFETLSYLPPLTPEQLAKEVEYLLR	Ps_42574.30148;Ps_27528.59955;Ps_27637.16562	111	3	CID		17.33	1.17891		2	37	20	1	3105.56	-52.7993	6/290	pps_pisum_IE_trypsin_rep3.mgf
	Low	KGxVPcLEFELEK	Ps_29553.16848;Ps_27528.59955;Ps_28919.69180;Ps_27591.45219	5	4	CID	X3(W), C6(Carbamidomethyl)	11.38	4.82518		5	38	25	1	1634.73	-60.6067	7/129	pps_pisum_IE_trypsin_rep3.mgf
Ps_27637.16562	69.88	6	6	83	9.87095	7.95752	80.4658	AT1G67090.1 - [Ps_27637_16562]
	Confidence Icon	Sequence	Protein Accessions	# Proteins	# Protein Groups	Activation Type	Modifications	IonScore	Exp Value	Δ Score	Rank	Identity High	Homology Threshold	Charge	m/z [Da]	ΔM [ppm]	Ions Matched	Spectrum File
	High	KGWVPcLEFELEKGFVYR	Ps_32108.19524;Ps_42574.30148;Ps_26444.13528;Ps_21013.39030;Ps_22331.56259;Ps_42554.60543;Ps_42848.15596;Ps_30252.14599;Ps_23591.63068;Ps_15420.10547;Ps_27637.16562;Ps_33948.47752;Ps_15275.475	289	13	CID	C6(Carbamidomethyl)	72.54	3.94488e-06	0	1	38		1	2257.07	-36.3775	12/184	pps_pisum_IE_trypsin_rep3.mgf
	Medium	KFETLSYLPPLTPEQLAKEVEYLLR	Ps_32108.19524;Ps_42574.30148;Ps_27528.59955;Ps_27637.16562	115	4	CID		34.82	0.0217707		2	37	25	1	2977.46	-56.0549	8/280	pps_pisum_IE_trypsin_rep3.mgf
	Medium	GWVPcLEFELEKGFVYR	Ps_32108.19524;Ps_42574.30148;Ps_26444.13528;Ps_21013.39030;Ps_22331.56259;Ps_42554.60543;Ps_42848.15596;Ps_30252.14599;Ps_23591.63068;Ps_15420.10547;Ps_27637.16562;Ps_33948.47752;Ps_15275.475	295	13	CID	C5(Carbamidomethyl)	31.71	0.0465087	0	1	38		1	2128.97	-36.4754	8/152	pps_pisum_IE_trypsin_rep3.mgf
	Low	KKFETLSYLPPLTPEQLAKEVEYLLR	Ps_42574.30148;Ps_27528.59955;Ps_27637.16562	111	3	CID		17.33	1.17891		2	37	20	1	3105.56	-52.7993	6/290	pps_pisum_IE_trypsin_rep3.mgf
	Low	SPGYYDGRYWTMWK	Ps_42554.60543;Ps_42848.15596;Ps_34081.24740;Ps_23591.63068;Ps_43101.3272;Ps_27447.9951;Ps_27637.16562;Ps_27591.45219;Ps_33948.47752;Ps_27326.59235;Ps_29439.50796;Ps_45304.38458	86	12	CID		12.72	1.78812	0	1	35	17	1	1809.72	-45.8641	9/139	pps_pisum_IE_trypsin_rep3.mgf
	Low	KGWVPcLEFELEK	Ps_32108.19524;Ps_42574.30148;Ps_31250.9356;Ps_26444.13528;Ps_21013.39030;Ps_22331.56259;Ps_42554.60543;Ps_42848.15596;Ps_30252.14599;Ps_23591.63068;Ps_15420.10547;Ps_27637.16562;Ps_33948.47752;Ps_15275.475	327	14	CID	C6(Carbamidomethyl)	11.38	4.82518		2	38	25	1	1634.73	-60.6067	7/129	pps_pisum_IE_trypsin_rep3.mgf
Ps_42316.40995	17.71	1	1	96	10.7308	9.53955	79.79	AT5G23890.1 - [Ps_42316_40995]
	Confidence Icon	Sequence	Protein Accessions	# Proteins	# Protein Groups	Activation Type	Modifications	IonScore	Exp Value	Δ Score	Rank	Identity High	Homology Threshold	Charge	m/z [Da]	ΔM [ppm]	Ions Matched	Spectrum File
	High	SANELQHSAIEFGFTVK	Ps_42316.40995	1	1	CID		79.79	5.21623e-07	1	1	36	26	1	1877.84	-52.0179	11/186	pps_pisum_IE_trypsin_rep3.mgf
Ps_30989.24525	11.39	5	5	641	71.0711	6.20166	78.54	AT5G53170.1 - [Ps_30989_24525]
	Confidence Icon	Sequence	Protein Accessions	# Proteins	# Protein Groups	Activation Type	Modifications	IonScore	Exp Value	Δ Score	Rank	Identity High	Homology Threshold	Charge	m/z [Da]	ΔM [ppm]	Ions Matched	Spectrum File
	High	ASGNIDETFLNPGISAK	Ps_30989.24525	1	1	CID		48.32	0.00107921	0.6875	1	38	30	1	1733.79	-43.8227	15/182	pps_pisum_IE_trypsin_rep3.mgf
	High	AIAGEAGVPFFYR	Ps_30989.24525	1	1	CID		43.61	0.00197722	0.727273	1	36	27	1	1397.65	-49.7844	13/104	pps_pisum_IE_trypsin_rep3.mgf
	High	LISEADVNRQDAAK	Ps_30989.24525	1	1	CID		40.61	0.00540493	1	1	37	24	1	1529.72	-45.4274	12/135	pps_pisum_IE_trypsin_rep3.mgf
	Low	GRQEILELYLQDKPTAENVDIK	Ps_30989.24525	1	1	CID		21.19	0.42046	1	1	37	23	1	2572.22	-53.5417	7/242	pps_pisum_IE_trypsin_rep3.mgf
	Low	GVAEYLR	Ps_30989.24525	1	1	CID		12.06	3.51911	0.0833333	1	37	24	1	807.429	-8.98072	5/51	pps_pisum_IE_trypsin_rep3.mgf
Ps_22663.15845	63.33	3	3	60	6.8144	7.12256	77.8191	AT1G67090.1 - [Ps_22663_15845]
	Confidence Icon	Sequence	Protein Accessions	# Proteins	# Protein Groups	Activation Type	Modifications	IonScore	Exp Value	Δ Score	Rank	Identity High	Homology Threshold	Charge	m/z [Da]	ΔM [ppm]	Ions Matched	Spectrum File
	High	ELDEVVAAYPQAFVR	Ps_42554.60543;Ps_22663.15845;Ps_29456.36387;Ps_29439.50796	105	4	CID		54.4	0.000212401		2	37		1	1706.79	-49.2687	15/137	pps_pisum_IE_trypsin_rep3.mgf
	High	QVQcISFIAHTxESY	Ps_22663.15845	1	1	CID	C4(Carbamidomethyl), X12(P)	48.26	0.000877763		4	37	19	1	1779.75	-47.4197	10/145	pps_pisum_IE_trypsin_rep3.mgf
	Low	IIGFDNVR	Ps_42574.30148;Ps_42554.60543;Ps_27326.59235;Ps_43863.34345;Ps_22663.15845;Ps_29439.50796;Ps_19096.7421;Ps_45304.38458;Ps_24359.8373;Ps_29630.67221;Ps_35202.74607	201	11	CID		15.32	2.07986	0	1	38	25	1	933.494	-23.1831	5/63	pps_pisum_IE_trypsin_rep3.mgf
Ps_29439.50796	78.79	4	4	66	7.58467	5.87158	77.8191	AT1G67090.1 - [Ps_29439_50796]
	Confidence Icon	Sequence	Protein Accessions	# Proteins	# Protein Groups	Activation Type	Modifications	IonScore	Exp Value	Δ Score	Rank	Identity High	Homology Threshold	Charge	m/z [Da]	ΔM [ppm]	Ions Matched	Spectrum File
	High	ELDEVVAAYPQAFVR	Ps_42554.60543;Ps_22663.15845;Ps_29456.36387;Ps_29439.50796	105	4	CID		54.4	0.000212401		2	37		1	1706.79	-49.2687	15/137	pps_pisum_IE_trypsin_rep3.mgf
	High	QVQcISFIAHTPxSY	Ps_29439.50796	1	1	CID	C4(Carbamidomethyl), X13(E)	48.26	0.000877763		3	37	19	1	1779.75	-47.4197	10/145	pps_pisum_IE_trypsin_rep3.mgf
	Low	IIGFDNVR	Ps_42574.30148;Ps_42554.60543;Ps_27326.59235;Ps_43863.34345;Ps_22663.15845;Ps_29439.50796;Ps_19096.7421;Ps_45304.38458;Ps_24359.8373;Ps_29630.67221;Ps_35202.74607	201	11	CID		15.32	2.07986	0	1	38	25	1	933.494	-23.1831	5/63	pps_pisum_IE_trypsin_rep3.mgf
	Low	SPGYYDGRYWTMWK	Ps_42554.60543;Ps_42848.15596;Ps_34081.24740;Ps_23591.63068;Ps_43101.3272;Ps_27447.9951;Ps_27637.16562;Ps_27591.45219;Ps_33948.47752;Ps_27326.59235;Ps_29439.50796;Ps_45304.38458	86	12	CID		12.72	1.78812	0	1	35	17	1	1809.72	-45.8641	9/139	pps_pisum_IE_trypsin_rep3.mgf
Ps_34944.14426	9.17	2	2	240	25.8698	9.75928	74.65	AT4G39460.1 - [Ps_34944_14426]
	Confidence Icon	Sequence	Protein Accessions	# Proteins	# Protein Groups	Activation Type	Modifications	IonScore	Exp Value	Δ Score	Rank	Identity High	Homology Threshold	Charge	m/z [Da]	ΔM [ppm]	Ions Matched	Spectrum File
	High	MQTGQFTSASNAVR	Ps_34944.14426	1	1	CID		74.65	1.29223e-06	0.746667	1	35		1	1497.66	-33.5874	12/146	pps_pisum_IE_trypsin_rep3.mgf
	Low	IGYmLAAR	Ps_34944.14426	1	1	CID	M4(Oxidation)	13.58	1.83306	0.0714286	1	35	24	1	910.423	-64.5374	6/65	pps_pisum_IE_trypsin_rep3.mgf
Ps_13720.34371	16.03	4	4	287	31.2297	8.41162	74.4782	AT5G12470.1 - [Ps_13720_34371]
	Confidence Icon	Sequence	Protein Accessions	# Proteins	# Protein Groups	Activation Type	Modifications	IonScore	Exp Value	Δ Score	Rank	Identity High	Homology Threshold	Charge	m/z [Da]	ΔM [ppm]	Ions Matched	Spectrum File
	High	WLLNFGGFRER	Ps_13720.34371	1	1	CID		52.57	0.000321773	0.660377	1	37		1	1394.7	-24.0563	8/95	pps_pisum_IE_trypsin_rep3.mgf
	High	WLLNFGGFR	Ps_13720.34371	1	1	CID		39.15	0.00614174	0.641026	1	36	29	1	1109.57	-15.3494	6/84	pps_pisum_IE_trypsin_rep3.mgf
	High	VAMEcGVGIFTK	Ps_13720.34371	1	1	CID	C5(Carbamidomethyl)	35.69	0.0107235	1	1	35	24	1	1311.59	-42.342	6/103	pps_pisum_IE_trypsin_rep3.mgf
	Medium	LFAVGTGASLIGTGVTNALINAR	Ps_13720.34371	1	1	CID		27.06	0.116105	1	1	37	23	1	2216.14	-46.0988	12/215	pps_pisum_IE_trypsin_rep3.mgf
Ps_887.51875	17.28	1	1	81	9.41504	9.71533	74.17	AT5G66190.2;;;AT5G66190.1 - [Ps_887_51875]
	Confidence Icon	Sequence	Protein Accessions	# Proteins	# Protein Groups	Activation Type	Modifications	IonScore	Exp Value	Δ Score	Rank	Identity High	Homology Threshold	Charge	m/z [Da]	ΔM [ppm]	Ions Matched	Spectrum File
	High	MAQYAEELxELLKK	Ps_887.51875	1	1	CID	X9(W)	74.17	2.61086e-06		2	38		1	1751.85	-32.7947	10/138	pps_pisum_IE_trypsin_rep3.mgf
Ps_32923.48970	6.99	1	1	229	24.877	9.70068	73.67	AT1G44920.1 - [Ps_32923_48970]
	Confidence Icon	Sequence	Protein Accessions	# Proteins	# Protein Groups	Activation Type	Modifications	IonScore	Exp Value	Δ Score	Rank	Identity High	Homology Threshold	Charge	m/z [Da]	ΔM [ppm]	Ions Matched	Spectrum File
	High	NGSPFELFELLTSLVR	Ps_32923.48970	1	1	CID		73.67	2.83494e-06	0.689189	1	37		1	1821.9	-39.9096	19/173	pps_pisum_IE_trypsin_rep3.mgf
Ps_36476.21278	9.67	3	3	548	59.6592	8.82178	73.0269	AT1G80300.1 - [Ps_36476_21278]
	Confidence Icon	Sequence	Protein Accessions	# Proteins	# Protein Groups	Activation Type	Modifications	IonScore	Exp Value	Δ Score	Rank	Identity High	Homology Threshold	Charge	m/z [Da]	ΔM [ppm]	Ions Matched	Spectrum File
	High	AEAAAASDGQQPVFGEAEVEKKPK	Ps_36476.21278	2	1	CID		56.75	0.000118038	0.754386	1	37	30	1	2457.14	-35.6314	15/252	pps_pisum_IE_trypsin_rep3.mgf
	High	IPVVSENDGGNGSLTSDSSNSPSEASTPR	Ps_36476.21278	1	1	CID		46.47	0.00123194	0.478261	1	37		1	2861.27	-10.16	14/314	pps_pisum_IE_trypsin_rep3.mgf
	Low	AEAAAASDGQQPVFGEAEVEK	Ps_36476.21278	2	1	CID		14.52	1.59639	1	1	36	16	1	2103.91	-36.0478	4/219	pps_pisum_IE_trypsin_rep3.mgf
Ps_29553.16848	54.43	5	4	79	9.16052	5.37646	72.7969	AT1G67090.1 - [Ps_29553_16848]
	Confidence Icon	Sequence	Protein Accessions	# Proteins	# Protein Groups	Activation Type	Modifications	IonScore	Exp Value	Δ Score	Rank	Identity High	Homology Threshold	Charge	m/z [Da]	ΔM [ppm]	Ions Matched	Spectrum File
	High	KGxVPcLEFELEKGFVYR	Ps_29553.16848;Ps_27528.59955;Ps_28919.69180;Ps_27591.45219	5	4	CID	X3(W), C6(Carbamidomethyl)	72.54	3.94488e-06		2	38		1	2257.07	-36.3775	12/184	pps_pisum_IE_trypsin_rep3.mgf
	Medium	GxVPcLEFELEKGFVYR	Ps_29553.16848;Ps_27528.59955;Ps_28919.69180;Ps_27591.45219	5	4	CID	X2(W), C5(Carbamidomethyl)	31.71	0.0465087		2	38		1	2128.97	-36.4754	8/152	pps_pisum_IE_trypsin_rep3.mgf
	Medium	KGxVPCLEFELEKGFVYR	Ps_29553.16848;Ps_27528.59955;Ps_28919.69180;Ps_27591.45219	5	4	CID	X3(D)	29.73	0.0733727		4	38		1	2128.97	-46.4032	8/184	pps_pisum_IE_trypsin_rep3.mgf
	Low	KGxVPcLEFELEK	Ps_29553.16848;Ps_27528.59955;Ps_28919.69180;Ps_27591.45219	5	4	CID	X3(W), C6(Carbamidomethyl)	11.38	4.82518		5	38	25	1	1634.73	-60.6067	7/129	pps_pisum_IE_trypsin_rep3.mgf
	Low	LPMFGTTDASQVLKELEEAKTAYPN	Ps_29553.16848;Ps_32108.19524	2	2	CID		10.05	4.14204	1	1	36	21	1	2753.16	-77.4933	4/254	pps_pisum_IE_trypsin_rep3.mgf
Ps_43830.28624	27.69	5	3	65	7.62867	5.2876	72.7969	AT1G67090.1 - [Ps_43830_28624]
	Confidence Icon	Sequence	Protein Accessions	# Proteins	# Protein Groups	Activation Type	Modifications	IonScore	Exp Value	Δ Score	Rank	Identity High	Homology Threshold	Charge	m/z [Da]	ΔM [ppm]	Ions Matched	Spectrum File
	High	KxWVPcLEFELEKGFVYR	Ps_43830.28624	1	1	CID	X2(G), C6(Carbamidomethyl)	72.54	3.94488e-06		3	38		1	2257.07	-36.3775	12/184	pps_pisum_IE_trypsin_rep3.mgf
	High	KxWVPCLEFELEKGFVYR	Ps_43830.28624	1	1	CID	X2(N)	66.63	1.53827e-05		4	38		1	2257.07	-36.3757	12/184	pps_pisum_IE_trypsin_rep3.mgf
	Medium	xWVPcLEFELEKGFVYR	Ps_43830.28624	1	1	CID	X1(G), C5(Carbamidomethyl)	31.71	0.0465087		3	38		1	2128.97	-36.4754	8/152	pps_pisum_IE_trypsin_rep3.mgf
	Medium	xWVPCLEFELEKGFVYR	Ps_43830.28624	1	1	CID	X1(N)	27.42	0.124892		5	38		1	2128.97	-36.4736	8/152	pps_pisum_IE_trypsin_rep3.mgf
	Low	KxWVPcLEFELEK	Ps_43830.28624	1	1	CID	X2(G), C6(Carbamidomethyl)	11.38	4.82518		6	38	25	1	1634.73	-60.6067	7/129	pps_pisum_IE_trypsin_rep3.mgf
Ps_15420.10547	63.16	5	5	57	6.89839	8.14795	72.7969	AT1G67090.1 - [Ps_15420_10547]
	Confidence Icon	Sequence	Protein Accessions	# Proteins	# Protein Groups	Activation Type	Modifications	IonScore	Exp Value	Δ Score	Rank	Identity High	Homology Threshold	Charge	m/z [Da]	ΔM [ppm]	Ions Matched	Spectrum File
	High	KGWVPcLEFELEKGFVYR	Ps_32108.19524;Ps_42574.30148;Ps_26444.13528;Ps_21013.39030;Ps_22331.56259;Ps_42554.60543;Ps_42848.15596;Ps_30252.14599;Ps_23591.63068;Ps_15420.10547;Ps_27637.16562;Ps_33948.47752;Ps_15275.475	289	13	CID	C6(Carbamidomethyl)	72.54	3.94488e-06	0	1	38		1	2257.07	-36.3775	12/184	pps_pisum_IE_trypsin_rep3.mgf
	Medium	GWVPcLEFELEKGFVYR	Ps_32108.19524;Ps_42574.30148;Ps_26444.13528;Ps_21013.39030;Ps_22331.56259;Ps_42554.60543;Ps_42848.15596;Ps_30252.14599;Ps_23591.63068;Ps_15420.10547;Ps_27637.16562;Ps_33948.47752;Ps_15275.475	295	13	CID	C5(Carbamidomethyl)	31.71	0.0465087	0	1	38		1	2128.97	-36.4754	8/152	pps_pisum_IE_trypsin_rep3.mgf
	Low	SPGYYxGRYWTMWK	Ps_15420.10547	1	1	CID	X6(D)	12.72	1.78812		3	35	17	1	1809.72	-45.8641	9/139	pps_pisum_IE_trypsin_rep3.mgf
	Low	EHNKSPGYYxGRYWTMWK	Ps_15420.10547	1	1	CID	X10(T)	12.53	1.29007	1	1	33	19	1	2303.88	-81.0118	8/197	pps_pisum_IE_trypsin_rep3.mgf
	Low	KGWVPcLEFELEK	Ps_32108.19524;Ps_42574.30148;Ps_31250.9356;Ps_26444.13528;Ps_21013.39030;Ps_22331.56259;Ps_42554.60543;Ps_42848.15596;Ps_30252.14599;Ps_23591.63068;Ps_15420.10547;Ps_27637.16562;Ps_33948.47752;Ps_15275.475	327	14	CID	C6(Carbamidomethyl)	11.38	4.82518		2	38	25	1	1634.73	-60.6067	7/129	pps_pisum_IE_trypsin_rep3.mgf
Ps_27591.45219	49.23	5	4	65	7.57872	5.97314	72.7969	AT1G67090.1 - [Ps_27591_45219]
	Confidence Icon	Sequence	Protein Accessions	# Proteins	# Protein Groups	Activation Type	Modifications	IonScore	Exp Value	Δ Score	Rank	Identity High	Homology Threshold	Charge	m/z [Da]	ΔM [ppm]	Ions Matched	Spectrum File
	High	KGxVPcLEFELEKGFVYR	Ps_29553.16848;Ps_27528.59955;Ps_28919.69180;Ps_27591.45219	5	4	CID	X3(W), C6(Carbamidomethyl)	72.54	3.94488e-06		2	38		1	2257.07	-36.3775	12/184	pps_pisum_IE_trypsin_rep3.mgf
	Medium	GxVPcLEFELEKGFVYR	Ps_29553.16848;Ps_27528.59955;Ps_28919.69180;Ps_27591.45219	5	4	CID	X2(W), C5(Carbamidomethyl)	31.71	0.0465087		2	38		1	2128.97	-36.4754	8/152	pps_pisum_IE_trypsin_rep3.mgf
	Medium	KGxVPCLEFELEKGFVYR	Ps_29553.16848;Ps_27528.59955;Ps_28919.69180;Ps_27591.45219	5	4	CID	X3(D)	29.73	0.0733727		4	38		1	2128.97	-46.4032	8/184	pps_pisum_IE_trypsin_rep3.mgf
	Low	SPGYYDGRYWTMWK	Ps_42554.60543;Ps_42848.15596;Ps_34081.24740;Ps_23591.63068;Ps_43101.3272;Ps_27447.9951;Ps_27637.16562;Ps_27591.45219;Ps_33948.47752;Ps_27326.59235;Ps_29439.50796;Ps_45304.38458	86	12	CID		12.72	1.78812	0	1	35	17	1	1809.72	-45.8641	9/139	pps_pisum_IE_trypsin_rep3.mgf
	Low	KGxVPcLEFELEK	Ps_29553.16848;Ps_27528.59955;Ps_28919.69180;Ps_27591.45219	5	4	CID	X3(W), C6(Carbamidomethyl)	11.38	4.82518		5	38	25	1	1634.73	-60.6067	7/129	pps_pisum_IE_trypsin_rep3.mgf
Ps_33948.47752	62.86	6	6	70	8.45019	7.18115	72.7969	AT1G67090.1 - [Ps_33948_47752]
	Confidence Icon	Sequence	Protein Accessions	# Proteins	# Protein Groups	Activation Type	Modifications	IonScore	Exp Value	Δ Score	Rank	Identity High	Homology Threshold	Charge	m/z [Da]	ΔM [ppm]	Ions Matched	Spectrum File
	High	KGWVPcLEFELEKGFVYR	Ps_32108.19524;Ps_42574.30148;Ps_26444.13528;Ps_21013.39030;Ps_22331.56259;Ps_42554.60543;Ps_42848.15596;Ps_30252.14599;Ps_23591.63068;Ps_15420.10547;Ps_27637.16562;Ps_33948.47752;Ps_15275.475	289	13	CID	C6(Carbamidomethyl)	72.54	3.94488e-06	0	1	38		1	2257.07	-36.3775	12/184	pps_pisum_IE_trypsin_rep3.mgf
	Medium	GWVPcLEFELEKGFVYR	Ps_32108.19524;Ps_42574.30148;Ps_26444.13528;Ps_21013.39030;Ps_22331.56259;Ps_42554.60543;Ps_42848.15596;Ps_30252.14599;Ps_23591.63068;Ps_15420.10547;Ps_27637.16562;Ps_33948.47752;Ps_15275.475	295	13	CID	C5(Carbamidomethyl)	31.71	0.0465087	0	1	38		1	2128.97	-36.4754	8/152	pps_pisum_IE_trypsin_rep3.mgf
	Medium	xQLLERVEYLLR	Ps_33948.47752	1	1	CID	X1(S)	27.79	0.121346		7	38		1	1518.82	-28.1213	12/118	pps_pisum_IE_trypsin_rep3.mgf
	Low	xQLLERVEYLLRK	Ps_33948.47752	1	1	CID	X1(S)	14.45	2.34017		7	37	29	1	1646.89	-42.3109	4/129	pps_pisum_IE_trypsin_rep3.mgf
	Low	SPGYYDGRYWTMWK	Ps_42554.60543;Ps_42848.15596;Ps_34081.24740;Ps_23591.63068;Ps_43101.3272;Ps_27447.9951;Ps_27637.16562;Ps_27591.45219;Ps_33948.47752;Ps_27326.59235;Ps_29439.50796;Ps_45304.38458	86	12	CID		12.72	1.78812	0	1	35	17	1	1809.72	-45.8641	9/139	pps_pisum_IE_trypsin_rep3.mgf
	Low	KGWVPcLEFELEK	Ps_32108.19524;Ps_42574.30148;Ps_31250.9356;Ps_26444.13528;Ps_21013.39030;Ps_22331.56259;Ps_42554.60543;Ps_42848.15596;Ps_30252.14599;Ps_23591.63068;Ps_15420.10547;Ps_27637.16562;Ps_33948.47752;Ps_15275.475	327	14	CID	C6(Carbamidomethyl)	11.38	4.82518		2	38	25	1	1634.73	-60.6067	7/129	pps_pisum_IE_trypsin_rep3.mgf
Ps_15275.475	83.02	5	4	53	6.18814	5.94775	72.7969	AT1G67090.1 - [Ps_15275_475]
	Confidence Icon	Sequence	Protein Accessions	# Proteins	# Protein Groups	Activation Type	Modifications	IonScore	Exp Value	Δ Score	Rank	Identity High	Homology Threshold	Charge	m/z [Da]	ΔM [ppm]	Ions Matched	Spectrum File
	High	KGWVPcLEFELEKGFVYR	Ps_32108.19524;Ps_42574.30148;Ps_26444.13528;Ps_21013.39030;Ps_22331.56259;Ps_42554.60543;Ps_42848.15596;Ps_30252.14599;Ps_23591.63068;Ps_15420.10547;Ps_27637.16562;Ps_33948.47752;Ps_15275.475	289	13	CID	C6(Carbamidomethyl)	72.54	3.94488e-06	0	1	38		1	2257.07	-36.3775	12/184	pps_pisum_IE_trypsin_rep3.mgf
	Medium	GWVPcLEFELEKGFVYR	Ps_32108.19524;Ps_42574.30148;Ps_26444.13528;Ps_21013.39030;Ps_22331.56259;Ps_42554.60543;Ps_42848.15596;Ps_30252.14599;Ps_23591.63068;Ps_15420.10547;Ps_27637.16562;Ps_33948.47752;Ps_15275.475	295	13	CID	C5(Carbamidomethyl)	31.71	0.0465087	0	1	38		1	2128.97	-36.4754	8/152	pps_pisum_IE_trypsin_rep3.mgf
	Low	xKFETLSYLPPLTPEQLAKEVEYLLR	Ps_15275.475	1	1	CID	X1(K)	17.33	1.17891		4	37	20	1	3105.56	-52.7993	6/288	pps_pisum_IE_trypsin_rep3.mgf
	Low	xKFETLSYLPPLTPEQLAKEVEYLLR	Ps_15275.475	1	1	CID	X1(Q)	17.33	1.17891		5	37	20	1	3105.56	-41.0816	6/288	pps_pisum_IE_trypsin_rep3.mgf
	Low	KGWVPcLEFELEK	Ps_32108.19524;Ps_42574.30148;Ps_31250.9356;Ps_26444.13528;Ps_21013.39030;Ps_22331.56259;Ps_42554.60543;Ps_42848.15596;Ps_30252.14599;Ps_23591.63068;Ps_15420.10547;Ps_27637.16562;Ps_33948.47752;Ps_15275.475	327	14	CID	C6(Carbamidomethyl)	11.38	4.82518		2	38	25	1	1634.73	-60.6067	7/129	pps_pisum_IE_trypsin_rep3.mgf
Ps_35926.49170	7.97	3	3	364	40.8519	6.69775	72.26	AT1G79560.1 - [Ps_35926_49170]
	Confidence Icon	Sequence	Protein Accessions	# Proteins	# Protein Groups	Activation Type	Modifications	IonScore	Exp Value	Δ Score	Rank	Identity High	Homology Threshold	Charge	m/z [Da]	ΔM [ppm]	Ions Matched	Spectrum File
	High	NAPcFVFVDEIDAIAGR	Ps_35926.49170	1	1	CID	C4(Carbamidomethyl)	72.26	3.09626e-06	0.847222	1	36	28	1	1893.85	-34.9369	17/171	pps_pisum_IE_trypsin_rep3.mgf
	Low	LFIGLPDADQR	Ps_35926.49170	1	1	CID		12	2.9024	1	1	36	20	1	1244.6	-54.7446	6/88	pps_pisum_IE_trypsin_rep3.mgf
	Low	RNAPcFVFVDEIDAIAGR	Ps_35926.49170	1	1	CID	C5(Carbamidomethyl)	11.36	4.30275		2	37	21	1	2049.94	-36.0914	5/181	pps_pisum_IE_trypsin_rep3.mgf
Ps_32307.45535	9.96	5	5	693	75.693	7.97217	71.9036	AT1G77590.1 - [Ps_32307_45535]
	Confidence Icon	Sequence	Protein Accessions	# Proteins	# Protein Groups	Activation Type	Modifications	IonScore	Exp Value	Δ Score	Rank	Identity High	Homology Threshold	Charge	m/z [Da]	ΔM [ppm]	Ions Matched	Spectrum File
	High	VGPPLPcSYIK	Ps_32307.45535	1	1	CID	C7(Carbamidomethyl)	46.67	0.00113021	0.638298	1	36		1	1230.62	-32.4677	11/83	pps_pisum_IE_trypsin_rep3.mgf
	High	FDSPVETVWEGVSTLAELFEEAcRK	Ps_32307.45535	1	1	CID	C23(Carbamidomethyl)	39.78	0.00896797	0.75	1	39	25	1	2899.33	-19.3545	9/236	pps_pisum_IE_trypsin_rep3.mgf
	Medium	FDSPVETVWEGVSTLAELFEEAcR	Ps_32307.45535	1	1	CID	C23(Carbamidomethyl)	36.43	0.0127519	0.0833333	1	37		1	2771.3	3.74663	12/225	pps_pisum_IE_trypsin_rep3.mgf
	Medium	LIDWPEGGYLINDSPMPR	Ps_32307.45535	1	1	CID		32.13	0.032179	0.59375	1	36	27	1	2072.92	-43.5093	7/174	pps_pisum_IE_trypsin_rep3.mgf
	Medium	GVPTDTTGDPGVTVR	Ps_32307.45535	1	1	CID		28.66	0.0765813	0.551724	1	37	27	1	1471.69	-32.8678	5/132	pps_pisum_IE_trypsin_rep3.mgf
Ps_34116.52993	5.06	2	2	356	39.0048	7.45947	71.72	AT3G20320.1 - [Ps_34116_52993]
	Confidence Icon	Sequence	Protein Accessions	# Proteins	# Protein Groups	Activation Type	Modifications	IonScore	Exp Value	Δ Score	Rank	Identity High	Homology Threshold	Charge	m/z [Da]	ΔM [ppm]	Ions Matched	Spectrum File
	High	IKGYQGVSLDALVGIFTR	Ps_34116.52993	1	1	CID		71.72	3.99412e-06	0.833333	1	37	29	1	1937.04	-24.7085	9/187	pps_pisum_IE_trypsin_rep3.mgf
	Low	GYQGVSLDALVGIFTR	Ps_34116.52993	1	1	CID		16.38	1.43265	1	1	37	23	1	1695.87	-22.7148	6/165	pps_pisum_IE_trypsin_rep3.mgf
Ps_29630.67221	63.89	3	2	36	4.105	4.89404	71.46	AT1G67090.1 - [Ps_29630_67221]
	Confidence Icon	Sequence	Protein Accessions	# Proteins	# Protein Groups	Activation Type	Modifications	IonScore	Exp Value	Δ Score	Rank	Identity High	Homology Threshold	Charge	m/z [Da]	ΔM [ppm]	Ions Matched	Spectrum File
	High	QVQcISFIAHTPExY	Ps_29630.67221	1	1	CID	C4(Carbamidomethyl), X14(S)	48.26	0.000877763		2	37	19	1	1779.75	-47.4197	10/144	pps_pisum_IE_trypsin_rep3.mgf
	High	QVQcISFIAHTPExY	Ps_29630.67221	1	1	CID	C4(Carbamidomethyl), X14(T)	43.7	0.00179803		2	36	22	1	1793.77	-47.0213	13/144	pps_pisum_IE_trypsin_rep3.mgf
	Low	IIGFDNVR	Ps_42574.30148;Ps_42554.60543;Ps_27326.59235;Ps_43863.34345;Ps_22663.15845;Ps_29439.50796;Ps_19096.7421;Ps_45304.38458;Ps_24359.8373;Ps_29630.67221;Ps_35202.74607	201	11	CID		15.32	2.07986	0	1	38	25	1	933.494	-23.1831	5/63	pps_pisum_IE_trypsin_rep3.mgf
Ps_16636.37289	33.33	4	4	114	13.2646	4.97021	71.0051	AT5G22640.1 - [Ps_16636_37289]
	Confidence Icon	Sequence	Protein Accessions	# Proteins	# Protein Groups	Activation Type	Modifications	IonScore	Exp Value	Δ Score	Rank	Identity High	Homology Threshold	Charge	m/z [Da]	ΔM [ppm]	Ions Matched	Spectrum File
	High	GVYSTQDGFVR	Ps_16636.37289	1	1	CID		72.67	2.61184e-06	0.821918	1	36		1	1228.56	-29.6455	9/100	pps_pisum_IE_trypsin_rep3.mgf
	Medium	DFMSPQER	Ps_16636.37289	1	1	CID		24.26	0.0958056	1	1	33	22	1	1009.41	-27.5519	5/73	pps_pisum_IE_trypsin_rep3.mgf
	Low	EWLRKDIEDSYR	Ps_16636.37289	1	1	CID		20.18	0.475383	1	1	36	24	1	1609.71	-51.6	8/124	pps_pisum_IE_trypsin_rep3.mgf
	Low	YEGEWVR	Ps_16636.37289	1	1	CID		10.38	3.35795	1	1	35	20	1	938.432	-4.54086	5/55	pps_pisum_IE_trypsin_rep3.mgf
Ps_24773.21012	14.08	1	1	142	16.1317	7.23975	69.42	AT3G14420.2;;;AT3G14420.3;;;AT3G14420.1 - [Ps_24773_21012]
	Confidence Icon	Sequence	Protein Accessions	# Proteins	# Protein Groups	Activation Type	Modifications	IonScore	Exp Value	Δ Score	Rank	Identity High	Homology Threshold	Charge	m/z [Da]	ΔM [ppm]	Ions Matched	Spectrum File
	High	MVFDYYASGAEDQWTLQENR	Ps_24773.21012	1	1	CID		69.42	1.97147e-06	0.434783	1	32		1	2422.92	-56.6841	10/196	pps_pisum_IE_trypsin_rep3.mgf
Ps_29277.2567	31.25	3	3	128	14.7428	9.08545	69.2633	AT1G33810.1 - [Ps_29277_2567]
	Confidence Icon	Sequence	Protein Accessions	# Proteins	# Protein Groups	Activation Type	Modifications	IonScore	Exp Value	Δ Score	Rank	Identity High	Homology Threshold	Charge	m/z [Da]	ΔM [ppm]	Ions Matched	Spectrum File
	High	QQDDTSTMHVPR	Ps_29277.2567	1	1	CID		54.3	7.52359e-05	1	1	32	25	1	1414.58	-44.0495	9/123	pps_pisum_IE_trypsin_rep3.mgf
	High	VFSIDTVVKPLPPVMAYNVSR	Ps_29277.2567	1	1	CID		40.01	0.00608098	0.5	1	37		1	2332.15	-53.0681	11/219	pps_pisum_IE_trypsin_rep3.mgf
	Medium	NFQFIQR	Ps_29277.2567	1	1	CID		28.86	0.0593527	0.62069	1	36	25	1	952.479	-21.504	6/68	pps_pisum_IE_trypsin_rep3.mgf
Ps_36126.3988	25	2	2	48	5.56868	7.12256	68.6592	ATCG00490.1 - [Ps_36126_3988]
	Confidence Icon	Sequence	Protein Accessions	# Proteins	# Protein Groups	Activation Type	Modifications	IonScore	Exp Value	Δ Score	Rank	Identity High	Homology Threshold	Charge	m/z [Da]	ΔM [ppm]	Ions Matched	Spectrum File
	High	FLFcAEAIYK	Ps_36126.3988	1	1	CID	C4(Carbamidomethyl)	68.33	7.83672e-06	0.75	1	37		1	1261.58	-42.0152	13/76	pps_pisum_IE_trypsin_rep3.mgf
	Medium	DRFLFcAEAIYK	Ps_36126.3988	1	1	CID	C6(Carbamidomethyl)	28.47	0.0667072	0.571429	1	36	26	1	1532.69	-41.7405	7/126	pps_pisum_IE_trypsin_rep3.mgf
Ps_5877.34133	13.92	2	2	237	26.072	8.93896	63.73	AT3G32930.1 - [Ps_5877_34133]
	Confidence Icon	Sequence	Protein Accessions	# Proteins	# Protein Groups	Activation Type	Modifications	IonScore	Exp Value	Δ Score	Rank	Identity High	Homology Threshold	Charge	m/z [Da]	ΔM [ppm]	Ions Matched	Spectrum File
	High	AIASLLSDDDHFVDATSHK	Ps_5877.34133	2	1	CID		56.37	0.000113261	0.821429	1	36	26	1	2041.88	-48.3922	16/172	pps_pisum_IE_trypsin_rep3.mgf
	Medium	ESAHGESVccNNVR	Ps_5877.34133	3	1	CID	C9(Carbamidomethyl), C10(Carbamidomethyl)	28.86	0.0122866	1	1	29	17	1	1618.6	-42.8016	12/129	pps_pisum_IE_trypsin_rep3.mgf
Ps_27447.9951	52.86	5	3	70	8.17295	8.1626	63.24	AT1G67090.1 - [Ps_27447_9951]
	Confidence Icon	Sequence	Protein Accessions	# Proteins	# Protein Groups	Activation Type	Modifications	IonScore	Exp Value	Δ Score	Rank	Identity High	Homology Threshold	Charge	m/z [Da]	ΔM [ppm]	Ions Matched	Spectrum File
	High	ELDEVVAAYPxAFVR	Ps_27447.9951;Ps_43863.34345	3	2	CID	X11(K)	63.24	2.77432e-05	0.142857	1	37		1	1706.79	-70.5894	16/129	pps_pisum_IE_trypsin_rep3.mgf
	High	ELDEVVAAYPxAFVR	Ps_27447.9951;Ps_43863.34345	3	2	CID	X11(Q)	54.4	0.000212401		5	37		1	1706.79	-49.2687	15/129	pps_pisum_IE_trypsin_rep3.mgf
	Low	xIGFDNVR	Ps_27447.9951	1	1	CID	X1(I)	15.32	2.07986		4	38	25	1	933.494	-23.1831	5/63	pps_pisum_IE_trypsin_rep3.mgf
	Low	xIGFDNVR	Ps_27447.9951	1	1	CID	X1(L)	15.32	2.07986		5	38	25	1	933.494	-23.1831	5/63	pps_pisum_IE_trypsin_rep3.mgf
	Low	SPGYYDGRYWTMWK	Ps_42554.60543;Ps_42848.15596;Ps_34081.24740;Ps_23591.63068;Ps_43101.3272;Ps_27447.9951;Ps_27637.16562;Ps_27591.45219;Ps_33948.47752;Ps_27326.59235;Ps_29439.50796;Ps_45304.38458	86	12	CID		12.72	1.78812	0	1	35	17	1	1809.72	-45.8641	9/139	pps_pisum_IE_trypsin_rep3.mgf
Ps_28998.48250	4.26	1	1	446	48.939	7.69385	62.24	AT4G20360.1 - [Ps_28998_48250]
	Confidence Icon	Sequence	Protein Accessions	# Proteins	# Protein Groups	Activation Type	Modifications	IonScore	Exp Value	Δ Score	Rank	Identity High	Homology Threshold	Charge	m/z [Da]	ΔM [ppm]	Ions Matched	Spectrum File
	High	QTELPFLLAIEDVFSITGR	Ps_28998.48250	1	1	CID		62.24	3.48669e-05	0.774194	1	37	30	1	2149.05	-47.254	10/212	pps_pisum_IE_trypsin_rep3.mgf
Ps_35202.74607	66.67	4	3	48	5.38063	5.09717	60.66	AT1G67090.1 - [Ps_35202_74607]
	Confidence Icon	Sequence	Protein Accessions	# Proteins	# Protein Groups	Activation Type	Modifications	IonScore	Exp Value	Δ Score	Rank	Identity High	Homology Threshold	Charge	m/z [Da]	ΔM [ppm]	Ions Matched	Spectrum File
	High	QVQcxSFIAHTPETY	Ps_35202.74607	1	1	CID	C4(Carbamidomethyl), X5(I)	43.7	0.00179803		3	36	22	1	1793.77	-47.0213	13/145	pps_pisum_IE_trypsin_rep3.mgf
	High	QVQcxSFIAHTPETY	Ps_35202.74607	1	1	CID	C4(Carbamidomethyl), X5(L)	43.7	0.00179803		4	36	22	1	1793.77	-47.0213	13/145	pps_pisum_IE_trypsin_rep3.mgf
	High	TAYPNAFIR	Ps_42574.30148;Ps_28919.69180;Ps_27326.59235;Ps_35202.74607;Ps_43087.66310	106	5	CID		39.46	0.00579789	0	1	36	23	1	1052.53	-21.5588	9/80	pps_pisum_IE_trypsin_rep3.mgf
	Low	IIGFDNVR	Ps_42574.30148;Ps_42554.60543;Ps_27326.59235;Ps_43863.34345;Ps_22663.15845;Ps_29439.50796;Ps_19096.7421;Ps_45304.38458;Ps_24359.8373;Ps_29630.67221;Ps_35202.74607	201	11	CID		15.32	2.07986	0	1	38	25	1	933.494	-23.1831	5/63	pps_pisum_IE_trypsin_rep3.mgf
Ps_32601.7694	85.71	1	1	21	2.26911	5.78271	60.5	AT1G55670.1 - [Ps_32601_7694]
	Confidence Icon	Sequence	Protein Accessions	# Proteins	# Protein Groups	Activation Type	Modifications	IonScore	Exp Value	Δ Score	Rank	Identity High	Homology Threshold	Charge	m/z [Da]	ΔM [ppm]	Ions Matched	Spectrum File
	High	KGLPEQNGVTHFEAGDSR	Ps_32601.7694	2	1	CID		60.5	4.09084e-05	0.133333	1	36		1	1941.83	-55.1135	9/195	pps_pisum_IE_trypsin_rep3.mgf
Ps_34149.37975	50	3	3	110	12.1581	4.70361	56.98	AT4G00630.1 - [Ps_34149_37975]
	Confidence Icon	Sequence	Protein Accessions	# Proteins	# Protein Groups	Activation Type	Modifications	IonScore	Exp Value	Δ Score	Rank	Identity High	Homology Threshold	Charge	m/z [Da]	ΔM [ppm]	Ions Matched	Spectrum File
	High	AQLNAVKAEEDVTDIMHLAEQAVAFELEAAKR	Ps_34149.37975	1	1	CID		50.63	0.000624074	1	1	38	21	1	3510.61	-50.7892	14/350	pps_pisum_IE_trypsin_rep3.mgf
	Medium	LVAQEDIKEcQTSLAScEAELKR	Ps_34149.37975	1	1	CID	C10(Carbamidomethyl), C17(Carbamidomethyl)	28.85	0.0721954	0.655172	1	37	24	1	2678.24	-26.7038	8/247	pps_pisum_IE_trypsin_rep3.mgf
	Low	AEEDVTDIMHLAEQAVAFELEAAKR	Ps_34149.37975	1	1	CID		19.96	0.510682	0.25	1	36	29	1	2786.21	-55.2954	7/256	pps_pisum_IE_trypsin_rep3.mgf
Ps_29456.36387	41.82	3	2	55	6.38108	5.10986	54.4	AT1G67090.1 - [Ps_29456_36387]
	Confidence Icon	Sequence	Protein Accessions	# Proteins	# Protein Groups	Activation Type	Modifications	IonScore	Exp Value	Δ Score	Rank	Identity High	Homology Threshold	Charge	m/z [Da]	ΔM [ppm]	Ions Matched	Spectrum File
	High	ELDEVVAAYPQAFVR	Ps_42554.60543;Ps_22663.15845;Ps_29456.36387;Ps_29439.50796	105	4	CID		54.4	0.000212401		2	37		1	1706.79	-49.2687	15/137	pps_pisum_IE_trypsin_rep3.mgf
	Low	IxGFDNVR	Ps_29456.36387	1	1	CID	X2(I)	15.32	2.07986		3	38	25	1	933.494	-23.1831	5/63	pps_pisum_IE_trypsin_rep3.mgf
	Low	IxGFDNVR	Ps_29456.36387	1	1	CID	X2(L)	14.43	2.5529		6	38	25	1	933.494	-23.1831	5/63	pps_pisum_IE_trypsin_rep3.mgf
Ps_19096.7421	40.35	3	2	57	6.1389	4.43701	54.4	AT1G67090.1 - [Ps_19096_7421]
	Confidence Icon	Sequence	Protein Accessions	# Proteins	# Protein Groups	Activation Type	Modifications	IonScore	Exp Value	Δ Score	Rank	Identity High	Homology Threshold	Charge	m/z [Da]	ΔM [ppm]	Ions Matched	Spectrum File
	High	ELDEVVAAYPQAxVR	Ps_19096.7421	2	1	CID	X13(F)	54.4	0.000212401		3	37		1	1706.79	-49.2687	15/137	pps_pisum_IE_trypsin_rep3.mgf
	High	ELDEVVAAYPQAxVR	Ps_19096.7421	2	1	CID	X13(M), X13(Oxidation)	54.4	0.000212401		6	37		1	1706.79	-29.9312	15/137	pps_pisum_IE_trypsin_rep3.mgf
	Low	IIGFDNVR	Ps_42574.30148;Ps_42554.60543;Ps_27326.59235;Ps_43863.34345;Ps_22663.15845;Ps_29439.50796;Ps_19096.7421;Ps_45304.38458;Ps_24359.8373;Ps_29630.67221;Ps_35202.74607	201	11	CID		15.32	2.07986	0	1	38	25	1	933.494	-23.1831	5/63	pps_pisum_IE_trypsin_rep3.mgf
Ps_45304.38458	52.86	3	3	70	8.1129	6.52197	54.4	AT1G67090.1 - [Ps_45304_38458]
	Confidence Icon	Sequence	Protein Accessions	# Proteins	# Protein Groups	Activation Type	Modifications	IonScore	Exp Value	Δ Score	Rank	Identity High	Homology Threshold	Charge	m/z [Da]	ΔM [ppm]	Ions Matched	Spectrum File
	High	ELDEVVAAYPQxFVR	Ps_45304.38458	2	1	CID	X12(A)	54.4	0.000212401		4	37		1	1706.79	-49.2687	15/137	pps_pisum_IE_trypsin_rep3.mgf
	Low	IIGFDNVR	Ps_42574.30148;Ps_42554.60543;Ps_27326.59235;Ps_43863.34345;Ps_22663.15845;Ps_29439.50796;Ps_19096.7421;Ps_45304.38458;Ps_24359.8373;Ps_29630.67221;Ps_35202.74607	201	11	CID		15.32	2.07986	0	1	38	25	1	933.494	-23.1831	5/63	pps_pisum_IE_trypsin_rep3.mgf
	Low	SPGYYDGRYWTMWK	Ps_42554.60543;Ps_42848.15596;Ps_34081.24740;Ps_23591.63068;Ps_43101.3272;Ps_27447.9951;Ps_27637.16562;Ps_27591.45219;Ps_33948.47752;Ps_27326.59235;Ps_29439.50796;Ps_45304.38458	86	12	CID		12.72	1.78812	0	1	35	17	1	1809.72	-45.8641	9/139	pps_pisum_IE_trypsin_rep3.mgf
Ps_5193.37316	41.18	2	2	51	5.79906	6.78564	54.04	AT5G24650.1 - [Ps_5193_37316]
	Confidence Icon	Sequence	Protein Accessions	# Proteins	# Protein Groups	Activation Type	Modifications	IonScore	Exp Value	Δ Score	Rank	Identity High	Homology Threshold	Charge	m/z [Da]	ΔM [ppm]	Ions Matched	Spectrum File
	High	DVKIPPGPR	Ps_32172.59736;Ps_5193.37316	2	2	CID		52.14	0.000314635	0.730769	1	36	29	1	978.551	-22.2996	7/84	pps_pisum_IE_trypsin_rep3.mgf
	Medium	LLILDHIQSFSR	Ps_5193.37316	1	1	CID		27.4	0.0947154	1	1	36	22	1	1441.76	-36.6435	9/109	pps_pisum_IE_trypsin_rep3.mgf
Ps_12891.14038	14.29	1	1	77	8.85466	8.49951	53.02	ATCG01130.1 - [Ps_12891_14038]
	Confidence Icon	Sequence	Protein Accessions	# Proteins	# Protein Groups	Activation Type	Modifications	IonScore	Exp Value	Δ Score	Rank	Identity High	Homology Threshold	Charge	m/z [Da]	ΔM [ppm]	Ions Matched	Spectrum File
	High	IYDPFVNGGFR	Ps_12891.14038	1	1	CID		53.02	0.000176605	0.792453	1	35	27	1	1284.58	-42.7386	7/96	pps_pisum_IE_trypsin_rep3.mgf
Ps_21907.848	67.57	4	4	37	4.04608	10.2866	53.0079	AT1G29930.1;;;AT1G29920.1;;;AT1G29910.1 - [Ps_21907_848]
	Confidence Icon	Sequence	Protein Accessions	# Proteins	# Protein Groups	Activation Type	Modifications	IonScore	Exp Value	Δ Score	Rank	Identity High	Homology Threshold	Charge	m/z [Da]	ΔM [ppm]	Ions Matched	Spectrum File
	High	VASSGSPWYGPDR	Ps_21907.848;Ps_30260.16212;Ps_22979.19631;Ps_33773.20118;Ps_31466.22379;Ps_23385.29795;Ps_26218.42152	402	7	CID		44.41	0.00234552	0	1	37		1	1378.61	-19.6294	8/115	pps_pisum_IE_trypsin_rep3.mgf
	High	KVASSGSPWYGPDR	Ps_21907.848;Ps_30260.16212;Ps_22979.19631;Ps_33773.20118;Ps_31466.22379;Ps_23385.29795;Ps_26218.42152	396	7	CID		40.53	0.00832009	0	1	39		1	1506.7	-20.3964	12/149	pps_pisum_IE_trypsin_rep3.mgf
	Low	VASSGSPWYGPDRVK	Ps_21907.848;Ps_30260.16212;Ps_22979.19631;Ps_31466.22379;Ps_23385.29795;Ps_26218.42152	390	6	CID		12.65	4.1776	0	1	38	24	1	1605.76	-23.4476	9/137	pps_pisum_IE_trypsin_rep3.mgf
	Low	SSQELGGAR	Ps_21907.848	4	1	CID		11.03	4.2559		2	37	24	1	904.508	65.8244	4/87	pps_pisum_IE_trypsin_rep3.mgf
Ps_30260.16212	35.62	4	4	73	7.88579	6.66846	53.0079	AT1G29930.1;;;AT1G29920.1;;;AT1G29910.1 - [Ps_30260_16212]
	Confidence Icon	Sequence	Protein Accessions	# Proteins	# Protein Groups	Activation Type	Modifications	IonScore	Exp Value	Δ Score	Rank	Identity High	Homology Threshold	Charge	m/z [Da]	ΔM [ppm]	Ions Matched	Spectrum File
	High	VASSGSPWYGPDR	Ps_21907.848;Ps_30260.16212;Ps_22979.19631;Ps_33773.20118;Ps_31466.22379;Ps_23385.29795;Ps_26218.42152	402	7	CID		44.41	0.00234552	0	1	37		1	1378.61	-19.6294	8/115	pps_pisum_IE_trypsin_rep3.mgf
	High	KVASSGSPWYGPDR	Ps_21907.848;Ps_30260.16212;Ps_22979.19631;Ps_33773.20118;Ps_31466.22379;Ps_23385.29795;Ps_26218.42152	396	7	CID		40.53	0.00832009	0	1	39		1	1506.7	-20.3964	12/149	pps_pisum_IE_trypsin_rep3.mgf
	Low	VASSGSPWYGPDRVK	Ps_21907.848;Ps_30260.16212;Ps_22979.19631;Ps_31466.22379;Ps_23385.29795;Ps_26218.42152	390	6	CID		12.65	4.1776	0	1	38	24	1	1605.76	-23.4476	9/137	pps_pisum_IE_trypsin_rep3.mgf
	Low	IGGARFTxRK	Ps_30260.16212	1	1	CID	X8(N)	11.13	4.27081		3	37	26	1	1119.56	-68.519	6/85	pps_pisum_IE_trypsin_rep3.mgf
Ps_22979.19631	41.46	4	4	82	8.97938	5.33838	53.0079	Ps_34573,,,AT1G29930.1;;;AT1G29920.1;;;AT1G29910.1 - [Ps_22979_19631]
	Confidence Icon	Sequence	Protein Accessions	# Proteins	# Protein Groups	Activation Type	Modifications	IonScore	Exp Value	Δ Score	Rank	Identity High	Homology Threshold	Charge	m/z [Da]	ΔM [ppm]	Ions Matched	Spectrum File
	High	VASSGSPWYGPDR	Ps_21907.848;Ps_30260.16212;Ps_22979.19631;Ps_33773.20118;Ps_31466.22379;Ps_23385.29795;Ps_26218.42152	402	7	CID		44.41	0.00234552	0	1	37		1	1378.61	-19.6294	8/115	pps_pisum_IE_trypsin_rep3.mgf
	High	KVASSGSPWYGPDR	Ps_21907.848;Ps_30260.16212;Ps_22979.19631;Ps_33773.20118;Ps_31466.22379;Ps_23385.29795;Ps_26218.42152	396	7	CID		40.53	0.00832009	0	1	39		1	1506.7	-20.3964	12/149	pps_pisum_IE_trypsin_rep3.mgf
	Low	VASSGSPWYGPDRVK	Ps_21907.848;Ps_30260.16212;Ps_22979.19631;Ps_31466.22379;Ps_23385.29795;Ps_26218.42152	390	6	CID		12.65	4.1776	0	1	38	24	1	1605.76	-23.4476	9/137	pps_pisum_IE_trypsin_rep3.mgf
	Low	WAmLGALGCVFPELLSRN	Ps_22979.19631	1	1	CID	M3(Oxidation)	10.54	5.97845		6	38	27	1	1993	-1.11204	3/146	pps_pisum_IE_trypsin_rep3.mgf
Ps_33773.20118	66	3	3	50	5.24076	10.6382	53.0079	AT1G29930.1 - [Ps_33773_20118]
	Confidence Icon	Sequence	Protein Accessions	# Proteins	# Protein Groups	Activation Type	Modifications	IonScore	Exp Value	Δ Score	Rank	Identity High	Homology Threshold	Charge	m/z [Da]	ΔM [ppm]	Ions Matched	Spectrum File
	High	VASSGSPWYGPDR	Ps_21907.848;Ps_30260.16212;Ps_22979.19631;Ps_33773.20118;Ps_31466.22379;Ps_23385.29795;Ps_26218.42152	402	7	CID		44.41	0.00234552	0	1	37		1	1378.61	-19.6294	8/115	pps_pisum_IE_trypsin_rep3.mgf
	High	KVASSGSPWYGPDR	Ps_21907.848;Ps_30260.16212;Ps_22979.19631;Ps_33773.20118;Ps_31466.22379;Ps_23385.29795;Ps_26218.42152	396	7	CID		40.53	0.00832009	0	1	39		1	1506.7	-20.3964	12/149	pps_pisum_IE_trypsin_rep3.mgf
	Low	QLKLTPSSQELGAARFTxR	Ps_33773.20118	1	1	CID	X18(C)	11.68	4.02428		2	37	26	1	2105.97	-66.7774	5/206	pps_pisum_IE_trypsin_rep3.mgf
Ps_31466.22379	71.74	4	4	46	5.07264	10.7554	53.0079	AT1G29930.1 - [Ps_31466_22379]
	Confidence Icon	Sequence	Protein Accessions	# Proteins	# Protein Groups	Activation Type	Modifications	IonScore	Exp Value	Δ Score	Rank	Identity High	Homology Threshold	Charge	m/z [Da]	ΔM [ppm]	Ions Matched	Spectrum File
	High	VASSGSPWYGPDR	Ps_21907.848;Ps_30260.16212;Ps_22979.19631;Ps_33773.20118;Ps_31466.22379;Ps_23385.29795;Ps_26218.42152	402	7	CID		44.41	0.00234552	0	1	37		1	1378.61	-19.6294	8/115	pps_pisum_IE_trypsin_rep3.mgf
	High	KVASSGSPWYGPDR	Ps_21907.848;Ps_30260.16212;Ps_22979.19631;Ps_33773.20118;Ps_31466.22379;Ps_23385.29795;Ps_26218.42152	396	7	CID		40.53	0.00832009	0	1	39		1	1506.7	-20.3964	12/149	pps_pisum_IE_trypsin_rep3.mgf
	Low	VASSGSPWYGPDRVK	Ps_21907.848;Ps_30260.16212;Ps_22979.19631;Ps_31466.22379;Ps_23385.29795;Ps_26218.42152	390	6	CID		12.65	4.1776	0	1	38	24	1	1605.76	-23.4476	9/137	pps_pisum_IE_trypsin_rep3.mgf
	Low	xNPSSQELGGARFTmRK	Ps_31466.22379	2	1	CID	X1(V), M15(Oxidation)	11.19	3.9613		2	36	28	1	1893.85	-57.954	6/181	pps_pisum_IE_trypsin_rep3.mgf
Ps_23385.29795	74.42	4	4	43	4.65844	10.7114	53.0079	AT1G29930.1 - [Ps_23385_29795]
	Confidence Icon	Sequence	Protein Accessions	# Proteins	# Protein Groups	Activation Type	Modifications	IonScore	Exp Value	Δ Score	Rank	Identity High	Homology Threshold	Charge	m/z [Da]	ΔM [ppm]	Ions Matched	Spectrum File
	High	VASSGSPWYGPDR	Ps_21907.848;Ps_30260.16212;Ps_22979.19631;Ps_33773.20118;Ps_31466.22379;Ps_23385.29795;Ps_26218.42152	402	7	CID		44.41	0.00234552	0	1	37		1	1378.61	-19.6294	8/115	pps_pisum_IE_trypsin_rep3.mgf
	High	KVASSGSPWYGPDR	Ps_21907.848;Ps_30260.16212;Ps_22979.19631;Ps_33773.20118;Ps_31466.22379;Ps_23385.29795;Ps_26218.42152	396	7	CID		40.53	0.00832009	0	1	39		1	1506.7	-20.3964	12/149	pps_pisum_IE_trypsin_rep3.mgf
	Low	VASSGSPWYGPDRVK	Ps_21907.848;Ps_30260.16212;Ps_22979.19631;Ps_31466.22379;Ps_23385.29795;Ps_26218.42152	390	6	CID		12.65	4.1776	0	1	38	24	1	1605.76	-23.4476	9/137	pps_pisum_IE_trypsin_rep3.mgf
	Low	LxPSSQELGAARFTMR	Ps_23385.29795	2	1	CID	X2(D)	11.37	4.31474	0	1	37	23	1	1778.81	-41.6475	5/162	pps_pisum_IE_trypsin_rep3.mgf
Ps_26218.42152	45.16	4	4	62	6.85245	9.20264	53.0079	AT1G29930.1 - [Ps_26218_42152]
	Confidence Icon	Sequence	Protein Accessions	# Proteins	# Protein Groups	Activation Type	Modifications	IonScore	Exp Value	Δ Score	Rank	Identity High	Homology Threshold	Charge	m/z [Da]	ΔM [ppm]	Ions Matched	Spectrum File
	High	VASSGSPWYGPDR	Ps_21907.848;Ps_30260.16212;Ps_22979.19631;Ps_33773.20118;Ps_31466.22379;Ps_23385.29795;Ps_26218.42152	402	7	CID		44.41	0.00234552	0	1	37		1	1378.61	-19.6294	8/115	pps_pisum_IE_trypsin_rep3.mgf
	High	KVASSGSPWYGPDR	Ps_21907.848;Ps_30260.16212;Ps_22979.19631;Ps_33773.20118;Ps_31466.22379;Ps_23385.29795;Ps_26218.42152	396	7	CID		40.53	0.00832009	0	1	39		1	1506.7	-20.3964	12/149	pps_pisum_IE_trypsin_rep3.mgf
	Low	VASSGSPWYGPDRVK	Ps_21907.848;Ps_30260.16212;Ps_22979.19631;Ps_31466.22379;Ps_23385.29795;Ps_26218.42152	390	6	CID		12.65	4.1776	0	1	38	24	1	1605.76	-23.4476	9/137	pps_pisum_IE_trypsin_rep3.mgf
	Low	GKPVKAEPxKPR	Ps_26218.42152	1	1	CID	X9(A)	11.31	3.99387		5	37		1	1277.69	-58.6301	7/113	pps_pisum_IE_trypsin_rep3.mgf
Ps_27353.9397	45.71	3	3	35	3.71379	8.57275	53.0079	AT1G29930.1;;;AT1G29920.1;;;AT1G29910.1 - [Ps_27353_9397]
	Confidence Icon	Sequence	Protein Accessions	# Proteins	# Protein Groups	Activation Type	Modifications	IonScore	Exp Value	Δ Score	Rank	Identity High	Homology Threshold	Charge	m/z [Da]	ΔM [ppm]	Ions Matched	Spectrum File
	High	VASSGSPxYGPDR	Ps_27353.9397	1	1	CID	X8(W)	44.41	0.00234552		2	37		1	1378.61	-19.6294	8/115	pps_pisum_IE_trypsin_rep3.mgf
	High	KVASSGSPxYGPDR	Ps_27353.9397	1	1	CID	X9(W)	40.53	0.00832009		2	39		1	1506.7	-20.3964	12/149	pps_pisum_IE_trypsin_rep3.mgf
	Low	VASSGSPxYGPDRVK	Ps_27353.9397	1	1	CID	X8(W)	12.65	4.1776		2	38	24	1	1605.76	-23.4476	9/137	pps_pisum_IE_trypsin_rep3.mgf
Ps_24263.73568	77.27	5	4	22	2.49125	9.83252	53.0079	AT2G34430.1 - [Ps_24263_73568]
	Confidence Icon	Sequence	Protein Accessions	# Proteins	# Protein Groups	Activation Type	Modifications	IonScore	Exp Value	Δ Score	Rank	Identity High	Homology Threshold	Charge	m/z [Da]	ΔM [ppm]	Ions Matched	Spectrum File
	High	VASSxSPWYGPDR	Ps_24263.73568	3	1	CID	X5(G)	44.41	0.00234552		3	37		1	1378.61	-19.6294	8/115	pps_pisum_IE_trypsin_rep3.mgf
	High	KVASSxSPWYGPDR	Ps_24263.73568	3	1	CID	X6(G)	40.53	0.00832009		3	39		1	1506.7	-20.3964	12/149	pps_pisum_IE_trypsin_rep3.mgf
	Low	VASSxSPWYGPDRVK	Ps_24263.73568	3	1	CID	X5(G)	12.65	4.1776		3	38	24	1	1605.76	-23.4476	9/137	pps_pisum_IE_trypsin_rep3.mgf
	Low	KKVASSxSPWYGPDR	Ps_24263.73568	1	1	CID	X7(S)	11.17	4.182		6	37	25	1	1664.78	-36.709	6/159	pps_pisum_IE_trypsin_rep3.mgf
	Low	KKVASSxSPWYGPDR	Ps_24263.73568	1	1	CID	X7(T)	10.08	5.11491		10	36	28	1	1678.75	-62.8511	6/159	pps_pisum_IE_trypsin_rep3.mgf
Ps_30980.54189	21.62	3	3	74	8.02792	9.08545	53.0079	AT1G29930.1;;;AT1G29920.1;;;AT1G29910.1 - [Ps_30980_54189]
	Confidence Icon	Sequence	Protein Accessions	# Proteins	# Protein Groups	Activation Type	Modifications	IonScore	Exp Value	Δ Score	Rank	Identity High	Homology Threshold	Charge	m/z [Da]	ΔM [ppm]	Ions Matched	Spectrum File
	High	VAxSGSPWYGPDR	Ps_30980.54189	1	1	CID	X3(S)	44.41	0.00234552		4	37		1	1378.61	-19.6294	8/113	pps_pisum_IE_trypsin_rep3.mgf
	High	KVAxSGSPWYGPDR	Ps_30980.54189	1	1	CID	X4(S)	40.53	0.00832009		4	39		1	1506.7	-20.3964	12/147	pps_pisum_IE_trypsin_rep3.mgf
	Low	VAxSGSPWYGPDRVK	Ps_30980.54189	1	1	CID	X3(S)	12.65	4.1776		4	38	24	1	1605.76	-23.4476	9/135	pps_pisum_IE_trypsin_rep3.mgf
Ps_15815.34391	81.82	1	1	22	2.38315	5.78271	52.45	AT1G55670.1 - [Ps_15815_34391]
	Confidence Icon	Sequence	Protein Accessions	# Proteins	# Protein Groups	Activation Type	Modifications	IonScore	Exp Value	Δ Score	Rank	Identity High	Homology Threshold	Charge	m/z [Da]	ΔM [ppm]	Ions Matched	Spectrum File
	High	QGLPEQNGVTHFEAGDSR	Ps_15815.34391	44	1	CID		52.45	0.000261103		2	36		1	1941.83	-36.3735	9/195	pps_pisum_IE_trypsin_rep3.mgf
Ps_23654.28319	33.96	1	1	53	5.67686	6.50732	52.45	AT1G55670.1 - [Ps_23654_28319]
	Confidence Icon	Sequence	Protein Accessions	# Proteins	# Protein Groups	Activation Type	Modifications	IonScore	Exp Value	Δ Score	Rank	Identity High	Homology Threshold	Charge	m/z [Da]	ΔM [ppm]	Ions Matched	Spectrum File
	High	QGLPxQNGVTHFEAGDSR	Ps_23654.28319	1	1	CID	X5(E)	52.45	0.000261103		3	36		1	1941.83	-36.3735	9/185	pps_pisum_IE_trypsin_rep3.mgf
Ps_28309.36369	5.41	1	1	259	27.1708	8.104	51.77	AT2G26900.1 - [Ps_28309_36369]
	Confidence Icon	Sequence	Protein Accessions	# Proteins	# Protein Groups	Activation Type	Modifications	IonScore	Exp Value	Δ Score	Rank	Identity High	Homology Threshold	Charge	m/z [Da]	ΔM [ppm]	Ions Matched	Spectrum File
	High	NTPIPIDDKDDFKE	Ps_28309.36369	1	1	CID		51.77	0.000308021	0.173077	1	36		1	1646.74	-28.036	14/153	pps_pisum_IE_trypsin_rep3.mgf
Ps_32841.68936	9.73	2	2	411	45.8744	8.08936	51.35	AT5G22830.1 - [Ps_32841_68936]
	Confidence Icon	Sequence	Protein Accessions	# Proteins	# Protein Groups	Activation Type	Modifications	IonScore	Exp Value	Δ Score	Rank	Identity High	Homology Threshold	Charge	m/z [Da]	ΔM [ppm]	Ions Matched	Spectrum File
	High	NNNGGPSMPFEIEVVEAALLSR	Ps_32841.68936	1	1	CID		51.35	0.000441527	0.784314	1	37	27	1	2344.09	-29.0096	10/239	pps_pisum_IE_trypsin_rep3.mgf
	Low	RKISVTSPSALKPVKcSR	Ps_32841.68936	1	1	CID	C16(Carbamidomethyl)	10.62	5.17576	1	1	37	17	1	2014.02	-68.8599	4/197	pps_pisum_IE_trypsin_rep3.mgf
Ps_40522.57506	19.01	3	3	284	31.2433	9.26123	51.26	AT2G37860.3 - [Ps_40522_57506]
	Confidence Icon	Sequence	Protein Accessions	# Proteins	# Protein Groups	Activation Type	Modifications	IonScore	Exp Value	Δ Score	Rank	Identity High	Homology Threshold	Charge	m/z [Da]	ΔM [ppm]	Ions Matched	Spectrum File
	High	AYAALPSSVFEAERPGcR	Ps_40522.57506	1	1	CID	C17(Carbamidomethyl)	51.26	0.000338547	0.784314	1	36	27	1	1980.85	-55.8774	14/161	pps_pisum_IE_trypsin_rep3.mgf
	Low	IGSEIVIDSccATVAEYQKR	Ps_40522.57506	1	1	CID	C10(Carbamidomethyl), C11(Carbamidomethyl)	18.1	0.831715	1	1	37	23	1	2299.03	-31.8783	3/186	pps_pisum_IE_trypsin_rep3.mgf
	Low	FANNVYGGMQFVDWAR	Ps_40522.57506	1	1	CID		11.89	2.31353		2	35	25	1	1874.78	-42.4322	3/149	pps_pisum_IE_trypsin_rep3.mgf
Ps_21287.4364	48.31	2	2	89	10.3434	9.42236	50.94	AT1G03130.1;;;AT4G02770.1 - [Ps_21287_4364]
	Confidence Icon	Sequence	Protein Accessions	# Proteins	# Protein Groups	Activation Type	Modifications	IonScore	Exp Value	Δ Score	Rank	Identity High	Homology Threshold	Charge	m/z [Da]	ΔM [ppm]	Ions Matched	Spectrum File
	High	KAQVEEFYVITWESPKEQIFEMPTGGAAIMR	Ps_21287.4364	18	1	CID		50.94	0.000333024	0	1	35		1	3585.59	-52.4938	11/345	pps_pisum_IE_trypsin_rep3.mgf
	Low	DGVYPEKVNPGR	Ps_21287.4364	2	1	CID		19.09	0.672042	0	1	37	21	1	1330.62	-42.0491	4/114	pps_pisum_IE_trypsin_rep3.mgf
Ps_24496.30440	65.96	3	1	47	5.07448	4.729	50.94	AT1G03130.1 - [Ps_24496_30440]
	Confidence Icon	Sequence	Protein Accessions	# Proteins	# Protein Groups	Activation Type	Modifications	IonScore	Exp Value	Δ Score	Rank	Identity High	Homology Threshold	Charge	m/z [Da]	ΔM [ppm]	Ions Matched	Spectrum File
	High	KAQVEEFxVITWESPKEQIFEMPTGGAAIMR	Ps_24496.30440	1	1	CID	X8(Y)	50.94	0.000333024		2	35		1	3585.59	-52.4938	11/345	pps_pisum_IE_trypsin_rep3.mgf
	Low	KAQVEEFxVITWESPKEQIFEmPTGGAAIMR	Ps_24496.30440	1	1	CID	X8(M), X8(Oxidation), M22(Oxidation)	16.15	1.0034		3	35		1	3585.59	-43.2931	8/345	pps_pisum_IE_trypsin_rep3.mgf
	Low	KAQVEEFxVITWESPKEQIFEmPTGGAAIMR	Ps_24496.30440	1	1	CID	X8(F), M22(Oxidation)	12.4	2.37944		4	35		1	3585.59	-52.498	5/345	pps_pisum_IE_trypsin_rep3.mgf
Ps_40436.596	12.5	2	2	192	20.9603	11.3853	49.92	AT5G50920.1 - [Ps_40436_596]
	Confidence Icon	Sequence	Protein Accessions	# Proteins	# Protein Groups	Activation Type	Modifications	IonScore	Exp Value	Δ Score	Rank	Identity High	Homology Threshold	Charge	m/z [Da]	ΔM [ppm]	Ions Matched	Spectrum File
	High	GSGFVAVEIPFTPR	Ps_28214.16422;Ps_40436.596	2	2	CID		49.92	0.000551058	0.68	1	37		1	1476.71	-52.2408	15/126	pps_pisum_IE_trypsin_rep3.mgf
	Low	RSVKMMYASR	Ps_40436.596	1	1	CID		10.7	4.111		3	36		1	1228.56	-56.7097	3/105	pps_pisum_IE_trypsin_rep3.mgf
Ps_18419.5367	21.05	3	3	209	23.3617	5.09717	49.6	AT2G39730.1 - [Ps_18419_5367]
	Confidence Icon	Sequence	Protein Accessions	# Proteins	# Protein Groups	Activation Type	Modifications	IonScore	Exp Value	Δ Score	Rank	Identity High	Homology Threshold	Charge	m/z [Da]	ΔM [ppm]	Ions Matched	Spectrum File
	High	IVDTFPGQSIDFFGALR	Ps_18419.5367	2	1	CID		49.6	0.000574555	0.74	1	36	29	1	1882.88	-46.5046	8/168	pps_pisum_IE_trypsin_rep3.mgf
	Medium	LLEYGNMLVQEQENVKR	Ps_18419.5367;Ps_42797.47150;Ps_26835.32185;Ps_31162.50886	44	4	CID		28.59	0.0890325	0	1	37		1	2062.95	-52.8812	6/174	pps_pisum_IE_trypsin_rep3.mgf
	Low	FYWAPTREDR	Ps_18419.5367;Ps_42582.23162;Ps_43148.33816	11	3	CID		20.76	0.319834	0	1	35	27	1	1340.58	-43.9212	5/85	pps_pisum_IE_trypsin_rep3.mgf
Ps_42582.23162	24.42	3	3	172	19.1725	5.40186	49.6	AT2G39730.3 - [Ps_42582_23162]
	Confidence Icon	Sequence	Protein Accessions	# Proteins	# Protein Groups	Activation Type	Modifications	IonScore	Exp Value	Δ Score	Rank	Identity High	Homology Threshold	Charge	m/z [Da]	ΔM [ppm]	Ions Matched	Spectrum File
	High	LVDTFPGQSIDFFGALR	Ps_42582.23162;Ps_43148.33816;Ps_42797.47150	35	3	CID		49.6	0.000574555	0.74	3	36	29	1	1882.88	-46.5046	8/168	pps_pisum_IE_trypsin_rep3.mgf
	Low	FYWAPTREDR	Ps_18419.5367;Ps_42582.23162;Ps_43148.33816	11	3	CID		20.76	0.319834	0	1	35	27	1	1340.58	-43.9212	5/85	pps_pisum_IE_trypsin_rep3.mgf
	Low	McALFINDLDAGAGR	Ps_42582.23162	1	1	CID	C2(Carbamidomethyl)	14.92	1.25461		2	35		1	1623.69	-44.8825	6/137	pps_pisum_IE_trypsin_rep3.mgf
Ps_43148.33816	46.15	4	4	91	10.3643	5.50342	49.6	AT2G39730.3;;;AT2G39730.2;;;AT2G39730.1 - [Ps_43148_33816]
	Confidence Icon	Sequence	Protein Accessions	# Proteins	# Protein Groups	Activation Type	Modifications	IonScore	Exp Value	Δ Score	Rank	Identity High	Homology Threshold	Charge	m/z [Da]	ΔM [ppm]	Ions Matched	Spectrum File
	High	LVDTFPGQSIDFFGALR	Ps_42582.23162;Ps_43148.33816;Ps_42797.47150	35	3	CID		49.6	0.000574555	0.74	3	36	29	1	1882.88	-46.5046	8/168	pps_pisum_IE_trypsin_rep3.mgf
	Low	FYWAPTREDR	Ps_18419.5367;Ps_42582.23162;Ps_43148.33816	11	3	CID		20.76	0.319834	0	1	35	27	1	1340.58	-43.9212	5/85	pps_pisum_IE_trypsin_rep3.mgf
	Low	LVNSKEGPPEFDQPK	Ps_43148.33816;Ps_42797.47150	28	2	CID		20.16	0.636127	0.3	1	37	28	1	1684.79	-40.6944	6/155	pps_pisum_IE_trypsin_rep3.mgf
	Low	EGPPEFDQPK	Ps_43148.33816;Ps_42797.47150;Ps_26835.32185	31	3	CID		12.87	1.44338	1	1	34	20	1	1143.49	-32.4805	5/91	pps_pisum_IE_trypsin_rep3.mgf
Ps_42797.47150	49.49	4	4	99	11.3179	5.26221	49.6	AT2G39730.3;;;AT2G39730.2;;;AT2G39730.1 - [Ps_42797_47150]
	Confidence Icon	Sequence	Protein Accessions	# Proteins	# Protein Groups	Activation Type	Modifications	IonScore	Exp Value	Δ Score	Rank	Identity High	Homology Threshold	Charge	m/z [Da]	ΔM [ppm]	Ions Matched	Spectrum File
	High	LVDTFPGQSIDFFGALR	Ps_42582.23162;Ps_43148.33816;Ps_42797.47150	35	3	CID		49.6	0.000574555	0.74	3	36	29	1	1882.88	-46.5046	8/168	pps_pisum_IE_trypsin_rep3.mgf
	Medium	LLEYGNMLVQEQENVKR	Ps_18419.5367;Ps_42797.47150;Ps_26835.32185;Ps_31162.50886	44	4	CID		28.59	0.0890325	0	1	37		1	2062.95	-52.8812	6/174	pps_pisum_IE_trypsin_rep3.mgf
	Low	LVNSKEGPPEFDQPK	Ps_43148.33816;Ps_42797.47150	28	2	CID		20.16	0.636127	0.3	1	37	28	1	1684.79	-40.6944	6/155	pps_pisum_IE_trypsin_rep3.mgf
	Low	EGPPEFDQPK	Ps_43148.33816;Ps_42797.47150;Ps_26835.32185	31	3	CID		12.87	1.44338	1	1	34	20	1	1143.49	-32.4805	5/91	pps_pisum_IE_trypsin_rep3.mgf
Ps_29967.66275	4.57	2	2	328	37.2069	8.1626	49.31	AT2G43950.1 - [Ps_29967_66275]
	Confidence Icon	Sequence	Protein Accessions	# Proteins	# Protein Groups	Activation Type	Modifications	IonScore	Exp Value	Δ Score	Rank	Identity High	Homology Threshold	Charge	m/z [Da]	ΔM [ppm]	Ions Matched	Spectrum File
	High	GLcTAQYKDQEFK	Ps_29967.66275	1	1	CID	C3(Carbamidomethyl)	49.31	0.000571445	0.632653	1	36		1	1587.71	-25.5441	8/126	pps_pisum_IE_trypsin_rep3.mgf
	Low	GLcTAQYKDQEFKLR	Ps_29967.66275	1	1	CID	C3(Carbamidomethyl)	21.41	0.397523	0.238095	1	37	30	1	1856.86	-36.3598	8/148	pps_pisum_IE_trypsin_rep3.mgf
Ps_4133.62247	44.44	2	2	81	8.71283	8.60205	48.72	AT1G32080.1 - [Ps_4133_62247]
	Confidence Icon	Sequence	Protein Accessions	# Proteins	# Protein Groups	Activation Type	Modifications	IonScore	Exp Value	Δ Score	Rank	Identity High	Homology Threshold	Charge	m/z [Da]	ΔM [ppm]	Ions Matched	Spectrum File
	High	EPEALPFcAIAYALNGIFGSLLcSVPIVR	Ps_4133.62247	4	1	CID	C8(Carbamidomethyl), C23(Carbamidomethyl)	42.5	0.00274985	1	1	36	21	1	3177.53	-36.4399	12/303	pps_pisum_IE_trypsin_rep3.mgf
	Medium	FSDPIAR	Ps_4133.62247	2	1	CID		29.22	0.0628289	0.62069	1	36	25	1	805.406	-17.5455	5/54	pps_pisum_IE_trypsin_rep3.mgf
Ps_43597.107	51.02	2	2	49	5.54187	11.3999	48.54	AT2G05100.1 - [Ps_43597_107]
	Confidence Icon	Sequence	Protein Accessions	# Proteins	# Protein Groups	Activation Type	Modifications	IonScore	Exp Value	Δ Score	Rank	Identity High	Homology Threshold	Charge	m/z [Da]	ΔM [ppm]	Ions Matched	Spectrum File
	High	SAPESIWYGPDRPK	Ps_43597.107	130	1	CID		48.54	0.000808961	0	1	37	29	1	1602.74	-32.1021	8/131	pps_pisum_IE_trypsin_rep3.mgf
	Low	TGLRQGNEFIR	Ps_43597.107;Ps_29365.12009	19	2	CID		11.39	5.02465		9	38		1	1290.64	-37.7073	6/111	pps_pisum_IE_trypsin_rep3.mgf
Ps_14378.68011	46.67	1	1	30	3.35368	6.44287	48.54	AT2G05070.1;;;AT2G05100.1;;;AT3G27690.1 - [Ps_14378_68011]
	Confidence Icon	Sequence	Protein Accessions	# Proteins	# Protein Groups	Activation Type	Modifications	IonScore	Exp Value	Δ Score	Rank	Identity High	Homology Threshold	Charge	m/z [Da]	ΔM [ppm]	Ions Matched	Spectrum File
	High	SAPESIWxGPDRPK	Ps_14378.68011	1	1	CID	X8(Y)	48.54	0.000808961		2	37	29	1	1602.74	-32.1021	8/131	pps_pisum_IE_trypsin_rep3.mgf
Ps_29365.12009	39.06	3	2	64	7.36873	10.7114	48.54	AT2G05100.1 - [Ps_29365_12009]
	Confidence Icon	Sequence	Protein Accessions	# Proteins	# Protein Groups	Activation Type	Modifications	IonScore	Exp Value	Δ Score	Rank	Identity High	Homology Threshold	Charge	m/z [Da]	ΔM [ppm]	Ions Matched	Spectrum File
	High	SAPESxWYGPDRPK	Ps_29365.12009	1	1	CID	X6(I)	48.54	0.000808961		3	37	29	1	1602.74	-32.1021	8/131	pps_pisum_IE_trypsin_rep3.mgf
	High	SAPESxWYGPDRPK	Ps_29365.12009	1	1	CID	X6(L)	48.54	0.000808961		4	37	29	1	1602.74	-32.1021	8/131	pps_pisum_IE_trypsin_rep3.mgf
	Low	TGLRQGNEFIR	Ps_43597.107;Ps_29365.12009	19	2	CID		11.39	5.02465		9	38		1	1290.64	-37.7073	6/111	pps_pisum_IE_trypsin_rep3.mgf
Ps_41165.37418	7.93	1	1	164	19.0788	5.70654	48.12	AT1G79560.1 - [Ps_41165_37418]
	Confidence Icon	Sequence	Protein Accessions	# Proteins	# Protein Groups	Activation Type	Modifications	IonScore	Exp Value	Δ Score	Rank	Identity High	Homology Threshold	Charge	m/z [Da]	ΔM [ppm]	Ions Matched	Spectrum File
	High	YEAPDIYPAPLHR	Ps_41165.37418	1	1	CID		48.12	0.000700703	0.666667	1	36		1	1541.71	-43.3551	7/110	pps_pisum_IE_trypsin_rep3.mgf
Ps_11070.57067	9.4	2	2	319	34.9566	6.17627	46.71	AT4G34240.1;;;AT4G34240.2 - [Ps_11070_57067]
	Confidence Icon	Sequence	Protein Accessions	# Proteins	# Protein Groups	Activation Type	Modifications	IonScore	Exp Value	Δ Score	Rank	Identity High	Homology Threshold	Charge	m/z [Da]	ΔM [ppm]	Ions Matched	Spectrum File
	High	MLVEKEEEIIDALVKDLSKPR	Ps_11070.57067	1	1	CID		46.71	0.00134595	0.744681	1	37	27	1	2455.22	-50.2061	9/223	pps_pisum_IE_trypsin_rep3.mgf
	Low	IVSPTQFAR	Ps_11070.57067	1	1	CID		11.78	3.78334	1	1	37	21	1	1018.55	-12.9117	4/78	pps_pisum_IE_trypsin_rep3.mgf
Ps_30687.63384	17.78	2	2	225	24.0188	9.01221	45.93	ATCG00480.1 - [Ps_30687_63384]
	Confidence Icon	Sequence	Protein Accessions	# Proteins	# Protein Groups	Activation Type	Modifications	IonScore	Exp Value	Δ Score	Rank	Identity High	Homology Threshold	Charge	m/z [Da]	ΔM [ppm]	Ions Matched	Spectrum File
	High	IFNVLGEPIDNLGPVDTR	Ps_30687.63384	2	1	CID		43.65	0.00260853	0.727273	1	37	27	1	1968.95	-43.9428	8/187	pps_pisum_IE_trypsin_rep3.mgf
	Medium	GMEVIDTGAALSVPVGGATLGR	Ps_30687.63384	1	1	CID		27.28	0.120191	1	1	37	23	1	2070.98	-51.0151	7/203	pps_pisum_IE_trypsin_rep3.mgf
Ps_29742.9655	6.58	2	2	380	42.324	6.7124	45.51	AT4G15440.1 - [Ps_29742_9655]
	Confidence Icon	Sequence	Protein Accessions	# Proteins	# Protein Groups	Activation Type	Modifications	IonScore	Exp Value	Δ Score	Rank	Identity High	Homology Threshold	Charge	m/z [Da]	ΔM [ppm]	Ions Matched	Spectrum File
	High	MNPPVPLQFGR	Ps_29742.9655	1	1	CID		45.51	0.0012513	1	1	36	22	1	1255.61	-43.2948	7/110	pps_pisum_IE_trypsin_rep3.mgf
	Low	NLELINSVVYETLR	Ps_29742.9655	1	1	CID		20.59	0.541679		2	37		1	1662.85	-34.9228	10/150	pps_pisum_IE_trypsin_rep3.mgf
Ps_28422.55337	5.87	2	2	477	54.7685	7.26904	44.94	AT4G31500.1 - [Ps_28422_55337]
	Confidence Icon	Sequence	Protein Accessions	# Proteins	# Protein Groups	Activation Type	Modifications	IonScore	Exp Value	Δ Score	Rank	Identity High	Homology Threshold	Charge	m/z [Da]	ΔM [ppm]	Ions Matched	Spectrum File
	High	KKDFINEDDIKNFPYLK	Ps_28422.55337	1	1	CID		44.94	0.00159352	1	1	36	25	1	2126.94	-79.1606	14/180	pps_pisum_IE_trypsin_rep3.mgf
	Low	MNLPSPLLVQR	Ps_28422.55337	1	1	CID		16.97	1.04071	1	1	36	23	1	1267.67	-41.392	8/104	pps_pisum_IE_trypsin_rep3.mgf
Ps_11587.28063	40	1	1	45	4.87169	6.78564	43.8	AT3G16950.1 - [Ps_11587_28063]
	Confidence Icon	Sequence	Protein Accessions	# Proteins	# Protein Groups	Activation Type	Modifications	IonScore	Exp Value	Δ Score	Rank	Identity High	Homology Threshold	Charge	m/z [Da]	ΔM [ppm]	Ions Matched	Spectrum File
	High	LAVHAHPTLSEVLDELFK	Ps_11587.28063	2	1	CID		43.8	0.00253457	0.772727	1	37	25	1	2019	-44.807	9/153	pps_pisum_IE_trypsin_rep3.mgf
Ps_4622.32724	18.73	3	3	251	28.2829	8.66064	43.05	AT4G33350.1 - [Ps_4622_32724]
	Confidence Icon	Sequence	Protein Accessions	# Proteins	# Protein Groups	Activation Type	Modifications	IonScore	Exp Value	Δ Score	Rank	Identity High	Homology Threshold	Charge	m/z [Da]	ΔM [ppm]	Ions Matched	Spectrum File
	High	QEDAEAFLAQVR	Ps_4622.32724	2	1	CID		43.05	0.00222209	0.674419	1	36		1	1376.62	-45.4311	12/123	pps_pisum_IE_trypsin_rep3.mgf
	Medium	SSGWEDLVFIPPGKK	Ps_4622.32724	2	1	CID		31.21	0.0528648	0.387097	1	38		1	1659.81	-41.2311	9/133	pps_pisum_IE_trypsin_rep3.mgf
	Low	VVPITLDQVYMLKVEGIAFR	Ps_4622.32724	1	1	CID		17.45	1.23223	0.235294	1	38	26	1	2291.17	-49.7132	5/201	pps_pisum_IE_trypsin_rep3.mgf
Ps_33232.56940	5.15	1	1	272	31.6543	5.68115	42.15	AT3G26310.1 - [Ps_33232_56940]
	Confidence Icon	Sequence	Protein Accessions	# Proteins	# Protein Groups	Activation Type	Modifications	IonScore	Exp Value	Δ Score	Rank	Identity High	Homology Threshold	Charge	m/z [Da]	ΔM [ppm]	Ions Matched	Spectrum File
	High	KLNYLDMVVDETLR	Ps_33232.56940	1	1	CID		42.15	0.00349569	0.404762	1	37		1	1708.82	-40.8534	6/144	pps_pisum_IE_trypsin_rep3.mgf
Ps_11978.12911	67.74	1	1	31	3.29972	9.42236	41.65	AT5G66570.1;;;AT3G50820.1 - [Ps_11978_12911]
	Confidence Icon	Sequence	Protein Accessions	# Proteins	# Protein Groups	Activation Type	Modifications	IonScore	Exp Value	Δ Score	Rank	Identity High	Homology Threshold	Charge	m/z [Da]	ΔM [ppm]	Ions Matched	Spectrum File
	High	KLVASGKPDSFSGEFLVPSYR	Ps_11978.12911	1	1	CID		41.65	0.00385726	0	1	37		1	2284.05	-65.3276	8/230	pps_pisum_IE_trypsin_rep3.mgf
Ps_43686.73549	60	1	1	35	3.78898	9.42236	41.65	AT3G50820.1 - [Ps_43686_73549]
	Confidence Icon	Sequence	Protein Accessions	# Proteins	# Protein Groups	Activation Type	Modifications	IonScore	Exp Value	Δ Score	Rank	Identity High	Homology Threshold	Charge	m/z [Da]	ΔM [ppm]	Ions Matched	Spectrum File
	High	QLVASGKPDSFSGEFLVPSYR	Ps_43686.73549	14	1	CID		41.65	0.00385726		2	37		1	2284.05	-49.3953	8/230	pps_pisum_IE_trypsin_rep3.mgf
Ps_34583.32944	33.33	1	1	63	6.80639	5.26221	41.65	AT3G50820.1 - [Ps_34583_32944]
	Confidence Icon	Sequence	Protein Accessions	# Proteins	# Protein Groups	Activation Type	Modifications	IonScore	Exp Value	Δ Score	Rank	Identity High	Homology Threshold	Charge	m/z [Da]	ΔM [ppm]	Ions Matched	Spectrum File
	High	QLVASGKPDSFSGEFLxPSYR	Ps_34583.32944	1	1	CID	X17(V)	41.65	0.00385726		3	37		1	2284.05	-49.3953	8/230	pps_pisum_IE_trypsin_rep3.mgf
Ps_16449.29902	3.58	1	1	363	39.6218	9.65674	40.17	AT5G42130.1 - [Ps_16449_29902]
	Confidence Icon	Sequence	Protein Accessions	# Proteins	# Protein Groups	Activation Type	Modifications	IonScore	Exp Value	Δ Score	Rank	Identity High	Homology Threshold	Charge	m/z [Da]	ΔM [ppm]	Ions Matched	Spectrum File
	High	EILKEEGWVGFTR	Ps_16449.29902	1	1	CID		40.17	0.00533695	0.325	1	37		1	1563.73	-55.0851	10/137	pps_pisum_IE_trypsin_rep3.mgf
Ps_40653.59837	13.08	1	1	130	14.7914	4.67822	40.13	AT5G64580.1 - [Ps_40653_59837]
	Confidence Icon	Sequence	Protein Accessions	# Proteins	# Protein Groups	Activation Type	Modifications	IonScore	Exp Value	Δ Score	Rank	Identity High	Homology Threshold	Charge	m/z [Da]	ΔM [ppm]	Ions Matched	Spectrum File
	High	KDLDYIGRDELLEALKR	Ps_40653.59837	1	1	CID		40.13	0.00562896	1	1	37	21	1	2047.02	-48.1829	9/186	pps_pisum_IE_trypsin_rep3.mgf
Ps_41742.13371	24.29	3	3	177	20.4314	9.51025	40.06	AT1G20816.1 - [Ps_41742_13371]
	Confidence Icon	Sequence	Protein Accessions	# Proteins	# Protein Groups	Activation Type	Modifications	IonScore	Exp Value	Δ Score	Rank	Identity High	Homology Threshold	Charge	m/z [Da]	ΔM [ppm]	Ions Matched	Spectrum File
	Medium	ENNWTFNADYKGR	Ps_41742.13371	1	1	CID		33.09	0.0156354	1	1	34	23	1	1614.69	-24.4637	11/138	pps_pisum_IE_trypsin_rep3.mgf
	Medium	IGYEAFEQVPYLQIR	Ps_41742.13371	1	1	CID		31.47	0.0447672	0.612903	1	37	26	1	1825.87	-45.1135	6/140	pps_pisum_IE_trypsin_rep3.mgf
	Low	HFYPNFSATLGVGVR	Ps_41742.13371	1	1	CID		14.19	2.08634	0	1	37	25	1	1664.78	-45.8694	8/142	pps_pisum_IE_trypsin_rep3.mgf
Ps_43451.15226	15.52	1	1	58	6.84627	7.1665	39.46	AT1G67090.1 - [Ps_43451_15226]
	Confidence Icon	Sequence	Protein Accessions	# Proteins	# Protein Groups	Activation Type	Modifications	IonScore	Exp Value	Δ Score	Rank	Identity High	Homology Threshold	Charge	m/z [Da]	ΔM [ppm]	Ions Matched	Spectrum File
	High	TAYPxAFIR	Ps_43451.15226	1	1	CID	X5(N)	39.46	0.00579789		2	36	23	1	1052.53	-21.5588	9/72	pps_pisum_IE_trypsin_rep3.mgf
Ps_27326.59235	50.82	3	3	61	7.2266	8.47021	39.46	AT1G67090.1 - [Ps_27326_59235]
	Confidence Icon	Sequence	Protein Accessions	# Proteins	# Protein Groups	Activation Type	Modifications	IonScore	Exp Value	Δ Score	Rank	Identity High	Homology Threshold	Charge	m/z [Da]	ΔM [ppm]	Ions Matched	Spectrum File
	High	TAYPNAFIR	Ps_42574.30148;Ps_28919.69180;Ps_27326.59235;Ps_35202.74607;Ps_43087.66310	106	5	CID		39.46	0.00579789	0	1	36	23	1	1052.53	-21.5588	9/80	pps_pisum_IE_trypsin_rep3.mgf
	Low	IIGFDNVR	Ps_42574.30148;Ps_42554.60543;Ps_27326.59235;Ps_43863.34345;Ps_22663.15845;Ps_29439.50796;Ps_19096.7421;Ps_45304.38458;Ps_24359.8373;Ps_29630.67221;Ps_35202.74607	201	11	CID		15.32	2.07986	0	1	38	25	1	933.494	-23.1831	5/63	pps_pisum_IE_trypsin_rep3.mgf
	Low	SPGYYDGRYWTMWK	Ps_42554.60543;Ps_42848.15596;Ps_34081.24740;Ps_23591.63068;Ps_43101.3272;Ps_27447.9951;Ps_27637.16562;Ps_27591.45219;Ps_33948.47752;Ps_27326.59235;Ps_29439.50796;Ps_45304.38458	86	12	CID		12.72	1.78812	0	1	35	17	1	1809.72	-45.8641	9/139	pps_pisum_IE_trypsin_rep3.mgf
Ps_43087.66310	43.59	2	2	39	4.39718	6.44287	39.46	AT1G67090.1 - [Ps_43087_66310]
	Confidence Icon	Sequence	Protein Accessions	# Proteins	# Protein Groups	Activation Type	Modifications	IonScore	Exp Value	Δ Score	Rank	Identity High	Homology Threshold	Charge	m/z [Da]	ΔM [ppm]	Ions Matched	Spectrum File
	High	TAYPNAFIR	Ps_42574.30148;Ps_28919.69180;Ps_27326.59235;Ps_35202.74607;Ps_43087.66310	106	5	CID		39.46	0.00579789	0	1	36	23	1	1052.53	-21.5588	9/80	pps_pisum_IE_trypsin_rep3.mgf
	Low	IIGFxNVR	Ps_43087.66310	1	1	CID	X5(D)	15.32	2.07986		2	38	25	1	933.494	-23.1831	5/69	pps_pisum_IE_trypsin_rep3.mgf
Ps_5358.21939	17.7	1	1	113	12.6689	7.23975	39.36	AT3G14420.2;;;AT3G14420.3;;;AT3G14420.1 - [Ps_5358_21939]
	Confidence Icon	Sequence	Protein Accessions	# Proteins	# Protein Groups	Activation Type	Modifications	IonScore	Exp Value	Δ Score	Rank	Identity High	Homology Threshold	Charge	m/z [Da]	ΔM [ppm]	Ions Matched	Spectrum File
	High	MIYDYFASGGEDQWTLKENR	Ps_5358.21939	1	1	CID		39.36	0.00199889		2	32		1	2422.92	-71.7032	8/196	pps_pisum_IE_trypsin_rep3.mgf
Ps_30664.58961	3.61	1	1	332	35.1195	7.73779	39.28	AT3G18890.1 - [Ps_30664_58961]
	Confidence Icon	Sequence	Protein Accessions	# Proteins	# Protein Groups	Activation Type	Modifications	IonScore	Exp Value	Δ Score	Rank	Identity High	Homology Threshold	Charge	m/z [Da]	ΔM [ppm]	Ions Matched	Spectrum File
	High	IPSQRPYIPSPK	Ps_30664.58961	1	1	CID		39.28	0.00601964	0.589744	1	36		1	1382.75	-22.6443	7/120	pps_pisum_IE_trypsin_rep3.mgf
Ps_24359.8373	74.19	2	2	31	3.51982	4.90674	39.12	AT1G67090.1 - [Ps_24359_8373]
	Confidence Icon	Sequence	Protein Accessions	# Proteins	# Protein Groups	Activation Type	Modifications	IonScore	Exp Value	Δ Score	Rank	Identity High	Homology Threshold	Charge	m/z [Da]	ΔM [ppm]	Ions Matched	Spectrum File
	High	ELDEVVAxPPQAFVR	Ps_24359.8373	1	1	CID	X8(H)	39.12	0.007164		7	37		1	1706.79	-55.8541	13/137	pps_pisum_IE_trypsin_rep3.mgf
	Low	IIGFDNVR	Ps_42574.30148;Ps_42554.60543;Ps_27326.59235;Ps_43863.34345;Ps_22663.15845;Ps_29439.50796;Ps_19096.7421;Ps_45304.38458;Ps_24359.8373;Ps_29630.67221;Ps_35202.74607	201	11	CID		15.32	2.07986	0	1	38	25	1	933.494	-23.1831	5/63	pps_pisum_IE_trypsin_rep3.mgf
Ps_43101.3272	72.73	2	2	44	5.4977	9.70068	38.22	AT5G38410.1;;;AT5G38420.1;;;AT5G38430.1 - [Ps_43101_3272]
	Confidence Icon	Sequence	Protein Accessions	# Proteins	# Protein Groups	Activation Type	Modifications	IonScore	Exp Value	Δ Score	Rank	Identity High	Homology Threshold	Charge	m/z [Da]	ΔM [ppm]	Ions Matched	Spectrum File
	High	GWGFHAWKFELEKGFVYR	Ps_43101.3272	1	1	CID		38.22	0.0106668		5	38		1	2257.07	-30.4964	9/166	pps_pisum_IE_trypsin_rep3.mgf
	Low	SPGYYDGRYWTMWK	Ps_42554.60543;Ps_42848.15596;Ps_34081.24740;Ps_23591.63068;Ps_43101.3272;Ps_27447.9951;Ps_27637.16562;Ps_27591.45219;Ps_33948.47752;Ps_27326.59235;Ps_29439.50796;Ps_45304.38458	86	12	CID		12.72	1.78812	0	1	35	17	1	1809.72	-45.8641	9/139	pps_pisum_IE_trypsin_rep3.mgf
Ps_28267.5635	23.61	4	4	72	7.85778	5.2876	38.07	AT1G29930.1;;;AT1G29920.1;;;AT1G29910.1 - [Ps_28267_5635]
	Confidence Icon	Sequence	Protein Accessions	# Proteins	# Protein Groups	Activation Type	Modifications	IonScore	Exp Value	Δ Score	Rank	Identity High	Homology Threshold	Charge	m/z [Da]	ΔM [ppm]	Ions Matched	Spectrum File
	Medium	KVAxSSSPWYGPDR	Ps_28267.5635	1	1	CID	X4(G)	38.07	0.0146598		5	39		1	1506.7	-20.3964	7/147	pps_pisum_IE_trypsin_rep3.mgf
	Low	VAxSSSPWYGPDR	Ps_28267.5635	1	1	CID	X3(G)	22.32	0.379524		6	37		1	1378.61	-19.6294	6/113	pps_pisum_IE_trypsin_rep3.mgf
	Low	KVAxSSSPWYGPDRVK	Ps_28267.5635	1	1	CID	X4(G)	14.8	2.42719		2	38	30	1	1733.79	-59.0955	7/169	pps_pisum_IE_trypsin_rep3.mgf
	Low	KKVAxSSSPWYGPDR	Ps_28267.5635	1	1	CID	X5(S)	11.17	4.182		7	37	25	1	1664.78	-36.709	6/157	pps_pisum_IE_trypsin_rep3.mgf
Ps_36457.70365	5.72	2	2	472	51.1282	8.39697	37.63	AT5G64290.1 - [Ps_36457_70365]
	Confidence Icon	Sequence	Protein Accessions	# Proteins	# Protein Groups	Activation Type	Modifications	IonScore	Exp Value	Δ Score	Rank	Identity High	Homology Threshold	Charge	m/z [Da]	ΔM [ppm]	Ions Matched	Spectrum File
	High	AGGVFLPIIK	Ps_36457.70365	1	1	CID		37.63	0.00727441	0.315789	1	36		1	1014.59	-44.0486	6/83	pps_pisum_IE_trypsin_rep3.mgf
	Low	SLALSAGSEPNSPTSKR	Ps_36457.70365	1	1	CID		13.96	1.64935	0.214286	1	35	24	1	1701.75	-73.6953	10/170	pps_pisum_IE_trypsin_rep3.mgf
Ps_34132.57891	12.61	3	3	452	50.5986	6.46826	37.63	AT4G32770.1 - [Ps_34132_57891]
	Confidence Icon	Sequence	Protein Accessions	# Proteins	# Protein Groups	Activation Type	Modifications	IonScore	Exp Value	Δ Score	Rank	Identity High	Homology Threshold	Charge	m/z [Da]	ΔM [ppm]	Ions Matched	Spectrum File
	High	IILDVTSDMAALEVGGGPWFNTWK	Ps_34132.57891	1	1	CID		37.63	0.0101652	1	1	37	22	1	2620.24	-28.8257	10/228	pps_pisum_IE_trypsin_rep3.mgf
	Low	WEYSTRPVYGWGDVGSTQK	Ps_34132.57891	1	1	CID		13.38	1.57505	1	1	35	22	1	2215.91	-56.9432	9/202	pps_pisum_IE_trypsin_rep3.mgf
	Low	KPLTTFELAQYGPR	Ps_34132.57891	1	1	CID		11.2	4.44147	1	1	37	22	1	1620.8	-48.3229	6/143	pps_pisum_IE_trypsin_rep3.mgf
Ps_21323.57731	29.89	4	2	87	10.2101	6.06201	34.82	AT1G67090.1 - [Ps_21323_57731]
	Confidence Icon	Sequence	Protein Accessions	# Proteins	# Protein Groups	Activation Type	Modifications	IonScore	Exp Value	Δ Score	Rank	Identity High	Homology Threshold	Charge	m/z [Da]	ΔM [ppm]	Ions Matched	Spectrum File
	Medium	KFETLSYLPPLTPEQLAKEVEYLxR	Ps_21323.57731	1	1	CID	X24(I)	34.82	0.0217707	0	1	37	25	1	2977.46	-56.0549	8/280	pps_pisum_IE_trypsin_rep3.mgf
	Medium	KFETLSYLPPLTPEQLAKEVEYLxR	Ps_21323.57731	1	1	CID	X24(L)	34.82	0.0217707		3	37	25	1	2977.46	-56.0549	8/280	pps_pisum_IE_trypsin_rep3.mgf
	Low	KKFETLSYLPPLTPEQLAKEVEYLxR	Ps_21323.57731	1	1	CID	X25(I)	17.33	1.17891	0	1	37	20	1	3105.56	-52.7993	6/290	pps_pisum_IE_trypsin_rep3.mgf
	Low	KKFETLSYLPPLTPEQLAKEVEYLxR	Ps_21323.57731	1	1	CID	X25(L)	17.33	1.17891		3	37	20	1	3105.56	-52.7993	6/290	pps_pisum_IE_trypsin_rep3.mgf
Ps_32183.12678	4.52	2	2	509	54.8997	8.17725	34.19	AT5G59250.1 - [Ps_32183_12678]
	Confidence Icon	Sequence	Protein Accessions	# Proteins	# Protein Groups	Activation Type	Modifications	IonScore	Exp Value	Δ Score	Rank	Identity High	Homology Threshold	Charge	m/z [Da]	ΔM [ppm]	Ions Matched	Spectrum File
	Medium	GRPPGDKESEKQIEESIVSLK	Ps_32183.12678	1	1	CID		34.19	0.0228639	1	1	37	21	1	2326.1	-54.1255	7/226	pps_pisum_IE_trypsin_rep3.mgf
	Low	LRGRPPGDKESEKQIEESIVSLK	Ps_32183.12678	1	1	CID		18.75	0.774776	1	1	37	21	1	2595.27	-53.6327	7/246	pps_pisum_IE_trypsin_rep3.mgf
Ps_40701.26776	7.98	3	3	476	53.6751	9.20264	31.75	AT5G01220.1 - [Ps_40701_26776]
	Confidence Icon	Sequence	Protein Accessions	# Proteins	# Protein Groups	Activation Type	Modifications	IonScore	Exp Value	Δ Score	Rank	Identity High	Homology Threshold	Charge	m/z [Da]	ΔM [ppm]	Ions Matched	Spectrum File
	Medium	LSNGEPEKPLIVHVGR	Ps_40701.26776	2	1	CID		31.75	0.0369594	0.21875	1	37		1	1744.88	-49.2946	8/165	pps_pisum_IE_trypsin_rep3.mgf
	Low	NEQYNAAIWFWR	Ps_40701.26776	1	1	CID		18.74	0.50256	0.315789	1	35	27	1	1597.68	-43.7454	7/120	pps_pisum_IE_trypsin_rep3.mgf
	Low	GVDSESFHPR	Ps_40701.26776	1	1	CID		12.18	1.87656	1	1	34	23	1	1130.49	-32.1643	4/82	pps_pisum_IE_trypsin_rep3.mgf
Ps_36396.37583	23.53	6	6	493	56.1183	8.85107	31.52	AT4G25650.1 - [Ps_36396_37583]
	Confidence Icon	Sequence	Protein Accessions	# Proteins	# Protein Groups	Activation Type	Modifications	IonScore	Exp Value	Δ Score	Rank	Identity High	Homology Threshold	Charge	m/z [Da]	ΔM [ppm]	Ions Matched	Spectrum File
	Medium	KKPPFIPEIDDPSFTSLMGNR	Ps_36396.37583	1	1	CID		31.52	0.0446775	0.625	1	37	26	1	2389.1	-51.3044	6/221	pps_pisum_IE_trypsin_rep3.mgf
	Medium	VMGIDVVVWWDR	Ps_36396.37583	1	1	CID		28.47	0.0918824	0.357143	1	37		1	1474.71	-28.2912	9/101	pps_pisum_IE_trypsin_rep3.mgf
	Low	EGGRPLELSIEKLDINGFTANQGWSK	Ps_36396.37583	1	1	CID		22.69	0.283399	0.521739	1	37	25	1	2859.31	-52.7019	6/293	pps_pisum_IE_trypsin_rep3.mgf
	Low	FIPQAPSDGPPIHTSK	Ps_36396.37583	1	1	CID		18.73	0.801127		2	37		1	1691.83	-29.1071	8/161	pps_pisum_IE_trypsin_rep3.mgf
	Low	QGmVSAATR	Ps_36396.37583	1	1	CID	M3(Oxidation)	13.62	1.8836		3	36		1	936.436	-21.9821	5/87	pps_pisum_IE_trypsin_rep3.mgf
	Low	KAcVAAYPSIVQNDILWFWPNTDPQYKDIITR	Ps_36396.37583	1	1	CID	C3(Carbamidomethyl)	10.04	4.2259	1	1	36	22	1	3822.77	-42.9729	4/355	pps_pisum_IE_trypsin_rep3.mgf
Ps_8911.68983	67.86	2	1	28	2.72649	9.71533	30.97	AT3G47520.1 - [Ps_8911_68983]
	Confidence Icon	Sequence	Protein Accessions	# Proteins	# Protein Groups	Activation Type	Modifications	IonScore	Exp Value	Δ Score	Rank	Identity High	Homology Threshold	Charge	m/z [Da]	ΔM [ppm]	Ions Matched	Spectrum File
	Medium	VALLGAAGGIGQPLALxIK	Ps_8911.68983	1	1	CID	X17(I)	30.97	0.0276743	0	1	35	24	1	1775.07	-26.4391	13/178	pps_pisum_IE_trypsin_rep3.mgf
	Medium	VALLGAAGGIGQPLALxIK	Ps_8911.68983	1	1	CID	X17(L)	30.97	0.0276743		3	35	24	1	1775.07	-26.4391	13/178	pps_pisum_IE_trypsin_rep3.mgf
Ps_18614.44049	53.85	1	1	26	2.93963	9.979	29.82	AT4G05180.1 - [Ps_18614_44049]
	Confidence Icon	Sequence	Protein Accessions	# Proteins	# Protein Groups	Activation Type	Modifications	IonScore	Exp Value	Δ Score	Rank	Identity High	Homology Threshold	Charge	m/z [Da]	ΔM [ppm]	Ions Matched	Spectrum File
	Medium	FFIQPLAPTEAAAR	Ps_18614.44049	4	1	CID		29.82	0.0644152	0	1	37	21	1	1531.75	-48.2593	11/130	pps_pisum_IE_trypsin_rep3.mgf
Ps_23322.47004	30.43	1	1	46	5.18982	9.24658	29.82	AT4G05180.1 - [Ps_23322_47004]
	Confidence Icon	Sequence	Protein Accessions	# Proteins	# Protein Groups	Activation Type	Modifications	IonScore	Exp Value	Δ Score	Rank	Identity High	Homology Threshold	Charge	m/z [Da]	ΔM [ppm]	Ions Matched	Spectrum File
	Medium	FFIQPLAPxEAAAR	Ps_23322.47004	1	1	CID	X9(T)	29.82	0.0644152		2	37	21	1	1531.75	-48.2593	11/128	pps_pisum_IE_trypsin_rep3.mgf
Ps_40086.21047	24.03	2	2	129	14.3205	5.8208	29.74	AT5G64580.1 - [Ps_40086_21047]
	Confidence Icon	Sequence	Protein Accessions	# Proteins	# Protein Groups	Activation Type	Modifications	IonScore	Exp Value	Δ Score	Rank	Identity High	Homology Threshold	Charge	m/z [Da]	ΔM [ppm]	Ions Matched	Spectrum File
	Medium	VAQPSVSPLDEYGALIYAGR	Ps_40086.21047	1	1	CID		35	0.0187365	0.657143	1	37	26	1	2105.97	-54.5028	9/207	pps_pisum_IE_trypsin_rep3.mgf
	Low	WGIHGISLPGR	Ps_40086.21047	1	1	CID		15.24	1.6637	1	1	37	15	1	1192.62	-33.633	5/84	pps_pisum_IE_trypsin_rep3.mgf
Ps_32516.61787	5.79	1	1	242	27.2963	9.99365	29.5	AT5G17520.1 - [Ps_32516_61787]
	Confidence Icon	Sequence	Protein Accessions	# Proteins	# Protein Groups	Activation Type	Modifications	IonScore	Exp Value	Δ Score	Rank	Identity High	Homology Threshold	Charge	m/z [Da]	ΔM [ppm]	Ions Matched	Spectrum File
	Medium	RNESYQQWDTLTSK	Ps_32516.61787	1	1	CID		29.5	0.0484712	1	1	36	23	1	1755.78	-25.6303	7/151	pps_pisum_IE_trypsin_rep3.mgf
Ps_31657.15746	6.57	1	1	213	23.3679	9.08545	29.2	AT1G45170.1 - [Ps_31657_15746]
	Confidence Icon	Sequence	Protein Accessions	# Proteins	# Protein Groups	Activation Type	Modifications	IonScore	Exp Value	Δ Score	Rank	Identity High	Homology Threshold	Charge	m/z [Da]	ΔM [ppm]	Ions Matched	Spectrum File
	Medium	VAEKPLNLAYIHSK	Ps_31657.15746	1	1	CID		29.2	0.0639605	0.586207	1	37	26	1	1582.85	-29.0278	12/145	pps_pisum_IE_trypsin_rep3.mgf
Ps_7990.13890	4.05	1	1	321	36.3186	8.67529	28.91	ATCG00340.1 - [Ps_7990_13890]
	Confidence Icon	Sequence	Protein Accessions	# Proteins	# Protein Groups	Activation Type	Modifications	IonScore	Exp Value	Δ Score	Rank	Identity High	Homology Threshold	Charge	m/z [Da]	ΔM [ppm]	Ions Matched	Spectrum File
	Medium	DFGYSFPcDGPGR	Ps_7990.13890	1	1	CID	C8(Carbamidomethyl)	28.91	0.0152306	1	1	30	21	1	1474.57	-25.1296	7/116	pps_pisum_IE_trypsin_rep3.mgf
Ps_19579.10269	12.9	1	1	93	10.071	9.48096	28.53	AT1G29930.1 - [Ps_19579_10269]
	Confidence Icon	Sequence	Protein Accessions	# Proteins	# Protein Groups	Activation Type	Modifications	IonScore	Exp Value	Δ Score	Rank	Identity High	Homology Threshold	Charge	m/z [Da]	ΔM [ppm]	Ions Matched	Spectrum File
	Medium	VSSASPWYGPDR	Ps_19579.10269	4	1	CID		28.53	0.0589883	1	1	36	22	1	1321.57	-32.4547	10/107	pps_pisum_IE_trypsin_rep3.mgf
Ps_29782.72703	7.22	1	1	180	19.3809	9.5249	28.41	AT3G46780.1 - [Ps_29782_72703]
	Confidence Icon	Sequence	Protein Accessions	# Proteins	# Protein Groups	Activation Type	Modifications	IonScore	Exp Value	Δ Score	Rank	Identity High	Homology Threshold	Charge	m/z [Da]	ΔM [ppm]	Ions Matched	Spectrum File
	Medium	NSSAPGFSFGSPR	Ps_29782.72703	2	1	CID		28.41	0.0611457	0.607143	1	36	26	1	1310.59	-19.3808	7/140	pps_pisum_IE_trypsin_rep3.mgf
Ps_32730.67312	9.38	1	1	224	24.9077	7.29834	27.66	AT1G69390.1 - [Ps_32730_67312]
	Confidence Icon	Sequence	Protein Accessions	# Proteins	# Protein Groups	Activation Type	Modifications	IonScore	Exp Value	Δ Score	Rank	Identity High	Homology Threshold	Charge	m/z [Da]	ΔM [ppm]	Ions Matched	Spectrum File
	Medium	SVSQETENFLLDAVNMGFFER	Ps_32730.67312	1	1	CID		27.66	0.0931536	1	1	37	23	1	2433.07	-26.3951	7/233	pps_pisum_IE_trypsin_rep3.mgf
Ps_30604.34512	3.3	1	1	273	29.2475	9.02686	27.37	AT1G10510.1 - [Ps_30604_34512]
	Confidence Icon	Sequence	Protein Accessions	# Proteins	# Protein Groups	Activation Type	Modifications	IonScore	Exp Value	Δ Score	Rank	Identity High	Homology Threshold	Charge	m/z [Da]	ΔM [ppm]	Ions Matched	Spectrum File
	Medium	LNEFAQELR	Ps_30604.34512	1	1	CID		27.37	0.10151	0.555556	1	37	26	1	1119.56	-15.9449	8/88	pps_pisum_IE_trypsin_rep3.mgf
Ps_28592.70303	9.25	2	2	400	43.1993	8.70459	27.19	AT5G54190.1 - [Ps_28592_70303]
	Confidence Icon	Sequence	Protein Accessions	# Proteins	# Protein Groups	Activation Type	Modifications	IonScore	Exp Value	Δ Score	Rank	Identity High	Homology Threshold	Charge	m/z [Da]	ΔM [ppm]	Ions Matched	Spectrum File
	Medium	SGVYWSWNNASASFENQLSQEASDAEKAR	Ps_28592.70303	2	1	CID		27.19	0.0498472	1	1	33	22	1	3232.28	-54.8997	6/319	pps_pisum_IE_trypsin_rep3.mgf
	Low	QFVDNFRR	Ps_28592.70303	1	1	CID		16	1.18184	0.0625	1	36	28	1	1081.53	-21.4523	4/74	pps_pisum_IE_trypsin_rep3.mgf
Ps_21376.49085	25	1	1	52	5.95602	4.55127	24.3	AT5G03860.1 - [Ps_21376_49085]
	Confidence Icon	Sequence	Protein Accessions	# Proteins	# Protein Groups	Activation Type	Modifications	IonScore	Exp Value	Δ Score	Rank	Identity High	Homology Threshold	Charge	m/z [Da]	ΔM [ppm]	Ions Matched	Spectrum File
	Medium	QCSSPTLDDFxTL	Ps_21376.49085	1	1	CID	X11(N)	24.3	0.17555	1	1	36	24	1	1440.66	17.984	5/127	pps_pisum_IE_trypsin_rep3.mgf
Ps_11882.49362	10.81	1	1	74	8.72155	7.25439	23.57	AT2G17570.1 - [Ps_11882_49362]
	Confidence Icon	Sequence	Protein Accessions	# Proteins	# Protein Groups	Activation Type	Modifications	IonScore	Exp Value	Δ Score	Rank	Identity High	Homology Threshold	Charge	m/z [Da]	ΔM [ppm]	Ions Matched	Spectrum File
	Low	VAAEKAmR	Ps_11882.49362	1	1	CID	M7(Oxidation)	23.57	0.227683		2	36	23	1	891.446	-28.5579	5/66	pps_pisum_IE_trypsin_rep3.mgf
Ps_40001.73534	11.72	1	1	145	16.3314	8.47021	23.42	AT2G38025.1 - [Ps_40001_73534]
	Confidence Icon	Sequence	Protein Accessions	# Proteins	# Protein Groups	Activation Type	Modifications	IonScore	Exp Value	Δ Score	Rank	Identity High	Homology Threshold	Charge	m/z [Da]	ΔM [ppm]	Ions Matched	Spectrum File
	Low	LYEEAIIAVTVDEPLQR	Ps_40001.73534	1	1	CID		23.42	0.27322	1	1	37	19	1	1958.95	-50.0307	6/154	pps_pisum_IE_trypsin_rep3.mgf
Ps_29948.3913	4.45	1	1	382	42.0322	9.05615	20.99	AT3G20320.1 - [Ps_29948_3913]
	Confidence Icon	Sequence	Protein Accessions	# Proteins	# Protein Groups	Activation Type	Modifications	IonScore	Exp Value	Δ Score	Rank	Identity High	Homology Threshold	Charge	m/z [Da]	ΔM [ppm]	Ions Matched	Spectrum File
	Low	SIEAVVEIEDDKTIIPR	Ps_29948.3913	1	1	CID		20.99	0.474511	1	1	37	20	1	1926.92	-59.811	4/166	pps_pisum_IE_trypsin_rep3.mgf
Ps_32231.39865	4.18	1	1	311	36.2583	6.0874	20.27	AT3G53560.1 - [Ps_32231_39865]
	Confidence Icon	Sequence	Protein Accessions	# Proteins	# Protein Groups	Activation Type	Modifications	IonScore	Exp Value	Δ Score	Rank	Identity High	Homology Threshold	Charge	m/z [Da]	ΔM [ppm]	Ions Matched	Spectrum File
	Low	KKDEAEKQFDQFR	Ps_32231.39865	1	1	CID		20.27	0.728755	1	1	38	18	1	1668.76	-42.1817	5/137	pps_pisum_IE_trypsin_rep3.mgf
Ps_4345.53434	34.48	1	1	29	3.35091	10.8726	0	AT4G32470.2 - [Ps_4345_53434]
	Confidence Icon	Sequence	Protein Accessions	# Proteins	# Protein Groups	Activation Type	Modifications	IonScore	Exp Value	Δ Score	Rank	Identity High	Homology Threshold	Charge	m/z [Da]	ΔM [ppm]	Ions Matched	Spectrum File
	Low	AIDLSNKEAR	Ps_4345.53434	1	1	CID		20.67	0.418663		3	36		1	1116.55	-43.2351	6/92	pps_pisum_IE_trypsin_rep3.mgf
Ps_15179.59059	5.35	2	1	187	21.3533	8.39697	0	AT2G15690.1 - [Ps_15179_59059]
	Confidence Icon	Sequence	Protein Accessions	# Proteins	# Protein Groups	Activation Type	Modifications	IonScore	Exp Value	Δ Score	Rank	Identity High	Homology Threshold	Charge	m/z [Da]	ΔM [ppm]	Ions Matched	Spectrum File
	Medium	VCGDcHNAIK	Ps_15179.59059	1	1	CID	C5(Carbamidomethyl)	25.38	0.141535	0.04	1	36		1	1116.55	53.7563	6/84	pps_pisum_IE_trypsin_rep3.mgf
	Low	VcGDCHNAIK	Ps_15179.59059	1	1	CID	C2(Carbamidomethyl)	15.46	1.38952		8	36		1	1116.55	53.7563	5/84	pps_pisum_IE_trypsin_rep3.mgf
Ps_14700.65323	5.57	1	1	305	33.7271	8.26514	0	AT2G22420.1 - [Ps_14700_65323]
	Confidence Icon	Sequence	Protein Accessions	# Proteins	# Protein Groups	Activation Type	Modifications	IonScore	Exp Value	Δ Score	Rank	Identity High	Homology Threshold	Charge	m/z [Da]	ΔM [ppm]	Ions Matched	Spectrum File
	Low	DAVALTGGPDWEVKLGR	Ps_14700.65323	1	1	CID		20.39	0.503219		2	37		1	1783.83	-58.6554	6/161	pps_pisum_IE_trypsin_rep3.mgf
Ps_9421.73842	2.32	1	1	475	54.3161	4.95752	0	AT5G64840.1 - [Ps_9421_73842]
	Confidence Icon	Sequence	Protein Accessions	# Proteins	# Protein Groups	Activation Type	Modifications	IonScore	Exp Value	Δ Score	Rank	Identity High	Homology Threshold	Charge	m/z [Da]	ΔM [ppm]	Ions Matched	Spectrum File
	Low	VSLLSGGEKAR	Ps_9421.73842	1	1	CID		23.91	0.198548		2	36		1	1116.55	-75.8265	5/99	pps_pisum_IE_trypsin_rep3.mgf
Ps_11064.52144	26.79	1	1	56	6.1112	11.561	0	AT5G57580.1 - [Ps_11064_52144]
	Confidence Icon	Sequence	Protein Accessions	# Proteins	# Protein Groups	Activation Type	Modifications	IonScore	Exp Value	Δ Score	Rank	Identity High	Homology Threshold	Charge	m/z [Da]	ΔM [ppm]	Ions Matched	Spectrum File
	Low	SSPKRxEGPDGRNLR	Ps_11064.52144	1	1	CID	X6(V)	21.63	0.358993		2	36		1	1667.81	-49.5747	6/157	pps_pisum_IE_trypsin_rep3.mgf
Ps_26835.32185	61.64	3	3	73	8.12517	5.14795	0	AT2G39730.3;;;AT2G39730.2;;;AT2G39730.1 - [Ps_26835_32185]
	Confidence Icon	Sequence	Protein Accessions	# Proteins	# Protein Groups	Activation Type	Modifications	IonScore	Exp Value	Δ Score	Rank	Identity High	Homology Threshold	Charge	m/z [Da]	ΔM [ppm]	Ions Matched	Spectrum File
	Medium	LLEYGNMLVQEQENVKR	Ps_18419.5367;Ps_42797.47150;Ps_26835.32185;Ps_31162.50886	44	4	CID		28.59	0.0890325	0	1	37		1	2062.95	-52.8812	6/174	pps_pisum_IE_trypsin_rep3.mgf
	Low	YLSEAALGDAxEDAIRKR	Ps_26835.32185	1	1	CID	X11(D)	13.16	3.27031		2	38	27	1	1993	1.34908	3/165	pps_pisum_IE_trypsin_rep3.mgf
	Low	EGPPEFDQPK	Ps_43148.33816;Ps_42797.47150;Ps_26835.32185	31	3	CID		12.87	1.44338	1	1	34	20	1	1143.49	-32.4805	5/91	pps_pisum_IE_trypsin_rep3.mgf
Ps_16333.62361	100	1	1	7	0.93842	8.83643	0	AT2G17930.1 - [Ps_16333_62361]
	Confidence Icon	Sequence	Protein Accessions	# Proteins	# Protein Groups	Activation Type	Modifications	IonScore	Exp Value	Δ Score	Rank	Identity High	Homology Threshold	Charge	m/z [Da]	ΔM [ppm]	Ions Matched	Spectrum File
	Medium	FLQYMxK	Ps_16333.62361	1	1	CID	X6(N)	21.94	0.140102		3	33		1	943.417	-56.4663	6/64	pps_pisum_IE_trypsin_rep3.mgf
Ps_29211.52568	3.45	2	2	667	73.7612	6.53662	0	AT1G09570.1 - [Ps_29211_52568]
	Confidence Icon	Sequence	Protein Accessions	# Proteins	# Protein Groups	Activation Type	Modifications	IonScore	Exp Value	Δ Score	Rank	Identity High	Homology Threshold	Charge	m/z [Da]	ΔM [ppm]	Ions Matched	Spectrum File
	Low	IEGMQELEAVTSEMVR	Ps_29211.52568	1	1	CID		22.88	0.340051		2	37		1	1821.9	16.29	6/167	pps_pisum_IE_trypsin_rep3.mgf
	Medium	FLFmKNK	Ps_29211.52568	1	1	CID	M4(Oxidation)	22.31	0.12866		2	33		1	943.417	-95.0547	7/60	pps_pisum_IE_trypsin_rep3.mgf
Ps_8132.46811	6.06	1	1	132	14.7339	8.29443	0	AT1G80670.1 - [Ps_8132_46811]
	Confidence Icon	Sequence	Protein Accessions	# Proteins	# Protein Groups	Activation Type	Modifications	IonScore	Exp Value	Δ Score	Rank	Identity High	Homology Threshold	Charge	m/z [Da]	ΔM [ppm]	Ions Matched	Spectrum File
	Low	QxLKAmQR	Ps_8132.46811	1	1	CID	X2(E), M6(Oxidation)	21.97	0.353244	0.181818	1	37		1	1019.54	12.6199	6/79	pps_pisum_IE_trypsin_rep3.mgf
Ps_29481.16718	2.23	1	1	358	39.9602	4.98291	0	AT2G47450.1 - [Ps_29481_16718]
	Confidence Icon	Sequence	Protein Accessions	# Proteins	# Protein Groups	Activation Type	Modifications	IonScore	Exp Value	Δ Score	Rank	Identity High	Homology Threshold	Charge	m/z [Da]	ΔM [ppm]	Ions Matched	Spectrum File
	Low	KANEAEIK	Ps_29481.16718	1	1	CID		22.62	0.303594		2	37		1	902.503	9.38358	6/76	pps_pisum_IE_trypsin_rep3.mgf
Ps_20986.43803	16.47	2	2	85	9.22155	7.18115	0	AT1G29930.1;;;AT1G29920.1;;;AT1G29910.1 - [Ps_20986_43803]
	Confidence Icon	Sequence	Protein Accessions	# Proteins	# Protein Groups	Activation Type	Modifications	IonScore	Exp Value	Δ Score	Rank	Identity High	Homology Threshold	Charge	m/z [Da]	ΔM [ppm]	Ions Matched	Spectrum File
	Medium	VASSSSPRYGPDR	Ps_20986.43803	1	1	CID		29.2	0.0778466		5	37		1	1378.61	-43.1023	7/125	pps_pisum_IE_trypsin_rep3.mgf
	Low	KVASSSSPRYGPDR	Ps_20986.43803	1	1	CID		26.42	0.214352		6	39		1	1506.7	-41.8737	11/149	pps_pisum_IE_trypsin_rep3.mgf
Ps_30719.31679	7.51	1	1	173	19.1342	8.646	0	AT3G55770.5;;;AT3G55770.4;;;AT3G55770.3;;;AT3G55770.2;;;AT3G55770.1 - [Ps_30719_31679]
	Confidence Icon	Sequence	Protein Accessions	# Proteins	# Protein Groups	Activation Type	Modifications	IonScore	Exp Value	Δ Score	Rank	Identity High	Homology Threshold	Charge	m/z [Da]	ΔM [ppm]	Ions Matched	Spectrum File
	Medium	CATCGKTAYPLEK	Ps_30719.31679	1	1	CID		26.23	0.126025		2	37		1	1384.67	7.80598	7/129	pps_pisum_IE_trypsin_rep3.mgf
Ps_21789.28507	70.59	1	1	17	2.04799	8.57275	0	AT1G15270.1 - [Ps_21789_28507]
	Confidence Icon	Sequence	Protein Accessions	# Proteins	# Protein Groups	Activation Type	Modifications	IonScore	Exp Value	Δ Score	Rank	Identity High	Homology Threshold	Charge	m/z [Da]	ΔM [ppm]	Ions Matched	Spectrum File
	Low	DYDxVDmANIQK	Ps_21789.28507	1	1	CID	X4(G), M7(Oxidation)	21.18	0.40314		5	37		1	1384.67	47.5302	6/110	pps_pisum_IE_trypsin_rep3.mgf
Ps_13856.2338	91.67	1	1	12	1.49669	6.3667	0	AT5G07610.1 - [Ps_13856_2338]
	Confidence Icon	Sequence	Protein Accessions	# Proteins	# Protein Groups	Activation Type	Modifications	IonScore	Exp Value	Δ Score	Rank	Identity High	Homology Threshold	Charge	m/z [Da]	ΔM [ppm]	Ions Matched	Spectrum File
	Low	DYQKSmNNLQK	Ps_13856.2338	1	1	CID	M6(Oxidation)	21.68	0.359299		4	37		1	1384.67	13.1538	6/110	pps_pisum_IE_trypsin_rep3.mgf
Ps_35488.49151	10.62	2	1	113	12.1989	8.82178	0	AT1G17720.2;;;AT1G17720.1 - [Ps_35488_49151]
	Confidence Icon	Sequence	Protein Accessions	# Proteins	# Protein Groups	Activation Type	Modifications	IonScore	Exp Value	Δ Score	Rank	Identity High	Homology Threshold	Charge	m/z [Da]	ΔM [ppm]	Ions Matched	Spectrum File
	Low	KFECcLSGDGLR	Ps_35488.49151	1	1	CID	C5(Carbamidomethyl)	20.89	0.430979		7	37		1	1384.67	25.959	6/125	pps_pisum_IE_trypsin_rep3.mgf
	Low	KFEcCLSGDGLR	Ps_35488.49151	1	1	CID	C4(Carbamidomethyl)	20.18	0.507523		9	37		1	1384.67	25.959	6/125	pps_pisum_IE_trypsin_rep3.mgf
Ps_8205.10414	13.33	1	1	90	9.94504	9.78857	0	AT3G49960.1 - [Ps_8205_10414]
	Confidence Icon	Sequence	Protein Accessions	# Proteins	# Protein Groups	Activation Type	Modifications	IonScore	Exp Value	Δ Score	Rank	Identity High	Homology Threshold	Charge	m/z [Da]	ΔM [ppm]	Ions Matched	Spectrum File
	Low	IFRANFVAAmTK	Ps_8205.10414	1	1	CID	M10(Oxidation)	20.15	0.511041		10	37		1	1384.67	-50.4425	4/107	pps_pisum_IE_trypsin_rep3.mgf
Ps_34254.5116	19.64	1	1	56	6.69338	8.47021	0	AT5G16060.1 - [Ps_34254_5116]
	Confidence Icon	Sequence	Protein Accessions	# Proteins	# Protein Groups	Activation Type	Modifications	IonScore	Exp Value	Δ Score	Rank	Identity High	Homology Threshold	Charge	m/z [Da]	ΔM [ppm]	Ions Matched	Spectrum File
	Low	ELKEcGEYTKK	Ps_34254.5116	1	1	CID	C5(Carbamidomethyl)	20.37	0.485798		8	37		1	1384.67	-5.01584	4/114	pps_pisum_IE_trypsin_rep3.mgf
Ps_3943.32491	28.26	1	1	46	5.20874	6.65381	0	AT2G15790.1 - [Ps_3943_32491]
	Confidence Icon	Sequence	Protein Accessions	# Proteins	# Protein Groups	Activation Type	Modifications	IonScore	Exp Value	Δ Score	Rank	Identity High	Homology Threshold	Charge	m/z [Da]	ΔM [ppm]	Ions Matched	Spectrum File
	Low	KALELEPNDGGNK	Ps_3943.32491	1	1	CID		24.42	0.191186		3	37		1	1384.67	-25.971	6/134	pps_pisum_IE_trypsin_rep3.mgf
Ps_19272.11530	66.67	1	1	18	2.07114	12.0005	0	AT3G53740.4;;;AT3G53740.3;;;AT3G53740.2 - [Ps_19272_11530]
	Confidence Icon	Sequence	Protein Accessions	# Proteins	# Protein Groups	Activation Type	Modifications	IonScore	Exp Value	Δ Score	Rank	Identity High	Homology Threshold	Charge	m/z [Da]	ΔM [ppm]	Ions Matched	Spectrum File
	Low	ESxAPRPLQLAR	Ps_19272.11530	1	1	CID	X3(R)	23.44	0.257472		2	37		1	1393.75	-34.7488	6/112	pps_pisum_IE_trypsin_rep3.mgf
Ps_33796.48814	12.5	2	2	240	25.9302	7.6499	0	AT4G00630.1 - [Ps_33796_48814]
	Confidence Icon	Sequence	Protein Accessions	# Proteins	# Protein Groups	Activation Type	Modifications	IonScore	Exp Value	Δ Score	Rank	Identity High	Homology Threshold	Charge	m/z [Da]	ΔM [ppm]	Ions Matched	Spectrum File
	Medium	ASAAAVTLDSPGANYR	Ps_33796.48814	1	1	CID		26.72	0.118112		2	37		1	1563.73	-29.2367	12/146	pps_pisum_IE_trypsin_rep3.mgf
	Low	SLDLPVYFGDAGSR	Ps_33796.48814	1	1	CID		17.64	0.798086	1	1	36	23	1	1496.67	-42.5285	4/129	pps_pisum_IE_trypsin_rep3.mgf
Ps_12379.38479	17.72	2	1	79	9.2898	7.51807	0	AT1G72470.1 - [Ps_12379_38479]
	Confidence Icon	Sequence	Protein Accessions	# Proteins	# Protein Groups	Activation Type	Modifications	IonScore	Exp Value	Δ Score	Rank	Identity High	Homology Threshold	Charge	m/z [Da]	ΔM [ppm]	Ions Matched	Spectrum File
	Low	RTQAVxLIPDSQLR	Ps_12379.38479	1	1	CID	X6(S)	22.72	0.258462		2	36		1	1583.76	-77.6324	4/151	pps_pisum_IE_trypsin_rep3.mgf
	Low	RTQAVxLIPDSQLR	Ps_12379.38479	1	1	CID	X6(P)	11.06	4.49689		9	37	29	1	1593.77	-85.515	3/151	pps_pisum_IE_trypsin_rep3.mgf
Ps_3123.38161	75	3	1	20	2.26319	8.73389	0	AT2G29500.1 - [Ps_3123_38161]
	Confidence Icon	Sequence	Protein Accessions	# Proteins	# Protein Groups	Activation Type	Modifications	IonScore	Exp Value	Δ Score	Rank	Identity High	Homology Threshold	Charge	m/z [Da]	ΔM [ppm]	Ions Matched	Spectrum File
	Low	KLPMxNGVLTVTVPK	Ps_3123.38161	1	1	CID	X5(E)	23.92	0.195252		2	36		1	1625.92	-6.44638	5/147	pps_pisum_IE_trypsin_rep3.mgf
	Low	KLPmxNGVLTVTVPK	Ps_3123.38161	1	1	CID	M4(Oxidation), X5(I)	16.6	1.05341		5	36		1	1625.92	-28.8245	10/147	pps_pisum_IE_trypsin_rep3.mgf
	Low	KLPmxNGVLTVTVPK	Ps_3123.38161	1	1	CID	M4(Oxidation), X5(L)	16.6	1.05341		6	36		1	1625.92	-28.8245	10/147	pps_pisum_IE_trypsin_rep3.mgf
Ps_31162.50886	41.82	2	2	55	6.25822	9.70068	0	AT2G39730.3;;;AT2G39730.2;;;AT2G39730.1 - [Ps_31162_50886]
	Confidence Icon	Sequence	Protein Accessions	# Proteins	# Protein Groups	Activation Type	Modifications	IonScore	Exp Value	Δ Score	Rank	Identity High	Homology Threshold	Charge	m/z [Da]	ΔM [ppm]	Ions Matched	Spectrum File
	Medium	LLEYGNMLVQEQENVKR	Ps_18419.5367;Ps_42797.47150;Ps_26835.32185;Ps_31162.50886	44	4	CID		28.59	0.0890325	0	1	37		1	2062.95	-52.8812	6/174	pps_pisum_IE_trypsin_rep3.mgf
	Low	LLEYGNMLVQEQENVKRVQLAxK	Ps_31162.50886	1	1	CID	X22(C), X22(Carbamidomethyl)	12.2	3.53702		2	37	25	1	2762.31	-45.0005	2/240	pps_pisum_IE_trypsin_rep3.mgf
Ps_34488.66921	37.78	3	1	45	5.06959	5.26221	0	AT2G39730.3 - [Ps_34488_66921]
	Confidence Icon	Sequence	Protein Accessions	# Proteins	# Protein Groups	Activation Type	Modifications	IonScore	Exp Value	Δ Score	Rank	Identity High	Homology Threshold	Charge	m/z [Da]	ΔM [ppm]	Ions Matched	Spectrum File
	Medium	LLExGNMLVQEQENVKR	Ps_34488.66921	1	1	CID	X4(Y)	28.59	0.0890325		2	37		1	2062.95	-52.8812	6/174	pps_pisum_IE_trypsin_rep3.mgf
	Low	LLExGNmLVQEQENVKR	Ps_34488.66921	1	1	CID	X4(M), X4(Oxidation), M7(Oxidation)	24.48	0.229376		3	37		1	2062.95	-36.8895	6/174	pps_pisum_IE_trypsin_rep3.mgf
	Low	LLExGNmLVQEQENVKR	Ps_34488.66921	1	1	CID	X4(F), M7(Oxidation)	18.94	0.821388		4	37		1	2062.95	-52.8885	5/174	pps_pisum_IE_trypsin_rep3.mgf
Ps_37074.33708	3.01	1	1	465	52.2744	5.38916	0	AT5G03900.2 - [Ps_37074_33708]
	Confidence Icon	Sequence	Protein Accessions	# Proteins	# Protein Groups	Activation Type	Modifications	IonScore	Exp Value	Δ Score	Rank	Identity High	Homology Threshold	Charge	m/z [Da]	ΔM [ppm]	Ions Matched	Spectrum File
	Medium	IKDDESYILPVLLR	Ps_37074.33708	1	1	CID		25.66	0.152936	0.307692	1	37		1	1673.84	-64.0907	8/142	pps_pisum_IE_trypsin_rep3.mgf
Ps_6762.27645	4.91	2	1	265	28.4199	9.23193	0	AT3G54230.1 - [Ps_6762_27645]
	Confidence Icon	Sequence	Protein Accessions	# Proteins	# Protein Groups	Activation Type	Modifications	IonScore	Exp Value	Δ Score	Rank	Identity High	Homology Threshold	Charge	m/z [Da]	ΔM [ppm]	Ions Matched	Spectrum File
	Low	KKmNNVLTmWxQR	Ps_6762.27645	1	1	CID	M3(Oxidation), M9(Oxidation), X11(Q)	24.63	0.197485		2	37		1	1708.82	-22.3202	5/125	pps_pisum_IE_trypsin_rep3.mgf
	Low	KKmNNVLTmWxQR	Ps_6762.27645	1	1	CID	M3(Oxidation), M9(Oxidation), X11(K)	14.1	2.23117		8	37		1	1708.82	-43.6155	4/125	pps_pisum_IE_trypsin_rep3.mgf
Ps_32387.30192	2.24	1	1	313	36.0149	7.44482	0	AT5G26710.1 - [Ps_32387_30192]
	Confidence Icon	Sequence	Protein Accessions	# Proteins	# Protein Groups	Activation Type	Modifications	IonScore	Exp Value	Δ Score	Rank	Identity High	Homology Threshold	Charge	m/z [Da]	ΔM [ppm]	Ions Matched	Spectrum File
	Low	LWTINKK	Ps_32387.30192	1	1	CID		20.91	0.450083		3	37		1	902.503	-47.824	4/56	pps_pisum_IE_trypsin_rep3.mgf
Ps_17138.8412	6.41	1	1	156	17.3939	5.88428	0	AT1G60430.2;;;AT1G60430.1 - [Ps_17138_8412]
	Confidence Icon	Sequence	Protein Accessions	# Proteins	# Protein Groups	Activation Type	Modifications	IonScore	Exp Value	Δ Score	Rank	Identity High	Homology Threshold	Charge	m/z [Da]	ΔM [ppm]	Ions Matched	Spectrum File
	Medium	ACGCPLLPLK	Ps_17138.8412	1	1	CID		25.63	0.115292		2	36		1	1014.59	41.858	5/83	pps_pisum_IE_trypsin_rep3.mgf
Ps_23778.48694	11.58	2	2	95	10.0836	5.09717	0	AT2G21430.1 - [Ps_23778_48694]
	Confidence Icon	Sequence	Protein Accessions	# Proteins	# Protein Groups	Activation Type	Modifications	IonScore	Exp Value	Δ Score	Rank	Identity High	Homology Threshold	Charge	m/z [Da]	ΔM [ppm]	Ions Matched	Spectrum File
	Medium	RNPPxSCPCLR	Ps_23778.48694	1	1	CID	X5(A)	22.76	0.139566	0.130435	1	33		1	1213.52	-59.1842	4/105	pps_pisum_IE_trypsin_rep3.mgf
	Low	NPPxSCPcLR	Ps_23778.48694	1	1	CID	X4(T), C8(Carbamidomethyl)	15.68	1.60345		2	37	29	1	1144.6	67.457	5/95	pps_pisum_IE_trypsin_rep3.mgf
Ps_32464.51447	7.52	2	2	319	36.6619	6.06201	0	AT2G18790.1 - [Ps_32464_51447]
	Confidence Icon	Sequence	Protein Accessions	# Proteins	# Protein Groups	Activation Type	Modifications	IonScore	Exp Value	Δ Score	Rank	Identity High	Homology Threshold	Charge	m/z [Da]	ΔM [ppm]	Ions Matched	Spectrum File
	Low	WVTQEGLGLSMSR	Ps_32464.51447	1	1	CID		22.06	0.261366		2	36		1	1463.65	-52.6089	9/133	pps_pisum_IE_trypsin_rep3.mgf
	Low	QLLETSVACEK	Ps_32464.51447	1	1	CID		18.34	0.811914		2	37		1	1220.65	28.2871	4/113	pps_pisum_IE_trypsin_rep3.mgf
Ps_10117.60009	55	1	1	20	2.38106	8.23584	0	AT5G45560.1;;;AT4G19040.2;;;AT4G19040.1 - [Ps_10117_60009]
	Confidence Icon	Sequence	Protein Accessions	# Proteins	# Protein Groups	Activation Type	Modifications	IonScore	Exp Value	Δ Score	Rank	Identity High	Homology Threshold	Charge	m/z [Da]	ΔM [ppm]	Ions Matched	Spectrum File
	Low	NxDGSYVVLFR	Ps_10117.60009	1	1	CID	X2(P)	24.63	0.183366		2	37		1	1266.67	17.0042	4/110	pps_pisum_IE_trypsin_rep3.mgf
Ps_14640.57936	10.64	1	1	94	10.762	7.86963	0	AT5G15350.1 - [Ps_14640_57936]
	Confidence Icon	Sequence	Protein Accessions	# Proteins	# Protein Groups	Activation Type	Modifications	IonScore	Exp Value	Δ Score	Rank	Identity High	Homology Threshold	Charge	m/z [Da]	ΔM [ppm]	Ions Matched	Spectrum File
	Low	DFILLNKTmR	Ps_14640.57936	1	1	CID	M9(Oxidation)	20.21	0.507364		3	37		1	1266.67	-14.397	5/96	pps_pisum_IE_trypsin_rep3.mgf
Ps_1672.51403	38.71	1	1	31	3.27086	12.0005	0	AT5G23535.1 - [Ps_1672_51403]
	Confidence Icon	Sequence	Protein Accessions	# Proteins	# Protein Groups	Activation Type	Modifications	IonScore	Exp Value	Δ Score	Rank	Identity High	Homology Threshold	Charge	m/z [Da]	ΔM [ppm]	Ions Matched	Spectrum File
	Low	IRTTPRPPSxVP	Ps_1672.51403	1	1	CID	X10(G)	21.91	0.347851		2	37		1	1277.69	-30.1412	9/117	pps_pisum_IE_trypsin_rep3.mgf
Ps_32849.62525	3.83	1	1	313	35.8428	7.53271	0	AT1G07360.1 - [Ps_32849_62525]
	Confidence Icon	Sequence	Protein Accessions	# Proteins	# Protein Groups	Activation Type	Modifications	IonScore	Exp Value	Δ Score	Rank	Identity High	Homology Threshold	Charge	m/z [Da]	ΔM [ppm]	Ions Matched	Spectrum File
	Low	GECTRGAECPYR	Ps_32849.62525	1	1	CID		22.68	0.200698		2	35		1	1341.61	31.7594	5/118	pps_pisum_IE_trypsin_rep3.mgf
Ps_28716.48026	1.61	1	1	684	74.3773	5.41455	0	AT2G30950.1 - [Ps_28716_48026]
	Confidence Icon	Sequence	Protein Accessions	# Proteins	# Protein Groups	Activation Type	Modifications	IonScore	Exp Value	Δ Score	Rank	Identity High	Homology Threshold	Charge	m/z [Da]	ΔM [ppm]	Ions Matched	Spectrum File
	Low	QDFMEVVEFLK	Ps_28716.48026	1	1	CID		21.11	0.40969		6	37		1	1384.67	-7.93784	5/115	pps_pisum_IE_trypsin_rep3.mgf
Ps_16992.15898	13.83	1	1	94	10.3792	9.24658	0	AT5G27030.1 - [Ps_16992_15898]
	Confidence Icon	Sequence	Protein Accessions	# Proteins	# Protein Groups	Activation Type	Modifications	IonScore	Exp Value	Δ Score	Rank	Identity High	Homology Threshold	Charge	m/z [Da]	ΔM [ppm]	Ions Matched	Spectrum File
	Low	KNDSYVMSAcGGK	Ps_16992.15898	1	1	CID	C10(Carbamidomethyl)	20.24	0.518538	0.15	1	37		1	1416.72	64.8857	6/135	pps_pisum_IE_trypsin_rep3.mgf
Ps_10791.46403	20	1	1	70	7.80997	11.0483	0	AT5G63850.1 - [Ps_10791_46403]
	Confidence Icon	Sequence	Protein Accessions	# Proteins	# Protein Groups	Activation Type	Modifications	IonScore	Exp Value	Δ Score	Rank	Identity High	Homology Threshold	Charge	m/z [Da]	ΔM [ppm]	Ions Matched	Spectrum File
	Low	KWFLxGSLTGVTIK	Ps_10791.46403	1	1	CID	X5(D)	20.32	0.606151		2	37		1	1564.77	-65.7903	5/142	pps_pisum_IE_trypsin_rep3.mgf
Ps_980.51619	36.11	1	1	36	4.35637	10.272	0	AT4G10120.2;;;AT4G10120.1 - [Ps_980_51619]
	Confidence Icon	Sequence	Protein Accessions	# Proteins	# Protein Groups	Activation Type	Modifications	IonScore	Exp Value	Δ Score	Rank	Identity High	Homology Threshold	Charge	m/z [Da]	ΔM [ppm]	Ions Matched	Spectrum File
	Medium	ERNFTNEDVIEEL	Ps_980.51619	1	1	CID		25.96	0.102039		2	35		1	1607.7	-36.3447	5/134	pps_pisum_IE_trypsin_rep3.mgf
Ps_44839.57484	31.91	3	1	47	5.11137	4.61475	0	AT2G39730.3 - [Ps_44839_57484]
	Confidence Icon	Sequence	Protein Accessions	# Proteins	# Protein Groups	Activation Type	Modifications	IonScore	Exp Value	Δ Score	Rank	Identity High	Homology Threshold	Charge	m/z [Da]	ΔM [ppm]	Ions Matched	Spectrum File
	Low	MCxLFINDLDAGAGR	Ps_44839.57484	1	1	CID	X3(K)	21.49	0.276381	0.285714	1	35		1	1623.69	-67.292	7/137	pps_pisum_IE_trypsin_rep3.mgf
	Low	McxLFINDLDAGAGR	Ps_44839.57484	1	1	CID	C2(Carbamidomethyl), X3(A)	14.92	1.25461		3	35		1	1623.69	-44.8825	6/137	pps_pisum_IE_trypsin_rep3.mgf
	Low	MCxLFINDLDAGAGR	Ps_44839.57484	1	1	CID	X3(Q)	14.68	1.32589		5	35		1	1623.69	-44.8801	6/137	pps_pisum_IE_trypsin_rep3.mgf
Ps_4207.470	23.08	1	1	65	6.74171	3.90381	0	AT1G05320.3;;;AT1G05320.2;;;AT1G05320.1 - [Ps_4207_470]
	Confidence Icon	Sequence	Protein Accessions	# Proteins	# Protein Groups	Activation Type	Modifications	IonScore	Exp Value	Δ Score	Rank	Identity High	Homology Threshold	Charge	m/z [Da]	ΔM [ppm]	Ions Matched	Spectrum File
	Low	SSGINESGENEmxDR	Ps_4207.470	1	1	CID	M12(Oxidation), X13(T)	24.41	0.222779		2	37		1	1641.79	74.9997	8/159	pps_pisum_IE_trypsin_rep3.mgf
Ps_18082.35742	23.73	1	1	59	6.57451	4.55127	0	AT2G05070.1;;;AT2G05100.1;;;AT3G27690.1 - [Ps_18082_35742]
	Confidence Icon	Sequence	Protein Accessions	# Proteins	# Protein Groups	Activation Type	Modifications	IonScore	Exp Value	Δ Score	Rank	Identity High	Homology Threshold	Charge	m/z [Da]	ΔM [ppm]	Ions Matched	Spectrum File
	Low	VKELKMVGWLLFSI	Ps_18082.35742	1	1	CID		22.2	0.373888	0.0454545	1	37		1	1662.85	-70.4462	5/140	pps_pisum_IE_trypsin_rep3.mgf
Ps_20223_2.3266	42.11	1	1	38	4.31918	9.77393	0	frame1 - [Ps_20223_2_3266]
	Confidence Icon	Sequence	Protein Accessions	# Proteins	# Protein Groups	Activation Type	Modifications	IonScore	Exp Value	Δ Score	Rank	Identity High	Homology Threshold	Charge	m/z [Da]	ΔM [ppm]	Ions Matched	Spectrum File
	Low	VNSKCMSVLTSTNIVR	Ps_20223_2.3266	1	1	CID		22.39	0.393355		3	38		1	1751.85	-38.8341	6/170	pps_pisum_IE_trypsin_rep3.mgf
Ps_36490.32923	4.51	1	1	399	44.4495	5.04639	0	AT5G16880.2;;;AT5G16880.1 - [Ps_36490_32923]
	Confidence Icon	Sequence	Protein Accessions	# Proteins	# Protein Groups	Activation Type	Modifications	IonScore	Exp Value	Δ Score	Rank	Identity High	Homology Threshold	Charge	m/z [Da]	ΔM [ppm]	Ions Matched	Spectrum File
	Low	VGDASGGGHDTKKQQSSK	Ps_36490.32923	1	1	CID		20.99	0.301346		2	35		1	1786.77	-54.4621	6/177	pps_pisum_IE_trypsin_rep3.mgf
Ps_5444.45365	58.62	1	1	29	3.62979	8.6167	0	AT2G24696.1 - [Ps_5444_45365]
	Confidence Icon	Sequence	Protein Accessions	# Proteins	# Protein Groups	Activation Type	Modifications	IonScore	Exp Value	Δ Score	Rank	Identity High	Homology Threshold	Charge	m/z [Da]	ΔM [ppm]	Ions Matched	Spectrum File
	Low	KTKESGVVTVHGCTWRR	Ps_5444.45365	1	1	CID		21.04	0.491904	0.190476	1	37		1	1943.95	-38.69	9/187	pps_pisum_IE_trypsin_rep3.mgf
