# Supplementary material for: Defining the Core Proteome of the Chloroplast Envelope Membranes
Source: Front Plant Sci. 2013 Feb 6;4:11. doi: 10.3389/fpls.2013.00011 (PMC3565376; doi:10.3389/fpls.2013.00011)
Supplement: Supplementary Tables S15–S57 — Raw data measured by nLC-MALDI MS/MS. Each excel sheet is grouped in two levels. The first level contains information for each identified accession ID. The first column gives the accession (UniProtKB, IMGAG, or EST-library by Franssen et al., 2012), the second column the coverage, the third column the number of peptide spectrum matches (#PSMs), the fourth column the number of peptides, the fifth column the number of amino acids (#AAs), the sixth column the molecular weight (MW in kDa), the seventh column the isoelectric point (pI), the eighth column the score, and the ninth column the description. The second level contains all peptide information for each accession ID. The second column gives the confidence icon (Low; Medium; High), the third column the peptide sequence, the fourth column the protein accessions, the fifth column the number of proteins, the sixth column the number of protein groups, the seventh column the activation type (Collision Induced Dissociation, CID), the eighth column the modifications, the ninth column the ion score, the 10th column the expectation value (exp. value), the 11th column the delta score (Δscore), the 12th column the rank, the 13th column the identity High, the 14th column the homology threshold, the 15th column the charge, the 16th column the mass to charge ratio in daltons (m/z), the 18th column the delta mass (ΔM, difference between the theoretical mass of the peptide and the experimental mass of the precursor ion), the 19th column the matched ions, and the 20th column the spectrum file. [file 38279_Schleiff_DataSheet10.ZIP › Table S46.xls]

## Sheet: Sheet1
Accession	Coverage	# PSMs	# Peptides	# AAs	MW [kDa]	calc. pI	Score	Description
Q9LKR1	24.23	51	51	1469	158.581	4.4624	816.712	Chloroplast protein import component Toc159 OS=Pisum sativum PE=2 SV=1 - [Q9LKR1_PEA]
	Confidence Icon	Sequence	Protein Accessions	# Proteins	# Protein Groups	Activation Type	Modifications	IonScore	Exp Value	Δ Score	Rank	Identity High	Homology Threshold	Charge	m/z [Da]	ΔM [ppm]	Ions Matched	Spectrum File
	High	KSTVQVKEKEEESFDQESPRPI	Q9LKR1	1	1	CID		129.42	2.85506e-09	0.713178	1	53		1	2590.21	-34.8671	17/244	pisum_OE_elastase_rep1.mgf
	High	VQVKEKEEESFDQESPRPI	Q9LKR1	1	1	CID		113.25	1.43396e-07	0.672566	1	54	55	1	2274.04	-36.605	14/200	pisum_OE_elastase_rep1.mgf
	High	LDTHSWDHDcGYDGV	Q9LKR1	3	1	CID	C10(Carbamidomethyl)	112.49	1.76824e-08	0.839286	1	44	37	1	1776.61	-46.3215	12/152	pisum_OE_elastase_rep1.mgf
	High	TSALGPTIWRNVIVT	Q9LKR1	3	1	CID		109.18	4.00501e-07	0.706422	1	54	50	1	1627.86	-37.5287	12/146	pisum_OE_elastase_rep1.mgf
	High	IYKNFWPGVTENYSIY	Q9LKR1	3	1	CID		102.97	1.51915e-06	0.786408	1	54	40	1	1993.9	-33.3307	12/152	pisum_OE_elastase_rep1.mgf
	High	HIVQQAIGQAVGDLRLMNPNLMNPV	Q9LKR1	3	1	CID		87.74	4.13797e-05	0.727273	1	53	42	1	2728.39	-18.3412	14/244	pisum_OE_elastase_rep1.mgf
	High	LVYDAKSTVQVKEKEEESFDQESPRPI	Q9LKR1	1	1	CID		85.53	4.65352e-05	0.755814	1	51	38	1	3151.49	-27.8602	16/290	pisum_OE_elastase_rep1.mgf
	High	ALGPTIWRNVIVT	Q9LKR1	3	1	CID		80.6	0.000243751	0.506173	1	54	56	1	1439.79	-34.7144	10/118	pisum_OE_elastase_rep1.mgf
	High	GLGPSLQTGKPAVRSIRPNLFAPS	Q9LKR1	3	1	CID		78.17	0.000405545	0.679487	1	53	42	1	2463.32	-24.8369	11/251	pisum_OE_elastase_rep1.mgf
	High	AQDGSRLFSVERPA	Q9LKR1	3	1	CID		76.87	0.000643041	0.623377	1	54	45	1	1532.73	-34.8269	11/145	pisum_OE_elastase_rep1.mgf
	High	SAFEQSYNRKVLSTV	Q9LKR1	3	1	CID		74.55	0.001194	0.613333	1	54	46	1	1728.86	-18.7877	11/154	pisum_OE_elastase_rep1.mgf
	High	SWLLQSRAHPKLPDQA	Q9LKR1	3	1	CID		73.49	0.00154572	0.589041	1	54	46	1	1846.95	-23.148	16/169	pisum_OE_elastase_rep1.mgf
	High	WLLQSRAHPKLPDQA	Q9LKR1	3	1	CID		72.53	0.00180968	0.589041	1	54	46	1	1759.92	-20.3827	14/151	pisum_OE_elastase_rep1.mgf
	High	SALGPTIWRNVIVT	Q9LKR1	3	1	CID		71.08	0.00247887	0.56338	1	54	47	1	1526.81	-39.6192	10/136	pisum_OE_elastase_rep1.mgf
	High	IGQAVGDLRLMNPNLMNPV	Q9LKR1	3	1	CID		70.92	0.00252674	0.591549	1	54	45	1	2051.99	-38.8896	24/186	pisum_OE_elastase_rep1.mgf
	High	KEKEEESFDQESPRPI	Q9LKR1	1	1	CID		70.86	0.00227549	0.71831	1	54	36	1	1947.86	-33.7666	11/172	pisum_OE_elastase_rep1.mgf
	High	YDAKSTVQVKEKEEESFDQESPRPI	Q9LKR1	1	1	CID		69.94	0.00197935	0.685714	1	52	38	1	2939.34	-28.0009	13/274	pisum_OE_elastase_rep1.mgf
	High	RAHPKLPDQA	Q9LKR1	3	1	CID		68.41	0.00460017	0.308824	1	54		1	1132.58	-40.8108	8/91	pisum_OE_elastase_rep1.mgf
	High	ALGPTIWRNVIVTL	Q9LKR1	3	1	CID		64.23	0.00837287	0.46875	1	53	50	1	1552.9	-12.2038	9/128	pisum_OE_elastase_rep1.mgf
	High	VRSIRPNLFAPS	Q9LKR1	3	1	CID		63.04	0.0127193	0.365079	1	53	55	1	1356.76	-13.2753	15/121	pisum_OE_elastase_rep1.mgf
	High	QIAKLNGEQRKA	Q9LKR1	3	1	CID		54.7	0.101908	0.381818	1	54	49	1	1355.73	-32.885	12/113	pisum_OE_elastase_rep1.mgf
	Medium	SAFEQSYNRKV	Q9LKR1	3	1	CID		51.22	0.181383	0.490196	1	53	41	1	1328.6	-42.2107	8/106	pisum_OE_elastase_rep1.mgf
	Low	SAFEQSYNRKVL	Q9LKR1	3	1	CID		43.63	1.17028	0.272727	1	53	46	1	1441.68	-45.6768	12/116	pisum_OE_elastase_rep1.mgf
	Low	LGPTIWRNVIVT	Q9LKR1	3	1	CID		43.04	1.40579		4	54	57	1	1368.73	-50.8642	10/110	pisum_OE_elastase_rep1.mgf
	Low	GLGPSLQTGKPAVRS	Q9LKR1	3	1	CID		42.83	1.56093	0.325581	1	54	43	1	1467.77	-42.8415	7/147	pisum_OE_elastase_rep1.mgf
	Low	ADNRRLFGFRSRAPPLPYLL	Q9LKR1	3	1	CID		42.18	1.80638	0.5	1	54	36	1	2359.19	-53.5604	10/205	pisum_OE_elastase_rep1.mgf
	Low	HPKLPDQA	Q9LKR1	3	1	CID		41.78	1.99661	0.0714286	1	54	53	1	905.458	-28.1732	6/67	pisum_OE_elastase_rep1.mgf
	Low	QDGSRLFSVERPA	Q9LKR1	3	1	CID		40.48	2.65895	0.25	1	54	44	1	1461.67	-48.9388	11/137	pisum_OE_elastase_rep1.mgf
	Low	RVFDTPGLKS	Q9LKR1	3	1	CID		39.36	3.5525	0.282051	1	54	42	1	1119.57	-42.464	11/101	pisum_OE_elastase_rep1.mgf
	Low	NVEVRLREA	Q9LKR1	3	1	CID		39.26	3.19712		2	53	53	1	1085.57	-33.8398	6/89	pisum_OE_elastase_rep1.mgf
	Low	YLEEYDYRVKLL	Q9LKR1	5	1	CID		37	6.4066	0.459459	1	54	34	1	1603.78	-37.955	12/106	pisum_OE_elastase_rep1.mgf
	Low	HIVQQAIGQAV	Q9LKR1	3	1	CID		34.49	10.7165	0.0294118	1	54	47	1	1163.61	-33.758	6/104	pisum_OE_elastase_rep1.mgf
	Low	IRPNLFAPS	Q9LKR1	3	1	CID		34.25	9.23162	0.205882	1	53	41	1	1014.57	-7.03876	5/73	pisum_OE_elastase_rep1.mgf
	Low	GFDIQNIGKQLA	Q9LKR1	3	1	CID		33.04	15.7608	0.242424	1	54	39	1	1303.65	-38.3088	10/109	pisum_OE_elastase_rep1.mgf
	Low	IYKNFWPGVTENYS	Q9LKR1	3	1	CID		32.87	8.74719	0.242424	1	51	38	1	1717.69	-75.2546	10/132	pisum_OE_elastase_rep1.mgf
	Low	LGPTIWRNVIVTL	Q9LKR1	3	1	CID		31.19	15.5402	0.16129	1	52	40	1	1481.87	-12.4379	12/120	pisum_OE_elastase_rep1.mgf
	Low	LYVDRLDLQTRDMNDLPMLRSV	Q9LKR1	3	1	CID		28.62	35.3195	0.310345	1	53	34	1	2663.29	-26.9699	7/235	pisum_OE_elastase_rep1.mgf
	Low	AFEQSYNRKVL	Q9LKR1	3	1	CID		27.89	44.9916	0.0357143	1	54	37	1	1354.65	-48.294	10/102	pisum_OE_elastase_rep1.mgf
	Low	ADNRRLFGFRS	Q9LKR1	3	1	CID		26.88	58.1808		2	54	41	1	1338.64	-44.8299	5/113	pisum_OE_elastase_rep1.mgf
	Low	VDIGVDEGVAQRQVSDIAPA	Q9LKR1	1	1	CID		25.72	86.0833		2	54	39	1	2039.05	3.79215	20/195	pisum_OE_elastase_rep1.mgf
	Low	RAPPLPYLLSWLLQSRAHPKLPDQA	Q9LKR1	3	1	CID		24.77	70.2564	0.12	1	52	35	1	2867.55	-20.5939	16/267	pisum_OE_elastase_rep1.mgf
	Low	QWRGDLALGA	Q9LKR1	3	1	CID		23.69	122.76		3	54	37	1	1086.55	-13.6498	5/88	pisum_OE_elastase_rep1.mgf
	Low	LGPTIWRNVIV	Q9LKR1	3	1	CID		23.38	113.035		3	53	40	1	1267.7	-37.849	5/92	pisum_OE_elastase_rep1.mgf
	Low	SLVENHPScRKNRDGQKV	Q9LKR1	3	1	CID	C9(Carbamidomethyl)	22.54	174.287	0.173913	1	54	32	1	2124	-35.8688	11/191	pisum_OE_elastase_rep1.mgf
	Low	GKPAVRSIRPNLFAPS	Q9LKR1	3	1	CID		21.72	183.433	0.136364	1	53	32	1	1709.95	-16.6328	9/161	pisum_OE_elastase_rep1.mgf
	Low	GDLRLMNPNLMNPV	Q9LKR1	3	1	CID		21.61	204.906		2	54	35	1	1583.76	-27.2422	7/134	pisum_OE_elastase_rep1.mgf
	Low	KLNGEQRKA	Q9LKR1	3	1	CID		18.95	340.496		4	53	32	1	1043.57	-29.0295	7/83	pisum_OE_elastase_rep1.mgf
	Low	FGGSDSANKYLEELEKQIRDSESSQGDRI	Q9LKR1	3	1	CID		15.69	389.125		5	51	31	1	3258.44	-35.0663	5/313	pisum_OE_elastase_rep1.mgf
	Low	AFEQSYNRKVLSTV	Q9LKR1	3	1	CID		15.68	830.628		9	54	33	1	1641.78	-48.0888	10/140	pisum_OE_elastase_rep1.mgf
	Low	FEQSYNRKV	Q9LKR1	3	1	CID		15.2	683.086		5	53	29	1	1170.55	-37.9578	8/84	pisum_OE_elastase_rep1.mgf
	Low	EDDTRFDNGAEGEA	Q9LKR1	1	1	CID		10.73	1222.27		3	51	24	1	1525.59	-8.3864	7/141	pisum_OE_elastase_rep1.mgf
Q9MUK5	33.9	33	31	593	64.4575	8.47021	725.087	Toc64 OS=Pisum sativum GN=toc64 PE=1 SV=1 - [Q9MUK5_PEA]
	Confidence Icon	Sequence	Protein Accessions	# Proteins	# Protein Groups	Activation Type	Modifications	IonScore	Exp Value	Δ Score	Rank	Identity High	Homology Threshold	Charge	m/z [Da]	ΔM [ppm]	Ions Matched	Spectrum File
	High	SGENKHFGTPTNPAVPNRVPGGSSSGAAV	Q9MUK5	1	1	CID		139.79	2.23888e-10	0.821429	1	52	46	1	2792.27	-34.6604	28/315	pisum_OE_elastase_rep1.mgf
	High	SGENKHFGTPTNPAVPNRVPGGSSSGA	Q9MUK5	1	1	CID		118.79	3.1784e-08	0.823529	1	53	40	1	2622.19	-30.6357	25/295	pisum_OE_elastase_rep1.mgf
	High	AYGISGENKHFGTPTNPAVPNRVPGGSSSGA	Q9MUK5	1	1	CID		107.21	3.56211e-07	0.803738	1	52	40	1	3026.36	-35.7926	15/327	pisum_OE_elastase_rep1.mgf
	High	GFcGILGFRPSHGAVSHVGIIPV	Q9MUK5	1	1	CID	C3(Carbamidomethyl)	98.86	3.77716e-06	0.777778	1	54	40	1	2377.25	-4.78927	21/207	pisum_OE_elastase_rep1.mgf
	High	SGENKHFGTPTNPAVPNRVPGGSSSGAA	Q9MUK5	1	1	CID		97.95	3.6936e-06	0.785714	1	53	39	1	2693.22	-31.732	12/305	pisum_OE_elastase_rep1.mgf
	High	KLLPPPPPAPPKAPHPL	Q9MUK5	1	1	CID		96.48	5.157e-06	0	1	53		1	1767.03	-20.0852	22/173	pisum_OE_elastase_rep1.mgf
	High	NFVDFSLGVDTSGGVRVPA	Q9MUK5	1	1	CID		89.9	3.25618e-05	0.677778	1	54	46	1	1936.91	-33.6685	12/200	pisum_OE_elastase_rep1.mgf
	High	GFcGILGFRPSHGAVS	Q9MUK5	1	1	CID	C3(Carbamidomethyl)	88.25	4.53979e-05	0.465909	1	54		1	1661.76	-35.6581	19/137	pisum_OE_elastase_rep1.mgf
	High	AYGISGENKHFGTPTNPAVPNRVPGGSSSGAA	Q9MUK5	1	1	CID		86.33	3.92918e-05	0.825581	1	51	32	1	3097.39	-36.7862	16/337	pisum_OE_elastase_rep1.mgf
	High	AYGISGENKHFGTPTNPA	Q9MUK5	1	1	CID		83.54	0.000120583	0.72619	1	53	40	1	1860.81	-39.6446	20/177	pisum_OE_elastase_rep1.mgf
	High	SGENKHFGTPTNPAVPNRVPGGSSSGAAVA	Q9MUK5	1	1	CID		79.82	0.000216042	0.625	1	52	47	1	2863.32	-31.3976	13/325	pisum_OE_elastase_rep1.mgf
	High	GFcGILGFRPS	Q9MUK5	1	1	CID	C3(Carbamidomethyl)	77.63	0.000496777	0.025641	1	54	56	1	1210.57	-28.7512	9/82	pisum_OE_elastase_rep1.mgf
	High	SGENKHFGTPTNPA	Q9MUK5	1	1	CID		68.67	0.0029301	0.57971	1	52	44	1	1456.63	-36.2441	11/145	pisum_OE_elastase_rep1.mgf
	Medium	SLIARHGGDRFLLDTL	Q9MUK5	1	1	CID		49.18	0.392411	0.346939	2	54	46	1	1783.91	-41.4351	8/165	pisum_OE_elastase_rep1.mgf
	Medium	GHILLQAPFVMQRNPRQIII	Q9MUK5	1	1	CID		48.57	0.406927	0.632653	1	54	33	1	2344.24	-42.9355	14/198	pisum_OE_elastase_rep1.mgf
	Low	GWFAKDPDVLRRV	Q9MUK5	1	1	CID		45.57	0.916439	0.413043	1	54	41	1	1558.8	-32.7568	9/120	pisum_OE_elastase_rep1.mgf
	Low	VADPPPKLGGKEFLSHDYQSRAL	Q9MUK5	1	1	CID		43.51	1.19	0.340909	1	53	43	1	2525.3	-5.66716	7/243	pisum_OE_elastase_rep1.mgf
	Low	AYGISGENKHFGTPT	Q9MUK5	1	1	CID		42.52	1.61136		2	54	57	1	1578.72	-21.8792	13/140	pisum_OE_elastase_rep1.mgf
	Medium	TFGHPEWA	Q9MUK5	1	1	CID		42.46	0.558986	0.404762	1	49	39	1	944.38	-49.1659	9/77	pisum_OE_elastase_rep1.mgf
	Low	GFcGILGFRPSHGAV	Q9MUK5	1	1	CID	C3(Carbamidomethyl)	38.74	4.1707	0.435897	1	54	36	1	1574.76	-21.8802	16/122	pisum_OE_elastase_rep1.mgf
	Low	NFVDFSLGVDTSGGVRVPA	Q9MUK5	1	1	CID		36.59	7.24088	0.378378	1	54	37	1	1936.99	8.29494	7/200	pisum_OE_elastase_rep1.mgf
	Low	NPAVPNRVPGGSSSGA	Q9MUK5	1	1	CID		32.84	15.1825	0.363636	1	54	35	1	1466.68	-37.1664	13/147	pisum_OE_elastase_rep1.mgf
	Low	DIFDIEGHVSTFGHPEWA	Q9MUK5	1	1	CID		32.65	11.2308	0.424242	1	52	33	1	2056.85	-42.1253	19/187	pisum_OE_elastase_rep1.mgf
	Low	SGENKHFGTPTNPAVPNRVPGGSSS	Q9MUK5	1	1	CID		31.76	17.7418	0.5625	1	53	28	1	2494.14	-25.3599	8/275	pisum_OE_elastase_rep1.mgf
	Low	ANFVDFSLGVDTSGGVRVPA	Q9MUK5	1	1	CID		28.23	47.9523	0.392857	1	54	31	1	2007.99	-12.4263	13/208	pisum_OE_elastase_rep1.mgf
	Low	NPAVPNRVPGGSSSGAAV	Q9MUK5	1	1	CID		23.85	127.296	0.333333	1	54	29	1	1636.77	-42.0042	12/167	pisum_OE_elastase_rep1.mgf
	Low	ISDIFDIEGHVSTFGHPEWA	Q9MUK5	1	1	CID		23.75	96.3178	0.166667	1	53	34	1	2256.96	-43.6808	16/207	pisum_OE_elastase_rep1.mgf
	Low	ADDcFQHLNVPLDRT	Q9MUK5	1	1	CID	C4(Carbamidomethyl)	22.65	147.708		4	53	36	1	1800.81	-14.9018	8/155	pisum_OE_elastase_rep1.mgf
	Low	VPNRVPGGSSSGA	Q9MUK5	1	1	CID		18.41	415.699		3	54	32	1	1184.58	-17.9737	5/113	pisum_OE_elastase_rep1.mgf
	Low	RHGGDRFLLDTL	Q9MUK5	1	1	CID		17.71	512.655		6	54	30	1	1399.69	-35.823	8/117	pisum_OE_elastase_rep1.mgf
	Low	VPNRVPGGSSSGA	Q9MUK5	1	1	CID		15.69	788.162		5	54	30	1	1184.65	38.0778	5/113	pisum_OE_elastase_rep1.mgf
	Low	GGVRVPAGFcGILGFRPSHGAV	Q9MUK5	1	1	CID	C10(Carbamidomethyl)	15.34	884.544	0.0666667	1	54	27	1	2211.08	-38.5854	7/202	pisum_OE_elastase_rep1.mgf
	Low	VPNRVPGGSSSGAAVA	Q9MUK5	1	1	CID		14.57	1039.08		8	54	29	1	1425.71	-23.0639	10/143	pisum_OE_elastase_rep1.mgf
Q41009	66.45	35	35	310	34.1361	7.32764	598.895	Translocase of chloroplast 34 OS=Pisum sativum GN=TOC34 PE=1 SV=1 - [TOC34_PEA]
	Confidence Icon	Sequence	Protein Accessions	# Proteins	# Protein Groups	Activation Type	Modifications	IonScore	Exp Value	Δ Score	Rank	Identity High	Homology Threshold	Charge	m/z [Da]	ΔM [ppm]	Ions Matched	Spectrum File
	High	QFSPPDGLPYDEFFSKRSEALL	Q41009	1	1	CID		101.09	1.96851e-06	0.752475	1	53	43	1	2543.15	-36.2901	14/240	pisum_OE_elastase_rep1.mgf
	High	AWIPHLVQTITEV	Q41009	1	1	CID		95.04	9.46351e-06	0.631579	1	54	52	1	1506.82	-6.1396	10/108	pisum_OE_elastase_rep1.mgf
	High	ITDSFGKGIWNKA	Q41009	4	1	CID		87.2	6.15073e-05	0.597701	1	54	52	1	1436.71	-27.0835	17/120	pisum_OE_elastase_rep1.mgf
	High	AWIPHLVQTITEVA	Q41009	1	1	CID		86.46	6.95538e-05	0.534884	1	54	57	1	1577.83	-22.2275	10/118	pisum_OE_elastase_rep1.mgf
	High	FLLDKTIDVLLYVDRL	Q41009	1	1	CID		81.21	0.00022108	0.567901	1	54	51	1	1936.06	-26.1671	11/163	pisum_OE_elastase_rep1.mgf
	High	SISPFQSEGPRPV	Q41009	2	1	CID		75.31	0.000965239	0.56	1	54	49	1	1400.69	-22.3367	10/127	pisum_OE_elastase_rep1.mgf
	High	LIRRDIATETKPA	Q41009	1	1	CID		71.97	0.00183887	0.611111	1	54	44	1	1483.79	-43.3896	9/127	pisum_OE_elastase_rep1.mgf
	High	ENSGRcNKNDSDEKVLPNGI	Q41009	1	1	CID	C6(Carbamidomethyl)	70.6	0.00198627	0.676056	1	53	39	1	2245.96	-37.5364	12/217	pisum_OE_elastase_rep1.mgf
	High	LIRRDIATETKPAWET	Q41009	1	1	CID		66.98	0.00661733	0.597015	1	54	43	1	1899.95	-39.1004	10/163	pisum_OE_elastase_rep1.mgf
	High	SPFQSEGPRPV	Q41009	5	1	CID		66.84	0.00551443	0.61194	1	53	42	1	1200.55	-40.8323	8/107	pisum_OE_elastase_rep1.mgf
	High	HAQFSPPDGLPYDEFFSKRSEALL	Q41009	1	1	CID		66.53	0.00487265	0.671642	1	52	38	1	2751.24	-35.9818	11/256	pisum_OE_elastase_rep1.mgf
	High	ITDSFGKGIWNKAIVA	Q41009	3	1	CID		66.49	0.00723576	0.242424	1	54		1	1719.87	-41.9923	9/150	pisum_OE_elastase_rep1.mgf
	High	LTHAQFSPPDGLPYDEFFSKRSEALLQVV	Q41009	1	1	CID		66.43	0.00347759	0.666667	1	51	38	1	3291.66	-1.51634	12/318	pisum_OE_elastase_rep1.mgf
	High	HAQFSPPDGLPYDEFFSKRSEALLQVV	Q41009	1	1	CID		65.4	0.0051012	0.661538	1	52	38	1	3077.46	-24.0881	24/292	pisum_OE_elastase_rep1.mgf
	High	KPAWETRDVGDRK	Q41009	1	1	CID		62.73	0.0173422	0.365079	1	54	55	1	1557.78	-24.3266	16/134	pisum_OE_elastase_rep1.mgf
	High	HAQFSPPDGLPYDEFFSKRS	Q41009	1	1	CID		59.93	0.0244392	0	1	53	30	1	2325.01	-34.1349	12/215	pisum_OE_elastase_rep1.mgf
	High	IFALQYLFLAKPI	Q41009	1	1	CID		58.37	0.0387918	0.37931	1	53	51	1	1536.86	-35.274	10/124	pisum_OE_elastase_rep1.mgf
	High	QFSPPDGLPYDEFFSKRS	Q41009	1	1	CID		57.53	0.0449157	0	1	53	47	1	2116.92	-36.1994	8/199	pisum_OE_elastase_rep1.mgf
	High	QFSPPDGLPYDEFFSKRSEALLQVV	Q41009	1	1	CID		57.25	0.0406779	0.596491	1	52	38	1	2869.42	-5.57399	11/276	pisum_OE_elastase_rep1.mgf
	High	RAGFTLNIIDTPGLI	Q41009;C6T7C5	16	2	CID		54.41	0.100423	0.425926	2	54	45	1	1600.9	-5.87252	9/148	pisum_OE_elastase_rep1.mgf
	Medium	LIRRDIATETKPAWETRDVGDRK	Q41009	1	1	CID		50.02	0.247057	0.52	1	53	39	1	2726.38	-34.141	14/250	pisum_OE_elastase_rep1.mgf
	Medium	LIRRDIATET	Q41009	1	1	CID		50	0.311918	0.36	1	54	47	1	1187.63	-34.4668	7/90	pisum_OE_elastase_rep1.mgf
	Medium	QFSPPDGLPYDEFFSKRSEA	Q41009	1	1	CID		49.74	0.236136	0.52	1	53	39	1	2316.99	-39.2541	8/220	pisum_OE_elastase_rep1.mgf
	Medium	DIPVVLIENSGRcNKNDSDEKVLPNGI	Q41009	1	1	CID	C13(Carbamidomethyl)	48.57	0.269826	0.469388	1	52	41	1	2995.41	-35.0788	10/287	pisum_OE_elastase_rep1.mgf
	Medium	WETRDVGDRK	Q41009	1	1	CID		48.16	0.463257	0.104167	1	54	57	1	1261.6	-20.2451	8/98	pisum_OE_elastase_rep1.mgf
	Medium	HAQFSPPDGLPYDEFFSKRSEA	Q41009	1	1	CID		45.2	0.735407	0.622222	1	53	32	1	2525.12	-20.5002	20/236	pisum_OE_elastase_rep1.mgf
	Low	NSIIGERVV	Q41009	6	1	CID		34.89	8.36206	0.0571429	1	53	47	1	986.521	-42.5448	8/89	pisum_OE_elastase_rep1.mgf
	Low	RRDIATETKPAWET	Q41009	1	1	CID		33.84	12.4505	0.470588	1	54	32	1	1673.78	-50.4496	7/147	pisum_OE_elastase_rep1.mgf
	Low	REWSGINT	Q41009;C6T7C5	6	2	CID		33.82	10.1294	0.147059	1	53	43	1	962.436	-34.8193	6/81	pisum_OE_elastase_rep1.mgf
	Low	REWSGINTFAPA	Q41009;C6T7C5	6	2	CID		30.43	28.2628	0.0666667	1	54	42	1	1348.65	-12.137	8/121	pisum_OE_elastase_rep1.mgf
	Low	VSISPFQSEGPRPV	Q41009	2	1	CID		24.94	101.08	0.2	1	54	33	1	1499.75	-21.6534	6/135	pisum_OE_elastase_rep1.mgf
	Low	IENSGRcNKNDSDEKVLPNGI	Q41009	1	1	CID	C7(Carbamidomethyl)	23.65	108.198	0.5	1	53	26	1	2359.03	-41.6592	12/225	pisum_OE_elastase_rep1.mgf
	Low	RSGASLKKDAQAS	Q41009	1	1	CID		22.48	176.18		3	54	37	1	1318.71	-0.0919764	9/140	pisum_OE_elastase_rep1.mgf
	Low	STVNSIIGERVV	Q41009	6	1	CID		19.74	334.23		2	54	33	1	1273.7	-7.61661	10/121	pisum_OE_elastase_rep1.mgf
	Low	REWSGINTFAPATQT	Q41009;C6T7C5	6	2	CID		15.42	892.88		5	54	31	1	1678.79	-19.6161	8/165	pisum_OE_elastase_rep1.mgf
Q43715	44.13	44	44	809	88.2144	7.40088	559.643	Protein TOC75, chloroplastic OS=Pisum sativum GN=TOC75 PE=1 SV=1 - [TOC75_PEA]
	Confidence Icon	Sequence	Protein Accessions	# Proteins	# Protein Groups	Activation Type	Modifications	IonScore	Exp Value	Δ Score	Rank	Identity High	Homology Threshold	Charge	m/z [Da]	ΔM [ppm]	Ions Matched	Spectrum File
	High	FTGGPGVDEVPSIWVDRAGVKA	Q43715	1	1	CID		129.97	3.07888e-09	0.653846	1	54		1	2257.09	-33.8008	14/211	pisum_OE_elastase_rep1.mgf
	High	EHGTDLGSSKDVKGNPT	Q43715	11	1	CID		106.96	5.9381e-07	0.813084	1	54	39	1	1741.78	-28.8849	17/172	pisum_OE_elastase_rep1.mgf
	High	NIEVNPRPDEMNEGSIIVEI	Q43715	1	1	CID		105.53	7.97785e-07	0.698113	1	54	50	1	2268.03	-38.9154	14/215	pisum_OE_elastase_rep1.mgf
	High	FTGGPGVDEVPSIWVDRA	Q43715	1	1	CID		101.71	1.97111e-06	0.72549	1	54	46	1	1901.88	-33.368	15/167	pisum_OE_elastase_rep1.mgf
	High	DEPKSEDWDSHELPA	Q43715	1	1	CID		95.88	3.35246e-06	0.75	1	50	41	1	1754.68	-38.1729	19/148	pisum_OE_elastase_rep1.mgf
	High	FTGGPGVDEVPSIWVDRAGV	Q43715	1	1	CID		74.12	0.00106101	0.608108	1	53	45	1	2057.91	-55.5332	10/187	pisum_OE_elastase_rep1.mgf
	High	cFNSRKLSPV	Q43715	8	1	CID	C1(Carbamidomethyl)	73.93	0.00121058	0.297297	1	54		1	1207.58	-40.6229	8/92	pisum_OE_elastase_rep1.mgf
	High	ScFNSRKLSPV	Q43715	7	1	CID	C2(Carbamidomethyl)	72.96	0.00136832	0.547945	1	53	49	1	1294.6	-40.8505	9/108	pisum_OE_elastase_rep1.mgf
	High	STEWSIVPGRGGRPT	Q43715	4	1	CID		70.64	0.00266255	0.56338	1	54	46	1	1599.77	-35.0836	9/148	pisum_OE_elastase_rep1.mgf
	High	cSNGQRVLPNGAI	Q43715	1	1	CID	C1(Carbamidomethyl)	67.08	0.00490555	0.522388	1	53	47	1	1385.63	-44.3662	9/124	pisum_OE_elastase_rep1.mgf
	High	LHGHYGGcVGDLPSYDAFTLGGPYSV	Q43715	1	1	CID	C8(Carbamidomethyl)	64.31	0.00647003	0.703125	1	52	35	1	2739.15	-36.6775	10/256	pisum_OE_elastase_rep1.mgf
	High	NGQRVLPNGAISA	Q43715	1	1	CID		61.71	0.019287	0.290323	1	54		1	1296.65	-42.7574	9/116	pisum_OE_elastase_rep1.mgf
	High	NGQRVLPNGAI	Q43715	1	1	CID		57.98	0.0436436	0.431034	1	53	48	1	1138.58	-48.9658	9/109	pisum_OE_elastase_rep1.mgf
	High	AEVSTEWSIVPGRGGRPT	Q43715	4	1	CID		57.56	0.057873	0.482759	1	54	45	1	1898.96	-6.12937	16/176	pisum_OE_elastase_rep1.mgf
	Medium	EFFRRQEREYKRRIS	Q43715	1	1	CID		48.94	0.39514	0.653061	1	54	32	1	2100.04	-38.5951	13/160	pisum_OE_elastase_rep1.mgf
	Medium	TEWSIVPGRGGRPT	Q43715	4	1	CID		47.36	0.521786	0.468085	1	54	40	1	1512.71	-51.782	12/138	pisum_OE_elastase_rep1.mgf
	Medium	IWVDRAGVKA	Q43715	1	1	CID		46.58	0.601126	0.0851064	1	53	56	1	1114.6	-33.4354	13/87	pisum_OE_elastase_rep1.mgf
	Medium	NGQRVLPNGA	Q43715	1	1	CID		46.42	0.523735	0.304348	1	53	47	1	1025.52	-32.3486	8/99	pisum_OE_elastase_rep1.mgf
	Low	EWSIVPGRGGRPT	Q43715	6	1	CID		45.74	0.763995	0.456522	1	54	40	1	1411.68	-46.1321	15/128	pisum_OE_elastase_rep1.mgf
	Low	SARPcLLPT	Q43715	1	1	CID	C5(Carbamidomethyl)	42.2	1.4404	0.119048	1	53	51	1	1014.49	-45.4663	7/86	pisum_OE_elastase_rep1.mgf
	Low	GGPGVDEVPSIWVDRA	Q43715	1	1	CID		41.85	2.01672	0.452381	1	54	38	1	1653.78	-28.0033	8/139	pisum_OE_elastase_rep1.mgf
	Low	NITRDNTRFV	Q43715	2	1	CID		41.82	1.92761	0.47619	1	54	37	1	1235.59	-44.8054	8/99	pisum_OE_elastase_rep1.mgf
	Low	SLKPGGVYT	Q43715	1	1	CID		41.36	2.07457	0.0243902	1	54	53	1	921.467	-40.3501	8/86	pisum_OE_elastase_rep1.mgf
	Low	RPcLLPT	Q43715	3	1	CID	C3(Carbamidomethyl)	39.23	2.16812		2	52	47	1	856.436	-40.3011	5/54	pisum_OE_elastase_rep1.mgf
	Low	SFAESMWERA	Q43715	1	1	CID		33.41	7.28594	0.030303	1	51	45	1	1213.5	-21.5914	6/89	pisum_OE_elastase_rep1.mgf
	Low	STEWSIVPGRGGRPTLA	Q43715	4	1	CID		31.86	21.171		3	54	46	1	1783.91	-21.0416	15/168	pisum_OE_elastase_rep1.mgf
	Low	VFFRFGERF	Q43715	7	1	CID		30.26	29.206	0.166667	1	54	39	1	1204.6	-24.5276	6/75	pisum_OE_elastase_rep1.mgf
	Low	SLQPGGTITFEHRNLQGLNRSLT	Q43715	1	1	CID		29.13	33.1179	0.103448	1	53	39	1	2539.29	-20.5811	6/257	pisum_OE_elastase_rep1.mgf
	Low	LHGHYGGcV	Q43715	5	1	CID	C8(Carbamidomethyl)	27.89	19.9107	0.428571	1	50	30	1	999.411	-35.4862	10/84	pisum_OE_elastase_rep1.mgf
	Low	VQRELPKQLLPGHTFNIEAGKQALRNI	Q43715	1	1	CID		26.52	38.4875	0.407407	1	51	29	1	3070.62	-33.3454	10/294	pisum_OE_elastase_rep1.mgf
	Low	SLQPGGTITFEHRNLQGLNRS	Q43715	1	1	CID		26.41	66.5573		2	54	40	1	2325.15	-23.816	10/235	pisum_OE_elastase_rep1.mgf
	Low	RGYNmGEIGAA	Q43715	1	1	CID	M5(Oxidation)	26.15	40.5126	0.192308	1	51	34	1	1154.49	-32.522	10/97	pisum_OE_elastase_rep1.mgf
	Low	LFSNIEVNPRPDEMNEGSIIVEI	Q43715	1	1	CID		25.52	68.5073	0.192308	1	53	34	1	2615.19	-44.4639	6/245	pisum_OE_elastase_rep1.mgf
	Low	HPYLDGVDNPRNRTLRV	Q43715	1	1	CID		25.47	87.6886	0	1	54	33	1	2021.96	-50.7732	10/164	pisum_OE_elastase_rep1.mgf
	Low	RAEYAVDHNSGTGAV	Q43715	3	1	CID		23.81	88.9656	0.25	1	52	32	1	1546.66	-44.3736	13/155	pisum_OE_elastase_rep1.mgf
	Low	NITENFSRQS	Q43715	1	1	CID		23.16	107.706	0.130435	1	53	33	1	1195.52	-38.8376	11/103	pisum_OE_elastase_rep1.mgf
	Low	cSNGQRVLPNGA	Q43715	1	1	CID	C1(Carbamidomethyl)	23.09	132.389		4	53	36	1	1272.6	-10.8659	12/114	pisum_OE_elastase_rep1.mgf
	Low	FFRFGERF	Q43715	9	1	CID		22.81	166.544		2	54	34	1	1105.54	-12.8706	6/67	pisum_OE_elastase_rep1.mgf
	Low	GSNFPFFNRHQLTVT	Q43715	1	1	CID		22.39	179.027	0.318182	1	54	29	1	1764.82	-34.5595	7/158	pisum_OE_elastase_rep1.mgf
	Low	NIEVNPRPDEMNEGSIIV	Q43715	1	1	CID		20.08	313.435		4	54	34	1	2025.99	-1.38338	8/191	pisum_OE_elastase_rep1.mgf
	Low	SVHEEIKDMLAEQGRV	Q43715	1	1	CID		18.7	419.803		3	54	33	1	1840.88	-24.7552	11/163	pisum_OE_elastase_rep1.mgf
	Low	VQRELPKQLLPGHTFNIEAGKQALRNINSL	Q43715	1	1	CID		18.28	188.18	0.111111	1	50	30	1	3384.76	-37.3501	5/337	pisum_OE_elastase_rep1.mgf
	Low	VVYRRMGQGS	Q43715	1	1	CID		18	424.847		9	53	35	1	1152.56	-30.7935	4/82	pisum_OE_elastase_rep1.mgf
	Low	TFEHRNLQGLNRS	Q43715	3	1	CID		16.56	687.329		4	54	31	1	1571.74	-40.8282	8/135	pisum_OE_elastase_rep1.mgf
Q41041	53.85	12	12	65	6.90342	4.42432	422.886	Outer envelope membrane protein OS=Pisum sativum GN=OM14 PE=4 SV=1 - [Q41041_PEA]
	Confidence Icon	Sequence	Protein Accessions	# Proteins	# Protein Groups	Activation Type	Modifications	IonScore	Exp Value	Δ Score	Rank	Identity High	Homology Threshold	Charge	m/z [Da]	ΔM [ppm]	Ions Matched	Spectrum File
	High	DPTRDPDDAPPPPPPETDAGDADKDD	Q41041	1	1	CID		158.75	2.02202e-12	0.855346	1	51	45	1	2716.09	-20.0403	18/292	pisum_OE_elastase_rep1.mgf
	High	RDPDDAPPPPPPETDAGDA	Q41041	1	1	CID		142.21	1.12943e-10	0.767606	1	52	53	1	1929.79	-27.9881	15/195	pisum_OE_elastase_rep1.mgf
	High	RDPDDAPPPPPPETDAGDADKDD	Q41041	1	1	CID		137.01	3.49109e-10	0.751825	1	52	54	1	2402.98	-18.1988	18/260	pisum_OE_elastase_rep1.mgf
	High	DPTRDPDDAPPPPPPETDAGDA	Q41041	1	1	CID		80.81	0.000143911	0.641975	1	51	46	1	2242.91	-29.6986	10/227	pisum_OE_elastase_rep1.mgf
	High	QTRDSIDKSDPTRDPDDAPPPPPPET	Q41041	1	1	CID		68.59	0.00279727	0.347826	1	52		1	2844.27	-21.9675	17/285	pisum_OE_elastase_rep1.mgf
	High	DKSDPTRDPDDAPPPPPPETDAGDADKDD	Q41041	1	1	CID		67.68	0.00218836	0.588235	1	50	44	1	3046.25	-16.8671	17/332	pisum_OE_elastase_rep1.mgf
	Medium	RDPDDAPPPPPPETDA	Q41041	1	1	CID		49.22	0.241346	0.469388	1	52	41	1	1686.71	-30.9901	9/162	pisum_OE_elastase_rep1.mgf
	Medium	RDPDDAPPPPPPET	Q41041	1	1	CID		48.55	0.324146	0.510204	1	53	38	1	1500.66	-24.7129	10/141	pisum_OE_elastase_rep1.mgf
	Low	QTRDSIDKSDPT	Q41041	1	1	CID		43.1	1.50105	0.139535	1	54	51	1	1362.66	8.77657	8/126	pisum_OE_elastase_rep1.mgf
	Low	QTRDSIDKSDPTRDPDDAPPPPPPETDA	Q41041	1	1	CID		41.59	1.226	0.285714	1	52	44	1	3030.35	-15.2627	8/306	pisum_OE_elastase_rep1.mgf
	Low	QTRDSIDKSDPTRDPDDAPPPPPPETDAGDA	Q41041	1	1	CID		33.64	5.96099	0.205882	1	50	41	1	3273.45	-8.42881	8/339	pisum_OE_elastase_rep1.mgf
	Low	QTRDSIDKSDPTRDPDDAPPPPPPETDAGDADKDD	Q41041	1	1	CID		18.04	128.45		3	48	32	1	3746.67	3.8404	5/404	pisum_OE_elastase_rep1.mgf
D9IFP2	23.57	14	12	420	46.5373	6.80029	261.955	Ribulose-1,5-bisphosphate carboxylase/oxygenase large subunit (Fragment) OS=Goodyera schlechtendaliana GN=rbcL PE=3 SV=1 - [D9IFP2_9ASPA]
	Confidence Icon	Sequence	Protein Accessions	# Proteins	# Protein Groups	Activation Type	Modifications	IonScore	Exp Value	Δ Score	Rank	Identity High	Homology Threshold	Charge	m/z [Da]	ΔM [ppm]	Ions Matched	Spectrum File
	High	NMFTSIVGNVFGFKAL	Q9GGD1;P94086;P94047;P93976;B6GUR5;A5X4C0;Q36591;P92469;Q6LA00;Q37269;D0F109;B5U0R5;E5FEB9;O03638;P28408;P04717;Q05993;P93984;Q95634;Q5J9S2;A9X7D2;B2BY81;C6KJY4;Q32165;Q32728;A1XM40;A5X4C4;B8QQG8;C0J9S0;C7AQR7;E5FEA2;Q8WJK7;Q9GHM5;Q9TMM0;Q37320;O98740;Q7YJN0;Q6JXR0;Q5K3Z6;B6GUY0;Q37276;A1X8A0;D9IFP2;Q8MC01;Q37155;Q95F83;Q9MVS0;Q8WHV1;Q36612;O20245;Q71N71;Q6L9Y0;B7P0E9;C5MKB3;Q95AW2;Q85ZL0;O98832;…	16063	111	CID		119.46	3.78298e-08	0	2	54		1	1744.85	-33.6441	14/161	pisum_OE_elastase_rep1.mgf
	High	EIFGDDSVLQFGGGTIGHPWGNAPGAV	P31183;Q5J9S2;D9IFP2;Q9MSY1;Q3T5K8;O98896	205	6	CID		108.11	3.53523e-07		10	53		1	2698.21	-30.3397	15/277	pisum_OE_elastase_rep1.mgf
	High	FRVTPQPGVPPEEAGA	Q9GGD1;P94086;P93976;B6GUR1;Q36591;P92469;Q6LA00;D0F109;B5U0R5;Q6SSI3;E5FEB9;P31183;P28408;P04717;Q05993;P93984;Q95634;Q85WB5;Q5J9S2;A9X7D2;B2BY81;C6KJY4;Q32165;A1XM40;B8QQG8;C0J9S0;C7AQR7;Q8WJK7;Q9GHM5;Q9BAN0;O98740;Q7YJN0;Q6JXR0;B6GUY0;D9IFP2;D6MYJ8;Q37155;Q95F83;Q9MVS0;Q36612;O20245;B7P0E9;C5MKB3;D6NK13;O98879;Q95AW2;Q85ZL0;Q7YJM0;Q1KZQ0;C7AF25;Q9TLI1;Q4VIB1;Q33156;Q9MU74;Q9GDP6;Q7YKG3;Q67GM0;…	14257	100	CID		80.69	0.000261333		2	54		1	1651.77	-44.5227	11/159	pisum_OE_elastase_rep1.mgf
	High	NMFTSIVGNVFGFKA	Q9GGD1;P94086;P94047;P93976;B6GUR5;A5X4C0;Q36591;P92469;Q6LA00;Q37269;D0F109;B5U0R5;E5FEB9;O03638;P28408;P04717;Q05993;P93984;Q95634;Q5J9S2;A9X7D2;B2BY81;C6KJY4;Q32165;Q32728;A1XM40;A5X4C4;B8QQG8;C0J9S0;C7AQR7;E5FEA2;Q8WJK7;Q9GHM5;Q9TMM0;Q37320;O98740;Q7YJN0;Q6JXR0;Q5K3Z6;B6GUY0;Q37276;A1X8A0;D9IFP2;Q8MC01;Q37155;Q95F83;Q9MVS0;Q8WHV1;Q36612;O20245;Q71N71;Q6L9Y0;B7P0E9;C5MKB3;Q95AW2;Q85ZL0;O98832;…	16077	111	CID		80.68	0.000279698	0	1	54		1	1631.77	-34.3449	10/151	pisum_OE_elastase_rep1.mgf
	High	cVQARNEGRDLAREG	D9IFP2;C7AF25;C7E6Y2;Q85YX6;Q1ANB0;Q4VIB0	125	6	CID	C1(Carbamidomethyl)	77.33	0.00051072		2	53		1	1730.78	-31.538	10/149	pisum_OE_elastase_rep1.mgf
	High	FRVTPQPGVPPEEA	Q9GGD1;P94086;P94047;P93976;B6GUW7;B6GUR1;Q36591;P92469;Q6LA00;Q37269;D0F109;B5U0R5;Q6SSI3;E5FEB9;P31183;P28408;P04717;Q05993;P93984;Q95634;Q85WB5;Q5J9S2;A9X7D2;B2BY81;C6KJY4;Q32165;Q32728;A1XM40;B8QQG8;C0J9S0;C7AQR7;Q8WJK7;Q9GHM5;Q9BAN0;O98740;Q7YJN0;Q6JXR0;B6GUY0;D9IFP2;D6MYJ8;Q37155;Q95F83;Q9MVS0;Q36612;O20245;Q4KUE6;B7P0E9;C5MKB3;D6NK13;O98879;Q95AW2;Q85ZL0;Q7YJM0;Q1KZQ0;C7AF25;Q9TLI1;Q4VIB1;…	14407	113	CID		75.06	0.000973939		2	54		1	1523.73	-34.3573	9/139	pisum_OE_elastase_rep1.mgf
	High	QARNEGRDLAREG	D9IFP2;C7AF25;C7E6Y2;Q85YX6;Q1ANB0;Q4VIB0	125	6	CID		62.28	0.0181092		2	54		1	1471.71	-19.0332	14/133	pisum_OE_elastase_rep1.mgf
	High	AFRVTPQPGVPPEEA	Q9GGD1;P94086;P94047;P93976;B6GUW7;B6GUR1;Q36591;P92469;Q6LA00;Q37269;D0F109;B5U0R5;Q6SSI3;E5FEB9;P31183;P28408;P04717;Q05993;P93984;Q95634;Q85WB5;Q5J9S2;A9X7D2;B2BY81;C6KJY4;Q32165;Q32728;A1XM40;B8QQG8;C0J9S0;C7AQR7;Q8WJK7;Q9GHM5;Q9BAN0;O98740;Q7YJN0;Q6JXR0;B6GUY0;D9IFP2;D6MYJ8;Q37155;Q95F83;Q9MVS0;Q36612;O20245;Q4KUE6;B7P0E9;C5MKB3;D6NK13;O98879;Q95AW2;Q85ZL0;Q7YJM0;Q1KZQ0;C7AF25;Q9TLI1;Q4VIB1;…	14288	111	CID		61.08	0.0236423		3	54		1	1594.75	-45.7572	9/147	pisum_OE_elastase_rep1.mgf
	High	FQGPPHGIQVERDKLNKYGRPL	Q9GGD1;P94086;P93976;B6GUR5;B6GUW7;A5X4C0;B6GUR1;Q36591;P92469;Q6LA00;P28408;P04717;Q05993;P93984;Q95634;Q85XM1;Q85WB5;Q5KTY1;Q5J9S2;A9X7D2;B2BY81;C6KJY4;Q32165;Q5TMA8;A5X4C4;B7FCW2;B8QQG8;C0J9S0;C7AQR7;E5FEA2;Q8WJK7;Q9GHM5;Q9TMM0;Q9BAN0;Q37320;Q7YJN0;Q6JXR0;Q5K3Z6;B6GUY0;Q37276;A1X8A0;E1U252;D9IFP2;Q8MC01;Q6YLQ2;D6MYJ8;Q37155;Q95F83;Q9MSY1;Q9MVS0;Q8WHV1;Q36612;O20245;Q71N71;Q6L9Y0;Q4KUE6;B7P0E9;…	17696	122	CID		58.56	0.0383718		8	53	57	1	2549.35	-8.84982	14/219	pisum_OE_elastase_rep1.mgf
	Medium	RNEGRDLAREG	A5X4C0;D9IFP2;C7AF25;C7E6Y2;Q85YX6;Q1ANB0;Q4VIB0	126	7	CID		49.2	0.350642	0	1	54	54	1	1272.69	37.7851	12/113	pisum_OE_elastase_rep1.mgf
	Medium	FRVTPQPGVPPEEAGAA	Q9GGD1;P94086;P93976;B6GUR1;Q36591;P92469;Q6LA00;D0F109;B5U0R5;Q6SSI3;E5FEB9;P31183;P28408;P04717;Q05993;P93984;Q95634;Q85WB5;Q5J9S2;A9X7D2;B2BY81;C6KJY4;Q32165;A1XM40;B8QQG8;C0J9S0;C7AQR7;Q8WJK7;Q9GHM5;Q9BAN0;O98740;Q7YJN0;Q6JXR0;B6GUY0;D9IFP2;D6MYJ8;Q37155;Q95F83;Q9MVS0;Q36612;O20245;B7P0E9;C5MKB3;D6NK13;O98879;Q95AW2;Q85ZL0;Q7YJM0;Q1KZQ0;C7AF25;Q9TLI1;Q4VIB1;Q33156;Q9MU74;Q9GDP6;Q7YKG3;Q67GM0;…	14214	100	CID		47.16	0.625813		2	54		1	1722.8	-46.1813	8/169	pisum_OE_elastase_rep1.mgf
	Low	AAFRVTPQPGVPPEEA	Q9GGD1;P94086;P94047;P93976;B6GUW7;B6GUR1;Q36591;P92469;Q6LA00;Q37269;D0F109;B5U0R5;Q6SSI3;E5FEB9;P31183;P28408;P04717;Q05993;P93984;Q95634;Q85WB5;Q5J9S2;A9X7D2;B2BY81;C6KJY4;Q32165;Q32728;A1XM40;B8QQG8;C0J9S0;C7AQR7;Q8WJK7;Q9GHM5;Q9BAN0;O98740;Q7YJN0;Q6JXR0;B6GUY0;D9IFP2;D6MYJ8;Q37155;Q95F83;Q9MVS0;Q36612;O20245;Q4KUE6;B7P0E9;C5MKB3;D6NK13;O98879;Q95AW2;Q85ZL0;Q7YJM0;Q1KZQ0;C7AF25;Q9TLI1;Q4VIB1;…	14229	111	CID		38	5.03842		2	54	49	1	1665.78	-50.7219	14/155	pisum_OE_elastase_rep1.mgf
	Low	NmFTSIVGNVFGFKAL	Q9GGD1;P94086;P94047;P93976;B6GUR5;A5X4C0;Q36591;P92469;Q6LA00;Q37269;D0F109;B5U0R5;E5FEB9;O03638;P28408;P04717;Q05993;P93984;Q95634;Q5J9S2;A9X7D2;B2BY81;C6KJY4;Q32165;Q32728;A1XM40;A5X4C4;B8QQG8;C0J9S0;C7AQR7;E5FEA2;Q8WJK7;Q9GHM5;Q9TMM0;Q37320;O98740;Q7YJN0;Q6JXR0;Q5K3Z6;B6GUY0;Q37276;A1X8A0;D9IFP2;Q8MC01;Q37155;Q95F83;Q9MVS0;Q8WHV1;Q36612;O20245;Q71N71;Q6L9Y0;B7P0E9;C5MKB3;Q95AW2;Q85ZL0;O98832;…	16063	111	CID	M2(Oxidation)	28.25	50.3633		8	54	48	1	1760.84	-39.0871	9/161	pisum_OE_elastase_rep1.mgf
	Low	RNEGRDLAREG	A5X4C0;D9IFP2;C7AF25;C7E6Y2;Q85YX6;Q1ANB0;Q4VIB0	126	7	CID		23.98	107.858	0	1	53	36	1	1272.6	-33.6586	11/113	pisum_OE_elastase_rep1.mgf
Q71HA1	20.2	10	9	406	44.9827	6.75635	253.978	Ribulose-1,5-bisphosphate carboxylase/oxygenase large subunit (Fragment) OS=Homalium sp. 734 GN=rbcL PE=4 SV=1 - [Q71HA1_9ROSI]
	Confidence Icon	Sequence	Protein Accessions	# Proteins	# Protein Groups	Activation Type	Modifications	IonScore	Exp Value	Δ Score	Rank	Identity High	Homology Threshold	Charge	m/z [Da]	ΔM [ppm]	Ions Matched	Spectrum File
	High	EIFGDDSVLQFGGGTLGHPWGNAPG	Q71HA1	9	1	CID		124.35	8.18652e-09	0.0887097	2	53		1	2528.1	-33.8639	15/257	pisum_OE_elastase_rep1.mgf
	High	NMFTSIVGNVFGFKAL	Q9GGD1;P94086;P94047;P93976;B6GUR5;A5X4C0;Q36591;P92469;Q6LA00;Q37269;D0F109;B5U0R5;E5FEB9;O03638;P28408;P04717;Q05993;P93984;Q95634;Q5J9S2;A9X7D2;B2BY81;C6KJY4;Q32165;Q32728;A1XM40;A5X4C4;B8QQG8;C0J9S0;C7AQR7;E5FEA2;Q8WJK7;Q9GHM5;Q9TMM0;Q37320;O98740;Q7YJN0;Q6JXR0;Q5K3Z6;B6GUY0;Q37276;A1X8A0;D9IFP2;Q8MC01;Q37155;Q95F83;Q9MVS0;Q8WHV1;Q36612;O20245;Q71N71;Q6L9Y0;B7P0E9;C5MKB3;Q95AW2;Q85ZL0;O98832;…	16063	111	CID		119.46	3.78298e-08	0	2	54		1	1744.85	-33.6441	14/161	pisum_OE_elastase_rep1.mgf
	High	FRVTPQPGVPPEEAGA	Q9GGD1;P94086;P93976;B6GUR1;Q36591;P92469;Q6LA00;D0F109;B5U0R5;Q6SSI3;E5FEB9;P31183;P28408;P04717;Q05993;P93984;Q95634;Q85WB5;Q5J9S2;A9X7D2;B2BY81;C6KJY4;Q32165;A1XM40;B8QQG8;C0J9S0;C7AQR7;Q8WJK7;Q9GHM5;Q9BAN0;O98740;Q7YJN0;Q6JXR0;B6GUY0;D9IFP2;D6MYJ8;Q37155;Q95F83;Q9MVS0;Q36612;O20245;B7P0E9;C5MKB3;D6NK13;O98879;Q95AW2;Q85ZL0;Q7YJM0;Q1KZQ0;C7AF25;Q9TLI1;Q4VIB1;Q33156;Q9MU74;Q9GDP6;Q7YKG3;Q67GM0;…	14257	100	CID		80.69	0.000261333		2	54		1	1651.77	-44.5227	11/159	pisum_OE_elastase_rep1.mgf
	High	NMFTSIVGNVFGFKA	Q9GGD1;P94086;P94047;P93976;B6GUR5;A5X4C0;Q36591;P92469;Q6LA00;Q37269;D0F109;B5U0R5;E5FEB9;O03638;P28408;P04717;Q05993;P93984;Q95634;Q5J9S2;A9X7D2;B2BY81;C6KJY4;Q32165;Q32728;A1XM40;A5X4C4;B8QQG8;C0J9S0;C7AQR7;E5FEA2;Q8WJK7;Q9GHM5;Q9TMM0;Q37320;O98740;Q7YJN0;Q6JXR0;Q5K3Z6;B6GUY0;Q37276;A1X8A0;D9IFP2;Q8MC01;Q37155;Q95F83;Q9MVS0;Q8WHV1;Q36612;O20245;Q71N71;Q6L9Y0;B7P0E9;C5MKB3;Q95AW2;Q85ZL0;O98832;…	16077	111	CID		80.68	0.000279698	0	1	54		1	1631.77	-34.3449	10/151	pisum_OE_elastase_rep1.mgf
	High	FRVTPQPGVPPEEA	Q9GGD1;P94086;P94047;P93976;B6GUW7;B6GUR1;Q36591;P92469;Q6LA00;Q37269;D0F109;B5U0R5;Q6SSI3;E5FEB9;P31183;P28408;P04717;Q05993;P93984;Q95634;Q85WB5;Q5J9S2;A9X7D2;B2BY81;C6KJY4;Q32165;Q32728;A1XM40;B8QQG8;C0J9S0;C7AQR7;Q8WJK7;Q9GHM5;Q9BAN0;O98740;Q7YJN0;Q6JXR0;B6GUY0;D9IFP2;D6MYJ8;Q37155;Q95F83;Q9MVS0;Q36612;O20245;Q4KUE6;B7P0E9;C5MKB3;D6NK13;O98879;Q95AW2;Q85ZL0;Q7YJM0;Q1KZQ0;C7AF25;Q9TLI1;Q4VIB1;…	14407	113	CID		75.06	0.000973939		2	54		1	1523.73	-34.3573	9/139	pisum_OE_elastase_rep1.mgf
	High	AFRVTPQPGVPPEEA	Q9GGD1;P94086;P94047;P93976;B6GUW7;B6GUR1;Q36591;P92469;Q6LA00;Q37269;D0F109;B5U0R5;Q6SSI3;E5FEB9;P31183;P28408;P04717;Q05993;P93984;Q95634;Q85WB5;Q5J9S2;A9X7D2;B2BY81;C6KJY4;Q32165;Q32728;A1XM40;B8QQG8;C0J9S0;C7AQR7;Q8WJK7;Q9GHM5;Q9BAN0;O98740;Q7YJN0;Q6JXR0;B6GUY0;D9IFP2;D6MYJ8;Q37155;Q95F83;Q9MVS0;Q36612;O20245;Q4KUE6;B7P0E9;C5MKB3;D6NK13;O98879;Q95AW2;Q85ZL0;Q7YJM0;Q1KZQ0;C7AF25;Q9TLI1;Q4VIB1;…	14288	111	CID		61.08	0.0236423		3	54		1	1594.75	-45.7572	9/147	pisum_OE_elastase_rep1.mgf
	High	FQGPPHGIQVERDKLNKYGRPL	Q9GGD1;P94086;P93976;B6GUR5;B6GUW7;A5X4C0;B6GUR1;Q36591;P92469;Q6LA00;P28408;P04717;Q05993;P93984;Q95634;Q85XM1;Q85WB5;Q5KTY1;Q5J9S2;A9X7D2;B2BY81;C6KJY4;Q32165;Q5TMA8;A5X4C4;B7FCW2;B8QQG8;C0J9S0;C7AQR7;E5FEA2;Q8WJK7;Q9GHM5;Q9TMM0;Q9BAN0;Q37320;Q7YJN0;Q6JXR0;Q5K3Z6;B6GUY0;Q37276;A1X8A0;E1U252;D9IFP2;Q8MC01;Q6YLQ2;D6MYJ8;Q37155;Q95F83;Q9MSY1;Q9MVS0;Q8WHV1;Q36612;O20245;Q71N71;Q6L9Y0;Q4KUE6;B7P0E9;…	17696	122	CID		58.56	0.0383718		8	53	57	1	2549.35	-8.84982	14/219	pisum_OE_elastase_rep1.mgf
	Medium	FRVTPQPGVPPEEAGAA	Q9GGD1;P94086;P93976;B6GUR1;Q36591;P92469;Q6LA00;D0F109;B5U0R5;Q6SSI3;E5FEB9;P31183;P28408;P04717;Q05993;P93984;Q95634;Q85WB5;Q5J9S2;A9X7D2;B2BY81;C6KJY4;Q32165;A1XM40;B8QQG8;C0J9S0;C7AQR7;Q8WJK7;Q9GHM5;Q9BAN0;O98740;Q7YJN0;Q6JXR0;B6GUY0;D9IFP2;D6MYJ8;Q37155;Q95F83;Q9MVS0;Q36612;O20245;B7P0E9;C5MKB3;D6NK13;O98879;Q95AW2;Q85ZL0;Q7YJM0;Q1KZQ0;C7AF25;Q9TLI1;Q4VIB1;Q33156;Q9MU74;Q9GDP6;Q7YKG3;Q67GM0;…	14214	100	CID		47.16	0.625813		2	54		1	1722.8	-46.1813	8/169	pisum_OE_elastase_rep1.mgf
	Low	AAFRVTPQPGVPPEEA	Q9GGD1;P94086;P94047;P93976;B6GUW7;B6GUR1;Q36591;P92469;Q6LA00;Q37269;D0F109;B5U0R5;Q6SSI3;E5FEB9;P31183;P28408;P04717;Q05993;P93984;Q95634;Q85WB5;Q5J9S2;A9X7D2;B2BY81;C6KJY4;Q32165;Q32728;A1XM40;B8QQG8;C0J9S0;C7AQR7;Q8WJK7;Q9GHM5;Q9BAN0;O98740;Q7YJN0;Q6JXR0;B6GUY0;D9IFP2;D6MYJ8;Q37155;Q95F83;Q9MVS0;Q36612;O20245;Q4KUE6;B7P0E9;C5MKB3;D6NK13;O98879;Q95AW2;Q85ZL0;Q7YJM0;Q1KZQ0;C7AF25;Q9TLI1;Q4VIB1;…	14229	111	CID		38	5.03842		2	54	49	1	1665.78	-50.7219	14/155	pisum_OE_elastase_rep1.mgf
	Low	NmFTSIVGNVFGFKAL	Q9GGD1;P94086;P94047;P93976;B6GUR5;A5X4C0;Q36591;P92469;Q6LA00;Q37269;D0F109;B5U0R5;E5FEB9;O03638;P28408;P04717;Q05993;P93984;Q95634;Q5J9S2;A9X7D2;B2BY81;C6KJY4;Q32165;Q32728;A1XM40;A5X4C4;B8QQG8;C0J9S0;C7AQR7;E5FEA2;Q8WJK7;Q9GHM5;Q9TMM0;Q37320;O98740;Q7YJN0;Q6JXR0;Q5K3Z6;B6GUY0;Q37276;A1X8A0;D9IFP2;Q8MC01;Q37155;Q95F83;Q9MVS0;Q8WHV1;Q36612;O20245;Q71N71;Q6L9Y0;B7P0E9;C5MKB3;Q95AW2;Q85ZL0;O98832;…	16063	111	CID	M2(Oxidation)	28.25	50.3633		8	54	48	1	1760.84	-39.0871	9/161	pisum_OE_elastase_rep1.mgf
Q5J9S2	21.3	11	10	446	49.3407	6.88818	252.3	Ribulose-1,5-bisphosphate carboxylase/oxygenase large subunit (Fragment) OS=Schelhammera multiflora GN=rbcL PE=3 SV=1 - [Q5J9S2_9LILI]
	Confidence Icon	Sequence	Protein Accessions	# Proteins	# Protein Groups	Activation Type	Modifications	IonScore	Exp Value	Δ Score	Rank	Identity High	Homology Threshold	Charge	m/z [Da]	ΔM [ppm]	Ions Matched	Spectrum File
	High	NMFTSIVGNVFGFKAL	Q9GGD1;P94086;P94047;P93976;B6GUR5;A5X4C0;Q36591;P92469;Q6LA00;Q37269;D0F109;B5U0R5;E5FEB9;O03638;P28408;P04717;Q05993;P93984;Q95634;Q5J9S2;A9X7D2;B2BY81;C6KJY4;Q32165;Q32728;A1XM40;A5X4C4;B8QQG8;C0J9S0;C7AQR7;E5FEA2;Q8WJK7;Q9GHM5;Q9TMM0;Q37320;O98740;Q7YJN0;Q6JXR0;Q5K3Z6;B6GUY0;Q37276;A1X8A0;D9IFP2;Q8MC01;Q37155;Q95F83;Q9MVS0;Q8WHV1;Q36612;O20245;Q71N71;Q6L9Y0;B7P0E9;C5MKB3;Q95AW2;Q85ZL0;O98832;…	16063	111	CID		119.46	3.78298e-08	0	2	54		1	1744.85	-33.6441	14/161	pisum_OE_elastase_rep1.mgf
	High	EIFGDDSVLQFGGGTIGHPWGNAPGAV	P31183;Q5J9S2;D9IFP2;Q9MSY1;Q3T5K8;O98896	205	6	CID		108.11	3.53523e-07		10	53		1	2698.21	-30.3397	15/277	pisum_OE_elastase_rep1.mgf
	High	FRVTPQPGVPPEEAGA	Q9GGD1;P94086;P93976;B6GUR1;Q36591;P92469;Q6LA00;D0F109;B5U0R5;Q6SSI3;E5FEB9;P31183;P28408;P04717;Q05993;P93984;Q95634;Q85WB5;Q5J9S2;A9X7D2;B2BY81;C6KJY4;Q32165;A1XM40;B8QQG8;C0J9S0;C7AQR7;Q8WJK7;Q9GHM5;Q9BAN0;O98740;Q7YJN0;Q6JXR0;B6GUY0;D9IFP2;D6MYJ8;Q37155;Q95F83;Q9MVS0;Q36612;O20245;B7P0E9;C5MKB3;D6NK13;O98879;Q95AW2;Q85ZL0;Q7YJM0;Q1KZQ0;C7AF25;Q9TLI1;Q4VIB1;Q33156;Q9MU74;Q9GDP6;Q7YKG3;Q67GM0;…	14257	100	CID		80.69	0.000261333		2	54		1	1651.77	-44.5227	11/159	pisum_OE_elastase_rep1.mgf
	High	NMFTSIVGNVFGFKA	Q9GGD1;P94086;P94047;P93976;B6GUR5;A5X4C0;Q36591;P92469;Q6LA00;Q37269;D0F109;B5U0R5;E5FEB9;O03638;P28408;P04717;Q05993;P93984;Q95634;Q5J9S2;A9X7D2;B2BY81;C6KJY4;Q32165;Q32728;A1XM40;A5X4C4;B8QQG8;C0J9S0;C7AQR7;E5FEA2;Q8WJK7;Q9GHM5;Q9TMM0;Q37320;O98740;Q7YJN0;Q6JXR0;Q5K3Z6;B6GUY0;Q37276;A1X8A0;D9IFP2;Q8MC01;Q37155;Q95F83;Q9MVS0;Q8WHV1;Q36612;O20245;Q71N71;Q6L9Y0;B7P0E9;C5MKB3;Q95AW2;Q85ZL0;O98832;…	16077	111	CID		80.68	0.000279698	0	1	54		1	1631.77	-34.3449	10/151	pisum_OE_elastase_rep1.mgf
	High	FRVTPQPGVPPEEA	Q9GGD1;P94086;P94047;P93976;B6GUW7;B6GUR1;Q36591;P92469;Q6LA00;Q37269;D0F109;B5U0R5;Q6SSI3;E5FEB9;P31183;P28408;P04717;Q05993;P93984;Q95634;Q85WB5;Q5J9S2;A9X7D2;B2BY81;C6KJY4;Q32165;Q32728;A1XM40;B8QQG8;C0J9S0;C7AQR7;Q8WJK7;Q9GHM5;Q9BAN0;O98740;Q7YJN0;Q6JXR0;B6GUY0;D9IFP2;D6MYJ8;Q37155;Q95F83;Q9MVS0;Q36612;O20245;Q4KUE6;B7P0E9;C5MKB3;D6NK13;O98879;Q95AW2;Q85ZL0;Q7YJM0;Q1KZQ0;C7AF25;Q9TLI1;Q4VIB1;…	14407	113	CID		75.06	0.000973939		2	54		1	1523.73	-34.3573	9/139	pisum_OE_elastase_rep1.mgf
	High	YYTPDYQTKDT	P04717;Q5J9S2;Q32165;Q7YKG3;C7E6Y2;Q32920;Q7YJL9	461	7	CID		69.34	0.00155021		4	50		1	1394.55	-42.8534	12/102	pisum_OE_elastase_rep1.mgf
	High	AFRVTPQPGVPPEEA	Q9GGD1;P94086;P94047;P93976;B6GUW7;B6GUR1;Q36591;P92469;Q6LA00;Q37269;D0F109;B5U0R5;Q6SSI3;E5FEB9;P31183;P28408;P04717;Q05993;P93984;Q95634;Q85WB5;Q5J9S2;A9X7D2;B2BY81;C6KJY4;Q32165;Q32728;A1XM40;B8QQG8;C0J9S0;C7AQR7;Q8WJK7;Q9GHM5;Q9BAN0;O98740;Q7YJN0;Q6JXR0;B6GUY0;D9IFP2;D6MYJ8;Q37155;Q95F83;Q9MVS0;Q36612;O20245;Q4KUE6;B7P0E9;C5MKB3;D6NK13;O98879;Q95AW2;Q85ZL0;Q7YJM0;Q1KZQ0;C7AF25;Q9TLI1;Q4VIB1;…	14288	111	CID		61.08	0.0236423		3	54		1	1594.75	-45.7572	9/147	pisum_OE_elastase_rep1.mgf
	High	FQGPPHGIQVERDKLNKYGRPL	Q9GGD1;P94086;P93976;B6GUR5;B6GUW7;A5X4C0;B6GUR1;Q36591;P92469;Q6LA00;P28408;P04717;Q05993;P93984;Q95634;Q85XM1;Q85WB5;Q5KTY1;Q5J9S2;A9X7D2;B2BY81;C6KJY4;Q32165;Q5TMA8;A5X4C4;B7FCW2;B8QQG8;C0J9S0;C7AQR7;E5FEA2;Q8WJK7;Q9GHM5;Q9TMM0;Q9BAN0;Q37320;Q7YJN0;Q6JXR0;Q5K3Z6;B6GUY0;Q37276;A1X8A0;E1U252;D9IFP2;Q8MC01;Q6YLQ2;D6MYJ8;Q37155;Q95F83;Q9MSY1;Q9MVS0;Q8WHV1;Q36612;O20245;Q71N71;Q6L9Y0;Q4KUE6;B7P0E9;…	17696	122	CID		58.56	0.0383718		8	53	57	1	2549.35	-8.84982	14/219	pisum_OE_elastase_rep1.mgf
	Medium	FRVTPQPGVPPEEAGAA	Q9GGD1;P94086;P93976;B6GUR1;Q36591;P92469;Q6LA00;D0F109;B5U0R5;Q6SSI3;E5FEB9;P31183;P28408;P04717;Q05993;P93984;Q95634;Q85WB5;Q5J9S2;A9X7D2;B2BY81;C6KJY4;Q32165;A1XM40;B8QQG8;C0J9S0;C7AQR7;Q8WJK7;Q9GHM5;Q9BAN0;O98740;Q7YJN0;Q6JXR0;B6GUY0;D9IFP2;D6MYJ8;Q37155;Q95F83;Q9MVS0;Q36612;O20245;B7P0E9;C5MKB3;D6NK13;O98879;Q95AW2;Q85ZL0;Q7YJM0;Q1KZQ0;C7AF25;Q9TLI1;Q4VIB1;Q33156;Q9MU74;Q9GDP6;Q7YKG3;Q67GM0;…	14214	100	CID		47.16	0.625813		2	54		1	1722.8	-46.1813	8/169	pisum_OE_elastase_rep1.mgf
	Low	AAFRVTPQPGVPPEEA	Q9GGD1;P94086;P94047;P93976;B6GUW7;B6GUR1;Q36591;P92469;Q6LA00;Q37269;D0F109;B5U0R5;Q6SSI3;E5FEB9;P31183;P28408;P04717;Q05993;P93984;Q95634;Q85WB5;Q5J9S2;A9X7D2;B2BY81;C6KJY4;Q32165;Q32728;A1XM40;B8QQG8;C0J9S0;C7AQR7;Q8WJK7;Q9GHM5;Q9BAN0;O98740;Q7YJN0;Q6JXR0;B6GUY0;D9IFP2;D6MYJ8;Q37155;Q95F83;Q9MVS0;Q36612;O20245;Q4KUE6;B7P0E9;C5MKB3;D6NK13;O98879;Q95AW2;Q85ZL0;Q7YJM0;Q1KZQ0;C7AF25;Q9TLI1;Q4VIB1;…	14229	111	CID		38	5.03842		2	54	49	1	1665.78	-50.7219	14/155	pisum_OE_elastase_rep1.mgf
	Low	NmFTSIVGNVFGFKAL	Q9GGD1;P94086;P94047;P93976;B6GUR5;A5X4C0;Q36591;P92469;Q6LA00;Q37269;D0F109;B5U0R5;E5FEB9;O03638;P28408;P04717;Q05993;P93984;Q95634;Q5J9S2;A9X7D2;B2BY81;C6KJY4;Q32165;Q32728;A1XM40;A5X4C4;B8QQG8;C0J9S0;C7AQR7;E5FEA2;Q8WJK7;Q9GHM5;Q9TMM0;Q37320;O98740;Q7YJN0;Q6JXR0;Q5K3Z6;B6GUY0;Q37276;A1X8A0;D9IFP2;Q8MC01;Q37155;Q95F83;Q9MVS0;Q8WHV1;Q36612;O20245;Q71N71;Q6L9Y0;B7P0E9;C5MKB3;Q95AW2;Q85ZL0;O98832;…	16063	111	CID	M2(Oxidation)	28.25	50.3633		8	54	48	1	1760.84	-39.0871	9/161	pisum_OE_elastase_rep1.mgf
Q9GHM5	18.16	11	10	468	51.7652	7.02002	249.72	Ribulose 1,5-bisphosphate carboxylase (Fragment) OS=Talisia nervosa GN=rbcL PE=3 SV=1 - [Q9GHM5_9ROSI]
	Confidence Icon	Sequence	Protein Accessions	# Proteins	# Protein Groups	Activation Type	Modifications	IonScore	Exp Value	Δ Score	Rank	Identity High	Homology Threshold	Charge	m/z [Da]	ΔM [ppm]	Ions Matched	Spectrum File
	High	NMFTSIVGNVFGFKAL	Q9GGD1;P94086;P94047;P93976;B6GUR5;A5X4C0;Q36591;P92469;Q6LA00;Q37269;D0F109;B5U0R5;E5FEB9;O03638;P28408;P04717;Q05993;P93984;Q95634;Q5J9S2;A9X7D2;B2BY81;C6KJY4;Q32165;Q32728;A1XM40;A5X4C4;B8QQG8;C0J9S0;C7AQR7;E5FEA2;Q8WJK7;Q9GHM5;Q9TMM0;Q37320;O98740;Q7YJN0;Q6JXR0;Q5K3Z6;B6GUY0;Q37276;A1X8A0;D9IFP2;Q8MC01;Q37155;Q95F83;Q9MVS0;Q8WHV1;Q36612;O20245;Q71N71;Q6L9Y0;B7P0E9;C5MKB3;Q95AW2;Q85ZL0;O98832;…	16063	111	CID		119.46	3.78298e-08	0	2	54		1	1744.85	-33.6441	14/161	pisum_OE_elastase_rep1.mgf
	High	EIFGDDSVLKFGGGTLGHPWGNAPGAV	Q9GHM5	1	1	CID		114.2	8.69797e-08	0	1	53		1	2698.21	-43.8264	13/277	pisum_OE_elastase_rep1.mgf
	High	FRVTPQPGVPPEEAGA	Q9GGD1;P94086;P93976;B6GUR1;Q36591;P92469;Q6LA00;D0F109;B5U0R5;Q6SSI3;E5FEB9;P31183;P28408;P04717;Q05993;P93984;Q95634;Q85WB5;Q5J9S2;A9X7D2;B2BY81;C6KJY4;Q32165;A1XM40;B8QQG8;C0J9S0;C7AQR7;Q8WJK7;Q9GHM5;Q9BAN0;O98740;Q7YJN0;Q6JXR0;B6GUY0;D9IFP2;D6MYJ8;Q37155;Q95F83;Q9MVS0;Q36612;O20245;B7P0E9;C5MKB3;D6NK13;O98879;Q95AW2;Q85ZL0;Q7YJM0;Q1KZQ0;C7AF25;Q9TLI1;Q4VIB1;Q33156;Q9MU74;Q9GDP6;Q7YKG3;Q67GM0;…	14257	100	CID		80.69	0.000261333		2	54		1	1651.77	-44.5227	11/159	pisum_OE_elastase_rep1.mgf
	High	NMFTSIVGNVFGFKA	Q9GGD1;P94086;P94047;P93976;B6GUR5;A5X4C0;Q36591;P92469;Q6LA00;Q37269;D0F109;B5U0R5;E5FEB9;O03638;P28408;P04717;Q05993;P93984;Q95634;Q5J9S2;A9X7D2;B2BY81;C6KJY4;Q32165;Q32728;A1XM40;A5X4C4;B8QQG8;C0J9S0;C7AQR7;E5FEA2;Q8WJK7;Q9GHM5;Q9TMM0;Q37320;O98740;Q7YJN0;Q6JXR0;Q5K3Z6;B6GUY0;Q37276;A1X8A0;D9IFP2;Q8MC01;Q37155;Q95F83;Q9MVS0;Q8WHV1;Q36612;O20245;Q71N71;Q6L9Y0;B7P0E9;C5MKB3;Q95AW2;Q85ZL0;O98832;…	16077	111	CID		80.68	0.000279698	0	1	54		1	1631.77	-34.3449	10/151	pisum_OE_elastase_rep1.mgf
	High	FRVTPQPGVPPEEA	Q9GGD1;P94086;P94047;P93976;B6GUW7;B6GUR1;Q36591;P92469;Q6LA00;Q37269;D0F109;B5U0R5;Q6SSI3;E5FEB9;P31183;P28408;P04717;Q05993;P93984;Q95634;Q85WB5;Q5J9S2;A9X7D2;B2BY81;C6KJY4;Q32165;Q32728;A1XM40;B8QQG8;C0J9S0;C7AQR7;Q8WJK7;Q9GHM5;Q9BAN0;O98740;Q7YJN0;Q6JXR0;B6GUY0;D9IFP2;D6MYJ8;Q37155;Q95F83;Q9MVS0;Q36612;O20245;Q4KUE6;B7P0E9;C5MKB3;D6NK13;O98879;Q95AW2;Q85ZL0;Q7YJM0;Q1KZQ0;C7AF25;Q9TLI1;Q4VIB1;…	14407	113	CID		75.06	0.000973939		2	54		1	1523.73	-34.3573	9/139	pisum_OE_elastase_rep1.mgf
	High	EIFGDDSVLKFGGGTLGHPWGNAPGAVA	Q9GHM5	1	1	CID		62.75	0.0122214		3	53		1	2769.27	-33.6156	10/287	pisum_OE_elastase_rep1.mgf
	High	AFRVTPQPGVPPEEA	Q9GGD1;P94086;P94047;P93976;B6GUW7;B6GUR1;Q36591;P92469;Q6LA00;Q37269;D0F109;B5U0R5;Q6SSI3;E5FEB9;P31183;P28408;P04717;Q05993;P93984;Q95634;Q85WB5;Q5J9S2;A9X7D2;B2BY81;C6KJY4;Q32165;Q32728;A1XM40;B8QQG8;C0J9S0;C7AQR7;Q8WJK7;Q9GHM5;Q9BAN0;O98740;Q7YJN0;Q6JXR0;B6GUY0;D9IFP2;D6MYJ8;Q37155;Q95F83;Q9MVS0;Q36612;O20245;Q4KUE6;B7P0E9;C5MKB3;D6NK13;O98879;Q95AW2;Q85ZL0;Q7YJM0;Q1KZQ0;C7AF25;Q9TLI1;Q4VIB1;…	14288	111	CID		61.08	0.0236423		3	54		1	1594.75	-45.7572	9/147	pisum_OE_elastase_rep1.mgf
	High	FQGPPHGIQVERDKLNKYGRPL	Q9GGD1;P94086;P93976;B6GUR5;B6GUW7;A5X4C0;B6GUR1;Q36591;P92469;Q6LA00;P28408;P04717;Q05993;P93984;Q95634;Q85XM1;Q85WB5;Q5KTY1;Q5J9S2;A9X7D2;B2BY81;C6KJY4;Q32165;Q5TMA8;A5X4C4;B7FCW2;B8QQG8;C0J9S0;C7AQR7;E5FEA2;Q8WJK7;Q9GHM5;Q9TMM0;Q9BAN0;Q37320;Q7YJN0;Q6JXR0;Q5K3Z6;B6GUY0;Q37276;A1X8A0;E1U252;D9IFP2;Q8MC01;Q6YLQ2;D6MYJ8;Q37155;Q95F83;Q9MSY1;Q9MVS0;Q8WHV1;Q36612;O20245;Q71N71;Q6L9Y0;Q4KUE6;B7P0E9;…	17696	122	CID		58.56	0.0383718		8	53	57	1	2549.35	-8.84982	14/219	pisum_OE_elastase_rep1.mgf
	Medium	FRVTPQPGVPPEEAGAA	Q9GGD1;P94086;P93976;B6GUR1;Q36591;P92469;Q6LA00;D0F109;B5U0R5;Q6SSI3;E5FEB9;P31183;P28408;P04717;Q05993;P93984;Q95634;Q85WB5;Q5J9S2;A9X7D2;B2BY81;C6KJY4;Q32165;A1XM40;B8QQG8;C0J9S0;C7AQR7;Q8WJK7;Q9GHM5;Q9BAN0;O98740;Q7YJN0;Q6JXR0;B6GUY0;D9IFP2;D6MYJ8;Q37155;Q95F83;Q9MVS0;Q36612;O20245;B7P0E9;C5MKB3;D6NK13;O98879;Q95AW2;Q85ZL0;Q7YJM0;Q1KZQ0;C7AF25;Q9TLI1;Q4VIB1;Q33156;Q9MU74;Q9GDP6;Q7YKG3;Q67GM0;…	14214	100	CID		47.16	0.625813		2	54		1	1722.8	-46.1813	8/169	pisum_OE_elastase_rep1.mgf
	Low	AAFRVTPQPGVPPEEA	Q9GGD1;P94086;P94047;P93976;B6GUW7;B6GUR1;Q36591;P92469;Q6LA00;Q37269;D0F109;B5U0R5;Q6SSI3;E5FEB9;P31183;P28408;P04717;Q05993;P93984;Q95634;Q85WB5;Q5J9S2;A9X7D2;B2BY81;C6KJY4;Q32165;Q32728;A1XM40;B8QQG8;C0J9S0;C7AQR7;Q8WJK7;Q9GHM5;Q9BAN0;O98740;Q7YJN0;Q6JXR0;B6GUY0;D9IFP2;D6MYJ8;Q37155;Q95F83;Q9MVS0;Q36612;O20245;Q4KUE6;B7P0E9;C5MKB3;D6NK13;O98879;Q95AW2;Q85ZL0;Q7YJM0;Q1KZQ0;C7AF25;Q9TLI1;Q4VIB1;…	14229	111	CID		38	5.03842		2	54	49	1	1665.78	-50.7219	14/155	pisum_OE_elastase_rep1.mgf
	Low	NmFTSIVGNVFGFKAL	Q9GGD1;P94086;P94047;P93976;B6GUR5;A5X4C0;Q36591;P92469;Q6LA00;Q37269;D0F109;B5U0R5;E5FEB9;O03638;P28408;P04717;Q05993;P93984;Q95634;Q5J9S2;A9X7D2;B2BY81;C6KJY4;Q32165;Q32728;A1XM40;A5X4C4;B8QQG8;C0J9S0;C7AQR7;E5FEA2;Q8WJK7;Q9GHM5;Q9TMM0;Q37320;O98740;Q7YJN0;Q6JXR0;Q5K3Z6;B6GUY0;Q37276;A1X8A0;D9IFP2;Q8MC01;Q37155;Q95F83;Q9MVS0;Q8WHV1;Q36612;O20245;Q71N71;Q6L9Y0;B7P0E9;C5MKB3;Q95AW2;Q85ZL0;O98832;…	16063	111	CID	M2(Oxidation)	28.25	50.3633		8	54	48	1	1760.84	-39.0871	9/161	pisum_OE_elastase_rep1.mgf
Q9GEK1	18.64	14	11	456	50.6601	6.87354	249.72	Ribulose-bisphosphate carboxylase large subunit (Fragment) OS=Maieta guianensis GN=rbcL PE=3 SV=1 - [Q9GEK1_9MYRT]
	Confidence Icon	Sequence	Protein Accessions	# Proteins	# Protein Groups	Activation Type	Modifications	IonScore	Exp Value	Δ Score	Rank	Identity High	Homology Threshold	Charge	m/z [Da]	ΔM [ppm]	Ions Matched	Spectrum File
	High	NMFTSIVGNVFGFKAL	Q9GGD1;P94086;P94047;P93976;B6GUR5;A5X4C0;Q36591;P92469;Q6LA00;Q37269;D0F109;B5U0R5;E5FEB9;O03638;P28408;P04717;Q05993;P93984;Q95634;Q5J9S2;A9X7D2;B2BY81;C6KJY4;Q32165;Q32728;A1XM40;A5X4C4;B8QQG8;C0J9S0;C7AQR7;E5FEA2;Q8WJK7;Q9GHM5;Q9TMM0;Q37320;O98740;Q7YJN0;Q6JXR0;Q5K3Z6;B6GUY0;Q37276;A1X8A0;D9IFP2;Q8MC01;Q37155;Q95F83;Q9MVS0;Q8WHV1;Q36612;O20245;Q71N71;Q6L9Y0;B7P0E9;C5MKB3;Q95AW2;Q85ZL0;O98832;…	16063	111	CID		119.46	3.78298e-08	0	2	54		1	1744.85	-33.6441	14/161	pisum_OE_elastase_rep1.mgf
	High	EIFGDDSVLxFGGGTLGHPWGNAPGAV	Q9GEK1	3	1	CID	X10(K)	114.2	8.69797e-08		2	53		1	2698.21	-43.8264	13/253	pisum_OE_elastase_rep1.mgf
	High	FRVTPQPGVPPEEAGA	Q9GGD1;P94086;P93976;B6GUR1;Q36591;P92469;Q6LA00;D0F109;B5U0R5;Q6SSI3;E5FEB9;P31183;P28408;P04717;Q05993;P93984;Q95634;Q85WB5;Q5J9S2;A9X7D2;B2BY81;C6KJY4;Q32165;A1XM40;B8QQG8;C0J9S0;C7AQR7;Q8WJK7;Q9GHM5;Q9BAN0;O98740;Q7YJN0;Q6JXR0;B6GUY0;D9IFP2;D6MYJ8;Q37155;Q95F83;Q9MVS0;Q36612;O20245;B7P0E9;C5MKB3;D6NK13;O98879;Q95AW2;Q85ZL0;Q7YJM0;Q1KZQ0;C7AF25;Q9TLI1;Q4VIB1;Q33156;Q9MU74;Q9GDP6;Q7YKG3;Q67GM0;…	14257	100	CID		80.69	0.000261333		2	54		1	1651.77	-44.5227	11/159	pisum_OE_elastase_rep1.mgf
	High	NMFTSIVGNVFGFKA	Q9GGD1;P94086;P94047;P93976;B6GUR5;A5X4C0;Q36591;P92469;Q6LA00;Q37269;D0F109;B5U0R5;E5FEB9;O03638;P28408;P04717;Q05993;P93984;Q95634;Q5J9S2;A9X7D2;B2BY81;C6KJY4;Q32165;Q32728;A1XM40;A5X4C4;B8QQG8;C0J9S0;C7AQR7;E5FEA2;Q8WJK7;Q9GHM5;Q9TMM0;Q37320;O98740;Q7YJN0;Q6JXR0;Q5K3Z6;B6GUY0;Q37276;A1X8A0;D9IFP2;Q8MC01;Q37155;Q95F83;Q9MVS0;Q8WHV1;Q36612;O20245;Q71N71;Q6L9Y0;B7P0E9;C5MKB3;Q95AW2;Q85ZL0;O98832;…	16077	111	CID		80.68	0.000279698	0	1	54		1	1631.77	-34.3449	10/151	pisum_OE_elastase_rep1.mgf
	High	FRVTPQPGVPPEEA	Q9GGD1;P94086;P94047;P93976;B6GUW7;B6GUR1;Q36591;P92469;Q6LA00;Q37269;D0F109;B5U0R5;Q6SSI3;E5FEB9;P31183;P28408;P04717;Q05993;P93984;Q95634;Q85WB5;Q5J9S2;A9X7D2;B2BY81;C6KJY4;Q32165;Q32728;A1XM40;B8QQG8;C0J9S0;C7AQR7;Q8WJK7;Q9GHM5;Q9BAN0;O98740;Q7YJN0;Q6JXR0;B6GUY0;D9IFP2;D6MYJ8;Q37155;Q95F83;Q9MVS0;Q36612;O20245;Q4KUE6;B7P0E9;C5MKB3;D6NK13;O98879;Q95AW2;Q85ZL0;Q7YJM0;Q1KZQ0;C7AF25;Q9TLI1;Q4VIB1;…	14407	113	CID		75.06	0.000973939		2	54		1	1523.73	-34.3573	9/139	pisum_OE_elastase_rep1.mgf
	High	EIFGDDSVLxFGGGTLGHPWGNAPGAVA	Q9GEK1	3	1	CID	X10(K)	62.75	0.0122214		4	53		1	2769.27	-33.6156	10/263	pisum_OE_elastase_rep1.mgf
	High	AFRVTPQPGVPPEEA	Q9GGD1;P94086;P94047;P93976;B6GUW7;B6GUR1;Q36591;P92469;Q6LA00;Q37269;D0F109;B5U0R5;Q6SSI3;E5FEB9;P31183;P28408;P04717;Q05993;P93984;Q95634;Q85WB5;Q5J9S2;A9X7D2;B2BY81;C6KJY4;Q32165;Q32728;A1XM40;B8QQG8;C0J9S0;C7AQR7;Q8WJK7;Q9GHM5;Q9BAN0;O98740;Q7YJN0;Q6JXR0;B6GUY0;D9IFP2;D6MYJ8;Q37155;Q95F83;Q9MVS0;Q36612;O20245;Q4KUE6;B7P0E9;C5MKB3;D6NK13;O98879;Q95AW2;Q85ZL0;Q7YJM0;Q1KZQ0;C7AF25;Q9TLI1;Q4VIB1;…	14288	111	CID		61.08	0.0236423		3	54		1	1594.75	-45.7572	9/147	pisum_OE_elastase_rep1.mgf
	High	FQGPPHGIQVERDKLNKYGRPL	Q9GGD1;P94086;P93976;B6GUR5;B6GUW7;A5X4C0;B6GUR1;Q36591;P92469;Q6LA00;P28408;P04717;Q05993;P93984;Q95634;Q85XM1;Q85WB5;Q5KTY1;Q5J9S2;A9X7D2;B2BY81;C6KJY4;Q32165;Q5TMA8;A5X4C4;B7FCW2;B8QQG8;C0J9S0;C7AQR7;E5FEA2;Q8WJK7;Q9GHM5;Q9TMM0;Q9BAN0;Q37320;Q7YJN0;Q6JXR0;Q5K3Z6;B6GUY0;Q37276;A1X8A0;E1U252;D9IFP2;Q8MC01;Q6YLQ2;D6MYJ8;Q37155;Q95F83;Q9MSY1;Q9MVS0;Q8WHV1;Q36612;O20245;Q71N71;Q6L9Y0;Q4KUE6;B7P0E9;…	17696	122	CID		58.56	0.0383718		8	53	57	1	2549.35	-8.84982	14/219	pisum_OE_elastase_rep1.mgf
	Medium	EIFGDDSVLxFGGGTLGHPWGNAPGAV	Q9GEK1	3	1	CID	X10(E)	47.81	0.382619		3	53		1	2699.23	-16.9572	16/253	pisum_OE_elastase_rep1.mgf
	Medium	FRVTPQPGVPPEEAGAA	Q9GGD1;P94086;P93976;B6GUR1;Q36591;P92469;Q6LA00;D0F109;B5U0R5;Q6SSI3;E5FEB9;P31183;P28408;P04717;Q05993;P93984;Q95634;Q85WB5;Q5J9S2;A9X7D2;B2BY81;C6KJY4;Q32165;A1XM40;B8QQG8;C0J9S0;C7AQR7;Q8WJK7;Q9GHM5;Q9BAN0;O98740;Q7YJN0;Q6JXR0;B6GUY0;D9IFP2;D6MYJ8;Q37155;Q95F83;Q9MVS0;Q36612;O20245;B7P0E9;C5MKB3;D6NK13;O98879;Q95AW2;Q85ZL0;Q7YJM0;Q1KZQ0;C7AF25;Q9TLI1;Q4VIB1;Q33156;Q9MU74;Q9GDP6;Q7YKG3;Q67GM0;…	14214	100	CID		47.16	0.625813		2	54		1	1722.8	-46.1813	8/169	pisum_OE_elastase_rep1.mgf
	Low	AAFRVTPQPGVPPEEA	Q9GGD1;P94086;P94047;P93976;B6GUW7;B6GUR1;Q36591;P92469;Q6LA00;Q37269;D0F109;B5U0R5;Q6SSI3;E5FEB9;P31183;P28408;P04717;Q05993;P93984;Q95634;Q85WB5;Q5J9S2;A9X7D2;B2BY81;C6KJY4;Q32165;Q32728;A1XM40;B8QQG8;C0J9S0;C7AQR7;Q8WJK7;Q9GHM5;Q9BAN0;O98740;Q7YJN0;Q6JXR0;B6GUY0;D9IFP2;D6MYJ8;Q37155;Q95F83;Q9MVS0;Q36612;O20245;Q4KUE6;B7P0E9;C5MKB3;D6NK13;O98879;Q95AW2;Q85ZL0;Q7YJM0;Q1KZQ0;C7AF25;Q9TLI1;Q4VIB1;…	14229	111	CID		38	5.03842		2	54	49	1	1665.78	-50.7219	14/155	pisum_OE_elastase_rep1.mgf
	Low	EIFGDDSVLxFGGGTLGHPWGNAPGAVA	Q9GEK1	3	1	CID	X10(E)	36.07	5.6152		7	53	55	1	2770.26	-19.2369	11/263	pisum_OE_elastase_rep1.mgf
	Low	NmFTSIVGNVFGFKAL	Q9GGD1;P94086;P94047;P93976;B6GUR5;A5X4C0;Q36591;P92469;Q6LA00;Q37269;D0F109;B5U0R5;E5FEB9;O03638;P28408;P04717;Q05993;P93984;Q95634;Q5J9S2;A9X7D2;B2BY81;C6KJY4;Q32165;Q32728;A1XM40;A5X4C4;B8QQG8;C0J9S0;C7AQR7;E5FEA2;Q8WJK7;Q9GHM5;Q9TMM0;Q37320;O98740;Q7YJN0;Q6JXR0;Q5K3Z6;B6GUY0;Q37276;A1X8A0;D9IFP2;Q8MC01;Q37155;Q95F83;Q9MVS0;Q8WHV1;Q36612;O20245;Q71N71;Q6L9Y0;B7P0E9;C5MKB3;Q95AW2;Q85ZL0;O98832;…	16063	111	CID	M2(Oxidation)	28.25	50.3633		8	54	48	1	1760.84	-39.0871	9/161	pisum_OE_elastase_rep1.mgf
	Low	EIFGDDSVLxFGGGTLGHPWGNAPGA	Q9GEK1	4	1	CID	X10(G)	21.53	156.711		6	53		1	2528.1	-33.8679	10/243	pisum_OE_elastase_rep1.mgf
Q9GEQ6	20.9	14	11	469	51.7979	6.48096	244.46	Ribulose-1,5-bisphosphate carboxylase/oxygenase large subunit (Fragment) OS=Androsace sp. Anderberg s.n. GN=rbcL PE=3 SV=1 - [Q9GEQ6_9ERIC]
	Confidence Icon	Sequence	Protein Accessions	# Proteins	# Protein Groups	Activation Type	Modifications	IonScore	Exp Value	Δ Score	Rank	Identity High	Homology Threshold	Charge	m/z [Da]	ΔM [ppm]	Ions Matched	Spectrum File
	High	NMFTSIVGNVFGFKAL	Q9GGD1;P94086;P94047;P93976;B6GUR5;A5X4C0;Q36591;P92469;Q6LA00;Q37269;D0F109;B5U0R5;E5FEB9;O03638;P28408;P04717;Q05993;P93984;Q95634;Q5J9S2;A9X7D2;B2BY81;C6KJY4;Q32165;Q32728;A1XM40;A5X4C4;B8QQG8;C0J9S0;C7AQR7;E5FEA2;Q8WJK7;Q9GHM5;Q9TMM0;Q37320;O98740;Q7YJN0;Q6JXR0;Q5K3Z6;B6GUY0;Q37276;A1X8A0;D9IFP2;Q8MC01;Q37155;Q95F83;Q9MVS0;Q8WHV1;Q36612;O20245;Q71N71;Q6L9Y0;B7P0E9;C5MKB3;Q95AW2;Q85ZL0;O98832;…	16063	111	CID		119.46	3.78298e-08	0	2	54		1	1744.85	-33.6441	14/161	pisum_OE_elastase_rep1.mgf
	High	EIFGDDSVLQFGGGTLGHPWxNAPGA	Q37269;Q8WHV1;Q8WHV2;Q9GEQ6;O03654	32	5	CID	X21(R)	108.7	3.08616e-07		7	53		1	2698.21	-34.5017	14/267	pisum_OE_elastase_rep1.mgf
	High	FRVTPQPGVPPEEAGA	Q9GGD1;P94086;P93976;B6GUR1;Q36591;P92469;Q6LA00;D0F109;B5U0R5;Q6SSI3;E5FEB9;P31183;P28408;P04717;Q05993;P93984;Q95634;Q85WB5;Q5J9S2;A9X7D2;B2BY81;C6KJY4;Q32165;A1XM40;B8QQG8;C0J9S0;C7AQR7;Q8WJK7;Q9GHM5;Q9BAN0;O98740;Q7YJN0;Q6JXR0;B6GUY0;D9IFP2;D6MYJ8;Q37155;Q95F83;Q9MVS0;Q36612;O20245;B7P0E9;C5MKB3;D6NK13;O98879;Q95AW2;Q85ZL0;Q7YJM0;Q1KZQ0;C7AF25;Q9TLI1;Q4VIB1;Q33156;Q9MU74;Q9GDP6;Q7YKG3;Q67GM0;…	14257	100	CID		80.69	0.000261333		2	54		1	1651.77	-44.5227	11/159	pisum_OE_elastase_rep1.mgf
	High	NMFTSIVGNVFGFKA	Q9GGD1;P94086;P94047;P93976;B6GUR5;A5X4C0;Q36591;P92469;Q6LA00;Q37269;D0F109;B5U0R5;E5FEB9;O03638;P28408;P04717;Q05993;P93984;Q95634;Q5J9S2;A9X7D2;B2BY81;C6KJY4;Q32165;Q32728;A1XM40;A5X4C4;B8QQG8;C0J9S0;C7AQR7;E5FEA2;Q8WJK7;Q9GHM5;Q9TMM0;Q37320;O98740;Q7YJN0;Q6JXR0;Q5K3Z6;B6GUY0;Q37276;A1X8A0;D9IFP2;Q8MC01;Q37155;Q95F83;Q9MVS0;Q8WHV1;Q36612;O20245;Q71N71;Q6L9Y0;B7P0E9;C5MKB3;Q95AW2;Q85ZL0;O98832;…	16077	111	CID		80.68	0.000279698	0	1	54		1	1631.77	-34.3449	10/151	pisum_OE_elastase_rep1.mgf
	High	FRVTPQPGVPPEEA	Q9GGD1;P94086;P94047;P93976;B6GUW7;B6GUR1;Q36591;P92469;Q6LA00;Q37269;D0F109;B5U0R5;Q6SSI3;E5FEB9;P31183;P28408;P04717;Q05993;P93984;Q95634;Q85WB5;Q5J9S2;A9X7D2;B2BY81;C6KJY4;Q32165;Q32728;A1XM40;B8QQG8;C0J9S0;C7AQR7;Q8WJK7;Q9GHM5;Q9BAN0;O98740;Q7YJN0;Q6JXR0;B6GUY0;D9IFP2;D6MYJ8;Q37155;Q95F83;Q9MVS0;Q36612;O20245;Q4KUE6;B7P0E9;C5MKB3;D6NK13;O98879;Q95AW2;Q85ZL0;Q7YJM0;Q1KZQ0;C7AF25;Q9TLI1;Q4VIB1;…	14407	113	CID		75.06	0.000973939		2	54		1	1523.73	-34.3573	9/139	pisum_OE_elastase_rep1.mgf
	High	EIFGDDSVLQFGGGTLGHPWxNAPGAV	Q37269;Q8WHV1;Q8WHV2;Q9GEQ6;O03654	31	5	CID	X21(K)	62.99	0.0115644		2	53		1	2769.27	-33.612	12/277	pisum_OE_elastase_rep1.mgf
	High	EIFGDDSVLQFGGGTLGHPWxNAPGAV	Q37269;Q8WHV1;Q8WHV2;Q9GEQ6;O03654	31	5	CID	X21(Q)	61.28	0.0171444		6	53		1	2769.27	-20.4714	12/277	pisum_OE_elastase_rep1.mgf
	High	AFRVTPQPGVPPEEA	Q9GGD1;P94086;P94047;P93976;B6GUW7;B6GUR1;Q36591;P92469;Q6LA00;Q37269;D0F109;B5U0R5;Q6SSI3;E5FEB9;P31183;P28408;P04717;Q05993;P93984;Q95634;Q85WB5;Q5J9S2;A9X7D2;B2BY81;C6KJY4;Q32165;Q32728;A1XM40;B8QQG8;C0J9S0;C7AQR7;Q8WJK7;Q9GHM5;Q9BAN0;O98740;Q7YJN0;Q6JXR0;B6GUY0;D9IFP2;D6MYJ8;Q37155;Q95F83;Q9MVS0;Q36612;O20245;Q4KUE6;B7P0E9;C5MKB3;D6NK13;O98879;Q95AW2;Q85ZL0;Q7YJM0;Q1KZQ0;C7AF25;Q9TLI1;Q4VIB1;…	14288	111	CID		61.08	0.0236423		3	54		1	1594.75	-45.7572	9/147	pisum_OE_elastase_rep1.mgf
	High	FQGPPHGIQVERDKLNKYGRPL	Q9GGD1;P94086;P93976;B6GUR5;B6GUW7;A5X4C0;B6GUR1;Q36591;P92469;Q6LA00;P28408;P04717;Q05993;P93984;Q95634;Q85XM1;Q85WB5;Q5KTY1;Q5J9S2;A9X7D2;B2BY81;C6KJY4;Q32165;Q5TMA8;A5X4C4;B7FCW2;B8QQG8;C0J9S0;C7AQR7;E5FEA2;Q8WJK7;Q9GHM5;Q9TMM0;Q9BAN0;Q37320;Q7YJN0;Q6JXR0;Q5K3Z6;B6GUY0;Q37276;A1X8A0;E1U252;D9IFP2;Q8MC01;Q6YLQ2;D6MYJ8;Q37155;Q95F83;Q9MSY1;Q9MVS0;Q8WHV1;Q36612;O20245;Q71N71;Q6L9Y0;Q4KUE6;B7P0E9;…	17696	122	CID		58.56	0.0383718		8	53	57	1	2549.35	-8.84982	14/219	pisum_OE_elastase_rep1.mgf
	Medium	FRVTPQPGVPPEEAGAA	Q9GGD1;P94086;P93976;B6GUR1;Q36591;P92469;Q6LA00;D0F109;B5U0R5;Q6SSI3;E5FEB9;P31183;P28408;P04717;Q05993;P93984;Q95634;Q85WB5;Q5J9S2;A9X7D2;B2BY81;C6KJY4;Q32165;A1XM40;B8QQG8;C0J9S0;C7AQR7;Q8WJK7;Q9GHM5;Q9BAN0;O98740;Q7YJN0;Q6JXR0;B6GUY0;D9IFP2;D6MYJ8;Q37155;Q95F83;Q9MVS0;Q36612;O20245;B7P0E9;C5MKB3;D6NK13;O98879;Q95AW2;Q85ZL0;Q7YJM0;Q1KZQ0;C7AF25;Q9TLI1;Q4VIB1;Q33156;Q9MU74;Q9GDP6;Q7YKG3;Q67GM0;…	14214	100	CID		47.16	0.625813		2	54		1	1722.8	-46.1813	8/169	pisum_OE_elastase_rep1.mgf
	Low	AAFRVTPQPGVPPEEA	Q9GGD1;P94086;P94047;P93976;B6GUW7;B6GUR1;Q36591;P92469;Q6LA00;Q37269;D0F109;B5U0R5;Q6SSI3;E5FEB9;P31183;P28408;P04717;Q05993;P93984;Q95634;Q85WB5;Q5J9S2;A9X7D2;B2BY81;C6KJY4;Q32165;Q32728;A1XM40;B8QQG8;C0J9S0;C7AQR7;Q8WJK7;Q9GHM5;Q9BAN0;O98740;Q7YJN0;Q6JXR0;B6GUY0;D9IFP2;D6MYJ8;Q37155;Q95F83;Q9MVS0;Q36612;O20245;Q4KUE6;B7P0E9;C5MKB3;D6NK13;O98879;Q95AW2;Q85ZL0;Q7YJM0;Q1KZQ0;C7AF25;Q9TLI1;Q4VIB1;…	14229	111	CID		38	5.03842		2	54	49	1	1665.78	-50.7219	14/155	pisum_OE_elastase_rep1.mgf
	Low	GVRFQAGVKEYKxT	Q9GEQ6	1	1	CID	X13(I)	29.54	31.6292		8	54	46	1	1595.88	-7.56404	9/132	pisum_OE_elastase_rep1.mgf
	Low	GVRFQAGVKEYKxT	Q9GEQ6	1	1	CID	X13(L)	29.54	31.6292		9	54	46	1	1595.88	-7.56404	9/132	pisum_OE_elastase_rep1.mgf
	Low	NmFTSIVGNVFGFKAL	Q9GGD1;P94086;P94047;P93976;B6GUR5;A5X4C0;Q36591;P92469;Q6LA00;Q37269;D0F109;B5U0R5;E5FEB9;O03638;P28408;P04717;Q05993;P93984;Q95634;Q5J9S2;A9X7D2;B2BY81;C6KJY4;Q32165;Q32728;A1XM40;A5X4C4;B8QQG8;C0J9S0;C7AQR7;E5FEA2;Q8WJK7;Q9GHM5;Q9TMM0;Q37320;O98740;Q7YJN0;Q6JXR0;Q5K3Z6;B6GUY0;Q37276;A1X8A0;D9IFP2;Q8MC01;Q37155;Q95F83;Q9MVS0;Q8WHV1;Q36612;O20245;Q71N71;Q6L9Y0;B7P0E9;C5MKB3;Q95AW2;Q85ZL0;O98832;…	16063	111	CID	M2(Oxidation)	28.25	50.3633		8	54	48	1	1760.84	-39.0871	9/161	pisum_OE_elastase_rep1.mgf
B7P0E9	19.3	10	9	430	47.6114	6.91748	242.478	Ribulose-1,5-bisphosphate carboxylase/oxygenase large subunit (Fragment) OS=Dyera costulata GN=rbcL PE=4 SV=1 - [B7P0E9_9GENT]
	Confidence Icon	Sequence	Protein Accessions	# Proteins	# Protein Groups	Activation Type	Modifications	IonScore	Exp Value	Δ Score	Rank	Identity High	Homology Threshold	Charge	m/z [Da]	ΔM [ppm]	Ions Matched	Spectrum File
	High	NMFTSIVGNVFGFKAL	Q9GGD1;P94086;P94047;P93976;B6GUR5;A5X4C0;Q36591;P92469;Q6LA00;Q37269;D0F109;B5U0R5;E5FEB9;O03638;P28408;P04717;Q05993;P93984;Q95634;Q5J9S2;A9X7D2;B2BY81;C6KJY4;Q32165;Q32728;A1XM40;A5X4C4;B8QQG8;C0J9S0;C7AQR7;E5FEA2;Q8WJK7;Q9GHM5;Q9TMM0;Q37320;O98740;Q7YJN0;Q6JXR0;Q5K3Z6;B6GUY0;Q37276;A1X8A0;D9IFP2;Q8MC01;Q37155;Q95F83;Q9MVS0;Q8WHV1;Q36612;O20245;Q71N71;Q6L9Y0;B7P0E9;C5MKB3;Q95AW2;Q85ZL0;O98832;…	16063	111	CID		119.46	3.78298e-08	0	2	54		1	1744.85	-33.6441	14/161	pisum_OE_elastase_rep1.mgf
	High	EIFGDDSVLQFGGGTLGHPxGNAPGA	B7P0E9;Q31988	13	2	CID	X20(D)	112.85	1.15638e-07		3	53		1	2528.1	-27.8317	15/267	pisum_OE_elastase_rep1.mgf
	High	FRVTPQPGVPPEEAGA	Q9GGD1;P94086;P93976;B6GUR1;Q36591;P92469;Q6LA00;D0F109;B5U0R5;Q6SSI3;E5FEB9;P31183;P28408;P04717;Q05993;P93984;Q95634;Q85WB5;Q5J9S2;A9X7D2;B2BY81;C6KJY4;Q32165;A1XM40;B8QQG8;C0J9S0;C7AQR7;Q8WJK7;Q9GHM5;Q9BAN0;O98740;Q7YJN0;Q6JXR0;B6GUY0;D9IFP2;D6MYJ8;Q37155;Q95F83;Q9MVS0;Q36612;O20245;B7P0E9;C5MKB3;D6NK13;O98879;Q95AW2;Q85ZL0;Q7YJM0;Q1KZQ0;C7AF25;Q9TLI1;Q4VIB1;Q33156;Q9MU74;Q9GDP6;Q7YKG3;Q67GM0;…	14257	100	CID		80.69	0.000261333		2	54		1	1651.77	-44.5227	11/159	pisum_OE_elastase_rep1.mgf
	High	NMFTSIVGNVFGFKA	Q9GGD1;P94086;P94047;P93976;B6GUR5;A5X4C0;Q36591;P92469;Q6LA00;Q37269;D0F109;B5U0R5;E5FEB9;O03638;P28408;P04717;Q05993;P93984;Q95634;Q5J9S2;A9X7D2;B2BY81;C6KJY4;Q32165;Q32728;A1XM40;A5X4C4;B8QQG8;C0J9S0;C7AQR7;E5FEA2;Q8WJK7;Q9GHM5;Q9TMM0;Q37320;O98740;Q7YJN0;Q6JXR0;Q5K3Z6;B6GUY0;Q37276;A1X8A0;D9IFP2;Q8MC01;Q37155;Q95F83;Q9MVS0;Q8WHV1;Q36612;O20245;Q71N71;Q6L9Y0;B7P0E9;C5MKB3;Q95AW2;Q85ZL0;O98832;…	16077	111	CID		80.68	0.000279698	0	1	54		1	1631.77	-34.3449	10/151	pisum_OE_elastase_rep1.mgf
	High	FRVTPQPGVPPEEA	Q9GGD1;P94086;P94047;P93976;B6GUW7;B6GUR1;Q36591;P92469;Q6LA00;Q37269;D0F109;B5U0R5;Q6SSI3;E5FEB9;P31183;P28408;P04717;Q05993;P93984;Q95634;Q85WB5;Q5J9S2;A9X7D2;B2BY81;C6KJY4;Q32165;Q32728;A1XM40;B8QQG8;C0J9S0;C7AQR7;Q8WJK7;Q9GHM5;Q9BAN0;O98740;Q7YJN0;Q6JXR0;B6GUY0;D9IFP2;D6MYJ8;Q37155;Q95F83;Q9MVS0;Q36612;O20245;Q4KUE6;B7P0E9;C5MKB3;D6NK13;O98879;Q95AW2;Q85ZL0;Q7YJM0;Q1KZQ0;C7AF25;Q9TLI1;Q4VIB1;…	14407	113	CID		75.06	0.000973939		2	54		1	1523.73	-34.3573	9/139	pisum_OE_elastase_rep1.mgf
	High	AFRVTPQPGVPPEEA	Q9GGD1;P94086;P94047;P93976;B6GUW7;B6GUR1;Q36591;P92469;Q6LA00;Q37269;D0F109;B5U0R5;Q6SSI3;E5FEB9;P31183;P28408;P04717;Q05993;P93984;Q95634;Q85WB5;Q5J9S2;A9X7D2;B2BY81;C6KJY4;Q32165;Q32728;A1XM40;B8QQG8;C0J9S0;C7AQR7;Q8WJK7;Q9GHM5;Q9BAN0;O98740;Q7YJN0;Q6JXR0;B6GUY0;D9IFP2;D6MYJ8;Q37155;Q95F83;Q9MVS0;Q36612;O20245;Q4KUE6;B7P0E9;C5MKB3;D6NK13;O98879;Q95AW2;Q85ZL0;Q7YJM0;Q1KZQ0;C7AF25;Q9TLI1;Q4VIB1;…	14288	111	CID		61.08	0.0236423		3	54		1	1594.75	-45.7572	9/147	pisum_OE_elastase_rep1.mgf
	High	FQGPPHGIQVERDKLNKYGRPL	Q9GGD1;P94086;P93976;B6GUR5;B6GUW7;A5X4C0;B6GUR1;Q36591;P92469;Q6LA00;P28408;P04717;Q05993;P93984;Q95634;Q85XM1;Q85WB5;Q5KTY1;Q5J9S2;A9X7D2;B2BY81;C6KJY4;Q32165;Q5TMA8;A5X4C4;B7FCW2;B8QQG8;C0J9S0;C7AQR7;E5FEA2;Q8WJK7;Q9GHM5;Q9TMM0;Q9BAN0;Q37320;Q7YJN0;Q6JXR0;Q5K3Z6;B6GUY0;Q37276;A1X8A0;E1U252;D9IFP2;Q8MC01;Q6YLQ2;D6MYJ8;Q37155;Q95F83;Q9MSY1;Q9MVS0;Q8WHV1;Q36612;O20245;Q71N71;Q6L9Y0;Q4KUE6;B7P0E9;…	17696	122	CID		58.56	0.0383718		8	53	57	1	2549.35	-8.84982	14/219	pisum_OE_elastase_rep1.mgf
	Medium	FRVTPQPGVPPEEAGAA	Q9GGD1;P94086;P93976;B6GUR1;Q36591;P92469;Q6LA00;D0F109;B5U0R5;Q6SSI3;E5FEB9;P31183;P28408;P04717;Q05993;P93984;Q95634;Q85WB5;Q5J9S2;A9X7D2;B2BY81;C6KJY4;Q32165;A1XM40;B8QQG8;C0J9S0;C7AQR7;Q8WJK7;Q9GHM5;Q9BAN0;O98740;Q7YJN0;Q6JXR0;B6GUY0;D9IFP2;D6MYJ8;Q37155;Q95F83;Q9MVS0;Q36612;O20245;B7P0E9;C5MKB3;D6NK13;O98879;Q95AW2;Q85ZL0;Q7YJM0;Q1KZQ0;C7AF25;Q9TLI1;Q4VIB1;Q33156;Q9MU74;Q9GDP6;Q7YKG3;Q67GM0;…	14214	100	CID		47.16	0.625813		2	54		1	1722.8	-46.1813	8/169	pisum_OE_elastase_rep1.mgf
	Low	AAFRVTPQPGVPPEEA	Q9GGD1;P94086;P94047;P93976;B6GUW7;B6GUR1;Q36591;P92469;Q6LA00;Q37269;D0F109;B5U0R5;Q6SSI3;E5FEB9;P31183;P28408;P04717;Q05993;P93984;Q95634;Q85WB5;Q5J9S2;A9X7D2;B2BY81;C6KJY4;Q32165;Q32728;A1XM40;B8QQG8;C0J9S0;C7AQR7;Q8WJK7;Q9GHM5;Q9BAN0;O98740;Q7YJN0;Q6JXR0;B6GUY0;D9IFP2;D6MYJ8;Q37155;Q95F83;Q9MVS0;Q36612;O20245;Q4KUE6;B7P0E9;C5MKB3;D6NK13;O98879;Q95AW2;Q85ZL0;Q7YJM0;Q1KZQ0;C7AF25;Q9TLI1;Q4VIB1;…	14229	111	CID		38	5.03842		2	54	49	1	1665.78	-50.7219	14/155	pisum_OE_elastase_rep1.mgf
	Low	NmFTSIVGNVFGFKAL	Q9GGD1;P94086;P94047;P93976;B6GUR5;A5X4C0;Q36591;P92469;Q6LA00;Q37269;D0F109;B5U0R5;E5FEB9;O03638;P28408;P04717;Q05993;P93984;Q95634;Q5J9S2;A9X7D2;B2BY81;C6KJY4;Q32165;Q32728;A1XM40;A5X4C4;B8QQG8;C0J9S0;C7AQR7;E5FEA2;Q8WJK7;Q9GHM5;Q9TMM0;Q37320;O98740;Q7YJN0;Q6JXR0;Q5K3Z6;B6GUY0;Q37276;A1X8A0;D9IFP2;Q8MC01;Q37155;Q95F83;Q9MVS0;Q8WHV1;Q36612;O20245;Q71N71;Q6L9Y0;B7P0E9;C5MKB3;Q95AW2;Q85ZL0;O98832;…	16063	111	CID	M2(Oxidation)	28.25	50.3633		8	54	48	1	1760.84	-39.0871	9/161	pisum_OE_elastase_rep1.mgf
Q6JXR0	18.79	12	10	447	49.5328	6.68311	242.3	Ribulose-1,5-bisphosphate carboxylase/oxygenase large subunit (Fragment) OS=Nototrichium humile GN=rbcL PE=3 SV=1 - [Q6JXR0_9CARY]
	Confidence Icon	Sequence	Protein Accessions	# Proteins	# Protein Groups	Activation Type	Modifications	IonScore	Exp Value	Δ Score	Rank	Identity High	Homology Threshold	Charge	m/z [Da]	ΔM [ppm]	Ions Matched	Spectrum File
	High	NMFTSIVGNVFGFKAL	Q9GGD1;P94086;P94047;P93976;B6GUR5;A5X4C0;Q36591;P92469;Q6LA00;Q37269;D0F109;B5U0R5;E5FEB9;O03638;P28408;P04717;Q05993;P93984;Q95634;Q5J9S2;A9X7D2;B2BY81;C6KJY4;Q32165;Q32728;A1XM40;A5X4C4;B8QQG8;C0J9S0;C7AQR7;E5FEA2;Q8WJK7;Q9GHM5;Q9TMM0;Q37320;O98740;Q7YJN0;Q6JXR0;Q5K3Z6;B6GUY0;Q37276;A1X8A0;D9IFP2;Q8MC01;Q37155;Q95F83;Q9MVS0;Q8WHV1;Q36612;O20245;Q71N71;Q6L9Y0;B7P0E9;C5MKB3;Q95AW2;Q85ZL0;O98832;…	16063	111	CID		119.46	3.78298e-08	0	2	54		1	1744.85	-33.6441	14/161	pisum_OE_elastase_rep1.mgf
	High	EIFGDDSVLQFGGGTLGHPWGNAPxA	Q6JXR0	6	1	CID	X25(R)	112.15	1.3945e-07		4	53		1	2698.21	-34.5017	15/267	pisum_OE_elastase_rep1.mgf
	High	FRVTPQPGVPPEEAGA	Q9GGD1;P94086;P93976;B6GUR1;Q36591;P92469;Q6LA00;D0F109;B5U0R5;Q6SSI3;E5FEB9;P31183;P28408;P04717;Q05993;P93984;Q95634;Q85WB5;Q5J9S2;A9X7D2;B2BY81;C6KJY4;Q32165;A1XM40;B8QQG8;C0J9S0;C7AQR7;Q8WJK7;Q9GHM5;Q9BAN0;O98740;Q7YJN0;Q6JXR0;B6GUY0;D9IFP2;D6MYJ8;Q37155;Q95F83;Q9MVS0;Q36612;O20245;B7P0E9;C5MKB3;D6NK13;O98879;Q95AW2;Q85ZL0;Q7YJM0;Q1KZQ0;C7AF25;Q9TLI1;Q4VIB1;Q33156;Q9MU74;Q9GDP6;Q7YKG3;Q67GM0;…	14257	100	CID		80.69	0.000261333		2	54		1	1651.77	-44.5227	11/159	pisum_OE_elastase_rep1.mgf
	High	NMFTSIVGNVFGFKA	Q9GGD1;P94086;P94047;P93976;B6GUR5;A5X4C0;Q36591;P92469;Q6LA00;Q37269;D0F109;B5U0R5;E5FEB9;O03638;P28408;P04717;Q05993;P93984;Q95634;Q5J9S2;A9X7D2;B2BY81;C6KJY4;Q32165;Q32728;A1XM40;A5X4C4;B8QQG8;C0J9S0;C7AQR7;E5FEA2;Q8WJK7;Q9GHM5;Q9TMM0;Q37320;O98740;Q7YJN0;Q6JXR0;Q5K3Z6;B6GUY0;Q37276;A1X8A0;D9IFP2;Q8MC01;Q37155;Q95F83;Q9MVS0;Q8WHV1;Q36612;O20245;Q71N71;Q6L9Y0;B7P0E9;C5MKB3;Q95AW2;Q85ZL0;O98832;…	16077	111	CID		80.68	0.000279698	0	1	54		1	1631.77	-34.3449	10/151	pisum_OE_elastase_rep1.mgf
	High	FRVTPQPGVPPEEA	Q9GGD1;P94086;P94047;P93976;B6GUW7;B6GUR1;Q36591;P92469;Q6LA00;Q37269;D0F109;B5U0R5;Q6SSI3;E5FEB9;P31183;P28408;P04717;Q05993;P93984;Q95634;Q85WB5;Q5J9S2;A9X7D2;B2BY81;C6KJY4;Q32165;Q32728;A1XM40;B8QQG8;C0J9S0;C7AQR7;Q8WJK7;Q9GHM5;Q9BAN0;O98740;Q7YJN0;Q6JXR0;B6GUY0;D9IFP2;D6MYJ8;Q37155;Q95F83;Q9MVS0;Q36612;O20245;Q4KUE6;B7P0E9;C5MKB3;D6NK13;O98879;Q95AW2;Q85ZL0;Q7YJM0;Q1KZQ0;C7AF25;Q9TLI1;Q4VIB1;…	14407	113	CID		75.06	0.000973939		2	54		1	1523.73	-34.3573	9/139	pisum_OE_elastase_rep1.mgf
	High	AFRVTPQPGVPPEEA	Q9GGD1;P94086;P94047;P93976;B6GUW7;B6GUR1;Q36591;P92469;Q6LA00;Q37269;D0F109;B5U0R5;Q6SSI3;E5FEB9;P31183;P28408;P04717;Q05993;P93984;Q95634;Q85WB5;Q5J9S2;A9X7D2;B2BY81;C6KJY4;Q32165;Q32728;A1XM40;B8QQG8;C0J9S0;C7AQR7;Q8WJK7;Q9GHM5;Q9BAN0;O98740;Q7YJN0;Q6JXR0;B6GUY0;D9IFP2;D6MYJ8;Q37155;Q95F83;Q9MVS0;Q36612;O20245;Q4KUE6;B7P0E9;C5MKB3;D6NK13;O98879;Q95AW2;Q85ZL0;Q7YJM0;Q1KZQ0;C7AF25;Q9TLI1;Q4VIB1;…	14288	111	CID		61.08	0.0236423		3	54		1	1594.75	-45.7572	9/147	pisum_OE_elastase_rep1.mgf
	High	FQGPPHGIQVERDKLNKYGRPL	Q9GGD1;P94086;P93976;B6GUR5;B6GUW7;A5X4C0;B6GUR1;Q36591;P92469;Q6LA00;P28408;P04717;Q05993;P93984;Q95634;Q85XM1;Q85WB5;Q5KTY1;Q5J9S2;A9X7D2;B2BY81;C6KJY4;Q32165;Q5TMA8;A5X4C4;B7FCW2;B8QQG8;C0J9S0;C7AQR7;E5FEA2;Q8WJK7;Q9GHM5;Q9TMM0;Q9BAN0;Q37320;Q7YJN0;Q6JXR0;Q5K3Z6;B6GUY0;Q37276;A1X8A0;E1U252;D9IFP2;Q8MC01;Q6YLQ2;D6MYJ8;Q37155;Q95F83;Q9MSY1;Q9MVS0;Q8WHV1;Q36612;O20245;Q71N71;Q6L9Y0;Q4KUE6;B7P0E9;…	17696	122	CID		58.56	0.0383718		8	53	57	1	2549.35	-8.84982	14/219	pisum_OE_elastase_rep1.mgf
	High	EIFGDDSVLQFGGGTLGHPWGNAPxAV	Q6JXR0	6	1	CID	X25(K)	57.38	0.0420845		8	53		1	2769.27	-33.612	10/277	pisum_OE_elastase_rep1.mgf
	High	EIFGDDSVLQFGGGTLGHPWGNAPxAV	Q6JXR0	6	1	CID	X25(Q)	57.38	0.0420845		9	53		1	2769.27	-20.4714	10/277	pisum_OE_elastase_rep1.mgf
	Medium	FRVTPQPGVPPEEAGAA	Q9GGD1;P94086;P93976;B6GUR1;Q36591;P92469;Q6LA00;D0F109;B5U0R5;Q6SSI3;E5FEB9;P31183;P28408;P04717;Q05993;P93984;Q95634;Q85WB5;Q5J9S2;A9X7D2;B2BY81;C6KJY4;Q32165;A1XM40;B8QQG8;C0J9S0;C7AQR7;Q8WJK7;Q9GHM5;Q9BAN0;O98740;Q7YJN0;Q6JXR0;B6GUY0;D9IFP2;D6MYJ8;Q37155;Q95F83;Q9MVS0;Q36612;O20245;B7P0E9;C5MKB3;D6NK13;O98879;Q95AW2;Q85ZL0;Q7YJM0;Q1KZQ0;C7AF25;Q9TLI1;Q4VIB1;Q33156;Q9MU74;Q9GDP6;Q7YKG3;Q67GM0;…	14214	100	CID		47.16	0.625813		2	54		1	1722.8	-46.1813	8/169	pisum_OE_elastase_rep1.mgf
	Low	AAFRVTPQPGVPPEEA	Q9GGD1;P94086;P94047;P93976;B6GUW7;B6GUR1;Q36591;P92469;Q6LA00;Q37269;D0F109;B5U0R5;Q6SSI3;E5FEB9;P31183;P28408;P04717;Q05993;P93984;Q95634;Q85WB5;Q5J9S2;A9X7D2;B2BY81;C6KJY4;Q32165;Q32728;A1XM40;B8QQG8;C0J9S0;C7AQR7;Q8WJK7;Q9GHM5;Q9BAN0;O98740;Q7YJN0;Q6JXR0;B6GUY0;D9IFP2;D6MYJ8;Q37155;Q95F83;Q9MVS0;Q36612;O20245;Q4KUE6;B7P0E9;C5MKB3;D6NK13;O98879;Q95AW2;Q85ZL0;Q7YJM0;Q1KZQ0;C7AF25;Q9TLI1;Q4VIB1;…	14229	111	CID		38	5.03842		2	54	49	1	1665.78	-50.7219	14/155	pisum_OE_elastase_rep1.mgf
	Low	NmFTSIVGNVFGFKAL	Q9GGD1;P94086;P94047;P93976;B6GUR5;A5X4C0;Q36591;P92469;Q6LA00;Q37269;D0F109;B5U0R5;E5FEB9;O03638;P28408;P04717;Q05993;P93984;Q95634;Q5J9S2;A9X7D2;B2BY81;C6KJY4;Q32165;Q32728;A1XM40;A5X4C4;B8QQG8;C0J9S0;C7AQR7;E5FEA2;Q8WJK7;Q9GHM5;Q9TMM0;Q37320;O98740;Q7YJN0;Q6JXR0;Q5K3Z6;B6GUY0;Q37276;A1X8A0;D9IFP2;Q8MC01;Q37155;Q95F83;Q9MVS0;Q8WHV1;Q36612;O20245;Q71N71;Q6L9Y0;B7P0E9;C5MKB3;Q95AW2;Q85ZL0;O98832;…	16063	111	CID	M2(Oxidation)	28.25	50.3633		8	54	48	1	1760.84	-39.0871	9/161	pisum_OE_elastase_rep1.mgf
Q41598	17.74	10	9	468	51.936	6.75635	241.681	Ribulose-1,5-bisphosphate carboxylase large subunit (Fragment) OS=Tinospora caffra GN=rbcL PE=3 SV=4 - [Q41598_9MAGN]
	Confidence Icon	Sequence	Protein Accessions	# Proteins	# Protein Groups	Activation Type	Modifications	IonScore	Exp Value	Δ Score	Rank	Identity High	Homology Threshold	Charge	m/z [Da]	ΔM [ppm]	Ions Matched	Spectrum File
	High	NMFTSIVGNVFGFKAL	Q9GGD1;P94086;P94047;P93976;B6GUR5;A5X4C0;Q36591;P92469;Q6LA00;Q37269;D0F109;B5U0R5;E5FEB9;O03638;P28408;P04717;Q05993;P93984;Q95634;Q5J9S2;A9X7D2;B2BY81;C6KJY4;Q32165;Q32728;A1XM40;A5X4C4;B8QQG8;C0J9S0;C7AQR7;E5FEA2;Q8WJK7;Q9GHM5;Q9TMM0;Q37320;O98740;Q7YJN0;Q6JXR0;Q5K3Z6;B6GUY0;Q37276;A1X8A0;D9IFP2;Q8MC01;Q37155;Q95F83;Q9MVS0;Q8WHV1;Q36612;O20245;Q71N71;Q6L9Y0;B7P0E9;C5MKB3;Q95AW2;Q85ZL0;O98832;…	16063	111	CID		119.46	3.78298e-08	0	2	54		1	1744.85	-33.6441	14/161	pisum_OE_elastase_rep1.mgf
	High	EIFGDDSVLQFGGGTLGHPWGNAPRA	Q41598	2	1	CID		112.15	1.3945e-07		3	53		1	2698.21	-34.5017	15/270	pisum_OE_elastase_rep1.mgf
	High	FRVTPQPGVPPEEAGA	Q9GGD1;P94086;P93976;B6GUR1;Q36591;P92469;Q6LA00;D0F109;B5U0R5;Q6SSI3;E5FEB9;P31183;P28408;P04717;Q05993;P93984;Q95634;Q85WB5;Q5J9S2;A9X7D2;B2BY81;C6KJY4;Q32165;A1XM40;B8QQG8;C0J9S0;C7AQR7;Q8WJK7;Q9GHM5;Q9BAN0;O98740;Q7YJN0;Q6JXR0;B6GUY0;D9IFP2;D6MYJ8;Q37155;Q95F83;Q9MVS0;Q36612;O20245;B7P0E9;C5MKB3;D6NK13;O98879;Q95AW2;Q85ZL0;Q7YJM0;Q1KZQ0;C7AF25;Q9TLI1;Q4VIB1;Q33156;Q9MU74;Q9GDP6;Q7YKG3;Q67GM0;…	14257	100	CID		80.69	0.000261333		2	54		1	1651.77	-44.5227	11/159	pisum_OE_elastase_rep1.mgf
	High	NMFTSIVGNVFGFKA	Q9GGD1;P94086;P94047;P93976;B6GUR5;A5X4C0;Q36591;P92469;Q6LA00;Q37269;D0F109;B5U0R5;E5FEB9;O03638;P28408;P04717;Q05993;P93984;Q95634;Q5J9S2;A9X7D2;B2BY81;C6KJY4;Q32165;Q32728;A1XM40;A5X4C4;B8QQG8;C0J9S0;C7AQR7;E5FEA2;Q8WJK7;Q9GHM5;Q9TMM0;Q37320;O98740;Q7YJN0;Q6JXR0;Q5K3Z6;B6GUY0;Q37276;A1X8A0;D9IFP2;Q8MC01;Q37155;Q95F83;Q9MVS0;Q8WHV1;Q36612;O20245;Q71N71;Q6L9Y0;B7P0E9;C5MKB3;Q95AW2;Q85ZL0;O98832;…	16077	111	CID		80.68	0.000279698	0	1	54		1	1631.77	-34.3449	10/151	pisum_OE_elastase_rep1.mgf
	High	FRVTPQPGVPPEEA	Q9GGD1;P94086;P94047;P93976;B6GUW7;B6GUR1;Q36591;P92469;Q6LA00;Q37269;D0F109;B5U0R5;Q6SSI3;E5FEB9;P31183;P28408;P04717;Q05993;P93984;Q95634;Q85WB5;Q5J9S2;A9X7D2;B2BY81;C6KJY4;Q32165;Q32728;A1XM40;B8QQG8;C0J9S0;C7AQR7;Q8WJK7;Q9GHM5;Q9BAN0;O98740;Q7YJN0;Q6JXR0;B6GUY0;D9IFP2;D6MYJ8;Q37155;Q95F83;Q9MVS0;Q36612;O20245;Q4KUE6;B7P0E9;C5MKB3;D6NK13;O98879;Q95AW2;Q85ZL0;Q7YJM0;Q1KZQ0;C7AF25;Q9TLI1;Q4VIB1;…	14407	113	CID		75.06	0.000973939		2	54		1	1523.73	-34.3573	9/139	pisum_OE_elastase_rep1.mgf
	High	AFRVTPQPGVPPEEA	Q9GGD1;P94086;P94047;P93976;B6GUW7;B6GUR1;Q36591;P92469;Q6LA00;Q37269;D0F109;B5U0R5;Q6SSI3;E5FEB9;P31183;P28408;P04717;Q05993;P93984;Q95634;Q85WB5;Q5J9S2;A9X7D2;B2BY81;C6KJY4;Q32165;Q32728;A1XM40;B8QQG8;C0J9S0;C7AQR7;Q8WJK7;Q9GHM5;Q9BAN0;O98740;Q7YJN0;Q6JXR0;B6GUY0;D9IFP2;D6MYJ8;Q37155;Q95F83;Q9MVS0;Q36612;O20245;Q4KUE6;B7P0E9;C5MKB3;D6NK13;O98879;Q95AW2;Q85ZL0;Q7YJM0;Q1KZQ0;C7AF25;Q9TLI1;Q4VIB1;…	14288	111	CID		61.08	0.0236423		3	54		1	1594.75	-45.7572	9/147	pisum_OE_elastase_rep1.mgf
	High	FQGPPHGIQVERDKLNKYGRPL	Q9GGD1;P94086;P93976;B6GUR5;B6GUW7;A5X4C0;B6GUR1;Q36591;P92469;Q6LA00;P28408;P04717;Q05993;P93984;Q95634;Q85XM1;Q85WB5;Q5KTY1;Q5J9S2;A9X7D2;B2BY81;C6KJY4;Q32165;Q5TMA8;A5X4C4;B7FCW2;B8QQG8;C0J9S0;C7AQR7;E5FEA2;Q8WJK7;Q9GHM5;Q9TMM0;Q9BAN0;Q37320;Q7YJN0;Q6JXR0;Q5K3Z6;B6GUY0;Q37276;A1X8A0;E1U252;D9IFP2;Q8MC01;Q6YLQ2;D6MYJ8;Q37155;Q95F83;Q9MSY1;Q9MVS0;Q8WHV1;Q36612;O20245;Q71N71;Q6L9Y0;Q4KUE6;B7P0E9;…	17696	122	CID		58.56	0.0383718		8	53	57	1	2549.35	-8.84982	14/219	pisum_OE_elastase_rep1.mgf
	Medium	FRVTPQPGVPPEEAGAA	Q9GGD1;P94086;P93976;B6GUR1;Q36591;P92469;Q6LA00;D0F109;B5U0R5;Q6SSI3;E5FEB9;P31183;P28408;P04717;Q05993;P93984;Q95634;Q85WB5;Q5J9S2;A9X7D2;B2BY81;C6KJY4;Q32165;A1XM40;B8QQG8;C0J9S0;C7AQR7;Q8WJK7;Q9GHM5;Q9BAN0;O98740;Q7YJN0;Q6JXR0;B6GUY0;D9IFP2;D6MYJ8;Q37155;Q95F83;Q9MVS0;Q36612;O20245;B7P0E9;C5MKB3;D6NK13;O98879;Q95AW2;Q85ZL0;Q7YJM0;Q1KZQ0;C7AF25;Q9TLI1;Q4VIB1;Q33156;Q9MU74;Q9GDP6;Q7YKG3;Q67GM0;…	14214	100	CID		47.16	0.625813		2	54		1	1722.8	-46.1813	8/169	pisum_OE_elastase_rep1.mgf
	Low	AAFRVTPQPGVPPEEA	Q9GGD1;P94086;P94047;P93976;B6GUW7;B6GUR1;Q36591;P92469;Q6LA00;Q37269;D0F109;B5U0R5;Q6SSI3;E5FEB9;P31183;P28408;P04717;Q05993;P93984;Q95634;Q85WB5;Q5J9S2;A9X7D2;B2BY81;C6KJY4;Q32165;Q32728;A1XM40;B8QQG8;C0J9S0;C7AQR7;Q8WJK7;Q9GHM5;Q9BAN0;O98740;Q7YJN0;Q6JXR0;B6GUY0;D9IFP2;D6MYJ8;Q37155;Q95F83;Q9MVS0;Q36612;O20245;Q4KUE6;B7P0E9;C5MKB3;D6NK13;O98879;Q95AW2;Q85ZL0;Q7YJM0;Q1KZQ0;C7AF25;Q9TLI1;Q4VIB1;…	14229	111	CID		38	5.03842		2	54	49	1	1665.78	-50.7219	14/155	pisum_OE_elastase_rep1.mgf
	Low	NmFTSIVGNVFGFKAL	Q9GGD1;P94086;P94047;P93976;B6GUR5;A5X4C0;Q36591;P92469;Q6LA00;Q37269;D0F109;B5U0R5;E5FEB9;O03638;P28408;P04717;Q05993;P93984;Q95634;Q5J9S2;A9X7D2;B2BY81;C6KJY4;Q32165;Q32728;A1XM40;A5X4C4;B8QQG8;C0J9S0;C7AQR7;E5FEA2;Q8WJK7;Q9GHM5;Q9TMM0;Q37320;O98740;Q7YJN0;Q6JXR0;Q5K3Z6;B6GUY0;Q37276;A1X8A0;D9IFP2;Q8MC01;Q37155;Q95F83;Q9MVS0;Q8WHV1;Q36612;O20245;Q71N71;Q6L9Y0;B7P0E9;C5MKB3;Q95AW2;Q85ZL0;O98832;…	16063	111	CID	M2(Oxidation)	28.25	50.3633		8	54	48	1	1760.84	-39.0871	9/161	pisum_OE_elastase_rep1.mgf
P93976	17.97	12	10	473	52.5202	6.94678	237.641	Ribulose-1,5-bisphosphate carboxylase, large subunit (Fragment) OS=Didymosalpinx norae GN=rbcL PE=3 SV=1 - [P93976_9GENT]
	Confidence Icon	Sequence	Protein Accessions	# Proteins	# Protein Groups	Activation Type	Modifications	IonScore	Exp Value	Δ Score	Rank	Identity High	Homology Threshold	Charge	m/z [Da]	ΔM [ppm]	Ions Matched	Spectrum File
	High	NMFTSIVGNVFGFKAL	Q9GGD1;P94086;P94047;P93976;B6GUR5;A5X4C0;Q36591;P92469;Q6LA00;Q37269;D0F109;B5U0R5;E5FEB9;O03638;P28408;P04717;Q05993;P93984;Q95634;Q5J9S2;A9X7D2;B2BY81;C6KJY4;Q32165;Q32728;A1XM40;A5X4C4;B8QQG8;C0J9S0;C7AQR7;E5FEA2;Q8WJK7;Q9GHM5;Q9TMM0;Q37320;O98740;Q7YJN0;Q6JXR0;Q5K3Z6;B6GUY0;Q37276;A1X8A0;D9IFP2;Q8MC01;Q37155;Q95F83;Q9MVS0;Q8WHV1;Q36612;O20245;Q71N71;Q6L9Y0;B7P0E9;C5MKB3;Q95AW2;Q85ZL0;O98832;…	16063	111	CID		119.46	3.78298e-08	0	2	54		1	1744.85	-33.6441	14/161	pisum_OE_elastase_rep1.mgf
	High	EIFGDDSVxQFGGGTLGHPWGNAPGAV	P93976	6	1	CID	X9(I)	108.11	3.53523e-07		9	53		1	2698.21	-30.3397	15/277	pisum_OE_elastase_rep1.mgf
	High	FRVTPQPGVPPEEAGA	Q9GGD1;P94086;P93976;B6GUR1;Q36591;P92469;Q6LA00;D0F109;B5U0R5;Q6SSI3;E5FEB9;P31183;P28408;P04717;Q05993;P93984;Q95634;Q85WB5;Q5J9S2;A9X7D2;B2BY81;C6KJY4;Q32165;A1XM40;B8QQG8;C0J9S0;C7AQR7;Q8WJK7;Q9GHM5;Q9BAN0;O98740;Q7YJN0;Q6JXR0;B6GUY0;D9IFP2;D6MYJ8;Q37155;Q95F83;Q9MVS0;Q36612;O20245;B7P0E9;C5MKB3;D6NK13;O98879;Q95AW2;Q85ZL0;Q7YJM0;Q1KZQ0;C7AF25;Q9TLI1;Q4VIB1;Q33156;Q9MU74;Q9GDP6;Q7YKG3;Q67GM0;…	14257	100	CID		80.69	0.000261333		2	54		1	1651.77	-44.5227	11/159	pisum_OE_elastase_rep1.mgf
	High	NMFTSIVGNVFGFKA	Q9GGD1;P94086;P94047;P93976;B6GUR5;A5X4C0;Q36591;P92469;Q6LA00;Q37269;D0F109;B5U0R5;E5FEB9;O03638;P28408;P04717;Q05993;P93984;Q95634;Q5J9S2;A9X7D2;B2BY81;C6KJY4;Q32165;Q32728;A1XM40;A5X4C4;B8QQG8;C0J9S0;C7AQR7;E5FEA2;Q8WJK7;Q9GHM5;Q9TMM0;Q37320;O98740;Q7YJN0;Q6JXR0;Q5K3Z6;B6GUY0;Q37276;A1X8A0;D9IFP2;Q8MC01;Q37155;Q95F83;Q9MVS0;Q8WHV1;Q36612;O20245;Q71N71;Q6L9Y0;B7P0E9;C5MKB3;Q95AW2;Q85ZL0;O98832;…	16077	111	CID		80.68	0.000279698	0	1	54		1	1631.77	-34.3449	10/151	pisum_OE_elastase_rep1.mgf
	High	FRVTPQPGVPPEEA	Q9GGD1;P94086;P94047;P93976;B6GUW7;B6GUR1;Q36591;P92469;Q6LA00;Q37269;D0F109;B5U0R5;Q6SSI3;E5FEB9;P31183;P28408;P04717;Q05993;P93984;Q95634;Q85WB5;Q5J9S2;A9X7D2;B2BY81;C6KJY4;Q32165;Q32728;A1XM40;B8QQG8;C0J9S0;C7AQR7;Q8WJK7;Q9GHM5;Q9BAN0;O98740;Q7YJN0;Q6JXR0;B6GUY0;D9IFP2;D6MYJ8;Q37155;Q95F83;Q9MVS0;Q36612;O20245;Q4KUE6;B7P0E9;C5MKB3;D6NK13;O98879;Q95AW2;Q85ZL0;Q7YJM0;Q1KZQ0;C7AF25;Q9TLI1;Q4VIB1;…	14407	113	CID		75.06	0.000973939		2	54		1	1523.73	-34.3573	9/139	pisum_OE_elastase_rep1.mgf
	High	AFRVTPQPGVPPEEA	Q9GGD1;P94086;P94047;P93976;B6GUW7;B6GUR1;Q36591;P92469;Q6LA00;Q37269;D0F109;B5U0R5;Q6SSI3;E5FEB9;P31183;P28408;P04717;Q05993;P93984;Q95634;Q85WB5;Q5J9S2;A9X7D2;B2BY81;C6KJY4;Q32165;Q32728;A1XM40;B8QQG8;C0J9S0;C7AQR7;Q8WJK7;Q9GHM5;Q9BAN0;O98740;Q7YJN0;Q6JXR0;B6GUY0;D9IFP2;D6MYJ8;Q37155;Q95F83;Q9MVS0;Q36612;O20245;Q4KUE6;B7P0E9;C5MKB3;D6NK13;O98879;Q95AW2;Q85ZL0;Q7YJM0;Q1KZQ0;C7AF25;Q9TLI1;Q4VIB1;…	14288	111	CID		61.08	0.0236423		3	54		1	1594.75	-45.7572	9/147	pisum_OE_elastase_rep1.mgf
	High	FQGPPHGIQVERDKLNKYGRPL	Q9GGD1;P94086;P93976;B6GUR5;B6GUW7;A5X4C0;B6GUR1;Q36591;P92469;Q6LA00;P28408;P04717;Q05993;P93984;Q95634;Q85XM1;Q85WB5;Q5KTY1;Q5J9S2;A9X7D2;B2BY81;C6KJY4;Q32165;Q5TMA8;A5X4C4;B7FCW2;B8QQG8;C0J9S0;C7AQR7;E5FEA2;Q8WJK7;Q9GHM5;Q9TMM0;Q9BAN0;Q37320;Q7YJN0;Q6JXR0;Q5K3Z6;B6GUY0;Q37276;A1X8A0;E1U252;D9IFP2;Q8MC01;Q6YLQ2;D6MYJ8;Q37155;Q95F83;Q9MSY1;Q9MVS0;Q8WHV1;Q36612;O20245;Q71N71;Q6L9Y0;Q4KUE6;B7P0E9;…	17696	122	CID		58.56	0.0383718		8	53	57	1	2549.35	-8.84982	14/219	pisum_OE_elastase_rep1.mgf
	Medium	EIFGDDSVxQFGGGTLGHPWGNAPGAV	P93976	6	1	CID	X9(N)	47.75	0.387942		4	53		1	2699.23	-7.63599	16/277	pisum_OE_elastase_rep1.mgf
	Medium	FRVTPQPGVPPEEAGAA	Q9GGD1;P94086;P93976;B6GUR1;Q36591;P92469;Q6LA00;D0F109;B5U0R5;Q6SSI3;E5FEB9;P31183;P28408;P04717;Q05993;P93984;Q95634;Q85WB5;Q5J9S2;A9X7D2;B2BY81;C6KJY4;Q32165;A1XM40;B8QQG8;C0J9S0;C7AQR7;Q8WJK7;Q9GHM5;Q9BAN0;O98740;Q7YJN0;Q6JXR0;B6GUY0;D9IFP2;D6MYJ8;Q37155;Q95F83;Q9MVS0;Q36612;O20245;B7P0E9;C5MKB3;D6NK13;O98879;Q95AW2;Q85ZL0;Q7YJM0;Q1KZQ0;C7AF25;Q9TLI1;Q4VIB1;Q33156;Q9MU74;Q9GDP6;Q7YKG3;Q67GM0;…	14214	100	CID		47.16	0.625813		2	54		1	1722.8	-46.1813	8/169	pisum_OE_elastase_rep1.mgf
	Low	EIFGDDSVxQFGGGTLGHPWGNAPGAVA	P93976	5	1	CID	X9(N)	44.25	0.853818	0.0909091	1	53	55	1	2770.26	-10.1548	12/287	pisum_OE_elastase_rep1.mgf
	Low	AAFRVTPQPGVPPEEA	Q9GGD1;P94086;P94047;P93976;B6GUW7;B6GUR1;Q36591;P92469;Q6LA00;Q37269;D0F109;B5U0R5;Q6SSI3;E5FEB9;P31183;P28408;P04717;Q05993;P93984;Q95634;Q85WB5;Q5J9S2;A9X7D2;B2BY81;C6KJY4;Q32165;Q32728;A1XM40;B8QQG8;C0J9S0;C7AQR7;Q8WJK7;Q9GHM5;Q9BAN0;O98740;Q7YJN0;Q6JXR0;B6GUY0;D9IFP2;D6MYJ8;Q37155;Q95F83;Q9MVS0;Q36612;O20245;Q4KUE6;B7P0E9;C5MKB3;D6NK13;O98879;Q95AW2;Q85ZL0;Q7YJM0;Q1KZQ0;C7AF25;Q9TLI1;Q4VIB1;…	14229	111	CID		38	5.03842		2	54	49	1	1665.78	-50.7219	14/155	pisum_OE_elastase_rep1.mgf
	Low	NmFTSIVGNVFGFKAL	Q9GGD1;P94086;P94047;P93976;B6GUR5;A5X4C0;Q36591;P92469;Q6LA00;Q37269;D0F109;B5U0R5;E5FEB9;O03638;P28408;P04717;Q05993;P93984;Q95634;Q5J9S2;A9X7D2;B2BY81;C6KJY4;Q32165;Q32728;A1XM40;A5X4C4;B8QQG8;C0J9S0;C7AQR7;E5FEA2;Q8WJK7;Q9GHM5;Q9TMM0;Q37320;O98740;Q7YJN0;Q6JXR0;Q5K3Z6;B6GUY0;Q37276;A1X8A0;D9IFP2;Q8MC01;Q37155;Q95F83;Q9MVS0;Q8WHV1;Q36612;O20245;Q71N71;Q6L9Y0;B7P0E9;C5MKB3;Q95AW2;Q85ZL0;O98832;…	16063	111	CID	M2(Oxidation)	28.25	50.3633		8	54	48	1	1760.84	-39.0871	9/161	pisum_OE_elastase_rep1.mgf
Q3T5K8	18.06	10	9	465	51.615	6.58057	237.641	Ribulose-1,5-bisphosphate carboxylase/oxygenase large subunit (Fragment) OS=Anthostema senegalense GN=rbcL PE=3 SV=1 - [Q3T5K8_9ROSI]
	Confidence Icon	Sequence	Protein Accessions	# Proteins	# Protein Groups	Activation Type	Modifications	IonScore	Exp Value	Δ Score	Rank	Identity High	Homology Threshold	Charge	m/z [Da]	ΔM [ppm]	Ions Matched	Spectrum File
	High	NMFTSIVGNVFGFKAL	Q9GGD1;P94086;P94047;P93976;B6GUR5;A5X4C0;Q36591;P92469;Q6LA00;Q37269;D0F109;B5U0R5;E5FEB9;O03638;P28408;P04717;Q05993;P93984;Q95634;Q5J9S2;A9X7D2;B2BY81;C6KJY4;Q32165;Q32728;A1XM40;A5X4C4;B8QQG8;C0J9S0;C7AQR7;E5FEA2;Q8WJK7;Q9GHM5;Q9TMM0;Q37320;O98740;Q7YJN0;Q6JXR0;Q5K3Z6;B6GUY0;Q37276;A1X8A0;D9IFP2;Q8MC01;Q37155;Q95F83;Q9MVS0;Q8WHV1;Q36612;O20245;Q71N71;Q6L9Y0;B7P0E9;C5MKB3;Q95AW2;Q85ZL0;O98832;…	16063	111	CID		119.46	3.78298e-08	0	2	54		1	1744.85	-33.6441	14/161	pisum_OE_elastase_rep1.mgf
	High	EIFGDDSVLQFGGGTIGHPWGNAPGAV	P31183;Q5J9S2;D9IFP2;Q9MSY1;Q3T5K8;O98896	205	6	CID		108.11	3.53523e-07		10	53		1	2698.21	-30.3397	15/277	pisum_OE_elastase_rep1.mgf
	High	FRVTPQPGVPxEEAGA	Q3T5K8	7	1	CID	X11(P)	80.69	0.000261333		8	54		1	1651.77	-44.5227	11/159	pisum_OE_elastase_rep1.mgf
	High	NMFTSIVGNVFGFKA	Q9GGD1;P94086;P94047;P93976;B6GUR5;A5X4C0;Q36591;P92469;Q6LA00;Q37269;D0F109;B5U0R5;E5FEB9;O03638;P28408;P04717;Q05993;P93984;Q95634;Q5J9S2;A9X7D2;B2BY81;C6KJY4;Q32165;Q32728;A1XM40;A5X4C4;B8QQG8;C0J9S0;C7AQR7;E5FEA2;Q8WJK7;Q9GHM5;Q9TMM0;Q37320;O98740;Q7YJN0;Q6JXR0;Q5K3Z6;B6GUY0;Q37276;A1X8A0;D9IFP2;Q8MC01;Q37155;Q95F83;Q9MVS0;Q8WHV1;Q36612;O20245;Q71N71;Q6L9Y0;B7P0E9;C5MKB3;Q95AW2;Q85ZL0;O98832;…	16077	111	CID		80.68	0.000279698	0	1	54		1	1631.77	-34.3449	10/151	pisum_OE_elastase_rep1.mgf
	High	FRVTPQPGVPxEEA	Q3T5K8	7	1	CID	X11(P)	75.06	0.000973939		7	54		1	1523.73	-34.3573	9/139	pisum_OE_elastase_rep1.mgf
	High	AFRVTPQPGVPxEEA	Q3T5K8	7	1	CID	X12(P)	61.08	0.0236423		8	54		1	1594.75	-45.7572	9/147	pisum_OE_elastase_rep1.mgf
	High	FQGPPHGIQVERDKLNKYGRPL	Q9GGD1;P94086;P93976;B6GUR5;B6GUW7;A5X4C0;B6GUR1;Q36591;P92469;Q6LA00;P28408;P04717;Q05993;P93984;Q95634;Q85XM1;Q85WB5;Q5KTY1;Q5J9S2;A9X7D2;B2BY81;C6KJY4;Q32165;Q5TMA8;A5X4C4;B7FCW2;B8QQG8;C0J9S0;C7AQR7;E5FEA2;Q8WJK7;Q9GHM5;Q9TMM0;Q9BAN0;Q37320;Q7YJN0;Q6JXR0;Q5K3Z6;B6GUY0;Q37276;A1X8A0;E1U252;D9IFP2;Q8MC01;Q6YLQ2;D6MYJ8;Q37155;Q95F83;Q9MSY1;Q9MVS0;Q8WHV1;Q36612;O20245;Q71N71;Q6L9Y0;Q4KUE6;B7P0E9;…	17696	122	CID		58.56	0.0383718		8	53	57	1	2549.35	-8.84982	14/219	pisum_OE_elastase_rep1.mgf
	Medium	FRVTPQPGVPxEEAGAA	Q3T5K8	7	1	CID	X11(P)	47.16	0.625813		9	54		1	1722.8	-46.1813	8/169	pisum_OE_elastase_rep1.mgf
	Low	AAFRVTPQPGVPxEEA	Q3T5K8	7	1	CID	X13(P)	38	5.03842		7	54	49	1	1665.78	-50.7219	14/155	pisum_OE_elastase_rep1.mgf
	Low	NmFTSIVGNVFGFKAL	Q9GGD1;P94086;P94047;P93976;B6GUR5;A5X4C0;Q36591;P92469;Q6LA00;Q37269;D0F109;B5U0R5;E5FEB9;O03638;P28408;P04717;Q05993;P93984;Q95634;Q5J9S2;A9X7D2;B2BY81;C6KJY4;Q32165;Q32728;A1XM40;A5X4C4;B8QQG8;C0J9S0;C7AQR7;E5FEA2;Q8WJK7;Q9GHM5;Q9TMM0;Q37320;O98740;Q7YJN0;Q6JXR0;Q5K3Z6;B6GUY0;Q37276;A1X8A0;D9IFP2;Q8MC01;Q37155;Q95F83;Q9MVS0;Q8WHV1;Q36612;O20245;Q71N71;Q6L9Y0;B7P0E9;C5MKB3;Q95AW2;Q85ZL0;O98832;…	16063	111	CID	M2(Oxidation)	28.25	50.3633		8	54	48	1	1760.84	-39.0871	9/161	pisum_OE_elastase_rep1.mgf
B8PS48	18.56	11	10	458	51.1307	6.48096	237.641	Ribulose-1,5-bisphosphate carboxylase/oxygenase large subunit (Fragment) OS=Dobinea vulgaris GN=rbcL PE=3 SV=1 - [B8PS48_9ROSI]
	Confidence Icon	Sequence	Protein Accessions	# Proteins	# Protein Groups	Activation Type	Modifications	IonScore	Exp Value	Δ Score	Rank	Identity High	Homology Threshold	Charge	m/z [Da]	ΔM [ppm]	Ions Matched	Spectrum File
	High	NMFTSIVGNVFGFKAL	Q9GGD1;P94086;P94047;P93976;B6GUR5;A5X4C0;Q36591;P92469;Q6LA00;Q37269;D0F109;B5U0R5;E5FEB9;O03638;P28408;P04717;Q05993;P93984;Q95634;Q5J9S2;A9X7D2;B2BY81;C6KJY4;Q32165;Q32728;A1XM40;A5X4C4;B8QQG8;C0J9S0;C7AQR7;E5FEA2;Q8WJK7;Q9GHM5;Q9TMM0;Q37320;O98740;Q7YJN0;Q6JXR0;Q5K3Z6;B6GUY0;Q37276;A1X8A0;D9IFP2;Q8MC01;Q37155;Q95F83;Q9MVS0;Q8WHV1;Q36612;O20245;Q71N71;Q6L9Y0;B7P0E9;C5MKB3;Q95AW2;Q85ZL0;O98832;…	16063	111	CID		119.46	3.78298e-08	0	2	54		1	1744.85	-33.6441	14/161	pisum_OE_elastase_rep1.mgf
	High	EIFGDDSVIQFGGGTLGHPWGNAPGAV	B8PS48	3	1	CID		108.11	3.53523e-07		8	53		1	2698.21	-30.3397	15/277	pisum_OE_elastase_rep1.mgf
	High	FRVTPQPGVPPEEAGA	Q9GGD1;P94086;P93976;B6GUR1;Q36591;P92469;Q6LA00;D0F109;B5U0R5;Q6SSI3;E5FEB9;P31183;P28408;P04717;Q05993;P93984;Q95634;Q85WB5;Q5J9S2;A9X7D2;B2BY81;C6KJY4;Q32165;A1XM40;B8QQG8;C0J9S0;C7AQR7;Q8WJK7;Q9GHM5;Q9BAN0;O98740;Q7YJN0;Q6JXR0;B6GUY0;D9IFP2;D6MYJ8;Q37155;Q95F83;Q9MVS0;Q36612;O20245;B7P0E9;C5MKB3;D6NK13;O98879;Q95AW2;Q85ZL0;Q7YJM0;Q1KZQ0;C7AF25;Q9TLI1;Q4VIB1;Q33156;Q9MU74;Q9GDP6;Q7YKG3;Q67GM0;…	14257	100	CID		80.69	0.000261333		2	54		1	1651.77	-44.5227	11/159	pisum_OE_elastase_rep1.mgf
	High	NMFTSIVGNVFGFKA	Q9GGD1;P94086;P94047;P93976;B6GUR5;A5X4C0;Q36591;P92469;Q6LA00;Q37269;D0F109;B5U0R5;E5FEB9;O03638;P28408;P04717;Q05993;P93984;Q95634;Q5J9S2;A9X7D2;B2BY81;C6KJY4;Q32165;Q32728;A1XM40;A5X4C4;B8QQG8;C0J9S0;C7AQR7;E5FEA2;Q8WJK7;Q9GHM5;Q9TMM0;Q37320;O98740;Q7YJN0;Q6JXR0;Q5K3Z6;B6GUY0;Q37276;A1X8A0;D9IFP2;Q8MC01;Q37155;Q95F83;Q9MVS0;Q8WHV1;Q36612;O20245;Q71N71;Q6L9Y0;B7P0E9;C5MKB3;Q95AW2;Q85ZL0;O98832;…	16077	111	CID		80.68	0.000279698	0	1	54		1	1631.77	-34.3449	10/151	pisum_OE_elastase_rep1.mgf
	High	FRVTPQPGVPPEEA	Q9GGD1;P94086;P94047;P93976;B6GUW7;B6GUR1;Q36591;P92469;Q6LA00;Q37269;D0F109;B5U0R5;Q6SSI3;E5FEB9;P31183;P28408;P04717;Q05993;P93984;Q95634;Q85WB5;Q5J9S2;A9X7D2;B2BY81;C6KJY4;Q32165;Q32728;A1XM40;B8QQG8;C0J9S0;C7AQR7;Q8WJK7;Q9GHM5;Q9BAN0;O98740;Q7YJN0;Q6JXR0;B6GUY0;D9IFP2;D6MYJ8;Q37155;Q95F83;Q9MVS0;Q36612;O20245;Q4KUE6;B7P0E9;C5MKB3;D6NK13;O98879;Q95AW2;Q85ZL0;Q7YJM0;Q1KZQ0;C7AF25;Q9TLI1;Q4VIB1;…	14407	113	CID		75.06	0.000973939		2	54		1	1523.73	-34.3573	9/139	pisum_OE_elastase_rep1.mgf
	High	AFRVTPQPGVPPEEA	Q9GGD1;P94086;P94047;P93976;B6GUW7;B6GUR1;Q36591;P92469;Q6LA00;Q37269;D0F109;B5U0R5;Q6SSI3;E5FEB9;P31183;P28408;P04717;Q05993;P93984;Q95634;Q85WB5;Q5J9S2;A9X7D2;B2BY81;C6KJY4;Q32165;Q32728;A1XM40;B8QQG8;C0J9S0;C7AQR7;Q8WJK7;Q9GHM5;Q9BAN0;O98740;Q7YJN0;Q6JXR0;B6GUY0;D9IFP2;D6MYJ8;Q37155;Q95F83;Q9MVS0;Q36612;O20245;Q4KUE6;B7P0E9;C5MKB3;D6NK13;O98879;Q95AW2;Q85ZL0;Q7YJM0;Q1KZQ0;C7AF25;Q9TLI1;Q4VIB1;…	14288	111	CID		61.08	0.0236423		3	54		1	1594.75	-45.7572	9/147	pisum_OE_elastase_rep1.mgf
	High	FQGPPHGIQVERDKLNKYGRPL	Q9GGD1;P94086;P93976;B6GUR5;B6GUW7;A5X4C0;B6GUR1;Q36591;P92469;Q6LA00;P28408;P04717;Q05993;P93984;Q95634;Q85XM1;Q85WB5;Q5KTY1;Q5J9S2;A9X7D2;B2BY81;C6KJY4;Q32165;Q5TMA8;A5X4C4;B7FCW2;B8QQG8;C0J9S0;C7AQR7;E5FEA2;Q8WJK7;Q9GHM5;Q9TMM0;Q9BAN0;Q37320;Q7YJN0;Q6JXR0;Q5K3Z6;B6GUY0;Q37276;A1X8A0;E1U252;D9IFP2;Q8MC01;Q6YLQ2;D6MYJ8;Q37155;Q95F83;Q9MSY1;Q9MVS0;Q8WHV1;Q36612;O20245;Q71N71;Q6L9Y0;Q4KUE6;B7P0E9;…	17696	122	CID		58.56	0.0383718		8	53	57	1	2549.35	-8.84982	14/219	pisum_OE_elastase_rep1.mgf
	High	EIFGDDSVIQFGGGTLGHPWGNAPGAVA	B8PS48	3	1	CID		56.62	0.0501328		10	53		1	2769.27	-20.475	10/287	pisum_OE_elastase_rep1.mgf
	Medium	FRVTPQPGVPPEEAGAA	Q9GGD1;P94086;P93976;B6GUR1;Q36591;P92469;Q6LA00;D0F109;B5U0R5;Q6SSI3;E5FEB9;P31183;P28408;P04717;Q05993;P93984;Q95634;Q85WB5;Q5J9S2;A9X7D2;B2BY81;C6KJY4;Q32165;A1XM40;B8QQG8;C0J9S0;C7AQR7;Q8WJK7;Q9GHM5;Q9BAN0;O98740;Q7YJN0;Q6JXR0;B6GUY0;D9IFP2;D6MYJ8;Q37155;Q95F83;Q9MVS0;Q36612;O20245;B7P0E9;C5MKB3;D6NK13;O98879;Q95AW2;Q85ZL0;Q7YJM0;Q1KZQ0;C7AF25;Q9TLI1;Q4VIB1;Q33156;Q9MU74;Q9GDP6;Q7YKG3;Q67GM0;…	14214	100	CID		47.16	0.625813		2	54		1	1722.8	-46.1813	8/169	pisum_OE_elastase_rep1.mgf
	Low	AAFRVTPQPGVPPEEA	Q9GGD1;P94086;P94047;P93976;B6GUW7;B6GUR1;Q36591;P92469;Q6LA00;Q37269;D0F109;B5U0R5;Q6SSI3;E5FEB9;P31183;P28408;P04717;Q05993;P93984;Q95634;Q85WB5;Q5J9S2;A9X7D2;B2BY81;C6KJY4;Q32165;Q32728;A1XM40;B8QQG8;C0J9S0;C7AQR7;Q8WJK7;Q9GHM5;Q9BAN0;O98740;Q7YJN0;Q6JXR0;B6GUY0;D9IFP2;D6MYJ8;Q37155;Q95F83;Q9MVS0;Q36612;O20245;Q4KUE6;B7P0E9;C5MKB3;D6NK13;O98879;Q95AW2;Q85ZL0;Q7YJM0;Q1KZQ0;C7AF25;Q9TLI1;Q4VIB1;…	14229	111	CID		38	5.03842		2	54	49	1	1665.78	-50.7219	14/155	pisum_OE_elastase_rep1.mgf
	Low	NmFTSIVGNVFGFKAL	Q9GGD1;P94086;P94047;P93976;B6GUR5;A5X4C0;Q36591;P92469;Q6LA00;Q37269;D0F109;B5U0R5;E5FEB9;O03638;P28408;P04717;Q05993;P93984;Q95634;Q5J9S2;A9X7D2;B2BY81;C6KJY4;Q32165;Q32728;A1XM40;A5X4C4;B8QQG8;C0J9S0;C7AQR7;E5FEA2;Q8WJK7;Q9GHM5;Q9TMM0;Q37320;O98740;Q7YJN0;Q6JXR0;Q5K3Z6;B6GUY0;Q37276;A1X8A0;D9IFP2;Q8MC01;Q37155;Q95F83;Q9MVS0;Q8WHV1;Q36612;O20245;Q71N71;Q6L9Y0;B7P0E9;C5MKB3;Q95AW2;Q85ZL0;O98832;…	16063	111	CID	M2(Oxidation)	28.25	50.3633		8	54	48	1	1760.84	-39.0871	9/161	pisum_OE_elastase_rep1.mgf
Q32229	13.62	9	8	448	49.5561	6.91748	236.782	Ribulose 1,5-bisphosphate carboxylase large subunit (Fragment) OS=Fagus crenata GN=rbcL PE=3 SV=2 - [Q32229_FAGCR]
	Confidence Icon	Sequence	Protein Accessions	# Proteins	# Protein Groups	Activation Type	Modifications	IonScore	Exp Value	Δ Score	Rank	Identity High	Homology Threshold	Charge	m/z [Da]	ΔM [ppm]	Ions Matched	Spectrum File
	High	NMFTSIVGNVFGFKAL	Q9GGD1;P94086;P94047;P93976;B6GUR5;A5X4C0;Q36591;P92469;Q6LA00;Q37269;D0F109;B5U0R5;E5FEB9;O03638;P28408;P04717;Q05993;P93984;Q95634;Q5J9S2;A9X7D2;B2BY81;C6KJY4;Q32165;Q32728;A1XM40;A5X4C4;B8QQG8;C0J9S0;C7AQR7;E5FEA2;Q8WJK7;Q9GHM5;Q9TMM0;Q37320;O98740;Q7YJN0;Q6JXR0;Q5K3Z6;B6GUY0;Q37276;A1X8A0;D9IFP2;Q8MC01;Q37155;Q95F83;Q9MVS0;Q8WHV1;Q36612;O20245;Q71N71;Q6L9Y0;B7P0E9;C5MKB3;Q95AW2;Q85ZL0;O98832;…	16063	111	CID		119.46	3.78298e-08	0	2	54		1	1744.85	-33.6441	14/161	pisum_OE_elastase_rep1.mgf
	High	EIFGDDSVLQFGGGTLGHPWRNAPGA	Q32229	2	1	CID		108.7	3.08616e-07		6	53		1	2698.21	-34.5017	14/267	pisum_OE_elastase_rep1.mgf
	High	FRVTPQPGVPPEEAGA	Q9GGD1;P94086;P93976;B6GUR1;Q36591;P92469;Q6LA00;D0F109;B5U0R5;Q6SSI3;E5FEB9;P31183;P28408;P04717;Q05993;P93984;Q95634;Q85WB5;Q5J9S2;A9X7D2;B2BY81;C6KJY4;Q32165;A1XM40;B8QQG8;C0J9S0;C7AQR7;Q8WJK7;Q9GHM5;Q9BAN0;O98740;Q7YJN0;Q6JXR0;B6GUY0;D9IFP2;D6MYJ8;Q37155;Q95F83;Q9MVS0;Q36612;O20245;B7P0E9;C5MKB3;D6NK13;O98879;Q95AW2;Q85ZL0;Q7YJM0;Q1KZQ0;C7AF25;Q9TLI1;Q4VIB1;Q33156;Q9MU74;Q9GDP6;Q7YKG3;Q67GM0;…	14257	100	CID		80.69	0.000261333		2	54		1	1651.77	-44.5227	11/159	pisum_OE_elastase_rep1.mgf
	High	NMFTSIVGNVFGFKA	Q9GGD1;P94086;P94047;P93976;B6GUR5;A5X4C0;Q36591;P92469;Q6LA00;Q37269;D0F109;B5U0R5;E5FEB9;O03638;P28408;P04717;Q05993;P93984;Q95634;Q5J9S2;A9X7D2;B2BY81;C6KJY4;Q32165;Q32728;A1XM40;A5X4C4;B8QQG8;C0J9S0;C7AQR7;E5FEA2;Q8WJK7;Q9GHM5;Q9TMM0;Q37320;O98740;Q7YJN0;Q6JXR0;Q5K3Z6;B6GUY0;Q37276;A1X8A0;D9IFP2;Q8MC01;Q37155;Q95F83;Q9MVS0;Q8WHV1;Q36612;O20245;Q71N71;Q6L9Y0;B7P0E9;C5MKB3;Q95AW2;Q85ZL0;O98832;…	16077	111	CID		80.68	0.000279698	0	1	54		1	1631.77	-34.3449	10/151	pisum_OE_elastase_rep1.mgf
	High	FRVTPQPGVPPEEA	Q9GGD1;P94086;P94047;P93976;B6GUW7;B6GUR1;Q36591;P92469;Q6LA00;Q37269;D0F109;B5U0R5;Q6SSI3;E5FEB9;P31183;P28408;P04717;Q05993;P93984;Q95634;Q85WB5;Q5J9S2;A9X7D2;B2BY81;C6KJY4;Q32165;Q32728;A1XM40;B8QQG8;C0J9S0;C7AQR7;Q8WJK7;Q9GHM5;Q9BAN0;O98740;Q7YJN0;Q6JXR0;B6GUY0;D9IFP2;D6MYJ8;Q37155;Q95F83;Q9MVS0;Q36612;O20245;Q4KUE6;B7P0E9;C5MKB3;D6NK13;O98879;Q95AW2;Q85ZL0;Q7YJM0;Q1KZQ0;C7AF25;Q9TLI1;Q4VIB1;…	14407	113	CID		75.06	0.000973939		2	54		1	1523.73	-34.3573	9/139	pisum_OE_elastase_rep1.mgf
	High	AFRVTPQPGVPPEEA	Q9GGD1;P94086;P94047;P93976;B6GUW7;B6GUR1;Q36591;P92469;Q6LA00;Q37269;D0F109;B5U0R5;Q6SSI3;E5FEB9;P31183;P28408;P04717;Q05993;P93984;Q95634;Q85WB5;Q5J9S2;A9X7D2;B2BY81;C6KJY4;Q32165;Q32728;A1XM40;B8QQG8;C0J9S0;C7AQR7;Q8WJK7;Q9GHM5;Q9BAN0;O98740;Q7YJN0;Q6JXR0;B6GUY0;D9IFP2;D6MYJ8;Q37155;Q95F83;Q9MVS0;Q36612;O20245;Q4KUE6;B7P0E9;C5MKB3;D6NK13;O98879;Q95AW2;Q85ZL0;Q7YJM0;Q1KZQ0;C7AF25;Q9TLI1;Q4VIB1;…	14288	111	CID		61.08	0.0236423		3	54		1	1594.75	-45.7572	9/147	pisum_OE_elastase_rep1.mgf
	Medium	FRVTPQPGVPPEEAGAA	Q9GGD1;P94086;P93976;B6GUR1;Q36591;P92469;Q6LA00;D0F109;B5U0R5;Q6SSI3;E5FEB9;P31183;P28408;P04717;Q05993;P93984;Q95634;Q85WB5;Q5J9S2;A9X7D2;B2BY81;C6KJY4;Q32165;A1XM40;B8QQG8;C0J9S0;C7AQR7;Q8WJK7;Q9GHM5;Q9BAN0;O98740;Q7YJN0;Q6JXR0;B6GUY0;D9IFP2;D6MYJ8;Q37155;Q95F83;Q9MVS0;Q36612;O20245;B7P0E9;C5MKB3;D6NK13;O98879;Q95AW2;Q85ZL0;Q7YJM0;Q1KZQ0;C7AF25;Q9TLI1;Q4VIB1;Q33156;Q9MU74;Q9GDP6;Q7YKG3;Q67GM0;…	14214	100	CID		47.16	0.625813		2	54		1	1722.8	-46.1813	8/169	pisum_OE_elastase_rep1.mgf
	Low	AAFRVTPQPGVPPEEA	Q9GGD1;P94086;P94047;P93976;B6GUW7;B6GUR1;Q36591;P92469;Q6LA00;Q37269;D0F109;B5U0R5;Q6SSI3;E5FEB9;P31183;P28408;P04717;Q05993;P93984;Q95634;Q85WB5;Q5J9S2;A9X7D2;B2BY81;C6KJY4;Q32165;Q32728;A1XM40;B8QQG8;C0J9S0;C7AQR7;Q8WJK7;Q9GHM5;Q9BAN0;O98740;Q7YJN0;Q6JXR0;B6GUY0;D9IFP2;D6MYJ8;Q37155;Q95F83;Q9MVS0;Q36612;O20245;Q4KUE6;B7P0E9;C5MKB3;D6NK13;O98879;Q95AW2;Q85ZL0;Q7YJM0;Q1KZQ0;C7AF25;Q9TLI1;Q4VIB1;…	14229	111	CID		38	5.03842		2	54	49	1	1665.78	-50.7219	14/155	pisum_OE_elastase_rep1.mgf
	Low	NmFTSIVGNVFGFKAL	Q9GGD1;P94086;P94047;P93976;B6GUR5;A5X4C0;Q36591;P92469;Q6LA00;Q37269;D0F109;B5U0R5;E5FEB9;O03638;P28408;P04717;Q05993;P93984;Q95634;Q5J9S2;A9X7D2;B2BY81;C6KJY4;Q32165;Q32728;A1XM40;A5X4C4;B8QQG8;C0J9S0;C7AQR7;E5FEA2;Q8WJK7;Q9GHM5;Q9TMM0;Q37320;O98740;Q7YJN0;Q6JXR0;Q5K3Z6;B6GUY0;Q37276;A1X8A0;D9IFP2;Q8MC01;Q37155;Q95F83;Q9MVS0;Q8WHV1;Q36612;O20245;Q71N71;Q6L9Y0;B7P0E9;C5MKB3;Q95AW2;Q85ZL0;O98832;…	16063	111	CID	M2(Oxidation)	28.25	50.3633		8	54	48	1	1760.84	-39.0871	9/161	pisum_OE_elastase_rep1.mgf
P31183	13.51	8	8	459	50.4214	6.80029	236.192	Ribulose bisphosphate carboxylase large chain (Fragment) OS=Corynocarpus laevigatus GN=rbcL PE=3 SV=2 - [RBL_CORLA]
	Confidence Icon	Sequence	Protein Accessions	# Proteins	# Protein Groups	Activation Type	Modifications	IonScore	Exp Value	Δ Score	Rank	Identity High	Homology Threshold	Charge	m/z [Da]	ΔM [ppm]	Ions Matched	Spectrum File
	High	NMFTSIVGxVFGFKAL	P31183;Q7YJP4;O98529;Q6PZB0	16	4	CID	X9(N)	119.46	3.78298e-08		9	54		1	1744.85	-33.6441	14/161	pisum_OE_elastase_rep1.mgf
	High	EIFGDDSVLQFGGGTIGHPWGNAPGAV	P31183;Q5J9S2;D9IFP2;Q9MSY1;Q3T5K8;O98896	205	6	CID		108.11	3.53523e-07		10	53		1	2698.21	-30.3397	15/277	pisum_OE_elastase_rep1.mgf
	High	FRVTPQPGVPPEEAGA	Q9GGD1;P94086;P93976;B6GUR1;Q36591;P92469;Q6LA00;D0F109;B5U0R5;Q6SSI3;E5FEB9;P31183;P28408;P04717;Q05993;P93984;Q95634;Q85WB5;Q5J9S2;A9X7D2;B2BY81;C6KJY4;Q32165;A1XM40;B8QQG8;C0J9S0;C7AQR7;Q8WJK7;Q9GHM5;Q9BAN0;O98740;Q7YJN0;Q6JXR0;B6GUY0;D9IFP2;D6MYJ8;Q37155;Q95F83;Q9MVS0;Q36612;O20245;B7P0E9;C5MKB3;D6NK13;O98879;Q95AW2;Q85ZL0;Q7YJM0;Q1KZQ0;C7AF25;Q9TLI1;Q4VIB1;Q33156;Q9MU74;Q9GDP6;Q7YKG3;Q67GM0;…	14257	100	CID		80.69	0.000261333		2	54		1	1651.77	-44.5227	11/159	pisum_OE_elastase_rep1.mgf
	High	NMFTSIVGxVFGFKA	P31183;Q7YJP4;O98529;Q6PZB0	16	4	CID	X9(N)	80.68	0.000279698		7	54		1	1631.77	-34.3449	10/151	pisum_OE_elastase_rep1.mgf
	High	FRVTPQPGVPPEEA	Q9GGD1;P94086;P94047;P93976;B6GUW7;B6GUR1;Q36591;P92469;Q6LA00;Q37269;D0F109;B5U0R5;Q6SSI3;E5FEB9;P31183;P28408;P04717;Q05993;P93984;Q95634;Q85WB5;Q5J9S2;A9X7D2;B2BY81;C6KJY4;Q32165;Q32728;A1XM40;B8QQG8;C0J9S0;C7AQR7;Q8WJK7;Q9GHM5;Q9BAN0;O98740;Q7YJN0;Q6JXR0;B6GUY0;D9IFP2;D6MYJ8;Q37155;Q95F83;Q9MVS0;Q36612;O20245;Q4KUE6;B7P0E9;C5MKB3;D6NK13;O98879;Q95AW2;Q85ZL0;Q7YJM0;Q1KZQ0;C7AF25;Q9TLI1;Q4VIB1;…	14407	113	CID		75.06	0.000973939		2	54		1	1523.73	-34.3573	9/139	pisum_OE_elastase_rep1.mgf
	High	AFRVTPQPGVPPEEA	Q9GGD1;P94086;P94047;P93976;B6GUW7;B6GUR1;Q36591;P92469;Q6LA00;Q37269;D0F109;B5U0R5;Q6SSI3;E5FEB9;P31183;P28408;P04717;Q05993;P93984;Q95634;Q85WB5;Q5J9S2;A9X7D2;B2BY81;C6KJY4;Q32165;Q32728;A1XM40;B8QQG8;C0J9S0;C7AQR7;Q8WJK7;Q9GHM5;Q9BAN0;O98740;Q7YJN0;Q6JXR0;B6GUY0;D9IFP2;D6MYJ8;Q37155;Q95F83;Q9MVS0;Q36612;O20245;Q4KUE6;B7P0E9;C5MKB3;D6NK13;O98879;Q95AW2;Q85ZL0;Q7YJM0;Q1KZQ0;C7AF25;Q9TLI1;Q4VIB1;…	14288	111	CID		61.08	0.0236423		3	54		1	1594.75	-45.7572	9/147	pisum_OE_elastase_rep1.mgf
	Medium	FRVTPQPGVPPEEAGAA	Q9GGD1;P94086;P93976;B6GUR1;Q36591;P92469;Q6LA00;D0F109;B5U0R5;Q6SSI3;E5FEB9;P31183;P28408;P04717;Q05993;P93984;Q95634;Q85WB5;Q5J9S2;A9X7D2;B2BY81;C6KJY4;Q32165;A1XM40;B8QQG8;C0J9S0;C7AQR7;Q8WJK7;Q9GHM5;Q9BAN0;O98740;Q7YJN0;Q6JXR0;B6GUY0;D9IFP2;D6MYJ8;Q37155;Q95F83;Q9MVS0;Q36612;O20245;B7P0E9;C5MKB3;D6NK13;O98879;Q95AW2;Q85ZL0;Q7YJM0;Q1KZQ0;C7AF25;Q9TLI1;Q4VIB1;Q33156;Q9MU74;Q9GDP6;Q7YKG3;Q67GM0;…	14214	100	CID		47.16	0.625813		2	54		1	1722.8	-46.1813	8/169	pisum_OE_elastase_rep1.mgf
	Low	AAFRVTPQPGVPPEEA	Q9GGD1;P94086;P94047;P93976;B6GUW7;B6GUR1;Q36591;P92469;Q6LA00;Q37269;D0F109;B5U0R5;Q6SSI3;E5FEB9;P31183;P28408;P04717;Q05993;P93984;Q95634;Q85WB5;Q5J9S2;A9X7D2;B2BY81;C6KJY4;Q32165;Q32728;A1XM40;B8QQG8;C0J9S0;C7AQR7;Q8WJK7;Q9GHM5;Q9BAN0;O98740;Q7YJN0;Q6JXR0;B6GUY0;D9IFP2;D6MYJ8;Q37155;Q95F83;Q9MVS0;Q36612;O20245;Q4KUE6;B7P0E9;C5MKB3;D6NK13;O98879;Q95AW2;Q85ZL0;Q7YJM0;Q1KZQ0;C7AF25;Q9TLI1;Q4VIB1;…	14229	111	CID		38	5.03842		2	54	49	1	1665.78	-50.7219	14/155	pisum_OE_elastase_rep1.mgf
O98896	25.73	9	8	412	45.6478	6.68311	234.362	Ribulose-1,5-bisphosphate carboxylase large subunit (Fragment) OS=Oubanguia sp. Breteler 13096 GN=rbcL PE=4 SV=1 - [O98896_9ERIC]
	Confidence Icon	Sequence	Protein Accessions	# Proteins	# Protein Groups	Activation Type	Modifications	IonScore	Exp Value	Δ Score	Rank	Identity High	Homology Threshold	Charge	m/z [Da]	ΔM [ppm]	Ions Matched	Spectrum File
	High	NMFTSIVGNVFGFKAL	Q9GGD1;P94086;P94047;P93976;B6GUR5;A5X4C0;Q36591;P92469;Q6LA00;Q37269;D0F109;B5U0R5;E5FEB9;O03638;P28408;P04717;Q05993;P93984;Q95634;Q5J9S2;A9X7D2;B2BY81;C6KJY4;Q32165;Q32728;A1XM40;A5X4C4;B8QQG8;C0J9S0;C7AQR7;E5FEA2;Q8WJK7;Q9GHM5;Q9TMM0;Q37320;O98740;Q7YJN0;Q6JXR0;Q5K3Z6;B6GUY0;Q37276;A1X8A0;D9IFP2;Q8MC01;Q37155;Q95F83;Q9MVS0;Q8WHV1;Q36612;O20245;Q71N71;Q6L9Y0;B7P0E9;C5MKB3;Q95AW2;Q85ZL0;O98832;…	16063	111	CID		119.46	3.78298e-08	0	2	54		1	1744.85	-33.6441	14/161	pisum_OE_elastase_rep1.mgf
	High	EIFGDDSVLQFGGGTIGHPWGNAPGAV	P31183;Q5J9S2;D9IFP2;Q9MSY1;Q3T5K8;O98896	205	6	CID		108.11	3.53523e-07		10	53		1	2698.21	-30.3397	15/277	pisum_OE_elastase_rep1.mgf
	High	FRVTPQPGVPPEEAGA	Q9GGD1;P94086;P93976;B6GUR1;Q36591;P92469;Q6LA00;D0F109;B5U0R5;Q6SSI3;E5FEB9;P31183;P28408;P04717;Q05993;P93984;Q95634;Q85WB5;Q5J9S2;A9X7D2;B2BY81;C6KJY4;Q32165;A1XM40;B8QQG8;C0J9S0;C7AQR7;Q8WJK7;Q9GHM5;Q9BAN0;O98740;Q7YJN0;Q6JXR0;B6GUY0;D9IFP2;D6MYJ8;Q37155;Q95F83;Q9MVS0;Q36612;O20245;B7P0E9;C5MKB3;D6NK13;O98879;Q95AW2;Q85ZL0;Q7YJM0;Q1KZQ0;C7AF25;Q9TLI1;Q4VIB1;Q33156;Q9MU74;Q9GDP6;Q7YKG3;Q67GM0;…	14257	100	CID		80.69	0.000261333		2	54		1	1651.77	-44.5227	11/159	pisum_OE_elastase_rep1.mgf
	High	NMFTSIVGNVFGFKA	Q9GGD1;P94086;P94047;P93976;B6GUR5;A5X4C0;Q36591;P92469;Q6LA00;Q37269;D0F109;B5U0R5;E5FEB9;O03638;P28408;P04717;Q05993;P93984;Q95634;Q5J9S2;A9X7D2;B2BY81;C6KJY4;Q32165;Q32728;A1XM40;A5X4C4;B8QQG8;C0J9S0;C7AQR7;E5FEA2;Q8WJK7;Q9GHM5;Q9TMM0;Q37320;O98740;Q7YJN0;Q6JXR0;Q5K3Z6;B6GUY0;Q37276;A1X8A0;D9IFP2;Q8MC01;Q37155;Q95F83;Q9MVS0;Q8WHV1;Q36612;O20245;Q71N71;Q6L9Y0;B7P0E9;C5MKB3;Q95AW2;Q85ZL0;O98832;…	16077	111	CID		80.68	0.000279698	0	1	54		1	1631.77	-34.3449	10/151	pisum_OE_elastase_rep1.mgf
	High	FRVTPQPGVPPEEA	Q9GGD1;P94086;P94047;P93976;B6GUW7;B6GUR1;Q36591;P92469;Q6LA00;Q37269;D0F109;B5U0R5;Q6SSI3;E5FEB9;P31183;P28408;P04717;Q05993;P93984;Q95634;Q85WB5;Q5J9S2;A9X7D2;B2BY81;C6KJY4;Q32165;Q32728;A1XM40;B8QQG8;C0J9S0;C7AQR7;Q8WJK7;Q9GHM5;Q9BAN0;O98740;Q7YJN0;Q6JXR0;B6GUY0;D9IFP2;D6MYJ8;Q37155;Q95F83;Q9MVS0;Q36612;O20245;Q4KUE6;B7P0E9;C5MKB3;D6NK13;O98879;Q95AW2;Q85ZL0;Q7YJM0;Q1KZQ0;C7AF25;Q9TLI1;Q4VIB1;…	14407	113	CID		75.06	0.000973939		2	54		1	1523.73	-34.3573	9/139	pisum_OE_elastase_rep1.mgf
	High	FQGPPHGIQVERDKLNKYGRPL	Q9GGD1;P94086;P93976;B6GUR5;B6GUW7;A5X4C0;B6GUR1;Q36591;P92469;Q6LA00;P28408;P04717;Q05993;P93984;Q95634;Q85XM1;Q85WB5;Q5KTY1;Q5J9S2;A9X7D2;B2BY81;C6KJY4;Q32165;Q5TMA8;A5X4C4;B7FCW2;B8QQG8;C0J9S0;C7AQR7;E5FEA2;Q8WJK7;Q9GHM5;Q9TMM0;Q9BAN0;Q37320;Q7YJN0;Q6JXR0;Q5K3Z6;B6GUY0;Q37276;A1X8A0;E1U252;D9IFP2;Q8MC01;Q6YLQ2;D6MYJ8;Q37155;Q95F83;Q9MSY1;Q9MVS0;Q8WHV1;Q36612;O20245;Q71N71;Q6L9Y0;Q4KUE6;B7P0E9;…	17696	122	CID		58.56	0.0383718		8	53	57	1	2549.35	-8.84982	14/219	pisum_OE_elastase_rep1.mgf
	Medium	FRVTPQPGVPPEEAGAA	Q9GGD1;P94086;P93976;B6GUR1;Q36591;P92469;Q6LA00;D0F109;B5U0R5;Q6SSI3;E5FEB9;P31183;P28408;P04717;Q05993;P93984;Q95634;Q85WB5;Q5J9S2;A9X7D2;B2BY81;C6KJY4;Q32165;A1XM40;B8QQG8;C0J9S0;C7AQR7;Q8WJK7;Q9GHM5;Q9BAN0;O98740;Q7YJN0;Q6JXR0;B6GUY0;D9IFP2;D6MYJ8;Q37155;Q95F83;Q9MVS0;Q36612;O20245;B7P0E9;C5MKB3;D6NK13;O98879;Q95AW2;Q85ZL0;Q7YJM0;Q1KZQ0;C7AF25;Q9TLI1;Q4VIB1;Q33156;Q9MU74;Q9GDP6;Q7YKG3;Q67GM0;…	14214	100	CID		47.16	0.625813		2	54		1	1722.8	-46.1813	8/169	pisum_OE_elastase_rep1.mgf
	Low	NmFTSIVGNVFGFKAL	Q9GGD1;P94086;P94047;P93976;B6GUR5;A5X4C0;Q36591;P92469;Q6LA00;Q37269;D0F109;B5U0R5;E5FEB9;O03638;P28408;P04717;Q05993;P93984;Q95634;Q5J9S2;A9X7D2;B2BY81;C6KJY4;Q32165;Q32728;A1XM40;A5X4C4;B8QQG8;C0J9S0;C7AQR7;E5FEA2;Q8WJK7;Q9GHM5;Q9TMM0;Q37320;O98740;Q7YJN0;Q6JXR0;Q5K3Z6;B6GUY0;Q37276;A1X8A0;D9IFP2;Q8MC01;Q37155;Q95F83;Q9MVS0;Q8WHV1;Q36612;O20245;Q71N71;Q6L9Y0;B7P0E9;C5MKB3;Q95AW2;Q85ZL0;O98832;…	16063	111	CID	M2(Oxidation)	28.25	50.3633		8	54	48	1	1760.84	-39.0871	9/161	pisum_OE_elastase_rep1.mgf
	Low	LGcTIKPKLGLSAKNxGRAVYEcL	C5MKB3;O98896	4	2	CID	C3(Carbamidomethyl), X16(D), C23(Carbamidomethyl)	14.67	346.485		6	49	30	1	2663.62	83.2403	4/252	pisum_OE_elastase_rep1.mgf
C7AF25	19.39	15	12	428	47.2757	7.18115	225.274	Ribulose-1,5-bisphosphate carboxylase/oxygenase large subunit (Fragment) OS=Pseudopanax lessonii GN=rbcL PE=3 SV=1 - [C7AF25_9APIA]
	Confidence Icon	Sequence	Protein Accessions	# Proteins	# Protein Groups	Activation Type	Modifications	IonScore	Exp Value	Δ Score	Rank	Identity High	Homology Threshold	Charge	m/z [Da]	ΔM [ppm]	Ions Matched	Spectrum File
	High	NMFTSIVGNVFGFKAL	Q9GGD1;P94086;P94047;P93976;B6GUR5;A5X4C0;Q36591;P92469;Q6LA00;Q37269;D0F109;B5U0R5;E5FEB9;O03638;P28408;P04717;Q05993;P93984;Q95634;Q5J9S2;A9X7D2;B2BY81;C6KJY4;Q32165;Q32728;A1XM40;A5X4C4;B8QQG8;C0J9S0;C7AQR7;E5FEA2;Q8WJK7;Q9GHM5;Q9TMM0;Q37320;O98740;Q7YJN0;Q6JXR0;Q5K3Z6;B6GUY0;Q37276;A1X8A0;D9IFP2;Q8MC01;Q37155;Q95F83;Q9MVS0;Q8WHV1;Q36612;O20245;Q71N71;Q6L9Y0;B7P0E9;C5MKB3;Q95AW2;Q85ZL0;O98832;…	16063	111	CID		119.46	3.78298e-08	0	2	54		1	1744.85	-33.6441	14/161	pisum_OE_elastase_rep1.mgf
	High	FRVTPQPGVPPEEAGA	Q9GGD1;P94086;P93976;B6GUR1;Q36591;P92469;Q6LA00;D0F109;B5U0R5;Q6SSI3;E5FEB9;P31183;P28408;P04717;Q05993;P93984;Q95634;Q85WB5;Q5J9S2;A9X7D2;B2BY81;C6KJY4;Q32165;A1XM40;B8QQG8;C0J9S0;C7AQR7;Q8WJK7;Q9GHM5;Q9BAN0;O98740;Q7YJN0;Q6JXR0;B6GUY0;D9IFP2;D6MYJ8;Q37155;Q95F83;Q9MVS0;Q36612;O20245;B7P0E9;C5MKB3;D6NK13;O98879;Q95AW2;Q85ZL0;Q7YJM0;Q1KZQ0;C7AF25;Q9TLI1;Q4VIB1;Q33156;Q9MU74;Q9GDP6;Q7YKG3;Q67GM0;…	14257	100	CID		80.69	0.000261333		2	54		1	1651.77	-44.5227	11/159	pisum_OE_elastase_rep1.mgf
	High	NMFTSIVGNVFGFKA	Q9GGD1;P94086;P94047;P93976;B6GUR5;A5X4C0;Q36591;P92469;Q6LA00;Q37269;D0F109;B5U0R5;E5FEB9;O03638;P28408;P04717;Q05993;P93984;Q95634;Q5J9S2;A9X7D2;B2BY81;C6KJY4;Q32165;Q32728;A1XM40;A5X4C4;B8QQG8;C0J9S0;C7AQR7;E5FEA2;Q8WJK7;Q9GHM5;Q9TMM0;Q37320;O98740;Q7YJN0;Q6JXR0;Q5K3Z6;B6GUY0;Q37276;A1X8A0;D9IFP2;Q8MC01;Q37155;Q95F83;Q9MVS0;Q8WHV1;Q36612;O20245;Q71N71;Q6L9Y0;B7P0E9;C5MKB3;Q95AW2;Q85ZL0;O98832;…	16077	111	CID		80.68	0.000279698	0	1	54		1	1631.77	-34.3449	10/151	pisum_OE_elastase_rep1.mgf
	High	cVQARNEGRDLAREG	D9IFP2;C7AF25;C7E6Y2;Q85YX6;Q1ANB0;Q4VIB0	125	6	CID	C1(Carbamidomethyl)	77.33	0.00051072		2	53		1	1730.78	-31.538	10/149	pisum_OE_elastase_rep1.mgf
	High	FRVTPQPGVPPEEA	Q9GGD1;P94086;P94047;P93976;B6GUW7;B6GUR1;Q36591;P92469;Q6LA00;Q37269;D0F109;B5U0R5;Q6SSI3;E5FEB9;P31183;P28408;P04717;Q05993;P93984;Q95634;Q85WB5;Q5J9S2;A9X7D2;B2BY81;C6KJY4;Q32165;Q32728;A1XM40;B8QQG8;C0J9S0;C7AQR7;Q8WJK7;Q9GHM5;Q9BAN0;O98740;Q7YJN0;Q6JXR0;B6GUY0;D9IFP2;D6MYJ8;Q37155;Q95F83;Q9MVS0;Q36612;O20245;Q4KUE6;B7P0E9;C5MKB3;D6NK13;O98879;Q95AW2;Q85ZL0;Q7YJM0;Q1KZQ0;C7AF25;Q9TLI1;Q4VIB1;…	14407	113	CID		75.06	0.000973939		2	54		1	1523.73	-34.3573	9/139	pisum_OE_elastase_rep1.mgf
	High	YYTPDYxTKDT	C7AF25;Q31932	7	2	CID	X7(K)	69.34	0.00155021		2	50		1	1394.55	-68.9478	12/98	pisum_OE_elastase_rep1.mgf
	High	YYTPDYxTKDT	C7AF25;Q31932	7	2	CID	X7(Q)	69.34	0.00155021		6	50		1	1394.55	-42.8534	12/98	pisum_OE_elastase_rep1.mgf
	High	QARNEGRDLAREG	D9IFP2;C7AF25;C7E6Y2;Q85YX6;Q1ANB0;Q4VIB0	125	6	CID		62.28	0.0181092		2	54		1	1471.71	-19.0332	14/133	pisum_OE_elastase_rep1.mgf
	High	AFRVTPQPGVPPEEA	Q9GGD1;P94086;P94047;P93976;B6GUW7;B6GUR1;Q36591;P92469;Q6LA00;Q37269;D0F109;B5U0R5;Q6SSI3;E5FEB9;P31183;P28408;P04717;Q05993;P93984;Q95634;Q85WB5;Q5J9S2;A9X7D2;B2BY81;C6KJY4;Q32165;Q32728;A1XM40;B8QQG8;C0J9S0;C7AQR7;Q8WJK7;Q9GHM5;Q9BAN0;O98740;Q7YJN0;Q6JXR0;B6GUY0;D9IFP2;D6MYJ8;Q37155;Q95F83;Q9MVS0;Q36612;O20245;Q4KUE6;B7P0E9;C5MKB3;D6NK13;O98879;Q95AW2;Q85ZL0;Q7YJM0;Q1KZQ0;C7AF25;Q9TLI1;Q4VIB1;…	14288	111	CID		61.08	0.0236423		3	54		1	1594.75	-45.7572	9/147	pisum_OE_elastase_rep1.mgf
	High	FQGPPHGIQVERDKLNKYGRPL	Q9GGD1;P94086;P93976;B6GUR5;B6GUW7;A5X4C0;B6GUR1;Q36591;P92469;Q6LA00;P28408;P04717;Q05993;P93984;Q95634;Q85XM1;Q85WB5;Q5KTY1;Q5J9S2;A9X7D2;B2BY81;C6KJY4;Q32165;Q5TMA8;A5X4C4;B7FCW2;B8QQG8;C0J9S0;C7AQR7;E5FEA2;Q8WJK7;Q9GHM5;Q9TMM0;Q9BAN0;Q37320;Q7YJN0;Q6JXR0;Q5K3Z6;B6GUY0;Q37276;A1X8A0;E1U252;D9IFP2;Q8MC01;Q6YLQ2;D6MYJ8;Q37155;Q95F83;Q9MSY1;Q9MVS0;Q8WHV1;Q36612;O20245;Q71N71;Q6L9Y0;Q4KUE6;B7P0E9;…	17696	122	CID		58.56	0.0383718		8	53	57	1	2549.35	-8.84982	14/219	pisum_OE_elastase_rep1.mgf
	Medium	RNEGRDLAREG	A5X4C0;D9IFP2;C7AF25;C7E6Y2;Q85YX6;Q1ANB0;Q4VIB0	126	7	CID		49.2	0.350642	0	1	54	54	1	1272.69	37.7851	12/113	pisum_OE_elastase_rep1.mgf
	Medium	FRVTPQPGVPPEEAGAA	Q9GGD1;P94086;P93976;B6GUR1;Q36591;P92469;Q6LA00;D0F109;B5U0R5;Q6SSI3;E5FEB9;P31183;P28408;P04717;Q05993;P93984;Q95634;Q85WB5;Q5J9S2;A9X7D2;B2BY81;C6KJY4;Q32165;A1XM40;B8QQG8;C0J9S0;C7AQR7;Q8WJK7;Q9GHM5;Q9BAN0;O98740;Q7YJN0;Q6JXR0;B6GUY0;D9IFP2;D6MYJ8;Q37155;Q95F83;Q9MVS0;Q36612;O20245;B7P0E9;C5MKB3;D6NK13;O98879;Q95AW2;Q85ZL0;Q7YJM0;Q1KZQ0;C7AF25;Q9TLI1;Q4VIB1;Q33156;Q9MU74;Q9GDP6;Q7YKG3;Q67GM0;…	14214	100	CID		47.16	0.625813		2	54		1	1722.8	-46.1813	8/169	pisum_OE_elastase_rep1.mgf
	Low	AAFRVTPQPGVPPEEA	Q9GGD1;P94086;P94047;P93976;B6GUW7;B6GUR1;Q36591;P92469;Q6LA00;Q37269;D0F109;B5U0R5;Q6SSI3;E5FEB9;P31183;P28408;P04717;Q05993;P93984;Q95634;Q85WB5;Q5J9S2;A9X7D2;B2BY81;C6KJY4;Q32165;Q32728;A1XM40;B8QQG8;C0J9S0;C7AQR7;Q8WJK7;Q9GHM5;Q9BAN0;O98740;Q7YJN0;Q6JXR0;B6GUY0;D9IFP2;D6MYJ8;Q37155;Q95F83;Q9MVS0;Q36612;O20245;Q4KUE6;B7P0E9;C5MKB3;D6NK13;O98879;Q95AW2;Q85ZL0;Q7YJM0;Q1KZQ0;C7AF25;Q9TLI1;Q4VIB1;…	14229	111	CID		38	5.03842		2	54	49	1	1665.78	-50.7219	14/155	pisum_OE_elastase_rep1.mgf
	Low	NmFTSIVGNVFGFKAL	Q9GGD1;P94086;P94047;P93976;B6GUR5;A5X4C0;Q36591;P92469;Q6LA00;Q37269;D0F109;B5U0R5;E5FEB9;O03638;P28408;P04717;Q05993;P93984;Q95634;Q5J9S2;A9X7D2;B2BY81;C6KJY4;Q32165;Q32728;A1XM40;A5X4C4;B8QQG8;C0J9S0;C7AQR7;E5FEA2;Q8WJK7;Q9GHM5;Q9TMM0;Q37320;O98740;Q7YJN0;Q6JXR0;Q5K3Z6;B6GUY0;Q37276;A1X8A0;D9IFP2;Q8MC01;Q37155;Q95F83;Q9MVS0;Q8WHV1;Q36612;O20245;Q71N71;Q6L9Y0;B7P0E9;C5MKB3;Q95AW2;Q85ZL0;O98832;…	16063	111	CID	M2(Oxidation)	28.25	50.3633		8	54	48	1	1760.84	-39.0871	9/161	pisum_OE_elastase_rep1.mgf
	Low	RNEGRDLAREG	A5X4C0;D9IFP2;C7AF25;C7E6Y2;Q85YX6;Q1ANB0;Q4VIB0	126	7	CID		23.98	107.858	0	1	53	36	1	1272.6	-33.6586	11/113	pisum_OE_elastase_rep1.mgf
Q37269	17.99	11	9	467	51.6519	6.80029	221.595	Ribulosebisphosphate carboxylase (Fragment) OS=Pandanus tectorius GN=rbcL PE=3 SV=1 - [Q37269_PANTE]
	Confidence Icon	Sequence	Protein Accessions	# Proteins	# Protein Groups	Activation Type	Modifications	IonScore	Exp Value	Δ Score	Rank	Identity High	Homology Threshold	Charge	m/z [Da]	ΔM [ppm]	Ions Matched	Spectrum File
	High	NMFTSIVGNVFGFKAL	Q9GGD1;P94086;P94047;P93976;B6GUR5;A5X4C0;Q36591;P92469;Q6LA00;Q37269;D0F109;B5U0R5;E5FEB9;O03638;P28408;P04717;Q05993;P93984;Q95634;Q5J9S2;A9X7D2;B2BY81;C6KJY4;Q32165;Q32728;A1XM40;A5X4C4;B8QQG8;C0J9S0;C7AQR7;E5FEA2;Q8WJK7;Q9GHM5;Q9TMM0;Q37320;O98740;Q7YJN0;Q6JXR0;Q5K3Z6;B6GUY0;Q37276;A1X8A0;D9IFP2;Q8MC01;Q37155;Q95F83;Q9MVS0;Q8WHV1;Q36612;O20245;Q71N71;Q6L9Y0;B7P0E9;C5MKB3;Q95AW2;Q85ZL0;O98832;…	16063	111	CID		119.46	3.78298e-08	0	2	54		1	1744.85	-33.6441	14/161	pisum_OE_elastase_rep1.mgf
	High	EIFGDDSVLQFGGGTLGHPWxNAPGA	Q37269;Q8WHV1;Q8WHV2;Q9GEQ6;O03654	32	5	CID	X21(R)	108.7	3.08616e-07		7	53		1	2698.21	-34.5017	14/267	pisum_OE_elastase_rep1.mgf
	High	NMFTSIVGNVFGFKA	Q9GGD1;P94086;P94047;P93976;B6GUR5;A5X4C0;Q36591;P92469;Q6LA00;Q37269;D0F109;B5U0R5;E5FEB9;O03638;P28408;P04717;Q05993;P93984;Q95634;Q5J9S2;A9X7D2;B2BY81;C6KJY4;Q32165;Q32728;A1XM40;A5X4C4;B8QQG8;C0J9S0;C7AQR7;E5FEA2;Q8WJK7;Q9GHM5;Q9TMM0;Q37320;O98740;Q7YJN0;Q6JXR0;Q5K3Z6;B6GUY0;Q37276;A1X8A0;D9IFP2;Q8MC01;Q37155;Q95F83;Q9MVS0;Q8WHV1;Q36612;O20245;Q71N71;Q6L9Y0;B7P0E9;C5MKB3;Q95AW2;Q85ZL0;O98832;…	16077	111	CID		80.68	0.000279698	0	1	54		1	1631.77	-34.3449	10/151	pisum_OE_elastase_rep1.mgf
	High	FRVTPQPGVPPEEA	Q9GGD1;P94086;P94047;P93976;B6GUW7;B6GUR1;Q36591;P92469;Q6LA00;Q37269;D0F109;B5U0R5;Q6SSI3;E5FEB9;P31183;P28408;P04717;Q05993;P93984;Q95634;Q85WB5;Q5J9S2;A9X7D2;B2BY81;C6KJY4;Q32165;Q32728;A1XM40;B8QQG8;C0J9S0;C7AQR7;Q8WJK7;Q9GHM5;Q9BAN0;O98740;Q7YJN0;Q6JXR0;B6GUY0;D9IFP2;D6MYJ8;Q37155;Q95F83;Q9MVS0;Q36612;O20245;Q4KUE6;B7P0E9;C5MKB3;D6NK13;O98879;Q95AW2;Q85ZL0;Q7YJM0;Q1KZQ0;C7AF25;Q9TLI1;Q4VIB1;…	14407	113	CID		75.06	0.000973939		2	54		1	1523.73	-34.3573	9/139	pisum_OE_elastase_rep1.mgf
	High	EIFGDDSVLQFGGGTLGHPWxNAPGAV	Q37269;Q8WHV1;Q8WHV2;Q9GEQ6;O03654	31	5	CID	X21(K)	62.99	0.0115644		2	53		1	2769.27	-33.612	12/277	pisum_OE_elastase_rep1.mgf
	High	EIFGDDSVLQFGGGTLGHPWxNAPGAV	Q37269;Q8WHV1;Q8WHV2;Q9GEQ6;O03654	31	5	CID	X21(Q)	61.28	0.0171444		6	53		1	2769.27	-20.4714	12/277	pisum_OE_elastase_rep1.mgf
	High	AFRVTPQPGVPPEEA	Q9GGD1;P94086;P94047;P93976;B6GUW7;B6GUR1;Q36591;P92469;Q6LA00;Q37269;D0F109;B5U0R5;Q6SSI3;E5FEB9;P31183;P28408;P04717;Q05993;P93984;Q95634;Q85WB5;Q5J9S2;A9X7D2;B2BY81;C6KJY4;Q32165;Q32728;A1XM40;B8QQG8;C0J9S0;C7AQR7;Q8WJK7;Q9GHM5;Q9BAN0;O98740;Q7YJN0;Q6JXR0;B6GUY0;D9IFP2;D6MYJ8;Q37155;Q95F83;Q9MVS0;Q36612;O20245;Q4KUE6;B7P0E9;C5MKB3;D6NK13;O98879;Q95AW2;Q85ZL0;Q7YJM0;Q1KZQ0;C7AF25;Q9TLI1;Q4VIB1;…	14288	111	CID		61.08	0.0236423		3	54		1	1594.75	-45.7572	9/147	pisum_OE_elastase_rep1.mgf
	High	FKGPPHGIQVERDKLNKYGRPL	Q37269;D0F109	18	2	CID		58.56	0.0383718	0	1	53	57	1	2549.35	-23.124	14/219	pisum_OE_elastase_rep1.mgf
	Medium	FRVTPQPGVPPEEAGxA	Q37269;Q32728;Q9GG55;O98529;B5LC04;Q31932;Q31750	35	7	CID	X16(A)	47.16	0.625813		3	54		1	1722.8	-46.1813	8/169	pisum_OE_elastase_rep1.mgf
	Low	AAFRVTPQPGVPPEEA	Q9GGD1;P94086;P94047;P93976;B6GUW7;B6GUR1;Q36591;P92469;Q6LA00;Q37269;D0F109;B5U0R5;Q6SSI3;E5FEB9;P31183;P28408;P04717;Q05993;P93984;Q95634;Q85WB5;Q5J9S2;A9X7D2;B2BY81;C6KJY4;Q32165;Q32728;A1XM40;B8QQG8;C0J9S0;C7AQR7;Q8WJK7;Q9GHM5;Q9BAN0;O98740;Q7YJN0;Q6JXR0;B6GUY0;D9IFP2;D6MYJ8;Q37155;Q95F83;Q9MVS0;Q36612;O20245;Q4KUE6;B7P0E9;C5MKB3;D6NK13;O98879;Q95AW2;Q85ZL0;Q7YJM0;Q1KZQ0;C7AF25;Q9TLI1;Q4VIB1;…	14229	111	CID		38	5.03842		2	54	49	1	1665.78	-50.7219	14/155	pisum_OE_elastase_rep1.mgf
	Low	NmFTSIVGNVFGFKAL	Q9GGD1;P94086;P94047;P93976;B6GUR5;A5X4C0;Q36591;P92469;Q6LA00;Q37269;D0F109;B5U0R5;E5FEB9;O03638;P28408;P04717;Q05993;P93984;Q95634;Q5J9S2;A9X7D2;B2BY81;C6KJY4;Q32165;Q32728;A1XM40;A5X4C4;B8QQG8;C0J9S0;C7AQR7;E5FEA2;Q8WJK7;Q9GHM5;Q9TMM0;Q37320;O98740;Q7YJN0;Q6JXR0;Q5K3Z6;B6GUY0;Q37276;A1X8A0;D9IFP2;Q8MC01;Q37155;Q95F83;Q9MVS0;Q8WHV1;Q36612;O20245;Q71N71;Q6L9Y0;B7P0E9;C5MKB3;Q95AW2;Q85ZL0;O98832;…	16063	111	CID	M2(Oxidation)	28.25	50.3633		8	54	48	1	1760.84	-39.0871	9/161	pisum_OE_elastase_rep1.mgf
B0M1B5	17.61	5	5	142	15.5501	8.74854	216.095	Peroxisomal ascorbate peroxidase (Fragment) OS=Glycine max PE=2 SV=1 - [B0M1B5_SOYBN]
	Confidence Icon	Sequence	Protein Accessions	# Proteins	# Protein Groups	Activation Type	Modifications	IonScore	Exp Value	Δ Score	Rank	Identity High	Homology Threshold	Charge	m/z [Da]	ΔM [ppm]	Ions Matched	Spectrum File
	High	GGPNGSIRNEEEYSHGANNGLKKA	B0M1B5	3	1	CID		145.84	6.9852e-11	0.828767	1	53	46	1	2499.13	-26.9339	28/249	pisum_OE_elastase_rep1.mgf
	High	GGPNGSIRNEEEYSHGA	B0M1B5	3	1	CID		99.64	2.00804e-06	0.51	1	52		1	1773.72	-31.2063	22/165	pisum_OE_elastase_rep1.mgf
	High	GGPNGSIRNEEEYSHGANNGLKKAI	B0M1B5	3	1	CID		64.4	0.00892255	0.640625	1	53	39	1	2612.19	-34.0256	12/259	pisum_OE_elastase_rep1.mgf
	Low	GGPNGSIRNEEEYS	B0M1B5	3	1	CID		41.18	1.33002	0.219512	1	52	46	1	1508.62	-29.1335	7/135	pisum_OE_elastase_rep1.mgf
	Low	RNEEEYSHGANNGLKKA	B0M1B5	3	1	CID		33.82	11.8993	0.411765	1	54	34	1	1916.86	-31.0365	17/177	pisum_OE_elastase_rep1.mgf
Q85YX6	23.53	15	12	425	47.1315	6.75635	210.582	Ribulose 1,5-bisphosphate carboxylase/oxygenase large subunit (Fragment) OS=Megacorax gracielanus GN=rbcL PE=2 SV=1 - [Q85YX6_9MYRT]
	Confidence Icon	Sequence	Protein Accessions	# Proteins	# Protein Groups	Activation Type	Modifications	IonScore	Exp Value	Δ Score	Rank	Identity High	Homology Threshold	Charge	m/z [Da]	ΔM [ppm]	Ions Matched	Spectrum File
	High	NMFTSIVGNVFGFKAL	Q9GGD1;P94086;P94047;P93976;B6GUR5;A5X4C0;Q36591;P92469;Q6LA00;Q37269;D0F109;B5U0R5;E5FEB9;O03638;P28408;P04717;Q05993;P93984;Q95634;Q5J9S2;A9X7D2;B2BY81;C6KJY4;Q32165;Q32728;A1XM40;A5X4C4;B8QQG8;C0J9S0;C7AQR7;E5FEA2;Q8WJK7;Q9GHM5;Q9TMM0;Q37320;O98740;Q7YJN0;Q6JXR0;Q5K3Z6;B6GUY0;Q37276;A1X8A0;D9IFP2;Q8MC01;Q37155;Q95F83;Q9MVS0;Q8WHV1;Q36612;O20245;Q71N71;Q6L9Y0;B7P0E9;C5MKB3;Q95AW2;Q85ZL0;O98832;…	16063	111	CID		119.46	3.78298e-08	0	2	54		1	1744.85	-33.6441	14/161	pisum_OE_elastase_rep1.mgf
	High	FRVTPQPGVPPEEAGA	Q9GGD1;P94086;P93976;B6GUR1;Q36591;P92469;Q6LA00;D0F109;B5U0R5;Q6SSI3;E5FEB9;P31183;P28408;P04717;Q05993;P93984;Q95634;Q85WB5;Q5J9S2;A9X7D2;B2BY81;C6KJY4;Q32165;A1XM40;B8QQG8;C0J9S0;C7AQR7;Q8WJK7;Q9GHM5;Q9BAN0;O98740;Q7YJN0;Q6JXR0;B6GUY0;D9IFP2;D6MYJ8;Q37155;Q95F83;Q9MVS0;Q36612;O20245;B7P0E9;C5MKB3;D6NK13;O98879;Q95AW2;Q85ZL0;Q7YJM0;Q1KZQ0;C7AF25;Q9TLI1;Q4VIB1;Q33156;Q9MU74;Q9GDP6;Q7YKG3;Q67GM0;…	14257	100	CID		80.69	0.000261333		2	54		1	1651.77	-44.5227	11/159	pisum_OE_elastase_rep1.mgf
	High	NMFTSIVGNVFGFKA	Q9GGD1;P94086;P94047;P93976;B6GUR5;A5X4C0;Q36591;P92469;Q6LA00;Q37269;D0F109;B5U0R5;E5FEB9;O03638;P28408;P04717;Q05993;P93984;Q95634;Q5J9S2;A9X7D2;B2BY81;C6KJY4;Q32165;Q32728;A1XM40;A5X4C4;B8QQG8;C0J9S0;C7AQR7;E5FEA2;Q8WJK7;Q9GHM5;Q9TMM0;Q37320;O98740;Q7YJN0;Q6JXR0;Q5K3Z6;B6GUY0;Q37276;A1X8A0;D9IFP2;Q8MC01;Q37155;Q95F83;Q9MVS0;Q8WHV1;Q36612;O20245;Q71N71;Q6L9Y0;B7P0E9;C5MKB3;Q95AW2;Q85ZL0;O98832;…	16077	111	CID		80.68	0.000279698	0	1	54		1	1631.77	-34.3449	10/151	pisum_OE_elastase_rep1.mgf
	High	cVQARNEGRDLAREG	D9IFP2;C7AF25;C7E6Y2;Q85YX6;Q1ANB0;Q4VIB0	125	6	CID	C1(Carbamidomethyl)	77.33	0.00051072		2	53		1	1730.78	-31.538	10/149	pisum_OE_elastase_rep1.mgf
	High	FRVTPQPGVPPEEA	Q9GGD1;P94086;P94047;P93976;B6GUW7;B6GUR1;Q36591;P92469;Q6LA00;Q37269;D0F109;B5U0R5;Q6SSI3;E5FEB9;P31183;P28408;P04717;Q05993;P93984;Q95634;Q85WB5;Q5J9S2;A9X7D2;B2BY81;C6KJY4;Q32165;Q32728;A1XM40;B8QQG8;C0J9S0;C7AQR7;Q8WJK7;Q9GHM5;Q9BAN0;O98740;Q7YJN0;Q6JXR0;B6GUY0;D9IFP2;D6MYJ8;Q37155;Q95F83;Q9MVS0;Q36612;O20245;Q4KUE6;B7P0E9;C5MKB3;D6NK13;O98879;Q95AW2;Q85ZL0;Q7YJM0;Q1KZQ0;C7AF25;Q9TLI1;Q4VIB1;…	14407	113	CID		75.06	0.000973939		2	54		1	1523.73	-34.3573	9/139	pisum_OE_elastase_rep1.mgf
	High	QARNEGRDLAREG	D9IFP2;C7AF25;C7E6Y2;Q85YX6;Q1ANB0;Q4VIB0	125	6	CID		62.28	0.0181092		2	54		1	1471.71	-19.0332	14/133	pisum_OE_elastase_rep1.mgf
	High	AFRVTPQPGVPPEEA	Q9GGD1;P94086;P94047;P93976;B6GUW7;B6GUR1;Q36591;P92469;Q6LA00;Q37269;D0F109;B5U0R5;Q6SSI3;E5FEB9;P31183;P28408;P04717;Q05993;P93984;Q95634;Q85WB5;Q5J9S2;A9X7D2;B2BY81;C6KJY4;Q32165;Q32728;A1XM40;B8QQG8;C0J9S0;C7AQR7;Q8WJK7;Q9GHM5;Q9BAN0;O98740;Q7YJN0;Q6JXR0;B6GUY0;D9IFP2;D6MYJ8;Q37155;Q95F83;Q9MVS0;Q36612;O20245;Q4KUE6;B7P0E9;C5MKB3;D6NK13;O98879;Q95AW2;Q85ZL0;Q7YJM0;Q1KZQ0;C7AF25;Q9TLI1;Q4VIB1;…	14288	111	CID		61.08	0.0236423		3	54		1	1594.75	-45.7572	9/147	pisum_OE_elastase_rep1.mgf
	High	FQGPPHGIQVERDKLNKYGRPL	Q9GGD1;P94086;P93976;B6GUR5;B6GUW7;A5X4C0;B6GUR1;Q36591;P92469;Q6LA00;P28408;P04717;Q05993;P93984;Q95634;Q85XM1;Q85WB5;Q5KTY1;Q5J9S2;A9X7D2;B2BY81;C6KJY4;Q32165;Q5TMA8;A5X4C4;B7FCW2;B8QQG8;C0J9S0;C7AQR7;E5FEA2;Q8WJK7;Q9GHM5;Q9TMM0;Q9BAN0;Q37320;Q7YJN0;Q6JXR0;Q5K3Z6;B6GUY0;Q37276;A1X8A0;E1U252;D9IFP2;Q8MC01;Q6YLQ2;D6MYJ8;Q37155;Q95F83;Q9MSY1;Q9MVS0;Q8WHV1;Q36612;O20245;Q71N71;Q6L9Y0;Q4KUE6;B7P0E9;…	17696	122	CID		58.56	0.0383718		8	53	57	1	2549.35	-8.84982	14/219	pisum_OE_elastase_rep1.mgf
	Medium	RNEGRDLAREG	A5X4C0;D9IFP2;C7AF25;C7E6Y2;Q85YX6;Q1ANB0;Q4VIB0	126	7	CID		49.2	0.350642	0	1	54	54	1	1272.69	37.7851	12/113	pisum_OE_elastase_rep1.mgf
	Medium	FRVTPQPGVPPEEAGAA	Q9GGD1;P94086;P93976;B6GUR1;Q36591;P92469;Q6LA00;D0F109;B5U0R5;Q6SSI3;E5FEB9;P31183;P28408;P04717;Q05993;P93984;Q95634;Q85WB5;Q5J9S2;A9X7D2;B2BY81;C6KJY4;Q32165;A1XM40;B8QQG8;C0J9S0;C7AQR7;Q8WJK7;Q9GHM5;Q9BAN0;O98740;Q7YJN0;Q6JXR0;B6GUY0;D9IFP2;D6MYJ8;Q37155;Q95F83;Q9MVS0;Q36612;O20245;B7P0E9;C5MKB3;D6NK13;O98879;Q95AW2;Q85ZL0;Q7YJM0;Q1KZQ0;C7AF25;Q9TLI1;Q4VIB1;Q33156;Q9MU74;Q9GDP6;Q7YKG3;Q67GM0;…	14214	100	CID		47.16	0.625813		2	54		1	1722.8	-46.1813	8/169	pisum_OE_elastase_rep1.mgf
	Low	AAFRVTPQPGVPPEEA	Q9GGD1;P94086;P94047;P93976;B6GUW7;B6GUR1;Q36591;P92469;Q6LA00;Q37269;D0F109;B5U0R5;Q6SSI3;E5FEB9;P31183;P28408;P04717;Q05993;P93984;Q95634;Q85WB5;Q5J9S2;A9X7D2;B2BY81;C6KJY4;Q32165;Q32728;A1XM40;B8QQG8;C0J9S0;C7AQR7;Q8WJK7;Q9GHM5;Q9BAN0;O98740;Q7YJN0;Q6JXR0;B6GUY0;D9IFP2;D6MYJ8;Q37155;Q95F83;Q9MVS0;Q36612;O20245;Q4KUE6;B7P0E9;C5MKB3;D6NK13;O98879;Q95AW2;Q85ZL0;Q7YJM0;Q1KZQ0;C7AF25;Q9TLI1;Q4VIB1;…	14229	111	CID		38	5.03842		2	54	49	1	1665.78	-50.7219	14/155	pisum_OE_elastase_rep1.mgf
	Low	NmFTSIVGNVFGFKAL	Q9GGD1;P94086;P94047;P93976;B6GUR5;A5X4C0;Q36591;P92469;Q6LA00;Q37269;D0F109;B5U0R5;E5FEB9;O03638;P28408;P04717;Q05993;P93984;Q95634;Q5J9S2;A9X7D2;B2BY81;C6KJY4;Q32165;Q32728;A1XM40;A5X4C4;B8QQG8;C0J9S0;C7AQR7;E5FEA2;Q8WJK7;Q9GHM5;Q9TMM0;Q37320;O98740;Q7YJN0;Q6JXR0;Q5K3Z6;B6GUY0;Q37276;A1X8A0;D9IFP2;Q8MC01;Q37155;Q95F83;Q9MVS0;Q8WHV1;Q36612;O20245;Q71N71;Q6L9Y0;B7P0E9;C5MKB3;Q95AW2;Q85ZL0;O98832;…	16063	111	CID	M2(Oxidation)	28.25	50.3633		8	54	48	1	1760.84	-39.0871	9/161	pisum_OE_elastase_rep1.mgf
	Low	RNEGRDLAREG	A5X4C0;D9IFP2;C7AF25;C7E6Y2;Q85YX6;Q1ANB0;Q4VIB0	126	7	CID		23.98	107.858	0	1	53	36	1	1272.6	-33.6586	11/113	pisum_OE_elastase_rep1.mgf
	Low	EKDRSRGIYFTQDWVSLPGVLPVASGxI	Q85YX6	2	1	CID	X27(F)	13.53	792.409		4	52	26	1	3137.49	-47.4236	4/303	pisum_OE_elastase_rep1.mgf
	Low	EKDRSRGIYFTQDWVSLPGVLPVASGxI	Q85YX6	2	1	CID	X27(M), X27(Oxidation)	13.53	792.409		5	52	26	1	3137.49	-36.9041	4/303	pisum_OE_elastase_rep1.mgf
E2CZ73	16.86	13	11	427	47.3166	6.75635	210.582	Ribulose-1,5-bisphosphate carboxylase/oxygenase large subunit (Fragment) OS=Gaimardia setacea GN=rbcL PE=3 SV=1 - [E2CZ73_9POAL]
	Confidence Icon	Sequence	Protein Accessions	# Proteins	# Protein Groups	Activation Type	Modifications	IonScore	Exp Value	Δ Score	Rank	Identity High	Homology Threshold	Charge	m/z [Da]	ΔM [ppm]	Ions Matched	Spectrum File
	High	NMFTSIVGNVFGFKAL	Q9GGD1;P94086;P94047;P93976;B6GUR5;A5X4C0;Q36591;P92469;Q6LA00;Q37269;D0F109;B5U0R5;E5FEB9;O03638;P28408;P04717;Q05993;P93984;Q95634;Q5J9S2;A9X7D2;B2BY81;C6KJY4;Q32165;Q32728;A1XM40;A5X4C4;B8QQG8;C0J9S0;C7AQR7;E5FEA2;Q8WJK7;Q9GHM5;Q9TMM0;Q37320;O98740;Q7YJN0;Q6JXR0;Q5K3Z6;B6GUY0;Q37276;A1X8A0;D9IFP2;Q8MC01;Q37155;Q95F83;Q9MVS0;Q8WHV1;Q36612;O20245;Q71N71;Q6L9Y0;B7P0E9;C5MKB3;Q95AW2;Q85ZL0;O98832;…	16063	111	CID		119.46	3.78298e-08	0	2	54		1	1744.85	-33.6441	14/161	pisum_OE_elastase_rep1.mgf
	High	FRVTPQPGVPPEEAGA	Q9GGD1;P94086;P93976;B6GUR1;Q36591;P92469;Q6LA00;D0F109;B5U0R5;Q6SSI3;E5FEB9;P31183;P28408;P04717;Q05993;P93984;Q95634;Q85WB5;Q5J9S2;A9X7D2;B2BY81;C6KJY4;Q32165;A1XM40;B8QQG8;C0J9S0;C7AQR7;Q8WJK7;Q9GHM5;Q9BAN0;O98740;Q7YJN0;Q6JXR0;B6GUY0;D9IFP2;D6MYJ8;Q37155;Q95F83;Q9MVS0;Q36612;O20245;B7P0E9;C5MKB3;D6NK13;O98879;Q95AW2;Q85ZL0;Q7YJM0;Q1KZQ0;C7AF25;Q9TLI1;Q4VIB1;Q33156;Q9MU74;Q9GDP6;Q7YKG3;Q67GM0;…	14257	100	CID		80.69	0.000261333		2	54		1	1651.77	-44.5227	11/159	pisum_OE_elastase_rep1.mgf
	High	NMFTSIVGNVFGFKA	Q9GGD1;P94086;P94047;P93976;B6GUR5;A5X4C0;Q36591;P92469;Q6LA00;Q37269;D0F109;B5U0R5;E5FEB9;O03638;P28408;P04717;Q05993;P93984;Q95634;Q5J9S2;A9X7D2;B2BY81;C6KJY4;Q32165;Q32728;A1XM40;A5X4C4;B8QQG8;C0J9S0;C7AQR7;E5FEA2;Q8WJK7;Q9GHM5;Q9TMM0;Q37320;O98740;Q7YJN0;Q6JXR0;Q5K3Z6;B6GUY0;Q37276;A1X8A0;D9IFP2;Q8MC01;Q37155;Q95F83;Q9MVS0;Q8WHV1;Q36612;O20245;Q71N71;Q6L9Y0;B7P0E9;C5MKB3;Q95AW2;Q85ZL0;O98832;…	16077	111	CID		80.68	0.000279698	0	1	54		1	1631.77	-34.3449	10/151	pisum_OE_elastase_rep1.mgf
	High	cVQARNEGRDLAREx	E2CZ73	1	1	CID	C1(Carbamidomethyl), X15(G)	77.33	0.00051072		3	53		1	1730.78	-31.538	10/149	pisum_OE_elastase_rep1.mgf
	High	FRVTPQPGVPPEEA	Q9GGD1;P94086;P94047;P93976;B6GUW7;B6GUR1;Q36591;P92469;Q6LA00;Q37269;D0F109;B5U0R5;Q6SSI3;E5FEB9;P31183;P28408;P04717;Q05993;P93984;Q95634;Q85WB5;Q5J9S2;A9X7D2;B2BY81;C6KJY4;Q32165;Q32728;A1XM40;B8QQG8;C0J9S0;C7AQR7;Q8WJK7;Q9GHM5;Q9BAN0;O98740;Q7YJN0;Q6JXR0;B6GUY0;D9IFP2;D6MYJ8;Q37155;Q95F83;Q9MVS0;Q36612;O20245;Q4KUE6;B7P0E9;C5MKB3;D6NK13;O98879;Q95AW2;Q85ZL0;Q7YJM0;Q1KZQ0;C7AF25;Q9TLI1;Q4VIB1;…	14407	113	CID		75.06	0.000973939		2	54		1	1523.73	-34.3573	9/139	pisum_OE_elastase_rep1.mgf
	High	QARNEGRDLAREx	E2CZ73	1	1	CID	X13(G)	62.28	0.0181092		3	54		1	1471.71	-19.0332	14/133	pisum_OE_elastase_rep1.mgf
	High	AFRVTPQPGVPPEEA	Q9GGD1;P94086;P94047;P93976;B6GUW7;B6GUR1;Q36591;P92469;Q6LA00;Q37269;D0F109;B5U0R5;Q6SSI3;E5FEB9;P31183;P28408;P04717;Q05993;P93984;Q95634;Q85WB5;Q5J9S2;A9X7D2;B2BY81;C6KJY4;Q32165;Q32728;A1XM40;B8QQG8;C0J9S0;C7AQR7;Q8WJK7;Q9GHM5;Q9BAN0;O98740;Q7YJN0;Q6JXR0;B6GUY0;D9IFP2;D6MYJ8;Q37155;Q95F83;Q9MVS0;Q36612;O20245;Q4KUE6;B7P0E9;C5MKB3;D6NK13;O98879;Q95AW2;Q85ZL0;Q7YJM0;Q1KZQ0;C7AF25;Q9TLI1;Q4VIB1;…	14288	111	CID		61.08	0.0236423		3	54		1	1594.75	-45.7572	9/147	pisum_OE_elastase_rep1.mgf
	High	FQGPPHGIQVERDKLNKYGRPL	Q9GGD1;P94086;P93976;B6GUR5;B6GUW7;A5X4C0;B6GUR1;Q36591;P92469;Q6LA00;P28408;P04717;Q05993;P93984;Q95634;Q85XM1;Q85WB5;Q5KTY1;Q5J9S2;A9X7D2;B2BY81;C6KJY4;Q32165;Q5TMA8;A5X4C4;B7FCW2;B8QQG8;C0J9S0;C7AQR7;E5FEA2;Q8WJK7;Q9GHM5;Q9TMM0;Q9BAN0;Q37320;Q7YJN0;Q6JXR0;Q5K3Z6;B6GUY0;Q37276;A1X8A0;E1U252;D9IFP2;Q8MC01;Q6YLQ2;D6MYJ8;Q37155;Q95F83;Q9MSY1;Q9MVS0;Q8WHV1;Q36612;O20245;Q71N71;Q6L9Y0;Q4KUE6;B7P0E9;…	17696	122	CID		58.56	0.0383718		8	53	57	1	2549.35	-8.84982	14/219	pisum_OE_elastase_rep1.mgf
	Medium	RNEGRDLAREx	E2CZ73	1	1	CID	X11(G)	49.2	0.350642		2	54	54	1	1272.69	37.7851	12/113	pisum_OE_elastase_rep1.mgf
	Medium	FRVTPQPGVPPEEAGAA	Q9GGD1;P94086;P93976;B6GUR1;Q36591;P92469;Q6LA00;D0F109;B5U0R5;Q6SSI3;E5FEB9;P31183;P28408;P04717;Q05993;P93984;Q95634;Q85WB5;Q5J9S2;A9X7D2;B2BY81;C6KJY4;Q32165;A1XM40;B8QQG8;C0J9S0;C7AQR7;Q8WJK7;Q9GHM5;Q9BAN0;O98740;Q7YJN0;Q6JXR0;B6GUY0;D9IFP2;D6MYJ8;Q37155;Q95F83;Q9MVS0;Q36612;O20245;B7P0E9;C5MKB3;D6NK13;O98879;Q95AW2;Q85ZL0;Q7YJM0;Q1KZQ0;C7AF25;Q9TLI1;Q4VIB1;Q33156;Q9MU74;Q9GDP6;Q7YKG3;Q67GM0;…	14214	100	CID		47.16	0.625813		2	54		1	1722.8	-46.1813	8/169	pisum_OE_elastase_rep1.mgf
	Low	AAFRVTPQPGVPPEEA	Q9GGD1;P94086;P94047;P93976;B6GUW7;B6GUR1;Q36591;P92469;Q6LA00;Q37269;D0F109;B5U0R5;Q6SSI3;E5FEB9;P31183;P28408;P04717;Q05993;P93984;Q95634;Q85WB5;Q5J9S2;A9X7D2;B2BY81;C6KJY4;Q32165;Q32728;A1XM40;B8QQG8;C0J9S0;C7AQR7;Q8WJK7;Q9GHM5;Q9BAN0;O98740;Q7YJN0;Q6JXR0;B6GUY0;D9IFP2;D6MYJ8;Q37155;Q95F83;Q9MVS0;Q36612;O20245;Q4KUE6;B7P0E9;C5MKB3;D6NK13;O98879;Q95AW2;Q85ZL0;Q7YJM0;Q1KZQ0;C7AF25;Q9TLI1;Q4VIB1;…	14229	111	CID		38	5.03842		2	54	49	1	1665.78	-50.7219	14/155	pisum_OE_elastase_rep1.mgf
	Low	NmFTSIVGNVFGFKAL	Q9GGD1;P94086;P94047;P93976;B6GUR5;A5X4C0;Q36591;P92469;Q6LA00;Q37269;D0F109;B5U0R5;E5FEB9;O03638;P28408;P04717;Q05993;P93984;Q95634;Q5J9S2;A9X7D2;B2BY81;C6KJY4;Q32165;Q32728;A1XM40;A5X4C4;B8QQG8;C0J9S0;C7AQR7;E5FEA2;Q8WJK7;Q9GHM5;Q9TMM0;Q37320;O98740;Q7YJN0;Q6JXR0;Q5K3Z6;B6GUY0;Q37276;A1X8A0;D9IFP2;Q8MC01;Q37155;Q95F83;Q9MVS0;Q8WHV1;Q36612;O20245;Q71N71;Q6L9Y0;B7P0E9;C5MKB3;Q95AW2;Q85ZL0;O98832;…	16063	111	CID	M2(Oxidation)	28.25	50.3633		8	54	48	1	1760.84	-39.0871	9/161	pisum_OE_elastase_rep1.mgf
	Low	RNEGRDLAREx	E2CZ73	1	1	CID	X11(G)	23.98	107.858		2	53	36	1	1272.6	-33.6586	11/113	pisum_OE_elastase_rep1.mgf
Q6TL54	16.59	13	11	434	47.8611	6.88818	210.582	Ribulose-1,5-bisphosphate carboxylase/oxygenase large subunit (Fragment) OS=Cirsium arvense GN=rbcL PE=3 SV=1 - [Q6TL54_CIRAR]
	Confidence Icon	Sequence	Protein Accessions	# Proteins	# Protein Groups	Activation Type	Modifications	IonScore	Exp Value	Δ Score	Rank	Identity High	Homology Threshold	Charge	m/z [Da]	ΔM [ppm]	Ions Matched	Spectrum File
	High	NMFTSIVGNVFGFKAL	Q9GGD1;P94086;P94047;P93976;B6GUR5;A5X4C0;Q36591;P92469;Q6LA00;Q37269;D0F109;B5U0R5;E5FEB9;O03638;P28408;P04717;Q05993;P93984;Q95634;Q5J9S2;A9X7D2;B2BY81;C6KJY4;Q32165;Q32728;A1XM40;A5X4C4;B8QQG8;C0J9S0;C7AQR7;E5FEA2;Q8WJK7;Q9GHM5;Q9TMM0;Q37320;O98740;Q7YJN0;Q6JXR0;Q5K3Z6;B6GUY0;Q37276;A1X8A0;D9IFP2;Q8MC01;Q37155;Q95F83;Q9MVS0;Q8WHV1;Q36612;O20245;Q71N71;Q6L9Y0;B7P0E9;C5MKB3;Q95AW2;Q85ZL0;O98832;…	16063	111	CID		119.46	3.78298e-08	0	2	54		1	1744.85	-33.6441	14/161	pisum_OE_elastase_rep1.mgf
	High	FRVTPQPGVPPEEAGA	Q9GGD1;P94086;P93976;B6GUR1;Q36591;P92469;Q6LA00;D0F109;B5U0R5;Q6SSI3;E5FEB9;P31183;P28408;P04717;Q05993;P93984;Q95634;Q85WB5;Q5J9S2;A9X7D2;B2BY81;C6KJY4;Q32165;A1XM40;B8QQG8;C0J9S0;C7AQR7;Q8WJK7;Q9GHM5;Q9BAN0;O98740;Q7YJN0;Q6JXR0;B6GUY0;D9IFP2;D6MYJ8;Q37155;Q95F83;Q9MVS0;Q36612;O20245;B7P0E9;C5MKB3;D6NK13;O98879;Q95AW2;Q85ZL0;Q7YJM0;Q1KZQ0;C7AF25;Q9TLI1;Q4VIB1;Q33156;Q9MU74;Q9GDP6;Q7YKG3;Q67GM0;…	14257	100	CID		80.69	0.000261333		2	54		1	1651.77	-44.5227	11/159	pisum_OE_elastase_rep1.mgf
	High	NMFTSIVGNVFGFKA	Q9GGD1;P94086;P94047;P93976;B6GUR5;A5X4C0;Q36591;P92469;Q6LA00;Q37269;D0F109;B5U0R5;E5FEB9;O03638;P28408;P04717;Q05993;P93984;Q95634;Q5J9S2;A9X7D2;B2BY81;C6KJY4;Q32165;Q32728;A1XM40;A5X4C4;B8QQG8;C0J9S0;C7AQR7;E5FEA2;Q8WJK7;Q9GHM5;Q9TMM0;Q37320;O98740;Q7YJN0;Q6JXR0;Q5K3Z6;B6GUY0;Q37276;A1X8A0;D9IFP2;Q8MC01;Q37155;Q95F83;Q9MVS0;Q8WHV1;Q36612;O20245;Q71N71;Q6L9Y0;B7P0E9;C5MKB3;Q95AW2;Q85ZL0;O98832;…	16077	111	CID		80.68	0.000279698	0	1	54		1	1631.77	-34.3449	10/151	pisum_OE_elastase_rep1.mgf
	High	cVQARNEGRDLAxEG	Q6TL54	1	1	CID	C1(Carbamidomethyl), X13(R)	77.33	0.00051072		4	53		1	1730.78	-31.538	10/145	pisum_OE_elastase_rep1.mgf
	High	FRVTPQPGVPPEEA	Q9GGD1;P94086;P94047;P93976;B6GUW7;B6GUR1;Q36591;P92469;Q6LA00;Q37269;D0F109;B5U0R5;Q6SSI3;E5FEB9;P31183;P28408;P04717;Q05993;P93984;Q95634;Q85WB5;Q5J9S2;A9X7D2;B2BY81;C6KJY4;Q32165;Q32728;A1XM40;B8QQG8;C0J9S0;C7AQR7;Q8WJK7;Q9GHM5;Q9BAN0;O98740;Q7YJN0;Q6JXR0;B6GUY0;D9IFP2;D6MYJ8;Q37155;Q95F83;Q9MVS0;Q36612;O20245;Q4KUE6;B7P0E9;C5MKB3;D6NK13;O98879;Q95AW2;Q85ZL0;Q7YJM0;Q1KZQ0;C7AF25;Q9TLI1;Q4VIB1;…	14407	113	CID		75.06	0.000973939		2	54		1	1523.73	-34.3573	9/139	pisum_OE_elastase_rep1.mgf
	High	QARNEGRDLAxEG	Q6TL54	1	1	CID	X11(R)	62.28	0.0181092		4	54		1	1471.71	-19.0332	14/129	pisum_OE_elastase_rep1.mgf
	High	AFRVTPQPGVPPEEA	Q9GGD1;P94086;P94047;P93976;B6GUW7;B6GUR1;Q36591;P92469;Q6LA00;Q37269;D0F109;B5U0R5;Q6SSI3;E5FEB9;P31183;P28408;P04717;Q05993;P93984;Q95634;Q85WB5;Q5J9S2;A9X7D2;B2BY81;C6KJY4;Q32165;Q32728;A1XM40;B8QQG8;C0J9S0;C7AQR7;Q8WJK7;Q9GHM5;Q9BAN0;O98740;Q7YJN0;Q6JXR0;B6GUY0;D9IFP2;D6MYJ8;Q37155;Q95F83;Q9MVS0;Q36612;O20245;Q4KUE6;B7P0E9;C5MKB3;D6NK13;O98879;Q95AW2;Q85ZL0;Q7YJM0;Q1KZQ0;C7AF25;Q9TLI1;Q4VIB1;…	14288	111	CID		61.08	0.0236423		3	54		1	1594.75	-45.7572	9/147	pisum_OE_elastase_rep1.mgf
	High	FQGPPHGIQVERDKLNKYGRPL	Q9GGD1;P94086;P93976;B6GUR5;B6GUW7;A5X4C0;B6GUR1;Q36591;P92469;Q6LA00;P28408;P04717;Q05993;P93984;Q95634;Q85XM1;Q85WB5;Q5KTY1;Q5J9S2;A9X7D2;B2BY81;C6KJY4;Q32165;Q5TMA8;A5X4C4;B7FCW2;B8QQG8;C0J9S0;C7AQR7;E5FEA2;Q8WJK7;Q9GHM5;Q9TMM0;Q9BAN0;Q37320;Q7YJN0;Q6JXR0;Q5K3Z6;B6GUY0;Q37276;A1X8A0;E1U252;D9IFP2;Q8MC01;Q6YLQ2;D6MYJ8;Q37155;Q95F83;Q9MSY1;Q9MVS0;Q8WHV1;Q36612;O20245;Q71N71;Q6L9Y0;Q4KUE6;B7P0E9;…	17696	122	CID		58.56	0.0383718		8	53	57	1	2549.35	-8.84982	14/219	pisum_OE_elastase_rep1.mgf
	Medium	RNEGRDLAxEG	Q6TL54	1	1	CID	X9(R)	49.2	0.350642		3	54	54	1	1272.69	37.7851	12/109	pisum_OE_elastase_rep1.mgf
	Medium	FRVTPQPGVPPEEAGAA	Q9GGD1;P94086;P93976;B6GUR1;Q36591;P92469;Q6LA00;D0F109;B5U0R5;Q6SSI3;E5FEB9;P31183;P28408;P04717;Q05993;P93984;Q95634;Q85WB5;Q5J9S2;A9X7D2;B2BY81;C6KJY4;Q32165;A1XM40;B8QQG8;C0J9S0;C7AQR7;Q8WJK7;Q9GHM5;Q9BAN0;O98740;Q7YJN0;Q6JXR0;B6GUY0;D9IFP2;D6MYJ8;Q37155;Q95F83;Q9MVS0;Q36612;O20245;B7P0E9;C5MKB3;D6NK13;O98879;Q95AW2;Q85ZL0;Q7YJM0;Q1KZQ0;C7AF25;Q9TLI1;Q4VIB1;Q33156;Q9MU74;Q9GDP6;Q7YKG3;Q67GM0;…	14214	100	CID		47.16	0.625813		2	54		1	1722.8	-46.1813	8/169	pisum_OE_elastase_rep1.mgf
	Low	AAFRVTPQPGVPPEEA	Q9GGD1;P94086;P94047;P93976;B6GUW7;B6GUR1;Q36591;P92469;Q6LA00;Q37269;D0F109;B5U0R5;Q6SSI3;E5FEB9;P31183;P28408;P04717;Q05993;P93984;Q95634;Q85WB5;Q5J9S2;A9X7D2;B2BY81;C6KJY4;Q32165;Q32728;A1XM40;B8QQG8;C0J9S0;C7AQR7;Q8WJK7;Q9GHM5;Q9BAN0;O98740;Q7YJN0;Q6JXR0;B6GUY0;D9IFP2;D6MYJ8;Q37155;Q95F83;Q9MVS0;Q36612;O20245;Q4KUE6;B7P0E9;C5MKB3;D6NK13;O98879;Q95AW2;Q85ZL0;Q7YJM0;Q1KZQ0;C7AF25;Q9TLI1;Q4VIB1;…	14229	111	CID		38	5.03842		2	54	49	1	1665.78	-50.7219	14/155	pisum_OE_elastase_rep1.mgf
	Low	NmFTSIVGNVFGFKAL	Q9GGD1;P94086;P94047;P93976;B6GUR5;A5X4C0;Q36591;P92469;Q6LA00;Q37269;D0F109;B5U0R5;E5FEB9;O03638;P28408;P04717;Q05993;P93984;Q95634;Q5J9S2;A9X7D2;B2BY81;C6KJY4;Q32165;Q32728;A1XM40;A5X4C4;B8QQG8;C0J9S0;C7AQR7;E5FEA2;Q8WJK7;Q9GHM5;Q9TMM0;Q37320;O98740;Q7YJN0;Q6JXR0;Q5K3Z6;B6GUY0;Q37276;A1X8A0;D9IFP2;Q8MC01;Q37155;Q95F83;Q9MVS0;Q8WHV1;Q36612;O20245;Q71N71;Q6L9Y0;B7P0E9;C5MKB3;Q95AW2;Q85ZL0;O98832;…	16063	111	CID	M2(Oxidation)	28.25	50.3633		8	54	48	1	1760.84	-39.0871	9/161	pisum_OE_elastase_rep1.mgf
	Low	RNEGRDLAxEG	Q6TL54	1	1	CID	X9(R)	23.98	107.858		3	53	36	1	1272.6	-33.6586	11/109	pisum_OE_elastase_rep1.mgf
Q8WHV1	18.81	8	6	452	50.2232	6.25244	201.077	Ribulose 1,5-bisphosphate carboxylase (Fragment) OS=Gunnera petaloidea GN=rbcL PE=3 SV=1 - [Q8WHV1_9MAGN]
	Confidence Icon	Sequence	Protein Accessions	# Proteins	# Protein Groups	Activation Type	Modifications	IonScore	Exp Value	Δ Score	Rank	Identity High	Homology Threshold	Charge	m/z [Da]	ΔM [ppm]	Ions Matched	Spectrum File
	High	NMFTSIVGNVFGFKAL	Q9GGD1;P94086;P94047;P93976;B6GUR5;A5X4C0;Q36591;P92469;Q6LA00;Q37269;D0F109;B5U0R5;E5FEB9;O03638;P28408;P04717;Q05993;P93984;Q95634;Q5J9S2;A9X7D2;B2BY81;C6KJY4;Q32165;Q32728;A1XM40;A5X4C4;B8QQG8;C0J9S0;C7AQR7;E5FEA2;Q8WJK7;Q9GHM5;Q9TMM0;Q37320;O98740;Q7YJN0;Q6JXR0;Q5K3Z6;B6GUY0;Q37276;A1X8A0;D9IFP2;Q8MC01;Q37155;Q95F83;Q9MVS0;Q8WHV1;Q36612;O20245;Q71N71;Q6L9Y0;B7P0E9;C5MKB3;Q95AW2;Q85ZL0;O98832;…	16063	111	CID		119.46	3.78298e-08	0	2	54		1	1744.85	-33.6441	14/161	pisum_OE_elastase_rep1.mgf
	High	EIFGDDSVLQFGGGTLGHPWxNAPGA	Q37269;Q8WHV1;Q8WHV2;Q9GEQ6;O03654	32	5	CID	X21(R)	108.7	3.08616e-07		7	53		1	2698.21	-34.5017	14/267	pisum_OE_elastase_rep1.mgf
	High	NMFTSIVGNVFGFKA	Q9GGD1;P94086;P94047;P93976;B6GUR5;A5X4C0;Q36591;P92469;Q6LA00;Q37269;D0F109;B5U0R5;E5FEB9;O03638;P28408;P04717;Q05993;P93984;Q95634;Q5J9S2;A9X7D2;B2BY81;C6KJY4;Q32165;Q32728;A1XM40;A5X4C4;B8QQG8;C0J9S0;C7AQR7;E5FEA2;Q8WJK7;Q9GHM5;Q9TMM0;Q37320;O98740;Q7YJN0;Q6JXR0;Q5K3Z6;B6GUY0;Q37276;A1X8A0;D9IFP2;Q8MC01;Q37155;Q95F83;Q9MVS0;Q8WHV1;Q36612;O20245;Q71N71;Q6L9Y0;B7P0E9;C5MKB3;Q95AW2;Q85ZL0;O98832;…	16077	111	CID		80.68	0.000279698	0	1	54		1	1631.77	-34.3449	10/151	pisum_OE_elastase_rep1.mgf
	High	EIFGDDSVLQFGGGTLGHPWxNAPGAV	Q37269;Q8WHV1;Q8WHV2;Q9GEQ6;O03654	31	5	CID	X21(K)	62.99	0.0115644		2	53		1	2769.27	-33.612	12/277	pisum_OE_elastase_rep1.mgf
	High	EIFGDDSVLQFGGGTLGHPWxNAPGAV	Q37269;Q8WHV1;Q8WHV2;Q9GEQ6;O03654	31	5	CID	X21(Q)	61.28	0.0171444		6	53		1	2769.27	-20.4714	12/277	pisum_OE_elastase_rep1.mgf
	High	FQGPPHGIQVERDKLNKYGRPL	Q9GGD1;P94086;P93976;B6GUR5;B6GUW7;A5X4C0;B6GUR1;Q36591;P92469;Q6LA00;P28408;P04717;Q05993;P93984;Q95634;Q85XM1;Q85WB5;Q5KTY1;Q5J9S2;A9X7D2;B2BY81;C6KJY4;Q32165;Q5TMA8;A5X4C4;B7FCW2;B8QQG8;C0J9S0;C7AQR7;E5FEA2;Q8WJK7;Q9GHM5;Q9TMM0;Q9BAN0;Q37320;Q7YJN0;Q6JXR0;Q5K3Z6;B6GUY0;Q37276;A1X8A0;E1U252;D9IFP2;Q8MC01;Q6YLQ2;D6MYJ8;Q37155;Q95F83;Q9MSY1;Q9MVS0;Q8WHV1;Q36612;O20245;Q71N71;Q6L9Y0;Q4KUE6;B7P0E9;…	17696	122	CID		58.56	0.0383718		8	53	57	1	2549.35	-8.84982	14/219	pisum_OE_elastase_rep1.mgf
	Low	NmFTSIVGNVFGFKAL	Q9GGD1;P94086;P94047;P93976;B6GUR5;A5X4C0;Q36591;P92469;Q6LA00;Q37269;D0F109;B5U0R5;E5FEB9;O03638;P28408;P04717;Q05993;P93984;Q95634;Q5J9S2;A9X7D2;B2BY81;C6KJY4;Q32165;Q32728;A1XM40;A5X4C4;B8QQG8;C0J9S0;C7AQR7;E5FEA2;Q8WJK7;Q9GHM5;Q9TMM0;Q37320;O98740;Q7YJN0;Q6JXR0;Q5K3Z6;B6GUY0;Q37276;A1X8A0;D9IFP2;Q8MC01;Q37155;Q95F83;Q9MVS0;Q8WHV1;Q36612;O20245;Q71N71;Q6L9Y0;B7P0E9;C5MKB3;Q95AW2;Q85ZL0;O98832;…	16063	111	CID	M2(Oxidation)	28.25	50.3633		8	54	48	1	1760.84	-39.0871	9/161	pisum_OE_elastase_rep1.mgf
	Low	REGNEIIRxASKWSPELAAA	Q8WHV1;Q95EH9	3	2	CID	X9(M), X9(Oxidation)	16.56	628.064		5	54	30	1	2245.23	40.8393	6/214	pisum_OE_elastase_rep1.mgf
Q8WHV2	16.74	8	6	466	51.7259	6.26514	201.077	Ribulose 1,5-bisphosphate carboxylase (Fragment) OS=Gunnera perpensa GN=rbcL PE=3 SV=1 - [Q8WHV2_9MAGN]
	Confidence Icon	Sequence	Protein Accessions	# Proteins	# Protein Groups	Activation Type	Modifications	IonScore	Exp Value	Δ Score	Rank	Identity High	Homology Threshold	Charge	m/z [Da]	ΔM [ppm]	Ions Matched	Spectrum File
	High	NMFTSIVGNVFGFKAL	Q9GGD1;P94086;P94047;P93976;B6GUR5;A5X4C0;Q36591;P92469;Q6LA00;Q37269;D0F109;B5U0R5;E5FEB9;O03638;P28408;P04717;Q05993;P93984;Q95634;Q5J9S2;A9X7D2;B2BY81;C6KJY4;Q32165;Q32728;A1XM40;A5X4C4;B8QQG8;C0J9S0;C7AQR7;E5FEA2;Q8WJK7;Q9GHM5;Q9TMM0;Q37320;O98740;Q7YJN0;Q6JXR0;Q5K3Z6;B6GUY0;Q37276;A1X8A0;D9IFP2;Q8MC01;Q37155;Q95F83;Q9MVS0;Q8WHV1;Q36612;O20245;Q71N71;Q6L9Y0;B7P0E9;C5MKB3;Q95AW2;Q85ZL0;O98832;…	16063	111	CID		119.46	3.78298e-08	0	2	54		1	1744.85	-33.6441	14/161	pisum_OE_elastase_rep1.mgf
	High	EIFGDDSVLQFGGGTLGHPWxNAPGA	Q37269;Q8WHV1;Q8WHV2;Q9GEQ6;O03654	32	5	CID	X21(R)	108.7	3.08616e-07		7	53		1	2698.21	-34.5017	14/267	pisum_OE_elastase_rep1.mgf
	High	NMFTSIVGNVFGFKA	Q9GGD1;P94086;P94047;P93976;B6GUR5;A5X4C0;Q36591;P92469;Q6LA00;Q37269;D0F109;B5U0R5;E5FEB9;O03638;P28408;P04717;Q05993;P93984;Q95634;Q5J9S2;A9X7D2;B2BY81;C6KJY4;Q32165;Q32728;A1XM40;A5X4C4;B8QQG8;C0J9S0;C7AQR7;E5FEA2;Q8WJK7;Q9GHM5;Q9TMM0;Q37320;O98740;Q7YJN0;Q6JXR0;Q5K3Z6;B6GUY0;Q37276;A1X8A0;D9IFP2;Q8MC01;Q37155;Q95F83;Q9MVS0;Q8WHV1;Q36612;O20245;Q71N71;Q6L9Y0;B7P0E9;C5MKB3;Q95AW2;Q85ZL0;O98832;…	16077	111	CID		80.68	0.000279698	0	1	54		1	1631.77	-34.3449	10/151	pisum_OE_elastase_rep1.mgf
	High	EIFGDDSVLQFGGGTLGHPWxNAPGAV	Q37269;Q8WHV1;Q8WHV2;Q9GEQ6;O03654	31	5	CID	X21(K)	62.99	0.0115644		2	53		1	2769.27	-33.612	12/277	pisum_OE_elastase_rep1.mgf
	High	EIFGDDSVLQFGGGTLGHPWxNAPGAV	Q37269;Q8WHV1;Q8WHV2;Q9GEQ6;O03654	31	5	CID	X21(Q)	61.28	0.0171444		6	53		1	2769.27	-20.4714	12/277	pisum_OE_elastase_rep1.mgf
	High	FQGPPHGIQVERDKxNKYGRPL	A1XM40;Q8WHV2	4	2	CID	X15(I)	58.56	0.0383718		6	53	57	1	2549.35	-8.84982	14/219	pisum_OE_elastase_rep1.mgf
	Low	NmFTSIVGNVFGFKAL	Q9GGD1;P94086;P94047;P93976;B6GUR5;A5X4C0;Q36591;P92469;Q6LA00;Q37269;D0F109;B5U0R5;E5FEB9;O03638;P28408;P04717;Q05993;P93984;Q95634;Q5J9S2;A9X7D2;B2BY81;C6KJY4;Q32165;Q32728;A1XM40;A5X4C4;B8QQG8;C0J9S0;C7AQR7;E5FEA2;Q8WJK7;Q9GHM5;Q9TMM0;Q37320;O98740;Q7YJN0;Q6JXR0;Q5K3Z6;B6GUY0;Q37276;A1X8A0;D9IFP2;Q8MC01;Q37155;Q95F83;Q9MVS0;Q8WHV1;Q36612;O20245;Q71N71;Q6L9Y0;B7P0E9;C5MKB3;Q95AW2;Q85ZL0;O98832;…	16063	111	CID	M2(Oxidation)	28.25	50.3633		8	54	48	1	1760.84	-39.0871	9/161	pisum_OE_elastase_rep1.mgf
	Low	FQGPPHGIQVERDKxNKYGRPLLGcTIKPKLGLSA	A1XM40;Q8WHV2	4	2	CID	X15(N), C25(Carbamidomethyl)	13.82	291.387	0.0714286	1	48	26	1	3889.03	-18.857	10/380	pisum_OE_elastase_rep1.mgf
P28408	14.59	10	9	466	51.5491	6.68311	200.886	Ribulose bisphosphate carboxylase large chain (Fragment) OS=Drosophyllum lusitanicum GN=rbcL PE=3 SV=2 - [RBL_DROLU]
	Confidence Icon	Sequence	Protein Accessions	# Proteins	# Protein Groups	Activation Type	Modifications	IonScore	Exp Value	Δ Score	Rank	Identity High	Homology Threshold	Charge	m/z [Da]	ΔM [ppm]	Ions Matched	Spectrum File
	High	NMFTSIVGNVFGFKAL	Q9GGD1;P94086;P94047;P93976;B6GUR5;A5X4C0;Q36591;P92469;Q6LA00;Q37269;D0F109;B5U0R5;E5FEB9;O03638;P28408;P04717;Q05993;P93984;Q95634;Q5J9S2;A9X7D2;B2BY81;C6KJY4;Q32165;Q32728;A1XM40;A5X4C4;B8QQG8;C0J9S0;C7AQR7;E5FEA2;Q8WJK7;Q9GHM5;Q9TMM0;Q37320;O98740;Q7YJN0;Q6JXR0;Q5K3Z6;B6GUY0;Q37276;A1X8A0;D9IFP2;Q8MC01;Q37155;Q95F83;Q9MVS0;Q8WHV1;Q36612;O20245;Q71N71;Q6L9Y0;B7P0E9;C5MKB3;Q95AW2;Q85ZL0;O98832;…	16063	111	CID		119.46	3.78298e-08	0	2	54		1	1744.85	-33.6441	14/161	pisum_OE_elastase_rep1.mgf
	High	FRVTPQPGVPPEEAGA	Q9GGD1;P94086;P93976;B6GUR1;Q36591;P92469;Q6LA00;D0F109;B5U0R5;Q6SSI3;E5FEB9;P31183;P28408;P04717;Q05993;P93984;Q95634;Q85WB5;Q5J9S2;A9X7D2;B2BY81;C6KJY4;Q32165;A1XM40;B8QQG8;C0J9S0;C7AQR7;Q8WJK7;Q9GHM5;Q9BAN0;O98740;Q7YJN0;Q6JXR0;B6GUY0;D9IFP2;D6MYJ8;Q37155;Q95F83;Q9MVS0;Q36612;O20245;B7P0E9;C5MKB3;D6NK13;O98879;Q95AW2;Q85ZL0;Q7YJM0;Q1KZQ0;C7AF25;Q9TLI1;Q4VIB1;Q33156;Q9MU74;Q9GDP6;Q7YKG3;Q67GM0;…	14257	100	CID		80.69	0.000261333		2	54		1	1651.77	-44.5227	11/159	pisum_OE_elastase_rep1.mgf
	High	NMFTSIVGNVFGFKA	Q9GGD1;P94086;P94047;P93976;B6GUR5;A5X4C0;Q36591;P92469;Q6LA00;Q37269;D0F109;B5U0R5;E5FEB9;O03638;P28408;P04717;Q05993;P93984;Q95634;Q5J9S2;A9X7D2;B2BY81;C6KJY4;Q32165;Q32728;A1XM40;A5X4C4;B8QQG8;C0J9S0;C7AQR7;E5FEA2;Q8WJK7;Q9GHM5;Q9TMM0;Q37320;O98740;Q7YJN0;Q6JXR0;Q5K3Z6;B6GUY0;Q37276;A1X8A0;D9IFP2;Q8MC01;Q37155;Q95F83;Q9MVS0;Q8WHV1;Q36612;O20245;Q71N71;Q6L9Y0;B7P0E9;C5MKB3;Q95AW2;Q85ZL0;O98832;…	16077	111	CID		80.68	0.000279698	0	1	54		1	1631.77	-34.3449	10/151	pisum_OE_elastase_rep1.mgf
	High	FRVTPQPGVPPEEA	Q9GGD1;P94086;P94047;P93976;B6GUW7;B6GUR1;Q36591;P92469;Q6LA00;Q37269;D0F109;B5U0R5;Q6SSI3;E5FEB9;P31183;P28408;P04717;Q05993;P93984;Q95634;Q85WB5;Q5J9S2;A9X7D2;B2BY81;C6KJY4;Q32165;Q32728;A1XM40;B8QQG8;C0J9S0;C7AQR7;Q8WJK7;Q9GHM5;Q9BAN0;O98740;Q7YJN0;Q6JXR0;B6GUY0;D9IFP2;D6MYJ8;Q37155;Q95F83;Q9MVS0;Q36612;O20245;Q4KUE6;B7P0E9;C5MKB3;D6NK13;O98879;Q95AW2;Q85ZL0;Q7YJM0;Q1KZQ0;C7AF25;Q9TLI1;Q4VIB1;…	14407	113	CID		75.06	0.000973939		2	54		1	1523.73	-34.3573	9/139	pisum_OE_elastase_rep1.mgf
	High	YYTPDYQTQDT	P28408	1	1	CID		69.34	0.00155021		9	50		1	1394.55	-16.759	12/102	pisum_OE_elastase_rep1.mgf
	High	AFRVTPQPGVPPEEA	Q9GGD1;P94086;P94047;P93976;B6GUW7;B6GUR1;Q36591;P92469;Q6LA00;Q37269;D0F109;B5U0R5;Q6SSI3;E5FEB9;P31183;P28408;P04717;Q05993;P93984;Q95634;Q85WB5;Q5J9S2;A9X7D2;B2BY81;C6KJY4;Q32165;Q32728;A1XM40;B8QQG8;C0J9S0;C7AQR7;Q8WJK7;Q9GHM5;Q9BAN0;O98740;Q7YJN0;Q6JXR0;B6GUY0;D9IFP2;D6MYJ8;Q37155;Q95F83;Q9MVS0;Q36612;O20245;Q4KUE6;B7P0E9;C5MKB3;D6NK13;O98879;Q95AW2;Q85ZL0;Q7YJM0;Q1KZQ0;C7AF25;Q9TLI1;Q4VIB1;…	14288	111	CID		61.08	0.0236423		3	54		1	1594.75	-45.7572	9/147	pisum_OE_elastase_rep1.mgf
	High	FQGPPHGIQVERDKLNKYGRPL	Q9GGD1;P94086;P93976;B6GUR5;B6GUW7;A5X4C0;B6GUR1;Q36591;P92469;Q6LA00;P28408;P04717;Q05993;P93984;Q95634;Q85XM1;Q85WB5;Q5KTY1;Q5J9S2;A9X7D2;B2BY81;C6KJY4;Q32165;Q5TMA8;A5X4C4;B7FCW2;B8QQG8;C0J9S0;C7AQR7;E5FEA2;Q8WJK7;Q9GHM5;Q9TMM0;Q9BAN0;Q37320;Q7YJN0;Q6JXR0;Q5K3Z6;B6GUY0;Q37276;A1X8A0;E1U252;D9IFP2;Q8MC01;Q6YLQ2;D6MYJ8;Q37155;Q95F83;Q9MSY1;Q9MVS0;Q8WHV1;Q36612;O20245;Q71N71;Q6L9Y0;Q4KUE6;B7P0E9;…	17696	122	CID		58.56	0.0383718		8	53	57	1	2549.35	-8.84982	14/219	pisum_OE_elastase_rep1.mgf
	Medium	FRVTPQPGVPPEEAGAA	Q9GGD1;P94086;P93976;B6GUR1;Q36591;P92469;Q6LA00;D0F109;B5U0R5;Q6SSI3;E5FEB9;P31183;P28408;P04717;Q05993;P93984;Q95634;Q85WB5;Q5J9S2;A9X7D2;B2BY81;C6KJY4;Q32165;A1XM40;B8QQG8;C0J9S0;C7AQR7;Q8WJK7;Q9GHM5;Q9BAN0;O98740;Q7YJN0;Q6JXR0;B6GUY0;D9IFP2;D6MYJ8;Q37155;Q95F83;Q9MVS0;Q36612;O20245;B7P0E9;C5MKB3;D6NK13;O98879;Q95AW2;Q85ZL0;Q7YJM0;Q1KZQ0;C7AF25;Q9TLI1;Q4VIB1;Q33156;Q9MU74;Q9GDP6;Q7YKG3;Q67GM0;…	14214	100	CID		47.16	0.625813		2	54		1	1722.8	-46.1813	8/169	pisum_OE_elastase_rep1.mgf
	Low	AAFRVTPQPGVPPEEA	Q9GGD1;P94086;P94047;P93976;B6GUW7;B6GUR1;Q36591;P92469;Q6LA00;Q37269;D0F109;B5U0R5;Q6SSI3;E5FEB9;P31183;P28408;P04717;Q05993;P93984;Q95634;Q85WB5;Q5J9S2;A9X7D2;B2BY81;C6KJY4;Q32165;Q32728;A1XM40;B8QQG8;C0J9S0;C7AQR7;Q8WJK7;Q9GHM5;Q9BAN0;O98740;Q7YJN0;Q6JXR0;B6GUY0;D9IFP2;D6MYJ8;Q37155;Q95F83;Q9MVS0;Q36612;O20245;Q4KUE6;B7P0E9;C5MKB3;D6NK13;O98879;Q95AW2;Q85ZL0;Q7YJM0;Q1KZQ0;C7AF25;Q9TLI1;Q4VIB1;…	14229	111	CID		38	5.03842		2	54	49	1	1665.78	-50.7219	14/155	pisum_OE_elastase_rep1.mgf
	Low	NmFTSIVGNVFGFKAL	Q9GGD1;P94086;P94047;P93976;B6GUR5;A5X4C0;Q36591;P92469;Q6LA00;Q37269;D0F109;B5U0R5;E5FEB9;O03638;P28408;P04717;Q05993;P93984;Q95634;Q5J9S2;A9X7D2;B2BY81;C6KJY4;Q32165;Q32728;A1XM40;A5X4C4;B8QQG8;C0J9S0;C7AQR7;E5FEA2;Q8WJK7;Q9GHM5;Q9TMM0;Q37320;O98740;Q7YJN0;Q6JXR0;Q5K3Z6;B6GUY0;Q37276;A1X8A0;D9IFP2;Q8MC01;Q37155;Q95F83;Q9MVS0;Q8WHV1;Q36612;O20245;Q71N71;Q6L9Y0;B7P0E9;C5MKB3;Q95AW2;Q85ZL0;O98832;…	16063	111	CID	M2(Oxidation)	28.25	50.3633		8	54	48	1	1760.84	-39.0871	9/161	pisum_OE_elastase_rep1.mgf
P04717	20.84	12	11	475	52.7297	7.02002	200.886	Ribulose bisphosphate carboxylase large chain OS=Pisum sativum GN=rbcL PE=1 SV=3 - [RBL_PEA]
	Confidence Icon	Sequence	Protein Accessions	# Proteins	# Protein Groups	Activation Type	Modifications	IonScore	Exp Value	Δ Score	Rank	Identity High	Homology Threshold	Charge	m/z [Da]	ΔM [ppm]	Ions Matched	Spectrum File
	High	NMFTSIVGNVFGFKAL	Q9GGD1;P94086;P94047;P93976;B6GUR5;A5X4C0;Q36591;P92469;Q6LA00;Q37269;D0F109;B5U0R5;E5FEB9;O03638;P28408;P04717;Q05993;P93984;Q95634;Q5J9S2;A9X7D2;B2BY81;C6KJY4;Q32165;Q32728;A1XM40;A5X4C4;B8QQG8;C0J9S0;C7AQR7;E5FEA2;Q8WJK7;Q9GHM5;Q9TMM0;Q37320;O98740;Q7YJN0;Q6JXR0;Q5K3Z6;B6GUY0;Q37276;A1X8A0;D9IFP2;Q8MC01;Q37155;Q95F83;Q9MVS0;Q8WHV1;Q36612;O20245;Q71N71;Q6L9Y0;B7P0E9;C5MKB3;Q95AW2;Q85ZL0;O98832;…	16063	111	CID		119.46	3.78298e-08	0	2	54		1	1744.85	-33.6441	14/161	pisum_OE_elastase_rep1.mgf
	High	FRVTPQPGVPPEEAGA	Q9GGD1;P94086;P93976;B6GUR1;Q36591;P92469;Q6LA00;D0F109;B5U0R5;Q6SSI3;E5FEB9;P31183;P28408;P04717;Q05993;P93984;Q95634;Q85WB5;Q5J9S2;A9X7D2;B2BY81;C6KJY4;Q32165;A1XM40;B8QQG8;C0J9S0;C7AQR7;Q8WJK7;Q9GHM5;Q9BAN0;O98740;Q7YJN0;Q6JXR0;B6GUY0;D9IFP2;D6MYJ8;Q37155;Q95F83;Q9MVS0;Q36612;O20245;B7P0E9;C5MKB3;D6NK13;O98879;Q95AW2;Q85ZL0;Q7YJM0;Q1KZQ0;C7AF25;Q9TLI1;Q4VIB1;Q33156;Q9MU74;Q9GDP6;Q7YKG3;Q67GM0;…	14257	100	CID		80.69	0.000261333		2	54		1	1651.77	-44.5227	11/159	pisum_OE_elastase_rep1.mgf
	High	NMFTSIVGNVFGFKA	Q9GGD1;P94086;P94047;P93976;B6GUR5;A5X4C0;Q36591;P92469;Q6LA00;Q37269;D0F109;B5U0R5;E5FEB9;O03638;P28408;P04717;Q05993;P93984;Q95634;Q5J9S2;A9X7D2;B2BY81;C6KJY4;Q32165;Q32728;A1XM40;A5X4C4;B8QQG8;C0J9S0;C7AQR7;E5FEA2;Q8WJK7;Q9GHM5;Q9TMM0;Q37320;O98740;Q7YJN0;Q6JXR0;Q5K3Z6;B6GUY0;Q37276;A1X8A0;D9IFP2;Q8MC01;Q37155;Q95F83;Q9MVS0;Q8WHV1;Q36612;O20245;Q71N71;Q6L9Y0;B7P0E9;C5MKB3;Q95AW2;Q85ZL0;O98832;…	16077	111	CID		80.68	0.000279698	0	1	54		1	1631.77	-34.3449	10/151	pisum_OE_elastase_rep1.mgf
	High	FRVTPQPGVPPEEA	Q9GGD1;P94086;P94047;P93976;B6GUW7;B6GUR1;Q36591;P92469;Q6LA00;Q37269;D0F109;B5U0R5;Q6SSI3;E5FEB9;P31183;P28408;P04717;Q05993;P93984;Q95634;Q85WB5;Q5J9S2;A9X7D2;B2BY81;C6KJY4;Q32165;Q32728;A1XM40;B8QQG8;C0J9S0;C7AQR7;Q8WJK7;Q9GHM5;Q9BAN0;O98740;Q7YJN0;Q6JXR0;B6GUY0;D9IFP2;D6MYJ8;Q37155;Q95F83;Q9MVS0;Q36612;O20245;Q4KUE6;B7P0E9;C5MKB3;D6NK13;O98879;Q95AW2;Q85ZL0;Q7YJM0;Q1KZQ0;C7AF25;Q9TLI1;Q4VIB1;…	14407	113	CID		75.06	0.000973939		2	54		1	1523.73	-34.3573	9/139	pisum_OE_elastase_rep1.mgf
	High	YYTPDYQTKDT	P04717;Q5J9S2;Q32165;Q7YKG3;C7E6Y2;Q32920;Q7YJL9	461	7	CID		69.34	0.00155021		4	50		1	1394.55	-42.8534	12/102	pisum_OE_elastase_rep1.mgf
	High	AFRVTPQPGVPPEEA	Q9GGD1;P94086;P94047;P93976;B6GUW7;B6GUR1;Q36591;P92469;Q6LA00;Q37269;D0F109;B5U0R5;Q6SSI3;E5FEB9;P31183;P28408;P04717;Q05993;P93984;Q95634;Q85WB5;Q5J9S2;A9X7D2;B2BY81;C6KJY4;Q32165;Q32728;A1XM40;B8QQG8;C0J9S0;C7AQR7;Q8WJK7;Q9GHM5;Q9BAN0;O98740;Q7YJN0;Q6JXR0;B6GUY0;D9IFP2;D6MYJ8;Q37155;Q95F83;Q9MVS0;Q36612;O20245;Q4KUE6;B7P0E9;C5MKB3;D6NK13;O98879;Q95AW2;Q85ZL0;Q7YJM0;Q1KZQ0;C7AF25;Q9TLI1;Q4VIB1;…	14288	111	CID		61.08	0.0236423		3	54		1	1594.75	-45.7572	9/147	pisum_OE_elastase_rep1.mgf
	High	FQGPPHGIQVERDKLNKYGRPL	Q9GGD1;P94086;P93976;B6GUR5;B6GUW7;A5X4C0;B6GUR1;Q36591;P92469;Q6LA00;P28408;P04717;Q05993;P93984;Q95634;Q85XM1;Q85WB5;Q5KTY1;Q5J9S2;A9X7D2;B2BY81;C6KJY4;Q32165;Q5TMA8;A5X4C4;B7FCW2;B8QQG8;C0J9S0;C7AQR7;E5FEA2;Q8WJK7;Q9GHM5;Q9TMM0;Q9BAN0;Q37320;Q7YJN0;Q6JXR0;Q5K3Z6;B6GUY0;Q37276;A1X8A0;E1U252;D9IFP2;Q8MC01;Q6YLQ2;D6MYJ8;Q37155;Q95F83;Q9MSY1;Q9MVS0;Q8WHV1;Q36612;O20245;Q71N71;Q6L9Y0;Q4KUE6;B7P0E9;…	17696	122	CID		58.56	0.0383718		8	53	57	1	2549.35	-8.84982	14/219	pisum_OE_elastase_rep1.mgf
	Medium	FRVTPQPGVPPEEAGAA	Q9GGD1;P94086;P93976;B6GUR1;Q36591;P92469;Q6LA00;D0F109;B5U0R5;Q6SSI3;E5FEB9;P31183;P28408;P04717;Q05993;P93984;Q95634;Q85WB5;Q5J9S2;A9X7D2;B2BY81;C6KJY4;Q32165;A1XM40;B8QQG8;C0J9S0;C7AQR7;Q8WJK7;Q9GHM5;Q9BAN0;O98740;Q7YJN0;Q6JXR0;B6GUY0;D9IFP2;D6MYJ8;Q37155;Q95F83;Q9MVS0;Q36612;O20245;B7P0E9;C5MKB3;D6NK13;O98879;Q95AW2;Q85ZL0;Q7YJM0;Q1KZQ0;C7AF25;Q9TLI1;Q4VIB1;Q33156;Q9MU74;Q9GDP6;Q7YKG3;Q67GM0;…	14214	100	CID		47.16	0.625813		2	54		1	1722.8	-46.1813	8/169	pisum_OE_elastase_rep1.mgf
	Low	LRLEDLRIPYAYV	P04717	2	1	CID		43.83	1.35418	0	1	54	56	1	1620.83	-48.495	8/122	pisum_OE_elastase_rep1.mgf
	Low	AAFRVTPQPGVPPEEA	Q9GGD1;P94086;P94047;P93976;B6GUW7;B6GUR1;Q36591;P92469;Q6LA00;Q37269;D0F109;B5U0R5;Q6SSI3;E5FEB9;P31183;P28408;P04717;Q05993;P93984;Q95634;Q85WB5;Q5J9S2;A9X7D2;B2BY81;C6KJY4;Q32165;Q32728;A1XM40;B8QQG8;C0J9S0;C7AQR7;Q8WJK7;Q9GHM5;Q9BAN0;O98740;Q7YJN0;Q6JXR0;B6GUY0;D9IFP2;D6MYJ8;Q37155;Q95F83;Q9MVS0;Q36612;O20245;Q4KUE6;B7P0E9;C5MKB3;D6NK13;O98879;Q95AW2;Q85ZL0;Q7YJM0;Q1KZQ0;C7AF25;Q9TLI1;Q4VIB1;…	14229	111	CID		38	5.03842		2	54	49	1	1665.78	-50.7219	14/155	pisum_OE_elastase_rep1.mgf
	Low	RNEGRDLAREGNAIIREA	P04717	31	1	CID		35.09	9.20534		4	54	48	1	2039.95	-56.247	12/197	pisum_OE_elastase_rep1.mgf
	Low	NmFTSIVGNVFGFKAL	Q9GGD1;P94086;P94047;P93976;B6GUR5;A5X4C0;Q36591;P92469;Q6LA00;Q37269;D0F109;B5U0R5;E5FEB9;O03638;P28408;P04717;Q05993;P93984;Q95634;Q5J9S2;A9X7D2;B2BY81;C6KJY4;Q32165;Q32728;A1XM40;A5X4C4;B8QQG8;C0J9S0;C7AQR7;E5FEA2;Q8WJK7;Q9GHM5;Q9TMM0;Q37320;O98740;Q7YJN0;Q6JXR0;Q5K3Z6;B6GUY0;Q37276;A1X8A0;D9IFP2;Q8MC01;Q37155;Q95F83;Q9MVS0;Q8WHV1;Q36612;O20245;Q71N71;Q6L9Y0;B7P0E9;C5MKB3;Q95AW2;Q85ZL0;O98832;…	16063	111	CID	M2(Oxidation)	28.25	50.3633		8	54	48	1	1760.84	-39.0871	9/161	pisum_OE_elastase_rep1.mgf
C6KJY4	36.96	10	9	184	20.3164	8.20654	200.886	Ribulose-1,5-bisphosphate carboxylase/oxygenase large subunit (Fragment) OS=Paeonia tenuifolia GN=rbcL PE=4 SV=1 - [C6KJY4_PAETE]
	Confidence Icon	Sequence	Protein Accessions	# Proteins	# Protein Groups	Activation Type	Modifications	IonScore	Exp Value	Δ Score	Rank	Identity High	Homology Threshold	Charge	m/z [Da]	ΔM [ppm]	Ions Matched	Spectrum File
	High	NMFTSIVGNVFGFKAL	Q9GGD1;P94086;P94047;P93976;B6GUR5;A5X4C0;Q36591;P92469;Q6LA00;Q37269;D0F109;B5U0R5;E5FEB9;O03638;P28408;P04717;Q05993;P93984;Q95634;Q5J9S2;A9X7D2;B2BY81;C6KJY4;Q32165;Q32728;A1XM40;A5X4C4;B8QQG8;C0J9S0;C7AQR7;E5FEA2;Q8WJK7;Q9GHM5;Q9TMM0;Q37320;O98740;Q7YJN0;Q6JXR0;Q5K3Z6;B6GUY0;Q37276;A1X8A0;D9IFP2;Q8MC01;Q37155;Q95F83;Q9MVS0;Q8WHV1;Q36612;O20245;Q71N71;Q6L9Y0;B7P0E9;C5MKB3;Q95AW2;Q85ZL0;O98832;…	16063	111	CID		119.46	3.78298e-08	0	2	54		1	1744.85	-33.6441	14/161	pisum_OE_elastase_rep1.mgf
	High	FRVTPQPGVPPEEAGA	Q9GGD1;P94086;P93976;B6GUR1;Q36591;P92469;Q6LA00;D0F109;B5U0R5;Q6SSI3;E5FEB9;P31183;P28408;P04717;Q05993;P93984;Q95634;Q85WB5;Q5J9S2;A9X7D2;B2BY81;C6KJY4;Q32165;A1XM40;B8QQG8;C0J9S0;C7AQR7;Q8WJK7;Q9GHM5;Q9BAN0;O98740;Q7YJN0;Q6JXR0;B6GUY0;D9IFP2;D6MYJ8;Q37155;Q95F83;Q9MVS0;Q36612;O20245;B7P0E9;C5MKB3;D6NK13;O98879;Q95AW2;Q85ZL0;Q7YJM0;Q1KZQ0;C7AF25;Q9TLI1;Q4VIB1;Q33156;Q9MU74;Q9GDP6;Q7YKG3;Q67GM0;…	14257	100	CID		80.69	0.000261333		2	54		1	1651.77	-44.5227	11/159	pisum_OE_elastase_rep1.mgf
	High	NMFTSIVGNVFGFKA	Q9GGD1;P94086;P94047;P93976;B6GUR5;A5X4C0;Q36591;P92469;Q6LA00;Q37269;D0F109;B5U0R5;E5FEB9;O03638;P28408;P04717;Q05993;P93984;Q95634;Q5J9S2;A9X7D2;B2BY81;C6KJY4;Q32165;Q32728;A1XM40;A5X4C4;B8QQG8;C0J9S0;C7AQR7;E5FEA2;Q8WJK7;Q9GHM5;Q9TMM0;Q37320;O98740;Q7YJN0;Q6JXR0;Q5K3Z6;B6GUY0;Q37276;A1X8A0;D9IFP2;Q8MC01;Q37155;Q95F83;Q9MVS0;Q8WHV1;Q36612;O20245;Q71N71;Q6L9Y0;B7P0E9;C5MKB3;Q95AW2;Q85ZL0;O98832;…	16077	111	CID		80.68	0.000279698	0	1	54		1	1631.77	-34.3449	10/151	pisum_OE_elastase_rep1.mgf
	High	FRVTPQPGVPPEEA	Q9GGD1;P94086;P94047;P93976;B6GUW7;B6GUR1;Q36591;P92469;Q6LA00;Q37269;D0F109;B5U0R5;Q6SSI3;E5FEB9;P31183;P28408;P04717;Q05993;P93984;Q95634;Q85WB5;Q5J9S2;A9X7D2;B2BY81;C6KJY4;Q32165;Q32728;A1XM40;B8QQG8;C0J9S0;C7AQR7;Q8WJK7;Q9GHM5;Q9BAN0;O98740;Q7YJN0;Q6JXR0;B6GUY0;D9IFP2;D6MYJ8;Q37155;Q95F83;Q9MVS0;Q36612;O20245;Q4KUE6;B7P0E9;C5MKB3;D6NK13;O98879;Q95AW2;Q85ZL0;Q7YJM0;Q1KZQ0;C7AF25;Q9TLI1;Q4VIB1;…	14407	113	CID		75.06	0.000973939		2	54		1	1523.73	-34.3573	9/139	pisum_OE_elastase_rep1.mgf
	High	YYTPDYKTKDT	C6KJY4;Q5J9S8;Q31988	159	3	CID		69.34	0.00155021	0	1	50		1	1394.55	-68.9478	12/102	pisum_OE_elastase_rep1.mgf
	High	AFRVTPQPGVPPEEA	Q9GGD1;P94086;P94047;P93976;B6GUW7;B6GUR1;Q36591;P92469;Q6LA00;Q37269;D0F109;B5U0R5;Q6SSI3;E5FEB9;P31183;P28408;P04717;Q05993;P93984;Q95634;Q85WB5;Q5J9S2;A9X7D2;B2BY81;C6KJY4;Q32165;Q32728;A1XM40;B8QQG8;C0J9S0;C7AQR7;Q8WJK7;Q9GHM5;Q9BAN0;O98740;Q7YJN0;Q6JXR0;B6GUY0;D9IFP2;D6MYJ8;Q37155;Q95F83;Q9MVS0;Q36612;O20245;Q4KUE6;B7P0E9;C5MKB3;D6NK13;O98879;Q95AW2;Q85ZL0;Q7YJM0;Q1KZQ0;C7AF25;Q9TLI1;Q4VIB1;…	14288	111	CID		61.08	0.0236423		3	54		1	1594.75	-45.7572	9/147	pisum_OE_elastase_rep1.mgf
	High	FQGPPHGIQVERDKLNKYGRPL	Q9GGD1;P94086;P93976;B6GUR5;B6GUW7;A5X4C0;B6GUR1;Q36591;P92469;Q6LA00;P28408;P04717;Q05993;P93984;Q95634;Q85XM1;Q85WB5;Q5KTY1;Q5J9S2;A9X7D2;B2BY81;C6KJY4;Q32165;Q5TMA8;A5X4C4;B7FCW2;B8QQG8;C0J9S0;C7AQR7;E5FEA2;Q8WJK7;Q9GHM5;Q9TMM0;Q9BAN0;Q37320;Q7YJN0;Q6JXR0;Q5K3Z6;B6GUY0;Q37276;A1X8A0;E1U252;D9IFP2;Q8MC01;Q6YLQ2;D6MYJ8;Q37155;Q95F83;Q9MSY1;Q9MVS0;Q8WHV1;Q36612;O20245;Q71N71;Q6L9Y0;Q4KUE6;B7P0E9;…	17696	122	CID		58.56	0.0383718		8	53	57	1	2549.35	-8.84982	14/219	pisum_OE_elastase_rep1.mgf
	Medium	FRVTPQPGVPPEEAGAA	Q9GGD1;P94086;P93976;B6GUR1;Q36591;P92469;Q6LA00;D0F109;B5U0R5;Q6SSI3;E5FEB9;P31183;P28408;P04717;Q05993;P93984;Q95634;Q85WB5;Q5J9S2;A9X7D2;B2BY81;C6KJY4;Q32165;A1XM40;B8QQG8;C0J9S0;C7AQR7;Q8WJK7;Q9GHM5;Q9BAN0;O98740;Q7YJN0;Q6JXR0;B6GUY0;D9IFP2;D6MYJ8;Q37155;Q95F83;Q9MVS0;Q36612;O20245;B7P0E9;C5MKB3;D6NK13;O98879;Q95AW2;Q85ZL0;Q7YJM0;Q1KZQ0;C7AF25;Q9TLI1;Q4VIB1;Q33156;Q9MU74;Q9GDP6;Q7YKG3;Q67GM0;…	14214	100	CID		47.16	0.625813		2	54		1	1722.8	-46.1813	8/169	pisum_OE_elastase_rep1.mgf
	Low	AAFRVTPQPGVPPEEA	Q9GGD1;P94086;P94047;P93976;B6GUW7;B6GUR1;Q36591;P92469;Q6LA00;Q37269;D0F109;B5U0R5;Q6SSI3;E5FEB9;P31183;P28408;P04717;Q05993;P93984;Q95634;Q85WB5;Q5J9S2;A9X7D2;B2BY81;C6KJY4;Q32165;Q32728;A1XM40;B8QQG8;C0J9S0;C7AQR7;Q8WJK7;Q9GHM5;Q9BAN0;O98740;Q7YJN0;Q6JXR0;B6GUY0;D9IFP2;D6MYJ8;Q37155;Q95F83;Q9MVS0;Q36612;O20245;Q4KUE6;B7P0E9;C5MKB3;D6NK13;O98879;Q95AW2;Q85ZL0;Q7YJM0;Q1KZQ0;C7AF25;Q9TLI1;Q4VIB1;…	14229	111	CID		38	5.03842		2	54	49	1	1665.78	-50.7219	14/155	pisum_OE_elastase_rep1.mgf
	Low	NmFTSIVGNVFGFKAL	Q9GGD1;P94086;P94047;P93976;B6GUR5;A5X4C0;Q36591;P92469;Q6LA00;Q37269;D0F109;B5U0R5;E5FEB9;O03638;P28408;P04717;Q05993;P93984;Q95634;Q5J9S2;A9X7D2;B2BY81;C6KJY4;Q32165;Q32728;A1XM40;A5X4C4;B8QQG8;C0J9S0;C7AQR7;E5FEA2;Q8WJK7;Q9GHM5;Q9TMM0;Q37320;O98740;Q7YJN0;Q6JXR0;Q5K3Z6;B6GUY0;Q37276;A1X8A0;D9IFP2;Q8MC01;Q37155;Q95F83;Q9MVS0;Q8WHV1;Q36612;O20245;Q71N71;Q6L9Y0;B7P0E9;C5MKB3;Q95AW2;Q85ZL0;O98832;…	16063	111	CID	M2(Oxidation)	28.25	50.3633		8	54	48	1	1760.84	-39.0871	9/161	pisum_OE_elastase_rep1.mgf
Q32165	18.49	11	10	465	51.6009	6.75635	200.886	Ribulosebiphosphate carboxylase large subunit (Fragment) OS=Elaeagnus angustifolia GN=rbcL PE=3 SV=1 - [Q32165_ELAAN]
	Confidence Icon	Sequence	Protein Accessions	# Proteins	# Protein Groups	Activation Type	Modifications	IonScore	Exp Value	Δ Score	Rank	Identity High	Homology Threshold	Charge	m/z [Da]	ΔM [ppm]	Ions Matched	Spectrum File
	High	NMFTSIVGNVFGFKAL	Q9GGD1;P94086;P94047;P93976;B6GUR5;A5X4C0;Q36591;P92469;Q6LA00;Q37269;D0F109;B5U0R5;E5FEB9;O03638;P28408;P04717;Q05993;P93984;Q95634;Q5J9S2;A9X7D2;B2BY81;C6KJY4;Q32165;Q32728;A1XM40;A5X4C4;B8QQG8;C0J9S0;C7AQR7;E5FEA2;Q8WJK7;Q9GHM5;Q9TMM0;Q37320;O98740;Q7YJN0;Q6JXR0;Q5K3Z6;B6GUY0;Q37276;A1X8A0;D9IFP2;Q8MC01;Q37155;Q95F83;Q9MVS0;Q8WHV1;Q36612;O20245;Q71N71;Q6L9Y0;B7P0E9;C5MKB3;Q95AW2;Q85ZL0;O98832;…	16063	111	CID		119.46	3.78298e-08	0	2	54		1	1744.85	-33.6441	14/161	pisum_OE_elastase_rep1.mgf
	High	FRVTPQPGVPPEEAGA	Q9GGD1;P94086;P93976;B6GUR1;Q36591;P92469;Q6LA00;D0F109;B5U0R5;Q6SSI3;E5FEB9;P31183;P28408;P04717;Q05993;P93984;Q95634;Q85WB5;Q5J9S2;A9X7D2;B2BY81;C6KJY4;Q32165;A1XM40;B8QQG8;C0J9S0;C7AQR7;Q8WJK7;Q9GHM5;Q9BAN0;O98740;Q7YJN0;Q6JXR0;B6GUY0;D9IFP2;D6MYJ8;Q37155;Q95F83;Q9MVS0;Q36612;O20245;B7P0E9;C5MKB3;D6NK13;O98879;Q95AW2;Q85ZL0;Q7YJM0;Q1KZQ0;C7AF25;Q9TLI1;Q4VIB1;Q33156;Q9MU74;Q9GDP6;Q7YKG3;Q67GM0;…	14257	100	CID		80.69	0.000261333		2	54		1	1651.77	-44.5227	11/159	pisum_OE_elastase_rep1.mgf
	High	NMFTSIVGNVFGFKA	Q9GGD1;P94086;P94047;P93976;B6GUR5;A5X4C0;Q36591;P92469;Q6LA00;Q37269;D0F109;B5U0R5;E5FEB9;O03638;P28408;P04717;Q05993;P93984;Q95634;Q5J9S2;A9X7D2;B2BY81;C6KJY4;Q32165;Q32728;A1XM40;A5X4C4;B8QQG8;C0J9S0;C7AQR7;E5FEA2;Q8WJK7;Q9GHM5;Q9TMM0;Q37320;O98740;Q7YJN0;Q6JXR0;Q5K3Z6;B6GUY0;Q37276;A1X8A0;D9IFP2;Q8MC01;Q37155;Q95F83;Q9MVS0;Q8WHV1;Q36612;O20245;Q71N71;Q6L9Y0;B7P0E9;C5MKB3;Q95AW2;Q85ZL0;O98832;…	16077	111	CID		80.68	0.000279698	0	1	54		1	1631.77	-34.3449	10/151	pisum_OE_elastase_rep1.mgf
	High	FRVTPQPGVPPEEA	Q9GGD1;P94086;P94047;P93976;B6GUW7;B6GUR1;Q36591;P92469;Q6LA00;Q37269;D0F109;B5U0R5;Q6SSI3;E5FEB9;P31183;P28408;P04717;Q05993;P93984;Q95634;Q85WB5;Q5J9S2;A9X7D2;B2BY81;C6KJY4;Q32165;Q32728;A1XM40;B8QQG8;C0J9S0;C7AQR7;Q8WJK7;Q9GHM5;Q9BAN0;O98740;Q7YJN0;Q6JXR0;B6GUY0;D9IFP2;D6MYJ8;Q37155;Q95F83;Q9MVS0;Q36612;O20245;Q4KUE6;B7P0E9;C5MKB3;D6NK13;O98879;Q95AW2;Q85ZL0;Q7YJM0;Q1KZQ0;C7AF25;Q9TLI1;Q4VIB1;…	14407	113	CID		75.06	0.000973939		2	54		1	1523.73	-34.3573	9/139	pisum_OE_elastase_rep1.mgf
	High	YYTPDYQTKDT	P04717;Q5J9S2;Q32165;Q7YKG3;C7E6Y2;Q32920;Q7YJL9	461	7	CID		69.34	0.00155021		4	50		1	1394.55	-42.8534	12/102	pisum_OE_elastase_rep1.mgf
	High	AFRVTPQPGVPPEEA	Q9GGD1;P94086;P94047;P93976;B6GUW7;B6GUR1;Q36591;P92469;Q6LA00;Q37269;D0F109;B5U0R5;Q6SSI3;E5FEB9;P31183;P28408;P04717;Q05993;P93984;Q95634;Q85WB5;Q5J9S2;A9X7D2;B2BY81;C6KJY4;Q32165;Q32728;A1XM40;B8QQG8;C0J9S0;C7AQR7;Q8WJK7;Q9GHM5;Q9BAN0;O98740;Q7YJN0;Q6JXR0;B6GUY0;D9IFP2;D6MYJ8;Q37155;Q95F83;Q9MVS0;Q36612;O20245;Q4KUE6;B7P0E9;C5MKB3;D6NK13;O98879;Q95AW2;Q85ZL0;Q7YJM0;Q1KZQ0;C7AF25;Q9TLI1;Q4VIB1;…	14288	111	CID		61.08	0.0236423		3	54		1	1594.75	-45.7572	9/147	pisum_OE_elastase_rep1.mgf
	High	FQGPPHGIQVERDKLNKYGRPL	Q9GGD1;P94086;P93976;B6GUR5;B6GUW7;A5X4C0;B6GUR1;Q36591;P92469;Q6LA00;P28408;P04717;Q05993;P93984;Q95634;Q85XM1;Q85WB5;Q5KTY1;Q5J9S2;A9X7D2;B2BY81;C6KJY4;Q32165;Q5TMA8;A5X4C4;B7FCW2;B8QQG8;C0J9S0;C7AQR7;E5FEA2;Q8WJK7;Q9GHM5;Q9TMM0;Q9BAN0;Q37320;Q7YJN0;Q6JXR0;Q5K3Z6;B6GUY0;Q37276;A1X8A0;E1U252;D9IFP2;Q8MC01;Q6YLQ2;D6MYJ8;Q37155;Q95F83;Q9MSY1;Q9MVS0;Q8WHV1;Q36612;O20245;Q71N71;Q6L9Y0;Q4KUE6;B7P0E9;…	17696	122	CID		58.56	0.0383718		8	53	57	1	2549.35	-8.84982	14/219	pisum_OE_elastase_rep1.mgf
	Medium	FRVTPQPGVPPEEAGAA	Q9GGD1;P94086;P93976;B6GUR1;Q36591;P92469;Q6LA00;D0F109;B5U0R5;Q6SSI3;E5FEB9;P31183;P28408;P04717;Q05993;P93984;Q95634;Q85WB5;Q5J9S2;A9X7D2;B2BY81;C6KJY4;Q32165;A1XM40;B8QQG8;C0J9S0;C7AQR7;Q8WJK7;Q9GHM5;Q9BAN0;O98740;Q7YJN0;Q6JXR0;B6GUY0;D9IFP2;D6MYJ8;Q37155;Q95F83;Q9MVS0;Q36612;O20245;B7P0E9;C5MKB3;D6NK13;O98879;Q95AW2;Q85ZL0;Q7YJM0;Q1KZQ0;C7AF25;Q9TLI1;Q4VIB1;Q33156;Q9MU74;Q9GDP6;Q7YKG3;Q67GM0;…	14214	100	CID		47.16	0.625813		2	54		1	1722.8	-46.1813	8/169	pisum_OE_elastase_rep1.mgf
	Low	AAFRVTPQPGVPPEEA	Q9GGD1;P94086;P94047;P93976;B6GUW7;B6GUR1;Q36591;P92469;Q6LA00;Q37269;D0F109;B5U0R5;Q6SSI3;E5FEB9;P31183;P28408;P04717;Q05993;P93984;Q95634;Q85WB5;Q5J9S2;A9X7D2;B2BY81;C6KJY4;Q32165;Q32728;A1XM40;B8QQG8;C0J9S0;C7AQR7;Q8WJK7;Q9GHM5;Q9BAN0;O98740;Q7YJN0;Q6JXR0;B6GUY0;D9IFP2;D6MYJ8;Q37155;Q95F83;Q9MVS0;Q36612;O20245;Q4KUE6;B7P0E9;C5MKB3;D6NK13;O98879;Q95AW2;Q85ZL0;Q7YJM0;Q1KZQ0;C7AF25;Q9TLI1;Q4VIB1;…	14229	111	CID		38	5.03842		2	54	49	1	1665.78	-50.7219	14/155	pisum_OE_elastase_rep1.mgf
	Low	RNEGRDLAREGNxIIREA	Q32165;C0J9S0;Q9TLI1;Q31988	13	4	CID	X13(A)	35.09	9.20534		5	54	48	1	2039.95	-56.247	12/197	pisum_OE_elastase_rep1.mgf
	Low	NmFTSIVGNVFGFKAL	Q9GGD1;P94086;P94047;P93976;B6GUR5;A5X4C0;Q36591;P92469;Q6LA00;Q37269;D0F109;B5U0R5;E5FEB9;O03638;P28408;P04717;Q05993;P93984;Q95634;Q5J9S2;A9X7D2;B2BY81;C6KJY4;Q32165;Q32728;A1XM40;A5X4C4;B8QQG8;C0J9S0;C7AQR7;E5FEA2;Q8WJK7;Q9GHM5;Q9TMM0;Q37320;O98740;Q7YJN0;Q6JXR0;Q5K3Z6;B6GUY0;Q37276;A1X8A0;D9IFP2;Q8MC01;Q37155;Q95F83;Q9MVS0;Q8WHV1;Q36612;O20245;Q71N71;Q6L9Y0;B7P0E9;C5MKB3;Q95AW2;Q85ZL0;O98832;…	16063	111	CID	M2(Oxidation)	28.25	50.3633		8	54	48	1	1760.84	-39.0871	9/161	pisum_OE_elastase_rep1.mgf
Q95F83	16.5	10	9	412	45.5809	6.91748	200.886	Ribulose-1,5-bisphosphate carboxylase oxygenase large subunit (Fragment) OS=Calycopteris floribunda GN=rbcL PE=4 SV=1 - [Q95F83_9MYRT]
	Confidence Icon	Sequence	Protein Accessions	# Proteins	# Protein Groups	Activation Type	Modifications	IonScore	Exp Value	Δ Score	Rank	Identity High	Homology Threshold	Charge	m/z [Da]	ΔM [ppm]	Ions Matched	Spectrum File
	High	NMFTSIVGNVFGFKAL	Q9GGD1;P94086;P94047;P93976;B6GUR5;A5X4C0;Q36591;P92469;Q6LA00;Q37269;D0F109;B5U0R5;E5FEB9;O03638;P28408;P04717;Q05993;P93984;Q95634;Q5J9S2;A9X7D2;B2BY81;C6KJY4;Q32165;Q32728;A1XM40;A5X4C4;B8QQG8;C0J9S0;C7AQR7;E5FEA2;Q8WJK7;Q9GHM5;Q9TMM0;Q37320;O98740;Q7YJN0;Q6JXR0;Q5K3Z6;B6GUY0;Q37276;A1X8A0;D9IFP2;Q8MC01;Q37155;Q95F83;Q9MVS0;Q8WHV1;Q36612;O20245;Q71N71;Q6L9Y0;B7P0E9;C5MKB3;Q95AW2;Q85ZL0;O98832;…	16063	111	CID		119.46	3.78298e-08	0	2	54		1	1744.85	-33.6441	14/161	pisum_OE_elastase_rep1.mgf
	High	FRVTPQPGVPPEEAGA	Q9GGD1;P94086;P93976;B6GUR1;Q36591;P92469;Q6LA00;D0F109;B5U0R5;Q6SSI3;E5FEB9;P31183;P28408;P04717;Q05993;P93984;Q95634;Q85WB5;Q5J9S2;A9X7D2;B2BY81;C6KJY4;Q32165;A1XM40;B8QQG8;C0J9S0;C7AQR7;Q8WJK7;Q9GHM5;Q9BAN0;O98740;Q7YJN0;Q6JXR0;B6GUY0;D9IFP2;D6MYJ8;Q37155;Q95F83;Q9MVS0;Q36612;O20245;B7P0E9;C5MKB3;D6NK13;O98879;Q95AW2;Q85ZL0;Q7YJM0;Q1KZQ0;C7AF25;Q9TLI1;Q4VIB1;Q33156;Q9MU74;Q9GDP6;Q7YKG3;Q67GM0;…	14257	100	CID		80.69	0.000261333		2	54		1	1651.77	-44.5227	11/159	pisum_OE_elastase_rep1.mgf
	High	NMFTSIVGNVFGFKA	Q9GGD1;P94086;P94047;P93976;B6GUR5;A5X4C0;Q36591;P92469;Q6LA00;Q37269;D0F109;B5U0R5;E5FEB9;O03638;P28408;P04717;Q05993;P93984;Q95634;Q5J9S2;A9X7D2;B2BY81;C6KJY4;Q32165;Q32728;A1XM40;A5X4C4;B8QQG8;C0J9S0;C7AQR7;E5FEA2;Q8WJK7;Q9GHM5;Q9TMM0;Q37320;O98740;Q7YJN0;Q6JXR0;Q5K3Z6;B6GUY0;Q37276;A1X8A0;D9IFP2;Q8MC01;Q37155;Q95F83;Q9MVS0;Q8WHV1;Q36612;O20245;Q71N71;Q6L9Y0;B7P0E9;C5MKB3;Q95AW2;Q85ZL0;O98832;…	16077	111	CID		80.68	0.000279698	0	1	54		1	1631.77	-34.3449	10/151	pisum_OE_elastase_rep1.mgf
	High	FRVTPQPGVPPEEA	Q9GGD1;P94086;P94047;P93976;B6GUW7;B6GUR1;Q36591;P92469;Q6LA00;Q37269;D0F109;B5U0R5;Q6SSI3;E5FEB9;P31183;P28408;P04717;Q05993;P93984;Q95634;Q85WB5;Q5J9S2;A9X7D2;B2BY81;C6KJY4;Q32165;Q32728;A1XM40;B8QQG8;C0J9S0;C7AQR7;Q8WJK7;Q9GHM5;Q9BAN0;O98740;Q7YJN0;Q6JXR0;B6GUY0;D9IFP2;D6MYJ8;Q37155;Q95F83;Q9MVS0;Q36612;O20245;Q4KUE6;B7P0E9;C5MKB3;D6NK13;O98879;Q95AW2;Q85ZL0;Q7YJM0;Q1KZQ0;C7AF25;Q9TLI1;Q4VIB1;…	14407	113	CID		75.06	0.000973939		2	54		1	1523.73	-34.3573	9/139	pisum_OE_elastase_rep1.mgf
	High	YYTPxYQTKDT	Q95F83	1	1	CID	X5(D)	69.34	0.00155021		7	50		1	1394.55	-42.8534	12/102	pisum_OE_elastase_rep1.mgf
	High	AFRVTPQPGVPPEEA	Q9GGD1;P94086;P94047;P93976;B6GUW7;B6GUR1;Q36591;P92469;Q6LA00;Q37269;D0F109;B5U0R5;Q6SSI3;E5FEB9;P31183;P28408;P04717;Q05993;P93984;Q95634;Q85WB5;Q5J9S2;A9X7D2;B2BY81;C6KJY4;Q32165;Q32728;A1XM40;B8QQG8;C0J9S0;C7AQR7;Q8WJK7;Q9GHM5;Q9BAN0;O98740;Q7YJN0;Q6JXR0;B6GUY0;D9IFP2;D6MYJ8;Q37155;Q95F83;Q9MVS0;Q36612;O20245;Q4KUE6;B7P0E9;C5MKB3;D6NK13;O98879;Q95AW2;Q85ZL0;Q7YJM0;Q1KZQ0;C7AF25;Q9TLI1;Q4VIB1;…	14288	111	CID		61.08	0.0236423		3	54		1	1594.75	-45.7572	9/147	pisum_OE_elastase_rep1.mgf
	High	FQGPPHGIQVERDKLNKYGRPL	Q9GGD1;P94086;P93976;B6GUR5;B6GUW7;A5X4C0;B6GUR1;Q36591;P92469;Q6LA00;P28408;P04717;Q05993;P93984;Q95634;Q85XM1;Q85WB5;Q5KTY1;Q5J9S2;A9X7D2;B2BY81;C6KJY4;Q32165;Q5TMA8;A5X4C4;B7FCW2;B8QQG8;C0J9S0;C7AQR7;E5FEA2;Q8WJK7;Q9GHM5;Q9TMM0;Q9BAN0;Q37320;Q7YJN0;Q6JXR0;Q5K3Z6;B6GUY0;Q37276;A1X8A0;E1U252;D9IFP2;Q8MC01;Q6YLQ2;D6MYJ8;Q37155;Q95F83;Q9MSY1;Q9MVS0;Q8WHV1;Q36612;O20245;Q71N71;Q6L9Y0;Q4KUE6;B7P0E9;…	17696	122	CID		58.56	0.0383718		8	53	57	1	2549.35	-8.84982	14/219	pisum_OE_elastase_rep1.mgf
	Medium	FRVTPQPGVPPEEAGAA	Q9GGD1;P94086;P93976;B6GUR1;Q36591;P92469;Q6LA00;D0F109;B5U0R5;Q6SSI3;E5FEB9;P31183;P28408;P04717;Q05993;P93984;Q95634;Q85WB5;Q5J9S2;A9X7D2;B2BY81;C6KJY4;Q32165;A1XM40;B8QQG8;C0J9S0;C7AQR7;Q8WJK7;Q9GHM5;Q9BAN0;O98740;Q7YJN0;Q6JXR0;B6GUY0;D9IFP2;D6MYJ8;Q37155;Q95F83;Q9MVS0;Q36612;O20245;B7P0E9;C5MKB3;D6NK13;O98879;Q95AW2;Q85ZL0;Q7YJM0;Q1KZQ0;C7AF25;Q9TLI1;Q4VIB1;Q33156;Q9MU74;Q9GDP6;Q7YKG3;Q67GM0;…	14214	100	CID		47.16	0.625813		2	54		1	1722.8	-46.1813	8/169	pisum_OE_elastase_rep1.mgf
	Low	AAFRVTPQPGVPPEEA	Q9GGD1;P94086;P94047;P93976;B6GUW7;B6GUR1;Q36591;P92469;Q6LA00;Q37269;D0F109;B5U0R5;Q6SSI3;E5FEB9;P31183;P28408;P04717;Q05993;P93984;Q95634;Q85WB5;Q5J9S2;A9X7D2;B2BY81;C6KJY4;Q32165;Q32728;A1XM40;B8QQG8;C0J9S0;C7AQR7;Q8WJK7;Q9GHM5;Q9BAN0;O98740;Q7YJN0;Q6JXR0;B6GUY0;D9IFP2;D6MYJ8;Q37155;Q95F83;Q9MVS0;Q36612;O20245;Q4KUE6;B7P0E9;C5MKB3;D6NK13;O98879;Q95AW2;Q85ZL0;Q7YJM0;Q1KZQ0;C7AF25;Q9TLI1;Q4VIB1;…	14229	111	CID		38	5.03842		2	54	49	1	1665.78	-50.7219	14/155	pisum_OE_elastase_rep1.mgf
	Low	NmFTSIVGNVFGFKAL	Q9GGD1;P94086;P94047;P93976;B6GUR5;A5X4C0;Q36591;P92469;Q6LA00;Q37269;D0F109;B5U0R5;E5FEB9;O03638;P28408;P04717;Q05993;P93984;Q95634;Q5J9S2;A9X7D2;B2BY81;C6KJY4;Q32165;Q32728;A1XM40;A5X4C4;B8QQG8;C0J9S0;C7AQR7;E5FEA2;Q8WJK7;Q9GHM5;Q9TMM0;Q37320;O98740;Q7YJN0;Q6JXR0;Q5K3Z6;B6GUY0;Q37276;A1X8A0;D9IFP2;Q8MC01;Q37155;Q95F83;Q9MVS0;Q8WHV1;Q36612;O20245;Q71N71;Q6L9Y0;B7P0E9;C5MKB3;Q95AW2;Q85ZL0;O98832;…	16063	111	CID	M2(Oxidation)	28.25	50.3633		8	54	48	1	1760.84	-39.0871	9/161	pisum_OE_elastase_rep1.mgf
O03654	14.32	7	5	475	52.4709	6.25244	199.599	Ribulose 1,5-bisphosphate carboxylase large subunit OS=Rupicola sprengelioides GN=rbcL PE=3 SV=1 - [O03654_9ERIC]
	Confidence Icon	Sequence	Protein Accessions	# Proteins	# Protein Groups	Activation Type	Modifications	IonScore	Exp Value	Δ Score	Rank	Identity High	Homology Threshold	Charge	m/z [Da]	ΔM [ppm]	Ions Matched	Spectrum File
	High	NMFTSIVGNVFGFKAL	Q9GGD1;P94086;P94047;P93976;B6GUR5;A5X4C0;Q36591;P92469;Q6LA00;Q37269;D0F109;B5U0R5;E5FEB9;O03638;P28408;P04717;Q05993;P93984;Q95634;Q5J9S2;A9X7D2;B2BY81;C6KJY4;Q32165;Q32728;A1XM40;A5X4C4;B8QQG8;C0J9S0;C7AQR7;E5FEA2;Q8WJK7;Q9GHM5;Q9TMM0;Q37320;O98740;Q7YJN0;Q6JXR0;Q5K3Z6;B6GUY0;Q37276;A1X8A0;D9IFP2;Q8MC01;Q37155;Q95F83;Q9MVS0;Q8WHV1;Q36612;O20245;Q71N71;Q6L9Y0;B7P0E9;C5MKB3;Q95AW2;Q85ZL0;O98832;…	16063	111	CID		119.46	3.78298e-08	0	2	54		1	1744.85	-33.6441	14/161	pisum_OE_elastase_rep1.mgf
	High	EIFGDDSVLQFGGGTLGHPWxNAPGA	Q37269;Q8WHV1;Q8WHV2;Q9GEQ6;O03654	32	5	CID	X21(R)	108.7	3.08616e-07		7	53		1	2698.21	-34.5017	14/267	pisum_OE_elastase_rep1.mgf
	High	NMFTSIVGNVFGFKA	Q9GGD1;P94086;P94047;P93976;B6GUR5;A5X4C0;Q36591;P92469;Q6LA00;Q37269;D0F109;B5U0R5;E5FEB9;O03638;P28408;P04717;Q05993;P93984;Q95634;Q5J9S2;A9X7D2;B2BY81;C6KJY4;Q32165;Q32728;A1XM40;A5X4C4;B8QQG8;C0J9S0;C7AQR7;E5FEA2;Q8WJK7;Q9GHM5;Q9TMM0;Q37320;O98740;Q7YJN0;Q6JXR0;Q5K3Z6;B6GUY0;Q37276;A1X8A0;D9IFP2;Q8MC01;Q37155;Q95F83;Q9MVS0;Q8WHV1;Q36612;O20245;Q71N71;Q6L9Y0;B7P0E9;C5MKB3;Q95AW2;Q85ZL0;O98832;…	16077	111	CID		80.68	0.000279698	0	1	54		1	1631.77	-34.3449	10/151	pisum_OE_elastase_rep1.mgf
	High	EIFGDDSVLQFGGGTLGHPWxNAPGAV	Q37269;Q8WHV1;Q8WHV2;Q9GEQ6;O03654	31	5	CID	X21(K)	62.99	0.0115644		2	53		1	2769.27	-33.612	12/277	pisum_OE_elastase_rep1.mgf
	High	EIFGDDSVLQFGGGTLGHPWxNAPGAV	Q37269;Q8WHV1;Q8WHV2;Q9GEQ6;O03654	31	5	CID	X21(Q)	61.28	0.0171444		6	53		1	2769.27	-20.4714	12/277	pisum_OE_elastase_rep1.mgf
	Low	NmFTSIVGNVFGFKAL	Q9GGD1;P94086;P94047;P93976;B6GUR5;A5X4C0;Q36591;P92469;Q6LA00;Q37269;D0F109;B5U0R5;E5FEB9;O03638;P28408;P04717;Q05993;P93984;Q95634;Q5J9S2;A9X7D2;B2BY81;C6KJY4;Q32165;Q32728;A1XM40;A5X4C4;B8QQG8;C0J9S0;C7AQR7;E5FEA2;Q8WJK7;Q9GHM5;Q9TMM0;Q37320;O98740;Q7YJN0;Q6JXR0;Q5K3Z6;B6GUY0;Q37276;A1X8A0;D9IFP2;Q8MC01;Q37155;Q95F83;Q9MVS0;Q8WHV1;Q36612;O20245;Q71N71;Q6L9Y0;B7P0E9;C5MKB3;Q95AW2;Q85ZL0;O98832;…	16063	111	CID	M2(Oxidation)	28.25	50.3633		8	54	48	1	1760.84	-39.0871	9/161	pisum_OE_elastase_rep1.mgf
	Low	LEAcVQARNEGxDLAREGNDVIREA	O03654	1	1	CID	C4(Carbamidomethyl), X12(S)	19.69	247.849		3	53	32	1	2772.29	-15.1843	7/273	pisum_OE_elastase_rep1.mgf
O47271	9.89	9	8	465	51.5688	6.58057	199.381	RuBisCO large subunit (Fragment) OS=Corydalis nobilis GN=rbcL PE=3 SV=1 - [O47271_9MAGN]
	Confidence Icon	Sequence	Protein Accessions	# Proteins	# Protein Groups	Activation Type	Modifications	IonScore	Exp Value	Δ Score	Rank	Identity High	Homology Threshold	Charge	m/z [Da]	ΔM [ppm]	Ions Matched	Spectrum File
	High	NMFTSIVGNVFGFKAL	Q9GGD1;P94086;P94047;P93976;B6GUR5;A5X4C0;Q36591;P92469;Q6LA00;Q37269;D0F109;B5U0R5;E5FEB9;O03638;P28408;P04717;Q05993;P93984;Q95634;Q5J9S2;A9X7D2;B2BY81;C6KJY4;Q32165;Q32728;A1XM40;A5X4C4;B8QQG8;C0J9S0;C7AQR7;E5FEA2;Q8WJK7;Q9GHM5;Q9TMM0;Q37320;O98740;Q7YJN0;Q6JXR0;Q5K3Z6;B6GUY0;Q37276;A1X8A0;D9IFP2;Q8MC01;Q37155;Q95F83;Q9MVS0;Q8WHV1;Q36612;O20245;Q71N71;Q6L9Y0;B7P0E9;C5MKB3;Q95AW2;Q85ZL0;O98832;…	16063	111	CID		119.46	3.78298e-08	0	2	54		1	1744.85	-33.6441	14/161	pisum_OE_elastase_rep1.mgf
	High	FRVTPQPGVPPEEAGA	Q9GGD1;P94086;P93976;B6GUR1;Q36591;P92469;Q6LA00;D0F109;B5U0R5;Q6SSI3;E5FEB9;P31183;P28408;P04717;Q05993;P93984;Q95634;Q85WB5;Q5J9S2;A9X7D2;B2BY81;C6KJY4;Q32165;A1XM40;B8QQG8;C0J9S0;C7AQR7;Q8WJK7;Q9GHM5;Q9BAN0;O98740;Q7YJN0;Q6JXR0;B6GUY0;D9IFP2;D6MYJ8;Q37155;Q95F83;Q9MVS0;Q36612;O20245;B7P0E9;C5MKB3;D6NK13;O98879;Q95AW2;Q85ZL0;Q7YJM0;Q1KZQ0;C7AF25;Q9TLI1;Q4VIB1;Q33156;Q9MU74;Q9GDP6;Q7YKG3;Q67GM0;…	14257	100	CID		80.69	0.000261333		2	54		1	1651.77	-44.5227	11/159	pisum_OE_elastase_rep1.mgf
	High	NMFTSIVGNVFGFKA	Q9GGD1;P94086;P94047;P93976;B6GUR5;A5X4C0;Q36591;P92469;Q6LA00;Q37269;D0F109;B5U0R5;E5FEB9;O03638;P28408;P04717;Q05993;P93984;Q95634;Q5J9S2;A9X7D2;B2BY81;C6KJY4;Q32165;Q32728;A1XM40;A5X4C4;B8QQG8;C0J9S0;C7AQR7;E5FEA2;Q8WJK7;Q9GHM5;Q9TMM0;Q37320;O98740;Q7YJN0;Q6JXR0;Q5K3Z6;B6GUY0;Q37276;A1X8A0;D9IFP2;Q8MC01;Q37155;Q95F83;Q9MVS0;Q8WHV1;Q36612;O20245;Q71N71;Q6L9Y0;B7P0E9;C5MKB3;Q95AW2;Q85ZL0;O98832;…	16077	111	CID		80.68	0.000279698	0	1	54		1	1631.77	-34.3449	10/151	pisum_OE_elastase_rep1.mgf
	High	FRVTPQPGVPPEEA	Q9GGD1;P94086;P94047;P93976;B6GUW7;B6GUR1;Q36591;P92469;Q6LA00;Q37269;D0F109;B5U0R5;Q6SSI3;E5FEB9;P31183;P28408;P04717;Q05993;P93984;Q95634;Q85WB5;Q5J9S2;A9X7D2;B2BY81;C6KJY4;Q32165;Q32728;A1XM40;B8QQG8;C0J9S0;C7AQR7;Q8WJK7;Q9GHM5;Q9BAN0;O98740;Q7YJN0;Q6JXR0;B6GUY0;D9IFP2;D6MYJ8;Q37155;Q95F83;Q9MVS0;Q36612;O20245;Q4KUE6;B7P0E9;C5MKB3;D6NK13;O98879;Q95AW2;Q85ZL0;Q7YJM0;Q1KZQ0;C7AF25;Q9TLI1;Q4VIB1;…	14407	113	CID		75.06	0.000973939		2	54		1	1523.73	-34.3573	9/139	pisum_OE_elastase_rep1.mgf
	High	xYTPDYQTKDT	Q33104;O47271	3	2	CID	X1(Y)	69.34	0.00155021		8	50		1	1394.55	-42.8534	12/102	pisum_OE_elastase_rep1.mgf
	High	AFRVTPQPGVPPEEA	Q9GGD1;P94086;P94047;P93976;B6GUW7;B6GUR1;Q36591;P92469;Q6LA00;Q37269;D0F109;B5U0R5;Q6SSI3;E5FEB9;P31183;P28408;P04717;Q05993;P93984;Q95634;Q85WB5;Q5J9S2;A9X7D2;B2BY81;C6KJY4;Q32165;Q32728;A1XM40;B8QQG8;C0J9S0;C7AQR7;Q8WJK7;Q9GHM5;Q9BAN0;O98740;Q7YJN0;Q6JXR0;B6GUY0;D9IFP2;D6MYJ8;Q37155;Q95F83;Q9MVS0;Q36612;O20245;Q4KUE6;B7P0E9;C5MKB3;D6NK13;O98879;Q95AW2;Q85ZL0;Q7YJM0;Q1KZQ0;C7AF25;Q9TLI1;Q4VIB1;…	14288	111	CID		61.08	0.0236423		3	54		1	1594.75	-45.7572	9/147	pisum_OE_elastase_rep1.mgf
	Medium	FRVTPQPGVPPEEAGAA	Q9GGD1;P94086;P93976;B6GUR1;Q36591;P92469;Q6LA00;D0F109;B5U0R5;Q6SSI3;E5FEB9;P31183;P28408;P04717;Q05993;P93984;Q95634;Q85WB5;Q5J9S2;A9X7D2;B2BY81;C6KJY4;Q32165;A1XM40;B8QQG8;C0J9S0;C7AQR7;Q8WJK7;Q9GHM5;Q9BAN0;O98740;Q7YJN0;Q6JXR0;B6GUY0;D9IFP2;D6MYJ8;Q37155;Q95F83;Q9MVS0;Q36612;O20245;B7P0E9;C5MKB3;D6NK13;O98879;Q95AW2;Q85ZL0;Q7YJM0;Q1KZQ0;C7AF25;Q9TLI1;Q4VIB1;Q33156;Q9MU74;Q9GDP6;Q7YKG3;Q67GM0;…	14214	100	CID		47.16	0.625813		2	54		1	1722.8	-46.1813	8/169	pisum_OE_elastase_rep1.mgf
	Low	AAFRVTPQPGVPPEEA	Q9GGD1;P94086;P94047;P93976;B6GUW7;B6GUR1;Q36591;P92469;Q6LA00;Q37269;D0F109;B5U0R5;Q6SSI3;E5FEB9;P31183;P28408;P04717;Q05993;P93984;Q95634;Q85WB5;Q5J9S2;A9X7D2;B2BY81;C6KJY4;Q32165;Q32728;A1XM40;B8QQG8;C0J9S0;C7AQR7;Q8WJK7;Q9GHM5;Q9BAN0;O98740;Q7YJN0;Q6JXR0;B6GUY0;D9IFP2;D6MYJ8;Q37155;Q95F83;Q9MVS0;Q36612;O20245;Q4KUE6;B7P0E9;C5MKB3;D6NK13;O98879;Q95AW2;Q85ZL0;Q7YJM0;Q1KZQ0;C7AF25;Q9TLI1;Q4VIB1;…	14229	111	CID		38	5.03842		2	54	49	1	1665.78	-50.7219	14/155	pisum_OE_elastase_rep1.mgf
	Low	NmFTSIVGNVFGFKAL	Q9GGD1;P94086;P94047;P93976;B6GUR5;A5X4C0;Q36591;P92469;Q6LA00;Q37269;D0F109;B5U0R5;E5FEB9;O03638;P28408;P04717;Q05993;P93984;Q95634;Q5J9S2;A9X7D2;B2BY81;C6KJY4;Q32165;Q32728;A1XM40;A5X4C4;B8QQG8;C0J9S0;C7AQR7;E5FEA2;Q8WJK7;Q9GHM5;Q9TMM0;Q37320;O98740;Q7YJN0;Q6JXR0;Q5K3Z6;B6GUY0;Q37276;A1X8A0;D9IFP2;Q8MC01;Q37155;Q95F83;Q9MVS0;Q8WHV1;Q36612;O20245;Q71N71;Q6L9Y0;B7P0E9;C5MKB3;Q95AW2;Q85ZL0;O98832;…	16063	111	CID	M2(Oxidation)	28.25	50.3633		8	54	48	1	1760.84	-39.0871	9/161	pisum_OE_elastase_rep1.mgf
Q5J9S8	13.09	10	9	443	49.1937	7.23975	199.381	Ribulose-1,5-bisphosphate carboxylase/oxygenase large subunit (Fragment) OS=Palisota bracteosa GN=rbcL PE=3 SV=1 - [Q5J9S8_9LILI]
	Confidence Icon	Sequence	Protein Accessions	# Proteins	# Protein Groups	Activation Type	Modifications	IonScore	Exp Value	Δ Score	Rank	Identity High	Homology Threshold	Charge	m/z [Da]	ΔM [ppm]	Ions Matched	Spectrum File
	High	NMFTSIVGNVFGFKAL	Q9GGD1;P94086;P94047;P93976;B6GUR5;A5X4C0;Q36591;P92469;Q6LA00;Q37269;D0F109;B5U0R5;E5FEB9;O03638;P28408;P04717;Q05993;P93984;Q95634;Q5J9S2;A9X7D2;B2BY81;C6KJY4;Q32165;Q32728;A1XM40;A5X4C4;B8QQG8;C0J9S0;C7AQR7;E5FEA2;Q8WJK7;Q9GHM5;Q9TMM0;Q37320;O98740;Q7YJN0;Q6JXR0;Q5K3Z6;B6GUY0;Q37276;A1X8A0;D9IFP2;Q8MC01;Q37155;Q95F83;Q9MVS0;Q8WHV1;Q36612;O20245;Q71N71;Q6L9Y0;B7P0E9;C5MKB3;Q95AW2;Q85ZL0;O98832;…	16063	111	CID		119.46	3.78298e-08	0	2	54		1	1744.85	-33.6441	14/161	pisum_OE_elastase_rep1.mgf
	High	FRVTPQPGVPPEEAGA	Q9GGD1;P94086;P93976;B6GUR1;Q36591;P92469;Q6LA00;D0F109;B5U0R5;Q6SSI3;E5FEB9;P31183;P28408;P04717;Q05993;P93984;Q95634;Q85WB5;Q5J9S2;A9X7D2;B2BY81;C6KJY4;Q32165;A1XM40;B8QQG8;C0J9S0;C7AQR7;Q8WJK7;Q9GHM5;Q9BAN0;O98740;Q7YJN0;Q6JXR0;B6GUY0;D9IFP2;D6MYJ8;Q37155;Q95F83;Q9MVS0;Q36612;O20245;B7P0E9;C5MKB3;D6NK13;O98879;Q95AW2;Q85ZL0;Q7YJM0;Q1KZQ0;C7AF25;Q9TLI1;Q4VIB1;Q33156;Q9MU74;Q9GDP6;Q7YKG3;Q67GM0;…	14257	100	CID		80.69	0.000261333		2	54		1	1651.77	-44.5227	11/159	pisum_OE_elastase_rep1.mgf
	High	NMFTSIVGNVFGFKA	Q9GGD1;P94086;P94047;P93976;B6GUR5;A5X4C0;Q36591;P92469;Q6LA00;Q37269;D0F109;B5U0R5;E5FEB9;O03638;P28408;P04717;Q05993;P93984;Q95634;Q5J9S2;A9X7D2;B2BY81;C6KJY4;Q32165;Q32728;A1XM40;A5X4C4;B8QQG8;C0J9S0;C7AQR7;E5FEA2;Q8WJK7;Q9GHM5;Q9TMM0;Q37320;O98740;Q7YJN0;Q6JXR0;Q5K3Z6;B6GUY0;Q37276;A1X8A0;D9IFP2;Q8MC01;Q37155;Q95F83;Q9MVS0;Q8WHV1;Q36612;O20245;Q71N71;Q6L9Y0;B7P0E9;C5MKB3;Q95AW2;Q85ZL0;O98832;…	16077	111	CID		80.68	0.000279698	0	1	54		1	1631.77	-34.3449	10/151	pisum_OE_elastase_rep1.mgf
	High	FRVTPQPGVPPEEA	Q9GGD1;P94086;P94047;P93976;B6GUW7;B6GUR1;Q36591;P92469;Q6LA00;Q37269;D0F109;B5U0R5;Q6SSI3;E5FEB9;P31183;P28408;P04717;Q05993;P93984;Q95634;Q85WB5;Q5J9S2;A9X7D2;B2BY81;C6KJY4;Q32165;Q32728;A1XM40;B8QQG8;C0J9S0;C7AQR7;Q8WJK7;Q9GHM5;Q9BAN0;O98740;Q7YJN0;Q6JXR0;B6GUY0;D9IFP2;D6MYJ8;Q37155;Q95F83;Q9MVS0;Q36612;O20245;Q4KUE6;B7P0E9;C5MKB3;D6NK13;O98879;Q95AW2;Q85ZL0;Q7YJM0;Q1KZQ0;C7AF25;Q9TLI1;Q4VIB1;…	14407	113	CID		75.06	0.000973939		2	54		1	1523.73	-34.3573	9/139	pisum_OE_elastase_rep1.mgf
	High	YYTPDYKTKDT	C6KJY4;Q5J9S8;Q31988	159	3	CID		69.34	0.00155021	0	1	50		1	1394.55	-68.9478	12/102	pisum_OE_elastase_rep1.mgf
	High	AFRVTPQPGVPPEEA	Q9GGD1;P94086;P94047;P93976;B6GUW7;B6GUR1;Q36591;P92469;Q6LA00;Q37269;D0F109;B5U0R5;Q6SSI3;E5FEB9;P31183;P28408;P04717;Q05993;P93984;Q95634;Q85WB5;Q5J9S2;A9X7D2;B2BY81;C6KJY4;Q32165;Q32728;A1XM40;B8QQG8;C0J9S0;C7AQR7;Q8WJK7;Q9GHM5;Q9BAN0;O98740;Q7YJN0;Q6JXR0;B6GUY0;D9IFP2;D6MYJ8;Q37155;Q95F83;Q9MVS0;Q36612;O20245;Q4KUE6;B7P0E9;C5MKB3;D6NK13;O98879;Q95AW2;Q85ZL0;Q7YJM0;Q1KZQ0;C7AF25;Q9TLI1;Q4VIB1;…	14288	111	CID		61.08	0.0236423		3	54		1	1594.75	-45.7572	9/147	pisum_OE_elastase_rep1.mgf
	Medium	GFKAxVRDYKLT	Q5J9S8	1	1	CID	X5(A)	48.47	0.402642		2	54	57	1	1368.73	-24.2775	7/112	pisum_OE_elastase_rep1.mgf
	Medium	FRVTPQPGVPPEEAGAA	Q9GGD1;P94086;P93976;B6GUR1;Q36591;P92469;Q6LA00;D0F109;B5U0R5;Q6SSI3;E5FEB9;P31183;P28408;P04717;Q05993;P93984;Q95634;Q85WB5;Q5J9S2;A9X7D2;B2BY81;C6KJY4;Q32165;A1XM40;B8QQG8;C0J9S0;C7AQR7;Q8WJK7;Q9GHM5;Q9BAN0;O98740;Q7YJN0;Q6JXR0;B6GUY0;D9IFP2;D6MYJ8;Q37155;Q95F83;Q9MVS0;Q36612;O20245;B7P0E9;C5MKB3;D6NK13;O98879;Q95AW2;Q85ZL0;Q7YJM0;Q1KZQ0;C7AF25;Q9TLI1;Q4VIB1;Q33156;Q9MU74;Q9GDP6;Q7YKG3;Q67GM0;…	14214	100	CID		47.16	0.625813		2	54		1	1722.8	-46.1813	8/169	pisum_OE_elastase_rep1.mgf
	Low	AAFRVTPQPGVPPEEA	Q9GGD1;P94086;P94047;P93976;B6GUW7;B6GUR1;Q36591;P92469;Q6LA00;Q37269;D0F109;B5U0R5;Q6SSI3;E5FEB9;P31183;P28408;P04717;Q05993;P93984;Q95634;Q85WB5;Q5J9S2;A9X7D2;B2BY81;C6KJY4;Q32165;Q32728;A1XM40;B8QQG8;C0J9S0;C7AQR7;Q8WJK7;Q9GHM5;Q9BAN0;O98740;Q7YJN0;Q6JXR0;B6GUY0;D9IFP2;D6MYJ8;Q37155;Q95F83;Q9MVS0;Q36612;O20245;Q4KUE6;B7P0E9;C5MKB3;D6NK13;O98879;Q95AW2;Q85ZL0;Q7YJM0;Q1KZQ0;C7AF25;Q9TLI1;Q4VIB1;…	14229	111	CID		38	5.03842		2	54	49	1	1665.78	-50.7219	14/155	pisum_OE_elastase_rep1.mgf
	Low	NmFTSIVGNVFGFKAL	Q9GGD1;P94086;P94047;P93976;B6GUR5;A5X4C0;Q36591;P92469;Q6LA00;Q37269;D0F109;B5U0R5;E5FEB9;O03638;P28408;P04717;Q05993;P93984;Q95634;Q5J9S2;A9X7D2;B2BY81;C6KJY4;Q32165;Q32728;A1XM40;A5X4C4;B8QQG8;C0J9S0;C7AQR7;E5FEA2;Q8WJK7;Q9GHM5;Q9TMM0;Q37320;O98740;Q7YJN0;Q6JXR0;Q5K3Z6;B6GUY0;Q37276;A1X8A0;D9IFP2;Q8MC01;Q37155;Q95F83;Q9MVS0;Q8WHV1;Q36612;O20245;Q71N71;Q6L9Y0;B7P0E9;C5MKB3;Q95AW2;Q85ZL0;O98832;…	16063	111	CID	M2(Oxidation)	28.25	50.3633		8	54	48	1	1760.84	-39.0871	9/161	pisum_OE_elastase_rep1.mgf
Q8HT93	15.46	6	5	427	47.1925	6.59521	198.377	Ribulose-1,5-bisphosphate carboxylase/oxygenase (Fragment) OS=Selaginella lingulata GN=rbcL PE=3 SV=1 - [Q8HT93_9TRAC]
	Confidence Icon	Sequence	Protein Accessions	# Proteins	# Protein Groups	Activation Type	Modifications	IonScore	Exp Value	Δ Score	Rank	Identity High	Homology Threshold	Charge	m/z [Da]	ΔM [ppm]	Ions Matched	Spectrum File
	High	NMFTSIVGNVFGFKAL	Q9GGD1;P94086;P94047;P93976;B6GUR5;A5X4C0;Q36591;P92469;Q6LA00;Q37269;D0F109;B5U0R5;E5FEB9;O03638;P28408;P04717;Q05993;P93984;Q95634;Q5J9S2;A9X7D2;B2BY81;C6KJY4;Q32165;Q32728;A1XM40;A5X4C4;B8QQG8;C0J9S0;C7AQR7;E5FEA2;Q8WJK7;Q9GHM5;Q9TMM0;Q37320;O98740;Q7YJN0;Q6JXR0;Q5K3Z6;B6GUY0;Q37276;A1X8A0;D9IFP2;Q8MC01;Q37155;Q95F83;Q9MVS0;Q8WHV1;Q36612;O20245;Q71N71;Q6L9Y0;B7P0E9;C5MKB3;Q95AW2;Q85ZL0;O98832;…	16063	111	CID		119.46	3.78298e-08	0	2	54		1	1744.85	-33.6441	14/161	pisum_OE_elastase_rep1.mgf
	High	EIFGDDSVLQFGGGTLGHPWGKxPGAV	Q8HT93	1	1	CID	X23(G)	110.97	1.82986e-07		5	53		1	2698.21	-43.8264	15/277	pisum_OE_elastase_rep1.mgf
	High	NMFTSIVGNVFGFKA	Q9GGD1;P94086;P94047;P93976;B6GUR5;A5X4C0;Q36591;P92469;Q6LA00;Q37269;D0F109;B5U0R5;E5FEB9;O03638;P28408;P04717;Q05993;P93984;Q95634;Q5J9S2;A9X7D2;B2BY81;C6KJY4;Q32165;Q32728;A1XM40;A5X4C4;B8QQG8;C0J9S0;C7AQR7;E5FEA2;Q8WJK7;Q9GHM5;Q9TMM0;Q37320;O98740;Q7YJN0;Q6JXR0;Q5K3Z6;B6GUY0;Q37276;A1X8A0;D9IFP2;Q8MC01;Q37155;Q95F83;Q9MVS0;Q8WHV1;Q36612;O20245;Q71N71;Q6L9Y0;B7P0E9;C5MKB3;Q95AW2;Q85ZL0;O98832;…	16077	111	CID		80.68	0.000279698	0	1	54		1	1631.77	-34.3449	10/151	pisum_OE_elastase_rep1.mgf
	High	FQGPPHGIQVERDKLNKYGRPL	Q9GGD1;P94086;P93976;B6GUR5;B6GUW7;A5X4C0;B6GUR1;Q36591;P92469;Q6LA00;P28408;P04717;Q05993;P93984;Q95634;Q85XM1;Q85WB5;Q5KTY1;Q5J9S2;A9X7D2;B2BY81;C6KJY4;Q32165;Q5TMA8;A5X4C4;B7FCW2;B8QQG8;C0J9S0;C7AQR7;E5FEA2;Q8WJK7;Q9GHM5;Q9TMM0;Q9BAN0;Q37320;Q7YJN0;Q6JXR0;Q5K3Z6;B6GUY0;Q37276;A1X8A0;E1U252;D9IFP2;Q8MC01;Q6YLQ2;D6MYJ8;Q37155;Q95F83;Q9MSY1;Q9MVS0;Q8WHV1;Q36612;O20245;Q71N71;Q6L9Y0;Q4KUE6;B7P0E9;…	17696	122	CID		58.56	0.0383718		8	53	57	1	2549.35	-8.84982	14/219	pisum_OE_elastase_rep1.mgf
	High	EIFGDDSVLQFGGGTLGHPWGKxPGAVA	Q8HT93	1	1	CID	X23(G)	58.02	0.036318		7	53		1	2769.27	-33.6156	13/287	pisum_OE_elastase_rep1.mgf
	Low	NmFTSIVGNVFGFKAL	Q9GGD1;P94086;P94047;P93976;B6GUR5;A5X4C0;Q36591;P92469;Q6LA00;Q37269;D0F109;B5U0R5;E5FEB9;O03638;P28408;P04717;Q05993;P93984;Q95634;Q5J9S2;A9X7D2;B2BY81;C6KJY4;Q32165;Q32728;A1XM40;A5X4C4;B8QQG8;C0J9S0;C7AQR7;E5FEA2;Q8WJK7;Q9GHM5;Q9TMM0;Q37320;O98740;Q7YJN0;Q6JXR0;Q5K3Z6;B6GUY0;Q37276;A1X8A0;D9IFP2;Q8MC01;Q37155;Q95F83;Q9MVS0;Q8WHV1;Q36612;O20245;Q71N71;Q6L9Y0;B7P0E9;C5MKB3;Q95AW2;Q85ZL0;O98832;…	16063	111	CID	M2(Oxidation)	28.25	50.3633		8	54	48	1	1760.84	-39.0871	9/161	pisum_OE_elastase_rep1.mgf
Q9MSY1	14.67	4	4	443	49.0135	6.97607	194.302	Ribulose 1,5-bisphosphate carboxylase large subunit (Fragment) OS=Geitonoplesium cymosum GN=rbcL PE=3 SV=1 - [Q9MSY1_GEICY]
	Confidence Icon	Sequence	Protein Accessions	# Proteins	# Protein Groups	Activation Type	Modifications	IonScore	Exp Value	Δ Score	Rank	Identity High	Homology Threshold	Charge	m/z [Da]	ΔM [ppm]	Ions Matched	Spectrum File
	High	NMFTSIVGNxFGFKAL	Q9MSY1;Q7YJM0	4	2	CID	X10(V)	119.46	3.78298e-08		8	54		1	1744.85	-33.6441	14/161	pisum_OE_elastase_rep1.mgf
	High	EIFGDDSVLQFGGGTIGHPWGNAPGAV	P31183;Q5J9S2;D9IFP2;Q9MSY1;Q3T5K8;O98896	205	6	CID		108.11	3.53523e-07		10	53		1	2698.21	-30.3397	15/277	pisum_OE_elastase_rep1.mgf
	High	NMFTSIVGNxFGFKA	Q9MSY1;Q7YJM0	4	2	CID	X10(V)	80.68	0.000279698		6	54		1	1631.77	-34.3449	10/151	pisum_OE_elastase_rep1.mgf
	High	FQGPPHGIQVERDKLNKYGRPL	Q9GGD1;P94086;P93976;B6GUR5;B6GUW7;A5X4C0;B6GUR1;Q36591;P92469;Q6LA00;P28408;P04717;Q05993;P93984;Q95634;Q85XM1;Q85WB5;Q5KTY1;Q5J9S2;A9X7D2;B2BY81;C6KJY4;Q32165;Q5TMA8;A5X4C4;B7FCW2;B8QQG8;C0J9S0;C7AQR7;E5FEA2;Q8WJK7;Q9GHM5;Q9TMM0;Q9BAN0;Q37320;Q7YJN0;Q6JXR0;Q5K3Z6;B6GUY0;Q37276;A1X8A0;E1U252;D9IFP2;Q8MC01;Q6YLQ2;D6MYJ8;Q37155;Q95F83;Q9MSY1;Q9MVS0;Q8WHV1;Q36612;O20245;Q71N71;Q6L9Y0;Q4KUE6;B7P0E9;…	17696	122	CID		58.56	0.0383718		8	53	57	1	2549.35	-8.84982	14/219	pisum_OE_elastase_rep1.mgf
Q95634	17.91	10	9	469	52.1758	6.26514	192.498	Ribulose 1,5-bisphosphate carboxylase (Fragment) OS=Canarium ovatum GN=rbcL PE=3 SV=3 - [Q95634_9ROSI]
	Confidence Icon	Sequence	Protein Accessions	# Proteins	# Protein Groups	Activation Type	Modifications	IonScore	Exp Value	Δ Score	Rank	Identity High	Homology Threshold	Charge	m/z [Da]	ΔM [ppm]	Ions Matched	Spectrum File
	High	NMFTSIVGNVFGFKAL	Q9GGD1;P94086;P94047;P93976;B6GUR5;A5X4C0;Q36591;P92469;Q6LA00;Q37269;D0F109;B5U0R5;E5FEB9;O03638;P28408;P04717;Q05993;P93984;Q95634;Q5J9S2;A9X7D2;B2BY81;C6KJY4;Q32165;Q32728;A1XM40;A5X4C4;B8QQG8;C0J9S0;C7AQR7;E5FEA2;Q8WJK7;Q9GHM5;Q9TMM0;Q37320;O98740;Q7YJN0;Q6JXR0;Q5K3Z6;B6GUY0;Q37276;A1X8A0;D9IFP2;Q8MC01;Q37155;Q95F83;Q9MVS0;Q8WHV1;Q36612;O20245;Q71N71;Q6L9Y0;B7P0E9;C5MKB3;Q95AW2;Q85ZL0;O98832;…	16063	111	CID		119.46	3.78298e-08	0	2	54		1	1744.85	-33.6441	14/161	pisum_OE_elastase_rep1.mgf
	High	FRVTPQPGVPPEEAGA	Q9GGD1;P94086;P93976;B6GUR1;Q36591;P92469;Q6LA00;D0F109;B5U0R5;Q6SSI3;E5FEB9;P31183;P28408;P04717;Q05993;P93984;Q95634;Q85WB5;Q5J9S2;A9X7D2;B2BY81;C6KJY4;Q32165;A1XM40;B8QQG8;C0J9S0;C7AQR7;Q8WJK7;Q9GHM5;Q9BAN0;O98740;Q7YJN0;Q6JXR0;B6GUY0;D9IFP2;D6MYJ8;Q37155;Q95F83;Q9MVS0;Q36612;O20245;B7P0E9;C5MKB3;D6NK13;O98879;Q95AW2;Q85ZL0;Q7YJM0;Q1KZQ0;C7AF25;Q9TLI1;Q4VIB1;Q33156;Q9MU74;Q9GDP6;Q7YKG3;Q67GM0;…	14257	100	CID		80.69	0.000261333		2	54		1	1651.77	-44.5227	11/159	pisum_OE_elastase_rep1.mgf
	High	NMFTSIVGNVFGFKA	Q9GGD1;P94086;P94047;P93976;B6GUR5;A5X4C0;Q36591;P92469;Q6LA00;Q37269;D0F109;B5U0R5;E5FEB9;O03638;P28408;P04717;Q05993;P93984;Q95634;Q5J9S2;A9X7D2;B2BY81;C6KJY4;Q32165;Q32728;A1XM40;A5X4C4;B8QQG8;C0J9S0;C7AQR7;E5FEA2;Q8WJK7;Q9GHM5;Q9TMM0;Q37320;O98740;Q7YJN0;Q6JXR0;Q5K3Z6;B6GUY0;Q37276;A1X8A0;D9IFP2;Q8MC01;Q37155;Q95F83;Q9MVS0;Q8WHV1;Q36612;O20245;Q71N71;Q6L9Y0;B7P0E9;C5MKB3;Q95AW2;Q85ZL0;O98832;…	16077	111	CID		80.68	0.000279698	0	1	54		1	1631.77	-34.3449	10/151	pisum_OE_elastase_rep1.mgf
	High	FRVTPQPGVPPEEA	Q9GGD1;P94086;P94047;P93976;B6GUW7;B6GUR1;Q36591;P92469;Q6LA00;Q37269;D0F109;B5U0R5;Q6SSI3;E5FEB9;P31183;P28408;P04717;Q05993;P93984;Q95634;Q85WB5;Q5J9S2;A9X7D2;B2BY81;C6KJY4;Q32165;Q32728;A1XM40;B8QQG8;C0J9S0;C7AQR7;Q8WJK7;Q9GHM5;Q9BAN0;O98740;Q7YJN0;Q6JXR0;B6GUY0;D9IFP2;D6MYJ8;Q37155;Q95F83;Q9MVS0;Q36612;O20245;Q4KUE6;B7P0E9;C5MKB3;D6NK13;O98879;Q95AW2;Q85ZL0;Q7YJM0;Q1KZQ0;C7AF25;Q9TLI1;Q4VIB1;…	14407	113	CID		75.06	0.000973939		2	54		1	1523.73	-34.3573	9/139	pisum_OE_elastase_rep1.mgf
	High	EIFGDDSVLQFGGGTLGHPWKNAPGAV	Q95634	2	1	CID		62.99	0.0115644	0	1	53		1	2769.27	-33.612	12/277	pisum_OE_elastase_rep1.mgf
	High	AFRVTPQPGVPPEEA	Q9GGD1;P94086;P94047;P93976;B6GUW7;B6GUR1;Q36591;P92469;Q6LA00;Q37269;D0F109;B5U0R5;Q6SSI3;E5FEB9;P31183;P28408;P04717;Q05993;P93984;Q95634;Q85WB5;Q5J9S2;A9X7D2;B2BY81;C6KJY4;Q32165;Q32728;A1XM40;B8QQG8;C0J9S0;C7AQR7;Q8WJK7;Q9GHM5;Q9BAN0;O98740;Q7YJN0;Q6JXR0;B6GUY0;D9IFP2;D6MYJ8;Q37155;Q95F83;Q9MVS0;Q36612;O20245;Q4KUE6;B7P0E9;C5MKB3;D6NK13;O98879;Q95AW2;Q85ZL0;Q7YJM0;Q1KZQ0;C7AF25;Q9TLI1;Q4VIB1;…	14288	111	CID		61.08	0.0236423		3	54		1	1594.75	-45.7572	9/147	pisum_OE_elastase_rep1.mgf
	High	FQGPPHGIQVERDKLNKYGRPL	Q9GGD1;P94086;P93976;B6GUR5;B6GUW7;A5X4C0;B6GUR1;Q36591;P92469;Q6LA00;P28408;P04717;Q05993;P93984;Q95634;Q85XM1;Q85WB5;Q5KTY1;Q5J9S2;A9X7D2;B2BY81;C6KJY4;Q32165;Q5TMA8;A5X4C4;B7FCW2;B8QQG8;C0J9S0;C7AQR7;E5FEA2;Q8WJK7;Q9GHM5;Q9TMM0;Q9BAN0;Q37320;Q7YJN0;Q6JXR0;Q5K3Z6;B6GUY0;Q37276;A1X8A0;E1U252;D9IFP2;Q8MC01;Q6YLQ2;D6MYJ8;Q37155;Q95F83;Q9MSY1;Q9MVS0;Q8WHV1;Q36612;O20245;Q71N71;Q6L9Y0;Q4KUE6;B7P0E9;…	17696	122	CID		58.56	0.0383718		8	53	57	1	2549.35	-8.84982	14/219	pisum_OE_elastase_rep1.mgf
	Medium	FRVTPQPGVPPEEAGAA	Q9GGD1;P94086;P93976;B6GUR1;Q36591;P92469;Q6LA00;D0F109;B5U0R5;Q6SSI3;E5FEB9;P31183;P28408;P04717;Q05993;P93984;Q95634;Q85WB5;Q5J9S2;A9X7D2;B2BY81;C6KJY4;Q32165;A1XM40;B8QQG8;C0J9S0;C7AQR7;Q8WJK7;Q9GHM5;Q9BAN0;O98740;Q7YJN0;Q6JXR0;B6GUY0;D9IFP2;D6MYJ8;Q37155;Q95F83;Q9MVS0;Q36612;O20245;B7P0E9;C5MKB3;D6NK13;O98879;Q95AW2;Q85ZL0;Q7YJM0;Q1KZQ0;C7AF25;Q9TLI1;Q4VIB1;Q33156;Q9MU74;Q9GDP6;Q7YKG3;Q67GM0;…	14214	100	CID		47.16	0.625813		2	54		1	1722.8	-46.1813	8/169	pisum_OE_elastase_rep1.mgf
	Low	AAFRVTPQPGVPPEEA	Q9GGD1;P94086;P94047;P93976;B6GUW7;B6GUR1;Q36591;P92469;Q6LA00;Q37269;D0F109;B5U0R5;Q6SSI3;E5FEB9;P31183;P28408;P04717;Q05993;P93984;Q95634;Q85WB5;Q5J9S2;A9X7D2;B2BY81;C6KJY4;Q32165;Q32728;A1XM40;B8QQG8;C0J9S0;C7AQR7;Q8WJK7;Q9GHM5;Q9BAN0;O98740;Q7YJN0;Q6JXR0;B6GUY0;D9IFP2;D6MYJ8;Q37155;Q95F83;Q9MVS0;Q36612;O20245;Q4KUE6;B7P0E9;C5MKB3;D6NK13;O98879;Q95AW2;Q85ZL0;Q7YJM0;Q1KZQ0;C7AF25;Q9TLI1;Q4VIB1;…	14229	111	CID		38	5.03842		2	54	49	1	1665.78	-50.7219	14/155	pisum_OE_elastase_rep1.mgf
	Low	NmFTSIVGNVFGFKAL	Q9GGD1;P94086;P94047;P93976;B6GUR5;A5X4C0;Q36591;P92469;Q6LA00;Q37269;D0F109;B5U0R5;E5FEB9;O03638;P28408;P04717;Q05993;P93984;Q95634;Q5J9S2;A9X7D2;B2BY81;C6KJY4;Q32165;Q32728;A1XM40;A5X4C4;B8QQG8;C0J9S0;C7AQR7;E5FEA2;Q8WJK7;Q9GHM5;Q9TMM0;Q37320;O98740;Q7YJN0;Q6JXR0;Q5K3Z6;B6GUY0;Q37276;A1X8A0;D9IFP2;Q8MC01;Q37155;Q95F83;Q9MVS0;Q8WHV1;Q36612;O20245;Q71N71;Q6L9Y0;B7P0E9;C5MKB3;Q95AW2;Q85ZL0;O98832;…	16063	111	CID	M2(Oxidation)	28.25	50.3633		8	54	48	1	1760.84	-39.0871	9/161	pisum_OE_elastase_rep1.mgf
Q4VIB0	11.74	11	9	426	47.1416	6.80029	186.571	Ribulose-1,5-bisphosphate carboxylase/oxygenase large subunit (Fragment) OS=Andira aubletii GN=rbcL PE=3 SV=1 - [Q4VIB0_9FABA]
	Confidence Icon	Sequence	Protein Accessions	# Proteins	# Protein Groups	Activation Type	Modifications	IonScore	Exp Value	Δ Score	Rank	Identity High	Homology Threshold	Charge	m/z [Da]	ΔM [ppm]	Ions Matched	Spectrum File
	High	NMFTSIVGNVFGFKxL	B6GUR1;Q4VIB0	11	2	CID	X15(A)	119.46	3.78298e-08		3	54		1	1744.85	-33.6441	14/161	pisum_OE_elastase_rep1.mgf
	High	FRVTPQPGVPPEEAGA	Q9GGD1;P94086;P93976;B6GUR1;Q36591;P92469;Q6LA00;D0F109;B5U0R5;Q6SSI3;E5FEB9;P31183;P28408;P04717;Q05993;P93984;Q95634;Q85WB5;Q5J9S2;A9X7D2;B2BY81;C6KJY4;Q32165;A1XM40;B8QQG8;C0J9S0;C7AQR7;Q8WJK7;Q9GHM5;Q9BAN0;O98740;Q7YJN0;Q6JXR0;B6GUY0;D9IFP2;D6MYJ8;Q37155;Q95F83;Q9MVS0;Q36612;O20245;B7P0E9;C5MKB3;D6NK13;O98879;Q95AW2;Q85ZL0;Q7YJM0;Q1KZQ0;C7AF25;Q9TLI1;Q4VIB1;Q33156;Q9MU74;Q9GDP6;Q7YKG3;Q67GM0;…	14257	100	CID		80.69	0.000261333		2	54		1	1651.77	-44.5227	11/159	pisum_OE_elastase_rep1.mgf
	High	cVQARNEGRDLAREG	D9IFP2;C7AF25;C7E6Y2;Q85YX6;Q1ANB0;Q4VIB0	125	6	CID	C1(Carbamidomethyl)	77.33	0.00051072		2	53		1	1730.78	-31.538	10/149	pisum_OE_elastase_rep1.mgf
	High	FRVTPQPGVPPEEA	Q9GGD1;P94086;P94047;P93976;B6GUW7;B6GUR1;Q36591;P92469;Q6LA00;Q37269;D0F109;B5U0R5;Q6SSI3;E5FEB9;P31183;P28408;P04717;Q05993;P93984;Q95634;Q85WB5;Q5J9S2;A9X7D2;B2BY81;C6KJY4;Q32165;Q32728;A1XM40;B8QQG8;C0J9S0;C7AQR7;Q8WJK7;Q9GHM5;Q9BAN0;O98740;Q7YJN0;Q6JXR0;B6GUY0;D9IFP2;D6MYJ8;Q37155;Q95F83;Q9MVS0;Q36612;O20245;Q4KUE6;B7P0E9;C5MKB3;D6NK13;O98879;Q95AW2;Q85ZL0;Q7YJM0;Q1KZQ0;C7AF25;Q9TLI1;Q4VIB1;…	14407	113	CID		75.06	0.000973939		2	54		1	1523.73	-34.3573	9/139	pisum_OE_elastase_rep1.mgf
	High	QARNEGRDLAREG	D9IFP2;C7AF25;C7E6Y2;Q85YX6;Q1ANB0;Q4VIB0	125	6	CID		62.28	0.0181092		2	54		1	1471.71	-19.0332	14/133	pisum_OE_elastase_rep1.mgf
	High	AFRVTPQPGVPPEEA	Q9GGD1;P94086;P94047;P93976;B6GUW7;B6GUR1;Q36591;P92469;Q6LA00;Q37269;D0F109;B5U0R5;Q6SSI3;E5FEB9;P31183;P28408;P04717;Q05993;P93984;Q95634;Q85WB5;Q5J9S2;A9X7D2;B2BY81;C6KJY4;Q32165;Q32728;A1XM40;B8QQG8;C0J9S0;C7AQR7;Q8WJK7;Q9GHM5;Q9BAN0;O98740;Q7YJN0;Q6JXR0;B6GUY0;D9IFP2;D6MYJ8;Q37155;Q95F83;Q9MVS0;Q36612;O20245;Q4KUE6;B7P0E9;C5MKB3;D6NK13;O98879;Q95AW2;Q85ZL0;Q7YJM0;Q1KZQ0;C7AF25;Q9TLI1;Q4VIB1;…	14288	111	CID		61.08	0.0236423		3	54		1	1594.75	-45.7572	9/147	pisum_OE_elastase_rep1.mgf
	Medium	RNEGRDLAREG	A5X4C0;D9IFP2;C7AF25;C7E6Y2;Q85YX6;Q1ANB0;Q4VIB0	126	7	CID		49.2	0.350642	0	1	54	54	1	1272.69	37.7851	12/113	pisum_OE_elastase_rep1.mgf
	Medium	FRVTPQPGVPPEEAGAA	Q9GGD1;P94086;P93976;B6GUR1;Q36591;P92469;Q6LA00;D0F109;B5U0R5;Q6SSI3;E5FEB9;P31183;P28408;P04717;Q05993;P93984;Q95634;Q85WB5;Q5J9S2;A9X7D2;B2BY81;C6KJY4;Q32165;A1XM40;B8QQG8;C0J9S0;C7AQR7;Q8WJK7;Q9GHM5;Q9BAN0;O98740;Q7YJN0;Q6JXR0;B6GUY0;D9IFP2;D6MYJ8;Q37155;Q95F83;Q9MVS0;Q36612;O20245;B7P0E9;C5MKB3;D6NK13;O98879;Q95AW2;Q85ZL0;Q7YJM0;Q1KZQ0;C7AF25;Q9TLI1;Q4VIB1;Q33156;Q9MU74;Q9GDP6;Q7YKG3;Q67GM0;…	14214	100	CID		47.16	0.625813		2	54		1	1722.8	-46.1813	8/169	pisum_OE_elastase_rep1.mgf
	Low	AAFRVTPQPGVPPEEA	Q9GGD1;P94086;P94047;P93976;B6GUW7;B6GUR1;Q36591;P92469;Q6LA00;Q37269;D0F109;B5U0R5;Q6SSI3;E5FEB9;P31183;P28408;P04717;Q05993;P93984;Q95634;Q85WB5;Q5J9S2;A9X7D2;B2BY81;C6KJY4;Q32165;Q32728;A1XM40;B8QQG8;C0J9S0;C7AQR7;Q8WJK7;Q9GHM5;Q9BAN0;O98740;Q7YJN0;Q6JXR0;B6GUY0;D9IFP2;D6MYJ8;Q37155;Q95F83;Q9MVS0;Q36612;O20245;Q4KUE6;B7P0E9;C5MKB3;D6NK13;O98879;Q95AW2;Q85ZL0;Q7YJM0;Q1KZQ0;C7AF25;Q9TLI1;Q4VIB1;…	14229	111	CID		38	5.03842		2	54	49	1	1665.78	-50.7219	14/155	pisum_OE_elastase_rep1.mgf
	Low	NmFTSIVGNVFGFKxL	B6GUR1;Q4VIB0	11	2	CID	M2(Oxidation), X15(A)	28.25	50.3633		9	54	48	1	1760.84	-39.0871	9/161	pisum_OE_elastase_rep1.mgf
	Low	RNEGRDLAREG	A5X4C0;D9IFP2;C7AF25;C7E6Y2;Q85YX6;Q1ANB0;Q4VIB0	126	7	CID		23.98	107.858	0	1	53	36	1	1272.6	-33.6586	11/113	pisum_OE_elastase_rep1.mgf
Q9GGD1	14.88	10	9	477	52.8886	6.48096	186.313	Ribulose-1,5-bisphosphate carboxylase, large subunit (Fragment) OS=Duperrea pavettifolia GN=rbcL PE=3 SV=1 - [Q9GGD1_9GENT]
	Confidence Icon	Sequence	Protein Accessions	# Proteins	# Protein Groups	Activation Type	Modifications	IonScore	Exp Value	Δ Score	Rank	Identity High	Homology Threshold	Charge	m/z [Da]	ΔM [ppm]	Ions Matched	Spectrum File
	High	NMFTSIVGNVFGFKAL	Q9GGD1;P94086;P94047;P93976;B6GUR5;A5X4C0;Q36591;P92469;Q6LA00;Q37269;D0F109;B5U0R5;E5FEB9;O03638;P28408;P04717;Q05993;P93984;Q95634;Q5J9S2;A9X7D2;B2BY81;C6KJY4;Q32165;Q32728;A1XM40;A5X4C4;B8QQG8;C0J9S0;C7AQR7;E5FEA2;Q8WJK7;Q9GHM5;Q9TMM0;Q37320;O98740;Q7YJN0;Q6JXR0;Q5K3Z6;B6GUY0;Q37276;A1X8A0;D9IFP2;Q8MC01;Q37155;Q95F83;Q9MVS0;Q8WHV1;Q36612;O20245;Q71N71;Q6L9Y0;B7P0E9;C5MKB3;Q95AW2;Q85ZL0;O98832;…	16063	111	CID		119.46	3.78298e-08	0	2	54		1	1744.85	-33.6441	14/161	pisum_OE_elastase_rep1.mgf
	High	FRVTPQPGVPPEEAGA	Q9GGD1;P94086;P93976;B6GUR1;Q36591;P92469;Q6LA00;D0F109;B5U0R5;Q6SSI3;E5FEB9;P31183;P28408;P04717;Q05993;P93984;Q95634;Q85WB5;Q5J9S2;A9X7D2;B2BY81;C6KJY4;Q32165;A1XM40;B8QQG8;C0J9S0;C7AQR7;Q8WJK7;Q9GHM5;Q9BAN0;O98740;Q7YJN0;Q6JXR0;B6GUY0;D9IFP2;D6MYJ8;Q37155;Q95F83;Q9MVS0;Q36612;O20245;B7P0E9;C5MKB3;D6NK13;O98879;Q95AW2;Q85ZL0;Q7YJM0;Q1KZQ0;C7AF25;Q9TLI1;Q4VIB1;Q33156;Q9MU74;Q9GDP6;Q7YKG3;Q67GM0;…	14257	100	CID		80.69	0.000261333		2	54		1	1651.77	-44.5227	11/159	pisum_OE_elastase_rep1.mgf
	High	NMFTSIVGNVFGFKA	Q9GGD1;P94086;P94047;P93976;B6GUR5;A5X4C0;Q36591;P92469;Q6LA00;Q37269;D0F109;B5U0R5;E5FEB9;O03638;P28408;P04717;Q05993;P93984;Q95634;Q5J9S2;A9X7D2;B2BY81;C6KJY4;Q32165;Q32728;A1XM40;A5X4C4;B8QQG8;C0J9S0;C7AQR7;E5FEA2;Q8WJK7;Q9GHM5;Q9TMM0;Q37320;O98740;Q7YJN0;Q6JXR0;Q5K3Z6;B6GUY0;Q37276;A1X8A0;D9IFP2;Q8MC01;Q37155;Q95F83;Q9MVS0;Q8WHV1;Q36612;O20245;Q71N71;Q6L9Y0;B7P0E9;C5MKB3;Q95AW2;Q85ZL0;O98832;…	16077	111	CID		80.68	0.000279698	0	1	54		1	1631.77	-34.3449	10/151	pisum_OE_elastase_rep1.mgf
	High	FRVTPQPGVPPEEA	Q9GGD1;P94086;P94047;P93976;B6GUW7;B6GUR1;Q36591;P92469;Q6LA00;Q37269;D0F109;B5U0R5;Q6SSI3;E5FEB9;P31183;P28408;P04717;Q05993;P93984;Q95634;Q85WB5;Q5J9S2;A9X7D2;B2BY81;C6KJY4;Q32165;Q32728;A1XM40;B8QQG8;C0J9S0;C7AQR7;Q8WJK7;Q9GHM5;Q9BAN0;O98740;Q7YJN0;Q6JXR0;B6GUY0;D9IFP2;D6MYJ8;Q37155;Q95F83;Q9MVS0;Q36612;O20245;Q4KUE6;B7P0E9;C5MKB3;D6NK13;O98879;Q95AW2;Q85ZL0;Q7YJM0;Q1KZQ0;C7AF25;Q9TLI1;Q4VIB1;…	14407	113	CID		75.06	0.000973939		2	54		1	1523.73	-34.3573	9/139	pisum_OE_elastase_rep1.mgf
	High	AFRVTPQPGVPPEEA	Q9GGD1;P94086;P94047;P93976;B6GUW7;B6GUR1;Q36591;P92469;Q6LA00;Q37269;D0F109;B5U0R5;Q6SSI3;E5FEB9;P31183;P28408;P04717;Q05993;P93984;Q95634;Q85WB5;Q5J9S2;A9X7D2;B2BY81;C6KJY4;Q32165;Q32728;A1XM40;B8QQG8;C0J9S0;C7AQR7;Q8WJK7;Q9GHM5;Q9BAN0;O98740;Q7YJN0;Q6JXR0;B6GUY0;D9IFP2;D6MYJ8;Q37155;Q95F83;Q9MVS0;Q36612;O20245;Q4KUE6;B7P0E9;C5MKB3;D6NK13;O98879;Q95AW2;Q85ZL0;Q7YJM0;Q1KZQ0;C7AF25;Q9TLI1;Q4VIB1;…	14288	111	CID		61.08	0.0236423		3	54		1	1594.75	-45.7572	9/147	pisum_OE_elastase_rep1.mgf
	High	FQGPPHGIQVERDKLNKYGRPL	Q9GGD1;P94086;P93976;B6GUR5;B6GUW7;A5X4C0;B6GUR1;Q36591;P92469;Q6LA00;P28408;P04717;Q05993;P93984;Q95634;Q85XM1;Q85WB5;Q5KTY1;Q5J9S2;A9X7D2;B2BY81;C6KJY4;Q32165;Q5TMA8;A5X4C4;B7FCW2;B8QQG8;C0J9S0;C7AQR7;E5FEA2;Q8WJK7;Q9GHM5;Q9TMM0;Q9BAN0;Q37320;Q7YJN0;Q6JXR0;Q5K3Z6;B6GUY0;Q37276;A1X8A0;E1U252;D9IFP2;Q8MC01;Q6YLQ2;D6MYJ8;Q37155;Q95F83;Q9MSY1;Q9MVS0;Q8WHV1;Q36612;O20245;Q71N71;Q6L9Y0;Q4KUE6;B7P0E9;…	17696	122	CID		58.56	0.0383718		8	53	57	1	2549.35	-8.84982	14/219	pisum_OE_elastase_rep1.mgf
	Medium	FRVTPQPGVPPEEAGAA	Q9GGD1;P94086;P93976;B6GUR1;Q36591;P92469;Q6LA00;D0F109;B5U0R5;Q6SSI3;E5FEB9;P31183;P28408;P04717;Q05993;P93984;Q95634;Q85WB5;Q5J9S2;A9X7D2;B2BY81;C6KJY4;Q32165;A1XM40;B8QQG8;C0J9S0;C7AQR7;Q8WJK7;Q9GHM5;Q9BAN0;O98740;Q7YJN0;Q6JXR0;B6GUY0;D9IFP2;D6MYJ8;Q37155;Q95F83;Q9MVS0;Q36612;O20245;B7P0E9;C5MKB3;D6NK13;O98879;Q95AW2;Q85ZL0;Q7YJM0;Q1KZQ0;C7AF25;Q9TLI1;Q4VIB1;Q33156;Q9MU74;Q9GDP6;Q7YKG3;Q67GM0;…	14214	100	CID		47.16	0.625813		2	54		1	1722.8	-46.1813	8/169	pisum_OE_elastase_rep1.mgf
	Low	AAFRVTPQPGVPPEEA	Q9GGD1;P94086;P94047;P93976;B6GUW7;B6GUR1;Q36591;P92469;Q6LA00;Q37269;D0F109;B5U0R5;Q6SSI3;E5FEB9;P31183;P28408;P04717;Q05993;P93984;Q95634;Q85WB5;Q5J9S2;A9X7D2;B2BY81;C6KJY4;Q32165;Q32728;A1XM40;B8QQG8;C0J9S0;C7AQR7;Q8WJK7;Q9GHM5;Q9BAN0;O98740;Q7YJN0;Q6JXR0;B6GUY0;D9IFP2;D6MYJ8;Q37155;Q95F83;Q9MVS0;Q36612;O20245;Q4KUE6;B7P0E9;C5MKB3;D6NK13;O98879;Q95AW2;Q85ZL0;Q7YJM0;Q1KZQ0;C7AF25;Q9TLI1;Q4VIB1;…	14229	111	CID		38	5.03842		2	54	49	1	1665.78	-50.7219	14/155	pisum_OE_elastase_rep1.mgf
	Low	NmFTSIVGNVFGFKAL	Q9GGD1;P94086;P94047;P93976;B6GUR5;A5X4C0;Q36591;P92469;Q6LA00;Q37269;D0F109;B5U0R5;E5FEB9;O03638;P28408;P04717;Q05993;P93984;Q95634;Q5J9S2;A9X7D2;B2BY81;C6KJY4;Q32165;Q32728;A1XM40;A5X4C4;B8QQG8;C0J9S0;C7AQR7;E5FEA2;Q8WJK7;Q9GHM5;Q9TMM0;Q37320;O98740;Q7YJN0;Q6JXR0;Q5K3Z6;B6GUY0;Q37276;A1X8A0;D9IFP2;Q8MC01;Q37155;Q95F83;Q9MVS0;Q8WHV1;Q36612;O20245;Q71N71;Q6L9Y0;B7P0E9;C5MKB3;Q95AW2;Q85ZL0;O98832;…	16063	111	CID	M2(Oxidation)	28.25	50.3633		8	54	48	1	1760.84	-39.0871	9/161	pisum_OE_elastase_rep1.mgf
	Low	VDxLDNQNHKADST	Q9GGD1	1	1	CID	X3(V)	16.52	705.296		3	54	31	1	1555.78	29.3414	4/140	pisum_OE_elastase_rep1.mgf
P94086	14.93	10	9	469	51.7617	6.75635	186.313	Ribulose-1,5-bisphosphate carboxylase (Fragment) OS=Myrmecodia platyrea GN=rbcL PE=3 SV=1 - [P94086_9GENT]
	Confidence Icon	Sequence	Protein Accessions	# Proteins	# Protein Groups	Activation Type	Modifications	IonScore	Exp Value	Δ Score	Rank	Identity High	Homology Threshold	Charge	m/z [Da]	ΔM [ppm]	Ions Matched	Spectrum File
	High	NMFTSIVGNVFGFKAL	Q9GGD1;P94086;P94047;P93976;B6GUR5;A5X4C0;Q36591;P92469;Q6LA00;Q37269;D0F109;B5U0R5;E5FEB9;O03638;P28408;P04717;Q05993;P93984;Q95634;Q5J9S2;A9X7D2;B2BY81;C6KJY4;Q32165;Q32728;A1XM40;A5X4C4;B8QQG8;C0J9S0;C7AQR7;E5FEA2;Q8WJK7;Q9GHM5;Q9TMM0;Q37320;O98740;Q7YJN0;Q6JXR0;Q5K3Z6;B6GUY0;Q37276;A1X8A0;D9IFP2;Q8MC01;Q37155;Q95F83;Q9MVS0;Q8WHV1;Q36612;O20245;Q71N71;Q6L9Y0;B7P0E9;C5MKB3;Q95AW2;Q85ZL0;O98832;…	16063	111	CID		119.46	3.78298e-08	0	2	54		1	1744.85	-33.6441	14/161	pisum_OE_elastase_rep1.mgf
	High	FRVTPQPGVPPEEAGA	Q9GGD1;P94086;P93976;B6GUR1;Q36591;P92469;Q6LA00;D0F109;B5U0R5;Q6SSI3;E5FEB9;P31183;P28408;P04717;Q05993;P93984;Q95634;Q85WB5;Q5J9S2;A9X7D2;B2BY81;C6KJY4;Q32165;A1XM40;B8QQG8;C0J9S0;C7AQR7;Q8WJK7;Q9GHM5;Q9BAN0;O98740;Q7YJN0;Q6JXR0;B6GUY0;D9IFP2;D6MYJ8;Q37155;Q95F83;Q9MVS0;Q36612;O20245;B7P0E9;C5MKB3;D6NK13;O98879;Q95AW2;Q85ZL0;Q7YJM0;Q1KZQ0;C7AF25;Q9TLI1;Q4VIB1;Q33156;Q9MU74;Q9GDP6;Q7YKG3;Q67GM0;…	14257	100	CID		80.69	0.000261333		2	54		1	1651.77	-44.5227	11/159	pisum_OE_elastase_rep1.mgf
	High	NMFTSIVGNVFGFKA	Q9GGD1;P94086;P94047;P93976;B6GUR5;A5X4C0;Q36591;P92469;Q6LA00;Q37269;D0F109;B5U0R5;E5FEB9;O03638;P28408;P04717;Q05993;P93984;Q95634;Q5J9S2;A9X7D2;B2BY81;C6KJY4;Q32165;Q32728;A1XM40;A5X4C4;B8QQG8;C0J9S0;C7AQR7;E5FEA2;Q8WJK7;Q9GHM5;Q9TMM0;Q37320;O98740;Q7YJN0;Q6JXR0;Q5K3Z6;B6GUY0;Q37276;A1X8A0;D9IFP2;Q8MC01;Q37155;Q95F83;Q9MVS0;Q8WHV1;Q36612;O20245;Q71N71;Q6L9Y0;B7P0E9;C5MKB3;Q95AW2;Q85ZL0;O98832;…	16077	111	CID		80.68	0.000279698	0	1	54		1	1631.77	-34.3449	10/151	pisum_OE_elastase_rep1.mgf
	High	FRVTPQPGVPPEEA	Q9GGD1;P94086;P94047;P93976;B6GUW7;B6GUR1;Q36591;P92469;Q6LA00;Q37269;D0F109;B5U0R5;Q6SSI3;E5FEB9;P31183;P28408;P04717;Q05993;P93984;Q95634;Q85WB5;Q5J9S2;A9X7D2;B2BY81;C6KJY4;Q32165;Q32728;A1XM40;B8QQG8;C0J9S0;C7AQR7;Q8WJK7;Q9GHM5;Q9BAN0;O98740;Q7YJN0;Q6JXR0;B6GUY0;D9IFP2;D6MYJ8;Q37155;Q95F83;Q9MVS0;Q36612;O20245;Q4KUE6;B7P0E9;C5MKB3;D6NK13;O98879;Q95AW2;Q85ZL0;Q7YJM0;Q1KZQ0;C7AF25;Q9TLI1;Q4VIB1;…	14407	113	CID		75.06	0.000973939		2	54		1	1523.73	-34.3573	9/139	pisum_OE_elastase_rep1.mgf
	High	AFRVTPQPGVPPEEA	Q9GGD1;P94086;P94047;P93976;B6GUW7;B6GUR1;Q36591;P92469;Q6LA00;Q37269;D0F109;B5U0R5;Q6SSI3;E5FEB9;P31183;P28408;P04717;Q05993;P93984;Q95634;Q85WB5;Q5J9S2;A9X7D2;B2BY81;C6KJY4;Q32165;Q32728;A1XM40;B8QQG8;C0J9S0;C7AQR7;Q8WJK7;Q9GHM5;Q9BAN0;O98740;Q7YJN0;Q6JXR0;B6GUY0;D9IFP2;D6MYJ8;Q37155;Q95F83;Q9MVS0;Q36612;O20245;Q4KUE6;B7P0E9;C5MKB3;D6NK13;O98879;Q95AW2;Q85ZL0;Q7YJM0;Q1KZQ0;C7AF25;Q9TLI1;Q4VIB1;…	14288	111	CID		61.08	0.0236423		3	54		1	1594.75	-45.7572	9/147	pisum_OE_elastase_rep1.mgf
	High	FQGPPHGIQVERDKLNKYGRPL	Q9GGD1;P94086;P93976;B6GUR5;B6GUW7;A5X4C0;B6GUR1;Q36591;P92469;Q6LA00;P28408;P04717;Q05993;P93984;Q95634;Q85XM1;Q85WB5;Q5KTY1;Q5J9S2;A9X7D2;B2BY81;C6KJY4;Q32165;Q5TMA8;A5X4C4;B7FCW2;B8QQG8;C0J9S0;C7AQR7;E5FEA2;Q8WJK7;Q9GHM5;Q9TMM0;Q9BAN0;Q37320;Q7YJN0;Q6JXR0;Q5K3Z6;B6GUY0;Q37276;A1X8A0;E1U252;D9IFP2;Q8MC01;Q6YLQ2;D6MYJ8;Q37155;Q95F83;Q9MSY1;Q9MVS0;Q8WHV1;Q36612;O20245;Q71N71;Q6L9Y0;Q4KUE6;B7P0E9;…	17696	122	CID		58.56	0.0383718		8	53	57	1	2549.35	-8.84982	14/219	pisum_OE_elastase_rep1.mgf
	Medium	FRVTPQPGVPPEEAGAA	Q9GGD1;P94086;P93976;B6GUR1;Q36591;P92469;Q6LA00;D0F109;B5U0R5;Q6SSI3;E5FEB9;P31183;P28408;P04717;Q05993;P93984;Q95634;Q85WB5;Q5J9S2;A9X7D2;B2BY81;C6KJY4;Q32165;A1XM40;B8QQG8;C0J9S0;C7AQR7;Q8WJK7;Q9GHM5;Q9BAN0;O98740;Q7YJN0;Q6JXR0;B6GUY0;D9IFP2;D6MYJ8;Q37155;Q95F83;Q9MVS0;Q36612;O20245;B7P0E9;C5MKB3;D6NK13;O98879;Q95AW2;Q85ZL0;Q7YJM0;Q1KZQ0;C7AF25;Q9TLI1;Q4VIB1;Q33156;Q9MU74;Q9GDP6;Q7YKG3;Q67GM0;…	14214	100	CID		47.16	0.625813		2	54		1	1722.8	-46.1813	8/169	pisum_OE_elastase_rep1.mgf
	Low	AAFRVTPQPGVPPEEA	Q9GGD1;P94086;P94047;P93976;B6GUW7;B6GUR1;Q36591;P92469;Q6LA00;Q37269;D0F109;B5U0R5;Q6SSI3;E5FEB9;P31183;P28408;P04717;Q05993;P93984;Q95634;Q85WB5;Q5J9S2;A9X7D2;B2BY81;C6KJY4;Q32165;Q32728;A1XM40;B8QQG8;C0J9S0;C7AQR7;Q8WJK7;Q9GHM5;Q9BAN0;O98740;Q7YJN0;Q6JXR0;B6GUY0;D9IFP2;D6MYJ8;Q37155;Q95F83;Q9MVS0;Q36612;O20245;Q4KUE6;B7P0E9;C5MKB3;D6NK13;O98879;Q95AW2;Q85ZL0;Q7YJM0;Q1KZQ0;C7AF25;Q9TLI1;Q4VIB1;…	14229	111	CID		38	5.03842		2	54	49	1	1665.78	-50.7219	14/155	pisum_OE_elastase_rep1.mgf
	Low	LRLEDLRxPIAYV	P94086	1	1	CID	X8(Y)	33.56	14.4105		6	54	56	1	1620.83	-48.495	12/122	pisum_OE_elastase_rep1.mgf
	Low	NmFTSIVGNVFGFKAL	Q9GGD1;P94086;P94047;P93976;B6GUR5;A5X4C0;Q36591;P92469;Q6LA00;Q37269;D0F109;B5U0R5;E5FEB9;O03638;P28408;P04717;Q05993;P93984;Q95634;Q5J9S2;A9X7D2;B2BY81;C6KJY4;Q32165;Q32728;A1XM40;A5X4C4;B8QQG8;C0J9S0;C7AQR7;E5FEA2;Q8WJK7;Q9GHM5;Q9TMM0;Q37320;O98740;Q7YJN0;Q6JXR0;Q5K3Z6;B6GUY0;Q37276;A1X8A0;D9IFP2;Q8MC01;Q37155;Q95F83;Q9MVS0;Q8WHV1;Q36612;O20245;Q71N71;Q6L9Y0;B7P0E9;C5MKB3;Q95AW2;Q85ZL0;O98832;…	16063	111	CID	M2(Oxidation)	28.25	50.3633		8	54	48	1	1760.84	-39.0871	9/161	pisum_OE_elastase_rep1.mgf
B6GUW7	12.21	10	8	467	51.7898	6.68311	186.313	Ribulose-1,5-bisphosphate-carboxylase (Fragment) OS=Pyrostria bibracteata GN=rbcL PE=3 SV=1 - [B6GUW7_9GENT]
	Confidence Icon	Sequence	Protein Accessions	# Proteins	# Protein Groups	Activation Type	Modifications	IonScore	Exp Value	Δ Score	Rank	Identity High	Homology Threshold	Charge	m/z [Da]	ΔM [ppm]	Ions Matched	Spectrum File
	High	NMFTSIVGNVFGFxAL	B6GUW7;Q1KZQ0	7	2	CID	X14(K)	119.46	3.78298e-08		4	54		1	1744.85	-33.6441	14/156	pisum_OE_elastase_rep1.mgf
	High	FRVTPQPGVPPEEAxA	P94047;B6GUW7;Q32087	3	3	CID	X15(G)	80.69	0.000261333		3	54		1	1651.77	-44.5227	11/159	pisum_OE_elastase_rep1.mgf
	High	NMFTSIVGNVFGFxA	B6GUW7;Q1KZQ0	7	2	CID	X14(K)	80.68	0.000279698		2	54		1	1631.77	-34.3449	10/146	pisum_OE_elastase_rep1.mgf
	High	FRVTPQPGVPPEEA	Q9GGD1;P94086;P94047;P93976;B6GUW7;B6GUR1;Q36591;P92469;Q6LA00;Q37269;D0F109;B5U0R5;Q6SSI3;E5FEB9;P31183;P28408;P04717;Q05993;P93984;Q95634;Q85WB5;Q5J9S2;A9X7D2;B2BY81;C6KJY4;Q32165;Q32728;A1XM40;B8QQG8;C0J9S0;C7AQR7;Q8WJK7;Q9GHM5;Q9BAN0;O98740;Q7YJN0;Q6JXR0;B6GUY0;D9IFP2;D6MYJ8;Q37155;Q95F83;Q9MVS0;Q36612;O20245;Q4KUE6;B7P0E9;C5MKB3;D6NK13;O98879;Q95AW2;Q85ZL0;Q7YJM0;Q1KZQ0;C7AF25;Q9TLI1;Q4VIB1;…	14407	113	CID		75.06	0.000973939		2	54		1	1523.73	-34.3573	9/139	pisum_OE_elastase_rep1.mgf
	High	AFRVTPQPGVPPEEA	Q9GGD1;P94086;P94047;P93976;B6GUW7;B6GUR1;Q36591;P92469;Q6LA00;Q37269;D0F109;B5U0R5;Q6SSI3;E5FEB9;P31183;P28408;P04717;Q05993;P93984;Q95634;Q85WB5;Q5J9S2;A9X7D2;B2BY81;C6KJY4;Q32165;Q32728;A1XM40;B8QQG8;C0J9S0;C7AQR7;Q8WJK7;Q9GHM5;Q9BAN0;O98740;Q7YJN0;Q6JXR0;B6GUY0;D9IFP2;D6MYJ8;Q37155;Q95F83;Q9MVS0;Q36612;O20245;Q4KUE6;B7P0E9;C5MKB3;D6NK13;O98879;Q95AW2;Q85ZL0;Q7YJM0;Q1KZQ0;C7AF25;Q9TLI1;Q4VIB1;…	14288	111	CID		61.08	0.0236423		3	54		1	1594.75	-45.7572	9/147	pisum_OE_elastase_rep1.mgf
	High	FQGPPHGIQVERDKLNKYGRPL	Q9GGD1;P94086;P93976;B6GUR5;B6GUW7;A5X4C0;B6GUR1;Q36591;P92469;Q6LA00;P28408;P04717;Q05993;P93984;Q95634;Q85XM1;Q85WB5;Q5KTY1;Q5J9S2;A9X7D2;B2BY81;C6KJY4;Q32165;Q5TMA8;A5X4C4;B7FCW2;B8QQG8;C0J9S0;C7AQR7;E5FEA2;Q8WJK7;Q9GHM5;Q9TMM0;Q9BAN0;Q37320;Q7YJN0;Q6JXR0;Q5K3Z6;B6GUY0;Q37276;A1X8A0;E1U252;D9IFP2;Q8MC01;Q6YLQ2;D6MYJ8;Q37155;Q95F83;Q9MSY1;Q9MVS0;Q8WHV1;Q36612;O20245;Q71N71;Q6L9Y0;Q4KUE6;B7P0E9;…	17696	122	CID		58.56	0.0383718		8	53	57	1	2549.35	-8.84982	14/219	pisum_OE_elastase_rep1.mgf
	Medium	FRVTPQPGVPPEEAxAA	P94047;B6GUW7	2	2	CID	X15(G)	47.16	0.625813		4	54		1	1722.8	-46.1813	8/169	pisum_OE_elastase_rep1.mgf
	Low	AAFRVTPQPGVPPEEA	Q9GGD1;P94086;P94047;P93976;B6GUW7;B6GUR1;Q36591;P92469;Q6LA00;Q37269;D0F109;B5U0R5;Q6SSI3;E5FEB9;P31183;P28408;P04717;Q05993;P93984;Q95634;Q85WB5;Q5J9S2;A9X7D2;B2BY81;C6KJY4;Q32165;Q32728;A1XM40;B8QQG8;C0J9S0;C7AQR7;Q8WJK7;Q9GHM5;Q9BAN0;O98740;Q7YJN0;Q6JXR0;B6GUY0;D9IFP2;D6MYJ8;Q37155;Q95F83;Q9MVS0;Q36612;O20245;Q4KUE6;B7P0E9;C5MKB3;D6NK13;O98879;Q95AW2;Q85ZL0;Q7YJM0;Q1KZQ0;C7AF25;Q9TLI1;Q4VIB1;…	14229	111	CID		38	5.03842		2	54	49	1	1665.78	-50.7219	14/155	pisum_OE_elastase_rep1.mgf
	Low	NmFTSIVGNVFGFxAL	B6GUW7;Q1KZQ0	7	2	CID	M2(Oxidation), X14(Q)	34.05	13.2469		4	54	48	1	1760.84	-18.4207	10/156	pisum_OE_elastase_rep1.mgf
	Low	NmFTSIVGNVFGFxAL	B6GUW7;Q1KZQ0	7	2	CID	M2(Oxidation), X14(K)	28.25	50.3633		10	54	48	1	1760.84	-39.0871	9/156	pisum_OE_elastase_rep1.mgf
Q36591	17.91	10	9	469	51.9803	6.58057	186.313	Ribulose-1,5-bisphosphate carboxylase (Fragment) OS=Nauclea orientalis GN=rbcL PE=3 SV=1 - [Q36591_NAUOR]
	Confidence Icon	Sequence	Protein Accessions	# Proteins	# Protein Groups	Activation Type	Modifications	IonScore	Exp Value	Δ Score	Rank	Identity High	Homology Threshold	Charge	m/z [Da]	ΔM [ppm]	Ions Matched	Spectrum File
	High	NMFTSIVGNVFGFKAL	Q9GGD1;P94086;P94047;P93976;B6GUR5;A5X4C0;Q36591;P92469;Q6LA00;Q37269;D0F109;B5U0R5;E5FEB9;O03638;P28408;P04717;Q05993;P93984;Q95634;Q5J9S2;A9X7D2;B2BY81;C6KJY4;Q32165;Q32728;A1XM40;A5X4C4;B8QQG8;C0J9S0;C7AQR7;E5FEA2;Q8WJK7;Q9GHM5;Q9TMM0;Q37320;O98740;Q7YJN0;Q6JXR0;Q5K3Z6;B6GUY0;Q37276;A1X8A0;D9IFP2;Q8MC01;Q37155;Q95F83;Q9MVS0;Q8WHV1;Q36612;O20245;Q71N71;Q6L9Y0;B7P0E9;C5MKB3;Q95AW2;Q85ZL0;O98832;…	16063	111	CID		119.46	3.78298e-08	0	2	54		1	1744.85	-33.6441	14/161	pisum_OE_elastase_rep1.mgf
	High	FRVTPQPGVPPEEAGA	Q9GGD1;P94086;P93976;B6GUR1;Q36591;P92469;Q6LA00;D0F109;B5U0R5;Q6SSI3;E5FEB9;P31183;P28408;P04717;Q05993;P93984;Q95634;Q85WB5;Q5J9S2;A9X7D2;B2BY81;C6KJY4;Q32165;A1XM40;B8QQG8;C0J9S0;C7AQR7;Q8WJK7;Q9GHM5;Q9BAN0;O98740;Q7YJN0;Q6JXR0;B6GUY0;D9IFP2;D6MYJ8;Q37155;Q95F83;Q9MVS0;Q36612;O20245;B7P0E9;C5MKB3;D6NK13;O98879;Q95AW2;Q85ZL0;Q7YJM0;Q1KZQ0;C7AF25;Q9TLI1;Q4VIB1;Q33156;Q9MU74;Q9GDP6;Q7YKG3;Q67GM0;…	14257	100	CID		80.69	0.000261333		2	54		1	1651.77	-44.5227	11/159	pisum_OE_elastase_rep1.mgf
	High	NMFTSIVGNVFGFKA	Q9GGD1;P94086;P94047;P93976;B6GUR5;A5X4C0;Q36591;P92469;Q6LA00;Q37269;D0F109;B5U0R5;E5FEB9;O03638;P28408;P04717;Q05993;P93984;Q95634;Q5J9S2;A9X7D2;B2BY81;C6KJY4;Q32165;Q32728;A1XM40;A5X4C4;B8QQG8;C0J9S0;C7AQR7;E5FEA2;Q8WJK7;Q9GHM5;Q9TMM0;Q37320;O98740;Q7YJN0;Q6JXR0;Q5K3Z6;B6GUY0;Q37276;A1X8A0;D9IFP2;Q8MC01;Q37155;Q95F83;Q9MVS0;Q8WHV1;Q36612;O20245;Q71N71;Q6L9Y0;B7P0E9;C5MKB3;Q95AW2;Q85ZL0;O98832;…	16077	111	CID		80.68	0.000279698	0	1	54		1	1631.77	-34.3449	10/151	pisum_OE_elastase_rep1.mgf
	High	FRVTPQPGVPPEEA	Q9GGD1;P94086;P94047;P93976;B6GUW7;B6GUR1;Q36591;P92469;Q6LA00;Q37269;D0F109;B5U0R5;Q6SSI3;E5FEB9;P31183;P28408;P04717;Q05993;P93984;Q95634;Q85WB5;Q5J9S2;A9X7D2;B2BY81;C6KJY4;Q32165;Q32728;A1XM40;B8QQG8;C0J9S0;C7AQR7;Q8WJK7;Q9GHM5;Q9BAN0;O98740;Q7YJN0;Q6JXR0;B6GUY0;D9IFP2;D6MYJ8;Q37155;Q95F83;Q9MVS0;Q36612;O20245;Q4KUE6;B7P0E9;C5MKB3;D6NK13;O98879;Q95AW2;Q85ZL0;Q7YJM0;Q1KZQ0;C7AF25;Q9TLI1;Q4VIB1;…	14407	113	CID		75.06	0.000973939		2	54		1	1523.73	-34.3573	9/139	pisum_OE_elastase_rep1.mgf
	High	AFRVTPQPGVPPEEA	Q9GGD1;P94086;P94047;P93976;B6GUW7;B6GUR1;Q36591;P92469;Q6LA00;Q37269;D0F109;B5U0R5;Q6SSI3;E5FEB9;P31183;P28408;P04717;Q05993;P93984;Q95634;Q85WB5;Q5J9S2;A9X7D2;B2BY81;C6KJY4;Q32165;Q32728;A1XM40;B8QQG8;C0J9S0;C7AQR7;Q8WJK7;Q9GHM5;Q9BAN0;O98740;Q7YJN0;Q6JXR0;B6GUY0;D9IFP2;D6MYJ8;Q37155;Q95F83;Q9MVS0;Q36612;O20245;Q4KUE6;B7P0E9;C5MKB3;D6NK13;O98879;Q95AW2;Q85ZL0;Q7YJM0;Q1KZQ0;C7AF25;Q9TLI1;Q4VIB1;…	14288	111	CID		61.08	0.0236423		3	54		1	1594.75	-45.7572	9/147	pisum_OE_elastase_rep1.mgf
	High	FQGPPHGIQVERDKLNKYGRPL	Q9GGD1;P94086;P93976;B6GUR5;B6GUW7;A5X4C0;B6GUR1;Q36591;P92469;Q6LA00;P28408;P04717;Q05993;P93984;Q95634;Q85XM1;Q85WB5;Q5KTY1;Q5J9S2;A9X7D2;B2BY81;C6KJY4;Q32165;Q5TMA8;A5X4C4;B7FCW2;B8QQG8;C0J9S0;C7AQR7;E5FEA2;Q8WJK7;Q9GHM5;Q9TMM0;Q9BAN0;Q37320;Q7YJN0;Q6JXR0;Q5K3Z6;B6GUY0;Q37276;A1X8A0;E1U252;D9IFP2;Q8MC01;Q6YLQ2;D6MYJ8;Q37155;Q95F83;Q9MSY1;Q9MVS0;Q8WHV1;Q36612;O20245;Q71N71;Q6L9Y0;Q4KUE6;B7P0E9;…	17696	122	CID		58.56	0.0383718		8	53	57	1	2549.35	-8.84982	14/219	pisum_OE_elastase_rep1.mgf
	Medium	FRVTPQPGVPPEEAGAA	Q9GGD1;P94086;P93976;B6GUR1;Q36591;P92469;Q6LA00;D0F109;B5U0R5;Q6SSI3;E5FEB9;P31183;P28408;P04717;Q05993;P93984;Q95634;Q85WB5;Q5J9S2;A9X7D2;B2BY81;C6KJY4;Q32165;A1XM40;B8QQG8;C0J9S0;C7AQR7;Q8WJK7;Q9GHM5;Q9BAN0;O98740;Q7YJN0;Q6JXR0;B6GUY0;D9IFP2;D6MYJ8;Q37155;Q95F83;Q9MVS0;Q36612;O20245;B7P0E9;C5MKB3;D6NK13;O98879;Q95AW2;Q85ZL0;Q7YJM0;Q1KZQ0;C7AF25;Q9TLI1;Q4VIB1;Q33156;Q9MU74;Q9GDP6;Q7YKG3;Q67GM0;…	14214	100	CID		47.16	0.625813		2	54		1	1722.8	-46.1813	8/169	pisum_OE_elastase_rep1.mgf
	Low	AAFRVTPQPGVPPEEA	Q9GGD1;P94086;P94047;P93976;B6GUW7;B6GUR1;Q36591;P92469;Q6LA00;Q37269;D0F109;B5U0R5;Q6SSI3;E5FEB9;P31183;P28408;P04717;Q05993;P93984;Q95634;Q85WB5;Q5J9S2;A9X7D2;B2BY81;C6KJY4;Q32165;Q32728;A1XM40;B8QQG8;C0J9S0;C7AQR7;Q8WJK7;Q9GHM5;Q9BAN0;O98740;Q7YJN0;Q6JXR0;B6GUY0;D9IFP2;D6MYJ8;Q37155;Q95F83;Q9MVS0;Q36612;O20245;Q4KUE6;B7P0E9;C5MKB3;D6NK13;O98879;Q95AW2;Q85ZL0;Q7YJM0;Q1KZQ0;C7AF25;Q9TLI1;Q4VIB1;…	14229	111	CID		38	5.03842		2	54	49	1	1665.78	-50.7219	14/155	pisum_OE_elastase_rep1.mgf
	Low	NmFTSIVGNVFGFKAL	Q9GGD1;P94086;P94047;P93976;B6GUR5;A5X4C0;Q36591;P92469;Q6LA00;Q37269;D0F109;B5U0R5;E5FEB9;O03638;P28408;P04717;Q05993;P93984;Q95634;Q5J9S2;A9X7D2;B2BY81;C6KJY4;Q32165;Q32728;A1XM40;A5X4C4;B8QQG8;C0J9S0;C7AQR7;E5FEA2;Q8WJK7;Q9GHM5;Q9TMM0;Q37320;O98740;Q7YJN0;Q6JXR0;Q5K3Z6;B6GUY0;Q37276;A1X8A0;D9IFP2;Q8MC01;Q37155;Q95F83;Q9MVS0;Q8WHV1;Q36612;O20245;Q71N71;Q6L9Y0;B7P0E9;C5MKB3;Q95AW2;Q85ZL0;O98832;…	16063	111	CID	M2(Oxidation)	28.25	50.3633		8	54	48	1	1760.84	-39.0871	9/161	pisum_OE_elastase_rep1.mgf
	Low	EIFGDDSVLPFGxGTLGHPWGNAPGAV	Q36591	1	1	CID	X13(A)	19.28	278.681		3	53	38	1	2681.24	-21.3783	10/253	pisum_OE_elastase_rep1.mgf
P92469	15.05	10	9	465	51.6389	7.38623	186.313	Ribulose-1,5-bisphosphate carboxylase, large subunit (Fragment) OS=Psychotria sp. Bremer 2722 GN=rbcL PE=3 SV=3 - [P92469_9GENT]
	Confidence Icon	Sequence	Protein Accessions	# Proteins	# Protein Groups	Activation Type	Modifications	IonScore	Exp Value	Δ Score	Rank	Identity High	Homology Threshold	Charge	m/z [Da]	ΔM [ppm]	Ions Matched	Spectrum File
	High	NMFTSIVGNVFGFKAL	Q9GGD1;P94086;P94047;P93976;B6GUR5;A5X4C0;Q36591;P92469;Q6LA00;Q37269;D0F109;B5U0R5;E5FEB9;O03638;P28408;P04717;Q05993;P93984;Q95634;Q5J9S2;A9X7D2;B2BY81;C6KJY4;Q32165;Q32728;A1XM40;A5X4C4;B8QQG8;C0J9S0;C7AQR7;E5FEA2;Q8WJK7;Q9GHM5;Q9TMM0;Q37320;O98740;Q7YJN0;Q6JXR0;Q5K3Z6;B6GUY0;Q37276;A1X8A0;D9IFP2;Q8MC01;Q37155;Q95F83;Q9MVS0;Q8WHV1;Q36612;O20245;Q71N71;Q6L9Y0;B7P0E9;C5MKB3;Q95AW2;Q85ZL0;O98832;…	16063	111	CID		119.46	3.78298e-08	0	2	54		1	1744.85	-33.6441	14/161	pisum_OE_elastase_rep1.mgf
	High	FRVTPQPGVPPEEAGA	Q9GGD1;P94086;P93976;B6GUR1;Q36591;P92469;Q6LA00;D0F109;B5U0R5;Q6SSI3;E5FEB9;P31183;P28408;P04717;Q05993;P93984;Q95634;Q85WB5;Q5J9S2;A9X7D2;B2BY81;C6KJY4;Q32165;A1XM40;B8QQG8;C0J9S0;C7AQR7;Q8WJK7;Q9GHM5;Q9BAN0;O98740;Q7YJN0;Q6JXR0;B6GUY0;D9IFP2;D6MYJ8;Q37155;Q95F83;Q9MVS0;Q36612;O20245;B7P0E9;C5MKB3;D6NK13;O98879;Q95AW2;Q85ZL0;Q7YJM0;Q1KZQ0;C7AF25;Q9TLI1;Q4VIB1;Q33156;Q9MU74;Q9GDP6;Q7YKG3;Q67GM0;…	14257	100	CID		80.69	0.000261333		2	54		1	1651.77	-44.5227	11/159	pisum_OE_elastase_rep1.mgf
	High	NMFTSIVGNVFGFKA	Q9GGD1;P94086;P94047;P93976;B6GUR5;A5X4C0;Q36591;P92469;Q6LA00;Q37269;D0F109;B5U0R5;E5FEB9;O03638;P28408;P04717;Q05993;P93984;Q95634;Q5J9S2;A9X7D2;B2BY81;C6KJY4;Q32165;Q32728;A1XM40;A5X4C4;B8QQG8;C0J9S0;C7AQR7;E5FEA2;Q8WJK7;Q9GHM5;Q9TMM0;Q37320;O98740;Q7YJN0;Q6JXR0;Q5K3Z6;B6GUY0;Q37276;A1X8A0;D9IFP2;Q8MC01;Q37155;Q95F83;Q9MVS0;Q8WHV1;Q36612;O20245;Q71N71;Q6L9Y0;B7P0E9;C5MKB3;Q95AW2;Q85ZL0;O98832;…	16077	111	CID		80.68	0.000279698	0	1	54		1	1631.77	-34.3449	10/151	pisum_OE_elastase_rep1.mgf
	High	FRVTPQPGVPPEEA	Q9GGD1;P94086;P94047;P93976;B6GUW7;B6GUR1;Q36591;P92469;Q6LA00;Q37269;D0F109;B5U0R5;Q6SSI3;E5FEB9;P31183;P28408;P04717;Q05993;P93984;Q95634;Q85WB5;Q5J9S2;A9X7D2;B2BY81;C6KJY4;Q32165;Q32728;A1XM40;B8QQG8;C0J9S0;C7AQR7;Q8WJK7;Q9GHM5;Q9BAN0;O98740;Q7YJN0;Q6JXR0;B6GUY0;D9IFP2;D6MYJ8;Q37155;Q95F83;Q9MVS0;Q36612;O20245;Q4KUE6;B7P0E9;C5MKB3;D6NK13;O98879;Q95AW2;Q85ZL0;Q7YJM0;Q1KZQ0;C7AF25;Q9TLI1;Q4VIB1;…	14407	113	CID		75.06	0.000973939		2	54		1	1523.73	-34.3573	9/139	pisum_OE_elastase_rep1.mgf
	High	AFRVTPQPGVPPEEA	Q9GGD1;P94086;P94047;P93976;B6GUW7;B6GUR1;Q36591;P92469;Q6LA00;Q37269;D0F109;B5U0R5;Q6SSI3;E5FEB9;P31183;P28408;P04717;Q05993;P93984;Q95634;Q85WB5;Q5J9S2;A9X7D2;B2BY81;C6KJY4;Q32165;Q32728;A1XM40;B8QQG8;C0J9S0;C7AQR7;Q8WJK7;Q9GHM5;Q9BAN0;O98740;Q7YJN0;Q6JXR0;B6GUY0;D9IFP2;D6MYJ8;Q37155;Q95F83;Q9MVS0;Q36612;O20245;Q4KUE6;B7P0E9;C5MKB3;D6NK13;O98879;Q95AW2;Q85ZL0;Q7YJM0;Q1KZQ0;C7AF25;Q9TLI1;Q4VIB1;…	14288	111	CID		61.08	0.0236423		3	54		1	1594.75	-45.7572	9/147	pisum_OE_elastase_rep1.mgf
	High	FQGPPHGIQVERDKLNKYGRPL	Q9GGD1;P94086;P93976;B6GUR5;B6GUW7;A5X4C0;B6GUR1;Q36591;P92469;Q6LA00;P28408;P04717;Q05993;P93984;Q95634;Q85XM1;Q85WB5;Q5KTY1;Q5J9S2;A9X7D2;B2BY81;C6KJY4;Q32165;Q5TMA8;A5X4C4;B7FCW2;B8QQG8;C0J9S0;C7AQR7;E5FEA2;Q8WJK7;Q9GHM5;Q9TMM0;Q9BAN0;Q37320;Q7YJN0;Q6JXR0;Q5K3Z6;B6GUY0;Q37276;A1X8A0;E1U252;D9IFP2;Q8MC01;Q6YLQ2;D6MYJ8;Q37155;Q95F83;Q9MSY1;Q9MVS0;Q8WHV1;Q36612;O20245;Q71N71;Q6L9Y0;Q4KUE6;B7P0E9;…	17696	122	CID		58.56	0.0383718		8	53	57	1	2549.35	-8.84982	14/219	pisum_OE_elastase_rep1.mgf
	Medium	FRVTPQPGVPPEEAGAA	Q9GGD1;P94086;P93976;B6GUR1;Q36591;P92469;Q6LA00;D0F109;B5U0R5;Q6SSI3;E5FEB9;P31183;P28408;P04717;Q05993;P93984;Q95634;Q85WB5;Q5J9S2;A9X7D2;B2BY81;C6KJY4;Q32165;A1XM40;B8QQG8;C0J9S0;C7AQR7;Q8WJK7;Q9GHM5;Q9BAN0;O98740;Q7YJN0;Q6JXR0;B6GUY0;D9IFP2;D6MYJ8;Q37155;Q95F83;Q9MVS0;Q36612;O20245;B7P0E9;C5MKB3;D6NK13;O98879;Q95AW2;Q85ZL0;Q7YJM0;Q1KZQ0;C7AF25;Q9TLI1;Q4VIB1;Q33156;Q9MU74;Q9GDP6;Q7YKG3;Q67GM0;…	14214	100	CID		47.16	0.625813		2	54		1	1722.8	-46.1813	8/169	pisum_OE_elastase_rep1.mgf
	Low	AAFRVTPQPGVPPEEA	Q9GGD1;P94086;P94047;P93976;B6GUW7;B6GUR1;Q36591;P92469;Q6LA00;Q37269;D0F109;B5U0R5;Q6SSI3;E5FEB9;P31183;P28408;P04717;Q05993;P93984;Q95634;Q85WB5;Q5J9S2;A9X7D2;B2BY81;C6KJY4;Q32165;Q32728;A1XM40;B8QQG8;C0J9S0;C7AQR7;Q8WJK7;Q9GHM5;Q9BAN0;O98740;Q7YJN0;Q6JXR0;B6GUY0;D9IFP2;D6MYJ8;Q37155;Q95F83;Q9MVS0;Q36612;O20245;Q4KUE6;B7P0E9;C5MKB3;D6NK13;O98879;Q95AW2;Q85ZL0;Q7YJM0;Q1KZQ0;C7AF25;Q9TLI1;Q4VIB1;…	14229	111	CID		38	5.03842		2	54	49	1	1665.78	-50.7219	14/155	pisum_OE_elastase_rep1.mgf
	Low	LRLEDLRIPFSYV	P92469	1	1	CID		37.13	6.334		4	54	56	1	1620.83	-48.5012	12/128	pisum_OE_elastase_rep1.mgf
	Low	NmFTSIVGNVFGFKAL	Q9GGD1;P94086;P94047;P93976;B6GUR5;A5X4C0;Q36591;P92469;Q6LA00;Q37269;D0F109;B5U0R5;E5FEB9;O03638;P28408;P04717;Q05993;P93984;Q95634;Q5J9S2;A9X7D2;B2BY81;C6KJY4;Q32165;Q32728;A1XM40;A5X4C4;B8QQG8;C0J9S0;C7AQR7;E5FEA2;Q8WJK7;Q9GHM5;Q9TMM0;Q37320;O98740;Q7YJN0;Q6JXR0;Q5K3Z6;B6GUY0;Q37276;A1X8A0;D9IFP2;Q8MC01;Q37155;Q95F83;Q9MVS0;Q8WHV1;Q36612;O20245;Q71N71;Q6L9Y0;B7P0E9;C5MKB3;Q95AW2;Q85ZL0;O98832;…	16063	111	CID	M2(Oxidation)	28.25	50.3633		8	54	48	1	1760.84	-39.0871	9/161	pisum_OE_elastase_rep1.mgf
Q6LA00	18.75	10	9	448	49.3335	8.45557	186.313	RuBisCO large subunit (Fragment) OS=Limnocharis flava GN=rbcL PE=3 SV=1 - [Q6LA00_9LILI]
	Confidence Icon	Sequence	Protein Accessions	# Proteins	# Protein Groups	Activation Type	Modifications	IonScore	Exp Value	Δ Score	Rank	Identity High	Homology Threshold	Charge	m/z [Da]	ΔM [ppm]	Ions Matched	Spectrum File
	High	NMFTSIVGNVFGFKAL	Q9GGD1;P94086;P94047;P93976;B6GUR5;A5X4C0;Q36591;P92469;Q6LA00;Q37269;D0F109;B5U0R5;E5FEB9;O03638;P28408;P04717;Q05993;P93984;Q95634;Q5J9S2;A9X7D2;B2BY81;C6KJY4;Q32165;Q32728;A1XM40;A5X4C4;B8QQG8;C0J9S0;C7AQR7;E5FEA2;Q8WJK7;Q9GHM5;Q9TMM0;Q37320;O98740;Q7YJN0;Q6JXR0;Q5K3Z6;B6GUY0;Q37276;A1X8A0;D9IFP2;Q8MC01;Q37155;Q95F83;Q9MVS0;Q8WHV1;Q36612;O20245;Q71N71;Q6L9Y0;B7P0E9;C5MKB3;Q95AW2;Q85ZL0;O98832;…	16063	111	CID		119.46	3.78298e-08	0	2	54		1	1744.85	-33.6441	14/161	pisum_OE_elastase_rep1.mgf
	High	FRVTPQPGVPPEEAGA	Q9GGD1;P94086;P93976;B6GUR1;Q36591;P92469;Q6LA00;D0F109;B5U0R5;Q6SSI3;E5FEB9;P31183;P28408;P04717;Q05993;P93984;Q95634;Q85WB5;Q5J9S2;A9X7D2;B2BY81;C6KJY4;Q32165;A1XM40;B8QQG8;C0J9S0;C7AQR7;Q8WJK7;Q9GHM5;Q9BAN0;O98740;Q7YJN0;Q6JXR0;B6GUY0;D9IFP2;D6MYJ8;Q37155;Q95F83;Q9MVS0;Q36612;O20245;B7P0E9;C5MKB3;D6NK13;O98879;Q95AW2;Q85ZL0;Q7YJM0;Q1KZQ0;C7AF25;Q9TLI1;Q4VIB1;Q33156;Q9MU74;Q9GDP6;Q7YKG3;Q67GM0;…	14257	100	CID		80.69	0.000261333		2	54		1	1651.77	-44.5227	11/159	pisum_OE_elastase_rep1.mgf
	High	NMFTSIVGNVFGFKA	Q9GGD1;P94086;P94047;P93976;B6GUR5;A5X4C0;Q36591;P92469;Q6LA00;Q37269;D0F109;B5U0R5;E5FEB9;O03638;P28408;P04717;Q05993;P93984;Q95634;Q5J9S2;A9X7D2;B2BY81;C6KJY4;Q32165;Q32728;A1XM40;A5X4C4;B8QQG8;C0J9S0;C7AQR7;E5FEA2;Q8WJK7;Q9GHM5;Q9TMM0;Q37320;O98740;Q7YJN0;Q6JXR0;Q5K3Z6;B6GUY0;Q37276;A1X8A0;D9IFP2;Q8MC01;Q37155;Q95F83;Q9MVS0;Q8WHV1;Q36612;O20245;Q71N71;Q6L9Y0;B7P0E9;C5MKB3;Q95AW2;Q85ZL0;O98832;…	16077	111	CID		80.68	0.000279698	0	1	54		1	1631.77	-34.3449	10/151	pisum_OE_elastase_rep1.mgf
	High	FRVTPQPGVPPEEA	Q9GGD1;P94086;P94047;P93976;B6GUW7;B6GUR1;Q36591;P92469;Q6LA00;Q37269;D0F109;B5U0R5;Q6SSI3;E5FEB9;P31183;P28408;P04717;Q05993;P93984;Q95634;Q85WB5;Q5J9S2;A9X7D2;B2BY81;C6KJY4;Q32165;Q32728;A1XM40;B8QQG8;C0J9S0;C7AQR7;Q8WJK7;Q9GHM5;Q9BAN0;O98740;Q7YJN0;Q6JXR0;B6GUY0;D9IFP2;D6MYJ8;Q37155;Q95F83;Q9MVS0;Q36612;O20245;Q4KUE6;B7P0E9;C5MKB3;D6NK13;O98879;Q95AW2;Q85ZL0;Q7YJM0;Q1KZQ0;C7AF25;Q9TLI1;Q4VIB1;…	14407	113	CID		75.06	0.000973939		2	54		1	1523.73	-34.3573	9/139	pisum_OE_elastase_rep1.mgf
	High	AFRVTPQPGVPPEEA	Q9GGD1;P94086;P94047;P93976;B6GUW7;B6GUR1;Q36591;P92469;Q6LA00;Q37269;D0F109;B5U0R5;Q6SSI3;E5FEB9;P31183;P28408;P04717;Q05993;P93984;Q95634;Q85WB5;Q5J9S2;A9X7D2;B2BY81;C6KJY4;Q32165;Q32728;A1XM40;B8QQG8;C0J9S0;C7AQR7;Q8WJK7;Q9GHM5;Q9BAN0;O98740;Q7YJN0;Q6JXR0;B6GUY0;D9IFP2;D6MYJ8;Q37155;Q95F83;Q9MVS0;Q36612;O20245;Q4KUE6;B7P0E9;C5MKB3;D6NK13;O98879;Q95AW2;Q85ZL0;Q7YJM0;Q1KZQ0;C7AF25;Q9TLI1;Q4VIB1;…	14288	111	CID		61.08	0.0236423		3	54		1	1594.75	-45.7572	9/147	pisum_OE_elastase_rep1.mgf
	High	FQGPPHGIQVERDKLNKYGRPL	Q9GGD1;P94086;P93976;B6GUR5;B6GUW7;A5X4C0;B6GUR1;Q36591;P92469;Q6LA00;P28408;P04717;Q05993;P93984;Q95634;Q85XM1;Q85WB5;Q5KTY1;Q5J9S2;A9X7D2;B2BY81;C6KJY4;Q32165;Q5TMA8;A5X4C4;B7FCW2;B8QQG8;C0J9S0;C7AQR7;E5FEA2;Q8WJK7;Q9GHM5;Q9TMM0;Q9BAN0;Q37320;Q7YJN0;Q6JXR0;Q5K3Z6;B6GUY0;Q37276;A1X8A0;E1U252;D9IFP2;Q8MC01;Q6YLQ2;D6MYJ8;Q37155;Q95F83;Q9MSY1;Q9MVS0;Q8WHV1;Q36612;O20245;Q71N71;Q6L9Y0;Q4KUE6;B7P0E9;…	17696	122	CID		58.56	0.0383718		8	53	57	1	2549.35	-8.84982	14/219	pisum_OE_elastase_rep1.mgf
	Medium	FRVTPQPGVPPEEAGAA	Q9GGD1;P94086;P93976;B6GUR1;Q36591;P92469;Q6LA00;D0F109;B5U0R5;Q6SSI3;E5FEB9;P31183;P28408;P04717;Q05993;P93984;Q95634;Q85WB5;Q5J9S2;A9X7D2;B2BY81;C6KJY4;Q32165;A1XM40;B8QQG8;C0J9S0;C7AQR7;Q8WJK7;Q9GHM5;Q9BAN0;O98740;Q7YJN0;Q6JXR0;B6GUY0;D9IFP2;D6MYJ8;Q37155;Q95F83;Q9MVS0;Q36612;O20245;B7P0E9;C5MKB3;D6NK13;O98879;Q95AW2;Q85ZL0;Q7YJM0;Q1KZQ0;C7AF25;Q9TLI1;Q4VIB1;Q33156;Q9MU74;Q9GDP6;Q7YKG3;Q67GM0;…	14214	100	CID		47.16	0.625813		2	54		1	1722.8	-46.1813	8/169	pisum_OE_elastase_rep1.mgf
	Low	AAFRVTPQPGVPPEEA	Q9GGD1;P94086;P94047;P93976;B6GUW7;B6GUR1;Q36591;P92469;Q6LA00;Q37269;D0F109;B5U0R5;Q6SSI3;E5FEB9;P31183;P28408;P04717;Q05993;P93984;Q95634;Q85WB5;Q5J9S2;A9X7D2;B2BY81;C6KJY4;Q32165;Q32728;A1XM40;B8QQG8;C0J9S0;C7AQR7;Q8WJK7;Q9GHM5;Q9BAN0;O98740;Q7YJN0;Q6JXR0;B6GUY0;D9IFP2;D6MYJ8;Q37155;Q95F83;Q9MVS0;Q36612;O20245;Q4KUE6;B7P0E9;C5MKB3;D6NK13;O98879;Q95AW2;Q85ZL0;Q7YJM0;Q1KZQ0;C7AF25;Q9TLI1;Q4VIB1;…	14229	111	CID		38	5.03842		2	54	49	1	1665.78	-50.7219	14/155	pisum_OE_elastase_rep1.mgf
	Low	NmFTSIVGNVFGFKAL	Q9GGD1;P94086;P94047;P93976;B6GUR5;A5X4C0;Q36591;P92469;Q6LA00;Q37269;D0F109;B5U0R5;E5FEB9;O03638;P28408;P04717;Q05993;P93984;Q95634;Q5J9S2;A9X7D2;B2BY81;C6KJY4;Q32165;Q32728;A1XM40;A5X4C4;B8QQG8;C0J9S0;C7AQR7;E5FEA2;Q8WJK7;Q9GHM5;Q9TMM0;Q37320;O98740;Q7YJN0;Q6JXR0;Q5K3Z6;B6GUY0;Q37276;A1X8A0;D9IFP2;Q8MC01;Q37155;Q95F83;Q9MVS0;Q8WHV1;Q36612;O20245;Q71N71;Q6L9Y0;B7P0E9;C5MKB3;Q95AW2;Q85ZL0;O98832;…	16063	111	CID	M2(Oxidation)	28.25	50.3633		8	54	48	1	1760.84	-39.0871	9/161	pisum_OE_elastase_rep1.mgf
	Low	EIFGxDSVLQFGGGTLGHPWGNAPGAV	Q6LA00	2	1	CID	X5(C)	11.93	1451.18		8	53	29	1	2686.2	-27.7762	10/277	pisum_OE_elastase_rep1.mgf
D0F109	32.76	9	8	174	19.1799	7.92822	186.313	Ribulose-1,5-bisphosphate carboxylase/oxygenase large subunit (Fragment) OS=Senna dariensis GN=rbcL PE=4 SV=1 - [D0F109_9FABA]
	Confidence Icon	Sequence	Protein Accessions	# Proteins	# Protein Groups	Activation Type	Modifications	IonScore	Exp Value	Δ Score	Rank	Identity High	Homology Threshold	Charge	m/z [Da]	ΔM [ppm]	Ions Matched	Spectrum File
	High	NMFTSIVGNVFGFKAL	Q9GGD1;P94086;P94047;P93976;B6GUR5;A5X4C0;Q36591;P92469;Q6LA00;Q37269;D0F109;B5U0R5;E5FEB9;O03638;P28408;P04717;Q05993;P93984;Q95634;Q5J9S2;A9X7D2;B2BY81;C6KJY4;Q32165;Q32728;A1XM40;A5X4C4;B8QQG8;C0J9S0;C7AQR7;E5FEA2;Q8WJK7;Q9GHM5;Q9TMM0;Q37320;O98740;Q7YJN0;Q6JXR0;Q5K3Z6;B6GUY0;Q37276;A1X8A0;D9IFP2;Q8MC01;Q37155;Q95F83;Q9MVS0;Q8WHV1;Q36612;O20245;Q71N71;Q6L9Y0;B7P0E9;C5MKB3;Q95AW2;Q85ZL0;O98832;…	16063	111	CID		119.46	3.78298e-08	0	2	54		1	1744.85	-33.6441	14/161	pisum_OE_elastase_rep1.mgf
	High	FRVTPQPGVPPEEAGA	Q9GGD1;P94086;P93976;B6GUR1;Q36591;P92469;Q6LA00;D0F109;B5U0R5;Q6SSI3;E5FEB9;P31183;P28408;P04717;Q05993;P93984;Q95634;Q85WB5;Q5J9S2;A9X7D2;B2BY81;C6KJY4;Q32165;A1XM40;B8QQG8;C0J9S0;C7AQR7;Q8WJK7;Q9GHM5;Q9BAN0;O98740;Q7YJN0;Q6JXR0;B6GUY0;D9IFP2;D6MYJ8;Q37155;Q95F83;Q9MVS0;Q36612;O20245;B7P0E9;C5MKB3;D6NK13;O98879;Q95AW2;Q85ZL0;Q7YJM0;Q1KZQ0;C7AF25;Q9TLI1;Q4VIB1;Q33156;Q9MU74;Q9GDP6;Q7YKG3;Q67GM0;…	14257	100	CID		80.69	0.000261333		2	54		1	1651.77	-44.5227	11/159	pisum_OE_elastase_rep1.mgf
	High	NMFTSIVGNVFGFKA	Q9GGD1;P94086;P94047;P93976;B6GUR5;A5X4C0;Q36591;P92469;Q6LA00;Q37269;D0F109;B5U0R5;E5FEB9;O03638;P28408;P04717;Q05993;P93984;Q95634;Q5J9S2;A9X7D2;B2BY81;C6KJY4;Q32165;Q32728;A1XM40;A5X4C4;B8QQG8;C0J9S0;C7AQR7;E5FEA2;Q8WJK7;Q9GHM5;Q9TMM0;Q37320;O98740;Q7YJN0;Q6JXR0;Q5K3Z6;B6GUY0;Q37276;A1X8A0;D9IFP2;Q8MC01;Q37155;Q95F83;Q9MVS0;Q8WHV1;Q36612;O20245;Q71N71;Q6L9Y0;B7P0E9;C5MKB3;Q95AW2;Q85ZL0;O98832;…	16077	111	CID		80.68	0.000279698	0	1	54		1	1631.77	-34.3449	10/151	pisum_OE_elastase_rep1.mgf
	High	FRVTPQPGVPPEEA	Q9GGD1;P94086;P94047;P93976;B6GUW7;B6GUR1;Q36591;P92469;Q6LA00;Q37269;D0F109;B5U0R5;Q6SSI3;E5FEB9;P31183;P28408;P04717;Q05993;P93984;Q95634;Q85WB5;Q5J9S2;A9X7D2;B2BY81;C6KJY4;Q32165;Q32728;A1XM40;B8QQG8;C0J9S0;C7AQR7;Q8WJK7;Q9GHM5;Q9BAN0;O98740;Q7YJN0;Q6JXR0;B6GUY0;D9IFP2;D6MYJ8;Q37155;Q95F83;Q9MVS0;Q36612;O20245;Q4KUE6;B7P0E9;C5MKB3;D6NK13;O98879;Q95AW2;Q85ZL0;Q7YJM0;Q1KZQ0;C7AF25;Q9TLI1;Q4VIB1;…	14407	113	CID		75.06	0.000973939		2	54		1	1523.73	-34.3573	9/139	pisum_OE_elastase_rep1.mgf
	High	AFRVTPQPGVPPEEA	Q9GGD1;P94086;P94047;P93976;B6GUW7;B6GUR1;Q36591;P92469;Q6LA00;Q37269;D0F109;B5U0R5;Q6SSI3;E5FEB9;P31183;P28408;P04717;Q05993;P93984;Q95634;Q85WB5;Q5J9S2;A9X7D2;B2BY81;C6KJY4;Q32165;Q32728;A1XM40;B8QQG8;C0J9S0;C7AQR7;Q8WJK7;Q9GHM5;Q9BAN0;O98740;Q7YJN0;Q6JXR0;B6GUY0;D9IFP2;D6MYJ8;Q37155;Q95F83;Q9MVS0;Q36612;O20245;Q4KUE6;B7P0E9;C5MKB3;D6NK13;O98879;Q95AW2;Q85ZL0;Q7YJM0;Q1KZQ0;C7AF25;Q9TLI1;Q4VIB1;…	14288	111	CID		61.08	0.0236423		3	54		1	1594.75	-45.7572	9/147	pisum_OE_elastase_rep1.mgf
	High	FKGPPHGIQVERDKLNKYGRPL	Q37269;D0F109	18	2	CID		58.56	0.0383718	0	1	53	57	1	2549.35	-23.124	14/219	pisum_OE_elastase_rep1.mgf
	Medium	FRVTPQPGVPPEEAGAA	Q9GGD1;P94086;P93976;B6GUR1;Q36591;P92469;Q6LA00;D0F109;B5U0R5;Q6SSI3;E5FEB9;P31183;P28408;P04717;Q05993;P93984;Q95634;Q85WB5;Q5J9S2;A9X7D2;B2BY81;C6KJY4;Q32165;A1XM40;B8QQG8;C0J9S0;C7AQR7;Q8WJK7;Q9GHM5;Q9BAN0;O98740;Q7YJN0;Q6JXR0;B6GUY0;D9IFP2;D6MYJ8;Q37155;Q95F83;Q9MVS0;Q36612;O20245;B7P0E9;C5MKB3;D6NK13;O98879;Q95AW2;Q85ZL0;Q7YJM0;Q1KZQ0;C7AF25;Q9TLI1;Q4VIB1;Q33156;Q9MU74;Q9GDP6;Q7YKG3;Q67GM0;…	14214	100	CID		47.16	0.625813		2	54		1	1722.8	-46.1813	8/169	pisum_OE_elastase_rep1.mgf
	Low	AAFRVTPQPGVPPEEA	Q9GGD1;P94086;P94047;P93976;B6GUW7;B6GUR1;Q36591;P92469;Q6LA00;Q37269;D0F109;B5U0R5;Q6SSI3;E5FEB9;P31183;P28408;P04717;Q05993;P93984;Q95634;Q85WB5;Q5J9S2;A9X7D2;B2BY81;C6KJY4;Q32165;Q32728;A1XM40;B8QQG8;C0J9S0;C7AQR7;Q8WJK7;Q9GHM5;Q9BAN0;O98740;Q7YJN0;Q6JXR0;B6GUY0;D9IFP2;D6MYJ8;Q37155;Q95F83;Q9MVS0;Q36612;O20245;Q4KUE6;B7P0E9;C5MKB3;D6NK13;O98879;Q95AW2;Q85ZL0;Q7YJM0;Q1KZQ0;C7AF25;Q9TLI1;Q4VIB1;…	14229	111	CID		38	5.03842		2	54	49	1	1665.78	-50.7219	14/155	pisum_OE_elastase_rep1.mgf
	Low	NmFTSIVGNVFGFKAL	Q9GGD1;P94086;P94047;P93976;B6GUR5;A5X4C0;Q36591;P92469;Q6LA00;Q37269;D0F109;B5U0R5;E5FEB9;O03638;P28408;P04717;Q05993;P93984;Q95634;Q5J9S2;A9X7D2;B2BY81;C6KJY4;Q32165;Q32728;A1XM40;A5X4C4;B8QQG8;C0J9S0;C7AQR7;E5FEA2;Q8WJK7;Q9GHM5;Q9TMM0;Q37320;O98740;Q7YJN0;Q6JXR0;Q5K3Z6;B6GUY0;Q37276;A1X8A0;D9IFP2;Q8MC01;Q37155;Q95F83;Q9MVS0;Q8WHV1;Q36612;O20245;Q71N71;Q6L9Y0;B7P0E9;C5MKB3;Q95AW2;Q85ZL0;O98832;…	16063	111	CID	M2(Oxidation)	28.25	50.3633		8	54	48	1	1760.84	-39.0871	9/161	pisum_OE_elastase_rep1.mgf
B5U0R5	26.64	9	8	214	24.0469	6.90283	186.313	Ribulose-1,5-bisphosphate carboxylase/oxygenase large subunit (Fragment) OS=Ruprechtia chiapensis GN=rbcL PE=4 SV=1 - [B5U0R5_9CARY]
	Confidence Icon	Sequence	Protein Accessions	# Proteins	# Protein Groups	Activation Type	Modifications	IonScore	Exp Value	Δ Score	Rank	Identity High	Homology Threshold	Charge	m/z [Da]	ΔM [ppm]	Ions Matched	Spectrum File
	High	NMFTSIVGNVFGFKAL	Q9GGD1;P94086;P94047;P93976;B6GUR5;A5X4C0;Q36591;P92469;Q6LA00;Q37269;D0F109;B5U0R5;E5FEB9;O03638;P28408;P04717;Q05993;P93984;Q95634;Q5J9S2;A9X7D2;B2BY81;C6KJY4;Q32165;Q32728;A1XM40;A5X4C4;B8QQG8;C0J9S0;C7AQR7;E5FEA2;Q8WJK7;Q9GHM5;Q9TMM0;Q37320;O98740;Q7YJN0;Q6JXR0;Q5K3Z6;B6GUY0;Q37276;A1X8A0;D9IFP2;Q8MC01;Q37155;Q95F83;Q9MVS0;Q8WHV1;Q36612;O20245;Q71N71;Q6L9Y0;B7P0E9;C5MKB3;Q95AW2;Q85ZL0;O98832;…	16063	111	CID		119.46	3.78298e-08	0	2	54		1	1744.85	-33.6441	14/161	pisum_OE_elastase_rep1.mgf
	High	FRVTPQPGVPPEEAGA	Q9GGD1;P94086;P93976;B6GUR1;Q36591;P92469;Q6LA00;D0F109;B5U0R5;Q6SSI3;E5FEB9;P31183;P28408;P04717;Q05993;P93984;Q95634;Q85WB5;Q5J9S2;A9X7D2;B2BY81;C6KJY4;Q32165;A1XM40;B8QQG8;C0J9S0;C7AQR7;Q8WJK7;Q9GHM5;Q9BAN0;O98740;Q7YJN0;Q6JXR0;B6GUY0;D9IFP2;D6MYJ8;Q37155;Q95F83;Q9MVS0;Q36612;O20245;B7P0E9;C5MKB3;D6NK13;O98879;Q95AW2;Q85ZL0;Q7YJM0;Q1KZQ0;C7AF25;Q9TLI1;Q4VIB1;Q33156;Q9MU74;Q9GDP6;Q7YKG3;Q67GM0;…	14257	100	CID		80.69	0.000261333		2	54		1	1651.77	-44.5227	11/159	pisum_OE_elastase_rep1.mgf
	High	NMFTSIVGNVFGFKA	Q9GGD1;P94086;P94047;P93976;B6GUR5;A5X4C0;Q36591;P92469;Q6LA00;Q37269;D0F109;B5U0R5;E5FEB9;O03638;P28408;P04717;Q05993;P93984;Q95634;Q5J9S2;A9X7D2;B2BY81;C6KJY4;Q32165;Q32728;A1XM40;A5X4C4;B8QQG8;C0J9S0;C7AQR7;E5FEA2;Q8WJK7;Q9GHM5;Q9TMM0;Q37320;O98740;Q7YJN0;Q6JXR0;Q5K3Z6;B6GUY0;Q37276;A1X8A0;D9IFP2;Q8MC01;Q37155;Q95F83;Q9MVS0;Q8WHV1;Q36612;O20245;Q71N71;Q6L9Y0;B7P0E9;C5MKB3;Q95AW2;Q85ZL0;O98832;…	16077	111	CID		80.68	0.000279698	0	1	54		1	1631.77	-34.3449	10/151	pisum_OE_elastase_rep1.mgf
	High	FRVTPQPGVPPEEA	Q9GGD1;P94086;P94047;P93976;B6GUW7;B6GUR1;Q36591;P92469;Q6LA00;Q37269;D0F109;B5U0R5;Q6SSI3;E5FEB9;P31183;P28408;P04717;Q05993;P93984;Q95634;Q85WB5;Q5J9S2;A9X7D2;B2BY81;C6KJY4;Q32165;Q32728;A1XM40;B8QQG8;C0J9S0;C7AQR7;Q8WJK7;Q9GHM5;Q9BAN0;O98740;Q7YJN0;Q6JXR0;B6GUY0;D9IFP2;D6MYJ8;Q37155;Q95F83;Q9MVS0;Q36612;O20245;Q4KUE6;B7P0E9;C5MKB3;D6NK13;O98879;Q95AW2;Q85ZL0;Q7YJM0;Q1KZQ0;C7AF25;Q9TLI1;Q4VIB1;…	14407	113	CID		75.06	0.000973939		2	54		1	1523.73	-34.3573	9/139	pisum_OE_elastase_rep1.mgf
	High	AFRVTPQPGVPPEEA	Q9GGD1;P94086;P94047;P93976;B6GUW7;B6GUR1;Q36591;P92469;Q6LA00;Q37269;D0F109;B5U0R5;Q6SSI3;E5FEB9;P31183;P28408;P04717;Q05993;P93984;Q95634;Q85WB5;Q5J9S2;A9X7D2;B2BY81;C6KJY4;Q32165;Q32728;A1XM40;B8QQG8;C0J9S0;C7AQR7;Q8WJK7;Q9GHM5;Q9BAN0;O98740;Q7YJN0;Q6JXR0;B6GUY0;D9IFP2;D6MYJ8;Q37155;Q95F83;Q9MVS0;Q36612;O20245;Q4KUE6;B7P0E9;C5MKB3;D6NK13;O98879;Q95AW2;Q85ZL0;Q7YJM0;Q1KZQ0;C7AF25;Q9TLI1;Q4VIB1;…	14288	111	CID		61.08	0.0236423		3	54		1	1594.75	-45.7572	9/147	pisum_OE_elastase_rep1.mgf
	High	FxGPPHGIQVERDKLNKYGRPL	A5X5W3;B5U0R5	8	2	CID	X2(K)	58.56	0.0383718		2	53	57	1	2549.35	-23.124	14/205	pisum_OE_elastase_rep1.mgf
	Medium	FRVTPQPGVPPEEAGAA	Q9GGD1;P94086;P93976;B6GUR1;Q36591;P92469;Q6LA00;D0F109;B5U0R5;Q6SSI3;E5FEB9;P31183;P28408;P04717;Q05993;P93984;Q95634;Q85WB5;Q5J9S2;A9X7D2;B2BY81;C6KJY4;Q32165;A1XM40;B8QQG8;C0J9S0;C7AQR7;Q8WJK7;Q9GHM5;Q9BAN0;O98740;Q7YJN0;Q6JXR0;B6GUY0;D9IFP2;D6MYJ8;Q37155;Q95F83;Q9MVS0;Q36612;O20245;B7P0E9;C5MKB3;D6NK13;O98879;Q95AW2;Q85ZL0;Q7YJM0;Q1KZQ0;C7AF25;Q9TLI1;Q4VIB1;Q33156;Q9MU74;Q9GDP6;Q7YKG3;Q67GM0;…	14214	100	CID		47.16	0.625813		2	54		1	1722.8	-46.1813	8/169	pisum_OE_elastase_rep1.mgf
	Low	AAFRVTPQPGVPPEEA	Q9GGD1;P94086;P94047;P93976;B6GUW7;B6GUR1;Q36591;P92469;Q6LA00;Q37269;D0F109;B5U0R5;Q6SSI3;E5FEB9;P31183;P28408;P04717;Q05993;P93984;Q95634;Q85WB5;Q5J9S2;A9X7D2;B2BY81;C6KJY4;Q32165;Q32728;A1XM40;B8QQG8;C0J9S0;C7AQR7;Q8WJK7;Q9GHM5;Q9BAN0;O98740;Q7YJN0;Q6JXR0;B6GUY0;D9IFP2;D6MYJ8;Q37155;Q95F83;Q9MVS0;Q36612;O20245;Q4KUE6;B7P0E9;C5MKB3;D6NK13;O98879;Q95AW2;Q85ZL0;Q7YJM0;Q1KZQ0;C7AF25;Q9TLI1;Q4VIB1;…	14229	111	CID		38	5.03842		2	54	49	1	1665.78	-50.7219	14/155	pisum_OE_elastase_rep1.mgf
	Low	NmFTSIVGNVFGFKAL	Q9GGD1;P94086;P94047;P93976;B6GUR5;A5X4C0;Q36591;P92469;Q6LA00;Q37269;D0F109;B5U0R5;E5FEB9;O03638;P28408;P04717;Q05993;P93984;Q95634;Q5J9S2;A9X7D2;B2BY81;C6KJY4;Q32165;Q32728;A1XM40;A5X4C4;B8QQG8;C0J9S0;C7AQR7;E5FEA2;Q8WJK7;Q9GHM5;Q9TMM0;Q37320;O98740;Q7YJN0;Q6JXR0;Q5K3Z6;B6GUY0;Q37276;A1X8A0;D9IFP2;Q8MC01;Q37155;Q95F83;Q9MVS0;Q8WHV1;Q36612;O20245;Q71N71;Q6L9Y0;B7P0E9;C5MKB3;Q95AW2;Q85ZL0;O98832;…	16063	111	CID	M2(Oxidation)	28.25	50.3633		8	54	48	1	1760.84	-39.0871	9/161	pisum_OE_elastase_rep1.mgf
E5FEB9	35.63	9	8	160	17.765	6.13818	186.313	Ribulose-1,5-bisphosphate/carboxylase large subunit (Fragment) OS=Guarea glabra GN=rbcL PE=4 SV=1 - [E5FEB9_9ROSI]
	Confidence Icon	Sequence	Protein Accessions	# Proteins	# Protein Groups	Activation Type	Modifications	IonScore	Exp Value	Δ Score	Rank	Identity High	Homology Threshold	Charge	m/z [Da]	ΔM [ppm]	Ions Matched	Spectrum File
	High	NMFTSIVGNVFGFKAL	Q9GGD1;P94086;P94047;P93976;B6GUR5;A5X4C0;Q36591;P92469;Q6LA00;Q37269;D0F109;B5U0R5;E5FEB9;O03638;P28408;P04717;Q05993;P93984;Q95634;Q5J9S2;A9X7D2;B2BY81;C6KJY4;Q32165;Q32728;A1XM40;A5X4C4;B8QQG8;C0J9S0;C7AQR7;E5FEA2;Q8WJK7;Q9GHM5;Q9TMM0;Q37320;O98740;Q7YJN0;Q6JXR0;Q5K3Z6;B6GUY0;Q37276;A1X8A0;D9IFP2;Q8MC01;Q37155;Q95F83;Q9MVS0;Q8WHV1;Q36612;O20245;Q71N71;Q6L9Y0;B7P0E9;C5MKB3;Q95AW2;Q85ZL0;O98832;…	16063	111	CID		119.46	3.78298e-08	0	2	54		1	1744.85	-33.6441	14/161	pisum_OE_elastase_rep1.mgf
	High	FRVTPQPGVPPEEAGA	Q9GGD1;P94086;P93976;B6GUR1;Q36591;P92469;Q6LA00;D0F109;B5U0R5;Q6SSI3;E5FEB9;P31183;P28408;P04717;Q05993;P93984;Q95634;Q85WB5;Q5J9S2;A9X7D2;B2BY81;C6KJY4;Q32165;A1XM40;B8QQG8;C0J9S0;C7AQR7;Q8WJK7;Q9GHM5;Q9BAN0;O98740;Q7YJN0;Q6JXR0;B6GUY0;D9IFP2;D6MYJ8;Q37155;Q95F83;Q9MVS0;Q36612;O20245;B7P0E9;C5MKB3;D6NK13;O98879;Q95AW2;Q85ZL0;Q7YJM0;Q1KZQ0;C7AF25;Q9TLI1;Q4VIB1;Q33156;Q9MU74;Q9GDP6;Q7YKG3;Q67GM0;…	14257	100	CID		80.69	0.000261333		2	54		1	1651.77	-44.5227	11/159	pisum_OE_elastase_rep1.mgf
	High	NMFTSIVGNVFGFKA	Q9GGD1;P94086;P94047;P93976;B6GUR5;A5X4C0;Q36591;P92469;Q6LA00;Q37269;D0F109;B5U0R5;E5FEB9;O03638;P28408;P04717;Q05993;P93984;Q95634;Q5J9S2;A9X7D2;B2BY81;C6KJY4;Q32165;Q32728;A1XM40;A5X4C4;B8QQG8;C0J9S0;C7AQR7;E5FEA2;Q8WJK7;Q9GHM5;Q9TMM0;Q37320;O98740;Q7YJN0;Q6JXR0;Q5K3Z6;B6GUY0;Q37276;A1X8A0;D9IFP2;Q8MC01;Q37155;Q95F83;Q9MVS0;Q8WHV1;Q36612;O20245;Q71N71;Q6L9Y0;B7P0E9;C5MKB3;Q95AW2;Q85ZL0;O98832;…	16077	111	CID		80.68	0.000279698	0	1	54		1	1631.77	-34.3449	10/151	pisum_OE_elastase_rep1.mgf
	High	FRVTPQPGVPPEEA	Q9GGD1;P94086;P94047;P93976;B6GUW7;B6GUR1;Q36591;P92469;Q6LA00;Q37269;D0F109;B5U0R5;Q6SSI3;E5FEB9;P31183;P28408;P04717;Q05993;P93984;Q95634;Q85WB5;Q5J9S2;A9X7D2;B2BY81;C6KJY4;Q32165;Q32728;A1XM40;B8QQG8;C0J9S0;C7AQR7;Q8WJK7;Q9GHM5;Q9BAN0;O98740;Q7YJN0;Q6JXR0;B6GUY0;D9IFP2;D6MYJ8;Q37155;Q95F83;Q9MVS0;Q36612;O20245;Q4KUE6;B7P0E9;C5MKB3;D6NK13;O98879;Q95AW2;Q85ZL0;Q7YJM0;Q1KZQ0;C7AF25;Q9TLI1;Q4VIB1;…	14407	113	CID		75.06	0.000973939		2	54		1	1523.73	-34.3573	9/139	pisum_OE_elastase_rep1.mgf
	High	AFRVTPQPGVPPEEA	Q9GGD1;P94086;P94047;P93976;B6GUW7;B6GUR1;Q36591;P92469;Q6LA00;Q37269;D0F109;B5U0R5;Q6SSI3;E5FEB9;P31183;P28408;P04717;Q05993;P93984;Q95634;Q85WB5;Q5J9S2;A9X7D2;B2BY81;C6KJY4;Q32165;Q32728;A1XM40;B8QQG8;C0J9S0;C7AQR7;Q8WJK7;Q9GHM5;Q9BAN0;O98740;Q7YJN0;Q6JXR0;B6GUY0;D9IFP2;D6MYJ8;Q37155;Q95F83;Q9MVS0;Q36612;O20245;Q4KUE6;B7P0E9;C5MKB3;D6NK13;O98879;Q95AW2;Q85ZL0;Q7YJM0;Q1KZQ0;C7AF25;Q9TLI1;Q4VIB1;…	14288	111	CID		61.08	0.0236423		3	54		1	1594.75	-45.7572	9/147	pisum_OE_elastase_rep1.mgf
	High	FQGPPHGIxVERDKLNKYGRPL	E5FEB9;O03638	6	2	CID	X9(K)	58.56	0.0383718		4	53	57	1	2549.35	-23.124	14/219	pisum_OE_elastase_rep1.mgf
	Medium	FRVTPQPGVPPEEAGAA	Q9GGD1;P94086;P93976;B6GUR1;Q36591;P92469;Q6LA00;D0F109;B5U0R5;Q6SSI3;E5FEB9;P31183;P28408;P04717;Q05993;P93984;Q95634;Q85WB5;Q5J9S2;A9X7D2;B2BY81;C6KJY4;Q32165;A1XM40;B8QQG8;C0J9S0;C7AQR7;Q8WJK7;Q9GHM5;Q9BAN0;O98740;Q7YJN0;Q6JXR0;B6GUY0;D9IFP2;D6MYJ8;Q37155;Q95F83;Q9MVS0;Q36612;O20245;B7P0E9;C5MKB3;D6NK13;O98879;Q95AW2;Q85ZL0;Q7YJM0;Q1KZQ0;C7AF25;Q9TLI1;Q4VIB1;Q33156;Q9MU74;Q9GDP6;Q7YKG3;Q67GM0;…	14214	100	CID		47.16	0.625813		2	54		1	1722.8	-46.1813	8/169	pisum_OE_elastase_rep1.mgf
	Low	AAFRVTPQPGVPPEEA	Q9GGD1;P94086;P94047;P93976;B6GUW7;B6GUR1;Q36591;P92469;Q6LA00;Q37269;D0F109;B5U0R5;Q6SSI3;E5FEB9;P31183;P28408;P04717;Q05993;P93984;Q95634;Q85WB5;Q5J9S2;A9X7D2;B2BY81;C6KJY4;Q32165;Q32728;A1XM40;B8QQG8;C0J9S0;C7AQR7;Q8WJK7;Q9GHM5;Q9BAN0;O98740;Q7YJN0;Q6JXR0;B6GUY0;D9IFP2;D6MYJ8;Q37155;Q95F83;Q9MVS0;Q36612;O20245;Q4KUE6;B7P0E9;C5MKB3;D6NK13;O98879;Q95AW2;Q85ZL0;Q7YJM0;Q1KZQ0;C7AF25;Q9TLI1;Q4VIB1;…	14229	111	CID		38	5.03842		2	54	49	1	1665.78	-50.7219	14/155	pisum_OE_elastase_rep1.mgf
	Low	NmFTSIVGNVFGFKAL	Q9GGD1;P94086;P94047;P93976;B6GUR5;A5X4C0;Q36591;P92469;Q6LA00;Q37269;D0F109;B5U0R5;E5FEB9;O03638;P28408;P04717;Q05993;P93984;Q95634;Q5J9S2;A9X7D2;B2BY81;C6KJY4;Q32165;Q32728;A1XM40;A5X4C4;B8QQG8;C0J9S0;C7AQR7;E5FEA2;Q8WJK7;Q9GHM5;Q9TMM0;Q37320;O98740;Q7YJN0;Q6JXR0;Q5K3Z6;B6GUY0;Q37276;A1X8A0;D9IFP2;Q8MC01;Q37155;Q95F83;Q9MVS0;Q8WHV1;Q36612;O20245;Q71N71;Q6L9Y0;B7P0E9;C5MKB3;Q95AW2;Q85ZL0;O98832;…	16063	111	CID	M2(Oxidation)	28.25	50.3633		8	54	48	1	1760.84	-39.0871	9/161	pisum_OE_elastase_rep1.mgf
Q05993	16.1	10	9	441	48.8224	6.80029	186.313	Ribulose bisphosphate carboxylase large chain (Fragment) OS=Symphoricarpos albus GN=rbcL PE=3 SV=1 - [RBL_SYMAL]
	Confidence Icon	Sequence	Protein Accessions	# Proteins	# Protein Groups	Activation Type	Modifications	IonScore	Exp Value	Δ Score	Rank	Identity High	Homology Threshold	Charge	m/z [Da]	ΔM [ppm]	Ions Matched	Spectrum File
	High	NMFTSIVGNVFGFKAL	Q9GGD1;P94086;P94047;P93976;B6GUR5;A5X4C0;Q36591;P92469;Q6LA00;Q37269;D0F109;B5U0R5;E5FEB9;O03638;P28408;P04717;Q05993;P93984;Q95634;Q5J9S2;A9X7D2;B2BY81;C6KJY4;Q32165;Q32728;A1XM40;A5X4C4;B8QQG8;C0J9S0;C7AQR7;E5FEA2;Q8WJK7;Q9GHM5;Q9TMM0;Q37320;O98740;Q7YJN0;Q6JXR0;Q5K3Z6;B6GUY0;Q37276;A1X8A0;D9IFP2;Q8MC01;Q37155;Q95F83;Q9MVS0;Q8WHV1;Q36612;O20245;Q71N71;Q6L9Y0;B7P0E9;C5MKB3;Q95AW2;Q85ZL0;O98832;…	16063	111	CID		119.46	3.78298e-08	0	2	54		1	1744.85	-33.6441	14/161	pisum_OE_elastase_rep1.mgf
	High	FRVTPQPGVPPEEAGA	Q9GGD1;P94086;P93976;B6GUR1;Q36591;P92469;Q6LA00;D0F109;B5U0R5;Q6SSI3;E5FEB9;P31183;P28408;P04717;Q05993;P93984;Q95634;Q85WB5;Q5J9S2;A9X7D2;B2BY81;C6KJY4;Q32165;A1XM40;B8QQG8;C0J9S0;C7AQR7;Q8WJK7;Q9GHM5;Q9BAN0;O98740;Q7YJN0;Q6JXR0;B6GUY0;D9IFP2;D6MYJ8;Q37155;Q95F83;Q9MVS0;Q36612;O20245;B7P0E9;C5MKB3;D6NK13;O98879;Q95AW2;Q85ZL0;Q7YJM0;Q1KZQ0;C7AF25;Q9TLI1;Q4VIB1;Q33156;Q9MU74;Q9GDP6;Q7YKG3;Q67GM0;…	14257	100	CID		80.69	0.000261333		2	54		1	1651.77	-44.5227	11/159	pisum_OE_elastase_rep1.mgf
	High	NMFTSIVGNVFGFKA	Q9GGD1;P94086;P94047;P93976;B6GUR5;A5X4C0;Q36591;P92469;Q6LA00;Q37269;D0F109;B5U0R5;E5FEB9;O03638;P28408;P04717;Q05993;P93984;Q95634;Q5J9S2;A9X7D2;B2BY81;C6KJY4;Q32165;Q32728;A1XM40;A5X4C4;B8QQG8;C0J9S0;C7AQR7;E5FEA2;Q8WJK7;Q9GHM5;Q9TMM0;Q37320;O98740;Q7YJN0;Q6JXR0;Q5K3Z6;B6GUY0;Q37276;A1X8A0;D9IFP2;Q8MC01;Q37155;Q95F83;Q9MVS0;Q8WHV1;Q36612;O20245;Q71N71;Q6L9Y0;B7P0E9;C5MKB3;Q95AW2;Q85ZL0;O98832;…	16077	111	CID		80.68	0.000279698	0	1	54		1	1631.77	-34.3449	10/151	pisum_OE_elastase_rep1.mgf
	High	FRVTPQPGVPPEEA	Q9GGD1;P94086;P94047;P93976;B6GUW7;B6GUR1;Q36591;P92469;Q6LA00;Q37269;D0F109;B5U0R5;Q6SSI3;E5FEB9;P31183;P28408;P04717;Q05993;P93984;Q95634;Q85WB5;Q5J9S2;A9X7D2;B2BY81;C6KJY4;Q32165;Q32728;A1XM40;B8QQG8;C0J9S0;C7AQR7;Q8WJK7;Q9GHM5;Q9BAN0;O98740;Q7YJN0;Q6JXR0;B6GUY0;D9IFP2;D6MYJ8;Q37155;Q95F83;Q9MVS0;Q36612;O20245;Q4KUE6;B7P0E9;C5MKB3;D6NK13;O98879;Q95AW2;Q85ZL0;Q7YJM0;Q1KZQ0;C7AF25;Q9TLI1;Q4VIB1;…	14407	113	CID		75.06	0.000973939		2	54		1	1523.73	-34.3573	9/139	pisum_OE_elastase_rep1.mgf
	High	AFRVTPQPGVPPEEA	Q9GGD1;P94086;P94047;P93976;B6GUW7;B6GUR1;Q36591;P92469;Q6LA00;Q37269;D0F109;B5U0R5;Q6SSI3;E5FEB9;P31183;P28408;P04717;Q05993;P93984;Q95634;Q85WB5;Q5J9S2;A9X7D2;B2BY81;C6KJY4;Q32165;Q32728;A1XM40;B8QQG8;C0J9S0;C7AQR7;Q8WJK7;Q9GHM5;Q9BAN0;O98740;Q7YJN0;Q6JXR0;B6GUY0;D9IFP2;D6MYJ8;Q37155;Q95F83;Q9MVS0;Q36612;O20245;Q4KUE6;B7P0E9;C5MKB3;D6NK13;O98879;Q95AW2;Q85ZL0;Q7YJM0;Q1KZQ0;C7AF25;Q9TLI1;Q4VIB1;…	14288	111	CID		61.08	0.0236423		3	54		1	1594.75	-45.7572	9/147	pisum_OE_elastase_rep1.mgf
	High	FQGPPHGIQVERDKLNKYGRPL	Q9GGD1;P94086;P93976;B6GUR5;B6GUW7;A5X4C0;B6GUR1;Q36591;P92469;Q6LA00;P28408;P04717;Q05993;P93984;Q95634;Q85XM1;Q85WB5;Q5KTY1;Q5J9S2;A9X7D2;B2BY81;C6KJY4;Q32165;Q5TMA8;A5X4C4;B7FCW2;B8QQG8;C0J9S0;C7AQR7;E5FEA2;Q8WJK7;Q9GHM5;Q9TMM0;Q9BAN0;Q37320;Q7YJN0;Q6JXR0;Q5K3Z6;B6GUY0;Q37276;A1X8A0;E1U252;D9IFP2;Q8MC01;Q6YLQ2;D6MYJ8;Q37155;Q95F83;Q9MSY1;Q9MVS0;Q8WHV1;Q36612;O20245;Q71N71;Q6L9Y0;Q4KUE6;B7P0E9;…	17696	122	CID		58.56	0.0383718		8	53	57	1	2549.35	-8.84982	14/219	pisum_OE_elastase_rep1.mgf
	Medium	FRVTPQPGVPPEEAGAA	Q9GGD1;P94086;P93976;B6GUR1;Q36591;P92469;Q6LA00;D0F109;B5U0R5;Q6SSI3;E5FEB9;P31183;P28408;P04717;Q05993;P93984;Q95634;Q85WB5;Q5J9S2;A9X7D2;B2BY81;C6KJY4;Q32165;A1XM40;B8QQG8;C0J9S0;C7AQR7;Q8WJK7;Q9GHM5;Q9BAN0;O98740;Q7YJN0;Q6JXR0;B6GUY0;D9IFP2;D6MYJ8;Q37155;Q95F83;Q9MVS0;Q36612;O20245;B7P0E9;C5MKB3;D6NK13;O98879;Q95AW2;Q85ZL0;Q7YJM0;Q1KZQ0;C7AF25;Q9TLI1;Q4VIB1;Q33156;Q9MU74;Q9GDP6;Q7YKG3;Q67GM0;…	14214	100	CID		47.16	0.625813		2	54		1	1722.8	-46.1813	8/169	pisum_OE_elastase_rep1.mgf
	Low	AAFRVTPQPGVPPEEA	Q9GGD1;P94086;P94047;P93976;B6GUW7;B6GUR1;Q36591;P92469;Q6LA00;Q37269;D0F109;B5U0R5;Q6SSI3;E5FEB9;P31183;P28408;P04717;Q05993;P93984;Q95634;Q85WB5;Q5J9S2;A9X7D2;B2BY81;C6KJY4;Q32165;Q32728;A1XM40;B8QQG8;C0J9S0;C7AQR7;Q8WJK7;Q9GHM5;Q9BAN0;O98740;Q7YJN0;Q6JXR0;B6GUY0;D9IFP2;D6MYJ8;Q37155;Q95F83;Q9MVS0;Q36612;O20245;Q4KUE6;B7P0E9;C5MKB3;D6NK13;O98879;Q95AW2;Q85ZL0;Q7YJM0;Q1KZQ0;C7AF25;Q9TLI1;Q4VIB1;…	14229	111	CID		38	5.03842		2	54	49	1	1665.78	-50.7219	14/155	pisum_OE_elastase_rep1.mgf
	Low	NmFTSIVGNVFGFKAL	Q9GGD1;P94086;P94047;P93976;B6GUR5;A5X4C0;Q36591;P92469;Q6LA00;Q37269;D0F109;B5U0R5;E5FEB9;O03638;P28408;P04717;Q05993;P93984;Q95634;Q5J9S2;A9X7D2;B2BY81;C6KJY4;Q32165;Q32728;A1XM40;A5X4C4;B8QQG8;C0J9S0;C7AQR7;E5FEA2;Q8WJK7;Q9GHM5;Q9TMM0;Q37320;O98740;Q7YJN0;Q6JXR0;Q5K3Z6;B6GUY0;Q37276;A1X8A0;D9IFP2;Q8MC01;Q37155;Q95F83;Q9MVS0;Q8WHV1;Q36612;O20245;Q71N71;Q6L9Y0;B7P0E9;C5MKB3;Q95AW2;Q85ZL0;O98832;…	16063	111	CID	M2(Oxidation)	28.25	50.3633		8	54	48	1	1760.84	-39.0871	9/161	pisum_OE_elastase_rep1.mgf
	Low	LRmSGGDHIHSGxV	Q05993	2	1	CID	M3(Oxidation), X13(M)	21.32	209.649		4	54	40	1	1512.71	5.83303	6/133	pisum_OE_elastase_rep1.mgf
P93984	15.81	10	9	449	49.5861	7.04932	186.313	Ribulose 1,5-bisphosphate carboxylase (Fragment) OS=Caryocar glabrum GN=rbcL PE=3 SV=1 - [P93984_9ROSI]
	Confidence Icon	Sequence	Protein Accessions	# Proteins	# Protein Groups	Activation Type	Modifications	IonScore	Exp Value	Δ Score	Rank	Identity High	Homology Threshold	Charge	m/z [Da]	ΔM [ppm]	Ions Matched	Spectrum File
	High	NMFTSIVGNVFGFKAL	Q9GGD1;P94086;P94047;P93976;B6GUR5;A5X4C0;Q36591;P92469;Q6LA00;Q37269;D0F109;B5U0R5;E5FEB9;O03638;P28408;P04717;Q05993;P93984;Q95634;Q5J9S2;A9X7D2;B2BY81;C6KJY4;Q32165;Q32728;A1XM40;A5X4C4;B8QQG8;C0J9S0;C7AQR7;E5FEA2;Q8WJK7;Q9GHM5;Q9TMM0;Q37320;O98740;Q7YJN0;Q6JXR0;Q5K3Z6;B6GUY0;Q37276;A1X8A0;D9IFP2;Q8MC01;Q37155;Q95F83;Q9MVS0;Q8WHV1;Q36612;O20245;Q71N71;Q6L9Y0;B7P0E9;C5MKB3;Q95AW2;Q85ZL0;O98832;…	16063	111	CID		119.46	3.78298e-08	0	2	54		1	1744.85	-33.6441	14/161	pisum_OE_elastase_rep1.mgf
	High	FRVTPQPGVPPEEAGA	Q9GGD1;P94086;P93976;B6GUR1;Q36591;P92469;Q6LA00;D0F109;B5U0R5;Q6SSI3;E5FEB9;P31183;P28408;P04717;Q05993;P93984;Q95634;Q85WB5;Q5J9S2;A9X7D2;B2BY81;C6KJY4;Q32165;A1XM40;B8QQG8;C0J9S0;C7AQR7;Q8WJK7;Q9GHM5;Q9BAN0;O98740;Q7YJN0;Q6JXR0;B6GUY0;D9IFP2;D6MYJ8;Q37155;Q95F83;Q9MVS0;Q36612;O20245;B7P0E9;C5MKB3;D6NK13;O98879;Q95AW2;Q85ZL0;Q7YJM0;Q1KZQ0;C7AF25;Q9TLI1;Q4VIB1;Q33156;Q9MU74;Q9GDP6;Q7YKG3;Q67GM0;…	14257	100	CID		80.69	0.000261333		2	54		1	1651.77	-44.5227	11/159	pisum_OE_elastase_rep1.mgf
	High	NMFTSIVGNVFGFKA	Q9GGD1;P94086;P94047;P93976;B6GUR5;A5X4C0;Q36591;P92469;Q6LA00;Q37269;D0F109;B5U0R5;E5FEB9;O03638;P28408;P04717;Q05993;P93984;Q95634;Q5J9S2;A9X7D2;B2BY81;C6KJY4;Q32165;Q32728;A1XM40;A5X4C4;B8QQG8;C0J9S0;C7AQR7;E5FEA2;Q8WJK7;Q9GHM5;Q9TMM0;Q37320;O98740;Q7YJN0;Q6JXR0;Q5K3Z6;B6GUY0;Q37276;A1X8A0;D9IFP2;Q8MC01;Q37155;Q95F83;Q9MVS0;Q8WHV1;Q36612;O20245;Q71N71;Q6L9Y0;B7P0E9;C5MKB3;Q95AW2;Q85ZL0;O98832;…	16077	111	CID		80.68	0.000279698	0	1	54		1	1631.77	-34.3449	10/151	pisum_OE_elastase_rep1.mgf
	High	FRVTPQPGVPPEEA	Q9GGD1;P94086;P94047;P93976;B6GUW7;B6GUR1;Q36591;P92469;Q6LA00;Q37269;D0F109;B5U0R5;Q6SSI3;E5FEB9;P31183;P28408;P04717;Q05993;P93984;Q95634;Q85WB5;Q5J9S2;A9X7D2;B2BY81;C6KJY4;Q32165;Q32728;A1XM40;B8QQG8;C0J9S0;C7AQR7;Q8WJK7;Q9GHM5;Q9BAN0;O98740;Q7YJN0;Q6JXR0;B6GUY0;D9IFP2;D6MYJ8;Q37155;Q95F83;Q9MVS0;Q36612;O20245;Q4KUE6;B7P0E9;C5MKB3;D6NK13;O98879;Q95AW2;Q85ZL0;Q7YJM0;Q1KZQ0;C7AF25;Q9TLI1;Q4VIB1;…	14407	113	CID		75.06	0.000973939		2	54		1	1523.73	-34.3573	9/139	pisum_OE_elastase_rep1.mgf
	High	AFRVTPQPGVPPEEA	Q9GGD1;P94086;P94047;P93976;B6GUW7;B6GUR1;Q36591;P92469;Q6LA00;Q37269;D0F109;B5U0R5;Q6SSI3;E5FEB9;P31183;P28408;P04717;Q05993;P93984;Q95634;Q85WB5;Q5J9S2;A9X7D2;B2BY81;C6KJY4;Q32165;Q32728;A1XM40;B8QQG8;C0J9S0;C7AQR7;Q8WJK7;Q9GHM5;Q9BAN0;O98740;Q7YJN0;Q6JXR0;B6GUY0;D9IFP2;D6MYJ8;Q37155;Q95F83;Q9MVS0;Q36612;O20245;Q4KUE6;B7P0E9;C5MKB3;D6NK13;O98879;Q95AW2;Q85ZL0;Q7YJM0;Q1KZQ0;C7AF25;Q9TLI1;Q4VIB1;…	14288	111	CID		61.08	0.0236423		3	54		1	1594.75	-45.7572	9/147	pisum_OE_elastase_rep1.mgf
	High	FQGPPHGIQVERDKLNKYGRPL	Q9GGD1;P94086;P93976;B6GUR5;B6GUW7;A5X4C0;B6GUR1;Q36591;P92469;Q6LA00;P28408;P04717;Q05993;P93984;Q95634;Q85XM1;Q85WB5;Q5KTY1;Q5J9S2;A9X7D2;B2BY81;C6KJY4;Q32165;Q5TMA8;A5X4C4;B7FCW2;B8QQG8;C0J9S0;C7AQR7;E5FEA2;Q8WJK7;Q9GHM5;Q9TMM0;Q9BAN0;Q37320;Q7YJN0;Q6JXR0;Q5K3Z6;B6GUY0;Q37276;A1X8A0;E1U252;D9IFP2;Q8MC01;Q6YLQ2;D6MYJ8;Q37155;Q95F83;Q9MSY1;Q9MVS0;Q8WHV1;Q36612;O20245;Q71N71;Q6L9Y0;Q4KUE6;B7P0E9;…	17696	122	CID		58.56	0.0383718		8	53	57	1	2549.35	-8.84982	14/219	pisum_OE_elastase_rep1.mgf
	Medium	FRVTPQPGVPPEEAGAA	Q9GGD1;P94086;P93976;B6GUR1;Q36591;P92469;Q6LA00;D0F109;B5U0R5;Q6SSI3;E5FEB9;P31183;P28408;P04717;Q05993;P93984;Q95634;Q85WB5;Q5J9S2;A9X7D2;B2BY81;C6KJY4;Q32165;A1XM40;B8QQG8;C0J9S0;C7AQR7;Q8WJK7;Q9GHM5;Q9BAN0;O98740;Q7YJN0;Q6JXR0;B6GUY0;D9IFP2;D6MYJ8;Q37155;Q95F83;Q9MVS0;Q36612;O20245;B7P0E9;C5MKB3;D6NK13;O98879;Q95AW2;Q85ZL0;Q7YJM0;Q1KZQ0;C7AF25;Q9TLI1;Q4VIB1;Q33156;Q9MU74;Q9GDP6;Q7YKG3;Q67GM0;…	14214	100	CID		47.16	0.625813		2	54		1	1722.8	-46.1813	8/169	pisum_OE_elastase_rep1.mgf
	Low	AAFRVTPQPGVPPEEA	Q9GGD1;P94086;P94047;P93976;B6GUW7;B6GUR1;Q36591;P92469;Q6LA00;Q37269;D0F109;B5U0R5;Q6SSI3;E5FEB9;P31183;P28408;P04717;Q05993;P93984;Q95634;Q85WB5;Q5J9S2;A9X7D2;B2BY81;C6KJY4;Q32165;Q32728;A1XM40;B8QQG8;C0J9S0;C7AQR7;Q8WJK7;Q9GHM5;Q9BAN0;O98740;Q7YJN0;Q6JXR0;B6GUY0;D9IFP2;D6MYJ8;Q37155;Q95F83;Q9MVS0;Q36612;O20245;Q4KUE6;B7P0E9;C5MKB3;D6NK13;O98879;Q95AW2;Q85ZL0;Q7YJM0;Q1KZQ0;C7AF25;Q9TLI1;Q4VIB1;…	14229	111	CID		38	5.03842		2	54	49	1	1665.78	-50.7219	14/155	pisum_OE_elastase_rep1.mgf
	Low	RVGFKAGVKEYKLT	P93984	2	1	CID		34.08	11.1196	0	1	54	46	1	1595.88	-30.3665	10/136	pisum_OE_elastase_rep1.mgf
	Low	NmFTSIVGNVFGFKAL	Q9GGD1;P94086;P94047;P93976;B6GUR5;A5X4C0;Q36591;P92469;Q6LA00;Q37269;D0F109;B5U0R5;E5FEB9;O03638;P28408;P04717;Q05993;P93984;Q95634;Q5J9S2;A9X7D2;B2BY81;C6KJY4;Q32165;Q32728;A1XM40;A5X4C4;B8QQG8;C0J9S0;C7AQR7;E5FEA2;Q8WJK7;Q9GHM5;Q9TMM0;Q37320;O98740;Q7YJN0;Q6JXR0;Q5K3Z6;B6GUY0;Q37276;A1X8A0;D9IFP2;Q8MC01;Q37155;Q95F83;Q9MVS0;Q8WHV1;Q36612;O20245;Q71N71;Q6L9Y0;B7P0E9;C5MKB3;Q95AW2;Q85ZL0;O98832;…	16063	111	CID	M2(Oxidation)	28.25	50.3633		8	54	48	1	1760.84	-39.0871	9/161	pisum_OE_elastase_rep1.mgf
A9X7D2	19.44	10	9	360	40.3647	6.94678	186.313	Ribulose-1,5-bisphosphate carboxylase/oxygenase large subunit (Fragment) OS=Guatteria juruensis GN=rbcL PE=4 SV=1 - [A9X7D2_9MAGN]
	Confidence Icon	Sequence	Protein Accessions	# Proteins	# Protein Groups	Activation Type	Modifications	IonScore	Exp Value	Δ Score	Rank	Identity High	Homology Threshold	Charge	m/z [Da]	ΔM [ppm]	Ions Matched	Spectrum File
	High	NMFTSIVGNVFGFKAL	Q9GGD1;P94086;P94047;P93976;B6GUR5;A5X4C0;Q36591;P92469;Q6LA00;Q37269;D0F109;B5U0R5;E5FEB9;O03638;P28408;P04717;Q05993;P93984;Q95634;Q5J9S2;A9X7D2;B2BY81;C6KJY4;Q32165;Q32728;A1XM40;A5X4C4;B8QQG8;C0J9S0;C7AQR7;E5FEA2;Q8WJK7;Q9GHM5;Q9TMM0;Q37320;O98740;Q7YJN0;Q6JXR0;Q5K3Z6;B6GUY0;Q37276;A1X8A0;D9IFP2;Q8MC01;Q37155;Q95F83;Q9MVS0;Q8WHV1;Q36612;O20245;Q71N71;Q6L9Y0;B7P0E9;C5MKB3;Q95AW2;Q85ZL0;O98832;…	16063	111	CID		119.46	3.78298e-08	0	2	54		1	1744.85	-33.6441	14/161	pisum_OE_elastase_rep1.mgf
	High	FRVTPQPGVPPEEAGA	Q9GGD1;P94086;P93976;B6GUR1;Q36591;P92469;Q6LA00;D0F109;B5U0R5;Q6SSI3;E5FEB9;P31183;P28408;P04717;Q05993;P93984;Q95634;Q85WB5;Q5J9S2;A9X7D2;B2BY81;C6KJY4;Q32165;A1XM40;B8QQG8;C0J9S0;C7AQR7;Q8WJK7;Q9GHM5;Q9BAN0;O98740;Q7YJN0;Q6JXR0;B6GUY0;D9IFP2;D6MYJ8;Q37155;Q95F83;Q9MVS0;Q36612;O20245;B7P0E9;C5MKB3;D6NK13;O98879;Q95AW2;Q85ZL0;Q7YJM0;Q1KZQ0;C7AF25;Q9TLI1;Q4VIB1;Q33156;Q9MU74;Q9GDP6;Q7YKG3;Q67GM0;…	14257	100	CID		80.69	0.000261333		2	54		1	1651.77	-44.5227	11/159	pisum_OE_elastase_rep1.mgf
	High	NMFTSIVGNVFGFKA	Q9GGD1;P94086;P94047;P93976;B6GUR5;A5X4C0;Q36591;P92469;Q6LA00;Q37269;D0F109;B5U0R5;E5FEB9;O03638;P28408;P04717;Q05993;P93984;Q95634;Q5J9S2;A9X7D2;B2BY81;C6KJY4;Q32165;Q32728;A1XM40;A5X4C4;B8QQG8;C0J9S0;C7AQR7;E5FEA2;Q8WJK7;Q9GHM5;Q9TMM0;Q37320;O98740;Q7YJN0;Q6JXR0;Q5K3Z6;B6GUY0;Q37276;A1X8A0;D9IFP2;Q8MC01;Q37155;Q95F83;Q9MVS0;Q8WHV1;Q36612;O20245;Q71N71;Q6L9Y0;B7P0E9;C5MKB3;Q95AW2;Q85ZL0;O98832;…	16077	111	CID		80.68	0.000279698	0	1	54		1	1631.77	-34.3449	10/151	pisum_OE_elastase_rep1.mgf
	High	FRVTPQPGVPPEEA	Q9GGD1;P94086;P94047;P93976;B6GUW7;B6GUR1;Q36591;P92469;Q6LA00;Q37269;D0F109;B5U0R5;Q6SSI3;E5FEB9;P31183;P28408;P04717;Q05993;P93984;Q95634;Q85WB5;Q5J9S2;A9X7D2;B2BY81;C6KJY4;Q32165;Q32728;A1XM40;B8QQG8;C0J9S0;C7AQR7;Q8WJK7;Q9GHM5;Q9BAN0;O98740;Q7YJN0;Q6JXR0;B6GUY0;D9IFP2;D6MYJ8;Q37155;Q95F83;Q9MVS0;Q36612;O20245;Q4KUE6;B7P0E9;C5MKB3;D6NK13;O98879;Q95AW2;Q85ZL0;Q7YJM0;Q1KZQ0;C7AF25;Q9TLI1;Q4VIB1;…	14407	113	CID		75.06	0.000973939		2	54		1	1523.73	-34.3573	9/139	pisum_OE_elastase_rep1.mgf
	High	AFRVTPQPGVPPEEA	Q9GGD1;P94086;P94047;P93976;B6GUW7;B6GUR1;Q36591;P92469;Q6LA00;Q37269;D0F109;B5U0R5;Q6SSI3;E5FEB9;P31183;P28408;P04717;Q05993;P93984;Q95634;Q85WB5;Q5J9S2;A9X7D2;B2BY81;C6KJY4;Q32165;Q32728;A1XM40;B8QQG8;C0J9S0;C7AQR7;Q8WJK7;Q9GHM5;Q9BAN0;O98740;Q7YJN0;Q6JXR0;B6GUY0;D9IFP2;D6MYJ8;Q37155;Q95F83;Q9MVS0;Q36612;O20245;Q4KUE6;B7P0E9;C5MKB3;D6NK13;O98879;Q95AW2;Q85ZL0;Q7YJM0;Q1KZQ0;C7AF25;Q9TLI1;Q4VIB1;…	14288	111	CID		61.08	0.0236423		3	54		1	1594.75	-45.7572	9/147	pisum_OE_elastase_rep1.mgf
	High	FQGPPHGIQVERDKLNKYGRPL	Q9GGD1;P94086;P93976;B6GUR5;B6GUW7;A5X4C0;B6GUR1;Q36591;P92469;Q6LA00;P28408;P04717;Q05993;P93984;Q95634;Q85XM1;Q85WB5;Q5KTY1;Q5J9S2;A9X7D2;B2BY81;C6KJY4;Q32165;Q5TMA8;A5X4C4;B7FCW2;B8QQG8;C0J9S0;C7AQR7;E5FEA2;Q8WJK7;Q9GHM5;Q9TMM0;Q9BAN0;Q37320;Q7YJN0;Q6JXR0;Q5K3Z6;B6GUY0;Q37276;A1X8A0;E1U252;D9IFP2;Q8MC01;Q6YLQ2;D6MYJ8;Q37155;Q95F83;Q9MSY1;Q9MVS0;Q8WHV1;Q36612;O20245;Q71N71;Q6L9Y0;Q4KUE6;B7P0E9;…	17696	122	CID		58.56	0.0383718		8	53	57	1	2549.35	-8.84982	14/219	pisum_OE_elastase_rep1.mgf
	Medium	FRVTPQPGVPPEEAGAA	Q9GGD1;P94086;P93976;B6GUR1;Q36591;P92469;Q6LA00;D0F109;B5U0R5;Q6SSI3;E5FEB9;P31183;P28408;P04717;Q05993;P93984;Q95634;Q85WB5;Q5J9S2;A9X7D2;B2BY81;C6KJY4;Q32165;A1XM40;B8QQG8;C0J9S0;C7AQR7;Q8WJK7;Q9GHM5;Q9BAN0;O98740;Q7YJN0;Q6JXR0;B6GUY0;D9IFP2;D6MYJ8;Q37155;Q95F83;Q9MVS0;Q36612;O20245;B7P0E9;C5MKB3;D6NK13;O98879;Q95AW2;Q85ZL0;Q7YJM0;Q1KZQ0;C7AF25;Q9TLI1;Q4VIB1;Q33156;Q9MU74;Q9GDP6;Q7YKG3;Q67GM0;…	14214	100	CID		47.16	0.625813		2	54		1	1722.8	-46.1813	8/169	pisum_OE_elastase_rep1.mgf
	Low	LRLEDLRIPxAYV	A9X7D2;A1XM40	8	2	CID	X10(Y)	43.83	1.35418		2	54	56	1	1620.83	-48.495	8/122	pisum_OE_elastase_rep1.mgf
	Low	AAFRVTPQPGVPPEEA	Q9GGD1;P94086;P94047;P93976;B6GUW7;B6GUR1;Q36591;P92469;Q6LA00;Q37269;D0F109;B5U0R5;Q6SSI3;E5FEB9;P31183;P28408;P04717;Q05993;P93984;Q95634;Q85WB5;Q5J9S2;A9X7D2;B2BY81;C6KJY4;Q32165;Q32728;A1XM40;B8QQG8;C0J9S0;C7AQR7;Q8WJK7;Q9GHM5;Q9BAN0;O98740;Q7YJN0;Q6JXR0;B6GUY0;D9IFP2;D6MYJ8;Q37155;Q95F83;Q9MVS0;Q36612;O20245;Q4KUE6;B7P0E9;C5MKB3;D6NK13;O98879;Q95AW2;Q85ZL0;Q7YJM0;Q1KZQ0;C7AF25;Q9TLI1;Q4VIB1;…	14229	111	CID		38	5.03842		2	54	49	1	1665.78	-50.7219	14/155	pisum_OE_elastase_rep1.mgf
	Low	NmFTSIVGNVFGFKAL	Q9GGD1;P94086;P94047;P93976;B6GUR5;A5X4C0;Q36591;P92469;Q6LA00;Q37269;D0F109;B5U0R5;E5FEB9;O03638;P28408;P04717;Q05993;P93984;Q95634;Q5J9S2;A9X7D2;B2BY81;C6KJY4;Q32165;Q32728;A1XM40;A5X4C4;B8QQG8;C0J9S0;C7AQR7;E5FEA2;Q8WJK7;Q9GHM5;Q9TMM0;Q37320;O98740;Q7YJN0;Q6JXR0;Q5K3Z6;B6GUY0;Q37276;A1X8A0;D9IFP2;Q8MC01;Q37155;Q95F83;Q9MVS0;Q8WHV1;Q36612;O20245;Q71N71;Q6L9Y0;B7P0E9;C5MKB3;Q95AW2;Q85ZL0;O98832;…	16063	111	CID	M2(Oxidation)	28.25	50.3633		8	54	48	1	1760.84	-39.0871	9/161	pisum_OE_elastase_rep1.mgf
B2BY81	15.38	12	10	468	51.863	6.53662	186.313	Ribulose-1,5-bisphosphate carboxylase/oxygenase large subunit (Fragment) OS=Lettowianthus stellatus GN=rbcL PE=3 SV=1 - [B2BY81_9MAGN]
	Confidence Icon	Sequence	Protein Accessions	# Proteins	# Protein Groups	Activation Type	Modifications	IonScore	Exp Value	Δ Score	Rank	Identity High	Homology Threshold	Charge	m/z [Da]	ΔM [ppm]	Ions Matched	Spectrum File
	High	NMFTSIVGNVFGFKAL	Q9GGD1;P94086;P94047;P93976;B6GUR5;A5X4C0;Q36591;P92469;Q6LA00;Q37269;D0F109;B5U0R5;E5FEB9;O03638;P28408;P04717;Q05993;P93984;Q95634;Q5J9S2;A9X7D2;B2BY81;C6KJY4;Q32165;Q32728;A1XM40;A5X4C4;B8QQG8;C0J9S0;C7AQR7;E5FEA2;Q8WJK7;Q9GHM5;Q9TMM0;Q37320;O98740;Q7YJN0;Q6JXR0;Q5K3Z6;B6GUY0;Q37276;A1X8A0;D9IFP2;Q8MC01;Q37155;Q95F83;Q9MVS0;Q8WHV1;Q36612;O20245;Q71N71;Q6L9Y0;B7P0E9;C5MKB3;Q95AW2;Q85ZL0;O98832;…	16063	111	CID		119.46	3.78298e-08	0	2	54		1	1744.85	-33.6441	14/161	pisum_OE_elastase_rep1.mgf
	High	FRVTPQPGVPPEEAGA	Q9GGD1;P94086;P93976;B6GUR1;Q36591;P92469;Q6LA00;D0F109;B5U0R5;Q6SSI3;E5FEB9;P31183;P28408;P04717;Q05993;P93984;Q95634;Q85WB5;Q5J9S2;A9X7D2;B2BY81;C6KJY4;Q32165;A1XM40;B8QQG8;C0J9S0;C7AQR7;Q8WJK7;Q9GHM5;Q9BAN0;O98740;Q7YJN0;Q6JXR0;B6GUY0;D9IFP2;D6MYJ8;Q37155;Q95F83;Q9MVS0;Q36612;O20245;B7P0E9;C5MKB3;D6NK13;O98879;Q95AW2;Q85ZL0;Q7YJM0;Q1KZQ0;C7AF25;Q9TLI1;Q4VIB1;Q33156;Q9MU74;Q9GDP6;Q7YKG3;Q67GM0;…	14257	100	CID		80.69	0.000261333		2	54		1	1651.77	-44.5227	11/159	pisum_OE_elastase_rep1.mgf
	High	NMFTSIVGNVFGFKA	Q9GGD1;P94086;P94047;P93976;B6GUR5;A5X4C0;Q36591;P92469;Q6LA00;Q37269;D0F109;B5U0R5;E5FEB9;O03638;P28408;P04717;Q05993;P93984;Q95634;Q5J9S2;A9X7D2;B2BY81;C6KJY4;Q32165;Q32728;A1XM40;A5X4C4;B8QQG8;C0J9S0;C7AQR7;E5FEA2;Q8WJK7;Q9GHM5;Q9TMM0;Q37320;O98740;Q7YJN0;Q6JXR0;Q5K3Z6;B6GUY0;Q37276;A1X8A0;D9IFP2;Q8MC01;Q37155;Q95F83;Q9MVS0;Q8WHV1;Q36612;O20245;Q71N71;Q6L9Y0;B7P0E9;C5MKB3;Q95AW2;Q85ZL0;O98832;…	16077	111	CID		80.68	0.000279698	0	1	54		1	1631.77	-34.3449	10/151	pisum_OE_elastase_rep1.mgf
	High	FRVTPQPGVPPEEA	Q9GGD1;P94086;P94047;P93976;B6GUW7;B6GUR1;Q36591;P92469;Q6LA00;Q37269;D0F109;B5U0R5;Q6SSI3;E5FEB9;P31183;P28408;P04717;Q05993;P93984;Q95634;Q85WB5;Q5J9S2;A9X7D2;B2BY81;C6KJY4;Q32165;Q32728;A1XM40;B8QQG8;C0J9S0;C7AQR7;Q8WJK7;Q9GHM5;Q9BAN0;O98740;Q7YJN0;Q6JXR0;B6GUY0;D9IFP2;D6MYJ8;Q37155;Q95F83;Q9MVS0;Q36612;O20245;Q4KUE6;B7P0E9;C5MKB3;D6NK13;O98879;Q95AW2;Q85ZL0;Q7YJM0;Q1KZQ0;C7AF25;Q9TLI1;Q4VIB1;…	14407	113	CID		75.06	0.000973939		2	54		1	1523.73	-34.3573	9/139	pisum_OE_elastase_rep1.mgf
	High	AFRVTPQPGVPPEEA	Q9GGD1;P94086;P94047;P93976;B6GUW7;B6GUR1;Q36591;P92469;Q6LA00;Q37269;D0F109;B5U0R5;Q6SSI3;E5FEB9;P31183;P28408;P04717;Q05993;P93984;Q95634;Q85WB5;Q5J9S2;A9X7D2;B2BY81;C6KJY4;Q32165;Q32728;A1XM40;B8QQG8;C0J9S0;C7AQR7;Q8WJK7;Q9GHM5;Q9BAN0;O98740;Q7YJN0;Q6JXR0;B6GUY0;D9IFP2;D6MYJ8;Q37155;Q95F83;Q9MVS0;Q36612;O20245;Q4KUE6;B7P0E9;C5MKB3;D6NK13;O98879;Q95AW2;Q85ZL0;Q7YJM0;Q1KZQ0;C7AF25;Q9TLI1;Q4VIB1;…	14288	111	CID		61.08	0.0236423		3	54		1	1594.75	-45.7572	9/147	pisum_OE_elastase_rep1.mgf
	High	FQGPPHGIQVERDKLNKYGRPL	Q9GGD1;P94086;P93976;B6GUR5;B6GUW7;A5X4C0;B6GUR1;Q36591;P92469;Q6LA00;P28408;P04717;Q05993;P93984;Q95634;Q85XM1;Q85WB5;Q5KTY1;Q5J9S2;A9X7D2;B2BY81;C6KJY4;Q32165;Q5TMA8;A5X4C4;B7FCW2;B8QQG8;C0J9S0;C7AQR7;E5FEA2;Q8WJK7;Q9GHM5;Q9TMM0;Q9BAN0;Q37320;Q7YJN0;Q6JXR0;Q5K3Z6;B6GUY0;Q37276;A1X8A0;E1U252;D9IFP2;Q8MC01;Q6YLQ2;D6MYJ8;Q37155;Q95F83;Q9MSY1;Q9MVS0;Q8WHV1;Q36612;O20245;Q71N71;Q6L9Y0;Q4KUE6;B7P0E9;…	17696	122	CID		58.56	0.0383718		8	53	57	1	2549.35	-8.84982	14/219	pisum_OE_elastase_rep1.mgf
	Medium	FRVTPQPGVPPEEAGAA	Q9GGD1;P94086;P93976;B6GUR1;Q36591;P92469;Q6LA00;D0F109;B5U0R5;Q6SSI3;E5FEB9;P31183;P28408;P04717;Q05993;P93984;Q95634;Q85WB5;Q5J9S2;A9X7D2;B2BY81;C6KJY4;Q32165;A1XM40;B8QQG8;C0J9S0;C7AQR7;Q8WJK7;Q9GHM5;Q9BAN0;O98740;Q7YJN0;Q6JXR0;B6GUY0;D9IFP2;D6MYJ8;Q37155;Q95F83;Q9MVS0;Q36612;O20245;B7P0E9;C5MKB3;D6NK13;O98879;Q95AW2;Q85ZL0;Q7YJM0;Q1KZQ0;C7AF25;Q9TLI1;Q4VIB1;Q33156;Q9MU74;Q9GDP6;Q7YKG3;Q67GM0;…	14214	100	CID		47.16	0.625813		2	54		1	1722.8	-46.1813	8/169	pisum_OE_elastase_rep1.mgf
	Low	AAFRVTPQPGVPPEEA	Q9GGD1;P94086;P94047;P93976;B6GUW7;B6GUR1;Q36591;P92469;Q6LA00;Q37269;D0F109;B5U0R5;Q6SSI3;E5FEB9;P31183;P28408;P04717;Q05993;P93984;Q95634;Q85WB5;Q5J9S2;A9X7D2;B2BY81;C6KJY4;Q32165;Q32728;A1XM40;B8QQG8;C0J9S0;C7AQR7;Q8WJK7;Q9GHM5;Q9BAN0;O98740;Q7YJN0;Q6JXR0;B6GUY0;D9IFP2;D6MYJ8;Q37155;Q95F83;Q9MVS0;Q36612;O20245;Q4KUE6;B7P0E9;C5MKB3;D6NK13;O98879;Q95AW2;Q85ZL0;Q7YJM0;Q1KZQ0;C7AF25;Q9TLI1;Q4VIB1;…	14229	111	CID		38	5.03842		2	54	49	1	1665.78	-50.7219	14/155	pisum_OE_elastase_rep1.mgf
	Low	RVGFKAGVxEYKLT	B2BY81	1	1	CID	X9(K)	34.08	11.1196		2	54	46	1	1595.88	-30.3665	10/136	pisum_OE_elastase_rep1.mgf
	Low	RVGFKAGVxEYKLT	B2BY81	1	1	CID	X9(Q)	34.08	11.1196		4	54	46	1	1595.88	-7.56404	10/136	pisum_OE_elastase_rep1.mgf
	Low	ARVGFKAGVxEYKLT	B2BY81	1	1	CID	X10(G)	31.99	17.9924		7	54	46	1	1595.88	-7.57031	8/144	pisum_OE_elastase_rep1.mgf
	Low	NmFTSIVGNVFGFKAL	Q9GGD1;P94086;P94047;P93976;B6GUR5;A5X4C0;Q36591;P92469;Q6LA00;Q37269;D0F109;B5U0R5;E5FEB9;O03638;P28408;P04717;Q05993;P93984;Q95634;Q5J9S2;A9X7D2;B2BY81;C6KJY4;Q32165;Q32728;A1XM40;A5X4C4;B8QQG8;C0J9S0;C7AQR7;E5FEA2;Q8WJK7;Q9GHM5;Q9TMM0;Q37320;O98740;Q7YJN0;Q6JXR0;Q5K3Z6;B6GUY0;Q37276;A1X8A0;D9IFP2;Q8MC01;Q37155;Q95F83;Q9MVS0;Q8WHV1;Q36612;O20245;Q71N71;Q6L9Y0;B7P0E9;C5MKB3;Q95AW2;Q85ZL0;O98832;…	16063	111	CID	M2(Oxidation)	28.25	50.3633		8	54	48	1	1760.84	-39.0871	9/161	pisum_OE_elastase_rep1.mgf
A1XM40	17.74	11	10	468	51.801	6.91748	186.313	Ribulose 1,5-bisphosphate carboxylase large subunit (Fragment) OS=Erodium stephanianum GN=rbcL PE=3 SV=1 - [A1XM40_9ROSI]
	Confidence Icon	Sequence	Protein Accessions	# Proteins	# Protein Groups	Activation Type	Modifications	IonScore	Exp Value	Δ Score	Rank	Identity High	Homology Threshold	Charge	m/z [Da]	ΔM [ppm]	Ions Matched	Spectrum File
	High	NMFTSIVGNVFGFKAL	Q9GGD1;P94086;P94047;P93976;B6GUR5;A5X4C0;Q36591;P92469;Q6LA00;Q37269;D0F109;B5U0R5;E5FEB9;O03638;P28408;P04717;Q05993;P93984;Q95634;Q5J9S2;A9X7D2;B2BY81;C6KJY4;Q32165;Q32728;A1XM40;A5X4C4;B8QQG8;C0J9S0;C7AQR7;E5FEA2;Q8WJK7;Q9GHM5;Q9TMM0;Q37320;O98740;Q7YJN0;Q6JXR0;Q5K3Z6;B6GUY0;Q37276;A1X8A0;D9IFP2;Q8MC01;Q37155;Q95F83;Q9MVS0;Q8WHV1;Q36612;O20245;Q71N71;Q6L9Y0;B7P0E9;C5MKB3;Q95AW2;Q85ZL0;O98832;…	16063	111	CID		119.46	3.78298e-08	0	2	54		1	1744.85	-33.6441	14/161	pisum_OE_elastase_rep1.mgf
	High	FRVTPQPGVPPEEAGA	Q9GGD1;P94086;P93976;B6GUR1;Q36591;P92469;Q6LA00;D0F109;B5U0R5;Q6SSI3;E5FEB9;P31183;P28408;P04717;Q05993;P93984;Q95634;Q85WB5;Q5J9S2;A9X7D2;B2BY81;C6KJY4;Q32165;A1XM40;B8QQG8;C0J9S0;C7AQR7;Q8WJK7;Q9GHM5;Q9BAN0;O98740;Q7YJN0;Q6JXR0;B6GUY0;D9IFP2;D6MYJ8;Q37155;Q95F83;Q9MVS0;Q36612;O20245;B7P0E9;C5MKB3;D6NK13;O98879;Q95AW2;Q85ZL0;Q7YJM0;Q1KZQ0;C7AF25;Q9TLI1;Q4VIB1;Q33156;Q9MU74;Q9GDP6;Q7YKG3;Q67GM0;…	14257	100	CID		80.69	0.000261333		2	54		1	1651.77	-44.5227	11/159	pisum_OE_elastase_rep1.mgf
	High	NMFTSIVGNVFGFKA	Q9GGD1;P94086;P94047;P93976;B6GUR5;A5X4C0;Q36591;P92469;Q6LA00;Q37269;D0F109;B5U0R5;E5FEB9;O03638;P28408;P04717;Q05993;P93984;Q95634;Q5J9S2;A9X7D2;B2BY81;C6KJY4;Q32165;Q32728;A1XM40;A5X4C4;B8QQG8;C0J9S0;C7AQR7;E5FEA2;Q8WJK7;Q9GHM5;Q9TMM0;Q37320;O98740;Q7YJN0;Q6JXR0;Q5K3Z6;B6GUY0;Q37276;A1X8A0;D9IFP2;Q8MC01;Q37155;Q95F83;Q9MVS0;Q8WHV1;Q36612;O20245;Q71N71;Q6L9Y0;B7P0E9;C5MKB3;Q95AW2;Q85ZL0;O98832;…	16077	111	CID		80.68	0.000279698	0	1	54		1	1631.77	-34.3449	10/151	pisum_OE_elastase_rep1.mgf
	High	FRVTPQPGVPPEEA	Q9GGD1;P94086;P94047;P93976;B6GUW7;B6GUR1;Q36591;P92469;Q6LA00;Q37269;D0F109;B5U0R5;Q6SSI3;E5FEB9;P31183;P28408;P04717;Q05993;P93984;Q95634;Q85WB5;Q5J9S2;A9X7D2;B2BY81;C6KJY4;Q32165;Q32728;A1XM40;B8QQG8;C0J9S0;C7AQR7;Q8WJK7;Q9GHM5;Q9BAN0;O98740;Q7YJN0;Q6JXR0;B6GUY0;D9IFP2;D6MYJ8;Q37155;Q95F83;Q9MVS0;Q36612;O20245;Q4KUE6;B7P0E9;C5MKB3;D6NK13;O98879;Q95AW2;Q85ZL0;Q7YJM0;Q1KZQ0;C7AF25;Q9TLI1;Q4VIB1;…	14407	113	CID		75.06	0.000973939		2	54		1	1523.73	-34.3573	9/139	pisum_OE_elastase_rep1.mgf
	High	AFRVTPQPGVPPEEA	Q9GGD1;P94086;P94047;P93976;B6GUW7;B6GUR1;Q36591;P92469;Q6LA00;Q37269;D0F109;B5U0R5;Q6SSI3;E5FEB9;P31183;P28408;P04717;Q05993;P93984;Q95634;Q85WB5;Q5J9S2;A9X7D2;B2BY81;C6KJY4;Q32165;Q32728;A1XM40;B8QQG8;C0J9S0;C7AQR7;Q8WJK7;Q9GHM5;Q9BAN0;O98740;Q7YJN0;Q6JXR0;B6GUY0;D9IFP2;D6MYJ8;Q37155;Q95F83;Q9MVS0;Q36612;O20245;Q4KUE6;B7P0E9;C5MKB3;D6NK13;O98879;Q95AW2;Q85ZL0;Q7YJM0;Q1KZQ0;C7AF25;Q9TLI1;Q4VIB1;…	14288	111	CID		61.08	0.0236423		3	54		1	1594.75	-45.7572	9/147	pisum_OE_elastase_rep1.mgf
	High	FQGPPHGIQVERDKxNKYGRPL	A1XM40;Q8WHV2	4	2	CID	X15(I)	58.56	0.0383718		6	53	57	1	2549.35	-8.84982	14/219	pisum_OE_elastase_rep1.mgf
	Medium	FRVTPQPGVPPEEAGAA	Q9GGD1;P94086;P93976;B6GUR1;Q36591;P92469;Q6LA00;D0F109;B5U0R5;Q6SSI3;E5FEB9;P31183;P28408;P04717;Q05993;P93984;Q95634;Q85WB5;Q5J9S2;A9X7D2;B2BY81;C6KJY4;Q32165;A1XM40;B8QQG8;C0J9S0;C7AQR7;Q8WJK7;Q9GHM5;Q9BAN0;O98740;Q7YJN0;Q6JXR0;B6GUY0;D9IFP2;D6MYJ8;Q37155;Q95F83;Q9MVS0;Q36612;O20245;B7P0E9;C5MKB3;D6NK13;O98879;Q95AW2;Q85ZL0;Q7YJM0;Q1KZQ0;C7AF25;Q9TLI1;Q4VIB1;Q33156;Q9MU74;Q9GDP6;Q7YKG3;Q67GM0;…	14214	100	CID		47.16	0.625813		2	54		1	1722.8	-46.1813	8/169	pisum_OE_elastase_rep1.mgf
	Low	LRLEDLRIPxAYV	A9X7D2;A1XM40	8	2	CID	X10(Y)	43.83	1.35418		2	54	56	1	1620.83	-48.495	8/122	pisum_OE_elastase_rep1.mgf
	Low	AAFRVTPQPGVPPEEA	Q9GGD1;P94086;P94047;P93976;B6GUW7;B6GUR1;Q36591;P92469;Q6LA00;Q37269;D0F109;B5U0R5;Q6SSI3;E5FEB9;P31183;P28408;P04717;Q05993;P93984;Q95634;Q85WB5;Q5J9S2;A9X7D2;B2BY81;C6KJY4;Q32165;Q32728;A1XM40;B8QQG8;C0J9S0;C7AQR7;Q8WJK7;Q9GHM5;Q9BAN0;O98740;Q7YJN0;Q6JXR0;B6GUY0;D9IFP2;D6MYJ8;Q37155;Q95F83;Q9MVS0;Q36612;O20245;Q4KUE6;B7P0E9;C5MKB3;D6NK13;O98879;Q95AW2;Q85ZL0;Q7YJM0;Q1KZQ0;C7AF25;Q9TLI1;Q4VIB1;…	14229	111	CID		38	5.03842		2	54	49	1	1665.78	-50.7219	14/155	pisum_OE_elastase_rep1.mgf
	Low	NmFTSIVGNVFGFKAL	Q9GGD1;P94086;P94047;P93976;B6GUR5;A5X4C0;Q36591;P92469;Q6LA00;Q37269;D0F109;B5U0R5;E5FEB9;O03638;P28408;P04717;Q05993;P93984;Q95634;Q5J9S2;A9X7D2;B2BY81;C6KJY4;Q32165;Q32728;A1XM40;A5X4C4;B8QQG8;C0J9S0;C7AQR7;E5FEA2;Q8WJK7;Q9GHM5;Q9TMM0;Q37320;O98740;Q7YJN0;Q6JXR0;Q5K3Z6;B6GUY0;Q37276;A1X8A0;D9IFP2;Q8MC01;Q37155;Q95F83;Q9MVS0;Q8WHV1;Q36612;O20245;Q71N71;Q6L9Y0;B7P0E9;C5MKB3;Q95AW2;Q85ZL0;O98832;…	16063	111	CID	M2(Oxidation)	28.25	50.3633		8	54	48	1	1760.84	-39.0871	9/161	pisum_OE_elastase_rep1.mgf
	Low	FQGPPHGIQVERDKxNKYGRPLLGcTIKPKLGLSA	A1XM40;Q8WHV2	4	2	CID	X15(N), C25(Carbamidomethyl)	13.82	291.387	0.0714286	1	48	26	1	3889.03	-18.857	10/380	pisum_OE_elastase_rep1.mgf
A5X4C4	13.77	9	8	414	45.59	7.02002	186.313	Ribulose-1,5-bisphosphate carboxylase/oxygenase large subunit (Fragment) OS=Calycophysum pedunculatum GN=rbcL PE=4 SV=1 - [A5X4C4_9ROSI]
	Confidence Icon	Sequence	Protein Accessions	# Proteins	# Protein Groups	Activation Type	Modifications	IonScore	Exp Value	Δ Score	Rank	Identity High	Homology Threshold	Charge	m/z [Da]	ΔM [ppm]	Ions Matched	Spectrum File
	High	NMFTSIVGNVFGFKAL	Q9GGD1;P94086;P94047;P93976;B6GUR5;A5X4C0;Q36591;P92469;Q6LA00;Q37269;D0F109;B5U0R5;E5FEB9;O03638;P28408;P04717;Q05993;P93984;Q95634;Q5J9S2;A9X7D2;B2BY81;C6KJY4;Q32165;Q32728;A1XM40;A5X4C4;B8QQG8;C0J9S0;C7AQR7;E5FEA2;Q8WJK7;Q9GHM5;Q9TMM0;Q37320;O98740;Q7YJN0;Q6JXR0;Q5K3Z6;B6GUY0;Q37276;A1X8A0;D9IFP2;Q8MC01;Q37155;Q95F83;Q9MVS0;Q8WHV1;Q36612;O20245;Q71N71;Q6L9Y0;B7P0E9;C5MKB3;Q95AW2;Q85ZL0;O98832;…	16063	111	CID		119.46	3.78298e-08	0	2	54		1	1744.85	-33.6441	14/161	pisum_OE_elastase_rep1.mgf
	High	FRVTPxPGVPPEEAGA	A5X4C4	7	1	CID	X6(K)	80.69	0.000261333	0	1	54		1	1651.77	-66.5536	11/155	pisum_OE_elastase_rep1.mgf
	High	NMFTSIVGNVFGFKA	Q9GGD1;P94086;P94047;P93976;B6GUR5;A5X4C0;Q36591;P92469;Q6LA00;Q37269;D0F109;B5U0R5;E5FEB9;O03638;P28408;P04717;Q05993;P93984;Q95634;Q5J9S2;A9X7D2;B2BY81;C6KJY4;Q32165;Q32728;A1XM40;A5X4C4;B8QQG8;C0J9S0;C7AQR7;E5FEA2;Q8WJK7;Q9GHM5;Q9TMM0;Q37320;O98740;Q7YJN0;Q6JXR0;Q5K3Z6;B6GUY0;Q37276;A1X8A0;D9IFP2;Q8MC01;Q37155;Q95F83;Q9MVS0;Q8WHV1;Q36612;O20245;Q71N71;Q6L9Y0;B7P0E9;C5MKB3;Q95AW2;Q85ZL0;O98832;…	16077	111	CID		80.68	0.000279698	0	1	54		1	1631.77	-34.3449	10/151	pisum_OE_elastase_rep1.mgf
	High	FRVTPxPGVPPEEA	A5X4C4	8	1	CID	X6(K)	75.06	0.000973939	0	1	54		1	1523.73	-58.2394	9/135	pisum_OE_elastase_rep1.mgf
	High	AFRVTPxPGVPPEEA	A5X4C4	7	1	CID	X7(K)	61.08	0.0236423		2	54		1	1594.75	-68.5758	9/143	pisum_OE_elastase_rep1.mgf
	High	FQGPPHGIQVERDKLNKYGRPL	Q9GGD1;P94086;P93976;B6GUR5;B6GUW7;A5X4C0;B6GUR1;Q36591;P92469;Q6LA00;P28408;P04717;Q05993;P93984;Q95634;Q85XM1;Q85WB5;Q5KTY1;Q5J9S2;A9X7D2;B2BY81;C6KJY4;Q32165;Q5TMA8;A5X4C4;B7FCW2;B8QQG8;C0J9S0;C7AQR7;E5FEA2;Q8WJK7;Q9GHM5;Q9TMM0;Q9BAN0;Q37320;Q7YJN0;Q6JXR0;Q5K3Z6;B6GUY0;Q37276;A1X8A0;E1U252;D9IFP2;Q8MC01;Q6YLQ2;D6MYJ8;Q37155;Q95F83;Q9MSY1;Q9MVS0;Q8WHV1;Q36612;O20245;Q71N71;Q6L9Y0;Q4KUE6;B7P0E9;…	17696	122	CID		58.56	0.0383718		8	53	57	1	2549.35	-8.84982	14/219	pisum_OE_elastase_rep1.mgf
	Medium	FRVTPxPGVPPEEAGAA	A5X4C4	7	1	CID	X6(K)	47.16	0.625813	0	1	54		1	1722.8	-67.3039	8/165	pisum_OE_elastase_rep1.mgf
	Low	AAFRVTPxPGVPPEEA	A5X4C4	6	1	CID	X8(K)	38	5.03842	0	1	54	49	1	1665.78	-72.5676	14/151	pisum_OE_elastase_rep1.mgf
	Low	NmFTSIVGNVFGFKAL	Q9GGD1;P94086;P94047;P93976;B6GUR5;A5X4C0;Q36591;P92469;Q6LA00;Q37269;D0F109;B5U0R5;E5FEB9;O03638;P28408;P04717;Q05993;P93984;Q95634;Q5J9S2;A9X7D2;B2BY81;C6KJY4;Q32165;Q32728;A1XM40;A5X4C4;B8QQG8;C0J9S0;C7AQR7;E5FEA2;Q8WJK7;Q9GHM5;Q9TMM0;Q37320;O98740;Q7YJN0;Q6JXR0;Q5K3Z6;B6GUY0;Q37276;A1X8A0;D9IFP2;Q8MC01;Q37155;Q95F83;Q9MVS0;Q8WHV1;Q36612;O20245;Q71N71;Q6L9Y0;B7P0E9;C5MKB3;Q95AW2;Q85ZL0;O98832;…	16063	111	CID	M2(Oxidation)	28.25	50.3633		8	54	48	1	1760.84	-39.0871	9/161	pisum_OE_elastase_rep1.mgf
B8QQG8	15.05	10	9	465	51.562	6.58057	186.313	Ribulose-1,5-bisphosphate carboxylase/oxygenase large subunit (Fragment) OS=Polygala hygrophila GN=rbcL PE=3 SV=1 - [B8QQG8_9FABA]
	Confidence Icon	Sequence	Protein Accessions	# Proteins	# Protein Groups	Activation Type	Modifications	IonScore	Exp Value	Δ Score	Rank	Identity High	Homology Threshold	Charge	m/z [Da]	ΔM [ppm]	Ions Matched	Spectrum File
	High	NMFTSIVGNVFGFKAL	Q9GGD1;P94086;P94047;P93976;B6GUR5;A5X4C0;Q36591;P92469;Q6LA00;Q37269;D0F109;B5U0R5;E5FEB9;O03638;P28408;P04717;Q05993;P93984;Q95634;Q5J9S2;A9X7D2;B2BY81;C6KJY4;Q32165;Q32728;A1XM40;A5X4C4;B8QQG8;C0J9S0;C7AQR7;E5FEA2;Q8WJK7;Q9GHM5;Q9TMM0;Q37320;O98740;Q7YJN0;Q6JXR0;Q5K3Z6;B6GUY0;Q37276;A1X8A0;D9IFP2;Q8MC01;Q37155;Q95F83;Q9MVS0;Q8WHV1;Q36612;O20245;Q71N71;Q6L9Y0;B7P0E9;C5MKB3;Q95AW2;Q85ZL0;O98832;…	16063	111	CID		119.46	3.78298e-08	0	2	54		1	1744.85	-33.6441	14/161	pisum_OE_elastase_rep1.mgf
	High	FRVTPQPGVPPEEAGA	Q9GGD1;P94086;P93976;B6GUR1;Q36591;P92469;Q6LA00;D0F109;B5U0R5;Q6SSI3;E5FEB9;P31183;P28408;P04717;Q05993;P93984;Q95634;Q85WB5;Q5J9S2;A9X7D2;B2BY81;C6KJY4;Q32165;A1XM40;B8QQG8;C0J9S0;C7AQR7;Q8WJK7;Q9GHM5;Q9BAN0;O98740;Q7YJN0;Q6JXR0;B6GUY0;D9IFP2;D6MYJ8;Q37155;Q95F83;Q9MVS0;Q36612;O20245;B7P0E9;C5MKB3;D6NK13;O98879;Q95AW2;Q85ZL0;Q7YJM0;Q1KZQ0;C7AF25;Q9TLI1;Q4VIB1;Q33156;Q9MU74;Q9GDP6;Q7YKG3;Q67GM0;…	14257	100	CID		80.69	0.000261333		2	54		1	1651.77	-44.5227	11/159	pisum_OE_elastase_rep1.mgf
	High	NMFTSIVGNVFGFKA	Q9GGD1;P94086;P94047;P93976;B6GUR5;A5X4C0;Q36591;P92469;Q6LA00;Q37269;D0F109;B5U0R5;E5FEB9;O03638;P28408;P04717;Q05993;P93984;Q95634;Q5J9S2;A9X7D2;B2BY81;C6KJY4;Q32165;Q32728;A1XM40;A5X4C4;B8QQG8;C0J9S0;C7AQR7;E5FEA2;Q8WJK7;Q9GHM5;Q9TMM0;Q37320;O98740;Q7YJN0;Q6JXR0;Q5K3Z6;B6GUY0;Q37276;A1X8A0;D9IFP2;Q8MC01;Q37155;Q95F83;Q9MVS0;Q8WHV1;Q36612;O20245;Q71N71;Q6L9Y0;B7P0E9;C5MKB3;Q95AW2;Q85ZL0;O98832;…	16077	111	CID		80.68	0.000279698	0	1	54		1	1631.77	-34.3449	10/151	pisum_OE_elastase_rep1.mgf
	High	FRVTPQPGVPPEEA	Q9GGD1;P94086;P94047;P93976;B6GUW7;B6GUR1;Q36591;P92469;Q6LA00;Q37269;D0F109;B5U0R5;Q6SSI3;E5FEB9;P31183;P28408;P04717;Q05993;P93984;Q95634;Q85WB5;Q5J9S2;A9X7D2;B2BY81;C6KJY4;Q32165;Q32728;A1XM40;B8QQG8;C0J9S0;C7AQR7;Q8WJK7;Q9GHM5;Q9BAN0;O98740;Q7YJN0;Q6JXR0;B6GUY0;D9IFP2;D6MYJ8;Q37155;Q95F83;Q9MVS0;Q36612;O20245;Q4KUE6;B7P0E9;C5MKB3;D6NK13;O98879;Q95AW2;Q85ZL0;Q7YJM0;Q1KZQ0;C7AF25;Q9TLI1;Q4VIB1;…	14407	113	CID		75.06	0.000973939		2	54		1	1523.73	-34.3573	9/139	pisum_OE_elastase_rep1.mgf
	High	AFRVTPQPGVPPEEA	Q9GGD1;P94086;P94047;P93976;B6GUW7;B6GUR1;Q36591;P92469;Q6LA00;Q37269;D0F109;B5U0R5;Q6SSI3;E5FEB9;P31183;P28408;P04717;Q05993;P93984;Q95634;Q85WB5;Q5J9S2;A9X7D2;B2BY81;C6KJY4;Q32165;Q32728;A1XM40;B8QQG8;C0J9S0;C7AQR7;Q8WJK7;Q9GHM5;Q9BAN0;O98740;Q7YJN0;Q6JXR0;B6GUY0;D9IFP2;D6MYJ8;Q37155;Q95F83;Q9MVS0;Q36612;O20245;Q4KUE6;B7P0E9;C5MKB3;D6NK13;O98879;Q95AW2;Q85ZL0;Q7YJM0;Q1KZQ0;C7AF25;Q9TLI1;Q4VIB1;…	14288	111	CID		61.08	0.0236423		3	54		1	1594.75	-45.7572	9/147	pisum_OE_elastase_rep1.mgf
	High	FQGPPHGIQVERDKLNKYGRPL	Q9GGD1;P94086;P93976;B6GUR5;B6GUW7;A5X4C0;B6GUR1;Q36591;P92469;Q6LA00;P28408;P04717;Q05993;P93984;Q95634;Q85XM1;Q85WB5;Q5KTY1;Q5J9S2;A9X7D2;B2BY81;C6KJY4;Q32165;Q5TMA8;A5X4C4;B7FCW2;B8QQG8;C0J9S0;C7AQR7;E5FEA2;Q8WJK7;Q9GHM5;Q9TMM0;Q9BAN0;Q37320;Q7YJN0;Q6JXR0;Q5K3Z6;B6GUY0;Q37276;A1X8A0;E1U252;D9IFP2;Q8MC01;Q6YLQ2;D6MYJ8;Q37155;Q95F83;Q9MSY1;Q9MVS0;Q8WHV1;Q36612;O20245;Q71N71;Q6L9Y0;Q4KUE6;B7P0E9;…	17696	122	CID		58.56	0.0383718		8	53	57	1	2549.35	-8.84982	14/219	pisum_OE_elastase_rep1.mgf
	Medium	VGFxAGVKDYKLT	B8QQG8	7	1	CID	X4(A)	49.15	0.344286	0.0204082	1	54	57	1	1368.73	-16.0728	12/112	pisum_OE_elastase_rep1.mgf
	Medium	FRVTPQPGVPPEEAGAA	Q9GGD1;P94086;P93976;B6GUR1;Q36591;P92469;Q6LA00;D0F109;B5U0R5;Q6SSI3;E5FEB9;P31183;P28408;P04717;Q05993;P93984;Q95634;Q85WB5;Q5J9S2;A9X7D2;B2BY81;C6KJY4;Q32165;A1XM40;B8QQG8;C0J9S0;C7AQR7;Q8WJK7;Q9GHM5;Q9BAN0;O98740;Q7YJN0;Q6JXR0;B6GUY0;D9IFP2;D6MYJ8;Q37155;Q95F83;Q9MVS0;Q36612;O20245;B7P0E9;C5MKB3;D6NK13;O98879;Q95AW2;Q85ZL0;Q7YJM0;Q1KZQ0;C7AF25;Q9TLI1;Q4VIB1;Q33156;Q9MU74;Q9GDP6;Q7YKG3;Q67GM0;…	14214	100	CID		47.16	0.625813		2	54		1	1722.8	-46.1813	8/169	pisum_OE_elastase_rep1.mgf
	Low	AAFRVTPQPGVPPEEA	Q9GGD1;P94086;P94047;P93976;B6GUW7;B6GUR1;Q36591;P92469;Q6LA00;Q37269;D0F109;B5U0R5;Q6SSI3;E5FEB9;P31183;P28408;P04717;Q05993;P93984;Q95634;Q85WB5;Q5J9S2;A9X7D2;B2BY81;C6KJY4;Q32165;Q32728;A1XM40;B8QQG8;C0J9S0;C7AQR7;Q8WJK7;Q9GHM5;Q9BAN0;O98740;Q7YJN0;Q6JXR0;B6GUY0;D9IFP2;D6MYJ8;Q37155;Q95F83;Q9MVS0;Q36612;O20245;Q4KUE6;B7P0E9;C5MKB3;D6NK13;O98879;Q95AW2;Q85ZL0;Q7YJM0;Q1KZQ0;C7AF25;Q9TLI1;Q4VIB1;…	14229	111	CID		38	5.03842		2	54	49	1	1665.78	-50.7219	14/155	pisum_OE_elastase_rep1.mgf
	Low	NmFTSIVGNVFGFKAL	Q9GGD1;P94086;P94047;P93976;B6GUR5;A5X4C0;Q36591;P92469;Q6LA00;Q37269;D0F109;B5U0R5;E5FEB9;O03638;P28408;P04717;Q05993;P93984;Q95634;Q5J9S2;A9X7D2;B2BY81;C6KJY4;Q32165;Q32728;A1XM40;A5X4C4;B8QQG8;C0J9S0;C7AQR7;E5FEA2;Q8WJK7;Q9GHM5;Q9TMM0;Q37320;O98740;Q7YJN0;Q6JXR0;Q5K3Z6;B6GUY0;Q37276;A1X8A0;D9IFP2;Q8MC01;Q37155;Q95F83;Q9MVS0;Q8WHV1;Q36612;O20245;Q71N71;Q6L9Y0;B7P0E9;C5MKB3;Q95AW2;Q85ZL0;O98832;…	16063	111	CID	M2(Oxidation)	28.25	50.3633		8	54	48	1	1760.84	-39.0871	9/161	pisum_OE_elastase_rep1.mgf
C0J9S0	18.6	11	10	457	50.6954	6.91748	186.313	Ribulose-1,5-bisphosphate carboxylase/oxygenase large subunit (Fragment) OS=Cissampelos tropaeolifolia GN=rbcL PE=3 SV=1 - [C0J9S0_9MAGN]
	Confidence Icon	Sequence	Protein Accessions	# Proteins	# Protein Groups	Activation Type	Modifications	IonScore	Exp Value	Δ Score	Rank	Identity High	Homology Threshold	Charge	m/z [Da]	ΔM [ppm]	Ions Matched	Spectrum File
	High	NMFTSIVGNVFGFKAL	Q9GGD1;P94086;P94047;P93976;B6GUR5;A5X4C0;Q36591;P92469;Q6LA00;Q37269;D0F109;B5U0R5;E5FEB9;O03638;P28408;P04717;Q05993;P93984;Q95634;Q5J9S2;A9X7D2;B2BY81;C6KJY4;Q32165;Q32728;A1XM40;A5X4C4;B8QQG8;C0J9S0;C7AQR7;E5FEA2;Q8WJK7;Q9GHM5;Q9TMM0;Q37320;O98740;Q7YJN0;Q6JXR0;Q5K3Z6;B6GUY0;Q37276;A1X8A0;D9IFP2;Q8MC01;Q37155;Q95F83;Q9MVS0;Q8WHV1;Q36612;O20245;Q71N71;Q6L9Y0;B7P0E9;C5MKB3;Q95AW2;Q85ZL0;O98832;…	16063	111	CID		119.46	3.78298e-08	0	2	54		1	1744.85	-33.6441	14/161	pisum_OE_elastase_rep1.mgf
	High	FRVTPQPGVPPEEAGA	Q9GGD1;P94086;P93976;B6GUR1;Q36591;P92469;Q6LA00;D0F109;B5U0R5;Q6SSI3;E5FEB9;P31183;P28408;P04717;Q05993;P93984;Q95634;Q85WB5;Q5J9S2;A9X7D2;B2BY81;C6KJY4;Q32165;A1XM40;B8QQG8;C0J9S0;C7AQR7;Q8WJK7;Q9GHM5;Q9BAN0;O98740;Q7YJN0;Q6JXR0;B6GUY0;D9IFP2;D6MYJ8;Q37155;Q95F83;Q9MVS0;Q36612;O20245;B7P0E9;C5MKB3;D6NK13;O98879;Q95AW2;Q85ZL0;Q7YJM0;Q1KZQ0;C7AF25;Q9TLI1;Q4VIB1;Q33156;Q9MU74;Q9GDP6;Q7YKG3;Q67GM0;…	14257	100	CID		80.69	0.000261333		2	54		1	1651.77	-44.5227	11/159	pisum_OE_elastase_rep1.mgf
	High	NMFTSIVGNVFGFKA	Q9GGD1;P94086;P94047;P93976;B6GUR5;A5X4C0;Q36591;P92469;Q6LA00;Q37269;D0F109;B5U0R5;E5FEB9;O03638;P28408;P04717;Q05993;P93984;Q95634;Q5J9S2;A9X7D2;B2BY81;C6KJY4;Q32165;Q32728;A1XM40;A5X4C4;B8QQG8;C0J9S0;C7AQR7;E5FEA2;Q8WJK7;Q9GHM5;Q9TMM0;Q37320;O98740;Q7YJN0;Q6JXR0;Q5K3Z6;B6GUY0;Q37276;A1X8A0;D9IFP2;Q8MC01;Q37155;Q95F83;Q9MVS0;Q8WHV1;Q36612;O20245;Q71N71;Q6L9Y0;B7P0E9;C5MKB3;Q95AW2;Q85ZL0;O98832;…	16077	111	CID		80.68	0.000279698	0	1	54		1	1631.77	-34.3449	10/151	pisum_OE_elastase_rep1.mgf
	High	FRVTPQPGVPPEEA	Q9GGD1;P94086;P94047;P93976;B6GUW7;B6GUR1;Q36591;P92469;Q6LA00;Q37269;D0F109;B5U0R5;Q6SSI3;E5FEB9;P31183;P28408;P04717;Q05993;P93984;Q95634;Q85WB5;Q5J9S2;A9X7D2;B2BY81;C6KJY4;Q32165;Q32728;A1XM40;B8QQG8;C0J9S0;C7AQR7;Q8WJK7;Q9GHM5;Q9BAN0;O98740;Q7YJN0;Q6JXR0;B6GUY0;D9IFP2;D6MYJ8;Q37155;Q95F83;Q9MVS0;Q36612;O20245;Q4KUE6;B7P0E9;C5MKB3;D6NK13;O98879;Q95AW2;Q85ZL0;Q7YJM0;Q1KZQ0;C7AF25;Q9TLI1;Q4VIB1;…	14407	113	CID		75.06	0.000973939		2	54		1	1523.73	-34.3573	9/139	pisum_OE_elastase_rep1.mgf
	High	AFRVTPQPGVPPEEA	Q9GGD1;P94086;P94047;P93976;B6GUW7;B6GUR1;Q36591;P92469;Q6LA00;Q37269;D0F109;B5U0R5;Q6SSI3;E5FEB9;P31183;P28408;P04717;Q05993;P93984;Q95634;Q85WB5;Q5J9S2;A9X7D2;B2BY81;C6KJY4;Q32165;Q32728;A1XM40;B8QQG8;C0J9S0;C7AQR7;Q8WJK7;Q9GHM5;Q9BAN0;O98740;Q7YJN0;Q6JXR0;B6GUY0;D9IFP2;D6MYJ8;Q37155;Q95F83;Q9MVS0;Q36612;O20245;Q4KUE6;B7P0E9;C5MKB3;D6NK13;O98879;Q95AW2;Q85ZL0;Q7YJM0;Q1KZQ0;C7AF25;Q9TLI1;Q4VIB1;…	14288	111	CID		61.08	0.0236423		3	54		1	1594.75	-45.7572	9/147	pisum_OE_elastase_rep1.mgf
	High	FQGPPHGIQVERDKLNKYGRPL	Q9GGD1;P94086;P93976;B6GUR5;B6GUW7;A5X4C0;B6GUR1;Q36591;P92469;Q6LA00;P28408;P04717;Q05993;P93984;Q95634;Q85XM1;Q85WB5;Q5KTY1;Q5J9S2;A9X7D2;B2BY81;C6KJY4;Q32165;Q5TMA8;A5X4C4;B7FCW2;B8QQG8;C0J9S0;C7AQR7;E5FEA2;Q8WJK7;Q9GHM5;Q9TMM0;Q9BAN0;Q37320;Q7YJN0;Q6JXR0;Q5K3Z6;B6GUY0;Q37276;A1X8A0;E1U252;D9IFP2;Q8MC01;Q6YLQ2;D6MYJ8;Q37155;Q95F83;Q9MSY1;Q9MVS0;Q8WHV1;Q36612;O20245;Q71N71;Q6L9Y0;Q4KUE6;B7P0E9;…	17696	122	CID		58.56	0.0383718		8	53	57	1	2549.35	-8.84982	14/219	pisum_OE_elastase_rep1.mgf
	Medium	FRVTPQPGVPPEEAGAA	Q9GGD1;P94086;P93976;B6GUR1;Q36591;P92469;Q6LA00;D0F109;B5U0R5;Q6SSI3;E5FEB9;P31183;P28408;P04717;Q05993;P93984;Q95634;Q85WB5;Q5J9S2;A9X7D2;B2BY81;C6KJY4;Q32165;A1XM40;B8QQG8;C0J9S0;C7AQR7;Q8WJK7;Q9GHM5;Q9BAN0;O98740;Q7YJN0;Q6JXR0;B6GUY0;D9IFP2;D6MYJ8;Q37155;Q95F83;Q9MVS0;Q36612;O20245;B7P0E9;C5MKB3;D6NK13;O98879;Q95AW2;Q85ZL0;Q7YJM0;Q1KZQ0;C7AF25;Q9TLI1;Q4VIB1;Q33156;Q9MU74;Q9GDP6;Q7YKG3;Q67GM0;…	14214	100	CID		47.16	0.625813		2	54		1	1722.8	-46.1813	8/169	pisum_OE_elastase_rep1.mgf
	Low	AAFRVTPQPGVPPEEA	Q9GGD1;P94086;P94047;P93976;B6GUW7;B6GUR1;Q36591;P92469;Q6LA00;Q37269;D0F109;B5U0R5;Q6SSI3;E5FEB9;P31183;P28408;P04717;Q05993;P93984;Q95634;Q85WB5;Q5J9S2;A9X7D2;B2BY81;C6KJY4;Q32165;Q32728;A1XM40;B8QQG8;C0J9S0;C7AQR7;Q8WJK7;Q9GHM5;Q9BAN0;O98740;Q7YJN0;Q6JXR0;B6GUY0;D9IFP2;D6MYJ8;Q37155;Q95F83;Q9MVS0;Q36612;O20245;Q4KUE6;B7P0E9;C5MKB3;D6NK13;O98879;Q95AW2;Q85ZL0;Q7YJM0;Q1KZQ0;C7AF25;Q9TLI1;Q4VIB1;…	14229	111	CID		38	5.03842		2	54	49	1	1665.78	-50.7219	14/155	pisum_OE_elastase_rep1.mgf
	Low	RNEGRDLAREGNxIIREA	Q32165;C0J9S0;Q9TLI1;Q31988	13	4	CID	X13(A)	35.09	9.20534		5	54	48	1	2039.95	-56.247	12/197	pisum_OE_elastase_rep1.mgf
	Low	NmFTSIVGNVFGFKAL	Q9GGD1;P94086;P94047;P93976;B6GUR5;A5X4C0;Q36591;P92469;Q6LA00;Q37269;D0F109;B5U0R5;E5FEB9;O03638;P28408;P04717;Q05993;P93984;Q95634;Q5J9S2;A9X7D2;B2BY81;C6KJY4;Q32165;Q32728;A1XM40;A5X4C4;B8QQG8;C0J9S0;C7AQR7;E5FEA2;Q8WJK7;Q9GHM5;Q9TMM0;Q37320;O98740;Q7YJN0;Q6JXR0;Q5K3Z6;B6GUY0;Q37276;A1X8A0;D9IFP2;Q8MC01;Q37155;Q95F83;Q9MVS0;Q8WHV1;Q36612;O20245;Q71N71;Q6L9Y0;B7P0E9;C5MKB3;Q95AW2;Q85ZL0;O98832;…	16063	111	CID	M2(Oxidation)	28.25	50.3633		8	54	48	1	1760.84	-39.0871	9/161	pisum_OE_elastase_rep1.mgf
	Low	REGNxIIREASKWSPELAAA	C0J9S0	3	1	CID	X5(M), X5(Oxidation)	15.37	826.045		9	54	30	1	2245.23	40.8393	6/214	pisum_OE_elastase_rep1.mgf
C7AQR7	18.58	10	9	452	50.0392	6.75635	186.313	Ribulose-1,5-bisphosphate carboxylase/oxygenase large subunit (Fragment) OS=Campanula decumbens GN=rbcL PE=3 SV=1 - [C7AQR7_9ASTR]
	Confidence Icon	Sequence	Protein Accessions	# Proteins	# Protein Groups	Activation Type	Modifications	IonScore	Exp Value	Δ Score	Rank	Identity High	Homology Threshold	Charge	m/z [Da]	ΔM [ppm]	Ions Matched	Spectrum File
	High	NMFTSIVGNVFGFKAL	Q9GGD1;P94086;P94047;P93976;B6GUR5;A5X4C0;Q36591;P92469;Q6LA00;Q37269;D0F109;B5U0R5;E5FEB9;O03638;P28408;P04717;Q05993;P93984;Q95634;Q5J9S2;A9X7D2;B2BY81;C6KJY4;Q32165;Q32728;A1XM40;A5X4C4;B8QQG8;C0J9S0;C7AQR7;E5FEA2;Q8WJK7;Q9GHM5;Q9TMM0;Q37320;O98740;Q7YJN0;Q6JXR0;Q5K3Z6;B6GUY0;Q37276;A1X8A0;D9IFP2;Q8MC01;Q37155;Q95F83;Q9MVS0;Q8WHV1;Q36612;O20245;Q71N71;Q6L9Y0;B7P0E9;C5MKB3;Q95AW2;Q85ZL0;O98832;…	16063	111	CID		119.46	3.78298e-08	0	2	54		1	1744.85	-33.6441	14/161	pisum_OE_elastase_rep1.mgf
	High	FRVTPQPGVPPEEAGA	Q9GGD1;P94086;P93976;B6GUR1;Q36591;P92469;Q6LA00;D0F109;B5U0R5;Q6SSI3;E5FEB9;P31183;P28408;P04717;Q05993;P93984;Q95634;Q85WB5;Q5J9S2;A9X7D2;B2BY81;C6KJY4;Q32165;A1XM40;B8QQG8;C0J9S0;C7AQR7;Q8WJK7;Q9GHM5;Q9BAN0;O98740;Q7YJN0;Q6JXR0;B6GUY0;D9IFP2;D6MYJ8;Q37155;Q95F83;Q9MVS0;Q36612;O20245;B7P0E9;C5MKB3;D6NK13;O98879;Q95AW2;Q85ZL0;Q7YJM0;Q1KZQ0;C7AF25;Q9TLI1;Q4VIB1;Q33156;Q9MU74;Q9GDP6;Q7YKG3;Q67GM0;…	14257	100	CID		80.69	0.000261333		2	54		1	1651.77	-44.5227	11/159	pisum_OE_elastase_rep1.mgf
	High	NMFTSIVGNVFGFKA	Q9GGD1;P94086;P94047;P93976;B6GUR5;A5X4C0;Q36591;P92469;Q6LA00;Q37269;D0F109;B5U0R5;E5FEB9;O03638;P28408;P04717;Q05993;P93984;Q95634;Q5J9S2;A9X7D2;B2BY81;C6KJY4;Q32165;Q32728;A1XM40;A5X4C4;B8QQG8;C0J9S0;C7AQR7;E5FEA2;Q8WJK7;Q9GHM5;Q9TMM0;Q37320;O98740;Q7YJN0;Q6JXR0;Q5K3Z6;B6GUY0;Q37276;A1X8A0;D9IFP2;Q8MC01;Q37155;Q95F83;Q9MVS0;Q8WHV1;Q36612;O20245;Q71N71;Q6L9Y0;B7P0E9;C5MKB3;Q95AW2;Q85ZL0;O98832;…	16077	111	CID		80.68	0.000279698	0	1	54		1	1631.77	-34.3449	10/151	pisum_OE_elastase_rep1.mgf
	High	FRVTPQPGVPPEEA	Q9GGD1;P94086;P94047;P93976;B6GUW7;B6GUR1;Q36591;P92469;Q6LA00;Q37269;D0F109;B5U0R5;Q6SSI3;E5FEB9;P31183;P28408;P04717;Q05993;P93984;Q95634;Q85WB5;Q5J9S2;A9X7D2;B2BY81;C6KJY4;Q32165;Q32728;A1XM40;B8QQG8;C0J9S0;C7AQR7;Q8WJK7;Q9GHM5;Q9BAN0;O98740;Q7YJN0;Q6JXR0;B6GUY0;D9IFP2;D6MYJ8;Q37155;Q95F83;Q9MVS0;Q36612;O20245;Q4KUE6;B7P0E9;C5MKB3;D6NK13;O98879;Q95AW2;Q85ZL0;Q7YJM0;Q1KZQ0;C7AF25;Q9TLI1;Q4VIB1;…	14407	113	CID		75.06	0.000973939		2	54		1	1523.73	-34.3573	9/139	pisum_OE_elastase_rep1.mgf
	High	AFRVTPQPGVPPEEA	Q9GGD1;P94086;P94047;P93976;B6GUW7;B6GUR1;Q36591;P92469;Q6LA00;Q37269;D0F109;B5U0R5;Q6SSI3;E5FEB9;P31183;P28408;P04717;Q05993;P93984;Q95634;Q85WB5;Q5J9S2;A9X7D2;B2BY81;C6KJY4;Q32165;Q32728;A1XM40;B8QQG8;C0J9S0;C7AQR7;Q8WJK7;Q9GHM5;Q9BAN0;O98740;Q7YJN0;Q6JXR0;B6GUY0;D9IFP2;D6MYJ8;Q37155;Q95F83;Q9MVS0;Q36612;O20245;Q4KUE6;B7P0E9;C5MKB3;D6NK13;O98879;Q95AW2;Q85ZL0;Q7YJM0;Q1KZQ0;C7AF25;Q9TLI1;Q4VIB1;…	14288	111	CID		61.08	0.0236423		3	54		1	1594.75	-45.7572	9/147	pisum_OE_elastase_rep1.mgf
	High	FQGPPHGIQVERDKLNKYGRPL	Q9GGD1;P94086;P93976;B6GUR5;B6GUW7;A5X4C0;B6GUR1;Q36591;P92469;Q6LA00;P28408;P04717;Q05993;P93984;Q95634;Q85XM1;Q85WB5;Q5KTY1;Q5J9S2;A9X7D2;B2BY81;C6KJY4;Q32165;Q5TMA8;A5X4C4;B7FCW2;B8QQG8;C0J9S0;C7AQR7;E5FEA2;Q8WJK7;Q9GHM5;Q9TMM0;Q9BAN0;Q37320;Q7YJN0;Q6JXR0;Q5K3Z6;B6GUY0;Q37276;A1X8A0;E1U252;D9IFP2;Q8MC01;Q6YLQ2;D6MYJ8;Q37155;Q95F83;Q9MSY1;Q9MVS0;Q8WHV1;Q36612;O20245;Q71N71;Q6L9Y0;Q4KUE6;B7P0E9;…	17696	122	CID		58.56	0.0383718		8	53	57	1	2549.35	-8.84982	14/219	pisum_OE_elastase_rep1.mgf
	Medium	FRVTPQPGVPPEEAGAA	Q9GGD1;P94086;P93976;B6GUR1;Q36591;P92469;Q6LA00;D0F109;B5U0R5;Q6SSI3;E5FEB9;P31183;P28408;P04717;Q05993;P93984;Q95634;Q85WB5;Q5J9S2;A9X7D2;B2BY81;C6KJY4;Q32165;A1XM40;B8QQG8;C0J9S0;C7AQR7;Q8WJK7;Q9GHM5;Q9BAN0;O98740;Q7YJN0;Q6JXR0;B6GUY0;D9IFP2;D6MYJ8;Q37155;Q95F83;Q9MVS0;Q36612;O20245;B7P0E9;C5MKB3;D6NK13;O98879;Q95AW2;Q85ZL0;Q7YJM0;Q1KZQ0;C7AF25;Q9TLI1;Q4VIB1;Q33156;Q9MU74;Q9GDP6;Q7YKG3;Q67GM0;…	14214	100	CID		47.16	0.625813		2	54		1	1722.8	-46.1813	8/169	pisum_OE_elastase_rep1.mgf
	Low	AAFRVTPQPGVPPEEA	Q9GGD1;P94086;P94047;P93976;B6GUW7;B6GUR1;Q36591;P92469;Q6LA00;Q37269;D0F109;B5U0R5;Q6SSI3;E5FEB9;P31183;P28408;P04717;Q05993;P93984;Q95634;Q85WB5;Q5J9S2;A9X7D2;B2BY81;C6KJY4;Q32165;Q32728;A1XM40;B8QQG8;C0J9S0;C7AQR7;Q8WJK7;Q9GHM5;Q9BAN0;O98740;Q7YJN0;Q6JXR0;B6GUY0;D9IFP2;D6MYJ8;Q37155;Q95F83;Q9MVS0;Q36612;O20245;Q4KUE6;B7P0E9;C5MKB3;D6NK13;O98879;Q95AW2;Q85ZL0;Q7YJM0;Q1KZQ0;C7AF25;Q9TLI1;Q4VIB1;…	14229	111	CID		38	5.03842		2	54	49	1	1665.78	-50.7219	14/155	pisum_OE_elastase_rep1.mgf
	Low	EIFGDDSVLQFGGGTLGHPWGxAPGAV	C7AQR7	6	1	CID	X22(D)	31.02	18.2712		9	53		1	2699.23	-16.9572	10/265	pisum_OE_elastase_rep1.mgf
	Low	NmFTSIVGNVFGFKAL	Q9GGD1;P94086;P94047;P93976;B6GUR5;A5X4C0;Q36591;P92469;Q6LA00;Q37269;D0F109;B5U0R5;E5FEB9;O03638;P28408;P04717;Q05993;P93984;Q95634;Q5J9S2;A9X7D2;B2BY81;C6KJY4;Q32165;Q32728;A1XM40;A5X4C4;B8QQG8;C0J9S0;C7AQR7;E5FEA2;Q8WJK7;Q9GHM5;Q9TMM0;Q37320;O98740;Q7YJN0;Q6JXR0;Q5K3Z6;B6GUY0;Q37276;A1X8A0;D9IFP2;Q8MC01;Q37155;Q95F83;Q9MVS0;Q8WHV1;Q36612;O20245;Q71N71;Q6L9Y0;B7P0E9;C5MKB3;Q95AW2;Q85ZL0;O98832;…	16063	111	CID	M2(Oxidation)	28.25	50.3633		8	54	48	1	1760.84	-39.0871	9/161	pisum_OE_elastase_rep1.mgf
E5FEA2	32.37	8	7	173	19.0466	6.16357	186.313	Ribulose-1,5-bisphosphate/carboxylase large subunit (Fragment) OS=Croton poecilanthus GN=rbcL PE=4 SV=1 - [E5FEA2_9ROSI]
	Confidence Icon	Sequence	Protein Accessions	# Proteins	# Protein Groups	Activation Type	Modifications	IonScore	Exp Value	Δ Score	Rank	Identity High	Homology Threshold	Charge	m/z [Da]	ΔM [ppm]	Ions Matched	Spectrum File
	High	NMFTSIVGNVFGFKAL	Q9GGD1;P94086;P94047;P93976;B6GUR5;A5X4C0;Q36591;P92469;Q6LA00;Q37269;D0F109;B5U0R5;E5FEB9;O03638;P28408;P04717;Q05993;P93984;Q95634;Q5J9S2;A9X7D2;B2BY81;C6KJY4;Q32165;Q32728;A1XM40;A5X4C4;B8QQG8;C0J9S0;C7AQR7;E5FEA2;Q8WJK7;Q9GHM5;Q9TMM0;Q37320;O98740;Q7YJN0;Q6JXR0;Q5K3Z6;B6GUY0;Q37276;A1X8A0;D9IFP2;Q8MC01;Q37155;Q95F83;Q9MVS0;Q8WHV1;Q36612;O20245;Q71N71;Q6L9Y0;B7P0E9;C5MKB3;Q95AW2;Q85ZL0;O98832;…	16063	111	CID		119.46	3.78298e-08	0	2	54		1	1744.85	-33.6441	14/161	pisum_OE_elastase_rep1.mgf
	High	FRVTPQPGxPPEEAGA	E5FEA2	4	1	CID	X9(V)	80.69	0.000261333		10	54		1	1651.77	-44.5227	11/159	pisum_OE_elastase_rep1.mgf
	High	NMFTSIVGNVFGFKA	Q9GGD1;P94086;P94047;P93976;B6GUR5;A5X4C0;Q36591;P92469;Q6LA00;Q37269;D0F109;B5U0R5;E5FEB9;O03638;P28408;P04717;Q05993;P93984;Q95634;Q5J9S2;A9X7D2;B2BY81;C6KJY4;Q32165;Q32728;A1XM40;A5X4C4;B8QQG8;C0J9S0;C7AQR7;E5FEA2;Q8WJK7;Q9GHM5;Q9TMM0;Q37320;O98740;Q7YJN0;Q6JXR0;Q5K3Z6;B6GUY0;Q37276;A1X8A0;D9IFP2;Q8MC01;Q37155;Q95F83;Q9MVS0;Q8WHV1;Q36612;O20245;Q71N71;Q6L9Y0;B7P0E9;C5MKB3;Q95AW2;Q85ZL0;O98832;…	16077	111	CID		80.68	0.000279698	0	1	54		1	1631.77	-34.3449	10/151	pisum_OE_elastase_rep1.mgf
	High	FRVTPQPGxPPEEA	E5FEA2	4	1	CID	X9(V)	75.06	0.000973939		9	54		1	1523.73	-34.3573	9/139	pisum_OE_elastase_rep1.mgf
	High	AFRVTPQPGxPPEEA	E5FEA2	4	1	CID	X10(V)	61.08	0.0236423		10	54		1	1594.75	-45.7572	9/147	pisum_OE_elastase_rep1.mgf
	High	FQGPPHGIQVERDKLNKYGRPL	Q9GGD1;P94086;P93976;B6GUR5;B6GUW7;A5X4C0;B6GUR1;Q36591;P92469;Q6LA00;P28408;P04717;Q05993;P93984;Q95634;Q85XM1;Q85WB5;Q5KTY1;Q5J9S2;A9X7D2;B2BY81;C6KJY4;Q32165;Q5TMA8;A5X4C4;B7FCW2;B8QQG8;C0J9S0;C7AQR7;E5FEA2;Q8WJK7;Q9GHM5;Q9TMM0;Q9BAN0;Q37320;Q7YJN0;Q6JXR0;Q5K3Z6;B6GUY0;Q37276;A1X8A0;E1U252;D9IFP2;Q8MC01;Q6YLQ2;D6MYJ8;Q37155;Q95F83;Q9MSY1;Q9MVS0;Q8WHV1;Q36612;O20245;Q71N71;Q6L9Y0;Q4KUE6;B7P0E9;…	17696	122	CID		58.56	0.0383718		8	53	57	1	2549.35	-8.84982	14/219	pisum_OE_elastase_rep1.mgf
	Low	AAFRVTPQPGxPPEEA	E5FEA2	4	1	CID	X11(V)	38	5.03842		9	54	49	1	1665.78	-50.7219	14/155	pisum_OE_elastase_rep1.mgf
	Low	NmFTSIVGNVFGFKAL	Q9GGD1;P94086;P94047;P93976;B6GUR5;A5X4C0;Q36591;P92469;Q6LA00;Q37269;D0F109;B5U0R5;E5FEB9;O03638;P28408;P04717;Q05993;P93984;Q95634;Q5J9S2;A9X7D2;B2BY81;C6KJY4;Q32165;Q32728;A1XM40;A5X4C4;B8QQG8;C0J9S0;C7AQR7;E5FEA2;Q8WJK7;Q9GHM5;Q9TMM0;Q37320;O98740;Q7YJN0;Q6JXR0;Q5K3Z6;B6GUY0;Q37276;A1X8A0;D9IFP2;Q8MC01;Q37155;Q95F83;Q9MVS0;Q8WHV1;Q36612;O20245;Q71N71;Q6L9Y0;B7P0E9;C5MKB3;Q95AW2;Q85ZL0;O98832;…	16063	111	CID	M2(Oxidation)	28.25	50.3633		8	54	48	1	1760.84	-39.0871	9/161	pisum_OE_elastase_rep1.mgf
Q8WJK7	17.21	11	9	459	50.7674	6.68311	186.313	Ribulose-1,5-bisphosphate carboxylase large subunit (Fragment) OS=Dioscorea pentaphylla GN=rbcL PE=3 SV=1 - [Q8WJK7_9LILI]
	Confidence Icon	Sequence	Protein Accessions	# Proteins	# Protein Groups	Activation Type	Modifications	IonScore	Exp Value	Δ Score	Rank	Identity High	Homology Threshold	Charge	m/z [Da]	ΔM [ppm]	Ions Matched	Spectrum File
	High	NMFTSIVGNVFGFKAL	Q9GGD1;P94086;P94047;P93976;B6GUR5;A5X4C0;Q36591;P92469;Q6LA00;Q37269;D0F109;B5U0R5;E5FEB9;O03638;P28408;P04717;Q05993;P93984;Q95634;Q5J9S2;A9X7D2;B2BY81;C6KJY4;Q32165;Q32728;A1XM40;A5X4C4;B8QQG8;C0J9S0;C7AQR7;E5FEA2;Q8WJK7;Q9GHM5;Q9TMM0;Q37320;O98740;Q7YJN0;Q6JXR0;Q5K3Z6;B6GUY0;Q37276;A1X8A0;D9IFP2;Q8MC01;Q37155;Q95F83;Q9MVS0;Q8WHV1;Q36612;O20245;Q71N71;Q6L9Y0;B7P0E9;C5MKB3;Q95AW2;Q85ZL0;O98832;…	16063	111	CID		119.46	3.78298e-08	0	2	54		1	1744.85	-33.6441	14/161	pisum_OE_elastase_rep1.mgf
	High	FRVTPQPGVPPEEAGA	Q9GGD1;P94086;P93976;B6GUR1;Q36591;P92469;Q6LA00;D0F109;B5U0R5;Q6SSI3;E5FEB9;P31183;P28408;P04717;Q05993;P93984;Q95634;Q85WB5;Q5J9S2;A9X7D2;B2BY81;C6KJY4;Q32165;A1XM40;B8QQG8;C0J9S0;C7AQR7;Q8WJK7;Q9GHM5;Q9BAN0;O98740;Q7YJN0;Q6JXR0;B6GUY0;D9IFP2;D6MYJ8;Q37155;Q95F83;Q9MVS0;Q36612;O20245;B7P0E9;C5MKB3;D6NK13;O98879;Q95AW2;Q85ZL0;Q7YJM0;Q1KZQ0;C7AF25;Q9TLI1;Q4VIB1;Q33156;Q9MU74;Q9GDP6;Q7YKG3;Q67GM0;…	14257	100	CID		80.69	0.000261333		2	54		1	1651.77	-44.5227	11/159	pisum_OE_elastase_rep1.mgf
	High	NMFTSIVGNVFGFKA	Q9GGD1;P94086;P94047;P93976;B6GUR5;A5X4C0;Q36591;P92469;Q6LA00;Q37269;D0F109;B5U0R5;E5FEB9;O03638;P28408;P04717;Q05993;P93984;Q95634;Q5J9S2;A9X7D2;B2BY81;C6KJY4;Q32165;Q32728;A1XM40;A5X4C4;B8QQG8;C0J9S0;C7AQR7;E5FEA2;Q8WJK7;Q9GHM5;Q9TMM0;Q37320;O98740;Q7YJN0;Q6JXR0;Q5K3Z6;B6GUY0;Q37276;A1X8A0;D9IFP2;Q8MC01;Q37155;Q95F83;Q9MVS0;Q8WHV1;Q36612;O20245;Q71N71;Q6L9Y0;B7P0E9;C5MKB3;Q95AW2;Q85ZL0;O98832;…	16077	111	CID		80.68	0.000279698	0	1	54		1	1631.77	-34.3449	10/151	pisum_OE_elastase_rep1.mgf
	High	FRVTPQPGVPPEEA	Q9GGD1;P94086;P94047;P93976;B6GUW7;B6GUR1;Q36591;P92469;Q6LA00;Q37269;D0F109;B5U0R5;Q6SSI3;E5FEB9;P31183;P28408;P04717;Q05993;P93984;Q95634;Q85WB5;Q5J9S2;A9X7D2;B2BY81;C6KJY4;Q32165;Q32728;A1XM40;B8QQG8;C0J9S0;C7AQR7;Q8WJK7;Q9GHM5;Q9BAN0;O98740;Q7YJN0;Q6JXR0;B6GUY0;D9IFP2;D6MYJ8;Q37155;Q95F83;Q9MVS0;Q36612;O20245;Q4KUE6;B7P0E9;C5MKB3;D6NK13;O98879;Q95AW2;Q85ZL0;Q7YJM0;Q1KZQ0;C7AF25;Q9TLI1;Q4VIB1;…	14407	113	CID		75.06	0.000973939		2	54		1	1523.73	-34.3573	9/139	pisum_OE_elastase_rep1.mgf
	High	AFRVTPQPGVPPEEA	Q9GGD1;P94086;P94047;P93976;B6GUW7;B6GUR1;Q36591;P92469;Q6LA00;Q37269;D0F109;B5U0R5;Q6SSI3;E5FEB9;P31183;P28408;P04717;Q05993;P93984;Q95634;Q85WB5;Q5J9S2;A9X7D2;B2BY81;C6KJY4;Q32165;Q32728;A1XM40;B8QQG8;C0J9S0;C7AQR7;Q8WJK7;Q9GHM5;Q9BAN0;O98740;Q7YJN0;Q6JXR0;B6GUY0;D9IFP2;D6MYJ8;Q37155;Q95F83;Q9MVS0;Q36612;O20245;Q4KUE6;B7P0E9;C5MKB3;D6NK13;O98879;Q95AW2;Q85ZL0;Q7YJM0;Q1KZQ0;C7AF25;Q9TLI1;Q4VIB1;…	14288	111	CID		61.08	0.0236423		3	54		1	1594.75	-45.7572	9/147	pisum_OE_elastase_rep1.mgf
	High	FQGPPHGIQVERDKLNKYGRPL	Q9GGD1;P94086;P93976;B6GUR5;B6GUW7;A5X4C0;B6GUR1;Q36591;P92469;Q6LA00;P28408;P04717;Q05993;P93984;Q95634;Q85XM1;Q85WB5;Q5KTY1;Q5J9S2;A9X7D2;B2BY81;C6KJY4;Q32165;Q5TMA8;A5X4C4;B7FCW2;B8QQG8;C0J9S0;C7AQR7;E5FEA2;Q8WJK7;Q9GHM5;Q9TMM0;Q9BAN0;Q37320;Q7YJN0;Q6JXR0;Q5K3Z6;B6GUY0;Q37276;A1X8A0;E1U252;D9IFP2;Q8MC01;Q6YLQ2;D6MYJ8;Q37155;Q95F83;Q9MSY1;Q9MVS0;Q8WHV1;Q36612;O20245;Q71N71;Q6L9Y0;Q4KUE6;B7P0E9;…	17696	122	CID		58.56	0.0383718		8	53	57	1	2549.35	-8.84982	14/219	pisum_OE_elastase_rep1.mgf
	Medium	FRVTPQPGVPPEEAGAA	Q9GGD1;P94086;P93976;B6GUR1;Q36591;P92469;Q6LA00;D0F109;B5U0R5;Q6SSI3;E5FEB9;P31183;P28408;P04717;Q05993;P93984;Q95634;Q85WB5;Q5J9S2;A9X7D2;B2BY81;C6KJY4;Q32165;A1XM40;B8QQG8;C0J9S0;C7AQR7;Q8WJK7;Q9GHM5;Q9BAN0;O98740;Q7YJN0;Q6JXR0;B6GUY0;D9IFP2;D6MYJ8;Q37155;Q95F83;Q9MVS0;Q36612;O20245;B7P0E9;C5MKB3;D6NK13;O98879;Q95AW2;Q85ZL0;Q7YJM0;Q1KZQ0;C7AF25;Q9TLI1;Q4VIB1;Q33156;Q9MU74;Q9GDP6;Q7YKG3;Q67GM0;…	14214	100	CID		47.16	0.625813		2	54		1	1722.8	-46.1813	8/169	pisum_OE_elastase_rep1.mgf
	Low	AAFRVTPQPGVPPEEA	Q9GGD1;P94086;P94047;P93976;B6GUW7;B6GUR1;Q36591;P92469;Q6LA00;Q37269;D0F109;B5U0R5;Q6SSI3;E5FEB9;P31183;P28408;P04717;Q05993;P93984;Q95634;Q85WB5;Q5J9S2;A9X7D2;B2BY81;C6KJY4;Q32165;Q32728;A1XM40;B8QQG8;C0J9S0;C7AQR7;Q8WJK7;Q9GHM5;Q9BAN0;O98740;Q7YJN0;Q6JXR0;B6GUY0;D9IFP2;D6MYJ8;Q37155;Q95F83;Q9MVS0;Q36612;O20245;Q4KUE6;B7P0E9;C5MKB3;D6NK13;O98879;Q95AW2;Q85ZL0;Q7YJM0;Q1KZQ0;C7AF25;Q9TLI1;Q4VIB1;…	14229	111	CID		38	5.03842		2	54	49	1	1665.78	-50.7219	14/155	pisum_OE_elastase_rep1.mgf
	Low	SPQTEIKAxVGFKAGVKDYKLT	Q8WJK7	1	1	CID	X9(I)	29.73	30.4046	0.433333	1	54	31	1	2393.25	-41.1915	8/246	pisum_OE_elastase_rep1.mgf
	Low	SPQTEIKAxVGFKAGVKDYKLT	Q8WJK7	1	1	CID	X9(L)	29.73	30.4046	0.433333	2	54	31	1	2393.25	-41.1915	8/246	pisum_OE_elastase_rep1.mgf
	Low	NmFTSIVGNVFGFKAL	Q9GGD1;P94086;P94047;P93976;B6GUR5;A5X4C0;Q36591;P92469;Q6LA00;Q37269;D0F109;B5U0R5;E5FEB9;O03638;P28408;P04717;Q05993;P93984;Q95634;Q5J9S2;A9X7D2;B2BY81;C6KJY4;Q32165;Q32728;A1XM40;A5X4C4;B8QQG8;C0J9S0;C7AQR7;E5FEA2;Q8WJK7;Q9GHM5;Q9TMM0;Q37320;O98740;Q7YJN0;Q6JXR0;Q5K3Z6;B6GUY0;Q37276;A1X8A0;D9IFP2;Q8MC01;Q37155;Q95F83;Q9MVS0;Q8WHV1;Q36612;O20245;Q71N71;Q6L9Y0;B7P0E9;C5MKB3;Q95AW2;Q85ZL0;O98832;…	16063	111	CID	M2(Oxidation)	28.25	50.3633		8	54	48	1	1760.84	-39.0871	9/161	pisum_OE_elastase_rep1.mgf
O98740	14.65	9	8	389	43.3165	6.88818	186.313	Ribulose-1,5-bisphosphate carboxylaseoxygenase large subunit (Fragment) OS=Mourera asperau GN=rbcL PE=4 SV=1 - [O98740_9ROSI]
	Confidence Icon	Sequence	Protein Accessions	# Proteins	# Protein Groups	Activation Type	Modifications	IonScore	Exp Value	Δ Score	Rank	Identity High	Homology Threshold	Charge	m/z [Da]	ΔM [ppm]	Ions Matched	Spectrum File
	High	NMFTSIVGNVFGFKAL	Q9GGD1;P94086;P94047;P93976;B6GUR5;A5X4C0;Q36591;P92469;Q6LA00;Q37269;D0F109;B5U0R5;E5FEB9;O03638;P28408;P04717;Q05993;P93984;Q95634;Q5J9S2;A9X7D2;B2BY81;C6KJY4;Q32165;Q32728;A1XM40;A5X4C4;B8QQG8;C0J9S0;C7AQR7;E5FEA2;Q8WJK7;Q9GHM5;Q9TMM0;Q37320;O98740;Q7YJN0;Q6JXR0;Q5K3Z6;B6GUY0;Q37276;A1X8A0;D9IFP2;Q8MC01;Q37155;Q95F83;Q9MVS0;Q8WHV1;Q36612;O20245;Q71N71;Q6L9Y0;B7P0E9;C5MKB3;Q95AW2;Q85ZL0;O98832;…	16063	111	CID		119.46	3.78298e-08	0	2	54		1	1744.85	-33.6441	14/161	pisum_OE_elastase_rep1.mgf
	High	FRVTPQPGVPPEEAGA	Q9GGD1;P94086;P93976;B6GUR1;Q36591;P92469;Q6LA00;D0F109;B5U0R5;Q6SSI3;E5FEB9;P31183;P28408;P04717;Q05993;P93984;Q95634;Q85WB5;Q5J9S2;A9X7D2;B2BY81;C6KJY4;Q32165;A1XM40;B8QQG8;C0J9S0;C7AQR7;Q8WJK7;Q9GHM5;Q9BAN0;O98740;Q7YJN0;Q6JXR0;B6GUY0;D9IFP2;D6MYJ8;Q37155;Q95F83;Q9MVS0;Q36612;O20245;B7P0E9;C5MKB3;D6NK13;O98879;Q95AW2;Q85ZL0;Q7YJM0;Q1KZQ0;C7AF25;Q9TLI1;Q4VIB1;Q33156;Q9MU74;Q9GDP6;Q7YKG3;Q67GM0;…	14257	100	CID		80.69	0.000261333		2	54		1	1651.77	-44.5227	11/159	pisum_OE_elastase_rep1.mgf
	High	NMFTSIVGNVFGFKA	Q9GGD1;P94086;P94047;P93976;B6GUR5;A5X4C0;Q36591;P92469;Q6LA00;Q37269;D0F109;B5U0R5;E5FEB9;O03638;P28408;P04717;Q05993;P93984;Q95634;Q5J9S2;A9X7D2;B2BY81;C6KJY4;Q32165;Q32728;A1XM40;A5X4C4;B8QQG8;C0J9S0;C7AQR7;E5FEA2;Q8WJK7;Q9GHM5;Q9TMM0;Q37320;O98740;Q7YJN0;Q6JXR0;Q5K3Z6;B6GUY0;Q37276;A1X8A0;D9IFP2;Q8MC01;Q37155;Q95F83;Q9MVS0;Q8WHV1;Q36612;O20245;Q71N71;Q6L9Y0;B7P0E9;C5MKB3;Q95AW2;Q85ZL0;O98832;…	16077	111	CID		80.68	0.000279698	0	1	54		1	1631.77	-34.3449	10/151	pisum_OE_elastase_rep1.mgf
	High	FRVTPQPGVPPEEA	Q9GGD1;P94086;P94047;P93976;B6GUW7;B6GUR1;Q36591;P92469;Q6LA00;Q37269;D0F109;B5U0R5;Q6SSI3;E5FEB9;P31183;P28408;P04717;Q05993;P93984;Q95634;Q85WB5;Q5J9S2;A9X7D2;B2BY81;C6KJY4;Q32165;Q32728;A1XM40;B8QQG8;C0J9S0;C7AQR7;Q8WJK7;Q9GHM5;Q9BAN0;O98740;Q7YJN0;Q6JXR0;B6GUY0;D9IFP2;D6MYJ8;Q37155;Q95F83;Q9MVS0;Q36612;O20245;Q4KUE6;B7P0E9;C5MKB3;D6NK13;O98879;Q95AW2;Q85ZL0;Q7YJM0;Q1KZQ0;C7AF25;Q9TLI1;Q4VIB1;…	14407	113	CID		75.06	0.000973939		2	54		1	1523.73	-34.3573	9/139	pisum_OE_elastase_rep1.mgf
	High	AFRVTPQPGVPPEEA	Q9GGD1;P94086;P94047;P93976;B6GUW7;B6GUR1;Q36591;P92469;Q6LA00;Q37269;D0F109;B5U0R5;Q6SSI3;E5FEB9;P31183;P28408;P04717;Q05993;P93984;Q95634;Q85WB5;Q5J9S2;A9X7D2;B2BY81;C6KJY4;Q32165;Q32728;A1XM40;B8QQG8;C0J9S0;C7AQR7;Q8WJK7;Q9GHM5;Q9BAN0;O98740;Q7YJN0;Q6JXR0;B6GUY0;D9IFP2;D6MYJ8;Q37155;Q95F83;Q9MVS0;Q36612;O20245;Q4KUE6;B7P0E9;C5MKB3;D6NK13;O98879;Q95AW2;Q85ZL0;Q7YJM0;Q1KZQ0;C7AF25;Q9TLI1;Q4VIB1;…	14288	111	CID		61.08	0.0236423		3	54		1	1594.75	-45.7572	9/147	pisum_OE_elastase_rep1.mgf
	High	FQGPPHGIQVERDKLNKYGxPL	O98740;Q9GG55	8	2	CID	X20(R)	58.56	0.0383718		10	53	57	1	2549.35	-8.84982	14/216	pisum_OE_elastase_rep1.mgf
	Medium	FRVTPQPGVPPEEAGAA	Q9GGD1;P94086;P93976;B6GUR1;Q36591;P92469;Q6LA00;D0F109;B5U0R5;Q6SSI3;E5FEB9;P31183;P28408;P04717;Q05993;P93984;Q95634;Q85WB5;Q5J9S2;A9X7D2;B2BY81;C6KJY4;Q32165;A1XM40;B8QQG8;C0J9S0;C7AQR7;Q8WJK7;Q9GHM5;Q9BAN0;O98740;Q7YJN0;Q6JXR0;B6GUY0;D9IFP2;D6MYJ8;Q37155;Q95F83;Q9MVS0;Q36612;O20245;B7P0E9;C5MKB3;D6NK13;O98879;Q95AW2;Q85ZL0;Q7YJM0;Q1KZQ0;C7AF25;Q9TLI1;Q4VIB1;Q33156;Q9MU74;Q9GDP6;Q7YKG3;Q67GM0;…	14214	100	CID		47.16	0.625813		2	54		1	1722.8	-46.1813	8/169	pisum_OE_elastase_rep1.mgf
	Low	AAFRVTPQPGVPPEEA	Q9GGD1;P94086;P94047;P93976;B6GUW7;B6GUR1;Q36591;P92469;Q6LA00;Q37269;D0F109;B5U0R5;Q6SSI3;E5FEB9;P31183;P28408;P04717;Q05993;P93984;Q95634;Q85WB5;Q5J9S2;A9X7D2;B2BY81;C6KJY4;Q32165;Q32728;A1XM40;B8QQG8;C0J9S0;C7AQR7;Q8WJK7;Q9GHM5;Q9BAN0;O98740;Q7YJN0;Q6JXR0;B6GUY0;D9IFP2;D6MYJ8;Q37155;Q95F83;Q9MVS0;Q36612;O20245;Q4KUE6;B7P0E9;C5MKB3;D6NK13;O98879;Q95AW2;Q85ZL0;Q7YJM0;Q1KZQ0;C7AF25;Q9TLI1;Q4VIB1;…	14229	111	CID		38	5.03842		2	54	49	1	1665.78	-50.7219	14/155	pisum_OE_elastase_rep1.mgf
	Low	NmFTSIVGNVFGFKAL	Q9GGD1;P94086;P94047;P93976;B6GUR5;A5X4C0;Q36591;P92469;Q6LA00;Q37269;D0F109;B5U0R5;E5FEB9;O03638;P28408;P04717;Q05993;P93984;Q95634;Q5J9S2;A9X7D2;B2BY81;C6KJY4;Q32165;Q32728;A1XM40;A5X4C4;B8QQG8;C0J9S0;C7AQR7;E5FEA2;Q8WJK7;Q9GHM5;Q9TMM0;Q37320;O98740;Q7YJN0;Q6JXR0;Q5K3Z6;B6GUY0;Q37276;A1X8A0;D9IFP2;Q8MC01;Q37155;Q95F83;Q9MVS0;Q8WHV1;Q36612;O20245;Q71N71;Q6L9Y0;B7P0E9;C5MKB3;Q95AW2;Q85ZL0;O98832;…	16063	111	CID	M2(Oxidation)	28.25	50.3633		8	54	48	1	1760.84	-39.0871	9/161	pisum_OE_elastase_rep1.mgf
Q7YJN0	17.29	10	9	451	50.116	6.87354	186.313	Ribulose 1,5-bisphosphate carboxylase large subunit (Fragment) OS=Haworthia kewensis GN=rbcL PE=3 SV=1 - [Q7YJN0_9ASPA]
	Confidence Icon	Sequence	Protein Accessions	# Proteins	# Protein Groups	Activation Type	Modifications	IonScore	Exp Value	Δ Score	Rank	Identity High	Homology Threshold	Charge	m/z [Da]	ΔM [ppm]	Ions Matched	Spectrum File
	High	NMFTSIVGNVFGFKAL	Q9GGD1;P94086;P94047;P93976;B6GUR5;A5X4C0;Q36591;P92469;Q6LA00;Q37269;D0F109;B5U0R5;E5FEB9;O03638;P28408;P04717;Q05993;P93984;Q95634;Q5J9S2;A9X7D2;B2BY81;C6KJY4;Q32165;Q32728;A1XM40;A5X4C4;B8QQG8;C0J9S0;C7AQR7;E5FEA2;Q8WJK7;Q9GHM5;Q9TMM0;Q37320;O98740;Q7YJN0;Q6JXR0;Q5K3Z6;B6GUY0;Q37276;A1X8A0;D9IFP2;Q8MC01;Q37155;Q95F83;Q9MVS0;Q8WHV1;Q36612;O20245;Q71N71;Q6L9Y0;B7P0E9;C5MKB3;Q95AW2;Q85ZL0;O98832;…	16063	111	CID		119.46	3.78298e-08	0	2	54		1	1744.85	-33.6441	14/161	pisum_OE_elastase_rep1.mgf
	High	FRVTPQPGVPPEEAGA	Q9GGD1;P94086;P93976;B6GUR1;Q36591;P92469;Q6LA00;D0F109;B5U0R5;Q6SSI3;E5FEB9;P31183;P28408;P04717;Q05993;P93984;Q95634;Q85WB5;Q5J9S2;A9X7D2;B2BY81;C6KJY4;Q32165;A1XM40;B8QQG8;C0J9S0;C7AQR7;Q8WJK7;Q9GHM5;Q9BAN0;O98740;Q7YJN0;Q6JXR0;B6GUY0;D9IFP2;D6MYJ8;Q37155;Q95F83;Q9MVS0;Q36612;O20245;B7P0E9;C5MKB3;D6NK13;O98879;Q95AW2;Q85ZL0;Q7YJM0;Q1KZQ0;C7AF25;Q9TLI1;Q4VIB1;Q33156;Q9MU74;Q9GDP6;Q7YKG3;Q67GM0;…	14257	100	CID		80.69	0.000261333		2	54		1	1651.77	-44.5227	11/159	pisum_OE_elastase_rep1.mgf
	High	NMFTSIVGNVFGFKA	Q9GGD1;P94086;P94047;P93976;B6GUR5;A5X4C0;Q36591;P92469;Q6LA00;Q37269;D0F109;B5U0R5;E5FEB9;O03638;P28408;P04717;Q05993;P93984;Q95634;Q5J9S2;A9X7D2;B2BY81;C6KJY4;Q32165;Q32728;A1XM40;A5X4C4;B8QQG8;C0J9S0;C7AQR7;E5FEA2;Q8WJK7;Q9GHM5;Q9TMM0;Q37320;O98740;Q7YJN0;Q6JXR0;Q5K3Z6;B6GUY0;Q37276;A1X8A0;D9IFP2;Q8MC01;Q37155;Q95F83;Q9MVS0;Q8WHV1;Q36612;O20245;Q71N71;Q6L9Y0;B7P0E9;C5MKB3;Q95AW2;Q85ZL0;O98832;…	16077	111	CID		80.68	0.000279698	0	1	54		1	1631.77	-34.3449	10/151	pisum_OE_elastase_rep1.mgf
	High	FRVTPQPGVPPEEA	Q9GGD1;P94086;P94047;P93976;B6GUW7;B6GUR1;Q36591;P92469;Q6LA00;Q37269;D0F109;B5U0R5;Q6SSI3;E5FEB9;P31183;P28408;P04717;Q05993;P93984;Q95634;Q85WB5;Q5J9S2;A9X7D2;B2BY81;C6KJY4;Q32165;Q32728;A1XM40;B8QQG8;C0J9S0;C7AQR7;Q8WJK7;Q9GHM5;Q9BAN0;O98740;Q7YJN0;Q6JXR0;B6GUY0;D9IFP2;D6MYJ8;Q37155;Q95F83;Q9MVS0;Q36612;O20245;Q4KUE6;B7P0E9;C5MKB3;D6NK13;O98879;Q95AW2;Q85ZL0;Q7YJM0;Q1KZQ0;C7AF25;Q9TLI1;Q4VIB1;…	14407	113	CID		75.06	0.000973939		2	54		1	1523.73	-34.3573	9/139	pisum_OE_elastase_rep1.mgf
	High	AFRVTPQPGVPPEEA	Q9GGD1;P94086;P94047;P93976;B6GUW7;B6GUR1;Q36591;P92469;Q6LA00;Q37269;D0F109;B5U0R5;Q6SSI3;E5FEB9;P31183;P28408;P04717;Q05993;P93984;Q95634;Q85WB5;Q5J9S2;A9X7D2;B2BY81;C6KJY4;Q32165;Q32728;A1XM40;B8QQG8;C0J9S0;C7AQR7;Q8WJK7;Q9GHM5;Q9BAN0;O98740;Q7YJN0;Q6JXR0;B6GUY0;D9IFP2;D6MYJ8;Q37155;Q95F83;Q9MVS0;Q36612;O20245;Q4KUE6;B7P0E9;C5MKB3;D6NK13;O98879;Q95AW2;Q85ZL0;Q7YJM0;Q1KZQ0;C7AF25;Q9TLI1;Q4VIB1;…	14288	111	CID		61.08	0.0236423		3	54		1	1594.75	-45.7572	9/147	pisum_OE_elastase_rep1.mgf
	High	FQGPPHGIQVERDKLNKYGRPL	Q9GGD1;P94086;P93976;B6GUR5;B6GUW7;A5X4C0;B6GUR1;Q36591;P92469;Q6LA00;P28408;P04717;Q05993;P93984;Q95634;Q85XM1;Q85WB5;Q5KTY1;Q5J9S2;A9X7D2;B2BY81;C6KJY4;Q32165;Q5TMA8;A5X4C4;B7FCW2;B8QQG8;C0J9S0;C7AQR7;E5FEA2;Q8WJK7;Q9GHM5;Q9TMM0;Q9BAN0;Q37320;Q7YJN0;Q6JXR0;Q5K3Z6;B6GUY0;Q37276;A1X8A0;E1U252;D9IFP2;Q8MC01;Q6YLQ2;D6MYJ8;Q37155;Q95F83;Q9MSY1;Q9MVS0;Q8WHV1;Q36612;O20245;Q71N71;Q6L9Y0;Q4KUE6;B7P0E9;…	17696	122	CID		58.56	0.0383718		8	53	57	1	2549.35	-8.84982	14/219	pisum_OE_elastase_rep1.mgf
	Medium	FRVTPQPGVPPEEAGAA	Q9GGD1;P94086;P93976;B6GUR1;Q36591;P92469;Q6LA00;D0F109;B5U0R5;Q6SSI3;E5FEB9;P31183;P28408;P04717;Q05993;P93984;Q95634;Q85WB5;Q5J9S2;A9X7D2;B2BY81;C6KJY4;Q32165;A1XM40;B8QQG8;C0J9S0;C7AQR7;Q8WJK7;Q9GHM5;Q9BAN0;O98740;Q7YJN0;Q6JXR0;B6GUY0;D9IFP2;D6MYJ8;Q37155;Q95F83;Q9MVS0;Q36612;O20245;B7P0E9;C5MKB3;D6NK13;O98879;Q95AW2;Q85ZL0;Q7YJM0;Q1KZQ0;C7AF25;Q9TLI1;Q4VIB1;Q33156;Q9MU74;Q9GDP6;Q7YKG3;Q67GM0;…	14214	100	CID		47.16	0.625813		2	54		1	1722.8	-46.1813	8/169	pisum_OE_elastase_rep1.mgf
	Low	AAFRVTPQPGVPPEEA	Q9GGD1;P94086;P94047;P93976;B6GUW7;B6GUR1;Q36591;P92469;Q6LA00;Q37269;D0F109;B5U0R5;Q6SSI3;E5FEB9;P31183;P28408;P04717;Q05993;P93984;Q95634;Q85WB5;Q5J9S2;A9X7D2;B2BY81;C6KJY4;Q32165;Q32728;A1XM40;B8QQG8;C0J9S0;C7AQR7;Q8WJK7;Q9GHM5;Q9BAN0;O98740;Q7YJN0;Q6JXR0;B6GUY0;D9IFP2;D6MYJ8;Q37155;Q95F83;Q9MVS0;Q36612;O20245;Q4KUE6;B7P0E9;C5MKB3;D6NK13;O98879;Q95AW2;Q85ZL0;Q7YJM0;Q1KZQ0;C7AF25;Q9TLI1;Q4VIB1;…	14229	111	CID		38	5.03842		2	54	49	1	1665.78	-50.7219	14/155	pisum_OE_elastase_rep1.mgf
	Low	NmFTSIVGNVFGFKAL	Q9GGD1;P94086;P94047;P93976;B6GUR5;A5X4C0;Q36591;P92469;Q6LA00;Q37269;D0F109;B5U0R5;E5FEB9;O03638;P28408;P04717;Q05993;P93984;Q95634;Q5J9S2;A9X7D2;B2BY81;C6KJY4;Q32165;Q32728;A1XM40;A5X4C4;B8QQG8;C0J9S0;C7AQR7;E5FEA2;Q8WJK7;Q9GHM5;Q9TMM0;Q37320;O98740;Q7YJN0;Q6JXR0;Q5K3Z6;B6GUY0;Q37276;A1X8A0;D9IFP2;Q8MC01;Q37155;Q95F83;Q9MVS0;Q8WHV1;Q36612;O20245;Q71N71;Q6L9Y0;B7P0E9;C5MKB3;Q95AW2;Q85ZL0;O98832;…	16063	111	CID	M2(Oxidation)	28.25	50.3633		8	54	48	1	1760.84	-39.0871	9/161	pisum_OE_elastase_rep1.mgf
	Low	ETxEIKGHYLNATAGTCEEMI	Q7YJN0	3	1	CID	X3(H)	10.84	2590.94		7	54	26	1	2347.23	68.7187	5/218	pisum_OE_elastase_rep1.mgf
Q5K3Z6	28.5	9	8	200	22.4592	5.30029	186.313	Ribulose 1,5 biphosphate carboxylase/oxygenase (Fragment) OS=Lachnaea elsieae GN=rbcL PE=4 SV=1 - [Q5K3Z6_9ROSI]
	Confidence Icon	Sequence	Protein Accessions	# Proteins	# Protein Groups	Activation Type	Modifications	IonScore	Exp Value	Δ Score	Rank	Identity High	Homology Threshold	Charge	m/z [Da]	ΔM [ppm]	Ions Matched	Spectrum File
	High	NMFTSIVGNVFGFKAL	Q9GGD1;P94086;P94047;P93976;B6GUR5;A5X4C0;Q36591;P92469;Q6LA00;Q37269;D0F109;B5U0R5;E5FEB9;O03638;P28408;P04717;Q05993;P93984;Q95634;Q5J9S2;A9X7D2;B2BY81;C6KJY4;Q32165;Q32728;A1XM40;A5X4C4;B8QQG8;C0J9S0;C7AQR7;E5FEA2;Q8WJK7;Q9GHM5;Q9TMM0;Q37320;O98740;Q7YJN0;Q6JXR0;Q5K3Z6;B6GUY0;Q37276;A1X8A0;D9IFP2;Q8MC01;Q37155;Q95F83;Q9MVS0;Q8WHV1;Q36612;O20245;Q71N71;Q6L9Y0;B7P0E9;C5MKB3;Q95AW2;Q85ZL0;O98832;…	16063	111	CID		119.46	3.78298e-08	0	2	54		1	1744.85	-33.6441	14/161	pisum_OE_elastase_rep1.mgf
	High	FRVTPQPGVxPEEAGA	Q5K3Z6	2	1	CID	X10(P)	80.69	0.000261333		9	54		1	1651.77	-44.5227	11/159	pisum_OE_elastase_rep1.mgf
	High	NMFTSIVGNVFGFKA	Q9GGD1;P94086;P94047;P93976;B6GUR5;A5X4C0;Q36591;P92469;Q6LA00;Q37269;D0F109;B5U0R5;E5FEB9;O03638;P28408;P04717;Q05993;P93984;Q95634;Q5J9S2;A9X7D2;B2BY81;C6KJY4;Q32165;Q32728;A1XM40;A5X4C4;B8QQG8;C0J9S0;C7AQR7;E5FEA2;Q8WJK7;Q9GHM5;Q9TMM0;Q37320;O98740;Q7YJN0;Q6JXR0;Q5K3Z6;B6GUY0;Q37276;A1X8A0;D9IFP2;Q8MC01;Q37155;Q95F83;Q9MVS0;Q8WHV1;Q36612;O20245;Q71N71;Q6L9Y0;B7P0E9;C5MKB3;Q95AW2;Q85ZL0;O98832;…	16077	111	CID		80.68	0.000279698	0	1	54		1	1631.77	-34.3449	10/151	pisum_OE_elastase_rep1.mgf
	High	FRVTPQPGVxPEEA	Q5K3Z6	2	1	CID	X10(P)	75.06	0.000973939		8	54		1	1523.73	-34.3573	9/139	pisum_OE_elastase_rep1.mgf
	High	AFRVTPQPGVxPEEA	Q5K3Z6	2	1	CID	X11(P)	61.08	0.0236423		9	54		1	1594.75	-45.7572	9/147	pisum_OE_elastase_rep1.mgf
	High	FQGPPHGIQVERDKLNKYGRPL	Q9GGD1;P94086;P93976;B6GUR5;B6GUW7;A5X4C0;B6GUR1;Q36591;P92469;Q6LA00;P28408;P04717;Q05993;P93984;Q95634;Q85XM1;Q85WB5;Q5KTY1;Q5J9S2;A9X7D2;B2BY81;C6KJY4;Q32165;Q5TMA8;A5X4C4;B7FCW2;B8QQG8;C0J9S0;C7AQR7;E5FEA2;Q8WJK7;Q9GHM5;Q9TMM0;Q9BAN0;Q37320;Q7YJN0;Q6JXR0;Q5K3Z6;B6GUY0;Q37276;A1X8A0;E1U252;D9IFP2;Q8MC01;Q6YLQ2;D6MYJ8;Q37155;Q95F83;Q9MSY1;Q9MVS0;Q8WHV1;Q36612;O20245;Q71N71;Q6L9Y0;Q4KUE6;B7P0E9;…	17696	122	CID		58.56	0.0383718		8	53	57	1	2549.35	-8.84982	14/219	pisum_OE_elastase_rep1.mgf
	Medium	FRVTPQPGVxPEEAGAA	Q5K3Z6	2	1	CID	X10(P)	47.16	0.625813		10	54		1	1722.8	-46.1813	8/169	pisum_OE_elastase_rep1.mgf
	Low	AAFRVTPQPGVxPEEA	Q5K3Z6	2	1	CID	X12(P)	38	5.03842		8	54	49	1	1665.78	-50.7219	14/155	pisum_OE_elastase_rep1.mgf
	Low	NmFTSIVGNVFGFKAL	Q9GGD1;P94086;P94047;P93976;B6GUR5;A5X4C0;Q36591;P92469;Q6LA00;Q37269;D0F109;B5U0R5;E5FEB9;O03638;P28408;P04717;Q05993;P93984;Q95634;Q5J9S2;A9X7D2;B2BY81;C6KJY4;Q32165;Q32728;A1XM40;A5X4C4;B8QQG8;C0J9S0;C7AQR7;E5FEA2;Q8WJK7;Q9GHM5;Q9TMM0;Q37320;O98740;Q7YJN0;Q6JXR0;Q5K3Z6;B6GUY0;Q37276;A1X8A0;D9IFP2;Q8MC01;Q37155;Q95F83;Q9MVS0;Q8WHV1;Q36612;O20245;Q71N71;Q6L9Y0;B7P0E9;C5MKB3;Q95AW2;Q85ZL0;O98832;…	16063	111	CID	M2(Oxidation)	28.25	50.3633		8	54	48	1	1760.84	-39.0871	9/161	pisum_OE_elastase_rep1.mgf
B6GUY0	17.86	10	9	459	50.9746	6.58057	186.313	Ribulose-1,5-bisphosphate-carboxylase (Fragment) OS=Schizostigma hirsutum GN=rbcL PE=3 SV=1 - [B6GUY0_9GENT]
	Confidence Icon	Sequence	Protein Accessions	# Proteins	# Protein Groups	Activation Type	Modifications	IonScore	Exp Value	Δ Score	Rank	Identity High	Homology Threshold	Charge	m/z [Da]	ΔM [ppm]	Ions Matched	Spectrum File
	High	NMFTSIVGNVFGFKAL	Q9GGD1;P94086;P94047;P93976;B6GUR5;A5X4C0;Q36591;P92469;Q6LA00;Q37269;D0F109;B5U0R5;E5FEB9;O03638;P28408;P04717;Q05993;P93984;Q95634;Q5J9S2;A9X7D2;B2BY81;C6KJY4;Q32165;Q32728;A1XM40;A5X4C4;B8QQG8;C0J9S0;C7AQR7;E5FEA2;Q8WJK7;Q9GHM5;Q9TMM0;Q37320;O98740;Q7YJN0;Q6JXR0;Q5K3Z6;B6GUY0;Q37276;A1X8A0;D9IFP2;Q8MC01;Q37155;Q95F83;Q9MVS0;Q8WHV1;Q36612;O20245;Q71N71;Q6L9Y0;B7P0E9;C5MKB3;Q95AW2;Q85ZL0;O98832;…	16063	111	CID		119.46	3.78298e-08	0	2	54		1	1744.85	-33.6441	14/161	pisum_OE_elastase_rep1.mgf
	High	FRVTPQPGVPPEEAGA	Q9GGD1;P94086;P93976;B6GUR1;Q36591;P92469;Q6LA00;D0F109;B5U0R5;Q6SSI3;E5FEB9;P31183;P28408;P04717;Q05993;P93984;Q95634;Q85WB5;Q5J9S2;A9X7D2;B2BY81;C6KJY4;Q32165;A1XM40;B8QQG8;C0J9S0;C7AQR7;Q8WJK7;Q9GHM5;Q9BAN0;O98740;Q7YJN0;Q6JXR0;B6GUY0;D9IFP2;D6MYJ8;Q37155;Q95F83;Q9MVS0;Q36612;O20245;B7P0E9;C5MKB3;D6NK13;O98879;Q95AW2;Q85ZL0;Q7YJM0;Q1KZQ0;C7AF25;Q9TLI1;Q4VIB1;Q33156;Q9MU74;Q9GDP6;Q7YKG3;Q67GM0;…	14257	100	CID		80.69	0.000261333		2	54		1	1651.77	-44.5227	11/159	pisum_OE_elastase_rep1.mgf
	High	NMFTSIVGNVFGFKA	Q9GGD1;P94086;P94047;P93976;B6GUR5;A5X4C0;Q36591;P92469;Q6LA00;Q37269;D0F109;B5U0R5;E5FEB9;O03638;P28408;P04717;Q05993;P93984;Q95634;Q5J9S2;A9X7D2;B2BY81;C6KJY4;Q32165;Q32728;A1XM40;A5X4C4;B8QQG8;C0J9S0;C7AQR7;E5FEA2;Q8WJK7;Q9GHM5;Q9TMM0;Q37320;O98740;Q7YJN0;Q6JXR0;Q5K3Z6;B6GUY0;Q37276;A1X8A0;D9IFP2;Q8MC01;Q37155;Q95F83;Q9MVS0;Q8WHV1;Q36612;O20245;Q71N71;Q6L9Y0;B7P0E9;C5MKB3;Q95AW2;Q85ZL0;O98832;…	16077	111	CID		80.68	0.000279698	0	1	54		1	1631.77	-34.3449	10/151	pisum_OE_elastase_rep1.mgf
	High	FRVTPQPGVPPEEA	Q9GGD1;P94086;P94047;P93976;B6GUW7;B6GUR1;Q36591;P92469;Q6LA00;Q37269;D0F109;B5U0R5;Q6SSI3;E5FEB9;P31183;P28408;P04717;Q05993;P93984;Q95634;Q85WB5;Q5J9S2;A9X7D2;B2BY81;C6KJY4;Q32165;Q32728;A1XM40;B8QQG8;C0J9S0;C7AQR7;Q8WJK7;Q9GHM5;Q9BAN0;O98740;Q7YJN0;Q6JXR0;B6GUY0;D9IFP2;D6MYJ8;Q37155;Q95F83;Q9MVS0;Q36612;O20245;Q4KUE6;B7P0E9;C5MKB3;D6NK13;O98879;Q95AW2;Q85ZL0;Q7YJM0;Q1KZQ0;C7AF25;Q9TLI1;Q4VIB1;…	14407	113	CID		75.06	0.000973939		2	54		1	1523.73	-34.3573	9/139	pisum_OE_elastase_rep1.mgf
	High	AFRVTPQPGVPPEEA	Q9GGD1;P94086;P94047;P93976;B6GUW7;B6GUR1;Q36591;P92469;Q6LA00;Q37269;D0F109;B5U0R5;Q6SSI3;E5FEB9;P31183;P28408;P04717;Q05993;P93984;Q95634;Q85WB5;Q5J9S2;A9X7D2;B2BY81;C6KJY4;Q32165;Q32728;A1XM40;B8QQG8;C0J9S0;C7AQR7;Q8WJK7;Q9GHM5;Q9BAN0;O98740;Q7YJN0;Q6JXR0;B6GUY0;D9IFP2;D6MYJ8;Q37155;Q95F83;Q9MVS0;Q36612;O20245;Q4KUE6;B7P0E9;C5MKB3;D6NK13;O98879;Q95AW2;Q85ZL0;Q7YJM0;Q1KZQ0;C7AF25;Q9TLI1;Q4VIB1;…	14288	111	CID		61.08	0.0236423		3	54		1	1594.75	-45.7572	9/147	pisum_OE_elastase_rep1.mgf
	High	FQGPPHGIQVERDKLNKYGRPL	Q9GGD1;P94086;P93976;B6GUR5;B6GUW7;A5X4C0;B6GUR1;Q36591;P92469;Q6LA00;P28408;P04717;Q05993;P93984;Q95634;Q85XM1;Q85WB5;Q5KTY1;Q5J9S2;A9X7D2;B2BY81;C6KJY4;Q32165;Q5TMA8;A5X4C4;B7FCW2;B8QQG8;C0J9S0;C7AQR7;E5FEA2;Q8WJK7;Q9GHM5;Q9TMM0;Q9BAN0;Q37320;Q7YJN0;Q6JXR0;Q5K3Z6;B6GUY0;Q37276;A1X8A0;E1U252;D9IFP2;Q8MC01;Q6YLQ2;D6MYJ8;Q37155;Q95F83;Q9MSY1;Q9MVS0;Q8WHV1;Q36612;O20245;Q71N71;Q6L9Y0;Q4KUE6;B7P0E9;…	17696	122	CID		58.56	0.0383718		8	53	57	1	2549.35	-8.84982	14/219	pisum_OE_elastase_rep1.mgf
	Medium	FRVTPQPGVPPEEAGAA	Q9GGD1;P94086;P93976;B6GUR1;Q36591;P92469;Q6LA00;D0F109;B5U0R5;Q6SSI3;E5FEB9;P31183;P28408;P04717;Q05993;P93984;Q95634;Q85WB5;Q5J9S2;A9X7D2;B2BY81;C6KJY4;Q32165;A1XM40;B8QQG8;C0J9S0;C7AQR7;Q8WJK7;Q9GHM5;Q9BAN0;O98740;Q7YJN0;Q6JXR0;B6GUY0;D9IFP2;D6MYJ8;Q37155;Q95F83;Q9MVS0;Q36612;O20245;B7P0E9;C5MKB3;D6NK13;O98879;Q95AW2;Q85ZL0;Q7YJM0;Q1KZQ0;C7AF25;Q9TLI1;Q4VIB1;Q33156;Q9MU74;Q9GDP6;Q7YKG3;Q67GM0;…	14214	100	CID		47.16	0.625813		2	54		1	1722.8	-46.1813	8/169	pisum_OE_elastase_rep1.mgf
	Low	AAFRVTPQPGVPPEEA	Q9GGD1;P94086;P94047;P93976;B6GUW7;B6GUR1;Q36591;P92469;Q6LA00;Q37269;D0F109;B5U0R5;Q6SSI3;E5FEB9;P31183;P28408;P04717;Q05993;P93984;Q95634;Q85WB5;Q5J9S2;A9X7D2;B2BY81;C6KJY4;Q32165;Q32728;A1XM40;B8QQG8;C0J9S0;C7AQR7;Q8WJK7;Q9GHM5;Q9BAN0;O98740;Q7YJN0;Q6JXR0;B6GUY0;D9IFP2;D6MYJ8;Q37155;Q95F83;Q9MVS0;Q36612;O20245;Q4KUE6;B7P0E9;C5MKB3;D6NK13;O98879;Q95AW2;Q85ZL0;Q7YJM0;Q1KZQ0;C7AF25;Q9TLI1;Q4VIB1;…	14229	111	CID		38	5.03842		2	54	49	1	1665.78	-50.7219	14/155	pisum_OE_elastase_rep1.mgf
	Low	NmFTSIVGNVFGFKAL	Q9GGD1;P94086;P94047;P93976;B6GUR5;A5X4C0;Q36591;P92469;Q6LA00;Q37269;D0F109;B5U0R5;E5FEB9;O03638;P28408;P04717;Q05993;P93984;Q95634;Q5J9S2;A9X7D2;B2BY81;C6KJY4;Q32165;Q32728;A1XM40;A5X4C4;B8QQG8;C0J9S0;C7AQR7;E5FEA2;Q8WJK7;Q9GHM5;Q9TMM0;Q37320;O98740;Q7YJN0;Q6JXR0;Q5K3Z6;B6GUY0;Q37276;A1X8A0;D9IFP2;Q8MC01;Q37155;Q95F83;Q9MVS0;Q8WHV1;Q36612;O20245;Q71N71;Q6L9Y0;B7P0E9;C5MKB3;Q95AW2;Q85ZL0;O98832;…	16063	111	CID	M2(Oxidation)	28.25	50.3633		8	54	48	1	1760.84	-39.0871	9/161	pisum_OE_elastase_rep1.mgf
	Low	LEAcVQARNEGRDLAAEGNExIREA	B6GUY0	1	1	CID	C4(Carbamidomethyl), X21(T)	15.6	635.604		8	53	32	1	2772.29	-15.1843	6/273	pisum_OE_elastase_rep1.mgf
Q8MC01	13.6	9	8	419	46.451	7.60596	186.313	Ribulose 1,5-bisphosphate carboxylase (Fragment) OS=Rotala indica GN=rbcL PE=4 SV=1 - [Q8MC01_9MYRT]
	Confidence Icon	Sequence	Protein Accessions	# Proteins	# Protein Groups	Activation Type	Modifications	IonScore	Exp Value	Δ Score	Rank	Identity High	Homology Threshold	Charge	m/z [Da]	ΔM [ppm]	Ions Matched	Spectrum File
	High	NMFTSIVGNVFGFKAL	Q9GGD1;P94086;P94047;P93976;B6GUR5;A5X4C0;Q36591;P92469;Q6LA00;Q37269;D0F109;B5U0R5;E5FEB9;O03638;P28408;P04717;Q05993;P93984;Q95634;Q5J9S2;A9X7D2;B2BY81;C6KJY4;Q32165;Q32728;A1XM40;A5X4C4;B8QQG8;C0J9S0;C7AQR7;E5FEA2;Q8WJK7;Q9GHM5;Q9TMM0;Q37320;O98740;Q7YJN0;Q6JXR0;Q5K3Z6;B6GUY0;Q37276;A1X8A0;D9IFP2;Q8MC01;Q37155;Q95F83;Q9MVS0;Q8WHV1;Q36612;O20245;Q71N71;Q6L9Y0;B7P0E9;C5MKB3;Q95AW2;Q85ZL0;O98832;…	16063	111	CID		119.46	3.78298e-08	0	2	54		1	1744.85	-33.6441	14/161	pisum_OE_elastase_rep1.mgf
	High	FRVTPQPGVPPzEAGA	Q8MC01	3	1	CID	Z12(E)	80.69	0.000261333		7	54		1	1651.77	-44.5227	11/159	pisum_OE_elastase_rep1.mgf
	High	NMFTSIVGNVFGFKA	Q9GGD1;P94086;P94047;P93976;B6GUR5;A5X4C0;Q36591;P92469;Q6LA00;Q37269;D0F109;B5U0R5;E5FEB9;O03638;P28408;P04717;Q05993;P93984;Q95634;Q5J9S2;A9X7D2;B2BY81;C6KJY4;Q32165;Q32728;A1XM40;A5X4C4;B8QQG8;C0J9S0;C7AQR7;E5FEA2;Q8WJK7;Q9GHM5;Q9TMM0;Q37320;O98740;Q7YJN0;Q6JXR0;Q5K3Z6;B6GUY0;Q37276;A1X8A0;D9IFP2;Q8MC01;Q37155;Q95F83;Q9MVS0;Q8WHV1;Q36612;O20245;Q71N71;Q6L9Y0;B7P0E9;C5MKB3;Q95AW2;Q85ZL0;O98832;…	16077	111	CID		80.68	0.000279698	0	1	54		1	1631.77	-34.3449	10/151	pisum_OE_elastase_rep1.mgf
	High	FRVTPQPGVPPzEA	Q8MC01	3	1	CID	Z12(E)	75.06	0.000973939		6	54		1	1523.73	-34.3573	9/139	pisum_OE_elastase_rep1.mgf
	High	AFRVTPQPGVPPzEA	Q8MC01	3	1	CID	Z13(E)	61.08	0.0236423		7	54		1	1594.75	-45.7572	9/147	pisum_OE_elastase_rep1.mgf
	High	FQGPPHGIQVERDKLNKYGRPL	Q9GGD1;P94086;P93976;B6GUR5;B6GUW7;A5X4C0;B6GUR1;Q36591;P92469;Q6LA00;P28408;P04717;Q05993;P93984;Q95634;Q85XM1;Q85WB5;Q5KTY1;Q5J9S2;A9X7D2;B2BY81;C6KJY4;Q32165;Q5TMA8;A5X4C4;B7FCW2;B8QQG8;C0J9S0;C7AQR7;E5FEA2;Q8WJK7;Q9GHM5;Q9TMM0;Q9BAN0;Q37320;Q7YJN0;Q6JXR0;Q5K3Z6;B6GUY0;Q37276;A1X8A0;E1U252;D9IFP2;Q8MC01;Q6YLQ2;D6MYJ8;Q37155;Q95F83;Q9MSY1;Q9MVS0;Q8WHV1;Q36612;O20245;Q71N71;Q6L9Y0;Q4KUE6;B7P0E9;…	17696	122	CID		58.56	0.0383718		8	53	57	1	2549.35	-8.84982	14/219	pisum_OE_elastase_rep1.mgf
	Medium	FRVTPQPGVPPzEAGAA	Q8MC01	3	1	CID	Z12(E)	47.16	0.625813		8	54		1	1722.8	-46.1813	8/169	pisum_OE_elastase_rep1.mgf
	Low	AAFRVTPQPGVPPzEA	Q8MC01	3	1	CID	Z14(E)	38	5.03842		6	54	49	1	1665.78	-50.7219	14/155	pisum_OE_elastase_rep1.mgf
	Low	NmFTSIVGNVFGFKAL	Q9GGD1;P94086;P94047;P93976;B6GUR5;A5X4C0;Q36591;P92469;Q6LA00;Q37269;D0F109;B5U0R5;E5FEB9;O03638;P28408;P04717;Q05993;P93984;Q95634;Q5J9S2;A9X7D2;B2BY81;C6KJY4;Q32165;Q32728;A1XM40;A5X4C4;B8QQG8;C0J9S0;C7AQR7;E5FEA2;Q8WJK7;Q9GHM5;Q9TMM0;Q37320;O98740;Q7YJN0;Q6JXR0;Q5K3Z6;B6GUY0;Q37276;A1X8A0;D9IFP2;Q8MC01;Q37155;Q95F83;Q9MVS0;Q8WHV1;Q36612;O20245;Q71N71;Q6L9Y0;B7P0E9;C5MKB3;Q95AW2;Q85ZL0;O98832;…	16063	111	CID	M2(Oxidation)	28.25	50.3633		8	54	48	1	1760.84	-39.0871	9/161	pisum_OE_elastase_rep1.mgf
D6MYJ8	11.88	8	8	480	53.2397	6.80029	186.313	Ribulose-1,5-bisphosphate carboxylase/oxygenase large subunit OS=Arum hygrophilum GN=rbcL PE=3 SV=1 - [D6MYJ8_9ARAE]
	Confidence Icon	Sequence	Protein Accessions	# Proteins	# Protein Groups	Activation Type	Modifications	IonScore	Exp Value	Δ Score	Rank	Identity High	Homology Threshold	Charge	m/z [Da]	ΔM [ppm]	Ions Matched	Spectrum File
	High	NMFTSIVGNVFxFKAL	D6MYJ8	3	1	CID	X12(G)	119.46	3.78298e-08		6	54		1	1744.85	-33.6441	14/161	pisum_OE_elastase_rep1.mgf
	High	FRVTPQPGVPPEEAGA	Q9GGD1;P94086;P93976;B6GUR1;Q36591;P92469;Q6LA00;D0F109;B5U0R5;Q6SSI3;E5FEB9;P31183;P28408;P04717;Q05993;P93984;Q95634;Q85WB5;Q5J9S2;A9X7D2;B2BY81;C6KJY4;Q32165;A1XM40;B8QQG8;C0J9S0;C7AQR7;Q8WJK7;Q9GHM5;Q9BAN0;O98740;Q7YJN0;Q6JXR0;B6GUY0;D9IFP2;D6MYJ8;Q37155;Q95F83;Q9MVS0;Q36612;O20245;B7P0E9;C5MKB3;D6NK13;O98879;Q95AW2;Q85ZL0;Q7YJM0;Q1KZQ0;C7AF25;Q9TLI1;Q4VIB1;Q33156;Q9MU74;Q9GDP6;Q7YKG3;Q67GM0;…	14257	100	CID		80.69	0.000261333		2	54		1	1651.77	-44.5227	11/159	pisum_OE_elastase_rep1.mgf
	High	NMFTSIVGNVFxFKA	D6MYJ8	3	1	CID	X12(G)	80.68	0.000279698		4	54		1	1631.77	-34.3449	10/151	pisum_OE_elastase_rep1.mgf
	High	FRVTPQPGVPPEEA	Q9GGD1;P94086;P94047;P93976;B6GUW7;B6GUR1;Q36591;P92469;Q6LA00;Q37269;D0F109;B5U0R5;Q6SSI3;E5FEB9;P31183;P28408;P04717;Q05993;P93984;Q95634;Q85WB5;Q5J9S2;A9X7D2;B2BY81;C6KJY4;Q32165;Q32728;A1XM40;B8QQG8;C0J9S0;C7AQR7;Q8WJK7;Q9GHM5;Q9BAN0;O98740;Q7YJN0;Q6JXR0;B6GUY0;D9IFP2;D6MYJ8;Q37155;Q95F83;Q9MVS0;Q36612;O20245;Q4KUE6;B7P0E9;C5MKB3;D6NK13;O98879;Q95AW2;Q85ZL0;Q7YJM0;Q1KZQ0;C7AF25;Q9TLI1;Q4VIB1;…	14407	113	CID		75.06	0.000973939		2	54		1	1523.73	-34.3573	9/139	pisum_OE_elastase_rep1.mgf
	High	AFRVTPQPGVPPEEA	Q9GGD1;P94086;P94047;P93976;B6GUW7;B6GUR1;Q36591;P92469;Q6LA00;Q37269;D0F109;B5U0R5;Q6SSI3;E5FEB9;P31183;P28408;P04717;Q05993;P93984;Q95634;Q85WB5;Q5J9S2;A9X7D2;B2BY81;C6KJY4;Q32165;Q32728;A1XM40;B8QQG8;C0J9S0;C7AQR7;Q8WJK7;Q9GHM5;Q9BAN0;O98740;Q7YJN0;Q6JXR0;B6GUY0;D9IFP2;D6MYJ8;Q37155;Q95F83;Q9MVS0;Q36612;O20245;Q4KUE6;B7P0E9;C5MKB3;D6NK13;O98879;Q95AW2;Q85ZL0;Q7YJM0;Q1KZQ0;C7AF25;Q9TLI1;Q4VIB1;…	14288	111	CID		61.08	0.0236423		3	54		1	1594.75	-45.7572	9/147	pisum_OE_elastase_rep1.mgf
	High	FQGPPHGIQVERDKLNKYGRPL	Q9GGD1;P94086;P93976;B6GUR5;B6GUW7;A5X4C0;B6GUR1;Q36591;P92469;Q6LA00;P28408;P04717;Q05993;P93984;Q95634;Q85XM1;Q85WB5;Q5KTY1;Q5J9S2;A9X7D2;B2BY81;C6KJY4;Q32165;Q5TMA8;A5X4C4;B7FCW2;B8QQG8;C0J9S0;C7AQR7;E5FEA2;Q8WJK7;Q9GHM5;Q9TMM0;Q9BAN0;Q37320;Q7YJN0;Q6JXR0;Q5K3Z6;B6GUY0;Q37276;A1X8A0;E1U252;D9IFP2;Q8MC01;Q6YLQ2;D6MYJ8;Q37155;Q95F83;Q9MSY1;Q9MVS0;Q8WHV1;Q36612;O20245;Q71N71;Q6L9Y0;Q4KUE6;B7P0E9;…	17696	122	CID		58.56	0.0383718		8	53	57	1	2549.35	-8.84982	14/219	pisum_OE_elastase_rep1.mgf
	Medium	FRVTPQPGVPPEEAGAA	Q9GGD1;P94086;P93976;B6GUR1;Q36591;P92469;Q6LA00;D0F109;B5U0R5;Q6SSI3;E5FEB9;P31183;P28408;P04717;Q05993;P93984;Q95634;Q85WB5;Q5J9S2;A9X7D2;B2BY81;C6KJY4;Q32165;A1XM40;B8QQG8;C0J9S0;C7AQR7;Q8WJK7;Q9GHM5;Q9BAN0;O98740;Q7YJN0;Q6JXR0;B6GUY0;D9IFP2;D6MYJ8;Q37155;Q95F83;Q9MVS0;Q36612;O20245;B7P0E9;C5MKB3;D6NK13;O98879;Q95AW2;Q85ZL0;Q7YJM0;Q1KZQ0;C7AF25;Q9TLI1;Q4VIB1;Q33156;Q9MU74;Q9GDP6;Q7YKG3;Q67GM0;…	14214	100	CID		47.16	0.625813		2	54		1	1722.8	-46.1813	8/169	pisum_OE_elastase_rep1.mgf
	Low	AAFRVTPQPGVPPEEA	Q9GGD1;P94086;P94047;P93976;B6GUW7;B6GUR1;Q36591;P92469;Q6LA00;Q37269;D0F109;B5U0R5;Q6SSI3;E5FEB9;P31183;P28408;P04717;Q05993;P93984;Q95634;Q85WB5;Q5J9S2;A9X7D2;B2BY81;C6KJY4;Q32165;Q32728;A1XM40;B8QQG8;C0J9S0;C7AQR7;Q8WJK7;Q9GHM5;Q9BAN0;O98740;Q7YJN0;Q6JXR0;B6GUY0;D9IFP2;D6MYJ8;Q37155;Q95F83;Q9MVS0;Q36612;O20245;Q4KUE6;B7P0E9;C5MKB3;D6NK13;O98879;Q95AW2;Q85ZL0;Q7YJM0;Q1KZQ0;C7AF25;Q9TLI1;Q4VIB1;…	14229	111	CID		38	5.03842		2	54	49	1	1665.78	-50.7219	14/155	pisum_OE_elastase_rep1.mgf
Q37155	19.32	10	9	440	48.9065	7.34229	186.313	Ribulose 1,5-bisphosphate carboxylase (Fragment) OS=Acorus calamus GN=rbcL PE=3 SV=2 - [Q37155_ACOCL]
	Confidence Icon	Sequence	Protein Accessions	# Proteins	# Protein Groups	Activation Type	Modifications	IonScore	Exp Value	Δ Score	Rank	Identity High	Homology Threshold	Charge	m/z [Da]	ΔM [ppm]	Ions Matched	Spectrum File
	High	NMFTSIVGNVFGFKAL	Q9GGD1;P94086;P94047;P93976;B6GUR5;A5X4C0;Q36591;P92469;Q6LA00;Q37269;D0F109;B5U0R5;E5FEB9;O03638;P28408;P04717;Q05993;P93984;Q95634;Q5J9S2;A9X7D2;B2BY81;C6KJY4;Q32165;Q32728;A1XM40;A5X4C4;B8QQG8;C0J9S0;C7AQR7;E5FEA2;Q8WJK7;Q9GHM5;Q9TMM0;Q37320;O98740;Q7YJN0;Q6JXR0;Q5K3Z6;B6GUY0;Q37276;A1X8A0;D9IFP2;Q8MC01;Q37155;Q95F83;Q9MVS0;Q8WHV1;Q36612;O20245;Q71N71;Q6L9Y0;B7P0E9;C5MKB3;Q95AW2;Q85ZL0;O98832;…	16063	111	CID		119.46	3.78298e-08	0	2	54		1	1744.85	-33.6441	14/161	pisum_OE_elastase_rep1.mgf
	High	FRVTPQPGVPPEEAGA	Q9GGD1;P94086;P93976;B6GUR1;Q36591;P92469;Q6LA00;D0F109;B5U0R5;Q6SSI3;E5FEB9;P31183;P28408;P04717;Q05993;P93984;Q95634;Q85WB5;Q5J9S2;A9X7D2;B2BY81;C6KJY4;Q32165;A1XM40;B8QQG8;C0J9S0;C7AQR7;Q8WJK7;Q9GHM5;Q9BAN0;O98740;Q7YJN0;Q6JXR0;B6GUY0;D9IFP2;D6MYJ8;Q37155;Q95F83;Q9MVS0;Q36612;O20245;B7P0E9;C5MKB3;D6NK13;O98879;Q95AW2;Q85ZL0;Q7YJM0;Q1KZQ0;C7AF25;Q9TLI1;Q4VIB1;Q33156;Q9MU74;Q9GDP6;Q7YKG3;Q67GM0;…	14257	100	CID		80.69	0.000261333		2	54		1	1651.77	-44.5227	11/159	pisum_OE_elastase_rep1.mgf
	High	NMFTSIVGNVFGFKA	Q9GGD1;P94086;P94047;P93976;B6GUR5;A5X4C0;Q36591;P92469;Q6LA00;Q37269;D0F109;B5U0R5;E5FEB9;O03638;P28408;P04717;Q05993;P93984;Q95634;Q5J9S2;A9X7D2;B2BY81;C6KJY4;Q32165;Q32728;A1XM40;A5X4C4;B8QQG8;C0J9S0;C7AQR7;E5FEA2;Q8WJK7;Q9GHM5;Q9TMM0;Q37320;O98740;Q7YJN0;Q6JXR0;Q5K3Z6;B6GUY0;Q37276;A1X8A0;D9IFP2;Q8MC01;Q37155;Q95F83;Q9MVS0;Q8WHV1;Q36612;O20245;Q71N71;Q6L9Y0;B7P0E9;C5MKB3;Q95AW2;Q85ZL0;O98832;…	16077	111	CID		80.68	0.000279698	0	1	54		1	1631.77	-34.3449	10/151	pisum_OE_elastase_rep1.mgf
	High	FRVTPQPGVPPEEA	Q9GGD1;P94086;P94047;P93976;B6GUW7;B6GUR1;Q36591;P92469;Q6LA00;Q37269;D0F109;B5U0R5;Q6SSI3;E5FEB9;P31183;P28408;P04717;Q05993;P93984;Q95634;Q85WB5;Q5J9S2;A9X7D2;B2BY81;C6KJY4;Q32165;Q32728;A1XM40;B8QQG8;C0J9S0;C7AQR7;Q8WJK7;Q9GHM5;Q9BAN0;O98740;Q7YJN0;Q6JXR0;B6GUY0;D9IFP2;D6MYJ8;Q37155;Q95F83;Q9MVS0;Q36612;O20245;Q4KUE6;B7P0E9;C5MKB3;D6NK13;O98879;Q95AW2;Q85ZL0;Q7YJM0;Q1KZQ0;C7AF25;Q9TLI1;Q4VIB1;…	14407	113	CID		75.06	0.000973939		2	54		1	1523.73	-34.3573	9/139	pisum_OE_elastase_rep1.mgf
	High	AFRVTPQPGVPPEEA	Q9GGD1;P94086;P94047;P93976;B6GUW7;B6GUR1;Q36591;P92469;Q6LA00;Q37269;D0F109;B5U0R5;Q6SSI3;E5FEB9;P31183;P28408;P04717;Q05993;P93984;Q95634;Q85WB5;Q5J9S2;A9X7D2;B2BY81;C6KJY4;Q32165;Q32728;A1XM40;B8QQG8;C0J9S0;C7AQR7;Q8WJK7;Q9GHM5;Q9BAN0;O98740;Q7YJN0;Q6JXR0;B6GUY0;D9IFP2;D6MYJ8;Q37155;Q95F83;Q9MVS0;Q36612;O20245;Q4KUE6;B7P0E9;C5MKB3;D6NK13;O98879;Q95AW2;Q85ZL0;Q7YJM0;Q1KZQ0;C7AF25;Q9TLI1;Q4VIB1;…	14288	111	CID		61.08	0.0236423		3	54		1	1594.75	-45.7572	9/147	pisum_OE_elastase_rep1.mgf
	High	FQGPPHGIQVERDKLNKYGRPL	Q9GGD1;P94086;P93976;B6GUR5;B6GUW7;A5X4C0;B6GUR1;Q36591;P92469;Q6LA00;P28408;P04717;Q05993;P93984;Q95634;Q85XM1;Q85WB5;Q5KTY1;Q5J9S2;A9X7D2;B2BY81;C6KJY4;Q32165;Q5TMA8;A5X4C4;B7FCW2;B8QQG8;C0J9S0;C7AQR7;E5FEA2;Q8WJK7;Q9GHM5;Q9TMM0;Q9BAN0;Q37320;Q7YJN0;Q6JXR0;Q5K3Z6;B6GUY0;Q37276;A1X8A0;E1U252;D9IFP2;Q8MC01;Q6YLQ2;D6MYJ8;Q37155;Q95F83;Q9MSY1;Q9MVS0;Q8WHV1;Q36612;O20245;Q71N71;Q6L9Y0;Q4KUE6;B7P0E9;…	17696	122	CID		58.56	0.0383718		8	53	57	1	2549.35	-8.84982	14/219	pisum_OE_elastase_rep1.mgf
	Medium	FRVTPQPGVPPEEAGAA	Q9GGD1;P94086;P93976;B6GUR1;Q36591;P92469;Q6LA00;D0F109;B5U0R5;Q6SSI3;E5FEB9;P31183;P28408;P04717;Q05993;P93984;Q95634;Q85WB5;Q5J9S2;A9X7D2;B2BY81;C6KJY4;Q32165;A1XM40;B8QQG8;C0J9S0;C7AQR7;Q8WJK7;Q9GHM5;Q9BAN0;O98740;Q7YJN0;Q6JXR0;B6GUY0;D9IFP2;D6MYJ8;Q37155;Q95F83;Q9MVS0;Q36612;O20245;B7P0E9;C5MKB3;D6NK13;O98879;Q95AW2;Q85ZL0;Q7YJM0;Q1KZQ0;C7AF25;Q9TLI1;Q4VIB1;Q33156;Q9MU74;Q9GDP6;Q7YKG3;Q67GM0;…	14214	100	CID		47.16	0.625813		2	54		1	1722.8	-46.1813	8/169	pisum_OE_elastase_rep1.mgf
	Low	ENFGDDSVLQFGGGTLGHPWGNAPGAVA	Q37155	2	1	CID		40.03	2.25614		2	53	55	1	2770.26	-10.1548	11/303	pisum_OE_elastase_rep1.mgf
	Low	AAFRVTPQPGVPPEEA	Q9GGD1;P94086;P94047;P93976;B6GUW7;B6GUR1;Q36591;P92469;Q6LA00;Q37269;D0F109;B5U0R5;Q6SSI3;E5FEB9;P31183;P28408;P04717;Q05993;P93984;Q95634;Q85WB5;Q5J9S2;A9X7D2;B2BY81;C6KJY4;Q32165;Q32728;A1XM40;B8QQG8;C0J9S0;C7AQR7;Q8WJK7;Q9GHM5;Q9BAN0;O98740;Q7YJN0;Q6JXR0;B6GUY0;D9IFP2;D6MYJ8;Q37155;Q95F83;Q9MVS0;Q36612;O20245;Q4KUE6;B7P0E9;C5MKB3;D6NK13;O98879;Q95AW2;Q85ZL0;Q7YJM0;Q1KZQ0;C7AF25;Q9TLI1;Q4VIB1;…	14229	111	CID		38	5.03842		2	54	49	1	1665.78	-50.7219	14/155	pisum_OE_elastase_rep1.mgf
	Low	NmFTSIVGNVFGFKAL	Q9GGD1;P94086;P94047;P93976;B6GUR5;A5X4C0;Q36591;P92469;Q6LA00;Q37269;D0F109;B5U0R5;E5FEB9;O03638;P28408;P04717;Q05993;P93984;Q95634;Q5J9S2;A9X7D2;B2BY81;C6KJY4;Q32165;Q32728;A1XM40;A5X4C4;B8QQG8;C0J9S0;C7AQR7;E5FEA2;Q8WJK7;Q9GHM5;Q9TMM0;Q37320;O98740;Q7YJN0;Q6JXR0;Q5K3Z6;B6GUY0;Q37276;A1X8A0;D9IFP2;Q8MC01;Q37155;Q95F83;Q9MVS0;Q8WHV1;Q36612;O20245;Q71N71;Q6L9Y0;B7P0E9;C5MKB3;Q95AW2;Q85ZL0;O98832;…	16063	111	CID	M2(Oxidation)	28.25	50.3633		8	54	48	1	1760.84	-39.0871	9/161	pisum_OE_elastase_rep1.mgf
Q9MVS0	16.2	10	9	463	51.1797	7.04932	186.313	Ribulose 1,5-bisphosphate carboxylase/oxygenase large subunit (Fragment) OS=Gagea lutea GN=rbcL PE=3 SV=1 - [Q9MVS0_GAGLU]
	Confidence Icon	Sequence	Protein Accessions	# Proteins	# Protein Groups	Activation Type	Modifications	IonScore	Exp Value	Δ Score	Rank	Identity High	Homology Threshold	Charge	m/z [Da]	ΔM [ppm]	Ions Matched	Spectrum File
	High	NMFTSIVGNVFGFKAL	Q9GGD1;P94086;P94047;P93976;B6GUR5;A5X4C0;Q36591;P92469;Q6LA00;Q37269;D0F109;B5U0R5;E5FEB9;O03638;P28408;P04717;Q05993;P93984;Q95634;Q5J9S2;A9X7D2;B2BY81;C6KJY4;Q32165;Q32728;A1XM40;A5X4C4;B8QQG8;C0J9S0;C7AQR7;E5FEA2;Q8WJK7;Q9GHM5;Q9TMM0;Q37320;O98740;Q7YJN0;Q6JXR0;Q5K3Z6;B6GUY0;Q37276;A1X8A0;D9IFP2;Q8MC01;Q37155;Q95F83;Q9MVS0;Q8WHV1;Q36612;O20245;Q71N71;Q6L9Y0;B7P0E9;C5MKB3;Q95AW2;Q85ZL0;O98832;…	16063	111	CID		119.46	3.78298e-08	0	2	54		1	1744.85	-33.6441	14/161	pisum_OE_elastase_rep1.mgf
	High	FRVTPQPGVPPEEAGA	Q9GGD1;P94086;P93976;B6GUR1;Q36591;P92469;Q6LA00;D0F109;B5U0R5;Q6SSI3;E5FEB9;P31183;P28408;P04717;Q05993;P93984;Q95634;Q85WB5;Q5J9S2;A9X7D2;B2BY81;C6KJY4;Q32165;A1XM40;B8QQG8;C0J9S0;C7AQR7;Q8WJK7;Q9GHM5;Q9BAN0;O98740;Q7YJN0;Q6JXR0;B6GUY0;D9IFP2;D6MYJ8;Q37155;Q95F83;Q9MVS0;Q36612;O20245;B7P0E9;C5MKB3;D6NK13;O98879;Q95AW2;Q85ZL0;Q7YJM0;Q1KZQ0;C7AF25;Q9TLI1;Q4VIB1;Q33156;Q9MU74;Q9GDP6;Q7YKG3;Q67GM0;…	14257	100	CID		80.69	0.000261333		2	54		1	1651.77	-44.5227	11/159	pisum_OE_elastase_rep1.mgf
	High	NMFTSIVGNVFGFKA	Q9GGD1;P94086;P94047;P93976;B6GUR5;A5X4C0;Q36591;P92469;Q6LA00;Q37269;D0F109;B5U0R5;E5FEB9;O03638;P28408;P04717;Q05993;P93984;Q95634;Q5J9S2;A9X7D2;B2BY81;C6KJY4;Q32165;Q32728;A1XM40;A5X4C4;B8QQG8;C0J9S0;C7AQR7;E5FEA2;Q8WJK7;Q9GHM5;Q9TMM0;Q37320;O98740;Q7YJN0;Q6JXR0;Q5K3Z6;B6GUY0;Q37276;A1X8A0;D9IFP2;Q8MC01;Q37155;Q95F83;Q9MVS0;Q8WHV1;Q36612;O20245;Q71N71;Q6L9Y0;B7P0E9;C5MKB3;Q95AW2;Q85ZL0;O98832;…	16077	111	CID		80.68	0.000279698	0	1	54		1	1631.77	-34.3449	10/151	pisum_OE_elastase_rep1.mgf
	High	FRVTPQPGVPPEEA	Q9GGD1;P94086;P94047;P93976;B6GUW7;B6GUR1;Q36591;P92469;Q6LA00;Q37269;D0F109;B5U0R5;Q6SSI3;E5FEB9;P31183;P28408;P04717;Q05993;P93984;Q95634;Q85WB5;Q5J9S2;A9X7D2;B2BY81;C6KJY4;Q32165;Q32728;A1XM40;B8QQG8;C0J9S0;C7AQR7;Q8WJK7;Q9GHM5;Q9BAN0;O98740;Q7YJN0;Q6JXR0;B6GUY0;D9IFP2;D6MYJ8;Q37155;Q95F83;Q9MVS0;Q36612;O20245;Q4KUE6;B7P0E9;C5MKB3;D6NK13;O98879;Q95AW2;Q85ZL0;Q7YJM0;Q1KZQ0;C7AF25;Q9TLI1;Q4VIB1;…	14407	113	CID		75.06	0.000973939		2	54		1	1523.73	-34.3573	9/139	pisum_OE_elastase_rep1.mgf
	High	AFRVTPQPGVPPEEA	Q9GGD1;P94086;P94047;P93976;B6GUW7;B6GUR1;Q36591;P92469;Q6LA00;Q37269;D0F109;B5U0R5;Q6SSI3;E5FEB9;P31183;P28408;P04717;Q05993;P93984;Q95634;Q85WB5;Q5J9S2;A9X7D2;B2BY81;C6KJY4;Q32165;Q32728;A1XM40;B8QQG8;C0J9S0;C7AQR7;Q8WJK7;Q9GHM5;Q9BAN0;O98740;Q7YJN0;Q6JXR0;B6GUY0;D9IFP2;D6MYJ8;Q37155;Q95F83;Q9MVS0;Q36612;O20245;Q4KUE6;B7P0E9;C5MKB3;D6NK13;O98879;Q95AW2;Q85ZL0;Q7YJM0;Q1KZQ0;C7AF25;Q9TLI1;Q4VIB1;…	14288	111	CID		61.08	0.0236423		3	54		1	1594.75	-45.7572	9/147	pisum_OE_elastase_rep1.mgf
	High	FQGPPHGIQVERDKLNKYGRPL	Q9GGD1;P94086;P93976;B6GUR5;B6GUW7;A5X4C0;B6GUR1;Q36591;P92469;Q6LA00;P28408;P04717;Q05993;P93984;Q95634;Q85XM1;Q85WB5;Q5KTY1;Q5J9S2;A9X7D2;B2BY81;C6KJY4;Q32165;Q5TMA8;A5X4C4;B7FCW2;B8QQG8;C0J9S0;C7AQR7;E5FEA2;Q8WJK7;Q9GHM5;Q9TMM0;Q9BAN0;Q37320;Q7YJN0;Q6JXR0;Q5K3Z6;B6GUY0;Q37276;A1X8A0;E1U252;D9IFP2;Q8MC01;Q6YLQ2;D6MYJ8;Q37155;Q95F83;Q9MSY1;Q9MVS0;Q8WHV1;Q36612;O20245;Q71N71;Q6L9Y0;Q4KUE6;B7P0E9;…	17696	122	CID		58.56	0.0383718		8	53	57	1	2549.35	-8.84982	14/219	pisum_OE_elastase_rep1.mgf
	Medium	FRVTPQPGVPPEEAGAA	Q9GGD1;P94086;P93976;B6GUR1;Q36591;P92469;Q6LA00;D0F109;B5U0R5;Q6SSI3;E5FEB9;P31183;P28408;P04717;Q05993;P93984;Q95634;Q85WB5;Q5J9S2;A9X7D2;B2BY81;C6KJY4;Q32165;A1XM40;B8QQG8;C0J9S0;C7AQR7;Q8WJK7;Q9GHM5;Q9BAN0;O98740;Q7YJN0;Q6JXR0;B6GUY0;D9IFP2;D6MYJ8;Q37155;Q95F83;Q9MVS0;Q36612;O20245;B7P0E9;C5MKB3;D6NK13;O98879;Q95AW2;Q85ZL0;Q7YJM0;Q1KZQ0;C7AF25;Q9TLI1;Q4VIB1;Q33156;Q9MU74;Q9GDP6;Q7YKG3;Q67GM0;…	14214	100	CID		47.16	0.625813		2	54		1	1722.8	-46.1813	8/169	pisum_OE_elastase_rep1.mgf
	Low	AAFRVTPQPGVPPEEA	Q9GGD1;P94086;P94047;P93976;B6GUW7;B6GUR1;Q36591;P92469;Q6LA00;Q37269;D0F109;B5U0R5;Q6SSI3;E5FEB9;P31183;P28408;P04717;Q05993;P93984;Q95634;Q85WB5;Q5J9S2;A9X7D2;B2BY81;C6KJY4;Q32165;Q32728;A1XM40;B8QQG8;C0J9S0;C7AQR7;Q8WJK7;Q9GHM5;Q9BAN0;O98740;Q7YJN0;Q6JXR0;B6GUY0;D9IFP2;D6MYJ8;Q37155;Q95F83;Q9MVS0;Q36612;O20245;Q4KUE6;B7P0E9;C5MKB3;D6NK13;O98879;Q95AW2;Q85ZL0;Q7YJM0;Q1KZQ0;C7AF25;Q9TLI1;Q4VIB1;…	14229	111	CID		38	5.03842		2	54	49	1	1665.78	-50.7219	14/155	pisum_OE_elastase_rep1.mgf
	Low	RNEGRxLAREGNAIIREA	Q9MVS0	1	1	CID	X6(D)	35.09	9.20534		6	54	48	1	2039.95	-56.247	12/197	pisum_OE_elastase_rep1.mgf
	Low	NmFTSIVGNVFGFKAL	Q9GGD1;P94086;P94047;P93976;B6GUR5;A5X4C0;Q36591;P92469;Q6LA00;Q37269;D0F109;B5U0R5;E5FEB9;O03638;P28408;P04717;Q05993;P93984;Q95634;Q5J9S2;A9X7D2;B2BY81;C6KJY4;Q32165;Q32728;A1XM40;A5X4C4;B8QQG8;C0J9S0;C7AQR7;E5FEA2;Q8WJK7;Q9GHM5;Q9TMM0;Q37320;O98740;Q7YJN0;Q6JXR0;Q5K3Z6;B6GUY0;Q37276;A1X8A0;D9IFP2;Q8MC01;Q37155;Q95F83;Q9MVS0;Q8WHV1;Q36612;O20245;Q71N71;Q6L9Y0;B7P0E9;C5MKB3;Q95AW2;Q85ZL0;O98832;…	16063	111	CID	M2(Oxidation)	28.25	50.3633		8	54	48	1	1760.84	-39.0871	9/161	pisum_OE_elastase_rep1.mgf
Q36612	16.84	10	9	469	52.0082	6.58057	186.313	Ribulose-1,5-bisphosphate carboxylase (Fragment) OS=Ophiorrhiza mungos GN=rbcL PE=3 SV=1 - [Q36612_9GENT]
	Confidence Icon	Sequence	Protein Accessions	# Proteins	# Protein Groups	Activation Type	Modifications	IonScore	Exp Value	Δ Score	Rank	Identity High	Homology Threshold	Charge	m/z [Da]	ΔM [ppm]	Ions Matched	Spectrum File
	High	NMFTSIVGNVFGFKAL	Q9GGD1;P94086;P94047;P93976;B6GUR5;A5X4C0;Q36591;P92469;Q6LA00;Q37269;D0F109;B5U0R5;E5FEB9;O03638;P28408;P04717;Q05993;P93984;Q95634;Q5J9S2;A9X7D2;B2BY81;C6KJY4;Q32165;Q32728;A1XM40;A5X4C4;B8QQG8;C0J9S0;C7AQR7;E5FEA2;Q8WJK7;Q9GHM5;Q9TMM0;Q37320;O98740;Q7YJN0;Q6JXR0;Q5K3Z6;B6GUY0;Q37276;A1X8A0;D9IFP2;Q8MC01;Q37155;Q95F83;Q9MVS0;Q8WHV1;Q36612;O20245;Q71N71;Q6L9Y0;B7P0E9;C5MKB3;Q95AW2;Q85ZL0;O98832;…	16063	111	CID		119.46	3.78298e-08	0	2	54		1	1744.85	-33.6441	14/161	pisum_OE_elastase_rep1.mgf
	High	FRVTPQPGVPPEEAGA	Q9GGD1;P94086;P93976;B6GUR1;Q36591;P92469;Q6LA00;D0F109;B5U0R5;Q6SSI3;E5FEB9;P31183;P28408;P04717;Q05993;P93984;Q95634;Q85WB5;Q5J9S2;A9X7D2;B2BY81;C6KJY4;Q32165;A1XM40;B8QQG8;C0J9S0;C7AQR7;Q8WJK7;Q9GHM5;Q9BAN0;O98740;Q7YJN0;Q6JXR0;B6GUY0;D9IFP2;D6MYJ8;Q37155;Q95F83;Q9MVS0;Q36612;O20245;B7P0E9;C5MKB3;D6NK13;O98879;Q95AW2;Q85ZL0;Q7YJM0;Q1KZQ0;C7AF25;Q9TLI1;Q4VIB1;Q33156;Q9MU74;Q9GDP6;Q7YKG3;Q67GM0;…	14257	100	CID		80.69	0.000261333		2	54		1	1651.77	-44.5227	11/159	pisum_OE_elastase_rep1.mgf
	High	NMFTSIVGNVFGFKA	Q9GGD1;P94086;P94047;P93976;B6GUR5;A5X4C0;Q36591;P92469;Q6LA00;Q37269;D0F109;B5U0R5;E5FEB9;O03638;P28408;P04717;Q05993;P93984;Q95634;Q5J9S2;A9X7D2;B2BY81;C6KJY4;Q32165;Q32728;A1XM40;A5X4C4;B8QQG8;C0J9S0;C7AQR7;E5FEA2;Q8WJK7;Q9GHM5;Q9TMM0;Q37320;O98740;Q7YJN0;Q6JXR0;Q5K3Z6;B6GUY0;Q37276;A1X8A0;D9IFP2;Q8MC01;Q37155;Q95F83;Q9MVS0;Q8WHV1;Q36612;O20245;Q71N71;Q6L9Y0;B7P0E9;C5MKB3;Q95AW2;Q85ZL0;O98832;…	16077	111	CID		80.68	0.000279698	0	1	54		1	1631.77	-34.3449	10/151	pisum_OE_elastase_rep1.mgf
	High	FRVTPQPGVPPEEA	Q9GGD1;P94086;P94047;P93976;B6GUW7;B6GUR1;Q36591;P92469;Q6LA00;Q37269;D0F109;B5U0R5;Q6SSI3;E5FEB9;P31183;P28408;P04717;Q05993;P93984;Q95634;Q85WB5;Q5J9S2;A9X7D2;B2BY81;C6KJY4;Q32165;Q32728;A1XM40;B8QQG8;C0J9S0;C7AQR7;Q8WJK7;Q9GHM5;Q9BAN0;O98740;Q7YJN0;Q6JXR0;B6GUY0;D9IFP2;D6MYJ8;Q37155;Q95F83;Q9MVS0;Q36612;O20245;Q4KUE6;B7P0E9;C5MKB3;D6NK13;O98879;Q95AW2;Q85ZL0;Q7YJM0;Q1KZQ0;C7AF25;Q9TLI1;Q4VIB1;…	14407	113	CID		75.06	0.000973939		2	54		1	1523.73	-34.3573	9/139	pisum_OE_elastase_rep1.mgf
	High	AFRVTPQPGVPPEEA	Q9GGD1;P94086;P94047;P93976;B6GUW7;B6GUR1;Q36591;P92469;Q6LA00;Q37269;D0F109;B5U0R5;Q6SSI3;E5FEB9;P31183;P28408;P04717;Q05993;P93984;Q95634;Q85WB5;Q5J9S2;A9X7D2;B2BY81;C6KJY4;Q32165;Q32728;A1XM40;B8QQG8;C0J9S0;C7AQR7;Q8WJK7;Q9GHM5;Q9BAN0;O98740;Q7YJN0;Q6JXR0;B6GUY0;D9IFP2;D6MYJ8;Q37155;Q95F83;Q9MVS0;Q36612;O20245;Q4KUE6;B7P0E9;C5MKB3;D6NK13;O98879;Q95AW2;Q85ZL0;Q7YJM0;Q1KZQ0;C7AF25;Q9TLI1;Q4VIB1;…	14288	111	CID		61.08	0.0236423		3	54		1	1594.75	-45.7572	9/147	pisum_OE_elastase_rep1.mgf
	High	FQGPPHGIQVERDKLNKYGRPL	Q9GGD1;P94086;P93976;B6GUR5;B6GUW7;A5X4C0;B6GUR1;Q36591;P92469;Q6LA00;P28408;P04717;Q05993;P93984;Q95634;Q85XM1;Q85WB5;Q5KTY1;Q5J9S2;A9X7D2;B2BY81;C6KJY4;Q32165;Q5TMA8;A5X4C4;B7FCW2;B8QQG8;C0J9S0;C7AQR7;E5FEA2;Q8WJK7;Q9GHM5;Q9TMM0;Q9BAN0;Q37320;Q7YJN0;Q6JXR0;Q5K3Z6;B6GUY0;Q37276;A1X8A0;E1U252;D9IFP2;Q8MC01;Q6YLQ2;D6MYJ8;Q37155;Q95F83;Q9MSY1;Q9MVS0;Q8WHV1;Q36612;O20245;Q71N71;Q6L9Y0;Q4KUE6;B7P0E9;…	17696	122	CID		58.56	0.0383718		8	53	57	1	2549.35	-8.84982	14/219	pisum_OE_elastase_rep1.mgf
	Medium	FRVTPQPGVPPEEAGAA	Q9GGD1;P94086;P93976;B6GUR1;Q36591;P92469;Q6LA00;D0F109;B5U0R5;Q6SSI3;E5FEB9;P31183;P28408;P04717;Q05993;P93984;Q95634;Q85WB5;Q5J9S2;A9X7D2;B2BY81;C6KJY4;Q32165;A1XM40;B8QQG8;C0J9S0;C7AQR7;Q8WJK7;Q9GHM5;Q9BAN0;O98740;Q7YJN0;Q6JXR0;B6GUY0;D9IFP2;D6MYJ8;Q37155;Q95F83;Q9MVS0;Q36612;O20245;B7P0E9;C5MKB3;D6NK13;O98879;Q95AW2;Q85ZL0;Q7YJM0;Q1KZQ0;C7AF25;Q9TLI1;Q4VIB1;Q33156;Q9MU74;Q9GDP6;Q7YKG3;Q67GM0;…	14214	100	CID		47.16	0.625813		2	54		1	1722.8	-46.1813	8/169	pisum_OE_elastase_rep1.mgf
	Low	AAFRVTPQPGVPPEEA	Q9GGD1;P94086;P94047;P93976;B6GUW7;B6GUR1;Q36591;P92469;Q6LA00;Q37269;D0F109;B5U0R5;Q6SSI3;E5FEB9;P31183;P28408;P04717;Q05993;P93984;Q95634;Q85WB5;Q5J9S2;A9X7D2;B2BY81;C6KJY4;Q32165;Q32728;A1XM40;B8QQG8;C0J9S0;C7AQR7;Q8WJK7;Q9GHM5;Q9BAN0;O98740;Q7YJN0;Q6JXR0;B6GUY0;D9IFP2;D6MYJ8;Q37155;Q95F83;Q9MVS0;Q36612;O20245;Q4KUE6;B7P0E9;C5MKB3;D6NK13;O98879;Q95AW2;Q85ZL0;Q7YJM0;Q1KZQ0;C7AF25;Q9TLI1;Q4VIB1;…	14229	111	CID		38	5.03842		2	54	49	1	1665.78	-50.7219	14/155	pisum_OE_elastase_rep1.mgf
	Low	NmFTSIVGNVFGFKAL	Q9GGD1;P94086;P94047;P93976;B6GUR5;A5X4C0;Q36591;P92469;Q6LA00;Q37269;D0F109;B5U0R5;E5FEB9;O03638;P28408;P04717;Q05993;P93984;Q95634;Q5J9S2;A9X7D2;B2BY81;C6KJY4;Q32165;Q32728;A1XM40;A5X4C4;B8QQG8;C0J9S0;C7AQR7;E5FEA2;Q8WJK7;Q9GHM5;Q9TMM0;Q37320;O98740;Q7YJN0;Q6JXR0;Q5K3Z6;B6GUY0;Q37276;A1X8A0;D9IFP2;Q8MC01;Q37155;Q95F83;Q9MVS0;Q8WHV1;Q36612;O20245;Q71N71;Q6L9Y0;B7P0E9;C5MKB3;Q95AW2;Q85ZL0;O98832;…	16063	111	CID	M2(Oxidation)	28.25	50.3633		8	54	48	1	1760.84	-39.0871	9/161	pisum_OE_elastase_rep1.mgf
	Low	LEACVQAxNEGRDLAAEGNEII	Q36612	1	1	CID	X8(D)	17.14	476.672		9	53	43	1	2330.02	-31.5496	5/235	pisum_OE_elastase_rep1.mgf
O20245	16.31	10	9	466	51.7	6.58057	186.313	Ribulose 1,5-bisphosphate carboxylase large subunit (Fragment) OS=Achlys triphylla GN=rbcL PE=3 SV=2 - [O20245_ACHTR]
	Confidence Icon	Sequence	Protein Accessions	# Proteins	# Protein Groups	Activation Type	Modifications	IonScore	Exp Value	Δ Score	Rank	Identity High	Homology Threshold	Charge	m/z [Da]	ΔM [ppm]	Ions Matched	Spectrum File
	High	NMFTSIVGNVFGFKAL	Q9GGD1;P94086;P94047;P93976;B6GUR5;A5X4C0;Q36591;P92469;Q6LA00;Q37269;D0F109;B5U0R5;E5FEB9;O03638;P28408;P04717;Q05993;P93984;Q95634;Q5J9S2;A9X7D2;B2BY81;C6KJY4;Q32165;Q32728;A1XM40;A5X4C4;B8QQG8;C0J9S0;C7AQR7;E5FEA2;Q8WJK7;Q9GHM5;Q9TMM0;Q37320;O98740;Q7YJN0;Q6JXR0;Q5K3Z6;B6GUY0;Q37276;A1X8A0;D9IFP2;Q8MC01;Q37155;Q95F83;Q9MVS0;Q8WHV1;Q36612;O20245;Q71N71;Q6L9Y0;B7P0E9;C5MKB3;Q95AW2;Q85ZL0;O98832;…	16063	111	CID		119.46	3.78298e-08	0	2	54		1	1744.85	-33.6441	14/161	pisum_OE_elastase_rep1.mgf
	High	FRVTPQPGVPPEEAGA	Q9GGD1;P94086;P93976;B6GUR1;Q36591;P92469;Q6LA00;D0F109;B5U0R5;Q6SSI3;E5FEB9;P31183;P28408;P04717;Q05993;P93984;Q95634;Q85WB5;Q5J9S2;A9X7D2;B2BY81;C6KJY4;Q32165;A1XM40;B8QQG8;C0J9S0;C7AQR7;Q8WJK7;Q9GHM5;Q9BAN0;O98740;Q7YJN0;Q6JXR0;B6GUY0;D9IFP2;D6MYJ8;Q37155;Q95F83;Q9MVS0;Q36612;O20245;B7P0E9;C5MKB3;D6NK13;O98879;Q95AW2;Q85ZL0;Q7YJM0;Q1KZQ0;C7AF25;Q9TLI1;Q4VIB1;Q33156;Q9MU74;Q9GDP6;Q7YKG3;Q67GM0;…	14257	100	CID		80.69	0.000261333		2	54		1	1651.77	-44.5227	11/159	pisum_OE_elastase_rep1.mgf
	High	NMFTSIVGNVFGFKA	Q9GGD1;P94086;P94047;P93976;B6GUR5;A5X4C0;Q36591;P92469;Q6LA00;Q37269;D0F109;B5U0R5;E5FEB9;O03638;P28408;P04717;Q05993;P93984;Q95634;Q5J9S2;A9X7D2;B2BY81;C6KJY4;Q32165;Q32728;A1XM40;A5X4C4;B8QQG8;C0J9S0;C7AQR7;E5FEA2;Q8WJK7;Q9GHM5;Q9TMM0;Q37320;O98740;Q7YJN0;Q6JXR0;Q5K3Z6;B6GUY0;Q37276;A1X8A0;D9IFP2;Q8MC01;Q37155;Q95F83;Q9MVS0;Q8WHV1;Q36612;O20245;Q71N71;Q6L9Y0;B7P0E9;C5MKB3;Q95AW2;Q85ZL0;O98832;…	16077	111	CID		80.68	0.000279698	0	1	54		1	1631.77	-34.3449	10/151	pisum_OE_elastase_rep1.mgf
	High	FRVTPQPGVPPEEA	Q9GGD1;P94086;P94047;P93976;B6GUW7;B6GUR1;Q36591;P92469;Q6LA00;Q37269;D0F109;B5U0R5;Q6SSI3;E5FEB9;P31183;P28408;P04717;Q05993;P93984;Q95634;Q85WB5;Q5J9S2;A9X7D2;B2BY81;C6KJY4;Q32165;Q32728;A1XM40;B8QQG8;C0J9S0;C7AQR7;Q8WJK7;Q9GHM5;Q9BAN0;O98740;Q7YJN0;Q6JXR0;B6GUY0;D9IFP2;D6MYJ8;Q37155;Q95F83;Q9MVS0;Q36612;O20245;Q4KUE6;B7P0E9;C5MKB3;D6NK13;O98879;Q95AW2;Q85ZL0;Q7YJM0;Q1KZQ0;C7AF25;Q9TLI1;Q4VIB1;…	14407	113	CID		75.06	0.000973939		2	54		1	1523.73	-34.3573	9/139	pisum_OE_elastase_rep1.mgf
	High	AFRVTPQPGVPPEEA	Q9GGD1;P94086;P94047;P93976;B6GUW7;B6GUR1;Q36591;P92469;Q6LA00;Q37269;D0F109;B5U0R5;Q6SSI3;E5FEB9;P31183;P28408;P04717;Q05993;P93984;Q95634;Q85WB5;Q5J9S2;A9X7D2;B2BY81;C6KJY4;Q32165;Q32728;A1XM40;B8QQG8;C0J9S0;C7AQR7;Q8WJK7;Q9GHM5;Q9BAN0;O98740;Q7YJN0;Q6JXR0;B6GUY0;D9IFP2;D6MYJ8;Q37155;Q95F83;Q9MVS0;Q36612;O20245;Q4KUE6;B7P0E9;C5MKB3;D6NK13;O98879;Q95AW2;Q85ZL0;Q7YJM0;Q1KZQ0;C7AF25;Q9TLI1;Q4VIB1;…	14288	111	CID		61.08	0.0236423		3	54		1	1594.75	-45.7572	9/147	pisum_OE_elastase_rep1.mgf
	High	FQGPPHGIQVERDKLNKYGRPL	Q9GGD1;P94086;P93976;B6GUR5;B6GUW7;A5X4C0;B6GUR1;Q36591;P92469;Q6LA00;P28408;P04717;Q05993;P93984;Q95634;Q85XM1;Q85WB5;Q5KTY1;Q5J9S2;A9X7D2;B2BY81;C6KJY4;Q32165;Q5TMA8;A5X4C4;B7FCW2;B8QQG8;C0J9S0;C7AQR7;E5FEA2;Q8WJK7;Q9GHM5;Q9TMM0;Q9BAN0;Q37320;Q7YJN0;Q6JXR0;Q5K3Z6;B6GUY0;Q37276;A1X8A0;E1U252;D9IFP2;Q8MC01;Q6YLQ2;D6MYJ8;Q37155;Q95F83;Q9MSY1;Q9MVS0;Q8WHV1;Q36612;O20245;Q71N71;Q6L9Y0;Q4KUE6;B7P0E9;…	17696	122	CID		58.56	0.0383718		8	53	57	1	2549.35	-8.84982	14/219	pisum_OE_elastase_rep1.mgf
	Medium	FRVTPQPGVPPEEAGAA	Q9GGD1;P94086;P93976;B6GUR1;Q36591;P92469;Q6LA00;D0F109;B5U0R5;Q6SSI3;E5FEB9;P31183;P28408;P04717;Q05993;P93984;Q95634;Q85WB5;Q5J9S2;A9X7D2;B2BY81;C6KJY4;Q32165;A1XM40;B8QQG8;C0J9S0;C7AQR7;Q8WJK7;Q9GHM5;Q9BAN0;O98740;Q7YJN0;Q6JXR0;B6GUY0;D9IFP2;D6MYJ8;Q37155;Q95F83;Q9MVS0;Q36612;O20245;B7P0E9;C5MKB3;D6NK13;O98879;Q95AW2;Q85ZL0;Q7YJM0;Q1KZQ0;C7AF25;Q9TLI1;Q4VIB1;Q33156;Q9MU74;Q9GDP6;Q7YKG3;Q67GM0;…	14214	100	CID		47.16	0.625813		2	54		1	1722.8	-46.1813	8/169	pisum_OE_elastase_rep1.mgf
	Low	AAFRVTPQPGVPPEEA	Q9GGD1;P94086;P94047;P93976;B6GUW7;B6GUR1;Q36591;P92469;Q6LA00;Q37269;D0F109;B5U0R5;Q6SSI3;E5FEB9;P31183;P28408;P04717;Q05993;P93984;Q95634;Q85WB5;Q5J9S2;A9X7D2;B2BY81;C6KJY4;Q32165;Q32728;A1XM40;B8QQG8;C0J9S0;C7AQR7;Q8WJK7;Q9GHM5;Q9BAN0;O98740;Q7YJN0;Q6JXR0;B6GUY0;D9IFP2;D6MYJ8;Q37155;Q95F83;Q9MVS0;Q36612;O20245;Q4KUE6;B7P0E9;C5MKB3;D6NK13;O98879;Q95AW2;Q85ZL0;Q7YJM0;Q1KZQ0;C7AF25;Q9TLI1;Q4VIB1;…	14229	111	CID		38	5.03842		2	54	49	1	1665.78	-50.7219	14/155	pisum_OE_elastase_rep1.mgf
	Low	NmFTSIVGNVFGFKAL	Q9GGD1;P94086;P94047;P93976;B6GUR5;A5X4C0;Q36591;P92469;Q6LA00;Q37269;D0F109;B5U0R5;E5FEB9;O03638;P28408;P04717;Q05993;P93984;Q95634;Q5J9S2;A9X7D2;B2BY81;C6KJY4;Q32165;Q32728;A1XM40;A5X4C4;B8QQG8;C0J9S0;C7AQR7;E5FEA2;Q8WJK7;Q9GHM5;Q9TMM0;Q37320;O98740;Q7YJN0;Q6JXR0;Q5K3Z6;B6GUY0;Q37276;A1X8A0;D9IFP2;Q8MC01;Q37155;Q95F83;Q9MVS0;Q8WHV1;Q36612;O20245;Q71N71;Q6L9Y0;B7P0E9;C5MKB3;Q95AW2;Q85ZL0;O98832;…	16063	111	CID	M2(Oxidation)	28.25	50.3633		8	54	48	1	1760.84	-39.0871	9/161	pisum_OE_elastase_rep1.mgf
	Low	LHIHRAmHAVIDRQKxHGI	O20245	2	1	CID	M7(Oxidation), X16(C)	14.08	1210.81		7	54	29	1	2251.17	-4.28224	6/175	pisum_OE_elastase_rep1.mgf
C5MKB3	41.97	10	9	193	21.2769	7.82568	186.313	Ribulose-1,5-bisphosphate carboxylase/oxygenase large subunit (Fragment) OS=Magnolia grandiflora GN=rbcl PE=4 SV=1 - [C5MKB3_MAGGA]
	Confidence Icon	Sequence	Protein Accessions	# Proteins	# Protein Groups	Activation Type	Modifications	IonScore	Exp Value	Δ Score	Rank	Identity High	Homology Threshold	Charge	m/z [Da]	ΔM [ppm]	Ions Matched	Spectrum File
	High	NMFTSIVGNVFGFKAL	Q9GGD1;P94086;P94047;P93976;B6GUR5;A5X4C0;Q36591;P92469;Q6LA00;Q37269;D0F109;B5U0R5;E5FEB9;O03638;P28408;P04717;Q05993;P93984;Q95634;Q5J9S2;A9X7D2;B2BY81;C6KJY4;Q32165;Q32728;A1XM40;A5X4C4;B8QQG8;C0J9S0;C7AQR7;E5FEA2;Q8WJK7;Q9GHM5;Q9TMM0;Q37320;O98740;Q7YJN0;Q6JXR0;Q5K3Z6;B6GUY0;Q37276;A1X8A0;D9IFP2;Q8MC01;Q37155;Q95F83;Q9MVS0;Q8WHV1;Q36612;O20245;Q71N71;Q6L9Y0;B7P0E9;C5MKB3;Q95AW2;Q85ZL0;O98832;…	16063	111	CID		119.46	3.78298e-08	0	2	54		1	1744.85	-33.6441	14/161	pisum_OE_elastase_rep1.mgf
	High	FRVTPQPGVPPEEAGA	Q9GGD1;P94086;P93976;B6GUR1;Q36591;P92469;Q6LA00;D0F109;B5U0R5;Q6SSI3;E5FEB9;P31183;P28408;P04717;Q05993;P93984;Q95634;Q85WB5;Q5J9S2;A9X7D2;B2BY81;C6KJY4;Q32165;A1XM40;B8QQG8;C0J9S0;C7AQR7;Q8WJK7;Q9GHM5;Q9BAN0;O98740;Q7YJN0;Q6JXR0;B6GUY0;D9IFP2;D6MYJ8;Q37155;Q95F83;Q9MVS0;Q36612;O20245;B7P0E9;C5MKB3;D6NK13;O98879;Q95AW2;Q85ZL0;Q7YJM0;Q1KZQ0;C7AF25;Q9TLI1;Q4VIB1;Q33156;Q9MU74;Q9GDP6;Q7YKG3;Q67GM0;…	14257	100	CID		80.69	0.000261333		2	54		1	1651.77	-44.5227	11/159	pisum_OE_elastase_rep1.mgf
	High	NMFTSIVGNVFGFKA	Q9GGD1;P94086;P94047;P93976;B6GUR5;A5X4C0;Q36591;P92469;Q6LA00;Q37269;D0F109;B5U0R5;E5FEB9;O03638;P28408;P04717;Q05993;P93984;Q95634;Q5J9S2;A9X7D2;B2BY81;C6KJY4;Q32165;Q32728;A1XM40;A5X4C4;B8QQG8;C0J9S0;C7AQR7;E5FEA2;Q8WJK7;Q9GHM5;Q9TMM0;Q37320;O98740;Q7YJN0;Q6JXR0;Q5K3Z6;B6GUY0;Q37276;A1X8A0;D9IFP2;Q8MC01;Q37155;Q95F83;Q9MVS0;Q8WHV1;Q36612;O20245;Q71N71;Q6L9Y0;B7P0E9;C5MKB3;Q95AW2;Q85ZL0;O98832;…	16077	111	CID		80.68	0.000279698	0	1	54		1	1631.77	-34.3449	10/151	pisum_OE_elastase_rep1.mgf
	High	FRVTPQPGVPPEEA	Q9GGD1;P94086;P94047;P93976;B6GUW7;B6GUR1;Q36591;P92469;Q6LA00;Q37269;D0F109;B5U0R5;Q6SSI3;E5FEB9;P31183;P28408;P04717;Q05993;P93984;Q95634;Q85WB5;Q5J9S2;A9X7D2;B2BY81;C6KJY4;Q32165;Q32728;A1XM40;B8QQG8;C0J9S0;C7AQR7;Q8WJK7;Q9GHM5;Q9BAN0;O98740;Q7YJN0;Q6JXR0;B6GUY0;D9IFP2;D6MYJ8;Q37155;Q95F83;Q9MVS0;Q36612;O20245;Q4KUE6;B7P0E9;C5MKB3;D6NK13;O98879;Q95AW2;Q85ZL0;Q7YJM0;Q1KZQ0;C7AF25;Q9TLI1;Q4VIB1;…	14407	113	CID		75.06	0.000973939		2	54		1	1523.73	-34.3573	9/139	pisum_OE_elastase_rep1.mgf
	High	AFRVTPQPGVPPEEA	Q9GGD1;P94086;P94047;P93976;B6GUW7;B6GUR1;Q36591;P92469;Q6LA00;Q37269;D0F109;B5U0R5;Q6SSI3;E5FEB9;P31183;P28408;P04717;Q05993;P93984;Q95634;Q85WB5;Q5J9S2;A9X7D2;B2BY81;C6KJY4;Q32165;Q32728;A1XM40;B8QQG8;C0J9S0;C7AQR7;Q8WJK7;Q9GHM5;Q9BAN0;O98740;Q7YJN0;Q6JXR0;B6GUY0;D9IFP2;D6MYJ8;Q37155;Q95F83;Q9MVS0;Q36612;O20245;Q4KUE6;B7P0E9;C5MKB3;D6NK13;O98879;Q95AW2;Q85ZL0;Q7YJM0;Q1KZQ0;C7AF25;Q9TLI1;Q4VIB1;…	14288	111	CID		61.08	0.0236423		3	54		1	1594.75	-45.7572	9/147	pisum_OE_elastase_rep1.mgf
	High	FQGPPHGIQVERDKLNKYGRPL	Q9GGD1;P94086;P93976;B6GUR5;B6GUW7;A5X4C0;B6GUR1;Q36591;P92469;Q6LA00;P28408;P04717;Q05993;P93984;Q95634;Q85XM1;Q85WB5;Q5KTY1;Q5J9S2;A9X7D2;B2BY81;C6KJY4;Q32165;Q5TMA8;A5X4C4;B7FCW2;B8QQG8;C0J9S0;C7AQR7;E5FEA2;Q8WJK7;Q9GHM5;Q9TMM0;Q9BAN0;Q37320;Q7YJN0;Q6JXR0;Q5K3Z6;B6GUY0;Q37276;A1X8A0;E1U252;D9IFP2;Q8MC01;Q6YLQ2;D6MYJ8;Q37155;Q95F83;Q9MSY1;Q9MVS0;Q8WHV1;Q36612;O20245;Q71N71;Q6L9Y0;Q4KUE6;B7P0E9;…	17696	122	CID		58.56	0.0383718		8	53	57	1	2549.35	-8.84982	14/219	pisum_OE_elastase_rep1.mgf
	Medium	FRVTPQPGVPPEEAGAA	Q9GGD1;P94086;P93976;B6GUR1;Q36591;P92469;Q6LA00;D0F109;B5U0R5;Q6SSI3;E5FEB9;P31183;P28408;P04717;Q05993;P93984;Q95634;Q85WB5;Q5J9S2;A9X7D2;B2BY81;C6KJY4;Q32165;A1XM40;B8QQG8;C0J9S0;C7AQR7;Q8WJK7;Q9GHM5;Q9BAN0;O98740;Q7YJN0;Q6JXR0;B6GUY0;D9IFP2;D6MYJ8;Q37155;Q95F83;Q9MVS0;Q36612;O20245;B7P0E9;C5MKB3;D6NK13;O98879;Q95AW2;Q85ZL0;Q7YJM0;Q1KZQ0;C7AF25;Q9TLI1;Q4VIB1;Q33156;Q9MU74;Q9GDP6;Q7YKG3;Q67GM0;…	14214	100	CID		47.16	0.625813		2	54		1	1722.8	-46.1813	8/169	pisum_OE_elastase_rep1.mgf
	Low	AAFRVTPQPGVPPEEA	Q9GGD1;P94086;P94047;P93976;B6GUW7;B6GUR1;Q36591;P92469;Q6LA00;Q37269;D0F109;B5U0R5;Q6SSI3;E5FEB9;P31183;P28408;P04717;Q05993;P93984;Q95634;Q85WB5;Q5J9S2;A9X7D2;B2BY81;C6KJY4;Q32165;Q32728;A1XM40;B8QQG8;C0J9S0;C7AQR7;Q8WJK7;Q9GHM5;Q9BAN0;O98740;Q7YJN0;Q6JXR0;B6GUY0;D9IFP2;D6MYJ8;Q37155;Q95F83;Q9MVS0;Q36612;O20245;Q4KUE6;B7P0E9;C5MKB3;D6NK13;O98879;Q95AW2;Q85ZL0;Q7YJM0;Q1KZQ0;C7AF25;Q9TLI1;Q4VIB1;…	14229	111	CID		38	5.03842		2	54	49	1	1665.78	-50.7219	14/155	pisum_OE_elastase_rep1.mgf
	Low	NmFTSIVGNVFGFKAL	Q9GGD1;P94086;P94047;P93976;B6GUR5;A5X4C0;Q36591;P92469;Q6LA00;Q37269;D0F109;B5U0R5;E5FEB9;O03638;P28408;P04717;Q05993;P93984;Q95634;Q5J9S2;A9X7D2;B2BY81;C6KJY4;Q32165;Q32728;A1XM40;A5X4C4;B8QQG8;C0J9S0;C7AQR7;E5FEA2;Q8WJK7;Q9GHM5;Q9TMM0;Q37320;O98740;Q7YJN0;Q6JXR0;Q5K3Z6;B6GUY0;Q37276;A1X8A0;D9IFP2;Q8MC01;Q37155;Q95F83;Q9MVS0;Q8WHV1;Q36612;O20245;Q71N71;Q6L9Y0;B7P0E9;C5MKB3;Q95AW2;Q85ZL0;O98832;…	16063	111	CID	M2(Oxidation)	28.25	50.3633		8	54	48	1	1760.84	-39.0871	9/161	pisum_OE_elastase_rep1.mgf
	Low	LGcTIKPKLGLSAKNxGRAVYEcL	C5MKB3;O98896	4	2	CID	C3(Carbamidomethyl), X16(D), C23(Carbamidomethyl)	14.67	346.485		6	49	30	1	2663.62	83.2403	4/252	pisum_OE_elastase_rep1.mgf
O98879	12.84	8	8	444	49.2829	6.88818	186.313	Ribulose-1,5-bisphosphate carboxylase, large subunit (Fragment) OS=Couratari tauari GN=rbcL PE=3 SV=2 - [O98879_9ERIC]
	Confidence Icon	Sequence	Protein Accessions	# Proteins	# Protein Groups	Activation Type	Modifications	IonScore	Exp Value	Δ Score	Rank	Identity High	Homology Threshold	Charge	m/z [Da]	ΔM [ppm]	Ions Matched	Spectrum File
	High	NMFTSIVxNVFGFKAL	Q5KTY1;O98879	4	2	CID	X8(G)	119.46	3.78298e-08		10	54		1	1744.85	-33.6441	14/161	pisum_OE_elastase_rep1.mgf
	High	FRVTPQPGVPPEEAGA	Q9GGD1;P94086;P93976;B6GUR1;Q36591;P92469;Q6LA00;D0F109;B5U0R5;Q6SSI3;E5FEB9;P31183;P28408;P04717;Q05993;P93984;Q95634;Q85WB5;Q5J9S2;A9X7D2;B2BY81;C6KJY4;Q32165;A1XM40;B8QQG8;C0J9S0;C7AQR7;Q8WJK7;Q9GHM5;Q9BAN0;O98740;Q7YJN0;Q6JXR0;B6GUY0;D9IFP2;D6MYJ8;Q37155;Q95F83;Q9MVS0;Q36612;O20245;B7P0E9;C5MKB3;D6NK13;O98879;Q95AW2;Q85ZL0;Q7YJM0;Q1KZQ0;C7AF25;Q9TLI1;Q4VIB1;Q33156;Q9MU74;Q9GDP6;Q7YKG3;Q67GM0;…	14257	100	CID		80.69	0.000261333		2	54		1	1651.77	-44.5227	11/159	pisum_OE_elastase_rep1.mgf
	High	NMFTSIVxNVFGFKA	Q5KTY1;O98879	4	2	CID	X8(G)	80.68	0.000279698		8	54		1	1631.77	-34.3449	10/151	pisum_OE_elastase_rep1.mgf
	High	FRVTPQPGVPPEEA	Q9GGD1;P94086;P94047;P93976;B6GUW7;B6GUR1;Q36591;P92469;Q6LA00;Q37269;D0F109;B5U0R5;Q6SSI3;E5FEB9;P31183;P28408;P04717;Q05993;P93984;Q95634;Q85WB5;Q5J9S2;A9X7D2;B2BY81;C6KJY4;Q32165;Q32728;A1XM40;B8QQG8;C0J9S0;C7AQR7;Q8WJK7;Q9GHM5;Q9BAN0;O98740;Q7YJN0;Q6JXR0;B6GUY0;D9IFP2;D6MYJ8;Q37155;Q95F83;Q9MVS0;Q36612;O20245;Q4KUE6;B7P0E9;C5MKB3;D6NK13;O98879;Q95AW2;Q85ZL0;Q7YJM0;Q1KZQ0;C7AF25;Q9TLI1;Q4VIB1;…	14407	113	CID		75.06	0.000973939		2	54		1	1523.73	-34.3573	9/139	pisum_OE_elastase_rep1.mgf
	High	AFRVTPQPGVPPEEA	Q9GGD1;P94086;P94047;P93976;B6GUW7;B6GUR1;Q36591;P92469;Q6LA00;Q37269;D0F109;B5U0R5;Q6SSI3;E5FEB9;P31183;P28408;P04717;Q05993;P93984;Q95634;Q85WB5;Q5J9S2;A9X7D2;B2BY81;C6KJY4;Q32165;Q32728;A1XM40;B8QQG8;C0J9S0;C7AQR7;Q8WJK7;Q9GHM5;Q9BAN0;O98740;Q7YJN0;Q6JXR0;B6GUY0;D9IFP2;D6MYJ8;Q37155;Q95F83;Q9MVS0;Q36612;O20245;Q4KUE6;B7P0E9;C5MKB3;D6NK13;O98879;Q95AW2;Q85ZL0;Q7YJM0;Q1KZQ0;C7AF25;Q9TLI1;Q4VIB1;…	14288	111	CID		61.08	0.0236423		3	54		1	1594.75	-45.7572	9/147	pisum_OE_elastase_rep1.mgf
	High	FQGPPHGIQVERDKLNKYGRPL	Q9GGD1;P94086;P93976;B6GUR5;B6GUW7;A5X4C0;B6GUR1;Q36591;P92469;Q6LA00;P28408;P04717;Q05993;P93984;Q95634;Q85XM1;Q85WB5;Q5KTY1;Q5J9S2;A9X7D2;B2BY81;C6KJY4;Q32165;Q5TMA8;A5X4C4;B7FCW2;B8QQG8;C0J9S0;C7AQR7;E5FEA2;Q8WJK7;Q9GHM5;Q9TMM0;Q9BAN0;Q37320;Q7YJN0;Q6JXR0;Q5K3Z6;B6GUY0;Q37276;A1X8A0;E1U252;D9IFP2;Q8MC01;Q6YLQ2;D6MYJ8;Q37155;Q95F83;Q9MSY1;Q9MVS0;Q8WHV1;Q36612;O20245;Q71N71;Q6L9Y0;Q4KUE6;B7P0E9;…	17696	122	CID		58.56	0.0383718		8	53	57	1	2549.35	-8.84982	14/219	pisum_OE_elastase_rep1.mgf
	Medium	FRVTPQPGVPPEEAGAA	Q9GGD1;P94086;P93976;B6GUR1;Q36591;P92469;Q6LA00;D0F109;B5U0R5;Q6SSI3;E5FEB9;P31183;P28408;P04717;Q05993;P93984;Q95634;Q85WB5;Q5J9S2;A9X7D2;B2BY81;C6KJY4;Q32165;A1XM40;B8QQG8;C0J9S0;C7AQR7;Q8WJK7;Q9GHM5;Q9BAN0;O98740;Q7YJN0;Q6JXR0;B6GUY0;D9IFP2;D6MYJ8;Q37155;Q95F83;Q9MVS0;Q36612;O20245;B7P0E9;C5MKB3;D6NK13;O98879;Q95AW2;Q85ZL0;Q7YJM0;Q1KZQ0;C7AF25;Q9TLI1;Q4VIB1;Q33156;Q9MU74;Q9GDP6;Q7YKG3;Q67GM0;…	14214	100	CID		47.16	0.625813		2	54		1	1722.8	-46.1813	8/169	pisum_OE_elastase_rep1.mgf
	Low	AAFRVTPQPGVPPEEA	Q9GGD1;P94086;P94047;P93976;B6GUW7;B6GUR1;Q36591;P92469;Q6LA00;Q37269;D0F109;B5U0R5;Q6SSI3;E5FEB9;P31183;P28408;P04717;Q05993;P93984;Q95634;Q85WB5;Q5J9S2;A9X7D2;B2BY81;C6KJY4;Q32165;Q32728;A1XM40;B8QQG8;C0J9S0;C7AQR7;Q8WJK7;Q9GHM5;Q9BAN0;O98740;Q7YJN0;Q6JXR0;B6GUY0;D9IFP2;D6MYJ8;Q37155;Q95F83;Q9MVS0;Q36612;O20245;Q4KUE6;B7P0E9;C5MKB3;D6NK13;O98879;Q95AW2;Q85ZL0;Q7YJM0;Q1KZQ0;C7AF25;Q9TLI1;Q4VIB1;…	14229	111	CID		38	5.03842		2	54	49	1	1665.78	-50.7219	14/155	pisum_OE_elastase_rep1.mgf
Q95AW2	15.2	10	9	467	51.6819	6.63916	186.313	Ribulose 1,5-bisphosphate carboxylase large subunit (Fragment) OS=Avicennia marina subsp. australasica GN=rbcL PE=3 SV=1 - [Q95AW2_AVIMR]
	Confidence Icon	Sequence	Protein Accessions	# Proteins	# Protein Groups	Activation Type	Modifications	IonScore	Exp Value	Δ Score	Rank	Identity High	Homology Threshold	Charge	m/z [Da]	ΔM [ppm]	Ions Matched	Spectrum File
	High	NMFTSIVGNVFGFKAL	Q9GGD1;P94086;P94047;P93976;B6GUR5;A5X4C0;Q36591;P92469;Q6LA00;Q37269;D0F109;B5U0R5;E5FEB9;O03638;P28408;P04717;Q05993;P93984;Q95634;Q5J9S2;A9X7D2;B2BY81;C6KJY4;Q32165;Q32728;A1XM40;A5X4C4;B8QQG8;C0J9S0;C7AQR7;E5FEA2;Q8WJK7;Q9GHM5;Q9TMM0;Q37320;O98740;Q7YJN0;Q6JXR0;Q5K3Z6;B6GUY0;Q37276;A1X8A0;D9IFP2;Q8MC01;Q37155;Q95F83;Q9MVS0;Q8WHV1;Q36612;O20245;Q71N71;Q6L9Y0;B7P0E9;C5MKB3;Q95AW2;Q85ZL0;O98832;…	16063	111	CID		119.46	3.78298e-08	0	2	54		1	1744.85	-33.6441	14/161	pisum_OE_elastase_rep1.mgf
	High	FRVTPQPGVPPEEAGA	Q9GGD1;P94086;P93976;B6GUR1;Q36591;P92469;Q6LA00;D0F109;B5U0R5;Q6SSI3;E5FEB9;P31183;P28408;P04717;Q05993;P93984;Q95634;Q85WB5;Q5J9S2;A9X7D2;B2BY81;C6KJY4;Q32165;A1XM40;B8QQG8;C0J9S0;C7AQR7;Q8WJK7;Q9GHM5;Q9BAN0;O98740;Q7YJN0;Q6JXR0;B6GUY0;D9IFP2;D6MYJ8;Q37155;Q95F83;Q9MVS0;Q36612;O20245;B7P0E9;C5MKB3;D6NK13;O98879;Q95AW2;Q85ZL0;Q7YJM0;Q1KZQ0;C7AF25;Q9TLI1;Q4VIB1;Q33156;Q9MU74;Q9GDP6;Q7YKG3;Q67GM0;…	14257	100	CID		80.69	0.000261333		2	54		1	1651.77	-44.5227	11/159	pisum_OE_elastase_rep1.mgf
	High	NMFTSIVGNVFGFKA	Q9GGD1;P94086;P94047;P93976;B6GUR5;A5X4C0;Q36591;P92469;Q6LA00;Q37269;D0F109;B5U0R5;E5FEB9;O03638;P28408;P04717;Q05993;P93984;Q95634;Q5J9S2;A9X7D2;B2BY81;C6KJY4;Q32165;Q32728;A1XM40;A5X4C4;B8QQG8;C0J9S0;C7AQR7;E5FEA2;Q8WJK7;Q9GHM5;Q9TMM0;Q37320;O98740;Q7YJN0;Q6JXR0;Q5K3Z6;B6GUY0;Q37276;A1X8A0;D9IFP2;Q8MC01;Q37155;Q95F83;Q9MVS0;Q8WHV1;Q36612;O20245;Q71N71;Q6L9Y0;B7P0E9;C5MKB3;Q95AW2;Q85ZL0;O98832;…	16077	111	CID		80.68	0.000279698	0	1	54		1	1631.77	-34.3449	10/151	pisum_OE_elastase_rep1.mgf
	High	FRVTPQPGVPPEEA	Q9GGD1;P94086;P94047;P93976;B6GUW7;B6GUR1;Q36591;P92469;Q6LA00;Q37269;D0F109;B5U0R5;Q6SSI3;E5FEB9;P31183;P28408;P04717;Q05993;P93984;Q95634;Q85WB5;Q5J9S2;A9X7D2;B2BY81;C6KJY4;Q32165;Q32728;A1XM40;B8QQG8;C0J9S0;C7AQR7;Q8WJK7;Q9GHM5;Q9BAN0;O98740;Q7YJN0;Q6JXR0;B6GUY0;D9IFP2;D6MYJ8;Q37155;Q95F83;Q9MVS0;Q36612;O20245;Q4KUE6;B7P0E9;C5MKB3;D6NK13;O98879;Q95AW2;Q85ZL0;Q7YJM0;Q1KZQ0;C7AF25;Q9TLI1;Q4VIB1;…	14407	113	CID		75.06	0.000973939		2	54		1	1523.73	-34.3573	9/139	pisum_OE_elastase_rep1.mgf
	High	AFRVTPQPGVPPEEA	Q9GGD1;P94086;P94047;P93976;B6GUW7;B6GUR1;Q36591;P92469;Q6LA00;Q37269;D0F109;B5U0R5;Q6SSI3;E5FEB9;P31183;P28408;P04717;Q05993;P93984;Q95634;Q85WB5;Q5J9S2;A9X7D2;B2BY81;C6KJY4;Q32165;Q32728;A1XM40;B8QQG8;C0J9S0;C7AQR7;Q8WJK7;Q9GHM5;Q9BAN0;O98740;Q7YJN0;Q6JXR0;B6GUY0;D9IFP2;D6MYJ8;Q37155;Q95F83;Q9MVS0;Q36612;O20245;Q4KUE6;B7P0E9;C5MKB3;D6NK13;O98879;Q95AW2;Q85ZL0;Q7YJM0;Q1KZQ0;C7AF25;Q9TLI1;Q4VIB1;…	14288	111	CID		61.08	0.0236423		3	54		1	1594.75	-45.7572	9/147	pisum_OE_elastase_rep1.mgf
	High	FQGPPHGIQVERDKLNKYGRPL	Q9GGD1;P94086;P93976;B6GUR5;B6GUW7;A5X4C0;B6GUR1;Q36591;P92469;Q6LA00;P28408;P04717;Q05993;P93984;Q95634;Q85XM1;Q85WB5;Q5KTY1;Q5J9S2;A9X7D2;B2BY81;C6KJY4;Q32165;Q5TMA8;A5X4C4;B7FCW2;B8QQG8;C0J9S0;C7AQR7;E5FEA2;Q8WJK7;Q9GHM5;Q9TMM0;Q9BAN0;Q37320;Q7YJN0;Q6JXR0;Q5K3Z6;B6GUY0;Q37276;A1X8A0;E1U252;D9IFP2;Q8MC01;Q6YLQ2;D6MYJ8;Q37155;Q95F83;Q9MSY1;Q9MVS0;Q8WHV1;Q36612;O20245;Q71N71;Q6L9Y0;Q4KUE6;B7P0E9;…	17696	122	CID		58.56	0.0383718		8	53	57	1	2549.35	-8.84982	14/219	pisum_OE_elastase_rep1.mgf
	Medium	FRVTPQPGVPPEEAGAA	Q9GGD1;P94086;P93976;B6GUR1;Q36591;P92469;Q6LA00;D0F109;B5U0R5;Q6SSI3;E5FEB9;P31183;P28408;P04717;Q05993;P93984;Q95634;Q85WB5;Q5J9S2;A9X7D2;B2BY81;C6KJY4;Q32165;A1XM40;B8QQG8;C0J9S0;C7AQR7;Q8WJK7;Q9GHM5;Q9BAN0;O98740;Q7YJN0;Q6JXR0;B6GUY0;D9IFP2;D6MYJ8;Q37155;Q95F83;Q9MVS0;Q36612;O20245;B7P0E9;C5MKB3;D6NK13;O98879;Q95AW2;Q85ZL0;Q7YJM0;Q1KZQ0;C7AF25;Q9TLI1;Q4VIB1;Q33156;Q9MU74;Q9GDP6;Q7YKG3;Q67GM0;…	14214	100	CID		47.16	0.625813		2	54		1	1722.8	-46.1813	8/169	pisum_OE_elastase_rep1.mgf
	Low	AAFRVTPQPGVPPEEA	Q9GGD1;P94086;P94047;P93976;B6GUW7;B6GUR1;Q36591;P92469;Q6LA00;Q37269;D0F109;B5U0R5;Q6SSI3;E5FEB9;P31183;P28408;P04717;Q05993;P93984;Q95634;Q85WB5;Q5J9S2;A9X7D2;B2BY81;C6KJY4;Q32165;Q32728;A1XM40;B8QQG8;C0J9S0;C7AQR7;Q8WJK7;Q9GHM5;Q9BAN0;O98740;Q7YJN0;Q6JXR0;B6GUY0;D9IFP2;D6MYJ8;Q37155;Q95F83;Q9MVS0;Q36612;O20245;Q4KUE6;B7P0E9;C5MKB3;D6NK13;O98879;Q95AW2;Q85ZL0;Q7YJM0;Q1KZQ0;C7AF25;Q9TLI1;Q4VIB1;…	14229	111	CID		38	5.03842		2	54	49	1	1665.78	-50.7219	14/155	pisum_OE_elastase_rep1.mgf
	Low	xVGFKAGVKEYKLT	Q95AW2	9	1	CID	X1(R)	34.08	11.1196		3	54	46	1	1595.88	-30.3665	10/128	pisum_OE_elastase_rep1.mgf
	Low	NmFTSIVGNVFGFKAL	Q9GGD1;P94086;P94047;P93976;B6GUR5;A5X4C0;Q36591;P92469;Q6LA00;Q37269;D0F109;B5U0R5;E5FEB9;O03638;P28408;P04717;Q05993;P93984;Q95634;Q5J9S2;A9X7D2;B2BY81;C6KJY4;Q32165;Q32728;A1XM40;A5X4C4;B8QQG8;C0J9S0;C7AQR7;E5FEA2;Q8WJK7;Q9GHM5;Q9TMM0;Q37320;O98740;Q7YJN0;Q6JXR0;Q5K3Z6;B6GUY0;Q37276;A1X8A0;D9IFP2;Q8MC01;Q37155;Q95F83;Q9MVS0;Q8WHV1;Q36612;O20245;Q71N71;Q6L9Y0;B7P0E9;C5MKB3;Q95AW2;Q85ZL0;O98832;…	16063	111	CID	M2(Oxidation)	28.25	50.3633		8	54	48	1	1760.84	-39.0871	9/161	pisum_OE_elastase_rep1.mgf
Q85ZL0	16.13	10	9	465	51.5828	6.62451	186.313	Ribulose-1,5-bisphosphate carboxylase (Fragment) OS=Fallopia japonica GN=rbcL PE=3 SV=1 - [Q85ZL0_9CARY]
	Confidence Icon	Sequence	Protein Accessions	# Proteins	# Protein Groups	Activation Type	Modifications	IonScore	Exp Value	Δ Score	Rank	Identity High	Homology Threshold	Charge	m/z [Da]	ΔM [ppm]	Ions Matched	Spectrum File
	High	NMFTSIVGNVFGFKAL	Q9GGD1;P94086;P94047;P93976;B6GUR5;A5X4C0;Q36591;P92469;Q6LA00;Q37269;D0F109;B5U0R5;E5FEB9;O03638;P28408;P04717;Q05993;P93984;Q95634;Q5J9S2;A9X7D2;B2BY81;C6KJY4;Q32165;Q32728;A1XM40;A5X4C4;B8QQG8;C0J9S0;C7AQR7;E5FEA2;Q8WJK7;Q9GHM5;Q9TMM0;Q37320;O98740;Q7YJN0;Q6JXR0;Q5K3Z6;B6GUY0;Q37276;A1X8A0;D9IFP2;Q8MC01;Q37155;Q95F83;Q9MVS0;Q8WHV1;Q36612;O20245;Q71N71;Q6L9Y0;B7P0E9;C5MKB3;Q95AW2;Q85ZL0;O98832;…	16063	111	CID		119.46	3.78298e-08	0	2	54		1	1744.85	-33.6441	14/161	pisum_OE_elastase_rep1.mgf
	High	FRVTPQPGVPPEEAGA	Q9GGD1;P94086;P93976;B6GUR1;Q36591;P92469;Q6LA00;D0F109;B5U0R5;Q6SSI3;E5FEB9;P31183;P28408;P04717;Q05993;P93984;Q95634;Q85WB5;Q5J9S2;A9X7D2;B2BY81;C6KJY4;Q32165;A1XM40;B8QQG8;C0J9S0;C7AQR7;Q8WJK7;Q9GHM5;Q9BAN0;O98740;Q7YJN0;Q6JXR0;B6GUY0;D9IFP2;D6MYJ8;Q37155;Q95F83;Q9MVS0;Q36612;O20245;B7P0E9;C5MKB3;D6NK13;O98879;Q95AW2;Q85ZL0;Q7YJM0;Q1KZQ0;C7AF25;Q9TLI1;Q4VIB1;Q33156;Q9MU74;Q9GDP6;Q7YKG3;Q67GM0;…	14257	100	CID		80.69	0.000261333		2	54		1	1651.77	-44.5227	11/159	pisum_OE_elastase_rep1.mgf
	High	NMFTSIVGNVFGFKA	Q9GGD1;P94086;P94047;P93976;B6GUR5;A5X4C0;Q36591;P92469;Q6LA00;Q37269;D0F109;B5U0R5;E5FEB9;O03638;P28408;P04717;Q05993;P93984;Q95634;Q5J9S2;A9X7D2;B2BY81;C6KJY4;Q32165;Q32728;A1XM40;A5X4C4;B8QQG8;C0J9S0;C7AQR7;E5FEA2;Q8WJK7;Q9GHM5;Q9TMM0;Q37320;O98740;Q7YJN0;Q6JXR0;Q5K3Z6;B6GUY0;Q37276;A1X8A0;D9IFP2;Q8MC01;Q37155;Q95F83;Q9MVS0;Q8WHV1;Q36612;O20245;Q71N71;Q6L9Y0;B7P0E9;C5MKB3;Q95AW2;Q85ZL0;O98832;…	16077	111	CID		80.68	0.000279698	0	1	54		1	1631.77	-34.3449	10/151	pisum_OE_elastase_rep1.mgf
	High	FRVTPQPGVPPEEA	Q9GGD1;P94086;P94047;P93976;B6GUW7;B6GUR1;Q36591;P92469;Q6LA00;Q37269;D0F109;B5U0R5;Q6SSI3;E5FEB9;P31183;P28408;P04717;Q05993;P93984;Q95634;Q85WB5;Q5J9S2;A9X7D2;B2BY81;C6KJY4;Q32165;Q32728;A1XM40;B8QQG8;C0J9S0;C7AQR7;Q8WJK7;Q9GHM5;Q9BAN0;O98740;Q7YJN0;Q6JXR0;B6GUY0;D9IFP2;D6MYJ8;Q37155;Q95F83;Q9MVS0;Q36612;O20245;Q4KUE6;B7P0E9;C5MKB3;D6NK13;O98879;Q95AW2;Q85ZL0;Q7YJM0;Q1KZQ0;C7AF25;Q9TLI1;Q4VIB1;…	14407	113	CID		75.06	0.000973939		2	54		1	1523.73	-34.3573	9/139	pisum_OE_elastase_rep1.mgf
	High	AFRVTPQPGVPPEEA	Q9GGD1;P94086;P94047;P93976;B6GUW7;B6GUR1;Q36591;P92469;Q6LA00;Q37269;D0F109;B5U0R5;Q6SSI3;E5FEB9;P31183;P28408;P04717;Q05993;P93984;Q95634;Q85WB5;Q5J9S2;A9X7D2;B2BY81;C6KJY4;Q32165;Q32728;A1XM40;B8QQG8;C0J9S0;C7AQR7;Q8WJK7;Q9GHM5;Q9BAN0;O98740;Q7YJN0;Q6JXR0;B6GUY0;D9IFP2;D6MYJ8;Q37155;Q95F83;Q9MVS0;Q36612;O20245;Q4KUE6;B7P0E9;C5MKB3;D6NK13;O98879;Q95AW2;Q85ZL0;Q7YJM0;Q1KZQ0;C7AF25;Q9TLI1;Q4VIB1;…	14288	111	CID		61.08	0.0236423		3	54		1	1594.75	-45.7572	9/147	pisum_OE_elastase_rep1.mgf
	High	FQGPPHGIQVERDKLNKYGRPL	Q9GGD1;P94086;P93976;B6GUR5;B6GUW7;A5X4C0;B6GUR1;Q36591;P92469;Q6LA00;P28408;P04717;Q05993;P93984;Q95634;Q85XM1;Q85WB5;Q5KTY1;Q5J9S2;A9X7D2;B2BY81;C6KJY4;Q32165;Q5TMA8;A5X4C4;B7FCW2;B8QQG8;C0J9S0;C7AQR7;E5FEA2;Q8WJK7;Q9GHM5;Q9TMM0;Q9BAN0;Q37320;Q7YJN0;Q6JXR0;Q5K3Z6;B6GUY0;Q37276;A1X8A0;E1U252;D9IFP2;Q8MC01;Q6YLQ2;D6MYJ8;Q37155;Q95F83;Q9MSY1;Q9MVS0;Q8WHV1;Q36612;O20245;Q71N71;Q6L9Y0;Q4KUE6;B7P0E9;…	17696	122	CID		58.56	0.0383718		8	53	57	1	2549.35	-8.84982	14/219	pisum_OE_elastase_rep1.mgf
	Medium	FRVTPQPGVPPEEAGAA	Q9GGD1;P94086;P93976;B6GUR1;Q36591;P92469;Q6LA00;D0F109;B5U0R5;Q6SSI3;E5FEB9;P31183;P28408;P04717;Q05993;P93984;Q95634;Q85WB5;Q5J9S2;A9X7D2;B2BY81;C6KJY4;Q32165;A1XM40;B8QQG8;C0J9S0;C7AQR7;Q8WJK7;Q9GHM5;Q9BAN0;O98740;Q7YJN0;Q6JXR0;B6GUY0;D9IFP2;D6MYJ8;Q37155;Q95F83;Q9MVS0;Q36612;O20245;B7P0E9;C5MKB3;D6NK13;O98879;Q95AW2;Q85ZL0;Q7YJM0;Q1KZQ0;C7AF25;Q9TLI1;Q4VIB1;Q33156;Q9MU74;Q9GDP6;Q7YKG3;Q67GM0;…	14214	100	CID		47.16	0.625813		2	54		1	1722.8	-46.1813	8/169	pisum_OE_elastase_rep1.mgf
	Low	AAFRVTPQPGVPPEEA	Q9GGD1;P94086;P94047;P93976;B6GUW7;B6GUR1;Q36591;P92469;Q6LA00;Q37269;D0F109;B5U0R5;Q6SSI3;E5FEB9;P31183;P28408;P04717;Q05993;P93984;Q95634;Q85WB5;Q5J9S2;A9X7D2;B2BY81;C6KJY4;Q32165;Q32728;A1XM40;B8QQG8;C0J9S0;C7AQR7;Q8WJK7;Q9GHM5;Q9BAN0;O98740;Q7YJN0;Q6JXR0;B6GUY0;D9IFP2;D6MYJ8;Q37155;Q95F83;Q9MVS0;Q36612;O20245;Q4KUE6;B7P0E9;C5MKB3;D6NK13;O98879;Q95AW2;Q85ZL0;Q7YJM0;Q1KZQ0;C7AF25;Q9TLI1;Q4VIB1;…	14229	111	CID		38	5.03842		2	54	49	1	1665.78	-50.7219	14/155	pisum_OE_elastase_rep1.mgf
	Low	RNEGRDLAREGxDIIRKA	Q85ZL0	1	1	CID	X12(A)	36.35	6.88716		2	54	48	1	2039.95	-74.0856	12/194	pisum_OE_elastase_rep1.mgf
	Low	NmFTSIVGNVFGFKAL	Q9GGD1;P94086;P94047;P93976;B6GUR5;A5X4C0;Q36591;P92469;Q6LA00;Q37269;D0F109;B5U0R5;E5FEB9;O03638;P28408;P04717;Q05993;P93984;Q95634;Q5J9S2;A9X7D2;B2BY81;C6KJY4;Q32165;Q32728;A1XM40;A5X4C4;B8QQG8;C0J9S0;C7AQR7;E5FEA2;Q8WJK7;Q9GHM5;Q9TMM0;Q37320;O98740;Q7YJN0;Q6JXR0;Q5K3Z6;B6GUY0;Q37276;A1X8A0;D9IFP2;Q8MC01;Q37155;Q95F83;Q9MVS0;Q8WHV1;Q36612;O20245;Q71N71;Q6L9Y0;B7P0E9;C5MKB3;Q95AW2;Q85ZL0;O98832;…	16063	111	CID	M2(Oxidation)	28.25	50.3633		8	54	48	1	1760.84	-39.0871	9/161	pisum_OE_elastase_rep1.mgf
O98832	12.23	9	8	466	51.7011	6.80029	186.313	Ribulose 1,5-biphosphate carboxylase large subunit (Fragment) OS=Trientalis europaea GN=rbcL PE=3 SV=1 - [O98832_9ERIC]
	Confidence Icon	Sequence	Protein Accessions	# Proteins	# Protein Groups	Activation Type	Modifications	IonScore	Exp Value	Δ Score	Rank	Identity High	Homology Threshold	Charge	m/z [Da]	ΔM [ppm]	Ions Matched	Spectrum File
	High	NMFTSIVGNVFGFKAL	Q9GGD1;P94086;P94047;P93976;B6GUR5;A5X4C0;Q36591;P92469;Q6LA00;Q37269;D0F109;B5U0R5;E5FEB9;O03638;P28408;P04717;Q05993;P93984;Q95634;Q5J9S2;A9X7D2;B2BY81;C6KJY4;Q32165;Q32728;A1XM40;A5X4C4;B8QQG8;C0J9S0;C7AQR7;E5FEA2;Q8WJK7;Q9GHM5;Q9TMM0;Q37320;O98740;Q7YJN0;Q6JXR0;Q5K3Z6;B6GUY0;Q37276;A1X8A0;D9IFP2;Q8MC01;Q37155;Q95F83;Q9MVS0;Q8WHV1;Q36612;O20245;Q71N71;Q6L9Y0;B7P0E9;C5MKB3;Q95AW2;Q85ZL0;O98832;…	16063	111	CID		119.46	3.78298e-08	0	2	54		1	1744.85	-33.6441	14/161	pisum_OE_elastase_rep1.mgf
	High	FRVTPQPGVPPxEAGA	O98832	4	1	CID	X12(E)	80.69	0.000261333		6	54		1	1651.77	-44.5227	11/159	pisum_OE_elastase_rep1.mgf
	High	NMFTSIVGNVFGFKA	Q9GGD1;P94086;P94047;P93976;B6GUR5;A5X4C0;Q36591;P92469;Q6LA00;Q37269;D0F109;B5U0R5;E5FEB9;O03638;P28408;P04717;Q05993;P93984;Q95634;Q5J9S2;A9X7D2;B2BY81;C6KJY4;Q32165;Q32728;A1XM40;A5X4C4;B8QQG8;C0J9S0;C7AQR7;E5FEA2;Q8WJK7;Q9GHM5;Q9TMM0;Q37320;O98740;Q7YJN0;Q6JXR0;Q5K3Z6;B6GUY0;Q37276;A1X8A0;D9IFP2;Q8MC01;Q37155;Q95F83;Q9MVS0;Q8WHV1;Q36612;O20245;Q71N71;Q6L9Y0;B7P0E9;C5MKB3;Q95AW2;Q85ZL0;O98832;…	16077	111	CID		80.68	0.000279698	0	1	54		1	1631.77	-34.3449	10/151	pisum_OE_elastase_rep1.mgf
	High	FRVTPQPGVPPxEA	O98832	4	1	CID	X12(E)	75.06	0.000973939		5	54		1	1523.73	-34.3573	9/139	pisum_OE_elastase_rep1.mgf
	High	AFRVTPQPGVPPxEA	O98832	3	1	CID	X13(E)	61.08	0.0236423		6	54		1	1594.75	-45.7572	9/147	pisum_OE_elastase_rep1.mgf
	High	FQGPPHGIQVERDKLNKYGRPL	Q9GGD1;P94086;P93976;B6GUR5;B6GUW7;A5X4C0;B6GUR1;Q36591;P92469;Q6LA00;P28408;P04717;Q05993;P93984;Q95634;Q85XM1;Q85WB5;Q5KTY1;Q5J9S2;A9X7D2;B2BY81;C6KJY4;Q32165;Q5TMA8;A5X4C4;B7FCW2;B8QQG8;C0J9S0;C7AQR7;E5FEA2;Q8WJK7;Q9GHM5;Q9TMM0;Q9BAN0;Q37320;Q7YJN0;Q6JXR0;Q5K3Z6;B6GUY0;Q37276;A1X8A0;E1U252;D9IFP2;Q8MC01;Q6YLQ2;D6MYJ8;Q37155;Q95F83;Q9MSY1;Q9MVS0;Q8WHV1;Q36612;O20245;Q71N71;Q6L9Y0;Q4KUE6;B7P0E9;…	17696	122	CID		58.56	0.0383718		8	53	57	1	2549.35	-8.84982	14/219	pisum_OE_elastase_rep1.mgf
	Medium	FRVTPQPGVPPxEAGAA	O98832	4	1	CID	X12(E)	47.16	0.625813		7	54		1	1722.8	-46.1813	8/169	pisum_OE_elastase_rep1.mgf
	Low	AAFRVTPQPGVPPxEA	O98832	3	1	CID	X14(E)	38	5.03842		5	54	49	1	1665.78	-50.7219	14/155	pisum_OE_elastase_rep1.mgf
	Low	NmFTSIVGNVFGFKAL	Q9GGD1;P94086;P94047;P93976;B6GUR5;A5X4C0;Q36591;P92469;Q6LA00;Q37269;D0F109;B5U0R5;E5FEB9;O03638;P28408;P04717;Q05993;P93984;Q95634;Q5J9S2;A9X7D2;B2BY81;C6KJY4;Q32165;Q32728;A1XM40;A5X4C4;B8QQG8;C0J9S0;C7AQR7;E5FEA2;Q8WJK7;Q9GHM5;Q9TMM0;Q37320;O98740;Q7YJN0;Q6JXR0;Q5K3Z6;B6GUY0;Q37276;A1X8A0;D9IFP2;Q8MC01;Q37155;Q95F83;Q9MVS0;Q8WHV1;Q36612;O20245;Q71N71;Q6L9Y0;B7P0E9;C5MKB3;Q95AW2;Q85ZL0;O98832;…	16063	111	CID	M2(Oxidation)	28.25	50.3633		8	54	48	1	1760.84	-39.0871	9/161	pisum_OE_elastase_rep1.mgf
Q7YJM0	12.64	8	8	451	50.037	6.63916	186.313	Ribulose 1,5-bisphosphate carboxylase large subunit (Fragment) OS=Kniphofia uvaria GN=rbcL PE=3 SV=1 - [Q7YJM0_KNIUV]
	Confidence Icon	Sequence	Protein Accessions	# Proteins	# Protein Groups	Activation Type	Modifications	IonScore	Exp Value	Δ Score	Rank	Identity High	Homology Threshold	Charge	m/z [Da]	ΔM [ppm]	Ions Matched	Spectrum File
	High	NMFTSIVGNxFGFKAL	Q9MSY1;Q7YJM0	4	2	CID	X10(V)	119.46	3.78298e-08		8	54		1	1744.85	-33.6441	14/161	pisum_OE_elastase_rep1.mgf
	High	FRVTPQPGVPPEEAGA	Q9GGD1;P94086;P93976;B6GUR1;Q36591;P92469;Q6LA00;D0F109;B5U0R5;Q6SSI3;E5FEB9;P31183;P28408;P04717;Q05993;P93984;Q95634;Q85WB5;Q5J9S2;A9X7D2;B2BY81;C6KJY4;Q32165;A1XM40;B8QQG8;C0J9S0;C7AQR7;Q8WJK7;Q9GHM5;Q9BAN0;O98740;Q7YJN0;Q6JXR0;B6GUY0;D9IFP2;D6MYJ8;Q37155;Q95F83;Q9MVS0;Q36612;O20245;B7P0E9;C5MKB3;D6NK13;O98879;Q95AW2;Q85ZL0;Q7YJM0;Q1KZQ0;C7AF25;Q9TLI1;Q4VIB1;Q33156;Q9MU74;Q9GDP6;Q7YKG3;Q67GM0;…	14257	100	CID		80.69	0.000261333		2	54		1	1651.77	-44.5227	11/159	pisum_OE_elastase_rep1.mgf
	High	NMFTSIVGNxFGFKA	Q9MSY1;Q7YJM0	4	2	CID	X10(V)	80.68	0.000279698		6	54		1	1631.77	-34.3449	10/151	pisum_OE_elastase_rep1.mgf
	High	FRVTPQPGVPPEEA	Q9GGD1;P94086;P94047;P93976;B6GUW7;B6GUR1;Q36591;P92469;Q6LA00;Q37269;D0F109;B5U0R5;Q6SSI3;E5FEB9;P31183;P28408;P04717;Q05993;P93984;Q95634;Q85WB5;Q5J9S2;A9X7D2;B2BY81;C6KJY4;Q32165;Q32728;A1XM40;B8QQG8;C0J9S0;C7AQR7;Q8WJK7;Q9GHM5;Q9BAN0;O98740;Q7YJN0;Q6JXR0;B6GUY0;D9IFP2;D6MYJ8;Q37155;Q95F83;Q9MVS0;Q36612;O20245;Q4KUE6;B7P0E9;C5MKB3;D6NK13;O98879;Q95AW2;Q85ZL0;Q7YJM0;Q1KZQ0;C7AF25;Q9TLI1;Q4VIB1;…	14407	113	CID		75.06	0.000973939		2	54		1	1523.73	-34.3573	9/139	pisum_OE_elastase_rep1.mgf
	High	AFRVTPQPGVPPEEA	Q9GGD1;P94086;P94047;P93976;B6GUW7;B6GUR1;Q36591;P92469;Q6LA00;Q37269;D0F109;B5U0R5;Q6SSI3;E5FEB9;P31183;P28408;P04717;Q05993;P93984;Q95634;Q85WB5;Q5J9S2;A9X7D2;B2BY81;C6KJY4;Q32165;Q32728;A1XM40;B8QQG8;C0J9S0;C7AQR7;Q8WJK7;Q9GHM5;Q9BAN0;O98740;Q7YJN0;Q6JXR0;B6GUY0;D9IFP2;D6MYJ8;Q37155;Q95F83;Q9MVS0;Q36612;O20245;Q4KUE6;B7P0E9;C5MKB3;D6NK13;O98879;Q95AW2;Q85ZL0;Q7YJM0;Q1KZQ0;C7AF25;Q9TLI1;Q4VIB1;…	14288	111	CID		61.08	0.0236423		3	54		1	1594.75	-45.7572	9/147	pisum_OE_elastase_rep1.mgf
	High	FQGPPHGIQVERDKLNKYGRPL	Q9GGD1;P94086;P93976;B6GUR5;B6GUW7;A5X4C0;B6GUR1;Q36591;P92469;Q6LA00;P28408;P04717;Q05993;P93984;Q95634;Q85XM1;Q85WB5;Q5KTY1;Q5J9S2;A9X7D2;B2BY81;C6KJY4;Q32165;Q5TMA8;A5X4C4;B7FCW2;B8QQG8;C0J9S0;C7AQR7;E5FEA2;Q8WJK7;Q9GHM5;Q9TMM0;Q9BAN0;Q37320;Q7YJN0;Q6JXR0;Q5K3Z6;B6GUY0;Q37276;A1X8A0;E1U252;D9IFP2;Q8MC01;Q6YLQ2;D6MYJ8;Q37155;Q95F83;Q9MSY1;Q9MVS0;Q8WHV1;Q36612;O20245;Q71N71;Q6L9Y0;Q4KUE6;B7P0E9;…	17696	122	CID		58.56	0.0383718		8	53	57	1	2549.35	-8.84982	14/219	pisum_OE_elastase_rep1.mgf
	Medium	FRVTPQPGVPPEEAGAA	Q9GGD1;P94086;P93976;B6GUR1;Q36591;P92469;Q6LA00;D0F109;B5U0R5;Q6SSI3;E5FEB9;P31183;P28408;P04717;Q05993;P93984;Q95634;Q85WB5;Q5J9S2;A9X7D2;B2BY81;C6KJY4;Q32165;A1XM40;B8QQG8;C0J9S0;C7AQR7;Q8WJK7;Q9GHM5;Q9BAN0;O98740;Q7YJN0;Q6JXR0;B6GUY0;D9IFP2;D6MYJ8;Q37155;Q95F83;Q9MVS0;Q36612;O20245;B7P0E9;C5MKB3;D6NK13;O98879;Q95AW2;Q85ZL0;Q7YJM0;Q1KZQ0;C7AF25;Q9TLI1;Q4VIB1;Q33156;Q9MU74;Q9GDP6;Q7YKG3;Q67GM0;…	14214	100	CID		47.16	0.625813		2	54		1	1722.8	-46.1813	8/169	pisum_OE_elastase_rep1.mgf
	Low	AAFRVTPQPGVPPEEA	Q9GGD1;P94086;P94047;P93976;B6GUW7;B6GUR1;Q36591;P92469;Q6LA00;Q37269;D0F109;B5U0R5;Q6SSI3;E5FEB9;P31183;P28408;P04717;Q05993;P93984;Q95634;Q85WB5;Q5J9S2;A9X7D2;B2BY81;C6KJY4;Q32165;Q32728;A1XM40;B8QQG8;C0J9S0;C7AQR7;Q8WJK7;Q9GHM5;Q9BAN0;O98740;Q7YJN0;Q6JXR0;B6GUY0;D9IFP2;D6MYJ8;Q37155;Q95F83;Q9MVS0;Q36612;O20245;Q4KUE6;B7P0E9;C5MKB3;D6NK13;O98879;Q95AW2;Q85ZL0;Q7YJM0;Q1KZQ0;C7AF25;Q9TLI1;Q4VIB1;…	14229	111	CID		38	5.03842		2	54	49	1	1665.78	-50.7219	14/155	pisum_OE_elastase_rep1.mgf
Q1KZQ0	12.42	10	8	459	50.7736	6.91748	186.313	Ribulose-1,5-bisphosphate carboxylase/oxygenase large subunit (Fragment) OS=Erodium pelargoniflorum GN=rbcL PE=3 SV=1 - [Q1KZQ0_9ROSI]
	Confidence Icon	Sequence	Protein Accessions	# Proteins	# Protein Groups	Activation Type	Modifications	IonScore	Exp Value	Δ Score	Rank	Identity High	Homology Threshold	Charge	m/z [Da]	ΔM [ppm]	Ions Matched	Spectrum File
	High	NMFTSIVGNVFGFxAL	B6GUW7;Q1KZQ0	7	2	CID	X14(K)	119.46	3.78298e-08		4	54		1	1744.85	-33.6441	14/156	pisum_OE_elastase_rep1.mgf
	High	FRVTPQPGVPPEEAGA	Q9GGD1;P94086;P93976;B6GUR1;Q36591;P92469;Q6LA00;D0F109;B5U0R5;Q6SSI3;E5FEB9;P31183;P28408;P04717;Q05993;P93984;Q95634;Q85WB5;Q5J9S2;A9X7D2;B2BY81;C6KJY4;Q32165;A1XM40;B8QQG8;C0J9S0;C7AQR7;Q8WJK7;Q9GHM5;Q9BAN0;O98740;Q7YJN0;Q6JXR0;B6GUY0;D9IFP2;D6MYJ8;Q37155;Q95F83;Q9MVS0;Q36612;O20245;B7P0E9;C5MKB3;D6NK13;O98879;Q95AW2;Q85ZL0;Q7YJM0;Q1KZQ0;C7AF25;Q9TLI1;Q4VIB1;Q33156;Q9MU74;Q9GDP6;Q7YKG3;Q67GM0;…	14257	100	CID		80.69	0.000261333		2	54		1	1651.77	-44.5227	11/159	pisum_OE_elastase_rep1.mgf
	High	NMFTSIVGNVFGFxA	B6GUW7;Q1KZQ0	7	2	CID	X14(K)	80.68	0.000279698		2	54		1	1631.77	-34.3449	10/146	pisum_OE_elastase_rep1.mgf
	High	FRVTPQPGVPPEEA	Q9GGD1;P94086;P94047;P93976;B6GUW7;B6GUR1;Q36591;P92469;Q6LA00;Q37269;D0F109;B5U0R5;Q6SSI3;E5FEB9;P31183;P28408;P04717;Q05993;P93984;Q95634;Q85WB5;Q5J9S2;A9X7D2;B2BY81;C6KJY4;Q32165;Q32728;A1XM40;B8QQG8;C0J9S0;C7AQR7;Q8WJK7;Q9GHM5;Q9BAN0;O98740;Q7YJN0;Q6JXR0;B6GUY0;D9IFP2;D6MYJ8;Q37155;Q95F83;Q9MVS0;Q36612;O20245;Q4KUE6;B7P0E9;C5MKB3;D6NK13;O98879;Q95AW2;Q85ZL0;Q7YJM0;Q1KZQ0;C7AF25;Q9TLI1;Q4VIB1;…	14407	113	CID		75.06	0.000973939		2	54		1	1523.73	-34.3573	9/139	pisum_OE_elastase_rep1.mgf
	High	AFRVTPQPGVPPEEA	Q9GGD1;P94086;P94047;P93976;B6GUW7;B6GUR1;Q36591;P92469;Q6LA00;Q37269;D0F109;B5U0R5;Q6SSI3;E5FEB9;P31183;P28408;P04717;Q05993;P93984;Q95634;Q85WB5;Q5J9S2;A9X7D2;B2BY81;C6KJY4;Q32165;Q32728;A1XM40;B8QQG8;C0J9S0;C7AQR7;Q8WJK7;Q9GHM5;Q9BAN0;O98740;Q7YJN0;Q6JXR0;B6GUY0;D9IFP2;D6MYJ8;Q37155;Q95F83;Q9MVS0;Q36612;O20245;Q4KUE6;B7P0E9;C5MKB3;D6NK13;O98879;Q95AW2;Q85ZL0;Q7YJM0;Q1KZQ0;C7AF25;Q9TLI1;Q4VIB1;…	14288	111	CID		61.08	0.0236423		3	54		1	1594.75	-45.7572	9/147	pisum_OE_elastase_rep1.mgf
	High	FQGPPHGIQVERDKLNKYGRPL	Q9GGD1;P94086;P93976;B6GUR5;B6GUW7;A5X4C0;B6GUR1;Q36591;P92469;Q6LA00;P28408;P04717;Q05993;P93984;Q95634;Q85XM1;Q85WB5;Q5KTY1;Q5J9S2;A9X7D2;B2BY81;C6KJY4;Q32165;Q5TMA8;A5X4C4;B7FCW2;B8QQG8;C0J9S0;C7AQR7;E5FEA2;Q8WJK7;Q9GHM5;Q9TMM0;Q9BAN0;Q37320;Q7YJN0;Q6JXR0;Q5K3Z6;B6GUY0;Q37276;A1X8A0;E1U252;D9IFP2;Q8MC01;Q6YLQ2;D6MYJ8;Q37155;Q95F83;Q9MSY1;Q9MVS0;Q8WHV1;Q36612;O20245;Q71N71;Q6L9Y0;Q4KUE6;B7P0E9;…	17696	122	CID		58.56	0.0383718		8	53	57	1	2549.35	-8.84982	14/219	pisum_OE_elastase_rep1.mgf
	Medium	FRVTPQPGVPPEEAGAA	Q9GGD1;P94086;P93976;B6GUR1;Q36591;P92469;Q6LA00;D0F109;B5U0R5;Q6SSI3;E5FEB9;P31183;P28408;P04717;Q05993;P93984;Q95634;Q85WB5;Q5J9S2;A9X7D2;B2BY81;C6KJY4;Q32165;A1XM40;B8QQG8;C0J9S0;C7AQR7;Q8WJK7;Q9GHM5;Q9BAN0;O98740;Q7YJN0;Q6JXR0;B6GUY0;D9IFP2;D6MYJ8;Q37155;Q95F83;Q9MVS0;Q36612;O20245;B7P0E9;C5MKB3;D6NK13;O98879;Q95AW2;Q85ZL0;Q7YJM0;Q1KZQ0;C7AF25;Q9TLI1;Q4VIB1;Q33156;Q9MU74;Q9GDP6;Q7YKG3;Q67GM0;…	14214	100	CID		47.16	0.625813		2	54		1	1722.8	-46.1813	8/169	pisum_OE_elastase_rep1.mgf
	Low	AAFRVTPQPGVPPEEA	Q9GGD1;P94086;P94047;P93976;B6GUW7;B6GUR1;Q36591;P92469;Q6LA00;Q37269;D0F109;B5U0R5;Q6SSI3;E5FEB9;P31183;P28408;P04717;Q05993;P93984;Q95634;Q85WB5;Q5J9S2;A9X7D2;B2BY81;C6KJY4;Q32165;Q32728;A1XM40;B8QQG8;C0J9S0;C7AQR7;Q8WJK7;Q9GHM5;Q9BAN0;O98740;Q7YJN0;Q6JXR0;B6GUY0;D9IFP2;D6MYJ8;Q37155;Q95F83;Q9MVS0;Q36612;O20245;Q4KUE6;B7P0E9;C5MKB3;D6NK13;O98879;Q95AW2;Q85ZL0;Q7YJM0;Q1KZQ0;C7AF25;Q9TLI1;Q4VIB1;…	14229	111	CID		38	5.03842		2	54	49	1	1665.78	-50.7219	14/155	pisum_OE_elastase_rep1.mgf
	Low	NmFTSIVGNVFGFxAL	B6GUW7;Q1KZQ0	7	2	CID	M2(Oxidation), X14(Q)	34.05	13.2469		4	54	48	1	1760.84	-18.4207	10/156	pisum_OE_elastase_rep1.mgf
	Low	NmFTSIVGNVFGFxAL	B6GUW7;Q1KZQ0	7	2	CID	M2(Oxidation), X14(K)	28.25	50.3633		10	54	48	1	1760.84	-39.0871	9/156	pisum_OE_elastase_rep1.mgf
Q9TLI1	18.84	11	10	467	51.7799	6.48096	186.313	Ribulose-1,5-bisphosphate carboxylase oxygenase, large subunit (Fragment) OS=Roupala macrophylla GN=rbcL PE=3 SV=1 - [Q9TLI1_9MAGN]
	Confidence Icon	Sequence	Protein Accessions	# Proteins	# Protein Groups	Activation Type	Modifications	IonScore	Exp Value	Δ Score	Rank	Identity High	Homology Threshold	Charge	m/z [Da]	ΔM [ppm]	Ions Matched	Spectrum File
	High	NMFTSIVGNVFGFKAL	Q9GGD1;P94086;P94047;P93976;B6GUR5;A5X4C0;Q36591;P92469;Q6LA00;Q37269;D0F109;B5U0R5;E5FEB9;O03638;P28408;P04717;Q05993;P93984;Q95634;Q5J9S2;A9X7D2;B2BY81;C6KJY4;Q32165;Q32728;A1XM40;A5X4C4;B8QQG8;C0J9S0;C7AQR7;E5FEA2;Q8WJK7;Q9GHM5;Q9TMM0;Q37320;O98740;Q7YJN0;Q6JXR0;Q5K3Z6;B6GUY0;Q37276;A1X8A0;D9IFP2;Q8MC01;Q37155;Q95F83;Q9MVS0;Q8WHV1;Q36612;O20245;Q71N71;Q6L9Y0;B7P0E9;C5MKB3;Q95AW2;Q85ZL0;O98832;…	16063	111	CID		119.46	3.78298e-08	0	2	54		1	1744.85	-33.6441	14/161	pisum_OE_elastase_rep1.mgf
	High	FRVTPQPGVPPEEAGA	Q9GGD1;P94086;P93976;B6GUR1;Q36591;P92469;Q6LA00;D0F109;B5U0R5;Q6SSI3;E5FEB9;P31183;P28408;P04717;Q05993;P93984;Q95634;Q85WB5;Q5J9S2;A9X7D2;B2BY81;C6KJY4;Q32165;A1XM40;B8QQG8;C0J9S0;C7AQR7;Q8WJK7;Q9GHM5;Q9BAN0;O98740;Q7YJN0;Q6JXR0;B6GUY0;D9IFP2;D6MYJ8;Q37155;Q95F83;Q9MVS0;Q36612;O20245;B7P0E9;C5MKB3;D6NK13;O98879;Q95AW2;Q85ZL0;Q7YJM0;Q1KZQ0;C7AF25;Q9TLI1;Q4VIB1;Q33156;Q9MU74;Q9GDP6;Q7YKG3;Q67GM0;…	14257	100	CID		80.69	0.000261333		2	54		1	1651.77	-44.5227	11/159	pisum_OE_elastase_rep1.mgf
	High	NMFTSIVGNVFGFKA	Q9GGD1;P94086;P94047;P93976;B6GUR5;A5X4C0;Q36591;P92469;Q6LA00;Q37269;D0F109;B5U0R5;E5FEB9;O03638;P28408;P04717;Q05993;P93984;Q95634;Q5J9S2;A9X7D2;B2BY81;C6KJY4;Q32165;Q32728;A1XM40;A5X4C4;B8QQG8;C0J9S0;C7AQR7;E5FEA2;Q8WJK7;Q9GHM5;Q9TMM0;Q37320;O98740;Q7YJN0;Q6JXR0;Q5K3Z6;B6GUY0;Q37276;A1X8A0;D9IFP2;Q8MC01;Q37155;Q95F83;Q9MVS0;Q8WHV1;Q36612;O20245;Q71N71;Q6L9Y0;B7P0E9;C5MKB3;Q95AW2;Q85ZL0;O98832;…	16077	111	CID		80.68	0.000279698	0	1	54		1	1631.77	-34.3449	10/151	pisum_OE_elastase_rep1.mgf
	High	FRVTPQPGVPPEEA	Q9GGD1;P94086;P94047;P93976;B6GUW7;B6GUR1;Q36591;P92469;Q6LA00;Q37269;D0F109;B5U0R5;Q6SSI3;E5FEB9;P31183;P28408;P04717;Q05993;P93984;Q95634;Q85WB5;Q5J9S2;A9X7D2;B2BY81;C6KJY4;Q32165;Q32728;A1XM40;B8QQG8;C0J9S0;C7AQR7;Q8WJK7;Q9GHM5;Q9BAN0;O98740;Q7YJN0;Q6JXR0;B6GUY0;D9IFP2;D6MYJ8;Q37155;Q95F83;Q9MVS0;Q36612;O20245;Q4KUE6;B7P0E9;C5MKB3;D6NK13;O98879;Q95AW2;Q85ZL0;Q7YJM0;Q1KZQ0;C7AF25;Q9TLI1;Q4VIB1;…	14407	113	CID		75.06	0.000973939		2	54		1	1523.73	-34.3573	9/139	pisum_OE_elastase_rep1.mgf
	High	AFRVTPQPGVPPEEA	Q9GGD1;P94086;P94047;P93976;B6GUW7;B6GUR1;Q36591;P92469;Q6LA00;Q37269;D0F109;B5U0R5;Q6SSI3;E5FEB9;P31183;P28408;P04717;Q05993;P93984;Q95634;Q85WB5;Q5J9S2;A9X7D2;B2BY81;C6KJY4;Q32165;Q32728;A1XM40;B8QQG8;C0J9S0;C7AQR7;Q8WJK7;Q9GHM5;Q9BAN0;O98740;Q7YJN0;Q6JXR0;B6GUY0;D9IFP2;D6MYJ8;Q37155;Q95F83;Q9MVS0;Q36612;O20245;Q4KUE6;B7P0E9;C5MKB3;D6NK13;O98879;Q95AW2;Q85ZL0;Q7YJM0;Q1KZQ0;C7AF25;Q9TLI1;Q4VIB1;…	14288	111	CID		61.08	0.0236423		3	54		1	1594.75	-45.7572	9/147	pisum_OE_elastase_rep1.mgf
	High	FQGPPHGIQVERDKLNKYGRPL	Q9GGD1;P94086;P93976;B6GUR5;B6GUW7;A5X4C0;B6GUR1;Q36591;P92469;Q6LA00;P28408;P04717;Q05993;P93984;Q95634;Q85XM1;Q85WB5;Q5KTY1;Q5J9S2;A9X7D2;B2BY81;C6KJY4;Q32165;Q5TMA8;A5X4C4;B7FCW2;B8QQG8;C0J9S0;C7AQR7;E5FEA2;Q8WJK7;Q9GHM5;Q9TMM0;Q9BAN0;Q37320;Q7YJN0;Q6JXR0;Q5K3Z6;B6GUY0;Q37276;A1X8A0;E1U252;D9IFP2;Q8MC01;Q6YLQ2;D6MYJ8;Q37155;Q95F83;Q9MSY1;Q9MVS0;Q8WHV1;Q36612;O20245;Q71N71;Q6L9Y0;Q4KUE6;B7P0E9;…	17696	122	CID		58.56	0.0383718		8	53	57	1	2549.35	-8.84982	14/219	pisum_OE_elastase_rep1.mgf
	Medium	FRVTPQPGVPPEEAGAA	Q9GGD1;P94086;P93976;B6GUR1;Q36591;P92469;Q6LA00;D0F109;B5U0R5;Q6SSI3;E5FEB9;P31183;P28408;P04717;Q05993;P93984;Q95634;Q85WB5;Q5J9S2;A9X7D2;B2BY81;C6KJY4;Q32165;A1XM40;B8QQG8;C0J9S0;C7AQR7;Q8WJK7;Q9GHM5;Q9BAN0;O98740;Q7YJN0;Q6JXR0;B6GUY0;D9IFP2;D6MYJ8;Q37155;Q95F83;Q9MVS0;Q36612;O20245;B7P0E9;C5MKB3;D6NK13;O98879;Q95AW2;Q85ZL0;Q7YJM0;Q1KZQ0;C7AF25;Q9TLI1;Q4VIB1;Q33156;Q9MU74;Q9GDP6;Q7YKG3;Q67GM0;…	14214	100	CID		47.16	0.625813		2	54		1	1722.8	-46.1813	8/169	pisum_OE_elastase_rep1.mgf
	Low	AAFRVTPQPGVPPEEA	Q9GGD1;P94086;P94047;P93976;B6GUW7;B6GUR1;Q36591;P92469;Q6LA00;Q37269;D0F109;B5U0R5;Q6SSI3;E5FEB9;P31183;P28408;P04717;Q05993;P93984;Q95634;Q85WB5;Q5J9S2;A9X7D2;B2BY81;C6KJY4;Q32165;Q32728;A1XM40;B8QQG8;C0J9S0;C7AQR7;Q8WJK7;Q9GHM5;Q9BAN0;O98740;Q7YJN0;Q6JXR0;B6GUY0;D9IFP2;D6MYJ8;Q37155;Q95F83;Q9MVS0;Q36612;O20245;Q4KUE6;B7P0E9;C5MKB3;D6NK13;O98879;Q95AW2;Q85ZL0;Q7YJM0;Q1KZQ0;C7AF25;Q9TLI1;Q4VIB1;…	14229	111	CID		38	5.03842		2	54	49	1	1665.78	-50.7219	14/155	pisum_OE_elastase_rep1.mgf
	Low	LRLEDLRIPPxYV	Q9TLI1	1	1	CID	X11(H)	35.98	8.25426		5	54	56	1	1620.83	-55.4297	12/122	pisum_OE_elastase_rep1.mgf
	Low	RNEGRDLAREGNxIIREA	Q32165;C0J9S0;Q9TLI1;Q31988	13	4	CID	X13(A)	35.09	9.20534		5	54	48	1	2039.95	-56.247	12/197	pisum_OE_elastase_rep1.mgf
	Low	NmFTSIVGNVFGFKAL	Q9GGD1;P94086;P94047;P93976;B6GUR5;A5X4C0;Q36591;P92469;Q6LA00;Q37269;D0F109;B5U0R5;E5FEB9;O03638;P28408;P04717;Q05993;P93984;Q95634;Q5J9S2;A9X7D2;B2BY81;C6KJY4;Q32165;Q32728;A1XM40;A5X4C4;B8QQG8;C0J9S0;C7AQR7;E5FEA2;Q8WJK7;Q9GHM5;Q9TMM0;Q37320;O98740;Q7YJN0;Q6JXR0;Q5K3Z6;B6GUY0;Q37276;A1X8A0;D9IFP2;Q8MC01;Q37155;Q95F83;Q9MVS0;Q8WHV1;Q36612;O20245;Q71N71;Q6L9Y0;B7P0E9;C5MKB3;Q95AW2;Q85ZL0;O98832;…	16063	111	CID	M2(Oxidation)	28.25	50.3633		8	54	48	1	1760.84	-39.0871	9/161	pisum_OE_elastase_rep1.mgf
Q33156	15.91	10	9	465	51.5949	6.48096	186.313	Ribulose-bisphosphate carboxylase large subunit (Fragment) OS=Stylobasium spathulatum GN=rbcL PE=3 SV=1 - [Q33156_9FABA]
	Confidence Icon	Sequence	Protein Accessions	# Proteins	# Protein Groups	Activation Type	Modifications	IonScore	Exp Value	Δ Score	Rank	Identity High	Homology Threshold	Charge	m/z [Da]	ΔM [ppm]	Ions Matched	Spectrum File
	High	NMFTSIVGNVFGFKAL	Q9GGD1;P94086;P94047;P93976;B6GUR5;A5X4C0;Q36591;P92469;Q6LA00;Q37269;D0F109;B5U0R5;E5FEB9;O03638;P28408;P04717;Q05993;P93984;Q95634;Q5J9S2;A9X7D2;B2BY81;C6KJY4;Q32165;Q32728;A1XM40;A5X4C4;B8QQG8;C0J9S0;C7AQR7;E5FEA2;Q8WJK7;Q9GHM5;Q9TMM0;Q37320;O98740;Q7YJN0;Q6JXR0;Q5K3Z6;B6GUY0;Q37276;A1X8A0;D9IFP2;Q8MC01;Q37155;Q95F83;Q9MVS0;Q8WHV1;Q36612;O20245;Q71N71;Q6L9Y0;B7P0E9;C5MKB3;Q95AW2;Q85ZL0;O98832;…	16063	111	CID		119.46	3.78298e-08	0	2	54		1	1744.85	-33.6441	14/161	pisum_OE_elastase_rep1.mgf
	High	FRVTPQPGVPPEEAGA	Q9GGD1;P94086;P93976;B6GUR1;Q36591;P92469;Q6LA00;D0F109;B5U0R5;Q6SSI3;E5FEB9;P31183;P28408;P04717;Q05993;P93984;Q95634;Q85WB5;Q5J9S2;A9X7D2;B2BY81;C6KJY4;Q32165;A1XM40;B8QQG8;C0J9S0;C7AQR7;Q8WJK7;Q9GHM5;Q9BAN0;O98740;Q7YJN0;Q6JXR0;B6GUY0;D9IFP2;D6MYJ8;Q37155;Q95F83;Q9MVS0;Q36612;O20245;B7P0E9;C5MKB3;D6NK13;O98879;Q95AW2;Q85ZL0;Q7YJM0;Q1KZQ0;C7AF25;Q9TLI1;Q4VIB1;Q33156;Q9MU74;Q9GDP6;Q7YKG3;Q67GM0;…	14257	100	CID		80.69	0.000261333		2	54		1	1651.77	-44.5227	11/159	pisum_OE_elastase_rep1.mgf
	High	NMFTSIVGNVFGFKA	Q9GGD1;P94086;P94047;P93976;B6GUR5;A5X4C0;Q36591;P92469;Q6LA00;Q37269;D0F109;B5U0R5;E5FEB9;O03638;P28408;P04717;Q05993;P93984;Q95634;Q5J9S2;A9X7D2;B2BY81;C6KJY4;Q32165;Q32728;A1XM40;A5X4C4;B8QQG8;C0J9S0;C7AQR7;E5FEA2;Q8WJK7;Q9GHM5;Q9TMM0;Q37320;O98740;Q7YJN0;Q6JXR0;Q5K3Z6;B6GUY0;Q37276;A1X8A0;D9IFP2;Q8MC01;Q37155;Q95F83;Q9MVS0;Q8WHV1;Q36612;O20245;Q71N71;Q6L9Y0;B7P0E9;C5MKB3;Q95AW2;Q85ZL0;O98832;…	16077	111	CID		80.68	0.000279698	0	1	54		1	1631.77	-34.3449	10/151	pisum_OE_elastase_rep1.mgf
	High	FRVTPQPGVPPEEA	Q9GGD1;P94086;P94047;P93976;B6GUW7;B6GUR1;Q36591;P92469;Q6LA00;Q37269;D0F109;B5U0R5;Q6SSI3;E5FEB9;P31183;P28408;P04717;Q05993;P93984;Q95634;Q85WB5;Q5J9S2;A9X7D2;B2BY81;C6KJY4;Q32165;Q32728;A1XM40;B8QQG8;C0J9S0;C7AQR7;Q8WJK7;Q9GHM5;Q9BAN0;O98740;Q7YJN0;Q6JXR0;B6GUY0;D9IFP2;D6MYJ8;Q37155;Q95F83;Q9MVS0;Q36612;O20245;Q4KUE6;B7P0E9;C5MKB3;D6NK13;O98879;Q95AW2;Q85ZL0;Q7YJM0;Q1KZQ0;C7AF25;Q9TLI1;Q4VIB1;…	14407	113	CID		75.06	0.000973939		2	54		1	1523.73	-34.3573	9/139	pisum_OE_elastase_rep1.mgf
	High	AFRVTPQPGVPPEEA	Q9GGD1;P94086;P94047;P93976;B6GUW7;B6GUR1;Q36591;P92469;Q6LA00;Q37269;D0F109;B5U0R5;Q6SSI3;E5FEB9;P31183;P28408;P04717;Q05993;P93984;Q95634;Q85WB5;Q5J9S2;A9X7D2;B2BY81;C6KJY4;Q32165;Q32728;A1XM40;B8QQG8;C0J9S0;C7AQR7;Q8WJK7;Q9GHM5;Q9BAN0;O98740;Q7YJN0;Q6JXR0;B6GUY0;D9IFP2;D6MYJ8;Q37155;Q95F83;Q9MVS0;Q36612;O20245;Q4KUE6;B7P0E9;C5MKB3;D6NK13;O98879;Q95AW2;Q85ZL0;Q7YJM0;Q1KZQ0;C7AF25;Q9TLI1;Q4VIB1;…	14288	111	CID		61.08	0.0236423		3	54		1	1594.75	-45.7572	9/147	pisum_OE_elastase_rep1.mgf
	High	FQGPPHGIQVERDKLNKYGRPL	Q9GGD1;P94086;P93976;B6GUR5;B6GUW7;A5X4C0;B6GUR1;Q36591;P92469;Q6LA00;P28408;P04717;Q05993;P93984;Q95634;Q85XM1;Q85WB5;Q5KTY1;Q5J9S2;A9X7D2;B2BY81;C6KJY4;Q32165;Q5TMA8;A5X4C4;B7FCW2;B8QQG8;C0J9S0;C7AQR7;E5FEA2;Q8WJK7;Q9GHM5;Q9TMM0;Q9BAN0;Q37320;Q7YJN0;Q6JXR0;Q5K3Z6;B6GUY0;Q37276;A1X8A0;E1U252;D9IFP2;Q8MC01;Q6YLQ2;D6MYJ8;Q37155;Q95F83;Q9MSY1;Q9MVS0;Q8WHV1;Q36612;O20245;Q71N71;Q6L9Y0;Q4KUE6;B7P0E9;…	17696	122	CID		58.56	0.0383718		8	53	57	1	2549.35	-8.84982	14/219	pisum_OE_elastase_rep1.mgf
	Medium	FRVTPQPGVPPEEAGAA	Q9GGD1;P94086;P93976;B6GUR1;Q36591;P92469;Q6LA00;D0F109;B5U0R5;Q6SSI3;E5FEB9;P31183;P28408;P04717;Q05993;P93984;Q95634;Q85WB5;Q5J9S2;A9X7D2;B2BY81;C6KJY4;Q32165;A1XM40;B8QQG8;C0J9S0;C7AQR7;Q8WJK7;Q9GHM5;Q9BAN0;O98740;Q7YJN0;Q6JXR0;B6GUY0;D9IFP2;D6MYJ8;Q37155;Q95F83;Q9MVS0;Q36612;O20245;B7P0E9;C5MKB3;D6NK13;O98879;Q95AW2;Q85ZL0;Q7YJM0;Q1KZQ0;C7AF25;Q9TLI1;Q4VIB1;Q33156;Q9MU74;Q9GDP6;Q7YKG3;Q67GM0;…	14214	100	CID		47.16	0.625813		2	54		1	1722.8	-46.1813	8/169	pisum_OE_elastase_rep1.mgf
	Low	AAFRVTPQPGVPPEEA	Q9GGD1;P94086;P94047;P93976;B6GUW7;B6GUR1;Q36591;P92469;Q6LA00;Q37269;D0F109;B5U0R5;Q6SSI3;E5FEB9;P31183;P28408;P04717;Q05993;P93984;Q95634;Q85WB5;Q5J9S2;A9X7D2;B2BY81;C6KJY4;Q32165;Q32728;A1XM40;B8QQG8;C0J9S0;C7AQR7;Q8WJK7;Q9GHM5;Q9BAN0;O98740;Q7YJN0;Q6JXR0;B6GUY0;D9IFP2;D6MYJ8;Q37155;Q95F83;Q9MVS0;Q36612;O20245;Q4KUE6;B7P0E9;C5MKB3;D6NK13;O98879;Q95AW2;Q85ZL0;Q7YJM0;Q1KZQ0;C7AF25;Q9TLI1;Q4VIB1;…	14229	111	CID		38	5.03842		2	54	49	1	1665.78	-50.7219	14/155	pisum_OE_elastase_rep1.mgf
	Low	NmFTSIVGNVFGFKAL	Q9GGD1;P94086;P94047;P93976;B6GUR5;A5X4C0;Q36591;P92469;Q6LA00;Q37269;D0F109;B5U0R5;E5FEB9;O03638;P28408;P04717;Q05993;P93984;Q95634;Q5J9S2;A9X7D2;B2BY81;C6KJY4;Q32165;Q32728;A1XM40;A5X4C4;B8QQG8;C0J9S0;C7AQR7;E5FEA2;Q8WJK7;Q9GHM5;Q9TMM0;Q37320;O98740;Q7YJN0;Q6JXR0;Q5K3Z6;B6GUY0;Q37276;A1X8A0;D9IFP2;Q8MC01;Q37155;Q95F83;Q9MVS0;Q8WHV1;Q36612;O20245;Q71N71;Q6L9Y0;B7P0E9;C5MKB3;Q95AW2;Q85ZL0;O98832;…	16063	111	CID	M2(Oxidation)	28.25	50.3633		8	54	48	1	1760.84	-39.0871	9/161	pisum_OE_elastase_rep1.mgf
	Low	LAKALRLSGGDHxHAGT	Q33156	7	1	CID	X13(Y)	16.91	549.17		10	53	37	1	1766.78	-87.5105	10/163	pisum_OE_elastase_rep1.mgf
Q9MU74	14.17	10	9	494	54.7313	6.66846	186.313	Ribulose biphosphate carboxylase OS=Metroxylon vitiense GN=rbcL PE=3 SV=1 - [Q9MU74_METVI]
	Confidence Icon	Sequence	Protein Accessions	# Proteins	# Protein Groups	Activation Type	Modifications	IonScore	Exp Value	Δ Score	Rank	Identity High	Homology Threshold	Charge	m/z [Da]	ΔM [ppm]	Ions Matched	Spectrum File
	High	NMFTSIVGNVFGFKAL	Q9GGD1;P94086;P94047;P93976;B6GUR5;A5X4C0;Q36591;P92469;Q6LA00;Q37269;D0F109;B5U0R5;E5FEB9;O03638;P28408;P04717;Q05993;P93984;Q95634;Q5J9S2;A9X7D2;B2BY81;C6KJY4;Q32165;Q32728;A1XM40;A5X4C4;B8QQG8;C0J9S0;C7AQR7;E5FEA2;Q8WJK7;Q9GHM5;Q9TMM0;Q37320;O98740;Q7YJN0;Q6JXR0;Q5K3Z6;B6GUY0;Q37276;A1X8A0;D9IFP2;Q8MC01;Q37155;Q95F83;Q9MVS0;Q8WHV1;Q36612;O20245;Q71N71;Q6L9Y0;B7P0E9;C5MKB3;Q95AW2;Q85ZL0;O98832;…	16063	111	CID		119.46	3.78298e-08	0	2	54		1	1744.85	-33.6441	14/161	pisum_OE_elastase_rep1.mgf
	High	FRVTPQPGVPPEEAGA	Q9GGD1;P94086;P93976;B6GUR1;Q36591;P92469;Q6LA00;D0F109;B5U0R5;Q6SSI3;E5FEB9;P31183;P28408;P04717;Q05993;P93984;Q95634;Q85WB5;Q5J9S2;A9X7D2;B2BY81;C6KJY4;Q32165;A1XM40;B8QQG8;C0J9S0;C7AQR7;Q8WJK7;Q9GHM5;Q9BAN0;O98740;Q7YJN0;Q6JXR0;B6GUY0;D9IFP2;D6MYJ8;Q37155;Q95F83;Q9MVS0;Q36612;O20245;B7P0E9;C5MKB3;D6NK13;O98879;Q95AW2;Q85ZL0;Q7YJM0;Q1KZQ0;C7AF25;Q9TLI1;Q4VIB1;Q33156;Q9MU74;Q9GDP6;Q7YKG3;Q67GM0;…	14257	100	CID		80.69	0.000261333		2	54		1	1651.77	-44.5227	11/159	pisum_OE_elastase_rep1.mgf
	High	NMFTSIVGNVFGFKA	Q9GGD1;P94086;P94047;P93976;B6GUR5;A5X4C0;Q36591;P92469;Q6LA00;Q37269;D0F109;B5U0R5;E5FEB9;O03638;P28408;P04717;Q05993;P93984;Q95634;Q5J9S2;A9X7D2;B2BY81;C6KJY4;Q32165;Q32728;A1XM40;A5X4C4;B8QQG8;C0J9S0;C7AQR7;E5FEA2;Q8WJK7;Q9GHM5;Q9TMM0;Q37320;O98740;Q7YJN0;Q6JXR0;Q5K3Z6;B6GUY0;Q37276;A1X8A0;D9IFP2;Q8MC01;Q37155;Q95F83;Q9MVS0;Q8WHV1;Q36612;O20245;Q71N71;Q6L9Y0;B7P0E9;C5MKB3;Q95AW2;Q85ZL0;O98832;…	16077	111	CID		80.68	0.000279698	0	1	54		1	1631.77	-34.3449	10/151	pisum_OE_elastase_rep1.mgf
	High	FRVTPQPGVPPEEA	Q9GGD1;P94086;P94047;P93976;B6GUW7;B6GUR1;Q36591;P92469;Q6LA00;Q37269;D0F109;B5U0R5;Q6SSI3;E5FEB9;P31183;P28408;P04717;Q05993;P93984;Q95634;Q85WB5;Q5J9S2;A9X7D2;B2BY81;C6KJY4;Q32165;Q32728;A1XM40;B8QQG8;C0J9S0;C7AQR7;Q8WJK7;Q9GHM5;Q9BAN0;O98740;Q7YJN0;Q6JXR0;B6GUY0;D9IFP2;D6MYJ8;Q37155;Q95F83;Q9MVS0;Q36612;O20245;Q4KUE6;B7P0E9;C5MKB3;D6NK13;O98879;Q95AW2;Q85ZL0;Q7YJM0;Q1KZQ0;C7AF25;Q9TLI1;Q4VIB1;…	14407	113	CID		75.06	0.000973939		2	54		1	1523.73	-34.3573	9/139	pisum_OE_elastase_rep1.mgf
	High	AFRVTPQPGVPPEEA	Q9GGD1;P94086;P94047;P93976;B6GUW7;B6GUR1;Q36591;P92469;Q6LA00;Q37269;D0F109;B5U0R5;Q6SSI3;E5FEB9;P31183;P28408;P04717;Q05993;P93984;Q95634;Q85WB5;Q5J9S2;A9X7D2;B2BY81;C6KJY4;Q32165;Q32728;A1XM40;B8QQG8;C0J9S0;C7AQR7;Q8WJK7;Q9GHM5;Q9BAN0;O98740;Q7YJN0;Q6JXR0;B6GUY0;D9IFP2;D6MYJ8;Q37155;Q95F83;Q9MVS0;Q36612;O20245;Q4KUE6;B7P0E9;C5MKB3;D6NK13;O98879;Q95AW2;Q85ZL0;Q7YJM0;Q1KZQ0;C7AF25;Q9TLI1;Q4VIB1;…	14288	111	CID		61.08	0.0236423		3	54		1	1594.75	-45.7572	9/147	pisum_OE_elastase_rep1.mgf
	High	FQGPPHGIQVERDKLNKYGRPL	Q9GGD1;P94086;P93976;B6GUR5;B6GUW7;A5X4C0;B6GUR1;Q36591;P92469;Q6LA00;P28408;P04717;Q05993;P93984;Q95634;Q85XM1;Q85WB5;Q5KTY1;Q5J9S2;A9X7D2;B2BY81;C6KJY4;Q32165;Q5TMA8;A5X4C4;B7FCW2;B8QQG8;C0J9S0;C7AQR7;E5FEA2;Q8WJK7;Q9GHM5;Q9TMM0;Q9BAN0;Q37320;Q7YJN0;Q6JXR0;Q5K3Z6;B6GUY0;Q37276;A1X8A0;E1U252;D9IFP2;Q8MC01;Q6YLQ2;D6MYJ8;Q37155;Q95F83;Q9MSY1;Q9MVS0;Q8WHV1;Q36612;O20245;Q71N71;Q6L9Y0;Q4KUE6;B7P0E9;…	17696	122	CID		58.56	0.0383718		8	53	57	1	2549.35	-8.84982	14/219	pisum_OE_elastase_rep1.mgf
	Medium	FRVTPQPGVPPEEAGAA	Q9GGD1;P94086;P93976;B6GUR1;Q36591;P92469;Q6LA00;D0F109;B5U0R5;Q6SSI3;E5FEB9;P31183;P28408;P04717;Q05993;P93984;Q95634;Q85WB5;Q5J9S2;A9X7D2;B2BY81;C6KJY4;Q32165;A1XM40;B8QQG8;C0J9S0;C7AQR7;Q8WJK7;Q9GHM5;Q9BAN0;O98740;Q7YJN0;Q6JXR0;B6GUY0;D9IFP2;D6MYJ8;Q37155;Q95F83;Q9MVS0;Q36612;O20245;B7P0E9;C5MKB3;D6NK13;O98879;Q95AW2;Q85ZL0;Q7YJM0;Q1KZQ0;C7AF25;Q9TLI1;Q4VIB1;Q33156;Q9MU74;Q9GDP6;Q7YKG3;Q67GM0;…	14214	100	CID		47.16	0.625813		2	54		1	1722.8	-46.1813	8/169	pisum_OE_elastase_rep1.mgf
	Low	AAFRVTPQPGVPPEEA	Q9GGD1;P94086;P94047;P93976;B6GUW7;B6GUR1;Q36591;P92469;Q6LA00;Q37269;D0F109;B5U0R5;Q6SSI3;E5FEB9;P31183;P28408;P04717;Q05993;P93984;Q95634;Q85WB5;Q5J9S2;A9X7D2;B2BY81;C6KJY4;Q32165;Q32728;A1XM40;B8QQG8;C0J9S0;C7AQR7;Q8WJK7;Q9GHM5;Q9BAN0;O98740;Q7YJN0;Q6JXR0;B6GUY0;D9IFP2;D6MYJ8;Q37155;Q95F83;Q9MVS0;Q36612;O20245;Q4KUE6;B7P0E9;C5MKB3;D6NK13;O98879;Q95AW2;Q85ZL0;Q7YJM0;Q1KZQ0;C7AF25;Q9TLI1;Q4VIB1;…	14229	111	CID		38	5.03842		2	54	49	1	1665.78	-50.7219	14/155	pisum_OE_elastase_rep1.mgf
	Low	NmFTSIVGNVFGFKAL	Q9GGD1;P94086;P94047;P93976;B6GUR5;A5X4C0;Q36591;P92469;Q6LA00;Q37269;D0F109;B5U0R5;E5FEB9;O03638;P28408;P04717;Q05993;P93984;Q95634;Q5J9S2;A9X7D2;B2BY81;C6KJY4;Q32165;Q32728;A1XM40;A5X4C4;B8QQG8;C0J9S0;C7AQR7;E5FEA2;Q8WJK7;Q9GHM5;Q9TMM0;Q37320;O98740;Q7YJN0;Q6JXR0;Q5K3Z6;B6GUY0;Q37276;A1X8A0;D9IFP2;Q8MC01;Q37155;Q95F83;Q9MVS0;Q8WHV1;Q36612;O20245;Q71N71;Q6L9Y0;B7P0E9;C5MKB3;Q95AW2;Q85ZL0;O98832;…	16063	111	CID	M2(Oxidation)	28.25	50.3633		8	54	48	1	1760.84	-39.0871	9/161	pisum_OE_elastase_rep1.mgf
	Low	SVHNxVIPVcSSN	Q9MU74	1	1	CID	X5(T), C10(Carbamidomethyl)	16.9	496.29		9	53	35	1	1413.63	-31.3626	6/137	pisum_OE_elastase_rep1.mgf
Q9GDP6	17.63	10	9	482	53.5274	6.59521	186.313	Ribulose 1,5-bisphosphate carboxylase (Fragment) OS=Kaliphora madagascariensis GN=rbcL PE=3 SV=1 - [Q9GDP6_9ASTE]
	Confidence Icon	Sequence	Protein Accessions	# Proteins	# Protein Groups	Activation Type	Modifications	IonScore	Exp Value	Δ Score	Rank	Identity High	Homology Threshold	Charge	m/z [Da]	ΔM [ppm]	Ions Matched	Spectrum File
	High	NMFTSIVGNVFGFKAL	Q9GGD1;P94086;P94047;P93976;B6GUR5;A5X4C0;Q36591;P92469;Q6LA00;Q37269;D0F109;B5U0R5;E5FEB9;O03638;P28408;P04717;Q05993;P93984;Q95634;Q5J9S2;A9X7D2;B2BY81;C6KJY4;Q32165;Q32728;A1XM40;A5X4C4;B8QQG8;C0J9S0;C7AQR7;E5FEA2;Q8WJK7;Q9GHM5;Q9TMM0;Q37320;O98740;Q7YJN0;Q6JXR0;Q5K3Z6;B6GUY0;Q37276;A1X8A0;D9IFP2;Q8MC01;Q37155;Q95F83;Q9MVS0;Q8WHV1;Q36612;O20245;Q71N71;Q6L9Y0;B7P0E9;C5MKB3;Q95AW2;Q85ZL0;O98832;…	16063	111	CID		119.46	3.78298e-08	0	2	54		1	1744.85	-33.6441	14/161	pisum_OE_elastase_rep1.mgf
	High	FRVTPQPGVPPEEAGA	Q9GGD1;P94086;P93976;B6GUR1;Q36591;P92469;Q6LA00;D0F109;B5U0R5;Q6SSI3;E5FEB9;P31183;P28408;P04717;Q05993;P93984;Q95634;Q85WB5;Q5J9S2;A9X7D2;B2BY81;C6KJY4;Q32165;A1XM40;B8QQG8;C0J9S0;C7AQR7;Q8WJK7;Q9GHM5;Q9BAN0;O98740;Q7YJN0;Q6JXR0;B6GUY0;D9IFP2;D6MYJ8;Q37155;Q95F83;Q9MVS0;Q36612;O20245;B7P0E9;C5MKB3;D6NK13;O98879;Q95AW2;Q85ZL0;Q7YJM0;Q1KZQ0;C7AF25;Q9TLI1;Q4VIB1;Q33156;Q9MU74;Q9GDP6;Q7YKG3;Q67GM0;…	14257	100	CID		80.69	0.000261333		2	54		1	1651.77	-44.5227	11/159	pisum_OE_elastase_rep1.mgf
	High	NMFTSIVGNVFGFKA	Q9GGD1;P94086;P94047;P93976;B6GUR5;A5X4C0;Q36591;P92469;Q6LA00;Q37269;D0F109;B5U0R5;E5FEB9;O03638;P28408;P04717;Q05993;P93984;Q95634;Q5J9S2;A9X7D2;B2BY81;C6KJY4;Q32165;Q32728;A1XM40;A5X4C4;B8QQG8;C0J9S0;C7AQR7;E5FEA2;Q8WJK7;Q9GHM5;Q9TMM0;Q37320;O98740;Q7YJN0;Q6JXR0;Q5K3Z6;B6GUY0;Q37276;A1X8A0;D9IFP2;Q8MC01;Q37155;Q95F83;Q9MVS0;Q8WHV1;Q36612;O20245;Q71N71;Q6L9Y0;B7P0E9;C5MKB3;Q95AW2;Q85ZL0;O98832;…	16077	111	CID		80.68	0.000279698	0	1	54		1	1631.77	-34.3449	10/151	pisum_OE_elastase_rep1.mgf
	High	FRVTPQPGVPPEEA	Q9GGD1;P94086;P94047;P93976;B6GUW7;B6GUR1;Q36591;P92469;Q6LA00;Q37269;D0F109;B5U0R5;Q6SSI3;E5FEB9;P31183;P28408;P04717;Q05993;P93984;Q95634;Q85WB5;Q5J9S2;A9X7D2;B2BY81;C6KJY4;Q32165;Q32728;A1XM40;B8QQG8;C0J9S0;C7AQR7;Q8WJK7;Q9GHM5;Q9BAN0;O98740;Q7YJN0;Q6JXR0;B6GUY0;D9IFP2;D6MYJ8;Q37155;Q95F83;Q9MVS0;Q36612;O20245;Q4KUE6;B7P0E9;C5MKB3;D6NK13;O98879;Q95AW2;Q85ZL0;Q7YJM0;Q1KZQ0;C7AF25;Q9TLI1;Q4VIB1;…	14407	113	CID		75.06	0.000973939		2	54		1	1523.73	-34.3573	9/139	pisum_OE_elastase_rep1.mgf
	High	AFRVTPQPGVPPEEA	Q9GGD1;P94086;P94047;P93976;B6GUW7;B6GUR1;Q36591;P92469;Q6LA00;Q37269;D0F109;B5U0R5;Q6SSI3;E5FEB9;P31183;P28408;P04717;Q05993;P93984;Q95634;Q85WB5;Q5J9S2;A9X7D2;B2BY81;C6KJY4;Q32165;Q32728;A1XM40;B8QQG8;C0J9S0;C7AQR7;Q8WJK7;Q9GHM5;Q9BAN0;O98740;Q7YJN0;Q6JXR0;B6GUY0;D9IFP2;D6MYJ8;Q37155;Q95F83;Q9MVS0;Q36612;O20245;Q4KUE6;B7P0E9;C5MKB3;D6NK13;O98879;Q95AW2;Q85ZL0;Q7YJM0;Q1KZQ0;C7AF25;Q9TLI1;Q4VIB1;…	14288	111	CID		61.08	0.0236423		3	54		1	1594.75	-45.7572	9/147	pisum_OE_elastase_rep1.mgf
	High	FQGPPHGIQVERDKLNKYGRPL	Q9GGD1;P94086;P93976;B6GUR5;B6GUW7;A5X4C0;B6GUR1;Q36591;P92469;Q6LA00;P28408;P04717;Q05993;P93984;Q95634;Q85XM1;Q85WB5;Q5KTY1;Q5J9S2;A9X7D2;B2BY81;C6KJY4;Q32165;Q5TMA8;A5X4C4;B7FCW2;B8QQG8;C0J9S0;C7AQR7;E5FEA2;Q8WJK7;Q9GHM5;Q9TMM0;Q9BAN0;Q37320;Q7YJN0;Q6JXR0;Q5K3Z6;B6GUY0;Q37276;A1X8A0;E1U252;D9IFP2;Q8MC01;Q6YLQ2;D6MYJ8;Q37155;Q95F83;Q9MSY1;Q9MVS0;Q8WHV1;Q36612;O20245;Q71N71;Q6L9Y0;Q4KUE6;B7P0E9;…	17696	122	CID		58.56	0.0383718		8	53	57	1	2549.35	-8.84982	14/219	pisum_OE_elastase_rep1.mgf
	Medium	FRVTPQPGVPPEEAGAA	Q9GGD1;P94086;P93976;B6GUR1;Q36591;P92469;Q6LA00;D0F109;B5U0R5;Q6SSI3;E5FEB9;P31183;P28408;P04717;Q05993;P93984;Q95634;Q85WB5;Q5J9S2;A9X7D2;B2BY81;C6KJY4;Q32165;A1XM40;B8QQG8;C0J9S0;C7AQR7;Q8WJK7;Q9GHM5;Q9BAN0;O98740;Q7YJN0;Q6JXR0;B6GUY0;D9IFP2;D6MYJ8;Q37155;Q95F83;Q9MVS0;Q36612;O20245;B7P0E9;C5MKB3;D6NK13;O98879;Q95AW2;Q85ZL0;Q7YJM0;Q1KZQ0;C7AF25;Q9TLI1;Q4VIB1;Q33156;Q9MU74;Q9GDP6;Q7YKG3;Q67GM0;…	14214	100	CID		47.16	0.625813		2	54		1	1722.8	-46.1813	8/169	pisum_OE_elastase_rep1.mgf
	Low	ExFGDDSVLQFGGGTLGHPWGNAPGAVA	Q9GDP6	1	1	CID	X2(N)	40.03	2.25614		3	53	55	1	2770.26	-10.1548	11/287	pisum_OE_elastase_rep1.mgf
	Low	AAFRVTPQPGVPPEEA	Q9GGD1;P94086;P94047;P93976;B6GUW7;B6GUR1;Q36591;P92469;Q6LA00;Q37269;D0F109;B5U0R5;Q6SSI3;E5FEB9;P31183;P28408;P04717;Q05993;P93984;Q95634;Q85WB5;Q5J9S2;A9X7D2;B2BY81;C6KJY4;Q32165;Q32728;A1XM40;B8QQG8;C0J9S0;C7AQR7;Q8WJK7;Q9GHM5;Q9BAN0;O98740;Q7YJN0;Q6JXR0;B6GUY0;D9IFP2;D6MYJ8;Q37155;Q95F83;Q9MVS0;Q36612;O20245;Q4KUE6;B7P0E9;C5MKB3;D6NK13;O98879;Q95AW2;Q85ZL0;Q7YJM0;Q1KZQ0;C7AF25;Q9TLI1;Q4VIB1;…	14229	111	CID		38	5.03842		2	54	49	1	1665.78	-50.7219	14/155	pisum_OE_elastase_rep1.mgf
	Low	NmFTSIVGNVFGFKAL	Q9GGD1;P94086;P94047;P93976;B6GUR5;A5X4C0;Q36591;P92469;Q6LA00;Q37269;D0F109;B5U0R5;E5FEB9;O03638;P28408;P04717;Q05993;P93984;Q95634;Q5J9S2;A9X7D2;B2BY81;C6KJY4;Q32165;Q32728;A1XM40;A5X4C4;B8QQG8;C0J9S0;C7AQR7;E5FEA2;Q8WJK7;Q9GHM5;Q9TMM0;Q37320;O98740;Q7YJN0;Q6JXR0;Q5K3Z6;B6GUY0;Q37276;A1X8A0;D9IFP2;Q8MC01;Q37155;Q95F83;Q9MVS0;Q8WHV1;Q36612;O20245;Q71N71;Q6L9Y0;B7P0E9;C5MKB3;Q95AW2;Q85ZL0;O98832;…	16063	111	CID	M2(Oxidation)	28.25	50.3633		8	54	48	1	1760.84	-39.0871	9/161	pisum_OE_elastase_rep1.mgf
Q67GM0	17.6	11	9	392	43.9109	6.88818	186.313	Ribulose 1,5-bisphosphate carboxylase/oxygenase large subunit (Fragment) OS=Butomus umbellatus GN=rbcL PE=4 SV=1 - [Q67GM0_BUTUM]
	Confidence Icon	Sequence	Protein Accessions	# Proteins	# Protein Groups	Activation Type	Modifications	IonScore	Exp Value	Δ Score	Rank	Identity High	Homology Threshold	Charge	m/z [Da]	ΔM [ppm]	Ions Matched	Spectrum File
	High	NMFTSIVGNVFGFKAL	Q9GGD1;P94086;P94047;P93976;B6GUR5;A5X4C0;Q36591;P92469;Q6LA00;Q37269;D0F109;B5U0R5;E5FEB9;O03638;P28408;P04717;Q05993;P93984;Q95634;Q5J9S2;A9X7D2;B2BY81;C6KJY4;Q32165;Q32728;A1XM40;A5X4C4;B8QQG8;C0J9S0;C7AQR7;E5FEA2;Q8WJK7;Q9GHM5;Q9TMM0;Q37320;O98740;Q7YJN0;Q6JXR0;Q5K3Z6;B6GUY0;Q37276;A1X8A0;D9IFP2;Q8MC01;Q37155;Q95F83;Q9MVS0;Q8WHV1;Q36612;O20245;Q71N71;Q6L9Y0;B7P0E9;C5MKB3;Q95AW2;Q85ZL0;O98832;…	16063	111	CID		119.46	3.78298e-08	0	2	54		1	1744.85	-33.6441	14/161	pisum_OE_elastase_rep1.mgf
	High	FRVTPQPGVPPEEAGA	Q9GGD1;P94086;P93976;B6GUR1;Q36591;P92469;Q6LA00;D0F109;B5U0R5;Q6SSI3;E5FEB9;P31183;P28408;P04717;Q05993;P93984;Q95634;Q85WB5;Q5J9S2;A9X7D2;B2BY81;C6KJY4;Q32165;A1XM40;B8QQG8;C0J9S0;C7AQR7;Q8WJK7;Q9GHM5;Q9BAN0;O98740;Q7YJN0;Q6JXR0;B6GUY0;D9IFP2;D6MYJ8;Q37155;Q95F83;Q9MVS0;Q36612;O20245;B7P0E9;C5MKB3;D6NK13;O98879;Q95AW2;Q85ZL0;Q7YJM0;Q1KZQ0;C7AF25;Q9TLI1;Q4VIB1;Q33156;Q9MU74;Q9GDP6;Q7YKG3;Q67GM0;…	14257	100	CID		80.69	0.000261333		2	54		1	1651.77	-44.5227	11/159	pisum_OE_elastase_rep1.mgf
	High	NMFTSIVGNVFGFKA	Q9GGD1;P94086;P94047;P93976;B6GUR5;A5X4C0;Q36591;P92469;Q6LA00;Q37269;D0F109;B5U0R5;E5FEB9;O03638;P28408;P04717;Q05993;P93984;Q95634;Q5J9S2;A9X7D2;B2BY81;C6KJY4;Q32165;Q32728;A1XM40;A5X4C4;B8QQG8;C0J9S0;C7AQR7;E5FEA2;Q8WJK7;Q9GHM5;Q9TMM0;Q37320;O98740;Q7YJN0;Q6JXR0;Q5K3Z6;B6GUY0;Q37276;A1X8A0;D9IFP2;Q8MC01;Q37155;Q95F83;Q9MVS0;Q8WHV1;Q36612;O20245;Q71N71;Q6L9Y0;B7P0E9;C5MKB3;Q95AW2;Q85ZL0;O98832;…	16077	111	CID		80.68	0.000279698	0	1	54		1	1631.77	-34.3449	10/151	pisum_OE_elastase_rep1.mgf
	High	FRVTPQPGVPPEEA	Q9GGD1;P94086;P94047;P93976;B6GUW7;B6GUR1;Q36591;P92469;Q6LA00;Q37269;D0F109;B5U0R5;Q6SSI3;E5FEB9;P31183;P28408;P04717;Q05993;P93984;Q95634;Q85WB5;Q5J9S2;A9X7D2;B2BY81;C6KJY4;Q32165;Q32728;A1XM40;B8QQG8;C0J9S0;C7AQR7;Q8WJK7;Q9GHM5;Q9BAN0;O98740;Q7YJN0;Q6JXR0;B6GUY0;D9IFP2;D6MYJ8;Q37155;Q95F83;Q9MVS0;Q36612;O20245;Q4KUE6;B7P0E9;C5MKB3;D6NK13;O98879;Q95AW2;Q85ZL0;Q7YJM0;Q1KZQ0;C7AF25;Q9TLI1;Q4VIB1;…	14407	113	CID		75.06	0.000973939		2	54		1	1523.73	-34.3573	9/139	pisum_OE_elastase_rep1.mgf
	High	AFRVTPQPGVPPEEA	Q9GGD1;P94086;P94047;P93976;B6GUW7;B6GUR1;Q36591;P92469;Q6LA00;Q37269;D0F109;B5U0R5;Q6SSI3;E5FEB9;P31183;P28408;P04717;Q05993;P93984;Q95634;Q85WB5;Q5J9S2;A9X7D2;B2BY81;C6KJY4;Q32165;Q32728;A1XM40;B8QQG8;C0J9S0;C7AQR7;Q8WJK7;Q9GHM5;Q9BAN0;O98740;Q7YJN0;Q6JXR0;B6GUY0;D9IFP2;D6MYJ8;Q37155;Q95F83;Q9MVS0;Q36612;O20245;Q4KUE6;B7P0E9;C5MKB3;D6NK13;O98879;Q95AW2;Q85ZL0;Q7YJM0;Q1KZQ0;C7AF25;Q9TLI1;Q4VIB1;…	14288	111	CID		61.08	0.0236423		3	54		1	1594.75	-45.7572	9/147	pisum_OE_elastase_rep1.mgf
	High	FQGPPHGIQVERDKLNKYGRPL	Q9GGD1;P94086;P93976;B6GUR5;B6GUW7;A5X4C0;B6GUR1;Q36591;P92469;Q6LA00;P28408;P04717;Q05993;P93984;Q95634;Q85XM1;Q85WB5;Q5KTY1;Q5J9S2;A9X7D2;B2BY81;C6KJY4;Q32165;Q5TMA8;A5X4C4;B7FCW2;B8QQG8;C0J9S0;C7AQR7;E5FEA2;Q8WJK7;Q9GHM5;Q9TMM0;Q9BAN0;Q37320;Q7YJN0;Q6JXR0;Q5K3Z6;B6GUY0;Q37276;A1X8A0;E1U252;D9IFP2;Q8MC01;Q6YLQ2;D6MYJ8;Q37155;Q95F83;Q9MSY1;Q9MVS0;Q8WHV1;Q36612;O20245;Q71N71;Q6L9Y0;Q4KUE6;B7P0E9;…	17696	122	CID		58.56	0.0383718		8	53	57	1	2549.35	-8.84982	14/219	pisum_OE_elastase_rep1.mgf
	Medium	FRVTPQPGVPPEEAGAA	Q9GGD1;P94086;P93976;B6GUR1;Q36591;P92469;Q6LA00;D0F109;B5U0R5;Q6SSI3;E5FEB9;P31183;P28408;P04717;Q05993;P93984;Q95634;Q85WB5;Q5J9S2;A9X7D2;B2BY81;C6KJY4;Q32165;A1XM40;B8QQG8;C0J9S0;C7AQR7;Q8WJK7;Q9GHM5;Q9BAN0;O98740;Q7YJN0;Q6JXR0;B6GUY0;D9IFP2;D6MYJ8;Q37155;Q95F83;Q9MVS0;Q36612;O20245;B7P0E9;C5MKB3;D6NK13;O98879;Q95AW2;Q85ZL0;Q7YJM0;Q1KZQ0;C7AF25;Q9TLI1;Q4VIB1;Q33156;Q9MU74;Q9GDP6;Q7YKG3;Q67GM0;…	14214	100	CID		47.16	0.625813		2	54		1	1722.8	-46.1813	8/169	pisum_OE_elastase_rep1.mgf
	Low	GFKxGVKDYKLT	Q67GM0	3	1	CID	X4(I)	41.62	1.94948		5	54	57	1	1368.73	-42.6522	8/112	pisum_OE_elastase_rep1.mgf
	Low	GFKxGVKDYKLT	Q67GM0	3	1	CID	X4(L)	41.62	1.94948		6	54	57	1	1368.73	-42.6522	8/112	pisum_OE_elastase_rep1.mgf
	Low	AAFRVTPQPGVPPEEA	Q9GGD1;P94086;P94047;P93976;B6GUW7;B6GUR1;Q36591;P92469;Q6LA00;Q37269;D0F109;B5U0R5;Q6SSI3;E5FEB9;P31183;P28408;P04717;Q05993;P93984;Q95634;Q85WB5;Q5J9S2;A9X7D2;B2BY81;C6KJY4;Q32165;Q32728;A1XM40;B8QQG8;C0J9S0;C7AQR7;Q8WJK7;Q9GHM5;Q9BAN0;O98740;Q7YJN0;Q6JXR0;B6GUY0;D9IFP2;D6MYJ8;Q37155;Q95F83;Q9MVS0;Q36612;O20245;Q4KUE6;B7P0E9;C5MKB3;D6NK13;O98879;Q95AW2;Q85ZL0;Q7YJM0;Q1KZQ0;C7AF25;Q9TLI1;Q4VIB1;…	14229	111	CID		38	5.03842		2	54	49	1	1665.78	-50.7219	14/155	pisum_OE_elastase_rep1.mgf
	Low	NmFTSIVGNVFGFKAL	Q9GGD1;P94086;P94047;P93976;B6GUR5;A5X4C0;Q36591;P92469;Q6LA00;Q37269;D0F109;B5U0R5;E5FEB9;O03638;P28408;P04717;Q05993;P93984;Q95634;Q5J9S2;A9X7D2;B2BY81;C6KJY4;Q32165;Q32728;A1XM40;A5X4C4;B8QQG8;C0J9S0;C7AQR7;E5FEA2;Q8WJK7;Q9GHM5;Q9TMM0;Q37320;O98740;Q7YJN0;Q6JXR0;Q5K3Z6;B6GUY0;Q37276;A1X8A0;D9IFP2;Q8MC01;Q37155;Q95F83;Q9MVS0;Q8WHV1;Q36612;O20245;Q71N71;Q6L9Y0;B7P0E9;C5MKB3;Q95AW2;Q85ZL0;O98832;…	16063	111	CID	M2(Oxidation)	28.25	50.3633		8	54	48	1	1760.84	-39.0871	9/161	pisum_OE_elastase_rep1.mgf
Q6U127	12.98	8	8	439	48.6434	6.91748	186.313	Ribulose-1,5-bisphosphate carboxylase/oxygenase large subunit (Fragment) OS=Corycium carnosum GN=rbcL PE=3 SV=1 - [Q6U127_9ASPA]
	Confidence Icon	Sequence	Protein Accessions	# Proteins	# Protein Groups	Activation Type	Modifications	IonScore	Exp Value	Δ Score	Rank	Identity High	Homology Threshold	Charge	m/z [Da]	ΔM [ppm]	Ions Matched	Spectrum File
	High	NMFTSIVGNVxGFKAL	Q6U127	8	1	CID	X11(F)	119.46	3.78298e-08		7	54		1	1744.85	-33.6441	14/161	pisum_OE_elastase_rep1.mgf
	High	FRVTPQPGVPPEEAGA	Q9GGD1;P94086;P93976;B6GUR1;Q36591;P92469;Q6LA00;D0F109;B5U0R5;Q6SSI3;E5FEB9;P31183;P28408;P04717;Q05993;P93984;Q95634;Q85WB5;Q5J9S2;A9X7D2;B2BY81;C6KJY4;Q32165;A1XM40;B8QQG8;C0J9S0;C7AQR7;Q8WJK7;Q9GHM5;Q9BAN0;O98740;Q7YJN0;Q6JXR0;B6GUY0;D9IFP2;D6MYJ8;Q37155;Q95F83;Q9MVS0;Q36612;O20245;B7P0E9;C5MKB3;D6NK13;O98879;Q95AW2;Q85ZL0;Q7YJM0;Q1KZQ0;C7AF25;Q9TLI1;Q4VIB1;Q33156;Q9MU74;Q9GDP6;Q7YKG3;Q67GM0;…	14257	100	CID		80.69	0.000261333		2	54		1	1651.77	-44.5227	11/159	pisum_OE_elastase_rep1.mgf
	High	NMFTSIVGNVxGFKA	Q6U127	8	1	CID	X11(F)	80.68	0.000279698		5	54		1	1631.77	-34.3449	10/151	pisum_OE_elastase_rep1.mgf
	High	FRVTPQPGVPPEEA	Q9GGD1;P94086;P94047;P93976;B6GUW7;B6GUR1;Q36591;P92469;Q6LA00;Q37269;D0F109;B5U0R5;Q6SSI3;E5FEB9;P31183;P28408;P04717;Q05993;P93984;Q95634;Q85WB5;Q5J9S2;A9X7D2;B2BY81;C6KJY4;Q32165;Q32728;A1XM40;B8QQG8;C0J9S0;C7AQR7;Q8WJK7;Q9GHM5;Q9BAN0;O98740;Q7YJN0;Q6JXR0;B6GUY0;D9IFP2;D6MYJ8;Q37155;Q95F83;Q9MVS0;Q36612;O20245;Q4KUE6;B7P0E9;C5MKB3;D6NK13;O98879;Q95AW2;Q85ZL0;Q7YJM0;Q1KZQ0;C7AF25;Q9TLI1;Q4VIB1;…	14407	113	CID		75.06	0.000973939		2	54		1	1523.73	-34.3573	9/139	pisum_OE_elastase_rep1.mgf
	High	AFRVTPQPGVPPEEA	Q9GGD1;P94086;P94047;P93976;B6GUW7;B6GUR1;Q36591;P92469;Q6LA00;Q37269;D0F109;B5U0R5;Q6SSI3;E5FEB9;P31183;P28408;P04717;Q05993;P93984;Q95634;Q85WB5;Q5J9S2;A9X7D2;B2BY81;C6KJY4;Q32165;Q32728;A1XM40;B8QQG8;C0J9S0;C7AQR7;Q8WJK7;Q9GHM5;Q9BAN0;O98740;Q7YJN0;Q6JXR0;B6GUY0;D9IFP2;D6MYJ8;Q37155;Q95F83;Q9MVS0;Q36612;O20245;Q4KUE6;B7P0E9;C5MKB3;D6NK13;O98879;Q95AW2;Q85ZL0;Q7YJM0;Q1KZQ0;C7AF25;Q9TLI1;Q4VIB1;…	14288	111	CID		61.08	0.0236423		3	54		1	1594.75	-45.7572	9/147	pisum_OE_elastase_rep1.mgf
	High	FQGPPHGIQVERDKLNKYGRPL	Q9GGD1;P94086;P93976;B6GUR5;B6GUW7;A5X4C0;B6GUR1;Q36591;P92469;Q6LA00;P28408;P04717;Q05993;P93984;Q95634;Q85XM1;Q85WB5;Q5KTY1;Q5J9S2;A9X7D2;B2BY81;C6KJY4;Q32165;Q5TMA8;A5X4C4;B7FCW2;B8QQG8;C0J9S0;C7AQR7;E5FEA2;Q8WJK7;Q9GHM5;Q9TMM0;Q9BAN0;Q37320;Q7YJN0;Q6JXR0;Q5K3Z6;B6GUY0;Q37276;A1X8A0;E1U252;D9IFP2;Q8MC01;Q6YLQ2;D6MYJ8;Q37155;Q95F83;Q9MSY1;Q9MVS0;Q8WHV1;Q36612;O20245;Q71N71;Q6L9Y0;Q4KUE6;B7P0E9;…	17696	122	CID		58.56	0.0383718		8	53	57	1	2549.35	-8.84982	14/219	pisum_OE_elastase_rep1.mgf
	Medium	FRVTPQPGVPPEEAGAA	Q9GGD1;P94086;P93976;B6GUR1;Q36591;P92469;Q6LA00;D0F109;B5U0R5;Q6SSI3;E5FEB9;P31183;P28408;P04717;Q05993;P93984;Q95634;Q85WB5;Q5J9S2;A9X7D2;B2BY81;C6KJY4;Q32165;A1XM40;B8QQG8;C0J9S0;C7AQR7;Q8WJK7;Q9GHM5;Q9BAN0;O98740;Q7YJN0;Q6JXR0;B6GUY0;D9IFP2;D6MYJ8;Q37155;Q95F83;Q9MVS0;Q36612;O20245;B7P0E9;C5MKB3;D6NK13;O98879;Q95AW2;Q85ZL0;Q7YJM0;Q1KZQ0;C7AF25;Q9TLI1;Q4VIB1;Q33156;Q9MU74;Q9GDP6;Q7YKG3;Q67GM0;…	14214	100	CID		47.16	0.625813		2	54		1	1722.8	-46.1813	8/169	pisum_OE_elastase_rep1.mgf
	Low	AAFRVTPQPGVPPEEA	Q9GGD1;P94086;P94047;P93976;B6GUW7;B6GUR1;Q36591;P92469;Q6LA00;Q37269;D0F109;B5U0R5;Q6SSI3;E5FEB9;P31183;P28408;P04717;Q05993;P93984;Q95634;Q85WB5;Q5J9S2;A9X7D2;B2BY81;C6KJY4;Q32165;Q32728;A1XM40;B8QQG8;C0J9S0;C7AQR7;Q8WJK7;Q9GHM5;Q9BAN0;O98740;Q7YJN0;Q6JXR0;B6GUY0;D9IFP2;D6MYJ8;Q37155;Q95F83;Q9MVS0;Q36612;O20245;Q4KUE6;B7P0E9;C5MKB3;D6NK13;O98879;Q95AW2;Q85ZL0;Q7YJM0;Q1KZQ0;C7AF25;Q9TLI1;Q4VIB1;…	14229	111	CID		38	5.03842		2	54	49	1	1665.78	-50.7219	14/155	pisum_OE_elastase_rep1.mgf
B7P0E8	13.26	10	8	430	47.4169	6.80029	186.313	Ribulose-1,5-bisphosphate carboxylase/oxygenase large subunit (Fragment) OS=Craspidospermum verticillatum GN=rbcL PE=3 SV=1 - [B7P0E8_9GENT]
	Confidence Icon	Sequence	Protein Accessions	# Proteins	# Protein Groups	Activation Type	Modifications	IonScore	Exp Value	Δ Score	Rank	Identity High	Homology Threshold	Charge	m/z [Da]	ΔM [ppm]	Ions Matched	Spectrum File
	High	NMFTSIVGNVFGFKAL	Q9GGD1;P94086;P94047;P93976;B6GUR5;A5X4C0;Q36591;P92469;Q6LA00;Q37269;D0F109;B5U0R5;E5FEB9;O03638;P28408;P04717;Q05993;P93984;Q95634;Q5J9S2;A9X7D2;B2BY81;C6KJY4;Q32165;Q32728;A1XM40;A5X4C4;B8QQG8;C0J9S0;C7AQR7;E5FEA2;Q8WJK7;Q9GHM5;Q9TMM0;Q37320;O98740;Q7YJN0;Q6JXR0;Q5K3Z6;B6GUY0;Q37276;A1X8A0;D9IFP2;Q8MC01;Q37155;Q95F83;Q9MVS0;Q8WHV1;Q36612;O20245;Q71N71;Q6L9Y0;B7P0E9;C5MKB3;Q95AW2;Q85ZL0;O98832;…	16063	111	CID		119.46	3.78298e-08	0	2	54		1	1744.85	-33.6441	14/161	pisum_OE_elastase_rep1.mgf
	High	FRVTPQPGVPPExAGA	B7P0E8	14	1	CID	X13(E)	80.69	0.000261333		5	54		1	1651.77	-44.5227	11/158	pisum_OE_elastase_rep1.mgf
	High	NMFTSIVGNVFGFKA	Q9GGD1;P94086;P94047;P93976;B6GUR5;A5X4C0;Q36591;P92469;Q6LA00;Q37269;D0F109;B5U0R5;E5FEB9;O03638;P28408;P04717;Q05993;P93984;Q95634;Q5J9S2;A9X7D2;B2BY81;C6KJY4;Q32165;Q32728;A1XM40;A5X4C4;B8QQG8;C0J9S0;C7AQR7;E5FEA2;Q8WJK7;Q9GHM5;Q9TMM0;Q37320;O98740;Q7YJN0;Q6JXR0;Q5K3Z6;B6GUY0;Q37276;A1X8A0;D9IFP2;Q8MC01;Q37155;Q95F83;Q9MVS0;Q8WHV1;Q36612;O20245;Q71N71;Q6L9Y0;B7P0E9;C5MKB3;Q95AW2;Q85ZL0;O98832;…	16077	111	CID		80.68	0.000279698	0	1	54		1	1631.77	-34.3449	10/151	pisum_OE_elastase_rep1.mgf
	High	FRVTPQPGVPPExA	B7P0E8	14	1	CID	X13(E)	75.06	0.000973939		3	54		1	1523.73	-34.3573	9/138	pisum_OE_elastase_rep1.mgf
	High	AFRVTPQPGVPPExA	B7P0E8	14	1	CID	X14(E)	61.08	0.0236423		4	54		1	1594.75	-45.7572	9/146	pisum_OE_elastase_rep1.mgf
	High	FQGPPHGIQVERDKLNKYGRPL	Q9GGD1;P94086;P93976;B6GUR5;B6GUW7;A5X4C0;B6GUR1;Q36591;P92469;Q6LA00;P28408;P04717;Q05993;P93984;Q95634;Q85XM1;Q85WB5;Q5KTY1;Q5J9S2;A9X7D2;B2BY81;C6KJY4;Q32165;Q5TMA8;A5X4C4;B7FCW2;B8QQG8;C0J9S0;C7AQR7;E5FEA2;Q8WJK7;Q9GHM5;Q9TMM0;Q9BAN0;Q37320;Q7YJN0;Q6JXR0;Q5K3Z6;B6GUY0;Q37276;A1X8A0;E1U252;D9IFP2;Q8MC01;Q6YLQ2;D6MYJ8;Q37155;Q95F83;Q9MSY1;Q9MVS0;Q8WHV1;Q36612;O20245;Q71N71;Q6L9Y0;Q4KUE6;B7P0E9;…	17696	122	CID		58.56	0.0383718		8	53	57	1	2549.35	-8.84982	14/219	pisum_OE_elastase_rep1.mgf
	Medium	FRVTPQPGVPPExAGAA	B7P0E8	14	1	CID	X13(E)	47.16	0.625813		6	54		1	1722.8	-46.1813	8/168	pisum_OE_elastase_rep1.mgf
	Low	AAFRVTPQPGVPPExA	B7P0E8	13	1	CID	X15(E)	38	5.03842		3	54	49	1	1665.78	-50.7219	14/154	pisum_OE_elastase_rep1.mgf
	Low	NmFTSIVGNVFGFKAL	Q9GGD1;P94086;P94047;P93976;B6GUR5;A5X4C0;Q36591;P92469;Q6LA00;Q37269;D0F109;B5U0R5;E5FEB9;O03638;P28408;P04717;Q05993;P93984;Q95634;Q5J9S2;A9X7D2;B2BY81;C6KJY4;Q32165;Q32728;A1XM40;A5X4C4;B8QQG8;C0J9S0;C7AQR7;E5FEA2;Q8WJK7;Q9GHM5;Q9TMM0;Q37320;O98740;Q7YJN0;Q6JXR0;Q5K3Z6;B6GUY0;Q37276;A1X8A0;D9IFP2;Q8MC01;Q37155;Q95F83;Q9MVS0;Q8WHV1;Q36612;O20245;Q71N71;Q6L9Y0;B7P0E9;C5MKB3;Q95AW2;Q85ZL0;O98832;…	16063	111	CID	M2(Oxidation)	28.25	50.3633		8	54	48	1	1760.84	-39.0871	9/161	pisum_OE_elastase_rep1.mgf
	Low	FRVTPQPGVPPExA	B7P0E8	14	1	CID	X13(W)	14.68	973.467		4	54	32	1	1580.73	-60.8528	6/138	pisum_OE_elastase_rep1.mgf
Q8WHG5	15.37	10	9	449	49.6167	6.80029	186.313	Ribulose-1,5-biphosphate carboxylase (Fragment) OS=Wolffia australiana GN=rbcL PE=3 SV=1 - [Q8WHG5_9ARAE]
	Confidence Icon	Sequence	Protein Accessions	# Proteins	# Protein Groups	Activation Type	Modifications	IonScore	Exp Value	Δ Score	Rank	Identity High	Homology Threshold	Charge	m/z [Da]	ΔM [ppm]	Ions Matched	Spectrum File
	High	NMFTSIVGNVFGFKAL	Q9GGD1;P94086;P94047;P93976;B6GUR5;A5X4C0;Q36591;P92469;Q6LA00;Q37269;D0F109;B5U0R5;E5FEB9;O03638;P28408;P04717;Q05993;P93984;Q95634;Q5J9S2;A9X7D2;B2BY81;C6KJY4;Q32165;Q32728;A1XM40;A5X4C4;B8QQG8;C0J9S0;C7AQR7;E5FEA2;Q8WJK7;Q9GHM5;Q9TMM0;Q37320;O98740;Q7YJN0;Q6JXR0;Q5K3Z6;B6GUY0;Q37276;A1X8A0;D9IFP2;Q8MC01;Q37155;Q95F83;Q9MVS0;Q8WHV1;Q36612;O20245;Q71N71;Q6L9Y0;B7P0E9;C5MKB3;Q95AW2;Q85ZL0;O98832;…	16063	111	CID		119.46	3.78298e-08	0	2	54		1	1744.85	-33.6441	14/161	pisum_OE_elastase_rep1.mgf
	High	FRVTPQPGVPPEEAGA	Q9GGD1;P94086;P93976;B6GUR1;Q36591;P92469;Q6LA00;D0F109;B5U0R5;Q6SSI3;E5FEB9;P31183;P28408;P04717;Q05993;P93984;Q95634;Q85WB5;Q5J9S2;A9X7D2;B2BY81;C6KJY4;Q32165;A1XM40;B8QQG8;C0J9S0;C7AQR7;Q8WJK7;Q9GHM5;Q9BAN0;O98740;Q7YJN0;Q6JXR0;B6GUY0;D9IFP2;D6MYJ8;Q37155;Q95F83;Q9MVS0;Q36612;O20245;B7P0E9;C5MKB3;D6NK13;O98879;Q95AW2;Q85ZL0;Q7YJM0;Q1KZQ0;C7AF25;Q9TLI1;Q4VIB1;Q33156;Q9MU74;Q9GDP6;Q7YKG3;Q67GM0;…	14257	100	CID		80.69	0.000261333		2	54		1	1651.77	-44.5227	11/159	pisum_OE_elastase_rep1.mgf
	High	NMFTSIVGNVFGFKA	Q9GGD1;P94086;P94047;P93976;B6GUR5;A5X4C0;Q36591;P92469;Q6LA00;Q37269;D0F109;B5U0R5;E5FEB9;O03638;P28408;P04717;Q05993;P93984;Q95634;Q5J9S2;A9X7D2;B2BY81;C6KJY4;Q32165;Q32728;A1XM40;A5X4C4;B8QQG8;C0J9S0;C7AQR7;E5FEA2;Q8WJK7;Q9GHM5;Q9TMM0;Q37320;O98740;Q7YJN0;Q6JXR0;Q5K3Z6;B6GUY0;Q37276;A1X8A0;D9IFP2;Q8MC01;Q37155;Q95F83;Q9MVS0;Q8WHV1;Q36612;O20245;Q71N71;Q6L9Y0;B7P0E9;C5MKB3;Q95AW2;Q85ZL0;O98832;…	16077	111	CID		80.68	0.000279698	0	1	54		1	1631.77	-34.3449	10/151	pisum_OE_elastase_rep1.mgf
	High	FRVTPQPGVPPEEA	Q9GGD1;P94086;P94047;P93976;B6GUW7;B6GUR1;Q36591;P92469;Q6LA00;Q37269;D0F109;B5U0R5;Q6SSI3;E5FEB9;P31183;P28408;P04717;Q05993;P93984;Q95634;Q85WB5;Q5J9S2;A9X7D2;B2BY81;C6KJY4;Q32165;Q32728;A1XM40;B8QQG8;C0J9S0;C7AQR7;Q8WJK7;Q9GHM5;Q9BAN0;O98740;Q7YJN0;Q6JXR0;B6GUY0;D9IFP2;D6MYJ8;Q37155;Q95F83;Q9MVS0;Q36612;O20245;Q4KUE6;B7P0E9;C5MKB3;D6NK13;O98879;Q95AW2;Q85ZL0;Q7YJM0;Q1KZQ0;C7AF25;Q9TLI1;Q4VIB1;…	14407	113	CID		75.06	0.000973939		2	54		1	1523.73	-34.3573	9/139	pisum_OE_elastase_rep1.mgf
	High	AFRVTPQPGVPPEEA	Q9GGD1;P94086;P94047;P93976;B6GUW7;B6GUR1;Q36591;P92469;Q6LA00;Q37269;D0F109;B5U0R5;Q6SSI3;E5FEB9;P31183;P28408;P04717;Q05993;P93984;Q95634;Q85WB5;Q5J9S2;A9X7D2;B2BY81;C6KJY4;Q32165;Q32728;A1XM40;B8QQG8;C0J9S0;C7AQR7;Q8WJK7;Q9GHM5;Q9BAN0;O98740;Q7YJN0;Q6JXR0;B6GUY0;D9IFP2;D6MYJ8;Q37155;Q95F83;Q9MVS0;Q36612;O20245;Q4KUE6;B7P0E9;C5MKB3;D6NK13;O98879;Q95AW2;Q85ZL0;Q7YJM0;Q1KZQ0;C7AF25;Q9TLI1;Q4VIB1;…	14288	111	CID		61.08	0.0236423		3	54		1	1594.75	-45.7572	9/147	pisum_OE_elastase_rep1.mgf
	High	FQGPPHGIQVERDKLNKYGRPL	Q9GGD1;P94086;P93976;B6GUR5;B6GUW7;A5X4C0;B6GUR1;Q36591;P92469;Q6LA00;P28408;P04717;Q05993;P93984;Q95634;Q85XM1;Q85WB5;Q5KTY1;Q5J9S2;A9X7D2;B2BY81;C6KJY4;Q32165;Q5TMA8;A5X4C4;B7FCW2;B8QQG8;C0J9S0;C7AQR7;E5FEA2;Q8WJK7;Q9GHM5;Q9TMM0;Q9BAN0;Q37320;Q7YJN0;Q6JXR0;Q5K3Z6;B6GUY0;Q37276;A1X8A0;E1U252;D9IFP2;Q8MC01;Q6YLQ2;D6MYJ8;Q37155;Q95F83;Q9MSY1;Q9MVS0;Q8WHV1;Q36612;O20245;Q71N71;Q6L9Y0;Q4KUE6;B7P0E9;…	17696	122	CID		58.56	0.0383718		8	53	57	1	2549.35	-8.84982	14/219	pisum_OE_elastase_rep1.mgf
	Medium	FRVTPQPGVPPEEAGAA	Q9GGD1;P94086;P93976;B6GUR1;Q36591;P92469;Q6LA00;D0F109;B5U0R5;Q6SSI3;E5FEB9;P31183;P28408;P04717;Q05993;P93984;Q95634;Q85WB5;Q5J9S2;A9X7D2;B2BY81;C6KJY4;Q32165;A1XM40;B8QQG8;C0J9S0;C7AQR7;Q8WJK7;Q9GHM5;Q9BAN0;O98740;Q7YJN0;Q6JXR0;B6GUY0;D9IFP2;D6MYJ8;Q37155;Q95F83;Q9MVS0;Q36612;O20245;B7P0E9;C5MKB3;D6NK13;O98879;Q95AW2;Q85ZL0;Q7YJM0;Q1KZQ0;C7AF25;Q9TLI1;Q4VIB1;Q33156;Q9MU74;Q9GDP6;Q7YKG3;Q67GM0;…	14214	100	CID		47.16	0.625813		2	54		1	1722.8	-46.1813	8/169	pisum_OE_elastase_rep1.mgf
	Low	AAFRVTPQPGVPPEEA	Q9GGD1;P94086;P94047;P93976;B6GUW7;B6GUR1;Q36591;P92469;Q6LA00;Q37269;D0F109;B5U0R5;Q6SSI3;E5FEB9;P31183;P28408;P04717;Q05993;P93984;Q95634;Q85WB5;Q5J9S2;A9X7D2;B2BY81;C6KJY4;Q32165;Q32728;A1XM40;B8QQG8;C0J9S0;C7AQR7;Q8WJK7;Q9GHM5;Q9BAN0;O98740;Q7YJN0;Q6JXR0;B6GUY0;D9IFP2;D6MYJ8;Q37155;Q95F83;Q9MVS0;Q36612;O20245;Q4KUE6;B7P0E9;C5MKB3;D6NK13;O98879;Q95AW2;Q85ZL0;Q7YJM0;Q1KZQ0;C7AF25;Q9TLI1;Q4VIB1;…	14229	111	CID		38	5.03842		2	54	49	1	1665.78	-50.7219	14/155	pisum_OE_elastase_rep1.mgf
	Low	NmFTSIVGNVFGFKAL	Q9GGD1;P94086;P94047;P93976;B6GUR5;A5X4C0;Q36591;P92469;Q6LA00;Q37269;D0F109;B5U0R5;E5FEB9;O03638;P28408;P04717;Q05993;P93984;Q95634;Q5J9S2;A9X7D2;B2BY81;C6KJY4;Q32165;Q32728;A1XM40;A5X4C4;B8QQG8;C0J9S0;C7AQR7;E5FEA2;Q8WJK7;Q9GHM5;Q9TMM0;Q37320;O98740;Q7YJN0;Q6JXR0;Q5K3Z6;B6GUY0;Q37276;A1X8A0;D9IFP2;Q8MC01;Q37155;Q95F83;Q9MVS0;Q8WHV1;Q36612;O20245;Q71N71;Q6L9Y0;B7P0E9;C5MKB3;Q95AW2;Q85ZL0;O98832;…	16063	111	CID	M2(Oxidation)	28.25	50.3633		8	54	48	1	1760.84	-39.0871	9/161	pisum_OE_elastase_rep1.mgf
	Low	QDWxSMPGVIPV	Q8WHG5	4	1	CID	X4(M), X4(Oxidation)	17.91	526.603		10	54	38	1	1375.7	45.0746	5/112	pisum_OE_elastase_rep1.mgf
Q7YJP4	12.64	8	8	451	50.0691	6.87354	186.313	Ribulose 1,5-bisphosphate carboxylase large subunit (Fragment) OS=Aloe sinkatana GN=rbcL PE=3 SV=1 - [Q7YJP4_9ASPA]
	Confidence Icon	Sequence	Protein Accessions	# Proteins	# Protein Groups	Activation Type	Modifications	IonScore	Exp Value	Δ Score	Rank	Identity High	Homology Threshold	Charge	m/z [Da]	ΔM [ppm]	Ions Matched	Spectrum File
	High	NMFTSIVGxVFGFKAL	P31183;Q7YJP4;O98529;Q6PZB0	16	4	CID	X9(N)	119.46	3.78298e-08		9	54		1	1744.85	-33.6441	14/161	pisum_OE_elastase_rep1.mgf
	High	FRVTPQPGVPPEEAGA	Q9GGD1;P94086;P93976;B6GUR1;Q36591;P92469;Q6LA00;D0F109;B5U0R5;Q6SSI3;E5FEB9;P31183;P28408;P04717;Q05993;P93984;Q95634;Q85WB5;Q5J9S2;A9X7D2;B2BY81;C6KJY4;Q32165;A1XM40;B8QQG8;C0J9S0;C7AQR7;Q8WJK7;Q9GHM5;Q9BAN0;O98740;Q7YJN0;Q6JXR0;B6GUY0;D9IFP2;D6MYJ8;Q37155;Q95F83;Q9MVS0;Q36612;O20245;B7P0E9;C5MKB3;D6NK13;O98879;Q95AW2;Q85ZL0;Q7YJM0;Q1KZQ0;C7AF25;Q9TLI1;Q4VIB1;Q33156;Q9MU74;Q9GDP6;Q7YKG3;Q67GM0;…	14257	100	CID		80.69	0.000261333		2	54		1	1651.77	-44.5227	11/159	pisum_OE_elastase_rep1.mgf
	High	NMFTSIVGxVFGFKA	P31183;Q7YJP4;O98529;Q6PZB0	16	4	CID	X9(N)	80.68	0.000279698		7	54		1	1631.77	-34.3449	10/151	pisum_OE_elastase_rep1.mgf
	High	FRVTPQPGVPPEEA	Q9GGD1;P94086;P94047;P93976;B6GUW7;B6GUR1;Q36591;P92469;Q6LA00;Q37269;D0F109;B5U0R5;Q6SSI3;E5FEB9;P31183;P28408;P04717;Q05993;P93984;Q95634;Q85WB5;Q5J9S2;A9X7D2;B2BY81;C6KJY4;Q32165;Q32728;A1XM40;B8QQG8;C0J9S0;C7AQR7;Q8WJK7;Q9GHM5;Q9BAN0;O98740;Q7YJN0;Q6JXR0;B6GUY0;D9IFP2;D6MYJ8;Q37155;Q95F83;Q9MVS0;Q36612;O20245;Q4KUE6;B7P0E9;C5MKB3;D6NK13;O98879;Q95AW2;Q85ZL0;Q7YJM0;Q1KZQ0;C7AF25;Q9TLI1;Q4VIB1;…	14407	113	CID		75.06	0.000973939		2	54		1	1523.73	-34.3573	9/139	pisum_OE_elastase_rep1.mgf
[truncated: 1,388 more rows]
