# Supplementary material for: Defining the Core Proteome of the Chloroplast Envelope Membranes
Source: Front Plant Sci. 2013 Feb 6;4:11. doi: 10.3389/fpls.2013.00011 (PMC3565376; doi:10.3389/fpls.2013.00011)
Supplement: Supplementary Tables S15–S57 — Raw data measured by nLC-MALDI MS/MS. Each excel sheet is grouped in two levels. The first level contains information for each identified accession ID. The first column gives the accession (UniProtKB, IMGAG, or EST-library by Franssen et al., 2012), the second column the coverage, the third column the number of peptide spectrum matches (#PSMs), the fourth column the number of peptides, the fifth column the number of amino acids (#AAs), the sixth column the molecular weight (MW in kDa), the seventh column the isoelectric point (pI), the eighth column the score, and the ninth column the description. The second level contains all peptide information for each accession ID. The second column gives the confidence icon (Low; Medium; High), the third column the peptide sequence, the fourth column the protein accessions, the fifth column the number of proteins, the sixth column the number of protein groups, the seventh column the activation type (Collision Induced Dissociation, CID), the eighth column the modifications, the ninth column the ion score, the 10th column the expectation value (exp. value), the 11th column the delta score (Δscore), the 12th column the rank, the 13th column the identity High, the 14th column the homology threshold, the 15th column the charge, the 16th column the mass to charge ratio in daltons (m/z), the 18th column the delta mass (ΔM, difference between the theoretical mass of the peptide and the experimental mass of the precursor ion), the 19th column the matched ions, and the 20th column the spectrum file. [file 38279_Schleiff_DataSheet10.ZIP › Table S47.xls]

## Sheet: Sheet1
Accession	Coverage	# PSMs	# Peptides	# AAs	MW [kDa]	calc. pI	Score	Description
Ps_30828.65058	66.56	33	33	302	33.1917	6.62451	818.878	AT5G05000.1;;;AT5G05000.3;;;AT5G05000.2 - [Ps_30828_65058]
	Confidence Icon	Sequence	Protein Accessions	# Proteins	# Protein Groups	Activation Type	Modifications	IonScore	Exp Value	Δ Score	Rank	Identity High	Homology Threshold	Charge	m/z [Da]	ΔM [ppm]	Ions Matched	Spectrum File
	High	QFSPPDGLPYDEFFSKRSEALL	Ps_30828.65058	1	1	CID		101.09	3.26581e-08	0.80198	1	46	39	1	2543.15	-36.2901	14/240	pisum_OE_elastase_rep1.mgf
	High	AWIPHLVQTITEV	Ps_30828.65058	1	1	CID		95.04	1.81856e-07	0.715789	1	47		1	1506.82	-6.1396	10/108	pisum_OE_elastase_rep1.mgf
	High	ITDSFGKGIWNKA	Ps_30828.65058	1	1	CID		87.2	1.10117e-06	0.804598	1	47	34	1	1436.71	-27.0835	17/120	pisum_OE_elastase_rep1.mgf
	High	AWIPHLVQTITEVA	Ps_30828.65058	1	1	CID		86.46	1.2515e-06	0.77907	1	47	37	1	1577.83	-22.2275	10/118	pisum_OE_elastase_rep1.mgf
	High	FLLDKTIDVLLYVDRL	Ps_30828.65058	1	1	CID		81.21	4.76199e-06	0.641975	1	47		1	1936.06	-26.1671	11/163	pisum_OE_elastase_rep1.mgf
	High	SISPFQSEGPRPV	Ps_30828.65058	1	1	CID		75.31	1.80464e-05	0.773333	1	47	33	1	1400.69	-22.3367	10/127	pisum_OE_elastase_rep1.mgf
	High	LIRRDIATETKPA	Ps_30828.65058	1	1	CID		71.97	3.23796e-05	0.708333	1	47	38	1	1483.79	-43.3896	9/127	pisum_OE_elastase_rep1.mgf
	High	ENSGRcNKNDSDEKVLPNGI	Ps_30828.65058	1	1	CID	C6(Carbamidomethyl)	70.6	3.73426e-05	0.788732	1	46	31	1	2245.96	-37.5364	12/217	pisum_OE_elastase_rep1.mgf
	High	LIRRDIATETKPAWET	Ps_30828.65058	1	1	CID		66.98	0.000113142	0.731343	1	47	34	1	1899.95	-39.1004	10/163	pisum_OE_elastase_rep1.mgf
	High	SPFQSEGPRPV	Ps_30828.65058	1	1	CID		66.84	8.3406e-05	0.746269	1	46	34	1	1200.55	-40.8323	8/107	pisum_OE_elastase_rep1.mgf
	High	HAQFSPPDGLPYDEFFSKRSEALL	Ps_30828.65058	1	1	CID		66.53	7.7738e-05	0.820896	1	45	29	1	2751.24	-35.9818	11/256	pisum_OE_elastase_rep1.mgf
	High	ITDSFGKGIWNKAIVA	Ps_30828.65058	1	1	CID		66.49	0.000142924	0.666667	1	48	38	1	1719.87	-41.9923	9/150	pisum_OE_elastase_rep1.mgf
	High	LTHAQFSPPDGLPYDEFFSKRSEALLQVV	Ps_30828.65058	1	1	CID		66.43	4.90056e-05	0.848485	1	43	27	1	3291.66	-1.51634	12/318	pisum_OE_elastase_rep1.mgf
	High	HAQFSPPDGLPYDEFFSKRSEALLQVV	Ps_30828.65058	1	1	CID		65.4	8.22237e-05	0.815385	1	44	28	1	3077.46	-24.0881	24/292	pisum_OE_elastase_rep1.mgf
	High	HAQFSPPDGLPYDEFFSKRS	Ps_30828.65058	1	1	CID		59.93	0.000409751	1	1	46	25	1	2325.01	-34.1349	12/215	pisum_OE_elastase_rep1.mgf
	High	IFALQYLFLAKPI	Ps_30828.65058	1	1	CID		58.37	0.000757712	0.517241	1	47		1	1536.86	-35.274	10/124	pisum_OE_elastase_rep1.mgf
	High	QFSPPDGLPYDEFFSKRS	Ps_30828.65058	1	1	CID		57.53	0.000764518	0.741379	1	46	31	1	2116.92	-36.1994	8/199	pisum_OE_elastase_rep1.mgf
	High	QFSPPDGLPYDEFFSKRSEALLQVV	Ps_30828.65058	1	1	CID		57.25	0.000720778	0.736842	1	45	31	1	2869.42	-5.57399	11/276	pisum_OE_elastase_rep1.mgf
	High	RAGFTLNIIDTPGLI	Ps_30828.65058	1	1	CID		54.41	0.00182208	0.592593	1	47	37	1	1600.9	-5.87252	9/148	pisum_OE_elastase_rep1.mgf
	High	LIRRDIATET	Ps_30828.65058	1	1	CID		50	0.0053565	0.6	1	47	35	1	1187.63	-34.4668	7/90	pisum_OE_elastase_rep1.mgf
	High	QFSPPDGLPYDEFFSKRSEA	Ps_30828.65058	1	1	CID		49.74	0.00409231	0.64	1	45	34	1	2316.99	-39.2541	8/220	pisum_OE_elastase_rep1.mgf
	High	DIPVVLIENSGRcNKNDSDEKVLPNGI	Ps_30828.65058	1	1	CID	C13(Carbamidomethyl)	48.57	0.00423866	0.714286	1	44	29	1	2995.41	-35.0788	10/287	pisum_OE_elastase_rep1.mgf
	Medium	HAQFSPPDGLPYDEFFSKRSEA	Ps_30828.65058	1	1	CID		45.2	0.0125766	0.555556	1	46	35	1	2525.12	-20.5002	20/236	pisum_OE_elastase_rep1.mgf
	Medium	NSIIGERVV	Ps_30828.65058	1	1	CID		34.89	0.144169	0.4	1	46	36	1	986.521	-42.5448	8/89	pisum_OE_elastase_rep1.mgf
	Medium	RRDIATETKPAWET	Ps_30828.65058	1	1	CID		33.84	0.225958	1	1	47	24	1	1673.78	-50.4496	7/147	pisum_OE_elastase_rep1.mgf
	Medium	REWSGINT	Ps_30828.65058	1	1	CID		33.82	0.229656	0.470588	1	47	32	1	962.436	-34.8193	6/81	pisum_OE_elastase_rep1.mgf
	Low	REWSGINTFAPA	Ps_30828.65058	1	1	CID		30.43	0.481804		2	47		1	1348.65	-12.137	8/121	pisum_OE_elastase_rep1.mgf
	Low	VSISPFQSEGPRPV	Ps_30828.65058	1	1	CID		24.94	1.80802	0.52	1	47	26	1	1499.75	-21.6534	6/135	pisum_OE_elastase_rep1.mgf
	Low	IENSGRcNKNDSDEKVLPNGI	Ps_30828.65058	1	1	CID	C7(Carbamidomethyl)	23.65	1.79382	1	1	46	17	1	2359.03	-41.6592	12/225	pisum_OE_elastase_rep1.mgf
	Low	RSGASLKKDAQAS	Ps_30828.65058	1	1	CID		22.48	3.08484	0.409091	1	47	27	1	1318.71	-0.0919764	9/140	pisum_OE_elastase_rep1.mgf
	Low	STVNSIIGERVV	Ps_30828.65058	1	1	CID		19.74	5.7735	0.4	1	47	26	1	1273.7	-7.61661	10/121	pisum_OE_elastase_rep1.mgf
	Low	REWSGINTFAPATQT	Ps_30828.65058	1	1	CID		15.42	16.7912	0.266667	1	47	24	1	1678.79	-19.6161	8/165	pisum_OE_elastase_rep1.mgf
	Low	RSRAGFTLNIIDTPGLI	Ps_30828.65058	1	1	CID		10.64	50.3462	0.0909091	1	47	22	1	1843.95	-46.0702	6/178	pisum_OE_elastase_rep1.mgf
Ps_31701.7658	31.39	41	40	924	102.634	5.51611	777.495	AT4G02510.1 - [Ps_31701_7658]
	Confidence Icon	Sequence	Protein Accessions	# Proteins	# Protein Groups	Activation Type	Modifications	IonScore	Exp Value	Δ Score	Rank	Identity High	Homology Threshold	Charge	m/z [Da]	ΔM [ppm]	Ions Matched	Spectrum File
	High	LDTHSWDHDcGYDGV	Ps_31701.7658	1	1	CID	C10(Carbamidomethyl)	112.49	2.86892e-10	1	1	37	28	1	1776.61	-46.3215	12/152	pisum_OE_elastase_rep1.mgf
	High	TSALGPTIWRNVIVT	Ps_31701.7658	1	1	CID		109.18	6.58983e-09	0.834862	1	47	37	1	1627.86	-37.5287	12/146	pisum_OE_elastase_rep1.mgf
	High	IYKNFWPGVTENYSIY	Ps_31701.7658	1	1	CID		102.97	2.94066e-08	0.864078	1	47	33	1	1993.9	-33.3307	12/152	pisum_OE_elastase_rep1.mgf
	High	HIVQQAIGQAVGDLRLMNPNLMNPV	Ps_31701.7658	1	1	CID		87.74	7.11435e-07	0.875	1	46	29	1	2728.39	-18.3412	14/244	pisum_OE_elastase_rep1.mgf
	High	ALGPTIWRNVIVT	Ps_31701.7658	1	1	CID		80.6	4.08308e-06	0.753086	1	46	37	1	1439.79	-34.7144	10/118	pisum_OE_elastase_rep1.mgf
	High	GLGPSLQTGKPAVRSIRPNLFAPS	Ps_31701.7658	1	1	CID		78.17	6.79118e-06	0.858974	1	46	28	1	2463.32	-24.8369	11/251	pisum_OE_elastase_rep1.mgf
	High	AQDGSRLFSVERPA	Ps_31701.7658	1	1	CID		76.87	1.12848e-05	0.74026	1	47	37	1	1532.73	-34.8269	11/145	pisum_OE_elastase_rep1.mgf
	High	SWLLQSRAHPKLPDQA	Ps_31701.7658	1	1	CID		73.49	2.85999e-05	0.739726	1	48	36	1	1846.95	-23.148	16/169	pisum_OE_elastase_rep1.mgf
	High	WLLQSRAHPKLPDQA	Ps_31701.7658	1	1	CID		72.53	3.21344e-05	0.69863	1	47	38	1	1759.92	-20.3827	14/151	pisum_OE_elastase_rep1.mgf
	High	SALGPTIWRNVIVT	Ps_31701.7658	1	1	CID		71.08	4.31831e-05	0.690141	1	47	39	1	1526.81	-39.6192	10/136	pisum_OE_elastase_rep1.mgf
	High	IGQAVGDLRLMNPNLMNPV	Ps_31701.7658	1	1	CID		70.92	4.64097e-05	0.788732	1	47	32	1	2051.99	-38.8896	24/186	pisum_OE_elastase_rep1.mgf
	High	RAHPKLPDQA	Ps_31701.7658	1	1	CID		68.41	7.56245e-05	0.691176	1	47	37	1	1132.58	-40.8108	8/91	pisum_OE_elastase_rep1.mgf
	High	ALGPTIWRNVIVTL	Ps_31701.7658	1	1	CID		64.23	0.000151595	0.515625	1	46		1	1552.9	-12.2038	9/128	pisum_OE_elastase_rep1.mgf
	High	VRSIRPNLFAPS	Ps_31701.7658	1	1	CID		63.04	0.000223417	0.619048	1	46		1	1356.76	-13.2753	15/121	pisum_OE_elastase_rep1.mgf
	High	QIAKLNGEQRKA	Ps_31701.7658	1	1	CID		54.7	0.0017603	0.636364	1	47	35	1	1355.73	-32.885	12/113	pisum_OE_elastase_rep1.mgf
	Medium	LGPTIWRNVIVT	Ps_31701.7658	1	1	CID		43.04	0.0244696	0.55814	1	46	33	1	1368.73	-50.8642	10/110	pisum_OE_elastase_rep1.mgf
	Medium	GLGPSLQTGKPAVRS	Ps_31701.7658	1	1	CID		42.83	0.0269588	0.511628	1	47	36	1	1467.77	-42.8415	7/147	pisum_OE_elastase_rep1.mgf
	Medium	ADNRRLFGFRSRAPPLPYLL	Ps_31701.7658	1	1	CID		42.18	0.0304668	0.690476	1	47	28	1	2359.19	-53.5604	10/205	pisum_OE_elastase_rep1.mgf
	Medium	HPKLPDQA	Ps_31701.7658	1	1	CID		41.78	0.0345511	0.52381	1	47	35	1	905.458	-28.1732	6/67	pisum_OE_elastase_rep1.mgf
	Medium	QDGSRLFSVERPA	Ps_31701.7658	1	1	CID		40.48	0.0454084	0.55	1	47	33	1	1461.67	-48.9388	11/137	pisum_OE_elastase_rep1.mgf
	Medium	RVFDTPGLKS	Ps_31701.7658	1	1	CID		39.36	0.0582286	0.435897	1	47	37	1	1119.57	-42.464	11/101	pisum_OE_elastase_rep1.mgf
	Medium	NVEVRLREA	Ps_31701.7658	1	1	CID		39.26	0.0509999	0.461538	1	46	35	1	1085.57	-33.8398	6/89	pisum_OE_elastase_rep1.mgf
	Medium	YLEEYDYRVKLL	Ps_31701.7658	1	1	CID		37	0.117471	0.702703	1	47	26	1	1603.78	-37.955	12/106	pisum_OE_elastase_rep1.mgf
	Medium	HIVQQAIGQAV	Ps_31701.7658	1	1	CID		34.49	0.214037	0.588235	1	47	29	1	1163.61	-33.758	6/104	pisum_OE_elastase_rep1.mgf
	Medium	IRPNLFAPS	Ps_31701.7658	1	1	CID		34.25	0.213664	0.5	1	47	31	1	1014.57	-7.03876	5/73	pisum_OE_elastase_rep1.mgf
	Medium	GFDIQNIGKQLA	Ps_31701.7658	1	1	CID		33.04	0.26955	0.333333	1	47	36	1	1303.65	-38.3088	10/109	pisum_OE_elastase_rep1.mgf
	Medium	IYKNFWPGVTENYS	Ps_31701.7658	1	1	CID		32.87	0.140155	0.363636	1	44	36	1	1717.69	-75.2546	10/132	pisum_OE_elastase_rep1.mgf
	Medium	LGPTIWRNVIVTL	Ps_31701.7658	1	1	CID		31.19	0.30204	0.612903	1	45	26	1	1481.87	-12.4379	12/120	pisum_OE_elastase_rep1.mgf
	Low	LYVDRLDLQTRDMNDLPMLRSV	Ps_31701.7658	1	1	CID		28.62	0.560609	0.413793	1	46	31	1	2663.29	-26.9699	7/235	pisum_OE_elastase_rep1.mgf
	Low	ADNRRLFGFRS	Ps_31701.7658	1	1	CID		26.88	1.06137	1	1	47	24	1	1338.64	-44.8299	5/113	pisum_OE_elastase_rep1.mgf
	Low	RAPPLPYLLSWLLQSRAHPKLPDQA	Ps_31701.7658	1	1	CID		24.77	1.10881	1	1	45	22	1	2867.55	-20.5939	16/267	pisum_OE_elastase_rep1.mgf
	Low	QWRGDLALGA	Ps_31701.7658	1	1	CID		23.69	2.01147	0.333333	1	46	30	1	1086.55	-13.6498	5/88	pisum_OE_elastase_rep1.mgf
	Low	LGPTIWRNVIV	Ps_31701.7658	1	1	CID		23.38	2.09165	0.26087	1	46	31	1	1267.7	-37.849	5/92	pisum_OE_elastase_rep1.mgf
	Low	SLVENHPScRKNRDGQKV	Ps_31701.7658	1	1	CID	C9(Carbamidomethyl)	22.54	2.78816	1	1	46	23	1	2124	-35.8688	11/191	pisum_OE_elastase_rep1.mgf
	Low	GKPAVRSIRPNLFAPS	Ps_31701.7658	1	1	CID		21.72	3.83967	1	1	47	21	1	1709.95	-16.6328	9/161	pisum_OE_elastase_rep1.mgf
	Low	GDLRLMNPNLMNPV	Ps_31701.7658	1	1	CID		21.61	3.8505	0.5	1	47	25	1	1583.76	-27.2422	7/134	pisum_OE_elastase_rep1.mgf
	Low	KLNGEQRKA	Ps_31701.7658	1	1	CID		18.95	6.02622	0.157895	1	46	30	1	1043.57	-29.0295	7/83	pisum_OE_elastase_rep1.mgf
	Low	FGGSDSANKYLEELEKQIRDSESSQGDRI	Ps_31701.7658	1	1	CID		15.69	5.77586	1	1	43	22	1	3258.44	-35.0663	5/313	pisum_OE_elastase_rep1.mgf
	Low	ENHPScRKNRDGQKVLPNGQSWKPL	Ps_31701.7658	1	1	CID	C6(Carbamidomethyl)	11.72	19.9571	0.166667	1	44	24	1	2945.31	-60.3619	8/280	pisum_OE_elastase_rep1.mgf
	Low	IGQAVGDLRLMNPNLmNPV	Ps_31701.7658	1	1	CID	M16(Oxidation)	11.49	41.3755		3	47	25	1	2068.03	-18.6122	8/186	pisum_OE_elastase_rep1.mgf
	Low	IYKNFWPGVT	Ps_31701.7658	1	1	CID		10.59	47.6948	1	1	47	21	1	1224.63	-5.68831	5/80	pisum_OE_elastase_rep1.mgf
Ps_36583.42027	54.55	40	39	550	60.5045	6.96143	723.027	AT3G46740.1 - [Ps_36583_42027]
	Confidence Icon	Sequence	Protein Accessions	# Proteins	# Protein Groups	Activation Type	Modifications	IonScore	Exp Value	Δ Score	Rank	Identity High	Homology Threshold	Charge	m/z [Da]	ΔM [ppm]	Ions Matched	Spectrum File
	High	FTGGPGVDEVPSIWVDRAGVKA	Ps_36583.42027	1	1	CID		129.97	5.59602e-11	0.861538	1	47	38	1	2257.09	-33.8008	14/211	pisum_OE_elastase_rep1.mgf
	High	EHGTDLGSSKDVKGNPT	Ps_36583.42027	1	1	CID		106.96	1.15648e-08	0.88785	1	47	31	1	1741.78	-28.8849	17/172	pisum_OE_elastase_rep1.mgf
	High	NIEVNPRPDEMNEGSIIVEI	Ps_36583.42027	1	1	CID		105.53	1.26458e-08	0.820755	1	46	38	1	2268.03	-38.9154	14/215	pisum_OE_elastase_rep1.mgf
	High	FTGGPGVDEVPSIWVDRA	Ps_36583.42027	1	1	CID		101.71	3.89911e-08	0.77451	1	47		1	1901.88	-33.368	15/167	pisum_OE_elastase_rep1.mgf
	High	FTGGPGVDEVPSIWVDRAGV	Ps_36583.42027	1	1	CID		74.12	1.7808e-05	0.756757	1	46	34	1	2057.91	-55.5332	10/187	pisum_OE_elastase_rep1.mgf
	High	cFNSRKLSPV	Ps_36583.42027	1	1	CID	C1(Carbamidomethyl)	73.93	2.20433e-05	0.72973	1	47	37	1	1207.58	-40.6229	8/92	pisum_OE_elastase_rep1.mgf
	High	ScFNSRKLSPV	Ps_36583.42027	1	1	CID	C2(Carbamidomethyl)	72.96	2.4186e-05	0.753425	1	46	34	1	1294.6	-40.8505	9/108	pisum_OE_elastase_rep1.mgf
	High	STEWSIVPGRGGRPT	Ps_36583.42027	1	1	CID		70.64	4.50691e-05	0.647887	1	47		1	1599.77	-35.0836	9/148	pisum_OE_elastase_rep1.mgf
	High	cSNGQRVLPNGAI	Ps_36583.42027	1	1	CID	C1(Carbamidomethyl)	67.08	0.000103642	0.686567	1	47	37	1	1385.63	-44.3662	9/124	pisum_OE_elastase_rep1.mgf
	High	LHGHYGGcVGDLPSYDAFTLGGPYSV	Ps_36583.42027	1	1	CID	C8(Carbamidomethyl)	64.31	0.000101326	0.828125	1	44	28	1	2739.15	-36.6775	10/256	pisum_OE_elastase_rep1.mgf
	High	NGQRVLPNGAISA	Ps_36583.42027	1	1	CID		61.71	0.000327146	0.693548	1	46	35	1	1296.65	-42.7574	9/116	pisum_OE_elastase_rep1.mgf
	High	NGQRVLPNGAI	Ps_36583.42027	1	1	CID		57.98	0.000750567	0.62069	1	46	38	1	1138.58	-48.9658	9/109	pisum_OE_elastase_rep1.mgf
	High	AEVSTEWSIVPGRGGRPT	Ps_36583.42027	1	1	CID		57.56	0.000973228	0.689655	1	47	33	1	1898.96	-6.12937	16/176	pisum_OE_elastase_rep1.mgf
	High	EFFRRQEREYKRRIS	Ps_36583.42027	1	1	CID		48.94	0.00741547	0.734694	1	47	28	1	2100.04	-38.5951	13/160	pisum_OE_elastase_rep1.mgf
	High	TEWSIVPGRGGRPT	Ps_36583.42027	1	1	CID		47.36	0.00923228	0.553191	1	47	36	1	1512.71	-51.782	12/138	pisum_OE_elastase_rep1.mgf
	High	IWVDRAGVKA	Ps_36583.42027	1	1	CID		46.58	0.00991674	0.425532	1	46		1	1114.6	-33.4354	13/87	pisum_OE_elastase_rep1.mgf
	High	NGQRVLPNGA	Ps_36583.42027	1	1	CID		46.42	0.00927757	0.586957	1	46	34	1	1025.52	-32.3486	8/99	pisum_OE_elastase_rep1.mgf
	Medium	EWSIVPGRGGRPT	Ps_36583.42027	1	1	CID		45.74	0.013381	0.5	1	47	38	1	1411.68	-46.1321	15/128	pisum_OE_elastase_rep1.mgf
	Medium	SARPcLLPT	Ps_36583.42027	1	1	CID	C5(Carbamidomethyl)	42.2	0.0250454	0.47619	1	46	37	1	1014.49	-45.4663	7/86	pisum_OE_elastase_rep1.mgf
	Medium	GGPGVDEVPSIWVDRA	Ps_36583.42027	1	1	CID		41.85	0.0358177	0.761905	1	47	25	1	1653.78	-28.0033	8/139	pisum_OE_elastase_rep1.mgf
	Medium	NITRDNTRFV	Ps_36583.42027	1	1	CID		41.82	0.0399231	0.690476	1	47	28	1	1235.59	-44.8054	8/99	pisum_OE_elastase_rep1.mgf
	Medium	RPcLLPT	Ps_36583.42027	1	1	CID	C3(Carbamidomethyl)	39.23	0.0357838	0.538462	1	44	33	1	856.436	-40.3011	5/54	pisum_OE_elastase_rep1.mgf
	Low	STEWSIVPGRGGRPTLA	Ps_36583.42027	1	1	CID		31.86	0.413947		2	48		1	1783.91	-21.0416	15/168	pisum_OE_elastase_rep1.mgf
	Low	SLQPGGTITFEHRNLQGLNRSLT	Ps_36583.42027	1	1	CID		29.13	0.549138	0.517241	1	46	28	1	2539.29	-20.5811	6/257	pisum_OE_elastase_rep1.mgf
	Low	LHGHYGGcV	Ps_36583.42027	1	1	CID	C8(Carbamidomethyl)	27.89	0.355995	0.642857	1	43	25	1	999.411	-35.4862	10/84	pisum_OE_elastase_rep1.mgf
	Low	VQRELPKQLLPGHTFNIEAGKQALRNI	Ps_36583.42027	1	1	CID		26.52	0.630536	0.481481	1	44	29	1	3070.62	-33.3454	10/294	pisum_OE_elastase_rep1.mgf
	Low	SLQPGGTITFEHRNLQGLNRS	Ps_36583.42027	1	1	CID		26.41	1.17651	0.576923	1	47	25	1	2325.15	-23.816	10/235	pisum_OE_elastase_rep1.mgf
	Low	RGYNmGEIGAA	Ps_36583.42027	1	1	CID	M5(Oxidation)	26.15	0.760014	0.576923	1	44	25	1	1154.49	-32.522	10/97	pisum_OE_elastase_rep1.mgf
	Low	LFSNIEVNPRPDEMNEGSIIVEI	Ps_36583.42027	1	1	CID		25.52	1.09678	0.615385	1	45	24	1	2615.19	-44.4639	6/245	pisum_OE_elastase_rep1.mgf
	Low	HPYLDGVDNPRNRTLRV	Ps_36583.42027	1	1	CID		25.47	1.70885	0.32	1	47	31	1	2021.96	-50.7732	10/164	pisum_OE_elastase_rep1.mgf
	Low	NITENFSRQS	Ps_36583.42027	1	1	CID		23.16	2.167	0.391304	1	46	28	1	1195.52	-38.8376	11/103	pisum_OE_elastase_rep1.mgf
	Low	cSNGQRVLPNGA	Ps_36583.42027	1	1	CID	C1(Carbamidomethyl)	23.09	2.15975	1	1	46	23	1	1272.6	-10.8659	12/114	pisum_OE_elastase_rep1.mgf
	Low	GSNFPFFNRHQLTVT	Ps_36583.42027	1	1	CID		22.39	3.26334	1	1	47	22	1	1764.82	-34.5595	7/158	pisum_OE_elastase_rep1.mgf
	Low	NIEVNPRPDEMNEGSIIV	Ps_36583.42027	1	1	CID		20.08	5.63621	0.3	1	47	27	1	2025.99	-1.38338	8/191	pisum_OE_elastase_rep1.mgf
	Low	SVHEEIKDMLAEQGRV	Ps_36583.42027	1	1	CID		18.7	8.2941	0.368421	1	47	26	1	1840.88	-24.7552	11/163	pisum_OE_elastase_rep1.mgf
	Low	VQRELPKQLLPGHTFNIEAGKQALRNINSL	Ps_36583.42027	1	1	CID		18.28	2.8946	0.388889	1	42	25	1	3384.76	-37.3501	5/337	pisum_OE_elastase_rep1.mgf
	Low	VVYRRMGQGS	Ps_36583.42027	1	1	CID		18	8.08137	0.277778	1	47	26	1	1152.56	-30.7935	4/82	pisum_OE_elastase_rep1.mgf
	Low	TFEHRNLQGLNRS	Ps_36583.42027	1	1	CID		16.56	11.963	0.352941	1	47	24	1	1571.74	-40.8282	8/135	pisum_OE_elastase_rep1.mgf
	Low	VVYRRmGQGS	Ps_36583.42027	1	1	CID	M6(Oxidation)	13.57	19.9508	1	1	46	21	1	1168.55	-34.2359	5/82	pisum_OE_elastase_rep1.mgf
	Low	EVSTEWSIVPGRGGRPT	Ps_36583.42027	1	1	CID		11.07	42.5206	1	1	47	23	1	1827.89	-25.2648	5/168	pisum_OE_elastase_rep1.mgf
Ps_34802.62813	24.53	19	18	587	64.7536	7.56201	440.804	AT3G17970.1 - [Ps_34802_62813]
	Confidence Icon	Sequence	Protein Accessions	# Proteins	# Protein Groups	Activation Type	Modifications	IonScore	Exp Value	Δ Score	Rank	Identity High	Homology Threshold	Charge	m/z [Da]	ΔM [ppm]	Ions Matched	Spectrum File
	High	GFcGILGFRPSHGAVSHVGIIPV	Ps_34802.62813	1	1	CID	C3(Carbamidomethyl)	98.86	6.56521e-08	1	1	47	27	1	2377.25	-4.78927	21/207	pisum_OE_elastase_rep1.mgf
	High	NFVDFSLGVDTSGGVRVPA	Ps_34802.62813	1	1	CID		89.9	5.80361e-07	0.866667	1	47	29	1	1936.91	-33.6685	12/200	pisum_OE_elastase_rep1.mgf
	High	GFcGILGFRPSHGAVS	Ps_34802.62813	1	1	CID	C3(Carbamidomethyl)	88.25	8.7829e-07	0.806818	1	47	35	1	1661.76	-35.6581	19/137	pisum_OE_elastase_rep1.mgf
	High	AYGISGENKHFGTPTNPA	Ps_34802.62813	1	1	CID		83.54	1.97372e-06	0.857143	1	46	29	1	1860.81	-39.6446	20/177	pisum_OE_elastase_rep1.mgf
	High	GFcGILGFRPS	Ps_34802.62813	1	1	CID	C3(Carbamidomethyl)	77.63	9.36526e-06	0.628205	1	47		1	1210.57	-28.7512	9/82	pisum_OE_elastase_rep1.mgf
	High	SGENKHFGTPTNPA	Ps_34802.62813	1	1	CID		68.67	6.31276e-05	0.797101	1	46	31	1	1456.63	-36.2441	11/145	pisum_OE_elastase_rep1.mgf
	High	SLIARHGGDRFLLDTL	Ps_34802.62813	1	1	CID		49.18	0.00767264	0.346939	1	48		1	1783.91	-41.4351	8/165	pisum_OE_elastase_rep1.mgf
	High	GHILLQAPFVMQRNPRQIII	Ps_34802.62813	1	1	CID		48.57	0.00646258	1	1	46	24	1	2344.24	-42.9355	14/198	pisum_OE_elastase_rep1.mgf
	Medium	GWFAKDPDVLRRV	Ps_34802.62813	1	1	CID		45.57	0.0160409	0.630435	1	47	32	1	1558.8	-32.7568	9/120	pisum_OE_elastase_rep1.mgf
	Medium	AYGISGENKHFGTPT	Ps_34802.62813	1	1	CID		42.52	0.0287352		2	47		1	1578.72	-21.8792	13/140	pisum_OE_elastase_rep1.mgf
	High	TFGHPEWA	Ps_34802.62813	1	1	CID		42.46	0.00976744	0.571429	1	42	33	1	944.38	-49.1659	9/77	pisum_OE_elastase_rep1.mgf
	Medium	GFcGILGFRPSHGAV	Ps_34802.62813	1	1	CID	C3(Carbamidomethyl)	38.74	0.0757248	0.666667	1	47	28	1	1574.76	-21.8802	16/122	pisum_OE_elastase_rep1.mgf
	Medium	NFVDFSLGVDTSGGVRVPA	Ps_34802.62813	1	1	CID		36.59	0.127698	0.675676	1	47	26	1	1936.99	8.29494	7/200	pisum_OE_elastase_rep1.mgf
	Medium	DIFDIEGHVSTFGHPEWA	Ps_34802.62813	1	1	CID		32.65	0.225965	1	1	46	22	1	2056.85	-42.1253	19/187	pisum_OE_elastase_rep1.mgf
	Low	ISDIFDIEGHVSTFGHPEWA	Ps_34802.62813	1	1	CID		23.75	1.66654	1	1	45	19	1	2256.96	-43.6808	16/207	pisum_OE_elastase_rep1.mgf
	Low	ADDcFQHLNVPLDRT	Ps_34802.62813	1	1	CID	C4(Carbamidomethyl)	22.65	2.57175	0.130435	1	46	34	1	1800.81	-14.9018	8/155	pisum_OE_elastase_rep1.mgf
	Low	RHGGDRFLLDTL	Ps_34802.62813	1	1	CID		17.71	9.46203	0.222222	1	47	27	1	1399.69	-35.823	8/117	pisum_OE_elastase_rep1.mgf
	Low	GGVRVPAGFcGILGFRPSHGAV	Ps_34802.62813	1	1	CID	C10(Carbamidomethyl)	15.34	14.9453	1	1	47	21	1	2211.08	-38.5854	7/202	pisum_OE_elastase_rep1.mgf
	Low	GHILLQAPFVMQRNPRQIIIA	Ps_34802.62813	1	1	CID		11.89	33.124		3	47	26	1	2415.21	-71.8528	12/208	pisum_OE_elastase_rep1.mgf
Ps_29385.26147	30.62	10	10	258	28.6845	6.01123	365.726	AT4G35000.1 - [Ps_29385_26147]
	Confidence Icon	Sequence	Protein Accessions	# Proteins	# Protein Groups	Activation Type	Modifications	IonScore	Exp Value	Δ Score	Rank	Identity High	Homology Threshold	Charge	m/z [Da]	ΔM [ppm]	Ions Matched	Spectrum File
	High	GGPNGSIRNEEEYSHGANNGLKKA	Ps_29385.26147	1	1	CID		145.84	1.07556e-12	0.869863	1	46		1	2499.13	-26.9339	28/249	pisum_OE_elastase_rep1.mgf
	High	GGPNGSIRNEEEYSHGA	Ps_29385.26147	1	1	CID		99.64	3.30871e-08	0.86	1	44	33	1	1773.72	-31.2063	22/165	pisum_OE_elastase_rep1.mgf
	High	WHDAGTYDAT	Ps_29385.26147	1	1	CID		71.75	7.91988e-06	1	1	40	24	1	1136.42	-41.148	8/97	pisum_OE_elastase_rep1.mgf
	High	GGPNGSIRNEEEYSHGANNGLKKAI	Ps_29385.26147	1	1	CID		64.4	0.000149207	0.75	1	46	33	1	2612.19	-34.0256	12/259	pisum_OE_elastase_rep1.mgf
	High	SGAHTLGRAHPERS	Ps_29385.26147	2	1	CID		51.08	0.00447038	0.686275	1	47	31	1	1475.71	-26.4921	16/141	pisum_OE_elastase_rep1.mgf
	High	GAHTLGRAHPERS	Ps_29385.26147	2	1	CID		50.27	0.00532353	0.76	1	47	28	1	1388.67	-33.3912	9/125	pisum_OE_elastase_rep1.mgf
	Medium	LVDDNEFRHYVEL	Ps_29385.26147	1	1	CID		43.45	0.0230627	0.72093	1	47	27	1	1648.75	-28.3374	8/126	pisum_OE_elastase_rep1.mgf
	Medium	GGPNGSIRNEEEYS	Ps_29385.26147	1	1	CID		41.18	0.0231443	1	1	44	24	1	1508.62	-29.1335	7/135	pisum_OE_elastase_rep1.mgf
	Medium	RNEEEYSHGANNGLKKA	Ps_29385.26147	1	1	CID		33.82	0.204697	0.676471	1	46	26	1	1916.86	-31.0365	17/177	pisum_OE_elastase_rep1.mgf
	Low	RALIANRNCAPLmLRLAWHDA	Ps_29385.26147	1	1	CID	M13(Oxidation)	11.2	30.8741		2	46	25	1	2421.36	33.2185	5/195	pisum_OE_elastase_rep1.mgf
Ps_32307.45535	17.46	18	18	693	75.693	7.97217	329.087	AT1G77590.1 - [Ps_32307_45535]
	Confidence Icon	Sequence	Protein Accessions	# Proteins	# Protein Groups	Activation Type	Modifications	IonScore	Exp Value	Δ Score	Rank	Identity High	Homology Threshold	Charge	m/z [Da]	ΔM [ppm]	Ions Matched	Spectrum File
	High	cAGGTFSDFDDTSVGRVGPPLPcSYI	Ps_32307.45535	1	1	CID	C1(Carbamidomethyl), C23(Carbamidomethyl)	93.53	1.0722e-07	1	1	43	28	1	2775.13	-38.2754	14/250	pisum_OE_elastase_rep1.mgf
	High	DTTGDPGVTVRNKRFDSPVET	Ps_32307.45535	1	1	CID		69.79	5.00684e-05	0.728571	1	46	36	1	2291.03	-39.9535	17/213	pisum_OE_elastase_rep1.mgf
	High	KLIDWPEGGYLI	Ps_32307.45535	1	1	CID		69.32	6.40476e-05	0.594203	1	47		1	1403.71	-36.9224	9/110	pisum_OE_elastase_rep1.mgf
	High	YLPMAHILELA	Ps_32307.45535	1	1	CID		60.54	0.000475539	0.639344	1	47	38	1	1270.67	-12.7187	7/94	pisum_OE_elastase_rep1.mgf
	High	SNDGRQFEKV	Ps_32307.45535	1	1	CID		59.33	0.000619284	0.694915	1	47	34	1	1179.53	-40.0425	7/103	pisum_OE_elastase_rep1.mgf
	High	KLIDWPEGGYLINDSPMPRGEIVI	Ps_32307.45535	1	1	CID		56.54	0.000851122	0.789474	1	45	28	1	2712.29	-42.5438	10/262	pisum_OE_elastase_rep1.mgf
	High	YLPMAHILEL	Ps_32307.45535	1	1	CID		53.91	0.00225292	0.592593	1	47	38	1	1199.64	-3.61881	16/84	pisum_OE_elastase_rep1.mgf
	High	RNKRFDSPVET	Ps_32307.45535	1	1	CID		49.8	0.0055702	0.4	1	47		1	1348.65	-36.1314	7/103	pisum_OE_elastase_rep1.mgf
	Medium	GRVGPPLPCSYIKLI	Ps_32307.45535	1	1	CID		44.95	0.0173556	0.644444	1	47	30	1	1612.87	-33.8659	8/141	pisum_OE_elastase_rep1.mgf
	Medium	ALGHGREQRA	Ps_32307.45535	1	1	CID		43.78	0.0221458	0.25	1	47		1	1094.55	-31.59	10/82	pisum_OE_elastase_rep1.mgf
	Medium	DWPEGGYLINDSPMPRGEIVI	Ps_32307.45535	1	1	CID		41.43	0.0221051	0.658537	1	44	29	1	2357.97	-73.092	18/214	pisum_OE_elastase_rep1.mgf
	Medium	GGTFSDFDDTSVGRVGPPLPcSYI	Ps_32307.45535	1	1	CID	C21(Carbamidomethyl)	38.27	0.0541978	0.684211	1	45	27	1	2544.11	-24.9395	11/234	pisum_OE_elastase_rep1.mgf
	Medium	DWPEGGYLINDSPMPRGEIVIGGPNVT	Ps_32307.45535	1	1	CID		38.24	0.0471351	0.605263	1	44	30	1	2883.29	-37.1178	14/292	pisum_OE_elastase_rep1.mgf
	Medium	KLIDWPEGGYLINDSPMPRGEIV	Ps_32307.45535	1	1	CID		34.17	0.156556	1	1	46	22	1	2599.21	-44.3679	7/252	pisum_OE_elastase_rep1.mgf
	Low	DFDDTSVGRVGPPLPcSYI	Ps_32307.45535	1	1	CID	C16(Carbamidomethyl)	24.15	1.69855	1	1	46	23	1	2094.9	-36.935	6/188	pisum_OE_elastase_rep1.mgf
	Low	KLIDWPEGGYLINDSPMPRGEIVIGGPNVT	Ps_32307.45535	1	1	CID		23.75	0.977703	1	1	43	20	1	3237.55	-32.9049	8/340	pisum_OE_elastase_rep1.mgf
	Low	ILDRVRDGVFKKV	Ps_32307.45535	1	1	CID		23.68	2.02296	0.416667	1	46	28	1	1544.89	-22.7921	5/127	pisum_OE_elastase_rep1.mgf
	Low	NDSPMPRGEIVIGGPNVT	Ps_32307.45535	1	1	CID		10.19	57.848		3	47	23	1	1852.92	-0.980868	7/200	pisum_OE_elastase_rep1.mgf
Ps_32412.20380	42.31	7	7	130	14.1336	5.22412	240.673	AT5G43070.1 - [Ps_32412_20380]
	Confidence Icon	Sequence	Protein Accessions	# Proteins	# Protein Groups	Activation Type	Modifications	IonScore	Exp Value	Δ Score	Rank	Identity High	Homology Threshold	Charge	m/z [Da]	ΔM [ppm]	Ions Matched	Spectrum File
	High	ATSEQDSSASPQQNVDQTKLS	Ps_32412.20380	1	1	CID		146.48	1.04367e-12	0.856164	1	46		1	2220.97	-22.905	15/228	pisum_OE_elastase_rep1.mgf
	High	SEQDSSASPQQNVDQTKLS	Ps_32412.20380	1	1	CID		97.88	6.91636e-08	0.846939	1	46	33	1	2048.88	-29.8072	19/210	pisum_OE_elastase_rep1.mgf
	High	GFSIWPPTQRTRDAVIT	Ps_32412.20380	1	1	CID		63.15	0.00028036	0.666667	1	47	37	1	1944.96	-34.0845	15/167	pisum_OE_elastase_rep1.mgf
	Medium	GFSIWPPTQRT	Ps_32412.20380	1	1	CID		40.92	0.0477205	0.536585	1	47	34	1	1289.63	-25.6285	7/99	pisum_OE_elastase_rep1.mgf
	Low	VLSKRYGTLPSEEAA	Ps_32412.20380	1	1	CID		21.43	5.64552	0.428571	1	48	26	1	1620.83	-16.641	17/146	pisum_OE_elastase_rep1.mgf
	Low	GFSIWPPTQRTRDA	Ps_32412.20380	1	1	CID		14.32	21.6571		4	47	31	1	1631.77	-36.692	8/133	pisum_OE_elastase_rep1.mgf
	Low	SAGFSIWPPTQRT	Ps_32412.20380	1	1	CID		12.8	35.0073	1	1	48	20	1	1447.71	-19.1427	11/123	pisum_OE_elastase_rep1.mgf
Ps_33022.72556	28.72	6	6	195	21.8766	5.09717	230.885	AT1G27390.1 - [Ps_33022_72556]
	Confidence Icon	Sequence	Protein Accessions	# Proteins	# Protein Groups	Activation Type	Modifications	IonScore	Exp Value	Δ Score	Rank	Identity High	Homology Threshold	Charge	m/z [Da]	ΔM [ppm]	Ions Matched	Spectrum File
	High	EYLANPLDVDNLTRWGGALL	Ps_33022.72556	1	1	CID		143.48	2.54439e-12	0.888112	1	47	37	1	2230.13	-9.93723	24/207	pisum_OE_elastase_rep1.mgf
	High	DVDNLTRWGGALLELS	Ps_33022.72556	1	1	CID		101.65	3.53514e-08	0.72549	1	47		1	1758.83	-41.7785	12/165	pisum_OE_elastase_rep1.mgf
	High	YFQQAVDEDPSNELYRKS	Ps_33022.72556	1	1	CID		48.52	0.00545898	0.530612	1	45	38	1	2188.94	-35.4394	11/187	pisum_OE_elastase_rep1.mgf
	Medium	EYLANPLDVDNLTRWGGALLEL	Ps_33022.72556	1	1	CID		45.38	0.0142752	0.511111	1	46	37	1	2472.16	-47.6081	21/235	pisum_OE_elastase_rep1.mgf
	Low	QFQNFPESKKmTQEA	Ps_33022.72556	2	1	CID	M11(Oxidation)	28.77	0.293752	1	1	43	19	1	1828.72	-72.9804	14/153	pisum_OE_elastase_rep1.mgf
	Low	DVDNLTRWGGALLEL	Ps_33022.72556	1	1	CID		17.99	8.95782	0.222222	1	47	28	1	1671.86	-5.59334	6/153	pisum_OE_elastase_rep1.mgf
Ps_30307.15384	19.49	7	5	277	31.0771	7.59131	206.058	AT5G17770.1 - [Ps_30307_15384]
	Confidence Icon	Sequence	Protein Accessions	# Proteins	# Protein Groups	Activation Type	Modifications	IonScore	Exp Value	Δ Score	Rank	Identity High	Homology Threshold	Charge	m/z [Da]	ΔM [ppm]	Ions Matched	Spectrum File
	High	ScRGKDGEGAEVIKPYTPT	Ps_30307.15384	1	1	CID	C2(Carbamidomethyl)	130.23	4.84452e-11	0.884615	1	47	36	1	2064.92	-38.5367	15/207	pisum_OE_elastase_rep1.mgf
	High	KILRcGPPPMNKA	Ps_30307.15384	2	1	CID	C5(Carbamidomethyl)	101.17	4.24234e-08	0	1	47		1	1481.77	-27.8892	11/133	pisum_OE_elastase_rep1.mgf
	Medium	KILRcGPPPmNKA	Ps_30307.15384	2	1	CID	C5(Carbamidomethyl), M10(Oxidation)	45.67	0.0151134	0	1	47	32	1	1497.75	-35.247	9/133	pisum_OE_elastase_rep1.mgf
	Low	LRcGPPPMNKA	Ps_30307.15384;Ps_32756.56098	3	2	CID	C3(Carbamidomethyl)	29.83	0.451845	0.633333	1	46	26	1	1240.58	-40.4179	9/109	pisum_OE_elastase_rep1.mgf
	Low	SVLGLPIGQHIScRGKDGEGAEVIKPYTPT	Ps_30307.15384	1	1	CID	C13(Carbamidomethyl)	16.72	5.2033	1	1	43	21	1	3179.48	-53.4548	13/327	pisum_OE_elastase_rep1.mgf
	Low	LRcGPPPmNKA	Ps_30307.15384;Ps_32756.56098	3	2	CID	C3(Carbamidomethyl), M8(Oxidation)	11.89	28.594		5	46	26	1	1256.6	-19.6435	4/109	pisum_OE_elastase_rep1.mgf
	Low	NYPDRFNIYYV	Ps_30307.15384	1	1	CID		10.97	44.7387		2	47	25	1	1463.65	-27.7527	10/103	pisum_OE_elastase_rep1.mgf
Ps_33143.19368	11.6	6	6	405	43.9727	8.38232	186.04	AT3G27820.1 - [Ps_33143_19368]
	Confidence Icon	Sequence	Protein Accessions	# Proteins	# Protein Groups	Activation Type	Modifications	IonScore	Exp Value	Δ Score	Rank	Identity High	Homology Threshold	Charge	m/z [Da]	ΔM [ppm]	Ions Matched	Spectrum File
	High	TLRPAVEDLTELERQGLGFAV	Ps_33143.19368	1	1	CID		82.24	3.17384e-06	0.878049	1	47	28	1	2314.15	-37.1584	19/222	pisum_OE_elastase_rep1.mgf
	High	TTLRPAVEDLTELERQGLGFA	Ps_33143.19368	1	1	CID		75.57	1.50896e-05	0.828947	1	47	30	1	2316.12	-41.76	17/222	pisum_OE_elastase_rep1.mgf
	High	FGEKRRLEHVDSA	Ps_33143.19368	1	1	CID		56.94	0.001081	0.701754	1	47	32	1	1543.74	-39.606	14/126	pisum_OE_elastase_rep1.mgf
	Medium	TLRPAVEDLTELERQGLGFA	Ps_33143.19368	1	1	CID		44.5	0.0190162	0.681818	1	47	29	1	2215.09	-37.5792	17/212	pisum_OE_elastase_rep1.mgf
	Medium	VEDLTELERQGLGFAV	Ps_33143.19368	1	1	CID		43.59	0.03034	0.727273	1	48	27	1	1775.86	-33.9562	8/148	pisum_OE_elastase_rep1.mgf
	Low	SYYEEYYKSRGV	Ps_33143.19368	1	1	CID		23.82	1.54114		2	45		1	1543.66	-28.9825	13/113	pisum_OE_elastase_rep1.mgf
Ps_34218.53591	9.68	2	2	434	47.2932	5.75732	162.35	AT5G16620.1 - [Ps_34218_53591]
	Confidence Icon	Sequence	Protein Accessions	# Proteins	# Protein Groups	Activation Type	Modifications	IonScore	Exp Value	Δ Score	Rank	Identity High	Homology Threshold	Charge	m/z [Da]	ΔM [ppm]	Ions Matched	Spectrum File
	High	SQNGTPFKQGFGDSPGSPSERKS	Ps_34218.53591	1	1	CID		162.35	2.51701e-14	0.851852	1	46		1	2395.05	-31.6909	16/261	pisum_OE_elastase_rep1.mgf
	Low	VGSPLFWIGIGVGFSALFS	Ps_34218.53591	1	1	CID		11.96	30.4325	0	1	46	21	1	1953.89	-82.6053	7/196	pisum_OE_elastase_rep1.mgf
Ps_37118.23305	12.95	2	2	139	15.0152	8.71924	152.873	AT4G27990.1 - [Ps_37118_23305]
	Confidence Icon	Sequence	Protein Accessions	# Proteins	# Protein Groups	Activation Type	Modifications	IonScore	Exp Value	Δ Score	Rank	Identity High	Homology Threshold	Charge	m/z [Da]	ΔM [ppm]	Ions Matched	Spectrum File
	High	LFRNVIPPVFDTLDISPL	Ps_37118.23305	1	1	CID		125.32	1.4675e-10	0.696	1	46		1	2056.11	-17.772	14/164	pisum_OE_elastase_rep1.mgf
	High	LFRNVIPPVFDTL	Ps_37118.23305	1	1	CID		67.61	8.90655e-05	0.426471	1	47		1	1530.85	-13.7514	9/110	pisum_OE_elastase_rep1.mgf
Ps_40527.19810	15.93	2	2	113	12.0997	8.68994	151.699	AT2G28900.1 - [Ps_40527_19810]
	Confidence Icon	Sequence	Protein Accessions	# Proteins	# Protein Groups	Activation Type	Modifications	IonScore	Exp Value	Δ Score	Rank	Identity High	Homology Threshold	Charge	m/z [Da]	ΔM [ppm]	Ions Matched	Spectrum File
	High	IDTGNPFLNLTVDGFLKI	Ps_40527.19810	1	1	CID		108.91	7.41546e-09	0.825688	1	47	38	1	1977.01	-28.6988	22/188	pisum_OE_elastase_rep1.mgf
	High	DTGNPFLNLTVDGFLKI	Ps_40527.19810	1	1	CID		82.2	3.64097e-06	0.707317	1	47		1	1863.94	-23.7032	11/180	pisum_OE_elastase_rep1.mgf
Ps_796.57904	9.06	7	7	618	68.6956	5.52881	147.034	AT5G02500.1 - [Ps_796_57904]
	Confidence Icon	Sequence	Protein Accessions	# Proteins	# Protein Groups	Activation Type	Modifications	IonScore	Exp Value	Δ Score	Rank	Identity High	Homology Threshold	Charge	m/z [Da]	ΔM [ppm]	Ions Matched	Spectrum File
	High	SVQSDMKLWPFKII	Ps_796.57904	2	1	CID		78.06	1.00229e-05	0.653846	1	48		1	1691.89	-17.2871	17/141	pisum_OE_elastase_rep1.mgf
	High	YFNDSQRQATKDAGVIA	Ps_796.57904;Ps_35327.39862	5	2	CID		62	0.000273962	0.741935	1	46	32	1	1883.82	-55.5163	17/171	pisum_OE_elastase_rep1.mgf
	High	GGSTRIPKVQQLLQDFFNGKELcKS	Ps_28233.6495;Ps_796.57904;Ps_1142.16360	6	3	CID	C23(Carbamidomethyl)	56.4	0.000781071	0.785714	1	45	28	1	2850.49	-0.853353	11/275	pisum_OE_elastase_rep1.mgf
	High	SVQSDMKLWPFKI	Ps_796.57904	2	1	CID		50.43	0.00464958	0.14	1	47		1	1578.72	-72.6735	9/131	pisum_OE_elastase_rep1.mgf
	Medium	YFNDSQRQATKDA	Ps_28233.6495;Ps_796.57904;Ps_35327.39862	7	3	CID		38.6	0.0512675	0.384615	1	45		1	1543.66	-33.6791	14/131	pisum_OE_elastase_rep1.mgf
	Low	GGSTRIPKVQQLLQDFFNGKEL	Ps_28233.6495;Ps_796.57904;Ps_1142.16360	6	3	CID		28.3	0.677801	1	1	46	19	1	2475.28	-21.1496	6/237	pisum_OE_elastase_rep1.mgf
	Low	YFNDSQRQA	Ps_28233.6495;Ps_796.57904;Ps_35327.39862	7	3	CID		15.41	10.9931	1	1	45	22	1	1128.48	-19.6647	7/81	pisum_OE_elastase_rep1.mgf
Ps_35969.71905	28.96	6	6	259	29.7337	8.26514	145.56	AT5G51020.1 - [Ps_35969_71905]
	Confidence Icon	Sequence	Protein Accessions	# Proteins	# Protein Groups	Activation Type	Modifications	IonScore	Exp Value	Δ Score	Rank	Identity High	Homology Threshold	Charge	m/z [Da]	ΔM [ppm]	Ions Matched	Spectrum File
	High	WGQKEGPYKFKPAPT	Ps_35969.71905	1	1	CID		87.83	1.05804e-06	0.772727	1	48	37	1	1733.83	-42.4733	20/152	pisum_OE_elastase_rep1.mgf
	High	ScFNDMFPPLNLSPTPPMERRI	Ps_35969.71905	1	1	CID	C2(Carbamidomethyl)	70.03	4.24954e-05	0.828571	1	46	29	1	2619.16	-33.6693	12/242	pisum_OE_elastase_rep1.mgf
	High	SRDPDNYFNIRMRTcPA	Ps_35969.71905	1	1	CID	C15(Carbamidomethyl)	51.7	0.00339292	0.711538	1	47	30	1	2112.95	-11.025	8/183	pisum_OE_elastase_rep1.mgf
	Low	HSLTGEKYSKDQA	Ps_35969.71905	1	1	CID		23.57	2.45858	0.541667	1	47	25	1	1463.65	-39.4562	8/127	pisum_OE_elastase_rep1.mgf
	Low	ScFNDMFPPLNLSPTPPMERRIQGS	Ps_35969.71905	1	1	CID	C2(Carbamidomethyl)	20.47	2.63261	1	1	44	23	1	2891.25	-39.3135	6/280	pisum_OE_elastase_rep1.mgf
	Low	ScFNDMFPPLNLSPTPPMERRIQGSFILEE	Ps_35969.71905	1	1	CID	C2(Carbamidomethyl)	14.65	5.82191	1	1	42	18	1	3522.67	-5.14533	6/335	pisum_OE_elastase_rep1.mgf
Ps_10069.73872	40.65	5	5	123	14.1572	6.17627	143.56	AT4G32250.3;;;AT4G32250.2;;;AT4G32250.1 - [Ps_10069_73872]
	Confidence Icon	Sequence	Protein Accessions	# Proteins	# Protein Groups	Activation Type	Modifications	IonScore	Exp Value	Δ Score	Rank	Identity High	Homology Threshold	Charge	m/z [Da]	ΔM [ppm]	Ions Matched	Spectrum File
	High	TLHQSTEDYDQHHEVAA	Ps_10069.73872	1	1	CID		119.74	3.39052e-10	0.883333	1	45	34	1	1980.81	-29.1655	21/177	pisum_OE_elastase_rep1.mgf
	High	TLHQSTEDYDQHHEVA	Ps_10069.73872	1	1	CID		50.82	0.00238613	1	1	44	20	1	1909.77	-30.0304	18/167	pisum_OE_elastase_rep1.mgf
	Low	KLQHRIGRGPFGDVWLA	Ps_10069.73872	1	1	CID		26.64	1.24816	0.296296	1	47	33	1	1950.01	-37.8774	9/155	pisum_OE_elastase_rep1.mgf
	Low	VVQSNRTNPWIEPETL	Ps_10069.73872	1	1	CID		23.98	2.26049	0.333333	1	47	29	1	1882.94	-12.67	7/161	pisum_OE_elastase_rep1.mgf
	Low	QSNRTNPWI	Ps_10069.73872	1	1	CID		12.26	22.5148		7	45	32	1	1115.51	-42.197	4/87	pisum_OE_elastase_rep1.mgf
Ps_29967.66275	10.37	4	4	328	37.2069	8.1626	141.083	AT2G43950.1 - [Ps_29967_66275]
	Confidence Icon	Sequence	Protein Accessions	# Proteins	# Protein Groups	Activation Type	Modifications	IonScore	Exp Value	Δ Score	Rank	Identity High	Homology Threshold	Charge	m/z [Da]	ΔM [ppm]	Ions Matched	Spectrum File
	High	TRNPNYSPEVDPQPLPS	Ps_29967.66275	1	1	CID		76.96	1.00948e-05	0.857143	1	47	29	1	1910.85	-38.2778	19/186	pisum_OE_elastase_rep1.mgf
	High	RNPNYSPEVDPQPLPS	Ps_29967.66275	1	1	CID		74.79	1.60355e-05	0.8	1	46	32	1	1809.8	-39.9332	11/166	pisum_OE_elastase_rep1.mgf
	High	TNPIHSRPI	Ps_29967.66275	1	1	CID		56	0.00126473	0.589286	1	47	39	1	1034.53	-40.5896	13/89	pisum_OE_elastase_rep1.mgf
	Low	FSFPKRPA	Ps_29967.66275	1	1	CID		10.89	41.6681		3	47	25	1	949.503	-24.0354	6/66	pisum_OE_elastase_rep1.mgf
Ps_31065.27201	18.88	3	3	143	15.5936	9.26123	123.41	AT2G28900.1 - [Ps_31065_27201]
	Confidence Icon	Sequence	Protein Accessions	# Proteins	# Protein Groups	Activation Type	Modifications	IonScore	Exp Value	Δ Score	Rank	Identity High	Homology Threshold	Charge	m/z [Da]	ΔM [ppm]	Ions Matched	Spectrum File
	High	IDMGNPFLNLTVDGFLKI	Ps_31065.27201	3	1	CID		90.67	5.4709e-07	0.78022	1	48	37	1	2007	-30.8319	24/188	pisum_OE_elastase_rep1.mgf
	High	DMGNPFLNLTVDGFLKI	Ps_31065.27201	3	1	CID		69.74	6.35266e-05	0.714286	1	47	37	1	1893.92	-29.3895	17/180	pisum_OE_elastase_rep1.mgf
	Low	RGTRDWKNA	Ps_31065.27201	1	1	CID		26.58	1.14476	0.148148	1	47	37	1	1103.53	-35.1791	6/87	pisum_OE_elastase_rep1.mgf
Ps_32756.56098	5.28	4	2	246	27.6826	9.87646	111.032	AT5G17770.1 - [Ps_32756_56098]
	Confidence Icon	Sequence	Protein Accessions	# Proteins	# Protein Groups	Activation Type	Modifications	IonScore	Exp Value	Δ Score	Rank	Identity High	Homology Threshold	Charge	m/z [Da]	ΔM [ppm]	Ions Matched	Spectrum File
	High	QILRcGPPPMNKA	Ps_32756.56098	1	1	CID	C5(Carbamidomethyl)	101.17	4.24234e-08		2	47		1	1481.77	-3.33068	11/133	pisum_OE_elastase_rep1.mgf
	Medium	QILRcGPPPmNKA	Ps_32756.56098	1	1	CID	C5(Carbamidomethyl), M10(Oxidation)	45.67	0.0151134		2	47	32	1	1497.75	-10.9506	9/133	pisum_OE_elastase_rep1.mgf
	Low	LRcGPPPMNKA	Ps_30307.15384;Ps_32756.56098	3	2	CID	C3(Carbamidomethyl)	29.83	0.451845	0.633333	1	46	26	1	1240.58	-40.4179	9/109	pisum_OE_elastase_rep1.mgf
	Low	LRcGPPPmNKA	Ps_30307.15384;Ps_32756.56098	3	2	CID	C3(Carbamidomethyl), M8(Oxidation)	11.89	28.594		5	46	26	1	1256.6	-19.6435	4/109	pisum_OE_elastase_rep1.mgf
Ps_28233.6495	7.84	5	5	536	59.059	5.21143	109.917	AT3G09440.1 - [Ps_28233_6495]
	Confidence Icon	Sequence	Protein Accessions	# Proteins	# Protein Groups	Activation Type	Modifications	IonScore	Exp Value	Δ Score	Rank	Identity High	Homology Threshold	Charge	m/z [Da]	ΔM [ppm]	Ions Matched	Spectrum File
	High	YFNDSQRQATKDAGAIA	Ps_28233.6495	2	1	CID		76.55	1.01714e-05	0.831169	1	46	30	1	1855.82	-37.8222	17/171	pisum_OE_elastase_rep1.mgf
	High	GGSTRIPKVQQLLQDFFNGKELcKS	Ps_28233.6495;Ps_796.57904;Ps_1142.16360	6	3	CID	C23(Carbamidomethyl)	56.4	0.000781071	0.785714	1	45	28	1	2850.49	-0.853353	11/275	pisum_OE_elastase_rep1.mgf
	Medium	YFNDSQRQATKDA	Ps_28233.6495;Ps_796.57904;Ps_35327.39862	7	3	CID		38.6	0.0512675	0.384615	1	45		1	1543.66	-33.6791	14/131	pisum_OE_elastase_rep1.mgf
	Low	GGSTRIPKVQQLLQDFFNGKEL	Ps_28233.6495;Ps_796.57904;Ps_1142.16360	6	3	CID		28.3	0.677801	1	1	46	19	1	2475.28	-21.1496	6/237	pisum_OE_elastase_rep1.mgf
	Low	YFNDSQRQA	Ps_28233.6495;Ps_796.57904;Ps_35327.39862	7	3	CID		15.41	10.9931	1	1	45	22	1	1128.48	-19.6647	7/81	pisum_OE_elastase_rep1.mgf
Ps_32175.27162	9.17	3	3	469	51.4862	5.80811	99.39	AT4G29130.1 - [Ps_32175_27162]
	Confidence Icon	Sequence	Protein Accessions	# Proteins	# Protein Groups	Activation Type	Modifications	IonScore	Exp Value	Δ Score	Rank	Identity High	Homology Threshold	Charge	m/z [Da]	ΔM [ppm]	Ions Matched	Spectrum File
	High	EFFGDTVPPKLKIPFIL	Ps_32175.27162	1	1	CID		77.23	1.05943e-05	0.753247	1	47	36	1	1961.08	-19.3013	16/158	pisum_OE_elastase_rep1.mgf
	High	EFFGDTVPPKLKIPFILRTPDMS	Ps_32175.27162	1	1	CID		57.66	0.000734859	0.672414	1	46	35	1	2648.41	-2.22824	9/241	pisum_OE_elastase_rep1.mgf
	Low	KFVESEPEGFHPPPGRQREL	Ps_32175.27162	1	1	CID		22.04	2.86892	0.5	1	46	25	1	2336.06	-50.3075	7/219	pisum_OE_elastase_rep1.mgf
Ps_29313.5010	14.38	4	4	438	46.0741	6.21436	98.7033	AT1G56190.1 - [Ps_29313_5010]
	Confidence Icon	Sequence	Protein Accessions	# Proteins	# Protein Groups	Activation Type	Modifications	IonScore	Exp Value	Δ Score	Rank	Identity High	Homology Threshold	Charge	m/z [Da]	ΔM [ppm]	Ions Matched	Spectrum File
	High	LAPLVPRLSELIGIEVV	Ps_29313.5010	1	1	CID		93	1.99673e-07	0.645161	1	46		1	1818.07	-24.0372	13/152	pisum_OE_elastase_rep1.mgf
	Medium	RFYKEEEKNDPEHA	Ps_29313.5010	1	1	CID		44.21	0.0184101	0.477273	1	46	38	1	1791.78	-25.4056	8/141	pisum_OE_elastase_rep1.mgf
	Low	LAPLVPRLSELIGI	Ps_29313.5010	1	1	CID		11.64	24.0161		4	45	29	1	1490.89	-24.5901	5/117	pisum_OE_elastase_rep1.mgf
	Low	QGLSVGSSLVEExxxxxxxxxxxxxxxxGVSL	Ps_29313.5010	1	1	CID	X13(111.0), X14(111.0), X15(111.0), X16(111.0), X17(111.0), X18(111.0), X19(111.0), X20(111.0), X21(111.0), X22(111.0), X23(111.0), X24(111.0), X25(111.0), X26(111.0), X27(111.0), X28(111.0)	11.19	17.5331	1	1	43	18	1	3336.78	-9.02705	5/334	pisum_OE_elastase_rep1.mgf
Ps_16755.41927	4.71	2	2	467	52.9111	9.42236	92.24	AT2G44640.1 - [Ps_16755_41927]
	Confidence Icon	Sequence	Protein Accessions	# Proteins	# Protein Groups	Activation Type	Modifications	IonScore	Exp Value	Δ Score	Rank	Identity High	Homology Threshold	Charge	m/z [Da]	ΔM [ppm]	Ions Matched	Spectrum File
	High	LAPSPRKEFGSFSLQSLLLNLT	Ps_16755.41927	1	1	CID		92.24	2.80995e-07	0.815217	1	46	35	1	2418.3	-16.9257	13/234	pisum_OE_elastase_rep1.mgf
	Low	LAPSPRKEFGSFSLQSLLL	Ps_16755.41927	1	1	CID		27.68	0.957198	0.464286	1	47	29	1	2090.13	-14.8561	7/193	pisum_OE_elastase_rep1.mgf
Ps_31657.15746	19.72	3	3	213	23.3679	9.08545	91.69	AT1G45170.1 - [Ps_31657_15746]
	Confidence Icon	Sequence	Protein Accessions	# Proteins	# Protein Groups	Activation Type	Modifications	IonScore	Exp Value	Δ Score	Rank	Identity High	Homology Threshold	Charge	m/z [Da]	ΔM [ppm]	Ions Matched	Spectrum File
	High	AFNAGDVKLRA	Ps_31657.15746	1	1	CID		72.36	3.16749e-05	0.694444	1	47	39	1	1161.59	-42.0556	9/100	pisum_OE_elastase_rep1.mgf
	High	GLVLAVEKPGSFSVDYNVPKKDFRFQFMNTV	Ps_31657.15746	1	1	CID		50.83	0.00148274	1	1	42	24	1	3532.73	-29.2843	11/331	pisum_OE_elastase_rep1.mgf
	Low	VEKPGSFSVDYNVPKKDFRFQFMNTV	Ps_31657.15746	1	1	CID		14.07	10.5594	1	1	44	22	1	3079.41	-39.7288	5/291	pisum_OE_elastase_rep1.mgf
Ps_32231.39865	13.5	3	3	311	36.2583	6.0874	90.46	AT3G53560.1 - [Ps_32231_39865]
	Confidence Icon	Sequence	Protein Accessions	# Proteins	# Protein Groups	Activation Type	Modifications	IonScore	Exp Value	Δ Score	Rank	Identity High	Homology Threshold	Charge	m/z [Da]	ΔM [ppm]	Ions Matched	Spectrum File
	High	INIIDRLIEIEPEET	Ps_32231.39865	1	1	CID		65.15	0.000171564	0.738462	1	47	33	1	1796.9	-37.3929	11/149	pisum_OE_elastase_rep1.mgf
	High	KKLFEEILQRDPFRV	Ps_32231.39865	1	1	CID		60.81	0.000510898	0.639344	1	47	38	1	1918.01	-40.2304	19/155	pisum_OE_elastase_rep1.mgf
	Low	NMYIYNDDHETAKKLFEEILQRDPFRV	Ps_32231.39865	1	1	CID		14.41	6.91884	0.142857	1	42	25	1	3384.54	-36.7162	11/295	pisum_OE_elastase_rep1.mgf
Ps_36255.68802	30.22	9	8	139	14.9556	5.2876	87.9133	AT3G06510.2;;;AT3G06510.1 - [Ps_36255_68802]
	Confidence Icon	Sequence	Protein Accessions	# Proteins	# Protein Groups	Activation Type	Modifications	IonScore	Exp Value	Δ Score	Rank	Identity High	Homology Threshold	Charge	m/z [Da]	ΔM [ppm]	Ions Matched	Spectrum File
	High	HVEDRLDDAWIQFA	Ps_36255.68802	1	1	CID		80.06	4.37168e-06	0.7625	1	46	37	1	1714.76	-35.4227	10/136	pisum_OE_elastase_rep1.mgf
	Medium	HVEDRLDDAWIQFAEQESIAGAEQKV	Ps_36255.68802	1	1	CID		33.54	0.126138	1	1	44	21	1	2984.33	-37.6639	8/284	pisum_OE_elastase_rep1.mgf
	Low	HVEDRLDDAWIQFAEQESIA	Ps_36255.68802	1	1	CID		28.98	0.378472	1	1	44	24	1	2371.97	-63.0025	12/210	pisum_OE_elastase_rep1.mgf
	Low	AGAEQKVDALMGxATADGGSQQA	Ps_36255.68802	1	1	CID	X13(G)	19.94	5.22874		2	47	34	1	2132.98	-2.97123	11/246	pisum_OE_elastase_rep1.mgf
	Low	HVEDRLDDAWIQFAEQES	Ps_36255.68802	1	1	CID		15.09	10.0976	0.0666667	1	45	27	1	2187.9	-41.6615	11/190	pisum_OE_elastase_rep1.mgf
	Low	HVEDRLDDAWIQFAEQESIAGA	Ps_36255.68802	1	1	CID		14.26	13.4165	0.0714286	1	45	27	1	2500.08	-39.5313	6/230	pisum_OE_elastase_rep1.mgf
	Low	GAEQKVDALMGxATADGGSQQA	Ps_36255.68802	1	1	CID	X12(K)	13.78	21.5972		6	47	34	1	2132.98	-20.0272	11/238	pisum_OE_elastase_rep1.mgf
	Low	GAEQKVDALMGxATADGGSQQA	Ps_36255.68802	1	1	CID	X12(Q)	10.34	47.6867		9	47	34	1	2132.98	-2.96654	10/238	pisum_OE_elastase_rep1.mgf
	Low	AGAEQKVDALMGxATA	Ps_36255.68802	1	1	CID	X13(D)	10.09	49.7189		9	47	26	1	1547.71	-18.3505	6/155	pisum_OE_elastase_rep1.mgf
Ps_32415.29572	10.05	1	1	199	21.8959	5.47803	87.37	AT2G16640.1 - [Ps_32415_29572]
	Confidence Icon	Sequence	Protein Accessions	# Proteins	# Protein Groups	Activation Type	Modifications	IonScore	Exp Value	Δ Score	Rank	Identity High	Homology Threshold	Charge	m/z [Da]	ΔM [ppm]	Ions Matched	Spectrum File
	High	LETQGWDHDVGYEGLNVERL	Ps_32415.29572	1	1	CID		87.37	7.41171e-07	0.758621	1	46	39	1	2330.02	-36.6354	11/217	pisum_OE_elastase_rep1.mgf
Ps_35685.42532	13.89	2	2	144	15.6613	8.44092	81.51	AT2G01320.1;;;AT2G01320.3;;;AT2G01320.4;;;AT2G01320.2 - [Ps_35685_42532]
	Confidence Icon	Sequence	Protein Accessions	# Proteins	# Protein Groups	Activation Type	Modifications	IonScore	Exp Value	Δ Score	Rank	Identity High	Homology Threshold	Charge	m/z [Da]	ΔM [ppm]	Ions Matched	Spectrum File
	High	SVEERDEYVNNLLFKL	Ps_35685.42532	1	1	CID		81.51	3.85861e-06	0.841463	1	47	30	1	1967.93	-38.704	13/162	pisum_OE_elastase_rep1.mgf
	Low	SVEERDEYVNNLLFKLGLVS	Ps_35685.42532	1	1	CID		16.06	12.2979	0.25	1	46	25	1	2324.18	-14.6939	7/215	pisum_OE_elastase_rep1.mgf
Ps_7910.54620	32.81	4	4	64	6.82348	5.31299	78.4733	AT3G16620.1 - [Ps_7910_54620]
	Confidence Icon	Sequence	Protein Accessions	# Proteins	# Protein Groups	Activation Type	Modifications	IonScore	Exp Value	Δ Score	Rank	Identity High	Homology Threshold	Charge	m/z [Da]	ΔM [ppm]	Ions Matched	Spectrum File
	High	ARVVQQPRVNYTVS	Ps_7910.54620	1	1	CID		56.14	0.0015166	0.589286	1	47	38	1	1616.82	-38.8857	9/128	pisum_OE_elastase_rep1.mgf
	High	NYTVSDTQPRKT	Ps_7910.54620	1	1	CID		53.31	0.00264386	0.716981	1	47	31	1	1409.66	-28.3552	10/127	pisum_OE_elastase_rep1.mgf
	Medium	ARVVQQPRV	Ps_7910.54620	1	1	CID		35.69	0.110823	0.527778	1	46	31	1	1052.59	-35.903	5/87	pisum_OE_elastase_rep1.mgf
	Low	ARVVQQPRVNYT	Ps_7910.54620	1	1	CID		15.71	14.7157	1	1	47	21	1	1430.73	-40.4139	8/106	pisum_OE_elastase_rep1.mgf
Ps_41742.13371	22.6	8	8	177	20.4314	9.51025	74.54	AT1G20816.1 - [Ps_41742_13371]
	Confidence Icon	Sequence	Protein Accessions	# Proteins	# Protein Groups	Activation Type	Modifications	IonScore	Exp Value	Δ Score	Rank	Identity High	Homology Threshold	Charge	m/z [Da]	ΔM [ppm]	Ions Matched	Spectrum File
	Medium	ALIRHFYPNFS	Ps_41742.13371	1	1	CID		43.27	0.0284541	0.744186	1	47	26	1	1364.66	-34.0166	8/92	pisum_OE_elastase_rep1.mgf
	Medium	RHFYPNFS	Ps_41742.13371	1	1	CID		41.93	0.025331	0.666667	1	45	29	1	1067.47	-34.9999	6/68	pisum_OE_elastase_rep1.mgf
	Medium	SLRYGGDSKA	Ps_41742.13371	1	1	CID		38.42	0.0632927	0.447368	1	46	35	1	1053.5	-26.9494	6/101	pisum_OE_elastase_rep1.mgf
	Medium	RHFYPNFSA	Ps_41742.13371	1	1	CID		31.62	0.245436	0.46875	1	45	31	1	1138.49	-43.5529	6/78	pisum_OE_elastase_rep1.mgf
	Medium	RHFYPNFSAT	Ps_41742.13371	1	1	CID		31.28	0.254773	1	1	45	22	1	1239.53	-47.7288	6/90	pisum_OE_elastase_rep1.mgf
	Low	DYKGRWNV	Ps_41742.13371	1	1	CID		28.02	0.674508	0.607143	1	46	25	1	1037.47	-40.2336	7/72	pisum_OE_elastase_rep1.mgf
	Low	RHFYPNFSATLGVGV	Ps_41742.13371	1	1	CID		15.03	17.9951	1	1	47	22	1	1664.79	-38.7504	5/140	pisum_OE_elastase_rep1.mgf
	Low	DYKGRWNVRYDL	Ps_41742.13371	1	1	CID		13.9	23.7462		6	47	30	1	1584.77	-12.3192	10/124	pisum_OE_elastase_rep1.mgf
Ps_36415.70919	5.19	2	2	308	35.5855	9.43701	74.23	AT1G70480.2;;;AT1G70480.1 - [Ps_36415_70919]
	Confidence Icon	Sequence	Protein Accessions	# Proteins	# Protein Groups	Activation Type	Modifications	IonScore	Exp Value	Δ Score	Rank	Identity High	Homology Threshold	Charge	m/z [Da]	ΔM [ppm]	Ions Matched	Spectrum File
	High	IVPPPPISWYLRGI	Ps_36415.70919	1	1	CID		58.89	0.000664655	0.711864	1	47	33	1	1607.9	-19.1438	8/112	pisum_OE_elastase_rep1.mgf
	High	IVPPPPISWYLRGITA	Ps_36415.70919	1	1	CID		51.34	0.00367587	0.54902	1	46	39	1	1779.99	-14.821	16/139	pisum_OE_elastase_rep1.mgf
Ps_39826.72017	5.99	1	1	284	31.4787	6.63916	73.78	AT2G16070.2 - [Ps_39826_72017]
	Confidence Icon	Sequence	Protein Accessions	# Proteins	# Protein Groups	Activation Type	Modifications	IonScore	Exp Value	Δ Score	Rank	Identity High	Homology Threshold	Charge	m/z [Da]	ΔM [ppm]	Ions Matched	Spectrum File
	High	RFNAQGRHHRLENENVT	Ps_39826.72017	1	1	CID		73.78	2.3932e-05	0.783784	1	47	33	1	2077.96	-37.4749	17/168	pisum_OE_elastase_rep1.mgf
Ps_16674.10113	72.73	1	1	33	4.02703	6.50732	70.51	AT4G32970.1 - [Ps_16674_10113]
	Confidence Icon	Sequence	Protein Accessions	# Proteins	# Protein Groups	Activation Type	Modifications	IonScore	Exp Value	Δ Score	Rank	Identity High	Homology Threshold	Charge	m/z [Da]	ΔM [ppm]	Ions Matched	Spectrum File
	High	IQKHIHDNYHNLKDHETQYQNTLS	Ps_16674.10113	2	1	CID		70.51	2.78053e-05	0.746479	1	44	35	1	2976.36	-26.3951	18/259	pisum_OE_elastase_rep1.mgf
Ps_32713.15585	51.47	6	6	68	7.15261	5.021	66.2633	AT4G16450.1 - [Ps_32713_15585]
	Confidence Icon	Sequence	Protein Accessions	# Proteins	# Protein Groups	Activation Type	Modifications	IonScore	Exp Value	Δ Score	Rank	Identity High	Homology Threshold	Charge	m/z [Da]	ΔM [ppm]	Ions Matched	Spectrum File
	High	STKPEYPVIDRNPPFTTV	Ps_32713.15585	2	1	CID		60.29	0.000520132	0.733333	1	47	32	1	2061.01	-27.0311	8/193	pisum_OE_elastase_rep1.mgf
	Medium	STKPEYPVIDRNPPFTTVV	Ps_32713.15585	2	1	CID		37.62	0.100009	0.5	1	47	33	1	2160.06	-34.6432	8/203	pisum_OE_elastase_rep1.mgf
	Low	STKPEYPVIDRNPPFTT	Ps_32713.15585	2	1	CID		29.02	0.717611	0.62069	1	47	26	1	1961.96	-17.0703	11/183	pisum_OE_elastase_rep1.mgf
	Low	KPEYPVIDRNPPFTTVV	Ps_32713.15585	2	1	CID		15.05	17.6545		2	47	25	1	1971.99	-31.1939	12/179	pisum_OE_elastase_rep1.mgf
	Low	RTxPVFPSPSAISPGI	Ps_32713.15585	1	1	CID	X3(S)	13.49	24.2907		4	47	30	1	1612.87	0.241005	6/160	pisum_OE_elastase_rep1.mgf
	Low	KPEYPVIDRNPPFTTV	Ps_32713.15585	2	1	CID		12.33	31.9909	0.166667	1	47	23	1	1872.93	-27.1239	5/169	pisum_OE_elastase_rep1.mgf
Ps_40652.44681	8.89	1	1	135	14.5067	8.79248	65.57	AT3G27820.1 - [Ps_40652_44681]
	Confidence Icon	Sequence	Protein Accessions	# Proteins	# Protein Groups	Activation Type	Modifications	IonScore	Exp Value	Δ Score	Rank	Identity High	Homology Threshold	Charge	m/z [Da]	ΔM [ppm]	Ions Matched	Spectrum File
	High	SNESVAPYERPA	Ps_40652.44681	1	1	CID		65.57	0.000126117	0.757576	1	46	32	1	1319.59	-28.383	9/125	pisum_OE_elastase_rep1.mgf
Ps_35327.39862	36.36	4	4	77	8.28705	4.58936	62	AT3G09440.1 - [Ps_35327_39862]
	Confidence Icon	Sequence	Protein Accessions	# Proteins	# Protein Groups	Activation Type	Modifications	IonScore	Exp Value	Δ Score	Rank	Identity High	Homology Threshold	Charge	m/z [Da]	ΔM [ppm]	Ions Matched	Spectrum File
	High	YFNDSQRQATKDAGVIA	Ps_796.57904;Ps_35327.39862	5	2	CID		62	0.000273962	0.741935	1	46	32	1	1883.82	-55.5163	17/171	pisum_OE_elastase_rep1.mgf
	Medium	YFNDSQRQATKDA	Ps_28233.6495;Ps_796.57904;Ps_35327.39862	7	3	CID		38.6	0.0512675	0.384615	1	45		1	1543.66	-33.6791	14/131	pisum_OE_elastase_rep1.mgf
	Low	YFNDSQRQA	Ps_28233.6495;Ps_796.57904;Ps_35327.39862	7	3	CID		15.41	10.9931	1	1	45	22	1	1128.48	-19.6647	7/81	pisum_OE_elastase_rep1.mgf
	Low	NEPTAAAxDIS	Ps_35327.39862	1	1	CID	X8(R)	10.67	41.8706		4	46	25	1	1144.52	-36.392	4/108	pisum_OE_elastase_rep1.mgf
Ps_35935.71752	22.73	1	1	88	10.1853	9.99365	61.7	AT4G23430.2 - [Ps_35935_71752]
	Confidence Icon	Sequence	Protein Accessions	# Proteins	# Protein Groups	Activation Type	Modifications	IonScore	Exp Value	Δ Score	Rank	Identity High	Homology Threshold	Charge	m/z [Da]	ΔM [ppm]	Ions Matched	Spectrum File
	High	RFDKINDQSSYNNWRAYGQS	Ps_35935.71752	2	1	CID		61.7	0.000269892	0.806452	1	46	28	1	2449.03	-40.0286	17/223	pisum_OE_elastase_rep1.mgf
Ps_29651.40325	28.22	3	3	163	17.0254	4.55127	61.65	AT2G17390.1 - [Ps_29651_40325]
	Confidence Icon	Sequence	Protein Accessions	# Proteins	# Protein Groups	Activation Type	Modifications	IonScore	Exp Value	Δ Score	Rank	Identity High	Homology Threshold	Charge	m/z [Da]	ΔM [ppm]	Ions Matched	Spectrum File
	High	KLNNQDDVLQLLEKDVFL	Ps_29651.40325	1	1	CID		61.65	0.000377006	0.790323	1	47	29	1	2144.12	-17.7952	12/187	pisum_OE_elastase_rep1.mgf
	Low	VENGAAVTLQNMDGKTPIDV	Ps_29651.40325	1	1	CID		12.12	33.2321		6	47	27	1	2072.08	24.8729	5/216	pisum_OE_elastase_rep1.mgf
	Low	AmGIPPTT	Ps_29651.40325	1	1	CID	M2(Oxidation)	11.78	27.2201	0	1	46	23	1	803.375	-27.0064	2/67	pisum_OE_elastase_rep1.mgf
Ps_1142.16360	68.89	3	3	45	4.80152	6.49365	61.2	AT5G02500.2;;;AT5G02500.1 - [Ps_1142_16360]
	Confidence Icon	Sequence	Protein Accessions	# Proteins	# Protein Groups	Activation Type	Modifications	IonScore	Exp Value	Δ Score	Rank	Identity High	Homology Threshold	Charge	m/z [Da]	ΔM [ppm]	Ions Matched	Spectrum File
	High	GGSTRIPKVQQLLQDFFNGKELcKS	Ps_28233.6495;Ps_796.57904;Ps_1142.16360	6	3	CID	C23(Carbamidomethyl)	56.4	0.000781071	0.785714	1	45	28	1	2850.49	-0.853353	11/275	pisum_OE_elastase_rep1.mgf
	Low	GGSTRIPKVQQLLQDFFNGKEL	Ps_28233.6495;Ps_796.57904;Ps_1142.16360	6	3	CID		28.3	0.677801	1	1	46	19	1	2475.28	-21.1496	6/237	pisum_OE_elastase_rep1.mgf
	Low	GGSTRIPKVQQLLQDFFNGKELcKSINPDEA	Ps_1142.16360	1	1	CID	C23(Carbamidomethyl)	10.03	17.7321	1	1	42	16	1	3489.74	-12.701	8/343	pisum_OE_elastase_rep1.mgf
Ps_37291.28825	10.86	4	4	488	56.1407	5.42725	59.81	AT5G27330.1 - [Ps_37291_28825]
	Confidence Icon	Sequence	Protein Accessions	# Proteins	# Protein Groups	Activation Type	Modifications	IonScore	Exp Value	Δ Score	Rank	Identity High	Homology Threshold	Charge	m/z [Da]	ΔM [ppm]	Ions Matched	Spectrum File
	High	VLERDNIRKGYDEEQT	Ps_37291.28825	1	1	CID		53.75	0.00218101	0.722222	1	47	31	1	1964.9	-36.6387	13/169	pisum_OE_elastase_rep1.mgf
	Medium	QRELENRQHEVDES	Ps_37291.28825	1	1	CID		35.06	0.134923	0.657143	1	46	27	1	1768.78	-25.1876	8/146	pisum_OE_elastase_rep1.mgf
	Low	IKEKDATHSSLIAA	Ps_37291.28825	1	1	CID		16.26	12.1632		6	47	34	1	1483.73	-52.7409	4/136	pisum_OE_elastase_rep1.mgf
	Low	LIAAQREcDELRA	Ps_37291.28825	1	1	CID	C8(Carbamidomethyl)	14.33	17.4176		2	46	28	1	1544.89	69.2377	8/120	pisum_OE_elastase_rep1.mgf
Ps_5707.65105	34.09	1	1	44	5.07755	6.25244	58.74	AT4G33350.1 - [Ps_5707_65105]
	Confidence Icon	Sequence	Protein Accessions	# Proteins	# Protein Groups	Activation Type	Modifications	IonScore	Exp Value	Δ Score	Rank	Identity High	Homology Threshold	Charge	m/z [Da]	ΔM [ppm]	Ions Matched	Spectrum File
	High	FIPPGKKHSQHMQEV	Ps_5707.65105	2	1	CID		58.74	0.000799418	0.762712	1	47	30	1	1762.83	-43.6295	16/139	pisum_OE_elastase_rep1.mgf
Ps_41536.4954	14.33	5	5	314	34.5543	9.1001	58.52	AT4G31780.2 - [Ps_41536_4954]
	Confidence Icon	Sequence	Protein Accessions	# Proteins	# Protein Groups	Activation Type	Modifications	IonScore	Exp Value	Δ Score	Rank	Identity High	Homology Threshold	Charge	m/z [Da]	ΔM [ppm]	Ions Matched	Spectrum File
	High	RALGDLLNEDGIPTGQILVI	Ps_41536.4954	1	1	CID		57.12	0.000990725	0.701754	1	47	32	1	2107.16	-9.90022	11/210	pisum_OE_elastase_rep1.mgf
	Low	MIRGLPIILNDYIAGQEA	Ps_41536.4954	1	1	CID		30.9	0.446244	0.612903	1	47	27	1	1986.99	-41.4755	8/177	pisum_OE_elastase_rep1.mgf
	Medium	MIRGLPIIL	Ps_41536.4954	1	1	CID		29.5	0.140982	0.266667	1	40		1	1025.66	3.65493	8/80	pisum_OE_elastase_rep1.mgf
	Low	MIRGLPIILNDYIAGQEAGNVPYVV	Ps_41536.4954	1	1	CID		10.12	39.0607		2	46	21	1	2715.42	-11.9018	7/251	pisum_OE_elastase_rep1.mgf
	Low	RGLPIILNDYIAGQEAGNVPYVV	Ps_41536.4954	1	1	CID		10.06	44.8017	1	1	46	20	1	2471.22	-42.4046	5/235	pisum_OE_elastase_rep1.mgf
Ps_13275.67656	38	1	1	50	5.74895	9.81787	57.25	AT2G24440.1 - [Ps_13275_67656]
	Confidence Icon	Sequence	Protein Accessions	# Proteins	# Protein Groups	Activation Type	Modifications	IonScore	Exp Value	Δ Score	Rank	Identity High	Homology Threshold	Charge	m/z [Da]	ΔM [ppm]	Ions Matched	Spectrum File
	High	KVEKEENVVDDTSNKTERS	Ps_13275.67656	1	1	CID		57.25	0.000966218	0.754386	1	47	30	1	2207.02	-26.6927	11/211	pisum_OE_elastase_rep1.mgf
Ps_31170.4132	12.05	2	2	224	25.4694	6.7124	55.73	AT2G27490.2;;;AT2G27490.1 - [Ps_31170_4132]
	Confidence Icon	Sequence	Protein Accessions	# Proteins	# Protein Groups	Activation Type	Modifications	IonScore	Exp Value	Δ Score	Rank	Identity High	Homology Threshold	Charge	m/z [Da]	ΔM [ppm]	Ions Matched	Spectrum File
	High	LARDKSSEEDGRNRV	Ps_31170.4132	2	1	CID		55.73	0.00152321	0.553571	1	47		1	1731.83	-23.6982	13/152	pisum_OE_elastase_rep1.mgf
	Low	VWVDPETQIQRL	Ps_31170.4132	1	1	CID		23.61	2.23897	0.166667	1	47	34	1	1483.73	-38.4998	10/106	pisum_OE_elastase_rep1.mgf
Ps_38606.71955	25.37	2	2	67	7.37925	9.99365	54.65	AT1G68680.1 - [Ps_38606_71955]
	Confidence Icon	Sequence	Protein Accessions	# Proteins	# Protein Groups	Activation Type	Modifications	IonScore	Exp Value	Δ Score	Rank	Identity High	Homology Threshold	Charge	m/z [Da]	ΔM [ppm]	Ions Matched	Spectrum File
	High	IYAPVLPLIRL	Ps_38606.71955	1	1	CID		57.87	0.000341961	0.672414	1	43	35	1	1267.79	-21.0692	14/93	pisum_OE_elastase_rep1.mgf
	Low	KFLLPLIYAPVLPLIRL	Ps_38606.71955	1	1	CID		26.78	0.480972	0.592593	1	43	25	1	1979.22	-29.9518	11/177	pisum_OE_elastase_rep1.mgf
Ps_14210.61443	18.48	1	1	92	10.2933	5.35107	54.5	AT5G51690.1 - [Ps_14210_61443]
	Confidence Icon	Sequence	Protein Accessions	# Proteins	# Protein Groups	Activation Type	Modifications	IonScore	Exp Value	Δ Score	Rank	Identity High	Homology Threshold	Charge	m/z [Da]	ΔM [ppm]	Ions Matched	Spectrum File
	High	SQDPYDVFRNPNGIIQL	Ps_14210.61443	1	1	CID		54.5	0.0019183	0.740741	1	47	29	1	1975.92	-35.0173	15/178	pisum_OE_elastase_rep1.mgf
Ps_27889.72051	15.36	3	3	280	30.4587	6.31592	53.46	AT3G01500.2 - [Ps_27889_72051]
	Confidence Icon	Sequence	Protein Accessions	# Proteins	# Protein Groups	Activation Type	Modifications	IonScore	Exp Value	Δ Score	Rank	Identity High	Homology Threshold	Charge	m/z [Da]	ΔM [ppm]	Ions Matched	Spectrum File
	High	FAcSDSRVcPS	Ps_27889.72051	4	1	CID	C3(Carbamidomethyl), C9(Carbamidomethyl)	47.82	0.00288598	0.6875	1	42	31	1	1285.49	-31.8472	12/98	pisum_OE_elastase_rep1.mgf
	Medium	SLGNLLTYPFVREGLVNKT	Ps_27892.23080;Ps_27889.72051	13	2	CID		38.14	0.0834755	0.473684	1	47	34	1	2121.11	-29.9327	14/209	pisum_OE_elastase_rep1.mgf
	Low	RNVANLVPPYDQA	Ps_27889.72051	2	1	CID		14.1	18.0809		2	46	31	1	1456.63	-86.202	8/121	pisum_OE_elastase_rep1.mgf
Ps_28166.54269	49.15	2	2	59	6.67754	9.64209	47.3	AT3G45980.1;;;AT3G46030.1 - [Ps_28166_54269]
	Confidence Icon	Sequence	Protein Accessions	# Proteins	# Protein Groups	Activation Type	Modifications	IonScore	Exp Value	Δ Score	Rank	Identity High	Homology Threshold	Charge	m/z [Da]	ΔM [ppm]	Ions Matched	Spectrum File
	High	MGIMNSFINDIFEKL	Ps_28166.54269	28	1	CID		47.3	0.0102927	0.531915	1	47	37	1	1771.82	-31.6292	8/147	pisum_OE_elastase_rep1.mgf
	Low	LKQVHPDIGTSSKAMGImNSFI	Ps_28166.54269	1	1	CID	M18(Oxidation)	12.66	24.9158	0.153846	1	46	24	1	2390.07	-62.0426	5/233	pisum_OE_elastase_rep1.mgf
Ps_29314.61140	2.84	1	1	387	42.1308	6.18896	46.44	AT3G55800.1 - [Ps_29314_61140]
	Confidence Icon	Sequence	Protein Accessions	# Proteins	# Protein Groups	Activation Type	Modifications	IonScore	Exp Value	Δ Score	Rank	Identity High	Homology Threshold	Charge	m/z [Da]	ΔM [ppm]	Ions Matched	Spectrum File
	High	KLRLLFEVAPL	Ps_29314.61140	1	1	CID		46.44	0.00515373	0.73913	1	43	27	1	1298.81	-9.81	7/96	pisum_OE_elastase_rep1.mgf
Ps_33796.48814	6.25	1	1	240	25.9302	7.6499	45.56	AT4G00630.1 - [Ps_33796_48814]
	Confidence Icon	Sequence	Protein Accessions	# Proteins	# Protein Groups	Activation Type	Modifications	IonScore	Exp Value	Δ Score	Rank	Identity High	Homology Threshold	Charge	m/z [Da]	ΔM [ppm]	Ions Matched	Spectrum File
	Medium	LSEVKLPASEIAATI	Ps_33796.48814	1	1	CID		45.56	0.0163002	0.347826	1	47		1	1541.77	-72.3941	7/147	pisum_OE_elastase_rep1.mgf
Ps_19409.73882	13.09	3	3	191	20.556	9.23193	45.43	AT3G14420.6;;;AT3G14420.5;;;AT3G14420.4;;;AT3G14420.2;;;AT3G14420.1 - [Ps_19409_73882]
	Confidence Icon	Sequence	Protein Accessions	# Proteins	# Protein Groups	Activation Type	Modifications	IonScore	Exp Value	Δ Score	Rank	Identity High	Homology Threshold	Charge	m/z [Da]	ΔM [ppm]	Ions Matched	Spectrum File
	Medium	DIKNRFVLPPFLTL	Ps_19409.73882	2	1	CID		45.43	0.0147033	0.488889	1	47	38	1	1672.94	-23.1755	13/142	pisum_OE_elastase_rep1.mgf
	Low	KNRFVLPPFLTL	Ps_19409.73882	2	1	CID		24.91	1.35016	0.24	1	46	32	1	1444.84	-21.5604	6/102	pisum_OE_elastase_rep1.mgf
	Low	VEEVASTGPGI	Ps_19409.73882	2	1	CID		10.53	37.197		10	46	29	1	1058.51	-25.6883	5/106	pisum_OE_elastase_rep1.mgf
Ps_36727.1539	11.59	1	1	138	15.0399	9.20264	44.85	AT1G16790.1 - [Ps_36727_1539]
	Confidence Icon	Sequence	Protein Accessions	# Proteins	# Protein Groups	Activation Type	Modifications	IonScore	Exp Value	Δ Score	Rank	Identity High	Homology Threshold	Charge	m/z [Da]	ΔM [ppm]	Ions Matched	Spectrum File
	Medium	ALNGFGAILPRIISPI	Ps_36727.1539	1	1	CID		44.85	0.0135159	0.622222	1	46	32	1	1651.96	-18.3911	16/143	pisum_OE_elastase_rep1.mgf
Ps_42266.52666	5.06	1	1	237	26.5673	9.17334	44.51	AT5G08540.1 - [Ps_42266_52666]
	Confidence Icon	Sequence	Protein Accessions	# Proteins	# Protein Groups	Activation Type	Modifications	IonScore	Exp Value	Δ Score	Rank	Identity High	Homology Threshold	Charge	m/z [Da]	ΔM [ppm]	Ions Matched	Spectrum File
	Medium	GFVLEEILRKYI	Ps_42266.52666	1	1	CID		44.51	0.0191247	0.577778	1	47	34	1	1479.81	-29.2208	11/100	pisum_OE_elastase_rep1.mgf
Ps_5408.42957	53.13	1	1	32	3.45365	5.61768	44.36	AT3G22950.1 - [Ps_5408_42957]
	Confidence Icon	Sequence	Protein Accessions	# Proteins	# Protein Groups	Activation Type	Modifications	IonScore	Exp Value	Δ Score	Rank	Identity High	Homology Threshold	Charge	m/z [Da]	ΔM [ppm]	Ions Matched	Spectrum File
	Medium	LSGEGLYDGLGWIAQRV	Ps_5408.42957	2	1	CID		44.36	0.0197785	0.681818	1	47	29	1	1833.87	-45.3475	8/152	pisum_OE_elastase_rep1.mgf
Ps_33340.7772	2.15	1	1	419	44.8186	6.62451	43.13	AT1G80600.1 - [Ps_33340_7772]
	Confidence Icon	Sequence	Protein Accessions	# Proteins	# Protein Groups	Activation Type	Modifications	IonScore	Exp Value	Δ Score	Rank	Identity High	Homology Threshold	Charge	m/z [Da]	ΔM [ppm]	Ions Matched	Spectrum File
	Medium	GAPKARVET	Ps_33340.7772	1	1	CID		43.13	0.019466	0.395349	1	46		1	928.448	-79.0796	5/73	pisum_OE_elastase_rep1.mgf
Ps_37108.25214	12.05	1	1	83	8.9698	9.72998	42.03	AT3G16620.1 - [Ps_37108_25214]
	Confidence Icon	Sequence	Protein Accessions	# Proteins	# Protein Groups	Activation Type	Modifications	IonScore	Exp Value	Δ Score	Rank	Identity High	Homology Threshold	Charge	m/z [Da]	ΔM [ppm]	Ions Matched	Spectrum File
	Medium	NLNNRGAGQI	Ps_37108.25214	1	1	CID		42.03	0.0244411	0.285714	1	45		1	1056.52	-36.3755	7/100	pisum_OE_elastase_rep1.mgf
Ps_27447.9951	15.71	3	2	70	8.17295	8.1626	41.4235	AT1G67090.1 - [Ps_27447_9951]
	Confidence Icon	Sequence	Protein Accessions	# Proteins	# Protein Groups	Activation Type	Modifications	IonScore	Exp Value	Δ Score	Rank	Identity High	Homology Threshold	Charge	m/z [Da]	ΔM [ppm]	Ions Matched	Spectrum File
	Medium	GFDNVRQV	Ps_27447.9951;Ps_43134.5615	266	2	CID		46.06	0.0139405	0	1	47		1	934.439	-37.3286	6/68	pisum_OE_elastase_rep1.mgf
	Low	RxIGFDNVRQV	Ps_27447.9951	1	1	CID	X2(I)	28.62	0.690319		4	47	26	1	1316.72	-16.3123	7/104	pisum_OE_elastase_rep1.mgf
	Low	RxIGFDNVRQV	Ps_27447.9951	1	1	CID	X2(L)	26.28	1.18318		6	47	26	1	1316.72	-16.3123	7/104	pisum_OE_elastase_rep1.mgf
Ps_43134.5615	53.85	3	3	52	5.76878	4.43701	41.4235	AT1G67090.1 - [Ps_43134_5615]
	Confidence Icon	Sequence	Protein Accessions	# Proteins	# Protein Groups	Activation Type	Modifications	IonScore	Exp Value	Δ Score	Rank	Identity High	Homology Threshold	Charge	m/z [Da]	ΔM [ppm]	Ions Matched	Spectrum File
	Medium	GFDNVRQV	Ps_27447.9951;Ps_43134.5615	266	2	CID		46.06	0.0139405	0	1	47		1	934.439	-37.3286	6/68	pisum_OE_elastase_rep1.mgf
	Low	RIIGFDNVRQV	Ps_43134.5615	253	1	CID		28.62	0.690319	0	1	47	26	1	1316.72	-16.3123	7/104	pisum_OE_elastase_rep1.mgf
	Low	SQVLxELDEVVAAYPQA	Ps_43134.5615	1	1	CID	X5(D)	17.3	11.895		3	48	36	1	1846.95	23.0579	7/181	pisum_OE_elastase_rep1.mgf
Ps_43087.66310	28.21	2	2	39	4.39718	6.44287	41.4235	AT1G67090.1 - [Ps_43087_66310]
	Confidence Icon	Sequence	Protein Accessions	# Proteins	# Protein Groups	Activation Type	Modifications	IonScore	Exp Value	Δ Score	Rank	Identity High	Homology Threshold	Charge	m/z [Da]	ΔM [ppm]	Ions Matched	Spectrum File
	Medium	GFxNVRQV	Ps_43087.66310	1	1	CID	X3(D)	46.06	0.0139405		2	47		1	934.439	-37.3286	6/72	pisum_OE_elastase_rep1.mgf
	Low	RIIGFxNVRQV	Ps_43087.66310	1	1	CID	X6(D)	28.62	0.690319		2	47	26	1	1316.72	-16.3123	7/111	pisum_OE_elastase_rep1.mgf
Ps_11848.71515	11.54	1	1	208	23.3938	10.3599	41.18	AT2G47840.1 - [Ps_11848_71515]
	Confidence Icon	Sequence	Protein Accessions	# Proteins	# Protein Groups	Activation Type	Modifications	IonScore	Exp Value	Δ Score	Rank	Identity High	Homology Threshold	Charge	m/z [Da]	ΔM [ppm]	Ions Matched	Spectrum File
	Medium	AYALPFFNSLQYGHNILTQYPKFA	Ps_11848.71515	1	1	CID		41.18	0.0273472	0.707317	1	45	27	1	2803.4	-10.2809	11/238	pisum_OE_elastase_rep1.mgf
Ps_35175.13948	8.36	2	2	299	33.3522	8.44092	40.39	AT4G32250.3;;;AT4G32250.2;;;AT4G32250.1 - [Ps_35175_13948]
	Confidence Icon	Sequence	Protein Accessions	# Proteins	# Protein Groups	Activation Type	Modifications	IonScore	Exp Value	Δ Score	Rank	Identity High	Homology Threshold	Charge	m/z [Da]	ΔM [ppm]	Ions Matched	Spectrum File
	Medium	LHTINRDDGRA	Ps_35175.13948	1	1	CID		40.39	0.0462998	1	1	47	24	1	1267.61	-35.4458	11/104	pisum_OE_elastase_rep1.mgf
	Low	GRISWILPNGcLVI	Ps_35175.13948	1	1	CID	C11(Carbamidomethyl)	24.97	1.65371	0.52	1	47	26	1	1597.88	-6.05508	10/133	pisum_OE_elastase_rep1.mgf
Ps_6857.33156	29.63	1	1	54	6.22141	6.78564	39.27	AT3G53560.1 - [Ps_6857_33156]
	Confidence Icon	Sequence	Protein Accessions	# Proteins	# Protein Groups	Activation Type	Modifications	IonScore	Exp Value	Δ Score	Rank	Identity High	Homology Threshold	Charge	m/z [Da]	ΔM [ppm]	Ions Matched	Spectrum File
	Medium	DRIIELEPEEFVLQLL	Ps_6857.33156	2	1	CID		39.27	0.0648011	0.692308	1	47	27	1	1956.01	-29.9698	8/170	pisum_OE_elastase_rep1.mgf
Ps_17148.33457	86.36	1	1	22	2.6644	5.021	39.21	AT5G38410.2;;;AT5G38410.1;;;AT5G38420.1;;;AT5G38430.1 - [Ps_17148_33457]
	Confidence Icon	Sequence	Protein Accessions	# Proteins	# Protein Groups	Activation Type	Modifications	IonScore	Exp Value	Δ Score	Rank	Identity High	Homology Threshold	Charge	m/z [Da]	ΔM [ppm]	Ions Matched	Spectrum File
	Medium	EYLLRKGWVPcLEFELEKG	Ps_17148.33457	14	1	CID	C11(Carbamidomethyl)	39.21	0.0570902	0.692308	1	46	27	1	2366.12	-42.6966	8/205	pisum_OE_elastase_rep1.mgf
Ps_27892.23080	32.23	3	2	121	12.9197	7.40088	38.14	AT3G01500.3;;;AT3G01500.1;;;AT3G01500.2 - [Ps_27892_23080]
	Confidence Icon	Sequence	Protein Accessions	# Proteins	# Protein Groups	Activation Type	Modifications	IonScore	Exp Value	Δ Score	Rank	Identity High	Homology Threshold	Charge	m/z [Da]	ΔM [ppm]	Ions Matched	Spectrum File
	Medium	SLGNLLTYPFVREGLVNKT	Ps_27892.23080;Ps_27889.72051	13	2	CID		38.14	0.0834755	0.473684	1	47	34	1	2121.11	-29.9327	14/209	pisum_OE_elastase_rep1.mgf
	Low	KVSNIVxIGHSACGGIKGLL	Ps_27892.23080	1	1	CID	X7(C), X7(Carbamidomethyl)	11.32	42.3631		6	47	27	1	2025.99	-52.0372	13/212	pisum_OE_elastase_rep1.mgf
	Low	KVSNIVxIGHSAcGGIKGLL	Ps_27892.23080	1	1	CID	X7(C), C13(Carbamidomethyl)	10.2	54.8261		10	47	27	1	2025.99	-52.0372	12/212	pisum_OE_elastase_rep1.mgf
Ps_31884.26848	5.87	2	2	511	57.1936	6.63916	36.93	AT4G14210.1 - [Ps_31884_26848]
	Confidence Icon	Sequence	Protein Accessions	# Proteins	# Protein Groups	Activation Type	Modifications	IonScore	Exp Value	Δ Score	Rank	Identity High	Homology Threshold	Charge	m/z [Da]	ΔM [ppm]	Ions Matched	Spectrum File
	Medium	RFDFLEVLPSPL	Ps_31884.26848	1	1	CID		36.93	0.119278	0.621622	1	47	29	1	1432.72	-41.28	9/115	pisum_OE_elastase_rep1.mgf
	Low	ILRNNEMLTWPEKIKFAI	Ps_31884.26848	1	1	CID		13.87	21.5603		3	47	27	1	2216.21	-8.85355	6/181	pisum_OE_elastase_rep1.mgf
Ps_34589.60808	4.85	1	1	206	23.0824	5.46533	36.8	AT4G09720.1 - [Ps_34589_60808]
	Confidence Icon	Sequence	Protein Accessions	# Proteins	# Protein Groups	Activation Type	Modifications	IonScore	Exp Value	Δ Score	Rank	Identity High	Homology Threshold	Charge	m/z [Da]	ΔM [ppm]	Ions Matched	Spectrum File
	Medium	DSRTFPFILL	Ps_34589.60808	1	1	CID		36.8	0.123143	0.594595	1	47	30	1	1208.64	-20.6358	7/91	pisum_OE_elastase_rep1.mgf
Ps_31153.39979	11.35	2	2	229	24.9155	7.32764	34.2	AT4G14430.1 - [Ps_31153_39979]
	Confidence Icon	Sequence	Protein Accessions	# Proteins	# Protein Groups	Activation Type	Modifications	IonScore	Exp Value	Δ Score	Rank	Identity High	Homology Threshold	Charge	m/z [Da]	ΔM [ppm]	Ions Matched	Spectrum File
	Medium	INGHASAAGLL	Ps_31153.39979	1	1	CID		34.2	0.104305	0.470588	1	44	32	1	1023.64	76.9596	7/94	pisum_OE_elastase_rep1.mgf
	Low	RLQSmVDSLKPVAAA	Ps_31153.39979	1	1	CID	M5(Oxidation)	13.55	24.0634		2	47	28	1	1601.79	-46.1022	5/150	pisum_OE_elastase_rep1.mgf
Ps_23094.8544	54.84	5	4	31	3.36657	8.5874	33.26	AT1G19910.1;;;AT1G75630.1;;;AT4G34720.1;;;AT4G38920.1;;;AT2G16510.1 - [Ps_23094_8544]
	Confidence Icon	Sequence	Protein Accessions	# Proteins	# Protein Groups	Activation Type	Modifications	IonScore	Exp Value	Δ Score	Rank	Identity High	Homology Threshold	Charge	m/z [Da]	ΔM [ppm]	Ions Matched	Spectrum File
	Medium	ASMGxMRPELV	Ps_23094.8544	1	1	CID	X5(G)	32.63	0.221223	0	1	46	32	1	1147.51	-43.0596	5/100	pisum_OE_elastase_rep1.mgf
	Medium	SMGxMRPELV	Ps_23094.8544	1	1	CID	X4(K)	32.63	0.221223		2	46	32	1	1147.51	-74.763	5/92	pisum_OE_elastase_rep1.mgf
	Medium	SMGxMRPELV	Ps_23094.8544	1	1	CID	X4(Q)	32.63	0.221223		3	46	32	1	1147.51	-43.0508	5/92	pisum_OE_elastase_rep1.mgf
	Low	GVASmGxmRPELVMKS	Ps_23094.8544	1	1	CID	M5(Oxidation), X7(V), M8(Oxidation)	12.46	31.1554		2	47	19	1	1723.93	45.2563	5/157	pisum_OE_elastase_rep1.mgf
	Low	GVASmGxmRPELVMKSL	Ps_23094.8544	1	1	CID	M5(Oxidation), X7(C), X7(Carbamidomethyl), M8(Oxidation)	11.57	40.6307	0.0833333	1	47	23	1	1897.91	6.54124	8/167	pisum_OE_elastase_rep1.mgf
Ps_18071_2.2838	32	2	1	25	2.77925	4.4624	31.42	frame1 - [Ps_18071_2_2838]
	Confidence Icon	Sequence	Protein Accessions	# Proteins	# Protein Groups	Activation Type	Modifications	IonScore	Exp Value	Δ Score	Rank	Identity High	Homology Threshold	Charge	m/z [Da]	ΔM [ppm]	Ions Matched	Spectrum File
	Medium	NYPSVcCL	Ps_18071_2.2838	1	1	CID	C6(Carbamidomethyl)	31.42	0.225022	0.290323	1	44	28	1	955.428	27.5528	6/67	pisum_OE_elastase_rep1.mgf
	Low	NYPSVCcL	Ps_18071_2.2838	1	1	CID	C7(Carbamidomethyl)	21.58	2.16882		2	44	28	1	955.428	27.5528	5/67	pisum_OE_elastase_rep1.mgf
Ps_41198.68281	12.26	2	2	212	23.2593	9.14404	31.1	AT5G21920.1 - [Ps_41198_68281]
	Confidence Icon	Sequence	Protein Accessions	# Proteins	# Protein Groups	Activation Type	Modifications	IonScore	Exp Value	Δ Score	Rank	Identity High	Homology Threshold	Charge	m/z [Da]	ΔM [ppm]	Ions Matched	Spectrum File
	Medium	STVcDPYLNVFRGLIPPIGGLDLSPI	Ps_41198.68281	1	1	CID	C4(Carbamidomethyl)	31.1	0.280885	0.580645	1	45	27	1	2813.44	-18.2145	8/268	pisum_OE_elastase_rep1.mgf
	Low	cDPYLNVFRGLIPPIGGLDLSPI	Ps_41198.68281	1	1	CID	C1(Carbamidomethyl)	24.9	1.50067	0.4	1	46	29	1	2526.29	-20.9854	7/236	pisum_OE_elastase_rep1.mgf
Ps_32099.50242	20.1	2	2	194	21.4932	9.20264	30.64	AT2G22230.1 - [Ps_32099_50242]
	Confidence Icon	Sequence	Protein Accessions	# Proteins	# Protein Groups	Activation Type	Modifications	IonScore	Exp Value	Δ Score	Rank	Identity High	Homology Threshold	Charge	m/z [Da]	ΔM [ppm]	Ions Matched	Spectrum File
	Low	ILDINQIRDILPHRFPFLLV	Ps_32099.50242	2	1	CID		30.64	0.361631	0.645161	1	46	26	1	2432.36	-24.6104	6/199	pisum_OE_elastase_rep1.mgf
	Low	QPEVGGSRENFFFAGIDKV	Ps_32099.50242	2	1	CID		10.2	56.9749		7	47	27	1	2097.05	2.67458	5/209	pisum_OE_elastase_rep1.mgf
Ps_32602.40423	9.13	1	1	263	29.4381	7.34229	30.42	AT4G27680.1 - [Ps_32602_40423]
	Confidence Icon	Sequence	Protein Accessions	# Proteins	# Protein Groups	Activation Type	Modifications	IonScore	Exp Value	Δ Score	Rank	Identity High	Homology Threshold	Charge	m/z [Da]	ΔM [ppm]	Ions Matched	Spectrum File
	Low	AYFPVRELLDNEKRGKQTHEPRPL	Ps_32602.40423	1	1	CID		30.42	0.352507	0.533333	1	45	28	1	2893.45	-33.0959	10/248	pisum_OE_elastase_rep1.mgf
Ps_20450.50181	31.91	1	1	47	5.02567	8.68994	28.95	AT5G12200.1 - [Ps_20450_50181]
	Confidence Icon	Sequence	Protein Accessions	# Proteins	# Protein Groups	Activation Type	Modifications	IonScore	Exp Value	Δ Score	Rank	Identity High	Homology Threshold	Charge	m/z [Da]	ΔM [ppm]	Ions Matched	Spectrum File
	Low	GLALDGSWLWHPDFV	Ps_20450.50181	5	1	CID		28.95	0.605805	1	1	46	21	1	1712.78	-36.6423	9/146	pisum_OE_elastase_rep1.mgf
Ps_29456.36387	20	2	1	55	6.38108	5.10986	28.62	AT1G67090.1 - [Ps_29456_36387]
	Confidence Icon	Sequence	Protein Accessions	# Proteins	# Protein Groups	Activation Type	Modifications	IonScore	Exp Value	Δ Score	Rank	Identity High	Homology Threshold	Charge	m/z [Da]	ΔM [ppm]	Ions Matched	Spectrum File
	Low	RIxGFDNVRQV	Ps_29456.36387	1	1	CID	X3(I)	28.62	0.690319		3	47	26	1	1316.72	-16.3123	7/104	pisum_OE_elastase_rep1.mgf
	Low	RIxGFDNVRQV	Ps_29456.36387	1	1	CID	X3(L)	28.62	0.690319		5	47	26	1	1316.72	-16.3123	7/104	pisum_OE_elastase_rep1.mgf
Ps_26581.26065	10.53	1	1	133	14.9885	5.14795	28.23	AT5G53560.1 - [Ps_26581_26065]
	Confidence Icon	Sequence	Protein Accessions	# Proteins	# Protein Groups	Activation Type	Modifications	IonScore	Exp Value	Δ Score	Rank	Identity High	Homology Threshold	Charge	m/z [Da]	ΔM [ppm]	Ions Matched	Spectrum File
	Low	TVPLKRSYTPPQQS	Ps_26581.26065	1	1	CID		28.23	0.819137	0.5	1	47	28	1	1601.79	-43.9702	7/147	pisum_OE_elastase_rep1.mgf
Ps_34317.26119	6.11	1	1	180	20.4967	9.26123	27.44	AT2G42770.1 - [Ps_34317_26119]
	Confidence Icon	Sequence	Protein Accessions	# Proteins	# Protein Groups	Activation Type	Modifications	IonScore	Exp Value	Δ Score	Rank	Identity High	Homology Threshold	Charge	m/z [Da]	ΔM [ppm]	Ions Matched	Spectrum File
	Low	LLYGFRFWVPV	Ps_34317.26119	1	1	CID		27.44	0.953977	0.518519	1	47	27	1	1396.74	-25.8898	9/97	pisum_OE_elastase_rep1.mgf
Ps_11530.18143	14.15	2	2	106	12.101	9.48096	27.32	AT2G27760.1 - [Ps_11530_18143]
	Confidence Icon	Sequence	Protein Accessions	# Proteins	# Protein Groups	Activation Type	Modifications	IonScore	Exp Value	Δ Score	Rank	Identity High	Homology Threshold	Charge	m/z [Da]	ΔM [ppm]	Ions Matched	Spectrum File
	Low	SRSNDVWNSQVVETA	Ps_11530.18143	1	1	CID		27.32	0.642341	0.555556	1	45	26	1	1691.68	-72.7807	5/160	pisum_OE_elastase_rep1.mgf
	Low	SRSNDVWNSQVVET	Ps_11530.18143	1	1	CID		26.76	0.757208	0.37037	1	45	31	1	1620.65	-66.7023	5/150	pisum_OE_elastase_rep1.mgf
Ps_1382.38833	57.89	1	1	38	4.37006	9.99365	26.61	AT3G08510.3;;;AT3G08510.2;;;AT3G08510.1 - [Ps_1382_38833]
	Confidence Icon	Sequence	Protein Accessions	# Proteins	# Protein Groups	Activation Type	Modifications	IonScore	Exp Value	Δ Score	Rank	Identity High	Homology Threshold	Charge	m/z [Da]	ΔM [ppm]	Ions Matched	Spectrum File
	Low	LWLMQGMFKANGAVFxKTDFSI	Ps_1382.38833	1	1	CID	X16(P)	26.61	0.842752	0.592593	1	45	25	1	2501.1	-69.6539	6/204	pisum_OE_elastase_rep1.mgf
Ps_41452.72534	7.98	1	1	163	18.3887	6.03662	25.12	AT1G09920.1 - [Ps_41452_72534]
	Confidence Icon	Sequence	Protein Accessions	# Proteins	# Protein Groups	Activation Type	Modifications	IonScore	Exp Value	Δ Score	Rank	Identity High	Homology Threshold	Charge	m/z [Da]	ΔM [ppm]	Ions Matched	Spectrum File
	Low	TTVcPHcDRAIPA	Ps_41452.72534	1	1	CID	C4(Carbamidomethyl), C7(Carbamidomethyl)	25.12	1.18353	1	1	45	24	1	1497.64	-34.3602	9/119	pisum_OE_elastase_rep1.mgf
Ps_34844.4094	16.1	2	2	205	23.0007	6.41748	21.77	AT1G50590.1 - [Ps_34844_4094]
	Confidence Icon	Sequence	Protein Accessions	# Proteins	# Protein Groups	Activation Type	Modifications	IonScore	Exp Value	Δ Score	Rank	Identity High	Homology Threshold	Charge	m/z [Da]	ΔM [ppm]	Ions Matched	Spectrum File
	Low	AGRGIVHSEmPAA	Ps_34844.4094	1	1	CID	M10(Oxidation)	21.77	2.71265	1	1	46	21	1	1311.75	77.0145	5/112	pisum_OE_elastase_rep1.mgf
	Low	VEAMKDGIMVRVIAGEALGI	Ps_34844.4094	1	1	CID		14.62	18.6878	0.0666667	1	47	27	1	2072.08	-19.2518	10/205	pisum_OE_elastase_rep1.mgf
Ps_29837.56795	12.6	2	2	373	42.0593	5.05908	21.09	AT3G49350.1 - [Ps_29837_56795]
	Confidence Icon	Sequence	Protein Accessions	# Proteins	# Protein Groups	Activation Type	Modifications	IonScore	Exp Value	Δ Score	Rank	Identity High	Homology Threshold	Charge	m/z [Da]	ΔM [ppm]	Ions Matched	Spectrum File
	Low	TKEVSSPLQEKVPSKPPTNEDFSTWQRII	Ps_29837.56795	1	1	CID		21.09	1.57591	1	1	43	20	1	3341.6	-42.5669	7/327	pisum_OE_elastase_rep1.mgf
	Low	NPVKTTKDSADGPEVIQT	Ps_29837.56795	1	1	CID		13.33	26.2196		5	47	34	1	1899.95	-6.00485	5/195	pisum_OE_elastase_rep1.mgf
Ps_29028.61542	4.73	2	2	402	43.8959	9.5249	0	AT5G46110.1 - [Ps_29028_61542]
	Confidence Icon	Sequence	Protein Accessions	# Proteins	# Protein Groups	Activation Type	Modifications	IonScore	Exp Value	Δ Score	Rank	Identity High	Homology Threshold	Charge	m/z [Da]	ΔM [ppm]	Ions Matched	Spectrum File
	Low	GFNDAIAKV	Ps_29028.61542	3	1	CID		22.71	3.01493		4	47		1	934.439	-64.2538	5/80	pisum_OE_elastase_rep1.mgf
	Low	GFFSRYPALT	Ps_29028.61542	1	1	CID		15.51	15.8872		2	47	29	1	1158.56	-29.9176	7/89	pisum_OE_elastase_rep1.mgf
Ps_34132.57891	3.98	1	1	452	50.5986	6.46826	0	AT4G32770.1 - [Ps_34132_57891]
	Confidence Icon	Sequence	Protein Accessions	# Proteins	# Protein Groups	Activation Type	Modifications	IonScore	Exp Value	Δ Score	Rank	Identity High	Homology Threshold	Charge	m/z [Da]	ΔM [ppm]	Ions Matched	Spectrum File
	Low	ADDPGTTLRAPTSEAGLS	Ps_34132.57891	1	1	CID		23.48	2.31956		4	47		1	1758.83	-12.4181	6/177	pisum_OE_elastase_rep1.mgf
Ps_39364.56164	7.27	1	1	110	12.2373	6.78564	0	AT2G37690.1 - [Ps_39364_56164]
	Confidence Icon	Sequence	Protein Accessions	# Proteins	# Protein Groups	Activation Type	Modifications	IonScore	Exp Value	Δ Score	Rank	Identity High	Homology Threshold	Charge	m/z [Da]	ΔM [ppm]	Ions Matched	Spectrum File
	Low	ScHPVVET	Ps_39364.56164	1	1	CID	C2(Carbamidomethyl)	26.02	1.00064		2	46		1	928.448	30.5507	4/79	pisum_OE_elastase_rep1.mgf
Ps_39744.51004	3.4	1	1	235	26.1246	7.13721	0	AT1G04080.2 - [Ps_39744_51004]
	Confidence Icon	Sequence	Protein Accessions	# Proteins	# Protein Groups	Activation Type	Modifications	IonScore	Exp Value	Δ Score	Rank	Identity High	Homology Threshold	Charge	m/z [Da]	ΔM [ppm]	Ions Matched	Spectrum File
	Low	QPQTWPAT	Ps_39744.51004	1	1	CID		21.76	2.66856		3	46		1	928.448	-5.00975	4/73	pisum_OE_elastase_rep1.mgf
Ps_12668.25532	17.54	1	1	57	6.12838	9.99365	0	AT1G71900.1 - [Ps_12668_25532]
	Confidence Icon	Sequence	Protein Accessions	# Proteins	# Protein Groups	Activation Type	Modifications	IonScore	Exp Value	Δ Score	Rank	Identity High	Homology Threshold	Charge	m/z [Da]	ΔM [ppm]	Ions Matched	Spectrum File
	Low	ASAFGVRAGV	Ps_12668.25532	1	1	CID		27.92	0.9084		3	47		1	934.439	-76.2824	6/83	pisum_OE_elastase_rep1.mgf
Ps_5129.21144	29.41	1	1	34	3.67196	4.50049	0	AT1G21870.1 - [Ps_5129_21144]
	Confidence Icon	Sequence	Protein Accessions	# Proteins	# Protein Groups	Activation Type	Modifications	IonScore	Exp Value	Δ Score	Rank	Identity High	Homology Threshold	Charge	m/z [Da]	ΔM [ppm]	Ions Matched	Spectrum File
	Low	xIPIVGGILL	Ps_5129.21144	1	1	CID	X1(M)	22.01	0.790975		2	40		1	1025.66	14.604	8/94	pisum_OE_elastase_rep1.mgf
Ps_41745.37758	4.23	1	1	213	23.6548	7.91357	0	AT1G80510.1 - [Ps_41745_37758]
	Confidence Icon	Sequence	Protein Accessions	# Proteins	# Protein Groups	Activation Type	Modifications	IonScore	Exp Value	Δ Score	Rank	Identity High	Homology Threshold	Charge	m/z [Da]	ΔM [ppm]	Ions Matched	Spectrum File
	Low	FPPLVAIRL	Ps_41745.37758	1	1	CID		20.24	1.18895		3	40		1	1025.66	6.95038	6/75	pisum_OE_elastase_rep1.mgf
Ps_13514.66519	30	1	1	30	3.43487	4.89404	0	AT2G41470.1 - [Ps_13514_66519]
	Confidence Icon	Sequence	Protein Accessions	# Proteins	# Protein Groups	Activation Type	Modifications	IonScore	Exp Value	Δ Score	Rank	Identity High	Homology Threshold	Charge	m/z [Da]	ΔM [ppm]	Ions Matched	Spectrum File
	Low	SExVRLPLL	Ps_13514.66519	1	1	CID	X3(V)	20	1.2565		4	40		1	1025.66	21.8286	4/77	pisum_OE_elastase_rep1.mgf
Ps_20460.52688	15.15	1	1	66	7.40374	5.36377	0	AT1G65350.1 - [Ps_20460_52688]
	Confidence Icon	Sequence	Protein Accessions	# Proteins	# Protein Groups	Activation Type	Modifications	IonScore		Δ Score	Rank	Identity High	Homology Threshold	Charge	m/z [Da]	ΔM [ppm]	Ions Matched	Spectrum File
	Low	KIQxKGGNPT	Ps_20460.52688	1	1	CID	X4(N)	29.92			2	45		1	1056.52	-60.1801	11/88	pisum_OE_elastase_rep1.mgf
Ps_34285.37534	4.12	1	1	291	33.0705	9.05615	0	AT3G60190.1 - [Ps_34285_37534]
	Confidence Icon	Sequence	Protein Accessions	# Proteins	# Protein Groups	Activation Type	Modifications	IonScore	Exp Value	Δ Score	Rank	Identity High	Homology Threshold	Charge	m/z [Da]	ΔM [ppm]	Ions Matched	Spectrum File
	Low	GGPxALDAGAQL	Ps_34285.37534	1	1	CID	X4(S)	23.58	1.71049		3	45		1	1056.52	-15.1264	9/94	pisum_OE_elastase_rep1.mgf
Ps_22287.35469	28.57	1	1	35	3.78592	8.57275	0	AT2G21330.3;;;AT2G21330.1 - [Ps_22287_35469]
	Confidence Icon	Sequence	Protein Accessions	# Proteins	# Protein Groups	Activation Type	Modifications	IonScore	Exp Value	Δ Score	Rank	Identity High	Homology Threshold	Charge	m/z [Da]	ΔM [ppm]	Ions Matched	Spectrum File
	Low	NVKAAQEALL	Ps_22287.35469	1	1	CID		23.26	1.84128		4	45		1	1056.52	-83.9943	8/89	pisum_OE_elastase_rep1.mgf
Ps_15956.9807	11.46	2	2	192	22.1437	8.1333	0	AT5G53360.1 - [Ps_15956_9807]
	Confidence Icon	Sequence	Protein Accessions	# Proteins	# Protein Groups	Activation Type	Modifications	IonScore	Exp Value	Δ Score	Rank	Identity High	Homology Threshold	Charge	m/z [Da]	ΔM [ppm]	Ions Matched	Spectrum File
	Low	LEVGANGRKL	Ps_15956.9807	3	1	CID		23	1.95488		5	45		1	1056.52	-94.633	4/87	pisum_OE_elastase_rep1.mgf
	Low	VCNFRPYTcPYA	Ps_15956.9807	2	1	CID	C9(Carbamidomethyl)	10.61	24.1093		3	44	35	1	1490.61	-33.0438	5/103	pisum_OE_elastase_rep1.mgf
Ps_37836.44455	3.08	1	1	292	33.7304	8.45557	0	AT1G67580.2;;;AT1G67580.1 - [Ps_37836_44455]
	Confidence Icon	Sequence	Protein Accessions	# Proteins	# Protein Groups	Activation Type	Modifications	IonScore	Exp Value	Δ Score	Rank	Identity High	Homology Threshold	Charge	m/z [Da]	ΔM [ppm]	Ions Matched	Spectrum File
	Low	LNNRGELKI	Ps_37836.44455	1	1	CID		21.42	2.81268		6	45		1	1056.52	-94.6235	4/80	pisum_OE_elastase_rep1.mgf
Ps_36659.14486	3.61	1	1	249	27.2502	5.36377	0	AT3G10670.1 - [Ps_36659_14486]
	Confidence Icon	Sequence	Protein Accessions	# Proteins	# Protein Groups	Activation Type	Modifications	IonScore	Exp Value	Δ Score	Rank	Identity High	Homology Threshold	Charge	m/z [Da]	ΔM [ppm]	Ions Matched	Spectrum File
	Low	QVNDLRAKI	Ps_36659.14486	1	1	CID		20.14	3.77677		7	45		1	1056.52	-94.6235	10/84	pisum_OE_elastase_rep1.mgf
Ps_32910.70012	31.43	1	1	35	3.44792	9.5835	0	AT4G23400.1 - [Ps_32910_70012]
	Confidence Icon	Sequence	Protein Accessions	# Proteins	# Protein Groups	Activation Type	Modifications	IonScore	Exp Value	Δ Score	Rank	Identity High	Homology Threshold	Charge	m/z [Da]	ΔM [ppm]	Ions Matched	Spectrum File
	Low	KNGKVHGGANL	Ps_32910.70012	1	1	CID		33	0.265028		2	47		1	1094.55	-54.5675	5/111	pisum_OE_elastase_rep1.mgf
Ps_2150.58817	25	1	1	36	4.22412	4.99561	0	AT5G25610.1 - [Ps_2150_58817]
	Confidence Icon	Sequence	Protein Accessions	# Proteins	# Protein Groups	Activation Type	Modifications	IonScore	Exp Value	Δ Score	Rank	Identity High	Homology Threshold	Charge	m/z [Da]	ΔM [ppm]	Ions Matched	Spectrum File
	Low	ALFFLEKNL	Ps_2150.58817	4	1	CID		23.81	2.19934		3	47		1	1094.55	-70.9579	5/70	pisum_OE_elastase_rep1.mgf
Ps_31285.24495	10.1	3	3	297	32.2438	8.96826	0	AT1G15140.1 - [Ps_31285_24495]
	Confidence Icon	Sequence	Protein Accessions	# Proteins	# Protein Groups	Activation Type	Modifications	IonScore		Δ Score	Rank	Identity High	Homology Threshold	Charge	m/z [Da]	ΔM [ppm]	Ions Matched	Spectrum File
	Low	GFVQAAFKRA	Ps_31285.24495	1	1	CID		20.39			4	47		1	1094.55	-58.2494	4/94	pisum_OE_elastase_rep1.mgf
	Low	VLCGQKEmAEEVTSILVA	Ps_31285.24495	1	1	CID	M8(Oxidation)	20.21			6	47		1	1936.06	45.5118	9/168	pisum_OE_elastase_rep1.mgf
	Low	GAVLcGQKEMA	Ps_31285.24495	1	1	CID	C5(Carbamidomethyl)	14.4			2	47	29	1	1163.61	50.7769	6/87	pisum_OE_elastase_rep1.mgf
Ps_27677.37326	4	1	1	275	31.0197	5.14795	0	AT4G24830.1 - [Ps_27677_37326]
	Confidence Icon	Sequence	Protein Accessions	# Proteins	# Protein Groups	Activation Type	Modifications	IonScore	Exp Value	Δ Score	Rank	Identity High	Homology Threshold	Charge	m/z [Da]	ΔM [ppm]	Ions Matched	Spectrum File
	Low	NGKTLSPATLL	Ps_27677.37326	2	1	CID		27.41	0.819161		2	46		1	1114.6	-42.2996	11/104	pisum_OE_elastase_rep1.mgf
Ps_34309.19127	2.44	1	1	450	49.9117	6.3667	0	AT3G05350.1 - [Ps_34309_19127]
	Confidence Icon	Sequence	Protein Accessions	# Proteins	# Protein Groups	Activation Type	Modifications	IonScore	Exp Value	Δ Score	Rank	Identity High	Homology Threshold	Charge	m/z [Da]	ΔM [ppm]	Ions Matched	Spectrum File
	Low	EIENLAARGAA	Ps_34309.19127	1	1	CID		25.55	1.2571		3	46		1	1114.6	12.8951	8/103	pisum_OE_elastase_rep1.mgf
Ps_18647.1532	68.75	1	1	16	1.62396	10.0083	0	AT1G29930.1;;;AT2G34430.1 - [Ps_18647_1532]
	Confidence Icon	Sequence	Protein Accessions	# Proteins	# Protein Groups	Activation Type	Modifications	IonScore	Exp Value	Δ Score	Rank	Identity High	Homology Threshold	Charge	m/z [Da]	ΔM [ppm]	Ions Matched	Spectrum File
	Low	LSSPTLAGKQL	Ps_18647.1532	17	1	CID		22.57	2.49672		4	46		1	1114.6	-42.2996	11/95	pisum_OE_elastase_rep1.mgf
Ps_31981.6894	7.91	1	1	139	15.7412	9.5542	0	AT1G71010.1 - [Ps_31981_6894]
	Confidence Icon	Sequence	Protein Accessions	# Proteins	# Protein Groups	Activation Type	Modifications	IonScore	Exp Value	Δ Score	Rank	Identity High	Homology Threshold	Charge	m/z [Da]	ΔM [ppm]	Ions Matched	Spectrum File
	Low	LKGQKDxGINA	Ps_31981.6894	1	1	CID	X7(A)	22.14	2.75657		5	46		1	1114.6	-19.7444	10/102	pisum_OE_elastase_rep1.mgf
Ps_30116.65956	2.16	1	1	463	52.2043	6.3667	0	AT3G02760.1 - [Ps_30116_65956]
	Confidence Icon	Sequence	Protein Accessions	# Proteins	# Protein Groups	Activation Type	Modifications	IonScore	Exp Value	Δ Score	Rank	Identity High	Homology Threshold	Charge	m/z [Da]	ΔM [ppm]	Ions Matched	Spectrum File
	Low	VDALNDLEIL	Ps_30116.65956	1	1	CID		21.66	3.07871		6	46		1	1114.6	0.415328	7/91	pisum_OE_elastase_rep1.mgf
Ps_20499.68047	18.64	1	1	59	6.27453	7.18115	0	AT4G30680.1 - [Ps_20499_68047]
	Confidence Icon	Sequence	Protein Accessions	# Proteins	# Protein Groups	Activation Type	Modifications	IonScore	Exp Value	Δ Score	Rank	Identity High	Homology Threshold	Charge	m/z [Da]	ΔM [ppm]	Ions Matched	Spectrum File
	Low	ASxLDDIGIVL	Ps_20499.68047	1	1	CID	X3(V)	20.07	4.43986		7	46		1	1114.6	-32.2332	8/105	pisum_OE_elastase_rep1.mgf
Ps_1798.23981	35.14	1	1	37	4.05413	9.5249	0	AT3G01280.1 - [Ps_1798_23981]
	Confidence Icon	Sequence	Protein Accessions	# Proteins	# Protein Groups	Activation Type	Modifications	IonScore	Exp Value	Δ Score	Rank	Identity High	Homology Threshold	Charge	m/z [Da]	ΔM [ppm]	Ions Matched	Spectrum File
	Low	YSPTGVAITSxGT	Ps_1798.23981	1	1	CID	X11(G)	29.13	0.66301		2	47		1	1210.57	-21.5199	5/132	pisum_OE_elastase_rep1.mgf
Ps_41258.13909	5.98	1	1	184	21.1416	8.51416	0	AT3G61060.2 - [Ps_41258_13909]
	Confidence Icon	Sequence	Protein Accessions	# Proteins	# Protein Groups	Activation Type	Modifications	IonScore	Exp Value	Δ Score	Rank	Identity High	Homology Threshold	Charge	m/z [Da]	ΔM [ppm]	Ions Matched	Spectrum File
	Low	KDxFGIGIRCS	Ps_41258.13909	1	1	CID	X3(D)	25.04	1.70028		3	47		1	1210.57	-16.1505	5/116	pisum_OE_elastase_rep1.mgf
Ps_7678.8325	20.69	2	1	58	5.98314	9.81787	0	AT1G34750.1 - [Ps_7678_8325]
	Confidence Icon	Sequence	Protein Accessions	# Proteins	# Protein Groups	Activation Type	Modifications	IonScore	Exp Value	Δ Score	Rank	Identity High	Homology Threshold	Charge	m/z [Da]	ΔM [ppm]	Ions Matched	Spectrum File
	Low	SDLxRGGSTAVT	Ps_7678.8325	1	1	CID	X4(F)	21.33	3.99503		4	47		1	1210.57	-30.813	4/117	pisum_OE_elastase_rep1.mgf
	Low	SDLxRGGSTAVT	Ps_7678.8325	1	1	CID	X4(M), X4(Oxidation)	21.33	3.99503		5	47		1	1210.57	-3.54898	4/117	pisum_OE_elastase_rep1.mgf
Ps_31140.9707	4.96	1	1	282	31.0783	8.29443	0	AT4G19420.2 - [Ps_31140_9707]
	Confidence Icon	Sequence	Protein Accessions	# Proteins	# Protein Groups	Activation Type	Modifications	IonScore	Exp Value	Δ Score	Rank	Identity High	Homology Threshold	Charge	m/z [Da]	ΔM [ppm]	Ions Matched	Spectrum File
	Low	KNAILSGcSAGGLT	Ps_31140.9707	1	1	CID	C8(Carbamidomethyl)	25.08	1.65147		3	47		1	1348.65	-30.3063	11/134	pisum_OE_elastase_rep1.mgf
Ps_9821.1798	20.9	1	1	67	7.05464	7.89893	0	AT4G19420.1;;;AT4G19420.2 - [Ps_9821_1798]
	Confidence Icon	Sequence	Protein Accessions	# Proteins	# Protein Groups	Activation Type	Modifications	IonScore	Exp Value	Δ Score	Rank	Identity High	Homology Threshold	Charge	m/z [Da]	ΔM [ppm]	Ions Matched	Spectrum File
	Low	QNAIISGcSAGGLT	Ps_9821.1798	1	1	CID	C8(Carbamidomethyl)	25.08	1.65147		4	47		1	1348.65	-3.3237	11/134	pisum_OE_elastase_rep1.mgf
Ps_40111.5258	19.18	1	1	73	7.56319	9.99365	0	AT1G56190.2;;;AT3G12780.1;;;AT1G56190.1 - [Ps_40111_5258]
	Confidence Icon	Sequence	Protein Accessions	# Proteins	# Protein Groups	Activation Type	Modifications	IonScore	Exp Value	Δ Score	Rank	Identity High	Homology Threshold	Charge	m/z [Da]	ΔM [ppm]	Ions Matched	Spectrum File
	Low	AALADLYVNGALGT	Ps_40111.5258	1	1	CID		24.82	1.75336		5	47		1	1348.65	-46.4528	5/127	pisum_OE_elastase_rep1.mgf
Ps_1221.11257	36.84	2	2	38	4.37318	10.1694	0	AT1G04500.1 - [Ps_1221_11257]
	Confidence Icon	Sequence	Protein Accessions	# Proteins	# Protein Groups	Activation Type	Modifications	IonScore	Exp Value	Δ Score	Rank	Identity High	Homology Threshold	Charge	m/z [Da]	ΔM [ppm]	Ions Matched	Spectrum File
	Low	NVGKSLxPKCAKT	Ps_1221.11257	1	1	CID	X7(C)	21.75	3.55526		6	47		1	1348.65	-44.1171	7/135	pisum_OE_elastase_rep1.mgf
	Low	NVGKSLxPKCAKTT	Ps_1221.11257	1	1	CID	X7(G)	15.58	15.1532		7	47		1	1403.71	-44.4667	12/146	pisum_OE_elastase_rep1.mgf
Ps_30209.40515	3.96	2	2	556	62.2523	6.75635	0	AT5G11670.1 - [Ps_30209_40515]
	Confidence Icon	Sequence	Protein Accessions	# Proteins	# Protein Groups	Activation Type	Modifications	IonScore	Exp Value	Δ Score	Rank	Identity High	Homology Threshold	Charge	m/z [Da]	ΔM [ppm]	Ions Matched	Spectrum File
	Low	HDDMLLAASEALA	Ps_30209.40515	1	1	CID		24.39	1.63725		2	46		1	1356.76	81.2443	11/129	pisum_OE_elastase_rep1.mgf
	Low	RPSAcLPIT	Ps_30209.40515	1	1	CID	C5(Carbamidomethyl)	18.24	6.23344		5	46	37	1	1014.49	-45.4663	5/84	pisum_OE_elastase_rep1.mgf
Ps_36602.49045	9.3	4	1	129	14.2352	5.10986	0	AT5G20500.1 - [Ps_36602_49045]
	Confidence Icon	Sequence	Protein Accessions	# Proteins	# Protein Groups	Activation Type	Modifications	IonScore	Exp Value	Δ Score	Rank	Identity High	Homology Threshold	Charge	m/z [Da]	ΔM [ppm]	Ions Matched	Spectrum File
	Low	NVTMmMVmIALA	Ps_36602.49045	1	1	CID	M5(Oxidation), M8(Oxidation)	24.12	1.74227		3	46		1	1356.76	86.3815	7/108	pisum_OE_elastase_rep1.mgf
	Low	NVTmMMVmIALA	Ps_36602.49045	1	1	CID	M4(Oxidation), M8(Oxidation)	23.09	2.20859		4	46		1	1356.76	86.3815	7/108	pisum_OE_elastase_rep1.mgf
	Low	NVTMMmVmIALA	Ps_36602.49045	1	1	CID	M6(Oxidation), M8(Oxidation)	22.28	2.66144		5	46		1	1356.76	86.3815	7/108	pisum_OE_elastase_rep1.mgf
	Low	NVTMmmVMIALA	Ps_36602.49045	1	1	CID	M5(Oxidation), M6(Oxidation)	16.46	10.1652		6	46		1	1356.76	86.3815	6/108	pisum_OE_elastase_rep1.mgf
Ps_31726.32799	2.46	1	1	488	55.4673	6.48096	0	AT3G61710.1 - [Ps_31726_32799]
	Confidence Icon	Sequence	Protein Accessions	# Proteins	# Protein Groups	Activation Type	Modifications	IonScore	Exp Value	Δ Score	Rank	Identity High	Homology Threshold	Charge	m/z [Da]	ΔM [ppm]	Ions Matched	Spectrum File
	Low	KIIPmGSYPRII	Ps_31726.32799	1	1	CID	M5(Oxidation)	27.82	0.904697		2	47		1	1403.71	-73.2513	7/113	pisum_OE_elastase_rep1.mgf
Ps_33292.4890	4.18	2	2	502	57.7848	6.99072	0	AT3G56150.1 - [Ps_33292_4890]
	Confidence Icon	Sequence	Protein Accessions	# Proteins	# Protein Groups	Activation Type	Modifications	IonScore	Exp Value	Δ Score	Rank	Identity High	Homology Threshold	Charge	m/z [Da]	ΔM [ppm]	Ions Matched	Spectrum File
	Low	LLNEFTVARDLL	Ps_33292.4890	1	1	CID		26.35	1.26912		3	47		1	1403.71	-59.9828	11/117	pisum_OE_elastase_rep1.mgf
	Low	mLCDIYHHALLNEFTVA	Ps_33292.4890	1	1	CID	M1(Oxidation)	14.91	14.4459	0.133333	1	46	26	1	2005.87	-38.0414	10/157	pisum_OE_elastase_rep1.mgf
Ps_5785.46619	21.05	2	1	76	7.93689	4.729	0	AT1G74730.1 - [Ps_5785_46619]
	Confidence Icon	Sequence	Protein Accessions	# Proteins	# Protein Groups	Activation Type	Modifications	IonScore	Exp Value	Δ Score	Rank	Identity High	Homology Threshold	Charge	m/z [Da]	ΔM [ppm]	Ions Matched	Spectrum File
	Low	xVVVRPCGGVSLGGPA	Ps_5785.46619	1	1	CID	X1(N)	22.15	3.38537		3	47		1	1481.77	-15.3204	6/136	pisum_OE_elastase_rep1.mgf
	Low	xVVVRPcGGVSLGGPA	Ps_5785.46619	1	1	CID	X1(G), C7(Carbamidomethyl)	21.53	3.90486		4	47		1	1481.77	-15.3231	5/136	pisum_OE_elastase_rep1.mgf
Ps_2057.19538	19.12	2	1	68	7.88884	9.08545	0	AT3G47340.1 - [Ps_2057_19538]
	Confidence Icon	Sequence	Protein Accessions	# Proteins	# Protein Groups	Activation Type	Modifications	IonScore	Exp Value	Δ Score	Rank	Identity High	Homology Threshold	Charge	m/z [Da]	ΔM [ppm]	Ions Matched	Spectrum File
	Low	LERFSxDSARLTV	Ps_2057.19538	1	1	CID	X6(I)	26.94	1.17416		2	47		1	1506.82	-3.47837	6/134	pisum_OE_elastase_rep1.mgf
	Low	LERFSxDSARLTV	Ps_2057.19538	1	1	CID	X6(L)	25.26	1.72873		3	47		1	1506.82	-3.47837	6/134	pisum_OE_elastase_rep1.mgf
Ps_31305.31166	3.92	1	1	332	38.1799	6.45557	0	AT3G27300.3;;;AT3G27300.2;;;AT3G27300.1 - [Ps_31305_31166]
	Confidence Icon	Sequence	Protein Accessions	# Proteins	# Protein Groups	Activation Type	Modifications	IonScore	Exp Value	Δ Score	Rank	Identity High	Homology Threshold	Charge	m/z [Da]	ΔM [ppm]	Ions Matched	Spectrum File
	Low	LQIFCLVAmEKPV	Ps_31305.31166	1	1	CID	M9(Oxidation)	22.58	3.20426		4	47		1	1506.82	10.8465	9/119	pisum_OE_elastase_rep1.mgf
Ps_24207.46860	42.86	2	2	42	4.4143	7.18115	0	AT3G19000.1 - [Ps_24207_46860]
	Confidence Icon	Sequence	Protein Accessions	# Proteins	# Protein Groups	Activation Type	Modifications	IonScore	Exp Value	Δ Score	Rank	Identity High	Homology Threshold	Charge	m/z [Da]	ΔM [ppm]	Ions Matched	Spectrum File
	Low	LGNxPHKDPCVLTV	Ps_24207.46860	1	1	CID	X4(N)	20.98	4.63156		5	47		1	1506.82	32.4582	6/130	pisum_OE_elastase_rep1.mgf
	Low	PDLALGNxPHKDPcV	Ps_24207.46860	1	1	CID	X8(P), C14(Carbamidomethyl)	11.52	32.1481		5	46	28	1	1629.73	-44.9415	7/147	pisum_OE_elastase_rep1.mgf
Ps_42295.41577	4.52	1	1	310	34.6484	9.96436	0	AT2G20060.1 - [Ps_42295_41577]
	Confidence Icon	Sequence	Protein Accessions	# Proteins	# Protein Groups	Activation Type	Modifications	IonScore	Exp Value	Δ Score	Rank	Identity High	Homology Threshold	Charge	m/z [Da]	ΔM [ppm]	Ions Matched	Spectrum File
	Medium	LCGERAISAQRLLT	Ps_42295.41577	1	1	CID		38.53	0.0720625		2	47		1	1530.85	3.10201	6/139	pisum_OE_elastase_rep1.mgf
Ps_17104.52264	9.15	1	1	153	16.4087	4.75439	0	AT5G13890.3;;;AT5G13890.2;;;AT5G13890.1 - [Ps_17104_52264]
	Confidence Icon	Sequence	Protein Accessions	# Proteins	# Protein Groups	Activation Type	Modifications	IonScore	Exp Value	Δ Score	Rank	Identity High	Homology Threshold	Charge	m/z [Da]	ΔM [ppm]	Ions Matched	Spectrum File
	Low	SICLRGLWALQTGL	Ps_17104.52264	1	1	CID		21.4	3.72143		3	47		1	1530.85	0.476018	10/143	pisum_OE_elastase_rep1.mgf
Ps_33877.51226	4.11	1	1	341	38.4323	9.83252	0	AT2G47420.1 - [Ps_33877_51226]
	Confidence Icon	Sequence	Protein Accessions	# Proteins	# Protein Groups	Activation Type	Modifications	IonScore	Exp Value	Δ Score	Rank	Identity High	Homology Threshold	Charge	m/z [Da]	ΔM [ppm]	Ions Matched	Spectrum File
	Low	QKSGIKTTDVVLEI	Ps_33877.51226	1	1	CID		21.32	3.79061		4	47		1	1530.85	-17.5859	5/143	pisum_OE_elastase_rep1.mgf
Ps_27981.42914	6.06	1	1	198	22.5464	8.51416	0	AT5G45550.1 - [Ps_27981_42914]
	Confidence Icon	Sequence	Protein Accessions	# Proteins	# Protein Groups	Activation Type	Modifications	IonScore	Exp Value	Δ Score	Rank	Identity High	Homology Threshold	Charge	m/z [Da]	ΔM [ppm]	Ions Matched	Spectrum File
	Low	ILNTcLxSYFTL	Ps_27981.42914	1	1	CID	C5(Carbamidomethyl), X7(W)	20.6	4.47414		5	47		1	1530.85	52.7451	5/112	pisum_OE_elastase_rep1.mgf
Ps_18558.12296	31.71	1	1	41	4.57434	10.8433	0	AT2G05070.1;;;AT2G05100.1 - [Ps_18558_12296]
	Confidence Icon	Sequence	Protein Accessions	# Proteins	# Protein Groups	Activation Type	Modifications	IonScore	Exp Value	Δ Score	Rank	Identity High	Homology Threshold	Charge	m/z [Da]	ΔM [ppm]	Ions Matched	Spectrum File
	Low	LFSTFmTMLLDPV	Ps_18558.12296	1	1	CID	M6(Oxidation)	20.42	4.66347		6	47		1	1530.85	57.8528	9/128	pisum_OE_elastase_rep1.mgf
Ps_36220.50385	13.43	2	2	216	23.9064	8.85107	0	AT3G44150.1 - [Ps_36220_50385]
	Confidence Icon	Sequence	Protein Accessions	# Proteins	# Protein Groups	Activation Type	Modifications	IonScore	Exp Value	Δ Score	Rank	Identity High	Homology Threshold	Charge	m/z [Da]	ΔM [ppm]	Ions Matched	Spectrum File
	Low	LFRPKVDEISLLT	Ps_36220.50385	1	1	CID		20.11	5.00852		7	47		1	1530.85	-27.5542	11/120	pisum_OE_elastase_rep1.mgf
	Low	KAVCLNNQDcALQTST	Ps_36220.50385	1	1	CID	C10(Carbamidomethyl)	13.33	27.274		2	47	24	1	1765.95	72.87	5/161	pisum_OE_elastase_rep1.mgf
Ps_31894.9733	14.43	1	1	97	10.6245	5.0083	0	AT3G02050.1 - [Ps_31894_9733]
	Confidence Icon	Sequence	Protein Accessions	# Proteins	# Protein Groups	Activation Type	Modifications	IonScore	Exp Value	Δ Score	Rank	Identity High	Homology Threshold	Charge	m/z [Da]	ΔM [ppm]	Ions Matched	Spectrum File
	Low	SIRLAFAAVIYPCL	Ps_31894.9733	1	1	CID		28.4	0.752496		2	47		1	1536.86	2.56933	6/128	pisum_OE_elastase_rep1.mgf
Ps_1500.55263	27.27	1	1	55	6.13021	9.99365	0	AT3G59690.1 - [Ps_1500_55263]
	Confidence Icon	Sequence	Protein Accessions	# Proteins	# Protein Groups	Activation Type	Modifications	IonScore	Exp Value	Δ Score	Rank	Identity High	Homology Threshold	Charge	m/z [Da]	ΔM [ppm]	Ions Matched	Spectrum File
	Low	VDSTISLPARVGKKA	Ps_1500.55263	1	1	CID		30.42	0.532346		2	47		1	1541.77	-86.9683	5/138	pisum_OE_elastase_rep1.mgf
Ps_32626.16461	11	2	2	309	33.5247	5.19873	0	AT1G60900.1 - [Ps_32626_16461]
	Confidence Icon	Sequence	Protein Accessions	# Proteins	# Protein Groups	Activation Type	Modifications	IonScore	Exp Value	Δ Score	Rank	Identity High	Homology Threshold	Charge	m/z [Da]	ΔM [ppm]	Ions Matched	Spectrum File
	Medium	LAAALGPCQPSANLNL	Ps_32626.16461	1	1	CID		31.24	0.301777		2	46		1	1552.9	55.9138	14/138	pisum_OE_elastase_rep1.mgf
	Low	VIPRPNPNGELSAGIGKV	Ps_32626.16461	1	1	CID		11.39	28.9281		8	46		1	1818.07	23.6453	7/173	pisum_OE_elastase_rep1.mgf
Ps_40878.10299	5.67	2	1	247	27.105	6.96143	0	AT2G42280.1 - [Ps_40878_10299]
	Confidence Icon	Sequence	Protein Accessions	# Proteins	# Protein Groups	Activation Type	Modifications	IonScore	Exp Value	Δ Score	Rank	Identity High	Homology Threshold	Charge	m/z [Da]	ΔM [ppm]	Ions Matched	Spectrum File
	Low	WDDTEMmSENVGGL	Ps_40878.10299	1	1	CID	M7(Oxidation)	25.29	1.54482		2	47		1	1599.77	85.9433	5/127	pisum_OE_elastase_rep1.mgf
	Low	WDDTEmMSENVGGL	Ps_40878.10299	1	1	CID	M6(Oxidation)	25.29	1.54482		3	47		1	1599.77	85.9433	5/127	pisum_OE_elastase_rep1.mgf
Ps_8268.35163	6.33	1	1	221	25.3188	8.17725	0	AT3G52030.1 - [Ps_8268_35163]
	Confidence Icon	Sequence	Protein Accessions	# Proteins	# Protein Groups	Activation Type	Modifications	IonScore	Exp Value	Δ Score	Rank	Identity High	Homology Threshold	Charge	m/z [Da]	ΔM [ppm]	Ions Matched	Spectrum File
	Low	TAVSQcRmKmGTVV	Ps_8268.35163	1	1	CID	C6(Carbamidomethyl), M8(Oxidation), M10(Oxidation)	20.2	4.98745		4	47		1	1599.77	1.56296	5/141	pisum_OE_elastase_rep1.mgf
Ps_20016.56756	22.22	1	1	72	8.09523	4.71631	0	AT5G01530.1 - [Ps_20016_56756]
	Confidence Icon	Sequence	Protein Accessions	# Proteins	# Protein Groups	Activation Type	Modifications	IonScore	Exp Value	Δ Score	Rank	Identity High	Homology Threshold	Charge	m/z [Da]	ΔM [ppm]	Ions Matched	Spectrum File
	Low	RVSAFTGVAWQDAGKV	Ps_20016.56756	1	1	CID		27.23	1.21337		2	48		1	1691.89	1.94585	5/171	pisum_OE_elastase_rep1.mgf
Ps_6047.33465	27.78	1	1	54	6.10877	4.34814	0	AT5G43750.1 - [Ps_6047_33465]
	Confidence Icon	Sequence	Protein Accessions	# Proteins	# Protein Groups	Activation Type	Modifications	IonScore	Exp Value	Δ Score	Rank	Identity High	Homology Threshold	Charge	m/z [Da]	ΔM [ppm]	Ions Matched	Spectrum File
	Low	KDEIEGxGPPWFSGL	Ps_6047.33465	1	1	CID	X7(C), X7(Carbamidomethyl)	23.13	3.11884		3	48		1	1691.89	68.7327	7/150	pisum_OE_elastase_rep1.mgf
Ps_38445.13010	7.5	2	2	400	45.6237	8.26514	0	AT4G39080.1 - [Ps_38445_13010]
	Confidence Icon	Sequence	Protein Accessions	# Proteins	# Protein Groups	Activation Type	Modifications	IonScore	Exp Value	Δ Score	Rank	Identity High	Homology Threshold	Charge	m/z [Da]	ΔM [ppm]	Ions Matched	Spectrum File
	Low	SGRLAxLKTTIDAGLL	Ps_38445.13010	1	1	CID	X6(Y)	21.76	4.27557		4	48		1	1691.89	-46.9049	4/164	pisum_OE_elastase_rep1.mgf
	Low	LLGVAQMNLGIImS	Ps_38445.13010	1	1	CID	M13(Oxidation)	12.84	8.71253	0.153846	1	42	25	1	1475.94	99.7828	6/114	pisum_OE_elastase_rep1.mgf
Ps_2784.42087	89.66	3	2	29	3.29951	3.95459	0	AT2G39820.1 - [Ps_2784_42087]
	Confidence Icon	Sequence	Protein Accessions	# Proteins	# Protein Groups	Activation Type	Modifications	IonScore	Exp Value	Δ Score	Rank	Identity High	Homology Threshold	Charge	m/z [Da]	ΔM [ppm]	Ions Matched	Spectrum File
	Low	VLxDKSFSLLQNQPD	Ps_2784.42087	1	1	CID	X3(K)	25.45	1.62465		2	47		1	1731.83	-55.058	10/152	pisum_OE_elastase_rep1.mgf
	Low	VLxDKSFSLLQNQPD	Ps_2784.42087	1	1	CID	X3(Q)	25.45	1.62465		3	47		1	1731.83	-34.0456	10/152	pisum_OE_elastase_rep1.mgf
	Low	SEGEESQQPQLVLxDKSFSL	Ps_2784.42087	1	1	CID	X14(M)	12.37	28.4644	0	1	46	25	1	2252.07	-3.32512	5/211	pisum_OE_elastase_rep1.mgf
Ps_40428.12224	26.23	1	1	61	6.8954	8.5874	0	AT1G50840.1 - [Ps_40428_12224]
	Confidence Icon	Sequence	Protein Accessions	# Proteins	# Protein Groups	Activation Type	Modifications	IonScore	Exp Value	Δ Score	Rank	Identity High	Homology Threshold	Charge	m/z [Da]	ΔM [ppm]	Ions Matched	Spectrum File
	Low	LPSTLVNCDTNcAPRA	Ps_40428.12224	1	1	CID	C12(Carbamidomethyl)	23.8	2.37553		4	47		1	1731.83	9.79004	6/157	pisum_OE_elastase_rep1.mgf
Ps_44796.57617	3.19	1	1	501	54.7738	5.021	0	AT1G74920.1 - [Ps_44796_57617]
	Confidence Icon	Sequence	Protein Accessions	# Proteins	# Protein Groups	Activation Type	Modifications	IonScore	Exp Value	Δ Score	Rank	Identity High	Homology Threshold	Charge	m/z [Da]	ΔM [ppm]	Ions Matched	Spectrum File
	Low	RKNGRDWSAASGSLRA	Ps_44796.57617	1	1	CID		22.81	2.98374		5	47		1	1731.83	-38.9941	6/166	pisum_OE_elastase_rep1.mgf
Ps_2930.50210	34.55	2	2	55	5.83402	5.18604	0	AT4G33670.1 - [Ps_2930_50210]
	Confidence Icon	Sequence	Protein Accessions	# Proteins	# Protein Groups	Activation Type	Modifications	IonScore	Exp Value	Δ Score	Rank	Identity High	Homology Threshold	Charge	m/z [Da]	ΔM [ppm]	Ions Matched	Spectrum File
	Low	VGmRSVEQVxENVAAA	Ps_2930.50210	1	1	CID	M3(Oxidation), X10(R)	21.32	4.20495		6	47		1	1731.83	-27.974	6/157	pisum_OE_elastase_rep1.mgf
	Low	SVLVGmRSVEQVxENV	Ps_2930.50210	1	1	CID	M6(Oxidation), X13(P)	18.98	6.53742		9	47		1	1758.83	-43.6974	9/165	pisum_OE_elastase_rep1.mgf
Ps_23497.22961	20.51	1	1	78	8.77025	8.90967	0	AT5G10960.1 - [Ps_23497_22961]
	Confidence Icon	Sequence	Protein Accessions	# Proteins	# Protein Groups	Activation Type	Modifications	IonScore	Exp Value	Δ Score	Rank	Identity High	Homology Threshold	Charge	m/z [Da]	ΔM [ppm]	Ions Matched	Spectrum File
	Low	xGTGNPcIWQLISVSL	Ps_23497.22961	1	1	CID	X1(N), C7(Carbamidomethyl)	28.36	0.754061		2	47		1	1758.83	-31.6718	8/161	pisum_OE_elastase_rep1.mgf
Ps_29631.60412	9.24	2	2	422	45.9039	6.354	0	AT3G27740.1 - [Ps_29631_60412]
	Confidence Icon	Sequence	Protein Accessions	# Proteins	# Protein Groups	Activation Type	Modifications	IonScore	Exp Value	Δ Score	Rank	Identity High	Homology Threshold	Charge	m/z [Da]	ΔM [ppm]	Ions Matched	Spectrum File
	Low	DTRAITRRLREDGSL	Ps_29631.60412	1	1	CID		26.03	1.28946		3	47		1	1758.83	-72.9527	8/158	pisum_OE_elastase_rep1.mgf
	Low	NPQIGNTGVNFDDEESAQcFLSGL	Ps_29631.60412	1	1	CID	C19(Carbamidomethyl)	10.68	35.139		3	46	33	1	2612.19	13.5307	4/256	pisum_OE_elastase_rep1.mgf
Ps_13542.32501	15.5	2	2	129	14.3091	8.36768	0	AT5G01180.1 - [Ps_13542_32501]
	Confidence Icon	Sequence	Protein Accessions	# Proteins	# Protein Groups	Activation Type	Modifications	IonScore	Exp Value	Δ Score	Rank	Identity High	Homology Threshold	Charge	m/z [Da]	ΔM [ppm]	Ions Matched	Spectrum File
	Low	SVSGIKPTCQGKENCHA	Ps_13542.32501	1	1	CID		22.04	3.23152		5	47		1	1758.83	1.39792	6/175	pisum_OE_elastase_rep1.mgf
	Low	VSGIKPTCQGKENcHATDL	Ps_13542.32501	1	1	CID	C14(Carbamidomethyl)	13.48	20.6356		4	46	34	1	2057.91	-28.8916	9/199	pisum_OE_elastase_rep1.mgf
Ps_41414.16338	19.51	1	1	82	9.074	5.70654	0	AT4G37560.1 - [Ps_41414_16338]
	Confidence Icon	Sequence	Protein Accessions	# Proteins	# Protein Groups	Activation Type	Modifications	IonScore	Exp Value	Δ Score	Rank	Identity High	Homology Threshold	Charge	m/z [Da]	ΔM [ppm]	Ions Matched	Spectrum File
	Low	IKDDNSALDIKLVDLS	Ps_41414.16338	1	1	CID		21.77	3.4388		6	47		1	1758.83	-68.0915	7/169	pisum_OE_elastase_rep1.mgf
Ps_226.40900	8.06	1	1	211	22.5318	6.01123	0	AT3G04120.1 - [Ps_226_40900]
	Confidence Icon	Sequence	Protein Accessions	# Proteins	# Protein Groups	Activation Type	Modifications	IonScore	Exp Value	Δ Score	Rank	Identity High	Homology Threshold	Charge	m/z [Da]	ΔM [ppm]	Ions Matched	Spectrum File
	Medium	LPALNGKLTGmSFRVPT	Ps_226.40900	2	1	CID	M11(Oxidation)	33.3	0.186346		2	46		1	1818.07	39.5936	6/165	pisum_OE_elastase_rep1.mgf
Ps_30472.67528	11.11	1	1	135	15.9002	8.57275	0	AT4G21430.1 - [Ps_30472_67528]
	Confidence Icon	Sequence	Protein Accessions	# Proteins	# Protein Groups	Activation Type	Modifications	IonScore	Exp Value	Δ Score	Rank	Identity High	Homology Threshold	Charge	m/z [Da]	ΔM [ppm]	Ions Matched	Spectrum File
	Low	MKQcDTQLDLIRMVL	Ps_30472.67528	1	1	CID	C4(Carbamidomethyl)	24.25	2.271		2	47		1	1863.94	-4.30555	7/149	pisum_OE_elastase_rep1.mgf
Ps_39291.38178	8.65	1	1	208	23.1905	4.76709	0	AT4G17770.1 - [Ps_39291_38178]
	Confidence Icon	Sequence	Protein Accessions	# Proteins	# Protein Groups	Activation Type	Modifications	IonScore	Exp Value	Δ Score	Rank	Identity High	Homology Threshold	Charge	m/z [Da]	ΔM [ppm]	Ions Matched	Spectrum File
	Low	SPIADVFPcTVGQKPSKA	Ps_39291.38178	1	1	CID	C9(Carbamidomethyl)	23.29	2.70998		2	47		1	1901.88	-54.2653	8/177	pisum_OE_elastase_rep1.mgf
Ps_4459_0.834	27.42	1	1	62	6.79932	7.28369	0	frame3 - [Ps_4459_0_834]
	Confidence Icon	Sequence	Protein Accessions	# Proteins	# Protein Groups	Activation Type	Modifications	IonScore	Exp Value	Δ Score	Rank	Identity High	Homology Threshold	Charge	m/z [Da]	ΔM [ppm]	Ions Matched	Spectrum File
	Low	ISTPKQSSTELFETVRL	Ps_4459_0.834	1	1	CID		28.89	0.812435		2	47		1	1936.06	13.5009	6/178	pisum_OE_elastase_rep1.mgf
Ps_33529.57243	12.41	1	1	137	15.0608	7.86963	0	AT4G27435.1 - [Ps_33529_57243]
	Confidence Icon	Sequence	Protein Accessions	# Proteins	# Protein Groups	Activation Type	Modifications	IonScore	Exp Value	Δ Score	Rank	Identity High	Homology Threshold	Charge	m/z [Da]	ΔM [ppm]	Ions Matched	Spectrum File
	Low	LAGSVENAYHTKYRTII	Ps_33529.57243	1	1	CID		20.74	5.30626		3	47		1	1936.06	18.6247	9/169	pisum_OE_elastase_rep1.mgf
Ps_42153.53338	14.17	1	1	120	13.4248	5.09717	0	AT4G01020.1 - [Ps_42153_53338]
	Confidence Icon	Sequence	Protein Accessions	# Proteins	# Protein Groups	Activation Type	Modifications	IonScore	Exp Value	Δ Score	Rank	Identity High	Homology Threshold	Charge	m/z [Da]	ΔM [ppm]	Ions Matched	Spectrum File
	Low	mISGLDxELQETEILDV	Ps_42153.53338	1	1	CID	M1(Oxidation), X7(D)	20.61	5.4675		4	47		1	1936.06	79.7307	11/162	pisum_OE_elastase_rep1.mgf
Ps_12507.42399	10.12	1	1	168	17.8537	7.03467	0	AT4G28100.1 - [Ps_12507_42399]
	Confidence Icon	Sequence	Protein Accessions	# Proteins	# Protein Groups	Activation Type	Modifications	IonScore	Exp Value	Δ Score	Rank	Identity High	Homology Threshold	Charge	m/z [Da]	ΔM [ppm]	Ions Matched	Spectrum File
	Low	KDACGKDLDRSRCcPVL	Ps_12507.42399	1	1	CID	C14(Carbamidomethyl)	20.23	5.96745		5	47		1	1936.06	74.8656	10/179	pisum_OE_elastase_rep1.mgf
Ps_2507.20628	23.08	1	1	78	8.26752	9.18799	0	AT5G48300.1 - [Ps_2507_20628]
	Confidence Icon	Sequence	Protein Accessions	# Proteins	# Protein Groups	Activation Type	Modifications	IonScore	Exp Value	Δ Score	Rank	Identity High	Homology Threshold	Charge	m/z [Da]	ΔM [ppm]	Ions Matched	Spectrum File
	Medium	INSDNVQEAARETEGYFI	Ps_2507.20628	2	1	CID		37.57	0.0874136		2	46		1	2056.11	72.6754	12/187	pisum_OE_elastase_rep1.mgf
Ps_2219.50309	5.08	1	1	374	41.2949	5.93506	0	AT4G04640.1 - [Ps_2219_50309]
	Confidence Icon	Sequence	Protein Accessions	# Proteins	# Protein Groups	Activation Type	Modifications	IonScore	Exp Value	Δ Score	Rank	Identity High	Homology Threshold	Charge	m/z [Da]	ΔM [ppm]	Ions Matched	Spectrum File
	Low	VKSNPIIHTLLPLSPKGEI	Ps_2219.50309	1	1	CID		30.94	0.402327		3	46		1	2056.11	-51.2041	8/206	pisum_OE_elastase_rep1.mgf
Ps_8919.15548	8.97	1	1	223	23.6555	7.21045	0	AT4G16490.1 - [Ps_8919_15548]
	Confidence Icon	Sequence	Protein Accessions	# Proteins	# Protein Groups	Activation Type	Modifications	IonScore	Exp Value	Δ Score	Rank	Identity High	Homology Threshold	Charge	m/z [Da]	ΔM [ppm]	Ions Matched	Spectrum File
	Low	LNSLVGIEEGKEAIVEEGGI	Ps_8919.15548	1	1	CID		24	1.98874		4	46		1	2056.11	14.7554	5/210	pisum_OE_elastase_rep1.mgf
Ps_39894.16341	6.33	1	1	300	33.8665	7.81104	0	AT3G26210.1 - [Ps_39894_16341]
	Confidence Icon	Sequence	Protein Accessions	# Proteins	# Protein Groups	Activation Type	Modifications	IonScore	Exp Value	Δ Score	Rank	Identity High	Homology Threshold	Charge	m/z [Da]	ΔM [ppm]	Ions Matched	Spectrum File
	Low	LSNLVKWLASQDGSPINLT	Ps_39894.16341	1	1	CID		23.89	2.03976		5	46		1	2056.11	1.88643	5/208	pisum_OE_elastase_rep1.mgf
Ps_33686.27667	14.39	2	2	264	28.8939	5.50342	0	AT5G04430.2 - [Ps_33686_27667]
	Confidence Icon	Sequence	Protein Accessions	# Proteins	# Protein Groups	Activation Type	Modifications	IonScore	Exp Value	Δ Score	Rank	Identity High	Homology Threshold	Charge	m/z [Da]	ΔM [ppm]	Ions Matched	Spectrum File
	Low	GRGGRNISDISQVSGAKIKI	Ps_33686.27667	1	1	CID		21.81	3.2929		6	46		1	2056.11	-24.7901	5/205	pisum_OE_elastase_rep1.mgf
	Low	GTLDEQMRAVDLVVSKLA	Ps_33686.27667	1	1	CID		10.02	57.639		10	47	37	1	1944.96	-40.9175	6/187	pisum_OE_elastase_rep1.mgf
Ps_22215.3750	50	1	1	38	4.38099	8.99756	0	AT1G67890.2;;;AT1G67890.1 - [Ps_22215_3750]
	Confidence Icon	Sequence	Protein Accessions	# Proteins	# Protein Groups	Activation Type	Modifications	IonScore	Exp Value	Δ Score	Rank	Identity High	Homology Threshold	Charge	m/z [Da]	ΔM [ppm]	Ions Matched	Spectrum File
	Low	HKPxNTENQxxPxQNNRSI	Ps_22215.3750	1	1	CID	X4(111.0), X10(111.0), X11(111.0), X13(111.0)	20.57	4.06972		2	46		1	2220.97	43.701	5/201	pisum_OE_elastase_rep1.mgf
Ps_43106.21373	33.33	3	2	69	7.33056	8.96826	0	AT1G29930.1;;;AT1G29920.1;;;AT1G29910.1;;;AT2G34420.1;;;AT2G34430.1 - [Ps_43106_21373]
	Confidence Icon	Sequence	Protein Accessions	# Proteins	# Protein Groups	Activation Type	Modifications	IonScore	Exp Value	Δ Score	Rank	Identity High	Homology Threshold	Charge	m/z [Da]	ΔM [ppm]	Ions Matched	Spectrum File
	Low	KSSTPDGRmLGGxGSVSSQSFcS	Ps_43106.21373	1	1	CID	M9(Oxidation), X13(F), C22(Carbamidomethyl)	23.54	1.91375		2	46		1	2395.05	-5.80375	7/258	pisum_OE_elastase_rep1.mgf
	Low	KSSTPDGRmLGGxGSVSSQSFcS	Ps_43106.21373	1	1	CID	M9(Oxidation), X13(Oxidation), X13(M), C22(Carbamidomethyl)	23.54	1.91375		3	46		1	2395.05	7.97674	7/258	pisum_OE_elastase_rep1.mgf
	Low	KSSTPDGRmLGGxGSV	Ps_43106.21373	1	1	CID	M9(Oxidation), X13(M)	14.44	18.4803		9	47	32	1	1595.88	79.3881	6/169	pisum_OE_elastase_rep1.mgf
