# Supplementary material for: Defining the Core Proteome of the Chloroplast Envelope Membranes
Source: Front Plant Sci. 2013 Feb 6;4:11. doi: 10.3389/fpls.2013.00011 (PMC3565376; doi:10.3389/fpls.2013.00011)
Supplement: Supplementary Tables S15–S57 — Raw data measured by nLC-MALDI MS/MS. Each excel sheet is grouped in two levels. The first level contains information for each identified accession ID. The first column gives the accession (UniProtKB, IMGAG, or EST-library by Franssen et al., 2012), the second column the coverage, the third column the number of peptide spectrum matches (#PSMs), the fourth column the number of peptides, the fifth column the number of amino acids (#AAs), the sixth column the molecular weight (MW in kDa), the seventh column the isoelectric point (pI), the eighth column the score, and the ninth column the description. The second level contains all peptide information for each accession ID. The second column gives the confidence icon (Low; Medium; High), the third column the peptide sequence, the fourth column the protein accessions, the fifth column the number of proteins, the sixth column the number of protein groups, the seventh column the activation type (Collision Induced Dissociation, CID), the eighth column the modifications, the ninth column the ion score, the 10th column the expectation value (exp. value), the 11th column the delta score (Δscore), the 12th column the rank, the 13th column the identity High, the 14th column the homology threshold, the 15th column the charge, the 16th column the mass to charge ratio in daltons (m/z), the 18th column the delta mass (ΔM, difference between the theoretical mass of the peptide and the experimental mass of the precursor ion), the 19th column the matched ions, and the 20th column the spectrum file. [file 38279_Schleiff_DataSheet10.ZIP › Table S48.xls]

## Sheet: Sheet1
Accession	Coverage	# PSMs	# Peptides	# AAs	MW [kDa]	calc. pI	Score	Description
Q9LKR1	20.22	40	40	1469	158.581	4.4624	692.38	Chloroplast protein import component Toc159 OS=Pisum sativum PE=2 SV=1 - [Q9LKR1_PEA]
	Confidence Icon	Sequence	Protein Accessions	# Proteins	# Protein Groups	Activation Type	Modifications	IonScore	Exp Value	Δ Score	Rank	Identity High	Homology Threshold	Charge	m/z [Da]	ΔM [ppm]	Ions Matched	Spectrum File
	High	LDTHSWDHDcGYDGV	Q9LKR1	3	1	CID	C10(Carbamidomethyl)	117.6	1.30826e-08	0.771186	1	44	46	1	1776.66	-18.6278	11/152	pisum_OE_elastase_rep2.mgf
	High	GLGPSLQTGKPAVRSIRPNLFAPS	Q9LKR1	3	1	CID		113.64	1.16036e-07	0.833333	1	50	38	1	2463.32	-27.6433	21/251	pisum_OE_elastase_rep2.mgf
	High	IYKNFWPGVTENYSIY	Q9LKR1	3	1	CID		99.69	3.54621e-06	0.78	1	51	40	1	1993.96	-2.81032	12/152	pisum_OE_elastase_rep2.mgf
	High	KEKEEESFDQESPRPI	Q9LKR1	1	1	CID		92.84	1.62036e-05	0.741935	1	50	41	1	1947.91	-10.9674	11/172	pisum_OE_elastase_rep2.mgf
	High	ALGPTIWRNVIVTL	Q9LKR1	3	1	CID		90.44	2.27534e-05	0.611111	1	50	52	1	1552.88	-25.3408	11/128	pisum_OE_elastase_rep2.mgf
	High	WLLQSRAHPKLPDQA	Q9LKR1	3	1	CID		82.57	0.000181344	0.60241	1	51	49	1	1759.91	-26.9928	16/151	pisum_OE_elastase_rep2.mgf
	High	YDAKSTVQVKEKEEESFDQESPRPI	Q9LKR1	1	1	CID		79.87	0.000205198	0.7	1	49	41	1	2939.38	-16.0276	14/274	pisum_OE_elastase_rep2.mgf
	High	IYKNFWPGVTENYS	Q9LKR1	3	1	CID		75.64	0.000770036	0.618421	1	50	45	1	1717.77	-32.5954	10/132	pisum_OE_elastase_rep2.mgf
	High	QIAKLNGEQRKA	Q9LKR1	3	1	CID		71.67	0.00208459	0.430556	1	50	56	1	1355.72	-40.6731	10/113	pisum_OE_elastase_rep2.mgf
	High	HIVQQAIGQAVGDLRLMNPNLMNPV	Q9LKR1	3	1	CID		70.43	0.00223845	0.557143	1	49	47	1	2728.37	-26.1568	19/244	pisum_OE_elastase_rep2.mgf
	High	TSALGPTIWRNVIVT	Q9LKR1	3	1	CID		69.76	0.00292483	0.557143	1	50	47	1	1627.91	-2.94321	16/146	pisum_OE_elastase_rep2.mgf
	High	ALGPTIWRNVIVT	Q9LKR1	3	1	CID		69.29	0.0024894	0.492754	1	49	50	1	1439.84	1.68392	10/118	pisum_OE_elastase_rep2.mgf
	High	IGQAVGDLRLMNPNLMNPV	Q9LKR1	3	1	CID		68.61	0.00430644	0.666667	1	50	39	1	2052.06	-7.60276	18/186	pisum_OE_elastase_rep2.mgf
	High	AQDGSRLFSVERPA	Q9LKR1	3	1	CID		67.7	0.00553203	0.5	1	51	49	1	1532.77	-5.44873	20/145	pisum_OE_elastase_rep2.mgf
	High	IYKNFWPGVT	Q9LKR1	3	1	CID		62.18	0.0172065	0.258065	1	50		1	1224.6	-36.2661	11/80	pisum_OE_elastase_rep2.mgf
	High	SWLLQSRAHPKLPDQA	Q9LKR1	3	1	CID		59.8	0.0363233	0.616667	1	51	38	1	1846.94	-30.836	13/169	pisum_OE_elastase_rep2.mgf
	High	YLEEYDYRVKLL	Q9LKR1	5	1	CID		59.09	0.0398645	0.576271	1	51	40	1	1603.78	-34.4008	15/106	pisum_OE_elastase_rep2.mgf
	High	LGPTIWRNVIVT	Q9LKR1	3	1	CID		53.8	0.0832845	0.444444	1	49	45	1	1368.8	1.85469	14/110	pisum_OE_elastase_rep2.mgf
	High	VQVKEKEEESFDQESPRPI	Q9LKR1	1	1	CID		53.65	0.138712	0.648148	1	51	35	1	2274.1	-8.90077	8/200	pisum_OE_elastase_rep2.mgf
	High	NVEVRLREA	Q9LKR1	3	1	CID		51.81	0.169313	0.115385	1	50		1	1085.6	-5.10435	6/89	pisum_OE_elastase_rep2.mgf
	Medium	QVKEKEEESFDQESPRPI	Q9LKR1	1	1	CID		50.59	0.274047	0.607843	1	51	35	1	2175.02	-16.7912	10/192	pisum_OE_elastase_rep2.mgf
	Medium	GDLRLMNPNLMNPV	Q9LKR1	3	1	CID		47.38	0.518157	0.574468	1	50	34	1	1583.74	-40.2357	8/134	pisum_OE_elastase_rep2.mgf
	Medium	QDGSRLFSVERPA	Q9LKR1	3	1	CID		47.34	0.601119	0.297872	1	51	47	1	1461.72	-18.0892	11/137	pisum_OE_elastase_rep2.mgf
	Medium	RVFDTPGLKS	Q9LKR1	3	1	CID		45.01	0.936003	0.244444	1	50	48	1	1119.61	-7.71815	7/101	pisum_OE_elastase_rep2.mgf
	Medium	SALGPTIWRNVIVT	Q9LKR1	3	1	CID		44.23	0.999636	0.363636	1	50	42	1	1526.86	-6.06178	7/136	pisum_OE_elastase_rep2.mgf
	Low	SAFEQSYNRKVLSTV	Q9LKR1	3	1	CID		42.91	1.70154	0.418605	1	51	40	1	1728.83	-36.1377	17/154	pisum_OE_elastase_rep2.mgf
	Low	LVYDAKSTVQVKEKEEESFDQESPRPI	Q9LKR1	1	1	CID		40.72	1.41513	0.560976	1	48	32	1	3151.53	-16.7859	11/290	pisum_OE_elastase_rep2.mgf
	Low	LGPTIWRNVIVTL	Q9LKR1	3	1	CID		37.03	5.61076		3	50	53	1	1481.8	-54.3033	15/120	pisum_OE_elastase_rep2.mgf
	Low	RPVLDTHSWDHDcGYDGV	Q9LKR1	3	1	CID	C13(Carbamidomethyl)	36.64	3.7184	0.486486	1	48	33	1	2128.86	-24.0529	8/177	pisum_OE_elastase_rep2.mgf
	Low	VRSIRPNLFAPS	Q9LKR1	3	1	CID		34.96	8.29937	0.0857143	1	50	46	1	1356.75	-16.3644	9/121	pisum_OE_elastase_rep2.mgf
	Low	VDIGVDEGVAQRQVSDIAPA	Q9LKR1	1	1	CID		34.68	10.6496	0.4	1	51	35	1	2038.98	-29.8636	8/195	pisum_OE_elastase_rep2.mgf
	Low	ADNRRLFGFRSRAPPLPYLL	Q9LKR1	3	1	CID		34.16	11.0719	0.411765	1	50	34	1	2359.25	-26.5725	8/205	pisum_OE_elastase_rep2.mgf
	Low	ADNRRLFGFRS	Q9LKR1	3	1	CID		32.92	14.9887	0.151515	1	50	42	1	1338.67	-26.6768	10/113	pisum_OE_elastase_rep2.mgf
	Low	YRYRFLEPNSQLLTRPV	Q9LKR1	3	1	CID		32.46	18.4048	0.3125	1	51	35	1	2152.08	-42.2157	9/173	pisum_OE_elastase_rep2.mgf
	Low	HIVQQAIGQAV	Q9LKR1	3	1	CID		27.63	44.3622	0.214286	1	50	36	1	1163.66	8.17996	7/104	pisum_OE_elastase_rep2.mgf
	Low	GVDEGVAQRQVSDIAPA	Q9LKR1	1	1	CID		26.39	76.9346		7	51	49	1	1711.87	7.61224	9/163	pisum_OE_elastase_rep2.mgf
	Low	SAFEQSYNRKVL	Q9LKR1	3	1	CID		22.94	151.734		2	50	36	1	1441.74	-4.46261	8/116	pisum_OE_elastase_rep2.mgf
	Low	FGGSDSANKYLEELEKQIRDSESSQGDRI	Q9LKR1	3	1	CID		21.71	102.474	0.0454545	1	47	31	1	3258.51	-12.3864	6/313	pisum_OE_elastase_rep2.mgf
	Low	IRPNLFAPS	Q9LKR1	3	1	CID		20.43	224.639		5	49	35	1	1014.56	-12.2431	6/73	pisum_OE_elastase_rep2.mgf
	Low	AFEQSYNRKVL	Q9LKR1	3	1	CID		16.1	718.696		8	50	30	1	1354.69	-14.9269	8/102	pisum_OE_elastase_rep2.mgf
Q41009	52.9	31	31	310	34.1361	7.32764	666.044	Translocase of chloroplast 34 OS=Pisum sativum GN=TOC34 PE=1 SV=1 - [TOC34_PEA]
	Confidence Icon	Sequence	Protein Accessions	# Proteins	# Protein Groups	Activation Type	Modifications	IonScore	Exp Value	Δ Score	Rank	Identity High	Homology Threshold	Charge	m/z [Da]	ΔM [ppm]	Ions Matched	Spectrum File
	High	ENSGRcNKNDSDEKVLPNGI	Q41009	1	1	CID	C6(Carbamidomethyl)	107.76	4.47822e-07	0.722222	1	50	48	1	2246.01	-17.8563	14/217	pisum_OE_elastase_rep2.mgf
	High	DIPVVLIENSGRcNKNDSDEKVLPNGI	Q41009	1	1	CID	C13(Carbamidomethyl)	107	3.85714e-07	0.803738	1	48	39	1	2995.4	-38.651	14/287	pisum_OE_elastase_rep2.mgf
	High	QFSPPDGLPYDEFFSKRSEALL	Q41009	1	1	CID		95.53	7.43768e-06	0.71875	1	50	45	1	2543.2	-17.3762	11/240	pisum_OE_elastase_rep2.mgf
	High	AWIPHLVQTITEV	Q41009	1	1	CID		91.71	2.1162e-05	0.543478	1	51		1	1506.8	-17.8864	10/108	pisum_OE_elastase_rep2.mgf
	High	ITDSFGKGIWNKA	Q41009	4	1	CID		87.8	5.31036e-05	0.625	1	51	50	1	1436.7	-35.0186	17/120	pisum_OE_elastase_rep2.mgf
	High	QFSPPDGLPYDEFFSKRSEALLQVV	Q41009	1	1	CID		87.29	4.03173e-05	0.701149	1	49	43	1	2869.39	-17.0807	19/276	pisum_OE_elastase_rep2.mgf
	High	HAQFSPPDGLPYDEFFSKRS	Q41009	1	1	CID		87.19	4.5965e-05	0	1	49	40	1	2325.02	-33.7411	14/215	pisum_OE_elastase_rep2.mgf
	High	AWIPHLVQTITEVA	Q41009	1	1	CID		84.06	0.000122088	0.535714	1	50	55	1	1577.82	-28.1852	11/118	pisum_OE_elastase_rep2.mgf
	High	SPFQSEGPRPV	Q41009	5	1	CID		80.55	0.000277771	0.567901	1	51	51	1	1200.59	-5.26513	9/107	pisum_OE_elastase_rep2.mgf
	High	ITDSFGKGIWNKAIVA	Q41009	3	1	CID		79.18	0.000388519	0.443038	1	51		1	1719.88	-39.492	14/150	pisum_OE_elastase_rep2.mgf
	High	HAQFSPPDGLPYDEFFSKRSEALLQVV	Q41009	1	1	CID		68.82	0.00232718	0.753623	1	48	33	1	3077.48	-17.4263	15/292	pisum_OE_elastase_rep2.mgf
	High	QFSPPDGLPYDEFFSKRSEA	Q41009	1	1	CID		63.73	0.00904995	0.609375	1	49	41	1	2316.98	-43.3545	9/220	pisum_OE_elastase_rep2.mgf
	High	LIRRDIATETKPAWET	Q41009	1	1	CID		62.13	0.0197834	0.645161	1	51	37	1	1900	-15.7131	10/163	pisum_OE_elastase_rep2.mgf
	High	HAQFSPPDGLPYDEFFSKRSEALL	Q41009	1	1	CID		60.72	0.0193468	0.639344	1	49	37	1	2751.29	-17.7248	11/256	pisum_OE_elastase_rep2.mgf
	High	LIRRDIATETKPA	Q41009	1	1	CID		60.17	0.0229269	0.516667	1	49	44	1	1483.85	-8.41144	8/127	pisum_OE_elastase_rep2.mgf
	High	KPAWETRDVGDRK	Q41009	1	1	CID		56.95	0.0658149	0.614035	1	51	38	1	1557.8	-9.05206	13/134	pisum_OE_elastase_rep2.mgf
	High	SISPFQSEGPRPV	Q41009	2	1	CID		55.48	0.0945359	0.545455	1	51	40	1	1400.7	-12.7886	15/127	pisum_OE_elastase_rep2.mgf
	High	LTHAQFSPPDGLPYDEFFSKRSEALLQVV	Q41009	1	1	CID		53.32	0.0715813	0.622642	1	47	35	1	3291.6	-21.3244	10/318	pisum_OE_elastase_rep2.mgf
	High	STVNSIIGERVV	Q41009	6	1	CID		51.85	0.215921	0.0576923	1	51		1	1273.68	-27.245	10/121	pisum_OE_elastase_rep2.mgf
	High	AWIPHLVQTI	Q41009	1	1	CID		50.72	0.220337	0.27451	1	50	51	1	1177.67	-5.9026	7/75	pisum_OE_elastase_rep2.mgf
	High	WETRDVGDRK	Q41009	1	1	CID		50.56	0.256724	0.215686	1	50	54	1	1261.59	-28.8852	8/98	pisum_OE_elastase_rep2.mgf
	Medium	VSISPFQSEGPRPV	Q41009	2	1	CID		45.61	0.864237	0.5	1	51	37	1	1499.75	-26.401	10/135	pisum_OE_elastase_rep2.mgf
	Low	REWSGINTFAPA	Q41009;C6T7C5	6	2	CID		43.57	1.33017	0.318182	1	50	44	1	1348.63	-22.7479	13/121	pisum_OE_elastase_rep2.mgf
	Low	HAQFSPPDGLPYDEFFSKRSEA	Q41009	1	1	CID		41.05	2.00958	0.560976	1	50	33	1	2525.15	-8.40953	17/236	pisum_OE_elastase_rep2.mgf
	Low	QFSPPDGLPYDEFFSKRS	Q41009	1	1	CID		39.99	2.43113	0	1	49	31	1	2116.91	-41.1596	7/199	pisum_OE_elastase_rep2.mgf
	Low	REWSGINTFAPATQT	Q41009;C6T7C5	6	2	CID		35.88	7.54345	0.416667	1	50	35	1	1678.76	-33.2574	12/165	pisum_OE_elastase_rep2.mgf
	Low	RRDIATETKPAWET	Q41009	1	1	CID		30	32.6901	0.233333	1	51	36	1	1673.83	-20.4569	7/147	pisum_OE_elastase_rep2.mgf
	Low	LIRRDIATETKPAWETRDVGDRK	Q41009	1	1	CID		29.38	28.0425	0	1	49	38	1	2726.43	-15.5079	10/250	pisum_OE_elastase_rep2.mgf
	Low	LIRRDIATET	Q41009	1	1	CID		20.71	259.079		2	50	32	1	1187.64	-27.4282	4/90	pisum_OE_elastase_rep2.mgf
	Low	RAGFTLNIIDTPGLI	Q41009;C6T7C5	6	2	CID		17.83	496.124		10	50	32	1	1600.87	-21.3017	9/148	pisum_OE_elastase_rep2.mgf
	Low	IENSGRcNKNDSDEKVLPNGI	Q41009	1	1	CID	C7(Carbamidomethyl)	14.36	1047.67		2	50	28	1	2359.09	-16.803	7/225	pisum_OE_elastase_rep2.mgf
Q9MUK5	31.87	30	30	593	64.4575	8.47021	572.418	Toc64 OS=Pisum sativum GN=toc64 PE=1 SV=1 - [Q9MUK5_PEA]
	Confidence Icon	Sequence	Protein Accessions	# Proteins	# Protein Groups	Activation Type	Modifications	IonScore	Exp Value	Δ Score	Rank	Identity High	Homology Threshold	Charge	m/z [Da]	ΔM [ppm]	Ions Matched	Spectrum File
	High	AYGISGENKHFGTPTNPA	Q9MUK5	1	1	CID		102.08	2.0178e-06	0.715686	1	51	47	1	1860.86	-15.3538	20/177	pisum_OE_elastase_rep2.mgf
	High	SGENKHFGTPTNPAVPNRVPGGSSSGAAV	Q9MUK5	1	1	CID		94	8.75487e-06	0.797872	1	49	36	1	2792.32	-17.7921	14/315	pisum_OE_elastase_rep2.mgf
	High	KLLPPPPPAPPKAPHPL	Q9MUK5	1	1	CID		88.95	3.36526e-05	0	1	50		1	1767.01	-34.9235	18/173	pisum_OE_elastase_rep2.mgf
	High	GFcGILGFRPSHGAVS	Q9MUK5	1	1	CID	C3(Carbamidomethyl)	88.81	3.99067e-05	0.449438	1	50		1	1661.76	-35.9043	18/137	pisum_OE_elastase_rep2.mgf
	High	NFAISDIFDIEGHVSTFGHPEWA	Q9MUK5	1	1	CID		83.01	0.000120538	0.771084	1	49	36	1	2589.16	-16.4885	19/232	pisum_OE_elastase_rep2.mgf
	High	SGENKHFGTPTNPAVPNRVPGGSSSGA	Q9MUK5	1	1	CID		82.8	0.000132533	0.759036	1	50	37	1	2622.23	-12.0284	13/295	pisum_OE_elastase_rep2.mgf
	High	AYGISGENKHFGTPTNPAVPNRVPGGSSSGA	Q9MUK5	1	1	CID		82.37	0.000112333	0.756098	1	48	37	1	3026.42	-16.4291	11/327	pisum_OE_elastase_rep2.mgf
	High	VADPPPKLGGKEFLSHDYQSRAL	Q9MUK5	1	1	CID		79.06	0.000335202	0.607595	1	50	48	1	2525.24	-28.279	11/243	pisum_OE_elastase_rep2.mgf
	High	SLIARHGGDRFLLDTL	Q9MUK5	1	1	CID		71.87	0.00196616	0.652778	2	50	41	1	1783.97	-5.06246	11/165	pisum_OE_elastase_rep2.mgf
	High	NFVDFSLGVDTSGGVRVPA	Q9MUK5	1	1	CID		70	0.00331254	0.671429	1	51	39	1	1936.97	-5.62911	16/200	pisum_OE_elastase_rep2.mgf
	High	GFcGILGFRPSHGAVSHVGIIPV	Q9MUK5	1	1	CID	C3(Carbamidomethyl)	67.65	0.00506783	0.705882	1	50	36	1	2377.22	-17.1959	16/207	pisum_OE_elastase_rep2.mgf
	High	GFcGILGFRPS	Q9MUK5	1	1	CID	C3(Carbamidomethyl)	59.34	0.0355354	0.0508475	1	50		1	1210.62	12.386	7/82	pisum_OE_elastase_rep2.mgf
	High	GFcGILGFRPSHGAVSHV	Q9MUK5	1	1	CID	C3(Carbamidomethyl)	57.66	0.0497431	0.62069	1	50	37	1	1897.88	-37.5605	16/157	pisum_OE_elastase_rep2.mgf
	High	AYGISGENKHFGTPTNPAVPNRVPGGSSSGAA	Q9MUK5	1	1	CID		54.35	0.0641591	0.722222	1	48	30	1	3097.45	-19.2873	10/337	pisum_OE_elastase_rep2.mgf
	High	DIFDIEGHVSTFGHPEWA	Q9MUK5	1	1	CID		53.26	0.130405	0.679245	1	50	33	1	2056.91	-13.5744	14/187	pisum_OE_elastase_rep2.mgf
	Medium	AYGISGENKHFGTPT	Q9MUK5	1	1	CID		49.57	0.345307	0.46	1	50	42	1	1578.76	3.60779	9/140	pisum_OE_elastase_rep2.mgf
	Medium	SGENKHFGTPTNPAVPNRVPGGSSSGAAVA	Q9MUK5	1	1	CID		44.94	0.681935	0.577778	1	49	34	1	2863.38	-9.25524	9/325	pisum_OE_elastase_rep2.mgf
	Medium	TFGHPEWA	Q9MUK5	1	1	CID		43.74	0.59077	0.159091	1	47	51	1	944.409	-17.6314	12/77	pisum_OE_elastase_rep2.mgf
	Low	SGENKHFGTPTNPAVPNRVPGGSSSGAA	Q9MUK5	1	1	CID		42.67	1.30896	0.511628	1	49	36	1	2693.27	-12.424	9/305	pisum_OE_elastase_rep2.mgf
	Low	SGENKHFGTPT	Q9MUK5	1	1	CID		37.95	2.99786	0.368421	1	48	37	1	1174.5	-39.7371	6/108	pisum_OE_elastase_rep2.mgf
	Low	FGHPEWA	Q9MUK5	1	1	CID		34.23	5.58033		2	47	48	1	843.373	-6.40439	7/58	pisum_OE_elastase_rep2.mgf
	Low	GHILLQAPFVMQRNPRQIII	Q9MUK5	1	1	CID		27.28	50.7929	0.407407	1	50	30	1	2344.29	-21.4782	14/198	pisum_OE_elastase_rep2.mgf
	Low	GFcGILGFRPSHGAV	Q9MUK5	1	1	CID	C3(Carbamidomethyl)	25.08	97.8284	0.24	1	51	32	1	1574.83	26.8717	13/122	pisum_OE_elastase_rep2.mgf
	Low	GWFAKDPDVLRRV	Q9MUK5	1	1	CID		22.2	199.417		4	51	36	1	1558.79	-35.3949	10/120	pisum_OE_elastase_rep2.mgf
	Low	SGENKHFGTPTNPA	Q9MUK5	1	1	CID		21.89	129.108		2	49	34	1	1456.62	-44.2654	13/145	pisum_OE_elastase_rep2.mgf
	Low	RHGGDRFLLDTL	Q9MUK5	1	1	CID		19.19	362.992	0.157895	2	50	29	1	1399.69	-38.8953	8/117	pisum_OE_elastase_rep2.mgf
	Low	GFcGILGFRPSHGA	Q9MUK5	1	1	CID	C3(Carbamidomethyl)	17.01	602.877		9	50	36	1	1475.69	-20.3658	10/112	pisum_OE_elastase_rep2.mgf
	Low	VPNRVPGGSSSGA	Q9MUK5	1	1	CID		15.5	786.804		5	50	32	1	1184.57	-30.6368	5/113	pisum_OE_elastase_rep2.mgf
	Low	ARHGGDRFLLDTL	Q9MUK5	1	1	CID		14.6	1097.2		7	51	29	1	1470.73	-37.1452	7/125	pisum_OE_elastase_rep2.mgf
	Low	ANFVDFSLGVDTSGGVRVPA	Q9MUK5	1	1	CID		12.45	1814.05		5	51	26	1	2007.99	-11.601	6/208	pisum_OE_elastase_rep2.mgf
Q43715	31.52	30	30	809	88.2144	7.40088	509.684	Protein TOC75, chloroplastic OS=Pisum sativum GN=TOC75 PE=1 SV=1 - [TOC75_PEA]
	Confidence Icon	Sequence	Protein Accessions	# Proteins	# Protein Groups	Activation Type	Modifications	IonScore	Exp Value	Δ Score	Rank	Identity High	Homology Threshold	Charge	m/z [Da]	ΔM [ppm]	Ions Matched	Spectrum File
	High	FTGGPGVDEVPSIWVDRAGVKA	Q43715	1	1	CID		146.89	6.19111e-11	0.768707	1	50	55	1	2257.07	-40.1323	16/211	pisum_OE_elastase_rep2.mgf
	High	FTGGPGVDEVPSIWVDRA	Q43715	1	1	CID		127.65	5.01393e-09	0.773438	1	50	48	1	1901.87	-33.9546	13/167	pisum_OE_elastase_rep2.mgf
	High	DEPKSEDWDSHELPA	Q43715	1	1	CID		96.19	4.65565e-06	0.65625	1	48	51	1	1754.72	-15.9463	19/148	pisum_OE_elastase_rep2.mgf
	High	NIEVNPRPDEMNEGSIIVEI	Q43715	1	1	CID		93.8	1.2841e-05	0.659574	1	50	49	1	2268.11	-5.18551	12/215	pisum_OE_elastase_rep2.mgf
	High	AEVSTEWSIVPGRGGRPT	Q43715	4	1	CID		89.4	3.71199e-05	0.629213	1	51	50	1	1898.92	-28.5959	11/176	pisum_OE_elastase_rep2.mgf
	High	VQRELPKQLLPGHTFNIEAGKQALRNI	Q43715	1	1	CID		87.3	3.25055e-05	0.643678	1	48	48	1	3070.61	-38.0352	24/294	pisum_OE_elastase_rep2.mgf
	High	GSNFPFFNRHQLTVT	Q43715	1	1	CID		70.19	0.00294081	0.7	1	50	37	1	1764.82	-36.6561	16/158	pisum_OE_elastase_rep2.mgf
	High	STEWSIVPGRGGRPTLA	Q43715	4	1	CID		62.51	0.017996	0.650794	1	51	38	1	1783.88	-34.8965	16/168	pisum_OE_elastase_rep2.mgf
	High	EWSIVPGRGGRPT	Q43715	6	1	CID		60.26	0.0280358	0.416667	1	50	50	1	1411.71	-26.8124	16/128	pisum_OE_elastase_rep2.mgf
	High	STEWSIVPGRGGRPT	Q43715	4	1	CID		53.78	0.133592	0.5	1	51	42	1	1599.8	-17.3117	18/148	pisum_OE_elastase_rep2.mgf
	High	TEWSIVPGRGGRPT	Q43715	4	1	CID		52.58	0.168073	0.528302	1	50	40	1	1512.75	-28.1152	10/138	pisum_OE_elastase_rep2.mgf
	Medium	GGPGVDEVPSIWVDRA	Q43715	1	1	CID		49.42	0.346689	0.673469	1	50	31	1	1653.77	-31.9943	14/139	pisum_OE_elastase_rep2.mgf
	Medium	SLQPGGTITFEHRNLQGLNRS	Q43715	1	1	CID		48.86	0.376885	0.306122	1	50	49	1	2325.13	-33.8525	13/235	pisum_OE_elastase_rep2.mgf
	Medium	IWVDRAGVKA	Q43715	1	1	CID		47.5	0.446008	0.166667	1	50	53	1	1114.63	-6.26208	14/87	pisum_OE_elastase_rep2.mgf
	Medium	cFNSRKLSPV	Q43715	8	1	CID	C1(Carbamidomethyl)	46.28	0.734514	0.130435	1	50	55	1	1207.62	-4.39906	8/92	pisum_OE_elastase_rep2.mgf
	Medium	ScFNSRKLSPV	Q43715	7	1	CID	C2(Carbamidomethyl)	44.07	1.13787	0.5	1	50	37	1	1294.65	-5.1044	13/108	pisum_OE_elastase_rep2.mgf
	Low	FTGGPGVDEVPSIWVDRAGV	Q43715	1	1	CID		43.93	1.34123	0.5	1	51	36	1	2058.02	-3.49913	9/187	pisum_OE_elastase_rep2.mgf
	Low	NITRDNTRFV	Q43715	2	1	CID		35.47	8.54111	0.285714	1	50	39	1	1235.64	-10.4896	10/99	pisum_OE_elastase_rep2.mgf
	Low	NGQRVLPNGAI	Q43715	1	1	CID		35.19	7.69826	0.0857143	1	50	45	1	1138.62	-14.1457	7/109	pisum_OE_elastase_rep2.mgf
	Low	FFRFGERF	Q43715	3	1	CID		34.45	11.4565	0.0588235	1	51	45	1	1105.55	-6.96267	6/67	pisum_OE_elastase_rep2.mgf
	Low	EFFRRQEREYKRRIS	Q43715	1	1	CID		30.41	27.7802	0.166667	1	50	38	1	2100.1	-12.3096	10/160	pisum_OE_elastase_rep2.mgf
	Low	RGYNmGEIGAA	Q43715	1	1	CID	M5(Oxidation)	25.39	46.161	0.36	1	48	29	1	1154.48	-38.5855	6/97	pisum_OE_elastase_rep2.mgf
	Low	NIEVNPRPDEMNEGSIIV	Q43715	1	1	CID		24.73	107.238	0.36	1	51	30	1	2025.98	-3.33361	10/191	pisum_OE_elastase_rep2.mgf
	Low	VFFRFGERF	Q43715	3	1	CID		24.57	109.175	0.08	1	50	36	1	1204.63	5.04201	13/75	pisum_OE_elastase_rep2.mgf
	Low	HPYLDGVDNPRNRTLRV	Q43715	1	1	CID		23.26	149.319		2	51	37	1	2022.02	-22.5326	5/164	pisum_OE_elastase_rep2.mgf
	Low	SFAESMWERA	Q43715	1	1	CID		23.13	74.3096		3	47	38	1	1213.5	-23.0748	8/89	pisum_OE_elastase_rep2.mgf
	Low	cSNGQRVLPNGAISA	Q43715	1	1	CID	C1(Carbamidomethyl)	21.96	171.014	0.0909091	1	50	34	1	1543.7	-42.5087	13/156	pisum_OE_elastase_rep2.mgf
	Low	VVYRRMGQGS	Q43715	1	1	CID		20.38	242.188		4	50	36	1	1152.56	-32.0082	7/82	pisum_OE_elastase_rep2.mgf
	Low	RPcLLPT	Q43715	3	1	CID	C3(Carbamidomethyl)	17.63	344.766		4	49	34	1	856.465	-6.58995	5/54	pisum_OE_elastase_rep2.mgf
	Low	HPYLDGVDNPRNRTLRVS	Q43715	1	1	CID		12.47	1788.23		7	51	30	1	2109.02	-37.795	9/178	pisum_OE_elastase_rep2.mgf
Q41041	53.85	10	10	65	6.90342	4.42432	365.373	Outer envelope membrane protein OS=Pisum sativum GN=OM14 PE=4 SV=1 - [Q41041_PEA]
	Confidence Icon	Sequence	Protein Accessions	# Proteins	# Protein Groups	Activation Type	Modifications	IonScore	Exp Value	Δ Score	Rank	Identity High	Homology Threshold	Charge	m/z [Da]	ΔM [ppm]	Ions Matched	Spectrum File
	High	DPTRDPDDAPPPPPPETDAGDADKDD	Q41041	1	1	CID		174.17	7.45383e-14	0.856322	1	48	47	1	2716.15	-0.74513	19/292	pisum_OE_elastase_rep2.mgf
	High	RDPDDAPPPPPPETDAGDADKDD	Q41041	1	1	CID		123.02	7.25937e-09	0.764228	1	47	48	1	2402.95	-28.7825	17/260	pisum_OE_elastase_rep2.mgf
	High	RDPDDAPPPPPPETDAGDA	Q41041	1	1	CID		92.53	1.26793e-05	0.548387	1	49		1	1929.82	-13.8784	13/195	pisum_OE_elastase_rep2.mgf
	High	QTRDSIDKSDPTRDPDDAPPPPPPET	Q41041	1	1	CID		72.61	0.0011905	0.657534	1	49	41	1	2844.32	-2.06773	15/285	pisum_OE_elastase_rep2.mgf
	High	DKSDPTRDPDDAPPPPPPETDAGDADKDD	Q41041	1	1	CID		71.38	0.00115566	0.661972	1	48	40	1	3046.32	5.38969	16/332	pisum_OE_elastase_rep2.mgf
	High	DKSDPTRDPDDAPPPPPPETDAGDA	Q41041	1	1	CID		54	0.0932855	0.611111	1	49	36	1	2573.15	7.24355	11/267	pisum_OE_elastase_rep2.mgf
	Medium	QTRDSIDKSDPTRDPDDAPPPPPPETDAGDA	Q41041	1	1	CID		43.68	0.610159	0.318182	1	47	45	1	3273.49	3.88231	13/339	pisum_OE_elastase_rep2.mgf
	Low	RDPDDAPPPPPPET	Q41041	1	1	CID		43.01	1.25904	0.395349	1	50	41	1	1500.67	-16.6696	10/141	pisum_OE_elastase_rep2.mgf
	Low	DPTRDPDDAPPPPPPETDAGDA	Q41041	1	1	CID		39.72	2.11521	0.35	1	49	40	1	2242.93	-21.1486	9/227	pisum_OE_elastase_rep2.mgf
	Low	QTRDSIDKSDPTRDPDDAPPPPPPETDAGDADKDD	Q41041	1	1	CID		27.85	13.8792	0.178571	1	45	37	1	3746.76	28.1547	8/404	pisum_OE_elastase_rep2.mgf
D9IFP2	23.57	12	12	420	46.5373	6.80029	215.811	Ribulose-1,5-bisphosphate carboxylase/oxygenase large subunit (Fragment) OS=Goodyera schlechtendaliana GN=rbcL PE=3 SV=1 - [D9IFP2_9ASPA]
	Confidence Icon	Sequence	Protein Accessions	# Proteins	# Protein Groups	Activation Type	Modifications	IonScore	Exp Value	Δ Score	Rank	Identity High	Homology Threshold	Charge	m/z [Da]	ΔM [ppm]	Ions Matched	Spectrum File
	High	EIFGDDSVLQFGGGTIGHPWGNAPGAV	P31183;D7F329;Q95AA9;D9IFP2;Q9MSY1;Q3T5K8;Q3T5F0	205	7	CID		118.2	3.70191e-08		9	49		1	2698.28	-4.92107	27/277	pisum_OE_elastase_rep2.mgf
	High	NMFTSIVGNVFGFKAL	Q32076;P94086;P94047;P94048;P93976;A5X4C0;Q95F24;P92469;Q37269;D0F109;B5U0R5;E5FEB9;P28386;P04717;Q36955;Q7YMT8;O03615;A1XM53;A9X7D2;B1PHP1;D7F329;Q8WLH4;Q33382;Q32728;Q4VI77;A1XM40;A5X4C4;B8QQG8;E2QAP3;E5FEA2;Q8WJK7;Q8MAS0;Q9GHM5;O98740;Q8HUX3;Q33414;Q6JXR0;Q5K3Z6;Q95AA9;Q9GIE9;Q37276;A1X8A0;D9IFP2;Q37148;Q8MC01;Q9GEM3;Q8WHV6;B8QQG9;Q8MG08;B7P0E9;B7P0I1;O98832;Q3T5K8;O46989;Q9THR2;Q9TLI1;Q9BA36;…	16063	103	CID		95.85	8.7375e-06	0	2	51		1	1744.89	-8.87234	18/161	pisum_OE_elastase_rep2.mgf
	High	EIFGDDSVLQFGGGTIGHPWGNAPGAVA	P31183;D7F329;D9IFP2;Q9MSY1;Q3T5K8;Q3T5F0	203	6	CID		89.56	2.60532e-05		7	49		1	2769.31	-6.59778	15/287	pisum_OE_elastase_rep2.mgf
	High	cVQARNEGRDLAREG	D9IFP2;Q4VIB0	125	2	CID	C1(Carbamidomethyl)	71.12	0.00207188		2	50		1	1730.77	-36.1025	18/149	pisum_OE_elastase_rep2.mgf
	High	NMFTSIVGNVFGFKA	Q32076;P94086;P94047;P94048;P93976;A5X4C0;Q95F24;P92469;Q37269;D0F109;B5U0R5;E5FEB9;P28386;P04717;Q36955;Q7YMT8;O03615;A1XM53;A9X7D2;B1PHP1;D7F329;Q8WLH4;Q33382;Q32728;Q4VI77;A1XM40;A5X4C4;B8QQG8;E2QAP3;E5FEA2;Q8WJK7;Q8MAS0;Q9GHM5;O98740;Q8HUX3;Q33414;Q6JXR0;Q5K3Z6;Q95AA9;Q9GIE9;Q37276;A1X8A0;D9IFP2;Q37148;Q8MC01;Q9GEM3;Q8WHV6;B8QQG9;Q8MG08;B7P0E9;B7P0I1;O98832;Q3T5K8;O46989;Q9THR2;Q9TLI1;Q9BA36;…	16077	103	CID		63.24	0.0162568	0	1	51	54	1	1631.8	-17.5747	11/151	pisum_OE_elastase_rep2.mgf
	High	AFRVTPQPGVPPEEA	Q32076;P94086;P94047;P94048;P93976;B6GUW7;B6GUR1;Q95F24;P92469;Q36657;Q9BB64;Q37269;D0F109;B5U0R5;Q6SSI3;E5FEB9;P28386;P31183;P04717;Q36955;A1XM53;A9X7D2;D7F329;Q8WLH4;Q33382;Q32728;Q9MV63;Q4VI77;A1XM40;B8QQG8;E2QAP3;Q8WJK7;Q8MAS0;Q9GHM5;Q9BAN0;O98740;Q8HUX3;Q33414;Q6JXR0;Q37222;Q95AA9;Q9GIE9;D9IFP2;Q9GEM3;B8QQG9;D6MYJ8;Q8MG08;B7P0E9;D6NK13;B7P0I1;O98879;Q1KZQ0;O46989;Q9TLI1;Q9BA36;Q3T5F0;Q4VIB1;…	14288	99	CID		61.09	0.0247963		3	51		1	1594.79	-19.1695	22/147	pisum_OE_elastase_rep2.mgf
	High	FQGPPHGIQVERDKLNKYGRPL	Q9GEB9;Q32076;P94086;P93976;B6GUW7;A5X4C0;B6GUR1;Q95F24;P92469;Q36657;Q9BB64;P04717;Q36955;Q7YMT8;O03615;Q5KTY1;A1XM53;A9X7D2;B1PHP1;D7F329;Q33382;Q8MG96;Q4VI77;Q53DC7;A5X4C4;B8QQG8;E2QAP3;E5FEA2;Q8WJK7;Q8MAS0;Q9GHM5;Q9BAN0;Q33414;Q6JXR0;Q5K3Z6;Q37222;Q95AA9;Q9GIE9;Q37276;A1X8A0;E1U252;D9IFP2;Q37148;Q8MC01;Q9GEM3;Q8WHV6;B8QQG9;D6MYJ8;Q9MSY1;Q8MG08;B7P0E9;D6NK13;B7P0I1;O98879;O98832;Q3T5K8;Q1KZQ0;…	17696	102	CID		58.53	0.0395048		8	50		1	2549.32	-21.9907	15/219	pisum_OE_elastase_rep2.mgf
	Medium	FRVTPQPGVPPEEAGA	P94086;P94048;P93976;B6GUR1;Q95F24;P92469;Q36657;Q9BB64;D0F109;B5U0R5;Q6SSI3;E5FEB9;P28386;P31183;P04717;Q36955;A1XM53;A9X7D2;D7F329;Q8WLH4;Q33382;Q9MV63;Q4VI77;A1XM40;B8QQG8;E2QAP3;Q8WJK7;Q8MAS0;Q9GHM5;Q9BAN0;O98740;Q8HUX3;Q33414;Q6JXR0;Q37222;Q95AA9;Q9GIE9;D9IFP2;Q9GEM3;B8QQG9;D6MYJ8;Q8MG08;B7P0E9;D6NK13;B7P0I1;O98879;Q1KZQ0;O46989;Q9TLI1;Q9BA36;Q3T5F0;Q4VIB1;Q9MU74;Q5I9A4;Q5I990;Q8MBZ1;Q6U127;…	14257	87	CID		48.87	0.421297		3	51		1	1651.82	-17.3998	14/159	pisum_OE_elastase_rep2.mgf
	Medium	FRVTPQPGVPPEEAGAA	P94086;P94048;P93976;B6GUR1;Q95F24;P92469;Q36657;Q9BB64;D0F109;B5U0R5;Q6SSI3;E5FEB9;P28386;P31183;P04717;A1XM53;A9X7D2;D7F329;Q8WLH4;Q33382;Q9MV63;Q4VI77;A1XM40;B8QQG8;E2QAP3;Q8WJK7;Q8MAS0;Q9GHM5;Q9BAN0;O98740;Q8HUX3;Q33414;Q6JXR0;Q37222;Q95AA9;Q9GIE9;D9IFP2;Q9GEM3;B8QQG9;D6MYJ8;Q8MG08;B7P0E9;D6NK13;B7P0I1;O98879;Q1KZQ0;O46989;Q9TLI1;Q9BA36;Q3T5F0;Q4VIB1;Q9MU74;Q5I9A4;Q5I990;Q8MBZ1;Q6U127;B7VF95;…	14214	86	CID		46.31	0.80673		3	51		1	1722.85	-20.8152	8/169	pisum_OE_elastase_rep2.mgf
	Medium	FRVTPQPGVPPEEA	Q32076;P94086;P94047;P94048;P93976;B6GUW7;B6GUR1;Q95F24;P92469;Q36657;Q9BB64;Q37269;D0F109;B5U0R5;Q6SSI3;E5FEB9;P28386;P31183;P04717;Q36955;A1XM53;A9X7D2;D7F329;Q8WLH4;Q33382;Q32728;Q9MV63;Q4VI77;A1XM40;B8QQG8;E2QAP3;Q8WJK7;Q8MAS0;Q9GHM5;Q9BAN0;O98740;Q8HUX3;Q33414;Q6JXR0;Q37222;Q95AA9;Q9GIE9;D9IFP2;Q9GEM3;B8QQG9;D6MYJ8;Q8MG08;B7P0E9;D6NK13;B7P0I1;O98879;Q1KZQ0;O46989;Q9TLI1;Q9BA36;Q3T5F0;Q4VIB1;…	14406	100	CID		45.67	0.880509		2	51	53	1	1523.77	-8.57811	14/139	pisum_OE_elastase_rep2.mgf
	Low	QARNEGRDLAREG	D9IFP2;Q4VIB0	125	2	CID		38.46	4.20952		2	50	45	1	1471.69	-29.2257	11/133	pisum_OE_elastase_rep2.mgf
	Low	RNEGRDLAREG	A5X4C0;D9IFP2;Q4VIB0	126	3	CID		35.43	7.89929	0	1	50	41	1	1272.6	-30.0261	10/113	pisum_OE_elastase_rep2.mgf
Q95CE3	17.99	9	9	467	51.9378	6.68311	208.249	Ribulose 1,5-bisphosphate carboxylase large subunit (Fragment) OS=Commelinaceae gen. sp. Encarnacion et al. 93-542 GN=rbcL PE=3 SV=1 - [Q95CE3_9LILI]
	Confidence Icon	Sequence	Protein Accessions	# Proteins	# Protein Groups	Activation Type	Modifications	IonScore	Exp Value	Δ Score	Rank	Identity High	Homology Threshold	Charge	m/z [Da]	ΔM [ppm]	Ions Matched	Spectrum File
	High	EIFGDDSVLQFGGGTIGHPWGNAPGxA	Q95CE3	1	1	CID	X26(V)	120.73	2.0674e-08		3	49		1	2698.28	-4.92107	17/277	pisum_OE_elastase_rep2.mgf
	High	NMFTSIVGNVFGFKAL	Q32076;P94086;P94047;P94048;P93976;A5X4C0;Q95F24;P92469;Q37269;D0F109;B5U0R5;E5FEB9;P28386;P04717;Q36955;Q7YMT8;O03615;A1XM53;A9X7D2;B1PHP1;D7F329;Q8WLH4;Q33382;Q32728;Q4VI77;A1XM40;A5X4C4;B8QQG8;E2QAP3;E5FEA2;Q8WJK7;Q8MAS0;Q9GHM5;O98740;Q8HUX3;Q33414;Q6JXR0;Q5K3Z6;Q95AA9;Q9GIE9;Q37276;A1X8A0;D9IFP2;Q37148;Q8MC01;Q9GEM3;Q8WHV6;B8QQG9;Q8MG08;B7P0E9;B7P0I1;O98832;Q3T5K8;O46989;Q9THR2;Q9TLI1;Q9BA36;…	16063	103	CID		95.85	8.7375e-06	0	2	51		1	1744.89	-8.87234	18/161	pisum_OE_elastase_rep2.mgf
	High	EIFGDDSVLQFGGGTIGHPWGNAPGxAA	Q95CE3	1	1	CID	X26(V)	93.35	1.08858e-05	0.0215054	1	49		1	2769.31	-6.59778	15/287	pisum_OE_elastase_rep2.mgf
	High	NMFTSIVGNVFGFKA	Q32076;P94086;P94047;P94048;P93976;A5X4C0;Q95F24;P92469;Q37269;D0F109;B5U0R5;E5FEB9;P28386;P04717;Q36955;Q7YMT8;O03615;A1XM53;A9X7D2;B1PHP1;D7F329;Q8WLH4;Q33382;Q32728;Q4VI77;A1XM40;A5X4C4;B8QQG8;E2QAP3;E5FEA2;Q8WJK7;Q8MAS0;Q9GHM5;O98740;Q8HUX3;Q33414;Q6JXR0;Q5K3Z6;Q95AA9;Q9GIE9;Q37276;A1X8A0;D9IFP2;Q37148;Q8MC01;Q9GEM3;Q8WHV6;B8QQG9;Q8MG08;B7P0E9;B7P0I1;O98832;Q3T5K8;O46989;Q9THR2;Q9TLI1;Q9BA36;…	16077	103	CID		63.24	0.0162568	0	1	51	54	1	1631.8	-17.5747	11/151	pisum_OE_elastase_rep2.mgf
	High	AFRVTPQPGVPPEEA	Q32076;P94086;P94047;P94048;P93976;B6GUW7;B6GUR1;Q95F24;P92469;Q36657;Q9BB64;Q37269;D0F109;B5U0R5;Q6SSI3;E5FEB9;P28386;P31183;P04717;Q36955;A1XM53;A9X7D2;D7F329;Q8WLH4;Q33382;Q32728;Q9MV63;Q4VI77;A1XM40;B8QQG8;E2QAP3;Q8WJK7;Q8MAS0;Q9GHM5;Q9BAN0;O98740;Q8HUX3;Q33414;Q6JXR0;Q37222;Q95AA9;Q9GIE9;D9IFP2;Q9GEM3;B8QQG9;D6MYJ8;Q8MG08;B7P0E9;D6NK13;B7P0I1;O98879;Q1KZQ0;O46989;Q9TLI1;Q9BA36;Q3T5F0;Q4VIB1;…	14288	99	CID		61.09	0.0247963		3	51		1	1594.79	-19.1695	22/147	pisum_OE_elastase_rep2.mgf
	High	FQGPPHGIQVERDKLNKYGRPL	Q9GEB9;Q32076;P94086;P93976;B6GUW7;A5X4C0;B6GUR1;Q95F24;P92469;Q36657;Q9BB64;P04717;Q36955;Q7YMT8;O03615;Q5KTY1;A1XM53;A9X7D2;B1PHP1;D7F329;Q33382;Q8MG96;Q4VI77;Q53DC7;A5X4C4;B8QQG8;E2QAP3;E5FEA2;Q8WJK7;Q8MAS0;Q9GHM5;Q9BAN0;Q33414;Q6JXR0;Q5K3Z6;Q37222;Q95AA9;Q9GIE9;Q37276;A1X8A0;E1U252;D9IFP2;Q37148;Q8MC01;Q9GEM3;Q8WHV6;B8QQG9;D6MYJ8;Q9MSY1;Q8MG08;B7P0E9;D6NK13;B7P0I1;O98879;O98832;Q3T5K8;Q1KZQ0;…	17696	102	CID		58.53	0.0395048		8	50		1	2549.32	-21.9907	15/219	pisum_OE_elastase_rep2.mgf
	Medium	FRVTPQPGVPPEEAGA	P94086;P94048;P93976;B6GUR1;Q95F24;P92469;Q36657;Q9BB64;D0F109;B5U0R5;Q6SSI3;E5FEB9;P28386;P31183;P04717;Q36955;A1XM53;A9X7D2;D7F329;Q8WLH4;Q33382;Q9MV63;Q4VI77;A1XM40;B8QQG8;E2QAP3;Q8WJK7;Q8MAS0;Q9GHM5;Q9BAN0;O98740;Q8HUX3;Q33414;Q6JXR0;Q37222;Q95AA9;Q9GIE9;D9IFP2;Q9GEM3;B8QQG9;D6MYJ8;Q8MG08;B7P0E9;D6NK13;B7P0I1;O98879;Q1KZQ0;O46989;Q9TLI1;Q9BA36;Q3T5F0;Q4VIB1;Q9MU74;Q5I9A4;Q5I990;Q8MBZ1;Q6U127;…	14257	87	CID		48.87	0.421297		3	51		1	1651.82	-17.3998	14/159	pisum_OE_elastase_rep2.mgf
	Medium	FRVTPQPGVPPEEAGAA	P94086;P94048;P93976;B6GUR1;Q95F24;P92469;Q36657;Q9BB64;D0F109;B5U0R5;Q6SSI3;E5FEB9;P28386;P31183;P04717;A1XM53;A9X7D2;D7F329;Q8WLH4;Q33382;Q9MV63;Q4VI77;A1XM40;B8QQG8;E2QAP3;Q8WJK7;Q8MAS0;Q9GHM5;Q9BAN0;O98740;Q8HUX3;Q33414;Q6JXR0;Q37222;Q95AA9;Q9GIE9;D9IFP2;Q9GEM3;B8QQG9;D6MYJ8;Q8MG08;B7P0E9;D6NK13;B7P0I1;O98879;Q1KZQ0;O46989;Q9TLI1;Q9BA36;Q3T5F0;Q4VIB1;Q9MU74;Q5I9A4;Q5I990;Q8MBZ1;Q6U127;B7VF95;…	14214	86	CID		46.31	0.80673		3	51		1	1722.85	-20.8152	8/169	pisum_OE_elastase_rep2.mgf
	Medium	FRVTPQPGVPPEEA	Q32076;P94086;P94047;P94048;P93976;B6GUW7;B6GUR1;Q95F24;P92469;Q36657;Q9BB64;Q37269;D0F109;B5U0R5;Q6SSI3;E5FEB9;P28386;P31183;P04717;Q36955;A1XM53;A9X7D2;D7F329;Q8WLH4;Q33382;Q32728;Q9MV63;Q4VI77;A1XM40;B8QQG8;E2QAP3;Q8WJK7;Q8MAS0;Q9GHM5;Q9BAN0;O98740;Q8HUX3;Q33414;Q6JXR0;Q37222;Q95AA9;Q9GIE9;D9IFP2;Q9GEM3;B8QQG9;D6MYJ8;Q8MG08;B7P0E9;D6NK13;B7P0I1;O98879;Q1KZQ0;O46989;Q9TLI1;Q9BA36;Q3T5F0;Q4VIB1;…	14406	100	CID		45.67	0.880509		2	51	53	1	1523.77	-8.57811	14/139	pisum_OE_elastase_rep2.mgf
Q6JXR0	21.7	11	10	447	49.5328	6.68311	207.889	Ribulose-1,5-bisphosphate carboxylase/oxygenase large subunit (Fragment) OS=Nototrichium humile GN=rbcL PE=3 SV=1 - [Q6JXR0_9CARY]
	Confidence Icon	Sequence	Protein Accessions	# Proteins	# Protein Groups	Activation Type	Modifications	IonScore	Exp Value	Δ Score	Rank	Identity High	Homology Threshold	Charge	m/z [Da]	ΔM [ppm]	Ions Matched	Spectrum File
	High	EIFGDDSVLQFGGGTLGHPWGNAPxA	Q6JXR0	6	1	CID	X25(R)	122.69	1.31651e-08		2	49		1	2698.28	-9.08298	17/267	pisum_OE_elastase_rep2.mgf
	High	NMFTSIVGNVFGFKAL	Q32076;P94086;P94047;P94048;P93976;A5X4C0;Q95F24;P92469;Q37269;D0F109;B5U0R5;E5FEB9;P28386;P04717;Q36955;Q7YMT8;O03615;A1XM53;A9X7D2;B1PHP1;D7F329;Q8WLH4;Q33382;Q32728;Q4VI77;A1XM40;A5X4C4;B8QQG8;E2QAP3;E5FEA2;Q8WJK7;Q8MAS0;Q9GHM5;O98740;Q8HUX3;Q33414;Q6JXR0;Q5K3Z6;Q95AA9;Q9GIE9;Q37276;A1X8A0;D9IFP2;Q37148;Q8MC01;Q9GEM3;Q8WHV6;B8QQG9;Q8MG08;B7P0E9;B7P0I1;O98832;Q3T5K8;O46989;Q9THR2;Q9TLI1;Q9BA36;…	16063	103	CID		95.85	8.7375e-06	0	2	51		1	1744.89	-8.87234	18/161	pisum_OE_elastase_rep2.mgf
	High	EIFGDDSVLQFGGGTLGHPWGNAPxAV	Q6JXR0	6	1	CID	X25(Q)	91.03	1.85721e-05		3	49		1	2769.31	-6.59417	15/277	pisum_OE_elastase_rep2.mgf
	High	NMFTSIVGNVFGFKA	Q32076;P94086;P94047;P94048;P93976;A5X4C0;Q95F24;P92469;Q37269;D0F109;B5U0R5;E5FEB9;P28386;P04717;Q36955;Q7YMT8;O03615;A1XM53;A9X7D2;B1PHP1;D7F329;Q8WLH4;Q33382;Q32728;Q4VI77;A1XM40;A5X4C4;B8QQG8;E2QAP3;E5FEA2;Q8WJK7;Q8MAS0;Q9GHM5;O98740;Q8HUX3;Q33414;Q6JXR0;Q5K3Z6;Q95AA9;Q9GIE9;Q37276;A1X8A0;D9IFP2;Q37148;Q8MC01;Q9GEM3;Q8WHV6;B8QQG9;Q8MG08;B7P0E9;B7P0I1;O98832;Q3T5K8;O46989;Q9THR2;Q9TLI1;Q9BA36;…	16077	103	CID		63.24	0.0162568	0	1	51	54	1	1631.8	-17.5747	11/151	pisum_OE_elastase_rep2.mgf
	High	AFRVTPQPGVPPEEA	Q32076;P94086;P94047;P94048;P93976;B6GUW7;B6GUR1;Q95F24;P92469;Q36657;Q9BB64;Q37269;D0F109;B5U0R5;Q6SSI3;E5FEB9;P28386;P31183;P04717;Q36955;A1XM53;A9X7D2;D7F329;Q8WLH4;Q33382;Q32728;Q9MV63;Q4VI77;A1XM40;B8QQG8;E2QAP3;Q8WJK7;Q8MAS0;Q9GHM5;Q9BAN0;O98740;Q8HUX3;Q33414;Q6JXR0;Q37222;Q95AA9;Q9GIE9;D9IFP2;Q9GEM3;B8QQG9;D6MYJ8;Q8MG08;B7P0E9;D6NK13;B7P0I1;O98879;Q1KZQ0;O46989;Q9TLI1;Q9BA36;Q3T5F0;Q4VIB1;…	14288	99	CID		61.09	0.0247963		3	51		1	1594.79	-19.1695	22/147	pisum_OE_elastase_rep2.mgf
	High	FQGPPHGIQVERDKLNKYGRPL	Q9GEB9;Q32076;P94086;P93976;B6GUW7;A5X4C0;B6GUR1;Q95F24;P92469;Q36657;Q9BB64;P04717;Q36955;Q7YMT8;O03615;Q5KTY1;A1XM53;A9X7D2;B1PHP1;D7F329;Q33382;Q8MG96;Q4VI77;Q53DC7;A5X4C4;B8QQG8;E2QAP3;E5FEA2;Q8WJK7;Q8MAS0;Q9GHM5;Q9BAN0;Q33414;Q6JXR0;Q5K3Z6;Q37222;Q95AA9;Q9GIE9;Q37276;A1X8A0;E1U252;D9IFP2;Q37148;Q8MC01;Q9GEM3;Q8WHV6;B8QQG9;D6MYJ8;Q9MSY1;Q8MG08;B7P0E9;D6NK13;B7P0I1;O98879;O98832;Q3T5K8;Q1KZQ0;…	17696	102	CID		58.53	0.0395048		8	50		1	2549.32	-21.9907	15/219	pisum_OE_elastase_rep2.mgf
	Medium	FRVTPQPGVPPEEAGA	P94086;P94048;P93976;B6GUR1;Q95F24;P92469;Q36657;Q9BB64;D0F109;B5U0R5;Q6SSI3;E5FEB9;P28386;P31183;P04717;Q36955;A1XM53;A9X7D2;D7F329;Q8WLH4;Q33382;Q9MV63;Q4VI77;A1XM40;B8QQG8;E2QAP3;Q8WJK7;Q8MAS0;Q9GHM5;Q9BAN0;O98740;Q8HUX3;Q33414;Q6JXR0;Q37222;Q95AA9;Q9GIE9;D9IFP2;Q9GEM3;B8QQG9;D6MYJ8;Q8MG08;B7P0E9;D6NK13;B7P0I1;O98879;Q1KZQ0;O46989;Q9TLI1;Q9BA36;Q3T5F0;Q4VIB1;Q9MU74;Q5I9A4;Q5I990;Q8MBZ1;Q6U127;…	14257	87	CID		48.87	0.421297		3	51		1	1651.82	-17.3998	14/159	pisum_OE_elastase_rep2.mgf
	Medium	FRVTPQPGVPPEEAGAA	P94086;P94048;P93976;B6GUR1;Q95F24;P92469;Q36657;Q9BB64;D0F109;B5U0R5;Q6SSI3;E5FEB9;P28386;P31183;P04717;A1XM53;A9X7D2;D7F329;Q8WLH4;Q33382;Q9MV63;Q4VI77;A1XM40;B8QQG8;E2QAP3;Q8WJK7;Q8MAS0;Q9GHM5;Q9BAN0;O98740;Q8HUX3;Q33414;Q6JXR0;Q37222;Q95AA9;Q9GIE9;D9IFP2;Q9GEM3;B8QQG9;D6MYJ8;Q8MG08;B7P0E9;D6NK13;B7P0I1;O98879;Q1KZQ0;O46989;Q9TLI1;Q9BA36;Q3T5F0;Q4VIB1;Q9MU74;Q5I9A4;Q5I990;Q8MBZ1;Q6U127;B7VF95;…	14214	86	CID		46.31	0.80673		3	51		1	1722.85	-20.8152	8/169	pisum_OE_elastase_rep2.mgf
	Medium	FRVTPQPGVPPEEA	Q32076;P94086;P94047;P94048;P93976;B6GUW7;B6GUR1;Q95F24;P92469;Q36657;Q9BB64;Q37269;D0F109;B5U0R5;Q6SSI3;E5FEB9;P28386;P31183;P04717;Q36955;A1XM53;A9X7D2;D7F329;Q8WLH4;Q33382;Q32728;Q9MV63;Q4VI77;A1XM40;B8QQG8;E2QAP3;Q8WJK7;Q8MAS0;Q9GHM5;Q9BAN0;O98740;Q8HUX3;Q33414;Q6JXR0;Q37222;Q95AA9;Q9GIE9;D9IFP2;Q9GEM3;B8QQG9;D6MYJ8;Q8MG08;B7P0E9;D6NK13;B7P0I1;O98879;Q1KZQ0;O46989;Q9TLI1;Q9BA36;Q3T5F0;Q4VIB1;…	14406	100	CID		45.67	0.880509		2	51	53	1	1523.77	-8.57811	14/139	pisum_OE_elastase_rep2.mgf
	Low	EPVAGExNQYICYV	Q6JXR0;O46989	5	2	CID	X7(I)	18.11	470.484		5	50	32	1	1597.86	66.513	4/129	pisum_OE_elastase_rep2.mgf
	Low	EPVAGExNQYICYV	Q6JXR0;O46989	5	2	CID	X7(L)	18.11	470.484		6	50	32	1	1597.86	66.513	4/129	pisum_OE_elastase_rep2.mgf
P93976	17.76	9	9	473	52.5202	6.94678	201.929	Ribulose-1,5-bisphosphate carboxylase, large subunit (Fragment) OS=Didymosalpinx norae GN=rbcL PE=3 SV=1 - [P93976_9GENT]
	Confidence Icon	Sequence	Protein Accessions	# Proteins	# Protein Groups	Activation Type	Modifications	IonScore	Exp Value	Δ Score	Rank	Identity High	Homology Threshold	Charge	m/z [Da]	ΔM [ppm]	Ions Matched	Spectrum File
	High	EIFGDDSVxQFGGGTLGHPWGNAPGAV	P93976	6	1	CID	X9(I)	118.2	3.70191e-08		6	49		1	2698.28	-4.92107	27/277	pisum_OE_elastase_rep2.mgf
	High	NMFTSIVGNVFGFKAL	Q32076;P94086;P94047;P94048;P93976;A5X4C0;Q95F24;P92469;Q37269;D0F109;B5U0R5;E5FEB9;P28386;P04717;Q36955;Q7YMT8;O03615;A1XM53;A9X7D2;B1PHP1;D7F329;Q8WLH4;Q33382;Q32728;Q4VI77;A1XM40;A5X4C4;B8QQG8;E2QAP3;E5FEA2;Q8WJK7;Q8MAS0;Q9GHM5;O98740;Q8HUX3;Q33414;Q6JXR0;Q5K3Z6;Q95AA9;Q9GIE9;Q37276;A1X8A0;D9IFP2;Q37148;Q8MC01;Q9GEM3;Q8WHV6;B8QQG9;Q8MG08;B7P0E9;B7P0I1;O98832;Q3T5K8;O46989;Q9THR2;Q9TLI1;Q9BA36;…	16063	103	CID		95.85	8.7375e-06	0	2	51		1	1744.89	-8.87234	18/161	pisum_OE_elastase_rep2.mgf
	High	EIFGDDSVxQFGGGTLGHPWGNAPGAVA	P93976	5	1	CID	X9(I)	89.56	2.60532e-05		6	49		1	2769.31	-6.59778	15/287	pisum_OE_elastase_rep2.mgf
	High	NMFTSIVGNVFGFKA	Q32076;P94086;P94047;P94048;P93976;A5X4C0;Q95F24;P92469;Q37269;D0F109;B5U0R5;E5FEB9;P28386;P04717;Q36955;Q7YMT8;O03615;A1XM53;A9X7D2;B1PHP1;D7F329;Q8WLH4;Q33382;Q32728;Q4VI77;A1XM40;A5X4C4;B8QQG8;E2QAP3;E5FEA2;Q8WJK7;Q8MAS0;Q9GHM5;O98740;Q8HUX3;Q33414;Q6JXR0;Q5K3Z6;Q95AA9;Q9GIE9;Q37276;A1X8A0;D9IFP2;Q37148;Q8MC01;Q9GEM3;Q8WHV6;B8QQG9;Q8MG08;B7P0E9;B7P0I1;O98832;Q3T5K8;O46989;Q9THR2;Q9TLI1;Q9BA36;…	16077	103	CID		63.24	0.0162568	0	1	51	54	1	1631.8	-17.5747	11/151	pisum_OE_elastase_rep2.mgf
	High	AFRVTPQPGVPPEEA	Q32076;P94086;P94047;P94048;P93976;B6GUW7;B6GUR1;Q95F24;P92469;Q36657;Q9BB64;Q37269;D0F109;B5U0R5;Q6SSI3;E5FEB9;P28386;P31183;P04717;Q36955;A1XM53;A9X7D2;D7F329;Q8WLH4;Q33382;Q32728;Q9MV63;Q4VI77;A1XM40;B8QQG8;E2QAP3;Q8WJK7;Q8MAS0;Q9GHM5;Q9BAN0;O98740;Q8HUX3;Q33414;Q6JXR0;Q37222;Q95AA9;Q9GIE9;D9IFP2;Q9GEM3;B8QQG9;D6MYJ8;Q8MG08;B7P0E9;D6NK13;B7P0I1;O98879;Q1KZQ0;O46989;Q9TLI1;Q9BA36;Q3T5F0;Q4VIB1;…	14288	99	CID		61.09	0.0247963		3	51		1	1594.79	-19.1695	22/147	pisum_OE_elastase_rep2.mgf
	High	FQGPPHGIQVERDKLNKYGRPL	Q9GEB9;Q32076;P94086;P93976;B6GUW7;A5X4C0;B6GUR1;Q95F24;P92469;Q36657;Q9BB64;P04717;Q36955;Q7YMT8;O03615;Q5KTY1;A1XM53;A9X7D2;B1PHP1;D7F329;Q33382;Q8MG96;Q4VI77;Q53DC7;A5X4C4;B8QQG8;E2QAP3;E5FEA2;Q8WJK7;Q8MAS0;Q9GHM5;Q9BAN0;Q33414;Q6JXR0;Q5K3Z6;Q37222;Q95AA9;Q9GIE9;Q37276;A1X8A0;E1U252;D9IFP2;Q37148;Q8MC01;Q9GEM3;Q8WHV6;B8QQG9;D6MYJ8;Q9MSY1;Q8MG08;B7P0E9;D6NK13;B7P0I1;O98879;O98832;Q3T5K8;Q1KZQ0;…	17696	102	CID		58.53	0.0395048		8	50		1	2549.32	-21.9907	15/219	pisum_OE_elastase_rep2.mgf
	Medium	FRVTPQPGVPPEEAGA	P94086;P94048;P93976;B6GUR1;Q95F24;P92469;Q36657;Q9BB64;D0F109;B5U0R5;Q6SSI3;E5FEB9;P28386;P31183;P04717;Q36955;A1XM53;A9X7D2;D7F329;Q8WLH4;Q33382;Q9MV63;Q4VI77;A1XM40;B8QQG8;E2QAP3;Q8WJK7;Q8MAS0;Q9GHM5;Q9BAN0;O98740;Q8HUX3;Q33414;Q6JXR0;Q37222;Q95AA9;Q9GIE9;D9IFP2;Q9GEM3;B8QQG9;D6MYJ8;Q8MG08;B7P0E9;D6NK13;B7P0I1;O98879;Q1KZQ0;O46989;Q9TLI1;Q9BA36;Q3T5F0;Q4VIB1;Q9MU74;Q5I9A4;Q5I990;Q8MBZ1;Q6U127;…	14257	87	CID		48.87	0.421297		3	51		1	1651.82	-17.3998	14/159	pisum_OE_elastase_rep2.mgf
	Medium	FRVTPQPGVPPEEAGAA	P94086;P94048;P93976;B6GUR1;Q95F24;P92469;Q36657;Q9BB64;D0F109;B5U0R5;Q6SSI3;E5FEB9;P28386;P31183;P04717;A1XM53;A9X7D2;D7F329;Q8WLH4;Q33382;Q9MV63;Q4VI77;A1XM40;B8QQG8;E2QAP3;Q8WJK7;Q8MAS0;Q9GHM5;Q9BAN0;O98740;Q8HUX3;Q33414;Q6JXR0;Q37222;Q95AA9;Q9GIE9;D9IFP2;Q9GEM3;B8QQG9;D6MYJ8;Q8MG08;B7P0E9;D6NK13;B7P0I1;O98879;Q1KZQ0;O46989;Q9TLI1;Q9BA36;Q3T5F0;Q4VIB1;Q9MU74;Q5I9A4;Q5I990;Q8MBZ1;Q6U127;B7VF95;…	14214	86	CID		46.31	0.80673		3	51		1	1722.85	-20.8152	8/169	pisum_OE_elastase_rep2.mgf
	Medium	FRVTPQPGVPPEEA	Q32076;P94086;P94047;P94048;P93976;B6GUW7;B6GUR1;Q95F24;P92469;Q36657;Q9BB64;Q37269;D0F109;B5U0R5;Q6SSI3;E5FEB9;P28386;P31183;P04717;Q36955;A1XM53;A9X7D2;D7F329;Q8WLH4;Q33382;Q32728;Q9MV63;Q4VI77;A1XM40;B8QQG8;E2QAP3;Q8WJK7;Q8MAS0;Q9GHM5;Q9BAN0;O98740;Q8HUX3;Q33414;Q6JXR0;Q37222;Q95AA9;Q9GIE9;D9IFP2;Q9GEM3;B8QQG9;D6MYJ8;Q8MG08;B7P0E9;D6NK13;B7P0I1;O98879;Q1KZQ0;O46989;Q9TLI1;Q9BA36;Q3T5F0;Q4VIB1;…	14406	100	CID		45.67	0.880509		2	51	53	1	1523.77	-8.57811	14/139	pisum_OE_elastase_rep2.mgf
D7F329	19.87	10	10	448	49.772	6.68311	201.929	Ribulose-1,5-bisphosphate carboxylase/oxygenase large subunit (Fragment) OS=Uvaria versicolor GN=rbcL PE=3 SV=1 - [D7F329_9MAGN]
	Confidence Icon	Sequence	Protein Accessions	# Proteins	# Protein Groups	Activation Type	Modifications	IonScore	Exp Value	Δ Score	Rank	Identity High	Homology Threshold	Charge	m/z [Da]	ΔM [ppm]	Ions Matched	Spectrum File
	High	EIFGDDSVLQFGGGTIGHPWGNAPGAV	P31183;D7F329;Q95AA9;D9IFP2;Q9MSY1;Q3T5K8;Q3T5F0	205	7	CID		118.2	3.70191e-08		9	49		1	2698.28	-4.92107	27/277	pisum_OE_elastase_rep2.mgf
	High	NMFTSIVGNVFGFKAL	Q32076;P94086;P94047;P94048;P93976;A5X4C0;Q95F24;P92469;Q37269;D0F109;B5U0R5;E5FEB9;P28386;P04717;Q36955;Q7YMT8;O03615;A1XM53;A9X7D2;B1PHP1;D7F329;Q8WLH4;Q33382;Q32728;Q4VI77;A1XM40;A5X4C4;B8QQG8;E2QAP3;E5FEA2;Q8WJK7;Q8MAS0;Q9GHM5;O98740;Q8HUX3;Q33414;Q6JXR0;Q5K3Z6;Q95AA9;Q9GIE9;Q37276;A1X8A0;D9IFP2;Q37148;Q8MC01;Q9GEM3;Q8WHV6;B8QQG9;Q8MG08;B7P0E9;B7P0I1;O98832;Q3T5K8;O46989;Q9THR2;Q9TLI1;Q9BA36;…	16063	103	CID		95.85	8.7375e-06	0	2	51		1	1744.89	-8.87234	18/161	pisum_OE_elastase_rep2.mgf
	High	EIFGDDSVLQFGGGTIGHPWGNAPGAVA	P31183;D7F329;D9IFP2;Q9MSY1;Q3T5K8;Q3T5F0	203	6	CID		89.56	2.60532e-05		7	49		1	2769.31	-6.59778	15/287	pisum_OE_elastase_rep2.mgf
	High	NMFTSIVGNVFGFKA	Q32076;P94086;P94047;P94048;P93976;A5X4C0;Q95F24;P92469;Q37269;D0F109;B5U0R5;E5FEB9;P28386;P04717;Q36955;Q7YMT8;O03615;A1XM53;A9X7D2;B1PHP1;D7F329;Q8WLH4;Q33382;Q32728;Q4VI77;A1XM40;A5X4C4;B8QQG8;E2QAP3;E5FEA2;Q8WJK7;Q8MAS0;Q9GHM5;O98740;Q8HUX3;Q33414;Q6JXR0;Q5K3Z6;Q95AA9;Q9GIE9;Q37276;A1X8A0;D9IFP2;Q37148;Q8MC01;Q9GEM3;Q8WHV6;B8QQG9;Q8MG08;B7P0E9;B7P0I1;O98832;Q3T5K8;O46989;Q9THR2;Q9TLI1;Q9BA36;…	16077	103	CID		63.24	0.0162568	0	1	51	54	1	1631.8	-17.5747	11/151	pisum_OE_elastase_rep2.mgf
	High	AFRVTPQPGVPPEEA	Q32076;P94086;P94047;P94048;P93976;B6GUW7;B6GUR1;Q95F24;P92469;Q36657;Q9BB64;Q37269;D0F109;B5U0R5;Q6SSI3;E5FEB9;P28386;P31183;P04717;Q36955;A1XM53;A9X7D2;D7F329;Q8WLH4;Q33382;Q32728;Q9MV63;Q4VI77;A1XM40;B8QQG8;E2QAP3;Q8WJK7;Q8MAS0;Q9GHM5;Q9BAN0;O98740;Q8HUX3;Q33414;Q6JXR0;Q37222;Q95AA9;Q9GIE9;D9IFP2;Q9GEM3;B8QQG9;D6MYJ8;Q8MG08;B7P0E9;D6NK13;B7P0I1;O98879;Q1KZQ0;O46989;Q9TLI1;Q9BA36;Q3T5F0;Q4VIB1;…	14288	99	CID		61.09	0.0247963		3	51		1	1594.79	-19.1695	22/147	pisum_OE_elastase_rep2.mgf
	High	FQGPPHGIQVERDKLNKYGRPL	Q9GEB9;Q32076;P94086;P93976;B6GUW7;A5X4C0;B6GUR1;Q95F24;P92469;Q36657;Q9BB64;P04717;Q36955;Q7YMT8;O03615;Q5KTY1;A1XM53;A9X7D2;B1PHP1;D7F329;Q33382;Q8MG96;Q4VI77;Q53DC7;A5X4C4;B8QQG8;E2QAP3;E5FEA2;Q8WJK7;Q8MAS0;Q9GHM5;Q9BAN0;Q33414;Q6JXR0;Q5K3Z6;Q37222;Q95AA9;Q9GIE9;Q37276;A1X8A0;E1U252;D9IFP2;Q37148;Q8MC01;Q9GEM3;Q8WHV6;B8QQG9;D6MYJ8;Q9MSY1;Q8MG08;B7P0E9;D6NK13;B7P0I1;O98879;O98832;Q3T5K8;Q1KZQ0;…	17696	102	CID		58.53	0.0395048		8	50		1	2549.32	-21.9907	15/219	pisum_OE_elastase_rep2.mgf
	Medium	FRVTPQPGVPPEEAGA	P94086;P94048;P93976;B6GUR1;Q95F24;P92469;Q36657;Q9BB64;D0F109;B5U0R5;Q6SSI3;E5FEB9;P28386;P31183;P04717;Q36955;A1XM53;A9X7D2;D7F329;Q8WLH4;Q33382;Q9MV63;Q4VI77;A1XM40;B8QQG8;E2QAP3;Q8WJK7;Q8MAS0;Q9GHM5;Q9BAN0;O98740;Q8HUX3;Q33414;Q6JXR0;Q37222;Q95AA9;Q9GIE9;D9IFP2;Q9GEM3;B8QQG9;D6MYJ8;Q8MG08;B7P0E9;D6NK13;B7P0I1;O98879;Q1KZQ0;O46989;Q9TLI1;Q9BA36;Q3T5F0;Q4VIB1;Q9MU74;Q5I9A4;Q5I990;Q8MBZ1;Q6U127;…	14257	87	CID		48.87	0.421297		3	51		1	1651.82	-17.3998	14/159	pisum_OE_elastase_rep2.mgf
	Medium	FRVTPQPGVPPEEAGAA	P94086;P94048;P93976;B6GUR1;Q95F24;P92469;Q36657;Q9BB64;D0F109;B5U0R5;Q6SSI3;E5FEB9;P28386;P31183;P04717;A1XM53;A9X7D2;D7F329;Q8WLH4;Q33382;Q9MV63;Q4VI77;A1XM40;B8QQG8;E2QAP3;Q8WJK7;Q8MAS0;Q9GHM5;Q9BAN0;O98740;Q8HUX3;Q33414;Q6JXR0;Q37222;Q95AA9;Q9GIE9;D9IFP2;Q9GEM3;B8QQG9;D6MYJ8;Q8MG08;B7P0E9;D6NK13;B7P0I1;O98879;Q1KZQ0;O46989;Q9TLI1;Q9BA36;Q3T5F0;Q4VIB1;Q9MU74;Q5I9A4;Q5I990;Q8MBZ1;Q6U127;B7VF95;…	14214	86	CID		46.31	0.80673		3	51		1	1722.85	-20.8152	8/169	pisum_OE_elastase_rep2.mgf
	Medium	FRVTPQPGVPPEEA	Q32076;P94086;P94047;P94048;P93976;B6GUW7;B6GUR1;Q95F24;P92469;Q36657;Q9BB64;Q37269;D0F109;B5U0R5;Q6SSI3;E5FEB9;P28386;P31183;P04717;Q36955;A1XM53;A9X7D2;D7F329;Q8WLH4;Q33382;Q32728;Q9MV63;Q4VI77;A1XM40;B8QQG8;E2QAP3;Q8WJK7;Q8MAS0;Q9GHM5;Q9BAN0;O98740;Q8HUX3;Q33414;Q6JXR0;Q37222;Q95AA9;Q9GIE9;D9IFP2;Q9GEM3;B8QQG9;D6MYJ8;Q8MG08;B7P0E9;D6NK13;B7P0I1;O98879;Q1KZQ0;O46989;Q9TLI1;Q9BA36;Q3T5F0;Q4VIB1;…	14406	100	CID		45.67	0.880509		2	51	53	1	1523.77	-8.57811	14/139	pisum_OE_elastase_rep2.mgf
	Low	SYVKTFQGPPHGIQV	Q9BB64;D7F329;Q33382;E2QAP3;O46989;Q5I9A4;Q5I990;O98752;E0D9E7;Q36802	403	10	CID		20.46	224.035		5	50	34	1	1657.96	52.9439	7/151	pisum_OE_elastase_rep2.mgf
Q3T5K8	18.06	9	9	465	51.615	6.58057	201.929	Ribulose-1,5-bisphosphate carboxylase/oxygenase large subunit (Fragment) OS=Anthostema senegalense GN=rbcL PE=3 SV=1 - [Q3T5K8_9ROSI]
	Confidence Icon	Sequence	Protein Accessions	# Proteins	# Protein Groups	Activation Type	Modifications	IonScore	Exp Value	Δ Score	Rank	Identity High	Homology Threshold	Charge	m/z [Da]	ΔM [ppm]	Ions Matched	Spectrum File
	High	EIFGDDSVLQFGGGTIGHPWGNAPGAV	P31183;D7F329;Q95AA9;D9IFP2;Q9MSY1;Q3T5K8;Q3T5F0	205	7	CID		118.2	3.70191e-08		9	49		1	2698.28	-4.92107	27/277	pisum_OE_elastase_rep2.mgf
	High	NMFTSIVGNVFGFKAL	Q32076;P94086;P94047;P94048;P93976;A5X4C0;Q95F24;P92469;Q37269;D0F109;B5U0R5;E5FEB9;P28386;P04717;Q36955;Q7YMT8;O03615;A1XM53;A9X7D2;B1PHP1;D7F329;Q8WLH4;Q33382;Q32728;Q4VI77;A1XM40;A5X4C4;B8QQG8;E2QAP3;E5FEA2;Q8WJK7;Q8MAS0;Q9GHM5;O98740;Q8HUX3;Q33414;Q6JXR0;Q5K3Z6;Q95AA9;Q9GIE9;Q37276;A1X8A0;D9IFP2;Q37148;Q8MC01;Q9GEM3;Q8WHV6;B8QQG9;Q8MG08;B7P0E9;B7P0I1;O98832;Q3T5K8;O46989;Q9THR2;Q9TLI1;Q9BA36;…	16063	103	CID		95.85	8.7375e-06	0	2	51		1	1744.89	-8.87234	18/161	pisum_OE_elastase_rep2.mgf
	High	EIFGDDSVLQFGGGTIGHPWGNAPGAVA	P31183;D7F329;D9IFP2;Q9MSY1;Q3T5K8;Q3T5F0	203	6	CID		89.56	2.60532e-05		7	49		1	2769.31	-6.59778	15/287	pisum_OE_elastase_rep2.mgf
	High	NMFTSIVGNVFGFKA	Q32076;P94086;P94047;P94048;P93976;A5X4C0;Q95F24;P92469;Q37269;D0F109;B5U0R5;E5FEB9;P28386;P04717;Q36955;Q7YMT8;O03615;A1XM53;A9X7D2;B1PHP1;D7F329;Q8WLH4;Q33382;Q32728;Q4VI77;A1XM40;A5X4C4;B8QQG8;E2QAP3;E5FEA2;Q8WJK7;Q8MAS0;Q9GHM5;O98740;Q8HUX3;Q33414;Q6JXR0;Q5K3Z6;Q95AA9;Q9GIE9;Q37276;A1X8A0;D9IFP2;Q37148;Q8MC01;Q9GEM3;Q8WHV6;B8QQG9;Q8MG08;B7P0E9;B7P0I1;O98832;Q3T5K8;O46989;Q9THR2;Q9TLI1;Q9BA36;…	16077	103	CID		63.24	0.0162568	0	1	51	54	1	1631.8	-17.5747	11/151	pisum_OE_elastase_rep2.mgf
	High	AFRVTPQPGVPxEEA	Q3T5K8	7	1	CID	X12(P)	61.09	0.0247963		8	51		1	1594.79	-19.1695	22/147	pisum_OE_elastase_rep2.mgf
	High	FQGPPHGIQVERDKLNKYGRPL	Q9GEB9;Q32076;P94086;P93976;B6GUW7;A5X4C0;B6GUR1;Q95F24;P92469;Q36657;Q9BB64;P04717;Q36955;Q7YMT8;O03615;Q5KTY1;A1XM53;A9X7D2;B1PHP1;D7F329;Q33382;Q8MG96;Q4VI77;Q53DC7;A5X4C4;B8QQG8;E2QAP3;E5FEA2;Q8WJK7;Q8MAS0;Q9GHM5;Q9BAN0;Q33414;Q6JXR0;Q5K3Z6;Q37222;Q95AA9;Q9GIE9;Q37276;A1X8A0;E1U252;D9IFP2;Q37148;Q8MC01;Q9GEM3;Q8WHV6;B8QQG9;D6MYJ8;Q9MSY1;Q8MG08;B7P0E9;D6NK13;B7P0I1;O98879;O98832;Q3T5K8;Q1KZQ0;…	17696	102	CID		58.53	0.0395048		8	50		1	2549.32	-21.9907	15/219	pisum_OE_elastase_rep2.mgf
	Medium	FRVTPQPGVPxEEAGA	Q3T5K8	7	1	CID	X11(P)	48.87	0.421297		9	51		1	1651.82	-17.3998	14/159	pisum_OE_elastase_rep2.mgf
	Medium	FRVTPQPGVPxEEAGAA	Q3T5K8	7	1	CID	X11(P)	46.31	0.80673		10	51		1	1722.85	-20.8152	8/169	pisum_OE_elastase_rep2.mgf
	Medium	FRVTPQPGVPxEEA	Q3T5K8	7	1	CID	X11(P)	45.67	0.880509		7	51	53	1	1523.77	-8.57811	14/139	pisum_OE_elastase_rep2.mgf
Q3T5F0	22.22	11	11	468	51.7592	6.75635	201.929	Ribulose-1,5-bisphosphate carboxylase/oxygenase large subunit (Fragment) OS=Crotonogyne sp. Smith 1742 GN=rbcL PE=3 SV=1 - [Q3T5F0_9ROSI]
	Confidence Icon	Sequence	Protein Accessions	# Proteins	# Protein Groups	Activation Type	Modifications	IonScore	Exp Value	Δ Score	Rank	Identity High	Homology Threshold	Charge	m/z [Da]	ΔM [ppm]	Ions Matched	Spectrum File
	High	EIFGDDSVLQFGGGTIGHPWGNAPGAV	P31183;D7F329;Q95AA9;D9IFP2;Q9MSY1;Q3T5K8;Q3T5F0	205	7	CID		118.2	3.70191e-08		9	49		1	2698.28	-4.92107	27/277	pisum_OE_elastase_rep2.mgf
	High	NMFTSIVGNVFGFKAL	Q32076;P94086;P94047;P94048;P93976;A5X4C0;Q95F24;P92469;Q37269;D0F109;B5U0R5;E5FEB9;P28386;P04717;Q36955;Q7YMT8;O03615;A1XM53;A9X7D2;B1PHP1;D7F329;Q8WLH4;Q33382;Q32728;Q4VI77;A1XM40;A5X4C4;B8QQG8;E2QAP3;E5FEA2;Q8WJK7;Q8MAS0;Q9GHM5;O98740;Q8HUX3;Q33414;Q6JXR0;Q5K3Z6;Q95AA9;Q9GIE9;Q37276;A1X8A0;D9IFP2;Q37148;Q8MC01;Q9GEM3;Q8WHV6;B8QQG9;Q8MG08;B7P0E9;B7P0I1;O98832;Q3T5K8;O46989;Q9THR2;Q9TLI1;Q9BA36;…	16063	103	CID		95.85	8.7375e-06	0	2	51		1	1744.89	-8.87234	18/161	pisum_OE_elastase_rep2.mgf
	High	EIFGDDSVLQFGGGTIGHPWGNAPGAVA	P31183;D7F329;D9IFP2;Q9MSY1;Q3T5K8;Q3T5F0	203	6	CID		89.56	2.60532e-05		7	49		1	2769.31	-6.59778	15/287	pisum_OE_elastase_rep2.mgf
	High	NMFTSIVGNVFGFKA	Q32076;P94086;P94047;P94048;P93976;A5X4C0;Q95F24;P92469;Q37269;D0F109;B5U0R5;E5FEB9;P28386;P04717;Q36955;Q7YMT8;O03615;A1XM53;A9X7D2;B1PHP1;D7F329;Q8WLH4;Q33382;Q32728;Q4VI77;A1XM40;A5X4C4;B8QQG8;E2QAP3;E5FEA2;Q8WJK7;Q8MAS0;Q9GHM5;O98740;Q8HUX3;Q33414;Q6JXR0;Q5K3Z6;Q95AA9;Q9GIE9;Q37276;A1X8A0;D9IFP2;Q37148;Q8MC01;Q9GEM3;Q8WHV6;B8QQG9;Q8MG08;B7P0E9;B7P0I1;O98832;Q3T5K8;O46989;Q9THR2;Q9TLI1;Q9BA36;…	16077	103	CID		63.24	0.0162568	0	1	51	54	1	1631.8	-17.5747	11/151	pisum_OE_elastase_rep2.mgf
	High	AFRVTPQPGVPPEEA	Q32076;P94086;P94047;P94048;P93976;B6GUW7;B6GUR1;Q95F24;P92469;Q36657;Q9BB64;Q37269;D0F109;B5U0R5;Q6SSI3;E5FEB9;P28386;P31183;P04717;Q36955;A1XM53;A9X7D2;D7F329;Q8WLH4;Q33382;Q32728;Q9MV63;Q4VI77;A1XM40;B8QQG8;E2QAP3;Q8WJK7;Q8MAS0;Q9GHM5;Q9BAN0;O98740;Q8HUX3;Q33414;Q6JXR0;Q37222;Q95AA9;Q9GIE9;D9IFP2;Q9GEM3;B8QQG9;D6MYJ8;Q8MG08;B7P0E9;D6NK13;B7P0I1;O98879;Q1KZQ0;O46989;Q9TLI1;Q9BA36;Q3T5F0;Q4VIB1;…	14288	99	CID		61.09	0.0247963		3	51		1	1594.79	-19.1695	22/147	pisum_OE_elastase_rep2.mgf
	High	FQGPPHGIQVERDKLNKYGRPL	Q9GEB9;Q32076;P94086;P93976;B6GUW7;A5X4C0;B6GUR1;Q95F24;P92469;Q36657;Q9BB64;P04717;Q36955;Q7YMT8;O03615;Q5KTY1;A1XM53;A9X7D2;B1PHP1;D7F329;Q33382;Q8MG96;Q4VI77;Q53DC7;A5X4C4;B8QQG8;E2QAP3;E5FEA2;Q8WJK7;Q8MAS0;Q9GHM5;Q9BAN0;Q33414;Q6JXR0;Q5K3Z6;Q37222;Q95AA9;Q9GIE9;Q37276;A1X8A0;E1U252;D9IFP2;Q37148;Q8MC01;Q9GEM3;Q8WHV6;B8QQG9;D6MYJ8;Q9MSY1;Q8MG08;B7P0E9;D6NK13;B7P0I1;O98879;O98832;Q3T5K8;Q1KZQ0;…	17696	102	CID		58.53	0.0395048		8	50		1	2549.32	-21.9907	15/219	pisum_OE_elastase_rep2.mgf
	Medium	FRVTPQPGVPPEEAGA	P94086;P94048;P93976;B6GUR1;Q95F24;P92469;Q36657;Q9BB64;D0F109;B5U0R5;Q6SSI3;E5FEB9;P28386;P31183;P04717;Q36955;A1XM53;A9X7D2;D7F329;Q8WLH4;Q33382;Q9MV63;Q4VI77;A1XM40;B8QQG8;E2QAP3;Q8WJK7;Q8MAS0;Q9GHM5;Q9BAN0;O98740;Q8HUX3;Q33414;Q6JXR0;Q37222;Q95AA9;Q9GIE9;D9IFP2;Q9GEM3;B8QQG9;D6MYJ8;Q8MG08;B7P0E9;D6NK13;B7P0I1;O98879;Q1KZQ0;O46989;Q9TLI1;Q9BA36;Q3T5F0;Q4VIB1;Q9MU74;Q5I9A4;Q5I990;Q8MBZ1;Q6U127;…	14257	87	CID		48.87	0.421297		3	51		1	1651.82	-17.3998	14/159	pisum_OE_elastase_rep2.mgf
	Medium	FRVTPQPGVPPEEAGAA	P94086;P94048;P93976;B6GUR1;Q95F24;P92469;Q36657;Q9BB64;D0F109;B5U0R5;Q6SSI3;E5FEB9;P28386;P31183;P04717;A1XM53;A9X7D2;D7F329;Q8WLH4;Q33382;Q9MV63;Q4VI77;A1XM40;B8QQG8;E2QAP3;Q8WJK7;Q8MAS0;Q9GHM5;Q9BAN0;O98740;Q8HUX3;Q33414;Q6JXR0;Q37222;Q95AA9;Q9GIE9;D9IFP2;Q9GEM3;B8QQG9;D6MYJ8;Q8MG08;B7P0E9;D6NK13;B7P0I1;O98879;Q1KZQ0;O46989;Q9TLI1;Q9BA36;Q3T5F0;Q4VIB1;Q9MU74;Q5I9A4;Q5I990;Q8MBZ1;Q6U127;B7VF95;…	14214	86	CID		46.31	0.80673		3	51		1	1722.85	-20.8152	8/169	pisum_OE_elastase_rep2.mgf
	Medium	FRVTPQPGVPPEEA	Q32076;P94086;P94047;P94048;P93976;B6GUW7;B6GUR1;Q95F24;P92469;Q36657;Q9BB64;Q37269;D0F109;B5U0R5;Q6SSI3;E5FEB9;P28386;P31183;P04717;Q36955;A1XM53;A9X7D2;D7F329;Q8WLH4;Q33382;Q32728;Q9MV63;Q4VI77;A1XM40;B8QQG8;E2QAP3;Q8WJK7;Q8MAS0;Q9GHM5;Q9BAN0;O98740;Q8HUX3;Q33414;Q6JXR0;Q37222;Q95AA9;Q9GIE9;D9IFP2;Q9GEM3;B8QQG9;D6MYJ8;Q8MG08;B7P0E9;D6NK13;B7P0I1;O98879;Q1KZQ0;O46989;Q9TLI1;Q9BA36;Q3T5F0;Q4VIB1;…	14406	100	CID		45.67	0.880509		2	51	53	1	1523.77	-8.57811	14/139	pisum_OE_elastase_rep2.mgf
	Low	QARNEGRDLAREGNEIIRAA	Q8MAS0;Q37148;Q3T5F0;E0D9E7;Q58U12;O19861;Q539X4	686	7	CID		36.49	7.16763		3	51	52	1	2239.12	-20.1156	11/213	pisum_OE_elastase_rep2.mgf
	Low	RNEGRDLAREGNEIIRAA	Q8MAS0;Q37148;Q3T5F0;E0D9E7;Q58U12;O19861;Q539X4	691	7	CID		31.11	24.1659	0	1	50	43	1	2040.02	-25.069	11/193	pisum_OE_elastase_rep2.mgf
P31183	13.51	8	8	459	50.4214	6.80029	200.787	Ribulose bisphosphate carboxylase large chain (Fragment) OS=Corynocarpus laevigatus GN=rbcL PE=3 SV=2 - [RBL_CORLA]
	Confidence Icon	Sequence	Protein Accessions	# Proteins	# Protein Groups	Activation Type	Modifications	IonScore	Exp Value	Δ Score	Rank	Identity High	Homology Threshold	Charge	m/z [Da]	ΔM [ppm]	Ions Matched	Spectrum File
	High	EIFGDDSVLQFGGGTIGHPWGNAPGAV	P31183;D7F329;Q95AA9;D9IFP2;Q9MSY1;Q3T5K8;Q3T5F0	205	7	CID		118.2	3.70191e-08		9	49		1	2698.28	-4.92107	27/277	pisum_OE_elastase_rep2.mgf
	High	NMFTSIVGxVFGFKAL	P31183;Q7YJP4;O98529;Q6PZB0	16	4	CID	X9(N)	95.85	8.7375e-06		9	51		1	1744.89	-8.87234	18/161	pisum_OE_elastase_rep2.mgf
	High	EIFGDDSVLQFGGGTIGHPWGNAPGAVA	P31183;D7F329;D9IFP2;Q9MSY1;Q3T5K8;Q3T5F0	203	6	CID		89.56	2.60532e-05		7	49		1	2769.31	-6.59778	15/287	pisum_OE_elastase_rep2.mgf
	High	NMFTSIVGxVFGFKA	P31183;Q7YJP4;O98529;Q6PZB0	16	4	CID	X9(N)	63.24	0.0162568		7	51	54	1	1631.8	-17.5747	11/151	pisum_OE_elastase_rep2.mgf
	High	AFRVTPQPGVPPEEA	Q32076;P94086;P94047;P94048;P93976;B6GUW7;B6GUR1;Q95F24;P92469;Q36657;Q9BB64;Q37269;D0F109;B5U0R5;Q6SSI3;E5FEB9;P28386;P31183;P04717;Q36955;A1XM53;A9X7D2;D7F329;Q8WLH4;Q33382;Q32728;Q9MV63;Q4VI77;A1XM40;B8QQG8;E2QAP3;Q8WJK7;Q8MAS0;Q9GHM5;Q9BAN0;O98740;Q8HUX3;Q33414;Q6JXR0;Q37222;Q95AA9;Q9GIE9;D9IFP2;Q9GEM3;B8QQG9;D6MYJ8;Q8MG08;B7P0E9;D6NK13;B7P0I1;O98879;Q1KZQ0;O46989;Q9TLI1;Q9BA36;Q3T5F0;Q4VIB1;…	14288	99	CID		61.09	0.0247963		3	51		1	1594.79	-19.1695	22/147	pisum_OE_elastase_rep2.mgf
	Medium	FRVTPQPGVPPEEAGA	P94086;P94048;P93976;B6GUR1;Q95F24;P92469;Q36657;Q9BB64;D0F109;B5U0R5;Q6SSI3;E5FEB9;P28386;P31183;P04717;Q36955;A1XM53;A9X7D2;D7F329;Q8WLH4;Q33382;Q9MV63;Q4VI77;A1XM40;B8QQG8;E2QAP3;Q8WJK7;Q8MAS0;Q9GHM5;Q9BAN0;O98740;Q8HUX3;Q33414;Q6JXR0;Q37222;Q95AA9;Q9GIE9;D9IFP2;Q9GEM3;B8QQG9;D6MYJ8;Q8MG08;B7P0E9;D6NK13;B7P0I1;O98879;Q1KZQ0;O46989;Q9TLI1;Q9BA36;Q3T5F0;Q4VIB1;Q9MU74;Q5I9A4;Q5I990;Q8MBZ1;Q6U127;…	14257	87	CID		48.87	0.421297		3	51		1	1651.82	-17.3998	14/159	pisum_OE_elastase_rep2.mgf
	Medium	FRVTPQPGVPPEEAGAA	P94086;P94048;P93976;B6GUR1;Q95F24;P92469;Q36657;Q9BB64;D0F109;B5U0R5;Q6SSI3;E5FEB9;P28386;P31183;P04717;A1XM53;A9X7D2;D7F329;Q8WLH4;Q33382;Q9MV63;Q4VI77;A1XM40;B8QQG8;E2QAP3;Q8WJK7;Q8MAS0;Q9GHM5;Q9BAN0;O98740;Q8HUX3;Q33414;Q6JXR0;Q37222;Q95AA9;Q9GIE9;D9IFP2;Q9GEM3;B8QQG9;D6MYJ8;Q8MG08;B7P0E9;D6NK13;B7P0I1;O98879;Q1KZQ0;O46989;Q9TLI1;Q9BA36;Q3T5F0;Q4VIB1;Q9MU74;Q5I9A4;Q5I990;Q8MBZ1;Q6U127;B7VF95;…	14214	86	CID		46.31	0.80673		3	51		1	1722.85	-20.8152	8/169	pisum_OE_elastase_rep2.mgf
	Medium	FRVTPQPGVPPEEA	Q32076;P94086;P94047;P94048;P93976;B6GUW7;B6GUR1;Q95F24;P92469;Q36657;Q9BB64;Q37269;D0F109;B5U0R5;Q6SSI3;E5FEB9;P28386;P31183;P04717;Q36955;A1XM53;A9X7D2;D7F329;Q8WLH4;Q33382;Q32728;Q9MV63;Q4VI77;A1XM40;B8QQG8;E2QAP3;Q8WJK7;Q8MAS0;Q9GHM5;Q9BAN0;O98740;Q8HUX3;Q33414;Q6JXR0;Q37222;Q95AA9;Q9GIE9;D9IFP2;Q9GEM3;B8QQG9;D6MYJ8;Q8MG08;B7P0E9;D6NK13;B7P0I1;O98879;Q1KZQ0;O46989;Q9TLI1;Q9BA36;Q3T5F0;Q4VIB1;…	14406	100	CID		45.67	0.880509		2	51	53	1	1523.77	-8.57811	14/139	pisum_OE_elastase_rep2.mgf
Q5KTY1	14.47	5	5	456	50.7541	7.04932	198.656	Ribulose-1,5-bisphosphate carboxylase large subunit (Fragment) OS=Aspidistra aff. fungilliformis Tamura 12801 GN=rbcL PE=3 SV=1 - [Q5KTY1_9ASPA]
	Confidence Icon	Sequence	Protein Accessions	# Proteins	# Protein Groups	Activation Type	Modifications	IonScore	Exp Value	Δ Score	Rank	Identity High	Homology Threshold	Charge	m/z [Da]	ΔM [ppm]	Ions Matched	Spectrum File
	High	EIFGDDSVLQFGGGTIGHPWGNAPGxV	Q5KTY1;Q9THR2	10	2	CID	X26(A)	118.2	3.70191e-08		10	49		1	2698.28	-4.92107	27/277	pisum_OE_elastase_rep2.mgf
	High	NMFTSIVxNVFGFKAL	Q5KTY1;O98879	4	2	CID	X8(G)	95.85	8.7375e-06		10	51		1	1744.89	-8.87234	18/161	pisum_OE_elastase_rep2.mgf
	High	EIFGDDSVLQFGGGTIGHPWGNAPGxVA	Q5KTY1;Q9THR2	10	2	CID	X26(A)	89.56	2.60532e-05		8	49		1	2769.31	-6.59778	15/287	pisum_OE_elastase_rep2.mgf
	High	NMFTSIVxNVFGFKA	Q5KTY1;O98879	4	2	CID	X8(G)	63.24	0.0162568		8	51	54	1	1631.8	-17.5747	11/151	pisum_OE_elastase_rep2.mgf
	High	FQGPPHGIQVERDKLNKYGRPL	Q9GEB9;Q32076;P94086;P93976;B6GUW7;A5X4C0;B6GUR1;Q95F24;P92469;Q36657;Q9BB64;P04717;Q36955;Q7YMT8;O03615;Q5KTY1;A1XM53;A9X7D2;B1PHP1;D7F329;Q33382;Q8MG96;Q4VI77;Q53DC7;A5X4C4;B8QQG8;E2QAP3;E5FEA2;Q8WJK7;Q8MAS0;Q9GHM5;Q9BAN0;Q33414;Q6JXR0;Q5K3Z6;Q37222;Q95AA9;Q9GIE9;Q37276;A1X8A0;E1U252;D9IFP2;Q37148;Q8MC01;Q9GEM3;Q8WHV6;B8QQG9;D6MYJ8;Q9MSY1;Q8MG08;B7P0E9;D6NK13;B7P0I1;O98879;O98832;Q3T5K8;Q1KZQ0;…	17696	102	CID		58.53	0.0395048		8	50		1	2549.32	-21.9907	15/219	pisum_OE_elastase_rep2.mgf
Q9MSY1	14.9	5	5	443	49.0135	6.97607	198.656	Ribulose 1,5-bisphosphate carboxylase large subunit (Fragment) OS=Geitonoplesium cymosum GN=rbcL PE=3 SV=1 - [Q9MSY1_GEICY]
	Confidence Icon	Sequence	Protein Accessions	# Proteins	# Protein Groups	Activation Type	Modifications	IonScore	Exp Value	Δ Score	Rank	Identity High	Homology Threshold	Charge	m/z [Da]	ΔM [ppm]	Ions Matched	Spectrum File
	High	EIFGDDSVLQFGGGTIGHPWGNAPGAV	P31183;D7F329;Q95AA9;D9IFP2;Q9MSY1;Q3T5K8;Q3T5F0	205	7	CID		118.2	3.70191e-08		9	49		1	2698.28	-4.92107	27/277	pisum_OE_elastase_rep2.mgf
	High	NMFTSIVGNxFGFKAL	Q9MSY1;Q36802	4	2	CID	X10(V)	95.85	8.7375e-06		8	51		1	1744.89	-8.87234	18/161	pisum_OE_elastase_rep2.mgf
	High	EIFGDDSVLQFGGGTIGHPWGNAPGAVA	P31183;D7F329;D9IFP2;Q9MSY1;Q3T5K8;Q3T5F0	203	6	CID		89.56	2.60532e-05		7	49		1	2769.31	-6.59778	15/287	pisum_OE_elastase_rep2.mgf
	High	NMFTSIVGNxFGFKA	Q9MSY1;Q36802	4	2	CID	X10(V)	63.24	0.0162568		6	51	54	1	1631.8	-17.5747	11/151	pisum_OE_elastase_rep2.mgf
	High	FQGPPHGIQVERDKLNKYGRPL	Q9GEB9;Q32076;P94086;P93976;B6GUW7;A5X4C0;B6GUR1;Q95F24;P92469;Q36657;Q9BB64;P04717;Q36955;Q7YMT8;O03615;Q5KTY1;A1XM53;A9X7D2;B1PHP1;D7F329;Q33382;Q8MG96;Q4VI77;Q53DC7;A5X4C4;B8QQG8;E2QAP3;E5FEA2;Q8WJK7;Q8MAS0;Q9GHM5;Q9BAN0;Q33414;Q6JXR0;Q5K3Z6;Q37222;Q95AA9;Q9GIE9;Q37276;A1X8A0;E1U252;D9IFP2;Q37148;Q8MC01;Q9GEM3;Q8WHV6;B8QQG9;D6MYJ8;Q9MSY1;Q8MG08;B7P0E9;D6NK13;B7P0I1;O98879;O98832;Q3T5K8;Q1KZQ0;…	17696	102	CID		58.53	0.0395048		8	50		1	2549.32	-21.9907	15/219	pisum_OE_elastase_rep2.mgf
Q9THR2	14.6	5	5	452	50.309	6.58057	198.656	Ribulose-1,5-bisphosphate carboxylase large subunit (Fragment) OS=Campylandra sp. Tamura & Yamashita 6033 GN=rbcL PE=3 SV=1 - [Q9THR2_9ASPA]
	Confidence Icon	Sequence	Protein Accessions	# Proteins	# Protein Groups	Activation Type	Modifications	IonScore	Exp Value	Δ Score	Rank	Identity High	Homology Threshold	Charge	m/z [Da]	ΔM [ppm]	Ions Matched	Spectrum File
	High	EIFGDDSVLQFGGGTIGHPWGNAPGxV	Q5KTY1;Q9THR2	10	2	CID	X26(A)	118.2	3.70191e-08		10	49		1	2698.28	-4.92107	27/277	pisum_OE_elastase_rep2.mgf
	High	NMFTSIVGNVFGFKAL	Q32076;P94086;P94047;P94048;P93976;A5X4C0;Q95F24;P92469;Q37269;D0F109;B5U0R5;E5FEB9;P28386;P04717;Q36955;Q7YMT8;O03615;A1XM53;A9X7D2;B1PHP1;D7F329;Q8WLH4;Q33382;Q32728;Q4VI77;A1XM40;A5X4C4;B8QQG8;E2QAP3;E5FEA2;Q8WJK7;Q8MAS0;Q9GHM5;O98740;Q8HUX3;Q33414;Q6JXR0;Q5K3Z6;Q95AA9;Q9GIE9;Q37276;A1X8A0;D9IFP2;Q37148;Q8MC01;Q9GEM3;Q8WHV6;B8QQG9;Q8MG08;B7P0E9;B7P0I1;O98832;Q3T5K8;O46989;Q9THR2;Q9TLI1;Q9BA36;…	16063	103	CID		95.85	8.7375e-06	0	2	51		1	1744.89	-8.87234	18/161	pisum_OE_elastase_rep2.mgf
	High	EIFGDDSVLQFGGGTIGHPWGNAPGxVA	Q5KTY1;Q9THR2	10	2	CID	X26(A)	89.56	2.60532e-05		8	49		1	2769.31	-6.59778	15/287	pisum_OE_elastase_rep2.mgf
	High	NMFTSIVGNVFGFKA	Q32076;P94086;P94047;P94048;P93976;A5X4C0;Q95F24;P92469;Q37269;D0F109;B5U0R5;E5FEB9;P28386;P04717;Q36955;Q7YMT8;O03615;A1XM53;A9X7D2;B1PHP1;D7F329;Q8WLH4;Q33382;Q32728;Q4VI77;A1XM40;A5X4C4;B8QQG8;E2QAP3;E5FEA2;Q8WJK7;Q8MAS0;Q9GHM5;O98740;Q8HUX3;Q33414;Q6JXR0;Q5K3Z6;Q95AA9;Q9GIE9;Q37276;A1X8A0;D9IFP2;Q37148;Q8MC01;Q9GEM3;Q8WHV6;B8QQG9;Q8MG08;B7P0E9;B7P0I1;O98832;Q3T5K8;O46989;Q9THR2;Q9TLI1;Q9BA36;…	16077	103	CID		63.24	0.0162568	0	1	51	54	1	1631.8	-17.5747	11/151	pisum_OE_elastase_rep2.mgf
	High	FQGPPHGIQVERDKLNKYGRPL	Q9GEB9;Q32076;P94086;P93976;B6GUW7;A5X4C0;B6GUR1;Q95F24;P92469;Q36657;Q9BB64;P04717;Q36955;Q7YMT8;O03615;Q5KTY1;A1XM53;A9X7D2;B1PHP1;D7F329;Q33382;Q8MG96;Q4VI77;Q53DC7;A5X4C4;B8QQG8;E2QAP3;E5FEA2;Q8WJK7;Q8MAS0;Q9GHM5;Q9BAN0;Q33414;Q6JXR0;Q5K3Z6;Q37222;Q95AA9;Q9GIE9;Q37276;A1X8A0;E1U252;D9IFP2;Q37148;Q8MC01;Q9GEM3;Q8WHV6;B8QQG9;D6MYJ8;Q9MSY1;Q8MG08;B7P0E9;D6NK13;B7P0I1;O98879;O98832;Q3T5K8;Q1KZQ0;…	17696	102	CID		58.53	0.0395048		8	50		1	2549.32	-21.9907	15/219	pisum_OE_elastase_rep2.mgf
B0M1B5	17.61	3	3	142	15.5501	8.74854	175.425	Peroxisomal ascorbate peroxidase (Fragment) OS=Glycine max PE=2 SV=1 - [B0M1B5_SOYBN]
	Confidence Icon	Sequence	Protein Accessions	# Proteins	# Protein Groups	Activation Type	Modifications	IonScore	Exp Value	Δ Score	Rank	Identity High	Homology Threshold	Charge	m/z [Da]	ΔM [ppm]	Ions Matched	Spectrum File
	High	GGPNGSIRNEEEYSHGANNGLKKA	B0M1B5	3	1	CID		151.55	2.07638e-11	0.828947	1	50	47	1	2499.18	-5.64636	29/249	pisum_OE_elastase_rep2.mgf
	High	GGPNGSIRNEEEYSHGA	B0M1B5	3	1	CID		74.83	0.000509237	0.386667	1	47		1	1773.71	-41.0729	10/165	pisum_OE_elastase_rep2.mgf
	Low	GGPNGSIRNEEEYSHGANNGLKKAI	B0M1B5	3	1	CID		23.9	110.23	0.416667	1	50	28	1	2612.25	-12.4342	7/259	pisum_OE_elastase_rep2.mgf
Q41598	17.52	8	8	468	51.936	6.75635	173.624	Ribulose-1,5-bisphosphate carboxylase large subunit (Fragment) OS=Tinospora caffra GN=rbcL PE=3 SV=4 - [Q41598_9MAGN]
	Confidence Icon	Sequence	Protein Accessions	# Proteins	# Protein Groups	Activation Type	Modifications	IonScore	Exp Value	Δ Score	Rank	Identity High	Homology Threshold	Charge	m/z [Da]	ΔM [ppm]	Ions Matched	Spectrum File
	High	EIFGDDSVLQFGGGTLGHPWGNAPRA	Q41598	2	1	CID		122.69	1.31651e-08	0	1	49		1	2698.28	-9.08298	17/270	pisum_OE_elastase_rep2.mgf
	High	NMFTSIVGNVFGFKAL	Q32076;P94086;P94047;P94048;P93976;A5X4C0;Q95F24;P92469;Q37269;D0F109;B5U0R5;E5FEB9;P28386;P04717;Q36955;Q7YMT8;O03615;A1XM53;A9X7D2;B1PHP1;D7F329;Q8WLH4;Q33382;Q32728;Q4VI77;A1XM40;A5X4C4;B8QQG8;E2QAP3;E5FEA2;Q8WJK7;Q8MAS0;Q9GHM5;O98740;Q8HUX3;Q33414;Q6JXR0;Q5K3Z6;Q95AA9;Q9GIE9;Q37276;A1X8A0;D9IFP2;Q37148;Q8MC01;Q9GEM3;Q8WHV6;B8QQG9;Q8MG08;B7P0E9;B7P0I1;O98832;Q3T5K8;O46989;Q9THR2;Q9TLI1;Q9BA36;…	16063	103	CID		95.85	8.7375e-06	0	2	51		1	1744.89	-8.87234	18/161	pisum_OE_elastase_rep2.mgf
	High	NMFTSIVGNVFGFKA	Q32076;P94086;P94047;P94048;P93976;A5X4C0;Q95F24;P92469;Q37269;D0F109;B5U0R5;E5FEB9;P28386;P04717;Q36955;Q7YMT8;O03615;A1XM53;A9X7D2;B1PHP1;D7F329;Q8WLH4;Q33382;Q32728;Q4VI77;A1XM40;A5X4C4;B8QQG8;E2QAP3;E5FEA2;Q8WJK7;Q8MAS0;Q9GHM5;O98740;Q8HUX3;Q33414;Q6JXR0;Q5K3Z6;Q95AA9;Q9GIE9;Q37276;A1X8A0;D9IFP2;Q37148;Q8MC01;Q9GEM3;Q8WHV6;B8QQG9;Q8MG08;B7P0E9;B7P0I1;O98832;Q3T5K8;O46989;Q9THR2;Q9TLI1;Q9BA36;…	16077	103	CID		63.24	0.0162568	0	1	51	54	1	1631.8	-17.5747	11/151	pisum_OE_elastase_rep2.mgf
	High	AFRVTPQPGVPPEEA	Q32076;P94086;P94047;P94048;P93976;B6GUW7;B6GUR1;Q95F24;P92469;Q36657;Q9BB64;Q37269;D0F109;B5U0R5;Q6SSI3;E5FEB9;P28386;P31183;P04717;Q36955;A1XM53;A9X7D2;D7F329;Q8WLH4;Q33382;Q32728;Q9MV63;Q4VI77;A1XM40;B8QQG8;E2QAP3;Q8WJK7;Q8MAS0;Q9GHM5;Q9BAN0;O98740;Q8HUX3;Q33414;Q6JXR0;Q37222;Q95AA9;Q9GIE9;D9IFP2;Q9GEM3;B8QQG9;D6MYJ8;Q8MG08;B7P0E9;D6NK13;B7P0I1;O98879;Q1KZQ0;O46989;Q9TLI1;Q9BA36;Q3T5F0;Q4VIB1;…	14288	99	CID		61.09	0.0247963		3	51		1	1594.79	-19.1695	22/147	pisum_OE_elastase_rep2.mgf
	High	FQGPPHGIQVERDKLNKYGRPL	Q9GEB9;Q32076;P94086;P93976;B6GUW7;A5X4C0;B6GUR1;Q95F24;P92469;Q36657;Q9BB64;P04717;Q36955;Q7YMT8;O03615;Q5KTY1;A1XM53;A9X7D2;B1PHP1;D7F329;Q33382;Q8MG96;Q4VI77;Q53DC7;A5X4C4;B8QQG8;E2QAP3;E5FEA2;Q8WJK7;Q8MAS0;Q9GHM5;Q9BAN0;Q33414;Q6JXR0;Q5K3Z6;Q37222;Q95AA9;Q9GIE9;Q37276;A1X8A0;E1U252;D9IFP2;Q37148;Q8MC01;Q9GEM3;Q8WHV6;B8QQG9;D6MYJ8;Q9MSY1;Q8MG08;B7P0E9;D6NK13;B7P0I1;O98879;O98832;Q3T5K8;Q1KZQ0;…	17696	102	CID		58.53	0.0395048		8	50		1	2549.32	-21.9907	15/219	pisum_OE_elastase_rep2.mgf
	Medium	FRVTPQPGVPPEEAGA	P94086;P94048;P93976;B6GUR1;Q95F24;P92469;Q36657;Q9BB64;D0F109;B5U0R5;Q6SSI3;E5FEB9;P28386;P31183;P04717;Q36955;A1XM53;A9X7D2;D7F329;Q8WLH4;Q33382;Q9MV63;Q4VI77;A1XM40;B8QQG8;E2QAP3;Q8WJK7;Q8MAS0;Q9GHM5;Q9BAN0;O98740;Q8HUX3;Q33414;Q6JXR0;Q37222;Q95AA9;Q9GIE9;D9IFP2;Q9GEM3;B8QQG9;D6MYJ8;Q8MG08;B7P0E9;D6NK13;B7P0I1;O98879;Q1KZQ0;O46989;Q9TLI1;Q9BA36;Q3T5F0;Q4VIB1;Q9MU74;Q5I9A4;Q5I990;Q8MBZ1;Q6U127;…	14257	87	CID		48.87	0.421297		3	51		1	1651.82	-17.3998	14/159	pisum_OE_elastase_rep2.mgf
	Medium	FRVTPQPGVPPEEAGAA	P94086;P94048;P93976;B6GUR1;Q95F24;P92469;Q36657;Q9BB64;D0F109;B5U0R5;Q6SSI3;E5FEB9;P28386;P31183;P04717;A1XM53;A9X7D2;D7F329;Q8WLH4;Q33382;Q9MV63;Q4VI77;A1XM40;B8QQG8;E2QAP3;Q8WJK7;Q8MAS0;Q9GHM5;Q9BAN0;O98740;Q8HUX3;Q33414;Q6JXR0;Q37222;Q95AA9;Q9GIE9;D9IFP2;Q9GEM3;B8QQG9;D6MYJ8;Q8MG08;B7P0E9;D6NK13;B7P0I1;O98879;Q1KZQ0;O46989;Q9TLI1;Q9BA36;Q3T5F0;Q4VIB1;Q9MU74;Q5I9A4;Q5I990;Q8MBZ1;Q6U127;B7VF95;…	14214	86	CID		46.31	0.80673		3	51		1	1722.85	-20.8152	8/169	pisum_OE_elastase_rep2.mgf
	Medium	FRVTPQPGVPPEEA	Q32076;P94086;P94047;P94048;P93976;B6GUW7;B6GUR1;Q95F24;P92469;Q36657;Q9BB64;Q37269;D0F109;B5U0R5;Q6SSI3;E5FEB9;P28386;P31183;P04717;Q36955;A1XM53;A9X7D2;D7F329;Q8WLH4;Q33382;Q32728;Q9MV63;Q4VI77;A1XM40;B8QQG8;E2QAP3;Q8WJK7;Q8MAS0;Q9GHM5;Q9BAN0;O98740;Q8HUX3;Q33414;Q6JXR0;Q37222;Q95AA9;Q9GIE9;D9IFP2;Q9GEM3;B8QQG9;D6MYJ8;Q8MG08;B7P0E9;D6NK13;B7P0I1;O98879;Q1KZQ0;O46989;Q9TLI1;Q9BA36;Q3T5F0;Q4VIB1;…	14406	100	CID		45.67	0.880509		2	51	53	1	1523.77	-8.57811	14/139	pisum_OE_elastase_rep2.mgf
Q9GHM5	17.74	8	8	468	51.7652	7.02002	169.134	Ribulose 1,5-bisphosphate carboxylase (Fragment) OS=Talisia nervosa GN=rbcL PE=3 SV=1 - [Q9GHM5_9ROSI]
	Confidence Icon	Sequence	Protein Accessions	# Proteins	# Protein Groups	Activation Type	Modifications	IonScore	Exp Value	Δ Score	Rank	Identity High	Homology Threshold	Charge	m/z [Da]	ΔM [ppm]	Ions Matched	Spectrum File
	High	EIFGDDSVLKFGGGTLGHPWGNAPGAV	Q9GHM5	1	1	CID		118.2	3.70191e-08		7	49		1	2698.28	-18.4075	27/277	pisum_OE_elastase_rep2.mgf
	High	NMFTSIVGNVFGFKAL	Q32076;P94086;P94047;P94048;P93976;A5X4C0;Q95F24;P92469;Q37269;D0F109;B5U0R5;E5FEB9;P28386;P04717;Q36955;Q7YMT8;O03615;A1XM53;A9X7D2;B1PHP1;D7F329;Q8WLH4;Q33382;Q32728;Q4VI77;A1XM40;A5X4C4;B8QQG8;E2QAP3;E5FEA2;Q8WJK7;Q8MAS0;Q9GHM5;O98740;Q8HUX3;Q33414;Q6JXR0;Q5K3Z6;Q95AA9;Q9GIE9;Q37276;A1X8A0;D9IFP2;Q37148;Q8MC01;Q9GEM3;Q8WHV6;B8QQG9;Q8MG08;B7P0E9;B7P0I1;O98832;Q3T5K8;O46989;Q9THR2;Q9TLI1;Q9BA36;…	16063	103	CID		95.85	8.7375e-06	0	2	51		1	1744.89	-8.87234	18/161	pisum_OE_elastase_rep2.mgf
	High	NMFTSIVGNVFGFKA	Q32076;P94086;P94047;P94048;P93976;A5X4C0;Q95F24;P92469;Q37269;D0F109;B5U0R5;E5FEB9;P28386;P04717;Q36955;Q7YMT8;O03615;A1XM53;A9X7D2;B1PHP1;D7F329;Q8WLH4;Q33382;Q32728;Q4VI77;A1XM40;A5X4C4;B8QQG8;E2QAP3;E5FEA2;Q8WJK7;Q8MAS0;Q9GHM5;O98740;Q8HUX3;Q33414;Q6JXR0;Q5K3Z6;Q95AA9;Q9GIE9;Q37276;A1X8A0;D9IFP2;Q37148;Q8MC01;Q9GEM3;Q8WHV6;B8QQG9;Q8MG08;B7P0E9;B7P0I1;O98832;Q3T5K8;O46989;Q9THR2;Q9TLI1;Q9BA36;…	16077	103	CID		63.24	0.0162568	0	1	51	54	1	1631.8	-17.5747	11/151	pisum_OE_elastase_rep2.mgf
	High	AFRVTPQPGVPPEEA	Q32076;P94086;P94047;P94048;P93976;B6GUW7;B6GUR1;Q95F24;P92469;Q36657;Q9BB64;Q37269;D0F109;B5U0R5;Q6SSI3;E5FEB9;P28386;P31183;P04717;Q36955;A1XM53;A9X7D2;D7F329;Q8WLH4;Q33382;Q32728;Q9MV63;Q4VI77;A1XM40;B8QQG8;E2QAP3;Q8WJK7;Q8MAS0;Q9GHM5;Q9BAN0;O98740;Q8HUX3;Q33414;Q6JXR0;Q37222;Q95AA9;Q9GIE9;D9IFP2;Q9GEM3;B8QQG9;D6MYJ8;Q8MG08;B7P0E9;D6NK13;B7P0I1;O98879;Q1KZQ0;O46989;Q9TLI1;Q9BA36;Q3T5F0;Q4VIB1;…	14288	99	CID		61.09	0.0247963		3	51		1	1594.79	-19.1695	22/147	pisum_OE_elastase_rep2.mgf
	High	FQGPPHGIQVERDKLNKYGRPL	Q9GEB9;Q32076;P94086;P93976;B6GUW7;A5X4C0;B6GUR1;Q95F24;P92469;Q36657;Q9BB64;P04717;Q36955;Q7YMT8;O03615;Q5KTY1;A1XM53;A9X7D2;B1PHP1;D7F329;Q33382;Q8MG96;Q4VI77;Q53DC7;A5X4C4;B8QQG8;E2QAP3;E5FEA2;Q8WJK7;Q8MAS0;Q9GHM5;Q9BAN0;Q33414;Q6JXR0;Q5K3Z6;Q37222;Q95AA9;Q9GIE9;Q37276;A1X8A0;E1U252;D9IFP2;Q37148;Q8MC01;Q9GEM3;Q8WHV6;B8QQG9;D6MYJ8;Q9MSY1;Q8MG08;B7P0E9;D6NK13;B7P0I1;O98879;O98832;Q3T5K8;Q1KZQ0;…	17696	102	CID		58.53	0.0395048		8	50		1	2549.32	-21.9907	15/219	pisum_OE_elastase_rep2.mgf
	Medium	FRVTPQPGVPPEEAGA	P94086;P94048;P93976;B6GUR1;Q95F24;P92469;Q36657;Q9BB64;D0F109;B5U0R5;Q6SSI3;E5FEB9;P28386;P31183;P04717;Q36955;A1XM53;A9X7D2;D7F329;Q8WLH4;Q33382;Q9MV63;Q4VI77;A1XM40;B8QQG8;E2QAP3;Q8WJK7;Q8MAS0;Q9GHM5;Q9BAN0;O98740;Q8HUX3;Q33414;Q6JXR0;Q37222;Q95AA9;Q9GIE9;D9IFP2;Q9GEM3;B8QQG9;D6MYJ8;Q8MG08;B7P0E9;D6NK13;B7P0I1;O98879;Q1KZQ0;O46989;Q9TLI1;Q9BA36;Q3T5F0;Q4VIB1;Q9MU74;Q5I9A4;Q5I990;Q8MBZ1;Q6U127;…	14257	87	CID		48.87	0.421297		3	51		1	1651.82	-17.3998	14/159	pisum_OE_elastase_rep2.mgf
	Medium	FRVTPQPGVPPEEAGAA	P94086;P94048;P93976;B6GUR1;Q95F24;P92469;Q36657;Q9BB64;D0F109;B5U0R5;Q6SSI3;E5FEB9;P28386;P31183;P04717;A1XM53;A9X7D2;D7F329;Q8WLH4;Q33382;Q9MV63;Q4VI77;A1XM40;B8QQG8;E2QAP3;Q8WJK7;Q8MAS0;Q9GHM5;Q9BAN0;O98740;Q8HUX3;Q33414;Q6JXR0;Q37222;Q95AA9;Q9GIE9;D9IFP2;Q9GEM3;B8QQG9;D6MYJ8;Q8MG08;B7P0E9;D6NK13;B7P0I1;O98879;Q1KZQ0;O46989;Q9TLI1;Q9BA36;Q3T5F0;Q4VIB1;Q9MU74;Q5I9A4;Q5I990;Q8MBZ1;Q6U127;B7VF95;…	14214	86	CID		46.31	0.80673		3	51		1	1722.85	-20.8152	8/169	pisum_OE_elastase_rep2.mgf
	Medium	FRVTPQPGVPPEEA	Q32076;P94086;P94047;P94048;P93976;B6GUW7;B6GUR1;Q95F24;P92469;Q36657;Q9BB64;Q37269;D0F109;B5U0R5;Q6SSI3;E5FEB9;P28386;P31183;P04717;Q36955;A1XM53;A9X7D2;D7F329;Q8WLH4;Q33382;Q32728;Q9MV63;Q4VI77;A1XM40;B8QQG8;E2QAP3;Q8WJK7;Q8MAS0;Q9GHM5;Q9BAN0;O98740;Q8HUX3;Q33414;Q6JXR0;Q37222;Q95AA9;Q9GIE9;D9IFP2;Q9GEM3;B8QQG9;D6MYJ8;Q8MG08;B7P0E9;D6NK13;B7P0I1;O98879;Q1KZQ0;O46989;Q9TLI1;Q9BA36;Q3T5F0;Q4VIB1;…	14406	100	CID		45.67	0.880509		2	51	53	1	1523.77	-8.57811	14/139	pisum_OE_elastase_rep2.mgf
Q95AA9	23.2	10	10	444	49.1987	7.38623	169.134	Ribulose bisphosphate carboxylase large subunit (Fragment) OS=Globba atrosanguinea GN=rbcL PE=3 SV=1 - [Q95AA9_9LILI]
	Confidence Icon	Sequence	Protein Accessions	# Proteins	# Protein Groups	Activation Type	Modifications	IonScore	Exp Value	Δ Score	Rank	Identity High	Homology Threshold	Charge	m/z [Da]	ΔM [ppm]	Ions Matched	Spectrum File
	High	EIFGDDSVLQFGGGTIGHPWGNAPGAV	P31183;D7F329;Q95AA9;D9IFP2;Q9MSY1;Q3T5K8;Q3T5F0	205	7	CID		118.2	3.70191e-08		9	49		1	2698.28	-4.92107	27/277	pisum_OE_elastase_rep2.mgf
	High	NMFTSIVGNVFGFKAL	Q32076;P94086;P94047;P94048;P93976;A5X4C0;Q95F24;P92469;Q37269;D0F109;B5U0R5;E5FEB9;P28386;P04717;Q36955;Q7YMT8;O03615;A1XM53;A9X7D2;B1PHP1;D7F329;Q8WLH4;Q33382;Q32728;Q4VI77;A1XM40;A5X4C4;B8QQG8;E2QAP3;E5FEA2;Q8WJK7;Q8MAS0;Q9GHM5;O98740;Q8HUX3;Q33414;Q6JXR0;Q5K3Z6;Q95AA9;Q9GIE9;Q37276;A1X8A0;D9IFP2;Q37148;Q8MC01;Q9GEM3;Q8WHV6;B8QQG9;Q8MG08;B7P0E9;B7P0I1;O98832;Q3T5K8;O46989;Q9THR2;Q9TLI1;Q9BA36;…	16063	103	CID		95.85	8.7375e-06	0	2	51		1	1744.89	-8.87234	18/161	pisum_OE_elastase_rep2.mgf
	High	NMFTSIVGNVFGFKA	Q32076;P94086;P94047;P94048;P93976;A5X4C0;Q95F24;P92469;Q37269;D0F109;B5U0R5;E5FEB9;P28386;P04717;Q36955;Q7YMT8;O03615;A1XM53;A9X7D2;B1PHP1;D7F329;Q8WLH4;Q33382;Q32728;Q4VI77;A1XM40;A5X4C4;B8QQG8;E2QAP3;E5FEA2;Q8WJK7;Q8MAS0;Q9GHM5;O98740;Q8HUX3;Q33414;Q6JXR0;Q5K3Z6;Q95AA9;Q9GIE9;Q37276;A1X8A0;D9IFP2;Q37148;Q8MC01;Q9GEM3;Q8WHV6;B8QQG9;Q8MG08;B7P0E9;B7P0I1;O98832;Q3T5K8;O46989;Q9THR2;Q9TLI1;Q9BA36;…	16077	103	CID		63.24	0.0162568	0	1	51	54	1	1631.8	-17.5747	11/151	pisum_OE_elastase_rep2.mgf
	High	AFRVTPQPGVPPEEA	Q32076;P94086;P94047;P94048;P93976;B6GUW7;B6GUR1;Q95F24;P92469;Q36657;Q9BB64;Q37269;D0F109;B5U0R5;Q6SSI3;E5FEB9;P28386;P31183;P04717;Q36955;A1XM53;A9X7D2;D7F329;Q8WLH4;Q33382;Q32728;Q9MV63;Q4VI77;A1XM40;B8QQG8;E2QAP3;Q8WJK7;Q8MAS0;Q9GHM5;Q9BAN0;O98740;Q8HUX3;Q33414;Q6JXR0;Q37222;Q95AA9;Q9GIE9;D9IFP2;Q9GEM3;B8QQG9;D6MYJ8;Q8MG08;B7P0E9;D6NK13;B7P0I1;O98879;Q1KZQ0;O46989;Q9TLI1;Q9BA36;Q3T5F0;Q4VIB1;…	14288	99	CID		61.09	0.0247963		3	51		1	1594.79	-19.1695	22/147	pisum_OE_elastase_rep2.mgf
	High	FQGPPHGIQVERDKLNKYGRPL	Q9GEB9;Q32076;P94086;P93976;B6GUW7;A5X4C0;B6GUR1;Q95F24;P92469;Q36657;Q9BB64;P04717;Q36955;Q7YMT8;O03615;Q5KTY1;A1XM53;A9X7D2;B1PHP1;D7F329;Q33382;Q8MG96;Q4VI77;Q53DC7;A5X4C4;B8QQG8;E2QAP3;E5FEA2;Q8WJK7;Q8MAS0;Q9GHM5;Q9BAN0;Q33414;Q6JXR0;Q5K3Z6;Q37222;Q95AA9;Q9GIE9;Q37276;A1X8A0;E1U252;D9IFP2;Q37148;Q8MC01;Q9GEM3;Q8WHV6;B8QQG9;D6MYJ8;Q9MSY1;Q8MG08;B7P0E9;D6NK13;B7P0I1;O98879;O98832;Q3T5K8;Q1KZQ0;…	17696	102	CID		58.53	0.0395048		8	50		1	2549.32	-21.9907	15/219	pisum_OE_elastase_rep2.mgf
	Medium	FRVTPQPGVPPEEAGA	P94086;P94048;P93976;B6GUR1;Q95F24;P92469;Q36657;Q9BB64;D0F109;B5U0R5;Q6SSI3;E5FEB9;P28386;P31183;P04717;Q36955;A1XM53;A9X7D2;D7F329;Q8WLH4;Q33382;Q9MV63;Q4VI77;A1XM40;B8QQG8;E2QAP3;Q8WJK7;Q8MAS0;Q9GHM5;Q9BAN0;O98740;Q8HUX3;Q33414;Q6JXR0;Q37222;Q95AA9;Q9GIE9;D9IFP2;Q9GEM3;B8QQG9;D6MYJ8;Q8MG08;B7P0E9;D6NK13;B7P0I1;O98879;Q1KZQ0;O46989;Q9TLI1;Q9BA36;Q3T5F0;Q4VIB1;Q9MU74;Q5I9A4;Q5I990;Q8MBZ1;Q6U127;…	14257	87	CID		48.87	0.421297		3	51		1	1651.82	-17.3998	14/159	pisum_OE_elastase_rep2.mgf
	Medium	FRVTPQPGVPPEEAGAA	P94086;P94048;P93976;B6GUR1;Q95F24;P92469;Q36657;Q9BB64;D0F109;B5U0R5;Q6SSI3;E5FEB9;P28386;P31183;P04717;A1XM53;A9X7D2;D7F329;Q8WLH4;Q33382;Q9MV63;Q4VI77;A1XM40;B8QQG8;E2QAP3;Q8WJK7;Q8MAS0;Q9GHM5;Q9BAN0;O98740;Q8HUX3;Q33414;Q6JXR0;Q37222;Q95AA9;Q9GIE9;D9IFP2;Q9GEM3;B8QQG9;D6MYJ8;Q8MG08;B7P0E9;D6NK13;B7P0I1;O98879;Q1KZQ0;O46989;Q9TLI1;Q9BA36;Q3T5F0;Q4VIB1;Q9MU74;Q5I9A4;Q5I990;Q8MBZ1;Q6U127;B7VF95;…	14214	86	CID		46.31	0.80673		3	51		1	1722.85	-20.8152	8/169	pisum_OE_elastase_rep2.mgf
	Medium	FRVTPQPGVPPEEA	Q32076;P94086;P94047;P94048;P93976;B6GUW7;B6GUR1;Q95F24;P92469;Q36657;Q9BB64;Q37269;D0F109;B5U0R5;Q6SSI3;E5FEB9;P28386;P31183;P04717;Q36955;A1XM53;A9X7D2;D7F329;Q8WLH4;Q33382;Q32728;Q9MV63;Q4VI77;A1XM40;B8QQG8;E2QAP3;Q8WJK7;Q8MAS0;Q9GHM5;Q9BAN0;O98740;Q8HUX3;Q33414;Q6JXR0;Q37222;Q95AA9;Q9GIE9;D9IFP2;Q9GEM3;B8QQG9;D6MYJ8;Q8MG08;B7P0E9;D6NK13;B7P0I1;O98879;Q1KZQ0;O46989;Q9TLI1;Q9BA36;Q3T5F0;Q4VIB1;…	14406	100	CID		45.67	0.880509		2	51	53	1	1523.77	-8.57811	14/139	pisum_OE_elastase_rep2.mgf
	Low	QARNEGRDLAREGNEIIRxA	Q95AA9;O98879	17	2	CID	X19(A)	36.49	7.16763		4	51	52	1	2239.12	-20.1156	11/213	pisum_OE_elastase_rep2.mgf
	Low	RNEGRDLAREGNEIIRxA	Q95AA9;O98879	17	2	CID	X17(A)	31.11	24.1659		2	50	43	1	2040.02	-25.069	11/193	pisum_OE_elastase_rep2.mgf
Q9GEK1	18.2	8	8	456	50.6601	6.87354	169.134	Ribulose-bisphosphate carboxylase large subunit (Fragment) OS=Maieta guianensis GN=rbcL PE=3 SV=1 - [Q9GEK1_9MYRT]
	Confidence Icon	Sequence	Protein Accessions	# Proteins	# Protein Groups	Activation Type	Modifications	IonScore	Exp Value	Δ Score	Rank	Identity High	Homology Threshold	Charge	m/z [Da]	ΔM [ppm]	Ions Matched	Spectrum File
	High	EIFGDDSVLxFGGGTLGHPWGNAPGAV	Q9GEK1	3	1	CID	X10(K)	118.2	3.70191e-08		8	49		1	2698.28	-18.4075	27/253	pisum_OE_elastase_rep2.mgf
	High	NMFTSIVGNVFGFKAL	Q32076;P94086;P94047;P94048;P93976;A5X4C0;Q95F24;P92469;Q37269;D0F109;B5U0R5;E5FEB9;P28386;P04717;Q36955;Q7YMT8;O03615;A1XM53;A9X7D2;B1PHP1;D7F329;Q8WLH4;Q33382;Q32728;Q4VI77;A1XM40;A5X4C4;B8QQG8;E2QAP3;E5FEA2;Q8WJK7;Q8MAS0;Q9GHM5;O98740;Q8HUX3;Q33414;Q6JXR0;Q5K3Z6;Q95AA9;Q9GIE9;Q37276;A1X8A0;D9IFP2;Q37148;Q8MC01;Q9GEM3;Q8WHV6;B8QQG9;Q8MG08;B7P0E9;B7P0I1;O98832;Q3T5K8;O46989;Q9THR2;Q9TLI1;Q9BA36;…	16063	103	CID		95.85	8.7375e-06	0	2	51		1	1744.89	-8.87234	18/161	pisum_OE_elastase_rep2.mgf
	High	NMFTSIVGNVFGFKA	Q32076;P94086;P94047;P94048;P93976;A5X4C0;Q95F24;P92469;Q37269;D0F109;B5U0R5;E5FEB9;P28386;P04717;Q36955;Q7YMT8;O03615;A1XM53;A9X7D2;B1PHP1;D7F329;Q8WLH4;Q33382;Q32728;Q4VI77;A1XM40;A5X4C4;B8QQG8;E2QAP3;E5FEA2;Q8WJK7;Q8MAS0;Q9GHM5;O98740;Q8HUX3;Q33414;Q6JXR0;Q5K3Z6;Q95AA9;Q9GIE9;Q37276;A1X8A0;D9IFP2;Q37148;Q8MC01;Q9GEM3;Q8WHV6;B8QQG9;Q8MG08;B7P0E9;B7P0I1;O98832;Q3T5K8;O46989;Q9THR2;Q9TLI1;Q9BA36;…	16077	103	CID		63.24	0.0162568	0	1	51	54	1	1631.8	-17.5747	11/151	pisum_OE_elastase_rep2.mgf
	High	AFRVTPQPGVPPEEA	Q32076;P94086;P94047;P94048;P93976;B6GUW7;B6GUR1;Q95F24;P92469;Q36657;Q9BB64;Q37269;D0F109;B5U0R5;Q6SSI3;E5FEB9;P28386;P31183;P04717;Q36955;A1XM53;A9X7D2;D7F329;Q8WLH4;Q33382;Q32728;Q9MV63;Q4VI77;A1XM40;B8QQG8;E2QAP3;Q8WJK7;Q8MAS0;Q9GHM5;Q9BAN0;O98740;Q8HUX3;Q33414;Q6JXR0;Q37222;Q95AA9;Q9GIE9;D9IFP2;Q9GEM3;B8QQG9;D6MYJ8;Q8MG08;B7P0E9;D6NK13;B7P0I1;O98879;Q1KZQ0;O46989;Q9TLI1;Q9BA36;Q3T5F0;Q4VIB1;…	14288	99	CID		61.09	0.0247963		3	51		1	1594.79	-19.1695	22/147	pisum_OE_elastase_rep2.mgf
	High	FQGPPHGIQVERDKLNKYGRPL	Q9GEB9;Q32076;P94086;P93976;B6GUW7;A5X4C0;B6GUR1;Q95F24;P92469;Q36657;Q9BB64;P04717;Q36955;Q7YMT8;O03615;Q5KTY1;A1XM53;A9X7D2;B1PHP1;D7F329;Q33382;Q8MG96;Q4VI77;Q53DC7;A5X4C4;B8QQG8;E2QAP3;E5FEA2;Q8WJK7;Q8MAS0;Q9GHM5;Q9BAN0;Q33414;Q6JXR0;Q5K3Z6;Q37222;Q95AA9;Q9GIE9;Q37276;A1X8A0;E1U252;D9IFP2;Q37148;Q8MC01;Q9GEM3;Q8WHV6;B8QQG9;D6MYJ8;Q9MSY1;Q8MG08;B7P0E9;D6NK13;B7P0I1;O98879;O98832;Q3T5K8;Q1KZQ0;…	17696	102	CID		58.53	0.0395048		8	50		1	2549.32	-21.9907	15/219	pisum_OE_elastase_rep2.mgf
	Medium	FRVTPQPGVPPEEAGA	P94086;P94048;P93976;B6GUR1;Q95F24;P92469;Q36657;Q9BB64;D0F109;B5U0R5;Q6SSI3;E5FEB9;P28386;P31183;P04717;Q36955;A1XM53;A9X7D2;D7F329;Q8WLH4;Q33382;Q9MV63;Q4VI77;A1XM40;B8QQG8;E2QAP3;Q8WJK7;Q8MAS0;Q9GHM5;Q9BAN0;O98740;Q8HUX3;Q33414;Q6JXR0;Q37222;Q95AA9;Q9GIE9;D9IFP2;Q9GEM3;B8QQG9;D6MYJ8;Q8MG08;B7P0E9;D6NK13;B7P0I1;O98879;Q1KZQ0;O46989;Q9TLI1;Q9BA36;Q3T5F0;Q4VIB1;Q9MU74;Q5I9A4;Q5I990;Q8MBZ1;Q6U127;…	14257	87	CID		48.87	0.421297		3	51		1	1651.82	-17.3998	14/159	pisum_OE_elastase_rep2.mgf
	Medium	FRVTPQPGVPPEEAGAA	P94086;P94048;P93976;B6GUR1;Q95F24;P92469;Q36657;Q9BB64;D0F109;B5U0R5;Q6SSI3;E5FEB9;P28386;P31183;P04717;A1XM53;A9X7D2;D7F329;Q8WLH4;Q33382;Q9MV63;Q4VI77;A1XM40;B8QQG8;E2QAP3;Q8WJK7;Q8MAS0;Q9GHM5;Q9BAN0;O98740;Q8HUX3;Q33414;Q6JXR0;Q37222;Q95AA9;Q9GIE9;D9IFP2;Q9GEM3;B8QQG9;D6MYJ8;Q8MG08;B7P0E9;D6NK13;B7P0I1;O98879;Q1KZQ0;O46989;Q9TLI1;Q9BA36;Q3T5F0;Q4VIB1;Q9MU74;Q5I9A4;Q5I990;Q8MBZ1;Q6U127;B7VF95;…	14214	86	CID		46.31	0.80673		3	51		1	1722.85	-20.8152	8/169	pisum_OE_elastase_rep2.mgf
	Medium	FRVTPQPGVPPEEA	Q32076;P94086;P94047;P94048;P93976;B6GUW7;B6GUR1;Q95F24;P92469;Q36657;Q9BB64;Q37269;D0F109;B5U0R5;Q6SSI3;E5FEB9;P28386;P31183;P04717;Q36955;A1XM53;A9X7D2;D7F329;Q8WLH4;Q33382;Q32728;Q9MV63;Q4VI77;A1XM40;B8QQG8;E2QAP3;Q8WJK7;Q8MAS0;Q9GHM5;Q9BAN0;O98740;Q8HUX3;Q33414;Q6JXR0;Q37222;Q95AA9;Q9GIE9;D9IFP2;Q9GEM3;B8QQG9;D6MYJ8;Q8MG08;B7P0E9;D6NK13;B7P0I1;O98879;Q1KZQ0;O46989;Q9TLI1;Q9BA36;Q3T5F0;Q4VIB1;…	14406	100	CID		45.67	0.880509		2	51	53	1	1523.77	-8.57811	14/139	pisum_OE_elastase_rep2.mgf
Q539X4	9.88	4	4	486	53.6484	6.48096	157.268	Ribulose-1,5-bisphosphate carboxylase/oxygenase large subunit OS=Psathyrostachys lanuginosa GN=rbcL PE=3 SV=1 - [Q539X4_9POAL]
	Confidence Icon	Sequence	Protein Accessions	# Proteins	# Protein Groups	Activation Type	Modifications	IonScore	Exp Value	Δ Score	Rank	Identity High	Homology Threshold	Charge	m/z [Da]	ΔM [ppm]	Ions Matched	Spectrum File
	High	EIFGDDSVLQFGGGTLGHPWGNAPGxA	Q539X4	1	1	CID	X26(V)	120.73	2.0674e-08		4	49		1	2698.28	-4.92107	17/277	pisum_OE_elastase_rep2.mgf
	High	EIFGDDSVLQFGGGTLGHPWGNAPGxAA	Q539X4	1	1	CID	X26(V)	93.35	1.08858e-05	0.0215054	2	49		1	2769.31	-6.59778	15/287	pisum_OE_elastase_rep2.mgf
	Low	QARNEGRDLAREGNEIIRAA	Q8MAS0;Q37148;Q3T5F0;E0D9E7;Q58U12;O19861;Q539X4	686	7	CID		36.49	7.16763		3	51	52	1	2239.12	-20.1156	11/213	pisum_OE_elastase_rep2.mgf
	Low	RNEGRDLAREGNEIIRAA	Q8MAS0;Q37148;Q3T5F0;E0D9E7;Q58U12;O19861;Q539X4	691	7	CID		31.11	24.1659	0	1	50	43	1	2040.02	-25.069	11/193	pisum_OE_elastase_rep2.mgf
Q37269	17.77	7	7	467	51.6519	6.80029	151.367	Ribulosebisphosphate carboxylase (Fragment) OS=Pandanus tectorius GN=rbcL PE=3 SV=1 - [Q37269_PANTE]
	Confidence Icon	Sequence	Protein Accessions	# Proteins	# Protein Groups	Activation Type	Modifications	IonScore	Exp Value	Δ Score	Rank	Identity High	Homology Threshold	Charge	m/z [Da]	ΔM [ppm]	Ions Matched	Spectrum File
	High	NMFTSIVGNVFGFKAL	Q32076;P94086;P94047;P94048;P93976;A5X4C0;Q95F24;P92469;Q37269;D0F109;B5U0R5;E5FEB9;P28386;P04717;Q36955;Q7YMT8;O03615;A1XM53;A9X7D2;B1PHP1;D7F329;Q8WLH4;Q33382;Q32728;Q4VI77;A1XM40;A5X4C4;B8QQG8;E2QAP3;E5FEA2;Q8WJK7;Q8MAS0;Q9GHM5;O98740;Q8HUX3;Q33414;Q6JXR0;Q5K3Z6;Q95AA9;Q9GIE9;Q37276;A1X8A0;D9IFP2;Q37148;Q8MC01;Q9GEM3;Q8WHV6;B8QQG9;Q8MG08;B7P0E9;B7P0I1;O98832;Q3T5K8;O46989;Q9THR2;Q9TLI1;Q9BA36;…	16063	103	CID		95.85	8.7375e-06	0	2	51		1	1744.89	-8.87234	18/161	pisum_OE_elastase_rep2.mgf
	High	EIFGDDSVLQFGGGTLGHPWxNAPGAV	Q37269;O03615;Q8WHV6;Q8SMM3;Q8WHV2	31	5	CID	X21(Q)	91.01	1.86578e-05		4	49		1	2769.31	-6.59417	15/277	pisum_OE_elastase_rep2.mgf
	High	FKGPPHGIQVERDKLNKYGRPL	Q37269;D0F109	18	2	CID		67.82	0.00465211	0	1	50		1	2549.32	-36.2651	16/219	pisum_OE_elastase_rep2.mgf
	High	NMFTSIVGNVFGFKA	Q32076;P94086;P94047;P94048;P93976;A5X4C0;Q95F24;P92469;Q37269;D0F109;B5U0R5;E5FEB9;P28386;P04717;Q36955;Q7YMT8;O03615;A1XM53;A9X7D2;B1PHP1;D7F329;Q8WLH4;Q33382;Q32728;Q4VI77;A1XM40;A5X4C4;B8QQG8;E2QAP3;E5FEA2;Q8WJK7;Q8MAS0;Q9GHM5;O98740;Q8HUX3;Q33414;Q6JXR0;Q5K3Z6;Q95AA9;Q9GIE9;Q37276;A1X8A0;D9IFP2;Q37148;Q8MC01;Q9GEM3;Q8WHV6;B8QQG9;Q8MG08;B7P0E9;B7P0I1;O98832;Q3T5K8;O46989;Q9THR2;Q9TLI1;Q9BA36;…	16077	103	CID		63.24	0.0162568	0	1	51	54	1	1631.8	-17.5747	11/151	pisum_OE_elastase_rep2.mgf
	High	AFRVTPQPGVPPEEA	Q32076;P94086;P94047;P94048;P93976;B6GUW7;B6GUR1;Q95F24;P92469;Q36657;Q9BB64;Q37269;D0F109;B5U0R5;Q6SSI3;E5FEB9;P28386;P31183;P04717;Q36955;A1XM53;A9X7D2;D7F329;Q8WLH4;Q33382;Q32728;Q9MV63;Q4VI77;A1XM40;B8QQG8;E2QAP3;Q8WJK7;Q8MAS0;Q9GHM5;Q9BAN0;O98740;Q8HUX3;Q33414;Q6JXR0;Q37222;Q95AA9;Q9GIE9;D9IFP2;Q9GEM3;B8QQG9;D6MYJ8;Q8MG08;B7P0E9;D6NK13;B7P0I1;O98879;Q1KZQ0;O46989;Q9TLI1;Q9BA36;Q3T5F0;Q4VIB1;…	14288	99	CID		61.09	0.0247963		3	51		1	1594.79	-19.1695	22/147	pisum_OE_elastase_rep2.mgf
	Medium	FRVTPQPGVPPEEAGxA	Q32076;Q37269;Q32728;Q9GG55;O98752;O98529;Q31750	35	7	CID	X16(A)	46.31	0.80673		4	51		1	1722.85	-20.8152	8/169	pisum_OE_elastase_rep2.mgf
	Medium	FRVTPQPGVPPEEA	Q32076;P94086;P94047;P94048;P93976;B6GUW7;B6GUR1;Q95F24;P92469;Q36657;Q9BB64;Q37269;D0F109;B5U0R5;Q6SSI3;E5FEB9;P28386;P31183;P04717;Q36955;A1XM53;A9X7D2;D7F329;Q8WLH4;Q33382;Q32728;Q9MV63;Q4VI77;A1XM40;B8QQG8;E2QAP3;Q8WJK7;Q8MAS0;Q9GHM5;Q9BAN0;O98740;Q8HUX3;Q33414;Q6JXR0;Q37222;Q95AA9;Q9GIE9;D9IFP2;Q9GEM3;B8QQG9;D6MYJ8;Q8MG08;B7P0E9;D6NK13;B7P0I1;O98879;Q1KZQ0;O46989;Q9TLI1;Q9BA36;Q3T5F0;Q4VIB1;…	14406	100	CID		45.67	0.880509		2	51	53	1	1523.77	-8.57811	14/139	pisum_OE_elastase_rep2.mgf
Q71HA1	19.95	8	8	406	44.9827	6.75635	149.581	Ribulose-1,5-bisphosphate carboxylase/oxygenase large subunit (Fragment) OS=Homalium sp. 734 GN=rbcL PE=4 SV=1 - [Q71HA1_9ROSI]
	Confidence Icon	Sequence	Protein Accessions	# Proteins	# Protein Groups	Activation Type	Modifications	IonScore	Exp Value	Δ Score	Rank	Identity High	Homology Threshold	Charge	m/z [Da]	ΔM [ppm]	Ions Matched	Spectrum File
	High	EIFGDDSVLQFGGGTLGHPWGNAPG	Q71HA1	9	1	CID		98.76	3.3616e-06	0.030303	2	50		1	2528.16	-10.5655	13/257	pisum_OE_elastase_rep2.mgf
	High	NMFTSIVGNVFGFKAL	Q32076;P94086;P94047;P94048;P93976;A5X4C0;Q95F24;P92469;Q37269;D0F109;B5U0R5;E5FEB9;P28386;P04717;Q36955;Q7YMT8;O03615;A1XM53;A9X7D2;B1PHP1;D7F329;Q8WLH4;Q33382;Q32728;Q4VI77;A1XM40;A5X4C4;B8QQG8;E2QAP3;E5FEA2;Q8WJK7;Q8MAS0;Q9GHM5;O98740;Q8HUX3;Q33414;Q6JXR0;Q5K3Z6;Q95AA9;Q9GIE9;Q37276;A1X8A0;D9IFP2;Q37148;Q8MC01;Q9GEM3;Q8WHV6;B8QQG9;Q8MG08;B7P0E9;B7P0I1;O98832;Q3T5K8;O46989;Q9THR2;Q9TLI1;Q9BA36;…	16063	103	CID		95.85	8.7375e-06	0	2	51		1	1744.89	-8.87234	18/161	pisum_OE_elastase_rep2.mgf
	High	NMFTSIVGNVFGFKA	Q32076;P94086;P94047;P94048;P93976;A5X4C0;Q95F24;P92469;Q37269;D0F109;B5U0R5;E5FEB9;P28386;P04717;Q36955;Q7YMT8;O03615;A1XM53;A9X7D2;B1PHP1;D7F329;Q8WLH4;Q33382;Q32728;Q4VI77;A1XM40;A5X4C4;B8QQG8;E2QAP3;E5FEA2;Q8WJK7;Q8MAS0;Q9GHM5;O98740;Q8HUX3;Q33414;Q6JXR0;Q5K3Z6;Q95AA9;Q9GIE9;Q37276;A1X8A0;D9IFP2;Q37148;Q8MC01;Q9GEM3;Q8WHV6;B8QQG9;Q8MG08;B7P0E9;B7P0I1;O98832;Q3T5K8;O46989;Q9THR2;Q9TLI1;Q9BA36;…	16077	103	CID		63.24	0.0162568	0	1	51	54	1	1631.8	-17.5747	11/151	pisum_OE_elastase_rep2.mgf
	High	AFRVTPQPGVPPEEA	Q32076;P94086;P94047;P94048;P93976;B6GUW7;B6GUR1;Q95F24;P92469;Q36657;Q9BB64;Q37269;D0F109;B5U0R5;Q6SSI3;E5FEB9;P28386;P31183;P04717;Q36955;A1XM53;A9X7D2;D7F329;Q8WLH4;Q33382;Q32728;Q9MV63;Q4VI77;A1XM40;B8QQG8;E2QAP3;Q8WJK7;Q8MAS0;Q9GHM5;Q9BAN0;O98740;Q8HUX3;Q33414;Q6JXR0;Q37222;Q95AA9;Q9GIE9;D9IFP2;Q9GEM3;B8QQG9;D6MYJ8;Q8MG08;B7P0E9;D6NK13;B7P0I1;O98879;Q1KZQ0;O46989;Q9TLI1;Q9BA36;Q3T5F0;Q4VIB1;…	14288	99	CID		61.09	0.0247963		3	51		1	1594.79	-19.1695	22/147	pisum_OE_elastase_rep2.mgf
	High	FQGPPHGIQVERDKLNKYGRPL	Q9GEB9;Q32076;P94086;P93976;B6GUW7;A5X4C0;B6GUR1;Q95F24;P92469;Q36657;Q9BB64;P04717;Q36955;Q7YMT8;O03615;Q5KTY1;A1XM53;A9X7D2;B1PHP1;D7F329;Q33382;Q8MG96;Q4VI77;Q53DC7;A5X4C4;B8QQG8;E2QAP3;E5FEA2;Q8WJK7;Q8MAS0;Q9GHM5;Q9BAN0;Q33414;Q6JXR0;Q5K3Z6;Q37222;Q95AA9;Q9GIE9;Q37276;A1X8A0;E1U252;D9IFP2;Q37148;Q8MC01;Q9GEM3;Q8WHV6;B8QQG9;D6MYJ8;Q9MSY1;Q8MG08;B7P0E9;D6NK13;B7P0I1;O98879;O98832;Q3T5K8;Q1KZQ0;…	17696	102	CID		58.53	0.0395048		8	50		1	2549.32	-21.9907	15/219	pisum_OE_elastase_rep2.mgf
	Medium	FRVTPQPGVPPEEAGA	P94086;P94048;P93976;B6GUR1;Q95F24;P92469;Q36657;Q9BB64;D0F109;B5U0R5;Q6SSI3;E5FEB9;P28386;P31183;P04717;Q36955;A1XM53;A9X7D2;D7F329;Q8WLH4;Q33382;Q9MV63;Q4VI77;A1XM40;B8QQG8;E2QAP3;Q8WJK7;Q8MAS0;Q9GHM5;Q9BAN0;O98740;Q8HUX3;Q33414;Q6JXR0;Q37222;Q95AA9;Q9GIE9;D9IFP2;Q9GEM3;B8QQG9;D6MYJ8;Q8MG08;B7P0E9;D6NK13;B7P0I1;O98879;Q1KZQ0;O46989;Q9TLI1;Q9BA36;Q3T5F0;Q4VIB1;Q9MU74;Q5I9A4;Q5I990;Q8MBZ1;Q6U127;…	14257	87	CID		48.87	0.421297		3	51		1	1651.82	-17.3998	14/159	pisum_OE_elastase_rep2.mgf
	Medium	FRVTPQPGVPPEEAGAA	P94086;P94048;P93976;B6GUR1;Q95F24;P92469;Q36657;Q9BB64;D0F109;B5U0R5;Q6SSI3;E5FEB9;P28386;P31183;P04717;A1XM53;A9X7D2;D7F329;Q8WLH4;Q33382;Q9MV63;Q4VI77;A1XM40;B8QQG8;E2QAP3;Q8WJK7;Q8MAS0;Q9GHM5;Q9BAN0;O98740;Q8HUX3;Q33414;Q6JXR0;Q37222;Q95AA9;Q9GIE9;D9IFP2;Q9GEM3;B8QQG9;D6MYJ8;Q8MG08;B7P0E9;D6NK13;B7P0I1;O98879;Q1KZQ0;O46989;Q9TLI1;Q9BA36;Q3T5F0;Q4VIB1;Q9MU74;Q5I9A4;Q5I990;Q8MBZ1;Q6U127;B7VF95;…	14214	86	CID		46.31	0.80673		3	51		1	1722.85	-20.8152	8/169	pisum_OE_elastase_rep2.mgf
	Medium	FRVTPQPGVPPEEA	Q32076;P94086;P94047;P94048;P93976;B6GUW7;B6GUR1;Q95F24;P92469;Q36657;Q9BB64;Q37269;D0F109;B5U0R5;Q6SSI3;E5FEB9;P28386;P31183;P04717;Q36955;A1XM53;A9X7D2;D7F329;Q8WLH4;Q33382;Q32728;Q9MV63;Q4VI77;A1XM40;B8QQG8;E2QAP3;Q8WJK7;Q8MAS0;Q9GHM5;Q9BAN0;O98740;Q8HUX3;Q33414;Q6JXR0;Q37222;Q95AA9;Q9GIE9;D9IFP2;Q9GEM3;B8QQG9;D6MYJ8;Q8MG08;B7P0E9;D6NK13;B7P0I1;O98879;Q1KZQ0;O46989;Q9TLI1;Q9BA36;Q3T5F0;Q4VIB1;…	14406	100	CID		45.67	0.880509		2	51	53	1	1523.77	-8.57811	14/139	pisum_OE_elastase_rep2.mgf
Q8SMM3	18.82	8	8	441	48.7396	7.04932	142.077	Ribulose 1,5-bisphosphate carboxylase large subunit (Fragment) OS=Dipelta floribunda GN=rbcL PE=3 SV=1 - [Q8SMM3_9DIPS]
	Confidence Icon	Sequence	Protein Accessions	# Proteins	# Protein Groups	Activation Type	Modifications	IonScore	Exp Value	Δ Score	Rank	Identity High	Homology Threshold	Charge	m/z [Da]	ΔM [ppm]	Ions Matched	Spectrum File
	High	NMFTSIVGNVFGFKAL	Q32076;P94086;P94047;P94048;P93976;A5X4C0;Q95F24;P92469;Q37269;D0F109;B5U0R5;E5FEB9;P28386;P04717;Q36955;Q7YMT8;O03615;A1XM53;A9X7D2;B1PHP1;D7F329;Q8WLH4;Q33382;Q32728;Q4VI77;A1XM40;A5X4C4;B8QQG8;E2QAP3;E5FEA2;Q8WJK7;Q8MAS0;Q9GHM5;O98740;Q8HUX3;Q33414;Q6JXR0;Q5K3Z6;Q95AA9;Q9GIE9;Q37276;A1X8A0;D9IFP2;Q37148;Q8MC01;Q9GEM3;Q8WHV6;B8QQG9;Q8MG08;B7P0E9;B7P0I1;O98832;Q3T5K8;O46989;Q9THR2;Q9TLI1;Q9BA36;…	16063	103	CID		95.85	8.7375e-06	0	2	51		1	1744.89	-8.87234	18/161	pisum_OE_elastase_rep2.mgf
	High	EIFGDDSVLQFGGGTLGHPWxNAPGAV	Q37269;O03615;Q8WHV6;Q8SMM3;Q8WHV2	31	5	CID	X21(Q)	91.01	1.86578e-05		4	49		1	2769.31	-6.59417	15/277	pisum_OE_elastase_rep2.mgf
	High	NMFTSIVGNVFGFKA	Q32076;P94086;P94047;P94048;P93976;A5X4C0;Q95F24;P92469;Q37269;D0F109;B5U0R5;E5FEB9;P28386;P04717;Q36955;Q7YMT8;O03615;A1XM53;A9X7D2;B1PHP1;D7F329;Q8WLH4;Q33382;Q32728;Q4VI77;A1XM40;A5X4C4;B8QQG8;E2QAP3;E5FEA2;Q8WJK7;Q8MAS0;Q9GHM5;O98740;Q8HUX3;Q33414;Q6JXR0;Q5K3Z6;Q95AA9;Q9GIE9;Q37276;A1X8A0;D9IFP2;Q37148;Q8MC01;Q9GEM3;Q8WHV6;B8QQG9;Q8MG08;B7P0E9;B7P0I1;O98832;Q3T5K8;O46989;Q9THR2;Q9TLI1;Q9BA36;…	16077	103	CID		63.24	0.0162568	0	1	51	54	1	1631.8	-17.5747	11/151	pisum_OE_elastase_rep2.mgf
	High	AFRVTPQPGVPPEEA	Q32076;P94086;P94047;P94048;P93976;B6GUW7;B6GUR1;Q95F24;P92469;Q36657;Q9BB64;Q37269;D0F109;B5U0R5;Q6SSI3;E5FEB9;P28386;P31183;P04717;Q36955;A1XM53;A9X7D2;D7F329;Q8WLH4;Q33382;Q32728;Q9MV63;Q4VI77;A1XM40;B8QQG8;E2QAP3;Q8WJK7;Q8MAS0;Q9GHM5;Q9BAN0;O98740;Q8HUX3;Q33414;Q6JXR0;Q37222;Q95AA9;Q9GIE9;D9IFP2;Q9GEM3;B8QQG9;D6MYJ8;Q8MG08;B7P0E9;D6NK13;B7P0I1;O98879;Q1KZQ0;O46989;Q9TLI1;Q9BA36;Q3T5F0;Q4VIB1;…	14288	99	CID		61.09	0.0247963		3	51		1	1594.79	-19.1695	22/147	pisum_OE_elastase_rep2.mgf
	High	FQGPPHGIQVERDKLNKYGRPL	Q9GEB9;Q32076;P94086;P93976;B6GUW7;A5X4C0;B6GUR1;Q95F24;P92469;Q36657;Q9BB64;P04717;Q36955;Q7YMT8;O03615;Q5KTY1;A1XM53;A9X7D2;B1PHP1;D7F329;Q33382;Q8MG96;Q4VI77;Q53DC7;A5X4C4;B8QQG8;E2QAP3;E5FEA2;Q8WJK7;Q8MAS0;Q9GHM5;Q9BAN0;Q33414;Q6JXR0;Q5K3Z6;Q37222;Q95AA9;Q9GIE9;Q37276;A1X8A0;E1U252;D9IFP2;Q37148;Q8MC01;Q9GEM3;Q8WHV6;B8QQG9;D6MYJ8;Q9MSY1;Q8MG08;B7P0E9;D6NK13;B7P0I1;O98879;O98832;Q3T5K8;Q1KZQ0;…	17696	102	CID		58.53	0.0395048		8	50		1	2549.32	-21.9907	15/219	pisum_OE_elastase_rep2.mgf
	Medium	FRVTPQPGVPPEEAGA	P94086;P94048;P93976;B6GUR1;Q95F24;P92469;Q36657;Q9BB64;D0F109;B5U0R5;Q6SSI3;E5FEB9;P28386;P31183;P04717;Q36955;A1XM53;A9X7D2;D7F329;Q8WLH4;Q33382;Q9MV63;Q4VI77;A1XM40;B8QQG8;E2QAP3;Q8WJK7;Q8MAS0;Q9GHM5;Q9BAN0;O98740;Q8HUX3;Q33414;Q6JXR0;Q37222;Q95AA9;Q9GIE9;D9IFP2;Q9GEM3;B8QQG9;D6MYJ8;Q8MG08;B7P0E9;D6NK13;B7P0I1;O98879;Q1KZQ0;O46989;Q9TLI1;Q9BA36;Q3T5F0;Q4VIB1;Q9MU74;Q5I9A4;Q5I990;Q8MBZ1;Q6U127;…	14257	87	CID		48.87	0.421297		3	51		1	1651.82	-17.3998	14/159	pisum_OE_elastase_rep2.mgf
	Medium	FRVTPQPGVPPEEAGAA	P94086;P94048;P93976;B6GUR1;Q95F24;P92469;Q36657;Q9BB64;D0F109;B5U0R5;Q6SSI3;E5FEB9;P28386;P31183;P04717;A1XM53;A9X7D2;D7F329;Q8WLH4;Q33382;Q9MV63;Q4VI77;A1XM40;B8QQG8;E2QAP3;Q8WJK7;Q8MAS0;Q9GHM5;Q9BAN0;O98740;Q8HUX3;Q33414;Q6JXR0;Q37222;Q95AA9;Q9GIE9;D9IFP2;Q9GEM3;B8QQG9;D6MYJ8;Q8MG08;B7P0E9;D6NK13;B7P0I1;O98879;Q1KZQ0;O46989;Q9TLI1;Q9BA36;Q3T5F0;Q4VIB1;Q9MU74;Q5I9A4;Q5I990;Q8MBZ1;Q6U127;B7VF95;…	14214	86	CID		46.31	0.80673		3	51		1	1722.85	-20.8152	8/169	pisum_OE_elastase_rep2.mgf
	Medium	FRVTPQPGVPPEEA	Q32076;P94086;P94047;P94048;P93976;B6GUW7;B6GUR1;Q95F24;P92469;Q36657;Q9BB64;Q37269;D0F109;B5U0R5;Q6SSI3;E5FEB9;P28386;P31183;P04717;Q36955;A1XM53;A9X7D2;D7F329;Q8WLH4;Q33382;Q32728;Q9MV63;Q4VI77;A1XM40;B8QQG8;E2QAP3;Q8WJK7;Q8MAS0;Q9GHM5;Q9BAN0;O98740;Q8HUX3;Q33414;Q6JXR0;Q37222;Q95AA9;Q9GIE9;D9IFP2;Q9GEM3;B8QQG9;D6MYJ8;Q8MG08;B7P0E9;D6NK13;B7P0I1;O98879;Q1KZQ0;O46989;Q9TLI1;Q9BA36;Q3T5F0;Q4VIB1;…	14406	100	CID		45.67	0.880509		2	51	53	1	1523.77	-8.57811	14/139	pisum_OE_elastase_rep2.mgf
O98882	20.44	8	8	411	45.5946	6.80029	140.627	Ribulose-1,5-bisphosphate carboxylase, large subunit (Fragment) OS=Chydenanthus excelsus GN=rbcL PE=4 SV=1 - [O98882_9ERIC]
	Confidence Icon	Sequence	Protein Accessions	# Proteins	# Protein Groups	Activation Type	Modifications	IonScore	Exp Value	Δ Score	Rank	Identity High	Homology Threshold	Charge	m/z [Da]	ΔM [ppm]	Ions Matched	Spectrum File
	High	NMFTSIVGNVFGFKAL	Q32076;P94086;P94047;P94048;P93976;A5X4C0;Q95F24;P92469;Q37269;D0F109;B5U0R5;E5FEB9;P28386;P04717;Q36955;Q7YMT8;O03615;A1XM53;A9X7D2;B1PHP1;D7F329;Q8WLH4;Q33382;Q32728;Q4VI77;A1XM40;A5X4C4;B8QQG8;E2QAP3;E5FEA2;Q8WJK7;Q8MAS0;Q9GHM5;O98740;Q8HUX3;Q33414;Q6JXR0;Q5K3Z6;Q95AA9;Q9GIE9;Q37276;A1X8A0;D9IFP2;Q37148;Q8MC01;Q9GEM3;Q8WHV6;B8QQG9;Q8MG08;B7P0E9;B7P0I1;O98832;Q3T5K8;O46989;Q9THR2;Q9TLI1;Q9BA36;…	16063	103	CID		95.85	8.7375e-06	0	2	51		1	1744.89	-8.87234	18/161	pisum_OE_elastase_rep2.mgf
	High	EIFGDDSVLQFGGGTxGHPWGNAPGAVA	O98882	12	1	CID	X16(I)	89.56	2.60532e-05		10	49		1	2769.31	-6.59778	15/287	pisum_OE_elastase_rep2.mgf
	High	NMFTSIVGNVFGFKA	Q32076;P94086;P94047;P94048;P93976;A5X4C0;Q95F24;P92469;Q37269;D0F109;B5U0R5;E5FEB9;P28386;P04717;Q36955;Q7YMT8;O03615;A1XM53;A9X7D2;B1PHP1;D7F329;Q8WLH4;Q33382;Q32728;Q4VI77;A1XM40;A5X4C4;B8QQG8;E2QAP3;E5FEA2;Q8WJK7;Q8MAS0;Q9GHM5;O98740;Q8HUX3;Q33414;Q6JXR0;Q5K3Z6;Q95AA9;Q9GIE9;Q37276;A1X8A0;D9IFP2;Q37148;Q8MC01;Q9GEM3;Q8WHV6;B8QQG9;Q8MG08;B7P0E9;B7P0I1;O98832;Q3T5K8;O46989;Q9THR2;Q9TLI1;Q9BA36;…	16077	103	CID		63.24	0.0162568	0	1	51	54	1	1631.8	-17.5747	11/151	pisum_OE_elastase_rep2.mgf
	High	AFRVTPQPGVPPEEA	Q32076;P94086;P94047;P94048;P93976;B6GUW7;B6GUR1;Q95F24;P92469;Q36657;Q9BB64;Q37269;D0F109;B5U0R5;Q6SSI3;E5FEB9;P28386;P31183;P04717;Q36955;A1XM53;A9X7D2;D7F329;Q8WLH4;Q33382;Q32728;Q9MV63;Q4VI77;A1XM40;B8QQG8;E2QAP3;Q8WJK7;Q8MAS0;Q9GHM5;Q9BAN0;O98740;Q8HUX3;Q33414;Q6JXR0;Q37222;Q95AA9;Q9GIE9;D9IFP2;Q9GEM3;B8QQG9;D6MYJ8;Q8MG08;B7P0E9;D6NK13;B7P0I1;O98879;Q1KZQ0;O46989;Q9TLI1;Q9BA36;Q3T5F0;Q4VIB1;…	14288	99	CID		61.09	0.0247963		3	51		1	1594.79	-19.1695	22/147	pisum_OE_elastase_rep2.mgf
	High	FQGPPHGIQVERDKLNKYGRPL	Q9GEB9;Q32076;P94086;P93976;B6GUW7;A5X4C0;B6GUR1;Q95F24;P92469;Q36657;Q9BB64;P04717;Q36955;Q7YMT8;O03615;Q5KTY1;A1XM53;A9X7D2;B1PHP1;D7F329;Q33382;Q8MG96;Q4VI77;Q53DC7;A5X4C4;B8QQG8;E2QAP3;E5FEA2;Q8WJK7;Q8MAS0;Q9GHM5;Q9BAN0;Q33414;Q6JXR0;Q5K3Z6;Q37222;Q95AA9;Q9GIE9;Q37276;A1X8A0;E1U252;D9IFP2;Q37148;Q8MC01;Q9GEM3;Q8WHV6;B8QQG9;D6MYJ8;Q9MSY1;Q8MG08;B7P0E9;D6NK13;B7P0I1;O98879;O98832;Q3T5K8;Q1KZQ0;…	17696	102	CID		58.53	0.0395048		8	50		1	2549.32	-21.9907	15/219	pisum_OE_elastase_rep2.mgf
	Medium	FRVTPQPGVPPEEAGA	P94086;P94048;P93976;B6GUR1;Q95F24;P92469;Q36657;Q9BB64;D0F109;B5U0R5;Q6SSI3;E5FEB9;P28386;P31183;P04717;Q36955;A1XM53;A9X7D2;D7F329;Q8WLH4;Q33382;Q9MV63;Q4VI77;A1XM40;B8QQG8;E2QAP3;Q8WJK7;Q8MAS0;Q9GHM5;Q9BAN0;O98740;Q8HUX3;Q33414;Q6JXR0;Q37222;Q95AA9;Q9GIE9;D9IFP2;Q9GEM3;B8QQG9;D6MYJ8;Q8MG08;B7P0E9;D6NK13;B7P0I1;O98879;Q1KZQ0;O46989;Q9TLI1;Q9BA36;Q3T5F0;Q4VIB1;Q9MU74;Q5I9A4;Q5I990;Q8MBZ1;Q6U127;…	14257	87	CID		48.87	0.421297		3	51		1	1651.82	-17.3998	14/159	pisum_OE_elastase_rep2.mgf
	Medium	FRVTPQPGVPPEEAGAA	P94086;P94048;P93976;B6GUR1;Q95F24;P92469;Q36657;Q9BB64;D0F109;B5U0R5;Q6SSI3;E5FEB9;P28386;P31183;P04717;A1XM53;A9X7D2;D7F329;Q8WLH4;Q33382;Q9MV63;Q4VI77;A1XM40;B8QQG8;E2QAP3;Q8WJK7;Q8MAS0;Q9GHM5;Q9BAN0;O98740;Q8HUX3;Q33414;Q6JXR0;Q37222;Q95AA9;Q9GIE9;D9IFP2;Q9GEM3;B8QQG9;D6MYJ8;Q8MG08;B7P0E9;D6NK13;B7P0I1;O98879;Q1KZQ0;O46989;Q9TLI1;Q9BA36;Q3T5F0;Q4VIB1;Q9MU74;Q5I9A4;Q5I990;Q8MBZ1;Q6U127;B7VF95;…	14214	86	CID		46.31	0.80673		3	51		1	1722.85	-20.8152	8/169	pisum_OE_elastase_rep2.mgf
	Medium	FRVTPQPGVPPEEA	Q32076;P94086;P94047;P94048;P93976;B6GUW7;B6GUR1;Q95F24;P92469;Q36657;Q9BB64;Q37269;D0F109;B5U0R5;Q6SSI3;E5FEB9;P28386;P31183;P04717;Q36955;A1XM53;A9X7D2;D7F329;Q8WLH4;Q33382;Q32728;Q9MV63;Q4VI77;A1XM40;B8QQG8;E2QAP3;Q8WJK7;Q8MAS0;Q9GHM5;Q9BAN0;O98740;Q8HUX3;Q33414;Q6JXR0;Q37222;Q95AA9;Q9GIE9;D9IFP2;Q9GEM3;B8QQG9;D6MYJ8;Q8MG08;B7P0E9;D6NK13;B7P0I1;O98879;Q1KZQ0;O46989;Q9TLI1;Q9BA36;Q3T5F0;Q4VIB1;…	14406	100	CID		45.67	0.880509		2	51	53	1	1523.77	-8.57811	14/139	pisum_OE_elastase_rep2.mgf
O03615	15.58	5	5	475	52.5434	6.48096	138.748	Ribulose 1,5-bisphosphate carboxylase, large subunit OS=Andersonia sprengelioides GN=rbcL PE=3 SV=1 - [O03615_9ERIC]
	Confidence Icon	Sequence	Protein Accessions	# Proteins	# Protein Groups	Activation Type	Modifications	IonScore	Exp Value	Δ Score	Rank	Identity High	Homology Threshold	Charge	m/z [Da]	ΔM [ppm]	Ions Matched	Spectrum File
	High	NMFTSIVGNVFGFKAL	Q32076;P94086;P94047;P94048;P93976;A5X4C0;Q95F24;P92469;Q37269;D0F109;B5U0R5;E5FEB9;P28386;P04717;Q36955;Q7YMT8;O03615;A1XM53;A9X7D2;B1PHP1;D7F329;Q8WLH4;Q33382;Q32728;Q4VI77;A1XM40;A5X4C4;B8QQG8;E2QAP3;E5FEA2;Q8WJK7;Q8MAS0;Q9GHM5;O98740;Q8HUX3;Q33414;Q6JXR0;Q5K3Z6;Q95AA9;Q9GIE9;Q37276;A1X8A0;D9IFP2;Q37148;Q8MC01;Q9GEM3;Q8WHV6;B8QQG9;Q8MG08;B7P0E9;B7P0I1;O98832;Q3T5K8;O46989;Q9THR2;Q9TLI1;Q9BA36;…	16063	103	CID		95.85	8.7375e-06	0	2	51		1	1744.89	-8.87234	18/161	pisum_OE_elastase_rep2.mgf
	High	EIFGDDSVLQFGGGTLGHPWxNAPGAV	Q37269;O03615;Q8WHV6;Q8SMM3;Q8WHV2	31	5	CID	X21(Q)	91.01	1.86578e-05		4	49		1	2769.31	-6.59417	15/277	pisum_OE_elastase_rep2.mgf
	High	NMFTSIVGNVFGFKA	Q32076;P94086;P94047;P94048;P93976;A5X4C0;Q95F24;P92469;Q37269;D0F109;B5U0R5;E5FEB9;P28386;P04717;Q36955;Q7YMT8;O03615;A1XM53;A9X7D2;B1PHP1;D7F329;Q8WLH4;Q33382;Q32728;Q4VI77;A1XM40;A5X4C4;B8QQG8;E2QAP3;E5FEA2;Q8WJK7;Q8MAS0;Q9GHM5;O98740;Q8HUX3;Q33414;Q6JXR0;Q5K3Z6;Q95AA9;Q9GIE9;Q37276;A1X8A0;D9IFP2;Q37148;Q8MC01;Q9GEM3;Q8WHV6;B8QQG9;Q8MG08;B7P0E9;B7P0I1;O98832;Q3T5K8;O46989;Q9THR2;Q9TLI1;Q9BA36;…	16077	103	CID		63.24	0.0162568	0	1	51	54	1	1631.8	-17.5747	11/151	pisum_OE_elastase_rep2.mgf
	High	FQGPPHGIQVERDKLNKYGRPL	Q9GEB9;Q32076;P94086;P93976;B6GUW7;A5X4C0;B6GUR1;Q95F24;P92469;Q36657;Q9BB64;P04717;Q36955;Q7YMT8;O03615;Q5KTY1;A1XM53;A9X7D2;B1PHP1;D7F329;Q33382;Q8MG96;Q4VI77;Q53DC7;A5X4C4;B8QQG8;E2QAP3;E5FEA2;Q8WJK7;Q8MAS0;Q9GHM5;Q9BAN0;Q33414;Q6JXR0;Q5K3Z6;Q37222;Q95AA9;Q9GIE9;Q37276;A1X8A0;E1U252;D9IFP2;Q37148;Q8MC01;Q9GEM3;Q8WHV6;B8QQG9;D6MYJ8;Q9MSY1;Q8MG08;B7P0E9;D6NK13;B7P0I1;O98879;O98832;Q3T5K8;Q1KZQ0;…	17696	102	CID		58.53	0.0395048		8	50		1	2549.32	-21.9907	15/219	pisum_OE_elastase_rep2.mgf
	Low	HVxHmPALTEIFGDDSVLQFGGGT	Q32076;Q36657;O03615;Q33382;Q37148;Q32811	18	6	CID	X3(G), M5(Oxidation)	16.86	561.049		4	50	30	1	2501.15	-9.42617	6/219	pisum_OE_elastase_rep2.mgf
Q8WHV6	22.85	6	6	372	41.4229	6.97607	138.748	Ribulose 1,5-bisphosphate carboxylase (Fragment) OS=Gunnera dentata GN=rbcL PE=4 SV=1 - [Q8WHV6_9MAGN]
	Confidence Icon	Sequence	Protein Accessions	# Proteins	# Protein Groups	Activation Type	Modifications	IonScore	Exp Value	Δ Score	Rank	Identity High	Homology Threshold	Charge	m/z [Da]	ΔM [ppm]	Ions Matched	Spectrum File
	High	NMFTSIVGNVFGFKAL	Q32076;P94086;P94047;P94048;P93976;A5X4C0;Q95F24;P92469;Q37269;D0F109;B5U0R5;E5FEB9;P28386;P04717;Q36955;Q7YMT8;O03615;A1XM53;A9X7D2;B1PHP1;D7F329;Q8WLH4;Q33382;Q32728;Q4VI77;A1XM40;A5X4C4;B8QQG8;E2QAP3;E5FEA2;Q8WJK7;Q8MAS0;Q9GHM5;O98740;Q8HUX3;Q33414;Q6JXR0;Q5K3Z6;Q95AA9;Q9GIE9;Q37276;A1X8A0;D9IFP2;Q37148;Q8MC01;Q9GEM3;Q8WHV6;B8QQG9;Q8MG08;B7P0E9;B7P0I1;O98832;Q3T5K8;O46989;Q9THR2;Q9TLI1;Q9BA36;…	16063	103	CID		95.85	8.7375e-06	0	2	51		1	1744.89	-8.87234	18/161	pisum_OE_elastase_rep2.mgf
	High	EIFGDDSVLQFGGGTLGHPWxNAPGAV	Q37269;O03615;Q8WHV6;Q8SMM3;Q8WHV2	31	5	CID	X21(Q)	91.01	1.86578e-05		4	49		1	2769.31	-6.59417	15/277	pisum_OE_elastase_rep2.mgf
	High	NMFTSIVGNVFGFKA	Q32076;P94086;P94047;P94048;P93976;A5X4C0;Q95F24;P92469;Q37269;D0F109;B5U0R5;E5FEB9;P28386;P04717;Q36955;Q7YMT8;O03615;A1XM53;A9X7D2;B1PHP1;D7F329;Q8WLH4;Q33382;Q32728;Q4VI77;A1XM40;A5X4C4;B8QQG8;E2QAP3;E5FEA2;Q8WJK7;Q8MAS0;Q9GHM5;O98740;Q8HUX3;Q33414;Q6JXR0;Q5K3Z6;Q95AA9;Q9GIE9;Q37276;A1X8A0;D9IFP2;Q37148;Q8MC01;Q9GEM3;Q8WHV6;B8QQG9;Q8MG08;B7P0E9;B7P0I1;O98832;Q3T5K8;O46989;Q9THR2;Q9TLI1;Q9BA36;…	16077	103	CID		63.24	0.0162568	0	1	51	54	1	1631.8	-17.5747	11/151	pisum_OE_elastase_rep2.mgf
	High	FQGPPHGIQVERDKLNKYGRPL	Q9GEB9;Q32076;P94086;P93976;B6GUW7;A5X4C0;B6GUR1;Q95F24;P92469;Q36657;Q9BB64;P04717;Q36955;Q7YMT8;O03615;Q5KTY1;A1XM53;A9X7D2;B1PHP1;D7F329;Q33382;Q8MG96;Q4VI77;Q53DC7;A5X4C4;B8QQG8;E2QAP3;E5FEA2;Q8WJK7;Q8MAS0;Q9GHM5;Q9BAN0;Q33414;Q6JXR0;Q5K3Z6;Q37222;Q95AA9;Q9GIE9;Q37276;A1X8A0;E1U252;D9IFP2;Q37148;Q8MC01;Q9GEM3;Q8WHV6;B8QQG9;D6MYJ8;Q9MSY1;Q8MG08;B7P0E9;D6NK13;B7P0I1;O98879;O98832;Q3T5K8;Q1KZQ0;…	17696	102	CID		58.53	0.0395048		8	50		1	2549.32	-21.9907	15/219	pisum_OE_elastase_rep2.mgf
	Low	QARNEGRDLAREGNEILRxA	Q8WHV6	1	1	CID	X19(A)	36.49	7.16763		9	51	52	1	2239.12	-20.1156	11/213	pisum_OE_elastase_rep2.mgf
	Low	RNEGRDLAREGNEILRxA	Q8WHV6	1	1	CID	X17(A)	31.11	24.1659		7	50	43	1	2040.02	-25.069	11/193	pisum_OE_elastase_rep2.mgf
Q8WHV2	13.95	4	4	466	51.7259	6.26514	138.748	Ribulose 1,5-bisphosphate carboxylase (Fragment) OS=Gunnera perpensa GN=rbcL PE=3 SV=1 - [Q8WHV2_9MAGN]
	Confidence Icon	Sequence	Protein Accessions	# Proteins	# Protein Groups	Activation Type	Modifications	IonScore	Exp Value	Δ Score	Rank	Identity High	Homology Threshold	Charge	m/z [Da]	ΔM [ppm]	Ions Matched	Spectrum File
	High	NMFTSIVGNVFGFKAL	Q32076;P94086;P94047;P94048;P93976;A5X4C0;Q95F24;P92469;Q37269;D0F109;B5U0R5;E5FEB9;P28386;P04717;Q36955;Q7YMT8;O03615;A1XM53;A9X7D2;B1PHP1;D7F329;Q8WLH4;Q33382;Q32728;Q4VI77;A1XM40;A5X4C4;B8QQG8;E2QAP3;E5FEA2;Q8WJK7;Q8MAS0;Q9GHM5;O98740;Q8HUX3;Q33414;Q6JXR0;Q5K3Z6;Q95AA9;Q9GIE9;Q37276;A1X8A0;D9IFP2;Q37148;Q8MC01;Q9GEM3;Q8WHV6;B8QQG9;Q8MG08;B7P0E9;B7P0I1;O98832;Q3T5K8;O46989;Q9THR2;Q9TLI1;Q9BA36;…	16063	103	CID		95.85	8.7375e-06	0	2	51		1	1744.89	-8.87234	18/161	pisum_OE_elastase_rep2.mgf
	High	EIFGDDSVLQFGGGTLGHPWxNAPGAV	Q37269;O03615;Q8WHV6;Q8SMM3;Q8WHV2	31	5	CID	X21(Q)	91.01	1.86578e-05		4	49		1	2769.31	-6.59417	15/277	pisum_OE_elastase_rep2.mgf
	High	NMFTSIVGNVFGFKA	Q32076;P94086;P94047;P94048;P93976;A5X4C0;Q95F24;P92469;Q37269;D0F109;B5U0R5;E5FEB9;P28386;P04717;Q36955;Q7YMT8;O03615;A1XM53;A9X7D2;B1PHP1;D7F329;Q8WLH4;Q33382;Q32728;Q4VI77;A1XM40;A5X4C4;B8QQG8;E2QAP3;E5FEA2;Q8WJK7;Q8MAS0;Q9GHM5;O98740;Q8HUX3;Q33414;Q6JXR0;Q5K3Z6;Q95AA9;Q9GIE9;Q37276;A1X8A0;D9IFP2;Q37148;Q8MC01;Q9GEM3;Q8WHV6;B8QQG9;Q8MG08;B7P0E9;B7P0I1;O98832;Q3T5K8;O46989;Q9THR2;Q9TLI1;Q9BA36;…	16077	103	CID		63.24	0.0162568	0	1	51	54	1	1631.8	-17.5747	11/151	pisum_OE_elastase_rep2.mgf
	High	FQGPPHGIQVERDKxNKYGRPL	A1XM40;Q8WHV2	4	2	CID	X15(I)	58.53	0.0395048		6	50		1	2549.32	-21.9907	15/219	pisum_OE_elastase_rep2.mgf
Q9SC41	5.28	1	1	436	47.183	6.59521	137.13	Translocon Tic40 OS=Pisum sativum GN=Tic40 PE=1 SV=1 - [Q9SC41_PEA]
	Confidence Icon	Sequence	Protein Accessions	# Proteins	# Protein Groups	Activation Type	Modifications	IonScore	Exp Value	Δ Score	Rank	Identity High	Homology Threshold	Charge	m/z [Da]	ΔM [ppm]	Ions Matched	Spectrum File
	High	SQNGTPFKQGFGDSPGSPSERKS	Q9SC41	1	1	CID		137.13	5.42272e-10	0.766423	1	50	52	1	2395.09	-14.0292	15/261	pisum_OE_elastase_rep2.mgf
B7P0E9	19.07	8	8	430	47.6114	6.91748	132.231	Ribulose-1,5-bisphosphate carboxylase/oxygenase large subunit (Fragment) OS=Dyera costulata GN=rbcL PE=4 SV=1 - [B7P0E9_9GENT]
	Confidence Icon	Sequence	Protein Accessions	# Proteins	# Protein Groups	Activation Type	Modifications	IonScore	Exp Value	Δ Score	Rank	Identity High	Homology Threshold	Charge	m/z [Da]	ΔM [ppm]	Ions Matched	Spectrum File
	High	NMFTSIVGNVFGFKAL	Q32076;P94086;P94047;P94048;P93976;A5X4C0;Q95F24;P92469;Q37269;D0F109;B5U0R5;E5FEB9;P28386;P04717;Q36955;Q7YMT8;O03615;A1XM53;A9X7D2;B1PHP1;D7F329;Q8WLH4;Q33382;Q32728;Q4VI77;A1XM40;A5X4C4;B8QQG8;E2QAP3;E5FEA2;Q8WJK7;Q8MAS0;Q9GHM5;O98740;Q8HUX3;Q33414;Q6JXR0;Q5K3Z6;Q95AA9;Q9GIE9;Q37276;A1X8A0;D9IFP2;Q37148;Q8MC01;Q9GEM3;Q8WHV6;B8QQG9;Q8MG08;B7P0E9;B7P0I1;O98832;Q3T5K8;O46989;Q9THR2;Q9TLI1;Q9BA36;…	16063	103	CID		95.85	8.7375e-06	0	2	51		1	1744.89	-8.87234	18/161	pisum_OE_elastase_rep2.mgf
	High	EIFGDDSVLQFGGGTLGHPxGNAPGA	B7P0E9;Q31988	13	2	CID	X20(D)	81.41	0.000182619		4	50		1	2528.16	-4.53346	13/267	pisum_OE_elastase_rep2.mgf
	High	NMFTSIVGNVFGFKA	Q32076;P94086;P94047;P94048;P93976;A5X4C0;Q95F24;P92469;Q37269;D0F109;B5U0R5;E5FEB9;P28386;P04717;Q36955;Q7YMT8;O03615;A1XM53;A9X7D2;B1PHP1;D7F329;Q8WLH4;Q33382;Q32728;Q4VI77;A1XM40;A5X4C4;B8QQG8;E2QAP3;E5FEA2;Q8WJK7;Q8MAS0;Q9GHM5;O98740;Q8HUX3;Q33414;Q6JXR0;Q5K3Z6;Q95AA9;Q9GIE9;Q37276;A1X8A0;D9IFP2;Q37148;Q8MC01;Q9GEM3;Q8WHV6;B8QQG9;Q8MG08;B7P0E9;B7P0I1;O98832;Q3T5K8;O46989;Q9THR2;Q9TLI1;Q9BA36;…	16077	103	CID		63.24	0.0162568	0	1	51	54	1	1631.8	-17.5747	11/151	pisum_OE_elastase_rep2.mgf
	High	AFRVTPQPGVPPEEA	Q32076;P94086;P94047;P94048;P93976;B6GUW7;B6GUR1;Q95F24;P92469;Q36657;Q9BB64;Q37269;D0F109;B5U0R5;Q6SSI3;E5FEB9;P28386;P31183;P04717;Q36955;A1XM53;A9X7D2;D7F329;Q8WLH4;Q33382;Q32728;Q9MV63;Q4VI77;A1XM40;B8QQG8;E2QAP3;Q8WJK7;Q8MAS0;Q9GHM5;Q9BAN0;O98740;Q8HUX3;Q33414;Q6JXR0;Q37222;Q95AA9;Q9GIE9;D9IFP2;Q9GEM3;B8QQG9;D6MYJ8;Q8MG08;B7P0E9;D6NK13;B7P0I1;O98879;Q1KZQ0;O46989;Q9TLI1;Q9BA36;Q3T5F0;Q4VIB1;…	14288	99	CID		61.09	0.0247963		3	51		1	1594.79	-19.1695	22/147	pisum_OE_elastase_rep2.mgf
	High	FQGPPHGIQVERDKLNKYGRPL	Q9GEB9;Q32076;P94086;P93976;B6GUW7;A5X4C0;B6GUR1;Q95F24;P92469;Q36657;Q9BB64;P04717;Q36955;Q7YMT8;O03615;Q5KTY1;A1XM53;A9X7D2;B1PHP1;D7F329;Q33382;Q8MG96;Q4VI77;Q53DC7;A5X4C4;B8QQG8;E2QAP3;E5FEA2;Q8WJK7;Q8MAS0;Q9GHM5;Q9BAN0;Q33414;Q6JXR0;Q5K3Z6;Q37222;Q95AA9;Q9GIE9;Q37276;A1X8A0;E1U252;D9IFP2;Q37148;Q8MC01;Q9GEM3;Q8WHV6;B8QQG9;D6MYJ8;Q9MSY1;Q8MG08;B7P0E9;D6NK13;B7P0I1;O98879;O98832;Q3T5K8;Q1KZQ0;…	17696	102	CID		58.53	0.0395048		8	50		1	2549.32	-21.9907	15/219	pisum_OE_elastase_rep2.mgf
	Medium	FRVTPQPGVPPEEAGA	P94086;P94048;P93976;B6GUR1;Q95F24;P92469;Q36657;Q9BB64;D0F109;B5U0R5;Q6SSI3;E5FEB9;P28386;P31183;P04717;Q36955;A1XM53;A9X7D2;D7F329;Q8WLH4;Q33382;Q9MV63;Q4VI77;A1XM40;B8QQG8;E2QAP3;Q8WJK7;Q8MAS0;Q9GHM5;Q9BAN0;O98740;Q8HUX3;Q33414;Q6JXR0;Q37222;Q95AA9;Q9GIE9;D9IFP2;Q9GEM3;B8QQG9;D6MYJ8;Q8MG08;B7P0E9;D6NK13;B7P0I1;O98879;Q1KZQ0;O46989;Q9TLI1;Q9BA36;Q3T5F0;Q4VIB1;Q9MU74;Q5I9A4;Q5I990;Q8MBZ1;Q6U127;…	14257	87	CID		48.87	0.421297		3	51		1	1651.82	-17.3998	14/159	pisum_OE_elastase_rep2.mgf
	Medium	FRVTPQPGVPPEEAGAA	P94086;P94048;P93976;B6GUR1;Q95F24;P92469;Q36657;Q9BB64;D0F109;B5U0R5;Q6SSI3;E5FEB9;P28386;P31183;P04717;A1XM53;A9X7D2;D7F329;Q8WLH4;Q33382;Q9MV63;Q4VI77;A1XM40;B8QQG8;E2QAP3;Q8WJK7;Q8MAS0;Q9GHM5;Q9BAN0;O98740;Q8HUX3;Q33414;Q6JXR0;Q37222;Q95AA9;Q9GIE9;D9IFP2;Q9GEM3;B8QQG9;D6MYJ8;Q8MG08;B7P0E9;D6NK13;B7P0I1;O98879;Q1KZQ0;O46989;Q9TLI1;Q9BA36;Q3T5F0;Q4VIB1;Q9MU74;Q5I9A4;Q5I990;Q8MBZ1;Q6U127;B7VF95;…	14214	86	CID		46.31	0.80673		3	51		1	1722.85	-20.8152	8/169	pisum_OE_elastase_rep2.mgf
	Medium	FRVTPQPGVPPEEA	Q32076;P94086;P94047;P94048;P93976;B6GUW7;B6GUR1;Q95F24;P92469;Q36657;Q9BB64;Q37269;D0F109;B5U0R5;Q6SSI3;E5FEB9;P28386;P31183;P04717;Q36955;A1XM53;A9X7D2;D7F329;Q8WLH4;Q33382;Q32728;Q9MV63;Q4VI77;A1XM40;B8QQG8;E2QAP3;Q8WJK7;Q8MAS0;Q9GHM5;Q9BAN0;O98740;Q8HUX3;Q33414;Q6JXR0;Q37222;Q95AA9;Q9GIE9;D9IFP2;Q9GEM3;B8QQG9;D6MYJ8;Q8MG08;B7P0E9;D6NK13;B7P0I1;O98879;Q1KZQ0;O46989;Q9TLI1;Q9BA36;Q3T5F0;Q4VIB1;…	14406	100	CID		45.67	0.880509		2	51	53	1	1523.77	-8.57811	14/139	pisum_OE_elastase_rep2.mgf
E2CZ73	16.63	10	10	427	47.3166	6.75635	121.735	Ribulose-1,5-bisphosphate carboxylase/oxygenase large subunit (Fragment) OS=Gaimardia setacea GN=rbcL PE=3 SV=1 - [E2CZ73_9POAL]
	Confidence Icon	Sequence	Protein Accessions	# Proteins	# Protein Groups	Activation Type	Modifications	IonScore	Exp Value	Δ Score	Rank	Identity High	Homology Threshold	Charge	m/z [Da]	ΔM [ppm]	Ions Matched	Spectrum File
	High	NMFTSIVGNVFGFKAL	Q32076;P94086;P94047;P94048;P93976;A5X4C0;Q95F24;P92469;Q37269;D0F109;B5U0R5;E5FEB9;P28386;P04717;Q36955;Q7YMT8;O03615;A1XM53;A9X7D2;B1PHP1;D7F329;Q8WLH4;Q33382;Q32728;Q4VI77;A1XM40;A5X4C4;B8QQG8;E2QAP3;E5FEA2;Q8WJK7;Q8MAS0;Q9GHM5;O98740;Q8HUX3;Q33414;Q6JXR0;Q5K3Z6;Q95AA9;Q9GIE9;Q37276;A1X8A0;D9IFP2;Q37148;Q8MC01;Q9GEM3;Q8WHV6;B8QQG9;Q8MG08;B7P0E9;B7P0I1;O98832;Q3T5K8;O46989;Q9THR2;Q9TLI1;Q9BA36;…	16063	103	CID		95.85	8.7375e-06	0	2	51		1	1744.89	-8.87234	18/161	pisum_OE_elastase_rep2.mgf
	High	cVQARNEGRDLAREx	E2CZ73	1	1	CID	C1(Carbamidomethyl), X15(G)	71.12	0.00207188		3	50		1	1730.77	-36.1025	18/149	pisum_OE_elastase_rep2.mgf
	High	NMFTSIVGNVFGFKA	Q32076;P94086;P94047;P94048;P93976;A5X4C0;Q95F24;P92469;Q37269;D0F109;B5U0R5;E5FEB9;P28386;P04717;Q36955;Q7YMT8;O03615;A1XM53;A9X7D2;B1PHP1;D7F329;Q8WLH4;Q33382;Q32728;Q4VI77;A1XM40;A5X4C4;B8QQG8;E2QAP3;E5FEA2;Q8WJK7;Q8MAS0;Q9GHM5;O98740;Q8HUX3;Q33414;Q6JXR0;Q5K3Z6;Q95AA9;Q9GIE9;Q37276;A1X8A0;D9IFP2;Q37148;Q8MC01;Q9GEM3;Q8WHV6;B8QQG9;Q8MG08;B7P0E9;B7P0I1;O98832;Q3T5K8;O46989;Q9THR2;Q9TLI1;Q9BA36;…	16077	103	CID		63.24	0.0162568	0	1	51	54	1	1631.8	-17.5747	11/151	pisum_OE_elastase_rep2.mgf
	High	AFRVTPQPGVPPEEA	Q32076;P94086;P94047;P94048;P93976;B6GUW7;B6GUR1;Q95F24;P92469;Q36657;Q9BB64;Q37269;D0F109;B5U0R5;Q6SSI3;E5FEB9;P28386;P31183;P04717;Q36955;A1XM53;A9X7D2;D7F329;Q8WLH4;Q33382;Q32728;Q9MV63;Q4VI77;A1XM40;B8QQG8;E2QAP3;Q8WJK7;Q8MAS0;Q9GHM5;Q9BAN0;O98740;Q8HUX3;Q33414;Q6JXR0;Q37222;Q95AA9;Q9GIE9;D9IFP2;Q9GEM3;B8QQG9;D6MYJ8;Q8MG08;B7P0E9;D6NK13;B7P0I1;O98879;Q1KZQ0;O46989;Q9TLI1;Q9BA36;Q3T5F0;Q4VIB1;…	14288	99	CID		61.09	0.0247963		3	51		1	1594.79	-19.1695	22/147	pisum_OE_elastase_rep2.mgf
	High	FQGPPHGIQVERDKLNKYGRPL	Q9GEB9;Q32076;P94086;P93976;B6GUW7;A5X4C0;B6GUR1;Q95F24;P92469;Q36657;Q9BB64;P04717;Q36955;Q7YMT8;O03615;Q5KTY1;A1XM53;A9X7D2;B1PHP1;D7F329;Q33382;Q8MG96;Q4VI77;Q53DC7;A5X4C4;B8QQG8;E2QAP3;E5FEA2;Q8WJK7;Q8MAS0;Q9GHM5;Q9BAN0;Q33414;Q6JXR0;Q5K3Z6;Q37222;Q95AA9;Q9GIE9;Q37276;A1X8A0;E1U252;D9IFP2;Q37148;Q8MC01;Q9GEM3;Q8WHV6;B8QQG9;D6MYJ8;Q9MSY1;Q8MG08;B7P0E9;D6NK13;B7P0I1;O98879;O98832;Q3T5K8;Q1KZQ0;…	17696	102	CID		58.53	0.0395048		8	50		1	2549.32	-21.9907	15/219	pisum_OE_elastase_rep2.mgf
	Medium	FRVTPQPGVPPEEAGA	P94086;P94048;P93976;B6GUR1;Q95F24;P92469;Q36657;Q9BB64;D0F109;B5U0R5;Q6SSI3;E5FEB9;P28386;P31183;P04717;Q36955;A1XM53;A9X7D2;D7F329;Q8WLH4;Q33382;Q9MV63;Q4VI77;A1XM40;B8QQG8;E2QAP3;Q8WJK7;Q8MAS0;Q9GHM5;Q9BAN0;O98740;Q8HUX3;Q33414;Q6JXR0;Q37222;Q95AA9;Q9GIE9;D9IFP2;Q9GEM3;B8QQG9;D6MYJ8;Q8MG08;B7P0E9;D6NK13;B7P0I1;O98879;Q1KZQ0;O46989;Q9TLI1;Q9BA36;Q3T5F0;Q4VIB1;Q9MU74;Q5I9A4;Q5I990;Q8MBZ1;Q6U127;…	14257	87	CID		48.87	0.421297		3	51		1	1651.82	-17.3998	14/159	pisum_OE_elastase_rep2.mgf
	Medium	FRVTPQPGVPPEEAGAA	P94086;P94048;P93976;B6GUR1;Q95F24;P92469;Q36657;Q9BB64;D0F109;B5U0R5;Q6SSI3;E5FEB9;P28386;P31183;P04717;A1XM53;A9X7D2;D7F329;Q8WLH4;Q33382;Q9MV63;Q4VI77;A1XM40;B8QQG8;E2QAP3;Q8WJK7;Q8MAS0;Q9GHM5;Q9BAN0;O98740;Q8HUX3;Q33414;Q6JXR0;Q37222;Q95AA9;Q9GIE9;D9IFP2;Q9GEM3;B8QQG9;D6MYJ8;Q8MG08;B7P0E9;D6NK13;B7P0I1;O98879;Q1KZQ0;O46989;Q9TLI1;Q9BA36;Q3T5F0;Q4VIB1;Q9MU74;Q5I9A4;Q5I990;Q8MBZ1;Q6U127;B7VF95;…	14214	86	CID		46.31	0.80673		3	51		1	1722.85	-20.8152	8/169	pisum_OE_elastase_rep2.mgf
	Medium	FRVTPQPGVPPEEA	Q32076;P94086;P94047;P94048;P93976;B6GUW7;B6GUR1;Q95F24;P92469;Q36657;Q9BB64;Q37269;D0F109;B5U0R5;Q6SSI3;E5FEB9;P28386;P31183;P04717;Q36955;A1XM53;A9X7D2;D7F329;Q8WLH4;Q33382;Q32728;Q9MV63;Q4VI77;A1XM40;B8QQG8;E2QAP3;Q8WJK7;Q8MAS0;Q9GHM5;Q9BAN0;O98740;Q8HUX3;Q33414;Q6JXR0;Q37222;Q95AA9;Q9GIE9;D9IFP2;Q9GEM3;B8QQG9;D6MYJ8;Q8MG08;B7P0E9;D6NK13;B7P0I1;O98879;Q1KZQ0;O46989;Q9TLI1;Q9BA36;Q3T5F0;Q4VIB1;…	14406	100	CID		45.67	0.880509		2	51	53	1	1523.77	-8.57811	14/139	pisum_OE_elastase_rep2.mgf
	Low	QARNEGRDLAREx	E2CZ73	1	1	CID	X13(G)	38.46	4.20952		3	50	45	1	1471.69	-29.2257	11/133	pisum_OE_elastase_rep2.mgf
	Low	RNEGRDLAREx	E2CZ73	1	1	CID	X11(G)	35.43	7.89929		2	50	41	1	1272.6	-30.0261	10/113	pisum_OE_elastase_rep2.mgf
Q6TL54	16.36	10	10	434	47.8611	6.88818	121.735	Ribulose-1,5-bisphosphate carboxylase/oxygenase large subunit (Fragment) OS=Cirsium arvense GN=rbcL PE=3 SV=1 - [Q6TL54_CIRAR]
	Confidence Icon	Sequence	Protein Accessions	# Proteins	# Protein Groups	Activation Type	Modifications	IonScore	Exp Value	Δ Score	Rank	Identity High	Homology Threshold	Charge	m/z [Da]	ΔM [ppm]	Ions Matched	Spectrum File
	High	NMFTSIVGNVFGFKAL	Q32076;P94086;P94047;P94048;P93976;A5X4C0;Q95F24;P92469;Q37269;D0F109;B5U0R5;E5FEB9;P28386;P04717;Q36955;Q7YMT8;O03615;A1XM53;A9X7D2;B1PHP1;D7F329;Q8WLH4;Q33382;Q32728;Q4VI77;A1XM40;A5X4C4;B8QQG8;E2QAP3;E5FEA2;Q8WJK7;Q8MAS0;Q9GHM5;O98740;Q8HUX3;Q33414;Q6JXR0;Q5K3Z6;Q95AA9;Q9GIE9;Q37276;A1X8A0;D9IFP2;Q37148;Q8MC01;Q9GEM3;Q8WHV6;B8QQG9;Q8MG08;B7P0E9;B7P0I1;O98832;Q3T5K8;O46989;Q9THR2;Q9TLI1;Q9BA36;…	16063	103	CID		95.85	8.7375e-06	0	2	51		1	1744.89	-8.87234	18/161	pisum_OE_elastase_rep2.mgf
	High	cVQARNEGRDLAxEG	Q6TL54	1	1	CID	C1(Carbamidomethyl), X13(R)	71.12	0.00207188		4	50		1	1730.77	-36.1025	18/145	pisum_OE_elastase_rep2.mgf
	High	NMFTSIVGNVFGFKA	Q32076;P94086;P94047;P94048;P93976;A5X4C0;Q95F24;P92469;Q37269;D0F109;B5U0R5;E5FEB9;P28386;P04717;Q36955;Q7YMT8;O03615;A1XM53;A9X7D2;B1PHP1;D7F329;Q8WLH4;Q33382;Q32728;Q4VI77;A1XM40;A5X4C4;B8QQG8;E2QAP3;E5FEA2;Q8WJK7;Q8MAS0;Q9GHM5;O98740;Q8HUX3;Q33414;Q6JXR0;Q5K3Z6;Q95AA9;Q9GIE9;Q37276;A1X8A0;D9IFP2;Q37148;Q8MC01;Q9GEM3;Q8WHV6;B8QQG9;Q8MG08;B7P0E9;B7P0I1;O98832;Q3T5K8;O46989;Q9THR2;Q9TLI1;Q9BA36;…	16077	103	CID		63.24	0.0162568	0	1	51	54	1	1631.8	-17.5747	11/151	pisum_OE_elastase_rep2.mgf
	High	AFRVTPQPGVPPEEA	Q32076;P94086;P94047;P94048;P93976;B6GUW7;B6GUR1;Q95F24;P92469;Q36657;Q9BB64;Q37269;D0F109;B5U0R5;Q6SSI3;E5FEB9;P28386;P31183;P04717;Q36955;A1XM53;A9X7D2;D7F329;Q8WLH4;Q33382;Q32728;Q9MV63;Q4VI77;A1XM40;B8QQG8;E2QAP3;Q8WJK7;Q8MAS0;Q9GHM5;Q9BAN0;O98740;Q8HUX3;Q33414;Q6JXR0;Q37222;Q95AA9;Q9GIE9;D9IFP2;Q9GEM3;B8QQG9;D6MYJ8;Q8MG08;B7P0E9;D6NK13;B7P0I1;O98879;Q1KZQ0;O46989;Q9TLI1;Q9BA36;Q3T5F0;Q4VIB1;…	14288	99	CID		61.09	0.0247963		3	51		1	1594.79	-19.1695	22/147	pisum_OE_elastase_rep2.mgf
	High	FQGPPHGIQVERDKLNKYGRPL	Q9GEB9;Q32076;P94086;P93976;B6GUW7;A5X4C0;B6GUR1;Q95F24;P92469;Q36657;Q9BB64;P04717;Q36955;Q7YMT8;O03615;Q5KTY1;A1XM53;A9X7D2;B1PHP1;D7F329;Q33382;Q8MG96;Q4VI77;Q53DC7;A5X4C4;B8QQG8;E2QAP3;E5FEA2;Q8WJK7;Q8MAS0;Q9GHM5;Q9BAN0;Q33414;Q6JXR0;Q5K3Z6;Q37222;Q95AA9;Q9GIE9;Q37276;A1X8A0;E1U252;D9IFP2;Q37148;Q8MC01;Q9GEM3;Q8WHV6;B8QQG9;D6MYJ8;Q9MSY1;Q8MG08;B7P0E9;D6NK13;B7P0I1;O98879;O98832;Q3T5K8;Q1KZQ0;…	17696	102	CID		58.53	0.0395048		8	50		1	2549.32	-21.9907	15/219	pisum_OE_elastase_rep2.mgf
	Medium	FRVTPQPGVPPEEAGA	P94086;P94048;P93976;B6GUR1;Q95F24;P92469;Q36657;Q9BB64;D0F109;B5U0R5;Q6SSI3;E5FEB9;P28386;P31183;P04717;Q36955;A1XM53;A9X7D2;D7F329;Q8WLH4;Q33382;Q9MV63;Q4VI77;A1XM40;B8QQG8;E2QAP3;Q8WJK7;Q8MAS0;Q9GHM5;Q9BAN0;O98740;Q8HUX3;Q33414;Q6JXR0;Q37222;Q95AA9;Q9GIE9;D9IFP2;Q9GEM3;B8QQG9;D6MYJ8;Q8MG08;B7P0E9;D6NK13;B7P0I1;O98879;Q1KZQ0;O46989;Q9TLI1;Q9BA36;Q3T5F0;Q4VIB1;Q9MU74;Q5I9A4;Q5I990;Q8MBZ1;Q6U127;…	14257	87	CID		48.87	0.421297		3	51		1	1651.82	-17.3998	14/159	pisum_OE_elastase_rep2.mgf
	Medium	FRVTPQPGVPPEEAGAA	P94086;P94048;P93976;B6GUR1;Q95F24;P92469;Q36657;Q9BB64;D0F109;B5U0R5;Q6SSI3;E5FEB9;P28386;P31183;P04717;A1XM53;A9X7D2;D7F329;Q8WLH4;Q33382;Q9MV63;Q4VI77;A1XM40;B8QQG8;E2QAP3;Q8WJK7;Q8MAS0;Q9GHM5;Q9BAN0;O98740;Q8HUX3;Q33414;Q6JXR0;Q37222;Q95AA9;Q9GIE9;D9IFP2;Q9GEM3;B8QQG9;D6MYJ8;Q8MG08;B7P0E9;D6NK13;B7P0I1;O98879;Q1KZQ0;O46989;Q9TLI1;Q9BA36;Q3T5F0;Q4VIB1;Q9MU74;Q5I9A4;Q5I990;Q8MBZ1;Q6U127;B7VF95;…	14214	86	CID		46.31	0.80673		3	51		1	1722.85	-20.8152	8/169	pisum_OE_elastase_rep2.mgf
	Medium	FRVTPQPGVPPEEA	Q32076;P94086;P94047;P94048;P93976;B6GUW7;B6GUR1;Q95F24;P92469;Q36657;Q9BB64;Q37269;D0F109;B5U0R5;Q6SSI3;E5FEB9;P28386;P31183;P04717;Q36955;A1XM53;A9X7D2;D7F329;Q8WLH4;Q33382;Q32728;Q9MV63;Q4VI77;A1XM40;B8QQG8;E2QAP3;Q8WJK7;Q8MAS0;Q9GHM5;Q9BAN0;O98740;Q8HUX3;Q33414;Q6JXR0;Q37222;Q95AA9;Q9GIE9;D9IFP2;Q9GEM3;B8QQG9;D6MYJ8;Q8MG08;B7P0E9;D6NK13;B7P0I1;O98879;Q1KZQ0;O46989;Q9TLI1;Q9BA36;Q3T5F0;Q4VIB1;…	14406	100	CID		45.67	0.880509		2	51	53	1	1523.77	-8.57811	14/139	pisum_OE_elastase_rep2.mgf
	Low	QARNEGRDLAxEG	Q6TL54	1	1	CID	X11(R)	38.46	4.20952		4	50	45	1	1471.69	-29.2257	11/129	pisum_OE_elastase_rep2.mgf
	Low	RNEGRDLAxEG	Q6TL54	1	1	CID	X9(R)	35.43	7.89929		3	50	41	1	1272.6	-30.0261	10/109	pisum_OE_elastase_rep2.mgf
A5X4C0	13.55	6	6	391	43.1248	7.02002	118.434	Ribulose-1,5-bisphosphate carboxylase/oxygenase large subunit (Fragment) OS=Apatzingania arachoidea GN=rbcL PE=4 SV=1 - [A5X4C0_9ROSI]
	Confidence Icon	Sequence	Protein Accessions	# Proteins	# Protein Groups	Activation Type	Modifications	IonScore	Exp Value	Δ Score	Rank	Identity High	Homology Threshold	Charge	m/z [Da]	ΔM [ppm]	Ions Matched	Spectrum File
	High	NMFTSIVGNVFGFKAL	Q32076;P94086;P94047;P94048;P93976;A5X4C0;Q95F24;P92469;Q37269;D0F109;B5U0R5;E5FEB9;P28386;P04717;Q36955;Q7YMT8;O03615;A1XM53;A9X7D2;B1PHP1;D7F329;Q8WLH4;Q33382;Q32728;Q4VI77;A1XM40;A5X4C4;B8QQG8;E2QAP3;E5FEA2;Q8WJK7;Q8MAS0;Q9GHM5;O98740;Q8HUX3;Q33414;Q6JXR0;Q5K3Z6;Q95AA9;Q9GIE9;Q37276;A1X8A0;D9IFP2;Q37148;Q8MC01;Q9GEM3;Q8WHV6;B8QQG9;Q8MG08;B7P0E9;B7P0I1;O98832;Q3T5K8;O46989;Q9THR2;Q9TLI1;Q9BA36;…	16063	103	CID		95.85	8.7375e-06	0	2	51		1	1744.89	-8.87234	18/161	pisum_OE_elastase_rep2.mgf
	High	cVKARNEGRDLAREG	A5X4C0	1	1	CID	C1(Carbamidomethyl)	71.12	0.00207188	0	1	50		1	1730.77	-57.1278	18/149	pisum_OE_elastase_rep2.mgf
	High	NMFTSIVGNVFGFKA	Q32076;P94086;P94047;P94048;P93976;A5X4C0;Q95F24;P92469;Q37269;D0F109;B5U0R5;E5FEB9;P28386;P04717;Q36955;Q7YMT8;O03615;A1XM53;A9X7D2;B1PHP1;D7F329;Q8WLH4;Q33382;Q32728;Q4VI77;A1XM40;A5X4C4;B8QQG8;E2QAP3;E5FEA2;Q8WJK7;Q8MAS0;Q9GHM5;O98740;Q8HUX3;Q33414;Q6JXR0;Q5K3Z6;Q95AA9;Q9GIE9;Q37276;A1X8A0;D9IFP2;Q37148;Q8MC01;Q9GEM3;Q8WHV6;B8QQG9;Q8MG08;B7P0E9;B7P0I1;O98832;Q3T5K8;O46989;Q9THR2;Q9TLI1;Q9BA36;…	16077	103	CID		63.24	0.0162568	0	1	51	54	1	1631.8	-17.5747	11/151	pisum_OE_elastase_rep2.mgf
	High	FQGPPHGIQVERDKLNKYGRPL	Q9GEB9;Q32076;P94086;P93976;B6GUW7;A5X4C0;B6GUR1;Q95F24;P92469;Q36657;Q9BB64;P04717;Q36955;Q7YMT8;O03615;Q5KTY1;A1XM53;A9X7D2;B1PHP1;D7F329;Q33382;Q8MG96;Q4VI77;Q53DC7;A5X4C4;B8QQG8;E2QAP3;E5FEA2;Q8WJK7;Q8MAS0;Q9GHM5;Q9BAN0;Q33414;Q6JXR0;Q5K3Z6;Q37222;Q95AA9;Q9GIE9;Q37276;A1X8A0;E1U252;D9IFP2;Q37148;Q8MC01;Q9GEM3;Q8WHV6;B8QQG9;D6MYJ8;Q9MSY1;Q8MG08;B7P0E9;D6NK13;B7P0I1;O98879;O98832;Q3T5K8;Q1KZQ0;…	17696	102	CID		58.53	0.0395048		8	50		1	2549.32	-21.9907	15/219	pisum_OE_elastase_rep2.mgf
	Low	KARNEGRDLAREG	A5X4C0	1	1	CID		38.46	4.20952	0	1	50	45	1	1471.69	-53.9523	11/133	pisum_OE_elastase_rep2.mgf
	Low	RNEGRDLAREG	A5X4C0;D9IFP2;Q4VIB0	126	3	CID		35.43	7.89929	0	1	50	41	1	1272.6	-30.0261	10/113	pisum_OE_elastase_rep2.mgf
D7SYH5	7.92	5	5	619	70.7737	6.59521	117.894	Whole genome shotgun sequence of line PN40024, scaffold_77.assembly12x (Fragment) OS=Vitis vinifera GN=VIT_00034947001 PE=4 SV=1 - [D7SYH5_VITVI]
	Confidence Icon	Sequence	Protein Accessions	# Proteins	# Protein Groups	Activation Type	Modifications	IonScore	Exp Value	Δ Score	Rank	Identity High	Homology Threshold	Charge	m/z [Da]	ΔM [ppm]	Ions Matched	Spectrum File
	High	NNLARIPRPS	D7SYH5	2	1	CID		62.09	0.0146448	0.0645161	1	49		1	1137.64	-4.45771	7/88	pisum_OE_elastase_rep2.mgf
	High	AWHNVPHPEERL	D7SYH5	4	1	CID		59.53	0.0348548	0.616667	1	50	39	1	1484.76	14.7803	13/107	pisum_OE_elastase_rep2.mgf
	High	HVEDRLDDAWLQFA	D7SYH5	2	1	CID		56.74	0.0714023	0.561404	2	51	41	1	1714.84	10.9222	12/136	pisum_OE_elastase_rep2.mgf
	High	WHNVPHPEERL	D7SYH5	4	1	CID		54.61	0.101355	0.6	1	50	37	1	1413.68	-16.7374	8/99	pisum_OE_elastase_rep2.mgf
	High	RFWSDPDTELKLA	D7SYH5	2	1	CID		51.93	0.200186	0.596154	2	50	35	1	1577.77	-15.5303	10/132	pisum_OE_elastase_rep2.mgf
D0F109	32.18	7	7	174	19.1799	7.92822	117.131	Ribulose-1,5-bisphosphate carboxylase/oxygenase large subunit (Fragment) OS=Senna dariensis GN=rbcL PE=4 SV=1 - [D0F109_9FABA]
	Confidence Icon	Sequence	Protein Accessions	# Proteins	# Protein Groups	Activation Type	Modifications	IonScore	Exp Value	Δ Score	Rank	Identity High	Homology Threshold	Charge	m/z [Da]	ΔM [ppm]	Ions Matched	Spectrum File
	High	NMFTSIVGNVFGFKAL	Q32076;P94086;P94047;P94048;P93976;A5X4C0;Q95F24;P92469;Q37269;D0F109;B5U0R5;E5FEB9;P28386;P04717;Q36955;Q7YMT8;O03615;A1XM53;A9X7D2;B1PHP1;D7F329;Q8WLH4;Q33382;Q32728;Q4VI77;A1XM40;A5X4C4;B8QQG8;E2QAP3;E5FEA2;Q8WJK7;Q8MAS0;Q9GHM5;O98740;Q8HUX3;Q33414;Q6JXR0;Q5K3Z6;Q95AA9;Q9GIE9;Q37276;A1X8A0;D9IFP2;Q37148;Q8MC01;Q9GEM3;Q8WHV6;B8QQG9;Q8MG08;B7P0E9;B7P0I1;O98832;Q3T5K8;O46989;Q9THR2;Q9TLI1;Q9BA36;…	16063	103	CID		95.85	8.7375e-06	0	2	51		1	1744.89	-8.87234	18/161	pisum_OE_elastase_rep2.mgf
	High	FKGPPHGIQVERDKLNKYGRPL	Q37269;D0F109	18	2	CID		67.82	0.00465211	0	1	50		1	2549.32	-36.2651	16/219	pisum_OE_elastase_rep2.mgf
	High	NMFTSIVGNVFGFKA	Q32076;P94086;P94047;P94048;P93976;A5X4C0;Q95F24;P92469;Q37269;D0F109;B5U0R5;E5FEB9;P28386;P04717;Q36955;Q7YMT8;O03615;A1XM53;A9X7D2;B1PHP1;D7F329;Q8WLH4;Q33382;Q32728;Q4VI77;A1XM40;A5X4C4;B8QQG8;E2QAP3;E5FEA2;Q8WJK7;Q8MAS0;Q9GHM5;O98740;Q8HUX3;Q33414;Q6JXR0;Q5K3Z6;Q95AA9;Q9GIE9;Q37276;A1X8A0;D9IFP2;Q37148;Q8MC01;Q9GEM3;Q8WHV6;B8QQG9;Q8MG08;B7P0E9;B7P0I1;O98832;Q3T5K8;O46989;Q9THR2;Q9TLI1;Q9BA36;…	16077	103	CID		63.24	0.0162568	0	1	51	54	1	1631.8	-17.5747	11/151	pisum_OE_elastase_rep2.mgf
	High	AFRVTPQPGVPPEEA	Q32076;P94086;P94047;P94048;P93976;B6GUW7;B6GUR1;Q95F24;P92469;Q36657;Q9BB64;Q37269;D0F109;B5U0R5;Q6SSI3;E5FEB9;P28386;P31183;P04717;Q36955;A1XM53;A9X7D2;D7F329;Q8WLH4;Q33382;Q32728;Q9MV63;Q4VI77;A1XM40;B8QQG8;E2QAP3;Q8WJK7;Q8MAS0;Q9GHM5;Q9BAN0;O98740;Q8HUX3;Q33414;Q6JXR0;Q37222;Q95AA9;Q9GIE9;D9IFP2;Q9GEM3;B8QQG9;D6MYJ8;Q8MG08;B7P0E9;D6NK13;B7P0I1;O98879;Q1KZQ0;O46989;Q9TLI1;Q9BA36;Q3T5F0;Q4VIB1;…	14288	99	CID		61.09	0.0247963		3	51		1	1594.79	-19.1695	22/147	pisum_OE_elastase_rep2.mgf
	Medium	FRVTPQPGVPPEEAGA	P94086;P94048;P93976;B6GUR1;Q95F24;P92469;Q36657;Q9BB64;D0F109;B5U0R5;Q6SSI3;E5FEB9;P28386;P31183;P04717;Q36955;A1XM53;A9X7D2;D7F329;Q8WLH4;Q33382;Q9MV63;Q4VI77;A1XM40;B8QQG8;E2QAP3;Q8WJK7;Q8MAS0;Q9GHM5;Q9BAN0;O98740;Q8HUX3;Q33414;Q6JXR0;Q37222;Q95AA9;Q9GIE9;D9IFP2;Q9GEM3;B8QQG9;D6MYJ8;Q8MG08;B7P0E9;D6NK13;B7P0I1;O98879;Q1KZQ0;O46989;Q9TLI1;Q9BA36;Q3T5F0;Q4VIB1;Q9MU74;Q5I9A4;Q5I990;Q8MBZ1;Q6U127;…	14257	87	CID		48.87	0.421297		3	51		1	1651.82	-17.3998	14/159	pisum_OE_elastase_rep2.mgf
	Medium	FRVTPQPGVPPEEAGAA	P94086;P94048;P93976;B6GUR1;Q95F24;P92469;Q36657;Q9BB64;D0F109;B5U0R5;Q6SSI3;E5FEB9;P28386;P31183;P04717;A1XM53;A9X7D2;D7F329;Q8WLH4;Q33382;Q9MV63;Q4VI77;A1XM40;B8QQG8;E2QAP3;Q8WJK7;Q8MAS0;Q9GHM5;Q9BAN0;O98740;Q8HUX3;Q33414;Q6JXR0;Q37222;Q95AA9;Q9GIE9;D9IFP2;Q9GEM3;B8QQG9;D6MYJ8;Q8MG08;B7P0E9;D6NK13;B7P0I1;O98879;Q1KZQ0;O46989;Q9TLI1;Q9BA36;Q3T5F0;Q4VIB1;Q9MU74;Q5I9A4;Q5I990;Q8MBZ1;Q6U127;B7VF95;…	14214	86	CID		46.31	0.80673		3	51		1	1722.85	-20.8152	8/169	pisum_OE_elastase_rep2.mgf
	Medium	FRVTPQPGVPPEEA	Q32076;P94086;P94047;P94048;P93976;B6GUW7;B6GUR1;Q95F24;P92469;Q36657;Q9BB64;Q37269;D0F109;B5U0R5;Q6SSI3;E5FEB9;P28386;P31183;P04717;Q36955;A1XM53;A9X7D2;D7F329;Q8WLH4;Q33382;Q32728;Q9MV63;Q4VI77;A1XM40;B8QQG8;E2QAP3;Q8WJK7;Q8MAS0;Q9GHM5;Q9BAN0;O98740;Q8HUX3;Q33414;Q6JXR0;Q37222;Q95AA9;Q9GIE9;D9IFP2;Q9GEM3;B8QQG9;D6MYJ8;Q8MG08;B7P0E9;D6NK13;B7P0I1;O98879;Q1KZQ0;O46989;Q9TLI1;Q9BA36;Q3T5F0;Q4VIB1;…	14406	100	CID		45.67	0.880509		2	51	53	1	1523.77	-8.57811	14/139	pisum_OE_elastase_rep2.mgf
B5U0R5	26.17	7	7	214	24.0469	6.90283	117.131	Ribulose-1,5-bisphosphate carboxylase/oxygenase large subunit (Fragment) OS=Ruprechtia chiapensis GN=rbcL PE=4 SV=1 - [B5U0R5_9CARY]
	Confidence Icon	Sequence	Protein Accessions	# Proteins	# Protein Groups	Activation Type	Modifications	IonScore	Exp Value	Δ Score	Rank	Identity High	Homology Threshold	Charge	m/z [Da]	ΔM [ppm]	Ions Matched	Spectrum File
	High	NMFTSIVGNVFGFKAL	Q32076;P94086;P94047;P94048;P93976;A5X4C0;Q95F24;P92469;Q37269;D0F109;B5U0R5;E5FEB9;P28386;P04717;Q36955;Q7YMT8;O03615;A1XM53;A9X7D2;B1PHP1;D7F329;Q8WLH4;Q33382;Q32728;Q4VI77;A1XM40;A5X4C4;B8QQG8;E2QAP3;E5FEA2;Q8WJK7;Q8MAS0;Q9GHM5;O98740;Q8HUX3;Q33414;Q6JXR0;Q5K3Z6;Q95AA9;Q9GIE9;Q37276;A1X8A0;D9IFP2;Q37148;Q8MC01;Q9GEM3;Q8WHV6;B8QQG9;Q8MG08;B7P0E9;B7P0I1;O98832;Q3T5K8;O46989;Q9THR2;Q9TLI1;Q9BA36;…	16063	103	CID		95.85	8.7375e-06	0	2	51		1	1744.89	-8.87234	18/161	pisum_OE_elastase_rep2.mgf
	High	FxGPPHGIQVERDKLNKYGRPL	A5X5W3;B5U0R5	8	2	CID	X2(K)	67.82	0.00465211		2	50		1	2549.32	-36.2651	16/205	pisum_OE_elastase_rep2.mgf
	High	NMFTSIVGNVFGFKA	Q32076;P94086;P94047;P94048;P93976;A5X4C0;Q95F24;P92469;Q37269;D0F109;B5U0R5;E5FEB9;P28386;P04717;Q36955;Q7YMT8;O03615;A1XM53;A9X7D2;B1PHP1;D7F329;Q8WLH4;Q33382;Q32728;Q4VI77;A1XM40;A5X4C4;B8QQG8;E2QAP3;E5FEA2;Q8WJK7;Q8MAS0;Q9GHM5;O98740;Q8HUX3;Q33414;Q6JXR0;Q5K3Z6;Q95AA9;Q9GIE9;Q37276;A1X8A0;D9IFP2;Q37148;Q8MC01;Q9GEM3;Q8WHV6;B8QQG9;Q8MG08;B7P0E9;B7P0I1;O98832;Q3T5K8;O46989;Q9THR2;Q9TLI1;Q9BA36;…	16077	103	CID		63.24	0.0162568	0	1	51	54	1	1631.8	-17.5747	11/151	pisum_OE_elastase_rep2.mgf
	High	AFRVTPQPGVPPEEA	Q32076;P94086;P94047;P94048;P93976;B6GUW7;B6GUR1;Q95F24;P92469;Q36657;Q9BB64;Q37269;D0F109;B5U0R5;Q6SSI3;E5FEB9;P28386;P31183;P04717;Q36955;A1XM53;A9X7D2;D7F329;Q8WLH4;Q33382;Q32728;Q9MV63;Q4VI77;A1XM40;B8QQG8;E2QAP3;Q8WJK7;Q8MAS0;Q9GHM5;Q9BAN0;O98740;Q8HUX3;Q33414;Q6JXR0;Q37222;Q95AA9;Q9GIE9;D9IFP2;Q9GEM3;B8QQG9;D6MYJ8;Q8MG08;B7P0E9;D6NK13;B7P0I1;O98879;Q1KZQ0;O46989;Q9TLI1;Q9BA36;Q3T5F0;Q4VIB1;…	14288	99	CID		61.09	0.0247963		3	51		1	1594.79	-19.1695	22/147	pisum_OE_elastase_rep2.mgf
	Medium	FRVTPQPGVPPEEAGA	P94086;P94048;P93976;B6GUR1;Q95F24;P92469;Q36657;Q9BB64;D0F109;B5U0R5;Q6SSI3;E5FEB9;P28386;P31183;P04717;Q36955;A1XM53;A9X7D2;D7F329;Q8WLH4;Q33382;Q9MV63;Q4VI77;A1XM40;B8QQG8;E2QAP3;Q8WJK7;Q8MAS0;Q9GHM5;Q9BAN0;O98740;Q8HUX3;Q33414;Q6JXR0;Q37222;Q95AA9;Q9GIE9;D9IFP2;Q9GEM3;B8QQG9;D6MYJ8;Q8MG08;B7P0E9;D6NK13;B7P0I1;O98879;Q1KZQ0;O46989;Q9TLI1;Q9BA36;Q3T5F0;Q4VIB1;Q9MU74;Q5I9A4;Q5I990;Q8MBZ1;Q6U127;…	14257	87	CID		48.87	0.421297		3	51		1	1651.82	-17.3998	14/159	pisum_OE_elastase_rep2.mgf
	Medium	FRVTPQPGVPPEEAGAA	P94086;P94048;P93976;B6GUR1;Q95F24;P92469;Q36657;Q9BB64;D0F109;B5U0R5;Q6SSI3;E5FEB9;P28386;P31183;P04717;A1XM53;A9X7D2;D7F329;Q8WLH4;Q33382;Q9MV63;Q4VI77;A1XM40;B8QQG8;E2QAP3;Q8WJK7;Q8MAS0;Q9GHM5;Q9BAN0;O98740;Q8HUX3;Q33414;Q6JXR0;Q37222;Q95AA9;Q9GIE9;D9IFP2;Q9GEM3;B8QQG9;D6MYJ8;Q8MG08;B7P0E9;D6NK13;B7P0I1;O98879;Q1KZQ0;O46989;Q9TLI1;Q9BA36;Q3T5F0;Q4VIB1;Q9MU74;Q5I9A4;Q5I990;Q8MBZ1;Q6U127;B7VF95;…	14214	86	CID		46.31	0.80673		3	51		1	1722.85	-20.8152	8/169	pisum_OE_elastase_rep2.mgf
	Medium	FRVTPQPGVPPEEA	Q32076;P94086;P94047;P94048;P93976;B6GUW7;B6GUR1;Q95F24;P92469;Q36657;Q9BB64;Q37269;D0F109;B5U0R5;Q6SSI3;E5FEB9;P28386;P31183;P04717;Q36955;A1XM53;A9X7D2;D7F329;Q8WLH4;Q33382;Q32728;Q9MV63;Q4VI77;A1XM40;B8QQG8;E2QAP3;Q8WJK7;Q8MAS0;Q9GHM5;Q9BAN0;O98740;Q8HUX3;Q33414;Q6JXR0;Q37222;Q95AA9;Q9GIE9;D9IFP2;Q9GEM3;B8QQG9;D6MYJ8;Q8MG08;B7P0E9;D6NK13;B7P0I1;O98879;Q1KZQ0;O46989;Q9TLI1;Q9BA36;Q3T5F0;Q4VIB1;…	14406	100	CID		45.67	0.880509		2	51	53	1	1523.77	-8.57811	14/139	pisum_OE_elastase_rep2.mgf
E5FEB9	35	7	7	160	17.765	6.13818	117.131	Ribulose-1,5-bisphosphate/carboxylase large subunit (Fragment) OS=Guarea glabra GN=rbcL PE=4 SV=1 - [E5FEB9_9ROSI]
	Confidence Icon	Sequence	Protein Accessions	# Proteins	# Protein Groups	Activation Type	Modifications	IonScore	Exp Value	Δ Score	Rank	Identity High	Homology Threshold	Charge	m/z [Da]	ΔM [ppm]	Ions Matched	Spectrum File
	High	NMFTSIVGNVFGFKAL	Q32076;P94086;P94047;P94048;P93976;A5X4C0;Q95F24;P92469;Q37269;D0F109;B5U0R5;E5FEB9;P28386;P04717;Q36955;Q7YMT8;O03615;A1XM53;A9X7D2;B1PHP1;D7F329;Q8WLH4;Q33382;Q32728;Q4VI77;A1XM40;A5X4C4;B8QQG8;E2QAP3;E5FEA2;Q8WJK7;Q8MAS0;Q9GHM5;O98740;Q8HUX3;Q33414;Q6JXR0;Q5K3Z6;Q95AA9;Q9GIE9;Q37276;A1X8A0;D9IFP2;Q37148;Q8MC01;Q9GEM3;Q8WHV6;B8QQG9;Q8MG08;B7P0E9;B7P0I1;O98832;Q3T5K8;O46989;Q9THR2;Q9TLI1;Q9BA36;…	16063	103	CID		95.85	8.7375e-06	0	2	51		1	1744.89	-8.87234	18/161	pisum_OE_elastase_rep2.mgf
	High	FQGPPHGIxVERDKLNKYGRPL	E5FEB9	6	1	CID	X9(K)	67.82	0.00465211		4	50		1	2549.32	-36.2651	16/219	pisum_OE_elastase_rep2.mgf
	High	NMFTSIVGNVFGFKA	Q32076;P94086;P94047;P94048;P93976;A5X4C0;Q95F24;P92469;Q37269;D0F109;B5U0R5;E5FEB9;P28386;P04717;Q36955;Q7YMT8;O03615;A1XM53;A9X7D2;B1PHP1;D7F329;Q8WLH4;Q33382;Q32728;Q4VI77;A1XM40;A5X4C4;B8QQG8;E2QAP3;E5FEA2;Q8WJK7;Q8MAS0;Q9GHM5;O98740;Q8HUX3;Q33414;Q6JXR0;Q5K3Z6;Q95AA9;Q9GIE9;Q37276;A1X8A0;D9IFP2;Q37148;Q8MC01;Q9GEM3;Q8WHV6;B8QQG9;Q8MG08;B7P0E9;B7P0I1;O98832;Q3T5K8;O46989;Q9THR2;Q9TLI1;Q9BA36;…	16077	103	CID		63.24	0.0162568	0	1	51	54	1	1631.8	-17.5747	11/151	pisum_OE_elastase_rep2.mgf
	High	AFRVTPQPGVPPEEA	Q32076;P94086;P94047;P94048;P93976;B6GUW7;B6GUR1;Q95F24;P92469;Q36657;Q9BB64;Q37269;D0F109;B5U0R5;Q6SSI3;E5FEB9;P28386;P31183;P04717;Q36955;A1XM53;A9X7D2;D7F329;Q8WLH4;Q33382;Q32728;Q9MV63;Q4VI77;A1XM40;B8QQG8;E2QAP3;Q8WJK7;Q8MAS0;Q9GHM5;Q9BAN0;O98740;Q8HUX3;Q33414;Q6JXR0;Q37222;Q95AA9;Q9GIE9;D9IFP2;Q9GEM3;B8QQG9;D6MYJ8;Q8MG08;B7P0E9;D6NK13;B7P0I1;O98879;Q1KZQ0;O46989;Q9TLI1;Q9BA36;Q3T5F0;Q4VIB1;…	14288	99	CID		61.09	0.0247963		3	51		1	1594.79	-19.1695	22/147	pisum_OE_elastase_rep2.mgf
	Medium	FRVTPQPGVPPEEAGA	P94086;P94048;P93976;B6GUR1;Q95F24;P92469;Q36657;Q9BB64;D0F109;B5U0R5;Q6SSI3;E5FEB9;P28386;P31183;P04717;Q36955;A1XM53;A9X7D2;D7F329;Q8WLH4;Q33382;Q9MV63;Q4VI77;A1XM40;B8QQG8;E2QAP3;Q8WJK7;Q8MAS0;Q9GHM5;Q9BAN0;O98740;Q8HUX3;Q33414;Q6JXR0;Q37222;Q95AA9;Q9GIE9;D9IFP2;Q9GEM3;B8QQG9;D6MYJ8;Q8MG08;B7P0E9;D6NK13;B7P0I1;O98879;Q1KZQ0;O46989;Q9TLI1;Q9BA36;Q3T5F0;Q4VIB1;Q9MU74;Q5I9A4;Q5I990;Q8MBZ1;Q6U127;…	14257	87	CID		48.87	0.421297		3	51		1	1651.82	-17.3998	14/159	pisum_OE_elastase_rep2.mgf
	Medium	FRVTPQPGVPPEEAGAA	P94086;P94048;P93976;B6GUR1;Q95F24;P92469;Q36657;Q9BB64;D0F109;B5U0R5;Q6SSI3;E5FEB9;P28386;P31183;P04717;A1XM53;A9X7D2;D7F329;Q8WLH4;Q33382;Q9MV63;Q4VI77;A1XM40;B8QQG8;E2QAP3;Q8WJK7;Q8MAS0;Q9GHM5;Q9BAN0;O98740;Q8HUX3;Q33414;Q6JXR0;Q37222;Q95AA9;Q9GIE9;D9IFP2;Q9GEM3;B8QQG9;D6MYJ8;Q8MG08;B7P0E9;D6NK13;B7P0I1;O98879;Q1KZQ0;O46989;Q9TLI1;Q9BA36;Q3T5F0;Q4VIB1;Q9MU74;Q5I9A4;Q5I990;Q8MBZ1;Q6U127;B7VF95;…	14214	86	CID		46.31	0.80673		3	51		1	1722.85	-20.8152	8/169	pisum_OE_elastase_rep2.mgf
	Medium	FRVTPQPGVPPEEA	Q32076;P94086;P94047;P94048;P93976;B6GUW7;B6GUR1;Q95F24;P92469;Q36657;Q9BB64;Q37269;D0F109;B5U0R5;Q6SSI3;E5FEB9;P28386;P31183;P04717;Q36955;A1XM53;A9X7D2;D7F329;Q8WLH4;Q33382;Q32728;Q9MV63;Q4VI77;A1XM40;B8QQG8;E2QAP3;Q8WJK7;Q8MAS0;Q9GHM5;Q9BAN0;O98740;Q8HUX3;Q33414;Q6JXR0;Q37222;Q95AA9;Q9GIE9;D9IFP2;Q9GEM3;B8QQG9;D6MYJ8;Q8MG08;B7P0E9;D6NK13;B7P0I1;O98879;Q1KZQ0;O46989;Q9TLI1;Q9BA36;Q3T5F0;Q4VIB1;…	14406	100	CID		45.67	0.880509		2	51	53	1	1523.77	-8.57811	14/139	pisum_OE_elastase_rep2.mgf
Q4VIB0	11.5	8	8	426	47.1416	6.80029	112.318	Ribulose-1,5-bisphosphate carboxylase/oxygenase large subunit (Fragment) OS=Andira aubletii GN=rbcL PE=3 SV=1 - [Q4VIB0_9FABA]
	Confidence Icon	Sequence	Protein Accessions	# Proteins	# Protein Groups	Activation Type	Modifications	IonScore	Exp Value	Δ Score	Rank	Identity High	Homology Threshold	Charge	m/z [Da]	ΔM [ppm]	Ions Matched	Spectrum File
	High	NMFTSIVGNVFGFKxL	B6GUR1;Q4VIB0;Q41322	11	3	CID	X15(A)	95.85	8.7375e-06		3	51		1	1744.89	-8.87234	18/161	pisum_OE_elastase_rep2.mgf
	High	cVQARNEGRDLAREG	D9IFP2;Q4VIB0	125	2	CID	C1(Carbamidomethyl)	71.12	0.00207188		2	50		1	1730.77	-36.1025	18/149	pisum_OE_elastase_rep2.mgf
	High	AFRVTPQPGVPPEEA	Q32076;P94086;P94047;P94048;P93976;B6GUW7;B6GUR1;Q95F24;P92469;Q36657;Q9BB64;Q37269;D0F109;B5U0R5;Q6SSI3;E5FEB9;P28386;P31183;P04717;Q36955;A1XM53;A9X7D2;D7F329;Q8WLH4;Q33382;Q32728;Q9MV63;Q4VI77;A1XM40;B8QQG8;E2QAP3;Q8WJK7;Q8MAS0;Q9GHM5;Q9BAN0;O98740;Q8HUX3;Q33414;Q6JXR0;Q37222;Q95AA9;Q9GIE9;D9IFP2;Q9GEM3;B8QQG9;D6MYJ8;Q8MG08;B7P0E9;D6NK13;B7P0I1;O98879;Q1KZQ0;O46989;Q9TLI1;Q9BA36;Q3T5F0;Q4VIB1;…	14288	99	CID		61.09	0.0247963		3	51		1	1594.79	-19.1695	22/147	pisum_OE_elastase_rep2.mgf
	Medium	FRVTPQPGVPPEEAGA	P94086;P94048;P93976;B6GUR1;Q95F24;P92469;Q36657;Q9BB64;D0F109;B5U0R5;Q6SSI3;E5FEB9;P28386;P31183;P04717;Q36955;A1XM53;A9X7D2;D7F329;Q8WLH4;Q33382;Q9MV63;Q4VI77;A1XM40;B8QQG8;E2QAP3;Q8WJK7;Q8MAS0;Q9GHM5;Q9BAN0;O98740;Q8HUX3;Q33414;Q6JXR0;Q37222;Q95AA9;Q9GIE9;D9IFP2;Q9GEM3;B8QQG9;D6MYJ8;Q8MG08;B7P0E9;D6NK13;B7P0I1;O98879;Q1KZQ0;O46989;Q9TLI1;Q9BA36;Q3T5F0;Q4VIB1;Q9MU74;Q5I9A4;Q5I990;Q8MBZ1;Q6U127;…	14257	87	CID		48.87	0.421297		3	51		1	1651.82	-17.3998	14/159	pisum_OE_elastase_rep2.mgf
	Medium	FRVTPQPGVPPEEAGAA	P94086;P94048;P93976;B6GUR1;Q95F24;P92469;Q36657;Q9BB64;D0F109;B5U0R5;Q6SSI3;E5FEB9;P28386;P31183;P04717;A1XM53;A9X7D2;D7F329;Q8WLH4;Q33382;Q9MV63;Q4VI77;A1XM40;B8QQG8;E2QAP3;Q8WJK7;Q8MAS0;Q9GHM5;Q9BAN0;O98740;Q8HUX3;Q33414;Q6JXR0;Q37222;Q95AA9;Q9GIE9;D9IFP2;Q9GEM3;B8QQG9;D6MYJ8;Q8MG08;B7P0E9;D6NK13;B7P0I1;O98879;Q1KZQ0;O46989;Q9TLI1;Q9BA36;Q3T5F0;Q4VIB1;Q9MU74;Q5I9A4;Q5I990;Q8MBZ1;Q6U127;B7VF95;…	14214	86	CID		46.31	0.80673		3	51		1	1722.85	-20.8152	8/169	pisum_OE_elastase_rep2.mgf
	Medium	FRVTPQPGVPPEEA	Q32076;P94086;P94047;P94048;P93976;B6GUW7;B6GUR1;Q95F24;P92469;Q36657;Q9BB64;Q37269;D0F109;B5U0R5;Q6SSI3;E5FEB9;P28386;P31183;P04717;Q36955;A1XM53;A9X7D2;D7F329;Q8WLH4;Q33382;Q32728;Q9MV63;Q4VI77;A1XM40;B8QQG8;E2QAP3;Q8WJK7;Q8MAS0;Q9GHM5;Q9BAN0;O98740;Q8HUX3;Q33414;Q6JXR0;Q37222;Q95AA9;Q9GIE9;D9IFP2;Q9GEM3;B8QQG9;D6MYJ8;Q8MG08;B7P0E9;D6NK13;B7P0I1;O98879;Q1KZQ0;O46989;Q9TLI1;Q9BA36;Q3T5F0;Q4VIB1;…	14406	100	CID		45.67	0.880509		2	51	53	1	1523.77	-8.57811	14/139	pisum_OE_elastase_rep2.mgf
	Low	QARNEGRDLAREG	D9IFP2;Q4VIB0	125	2	CID		38.46	4.20952		2	50	45	1	1471.69	-29.2257	11/133	pisum_OE_elastase_rep2.mgf
	Low	RNEGRDLAREG	A5X4C0;D9IFP2;Q4VIB0	126	3	CID		35.43	7.89929	0	1	50	41	1	1272.6	-30.0261	10/113	pisum_OE_elastase_rep2.mgf
Q4LDF9	13.07	5	5	329	37.3379	8.1626	109.65	Outer envelope protein OS=Pisum sativum GN=OEP37 PE=2 SV=1 - [Q4LDF9_PEA]
	Confidence Icon	Sequence	Protein Accessions	# Proteins	# Protein Groups	Activation Type	Modifications	IonScore	Exp Value	Δ Score	Rank	Identity High	Homology Threshold	Charge	m/z [Da]	ΔM [ppm]	Ions Matched	Spectrum File
	High	RNPNYSPEVDPQPLPS	Q4LDF9	1	1	CID		80.12	0.000297258	0.625	1	50	47	1	1809.84	-18.5493	11/166	pisum_OE_elastase_rep2.mgf
	High	TRNPNYSPEVDPQPLPS	Q4LDF9	1	1	CID		77.03	0.000608785	0.597403	1	50	48	1	1910.89	-16.9713	19/186	pisum_OE_elastase_rep2.mgf
	Low	ATRNPNYSPEVDPQPLPS	Q4LDF9	1	1	CID		32.69	16.2968	0.393939	1	50	34	1	1981.92	-20.5211	7/194	pisum_OE_elastase_rep2.mgf
	Low	FKFPQGEI	Q4LDF9	1	1	CID		19.18	336.837		8	50	38	1	965.515	5.64866	5/66	pisum_OE_elastase_rep2.mgf
	Low	LQEINDHDEDEQVKNSL	Q4LDF9	1	1	CID		12.13	1951.41		8	51	30	1	2025.98	23.8334	11/183	pisum_OE_elastase_rep2.mgf
A1X8A0	13.18	4	4	402	44.4642	6.84424	108.111	Ribulose-1,5-bisphosphate carboxylase/oxygenase large subunit (Fragment) OS=Anarthria prolifera GN=rbcL PE=4 SV=1 - [A1X8A0_9POAL]
	Confidence Icon	Sequence	Protein Accessions	# Proteins	# Protein Groups	Activation Type	Modifications	IonScore	Exp Value	Δ Score	Rank	Identity High	Homology Threshold	Charge	m/z [Da]	ΔM [ppm]	Ions Matched	Spectrum File
	High	NMFTSIVGNVFGFKAL	Q32076;P94086;P94047;P94048;P93976;A5X4C0;Q95F24;P92469;Q37269;D0F109;B5U0R5;E5FEB9;P28386;P04717;Q36955;Q7YMT8;O03615;A1XM53;A9X7D2;B1PHP1;D7F329;Q8WLH4;Q33382;Q32728;Q4VI77;A1XM40;A5X4C4;B8QQG8;E2QAP3;E5FEA2;Q8WJK7;Q8MAS0;Q9GHM5;O98740;Q8HUX3;Q33414;Q6JXR0;Q5K3Z6;Q95AA9;Q9GIE9;Q37276;A1X8A0;D9IFP2;Q37148;Q8MC01;Q9GEM3;Q8WHV6;B8QQG9;Q8MG08;B7P0E9;B7P0I1;O98832;Q3T5K8;O46989;Q9THR2;Q9TLI1;Q9BA36;…	16063	103	CID		95.85	8.7375e-06	0	2	51		1	1744.89	-8.87234	18/161	pisum_OE_elastase_rep2.mgf
	High	NMFTSIVGNVFGFKA	Q32076;P94086;P94047;P94048;P93976;A5X4C0;Q95F24;P92469;Q37269;D0F109;B5U0R5;E5FEB9;P28386;P04717;Q36955;Q7YMT8;O03615;A1XM53;A9X7D2;B1PHP1;D7F329;Q8WLH4;Q33382;Q32728;Q4VI77;A1XM40;A5X4C4;B8QQG8;E2QAP3;E5FEA2;Q8WJK7;Q8MAS0;Q9GHM5;O98740;Q8HUX3;Q33414;Q6JXR0;Q5K3Z6;Q95AA9;Q9GIE9;Q37276;A1X8A0;D9IFP2;Q37148;Q8MC01;Q9GEM3;Q8WHV6;B8QQG9;Q8MG08;B7P0E9;B7P0I1;O98832;Q3T5K8;O46989;Q9THR2;Q9TLI1;Q9BA36;…	16077	103	CID		63.24	0.0162568	0	1	51	54	1	1631.8	-17.5747	11/151	pisum_OE_elastase_rep2.mgf
	High	AxRVTPQPGVPPEEA	A1X8A0;Q6PZB0	4	2	CID	X2(M), X2(Oxidation)	61.36	0.0233017	0	1	51		1	1594.79	1.52604	15/147	pisum_OE_elastase_rep2.mgf
	High	FQGPPHGIQVERDKLNKYGRPL	Q9GEB9;Q32076;P94086;P93976;B6GUW7;A5X4C0;B6GUR1;Q95F24;P92469;Q36657;Q9BB64;P04717;Q36955;Q7YMT8;O03615;Q5KTY1;A1XM53;A9X7D2;B1PHP1;D7F329;Q33382;Q8MG96;Q4VI77;Q53DC7;A5X4C4;B8QQG8;E2QAP3;E5FEA2;Q8WJK7;Q8MAS0;Q9GHM5;Q9BAN0;Q33414;Q6JXR0;Q5K3Z6;Q37222;Q95AA9;Q9GIE9;Q37276;A1X8A0;E1U252;D9IFP2;Q37148;Q8MC01;Q9GEM3;Q8WHV6;B8QQG9;D6MYJ8;Q9MSY1;Q8MG08;B7P0E9;D6NK13;B7P0I1;O98879;O98832;Q3T5K8;Q1KZQ0;…	17696	102	CID		58.53	0.0395048		8	50		1	2549.32	-21.9907	15/219	pisum_OE_elastase_rep2.mgf
Q6PZB0	11.8	4	4	449	49.5458	7.04932	108.111	Ribulose-1,5-bisphosphate carboxylase large subunit (Fragment) OS=Salvia chamaedryoides GN=rbcL PE=3 SV=1 - [Q6PZB0_9LAMI]
	Confidence Icon	Sequence	Protein Accessions	# Proteins	# Protein Groups	Activation Type	Modifications	IonScore	Exp Value	Δ Score	Rank	Identity High	Homology Threshold	Charge	m/z [Da]	ΔM [ppm]	Ions Matched	Spectrum File
	High	NMFTSIVGxVFGFKAL	P31183;Q7YJP4;O98529;Q6PZB0	16	4	CID	X9(N)	95.85	8.7375e-06		9	51		1	1744.89	-8.87234	18/161	pisum_OE_elastase_rep2.mgf
	High	NMFTSIVGxVFGFKA	P31183;Q7YJP4;O98529;Q6PZB0	16	4	CID	X9(N)	63.24	0.0162568		7	51	54	1	1631.8	-17.5747	11/151	pisum_OE_elastase_rep2.mgf
	High	AxRVTPQPGVPPEEA	A1X8A0;Q6PZB0	4	2	CID	X2(M), X2(Oxidation)	61.36	0.0233017	0	1	51		1	1594.79	1.52604	15/147	pisum_OE_elastase_rep2.mgf
	High	FQGPPHGIQVERDKLNKYGRPL	Q9GEB9;Q32076;P94086;P93976;B6GUW7;A5X4C0;B6GUR1;Q95F24;P92469;Q36657;Q9BB64;P04717;Q36955;Q7YMT8;O03615;Q5KTY1;A1XM53;A9X7D2;B1PHP1;D7F329;Q33382;Q8MG96;Q4VI77;Q53DC7;A5X4C4;B8QQG8;E2QAP3;E5FEA2;Q8WJK7;Q8MAS0;Q9GHM5;Q9BAN0;Q33414;Q6JXR0;Q5K3Z6;Q37222;Q95AA9;Q9GIE9;Q37276;A1X8A0;E1U252;D9IFP2;Q37148;Q8MC01;Q9GEM3;Q8WHV6;B8QQG9;D6MYJ8;Q9MSY1;Q8MG08;B7P0E9;D6NK13;B7P0I1;O98879;O98832;Q3T5K8;Q1KZQ0;…	17696	102	CID		58.53	0.0395048		8	50		1	2549.32	-21.9907	15/219	pisum_OE_elastase_rep2.mgf
Q32076	17.98	7	7	445	49.1307	6.63916	107.841	Ribulose 1,5-bisphosphate carboxylase large subunit (Fragment) OS=Catalpa sp. CWD s.n. GN=rbcL PE=3 SV=1 - [Q32076_9LAMI]
	Confidence Icon	Sequence	Protein Accessions	# Proteins	# Protein Groups	Activation Type	Modifications	IonScore	Exp Value	Δ Score	Rank	Identity High	Homology Threshold	Charge	m/z [Da]	ΔM [ppm]	Ions Matched	Spectrum File
	High	NMFTSIVGNVFGFKAL	Q32076;P94086;P94047;P94048;P93976;A5X4C0;Q95F24;P92469;Q37269;D0F109;B5U0R5;E5FEB9;P28386;P04717;Q36955;Q7YMT8;O03615;A1XM53;A9X7D2;B1PHP1;D7F329;Q8WLH4;Q33382;Q32728;Q4VI77;A1XM40;A5X4C4;B8QQG8;E2QAP3;E5FEA2;Q8WJK7;Q8MAS0;Q9GHM5;O98740;Q8HUX3;Q33414;Q6JXR0;Q5K3Z6;Q95AA9;Q9GIE9;Q37276;A1X8A0;D9IFP2;Q37148;Q8MC01;Q9GEM3;Q8WHV6;B8QQG9;Q8MG08;B7P0E9;B7P0I1;O98832;Q3T5K8;O46989;Q9THR2;Q9TLI1;Q9BA36;…	16063	103	CID		95.85	8.7375e-06	0	2	51		1	1744.89	-8.87234	18/161	pisum_OE_elastase_rep2.mgf
	High	NMFTSIVGNVFGFKA	Q32076;P94086;P94047;P94048;P93976;A5X4C0;Q95F24;P92469;Q37269;D0F109;B5U0R5;E5FEB9;P28386;P04717;Q36955;Q7YMT8;O03615;A1XM53;A9X7D2;B1PHP1;D7F329;Q8WLH4;Q33382;Q32728;Q4VI77;A1XM40;A5X4C4;B8QQG8;E2QAP3;E5FEA2;Q8WJK7;Q8MAS0;Q9GHM5;O98740;Q8HUX3;Q33414;Q6JXR0;Q5K3Z6;Q95AA9;Q9GIE9;Q37276;A1X8A0;D9IFP2;Q37148;Q8MC01;Q9GEM3;Q8WHV6;B8QQG9;Q8MG08;B7P0E9;B7P0I1;O98832;Q3T5K8;O46989;Q9THR2;Q9TLI1;Q9BA36;…	16077	103	CID		63.24	0.0162568	0	1	51	54	1	1631.8	-17.5747	11/151	pisum_OE_elastase_rep2.mgf
	High	AFRVTPQPGVPPEEA	Q32076;P94086;P94047;P94048;P93976;B6GUW7;B6GUR1;Q95F24;P92469;Q36657;Q9BB64;Q37269;D0F109;B5U0R5;Q6SSI3;E5FEB9;P28386;P31183;P04717;Q36955;A1XM53;A9X7D2;D7F329;Q8WLH4;Q33382;Q32728;Q9MV63;Q4VI77;A1XM40;B8QQG8;E2QAP3;Q8WJK7;Q8MAS0;Q9GHM5;Q9BAN0;O98740;Q8HUX3;Q33414;Q6JXR0;Q37222;Q95AA9;Q9GIE9;D9IFP2;Q9GEM3;B8QQG9;D6MYJ8;Q8MG08;B7P0E9;D6NK13;B7P0I1;O98879;Q1KZQ0;O46989;Q9TLI1;Q9BA36;Q3T5F0;Q4VIB1;…	14288	99	CID		61.09	0.0247963		3	51		1	1594.79	-19.1695	22/147	pisum_OE_elastase_rep2.mgf
	High	FQGPPHGIQVERDKLNKYGRPL	Q9GEB9;Q32076;P94086;P93976;B6GUW7;A5X4C0;B6GUR1;Q95F24;P92469;Q36657;Q9BB64;P04717;Q36955;Q7YMT8;O03615;Q5KTY1;A1XM53;A9X7D2;B1PHP1;D7F329;Q33382;Q8MG96;Q4VI77;Q53DC7;A5X4C4;B8QQG8;E2QAP3;E5FEA2;Q8WJK7;Q8MAS0;Q9GHM5;Q9BAN0;Q33414;Q6JXR0;Q5K3Z6;Q37222;Q95AA9;Q9GIE9;Q37276;A1X8A0;E1U252;D9IFP2;Q37148;Q8MC01;Q9GEM3;Q8WHV6;B8QQG9;D6MYJ8;Q9MSY1;Q8MG08;B7P0E9;D6NK13;B7P0I1;O98879;O98832;Q3T5K8;Q1KZQ0;…	17696	102	CID		58.53	0.0395048		8	50		1	2549.32	-21.9907	15/219	pisum_OE_elastase_rep2.mgf
	Medium	FRVTPQPGVPPEEAGxA	Q32076;Q37269;Q32728;Q9GG55;O98752;O98529;Q31750	35	7	CID	X16(A)	46.31	0.80673		4	51		1	1722.85	-20.8152	8/169	pisum_OE_elastase_rep2.mgf
	Medium	FRVTPQPGVPPEEA	Q32076;P94086;P94047;P94048;P93976;B6GUW7;B6GUR1;Q95F24;P92469;Q36657;Q9BB64;Q37269;D0F109;B5U0R5;Q6SSI3;E5FEB9;P28386;P31183;P04717;Q36955;A1XM53;A9X7D2;D7F329;Q8WLH4;Q33382;Q32728;Q9MV63;Q4VI77;A1XM40;B8QQG8;E2QAP3;Q8WJK7;Q8MAS0;Q9GHM5;Q9BAN0;O98740;Q8HUX3;Q33414;Q6JXR0;Q37222;Q95AA9;Q9GIE9;D9IFP2;Q9GEM3;B8QQG9;D6MYJ8;Q8MG08;B7P0E9;D6NK13;B7P0I1;O98879;Q1KZQ0;O46989;Q9TLI1;Q9BA36;Q3T5F0;Q4VIB1;…	14406	100	CID		45.67	0.880509		2	51	53	1	1523.77	-8.57811	14/139	pisum_OE_elastase_rep2.mgf
	Low	HVxHmPALTEIFGDDSVLQFGGGT	Q32076;Q36657;O03615;Q33382;Q37148;Q32811	18	6	CID	X3(G), M5(Oxidation)	16.86	561.049		4	50	30	1	2501.15	-9.42617	6/219	pisum_OE_elastase_rep2.mgf
P94086	14.71	8	8	469	51.7617	6.75635	107.841	Ribulose-1,5-bisphosphate carboxylase (Fragment) OS=Myrmecodia platyrea GN=rbcL PE=3 SV=1 - [P94086_9GENT]
	Confidence Icon	Sequence	Protein Accessions	# Proteins	# Protein Groups	Activation Type	Modifications	IonScore	Exp Value	Δ Score	Rank	Identity High	Homology Threshold	Charge	m/z [Da]	ΔM [ppm]	Ions Matched	Spectrum File
	High	NMFTSIVGNVFGFKAL	Q32076;P94086;P94047;P94048;P93976;A5X4C0;Q95F24;P92469;Q37269;D0F109;B5U0R5;E5FEB9;P28386;P04717;Q36955;Q7YMT8;O03615;A1XM53;A9X7D2;B1PHP1;D7F329;Q8WLH4;Q33382;Q32728;Q4VI77;A1XM40;A5X4C4;B8QQG8;E2QAP3;E5FEA2;Q8WJK7;Q8MAS0;Q9GHM5;O98740;Q8HUX3;Q33414;Q6JXR0;Q5K3Z6;Q95AA9;Q9GIE9;Q37276;A1X8A0;D9IFP2;Q37148;Q8MC01;Q9GEM3;Q8WHV6;B8QQG9;Q8MG08;B7P0E9;B7P0I1;O98832;Q3T5K8;O46989;Q9THR2;Q9TLI1;Q9BA36;…	16063	103	CID		95.85	8.7375e-06	0	2	51		1	1744.89	-8.87234	18/161	pisum_OE_elastase_rep2.mgf
	High	NMFTSIVGNVFGFKA	Q32076;P94086;P94047;P94048;P93976;A5X4C0;Q95F24;P92469;Q37269;D0F109;B5U0R5;E5FEB9;P28386;P04717;Q36955;Q7YMT8;O03615;A1XM53;A9X7D2;B1PHP1;D7F329;Q8WLH4;Q33382;Q32728;Q4VI77;A1XM40;A5X4C4;B8QQG8;E2QAP3;E5FEA2;Q8WJK7;Q8MAS0;Q9GHM5;O98740;Q8HUX3;Q33414;Q6JXR0;Q5K3Z6;Q95AA9;Q9GIE9;Q37276;A1X8A0;D9IFP2;Q37148;Q8MC01;Q9GEM3;Q8WHV6;B8QQG9;Q8MG08;B7P0E9;B7P0I1;O98832;Q3T5K8;O46989;Q9THR2;Q9TLI1;Q9BA36;…	16077	103	CID		63.24	0.0162568	0	1	51	54	1	1631.8	-17.5747	11/151	pisum_OE_elastase_rep2.mgf
	High	AFRVTPQPGVPPEEA	Q32076;P94086;P94047;P94048;P93976;B6GUW7;B6GUR1;Q95F24;P92469;Q36657;Q9BB64;Q37269;D0F109;B5U0R5;Q6SSI3;E5FEB9;P28386;P31183;P04717;Q36955;A1XM53;A9X7D2;D7F329;Q8WLH4;Q33382;Q32728;Q9MV63;Q4VI77;A1XM40;B8QQG8;E2QAP3;Q8WJK7;Q8MAS0;Q9GHM5;Q9BAN0;O98740;Q8HUX3;Q33414;Q6JXR0;Q37222;Q95AA9;Q9GIE9;D9IFP2;Q9GEM3;B8QQG9;D6MYJ8;Q8MG08;B7P0E9;D6NK13;B7P0I1;O98879;Q1KZQ0;O46989;Q9TLI1;Q9BA36;Q3T5F0;Q4VIB1;…	14288	99	CID		61.09	0.0247963		3	51		1	1594.79	-19.1695	22/147	pisum_OE_elastase_rep2.mgf
	High	FQGPPHGIQVERDKLNKYGRPL	Q9GEB9;Q32076;P94086;P93976;B6GUW7;A5X4C0;B6GUR1;Q95F24;P92469;Q36657;Q9BB64;P04717;Q36955;Q7YMT8;O03615;Q5KTY1;A1XM53;A9X7D2;B1PHP1;D7F329;Q33382;Q8MG96;Q4VI77;Q53DC7;A5X4C4;B8QQG8;E2QAP3;E5FEA2;Q8WJK7;Q8MAS0;Q9GHM5;Q9BAN0;Q33414;Q6JXR0;Q5K3Z6;Q37222;Q95AA9;Q9GIE9;Q37276;A1X8A0;E1U252;D9IFP2;Q37148;Q8MC01;Q9GEM3;Q8WHV6;B8QQG9;D6MYJ8;Q9MSY1;Q8MG08;B7P0E9;D6NK13;B7P0I1;O98879;O98832;Q3T5K8;Q1KZQ0;…	17696	102	CID		58.53	0.0395048		8	50		1	2549.32	-21.9907	15/219	pisum_OE_elastase_rep2.mgf
	Medium	FRVTPQPGVPPEEAGA	P94086;P94048;P93976;B6GUR1;Q95F24;P92469;Q36657;Q9BB64;D0F109;B5U0R5;Q6SSI3;E5FEB9;P28386;P31183;P04717;Q36955;A1XM53;A9X7D2;D7F329;Q8WLH4;Q33382;Q9MV63;Q4VI77;A1XM40;B8QQG8;E2QAP3;Q8WJK7;Q8MAS0;Q9GHM5;Q9BAN0;O98740;Q8HUX3;Q33414;Q6JXR0;Q37222;Q95AA9;Q9GIE9;D9IFP2;Q9GEM3;B8QQG9;D6MYJ8;Q8MG08;B7P0E9;D6NK13;B7P0I1;O98879;Q1KZQ0;O46989;Q9TLI1;Q9BA36;Q3T5F0;Q4VIB1;Q9MU74;Q5I9A4;Q5I990;Q8MBZ1;Q6U127;…	14257	87	CID		48.87	0.421297		3	51		1	1651.82	-17.3998	14/159	pisum_OE_elastase_rep2.mgf
	Medium	FRVTPQPGVPPEEAGAA	P94086;P94048;P93976;B6GUR1;Q95F24;P92469;Q36657;Q9BB64;D0F109;B5U0R5;Q6SSI3;E5FEB9;P28386;P31183;P04717;A1XM53;A9X7D2;D7F329;Q8WLH4;Q33382;Q9MV63;Q4VI77;A1XM40;B8QQG8;E2QAP3;Q8WJK7;Q8MAS0;Q9GHM5;Q9BAN0;O98740;Q8HUX3;Q33414;Q6JXR0;Q37222;Q95AA9;Q9GIE9;D9IFP2;Q9GEM3;B8QQG9;D6MYJ8;Q8MG08;B7P0E9;D6NK13;B7P0I1;O98879;Q1KZQ0;O46989;Q9TLI1;Q9BA36;Q3T5F0;Q4VIB1;Q9MU74;Q5I9A4;Q5I990;Q8MBZ1;Q6U127;B7VF95;…	14214	86	CID		46.31	0.80673		3	51		1	1722.85	-20.8152	8/169	pisum_OE_elastase_rep2.mgf
	Medium	FRVTPQPGVPPEEA	Q32076;P94086;P94047;P94048;P93976;B6GUW7;B6GUR1;Q95F24;P92469;Q36657;Q9BB64;Q37269;D0F109;B5U0R5;Q6SSI3;E5FEB9;P28386;P31183;P04717;Q36955;A1XM53;A9X7D2;D7F329;Q8WLH4;Q33382;Q32728;Q9MV63;Q4VI77;A1XM40;B8QQG8;E2QAP3;Q8WJK7;Q8MAS0;Q9GHM5;Q9BAN0;O98740;Q8HUX3;Q33414;Q6JXR0;Q37222;Q95AA9;Q9GIE9;D9IFP2;Q9GEM3;B8QQG9;D6MYJ8;Q8MG08;B7P0E9;D6NK13;B7P0I1;O98879;Q1KZQ0;O46989;Q9TLI1;Q9BA36;Q3T5F0;Q4VIB1;…	14406	100	CID		45.67	0.880509		2	51	53	1	1523.77	-8.57811	14/139	pisum_OE_elastase_rep2.mgf
	Low	LRLEDLRxPIAYV	P94086	1	1	CID	X8(Y)	27.99	48.3095		8	50	45	1	1620.88	-16.1205	6/122	pisum_OE_elastase_rep2.mgf
B6GUW7	11.99	7	7	467	51.7898	6.68311	107.841	Ribulose-1,5-bisphosphate-carboxylase (Fragment) OS=Pyrostria bibracteata GN=rbcL PE=3 SV=1 - [B6GUW7_9GENT]
	Confidence Icon	Sequence	Protein Accessions	# Proteins	# Protein Groups	Activation Type	Modifications	IonScore	Exp Value	Δ Score	Rank	Identity High	Homology Threshold	Charge	m/z [Da]	ΔM [ppm]	Ions Matched	Spectrum File
	High	NMFTSIVGNVFGFxAL	B6GUW7;Q1KZQ0	7	2	CID	X14(K)	95.85	8.7375e-06		4	51		1	1744.89	-8.87234	18/156	pisum_OE_elastase_rep2.mgf
	High	NMFTSIVGNVFGFxA	B6GUW7;Q1KZQ0	7	2	CID	X14(K)	63.24	0.0162568		2	51	54	1	1631.8	-17.5747	11/146	pisum_OE_elastase_rep2.mgf
	High	AFRVTPQPGVPPEEA	Q32076;P94086;P94047;P94048;P93976;B6GUW7;B6GUR1;Q95F24;P92469;Q36657;Q9BB64;Q37269;D0F109;B5U0R5;Q6SSI3;E5FEB9;P28386;P31183;P04717;Q36955;A1XM53;A9X7D2;D7F329;Q8WLH4;Q33382;Q32728;Q9MV63;Q4VI77;A1XM40;B8QQG8;E2QAP3;Q8WJK7;Q8MAS0;Q9GHM5;Q9BAN0;O98740;Q8HUX3;Q33414;Q6JXR0;Q37222;Q95AA9;Q9GIE9;D9IFP2;Q9GEM3;B8QQG9;D6MYJ8;Q8MG08;B7P0E9;D6NK13;B7P0I1;O98879;Q1KZQ0;O46989;Q9TLI1;Q9BA36;Q3T5F0;Q4VIB1;…	14288	99	CID		61.09	0.0247963		3	51		1	1594.79	-19.1695	22/147	pisum_OE_elastase_rep2.mgf
	High	FQGPPHGIQVERDKLNKYGRPL	Q9GEB9;Q32076;P94086;P93976;B6GUW7;A5X4C0;B6GUR1;Q95F24;P92469;Q36657;Q9BB64;P04717;Q36955;Q7YMT8;O03615;Q5KTY1;A1XM53;A9X7D2;B1PHP1;D7F329;Q33382;Q8MG96;Q4VI77;Q53DC7;A5X4C4;B8QQG8;E2QAP3;E5FEA2;Q8WJK7;Q8MAS0;Q9GHM5;Q9BAN0;Q33414;Q6JXR0;Q5K3Z6;Q37222;Q95AA9;Q9GIE9;Q37276;A1X8A0;E1U252;D9IFP2;Q37148;Q8MC01;Q9GEM3;Q8WHV6;B8QQG9;D6MYJ8;Q9MSY1;Q8MG08;B7P0E9;D6NK13;B7P0I1;O98879;O98832;Q3T5K8;Q1KZQ0;…	17696	102	CID		58.53	0.0395048		8	50		1	2549.32	-21.9907	15/219	pisum_OE_elastase_rep2.mgf
	Medium	FRVTPQPGVPPEEAxA	P94047;B6GUW7;Q32087	3	3	CID	X15(G)	48.87	0.421297		4	51		1	1651.82	-17.3998	14/159	pisum_OE_elastase_rep2.mgf
	Medium	FRVTPQPGVPPEEAxAA	P94047;B6GUW7	2	2	CID	X15(G)	46.31	0.80673		5	51		1	1722.85	-20.8152	8/169	pisum_OE_elastase_rep2.mgf
	Medium	FRVTPQPGVPPEEA	Q32076;P94086;P94047;P94048;P93976;B6GUW7;B6GUR1;Q95F24;P92469;Q36657;Q9BB64;Q37269;D0F109;B5U0R5;Q6SSI3;E5FEB9;P28386;P31183;P04717;Q36955;A1XM53;A9X7D2;D7F329;Q8WLH4;Q33382;Q32728;Q9MV63;Q4VI77;A1XM40;B8QQG8;E2QAP3;Q8WJK7;Q8MAS0;Q9GHM5;Q9BAN0;O98740;Q8HUX3;Q33414;Q6JXR0;Q37222;Q95AA9;Q9GIE9;D9IFP2;Q9GEM3;B8QQG9;D6MYJ8;Q8MG08;B7P0E9;D6NK13;B7P0I1;O98879;Q1KZQ0;O46989;Q9TLI1;Q9BA36;Q3T5F0;Q4VIB1;…	14406	100	CID		45.67	0.880509		2	51	53	1	1523.77	-8.57811	14/139	pisum_OE_elastase_rep2.mgf
Q95F24	13.01	8	8	469	51.9891	6.53662	107.841	Ribulose-1,5-bisphosphate carboxylase/oxygenase large subunit (Fragment) OS=Pileostegia viburnoides GN=rbcL PE=3 SV=1 - [Q95F24_9ASTE]
	Confidence Icon	Sequence	Protein Accessions	# Proteins	# Protein Groups	Activation Type	Modifications	IonScore	Exp Value	Δ Score	Rank	Identity High	Homology Threshold	Charge	m/z [Da]	ΔM [ppm]	Ions Matched	Spectrum File
	High	NMFTSIVGNVFGFKAL	Q32076;P94086;P94047;P94048;P93976;A5X4C0;Q95F24;P92469;Q37269;D0F109;B5U0R5;E5FEB9;P28386;P04717;Q36955;Q7YMT8;O03615;A1XM53;A9X7D2;B1PHP1;D7F329;Q8WLH4;Q33382;Q32728;Q4VI77;A1XM40;A5X4C4;B8QQG8;E2QAP3;E5FEA2;Q8WJK7;Q8MAS0;Q9GHM5;O98740;Q8HUX3;Q33414;Q6JXR0;Q5K3Z6;Q95AA9;Q9GIE9;Q37276;A1X8A0;D9IFP2;Q37148;Q8MC01;Q9GEM3;Q8WHV6;B8QQG9;Q8MG08;B7P0E9;B7P0I1;O98832;Q3T5K8;O46989;Q9THR2;Q9TLI1;Q9BA36;…	16063	103	CID		95.85	8.7375e-06	0	2	51		1	1744.89	-8.87234	18/161	pisum_OE_elastase_rep2.mgf
	High	NMFTSIVGNVFGFKA	Q32076;P94086;P94047;P94048;P93976;A5X4C0;Q95F24;P92469;Q37269;D0F109;B5U0R5;E5FEB9;P28386;P04717;Q36955;Q7YMT8;O03615;A1XM53;A9X7D2;B1PHP1;D7F329;Q8WLH4;Q33382;Q32728;Q4VI77;A1XM40;A5X4C4;B8QQG8;E2QAP3;E5FEA2;Q8WJK7;Q8MAS0;Q9GHM5;O98740;Q8HUX3;Q33414;Q6JXR0;Q5K3Z6;Q95AA9;Q9GIE9;Q37276;A1X8A0;D9IFP2;Q37148;Q8MC01;Q9GEM3;Q8WHV6;B8QQG9;Q8MG08;B7P0E9;B7P0I1;O98832;Q3T5K8;O46989;Q9THR2;Q9TLI1;Q9BA36;…	16077	103	CID		63.24	0.0162568	0	1	51	54	1	1631.8	-17.5747	11/151	pisum_OE_elastase_rep2.mgf
	High	AFRVTPQPGVPPEEA	Q32076;P94086;P94047;P94048;P93976;B6GUW7;B6GUR1;Q95F24;P92469;Q36657;Q9BB64;Q37269;D0F109;B5U0R5;Q6SSI3;E5FEB9;P28386;P31183;P04717;Q36955;A1XM53;A9X7D2;D7F329;Q8WLH4;Q33382;Q32728;Q9MV63;Q4VI77;A1XM40;B8QQG8;E2QAP3;Q8WJK7;Q8MAS0;Q9GHM5;Q9BAN0;O98740;Q8HUX3;Q33414;Q6JXR0;Q37222;Q95AA9;Q9GIE9;D9IFP2;Q9GEM3;B8QQG9;D6MYJ8;Q8MG08;B7P0E9;D6NK13;B7P0I1;O98879;Q1KZQ0;O46989;Q9TLI1;Q9BA36;Q3T5F0;Q4VIB1;…	14288	99	CID		61.09	0.0247963		3	51		1	1594.79	-19.1695	22/147	pisum_OE_elastase_rep2.mgf
	High	FQGPPHGIQVERDKLNKYGRPL	Q9GEB9;Q32076;P94086;P93976;B6GUW7;A5X4C0;B6GUR1;Q95F24;P92469;Q36657;Q9BB64;P04717;Q36955;Q7YMT8;O03615;Q5KTY1;A1XM53;A9X7D2;B1PHP1;D7F329;Q33382;Q8MG96;Q4VI77;Q53DC7;A5X4C4;B8QQG8;E2QAP3;E5FEA2;Q8WJK7;Q8MAS0;Q9GHM5;Q9BAN0;Q33414;Q6JXR0;Q5K3Z6;Q37222;Q95AA9;Q9GIE9;Q37276;A1X8A0;E1U252;D9IFP2;Q37148;Q8MC01;Q9GEM3;Q8WHV6;B8QQG9;D6MYJ8;Q9MSY1;Q8MG08;B7P0E9;D6NK13;B7P0I1;O98879;O98832;Q3T5K8;Q1KZQ0;…	17696	102	CID		58.53	0.0395048		8	50		1	2549.32	-21.9907	15/219	pisum_OE_elastase_rep2.mgf
	Medium	FRVTPQPGVPPEEAGA	P94086;P94048;P93976;B6GUR1;Q95F24;P92469;Q36657;Q9BB64;D0F109;B5U0R5;Q6SSI3;E5FEB9;P28386;P31183;P04717;Q36955;A1XM53;A9X7D2;D7F329;Q8WLH4;Q33382;Q9MV63;Q4VI77;A1XM40;B8QQG8;E2QAP3;Q8WJK7;Q8MAS0;Q9GHM5;Q9BAN0;O98740;Q8HUX3;Q33414;Q6JXR0;Q37222;Q95AA9;Q9GIE9;D9IFP2;Q9GEM3;B8QQG9;D6MYJ8;Q8MG08;B7P0E9;D6NK13;B7P0I1;O98879;Q1KZQ0;O46989;Q9TLI1;Q9BA36;Q3T5F0;Q4VIB1;Q9MU74;Q5I9A4;Q5I990;Q8MBZ1;Q6U127;…	14257	87	CID		48.87	0.421297		3	51		1	1651.82	-17.3998	14/159	pisum_OE_elastase_rep2.mgf
	Medium	FRVTPQPGVPPEEAGAA	P94086;P94048;P93976;B6GUR1;Q95F24;P92469;Q36657;Q9BB64;D0F109;B5U0R5;Q6SSI3;E5FEB9;P28386;P31183;P04717;A1XM53;A9X7D2;D7F329;Q8WLH4;Q33382;Q9MV63;Q4VI77;A1XM40;B8QQG8;E2QAP3;Q8WJK7;Q8MAS0;Q9GHM5;Q9BAN0;O98740;Q8HUX3;Q33414;Q6JXR0;Q37222;Q95AA9;Q9GIE9;D9IFP2;Q9GEM3;B8QQG9;D6MYJ8;Q8MG08;B7P0E9;D6NK13;B7P0I1;O98879;Q1KZQ0;O46989;Q9TLI1;Q9BA36;Q3T5F0;Q4VIB1;Q9MU74;Q5I9A4;Q5I990;Q8MBZ1;Q6U127;B7VF95;…	14214	86	CID		46.31	0.80673		3	51		1	1722.85	-20.8152	8/169	pisum_OE_elastase_rep2.mgf
	Medium	FRVTPQPGVPPEEA	Q32076;P94086;P94047;P94048;P93976;B6GUW7;B6GUR1;Q95F24;P92469;Q36657;Q9BB64;Q37269;D0F109;B5U0R5;Q6SSI3;E5FEB9;P28386;P31183;P04717;Q36955;A1XM53;A9X7D2;D7F329;Q8WLH4;Q33382;Q32728;Q9MV63;Q4VI77;A1XM40;B8QQG8;E2QAP3;Q8WJK7;Q8MAS0;Q9GHM5;Q9BAN0;O98740;Q8HUX3;Q33414;Q6JXR0;Q37222;Q95AA9;Q9GIE9;D9IFP2;Q9GEM3;B8QQG9;D6MYJ8;Q8MG08;B7P0E9;D6NK13;B7P0I1;O98879;Q1KZQ0;O46989;Q9TLI1;Q9BA36;Q3T5F0;Q4VIB1;…	14406	100	CID		45.67	0.880509		2	51	53	1	1523.77	-8.57811	14/139	pisum_OE_elastase_rep2.mgf
	Low	xYVKTFQGPPHGIQV	Q95F24	3	1	CID	X1(S)	20.46	224.035		8	50	34	1	1657.96	52.9439	7/143	pisum_OE_elastase_rep2.mgf
P92469	14.84	8	8	465	51.6389	7.38623	107.841	Ribulose-1,5-bisphosphate carboxylase, large subunit (Fragment) OS=Psychotria sp. Bremer 2722 GN=rbcL PE=3 SV=3 - [P92469_9GENT]
	Confidence Icon	Sequence	Protein Accessions	# Proteins	# Protein Groups	Activation Type	Modifications	IonScore	Exp Value	Δ Score	Rank	Identity High	Homology Threshold	Charge	m/z [Da]	ΔM [ppm]	Ions Matched	Spectrum File
	High	NMFTSIVGNVFGFKAL	Q32076;P94086;P94047;P94048;P93976;A5X4C0;Q95F24;P92469;Q37269;D0F109;B5U0R5;E5FEB9;P28386;P04717;Q36955;Q7YMT8;O03615;A1XM53;A9X7D2;B1PHP1;D7F329;Q8WLH4;Q33382;Q32728;Q4VI77;A1XM40;A5X4C4;B8QQG8;E2QAP3;E5FEA2;Q8WJK7;Q8MAS0;Q9GHM5;O98740;Q8HUX3;Q33414;Q6JXR0;Q5K3Z6;Q95AA9;Q9GIE9;Q37276;A1X8A0;D9IFP2;Q37148;Q8MC01;Q9GEM3;Q8WHV6;B8QQG9;Q8MG08;B7P0E9;B7P0I1;O98832;Q3T5K8;O46989;Q9THR2;Q9TLI1;Q9BA36;…	16063	103	CID		95.85	8.7375e-06	0	2	51		1	1744.89	-8.87234	18/161	pisum_OE_elastase_rep2.mgf
	High	NMFTSIVGNVFGFKA	Q32076;P94086;P94047;P94048;P93976;A5X4C0;Q95F24;P92469;Q37269;D0F109;B5U0R5;E5FEB9;P28386;P04717;Q36955;Q7YMT8;O03615;A1XM53;A9X7D2;B1PHP1;D7F329;Q8WLH4;Q33382;Q32728;Q4VI77;A1XM40;A5X4C4;B8QQG8;E2QAP3;E5FEA2;Q8WJK7;Q8MAS0;Q9GHM5;O98740;Q8HUX3;Q33414;Q6JXR0;Q5K3Z6;Q95AA9;Q9GIE9;Q37276;A1X8A0;D9IFP2;Q37148;Q8MC01;Q9GEM3;Q8WHV6;B8QQG9;Q8MG08;B7P0E9;B7P0I1;O98832;Q3T5K8;O46989;Q9THR2;Q9TLI1;Q9BA36;…	16077	103	CID		63.24	0.0162568	0	1	51	54	1	1631.8	-17.5747	11/151	pisum_OE_elastase_rep2.mgf
	High	AFRVTPQPGVPPEEA	Q32076;P94086;P94047;P94048;P93976;B6GUW7;B6GUR1;Q95F24;P92469;Q36657;Q9BB64;Q37269;D0F109;B5U0R5;Q6SSI3;E5FEB9;P28386;P31183;P04717;Q36955;A1XM53;A9X7D2;D7F329;Q8WLH4;Q33382;Q32728;Q9MV63;Q4VI77;A1XM40;B8QQG8;E2QAP3;Q8WJK7;Q8MAS0;Q9GHM5;Q9BAN0;O98740;Q8HUX3;Q33414;Q6JXR0;Q37222;Q95AA9;Q9GIE9;D9IFP2;Q9GEM3;B8QQG9;D6MYJ8;Q8MG08;B7P0E9;D6NK13;B7P0I1;O98879;Q1KZQ0;O46989;Q9TLI1;Q9BA36;Q3T5F0;Q4VIB1;…	14288	99	CID		61.09	0.0247963		3	51		1	1594.79	-19.1695	22/147	pisum_OE_elastase_rep2.mgf
	High	FQGPPHGIQVERDKLNKYGRPL	Q9GEB9;Q32076;P94086;P93976;B6GUW7;A5X4C0;B6GUR1;Q95F24;P92469;Q36657;Q9BB64;P04717;Q36955;Q7YMT8;O03615;Q5KTY1;A1XM53;A9X7D2;B1PHP1;D7F329;Q33382;Q8MG96;Q4VI77;Q53DC7;A5X4C4;B8QQG8;E2QAP3;E5FEA2;Q8WJK7;Q8MAS0;Q9GHM5;Q9BAN0;Q33414;Q6JXR0;Q5K3Z6;Q37222;Q95AA9;Q9GIE9;Q37276;A1X8A0;E1U252;D9IFP2;Q37148;Q8MC01;Q9GEM3;Q8WHV6;B8QQG9;D6MYJ8;Q9MSY1;Q8MG08;B7P0E9;D6NK13;B7P0I1;O98879;O98832;Q3T5K8;Q1KZQ0;…	17696	102	CID		58.53	0.0395048		8	50		1	2549.32	-21.9907	15/219	pisum_OE_elastase_rep2.mgf
	Medium	FRVTPQPGVPPEEAGA	P94086;P94048;P93976;B6GUR1;Q95F24;P92469;Q36657;Q9BB64;D0F109;B5U0R5;Q6SSI3;E5FEB9;P28386;P31183;P04717;Q36955;A1XM53;A9X7D2;D7F329;Q8WLH4;Q33382;Q9MV63;Q4VI77;A1XM40;B8QQG8;E2QAP3;Q8WJK7;Q8MAS0;Q9GHM5;Q9BAN0;O98740;Q8HUX3;Q33414;Q6JXR0;Q37222;Q95AA9;Q9GIE9;D9IFP2;Q9GEM3;B8QQG9;D6MYJ8;Q8MG08;B7P0E9;D6NK13;B7P0I1;O98879;Q1KZQ0;O46989;Q9TLI1;Q9BA36;Q3T5F0;Q4VIB1;Q9MU74;Q5I9A4;Q5I990;Q8MBZ1;Q6U127;…	14257	87	CID		48.87	0.421297		3	51		1	1651.82	-17.3998	14/159	pisum_OE_elastase_rep2.mgf
	Medium	FRVTPQPGVPPEEAGAA	P94086;P94048;P93976;B6GUR1;Q95F24;P92469;Q36657;Q9BB64;D0F109;B5U0R5;Q6SSI3;E5FEB9;P28386;P31183;P04717;A1XM53;A9X7D2;D7F329;Q8WLH4;Q33382;Q9MV63;Q4VI77;A1XM40;B8QQG8;E2QAP3;Q8WJK7;Q8MAS0;Q9GHM5;Q9BAN0;O98740;Q8HUX3;Q33414;Q6JXR0;Q37222;Q95AA9;Q9GIE9;D9IFP2;Q9GEM3;B8QQG9;D6MYJ8;Q8MG08;B7P0E9;D6NK13;B7P0I1;O98879;Q1KZQ0;O46989;Q9TLI1;Q9BA36;Q3T5F0;Q4VIB1;Q9MU74;Q5I9A4;Q5I990;Q8MBZ1;Q6U127;B7VF95;…	14214	86	CID		46.31	0.80673		3	51		1	1722.85	-20.8152	8/169	pisum_OE_elastase_rep2.mgf
	Medium	FRVTPQPGVPPEEA	Q32076;P94086;P94047;P94048;P93976;B6GUW7;B6GUR1;Q95F24;P92469;Q36657;Q9BB64;Q37269;D0F109;B5U0R5;Q6SSI3;E5FEB9;P28386;P31183;P04717;Q36955;A1XM53;A9X7D2;D7F329;Q8WLH4;Q33382;Q32728;Q9MV63;Q4VI77;A1XM40;B8QQG8;E2QAP3;Q8WJK7;Q8MAS0;Q9GHM5;Q9BAN0;O98740;Q8HUX3;Q33414;Q6JXR0;Q37222;Q95AA9;Q9GIE9;D9IFP2;Q9GEM3;B8QQG9;D6MYJ8;Q8MG08;B7P0E9;D6NK13;B7P0I1;O98879;Q1KZQ0;O46989;Q9TLI1;Q9BA36;Q3T5F0;Q4VIB1;…	14406	100	CID		45.67	0.880509		2	51	53	1	1523.77	-8.57811	14/139	pisum_OE_elastase_rep2.mgf
	Low	LRLEDLRIPFSYV	P92469	1	1	CID		32.99	15.2768	0.030303	1	50	45	1	1620.88	-16.1267	10/128	pisum_OE_elastase_rep2.mgf
Q36657	17.06	8	8	469	51.8165	6.43018	107.841	Ribulose-1,5-bisphosphate carboxylase (Fragment) OS=Pinckneya pubens GN=rbcL PE=3 SV=1 - [Q36657_9GENT]
	Confidence Icon	Sequence	Protein Accessions	# Proteins	# Protein Groups	Activation Type	Modifications	IonScore	Exp Value	Δ Score	Rank	Identity High	Homology Threshold	Charge	m/z [Da]	ΔM [ppm]	Ions Matched	Spectrum File
	High	NMFTSIVGNVFGxKAL	Q36657	6	1	CID	X13(F)	95.85	8.7375e-06		5	51		1	1744.89	-8.87234	18/161	pisum_OE_elastase_rep2.mgf
	High	NMFTSIVGNVFGxKA	Q36657	6	1	CID	X13(F)	63.24	0.0162568		3	51	54	1	1631.8	-17.5747	11/151	pisum_OE_elastase_rep2.mgf
	High	AFRVTPQPGVPPEEA	Q32076;P94086;P94047;P94048;P93976;B6GUW7;B6GUR1;Q95F24;P92469;Q36657;Q9BB64;Q37269;D0F109;B5U0R5;Q6SSI3;E5FEB9;P28386;P31183;P04717;Q36955;A1XM53;A9X7D2;D7F329;Q8WLH4;Q33382;Q32728;Q9MV63;Q4VI77;A1XM40;B8QQG8;E2QAP3;Q8WJK7;Q8MAS0;Q9GHM5;Q9BAN0;O98740;Q8HUX3;Q33414;Q6JXR0;Q37222;Q95AA9;Q9GIE9;D9IFP2;Q9GEM3;B8QQG9;D6MYJ8;Q8MG08;B7P0E9;D6NK13;B7P0I1;O98879;Q1KZQ0;O46989;Q9TLI1;Q9BA36;Q3T5F0;Q4VIB1;…	14288	99	CID		61.09	0.0247963		3	51		1	1594.79	-19.1695	22/147	pisum_OE_elastase_rep2.mgf
	High	FQGPPHGIQVERDKLNKYGRPL	Q9GEB9;Q32076;P94086;P93976;B6GUW7;A5X4C0;B6GUR1;Q95F24;P92469;Q36657;Q9BB64;P04717;Q36955;Q7YMT8;O03615;Q5KTY1;A1XM53;A9X7D2;B1PHP1;D7F329;Q33382;Q8MG96;Q4VI77;Q53DC7;A5X4C4;B8QQG8;E2QAP3;E5FEA2;Q8WJK7;Q8MAS0;Q9GHM5;Q9BAN0;Q33414;Q6JXR0;Q5K3Z6;Q37222;Q95AA9;Q9GIE9;Q37276;A1X8A0;E1U252;D9IFP2;Q37148;Q8MC01;Q9GEM3;Q8WHV6;B8QQG9;D6MYJ8;Q9MSY1;Q8MG08;B7P0E9;D6NK13;B7P0I1;O98879;O98832;Q3T5K8;Q1KZQ0;…	17696	102	CID		58.53	0.0395048		8	50		1	2549.32	-21.9907	15/219	pisum_OE_elastase_rep2.mgf
	Medium	FRVTPQPGVPPEEAGA	P94086;P94048;P93976;B6GUR1;Q95F24;P92469;Q36657;Q9BB64;D0F109;B5U0R5;Q6SSI3;E5FEB9;P28386;P31183;P04717;Q36955;A1XM53;A9X7D2;D7F329;Q8WLH4;Q33382;Q9MV63;Q4VI77;A1XM40;B8QQG8;E2QAP3;Q8WJK7;Q8MAS0;Q9GHM5;Q9BAN0;O98740;Q8HUX3;Q33414;Q6JXR0;Q37222;Q95AA9;Q9GIE9;D9IFP2;Q9GEM3;B8QQG9;D6MYJ8;Q8MG08;B7P0E9;D6NK13;B7P0I1;O98879;Q1KZQ0;O46989;Q9TLI1;Q9BA36;Q3T5F0;Q4VIB1;Q9MU74;Q5I9A4;Q5I990;Q8MBZ1;Q6U127;…	14257	87	CID		48.87	0.421297		3	51		1	1651.82	-17.3998	14/159	pisum_OE_elastase_rep2.mgf
	Medium	FRVTPQPGVPPEEAGAA	P94086;P94048;P93976;B6GUR1;Q95F24;P92469;Q36657;Q9BB64;D0F109;B5U0R5;Q6SSI3;E5FEB9;P28386;P31183;P04717;A1XM53;A9X7D2;D7F329;Q8WLH4;Q33382;Q9MV63;Q4VI77;A1XM40;B8QQG8;E2QAP3;Q8WJK7;Q8MAS0;Q9GHM5;Q9BAN0;O98740;Q8HUX3;Q33414;Q6JXR0;Q37222;Q95AA9;Q9GIE9;D9IFP2;Q9GEM3;B8QQG9;D6MYJ8;Q8MG08;B7P0E9;D6NK13;B7P0I1;O98879;Q1KZQ0;O46989;Q9TLI1;Q9BA36;Q3T5F0;Q4VIB1;Q9MU74;Q5I9A4;Q5I990;Q8MBZ1;Q6U127;B7VF95;…	14214	86	CID		46.31	0.80673		3	51		1	1722.85	-20.8152	8/169	pisum_OE_elastase_rep2.mgf
	Medium	FRVTPQPGVPPEEA	Q32076;P94086;P94047;P94048;P93976;B6GUW7;B6GUR1;Q95F24;P92469;Q36657;Q9BB64;Q37269;D0F109;B5U0R5;Q6SSI3;E5FEB9;P28386;P31183;P04717;Q36955;A1XM53;A9X7D2;D7F329;Q8WLH4;Q33382;Q32728;Q9MV63;Q4VI77;A1XM40;B8QQG8;E2QAP3;Q8WJK7;Q8MAS0;Q9GHM5;Q9BAN0;O98740;Q8HUX3;Q33414;Q6JXR0;Q37222;Q95AA9;Q9GIE9;D9IFP2;Q9GEM3;B8QQG9;D6MYJ8;Q8MG08;B7P0E9;D6NK13;B7P0I1;O98879;Q1KZQ0;O46989;Q9TLI1;Q9BA36;Q3T5F0;Q4VIB1;…	14406	100	CID		45.67	0.880509		2	51	53	1	1523.77	-8.57811	14/139	pisum_OE_elastase_rep2.mgf
	Low	HVxHmPALTEIFGDDSVLQFGGGT	Q32076;Q36657;O03615;Q33382;Q37148;Q32811	18	6	CID	X3(G), M5(Oxidation)	16.86	561.049		4	50	30	1	2501.15	-9.42617	6/219	pisum_OE_elastase_rep2.mgf
P04717	18.32	9	9	475	52.7297	7.02002	107.841	Ribulose bisphosphate carboxylase large chain OS=Pisum sativum GN=rbcL PE=1 SV=3 - [RBL_PEA]
	Confidence Icon	Sequence	Protein Accessions	# Proteins	# Protein Groups	Activation Type	Modifications	IonScore	Exp Value	Δ Score	Rank	Identity High	Homology Threshold	Charge	m/z [Da]	ΔM [ppm]	Ions Matched	Spectrum File
	High	NMFTSIVGNVFGFKAL	Q32076;P94086;P94047;P94048;P93976;A5X4C0;Q95F24;P92469;Q37269;D0F109;B5U0R5;E5FEB9;P28386;P04717;Q36955;Q7YMT8;O03615;A1XM53;A9X7D2;B1PHP1;D7F329;Q8WLH4;Q33382;Q32728;Q4VI77;A1XM40;A5X4C4;B8QQG8;E2QAP3;E5FEA2;Q8WJK7;Q8MAS0;Q9GHM5;O98740;Q8HUX3;Q33414;Q6JXR0;Q5K3Z6;Q95AA9;Q9GIE9;Q37276;A1X8A0;D9IFP2;Q37148;Q8MC01;Q9GEM3;Q8WHV6;B8QQG9;Q8MG08;B7P0E9;B7P0I1;O98832;Q3T5K8;O46989;Q9THR2;Q9TLI1;Q9BA36;…	16063	103	CID		95.85	8.7375e-06	0	2	51		1	1744.89	-8.87234	18/161	pisum_OE_elastase_rep2.mgf
	High	NMFTSIVGNVFGFKA	Q32076;P94086;P94047;P94048;P93976;A5X4C0;Q95F24;P92469;Q37269;D0F109;B5U0R5;E5FEB9;P28386;P04717;Q36955;Q7YMT8;O03615;A1XM53;A9X7D2;B1PHP1;D7F329;Q8WLH4;Q33382;Q32728;Q4VI77;A1XM40;A5X4C4;B8QQG8;E2QAP3;E5FEA2;Q8WJK7;Q8MAS0;Q9GHM5;O98740;Q8HUX3;Q33414;Q6JXR0;Q5K3Z6;Q95AA9;Q9GIE9;Q37276;A1X8A0;D9IFP2;Q37148;Q8MC01;Q9GEM3;Q8WHV6;B8QQG9;Q8MG08;B7P0E9;B7P0I1;O98832;Q3T5K8;O46989;Q9THR2;Q9TLI1;Q9BA36;…	16077	103	CID		63.24	0.0162568	0	1	51	54	1	1631.8	-17.5747	11/151	pisum_OE_elastase_rep2.mgf
	High	AFRVTPQPGVPPEEA	Q32076;P94086;P94047;P94048;P93976;B6GUW7;B6GUR1;Q95F24;P92469;Q36657;Q9BB64;Q37269;D0F109;B5U0R5;Q6SSI3;E5FEB9;P28386;P31183;P04717;Q36955;A1XM53;A9X7D2;D7F329;Q8WLH4;Q33382;Q32728;Q9MV63;Q4VI77;A1XM40;B8QQG8;E2QAP3;Q8WJK7;Q8MAS0;Q9GHM5;Q9BAN0;O98740;Q8HUX3;Q33414;Q6JXR0;Q37222;Q95AA9;Q9GIE9;D9IFP2;Q9GEM3;B8QQG9;D6MYJ8;Q8MG08;B7P0E9;D6NK13;B7P0I1;O98879;Q1KZQ0;O46989;Q9TLI1;Q9BA36;Q3T5F0;Q4VIB1;…	14288	99	CID		61.09	0.0247963		3	51		1	1594.79	-19.1695	22/147	pisum_OE_elastase_rep2.mgf
	High	FQGPPHGIQVERDKLNKYGRPL	Q9GEB9;Q32076;P94086;P93976;B6GUW7;A5X4C0;B6GUR1;Q95F24;P92469;Q36657;Q9BB64;P04717;Q36955;Q7YMT8;O03615;Q5KTY1;A1XM53;A9X7D2;B1PHP1;D7F329;Q33382;Q8MG96;Q4VI77;Q53DC7;A5X4C4;B8QQG8;E2QAP3;E5FEA2;Q8WJK7;Q8MAS0;Q9GHM5;Q9BAN0;Q33414;Q6JXR0;Q5K3Z6;Q37222;Q95AA9;Q9GIE9;Q37276;A1X8A0;E1U252;D9IFP2;Q37148;Q8MC01;Q9GEM3;Q8WHV6;B8QQG9;D6MYJ8;Q9MSY1;Q8MG08;B7P0E9;D6NK13;B7P0I1;O98879;O98832;Q3T5K8;Q1KZQ0;…	17696	102	CID		58.53	0.0395048		8	50		1	2549.32	-21.9907	15/219	pisum_OE_elastase_rep2.mgf
	Medium	FRVTPQPGVPPEEAGA	P94086;P94048;P93976;B6GUR1;Q95F24;P92469;Q36657;Q9BB64;D0F109;B5U0R5;Q6SSI3;E5FEB9;P28386;P31183;P04717;Q36955;A1XM53;A9X7D2;D7F329;Q8WLH4;Q33382;Q9MV63;Q4VI77;A1XM40;B8QQG8;E2QAP3;Q8WJK7;Q8MAS0;Q9GHM5;Q9BAN0;O98740;Q8HUX3;Q33414;Q6JXR0;Q37222;Q95AA9;Q9GIE9;D9IFP2;Q9GEM3;B8QQG9;D6MYJ8;Q8MG08;B7P0E9;D6NK13;B7P0I1;O98879;Q1KZQ0;O46989;Q9TLI1;Q9BA36;Q3T5F0;Q4VIB1;Q9MU74;Q5I9A4;Q5I990;Q8MBZ1;Q6U127;…	14257	87	CID		48.87	0.421297		3	51		1	1651.82	-17.3998	14/159	pisum_OE_elastase_rep2.mgf
	Medium	FRVTPQPGVPPEEAGAA	P94086;P94048;P93976;B6GUR1;Q95F24;P92469;Q36657;Q9BB64;D0F109;B5U0R5;Q6SSI3;E5FEB9;P28386;P31183;P04717;A1XM53;A9X7D2;D7F329;Q8WLH4;Q33382;Q9MV63;Q4VI77;A1XM40;B8QQG8;E2QAP3;Q8WJK7;Q8MAS0;Q9GHM5;Q9BAN0;O98740;Q8HUX3;Q33414;Q6JXR0;Q37222;Q95AA9;Q9GIE9;D9IFP2;Q9GEM3;B8QQG9;D6MYJ8;Q8MG08;B7P0E9;D6NK13;B7P0I1;O98879;Q1KZQ0;O46989;Q9TLI1;Q9BA36;Q3T5F0;Q4VIB1;Q9MU74;Q5I9A4;Q5I990;Q8MBZ1;Q6U127;B7VF95;…	14214	86	CID		46.31	0.80673		3	51		1	1722.85	-20.8152	8/169	pisum_OE_elastase_rep2.mgf
	Medium	FRVTPQPGVPPEEA	Q32076;P94086;P94047;P94048;P93976;B6GUW7;B6GUR1;Q95F24;P92469;Q36657;Q9BB64;Q37269;D0F109;B5U0R5;Q6SSI3;E5FEB9;P28386;P31183;P04717;Q36955;A1XM53;A9X7D2;D7F329;Q8WLH4;Q33382;Q32728;Q9MV63;Q4VI77;A1XM40;B8QQG8;E2QAP3;Q8WJK7;Q8MAS0;Q9GHM5;Q9BAN0;O98740;Q8HUX3;Q33414;Q6JXR0;Q37222;Q95AA9;Q9GIE9;D9IFP2;Q9GEM3;B8QQG9;D6MYJ8;Q8MG08;B7P0E9;D6NK13;B7P0I1;O98879;Q1KZQ0;O46989;Q9TLI1;Q9BA36;Q3T5F0;Q4VIB1;…	14406	100	CID		45.67	0.880509		2	51	53	1	1523.77	-8.57811	14/139	pisum_OE_elastase_rep2.mgf
	Low	LRLEDLRIPYAYV	P04717	2	1	CID		31.65	20.7985		3	50	45	1	1620.88	-16.1205	10/122	pisum_OE_elastase_rep2.mgf
	Low	RNEGRDLAREGNAIIREA	P04717	31	1	CID		29.72	33.2815		9	50	43	1	2040.02	-25.069	11/197	pisum_OE_elastase_rep2.mgf
Q36955	14.16	7	7	473	52.3833	6.68311	107.841	Rubisco large subunit (Fragment) OS=Melissa officinalis GN=rbcL PE=3 SV=1 - [Q36955_MELOI]
	Confidence Icon	Sequence	Protein Accessions	# Proteins	# Protein Groups	Activation Type	Modifications	IonScore	Exp Value	Δ Score	Rank	Identity High	Homology Threshold	Charge	m/z [Da]	ΔM [ppm]	Ions Matched	Spectrum File
	High	NMFTSIVGNVFGFKAL	Q32076;P94086;P94047;P94048;P93976;A5X4C0;Q95F24;P92469;Q37269;D0F109;B5U0R5;E5FEB9;P28386;P04717;Q36955;Q7YMT8;O03615;A1XM53;A9X7D2;B1PHP1;D7F329;Q8WLH4;Q33382;Q32728;Q4VI77;A1XM40;A5X4C4;B8QQG8;E2QAP3;E5FEA2;Q8WJK7;Q8MAS0;Q9GHM5;O98740;Q8HUX3;Q33414;Q6JXR0;Q5K3Z6;Q95AA9;Q9GIE9;Q37276;A1X8A0;D9IFP2;Q37148;Q8MC01;Q9GEM3;Q8WHV6;B8QQG9;Q8MG08;B7P0E9;B7P0I1;O98832;Q3T5K8;O46989;Q9THR2;Q9TLI1;Q9BA36;…	16063	103	CID		95.85	8.7375e-06	0	2	51		1	1744.89	-8.87234	18/161	pisum_OE_elastase_rep2.mgf
	High	NMFTSIVGNVFGFKA	Q32076;P94086;P94047;P94048;P93976;A5X4C0;Q95F24;P92469;Q37269;D0F109;B5U0R5;E5FEB9;P28386;P04717;Q36955;Q7YMT8;O03615;A1XM53;A9X7D2;B1PHP1;D7F329;Q8WLH4;Q33382;Q32728;Q4VI77;A1XM40;A5X4C4;B8QQG8;E2QAP3;E5FEA2;Q8WJK7;Q8MAS0;Q9GHM5;O98740;Q8HUX3;Q33414;Q6JXR0;Q5K3Z6;Q95AA9;Q9GIE9;Q37276;A1X8A0;D9IFP2;Q37148;Q8MC01;Q9GEM3;Q8WHV6;B8QQG9;Q8MG08;B7P0E9;B7P0I1;O98832;Q3T5K8;O46989;Q9THR2;Q9TLI1;Q9BA36;…	16077	103	CID		63.24	0.0162568	0	1	51	54	1	1631.8	-17.5747	11/151	pisum_OE_elastase_rep2.mgf
	High	AFRVTPQPGVPPEEA	Q32076;P94086;P94047;P94048;P93976;B6GUW7;B6GUR1;Q95F24;P92469;Q36657;Q9BB64;Q37269;D0F109;B5U0R5;Q6SSI3;E5FEB9;P28386;P31183;P04717;Q36955;A1XM53;A9X7D2;D7F329;Q8WLH4;Q33382;Q32728;Q9MV63;Q4VI77;A1XM40;B8QQG8;E2QAP3;Q8WJK7;Q8MAS0;Q9GHM5;Q9BAN0;O98740;Q8HUX3;Q33414;Q6JXR0;Q37222;Q95AA9;Q9GIE9;D9IFP2;Q9GEM3;B8QQG9;D6MYJ8;Q8MG08;B7P0E9;D6NK13;B7P0I1;O98879;Q1KZQ0;O46989;Q9TLI1;Q9BA36;Q3T5F0;Q4VIB1;…	14288	99	CID		61.09	0.0247963		3	51		1	1594.79	-19.1695	22/147	pisum_OE_elastase_rep2.mgf
	High	FQGPPHGIQVERDKLNKYGRPL	Q9GEB9;Q32076;P94086;P93976;B6GUW7;A5X4C0;B6GUR1;Q95F24;P92469;Q36657;Q9BB64;P04717;Q36955;Q7YMT8;O03615;Q5KTY1;A1XM53;A9X7D2;B1PHP1;D7F329;Q33382;Q8MG96;Q4VI77;Q53DC7;A5X4C4;B8QQG8;E2QAP3;E5FEA2;Q8WJK7;Q8MAS0;Q9GHM5;Q9BAN0;Q33414;Q6JXR0;Q5K3Z6;Q37222;Q95AA9;Q9GIE9;Q37276;A1X8A0;E1U252;D9IFP2;Q37148;Q8MC01;Q9GEM3;Q8WHV6;B8QQG9;D6MYJ8;Q9MSY1;Q8MG08;B7P0E9;D6NK13;B7P0I1;O98879;O98832;Q3T5K8;Q1KZQ0;…	17696	102	CID		58.53	0.0395048		8	50		1	2549.32	-21.9907	15/219	pisum_OE_elastase_rep2.mgf
	Medium	FRVTPQPGVPPEEAGA	P94086;P94048;P93976;B6GUR1;Q95F24;P92469;Q36657;Q9BB64;D0F109;B5U0R5;Q6SSI3;E5FEB9;P28386;P31183;P04717;Q36955;A1XM53;A9X7D2;D7F329;Q8WLH4;Q33382;Q9MV63;Q4VI77;A1XM40;B8QQG8;E2QAP3;Q8WJK7;Q8MAS0;Q9GHM5;Q9BAN0;O98740;Q8HUX3;Q33414;Q6JXR0;Q37222;Q95AA9;Q9GIE9;D9IFP2;Q9GEM3;B8QQG9;D6MYJ8;Q8MG08;B7P0E9;D6NK13;B7P0I1;O98879;Q1KZQ0;O46989;Q9TLI1;Q9BA36;Q3T5F0;Q4VIB1;Q9MU74;Q5I9A4;Q5I990;Q8MBZ1;Q6U127;…	14257	87	CID		48.87	0.421297		3	51		1	1651.82	-17.3998	14/159	pisum_OE_elastase_rep2.mgf
	Medium	FRVTPQPGVPPEEA	Q32076;P94086;P94047;P94048;P93976;B6GUW7;B6GUR1;Q95F24;P92469;Q36657;Q9BB64;Q37269;D0F109;B5U0R5;Q6SSI3;E5FEB9;P28386;P31183;P04717;Q36955;A1XM53;A9X7D2;D7F329;Q8WLH4;Q33382;Q32728;Q9MV63;Q4VI77;A1XM40;B8QQG8;E2QAP3;Q8WJK7;Q8MAS0;Q9GHM5;Q9BAN0;O98740;Q8HUX3;Q33414;Q6JXR0;Q37222;Q95AA9;Q9GIE9;D9IFP2;Q9GEM3;B8QQG9;D6MYJ8;Q8MG08;B7P0E9;D6NK13;B7P0I1;O98879;Q1KZQ0;O46989;Q9TLI1;Q9BA36;Q3T5F0;Q4VIB1;…	14406	100	CID		45.67	0.880509		2	51	53	1	1523.77	-8.57811	14/139	pisum_OE_elastase_rep2.mgf
	Low	GFKAGVREYKLT	P28386;Q36955	2	2	CID		22.68	143.375		10	50	43	1	1368.75	-8.61767	6/112	pisum_OE_elastase_rep2.mgf
A1XM53	15.81	8	8	468	51.7421	6.91748	107.841	Ribulose 1,5-bisphosphate carboxylase large subunit (Fragment) OS=Geranium albanum GN=rbcL PE=3 SV=1 - [A1XM53_9ROSI]
	Confidence Icon	Sequence	Protein Accessions	# Proteins	# Protein Groups	Activation Type	Modifications	IonScore	Exp Value	Δ Score	Rank	Identity High	Homology Threshold	Charge	m/z [Da]	ΔM [ppm]	Ions Matched	Spectrum File
	High	NMFTSIVGNVFGFKAL	Q32076;P94086;P94047;P94048;P93976;A5X4C0;Q95F24;P92469;Q37269;D0F109;B5U0R5;E5FEB9;P28386;P04717;Q36955;Q7YMT8;O03615;A1XM53;A9X7D2;B1PHP1;D7F329;Q8WLH4;Q33382;Q32728;Q4VI77;A1XM40;A5X4C4;B8QQG8;E2QAP3;E5FEA2;Q8WJK7;Q8MAS0;Q9GHM5;O98740;Q8HUX3;Q33414;Q6JXR0;Q5K3Z6;Q95AA9;Q9GIE9;Q37276;A1X8A0;D9IFP2;Q37148;Q8MC01;Q9GEM3;Q8WHV6;B8QQG9;Q8MG08;B7P0E9;B7P0I1;O98832;Q3T5K8;O46989;Q9THR2;Q9TLI1;Q9BA36;…	16063	103	CID		95.85	8.7375e-06	0	2	51		1	1744.89	-8.87234	18/161	pisum_OE_elastase_rep2.mgf
	High	NMFTSIVGNVFGFKA	Q32076;P94086;P94047;P94048;P93976;A5X4C0;Q95F24;P92469;Q37269;D0F109;B5U0R5;E5FEB9;P28386;P04717;Q36955;Q7YMT8;O03615;A1XM53;A9X7D2;B1PHP1;D7F329;Q8WLH4;Q33382;Q32728;Q4VI77;A1XM40;A5X4C4;B8QQG8;E2QAP3;E5FEA2;Q8WJK7;Q8MAS0;Q9GHM5;O98740;Q8HUX3;Q33414;Q6JXR0;Q5K3Z6;Q95AA9;Q9GIE9;Q37276;A1X8A0;D9IFP2;Q37148;Q8MC01;Q9GEM3;Q8WHV6;B8QQG9;Q8MG08;B7P0E9;B7P0I1;O98832;Q3T5K8;O46989;Q9THR2;Q9TLI1;Q9BA36;…	16077	103	CID		63.24	0.0162568	0	1	51	54	1	1631.8	-17.5747	11/151	pisum_OE_elastase_rep2.mgf
	High	AFRVTPQPGVPPEEA	Q32076;P94086;P94047;P94048;P93976;B6GUW7;B6GUR1;Q95F24;P92469;Q36657;Q9BB64;Q37269;D0F109;B5U0R5;Q6SSI3;E5FEB9;P28386;P31183;P04717;Q36955;A1XM53;A9X7D2;D7F329;Q8WLH4;Q33382;Q32728;Q9MV63;Q4VI77;A1XM40;B8QQG8;E2QAP3;Q8WJK7;Q8MAS0;Q9GHM5;Q9BAN0;O98740;Q8HUX3;Q33414;Q6JXR0;Q37222;Q95AA9;Q9GIE9;D9IFP2;Q9GEM3;B8QQG9;D6MYJ8;Q8MG08;B7P0E9;D6NK13;B7P0I1;O98879;Q1KZQ0;O46989;Q9TLI1;Q9BA36;Q3T5F0;Q4VIB1;…	14288	99	CID		61.09	0.0247963		3	51		1	1594.79	-19.1695	22/147	pisum_OE_elastase_rep2.mgf
	High	FQGPPHGIQVERDKLNKYGRPL	Q9GEB9;Q32076;P94086;P93976;B6GUW7;A5X4C0;B6GUR1;Q95F24;P92469;Q36657;Q9BB64;P04717;Q36955;Q7YMT8;O03615;Q5KTY1;A1XM53;A9X7D2;B1PHP1;D7F329;Q33382;Q8MG96;Q4VI77;Q53DC7;A5X4C4;B8QQG8;E2QAP3;E5FEA2;Q8WJK7;Q8MAS0;Q9GHM5;Q9BAN0;Q33414;Q6JXR0;Q5K3Z6;Q37222;Q95AA9;Q9GIE9;Q37276;A1X8A0;E1U252;D9IFP2;Q37148;Q8MC01;Q9GEM3;Q8WHV6;B8QQG9;D6MYJ8;Q9MSY1;Q8MG08;B7P0E9;D6NK13;B7P0I1;O98879;O98832;Q3T5K8;Q1KZQ0;…	17696	102	CID		58.53	0.0395048		8	50		1	2549.32	-21.9907	15/219	pisum_OE_elastase_rep2.mgf
	Medium	FRVTPQPGVPPEEAGA	P94086;P94048;P93976;B6GUR1;Q95F24;P92469;Q36657;Q9BB64;D0F109;B5U0R5;Q6SSI3;E5FEB9;P28386;P31183;P04717;Q36955;A1XM53;A9X7D2;D7F329;Q8WLH4;Q33382;Q9MV63;Q4VI77;A1XM40;B8QQG8;E2QAP3;Q8WJK7;Q8MAS0;Q9GHM5;Q9BAN0;O98740;Q8HUX3;Q33414;Q6JXR0;Q37222;Q95AA9;Q9GIE9;D9IFP2;Q9GEM3;B8QQG9;D6MYJ8;Q8MG08;B7P0E9;D6NK13;B7P0I1;O98879;Q1KZQ0;O46989;Q9TLI1;Q9BA36;Q3T5F0;Q4VIB1;Q9MU74;Q5I9A4;Q5I990;Q8MBZ1;Q6U127;…	14257	87	CID		48.87	0.421297		3	51		1	1651.82	-17.3998	14/159	pisum_OE_elastase_rep2.mgf
	Medium	FRVTPQPGVPPEEAGAA	P94086;P94048;P93976;B6GUR1;Q95F24;P92469;Q36657;Q9BB64;D0F109;B5U0R5;Q6SSI3;E5FEB9;P28386;P31183;P04717;A1XM53;A9X7D2;D7F329;Q8WLH4;Q33382;Q9MV63;Q4VI77;A1XM40;B8QQG8;E2QAP3;Q8WJK7;Q8MAS0;Q9GHM5;Q9BAN0;O98740;Q8HUX3;Q33414;Q6JXR0;Q37222;Q95AA9;Q9GIE9;D9IFP2;Q9GEM3;B8QQG9;D6MYJ8;Q8MG08;B7P0E9;D6NK13;B7P0I1;O98879;Q1KZQ0;O46989;Q9TLI1;Q9BA36;Q3T5F0;Q4VIB1;Q9MU74;Q5I9A4;Q5I990;Q8MBZ1;Q6U127;B7VF95;…	14214	86	CID		46.31	0.80673		3	51		1	1722.85	-20.8152	8/169	pisum_OE_elastase_rep2.mgf
	Medium	FRVTPQPGVPPEEA	Q32076;P94086;P94047;P94048;P93976;B6GUW7;B6GUR1;Q95F24;P92469;Q36657;Q9BB64;Q37269;D0F109;B5U0R5;Q6SSI3;E5FEB9;P28386;P31183;P04717;Q36955;A1XM53;A9X7D2;D7F329;Q8WLH4;Q33382;Q32728;Q9MV63;Q4VI77;A1XM40;B8QQG8;E2QAP3;Q8WJK7;Q8MAS0;Q9GHM5;Q9BAN0;O98740;Q8HUX3;Q33414;Q6JXR0;Q37222;Q95AA9;Q9GIE9;D9IFP2;Q9GEM3;B8QQG9;D6MYJ8;Q8MG08;B7P0E9;D6NK13;B7P0I1;O98879;Q1KZQ0;O46989;Q9TLI1;Q9BA36;Q3T5F0;Q4VIB1;…	14406	100	CID		45.67	0.880509		2	51	53	1	1523.77	-8.57811	14/139	pisum_OE_elastase_rep2.mgf
	Low	IIRKAcKWSMELAAAcEV	A1XM53	1	1	CID	C6(Carbamidomethyl), C16(Carbamidomethyl)	14.73	1071.96		7	51	31	1	2136.12	22.5318	8/172	pisum_OE_elastase_rep2.mgf
A9X7D2	19.17	8	8	360	40.3647	6.94678	107.841	Ribulose-1,5-bisphosphate carboxylase/oxygenase large subunit (Fragment) OS=Guatteria juruensis GN=rbcL PE=4 SV=1 - [A9X7D2_9MAGN]
	Confidence Icon	Sequence	Protein Accessions	# Proteins	# Protein Groups	Activation Type	Modifications	IonScore	Exp Value	Δ Score	Rank	Identity High	Homology Threshold	Charge	m/z [Da]	ΔM [ppm]	Ions Matched	Spectrum File
	High	NMFTSIVGNVFGFKAL	Q32076;P94086;P94047;P94048;P93976;A5X4C0;Q95F24;P92469;Q37269;D0F109;B5U0R5;E5FEB9;P28386;P04717;Q36955;Q7YMT8;O03615;A1XM53;A9X7D2;B1PHP1;D7F329;Q8WLH4;Q33382;Q32728;Q4VI77;A1XM40;A5X4C4;B8QQG8;E2QAP3;E5FEA2;Q8WJK7;Q8MAS0;Q9GHM5;O98740;Q8HUX3;Q33414;Q6JXR0;Q5K3Z6;Q95AA9;Q9GIE9;Q37276;A1X8A0;D9IFP2;Q37148;Q8MC01;Q9GEM3;Q8WHV6;B8QQG9;Q8MG08;B7P0E9;B7P0I1;O98832;Q3T5K8;O46989;Q9THR2;Q9TLI1;Q9BA36;…	16063	103	CID		95.85	8.7375e-06	0	2	51		1	1744.89	-8.87234	18/161	pisum_OE_elastase_rep2.mgf
	High	NMFTSIVGNVFGFKA	Q32076;P94086;P94047;P94048;P93976;A5X4C0;Q95F24;P92469;Q37269;D0F109;B5U0R5;E5FEB9;P28386;P04717;Q36955;Q7YMT8;O03615;A1XM53;A9X7D2;B1PHP1;D7F329;Q8WLH4;Q33382;Q32728;Q4VI77;A1XM40;A5X4C4;B8QQG8;E2QAP3;E5FEA2;Q8WJK7;Q8MAS0;Q9GHM5;O98740;Q8HUX3;Q33414;Q6JXR0;Q5K3Z6;Q95AA9;Q9GIE9;Q37276;A1X8A0;D9IFP2;Q37148;Q8MC01;Q9GEM3;Q8WHV6;B8QQG9;Q8MG08;B7P0E9;B7P0I1;O98832;Q3T5K8;O46989;Q9THR2;Q9TLI1;Q9BA36;…	16077	103	CID		63.24	0.0162568	0	1	51	54	1	1631.8	-17.5747	11/151	pisum_OE_elastase_rep2.mgf
	High	AFRVTPQPGVPPEEA	Q32076;P94086;P94047;P94048;P93976;B6GUW7;B6GUR1;Q95F24;P92469;Q36657;Q9BB64;Q37269;D0F109;B5U0R5;Q6SSI3;E5FEB9;P28386;P31183;P04717;Q36955;A1XM53;A9X7D2;D7F329;Q8WLH4;Q33382;Q32728;Q9MV63;Q4VI77;A1XM40;B8QQG8;E2QAP3;Q8WJK7;Q8MAS0;Q9GHM5;Q9BAN0;O98740;Q8HUX3;Q33414;Q6JXR0;Q37222;Q95AA9;Q9GIE9;D9IFP2;Q9GEM3;B8QQG9;D6MYJ8;Q8MG08;B7P0E9;D6NK13;B7P0I1;O98879;Q1KZQ0;O46989;Q9TLI1;Q9BA36;Q3T5F0;Q4VIB1;…	14288	99	CID		61.09	0.0247963		3	51		1	1594.79	-19.1695	22/147	pisum_OE_elastase_rep2.mgf
	High	FQGPPHGIQVERDKLNKYGRPL	Q9GEB9;Q32076;P94086;P93976;B6GUW7;A5X4C0;B6GUR1;Q95F24;P92469;Q36657;Q9BB64;P04717;Q36955;Q7YMT8;O03615;Q5KTY1;A1XM53;A9X7D2;B1PHP1;D7F329;Q33382;Q8MG96;Q4VI77;Q53DC7;A5X4C4;B8QQG8;E2QAP3;E5FEA2;Q8WJK7;Q8MAS0;Q9GHM5;Q9BAN0;Q33414;Q6JXR0;Q5K3Z6;Q37222;Q95AA9;Q9GIE9;Q37276;A1X8A0;E1U252;D9IFP2;Q37148;Q8MC01;Q9GEM3;Q8WHV6;B8QQG9;D6MYJ8;Q9MSY1;Q8MG08;B7P0E9;D6NK13;B7P0I1;O98879;O98832;Q3T5K8;Q1KZQ0;…	17696	102	CID		58.53	0.0395048		8	50		1	2549.32	-21.9907	15/219	pisum_OE_elastase_rep2.mgf
	Medium	FRVTPQPGVPPEEAGA	P94086;P94048;P93976;B6GUR1;Q95F24;P92469;Q36657;Q9BB64;D0F109;B5U0R5;Q6SSI3;E5FEB9;P28386;P31183;P04717;Q36955;A1XM53;A9X7D2;D7F329;Q8WLH4;Q33382;Q9MV63;Q4VI77;A1XM40;B8QQG8;E2QAP3;Q8WJK7;Q8MAS0;Q9GHM5;Q9BAN0;O98740;Q8HUX3;Q33414;Q6JXR0;Q37222;Q95AA9;Q9GIE9;D9IFP2;Q9GEM3;B8QQG9;D6MYJ8;Q8MG08;B7P0E9;D6NK13;B7P0I1;O98879;Q1KZQ0;O46989;Q9TLI1;Q9BA36;Q3T5F0;Q4VIB1;Q9MU74;Q5I9A4;Q5I990;Q8MBZ1;Q6U127;…	14257	87	CID		48.87	0.421297		3	51		1	1651.82	-17.3998	14/159	pisum_OE_elastase_rep2.mgf
	Medium	FRVTPQPGVPPEEAGAA	P94086;P94048;P93976;B6GUR1;Q95F24;P92469;Q36657;Q9BB64;D0F109;B5U0R5;Q6SSI3;E5FEB9;P28386;P31183;P04717;A1XM53;A9X7D2;D7F329;Q8WLH4;Q33382;Q9MV63;Q4VI77;A1XM40;B8QQG8;E2QAP3;Q8WJK7;Q8MAS0;Q9GHM5;Q9BAN0;O98740;Q8HUX3;Q33414;Q6JXR0;Q37222;Q95AA9;Q9GIE9;D9IFP2;Q9GEM3;B8QQG9;D6MYJ8;Q8MG08;B7P0E9;D6NK13;B7P0I1;O98879;Q1KZQ0;O46989;Q9TLI1;Q9BA36;Q3T5F0;Q4VIB1;Q9MU74;Q5I9A4;Q5I990;Q8MBZ1;Q6U127;B7VF95;…	14214	86	CID		46.31	0.80673		3	51		1	1722.85	-20.8152	8/169	pisum_OE_elastase_rep2.mgf
	Medium	FRVTPQPGVPPEEA	Q32076;P94086;P94047;P94048;P93976;B6GUW7;B6GUR1;Q95F24;P92469;Q36657;Q9BB64;Q37269;D0F109;B5U0R5;Q6SSI3;E5FEB9;P28386;P31183;P04717;Q36955;A1XM53;A9X7D2;D7F329;Q8WLH4;Q33382;Q32728;Q9MV63;Q4VI77;A1XM40;B8QQG8;E2QAP3;Q8WJK7;Q8MAS0;Q9GHM5;Q9BAN0;O98740;Q8HUX3;Q33414;Q6JXR0;Q37222;Q95AA9;Q9GIE9;D9IFP2;Q9GEM3;B8QQG9;D6MYJ8;Q8MG08;B7P0E9;D6NK13;B7P0I1;O98879;Q1KZQ0;O46989;Q9TLI1;Q9BA36;Q3T5F0;Q4VIB1;…	14406	100	CID		45.67	0.880509		2	51	53	1	1523.77	-8.57811	14/139	pisum_OE_elastase_rep2.mgf
	Low	LRLEDLRIPxAYV	A9X7D2;A1XM40	8	2	CID	X10(Y)	31.65	20.7985		4	50	45	1	1620.88	-16.1205	10/122	pisum_OE_elastase_rep2.mgf
Q33382	18.2	9	9	467	51.6521	6.53662	107.841	Ribulose-1,5-bisphosphate carboxylase (Fragment) OS=Coopernookia strophiolata GN=rbcL PE=3 SV=1 - [Q33382_9ASTR]
	Confidence Icon	Sequence	Protein Accessions	# Proteins	# Protein Groups	Activation Type	Modifications	IonScore	Exp Value	Δ Score	Rank	Identity High	Homology Threshold	Charge	m/z [Da]	ΔM [ppm]	Ions Matched	Spectrum File
	High	NMFTSIVGNVFGFKAL	Q32076;P94086;P94047;P94048;P93976;A5X4C0;Q95F24;P92469;Q37269;D0F109;B5U0R5;E5FEB9;P28386;P04717;Q36955;Q7YMT8;O03615;A1XM53;A9X7D2;B1PHP1;D7F329;Q8WLH4;Q33382;Q32728;Q4VI77;A1XM40;A5X4C4;B8QQG8;E2QAP3;E5FEA2;Q8WJK7;Q8MAS0;Q9GHM5;O98740;Q8HUX3;Q33414;Q6JXR0;Q5K3Z6;Q95AA9;Q9GIE9;Q37276;A1X8A0;D9IFP2;Q37148;Q8MC01;Q9GEM3;Q8WHV6;B8QQG9;Q8MG08;B7P0E9;B7P0I1;O98832;Q3T5K8;O46989;Q9THR2;Q9TLI1;Q9BA36;…	16063	103	CID		95.85	8.7375e-06	0	2	51		1	1744.89	-8.87234	18/161	pisum_OE_elastase_rep2.mgf
	High	NMFTSIVGNVFGFKA	Q32076;P94086;P94047;P94048;P93976;A5X4C0;Q95F24;P92469;Q37269;D0F109;B5U0R5;E5FEB9;P28386;P04717;Q36955;Q7YMT8;O03615;A1XM53;A9X7D2;B1PHP1;D7F329;Q8WLH4;Q33382;Q32728;Q4VI77;A1XM40;A5X4C4;B8QQG8;E2QAP3;E5FEA2;Q8WJK7;Q8MAS0;Q9GHM5;O98740;Q8HUX3;Q33414;Q6JXR0;Q5K3Z6;Q95AA9;Q9GIE9;Q37276;A1X8A0;D9IFP2;Q37148;Q8MC01;Q9GEM3;Q8WHV6;B8QQG9;Q8MG08;B7P0E9;B7P0I1;O98832;Q3T5K8;O46989;Q9THR2;Q9TLI1;Q9BA36;…	16077	103	CID		63.24	0.0162568	0	1	51	54	1	1631.8	-17.5747	11/151	pisum_OE_elastase_rep2.mgf
	High	AFRVTPQPGVPPEEA	Q32076;P94086;P94047;P94048;P93976;B6GUW7;B6GUR1;Q95F24;P92469;Q36657;Q9BB64;Q37269;D0F109;B5U0R5;Q6SSI3;E5FEB9;P28386;P31183;P04717;Q36955;A1XM53;A9X7D2;D7F329;Q8WLH4;Q33382;Q32728;Q9MV63;Q4VI77;A1XM40;B8QQG8;E2QAP3;Q8WJK7;Q8MAS0;Q9GHM5;Q9BAN0;O98740;Q8HUX3;Q33414;Q6JXR0;Q37222;Q95AA9;Q9GIE9;D9IFP2;Q9GEM3;B8QQG9;D6MYJ8;Q8MG08;B7P0E9;D6NK13;B7P0I1;O98879;Q1KZQ0;O46989;Q9TLI1;Q9BA36;Q3T5F0;Q4VIB1;…	14288	99	CID		61.09	0.0247963		3	51		1	1594.79	-19.1695	22/147	pisum_OE_elastase_rep2.mgf
	High	FQGPPHGIQVERDKLNKYGRPL	Q9GEB9;Q32076;P94086;P93976;B6GUW7;A5X4C0;B6GUR1;Q95F24;P92469;Q36657;Q9BB64;P04717;Q36955;Q7YMT8;O03615;Q5KTY1;A1XM53;A9X7D2;B1PHP1;D7F329;Q33382;Q8MG96;Q4VI77;Q53DC7;A5X4C4;B8QQG8;E2QAP3;E5FEA2;Q8WJK7;Q8MAS0;Q9GHM5;Q9BAN0;Q33414;Q6JXR0;Q5K3Z6;Q37222;Q95AA9;Q9GIE9;Q37276;A1X8A0;E1U252;D9IFP2;Q37148;Q8MC01;Q9GEM3;Q8WHV6;B8QQG9;D6MYJ8;Q9MSY1;Q8MG08;B7P0E9;D6NK13;B7P0I1;O98879;O98832;Q3T5K8;Q1KZQ0;…	17696	102	CID		58.53	0.0395048		8	50		1	2549.32	-21.9907	15/219	pisum_OE_elastase_rep2.mgf
	Medium	FRVTPQPGVPPEEAGA	P94086;P94048;P93976;B6GUR1;Q95F24;P92469;Q36657;Q9BB64;D0F109;B5U0R5;Q6SSI3;E5FEB9;P28386;P31183;P04717;Q36955;A1XM53;A9X7D2;D7F329;Q8WLH4;Q33382;Q9MV63;Q4VI77;A1XM40;B8QQG8;E2QAP3;Q8WJK7;Q8MAS0;Q9GHM5;Q9BAN0;O98740;Q8HUX3;Q33414;Q6JXR0;Q37222;Q95AA9;Q9GIE9;D9IFP2;Q9GEM3;B8QQG9;D6MYJ8;Q8MG08;B7P0E9;D6NK13;B7P0I1;O98879;Q1KZQ0;O46989;Q9TLI1;Q9BA36;Q3T5F0;Q4VIB1;Q9MU74;Q5I9A4;Q5I990;Q8MBZ1;Q6U127;…	14257	87	CID		48.87	0.421297		3	51		1	1651.82	-17.3998	14/159	pisum_OE_elastase_rep2.mgf
	Medium	FRVTPQPGVPPEEAGAA	P94086;P94048;P93976;B6GUR1;Q95F24;P92469;Q36657;Q9BB64;D0F109;B5U0R5;Q6SSI3;E5FEB9;P28386;P31183;P04717;A1XM53;A9X7D2;D7F329;Q8WLH4;Q33382;Q9MV63;Q4VI77;A1XM40;B8QQG8;E2QAP3;Q8WJK7;Q8MAS0;Q9GHM5;Q9BAN0;O98740;Q8HUX3;Q33414;Q6JXR0;Q37222;Q95AA9;Q9GIE9;D9IFP2;Q9GEM3;B8QQG9;D6MYJ8;Q8MG08;B7P0E9;D6NK13;B7P0I1;O98879;Q1KZQ0;O46989;Q9TLI1;Q9BA36;Q3T5F0;Q4VIB1;Q9MU74;Q5I9A4;Q5I990;Q8MBZ1;Q6U127;B7VF95;…	14214	86	CID		46.31	0.80673		3	51		1	1722.85	-20.8152	8/169	pisum_OE_elastase_rep2.mgf
	Medium	FRVTPQPGVPPEEA	Q32076;P94086;P94047;P94048;P93976;B6GUW7;B6GUR1;Q95F24;P92469;Q36657;Q9BB64;Q37269;D0F109;B5U0R5;Q6SSI3;E5FEB9;P28386;P31183;P04717;Q36955;A1XM53;A9X7D2;D7F329;Q8WLH4;Q33382;Q32728;Q9MV63;Q4VI77;A1XM40;B8QQG8;E2QAP3;Q8WJK7;Q8MAS0;Q9GHM5;Q9BAN0;O98740;Q8HUX3;Q33414;Q6JXR0;Q37222;Q95AA9;Q9GIE9;D9IFP2;Q9GEM3;B8QQG9;D6MYJ8;Q8MG08;B7P0E9;D6NK13;B7P0I1;O98879;Q1KZQ0;O46989;Q9TLI1;Q9BA36;Q3T5F0;Q4VIB1;…	14406	100	CID		45.67	0.880509		2	51	53	1	1523.77	-8.57811	14/139	pisum_OE_elastase_rep2.mgf
	Low	SYVKTFQGPPHGIQV	Q9BB64;D7F329;Q33382;E2QAP3;O46989;Q5I9A4;Q5I990;O98752;E0D9E7;Q36802	403	10	CID		20.46	224.035		5	50	34	1	1657.96	52.9439	7/151	pisum_OE_elastase_rep2.mgf
	Low	HVxHmPALTEIFGDDSVLQFGGGT	Q32076;Q36657;O03615;Q33382;Q37148;Q32811	18	6	CID	X3(G), M5(Oxidation)	16.86	561.049		4	50	30	1	2501.15	-9.42617	6/219	pisum_OE_elastase_rep2.mgf
Q32728	11.99	6	6	467	51.7286	7.04932	107.841	Ribulose-1,5-bisphosphate carboxylase/oxygenase large subunit (Fragment) OS=Oncinocalyx betchei GN=rbcL PE=3 SV=1 - [Q32728_9LAMI]
	Confidence Icon	Sequence	Protein Accessions	# Proteins	# Protein Groups	Activation Type	Modifications	IonScore	Exp Value	Δ Score	Rank	Identity High	Homology Threshold	Charge	m/z [Da]	ΔM [ppm]	Ions Matched	Spectrum File
	High	NMFTSIVGNVFGFKAL	Q32076;P94086;P94047;P94048;P93976;A5X4C0;Q95F24;P92469;Q37269;D0F109;B5U0R5;E5FEB9;P28386;P04717;Q36955;Q7YMT8;O03615;A1XM53;A9X7D2;B1PHP1;D7F329;Q8WLH4;Q33382;Q32728;Q4VI77;A1XM40;A5X4C4;B8QQG8;E2QAP3;E5FEA2;Q8WJK7;Q8MAS0;Q9GHM5;O98740;Q8HUX3;Q33414;Q6JXR0;Q5K3Z6;Q95AA9;Q9GIE9;Q37276;A1X8A0;D9IFP2;Q37148;Q8MC01;Q9GEM3;Q8WHV6;B8QQG9;Q8MG08;B7P0E9;B7P0I1;O98832;Q3T5K8;O46989;Q9THR2;Q9TLI1;Q9BA36;…	16063	103	CID		95.85	8.7375e-06	0	2	51		1	1744.89	-8.87234	18/161	pisum_OE_elastase_rep2.mgf
	High	NMFTSIVGNVFGFKA	Q32076;P94086;P94047;P94048;P93976;A5X4C0;Q95F24;P92469;Q37269;D0F109;B5U0R5;E5FEB9;P28386;P04717;Q36955;Q7YMT8;O03615;A1XM53;A9X7D2;B1PHP1;D7F329;Q8WLH4;Q33382;Q32728;Q4VI77;A1XM40;A5X4C4;B8QQG8;E2QAP3;E5FEA2;Q8WJK7;Q8MAS0;Q9GHM5;O98740;Q8HUX3;Q33414;Q6JXR0;Q5K3Z6;Q95AA9;Q9GIE9;Q37276;A1X8A0;D9IFP2;Q37148;Q8MC01;Q9GEM3;Q8WHV6;B8QQG9;Q8MG08;B7P0E9;B7P0I1;O98832;Q3T5K8;O46989;Q9THR2;Q9TLI1;Q9BA36;…	16077	103	CID		63.24	0.0162568	0	1	51	54	1	1631.8	-17.5747	11/151	pisum_OE_elastase_rep2.mgf
	High	AFRVTPQPGVPPEEA	Q32076;P94086;P94047;P94048;P93976;B6GUW7;B6GUR1;Q95F24;P92469;Q36657;Q9BB64;Q37269;D0F109;B5U0R5;Q6SSI3;E5FEB9;P28386;P31183;P04717;Q36955;A1XM53;A9X7D2;D7F329;Q8WLH4;Q33382;Q32728;Q9MV63;Q4VI77;A1XM40;B8QQG8;E2QAP3;Q8WJK7;Q8MAS0;Q9GHM5;Q9BAN0;O98740;Q8HUX3;Q33414;Q6JXR0;Q37222;Q95AA9;Q9GIE9;D9IFP2;Q9GEM3;B8QQG9;D6MYJ8;Q8MG08;B7P0E9;D6NK13;B7P0I1;O98879;Q1KZQ0;O46989;Q9TLI1;Q9BA36;Q3T5F0;Q4VIB1;…	14288	99	CID		61.09	0.0247963		3	51		1	1594.79	-19.1695	22/147	pisum_OE_elastase_rep2.mgf
	High	FQGPPHGIQVERDKLNKYGRxL	Q32728;D0F0R9	6	2	CID	X21(P)	58.53	0.0395048		9	50		1	2549.32	-21.9907	15/219	pisum_OE_elastase_rep2.mgf
	Medium	FRVTPQPGVPPEEAGxA	Q32076;Q37269;Q32728;Q9GG55;O98752;O98529;Q31750	35	7	CID	X16(A)	46.31	0.80673		4	51		1	1722.85	-20.8152	8/169	pisum_OE_elastase_rep2.mgf
	Medium	FRVTPQPGVPPEEA	Q32076;P94086;P94047;P94048;P93976;B6GUW7;B6GUR1;Q95F24;P92469;Q36657;Q9BB64;Q37269;D0F109;B5U0R5;Q6SSI3;E5FEB9;P28386;P31183;P04717;Q36955;A1XM53;A9X7D2;D7F329;Q8WLH4;Q33382;Q32728;Q9MV63;Q4VI77;A1XM40;B8QQG8;E2QAP3;Q8WJK7;Q8MAS0;Q9GHM5;Q9BAN0;O98740;Q8HUX3;Q33414;Q6JXR0;Q37222;Q95AA9;Q9GIE9;D9IFP2;Q9GEM3;B8QQG9;D6MYJ8;Q8MG08;B7P0E9;D6NK13;B7P0I1;O98879;Q1KZQ0;O46989;Q9TLI1;Q9BA36;Q3T5F0;Q4VIB1;…	14406	100	CID		45.67	0.880509		2	51	53	1	1523.77	-8.57811	14/139	pisum_OE_elastase_rep2.mgf
Q4VI77	26.18	8	8	233	26.113	6.78564	107.841	Ribulose-1,5-bisphosphate carboxylase/oxygenase large subunit (Fragment) OS=Delonix baccal GN=rbcL PE=4 SV=1 - [Q4VI77_9FABA]
	Confidence Icon	Sequence	Protein Accessions	# Proteins	# Protein Groups	Activation Type	Modifications	IonScore	Exp Value	Δ Score	Rank	Identity High	Homology Threshold	Charge	m/z [Da]	ΔM [ppm]	Ions Matched	Spectrum File
	High	NMFTSIVGNVFGFKAL	Q32076;P94086;P94047;P94048;P93976;A5X4C0;Q95F24;P92469;Q37269;D0F109;B5U0R5;E5FEB9;P28386;P04717;Q36955;Q7YMT8;O03615;A1XM53;A9X7D2;B1PHP1;D7F329;Q8WLH4;Q33382;Q32728;Q4VI77;A1XM40;A5X4C4;B8QQG8;E2QAP3;E5FEA2;Q8WJK7;Q8MAS0;Q9GHM5;O98740;Q8HUX3;Q33414;Q6JXR0;Q5K3Z6;Q95AA9;Q9GIE9;Q37276;A1X8A0;D9IFP2;Q37148;Q8MC01;Q9GEM3;Q8WHV6;B8QQG9;Q8MG08;B7P0E9;B7P0I1;O98832;Q3T5K8;O46989;Q9THR2;Q9TLI1;Q9BA36;…	16063	103	CID		95.85	8.7375e-06	0	2	51		1	1744.89	-8.87234	18/161	pisum_OE_elastase_rep2.mgf
	High	NMFTSIVGNVFGFKA	Q32076;P94086;P94047;P94048;P93976;A5X4C0;Q95F24;P92469;Q37269;D0F109;B5U0R5;E5FEB9;P28386;P04717;Q36955;Q7YMT8;O03615;A1XM53;A9X7D2;B1PHP1;D7F329;Q8WLH4;Q33382;Q32728;Q4VI77;A1XM40;A5X4C4;B8QQG8;E2QAP3;E5FEA2;Q8WJK7;Q8MAS0;Q9GHM5;O98740;Q8HUX3;Q33414;Q6JXR0;Q5K3Z6;Q95AA9;Q9GIE9;Q37276;A1X8A0;D9IFP2;Q37148;Q8MC01;Q9GEM3;Q8WHV6;B8QQG9;Q8MG08;B7P0E9;B7P0I1;O98832;Q3T5K8;O46989;Q9THR2;Q9TLI1;Q9BA36;…	16077	103	CID		63.24	0.0162568	0	1	51	54	1	1631.8	-17.5747	11/151	pisum_OE_elastase_rep2.mgf
	High	AFRVTPQPGVPPEEA	Q32076;P94086;P94047;P94048;P93976;B6GUW7;B6GUR1;Q95F24;P92469;Q36657;Q9BB64;Q37269;D0F109;B5U0R5;Q6SSI3;E5FEB9;P28386;P31183;P04717;Q36955;A1XM53;A9X7D2;D7F329;Q8WLH4;Q33382;Q32728;Q9MV63;Q4VI77;A1XM40;B8QQG8;E2QAP3;Q8WJK7;Q8MAS0;Q9GHM5;Q9BAN0;O98740;Q8HUX3;Q33414;Q6JXR0;Q37222;Q95AA9;Q9GIE9;D9IFP2;Q9GEM3;B8QQG9;D6MYJ8;Q8MG08;B7P0E9;D6NK13;B7P0I1;O98879;Q1KZQ0;O46989;Q9TLI1;Q9BA36;Q3T5F0;Q4VIB1;…	14288	99	CID		61.09	0.0247963		3	51		1	1594.79	-19.1695	22/147	pisum_OE_elastase_rep2.mgf
	High	FQGPPHGIQVERDKLNKYGRPL	Q9GEB9;Q32076;P94086;P93976;B6GUW7;A5X4C0;B6GUR1;Q95F24;P92469;Q36657;Q9BB64;P04717;Q36955;Q7YMT8;O03615;Q5KTY1;A1XM53;A9X7D2;B1PHP1;D7F329;Q33382;Q8MG96;Q4VI77;Q53DC7;A5X4C4;B8QQG8;E2QAP3;E5FEA2;Q8WJK7;Q8MAS0;Q9GHM5;Q9BAN0;Q33414;Q6JXR0;Q5K3Z6;Q37222;Q95AA9;Q9GIE9;Q37276;A1X8A0;E1U252;D9IFP2;Q37148;Q8MC01;Q9GEM3;Q8WHV6;B8QQG9;D6MYJ8;Q9MSY1;Q8MG08;B7P0E9;D6NK13;B7P0I1;O98879;O98832;Q3T5K8;Q1KZQ0;…	17696	102	CID		58.53	0.0395048		8	50		1	2549.32	-21.9907	15/219	pisum_OE_elastase_rep2.mgf
	Medium	FRVTPQPGVPPEEAGA	P94086;P94048;P93976;B6GUR1;Q95F24;P92469;Q36657;Q9BB64;D0F109;B5U0R5;Q6SSI3;E5FEB9;P28386;P31183;P04717;Q36955;A1XM53;A9X7D2;D7F329;Q8WLH4;Q33382;Q9MV63;Q4VI77;A1XM40;B8QQG8;E2QAP3;Q8WJK7;Q8MAS0;Q9GHM5;Q9BAN0;O98740;Q8HUX3;Q33414;Q6JXR0;Q37222;Q95AA9;Q9GIE9;D9IFP2;Q9GEM3;B8QQG9;D6MYJ8;Q8MG08;B7P0E9;D6NK13;B7P0I1;O98879;Q1KZQ0;O46989;Q9TLI1;Q9BA36;Q3T5F0;Q4VIB1;Q9MU74;Q5I9A4;Q5I990;Q8MBZ1;Q6U127;…	14257	87	CID		48.87	0.421297		3	51		1	1651.82	-17.3998	14/159	pisum_OE_elastase_rep2.mgf
	Medium	FRVTPQPGVPPEEAGAA	P94086;P94048;P93976;B6GUR1;Q95F24;P92469;Q36657;Q9BB64;D0F109;B5U0R5;Q6SSI3;E5FEB9;P28386;P31183;P04717;A1XM53;A9X7D2;D7F329;Q8WLH4;Q33382;Q9MV63;Q4VI77;A1XM40;B8QQG8;E2QAP3;Q8WJK7;Q8MAS0;Q9GHM5;Q9BAN0;O98740;Q8HUX3;Q33414;Q6JXR0;Q37222;Q95AA9;Q9GIE9;D9IFP2;Q9GEM3;B8QQG9;D6MYJ8;Q8MG08;B7P0E9;D6NK13;B7P0I1;O98879;Q1KZQ0;O46989;Q9TLI1;Q9BA36;Q3T5F0;Q4VIB1;Q9MU74;Q5I9A4;Q5I990;Q8MBZ1;Q6U127;B7VF95;…	14214	86	CID		46.31	0.80673		3	51		1	1722.85	-20.8152	8/169	pisum_OE_elastase_rep2.mgf
	Medium	FRVTPQPGVPPEEA	Q32076;P94086;P94047;P94048;P93976;B6GUW7;B6GUR1;Q95F24;P92469;Q36657;Q9BB64;Q37269;D0F109;B5U0R5;Q6SSI3;E5FEB9;P28386;P31183;P04717;Q36955;A1XM53;A9X7D2;D7F329;Q8WLH4;Q33382;Q32728;Q9MV63;Q4VI77;A1XM40;B8QQG8;E2QAP3;Q8WJK7;Q8MAS0;Q9GHM5;Q9BAN0;O98740;Q8HUX3;Q33414;Q6JXR0;Q37222;Q95AA9;Q9GIE9;D9IFP2;Q9GEM3;B8QQG9;D6MYJ8;Q8MG08;B7P0E9;D6NK13;B7P0I1;O98879;Q1KZQ0;O46989;Q9TLI1;Q9BA36;Q3T5F0;Q4VIB1;…	14406	100	CID		45.67	0.880509		2	51	53	1	1523.77	-8.57811	14/139	pisum_OE_elastase_rep2.mgf
	Low	SYxKTFQGPPHGIQV	Q4VI77	3	1	CID	X3(V)	20.46	224.035		7	50	34	1	1657.96	52.9439	7/151	pisum_OE_elastase_rep2.mgf
A1XM40	14.74	8	8	468	51.801	6.91748	107.841	Ribulose 1,5-bisphosphate carboxylase large subunit (Fragment) OS=Erodium stephanianum GN=rbcL PE=3 SV=1 - [A1XM40_9ROSI]
	Confidence Icon	Sequence	Protein Accessions	# Proteins	# Protein Groups	Activation Type	Modifications	IonScore	Exp Value	Δ Score	Rank	Identity High	Homology Threshold	Charge	m/z [Da]	ΔM [ppm]	Ions Matched	Spectrum File
	High	NMFTSIVGNVFGFKAL	Q32076;P94086;P94047;P94048;P93976;A5X4C0;Q95F24;P92469;Q37269;D0F109;B5U0R5;E5FEB9;P28386;P04717;Q36955;Q7YMT8;O03615;A1XM53;A9X7D2;B1PHP1;D7F329;Q8WLH4;Q33382;Q32728;Q4VI77;A1XM40;A5X4C4;B8QQG8;E2QAP3;E5FEA2;Q8WJK7;Q8MAS0;Q9GHM5;O98740;Q8HUX3;Q33414;Q6JXR0;Q5K3Z6;Q95AA9;Q9GIE9;Q37276;A1X8A0;D9IFP2;Q37148;Q8MC01;Q9GEM3;Q8WHV6;B8QQG9;Q8MG08;B7P0E9;B7P0I1;O98832;Q3T5K8;O46989;Q9THR2;Q9TLI1;Q9BA36;…	16063	103	CID		95.85	8.7375e-06	0	2	51		1	1744.89	-8.87234	18/161	pisum_OE_elastase_rep2.mgf
	High	NMFTSIVGNVFGFKA	Q32076;P94086;P94047;P94048;P93976;A5X4C0;Q95F24;P92469;Q37269;D0F109;B5U0R5;E5FEB9;P28386;P04717;Q36955;Q7YMT8;O03615;A1XM53;A9X7D2;B1PHP1;D7F329;Q8WLH4;Q33382;Q32728;Q4VI77;A1XM40;A5X4C4;B8QQG8;E2QAP3;E5FEA2;Q8WJK7;Q8MAS0;Q9GHM5;O98740;Q8HUX3;Q33414;Q6JXR0;Q5K3Z6;Q95AA9;Q9GIE9;Q37276;A1X8A0;D9IFP2;Q37148;Q8MC01;Q9GEM3;Q8WHV6;B8QQG9;Q8MG08;B7P0E9;B7P0I1;O98832;Q3T5K8;O46989;Q9THR2;Q9TLI1;Q9BA36;…	16077	103	CID		63.24	0.0162568	0	1	51	54	1	1631.8	-17.5747	11/151	pisum_OE_elastase_rep2.mgf
	High	AFRVTPQPGVPPEEA	Q32076;P94086;P94047;P94048;P93976;B6GUW7;B6GUR1;Q95F24;P92469;Q36657;Q9BB64;Q37269;D0F109;B5U0R5;Q6SSI3;E5FEB9;P28386;P31183;P04717;Q36955;A1XM53;A9X7D2;D7F329;Q8WLH4;Q33382;Q32728;Q9MV63;Q4VI77;A1XM40;B8QQG8;E2QAP3;Q8WJK7;Q8MAS0;Q9GHM5;Q9BAN0;O98740;Q8HUX3;Q33414;Q6JXR0;Q37222;Q95AA9;Q9GIE9;D9IFP2;Q9GEM3;B8QQG9;D6MYJ8;Q8MG08;B7P0E9;D6NK13;B7P0I1;O98879;Q1KZQ0;O46989;Q9TLI1;Q9BA36;Q3T5F0;Q4VIB1;…	14288	99	CID		61.09	0.0247963		3	51		1	1594.79	-19.1695	22/147	pisum_OE_elastase_rep2.mgf
	High	FQGPPHGIQVERDKxNKYGRPL	A1XM40;Q8WHV2	4	2	CID	X15(I)	58.53	0.0395048		6	50		1	2549.32	-21.9907	15/219	pisum_OE_elastase_rep2.mgf
	Medium	FRVTPQPGVPPEEAGA	P94086;P94048;P93976;B6GUR1;Q95F24;P92469;Q36657;Q9BB64;D0F109;B5U0R5;Q6SSI3;E5FEB9;P28386;P31183;P04717;Q36955;A1XM53;A9X7D2;D7F329;Q8WLH4;Q33382;Q9MV63;Q4VI77;A1XM40;B8QQG8;E2QAP3;Q8WJK7;Q8MAS0;Q9GHM5;Q9BAN0;O98740;Q8HUX3;Q33414;Q6JXR0;Q37222;Q95AA9;Q9GIE9;D9IFP2;Q9GEM3;B8QQG9;D6MYJ8;Q8MG08;B7P0E9;D6NK13;B7P0I1;O98879;Q1KZQ0;O46989;Q9TLI1;Q9BA36;Q3T5F0;Q4VIB1;Q9MU74;Q5I9A4;Q5I990;Q8MBZ1;Q6U127;…	14257	87	CID		48.87	0.421297		3	51		1	1651.82	-17.3998	14/159	pisum_OE_elastase_rep2.mgf
	Medium	FRVTPQPGVPPEEAGAA	P94086;P94048;P93976;B6GUR1;Q95F24;P92469;Q36657;Q9BB64;D0F109;B5U0R5;Q6SSI3;E5FEB9;P28386;P31183;P04717;A1XM53;A9X7D2;D7F329;Q8WLH4;Q33382;Q9MV63;Q4VI77;A1XM40;B8QQG8;E2QAP3;Q8WJK7;Q8MAS0;Q9GHM5;Q9BAN0;O98740;Q8HUX3;Q33414;Q6JXR0;Q37222;Q95AA9;Q9GIE9;D9IFP2;Q9GEM3;B8QQG9;D6MYJ8;Q8MG08;B7P0E9;D6NK13;B7P0I1;O98879;Q1KZQ0;O46989;Q9TLI1;Q9BA36;Q3T5F0;Q4VIB1;Q9MU74;Q5I9A4;Q5I990;Q8MBZ1;Q6U127;B7VF95;…	14214	86	CID		46.31	0.80673		3	51		1	1722.85	-20.8152	8/169	pisum_OE_elastase_rep2.mgf
	Medium	FRVTPQPGVPPEEA	Q32076;P94086;P94047;P94048;P93976;B6GUW7;B6GUR1;Q95F24;P92469;Q36657;Q9BB64;Q37269;D0F109;B5U0R5;Q6SSI3;E5FEB9;P28386;P31183;P04717;Q36955;A1XM53;A9X7D2;D7F329;Q8WLH4;Q33382;Q32728;Q9MV63;Q4VI77;A1XM40;B8QQG8;E2QAP3;Q8WJK7;Q8MAS0;Q9GHM5;Q9BAN0;O98740;Q8HUX3;Q33414;Q6JXR0;Q37222;Q95AA9;Q9GIE9;D9IFP2;Q9GEM3;B8QQG9;D6MYJ8;Q8MG08;B7P0E9;D6NK13;B7P0I1;O98879;Q1KZQ0;O46989;Q9TLI1;Q9BA36;Q3T5F0;Q4VIB1;…	14406	100	CID		45.67	0.880509		2	51	53	1	1523.77	-8.57811	14/139	pisum_OE_elastase_rep2.mgf
	Low	LRLEDLRIPxAYV	A9X7D2;A1XM40	8	2	CID	X10(Y)	31.65	20.7985		4	50	45	1	1620.88	-16.1205	10/122	pisum_OE_elastase_rep2.mgf
A5X4C4	13.53	7	7	414	45.59	7.02002	107.841	Ribulose-1,5-bisphosphate carboxylase/oxygenase large subunit (Fragment) OS=Calycophysum pedunculatum GN=rbcL PE=4 SV=1 - [A5X4C4_9ROSI]
	Confidence Icon	Sequence	Protein Accessions	# Proteins	# Protein Groups	Activation Type	Modifications	IonScore	Exp Value	Δ Score	Rank	Identity High	Homology Threshold	Charge	m/z [Da]	ΔM [ppm]	Ions Matched	Spectrum File
	High	NMFTSIVGNVFGFKAL	Q32076;P94086;P94047;P94048;P93976;A5X4C0;Q95F24;P92469;Q37269;D0F109;B5U0R5;E5FEB9;P28386;P04717;Q36955;Q7YMT8;O03615;A1XM53;A9X7D2;B1PHP1;D7F329;Q8WLH4;Q33382;Q32728;Q4VI77;A1XM40;A5X4C4;B8QQG8;E2QAP3;E5FEA2;Q8WJK7;Q8MAS0;Q9GHM5;O98740;Q8HUX3;Q33414;Q6JXR0;Q5K3Z6;Q95AA9;Q9GIE9;Q37276;A1X8A0;D9IFP2;Q37148;Q8MC01;Q9GEM3;Q8WHV6;B8QQG9;Q8MG08;B7P0E9;B7P0I1;O98832;Q3T5K8;O46989;Q9THR2;Q9TLI1;Q9BA36;…	16063	103	CID		95.85	8.7375e-06	0	2	51		1	1744.89	-8.87234	18/161	pisum_OE_elastase_rep2.mgf
	High	NMFTSIVGNVFGFKA	Q32076;P94086;P94047;P94048;P93976;A5X4C0;Q95F24;P92469;Q37269;D0F109;B5U0R5;E5FEB9;P28386;P04717;Q36955;Q7YMT8;O03615;A1XM53;A9X7D2;B1PHP1;D7F329;Q8WLH4;Q33382;Q32728;Q4VI77;A1XM40;A5X4C4;B8QQG8;E2QAP3;E5FEA2;Q8WJK7;Q8MAS0;Q9GHM5;O98740;Q8HUX3;Q33414;Q6JXR0;Q5K3Z6;Q95AA9;Q9GIE9;Q37276;A1X8A0;D9IFP2;Q37148;Q8MC01;Q9GEM3;Q8WHV6;B8QQG9;Q8MG08;B7P0E9;B7P0I1;O98832;Q3T5K8;O46989;Q9THR2;Q9TLI1;Q9BA36;…	16077	103	CID		63.24	0.0162568	0	1	51	54	1	1631.8	-17.5747	11/151	pisum_OE_elastase_rep2.mgf
	High	AFRVTPxPGVPPEEA	A5X4C4	7	1	CID	X7(K)	61.09	0.0247963		2	51		1	1594.79	-41.9875	22/143	pisum_OE_elastase_rep2.mgf
	High	FQGPPHGIQVERDKLNKYGRPL	Q9GEB9;Q32076;P94086;P93976;B6GUW7;A5X4C0;B6GUR1;Q95F24;P92469;Q36657;Q9BB64;P04717;Q36955;Q7YMT8;O03615;Q5KTY1;A1XM53;A9X7D2;B1PHP1;D7F329;Q33382;Q8MG96;Q4VI77;Q53DC7;A5X4C4;B8QQG8;E2QAP3;E5FEA2;Q8WJK7;Q8MAS0;Q9GHM5;Q9BAN0;Q33414;Q6JXR0;Q5K3Z6;Q37222;Q95AA9;Q9GIE9;Q37276;A1X8A0;E1U252;D9IFP2;Q37148;Q8MC01;Q9GEM3;Q8WHV6;B8QQG9;D6MYJ8;Q9MSY1;Q8MG08;B7P0E9;D6NK13;B7P0I1;O98879;O98832;Q3T5K8;Q1KZQ0;…	17696	102	CID		58.53	0.0395048		8	50		1	2549.32	-21.9907	15/219	pisum_OE_elastase_rep2.mgf
	Medium	FRVTPxPGVPPEEAGA	A5X4C4	7	1	CID	X6(K)	48.87	0.421297		2	51		1	1651.82	-39.4301	14/155	pisum_OE_elastase_rep2.mgf
	Medium	FRVTPxPGVPPEEAGAA	A5X4C4	7	1	CID	X6(K)	46.31	0.80673		2	51		1	1722.85	-41.9372	8/165	pisum_OE_elastase_rep2.mgf
	Medium	FRVTPxPGVPPEEA	A5X4C4	8	1	CID	X6(K)	45.67	0.880509	0	1	51	53	1	1523.77	-32.4596	14/135	pisum_OE_elastase_rep2.mgf
B8QQG8	14.84	8	8	465	51.562	6.58057	107.841	Ribulose-1,5-bisphosphate carboxylase/oxygenase large subunit (Fragment) OS=Polygala hygrophila GN=rbcL PE=3 SV=1 - [B8QQG8_9FABA]
	Confidence Icon	Sequence	Protein Accessions	# Proteins	# Protein Groups	Activation Type	Modifications	IonScore	Exp Value	Δ Score	Rank	Identity High	Homology Threshold	Charge	m/z [Da]	ΔM [ppm]	Ions Matched	Spectrum File
	High	NMFTSIVGNVFGFKAL	Q32076;P94086;P94047;P94048;P93976;A5X4C0;Q95F24;P92469;Q37269;D0F109;B5U0R5;E5FEB9;P28386;P04717;Q36955;Q7YMT8;O03615;A1XM53;A9X7D2;B1PHP1;D7F329;Q8WLH4;Q33382;Q32728;Q4VI77;A1XM40;A5X4C4;B8QQG8;E2QAP3;E5FEA2;Q8WJK7;Q8MAS0;Q9GHM5;O98740;Q8HUX3;Q33414;Q6JXR0;Q5K3Z6;Q95AA9;Q9GIE9;Q37276;A1X8A0;D9IFP2;Q37148;Q8MC01;Q9GEM3;Q8WHV6;B8QQG9;Q8MG08;B7P0E9;B7P0I1;O98832;Q3T5K8;O46989;Q9THR2;Q9TLI1;Q9BA36;…	16063	103	CID		95.85	8.7375e-06	0	2	51		1	1744.89	-8.87234	18/161	pisum_OE_elastase_rep2.mgf
	High	NMFTSIVGNVFGFKA	Q32076;P94086;P94047;P94048;P93976;A5X4C0;Q95F24;P92469;Q37269;D0F109;B5U0R5;E5FEB9;P28386;P04717;Q36955;Q7YMT8;O03615;A1XM53;A9X7D2;B1PHP1;D7F329;Q8WLH4;Q33382;Q32728;Q4VI77;A1XM40;A5X4C4;B8QQG8;E2QAP3;E5FEA2;Q8WJK7;Q8MAS0;Q9GHM5;O98740;Q8HUX3;Q33414;Q6JXR0;Q5K3Z6;Q95AA9;Q9GIE9;Q37276;A1X8A0;D9IFP2;Q37148;Q8MC01;Q9GEM3;Q8WHV6;B8QQG9;Q8MG08;B7P0E9;B7P0I1;O98832;Q3T5K8;O46989;Q9THR2;Q9TLI1;Q9BA36;…	16077	103	CID		63.24	0.0162568	0	1	51	54	1	1631.8	-17.5747	11/151	pisum_OE_elastase_rep2.mgf
	High	AFRVTPQPGVPPEEA	Q32076;P94086;P94047;P94048;P93976;B6GUW7;B6GUR1;Q95F24;P92469;Q36657;Q9BB64;Q37269;D0F109;B5U0R5;Q6SSI3;E5FEB9;P28386;P31183;P04717;Q36955;A1XM53;A9X7D2;D7F329;Q8WLH4;Q33382;Q32728;Q9MV63;Q4VI77;A1XM40;B8QQG8;E2QAP3;Q8WJK7;Q8MAS0;Q9GHM5;Q9BAN0;O98740;Q8HUX3;Q33414;Q6JXR0;Q37222;Q95AA9;Q9GIE9;D9IFP2;Q9GEM3;B8QQG9;D6MYJ8;Q8MG08;B7P0E9;D6NK13;B7P0I1;O98879;Q1KZQ0;O46989;Q9TLI1;Q9BA36;Q3T5F0;Q4VIB1;…	14288	99	CID		61.09	0.0247963		3	51		1	1594.79	-19.1695	22/147	pisum_OE_elastase_rep2.mgf
	High	FQGPPHGIQVERDKLNKYGRPL	Q9GEB9;Q32076;P94086;P93976;B6GUW7;A5X4C0;B6GUR1;Q95F24;P92469;Q36657;Q9BB64;P04717;Q36955;Q7YMT8;O03615;Q5KTY1;A1XM53;A9X7D2;B1PHP1;D7F329;Q33382;Q8MG96;Q4VI77;Q53DC7;A5X4C4;B8QQG8;E2QAP3;E5FEA2;Q8WJK7;Q8MAS0;Q9GHM5;Q9BAN0;Q33414;Q6JXR0;Q5K3Z6;Q37222;Q95AA9;Q9GIE9;Q37276;A1X8A0;E1U252;D9IFP2;Q37148;Q8MC01;Q9GEM3;Q8WHV6;B8QQG9;D6MYJ8;Q9MSY1;Q8MG08;B7P0E9;D6NK13;B7P0I1;O98879;O98832;Q3T5K8;Q1KZQ0;…	17696	102	CID		58.53	0.0395048		8	50		1	2549.32	-21.9907	15/219	pisum_OE_elastase_rep2.mgf
	Medium	FRVTPQPGVPPEEAGA	P94086;P94048;P93976;B6GUR1;Q95F24;P92469;Q36657;Q9BB64;D0F109;B5U0R5;Q6SSI3;E5FEB9;P28386;P31183;P04717;Q36955;A1XM53;A9X7D2;D7F329;Q8WLH4;Q33382;Q9MV63;Q4VI77;A1XM40;B8QQG8;E2QAP3;Q8WJK7;Q8MAS0;Q9GHM5;Q9BAN0;O98740;Q8HUX3;Q33414;Q6JXR0;Q37222;Q95AA9;Q9GIE9;D9IFP2;Q9GEM3;B8QQG9;D6MYJ8;Q8MG08;B7P0E9;D6NK13;B7P0I1;O98879;Q1KZQ0;O46989;Q9TLI1;Q9BA36;Q3T5F0;Q4VIB1;Q9MU74;Q5I9A4;Q5I990;Q8MBZ1;Q6U127;…	14257	87	CID		48.87	0.421297		3	51		1	1651.82	-17.3998	14/159	pisum_OE_elastase_rep2.mgf
	Medium	FRVTPQPGVPPEEAGAA	P94086;P94048;P93976;B6GUR1;Q95F24;P92469;Q36657;Q9BB64;D0F109;B5U0R5;Q6SSI3;E5FEB9;P28386;P31183;P04717;A1XM53;A9X7D2;D7F329;Q8WLH4;Q33382;Q9MV63;Q4VI77;A1XM40;B8QQG8;E2QAP3;Q8WJK7;Q8MAS0;Q9GHM5;Q9BAN0;O98740;Q8HUX3;Q33414;Q6JXR0;Q37222;Q95AA9;Q9GIE9;D9IFP2;Q9GEM3;B8QQG9;D6MYJ8;Q8MG08;B7P0E9;D6NK13;B7P0I1;O98879;Q1KZQ0;O46989;Q9TLI1;Q9BA36;Q3T5F0;Q4VIB1;Q9MU74;Q5I9A4;Q5I990;Q8MBZ1;Q6U127;B7VF95;…	14214	86	CID		46.31	0.80673		3	51		1	1722.85	-20.8152	8/169	pisum_OE_elastase_rep2.mgf
	Medium	FRVTPQPGVPPEEA	Q32076;P94086;P94047;P94048;P93976;B6GUW7;B6GUR1;Q95F24;P92469;Q36657;Q9BB64;Q37269;D0F109;B5U0R5;Q6SSI3;E5FEB9;P28386;P31183;P04717;Q36955;A1XM53;A9X7D2;D7F329;Q8WLH4;Q33382;Q32728;Q9MV63;Q4VI77;A1XM40;B8QQG8;E2QAP3;Q8WJK7;Q8MAS0;Q9GHM5;Q9BAN0;O98740;Q8HUX3;Q33414;Q6JXR0;Q37222;Q95AA9;Q9GIE9;D9IFP2;Q9GEM3;B8QQG9;D6MYJ8;Q8MG08;B7P0E9;D6NK13;B7P0I1;O98879;Q1KZQ0;O46989;Q9TLI1;Q9BA36;Q3T5F0;Q4VIB1;…	14406	100	CID		45.67	0.880509		2	51	53	1	1523.77	-8.57811	14/139	pisum_OE_elastase_rep2.mgf
	Low	VGFxAGVKDYKLT	B8QQG8;O19861	7	2	CID	X4(A)	29.45	30.163		2	50	43	1	1368.75	-0.41311	9/112	pisum_OE_elastase_rep2.mgf
E2QAP3	17.52	9	9	451	49.7761	6.91748	107.841	Ribulose-1,5-bisphosphate carboxylase/oxygenase large subunit (Fragment) OS=Floydia praealta GN=rbcL PE=3 SV=1 - [E2QAP3_9MAGN]
	Confidence Icon	Sequence	Protein Accessions	# Proteins	# Protein Groups	Activation Type	Modifications	IonScore	Exp Value	Δ Score	Rank	Identity High	Homology Threshold	Charge	m/z [Da]	ΔM [ppm]	Ions Matched	Spectrum File
	High	NMFTSIVGNVFGFKAL	Q32076;P94086;P94047;P94048;P93976;A5X4C0;Q95F24;P92469;Q37269;D0F109;B5U0R5;E5FEB9;P28386;P04717;Q36955;Q7YMT8;O03615;A1XM53;A9X7D2;B1PHP1;D7F329;Q8WLH4;Q33382;Q32728;Q4VI77;A1XM40;A5X4C4;B8QQG8;E2QAP3;E5FEA2;Q8WJK7;Q8MAS0;Q9GHM5;O98740;Q8HUX3;Q33414;Q6JXR0;Q5K3Z6;Q95AA9;Q9GIE9;Q37276;A1X8A0;D9IFP2;Q37148;Q8MC01;Q9GEM3;Q8WHV6;B8QQG9;Q8MG08;B7P0E9;B7P0I1;O98832;Q3T5K8;O46989;Q9THR2;Q9TLI1;Q9BA36;…	16063	103	CID		95.85	8.7375e-06	0	2	51		1	1744.89	-8.87234	18/161	pisum_OE_elastase_rep2.mgf
	High	NMFTSIVGNVFGFKA	Q32076;P94086;P94047;P94048;P93976;A5X4C0;Q95F24;P92469;Q37269;D0F109;B5U0R5;E5FEB9;P28386;P04717;Q36955;Q7YMT8;O03615;A1XM53;A9X7D2;B1PHP1;D7F329;Q8WLH4;Q33382;Q32728;Q4VI77;A1XM40;A5X4C4;B8QQG8;E2QAP3;E5FEA2;Q8WJK7;Q8MAS0;Q9GHM5;O98740;Q8HUX3;Q33414;Q6JXR0;Q5K3Z6;Q95AA9;Q9GIE9;Q37276;A1X8A0;D9IFP2;Q37148;Q8MC01;Q9GEM3;Q8WHV6;B8QQG9;Q8MG08;B7P0E9;B7P0I1;O98832;Q3T5K8;O46989;Q9THR2;Q9TLI1;Q9BA36;…	16077	103	CID		63.24	0.0162568	0	1	51	54	1	1631.8	-17.5747	11/151	pisum_OE_elastase_rep2.mgf
	High	AFRVTPQPGVPPEEA	Q32076;P94086;P94047;P94048;P93976;B6GUW7;B6GUR1;Q95F24;P92469;Q36657;Q9BB64;Q37269;D0F109;B5U0R5;Q6SSI3;E5FEB9;P28386;P31183;P04717;Q36955;A1XM53;A9X7D2;D7F329;Q8WLH4;Q33382;Q32728;Q9MV63;Q4VI77;A1XM40;B8QQG8;E2QAP3;Q8WJK7;Q8MAS0;Q9GHM5;Q9BAN0;O98740;Q8HUX3;Q33414;Q6JXR0;Q37222;Q95AA9;Q9GIE9;D9IFP2;Q9GEM3;B8QQG9;D6MYJ8;Q8MG08;B7P0E9;D6NK13;B7P0I1;O98879;Q1KZQ0;O46989;Q9TLI1;Q9BA36;Q3T5F0;Q4VIB1;…	14288	99	CID		61.09	0.0247963		3	51		1	1594.79	-19.1695	22/147	pisum_OE_elastase_rep2.mgf
	High	FQGPPHGIQVERDKLNKYGRPL	Q9GEB9;Q32076;P94086;P93976;B6GUW7;A5X4C0;B6GUR1;Q95F24;P92469;Q36657;Q9BB64;P04717;Q36955;Q7YMT8;O03615;Q5KTY1;A1XM53;A9X7D2;B1PHP1;D7F329;Q33382;Q8MG96;Q4VI77;Q53DC7;A5X4C4;B8QQG8;E2QAP3;E5FEA2;Q8WJK7;Q8MAS0;Q9GHM5;Q9BAN0;Q33414;Q6JXR0;Q5K3Z6;Q37222;Q95AA9;Q9GIE9;Q37276;A1X8A0;E1U252;D9IFP2;Q37148;Q8MC01;Q9GEM3;Q8WHV6;B8QQG9;D6MYJ8;Q9MSY1;Q8MG08;B7P0E9;D6NK13;B7P0I1;O98879;O98832;Q3T5K8;Q1KZQ0;…	17696	102	CID		58.53	0.0395048		8	50		1	2549.32	-21.9907	15/219	pisum_OE_elastase_rep2.mgf
	Medium	FRVTPQPGVPPEEAGA	P94086;P94048;P93976;B6GUR1;Q95F24;P92469;Q36657;Q9BB64;D0F109;B5U0R5;Q6SSI3;E5FEB9;P28386;P31183;P04717;Q36955;A1XM53;A9X7D2;D7F329;Q8WLH4;Q33382;Q9MV63;Q4VI77;A1XM40;B8QQG8;E2QAP3;Q8WJK7;Q8MAS0;Q9GHM5;Q9BAN0;O98740;Q8HUX3;Q33414;Q6JXR0;Q37222;Q95AA9;Q9GIE9;D9IFP2;Q9GEM3;B8QQG9;D6MYJ8;Q8MG08;B7P0E9;D6NK13;B7P0I1;O98879;Q1KZQ0;O46989;Q9TLI1;Q9BA36;Q3T5F0;Q4VIB1;Q9MU74;Q5I9A4;Q5I990;Q8MBZ1;Q6U127;…	14257	87	CID		48.87	0.421297		3	51		1	1651.82	-17.3998	14/159	pisum_OE_elastase_rep2.mgf
	Medium	FRVTPQPGVPPEEAGAA	P94086;P94048;P93976;B6GUR1;Q95F24;P92469;Q36657;Q9BB64;D0F109;B5U0R5;Q6SSI3;E5FEB9;P28386;P31183;P04717;A1XM53;A9X7D2;D7F329;Q8WLH4;Q33382;Q9MV63;Q4VI77;A1XM40;B8QQG8;E2QAP3;Q8WJK7;Q8MAS0;Q9GHM5;Q9BAN0;O98740;Q8HUX3;Q33414;Q6JXR0;Q37222;Q95AA9;Q9GIE9;D9IFP2;Q9GEM3;B8QQG9;D6MYJ8;Q8MG08;B7P0E9;D6NK13;B7P0I1;O98879;Q1KZQ0;O46989;Q9TLI1;Q9BA36;Q3T5F0;Q4VIB1;Q9MU74;Q5I9A4;Q5I990;Q8MBZ1;Q6U127;B7VF95;…	14214	86	CID		46.31	0.80673		3	51		1	1722.85	-20.8152	8/169	pisum_OE_elastase_rep2.mgf
	Medium	FRVTPQPGVPPEEA	Q32076;P94086;P94047;P94048;P93976;B6GUW7;B6GUR1;Q95F24;P92469;Q36657;Q9BB64;Q37269;D0F109;B5U0R5;Q6SSI3;E5FEB9;P28386;P31183;P04717;Q36955;A1XM53;A9X7D2;D7F329;Q8WLH4;Q33382;Q32728;Q9MV63;Q4VI77;A1XM40;B8QQG8;E2QAP3;Q8WJK7;Q8MAS0;Q9GHM5;Q9BAN0;O98740;Q8HUX3;Q33414;Q6JXR0;Q37222;Q95AA9;Q9GIE9;D9IFP2;Q9GEM3;B8QQG9;D6MYJ8;Q8MG08;B7P0E9;D6NK13;B7P0I1;O98879;Q1KZQ0;O46989;Q9TLI1;Q9BA36;Q3T5F0;Q4VIB1;…	14406	100	CID		45.67	0.880509		2	51	53	1	1523.77	-8.57811	14/139	pisum_OE_elastase_rep2.mgf
	Low	RNEGRDLAREGNxIIREA	E2QAP3;Q9TLI1;Q31988	13	3	CID	X13(A)	29.72	33.2815		10	50	43	1	2040.02	-25.069	11/197	pisum_OE_elastase_rep2.mgf
	Low	SYVKTFQGPPHGIQV	Q9BB64;D7F329;Q33382;E2QAP3;O46989;Q5I9A4;Q5I990;O98752;E0D9E7;Q36802	403	10	CID		20.46	224.035		5	50	34	1	1657.96	52.9439	7/151	pisum_OE_elastase_rep2.mgf
E5FEA2	30.64	5	5	173	19.0466	6.16357	107.841	Ribulose-1,5-bisphosphate/carboxylase large subunit (Fragment) OS=Croton poecilanthus GN=rbcL PE=4 SV=1 - [E5FEA2_9ROSI]
	Confidence Icon	Sequence	Protein Accessions	# Proteins	# Protein Groups	Activation Type	Modifications	IonScore	Exp Value	Δ Score	Rank	Identity High	Homology Threshold	Charge	m/z [Da]	ΔM [ppm]	Ions Matched	Spectrum File
	High	NMFTSIVGNVFGFKAL	Q32076;P94086;P94047;P94048;P93976;A5X4C0;Q95F24;P92469;Q37269;D0F109;B5U0R5;E5FEB9;P28386;P04717;Q36955;Q7YMT8;O03615;A1XM53;A9X7D2;B1PHP1;D7F329;Q8WLH4;Q33382;Q32728;Q4VI77;A1XM40;A5X4C4;B8QQG8;E2QAP3;E5FEA2;Q8WJK7;Q8MAS0;Q9GHM5;O98740;Q8HUX3;Q33414;Q6JXR0;Q5K3Z6;Q95AA9;Q9GIE9;Q37276;A1X8A0;D9IFP2;Q37148;Q8MC01;Q9GEM3;Q8WHV6;B8QQG9;Q8MG08;B7P0E9;B7P0I1;O98832;Q3T5K8;O46989;Q9THR2;Q9TLI1;Q9BA36;…	16063	103	CID		95.85	8.7375e-06	0	2	51		1	1744.89	-8.87234	18/161	pisum_OE_elastase_rep2.mgf
	High	NMFTSIVGNVFGFKA	Q32076;P94086;P94047;P94048;P93976;A5X4C0;Q95F24;P92469;Q37269;D0F109;B5U0R5;E5FEB9;P28386;P04717;Q36955;Q7YMT8;O03615;A1XM53;A9X7D2;B1PHP1;D7F329;Q8WLH4;Q33382;Q32728;Q4VI77;A1XM40;A5X4C4;B8QQG8;E2QAP3;E5FEA2;Q8WJK7;Q8MAS0;Q9GHM5;O98740;Q8HUX3;Q33414;Q6JXR0;Q5K3Z6;Q95AA9;Q9GIE9;Q37276;A1X8A0;D9IFP2;Q37148;Q8MC01;Q9GEM3;Q8WHV6;B8QQG9;Q8MG08;B7P0E9;B7P0I1;O98832;Q3T5K8;O46989;Q9THR2;Q9TLI1;Q9BA36;…	16077	103	CID		63.24	0.0162568	0	1	51	54	1	1631.8	-17.5747	11/151	pisum_OE_elastase_rep2.mgf
	High	AFRVTPQPGxPPEEA	E5FEA2	4	1	CID	X10(V)	61.09	0.0247963		10	51		1	1594.79	-19.1695	22/147	pisum_OE_elastase_rep2.mgf
	High	FQGPPHGIQVERDKLNKYGRPL	Q9GEB9;Q32076;P94086;P93976;B6GUW7;A5X4C0;B6GUR1;Q95F24;P92469;Q36657;Q9BB64;P04717;Q36955;Q7YMT8;O03615;Q5KTY1;A1XM53;A9X7D2;B1PHP1;D7F329;Q33382;Q8MG96;Q4VI77;Q53DC7;A5X4C4;B8QQG8;E2QAP3;E5FEA2;Q8WJK7;Q8MAS0;Q9GHM5;Q9BAN0;Q33414;Q6JXR0;Q5K3Z6;Q37222;Q95AA9;Q9GIE9;Q37276;A1X8A0;E1U252;D9IFP2;Q37148;Q8MC01;Q9GEM3;Q8WHV6;B8QQG9;D6MYJ8;Q9MSY1;Q8MG08;B7P0E9;D6NK13;B7P0I1;O98879;O98832;Q3T5K8;Q1KZQ0;…	17696	102	CID		58.53	0.0395048		8	50		1	2549.32	-21.9907	15/219	pisum_OE_elastase_rep2.mgf
	Medium	FRVTPQPGxPPEEA	E5FEA2	4	1	CID	X9(V)	45.67	0.880509		9	51	53	1	1523.77	-8.57811	14/139	pisum_OE_elastase_rep2.mgf
Q8WJK7	16.99	9	8	459	50.7674	6.68311	107.841	Ribulose-1,5-bisphosphate carboxylase large subunit (Fragment) OS=Dioscorea pentaphylla GN=rbcL PE=3 SV=1 - [Q8WJK7_9LILI]
	Confidence Icon	Sequence	Protein Accessions	# Proteins	# Protein Groups	Activation Type	Modifications	IonScore	Exp Value	Δ Score	Rank	Identity High	Homology Threshold	Charge	m/z [Da]	ΔM [ppm]	Ions Matched	Spectrum File
	High	NMFTSIVGNVFGFKAL	Q32076;P94086;P94047;P94048;P93976;A5X4C0;Q95F24;P92469;Q37269;D0F109;B5U0R5;E5FEB9;P28386;P04717;Q36955;Q7YMT8;O03615;A1XM53;A9X7D2;B1PHP1;D7F329;Q8WLH4;Q33382;Q32728;Q4VI77;A1XM40;A5X4C4;B8QQG8;E2QAP3;E5FEA2;Q8WJK7;Q8MAS0;Q9GHM5;O98740;Q8HUX3;Q33414;Q6JXR0;Q5K3Z6;Q95AA9;Q9GIE9;Q37276;A1X8A0;D9IFP2;Q37148;Q8MC01;Q9GEM3;Q8WHV6;B8QQG9;Q8MG08;B7P0E9;B7P0I1;O98832;Q3T5K8;O46989;Q9THR2;Q9TLI1;Q9BA36;…	16063	103	CID		95.85	8.7375e-06	0	2	51		1	1744.89	-8.87234	18/161	pisum_OE_elastase_rep2.mgf
	High	NMFTSIVGNVFGFKA	Q32076;P94086;P94047;P94048;P93976;A5X4C0;Q95F24;P92469;Q37269;D0F109;B5U0R5;E5FEB9;P28386;P04717;Q36955;Q7YMT8;O03615;A1XM53;A9X7D2;B1PHP1;D7F329;Q8WLH4;Q33382;Q32728;Q4VI77;A1XM40;A5X4C4;B8QQG8;E2QAP3;E5FEA2;Q8WJK7;Q8MAS0;Q9GHM5;O98740;Q8HUX3;Q33414;Q6JXR0;Q5K3Z6;Q95AA9;Q9GIE9;Q37276;A1X8A0;D9IFP2;Q37148;Q8MC01;Q9GEM3;Q8WHV6;B8QQG9;Q8MG08;B7P0E9;B7P0I1;O98832;Q3T5K8;O46989;Q9THR2;Q9TLI1;Q9BA36;…	16077	103	CID		63.24	0.0162568	0	1	51	54	1	1631.8	-17.5747	11/151	pisum_OE_elastase_rep2.mgf
	High	AFRVTPQPGVPPEEA	Q32076;P94086;P94047;P94048;P93976;B6GUW7;B6GUR1;Q95F24;P92469;Q36657;Q9BB64;Q37269;D0F109;B5U0R5;Q6SSI3;E5FEB9;P28386;P31183;P04717;Q36955;A1XM53;A9X7D2;D7F329;Q8WLH4;Q33382;Q32728;Q9MV63;Q4VI77;A1XM40;B8QQG8;E2QAP3;Q8WJK7;Q8MAS0;Q9GHM5;Q9BAN0;O98740;Q8HUX3;Q33414;Q6JXR0;Q37222;Q95AA9;Q9GIE9;D9IFP2;Q9GEM3;B8QQG9;D6MYJ8;Q8MG08;B7P0E9;D6NK13;B7P0I1;O98879;Q1KZQ0;O46989;Q9TLI1;Q9BA36;Q3T5F0;Q4VIB1;…	14288	99	CID		61.09	0.0247963		3	51		1	1594.79	-19.1695	22/147	pisum_OE_elastase_rep2.mgf
	High	FQGPPHGIQVERDKLNKYGRPL	Q9GEB9;Q32076;P94086;P93976;B6GUW7;A5X4C0;B6GUR1;Q95F24;P92469;Q36657;Q9BB64;P04717;Q36955;Q7YMT8;O03615;Q5KTY1;A1XM53;A9X7D2;B1PHP1;D7F329;Q33382;Q8MG96;Q4VI77;Q53DC7;A5X4C4;B8QQG8;E2QAP3;E5FEA2;Q8WJK7;Q8MAS0;Q9GHM5;Q9BAN0;Q33414;Q6JXR0;Q5K3Z6;Q37222;Q95AA9;Q9GIE9;Q37276;A1X8A0;E1U252;D9IFP2;Q37148;Q8MC01;Q9GEM3;Q8WHV6;B8QQG9;D6MYJ8;Q9MSY1;Q8MG08;B7P0E9;D6NK13;B7P0I1;O98879;O98832;Q3T5K8;Q1KZQ0;…	17696	102	CID		58.53	0.0395048		8	50		1	2549.32	-21.9907	15/219	pisum_OE_elastase_rep2.mgf
	Medium	FRVTPQPGVPPEEAGA	P94086;P94048;P93976;B6GUR1;Q95F24;P92469;Q36657;Q9BB64;D0F109;B5U0R5;Q6SSI3;E5FEB9;P28386;P31183;P04717;Q36955;A1XM53;A9X7D2;D7F329;Q8WLH4;Q33382;Q9MV63;Q4VI77;A1XM40;B8QQG8;E2QAP3;Q8WJK7;Q8MAS0;Q9GHM5;Q9BAN0;O98740;Q8HUX3;Q33414;Q6JXR0;Q37222;Q95AA9;Q9GIE9;D9IFP2;Q9GEM3;B8QQG9;D6MYJ8;Q8MG08;B7P0E9;D6NK13;B7P0I1;O98879;Q1KZQ0;O46989;Q9TLI1;Q9BA36;Q3T5F0;Q4VIB1;Q9MU74;Q5I9A4;Q5I990;Q8MBZ1;Q6U127;…	14257	87	CID		48.87	0.421297		3	51		1	1651.82	-17.3998	14/159	pisum_OE_elastase_rep2.mgf
	Medium	FRVTPQPGVPPEEAGAA	P94086;P94048;P93976;B6GUR1;Q95F24;P92469;Q36657;Q9BB64;D0F109;B5U0R5;Q6SSI3;E5FEB9;P28386;P31183;P04717;A1XM53;A9X7D2;D7F329;Q8WLH4;Q33382;Q9MV63;Q4VI77;A1XM40;B8QQG8;E2QAP3;Q8WJK7;Q8MAS0;Q9GHM5;Q9BAN0;O98740;Q8HUX3;Q33414;Q6JXR0;Q37222;Q95AA9;Q9GIE9;D9IFP2;Q9GEM3;B8QQG9;D6MYJ8;Q8MG08;B7P0E9;D6NK13;B7P0I1;O98879;Q1KZQ0;O46989;Q9TLI1;Q9BA36;Q3T5F0;Q4VIB1;Q9MU74;Q5I9A4;Q5I990;Q8MBZ1;Q6U127;B7VF95;…	14214	86	CID		46.31	0.80673		3	51		1	1722.85	-20.8152	8/169	pisum_OE_elastase_rep2.mgf
	Medium	FRVTPQPGVPPEEA	Q32076;P94086;P94047;P94048;P93976;B6GUW7;B6GUR1;Q95F24;P92469;Q36657;Q9BB64;Q37269;D0F109;B5U0R5;Q6SSI3;E5FEB9;P28386;P31183;P04717;Q36955;A1XM53;A9X7D2;D7F329;Q8WLH4;Q33382;Q32728;Q9MV63;Q4VI77;A1XM40;B8QQG8;E2QAP3;Q8WJK7;Q8MAS0;Q9GHM5;Q9BAN0;O98740;Q8HUX3;Q33414;Q6JXR0;Q37222;Q95AA9;Q9GIE9;D9IFP2;Q9GEM3;B8QQG9;D6MYJ8;Q8MG08;B7P0E9;D6NK13;B7P0I1;O98879;Q1KZQ0;O46989;Q9TLI1;Q9BA36;Q3T5F0;Q4VIB1;…	14406	100	CID		45.67	0.880509		2	51	53	1	1523.77	-8.57811	14/139	pisum_OE_elastase_rep2.mgf
	Low	SPQTEIKAxVGFKAGVKDYKLT	Q8WJK7	1	1	CID	X9(I)	27.99	42.6036		2	50	41	1	2393.3	-17.959	7/246	pisum_OE_elastase_rep2.mgf
	Low	SPQTEIKAxVGFKAGVKDYKLT	Q8WJK7	1	1	CID	X9(L)	27.99	42.6036		3	50	41	1	2393.3	-17.959	7/246	pisum_OE_elastase_rep2.mgf
Q8MAS0	18.44	11	10	461	51.4308	6.63916	107.841	Ribulose-1,5-bisphosphate carboxylase/oxygenase large subunit (Fragment) OS=Merremia umbellata GN=rbcL PE=3 SV=1 - [Q8MAS0_9ASTE]
	Confidence Icon	Sequence	Protein Accessions	# Proteins	# Protein Groups	Activation Type	Modifications	IonScore	Exp Value	Δ Score	Rank	Identity High	Homology Threshold	Charge	m/z [Da]	ΔM [ppm]	Ions Matched	Spectrum File
	High	NMFTSIVGNVFGFKAL	Q32076;P94086;P94047;P94048;P93976;A5X4C0;Q95F24;P92469;Q37269;D0F109;B5U0R5;E5FEB9;P28386;P04717;Q36955;Q7YMT8;O03615;A1XM53;A9X7D2;B1PHP1;D7F329;Q8WLH4;Q33382;Q32728;Q4VI77;A1XM40;A5X4C4;B8QQG8;E2QAP3;E5FEA2;Q8WJK7;Q8MAS0;Q9GHM5;O98740;Q8HUX3;Q33414;Q6JXR0;Q5K3Z6;Q95AA9;Q9GIE9;Q37276;A1X8A0;D9IFP2;Q37148;Q8MC01;Q9GEM3;Q8WHV6;B8QQG9;Q8MG08;B7P0E9;B7P0I1;O98832;Q3T5K8;O46989;Q9THR2;Q9TLI1;Q9BA36;…	16063	103	CID		95.85	8.7375e-06	0	2	51		1	1744.89	-8.87234	18/161	pisum_OE_elastase_rep2.mgf
	High	NMFTSIVGNVFGFKA	Q32076;P94086;P94047;P94048;P93976;A5X4C0;Q95F24;P92469;Q37269;D0F109;B5U0R5;E5FEB9;P28386;P04717;Q36955;Q7YMT8;O03615;A1XM53;A9X7D2;B1PHP1;D7F329;Q8WLH4;Q33382;Q32728;Q4VI77;A1XM40;A5X4C4;B8QQG8;E2QAP3;E5FEA2;Q8WJK7;Q8MAS0;Q9GHM5;O98740;Q8HUX3;Q33414;Q6JXR0;Q5K3Z6;Q95AA9;Q9GIE9;Q37276;A1X8A0;D9IFP2;Q37148;Q8MC01;Q9GEM3;Q8WHV6;B8QQG9;Q8MG08;B7P0E9;B7P0I1;O98832;Q3T5K8;O46989;Q9THR2;Q9TLI1;Q9BA36;…	16077	103	CID		63.24	0.0162568	0	1	51	54	1	1631.8	-17.5747	11/151	pisum_OE_elastase_rep2.mgf
	High	AFRVTPQPGVPPEEA	Q32076;P94086;P94047;P94048;P93976;B6GUW7;B6GUR1;Q95F24;P92469;Q36657;Q9BB64;Q37269;D0F109;B5U0R5;Q6SSI3;E5FEB9;P28386;P31183;P04717;Q36955;A1XM53;A9X7D2;D7F329;Q8WLH4;Q33382;Q32728;Q9MV63;Q4VI77;A1XM40;B8QQG8;E2QAP3;Q8WJK7;Q8MAS0;Q9GHM5;Q9BAN0;O98740;Q8HUX3;Q33414;Q6JXR0;Q37222;Q95AA9;Q9GIE9;D9IFP2;Q9GEM3;B8QQG9;D6MYJ8;Q8MG08;B7P0E9;D6NK13;B7P0I1;O98879;Q1KZQ0;O46989;Q9TLI1;Q9BA36;Q3T5F0;Q4VIB1;…	14288	99	CID		61.09	0.0247963		3	51		1	1594.79	-19.1695	22/147	pisum_OE_elastase_rep2.mgf
	High	FQGPPHGIQVERDKLNKYGRPL	Q9GEB9;Q32076;P94086;P93976;B6GUW7;A5X4C0;B6GUR1;Q95F24;P92469;Q36657;Q9BB64;P04717;Q36955;Q7YMT8;O03615;Q5KTY1;A1XM53;A9X7D2;B1PHP1;D7F329;Q33382;Q8MG96;Q4VI77;Q53DC7;A5X4C4;B8QQG8;E2QAP3;E5FEA2;Q8WJK7;Q8MAS0;Q9GHM5;Q9BAN0;Q33414;Q6JXR0;Q5K3Z6;Q37222;Q95AA9;Q9GIE9;Q37276;A1X8A0;E1U252;D9IFP2;Q37148;Q8MC01;Q9GEM3;Q8WHV6;B8QQG9;D6MYJ8;Q9MSY1;Q8MG08;B7P0E9;D6NK13;B7P0I1;O98879;O98832;Q3T5K8;Q1KZQ0;…	17696	102	CID		58.53	0.0395048		8	50		1	2549.32	-21.9907	15/219	pisum_OE_elastase_rep2.mgf
	Medium	FRVTPQPGVPPEEAGA	P94086;P94048;P93976;B6GUR1;Q95F24;P92469;Q36657;Q9BB64;D0F109;B5U0R5;Q6SSI3;E5FEB9;P28386;P31183;P04717;Q36955;A1XM53;A9X7D2;D7F329;Q8WLH4;Q33382;Q9MV63;Q4VI77;A1XM40;B8QQG8;E2QAP3;Q8WJK7;Q8MAS0;Q9GHM5;Q9BAN0;O98740;Q8HUX3;Q33414;Q6JXR0;Q37222;Q95AA9;Q9GIE9;D9IFP2;Q9GEM3;B8QQG9;D6MYJ8;Q8MG08;B7P0E9;D6NK13;B7P0I1;O98879;Q1KZQ0;O46989;Q9TLI1;Q9BA36;Q3T5F0;Q4VIB1;Q9MU74;Q5I9A4;Q5I990;Q8MBZ1;Q6U127;…	14257	87	CID		48.87	0.421297		3	51		1	1651.82	-17.3998	14/159	pisum_OE_elastase_rep2.mgf
	Medium	FRVTPQPGVPPEEAGAA	P94086;P94048;P93976;B6GUR1;Q95F24;P92469;Q36657;Q9BB64;D0F109;B5U0R5;Q6SSI3;E5FEB9;P28386;P31183;P04717;A1XM53;A9X7D2;D7F329;Q8WLH4;Q33382;Q9MV63;Q4VI77;A1XM40;B8QQG8;E2QAP3;Q8WJK7;Q8MAS0;Q9GHM5;Q9BAN0;O98740;Q8HUX3;Q33414;Q6JXR0;Q37222;Q95AA9;Q9GIE9;D9IFP2;Q9GEM3;B8QQG9;D6MYJ8;Q8MG08;B7P0E9;D6NK13;B7P0I1;O98879;Q1KZQ0;O46989;Q9TLI1;Q9BA36;Q3T5F0;Q4VIB1;Q9MU74;Q5I9A4;Q5I990;Q8MBZ1;Q6U127;B7VF95;…	14214	86	CID		46.31	0.80673		3	51		1	1722.85	-20.8152	8/169	pisum_OE_elastase_rep2.mgf
	Medium	FRVTPQPGVPPEEA	Q32076;P94086;P94047;P94048;P93976;B6GUW7;B6GUR1;Q95F24;P92469;Q36657;Q9BB64;Q37269;D0F109;B5U0R5;Q6SSI3;E5FEB9;P28386;P31183;P04717;Q36955;A1XM53;A9X7D2;D7F329;Q8WLH4;Q33382;Q32728;Q9MV63;Q4VI77;A1XM40;B8QQG8;E2QAP3;Q8WJK7;Q8MAS0;Q9GHM5;Q9BAN0;O98740;Q8HUX3;Q33414;Q6JXR0;Q37222;Q95AA9;Q9GIE9;D9IFP2;Q9GEM3;B8QQG9;D6MYJ8;Q8MG08;B7P0E9;D6NK13;B7P0I1;O98879;Q1KZQ0;O46989;Q9TLI1;Q9BA36;Q3T5F0;Q4VIB1;…	14406	100	CID		45.67	0.880509		2	51	53	1	1523.77	-8.57811	14/139	pisum_OE_elastase_rep2.mgf
	Low	QARNEGRDLAREGNEIIRAA	Q8MAS0;Q37148;Q3T5F0;E0D9E7;Q58U12;O19861;Q539X4	686	7	CID		36.49	7.16763		3	51	52	1	2239.12	-20.1156	11/213	pisum_OE_elastase_rep2.mgf
	Low	RNEGRDLAREGNEIIRAA	Q8MAS0;Q37148;Q3T5F0;E0D9E7;Q58U12;O19861;Q539X4	691	7	CID		31.11	24.1659	0	1	50	43	1	2040.02	-25.069	11/193	pisum_OE_elastase_rep2.mgf
	Low	AREGNEIIRAACKWTPELxA	Q8MAS0	1	1	CID	X19(F)	23.86	112.866		2	50	37	1	2275.03	-57.7303	11/212	pisum_OE_elastase_rep2.mgf
	Low	AREGNEIIRAACKWTPELxA	Q8MAS0	1	1	CID	X19(M), X19(Oxidation)	23.86	112.866		3	50	37	1	2275.03	-43.2228	11/212	pisum_OE_elastase_rep2.mgf
O98740	14.4	7	7	389	43.3165	6.88818	107.841	Ribulose-1,5-bisphosphate carboxylaseoxygenase large subunit (Fragment) OS=Mourera asperau GN=rbcL PE=4 SV=1 - [O98740_9ROSI]
	Confidence Icon	Sequence	Protein Accessions	# Proteins	# Protein Groups	Activation Type	Modifications	IonScore	Exp Value	Δ Score	Rank	Identity High	Homology Threshold	Charge	m/z [Da]	ΔM [ppm]	Ions Matched	Spectrum File
	High	NMFTSIVGNVFGFKAL	Q32076;P94086;P94047;P94048;P93976;A5X4C0;Q95F24;P92469;Q37269;D0F109;B5U0R5;E5FEB9;P28386;P04717;Q36955;Q7YMT8;O03615;A1XM53;A9X7D2;B1PHP1;D7F329;Q8WLH4;Q33382;Q32728;Q4VI77;A1XM40;A5X4C4;B8QQG8;E2QAP3;E5FEA2;Q8WJK7;Q8MAS0;Q9GHM5;O98740;Q8HUX3;Q33414;Q6JXR0;Q5K3Z6;Q95AA9;Q9GIE9;Q37276;A1X8A0;D9IFP2;Q37148;Q8MC01;Q9GEM3;Q8WHV6;B8QQG9;Q8MG08;B7P0E9;B7P0I1;O98832;Q3T5K8;O46989;Q9THR2;Q9TLI1;Q9BA36;…	16063	103	CID		95.85	8.7375e-06	0	2	51		1	1744.89	-8.87234	18/161	pisum_OE_elastase_rep2.mgf
	High	NMFTSIVGNVFGFKA	Q32076;P94086;P94047;P94048;P93976;A5X4C0;Q95F24;P92469;Q37269;D0F109;B5U0R5;E5FEB9;P28386;P04717;Q36955;Q7YMT8;O03615;A1XM53;A9X7D2;B1PHP1;D7F329;Q8WLH4;Q33382;Q32728;Q4VI77;A1XM40;A5X4C4;B8QQG8;E2QAP3;E5FEA2;Q8WJK7;Q8MAS0;Q9GHM5;O98740;Q8HUX3;Q33414;Q6JXR0;Q5K3Z6;Q95AA9;Q9GIE9;Q37276;A1X8A0;D9IFP2;Q37148;Q8MC01;Q9GEM3;Q8WHV6;B8QQG9;Q8MG08;B7P0E9;B7P0I1;O98832;Q3T5K8;O46989;Q9THR2;Q9TLI1;Q9BA36;…	16077	103	CID		63.24	0.0162568	0	1	51	54	1	1631.8	-17.5747	11/151	pisum_OE_elastase_rep2.mgf
	High	AFRVTPQPGVPPEEA	Q32076;P94086;P94047;P94048;P93976;B6GUW7;B6GUR1;Q95F24;P92469;Q36657;Q9BB64;Q37269;D0F109;B5U0R5;Q6SSI3;E5FEB9;P28386;P31183;P04717;Q36955;A1XM53;A9X7D2;D7F329;Q8WLH4;Q33382;Q32728;Q9MV63;Q4VI77;A1XM40;B8QQG8;E2QAP3;Q8WJK7;Q8MAS0;Q9GHM5;Q9BAN0;O98740;Q8HUX3;Q33414;Q6JXR0;Q37222;Q95AA9;Q9GIE9;D9IFP2;Q9GEM3;B8QQG9;D6MYJ8;Q8MG08;B7P0E9;D6NK13;B7P0I1;O98879;Q1KZQ0;O46989;Q9TLI1;Q9BA36;Q3T5F0;Q4VIB1;…	14288	99	CID		61.09	0.0247963		3	51		1	1594.79	-19.1695	22/147	pisum_OE_elastase_rep2.mgf
	High	FQGPPHGIQVERDKLNKYGxPL	O98740;Q9GEC4;Q9GG55	8	3	CID	X20(R)	58.53	0.0395048		10	50		1	2549.32	-21.9907	15/216	pisum_OE_elastase_rep2.mgf
	Medium	FRVTPQPGVPPEEAGA	P94086;P94048;P93976;B6GUR1;Q95F24;P92469;Q36657;Q9BB64;D0F109;B5U0R5;Q6SSI3;E5FEB9;P28386;P31183;P04717;Q36955;A1XM53;A9X7D2;D7F329;Q8WLH4;Q33382;Q9MV63;Q4VI77;A1XM40;B8QQG8;E2QAP3;Q8WJK7;Q8MAS0;Q9GHM5;Q9BAN0;O98740;Q8HUX3;Q33414;Q6JXR0;Q37222;Q95AA9;Q9GIE9;D9IFP2;Q9GEM3;B8QQG9;D6MYJ8;Q8MG08;B7P0E9;D6NK13;B7P0I1;O98879;Q1KZQ0;O46989;Q9TLI1;Q9BA36;Q3T5F0;Q4VIB1;Q9MU74;Q5I9A4;Q5I990;Q8MBZ1;Q6U127;…	14257	87	CID		48.87	0.421297		3	51		1	1651.82	-17.3998	14/159	pisum_OE_elastase_rep2.mgf
	Medium	FRVTPQPGVPPEEAGAA	P94086;P94048;P93976;B6GUR1;Q95F24;P92469;Q36657;Q9BB64;D0F109;B5U0R5;Q6SSI3;E5FEB9;P28386;P31183;P04717;A1XM53;A9X7D2;D7F329;Q8WLH4;Q33382;Q9MV63;Q4VI77;A1XM40;B8QQG8;E2QAP3;Q8WJK7;Q8MAS0;Q9GHM5;Q9BAN0;O98740;Q8HUX3;Q33414;Q6JXR0;Q37222;Q95AA9;Q9GIE9;D9IFP2;Q9GEM3;B8QQG9;D6MYJ8;Q8MG08;B7P0E9;D6NK13;B7P0I1;O98879;Q1KZQ0;O46989;Q9TLI1;Q9BA36;Q3T5F0;Q4VIB1;Q9MU74;Q5I9A4;Q5I990;Q8MBZ1;Q6U127;B7VF95;…	14214	86	CID		46.31	0.80673		3	51		1	1722.85	-20.8152	8/169	pisum_OE_elastase_rep2.mgf
	Medium	FRVTPQPGVPPEEA	Q32076;P94086;P94047;P94048;P93976;B6GUW7;B6GUR1;Q95F24;P92469;Q36657;Q9BB64;Q37269;D0F109;B5U0R5;Q6SSI3;E5FEB9;P28386;P31183;P04717;Q36955;A1XM53;A9X7D2;D7F329;Q8WLH4;Q33382;Q32728;Q9MV63;Q4VI77;A1XM40;B8QQG8;E2QAP3;Q8WJK7;Q8MAS0;Q9GHM5;Q9BAN0;O98740;Q8HUX3;Q33414;Q6JXR0;Q37222;Q95AA9;Q9GIE9;D9IFP2;Q9GEM3;B8QQG9;D6MYJ8;Q8MG08;B7P0E9;D6NK13;B7P0I1;O98879;Q1KZQ0;O46989;Q9TLI1;Q9BA36;Q3T5F0;Q4VIB1;…	14406	100	CID		45.67	0.880509		2	51	53	1	1523.77	-8.57811	14/139	pisum_OE_elastase_rep2.mgf
Q33414	17.14	8	8	461	50.9035	6.63916	107.841	Ribulose-1,5-bisphosphate carboxylase, large subunit (Fragment) OS=Prosartes maculata GN=rbcL PE=3 SV=1 - [Q33414_9LILI]
	Confidence Icon	Sequence	Protein Accessions	# Proteins	# Protein Groups	Activation Type	Modifications	IonScore	Exp Value	Δ Score	Rank	Identity High	Homology Threshold	Charge	m/z [Da]	ΔM [ppm]	Ions Matched	Spectrum File
	High	NMFTSIVGNVFGFKAL	Q32076;P94086;P94047;P94048;P93976;A5X4C0;Q95F24;P92469;Q37269;D0F109;B5U0R5;E5FEB9;P28386;P04717;Q36955;Q7YMT8;O03615;A1XM53;A9X7D2;B1PHP1;D7F329;Q8WLH4;Q33382;Q32728;Q4VI77;A1XM40;A5X4C4;B8QQG8;E2QAP3;E5FEA2;Q8WJK7;Q8MAS0;Q9GHM5;O98740;Q8HUX3;Q33414;Q6JXR0;Q5K3Z6;Q95AA9;Q9GIE9;Q37276;A1X8A0;D9IFP2;Q37148;Q8MC01;Q9GEM3;Q8WHV6;B8QQG9;Q8MG08;B7P0E9;B7P0I1;O98832;Q3T5K8;O46989;Q9THR2;Q9TLI1;Q9BA36;…	16063	103	CID		95.85	8.7375e-06	0	2	51		1	1744.89	-8.87234	18/161	pisum_OE_elastase_rep2.mgf
	High	NMFTSIVGNVFGFKA	Q32076;P94086;P94047;P94048;P93976;A5X4C0;Q95F24;P92469;Q37269;D0F109;B5U0R5;E5FEB9;P28386;P04717;Q36955;Q7YMT8;O03615;A1XM53;A9X7D2;B1PHP1;D7F329;Q8WLH4;Q33382;Q32728;Q4VI77;A1XM40;A5X4C4;B8QQG8;E2QAP3;E5FEA2;Q8WJK7;Q8MAS0;Q9GHM5;O98740;Q8HUX3;Q33414;Q6JXR0;Q5K3Z6;Q95AA9;Q9GIE9;Q37276;A1X8A0;D9IFP2;Q37148;Q8MC01;Q9GEM3;Q8WHV6;B8QQG9;Q8MG08;B7P0E9;B7P0I1;O98832;Q3T5K8;O46989;Q9THR2;Q9TLI1;Q9BA36;…	16077	103	CID		63.24	0.0162568	0	1	51	54	1	1631.8	-17.5747	11/151	pisum_OE_elastase_rep2.mgf
	High	AFRVTPQPGVPPEEA	Q32076;P94086;P94047;P94048;P93976;B6GUW7;B6GUR1;Q95F24;P92469;Q36657;Q9BB64;Q37269;D0F109;B5U0R5;Q6SSI3;E5FEB9;P28386;P31183;P04717;Q36955;A1XM53;A9X7D2;D7F329;Q8WLH4;Q33382;Q32728;Q9MV63;Q4VI77;A1XM40;B8QQG8;E2QAP3;Q8WJK7;Q8MAS0;Q9GHM5;Q9BAN0;O98740;Q8HUX3;Q33414;Q6JXR0;Q37222;Q95AA9;Q9GIE9;D9IFP2;Q9GEM3;B8QQG9;D6MYJ8;Q8MG08;B7P0E9;D6NK13;B7P0I1;O98879;Q1KZQ0;O46989;Q9TLI1;Q9BA36;Q3T5F0;Q4VIB1;…	14288	99	CID		61.09	0.0247963		3	51		1	1594.79	-19.1695	22/147	pisum_OE_elastase_rep2.mgf
	High	FQGPPHGIQVERDKLNKYGRPL	Q9GEB9;Q32076;P94086;P93976;B6GUW7;A5X4C0;B6GUR1;Q95F24;P92469;Q36657;Q9BB64;P04717;Q36955;Q7YMT8;O03615;Q5KTY1;A1XM53;A9X7D2;B1PHP1;D7F329;Q33382;Q8MG96;Q4VI77;Q53DC7;A5X4C4;B8QQG8;E2QAP3;E5FEA2;Q8WJK7;Q8MAS0;Q9GHM5;Q9BAN0;Q33414;Q6JXR0;Q5K3Z6;Q37222;Q95AA9;Q9GIE9;Q37276;A1X8A0;E1U252;D9IFP2;Q37148;Q8MC01;Q9GEM3;Q8WHV6;B8QQG9;D6MYJ8;Q9MSY1;Q8MG08;B7P0E9;D6NK13;B7P0I1;O98879;O98832;Q3T5K8;Q1KZQ0;…	17696	102	CID		58.53	0.0395048		8	50		1	2549.32	-21.9907	15/219	pisum_OE_elastase_rep2.mgf
	Medium	FRVTPQPGVPPEEAGA	P94086;P94048;P93976;B6GUR1;Q95F24;P92469;Q36657;Q9BB64;D0F109;B5U0R5;Q6SSI3;E5FEB9;P28386;P31183;P04717;Q36955;A1XM53;A9X7D2;D7F329;Q8WLH4;Q33382;Q9MV63;Q4VI77;A1XM40;B8QQG8;E2QAP3;Q8WJK7;Q8MAS0;Q9GHM5;Q9BAN0;O98740;Q8HUX3;Q33414;Q6JXR0;Q37222;Q95AA9;Q9GIE9;D9IFP2;Q9GEM3;B8QQG9;D6MYJ8;Q8MG08;B7P0E9;D6NK13;B7P0I1;O98879;Q1KZQ0;O46989;Q9TLI1;Q9BA36;Q3T5F0;Q4VIB1;Q9MU74;Q5I9A4;Q5I990;Q8MBZ1;Q6U127;…	14257	87	CID		48.87	0.421297		3	51		1	1651.82	-17.3998	14/159	pisum_OE_elastase_rep2.mgf
	Medium	FRVTPQPGVPPEEAGAA	P94086;P94048;P93976;B6GUR1;Q95F24;P92469;Q36657;Q9BB64;D0F109;B5U0R5;Q6SSI3;E5FEB9;P28386;P31183;P04717;A1XM53;A9X7D2;D7F329;Q8WLH4;Q33382;Q9MV63;Q4VI77;A1XM40;B8QQG8;E2QAP3;Q8WJK7;Q8MAS0;Q9GHM5;Q9BAN0;O98740;Q8HUX3;Q33414;Q6JXR0;Q37222;Q95AA9;Q9GIE9;D9IFP2;Q9GEM3;B8QQG9;D6MYJ8;Q8MG08;B7P0E9;D6NK13;B7P0I1;O98879;Q1KZQ0;O46989;Q9TLI1;Q9BA36;Q3T5F0;Q4VIB1;Q9MU74;Q5I9A4;Q5I990;Q8MBZ1;Q6U127;B7VF95;…	14214	86	CID		46.31	0.80673		3	51		1	1722.85	-20.8152	8/169	pisum_OE_elastase_rep2.mgf
	Medium	FRVTPQPGVPPEEA	Q32076;P94086;P94047;P94048;P93976;B6GUW7;B6GUR1;Q95F24;P92469;Q36657;Q9BB64;Q37269;D0F109;B5U0R5;Q6SSI3;E5FEB9;P28386;P31183;P04717;Q36955;A1XM53;A9X7D2;D7F329;Q8WLH4;Q33382;Q32728;Q9MV63;Q4VI77;A1XM40;B8QQG8;E2QAP3;Q8WJK7;Q8MAS0;Q9GHM5;Q9BAN0;O98740;Q8HUX3;Q33414;Q6JXR0;Q37222;Q95AA9;Q9GIE9;D9IFP2;Q9GEM3;B8QQG9;D6MYJ8;Q8MG08;B7P0E9;D6NK13;B7P0I1;O98879;Q1KZQ0;O46989;Q9TLI1;Q9BA36;Q3T5F0;Q4VIB1;…	14406	100	CID		45.67	0.880509		2	51	53	1	1523.77	-8.57811	14/139	pisum_OE_elastase_rep2.mgf
	Low	MSPPTETKAIAGSKAGVKDYKLT	Q33414	1	1	CID		29.05	33.3769	0.0344828	1	50	41	1	2393.3	11.0344	7/246	pisum_OE_elastase_rep2.mgf
Q5K3Z6	27.5	6	6	200	22.4592	5.30029	107.841	Ribulose 1,5 biphosphate carboxylase/oxygenase (Fragment) OS=Lachnaea elsieae GN=rbcL PE=4 SV=1 - [Q5K3Z6_9ROSI]
	Confidence Icon	Sequence	Protein Accessions	# Proteins	# Protein Groups	Activation Type	Modifications	IonScore	Exp Value	Δ Score	Rank	Identity High	Homology Threshold	Charge	m/z [Da]	ΔM [ppm]	Ions Matched	Spectrum File
	High	NMFTSIVGNVFGFKAL	Q32076;P94086;P94047;P94048;P93976;A5X4C0;Q95F24;P92469;Q37269;D0F109;B5U0R5;E5FEB9;P28386;P04717;Q36955;Q7YMT8;O03615;A1XM53;A9X7D2;B1PHP1;D7F329;Q8WLH4;Q33382;Q32728;Q4VI77;A1XM40;A5X4C4;B8QQG8;E2QAP3;E5FEA2;Q8WJK7;Q8MAS0;Q9GHM5;O98740;Q8HUX3;Q33414;Q6JXR0;Q5K3Z6;Q95AA9;Q9GIE9;Q37276;A1X8A0;D9IFP2;Q37148;Q8MC01;Q9GEM3;Q8WHV6;B8QQG9;Q8MG08;B7P0E9;B7P0I1;O98832;Q3T5K8;O46989;Q9THR2;Q9TLI1;Q9BA36;…	16063	103	CID		95.85	8.7375e-06	0	2	51		1	1744.89	-8.87234	18/161	pisum_OE_elastase_rep2.mgf
	High	NMFTSIVGNVFGFKA	Q32076;P94086;P94047;P94048;P93976;A5X4C0;Q95F24;P92469;Q37269;D0F109;B5U0R5;E5FEB9;P28386;P04717;Q36955;Q7YMT8;O03615;A1XM53;A9X7D2;B1PHP1;D7F329;Q8WLH4;Q33382;Q32728;Q4VI77;A1XM40;A5X4C4;B8QQG8;E2QAP3;E5FEA2;Q8WJK7;Q8MAS0;Q9GHM5;O98740;Q8HUX3;Q33414;Q6JXR0;Q5K3Z6;Q95AA9;Q9GIE9;Q37276;A1X8A0;D9IFP2;Q37148;Q8MC01;Q9GEM3;Q8WHV6;B8QQG9;Q8MG08;B7P0E9;B7P0I1;O98832;Q3T5K8;O46989;Q9THR2;Q9TLI1;Q9BA36;…	16077	103	CID		63.24	0.0162568	0	1	51	54	1	1631.8	-17.5747	11/151	pisum_OE_elastase_rep2.mgf
	High	AFRVTPQPGVxPEEA	Q5K3Z6	2	1	CID	X11(P)	61.09	0.0247963		9	51		1	1594.79	-19.1695	22/147	pisum_OE_elastase_rep2.mgf
	High	FQGPPHGIQVERDKLNKYGRPL	Q9GEB9;Q32076;P94086;P93976;B6GUW7;A5X4C0;B6GUR1;Q95F24;P92469;Q36657;Q9BB64;P04717;Q36955;Q7YMT8;O03615;Q5KTY1;A1XM53;A9X7D2;B1PHP1;D7F329;Q33382;Q8MG96;Q4VI77;Q53DC7;A5X4C4;B8QQG8;E2QAP3;E5FEA2;Q8WJK7;Q8MAS0;Q9GHM5;Q9BAN0;Q33414;Q6JXR0;Q5K3Z6;Q37222;Q95AA9;Q9GIE9;Q37276;A1X8A0;E1U252;D9IFP2;Q37148;Q8MC01;Q9GEM3;Q8WHV6;B8QQG9;D6MYJ8;Q9MSY1;Q8MG08;B7P0E9;D6NK13;B7P0I1;O98879;O98832;Q3T5K8;Q1KZQ0;…	17696	102	CID		58.53	0.0395048		8	50		1	2549.32	-21.9907	15/219	pisum_OE_elastase_rep2.mgf
	Medium	FRVTPQPGVxPEEAGA	Q5K3Z6	2	1	CID	X10(P)	48.87	0.421297		10	51		1	1651.82	-17.3998	14/159	pisum_OE_elastase_rep2.mgf
	Medium	FRVTPQPGVxPEEA	Q5K3Z6	2	1	CID	X10(P)	45.67	0.880509		8	51	53	1	1523.77	-8.57811	14/139	pisum_OE_elastase_rep2.mgf
Q9GIE9	17.46	8	8	441	48.7604	7.00537	107.841	Ribulose 1,5-bisphosphate carboxylase large subunit (Fragment) OS=Globularia cordifolia GN=rbcL PE=3 SV=1 - [Q9GIE9_9LAMI]
	Confidence Icon	Sequence	Protein Accessions	# Proteins	# Protein Groups	Activation Type	Modifications	IonScore	Exp Value	Δ Score	Rank	Identity High	Homology Threshold	Charge	m/z [Da]	ΔM [ppm]	Ions Matched	Spectrum File
	High	NMFTSIVGNVFGFKAL	Q32076;P94086;P94047;P94048;P93976;A5X4C0;Q95F24;P92469;Q37269;D0F109;B5U0R5;E5FEB9;P28386;P04717;Q36955;Q7YMT8;O03615;A1XM53;A9X7D2;B1PHP1;D7F329;Q8WLH4;Q33382;Q32728;Q4VI77;A1XM40;A5X4C4;B8QQG8;E2QAP3;E5FEA2;Q8WJK7;Q8MAS0;Q9GHM5;O98740;Q8HUX3;Q33414;Q6JXR0;Q5K3Z6;Q95AA9;Q9GIE9;Q37276;A1X8A0;D9IFP2;Q37148;Q8MC01;Q9GEM3;Q8WHV6;B8QQG9;Q8MG08;B7P0E9;B7P0I1;O98832;Q3T5K8;O46989;Q9THR2;Q9TLI1;Q9BA36;…	16063	103	CID		95.85	8.7375e-06	0	2	51		1	1744.89	-8.87234	18/161	pisum_OE_elastase_rep2.mgf
	High	NMFTSIVGNVFGFKA	Q32076;P94086;P94047;P94048;P93976;A5X4C0;Q95F24;P92469;Q37269;D0F109;B5U0R5;E5FEB9;P28386;P04717;Q36955;Q7YMT8;O03615;A1XM53;A9X7D2;B1PHP1;D7F329;Q8WLH4;Q33382;Q32728;Q4VI77;A1XM40;A5X4C4;B8QQG8;E2QAP3;E5FEA2;Q8WJK7;Q8MAS0;Q9GHM5;O98740;Q8HUX3;Q33414;Q6JXR0;Q5K3Z6;Q95AA9;Q9GIE9;Q37276;A1X8A0;D9IFP2;Q37148;Q8MC01;Q9GEM3;Q8WHV6;B8QQG9;Q8MG08;B7P0E9;B7P0I1;O98832;Q3T5K8;O46989;Q9THR2;Q9TLI1;Q9BA36;…	16077	103	CID		63.24	0.0162568	0	1	51	54	1	1631.8	-17.5747	11/151	pisum_OE_elastase_rep2.mgf
	High	AFRVTPQPGVPPEEA	Q32076;P94086;P94047;P94048;P93976;B6GUW7;B6GUR1;Q95F24;P92469;Q36657;Q9BB64;Q37269;D0F109;B5U0R5;Q6SSI3;E5FEB9;P28386;P31183;P04717;Q36955;A1XM53;A9X7D2;D7F329;Q8WLH4;Q33382;Q32728;Q9MV63;Q4VI77;A1XM40;B8QQG8;E2QAP3;Q8WJK7;Q8MAS0;Q9GHM5;Q9BAN0;O98740;Q8HUX3;Q33414;Q6JXR0;Q37222;Q95AA9;Q9GIE9;D9IFP2;Q9GEM3;B8QQG9;D6MYJ8;Q8MG08;B7P0E9;D6NK13;B7P0I1;O98879;Q1KZQ0;O46989;Q9TLI1;Q9BA36;Q3T5F0;Q4VIB1;…	14288	99	CID		61.09	0.0247963		3	51		1	1594.79	-19.1695	22/147	pisum_OE_elastase_rep2.mgf
	High	FQGPPHGIQVERDKLNKYGRPL	Q9GEB9;Q32076;P94086;P93976;B6GUW7;A5X4C0;B6GUR1;Q95F24;P92469;Q36657;Q9BB64;P04717;Q36955;Q7YMT8;O03615;Q5KTY1;A1XM53;A9X7D2;B1PHP1;D7F329;Q33382;Q8MG96;Q4VI77;Q53DC7;A5X4C4;B8QQG8;E2QAP3;E5FEA2;Q8WJK7;Q8MAS0;Q9GHM5;Q9BAN0;Q33414;Q6JXR0;Q5K3Z6;Q37222;Q95AA9;Q9GIE9;Q37276;A1X8A0;E1U252;D9IFP2;Q37148;Q8MC01;Q9GEM3;Q8WHV6;B8QQG9;D6MYJ8;Q9MSY1;Q8MG08;B7P0E9;D6NK13;B7P0I1;O98879;O98832;Q3T5K8;Q1KZQ0;…	17696	102	CID		58.53	0.0395048		8	50		1	2549.32	-21.9907	15/219	pisum_OE_elastase_rep2.mgf
	Medium	FRVTPQPGVPPEEAGA	P94086;P94048;P93976;B6GUR1;Q95F24;P92469;Q36657;Q9BB64;D0F109;B5U0R5;Q6SSI3;E5FEB9;P28386;P31183;P04717;Q36955;A1XM53;A9X7D2;D7F329;Q8WLH4;Q33382;Q9MV63;Q4VI77;A1XM40;B8QQG8;E2QAP3;Q8WJK7;Q8MAS0;Q9GHM5;Q9BAN0;O98740;Q8HUX3;Q33414;Q6JXR0;Q37222;Q95AA9;Q9GIE9;D9IFP2;Q9GEM3;B8QQG9;D6MYJ8;Q8MG08;B7P0E9;D6NK13;B7P0I1;O98879;Q1KZQ0;O46989;Q9TLI1;Q9BA36;Q3T5F0;Q4VIB1;Q9MU74;Q5I9A4;Q5I990;Q8MBZ1;Q6U127;…	14257	87	CID		48.87	0.421297		3	51		1	1651.82	-17.3998	14/159	pisum_OE_elastase_rep2.mgf
	Medium	FRVTPQPGVPPEEAGAA	P94086;P94048;P93976;B6GUR1;Q95F24;P92469;Q36657;Q9BB64;D0F109;B5U0R5;Q6SSI3;E5FEB9;P28386;P31183;P04717;A1XM53;A9X7D2;D7F329;Q8WLH4;Q33382;Q9MV63;Q4VI77;A1XM40;B8QQG8;E2QAP3;Q8WJK7;Q8MAS0;Q9GHM5;Q9BAN0;O98740;Q8HUX3;Q33414;Q6JXR0;Q37222;Q95AA9;Q9GIE9;D9IFP2;Q9GEM3;B8QQG9;D6MYJ8;Q8MG08;B7P0E9;D6NK13;B7P0I1;O98879;Q1KZQ0;O46989;Q9TLI1;Q9BA36;Q3T5F0;Q4VIB1;Q9MU74;Q5I9A4;Q5I990;Q8MBZ1;Q6U127;B7VF95;…	14214	86	CID		46.31	0.80673		3	51		1	1722.85	-20.8152	8/169	pisum_OE_elastase_rep2.mgf
	Medium	FRVTPQPGVPPEEA	Q32076;P94086;P94047;P94048;P93976;B6GUW7;B6GUR1;Q95F24;P92469;Q36657;Q9BB64;Q37269;D0F109;B5U0R5;Q6SSI3;E5FEB9;P28386;P31183;P04717;Q36955;A1XM53;A9X7D2;D7F329;Q8WLH4;Q33382;Q32728;Q9MV63;Q4VI77;A1XM40;B8QQG8;E2QAP3;Q8WJK7;Q8MAS0;Q9GHM5;Q9BAN0;O98740;Q8HUX3;Q33414;Q6JXR0;Q37222;Q95AA9;Q9GIE9;D9IFP2;Q9GEM3;B8QQG9;D6MYJ8;Q8MG08;B7P0E9;D6NK13;B7P0I1;O98879;Q1KZQ0;O46989;Q9TLI1;Q9BA36;Q3T5F0;Q4VIB1;…	14406	100	CID		45.67	0.880509		2	51	53	1	1523.77	-8.57811	14/139	pisum_OE_elastase_rep2.mgf
	Low	QARNEGRDLAAEGNTIIRxAS	Q9GIE9	2	1	CID	X19(P)	40.63	2.76297	0.0731707	1	51	52	1	2239.12	-15.0958	12/229	pisum_OE_elastase_rep2.mgf
Q8MC01	13.37	7	7	419	46.451	7.60596	107.841	Ribulose 1,5-bisphosphate carboxylase (Fragment) OS=Rotala indica GN=rbcL PE=4 SV=1 - [Q8MC01_9MYRT]
	Confidence Icon	Sequence	Protein Accessions	# Proteins	# Protein Groups	Activation Type	Modifications	IonScore	Exp Value	Δ Score	Rank	Identity High	Homology Threshold	Charge	m/z [Da]	ΔM [ppm]	Ions Matched	Spectrum File
	High	NMFTSIVGNVFGFKAL	Q32076;P94086;P94047;P94048;P93976;A5X4C0;Q95F24;P92469;Q37269;D0F109;B5U0R5;E5FEB9;P28386;P04717;Q36955;Q7YMT8;O03615;A1XM53;A9X7D2;B1PHP1;D7F329;Q8WLH4;Q33382;Q32728;Q4VI77;A1XM40;A5X4C4;B8QQG8;E2QAP3;E5FEA2;Q8WJK7;Q8MAS0;Q9GHM5;O98740;Q8HUX3;Q33414;Q6JXR0;Q5K3Z6;Q95AA9;Q9GIE9;Q37276;A1X8A0;D9IFP2;Q37148;Q8MC01;Q9GEM3;Q8WHV6;B8QQG9;Q8MG08;B7P0E9;B7P0I1;O98832;Q3T5K8;O46989;Q9THR2;Q9TLI1;Q9BA36;…	16063	103	CID		95.85	8.7375e-06	0	2	51		1	1744.89	-8.87234	18/161	pisum_OE_elastase_rep2.mgf
	High	NMFTSIVGNVFGFKA	Q32076;P94086;P94047;P94048;P93976;A5X4C0;Q95F24;P92469;Q37269;D0F109;B5U0R5;E5FEB9;P28386;P04717;Q36955;Q7YMT8;O03615;A1XM53;A9X7D2;B1PHP1;D7F329;Q8WLH4;Q33382;Q32728;Q4VI77;A1XM40;A5X4C4;B8QQG8;E2QAP3;E5FEA2;Q8WJK7;Q8MAS0;Q9GHM5;O98740;Q8HUX3;Q33414;Q6JXR0;Q5K3Z6;Q95AA9;Q9GIE9;Q37276;A1X8A0;D9IFP2;Q37148;Q8MC01;Q9GEM3;Q8WHV6;B8QQG9;Q8MG08;B7P0E9;B7P0I1;O98832;Q3T5K8;O46989;Q9THR2;Q9TLI1;Q9BA36;…	16077	103	CID		63.24	0.0162568	0	1	51	54	1	1631.8	-17.5747	11/151	pisum_OE_elastase_rep2.mgf
	High	AFRVTPQPGVPPzEA	Q8MC01	3	1	CID	Z13(E)	61.09	0.0247963		7	51		1	1594.79	-19.1695	22/147	pisum_OE_elastase_rep2.mgf
	High	FQGPPHGIQVERDKLNKYGRPL	Q9GEB9;Q32076;P94086;P93976;B6GUW7;A5X4C0;B6GUR1;Q95F24;P92469;Q36657;Q9BB64;P04717;Q36955;Q7YMT8;O03615;Q5KTY1;A1XM53;A9X7D2;B1PHP1;D7F329;Q33382;Q8MG96;Q4VI77;Q53DC7;A5X4C4;B8QQG8;E2QAP3;E5FEA2;Q8WJK7;Q8MAS0;Q9GHM5;Q9BAN0;Q33414;Q6JXR0;Q5K3Z6;Q37222;Q95AA9;Q9GIE9;Q37276;A1X8A0;E1U252;D9IFP2;Q37148;Q8MC01;Q9GEM3;Q8WHV6;B8QQG9;D6MYJ8;Q9MSY1;Q8MG08;B7P0E9;D6NK13;B7P0I1;O98879;O98832;Q3T5K8;Q1KZQ0;…	17696	102	CID		58.53	0.0395048		8	50		1	2549.32	-21.9907	15/219	pisum_OE_elastase_rep2.mgf
	Medium	FRVTPQPGVPPzEAGA	Q8MC01	3	1	CID	Z12(E)	48.87	0.421297		8	51		1	1651.82	-17.3998	14/159	pisum_OE_elastase_rep2.mgf
	Medium	FRVTPQPGVPPzEAGAA	Q8MC01	3	1	CID	Z12(E)	46.31	0.80673		9	51		1	1722.85	-20.8152	8/169	pisum_OE_elastase_rep2.mgf
	Medium	FRVTPQPGVPPzEA	Q8MC01	3	1	CID	Z12(E)	45.67	0.880509		6	51	53	1	1523.77	-8.57811	14/139	pisum_OE_elastase_rep2.mgf
Q9GEM3	16.67	8	8	456	50.6123	6.75635	107.841	Ribulose-bisphosphate carboxylase large subunit (Fragment) OS=Triolena obliqua GN=rbcL PE=3 SV=1 - [Q9GEM3_9MYRT]
	Confidence Icon	Sequence	Protein Accessions	# Proteins	# Protein Groups	Activation Type	Modifications	IonScore	Exp Value	Δ Score	Rank	Identity High	Homology Threshold	Charge	m/z [Da]	ΔM [ppm]	Ions Matched	Spectrum File
	High	NMFTSIVGNVFGFKAL	Q32076;P94086;P94047;P94048;P93976;A5X4C0;Q95F24;P92469;Q37269;D0F109;B5U0R5;E5FEB9;P28386;P04717;Q36955;Q7YMT8;O03615;A1XM53;A9X7D2;B1PHP1;D7F329;Q8WLH4;Q33382;Q32728;Q4VI77;A1XM40;A5X4C4;B8QQG8;E2QAP3;E5FEA2;Q8WJK7;Q8MAS0;Q9GHM5;O98740;Q8HUX3;Q33414;Q6JXR0;Q5K3Z6;Q95AA9;Q9GIE9;Q37276;A1X8A0;D9IFP2;Q37148;Q8MC01;Q9GEM3;Q8WHV6;B8QQG9;Q8MG08;B7P0E9;B7P0I1;O98832;Q3T5K8;O46989;Q9THR2;Q9TLI1;Q9BA36;…	16063	103	CID		95.85	8.7375e-06	0	2	51		1	1744.89	-8.87234	18/161	pisum_OE_elastase_rep2.mgf
	High	NMFTSIVGNVFGFKA	Q32076;P94086;P94047;P94048;P93976;A5X4C0;Q95F24;P92469;Q37269;D0F109;B5U0R5;E5FEB9;P28386;P04717;Q36955;Q7YMT8;O03615;A1XM53;A9X7D2;B1PHP1;D7F329;Q8WLH4;Q33382;Q32728;Q4VI77;A1XM40;A5X4C4;B8QQG8;E2QAP3;E5FEA2;Q8WJK7;Q8MAS0;Q9GHM5;O98740;Q8HUX3;Q33414;Q6JXR0;Q5K3Z6;Q95AA9;Q9GIE9;Q37276;A1X8A0;D9IFP2;Q37148;Q8MC01;Q9GEM3;Q8WHV6;B8QQG9;Q8MG08;B7P0E9;B7P0I1;O98832;Q3T5K8;O46989;Q9THR2;Q9TLI1;Q9BA36;…	16077	103	CID		63.24	0.0162568	0	1	51	54	1	1631.8	-17.5747	11/151	pisum_OE_elastase_rep2.mgf
	High	AFRVTPQPGVPPEEA	Q32076;P94086;P94047;P94048;P93976;B6GUW7;B6GUR1;Q95F24;P92469;Q36657;Q9BB64;Q37269;D0F109;B5U0R5;Q6SSI3;E5FEB9;P28386;P31183;P04717;Q36955;A1XM53;A9X7D2;D7F329;Q8WLH4;Q33382;Q32728;Q9MV63;Q4VI77;A1XM40;B8QQG8;E2QAP3;Q8WJK7;Q8MAS0;Q9GHM5;Q9BAN0;O98740;Q8HUX3;Q33414;Q6JXR0;Q37222;Q95AA9;Q9GIE9;D9IFP2;Q9GEM3;B8QQG9;D6MYJ8;Q8MG08;B7P0E9;D6NK13;B7P0I1;O98879;Q1KZQ0;O46989;Q9TLI1;Q9BA36;Q3T5F0;Q4VIB1;…	14288	99	CID		61.09	0.0247963		3	51		1	1594.79	-19.1695	22/147	pisum_OE_elastase_rep2.mgf
	High	FQGPPHGIQVERDKLNKYGRPL	Q9GEB9;Q32076;P94086;P93976;B6GUW7;A5X4C0;B6GUR1;Q95F24;P92469;Q36657;Q9BB64;P04717;Q36955;Q7YMT8;O03615;Q5KTY1;A1XM53;A9X7D2;B1PHP1;D7F329;Q33382;Q8MG96;Q4VI77;Q53DC7;A5X4C4;B8QQG8;E2QAP3;E5FEA2;Q8WJK7;Q8MAS0;Q9GHM5;Q9BAN0;Q33414;Q6JXR0;Q5K3Z6;Q37222;Q95AA9;Q9GIE9;Q37276;A1X8A0;E1U252;D9IFP2;Q37148;Q8MC01;Q9GEM3;Q8WHV6;B8QQG9;D6MYJ8;Q9MSY1;Q8MG08;B7P0E9;D6NK13;B7P0I1;O98879;O98832;Q3T5K8;Q1KZQ0;…	17696	102	CID		58.53	0.0395048		8	50		1	2549.32	-21.9907	15/219	pisum_OE_elastase_rep2.mgf
	Medium	FRVTPQPGVPPEEAGA	P94086;P94048;P93976;B6GUR1;Q95F24;P92469;Q36657;Q9BB64;D0F109;B5U0R5;Q6SSI3;E5FEB9;P28386;P31183;P04717;Q36955;A1XM53;A9X7D2;D7F329;Q8WLH4;Q33382;Q9MV63;Q4VI77;A1XM40;B8QQG8;E2QAP3;Q8WJK7;Q8MAS0;Q9GHM5;Q9BAN0;O98740;Q8HUX3;Q33414;Q6JXR0;Q37222;Q95AA9;Q9GIE9;D9IFP2;Q9GEM3;B8QQG9;D6MYJ8;Q8MG08;B7P0E9;D6NK13;B7P0I1;O98879;Q1KZQ0;O46989;Q9TLI1;Q9BA36;Q3T5F0;Q4VIB1;Q9MU74;Q5I9A4;Q5I990;Q8MBZ1;Q6U127;…	14257	87	CID		48.87	0.421297		3	51		1	1651.82	-17.3998	14/159	pisum_OE_elastase_rep2.mgf
	Medium	FRVTPQPGVPPEEAGAA	P94086;P94048;P93976;B6GUR1;Q95F24;P92469;Q36657;Q9BB64;D0F109;B5U0R5;Q6SSI3;E5FEB9;P28386;P31183;P04717;A1XM53;A9X7D2;D7F329;Q8WLH4;Q33382;Q9MV63;Q4VI77;A1XM40;B8QQG8;E2QAP3;Q8WJK7;Q8MAS0;Q9GHM5;Q9BAN0;O98740;Q8HUX3;Q33414;Q6JXR0;Q37222;Q95AA9;Q9GIE9;D9IFP2;Q9GEM3;B8QQG9;D6MYJ8;Q8MG08;B7P0E9;D6NK13;B7P0I1;O98879;Q1KZQ0;O46989;Q9TLI1;Q9BA36;Q3T5F0;Q4VIB1;Q9MU74;Q5I9A4;Q5I990;Q8MBZ1;Q6U127;B7VF95;…	14214	86	CID		46.31	0.80673		3	51		1	1722.85	-20.8152	8/169	pisum_OE_elastase_rep2.mgf
	Medium	FRVTPQPGVPPEEA	Q32076;P94086;P94047;P94048;P93976;B6GUW7;B6GUR1;Q95F24;P92469;Q36657;Q9BB64;Q37269;D0F109;B5U0R5;Q6SSI3;E5FEB9;P28386;P31183;P04717;Q36955;A1XM53;A9X7D2;D7F329;Q8WLH4;Q33382;Q32728;Q9MV63;Q4VI77;A1XM40;B8QQG8;E2QAP3;Q8WJK7;Q8MAS0;Q9GHM5;Q9BAN0;O98740;Q8HUX3;Q33414;Q6JXR0;Q37222;Q95AA9;Q9GIE9;D9IFP2;Q9GEM3;B8QQG9;D6MYJ8;Q8MG08;B7P0E9;D6NK13;B7P0I1;O98879;Q1KZQ0;O46989;Q9TLI1;Q9BA36;Q3T5F0;Q4VIB1;…	14406	100	CID		45.67	0.880509		2	51	53	1	1523.77	-8.57811	14/139	pisum_OE_elastase_rep2.mgf
	Low	NGHYLNATAGTCEEmxxRAV	Q9GEM3	1	1	CID	M15(Oxidation), X16(111.0), X17(111.0)	18.64	429.364		3	51	35	1	2175.02	74.0194	4/206	pisum_OE_elastase_rep2.mgf
B8QQG9	14.84	8	8	465	51.5681	6.80029	107.841	Ribulose-1,5-bisphosphate carboxylase/oxygenase large subunit (Fragment) OS=Polygala jamaicensis GN=rbcL PE=3 SV=1 - [B8QQG9_9FABA]
	Confidence Icon	Sequence	Protein Accessions	# Proteins	# Protein Groups	Activation Type	Modifications	IonScore	Exp Value	Δ Score	Rank	Identity High	Homology Threshold	Charge	m/z [Da]	ΔM [ppm]	Ions Matched	Spectrum File
	High	NMFTSIVGNVFGFKAL	Q32076;P94086;P94047;P94048;P93976;A5X4C0;Q95F24;P92469;Q37269;D0F109;B5U0R5;E5FEB9;P28386;P04717;Q36955;Q7YMT8;O03615;A1XM53;A9X7D2;B1PHP1;D7F329;Q8WLH4;Q33382;Q32728;Q4VI77;A1XM40;A5X4C4;B8QQG8;E2QAP3;E5FEA2;Q8WJK7;Q8MAS0;Q9GHM5;O98740;Q8HUX3;Q33414;Q6JXR0;Q5K3Z6;Q95AA9;Q9GIE9;Q37276;A1X8A0;D9IFP2;Q37148;Q8MC01;Q9GEM3;Q8WHV6;B8QQG9;Q8MG08;B7P0E9;B7P0I1;O98832;Q3T5K8;O46989;Q9THR2;Q9TLI1;Q9BA36;…	16063	103	CID		95.85	8.7375e-06	0	2	51		1	1744.89	-8.87234	18/161	pisum_OE_elastase_rep2.mgf
	High	NMFTSIVGNVFGFKA	Q32076;P94086;P94047;P94048;P93976;A5X4C0;Q95F24;P92469;Q37269;D0F109;B5U0R5;E5FEB9;P28386;P04717;Q36955;Q7YMT8;O03615;A1XM53;A9X7D2;B1PHP1;D7F329;Q8WLH4;Q33382;Q32728;Q4VI77;A1XM40;A5X4C4;B8QQG8;E2QAP3;E5FEA2;Q8WJK7;Q8MAS0;Q9GHM5;O98740;Q8HUX3;Q33414;Q6JXR0;Q5K3Z6;Q95AA9;Q9GIE9;Q37276;A1X8A0;D9IFP2;Q37148;Q8MC01;Q9GEM3;Q8WHV6;B8QQG9;Q8MG08;B7P0E9;B7P0I1;O98832;Q3T5K8;O46989;Q9THR2;Q9TLI1;Q9BA36;…	16077	103	CID		63.24	0.0162568	0	1	51	54	1	1631.8	-17.5747	11/151	pisum_OE_elastase_rep2.mgf
	High	AFRVTPQPGVPPEEA	Q32076;P94086;P94047;P94048;P93976;B6GUW7;B6GUR1;Q95F24;P92469;Q36657;Q9BB64;Q37269;D0F109;B5U0R5;Q6SSI3;E5FEB9;P28386;P31183;P04717;Q36955;A1XM53;A9X7D2;D7F329;Q8WLH4;Q33382;Q32728;Q9MV63;Q4VI77;A1XM40;B8QQG8;E2QAP3;Q8WJK7;Q8MAS0;Q9GHM5;Q9BAN0;O98740;Q8HUX3;Q33414;Q6JXR0;Q37222;Q95AA9;Q9GIE9;D9IFP2;Q9GEM3;B8QQG9;D6MYJ8;Q8MG08;B7P0E9;D6NK13;B7P0I1;O98879;Q1KZQ0;O46989;Q9TLI1;Q9BA36;Q3T5F0;Q4VIB1;…	14288	99	CID		61.09	0.0247963		3	51		1	1594.79	-19.1695	22/147	pisum_OE_elastase_rep2.mgf
	High	FQGPPHGIQVERDKLNKYGRPL	Q9GEB9;Q32076;P94086;P93976;B6GUW7;A5X4C0;B6GUR1;Q95F24;P92469;Q36657;Q9BB64;P04717;Q36955;Q7YMT8;O03615;Q5KTY1;A1XM53;A9X7D2;B1PHP1;D7F329;Q33382;Q8MG96;Q4VI77;Q53DC7;A5X4C4;B8QQG8;E2QAP3;E5FEA2;Q8WJK7;Q8MAS0;Q9GHM5;Q9BAN0;Q33414;Q6JXR0;Q5K3Z6;Q37222;Q95AA9;Q9GIE9;Q37276;A1X8A0;E1U252;D9IFP2;Q37148;Q8MC01;Q9GEM3;Q8WHV6;B8QQG9;D6MYJ8;Q9MSY1;Q8MG08;B7P0E9;D6NK13;B7P0I1;O98879;O98832;Q3T5K8;Q1KZQ0;…	17696	102	CID		58.53	0.0395048		8	50		1	2549.32	-21.9907	15/219	pisum_OE_elastase_rep2.mgf
	Medium	FRVTPQPGVPPEEAGA	P94086;P94048;P93976;B6GUR1;Q95F24;P92469;Q36657;Q9BB64;D0F109;B5U0R5;Q6SSI3;E5FEB9;P28386;P31183;P04717;Q36955;A1XM53;A9X7D2;D7F329;Q8WLH4;Q33382;Q9MV63;Q4VI77;A1XM40;B8QQG8;E2QAP3;Q8WJK7;Q8MAS0;Q9GHM5;Q9BAN0;O98740;Q8HUX3;Q33414;Q6JXR0;Q37222;Q95AA9;Q9GIE9;D9IFP2;Q9GEM3;B8QQG9;D6MYJ8;Q8MG08;B7P0E9;D6NK13;B7P0I1;O98879;Q1KZQ0;O46989;Q9TLI1;Q9BA36;Q3T5F0;Q4VIB1;Q9MU74;Q5I9A4;Q5I990;Q8MBZ1;Q6U127;…	14257	87	CID		48.87	0.421297		3	51		1	1651.82	-17.3998	14/159	pisum_OE_elastase_rep2.mgf
	Medium	FRVTPQPGVPPEEAGAA	P94086;P94048;P93976;B6GUR1;Q95F24;P92469;Q36657;Q9BB64;D0F109;B5U0R5;Q6SSI3;E5FEB9;P28386;P31183;P04717;A1XM53;A9X7D2;D7F329;Q8WLH4;Q33382;Q9MV63;Q4VI77;A1XM40;B8QQG8;E2QAP3;Q8WJK7;Q8MAS0;Q9GHM5;Q9BAN0;O98740;Q8HUX3;Q33414;Q6JXR0;Q37222;Q95AA9;Q9GIE9;D9IFP2;Q9GEM3;B8QQG9;D6MYJ8;Q8MG08;B7P0E9;D6NK13;B7P0I1;O98879;Q1KZQ0;O46989;Q9TLI1;Q9BA36;Q3T5F0;Q4VIB1;Q9MU74;Q5I9A4;Q5I990;Q8MBZ1;Q6U127;B7VF95;…	14214	86	CID		46.31	0.80673		3	51		1	1722.85	-20.8152	8/169	pisum_OE_elastase_rep2.mgf
	Medium	FRVTPQPGVPPEEA	Q32076;P94086;P94047;P94048;P93976;B6GUW7;B6GUR1;Q95F24;P92469;Q36657;Q9BB64;Q37269;D0F109;B5U0R5;Q6SSI3;E5FEB9;P28386;P31183;P04717;Q36955;A1XM53;A9X7D2;D7F329;Q8WLH4;Q33382;Q32728;Q9MV63;Q4VI77;A1XM40;B8QQG8;E2QAP3;Q8WJK7;Q8MAS0;Q9GHM5;Q9BAN0;O98740;Q8HUX3;Q33414;Q6JXR0;Q37222;Q95AA9;Q9GIE9;D9IFP2;Q9GEM3;B8QQG9;D6MYJ8;Q8MG08;B7P0E9;D6NK13;B7P0I1;O98879;Q1KZQ0;O46989;Q9TLI1;Q9BA36;Q3T5F0;Q4VIB1;…	14406	100	CID		45.67	0.880509		2	51	53	1	1523.77	-8.57811	14/139	pisum_OE_elastase_rep2.mgf
	Low	VGFKAGVxDYKLT	B8QQG9	5	1	CID	X8(A)	24.28	99.1916		7	50	43	1	1368.75	-0.41311	5/120	pisum_OE_elastase_rep2.mgf
D6MYJ8	11.67	7	7	480	53.2397	6.80029	107.841	Ribulose-1,5-bisphosphate carboxylase/oxygenase large subunit OS=Arum hygrophilum GN=rbcL PE=3 SV=1 - [D6MYJ8_9ARAE]
	Confidence Icon	Sequence	Protein Accessions	# Proteins	# Protein Groups	Activation Type	Modifications	IonScore	Exp Value	Δ Score	Rank	Identity High	Homology Threshold	Charge	m/z [Da]	ΔM [ppm]	Ions Matched	Spectrum File
	High	NMFTSIVGNVFxFKAL	D6MYJ8;Q58U12	3	2	CID	X12(G)	95.85	8.7375e-06		6	51		1	1744.89	-8.87234	18/161	pisum_OE_elastase_rep2.mgf
	High	NMFTSIVGNVFxFKA	D6MYJ8;Q58U12	3	2	CID	X12(G)	63.24	0.0162568		4	51	54	1	1631.8	-17.5747	11/151	pisum_OE_elastase_rep2.mgf
	High	AFRVTPQPGVPPEEA	Q32076;P94086;P94047;P94048;P93976;B6GUW7;B6GUR1;Q95F24;P92469;Q36657;Q9BB64;Q37269;D0F109;B5U0R5;Q6SSI3;E5FEB9;P28386;P31183;P04717;Q36955;A1XM53;A9X7D2;D7F329;Q8WLH4;Q33382;Q32728;Q9MV63;Q4VI77;A1XM40;B8QQG8;E2QAP3;Q8WJK7;Q8MAS0;Q9GHM5;Q9BAN0;O98740;Q8HUX3;Q33414;Q6JXR0;Q37222;Q95AA9;Q9GIE9;D9IFP2;Q9GEM3;B8QQG9;D6MYJ8;Q8MG08;B7P0E9;D6NK13;B7P0I1;O98879;Q1KZQ0;O46989;Q9TLI1;Q9BA36;Q3T5F0;Q4VIB1;…	14288	99	CID		61.09	0.0247963		3	51		1	1594.79	-19.1695	22/147	pisum_OE_elastase_rep2.mgf
	High	FQGPPHGIQVERDKLNKYGRPL	Q9GEB9;Q32076;P94086;P93976;B6GUW7;A5X4C0;B6GUR1;Q95F24;P92469;Q36657;Q9BB64;P04717;Q36955;Q7YMT8;O03615;Q5KTY1;A1XM53;A9X7D2;B1PHP1;D7F329;Q33382;Q8MG96;Q4VI77;Q53DC7;A5X4C4;B8QQG8;E2QAP3;E5FEA2;Q8WJK7;Q8MAS0;Q9GHM5;Q9BAN0;Q33414;Q6JXR0;Q5K3Z6;Q37222;Q95AA9;Q9GIE9;Q37276;A1X8A0;E1U252;D9IFP2;Q37148;Q8MC01;Q9GEM3;Q8WHV6;B8QQG9;D6MYJ8;Q9MSY1;Q8MG08;B7P0E9;D6NK13;B7P0I1;O98879;O98832;Q3T5K8;Q1KZQ0;…	17696	102	CID		58.53	0.0395048		8	50		1	2549.32	-21.9907	15/219	pisum_OE_elastase_rep2.mgf
	Medium	FRVTPQPGVPPEEAGA	P94086;P94048;P93976;B6GUR1;Q95F24;P92469;Q36657;Q9BB64;D0F109;B5U0R5;Q6SSI3;E5FEB9;P28386;P31183;P04717;Q36955;A1XM53;A9X7D2;D7F329;Q8WLH4;Q33382;Q9MV63;Q4VI77;A1XM40;B8QQG8;E2QAP3;Q8WJK7;Q8MAS0;Q9GHM5;Q9BAN0;O98740;Q8HUX3;Q33414;Q6JXR0;Q37222;Q95AA9;Q9GIE9;D9IFP2;Q9GEM3;B8QQG9;D6MYJ8;Q8MG08;B7P0E9;D6NK13;B7P0I1;O98879;Q1KZQ0;O46989;Q9TLI1;Q9BA36;Q3T5F0;Q4VIB1;Q9MU74;Q5I9A4;Q5I990;Q8MBZ1;Q6U127;…	14257	87	CID		48.87	0.421297		3	51		1	1651.82	-17.3998	14/159	pisum_OE_elastase_rep2.mgf
	Medium	FRVTPQPGVPPEEAGAA	P94086;P94048;P93976;B6GUR1;Q95F24;P92469;Q36657;Q9BB64;D0F109;B5U0R5;Q6SSI3;E5FEB9;P28386;P31183;P04717;A1XM53;A9X7D2;D7F329;Q8WLH4;Q33382;Q9MV63;Q4VI77;A1XM40;B8QQG8;E2QAP3;Q8WJK7;Q8MAS0;Q9GHM5;Q9BAN0;O98740;Q8HUX3;Q33414;Q6JXR0;Q37222;Q95AA9;Q9GIE9;D9IFP2;Q9GEM3;B8QQG9;D6MYJ8;Q8MG08;B7P0E9;D6NK13;B7P0I1;O98879;Q1KZQ0;O46989;Q9TLI1;Q9BA36;Q3T5F0;Q4VIB1;Q9MU74;Q5I9A4;Q5I990;Q8MBZ1;Q6U127;B7VF95;…	14214	86	CID		46.31	0.80673		3	51		1	1722.85	-20.8152	8/169	pisum_OE_elastase_rep2.mgf
	Medium	FRVTPQPGVPPEEA	Q32076;P94086;P94047;P94048;P93976;B6GUW7;B6GUR1;Q95F24;P92469;Q36657;Q9BB64;Q37269;D0F109;B5U0R5;Q6SSI3;E5FEB9;P28386;P31183;P04717;Q36955;A1XM53;A9X7D2;D7F329;Q8WLH4;Q33382;Q32728;Q9MV63;Q4VI77;A1XM40;B8QQG8;E2QAP3;Q8WJK7;Q8MAS0;Q9GHM5;Q9BAN0;O98740;Q8HUX3;Q33414;Q6JXR0;Q37222;Q95AA9;Q9GIE9;D9IFP2;Q9GEM3;B8QQG9;D6MYJ8;Q8MG08;B7P0E9;D6NK13;B7P0I1;O98879;Q1KZQ0;O46989;Q9TLI1;Q9BA36;Q3T5F0;Q4VIB1;…	14406	100	CID		45.67	0.880509		2	51	53	1	1523.77	-8.57811	14/139	pisum_OE_elastase_rep2.mgf
Q8MG08	17.62	8	8	454	49.9501	6.58057	107.841	Ribulose 1,5-biphosphate carboxylase large subunit (Fragment) OS=Stachys coccinea GN=rbcL PE=3 SV=1 - [Q8MG08_9LAMI]
	Confidence Icon	Sequence	Protein Accessions	# Proteins	# Protein Groups	Activation Type	Modifications	IonScore	Exp Value	Δ Score	Rank	Identity High	Homology Threshold	Charge	m/z [Da]	ΔM [ppm]	Ions Matched	Spectrum File
	High	NMFTSIVGNVFGFKAL	Q32076;P94086;P94047;P94048;P93976;A5X4C0;Q95F24;P92469;Q37269;D0F109;B5U0R5;E5FEB9;P28386;P04717;Q36955;Q7YMT8;O03615;A1XM53;A9X7D2;B1PHP1;D7F329;Q8WLH4;Q33382;Q32728;Q4VI77;A1XM40;A5X4C4;B8QQG8;E2QAP3;E5FEA2;Q8WJK7;Q8MAS0;Q9GHM5;O98740;Q8HUX3;Q33414;Q6JXR0;Q5K3Z6;Q95AA9;Q9GIE9;Q37276;A1X8A0;D9IFP2;Q37148;Q8MC01;Q9GEM3;Q8WHV6;B8QQG9;Q8MG08;B7P0E9;B7P0I1;O98832;Q3T5K8;O46989;Q9THR2;Q9TLI1;Q9BA36;…	16063	103	CID		95.85	8.7375e-06	0	2	51		1	1744.89	-8.87234	18/161	pisum_OE_elastase_rep2.mgf
	High	NMFTSIVGNVFGFKA	Q32076;P94086;P94047;P94048;P93976;A5X4C0;Q95F24;P92469;Q37269;D0F109;B5U0R5;E5FEB9;P28386;P04717;Q36955;Q7YMT8;O03615;A1XM53;A9X7D2;B1PHP1;D7F329;Q8WLH4;Q33382;Q32728;Q4VI77;A1XM40;A5X4C4;B8QQG8;E2QAP3;E5FEA2;Q8WJK7;Q8MAS0;Q9GHM5;O98740;Q8HUX3;Q33414;Q6JXR0;Q5K3Z6;Q95AA9;Q9GIE9;Q37276;A1X8A0;D9IFP2;Q37148;Q8MC01;Q9GEM3;Q8WHV6;B8QQG9;Q8MG08;B7P0E9;B7P0I1;O98832;Q3T5K8;O46989;Q9THR2;Q9TLI1;Q9BA36;…	16077	103	CID		63.24	0.0162568	0	1	51	54	1	1631.8	-17.5747	11/151	pisum_OE_elastase_rep2.mgf
	High	AFRVTPQPGVPPEEA	Q32076;P94086;P94047;P94048;P93976;B6GUW7;B6GUR1;Q95F24;P92469;Q36657;Q9BB64;Q37269;D0F109;B5U0R5;Q6SSI3;E5FEB9;P28386;P31183;P04717;Q36955;A1XM53;A9X7D2;D7F329;Q8WLH4;Q33382;Q32728;Q9MV63;Q4VI77;A1XM40;B8QQG8;E2QAP3;Q8WJK7;Q8MAS0;Q9GHM5;Q9BAN0;O98740;Q8HUX3;Q33414;Q6JXR0;Q37222;Q95AA9;Q9GIE9;D9IFP2;Q9GEM3;B8QQG9;D6MYJ8;Q8MG08;B7P0E9;D6NK13;B7P0I1;O98879;Q1KZQ0;O46989;Q9TLI1;Q9BA36;Q3T5F0;Q4VIB1;…	14288	99	CID		61.09	0.0247963		3	51		1	1594.79	-19.1695	22/147	pisum_OE_elastase_rep2.mgf
	High	FQGPPHGIQVERDKLNKYGRPL	Q9GEB9;Q32076;P94086;P93976;B6GUW7;A5X4C0;B6GUR1;Q95F24;P92469;Q36657;Q9BB64;P04717;Q36955;Q7YMT8;O03615;Q5KTY1;A1XM53;A9X7D2;B1PHP1;D7F329;Q33382;Q8MG96;Q4VI77;Q53DC7;A5X4C4;B8QQG8;E2QAP3;E5FEA2;Q8WJK7;Q8MAS0;Q9GHM5;Q9BAN0;Q33414;Q6JXR0;Q5K3Z6;Q37222;Q95AA9;Q9GIE9;Q37276;A1X8A0;E1U252;D9IFP2;Q37148;Q8MC01;Q9GEM3;Q8WHV6;B8QQG9;D6MYJ8;Q9MSY1;Q8MG08;B7P0E9;D6NK13;B7P0I1;O98879;O98832;Q3T5K8;Q1KZQ0;…	17696	102	CID		58.53	0.0395048		8	50		1	2549.32	-21.9907	15/219	pisum_OE_elastase_rep2.mgf
	Medium	FRVTPQPGVPPEEAGA	P94086;P94048;P93976;B6GUR1;Q95F24;P92469;Q36657;Q9BB64;D0F109;B5U0R5;Q6SSI3;E5FEB9;P28386;P31183;P04717;Q36955;A1XM53;A9X7D2;D7F329;Q8WLH4;Q33382;Q9MV63;Q4VI77;A1XM40;B8QQG8;E2QAP3;Q8WJK7;Q8MAS0;Q9GHM5;Q9BAN0;O98740;Q8HUX3;Q33414;Q6JXR0;Q37222;Q95AA9;Q9GIE9;D9IFP2;Q9GEM3;B8QQG9;D6MYJ8;Q8MG08;B7P0E9;D6NK13;B7P0I1;O98879;Q1KZQ0;O46989;Q9TLI1;Q9BA36;Q3T5F0;Q4VIB1;Q9MU74;Q5I9A4;Q5I990;Q8MBZ1;Q6U127;…	14257	87	CID		48.87	0.421297		3	51		1	1651.82	-17.3998	14/159	pisum_OE_elastase_rep2.mgf
	Medium	FRVTPQPGVPPEEAGAA	P94086;P94048;P93976;B6GUR1;Q95F24;P92469;Q36657;Q9BB64;D0F109;B5U0R5;Q6SSI3;E5FEB9;P28386;P31183;P04717;A1XM53;A9X7D2;D7F329;Q8WLH4;Q33382;Q9MV63;Q4VI77;A1XM40;B8QQG8;E2QAP3;Q8WJK7;Q8MAS0;Q9GHM5;Q9BAN0;O98740;Q8HUX3;Q33414;Q6JXR0;Q37222;Q95AA9;Q9GIE9;D9IFP2;Q9GEM3;B8QQG9;D6MYJ8;Q8MG08;B7P0E9;D6NK13;B7P0I1;O98879;Q1KZQ0;O46989;Q9TLI1;Q9BA36;Q3T5F0;Q4VIB1;Q9MU74;Q5I9A4;Q5I990;Q8MBZ1;Q6U127;B7VF95;…	14214	86	CID		46.31	0.80673		3	51		1	1722.85	-20.8152	8/169	pisum_OE_elastase_rep2.mgf
	Medium	FRVTPQPGVPPEEA	Q32076;P94086;P94047;P94048;P93976;B6GUW7;B6GUR1;Q95F24;P92469;Q36657;Q9BB64;Q37269;D0F109;B5U0R5;Q6SSI3;E5FEB9;P28386;P31183;P04717;Q36955;A1XM53;A9X7D2;D7F329;Q8WLH4;Q33382;Q32728;Q9MV63;Q4VI77;A1XM40;B8QQG8;E2QAP3;Q8WJK7;Q8MAS0;Q9GHM5;Q9BAN0;O98740;Q8HUX3;Q33414;Q6JXR0;Q37222;Q95AA9;Q9GIE9;D9IFP2;Q9GEM3;B8QQG9;D6MYJ8;Q8MG08;B7P0E9;D6NK13;B7P0I1;O98879;Q1KZQ0;O46989;Q9TLI1;Q9BA36;Q3T5F0;Q4VIB1;…	14406	100	CID		45.67	0.880509		2	51	53	1	1523.77	-8.57811	14/139	pisum_OE_elastase_rep2.mgf
	Low	HVGHmPALTEIFGDDSVLQFGGGT	Q8MG08	4	1	CID	M5(Oxidation)	16.86	561.049		3	50	30	1	2501.15	-9.42617	6/219	pisum_OE_elastase_rep2.mgf
B7P0I1	16.05	8	8	430	47.2167	6.48096	107.841	Ribulose-1,5-bisphosphate carboxylase/oxygenase large subunit (Fragment) OS=Trachelospermum jasminoides GN=rbcL PE=3 SV=1 - [B7P0I1_TRAJS]
	Confidence Icon	Sequence	Protein Accessions	# Proteins	# Protein Groups	Activation Type	Modifications	IonScore	Exp Value	Δ Score	Rank	Identity High	Homology Threshold	Charge	m/z [Da]	ΔM [ppm]	Ions Matched	Spectrum File
	High	NMFTSIVGNVFGFKAL	Q32076;P94086;P94047;P94048;P93976;A5X4C0;Q95F24;P92469;Q37269;D0F109;B5U0R5;E5FEB9;P28386;P04717;Q36955;Q7YMT8;O03615;A1XM53;A9X7D2;B1PHP1;D7F329;Q8WLH4;Q33382;Q32728;Q4VI77;A1XM40;A5X4C4;B8QQG8;E2QAP3;E5FEA2;Q8WJK7;Q8MAS0;Q9GHM5;O98740;Q8HUX3;Q33414;Q6JXR0;Q5K3Z6;Q95AA9;Q9GIE9;Q37276;A1X8A0;D9IFP2;Q37148;Q8MC01;Q9GEM3;Q8WHV6;B8QQG9;Q8MG08;B7P0E9;B7P0I1;O98832;Q3T5K8;O46989;Q9THR2;Q9TLI1;Q9BA36;…	16063	103	CID		95.85	8.7375e-06	0	2	51		1	1744.89	-8.87234	18/161	pisum_OE_elastase_rep2.mgf
	High	NMFTSIVGNVFGFKA	Q32076;P94086;P94047;P94048;P93976;A5X4C0;Q95F24;P92469;Q37269;D0F109;B5U0R5;E5FEB9;P28386;P04717;Q36955;Q7YMT8;O03615;A1XM53;A9X7D2;B1PHP1;D7F329;Q8WLH4;Q33382;Q32728;Q4VI77;A1XM40;A5X4C4;B8QQG8;E2QAP3;E5FEA2;Q8WJK7;Q8MAS0;Q9GHM5;O98740;Q8HUX3;Q33414;Q6JXR0;Q5K3Z6;Q95AA9;Q9GIE9;Q37276;A1X8A0;D9IFP2;Q37148;Q8MC01;Q9GEM3;Q8WHV6;B8QQG9;Q8MG08;B7P0E9;B7P0I1;O98832;Q3T5K8;O46989;Q9THR2;Q9TLI1;Q9BA36;…	16077	103	CID		63.24	0.0162568	0	1	51	54	1	1631.8	-17.5747	11/151	pisum_OE_elastase_rep2.mgf
	High	AFRVTPQPGVPPEEA	Q32076;P94086;P94047;P94048;P93976;B6GUW7;B6GUR1;Q95F24;P92469;Q36657;Q9BB64;Q37269;D0F109;B5U0R5;Q6SSI3;E5FEB9;P28386;P31183;P04717;Q36955;A1XM53;A9X7D2;D7F329;Q8WLH4;Q33382;Q32728;Q9MV63;Q4VI77;A1XM40;B8QQG8;E2QAP3;Q8WJK7;Q8MAS0;Q9GHM5;Q9BAN0;O98740;Q8HUX3;Q33414;Q6JXR0;Q37222;Q95AA9;Q9GIE9;D9IFP2;Q9GEM3;B8QQG9;D6MYJ8;Q8MG08;B7P0E9;D6NK13;B7P0I1;O98879;Q1KZQ0;O46989;Q9TLI1;Q9BA36;Q3T5F0;Q4VIB1;…	14288	99	CID		61.09	0.0247963		3	51		1	1594.79	-19.1695	22/147	pisum_OE_elastase_rep2.mgf
	High	FQGPPHGIQVERDKLNKYGRPL	Q9GEB9;Q32076;P94086;P93976;B6GUW7;A5X4C0;B6GUR1;Q95F24;P92469;Q36657;Q9BB64;P04717;Q36955;Q7YMT8;O03615;Q5KTY1;A1XM53;A9X7D2;B1PHP1;D7F329;Q33382;Q8MG96;Q4VI77;Q53DC7;A5X4C4;B8QQG8;E2QAP3;E5FEA2;Q8WJK7;Q8MAS0;Q9GHM5;Q9BAN0;Q33414;Q6JXR0;Q5K3Z6;Q37222;Q95AA9;Q9GIE9;Q37276;A1X8A0;E1U252;D9IFP2;Q37148;Q8MC01;Q9GEM3;Q8WHV6;B8QQG9;D6MYJ8;Q9MSY1;Q8MG08;B7P0E9;D6NK13;B7P0I1;O98879;O98832;Q3T5K8;Q1KZQ0;…	17696	102	CID		58.53	0.0395048		8	50		1	2549.32	-21.9907	15/219	pisum_OE_elastase_rep2.mgf
	Medium	FRVTPQPGVPPEEAGA	P94086;P94048;P93976;B6GUR1;Q95F24;P92469;Q36657;Q9BB64;D0F109;B5U0R5;Q6SSI3;E5FEB9;P28386;P31183;P04717;Q36955;A1XM53;A9X7D2;D7F329;Q8WLH4;Q33382;Q9MV63;Q4VI77;A1XM40;B8QQG8;E2QAP3;Q8WJK7;Q8MAS0;Q9GHM5;Q9BAN0;O98740;Q8HUX3;Q33414;Q6JXR0;Q37222;Q95AA9;Q9GIE9;D9IFP2;Q9GEM3;B8QQG9;D6MYJ8;Q8MG08;B7P0E9;D6NK13;B7P0I1;O98879;Q1KZQ0;O46989;Q9TLI1;Q9BA36;Q3T5F0;Q4VIB1;Q9MU74;Q5I9A4;Q5I990;Q8MBZ1;Q6U127;…	14257	87	CID		48.87	0.421297		3	51		1	1651.82	-17.3998	14/159	pisum_OE_elastase_rep2.mgf
	Medium	FRVTPQPGVPPEEAGAA	P94086;P94048;P93976;B6GUR1;Q95F24;P92469;Q36657;Q9BB64;D0F109;B5U0R5;Q6SSI3;E5FEB9;P28386;P31183;P04717;A1XM53;A9X7D2;D7F329;Q8WLH4;Q33382;Q9MV63;Q4VI77;A1XM40;B8QQG8;E2QAP3;Q8WJK7;Q8MAS0;Q9GHM5;Q9BAN0;O98740;Q8HUX3;Q33414;Q6JXR0;Q37222;Q95AA9;Q9GIE9;D9IFP2;Q9GEM3;B8QQG9;D6MYJ8;Q8MG08;B7P0E9;D6NK13;B7P0I1;O98879;Q1KZQ0;O46989;Q9TLI1;Q9BA36;Q3T5F0;Q4VIB1;Q9MU74;Q5I9A4;Q5I990;Q8MBZ1;Q6U127;B7VF95;…	14214	86	CID		46.31	0.80673		3	51		1	1722.85	-20.8152	8/169	pisum_OE_elastase_rep2.mgf
	Medium	FRVTPQPGVPPEEA	Q32076;P94086;P94047;P94048;P93976;B6GUW7;B6GUR1;Q95F24;P92469;Q36657;Q9BB64;Q37269;D0F109;B5U0R5;Q6SSI3;E5FEB9;P28386;P31183;P04717;Q36955;A1XM53;A9X7D2;D7F329;Q8WLH4;Q33382;Q32728;Q9MV63;Q4VI77;A1XM40;B8QQG8;E2QAP3;Q8WJK7;Q8MAS0;Q9GHM5;Q9BAN0;O98740;Q8HUX3;Q33414;Q6JXR0;Q37222;Q95AA9;Q9GIE9;D9IFP2;Q9GEM3;B8QQG9;D6MYJ8;Q8MG08;B7P0E9;D6NK13;B7P0I1;O98879;Q1KZQ0;O46989;Q9TLI1;Q9BA36;Q3T5F0;Q4VIB1;…	14406	100	CID		45.67	0.880509		2	51	53	1	1523.77	-8.57811	14/139	pisum_OE_elastase_rep2.mgf
	Low	SKxSPELAAACEV	B7P0I1	6	1	CID	X3(D)	29.21	36.2802		3	50	47	1	1319.62	5.60717	13/130	pisum_OE_elastase_rep2.mgf
O98879	17.12	9	9	444	49.2829	6.88818	107.841	Ribulose-1,5-bisphosphate carboxylase, large subunit (Fragment) OS=Couratari tauari GN=rbcL PE=3 SV=2 - [O98879_9ERIC]
	Confidence Icon	Sequence	Protein Accessions	# Proteins	# Protein Groups	Activation Type	Modifications	IonScore	Exp Value	Δ Score	Rank	Identity High	Homology Threshold	Charge	m/z [Da]	ΔM [ppm]	Ions Matched	Spectrum File
	High	NMFTSIVxNVFGFKAL	Q5KTY1;O98879	4	2	CID	X8(G)	95.85	8.7375e-06		10	51		1	1744.89	-8.87234	18/161	pisum_OE_elastase_rep2.mgf
	High	NMFTSIVxNVFGFKA	Q5KTY1;O98879	4	2	CID	X8(G)	63.24	0.0162568		8	51	54	1	1631.8	-17.5747	11/151	pisum_OE_elastase_rep2.mgf
	High	AFRVTPQPGVPPEEA	Q32076;P94086;P94047;P94048;P93976;B6GUW7;B6GUR1;Q95F24;P92469;Q36657;Q9BB64;Q37269;D0F109;B5U0R5;Q6SSI3;E5FEB9;P28386;P31183;P04717;Q36955;A1XM53;A9X7D2;D7F329;Q8WLH4;Q33382;Q32728;Q9MV63;Q4VI77;A1XM40;B8QQG8;E2QAP3;Q8WJK7;Q8MAS0;Q9GHM5;Q9BAN0;O98740;Q8HUX3;Q33414;Q6JXR0;Q37222;Q95AA9;Q9GIE9;D9IFP2;Q9GEM3;B8QQG9;D6MYJ8;Q8MG08;B7P0E9;D6NK13;B7P0I1;O98879;Q1KZQ0;O46989;Q9TLI1;Q9BA36;Q3T5F0;Q4VIB1;…	14288	99	CID		61.09	0.0247963		3	51		1	1594.79	-19.1695	22/147	pisum_OE_elastase_rep2.mgf
	High	FQGPPHGIQVERDKLNKYGRPL	Q9GEB9;Q32076;P94086;P93976;B6GUW7;A5X4C0;B6GUR1;Q95F24;P92469;Q36657;Q9BB64;P04717;Q36955;Q7YMT8;O03615;Q5KTY1;A1XM53;A9X7D2;B1PHP1;D7F329;Q33382;Q8MG96;Q4VI77;Q53DC7;A5X4C4;B8QQG8;E2QAP3;E5FEA2;Q8WJK7;Q8MAS0;Q9GHM5;Q9BAN0;Q33414;Q6JXR0;Q5K3Z6;Q37222;Q95AA9;Q9GIE9;Q37276;A1X8A0;E1U252;D9IFP2;Q37148;Q8MC01;Q9GEM3;Q8WHV6;B8QQG9;D6MYJ8;Q9MSY1;Q8MG08;B7P0E9;D6NK13;B7P0I1;O98879;O98832;Q3T5K8;Q1KZQ0;…	17696	102	CID		58.53	0.0395048		8	50		1	2549.32	-21.9907	15/219	pisum_OE_elastase_rep2.mgf
	Medium	FRVTPQPGVPPEEAGA	P94086;P94048;P93976;B6GUR1;Q95F24;P92469;Q36657;Q9BB64;D0F109;B5U0R5;Q6SSI3;E5FEB9;P28386;P31183;P04717;Q36955;A1XM53;A9X7D2;D7F329;Q8WLH4;Q33382;Q9MV63;Q4VI77;A1XM40;B8QQG8;E2QAP3;Q8WJK7;Q8MAS0;Q9GHM5;Q9BAN0;O98740;Q8HUX3;Q33414;Q6JXR0;Q37222;Q95AA9;Q9GIE9;D9IFP2;Q9GEM3;B8QQG9;D6MYJ8;Q8MG08;B7P0E9;D6NK13;B7P0I1;O98879;Q1KZQ0;O46989;Q9TLI1;Q9BA36;Q3T5F0;Q4VIB1;Q9MU74;Q5I9A4;Q5I990;Q8MBZ1;Q6U127;…	14257	87	CID		48.87	0.421297		3	51		1	1651.82	-17.3998	14/159	pisum_OE_elastase_rep2.mgf
	Medium	FRVTPQPGVPPEEAGAA	P94086;P94048;P93976;B6GUR1;Q95F24;P92469;Q36657;Q9BB64;D0F109;B5U0R5;Q6SSI3;E5FEB9;P28386;P31183;P04717;A1XM53;A9X7D2;D7F329;Q8WLH4;Q33382;Q9MV63;Q4VI77;A1XM40;B8QQG8;E2QAP3;Q8WJK7;Q8MAS0;Q9GHM5;Q9BAN0;O98740;Q8HUX3;Q33414;Q6JXR0;Q37222;Q95AA9;Q9GIE9;D9IFP2;Q9GEM3;B8QQG9;D6MYJ8;Q8MG08;B7P0E9;D6NK13;B7P0I1;O98879;Q1KZQ0;O46989;Q9TLI1;Q9BA36;Q3T5F0;Q4VIB1;Q9MU74;Q5I9A4;Q5I990;Q8MBZ1;Q6U127;B7VF95;…	14214	86	CID		46.31	0.80673		3	51		1	1722.85	-20.8152	8/169	pisum_OE_elastase_rep2.mgf
	Medium	FRVTPQPGVPPEEA	Q32076;P94086;P94047;P94048;P93976;B6GUW7;B6GUR1;Q95F24;P92469;Q36657;Q9BB64;Q37269;D0F109;B5U0R5;Q6SSI3;E5FEB9;P28386;P31183;P04717;Q36955;A1XM53;A9X7D2;D7F329;Q8WLH4;Q33382;Q32728;Q9MV63;Q4VI77;A1XM40;B8QQG8;E2QAP3;Q8WJK7;Q8MAS0;Q9GHM5;Q9BAN0;O98740;Q8HUX3;Q33414;Q6JXR0;Q37222;Q95AA9;Q9GIE9;D9IFP2;Q9GEM3;B8QQG9;D6MYJ8;Q8MG08;B7P0E9;D6NK13;B7P0I1;O98879;Q1KZQ0;O46989;Q9TLI1;Q9BA36;Q3T5F0;Q4VIB1;…	14406	100	CID		45.67	0.880509		2	51	53	1	1523.77	-8.57811	14/139	pisum_OE_elastase_rep2.mgf
	Low	QARNEGRDLAREGNEIIRxA	Q95AA9;O98879	17	2	CID	X19(A)	36.49	7.16763		4	51	52	1	2239.12	-20.1156	11/213	pisum_OE_elastase_rep2.mgf
	Low	RNEGRDLAREGNEIIRxA	Q95AA9;O98879	17	2	CID	X17(A)	31.11	24.1659		2	50	43	1	2040.02	-25.069	11/193	pisum_OE_elastase_rep2.mgf
O98832	12.02	7	7	466	51.7011	6.80029	107.841	Ribulose 1,5-biphosphate carboxylase large subunit (Fragment) OS=Trientalis europaea GN=rbcL PE=3 SV=1 - [O98832_9ERIC]
	Confidence Icon	Sequence	Protein Accessions	# Proteins	# Protein Groups	Activation Type	Modifications	IonScore	Exp Value	Δ Score	Rank	Identity High	Homology Threshold	Charge	m/z [Da]	ΔM [ppm]	Ions Matched	Spectrum File
	High	NMFTSIVGNVFGFKAL	Q32076;P94086;P94047;P94048;P93976;A5X4C0;Q95F24;P92469;Q37269;D0F109;B5U0R5;E5FEB9;P28386;P04717;Q36955;Q7YMT8;O03615;A1XM53;A9X7D2;B1PHP1;D7F329;Q8WLH4;Q33382;Q32728;Q4VI77;A1XM40;A5X4C4;B8QQG8;E2QAP3;E5FEA2;Q8WJK7;Q8MAS0;Q9GHM5;O98740;Q8HUX3;Q33414;Q6JXR0;Q5K3Z6;Q95AA9;Q9GIE9;Q37276;A1X8A0;D9IFP2;Q37148;Q8MC01;Q9GEM3;Q8WHV6;B8QQG9;Q8MG08;B7P0E9;B7P0I1;O98832;Q3T5K8;O46989;Q9THR2;Q9TLI1;Q9BA36;…	16063	103	CID		95.85	8.7375e-06	0	2	51		1	1744.89	-8.87234	18/161	pisum_OE_elastase_rep2.mgf
	High	NMFTSIVGNVFGFKA	Q32076;P94086;P94047;P94048;P93976;A5X4C0;Q95F24;P92469;Q37269;D0F109;B5U0R5;E5FEB9;P28386;P04717;Q36955;Q7YMT8;O03615;A1XM53;A9X7D2;B1PHP1;D7F329;Q8WLH4;Q33382;Q32728;Q4VI77;A1XM40;A5X4C4;B8QQG8;E2QAP3;E5FEA2;Q8WJK7;Q8MAS0;Q9GHM5;O98740;Q8HUX3;Q33414;Q6JXR0;Q5K3Z6;Q95AA9;Q9GIE9;Q37276;A1X8A0;D9IFP2;Q37148;Q8MC01;Q9GEM3;Q8WHV6;B8QQG9;Q8MG08;B7P0E9;B7P0I1;O98832;Q3T5K8;O46989;Q9THR2;Q9TLI1;Q9BA36;…	16077	103	CID		63.24	0.0162568	0	1	51	54	1	1631.8	-17.5747	11/151	pisum_OE_elastase_rep2.mgf
	High	AFRVTPQPGVPPxEA	O98832	3	1	CID	X13(E)	61.09	0.0247963		6	51		1	1594.79	-19.1695	22/147	pisum_OE_elastase_rep2.mgf
	High	FQGPPHGIQVERDKLNKYGRPL	Q9GEB9;Q32076;P94086;P93976;B6GUW7;A5X4C0;B6GUR1;Q95F24;P92469;Q36657;Q9BB64;P04717;Q36955;Q7YMT8;O03615;Q5KTY1;A1XM53;A9X7D2;B1PHP1;D7F329;Q33382;Q8MG96;Q4VI77;Q53DC7;A5X4C4;B8QQG8;E2QAP3;E5FEA2;Q8WJK7;Q8MAS0;Q9GHM5;Q9BAN0;Q33414;Q6JXR0;Q5K3Z6;Q37222;Q95AA9;Q9GIE9;Q37276;A1X8A0;E1U252;D9IFP2;Q37148;Q8MC01;Q9GEM3;Q8WHV6;B8QQG9;D6MYJ8;Q9MSY1;Q8MG08;B7P0E9;D6NK13;B7P0I1;O98879;O98832;Q3T5K8;Q1KZQ0;…	17696	102	CID		58.53	0.0395048		8	50		1	2549.32	-21.9907	15/219	pisum_OE_elastase_rep2.mgf
	Medium	FRVTPQPGVPPxEAGA	O98832	4	1	CID	X12(E)	48.87	0.421297		7	51		1	1651.82	-17.3998	14/159	pisum_OE_elastase_rep2.mgf
	Medium	FRVTPQPGVPPxEAGAA	O98832	4	1	CID	X12(E)	46.31	0.80673		8	51		1	1722.85	-20.8152	8/169	pisum_OE_elastase_rep2.mgf
	Medium	FRVTPQPGVPPxEA	O98832	4	1	CID	X12(E)	45.67	0.880509		5	51	53	1	1523.77	-8.57811	14/139	pisum_OE_elastase_rep2.mgf
Q1KZQ0	12.2	7	7	459	50.7736	6.91748	107.841	Ribulose-1,5-bisphosphate carboxylase/oxygenase large subunit (Fragment) OS=Erodium pelargoniflorum GN=rbcL PE=3 SV=1 - [Q1KZQ0_9ROSI]
	Confidence Icon	Sequence	Protein Accessions	# Proteins	# Protein Groups	Activation Type	Modifications	IonScore	Exp Value	Δ Score	Rank	Identity High	Homology Threshold	Charge	m/z [Da]	ΔM [ppm]	Ions Matched	Spectrum File
	High	NMFTSIVGNVFGFxAL	B6GUW7;Q1KZQ0	7	2	CID	X14(K)	95.85	8.7375e-06		4	51		1	1744.89	-8.87234	18/156	pisum_OE_elastase_rep2.mgf
	High	NMFTSIVGNVFGFxA	B6GUW7;Q1KZQ0	7	2	CID	X14(K)	63.24	0.0162568		2	51	54	1	1631.8	-17.5747	11/146	pisum_OE_elastase_rep2.mgf
	High	AFRVTPQPGVPPEEA	Q32076;P94086;P94047;P94048;P93976;B6GUW7;B6GUR1;Q95F24;P92469;Q36657;Q9BB64;Q37269;D0F109;B5U0R5;Q6SSI3;E5FEB9;P28386;P31183;P04717;Q36955;A1XM53;A9X7D2;D7F329;Q8WLH4;Q33382;Q32728;Q9MV63;Q4VI77;A1XM40;B8QQG8;E2QAP3;Q8WJK7;Q8MAS0;Q9GHM5;Q9BAN0;O98740;Q8HUX3;Q33414;Q6JXR0;Q37222;Q95AA9;Q9GIE9;D9IFP2;Q9GEM3;B8QQG9;D6MYJ8;Q8MG08;B7P0E9;D6NK13;B7P0I1;O98879;Q1KZQ0;O46989;Q9TLI1;Q9BA36;Q3T5F0;Q4VIB1;…	14288	99	CID		61.09	0.0247963		3	51		1	1594.79	-19.1695	22/147	pisum_OE_elastase_rep2.mgf
	High	FQGPPHGIQVERDKLNKYGRPL	Q9GEB9;Q32076;P94086;P93976;B6GUW7;A5X4C0;B6GUR1;Q95F24;P92469;Q36657;Q9BB64;P04717;Q36955;Q7YMT8;O03615;Q5KTY1;A1XM53;A9X7D2;B1PHP1;D7F329;Q33382;Q8MG96;Q4VI77;Q53DC7;A5X4C4;B8QQG8;E2QAP3;E5FEA2;Q8WJK7;Q8MAS0;Q9GHM5;Q9BAN0;Q33414;Q6JXR0;Q5K3Z6;Q37222;Q95AA9;Q9GIE9;Q37276;A1X8A0;E1U252;D9IFP2;Q37148;Q8MC01;Q9GEM3;Q8WHV6;B8QQG9;D6MYJ8;Q9MSY1;Q8MG08;B7P0E9;D6NK13;B7P0I1;O98879;O98832;Q3T5K8;Q1KZQ0;…	17696	102	CID		58.53	0.0395048		8	50		1	2549.32	-21.9907	15/219	pisum_OE_elastase_rep2.mgf
	Medium	FRVTPQPGVPPEEAGA	P94086;P94048;P93976;B6GUR1;Q95F24;P92469;Q36657;Q9BB64;D0F109;B5U0R5;Q6SSI3;E5FEB9;P28386;P31183;P04717;Q36955;A1XM53;A9X7D2;D7F329;Q8WLH4;Q33382;Q9MV63;Q4VI77;A1XM40;B8QQG8;E2QAP3;Q8WJK7;Q8MAS0;Q9GHM5;Q9BAN0;O98740;Q8HUX3;Q33414;Q6JXR0;Q37222;Q95AA9;Q9GIE9;D9IFP2;Q9GEM3;B8QQG9;D6MYJ8;Q8MG08;B7P0E9;D6NK13;B7P0I1;O98879;Q1KZQ0;O46989;Q9TLI1;Q9BA36;Q3T5F0;Q4VIB1;Q9MU74;Q5I9A4;Q5I990;Q8MBZ1;Q6U127;…	14257	87	CID		48.87	0.421297		3	51		1	1651.82	-17.3998	14/159	pisum_OE_elastase_rep2.mgf
	Medium	FRVTPQPGVPPEEAGAA	P94086;P94048;P93976;B6GUR1;Q95F24;P92469;Q36657;Q9BB64;D0F109;B5U0R5;Q6SSI3;E5FEB9;P28386;P31183;P04717;A1XM53;A9X7D2;D7F329;Q8WLH4;Q33382;Q9MV63;Q4VI77;A1XM40;B8QQG8;E2QAP3;Q8WJK7;Q8MAS0;Q9GHM5;Q9BAN0;O98740;Q8HUX3;Q33414;Q6JXR0;Q37222;Q95AA9;Q9GIE9;D9IFP2;Q9GEM3;B8QQG9;D6MYJ8;Q8MG08;B7P0E9;D6NK13;B7P0I1;O98879;Q1KZQ0;O46989;Q9TLI1;Q9BA36;Q3T5F0;Q4VIB1;Q9MU74;Q5I9A4;Q5I990;Q8MBZ1;Q6U127;B7VF95;…	14214	86	CID		46.31	0.80673		3	51		1	1722.85	-20.8152	8/169	pisum_OE_elastase_rep2.mgf
	Medium	FRVTPQPGVPPEEA	Q32076;P94086;P94047;P94048;P93976;B6GUW7;B6GUR1;Q95F24;P92469;Q36657;Q9BB64;Q37269;D0F109;B5U0R5;Q6SSI3;E5FEB9;P28386;P31183;P04717;Q36955;A1XM53;A9X7D2;D7F329;Q8WLH4;Q33382;Q32728;Q9MV63;Q4VI77;A1XM40;B8QQG8;E2QAP3;Q8WJK7;Q8MAS0;Q9GHM5;Q9BAN0;O98740;Q8HUX3;Q33414;Q6JXR0;Q37222;Q95AA9;Q9GIE9;D9IFP2;Q9GEM3;B8QQG9;D6MYJ8;Q8MG08;B7P0E9;D6NK13;B7P0I1;O98879;Q1KZQ0;O46989;Q9TLI1;Q9BA36;Q3T5F0;Q4VIB1;…	14406	100	CID		45.67	0.880509		2	51	53	1	1523.77	-8.57811	14/139	pisum_OE_elastase_rep2.mgf
O46989	17.16	10	9	437	48.4251	7.02002	107.841	Ribulose 1,5-bisphosphate carboxylase large subunit (Fragment) OS=Pseudomonotes tropenbosii GN=rbcL PE=2 SV=1 - [O46989_9ROSI]
	Confidence Icon	Sequence	Protein Accessions	# Proteins	# Protein Groups	Activation Type	Modifications	IonScore	Exp Value	Δ Score	Rank	Identity High	Homology Threshold	Charge	m/z [Da]	ΔM [ppm]	Ions Matched	Spectrum File
	High	NMFTSIVGNVFGFKAL	Q32076;P94086;P94047;P94048;P93976;A5X4C0;Q95F24;P92469;Q37269;D0F109;B5U0R5;E5FEB9;P28386;P04717;Q36955;Q7YMT8;O03615;A1XM53;A9X7D2;B1PHP1;D7F329;Q8WLH4;Q33382;Q32728;Q4VI77;A1XM40;A5X4C4;B8QQG8;E2QAP3;E5FEA2;Q8WJK7;Q8MAS0;Q9GHM5;O98740;Q8HUX3;Q33414;Q6JXR0;Q5K3Z6;Q95AA9;Q9GIE9;Q37276;A1X8A0;D9IFP2;Q37148;Q8MC01;Q9GEM3;Q8WHV6;B8QQG9;Q8MG08;B7P0E9;B7P0I1;O98832;Q3T5K8;O46989;Q9THR2;Q9TLI1;Q9BA36;…	16063	103	CID		95.85	8.7375e-06	0	2	51		1	1744.89	-8.87234	18/161	pisum_OE_elastase_rep2.mgf
	High	NMFTSIVGNVFGFKA	Q32076;P94086;P94047;P94048;P93976;A5X4C0;Q95F24;P92469;Q37269;D0F109;B5U0R5;E5FEB9;P28386;P04717;Q36955;Q7YMT8;O03615;A1XM53;A9X7D2;B1PHP1;D7F329;Q8WLH4;Q33382;Q32728;Q4VI77;A1XM40;A5X4C4;B8QQG8;E2QAP3;E5FEA2;Q8WJK7;Q8MAS0;Q9GHM5;O98740;Q8HUX3;Q33414;Q6JXR0;Q5K3Z6;Q95AA9;Q9GIE9;Q37276;A1X8A0;D9IFP2;Q37148;Q8MC01;Q9GEM3;Q8WHV6;B8QQG9;Q8MG08;B7P0E9;B7P0I1;O98832;Q3T5K8;O46989;Q9THR2;Q9TLI1;Q9BA36;…	16077	103	CID		63.24	0.0162568	0	1	51	54	1	1631.8	-17.5747	11/151	pisum_OE_elastase_rep2.mgf
	High	AFRVTPQPGVPPEEA	Q32076;P94086;P94047;P94048;P93976;B6GUW7;B6GUR1;Q95F24;P92469;Q36657;Q9BB64;Q37269;D0F109;B5U0R5;Q6SSI3;E5FEB9;P28386;P31183;P04717;Q36955;A1XM53;A9X7D2;D7F329;Q8WLH4;Q33382;Q32728;Q9MV63;Q4VI77;A1XM40;B8QQG8;E2QAP3;Q8WJK7;Q8MAS0;Q9GHM5;Q9BAN0;O98740;Q8HUX3;Q33414;Q6JXR0;Q37222;Q95AA9;Q9GIE9;D9IFP2;Q9GEM3;B8QQG9;D6MYJ8;Q8MG08;B7P0E9;D6NK13;B7P0I1;O98879;Q1KZQ0;O46989;Q9TLI1;Q9BA36;Q3T5F0;Q4VIB1;…	14288	99	CID		61.09	0.0247963		3	51		1	1594.79	-19.1695	22/147	pisum_OE_elastase_rep2.mgf
	High	FQGPPHGIQVERDKLNKYGRPL	Q9GEB9;Q32076;P94086;P93976;B6GUW7;A5X4C0;B6GUR1;Q95F24;P92469;Q36657;Q9BB64;P04717;Q36955;Q7YMT8;O03615;Q5KTY1;A1XM53;A9X7D2;B1PHP1;D7F329;Q33382;Q8MG96;Q4VI77;Q53DC7;A5X4C4;B8QQG8;E2QAP3;E5FEA2;Q8WJK7;Q8MAS0;Q9GHM5;Q9BAN0;Q33414;Q6JXR0;Q5K3Z6;Q37222;Q95AA9;Q9GIE9;Q37276;A1X8A0;E1U252;D9IFP2;Q37148;Q8MC01;Q9GEM3;Q8WHV6;B8QQG9;D6MYJ8;Q9MSY1;Q8MG08;B7P0E9;D6NK13;B7P0I1;O98879;O98832;Q3T5K8;Q1KZQ0;…	17696	102	CID		58.53	0.0395048		8	50		1	2549.32	-21.9907	15/219	pisum_OE_elastase_rep2.mgf
	Medium	FRVTPQPGVPPEEAGA	P94086;P94048;P93976;B6GUR1;Q95F24;P92469;Q36657;Q9BB64;D0F109;B5U0R5;Q6SSI3;E5FEB9;P28386;P31183;P04717;Q36955;A1XM53;A9X7D2;D7F329;Q8WLH4;Q33382;Q9MV63;Q4VI77;A1XM40;B8QQG8;E2QAP3;Q8WJK7;Q8MAS0;Q9GHM5;Q9BAN0;O98740;Q8HUX3;Q33414;Q6JXR0;Q37222;Q95AA9;Q9GIE9;D9IFP2;Q9GEM3;B8QQG9;D6MYJ8;Q8MG08;B7P0E9;D6NK13;B7P0I1;O98879;Q1KZQ0;O46989;Q9TLI1;Q9BA36;Q3T5F0;Q4VIB1;Q9MU74;Q5I9A4;Q5I990;Q8MBZ1;Q6U127;…	14257	87	CID		48.87	0.421297		3	51		1	1651.82	-17.3998	14/159	pisum_OE_elastase_rep2.mgf
	Medium	FRVTPQPGVPPEEAGAA	P94086;P94048;P93976;B6GUR1;Q95F24;P92469;Q36657;Q9BB64;D0F109;B5U0R5;Q6SSI3;E5FEB9;P28386;P31183;P04717;A1XM53;A9X7D2;D7F329;Q8WLH4;Q33382;Q9MV63;Q4VI77;A1XM40;B8QQG8;E2QAP3;Q8WJK7;Q8MAS0;Q9GHM5;Q9BAN0;O98740;Q8HUX3;Q33414;Q6JXR0;Q37222;Q95AA9;Q9GIE9;D9IFP2;Q9GEM3;B8QQG9;D6MYJ8;Q8MG08;B7P0E9;D6NK13;B7P0I1;O98879;Q1KZQ0;O46989;Q9TLI1;Q9BA36;Q3T5F0;Q4VIB1;Q9MU74;Q5I9A4;Q5I990;Q8MBZ1;Q6U127;B7VF95;…	14214	86	CID		46.31	0.80673		3	51		1	1722.85	-20.8152	8/169	pisum_OE_elastase_rep2.mgf
	Medium	FRVTPQPGVPPEEA	Q32076;P94086;P94047;P94048;P93976;B6GUW7;B6GUR1;Q95F24;P92469;Q36657;Q9BB64;Q37269;D0F109;B5U0R5;Q6SSI3;E5FEB9;P28386;P31183;P04717;Q36955;A1XM53;A9X7D2;D7F329;Q8WLH4;Q33382;Q32728;Q9MV63;Q4VI77;A1XM40;B8QQG8;E2QAP3;Q8WJK7;Q8MAS0;Q9GHM5;Q9BAN0;O98740;Q8HUX3;Q33414;Q6JXR0;Q37222;Q95AA9;Q9GIE9;D9IFP2;Q9GEM3;B8QQG9;D6MYJ8;Q8MG08;B7P0E9;D6NK13;B7P0I1;O98879;Q1KZQ0;O46989;Q9TLI1;Q9BA36;Q3T5F0;Q4VIB1;…	14406	100	CID		45.67	0.880509		2	51	53	1	1523.77	-8.57811	14/139	pisum_OE_elastase_rep2.mgf
	Low	SYVKTFQGPPHGIQV	Q9BB64;D7F329;Q33382;E2QAP3;O46989;Q5I9A4;Q5I990;O98752;E0D9E7;Q36802	403	10	CID		20.46	224.035		5	50	34	1	1657.96	52.9439	7/151	pisum_OE_elastase_rep2.mgf
	Low	EPVAGExNQYICYV	Q6JXR0;O46989	5	2	CID	X7(I)	18.11	470.484		5	50	32	1	1597.86	66.513	4/129	pisum_OE_elastase_rep2.mgf
	Low	EPVAGExNQYICYV	Q6JXR0;O46989	5	2	CID	X7(L)	18.11	470.484		6	50	32	1	1597.86	66.513	4/129	pisum_OE_elastase_rep2.mgf
Q9TLI1	18.63	9	9	467	51.7799	6.48096	107.841	Ribulose-1,5-bisphosphate carboxylase oxygenase, large subunit (Fragment) OS=Roupala macrophylla GN=rbcL PE=3 SV=1 - [Q9TLI1_9MAGN]
	Confidence Icon	Sequence	Protein Accessions	# Proteins	# Protein Groups	Activation Type	Modifications	IonScore	Exp Value	Δ Score	Rank	Identity High	Homology Threshold	Charge	m/z [Da]	ΔM [ppm]	Ions Matched	Spectrum File
	High	NMFTSIVGNVFGFKAL	Q32076;P94086;P94047;P94048;P93976;A5X4C0;Q95F24;P92469;Q37269;D0F109;B5U0R5;E5FEB9;P28386;P04717;Q36955;Q7YMT8;O03615;A1XM53;A9X7D2;B1PHP1;D7F329;Q8WLH4;Q33382;Q32728;Q4VI77;A1XM40;A5X4C4;B8QQG8;E2QAP3;E5FEA2;Q8WJK7;Q8MAS0;Q9GHM5;O98740;Q8HUX3;Q33414;Q6JXR0;Q5K3Z6;Q95AA9;Q9GIE9;Q37276;A1X8A0;D9IFP2;Q37148;Q8MC01;Q9GEM3;Q8WHV6;B8QQG9;Q8MG08;B7P0E9;B7P0I1;O98832;Q3T5K8;O46989;Q9THR2;Q9TLI1;Q9BA36;…	16063	103	CID		95.85	8.7375e-06	0	2	51		1	1744.89	-8.87234	18/161	pisum_OE_elastase_rep2.mgf
	High	NMFTSIVGNVFGFKA	Q32076;P94086;P94047;P94048;P93976;A5X4C0;Q95F24;P92469;Q37269;D0F109;B5U0R5;E5FEB9;P28386;P04717;Q36955;Q7YMT8;O03615;A1XM53;A9X7D2;B1PHP1;D7F329;Q8WLH4;Q33382;Q32728;Q4VI77;A1XM40;A5X4C4;B8QQG8;E2QAP3;E5FEA2;Q8WJK7;Q8MAS0;Q9GHM5;O98740;Q8HUX3;Q33414;Q6JXR0;Q5K3Z6;Q95AA9;Q9GIE9;Q37276;A1X8A0;D9IFP2;Q37148;Q8MC01;Q9GEM3;Q8WHV6;B8QQG9;Q8MG08;B7P0E9;B7P0I1;O98832;Q3T5K8;O46989;Q9THR2;Q9TLI1;Q9BA36;…	16077	103	CID		63.24	0.0162568	0	1	51	54	1	1631.8	-17.5747	11/151	pisum_OE_elastase_rep2.mgf
	High	AFRVTPQPGVPPEEA	Q32076;P94086;P94047;P94048;P93976;B6GUW7;B6GUR1;Q95F24;P92469;Q36657;Q9BB64;Q37269;D0F109;B5U0R5;Q6SSI3;E5FEB9;P28386;P31183;P04717;Q36955;A1XM53;A9X7D2;D7F329;Q8WLH4;Q33382;Q32728;Q9MV63;Q4VI77;A1XM40;B8QQG8;E2QAP3;Q8WJK7;Q8MAS0;Q9GHM5;Q9BAN0;O98740;Q8HUX3;Q33414;Q6JXR0;Q37222;Q95AA9;Q9GIE9;D9IFP2;Q9GEM3;B8QQG9;D6MYJ8;Q8MG08;B7P0E9;D6NK13;B7P0I1;O98879;Q1KZQ0;O46989;Q9TLI1;Q9BA36;Q3T5F0;Q4VIB1;…	14288	99	CID		61.09	0.0247963		3	51		1	1594.79	-19.1695	22/147	pisum_OE_elastase_rep2.mgf
	High	FQGPPHGIQVERDKLNKYGRPL	Q9GEB9;Q32076;P94086;P93976;B6GUW7;A5X4C0;B6GUR1;Q95F24;P92469;Q36657;Q9BB64;P04717;Q36955;Q7YMT8;O03615;Q5KTY1;A1XM53;A9X7D2;B1PHP1;D7F329;Q33382;Q8MG96;Q4VI77;Q53DC7;A5X4C4;B8QQG8;E2QAP3;E5FEA2;Q8WJK7;Q8MAS0;Q9GHM5;Q9BAN0;Q33414;Q6JXR0;Q5K3Z6;Q37222;Q95AA9;Q9GIE9;Q37276;A1X8A0;E1U252;D9IFP2;Q37148;Q8MC01;Q9GEM3;Q8WHV6;B8QQG9;D6MYJ8;Q9MSY1;Q8MG08;B7P0E9;D6NK13;B7P0I1;O98879;O98832;Q3T5K8;Q1KZQ0;…	17696	102	CID		58.53	0.0395048		8	50		1	2549.32	-21.9907	15/219	pisum_OE_elastase_rep2.mgf
	Medium	FRVTPQPGVPPEEAGA	P94086;P94048;P93976;B6GUR1;Q95F24;P92469;Q36657;Q9BB64;D0F109;B5U0R5;Q6SSI3;E5FEB9;P28386;P31183;P04717;Q36955;A1XM53;A9X7D2;D7F329;Q8WLH4;Q33382;Q9MV63;Q4VI77;A1XM40;B8QQG8;E2QAP3;Q8WJK7;Q8MAS0;Q9GHM5;Q9BAN0;O98740;Q8HUX3;Q33414;Q6JXR0;Q37222;Q95AA9;Q9GIE9;D9IFP2;Q9GEM3;B8QQG9;D6MYJ8;Q8MG08;B7P0E9;D6NK13;B7P0I1;O98879;Q1KZQ0;O46989;Q9TLI1;Q9BA36;Q3T5F0;Q4VIB1;Q9MU74;Q5I9A4;Q5I990;Q8MBZ1;Q6U127;…	14257	87	CID		48.87	0.421297		3	51		1	1651.82	-17.3998	14/159	pisum_OE_elastase_rep2.mgf
	Medium	FRVTPQPGVPPEEAGAA	P94086;P94048;P93976;B6GUR1;Q95F24;P92469;Q36657;Q9BB64;D0F109;B5U0R5;Q6SSI3;E5FEB9;P28386;P31183;P04717;A1XM53;A9X7D2;D7F329;Q8WLH4;Q33382;Q9MV63;Q4VI77;A1XM40;B8QQG8;E2QAP3;Q8WJK7;Q8MAS0;Q9GHM5;Q9BAN0;O98740;Q8HUX3;Q33414;Q6JXR0;Q37222;Q95AA9;Q9GIE9;D9IFP2;Q9GEM3;B8QQG9;D6MYJ8;Q8MG08;B7P0E9;D6NK13;B7P0I1;O98879;Q1KZQ0;O46989;Q9TLI1;Q9BA36;Q3T5F0;Q4VIB1;Q9MU74;Q5I9A4;Q5I990;Q8MBZ1;Q6U127;B7VF95;…	14214	86	CID		46.31	0.80673		3	51		1	1722.85	-20.8152	8/169	pisum_OE_elastase_rep2.mgf
	Medium	FRVTPQPGVPPEEA	Q32076;P94086;P94047;P94048;P93976;B6GUW7;B6GUR1;Q95F24;P92469;Q36657;Q9BB64;Q37269;D0F109;B5U0R5;Q6SSI3;E5FEB9;P28386;P31183;P04717;Q36955;A1XM53;A9X7D2;D7F329;Q8WLH4;Q33382;Q32728;Q9MV63;Q4VI77;A1XM40;B8QQG8;E2QAP3;Q8WJK7;Q8MAS0;Q9GHM5;Q9BAN0;O98740;Q8HUX3;Q33414;Q6JXR0;Q37222;Q95AA9;Q9GIE9;D9IFP2;Q9GEM3;B8QQG9;D6MYJ8;Q8MG08;B7P0E9;D6NK13;B7P0I1;O98879;Q1KZQ0;O46989;Q9TLI1;Q9BA36;Q3T5F0;Q4VIB1;…	14406	100	CID		45.67	0.880509		2	51	53	1	1523.77	-8.57811	14/139	pisum_OE_elastase_rep2.mgf
	Low	LRLEDLRIPPxYV	Q9TLI1	1	1	CID	X11(H)	31.65	20.7985		2	50	45	1	1620.88	-23.055	10/122	pisum_OE_elastase_rep2.mgf
	Low	RNEGRDLAREGNxIIREA	E2QAP3;Q9TLI1;Q31988	13	3	CID	X13(A)	29.72	33.2815		10	50	43	1	2040.02	-25.069	11/197	pisum_OE_elastase_rep2.mgf
Q9BA36	16.39	8	8	476	52.8154	6.58057	107.841	Ribulose bisphosphate carboxylase large subunit (Fragment) OS=Kentiopsis oliviformis GN=rbcL PE=3 SV=1 - [Q9BA36_9LILI]
	Confidence Icon	Sequence	Protein Accessions	# Proteins	# Protein Groups	Activation Type	Modifications	IonScore	Exp Value	Δ Score	Rank	Identity High	Homology Threshold	Charge	m/z [Da]	ΔM [ppm]	Ions Matched	Spectrum File
	High	NMFTSIVGNVFGFKAL	Q32076;P94086;P94047;P94048;P93976;A5X4C0;Q95F24;P92469;Q37269;D0F109;B5U0R5;E5FEB9;P28386;P04717;Q36955;Q7YMT8;O03615;A1XM53;A9X7D2;B1PHP1;D7F329;Q8WLH4;Q33382;Q32728;Q4VI77;A1XM40;A5X4C4;B8QQG8;E2QAP3;E5FEA2;Q8WJK7;Q8MAS0;Q9GHM5;O98740;Q8HUX3;Q33414;Q6JXR0;Q5K3Z6;Q95AA9;Q9GIE9;Q37276;A1X8A0;D9IFP2;Q37148;Q8MC01;Q9GEM3;Q8WHV6;B8QQG9;Q8MG08;B7P0E9;B7P0I1;O98832;Q3T5K8;O46989;Q9THR2;Q9TLI1;Q9BA36;…	16063	103	CID		95.85	8.7375e-06	0	2	51		1	1744.89	-8.87234	18/161	pisum_OE_elastase_rep2.mgf
	High	NMFTSIVGNVFGFKA	Q32076;P94086;P94047;P94048;P93976;A5X4C0;Q95F24;P92469;Q37269;D0F109;B5U0R5;E5FEB9;P28386;P04717;Q36955;Q7YMT8;O03615;A1XM53;A9X7D2;B1PHP1;D7F329;Q8WLH4;Q33382;Q32728;Q4VI77;A1XM40;A5X4C4;B8QQG8;E2QAP3;E5FEA2;Q8WJK7;Q8MAS0;Q9GHM5;O98740;Q8HUX3;Q33414;Q6JXR0;Q5K3Z6;Q95AA9;Q9GIE9;Q37276;A1X8A0;D9IFP2;Q37148;Q8MC01;Q9GEM3;Q8WHV6;B8QQG9;Q8MG08;B7P0E9;B7P0I1;O98832;Q3T5K8;O46989;Q9THR2;Q9TLI1;Q9BA36;…	16077	103	CID		63.24	0.0162568	0	1	51	54	1	1631.8	-17.5747	11/151	pisum_OE_elastase_rep2.mgf
	High	AFRVTPQPGVPPEEA	Q32076;P94086;P94047;P94048;P93976;B6GUW7;B6GUR1;Q95F24;P92469;Q36657;Q9BB64;Q37269;D0F109;B5U0R5;Q6SSI3;E5FEB9;P28386;P31183;P04717;Q36955;A1XM53;A9X7D2;D7F329;Q8WLH4;Q33382;Q32728;Q9MV63;Q4VI77;A1XM40;B8QQG8;E2QAP3;Q8WJK7;Q8MAS0;Q9GHM5;Q9BAN0;O98740;Q8HUX3;Q33414;Q6JXR0;Q37222;Q95AA9;Q9GIE9;D9IFP2;Q9GEM3;B8QQG9;D6MYJ8;Q8MG08;B7P0E9;D6NK13;B7P0I1;O98879;Q1KZQ0;O46989;Q9TLI1;Q9BA36;Q3T5F0;Q4VIB1;…	14288	99	CID		61.09	0.0247963		3	51		1	1594.79	-19.1695	22/147	pisum_OE_elastase_rep2.mgf
	High	FQGPPHGIQVERDKLNKYGRPL	Q9GEB9;Q32076;P94086;P93976;B6GUW7;A5X4C0;B6GUR1;Q95F24;P92469;Q36657;Q9BB64;P04717;Q36955;Q7YMT8;O03615;Q5KTY1;A1XM53;A9X7D2;B1PHP1;D7F329;Q33382;Q8MG96;Q4VI77;Q53DC7;A5X4C4;B8QQG8;E2QAP3;E5FEA2;Q8WJK7;Q8MAS0;Q9GHM5;Q9BAN0;Q33414;Q6JXR0;Q5K3Z6;Q37222;Q95AA9;Q9GIE9;Q37276;A1X8A0;E1U252;D9IFP2;Q37148;Q8MC01;Q9GEM3;Q8WHV6;B8QQG9;D6MYJ8;Q9MSY1;Q8MG08;B7P0E9;D6NK13;B7P0I1;O98879;O98832;Q3T5K8;Q1KZQ0;…	17696	102	CID		58.53	0.0395048		8	50		1	2549.32	-21.9907	15/219	pisum_OE_elastase_rep2.mgf
	Medium	FRVTPQPGVPPEEAGA	P94086;P94048;P93976;B6GUR1;Q95F24;P92469;Q36657;Q9BB64;D0F109;B5U0R5;Q6SSI3;E5FEB9;P28386;P31183;P04717;Q36955;A1XM53;A9X7D2;D7F329;Q8WLH4;Q33382;Q9MV63;Q4VI77;A1XM40;B8QQG8;E2QAP3;Q8WJK7;Q8MAS0;Q9GHM5;Q9BAN0;O98740;Q8HUX3;Q33414;Q6JXR0;Q37222;Q95AA9;Q9GIE9;D9IFP2;Q9GEM3;B8QQG9;D6MYJ8;Q8MG08;B7P0E9;D6NK13;B7P0I1;O98879;Q1KZQ0;O46989;Q9TLI1;Q9BA36;Q3T5F0;Q4VIB1;Q9MU74;Q5I9A4;Q5I990;Q8MBZ1;Q6U127;…	14257	87	CID		48.87	0.421297		3	51		1	1651.82	-17.3998	14/159	pisum_OE_elastase_rep2.mgf
	Medium	FRVTPQPGVPPEEAGAA	P94086;P94048;P93976;B6GUR1;Q95F24;P92469;Q36657;Q9BB64;D0F109;B5U0R5;Q6SSI3;E5FEB9;P28386;P31183;P04717;A1XM53;A9X7D2;D7F329;Q8WLH4;Q33382;Q9MV63;Q4VI77;A1XM40;B8QQG8;E2QAP3;Q8WJK7;Q8MAS0;Q9GHM5;Q9BAN0;O98740;Q8HUX3;Q33414;Q6JXR0;Q37222;Q95AA9;Q9GIE9;D9IFP2;Q9GEM3;B8QQG9;D6MYJ8;Q8MG08;B7P0E9;D6NK13;B7P0I1;O98879;Q1KZQ0;O46989;Q9TLI1;Q9BA36;Q3T5F0;Q4VIB1;Q9MU74;Q5I9A4;Q5I990;Q8MBZ1;Q6U127;B7VF95;…	14214	86	CID		46.31	0.80673		3	51		1	1722.85	-20.8152	8/169	pisum_OE_elastase_rep2.mgf
	Medium	FRVTPQPGVPPEEA	Q32076;P94086;P94047;P94048;P93976;B6GUW7;B6GUR1;Q95F24;P92469;Q36657;Q9BB64;Q37269;D0F109;B5U0R5;Q6SSI3;E5FEB9;P28386;P31183;P04717;Q36955;A1XM53;A9X7D2;D7F329;Q8WLH4;Q33382;Q32728;Q9MV63;Q4VI77;A1XM40;B8QQG8;E2QAP3;Q8WJK7;Q8MAS0;Q9GHM5;Q9BAN0;O98740;Q8HUX3;Q33414;Q6JXR0;Q37222;Q95AA9;Q9GIE9;D9IFP2;Q9GEM3;B8QQG9;D6MYJ8;Q8MG08;B7P0E9;D6NK13;B7P0I1;O98879;Q1KZQ0;O46989;Q9TLI1;Q9BA36;Q3T5F0;Q4VIB1;…	14406	100	CID		45.67	0.880509		2	51	53	1	1523.77	-8.57811	14/139	pisum_OE_elastase_rep2.mgf
	Low	SPQTETKASxGFKAGVKDYKLT	Q9BA36	3	1	CID	X10(H)	21.5	189.865		4	50	41	1	2393.3	22.9636	6/246	pisum_OE_elastase_rep2.mgf
Q9MU74	13.97	8	8	494	54.7313	6.66846	107.841	Ribulose biphosphate carboxylase OS=Metroxylon vitiense GN=rbcL PE=3 SV=1 - [Q9MU74_METVI]
	Confidence Icon	Sequence	Protein Accessions	# Proteins	# Protein Groups	Activation Type	Modifications	IonScore	Exp Value	Δ Score	Rank	Identity High	Homology Threshold	Charge	m/z [Da]	ΔM [ppm]	Ions Matched	Spectrum File
	High	NMFTSIVGNVFGFKAL	Q32076;P94086;P94047;P94048;P93976;A5X4C0;Q95F24;P92469;Q37269;D0F109;B5U0R5;E5FEB9;P28386;P04717;Q36955;Q7YMT8;O03615;A1XM53;A9X7D2;B1PHP1;D7F329;Q8WLH4;Q33382;Q32728;Q4VI77;A1XM40;A5X4C4;B8QQG8;E2QAP3;E5FEA2;Q8WJK7;Q8MAS0;Q9GHM5;O98740;Q8HUX3;Q33414;Q6JXR0;Q5K3Z6;Q95AA9;Q9GIE9;Q37276;A1X8A0;D9IFP2;Q37148;Q8MC01;Q9GEM3;Q8WHV6;B8QQG9;Q8MG08;B7P0E9;B7P0I1;O98832;Q3T5K8;O46989;Q9THR2;Q9TLI1;Q9BA36;…	16063	103	CID		95.85	8.7375e-06	0	2	51		1	1744.89	-8.87234	18/161	pisum_OE_elastase_rep2.mgf
	High	NMFTSIVGNVFGFKA	Q32076;P94086;P94047;P94048;P93976;A5X4C0;Q95F24;P92469;Q37269;D0F109;B5U0R5;E5FEB9;P28386;P04717;Q36955;Q7YMT8;O03615;A1XM53;A9X7D2;B1PHP1;D7F329;Q8WLH4;Q33382;Q32728;Q4VI77;A1XM40;A5X4C4;B8QQG8;E2QAP3;E5FEA2;Q8WJK7;Q8MAS0;Q9GHM5;O98740;Q8HUX3;Q33414;Q6JXR0;Q5K3Z6;Q95AA9;Q9GIE9;Q37276;A1X8A0;D9IFP2;Q37148;Q8MC01;Q9GEM3;Q8WHV6;B8QQG9;Q8MG08;B7P0E9;B7P0I1;O98832;Q3T5K8;O46989;Q9THR2;Q9TLI1;Q9BA36;…	16077	103	CID		63.24	0.0162568	0	1	51	54	1	1631.8	-17.5747	11/151	pisum_OE_elastase_rep2.mgf
	High	AFRVTPQPGVPPEEA	Q32076;P94086;P94047;P94048;P93976;B6GUW7;B6GUR1;Q95F24;P92469;Q36657;Q9BB64;Q37269;D0F109;B5U0R5;Q6SSI3;E5FEB9;P28386;P31183;P04717;Q36955;A1XM53;A9X7D2;D7F329;Q8WLH4;Q33382;Q32728;Q9MV63;Q4VI77;A1XM40;B8QQG8;E2QAP3;Q8WJK7;Q8MAS0;Q9GHM5;Q9BAN0;O98740;Q8HUX3;Q33414;Q6JXR0;Q37222;Q95AA9;Q9GIE9;D9IFP2;Q9GEM3;B8QQG9;D6MYJ8;Q8MG08;B7P0E9;D6NK13;B7P0I1;O98879;Q1KZQ0;O46989;Q9TLI1;Q9BA36;Q3T5F0;Q4VIB1;…	14288	99	CID		61.09	0.0247963		3	51		1	1594.79	-19.1695	22/147	pisum_OE_elastase_rep2.mgf
	High	FQGPPHGIQVERDKLNKYGRPL	Q9GEB9;Q32076;P94086;P93976;B6GUW7;A5X4C0;B6GUR1;Q95F24;P92469;Q36657;Q9BB64;P04717;Q36955;Q7YMT8;O03615;Q5KTY1;A1XM53;A9X7D2;B1PHP1;D7F329;Q33382;Q8MG96;Q4VI77;Q53DC7;A5X4C4;B8QQG8;E2QAP3;E5FEA2;Q8WJK7;Q8MAS0;Q9GHM5;Q9BAN0;Q33414;Q6JXR0;Q5K3Z6;Q37222;Q95AA9;Q9GIE9;Q37276;A1X8A0;E1U252;D9IFP2;Q37148;Q8MC01;Q9GEM3;Q8WHV6;B8QQG9;D6MYJ8;Q9MSY1;Q8MG08;B7P0E9;D6NK13;B7P0I1;O98879;O98832;Q3T5K8;Q1KZQ0;…	17696	102	CID		58.53	0.0395048		8	50		1	2549.32	-21.9907	15/219	pisum_OE_elastase_rep2.mgf
	Medium	FRVTPQPGVPPEEAGA	P94086;P94048;P93976;B6GUR1;Q95F24;P92469;Q36657;Q9BB64;D0F109;B5U0R5;Q6SSI3;E5FEB9;P28386;P31183;P04717;Q36955;A1XM53;A9X7D2;D7F329;Q8WLH4;Q33382;Q9MV63;Q4VI77;A1XM40;B8QQG8;E2QAP3;Q8WJK7;Q8MAS0;Q9GHM5;Q9BAN0;O98740;Q8HUX3;Q33414;Q6JXR0;Q37222;Q95AA9;Q9GIE9;D9IFP2;Q9GEM3;B8QQG9;D6MYJ8;Q8MG08;B7P0E9;D6NK13;B7P0I1;O98879;Q1KZQ0;O46989;Q9TLI1;Q9BA36;Q3T5F0;Q4VIB1;Q9MU74;Q5I9A4;Q5I990;Q8MBZ1;Q6U127;…	14257	87	CID		48.87	0.421297		3	51		1	1651.82	-17.3998	14/159	pisum_OE_elastase_rep2.mgf
	Medium	FRVTPQPGVPPEEAGAA	P94086;P94048;P93976;B6GUR1;Q95F24;P92469;Q36657;Q9BB64;D0F109;B5U0R5;Q6SSI3;E5FEB9;P28386;P31183;P04717;A1XM53;A9X7D2;D7F329;Q8WLH4;Q33382;Q9MV63;Q4VI77;A1XM40;B8QQG8;E2QAP3;Q8WJK7;Q8MAS0;Q9GHM5;Q9BAN0;O98740;Q8HUX3;Q33414;Q6JXR0;Q37222;Q95AA9;Q9GIE9;D9IFP2;Q9GEM3;B8QQG9;D6MYJ8;Q8MG08;B7P0E9;D6NK13;B7P0I1;O98879;Q1KZQ0;O46989;Q9TLI1;Q9BA36;Q3T5F0;Q4VIB1;Q9MU74;Q5I9A4;Q5I990;Q8MBZ1;Q6U127;B7VF95;…	14214	86	CID		46.31	0.80673		3	51		1	1722.85	-20.8152	8/169	pisum_OE_elastase_rep2.mgf
	Medium	FRVTPQPGVPPEEA	Q32076;P94086;P94047;P94048;P93976;B6GUW7;B6GUR1;Q95F24;P92469;Q36657;Q9BB64;Q37269;D0F109;B5U0R5;Q6SSI3;E5FEB9;P28386;P31183;P04717;Q36955;A1XM53;A9X7D2;D7F329;Q8WLH4;Q33382;Q32728;Q9MV63;Q4VI77;A1XM40;B8QQG8;E2QAP3;Q8WJK7;Q8MAS0;Q9GHM5;Q9BAN0;O98740;Q8HUX3;Q33414;Q6JXR0;Q37222;Q95AA9;Q9GIE9;D9IFP2;Q9GEM3;B8QQG9;D6MYJ8;Q8MG08;B7P0E9;D6NK13;B7P0I1;O98879;Q1KZQ0;O46989;Q9TLI1;Q9BA36;Q3T5F0;Q4VIB1;…	14406	100	CID		45.67	0.880509		2	51	53	1	1523.77	-8.57811	14/139	pisum_OE_elastase_rep2.mgf
	Low	SVHNxVIPVcSSN	Q9MU74	1	1	CID	X5(T), C10(Carbamidomethyl)	17.3	545.564		7	50	37	1	1413.68	-0.37865	6/137	pisum_OE_elastase_rep2.mgf
Q5I9A4	17.48	9	9	469	51.9368	6.63916	107.841	Ribulose-1,5-bisphosphate carboxylase/oxygenase large subunit (Fragment) OS=Ephedranthus boliviensis GN=rbcL PE=3 SV=1 - [Q5I9A4_9MAGN]
	Confidence Icon	Sequence	Protein Accessions	# Proteins	# Protein Groups	Activation Type	Modifications	IonScore	Exp Value	Δ Score	Rank	Identity High	Homology Threshold	Charge	m/z [Da]	ΔM [ppm]	Ions Matched	Spectrum File
	High	NMFTSIVGNVFGFKAL	Q32076;P94086;P94047;P94048;P93976;A5X4C0;Q95F24;P92469;Q37269;D0F109;B5U0R5;E5FEB9;P28386;P04717;Q36955;Q7YMT8;O03615;A1XM53;A9X7D2;B1PHP1;D7F329;Q8WLH4;Q33382;Q32728;Q4VI77;A1XM40;A5X4C4;B8QQG8;E2QAP3;E5FEA2;Q8WJK7;Q8MAS0;Q9GHM5;O98740;Q8HUX3;Q33414;Q6JXR0;Q5K3Z6;Q95AA9;Q9GIE9;Q37276;A1X8A0;D9IFP2;Q37148;Q8MC01;Q9GEM3;Q8WHV6;B8QQG9;Q8MG08;B7P0E9;B7P0I1;O98832;Q3T5K8;O46989;Q9THR2;Q9TLI1;Q9BA36;…	16063	103	CID		95.85	8.7375e-06	0	2	51		1	1744.89	-8.87234	18/161	pisum_OE_elastase_rep2.mgf
	High	NMFTSIVGNVFGFKA	Q32076;P94086;P94047;P94048;P93976;A5X4C0;Q95F24;P92469;Q37269;D0F109;B5U0R5;E5FEB9;P28386;P04717;Q36955;Q7YMT8;O03615;A1XM53;A9X7D2;B1PHP1;D7F329;Q8WLH4;Q33382;Q32728;Q4VI77;A1XM40;A5X4C4;B8QQG8;E2QAP3;E5FEA2;Q8WJK7;Q8MAS0;Q9GHM5;O98740;Q8HUX3;Q33414;Q6JXR0;Q5K3Z6;Q95AA9;Q9GIE9;Q37276;A1X8A0;D9IFP2;Q37148;Q8MC01;Q9GEM3;Q8WHV6;B8QQG9;Q8MG08;B7P0E9;B7P0I1;O98832;Q3T5K8;O46989;Q9THR2;Q9TLI1;Q9BA36;…	16077	103	CID		63.24	0.0162568	0	1	51	54	1	1631.8	-17.5747	11/151	pisum_OE_elastase_rep2.mgf
	High	AFRVTPQPGVPPEEA	Q32076;P94086;P94047;P94048;P93976;B6GUW7;B6GUR1;Q95F24;P92469;Q36657;Q9BB64;Q37269;D0F109;B5U0R5;Q6SSI3;E5FEB9;P28386;P31183;P04717;Q36955;A1XM53;A9X7D2;D7F329;Q8WLH4;Q33382;Q32728;Q9MV63;Q4VI77;A1XM40;B8QQG8;E2QAP3;Q8WJK7;Q8MAS0;Q9GHM5;Q9BAN0;O98740;Q8HUX3;Q33414;Q6JXR0;Q37222;Q95AA9;Q9GIE9;D9IFP2;Q9GEM3;B8QQG9;D6MYJ8;Q8MG08;B7P0E9;D6NK13;B7P0I1;O98879;Q1KZQ0;O46989;Q9TLI1;Q9BA36;Q3T5F0;Q4VIB1;…	14288	99	CID		61.09	0.0247963		3	51		1	1594.79	-19.1695	22/147	pisum_OE_elastase_rep2.mgf
	High	FQGPPHGIQVERDKLNKYGRPL	Q9GEB9;Q32076;P94086;P93976;B6GUW7;A5X4C0;B6GUR1;Q95F24;P92469;Q36657;Q9BB64;P04717;Q36955;Q7YMT8;O03615;Q5KTY1;A1XM53;A9X7D2;B1PHP1;D7F329;Q33382;Q8MG96;Q4VI77;Q53DC7;A5X4C4;B8QQG8;E2QAP3;E5FEA2;Q8WJK7;Q8MAS0;Q9GHM5;Q9BAN0;Q33414;Q6JXR0;Q5K3Z6;Q37222;Q95AA9;Q9GIE9;Q37276;A1X8A0;E1U252;D9IFP2;Q37148;Q8MC01;Q9GEM3;Q8WHV6;B8QQG9;D6MYJ8;Q9MSY1;Q8MG08;B7P0E9;D6NK13;B7P0I1;O98879;O98832;Q3T5K8;Q1KZQ0;…	17696	102	CID		58.53	0.0395048		8	50		1	2549.32	-21.9907	15/219	pisum_OE_elastase_rep2.mgf
	Medium	FRVTPQPGVPPEEAGA	P94086;P94048;P93976;B6GUR1;Q95F24;P92469;Q36657;Q9BB64;D0F109;B5U0R5;Q6SSI3;E5FEB9;P28386;P31183;P04717;Q36955;A1XM53;A9X7D2;D7F329;Q8WLH4;Q33382;Q9MV63;Q4VI77;A1XM40;B8QQG8;E2QAP3;Q8WJK7;Q8MAS0;Q9GHM5;Q9BAN0;O98740;Q8HUX3;Q33414;Q6JXR0;Q37222;Q95AA9;Q9GIE9;D9IFP2;Q9GEM3;B8QQG9;D6MYJ8;Q8MG08;B7P0E9;D6NK13;B7P0I1;O98879;Q1KZQ0;O46989;Q9TLI1;Q9BA36;Q3T5F0;Q4VIB1;Q9MU74;Q5I9A4;Q5I990;Q8MBZ1;Q6U127;…	14257	87	CID		48.87	0.421297		3	51		1	1651.82	-17.3998	14/159	pisum_OE_elastase_rep2.mgf
	Medium	FRVTPQPGVPPEEAGAA	P94086;P94048;P93976;B6GUR1;Q95F24;P92469;Q36657;Q9BB64;D0F109;B5U0R5;Q6SSI3;E5FEB9;P28386;P31183;P04717;A1XM53;A9X7D2;D7F329;Q8WLH4;Q33382;Q9MV63;Q4VI77;A1XM40;B8QQG8;E2QAP3;Q8WJK7;Q8MAS0;Q9GHM5;Q9BAN0;O98740;Q8HUX3;Q33414;Q6JXR0;Q37222;Q95AA9;Q9GIE9;D9IFP2;Q9GEM3;B8QQG9;D6MYJ8;Q8MG08;B7P0E9;D6NK13;B7P0I1;O98879;Q1KZQ0;O46989;Q9TLI1;Q9BA36;Q3T5F0;Q4VIB1;Q9MU74;Q5I9A4;Q5I990;Q8MBZ1;Q6U127;B7VF95;…	14214	86	CID		46.31	0.80673		3	51		1	1722.85	-20.8152	8/169	pisum_OE_elastase_rep2.mgf
	Medium	FRVTPQPGVPPEEA	Q32076;P94086;P94047;P94048;P93976;B6GUW7;B6GUR1;Q95F24;P92469;Q36657;Q9BB64;Q37269;D0F109;B5U0R5;Q6SSI3;E5FEB9;P28386;P31183;P04717;Q36955;A1XM53;A9X7D2;D7F329;Q8WLH4;Q33382;Q32728;Q9MV63;Q4VI77;A1XM40;B8QQG8;E2QAP3;Q8WJK7;Q8MAS0;Q9GHM5;Q9BAN0;O98740;Q8HUX3;Q33414;Q6JXR0;Q37222;Q95AA9;Q9GIE9;D9IFP2;Q9GEM3;B8QQG9;D6MYJ8;Q8MG08;B7P0E9;D6NK13;B7P0I1;O98879;Q1KZQ0;O46989;Q9TLI1;Q9BA36;Q3T5F0;Q4VIB1;…	14406	100	CID		45.67	0.880509		2	51	53	1	1523.77	-8.57811	14/139	pisum_OE_elastase_rep2.mgf
	Low	SYVKTFQGPPHGIQV	Q9BB64;D7F329;Q33382;E2QAP3;O46989;Q5I9A4;Q5I990;O98752;E0D9E7;Q36802	403	10	CID		20.46	224.035		5	50	34	1	1657.96	52.9439	7/151	pisum_OE_elastase_rep2.mgf
	Low	AGTCEEMmKRAACARELGxPI	Q5I9A4	1	1	CID	M8(Oxidation), X19(T)	13.27	1281.47		9	50	31	1	2254.25	88.8385	6/209	pisum_OE_elastase_rep2.mgf
Q5I990	15.01	9	9	473	52.5193	6.63916	107.841	Ribulose-1,5-bisphosphate carboxylase/oxygenase large subunit (Fragment) OS=Klarobelia stipitata GN=rbcL PE=3 SV=1 - [Q5I990_9MAGN]
	Confidence Icon	Sequence	Protein Accessions	# Proteins	# Protein Groups	Activation Type	Modifications	IonScore	Exp Value	Δ Score	Rank	Identity High	Homology Threshold	Charge	m/z [Da]	ΔM [ppm]	Ions Matched	Spectrum File
	High	NMFTSIVGNVFGFKAL	Q32076;P94086;P94047;P94048;P93976;A5X4C0;Q95F24;P92469;Q37269;D0F109;B5U0R5;E5FEB9;P28386;P04717;Q36955;Q7YMT8;O03615;A1XM53;A9X7D2;B1PHP1;D7F329;Q8WLH4;Q33382;Q32728;Q4VI77;A1XM40;A5X4C4;B8QQG8;E2QAP3;E5FEA2;Q8WJK7;Q8MAS0;Q9GHM5;O98740;Q8HUX3;Q33414;Q6JXR0;Q5K3Z6;Q95AA9;Q9GIE9;Q37276;A1X8A0;D9IFP2;Q37148;Q8MC01;Q9GEM3;Q8WHV6;B8QQG9;Q8MG08;B7P0E9;B7P0I1;O98832;Q3T5K8;O46989;Q9THR2;Q9TLI1;Q9BA36;…	16063	103	CID		95.85	8.7375e-06	0	2	51		1	1744.89	-8.87234	18/161	pisum_OE_elastase_rep2.mgf
	High	NMFTSIVGNVFGFKA	Q32076;P94086;P94047;P94048;P93976;A5X4C0;Q95F24;P92469;Q37269;D0F109;B5U0R5;E5FEB9;P28386;P04717;Q36955;Q7YMT8;O03615;A1XM53;A9X7D2;B1PHP1;D7F329;Q8WLH4;Q33382;Q32728;Q4VI77;A1XM40;A5X4C4;B8QQG8;E2QAP3;E5FEA2;Q8WJK7;Q8MAS0;Q9GHM5;O98740;Q8HUX3;Q33414;Q6JXR0;Q5K3Z6;Q95AA9;Q9GIE9;Q37276;A1X8A0;D9IFP2;Q37148;Q8MC01;Q9GEM3;Q8WHV6;B8QQG9;Q8MG08;B7P0E9;B7P0I1;O98832;Q3T5K8;O46989;Q9THR2;Q9TLI1;Q9BA36;…	16077	103	CID		63.24	0.0162568	0	1	51	54	1	1631.8	-17.5747	11/151	pisum_OE_elastase_rep2.mgf
	High	AFRVTPQPGVPPEEA	Q32076;P94086;P94047;P94048;P93976;B6GUW7;B6GUR1;Q95F24;P92469;Q36657;Q9BB64;Q37269;D0F109;B5U0R5;Q6SSI3;E5FEB9;P28386;P31183;P04717;Q36955;A1XM53;A9X7D2;D7F329;Q8WLH4;Q33382;Q32728;Q9MV63;Q4VI77;A1XM40;B8QQG8;E2QAP3;Q8WJK7;Q8MAS0;Q9GHM5;Q9BAN0;O98740;Q8HUX3;Q33414;Q6JXR0;Q37222;Q95AA9;Q9GIE9;D9IFP2;Q9GEM3;B8QQG9;D6MYJ8;Q8MG08;B7P0E9;D6NK13;B7P0I1;O98879;Q1KZQ0;O46989;Q9TLI1;Q9BA36;Q3T5F0;Q4VIB1;…	14288	99	CID		61.09	0.0247963		3	51		1	1594.79	-19.1695	22/147	pisum_OE_elastase_rep2.mgf
	High	FQGPPHGIQVERDKLNKYGRPL	Q9GEB9;Q32076;P94086;P93976;B6GUW7;A5X4C0;B6GUR1;Q95F24;P92469;Q36657;Q9BB64;P04717;Q36955;Q7YMT8;O03615;Q5KTY1;A1XM53;A9X7D2;B1PHP1;D7F329;Q33382;Q8MG96;Q4VI77;Q53DC7;A5X4C4;B8QQG8;E2QAP3;E5FEA2;Q8WJK7;Q8MAS0;Q9GHM5;Q9BAN0;Q33414;Q6JXR0;Q5K3Z6;Q37222;Q95AA9;Q9GIE9;Q37276;A1X8A0;E1U252;D9IFP2;Q37148;Q8MC01;Q9GEM3;Q8WHV6;B8QQG9;D6MYJ8;Q9MSY1;Q8MG08;B7P0E9;D6NK13;B7P0I1;O98879;O98832;Q3T5K8;Q1KZQ0;…	17696	102	CID		58.53	0.0395048		8	50		1	2549.32	-21.9907	15/219	pisum_OE_elastase_rep2.mgf
	Medium	FRVTPQPGVPPEEAGA	P94086;P94048;P93976;B6GUR1;Q95F24;P92469;Q36657;Q9BB64;D0F109;B5U0R5;Q6SSI3;E5FEB9;P28386;P31183;P04717;Q36955;A1XM53;A9X7D2;D7F329;Q8WLH4;Q33382;Q9MV63;Q4VI77;A1XM40;B8QQG8;E2QAP3;Q8WJK7;Q8MAS0;Q9GHM5;Q9BAN0;O98740;Q8HUX3;Q33414;Q6JXR0;Q37222;Q95AA9;Q9GIE9;D9IFP2;Q9GEM3;B8QQG9;D6MYJ8;Q8MG08;B7P0E9;D6NK13;B7P0I1;O98879;Q1KZQ0;O46989;Q9TLI1;Q9BA36;Q3T5F0;Q4VIB1;Q9MU74;Q5I9A4;Q5I990;Q8MBZ1;Q6U127;…	14257	87	CID		48.87	0.421297		3	51		1	1651.82	-17.3998	14/159	pisum_OE_elastase_rep2.mgf
	Medium	FRVTPQPGVPPEEAGAA	P94086;P94048;P93976;B6GUR1;Q95F24;P92469;Q36657;Q9BB64;D0F109;B5U0R5;Q6SSI3;E5FEB9;P28386;P31183;P04717;A1XM53;A9X7D2;D7F329;Q8WLH4;Q33382;Q9MV63;Q4VI77;A1XM40;B8QQG8;E2QAP3;Q8WJK7;Q8MAS0;Q9GHM5;Q9BAN0;O98740;Q8HUX3;Q33414;Q6JXR0;Q37222;Q95AA9;Q9GIE9;D9IFP2;Q9GEM3;B8QQG9;D6MYJ8;Q8MG08;B7P0E9;D6NK13;B7P0I1;O98879;Q1KZQ0;O46989;Q9TLI1;Q9BA36;Q3T5F0;Q4VIB1;Q9MU74;Q5I9A4;Q5I990;Q8MBZ1;Q6U127;B7VF95;…	14214	86	CID		46.31	0.80673		3	51		1	1722.85	-20.8152	8/169	pisum_OE_elastase_rep2.mgf
	Medium	FRVTPQPGVPPEEA	Q32076;P94086;P94047;P94048;P93976;B6GUW7;B6GUR1;Q95F24;P92469;Q36657;Q9BB64;Q37269;D0F109;B5U0R5;Q6SSI3;E5FEB9;P28386;P31183;P04717;Q36955;A1XM53;A9X7D2;D7F329;Q8WLH4;Q33382;Q32728;Q9MV63;Q4VI77;A1XM40;B8QQG8;E2QAP3;Q8WJK7;Q8MAS0;Q9GHM5;Q9BAN0;O98740;Q8HUX3;Q33414;Q6JXR0;Q37222;Q95AA9;Q9GIE9;D9IFP2;Q9GEM3;B8QQG9;D6MYJ8;Q8MG08;B7P0E9;D6NK13;B7P0I1;O98879;Q1KZQ0;O46989;Q9TLI1;Q9BA36;Q3T5F0;Q4VIB1;…	14406	100	CID		45.67	0.880509		2	51	53	1	1523.77	-8.57811	14/139	pisum_OE_elastase_rep2.mgf
	Low	SYVKTFQGPPHGIQV	Q9BB64;D7F329;Q33382;E2QAP3;O46989;Q5I9A4;Q5I990;O98752;E0D9E7;Q36802	403	10	CID		20.46	224.035		5	50	34	1	1657.96	52.9439	7/151	pisum_OE_elastase_rep2.mgf
	Low	YKAQAxTGEI	Q5I990;Q32226	7	2	CID	X6(C)	11.62	961.469		7	47	26	1	1083.44	-65.5884	5/87	pisum_OE_elastase_rep2.mgf
Q6U127	12.76	7	7	439	48.6434	6.91748	107.841	Ribulose-1,5-bisphosphate carboxylase/oxygenase large subunit (Fragment) OS=Corycium carnosum GN=rbcL PE=3 SV=1 - [Q6U127_9ASPA]
	Confidence Icon	Sequence	Protein Accessions	# Proteins	# Protein Groups	Activation Type	Modifications	IonScore	Exp Value	Δ Score	Rank	Identity High	Homology Threshold	Charge	m/z [Da]	ΔM [ppm]	Ions Matched	Spectrum File
	High	NMFTSIVGNVxGFKAL	Q6U127	8	1	CID	X11(F)	95.85	8.7375e-06		7	51		1	1744.89	-8.87234	18/161	pisum_OE_elastase_rep2.mgf
	High	NMFTSIVGNVxGFKA	Q6U127	8	1	CID	X11(F)	63.24	0.0162568		5	51	54	1	1631.8	-17.5747	11/151	pisum_OE_elastase_rep2.mgf
	High	AFRVTPQPGVPPEEA	Q32076;P94086;P94047;P94048;P93976;B6GUW7;B6GUR1;Q95F24;P92469;Q36657;Q9BB64;Q37269;D0F109;B5U0R5;Q6SSI3;E5FEB9;P28386;P31183;P04717;Q36955;A1XM53;A9X7D2;D7F329;Q8WLH4;Q33382;Q32728;Q9MV63;Q4VI77;A1XM40;B8QQG8;E2QAP3;Q8WJK7;Q8MAS0;Q9GHM5;Q9BAN0;O98740;Q8HUX3;Q33414;Q6JXR0;Q37222;Q95AA9;Q9GIE9;D9IFP2;Q9GEM3;B8QQG9;D6MYJ8;Q8MG08;B7P0E9;D6NK13;B7P0I1;O98879;Q1KZQ0;O46989;Q9TLI1;Q9BA36;Q3T5F0;Q4VIB1;…	14288	99	CID		61.09	0.0247963		3	51		1	1594.79	-19.1695	22/147	pisum_OE_elastase_rep2.mgf
	High	FQGPPHGIQVERDKLNKYGRPL	Q9GEB9;Q32076;P94086;P93976;B6GUW7;A5X4C0;B6GUR1;Q95F24;P92469;Q36657;Q9BB64;P04717;Q36955;Q7YMT8;O03615;Q5KTY1;A1XM53;A9X7D2;B1PHP1;D7F329;Q33382;Q8MG96;Q4VI77;Q53DC7;A5X4C4;B8QQG8;E2QAP3;E5FEA2;Q8WJK7;Q8MAS0;Q9GHM5;Q9BAN0;Q33414;Q6JXR0;Q5K3Z6;Q37222;Q95AA9;Q9GIE9;Q37276;A1X8A0;E1U252;D9IFP2;Q37148;Q8MC01;Q9GEM3;Q8WHV6;B8QQG9;D6MYJ8;Q9MSY1;Q8MG08;B7P0E9;D6NK13;B7P0I1;O98879;O98832;Q3T5K8;Q1KZQ0;…	17696	102	CID		58.53	0.0395048		8	50		1	2549.32	-21.9907	15/219	pisum_OE_elastase_rep2.mgf
	Medium	FRVTPQPGVPPEEAGA	P94086;P94048;P93976;B6GUR1;Q95F24;P92469;Q36657;Q9BB64;D0F109;B5U0R5;Q6SSI3;E5FEB9;P28386;P31183;P04717;Q36955;A1XM53;A9X7D2;D7F329;Q8WLH4;Q33382;Q9MV63;Q4VI77;A1XM40;B8QQG8;E2QAP3;Q8WJK7;Q8MAS0;Q9GHM5;Q9BAN0;O98740;Q8HUX3;Q33414;Q6JXR0;Q37222;Q95AA9;Q9GIE9;D9IFP2;Q9GEM3;B8QQG9;D6MYJ8;Q8MG08;B7P0E9;D6NK13;B7P0I1;O98879;Q1KZQ0;O46989;Q9TLI1;Q9BA36;Q3T5F0;Q4VIB1;Q9MU74;Q5I9A4;Q5I990;Q8MBZ1;Q6U127;…	14257	87	CID		48.87	0.421297		3	51		1	1651.82	-17.3998	14/159	pisum_OE_elastase_rep2.mgf
	Medium	FRVTPQPGVPPEEAGAA	P94086;P94048;P93976;B6GUR1;Q95F24;P92469;Q36657;Q9BB64;D0F109;B5U0R5;Q6SSI3;E5FEB9;P28386;P31183;P04717;A1XM53;A9X7D2;D7F329;Q8WLH4;Q33382;Q9MV63;Q4VI77;A1XM40;B8QQG8;E2QAP3;Q8WJK7;Q8MAS0;Q9GHM5;Q9BAN0;O98740;Q8HUX3;Q33414;Q6JXR0;Q37222;Q95AA9;Q9GIE9;D9IFP2;Q9GEM3;B8QQG9;D6MYJ8;Q8MG08;B7P0E9;D6NK13;B7P0I1;O98879;Q1KZQ0;O46989;Q9TLI1;Q9BA36;Q3T5F0;Q4VIB1;Q9MU74;Q5I9A4;Q5I990;Q8MBZ1;Q6U127;B7VF95;…	14214	86	CID		46.31	0.80673		3	51		1	1722.85	-20.8152	8/169	pisum_OE_elastase_rep2.mgf
	Medium	FRVTPQPGVPPEEA	Q32076;P94086;P94047;P94048;P93976;B6GUW7;B6GUR1;Q95F24;P92469;Q36657;Q9BB64;Q37269;D0F109;B5U0R5;Q6SSI3;E5FEB9;P28386;P31183;P04717;Q36955;A1XM53;A9X7D2;D7F329;Q8WLH4;Q33382;Q32728;Q9MV63;Q4VI77;A1XM40;B8QQG8;E2QAP3;Q8WJK7;Q8MAS0;Q9GHM5;Q9BAN0;O98740;Q8HUX3;Q33414;Q6JXR0;Q37222;Q95AA9;Q9GIE9;D9IFP2;Q9GEM3;B8QQG9;D6MYJ8;Q8MG08;B7P0E9;D6NK13;B7P0I1;O98879;Q1KZQ0;O46989;Q9TLI1;Q9BA36;Q3T5F0;Q4VIB1;…	14406	100	CID		45.67	0.880509		2	51	53	1	1523.77	-8.57811	14/139	pisum_OE_elastase_rep2.mgf
B7VF95	18.4	8	8	451	50.0351	6.53662	107.841	Ribulose-1, 5-bisphosphate carboxylase/oxygenase large subunit (Fragment) OS=Fallopia baldschuanica GN=rbcL PE=3 SV=1 - [B7VF95_9CARY]
	Confidence Icon	Sequence	Protein Accessions	# Proteins	# Protein Groups	Activation Type	Modifications	IonScore	Exp Value	Δ Score	Rank	Identity High	Homology Threshold	Charge	m/z [Da]	ΔM [ppm]	Ions Matched	Spectrum File
	High	NMFTSIVGNVFGFKAL	Q32076;P94086;P94047;P94048;P93976;A5X4C0;Q95F24;P92469;Q37269;D0F109;B5U0R5;E5FEB9;P28386;P04717;Q36955;Q7YMT8;O03615;A1XM53;A9X7D2;B1PHP1;D7F329;Q8WLH4;Q33382;Q32728;Q4VI77;A1XM40;A5X4C4;B8QQG8;E2QAP3;E5FEA2;Q8WJK7;Q8MAS0;Q9GHM5;O98740;Q8HUX3;Q33414;Q6JXR0;Q5K3Z6;Q95AA9;Q9GIE9;Q37276;A1X8A0;D9IFP2;Q37148;Q8MC01;Q9GEM3;Q8WHV6;B8QQG9;Q8MG08;B7P0E9;B7P0I1;O98832;Q3T5K8;O46989;Q9THR2;Q9TLI1;Q9BA36;…	16063	103	CID		95.85	8.7375e-06	0	2	51		1	1744.89	-8.87234	18/161	pisum_OE_elastase_rep2.mgf
	High	NMFTSIVGNVFGFKA	Q32076;P94086;P94047;P94048;P93976;A5X4C0;Q95F24;P92469;Q37269;D0F109;B5U0R5;E5FEB9;P28386;P04717;Q36955;Q7YMT8;O03615;A1XM53;A9X7D2;B1PHP1;D7F329;Q8WLH4;Q33382;Q32728;Q4VI77;A1XM40;A5X4C4;B8QQG8;E2QAP3;E5FEA2;Q8WJK7;Q8MAS0;Q9GHM5;O98740;Q8HUX3;Q33414;Q6JXR0;Q5K3Z6;Q95AA9;Q9GIE9;Q37276;A1X8A0;D9IFP2;Q37148;Q8MC01;Q9GEM3;Q8WHV6;B8QQG9;Q8MG08;B7P0E9;B7P0I1;O98832;Q3T5K8;O46989;Q9THR2;Q9TLI1;Q9BA36;…	16077	103	CID		63.24	0.0162568	0	1	51	54	1	1631.8	-17.5747	11/151	pisum_OE_elastase_rep2.mgf
	High	AFRVTPQPGVPPEEA	Q32076;P94086;P94047;P94048;P93976;B6GUW7;B6GUR1;Q95F24;P92469;Q36657;Q9BB64;Q37269;D0F109;B5U0R5;Q6SSI3;E5FEB9;P28386;P31183;P04717;Q36955;A1XM53;A9X7D2;D7F329;Q8WLH4;Q33382;Q32728;Q9MV63;Q4VI77;A1XM40;B8QQG8;E2QAP3;Q8WJK7;Q8MAS0;Q9GHM5;Q9BAN0;O98740;Q8HUX3;Q33414;Q6JXR0;Q37222;Q95AA9;Q9GIE9;D9IFP2;Q9GEM3;B8QQG9;D6MYJ8;Q8MG08;B7P0E9;D6NK13;B7P0I1;O98879;Q1KZQ0;O46989;Q9TLI1;Q9BA36;Q3T5F0;Q4VIB1;…	14288	99	CID		61.09	0.0247963		3	51		1	1594.79	-19.1695	22/147	pisum_OE_elastase_rep2.mgf
	High	FQGPPHGIQVERDKLNKYGRPL	Q9GEB9;Q32076;P94086;P93976;B6GUW7;A5X4C0;B6GUR1;Q95F24;P92469;Q36657;Q9BB64;P04717;Q36955;Q7YMT8;O03615;Q5KTY1;A1XM53;A9X7D2;B1PHP1;D7F329;Q33382;Q8MG96;Q4VI77;Q53DC7;A5X4C4;B8QQG8;E2QAP3;E5FEA2;Q8WJK7;Q8MAS0;Q9GHM5;Q9BAN0;Q33414;Q6JXR0;Q5K3Z6;Q37222;Q95AA9;Q9GIE9;Q37276;A1X8A0;E1U252;D9IFP2;Q37148;Q8MC01;Q9GEM3;Q8WHV6;B8QQG9;D6MYJ8;Q9MSY1;Q8MG08;B7P0E9;D6NK13;B7P0I1;O98879;O98832;Q3T5K8;Q1KZQ0;…	17696	102	CID		58.53	0.0395048		8	50		1	2549.32	-21.9907	15/219	pisum_OE_elastase_rep2.mgf
	Medium	FRVTPQPGVPPEEAGA	P94086;P94048;P93976;B6GUR1;Q95F24;P92469;Q36657;Q9BB64;D0F109;B5U0R5;Q6SSI3;E5FEB9;P28386;P31183;P04717;Q36955;A1XM53;A9X7D2;D7F329;Q8WLH4;Q33382;Q9MV63;Q4VI77;A1XM40;B8QQG8;E2QAP3;Q8WJK7;Q8MAS0;Q9GHM5;Q9BAN0;O98740;Q8HUX3;Q33414;Q6JXR0;Q37222;Q95AA9;Q9GIE9;D9IFP2;Q9GEM3;B8QQG9;D6MYJ8;Q8MG08;B7P0E9;D6NK13;B7P0I1;O98879;Q1KZQ0;O46989;Q9TLI1;Q9BA36;Q3T5F0;Q4VIB1;Q9MU74;Q5I9A4;Q5I990;Q8MBZ1;Q6U127;…	14257	87	CID		48.87	0.421297		3	51		1	1651.82	-17.3998	14/159	pisum_OE_elastase_rep2.mgf
	Medium	FRVTPQPGVPPEEAGAA	P94086;P94048;P93976;B6GUR1;Q95F24;P92469;Q36657;Q9BB64;D0F109;B5U0R5;Q6SSI3;E5FEB9;P28386;P31183;P04717;A1XM53;A9X7D2;D7F329;Q8WLH4;Q33382;Q9MV63;Q4VI77;A1XM40;B8QQG8;E2QAP3;Q8WJK7;Q8MAS0;Q9GHM5;Q9BAN0;O98740;Q8HUX3;Q33414;Q6JXR0;Q37222;Q95AA9;Q9GIE9;D9IFP2;Q9GEM3;B8QQG9;D6MYJ8;Q8MG08;B7P0E9;D6NK13;B7P0I1;O98879;Q1KZQ0;O46989;Q9TLI1;Q9BA36;Q3T5F0;Q4VIB1;Q9MU74;Q5I9A4;Q5I990;Q8MBZ1;Q6U127;B7VF95;…	14214	86	CID		46.31	0.80673		3	51		1	1722.85	-20.8152	8/169	pisum_OE_elastase_rep2.mgf
	Medium	FRVTPQPGVPPEEA	Q32076;P94086;P94047;P94048;P93976;B6GUW7;B6GUR1;Q95F24;P92469;Q36657;Q9BB64;Q37269;D0F109;B5U0R5;Q6SSI3;E5FEB9;P28386;P31183;P04717;Q36955;A1XM53;A9X7D2;D7F329;Q8WLH4;Q33382;Q32728;Q9MV63;Q4VI77;A1XM40;B8QQG8;E2QAP3;Q8WJK7;Q8MAS0;Q9GHM5;Q9BAN0;O98740;Q8HUX3;Q33414;Q6JXR0;Q37222;Q95AA9;Q9GIE9;D9IFP2;Q9GEM3;B8QQG9;D6MYJ8;Q8MG08;B7P0E9;D6NK13;B7P0I1;O98879;Q1KZQ0;O46989;Q9TLI1;Q9BA36;Q3T5F0;Q4VIB1;…	14406	100	CID		45.67	0.880509		2	51	53	1	1523.77	-8.57811	14/139	pisum_OE_elastase_rep2.mgf
	Low	VANRVAPEAcVQARNEGRDLAREGNDI	B7VF95	1	1	CID	C10(Carbamidomethyl)	17.67	362.587		5	49	31	1	2980.45	-10.0215	5/291	pisum_OE_elastase_rep2.mgf
B7P0E8	13.02	8	7	430	47.4169	6.80029	107.841	Ribulose-1,5-bisphosphate carboxylase/oxygenase large subunit (Fragment) OS=Craspidospermum verticillatum GN=rbcL PE=3 SV=1 - [B7P0E8_9GENT]
	Confidence Icon	Sequence	Protein Accessions	# Proteins	# Protein Groups	Activation Type	Modifications	IonScore	Exp Value	Δ Score	Rank	Identity High	Homology Threshold	Charge	m/z [Da]	ΔM [ppm]	Ions Matched	Spectrum File
	High	NMFTSIVGNVFGFKAL	Q32076;P94086;P94047;P94048;P93976;A5X4C0;Q95F24;P92469;Q37269;D0F109;B5U0R5;E5FEB9;P28386;P04717;Q36955;Q7YMT8;O03615;A1XM53;A9X7D2;B1PHP1;D7F329;Q8WLH4;Q33382;Q32728;Q4VI77;A1XM40;A5X4C4;B8QQG8;E2QAP3;E5FEA2;Q8WJK7;Q8MAS0;Q9GHM5;O98740;Q8HUX3;Q33414;Q6JXR0;Q5K3Z6;Q95AA9;Q9GIE9;Q37276;A1X8A0;D9IFP2;Q37148;Q8MC01;Q9GEM3;Q8WHV6;B8QQG9;Q8MG08;B7P0E9;B7P0I1;O98832;Q3T5K8;O46989;Q9THR2;Q9TLI1;Q9BA36;…	16063	103	CID		95.85	8.7375e-06	0	2	51		1	1744.89	-8.87234	18/161	pisum_OE_elastase_rep2.mgf
	High	NMFTSIVGNVFGFKA	Q32076;P94086;P94047;P94048;P93976;A5X4C0;Q95F24;P92469;Q37269;D0F109;B5U0R5;E5FEB9;P28386;P04717;Q36955;Q7YMT8;O03615;A1XM53;A9X7D2;B1PHP1;D7F329;Q8WLH4;Q33382;Q32728;Q4VI77;A1XM40;A5X4C4;B8QQG8;E2QAP3;E5FEA2;Q8WJK7;Q8MAS0;Q9GHM5;O98740;Q8HUX3;Q33414;Q6JXR0;Q5K3Z6;Q95AA9;Q9GIE9;Q37276;A1X8A0;D9IFP2;Q37148;Q8MC01;Q9GEM3;Q8WHV6;B8QQG9;Q8MG08;B7P0E9;B7P0I1;O98832;Q3T5K8;O46989;Q9THR2;Q9TLI1;Q9BA36;…	16077	103	CID		63.24	0.0162568	0	1	51	54	1	1631.8	-17.5747	11/151	pisum_OE_elastase_rep2.mgf
	High	AFRVTPQPGVPPExA	B7P0E8;Q710K6	14	2	CID	X14(E)	61.09	0.0247963		4	51		1	1594.79	-19.1695	22/146	pisum_OE_elastase_rep2.mgf
	High	FQGPPHGIQVERDKLNKYGRPL	Q9GEB9;Q32076;P94086;P93976;B6GUW7;A5X4C0;B6GUR1;Q95F24;P92469;Q36657;Q9BB64;P04717;Q36955;Q7YMT8;O03615;Q5KTY1;A1XM53;A9X7D2;B1PHP1;D7F329;Q33382;Q8MG96;Q4VI77;Q53DC7;A5X4C4;B8QQG8;E2QAP3;E5FEA2;Q8WJK7;Q8MAS0;Q9GHM5;Q9BAN0;Q33414;Q6JXR0;Q5K3Z6;Q37222;Q95AA9;Q9GIE9;Q37276;A1X8A0;E1U252;D9IFP2;Q37148;Q8MC01;Q9GEM3;Q8WHV6;B8QQG9;D6MYJ8;Q9MSY1;Q8MG08;B7P0E9;D6NK13;B7P0I1;O98879;O98832;Q3T5K8;Q1KZQ0;…	17696	102	CID		58.53	0.0395048		8	50		1	2549.32	-21.9907	15/219	pisum_OE_elastase_rep2.mgf
	Medium	FRVTPQPGVPPExAGA	B7P0E8;Q710K6	14	2	CID	X13(E)	48.87	0.421297		6	51		1	1651.82	-17.3998	14/158	pisum_OE_elastase_rep2.mgf
	Medium	FRVTPQPGVPPExAGAA	B7P0E8;Q710K6	14	2	CID	X13(E)	46.31	0.80673		7	51		1	1722.85	-20.8152	8/168	pisum_OE_elastase_rep2.mgf
	Medium	FRVTPQPGVPPExA	B7P0E8;Q710K6	14	2	CID	X13(E)	45.67	0.880509		3	51	53	1	1523.77	-8.57811	14/138	pisum_OE_elastase_rep2.mgf
	Low	FRVTPQPGVPPExA	B7P0E8;Q710K6	14	2	CID	X13(W)	13.71	1332.6		7	51	30	1	1580.78	-27.3734	7/138	pisum_OE_elastase_rep2.mgf
Q9TKI3	17.9	6	6	447	49.2835	7.7085	107.841	Ribulose 1,5-bisphosphate carboxylase large subunit (Fragment) OS=Aeschynanthus micranthus PE=3 SV=2 - [Q9TKI3_9LAMI]
	Confidence Icon	Sequence	Protein Accessions	# Proteins	# Protein Groups	Activation Type	Modifications	IonScore	Exp Value	Δ Score	Rank	Identity High	Homology Threshold	Charge	m/z [Da]	ΔM [ppm]	Ions Matched	Spectrum File
	High	NMFTSIVGNVFGFKAL	Q32076;P94086;P94047;P94048;P93976;A5X4C0;Q95F24;P92469;Q37269;D0F109;B5U0R5;E5FEB9;P28386;P04717;Q36955;Q7YMT8;O03615;A1XM53;A9X7D2;B1PHP1;D7F329;Q8WLH4;Q33382;Q32728;Q4VI77;A1XM40;A5X4C4;B8QQG8;E2QAP3;E5FEA2;Q8WJK7;Q8MAS0;Q9GHM5;O98740;Q8HUX3;Q33414;Q6JXR0;Q5K3Z6;Q95AA9;Q9GIE9;Q37276;A1X8A0;D9IFP2;Q37148;Q8MC01;Q9GEM3;Q8WHV6;B8QQG9;Q8MG08;B7P0E9;B7P0I1;O98832;Q3T5K8;O46989;Q9THR2;Q9TLI1;Q9BA36;…	16063	103	CID		95.85	8.7375e-06	0	2	51		1	1744.89	-8.87234	18/161	pisum_OE_elastase_rep2.mgf
	High	NMFTSIVGNVFGFKA	Q32076;P94086;P94047;P94048;P93976;A5X4C0;Q95F24;P92469;Q37269;D0F109;B5U0R5;E5FEB9;P28386;P04717;Q36955;Q7YMT8;O03615;A1XM53;A9X7D2;B1PHP1;D7F329;Q8WLH4;Q33382;Q32728;Q4VI77;A1XM40;A5X4C4;B8QQG8;E2QAP3;E5FEA2;Q8WJK7;Q8MAS0;Q9GHM5;O98740;Q8HUX3;Q33414;Q6JXR0;Q5K3Z6;Q95AA9;Q9GIE9;Q37276;A1X8A0;D9IFP2;Q37148;Q8MC01;Q9GEM3;Q8WHV6;B8QQG9;Q8MG08;B7P0E9;B7P0I1;O98832;Q3T5K8;O46989;Q9THR2;Q9TLI1;Q9BA36;…	16077	103	CID		63.24	0.0162568	0	1	51	54	1	1631.8	-17.5747	11/151	pisum_OE_elastase_rep2.mgf
	High	AFRVTPQPGVPPEzA	Q9TKI3	1	1	CID	Z14(E)	61.09	0.0247963		5	51		1	1594.79	-19.1695	22/146	pisum_OE_elastase_rep2.mgf
	High	FQGPPHGIQVERDKLNKYGRPL	Q9GEB9;Q32076;P94086;P93976;B6GUW7;A5X4C0;B6GUR1;Q95F24;P92469;Q36657;Q9BB64;P04717;Q36955;Q7YMT8;O03615;Q5KTY1;A1XM53;A9X7D2;B1PHP1;D7F329;Q33382;Q8MG96;Q4VI77;Q53DC7;A5X4C4;B8QQG8;E2QAP3;E5FEA2;Q8WJK7;Q8MAS0;Q9GHM5;Q9BAN0;Q33414;Q6JXR0;Q5K3Z6;Q37222;Q95AA9;Q9GIE9;Q37276;A1X8A0;E1U252;D9IFP2;Q37148;Q8MC01;Q9GEM3;Q8WHV6;B8QQG9;D6MYJ8;Q9MSY1;Q8MG08;B7P0E9;D6NK13;B7P0I1;O98879;O98832;Q3T5K8;Q1KZQ0;…	17696	102	CID		58.53	0.0395048		8	50		1	2549.32	-21.9907	15/219	pisum_OE_elastase_rep2.mgf
	Medium	FRVTPQPGVPPEzA	Q9TKI3	1	1	CID	Z13(E)	45.67	0.880509		4	51	53	1	1523.77	-8.57811	14/138	pisum_OE_elastase_rep2.mgf
	Low	LQFGGGTLGxPWGNAPGVVANRVALEA	Q9TKI3	1	1	CID	X10(W)	16.06	572.271		4	49	30	1	2737.31	-40.2772	7/292	pisum_OE_elastase_rep2.mgf
Q7YJP4	12.42	7	7	451	50.0691	6.87354	107.841	Ribulose 1,5-bisphosphate carboxylase large subunit (Fragment) OS=Aloe sinkatana GN=rbcL PE=3 SV=1 - [Q7YJP4_9ASPA]
	Confidence Icon	Sequence	Protein Accessions	# Proteins	# Protein Groups	Activation Type	Modifications	IonScore	Exp Value	Δ Score	Rank	Identity High	Homology Threshold	Charge	m/z [Da]	ΔM [ppm]	Ions Matched	Spectrum File
	High	NMFTSIVGxVFGFKAL	P31183;Q7YJP4;O98529;Q6PZB0	16	4	CID	X9(N)	95.85	8.7375e-06		9	51		1	1744.89	-8.87234	18/161	pisum_OE_elastase_rep2.mgf
	High	NMFTSIVGxVFGFKA	P31183;Q7YJP4;O98529;Q6PZB0	16	4	CID	X9(N)	63.24	0.0162568		7	51	54	1	1631.8	-17.5747	11/151	pisum_OE_elastase_rep2.mgf
	High	AFRVTPQPGVPPEEA	Q32076;P94086;P94047;P94048;P93976;B6GUW7;B6GUR1;Q95F24;P92469;Q36657;Q9BB64;Q37269;D0F109;B5U0R5;Q6SSI3;E5FEB9;P28386;P31183;P04717;Q36955;A1XM53;A9X7D2;D7F329;Q8WLH4;Q33382;Q32728;Q9MV63;Q4VI77;A1XM40;B8QQG8;E2QAP3;Q8WJK7;Q8MAS0;Q9GHM5;Q9BAN0;O98740;Q8HUX3;Q33414;Q6JXR0;Q37222;Q95AA9;Q9GIE9;D9IFP2;Q9GEM3;B8QQG9;D6MYJ8;Q8MG08;B7P0E9;D6NK13;B7P0I1;O98879;Q1KZQ0;O46989;Q9TLI1;Q9BA36;Q3T5F0;Q4VIB1;…	14288	99	CID		61.09	0.0247963		3	51		1	1594.79	-19.1695	22/147	pisum_OE_elastase_rep2.mgf
	High	FQGPPHGIQVERDKLNKYGRPL	Q9GEB9;Q32076;P94086;P93976;B6GUW7;A5X4C0;B6GUR1;Q95F24;P92469;Q36657;Q9BB64;P04717;Q36955;Q7YMT8;O03615;Q5KTY1;A1XM53;A9X7D2;B1PHP1;D7F329;Q33382;Q8MG96;Q4VI77;Q53DC7;A5X4C4;B8QQG8;E2QAP3;E5FEA2;Q8WJK7;Q8MAS0;Q9GHM5;Q9BAN0;Q33414;Q6JXR0;Q5K3Z6;Q37222;Q95AA9;Q9GIE9;Q37276;A1X8A0;E1U252;D9IFP2;Q37148;Q8MC01;Q9GEM3;Q8WHV6;B8QQG9;D6MYJ8;Q9MSY1;Q8MG08;B7P0E9;D6NK13;B7P0I1;O98879;O98832;Q3T5K8;Q1KZQ0;…	17696	102	CID		58.53	0.0395048		8	50		1	2549.32	-21.9907	15/219	pisum_OE_elastase_rep2.mgf
	Medium	FRVTPQPGVPPEEAGA	P94086;P94048;P93976;B6GUR1;Q95F24;P92469;Q36657;Q9BB64;D0F109;B5U0R5;Q6SSI3;E5FEB9;P28386;P31183;P04717;Q36955;A1XM53;A9X7D2;D7F329;Q8WLH4;Q33382;Q9MV63;Q4VI77;A1XM40;B8QQG8;E2QAP3;Q8WJK7;Q8MAS0;Q9GHM5;Q9BAN0;O98740;Q8HUX3;Q33414;Q6JXR0;Q37222;Q95AA9;Q9GIE9;D9IFP2;Q9GEM3;B8QQG9;D6MYJ8;Q8MG08;B7P0E9;D6NK13;B7P0I1;O98879;Q1KZQ0;O46989;Q9TLI1;Q9BA36;Q3T5F0;Q4VIB1;Q9MU74;Q5I9A4;Q5I990;Q8MBZ1;Q6U127;…	14257	87	CID		48.87	0.421297		3	51		1	1651.82	-17.3998	14/159	pisum_OE_elastase_rep2.mgf
	Medium	FRVTPQPGVPPEEAGAA	P94086;P94048;P93976;B6GUR1;Q95F24;P92469;Q36657;Q9BB64;D0F109;B5U0R5;Q6SSI3;E5FEB9;P28386;P31183;P04717;A1XM53;A9X7D2;D7F329;Q8WLH4;Q33382;Q9MV63;Q4VI77;A1XM40;B8QQG8;E2QAP3;Q8WJK7;Q8MAS0;Q9GHM5;Q9BAN0;O98740;Q8HUX3;Q33414;Q6JXR0;Q37222;Q95AA9;Q9GIE9;D9IFP2;Q9GEM3;B8QQG9;D6MYJ8;Q8MG08;B7P0E9;D6NK13;B7P0I1;O98879;Q1KZQ0;O46989;Q9TLI1;Q9BA36;Q3T5F0;Q4VIB1;Q9MU74;Q5I9A4;Q5I990;Q8MBZ1;Q6U127;B7VF95;…	14214	86	CID		46.31	0.80673		3	51		1	1722.85	-20.8152	8/169	pisum_OE_elastase_rep2.mgf
	Medium	FRVTPQPGVPPEEA	Q32076;P94086;P94047;P94048;P93976;B6GUW7;B6GUR1;Q95F24;P92469;Q36657;Q9BB64;Q37269;D0F109;B5U0R5;Q6SSI3;E5FEB9;P28386;P31183;P04717;Q36955;A1XM53;A9X7D2;D7F329;Q8WLH4;Q33382;Q32728;Q9MV63;Q4VI77;A1XM40;B8QQG8;E2QAP3;Q8WJK7;Q8MAS0;Q9GHM5;Q9BAN0;O98740;Q8HUX3;Q33414;Q6JXR0;Q37222;Q95AA9;Q9GIE9;D9IFP2;Q9GEM3;B8QQG9;D6MYJ8;Q8MG08;B7P0E9;D6NK13;B7P0I1;O98879;Q1KZQ0;O46989;Q9TLI1;Q9BA36;Q3T5F0;Q4VIB1;…	14406	100	CID		45.67	0.880509		2	51	53	1	1523.77	-8.57811	14/139	pisum_OE_elastase_rep2.mgf
E5FE83	35.67	8	8	171	18.9485	7.81104	107.841	Ribulose-1,5-bisphosphate/carboxylase large subunit (Fragment) OS=Calycogonium squamulosum GN=rbcL PE=4 SV=1 - [E5FE83_9MYRT]
	Confidence Icon	Sequence	Protein Accessions	# Proteins	# Protein Groups	Activation Type	Modifications	IonScore	Exp Value	Δ Score	Rank	Identity High	Homology Threshold	Charge	m/z [Da]	ΔM [ppm]	Ions Matched	Spectrum File
	High	NMFTSIVGNVFGFKAL	Q32076;P94086;P94047;P94048;P93976;A5X4C0;Q95F24;P92469;Q37269;D0F109;B5U0R5;E5FEB9;P28386;P04717;Q36955;Q7YMT8;O03615;A1XM53;A9X7D2;B1PHP1;D7F329;Q8WLH4;Q33382;Q32728;Q4VI77;A1XM40;A5X4C4;B8QQG8;E2QAP3;E5FEA2;Q8WJK7;Q8MAS0;Q9GHM5;O98740;Q8HUX3;Q33414;Q6JXR0;Q5K3Z6;Q95AA9;Q9GIE9;Q37276;A1X8A0;D9IFP2;Q37148;Q8MC01;Q9GEM3;Q8WHV6;B8QQG9;Q8MG08;B7P0E9;B7P0I1;O98832;Q3T5K8;O46989;Q9THR2;Q9TLI1;Q9BA36;…	16063	103	CID		95.85	8.7375e-06	0	2	51		1	1744.89	-8.87234	18/161	pisum_OE_elastase_rep2.mgf
	High	NMFTSIVGNVFGFKA	Q32076;P94086;P94047;P94048;P93976;A5X4C0;Q95F24;P92469;Q37269;D0F109;B5U0R5;E5FEB9;P28386;P04717;Q36955;Q7YMT8;O03615;A1XM53;A9X7D2;B1PHP1;D7F329;Q8WLH4;Q33382;Q32728;Q4VI77;A1XM40;A5X4C4;B8QQG8;E2QAP3;E5FEA2;Q8WJK7;Q8MAS0;Q9GHM5;O98740;Q8HUX3;Q33414;Q6JXR0;Q5K3Z6;Q95AA9;Q9GIE9;Q37276;A1X8A0;D9IFP2;Q37148;Q8MC01;Q9GEM3;Q8WHV6;B8QQG9;Q8MG08;B7P0E9;B7P0I1;O98832;Q3T5K8;O46989;Q9THR2;Q9TLI1;Q9BA36;…	16077	103	CID		63.24	0.0162568	0	1	51	54	1	1631.8	-17.5747	11/151	pisum_OE_elastase_rep2.mgf
	High	AFRVTPQPGVPPEEA	Q32076;P94086;P94047;P94048;P93976;B6GUW7;B6GUR1;Q95F24;P92469;Q36657;Q9BB64;Q37269;D0F109;B5U0R5;Q6SSI3;E5FEB9;P28386;P31183;P04717;Q36955;A1XM53;A9X7D2;D7F329;Q8WLH4;Q33382;Q32728;Q9MV63;Q4VI77;A1XM40;B8QQG8;E2QAP3;Q8WJK7;Q8MAS0;Q9GHM5;Q9BAN0;O98740;Q8HUX3;Q33414;Q6JXR0;Q37222;Q95AA9;Q9GIE9;D9IFP2;Q9GEM3;B8QQG9;D6MYJ8;Q8MG08;B7P0E9;D6NK13;B7P0I1;O98879;Q1KZQ0;O46989;Q9TLI1;Q9BA36;Q3T5F0;Q4VIB1;…	14288	99	CID		61.09	0.0247963		3	51		1	1594.79	-19.1695	22/147	pisum_OE_elastase_rep2.mgf
	High	FQGPPHGIQVERDKLNKYGRPL	Q9GEB9;Q32076;P94086;P93976;B6GUW7;A5X4C0;B6GUR1;Q95F24;P92469;Q36657;Q9BB64;P04717;Q36955;Q7YMT8;O03615;Q5KTY1;A1XM53;A9X7D2;B1PHP1;D7F329;Q33382;Q8MG96;Q4VI77;Q53DC7;A5X4C4;B8QQG8;E2QAP3;E5FEA2;Q8WJK7;Q8MAS0;Q9GHM5;Q9BAN0;Q33414;Q6JXR0;Q5K3Z6;Q37222;Q95AA9;Q9GIE9;Q37276;A1X8A0;E1U252;D9IFP2;Q37148;Q8MC01;Q9GEM3;Q8WHV6;B8QQG9;D6MYJ8;Q9MSY1;Q8MG08;B7P0E9;D6NK13;B7P0I1;O98879;O98832;Q3T5K8;Q1KZQ0;…	17696	102	CID		58.53	0.0395048		8	50		1	2549.32	-21.9907	15/219	pisum_OE_elastase_rep2.mgf
	Medium	FRVTPQPGVPPEEAGA	P94086;P94048;P93976;B6GUR1;Q95F24;P92469;Q36657;Q9BB64;D0F109;B5U0R5;Q6SSI3;E5FEB9;P28386;P31183;P04717;Q36955;A1XM53;A9X7D2;D7F329;Q8WLH4;Q33382;Q9MV63;Q4VI77;A1XM40;B8QQG8;E2QAP3;Q8WJK7;Q8MAS0;Q9GHM5;Q9BAN0;O98740;Q8HUX3;Q33414;Q6JXR0;Q37222;Q95AA9;Q9GIE9;D9IFP2;Q9GEM3;B8QQG9;D6MYJ8;Q8MG08;B7P0E9;D6NK13;B7P0I1;O98879;Q1KZQ0;O46989;Q9TLI1;Q9BA36;Q3T5F0;Q4VIB1;Q9MU74;Q5I9A4;Q5I990;Q8MBZ1;Q6U127;…	14257	87	CID		48.87	0.421297		3	51		1	1651.82	-17.3998	14/159	pisum_OE_elastase_rep2.mgf
	Medium	FRVTPQPGVPPEEAGAA	P94086;P94048;P93976;B6GUR1;Q95F24;P92469;Q36657;Q9BB64;D0F109;B5U0R5;Q6SSI3;E5FEB9;P28386;P31183;P04717;A1XM53;A9X7D2;D7F329;Q8WLH4;Q33382;Q9MV63;Q4VI77;A1XM40;B8QQG8;E2QAP3;Q8WJK7;Q8MAS0;Q9GHM5;Q9BAN0;O98740;Q8HUX3;Q33414;Q6JXR0;Q37222;Q95AA9;Q9GIE9;D9IFP2;Q9GEM3;B8QQG9;D6MYJ8;Q8MG08;B7P0E9;D6NK13;B7P0I1;O98879;Q1KZQ0;O46989;Q9TLI1;Q9BA36;Q3T5F0;Q4VIB1;Q9MU74;Q5I9A4;Q5I990;Q8MBZ1;Q6U127;B7VF95;…	14214	86	CID		46.31	0.80673		3	51		1	1722.85	-20.8152	8/169	pisum_OE_elastase_rep2.mgf
	Medium	FRVTPQPGVPPEEA	Q32076;P94086;P94047;P94048;P93976;B6GUW7;B6GUR1;Q95F24;P92469;Q36657;Q9BB64;Q37269;D0F109;B5U0R5;Q6SSI3;E5FEB9;P28386;P31183;P04717;Q36955;A1XM53;A9X7D2;D7F329;Q8WLH4;Q33382;Q32728;Q9MV63;Q4VI77;A1XM40;B8QQG8;E2QAP3;Q8WJK7;Q8MAS0;Q9GHM5;Q9BAN0;O98740;Q8HUX3;Q33414;Q6JXR0;Q37222;Q95AA9;Q9GIE9;D9IFP2;Q9GEM3;B8QQG9;D6MYJ8;Q8MG08;B7P0E9;D6NK13;B7P0I1;O98879;Q1KZQ0;O46989;Q9TLI1;Q9BA36;Q3T5F0;Q4VIB1;…	14406	100	CID		45.67	0.880509		2	51	53	1	1523.77	-8.57811	14/139	pisum_OE_elastase_rep2.mgf
	Low	AYxKTFQGPPHGIQV	E5FE83;Q710J3	7	2	CID	X3(D)	21.49	176.732		3	50	34	1	1657.96	74.8865	7/143	pisum_OE_elastase_rep2.mgf
O98752	12.82	7	7	476	52.7153	7.06396	107.841	Ribulose-1,5-bisphosphate carboxylase/oxygenase (Fragment) OS=Hakea myrtoides GN=rbcL PE=3 SV=2 - [O98752_9MAGN]
	Confidence Icon	Sequence	Protein Accessions	# Proteins	# Protein Groups	Activation Type	Modifications	IonScore	Exp Value	Δ Score	Rank	Identity High	Homology Threshold	Charge	m/z [Da]	ΔM [ppm]	Ions Matched	Spectrum File
	High	NMFTSIVGNVFGFKAL	Q32076;P94086;P94047;P94048;P93976;A5X4C0;Q95F24;P92469;Q37269;D0F109;B5U0R5;E5FEB9;P28386;P04717;Q36955;Q7YMT8;O03615;A1XM53;A9X7D2;B1PHP1;D7F329;Q8WLH4;Q33382;Q32728;Q4VI77;A1XM40;A5X4C4;B8QQG8;E2QAP3;E5FEA2;Q8WJK7;Q8MAS0;Q9GHM5;O98740;Q8HUX3;Q33414;Q6JXR0;Q5K3Z6;Q95AA9;Q9GIE9;Q37276;A1X8A0;D9IFP2;Q37148;Q8MC01;Q9GEM3;Q8WHV6;B8QQG9;Q8MG08;B7P0E9;B7P0I1;O98832;Q3T5K8;O46989;Q9THR2;Q9TLI1;Q9BA36;…	16063	103	CID		95.85	8.7375e-06	0	2	51		1	1744.89	-8.87234	18/161	pisum_OE_elastase_rep2.mgf
	High	NMFTSIVGNVFGFKA	Q32076;P94086;P94047;P94048;P93976;A5X4C0;Q95F24;P92469;Q37269;D0F109;B5U0R5;E5FEB9;P28386;P04717;Q36955;Q7YMT8;O03615;A1XM53;A9X7D2;B1PHP1;D7F329;Q8WLH4;Q33382;Q32728;Q4VI77;A1XM40;A5X4C4;B8QQG8;E2QAP3;E5FEA2;Q8WJK7;Q8MAS0;Q9GHM5;O98740;Q8HUX3;Q33414;Q6JXR0;Q5K3Z6;Q95AA9;Q9GIE9;Q37276;A1X8A0;D9IFP2;Q37148;Q8MC01;Q9GEM3;Q8WHV6;B8QQG9;Q8MG08;B7P0E9;B7P0I1;O98832;Q3T5K8;O46989;Q9THR2;Q9TLI1;Q9BA36;…	16077	103	CID		63.24	0.0162568	0	1	51	54	1	1631.8	-17.5747	11/151	pisum_OE_elastase_rep2.mgf
	High	AFRVTPQPGVPPEEA	Q32076;P94086;P94047;P94048;P93976;B6GUW7;B6GUR1;Q95F24;P92469;Q36657;Q9BB64;Q37269;D0F109;B5U0R5;Q6SSI3;E5FEB9;P28386;P31183;P04717;Q36955;A1XM53;A9X7D2;D7F329;Q8WLH4;Q33382;Q32728;Q9MV63;Q4VI77;A1XM40;B8QQG8;E2QAP3;Q8WJK7;Q8MAS0;Q9GHM5;Q9BAN0;O98740;Q8HUX3;Q33414;Q6JXR0;Q37222;Q95AA9;Q9GIE9;D9IFP2;Q9GEM3;B8QQG9;D6MYJ8;Q8MG08;B7P0E9;D6NK13;B7P0I1;O98879;Q1KZQ0;O46989;Q9TLI1;Q9BA36;Q3T5F0;Q4VIB1;…	14288	99	CID		61.09	0.0247963		3	51		1	1594.79	-19.1695	22/147	pisum_OE_elastase_rep2.mgf
	High	FQGPPHGIQVERDKLNKYGRPL	Q9GEB9;Q32076;P94086;P93976;B6GUW7;A5X4C0;B6GUR1;Q95F24;P92469;Q36657;Q9BB64;P04717;Q36955;Q7YMT8;O03615;Q5KTY1;A1XM53;A9X7D2;B1PHP1;D7F329;Q33382;Q8MG96;Q4VI77;Q53DC7;A5X4C4;B8QQG8;E2QAP3;E5FEA2;Q8WJK7;Q8MAS0;Q9GHM5;Q9BAN0;Q33414;Q6JXR0;Q5K3Z6;Q37222;Q95AA9;Q9GIE9;Q37276;A1X8A0;E1U252;D9IFP2;Q37148;Q8MC01;Q9GEM3;Q8WHV6;B8QQG9;D6MYJ8;Q9MSY1;Q8MG08;B7P0E9;D6NK13;B7P0I1;O98879;O98832;Q3T5K8;Q1KZQ0;…	17696	102	CID		58.53	0.0395048		8	50		1	2549.32	-21.9907	15/219	pisum_OE_elastase_rep2.mgf
	Medium	FRVTPQPGVPPEEAGxA	Q32076;Q37269;Q32728;Q9GG55;O98752;O98529;Q31750	35	7	CID	X16(A)	46.31	0.80673		4	51		1	1722.85	-20.8152	8/169	pisum_OE_elastase_rep2.mgf
	Medium	FRVTPQPGVPPEEA	Q32076;P94086;P94047;P94048;P93976;B6GUW7;B6GUR1;Q95F24;P92469;Q36657;Q9BB64;Q37269;D0F109;B5U0R5;Q6SSI3;E5FEB9;P28386;P31183;P04717;Q36955;A1XM53;A9X7D2;D7F329;Q8WLH4;Q33382;Q32728;Q9MV63;Q4VI77;A1XM40;B8QQG8;E2QAP3;Q8WJK7;Q8MAS0;Q9GHM5;Q9BAN0;O98740;Q8HUX3;Q33414;Q6JXR0;Q37222;Q95AA9;Q9GIE9;D9IFP2;Q9GEM3;B8QQG9;D6MYJ8;Q8MG08;B7P0E9;D6NK13;B7P0I1;O98879;Q1KZQ0;O46989;Q9TLI1;Q9BA36;Q3T5F0;Q4VIB1;…	14406	100	CID		45.67	0.880509		2	51	53	1	1523.77	-8.57811	14/139	pisum_OE_elastase_rep2.mgf
	Low	SYVKTFQGPPHGIQV	Q9BB64;D7F329;Q33382;E2QAP3;O46989;Q5I9A4;Q5I990;O98752;E0D9E7;Q36802	403	10	CID		20.46	224.035		5	50	34	1	1657.96	52.9439	7/151	pisum_OE_elastase_rep2.mgf
O98529	11.94	6	6	469	51.8087	6.37939	107.841	Ribulose 1,5-bisphosphate carboxylase/oxygenase large subunit (Fragment) OS=Disanthus cercidifolius GN=rbcL PE=3 SV=1 - [O98529_9MAGN]
	Confidence Icon	Sequence	Protein Accessions	# Proteins	# Protein Groups	Activation Type	Modifications	IonScore	Exp Value	Δ Score	Rank	Identity High	Homology Threshold	Charge	m/z [Da]	ΔM [ppm]	Ions Matched	Spectrum File
	High	NMFTSIVGxVFGFKAL	P31183;Q7YJP4;O98529;Q6PZB0	16	4	CID	X9(N)	95.85	8.7375e-06		9	51		1	1744.89	-8.87234	18/161	pisum_OE_elastase_rep2.mgf
	High	NMFTSIVGxVFGFKA	P31183;Q7YJP4;O98529;Q6PZB0	16	4	CID	X9(N)	63.24	0.0162568		7	51	54	1	1631.8	-17.5747	11/151	pisum_OE_elastase_rep2.mgf
	High	AFRVTPQPGVPPEEA	Q32076;P94086;P94047;P94048;P93976;B6GUW7;B6GUR1;Q95F24;P92469;Q36657;Q9BB64;Q37269;D0F109;B5U0R5;Q6SSI3;E5FEB9;P28386;P31183;P04717;Q36955;A1XM53;A9X7D2;D7F329;Q8WLH4;Q33382;Q32728;Q9MV63;Q4VI77;A1XM40;B8QQG8;E2QAP3;Q8WJK7;Q8MAS0;Q9GHM5;Q9BAN0;O98740;Q8HUX3;Q33414;Q6JXR0;Q37222;Q95AA9;Q9GIE9;D9IFP2;Q9GEM3;B8QQG9;D6MYJ8;Q8MG08;B7P0E9;D6NK13;B7P0I1;O98879;Q1KZQ0;O46989;Q9TLI1;Q9BA36;Q3T5F0;Q4VIB1;…	14288	99	CID		61.09	0.0247963		3	51		1	1594.79	-19.1695	22/147	pisum_OE_elastase_rep2.mgf
	High	FQGPPHGIQVERDKLNKYGRPL	Q9GEB9;Q32076;P94086;P93976;B6GUW7;A5X4C0;B6GUR1;Q95F24;P92469;Q36657;Q9BB64;P04717;Q36955;Q7YMT8;O03615;Q5KTY1;A1XM53;A9X7D2;B1PHP1;D7F329;Q33382;Q8MG96;Q4VI77;Q53DC7;A5X4C4;B8QQG8;E2QAP3;E5FEA2;Q8WJK7;Q8MAS0;Q9GHM5;Q9BAN0;Q33414;Q6JXR0;Q5K3Z6;Q37222;Q95AA9;Q9GIE9;Q37276;A1X8A0;E1U252;D9IFP2;Q37148;Q8MC01;Q9GEM3;Q8WHV6;B8QQG9;D6MYJ8;Q9MSY1;Q8MG08;B7P0E9;D6NK13;B7P0I1;O98879;O98832;Q3T5K8;Q1KZQ0;…	17696	102	CID		58.53	0.0395048		8	50		1	2549.32	-21.9907	15/219	pisum_OE_elastase_rep2.mgf
	Medium	FRVTPQPGVPPEEAGxA	Q32076;Q37269;Q32728;Q9GG55;O98752;O98529;Q31750	35	7	CID	X16(A)	46.31	0.80673		4	51		1	1722.85	-20.8152	8/169	pisum_OE_elastase_rep2.mgf
	Medium	FRVTPQPGVPPEEA	Q32076;P94086;P94047;P94048;P93976;B6GUW7;B6GUR1;Q95F24;P92469;Q36657;Q9BB64;Q37269;D0F109;B5U0R5;Q6SSI3;E5FEB9;P28386;P31183;P04717;Q36955;A1XM53;A9X7D2;D7F329;Q8WLH4;Q33382;Q32728;Q9MV63;Q4VI77;A1XM40;B8QQG8;E2QAP3;Q8WJK7;Q8MAS0;Q9GHM5;Q9BAN0;O98740;Q8HUX3;Q33414;Q6JXR0;Q37222;Q95AA9;Q9GIE9;D9IFP2;Q9GEM3;B8QQG9;D6MYJ8;Q8MG08;B7P0E9;D6NK13;B7P0I1;O98879;Q1KZQ0;O46989;Q9TLI1;Q9BA36;Q3T5F0;Q4VIB1;…	14406	100	CID		45.67	0.880509		2	51	53	1	1523.77	-8.57811	14/139	pisum_OE_elastase_rep2.mgf
Q7YJQ9	16.59	8	8	428	47.4467	7.02002	107.841	Ribulose 1,5-bisphosphate carboxylase large subunit (Fragment) OS=Eremurus himalaicus GN=rbcL PE=3 SV=1 - [Q7YJQ9_9ASPA]
	Confidence Icon	Sequence	Protein Accessions	# Proteins	# Protein Groups	Activation Type	Modifications	IonScore	Exp Value	Δ Score	Rank	Identity High	Homology Threshold	Charge	m/z [Da]	ΔM [ppm]	Ions Matched	Spectrum File
	High	NMFTSIVGNVFGFKAL	Q32076;P94086;P94047;P94048;P93976;A5X4C0;Q95F24;P92469;Q37269;D0F109;B5U0R5;E5FEB9;P28386;P04717;Q36955;Q7YMT8;O03615;A1XM53;A9X7D2;B1PHP1;D7F329;Q8WLH4;Q33382;Q32728;Q4VI77;A1XM40;A5X4C4;B8QQG8;E2QAP3;E5FEA2;Q8WJK7;Q8MAS0;Q9GHM5;O98740;Q8HUX3;Q33414;Q6JXR0;Q5K3Z6;Q95AA9;Q9GIE9;Q37276;A1X8A0;D9IFP2;Q37148;Q8MC01;Q9GEM3;Q8WHV6;B8QQG9;Q8MG08;B7P0E9;B7P0I1;O98832;Q3T5K8;O46989;Q9THR2;Q9TLI1;Q9BA36;…	16063	103	CID		95.85	8.7375e-06	0	2	51		1	1744.89	-8.87234	18/161	pisum_OE_elastase_rep2.mgf
	High	NMFTSIVGNVFGFKA	Q32076;P94086;P94047;P94048;P93976;A5X4C0;Q95F24;P92469;Q37269;D0F109;B5U0R5;E5FEB9;P28386;P04717;Q36955;Q7YMT8;O03615;A1XM53;A9X7D2;B1PHP1;D7F329;Q8WLH4;Q33382;Q32728;Q4VI77;A1XM40;A5X4C4;B8QQG8;E2QAP3;E5FEA2;Q8WJK7;Q8MAS0;Q9GHM5;O98740;Q8HUX3;Q33414;Q6JXR0;Q5K3Z6;Q95AA9;Q9GIE9;Q37276;A1X8A0;D9IFP2;Q37148;Q8MC01;Q9GEM3;Q8WHV6;B8QQG9;Q8MG08;B7P0E9;B7P0I1;O98832;Q3T5K8;O46989;Q9THR2;Q9TLI1;Q9BA36;…	16077	103	CID		63.24	0.0162568	0	1	51	54	1	1631.8	-17.5747	11/151	pisum_OE_elastase_rep2.mgf
	High	AFRVTPQPGVPPEEA	Q32076;P94086;P94047;P94048;P93976;B6GUW7;B6GUR1;Q95F24;P92469;Q36657;Q9BB64;Q37269;D0F109;B5U0R5;Q6SSI3;E5FEB9;P28386;P31183;P04717;Q36955;A1XM53;A9X7D2;D7F329;Q8WLH4;Q33382;Q32728;Q9MV63;Q4VI77;A1XM40;B8QQG8;E2QAP3;Q8WJK7;Q8MAS0;Q9GHM5;Q9BAN0;O98740;Q8HUX3;Q33414;Q6JXR0;Q37222;Q95AA9;Q9GIE9;D9IFP2;Q9GEM3;B8QQG9;D6MYJ8;Q8MG08;B7P0E9;D6NK13;B7P0I1;O98879;Q1KZQ0;O46989;Q9TLI1;Q9BA36;Q3T5F0;Q4VIB1;…	14288	99	CID		61.09	0.0247963		3	51		1	1594.79	-19.1695	22/147	pisum_OE_elastase_rep2.mgf
	High	FQGPPHGIQVERDKLNKYGRPL	Q9GEB9;Q32076;P94086;P93976;B6GUW7;A5X4C0;B6GUR1;Q95F24;P92469;Q36657;Q9BB64;P04717;Q36955;Q7YMT8;O03615;Q5KTY1;A1XM53;A9X7D2;B1PHP1;D7F329;Q33382;Q8MG96;Q4VI77;Q53DC7;A5X4C4;B8QQG8;E2QAP3;E5FEA2;Q8WJK7;Q8MAS0;Q9GHM5;Q9BAN0;Q33414;Q6JXR0;Q5K3Z6;Q37222;Q95AA9;Q9GIE9;Q37276;A1X8A0;E1U252;D9IFP2;Q37148;Q8MC01;Q9GEM3;Q8WHV6;B8QQG9;D6MYJ8;Q9MSY1;Q8MG08;B7P0E9;D6NK13;B7P0I1;O98879;O98832;Q3T5K8;Q1KZQ0;…	17696	102	CID		58.53	0.0395048		8	50		1	2549.32	-21.9907	15/219	pisum_OE_elastase_rep2.mgf
	Medium	FRVTPQPGVPPEEAGA	P94086;P94048;P93976;B6GUR1;Q95F24;P92469;Q36657;Q9BB64;D0F109;B5U0R5;Q6SSI3;E5FEB9;P28386;P31183;P04717;Q36955;A1XM53;A9X7D2;D7F329;Q8WLH4;Q33382;Q9MV63;Q4VI77;A1XM40;B8QQG8;E2QAP3;Q8WJK7;Q8MAS0;Q9GHM5;Q9BAN0;O98740;Q8HUX3;Q33414;Q6JXR0;Q37222;Q95AA9;Q9GIE9;D9IFP2;Q9GEM3;B8QQG9;D6MYJ8;Q8MG08;B7P0E9;D6NK13;B7P0I1;O98879;Q1KZQ0;O46989;Q9TLI1;Q9BA36;Q3T5F0;Q4VIB1;Q9MU74;Q5I9A4;Q5I990;Q8MBZ1;Q6U127;…	14257	87	CID		48.87	0.421297		3	51		1	1651.82	-17.3998	14/159	pisum_OE_elastase_rep2.mgf
	Medium	FRVTPQPGVPPEEAGAA	P94086;P94048;P93976;B6GUR1;Q95F24;P92469;Q36657;Q9BB64;D0F109;B5U0R5;Q6SSI3;E5FEB9;P28386;P31183;P04717;A1XM53;A9X7D2;D7F329;Q8WLH4;Q33382;Q9MV63;Q4VI77;A1XM40;B8QQG8;E2QAP3;Q8WJK7;Q8MAS0;Q9GHM5;Q9BAN0;O98740;Q8HUX3;Q33414;Q6JXR0;Q37222;Q95AA9;Q9GIE9;D9IFP2;Q9GEM3;B8QQG9;D6MYJ8;Q8MG08;B7P0E9;D6NK13;B7P0I1;O98879;Q1KZQ0;O46989;Q9TLI1;Q9BA36;Q3T5F0;Q4VIB1;Q9MU74;Q5I9A4;Q5I990;Q8MBZ1;Q6U127;B7VF95;…	14214	86	CID		46.31	0.80673		3	51		1	1722.85	-20.8152	8/169	pisum_OE_elastase_rep2.mgf
	Medium	FRVTPQPGVPPEEA	Q32076;P94086;P94047;P94048;P93976;B6GUW7;B6GUR1;Q95F24;P92469;Q36657;Q9BB64;Q37269;D0F109;B5U0R5;Q6SSI3;E5FEB9;P28386;P31183;P04717;Q36955;A1XM53;A9X7D2;D7F329;Q8WLH4;Q33382;Q32728;Q9MV63;Q4VI77;A1XM40;B8QQG8;E2QAP3;Q8WJK7;Q8MAS0;Q9GHM5;Q9BAN0;O98740;Q8HUX3;Q33414;Q6JXR0;Q37222;Q95AA9;Q9GIE9;D9IFP2;Q9GEM3;B8QQG9;D6MYJ8;Q8MG08;B7P0E9;D6NK13;B7P0I1;O98879;Q1KZQ0;O46989;Q9TLI1;Q9BA36;Q3T5F0;Q4VIB1;…	14406	100	CID		45.67	0.880509		2	51	53	1	1523.77	-8.57811	14/139	pisum_OE_elastase_rep2.mgf
	Low	NATAxTCEEmIKRAV	Q37222;Q7YJQ9	9	2	CID	X5(Y), M10(Oxidation)	16.56	668.051		6	50	35	1	1715.96	87.0672	6/156	pisum_OE_elastase_rep2.mgf
B2BY95	16.24	9	9	474	52.3647	6.84424	107.841	Ribulose-1,5-bisphosphate carboxylase/oxygenase large subunit (Fragment) OS=Ophrypetalum odoratum GN=rbcL PE=3 SV=1 - [B2BY95_9MAGN]
	Confidence Icon	Sequence	Protein Accessions	# Proteins	# Protein Groups	Activation Type	Modifications	IonScore	Exp Value	Δ Score	Rank	Identity High	Homology Threshold	Charge	m/z [Da]	ΔM [ppm]	Ions Matched	Spectrum File
	High	NMFTSIVGNVFGFKAL	Q32076;P94086;P94047;P94048;P93976;A5X4C0;Q95F24;P92469;Q37269;D0F109;B5U0R5;E5FEB9;P28386;P04717;Q36955;Q7YMT8;O03615;A1XM53;A9X7D2;B1PHP1;D7F329;Q8WLH4;Q33382;Q32728;Q4VI77;A1XM40;A5X4C4;B8QQG8;E2QAP3;E5FEA2;Q8WJK7;Q8MAS0;Q9GHM5;O98740;Q8HUX3;Q33414;Q6JXR0;Q5K3Z6;Q95AA9;Q9GIE9;Q37276;A1X8A0;D9IFP2;Q37148;Q8MC01;Q9GEM3;Q8WHV6;B8QQG9;Q8MG08;B7P0E9;B7P0I1;O98832;Q3T5K8;O46989;Q9THR2;Q9TLI1;Q9BA36;…	16063	103	CID		95.85	8.7375e-06	0	2	51		1	1744.89	-8.87234	18/161	pisum_OE_elastase_rep2.mgf
	High	NMFTSIVGNVFGFKA	Q32076;P94086;P94047;P94048;P93976;A5X4C0;Q95F24;P92469;Q37269;D0F109;B5U0R5;E5FEB9;P28386;P04717;Q36955;Q7YMT8;O03615;A1XM53;A9X7D2;B1PHP1;D7F329;Q8WLH4;Q33382;Q32728;Q4VI77;A1XM40;A5X4C4;B8QQG8;E2QAP3;E5FEA2;Q8WJK7;Q8MAS0;Q9GHM5;O98740;Q8HUX3;Q33414;Q6JXR0;Q5K3Z6;Q95AA9;Q9GIE9;Q37276;A1X8A0;D9IFP2;Q37148;Q8MC01;Q9GEM3;Q8WHV6;B8QQG9;Q8MG08;B7P0E9;B7P0I1;O98832;Q3T5K8;O46989;Q9THR2;Q9TLI1;Q9BA36;…	16077	103	CID		63.24	0.0162568	0	1	51	54	1	1631.8	-17.5747	11/151	pisum_OE_elastase_rep2.mgf
	High	AFRVTPQPGVPPEEA	Q32076;P94086;P94047;P94048;P93976;B6GUW7;B6GUR1;Q95F24;P92469;Q36657;Q9BB64;Q37269;D0F109;B5U0R5;Q6SSI3;E5FEB9;P28386;P31183;P04717;Q36955;A1XM53;A9X7D2;D7F329;Q8WLH4;Q33382;Q32728;Q9MV63;Q4VI77;A1XM40;B8QQG8;E2QAP3;Q8WJK7;Q8MAS0;Q9GHM5;Q9BAN0;O98740;Q8HUX3;Q33414;Q6JXR0;Q37222;Q95AA9;Q9GIE9;D9IFP2;Q9GEM3;B8QQG9;D6MYJ8;Q8MG08;B7P0E9;D6NK13;B7P0I1;O98879;Q1KZQ0;O46989;Q9TLI1;Q9BA36;Q3T5F0;Q4VIB1;…	14288	99	CID		61.09	0.0247963		3	51		1	1594.79	-19.1695	22/147	pisum_OE_elastase_rep2.mgf
	High	FQGPPHGIQVERDKLNKYGRPL	Q9GEB9;Q32076;P94086;P93976;B6GUW7;A5X4C0;B6GUR1;Q95F24;P92469;Q36657;Q9BB64;P04717;Q36955;Q7YMT8;O03615;Q5KTY1;A1XM53;A9X7D2;B1PHP1;D7F329;Q33382;Q8MG96;Q4VI77;Q53DC7;A5X4C4;B8QQG8;E2QAP3;E5FEA2;Q8WJK7;Q8MAS0;Q9GHM5;Q9BAN0;Q33414;Q6JXR0;Q5K3Z6;Q37222;Q95AA9;Q9GIE9;Q37276;A1X8A0;E1U252;D9IFP2;Q37148;Q8MC01;Q9GEM3;Q8WHV6;B8QQG9;D6MYJ8;Q9MSY1;Q8MG08;B7P0E9;D6NK13;B7P0I1;O98879;O98832;Q3T5K8;Q1KZQ0;…	17696	102	CID		58.53	0.0395048		8	50		1	2549.32	-21.9907	15/219	pisum_OE_elastase_rep2.mgf
	Medium	FRVTPQPGVPPEEAGA	P94086;P94048;P93976;B6GUR1;Q95F24;P92469;Q36657;Q9BB64;D0F109;B5U0R5;Q6SSI3;E5FEB9;P28386;P31183;P04717;Q36955;A1XM53;A9X7D2;D7F329;Q8WLH4;Q33382;Q9MV63;Q4VI77;A1XM40;B8QQG8;E2QAP3;Q8WJK7;Q8MAS0;Q9GHM5;Q9BAN0;O98740;Q8HUX3;Q33414;Q6JXR0;Q37222;Q95AA9;Q9GIE9;D9IFP2;Q9GEM3;B8QQG9;D6MYJ8;Q8MG08;B7P0E9;D6NK13;B7P0I1;O98879;Q1KZQ0;O46989;Q9TLI1;Q9BA36;Q3T5F0;Q4VIB1;Q9MU74;Q5I9A4;Q5I990;Q8MBZ1;Q6U127;…	14257	87	CID		48.87	0.421297		3	51		1	1651.82	-17.3998	14/159	pisum_OE_elastase_rep2.mgf
	Medium	FRVTPQPGVPPEEAGAA	P94086;P94048;P93976;B6GUR1;Q95F24;P92469;Q36657;Q9BB64;D0F109;B5U0R5;Q6SSI3;E5FEB9;P28386;P31183;P04717;A1XM53;A9X7D2;D7F329;Q8WLH4;Q33382;Q9MV63;Q4VI77;A1XM40;B8QQG8;E2QAP3;Q8WJK7;Q8MAS0;Q9GHM5;Q9BAN0;O98740;Q8HUX3;Q33414;Q6JXR0;Q37222;Q95AA9;Q9GIE9;D9IFP2;Q9GEM3;B8QQG9;D6MYJ8;Q8MG08;B7P0E9;D6NK13;B7P0I1;O98879;Q1KZQ0;O46989;Q9TLI1;Q9BA36;Q3T5F0;Q4VIB1;Q9MU74;Q5I9A4;Q5I990;Q8MBZ1;Q6U127;B7VF95;…	14214	86	CID		46.31	0.80673		3	51		1	1722.85	-20.8152	8/169	pisum_OE_elastase_rep2.mgf
	Medium	FRVTPQPGVPPEEA	Q32076;P94086;P94047;P94048;P93976;B6GUW7;B6GUR1;Q95F24;P92469;Q36657;Q9BB64;Q37269;D0F109;B5U0R5;Q6SSI3;E5FEB9;P28386;P31183;P04717;Q36955;A1XM53;A9X7D2;D7F329;Q8WLH4;Q33382;Q32728;Q9MV63;Q4VI77;A1XM40;B8QQG8;E2QAP3;Q8WJK7;Q8MAS0;Q9GHM5;Q9BAN0;O98740;Q8HUX3;Q33414;Q6JXR0;Q37222;Q95AA9;Q9GIE9;D9IFP2;Q9GEM3;B8QQG9;D6MYJ8;Q8MG08;B7P0E9;D6NK13;B7P0I1;O98879;Q1KZQ0;O46989;Q9TLI1;Q9BA36;Q3T5F0;Q4VIB1;…	14406	100	CID		45.67	0.880509		2	51	53	1	1523.77	-8.57811	14/139	pisum_OE_elastase_rep2.mgf
	Low	GFxAGVKEYKLT	B2BY95	5	1	CID	X3(R)	24.97	84.6204		6	50	43	1	1368.75	-8.61767	6/104	pisum_OE_elastase_rep2.mgf
	Low	PQTETKASVGFxAGVKEYKLT	B2BY95	1	1	CID	X12(T)	16.39	718.142		3	50	31	1	2255.1	-42.3402	13/232	pisum_OE_elastase_rep2.mgf
Q5SCR1	14.53	8	8	468	51.8622	6.58057	107.841	Ribulose 1,5-bisphosphate carboxylase large subunit (Fragment) OS=Blotia leandriana GN=rbcL PE=3 SV=1 - [Q5SCR1_9ROSI]
	Confidence Icon	Sequence	Protein Accessions	# Proteins	# Protein Groups	Activation Type	Modifications	IonScore	Exp Value	Δ Score	Rank	Identity High	Homology Threshold	Charge	m/z [Da]	ΔM [ppm]	Ions Matched	Spectrum File
	High	NMFTSIVGNVFGFKAL	Q32076;P94086;P94047;P94048;P93976;A5X4C0;Q95F24;P92469;Q37269;D0F109;B5U0R5;E5FEB9;P28386;P04717;Q36955;Q7YMT8;O03615;A1XM53;A9X7D2;B1PHP1;D7F329;Q8WLH4;Q33382;Q32728;Q4VI77;A1XM40;A5X4C4;B8QQG8;E2QAP3;E5FEA2;Q8WJK7;Q8MAS0;Q9GHM5;O98740;Q8HUX3;Q33414;Q6JXR0;Q5K3Z6;Q95AA9;Q9GIE9;Q37276;A1X8A0;D9IFP2;Q37148;Q8MC01;Q9GEM3;Q8WHV6;B8QQG9;Q8MG08;B7P0E9;B7P0I1;O98832;Q3T5K8;O46989;Q9THR2;Q9TLI1;Q9BA36;…	16063	103	CID		95.85	8.7375e-06	0	2	51		1	1744.89	-8.87234	18/161	pisum_OE_elastase_rep2.mgf
	High	NMFTSIVGNVFGFKA	Q32076;P94086;P94047;P94048;P93976;A5X4C0;Q95F24;P92469;Q37269;D0F109;B5U0R5;E5FEB9;P28386;P04717;Q36955;Q7YMT8;O03615;A1XM53;A9X7D2;B1PHP1;D7F329;Q8WLH4;Q33382;Q32728;Q4VI77;A1XM40;A5X4C4;B8QQG8;E2QAP3;E5FEA2;Q8WJK7;Q8MAS0;Q9GHM5;O98740;Q8HUX3;Q33414;Q6JXR0;Q5K3Z6;Q95AA9;Q9GIE9;Q37276;A1X8A0;D9IFP2;Q37148;Q8MC01;Q9GEM3;Q8WHV6;B8QQG9;Q8MG08;B7P0E9;B7P0I1;O98832;Q3T5K8;O46989;Q9THR2;Q9TLI1;Q9BA36;…	16077	103	CID		63.24	0.0162568	0	1	51	54	1	1631.8	-17.5747	11/151	pisum_OE_elastase_rep2.mgf
	High	AFRVTPQPGVPPEEA	Q32076;P94086;P94047;P94048;P93976;B6GUW7;B6GUR1;Q95F24;P92469;Q36657;Q9BB64;Q37269;D0F109;B5U0R5;Q6SSI3;E5FEB9;P28386;P31183;P04717;Q36955;A1XM53;A9X7D2;D7F329;Q8WLH4;Q33382;Q32728;Q9MV63;Q4VI77;A1XM40;B8QQG8;E2QAP3;Q8WJK7;Q8MAS0;Q9GHM5;Q9BAN0;O98740;Q8HUX3;Q33414;Q6JXR0;Q37222;Q95AA9;Q9GIE9;D9IFP2;Q9GEM3;B8QQG9;D6MYJ8;Q8MG08;B7P0E9;D6NK13;B7P0I1;O98879;Q1KZQ0;O46989;Q9TLI1;Q9BA36;Q3T5F0;Q4VIB1;…	14288	99	CID		61.09	0.0247963		3	51		1	1594.79	-19.1695	22/147	pisum_OE_elastase_rep2.mgf
	High	FQGPPHGIQVERDKLNKYGRPL	Q9GEB9;Q32076;P94086;P93976;B6GUW7;A5X4C0;B6GUR1;Q95F24;P92469;Q36657;Q9BB64;P04717;Q36955;Q7YMT8;O03615;Q5KTY1;A1XM53;A9X7D2;B1PHP1;D7F329;Q33382;Q8MG96;Q4VI77;Q53DC7;A5X4C4;B8QQG8;E2QAP3;E5FEA2;Q8WJK7;Q8MAS0;Q9GHM5;Q9BAN0;Q33414;Q6JXR0;Q5K3Z6;Q37222;Q95AA9;Q9GIE9;Q37276;A1X8A0;E1U252;D9IFP2;Q37148;Q8MC01;Q9GEM3;Q8WHV6;B8QQG9;D6MYJ8;Q9MSY1;Q8MG08;B7P0E9;D6NK13;B7P0I1;O98879;O98832;Q3T5K8;Q1KZQ0;…	17696	102	CID		58.53	0.0395048		8	50		1	2549.32	-21.9907	15/219	pisum_OE_elastase_rep2.mgf
	Medium	FRVTPQPGVPPEEAGA	P94086;P94048;P93976;B6GUR1;Q95F24;P92469;Q36657;Q9BB64;D0F109;B5U0R5;Q6SSI3;E5FEB9;P28386;P31183;P04717;Q36955;A1XM53;A9X7D2;D7F329;Q8WLH4;Q33382;Q9MV63;Q4VI77;A1XM40;B8QQG8;E2QAP3;Q8WJK7;Q8MAS0;Q9GHM5;Q9BAN0;O98740;Q8HUX3;Q33414;Q6JXR0;Q37222;Q95AA9;Q9GIE9;D9IFP2;Q9GEM3;B8QQG9;D6MYJ8;Q8MG08;B7P0E9;D6NK13;B7P0I1;O98879;Q1KZQ0;O46989;Q9TLI1;Q9BA36;Q3T5F0;Q4VIB1;Q9MU74;Q5I9A4;Q5I990;Q8MBZ1;Q6U127;…	14257	87	CID		48.87	0.421297		3	51		1	1651.82	-17.3998	14/159	pisum_OE_elastase_rep2.mgf
	Medium	FRVTPQPGVPPEEAGAA	P94086;P94048;P93976;B6GUR1;Q95F24;P92469;Q36657;Q9BB64;D0F109;B5U0R5;Q6SSI3;E5FEB9;P28386;P31183;P04717;A1XM53;A9X7D2;D7F329;Q8WLH4;Q33382;Q9MV63;Q4VI77;A1XM40;B8QQG8;E2QAP3;Q8WJK7;Q8MAS0;Q9GHM5;Q9BAN0;O98740;Q8HUX3;Q33414;Q6JXR0;Q37222;Q95AA9;Q9GIE9;D9IFP2;Q9GEM3;B8QQG9;D6MYJ8;Q8MG08;B7P0E9;D6NK13;B7P0I1;O98879;Q1KZQ0;O46989;Q9TLI1;Q9BA36;Q3T5F0;Q4VIB1;Q9MU74;Q5I9A4;Q5I990;Q8MBZ1;Q6U127;B7VF95;…	14214	86	CID		46.31	0.80673		3	51		1	1722.85	-20.8152	8/169	pisum_OE_elastase_rep2.mgf
	Medium	FRVTPQPGVPPEEA	Q32076;P94086;P94047;P94048;P93976;B6GUW7;B6GUR1;Q95F24;P92469;Q36657;Q9BB64;Q37269;D0F109;B5U0R5;Q6SSI3;E5FEB9;P28386;P31183;P04717;Q36955;A1XM53;A9X7D2;D7F329;Q8WLH4;Q33382;Q32728;Q9MV63;Q4VI77;A1XM40;B8QQG8;E2QAP3;Q8WJK7;Q8MAS0;Q9GHM5;Q9BAN0;O98740;Q8HUX3;Q33414;Q6JXR0;Q37222;Q95AA9;Q9GIE9;D9IFP2;Q9GEM3;B8QQG9;D6MYJ8;Q8MG08;B7P0E9;D6NK13;B7P0I1;O98879;Q1KZQ0;O46989;Q9TLI1;Q9BA36;Q3T5F0;Q4VIB1;…	14406	100	CID		45.67	0.880509		2	51	53	1	1523.77	-8.57811	14/139	pisum_OE_elastase_rep2.mgf
	Low	GFRAGVKEYKLT	Q5SCR1	1	1	CID		24.97	84.6204		5	50	43	1	1368.75	-8.61767	6/112	pisum_OE_elastase_rep2.mgf
C7A605	15.38	8	8	468	51.6958	6.53662	107.841	Ribulose-1,5-bisphosphate carboxylase/oxygenase large subunit (Fragment) OS=Linum striatum GN=rbcL PE=3 SV=1 - [C7A605_9ROSI]
	Confidence Icon	Sequence	Protein Accessions	# Proteins	# Protein Groups	Activation Type	Modifications	IonScore	Exp Value	Δ Score	Rank	Identity High	Homology Threshold	Charge	m/z [Da]	ΔM [ppm]	Ions Matched	Spectrum File
	High	NMFTSIVGNVFGFKAL	Q32076;P94086;P94047;P94048;P93976;A5X4C0;Q95F24;P92469;Q37269;D0F109;B5U0R5;E5FEB9;P28386;P04717;Q36955;Q7YMT8;O03615;A1XM53;A9X7D2;B1PHP1;D7F329;Q8WLH4;Q33382;Q32728;Q4VI77;A1XM40;A5X4C4;B8QQG8;E2QAP3;E5FEA2;Q8WJK7;Q8MAS0;Q9GHM5;O98740;Q8HUX3;Q33414;Q6JXR0;Q5K3Z6;Q95AA9;Q9GIE9;Q37276;A1X8A0;D9IFP2;Q37148;Q8MC01;Q9GEM3;Q8WHV6;B8QQG9;Q8MG08;B7P0E9;B7P0I1;O98832;Q3T5K8;O46989;Q9THR2;Q9TLI1;Q9BA36;…	16063	103	CID		95.85	8.7375e-06	0	2	51		1	1744.89	-8.87234	18/161	pisum_OE_elastase_rep2.mgf
	High	NMFTSIVGNVFGFKA	Q32076;P94086;P94047;P94048;P93976;A5X4C0;Q95F24;P92469;Q37269;D0F109;B5U0R5;E5FEB9;P28386;P04717;Q36955;Q7YMT8;O03615;A1XM53;A9X7D2;B1PHP1;D7F329;Q8WLH4;Q33382;Q32728;Q4VI77;A1XM40;A5X4C4;B8QQG8;E2QAP3;E5FEA2;Q8WJK7;Q8MAS0;Q9GHM5;O98740;Q8HUX3;Q33414;Q6JXR0;Q5K3Z6;Q95AA9;Q9GIE9;Q37276;A1X8A0;D9IFP2;Q37148;Q8MC01;Q9GEM3;Q8WHV6;B8QQG9;Q8MG08;B7P0E9;B7P0I1;O98832;Q3T5K8;O46989;Q9THR2;Q9TLI1;Q9BA36;…	16077	103	CID		63.24	0.0162568	0	1	51	54	1	1631.8	-17.5747	11/151	pisum_OE_elastase_rep2.mgf
	High	AFRVTPQPGVPPEEA	Q32076;P94086;P94047;P94048;P93976;B6GUW7;B6GUR1;Q95F24;P92469;Q36657;Q9BB64;Q37269;D0F109;B5U0R5;Q6SSI3;E5FEB9;P28386;P31183;P04717;Q36955;A1XM53;A9X7D2;D7F329;Q8WLH4;Q33382;Q32728;Q9MV63;Q4VI77;A1XM40;B8QQG8;E2QAP3;Q8WJK7;Q8MAS0;Q9GHM5;Q9BAN0;O98740;Q8HUX3;Q33414;Q6JXR0;Q37222;Q95AA9;Q9GIE9;D9IFP2;Q9GEM3;B8QQG9;D6MYJ8;Q8MG08;B7P0E9;D6NK13;B7P0I1;O98879;Q1KZQ0;O46989;Q9TLI1;Q9BA36;Q3T5F0;Q4VIB1;…	14288	99	CID		61.09	0.0247963		3	51		1	1594.79	-19.1695	22/147	pisum_OE_elastase_rep2.mgf
	High	FQGPPHGIQVERDKLNKYGRPL	Q9GEB9;Q32076;P94086;P93976;B6GUW7;A5X4C0;B6GUR1;Q95F24;P92469;Q36657;Q9BB64;P04717;Q36955;Q7YMT8;O03615;Q5KTY1;A1XM53;A9X7D2;B1PHP1;D7F329;Q33382;Q8MG96;Q4VI77;Q53DC7;A5X4C4;B8QQG8;E2QAP3;E5FEA2;Q8WJK7;Q8MAS0;Q9GHM5;Q9BAN0;Q33414;Q6JXR0;Q5K3Z6;Q37222;Q95AA9;Q9GIE9;Q37276;A1X8A0;E1U252;D9IFP2;Q37148;Q8MC01;Q9GEM3;Q8WHV6;B8QQG9;D6MYJ8;Q9MSY1;Q8MG08;B7P0E9;D6NK13;B7P0I1;O98879;O98832;Q3T5K8;Q1KZQ0;…	17696	102	CID		58.53	0.0395048		8	50		1	2549.32	-21.9907	15/219	pisum_OE_elastase_rep2.mgf
	Medium	FRVTPQPGVPPEEAGA	P94086;P94048;P93976;B6GUR1;Q95F24;P92469;Q36657;Q9BB64;D0F109;B5U0R5;Q6SSI3;E5FEB9;P28386;P31183;P04717;Q36955;A1XM53;A9X7D2;D7F329;Q8WLH4;Q33382;Q9MV63;Q4VI77;A1XM40;B8QQG8;E2QAP3;Q8WJK7;Q8MAS0;Q9GHM5;Q9BAN0;O98740;Q8HUX3;Q33414;Q6JXR0;Q37222;Q95AA9;Q9GIE9;D9IFP2;Q9GEM3;B8QQG9;D6MYJ8;Q8MG08;B7P0E9;D6NK13;B7P0I1;O98879;Q1KZQ0;O46989;Q9TLI1;Q9BA36;Q3T5F0;Q4VIB1;Q9MU74;Q5I9A4;Q5I990;Q8MBZ1;Q6U127;…	14257	87	CID		48.87	0.421297		3	51		1	1651.82	-17.3998	14/159	pisum_OE_elastase_rep2.mgf
	Medium	FRVTPQPGVPPEEAGAA	P94086;P94048;P93976;B6GUR1;Q95F24;P92469;Q36657;Q9BB64;D0F109;B5U0R5;Q6SSI3;E5FEB9;P28386;P31183;P04717;A1XM53;A9X7D2;D7F329;Q8WLH4;Q33382;Q9MV63;Q4VI77;A1XM40;B8QQG8;E2QAP3;Q8WJK7;Q8MAS0;Q9GHM5;Q9BAN0;O98740;Q8HUX3;Q33414;Q6JXR0;Q37222;Q95AA9;Q9GIE9;D9IFP2;Q9GEM3;B8QQG9;D6MYJ8;Q8MG08;B7P0E9;D6NK13;B7P0I1;O98879;Q1KZQ0;O46989;Q9TLI1;Q9BA36;Q3T5F0;Q4VIB1;Q9MU74;Q5I9A4;Q5I990;Q8MBZ1;Q6U127;B7VF95;…	14214	86	CID		46.31	0.80673		3	51		1	1722.85	-20.8152	8/169	pisum_OE_elastase_rep2.mgf
	Medium	FRVTPQPGVPPEEA	Q32076;P94086;P94047;P94048;P93976;B6GUW7;B6GUR1;Q95F24;P92469;Q36657;Q9BB64;Q37269;D0F109;B5U0R5;Q6SSI3;E5FEB9;P28386;P31183;P04717;Q36955;A1XM53;A9X7D2;D7F329;Q8WLH4;Q33382;Q32728;Q9MV63;Q4VI77;A1XM40;B8QQG8;E2QAP3;Q8WJK7;Q8MAS0;Q9GHM5;Q9BAN0;O98740;Q8HUX3;Q33414;Q6JXR0;Q37222;Q95AA9;Q9GIE9;D9IFP2;Q9GEM3;B8QQG9;D6MYJ8;Q8MG08;B7P0E9;D6NK13;B7P0I1;O98879;Q1KZQ0;O46989;Q9TLI1;Q9BA36;Q3T5F0;Q4VIB1;…	14406	100	CID		45.67	0.880509		2	51	53	1	1523.77	-8.57811	14/139	pisum_OE_elastase_rep2.mgf
	Low	GxVDVLRDDFIEKDRS	C7A605	1	1	CID	X2(N)	12.93	1581.93		6	50	27	1	1878.01	40.7445	8/161	pisum_OE_elastase_rep2.mgf
D0F0R9	33.73	7	7	166	18.3703	5.99854	107.841	Ribulose-1,5-bisphosphate carboxylase/oxygenase large subunit (Fragment) OS=Jacaranda copaia GN=rbcL PE=4 SV=1 - [D0F0R9_9LAMI]
	Confidence Icon	Sequence	Protein Accessions	# Proteins	# Protein Groups	Activation Type	Modifications	IonScore	Exp Value	Δ Score	Rank	Identity High	Homology Threshold	Charge	m/z [Da]	ΔM [ppm]	Ions Matched	Spectrum File
	High	NMFTSIVGNVFGFKAL	Q32076;P94086;P94047;P94048;P93976;A5X4C0;Q95F24;P92469;Q37269;D0F109;B5U0R5;E5FEB9;P28386;P04717;Q36955;Q7YMT8;O03615;A1XM53;A9X7D2;B1PHP1;D7F329;Q8WLH4;Q33382;Q32728;Q4VI77;A1XM40;A5X4C4;B8QQG8;E2QAP3;E5FEA2;Q8WJK7;Q8MAS0;Q9GHM5;O98740;Q8HUX3;Q33414;Q6JXR0;Q5K3Z6;Q95AA9;Q9GIE9;Q37276;A1X8A0;D9IFP2;Q37148;Q8MC01;Q9GEM3;Q8WHV6;B8QQG9;Q8MG08;B7P0E9;B7P0I1;O98832;Q3T5K8;O46989;Q9THR2;Q9TLI1;Q9BA36;…	16063	103	CID		95.85	8.7375e-06	0	2	51		1	1744.89	-8.87234	18/161	pisum_OE_elastase_rep2.mgf
	High	NMFTSIVGNVFGFKA	Q32076;P94086;P94047;P94048;P93976;A5X4C0;Q95F24;P92469;Q37269;D0F109;B5U0R5;E5FEB9;P28386;P04717;Q36955;Q7YMT8;O03615;A1XM53;A9X7D2;B1PHP1;D7F329;Q8WLH4;Q33382;Q32728;Q4VI77;A1XM40;A5X4C4;B8QQG8;E2QAP3;E5FEA2;Q8WJK7;Q8MAS0;Q9GHM5;O98740;Q8HUX3;Q33414;Q6JXR0;Q5K3Z6;Q95AA9;Q9GIE9;Q37276;A1X8A0;D9IFP2;Q37148;Q8MC01;Q9GEM3;Q8WHV6;B8QQG9;Q8MG08;B7P0E9;B7P0I1;O98832;Q3T5K8;O46989;Q9THR2;Q9TLI1;Q9BA36;…	16077	103	CID		63.24	0.0162568	0	1	51	54	1	1631.8	-17.5747	11/151	pisum_OE_elastase_rep2.mgf
	High	AFRVTPQPGVPPEEA	Q32076;P94086;P94047;P94048;P93976;B6GUW7;B6GUR1;Q95F24;P92469;Q36657;Q9BB64;Q37269;D0F109;B5U0R5;Q6SSI3;E5FEB9;P28386;P31183;P04717;Q36955;A1XM53;A9X7D2;D7F329;Q8WLH4;Q33382;Q32728;Q9MV63;Q4VI77;A1XM40;B8QQG8;E2QAP3;Q8WJK7;Q8MAS0;Q9GHM5;Q9BAN0;O98740;Q8HUX3;Q33414;Q6JXR0;Q37222;Q95AA9;Q9GIE9;D9IFP2;Q9GEM3;B8QQG9;D6MYJ8;Q8MG08;B7P0E9;D6NK13;B7P0I1;O98879;Q1KZQ0;O46989;Q9TLI1;Q9BA36;Q3T5F0;Q4VIB1;…	14288	99	CID		61.09	0.0247963		3	51		1	1594.79	-19.1695	22/147	pisum_OE_elastase_rep2.mgf
	High	FQGPPHGIQVERDKLNKYGRxL	Q32728;D0F0R9	6	2	CID	X21(P)	58.53	0.0395048		9	50		1	2549.32	-21.9907	15/219	pisum_OE_elastase_rep2.mgf
	Medium	FRVTPQPGVPPEEAGA	P94086;P94048;P93976;B6GUR1;Q95F24;P92469;Q36657;Q9BB64;D0F109;B5U0R5;Q6SSI3;E5FEB9;P28386;P31183;P04717;Q36955;A1XM53;A9X7D2;D7F329;Q8WLH4;Q33382;Q9MV63;Q4VI77;A1XM40;B8QQG8;E2QAP3;Q8WJK7;Q8MAS0;Q9GHM5;Q9BAN0;O98740;Q8HUX3;Q33414;Q6JXR0;Q37222;Q95AA9;Q9GIE9;D9IFP2;Q9GEM3;B8QQG9;D6MYJ8;Q8MG08;B7P0E9;D6NK13;B7P0I1;O98879;Q1KZQ0;O46989;Q9TLI1;Q9BA36;Q3T5F0;Q4VIB1;Q9MU74;Q5I9A4;Q5I990;Q8MBZ1;Q6U127;…	14257	87	CID		48.87	0.421297		3	51		1	1651.82	-17.3998	14/159	pisum_OE_elastase_rep2.mgf
	Medium	FRVTPQPGVPPEEAGAA	P94086;P94048;P93976;B6GUR1;Q95F24;P92469;Q36657;Q9BB64;D0F109;B5U0R5;Q6SSI3;E5FEB9;P28386;P31183;P04717;A1XM53;A9X7D2;D7F329;Q8WLH4;Q33382;Q9MV63;Q4VI77;A1XM40;B8QQG8;E2QAP3;Q8WJK7;Q8MAS0;Q9GHM5;Q9BAN0;O98740;Q8HUX3;Q33414;Q6JXR0;Q37222;Q95AA9;Q9GIE9;D9IFP2;Q9GEM3;B8QQG9;D6MYJ8;Q8MG08;B7P0E9;D6NK13;B7P0I1;O98879;Q1KZQ0;O46989;Q9TLI1;Q9BA36;Q3T5F0;Q4VIB1;Q9MU74;Q5I9A4;Q5I990;Q8MBZ1;Q6U127;B7VF95;…	14214	86	CID		46.31	0.80673		3	51		1	1722.85	-20.8152	8/169	pisum_OE_elastase_rep2.mgf
	Medium	FRVTPQPGVPPEEA	Q32076;P94086;P94047;P94048;P93976;B6GUW7;B6GUR1;Q95F24;P92469;Q36657;Q9BB64;Q37269;D0F109;B5U0R5;Q6SSI3;E5FEB9;P28386;P31183;P04717;Q36955;A1XM53;A9X7D2;D7F329;Q8WLH4;Q33382;Q32728;Q9MV63;Q4VI77;A1XM40;B8QQG8;E2QAP3;Q8WJK7;Q8MAS0;Q9GHM5;Q9BAN0;O98740;Q8HUX3;Q33414;Q6JXR0;Q37222;Q95AA9;Q9GIE9;D9IFP2;Q9GEM3;B8QQG9;D6MYJ8;Q8MG08;B7P0E9;D6NK13;B7P0I1;O98879;Q1KZQ0;O46989;Q9TLI1;Q9BA36;Q3T5F0;Q4VIB1;…	14406	100	CID		45.67	0.880509		2	51	53	1	1523.77	-8.57811	14/139	pisum_OE_elastase_rep2.mgf
E0D9E7	18.62	10	10	435	48.3323	6.68311	107.841	Ribulose-1,5-bisphosphate carboxylase/oxygenase large subunit (Fragment) OS=Anisodontea sp. SH-2010 PE=3 SV=1 - [E0D9E7_9ROSI]
	Confidence Icon	Sequence	Protein Accessions	# Proteins	# Protein Groups	Activation Type	Modifications	IonScore	Exp Value	Δ Score	Rank	Identity High	Homology Threshold	Charge	m/z [Da]	ΔM [ppm]	Ions Matched	Spectrum File
	High	NMFTSIVGNVFGFKAL	Q32076;P94086;P94047;P94048;P93976;A5X4C0;Q95F24;P92469;Q37269;D0F109;B5U0R5;E5FEB9;P28386;P04717;Q36955;Q7YMT8;O03615;A1XM53;A9X7D2;B1PHP1;D7F329;Q8WLH4;Q33382;Q32728;Q4VI77;A1XM40;A5X4C4;B8QQG8;E2QAP3;E5FEA2;Q8WJK7;Q8MAS0;Q9GHM5;O98740;Q8HUX3;Q33414;Q6JXR0;Q5K3Z6;Q95AA9;Q9GIE9;Q37276;A1X8A0;D9IFP2;Q37148;Q8MC01;Q9GEM3;Q8WHV6;B8QQG9;Q8MG08;B7P0E9;B7P0I1;O98832;Q3T5K8;O46989;Q9THR2;Q9TLI1;Q9BA36;…	16063	103	CID		95.85	8.7375e-06	0	2	51		1	1744.89	-8.87234	18/161	pisum_OE_elastase_rep2.mgf
	High	NMFTSIVGNVFGFKA	Q32076;P94086;P94047;P94048;P93976;A5X4C0;Q95F24;P92469;Q37269;D0F109;B5U0R5;E5FEB9;P28386;P04717;Q36955;Q7YMT8;O03615;A1XM53;A9X7D2;B1PHP1;D7F329;Q8WLH4;Q33382;Q32728;Q4VI77;A1XM40;A5X4C4;B8QQG8;E2QAP3;E5FEA2;Q8WJK7;Q8MAS0;Q9GHM5;O98740;Q8HUX3;Q33414;Q6JXR0;Q5K3Z6;Q95AA9;Q9GIE9;Q37276;A1X8A0;D9IFP2;Q37148;Q8MC01;Q9GEM3;Q8WHV6;B8QQG9;Q8MG08;B7P0E9;B7P0I1;O98832;Q3T5K8;O46989;Q9THR2;Q9TLI1;Q9BA36;…	16077	103	CID		63.24	0.0162568	0	1	51	54	1	1631.8	-17.5747	11/151	pisum_OE_elastase_rep2.mgf
	High	AFRVTPQPGVPPEEA	Q32076;P94086;P94047;P94048;P93976;B6GUW7;B6GUR1;Q95F24;P92469;Q36657;Q9BB64;Q37269;D0F109;B5U0R5;Q6SSI3;E5FEB9;P28386;P31183;P04717;Q36955;A1XM53;A9X7D2;D7F329;Q8WLH4;Q33382;Q32728;Q9MV63;Q4VI77;A1XM40;B8QQG8;E2QAP3;Q8WJK7;Q8MAS0;Q9GHM5;Q9BAN0;O98740;Q8HUX3;Q33414;Q6JXR0;Q37222;Q95AA9;Q9GIE9;D9IFP2;Q9GEM3;B8QQG9;D6MYJ8;Q8MG08;B7P0E9;D6NK13;B7P0I1;O98879;Q1KZQ0;O46989;Q9TLI1;Q9BA36;Q3T5F0;Q4VIB1;…	14288	99	CID		61.09	0.0247963		3	51		1	1594.79	-19.1695	22/147	pisum_OE_elastase_rep2.mgf
	High	FQGPPHGIQVERDKLNKYGRPL	Q9GEB9;Q32076;P94086;P93976;B6GUW7;A5X4C0;B6GUR1;Q95F24;P92469;Q36657;Q9BB64;P04717;Q36955;Q7YMT8;O03615;Q5KTY1;A1XM53;A9X7D2;B1PHP1;D7F329;Q33382;Q8MG96;Q4VI77;Q53DC7;A5X4C4;B8QQG8;E2QAP3;E5FEA2;Q8WJK7;Q8MAS0;Q9GHM5;Q9BAN0;Q33414;Q6JXR0;Q5K3Z6;Q37222;Q95AA9;Q9GIE9;Q37276;A1X8A0;E1U252;D9IFP2;Q37148;Q8MC01;Q9GEM3;Q8WHV6;B8QQG9;D6MYJ8;Q9MSY1;Q8MG08;B7P0E9;D6NK13;B7P0I1;O98879;O98832;Q3T5K8;Q1KZQ0;…	17696	102	CID		58.53	0.0395048		8	50		1	2549.32	-21.9907	15/219	pisum_OE_elastase_rep2.mgf
	Medium	FRVTPQPGVPPEEAGA	P94086;P94048;P93976;B6GUR1;Q95F24;P92469;Q36657;Q9BB64;D0F109;B5U0R5;Q6SSI3;E5FEB9;P28386;P31183;P04717;Q36955;A1XM53;A9X7D2;D7F329;Q8WLH4;Q33382;Q9MV63;Q4VI77;A1XM40;B8QQG8;E2QAP3;Q8WJK7;Q8MAS0;Q9GHM5;Q9BAN0;O98740;Q8HUX3;Q33414;Q6JXR0;Q37222;Q95AA9;Q9GIE9;D9IFP2;Q9GEM3;B8QQG9;D6MYJ8;Q8MG08;B7P0E9;D6NK13;B7P0I1;O98879;Q1KZQ0;O46989;Q9TLI1;Q9BA36;Q3T5F0;Q4VIB1;Q9MU74;Q5I9A4;Q5I990;Q8MBZ1;Q6U127;…	14257	87	CID		48.87	0.421297		3	51		1	1651.82	-17.3998	14/159	pisum_OE_elastase_rep2.mgf
	Medium	FRVTPQPGVPPEEAGAA	P94086;P94048;P93976;B6GUR1;Q95F24;P92469;Q36657;Q9BB64;D0F109;B5U0R5;Q6SSI3;E5FEB9;P28386;P31183;P04717;A1XM53;A9X7D2;D7F329;Q8WLH4;Q33382;Q9MV63;Q4VI77;A1XM40;B8QQG8;E2QAP3;Q8WJK7;Q8MAS0;Q9GHM5;Q9BAN0;O98740;Q8HUX3;Q33414;Q6JXR0;Q37222;Q95AA9;Q9GIE9;D9IFP2;Q9GEM3;B8QQG9;D6MYJ8;Q8MG08;B7P0E9;D6NK13;B7P0I1;O98879;Q1KZQ0;O46989;Q9TLI1;Q9BA36;Q3T5F0;Q4VIB1;Q9MU74;Q5I9A4;Q5I990;Q8MBZ1;Q6U127;B7VF95;…	14214	86	CID		46.31	0.80673		3	51		1	1722.85	-20.8152	8/169	pisum_OE_elastase_rep2.mgf
	Medium	FRVTPQPGVPPEEA	Q32076;P94086;P94047;P94048;P93976;B6GUW7;B6GUR1;Q95F24;P92469;Q36657;Q9BB64;Q37269;D0F109;B5U0R5;Q6SSI3;E5FEB9;P28386;P31183;P04717;Q36955;A1XM53;A9X7D2;D7F329;Q8WLH4;Q33382;Q32728;Q9MV63;Q4VI77;A1XM40;B8QQG8;E2QAP3;Q8WJK7;Q8MAS0;Q9GHM5;Q9BAN0;O98740;Q8HUX3;Q33414;Q6JXR0;Q37222;Q95AA9;Q9GIE9;D9IFP2;Q9GEM3;B8QQG9;D6MYJ8;Q8MG08;B7P0E9;D6NK13;B7P0I1;O98879;Q1KZQ0;O46989;Q9TLI1;Q9BA36;Q3T5F0;Q4VIB1;…	14406	100	CID		45.67	0.880509		2	51	53	1	1523.77	-8.57811	14/139	pisum_OE_elastase_rep2.mgf
	Low	QARNEGRDLAREGNEIIRAA	Q8MAS0;Q37148;Q3T5F0;E0D9E7;Q58U12;O19861;Q539X4	686	7	CID		36.49	7.16763		3	51	52	1	2239.12	-20.1156	11/213	pisum_OE_elastase_rep2.mgf
	Low	RNEGRDLAREGNEIIRAA	Q8MAS0;Q37148;Q3T5F0;E0D9E7;Q58U12;O19861;Q539X4	691	7	CID		31.11	24.1659	0	1	50	43	1	2040.02	-25.069	11/193	pisum_OE_elastase_rep2.mgf
	Low	SYVKTFQGPPHGIQV	Q9BB64;D7F329;Q33382;E2QAP3;O46989;Q5I9A4;Q5I990;O98752;E0D9E7;Q36802	403	10	CID		20.46	224.035		5	50	34	1	1657.96	52.9439	7/151	pisum_OE_elastase_rep2.mgf
Q32087	12.47	6	6	441	48.7539	6.80029	107.841	Ribulose-1,5-bisphosphate carboxylase/oxygenase large subunit (Fragment) OS=Congea tomentosa GN=rbcL PE=4 SV=1 - [Q32087_CONTO]
	Confidence Icon	Sequence	Protein Accessions	# Proteins	# Protein Groups	Activation Type	Modifications	IonScore	Exp Value	Δ Score	Rank	Identity High	Homology Threshold	Charge	m/z [Da]	ΔM [ppm]	Ions Matched	Spectrum File
	High	NMFTSIVGNVFGFKAL	Q32076;P94086;P94047;P94048;P93976;A5X4C0;Q95F24;P92469;Q37269;D0F109;B5U0R5;E5FEB9;P28386;P04717;Q36955;Q7YMT8;O03615;A1XM53;A9X7D2;B1PHP1;D7F329;Q8WLH4;Q33382;Q32728;Q4VI77;A1XM40;A5X4C4;B8QQG8;E2QAP3;E5FEA2;Q8WJK7;Q8MAS0;Q9GHM5;O98740;Q8HUX3;Q33414;Q6JXR0;Q5K3Z6;Q95AA9;Q9GIE9;Q37276;A1X8A0;D9IFP2;Q37148;Q8MC01;Q9GEM3;Q8WHV6;B8QQG9;Q8MG08;B7P0E9;B7P0I1;O98832;Q3T5K8;O46989;Q9THR2;Q9TLI1;Q9BA36;…	16063	103	CID		95.85	8.7375e-06	0	2	51		1	1744.89	-8.87234	18/161	pisum_OE_elastase_rep2.mgf
	High	NMFTSIVGNVFGFKA	Q32076;P94086;P94047;P94048;P93976;A5X4C0;Q95F24;P92469;Q37269;D0F109;B5U0R5;E5FEB9;P28386;P04717;Q36955;Q7YMT8;O03615;A1XM53;A9X7D2;B1PHP1;D7F329;Q8WLH4;Q33382;Q32728;Q4VI77;A1XM40;A5X4C4;B8QQG8;E2QAP3;E5FEA2;Q8WJK7;Q8MAS0;Q9GHM5;O98740;Q8HUX3;Q33414;Q6JXR0;Q5K3Z6;Q95AA9;Q9GIE9;Q37276;A1X8A0;D9IFP2;Q37148;Q8MC01;Q9GEM3;Q8WHV6;B8QQG9;Q8MG08;B7P0E9;B7P0I1;O98832;Q3T5K8;O46989;Q9THR2;Q9TLI1;Q9BA36;…	16077	103	CID		63.24	0.0162568	0	1	51	54	1	1631.8	-17.5747	11/151	pisum_OE_elastase_rep2.mgf
	High	AFRVTPQPGVPPEEA	Q32076;P94086;P94047;P94048;P93976;B6GUW7;B6GUR1;Q95F24;P92469;Q36657;Q9BB64;Q37269;D0F109;B5U0R5;Q6SSI3;E5FEB9;P28386;P31183;P04717;Q36955;A1XM53;A9X7D2;D7F329;Q8WLH4;Q33382;Q32728;Q9MV63;Q4VI77;A1XM40;B8QQG8;E2QAP3;Q8WJK7;Q8MAS0;Q9GHM5;Q9BAN0;O98740;Q8HUX3;Q33414;Q6JXR0;Q37222;Q95AA9;Q9GIE9;D9IFP2;Q9GEM3;B8QQG9;D6MYJ8;Q8MG08;B7P0E9;D6NK13;B7P0I1;O98879;Q1KZQ0;O46989;Q9TLI1;Q9BA36;Q3T5F0;Q4VIB1;…	14288	99	CID		61.09	0.0247963		3	51		1	1594.79	-19.1695	22/147	pisum_OE_elastase_rep2.mgf
	High	FQGPPHGIQVERDKLNKYGRPL	Q9GEB9;Q32076;P94086;P93976;B6GUW7;A5X4C0;B6GUR1;Q95F24;P92469;Q36657;Q9BB64;P04717;Q36955;Q7YMT8;O03615;Q5KTY1;A1XM53;A9X7D2;B1PHP1;D7F329;Q33382;Q8MG96;Q4VI77;Q53DC7;A5X4C4;B8QQG8;E2QAP3;E5FEA2;Q8WJK7;Q8MAS0;Q9GHM5;Q9BAN0;Q33414;Q6JXR0;Q5K3Z6;Q37222;Q95AA9;Q9GIE9;Q37276;A1X8A0;E1U252;D9IFP2;Q37148;Q8MC01;Q9GEM3;Q8WHV6;B8QQG9;D6MYJ8;Q9MSY1;Q8MG08;B7P0E9;D6NK13;B7P0I1;O98879;O98832;Q3T5K8;Q1KZQ0;…	17696	102	CID		58.53	0.0395048		8	50		1	2549.32	-21.9907	15/219	pisum_OE_elastase_rep2.mgf
	Medium	FRVTPQPGVPPEEAxA	P94047;B6GUW7;Q32087	3	3	CID	X15(G)	48.87	0.421297		4	51		1	1651.82	-17.3998	14/159	pisum_OE_elastase_rep2.mgf
	Medium	FRVTPQPGVPPEEA	Q32076;P94086;P94047;P94048;P93976;B6GUW7;B6GUR1;Q95F24;P92469;Q36657;Q9BB64;Q37269;D0F109;B5U0R5;Q6SSI3;E5FEB9;P28386;P31183;P04717;Q36955;A1XM53;A9X7D2;D7F329;Q8WLH4;Q33382;Q32728;Q9MV63;Q4VI77;A1XM40;B8QQG8;E2QAP3;Q8WJK7;Q8MAS0;Q9GHM5;Q9BAN0;O98740;Q8HUX3;Q33414;Q6JXR0;Q37222;Q95AA9;Q9GIE9;D9IFP2;Q9GEM3;B8QQG9;D6MYJ8;Q8MG08;B7P0E9;D6NK13;B7P0I1;O98879;Q1KZQ0;O46989;Q9TLI1;Q9BA36;Q3T5F0;Q4VIB1;…	14406	100	CID		45.67	0.880509		2	51	53	1	1523.77	-8.57811	14/139	pisum_OE_elastase_rep2.mgf
Q36802	13.06	8	8	467	51.805	6.53662	107.841	Ribulose-1,5-bisphosphate carboxylase (Fragment) OS=Selliera radicans GN=rbcL PE=3 SV=1 - [Q36802_9ASTR]
	Confidence Icon	Sequence	Protein Accessions	# Proteins	# Protein Groups	Activation Type	Modifications	IonScore	Exp Value	Δ Score	Rank	Identity High	Homology Threshold	Charge	m/z [Da]	ΔM [ppm]	Ions Matched	Spectrum File
	High	NMFTSIVGNxFGFKAL	Q9MSY1;Q36802	4	2	CID	X10(V)	95.85	8.7375e-06		8	51		1	1744.89	-8.87234	18/161	pisum_OE_elastase_rep2.mgf
	High	NMFTSIVGNxFGFKA	Q9MSY1;Q36802	4	2	CID	X10(V)	63.24	0.0162568		6	51	54	1	1631.8	-17.5747	11/151	pisum_OE_elastase_rep2.mgf
	High	AFRVTPQPGVPPEEA	Q32076;P94086;P94047;P94048;P93976;B6GUW7;B6GUR1;Q95F24;P92469;Q36657;Q9BB64;Q37269;D0F109;B5U0R5;Q6SSI3;E5FEB9;P28386;P31183;P04717;Q36955;A1XM53;A9X7D2;D7F329;Q8WLH4;Q33382;Q32728;Q9MV63;Q4VI77;A1XM40;B8QQG8;E2QAP3;Q8WJK7;Q8MAS0;Q9GHM5;Q9BAN0;O98740;Q8HUX3;Q33414;Q6JXR0;Q37222;Q95AA9;Q9GIE9;D9IFP2;Q9GEM3;B8QQG9;D6MYJ8;Q8MG08;B7P0E9;D6NK13;B7P0I1;O98879;Q1KZQ0;O46989;Q9TLI1;Q9BA36;Q3T5F0;Q4VIB1;…	14288	99	CID		61.09	0.0247963		3	51		1	1594.79	-19.1695	22/147	pisum_OE_elastase_rep2.mgf
	High	FQGPPHGIQVERDKLNKYGRPL	Q9GEB9;Q32076;P94086;P93976;B6GUW7;A5X4C0;B6GUR1;Q95F24;P92469;Q36657;Q9BB64;P04717;Q36955;Q7YMT8;O03615;Q5KTY1;A1XM53;A9X7D2;B1PHP1;D7F329;Q33382;Q8MG96;Q4VI77;Q53DC7;A5X4C4;B8QQG8;E2QAP3;E5FEA2;Q8WJK7;Q8MAS0;Q9GHM5;Q9BAN0;Q33414;Q6JXR0;Q5K3Z6;Q37222;Q95AA9;Q9GIE9;Q37276;A1X8A0;E1U252;D9IFP2;Q37148;Q8MC01;Q9GEM3;Q8WHV6;B8QQG9;D6MYJ8;Q9MSY1;Q8MG08;B7P0E9;D6NK13;B7P0I1;O98879;O98832;Q3T5K8;Q1KZQ0;…	17696	102	CID		58.53	0.0395048		8	50		1	2549.32	-21.9907	15/219	pisum_OE_elastase_rep2.mgf
	Medium	FRVTPQPGVPPEEAGA	P94086;P94048;P93976;B6GUR1;Q95F24;P92469;Q36657;Q9BB64;D0F109;B5U0R5;Q6SSI3;E5FEB9;P28386;P31183;P04717;Q36955;A1XM53;A9X7D2;D7F329;Q8WLH4;Q33382;Q9MV63;Q4VI77;A1XM40;B8QQG8;E2QAP3;Q8WJK7;Q8MAS0;Q9GHM5;Q9BAN0;O98740;Q8HUX3;Q33414;Q6JXR0;Q37222;Q95AA9;Q9GIE9;D9IFP2;Q9GEM3;B8QQG9;D6MYJ8;Q8MG08;B7P0E9;D6NK13;B7P0I1;O98879;Q1KZQ0;O46989;Q9TLI1;Q9BA36;Q3T5F0;Q4VIB1;Q9MU74;Q5I9A4;Q5I990;Q8MBZ1;Q6U127;…	14257	87	CID		48.87	0.421297		3	51		1	1651.82	-17.3998	14/159	pisum_OE_elastase_rep2.mgf
	Medium	FRVTPQPGVPPEEAGAA	P94086;P94048;P93976;B6GUR1;Q95F24;P92469;Q36657;Q9BB64;D0F109;B5U0R5;Q6SSI3;E5FEB9;P28386;P31183;P04717;A1XM53;A9X7D2;D7F329;Q8WLH4;Q33382;Q9MV63;Q4VI77;A1XM40;B8QQG8;E2QAP3;Q8WJK7;Q8MAS0;Q9GHM5;Q9BAN0;O98740;Q8HUX3;Q33414;Q6JXR0;Q37222;Q95AA9;Q9GIE9;D9IFP2;Q9GEM3;B8QQG9;D6MYJ8;Q8MG08;B7P0E9;D6NK13;B7P0I1;O98879;Q1KZQ0;O46989;Q9TLI1;Q9BA36;Q3T5F0;Q4VIB1;Q9MU74;Q5I9A4;Q5I990;Q8MBZ1;Q6U127;B7VF95;…	14214	86	CID		46.31	0.80673		3	51		1	1722.85	-20.8152	8/169	pisum_OE_elastase_rep2.mgf
	Medium	FRVTPQPGVPPEEA	Q32076;P94086;P94047;P94048;P93976;B6GUW7;B6GUR1;Q95F24;P92469;Q36657;Q9BB64;Q37269;D0F109;B5U0R5;Q6SSI3;E5FEB9;P28386;P31183;P04717;Q36955;A1XM53;A9X7D2;D7F329;Q8WLH4;Q33382;Q32728;Q9MV63;Q4VI77;A1XM40;B8QQG8;E2QAP3;Q8WJK7;Q8MAS0;Q9GHM5;Q9BAN0;O98740;Q8HUX3;Q33414;Q6JXR0;Q37222;Q95AA9;Q9GIE9;D9IFP2;Q9GEM3;B8QQG9;D6MYJ8;Q8MG08;B7P0E9;D6NK13;B7P0I1;O98879;Q1KZQ0;O46989;Q9TLI1;Q9BA36;Q3T5F0;Q4VIB1;…	14406	100	CID		45.67	0.880509		2	51	53	1	1523.77	-8.57811	14/139	pisum_OE_elastase_rep2.mgf
	Low	SYVKTFQGPPHGIQV	Q9BB64;D7F329;Q33382;E2QAP3;O46989;Q5I9A4;Q5I990;O98752;E0D9E7;Q36802	403	10	CID		20.46	224.035		5	50	34	1	1657.96	52.9439	7/151	pisum_OE_elastase_rep2.mgf
P94047	7.3	6	6	466	51.5606	6.68311	106.634	Ribulose-1,5-bisphosphate carboxylase, large subunit (Fragment) OS=Pentanopsis fragrans GN=rbcL PE=3 SV=1 - [P94047_9GENT]
	Confidence Icon	Sequence	Protein Accessions	# Proteins	# Protein Groups	Activation Type	Modifications	IonScore	Exp Value	Δ Score	Rank	Identity High	Homology Threshold	Charge	m/z [Da]	ΔM [ppm]	Ions Matched	Spectrum File
	High	NMFTSIVGNVFGFKAL	Q32076;P94086;P94047;P94048;P93976;A5X4C0;Q95F24;P92469;Q37269;D0F109;B5U0R5;E5FEB9;P28386;P04717;Q36955;Q7YMT8;O03615;A1XM53;A9X7D2;B1PHP1;D7F329;Q8WLH4;Q33382;Q32728;Q4VI77;A1XM40;A5X4C4;B8QQG8;E2QAP3;E5FEA2;Q8WJK7;Q8MAS0;Q9GHM5;O98740;Q8HUX3;Q33414;Q6JXR0;Q5K3Z6;Q95AA9;Q9GIE9;Q37276;A1X8A0;D9IFP2;Q37148;Q8MC01;Q9GEM3;Q8WHV6;B8QQG9;Q8MG08;B7P0E9;B7P0I1;O98832;Q3T5K8;O46989;Q9THR2;Q9TLI1;Q9BA36;…	16063	103	CID		95.85	8.7375e-06	0	2	51		1	1744.89	-8.87234	18/161	pisum_OE_elastase_rep2.mgf
	High	NMFTSIVGNVFGFKA	Q32076;P94086;P94047;P94048;P93976;A5X4C0;Q95F24;P92469;Q37269;D0F109;B5U0R5;E5FEB9;P28386;P04717;Q36955;Q7YMT8;O03615;A1XM53;A9X7D2;B1PHP1;D7F329;Q8WLH4;Q33382;Q32728;Q4VI77;A1XM40;A5X4C4;B8QQG8;E2QAP3;E5FEA2;Q8WJK7;Q8MAS0;Q9GHM5;O98740;Q8HUX3;Q33414;Q6JXR0;Q5K3Z6;Q95AA9;Q9GIE9;Q37276;A1X8A0;D9IFP2;Q37148;Q8MC01;Q9GEM3;Q8WHV6;B8QQG9;Q8MG08;B7P0E9;B7P0I1;O98832;Q3T5K8;O46989;Q9THR2;Q9TLI1;Q9BA36;…	16077	103	CID		63.24	0.0162568	0	1	51	54	1	1631.8	-17.5747	11/151	pisum_OE_elastase_rep2.mgf
	High	AFRVTPQPGVPPEEA	Q32076;P94086;P94047;P94048;P93976;B6GUW7;B6GUR1;Q95F24;P92469;Q36657;Q9BB64;Q37269;D0F109;B5U0R5;Q6SSI3;E5FEB9;P28386;P31183;P04717;Q36955;A1XM53;A9X7D2;D7F329;Q8WLH4;Q33382;Q32728;Q9MV63;Q4VI77;A1XM40;B8QQG8;E2QAP3;Q8WJK7;Q8MAS0;Q9GHM5;Q9BAN0;O98740;Q8HUX3;Q33414;Q6JXR0;Q37222;Q95AA9;Q9GIE9;D9IFP2;Q9GEM3;B8QQG9;D6MYJ8;Q8MG08;B7P0E9;D6NK13;B7P0I1;O98879;Q1KZQ0;O46989;Q9TLI1;Q9BA36;Q3T5F0;Q4VIB1;…	14288	99	CID		61.09	0.0247963		3	51		1	1594.79	-19.1695	22/147	pisum_OE_elastase_rep2.mgf
	Medium	FRVTPQPGVPPEEAxA	P94047;B6GUW7;Q32087	3	3	CID	X15(G)	48.87	0.421297		4	51		1	1651.82	-17.3998	14/159	pisum_OE_elastase_rep2.mgf
	Medium	FRVTPQPGVPPEEAxAA	P94047;B6GUW7	2	2	CID	X15(G)	46.31	0.80673		5	51		1	1722.85	-20.8152	8/169	pisum_OE_elastase_rep2.mgf
	Medium	FRVTPQPGVPPEEA	Q32076;P94086;P94047;P94048;P93976;B6GUW7;B6GUR1;Q95F24;P92469;Q36657;Q9BB64;Q37269;D0F109;B5U0R5;Q6SSI3;E5FEB9;P28386;P31183;P04717;Q36955;A1XM53;A9X7D2;D7F329;Q8WLH4;Q33382;Q32728;Q9MV63;Q4VI77;A1XM40;B8QQG8;E2QAP3;Q8WJK7;Q8MAS0;Q9GHM5;Q9BAN0;O98740;Q8HUX3;Q33414;Q6JXR0;Q37222;Q95AA9;Q9GIE9;D9IFP2;Q9GEM3;B8QQG9;D6MYJ8;Q8MG08;B7P0E9;D6NK13;B7P0I1;O98879;Q1KZQ0;O46989;Q9TLI1;Q9BA36;Q3T5F0;Q4VIB1;…	14406	100	CID		45.67	0.880509		2	51	53	1	1523.77	-8.57811	14/139	pisum_OE_elastase_rep2.mgf
P94048	10.11	8	7	475	52.8602	6.48096	106.634	Ribulose-1,5-bisphosphate carboxylase, large subunit (Fragment) OS=Dirichletia glaucescens GN=rbcL PE=3 SV=1 - [P94048_9GENT]
	Confidence Icon	Sequence	Protein Accessions	# Proteins	# Protein Groups	Activation Type	Modifications	IonScore	Exp Value	Δ Score	Rank	Identity High	Homology Threshold	Charge	m/z [Da]	ΔM [ppm]	Ions Matched	Spectrum File
	High	NMFTSIVGNVFGFKAL	Q32076;P94086;P94047;P94048;P93976;A5X4C0;Q95F24;P92469;Q37269;D0F109;B5U0R5;E5FEB9;P28386;P04717;Q36955;Q7YMT8;O03615;A1XM53;A9X7D2;B1PHP1;D7F329;Q8WLH4;Q33382;Q32728;Q4VI77;A1XM40;A5X4C4;B8QQG8;E2QAP3;E5FEA2;Q8WJK7;Q8MAS0;Q9GHM5;O98740;Q8HUX3;Q33414;Q6JXR0;Q5K3Z6;Q95AA9;Q9GIE9;Q37276;A1X8A0;D9IFP2;Q37148;Q8MC01;Q9GEM3;Q8WHV6;B8QQG9;Q8MG08;B7P0E9;B7P0I1;O98832;Q3T5K8;O46989;Q9THR2;Q9TLI1;Q9BA36;…	16063	103	CID		95.85	8.7375e-06	0	2	51		1	1744.89	-8.87234	18/161	pisum_OE_elastase_rep2.mgf
	High	NMFTSIVGNVFGFKA	Q32076;P94086;P94047;P94048;P93976;A5X4C0;Q95F24;P92469;Q37269;D0F109;B5U0R5;E5FEB9;P28386;P04717;Q36955;Q7YMT8;O03615;A1XM53;A9X7D2;B1PHP1;D7F329;Q8WLH4;Q33382;Q32728;Q4VI77;A1XM40;A5X4C4;B8QQG8;E2QAP3;E5FEA2;Q8WJK7;Q8MAS0;Q9GHM5;O98740;Q8HUX3;Q33414;Q6JXR0;Q5K3Z6;Q95AA9;Q9GIE9;Q37276;A1X8A0;D9IFP2;Q37148;Q8MC01;Q9GEM3;Q8WHV6;B8QQG9;Q8MG08;B7P0E9;B7P0I1;O98832;Q3T5K8;O46989;Q9THR2;Q9TLI1;Q9BA36;…	16077	103	CID		63.24	0.0162568	0	1	51	54	1	1631.8	-17.5747	11/151	pisum_OE_elastase_rep2.mgf
	High	AFRVTPQPGVPPEEA	Q32076;P94086;P94047;P94048;P93976;B6GUW7;B6GUR1;Q95F24;P92469;Q36657;Q9BB64;Q37269;D0F109;B5U0R5;Q6SSI3;E5FEB9;P28386;P31183;P04717;Q36955;A1XM53;A9X7D2;D7F329;Q8WLH4;Q33382;Q32728;Q9MV63;Q4VI77;A1XM40;B8QQG8;E2QAP3;Q8WJK7;Q8MAS0;Q9GHM5;Q9BAN0;O98740;Q8HUX3;Q33414;Q6JXR0;Q37222;Q95AA9;Q9GIE9;D9IFP2;Q9GEM3;B8QQG9;D6MYJ8;Q8MG08;B7P0E9;D6NK13;B7P0I1;O98879;Q1KZQ0;O46989;Q9TLI1;Q9BA36;Q3T5F0;Q4VIB1;…	14288	99	CID		61.09	0.0247963		3	51		1	1594.79	-19.1695	22/147	pisum_OE_elastase_rep2.mgf
	Medium	FRVTPQPGVPPEEAGA	P94086;P94048;P93976;B6GUR1;Q95F24;P92469;Q36657;Q9BB64;D0F109;B5U0R5;Q6SSI3;E5FEB9;P28386;P31183;P04717;Q36955;A1XM53;A9X7D2;D7F329;Q8WLH4;Q33382;Q9MV63;Q4VI77;A1XM40;B8QQG8;E2QAP3;Q8WJK7;Q8MAS0;Q9GHM5;Q9BAN0;O98740;Q8HUX3;Q33414;Q6JXR0;Q37222;Q95AA9;Q9GIE9;D9IFP2;Q9GEM3;B8QQG9;D6MYJ8;Q8MG08;B7P0E9;D6NK13;B7P0I1;O98879;Q1KZQ0;O46989;Q9TLI1;Q9BA36;Q3T5F0;Q4VIB1;Q9MU74;Q5I9A4;Q5I990;Q8MBZ1;Q6U127;…	14257	87	CID		48.87	0.421297		3	51		1	1651.82	-17.3998	14/159	pisum_OE_elastase_rep2.mgf
	Medium	FRVTPQPGVPPEEAGAA	P94086;P94048;P93976;B6GUR1;Q95F24;P92469;Q36657;Q9BB64;D0F109;B5U0R5;Q6SSI3;E5FEB9;P28386;P31183;P04717;A1XM53;A9X7D2;D7F329;Q8WLH4;Q33382;Q9MV63;Q4VI77;A1XM40;B8QQG8;E2QAP3;Q8WJK7;Q8MAS0;Q9GHM5;Q9BAN0;O98740;Q8HUX3;Q33414;Q6JXR0;Q37222;Q95AA9;Q9GIE9;D9IFP2;Q9GEM3;B8QQG9;D6MYJ8;Q8MG08;B7P0E9;D6NK13;B7P0I1;O98879;Q1KZQ0;O46989;Q9TLI1;Q9BA36;Q3T5F0;Q4VIB1;Q9MU74;Q5I9A4;Q5I990;Q8MBZ1;Q6U127;B7VF95;…	14214	86	CID		46.31	0.80673		3	51		1	1722.85	-20.8152	8/169	pisum_OE_elastase_rep2.mgf
	Medium	FRVTPQPGVPPEEA	Q32076;P94086;P94047;P94048;P93976;B6GUW7;B6GUR1;Q95F24;P92469;Q36657;Q9BB64;Q37269;D0F109;B5U0R5;Q6SSI3;E5FEB9;P28386;P31183;P04717;Q36955;A1XM53;A9X7D2;D7F329;Q8WLH4;Q33382;Q32728;Q9MV63;Q4VI77;A1XM40;B8QQG8;E2QAP3;Q8WJK7;Q8MAS0;Q9GHM5;Q9BAN0;O98740;Q8HUX3;Q33414;Q6JXR0;Q37222;Q95AA9;Q9GIE9;D9IFP2;Q9GEM3;B8QQG9;D6MYJ8;Q8MG08;B7P0E9;D6NK13;B7P0I1;O98879;Q1KZQ0;O46989;Q9TLI1;Q9BA36;Q3T5F0;Q4VIB1;…	14406	100	CID		45.67	0.880509		2	51	53	1	1523.77	-8.57811	14/139	pisum_OE_elastase_rep2.mgf
	Low	LRDDYIEKDRAPxI	P94048	1	1	CID	X13(M), X13(Oxidation)	14.87	1129.73		4	51	29	1	1750.88	1.92115	6/141	pisum_OE_elastase_rep2.mgf
	Low	LRDDYIEKDRAPxI	P94048	1	1	CID	X13(F)	13.49	1552.3		5	51	29	1	1750.88	-16.9293	5/141	pisum_OE_elastase_rep2.mgf
P28386	10.55	7	7	436	48.1543	7.04932	106.634	Ribulose bisphosphate carboxylase large chain (Fragment) OS=Byblis liniflora GN=rbcL PE=3 SV=3 - [RBL_BYBLI]
	Confidence Icon	Sequence	Protein Accessions	# Proteins	# Protein Groups	Activation Type	Modifications	IonScore	Exp Value	Δ Score	Rank	Identity High	Homology Threshold	Charge	m/z [Da]	ΔM [ppm]	Ions Matched	Spectrum File
	High	NMFTSIVGNVFGFKAL	Q32076;P94086;P94047;P94048;P93976;A5X4C0;Q95F24;P92469;Q37269;D0F109;B5U0R5;E5FEB9;P28386;P04717;Q36955;Q7YMT8;O03615;A1XM53;A9X7D2;B1PHP1;D7F329;Q8WLH4;Q33382;Q32728;Q4VI77;A1XM40;A5X4C4;B8QQG8;E2QAP3;E5FEA2;Q8WJK7;Q8MAS0;Q9GHM5;O98740;Q8HUX3;Q33414;Q6JXR0;Q5K3Z6;Q95AA9;Q9GIE9;Q37276;A1X8A0;D9IFP2;Q37148;Q8MC01;Q9GEM3;Q8WHV6;B8QQG9;Q8MG08;B7P0E9;B7P0I1;O98832;Q3T5K8;O46989;Q9THR2;Q9TLI1;Q9BA36;…	16063	103	CID		95.85	8.7375e-06	0	2	51		1	1744.89	-8.87234	18/161	pisum_OE_elastase_rep2.mgf
	High	NMFTSIVGNVFGFKA	Q32076;P94086;P94047;P94048;P93976;A5X4C0;Q95F24;P92469;Q37269;D0F109;B5U0R5;E5FEB9;P28386;P04717;Q36955;Q7YMT8;O03615;A1XM53;A9X7D2;B1PHP1;D7F329;Q8WLH4;Q33382;Q32728;Q4VI77;A1XM40;A5X4C4;B8QQG8;E2QAP3;E5FEA2;Q8WJK7;Q8MAS0;Q9GHM5;O98740;Q8HUX3;Q33414;Q6JXR0;Q5K3Z6;Q95AA9;Q9GIE9;Q37276;A1X8A0;D9IFP2;Q37148;Q8MC01;Q9GEM3;Q8WHV6;B8QQG9;Q8MG08;B7P0E9;B7P0I1;O98832;Q3T5K8;O46989;Q9THR2;Q9TLI1;Q9BA36;…	16077	103	CID		63.24	0.0162568	0	1	51	54	1	1631.8	-17.5747	11/151	pisum_OE_elastase_rep2.mgf
	High	AFRVTPQPGVPPEEA	Q32076;P94086;P94047;P94048;P93976;B6GUW7;B6GUR1;Q95F24;P92469;Q36657;Q9BB64;Q37269;D0F109;B5U0R5;Q6SSI3;E5FEB9;P28386;P31183;P04717;Q36955;A1XM53;A9X7D2;D7F329;Q8WLH4;Q33382;Q32728;Q9MV63;Q4VI77;A1XM40;B8QQG8;E2QAP3;Q8WJK7;Q8MAS0;Q9GHM5;Q9BAN0;O98740;Q8HUX3;Q33414;Q6JXR0;Q37222;Q95AA9;Q9GIE9;D9IFP2;Q9GEM3;B8QQG9;D6MYJ8;Q8MG08;B7P0E9;D6NK13;B7P0I1;O98879;Q1KZQ0;O46989;Q9TLI1;Q9BA36;Q3T5F0;Q4VIB1;…	14288	99	CID		61.09	0.0247963		3	51		1	1594.79	-19.1695	22/147	pisum_OE_elastase_rep2.mgf
	Medium	FRVTPQPGVPPEEAGA	P94086;P94048;P93976;B6GUR1;Q95F24;P92469;Q36657;Q9BB64;D0F109;B5U0R5;Q6SSI3;E5FEB9;P28386;P31183;P04717;Q36955;A1XM53;A9X7D2;D7F329;Q8WLH4;Q33382;Q9MV63;Q4VI77;A1XM40;B8QQG8;E2QAP3;Q8WJK7;Q8MAS0;Q9GHM5;Q9BAN0;O98740;Q8HUX3;Q33414;Q6JXR0;Q37222;Q95AA9;Q9GIE9;D9IFP2;Q9GEM3;B8QQG9;D6MYJ8;Q8MG08;B7P0E9;D6NK13;B7P0I1;O98879;Q1KZQ0;O46989;Q9TLI1;Q9BA36;Q3T5F0;Q4VIB1;Q9MU74;Q5I9A4;Q5I990;Q8MBZ1;Q6U127;…	14257	87	CID		48.87	0.421297		3	51		1	1651.82	-17.3998	14/159	pisum_OE_elastase_rep2.mgf
	Medium	FRVTPQPGVPPEEAGAA	P94086;P94048;P93976;B6GUR1;Q95F24;P92469;Q36657;Q9BB64;D0F109;B5U0R5;Q6SSI3;E5FEB9;P28386;P31183;P04717;A1XM53;A9X7D2;D7F329;Q8WLH4;Q33382;Q9MV63;Q4VI77;A1XM40;B8QQG8;E2QAP3;Q8WJK7;Q8MAS0;Q9GHM5;Q9BAN0;O98740;Q8HUX3;Q33414;Q6JXR0;Q37222;Q95AA9;Q9GIE9;D9IFP2;Q9GEM3;B8QQG9;D6MYJ8;Q8MG08;B7P0E9;D6NK13;B7P0I1;O98879;Q1KZQ0;O46989;Q9TLI1;Q9BA36;Q3T5F0;Q4VIB1;Q9MU74;Q5I9A4;Q5I990;Q8MBZ1;Q6U127;B7VF95;…	14214	86	CID		46.31	0.80673		3	51		1	1722.85	-20.8152	8/169	pisum_OE_elastase_rep2.mgf
	Medium	FRVTPQPGVPPEEA	Q32076;P94086;P94047;P94048;P93976;B6GUW7;B6GUR1;Q95F24;P92469;Q36657;Q9BB64;Q37269;D0F109;B5U0R5;Q6SSI3;E5FEB9;P28386;P31183;P04717;Q36955;A1XM53;A9X7D2;D7F329;Q8WLH4;Q33382;Q32728;Q9MV63;Q4VI77;A1XM40;B8QQG8;E2QAP3;Q8WJK7;Q8MAS0;Q9GHM5;Q9BAN0;O98740;Q8HUX3;Q33414;Q6JXR0;Q37222;Q95AA9;Q9GIE9;D9IFP2;Q9GEM3;B8QQG9;D6MYJ8;Q8MG08;B7P0E9;D6NK13;B7P0I1;O98879;Q1KZQ0;O46989;Q9TLI1;Q9BA36;Q3T5F0;Q4VIB1;…	14406	100	CID		45.67	0.880509		2	51	53	1	1523.77	-8.57811	14/139	pisum_OE_elastase_rep2.mgf
	Low	GFKAGVREYKLT	P28386;Q36955	2	2	CID		22.68	143.375		10	50	43	1	1368.75	-8.61767	6/112	pisum_OE_elastase_rep2.mgf
Q8WLH4	14.5	7	7	469	52.2396	6.53662	106.634	Ribulose 1,5-bisphosphate carboxylase (Fragment) OS=Meliosma veitchiorum GN=rbcL PE=3 SV=1 - [Q8WLH4_9MAGN]
	Confidence Icon	Sequence	Protein Accessions	# Proteins	# Protein Groups	Activation Type	Modifications	IonScore	Exp Value	Δ Score	Rank	Identity High	Homology Threshold	Charge	m/z [Da]	ΔM [ppm]	Ions Matched	Spectrum File
	High	NMFTSIVGNVFGFKAL	Q32076;P94086;P94047;P94048;P93976;A5X4C0;Q95F24;P92469;Q37269;D0F109;B5U0R5;E5FEB9;P28386;P04717;Q36955;Q7YMT8;O03615;A1XM53;A9X7D2;B1PHP1;D7F329;Q8WLH4;Q33382;Q32728;Q4VI77;A1XM40;A5X4C4;B8QQG8;E2QAP3;E5FEA2;Q8WJK7;Q8MAS0;Q9GHM5;O98740;Q8HUX3;Q33414;Q6JXR0;Q5K3Z6;Q95AA9;Q9GIE9;Q37276;A1X8A0;D9IFP2;Q37148;Q8MC01;Q9GEM3;Q8WHV6;B8QQG9;Q8MG08;B7P0E9;B7P0I1;O98832;Q3T5K8;O46989;Q9THR2;Q9TLI1;Q9BA36;…	16063	103	CID		95.85	8.7375e-06	0	2	51		1	1744.89	-8.87234	18/161	pisum_OE_elastase_rep2.mgf
	High	NMFTSIVGNVFGFKA	Q32076;P94086;P94047;P94048;P93976;A5X4C0;Q95F24;P92469;Q37269;D0F109;B5U0R5;E5FEB9;P28386;P04717;Q36955;Q7YMT8;O03615;A1XM53;A9X7D2;B1PHP1;D7F329;Q8WLH4;Q33382;Q32728;Q4VI77;A1XM40;A5X4C4;B8QQG8;E2QAP3;E5FEA2;Q8WJK7;Q8MAS0;Q9GHM5;O98740;Q8HUX3;Q33414;Q6JXR0;Q5K3Z6;Q95AA9;Q9GIE9;Q37276;A1X8A0;D9IFP2;Q37148;Q8MC01;Q9GEM3;Q8WHV6;B8QQG9;Q8MG08;B7P0E9;B7P0I1;O98832;Q3T5K8;O46989;Q9THR2;Q9TLI1;Q9BA36;…	16077	103	CID		63.24	0.0162568	0	1	51	54	1	1631.8	-17.5747	11/151	pisum_OE_elastase_rep2.mgf
	High	AFRVTPQPGVPPEEA	Q32076;P94086;P94047;P94048;P93976;B6GUW7;B6GUR1;Q95F24;P92469;Q36657;Q9BB64;Q37269;D0F109;B5U0R5;Q6SSI3;E5FEB9;P28386;P31183;P04717;Q36955;A1XM53;A9X7D2;D7F329;Q8WLH4;Q33382;Q32728;Q9MV63;Q4VI77;A1XM40;B8QQG8;E2QAP3;Q8WJK7;Q8MAS0;Q9GHM5;Q9BAN0;O98740;Q8HUX3;Q33414;Q6JXR0;Q37222;Q95AA9;Q9GIE9;D9IFP2;Q9GEM3;B8QQG9;D6MYJ8;Q8MG08;B7P0E9;D6NK13;B7P0I1;O98879;Q1KZQ0;O46989;Q9TLI1;Q9BA36;Q3T5F0;Q4VIB1;…	14288	99	CID		61.09	0.0247963		3	51		1	1594.79	-19.1695	22/147	pisum_OE_elastase_rep2.mgf
	Medium	FRVTPQPGVPPEEAGA	P94086;P94048;P93976;B6GUR1;Q95F24;P92469;Q36657;Q9BB64;D0F109;B5U0R5;Q6SSI3;E5FEB9;P28386;P31183;P04717;Q36955;A1XM53;A9X7D2;D7F329;Q8WLH4;Q33382;Q9MV63;Q4VI77;A1XM40;B8QQG8;E2QAP3;Q8WJK7;Q8MAS0;Q9GHM5;Q9BAN0;O98740;Q8HUX3;Q33414;Q6JXR0;Q37222;Q95AA9;Q9GIE9;D9IFP2;Q9GEM3;B8QQG9;D6MYJ8;Q8MG08;B7P0E9;D6NK13;B7P0I1;O98879;Q1KZQ0;O46989;Q9TLI1;Q9BA36;Q3T5F0;Q4VIB1;Q9MU74;Q5I9A4;Q5I990;Q8MBZ1;Q6U127;…	14257	87	CID		48.87	0.421297		3	51		1	1651.82	-17.3998	14/159	pisum_OE_elastase_rep2.mgf
	Medium	FRVTPQPGVPPEEAGAA	P94086;P94048;P93976;B6GUR1;Q95F24;P92469;Q36657;Q9BB64;D0F109;B5U0R5;Q6SSI3;E5FEB9;P28386;P31183;P04717;A1XM53;A9X7D2;D7F329;Q8WLH4;Q33382;Q9MV63;Q4VI77;A1XM40;B8QQG8;E2QAP3;Q8WJK7;Q8MAS0;Q9GHM5;Q9BAN0;O98740;Q8HUX3;Q33414;Q6JXR0;Q37222;Q95AA9;Q9GIE9;D9IFP2;Q9GEM3;B8QQG9;D6MYJ8;Q8MG08;B7P0E9;D6NK13;B7P0I1;O98879;Q1KZQ0;O46989;Q9TLI1;Q9BA36;Q3T5F0;Q4VIB1;Q9MU74;Q5I9A4;Q5I990;Q8MBZ1;Q6U127;B7VF95;…	14214	86	CID		46.31	0.80673		3	51		1	1722.85	-20.8152	8/169	pisum_OE_elastase_rep2.mgf
	Medium	FRVTPQPGVPPEEA	Q32076;P94086;P94047;P94048;P93976;B6GUW7;B6GUR1;Q95F24;P92469;Q36657;Q9BB64;Q37269;D0F109;B5U0R5;Q6SSI3;E5FEB9;P28386;P31183;P04717;Q36955;A1XM53;A9X7D2;D7F329;Q8WLH4;Q33382;Q32728;Q9MV63;Q4VI77;A1XM40;B8QQG8;E2QAP3;Q8WJK7;Q8MAS0;Q9GHM5;Q9BAN0;O98740;Q8HUX3;Q33414;Q6JXR0;Q37222;Q95AA9;Q9GIE9;D9IFP2;Q9GEM3;B8QQG9;D6MYJ8;Q8MG08;B7P0E9;D6NK13;B7P0I1;O98879;Q1KZQ0;O46989;Q9TLI1;Q9BA36;Q3T5F0;Q4VIB1;…	14406	100	CID		45.67	0.880509		2	51	53	1	1523.77	-8.57811	14/139	pisum_OE_elastase_rep2.mgf
	Low	FQGPPHGIQVERDKLNxYGRPLLEcTIKPKLGLS	Q8WLH4	1	1	CID	X17(Q), C25(Carbamidomethyl)	12.81	367.539		5	44	26	1	3889.03	-15.7354	5/370	pisum_OE_elastase_rep2.mgf
Q8HUX3	14.66	8	7	464	51.3917	6.18896	106.634	Ribulose-1,5-bisphosphate carboxylase large subunit (Fragment) OS=Urtica dioica GN=rbcL PE=3 SV=1 - [Q8HUX3_URTDI]
	Confidence Icon	Sequence	Protein Accessions	# Proteins	# Protein Groups	Activation Type	Modifications	IonScore	Exp Value	Δ Score	Rank	Identity High	Homology Threshold	Charge	m/z [Da]	ΔM [ppm]	Ions Matched	Spectrum File
	High	NMFTSIVGNVFGFKAL	Q32076;P94086;P94047;P94048;P93976;A5X4C0;Q95F24;P92469;Q37269;D0F109;B5U0R5;E5FEB9;P28386;P04717;Q36955;Q7YMT8;O03615;A1XM53;A9X7D2;B1PHP1;D7F329;Q8WLH4;Q33382;Q32728;Q4VI77;A1XM40;A5X4C4;B8QQG8;E2QAP3;E5FEA2;Q8WJK7;Q8MAS0;Q9GHM5;O98740;Q8HUX3;Q33414;Q6JXR0;Q5K3Z6;Q95AA9;Q9GIE9;Q37276;A1X8A0;D9IFP2;Q37148;Q8MC01;Q9GEM3;Q8WHV6;B8QQG9;Q8MG08;B7P0E9;B7P0I1;O98832;Q3T5K8;O46989;Q9THR2;Q9TLI1;Q9BA36;…	16063	103	CID		95.85	8.7375e-06	0	2	51		1	1744.89	-8.87234	18/161	pisum_OE_elastase_rep2.mgf
	High	NMFTSIVGNVFGFKA	Q32076;P94086;P94047;P94048;P93976;A5X4C0;Q95F24;P92469;Q37269;D0F109;B5U0R5;E5FEB9;P28386;P04717;Q36955;Q7YMT8;O03615;A1XM53;A9X7D2;B1PHP1;D7F329;Q8WLH4;Q33382;Q32728;Q4VI77;A1XM40;A5X4C4;B8QQG8;E2QAP3;E5FEA2;Q8WJK7;Q8MAS0;Q9GHM5;O98740;Q8HUX3;Q33414;Q6JXR0;Q5K3Z6;Q95AA9;Q9GIE9;Q37276;A1X8A0;D9IFP2;Q37148;Q8MC01;Q9GEM3;Q8WHV6;B8QQG9;Q8MG08;B7P0E9;B7P0I1;O98832;Q3T5K8;O46989;Q9THR2;Q9TLI1;Q9BA36;…	16077	103	CID		63.24	0.0162568	0	1	51	54	1	1631.8	-17.5747	11/151	pisum_OE_elastase_rep2.mgf
	High	AFRVTPQPGVPPEEA	Q32076;P94086;P94047;P94048;P93976;B6GUW7;B6GUR1;Q95F24;P92469;Q36657;Q9BB64;Q37269;D0F109;B5U0R5;Q6SSI3;E5FEB9;P28386;P31183;P04717;Q36955;A1XM53;A9X7D2;D7F329;Q8WLH4;Q33382;Q32728;Q9MV63;Q4VI77;A1XM40;B8QQG8;E2QAP3;Q8WJK7;Q8MAS0;Q9GHM5;Q9BAN0;O98740;Q8HUX3;Q33414;Q6JXR0;Q37222;Q95AA9;Q9GIE9;D9IFP2;Q9GEM3;B8QQG9;D6MYJ8;Q8MG08;B7P0E9;D6NK13;B7P0I1;O98879;Q1KZQ0;O46989;Q9TLI1;Q9BA36;Q3T5F0;Q4VIB1;…	14288	99	CID		61.09	0.0247963		3	51		1	1594.79	-19.1695	22/147	pisum_OE_elastase_rep2.mgf
	Medium	FRVTPQPGVPPEEAGA	P94086;P94048;P93976;B6GUR1;Q95F24;P92469;Q36657;Q9BB64;D0F109;B5U0R5;Q6SSI3;E5FEB9;P28386;P31183;P04717;Q36955;A1XM53;A9X7D2;D7F329;Q8WLH4;Q33382;Q9MV63;Q4VI77;A1XM40;B8QQG8;E2QAP3;Q8WJK7;Q8MAS0;Q9GHM5;Q9BAN0;O98740;Q8HUX3;Q33414;Q6JXR0;Q37222;Q95AA9;Q9GIE9;D9IFP2;Q9GEM3;B8QQG9;D6MYJ8;Q8MG08;B7P0E9;D6NK13;B7P0I1;O98879;Q1KZQ0;O46989;Q9TLI1;Q9BA36;Q3T5F0;Q4VIB1;Q9MU74;Q5I9A4;Q5I990;Q8MBZ1;Q6U127;…	14257	87	CID		48.87	0.421297		3	51		1	1651.82	-17.3998	14/159	pisum_OE_elastase_rep2.mgf
	Medium	FRVTPQPGVPPEEAGAA	P94086;P94048;P93976;B6GUR1;Q95F24;P92469;Q36657;Q9BB64;D0F109;B5U0R5;Q6SSI3;E5FEB9;P28386;P31183;P04717;A1XM53;A9X7D2;D7F329;Q8WLH4;Q33382;Q9MV63;Q4VI77;A1XM40;B8QQG8;E2QAP3;Q8WJK7;Q8MAS0;Q9GHM5;Q9BAN0;O98740;Q8HUX3;Q33414;Q6JXR0;Q37222;Q95AA9;Q9GIE9;D9IFP2;Q9GEM3;B8QQG9;D6MYJ8;Q8MG08;B7P0E9;D6NK13;B7P0I1;O98879;Q1KZQ0;O46989;Q9TLI1;Q9BA36;Q3T5F0;Q4VIB1;Q9MU74;Q5I9A4;Q5I990;Q8MBZ1;Q6U127;B7VF95;…	14214	86	CID		46.31	0.80673		3	51		1	1722.85	-20.8152	8/169	pisum_OE_elastase_rep2.mgf
	Medium	FRVTPQPGVPPEEA	Q32076;P94086;P94047;P94048;P93976;B6GUW7;B6GUR1;Q95F24;P92469;Q36657;Q9BB64;Q37269;D0F109;B5U0R5;Q6SSI3;E5FEB9;P28386;P31183;P04717;Q36955;A1XM53;A9X7D2;D7F329;Q8WLH4;Q33382;Q32728;Q9MV63;Q4VI77;A1XM40;B8QQG8;E2QAP3;Q8WJK7;Q8MAS0;Q9GHM5;Q9BAN0;O98740;Q8HUX3;Q33414;Q6JXR0;Q37222;Q95AA9;Q9GIE9;D9IFP2;Q9GEM3;B8QQG9;D6MYJ8;Q8MG08;B7P0E9;D6NK13;B7P0I1;O98879;Q1KZQ0;O46989;Q9TLI1;Q9BA36;Q3T5F0;Q4VIB1;…	14406	100	CID		45.67	0.880509		2	51	53	1	1523.77	-8.57811	14/139	pisum_OE_elastase_rep2.mgf
	Low	FQGPPHGIQVERDKLNKYRAPLWGcTIKPxLGLS	Q8HUX3	1	1	CID	C25(Carbamidomethyl), X30(I)	11.66	478.964		9	44	26	1	3889.03	-19.6592	5/368	pisum_OE_elastase_rep2.mgf
	Low	FQGPPHGIQVERDKLNKYRAPLWGcTIKPxLGLS	Q8HUX3	1	1	CID	C25(Carbamidomethyl), X30(L)	11.66	478.964		10	44	26	1	3889.03	-19.6592	5/368	pisum_OE_elastase_rep2.mgf
Q4VIB1	13.26	7	7	430	47.4029	6.68311	106.634	Ribulose-1,5-bisphosphate carboxylase/oxygenase large subunit (Fragment) OS=Melanoxylon brauna GN=rbcL PE=3 SV=1 - [Q4VIB1_9FABA]
	Confidence Icon	Sequence	Protein Accessions	# Proteins	# Protein Groups	Activation Type	Modifications	IonScore	Exp Value	Δ Score	Rank	Identity High	Homology Threshold	Charge	m/z [Da]	ΔM [ppm]	Ions Matched	Spectrum File
	High	NMFTSIVGNVFGFKAL	Q32076;P94086;P94047;P94048;P93976;A5X4C0;Q95F24;P92469;Q37269;D0F109;B5U0R5;E5FEB9;P28386;P04717;Q36955;Q7YMT8;O03615;A1XM53;A9X7D2;B1PHP1;D7F329;Q8WLH4;Q33382;Q32728;Q4VI77;A1XM40;A5X4C4;B8QQG8;E2QAP3;E5FEA2;Q8WJK7;Q8MAS0;Q9GHM5;O98740;Q8HUX3;Q33414;Q6JXR0;Q5K3Z6;Q95AA9;Q9GIE9;Q37276;A1X8A0;D9IFP2;Q37148;Q8MC01;Q9GEM3;Q8WHV6;B8QQG9;Q8MG08;B7P0E9;B7P0I1;O98832;Q3T5K8;O46989;Q9THR2;Q9TLI1;Q9BA36;…	16063	103	CID		95.85	8.7375e-06	0	2	51		1	1744.89	-8.87234	18/161	pisum_OE_elastase_rep2.mgf
	High	NMFTSIVGNVFGFKA	Q32076;P94086;P94047;P94048;P93976;A5X4C0;Q95F24;P92469;Q37269;D0F109;B5U0R5;E5FEB9;P28386;P04717;Q36955;Q7YMT8;O03615;A1XM53;A9X7D2;B1PHP1;D7F329;Q8WLH4;Q33382;Q32728;Q4VI77;A1XM40;A5X4C4;B8QQG8;E2QAP3;E5FEA2;Q8WJK7;Q8MAS0;Q9GHM5;O98740;Q8HUX3;Q33414;Q6JXR0;Q5K3Z6;Q95AA9;Q9GIE9;Q37276;A1X8A0;D9IFP2;Q37148;Q8MC01;Q9GEM3;Q8WHV6;B8QQG9;Q8MG08;B7P0E9;B7P0I1;O98832;Q3T5K8;O46989;Q9THR2;Q9TLI1;Q9BA36;…	16077	103	CID		63.24	0.0162568	0	1	51	54	1	1631.8	-17.5747	11/151	pisum_OE_elastase_rep2.mgf
	High	AFRVTPQPGVPPEEA	Q32076;P94086;P94047;P94048;P93976;B6GUW7;B6GUR1;Q95F24;P92469;Q36657;Q9BB64;Q37269;D0F109;B5U0R5;Q6SSI3;E5FEB9;P28386;P31183;P04717;Q36955;A1XM53;A9X7D2;D7F329;Q8WLH4;Q33382;Q32728;Q9MV63;Q4VI77;A1XM40;B8QQG8;E2QAP3;Q8WJK7;Q8MAS0;Q9GHM5;Q9BAN0;O98740;Q8HUX3;Q33414;Q6JXR0;Q37222;Q95AA9;Q9GIE9;D9IFP2;Q9GEM3;B8QQG9;D6MYJ8;Q8MG08;B7P0E9;D6NK13;B7P0I1;O98879;Q1KZQ0;O46989;Q9TLI1;Q9BA36;Q3T5F0;Q4VIB1;…	14288	99	CID		61.09	0.0247963		3	51		1	1594.79	-19.1695	22/147	pisum_OE_elastase_rep2.mgf
	Medium	FRVTPQPGVPPEEAGA	P94086;P94048;P93976;B6GUR1;Q95F24;P92469;Q36657;Q9BB64;D0F109;B5U0R5;Q6SSI3;E5FEB9;P28386;P31183;P04717;Q36955;A1XM53;A9X7D2;D7F329;Q8WLH4;Q33382;Q9MV63;Q4VI77;A1XM40;B8QQG8;E2QAP3;Q8WJK7;Q8MAS0;Q9GHM5;Q9BAN0;O98740;Q8HUX3;Q33414;Q6JXR0;Q37222;Q95AA9;Q9GIE9;D9IFP2;Q9GEM3;B8QQG9;D6MYJ8;Q8MG08;B7P0E9;D6NK13;B7P0I1;O98879;Q1KZQ0;O46989;Q9TLI1;Q9BA36;Q3T5F0;Q4VIB1;Q9MU74;Q5I9A4;Q5I990;Q8MBZ1;Q6U127;…	14257	87	CID		48.87	0.421297		3	51		1	1651.82	-17.3998	14/159	pisum_OE_elastase_rep2.mgf
	Medium	FRVTPQPGVPPEEAGAA	P94086;P94048;P93976;B6GUR1;Q95F24;P92469;Q36657;Q9BB64;D0F109;B5U0R5;Q6SSI3;E5FEB9;P28386;P31183;P04717;A1XM53;A9X7D2;D7F329;Q8WLH4;Q33382;Q9MV63;Q4VI77;A1XM40;B8QQG8;E2QAP3;Q8WJK7;Q8MAS0;Q9GHM5;Q9BAN0;O98740;Q8HUX3;Q33414;Q6JXR0;Q37222;Q95AA9;Q9GIE9;D9IFP2;Q9GEM3;B8QQG9;D6MYJ8;Q8MG08;B7P0E9;D6NK13;B7P0I1;O98879;Q1KZQ0;O46989;Q9TLI1;Q9BA36;Q3T5F0;Q4VIB1;Q9MU74;Q5I9A4;Q5I990;Q8MBZ1;Q6U127;B7VF95;…	14214	86	CID		46.31	0.80673		3	51		1	1722.85	-20.8152	8/169	pisum_OE_elastase_rep2.mgf
	Medium	FRVTPQPGVPPEEA	Q32076;P94086;P94047;P94048;P93976;B6GUW7;B6GUR1;Q95F24;P92469;Q36657;Q9BB64;Q37269;D0F109;B5U0R5;Q6SSI3;E5FEB9;P28386;P31183;P04717;Q36955;A1XM53;A9X7D2;D7F329;Q8WLH4;Q33382;Q32728;Q9MV63;Q4VI77;A1XM40;B8QQG8;E2QAP3;Q8WJK7;Q8MAS0;Q9GHM5;Q9BAN0;O98740;Q8HUX3;Q33414;Q6JXR0;Q37222;Q95AA9;Q9GIE9;D9IFP2;Q9GEM3;B8QQG9;D6MYJ8;Q8MG08;B7P0E9;D6NK13;B7P0I1;O98879;Q1KZQ0;O46989;Q9TLI1;Q9BA36;Q3T5F0;Q4VIB1;…	14406	100	CID		45.67	0.880509		2	51	53	1	1523.77	-8.57811	14/139	pisum_OE_elastase_rep2.mgf
	Low	FQGPPHGIQVERDKLNKYxRPLL	Q4VIB1	3	1	CID	X19(N)	32.32	14.1661		4	49	46	1	2719.39	-34.0118	15/229	pisum_OE_elastase_rep2.mgf
Q8WLH8	10.51	7	7	447	49.5368	6.17627	106.634	Ribulose 1,5-bisphosphate carboxylase (Fragment) OS=Irvingia malayana GN=rbcL PE=4 SV=1 - [Q8WLH8_9ROSI]
	Confidence Icon	Sequence	Protein Accessions	# Proteins	# Protein Groups	Activation Type	Modifications	IonScore	Exp Value	Δ Score	Rank	Identity High	Homology Threshold	Charge	m/z [Da]	ΔM [ppm]	Ions Matched	Spectrum File
	High	NMFTSIVGNVFGFKAL	Q32076;P94086;P94047;P94048;P93976;A5X4C0;Q95F24;P92469;Q37269;D0F109;B5U0R5;E5FEB9;P28386;P04717;Q36955;Q7YMT8;O03615;A1XM53;A9X7D2;B1PHP1;D7F329;Q8WLH4;Q33382;Q32728;Q4VI77;A1XM40;A5X4C4;B8QQG8;E2QAP3;E5FEA2;Q8WJK7;Q8MAS0;Q9GHM5;O98740;Q8HUX3;Q33414;Q6JXR0;Q5K3Z6;Q95AA9;Q9GIE9;Q37276;A1X8A0;D9IFP2;Q37148;Q8MC01;Q9GEM3;Q8WHV6;B8QQG9;Q8MG08;B7P0E9;B7P0I1;O98832;Q3T5K8;O46989;Q9THR2;Q9TLI1;Q9BA36;…	16063	103	CID		95.85	8.7375e-06	0	2	51		1	1744.89	-8.87234	18/161	pisum_OE_elastase_rep2.mgf
	High	NMFTSIVGNVFGFKA	Q32076;P94086;P94047;P94048;P93976;A5X4C0;Q95F24;P92469;Q37269;D0F109;B5U0R5;E5FEB9;P28386;P04717;Q36955;Q7YMT8;O03615;A1XM53;A9X7D2;B1PHP1;D7F329;Q8WLH4;Q33382;Q32728;Q4VI77;A1XM40;A5X4C4;B8QQG8;E2QAP3;E5FEA2;Q8WJK7;Q8MAS0;Q9GHM5;O98740;Q8HUX3;Q33414;Q6JXR0;Q5K3Z6;Q95AA9;Q9GIE9;Q37276;A1X8A0;D9IFP2;Q37148;Q8MC01;Q9GEM3;Q8WHV6;B8QQG9;Q8MG08;B7P0E9;B7P0I1;O98832;Q3T5K8;O46989;Q9THR2;Q9TLI1;Q9BA36;…	16077	103	CID		63.24	0.0162568	0	1	51	54	1	1631.8	-17.5747	11/151	pisum_OE_elastase_rep2.mgf
	High	AFRVTPQPGVPPEEA	Q32076;P94086;P94047;P94048;P93976;B6GUW7;B6GUR1;Q95F24;P92469;Q36657;Q9BB64;Q37269;D0F109;B5U0R5;Q6SSI3;E5FEB9;P28386;P31183;P04717;Q36955;A1XM53;A9X7D2;D7F329;Q8WLH4;Q33382;Q32728;Q9MV63;Q4VI77;A1XM40;B8QQG8;E2QAP3;Q8WJK7;Q8MAS0;Q9GHM5;Q9BAN0;O98740;Q8HUX3;Q33414;Q6JXR0;Q37222;Q95AA9;Q9GIE9;D9IFP2;Q9GEM3;B8QQG9;D6MYJ8;Q8MG08;B7P0E9;D6NK13;B7P0I1;O98879;Q1KZQ0;O46989;Q9TLI1;Q9BA36;Q3T5F0;Q4VIB1;…	14288	99	CID		61.09	0.0247963		3	51		1	1594.79	-19.1695	22/147	pisum_OE_elastase_rep2.mgf
	Medium	FRVTPQPGVPPEEAGA	P94086;P94048;P93976;B6GUR1;Q95F24;P92469;Q36657;Q9BB64;D0F109;B5U0R5;Q6SSI3;E5FEB9;P28386;P31183;P04717;Q36955;A1XM53;A9X7D2;D7F329;Q8WLH4;Q33382;Q9MV63;Q4VI77;A1XM40;B8QQG8;E2QAP3;Q8WJK7;Q8MAS0;Q9GHM5;Q9BAN0;O98740;Q8HUX3;Q33414;Q6JXR0;Q37222;Q95AA9;Q9GIE9;D9IFP2;Q9GEM3;B8QQG9;D6MYJ8;Q8MG08;B7P0E9;D6NK13;B7P0I1;O98879;Q1KZQ0;O46989;Q9TLI1;Q9BA36;Q3T5F0;Q4VIB1;Q9MU74;Q5I9A4;Q5I990;Q8MBZ1;Q6U127;…	14257	87	CID		48.87	0.421297		3	51		1	1651.82	-17.3998	14/159	pisum_OE_elastase_rep2.mgf
	Medium	FRVTPQPGVPPEEAGAA	P94086;P94048;P93976;B6GUR1;Q95F24;P92469;Q36657;Q9BB64;D0F109;B5U0R5;Q6SSI3;E5FEB9;P28386;P31183;P04717;A1XM53;A9X7D2;D7F329;Q8WLH4;Q33382;Q9MV63;Q4VI77;A1XM40;B8QQG8;E2QAP3;Q8WJK7;Q8MAS0;Q9GHM5;Q9BAN0;O98740;Q8HUX3;Q33414;Q6JXR0;Q37222;Q95AA9;Q9GIE9;D9IFP2;Q9GEM3;B8QQG9;D6MYJ8;Q8MG08;B7P0E9;D6NK13;B7P0I1;O98879;Q1KZQ0;O46989;Q9TLI1;Q9BA36;Q3T5F0;Q4VIB1;Q9MU74;Q5I9A4;Q5I990;Q8MBZ1;Q6U127;B7VF95;…	14214	86	CID		46.31	0.80673		3	51		1	1722.85	-20.8152	8/169	pisum_OE_elastase_rep2.mgf
	Medium	FRVTPQPGVPPEEA	Q32076;P94086;P94047;P94048;P93976;B6GUW7;B6GUR1;Q95F24;P92469;Q36657;Q9BB64;Q37269;D0F109;B5U0R5;Q6SSI3;E5FEB9;P28386;P31183;P04717;Q36955;A1XM53;A9X7D2;D7F329;Q8WLH4;Q33382;Q32728;Q9MV63;Q4VI77;A1XM40;B8QQG8;E2QAP3;Q8WJK7;Q8MAS0;Q9GHM5;Q9BAN0;O98740;Q8HUX3;Q33414;Q6JXR0;Q37222;Q95AA9;Q9GIE9;D9IFP2;Q9GEM3;B8QQG9;D6MYJ8;Q8MG08;B7P0E9;D6NK13;B7P0I1;O98879;Q1KZQ0;O46989;Q9TLI1;Q9BA36;Q3T5F0;Q4VIB1;…	14406	100	CID		45.67	0.880509		2	51	53	1	1523.77	-8.57811	14/139	pisum_OE_elastase_rep2.mgf
	Low	LRLEDLRIPTxYT	Q8WLH8	2	1	CID	X11(M)	29.2	36.5622		6	50	45	1	1620.88	4.23876	6/130	pisum_OE_elastase_rep2.mgf
Q6L9X4	11.95	8	8	452	50.0218	7.18115	106.634	RuBisCO large subunit (Fragment) OS=Phyllostachys bambusoides GN=rbcL PE=3 SV=1 - [Q6L9X4_9POAL]
	Confidence Icon	Sequence	Protein Accessions	# Proteins	# Protein Groups	Activation Type	Modifications	IonScore	Exp Value	Δ Score	Rank	Identity High	Homology Threshold	Charge	m/z [Da]	ΔM [ppm]	Ions Matched	Spectrum File
	High	NMFTSIVGNVFGFKAL	Q32076;P94086;P94047;P94048;P93976;A5X4C0;Q95F24;P92469;Q37269;D0F109;B5U0R5;E5FEB9;P28386;P04717;Q36955;Q7YMT8;O03615;A1XM53;A9X7D2;B1PHP1;D7F329;Q8WLH4;Q33382;Q32728;Q4VI77;A1XM40;A5X4C4;B8QQG8;E2QAP3;E5FEA2;Q8WJK7;Q8MAS0;Q9GHM5;O98740;Q8HUX3;Q33414;Q6JXR0;Q5K3Z6;Q95AA9;Q9GIE9;Q37276;A1X8A0;D9IFP2;Q37148;Q8MC01;Q9GEM3;Q8WHV6;B8QQG9;Q8MG08;B7P0E9;B7P0I1;O98832;Q3T5K8;O46989;Q9THR2;Q9TLI1;Q9BA36;…	16063	103	CID		95.85	8.7375e-06	0	2	51		1	1744.89	-8.87234	18/161	pisum_OE_elastase_rep2.mgf
	High	NMFTSIVGNVFGFKA	Q32076;P94086;P94047;P94048;P93976;A5X4C0;Q95F24;P92469;Q37269;D0F109;B5U0R5;E5FEB9;P28386;P04717;Q36955;Q7YMT8;O03615;A1XM53;A9X7D2;B1PHP1;D7F329;Q8WLH4;Q33382;Q32728;Q4VI77;A1XM40;A5X4C4;B8QQG8;E2QAP3;E5FEA2;Q8WJK7;Q8MAS0;Q9GHM5;O98740;Q8HUX3;Q33414;Q6JXR0;Q5K3Z6;Q95AA9;Q9GIE9;Q37276;A1X8A0;D9IFP2;Q37148;Q8MC01;Q9GEM3;Q8WHV6;B8QQG9;Q8MG08;B7P0E9;B7P0I1;O98832;Q3T5K8;O46989;Q9THR2;Q9TLI1;Q9BA36;…	16077	103	CID		63.24	0.0162568	0	1	51	54	1	1631.8	-17.5747	11/151	pisum_OE_elastase_rep2.mgf
	High	AFRVTPQPGVPPEEA	Q32076;P94086;P94047;P94048;P93976;B6GUW7;B6GUR1;Q95F24;P92469;Q36657;Q9BB64;Q37269;D0F109;B5U0R5;Q6SSI3;E5FEB9;P28386;P31183;P04717;Q36955;A1XM53;A9X7D2;D7F329;Q8WLH4;Q33382;Q32728;Q9MV63;Q4VI77;A1XM40;B8QQG8;E2QAP3;Q8WJK7;Q8MAS0;Q9GHM5;Q9BAN0;O98740;Q8HUX3;Q33414;Q6JXR0;Q37222;Q95AA9;Q9GIE9;D9IFP2;Q9GEM3;B8QQG9;D6MYJ8;Q8MG08;B7P0E9;D6NK13;B7P0I1;O98879;Q1KZQ0;O46989;Q9TLI1;Q9BA36;Q3T5F0;Q4VIB1;…	14288	99	CID		61.09	0.0247963		3	51		1	1594.79	-19.1695	22/147	pisum_OE_elastase_rep2.mgf
	Medium	FRVTPQPGVPPEEAGA	P94086;P94048;P93976;B6GUR1;Q95F24;P92469;Q36657;Q9BB64;D0F109;B5U0R5;Q6SSI3;E5FEB9;P28386;P31183;P04717;Q36955;A1XM53;A9X7D2;D7F329;Q8WLH4;Q33382;Q9MV63;Q4VI77;A1XM40;B8QQG8;E2QAP3;Q8WJK7;Q8MAS0;Q9GHM5;Q9BAN0;O98740;Q8HUX3;Q33414;Q6JXR0;Q37222;Q95AA9;Q9GIE9;D9IFP2;Q9GEM3;B8QQG9;D6MYJ8;Q8MG08;B7P0E9;D6NK13;B7P0I1;O98879;Q1KZQ0;O46989;Q9TLI1;Q9BA36;Q3T5F0;Q4VIB1;Q9MU74;Q5I9A4;Q5I990;Q8MBZ1;Q6U127;…	14257	87	CID		48.87	0.421297		3	51		1	1651.82	-17.3998	14/159	pisum_OE_elastase_rep2.mgf
	Medium	FRVTPQPGVPPEEAGAA	P94086;P94048;P93976;B6GUR1;Q95F24;P92469;Q36657;Q9BB64;D0F109;B5U0R5;Q6SSI3;E5FEB9;P28386;P31183;P04717;A1XM53;A9X7D2;D7F329;Q8WLH4;Q33382;Q9MV63;Q4VI77;A1XM40;B8QQG8;E2QAP3;Q8WJK7;Q8MAS0;Q9GHM5;Q9BAN0;O98740;Q8HUX3;Q33414;Q6JXR0;Q37222;Q95AA9;Q9GIE9;D9IFP2;Q9GEM3;B8QQG9;D6MYJ8;Q8MG08;B7P0E9;D6NK13;B7P0I1;O98879;Q1KZQ0;O46989;Q9TLI1;Q9BA36;Q3T5F0;Q4VIB1;Q9MU74;Q5I9A4;Q5I990;Q8MBZ1;Q6U127;B7VF95;…	14214	86	CID		46.31	0.80673		3	51		1	1722.85	-20.8152	8/169	pisum_OE_elastase_rep2.mgf
	Medium	FRVTPQPGVPPEEA	Q32076;P94086;P94047;P94048;P93976;B6GUW7;B6GUR1;Q95F24;P92469;Q36657;Q9BB64;Q37269;D0F109;B5U0R5;Q6SSI3;E5FEB9;P28386;P31183;P04717;Q36955;A1XM53;A9X7D2;D7F329;Q8WLH4;Q33382;Q32728;Q9MV63;Q4VI77;A1XM40;B8QQG8;E2QAP3;Q8WJK7;Q8MAS0;Q9GHM5;Q9BAN0;O98740;Q8HUX3;Q33414;Q6JXR0;Q37222;Q95AA9;Q9GIE9;D9IFP2;Q9GEM3;B8QQG9;D6MYJ8;Q8MG08;B7P0E9;D6NK13;B7P0I1;O98879;Q1KZQ0;O46989;Q9TLI1;Q9BA36;Q3T5F0;Q4VIB1;…	14406	100	CID		45.67	0.880509		2	51	53	1	1523.77	-8.57811	14/139	pisum_OE_elastase_rep2.mgf
	Low	QARNEGRDLAREGNxIIRAA	Q6L9X4	1	1	CID	X15(E)	36.49	7.16763		6	51	52	1	2239.12	-20.1156	11/210	pisum_OE_elastase_rep2.mgf
	Low	RNEGRDLAREGNxIIRAA	Q6L9X4	1	1	CID	X13(E)	31.11	24.1659		4	50	43	1	2040.02	-25.069	11/190	pisum_OE_elastase_rep2.mgf
Q5J9S8	10.38	7	7	443	49.1937	7.23975	106.634	Ribulose-1,5-bisphosphate carboxylase/oxygenase large subunit (Fragment) OS=Palisota bracteosa GN=rbcL PE=3 SV=1 - [Q5J9S8_9LILI]
	Confidence Icon	Sequence	Protein Accessions	# Proteins	# Protein Groups	Activation Type	Modifications	IonScore	Exp Value	Δ Score	Rank	Identity High	Homology Threshold	Charge	m/z [Da]	ΔM [ppm]	Ions Matched	Spectrum File
	High	NMFTSIVGNVFGFKAL	Q32076;P94086;P94047;P94048;P93976;A5X4C0;Q95F24;P92469;Q37269;D0F109;B5U0R5;E5FEB9;P28386;P04717;Q36955;Q7YMT8;O03615;A1XM53;A9X7D2;B1PHP1;D7F329;Q8WLH4;Q33382;Q32728;Q4VI77;A1XM40;A5X4C4;B8QQG8;E2QAP3;E5FEA2;Q8WJK7;Q8MAS0;Q9GHM5;O98740;Q8HUX3;Q33414;Q6JXR0;Q5K3Z6;Q95AA9;Q9GIE9;Q37276;A1X8A0;D9IFP2;Q37148;Q8MC01;Q9GEM3;Q8WHV6;B8QQG9;Q8MG08;B7P0E9;B7P0I1;O98832;Q3T5K8;O46989;Q9THR2;Q9TLI1;Q9BA36;…	16063	103	CID		95.85	8.7375e-06	0	2	51		1	1744.89	-8.87234	18/161	pisum_OE_elastase_rep2.mgf
	High	NMFTSIVGNVFGFKA	Q32076;P94086;P94047;P94048;P93976;A5X4C0;Q95F24;P92469;Q37269;D0F109;B5U0R5;E5FEB9;P28386;P04717;Q36955;Q7YMT8;O03615;A1XM53;A9X7D2;B1PHP1;D7F329;Q8WLH4;Q33382;Q32728;Q4VI77;A1XM40;A5X4C4;B8QQG8;E2QAP3;E5FEA2;Q8WJK7;Q8MAS0;Q9GHM5;O98740;Q8HUX3;Q33414;Q6JXR0;Q5K3Z6;Q95AA9;Q9GIE9;Q37276;A1X8A0;D9IFP2;Q37148;Q8MC01;Q9GEM3;Q8WHV6;B8QQG9;Q8MG08;B7P0E9;B7P0I1;O98832;Q3T5K8;O46989;Q9THR2;Q9TLI1;Q9BA36;…	16077	103	CID		63.24	0.0162568	0	1	51	54	1	1631.8	-17.5747	11/151	pisum_OE_elastase_rep2.mgf
	High	AFRVTPQPGVPPEEA	Q32076;P94086;P94047;P94048;P93976;B6GUW7;B6GUR1;Q95F24;P92469;Q36657;Q9BB64;Q37269;D0F109;B5U0R5;Q6SSI3;E5FEB9;P28386;P31183;P04717;Q36955;A1XM53;A9X7D2;D7F329;Q8WLH4;Q33382;Q32728;Q9MV63;Q4VI77;A1XM40;B8QQG8;E2QAP3;Q8WJK7;Q8MAS0;Q9GHM5;Q9BAN0;O98740;Q8HUX3;Q33414;Q6JXR0;Q37222;Q95AA9;Q9GIE9;D9IFP2;Q9GEM3;B8QQG9;D6MYJ8;Q8MG08;B7P0E9;D6NK13;B7P0I1;O98879;Q1KZQ0;O46989;Q9TLI1;Q9BA36;Q3T5F0;Q4VIB1;…	14288	99	CID		61.09	0.0247963		3	51		1	1594.79	-19.1695	22/147	pisum_OE_elastase_rep2.mgf
	Medium	FRVTPQPGVPPEEAGA	P94086;P94048;P93976;B6GUR1;Q95F24;P92469;Q36657;Q9BB64;D0F109;B5U0R5;Q6SSI3;E5FEB9;P28386;P31183;P04717;Q36955;A1XM53;A9X7D2;D7F329;Q8WLH4;Q33382;Q9MV63;Q4VI77;A1XM40;B8QQG8;E2QAP3;Q8WJK7;Q8MAS0;Q9GHM5;Q9BAN0;O98740;Q8HUX3;Q33414;Q6JXR0;Q37222;Q95AA9;Q9GIE9;D9IFP2;Q9GEM3;B8QQG9;D6MYJ8;Q8MG08;B7P0E9;D6NK13;B7P0I1;O98879;Q1KZQ0;O46989;Q9TLI1;Q9BA36;Q3T5F0;Q4VIB1;Q9MU74;Q5I9A4;Q5I990;Q8MBZ1;Q6U127;…	14257	87	CID		48.87	0.421297		3	51		1	1651.82	-17.3998	14/159	pisum_OE_elastase_rep2.mgf
	Medium	FRVTPQPGVPPEEAGAA	P94086;P94048;P93976;B6GUR1;Q95F24;P92469;Q36657;Q9BB64;D0F109;B5U0R5;Q6SSI3;E5FEB9;P28386;P31183;P04717;A1XM53;A9X7D2;D7F329;Q8WLH4;Q33382;Q9MV63;Q4VI77;A1XM40;B8QQG8;E2QAP3;Q8WJK7;Q8MAS0;Q9GHM5;Q9BAN0;O98740;Q8HUX3;Q33414;Q6JXR0;Q37222;Q95AA9;Q9GIE9;D9IFP2;Q9GEM3;B8QQG9;D6MYJ8;Q8MG08;B7P0E9;D6NK13;B7P0I1;O98879;Q1KZQ0;O46989;Q9TLI1;Q9BA36;Q3T5F0;Q4VIB1;Q9MU74;Q5I9A4;Q5I990;Q8MBZ1;Q6U127;B7VF95;…	14214	86	CID		46.31	0.80673		3	51		1	1722.85	-20.8152	8/169	pisum_OE_elastase_rep2.mgf
	Medium	FRVTPQPGVPPEEA	Q32076;P94086;P94047;P94048;P93976;B6GUW7;B6GUR1;Q95F24;P92469;Q36657;Q9BB64;Q37269;D0F109;B5U0R5;Q6SSI3;E5FEB9;P28386;P31183;P04717;Q36955;A1XM53;A9X7D2;D7F329;Q8WLH4;Q33382;Q32728;Q9MV63;Q4VI77;A1XM40;B8QQG8;E2QAP3;Q8WJK7;Q8MAS0;Q9GHM5;Q9BAN0;O98740;Q8HUX3;Q33414;Q6JXR0;Q37222;Q95AA9;Q9GIE9;D9IFP2;Q9GEM3;B8QQG9;D6MYJ8;Q8MG08;B7P0E9;D6NK13;B7P0I1;O98879;Q1KZQ0;O46989;Q9TLI1;Q9BA36;Q3T5F0;Q4VIB1;…	14406	100	CID		45.67	0.880509		2	51	53	1	1523.77	-8.57811	14/139	pisum_OE_elastase_rep2.mgf
	Low	GFKAxVRDYKLT	Q5J9S8	1	1	CID	X5(A)	24.98	84.4257		4	50	43	1	1368.75	-8.61767	6/112	pisum_OE_elastase_rep2.mgf
Q33404	9.85	5	5	467	51.8409	6.43018	106.634	Ribulose-1,5-bisphosphate carboxylase (Fragment) OS=Diaspasis filifolia GN=rbcL PE=3 SV=1 - [Q33404_9ASTR]
	Confidence Icon	Sequence	Protein Accessions	# Proteins	# Protein Groups	Activation Type	Modifications	IonScore	Exp Value	Δ Score	Rank	Identity High	Homology Threshold	Charge	m/z [Da]	ΔM [ppm]	Ions Matched	Spectrum File
	High	NMFTSIVGNVFGFKAL	Q32076;P94086;P94047;P94048;P93976;A5X4C0;Q95F24;P92469;Q37269;D0F109;B5U0R5;E5FEB9;P28386;P04717;Q36955;Q7YMT8;O03615;A1XM53;A9X7D2;B1PHP1;D7F329;Q8WLH4;Q33382;Q32728;Q4VI77;A1XM40;A5X4C4;B8QQG8;E2QAP3;E5FEA2;Q8WJK7;Q8MAS0;Q9GHM5;O98740;Q8HUX3;Q33414;Q6JXR0;Q5K3Z6;Q95AA9;Q9GIE9;Q37276;A1X8A0;D9IFP2;Q37148;Q8MC01;Q9GEM3;Q8WHV6;B8QQG9;Q8MG08;B7P0E9;B7P0I1;O98832;Q3T5K8;O46989;Q9THR2;Q9TLI1;Q9BA36;…	16063	103	CID		95.85	8.7375e-06	0	2	51		1	1744.89	-8.87234	18/161	pisum_OE_elastase_rep2.mgf
	High	NMFTSIVGNVFGFKA	Q32076;P94086;P94047;P94048;P93976;A5X4C0;Q95F24;P92469;Q37269;D0F109;B5U0R5;E5FEB9;P28386;P04717;Q36955;Q7YMT8;O03615;A1XM53;A9X7D2;B1PHP1;D7F329;Q8WLH4;Q33382;Q32728;Q4VI77;A1XM40;A5X4C4;B8QQG8;E2QAP3;E5FEA2;Q8WJK7;Q8MAS0;Q9GHM5;O98740;Q8HUX3;Q33414;Q6JXR0;Q5K3Z6;Q95AA9;Q9GIE9;Q37276;A1X8A0;D9IFP2;Q37148;Q8MC01;Q9GEM3;Q8WHV6;B8QQG9;Q8MG08;B7P0E9;B7P0I1;O98832;Q3T5K8;O46989;Q9THR2;Q9TLI1;Q9BA36;…	16077	103	CID		63.24	0.0162568	0	1	51	54	1	1631.8	-17.5747	11/151	pisum_OE_elastase_rep2.mgf
	High	AFRVTPQPGVPPEEA	Q32076;P94086;P94047;P94048;P93976;B6GUW7;B6GUR1;Q95F24;P92469;Q36657;Q9BB64;Q37269;D0F109;B5U0R5;Q6SSI3;E5FEB9;P28386;P31183;P04717;Q36955;A1XM53;A9X7D2;D7F329;Q8WLH4;Q33382;Q32728;Q9MV63;Q4VI77;A1XM40;B8QQG8;E2QAP3;Q8WJK7;Q8MAS0;Q9GHM5;Q9BAN0;O98740;Q8HUX3;Q33414;Q6JXR0;Q37222;Q95AA9;Q9GIE9;D9IFP2;Q9GEM3;B8QQG9;D6MYJ8;Q8MG08;B7P0E9;D6NK13;B7P0I1;O98879;Q1KZQ0;O46989;Q9TLI1;Q9BA36;Q3T5F0;Q4VIB1;…	14288	99	CID		61.09	0.0247963		3	51		1	1594.79	-19.1695	22/147	pisum_OE_elastase_rep2.mgf
	Medium	FRVTPQPGVPPEEA	Q32076;P94086;P94047;P94048;P93976;B6GUW7;B6GUR1;Q95F24;P92469;Q36657;Q9BB64;Q37269;D0F109;B5U0R5;Q6SSI3;E5FEB9;P28386;P31183;P04717;Q36955;A1XM53;A9X7D2;D7F329;Q8WLH4;Q33382;Q32728;Q9MV63;Q4VI77;A1XM40;B8QQG8;E2QAP3;Q8WJK7;Q8MAS0;Q9GHM5;Q9BAN0;O98740;Q8HUX3;Q33414;Q6JXR0;Q37222;Q95AA9;Q9GIE9;D9IFP2;Q9GEM3;B8QQG9;D6MYJ8;Q8MG08;B7P0E9;D6NK13;B7P0I1;O98879;Q1KZQ0;O46989;Q9TLI1;Q9BA36;Q3T5F0;Q4VIB1;…	14406	100	CID		45.67	0.880509		2	51	53	1	1523.77	-8.57811	14/139	pisum_OE_elastase_rep2.mgf
	Low	SYVKTFQGPxHGIQV	Q33404;Q41322	2	2	CID	X10(P)	20.46	224.035		6	50	34	1	1657.96	52.9439	7/151	pisum_OE_elastase_rep2.mgf
Q96082	10.09	7	7	466	51.6208	6.48096	106.634	Ribulose-1,5-biphosphate carboxylase (Fragment) OS=Stephanostema stenocarpum GN=rbcL PE=3 SV=1 - [Q96082_9GENT]
	Confidence Icon	Sequence	Protein Accessions	# Proteins	# Protein Groups	Activation Type	Modifications	IonScore	Exp Value	Δ Score	Rank	Identity High	Homology Threshold	Charge	m/z [Da]	ΔM [ppm]	Ions Matched	Spectrum File
	High	NMFTSIVGNVFGFKAL	Q32076;P94086;P94047;P94048;P93976;A5X4C0;Q95F24;P92469;Q37269;D0F109;B5U0R5;E5FEB9;P28386;P04717;Q36955;Q7YMT8;O03615;A1XM53;A9X7D2;B1PHP1;D7F329;Q8WLH4;Q33382;Q32728;Q4VI77;A1XM40;A5X4C4;B8QQG8;E2QAP3;E5FEA2;Q8WJK7;Q8MAS0;Q9GHM5;O98740;Q8HUX3;Q33414;Q6JXR0;Q5K3Z6;Q95AA9;Q9GIE9;Q37276;A1X8A0;D9IFP2;Q37148;Q8MC01;Q9GEM3;Q8WHV6;B8QQG9;Q8MG08;B7P0E9;B7P0I1;O98832;Q3T5K8;O46989;Q9THR2;Q9TLI1;Q9BA36;…	16063	103	CID		95.85	8.7375e-06	0	2	51		1	1744.89	-8.87234	18/161	pisum_OE_elastase_rep2.mgf
	High	NMFTSIVGNVFGFKA	Q32076;P94086;P94047;P94048;P93976;A5X4C0;Q95F24;P92469;Q37269;D0F109;B5U0R5;E5FEB9;P28386;P04717;Q36955;Q7YMT8;O03615;A1XM53;A9X7D2;B1PHP1;D7F329;Q8WLH4;Q33382;Q32728;Q4VI77;A1XM40;A5X4C4;B8QQG8;E2QAP3;E5FEA2;Q8WJK7;Q8MAS0;Q9GHM5;O98740;Q8HUX3;Q33414;Q6JXR0;Q5K3Z6;Q95AA9;Q9GIE9;Q37276;A1X8A0;D9IFP2;Q37148;Q8MC01;Q9GEM3;Q8WHV6;B8QQG9;Q8MG08;B7P0E9;B7P0I1;O98832;Q3T5K8;O46989;Q9THR2;Q9TLI1;Q9BA36;…	16077	103	CID		63.24	0.0162568	0	1	51	54	1	1631.8	-17.5747	11/151	pisum_OE_elastase_rep2.mgf
	High	AFRVTPQPGVPPEEA	Q32076;P94086;P94047;P94048;P93976;B6GUW7;B6GUR1;Q95F24;P92469;Q36657;Q9BB64;Q37269;D0F109;B5U0R5;Q6SSI3;E5FEB9;P28386;P31183;P04717;Q36955;A1XM53;A9X7D2;D7F329;Q8WLH4;Q33382;Q32728;Q9MV63;Q4VI77;A1XM40;B8QQG8;E2QAP3;Q8WJK7;Q8MAS0;Q9GHM5;Q9BAN0;O98740;Q8HUX3;Q33414;Q6JXR0;Q37222;Q95AA9;Q9GIE9;D9IFP2;Q9GEM3;B8QQG9;D6MYJ8;Q8MG08;B7P0E9;D6NK13;B7P0I1;O98879;Q1KZQ0;O46989;Q9TLI1;Q9BA36;Q3T5F0;Q4VIB1;…	14288	99	CID		61.09	0.0247963		3	51		1	1594.79	-19.1695	22/147	pisum_OE_elastase_rep2.mgf
	Medium	FRVTPQPGVPPEEAGA	P94086;P94048;P93976;B6GUR1;Q95F24;P92469;Q36657;Q9BB64;D0F109;B5U0R5;Q6SSI3;E5FEB9;P28386;P31183;P04717;Q36955;A1XM53;A9X7D2;D7F329;Q8WLH4;Q33382;Q9MV63;Q4VI77;A1XM40;B8QQG8;E2QAP3;Q8WJK7;Q8MAS0;Q9GHM5;Q9BAN0;O98740;Q8HUX3;Q33414;Q6JXR0;Q37222;Q95AA9;Q9GIE9;D9IFP2;Q9GEM3;B8QQG9;D6MYJ8;Q8MG08;B7P0E9;D6NK13;B7P0I1;O98879;Q1KZQ0;O46989;Q9TLI1;Q9BA36;Q3T5F0;Q4VIB1;Q9MU74;Q5I9A4;Q5I990;Q8MBZ1;Q6U127;…	14257	87	CID		48.87	0.421297		3	51		1	1651.82	-17.3998	14/159	pisum_OE_elastase_rep2.mgf
	Medium	FRVTPQPGVPPEEAGAA	P94086;P94048;P93976;B6GUR1;Q95F24;P92469;Q36657;Q9BB64;D0F109;B5U0R5;Q6SSI3;E5FEB9;P28386;P31183;P04717;A1XM53;A9X7D2;D7F329;Q8WLH4;Q33382;Q9MV63;Q4VI77;A1XM40;B8QQG8;E2QAP3;Q8WJK7;Q8MAS0;Q9GHM5;Q9BAN0;O98740;Q8HUX3;Q33414;Q6JXR0;Q37222;Q95AA9;Q9GIE9;D9IFP2;Q9GEM3;B8QQG9;D6MYJ8;Q8MG08;B7P0E9;D6NK13;B7P0I1;O98879;Q1KZQ0;O46989;Q9TLI1;Q9BA36;Q3T5F0;Q4VIB1;Q9MU74;Q5I9A4;Q5I990;Q8MBZ1;Q6U127;B7VF95;…	14214	86	CID		46.31	0.80673		3	51		1	1722.85	-20.8152	8/169	pisum_OE_elastase_rep2.mgf
	Medium	FRVTPQPGVPPEEA	Q32076;P94086;P94047;P94048;P93976;B6GUW7;B6GUR1;Q95F24;P92469;Q36657;Q9BB64;Q37269;D0F109;B5U0R5;Q6SSI3;E5FEB9;P28386;P31183;P04717;Q36955;A1XM53;A9X7D2;D7F329;Q8WLH4;Q33382;Q32728;Q9MV63;Q4VI77;A1XM40;B8QQG8;E2QAP3;Q8WJK7;Q8MAS0;Q9GHM5;Q9BAN0;O98740;Q8HUX3;Q33414;Q6JXR0;Q37222;Q95AA9;Q9GIE9;D9IFP2;Q9GEM3;B8QQG9;D6MYJ8;Q8MG08;B7P0E9;D6NK13;B7P0I1;O98879;Q1KZQ0;O46989;Q9TLI1;Q9BA36;Q3T5F0;Q4VIB1;…	14406	100	CID		45.67	0.880509		2	51	53	1	1523.77	-8.57811	14/139	pisum_OE_elastase_rep2.mgf
	Low	LRLEDLRIxPAYV	Q96082	1	1	CID	X9(Y)	31.65	20.7985		5	50	45	1	1620.88	-16.1205	10/122	pisum_OE_elastase_rep2.mgf
O19861	15.06	9	9	445	49.3379	6.68311	106.634	Ribulose 1,5-bisphosphate carboxylase large subunit (Fragment) OS=Anomochloa marantoidea GN=rbcL PE=3 SV=1 - [O19861_ANOMA]
	Confidence Icon	Sequence	Protein Accessions	# Proteins	# Protein Groups	Activation Type	Modifications	IonScore	Exp Value	Δ Score	Rank	Identity High	Homology Threshold	Charge	m/z [Da]	ΔM [ppm]	Ions Matched	Spectrum File
	High	NMFTSIVGNVFGFKAL	Q32076;P94086;P94047;P94048;P93976;A5X4C0;Q95F24;P92469;Q37269;D0F109;B5U0R5;E5FEB9;P28386;P04717;Q36955;Q7YMT8;O03615;A1XM53;A9X7D2;B1PHP1;D7F329;Q8WLH4;Q33382;Q32728;Q4VI77;A1XM40;A5X4C4;B8QQG8;E2QAP3;E5FEA2;Q8WJK7;Q8MAS0;Q9GHM5;O98740;Q8HUX3;Q33414;Q6JXR0;Q5K3Z6;Q95AA9;Q9GIE9;Q37276;A1X8A0;D9IFP2;Q37148;Q8MC01;Q9GEM3;Q8WHV6;B8QQG9;Q8MG08;B7P0E9;B7P0I1;O98832;Q3T5K8;O46989;Q9THR2;Q9TLI1;Q9BA36;…	16063	103	CID		95.85	8.7375e-06	0	2	51		1	1744.89	-8.87234	18/161	pisum_OE_elastase_rep2.mgf
	High	NMFTSIVGNVFGFKA	Q32076;P94086;P94047;P94048;P93976;A5X4C0;Q95F24;P92469;Q37269;D0F109;B5U0R5;E5FEB9;P28386;P04717;Q36955;Q7YMT8;O03615;A1XM53;A9X7D2;B1PHP1;D7F329;Q8WLH4;Q33382;Q32728;Q4VI77;A1XM40;A5X4C4;B8QQG8;E2QAP3;E5FEA2;Q8WJK7;Q8MAS0;Q9GHM5;O98740;Q8HUX3;Q33414;Q6JXR0;Q5K3Z6;Q95AA9;Q9GIE9;Q37276;A1X8A0;D9IFP2;Q37148;Q8MC01;Q9GEM3;Q8WHV6;B8QQG9;Q8MG08;B7P0E9;B7P0I1;O98832;Q3T5K8;O46989;Q9THR2;Q9TLI1;Q9BA36;…	16077	103	CID		63.24	0.0162568	0	1	51	54	1	1631.8	-17.5747	11/151	pisum_OE_elastase_rep2.mgf
	High	AFRVTPQPGVPPEEA	Q32076;P94086;P94047;P94048;P93976;B6GUW7;B6GUR1;Q95F24;P92469;Q36657;Q9BB64;Q37269;D0F109;B5U0R5;Q6SSI3;E5FEB9;P28386;P31183;P04717;Q36955;A1XM53;A9X7D2;D7F329;Q8WLH4;Q33382;Q32728;Q9MV63;Q4VI77;A1XM40;B8QQG8;E2QAP3;Q8WJK7;Q8MAS0;Q9GHM5;Q9BAN0;O98740;Q8HUX3;Q33414;Q6JXR0;Q37222;Q95AA9;Q9GIE9;D9IFP2;Q9GEM3;B8QQG9;D6MYJ8;Q8MG08;B7P0E9;D6NK13;B7P0I1;O98879;Q1KZQ0;O46989;Q9TLI1;Q9BA36;Q3T5F0;Q4VIB1;…	14288	99	CID		61.09	0.0247963		3	51		1	1594.79	-19.1695	22/147	pisum_OE_elastase_rep2.mgf
	Medium	FRVTPQPGVPPEEAGA	P94086;P94048;P93976;B6GUR1;Q95F24;P92469;Q36657;Q9BB64;D0F109;B5U0R5;Q6SSI3;E5FEB9;P28386;P31183;P04717;Q36955;A1XM53;A9X7D2;D7F329;Q8WLH4;Q33382;Q9MV63;Q4VI77;A1XM40;B8QQG8;E2QAP3;Q8WJK7;Q8MAS0;Q9GHM5;Q9BAN0;O98740;Q8HUX3;Q33414;Q6JXR0;Q37222;Q95AA9;Q9GIE9;D9IFP2;Q9GEM3;B8QQG9;D6MYJ8;Q8MG08;B7P0E9;D6NK13;B7P0I1;O98879;Q1KZQ0;O46989;Q9TLI1;Q9BA36;Q3T5F0;Q4VIB1;Q9MU74;Q5I9A4;Q5I990;Q8MBZ1;Q6U127;…	14257	87	CID		48.87	0.421297		3	51		1	1651.82	-17.3998	14/159	pisum_OE_elastase_rep2.mgf
	Medium	FRVTPQPGVPPEEAGAA	P94086;P94048;P93976;B6GUR1;Q95F24;P92469;Q36657;Q9BB64;D0F109;B5U0R5;Q6SSI3;E5FEB9;P28386;P31183;P04717;A1XM53;A9X7D2;D7F329;Q8WLH4;Q33382;Q9MV63;Q4VI77;A1XM40;B8QQG8;E2QAP3;Q8WJK7;Q8MAS0;Q9GHM5;Q9BAN0;O98740;Q8HUX3;Q33414;Q6JXR0;Q37222;Q95AA9;Q9GIE9;D9IFP2;Q9GEM3;B8QQG9;D6MYJ8;Q8MG08;B7P0E9;D6NK13;B7P0I1;O98879;Q1KZQ0;O46989;Q9TLI1;Q9BA36;Q3T5F0;Q4VIB1;Q9MU74;Q5I9A4;Q5I990;Q8MBZ1;Q6U127;B7VF95;…	14214	86	CID		46.31	0.80673		3	51		1	1722.85	-20.8152	8/169	pisum_OE_elastase_rep2.mgf
	Medium	FRVTPQPGVPPEEA	Q32076;P94086;P94047;P94048;P93976;B6GUW7;B6GUR1;Q95F24;P92469;Q36657;Q9BB64;Q37269;D0F109;B5U0R5;Q6SSI3;E5FEB9;P28386;P31183;P04717;Q36955;A1XM53;A9X7D2;D7F329;Q8WLH4;Q33382;Q32728;Q9MV63;Q4VI77;A1XM40;B8QQG8;E2QAP3;Q8WJK7;Q8MAS0;Q9GHM5;Q9BAN0;O98740;Q8HUX3;Q33414;Q6JXR0;Q37222;Q95AA9;Q9GIE9;D9IFP2;Q9GEM3;B8QQG9;D6MYJ8;Q8MG08;B7P0E9;D6NK13;B7P0I1;O98879;Q1KZQ0;O46989;Q9TLI1;Q9BA36;Q3T5F0;Q4VIB1;…	14406	100	CID		45.67	0.880509		2	51	53	1	1523.77	-8.57811	14/139	pisum_OE_elastase_rep2.mgf
	Low	QARNEGRDLAREGNEIIRAA	Q8MAS0;Q37148;Q3T5F0;E0D9E7;Q58U12;O19861;Q539X4	686	7	CID		36.49	7.16763		3	51	52	1	2239.12	-20.1156	11/213	pisum_OE_elastase_rep2.mgf
	Low	RNEGRDLAREGNEIIRAA	Q8MAS0;Q37148;Q3T5F0;E0D9E7;Q58U12;O19861;Q539X4	691	7	CID		31.11	24.1659	0	1	50	43	1	2040.02	-25.069	11/193	pisum_OE_elastase_rep2.mgf
	Low	VGFxAGVKDYKLT	B8QQG8;O19861	7	2	CID	X4(A)	29.45	30.163		2	50	43	1	1368.75	-0.41311	9/112	pisum_OE_elastase_rep2.mgf
Q9TID9	10.32	7	7	436	48.1773	6.59521	106.634	Ribulose bisphosphate large subunit (Fragment) OS=Gaultheria shallon GN=rbcL PE=3 SV=1 - [Q9TID9_9ERIC]
	Confidence Icon	Sequence	Protein Accessions	# Proteins	# Protein Groups	Activation Type	Modifications	IonScore	Exp Value	Δ Score	Rank	Identity High	Homology Threshold	Charge	m/z [Da]	ΔM [ppm]	Ions Matched	Spectrum File
	High	NMFTSIVGNVFGFKAL	Q32076;P94086;P94047;P94048;P93976;A5X4C0;Q95F24;P92469;Q37269;D0F109;B5U0R5;E5FEB9;P28386;P04717;Q36955;Q7YMT8;O03615;A1XM53;A9X7D2;B1PHP1;D7F329;Q8WLH4;Q33382;Q32728;Q4VI77;A1XM40;A5X4C4;B8QQG8;E2QAP3;E5FEA2;Q8WJK7;Q8MAS0;Q9GHM5;O98740;Q8HUX3;Q33414;Q6JXR0;Q5K3Z6;Q95AA9;Q9GIE9;Q37276;A1X8A0;D9IFP2;Q37148;Q8MC01;Q9GEM3;Q8WHV6;B8QQG9;Q8MG08;B7P0E9;B7P0I1;O98832;Q3T5K8;O46989;Q9THR2;Q9TLI1;Q9BA36;…	16063	103	CID		95.85	8.7375e-06	0	2	51		1	1744.89	-8.87234	18/161	pisum_OE_elastase_rep2.mgf
	High	NMFTSIVGNVFGFKA	Q32076;P94086;P94047;P94048;P93976;A5X4C0;Q95F24;P92469;Q37269;D0F109;B5U0R5;E5FEB9;P28386;P04717;Q36955;Q7YMT8;O03615;A1XM53;A9X7D2;B1PHP1;D7F329;Q8WLH4;Q33382;Q32728;Q4VI77;A1XM40;A5X4C4;B8QQG8;E2QAP3;E5FEA2;Q8WJK7;Q8MAS0;Q9GHM5;O98740;Q8HUX3;Q33414;Q6JXR0;Q5K3Z6;Q95AA9;Q9GIE9;Q37276;A1X8A0;D9IFP2;Q37148;Q8MC01;Q9GEM3;Q8WHV6;B8QQG9;Q8MG08;B7P0E9;B7P0I1;O98832;Q3T5K8;O46989;Q9THR2;Q9TLI1;Q9BA36;…	16077	103	CID		63.24	0.0162568	0	1	51	54	1	1631.8	-17.5747	11/151	pisum_OE_elastase_rep2.mgf
	High	AFRVTPQPGVPPEEA	Q32076;P94086;P94047;P94048;P93976;B6GUW7;B6GUR1;Q95F24;P92469;Q36657;Q9BB64;Q37269;D0F109;B5U0R5;Q6SSI3;E5FEB9;P28386;P31183;P04717;Q36955;A1XM53;A9X7D2;D7F329;Q8WLH4;Q33382;Q32728;Q9MV63;Q4VI77;A1XM40;B8QQG8;E2QAP3;Q8WJK7;Q8MAS0;Q9GHM5;Q9BAN0;O98740;Q8HUX3;Q33414;Q6JXR0;Q37222;Q95AA9;Q9GIE9;D9IFP2;Q9GEM3;B8QQG9;D6MYJ8;Q8MG08;B7P0E9;D6NK13;B7P0I1;O98879;Q1KZQ0;O46989;Q9TLI1;Q9BA36;Q3T5F0;Q4VIB1;…	14288	99	CID		61.09	0.0247963		3	51		1	1594.79	-19.1695	22/147	pisum_OE_elastase_rep2.mgf
	Medium	FRVTPQPGVPPEEAGA	P94086;P94048;P93976;B6GUR1;Q95F24;P92469;Q36657;Q9BB64;D0F109;B5U0R5;Q6SSI3;E5FEB9;P28386;P31183;P04717;Q36955;A1XM53;A9X7D2;D7F329;Q8WLH4;Q33382;Q9MV63;Q4VI77;A1XM40;B8QQG8;E2QAP3;Q8WJK7;Q8MAS0;Q9GHM5;Q9BAN0;O98740;Q8HUX3;Q33414;Q6JXR0;Q37222;Q95AA9;Q9GIE9;D9IFP2;Q9GEM3;B8QQG9;D6MYJ8;Q8MG08;B7P0E9;D6NK13;B7P0I1;O98879;Q1KZQ0;O46989;Q9TLI1;Q9BA36;Q3T5F0;Q4VIB1;Q9MU74;Q5I9A4;Q5I990;Q8MBZ1;Q6U127;…	14257	87	CID		48.87	0.421297		3	51		1	1651.82	-17.3998	14/159	pisum_OE_elastase_rep2.mgf
	Medium	FRVTPQPGVPPEEAGAA	P94086;P94048;P93976;B6GUR1;Q95F24;P92469;Q36657;Q9BB64;D0F109;B5U0R5;Q6SSI3;E5FEB9;P28386;P31183;P04717;A1XM53;A9X7D2;D7F329;Q8WLH4;Q33382;Q9MV63;Q4VI77;A1XM40;B8QQG8;E2QAP3;Q8WJK7;Q8MAS0;Q9GHM5;Q9BAN0;O98740;Q8HUX3;Q33414;Q6JXR0;Q37222;Q95AA9;Q9GIE9;D9IFP2;Q9GEM3;B8QQG9;D6MYJ8;Q8MG08;B7P0E9;D6NK13;B7P0I1;O98879;Q1KZQ0;O46989;Q9TLI1;Q9BA36;Q3T5F0;Q4VIB1;Q9MU74;Q5I9A4;Q5I990;Q8MBZ1;Q6U127;B7VF95;…	14214	86	CID		46.31	0.80673		3	51		1	1722.85	-20.8152	8/169	pisum_OE_elastase_rep2.mgf
	Medium	FRVTPQPGVPPEEA	Q32076;P94086;P94047;P94048;P93976;B6GUW7;B6GUR1;Q95F24;P92469;Q36657;Q9BB64;Q37269;D0F109;B5U0R5;Q6SSI3;E5FEB9;P28386;P31183;P04717;Q36955;A1XM53;A9X7D2;D7F329;Q8WLH4;Q33382;Q32728;Q9MV63;Q4VI77;A1XM40;B8QQG8;E2QAP3;Q8WJK7;Q8MAS0;Q9GHM5;Q9BAN0;O98740;Q8HUX3;Q33414;Q6JXR0;Q37222;Q95AA9;Q9GIE9;D9IFP2;Q9GEM3;B8QQG9;D6MYJ8;Q8MG08;B7P0E9;D6NK13;B7P0I1;O98879;Q1KZQ0;O46989;Q9TLI1;Q9BA36;Q3T5F0;Q4VIB1;…	14406	100	CID		45.67	0.880509		2	51	53	1	1523.77	-8.57811	14/139	pisum_OE_elastase_rep2.mgf
	Low	xLADYcRNNGL	Q9TID9	1	1	CID	X1(Q), C6(Carbamidomethyl)	13.59	418.181		9	45	32	1	1323.5	-81.5678	4/93	pisum_OE_elastase_rep2.mgf
Q31750	14.5	7	6	469	51.8975	6.22705	106.634	Ribulose bisphosphate carboxylase large chain (Fragment) OS=Calycophyllum candidissimum GN=rbcL PE=3 SV=1 - [RBL_CALCA]
	Confidence Icon	Sequence	Protein Accessions	# Proteins	# Protein Groups	Activation Type	Modifications	IonScore	Exp Value	Δ Score	Rank	Identity High	Homology Threshold	Charge	m/z [Da]	ΔM [ppm]	Ions Matched	Spectrum File
	High	NMFTSIVGNVFGFKAL	Q32076;P94086;P94047;P94048;P93976;A5X4C0;Q95F24;P92469;Q37269;D0F109;B5U0R5;E5FEB9;P28386;P04717;Q36955;Q7YMT8;O03615;A1XM53;A9X7D2;B1PHP1;D7F329;Q8WLH4;Q33382;Q32728;Q4VI77;A1XM40;A5X4C4;B8QQG8;E2QAP3;E5FEA2;Q8WJK7;Q8MAS0;Q9GHM5;O98740;Q8HUX3;Q33414;Q6JXR0;Q5K3Z6;Q95AA9;Q9GIE9;Q37276;A1X8A0;D9IFP2;Q37148;Q8MC01;Q9GEM3;Q8WHV6;B8QQG9;Q8MG08;B7P0E9;B7P0I1;O98832;Q3T5K8;O46989;Q9THR2;Q9TLI1;Q9BA36;…	16063	103	CID		95.85	8.7375e-06	0	2	51		1	1744.89	-8.87234	18/161	pisum_OE_elastase_rep2.mgf
	High	NMFTSIVGNVFGFKA	Q32076;P94086;P94047;P94048;P93976;A5X4C0;Q95F24;P92469;Q37269;D0F109;B5U0R5;E5FEB9;P28386;P04717;Q36955;Q7YMT8;O03615;A1XM53;A9X7D2;B1PHP1;D7F329;Q8WLH4;Q33382;Q32728;Q4VI77;A1XM40;A5X4C4;B8QQG8;E2QAP3;E5FEA2;Q8WJK7;Q8MAS0;Q9GHM5;O98740;Q8HUX3;Q33414;Q6JXR0;Q5K3Z6;Q95AA9;Q9GIE9;Q37276;A1X8A0;D9IFP2;Q37148;Q8MC01;Q9GEM3;Q8WHV6;B8QQG9;Q8MG08;B7P0E9;B7P0I1;O98832;Q3T5K8;O46989;Q9THR2;Q9TLI1;Q9BA36;…	16077	103	CID		63.24	0.0162568	0	1	51	54	1	1631.8	-17.5747	11/151	pisum_OE_elastase_rep2.mgf
	High	AFRVTPQPGVPPEEA	Q32076;P94086;P94047;P94048;P93976;B6GUW7;B6GUR1;Q95F24;P92469;Q36657;Q9BB64;Q37269;D0F109;B5U0R5;Q6SSI3;E5FEB9;P28386;P31183;P04717;Q36955;A1XM53;A9X7D2;D7F329;Q8WLH4;Q33382;Q32728;Q9MV63;Q4VI77;A1XM40;B8QQG8;E2QAP3;Q8WJK7;Q8MAS0;Q9GHM5;Q9BAN0;O98740;Q8HUX3;Q33414;Q6JXR0;Q37222;Q95AA9;Q9GIE9;D9IFP2;Q9GEM3;B8QQG9;D6MYJ8;Q8MG08;B7P0E9;D6NK13;B7P0I1;O98879;Q1KZQ0;O46989;Q9TLI1;Q9BA36;Q3T5F0;Q4VIB1;…	14288	99	CID		61.09	0.0247963		3	51		1	1594.79	-19.1695	22/147	pisum_OE_elastase_rep2.mgf
	Medium	FRVTPQPGVPPEEAGxA	Q32076;Q37269;Q32728;Q9GG55;O98752;O98529;Q31750	35	7	CID	X16(A)	46.31	0.80673		4	51		1	1722.85	-20.8152	8/169	pisum_OE_elastase_rep2.mgf
	Medium	FRVTPQPGVPPEEA	Q32076;P94086;P94047;P94048;P93976;B6GUW7;B6GUR1;Q95F24;P92469;Q36657;Q9BB64;Q37269;D0F109;B5U0R5;Q6SSI3;E5FEB9;P28386;P31183;P04717;Q36955;A1XM53;A9X7D2;D7F329;Q8WLH4;Q33382;Q32728;Q9MV63;Q4VI77;A1XM40;B8QQG8;E2QAP3;Q8WJK7;Q8MAS0;Q9GHM5;Q9BAN0;O98740;Q8HUX3;Q33414;Q6JXR0;Q37222;Q95AA9;Q9GIE9;D9IFP2;Q9GEM3;B8QQG9;D6MYJ8;Q8MG08;B7P0E9;D6NK13;B7P0I1;O98879;Q1KZQ0;O46989;Q9TLI1;Q9BA36;Q3T5F0;Q4VIB1;…	14406	100	CID		45.67	0.880509		2	51	53	1	1523.77	-8.57811	14/139	pisum_OE_elastase_rep2.mgf
	Low	FEGPPHGIQVERDKLNKYGRPLLxcTIKPKLGLS	Q31750;B3THI6	2	2	CID	X24(Q), C25(Carbamidomethyl)	16.2	168.385	0	1	44	26	1	3889.03	-25.0925	11/374	pisum_OE_elastase_rep2.mgf
	Low	FEGPPHGIQVERDKLNKYGRPLLxcTIKPKLGLS	Q31750;B3THI6	2	2	CID	X24(K), C25(Carbamidomethyl)	14.43	253.106		3	44	26	1	3889.03	-34.4495	10/374	pisum_OE_elastase_rep2.mgf
B3THI6	15.35	8	7	443	48.9358	6.32861	106.634	Ribulose-1,5-bisphosphate carboxylase/oxygenase large subunit (Fragment) OS=Saldinia sp. 2 Karehed et al. 257 GN=rbcL PE=3 SV=1 - [B3THI6_9GENT]
	Confidence Icon	Sequence	Protein Accessions	# Proteins	# Protein Groups	Activation Type	Modifications	IonScore	Exp Value	Δ Score	Rank	Identity High	Homology Threshold	Charge	m/z [Da]	ΔM [ppm]	Ions Matched	Spectrum File
	High	NMFTSIVGNVFGFKAL	Q32076;P94086;P94047;P94048;P93976;A5X4C0;Q95F24;P92469;Q37269;D0F109;B5U0R5;E5FEB9;P28386;P04717;Q36955;Q7YMT8;O03615;A1XM53;A9X7D2;B1PHP1;D7F329;Q8WLH4;Q33382;Q32728;Q4VI77;A1XM40;A5X4C4;B8QQG8;E2QAP3;E5FEA2;Q8WJK7;Q8MAS0;Q9GHM5;O98740;Q8HUX3;Q33414;Q6JXR0;Q5K3Z6;Q95AA9;Q9GIE9;Q37276;A1X8A0;D9IFP2;Q37148;Q8MC01;Q9GEM3;Q8WHV6;B8QQG9;Q8MG08;B7P0E9;B7P0I1;O98832;Q3T5K8;O46989;Q9THR2;Q9TLI1;Q9BA36;…	16063	103	CID		95.85	8.7375e-06	0	2	51		1	1744.89	-8.87234	18/161	pisum_OE_elastase_rep2.mgf
	High	NMFTSIVGNVFGFKA	Q32076;P94086;P94047;P94048;P93976;A5X4C0;Q95F24;P92469;Q37269;D0F109;B5U0R5;E5FEB9;P28386;P04717;Q36955;Q7YMT8;O03615;A1XM53;A9X7D2;B1PHP1;D7F329;Q8WLH4;Q33382;Q32728;Q4VI77;A1XM40;A5X4C4;B8QQG8;E2QAP3;E5FEA2;Q8WJK7;Q8MAS0;Q9GHM5;O98740;Q8HUX3;Q33414;Q6JXR0;Q5K3Z6;Q95AA9;Q9GIE9;Q37276;A1X8A0;D9IFP2;Q37148;Q8MC01;Q9GEM3;Q8WHV6;B8QQG9;Q8MG08;B7P0E9;B7P0I1;O98832;Q3T5K8;O46989;Q9THR2;Q9TLI1;Q9BA36;…	16077	103	CID		63.24	0.0162568	0	1	51	54	1	1631.8	-17.5747	11/151	pisum_OE_elastase_rep2.mgf
	High	AFRVTPQPGVPPEEA	Q32076;P94086;P94047;P94048;P93976;B6GUW7;B6GUR1;Q95F24;P92469;Q36657;Q9BB64;Q37269;D0F109;B5U0R5;Q6SSI3;E5FEB9;P28386;P31183;P04717;Q36955;A1XM53;A9X7D2;D7F329;Q8WLH4;Q33382;Q32728;Q9MV63;Q4VI77;A1XM40;B8QQG8;E2QAP3;Q8WJK7;Q8MAS0;Q9GHM5;Q9BAN0;O98740;Q8HUX3;Q33414;Q6JXR0;Q37222;Q95AA9;Q9GIE9;D9IFP2;Q9GEM3;B8QQG9;D6MYJ8;Q8MG08;B7P0E9;D6NK13;B7P0I1;O98879;Q1KZQ0;O46989;Q9TLI1;Q9BA36;Q3T5F0;Q4VIB1;…	14288	99	CID		61.09	0.0247963		3	51		1	1594.79	-19.1695	22/147	pisum_OE_elastase_rep2.mgf
	Medium	FRVTPQPGVPPEEAGA	P94086;P94048;P93976;B6GUR1;Q95F24;P92469;Q36657;Q9BB64;D0F109;B5U0R5;Q6SSI3;E5FEB9;P28386;P31183;P04717;Q36955;A1XM53;A9X7D2;D7F329;Q8WLH4;Q33382;Q9MV63;Q4VI77;A1XM40;B8QQG8;E2QAP3;Q8WJK7;Q8MAS0;Q9GHM5;Q9BAN0;O98740;Q8HUX3;Q33414;Q6JXR0;Q37222;Q95AA9;Q9GIE9;D9IFP2;Q9GEM3;B8QQG9;D6MYJ8;Q8MG08;B7P0E9;D6NK13;B7P0I1;O98879;Q1KZQ0;O46989;Q9TLI1;Q9BA36;Q3T5F0;Q4VIB1;Q9MU74;Q5I9A4;Q5I990;Q8MBZ1;Q6U127;…	14257	87	CID		48.87	0.421297		3	51		1	1651.82	-17.3998	14/159	pisum_OE_elastase_rep2.mgf
	Medium	FRVTPQPGVPPEEAGAA	P94086;P94048;P93976;B6GUR1;Q95F24;P92469;Q36657;Q9BB64;D0F109;B5U0R5;Q6SSI3;E5FEB9;P28386;P31183;P04717;A1XM53;A9X7D2;D7F329;Q8WLH4;Q33382;Q9MV63;Q4VI77;A1XM40;B8QQG8;E2QAP3;Q8WJK7;Q8MAS0;Q9GHM5;Q9BAN0;O98740;Q8HUX3;Q33414;Q6JXR0;Q37222;Q95AA9;Q9GIE9;D9IFP2;Q9GEM3;B8QQG9;D6MYJ8;Q8MG08;B7P0E9;D6NK13;B7P0I1;O98879;Q1KZQ0;O46989;Q9TLI1;Q9BA36;Q3T5F0;Q4VIB1;Q9MU74;Q5I9A4;Q5I990;Q8MBZ1;Q6U127;B7VF95;…	14214	86	CID		46.31	0.80673		3	51		1	1722.85	-20.8152	8/169	pisum_OE_elastase_rep2.mgf
	Medium	FRVTPQPGVPPEEA	Q32076;P94086;P94047;P94048;P93976;B6GUW7;B6GUR1;Q95F24;P92469;Q36657;Q9BB64;Q37269;D0F109;B5U0R5;Q6SSI3;E5FEB9;P28386;P31183;P04717;Q36955;A1XM53;A9X7D2;D7F329;Q8WLH4;Q33382;Q32728;Q9MV63;Q4VI77;A1XM40;B8QQG8;E2QAP3;Q8WJK7;Q8MAS0;Q9GHM5;Q9BAN0;O98740;Q8HUX3;Q33414;Q6JXR0;Q37222;Q95AA9;Q9GIE9;D9IFP2;Q9GEM3;B8QQG9;D6MYJ8;Q8MG08;B7P0E9;D6NK13;B7P0I1;O98879;Q1KZQ0;O46989;Q9TLI1;Q9BA36;Q3T5F0;Q4VIB1;…	14406	100	CID		45.67	0.880509		2	51	53	1	1523.77	-8.57811	14/139	pisum_OE_elastase_rep2.mgf
	Low	FEGPPHGIQVERDKLNKYGRPLLxcTIKPKLGLS	Q31750;B3THI6	2	2	CID	X24(Q), C25(Carbamidomethyl)	16.2	168.385	0	1	44	26	1	3889.03	-25.0925	11/374	pisum_OE_elastase_rep2.mgf
	Low	FEGPPHGIQVERDKLNKYGRPLLxcTIKPKLGLS	Q31750;B3THI6	2	2	CID	X24(K), C25(Carbamidomethyl)	14.43	253.106		3	44	26	1	3889.03	-34.4495	10/374	pisum_OE_elastase_rep2.mgf
B1PHP1	12.76	5	5	439	48.5014	6.58057	106.11	Ribulose-1,5-bisphosphate carboxylase/oxygenase large subunit (Fragment) OS=Annona amazonica GN=rbcL PE=3 SV=1 - [B1PHP1_9MAGN]
	Confidence Icon	Sequence	Protein Accessions	# Proteins	# Protein Groups	Activation Type	Modifications	IonScore	Exp Value	Δ Score	Rank	Identity High	Homology Threshold	Charge	m/z [Da]	ΔM [ppm]	Ions Matched	Spectrum File
	High	NMFTSIVGNVFGFKAL	Q32076;P94086;P94047;P94048;P93976;A5X4C0;Q95F24;P92469;Q37269;D0F109;B5U0R5;E5FEB9;P28386;P04717;Q36955;Q7YMT8;O03615;A1XM53;A9X7D2;B1PHP1;D7F329;Q8WLH4;Q33382;Q32728;Q4VI77;A1XM40;A5X4C4;B8QQG8;E2QAP3;E5FEA2;Q8WJK7;Q8MAS0;Q9GHM5;O98740;Q8HUX3;Q33414;Q6JXR0;Q5K3Z6;Q95AA9;Q9GIE9;Q37276;A1X8A0;D9IFP2;Q37148;Q8MC01;Q9GEM3;Q8WHV6;B8QQG9;Q8MG08;B7P0E9;B7P0I1;O98832;Q3T5K8;O46989;Q9THR2;Q9TLI1;Q9BA36;…	16063	103	CID		95.85	8.7375e-06	0	2	51		1	1744.89	-8.87234	18/161	pisum_OE_elastase_rep2.mgf
	High	NMFTSIVGNVFGFKA	Q32076;P94086;P94047;P94048;P93976;A5X4C0;Q95F24;P92469;Q37269;D0F109;B5U0R5;E5FEB9;P28386;P04717;Q36955;Q7YMT8;O03615;A1XM53;A9X7D2;B1PHP1;D7F329;Q8WLH4;Q33382;Q32728;Q4VI77;A1XM40;A5X4C4;B8QQG8;E2QAP3;E5FEA2;Q8WJK7;Q8MAS0;Q9GHM5;O98740;Q8HUX3;Q33414;Q6JXR0;Q5K3Z6;Q95AA9;Q9GIE9;Q37276;A1X8A0;D9IFP2;Q37148;Q8MC01;Q9GEM3;Q8WHV6;B8QQG9;Q8MG08;B7P0E9;B7P0I1;O98832;Q3T5K8;O46989;Q9THR2;Q9TLI1;Q9BA36;…	16077	103	CID		63.24	0.0162568	0	1	51	54	1	1631.8	-17.5747	11/151	pisum_OE_elastase_rep2.mgf
	High	AFGVxPQPGVPPEEAGA	B1PHP1	1	1	CID	X5(E)	59.42	0.0371183	0.169492	1	51		1	1651.82	11.423	10/143	pisum_OE_elastase_rep2.mgf
	High	FQGPPHGIQVERDKLNKYGRPL	Q9GEB9;Q32076;P94086;P93976;B6GUW7;A5X4C0;B6GUR1;Q95F24;P92469;Q36657;Q9BB64;P04717;Q36955;Q7YMT8;O03615;Q5KTY1;A1XM53;A9X7D2;B1PHP1;D7F329;Q33382;Q8MG96;Q4VI77;Q53DC7;A5X4C4;B8QQG8;E2QAP3;E5FEA2;Q8WJK7;Q8MAS0;Q9GHM5;Q9BAN0;Q33414;Q6JXR0;Q5K3Z6;Q37222;Q95AA9;Q9GIE9;Q37276;A1X8A0;E1U252;D9IFP2;Q37148;Q8MC01;Q9GEM3;Q8WHV6;B8QQG9;D6MYJ8;Q9MSY1;Q8MG08;B7P0E9;D6NK13;B7P0I1;O98879;O98832;Q3T5K8;Q1KZQ0;…	17696	102	CID		58.53	0.0395048		8	50		1	2549.32	-21.9907	15/219	pisum_OE_elastase_rep2.mgf
	High	AFGVxPQPGVPPEEAGAA	B1PHP1	1	1	CID	X5(E)	52.72	0.184386	0.132075	1	51		1	1722.85	6.81936	10/153	pisum_OE_elastase_rep2.mgf
Q7YMT8	12.18	5	5	476	52.7692	6.48096	104.433	Ribulose-1,5-bisphosphate carboxylase/oxygenase large subunit OS=Hordeum marinum subsp. gussoneanum GN=rbcL PE=3 SV=1 - [Q7YMT8_HORMA]
	Confidence Icon	Sequence	Protein Accessions	# Proteins	# Protein Groups	Activation Type	Modifications	IonScore	Exp Value	Δ Score	Rank	Identity High	Homology Threshold	Charge	m/z [Da]	ΔM [ppm]	Ions Matched	Spectrum File
	High	NMFTSIVGNVFGFKAL	Q32076;P94086;P94047;P94048;P93976;A5X4C0;Q95F24;P92469;Q37269;D0F109;B5U0R5;E5FEB9;P28386;P04717;Q36955;Q7YMT8;O03615;A1XM53;A9X7D2;B1PHP1;D7F329;Q8WLH4;Q33382;Q32728;Q4VI77;A1XM40;A5X4C4;B8QQG8;E2QAP3;E5FEA2;Q8WJK7;Q8MAS0;Q9GHM5;O98740;Q8HUX3;Q33414;Q6JXR0;Q5K3Z6;Q95AA9;Q9GIE9;Q37276;A1X8A0;D9IFP2;Q37148;Q8MC01;Q9GEM3;Q8WHV6;B8QQG9;Q8MG08;B7P0E9;B7P0I1;O98832;Q3T5K8;O46989;Q9THR2;Q9TLI1;Q9BA36;…	16063	103	CID		95.85	8.7375e-06	0	2	51		1	1744.89	-8.87234	18/161	pisum_OE_elastase_rep2.mgf
	High	NMFTSIVGNVFGFKA	Q32076;P94086;P94047;P94048;P93976;A5X4C0;Q95F24;P92469;Q37269;D0F109;B5U0R5;E5FEB9;P28386;P04717;Q36955;Q7YMT8;O03615;A1XM53;A9X7D2;B1PHP1;D7F329;Q8WLH4;Q33382;Q32728;Q4VI77;A1XM40;A5X4C4;B8QQG8;E2QAP3;E5FEA2;Q8WJK7;Q8MAS0;Q9GHM5;O98740;Q8HUX3;Q33414;Q6JXR0;Q5K3Z6;Q95AA9;Q9GIE9;Q37276;A1X8A0;D9IFP2;Q37148;Q8MC01;Q9GEM3;Q8WHV6;B8QQG9;Q8MG08;B7P0E9;B7P0I1;O98832;Q3T5K8;O46989;Q9THR2;Q9TLI1;Q9BA36;…	16077	103	CID		63.24	0.0162568	0	1	51	54	1	1631.8	-17.5747	11/151	pisum_OE_elastase_rep2.mgf
	High	FQGPPHGIQVERDKLNKYGRPL	Q9GEB9;Q32076;P94086;P93976;B6GUW7;A5X4C0;B6GUR1;Q95F24;P92469;Q36657;Q9BB64;P04717;Q36955;Q7YMT8;O03615;Q5KTY1;A1XM53;A9X7D2;B1PHP1;D7F329;Q33382;Q8MG96;Q4VI77;Q53DC7;A5X4C4;B8QQG8;E2QAP3;E5FEA2;Q8WJK7;Q8MAS0;Q9GHM5;Q9BAN0;Q33414;Q6JXR0;Q5K3Z6;Q37222;Q95AA9;Q9GIE9;Q37276;A1X8A0;E1U252;D9IFP2;Q37148;Q8MC01;Q9GEM3;Q8WHV6;B8QQG9;D6MYJ8;Q9MSY1;Q8MG08;B7P0E9;D6NK13;B7P0I1;O98879;O98832;Q3T5K8;Q1KZQ0;…	17696	102	CID		58.53	0.0395048		8	50		1	2549.32	-21.9907	15/219	pisum_OE_elastase_rep2.mgf
	Low	QARNExRDLAREGNEIIRAA	Q7YMT8	1	1	CID	X6(G)	36.49	7.16763		8	51	52	1	2239.12	-20.1156	11/213	pisum_OE_elastase_rep2.mgf
	Low	RNExRDLAREGNEIIRAA	Q7YMT8	1	1	CID	X4(G)	31.11	24.1659		6	50	43	1	2040.02	-25.069	11/193	pisum_OE_elastase_rep2.mgf
Q37276	11.51	4	4	443	48.812	6.68311	104.433	Ribulose 1,5-bisphosphate carboxylase (Fragment) OS=Sparganium americanum GN=rbcL PE=3 SV=1 - [Q37276_SPAAM]
	Confidence Icon	Sequence	Protein Accessions	# Proteins	# Protein Groups	Activation Type	Modifications	IonScore	Exp Value	Δ Score	Rank	Identity High	Homology Threshold	Charge	m/z [Da]	ΔM [ppm]	Ions Matched	Spectrum File
	High	NMFTSIVGNVFGFKAL	Q32076;P94086;P94047;P94048;P93976;A5X4C0;Q95F24;P92469;Q37269;D0F109;B5U0R5;E5FEB9;P28386;P04717;Q36955;Q7YMT8;O03615;A1XM53;A9X7D2;B1PHP1;D7F329;Q8WLH4;Q33382;Q32728;Q4VI77;A1XM40;A5X4C4;B8QQG8;E2QAP3;E5FEA2;Q8WJK7;Q8MAS0;Q9GHM5;O98740;Q8HUX3;Q33414;Q6JXR0;Q5K3Z6;Q95AA9;Q9GIE9;Q37276;A1X8A0;D9IFP2;Q37148;Q8MC01;Q9GEM3;Q8WHV6;B8QQG9;Q8MG08;B7P0E9;B7P0I1;O98832;Q3T5K8;O46989;Q9THR2;Q9TLI1;Q9BA36;…	16063	103	CID		95.85	8.7375e-06	0	2	51		1	1744.89	-8.87234	18/161	pisum_OE_elastase_rep2.mgf
	High	NMFTSIVGNVFGFKA	Q32076;P94086;P94047;P94048;P93976;A5X4C0;Q95F24;P92469;Q37269;D0F109;B5U0R5;E5FEB9;P28386;P04717;Q36955;Q7YMT8;O03615;A1XM53;A9X7D2;B1PHP1;D7F329;Q8WLH4;Q33382;Q32728;Q4VI77;A1XM40;A5X4C4;B8QQG8;E2QAP3;E5FEA2;Q8WJK7;Q8MAS0;Q9GHM5;O98740;Q8HUX3;Q33414;Q6JXR0;Q5K3Z6;Q95AA9;Q9GIE9;Q37276;A1X8A0;D9IFP2;Q37148;Q8MC01;Q9GEM3;Q8WHV6;B8QQG9;Q8MG08;B7P0E9;B7P0I1;O98832;Q3T5K8;O46989;Q9THR2;Q9TLI1;Q9BA36;…	16077	103	CID		63.24	0.0162568	0	1	51	54	1	1631.8	-17.5747	11/151	pisum_OE_elastase_rep2.mgf
	High	FQGPPHGIQVERDKLNKYGRPL	Q9GEB9;Q32076;P94086;P93976;B6GUW7;A5X4C0;B6GUR1;Q95F24;P92469;Q36657;Q9BB64;P04717;Q36955;Q7YMT8;O03615;Q5KTY1;A1XM53;A9X7D2;B1PHP1;D7F329;Q33382;Q8MG96;Q4VI77;Q53DC7;A5X4C4;B8QQG8;E2QAP3;E5FEA2;Q8WJK7;Q8MAS0;Q9GHM5;Q9BAN0;Q33414;Q6JXR0;Q5K3Z6;Q37222;Q95AA9;Q9GIE9;Q37276;A1X8A0;E1U252;D9IFP2;Q37148;Q8MC01;Q9GEM3;Q8WHV6;B8QQG9;D6MYJ8;Q9MSY1;Q8MG08;B7P0E9;D6NK13;B7P0I1;O98879;O98832;Q3T5K8;Q1KZQ0;…	17696	102	CID		58.53	0.0395048		8	50		1	2549.32	-21.9907	15/219	pisum_OE_elastase_rep2.mgf
	Low	AGFxAGVKDYKLT	Q37276	1	1	CID	X4(V)	31.65	18.175	0.09375	1	50	43	1	1368.75	-0.41311	9/112	pisum_OE_elastase_rep2.mgf
Q37148	17.19	6	6	477	52.4242	6.53662	104.433	Ribulosebiphosphate carboxylase OS=Bromus inermis GN=rbcL PE=3 SV=1 - [Q37148_BROIN]
	Confidence Icon	Sequence	Protein Accessions	# Proteins	# Protein Groups	Activation Type	Modifications	IonScore	Exp Value	Δ Score	Rank	Identity High	Homology Threshold	Charge	m/z [Da]	ΔM [ppm]	Ions Matched	Spectrum File
	High	NMFTSIVGNVFGFKAL	Q32076;P94086;P94047;P94048;P93976;A5X4C0;Q95F24;P92469;Q37269;D0F109;B5U0R5;E5FEB9;P28386;P04717;Q36955;Q7YMT8;O03615;A1XM53;A9X7D2;B1PHP1;D7F329;Q8WLH4;Q33382;Q32728;Q4VI77;A1XM40;A5X4C4;B8QQG8;E2QAP3;E5FEA2;Q8WJK7;Q8MAS0;Q9GHM5;O98740;Q8HUX3;Q33414;Q6JXR0;Q5K3Z6;Q95AA9;Q9GIE9;Q37276;A1X8A0;D9IFP2;Q37148;Q8MC01;Q9GEM3;Q8WHV6;B8QQG9;Q8MG08;B7P0E9;B7P0I1;O98832;Q3T5K8;O46989;Q9THR2;Q9TLI1;Q9BA36;…	16063	103	CID		95.85	8.7375e-06	0	2	51		1	1744.89	-8.87234	18/161	pisum_OE_elastase_rep2.mgf
	High	NMFTSIVGNVFGFKA	Q32076;P94086;P94047;P94048;P93976;A5X4C0;Q95F24;P92469;Q37269;D0F109;B5U0R5;E5FEB9;P28386;P04717;Q36955;Q7YMT8;O03615;A1XM53;A9X7D2;B1PHP1;D7F329;Q8WLH4;Q33382;Q32728;Q4VI77;A1XM40;A5X4C4;B8QQG8;E2QAP3;E5FEA2;Q8WJK7;Q8MAS0;Q9GHM5;O98740;Q8HUX3;Q33414;Q6JXR0;Q5K3Z6;Q95AA9;Q9GIE9;Q37276;A1X8A0;D9IFP2;Q37148;Q8MC01;Q9GEM3;Q8WHV6;B8QQG9;Q8MG08;B7P0E9;B7P0I1;O98832;Q3T5K8;O46989;Q9THR2;Q9TLI1;Q9BA36;…	16077	103	CID		63.24	0.0162568	0	1	51	54	1	1631.8	-17.5747	11/151	pisum_OE_elastase_rep2.mgf
	High	FQGPPHGIQVERDKLNKYGRPL	Q9GEB9;Q32076;P94086;P93976;B6GUW7;A5X4C0;B6GUR1;Q95F24;P92469;Q36657;Q9BB64;P04717;Q36955;Q7YMT8;O03615;Q5KTY1;A1XM53;A9X7D2;B1PHP1;D7F329;Q33382;Q8MG96;Q4VI77;Q53DC7;A5X4C4;B8QQG8;E2QAP3;E5FEA2;Q8WJK7;Q8MAS0;Q9GHM5;Q9BAN0;Q33414;Q6JXR0;Q5K3Z6;Q37222;Q95AA9;Q9GIE9;Q37276;A1X8A0;E1U252;D9IFP2;Q37148;Q8MC01;Q9GEM3;Q8WHV6;B8QQG9;D6MYJ8;Q9MSY1;Q8MG08;B7P0E9;D6NK13;B7P0I1;O98879;O98832;Q3T5K8;Q1KZQ0;…	17696	102	CID		58.53	0.0395048		8	50		1	2549.32	-21.9907	15/219	pisum_OE_elastase_rep2.mgf
	Low	QARNEGRDLAREGNEIIRAA	Q8MAS0;Q37148;Q3T5F0;E0D9E7;Q58U12;O19861;Q539X4	686	7	CID		36.49	7.16763		3	51	52	1	2239.12	-20.1156	11/213	pisum_OE_elastase_rep2.mgf
	Low	RNEGRDLAREGNEIIRAA	Q8MAS0;Q37148;Q3T5F0;E0D9E7;Q58U12;O19861;Q539X4	691	7	CID		31.11	24.1659	0	1	50	43	1	2040.02	-25.069	11/193	pisum_OE_elastase_rep2.mgf
	Low	HVxHmPALTEIFGDDSVLQFGGGT	Q32076;Q36657;O03615;Q33382;Q37148;Q32811	18	6	CID	X3(G), M5(Oxidation)	16.86	561.049		4	50	30	1	2501.15	-9.42617	6/219	pisum_OE_elastase_rep2.mgf
Q58U14	12.18	5	5	476	52.6702	6.37939	104.433	Ribulose-1,5-bisphosphate carboxylase/oxygenase large subunit OS=Secale strictum GN=rbcL PE=3 SV=1 - [Q58U14_SECST]
[truncated: 742 more rows]
