# Supplementary material for: Defining the Core Proteome of the Chloroplast Envelope Membranes
Source: Front Plant Sci. 2013 Feb 6;4:11. doi: 10.3389/fpls.2013.00011 (PMC3565376; doi:10.3389/fpls.2013.00011)
Supplement: Supplementary Tables S15–S57 — Raw data measured by nLC-MALDI MS/MS. Each excel sheet is grouped in two levels. The first level contains information for each identified accession ID. The first column gives the accession (UniProtKB, IMGAG, or EST-library by Franssen et al., 2012), the second column the coverage, the third column the number of peptide spectrum matches (#PSMs), the fourth column the number of peptides, the fifth column the number of amino acids (#AAs), the sixth column the molecular weight (MW in kDa), the seventh column the isoelectric point (pI), the eighth column the score, and the ninth column the description. The second level contains all peptide information for each accession ID. The second column gives the confidence icon (Low; Medium; High), the third column the peptide sequence, the fourth column the protein accessions, the fifth column the number of proteins, the sixth column the number of protein groups, the seventh column the activation type (Collision Induced Dissociation, CID), the eighth column the modifications, the ninth column the ion score, the 10th column the expectation value (exp. value), the 11th column the delta score (Δscore), the 12th column the rank, the 13th column the identity High, the 14th column the homology threshold, the 15th column the charge, the 16th column the mass to charge ratio in daltons (m/z), the 18th column the delta mass (ΔM, difference between the theoretical mass of the peptide and the experimental mass of the precursor ion), the 19th column the matched ions, and the 20th column the spectrum file. [file 38279_Schleiff_DataSheet10.ZIP › Table S49.xls]

## Sheet: Sheet1
Accession	Coverage	# PSMs	# Peptides	# AAs	MW [kDa]	calc. pI	Score	Description
Ps_30828.65058	58.28	30	30	302	33.1917	6.62451	886.926	AT5G05000.1;;;AT5G05000.3;;;AT5G05000.2 - [Ps_30828_65058]
	Confidence Icon	Sequence	Protein Accessions	# Proteins	# Protein Groups	Activation Type	Modifications	IonScore	Exp Value	Δ Score	Rank	Identity High	Homology Threshold	Charge	m/z [Da]	ΔM [ppm]	Ions Matched	Spectrum File
	High	ENSGRcNKNDSDEKVLPNGI	Ps_30828.65058	1	1	CID	C6(Carbamidomethyl)	107.76	8.37136e-09	0.861111	1	34	35	1	2246.01	-17.8563	14/217	pisum_OE_elastase_rep2.mgf
	High	DIPVVLIENSGRcNKNDSDEKVLPNGI	Ps_30828.65058	1	1	CID	C13(Carbamidomethyl)	107	6.07258e-09	0.859813	1	32	34	1	2995.4	-38.651	14/287	pisum_OE_elastase_rep2.mgf
	High	QFSPPDGLPYDEFFSKRSEALL	Ps_30828.65058	1	1	CID		95.53	1.23673e-07	0.8125	1	33	36	1	2543.2	-17.3762	11/240	pisum_OE_elastase_rep2.mgf
	High	AWIPHLVQTITEV	Ps_30828.65058	1	1	CID		91.71	4.04649e-07	0.771739	1	35	39	1	1506.8	-17.8864	10/108	pisum_OE_elastase_rep2.mgf
	High	ITDSFGKGIWNKA	Ps_30828.65058	1	1	CID		87.8	9.50611e-07	0.704545	1	35		1	1436.7	-35.0186	17/120	pisum_OE_elastase_rep2.mgf
	High	QFSPPDGLPYDEFFSKRSEALLQVV	Ps_30828.65058	1	1	CID		87.29	7.12957e-07	0.804598	1	33	35	1	2869.39	-17.0807	19/276	pisum_OE_elastase_rep2.mgf
	High	HAQFSPPDGLPYDEFFSKRS	Ps_30828.65058	1	1	CID		87.19	7.71103e-07	1	1	33	25	1	2325.02	-33.7411	14/215	pisum_OE_elastase_rep2.mgf
	High	AWIPHLVQTITEVA	Ps_30828.65058	1	1	CID		84.06	2.19292e-06	0.809524	1	34	34	1	1577.82	-28.1852	11/118	pisum_OE_elastase_rep2.mgf
	High	SPFQSEGPRPV	Ps_30828.65058	1	1	CID		80.55	4.25194e-06	0.666667	1	34		1	1200.59	-5.26513	9/107	pisum_OE_elastase_rep2.mgf
	High	ITDSFGKGIWNKAIVA	Ps_30828.65058	1	1	CID		79.18	7.66539e-06	0.594937	1	35		1	1719.88	-39.492	14/150	pisum_OE_elastase_rep2.mgf
	High	HAQFSPPDGLPYDEFFSKRSEALLQVV	Ps_30828.65058	1	1	CID		68.82	3.74699e-05	1	1	32	26	1	3077.48	-17.4263	15/292	pisum_OE_elastase_rep2.mgf
	High	QFSPPDGLPYDEFFSKRSEA	Ps_30828.65058	1	1	CID		63.73	0.000157277	1	1	33	24	1	2316.98	-43.3545	9/220	pisum_OE_elastase_rep2.mgf
	High	LIRRDIATETKPAWET	Ps_30828.65058	1	1	CID		62.13	0.000338783	0.548387	1	34		1	1900	-15.7131	10/163	pisum_OE_elastase_rep2.mgf
	High	HAQFSPPDGLPYDEFFSKRSEALL	Ps_30828.65058	1	1	CID		60.72	0.000307586	1	1	33	25	1	2751.29	-17.7248	11/256	pisum_OE_elastase_rep2.mgf
	High	LIRRDIATETKPA	Ps_30828.65058	1	1	CID		60.17	0.000405656	0.65	1	33	36	1	1483.85	-8.41144	8/127	pisum_OE_elastase_rep2.mgf
	High	SISPFQSEGPRPV	Ps_30828.65058	1	1	CID		55.48	0.00176042	0.527273	1	35		1	1400.7	-12.7886	15/127	pisum_OE_elastase_rep2.mgf
	High	LTHAQFSPPDGLPYDEFFSKRSEALLQVV	Ps_30828.65058	1	1	CID		53.32	0.00100683	0.735849	1	30	30	1	3291.6	-21.3244	10/318	pisum_OE_elastase_rep2.mgf
	High	STVNSIIGERVV	Ps_30828.65058	1	1	CID		51.85	0.0037444	0.519231	1	35	40	1	1273.68	-27.245	10/121	pisum_OE_elastase_rep2.mgf
	High	AWIPHLVQTI	Ps_30828.65058	1	1	CID		50.72	0.00498212	0.666667	1	35	32	1	1177.67	-5.9026	7/75	pisum_OE_elastase_rep2.mgf
	High	VSISPFQSEGPRPV	Ps_30828.65058	1	1	CID		45.61	0.0154748	0.695652	1	34	29	1	1499.75	-26.401	10/135	pisum_OE_elastase_rep2.mgf
	High	REWSGINTFAPA	Ps_30828.65058	1	1	CID		43.57	0.022654	0.613636	1	34	32	1	1348.63	-22.7479	13/121	pisum_OE_elastase_rep2.mgf
	High	HAQFSPPDGLPYDEFFSKRSEA	Ps_30828.65058	1	1	CID		41.05	0.0343344	0.682927	1	33	28	1	2525.15	-8.40953	17/236	pisum_OE_elastase_rep2.mgf
	High	QFSPPDGLPYDEFFSKRS	Ps_30828.65058	1	1	CID		39.99	0.0411547	1	1	33	20	1	2116.91	-41.1596	7/199	pisum_OE_elastase_rep2.mgf
	High	REWSGINTFAPATQT	Ps_30828.65058	1	1	CID		35.88	0.140372	0.722222	1	34	25	1	1678.76	-33.2574	12/165	pisum_OE_elastase_rep2.mgf
	Low	RRDIATETKPAWET	Ps_30828.65058	1	1	CID		30	0.59145	0.5	1	35	29	1	1673.83	-20.4569	7/147	pisum_OE_elastase_rep2.mgf
	Low	LIRRDIATET	Ps_30828.65058	1	1	CID		20.71	4.46754	0.333333	1	34	27	1	1187.64	-27.4282	4/90	pisum_OE_elastase_rep2.mgf
	Low	RAGFTLNIIDTPGLI	Ps_30828.65058	1	1	CID		17.83	8.87371	0.222222	1	34	27	1	1600.87	-21.3017	9/148	pisum_OE_elastase_rep2.mgf
	Low	IENSGRcNKNDSDEKVLPNGI	Ps_30828.65058	1	1	CID	C7(Carbamidomethyl)	14.36	17.6458	1	1	34	18	1	2359.09	-16.803	7/225	pisum_OE_elastase_rep2.mgf
	Low	FLLDKTIDVLLYVDRL	Ps_30828.65058	1	1	CID		10.96	46.1286		2	35	22	1	1936.1	-9.2591	10/163	pisum_OE_elastase_rep2.mgf
	Low	SRSRAGFTLNIIDTPGLI	Ps_30828.65058	1	1	CID		10.4	48.8929		4	34	25	1	1931.03	-21.3779	5/190	pisum_OE_elastase_rep2.mgf
Ps_31701.7658	30.63	37	36	924	102.634	5.51611	804.389	AT4G02510.1 - [Ps_31701_7658]
	Confidence Icon	Sequence	Protein Accessions	# Proteins	# Protein Groups	Activation Type	Modifications	IonScore	Exp Value	Δ Score	Rank	Identity High	Homology Threshold	Charge	m/z [Da]	ΔM [ppm]	Ions Matched	Spectrum File
	High	LDTHSWDHDcGYDGV	Ps_31701.7658	1	1	CID	C10(Carbamidomethyl)	117.6	2.2157e-10	1	1	28	27	1	1776.66	-18.6278	11/152	pisum_OE_elastase_rep2.mgf
	High	GLGPSLQTGKPAVRSIRPNLFAPS	Ps_31701.7658	1	1	CID		113.64	1.94501e-09	0.903509	1	34	31	1	2463.32	-27.6433	21/251	pisum_OE_elastase_rep2.mgf
	High	IYKNFWPGVTENYSIY	Ps_31701.7658	1	1	CID		99.69	6.85098e-08	0.87	1	35	32	1	1993.96	-2.81032	12/152	pisum_OE_elastase_rep2.mgf
	High	ALGPTIWRNVIVTL	Ps_31701.7658	1	1	CID		90.44	4.08133e-07	0.733333	1	34		1	1552.88	-25.3408	11/128	pisum_OE_elastase_rep2.mgf
	High	WLLQSRAHPKLPDQA	Ps_31701.7658	1	1	CID		82.57	3.21745e-06	0.722892	1	35	40	1	1759.91	-26.9928	16/151	pisum_OE_elastase_rep2.mgf
	High	IYKNFWPGVTENYS	Ps_31701.7658	1	1	CID		75.64	1.34361e-05	0.763158	1	34	35	1	1717.77	-32.5954	10/132	pisum_OE_elastase_rep2.mgf
	High	QIAKLNGEQRKA	Ps_31701.7658	1	1	CID		71.67	3.62339e-05	0.694444	1	34	39	1	1355.72	-40.6731	10/113	pisum_OE_elastase_rep2.mgf
	High	HIVQQAIGQAVGDLRLMNPNLMNPV	Ps_31701.7658	1	1	CID		70.43	3.84755e-05	0.557143	1	33		1	2728.37	-26.1568	19/244	pisum_OE_elastase_rep2.mgf
	High	TSALGPTIWRNVIVT	Ps_31701.7658	1	1	CID		69.76	5.0722e-05	0.714286	1	34	37	1	1627.91	-2.94321	16/146	pisum_OE_elastase_rep2.mgf
	High	ALGPTIWRNVIVT	Ps_31701.7658	1	1	CID		69.29	4.17344e-05	0.695652	1	32	37	1	1439.84	1.68392	10/118	pisum_OE_elastase_rep2.mgf
	High	IGQAVGDLRLMNPNLMNPV	Ps_31701.7658	1	1	CID		68.61	7.91689e-05	0.753623	1	35	33	1	2052.06	-7.60276	18/186	pisum_OE_elastase_rep2.mgf
	High	AQDGSRLFSVERPA	Ps_31701.7658	1	1	CID		67.7	9.80651e-05	0.720588	1	35	35	1	1532.77	-5.44873	20/145	pisum_OE_elastase_rep2.mgf
	High	IYKNFWPGVT	Ps_31701.7658	1	1	CID		62.18	0.000324523	0.580645	1	34		1	1224.6	-36.2661	11/80	pisum_OE_elastase_rep2.mgf
	High	SWLLQSRAHPKLPDQA	Ps_31701.7658	1	1	CID		59.8	0.000670843	0.75	1	35	31	1	1846.94	-30.836	13/169	pisum_OE_elastase_rep2.mgf
	High	YLEEYDYRVKLL	Ps_31701.7658	1	1	CID		59.09	0.000732341	0.762712	1	35	30	1	1603.78	-34.4008	15/106	pisum_OE_elastase_rep2.mgf
	High	LGPTIWRNVIVT	Ps_31701.7658	1	1	CID		53.8	0.00147342	0.407407	1	32		1	1368.8	1.85469	14/110	pisum_OE_elastase_rep2.mgf
	High	NVEVRLREA	Ps_31701.7658	1	1	CID		51.81	0.00271711	0.461538	1	33		1	1085.6	-5.10435	6/89	pisum_OE_elastase_rep2.mgf
	High	GDLRLMNPNLMNPV	Ps_31701.7658	1	1	CID		47.38	0.00977668	0.680851	1	34	30	1	1583.74	-40.2357	8/134	pisum_OE_elastase_rep2.mgf
	High	QDGSRLFSVERPA	Ps_31701.7658	1	1	CID		47.34	0.0102361	0.638298	1	34	32	1	1461.72	-18.0892	11/137	pisum_OE_elastase_rep2.mgf
	High	RVFDTPGLKS	Ps_31701.7658	1	1	CID		45.01	0.0153207	0.555556	1	34	35	1	1119.61	-7.71815	7/101	pisum_OE_elastase_rep2.mgf
	High	SALGPTIWRNVIVT	Ps_31701.7658	1	1	CID		44.23	0.0182046	0.613636	1	34	32	1	1526.86	-6.06178	7/136	pisum_OE_elastase_rep2.mgf
	High	LGPTIWRNVIVTL	Ps_31701.7658	1	1	CID		37.03	0.104783		3	34		1	1481.8	-54.3033	15/120	pisum_OE_elastase_rep2.mgf
	High	RPVLDTHSWDHDcGYDGV	Ps_31701.7658	1	1	CID	C13(Carbamidomethyl)	36.64	0.0609884	0.594595	1	31	29	1	2128.86	-24.0529	8/177	pisum_OE_elastase_rep2.mgf
	High	VRSIRPNLFAPS	Ps_31701.7658	1	1	CID		34.96	0.145773	0.485714	1	34	33	1	1356.75	-16.3644	9/121	pisum_OE_elastase_rep2.mgf
	High	ADNRRLFGFRSRAPPLPYLL	Ps_31701.7658	1	1	CID		34.16	0.188132	0.705882	1	34	25	1	2359.25	-26.5725	8/205	pisum_OE_elastase_rep2.mgf
	Medium	ADNRRLFGFRS	Ps_31701.7658	1	1	CID		32.92	0.271895	0.666667	1	34	26	1	1338.67	-26.6768	10/113	pisum_OE_elastase_rep2.mgf
	Medium	YRYRFLEPNSQLLTRPV	Ps_31701.7658	1	1	CID		32.46	0.316122	1	1	34	22	1	2152.08	-42.2157	9/173	pisum_OE_elastase_rep2.mgf
	Low	HIVQQAIGQAV	Ps_31701.7658	1	1	CID		27.63	0.90943	0.392857	1	34	31	1	1163.66	8.17996	7/104	pisum_OE_elastase_rep2.mgf
	Low	RPNLFAPS	Ps_31701.7658	1	1	CID		21.81	4.01404	0.136364	1	35	33	1	901.488	-1.14399	5/65	pisum_OE_elastase_rep2.mgf
	Low	FGGSDSANKYLEELEKQIRDSESSQGDRI	Ps_31701.7658	1	1	CID		21.71	1.54669	0.454545	1	31	26	1	3258.51	-12.3864	6/313	pisum_OE_elastase_rep2.mgf
	Low	GLGPSLQTGKPAVRS	Ps_31701.7658	1	1	CID		20.62	4.33524	0.285714	1	34	28	1	1467.79	-26.1429	11/147	pisum_OE_elastase_rep2.mgf
	Low	IRPNLFAPS	Ps_31701.7658	1	1	CID		20.43	5.23649		2	35	34	1	1014.56	-12.2431	6/73	pisum_OE_elastase_rep2.mgf
	Low	QWRGDLALGA	Ps_31701.7658	1	1	CID		13.44	21.3994		2	34	27	1	1086.55	-15.3985	5/88	pisum_OE_elastase_rep2.mgf
	Low	KLNGEQRKA	Ps_31701.7658	1	1	CID		13.06	21.6038	1	1	33	22	1	1043.59	-8.30912	7/83	pisum_OE_elastase_rep2.mgf
	Low	HIVQQAIGQAVGDLRLMNPNLmNPV	Ps_31701.7658	1	1	CID	M22(Oxidation)	12.59	21.2447		2	33	26	1	2744.38	-18.5972	12/244	pisum_OE_elastase_rep2.mgf
	Low	GSTGTVRSQNDSAYGA	Ps_31701.7658	1	1	CID		11.88	24.7162		3	33	25	1	1570.66	-31.3634	5/156	pisum_OE_elastase_rep2.mgf
	Low	LYVDRLDLQTRDMNDLPMLRSV	Ps_31701.7658	1	1	CID		11.56	28.5228	0.0833333	1	33	22	1	2663.3	-23.605	12/235	pisum_OE_elastase_rep2.mgf
Ps_36583.42027	44.73	33	32	550	60.5045	6.96143	648.899	AT3G46740.1 - [Ps_36583_42027]
	Confidence Icon	Sequence	Protein Accessions	# Proteins	# Protein Groups	Activation Type	Modifications	IonScore	Exp Value	Δ Score	Rank	Identity High	Homology Threshold	Charge	m/z [Da]	ΔM [ppm]	Ions Matched	Spectrum File
	High	FTGGPGVDEVPSIWVDRAGVKA	Ps_36583.42027	1	1	CID		146.89	1.12237e-12	0.918367	1	34	34	1	2257.07	-40.1323	16/211	pisum_OE_elastase_rep2.mgf
	High	FTGGPGVDEVPSIWVDRA	Ps_36583.42027	1	1	CID		127.65	9.92006e-11	0.859375	1	35	38	1	1901.87	-33.9546	13/167	pisum_OE_elastase_rep2.mgf
	High	NIEVNPRPDEMNEGSIIVEI	Ps_36583.42027	1	1	CID		93.8	2.06017e-07	0.734043	1	34		1	2268.11	-5.18551	12/215	pisum_OE_elastase_rep2.mgf
	High	AEVSTEWSIVPGRGGRPT	Ps_36583.42027	1	1	CID		89.4	6.27007e-07	0.764045	1	34	39	1	1898.92	-28.5959	11/176	pisum_OE_elastase_rep2.mgf
	High	VQRELPKQLLPGHTFNIEAGKQALRNI	Ps_36583.42027	1	1	CID		87.3	5.30602e-07	0.850575	1	32	31	1	3070.61	-38.0352	24/294	pisum_OE_elastase_rep2.mgf
	High	GSNFPFFNRHQLTVT	Ps_36583.42027	1	1	CID		70.19	5.3689e-05	0.842857	1	34	28	1	1764.82	-36.6561	16/158	pisum_OE_elastase_rep2.mgf
	High	STEWSIVPGRGGRPTLA	Ps_36583.42027	1	1	CID		62.51	0.000354975	0.746032	1	35	32	1	1783.88	-34.8965	16/168	pisum_OE_elastase_rep2.mgf
	High	EWSIVPGRGGRPT	Ps_36583.42027	1	1	CID		60.26	0.000488228	0.6	1	34	40	1	1411.71	-26.8124	16/128	pisum_OE_elastase_rep2.mgf
	High	STEWSIVPGRGGRPT	Ps_36583.42027	1	1	CID		53.78	0.00225918	0.5	1	34		1	1599.8	-17.3117	18/148	pisum_OE_elastase_rep2.mgf
	High	TEWSIVPGRGGRPT	Ps_36583.42027	1	1	CID		52.58	0.00297238	0.773585	1	34	28	1	1512.75	-28.1152	10/138	pisum_OE_elastase_rep2.mgf
	High	GGPGVDEVPSIWVDRA	Ps_36583.42027	1	1	CID		49.42	0.00614869	1	1	34	23	1	1653.77	-31.9943	14/139	pisum_OE_elastase_rep2.mgf
	High	SLQPGGTITFEHRNLQGLNRS	Ps_36583.42027	1	1	CID		48.86	0.00667507	0.653061	1	34	32	1	2325.13	-33.8525	13/235	pisum_OE_elastase_rep2.mgf
	High	IWVDRAGVKA	Ps_36583.42027	1	1	CID		47.5	0.00728828	0.5625	1	33	36	1	1114.63	-6.26208	14/87	pisum_OE_elastase_rep2.mgf
	High	cFNSRKLSPV	Ps_36583.42027	1	1	CID	C1(Carbamidomethyl)	46.28	0.0132636	0.782609	1	34	26	1	1207.62	-4.39906	8/92	pisum_OE_elastase_rep2.mgf
	High	ScFNSRKLSPV	Ps_36583.42027	1	1	CID	C2(Carbamidomethyl)	44.07	0.0201434	0.681818	1	34	29	1	1294.65	-5.1044	13/108	pisum_OE_elastase_rep2.mgf
	High	FTGGPGVDEVPSIWVDRAGV	Ps_36583.42027	1	1	CID		43.93	0.0220029	0.727273	1	34	28	1	2058.02	-3.49913	9/187	pisum_OE_elastase_rep2.mgf
	High	NITRDNTRFV	Ps_36583.42027	1	1	CID		35.47	0.179328	0.714286	1	35	25	1	1235.64	-10.4896	10/99	pisum_OE_elastase_rep2.mgf
	High	NGQRVLPNGAI	Ps_36583.42027	1	1	CID		35.19	0.132004	0.4	1	33	36	1	1138.62	-14.1457	7/109	pisum_OE_elastase_rep2.mgf
	Medium	EFFRRQEREYKRRIS	Ps_36583.42027	1	1	CID		30.41	0.523519	0.533333	1	35	28	1	2100.1	-12.3096	10/160	pisum_OE_elastase_rep2.mgf
	Low	RGYNmGEIGAA	Ps_36583.42027	1	1	CID	M5(Oxidation)	25.39	0.842055	1	1	32	21	1	1154.48	-38.5855	6/97	pisum_OE_elastase_rep2.mgf
	Low	NIEVNPRPDEMNEGSIIV	Ps_36583.42027	1	1	CID		24.73	1.92939	0.52	1	35	26	1	2025.98	-3.33361	10/191	pisum_OE_elastase_rep2.mgf
	Low	HPYLDGVDNPRNRTLRV	Ps_36583.42027	1	1	CID		23.26	2.9098	0.565217	1	35	24	1	2022.02	-22.5326	5/164	pisum_OE_elastase_rep2.mgf
	Low	cSNGQRVLPNGAISA	Ps_36583.42027	1	1	CID	C1(Carbamidomethyl)	21.96	2.97224		2	34	36	1	1543.7	-42.5087	13/156	pisum_OE_elastase_rep2.mgf
	Low	VVYRRMGQGS	Ps_36583.42027	1	1	CID		20.38	4.60859	0.4	1	34	25	1	1152.56	-32.0082	7/82	pisum_OE_elastase_rep2.mgf
	Low	RPcLLPT	Ps_36583.42027	1	1	CID	C3(Carbamidomethyl)	17.63	5.45106	1	1	32	22	1	856.465	-6.58995	5/54	pisum_OE_elastase_rep2.mgf
	Low	SSARPCLLPTSVHEEIKDmL	Ps_36583.42027	1	1	CID	M19(Oxidation)	17.6	8.99225	0.277778	1	34	26	1	2242.14	8.01632	5/217	pisum_OE_elastase_rep2.mgf
	Low	cSNGQRVLPNGAI	Ps_36583.42027	1	1	CID	C1(Carbamidomethyl)	14.66	20.7034		2	35	28	1	1385.68	-12.7548	8/124	pisum_OE_elastase_rep2.mgf
	Low	SLQPGGTITFEHRNLQGLNRSLT	Ps_36583.42027	1	1	CID		13.04	22.3417	0.230769	1	34	24	1	2539.25	-32.7109	9/257	pisum_OE_elastase_rep2.mgf
	Low	HPYLDGVDNPRNRTLRVS	Ps_36583.42027	1	1	CID		12.47	35.4069	1	1	35	22	1	2109.02	-37.795	9/178	pisum_OE_elastase_rep2.mgf
	Low	YRRMGQGS	Ps_36583.42027	1	1	CID		11.52	24.6713	0.166667	1	32	23	1	954.44	-17.9078	6/66	pisum_OE_elastase_rep2.mgf
	Low	VVYRRmGQGS	Ps_36583.42027	1	1	CID	M6(Oxidation)	11.46	31.7987		2	33	25	1	1168.54	-39.5418	5/82	pisum_OE_elastase_rep2.mgf
	Low	NVGxmGQSKPV	Ps_36583.42027	1	1	CID	X4(V), M5(Oxidation)	10.95	47.7335		2	35	24	1	1131.59	6.06555	4/101	pisum_OE_elastase_rep2.mgf
	Low	cSNGQRVLPNGAIS	Ps_36583.42027	1	1	CID	C1(Carbamidomethyl)	10.9	42.7224		2	34	24	1	1472.71	-12.7692	6/146	pisum_OE_elastase_rep2.mgf
Ps_34802.62813	25.04	22	22	587	64.7536	7.56201	424.966	AT3G17970.1 - [Ps_34802_62813]
	Confidence Icon	Sequence	Protein Accessions	# Proteins	# Protein Groups	Activation Type	Modifications	IonScore	Exp Value	Δ Score	Rank	Identity High	Homology Threshold	Charge	m/z [Da]	ΔM [ppm]	Ions Matched	Spectrum File
	High	AYGISGENKHFGTPTNPA	Ps_34802.62813	1	1	CID		102.08	3.30472e-08	0.813725	1	34	38	1	1860.86	-15.3538	20/177	pisum_OE_elastase_rep2.mgf
	High	GFcGILGFRPSHGAVS	Ps_34802.62813	1	1	CID	C3(Carbamidomethyl)	88.81	7.72037e-07	0.775281	1	35	38	1	1661.76	-35.9043	18/137	pisum_OE_elastase_rep2.mgf
	High	NFAISDIFDIEGHVSTFGHPEWA	Ps_34802.62813	1	1	CID		83.01	2.04114e-06	0.807229	1	33	34	1	2589.16	-16.4885	19/232	pisum_OE_elastase_rep2.mgf
	High	SLIARHGGDRFLLDTL	Ps_34802.62813	1	1	CID		71.87	3.87022e-05	0.805556	1	35	31	1	1783.97	-5.06246	11/165	pisum_OE_elastase_rep2.mgf
	High	NFVDFSLGVDTSGGVRVPA	Ps_34802.62813	1	1	CID		70	5.859e-05	0.814286	1	35	30	1	1936.97	-5.62911	16/200	pisum_OE_elastase_rep2.mgf
	High	GFcGILGFRPSHGAVSHVGIIPV	Ps_34802.62813	1	1	CID	C3(Carbamidomethyl)	67.65	8.78109e-05	1	1	34	24	1	2377.22	-17.1959	16/207	pisum_OE_elastase_rep2.mgf
	High	GFcGILGFRPS	Ps_34802.62813	1	1	CID	C3(Carbamidomethyl)	59.34	0.000665705	0.576271	1	35		1	1210.62	12.386	7/82	pisum_OE_elastase_rep2.mgf
	High	GFcGILGFRPSHGAVSHV	Ps_34802.62813	1	1	CID	C3(Carbamidomethyl)	57.66	0.000948161	0.810345	1	34	27	1	1897.88	-37.5605	16/157	pisum_OE_elastase_rep2.mgf
	High	DIFDIEGHVSTFGHPEWA	Ps_34802.62813	1	1	CID		53.26	0.00254584	1	1	34	26	1	2056.91	-13.5744	14/187	pisum_OE_elastase_rep2.mgf
	High	AYGISGENKHFGTPT	Ps_34802.62813	1	1	CID		49.57	0.0061718	0.6	1	34	35	1	1578.76	3.60779	9/140	pisum_OE_elastase_rep2.mgf
	High	TFGHPEWA	Ps_34802.62813	1	1	CID		43.74	0.00986509	0.636364	1	31	31	1	944.409	-17.6314	12/77	pisum_OE_elastase_rep2.mgf
	High	SGENKHFGTPT	Ps_34802.62813	1	1	CID		37.95	0.0650437	0.394737	1	33	38	1	1174.5	-39.7371	6/108	pisum_OE_elastase_rep2.mgf
	High	FGHPEWA	Ps_34802.62813	1	1	CID		34.23	0.0863508	0.235294	1	31		1	843.373	-6.40439	7/58	pisum_OE_elastase_rep2.mgf
	Low	GHILLQAPFVMQRNPRQIII	Ps_34802.62813	1	1	CID		27.28	0.804767	0.555556	1	33	26	1	2344.29	-21.4782	14/198	pisum_OE_elastase_rep2.mgf
	Low	GFcGILGFRPSHGAV	Ps_34802.62813	1	1	CID	C3(Carbamidomethyl)	25.08	1.77162	0.56	1	35	25	1	1574.83	26.8717	13/122	pisum_OE_elastase_rep2.mgf
	Low	GWFAKDPDVLRRV	Ps_34802.62813	1	1	CID		22.2	3.48852	0.181818	1	35	31	1	1558.79	-35.3949	10/120	pisum_OE_elastase_rep2.mgf
	Low	SGENKHFGTPTNPA	Ps_34802.62813	1	1	CID		21.89	2.82187	0.272727	1	33	29	1	1456.62	-44.2654	13/145	pisum_OE_elastase_rep2.mgf
	Low	RHGGDRFLLDTL	Ps_34802.62813	1	1	CID		19.19	6.6994	1	1	34	23	1	1399.69	-38.8953	8/117	pisum_OE_elastase_rep2.mgf
	Low	GFcGILGFRPSHGA	Ps_34802.62813	1	1	CID	C3(Carbamidomethyl)	17.01	11.0313		2	34	32	1	1475.69	-20.3658	10/112	pisum_OE_elastase_rep2.mgf
	Low	ARHGGDRFLLDTL	Ps_34802.62813	1	1	CID		14.6	18.833	0.2	1	34	26	1	1470.73	-37.1452	7/125	pisum_OE_elastase_rep2.mgf
	Low	GHILLQAPFVMQRNPRQIIIA	Ps_34802.62813	1	1	CID		12.13	30.8165		2	34	25	1	2415.26	-49.2617	8/208	pisum_OE_elastase_rep2.mgf
	Low	ADDcFQHLNVPLDRT	Ps_34802.62813	1	1	CID	C4(Carbamidomethyl)	10.75	36.5797		7	33	29	1	1800.79	-25.3974	6/155	pisum_OE_elastase_rep2.mgf
Ps_32307.45535	14.29	15	15	693	75.693	7.97217	280.465	AT1G77590.1 - [Ps_32307_45535]
	Confidence Icon	Sequence	Protein Accessions	# Proteins	# Protein Groups	Activation Type	Modifications	IonScore	Exp Value	Δ Score	Rank	Identity High	Homology Threshold	Charge	m/z [Da]	ΔM [ppm]	Ions Matched	Spectrum File
	High	cAGGTFSDFDDTSVGRVGPPLPcSYI	Ps_32307.45535	1	1	CID	C1(Carbamidomethyl), C23(Carbamidomethyl)	81.98	2.02902e-06	0.792683	1	32	35	1	2775.2	-13.3753	15/250	pisum_OE_elastase_rep2.mgf
	High	KLIDWPEGGYLI	Ps_32307.45535	1	1	CID		74.19	2.07528e-05	0.608108	1	34		1	1403.73	-16.8168	10/110	pisum_OE_elastase_rep2.mgf
	High	YLPMAHILELA	Ps_32307.45535	1	1	CID		69.38	6.27133e-05	0.73913	1	34	35	1	1270.66	-20.8248	8/94	pisum_OE_elastase_rep2.mgf
	High	KLIDWPEGGYLINDSPMPRGEIVI	Ps_32307.45535	1	1	CID		62.62	0.000211832	0.761905	1	33	32	1	2712.36	-16.1347	19/262	pisum_OE_elastase_rep2.mgf
	High	YLPMAHILEL	Ps_32307.45535	1	1	CID		55.1	0.00176425	0.636364	1	35	36	1	1199.62	-22.4581	8/84	pisum_OE_elastase_rep2.mgf
	High	DWPEGGYLINDSPMPRGEIVI	Ps_32307.45535	1	1	CID		53.99	0.00187602	1	1	34	25	1	2358.08	-24.8469	18/214	pisum_OE_elastase_rep2.mgf
	High	DFDDTSVGRVGPPLPcSYI	Ps_32307.45535	1	1	CID	C16(Carbamidomethyl)	47.37	0.00797515	1	1	33	21	1	2094.9	-38.3194	8/188	pisum_OE_elastase_rep2.mgf
	High	DTTGDPGVTVRNKRFDSPVET	Ps_32307.45535	1	1	CID		43.96	0.0205154	0.727273	1	34	27	1	2291.09	-17.1942	15/213	pisum_OE_elastase_rep2.mgf
	High	GRVGPPLPCSYIKLI	Ps_32307.45535	1	1	CID		35.57	0.126131	0.583333	1	34	29	1	1612.92	-3.67117	7/141	pisum_OE_elastase_rep2.mgf
	Medium	SSVGHGWTVI	Ps_32307.45535	1	1	CID		31.04	0.312693	0.419355	1	33	32	1	1042.51	-18.0921	6/99	pisum_OE_elastase_rep2.mgf
	Low	KLIDWPEGGYLINDSPMPRGEIVIGGPNVT	Ps_32307.45535	1	1	CID		24.76	0.776502	1	1	31	19	1	3237.61	-17.4299	7/340	pisum_OE_elastase_rep2.mgf
	Low	GGTFSDFDDTSVGRVGPPLPcSYI	Ps_32307.45535	1	1	CID	C21(Carbamidomethyl)	24.61	1.41178	1	1	33	23	1	2544.15	-6.73909	6/234	pisum_OE_elastase_rep2.mgf
	Low	GRVGPPLPCSYI	Ps_32307.45535	1	1	CID		19.52	5.825	0.05	1	34	26	1	1258.65	-12.5068	10/100	pisum_OE_elastase_rep2.mgf
	Low	KLIDWPEGGYLINDSPMPRGEIV	Ps_32307.45535	1	1	CID		18.4	6.13445	0.333333	1	33	26	1	2599.28	-17.5131	6/252	pisum_OE_elastase_rep2.mgf
	Low	AYLPMAHILEL	Ps_32307.45535	1	1	CID		18.14	8.34371		2	34	35	1	1270.66	-20.8248	3/93	pisum_OE_elastase_rep2.mgf
Ps_33022.72556	28.72	6	6	195	21.8766	5.09717	261.36	AT1G27390.1 - [Ps_33022_72556]
	Confidence Icon	Sequence	Protein Accessions	# Proteins	# Protein Groups	Activation Type	Modifications	IonScore	Exp Value	Δ Score	Rank	Identity High	Homology Threshold	Charge	m/z [Da]	ΔM [ppm]	Ions Matched	Spectrum File
	High	DVDNLTRWGGALLELS	Ps_33022.72556	1	1	CID		130.8	4.53353e-11	0.740458	1	34		1	1758.87	-16.3635	13/165	pisum_OE_elastase_rep2.mgf
	High	EYLANPLDVDNLTRWGGALL	Ps_33022.72556	1	1	CID		127.63	9.77083e-11	0.882812	1	35	35	1	2230.1	-20.6992	24/207	pisum_OE_elastase_rep2.mgf
	High	YFQQAVDEDPSNELYRKS	Ps_33022.72556	1	1	CID		73.18	2.14623e-05	0.808219	1	33	30	1	2188.97	-21.2983	10/187	pisum_OE_elastase_rep2.mgf
	Low	DVDNLTRWGGALLEL	Ps_33022.72556	1	1	CID		24.47	2.0277	0.416667	1	35	28	1	1671.84	-16.1805	7/153	pisum_OE_elastase_rep2.mgf
	Low	EYLANPLDVDNLTRWGGALLEL	Ps_33022.72556	1	1	CID		22.67	2.71837		3	34	37	1	2472.2	-31.6499	10/235	pisum_OE_elastase_rep2.mgf
	Low	QFQNFPESKKmTQEA	Ps_33022.72556	1	1	CID	M11(Oxidation)	18.39	7.37135	0.277778	1	34	26	1	1828.84	-9.35365	9/153	pisum_OE_elastase_rep2.mgf
Ps_40527.19810	15.93	3	2	113	12.0997	8.68994	230.024	AT2G28900.1 - [Ps_40527_19810]
	Confidence Icon	Sequence	Protein Accessions	# Proteins	# Protein Groups	Activation Type	Modifications	IonScore	Exp Value	Δ Score	Rank	Identity High	Homology Threshold	Charge	m/z [Da]	ΔM [ppm]	Ions Matched	Spectrum File
	High	IDTGNPFLNLTVDGFLKI	Ps_40527.19810	1	1	CID		167.09	1.01245e-14	0.850299	1	34		1	1977.1	13.1752	15/188	pisum_OE_elastase_rep2.mgf
	High	IDTGNPFLNLTVDGFLKI	Ps_40527.19810	1	1	CID		71.3	4.29107e-05	0.788732	1	35	32	1	1976.99	-37.8677	10/188	pisum_OE_elastase_rep2.mgf
	High	DTGNPFLNLTVDGFLKI	Ps_40527.19810	1	1	CID		61.07	0.000472455	0.737705	1	35	32	1	1863.94	-24.7816	11/180	pisum_OE_elastase_rep2.mgf
Ps_29385.26147	20.16	6	6	258	28.6845	6.01123	222.111	AT4G35000.1 - [Ps_29385_26147]
	Confidence Icon	Sequence	Protein Accessions	# Proteins	# Protein Groups	Activation Type	Modifications	IonScore	Exp Value	Δ Score	Rank	Identity High	Homology Threshold	Charge	m/z [Da]	ΔM [ppm]	Ions Matched	Spectrum File
	High	GGPNGSIRNEEEYSHGANNGLKKA	Ps_29385.26147	1	1	CID		151.55	3.08175e-13	0.881579	1	33		1	2499.18	-5.64636	29/249	pisum_OE_elastase_rep2.mgf
	High	GGPNGSIRNEEEYSHGA	Ps_29385.26147	1	1	CID		74.83	8.35283e-06	1	1	31	27	1	1773.71	-41.0729	10/165	pisum_OE_elastase_rep2.mgf
	High	GAHTLGRAHPERS	Ps_29385.26147	2	1	CID		49.68	0.00591787	0.7	1	34	30	1	1388.65	-43.1795	9/125	pisum_OE_elastase_rep2.mgf
	High	SGAHTLGRAHPERS	Ps_29385.26147	2	1	CID		42.51	0.0310905	0.604651	1	34	32	1	1475.69	-37.2772	7/141	pisum_OE_elastase_rep2.mgf
	Low	GGPNGSIRNEEEYSHGANNGLKKAI	Ps_29385.26147	1	1	CID		23.9	1.74033	1	1	33	22	1	2612.25	-12.4342	7/259	pisum_OE_elastase_rep2.mgf
	Low	LVDDNEFRHYVEL	Ps_29385.26147	1	1	CID		23.68	2.13203	0.5	1	34	25	1	1648.74	-31.734	5/126	pisum_OE_elastase_rep2.mgf
Ps_30307.15384	24.55	5	5	277	31.0771	7.59131	164.125	AT5G17770.1 - [Ps_30307_15384]
	Confidence Icon	Sequence	Protein Accessions	# Proteins	# Protein Groups	Activation Type	Modifications	IonScore	Exp Value	Δ Score	Rank	Identity High	Homology Threshold	Charge	m/z [Da]	ΔM [ppm]	Ions Matched	Spectrum File
	High	ScRGKDGEGAEVIKPYTPT	Ps_30307.15384	1	1	CID	C2(Carbamidomethyl)	125.05	1.77311e-10	0.72	1	35		1	2064.97	-13.7412	14/207	pisum_OE_elastase_rep2.mgf
	High	KILRcGPPPMNKA	Ps_30307.15384	2	1	CID	C5(Carbamidomethyl)	79.47	5.97436e-06	0	1	34		1	1481.8	-3.07788	10/133	pisum_OE_elastase_rep2.mgf
	Low	KGPKGRFKYQPGEV	Ps_30307.15384	1	1	CID		18.86	7.45517	1	1	35	23	1	1590.85	-15.8163	9/127	pisum_OE_elastase_rep2.mgf
	Low	SVLGLPIGQHIScRGKDGEGAEVIKPYTPT	Ps_30307.15384	1	1	CID	C13(Carbamidomethyl)	18.06	3.85629	1	1	31	23	1	3179.54	-36.5793	6/327	pisum_OE_elastase_rep2.mgf
	Low	NYPDRFNIYYV	Ps_30307.15384	1	1	CID		13.57	24.2012		2	34	27	1	1463.65	-29.6439	11/103	pisum_OE_elastase_rep2.mgf
Ps_35969.71905	28.96	6	6	259	29.7337	8.26514	157.78	AT5G51020.1 - [Ps_35969_71905]
	Confidence Icon	Sequence	Protein Accessions	# Proteins	# Protein Groups	Activation Type	Modifications	IonScore	Exp Value	Δ Score	Rank	Identity High	Homology Threshold	Charge	m/z [Da]	ΔM [ppm]	Ions Matched	Spectrum File
	High	WGQKEGPYKFKPAPT	Ps_35969.71905	1	1	CID		86.04	1.65409e-06	0.813953	1	35	34	1	1733.87	-18.1913	21/152	pisum_OE_elastase_rep2.mgf
	High	ScFNDMFPPLNLSPTPPMERRI	Ps_35969.71905	1	1	CID	C2(Carbamidomethyl)	71.87	2.97434e-05	0.847222	1	34	28	1	2619.21	-15.0371	13/242	pisum_OE_elastase_rep2.mgf
	High	SRDPDNYFNIRMRTcPA	Ps_35969.71905	1	1	CID	C15(Carbamidomethyl)	49.08	0.00563654	0.734694	1	34	28	1	2112.92	-23.851	8/183	pisum_OE_elastase_rep2.mgf
	High	ScFNDMFPPLNLSPTPPMERRIQGS	Ps_35969.71905	1	1	CID	C2(Carbamidomethyl)	36.29	0.0796643	1	1	32	24	1	2891.33	-11.3323	7/280	pisum_OE_elastase_rep2.mgf
	Low	HSLTGEKYSKDQA	Ps_35969.71905	1	1	CID		18.44	7.88563	0.222222	1	34	27	1	1463.65	-41.3475	13/127	pisum_OE_elastase_rep2.mgf
	Low	ScFNDMFPPLNLSPTPPMERRIQGSFILEE	Ps_35969.71905	1	1	CID	C2(Carbamidomethyl)	17.02	3.35849	0.235294	1	29	26	1	3522.64	-14.1727	8/335	pisum_OE_elastase_rep2.mgf
Ps_34218.53591	11.06	3	3	434	47.2932	5.75732	137.13	AT5G16620.1 - [Ps_34218_53591]
	Confidence Icon	Sequence	Protein Accessions	# Proteins	# Protein Groups	Activation Type	Modifications	IonScore	Exp Value	Δ Score	Rank	Identity High	Homology Threshold	Charge	m/z [Da]	ΔM [ppm]	Ions Matched	Spectrum File
	High	SQNGTPFKQGFGDSPGSPSERKS	Ps_34218.53591	1	1	CID		137.13	9.24448e-12	0.854015	1	34		1	2395.09	-14.0292	15/261	pisum_OE_elastase_rep2.mgf
	Low	GFSALFSVVA	Ps_34218.53591	1	1	CID		11.1	31.046		8	33	30	1	997.439	-96.5786	3/94	pisum_OE_elastase_rep2.mgf
	Low	KSVQGKVNAHDFASI	Ps_34218.53591	1	1	CID		10.95	43.2618		3	34	27	1	1600.87	17.1461	5/158	pisum_OE_elastase_rep2.mgf
Ps_29967.66275	13.11	5	5	328	37.2069	8.1626	131.173	AT2G43950.1 - [Ps_29967_66275]
	Confidence Icon	Sequence	Protein Accessions	# Proteins	# Protein Groups	Activation Type	Modifications	IonScore	Exp Value	Δ Score	Rank	Identity High	Homology Threshold	Charge	m/z [Da]	ΔM [ppm]	Ions Matched	Spectrum File
	High	RNPNYSPEVDPQPLPS	Ps_29967.66275	1	1	CID		80.12	5.41188e-06	0.8375	1	34	30	1	1809.84	-18.5493	11/166	pisum_OE_elastase_rep2.mgf
	High	TRNPNYSPEVDPQPLPS	Ps_29967.66275	1	1	CID		77.03	1.10837e-05	0.779221	1	34	34	1	1910.89	-16.9713	19/186	pisum_OE_elastase_rep2.mgf
	Medium	ATRNPNYSPEVDPQPLPS	Ps_29967.66275	1	1	CID		32.69	0.28531	1	1	34	24	1	1981.92	-20.5211	7/194	pisum_OE_elastase_rep2.mgf
	Low	FKFPQGEI	Ps_29967.66275	1	1	CID		19.18	5.67189	0.105263	1	34	30	1	965.515	5.64866	5/66	pisum_OE_elastase_rep2.mgf
	Low	LQEINDHDEDEQVKNSL	Ps_29967.66275	1	1	CID		12.13	35.1091		2	35	26	1	2025.98	23.8334	11/183	pisum_OE_elastase_rep2.mgf
Ps_33143.19368	11.6	6	6	405	43.9727	8.38232	128.92	AT3G27820.1 - [Ps_33143_19368]
	Confidence Icon	Sequence	Protein Accessions	# Proteins	# Protein Groups	Activation Type	Modifications	IonScore	Exp Value	Δ Score	Rank	Identity High	Homology Threshold	Charge	m/z [Da]	ΔM [ppm]	Ions Matched	Spectrum File
	High	TTLRPAVEDLTELERQGLGFA	Ps_33143.19368	1	1	CID		72.65	2.95284e-05	0.726027	1	34	37	1	2316.18	-15.4225	11/222	pisum_OE_elastase_rep2.mgf
	High	TLRPAVEDLTELERQGLGFAV	Ps_33143.19368	1	1	CID		58.35	0.000770129	0.758621	1	34	30	1	2314.21	-15.1073	17/222	pisum_OE_elastase_rep2.mgf
	High	FGEKRRLEHVDSA	Ps_33143.19368	1	1	CID		51.47	0.00405685	0.72549	1	35	30	1	1543.78	-11.4273	14/126	pisum_OE_elastase_rep2.mgf
	High	TLRPAVEDLTELERQGLGFA	Ps_33143.19368	1	1	CID		36.45	0.120592	1	1	34	23	1	2215.15	-11.2143	8/212	pisum_OE_elastase_rep2.mgf
	Low	SYYEEYYKSRGV	Ps_33143.19368	1	1	CID		28.81	0.613881	0.241379	1	34	36	1	1543.7	-4.76561	12/113	pisum_OE_elastase_rep2.mgf
	Low	VEDLTELERQGLGFAV	Ps_33143.19368	1	1	CID		16.21	16.843		2	35	23	1	1775.91	-6.47629	10/148	pisum_OE_elastase_rep2.mgf
Ps_32713.15585	27.94	6	6	68	7.15261	5.021	127.8	AT4G16450.1 - [Ps_32713_15585]
	Confidence Icon	Sequence	Protein Accessions	# Proteins	# Protein Groups	Activation Type	Modifications	IonScore	Exp Value	Δ Score	Rank	Identity High	Homology Threshold	Charge	m/z [Da]	ΔM [ppm]	Ions Matched	Spectrum File
	High	STKPEYPVIDRNPPFTTV	Ps_32713.15585	2	1	CID		62.39	0.000320336	0.758065	1	34	31	1	2061.01	-28.6808	9/193	pisum_OE_elastase_rep2.mgf
	High	KPEYPVIDRNPPFTTV	Ps_32713.15585	2	1	CID		60.75	0.000460538	0.737705	1	34	32	1	1872.94	-25.8425	15/169	pisum_OE_elastase_rep2.mgf
	High	STKPEYPVIDRNPPFTT	Ps_32713.15585	2	1	CID		49.97	0.00563278	0.78	1	34	26	1	1961.93	-31.597	12/183	pisum_OE_elastase_rep2.mgf
	High	STKPEYPVIDRNPPFTTVV	Ps_32713.15585	2	1	CID		42.44	0.032964	0.690476	1	35	28	1	2160.06	-34.5043	8/203	pisum_OE_elastase_rep2.mgf
	Low	KPEYPVIDRNPPFTT	Ps_32713.15585	2	1	CID		28.87	0.734463	0.37931	1	35	32	1	1773.86	-30.8261	7/159	pisum_OE_elastase_rep2.mgf
	Low	KPEYPVIDRNPPFTTVV	Ps_32713.15585	2	1	CID		13.05	27.8443	1	1	34	21	1	1972.02	-18.2371	5/179	pisum_OE_elastase_rep2.mgf
Ps_37118.23305	12.95	2	2	139	15.0152	8.71924	126.206	AT4G27990.1 - [Ps_37118_23305]
	Confidence Icon	Sequence	Protein Accessions	# Proteins	# Protein Groups	Activation Type	Modifications	IonScore	Exp Value	Δ Score	Rank	Identity High	Homology Threshold	Charge	m/z [Da]	ΔM [ppm]	Ions Matched	Spectrum File
	High	LFRNVIPPVFDTLDISPL	Ps_37118.23305	1	1	CID		112.96	2.52103e-09	0.743363	1	34		1	2056.11	-16.7833	15/164	pisum_OE_elastase_rep2.mgf
	High	LFRNVIPPVFDTL	Ps_37118.23305	1	1	CID		53.36	0.00243899	0.471698	1	34		1	1530.84	-21.0678	8/110	pisum_OE_elastase_rep2.mgf
Ps_32412.20380	26.15	7	7	130	14.1336	5.22412	95.632	AT5G43070.1 - [Ps_32412_20380]
	Confidence Icon	Sequence	Protein Accessions	# Proteins	# Protein Groups	Activation Type	Modifications	IonScore	Exp Value	Δ Score	Rank	Identity High	Homology Threshold	Charge	m/z [Da]	ΔM [ppm]	Ions Matched	Spectrum File
	High	GFSIWPPTQRT	Ps_32412.20380	1	1	CID		62.23	0.000352943	0.596774	1	35		1	1289.63	-26.1713	8/99	pisum_OE_elastase_rep2.mgf
	High	GFSIWPPTQRTRDAVIT	Ps_32412.20380	1	1	CID		58.7	0.000779363	0.745763	1	35	31	1	1944.96	-36.4749	14/167	pisum_OE_elastase_rep2.mgf
	High	SAGFSIWPPTQRT	Ps_32412.20380	1	1	CID		38.02	0.102726	0.210526	1	35		1	1447.69	-27.8383	13/123	pisum_OE_elastase_rep2.mgf
	Medium	VLSKRYGTLPSEEA	Ps_32412.20380	1	1	CID		32.33	0.36947	1	1	35	24	1	1549.8	-16.203	10/136	pisum_OE_elastase_rep2.mgf
	Medium	SAGFSIWPPTQRTRDAVIT	Ps_32412.20380	1	1	CID		31.41	0.407028	1	1	34	23	1	2103.02	-38.355	10/191	pisum_OE_elastase_rep2.mgf
	Low	GFSIWPPTQRTRDA	Ps_32412.20380	1	1	CID		26.91	1.25716	0.333333	1	35	32	1	1631.8	-19.9218	12/133	pisum_OE_elastase_rep2.mgf
	Low	VLSKRYGTLPSEEAA	Ps_32412.20380	1	1	CID		22.64	3.79164	0.434783	1	35	27	1	1620.88	15.7325	12/146	pisum_OE_elastase_rep2.mgf
Ps_31065.27201	18.18	2	2	143	15.5936	9.26123	86.87	AT2G28900.1 - [Ps_31065_27201]
	Confidence Icon	Sequence	Protein Accessions	# Proteins	# Protein Groups	Activation Type	Modifications	IonScore	Exp Value	Δ Score	Rank	Identity High	Homology Threshold	Charge	m/z [Da]	ΔM [ppm]	Ions Matched	Spectrum File
	High	DMGNPFLNLTVDGFLKI	Ps_31065.27201	3	1	CID		86.87	1.20095e-06	0.827586	1	35	33	1	1894	11.351	10/180	pisum_OE_elastase_rep2.mgf
	Low	RGTRDWKNA	Ps_31065.27201	1	1	CID		15.73	13.7713		2	34	26	1	1103.53	-35.7229	7/87	pisum_OE_elastase_rep2.mgf
Ps_41742.13371	22.6	8	8	177	20.4314	9.51025	86.22	AT1G20816.1 - [Ps_41742_13371]
	Confidence Icon	Sequence	Protein Accessions	# Proteins	# Protein Groups	Activation Type	Modifications	IonScore	Exp Value	Δ Score	Rank	Identity High	Homology Threshold	Charge	m/z [Da]	ΔM [ppm]	Ions Matched	Spectrum File
	High	DYKGRWNVRYDL	Ps_41742.13371	1	1	CID		57.23	0.00102896	0.684211	1	34	33	1	1584.74	-32.0565	11/124	pisum_OE_elastase_rep2.mgf
	High	RHFYPNFSAT	Ps_41742.13371	1	1	CID		42.99	0.0208548	0.697674	1	33	28	1	1239.56	-21.7506	7/90	pisum_OE_elastase_rep2.mgf
	High	RHFYPNFSA	Ps_41742.13371	1	1	CID		38.94	0.054772	0.538462	1	33	33	1	1138.52	-18.165	11/78	pisum_OE_elastase_rep2.mgf
	High	RHFYPNFS	Ps_41742.13371	1	1	CID		38.56	0.0654993	0.666667	1	34	28	1	1067.51	5.20057	10/68	pisum_OE_elastase_rep2.mgf
	Low	DYKGRWNV	Ps_41742.13371	1	1	CID		22.81	2.59418	0.565217	1	34	24	1	1037.51	-2.93133	7/72	pisum_OE_elastase_rep2.mgf
	Low	SLRYGGDSKA	Ps_41742.13371	1	1	CID		17.68	7.30459	1	1	33	23	1	1053.5	-31.1261	5/101	pisum_OE_elastase_rep2.mgf
	Low	RHFYPNFSATLGVGV	Ps_41742.13371	1	1	CID		13.13	28.8099	1	1	35	22	1	1664.85	-5.65295	7/140	pisum_OE_elastase_rep2.mgf
	Low	ALIRHFYPNFS	Ps_41742.13371	1	1	CID		12.88	31.4341		2	35	26	1	1364.68	-23.4167	6/92	pisum_OE_elastase_rep2.mgf
Ps_28240.28430	9.27	4	4	647	70.7695	5.36377	86.12	AT3G12580.1 - [Ps_28240_28430]
	Confidence Icon	Sequence	Protein Accessions	# Proteins	# Protein Groups	Activation Type	Modifications	IonScore	Exp Value	Δ Score	Rank	Identity High	Homology Threshold	Charge	m/z [Da]	ΔM [ppm]	Ions Matched	Spectrum File
	High	YFNDSQRQATKDAGAIA	Ps_28240.28430	2	1	CID		86.12	1.26325e-06	0.802326	1	34	35	1	1855.86	-15.837	16/171	pisum_OE_elastase_rep2.mgf
	Low	QGLETAGGVmTVLIPRNT	Ps_28240.28430	1	1	CID	M10(Oxidation)	15.57	15.1798		2	34	32	1	1872.94	-25.5088	5/197	pisum_OE_elastase_rep2.mgf
	Low	YFNDSQRQATKDA	Ps_28240.28430;Ps_796.57904	4	2	CID		12.58	25.7682		4	34	36	1	1543.7	-9.46212	8/131	pisum_OE_elastase_rep2.mgf
	Low	GGSTRIPKVQQLLQDFFNGKELcKS	Ps_28240.28430;Ps_796.57904	3	2	CID	C23(Carbamidomethyl)	12.32	20.2774	1	1	32	23	1	2850.43	-20.6654	10/275	pisum_OE_elastase_rep2.mgf
Ps_16755.41927	4.71	2	2	467	52.9111	9.42236	82.35	AT2G44640.1 - [Ps_16755_41927]
	Confidence Icon	Sequence	Protein Accessions	# Proteins	# Protein Groups	Activation Type	Modifications	IonScore	Exp Value	Δ Score	Rank	Identity High	Homology Threshold	Charge	m/z [Da]	ΔM [ppm]	Ions Matched	Spectrum File
	High	LAPSPRKEFGSFSLQSLLLNLT	Ps_16755.41927	1	1	CID		82.35	2.73472e-06	0.804878	1	34	33	1	2418.3	-16.0975	25/234	pisum_OE_elastase_rep2.mgf
	Low	LAPSPRKEFGSFSLQSLLL	Ps_16755.41927	1	1	CID		27.92	0.926884	0.357143	1	35	32	1	2090.12	-22.5592	10/193	pisum_OE_elastase_rep2.mgf
Ps_796.57904	9.06	5	5	618	68.6956	5.52881	82.25	AT5G02500.1 - [Ps_796_57904]
	Confidence Icon	Sequence	Protein Accessions	# Proteins	# Protein Groups	Activation Type	Modifications	IonScore	Exp Value	Δ Score	Rank	Identity High	Homology Threshold	Charge	m/z [Da]	ΔM [ppm]	Ions Matched	Spectrum File
	High	SVQSDMKLWPFKII	Ps_796.57904	2	1	CID		82.25	3.83994e-06	0.646341	1	35		1	1691.88	-20.5163	19/141	pisum_OE_elastase_rep2.mgf
	Medium	YFNDSQRQATKDAGVIA	Ps_796.57904	2	1	CID		30.75	0.420529	0.483871	1	34	31	1	1883.86	-36.3619	10/171	pisum_OE_elastase_rep2.mgf
	Low	SVQSDMKLWPFKI	Ps_796.57904	2	1	CID		19.6	6.12931		2	34	35	1	1578.76	-47.1852	9/131	pisum_OE_elastase_rep2.mgf
	Low	YFNDSQRQATKDA	Ps_28240.28430;Ps_796.57904	4	2	CID		12.58	25.7682		4	34	36	1	1543.7	-9.46212	8/131	pisum_OE_elastase_rep2.mgf
	Low	GGSTRIPKVQQLLQDFFNGKELcKS	Ps_28240.28430;Ps_796.57904	3	2	CID	C23(Carbamidomethyl)	12.32	20.2774	1	1	32	23	1	2850.43	-20.6654	10/275	pisum_OE_elastase_rep2.mgf
Ps_29313.5010	7.31	3	3	438	46.0741	6.21436	81.42	AT1G56190.1 - [Ps_29313_5010]
	Confidence Icon	Sequence	Protein Accessions	# Proteins	# Protein Groups	Activation Type	Modifications	IonScore	Exp Value	Δ Score	Rank	Identity High	Homology Threshold	Charge	m/z [Da]	ΔM [ppm]	Ions Matched	Spectrum File
	High	LAPLVPRLSELIGIEVV	Ps_29313.5010	1	1	CID		81.42	2.87469e-06	0.679012	1	33		1	1818.07	-24.2023	12/152	pisum_OE_elastase_rep2.mgf
	Low	LAPLVPRLSELIGI	Ps_29313.5010	1	1	CID		23.16	1.74505	0.434783	1	33	27	1	1490.89	-27.139	8/117	pisum_OE_elastase_rep2.mgf
	Low	VGAVSTPKRPFAAIV	Ps_29313.5010	1	1	CID		10.1	52.6145		6	34	28	1	1512.75	-92.8517	3/131	pisum_OE_elastase_rep2.mgf
Ps_32756.56098	5.28	1	1	246	27.6826	9.87646	79.47	AT5G17770.1 - [Ps_32756_56098]
	Confidence Icon	Sequence	Protein Accessions	# Proteins	# Protein Groups	Activation Type	Modifications	IonScore	Exp Value	Δ Score	Rank	Identity High	Homology Threshold	Charge	m/z [Da]	ΔM [ppm]	Ions Matched	Spectrum File
	High	QILRcGPPPMNKA	Ps_32756.56098	1	1	CID	C5(Carbamidomethyl)	79.47	5.97436e-06		2	34		1	1481.8	21.48	10/133	pisum_OE_elastase_rep2.mgf
Ps_32175.27162	4.9	2	2	469	51.4862	5.80811	75.81	AT4G29130.1 - [Ps_32175_27162]
	Confidence Icon	Sequence	Protein Accessions	# Proteins	# Protein Groups	Activation Type	Modifications	IonScore	Exp Value	Δ Score	Rank	Identity High	Homology Threshold	Charge	m/z [Da]	ΔM [ppm]	Ions Matched	Spectrum File
	High	EFFGDTVPPKLKIPFILRTPDMS	Ps_32175.27162	1	1	CID		55.12	0.00135118	0.8	1	33	27	1	2648.36	-21.5988	10/241	pisum_OE_elastase_rep2.mgf
	High	EFFGDTVPPKLKIPFIL	Ps_32175.27162	1	1	CID		49.19	0.00683617	0.693878	1	35	30	1	1961.07	-23.0748	13/158	pisum_OE_elastase_rep2.mgf
Ps_40652.44681	10.37	2	2	135	14.5067	8.79248	73.78	AT3G27820.1 - [Ps_40652_44681]
	Confidence Icon	Sequence	Protein Accessions	# Proteins	# Protein Groups	Activation Type	Modifications	IonScore	Exp Value	Δ Score	Rank	Identity High	Homology Threshold	Charge	m/z [Da]	ΔM [ppm]	Ions Matched	Spectrum File
	High	SNESVAPYERPA	Ps_40652.44681	1	1	CID		61.32	0.000395554	0.754098	1	34	31	1	1319.62	-0.333922	9/125	pisum_OE_elastase_rep2.mgf
	High	SNESVAPYERPALS	Ps_40652.44681	1	1	CID		42.46	0.0394472	0.666667	1	35	29	1	1519.71	-15.7735	13/150	pisum_OE_elastase_rep2.mgf
Ps_31657.15746	30.99	5	5	213	23.3679	9.08545	72.46	AT1G45170.1 - [Ps_31657_15746]
	Confidence Icon	Sequence	Protein Accessions	# Proteins	# Protein Groups	Activation Type	Modifications	IonScore	Exp Value	Δ Score	Rank	Identity High	Homology Threshold	Charge	m/z [Da]	ΔM [ppm]	Ions Matched	Spectrum File
	High	VEKPGSFSVDYNVPKKDFRFQFMNTV	Ps_31657.15746	1	1	CID		57.02	0.000549453	1	1	31	25	1	3079.51	-7.38471	9/291	pisum_OE_elastase_rep2.mgf
	High	AFNAGDVKLRA	Ps_31657.15746	1	1	CID		45.44	0.0153124	0.555556	1	34	35	1	1161.62	-13.2882	13/100	pisum_OE_elastase_rep2.mgf
	Medium	YIHSKGDNRTILDGTLVWDPSNKV	Ps_31657.15746	1	1	CID		30.63	0.367438		2	33		1	2728.37	-13.9627	16/258	pisum_OE_elastase_rep2.mgf
	Low	GLVLAVEKPGSFSVDYNVPKKDFRFQFMNTV	Ps_31657.15746	1	1	CID		19.99	1.79914	0.2	1	30	29	1	3532.72	-30.6747	8/331	pisum_OE_elastase_rep2.mgf
	Low	YIHSKGDNRTILDGTLVWDPS	Ps_31657.15746	1	1	CID		18.21	6.79234	0	1	34	30	1	2387.09	-43.941	4/214	pisum_OE_elastase_rep2.mgf
Ps_29651.40325	15.95	3	2	163	17.0254	4.55127	63.96	AT2G17390.1 - [Ps_29651_40325]
	Confidence Icon	Sequence	Protein Accessions	# Proteins	# Protein Groups	Activation Type	Modifications	IonScore	Exp Value	Δ Score	Rank	Identity High	Homology Threshold	Charge	m/z [Da]	ΔM [ppm]	Ions Matched	Spectrum File
	High	KLNNQDDVLQLLEKDVFL	Ps_29651.40325	1	1	CID		63.96	0.000217449	0.6875	1	34	36	1	2144.14	-6.99619	10/187	pisum_OE_elastase_rep2.mgf
	Low	AmGIPPTT	Ps_29651.40325	1	1	CID	M2(Oxidation)	11.64	25.4967		2	33	25	1	803.366	-38.3604	2/67	pisum_OE_elastase_rep2.mgf
	Low	AmGIPPTT	Ps_29651.40325	1	1	CID	M2(Oxidation)	10.66	42.5555	0	1	34	19	1	803.405	9.76309	2/67	pisum_OE_elastase_rep2.mgf
Ps_36255.68802	18.71	3	3	139	14.9556	5.2876	62.69	AT3G06510.2;;;AT3G06510.1 - [Ps_36255_68802]
	Confidence Icon	Sequence	Protein Accessions	# Proteins	# Protein Groups	Activation Type	Modifications	IonScore	Exp Value	Δ Score	Rank	Identity High	Homology Threshold	Charge	m/z [Da]	ΔM [ppm]	Ions Matched	Spectrum File
	High	HVEDRLDDAWIQFA	Ps_36255.68802	1	1	CID		56.74	0.00117654	0.789474	1	34	28	1	1714.84	10.9222	12/136	pisum_OE_elastase_rep2.mgf
	High	HVEDRLDDAWIQFAEQESIAGAEQKV	Ps_36255.68802	1	1	CID		32.45	0.175235	0.65625	1	32	25	1	2984.43	-1.21485	16/284	pisum_OE_elastase_rep2.mgf
	Low	HVEDRLDDAWIQFAEQESIA	Ps_36255.68802	1	1	CID		18.61	7.26478	1	1	34	22	1	2372.11	-0.312502	6/210	pisum_OE_elastase_rep2.mgf
Ps_32602.40423	9.13	1	1	263	29.4381	7.34229	60.54	AT4G27680.1 - [Ps_32602_40423]
	Confidence Icon	Sequence	Protein Accessions	# Proteins	# Protein Groups	Activation Type	Modifications	IonScore	Exp Value	Δ Score	Rank	Identity High	Homology Threshold	Charge	m/z [Da]	ΔM [ppm]	Ions Matched	Spectrum File
	High	AYFPVRELLDNEKRGKQTHEPRPL	Ps_32602.40423	1	1	CID		60.54	0.000343209	1	1	33	24	1	2893.46	-29.536	8/248	pisum_OE_elastase_rep2.mgf
Ps_36727.1539	11.59	1	1	138	15.0399	9.20264	56.86	AT1G16790.1 - [Ps_36727_1539]
	Confidence Icon	Sequence	Protein Accessions	# Proteins	# Protein Groups	Activation Type	Modifications	IonScore	Exp Value	Δ Score	Rank	Identity High	Homology Threshold	Charge	m/z [Da]	ΔM [ppm]	Ions Matched	Spectrum File
	High	ALNGFGAILPRIISPI	Ps_36727.1539	1	1	CID		56.86	0.000909871	0.77193	1	33	28	1	1651.95	-24.0209	10/143	pisum_OE_elastase_rep2.mgf
Ps_32231.39865	9.65	2	2	311	36.2583	6.0874	55.79	AT3G53560.1 - [Ps_32231_39865]
	Confidence Icon	Sequence	Protein Accessions	# Proteins	# Protein Groups	Activation Type	Modifications	IonScore	Exp Value	Δ Score	Rank	Identity High	Homology Threshold	Charge	m/z [Da]	ΔM [ppm]	Ions Matched	Spectrum File
	High	KKLFEEILQRDPFRV	Ps_32231.39865	1	1	CID		57.55	0.000995952	0.62069	1	35	37	1	1918.06	-15.532	15/155	pisum_OE_elastase_rep2.mgf
	Medium	INIIDRLIEIEPEET	Ps_32231.39865	1	1	CID		33.24	0.265528	0.454545	1	34	33	1	1796.94	-14.4045	12/149	pisum_OE_elastase_rep2.mgf
Ps_27889.72051	16.43	4	4	280	30.4587	6.31592	49.3	AT3G01500.2 - [Ps_27889_72051]
	Confidence Icon	Sequence	Protein Accessions	# Proteins	# Protein Groups	Activation Type	Modifications	IonScore	Exp Value	Δ Score	Rank	Identity High	Homology Threshold	Charge	m/z [Da]	ΔM [ppm]	Ions Matched	Spectrum File
	High	FAcSDSRVcPS	Ps_27889.72051;Ps_383.74031	4	2	CID	C3(Carbamidomethyl), C9(Carbamidomethyl)	35.56	0.0441974	0.666667	1	29	27	1	1285.48	-35.8925	10/98	pisum_OE_elastase_rep2.mgf
	Medium	FVVRNVANLVPPYDQA	Ps_27889.72051;Ps_383.74031	3	2	CID		32.79	0.321896	0.666667	1	35	26	1	1801.89	-36.1405	7/145	pisum_OE_elastase_rep2.mgf
	Medium	SLGNLLTYPFVREGLVNKT	Ps_27892.23080;Ps_27889.72051	13	2	CID		32.31	0.314894	0.5625	1	34	28	1	2121.12	-22.9673	8/209	pisum_OE_elastase_rep2.mgf
	Medium	RNVANLVPPYDQA	Ps_27889.72051;Ps_383.74031	3	2	CID		31.14	0.477707	0.548387	1	35	29	1	1456.71	-27.1579	10/121	pisum_OE_elastase_rep2.mgf
Ps_5707.65105	34.09	1	1	44	5.07755	6.25244	49.26	AT4G33350.1 - [Ps_5707_65105]
	Confidence Icon	Sequence	Protein Accessions	# Proteins	# Protein Groups	Activation Type	Modifications	IonScore	Exp Value	Δ Score	Rank	Identity High	Homology Threshold	Charge	m/z [Da]	ΔM [ppm]	Ions Matched	Spectrum File
	High	FIPPGKKHSQHMQEV	Ps_5707.65105	2	1	CID		49.26	0.00734821	0.693878	1	35	31	1	1762.87	-20.4277	13/139	pisum_OE_elastase_rep2.mgf
Ps_29837.56795	12.6	2	2	373	42.0593	5.05908	49.1	AT3G49350.1 - [Ps_29837_56795]
	Confidence Icon	Sequence	Protein Accessions	# Proteins	# Protein Groups	Activation Type	Modifications	IonScore	Exp Value	Δ Score	Rank	Identity High	Homology Threshold	Charge	m/z [Da]	ΔM [ppm]	Ions Matched	Spectrum File
	High	TKEVSSPLQEKVPSKPPTNEDFSTWQRII	Ps_29837.56795	1	1	CID		49.1	0.00249068	0.77551	1	30	26	1	3341.58	-47.026	9/327	pisum_OE_elastase_rep2.mgf
	Low	NPVKTTKDSADGPEVIQT	Ps_29837.56795	1	1	CID		23.12	2.69725		3	34		1	1900	17.3816	10/195	pisum_OE_elastase_rep2.mgf
Ps_35935.71752	22.73	2	2	88	10.1853	9.99365	48.18	AT4G23430.2 - [Ps_35935_71752]
	Confidence Icon	Sequence	Protein Accessions	# Proteins	# Protein Groups	Activation Type	Modifications	IonScore	Exp Value	Δ Score	Rank	Identity High	Homology Threshold	Charge	m/z [Da]	ΔM [ppm]	Ions Matched	Spectrum File
	High	RFDKINDQSSYNNWRAYGQS	Ps_35935.71752	2	1	CID		40.64	0.0425233	0.609756	1	34	31	1	2449.09	-15.9779	8/223	pisum_OE_elastase_rep2.mgf
	High	SYNNWRAYGQS	Ps_35935.71752	2	1	CID		33.54	0.150768	1	1	32	21	1	1345.58	-9.59534	7/115	pisum_OE_elastase_rep2.mgf
Ps_17148.33457	86.36	1	1	22	2.6644	5.021	46.87	AT5G38410.2;;;AT5G38410.1;;;AT5G38420.1;;;AT5G38430.1 - [Ps_17148_33457]
	Confidence Icon	Sequence	Protein Accessions	# Proteins	# Protein Groups	Activation Type	Modifications	IonScore	Exp Value	Δ Score	Rank	Identity High	Homology Threshold	Charge	m/z [Da]	ΔM [ppm]	Ions Matched	Spectrum File
	High	EYLLRKGWVPcLEFELEKG	Ps_17148.33457	14	1	CID	C11(Carbamidomethyl)	46.87	0.010007	0.765957	1	34	26	1	2366.18	-15.5632	8/205	pisum_OE_elastase_rep2.mgf
Ps_36415.70919	8.12	3	3	308	35.5855	9.43701	46.71	AT1G70480.2;;;AT1G70480.1 - [Ps_36415_70919]
	Confidence Icon	Sequence	Protein Accessions	# Proteins	# Protein Groups	Activation Type	Modifications	IonScore	Exp Value	Δ Score	Rank	Identity High	Homology Threshold	Charge	m/z [Da]	ΔM [ppm]	Ions Matched	Spectrum File
	High	IVPPPPISWYLRGITA	Ps_36415.70919	1	1	CID		46.71	0.0110961	0.595745	1	34	35	1	1779.97	-24.3157	17/139	pisum_OE_elastase_rep2.mgf
	Low	IVPPPPISWYLRGI	Ps_36415.70919	1	1	CID		26.91	1.07535	0.407407	1	34	30	1	1607.89	-24.8657	9/112	pisum_OE_elastase_rep2.mgf
	Low	RLEQILQPA	Ps_36415.70919	1	1	CID		12.08	29.3243		2	34	25	1	1067.56	-54.9107	8/84	pisum_OE_elastase_rep2.mgf
Ps_7910.54620	32.81	3	3	64	6.82348	5.31299	45.43	AT3G16620.1 - [Ps_7910_54620]
	Confidence Icon	Sequence	Protein Accessions	# Proteins	# Protein Groups	Activation Type	Modifications	IonScore	Exp Value	Δ Score	Rank	Identity High	Homology Threshold	Charge	m/z [Da]	ΔM [ppm]	Ions Matched	Spectrum File
	High	ARVVQQPRVNYT	Ps_7910.54620	1	1	CID		38.86	0.0682134	0.692308	1	34	27	1	1430.77	-11.4772	11/106	pisum_OE_elastase_rep2.mgf
	High	ARVVQQPRVNYTVS	Ps_7910.54620	1	1	CID		38.57	0.0837099	0.435897	1	35	37	1	1616.86	-14.8258	7/128	pisum_OE_elastase_rep2.mgf
	Low	NYTVSDTQPRKT	Ps_7910.54620	1	1	CID		22.55	3.10139	0.217391	1	34	32	1	1409.65	-33.463	6/127	pisum_OE_elastase_rep2.mgf
Ps_383.74031	64.2	4	4	81	8.91349	8.01611	44.8233	AT3G01500.3;;;AT3G01500.1;;;AT3G01500.2 - [Ps_383_74031]
	Confidence Icon	Sequence	Protein Accessions	# Proteins	# Protein Groups	Activation Type	Modifications	IonScore	Exp Value	Δ Score	Rank	Identity High	Homology Threshold	Charge	m/z [Da]	ΔM [ppm]	Ions Matched	Spectrum File
	High	FAcSDSRVcPS	Ps_27889.72051;Ps_383.74031	4	2	CID	C3(Carbamidomethyl), C9(Carbamidomethyl)	35.56	0.0441974	0.666667	1	29	27	1	1285.48	-35.8925	10/98	pisum_OE_elastase_rep2.mgf
	Medium	FVVRNVANLVPPYDQA	Ps_27889.72051;Ps_383.74031	3	2	CID		32.79	0.321896	0.666667	1	35	26	1	1801.89	-36.1405	7/145	pisum_OE_elastase_rep2.mgf
	Medium	RNVANLVPPYDQA	Ps_27889.72051;Ps_383.74031	3	2	CID		31.14	0.477707	0.548387	1	35	29	1	1456.71	-27.1579	10/121	pisum_OE_elastase_rep2.mgf
	Low	HFKKRNmTESSLYGELAKGQASVmV	Ps_383.74031	1	1	CID	M7(Oxidation), M24(Oxidation)	12.25	20.8214		9	32	26	1	2843.5	29.4386	7/262	pisum_OE_elastase_rep2.mgf
Ps_1972.40231	26.09	1	1	69	7.44326	3.9292	42.59	AT3G26740.1 - [Ps_1972_40231]
	Confidence Icon	Sequence	Protein Accessions	# Proteins	# Protein Groups	Activation Type	Modifications	IonScore	Exp Value	Δ Score	Rank	Identity High	Homology Threshold	Charge	m/z [Da]	ΔM [ppm]	Ions Matched	Spectrum File
	High	ASENIDRDYLEYNDPKTV	Ps_1972.40231	3	1	CID		42.59	0.027075	0.604651	1	34	32	1	2141.98	-9.40312	8/193	pisum_OE_elastase_rep2.mgf
Ps_14210.61443	18.48	1	1	92	10.2933	5.35107	40.85	AT5G51690.1 - [Ps_14210_61443]
	Confidence Icon	Sequence	Protein Accessions	# Proteins	# Protein Groups	Activation Type	Modifications	IonScore	Exp Value	Δ Score	Rank	Identity High	Homology Threshold	Charge	m/z [Da]	ΔM [ppm]	Ions Matched	Spectrum File
	High	SQDPYDVFRNPNGIIQL	Ps_14210.61443	1	1	CID		40.85	0.0468761	0.560976	1	35	32	1	1975.97	-6.37219	8/178	pisum_OE_elastase_rep2.mgf
Ps_31170.4132	12.05	2	2	224	25.4694	6.7124	40.69	AT2G27490.2;;;AT2G27490.1 - [Ps_31170_4132]
	Confidence Icon	Sequence	Protein Accessions	# Proteins	# Protein Groups	Activation Type	Modifications	IonScore	Exp Value	Δ Score	Rank	Identity High	Homology Threshold	Charge	m/z [Da]	ΔM [ppm]	Ions Matched	Spectrum File
	High	LARDKSSEEDGRNRV	Ps_31170.4132	2	1	CID		40.69	0.0477651	0.585366	1	34	32	1	1731.82	-30.6852	14/152	pisum_OE_elastase_rep2.mgf
	Low	VWVDPETQIQRL	Ps_31170.4132	1	1	CID		26.31	1.22298	0.269231	1	34	33	1	1483.74	-32.2302	5/106	pisum_OE_elastase_rep2.mgf
Ps_38606.71955	16.42	1	1	67	7.37925	9.99365	40.47	AT1G68680.1 - [Ps_38606_71955]
	Confidence Icon	Sequence	Protein Accessions	# Proteins	# Protein Groups	Activation Type	Modifications	IonScore	Exp Value	Δ Score	Rank	Identity High	Homology Threshold	Charge	m/z [Da]	ΔM [ppm]	Ions Matched	Spectrum File
	High	IYAPVLPLIRL	Ps_38606.71955	1	1	CID		40.47	0.0208428	0.7	1	31	27	1	1267.78	-26.9326	6/93	pisum_OE_elastase_rep2.mgf
Ps_35685.42532	13.89	2	2	144	15.6613	8.44092	39.47	AT2G01320.1;;;AT2G01320.3;;;AT2G01320.4;;;AT2G01320.2 - [Ps_35685_42532]
	Confidence Icon	Sequence	Protein Accessions	# Proteins	# Protein Groups	Activation Type	Modifications	IonScore	Exp Value	Δ Score	Rank	Identity High	Homology Threshold	Charge	m/z [Da]	ΔM [ppm]	Ions Matched	Spectrum File
	High	SVEERDEYVNNLLFKL	Ps_35685.42532	1	1	CID		39.47	0.0636245	1	1	34	24	1	1967.98	-13.7822	12/162	pisum_OE_elastase_rep2.mgf
	Low	SVEERDEYVNNLLFKLGLVS	Ps_35685.42532	1	1	CID		14.95	15.8505	0.133333	1	34	26	1	2324.15	-26.8706	6/215	pisum_OE_elastase_rep2.mgf
Ps_41536.4954	17.52	5	5	314	34.5543	9.1001	39.4133	AT4G31780.2 - [Ps_41536_4954]
	Confidence Icon	Sequence	Protein Accessions	# Proteins	# Protein Groups	Activation Type	Modifications	IonScore	Exp Value	Δ Score	Rank	Identity High	Homology Threshold	Charge	m/z [Da]	ΔM [ppm]	Ions Matched	Spectrum File
	High	GLQQTQIKIYGLPVRPS	Ps_41536.4954	1	1	CID		44.53	0.0202719	0.511111	1	35	37	1	1898.02	-36.1858	11/178	pisum_OE_elastase_rep2.mgf
	Medium	RALGDLLNEDGIPTGQILVI	Ps_41536.4954	1	1	CID		30.77	0.451931	0.516129	1	34	29	1	2107.12	-25.2768	6/210	pisum_OE_elastase_rep2.mgf
	Medium	MIRGLPIIL	Ps_41536.4954	1	1	CID		28.49	0.215909	0.0357143	1	29		1	1025.65	-8.23997	5/80	pisum_OE_elastase_rep2.mgf
	Low	MIRGLPIILNDYIAGQEA	Ps_41536.4954	1	1	CID		22.78	2.86576	1	1	34	22	1	1987.04	-16.5127	6/177	pisum_OE_elastase_rep2.mgf
	Low	YGLPVRPS	Ps_41536.4954	1	1	CID		20.18	4.62431	0.05	1	34	33	1	888.487	-7.5148	5/58	pisum_OE_elastase_rep2.mgf
Ps_31884.26848	2.35	1	1	511	57.1936	6.63916	39.08	AT4G14210.1 - [Ps_31884_26848]
	Confidence Icon	Sequence	Protein Accessions	# Proteins	# Protein Groups	Activation Type	Modifications	IonScore	Exp Value	Δ Score	Rank	Identity High	Homology Threshold	Charge	m/z [Da]	ΔM [ppm]	Ions Matched	Spectrum File
	High	RFDFLEVLPSPL	Ps_31884.26848	1	1	CID		39.08	0.07179	0.589744	1	35	31	1	1432.75	-23.557	7/115	pisum_OE_elastase_rep2.mgf
Ps_34589.60808	4.85	1	1	206	23.0824	5.46533	38.29	AT4G09720.1 - [Ps_34589_60808]
	Confidence Icon	Sequence	Protein Accessions	# Proteins	# Protein Groups	Activation Type	Modifications	IonScore	Exp Value	Δ Score	Rank	Identity High	Homology Threshold	Charge	m/z [Da]	ΔM [ppm]	Ions Matched	Spectrum File
	High	DSRTFPFILL	Ps_34589.60808	1	1	CID		38.29	0.087513	0.552632	1	35	32	1	1208.64	-23.3662	10/91	pisum_OE_elastase_rep2.mgf
Ps_32415.29572	14.07	2	2	199	21.8959	5.47803	37.15	AT2G16640.1 - [Ps_32415_29572]
	Confidence Icon	Sequence	Protein Accessions	# Proteins	# Protein Groups	Activation Type	Modifications	IonScore	Exp Value	Δ Score	Rank	Identity High	Homology Threshold	Charge	m/z [Da]	ΔM [ppm]	Ions Matched	Spectrum File
	High	LETQGWDHDVGYEGLNVERL	Ps_32415.29572	1	1	CID		37.15	0.0794911	0.621622	1	33	28	1	2330.03	-33.8028	7/217	pisum_OE_elastase_rep2.mgf
	Low	NQWLVRPV	Ps_32415.29572	1	1	CID		17.84	6.85374	0.388889	1	33	24	1	1011.56	-17.3706	5/77	pisum_OE_elastase_rep2.mgf
Ps_10069.73872	26.83	2	2	123	14.1572	6.17627	34.87	AT4G32250.3;;;AT4G32250.2;;;AT4G32250.1 - [Ps_10069_73872]
	Confidence Icon	Sequence	Protein Accessions	# Proteins	# Protein Groups	Activation Type	Modifications	IonScore	Exp Value	Δ Score	Rank	Identity High	Homology Threshold	Charge	m/z [Da]	ΔM [ppm]	Ions Matched	Spectrum File
	High	VVQSNRTNPWIEPETL	Ps_10069.73872	1	1	CID		34.87	0.179129	1	1	34	24	1	1882.9	-35.6532	15/161	pisum_OE_elastase_rep2.mgf
	Low	KLQHRIGRGPFGDVWLA	Ps_10069.73872	1	1	CID		23.23	2.5169	0.347826	1	34	28	1	1950.07	-4.64664	6/155	pisum_OE_elastase_rep2.mgf
Ps_11848.71515	11.54	1	1	208	23.3938	10.3599	33.2	AT2G47840.1 - [Ps_11848_71515]
	Confidence Icon	Sequence	Protein Accessions	# Proteins	# Protein Groups	Activation Type	Modifications	IonScore	Exp Value	Δ Score	Rank	Identity High	Homology Threshold	Charge	m/z [Da]	ΔM [ppm]	Ions Matched	Spectrum File
	High	AYALPFFNSLQYGHNILTQYPKFA	Ps_11848.71515	1	1	CID		33.2	0.172163	1	1	33	24	1	2803.38	-17.5935	13/238	pisum_OE_elastase_rep2.mgf
Ps_27892.23080	26.45	2	2	121	12.9197	7.40088	32.31	AT3G01500.3;;;AT3G01500.1;;;AT3G01500.2 - [Ps_27892_23080]
	Confidence Icon	Sequence	Protein Accessions	# Proteins	# Protein Groups	Activation Type	Modifications	IonScore	Exp Value	Δ Score	Rank	Identity High	Homology Threshold	Charge	m/z [Da]	ΔM [ppm]	Ions Matched	Spectrum File
	Medium	SLGNLLTYPFVREGLVNKT	Ps_27892.23080;Ps_27889.72051	13	2	CID		32.31	0.314894	0.5625	1	34	28	1	2121.12	-22.9673	8/209	pisum_OE_elastase_rep2.mgf
	Low	xIGHSACGGIKGL	Ps_27892.23080	1	1	CID	X1(H)	18.28	7.03219	0.166667	1	34	28	1	1249.54	-87.6014	4/106	pisum_OE_elastase_rep2.mgf
Ps_35175.13948	9.03	3	3	299	33.3522	8.44092	29.6	AT4G32250.3;;;AT4G32250.2;;;AT4G32250.1 - [Ps_35175_13948]
	Confidence Icon	Sequence	Protein Accessions	# Proteins	# Protein Groups	Activation Type	Modifications	IonScore	Exp Value	Δ Score	Rank	Identity High	Homology Threshold	Charge	m/z [Da]	ΔM [ppm]	Ions Matched	Spectrum File
	Low	LHTINRDDGRA	Ps_35175.13948	1	1	CID		29.6	0.540344	0.566667	1	34	27	1	1267.6	-40.7316	5/104	pisum_OE_elastase_rep2.mgf
	Low	GRISWILPNGcLVI	Ps_35175.13948	1	1	CID	C11(Carbamidomethyl)	19.07	6.67278	0.315789	1	34	27	1	1597.86	-15.8808	10/133	pisum_OE_elastase_rep2.mgf
	Low	INRDDGRAAV	Ps_35175.13948	1	1	CID		15.51	13.2862	0.1875	1	34	27	1	1086.55	-11.6987	4/92	pisum_OE_elastase_rep2.mgf
Ps_8851.61483	27.27	1	1	44	5.13879	9.5249	28.64	AT5G14105.1 - [Ps_8851_61483]
	Confidence Icon	Sequence	Protein Accessions	# Proteins	# Protein Groups	Activation Type	Modifications	IonScore	Exp Value	Δ Score	Rank	Identity High	Homology Threshold	Charge	m/z [Da]	ΔM [ppm]	Ions Matched	Spectrum File
	Low	RHWLEEETPNPS	Ps_8851.61483	2	1	CID		28.64	0.62854	0.62069	1	34	26	1	1494.67	-17.0213	7/122	pisum_OE_elastase_rep2.mgf
Ps_41198.68281	12.26	1	1	212	23.2593	9.14404	26.65	AT5G21920.1 - [Ps_41198_68281]
	Confidence Icon	Sequence	Protein Accessions	# Proteins	# Protein Groups	Activation Type	Modifications	IonScore	Exp Value	Δ Score	Rank	Identity High	Homology Threshold	Charge	m/z [Da]	ΔM [ppm]	Ions Matched	Spectrum File
	Low	STVcDPYLNVFRGLIPPIGGLDLSPI	Ps_41198.68281	1	1	CID	C4(Carbamidomethyl)	26.65	0.736081	0.62963	1	32	24	1	2813.53	13.7033	12/268	pisum_OE_elastase_rep2.mgf
Ps_40450.39467	2.96	1	1	338	36.7502	6.63916	21.23	AT1G75080.2;;;AT1G75080.1 - [Ps_40450_39467]
	Confidence Icon	Sequence	Protein Accessions	# Proteins	# Protein Groups	Activation Type	Modifications	IonScore	Exp Value	Δ Score	Rank	Identity High	Homology Threshold	Charge	m/z [Da]	ΔM [ppm]	Ions Matched	Spectrum File
	Low	NLPPLRISNS	Ps_40450.39467	1	1	CID		21.23	2.1674	1	1	32	20	1	1110.66	32.7064	6/93	pisum_OE_elastase_rep2.mgf
Ps_19379.50940	39.39	3	3	99	10.7036	9.12939	0	AT5G38430.1 - [Ps_19379_50940]
	Confidence Icon	Sequence	Protein Accessions	# Proteins	# Protein Groups	Activation Type	Modifications	IonScore	Exp Value	Δ Score	Rank	Identity High	Homology Threshold	Charge	m/z [Da]	ΔM [ppm]	Ions Matched	Spectrum File
	Low	GDDITSYASNGSxV	Ps_19379.50940	1	1	CID	X13(D)	25.59	1.71639		2	35		1	1400.7	84.0631	10/130	pisum_OE_elastase_rep2.mgf
	Low	EYLLRKGWVPcLE	Ps_19379.50940	1	1	CID	C11(Carbamidomethyl)	24.96	1.90232	0.36	1	35	30	1	1662.78	-50.8757	7/129	pisum_OE_elastase_rep2.mgf
	Low	TVNRATRAQTNL	Ps_19379.50940	1	1	CID		12.64	31.6465	0	1	35	24	1	1344.65	-61.4221	5/125	pisum_OE_elastase_rep2.mgf
Ps_42448.72607	7.92	1	1	101	11.1026	6.30322	0	AT2G37230.1 - [Ps_42448_72607]
	Confidence Icon	Sequence	Protein Accessions	# Proteins	# Protein Groups	Activation Type	Modifications	IonScore	Exp Value	Δ Score	Rank	Identity High	Homology Threshold	Charge	m/z [Da]	ΔM [ppm]	Ions Matched	Spectrum File
	Medium	RKGEPADA	Ps_42448.72607	1	1	CID		26.4	0.523921		2	31		1	843.373	-69.852	4/71	pisum_OE_elastase_rep2.mgf
Ps_34132.57891	3.98	1	1	452	50.5986	6.46826	0	AT4G32770.1 - [Ps_34132_57891]
	Confidence Icon	Sequence	Protein Accessions	# Proteins	# Protein Groups	Activation Type	Modifications	IonScore	Exp Value	Δ Score	Rank	Identity High	Homology Threshold	Charge	m/z [Da]	ΔM [ppm]	Ions Matched	Spectrum File
	Medium	ADDPGTTLRAPTSEAGLS	Ps_34132.57891	1	1	CID		33.68	0.23358		2	34		1	1758.87	12.9962	7/177	pisum_OE_elastase_rep2.mgf
Ps_7135.30007	25	2	2	72	7.9286	9.99365	0	AT2G43330.1 - [Ps_7135_30007]
	Confidence Icon	Sequence	Protein Accessions	# Proteins	# Protein Groups	Activation Type	Modifications	IonScore	Exp Value	Δ Score	Rank	Identity High	Homology Threshold	Charge	m/z [Da]	ΔM [ppm]	Ions Matched	Spectrum File
	Low	ISGALSxLKNDFLRSDKV	Ps_7135.30007	1	1	CID	X7(N)	22.41	2.97421		4	34		1	1977.1	9.52848	6/183	pisum_OE_elastase_rep2.mgf
	Low	ISGALSxLKNDFL	Ps_7135.30007	1	1	CID	X7(H)	12.36	22.1068		6	33	26	1	1414.82	36.3641	5/121	pisum_OE_elastase_rep2.mgf
Ps_5129.21144	29.41	1	1	34	3.67196	4.50049	0	AT1G21870.1 - [Ps_5129_21144]
	Confidence Icon	Sequence	Protein Accessions	# Proteins	# Protein Groups	Activation Type	Modifications	IonScore	Exp Value	Δ Score	Rank	Identity High	Homology Threshold	Charge	m/z [Da]	ΔM [ppm]	Ions Matched	Spectrum File
	Low	xIPIVGGILL	Ps_5129.21144	1	1	CID	X1(M)	22.54	0.849708		4	29		1	1025.65	2.70923	5/94	pisum_OE_elastase_rep2.mgf
Ps_41258.13909	11.96	3	2	184	21.1416	8.51416	0	AT3G61060.2 - [Ps_41258_13909]
	Confidence Icon	Sequence	Protein Accessions	# Proteins	# Protein Groups	Activation Type	Modifications	IonScore	Exp Value	Δ Score	Rank	Identity High	Homology Threshold	Charge	m/z [Da]	ΔM [ppm]	Ions Matched	Spectrum File
	Low	KDxFGIGIRCS	Ps_41258.13909	1	1	CID	X3(D)	20.69	4.87845		4	35		1	1210.62	24.9862	6/116	pisum_OE_elastase_rep2.mgf
	Low	KDxFGIGIRCSGQVCLLISSKS	Ps_41258.13909	1	1	CID	X3(W)	15.25	14.185		4	34	29	1	2397.24	-2.29044	9/249	pisum_OE_elastase_rep2.mgf
	Low	KDxFGIGIRCSGQVcLLISSKS	Ps_41258.13909	1	1	CID	X3(E), C15(Carbamidomethyl)	13.04	23.5956		7	34	29	1	2397.24	4.07356	8/249	pisum_OE_elastase_rep2.mgf
Ps_31726.32799	2.46	1	1	488	55.4673	6.48096	0	AT3G61710.1 - [Ps_31726_32799]
	Confidence Icon	Sequence	Protein Accessions	# Proteins	# Protein Groups	Activation Type	Modifications	IonScore	Exp Value	Δ Score	Rank	Identity High	Homology Threshold	Charge	m/z [Da]	ΔM [ppm]	Ions Matched	Spectrum File
	Low	KIIPmGSYPRII	Ps_31726.32799	1	1	CID	M5(Oxidation)	28.88	0.704819		2	34		1	1403.73	-53.145	6/113	pisum_OE_elastase_rep2.mgf
Ps_5785.46619	21.05	2	1	76	7.93689	4.729	0	AT1G74730.1 - [Ps_5785_46619]
	Confidence Icon	Sequence	Protein Accessions	# Proteins	# Protein Groups	Activation Type	Modifications	IonScore	Exp Value	Δ Score	Rank	Identity High	Homology Threshold	Charge	m/z [Da]	ΔM [ppm]	Ions Matched	Spectrum File
	Low	xVVVRPCGGVSLGGPA	Ps_5785.46619	1	1	CID	X1(N)	22.71	2.83329		5	34		1	1481.8	9.49059	6/136	pisum_OE_elastase_rep2.mgf
	Low	xVVVRPcGGVSLGGPA	Ps_5785.46619	1	1	CID	X1(G), C7(Carbamidomethyl)	18	8.38092		6	34		1	1481.8	9.48789	5/136	pisum_OE_elastase_rep2.mgf
Ps_42295.41577	4.52	1	1	310	34.6484	9.96436	0	AT2G20060.1 - [Ps_42295_41577]
	Confidence Icon	Sequence	Protein Accessions	# Proteins	# Protein Groups	Activation Type	Modifications	IonScore	Exp Value	Δ Score	Rank	Identity High	Homology Threshold	Charge	m/z [Da]	ΔM [ppm]	Ions Matched	Spectrum File
	Low	LCGERAISAQRLLT	Ps_42295.41577	1	1	CID		27.73	0.891681		2	34		1	1530.84	-4.21423	6/139	pisum_OE_elastase_rep2.mgf
Ps_17104.52264	9.15	1	1	153	16.4087	4.75439	0	AT5G13890.3;;;AT5G13890.2;;;AT5G13890.1 - [Ps_17104_52264]
	Confidence Icon	Sequence	Protein Accessions	# Proteins	# Protein Groups	Activation Type	Modifications	IonScore	Exp Value	Δ Score	Rank	Identity High	Homology Threshold	Charge	m/z [Da]	ΔM [ppm]	Ions Matched	Spectrum File
	Low	SICLRGLWALQTGL	Ps_17104.52264	1	1	CID		23.25	2.50155		3	34		1	1530.84	-6.84024	4/143	pisum_OE_elastase_rep2.mgf
Ps_32626.16461	5.18	1	1	309	33.5247	5.19873	0	AT1G60900.1 - [Ps_32626_16461]
	Confidence Icon	Sequence	Protein Accessions	# Proteins	# Protein Groups	Activation Type	Modifications	IonScore	Exp Value	Δ Score	Rank	Identity High	Homology Threshold	Charge	m/z [Da]	ΔM [ppm]	Ions Matched	Spectrum File
	Low	LAAALGPCQPSANLNL	Ps_32626.16461	1	1	CID		24.35	1.65883		2	34		1	1552.88	42.7777	7/138	pisum_OE_elastase_rep2.mgf
Ps_8268.35163	6.33	1	1	221	25.3188	8.17725	0	AT3G52030.1 - [Ps_8268_35163]
	Confidence Icon	Sequence	Protein Accessions	# Proteins	# Protein Groups	Activation Type	Modifications	IonScore	Exp Value	Δ Score	Rank	Identity High	Homology Threshold	Charge	m/z [Da]	ΔM [ppm]	Ions Matched	Spectrum File
	Low	TAVSQcRmKmGTVV	Ps_8268.35163	1	1	CID	C6(Carbamidomethyl), M8(Oxidation), M10(Oxidation)	27.07	1.05913		2	34		1	1599.8	19.3342	8/141	pisum_OE_elastase_rep2.mgf
Ps_6047.33465	27.78	1	1	54	6.10877	4.34814	0	AT5G43750.1 - [Ps_6047_33465]
	Confidence Icon	Sequence	Protein Accessions	# Proteins	# Protein Groups	Activation Type	Modifications	IonScore	Exp Value	Δ Score	Rank	Identity High	Homology Threshold	Charge	m/z [Da]	ΔM [ppm]	Ions Matched	Spectrum File
	Low	KDEIEGxGPPWFSGL	Ps_6047.33465	1	1	CID	X7(C), X7(Carbamidomethyl)	29.27	0.762648		2	35		1	1691.88	65.5037	8/150	pisum_OE_elastase_rep2.mgf
Ps_38445.13010	4	1	1	400	45.6237	8.26514	0	AT4G39080.1 - [Ps_38445_13010]
	Confidence Icon	Sequence	Protein Accessions	# Proteins	# Protein Groups	Activation Type	Modifications	IonScore	Exp Value	Δ Score	Rank	Identity High	Homology Threshold	Charge	m/z [Da]	ΔM [ppm]	Ions Matched	Spectrum File
	Low	SGRLAxLKTTIDAGLL	Ps_38445.13010	1	1	CID	X6(Y)	20.07	6.34343		9	35		1	1691.88	-50.1342	4/164	pisum_OE_elastase_rep2.mgf
Ps_23497.22961	20.51	1	1	78	8.77025	8.90967	0	AT5G10960.1 - [Ps_23497_22961]
	Confidence Icon	Sequence	Protein Accessions	# Proteins	# Protein Groups	Activation Type	Modifications	IonScore	Exp Value	Δ Score	Rank	Identity High	Homology Threshold	Charge	m/z [Da]	ΔM [ppm]	Ions Matched	Spectrum File
	Medium	xGTGNPcIWQLISVSL	Ps_23497.22961	1	1	CID	X1(N), C7(Carbamidomethyl)	31.15	0.41825		3	34		1	1758.87	-6.25701	6/161	pisum_OE_elastase_rep2.mgf
Ps_29631.60412	3.55	1	1	422	45.9039	6.354	0	AT3G27740.1 - [Ps_29631_60412]
	Confidence Icon	Sequence	Protein Accessions	# Proteins	# Protein Groups	Activation Type	Modifications	IonScore	Exp Value	Δ Score	Rank	Identity High	Homology Threshold	Charge	m/z [Da]	ΔM [ppm]	Ions Matched	Spectrum File
	Low	DTRAITRRLREDGSL	Ps_29631.60412	1	1	CID		27.94	0.875863		4	34		1	1758.87	-47.5368	5/158	pisum_OE_elastase_rep2.mgf
Ps_13542.32501	13.18	1	1	129	14.3091	8.36768	0	AT5G01180.1 - [Ps_13542_32501]
	Confidence Icon	Sequence	Protein Accessions	# Proteins	# Protein Groups	Activation Type	Modifications	IonScore	Exp Value	Δ Score	Rank	Identity High	Homology Threshold	Charge	m/z [Da]	ΔM [ppm]	Ions Matched	Spectrum File
	Low	SVSGIKPTCQGKENCHA	Ps_13542.32501	1	1	CID		21.52	3.84093		7	34		1	1758.87	26.8119	6/175	pisum_OE_elastase_rep2.mgf
Ps_41414.16338	19.51	1	1	82	9.074	5.70654	0	AT4G37560.1 - [Ps_41414_16338]
	Confidence Icon	Sequence	Protein Accessions	# Proteins	# Protein Groups	Activation Type	Modifications	IonScore	Exp Value	Δ Score	Rank	Identity High	Homology Threshold	Charge	m/z [Da]	ΔM [ppm]	Ions Matched	Spectrum File
	Low	IKDDNSALDIKLVDLS	Ps_41414.16338	1	1	CID		24.53	1.9206		5	34		1	1758.87	-42.6758	7/169	pisum_OE_elastase_rep2.mgf
Ps_226.40900	8.06	1	1	211	22.5318	6.01123	0	AT3G04120.1 - [Ps_226_40900]
	Confidence Icon	Sequence	Protein Accessions	# Proteins	# Protein Groups	Activation Type	Modifications	IonScore	Exp Value	Δ Score	Rank	Identity High	Homology Threshold	Charge	m/z [Da]	ΔM [ppm]	Ions Matched	Spectrum File
	Low	LPALNGKLTGmSFRVPT	Ps_226.40900	2	1	CID	M11(Oxidation)	25.55	1.11069		2	33		1	1818.07	39.4286	5/165	pisum_OE_elastase_rep2.mgf
Ps_2507.20628	23.08	1	1	78	8.26752	9.18799	0	AT5G48300.1 - [Ps_2507_20628]
	Confidence Icon	Sequence	Protein Accessions	# Proteins	# Protein Groups	Activation Type	Modifications	IonScore	Exp Value	Δ Score	Rank	Identity High	Homology Threshold	Charge	m/z [Da]	ΔM [ppm]	Ions Matched	Spectrum File
	Low	INSDNVQEAARETEGYFI	Ps_2507.20628	2	1	CID		23.42	2.26766		3	34		1	2056.11	73.6641	10/187	pisum_OE_elastase_rep2.mgf
Ps_8919.15548	8.97	1	1	223	23.6555	7.21045	0	AT4G16490.1 - [Ps_8919_15548]
	Confidence Icon	Sequence	Protein Accessions	# Proteins	# Protein Groups	Activation Type	Modifications	IonScore	Exp Value	Δ Score	Rank	Identity High	Homology Threshold	Charge	m/z [Da]	ΔM [ppm]	Ions Matched	Spectrum File
	Low	LNSLVGIEEGKEAIVEEGGI	Ps_8919.15548	1	1	CID		22.77	2.63377		4	34		1	2056.11	15.7441	5/210	pisum_OE_elastase_rep2.mgf
Ps_33686.27667	7.58	1	1	264	28.8939	5.50342	0	AT5G04430.2 - [Ps_33686_27667]
	Confidence Icon	Sequence	Protein Accessions	# Proteins	# Protein Groups	Activation Type	Modifications	IonScore	Exp Value	Δ Score	Rank	Identity High	Homology Threshold	Charge	m/z [Da]	ΔM [ppm]	Ions Matched	Spectrum File
	Low	GRGGRNISDISQVSGAKIKI	Ps_33686.27667	1	1	CID		20.61	4.3309		6	34		1	2056.11	-23.8014	5/205	pisum_OE_elastase_rep2.mgf
Ps_39588.34612	3.67	1	1	218	24.623	9.46631	0	AT4G38270.1 - [Ps_39588_34612]
	Confidence Icon	Sequence	Protein Accessions	# Proteins	# Protein Groups	Activation Type	Modifications	IonScore	Exp Value	Δ Score	Rank	Identity High	Homology Threshold	Charge	m/z [Da]	ΔM [ppm]	Ions Matched	Spectrum File
	Low	mGHILSVA	Ps_39588.34612	1	1	CID	M1(Oxidation)	24.49	0.813329		3	31		1	843.373	-78.6085	6/67	pisum_OE_elastase_rep2.mgf
Ps_29617.36003	21.79	2	2	78	8.49327	5.0083	0	AT3G50820.1 - [Ps_29617_36003]
	Confidence Icon	Sequence	Protein Accessions	# Proteins	# Protein Groups	Activation Type	Modifications	IonScore	Exp Value	Δ Score	Rank	Identity High	Homology Threshold	Charge	m/z [Da]	ΔM [ppm]	Ions Matched	Spectrum File
	Low	xGPFEVSA	Ps_29617.36003	1	1	CID	X1(H)	24.14	0.881589		4	31		1	843.373	-31.4585	6/70	pisum_OE_elastase_rep2.mgf
	Low	RLTYTFDEIxGPFEVSA	Ps_29617.36003	1	1	CID	X10(P)	11.53	39.1857		3	34	25	1	1942.01	25.2052	7/171	pisum_OE_elastase_rep2.mgf
Ps_32411.25443	3.87	1	1	181	21.1491	10.6675	0	AT4G18260.1 - [Ps_32411_25443]
	Confidence Icon	Sequence	Protein Accessions	# Proteins	# Protein Groups	Activation Type	Modifications	IonScore	Exp Value	Δ Score	Rank	Identity High	Homology Threshold	Charge	m/z [Da]	ΔM [ppm]	Ions Matched	Spectrum File
	Low	HGFLLWA	Ps_32411.25443	1	1	CID		20.89	1.86323		5	31		1	843.373	-92.6889	6/64	pisum_OE_elastase_rep2.mgf
Ps_44104.1326	66.67	1	1	15	1.64793	6.3667	0	AT1G29930.1;;;AT1G29920.1;;;AT1G29910.1 - [Ps_44104_1326]
	Confidence Icon	Sequence	Protein Accessions	# Proteins	# Protein Groups	Activation Type	Modifications	IonScore	Exp Value	Δ Score	Rank	Identity High	Homology Threshold	Charge	m/z [Da]	ΔM [ppm]	Ions Matched	Spectrum File
	Medium	PISGESPLIL	Ps_44104.1326	1	1	CID		27.09	0.298037		2	29		1	1025.65	56.3632	6/93	pisum_OE_elastase_rep2.mgf
Ps_31444.69293	5.39	2	2	501	55.7953	8.89502	0	AT5G26340.1 - [Ps_31444_69293]
	Confidence Icon	Sequence	Protein Accessions	# Proteins	# Protein Groups	Activation Type	Modifications	IonScore	Exp Value	Δ Score	Rank	Identity High	Homology Threshold	Charge	m/z [Da]	ΔM [ppm]	Ions Matched	Spectrum File
	Low	RIRGALNIL	Ps_31444.69293	1	1	CID		23.24	0.723219		3	29		1	1025.65	-11.9742	8/88	pisum_OE_elastase_rep2.mgf
	Low	IISCImAATGGLmFGYDV	Ps_31444.69293	1	1	CID	M6(Oxidation), M13(Oxidation)	10.13	56.6923		4	35	33	1	1894	63.2992	9/184	pisum_OE_elastase_rep2.mgf
Ps_32708.11233	5.09	2	2	432	47.5452	8.92432	0	AT2G39890.1;;;AT2G39890.2 - [Ps_32708_11233]
	Confidence Icon	Sequence	Protein Accessions	# Proteins	# Protein Groups	Activation Type	Modifications	IonScore	Exp Value	Δ Score	Rank	Identity High	Homology Threshold	Charge	m/z [Da]	ΔM [ppm]	Ions Matched	Spectrum File
	Low	AATVAALRLIS	Ps_32708.11233	1	1	CID		27.57	0.721287		2	33		1	1085.6	-61.7919	5/99	pisum_OE_elastase_rep2.mgf
	Low	mNIKNLSYRIT	Ps_32708.11233	1	1	CID	M1(Oxidation)	11.05	36.9493	0.0909091	1	34	23	1	1368.75	15.5102	5/104	pisum_OE_elastase_rep2.mgf
Ps_10899.44736	17.46	1	1	63	6.97638	4.80518	0	AT1G16560.4;;;AT1G16560.3;;;AT1G16560.2;;;AT1G16560.1 - [Ps_10899_44736]
	Confidence Icon	Sequence	Protein Accessions	# Proteins	# Protein Groups	Activation Type	Modifications	IonScore	Exp Value	Δ Score	Rank	Identity High	Homology Threshold	Charge	m/z [Da]	ΔM [ppm]	Ions Matched	Spectrum File
	Low	NxPLTFPLGGV	Ps_10899.44736	1	1	CID	X2(A)	22.15	2.51251		3	33		1	1085.6	1.53713	6/96	pisum_OE_elastase_rep2.mgf
Ps_15402.70575	25	2	1	44	4.85553	9.46631	0	AT1G26910.1 - [Ps_15402_70575]
	Confidence Icon	Sequence	Protein Accessions	# Proteins	# Protein Groups	Activation Type	Modifications	IonScore	Exp Value	Δ Score	Rank	Identity High	Homology Threshold	Charge	m/z [Da]	ΔM [ppm]	Ions Matched	Spectrum File
	Low	NRQPGxAFINA	Ps_15402.70575	1	1	CID	X6(I)	26.68	1.03654		2	34		1	1200.59	-44.9288	7/111	pisum_OE_elastase_rep2.mgf
	Low	NRQPGxAFINA	Ps_15402.70575	1	1	CID	X6(L)	26.68	1.03654		3	34		1	1200.59	-44.9288	7/111	pisum_OE_elastase_rep2.mgf
Ps_7429.57960	5.58	2	1	197	22.0211	6.02393	0	AT4G24940.1 - [Ps_7429_57960]
	Confidence Icon	Sequence	Protein Accessions	# Proteins	# Protein Groups	Activation Type	Modifications	IonScore	Exp Value	Δ Score	Rank	Identity High	Homology Threshold	Charge	m/z [Da]	ΔM [ppm]	Ions Matched	Spectrum File
	Low	ScCSRSAKKLA	Ps_7429.57960	1	1	CID	C2(Carbamidomethyl)	25.02	1.80004		2	35		1	1210.62	12.9312	4/105	pisum_OE_elastase_rep2.mgf
	Low	SCcSRSAKKLA	Ps_7429.57960	1	1	CID	C3(Carbamidomethyl)	22.22	3.42991		3	35		1	1210.62	12.9312	4/105	pisum_OE_elastase_rep2.mgf
Ps_2161.34157	23.26	1	1	43	4.98853	8.77783	0	AT1G18080.1 - [Ps_2161_34157]
	Confidence Icon	Sequence	Protein Accessions	# Proteins	# Protein Groups	Activation Type	Modifications	IonScore	Exp Value	Δ Score	Rank	Identity High	Homology Threshold	Charge	m/z [Da]	ΔM [ppm]	Ions Matched	Spectrum File
	Low	GEcKYTIPRT	Ps_2161.34157	1	1	CID	C3(Carbamidomethyl)	26.05	1.33121		2	34		1	1224.6	-6.02263	5/99	pisum_OE_elastase_rep2.mgf
Ps_37054.63272	8.67	2	2	323	36.1818	8.42627	0	AT1G75380.3;;;AT1G75380.2;;;AT1G75380.1 - [Ps_37054_63272]
	Confidence Icon	Sequence	Protein Accessions	# Proteins	# Protein Groups	Activation Type	Modifications	IonScore	Exp Value	Δ Score	Rank	Identity High	Homology Threshold	Charge	m/z [Da]	ΔM [ppm]	Ions Matched	Spectrum File
	Low	mGSLQGPVVCPSV	Ps_37054.63272	1	1	CID	M1(Oxidation)	25.18	1.78939		2	35		1	1289.63	5.50833	6/123	pisum_OE_elastase_rep2.mgf
	Low	LmAAIRNVPIARPTL	Ps_37054.63272	1	1	CID	M2(Oxidation)	10.34	52.0004		2	34	24	1	1651.82	-92.3265	4/128	pisum_OE_elastase_rep2.mgf
Ps_38973.45696	27.08	1	1	48	5.10155	5.8335	0	AT5G28910.1 - [Ps_38973_45696]
	Confidence Icon	Sequence	Protein Accessions	# Proteins	# Protein Groups	Activation Type	Modifications	IonScore	Exp Value	Δ Score	Rank	Identity High	Homology Threshold	Charge	m/z [Da]	ΔM [ppm]	Ions Matched	Spectrum File
	Medium	LAIAINEGRVLVT	Ps_38973.45696	1	1	CID		31.97	0.224558		2	32		1	1368.8	-13.5895	7/118	pisum_OE_elastase_rep2.mgf
Ps_2399.43110	34.21	2	1	38	4.15413	8.96826	0	AT3G03270.2 - [Ps_2399_43110]
	Confidence Icon	Sequence	Protein Accessions	# Proteins	# Protein Groups	Activation Type	Modifications	IonScore	Exp Value	Δ Score	Rank	Identity High	Homology Threshold	Charge	m/z [Da]	ΔM [ppm]	Ions Matched	Spectrum File
	Low	VSTYVxSNATcPV	Ps_2399.43110	1	1	CID	X6(C), C11(Carbamidomethyl)	20.21	5.92401		3	35		1	1400.7	57.4735	9/120	pisum_OE_elastase_rep2.mgf
	Low	VSTYVxSNATCPV	Ps_2399.43110	1	1	CID	X6(C), X6(Carbamidomethyl)	15.48	17.6042		5	35		1	1400.7	57.4735	8/120	pisum_OE_elastase_rep2.mgf
Ps_12482.51181	27.45	1	1	51	5.00247	4.99561	0	AT3G23940.1 - [Ps_12482_51181]
	Confidence Icon	Sequence	Protein Accessions	# Proteins	# Protein Groups	Activation Type	Modifications	IonScore	Exp Value	Δ Score	Rank	Identity High	Homology Threshold	Charge	m/z [Da]	ΔM [ppm]	Ions Matched	Spectrum File
	Low	LTDGRFSGGSHGFV	Ps_12482.51181	1	1	CID		26.27	1.35208		2	35		1	1436.7	7.81561	10/133	pisum_OE_elastase_rep2.mgf
Ps_9968.30033	14.13	1	1	92	10.4605	10.3306	0	AT4G26980.1 - [Ps_9968_30033]
	Confidence Icon	Sequence	Protein Accessions	# Proteins	# Protein Groups	Activation Type	Modifications	IonScore	Exp Value	Δ Score	Rank	Identity High	Homology Threshold	Charge	m/z [Da]	ΔM [ppm]	Ions Matched	Spectrum File
	Low	LLMSTRAKSmVLA	Ps_9968.30033	1	1	CID	M10(Oxidation)	20.22	5.44506		3	35		1	1436.7	-65.0491	6/119	pisum_OE_elastase_rep2.mgf
Ps_36937.20602	2.55	2	1	548	61.1003	7.44482	0	AT3G16810.1 - [Ps_36937_20602]
	Confidence Icon	Sequence	Protein Accessions	# Proteins	# Protein Groups	Activation Type	Modifications	IonScore	Exp Value	Δ Score	Rank	Identity High	Homology Threshold	Charge	m/z [Da]	ΔM [ppm]	Ions Matched	Spectrum File
	Low	AGSxITSRVLQTCV	Ps_36937.20602	1	1	CID	X4(I)	29.54	0.723904		2	35		1	1447.69	-69.8983	7/133	pisum_OE_elastase_rep2.mgf
	Low	AGSxITSRVLQTCV	Ps_36937.20602	1	1	CID	X4(L)	29.54	0.723904		3	35		1	1447.69	-69.8983	7/133	pisum_OE_elastase_rep2.mgf
Ps_38629.23297	6.02	1	1	266	27.8024	5.36377	0	AT3G07750.2;;;AT3G07750.1 - [Ps_38629_23297]
	Confidence Icon	Sequence	Protein Accessions	# Proteins	# Protein Groups	Activation Type	Modifications	IonScore	Exp Value	Δ Score	Rank	Identity High	Homology Threshold	Charge	m/z [Da]	ΔM [ppm]	Ions Matched	Spectrum File
	Low	ALSNTGIPSVKVAPGA	Ps_38629.23297	1	1	CID		23.93	2.1394		4	34		1	1481.8	-19.4606	6/158	pisum_OE_elastase_rep2.mgf
Ps_36405.72046	20.6	3	2	199	22.7473	6.41748	0	AT3G19010.1 - [Ps_36405_72046]
	Confidence Icon	Sequence	Protein Accessions	# Proteins	# Protein Groups	Activation Type	Modifications	IonScore	Exp Value	Δ Score	Rank	Identity High	Homology Threshold	Charge	m/z [Da]	ΔM [ppm]	Ions Matched	Spectrum File
	Low	ALGxGSHKDTGALTVL	Ps_36405.72046	1	1	CID	X4(I)	20.42	4.10017		3	34		1	1552.88	7.91349	6/146	pisum_OE_elastase_rep2.mgf
	Low	ALGxGSHKDTGALTVL	Ps_36405.72046	1	1	CID	X4(L)	20.42	4.10017		4	34		1	1552.88	7.91349	6/146	pisum_OE_elastase_rep2.mgf
	Low	RDERGIPGICSTHEETINQNNGTLI	Ps_36405.72046	1	1	CID		10.66	27.5614	0.0909091	1	32	21	1	2767.53	68.6867	4/280	pisum_OE_elastase_rep2.mgf
Ps_5192.46546	19.4	1	1	67	7.9432	9.80322	0	AT4G21110.1 - [Ps_5192_46546]
	Confidence Icon	Sequence	Protein Accessions	# Proteins	# Protein Groups	Activation Type	Modifications	IonScore	Exp Value	Δ Score	Rank	Identity High	Homology Threshold	Charge	m/z [Da]	ΔM [ppm]	Ions Matched	Spectrum File
	Low	KEKcETLWPIFKI	Ps_5192.46546	1	1	CID	C4(Carbamidomethyl)	27.51	1.14373		3	35		1	1691.88	-20.5128	6/134	pisum_OE_elastase_rep2.mgf
Ps_33570.28272	9.43	1	1	159	17.4054	8.11865	0	AT2G18250.1 - [Ps_33570_28272]
	Confidence Icon	Sequence	Protein Accessions	# Proteins	# Protein Groups	Activation Type	Modifications	IonScore	Exp Value	Δ Score	Rank	Identity High	Homology Threshold	Charge	m/z [Da]	ΔM [ppm]	Ions Matched	Spectrum File
	Low	CDGPMLVKKQFAELI	Ps_33570.28272	1	1	CID		26.74	1.3656		4	35		1	1691.88	-1.01147	5/145	pisum_OE_elastase_rep2.mgf
Ps_20783_2.3454	71.43	1	1	21	2.50937	9.71533	0	frame1 - [Ps_20783_2_3454]
	Confidence Icon	Sequence	Protein Accessions	# Proteins	# Protein Groups	Activation Type	Modifications	IonScore	Exp Value	Δ Score	Rank	Identity High	Homology Threshold	Charge	m/z [Da]	ΔM [ppm]	Ions Matched	Spectrum File
	Low	KxLFVNFLSISVQLI	Ps_20783_2.3454	1	1	CID	X2(A)	24.08	2.51956		5	35		1	1691.88	-74.0188	5/146	pisum_OE_elastase_rep2.mgf
Ps_40980.26405	53.33	1	1	30	3.2317	9.5835	0	AT4G30960.1 - [Ps_40980_26405]
	Confidence Icon	Sequence	Protein Accessions	# Proteins	# Protein Groups	Activation Type	Modifications	IonScore	Exp Value	Δ Score	Rank	Identity High	Homology Threshold	Charge	m/z [Da]	ΔM [ppm]	Ions Matched	Spectrum File
	Low	STAAAGKKxSDmARLL	Ps_40980.26405	1	1	CID	X9(R), M12(Oxidation)	22.31	3.78725		6	35		1	1691.88	-22.4107	7/161	pisum_OE_elastase_rep2.mgf
Ps_30559.55124	17.11	3	3	339	37.0268	7.32764	0	AT5G65670.2 - [Ps_30559_55124]
	Confidence Icon	Sequence	Protein Accessions	# Proteins	# Protein Groups	Activation Type	Modifications	IonScore	Exp Value	Δ Score	Rank	Identity High	Homology Threshold	Charge	m/z [Da]	ΔM [ppm]	Ions Matched	Spectrum File
	Low	EGKmKPGSNMLENVAA	Ps_30559.55124	1	1	CID	M4(Oxidation)	20.92	5.21584		7	35		1	1691.88	44.3728	10/169	pisum_OE_elastase_rep2.mgf
	Low	QVVGWPPIRSFRKNSLTTAS	Ps_30559.55124	1	1	CID		10.21	55.1955		2	35	23	1	2244.22	-0.339222	7/204	pisum_OE_elastase_rep2.mgf
	Low	VGDVPWEmFIDTcRRLRIMKSS	Ps_30559.55124	1	1	CID	M8(Oxidation), C13(Carbamidomethyl)	10.21	36.897		8	33	32	1	2712.36	7.71206	5/220	pisum_OE_elastase_rep2.mgf
Ps_3062.28854	17.57	1	1	74	8.60239	5.89697	0	AT2G30860.1 - [Ps_3062_28854]
	Confidence Icon	Sequence	Protein Accessions	# Proteins	# Protein Groups	Activation Type	Modifications	IonScore	Exp Value	Δ Score	Rank	Identity High	Homology Threshold	Charge	m/z [Da]	ΔM [ppm]	Ions Matched	Spectrum File
	Low	WWDDISSRPSWKE	Ps_3062.28854	1	1	CID		20.79	5.37433		8	35		1	1691.88	60.8663	5/125	pisum_OE_elastase_rep2.mgf
Ps_5365.34697	15.79	1	1	95	10.6727	10.6528	0	AT2G28450.1 - [Ps_5365_34697]
	Confidence Icon	Sequence	Protein Accessions	# Proteins	# Protein Groups	Activation Type	Modifications	IonScore	Exp Value	Δ Score	Rank	Identity High	Homology Threshold	Charge	m/z [Da]	ΔM [ppm]	Ions Matched	Spectrum File
	Medium	RRLVYISCNPESLVA	Ps_5365.34697	1	1	CID		31.6	0.439071		2	35		1	1719.88	-26.8167	6/147	pisum_OE_elastase_rep2.mgf
Ps_14265.52933	41.46	1	1	41	4.4044	11.4585	0	AT4G14770.1 - [Ps_14265_52933]
	Confidence Icon	Sequence	Protein Accessions	# Proteins	# Protein Groups	Activation Type	Modifications	IonScore	Exp Value	Δ Score	Rank	Identity High	Homology Threshold	Charge	m/z [Da]	ΔM [ppm]	Ions Matched	Spectrum File
	Low	SPIACIKTSSPNGKRIS	Ps_14265.52933	1	1	CID		22.43	3.11484		6	34		1	1758.87	-45.3479	12/178	pisum_OE_elastase_rep2.mgf
Ps_24212.10424	56.25	2	2	32	3.5639	9.99365	0	AT1G07930.2;;;AT1G07940.2;;;AT1G07940.1;;;AT1G07930.1;;;AT1G07920.1;;;AT5G60390.3;;;AT5G60390.2;;;AT5G60390.1 - [Ps_24212_10424]
	Confidence Icon	Sequence	Protein Accessions	# Proteins	# Protein Groups	Activation Type	Modifications	IonScore	Exp Value	Δ Score	Rank	Identity High	Homology Threshold	Charge	m/z [Da]	ΔM [ppm]	Ions Matched	Spectrum File
	Low	GVKxmILLLVNKMDATT	Ps_24212.10424	1	1	CID	X4(H), M5(Oxidation)	27.55	0.972571		2	34		1	1900	-21.3842	8/157	pisum_OE_elastase_rep2.mgf
	Low	LGVKxMILL	Ps_24212.10424	1	1	CID	X5(H)	11.13	23.4779		5	32	29	1	1023.63	-11.0307	8/79	pisum_OE_elastase_rep2.mgf
Ps_30380.33572	4.28	3	1	374	41.4559	7.29834	0	AT5G48220.1 - [Ps_30380_33572]
	Confidence Icon	Sequence	Protein Accessions	# Proteins	# Protein Groups	Activation Type	Modifications	IonScore	Exp Value	Δ Score	Rank	Identity High	Homology Threshold	Charge	m/z [Da]	ΔM [ppm]	Ions Matched	Spectrum File
	Low	KcPLLCKEFIIDAWQL	Ps_30380.33572	1	1	CID	C2(Carbamidomethyl)	24.61	1.79214		2	34		1	1977.1	31.139	11/161	pisum_OE_elastase_rep2.mgf
	Low	KCPLLcKEFIIDAWQL	Ps_30380.33572	1	1	CID	C6(Carbamidomethyl)	22.92	2.64467		3	34		1	1977.1	31.139	11/161	pisum_OE_elastase_rep2.mgf
	Low	KCPLLcKEFIIDAWQL	Ps_30380.33572	1	1	CID	C6(Carbamidomethyl)	12.58	31.957		4	35	32	1	1976.99	-19.9031	6/161	pisum_OE_elastase_rep2.mgf
Ps_3133.29924	12.33	1	1	146	16.2512	3.95459	0	AT5G17070.1 - [Ps_3133_29924]
	Confidence Icon	Sequence	Protein Accessions	# Proteins	# Protein Groups	Activation Type	Modifications	IonScore	Exp Value	Δ Score	Rank	Identity High	Homology Threshold	Charge	m/z [Da]	ΔM [ppm]	Ions Matched	Spectrum File
	Low	LVTSTLTICTDPYPQEPV	Ps_3133.29924	2	1	CID		21.71	3.49439		5	34		1	1977.1	53.9725	7/167	pisum_OE_elastase_rep2.mgf
Ps_32779.65266	5.4	1	1	352	40.9588	8.646	0	AT4G38040.1 - [Ps_32779_65266]
	Confidence Icon	Sequence	Protein Accessions	# Proteins	# Protein Groups	Activation Type	Modifications	IonScore	Exp Value	Δ Score	Rank	Identity High	Homology Threshold	Charge	m/z [Da]	ΔM [ppm]	Ions Matched	Spectrum File
	Low	QVNSARIADSIHYGCIPVI	Ps_32779.65266	1	1	CID		29.03	0.623129		2	34		1	2056.11	23.7495	12/188	pisum_OE_elastase_rep2.mgf
Ps_10906.50662	100	1	1	16	2.00503	8.73389	0	AT5G02010.1 - [Ps_10906_50662]
	Confidence Icon	Sequence	Protein Accessions	# Proteins	# Protein Groups	Activation Type	Modifications	IonScore	Exp Value	Δ Score	Rank	Identity High	Homology Threshold	Charge	m/z [Da]	ΔM [ppm]	Ions Matched	Spectrum File
	Low	IDVxNRVNSIIYLWYK	Ps_10906.50662	1	1	CID	X4(C), X4(Carbamidomethyl)	20.83	4.11697		5	34		1	2056.11	21.8022	6/163	pisum_OE_elastase_rep2.mgf
Ps_27908.7155	5.25	1	1	381	41.9176	5.57959	0	AT5G45930.1 - [Ps_27908_7155]
	Confidence Icon	Sequence	Protein Accessions	# Proteins	# Protein Groups	Activation Type	Modifications	IonScore	Exp Value	Δ Score	Rank	Identity High	Homology Threshold	Charge	m/z [Da]	ΔM [ppm]	Ions Matched	Spectrum File
	Medium	KFCGGIGINGTKGKSRFPVV	Ps_27908.7155	1	1	CID		34.93	0.182279		2	35		1	2064.97	-79.4399	7/199	pisum_OE_elastase_rep2.mgf
Ps_36553.26440	8.33	1	1	240	27.5592	6.43018	0	AT5G57340.2 - [Ps_36553_26440]
	Confidence Icon	Sequence	Protein Accessions	# Proteins	# Protein Groups	Activation Type	Modifications	IonScore	Exp Value	Δ Score	Rank	Identity High	Homology Threshold	Charge	m/z [Da]	ΔM [ppm]	Ions Matched	Spectrum File
	Low	INNHCSIGVNNLQNPmDKKL	Ps_36553.26440	1	1	CID	M16(Oxidation)	24.88	1.60658		2	34		1	2268.11	-7.25111	7/212	pisum_OE_elastase_rep2.mgf
