# Supplementary material for: Defining the Core Proteome of the Chloroplast Envelope Membranes
Source: Front Plant Sci. 2013 Feb 6;4:11. doi: 10.3389/fpls.2013.00011 (PMC3565376; doi:10.3389/fpls.2013.00011)
Supplement: Supplementary Tables S15–S57 — Raw data measured by nLC-MALDI MS/MS. Each excel sheet is grouped in two levels. The first level contains information for each identified accession ID. The first column gives the accession (UniProtKB, IMGAG, or EST-library by Franssen et al., 2012), the second column the coverage, the third column the number of peptide spectrum matches (#PSMs), the fourth column the number of peptides, the fifth column the number of amino acids (#AAs), the sixth column the molecular weight (MW in kDa), the seventh column the isoelectric point (pI), the eighth column the score, and the ninth column the description. The second level contains all peptide information for each accession ID. The second column gives the confidence icon (Low; Medium; High), the third column the peptide sequence, the fourth column the protein accessions, the fifth column the number of proteins, the sixth column the number of protein groups, the seventh column the activation type (Collision Induced Dissociation, CID), the eighth column the modifications, the ninth column the ion score, the 10th column the expectation value (exp. value), the 11th column the delta score (Δscore), the 12th column the rank, the 13th column the identity High, the 14th column the homology threshold, the 15th column the charge, the 16th column the mass to charge ratio in daltons (m/z), the 18th column the delta mass (ΔM, difference between the theoretical mass of the peptide and the experimental mass of the precursor ion), the 19th column the matched ions, and the 20th column the spectrum file. [file 38279_Schleiff_DataSheet10.ZIP › Table S50.xls]

## Sheet: Sheet1
Accession	Coverage	# PSMs	# Peptides	# AAs	MW [kDa]	calc. pI	Score	Description
Q9LKR1	20.9	45	44	1469	158.581	4.4624	743.203	Chloroplast protein import component Toc159 OS=Pisum sativum PE=2 SV=1 - [Q9LKR1_PEA]
	Confidence Icon	Sequence	Protein Accessions	# Proteins	# Protein Groups	Activation Type	Modifications	IonScore	Exp Value	Δ Score	Rank	Identity High	Homology Threshold	Charge	m/z [Da]	ΔM [ppm]	Ions Matched	Spectrum File
	High	LDTHSWDHDcGYDGV	Q9LKR1	3	1	CID	C10(Carbamidomethyl)	127.85	8.5332e-10	0.820312	1	54	42	1	1776.64	-31.011	12/152	pisum_OE_elastase_rep3.mgf
	High	IYKNFWPGVTENYSIY	Q9LKR1	3	1	CID		111.21	2.51388e-07	0.702703	1	62	51	1	1993.98	3.36288	12/152	pisum_OE_elastase_rep3.mgf
	High	IYKNFWPGVTENYSIY	Q9LKR1	3	1	CID		106.51	7.32058e-07	0.813084	1	62	39	1	1994.05	39.2936	13/152	pisum_OE_elastase_rep3.mgf
	High	QVKEKEEESFDQESPRPI	Q9LKR1	1	1	CID		101.58	2.11254e-06	0.745098	1	61	44	1	2175	-26.6765	12/192	pisum_OE_elastase_rep3.mgf
	High	WLLQSRAHPKLPDQA	Q9LKR1	3	1	CID		85.28	9.14677e-05	0.6	1	61	50	1	1759.96	-1.64282	15/151	pisum_OE_elastase_rep3.mgf
	High	VQVKEKEEESFDQESPRPI	Q9LKR1	1	1	CID		84.24	0.00011861	0.714286	1	61	41	1	2274.07	-24.028	11/200	pisum_OE_elastase_rep3.mgf
	High	ALGPTIWRNVIVTL	Q9LKR1	3	1	CID		84.14	7.10167e-05	0.5	1	59		1	1552.92	1.96321	11/128	pisum_OE_elastase_rep3.mgf
	High	HIVQQAIGQAVGDLRLMNPNLMNPV	Q9LKR1	3	1	CID		78.57	0.000333113	0.734177	1	60	37	1	2728.44	0.159936	14/244	pisum_OE_elastase_rep3.mgf
	High	ALGPTIWRNVIVT	Q9LKR1	3	1	CID		76.39	0.000548954	0.460526	1	60		1	1439.82	-10.3355	10/118	pisum_OE_elastase_rep3.mgf
	High	SWLLQSRAHPKLPDQA	Q9LKR1	3	1	CID		74.5	0.00119264	0.581081	1	62	47	1	1846.98	-5.69558	9/169	pisum_OE_elastase_rep3.mgf
	High	AQDGSRLFSVERPA	Q9LKR1	3	1	CID		73.59	0.00142546	0.540541	1	62	50	1	1532.77	-10.1216	20/145	pisum_OE_elastase_rep3.mgf
	High	QIAKLNGEQRKA	Q9LKR1	3	1	CID		70	0.00293144	0.514286	1	61	50	1	1355.74	-24.5926	14/113	pisum_OE_elastase_rep3.mgf
	High	SAFEQSYNRKVLSTV	Q9LKR1	3	1	CID		69.23	0.00406185	0.550725	1	62	46	1	1728.88	-4.67428	18/154	pisum_OE_elastase_rep3.mgf
	High	GLGPSLQTGKPA	Q9LKR1	3	1	CID		67.69	0.00423935	0.397059	1	60	56	1	1125.6	-26.396	14/106	pisum_OE_elastase_rep3.mgf
	High	LGPTIWRNVIVTL	Q9LKR1	3	1	CID		64.21	0.00566454	0.578125	1	58	42	1	1481.9	10.6409	18/120	pisum_OE_elastase_rep3.mgf
	High	IGQAVGDLRLMNPNLMNPV	Q9LKR1	3	1	CID		61.93	0.0202261	0.548387	1	61	43	1	2052.03	-19.8834	23/186	pisum_OE_elastase_rep3.mgf
	High	KEKEEESFDQESPRPI	Q9LKR1	1	1	CID		61.74	0.0206031	0.645161	1	61	38	1	1947.9	-14.1737	12/172	pisum_OE_elastase_rep3.mgf
	Medium	TSALGPTIWRNVIVT	Q9LKR1	3	1	CID		60.47	0.0277637	0.45	1	61	48	1	1627.89	-16.3348	15/146	pisum_OE_elastase_rep3.mgf
	Medium	LVYDAKSTVQVKEKEEESFDQESPRPI	Q9LKR1	1	1	CID		57.94	0.0266543	0.62069	1	59	38	1	3151.6	6.02123	15/290	pisum_OE_elastase_rep3.mgf
	Medium	IYKNFWPGVTENYS	Q9LKR1	3	1	CID		57.48	0.0558887	0.649123	1	61	35	1	1717.8	-14.4902	9/132	pisum_OE_elastase_rep3.mgf
	Low	QDGSRLFSVERPA	Q9LKR1	3	1	CID		55.23	0.0976226	0.454545	1	62	44	1	1461.71	-21.4774	9/137	pisum_OE_elastase_rep3.mgf
	Medium	ALGPTIWRNVIVTLT	Q9LKR1	3	1	CID		54.61	0.0769117	0.381818	1	60	49	1	1653.97	2.21812	14/140	pisum_OE_elastase_rep3.mgf
	Low	GLGPSLQTGKPAVRS	Q9LKR1	3	1	CID		52.41	0.167577	0.326923	1	61	50	1	1467.79	-27.0348	12/147	pisum_OE_elastase_rep3.mgf
	Low	LGPTIWRNVIVT	Q9LKR1	3	1	CID		49.7	0.281609	0.12	1	61		1	1368.76	-32.16	10/110	pisum_OE_elastase_rep3.mgf
	Low	GLGPSLQTGKPAVRSIRPNLFAPS	Q9LKR1	3	1	CID		49.51	0.283491	0.58	1	60	36	1	2463.35	-12.7393	10/251	pisum_OE_elastase_rep3.mgf
	Low	NVEVRLREA	Q9LKR1	3	1	CID		47.74	0.445557	0.0208333	1	61	57	1	1085.59	-17.9086	7/89	pisum_OE_elastase_rep3.mgf
	Low	SALGPTIWRNVIVT	Q9LKR1	3	1	CID		43.21	1.4061	0.302326	1	61	44	1	1526.84	-17.2669	14/136	pisum_OE_elastase_rep3.mgf
	Low	GVDEGVAQRQVSDIAPA	Q9LKR1	1	1	CID		39.62	3.64796	0.15	1	62	48	1	1711.86	-2.00748	10/163	pisum_OE_elastase_rep3.mgf
	Low	LYVDRLDLQTRDMNDLPMLRSV	Q9LKR1	3	1	CID		36.19	6.17636	0.277778	1	61	40	1	2663.34	-10.2684	9/235	pisum_OE_elastase_rep3.mgf
	Low	ADNRRLFGFRS	Q9LKR1	3	1	CID		35.88	7.52242	0.333333	1	61	37	1	1338.7	-3.07111	11/113	pisum_OE_elastase_rep3.mgf
	Low	VRSIRPNLFAPS	Q9LKR1	3	1	CID		35.65	6.13343	0.166667	1	60	44	1	1356.78	5.35533	8/121	pisum_OE_elastase_rep3.mgf
	Low	VDIGVDEGVAQRQVSDIAPA	Q9LKR1	1	1	CID		34.06	12.6671	0.294118	1	61	38	1	2039.03	-4.40959	15/195	pisum_OE_elastase_rep3.mgf
	Low	SAFEQSYNRKV	Q9LKR1	3	1	CID		32.05	16.762	0.125	1	61	41	1	1328.63	-25.1247	8/106	pisum_OE_elastase_rep3.mgf
	Low	YLEEYDYRVKLL	Q9LKR1	3	1	CID		28.87	42.3367	0.275862	1	62	34	1	1603.82	-10.6441	7/106	pisum_OE_elastase_rep3.mgf
	Low	YDAKSTVQVKEKEEESFDQESPRPI	Q9LKR1	1	1	CID		27.34	37.0303	0.444444	1	59	29	1	2939.41	-7.26597	9/274	pisum_OE_elastase_rep3.mgf
	Low	IRPNLFAPS	Q9LKR1	3	1	CID		26.11	60.1469		2	60	40	1	1014.57	-5.35199	6/73	pisum_OE_elastase_rep3.mgf
	Low	RPNLFAPS	Q9LKR1	3	1	CID		24.91	90.3735		4	61	41	1	901.466	-25.6596	5/65	pisum_OE_elastase_rep3.mgf
	Low	TSALGPTIWRNVIV	Q9LKR1	3	1	CID		24.61	101.863		3	61	44	1	1526.84	-17.2669	10/128	pisum_OE_elastase_rep3.mgf
	Low	RVFDTPGLKS	Q9LKR1	3	1	CID		24.05	120.097	0	1	61	37	1	1119.59	-21.7412	6/101	pisum_OE_elastase_rep3.mgf
	Low	QWRGDLALGA	Q9LKR1	3	1	CID		23.79	120.63		3	61	37	1	1086.58	5.76924	6/88	pisum_OE_elastase_rep3.mgf
	Low	SALGPTIWRNVIVTL	Q9LKR1	3	1	CID		23.07	126.581	0.0869565	1	60	34	1	1639.93	-13.1692	7/146	pisum_OE_elastase_rep3.mgf
	Low	SAFEQSYNRKVL	Q9LKR1	3	1	CID		20.21	270.367		2	61	33	1	1441.7	-32.2892	9/116	pisum_OE_elastase_rep3.mgf
	Low	AFEQSYNRKVL	Q9LKR1	3	1	CID		19.1	357.052		9	61	34	1	1354.67	-29.1002	9/102	pisum_OE_elastase_rep3.mgf
	Low	RPVLDTHSWDHDcGYDGV	Q9LKR1	3	1	CID	C13(Carbamidomethyl)	15	790.851		4	60	28	1	2128.92	2.67493	4/177	pisum_OE_elastase_rep3.mgf
	Low	FGGSDSANKYLEELEKQIRDSESSQGDRI	Q9LKR1	3	1	CID		14.59	521.899		2	58	28	1	3258.49	-20.2429	5/313	pisum_OE_elastase_rep3.mgf
Q41009	62.26	34	34	310	34.1361	7.32764	501.871	Translocase of chloroplast 34 OS=Pisum sativum GN=TOC34 PE=1 SV=1 - [TOC34_PEA]
	Confidence Icon	Sequence	Protein Accessions	# Proteins	# Protein Groups	Activation Type	Modifications	IonScore	Exp Value	Δ Score	Rank	Identity High	Homology Threshold	Charge	m/z [Da]	ΔM [ppm]	Ions Matched	Spectrum File
	High	ENSGRcNKNDSDEKVLPNGI	Q41009	1	1	CID	C6(Carbamidomethyl)	107.27	4.67847e-07	0.635514	1	60		1	2245.99	-26.9838	13/217	pisum_OE_elastase_rep3.mgf
	High	AWIPHLVQTITEV	Q41009	1	1	CID		102.89	1.43659e-06	0.582524	1	61		1	1506.84	8.72599	10/108	pisum_OE_elastase_rep3.mgf
	High	AWIPHLVQTITEVA	Q41009	1	1	CID		96.5	6.67748e-06	0.614583	1	61	54	1	1577.85	-10.0708	11/118	pisum_OE_elastase_rep3.mgf
	High	REWSGINTFAPA	Q41009;C6T7C5	6	2	CID		95.59	8.87152e-06	0.552083	1	61		1	1348.67	4.45528	11/121	pisum_OE_elastase_rep3.mgf
	High	SPFQSEGPRPV	Q41009	5	1	CID		80.53	0.000265093	0.592593	1	61	49	1	1200.58	-18.6754	15/107	pisum_OE_elastase_rep3.mgf
	High	LTHAQFSPPDGLPYDEFFSKRSEALLQVV	Q41009	1	1	CID		71.12	0.00117514	0.690141	1	58	39	1	3291.68	4.77224	11/318	pisum_OE_elastase_rep3.mgf
	High	VSISPFQSEGPRPV	Q41009	2	1	CID		70.95	0.00249338	0.676056	1	61	39	1	1499.79	3.61696	11/135	pisum_OE_elastase_rep3.mgf
	High	ITDSFGKGIWNKA	Q41009	4	1	CID		70.37	0.00296546	0.5	1	61	50	1	1436.75	-3.00073	7/120	pisum_OE_elastase_rep3.mgf
	High	RRDIATETKPAWET	Q41009	1	1	CID		65.8	0.00846535	0.575758	1	61	43	1	1673.81	-31.8682	8/147	pisum_OE_elastase_rep3.mgf
	High	QFSPPDGLPYDEFFSKRSEALL	Q41009	1	1	CID		65.78	0.00692929	0.69697	1	61	36	1	2543.18	-24.4934	10/240	pisum_OE_elastase_rep3.mgf
	High	REWSGINTFAPATQT	Q41009;C6T7C5	6	2	CID		65.61	0.00886355	0.469697	1	61	50	1	1678.81	-3.94999	10/165	pisum_OE_elastase_rep3.mgf
	High	LIRRDIATETKPAWET	Q41009	1	1	CID		64.64	0.0111017	0.476923	1	61	49	1	1900	-16.2125	10/163	pisum_OE_elastase_rep3.mgf
	Medium	QFSPPDGLPYDEFFSKRSEA	Q41009	1	1	CID		59.43	0.0296651	0.610169	1	61	39	1	2317.03	-21.2131	9/220	pisum_OE_elastase_rep3.mgf
	Medium	FLLDKTIDVLLYVDRL	Q41009	1	1	CID		56.73	0.053511	0.526316	1	60	42	1	1936.11	-4.83511	8/163	pisum_OE_elastase_rep3.mgf
	Low	SISPFQSEGPRPV	Q41009	2	1	CID		53.24	0.157075	0.490566	1	62	42	1	1400.73	9.02353	9/127	pisum_OE_elastase_rep3.mgf
	Low	WETRDVGDRK	Q41009	1	1	CID		50.56	0.269142	0.254902	1	61	52	1	1261.61	-15.1721	8/98	pisum_OE_elastase_rep3.mgf
	Low	ITDSFGKGIWNKAIVA	Q41009	3	1	CID		49.49	0.338863	0.346939	1	61	47	1	1719.93	-5.31868	7/150	pisum_OE_elastase_rep3.mgf
	Low	HAQFSPPDGLPYDEFFSKRSEALLQVV	Q41009	1	1	CID		46.69	0.377546	0.659574	1	59	31	1	3077.56	7.21076	13/292	pisum_OE_elastase_rep3.mgf
	Low	RAGFTLNIIDTPGLI	Q41009;C6T7C5	16	2	CID		46.4	0.571027	0.347826	2	60	44	1	1600.92	9.86851	9/148	pisum_OE_elastase_rep3.mgf
	Low	QFSPPDGLPYDEFFSKRSEALLQVV	Q41009	1	1	CID		45.2	0.64717	0.555556	1	60	35	1	2869.46	7.48128	8/276	pisum_OE_elastase_rep3.mgf
	Low	LIRRDIATETKPA	Q41009	1	1	CID		40.9	2.28515	0.365854	1	61	40	1	1483.81	-35.2261	10/127	pisum_OE_elastase_rep3.mgf
	Low	AWIPHLVQTI	Q41009	1	1	CID		40.5	2.39102	0.275	1	61	43	1	1177.66	-12.441	8/75	pisum_OE_elastase_rep3.mgf
	Low	IFALQYLFLAKPI	Q41009	1	1	CID		37.96	3.49355	0.236842	1	60	43	1	1536.9	-12.5	9/124	pisum_OE_elastase_rep3.mgf
	Low	QFSPPDGLPYDEFFSKRS	Q41009	1	1	CID		37.83	4.7296	0	1	61	35	1	2116.96	-18.9098	7/199	pisum_OE_elastase_rep3.mgf
	Low	HAQFSPPDGLPYDEFFSKRS	Q41009	1	1	CID		37.24	5.07868	0.027027	1	61	36	1	2325.06	-16.4052	10/215	pisum_OE_elastase_rep3.mgf
	Low	DIPVVLIENSGRcNKNDSDEKVLPNGI	Q41009	1	1	CID	C13(Carbamidomethyl)	35.65	5.32471	0.333333	1	59	38	1	2995.46	-19.9887	14/287	pisum_OE_elastase_rep3.mgf
	Low	LIRRDIATET	Q41009	1	1	CID		35.36	8.14897	0.314286	1	61	37	1	1187.67	-1.56942	7/90	pisum_OE_elastase_rep3.mgf
	Low	REWSGINT	Q41009;C6T7C5	6	2	CID		34.49	9.58105	0.117647	1	61	43	1	962.453	-16.3034	6/81	pisum_OE_elastase_rep3.mgf
	Low	KPAWETRDVGDRK	Q41009	1	1	CID		30.44	27.9252	0.1	1	61	40	1	1557.74	-47.5776	9/134	pisum_OE_elastase_rep3.mgf
	Low	HAQFSPPDGLPYDEFFSKRSEA	Q41009	1	1	CID		26.79	54.5272	0.222222	1	61	35	1	2525.17	-2.96224	12/236	pisum_OE_elastase_rep3.mgf
	Low	HAQFSPPDGLPYDEFFSKRSEALL	Q41009	1	1	CID		26.37	52.7172	0.269231	1	60	32	1	2751.3	-16.821	9/256	pisum_OE_elastase_rep3.mgf
	Low	IENSGRcNKNDSDEKVLPNGI	Q41009	1	1	CID	C7(Carbamidomethyl)	24.47	96.7536	0.208333	1	61	33	1	2359.06	-29.6624	9/225	pisum_OE_elastase_rep3.mgf
	Low	STVNSIIGERVV	Q41009	6	1	CID		24.09	119.896		2	61	37	1	1273.71	-1.49272	9/121	pisum_OE_elastase_rep3.mgf
	Low	LIRRDIATETKPAWETRDVGDRK	Q41009	1	1	CID		19.77	259.995		7	60	37	1	2726.4	-25.6313	10/250	pisum_OE_elastase_rep3.mgf
Q43715	32.26	32	31	809	88.2144	7.40088	391.154	Protein TOC75, chloroplastic OS=Pisum sativum GN=TOC75 PE=1 SV=1 - [TOC75_PEA]
	Confidence Icon	Sequence	Protein Accessions	# Proteins	# Protein Groups	Activation Type	Modifications	IonScore	Exp Value	Δ Score	Rank	Identity High	Homology Threshold	Charge	m/z [Da]	ΔM [ppm]	Ions Matched	Spectrum File
	High	FTGGPGVDEVPSIWVDRAGVKA	Q43715	1	1	CID		120.79	2.59105e-08	0.636364	1	61		1	2257.13	-12.6435	14/211	pisum_OE_elastase_rep3.mgf
	High	FTGGPGVDEVPSIWVDRA	Q43715	1	1	CID		105.5	8.95622e-07	0.669811	1	61	53	1	1901.97	14.8263	14/167	pisum_OE_elastase_rep3.mgf
	High	DEPKSEDWDSHELPA	Q43715	1	1	CID		102.86	9.23524e-07	0.592233	1	59		1	1754.71	-21.9303	16/148	pisum_OE_elastase_rep3.mgf
	High	NIEVNPRPDEMNEGSIIVEI	Q43715	1	1	CID		87.67	5.15351e-05	0.681818	1	61	45	1	2268.07	-20.924	14/215	pisum_OE_elastase_rep3.mgf
	High	EHGTDLGSSKDVKGNPT	Q43715	11	1	CID		77.88	0.000508507	0.564103	1	61	51	1	1741.8	-19.0672	15/172	pisum_OE_elastase_rep3.mgf
	High	AEVSTEWSIVPGRGGRPT	Q43715	4	1	CID		70.36	0.00303344	0.6	1	62	43	1	1898.97	-2.10709	15/176	pisum_OE_elastase_rep3.mgf
	High	cSNGQRVLPNGAI	Q43715	1	1	CID	C1(Carbamidomethyl)	69.44	0.00315883	0.550725	1	61	47	1	1385.66	-27.839	9/124	pisum_OE_elastase_rep3.mgf
	High	STEWSIVPGRGGRPT	Q43715	4	1	CID		67.16	0.00613335	0.58209	1	61	44	1	1599.84	7.32439	18/148	pisum_OE_elastase_rep3.mgf
	High	cFNSRKLSPV	Q43715	8	1	CID	C1(Carbamidomethyl)	66.38	0.00719565	0.136364	1	61		1	1207.62	-7.6209	8/92	pisum_OE_elastase_rep3.mgf
	Medium	NGQRVLPNGAISA	Q43715	1	1	CID		59.74	0.0311779	0.35	1	61	54	1	1296.67	-24.4791	9/116	pisum_OE_elastase_rep3.mgf
	Low	NIEVNPRPDEMNEGSIIV	Q43715	1	1	CID		50.88	0.262742	0.509804	1	61	39	1	2026.03	16.7835	11/191	pisum_OE_elastase_rep3.mgf
	Low	EWSIVPGRGGRPT	Q43715	6	1	CID		48.78	0.393882	0.367347	1	61	46	1	1411.74	-1.45302	15/128	pisum_OE_elastase_rep3.mgf
	Low	TEWSIVPGRGGRPT	Q43715	4	1	CID		47.72	0.519008	0.395833	1	61	43	1	1512.79	-3.92077	13/138	pisum_OE_elastase_rep3.mgf
	Low	NGQRVLPNGAI	Q43715	1	1	CID		45.29	0.768882	0.266667	1	61	48	1	1138.61	-21.0529	9/109	pisum_OE_elastase_rep3.mgf
	Low	NITRDNTRFV	Q43715	2	1	CID		41.34	2.20537	0.317073	1	61	43	1	1235.61	-27.7281	8/99	pisum_OE_elastase_rep3.mgf
	Low	IWVDRAGVKA	Q43715	1	1	CID		37.03	5.01456	0.108108	1	60	46	1	1114.63	-10.0153	10/87	pisum_OE_elastase_rep3.mgf
	Low	SLQPGGTITFEHRNLQGLNRS	Q43715	1	1	CID		36.88	5.95739	0.27027	1	61	41	1	2325.18	-12.348	9/235	pisum_OE_elastase_rep3.mgf
	Low	FTGGPGVDEVPSIWVDRAGV	Q43715	1	1	CID		36.5	6.82267	0.472222	1	61	33	1	2057.96	-32.0056	10/187	pisum_OE_elastase_rep3.mgf
	Low	ScFNSRKLSPV	Q43715	7	1	CID	C2(Carbamidomethyl)	36.02	7.25031	0.444444	1	61	34	1	1294.65	-8.25144	13/108	pisum_OE_elastase_rep3.mgf
	Low	VFFRFGERF	Q43715	7	1	CID		33.79	13.0521	0.264706	1	61	38	1	1204.63	3.46363	6/75	pisum_OE_elastase_rep3.mgf
	Low	cSNGQRVLPNGAISA	Q43715	1	1	CID	C1(Carbamidomethyl)	29.53	32.6463	0.2	1	61	37	1	1543.72	-27.748	14/156	pisum_OE_elastase_rep3.mgf
	Low	STEWSIVPGRGGRPTLA	Q43715	4	1	CID		27.4	57.1045		3	61	42	1	1783.95	3.80659	15/168	pisum_OE_elastase_rep3.mgf
	Low	VQRELPKQLLPGHTFNIEAGKQALRNI	Q43715	1	1	CID		25.44	46.6332	0.4	1	59	29	1	3070.67	-17.6806	14/294	pisum_OE_elastase_rep3.mgf
	Low	SVHEEIKDMLAEQGRV	Q43715	1	1	CID		24.78	108.731		2	62	38	1	1840.91	-5.36217	8/163	pisum_OE_elastase_rep3.mgf
	Low	FFRFGERF	Q43715	9	1	CID		22.18	196.824		2	62	36	1	1105.57	7.89685	8/67	pisum_OE_elastase_rep3.mgf
	Low	VVYRRMGQGS	Q43715	1	1	CID		21.34	198.88		3	61	35	1	1152.58	-14.2214	8/82	pisum_OE_elastase_rep3.mgf
	Low	GGPGVDEVPSIWVDRA	Q43715	1	1	CID		20.73	265.995	0.047619	1	61	33	1	1653.79	-21.9121	11/139	pisum_OE_elastase_rep3.mgf
	Low	GSNFPFFNRHQLTVT	Q43715	1	1	CID		19.73	344.12	0.15	1	62	30	1	1764.85	-15.9171	6/158	pisum_OE_elastase_rep3.mgf
	Low	VVYRRmGQGS	Q43715	1	1	CID	M6(Oxidation)	18.91	321.969		9	60	39	1	1168.57	-17.9761	6/82	pisum_OE_elastase_rep3.mgf
	Low	LHGHYGGcVGDLPSYDAFTLGGPYSV	Q43715	1	1	CID	C8(Carbamidomethyl)	18.03	324.041	0	1	60	30	1	2739.2	-17.8758	6/256	pisum_OE_elastase_rep3.mgf
	Low	NGQRVLPNGAISADGPPTTL	Q43715	1	1	CID		16.24	768.809		7	62	32	1	1978.04	1.14695	5/193	pisum_OE_elastase_rep3.mgf
	Low	YRRMGQGS	Q43715	2	1	CID		13.85	768.997	0.142857	1	59	25	1	954.428	-30.5069	7/66	pisum_OE_elastase_rep3.mgf
Q9MUK5	30.86	22	22	593	64.4575	8.47021	343.917	Toc64 OS=Pisum sativum GN=toc64 PE=1 SV=1 - [Q9MUK5_PEA]
	Confidence Icon	Sequence	Protein Accessions	# Proteins	# Protein Groups	Activation Type	Modifications	IonScore	Exp Value	Δ Score	Rank	Identity High	Homology Threshold	Charge	m/z [Da]	ΔM [ppm]	Ions Matched	Spectrum File
	High	KLLPPPPPAPPKAPHPL	Q9MUK5	1	1	CID		102.2	1.1118e-06	0	1	59		1	1767.06	-5.30333	12/173	pisum_OE_elastase_rep3.mgf
	High	AYGISGENKHFGTPTNPA	Q9MUK5	1	1	CID		82.63	0.00016599	0.578313	1	61	52	1	1860.84	-27.5528	17/177	pisum_OE_elastase_rep3.mgf
	High	NFVDFSLGVDTSGGVRVPA	Q9MUK5	1	1	CID		80.52	0.000293333	0.666667	1	62	44	1	1936.99	6.2924	12/200	pisum_OE_elastase_rep3.mgf
	High	GFcGILGFRPSHGAVSHVGIIPV	Q9MUK5	1	1	CID	C3(Carbamidomethyl)	78.53	0.000393987	0.797468	1	61	33	1	2377.28	8.46123	19/207	pisum_OE_elastase_rep3.mgf
	High	GFcGILGFRPSHGAVS	Q9MUK5	1	1	CID	C3(Carbamidomethyl)	72.41	0.00189794	0.416667	1	62	58	1	1661.8	-13.7713	19/137	pisum_OE_elastase_rep3.mgf
	High	SGENKHFGTPTNPAVPNRVPGGSSSGA	Q9MUK5	1	1	CID		66.11	0.00591275	0.515152	1	60	48	1	2622.19	-29.3657	18/295	pisum_OE_elastase_rep3.mgf
	High	AYGISGENKHFGTPT	Q9MUK5	1	1	CID		63.12	0.0136121	0.587302	1	61	42	1	1578.71	-28.5368	12/140	pisum_OE_elastase_rep3.mgf
	High	AYGISGENKHFGTPTNPAVPNRVPGGSSSGA	Q9MUK5	1	1	CID		62.73	0.0101665	0.603175	1	59	41	1	3026.39	-27.8951	12/327	pisum_OE_elastase_rep3.mgf
	High	SGENKHFGTPTNPAVPNRVPGGSSSGAAV	Q9MUK5	1	1	CID		62.48	0.012299	0.596774	1	60	41	1	2792.3	-25.3846	12/315	pisum_OE_elastase_rep3.mgf
	Medium	GFcGILGFRPS	Q9MUK5	1	1	CID	C3(Carbamidomethyl)	55.52	0.0859769	0.0357143	1	61	48	1	1210.6	-0.830404	8/82	pisum_OE_elastase_rep3.mgf
	Low	SGENKHFGTPTNPAVPNRVPGGSSSGAAVA	Q9MUK5	1	1	CID		51.59	0.145395	0.653846	1	60	33	1	2863.34	-24.8316	8/325	pisum_OE_elastase_rep3.mgf
	Low	GWFAKDPDVLRRV	Q9MUK5	1	1	CID		50.76	0.271249	0.0980392	1	61		1	1558.83	-13.8317	10/120	pisum_OE_elastase_rep3.mgf
	Low	VPNRVPGGSSSGA	Q9MUK5	1	1	CID		48.37	0.442229	0.625	1	61	33	1	1184.6	-3.03165	8/113	pisum_OE_elastase_rep3.mgf
	Low	SLIARHGGDRFLLDTL	Q9MUK5	1	1	CID		44.48	1.11859	0.0227273	1	61	42	1	1783.95	-16.5863	10/165	pisum_OE_elastase_rep3.mgf
	Low	DIFDIEGHVSTFGHPEWA	Q9MUK5	1	1	CID		39.83	2.57409	0.35	1	60	40	1	2056.88	-27.0078	12/187	pisum_OE_elastase_rep3.mgf
	Low	SGENKHFGTPT	Q9MUK5	1	1	CID		39.24	2.68086	0.307692	1	60	41	1	1174.52	-25.0922	9/108	pisum_OE_elastase_rep3.mgf
	Low	VADPPPKLGGKEFLSHDYQSRAL	Q9MUK5	1	1	CID		38.75	3.53222	0.25641	1	61	43	1	2525.31	-0.44006	9/243	pisum_OE_elastase_rep3.mgf
	Low	GFcGILGFRPSHGAV	Q9MUK5	1	1	CID	C3(Carbamidomethyl)	30.97	25.7827	0.0967742	1	61	41	1	1574.79	3.25211	16/122	pisum_OE_elastase_rep3.mgf
	Low	NPAVPNRVPGGSSSGAAV	Q9MUK5	1	1	CID		27.57	55.5604	0.357143	1	61	32	1	1636.79	-31.6176	7/167	pisum_OE_elastase_rep3.mgf
	Low	GHILLQAPFVMQRNPRQIII	Q9MUK5	1	1	CID		25.54	76.857	0.423077	1	61	29	1	2344.29	-24.2937	12/198	pisum_OE_elastase_rep3.mgf
	Low	SGENKHFGTPTNPAVPNRVPGGSSSGAA	Q9MUK5	1	1	CID		22.69	127.531		2	60	32	1	2693.24	-23.3033	8/305	pisum_OE_elastase_rep3.mgf
	Low	GFcGILGFRPSHGAVSHV	Q9MUK5	1	1	CID	C3(Carbamidomethyl)	18.68	429.073		2	61	32	1	1897.92	-15.1668	10/157	pisum_OE_elastase_rep3.mgf
Q41041	53.85	8	8	65	6.90342	4.42432	248	Outer envelope membrane protein OS=Pisum sativum GN=OM14 PE=4 SV=1 - [Q41041_PEA]
	Confidence Icon	Sequence	Protein Accessions	# Proteins	# Protein Groups	Activation Type	Modifications	IonScore	Exp Value	Δ Score	Rank	Identity High	Homology Threshold	Charge	m/z [Da]	ΔM [ppm]	Ions Matched	Spectrum File
	High	DPTRDPDDAPPPPPPETDAGDADKDD	Q41041	1	1	CID		123.26	7.22025e-09	0.804878	1	58	44	1	2716.1	-19.1566	17/292	pisum_OE_elastase_rep3.mgf
	High	RDPDDAPPPPPPETDAGDADKDD	Q41041	1	1	CID		120.63	1.54655e-08	0.752066	1	59	50	1	2402.98	-16.7006	17/260	pisum_OE_elastase_rep3.mgf
	High	RDPDDAPPPPPPETDAGDA	Q41041	1	1	CID		104.68	6.81014e-07	0.657143	1	59	54	1	1929.8	-23.9462	13/195	pisum_OE_elastase_rep3.mgf
	Low	RDPDDAPPPPPPET	Q41041	1	1	CID		41.18	1.96665	0.365854	1	61	41	1	1500.68	-12.7587	10/141	pisum_OE_elastase_rep3.mgf
	Low	QTRDSIDKSDPTRDPDDAPPPPPPET	Q41041	1	1	CID		33.47	8.92975		2	59	44	1	2844.25	-26.1866	7/285	pisum_OE_elastase_rep3.mgf
	Low	DPTRDPDDAPPPPPPETDAGDA	Q41041	1	1	CID		33.42	8.8307	0.181818	1	59	41	1	2242.92	-22.2082	6/227	pisum_OE_elastase_rep3.mgf
	Low	DKSDPTRDPDDAPPPPPPETDAGDADKDD	Q41041	1	1	CID		30.33	11.9658	0.133333	1	58	39	1	3046.25	-16.5716	13/332	pisum_OE_elastase_rep3.mgf
	Low	DKSDPTRDPDDAPPPPPPETDAGDA	Q41041	1	1	CID		23.81	79.0245		2	59	37	1	2573.08	-18.3676	11/267	pisum_OE_elastase_rep3.mgf
Q9SC41	5.28	1	1	436	47.183	6.59521	180.95	Translocon Tic40 OS=Pisum sativum GN=Tic40 PE=1 SV=1 - [Q9SC41_PEA]
	Confidence Icon	Sequence	Protein Accessions	# Proteins	# Protein Groups	Activation Type	Modifications	IonScore	Exp Value	Δ Score	Rank	Identity High	Homology Threshold	Charge	m/z [Da]	ΔM [ppm]	Ions Matched	Spectrum File
	High	SQNGTPFKQGFGDSPGSPSERKS	Q9SC41	1	1	CID		180.95	2.16208e-14	0.81768	1	61	56	1	2395.07	-22.7973	19/261	pisum_OE_elastase_rep3.mgf
Q9GEK1	18.64	11	10	456	50.6601	6.87354	157.934	Ribulose-bisphosphate carboxylase large subunit (Fragment) OS=Maieta guianensis GN=rbcL PE=3 SV=1 - [Q9GEK1_9MYRT]
	Confidence Icon	Sequence	Protein Accessions	# Proteins	# Protein Groups	Activation Type	Modifications	IonScore	Exp Value	Δ Score	Rank	Identity High	Homology Threshold	Charge	m/z [Da]	ΔM [ppm]	Ions Matched	Spectrum File
	High	NMFTSIVGNVFGFKAL	P94086;P94047;D8V9C5;P93976;Q8MAK8;Q33620;A5X4C0;P92469;Q36637;Q37269;D0F109;B5U0R5;E5FEB9;Q06025;B7X9C6;P93984;Q8SLM7;Q95634;Q9MU99;Q6L9Z7;A9X7D2;B1PHP1;B2BY81;Q32728;A1XM40;A5X4C4;B8QQG8;C7C6E6;E5FEA2;Q8WJK7;Q9GHM5;O98740;Q6JXR0;Q5K3Z6;Q6SL53;C3S8M5;Q37154;Q37276;Q33198;Q8MC01;Q9MTT3;Q37155;Q6WCK4;B5LC06;B7P0E9;C7AQU9;Q95AW2;O98832;Q6L9Y3;Q8MAR4;O46989;Q95CF0;Q9TLI1;Q4VIB1;C6FJR8;Q33156;Q9GDP6;…	16063	110	CID		88.43	4.83728e-05		4	62		1	1744.89	-12.3683	22/161	pisum_OE_elastase_rep3.mgf
	High	EIFGDDSVLxFGGGTLGHPWGNAPGAV	Q9GEK1	3	1	CID	X10(K)	86.14	5.81856e-05		2	60		1	2698.24	-30.8502	22/253	pisum_OE_elastase_rep3.mgf
	High	NMFTSIVGNVFGFKA	P94086;P94047;D8V9C5;P93976;Q8MAK8;Q33620;A5X4C0;P92469;Q36637;Q37269;D0F109;B5U0R5;E5FEB9;Q06025;B7X9C6;P93984;Q8SLM7;Q95634;Q9MU99;Q6L9Z7;A9X7D2;B1PHP1;B2BY81;Q32728;A1XM40;A5X4C4;B8QQG8;C7C6E6;E5FEA2;Q8WJK7;Q9GHM5;O98740;Q6JXR0;Q5K3Z6;Q6SL53;C3S8M5;Q37154;Q37276;Q33198;Q8MC01;Q9MTT3;Q37155;Q6WCK4;B5LC06;B7P0E9;C7AQU9;Q95AW2;O98832;Q6L9Y3;Q8MAR4;O46989;Q95CF0;Q9TLI1;Q4VIB1;C6FJR8;Q33156;Q9GDP6;…	16077	110	CID		80.83	0.000285731		6	62		1	1631.82	-3.97761	11/151	pisum_OE_elastase_rep3.mgf
	High	FRVTPQPGVPPEEAGA	P94086;D8V9C5;P93976;Q33620;B6GUR1;P92469;D0F109;B5U0R5;Q6SSI3;E5FEB9;Q06025;B7X9C6;P93984;Q8SLM7;Q95634;Q9MU99;Q85WB5;A9X7D2;B2BY81;A1XM40;B8QQG8;C7C6E6;Q8WJK7;Q9GHM5;Q9BAN0;O98740;Q6JXR0;Q6SL53;C3S8M5;Q33198;D6MYJ8;Q9MTT3;Q37155;Q6WCK4;B7P0E9;C7AQU9;D6NK13;Q95AW2;O80031;Q7YJM0;Q1KZQ0;Q8MAR4;O46989;Q95CF0;Q9TLI1;Q4VIB1;Q33156;Q9GDP6;Q8MCY7;Q7YKG3;Q7YJQ2;Q67GM0;A5X4E4;Q8WLL1;Q9MRS6;O98437;Q6U127;…	14257	93	CID		72.54	0.00177224		5	61		1	1651.79	-30.1135	10/159	pisum_OE_elastase_rep3.mgf
	Low	EIFGDDSVLxFGGGTLGHPWGNAPGAVA	Q9GEK1	3	1	CID	X10(E)	52.01	0.146836		3	60	46	1	2770.29	-8.40754	10/263	pisum_OE_elastase_rep3.mgf
	Low	FRVTPQPGVPPEEA	P94086;P94047;D8V9C5;P93976;B6GUW7;Q33620;B6GUR1;P92469;Q37269;D0F109;B5U0R5;Q6SSI3;E5FEB9;Q06025;B7X9C6;P93984;Q8SLM7;Q95634;Q9MU99;Q85WB5;A9X7D2;B2BY81;Q32728;A1XM40;B8QQG8;C7C6E6;Q8WJK7;Q9GHM5;Q9BAN0;O98740;Q6JXR0;Q6SL53;C3S8M5;Q33198;D6MYJ8;Q9MTT3;Q37155;Q6WCK4;B7P0E9;C7AQU9;D6NK13;Q95AW2;O80031;Q7YJM0;Q1KZQ0;Q8MAR4;O46989;Q95CF0;Q9TLI1;Q4VIB1;Q33156;Q9GDP6;Q8MCY7;Q7YKG3;Q7YJQ2;Q67GM0;A5X4E4;…	14356	101	CID		48.93	0.412624		2	61	58	1	1523.76	-14.4693	16/139	pisum_OE_elastase_rep3.mgf
	Low	AFRVTPQPGVPPEEA	P94086;P94047;D8V9C5;P93976;B6GUW7;Q33620;B6GUR1;P92469;Q37269;D0F109;B5U0R5;Q6SSI3;E5FEB9;Q06025;B7X9C6;P93984;Q8SLM7;Q95634;Q9MU99;Q85WB5;A9X7D2;B2BY81;Q32728;A1XM40;B8QQG8;C7C6E6;Q8WJK7;Q9GHM5;Q9BAN0;O98740;Q6JXR0;Q6SL53;C3S8M5;Q33198;D6MYJ8;Q9MTT3;Q37155;Q6WCK4;B7P0E9;C7AQU9;D6NK13;Q95AW2;O80031;Q7YJM0;Q1KZQ0;Q8MAR4;O46989;Q95CF0;Q9TLI1;Q4VIB1;Q33156;Q9GDP6;Q8MCY7;Q7YKG3;Q7YJQ2;Q67GM0;A5X4E4;…	14238	101	CID		46.84	0.631571		3	61	52	1	1594.75	-43.3063	8/147	pisum_OE_elastase_rep3.mgf
	Low	FRVTPQPGVPPEEAGAA	P94086;D8V9C5;P93976;Q33620;B6GUR1;P92469;D0F109;B5U0R5;Q6SSI3;E5FEB9;Q06025;B7X9C6;P93984;Q8SLM7;Q95634;Q9MU99;Q85WB5;A9X7D2;B2BY81;A1XM40;B8QQG8;C7C6E6;Q8WJK7;Q9GHM5;Q9BAN0;O98740;Q6JXR0;Q6SL53;C3S8M5;Q33198;D6MYJ8;Q9MTT3;Q37155;Q6WCK4;B7P0E9;C7AQU9;D6NK13;Q95AW2;O80031;Q7YJM0;Q1KZQ0;Q8MAR4;O46989;Q95CF0;Q9TLI1;Q4VIB1;Q33156;Q9GDP6;Q8MCY7;Q7YKG3;Q7YJQ2;Q67GM0;A5X4E4;Q9MRS6;O98437;Q6U127;B7P0I2;…	14214	91	CID		37.78	5.61045		3	62	48	1	1722.82	-35.5007	8/169	pisum_OE_elastase_rep3.mgf
	Low	FQGPPHGIQVERDKLNKYGRPL	P94086;D8V9C5;P93976;B6GUW7;A5X4C0;B6GUR1;P92469;Q06025;B7X9C6;P93984;Q8SLM7;Q95634;Q9MU99;Q85WB5;Q6L9Z7;A9X7D2;B1PHP1;B2BY81;A5X4C4;B7FCW2;B8QQG8;C7C6E6;E5FEA2;Q8WJK7;Q9GHM5;Q9BAN0;Q6JXR0;Q5K3Z6;Q6SL53;C3S8M5;Q37154;Q37276;E1U252;Q8MC01;D6MYJ8;Q9MTT3;Q37155;Q6WCK4;B5LC06;B7P0E9;C7AQU9;D6NK13;Q95AW2;O80031;O98832;Q7YJM0;Q6L9Y3;Q1KZQ0;Q8MAR4;O46989;Q95CF0;Q9TLI1;Q6YLR5;Q33156;Q9GDP6;Q8MCY7;Q7YKG3;…	14916	98	CID		34.93	8.80999		8	61	49	1	2549.36	-6.69704	16/219	pisum_OE_elastase_rep3.mgf
	Low	EIFGDDSVLxFGGGTLGHPWGNAPGAVA	Q9GEK1	3	1	CID	X10(K)	25.33	69.4104		8	60	41	1	2769.33	-13.3828	7/263	pisum_OE_elastase_rep3.mgf
	Low	FRVTPQPGVPPEEAGAAV	P94086;D8V9C5;P93976;Q33620;B6GUR1;P92469;D0F109;B5U0R5;Q6SSI3;E5FEB9;Q06025;B7X9C6;P93984;Q8SLM7;Q95634;Q9MU99;Q85WB5;A9X7D2;B2BY81;A1XM40;B8QQG8;C7C6E6;Q8WJK7;Q9GHM5;Q9BAN0;O98740;Q6JXR0;Q6SL53;C3S8M5;Q33198;D6MYJ8;Q9MTT3;Q37155;Q6WCK4;B7P0E9;C7AQU9;D6NK13;Q95AW2;O80031;Q7YJM0;Q1KZQ0;Q8MAR4;O46989;Q95CF0;Q9TLI1;Q4VIB1;Q33156;Q9GDP6;Q8MCY7;Q7YKG3;Q7YJQ2;Q67GM0;A5X4E4;Q9MRS6;O98437;Q6U127;B7P0I2;…	14184	91	CID		12.23	2005.5		9	62	31	1	1821.94	-4.27088	5/179	pisum_OE_elastase_rep3.mgf
Q9GHM5	18.16	10	10	468	51.7652	7.02002	154.3	Ribulose 1,5-bisphosphate carboxylase (Fragment) OS=Talisia nervosa GN=rbcL PE=3 SV=1 - [Q9GHM5_9ROSI]
	Confidence Icon	Sequence	Protein Accessions	# Proteins	# Protein Groups	Activation Type	Modifications	IonScore	Exp Value	Δ Score	Rank	Identity High	Homology Threshold	Charge	m/z [Da]	ΔM [ppm]	Ions Matched	Spectrum File
	High	NMFTSIVGNVFGFKAL	P94086;P94047;D8V9C5;P93976;Q8MAK8;Q33620;A5X4C0;P92469;Q36637;Q37269;D0F109;B5U0R5;E5FEB9;Q06025;B7X9C6;P93984;Q8SLM7;Q95634;Q9MU99;Q6L9Z7;A9X7D2;B1PHP1;B2BY81;Q32728;A1XM40;A5X4C4;B8QQG8;C7C6E6;E5FEA2;Q8WJK7;Q9GHM5;O98740;Q6JXR0;Q5K3Z6;Q6SL53;C3S8M5;Q37154;Q37276;Q33198;Q8MC01;Q9MTT3;Q37155;Q6WCK4;B5LC06;B7P0E9;C7AQU9;Q95AW2;O98832;Q6L9Y3;Q8MAR4;O46989;Q95CF0;Q9TLI1;Q4VIB1;C6FJR8;Q33156;Q9GDP6;…	16063	110	CID		88.43	4.83728e-05		4	62		1	1744.89	-12.3683	22/161	pisum_OE_elastase_rep3.mgf
	High	EIFGDDSVLKFGGGTLGHPWGNAPGAV	Q9GHM5	1	1	CID		86.14	5.81856e-05	0	1	60		1	2698.24	-30.8502	22/277	pisum_OE_elastase_rep3.mgf
	High	NMFTSIVGNVFGFKA	P94086;P94047;D8V9C5;P93976;Q8MAK8;Q33620;A5X4C0;P92469;Q36637;Q37269;D0F109;B5U0R5;E5FEB9;Q06025;B7X9C6;P93984;Q8SLM7;Q95634;Q9MU99;Q6L9Z7;A9X7D2;B1PHP1;B2BY81;Q32728;A1XM40;A5X4C4;B8QQG8;C7C6E6;E5FEA2;Q8WJK7;Q9GHM5;O98740;Q6JXR0;Q5K3Z6;Q6SL53;C3S8M5;Q37154;Q37276;Q33198;Q8MC01;Q9MTT3;Q37155;Q6WCK4;B5LC06;B7P0E9;C7AQU9;Q95AW2;O98832;Q6L9Y3;Q8MAR4;O46989;Q95CF0;Q9TLI1;Q4VIB1;C6FJR8;Q33156;Q9GDP6;…	16077	110	CID		80.83	0.000285731		6	62		1	1631.82	-3.97761	11/151	pisum_OE_elastase_rep3.mgf
	High	FRVTPQPGVPPEEAGA	P94086;D8V9C5;P93976;Q33620;B6GUR1;P92469;D0F109;B5U0R5;Q6SSI3;E5FEB9;Q06025;B7X9C6;P93984;Q8SLM7;Q95634;Q9MU99;Q85WB5;A9X7D2;B2BY81;A1XM40;B8QQG8;C7C6E6;Q8WJK7;Q9GHM5;Q9BAN0;O98740;Q6JXR0;Q6SL53;C3S8M5;Q33198;D6MYJ8;Q9MTT3;Q37155;Q6WCK4;B7P0E9;C7AQU9;D6NK13;Q95AW2;O80031;Q7YJM0;Q1KZQ0;Q8MAR4;O46989;Q95CF0;Q9TLI1;Q4VIB1;Q33156;Q9GDP6;Q8MCY7;Q7YKG3;Q7YJQ2;Q67GM0;A5X4E4;Q8WLL1;Q9MRS6;O98437;Q6U127;…	14257	93	CID		72.54	0.00177224		5	61		1	1651.79	-30.1135	10/159	pisum_OE_elastase_rep3.mgf
	Low	FRVTPQPGVPPEEA	P94086;P94047;D8V9C5;P93976;B6GUW7;Q33620;B6GUR1;P92469;Q37269;D0F109;B5U0R5;Q6SSI3;E5FEB9;Q06025;B7X9C6;P93984;Q8SLM7;Q95634;Q9MU99;Q85WB5;A9X7D2;B2BY81;Q32728;A1XM40;B8QQG8;C7C6E6;Q8WJK7;Q9GHM5;Q9BAN0;O98740;Q6JXR0;Q6SL53;C3S8M5;Q33198;D6MYJ8;Q9MTT3;Q37155;Q6WCK4;B7P0E9;C7AQU9;D6NK13;Q95AW2;O80031;Q7YJM0;Q1KZQ0;Q8MAR4;O46989;Q95CF0;Q9TLI1;Q4VIB1;Q33156;Q9GDP6;Q8MCY7;Q7YKG3;Q7YJQ2;Q67GM0;A5X4E4;…	14356	101	CID		48.93	0.412624		2	61	58	1	1523.76	-14.4693	16/139	pisum_OE_elastase_rep3.mgf
	Low	AFRVTPQPGVPPEEA	P94086;P94047;D8V9C5;P93976;B6GUW7;Q33620;B6GUR1;P92469;Q37269;D0F109;B5U0R5;Q6SSI3;E5FEB9;Q06025;B7X9C6;P93984;Q8SLM7;Q95634;Q9MU99;Q85WB5;A9X7D2;B2BY81;Q32728;A1XM40;B8QQG8;C7C6E6;Q8WJK7;Q9GHM5;Q9BAN0;O98740;Q6JXR0;Q6SL53;C3S8M5;Q33198;D6MYJ8;Q9MTT3;Q37155;Q6WCK4;B7P0E9;C7AQU9;D6NK13;Q95AW2;O80031;Q7YJM0;Q1KZQ0;Q8MAR4;O46989;Q95CF0;Q9TLI1;Q4VIB1;Q33156;Q9GDP6;Q8MCY7;Q7YKG3;Q7YJQ2;Q67GM0;A5X4E4;…	14238	101	CID		46.84	0.631571		3	61	52	1	1594.75	-43.3063	8/147	pisum_OE_elastase_rep3.mgf
	Low	FRVTPQPGVPPEEAGAA	P94086;D8V9C5;P93976;Q33620;B6GUR1;P92469;D0F109;B5U0R5;Q6SSI3;E5FEB9;Q06025;B7X9C6;P93984;Q8SLM7;Q95634;Q9MU99;Q85WB5;A9X7D2;B2BY81;A1XM40;B8QQG8;C7C6E6;Q8WJK7;Q9GHM5;Q9BAN0;O98740;Q6JXR0;Q6SL53;C3S8M5;Q33198;D6MYJ8;Q9MTT3;Q37155;Q6WCK4;B7P0E9;C7AQU9;D6NK13;Q95AW2;O80031;Q7YJM0;Q1KZQ0;Q8MAR4;O46989;Q95CF0;Q9TLI1;Q4VIB1;Q33156;Q9GDP6;Q8MCY7;Q7YKG3;Q7YJQ2;Q67GM0;A5X4E4;Q9MRS6;O98437;Q6U127;B7P0I2;…	14214	91	CID		37.78	5.61045		3	62	48	1	1722.82	-35.5007	8/169	pisum_OE_elastase_rep3.mgf
	Low	FQGPPHGIQVERDKLNKYGRPL	P94086;D8V9C5;P93976;B6GUW7;A5X4C0;B6GUR1;P92469;Q06025;B7X9C6;P93984;Q8SLM7;Q95634;Q9MU99;Q85WB5;Q6L9Z7;A9X7D2;B1PHP1;B2BY81;A5X4C4;B7FCW2;B8QQG8;C7C6E6;E5FEA2;Q8WJK7;Q9GHM5;Q9BAN0;Q6JXR0;Q5K3Z6;Q6SL53;C3S8M5;Q37154;Q37276;E1U252;Q8MC01;D6MYJ8;Q9MTT3;Q37155;Q6WCK4;B5LC06;B7P0E9;C7AQU9;D6NK13;Q95AW2;O80031;O98832;Q7YJM0;Q6L9Y3;Q1KZQ0;Q8MAR4;O46989;Q95CF0;Q9TLI1;Q6YLR5;Q33156;Q9GDP6;Q8MCY7;Q7YKG3;…	14916	98	CID		34.93	8.80999		8	61	49	1	2549.36	-6.69704	16/219	pisum_OE_elastase_rep3.mgf
	Low	EIFGDDSVLKFGGGTLGHPWGNAPGAVA	Q9GHM5	1	1	CID		25.33	69.4104		7	60	41	1	2769.33	-13.3828	7/287	pisum_OE_elastase_rep3.mgf
	Low	FRVTPQPGVPPEEAGAAV	P94086;D8V9C5;P93976;Q33620;B6GUR1;P92469;D0F109;B5U0R5;Q6SSI3;E5FEB9;Q06025;B7X9C6;P93984;Q8SLM7;Q95634;Q9MU99;Q85WB5;A9X7D2;B2BY81;A1XM40;B8QQG8;C7C6E6;Q8WJK7;Q9GHM5;Q9BAN0;O98740;Q6JXR0;Q6SL53;C3S8M5;Q33198;D6MYJ8;Q9MTT3;Q37155;Q6WCK4;B7P0E9;C7AQU9;D6NK13;Q95AW2;O80031;Q7YJM0;Q1KZQ0;Q8MAR4;O46989;Q95CF0;Q9TLI1;Q4VIB1;Q33156;Q9GDP6;Q8MCY7;Q7YKG3;Q7YJQ2;Q67GM0;A5X4E4;Q9MRS6;O98437;Q6U127;B7P0I2;…	14184	91	CID		12.23	2005.5		9	62	31	1	1821.94	-4.27088	5/179	pisum_OE_elastase_rep3.mgf
Q4LDF9	5.47	3	3	329	37.3379	8.1626	138.99	Outer envelope protein OS=Pisum sativum GN=OEP37 PE=2 SV=1 - [Q4LDF9_PEA]
	Confidence Icon	Sequence	Protein Accessions	# Proteins	# Protein Groups	Activation Type	Modifications	IonScore	Exp Value	Δ Score	Rank	Identity High	Homology Threshold	Charge	m/z [Da]	ΔM [ppm]	Ions Matched	Spectrum File
	High	TRNPNYSPEVDPQPLPS	Q4LDF9	1	1	CID		83.26	0.000140677	0.686747	1	61	42	1	1910.88	-23.8667	10/186	pisum_OE_elastase_rep3.mgf
	High	RNPNYSPEVDPQPLPS	Q4LDF9	1	1	CID		81.88	0.000190307	0.658537	1	61	45	1	1809.83	-27.7769	10/166	pisum_OE_elastase_rep3.mgf
	Medium	ATRNPNYSPEVDPQPLPS	Q4LDF9	1	1	CID		55.85	0.0762025	0.625	1	61	36	1	1981.91	-26.9797	9/194	pisum_OE_elastase_rep3.mgf
B1PHP1	12.53	4	4	439	48.5014	6.58057	136.839	Ribulose-1,5-bisphosphate carboxylase/oxygenase large subunit (Fragment) OS=Annona amazonica GN=rbcL PE=3 SV=1 - [B1PHP1_9MAGN]
	Confidence Icon	Sequence	Protein Accessions	# Proteins	# Protein Groups	Activation Type	Modifications	IonScore	Exp Value	Δ Score	Rank	Identity High	Homology Threshold	Charge	m/z [Da]	ΔM [ppm]	Ions Matched	Spectrum File
	High	NMFTSIVGNVFGFKAL	P94086;P94047;D8V9C5;P93976;Q8MAK8;Q33620;A5X4C0;P92469;Q36637;Q37269;D0F109;B5U0R5;E5FEB9;Q06025;B7X9C6;P93984;Q8SLM7;Q95634;Q9MU99;Q6L9Z7;A9X7D2;B1PHP1;B2BY81;Q32728;A1XM40;A5X4C4;B8QQG8;C7C6E6;E5FEA2;Q8WJK7;Q9GHM5;O98740;Q6JXR0;Q5K3Z6;Q6SL53;C3S8M5;Q37154;Q37276;Q33198;Q8MC01;Q9MTT3;Q37155;Q6WCK4;B5LC06;B7P0E9;C7AQU9;Q95AW2;O98832;Q6L9Y3;Q8MAR4;O46989;Q95CF0;Q9TLI1;Q4VIB1;C6FJR8;Q33156;Q9GDP6;…	16063	110	CID		88.43	4.83728e-05		4	62		1	1744.89	-12.3683	22/161	pisum_OE_elastase_rep3.mgf
	High	AFGVxPQPGVPPEEAGA	B1PHP1	1	1	CID	X5(E)	84.06	0.000124888	0.119048	1	61		1	1651.79	-1.29029	12/143	pisum_OE_elastase_rep3.mgf
	High	NMFTSIVGNVFGFKA	P94086;P94047;D8V9C5;P93976;Q8MAK8;Q33620;A5X4C0;P92469;Q36637;Q37269;D0F109;B5U0R5;E5FEB9;Q06025;B7X9C6;P93984;Q8SLM7;Q95634;Q9MU99;Q6L9Z7;A9X7D2;B1PHP1;B2BY81;Q32728;A1XM40;A5X4C4;B8QQG8;C7C6E6;E5FEA2;Q8WJK7;Q9GHM5;O98740;Q6JXR0;Q5K3Z6;Q6SL53;C3S8M5;Q37154;Q37276;Q33198;Q8MC01;Q9MTT3;Q37155;Q6WCK4;B5LC06;B7P0E9;C7AQU9;Q95AW2;O98832;Q6L9Y3;Q8MAR4;O46989;Q95CF0;Q9TLI1;Q4VIB1;C6FJR8;Q33156;Q9GDP6;…	16077	110	CID		80.83	0.000285731		6	62		1	1631.82	-3.97761	11/151	pisum_OE_elastase_rep3.mgf
	Low	FQGPPHGIQVERDKLNKYGRPL	P94086;D8V9C5;P93976;B6GUW7;A5X4C0;B6GUR1;P92469;Q06025;B7X9C6;P93984;Q8SLM7;Q95634;Q9MU99;Q85WB5;Q6L9Z7;A9X7D2;B1PHP1;B2BY81;A5X4C4;B7FCW2;B8QQG8;C7C6E6;E5FEA2;Q8WJK7;Q9GHM5;Q9BAN0;Q6JXR0;Q5K3Z6;Q6SL53;C3S8M5;Q37154;Q37276;E1U252;Q8MC01;D6MYJ8;Q9MTT3;Q37155;Q6WCK4;B5LC06;B7P0E9;C7AQU9;D6NK13;Q95AW2;O80031;O98832;Q7YJM0;Q6L9Y3;Q1KZQ0;Q8MAR4;O46989;Q95CF0;Q9TLI1;Q6YLR5;Q33156;Q9GDP6;Q8MCY7;Q7YKG3;…	14916	98	CID		34.93	8.80999		8	61	49	1	2549.36	-6.69704	16/219	pisum_OE_elastase_rep3.mgf
Q8HT93	15.46	8	6	427	47.1925	6.59521	136.218	Ribulose-1,5-bisphosphate carboxylase/oxygenase (Fragment) OS=Selaginella lingulata GN=rbcL PE=3 SV=1 - [Q8HT93_9TRAC]
	Confidence Icon	Sequence	Protein Accessions	# Proteins	# Protein Groups	Activation Type	Modifications	IonScore	Exp Value	Δ Score	Rank	Identity High	Homology Threshold	Charge	m/z [Da]	ΔM [ppm]	Ions Matched	Spectrum File
	High	NMFTSIVGNVFGFKAL	P94086;P94047;D8V9C5;P93976;Q8MAK8;Q33620;A5X4C0;P92469;Q36637;Q37269;D0F109;B5U0R5;E5FEB9;Q06025;B7X9C6;P93984;Q8SLM7;Q95634;Q9MU99;Q6L9Z7;A9X7D2;B1PHP1;B2BY81;Q32728;A1XM40;A5X4C4;B8QQG8;C7C6E6;E5FEA2;Q8WJK7;Q9GHM5;O98740;Q6JXR0;Q5K3Z6;Q6SL53;C3S8M5;Q37154;Q37276;Q33198;Q8MC01;Q9MTT3;Q37155;Q6WCK4;B5LC06;B7P0E9;C7AQU9;Q95AW2;O98832;Q6L9Y3;Q8MAR4;O46989;Q95CF0;Q9TLI1;Q4VIB1;C6FJR8;Q33156;Q9GDP6;…	16063	110	CID		88.43	4.83728e-05		4	62		1	1744.89	-12.3683	22/161	pisum_OE_elastase_rep3.mgf
	High	NMFTSIVGNVFGFKA	P94086;P94047;D8V9C5;P93976;Q8MAK8;Q33620;A5X4C0;P92469;Q36637;Q37269;D0F109;B5U0R5;E5FEB9;Q06025;B7X9C6;P93984;Q8SLM7;Q95634;Q9MU99;Q6L9Z7;A9X7D2;B1PHP1;B2BY81;Q32728;A1XM40;A5X4C4;B8QQG8;C7C6E6;E5FEA2;Q8WJK7;Q9GHM5;O98740;Q6JXR0;Q5K3Z6;Q6SL53;C3S8M5;Q37154;Q37276;Q33198;Q8MC01;Q9MTT3;Q37155;Q6WCK4;B5LC06;B7P0E9;C7AQU9;Q95AW2;O98832;Q6L9Y3;Q8MAR4;O46989;Q95CF0;Q9TLI1;Q4VIB1;C6FJR8;Q33156;Q9GDP6;…	16077	110	CID		80.83	0.000285731		6	62		1	1631.82	-3.97761	11/151	pisum_OE_elastase_rep3.mgf
	High	EIFGDDSVLQFGGGTLGHPWGKxPGAV	Q8HT93	1	1	CID	X23(G)	71.92	0.0015375		5	60		1	2698.24	-30.8502	13/277	pisum_OE_elastase_rep3.mgf
	High	EIFGDDSVLQFGGGTLGHPWGKxPGA	Q8HT93	1	1	CID	X23(R)	67.75	0.0040162		6	60		1	2698.24	-35.0122	12/267	pisum_OE_elastase_rep3.mgf
	Low	EIFGDDSVLQFGGGTLGHPWGKxPGAV	Q8HT93	1	1	CID	X23(K)	39.61	2.59075	0.325	1	60	41	1	2769.33	-26.5196	10/277	pisum_OE_elastase_rep3.mgf
	Low	FQGPPHGIQVERDKLNKYGRPL	P94086;D8V9C5;P93976;B6GUW7;A5X4C0;B6GUR1;P92469;Q06025;B7X9C6;P93984;Q8SLM7;Q95634;Q9MU99;Q85WB5;Q6L9Z7;A9X7D2;B1PHP1;B2BY81;A5X4C4;B7FCW2;B8QQG8;C7C6E6;E5FEA2;Q8WJK7;Q9GHM5;Q9BAN0;Q6JXR0;Q5K3Z6;Q6SL53;C3S8M5;Q37154;Q37276;E1U252;Q8MC01;D6MYJ8;Q9MTT3;Q37155;Q6WCK4;B5LC06;B7P0E9;C7AQU9;D6NK13;Q95AW2;O80031;O98832;Q7YJM0;Q6L9Y3;Q1KZQ0;Q8MAR4;O46989;Q95CF0;Q9TLI1;Q6YLR5;Q33156;Q9GDP6;Q8MCY7;Q7YKG3;…	14916	98	CID		34.93	8.80999		8	61	49	1	2549.36	-6.69704	16/219	pisum_OE_elastase_rep3.mgf
	Low	EIFGDDSVLQFGGGTLGHPWGKxPGAV	Q8HT93	1	1	CID	X23(Q)	26.67	50.9829		2	60	41	1	2769.33	-13.3792	7/277	pisum_OE_elastase_rep3.mgf
	Low	EIFGDDSVLQFGGGTLGHPWGKxPGAVA	Q8HT93	1	1	CID	X23(G)	23.93	95.8131		10	60	41	1	2769.33	-13.3828	7/287	pisum_OE_elastase_rep3.mgf
Q8SLM7	19.39	9	9	428	47.613	7.04932	135.91	Ribulose 1,5-bisphosphate carboxylase/oxygenase (Fragment) OS=Cornus suecica GN=rbcL PE=3 SV=1 - [Q8SLM7_CORSU]
	Confidence Icon	Sequence	Protein Accessions	# Proteins	# Protein Groups	Activation Type	Modifications	IonScore	Exp Value	Δ Score	Rank	Identity High	Homology Threshold	Charge	m/z [Da]	ΔM [ppm]	Ions Matched	Spectrum File
	High	NMFTSIVGNVFGFKAL	P94086;P94047;D8V9C5;P93976;Q8MAK8;Q33620;A5X4C0;P92469;Q36637;Q37269;D0F109;B5U0R5;E5FEB9;Q06025;B7X9C6;P93984;Q8SLM7;Q95634;Q9MU99;Q6L9Z7;A9X7D2;B1PHP1;B2BY81;Q32728;A1XM40;A5X4C4;B8QQG8;C7C6E6;E5FEA2;Q8WJK7;Q9GHM5;O98740;Q6JXR0;Q5K3Z6;Q6SL53;C3S8M5;Q37154;Q37276;Q33198;Q8MC01;Q9MTT3;Q37155;Q6WCK4;B5LC06;B7P0E9;C7AQU9;Q95AW2;O98832;Q6L9Y3;Q8MAR4;O46989;Q95CF0;Q9TLI1;Q4VIB1;C6FJR8;Q33156;Q9GDP6;…	16063	110	CID		88.43	4.83728e-05		4	62		1	1744.89	-12.3683	22/161	pisum_OE_elastase_rep3.mgf
	High	NMFTSIVGNVFGFKA	P94086;P94047;D8V9C5;P93976;Q8MAK8;Q33620;A5X4C0;P92469;Q36637;Q37269;D0F109;B5U0R5;E5FEB9;Q06025;B7X9C6;P93984;Q8SLM7;Q95634;Q9MU99;Q6L9Z7;A9X7D2;B1PHP1;B2BY81;Q32728;A1XM40;A5X4C4;B8QQG8;C7C6E6;E5FEA2;Q8WJK7;Q9GHM5;O98740;Q6JXR0;Q5K3Z6;Q6SL53;C3S8M5;Q37154;Q37276;Q33198;Q8MC01;Q9MTT3;Q37155;Q6WCK4;B5LC06;B7P0E9;C7AQU9;Q95AW2;O98832;Q6L9Y3;Q8MAR4;O46989;Q95CF0;Q9TLI1;Q4VIB1;C6FJR8;Q33156;Q9GDP6;…	16077	110	CID		80.83	0.000285731		6	62		1	1631.82	-3.97761	11/151	pisum_OE_elastase_rep3.mgf
	High	FRVTPQPGVPPEEAGA	P94086;D8V9C5;P93976;Q33620;B6GUR1;P92469;D0F109;B5U0R5;Q6SSI3;E5FEB9;Q06025;B7X9C6;P93984;Q8SLM7;Q95634;Q9MU99;Q85WB5;A9X7D2;B2BY81;A1XM40;B8QQG8;C7C6E6;Q8WJK7;Q9GHM5;Q9BAN0;O98740;Q6JXR0;Q6SL53;C3S8M5;Q33198;D6MYJ8;Q9MTT3;Q37155;Q6WCK4;B7P0E9;C7AQU9;D6NK13;Q95AW2;O80031;Q7YJM0;Q1KZQ0;Q8MAR4;O46989;Q95CF0;Q9TLI1;Q4VIB1;Q33156;Q9GDP6;Q8MCY7;Q7YKG3;Q7YJQ2;Q67GM0;A5X4E4;Q8WLL1;Q9MRS6;O98437;Q6U127;…	14257	93	CID		72.54	0.00177224		5	61		1	1651.79	-30.1135	10/159	pisum_OE_elastase_rep3.mgf
	High	EIFGDDSVLQFGGGTLGHPWGxRPGA	Q8SLM7	1	1	CID	X22(K)	67.75	0.0040162		7	60		1	2698.24	-35.0122	12/268	pisum_OE_elastase_rep3.mgf
	Low	FRVTPQPGVPPEEA	P94086;P94047;D8V9C5;P93976;B6GUW7;Q33620;B6GUR1;P92469;Q37269;D0F109;B5U0R5;Q6SSI3;E5FEB9;Q06025;B7X9C6;P93984;Q8SLM7;Q95634;Q9MU99;Q85WB5;A9X7D2;B2BY81;Q32728;A1XM40;B8QQG8;C7C6E6;Q8WJK7;Q9GHM5;Q9BAN0;O98740;Q6JXR0;Q6SL53;C3S8M5;Q33198;D6MYJ8;Q9MTT3;Q37155;Q6WCK4;B7P0E9;C7AQU9;D6NK13;Q95AW2;O80031;Q7YJM0;Q1KZQ0;Q8MAR4;O46989;Q95CF0;Q9TLI1;Q4VIB1;Q33156;Q9GDP6;Q8MCY7;Q7YKG3;Q7YJQ2;Q67GM0;A5X4E4;…	14356	101	CID		48.93	0.412624		2	61	58	1	1523.76	-14.4693	16/139	pisum_OE_elastase_rep3.mgf
	Low	AFRVTPQPGVPPEEA	P94086;P94047;D8V9C5;P93976;B6GUW7;Q33620;B6GUR1;P92469;Q37269;D0F109;B5U0R5;Q6SSI3;E5FEB9;Q06025;B7X9C6;P93984;Q8SLM7;Q95634;Q9MU99;Q85WB5;A9X7D2;B2BY81;Q32728;A1XM40;B8QQG8;C7C6E6;Q8WJK7;Q9GHM5;Q9BAN0;O98740;Q6JXR0;Q6SL53;C3S8M5;Q33198;D6MYJ8;Q9MTT3;Q37155;Q6WCK4;B7P0E9;C7AQU9;D6NK13;Q95AW2;O80031;Q7YJM0;Q1KZQ0;Q8MAR4;O46989;Q95CF0;Q9TLI1;Q4VIB1;Q33156;Q9GDP6;Q8MCY7;Q7YKG3;Q7YJQ2;Q67GM0;A5X4E4;…	14238	101	CID		46.84	0.631571		3	61	52	1	1594.75	-43.3063	8/147	pisum_OE_elastase_rep3.mgf
	Low	FRVTPQPGVPPEEAGAA	P94086;D8V9C5;P93976;Q33620;B6GUR1;P92469;D0F109;B5U0R5;Q6SSI3;E5FEB9;Q06025;B7X9C6;P93984;Q8SLM7;Q95634;Q9MU99;Q85WB5;A9X7D2;B2BY81;A1XM40;B8QQG8;C7C6E6;Q8WJK7;Q9GHM5;Q9BAN0;O98740;Q6JXR0;Q6SL53;C3S8M5;Q33198;D6MYJ8;Q9MTT3;Q37155;Q6WCK4;B7P0E9;C7AQU9;D6NK13;Q95AW2;O80031;Q7YJM0;Q1KZQ0;Q8MAR4;O46989;Q95CF0;Q9TLI1;Q4VIB1;Q33156;Q9GDP6;Q8MCY7;Q7YKG3;Q7YJQ2;Q67GM0;A5X4E4;Q9MRS6;O98437;Q6U127;B7P0I2;…	14214	91	CID		37.78	5.61045		3	62	48	1	1722.82	-35.5007	8/169	pisum_OE_elastase_rep3.mgf
	Low	FQGPPHGIQVERDKLNKYGRPL	P94086;D8V9C5;P93976;B6GUW7;A5X4C0;B6GUR1;P92469;Q06025;B7X9C6;P93984;Q8SLM7;Q95634;Q9MU99;Q85WB5;Q6L9Z7;A9X7D2;B1PHP1;B2BY81;A5X4C4;B7FCW2;B8QQG8;C7C6E6;E5FEA2;Q8WJK7;Q9GHM5;Q9BAN0;Q6JXR0;Q5K3Z6;Q6SL53;C3S8M5;Q37154;Q37276;E1U252;Q8MC01;D6MYJ8;Q9MTT3;Q37155;Q6WCK4;B5LC06;B7P0E9;C7AQU9;D6NK13;Q95AW2;O80031;O98832;Q7YJM0;Q6L9Y3;Q1KZQ0;Q8MAR4;O46989;Q95CF0;Q9TLI1;Q6YLR5;Q33156;Q9GDP6;Q8MCY7;Q7YKG3;…	14916	98	CID		34.93	8.80999		8	61	49	1	2549.36	-6.69704	16/219	pisum_OE_elastase_rep3.mgf
	Low	FRVTPQPGVPPEEAGAAV	P94086;D8V9C5;P93976;Q33620;B6GUR1;P92469;D0F109;B5U0R5;Q6SSI3;E5FEB9;Q06025;B7X9C6;P93984;Q8SLM7;Q95634;Q9MU99;Q85WB5;A9X7D2;B2BY81;A1XM40;B8QQG8;C7C6E6;Q8WJK7;Q9GHM5;Q9BAN0;O98740;Q6JXR0;Q6SL53;C3S8M5;Q33198;D6MYJ8;Q9MTT3;Q37155;Q6WCK4;B7P0E9;C7AQU9;D6NK13;Q95AW2;O80031;Q7YJM0;Q1KZQ0;Q8MAR4;O46989;Q95CF0;Q9TLI1;Q4VIB1;Q33156;Q9GDP6;Q8MCY7;Q7YKG3;Q7YJQ2;Q67GM0;A5X4E4;Q9MRS6;O98437;Q6U127;B7P0I2;…	14184	91	CID		12.23	2005.5		9	62	31	1	1821.94	-4.27088	5/179	pisum_OE_elastase_rep3.mgf
Q6JXR0	18.79	10	10	447	49.5328	6.68311	134.81	Ribulose-1,5-bisphosphate carboxylase/oxygenase large subunit (Fragment) OS=Nototrichium humile GN=rbcL PE=3 SV=1 - [Q6JXR0_9CARY]
	Confidence Icon	Sequence	Protein Accessions	# Proteins	# Protein Groups	Activation Type	Modifications	IonScore	Exp Value	Δ Score	Rank	Identity High	Homology Threshold	Charge	m/z [Da]	ΔM [ppm]	Ions Matched	Spectrum File
	High	NMFTSIVGNVFGFKAL	P94086;P94047;D8V9C5;P93976;Q8MAK8;Q33620;A5X4C0;P92469;Q36637;Q37269;D0F109;B5U0R5;E5FEB9;Q06025;B7X9C6;P93984;Q8SLM7;Q95634;Q9MU99;Q6L9Z7;A9X7D2;B1PHP1;B2BY81;Q32728;A1XM40;A5X4C4;B8QQG8;C7C6E6;E5FEA2;Q8WJK7;Q9GHM5;O98740;Q6JXR0;Q5K3Z6;Q6SL53;C3S8M5;Q37154;Q37276;Q33198;Q8MC01;Q9MTT3;Q37155;Q6WCK4;B5LC06;B7P0E9;C7AQU9;Q95AW2;O98832;Q6L9Y3;Q8MAR4;O46989;Q95CF0;Q9TLI1;Q4VIB1;C6FJR8;Q33156;Q9GDP6;…	16063	110	CID		88.43	4.83728e-05		4	62		1	1744.89	-12.3683	22/161	pisum_OE_elastase_rep3.mgf
	High	NMFTSIVGNVFGFKA	P94086;P94047;D8V9C5;P93976;Q8MAK8;Q33620;A5X4C0;P92469;Q36637;Q37269;D0F109;B5U0R5;E5FEB9;Q06025;B7X9C6;P93984;Q8SLM7;Q95634;Q9MU99;Q6L9Z7;A9X7D2;B1PHP1;B2BY81;Q32728;A1XM40;A5X4C4;B8QQG8;C7C6E6;E5FEA2;Q8WJK7;Q9GHM5;O98740;Q6JXR0;Q5K3Z6;Q6SL53;C3S8M5;Q37154;Q37276;Q33198;Q8MC01;Q9MTT3;Q37155;Q6WCK4;B5LC06;B7P0E9;C7AQU9;Q95AW2;O98832;Q6L9Y3;Q8MAR4;O46989;Q95CF0;Q9TLI1;Q4VIB1;C6FJR8;Q33156;Q9GDP6;…	16077	110	CID		80.83	0.000285731		6	62		1	1631.82	-3.97761	11/151	pisum_OE_elastase_rep3.mgf
	High	FRVTPQPGVPPEEAGA	P94086;D8V9C5;P93976;Q33620;B6GUR1;P92469;D0F109;B5U0R5;Q6SSI3;E5FEB9;Q06025;B7X9C6;P93984;Q8SLM7;Q95634;Q9MU99;Q85WB5;A9X7D2;B2BY81;A1XM40;B8QQG8;C7C6E6;Q8WJK7;Q9GHM5;Q9BAN0;O98740;Q6JXR0;Q6SL53;C3S8M5;Q33198;D6MYJ8;Q9MTT3;Q37155;Q6WCK4;B7P0E9;C7AQU9;D6NK13;Q95AW2;O80031;Q7YJM0;Q1KZQ0;Q8MAR4;O46989;Q95CF0;Q9TLI1;Q4VIB1;Q33156;Q9GDP6;Q8MCY7;Q7YKG3;Q7YJQ2;Q67GM0;A5X4E4;Q8WLL1;Q9MRS6;O98437;Q6U127;…	14257	93	CID		72.54	0.00177224		5	61		1	1651.79	-30.1135	10/159	pisum_OE_elastase_rep3.mgf
	High	EIFGDDSVLQFGGGTLGHPWGNAPxA	Q6JXR0	6	1	CID	X25(R)	66.65	0.00517387		9	60		1	2698.24	-21.5256	19/267	pisum_OE_elastase_rep3.mgf
	Low	FRVTPQPGVPPEEA	P94086;P94047;D8V9C5;P93976;B6GUW7;Q33620;B6GUR1;P92469;Q37269;D0F109;B5U0R5;Q6SSI3;E5FEB9;Q06025;B7X9C6;P93984;Q8SLM7;Q95634;Q9MU99;Q85WB5;A9X7D2;B2BY81;Q32728;A1XM40;B8QQG8;C7C6E6;Q8WJK7;Q9GHM5;Q9BAN0;O98740;Q6JXR0;Q6SL53;C3S8M5;Q33198;D6MYJ8;Q9MTT3;Q37155;Q6WCK4;B7P0E9;C7AQU9;D6NK13;Q95AW2;O80031;Q7YJM0;Q1KZQ0;Q8MAR4;O46989;Q95CF0;Q9TLI1;Q4VIB1;Q33156;Q9GDP6;Q8MCY7;Q7YKG3;Q7YJQ2;Q67GM0;A5X4E4;…	14356	101	CID		48.93	0.412624		2	61	58	1	1523.76	-14.4693	16/139	pisum_OE_elastase_rep3.mgf
	Low	AFRVTPQPGVPPEEA	P94086;P94047;D8V9C5;P93976;B6GUW7;Q33620;B6GUR1;P92469;Q37269;D0F109;B5U0R5;Q6SSI3;E5FEB9;Q06025;B7X9C6;P93984;Q8SLM7;Q95634;Q9MU99;Q85WB5;A9X7D2;B2BY81;Q32728;A1XM40;B8QQG8;C7C6E6;Q8WJK7;Q9GHM5;Q9BAN0;O98740;Q6JXR0;Q6SL53;C3S8M5;Q33198;D6MYJ8;Q9MTT3;Q37155;Q6WCK4;B7P0E9;C7AQU9;D6NK13;Q95AW2;O80031;Q7YJM0;Q1KZQ0;Q8MAR4;O46989;Q95CF0;Q9TLI1;Q4VIB1;Q33156;Q9GDP6;Q8MCY7;Q7YKG3;Q7YJQ2;Q67GM0;A5X4E4;…	14238	101	CID		46.84	0.631571		3	61	52	1	1594.75	-43.3063	8/147	pisum_OE_elastase_rep3.mgf
	Low	FRVTPQPGVPPEEAGAA	P94086;D8V9C5;P93976;Q33620;B6GUR1;P92469;D0F109;B5U0R5;Q6SSI3;E5FEB9;Q06025;B7X9C6;P93984;Q8SLM7;Q95634;Q9MU99;Q85WB5;A9X7D2;B2BY81;A1XM40;B8QQG8;C7C6E6;Q8WJK7;Q9GHM5;Q9BAN0;O98740;Q6JXR0;Q6SL53;C3S8M5;Q33198;D6MYJ8;Q9MTT3;Q37155;Q6WCK4;B7P0E9;C7AQU9;D6NK13;Q95AW2;O80031;Q7YJM0;Q1KZQ0;Q8MAR4;O46989;Q95CF0;Q9TLI1;Q4VIB1;Q33156;Q9GDP6;Q8MCY7;Q7YKG3;Q7YJQ2;Q67GM0;A5X4E4;Q9MRS6;O98437;Q6U127;B7P0I2;…	14214	91	CID		37.78	5.61045		3	62	48	1	1722.82	-35.5007	8/169	pisum_OE_elastase_rep3.mgf
	Low	FQGPPHGIQVERDKLNKYGRPL	P94086;D8V9C5;P93976;B6GUW7;A5X4C0;B6GUR1;P92469;Q06025;B7X9C6;P93984;Q8SLM7;Q95634;Q9MU99;Q85WB5;Q6L9Z7;A9X7D2;B1PHP1;B2BY81;A5X4C4;B7FCW2;B8QQG8;C7C6E6;E5FEA2;Q8WJK7;Q9GHM5;Q9BAN0;Q6JXR0;Q5K3Z6;Q6SL53;C3S8M5;Q37154;Q37276;E1U252;Q8MC01;D6MYJ8;Q9MTT3;Q37155;Q6WCK4;B5LC06;B7P0E9;C7AQU9;D6NK13;Q95AW2;O80031;O98832;Q7YJM0;Q6L9Y3;Q1KZQ0;Q8MAR4;O46989;Q95CF0;Q9TLI1;Q6YLR5;Q33156;Q9GDP6;Q8MCY7;Q7YKG3;…	14916	98	CID		34.93	8.80999		8	61	49	1	2549.36	-6.69704	16/219	pisum_OE_elastase_rep3.mgf
	Low	EIFGDDSVLQFGGGTLGHPWGNAPxAV	Q6JXR0	6	1	CID	X25(K)	24.25	89.0071		9	60	41	1	2769.33	-13.3792	7/277	pisum_OE_elastase_rep3.mgf
	Low	FRVTPQPGVPPEEAGAAV	P94086;D8V9C5;P93976;Q33620;B6GUR1;P92469;D0F109;B5U0R5;Q6SSI3;E5FEB9;Q06025;B7X9C6;P93984;Q8SLM7;Q95634;Q9MU99;Q85WB5;A9X7D2;B2BY81;A1XM40;B8QQG8;C7C6E6;Q8WJK7;Q9GHM5;Q9BAN0;O98740;Q6JXR0;Q6SL53;C3S8M5;Q33198;D6MYJ8;Q9MTT3;Q37155;Q6WCK4;B7P0E9;C7AQU9;D6NK13;Q95AW2;O80031;Q7YJM0;Q1KZQ0;Q8MAR4;O46989;Q95CF0;Q9TLI1;Q4VIB1;Q33156;Q9GDP6;Q8MCY7;Q7YKG3;Q7YJQ2;Q67GM0;A5X4E4;Q9MRS6;O98437;Q6U127;B7P0I2;…	14184	91	CID		12.23	2005.5		9	62	31	1	1821.94	-4.27088	5/179	pisum_OE_elastase_rep3.mgf
Q41598	17.74	9	9	468	51.936	6.75635	134.81	Ribulose-1,5-bisphosphate carboxylase large subunit (Fragment) OS=Tinospora caffra GN=rbcL PE=3 SV=4 - [Q41598_9MAGN]
	Confidence Icon	Sequence	Protein Accessions	# Proteins	# Protein Groups	Activation Type	Modifications	IonScore	Exp Value	Δ Score	Rank	Identity High	Homology Threshold	Charge	m/z [Da]	ΔM [ppm]	Ions Matched	Spectrum File
	High	NMFTSIVGNVFGFKAL	P94086;P94047;D8V9C5;P93976;Q8MAK8;Q33620;A5X4C0;P92469;Q36637;Q37269;D0F109;B5U0R5;E5FEB9;Q06025;B7X9C6;P93984;Q8SLM7;Q95634;Q9MU99;Q6L9Z7;A9X7D2;B1PHP1;B2BY81;Q32728;A1XM40;A5X4C4;B8QQG8;C7C6E6;E5FEA2;Q8WJK7;Q9GHM5;O98740;Q6JXR0;Q5K3Z6;Q6SL53;C3S8M5;Q37154;Q37276;Q33198;Q8MC01;Q9MTT3;Q37155;Q6WCK4;B5LC06;B7P0E9;C7AQU9;Q95AW2;O98832;Q6L9Y3;Q8MAR4;O46989;Q95CF0;Q9TLI1;Q4VIB1;C6FJR8;Q33156;Q9GDP6;…	16063	110	CID		88.43	4.83728e-05		4	62		1	1744.89	-12.3683	22/161	pisum_OE_elastase_rep3.mgf
	High	NMFTSIVGNVFGFKA	P94086;P94047;D8V9C5;P93976;Q8MAK8;Q33620;A5X4C0;P92469;Q36637;Q37269;D0F109;B5U0R5;E5FEB9;Q06025;B7X9C6;P93984;Q8SLM7;Q95634;Q9MU99;Q6L9Z7;A9X7D2;B1PHP1;B2BY81;Q32728;A1XM40;A5X4C4;B8QQG8;C7C6E6;E5FEA2;Q8WJK7;Q9GHM5;O98740;Q6JXR0;Q5K3Z6;Q6SL53;C3S8M5;Q37154;Q37276;Q33198;Q8MC01;Q9MTT3;Q37155;Q6WCK4;B5LC06;B7P0E9;C7AQU9;Q95AW2;O98832;Q6L9Y3;Q8MAR4;O46989;Q95CF0;Q9TLI1;Q4VIB1;C6FJR8;Q33156;Q9GDP6;…	16077	110	CID		80.83	0.000285731		6	62		1	1631.82	-3.97761	11/151	pisum_OE_elastase_rep3.mgf
	High	FRVTPQPGVPPEEAGA	P94086;D8V9C5;P93976;Q33620;B6GUR1;P92469;D0F109;B5U0R5;Q6SSI3;E5FEB9;Q06025;B7X9C6;P93984;Q8SLM7;Q95634;Q9MU99;Q85WB5;A9X7D2;B2BY81;A1XM40;B8QQG8;C7C6E6;Q8WJK7;Q9GHM5;Q9BAN0;O98740;Q6JXR0;Q6SL53;C3S8M5;Q33198;D6MYJ8;Q9MTT3;Q37155;Q6WCK4;B7P0E9;C7AQU9;D6NK13;Q95AW2;O80031;Q7YJM0;Q1KZQ0;Q8MAR4;O46989;Q95CF0;Q9TLI1;Q4VIB1;Q33156;Q9GDP6;Q8MCY7;Q7YKG3;Q7YJQ2;Q67GM0;A5X4E4;Q8WLL1;Q9MRS6;O98437;Q6U127;…	14257	93	CID		72.54	0.00177224		5	61		1	1651.79	-30.1135	10/159	pisum_OE_elastase_rep3.mgf
	High	EIFGDDSVLQFGGGTLGHPWGNAPRA	Q41598	2	1	CID		66.65	0.00517387		8	60		1	2698.24	-21.5256	19/270	pisum_OE_elastase_rep3.mgf
	Low	FRVTPQPGVPPEEA	P94086;P94047;D8V9C5;P93976;B6GUW7;Q33620;B6GUR1;P92469;Q37269;D0F109;B5U0R5;Q6SSI3;E5FEB9;Q06025;B7X9C6;P93984;Q8SLM7;Q95634;Q9MU99;Q85WB5;A9X7D2;B2BY81;Q32728;A1XM40;B8QQG8;C7C6E6;Q8WJK7;Q9GHM5;Q9BAN0;O98740;Q6JXR0;Q6SL53;C3S8M5;Q33198;D6MYJ8;Q9MTT3;Q37155;Q6WCK4;B7P0E9;C7AQU9;D6NK13;Q95AW2;O80031;Q7YJM0;Q1KZQ0;Q8MAR4;O46989;Q95CF0;Q9TLI1;Q4VIB1;Q33156;Q9GDP6;Q8MCY7;Q7YKG3;Q7YJQ2;Q67GM0;A5X4E4;…	14356	101	CID		48.93	0.412624		2	61	58	1	1523.76	-14.4693	16/139	pisum_OE_elastase_rep3.mgf
	Low	AFRVTPQPGVPPEEA	P94086;P94047;D8V9C5;P93976;B6GUW7;Q33620;B6GUR1;P92469;Q37269;D0F109;B5U0R5;Q6SSI3;E5FEB9;Q06025;B7X9C6;P93984;Q8SLM7;Q95634;Q9MU99;Q85WB5;A9X7D2;B2BY81;Q32728;A1XM40;B8QQG8;C7C6E6;Q8WJK7;Q9GHM5;Q9BAN0;O98740;Q6JXR0;Q6SL53;C3S8M5;Q33198;D6MYJ8;Q9MTT3;Q37155;Q6WCK4;B7P0E9;C7AQU9;D6NK13;Q95AW2;O80031;Q7YJM0;Q1KZQ0;Q8MAR4;O46989;Q95CF0;Q9TLI1;Q4VIB1;Q33156;Q9GDP6;Q8MCY7;Q7YKG3;Q7YJQ2;Q67GM0;A5X4E4;…	14238	101	CID		46.84	0.631571		3	61	52	1	1594.75	-43.3063	8/147	pisum_OE_elastase_rep3.mgf
	Low	FRVTPQPGVPPEEAGAA	P94086;D8V9C5;P93976;Q33620;B6GUR1;P92469;D0F109;B5U0R5;Q6SSI3;E5FEB9;Q06025;B7X9C6;P93984;Q8SLM7;Q95634;Q9MU99;Q85WB5;A9X7D2;B2BY81;A1XM40;B8QQG8;C7C6E6;Q8WJK7;Q9GHM5;Q9BAN0;O98740;Q6JXR0;Q6SL53;C3S8M5;Q33198;D6MYJ8;Q9MTT3;Q37155;Q6WCK4;B7P0E9;C7AQU9;D6NK13;Q95AW2;O80031;Q7YJM0;Q1KZQ0;Q8MAR4;O46989;Q95CF0;Q9TLI1;Q4VIB1;Q33156;Q9GDP6;Q8MCY7;Q7YKG3;Q7YJQ2;Q67GM0;A5X4E4;Q9MRS6;O98437;Q6U127;B7P0I2;…	14214	91	CID		37.78	5.61045		3	62	48	1	1722.82	-35.5007	8/169	pisum_OE_elastase_rep3.mgf
	Low	FQGPPHGIQVERDKLNKYGRPL	P94086;D8V9C5;P93976;B6GUW7;A5X4C0;B6GUR1;P92469;Q06025;B7X9C6;P93984;Q8SLM7;Q95634;Q9MU99;Q85WB5;Q6L9Z7;A9X7D2;B1PHP1;B2BY81;A5X4C4;B7FCW2;B8QQG8;C7C6E6;E5FEA2;Q8WJK7;Q9GHM5;Q9BAN0;Q6JXR0;Q5K3Z6;Q6SL53;C3S8M5;Q37154;Q37276;E1U252;Q8MC01;D6MYJ8;Q9MTT3;Q37155;Q6WCK4;B5LC06;B7P0E9;C7AQU9;D6NK13;Q95AW2;O80031;O98832;Q7YJM0;Q6L9Y3;Q1KZQ0;Q8MAR4;O46989;Q95CF0;Q9TLI1;Q6YLR5;Q33156;Q9GDP6;Q8MCY7;Q7YKG3;…	14916	98	CID		34.93	8.80999		8	61	49	1	2549.36	-6.69704	16/219	pisum_OE_elastase_rep3.mgf
	Low	FRVTPQPGVPPEEAGAAV	P94086;D8V9C5;P93976;Q33620;B6GUR1;P92469;D0F109;B5U0R5;Q6SSI3;E5FEB9;Q06025;B7X9C6;P93984;Q8SLM7;Q95634;Q9MU99;Q85WB5;A9X7D2;B2BY81;A1XM40;B8QQG8;C7C6E6;Q8WJK7;Q9GHM5;Q9BAN0;O98740;Q6JXR0;Q6SL53;C3S8M5;Q33198;D6MYJ8;Q9MTT3;Q37155;Q6WCK4;B7P0E9;C7AQU9;D6NK13;Q95AW2;O80031;Q7YJM0;Q1KZQ0;Q8MAR4;O46989;Q95CF0;Q9TLI1;Q4VIB1;Q33156;Q9GDP6;Q8MCY7;Q7YKG3;Q7YJQ2;Q67GM0;A5X4E4;Q9MRS6;O98437;Q6U127;B7P0I2;…	14184	91	CID		12.23	2005.5		9	62	31	1	1821.94	-4.27088	5/179	pisum_OE_elastase_rep3.mgf
B8PS48	18.34	9	9	458	51.1307	6.48096	133.65	Ribulose-1,5-bisphosphate carboxylase/oxygenase large subunit (Fragment) OS=Dobinea vulgaris GN=rbcL PE=3 SV=1 - [B8PS48_9ROSI]
	Confidence Icon	Sequence	Protein Accessions	# Proteins	# Protein Groups	Activation Type	Modifications	IonScore	Exp Value	Δ Score	Rank	Identity High	Homology Threshold	Charge	m/z [Da]	ΔM [ppm]	Ions Matched	Spectrum File
	High	NMFTSIVGNVFGFKAL	P94086;P94047;D8V9C5;P93976;Q8MAK8;Q33620;A5X4C0;P92469;Q36637;Q37269;D0F109;B5U0R5;E5FEB9;Q06025;B7X9C6;P93984;Q8SLM7;Q95634;Q9MU99;Q6L9Z7;A9X7D2;B1PHP1;B2BY81;Q32728;A1XM40;A5X4C4;B8QQG8;C7C6E6;E5FEA2;Q8WJK7;Q9GHM5;O98740;Q6JXR0;Q5K3Z6;Q6SL53;C3S8M5;Q37154;Q37276;Q33198;Q8MC01;Q9MTT3;Q37155;Q6WCK4;B5LC06;B7P0E9;C7AQU9;Q95AW2;O98832;Q6L9Y3;Q8MAR4;O46989;Q95CF0;Q9TLI1;Q4VIB1;C6FJR8;Q33156;Q9GDP6;…	16063	110	CID		88.43	4.83728e-05		4	62		1	1744.89	-12.3683	22/161	pisum_OE_elastase_rep3.mgf
	High	NMFTSIVGNVFGFKA	P94086;P94047;D8V9C5;P93976;Q8MAK8;Q33620;A5X4C0;P92469;Q36637;Q37269;D0F109;B5U0R5;E5FEB9;Q06025;B7X9C6;P93984;Q8SLM7;Q95634;Q9MU99;Q6L9Z7;A9X7D2;B1PHP1;B2BY81;Q32728;A1XM40;A5X4C4;B8QQG8;C7C6E6;E5FEA2;Q8WJK7;Q9GHM5;O98740;Q6JXR0;Q5K3Z6;Q6SL53;C3S8M5;Q37154;Q37276;Q33198;Q8MC01;Q9MTT3;Q37155;Q6WCK4;B5LC06;B7P0E9;C7AQU9;Q95AW2;O98832;Q6L9Y3;Q8MAR4;O46989;Q95CF0;Q9TLI1;Q4VIB1;C6FJR8;Q33156;Q9GDP6;…	16077	110	CID		80.83	0.000285731		6	62		1	1631.82	-3.97761	11/151	pisum_OE_elastase_rep3.mgf
	High	FRVTPQPGVPPEEAGA	P94086;D8V9C5;P93976;Q33620;B6GUR1;P92469;D0F109;B5U0R5;Q6SSI3;E5FEB9;Q06025;B7X9C6;P93984;Q8SLM7;Q95634;Q9MU99;Q85WB5;A9X7D2;B2BY81;A1XM40;B8QQG8;C7C6E6;Q8WJK7;Q9GHM5;Q9BAN0;O98740;Q6JXR0;Q6SL53;C3S8M5;Q33198;D6MYJ8;Q9MTT3;Q37155;Q6WCK4;B7P0E9;C7AQU9;D6NK13;Q95AW2;O80031;Q7YJM0;Q1KZQ0;Q8MAR4;O46989;Q95CF0;Q9TLI1;Q4VIB1;Q33156;Q9GDP6;Q8MCY7;Q7YKG3;Q7YJQ2;Q67GM0;A5X4E4;Q8WLL1;Q9MRS6;O98437;Q6U127;…	14257	93	CID		72.54	0.00177224		5	61		1	1651.79	-30.1135	10/159	pisum_OE_elastase_rep3.mgf
	High	EIFGDDSVIQFGGGTLGHPWGNAPGAV	B8PS48	3	1	CID		65.49	0.00675796		10	60		1	2698.24	-17.3636	19/277	pisum_OE_elastase_rep3.mgf
	Low	FRVTPQPGVPPEEA	P94086;P94047;D8V9C5;P93976;B6GUW7;Q33620;B6GUR1;P92469;Q37269;D0F109;B5U0R5;Q6SSI3;E5FEB9;Q06025;B7X9C6;P93984;Q8SLM7;Q95634;Q9MU99;Q85WB5;A9X7D2;B2BY81;Q32728;A1XM40;B8QQG8;C7C6E6;Q8WJK7;Q9GHM5;Q9BAN0;O98740;Q6JXR0;Q6SL53;C3S8M5;Q33198;D6MYJ8;Q9MTT3;Q37155;Q6WCK4;B7P0E9;C7AQU9;D6NK13;Q95AW2;O80031;Q7YJM0;Q1KZQ0;Q8MAR4;O46989;Q95CF0;Q9TLI1;Q4VIB1;Q33156;Q9GDP6;Q8MCY7;Q7YKG3;Q7YJQ2;Q67GM0;A5X4E4;…	14356	101	CID		48.93	0.412624		2	61	58	1	1523.76	-14.4693	16/139	pisum_OE_elastase_rep3.mgf
	Low	AFRVTPQPGVPPEEA	P94086;P94047;D8V9C5;P93976;B6GUW7;Q33620;B6GUR1;P92469;Q37269;D0F109;B5U0R5;Q6SSI3;E5FEB9;Q06025;B7X9C6;P93984;Q8SLM7;Q95634;Q9MU99;Q85WB5;A9X7D2;B2BY81;Q32728;A1XM40;B8QQG8;C7C6E6;Q8WJK7;Q9GHM5;Q9BAN0;O98740;Q6JXR0;Q6SL53;C3S8M5;Q33198;D6MYJ8;Q9MTT3;Q37155;Q6WCK4;B7P0E9;C7AQU9;D6NK13;Q95AW2;O80031;Q7YJM0;Q1KZQ0;Q8MAR4;O46989;Q95CF0;Q9TLI1;Q4VIB1;Q33156;Q9GDP6;Q8MCY7;Q7YKG3;Q7YJQ2;Q67GM0;A5X4E4;…	14238	101	CID		46.84	0.631571		3	61	52	1	1594.75	-43.3063	8/147	pisum_OE_elastase_rep3.mgf
	Low	FRVTPQPGVPPEEAGAA	P94086;D8V9C5;P93976;Q33620;B6GUR1;P92469;D0F109;B5U0R5;Q6SSI3;E5FEB9;Q06025;B7X9C6;P93984;Q8SLM7;Q95634;Q9MU99;Q85WB5;A9X7D2;B2BY81;A1XM40;B8QQG8;C7C6E6;Q8WJK7;Q9GHM5;Q9BAN0;O98740;Q6JXR0;Q6SL53;C3S8M5;Q33198;D6MYJ8;Q9MTT3;Q37155;Q6WCK4;B7P0E9;C7AQU9;D6NK13;Q95AW2;O80031;Q7YJM0;Q1KZQ0;Q8MAR4;O46989;Q95CF0;Q9TLI1;Q4VIB1;Q33156;Q9GDP6;Q8MCY7;Q7YKG3;Q7YJQ2;Q67GM0;A5X4E4;Q9MRS6;O98437;Q6U127;B7P0I2;…	14214	91	CID		37.78	5.61045		3	62	48	1	1722.82	-35.5007	8/169	pisum_OE_elastase_rep3.mgf
	Low	FQGPPHGIQVERDKLNKYGRPL	P94086;D8V9C5;P93976;B6GUW7;A5X4C0;B6GUR1;P92469;Q06025;B7X9C6;P93984;Q8SLM7;Q95634;Q9MU99;Q85WB5;Q6L9Z7;A9X7D2;B1PHP1;B2BY81;A5X4C4;B7FCW2;B8QQG8;C7C6E6;E5FEA2;Q8WJK7;Q9GHM5;Q9BAN0;Q6JXR0;Q5K3Z6;Q6SL53;C3S8M5;Q37154;Q37276;E1U252;Q8MC01;D6MYJ8;Q9MTT3;Q37155;Q6WCK4;B5LC06;B7P0E9;C7AQU9;D6NK13;Q95AW2;O80031;O98832;Q7YJM0;Q6L9Y3;Q1KZQ0;Q8MAR4;O46989;Q95CF0;Q9TLI1;Q6YLR5;Q33156;Q9GDP6;Q8MCY7;Q7YKG3;…	14916	98	CID		34.93	8.80999		8	61	49	1	2549.36	-6.69704	16/219	pisum_OE_elastase_rep3.mgf
	Low	FRVTPQPGVPPEEAGAAV	P94086;D8V9C5;P93976;Q33620;B6GUR1;P92469;D0F109;B5U0R5;Q6SSI3;E5FEB9;Q06025;B7X9C6;P93984;Q8SLM7;Q95634;Q9MU99;Q85WB5;A9X7D2;B2BY81;A1XM40;B8QQG8;C7C6E6;Q8WJK7;Q9GHM5;Q9BAN0;O98740;Q6JXR0;Q6SL53;C3S8M5;Q33198;D6MYJ8;Q9MTT3;Q37155;Q6WCK4;B7P0E9;C7AQU9;D6NK13;Q95AW2;O80031;Q7YJM0;Q1KZQ0;Q8MAR4;O46989;Q95CF0;Q9TLI1;Q4VIB1;Q33156;Q9GDP6;Q8MCY7;Q7YKG3;Q7YJQ2;Q67GM0;A5X4E4;Q9MRS6;O98437;Q6U127;B7P0I2;…	14184	91	CID		12.23	2005.5		9	62	31	1	1821.94	-4.27088	5/179	pisum_OE_elastase_rep3.mgf
Q85WB5	15.41	8	8	370	41.3797	7.15186	131.969	Ribulose-1,5-bisphosphate carboxylase large subunit (Fragment) OS=Ephedra fragilis GN=rbcL PE=4 SV=1 - [Q85WB5_9SPER]
	Confidence Icon	Sequence	Protein Accessions	# Proteins	# Protein Groups	Activation Type	Modifications	IonScore	Exp Value	Δ Score	Rank	Identity High	Homology Threshold	Charge	m/z [Da]	ΔM [ppm]	Ions Matched	Spectrum File
	High	NMxTSIVGNVFGFKAL	Q85WB5	13	1	CID	X3(M), X3(Oxidation)	93.25	1.59442e-05		2	62		1	1744.89	6.54696	23/161	pisum_OE_elastase_rep3.mgf
	High	NMxTSIVGNVFGFKA	Q85WB5	13	1	CID	X3(M), X3(Oxidation)	82.66	0.000187481		5	62		1	1631.82	16.2483	11/151	pisum_OE_elastase_rep3.mgf
	High	FRVTPQPGVPPEEAGA	P94086;D8V9C5;P93976;Q33620;B6GUR1;P92469;D0F109;B5U0R5;Q6SSI3;E5FEB9;Q06025;B7X9C6;P93984;Q8SLM7;Q95634;Q9MU99;Q85WB5;A9X7D2;B2BY81;A1XM40;B8QQG8;C7C6E6;Q8WJK7;Q9GHM5;Q9BAN0;O98740;Q6JXR0;Q6SL53;C3S8M5;Q33198;D6MYJ8;Q9MTT3;Q37155;Q6WCK4;B7P0E9;C7AQU9;D6NK13;Q95AW2;O80031;Q7YJM0;Q1KZQ0;Q8MAR4;O46989;Q95CF0;Q9TLI1;Q4VIB1;Q33156;Q9GDP6;Q8MCY7;Q7YKG3;Q7YJQ2;Q67GM0;A5X4E4;Q8WLL1;Q9MRS6;O98437;Q6U127;…	14257	93	CID		72.54	0.00177224		5	61		1	1651.79	-30.1135	10/159	pisum_OE_elastase_rep3.mgf
	Low	FRVTPQPGVPPEEA	P94086;P94047;D8V9C5;P93976;B6GUW7;Q33620;B6GUR1;P92469;Q37269;D0F109;B5U0R5;Q6SSI3;E5FEB9;Q06025;B7X9C6;P93984;Q8SLM7;Q95634;Q9MU99;Q85WB5;A9X7D2;B2BY81;Q32728;A1XM40;B8QQG8;C7C6E6;Q8WJK7;Q9GHM5;Q9BAN0;O98740;Q6JXR0;Q6SL53;C3S8M5;Q33198;D6MYJ8;Q9MTT3;Q37155;Q6WCK4;B7P0E9;C7AQU9;D6NK13;Q95AW2;O80031;Q7YJM0;Q1KZQ0;Q8MAR4;O46989;Q95CF0;Q9TLI1;Q4VIB1;Q33156;Q9GDP6;Q8MCY7;Q7YKG3;Q7YJQ2;Q67GM0;A5X4E4;…	14356	101	CID		48.93	0.412624		2	61	58	1	1523.76	-14.4693	16/139	pisum_OE_elastase_rep3.mgf
	Low	AFRVTPQPGVPPEEA	P94086;P94047;D8V9C5;P93976;B6GUW7;Q33620;B6GUR1;P92469;Q37269;D0F109;B5U0R5;Q6SSI3;E5FEB9;Q06025;B7X9C6;P93984;Q8SLM7;Q95634;Q9MU99;Q85WB5;A9X7D2;B2BY81;Q32728;A1XM40;B8QQG8;C7C6E6;Q8WJK7;Q9GHM5;Q9BAN0;O98740;Q6JXR0;Q6SL53;C3S8M5;Q33198;D6MYJ8;Q9MTT3;Q37155;Q6WCK4;B7P0E9;C7AQU9;D6NK13;Q95AW2;O80031;Q7YJM0;Q1KZQ0;Q8MAR4;O46989;Q95CF0;Q9TLI1;Q4VIB1;Q33156;Q9GDP6;Q8MCY7;Q7YKG3;Q7YJQ2;Q67GM0;A5X4E4;…	14238	101	CID		46.84	0.631571		3	61	52	1	1594.75	-43.3063	8/147	pisum_OE_elastase_rep3.mgf
	Low	FRVTPQPGVPPEEAGAA	P94086;D8V9C5;P93976;Q33620;B6GUR1;P92469;D0F109;B5U0R5;Q6SSI3;E5FEB9;Q06025;B7X9C6;P93984;Q8SLM7;Q95634;Q9MU99;Q85WB5;A9X7D2;B2BY81;A1XM40;B8QQG8;C7C6E6;Q8WJK7;Q9GHM5;Q9BAN0;O98740;Q6JXR0;Q6SL53;C3S8M5;Q33198;D6MYJ8;Q9MTT3;Q37155;Q6WCK4;B7P0E9;C7AQU9;D6NK13;Q95AW2;O80031;Q7YJM0;Q1KZQ0;Q8MAR4;O46989;Q95CF0;Q9TLI1;Q4VIB1;Q33156;Q9GDP6;Q8MCY7;Q7YKG3;Q7YJQ2;Q67GM0;A5X4E4;Q9MRS6;O98437;Q6U127;B7P0I2;…	14214	91	CID		37.78	5.61045		3	62	48	1	1722.82	-35.5007	8/169	pisum_OE_elastase_rep3.mgf
	Low	FQGPPHGIQVERDKLNKYGRPL	P94086;D8V9C5;P93976;B6GUW7;A5X4C0;B6GUR1;P92469;Q06025;B7X9C6;P93984;Q8SLM7;Q95634;Q9MU99;Q85WB5;Q6L9Z7;A9X7D2;B1PHP1;B2BY81;A5X4C4;B7FCW2;B8QQG8;C7C6E6;E5FEA2;Q8WJK7;Q9GHM5;Q9BAN0;Q6JXR0;Q5K3Z6;Q6SL53;C3S8M5;Q37154;Q37276;E1U252;Q8MC01;D6MYJ8;Q9MTT3;Q37155;Q6WCK4;B5LC06;B7P0E9;C7AQU9;D6NK13;Q95AW2;O80031;O98832;Q7YJM0;Q6L9Y3;Q1KZQ0;Q8MAR4;O46989;Q95CF0;Q9TLI1;Q6YLR5;Q33156;Q9GDP6;Q8MCY7;Q7YKG3;…	14916	98	CID		34.93	8.80999		8	61	49	1	2549.36	-6.69704	16/219	pisum_OE_elastase_rep3.mgf
	Low	FRVTPQPGVPPEEAGAAV	P94086;D8V9C5;P93976;Q33620;B6GUR1;P92469;D0F109;B5U0R5;Q6SSI3;E5FEB9;Q06025;B7X9C6;P93984;Q8SLM7;Q95634;Q9MU99;Q85WB5;A9X7D2;B2BY81;A1XM40;B8QQG8;C7C6E6;Q8WJK7;Q9GHM5;Q9BAN0;O98740;Q6JXR0;Q6SL53;C3S8M5;Q33198;D6MYJ8;Q9MTT3;Q37155;Q6WCK4;B7P0E9;C7AQU9;D6NK13;Q95AW2;O80031;Q7YJM0;Q1KZQ0;Q8MAR4;O46989;Q95CF0;Q9TLI1;Q4VIB1;Q33156;Q9GDP6;Q8MCY7;Q7YKG3;Q7YJQ2;Q67GM0;A5X4E4;Q9MRS6;O98437;Q6U127;B7P0I2;…	14184	91	CID		12.23	2005.5		9	62	31	1	1821.94	-4.27088	5/179	pisum_OE_elastase_rep3.mgf
Q6U127	12.98	10	8	439	48.6434	6.91748	131.969	Ribulose-1,5-bisphosphate carboxylase/oxygenase large subunit (Fragment) OS=Corycium carnosum GN=rbcL PE=3 SV=1 - [Q6U127_9ASPA]
	Confidence Icon	Sequence	Protein Accessions	# Proteins	# Protein Groups	Activation Type	Modifications	IonScore	Exp Value	Δ Score	Rank	Identity High	Homology Threshold	Charge	m/z [Da]	ΔM [ppm]	Ions Matched	Spectrum File
	High	NMFTSIVGNVxGFKAL	Q6U127	8	1	CID	X11(M), X11(Oxidation)	93.25	1.59442e-05	0	1	62		1	1744.89	6.54696	23/161	pisum_OE_elastase_rep3.mgf
	High	NMFTSIVGNVxGFKAL	Q6U127	8	1	CID	X11(F)	88.43	4.83728e-05		9	62		1	1744.89	-12.3683	22/161	pisum_OE_elastase_rep3.mgf
	High	NMFTSIVGNVxGFKA	Q6U127	8	1	CID	X11(M), X11(Oxidation)	82.66	0.000187481		4	62		1	1631.82	16.2483	11/151	pisum_OE_elastase_rep3.mgf
	High	NMFTSIVGNVxGFKA	Q6U127	8	1	CID	X11(F)	80.83	0.000285731		10	62		1	1631.82	-3.97761	11/151	pisum_OE_elastase_rep3.mgf
	High	FRVTPQPGVPPEEAGA	P94086;D8V9C5;P93976;Q33620;B6GUR1;P92469;D0F109;B5U0R5;Q6SSI3;E5FEB9;Q06025;B7X9C6;P93984;Q8SLM7;Q95634;Q9MU99;Q85WB5;A9X7D2;B2BY81;A1XM40;B8QQG8;C7C6E6;Q8WJK7;Q9GHM5;Q9BAN0;O98740;Q6JXR0;Q6SL53;C3S8M5;Q33198;D6MYJ8;Q9MTT3;Q37155;Q6WCK4;B7P0E9;C7AQU9;D6NK13;Q95AW2;O80031;Q7YJM0;Q1KZQ0;Q8MAR4;O46989;Q95CF0;Q9TLI1;Q4VIB1;Q33156;Q9GDP6;Q8MCY7;Q7YKG3;Q7YJQ2;Q67GM0;A5X4E4;Q8WLL1;Q9MRS6;O98437;Q6U127;…	14257	93	CID		72.54	0.00177224		5	61		1	1651.79	-30.1135	10/159	pisum_OE_elastase_rep3.mgf
	Low	FRVTPQPGVPPEEA	P94086;P94047;D8V9C5;P93976;B6GUW7;Q33620;B6GUR1;P92469;Q37269;D0F109;B5U0R5;Q6SSI3;E5FEB9;Q06025;B7X9C6;P93984;Q8SLM7;Q95634;Q9MU99;Q85WB5;A9X7D2;B2BY81;Q32728;A1XM40;B8QQG8;C7C6E6;Q8WJK7;Q9GHM5;Q9BAN0;O98740;Q6JXR0;Q6SL53;C3S8M5;Q33198;D6MYJ8;Q9MTT3;Q37155;Q6WCK4;B7P0E9;C7AQU9;D6NK13;Q95AW2;O80031;Q7YJM0;Q1KZQ0;Q8MAR4;O46989;Q95CF0;Q9TLI1;Q4VIB1;Q33156;Q9GDP6;Q8MCY7;Q7YKG3;Q7YJQ2;Q67GM0;A5X4E4;…	14356	101	CID		48.93	0.412624		2	61	58	1	1523.76	-14.4693	16/139	pisum_OE_elastase_rep3.mgf
	Low	AFRVTPQPGVPPEEA	P94086;P94047;D8V9C5;P93976;B6GUW7;Q33620;B6GUR1;P92469;Q37269;D0F109;B5U0R5;Q6SSI3;E5FEB9;Q06025;B7X9C6;P93984;Q8SLM7;Q95634;Q9MU99;Q85WB5;A9X7D2;B2BY81;Q32728;A1XM40;B8QQG8;C7C6E6;Q8WJK7;Q9GHM5;Q9BAN0;O98740;Q6JXR0;Q6SL53;C3S8M5;Q33198;D6MYJ8;Q9MTT3;Q37155;Q6WCK4;B7P0E9;C7AQU9;D6NK13;Q95AW2;O80031;Q7YJM0;Q1KZQ0;Q8MAR4;O46989;Q95CF0;Q9TLI1;Q4VIB1;Q33156;Q9GDP6;Q8MCY7;Q7YKG3;Q7YJQ2;Q67GM0;A5X4E4;…	14238	101	CID		46.84	0.631571		3	61	52	1	1594.75	-43.3063	8/147	pisum_OE_elastase_rep3.mgf
	Low	FRVTPQPGVPPEEAGAA	P94086;D8V9C5;P93976;Q33620;B6GUR1;P92469;D0F109;B5U0R5;Q6SSI3;E5FEB9;Q06025;B7X9C6;P93984;Q8SLM7;Q95634;Q9MU99;Q85WB5;A9X7D2;B2BY81;A1XM40;B8QQG8;C7C6E6;Q8WJK7;Q9GHM5;Q9BAN0;O98740;Q6JXR0;Q6SL53;C3S8M5;Q33198;D6MYJ8;Q9MTT3;Q37155;Q6WCK4;B7P0E9;C7AQU9;D6NK13;Q95AW2;O80031;Q7YJM0;Q1KZQ0;Q8MAR4;O46989;Q95CF0;Q9TLI1;Q4VIB1;Q33156;Q9GDP6;Q8MCY7;Q7YKG3;Q7YJQ2;Q67GM0;A5X4E4;Q9MRS6;O98437;Q6U127;B7P0I2;…	14214	91	CID		37.78	5.61045		3	62	48	1	1722.82	-35.5007	8/169	pisum_OE_elastase_rep3.mgf
	Low	FQGPPHGIQVERDKLNKYGRPL	P94086;D8V9C5;P93976;B6GUW7;A5X4C0;B6GUR1;P92469;Q06025;B7X9C6;P93984;Q8SLM7;Q95634;Q9MU99;Q85WB5;Q6L9Z7;A9X7D2;B1PHP1;B2BY81;A5X4C4;B7FCW2;B8QQG8;C7C6E6;E5FEA2;Q8WJK7;Q9GHM5;Q9BAN0;Q6JXR0;Q5K3Z6;Q6SL53;C3S8M5;Q37154;Q37276;E1U252;Q8MC01;D6MYJ8;Q9MTT3;Q37155;Q6WCK4;B5LC06;B7P0E9;C7AQU9;D6NK13;Q95AW2;O80031;O98832;Q7YJM0;Q6L9Y3;Q1KZQ0;Q8MAR4;O46989;Q95CF0;Q9TLI1;Q6YLR5;Q33156;Q9GDP6;Q8MCY7;Q7YKG3;…	14916	98	CID		34.93	8.80999		8	61	49	1	2549.36	-6.69704	16/219	pisum_OE_elastase_rep3.mgf
	Low	FRVTPQPGVPPEEAGAAV	P94086;D8V9C5;P93976;Q33620;B6GUR1;P92469;D0F109;B5U0R5;Q6SSI3;E5FEB9;Q06025;B7X9C6;P93984;Q8SLM7;Q95634;Q9MU99;Q85WB5;A9X7D2;B2BY81;A1XM40;B8QQG8;C7C6E6;Q8WJK7;Q9GHM5;Q9BAN0;O98740;Q6JXR0;Q6SL53;C3S8M5;Q33198;D6MYJ8;Q9MTT3;Q37155;Q6WCK4;B7P0E9;C7AQU9;D6NK13;Q95AW2;O80031;Q7YJM0;Q1KZQ0;Q8MAR4;O46989;Q95CF0;Q9TLI1;Q4VIB1;Q33156;Q9GDP6;Q8MCY7;Q7YKG3;Q7YJQ2;Q67GM0;A5X4E4;Q9MRS6;O98437;Q6U127;B7P0I2;…	14184	91	CID		12.23	2005.5		9	62	31	1	1821.94	-4.27088	5/179	pisum_OE_elastase_rep3.mgf
O98882	20.68	9	9	411	45.5946	6.80029	130.469	Ribulose-1,5-bisphosphate carboxylase, large subunit (Fragment) OS=Chydenanthus excelsus GN=rbcL PE=4 SV=1 - [O98882_9ERIC]
	Confidence Icon	Sequence	Protein Accessions	# Proteins	# Protein Groups	Activation Type	Modifications	IonScore	Exp Value	Δ Score	Rank	Identity High	Homology Threshold	Charge	m/z [Da]	ΔM [ppm]	Ions Matched	Spectrum File
	High	NMFTSIVGNVFGFKAL	P94086;P94047;D8V9C5;P93976;Q8MAK8;Q33620;A5X4C0;P92469;Q36637;Q37269;D0F109;B5U0R5;E5FEB9;Q06025;B7X9C6;P93984;Q8SLM7;Q95634;Q9MU99;Q6L9Z7;A9X7D2;B1PHP1;B2BY81;Q32728;A1XM40;A5X4C4;B8QQG8;C7C6E6;E5FEA2;Q8WJK7;Q9GHM5;O98740;Q6JXR0;Q5K3Z6;Q6SL53;C3S8M5;Q37154;Q37276;Q33198;Q8MC01;Q9MTT3;Q37155;Q6WCK4;B5LC06;B7P0E9;C7AQU9;Q95AW2;O98832;Q6L9Y3;Q8MAR4;O46989;Q95CF0;Q9TLI1;Q4VIB1;C6FJR8;Q33156;Q9GDP6;…	16063	110	CID		88.43	4.83728e-05		4	62		1	1744.89	-12.3683	22/161	pisum_OE_elastase_rep3.mgf
	High	NMFTSIVGNVFGFKA	P94086;P94047;D8V9C5;P93976;Q8MAK8;Q33620;A5X4C0;P92469;Q36637;Q37269;D0F109;B5U0R5;E5FEB9;Q06025;B7X9C6;P93984;Q8SLM7;Q95634;Q9MU99;Q6L9Z7;A9X7D2;B1PHP1;B2BY81;Q32728;A1XM40;A5X4C4;B8QQG8;C7C6E6;E5FEA2;Q8WJK7;Q9GHM5;O98740;Q6JXR0;Q5K3Z6;Q6SL53;C3S8M5;Q37154;Q37276;Q33198;Q8MC01;Q9MTT3;Q37155;Q6WCK4;B5LC06;B7P0E9;C7AQU9;Q95AW2;O98832;Q6L9Y3;Q8MAR4;O46989;Q95CF0;Q9TLI1;Q4VIB1;C6FJR8;Q33156;Q9GDP6;…	16077	110	CID		80.83	0.000285731		6	62		1	1631.82	-3.97761	11/151	pisum_OE_elastase_rep3.mgf
	High	FRVTPQPGVPPEEAGA	P94086;D8V9C5;P93976;Q33620;B6GUR1;P92469;D0F109;B5U0R5;Q6SSI3;E5FEB9;Q06025;B7X9C6;P93984;Q8SLM7;Q95634;Q9MU99;Q85WB5;A9X7D2;B2BY81;A1XM40;B8QQG8;C7C6E6;Q8WJK7;Q9GHM5;Q9BAN0;O98740;Q6JXR0;Q6SL53;C3S8M5;Q33198;D6MYJ8;Q9MTT3;Q37155;Q6WCK4;B7P0E9;C7AQU9;D6NK13;Q95AW2;O80031;Q7YJM0;Q1KZQ0;Q8MAR4;O46989;Q95CF0;Q9TLI1;Q4VIB1;Q33156;Q9GDP6;Q8MCY7;Q7YKG3;Q7YJQ2;Q67GM0;A5X4E4;Q8WLL1;Q9MRS6;O98437;Q6U127;…	14257	93	CID		72.54	0.00177224		5	61		1	1651.79	-30.1135	10/159	pisum_OE_elastase_rep3.mgf
	Medium	EIFGDDSVLQFGGGTxGHPWGNAPGAVA	O98882	12	1	CID	X16(N)	54.21	0.0884773	0.037037	1	60	46	1	2770.29	0.674555	10/287	pisum_OE_elastase_rep3.mgf
	Low	FRVTPQPGVPPEEA	P94086;P94047;D8V9C5;P93976;B6GUW7;Q33620;B6GUR1;P92469;Q37269;D0F109;B5U0R5;Q6SSI3;E5FEB9;Q06025;B7X9C6;P93984;Q8SLM7;Q95634;Q9MU99;Q85WB5;A9X7D2;B2BY81;Q32728;A1XM40;B8QQG8;C7C6E6;Q8WJK7;Q9GHM5;Q9BAN0;O98740;Q6JXR0;Q6SL53;C3S8M5;Q33198;D6MYJ8;Q9MTT3;Q37155;Q6WCK4;B7P0E9;C7AQU9;D6NK13;Q95AW2;O80031;Q7YJM0;Q1KZQ0;Q8MAR4;O46989;Q95CF0;Q9TLI1;Q4VIB1;Q33156;Q9GDP6;Q8MCY7;Q7YKG3;Q7YJQ2;Q67GM0;A5X4E4;…	14356	101	CID		48.93	0.412624		2	61	58	1	1523.76	-14.4693	16/139	pisum_OE_elastase_rep3.mgf
	Low	AFRVTPQPGVPPEEA	P94086;P94047;D8V9C5;P93976;B6GUW7;Q33620;B6GUR1;P92469;Q37269;D0F109;B5U0R5;Q6SSI3;E5FEB9;Q06025;B7X9C6;P93984;Q8SLM7;Q95634;Q9MU99;Q85WB5;A9X7D2;B2BY81;Q32728;A1XM40;B8QQG8;C7C6E6;Q8WJK7;Q9GHM5;Q9BAN0;O98740;Q6JXR0;Q6SL53;C3S8M5;Q33198;D6MYJ8;Q9MTT3;Q37155;Q6WCK4;B7P0E9;C7AQU9;D6NK13;Q95AW2;O80031;Q7YJM0;Q1KZQ0;Q8MAR4;O46989;Q95CF0;Q9TLI1;Q4VIB1;Q33156;Q9GDP6;Q8MCY7;Q7YKG3;Q7YJQ2;Q67GM0;A5X4E4;…	14238	101	CID		46.84	0.631571		3	61	52	1	1594.75	-43.3063	8/147	pisum_OE_elastase_rep3.mgf
	Low	FRVTPQPGVPPEEAGAA	P94086;D8V9C5;P93976;Q33620;B6GUR1;P92469;D0F109;B5U0R5;Q6SSI3;E5FEB9;Q06025;B7X9C6;P93984;Q8SLM7;Q95634;Q9MU99;Q85WB5;A9X7D2;B2BY81;A1XM40;B8QQG8;C7C6E6;Q8WJK7;Q9GHM5;Q9BAN0;O98740;Q6JXR0;Q6SL53;C3S8M5;Q33198;D6MYJ8;Q9MTT3;Q37155;Q6WCK4;B7P0E9;C7AQU9;D6NK13;Q95AW2;O80031;Q7YJM0;Q1KZQ0;Q8MAR4;O46989;Q95CF0;Q9TLI1;Q4VIB1;Q33156;Q9GDP6;Q8MCY7;Q7YKG3;Q7YJQ2;Q67GM0;A5X4E4;Q9MRS6;O98437;Q6U127;B7P0I2;…	14214	91	CID		37.78	5.61045		3	62	48	1	1722.82	-35.5007	8/169	pisum_OE_elastase_rep3.mgf
	Low	FQGPPHGIQVERDKLNKYGRPL	P94086;D8V9C5;P93976;B6GUW7;A5X4C0;B6GUR1;P92469;Q06025;B7X9C6;P93984;Q8SLM7;Q95634;Q9MU99;Q85WB5;Q6L9Z7;A9X7D2;B1PHP1;B2BY81;A5X4C4;B7FCW2;B8QQG8;C7C6E6;E5FEA2;Q8WJK7;Q9GHM5;Q9BAN0;Q6JXR0;Q5K3Z6;Q6SL53;C3S8M5;Q37154;Q37276;E1U252;Q8MC01;D6MYJ8;Q9MTT3;Q37155;Q6WCK4;B5LC06;B7P0E9;C7AQU9;D6NK13;Q95AW2;O80031;O98832;Q7YJM0;Q6L9Y3;Q1KZQ0;Q8MAR4;O46989;Q95CF0;Q9TLI1;Q6YLR5;Q33156;Q9GDP6;Q8MCY7;Q7YKG3;…	14916	98	CID		34.93	8.80999		8	61	49	1	2549.36	-6.69704	16/219	pisum_OE_elastase_rep3.mgf
	Low	FRVTPQPGVPPEEAGAAV	P94086;D8V9C5;P93976;Q33620;B6GUR1;P92469;D0F109;B5U0R5;Q6SSI3;E5FEB9;Q06025;B7X9C6;P93984;Q8SLM7;Q95634;Q9MU99;Q85WB5;A9X7D2;B2BY81;A1XM40;B8QQG8;C7C6E6;Q8WJK7;Q9GHM5;Q9BAN0;O98740;Q6JXR0;Q6SL53;C3S8M5;Q33198;D6MYJ8;Q9MTT3;Q37155;Q6WCK4;B7P0E9;C7AQU9;D6NK13;Q95AW2;O80031;Q7YJM0;Q1KZQ0;Q8MAR4;O46989;Q95CF0;Q9TLI1;Q4VIB1;Q33156;Q9GDP6;Q8MCY7;Q7YKG3;Q7YJQ2;Q67GM0;A5X4E4;Q9MRS6;O98437;Q6U127;B7P0I2;…	14184	91	CID		12.23	2005.5		9	62	31	1	1821.94	-4.27088	5/179	pisum_OE_elastase_rep3.mgf
P93976	17.97	9	9	473	52.5202	6.94678	128.269	Ribulose-1,5-bisphosphate carboxylase, large subunit (Fragment) OS=Didymosalpinx norae GN=rbcL PE=3 SV=1 - [P93976_9GENT]
	Confidence Icon	Sequence	Protein Accessions	# Proteins	# Protein Groups	Activation Type	Modifications	IonScore	Exp Value	Δ Score	Rank	Identity High	Homology Threshold	Charge	m/z [Da]	ΔM [ppm]	Ions Matched	Spectrum File
	High	NMFTSIVGNVFGFKAL	P94086;P94047;D8V9C5;P93976;Q8MAK8;Q33620;A5X4C0;P92469;Q36637;Q37269;D0F109;B5U0R5;E5FEB9;Q06025;B7X9C6;P93984;Q8SLM7;Q95634;Q9MU99;Q6L9Z7;A9X7D2;B1PHP1;B2BY81;Q32728;A1XM40;A5X4C4;B8QQG8;C7C6E6;E5FEA2;Q8WJK7;Q9GHM5;O98740;Q6JXR0;Q5K3Z6;Q6SL53;C3S8M5;Q37154;Q37276;Q33198;Q8MC01;Q9MTT3;Q37155;Q6WCK4;B5LC06;B7P0E9;C7AQU9;Q95AW2;O98832;Q6L9Y3;Q8MAR4;O46989;Q95CF0;Q9TLI1;Q4VIB1;C6FJR8;Q33156;Q9GDP6;…	16063	110	CID		88.43	4.83728e-05		4	62		1	1744.89	-12.3683	22/161	pisum_OE_elastase_rep3.mgf
	High	NMFTSIVGNVFGFKA	P94086;P94047;D8V9C5;P93976;Q8MAK8;Q33620;A5X4C0;P92469;Q36637;Q37269;D0F109;B5U0R5;E5FEB9;Q06025;B7X9C6;P93984;Q8SLM7;Q95634;Q9MU99;Q6L9Z7;A9X7D2;B1PHP1;B2BY81;Q32728;A1XM40;A5X4C4;B8QQG8;C7C6E6;E5FEA2;Q8WJK7;Q9GHM5;O98740;Q6JXR0;Q5K3Z6;Q6SL53;C3S8M5;Q37154;Q37276;Q33198;Q8MC01;Q9MTT3;Q37155;Q6WCK4;B5LC06;B7P0E9;C7AQU9;Q95AW2;O98832;Q6L9Y3;Q8MAR4;O46989;Q95CF0;Q9TLI1;Q4VIB1;C6FJR8;Q33156;Q9GDP6;…	16077	110	CID		80.83	0.000285731		6	62		1	1631.82	-3.97761	11/151	pisum_OE_elastase_rep3.mgf
	High	FRVTPQPGVPPEEAGA	P94086;D8V9C5;P93976;Q33620;B6GUR1;P92469;D0F109;B5U0R5;Q6SSI3;E5FEB9;Q06025;B7X9C6;P93984;Q8SLM7;Q95634;Q9MU99;Q85WB5;A9X7D2;B2BY81;A1XM40;B8QQG8;C7C6E6;Q8WJK7;Q9GHM5;Q9BAN0;O98740;Q6JXR0;Q6SL53;C3S8M5;Q33198;D6MYJ8;Q9MTT3;Q37155;Q6WCK4;B7P0E9;C7AQU9;D6NK13;Q95AW2;O80031;Q7YJM0;Q1KZQ0;Q8MAR4;O46989;Q95CF0;Q9TLI1;Q4VIB1;Q33156;Q9GDP6;Q8MCY7;Q7YKG3;Q7YJQ2;Q67GM0;A5X4E4;Q8WLL1;Q9MRS6;O98437;Q6U127;…	14257	93	CID		72.54	0.00177224		5	61		1	1651.79	-30.1135	10/159	pisum_OE_elastase_rep3.mgf
	Low	EIFGDDSVxQFGGGTLGHPWGNAPGAVA	P93976	5	1	CID	X9(N)	52.01	0.146836		4	60	46	1	2770.29	0.674555	10/287	pisum_OE_elastase_rep3.mgf
	Low	FRVTPQPGVPPEEA	P94086;P94047;D8V9C5;P93976;B6GUW7;Q33620;B6GUR1;P92469;Q37269;D0F109;B5U0R5;Q6SSI3;E5FEB9;Q06025;B7X9C6;P93984;Q8SLM7;Q95634;Q9MU99;Q85WB5;A9X7D2;B2BY81;Q32728;A1XM40;B8QQG8;C7C6E6;Q8WJK7;Q9GHM5;Q9BAN0;O98740;Q6JXR0;Q6SL53;C3S8M5;Q33198;D6MYJ8;Q9MTT3;Q37155;Q6WCK4;B7P0E9;C7AQU9;D6NK13;Q95AW2;O80031;Q7YJM0;Q1KZQ0;Q8MAR4;O46989;Q95CF0;Q9TLI1;Q4VIB1;Q33156;Q9GDP6;Q8MCY7;Q7YKG3;Q7YJQ2;Q67GM0;A5X4E4;…	14356	101	CID		48.93	0.412624		2	61	58	1	1523.76	-14.4693	16/139	pisum_OE_elastase_rep3.mgf
	Low	AFRVTPQPGVPPEEA	P94086;P94047;D8V9C5;P93976;B6GUW7;Q33620;B6GUR1;P92469;Q37269;D0F109;B5U0R5;Q6SSI3;E5FEB9;Q06025;B7X9C6;P93984;Q8SLM7;Q95634;Q9MU99;Q85WB5;A9X7D2;B2BY81;Q32728;A1XM40;B8QQG8;C7C6E6;Q8WJK7;Q9GHM5;Q9BAN0;O98740;Q6JXR0;Q6SL53;C3S8M5;Q33198;D6MYJ8;Q9MTT3;Q37155;Q6WCK4;B7P0E9;C7AQU9;D6NK13;Q95AW2;O80031;Q7YJM0;Q1KZQ0;Q8MAR4;O46989;Q95CF0;Q9TLI1;Q4VIB1;Q33156;Q9GDP6;Q8MCY7;Q7YKG3;Q7YJQ2;Q67GM0;A5X4E4;…	14238	101	CID		46.84	0.631571		3	61	52	1	1594.75	-43.3063	8/147	pisum_OE_elastase_rep3.mgf
	Low	FRVTPQPGVPPEEAGAA	P94086;D8V9C5;P93976;Q33620;B6GUR1;P92469;D0F109;B5U0R5;Q6SSI3;E5FEB9;Q06025;B7X9C6;P93984;Q8SLM7;Q95634;Q9MU99;Q85WB5;A9X7D2;B2BY81;A1XM40;B8QQG8;C7C6E6;Q8WJK7;Q9GHM5;Q9BAN0;O98740;Q6JXR0;Q6SL53;C3S8M5;Q33198;D6MYJ8;Q9MTT3;Q37155;Q6WCK4;B7P0E9;C7AQU9;D6NK13;Q95AW2;O80031;Q7YJM0;Q1KZQ0;Q8MAR4;O46989;Q95CF0;Q9TLI1;Q4VIB1;Q33156;Q9GDP6;Q8MCY7;Q7YKG3;Q7YJQ2;Q67GM0;A5X4E4;Q9MRS6;O98437;Q6U127;B7P0I2;…	14214	91	CID		37.78	5.61045		3	62	48	1	1722.82	-35.5007	8/169	pisum_OE_elastase_rep3.mgf
	Low	FQGPPHGIQVERDKLNKYGRPL	P94086;D8V9C5;P93976;B6GUW7;A5X4C0;B6GUR1;P92469;Q06025;B7X9C6;P93984;Q8SLM7;Q95634;Q9MU99;Q85WB5;Q6L9Z7;A9X7D2;B1PHP1;B2BY81;A5X4C4;B7FCW2;B8QQG8;C7C6E6;E5FEA2;Q8WJK7;Q9GHM5;Q9BAN0;Q6JXR0;Q5K3Z6;Q6SL53;C3S8M5;Q37154;Q37276;E1U252;Q8MC01;D6MYJ8;Q9MTT3;Q37155;Q6WCK4;B5LC06;B7P0E9;C7AQU9;D6NK13;Q95AW2;O80031;O98832;Q7YJM0;Q6L9Y3;Q1KZQ0;Q8MAR4;O46989;Q95CF0;Q9TLI1;Q6YLR5;Q33156;Q9GDP6;Q8MCY7;Q7YKG3;…	14916	98	CID		34.93	8.80999		8	61	49	1	2549.36	-6.69704	16/219	pisum_OE_elastase_rep3.mgf
	Low	FRVTPQPGVPPEEAGAAV	P94086;D8V9C5;P93976;Q33620;B6GUR1;P92469;D0F109;B5U0R5;Q6SSI3;E5FEB9;Q06025;B7X9C6;P93984;Q8SLM7;Q95634;Q9MU99;Q85WB5;A9X7D2;B2BY81;A1XM40;B8QQG8;C7C6E6;Q8WJK7;Q9GHM5;Q9BAN0;O98740;Q6JXR0;Q6SL53;C3S8M5;Q33198;D6MYJ8;Q9MTT3;Q37155;Q6WCK4;B7P0E9;C7AQU9;D6NK13;Q95AW2;O80031;Q7YJM0;Q1KZQ0;Q8MAR4;O46989;Q95CF0;Q9TLI1;Q4VIB1;Q33156;Q9GDP6;Q8MCY7;Q7YKG3;Q7YJQ2;Q67GM0;A5X4E4;Q9MRS6;O98437;Q6U127;B7P0I2;…	14184	91	CID		12.23	2005.5		9	62	31	1	1821.94	-4.27088	5/179	pisum_OE_elastase_rep3.mgf
B6GUW7	11.99	9	7	467	51.7898	6.68311	127.149	Ribulose-1,5-bisphosphate-carboxylase (Fragment) OS=Pyrostria bibracteata GN=rbcL PE=3 SV=1 - [B6GUW7_9GENT]
	Confidence Icon	Sequence	Protein Accessions	# Proteins	# Protein Groups	Activation Type	Modifications	IonScore	Exp Value	Δ Score	Rank	Identity High	Homology Threshold	Charge	m/z [Da]	ΔM [ppm]	Ions Matched	Spectrum File
	High	NMFTSIVGNVFGFxAL	B6GUW7;Q1KZQ0	7	2	CID	X14(K)	88.43	4.83728e-05		6	62		1	1744.89	-12.3683	22/156	pisum_OE_elastase_rep3.mgf
	High	NMFTSIVGNVFGFxA	B6GUW7;Q1KZQ0	7	2	CID	X14(Q)	82.66	0.000187481		2	62		1	1631.82	18.3227	11/146	pisum_OE_elastase_rep3.mgf
	High	NMFTSIVGNVFGFxA	B6GUW7;Q1KZQ0	7	2	CID	X14(K)	80.83	0.000285731		7	62		1	1631.82	-3.97761	11/146	pisum_OE_elastase_rep3.mgf
	High	FRVTPQPGVPPEEAxA	P94047;B6GUW7;Q32087	3	3	CID	X15(G)	72.54	0.00177224		6	61		1	1651.79	-30.1135	10/159	pisum_OE_elastase_rep3.mgf
	Low	FRVTPQPGVPPEEA	P94086;P94047;D8V9C5;P93976;B6GUW7;Q33620;B6GUR1;P92469;Q37269;D0F109;B5U0R5;Q6SSI3;E5FEB9;Q06025;B7X9C6;P93984;Q8SLM7;Q95634;Q9MU99;Q85WB5;A9X7D2;B2BY81;Q32728;A1XM40;B8QQG8;C7C6E6;Q8WJK7;Q9GHM5;Q9BAN0;O98740;Q6JXR0;Q6SL53;C3S8M5;Q33198;D6MYJ8;Q9MTT3;Q37155;Q6WCK4;B7P0E9;C7AQU9;D6NK13;Q95AW2;O80031;Q7YJM0;Q1KZQ0;Q8MAR4;O46989;Q95CF0;Q9TLI1;Q4VIB1;Q33156;Q9GDP6;Q8MCY7;Q7YKG3;Q7YJQ2;Q67GM0;A5X4E4;…	14356	101	CID		48.93	0.412624		2	61	58	1	1523.76	-14.4693	16/139	pisum_OE_elastase_rep3.mgf
	Low	AFRVTPQPGVPPEEA	P94086;P94047;D8V9C5;P93976;B6GUW7;Q33620;B6GUR1;P92469;Q37269;D0F109;B5U0R5;Q6SSI3;E5FEB9;Q06025;B7X9C6;P93984;Q8SLM7;Q95634;Q9MU99;Q85WB5;A9X7D2;B2BY81;Q32728;A1XM40;B8QQG8;C7C6E6;Q8WJK7;Q9GHM5;Q9BAN0;O98740;Q6JXR0;Q6SL53;C3S8M5;Q33198;D6MYJ8;Q9MTT3;Q37155;Q6WCK4;B7P0E9;C7AQU9;D6NK13;Q95AW2;O80031;Q7YJM0;Q1KZQ0;Q8MAR4;O46989;Q95CF0;Q9TLI1;Q4VIB1;Q33156;Q9GDP6;Q8MCY7;Q7YKG3;Q7YJQ2;Q67GM0;A5X4E4;…	14238	101	CID		46.84	0.631571		3	61	52	1	1594.75	-43.3063	8/147	pisum_OE_elastase_rep3.mgf
	Low	FRVTPQPGVPPEEAxAA	P94047;B6GUW7	2	2	CID	X15(G)	37.78	5.61045		5	62	48	1	1722.82	-35.5007	8/169	pisum_OE_elastase_rep3.mgf
	Low	FQGPPHGIQVERDKLNKYGRPL	P94086;D8V9C5;P93976;B6GUW7;A5X4C0;B6GUR1;P92469;Q06025;B7X9C6;P93984;Q8SLM7;Q95634;Q9MU99;Q85WB5;Q6L9Z7;A9X7D2;B1PHP1;B2BY81;A5X4C4;B7FCW2;B8QQG8;C7C6E6;E5FEA2;Q8WJK7;Q9GHM5;Q9BAN0;Q6JXR0;Q5K3Z6;Q6SL53;C3S8M5;Q37154;Q37276;E1U252;Q8MC01;D6MYJ8;Q9MTT3;Q37155;Q6WCK4;B5LC06;B7P0E9;C7AQU9;D6NK13;Q95AW2;O80031;O98832;Q7YJM0;Q6L9Y3;Q1KZQ0;Q8MAR4;O46989;Q95CF0;Q9TLI1;Q6YLR5;Q33156;Q9GDP6;Q8MCY7;Q7YKG3;…	14916	98	CID		34.93	8.80999		8	61	49	1	2549.36	-6.69704	16/219	pisum_OE_elastase_rep3.mgf
	Low	FRVTPQPGVPPEEAxAA	P94047;B6GUW7	2	2	CID	X15(R)	12.48	1893.32		7	62	31	1	1821.94	-10.4346	5/169	pisum_OE_elastase_rep3.mgf
Q1KZQ0	12.42	9	8	459	50.7736	6.91748	127.149	Ribulose-1,5-bisphosphate carboxylase/oxygenase large subunit (Fragment) OS=Erodium pelargoniflorum GN=rbcL PE=3 SV=1 - [Q1KZQ0_9ROSI]
	Confidence Icon	Sequence	Protein Accessions	# Proteins	# Protein Groups	Activation Type	Modifications	IonScore	Exp Value	Δ Score	Rank	Identity High	Homology Threshold	Charge	m/z [Da]	ΔM [ppm]	Ions Matched	Spectrum File
	High	NMFTSIVGNVFGFxAL	B6GUW7;Q1KZQ0	7	2	CID	X14(K)	88.43	4.83728e-05		6	62		1	1744.89	-12.3683	22/156	pisum_OE_elastase_rep3.mgf
	High	NMFTSIVGNVFGFxA	B6GUW7;Q1KZQ0	7	2	CID	X14(Q)	82.66	0.000187481		2	62		1	1631.82	18.3227	11/146	pisum_OE_elastase_rep3.mgf
	High	NMFTSIVGNVFGFxA	B6GUW7;Q1KZQ0	7	2	CID	X14(K)	80.83	0.000285731		7	62		1	1631.82	-3.97761	11/146	pisum_OE_elastase_rep3.mgf
	High	FRVTPQPGVPPEEAGA	P94086;D8V9C5;P93976;Q33620;B6GUR1;P92469;D0F109;B5U0R5;Q6SSI3;E5FEB9;Q06025;B7X9C6;P93984;Q8SLM7;Q95634;Q9MU99;Q85WB5;A9X7D2;B2BY81;A1XM40;B8QQG8;C7C6E6;Q8WJK7;Q9GHM5;Q9BAN0;O98740;Q6JXR0;Q6SL53;C3S8M5;Q33198;D6MYJ8;Q9MTT3;Q37155;Q6WCK4;B7P0E9;C7AQU9;D6NK13;Q95AW2;O80031;Q7YJM0;Q1KZQ0;Q8MAR4;O46989;Q95CF0;Q9TLI1;Q4VIB1;Q33156;Q9GDP6;Q8MCY7;Q7YKG3;Q7YJQ2;Q67GM0;A5X4E4;Q8WLL1;Q9MRS6;O98437;Q6U127;…	14257	93	CID		72.54	0.00177224		5	61		1	1651.79	-30.1135	10/159	pisum_OE_elastase_rep3.mgf
	Low	FRVTPQPGVPPEEA	P94086;P94047;D8V9C5;P93976;B6GUW7;Q33620;B6GUR1;P92469;Q37269;D0F109;B5U0R5;Q6SSI3;E5FEB9;Q06025;B7X9C6;P93984;Q8SLM7;Q95634;Q9MU99;Q85WB5;A9X7D2;B2BY81;Q32728;A1XM40;B8QQG8;C7C6E6;Q8WJK7;Q9GHM5;Q9BAN0;O98740;Q6JXR0;Q6SL53;C3S8M5;Q33198;D6MYJ8;Q9MTT3;Q37155;Q6WCK4;B7P0E9;C7AQU9;D6NK13;Q95AW2;O80031;Q7YJM0;Q1KZQ0;Q8MAR4;O46989;Q95CF0;Q9TLI1;Q4VIB1;Q33156;Q9GDP6;Q8MCY7;Q7YKG3;Q7YJQ2;Q67GM0;A5X4E4;…	14356	101	CID		48.93	0.412624		2	61	58	1	1523.76	-14.4693	16/139	pisum_OE_elastase_rep3.mgf
	Low	AFRVTPQPGVPPEEA	P94086;P94047;D8V9C5;P93976;B6GUW7;Q33620;B6GUR1;P92469;Q37269;D0F109;B5U0R5;Q6SSI3;E5FEB9;Q06025;B7X9C6;P93984;Q8SLM7;Q95634;Q9MU99;Q85WB5;A9X7D2;B2BY81;Q32728;A1XM40;B8QQG8;C7C6E6;Q8WJK7;Q9GHM5;Q9BAN0;O98740;Q6JXR0;Q6SL53;C3S8M5;Q33198;D6MYJ8;Q9MTT3;Q37155;Q6WCK4;B7P0E9;C7AQU9;D6NK13;Q95AW2;O80031;Q7YJM0;Q1KZQ0;Q8MAR4;O46989;Q95CF0;Q9TLI1;Q4VIB1;Q33156;Q9GDP6;Q8MCY7;Q7YKG3;Q7YJQ2;Q67GM0;A5X4E4;…	14238	101	CID		46.84	0.631571		3	61	52	1	1594.75	-43.3063	8/147	pisum_OE_elastase_rep3.mgf
	Low	FRVTPQPGVPPEEAGAA	P94086;D8V9C5;P93976;Q33620;B6GUR1;P92469;D0F109;B5U0R5;Q6SSI3;E5FEB9;Q06025;B7X9C6;P93984;Q8SLM7;Q95634;Q9MU99;Q85WB5;A9X7D2;B2BY81;A1XM40;B8QQG8;C7C6E6;Q8WJK7;Q9GHM5;Q9BAN0;O98740;Q6JXR0;Q6SL53;C3S8M5;Q33198;D6MYJ8;Q9MTT3;Q37155;Q6WCK4;B7P0E9;C7AQU9;D6NK13;Q95AW2;O80031;Q7YJM0;Q1KZQ0;Q8MAR4;O46989;Q95CF0;Q9TLI1;Q4VIB1;Q33156;Q9GDP6;Q8MCY7;Q7YKG3;Q7YJQ2;Q67GM0;A5X4E4;Q9MRS6;O98437;Q6U127;B7P0I2;…	14214	91	CID		37.78	5.61045		3	62	48	1	1722.82	-35.5007	8/169	pisum_OE_elastase_rep3.mgf
	Low	FQGPPHGIQVERDKLNKYGRPL	P94086;D8V9C5;P93976;B6GUW7;A5X4C0;B6GUR1;P92469;Q06025;B7X9C6;P93984;Q8SLM7;Q95634;Q9MU99;Q85WB5;Q6L9Z7;A9X7D2;B1PHP1;B2BY81;A5X4C4;B7FCW2;B8QQG8;C7C6E6;E5FEA2;Q8WJK7;Q9GHM5;Q9BAN0;Q6JXR0;Q5K3Z6;Q6SL53;C3S8M5;Q37154;Q37276;E1U252;Q8MC01;D6MYJ8;Q9MTT3;Q37155;Q6WCK4;B5LC06;B7P0E9;C7AQU9;D6NK13;Q95AW2;O80031;O98832;Q7YJM0;Q6L9Y3;Q1KZQ0;Q8MAR4;O46989;Q95CF0;Q9TLI1;Q6YLR5;Q33156;Q9GDP6;Q8MCY7;Q7YKG3;…	14916	98	CID		34.93	8.80999		8	61	49	1	2549.36	-6.69704	16/219	pisum_OE_elastase_rep3.mgf
	Low	FRVTPQPGVPPEEAGAAV	P94086;D8V9C5;P93976;Q33620;B6GUR1;P92469;D0F109;B5U0R5;Q6SSI3;E5FEB9;Q06025;B7X9C6;P93984;Q8SLM7;Q95634;Q9MU99;Q85WB5;A9X7D2;B2BY81;A1XM40;B8QQG8;C7C6E6;Q8WJK7;Q9GHM5;Q9BAN0;O98740;Q6JXR0;Q6SL53;C3S8M5;Q33198;D6MYJ8;Q9MTT3;Q37155;Q6WCK4;B7P0E9;C7AQU9;D6NK13;Q95AW2;O80031;Q7YJM0;Q1KZQ0;Q8MAR4;O46989;Q95CF0;Q9TLI1;Q4VIB1;Q33156;Q9GDP6;Q8MCY7;Q7YKG3;Q7YJQ2;Q67GM0;A5X4E4;Q9MRS6;O98437;Q6U127;B7P0I2;…	14184	91	CID		12.23	2005.5		9	62	31	1	1821.94	-4.27088	5/179	pisum_OE_elastase_rep3.mgf
B9UM37	15.28	9	8	373	41.623	6.99072	127.149	Ribulose-1,5-bisphosphate carboxylase/oxygenase large subunit (Fragment) OS=Doricera trilocularis GN=rbcL PE=4 SV=1 - [B9UM37_9GENT]
	Confidence Icon	Sequence	Protein Accessions	# Proteins	# Protein Groups	Activation Type	Modifications	IonScore	Exp Value	Δ Score	Rank	Identity High	Homology Threshold	Charge	m/z [Da]	ΔM [ppm]	Ions Matched	Spectrum File
	High	NMFTSIVGNVFGxKAL	B9UM37	6	1	CID	X13(F)	88.43	4.83728e-05		7	62		1	1744.89	-12.3683	22/161	pisum_OE_elastase_rep3.mgf
	High	NMFTSIVGNVFGxKA	B9UM37	6	1	CID	X13(M), X13(Oxidation)	82.66	0.000187481		3	62		1	1631.82	16.2483	11/151	pisum_OE_elastase_rep3.mgf
	High	NMFTSIVGNVFGxKA	B9UM37	6	1	CID	X13(F)	80.83	0.000285731		8	62		1	1631.82	-3.97761	11/151	pisum_OE_elastase_rep3.mgf
	High	FRVTPQPGVPPEEAGA	P94086;D8V9C5;P93976;Q33620;B6GUR1;P92469;D0F109;B5U0R5;Q6SSI3;E5FEB9;Q06025;B7X9C6;P93984;Q8SLM7;Q95634;Q9MU99;Q85WB5;A9X7D2;B2BY81;A1XM40;B8QQG8;C7C6E6;Q8WJK7;Q9GHM5;Q9BAN0;O98740;Q6JXR0;Q6SL53;C3S8M5;Q33198;D6MYJ8;Q9MTT3;Q37155;Q6WCK4;B7P0E9;C7AQU9;D6NK13;Q95AW2;O80031;Q7YJM0;Q1KZQ0;Q8MAR4;O46989;Q95CF0;Q9TLI1;Q4VIB1;Q33156;Q9GDP6;Q8MCY7;Q7YKG3;Q7YJQ2;Q67GM0;A5X4E4;Q8WLL1;Q9MRS6;O98437;Q6U127;…	14257	93	CID		72.54	0.00177224		5	61		1	1651.79	-30.1135	10/159	pisum_OE_elastase_rep3.mgf
	Low	FRVTPQPGVPPEEA	P94086;P94047;D8V9C5;P93976;B6GUW7;Q33620;B6GUR1;P92469;Q37269;D0F109;B5U0R5;Q6SSI3;E5FEB9;Q06025;B7X9C6;P93984;Q8SLM7;Q95634;Q9MU99;Q85WB5;A9X7D2;B2BY81;Q32728;A1XM40;B8QQG8;C7C6E6;Q8WJK7;Q9GHM5;Q9BAN0;O98740;Q6JXR0;Q6SL53;C3S8M5;Q33198;D6MYJ8;Q9MTT3;Q37155;Q6WCK4;B7P0E9;C7AQU9;D6NK13;Q95AW2;O80031;Q7YJM0;Q1KZQ0;Q8MAR4;O46989;Q95CF0;Q9TLI1;Q4VIB1;Q33156;Q9GDP6;Q8MCY7;Q7YKG3;Q7YJQ2;Q67GM0;A5X4E4;…	14356	101	CID		48.93	0.412624		2	61	58	1	1523.76	-14.4693	16/139	pisum_OE_elastase_rep3.mgf
	Low	AFRVTPQPGVPPEEA	P94086;P94047;D8V9C5;P93976;B6GUW7;Q33620;B6GUR1;P92469;Q37269;D0F109;B5U0R5;Q6SSI3;E5FEB9;Q06025;B7X9C6;P93984;Q8SLM7;Q95634;Q9MU99;Q85WB5;A9X7D2;B2BY81;Q32728;A1XM40;B8QQG8;C7C6E6;Q8WJK7;Q9GHM5;Q9BAN0;O98740;Q6JXR0;Q6SL53;C3S8M5;Q33198;D6MYJ8;Q9MTT3;Q37155;Q6WCK4;B7P0E9;C7AQU9;D6NK13;Q95AW2;O80031;Q7YJM0;Q1KZQ0;Q8MAR4;O46989;Q95CF0;Q9TLI1;Q4VIB1;Q33156;Q9GDP6;Q8MCY7;Q7YKG3;Q7YJQ2;Q67GM0;A5X4E4;…	14238	101	CID		46.84	0.631571		3	61	52	1	1594.75	-43.3063	8/147	pisum_OE_elastase_rep3.mgf
	Low	FRVTPQPGVPPEEAGAA	P94086;D8V9C5;P93976;Q33620;B6GUR1;P92469;D0F109;B5U0R5;Q6SSI3;E5FEB9;Q06025;B7X9C6;P93984;Q8SLM7;Q95634;Q9MU99;Q85WB5;A9X7D2;B2BY81;A1XM40;B8QQG8;C7C6E6;Q8WJK7;Q9GHM5;Q9BAN0;O98740;Q6JXR0;Q6SL53;C3S8M5;Q33198;D6MYJ8;Q9MTT3;Q37155;Q6WCK4;B7P0E9;C7AQU9;D6NK13;Q95AW2;O80031;Q7YJM0;Q1KZQ0;Q8MAR4;O46989;Q95CF0;Q9TLI1;Q4VIB1;Q33156;Q9GDP6;Q8MCY7;Q7YKG3;Q7YJQ2;Q67GM0;A5X4E4;Q9MRS6;O98437;Q6U127;B7P0I2;…	14214	91	CID		37.78	5.61045		3	62	48	1	1722.82	-35.5007	8/169	pisum_OE_elastase_rep3.mgf
	Low	FQGPPHGIQVERDKLNKYGRPL	P94086;D8V9C5;P93976;B6GUW7;A5X4C0;B6GUR1;P92469;Q06025;B7X9C6;P93984;Q8SLM7;Q95634;Q9MU99;Q85WB5;Q6L9Z7;A9X7D2;B1PHP1;B2BY81;A5X4C4;B7FCW2;B8QQG8;C7C6E6;E5FEA2;Q8WJK7;Q9GHM5;Q9BAN0;Q6JXR0;Q5K3Z6;Q6SL53;C3S8M5;Q37154;Q37276;E1U252;Q8MC01;D6MYJ8;Q9MTT3;Q37155;Q6WCK4;B5LC06;B7P0E9;C7AQU9;D6NK13;Q95AW2;O80031;O98832;Q7YJM0;Q6L9Y3;Q1KZQ0;Q8MAR4;O46989;Q95CF0;Q9TLI1;Q6YLR5;Q33156;Q9GDP6;Q8MCY7;Q7YKG3;…	14916	98	CID		34.93	8.80999		8	61	49	1	2549.36	-6.69704	16/219	pisum_OE_elastase_rep3.mgf
	Low	FRVTPQPGVPPEEAGAAV	P94086;D8V9C5;P93976;Q33620;B6GUR1;P92469;D0F109;B5U0R5;Q6SSI3;E5FEB9;Q06025;B7X9C6;P93984;Q8SLM7;Q95634;Q9MU99;Q85WB5;A9X7D2;B2BY81;A1XM40;B8QQG8;C7C6E6;Q8WJK7;Q9GHM5;Q9BAN0;O98740;Q6JXR0;Q6SL53;C3S8M5;Q33198;D6MYJ8;Q9MTT3;Q37155;Q6WCK4;B7P0E9;C7AQU9;D6NK13;Q95AW2;O80031;Q7YJM0;Q1KZQ0;Q8MAR4;O46989;Q95CF0;Q9TLI1;Q4VIB1;Q33156;Q9GDP6;Q8MCY7;Q7YKG3;Q7YJQ2;Q67GM0;A5X4E4;Q9MRS6;O98437;Q6U127;B7P0I2;…	14184	91	CID		12.23	2005.5		9	62	31	1	1821.94	-4.27088	5/179	pisum_OE_elastase_rep3.mgf
Q6L9Y3	12.42	6	6	451	49.5972	6.68311	126.949	RuBisCO large subunit (Fragment) OS=Tacca sp. 14312 GN=rbcL PE=3 SV=1 - [Q6L9Y3_9LILI]
	Confidence Icon	Sequence	Protein Accessions	# Proteins	# Protein Groups	Activation Type	Modifications	IonScore	Exp Value	Δ Score	Rank	Identity High	Homology Threshold	Charge	m/z [Da]	ΔM [ppm]	Ions Matched	Spectrum File
	High	NMFTSIVGNVFGFKAL	P94086;P94047;D8V9C5;P93976;Q8MAK8;Q33620;A5X4C0;P92469;Q36637;Q37269;D0F109;B5U0R5;E5FEB9;Q06025;B7X9C6;P93984;Q8SLM7;Q95634;Q9MU99;Q6L9Z7;A9X7D2;B1PHP1;B2BY81;Q32728;A1XM40;A5X4C4;B8QQG8;C7C6E6;E5FEA2;Q8WJK7;Q9GHM5;O98740;Q6JXR0;Q5K3Z6;Q6SL53;C3S8M5;Q37154;Q37276;Q33198;Q8MC01;Q9MTT3;Q37155;Q6WCK4;B5LC06;B7P0E9;C7AQU9;Q95AW2;O98832;Q6L9Y3;Q8MAR4;O46989;Q95CF0;Q9TLI1;Q4VIB1;C6FJR8;Q33156;Q9GDP6;…	16063	110	CID		88.43	4.83728e-05		4	62		1	1744.89	-12.3683	22/161	pisum_OE_elastase_rep3.mgf
	High	NMFTSIVGNVFGFKA	P94086;P94047;D8V9C5;P93976;Q8MAK8;Q33620;A5X4C0;P92469;Q36637;Q37269;D0F109;B5U0R5;E5FEB9;Q06025;B7X9C6;P93984;Q8SLM7;Q95634;Q9MU99;Q6L9Z7;A9X7D2;B1PHP1;B2BY81;Q32728;A1XM40;A5X4C4;B8QQG8;C7C6E6;E5FEA2;Q8WJK7;Q9GHM5;O98740;Q6JXR0;Q5K3Z6;Q6SL53;C3S8M5;Q37154;Q37276;Q33198;Q8MC01;Q9MTT3;Q37155;Q6WCK4;B5LC06;B7P0E9;C7AQU9;Q95AW2;O98832;Q6L9Y3;Q8MAR4;O46989;Q95CF0;Q9TLI1;Q4VIB1;C6FJR8;Q33156;Q9GDP6;…	16077	110	CID		80.83	0.000285731		6	62		1	1631.82	-3.97761	11/151	pisum_OE_elastase_rep3.mgf
	High	FRxSPQPGVPPEEAGA	Q6L9Y3	3	1	CID	X3(I)	74.17	0.00121765		2	61		1	1651.79	-30.1135	10/159	pisum_OE_elastase_rep3.mgf
	Low	AFRxSPQPGVPPEEA	Q6L9Y3	3	1	CID	X4(I)	46.84	0.631571	0	1	61	52	1	1594.75	-43.3063	8/147	pisum_OE_elastase_rep3.mgf
	Low	FRxSPQPGVPPEEAGAA	Q6L9Y3	3	1	CID	X3(I)	37.78	5.61045	0	1	62	48	1	1722.82	-35.5007	8/169	pisum_OE_elastase_rep3.mgf
	Low	FQGPPHGIQVERDKLNKYGRPL	P94086;D8V9C5;P93976;B6GUW7;A5X4C0;B6GUR1;P92469;Q06025;B7X9C6;P93984;Q8SLM7;Q95634;Q9MU99;Q85WB5;Q6L9Z7;A9X7D2;B1PHP1;B2BY81;A5X4C4;B7FCW2;B8QQG8;C7C6E6;E5FEA2;Q8WJK7;Q9GHM5;Q9BAN0;Q6JXR0;Q5K3Z6;Q6SL53;C3S8M5;Q37154;Q37276;E1U252;Q8MC01;D6MYJ8;Q9MTT3;Q37155;Q6WCK4;B5LC06;B7P0E9;C7AQU9;D6NK13;Q95AW2;O80031;O98832;Q7YJM0;Q6L9Y3;Q1KZQ0;Q8MAR4;O46989;Q95CF0;Q9TLI1;Q6YLR5;Q33156;Q9GDP6;Q8MCY7;Q7YKG3;…	14916	98	CID		34.93	8.80999		8	61	49	1	2549.36	-6.69704	16/219	pisum_OE_elastase_rep3.mgf
O63103	7.04	3	3	469	51.8472	6.63916	125.619	Ribulose-bisphosphate carboxylase large subunit (Fragment) OS=Cyperus longus GN=rbcL PE=3 SV=1 - [O63103_9POAL]
	Confidence Icon	Sequence	Protein Accessions	# Proteins	# Protein Groups	Activation Type	Modifications	IonScore	Exp Value	Δ Score	Rank	Identity High	Homology Threshold	Charge	m/z [Da]	ΔM [ppm]	Ions Matched	Spectrum File
	High	NMFTSIVGNVFGFKAL	P94086;P94047;D8V9C5;P93976;Q8MAK8;Q33620;A5X4C0;P92469;Q36637;Q37269;D0F109;B5U0R5;E5FEB9;Q06025;B7X9C6;P93984;Q8SLM7;Q95634;Q9MU99;Q6L9Z7;A9X7D2;B1PHP1;B2BY81;Q32728;A1XM40;A5X4C4;B8QQG8;C7C6E6;E5FEA2;Q8WJK7;Q9GHM5;O98740;Q6JXR0;Q5K3Z6;Q6SL53;C3S8M5;Q37154;Q37276;Q33198;Q8MC01;Q9MTT3;Q37155;Q6WCK4;B5LC06;B7P0E9;C7AQU9;Q95AW2;O98832;Q6L9Y3;Q8MAR4;O46989;Q95CF0;Q9TLI1;Q4VIB1;C6FJR8;Q33156;Q9GDP6;…	16063	110	CID		88.43	4.83728e-05		4	62		1	1744.89	-12.3683	22/161	pisum_OE_elastase_rep3.mgf
	High	NMFTSIVGNVFGFKA	P94086;P94047;D8V9C5;P93976;Q8MAK8;Q33620;A5X4C0;P92469;Q36637;Q37269;D0F109;B5U0R5;E5FEB9;Q06025;B7X9C6;P93984;Q8SLM7;Q95634;Q9MU99;Q6L9Z7;A9X7D2;B1PHP1;B2BY81;Q32728;A1XM40;A5X4C4;B8QQG8;C7C6E6;E5FEA2;Q8WJK7;Q9GHM5;O98740;Q6JXR0;Q5K3Z6;Q6SL53;C3S8M5;Q37154;Q37276;Q33198;Q8MC01;Q9MTT3;Q37155;Q6WCK4;B5LC06;B7P0E9;C7AQU9;Q95AW2;O98832;Q6L9Y3;Q8MAR4;O46989;Q95CF0;Q9TLI1;Q4VIB1;C6FJR8;Q33156;Q9GDP6;…	16077	110	CID		80.83	0.000285731		6	62		1	1631.82	-3.97761	11/151	pisum_OE_elastase_rep3.mgf
	High	AFGVILQPGVPPEEAGA	O63103	1	1	CID		72.84	0.00165395		3	61		1	1651.79	-45.3454	11/143	pisum_OE_elastase_rep3.mgf
P94086	14.93	9	9	469	51.7617	6.75635	125.319	Ribulose-1,5-bisphosphate carboxylase (Fragment) OS=Myrmecodia platyrea GN=rbcL PE=3 SV=1 - [P94086_9GENT]
	Confidence Icon	Sequence	Protein Accessions	# Proteins	# Protein Groups	Activation Type	Modifications	IonScore	Exp Value	Δ Score	Rank	Identity High	Homology Threshold	Charge	m/z [Da]	ΔM [ppm]	Ions Matched	Spectrum File
	High	NMFTSIVGNVFGFKAL	P94086;P94047;D8V9C5;P93976;Q8MAK8;Q33620;A5X4C0;P92469;Q36637;Q37269;D0F109;B5U0R5;E5FEB9;Q06025;B7X9C6;P93984;Q8SLM7;Q95634;Q9MU99;Q6L9Z7;A9X7D2;B1PHP1;B2BY81;Q32728;A1XM40;A5X4C4;B8QQG8;C7C6E6;E5FEA2;Q8WJK7;Q9GHM5;O98740;Q6JXR0;Q5K3Z6;Q6SL53;C3S8M5;Q37154;Q37276;Q33198;Q8MC01;Q9MTT3;Q37155;Q6WCK4;B5LC06;B7P0E9;C7AQU9;Q95AW2;O98832;Q6L9Y3;Q8MAR4;O46989;Q95CF0;Q9TLI1;Q4VIB1;C6FJR8;Q33156;Q9GDP6;…	16063	110	CID		88.43	4.83728e-05		4	62		1	1744.89	-12.3683	22/161	pisum_OE_elastase_rep3.mgf
	High	NMFTSIVGNVFGFKA	P94086;P94047;D8V9C5;P93976;Q8MAK8;Q33620;A5X4C0;P92469;Q36637;Q37269;D0F109;B5U0R5;E5FEB9;Q06025;B7X9C6;P93984;Q8SLM7;Q95634;Q9MU99;Q6L9Z7;A9X7D2;B1PHP1;B2BY81;Q32728;A1XM40;A5X4C4;B8QQG8;C7C6E6;E5FEA2;Q8WJK7;Q9GHM5;O98740;Q6JXR0;Q5K3Z6;Q6SL53;C3S8M5;Q37154;Q37276;Q33198;Q8MC01;Q9MTT3;Q37155;Q6WCK4;B5LC06;B7P0E9;C7AQU9;Q95AW2;O98832;Q6L9Y3;Q8MAR4;O46989;Q95CF0;Q9TLI1;Q4VIB1;C6FJR8;Q33156;Q9GDP6;…	16077	110	CID		80.83	0.000285731		6	62		1	1631.82	-3.97761	11/151	pisum_OE_elastase_rep3.mgf
	High	FRVTPQPGVPPEEAGA	P94086;D8V9C5;P93976;Q33620;B6GUR1;P92469;D0F109;B5U0R5;Q6SSI3;E5FEB9;Q06025;B7X9C6;P93984;Q8SLM7;Q95634;Q9MU99;Q85WB5;A9X7D2;B2BY81;A1XM40;B8QQG8;C7C6E6;Q8WJK7;Q9GHM5;Q9BAN0;O98740;Q6JXR0;Q6SL53;C3S8M5;Q33198;D6MYJ8;Q9MTT3;Q37155;Q6WCK4;B7P0E9;C7AQU9;D6NK13;Q95AW2;O80031;Q7YJM0;Q1KZQ0;Q8MAR4;O46989;Q95CF0;Q9TLI1;Q4VIB1;Q33156;Q9GDP6;Q8MCY7;Q7YKG3;Q7YJQ2;Q67GM0;A5X4E4;Q8WLL1;Q9MRS6;O98437;Q6U127;…	14257	93	CID		72.54	0.00177224		5	61		1	1651.79	-30.1135	10/159	pisum_OE_elastase_rep3.mgf
	Low	FRVTPQPGVPPEEA	P94086;P94047;D8V9C5;P93976;B6GUW7;Q33620;B6GUR1;P92469;Q37269;D0F109;B5U0R5;Q6SSI3;E5FEB9;Q06025;B7X9C6;P93984;Q8SLM7;Q95634;Q9MU99;Q85WB5;A9X7D2;B2BY81;Q32728;A1XM40;B8QQG8;C7C6E6;Q8WJK7;Q9GHM5;Q9BAN0;O98740;Q6JXR0;Q6SL53;C3S8M5;Q33198;D6MYJ8;Q9MTT3;Q37155;Q6WCK4;B7P0E9;C7AQU9;D6NK13;Q95AW2;O80031;Q7YJM0;Q1KZQ0;Q8MAR4;O46989;Q95CF0;Q9TLI1;Q4VIB1;Q33156;Q9GDP6;Q8MCY7;Q7YKG3;Q7YJQ2;Q67GM0;A5X4E4;…	14356	101	CID		48.93	0.412624		2	61	58	1	1523.76	-14.4693	16/139	pisum_OE_elastase_rep3.mgf
	Low	AFRVTPQPGVPPEEA	P94086;P94047;D8V9C5;P93976;B6GUW7;Q33620;B6GUR1;P92469;Q37269;D0F109;B5U0R5;Q6SSI3;E5FEB9;Q06025;B7X9C6;P93984;Q8SLM7;Q95634;Q9MU99;Q85WB5;A9X7D2;B2BY81;Q32728;A1XM40;B8QQG8;C7C6E6;Q8WJK7;Q9GHM5;Q9BAN0;O98740;Q6JXR0;Q6SL53;C3S8M5;Q33198;D6MYJ8;Q9MTT3;Q37155;Q6WCK4;B7P0E9;C7AQU9;D6NK13;Q95AW2;O80031;Q7YJM0;Q1KZQ0;Q8MAR4;O46989;Q95CF0;Q9TLI1;Q4VIB1;Q33156;Q9GDP6;Q8MCY7;Q7YKG3;Q7YJQ2;Q67GM0;A5X4E4;…	14238	101	CID		46.84	0.631571		3	61	52	1	1594.75	-43.3063	8/147	pisum_OE_elastase_rep3.mgf
	Low	FRVTPQPGVPPEEAGAA	P94086;D8V9C5;P93976;Q33620;B6GUR1;P92469;D0F109;B5U0R5;Q6SSI3;E5FEB9;Q06025;B7X9C6;P93984;Q8SLM7;Q95634;Q9MU99;Q85WB5;A9X7D2;B2BY81;A1XM40;B8QQG8;C7C6E6;Q8WJK7;Q9GHM5;Q9BAN0;O98740;Q6JXR0;Q6SL53;C3S8M5;Q33198;D6MYJ8;Q9MTT3;Q37155;Q6WCK4;B7P0E9;C7AQU9;D6NK13;Q95AW2;O80031;Q7YJM0;Q1KZQ0;Q8MAR4;O46989;Q95CF0;Q9TLI1;Q4VIB1;Q33156;Q9GDP6;Q8MCY7;Q7YKG3;Q7YJQ2;Q67GM0;A5X4E4;Q9MRS6;O98437;Q6U127;B7P0I2;…	14214	91	CID		37.78	5.61045		3	62	48	1	1722.82	-35.5007	8/169	pisum_OE_elastase_rep3.mgf
	Low	FQGPPHGIQVERDKLNKYGRPL	P94086;D8V9C5;P93976;B6GUW7;A5X4C0;B6GUR1;P92469;Q06025;B7X9C6;P93984;Q8SLM7;Q95634;Q9MU99;Q85WB5;Q6L9Z7;A9X7D2;B1PHP1;B2BY81;A5X4C4;B7FCW2;B8QQG8;C7C6E6;E5FEA2;Q8WJK7;Q9GHM5;Q9BAN0;Q6JXR0;Q5K3Z6;Q6SL53;C3S8M5;Q37154;Q37276;E1U252;Q8MC01;D6MYJ8;Q9MTT3;Q37155;Q6WCK4;B5LC06;B7P0E9;C7AQU9;D6NK13;Q95AW2;O80031;O98832;Q7YJM0;Q6L9Y3;Q1KZQ0;Q8MAR4;O46989;Q95CF0;Q9TLI1;Q6YLR5;Q33156;Q9GDP6;Q8MCY7;Q7YKG3;…	14916	98	CID		34.93	8.80999		8	61	49	1	2549.36	-6.69704	16/219	pisum_OE_elastase_rep3.mgf
	Low	LRLEDLRxPIAYV	P94086	1	1	CID	X8(Y)	28.49	43.6839		6	61	52	1	1620.88	-19.2731	11/122	pisum_OE_elastase_rep3.mgf
	Low	FRVTPQPGVPPEEAGAAV	P94086;D8V9C5;P93976;Q33620;B6GUR1;P92469;D0F109;B5U0R5;Q6SSI3;E5FEB9;Q06025;B7X9C6;P93984;Q8SLM7;Q95634;Q9MU99;Q85WB5;A9X7D2;B2BY81;A1XM40;B8QQG8;C7C6E6;Q8WJK7;Q9GHM5;Q9BAN0;O98740;Q6JXR0;Q6SL53;C3S8M5;Q33198;D6MYJ8;Q9MTT3;Q37155;Q6WCK4;B7P0E9;C7AQU9;D6NK13;Q95AW2;O80031;Q7YJM0;Q1KZQ0;Q8MAR4;O46989;Q95CF0;Q9TLI1;Q4VIB1;Q33156;Q9GDP6;Q8MCY7;Q7YKG3;Q7YJQ2;Q67GM0;A5X4E4;Q9MRS6;O98437;Q6U127;B7P0I2;…	14184	91	CID		12.23	2005.5		9	62	31	1	1821.94	-4.27088	5/179	pisum_OE_elastase_rep3.mgf
P94047	7.3	7	6	466	51.5606	6.68311	125.319	Ribulose-1,5-bisphosphate carboxylase, large subunit (Fragment) OS=Pentanopsis fragrans GN=rbcL PE=3 SV=1 - [P94047_9GENT]
	Confidence Icon	Sequence	Protein Accessions	# Proteins	# Protein Groups	Activation Type	Modifications	IonScore	Exp Value	Δ Score	Rank	Identity High	Homology Threshold	Charge	m/z [Da]	ΔM [ppm]	Ions Matched	Spectrum File
	High	NMFTSIVGNVFGFKAL	P94086;P94047;D8V9C5;P93976;Q8MAK8;Q33620;A5X4C0;P92469;Q36637;Q37269;D0F109;B5U0R5;E5FEB9;Q06025;B7X9C6;P93984;Q8SLM7;Q95634;Q9MU99;Q6L9Z7;A9X7D2;B1PHP1;B2BY81;Q32728;A1XM40;A5X4C4;B8QQG8;C7C6E6;E5FEA2;Q8WJK7;Q9GHM5;O98740;Q6JXR0;Q5K3Z6;Q6SL53;C3S8M5;Q37154;Q37276;Q33198;Q8MC01;Q9MTT3;Q37155;Q6WCK4;B5LC06;B7P0E9;C7AQU9;Q95AW2;O98832;Q6L9Y3;Q8MAR4;O46989;Q95CF0;Q9TLI1;Q4VIB1;C6FJR8;Q33156;Q9GDP6;…	16063	110	CID		88.43	4.83728e-05		4	62		1	1744.89	-12.3683	22/161	pisum_OE_elastase_rep3.mgf
	High	NMFTSIVGNVFGFKA	P94086;P94047;D8V9C5;P93976;Q8MAK8;Q33620;A5X4C0;P92469;Q36637;Q37269;D0F109;B5U0R5;E5FEB9;Q06025;B7X9C6;P93984;Q8SLM7;Q95634;Q9MU99;Q6L9Z7;A9X7D2;B1PHP1;B2BY81;Q32728;A1XM40;A5X4C4;B8QQG8;C7C6E6;E5FEA2;Q8WJK7;Q9GHM5;O98740;Q6JXR0;Q5K3Z6;Q6SL53;C3S8M5;Q37154;Q37276;Q33198;Q8MC01;Q9MTT3;Q37155;Q6WCK4;B5LC06;B7P0E9;C7AQU9;Q95AW2;O98832;Q6L9Y3;Q8MAR4;O46989;Q95CF0;Q9TLI1;Q4VIB1;C6FJR8;Q33156;Q9GDP6;…	16077	110	CID		80.83	0.000285731		6	62		1	1631.82	-3.97761	11/151	pisum_OE_elastase_rep3.mgf
	High	FRVTPQPGVPPEEAxA	P94047;B6GUW7;Q32087	3	3	CID	X15(G)	72.54	0.00177224		6	61		1	1651.79	-30.1135	10/159	pisum_OE_elastase_rep3.mgf
	Low	FRVTPQPGVPPEEA	P94086;P94047;D8V9C5;P93976;B6GUW7;Q33620;B6GUR1;P92469;Q37269;D0F109;B5U0R5;Q6SSI3;E5FEB9;Q06025;B7X9C6;P93984;Q8SLM7;Q95634;Q9MU99;Q85WB5;A9X7D2;B2BY81;Q32728;A1XM40;B8QQG8;C7C6E6;Q8WJK7;Q9GHM5;Q9BAN0;O98740;Q6JXR0;Q6SL53;C3S8M5;Q33198;D6MYJ8;Q9MTT3;Q37155;Q6WCK4;B7P0E9;C7AQU9;D6NK13;Q95AW2;O80031;Q7YJM0;Q1KZQ0;Q8MAR4;O46989;Q95CF0;Q9TLI1;Q4VIB1;Q33156;Q9GDP6;Q8MCY7;Q7YKG3;Q7YJQ2;Q67GM0;A5X4E4;…	14356	101	CID		48.93	0.412624		2	61	58	1	1523.76	-14.4693	16/139	pisum_OE_elastase_rep3.mgf
	Low	AFRVTPQPGVPPEEA	P94086;P94047;D8V9C5;P93976;B6GUW7;Q33620;B6GUR1;P92469;Q37269;D0F109;B5U0R5;Q6SSI3;E5FEB9;Q06025;B7X9C6;P93984;Q8SLM7;Q95634;Q9MU99;Q85WB5;A9X7D2;B2BY81;Q32728;A1XM40;B8QQG8;C7C6E6;Q8WJK7;Q9GHM5;Q9BAN0;O98740;Q6JXR0;Q6SL53;C3S8M5;Q33198;D6MYJ8;Q9MTT3;Q37155;Q6WCK4;B7P0E9;C7AQU9;D6NK13;Q95AW2;O80031;Q7YJM0;Q1KZQ0;Q8MAR4;O46989;Q95CF0;Q9TLI1;Q4VIB1;Q33156;Q9GDP6;Q8MCY7;Q7YKG3;Q7YJQ2;Q67GM0;A5X4E4;…	14238	101	CID		46.84	0.631571		3	61	52	1	1594.75	-43.3063	8/147	pisum_OE_elastase_rep3.mgf
	Low	FRVTPQPGVPPEEAxAA	P94047;B6GUW7	2	2	CID	X15(G)	37.78	5.61045		5	62	48	1	1722.82	-35.5007	8/169	pisum_OE_elastase_rep3.mgf
	Low	FRVTPQPGVPPEEAxAA	P94047;B6GUW7	2	2	CID	X15(R)	12.48	1893.32		7	62	31	1	1821.94	-10.4346	5/169	pisum_OE_elastase_rep3.mgf
D8V9C5	14.29	9	9	455	50.3821	6.11279	125.319	Ribulose-1,5-bisphosphate carboxylase/oxygenase large subunit (Fragment) OS=Erithalis harrisii GN=rbcL PE=3 SV=1 - [D8V9C5_9GENT]
	Confidence Icon	Sequence	Protein Accessions	# Proteins	# Protein Groups	Activation Type	Modifications	IonScore	Exp Value	Δ Score	Rank	Identity High	Homology Threshold	Charge	m/z [Da]	ΔM [ppm]	Ions Matched	Spectrum File
	High	NMFTSIVGNVFGFKAL	P94086;P94047;D8V9C5;P93976;Q8MAK8;Q33620;A5X4C0;P92469;Q36637;Q37269;D0F109;B5U0R5;E5FEB9;Q06025;B7X9C6;P93984;Q8SLM7;Q95634;Q9MU99;Q6L9Z7;A9X7D2;B1PHP1;B2BY81;Q32728;A1XM40;A5X4C4;B8QQG8;C7C6E6;E5FEA2;Q8WJK7;Q9GHM5;O98740;Q6JXR0;Q5K3Z6;Q6SL53;C3S8M5;Q37154;Q37276;Q33198;Q8MC01;Q9MTT3;Q37155;Q6WCK4;B5LC06;B7P0E9;C7AQU9;Q95AW2;O98832;Q6L9Y3;Q8MAR4;O46989;Q95CF0;Q9TLI1;Q4VIB1;C6FJR8;Q33156;Q9GDP6;…	16063	110	CID		88.43	4.83728e-05		4	62		1	1744.89	-12.3683	22/161	pisum_OE_elastase_rep3.mgf
	High	NMFTSIVGNVFGFKA	P94086;P94047;D8V9C5;P93976;Q8MAK8;Q33620;A5X4C0;P92469;Q36637;Q37269;D0F109;B5U0R5;E5FEB9;Q06025;B7X9C6;P93984;Q8SLM7;Q95634;Q9MU99;Q6L9Z7;A9X7D2;B1PHP1;B2BY81;Q32728;A1XM40;A5X4C4;B8QQG8;C7C6E6;E5FEA2;Q8WJK7;Q9GHM5;O98740;Q6JXR0;Q5K3Z6;Q6SL53;C3S8M5;Q37154;Q37276;Q33198;Q8MC01;Q9MTT3;Q37155;Q6WCK4;B5LC06;B7P0E9;C7AQU9;Q95AW2;O98832;Q6L9Y3;Q8MAR4;O46989;Q95CF0;Q9TLI1;Q4VIB1;C6FJR8;Q33156;Q9GDP6;…	16077	110	CID		80.83	0.000285731		6	62		1	1631.82	-3.97761	11/151	pisum_OE_elastase_rep3.mgf
	High	FRVTPQPGVPPEEAGA	P94086;D8V9C5;P93976;Q33620;B6GUR1;P92469;D0F109;B5U0R5;Q6SSI3;E5FEB9;Q06025;B7X9C6;P93984;Q8SLM7;Q95634;Q9MU99;Q85WB5;A9X7D2;B2BY81;A1XM40;B8QQG8;C7C6E6;Q8WJK7;Q9GHM5;Q9BAN0;O98740;Q6JXR0;Q6SL53;C3S8M5;Q33198;D6MYJ8;Q9MTT3;Q37155;Q6WCK4;B7P0E9;C7AQU9;D6NK13;Q95AW2;O80031;Q7YJM0;Q1KZQ0;Q8MAR4;O46989;Q95CF0;Q9TLI1;Q4VIB1;Q33156;Q9GDP6;Q8MCY7;Q7YKG3;Q7YJQ2;Q67GM0;A5X4E4;Q8WLL1;Q9MRS6;O98437;Q6U127;…	14257	93	CID		72.54	0.00177224		5	61		1	1651.79	-30.1135	10/159	pisum_OE_elastase_rep3.mgf
	Low	FRVTPQPGVPPEEA	P94086;P94047;D8V9C5;P93976;B6GUW7;Q33620;B6GUR1;P92469;Q37269;D0F109;B5U0R5;Q6SSI3;E5FEB9;Q06025;B7X9C6;P93984;Q8SLM7;Q95634;Q9MU99;Q85WB5;A9X7D2;B2BY81;Q32728;A1XM40;B8QQG8;C7C6E6;Q8WJK7;Q9GHM5;Q9BAN0;O98740;Q6JXR0;Q6SL53;C3S8M5;Q33198;D6MYJ8;Q9MTT3;Q37155;Q6WCK4;B7P0E9;C7AQU9;D6NK13;Q95AW2;O80031;Q7YJM0;Q1KZQ0;Q8MAR4;O46989;Q95CF0;Q9TLI1;Q4VIB1;Q33156;Q9GDP6;Q8MCY7;Q7YKG3;Q7YJQ2;Q67GM0;A5X4E4;…	14356	101	CID		48.93	0.412624		2	61	58	1	1523.76	-14.4693	16/139	pisum_OE_elastase_rep3.mgf
	Low	AFRVTPQPGVPPEEA	P94086;P94047;D8V9C5;P93976;B6GUW7;Q33620;B6GUR1;P92469;Q37269;D0F109;B5U0R5;Q6SSI3;E5FEB9;Q06025;B7X9C6;P93984;Q8SLM7;Q95634;Q9MU99;Q85WB5;A9X7D2;B2BY81;Q32728;A1XM40;B8QQG8;C7C6E6;Q8WJK7;Q9GHM5;Q9BAN0;O98740;Q6JXR0;Q6SL53;C3S8M5;Q33198;D6MYJ8;Q9MTT3;Q37155;Q6WCK4;B7P0E9;C7AQU9;D6NK13;Q95AW2;O80031;Q7YJM0;Q1KZQ0;Q8MAR4;O46989;Q95CF0;Q9TLI1;Q4VIB1;Q33156;Q9GDP6;Q8MCY7;Q7YKG3;Q7YJQ2;Q67GM0;A5X4E4;…	14238	101	CID		46.84	0.631571		3	61	52	1	1594.75	-43.3063	8/147	pisum_OE_elastase_rep3.mgf
	Low	FRVTPQPGVPPEEAGAA	P94086;D8V9C5;P93976;Q33620;B6GUR1;P92469;D0F109;B5U0R5;Q6SSI3;E5FEB9;Q06025;B7X9C6;P93984;Q8SLM7;Q95634;Q9MU99;Q85WB5;A9X7D2;B2BY81;A1XM40;B8QQG8;C7C6E6;Q8WJK7;Q9GHM5;Q9BAN0;O98740;Q6JXR0;Q6SL53;C3S8M5;Q33198;D6MYJ8;Q9MTT3;Q37155;Q6WCK4;B7P0E9;C7AQU9;D6NK13;Q95AW2;O80031;Q7YJM0;Q1KZQ0;Q8MAR4;O46989;Q95CF0;Q9TLI1;Q4VIB1;Q33156;Q9GDP6;Q8MCY7;Q7YKG3;Q7YJQ2;Q67GM0;A5X4E4;Q9MRS6;O98437;Q6U127;B7P0I2;…	14214	91	CID		37.78	5.61045		3	62	48	1	1722.82	-35.5007	8/169	pisum_OE_elastase_rep3.mgf
	Low	FQGPPHGIQVERDKLNKYGRPL	P94086;D8V9C5;P93976;B6GUW7;A5X4C0;B6GUR1;P92469;Q06025;B7X9C6;P93984;Q8SLM7;Q95634;Q9MU99;Q85WB5;Q6L9Z7;A9X7D2;B1PHP1;B2BY81;A5X4C4;B7FCW2;B8QQG8;C7C6E6;E5FEA2;Q8WJK7;Q9GHM5;Q9BAN0;Q6JXR0;Q5K3Z6;Q6SL53;C3S8M5;Q37154;Q37276;E1U252;Q8MC01;D6MYJ8;Q9MTT3;Q37155;Q6WCK4;B5LC06;B7P0E9;C7AQU9;D6NK13;Q95AW2;O80031;O98832;Q7YJM0;Q6L9Y3;Q1KZQ0;Q8MAR4;O46989;Q95CF0;Q9TLI1;Q6YLR5;Q33156;Q9GDP6;Q8MCY7;Q7YKG3;…	14916	98	CID		34.93	8.80999		8	61	49	1	2549.36	-6.69704	16/219	pisum_OE_elastase_rep3.mgf
	Low	xNFKAVDT	D8V9C5	1	1	CID	X1(P)	13.38	1413.86		6	61	29	1	891.469	13.1699	7/66	pisum_OE_elastase_rep3.mgf
	Low	FRVTPQPGVPPEEAGAAV	P94086;D8V9C5;P93976;Q33620;B6GUR1;P92469;D0F109;B5U0R5;Q6SSI3;E5FEB9;Q06025;B7X9C6;P93984;Q8SLM7;Q95634;Q9MU99;Q85WB5;A9X7D2;B2BY81;A1XM40;B8QQG8;C7C6E6;Q8WJK7;Q9GHM5;Q9BAN0;O98740;Q6JXR0;Q6SL53;C3S8M5;Q33198;D6MYJ8;Q9MTT3;Q37155;Q6WCK4;B7P0E9;C7AQU9;D6NK13;Q95AW2;O80031;Q7YJM0;Q1KZQ0;Q8MAR4;O46989;Q95CF0;Q9TLI1;Q4VIB1;Q33156;Q9GDP6;Q8MCY7;Q7YKG3;Q7YJQ2;Q67GM0;A5X4E4;Q9MRS6;O98437;Q6U127;B7P0I2;…	14184	91	CID		12.23	2005.5		9	62	31	1	1821.94	-4.27088	5/179	pisum_OE_elastase_rep3.mgf
Q33620	11.51	8	8	469	51.7809	6.29053	125.319	Ribulose-1,5-bisphosphate carboxylase (Fragment) OS=Mussaenda erythrophylla GN=rbcL PE=3 SV=1 - [Q33620_MUSEY]
	Confidence Icon	Sequence	Protein Accessions	# Proteins	# Protein Groups	Activation Type	Modifications	IonScore	Exp Value	Δ Score	Rank	Identity High	Homology Threshold	Charge	m/z [Da]	ΔM [ppm]	Ions Matched	Spectrum File
	High	NMFTSIVGNVFGFKAL	P94086;P94047;D8V9C5;P93976;Q8MAK8;Q33620;A5X4C0;P92469;Q36637;Q37269;D0F109;B5U0R5;E5FEB9;Q06025;B7X9C6;P93984;Q8SLM7;Q95634;Q9MU99;Q6L9Z7;A9X7D2;B1PHP1;B2BY81;Q32728;A1XM40;A5X4C4;B8QQG8;C7C6E6;E5FEA2;Q8WJK7;Q9GHM5;O98740;Q6JXR0;Q5K3Z6;Q6SL53;C3S8M5;Q37154;Q37276;Q33198;Q8MC01;Q9MTT3;Q37155;Q6WCK4;B5LC06;B7P0E9;C7AQU9;Q95AW2;O98832;Q6L9Y3;Q8MAR4;O46989;Q95CF0;Q9TLI1;Q4VIB1;C6FJR8;Q33156;Q9GDP6;…	16063	110	CID		88.43	4.83728e-05		4	62		1	1744.89	-12.3683	22/161	pisum_OE_elastase_rep3.mgf
	High	NMFTSIVGNVFGFKA	P94086;P94047;D8V9C5;P93976;Q8MAK8;Q33620;A5X4C0;P92469;Q36637;Q37269;D0F109;B5U0R5;E5FEB9;Q06025;B7X9C6;P93984;Q8SLM7;Q95634;Q9MU99;Q6L9Z7;A9X7D2;B1PHP1;B2BY81;Q32728;A1XM40;A5X4C4;B8QQG8;C7C6E6;E5FEA2;Q8WJK7;Q9GHM5;O98740;Q6JXR0;Q5K3Z6;Q6SL53;C3S8M5;Q37154;Q37276;Q33198;Q8MC01;Q9MTT3;Q37155;Q6WCK4;B5LC06;B7P0E9;C7AQU9;Q95AW2;O98832;Q6L9Y3;Q8MAR4;O46989;Q95CF0;Q9TLI1;Q4VIB1;C6FJR8;Q33156;Q9GDP6;…	16077	110	CID		80.83	0.000285731		6	62		1	1631.82	-3.97761	11/151	pisum_OE_elastase_rep3.mgf
	High	FRVTPQPGVPPEEAGA	P94086;D8V9C5;P93976;Q33620;B6GUR1;P92469;D0F109;B5U0R5;Q6SSI3;E5FEB9;Q06025;B7X9C6;P93984;Q8SLM7;Q95634;Q9MU99;Q85WB5;A9X7D2;B2BY81;A1XM40;B8QQG8;C7C6E6;Q8WJK7;Q9GHM5;Q9BAN0;O98740;Q6JXR0;Q6SL53;C3S8M5;Q33198;D6MYJ8;Q9MTT3;Q37155;Q6WCK4;B7P0E9;C7AQU9;D6NK13;Q95AW2;O80031;Q7YJM0;Q1KZQ0;Q8MAR4;O46989;Q95CF0;Q9TLI1;Q4VIB1;Q33156;Q9GDP6;Q8MCY7;Q7YKG3;Q7YJQ2;Q67GM0;A5X4E4;Q8WLL1;Q9MRS6;O98437;Q6U127;…	14257	93	CID		72.54	0.00177224		5	61		1	1651.79	-30.1135	10/159	pisum_OE_elastase_rep3.mgf
	Low	FRVTPQPGVPPEEA	P94086;P94047;D8V9C5;P93976;B6GUW7;Q33620;B6GUR1;P92469;Q37269;D0F109;B5U0R5;Q6SSI3;E5FEB9;Q06025;B7X9C6;P93984;Q8SLM7;Q95634;Q9MU99;Q85WB5;A9X7D2;B2BY81;Q32728;A1XM40;B8QQG8;C7C6E6;Q8WJK7;Q9GHM5;Q9BAN0;O98740;Q6JXR0;Q6SL53;C3S8M5;Q33198;D6MYJ8;Q9MTT3;Q37155;Q6WCK4;B7P0E9;C7AQU9;D6NK13;Q95AW2;O80031;Q7YJM0;Q1KZQ0;Q8MAR4;O46989;Q95CF0;Q9TLI1;Q4VIB1;Q33156;Q9GDP6;Q8MCY7;Q7YKG3;Q7YJQ2;Q67GM0;A5X4E4;…	14356	101	CID		48.93	0.412624		2	61	58	1	1523.76	-14.4693	16/139	pisum_OE_elastase_rep3.mgf
	Low	AFRVTPQPGVPPEEA	P94086;P94047;D8V9C5;P93976;B6GUW7;Q33620;B6GUR1;P92469;Q37269;D0F109;B5U0R5;Q6SSI3;E5FEB9;Q06025;B7X9C6;P93984;Q8SLM7;Q95634;Q9MU99;Q85WB5;A9X7D2;B2BY81;Q32728;A1XM40;B8QQG8;C7C6E6;Q8WJK7;Q9GHM5;Q9BAN0;O98740;Q6JXR0;Q6SL53;C3S8M5;Q33198;D6MYJ8;Q9MTT3;Q37155;Q6WCK4;B7P0E9;C7AQU9;D6NK13;Q95AW2;O80031;Q7YJM0;Q1KZQ0;Q8MAR4;O46989;Q95CF0;Q9TLI1;Q4VIB1;Q33156;Q9GDP6;Q8MCY7;Q7YKG3;Q7YJQ2;Q67GM0;A5X4E4;…	14238	101	CID		46.84	0.631571		3	61	52	1	1594.75	-43.3063	8/147	pisum_OE_elastase_rep3.mgf
	Low	FRVTPQPGVPPEEAGAA	P94086;D8V9C5;P93976;Q33620;B6GUR1;P92469;D0F109;B5U0R5;Q6SSI3;E5FEB9;Q06025;B7X9C6;P93984;Q8SLM7;Q95634;Q9MU99;Q85WB5;A9X7D2;B2BY81;A1XM40;B8QQG8;C7C6E6;Q8WJK7;Q9GHM5;Q9BAN0;O98740;Q6JXR0;Q6SL53;C3S8M5;Q33198;D6MYJ8;Q9MTT3;Q37155;Q6WCK4;B7P0E9;C7AQU9;D6NK13;Q95AW2;O80031;Q7YJM0;Q1KZQ0;Q8MAR4;O46989;Q95CF0;Q9TLI1;Q4VIB1;Q33156;Q9GDP6;Q8MCY7;Q7YKG3;Q7YJQ2;Q67GM0;A5X4E4;Q9MRS6;O98437;Q6U127;B7P0I2;…	14214	91	CID		37.78	5.61045		3	62	48	1	1722.82	-35.5007	8/169	pisum_OE_elastase_rep3.mgf
	Low	RIPTAYVKTFQGPPHxIQV	Q33620	2	1	CID	X16(W)	19.07	368.033		2	61	29	1	2238.18	-18.6765	5/199	pisum_OE_elastase_rep3.mgf
	Low	FRVTPQPGVPPEEAGAAV	P94086;D8V9C5;P93976;Q33620;B6GUR1;P92469;D0F109;B5U0R5;Q6SSI3;E5FEB9;Q06025;B7X9C6;P93984;Q8SLM7;Q95634;Q9MU99;Q85WB5;A9X7D2;B2BY81;A1XM40;B8QQG8;C7C6E6;Q8WJK7;Q9GHM5;Q9BAN0;O98740;Q6JXR0;Q6SL53;C3S8M5;Q33198;D6MYJ8;Q9MTT3;Q37155;Q6WCK4;B7P0E9;C7AQU9;D6NK13;Q95AW2;O80031;Q7YJM0;Q1KZQ0;Q8MAR4;O46989;Q95CF0;Q9TLI1;Q4VIB1;Q33156;Q9GDP6;Q8MCY7;Q7YKG3;Q7YJQ2;Q67GM0;A5X4E4;Q9MRS6;O98437;Q6U127;B7P0I2;…	14184	91	CID		12.23	2005.5		9	62	31	1	1821.94	-4.27088	5/179	pisum_OE_elastase_rep3.mgf
P92469	15.05	9	9	465	51.6389	7.38623	125.319	Ribulose-1,5-bisphosphate carboxylase, large subunit (Fragment) OS=Psychotria sp. Bremer 2722 GN=rbcL PE=3 SV=3 - [P92469_9GENT]
	Confidence Icon	Sequence	Protein Accessions	# Proteins	# Protein Groups	Activation Type	Modifications	IonScore	Exp Value	Δ Score	Rank	Identity High	Homology Threshold	Charge	m/z [Da]	ΔM [ppm]	Ions Matched	Spectrum File
	High	NMFTSIVGNVFGFKAL	P94086;P94047;D8V9C5;P93976;Q8MAK8;Q33620;A5X4C0;P92469;Q36637;Q37269;D0F109;B5U0R5;E5FEB9;Q06025;B7X9C6;P93984;Q8SLM7;Q95634;Q9MU99;Q6L9Z7;A9X7D2;B1PHP1;B2BY81;Q32728;A1XM40;A5X4C4;B8QQG8;C7C6E6;E5FEA2;Q8WJK7;Q9GHM5;O98740;Q6JXR0;Q5K3Z6;Q6SL53;C3S8M5;Q37154;Q37276;Q33198;Q8MC01;Q9MTT3;Q37155;Q6WCK4;B5LC06;B7P0E9;C7AQU9;Q95AW2;O98832;Q6L9Y3;Q8MAR4;O46989;Q95CF0;Q9TLI1;Q4VIB1;C6FJR8;Q33156;Q9GDP6;…	16063	110	CID		88.43	4.83728e-05		4	62		1	1744.89	-12.3683	22/161	pisum_OE_elastase_rep3.mgf
	High	NMFTSIVGNVFGFKA	P94086;P94047;D8V9C5;P93976;Q8MAK8;Q33620;A5X4C0;P92469;Q36637;Q37269;D0F109;B5U0R5;E5FEB9;Q06025;B7X9C6;P93984;Q8SLM7;Q95634;Q9MU99;Q6L9Z7;A9X7D2;B1PHP1;B2BY81;Q32728;A1XM40;A5X4C4;B8QQG8;C7C6E6;E5FEA2;Q8WJK7;Q9GHM5;O98740;Q6JXR0;Q5K3Z6;Q6SL53;C3S8M5;Q37154;Q37276;Q33198;Q8MC01;Q9MTT3;Q37155;Q6WCK4;B5LC06;B7P0E9;C7AQU9;Q95AW2;O98832;Q6L9Y3;Q8MAR4;O46989;Q95CF0;Q9TLI1;Q4VIB1;C6FJR8;Q33156;Q9GDP6;…	16077	110	CID		80.83	0.000285731		6	62		1	1631.82	-3.97761	11/151	pisum_OE_elastase_rep3.mgf
	High	FRVTPQPGVPPEEAGA	P94086;D8V9C5;P93976;Q33620;B6GUR1;P92469;D0F109;B5U0R5;Q6SSI3;E5FEB9;Q06025;B7X9C6;P93984;Q8SLM7;Q95634;Q9MU99;Q85WB5;A9X7D2;B2BY81;A1XM40;B8QQG8;C7C6E6;Q8WJK7;Q9GHM5;Q9BAN0;O98740;Q6JXR0;Q6SL53;C3S8M5;Q33198;D6MYJ8;Q9MTT3;Q37155;Q6WCK4;B7P0E9;C7AQU9;D6NK13;Q95AW2;O80031;Q7YJM0;Q1KZQ0;Q8MAR4;O46989;Q95CF0;Q9TLI1;Q4VIB1;Q33156;Q9GDP6;Q8MCY7;Q7YKG3;Q7YJQ2;Q67GM0;A5X4E4;Q8WLL1;Q9MRS6;O98437;Q6U127;…	14257	93	CID		72.54	0.00177224		5	61		1	1651.79	-30.1135	10/159	pisum_OE_elastase_rep3.mgf
	Low	FRVTPQPGVPPEEA	P94086;P94047;D8V9C5;P93976;B6GUW7;Q33620;B6GUR1;P92469;Q37269;D0F109;B5U0R5;Q6SSI3;E5FEB9;Q06025;B7X9C6;P93984;Q8SLM7;Q95634;Q9MU99;Q85WB5;A9X7D2;B2BY81;Q32728;A1XM40;B8QQG8;C7C6E6;Q8WJK7;Q9GHM5;Q9BAN0;O98740;Q6JXR0;Q6SL53;C3S8M5;Q33198;D6MYJ8;Q9MTT3;Q37155;Q6WCK4;B7P0E9;C7AQU9;D6NK13;Q95AW2;O80031;Q7YJM0;Q1KZQ0;Q8MAR4;O46989;Q95CF0;Q9TLI1;Q4VIB1;Q33156;Q9GDP6;Q8MCY7;Q7YKG3;Q7YJQ2;Q67GM0;A5X4E4;…	14356	101	CID		48.93	0.412624		2	61	58	1	1523.76	-14.4693	16/139	pisum_OE_elastase_rep3.mgf
	Low	AFRVTPQPGVPPEEA	P94086;P94047;D8V9C5;P93976;B6GUW7;Q33620;B6GUR1;P92469;Q37269;D0F109;B5U0R5;Q6SSI3;E5FEB9;Q06025;B7X9C6;P93984;Q8SLM7;Q95634;Q9MU99;Q85WB5;A9X7D2;B2BY81;Q32728;A1XM40;B8QQG8;C7C6E6;Q8WJK7;Q9GHM5;Q9BAN0;O98740;Q6JXR0;Q6SL53;C3S8M5;Q33198;D6MYJ8;Q9MTT3;Q37155;Q6WCK4;B7P0E9;C7AQU9;D6NK13;Q95AW2;O80031;Q7YJM0;Q1KZQ0;Q8MAR4;O46989;Q95CF0;Q9TLI1;Q4VIB1;Q33156;Q9GDP6;Q8MCY7;Q7YKG3;Q7YJQ2;Q67GM0;A5X4E4;…	14238	101	CID		46.84	0.631571		3	61	52	1	1594.75	-43.3063	8/147	pisum_OE_elastase_rep3.mgf
	Low	FRVTPQPGVPPEEAGAA	P94086;D8V9C5;P93976;Q33620;B6GUR1;P92469;D0F109;B5U0R5;Q6SSI3;E5FEB9;Q06025;B7X9C6;P93984;Q8SLM7;Q95634;Q9MU99;Q85WB5;A9X7D2;B2BY81;A1XM40;B8QQG8;C7C6E6;Q8WJK7;Q9GHM5;Q9BAN0;O98740;Q6JXR0;Q6SL53;C3S8M5;Q33198;D6MYJ8;Q9MTT3;Q37155;Q6WCK4;B7P0E9;C7AQU9;D6NK13;Q95AW2;O80031;Q7YJM0;Q1KZQ0;Q8MAR4;O46989;Q95CF0;Q9TLI1;Q4VIB1;Q33156;Q9GDP6;Q8MCY7;Q7YKG3;Q7YJQ2;Q67GM0;A5X4E4;Q9MRS6;O98437;Q6U127;B7P0I2;…	14214	91	CID		37.78	5.61045		3	62	48	1	1722.82	-35.5007	8/169	pisum_OE_elastase_rep3.mgf
	Low	FQGPPHGIQVERDKLNKYGRPL	P94086;D8V9C5;P93976;B6GUW7;A5X4C0;B6GUR1;P92469;Q06025;B7X9C6;P93984;Q8SLM7;Q95634;Q9MU99;Q85WB5;Q6L9Z7;A9X7D2;B1PHP1;B2BY81;A5X4C4;B7FCW2;B8QQG8;C7C6E6;E5FEA2;Q8WJK7;Q9GHM5;Q9BAN0;Q6JXR0;Q5K3Z6;Q6SL53;C3S8M5;Q37154;Q37276;E1U252;Q8MC01;D6MYJ8;Q9MTT3;Q37155;Q6WCK4;B5LC06;B7P0E9;C7AQU9;D6NK13;Q95AW2;O80031;O98832;Q7YJM0;Q6L9Y3;Q1KZQ0;Q8MAR4;O46989;Q95CF0;Q9TLI1;Q6YLR5;Q33156;Q9GDP6;Q8MCY7;Q7YKG3;…	14916	98	CID		34.93	8.80999		8	61	49	1	2549.36	-6.69704	16/219	pisum_OE_elastase_rep3.mgf
	Low	LRLEDLRIPFSYV	P92469	1	1	CID		31.58	21.4448		5	61	52	1	1620.88	-19.2793	11/128	pisum_OE_elastase_rep3.mgf
	Low	FRVTPQPGVPPEEAGAAV	P94086;D8V9C5;P93976;Q33620;B6GUR1;P92469;D0F109;B5U0R5;Q6SSI3;E5FEB9;Q06025;B7X9C6;P93984;Q8SLM7;Q95634;Q9MU99;Q85WB5;A9X7D2;B2BY81;A1XM40;B8QQG8;C7C6E6;Q8WJK7;Q9GHM5;Q9BAN0;O98740;Q6JXR0;Q6SL53;C3S8M5;Q33198;D6MYJ8;Q9MTT3;Q37155;Q6WCK4;B7P0E9;C7AQU9;D6NK13;Q95AW2;O80031;Q7YJM0;Q1KZQ0;Q8MAR4;O46989;Q95CF0;Q9TLI1;Q4VIB1;Q33156;Q9GDP6;Q8MCY7;Q7YKG3;Q7YJQ2;Q67GM0;A5X4E4;Q9MRS6;O98437;Q6U127;B7P0I2;…	14184	91	CID		12.23	2005.5		9	62	31	1	1821.94	-4.27088	5/179	pisum_OE_elastase_rep3.mgf
D0F109	32.76	8	8	174	19.1799	7.92822	125.319	Ribulose-1,5-bisphosphate carboxylase/oxygenase large subunit (Fragment) OS=Senna dariensis GN=rbcL PE=4 SV=1 - [D0F109_9FABA]
	Confidence Icon	Sequence	Protein Accessions	# Proteins	# Protein Groups	Activation Type	Modifications	IonScore	Exp Value	Δ Score	Rank	Identity High	Homology Threshold	Charge	m/z [Da]	ΔM [ppm]	Ions Matched	Spectrum File
	High	NMFTSIVGNVFGFKAL	P94086;P94047;D8V9C5;P93976;Q8MAK8;Q33620;A5X4C0;P92469;Q36637;Q37269;D0F109;B5U0R5;E5FEB9;Q06025;B7X9C6;P93984;Q8SLM7;Q95634;Q9MU99;Q6L9Z7;A9X7D2;B1PHP1;B2BY81;Q32728;A1XM40;A5X4C4;B8QQG8;C7C6E6;E5FEA2;Q8WJK7;Q9GHM5;O98740;Q6JXR0;Q5K3Z6;Q6SL53;C3S8M5;Q37154;Q37276;Q33198;Q8MC01;Q9MTT3;Q37155;Q6WCK4;B5LC06;B7P0E9;C7AQU9;Q95AW2;O98832;Q6L9Y3;Q8MAR4;O46989;Q95CF0;Q9TLI1;Q4VIB1;C6FJR8;Q33156;Q9GDP6;…	16063	110	CID		88.43	4.83728e-05		4	62		1	1744.89	-12.3683	22/161	pisum_OE_elastase_rep3.mgf
	High	NMFTSIVGNVFGFKA	P94086;P94047;D8V9C5;P93976;Q8MAK8;Q33620;A5X4C0;P92469;Q36637;Q37269;D0F109;B5U0R5;E5FEB9;Q06025;B7X9C6;P93984;Q8SLM7;Q95634;Q9MU99;Q6L9Z7;A9X7D2;B1PHP1;B2BY81;Q32728;A1XM40;A5X4C4;B8QQG8;C7C6E6;E5FEA2;Q8WJK7;Q9GHM5;O98740;Q6JXR0;Q5K3Z6;Q6SL53;C3S8M5;Q37154;Q37276;Q33198;Q8MC01;Q9MTT3;Q37155;Q6WCK4;B5LC06;B7P0E9;C7AQU9;Q95AW2;O98832;Q6L9Y3;Q8MAR4;O46989;Q95CF0;Q9TLI1;Q4VIB1;C6FJR8;Q33156;Q9GDP6;…	16077	110	CID		80.83	0.000285731		6	62		1	1631.82	-3.97761	11/151	pisum_OE_elastase_rep3.mgf
	High	FRVTPQPGVPPEEAGA	P94086;D8V9C5;P93976;Q33620;B6GUR1;P92469;D0F109;B5U0R5;Q6SSI3;E5FEB9;Q06025;B7X9C6;P93984;Q8SLM7;Q95634;Q9MU99;Q85WB5;A9X7D2;B2BY81;A1XM40;B8QQG8;C7C6E6;Q8WJK7;Q9GHM5;Q9BAN0;O98740;Q6JXR0;Q6SL53;C3S8M5;Q33198;D6MYJ8;Q9MTT3;Q37155;Q6WCK4;B7P0E9;C7AQU9;D6NK13;Q95AW2;O80031;Q7YJM0;Q1KZQ0;Q8MAR4;O46989;Q95CF0;Q9TLI1;Q4VIB1;Q33156;Q9GDP6;Q8MCY7;Q7YKG3;Q7YJQ2;Q67GM0;A5X4E4;Q8WLL1;Q9MRS6;O98437;Q6U127;…	14257	93	CID		72.54	0.00177224		5	61		1	1651.79	-30.1135	10/159	pisum_OE_elastase_rep3.mgf
	Low	FRVTPQPGVPPEEA	P94086;P94047;D8V9C5;P93976;B6GUW7;Q33620;B6GUR1;P92469;Q37269;D0F109;B5U0R5;Q6SSI3;E5FEB9;Q06025;B7X9C6;P93984;Q8SLM7;Q95634;Q9MU99;Q85WB5;A9X7D2;B2BY81;Q32728;A1XM40;B8QQG8;C7C6E6;Q8WJK7;Q9GHM5;Q9BAN0;O98740;Q6JXR0;Q6SL53;C3S8M5;Q33198;D6MYJ8;Q9MTT3;Q37155;Q6WCK4;B7P0E9;C7AQU9;D6NK13;Q95AW2;O80031;Q7YJM0;Q1KZQ0;Q8MAR4;O46989;Q95CF0;Q9TLI1;Q4VIB1;Q33156;Q9GDP6;Q8MCY7;Q7YKG3;Q7YJQ2;Q67GM0;A5X4E4;…	14356	101	CID		48.93	0.412624		2	61	58	1	1523.76	-14.4693	16/139	pisum_OE_elastase_rep3.mgf
	Low	AFRVTPQPGVPPEEA	P94086;P94047;D8V9C5;P93976;B6GUW7;Q33620;B6GUR1;P92469;Q37269;D0F109;B5U0R5;Q6SSI3;E5FEB9;Q06025;B7X9C6;P93984;Q8SLM7;Q95634;Q9MU99;Q85WB5;A9X7D2;B2BY81;Q32728;A1XM40;B8QQG8;C7C6E6;Q8WJK7;Q9GHM5;Q9BAN0;O98740;Q6JXR0;Q6SL53;C3S8M5;Q33198;D6MYJ8;Q9MTT3;Q37155;Q6WCK4;B7P0E9;C7AQU9;D6NK13;Q95AW2;O80031;Q7YJM0;Q1KZQ0;Q8MAR4;O46989;Q95CF0;Q9TLI1;Q4VIB1;Q33156;Q9GDP6;Q8MCY7;Q7YKG3;Q7YJQ2;Q67GM0;A5X4E4;…	14238	101	CID		46.84	0.631571		3	61	52	1	1594.75	-43.3063	8/147	pisum_OE_elastase_rep3.mgf
	Low	FRVTPQPGVPPEEAGAA	P94086;D8V9C5;P93976;Q33620;B6GUR1;P92469;D0F109;B5U0R5;Q6SSI3;E5FEB9;Q06025;B7X9C6;P93984;Q8SLM7;Q95634;Q9MU99;Q85WB5;A9X7D2;B2BY81;A1XM40;B8QQG8;C7C6E6;Q8WJK7;Q9GHM5;Q9BAN0;O98740;Q6JXR0;Q6SL53;C3S8M5;Q33198;D6MYJ8;Q9MTT3;Q37155;Q6WCK4;B7P0E9;C7AQU9;D6NK13;Q95AW2;O80031;Q7YJM0;Q1KZQ0;Q8MAR4;O46989;Q95CF0;Q9TLI1;Q4VIB1;Q33156;Q9GDP6;Q8MCY7;Q7YKG3;Q7YJQ2;Q67GM0;A5X4E4;Q9MRS6;O98437;Q6U127;B7P0I2;…	14214	91	CID		37.78	5.61045		3	62	48	1	1722.82	-35.5007	8/169	pisum_OE_elastase_rep3.mgf
	Low	FKGPPHGIQVERDKLNKYGRPL	Q37269;D0F109	12	2	CID		34.93	8.80999		3	61	49	1	2549.36	-20.9712	16/219	pisum_OE_elastase_rep3.mgf
	Low	FRVTPQPGVPPEEAGAAV	P94086;D8V9C5;P93976;Q33620;B6GUR1;P92469;D0F109;B5U0R5;Q6SSI3;E5FEB9;Q06025;B7X9C6;P93984;Q8SLM7;Q95634;Q9MU99;Q85WB5;A9X7D2;B2BY81;A1XM40;B8QQG8;C7C6E6;Q8WJK7;Q9GHM5;Q9BAN0;O98740;Q6JXR0;Q6SL53;C3S8M5;Q33198;D6MYJ8;Q9MTT3;Q37155;Q6WCK4;B7P0E9;C7AQU9;D6NK13;Q95AW2;O80031;Q7YJM0;Q1KZQ0;Q8MAR4;O46989;Q95CF0;Q9TLI1;Q4VIB1;Q33156;Q9GDP6;Q8MCY7;Q7YKG3;Q7YJQ2;Q67GM0;A5X4E4;Q9MRS6;O98437;Q6U127;B7P0I2;…	14184	91	CID		12.23	2005.5		9	62	31	1	1821.94	-4.27088	5/179	pisum_OE_elastase_rep3.mgf
B5U0R5	26.64	8	8	214	24.0469	6.90283	125.319	Ribulose-1,5-bisphosphate carboxylase/oxygenase large subunit (Fragment) OS=Ruprechtia chiapensis GN=rbcL PE=4 SV=1 - [B5U0R5_9CARY]
	Confidence Icon	Sequence	Protein Accessions	# Proteins	# Protein Groups	Activation Type	Modifications	IonScore	Exp Value	Δ Score	Rank	Identity High	Homology Threshold	Charge	m/z [Da]	ΔM [ppm]	Ions Matched	Spectrum File
	High	NMFTSIVGNVFGFKAL	P94086;P94047;D8V9C5;P93976;Q8MAK8;Q33620;A5X4C0;P92469;Q36637;Q37269;D0F109;B5U0R5;E5FEB9;Q06025;B7X9C6;P93984;Q8SLM7;Q95634;Q9MU99;Q6L9Z7;A9X7D2;B1PHP1;B2BY81;Q32728;A1XM40;A5X4C4;B8QQG8;C7C6E6;E5FEA2;Q8WJK7;Q9GHM5;O98740;Q6JXR0;Q5K3Z6;Q6SL53;C3S8M5;Q37154;Q37276;Q33198;Q8MC01;Q9MTT3;Q37155;Q6WCK4;B5LC06;B7P0E9;C7AQU9;Q95AW2;O98832;Q6L9Y3;Q8MAR4;O46989;Q95CF0;Q9TLI1;Q4VIB1;C6FJR8;Q33156;Q9GDP6;…	16063	110	CID		88.43	4.83728e-05		4	62		1	1744.89	-12.3683	22/161	pisum_OE_elastase_rep3.mgf
	High	NMFTSIVGNVFGFKA	P94086;P94047;D8V9C5;P93976;Q8MAK8;Q33620;A5X4C0;P92469;Q36637;Q37269;D0F109;B5U0R5;E5FEB9;Q06025;B7X9C6;P93984;Q8SLM7;Q95634;Q9MU99;Q6L9Z7;A9X7D2;B1PHP1;B2BY81;Q32728;A1XM40;A5X4C4;B8QQG8;C7C6E6;E5FEA2;Q8WJK7;Q9GHM5;O98740;Q6JXR0;Q5K3Z6;Q6SL53;C3S8M5;Q37154;Q37276;Q33198;Q8MC01;Q9MTT3;Q37155;Q6WCK4;B5LC06;B7P0E9;C7AQU9;Q95AW2;O98832;Q6L9Y3;Q8MAR4;O46989;Q95CF0;Q9TLI1;Q4VIB1;C6FJR8;Q33156;Q9GDP6;…	16077	110	CID		80.83	0.000285731		6	62		1	1631.82	-3.97761	11/151	pisum_OE_elastase_rep3.mgf
	High	FRVTPQPGVPPEEAGA	P94086;D8V9C5;P93976;Q33620;B6GUR1;P92469;D0F109;B5U0R5;Q6SSI3;E5FEB9;Q06025;B7X9C6;P93984;Q8SLM7;Q95634;Q9MU99;Q85WB5;A9X7D2;B2BY81;A1XM40;B8QQG8;C7C6E6;Q8WJK7;Q9GHM5;Q9BAN0;O98740;Q6JXR0;Q6SL53;C3S8M5;Q33198;D6MYJ8;Q9MTT3;Q37155;Q6WCK4;B7P0E9;C7AQU9;D6NK13;Q95AW2;O80031;Q7YJM0;Q1KZQ0;Q8MAR4;O46989;Q95CF0;Q9TLI1;Q4VIB1;Q33156;Q9GDP6;Q8MCY7;Q7YKG3;Q7YJQ2;Q67GM0;A5X4E4;Q8WLL1;Q9MRS6;O98437;Q6U127;…	14257	93	CID		72.54	0.00177224		5	61		1	1651.79	-30.1135	10/159	pisum_OE_elastase_rep3.mgf
	Low	FRVTPQPGVPPEEA	P94086;P94047;D8V9C5;P93976;B6GUW7;Q33620;B6GUR1;P92469;Q37269;D0F109;B5U0R5;Q6SSI3;E5FEB9;Q06025;B7X9C6;P93984;Q8SLM7;Q95634;Q9MU99;Q85WB5;A9X7D2;B2BY81;Q32728;A1XM40;B8QQG8;C7C6E6;Q8WJK7;Q9GHM5;Q9BAN0;O98740;Q6JXR0;Q6SL53;C3S8M5;Q33198;D6MYJ8;Q9MTT3;Q37155;Q6WCK4;B7P0E9;C7AQU9;D6NK13;Q95AW2;O80031;Q7YJM0;Q1KZQ0;Q8MAR4;O46989;Q95CF0;Q9TLI1;Q4VIB1;Q33156;Q9GDP6;Q8MCY7;Q7YKG3;Q7YJQ2;Q67GM0;A5X4E4;…	14356	101	CID		48.93	0.412624		2	61	58	1	1523.76	-14.4693	16/139	pisum_OE_elastase_rep3.mgf
	Low	AFRVTPQPGVPPEEA	P94086;P94047;D8V9C5;P93976;B6GUW7;Q33620;B6GUR1;P92469;Q37269;D0F109;B5U0R5;Q6SSI3;E5FEB9;Q06025;B7X9C6;P93984;Q8SLM7;Q95634;Q9MU99;Q85WB5;A9X7D2;B2BY81;Q32728;A1XM40;B8QQG8;C7C6E6;Q8WJK7;Q9GHM5;Q9BAN0;O98740;Q6JXR0;Q6SL53;C3S8M5;Q33198;D6MYJ8;Q9MTT3;Q37155;Q6WCK4;B7P0E9;C7AQU9;D6NK13;Q95AW2;O80031;Q7YJM0;Q1KZQ0;Q8MAR4;O46989;Q95CF0;Q9TLI1;Q4VIB1;Q33156;Q9GDP6;Q8MCY7;Q7YKG3;Q7YJQ2;Q67GM0;A5X4E4;…	14238	101	CID		46.84	0.631571		3	61	52	1	1594.75	-43.3063	8/147	pisum_OE_elastase_rep3.mgf
	Low	FRVTPQPGVPPEEAGAA	P94086;D8V9C5;P93976;Q33620;B6GUR1;P92469;D0F109;B5U0R5;Q6SSI3;E5FEB9;Q06025;B7X9C6;P93984;Q8SLM7;Q95634;Q9MU99;Q85WB5;A9X7D2;B2BY81;A1XM40;B8QQG8;C7C6E6;Q8WJK7;Q9GHM5;Q9BAN0;O98740;Q6JXR0;Q6SL53;C3S8M5;Q33198;D6MYJ8;Q9MTT3;Q37155;Q6WCK4;B7P0E9;C7AQU9;D6NK13;Q95AW2;O80031;Q7YJM0;Q1KZQ0;Q8MAR4;O46989;Q95CF0;Q9TLI1;Q4VIB1;Q33156;Q9GDP6;Q8MCY7;Q7YKG3;Q7YJQ2;Q67GM0;A5X4E4;Q9MRS6;O98437;Q6U127;B7P0I2;…	14214	91	CID		37.78	5.61045		3	62	48	1	1722.82	-35.5007	8/169	pisum_OE_elastase_rep3.mgf
	Low	FxGPPHGIQVERDKLNKYGRPL	Q36637;B5U0R5	6	2	CID	X2(K)	34.93	8.80999		4	61	49	1	2549.36	-20.9712	16/205	pisum_OE_elastase_rep3.mgf
	Low	FRVTPQPGVPPEEAGAAV	P94086;D8V9C5;P93976;Q33620;B6GUR1;P92469;D0F109;B5U0R5;Q6SSI3;E5FEB9;Q06025;B7X9C6;P93984;Q8SLM7;Q95634;Q9MU99;Q85WB5;A9X7D2;B2BY81;A1XM40;B8QQG8;C7C6E6;Q8WJK7;Q9GHM5;Q9BAN0;O98740;Q6JXR0;Q6SL53;C3S8M5;Q33198;D6MYJ8;Q9MTT3;Q37155;Q6WCK4;B7P0E9;C7AQU9;D6NK13;Q95AW2;O80031;Q7YJM0;Q1KZQ0;Q8MAR4;O46989;Q95CF0;Q9TLI1;Q4VIB1;Q33156;Q9GDP6;Q8MCY7;Q7YKG3;Q7YJQ2;Q67GM0;A5X4E4;Q9MRS6;O98437;Q6U127;B7P0I2;…	14184	91	CID		12.23	2005.5		9	62	31	1	1821.94	-4.27088	5/179	pisum_OE_elastase_rep3.mgf
E5FEB9	35.63	8	8	160	17.765	6.13818	125.319	Ribulose-1,5-bisphosphate/carboxylase large subunit (Fragment) OS=Guarea glabra GN=rbcL PE=4 SV=1 - [E5FEB9_9ROSI]
	Confidence Icon	Sequence	Protein Accessions	# Proteins	# Protein Groups	Activation Type	Modifications	IonScore	Exp Value	Δ Score	Rank	Identity High	Homology Threshold	Charge	m/z [Da]	ΔM [ppm]	Ions Matched	Spectrum File
	High	NMFTSIVGNVFGFKAL	P94086;P94047;D8V9C5;P93976;Q8MAK8;Q33620;A5X4C0;P92469;Q36637;Q37269;D0F109;B5U0R5;E5FEB9;Q06025;B7X9C6;P93984;Q8SLM7;Q95634;Q9MU99;Q6L9Z7;A9X7D2;B1PHP1;B2BY81;Q32728;A1XM40;A5X4C4;B8QQG8;C7C6E6;E5FEA2;Q8WJK7;Q9GHM5;O98740;Q6JXR0;Q5K3Z6;Q6SL53;C3S8M5;Q37154;Q37276;Q33198;Q8MC01;Q9MTT3;Q37155;Q6WCK4;B5LC06;B7P0E9;C7AQU9;Q95AW2;O98832;Q6L9Y3;Q8MAR4;O46989;Q95CF0;Q9TLI1;Q4VIB1;C6FJR8;Q33156;Q9GDP6;…	16063	110	CID		88.43	4.83728e-05		4	62		1	1744.89	-12.3683	22/161	pisum_OE_elastase_rep3.mgf
	High	NMFTSIVGNVFGFKA	P94086;P94047;D8V9C5;P93976;Q8MAK8;Q33620;A5X4C0;P92469;Q36637;Q37269;D0F109;B5U0R5;E5FEB9;Q06025;B7X9C6;P93984;Q8SLM7;Q95634;Q9MU99;Q6L9Z7;A9X7D2;B1PHP1;B2BY81;Q32728;A1XM40;A5X4C4;B8QQG8;C7C6E6;E5FEA2;Q8WJK7;Q9GHM5;O98740;Q6JXR0;Q5K3Z6;Q6SL53;C3S8M5;Q37154;Q37276;Q33198;Q8MC01;Q9MTT3;Q37155;Q6WCK4;B5LC06;B7P0E9;C7AQU9;Q95AW2;O98832;Q6L9Y3;Q8MAR4;O46989;Q95CF0;Q9TLI1;Q4VIB1;C6FJR8;Q33156;Q9GDP6;…	16077	110	CID		80.83	0.000285731		6	62		1	1631.82	-3.97761	11/151	pisum_OE_elastase_rep3.mgf
	High	FRVTPQPGVPPEEAGA	P94086;D8V9C5;P93976;Q33620;B6GUR1;P92469;D0F109;B5U0R5;Q6SSI3;E5FEB9;Q06025;B7X9C6;P93984;Q8SLM7;Q95634;Q9MU99;Q85WB5;A9X7D2;B2BY81;A1XM40;B8QQG8;C7C6E6;Q8WJK7;Q9GHM5;Q9BAN0;O98740;Q6JXR0;Q6SL53;C3S8M5;Q33198;D6MYJ8;Q9MTT3;Q37155;Q6WCK4;B7P0E9;C7AQU9;D6NK13;Q95AW2;O80031;Q7YJM0;Q1KZQ0;Q8MAR4;O46989;Q95CF0;Q9TLI1;Q4VIB1;Q33156;Q9GDP6;Q8MCY7;Q7YKG3;Q7YJQ2;Q67GM0;A5X4E4;Q8WLL1;Q9MRS6;O98437;Q6U127;…	14257	93	CID		72.54	0.00177224		5	61		1	1651.79	-30.1135	10/159	pisum_OE_elastase_rep3.mgf
	Low	FRVTPQPGVPPEEA	P94086;P94047;D8V9C5;P93976;B6GUW7;Q33620;B6GUR1;P92469;Q37269;D0F109;B5U0R5;Q6SSI3;E5FEB9;Q06025;B7X9C6;P93984;Q8SLM7;Q95634;Q9MU99;Q85WB5;A9X7D2;B2BY81;Q32728;A1XM40;B8QQG8;C7C6E6;Q8WJK7;Q9GHM5;Q9BAN0;O98740;Q6JXR0;Q6SL53;C3S8M5;Q33198;D6MYJ8;Q9MTT3;Q37155;Q6WCK4;B7P0E9;C7AQU9;D6NK13;Q95AW2;O80031;Q7YJM0;Q1KZQ0;Q8MAR4;O46989;Q95CF0;Q9TLI1;Q4VIB1;Q33156;Q9GDP6;Q8MCY7;Q7YKG3;Q7YJQ2;Q67GM0;A5X4E4;…	14356	101	CID		48.93	0.412624		2	61	58	1	1523.76	-14.4693	16/139	pisum_OE_elastase_rep3.mgf
	Low	AFRVTPQPGVPPEEA	P94086;P94047;D8V9C5;P93976;B6GUW7;Q33620;B6GUR1;P92469;Q37269;D0F109;B5U0R5;Q6SSI3;E5FEB9;Q06025;B7X9C6;P93984;Q8SLM7;Q95634;Q9MU99;Q85WB5;A9X7D2;B2BY81;Q32728;A1XM40;B8QQG8;C7C6E6;Q8WJK7;Q9GHM5;Q9BAN0;O98740;Q6JXR0;Q6SL53;C3S8M5;Q33198;D6MYJ8;Q9MTT3;Q37155;Q6WCK4;B7P0E9;C7AQU9;D6NK13;Q95AW2;O80031;Q7YJM0;Q1KZQ0;Q8MAR4;O46989;Q95CF0;Q9TLI1;Q4VIB1;Q33156;Q9GDP6;Q8MCY7;Q7YKG3;Q7YJQ2;Q67GM0;A5X4E4;…	14238	101	CID		46.84	0.631571		3	61	52	1	1594.75	-43.3063	8/147	pisum_OE_elastase_rep3.mgf
	Low	FQGPPHGIxVERDKLNKYGRPL	E5FEB9	5	1	CID	X9(K)	41.38	1.99515		2	61	49	1	2549.36	-20.9712	17/219	pisum_OE_elastase_rep3.mgf
	Low	FRVTPQPGVPPEEAGAA	P94086;D8V9C5;P93976;Q33620;B6GUR1;P92469;D0F109;B5U0R5;Q6SSI3;E5FEB9;Q06025;B7X9C6;P93984;Q8SLM7;Q95634;Q9MU99;Q85WB5;A9X7D2;B2BY81;A1XM40;B8QQG8;C7C6E6;Q8WJK7;Q9GHM5;Q9BAN0;O98740;Q6JXR0;Q6SL53;C3S8M5;Q33198;D6MYJ8;Q9MTT3;Q37155;Q6WCK4;B7P0E9;C7AQU9;D6NK13;Q95AW2;O80031;Q7YJM0;Q1KZQ0;Q8MAR4;O46989;Q95CF0;Q9TLI1;Q4VIB1;Q33156;Q9GDP6;Q8MCY7;Q7YKG3;Q7YJQ2;Q67GM0;A5X4E4;Q9MRS6;O98437;Q6U127;B7P0I2;…	14214	91	CID		37.78	5.61045		3	62	48	1	1722.82	-35.5007	8/169	pisum_OE_elastase_rep3.mgf
	Low	FRVTPQPGVPPEEAGAAV	P94086;D8V9C5;P93976;Q33620;B6GUR1;P92469;D0F109;B5U0R5;Q6SSI3;E5FEB9;Q06025;B7X9C6;P93984;Q8SLM7;Q95634;Q9MU99;Q85WB5;A9X7D2;B2BY81;A1XM40;B8QQG8;C7C6E6;Q8WJK7;Q9GHM5;Q9BAN0;O98740;Q6JXR0;Q6SL53;C3S8M5;Q33198;D6MYJ8;Q9MTT3;Q37155;Q6WCK4;B7P0E9;C7AQU9;D6NK13;Q95AW2;O80031;Q7YJM0;Q1KZQ0;Q8MAR4;O46989;Q95CF0;Q9TLI1;Q4VIB1;Q33156;Q9GDP6;Q8MCY7;Q7YKG3;Q7YJQ2;Q67GM0;A5X4E4;Q9MRS6;O98437;Q6U127;B7P0I2;…	14184	91	CID		12.23	2005.5		9	62	31	1	1821.94	-4.27088	5/179	pisum_OE_elastase_rep3.mgf
Q06025	18.11	9	9	475	52.4424	6.62451	125.319	Ribulose bisphosphate carboxylase large chain OS=Ostrya virginiana GN=rbcL PE=3 SV=1 - [RBL_OSTVI]
	Confidence Icon	Sequence	Protein Accessions	# Proteins	# Protein Groups	Activation Type	Modifications	IonScore	Exp Value	Δ Score	Rank	Identity High	Homology Threshold	Charge	m/z [Da]	ΔM [ppm]	Ions Matched	Spectrum File
	High	NMFTSIVGNVFGFKAL	P94086;P94047;D8V9C5;P93976;Q8MAK8;Q33620;A5X4C0;P92469;Q36637;Q37269;D0F109;B5U0R5;E5FEB9;Q06025;B7X9C6;P93984;Q8SLM7;Q95634;Q9MU99;Q6L9Z7;A9X7D2;B1PHP1;B2BY81;Q32728;A1XM40;A5X4C4;B8QQG8;C7C6E6;E5FEA2;Q8WJK7;Q9GHM5;O98740;Q6JXR0;Q5K3Z6;Q6SL53;C3S8M5;Q37154;Q37276;Q33198;Q8MC01;Q9MTT3;Q37155;Q6WCK4;B5LC06;B7P0E9;C7AQU9;Q95AW2;O98832;Q6L9Y3;Q8MAR4;O46989;Q95CF0;Q9TLI1;Q4VIB1;C6FJR8;Q33156;Q9GDP6;…	16063	110	CID		88.43	4.83728e-05		4	62		1	1744.89	-12.3683	22/161	pisum_OE_elastase_rep3.mgf
	High	NMFTSIVGNVFGFKA	P94086;P94047;D8V9C5;P93976;Q8MAK8;Q33620;A5X4C0;P92469;Q36637;Q37269;D0F109;B5U0R5;E5FEB9;Q06025;B7X9C6;P93984;Q8SLM7;Q95634;Q9MU99;Q6L9Z7;A9X7D2;B1PHP1;B2BY81;Q32728;A1XM40;A5X4C4;B8QQG8;C7C6E6;E5FEA2;Q8WJK7;Q9GHM5;O98740;Q6JXR0;Q5K3Z6;Q6SL53;C3S8M5;Q37154;Q37276;Q33198;Q8MC01;Q9MTT3;Q37155;Q6WCK4;B5LC06;B7P0E9;C7AQU9;Q95AW2;O98832;Q6L9Y3;Q8MAR4;O46989;Q95CF0;Q9TLI1;Q4VIB1;C6FJR8;Q33156;Q9GDP6;…	16077	110	CID		80.83	0.000285731		6	62		1	1631.82	-3.97761	11/151	pisum_OE_elastase_rep3.mgf
	High	FRVTPQPGVPPEEAGA	P94086;D8V9C5;P93976;Q33620;B6GUR1;P92469;D0F109;B5U0R5;Q6SSI3;E5FEB9;Q06025;B7X9C6;P93984;Q8SLM7;Q95634;Q9MU99;Q85WB5;A9X7D2;B2BY81;A1XM40;B8QQG8;C7C6E6;Q8WJK7;Q9GHM5;Q9BAN0;O98740;Q6JXR0;Q6SL53;C3S8M5;Q33198;D6MYJ8;Q9MTT3;Q37155;Q6WCK4;B7P0E9;C7AQU9;D6NK13;Q95AW2;O80031;Q7YJM0;Q1KZQ0;Q8MAR4;O46989;Q95CF0;Q9TLI1;Q4VIB1;Q33156;Q9GDP6;Q8MCY7;Q7YKG3;Q7YJQ2;Q67GM0;A5X4E4;Q8WLL1;Q9MRS6;O98437;Q6U127;…	14257	93	CID		72.54	0.00177224		5	61		1	1651.79	-30.1135	10/159	pisum_OE_elastase_rep3.mgf
	Low	FRVTPQPGVPPEEA	P94086;P94047;D8V9C5;P93976;B6GUW7;Q33620;B6GUR1;P92469;Q37269;D0F109;B5U0R5;Q6SSI3;E5FEB9;Q06025;B7X9C6;P93984;Q8SLM7;Q95634;Q9MU99;Q85WB5;A9X7D2;B2BY81;Q32728;A1XM40;B8QQG8;C7C6E6;Q8WJK7;Q9GHM5;Q9BAN0;O98740;Q6JXR0;Q6SL53;C3S8M5;Q33198;D6MYJ8;Q9MTT3;Q37155;Q6WCK4;B7P0E9;C7AQU9;D6NK13;Q95AW2;O80031;Q7YJM0;Q1KZQ0;Q8MAR4;O46989;Q95CF0;Q9TLI1;Q4VIB1;Q33156;Q9GDP6;Q8MCY7;Q7YKG3;Q7YJQ2;Q67GM0;A5X4E4;…	14356	101	CID		48.93	0.412624		2	61	58	1	1523.76	-14.4693	16/139	pisum_OE_elastase_rep3.mgf
	Low	AFRVTPQPGVPPEEA	P94086;P94047;D8V9C5;P93976;B6GUW7;Q33620;B6GUR1;P92469;Q37269;D0F109;B5U0R5;Q6SSI3;E5FEB9;Q06025;B7X9C6;P93984;Q8SLM7;Q95634;Q9MU99;Q85WB5;A9X7D2;B2BY81;Q32728;A1XM40;B8QQG8;C7C6E6;Q8WJK7;Q9GHM5;Q9BAN0;O98740;Q6JXR0;Q6SL53;C3S8M5;Q33198;D6MYJ8;Q9MTT3;Q37155;Q6WCK4;B7P0E9;C7AQU9;D6NK13;Q95AW2;O80031;Q7YJM0;Q1KZQ0;Q8MAR4;O46989;Q95CF0;Q9TLI1;Q4VIB1;Q33156;Q9GDP6;Q8MCY7;Q7YKG3;Q7YJQ2;Q67GM0;A5X4E4;…	14238	101	CID		46.84	0.631571		3	61	52	1	1594.75	-43.3063	8/147	pisum_OE_elastase_rep3.mgf
	Low	FRVTPQPGVPPEEAGAA	P94086;D8V9C5;P93976;Q33620;B6GUR1;P92469;D0F109;B5U0R5;Q6SSI3;E5FEB9;Q06025;B7X9C6;P93984;Q8SLM7;Q95634;Q9MU99;Q85WB5;A9X7D2;B2BY81;A1XM40;B8QQG8;C7C6E6;Q8WJK7;Q9GHM5;Q9BAN0;O98740;Q6JXR0;Q6SL53;C3S8M5;Q33198;D6MYJ8;Q9MTT3;Q37155;Q6WCK4;B7P0E9;C7AQU9;D6NK13;Q95AW2;O80031;Q7YJM0;Q1KZQ0;Q8MAR4;O46989;Q95CF0;Q9TLI1;Q4VIB1;Q33156;Q9GDP6;Q8MCY7;Q7YKG3;Q7YJQ2;Q67GM0;A5X4E4;Q9MRS6;O98437;Q6U127;B7P0I2;…	14214	91	CID		37.78	5.61045		3	62	48	1	1722.82	-35.5007	8/169	pisum_OE_elastase_rep3.mgf
	Low	FQGPPHGIQVERDKLNKYGRPL	P94086;D8V9C5;P93976;B6GUW7;A5X4C0;B6GUR1;P92469;Q06025;B7X9C6;P93984;Q8SLM7;Q95634;Q9MU99;Q85WB5;Q6L9Z7;A9X7D2;B1PHP1;B2BY81;A5X4C4;B7FCW2;B8QQG8;C7C6E6;E5FEA2;Q8WJK7;Q9GHM5;Q9BAN0;Q6JXR0;Q5K3Z6;Q6SL53;C3S8M5;Q37154;Q37276;E1U252;Q8MC01;D6MYJ8;Q9MTT3;Q37155;Q6WCK4;B5LC06;B7P0E9;C7AQU9;D6NK13;Q95AW2;O80031;O98832;Q7YJM0;Q6L9Y3;Q1KZQ0;Q8MAR4;O46989;Q95CF0;Q9TLI1;Q6YLR5;Q33156;Q9GDP6;Q8MCY7;Q7YKG3;…	14916	98	CID		34.93	8.80999		8	61	49	1	2549.36	-6.69704	16/219	pisum_OE_elastase_rep3.mgf
	Low	CVQARNEGRDLAcEGNEIIRAAAKWSPEL	Q06025	1	1	CID	C13(Carbamidomethyl)	24.74	51.5112		2	58	36	1	3256.49	-31.8334	8/314	pisum_OE_elastase_rep3.mgf
	Low	FRVTPQPGVPPEEAGAAV	P94086;D8V9C5;P93976;Q33620;B6GUR1;P92469;D0F109;B5U0R5;Q6SSI3;E5FEB9;Q06025;B7X9C6;P93984;Q8SLM7;Q95634;Q9MU99;Q85WB5;A9X7D2;B2BY81;A1XM40;B8QQG8;C7C6E6;Q8WJK7;Q9GHM5;Q9BAN0;O98740;Q6JXR0;Q6SL53;C3S8M5;Q33198;D6MYJ8;Q9MTT3;Q37155;Q6WCK4;B7P0E9;C7AQU9;D6NK13;Q95AW2;O80031;Q7YJM0;Q1KZQ0;Q8MAR4;O46989;Q95CF0;Q9TLI1;Q4VIB1;Q33156;Q9GDP6;Q8MCY7;Q7YKG3;Q7YJQ2;Q67GM0;A5X4E4;Q9MRS6;O98437;Q6U127;B7P0I2;…	14184	91	CID		12.23	2005.5		9	62	31	1	1821.94	-4.27088	5/179	pisum_OE_elastase_rep3.mgf
B7X9C6	15.37	9	9	475	52.6616	6.69775	125.319	Ribulose 1,5-bisphosphate carboxylase/oxygenase large subunit OS=Tamarindus indica GN=rbcL PE=3 SV=1 - [B7X9C6_TAMIN]
	Confidence Icon	Sequence	Protein Accessions	# Proteins	# Protein Groups	Activation Type	Modifications	IonScore	Exp Value	Δ Score	Rank	Identity High	Homology Threshold	Charge	m/z [Da]	ΔM [ppm]	Ions Matched	Spectrum File
	High	NMFTSIVGNVFGFKAL	P94086;P94047;D8V9C5;P93976;Q8MAK8;Q33620;A5X4C0;P92469;Q36637;Q37269;D0F109;B5U0R5;E5FEB9;Q06025;B7X9C6;P93984;Q8SLM7;Q95634;Q9MU99;Q6L9Z7;A9X7D2;B1PHP1;B2BY81;Q32728;A1XM40;A5X4C4;B8QQG8;C7C6E6;E5FEA2;Q8WJK7;Q9GHM5;O98740;Q6JXR0;Q5K3Z6;Q6SL53;C3S8M5;Q37154;Q37276;Q33198;Q8MC01;Q9MTT3;Q37155;Q6WCK4;B5LC06;B7P0E9;C7AQU9;Q95AW2;O98832;Q6L9Y3;Q8MAR4;O46989;Q95CF0;Q9TLI1;Q4VIB1;C6FJR8;Q33156;Q9GDP6;…	16063	110	CID		88.43	4.83728e-05		4	62		1	1744.89	-12.3683	22/161	pisum_OE_elastase_rep3.mgf
	High	NMFTSIVGNVFGFKA	P94086;P94047;D8V9C5;P93976;Q8MAK8;Q33620;A5X4C0;P92469;Q36637;Q37269;D0F109;B5U0R5;E5FEB9;Q06025;B7X9C6;P93984;Q8SLM7;Q95634;Q9MU99;Q6L9Z7;A9X7D2;B1PHP1;B2BY81;Q32728;A1XM40;A5X4C4;B8QQG8;C7C6E6;E5FEA2;Q8WJK7;Q9GHM5;O98740;Q6JXR0;Q5K3Z6;Q6SL53;C3S8M5;Q37154;Q37276;Q33198;Q8MC01;Q9MTT3;Q37155;Q6WCK4;B5LC06;B7P0E9;C7AQU9;Q95AW2;O98832;Q6L9Y3;Q8MAR4;O46989;Q95CF0;Q9TLI1;Q4VIB1;C6FJR8;Q33156;Q9GDP6;…	16077	110	CID		80.83	0.000285731		6	62		1	1631.82	-3.97761	11/151	pisum_OE_elastase_rep3.mgf
	High	FRVTPQPGVPPEEAGA	P94086;D8V9C5;P93976;Q33620;B6GUR1;P92469;D0F109;B5U0R5;Q6SSI3;E5FEB9;Q06025;B7X9C6;P93984;Q8SLM7;Q95634;Q9MU99;Q85WB5;A9X7D2;B2BY81;A1XM40;B8QQG8;C7C6E6;Q8WJK7;Q9GHM5;Q9BAN0;O98740;Q6JXR0;Q6SL53;C3S8M5;Q33198;D6MYJ8;Q9MTT3;Q37155;Q6WCK4;B7P0E9;C7AQU9;D6NK13;Q95AW2;O80031;Q7YJM0;Q1KZQ0;Q8MAR4;O46989;Q95CF0;Q9TLI1;Q4VIB1;Q33156;Q9GDP6;Q8MCY7;Q7YKG3;Q7YJQ2;Q67GM0;A5X4E4;Q8WLL1;Q9MRS6;O98437;Q6U127;…	14257	93	CID		72.54	0.00177224		5	61		1	1651.79	-30.1135	10/159	pisum_OE_elastase_rep3.mgf
	Low	FRVTPQPGVPPEEA	P94086;P94047;D8V9C5;P93976;B6GUW7;Q33620;B6GUR1;P92469;Q37269;D0F109;B5U0R5;Q6SSI3;E5FEB9;Q06025;B7X9C6;P93984;Q8SLM7;Q95634;Q9MU99;Q85WB5;A9X7D2;B2BY81;Q32728;A1XM40;B8QQG8;C7C6E6;Q8WJK7;Q9GHM5;Q9BAN0;O98740;Q6JXR0;Q6SL53;C3S8M5;Q33198;D6MYJ8;Q9MTT3;Q37155;Q6WCK4;B7P0E9;C7AQU9;D6NK13;Q95AW2;O80031;Q7YJM0;Q1KZQ0;Q8MAR4;O46989;Q95CF0;Q9TLI1;Q4VIB1;Q33156;Q9GDP6;Q8MCY7;Q7YKG3;Q7YJQ2;Q67GM0;A5X4E4;…	14356	101	CID		48.93	0.412624		2	61	58	1	1523.76	-14.4693	16/139	pisum_OE_elastase_rep3.mgf
	Low	AFRVTPQPGVPPEEA	P94086;P94047;D8V9C5;P93976;B6GUW7;Q33620;B6GUR1;P92469;Q37269;D0F109;B5U0R5;Q6SSI3;E5FEB9;Q06025;B7X9C6;P93984;Q8SLM7;Q95634;Q9MU99;Q85WB5;A9X7D2;B2BY81;Q32728;A1XM40;B8QQG8;C7C6E6;Q8WJK7;Q9GHM5;Q9BAN0;O98740;Q6JXR0;Q6SL53;C3S8M5;Q33198;D6MYJ8;Q9MTT3;Q37155;Q6WCK4;B7P0E9;C7AQU9;D6NK13;Q95AW2;O80031;Q7YJM0;Q1KZQ0;Q8MAR4;O46989;Q95CF0;Q9TLI1;Q4VIB1;Q33156;Q9GDP6;Q8MCY7;Q7YKG3;Q7YJQ2;Q67GM0;A5X4E4;…	14238	101	CID		46.84	0.631571		3	61	52	1	1594.75	-43.3063	8/147	pisum_OE_elastase_rep3.mgf
	Low	FRVTPQPGVPPEEAGAA	P94086;D8V9C5;P93976;Q33620;B6GUR1;P92469;D0F109;B5U0R5;Q6SSI3;E5FEB9;Q06025;B7X9C6;P93984;Q8SLM7;Q95634;Q9MU99;Q85WB5;A9X7D2;B2BY81;A1XM40;B8QQG8;C7C6E6;Q8WJK7;Q9GHM5;Q9BAN0;O98740;Q6JXR0;Q6SL53;C3S8M5;Q33198;D6MYJ8;Q9MTT3;Q37155;Q6WCK4;B7P0E9;C7AQU9;D6NK13;Q95AW2;O80031;Q7YJM0;Q1KZQ0;Q8MAR4;O46989;Q95CF0;Q9TLI1;Q4VIB1;Q33156;Q9GDP6;Q8MCY7;Q7YKG3;Q7YJQ2;Q67GM0;A5X4E4;Q9MRS6;O98437;Q6U127;B7P0I2;…	14214	91	CID		37.78	5.61045		3	62	48	1	1722.82	-35.5007	8/169	pisum_OE_elastase_rep3.mgf
	Low	FQGPPHGIQVERDKLNKYGRPL	P94086;D8V9C5;P93976;B6GUW7;A5X4C0;B6GUR1;P92469;Q06025;B7X9C6;P93984;Q8SLM7;Q95634;Q9MU99;Q85WB5;Q6L9Z7;A9X7D2;B1PHP1;B2BY81;A5X4C4;B7FCW2;B8QQG8;C7C6E6;E5FEA2;Q8WJK7;Q9GHM5;Q9BAN0;Q6JXR0;Q5K3Z6;Q6SL53;C3S8M5;Q37154;Q37276;E1U252;Q8MC01;D6MYJ8;Q9MTT3;Q37155;Q6WCK4;B5LC06;B7P0E9;C7AQU9;D6NK13;Q95AW2;O80031;O98832;Q7YJM0;Q6L9Y3;Q1KZQ0;Q8MAR4;O46989;Q95CF0;Q9TLI1;Q6YLR5;Q33156;Q9GDP6;Q8MCY7;Q7YKG3;…	14916	98	CID		34.93	8.80999		8	61	49	1	2549.36	-6.69704	16/219	pisum_OE_elastase_rep3.mgf
	Low	DLLRDDFcVKDRSRGI	B7X9C6	1	1	CID	C8(Carbamidomethyl)	15.68	830.817		4	61	31	1	1964.92	-40.4471	6/169	pisum_OE_elastase_rep3.mgf
	Low	FRVTPQPGVPPEEAGAAV	P94086;D8V9C5;P93976;Q33620;B6GUR1;P92469;D0F109;B5U0R5;Q6SSI3;E5FEB9;Q06025;B7X9C6;P93984;Q8SLM7;Q95634;Q9MU99;Q85WB5;A9X7D2;B2BY81;A1XM40;B8QQG8;C7C6E6;Q8WJK7;Q9GHM5;Q9BAN0;O98740;Q6JXR0;Q6SL53;C3S8M5;Q33198;D6MYJ8;Q9MTT3;Q37155;Q6WCK4;B7P0E9;C7AQU9;D6NK13;Q95AW2;O80031;Q7YJM0;Q1KZQ0;Q8MAR4;O46989;Q95CF0;Q9TLI1;Q4VIB1;Q33156;Q9GDP6;Q8MCY7;Q7YKG3;Q7YJQ2;Q67GM0;A5X4E4;Q9MRS6;O98437;Q6U127;B7P0I2;…	14184	91	CID		12.23	2005.5		9	62	31	1	1821.94	-4.27088	5/179	pisum_OE_elastase_rep3.mgf
P93984	15.81	9	9	449	49.5861	7.04932	125.319	Ribulose 1,5-bisphosphate carboxylase (Fragment) OS=Caryocar glabrum GN=rbcL PE=3 SV=1 - [P93984_9ROSI]
	Confidence Icon	Sequence	Protein Accessions	# Proteins	# Protein Groups	Activation Type	Modifications	IonScore	Exp Value	Δ Score	Rank	Identity High	Homology Threshold	Charge	m/z [Da]	ΔM [ppm]	Ions Matched	Spectrum File
	High	NMFTSIVGNVFGFKAL	P94086;P94047;D8V9C5;P93976;Q8MAK8;Q33620;A5X4C0;P92469;Q36637;Q37269;D0F109;B5U0R5;E5FEB9;Q06025;B7X9C6;P93984;Q8SLM7;Q95634;Q9MU99;Q6L9Z7;A9X7D2;B1PHP1;B2BY81;Q32728;A1XM40;A5X4C4;B8QQG8;C7C6E6;E5FEA2;Q8WJK7;Q9GHM5;O98740;Q6JXR0;Q5K3Z6;Q6SL53;C3S8M5;Q37154;Q37276;Q33198;Q8MC01;Q9MTT3;Q37155;Q6WCK4;B5LC06;B7P0E9;C7AQU9;Q95AW2;O98832;Q6L9Y3;Q8MAR4;O46989;Q95CF0;Q9TLI1;Q4VIB1;C6FJR8;Q33156;Q9GDP6;…	16063	110	CID		88.43	4.83728e-05		4	62		1	1744.89	-12.3683	22/161	pisum_OE_elastase_rep3.mgf
	High	NMFTSIVGNVFGFKA	P94086;P94047;D8V9C5;P93976;Q8MAK8;Q33620;A5X4C0;P92469;Q36637;Q37269;D0F109;B5U0R5;E5FEB9;Q06025;B7X9C6;P93984;Q8SLM7;Q95634;Q9MU99;Q6L9Z7;A9X7D2;B1PHP1;B2BY81;Q32728;A1XM40;A5X4C4;B8QQG8;C7C6E6;E5FEA2;Q8WJK7;Q9GHM5;O98740;Q6JXR0;Q5K3Z6;Q6SL53;C3S8M5;Q37154;Q37276;Q33198;Q8MC01;Q9MTT3;Q37155;Q6WCK4;B5LC06;B7P0E9;C7AQU9;Q95AW2;O98832;Q6L9Y3;Q8MAR4;O46989;Q95CF0;Q9TLI1;Q4VIB1;C6FJR8;Q33156;Q9GDP6;…	16077	110	CID		80.83	0.000285731		6	62		1	1631.82	-3.97761	11/151	pisum_OE_elastase_rep3.mgf
	High	FRVTPQPGVPPEEAGA	P94086;D8V9C5;P93976;Q33620;B6GUR1;P92469;D0F109;B5U0R5;Q6SSI3;E5FEB9;Q06025;B7X9C6;P93984;Q8SLM7;Q95634;Q9MU99;Q85WB5;A9X7D2;B2BY81;A1XM40;B8QQG8;C7C6E6;Q8WJK7;Q9GHM5;Q9BAN0;O98740;Q6JXR0;Q6SL53;C3S8M5;Q33198;D6MYJ8;Q9MTT3;Q37155;Q6WCK4;B7P0E9;C7AQU9;D6NK13;Q95AW2;O80031;Q7YJM0;Q1KZQ0;Q8MAR4;O46989;Q95CF0;Q9TLI1;Q4VIB1;Q33156;Q9GDP6;Q8MCY7;Q7YKG3;Q7YJQ2;Q67GM0;A5X4E4;Q8WLL1;Q9MRS6;O98437;Q6U127;…	14257	93	CID		72.54	0.00177224		5	61		1	1651.79	-30.1135	10/159	pisum_OE_elastase_rep3.mgf
	Low	FRVTPQPGVPPEEA	P94086;P94047;D8V9C5;P93976;B6GUW7;Q33620;B6GUR1;P92469;Q37269;D0F109;B5U0R5;Q6SSI3;E5FEB9;Q06025;B7X9C6;P93984;Q8SLM7;Q95634;Q9MU99;Q85WB5;A9X7D2;B2BY81;Q32728;A1XM40;B8QQG8;C7C6E6;Q8WJK7;Q9GHM5;Q9BAN0;O98740;Q6JXR0;Q6SL53;C3S8M5;Q33198;D6MYJ8;Q9MTT3;Q37155;Q6WCK4;B7P0E9;C7AQU9;D6NK13;Q95AW2;O80031;Q7YJM0;Q1KZQ0;Q8MAR4;O46989;Q95CF0;Q9TLI1;Q4VIB1;Q33156;Q9GDP6;Q8MCY7;Q7YKG3;Q7YJQ2;Q67GM0;A5X4E4;…	14356	101	CID		48.93	0.412624		2	61	58	1	1523.76	-14.4693	16/139	pisum_OE_elastase_rep3.mgf
	Low	AFRVTPQPGVPPEEA	P94086;P94047;D8V9C5;P93976;B6GUW7;Q33620;B6GUR1;P92469;Q37269;D0F109;B5U0R5;Q6SSI3;E5FEB9;Q06025;B7X9C6;P93984;Q8SLM7;Q95634;Q9MU99;Q85WB5;A9X7D2;B2BY81;Q32728;A1XM40;B8QQG8;C7C6E6;Q8WJK7;Q9GHM5;Q9BAN0;O98740;Q6JXR0;Q6SL53;C3S8M5;Q33198;D6MYJ8;Q9MTT3;Q37155;Q6WCK4;B7P0E9;C7AQU9;D6NK13;Q95AW2;O80031;Q7YJM0;Q1KZQ0;Q8MAR4;O46989;Q95CF0;Q9TLI1;Q4VIB1;Q33156;Q9GDP6;Q8MCY7;Q7YKG3;Q7YJQ2;Q67GM0;A5X4E4;…	14238	101	CID		46.84	0.631571		3	61	52	1	1594.75	-43.3063	8/147	pisum_OE_elastase_rep3.mgf
	Low	FRVTPQPGVPPEEAGAA	P94086;D8V9C5;P93976;Q33620;B6GUR1;P92469;D0F109;B5U0R5;Q6SSI3;E5FEB9;Q06025;B7X9C6;P93984;Q8SLM7;Q95634;Q9MU99;Q85WB5;A9X7D2;B2BY81;A1XM40;B8QQG8;C7C6E6;Q8WJK7;Q9GHM5;Q9BAN0;O98740;Q6JXR0;Q6SL53;C3S8M5;Q33198;D6MYJ8;Q9MTT3;Q37155;Q6WCK4;B7P0E9;C7AQU9;D6NK13;Q95AW2;O80031;Q7YJM0;Q1KZQ0;Q8MAR4;O46989;Q95CF0;Q9TLI1;Q4VIB1;Q33156;Q9GDP6;Q8MCY7;Q7YKG3;Q7YJQ2;Q67GM0;A5X4E4;Q9MRS6;O98437;Q6U127;B7P0I2;…	14214	91	CID		37.78	5.61045		3	62	48	1	1722.82	-35.5007	8/169	pisum_OE_elastase_rep3.mgf
	Low	FQGPPHGIQVERDKLNKYGRPL	P94086;D8V9C5;P93976;B6GUW7;A5X4C0;B6GUR1;P92469;Q06025;B7X9C6;P93984;Q8SLM7;Q95634;Q9MU99;Q85WB5;Q6L9Z7;A9X7D2;B1PHP1;B2BY81;A5X4C4;B7FCW2;B8QQG8;C7C6E6;E5FEA2;Q8WJK7;Q9GHM5;Q9BAN0;Q6JXR0;Q5K3Z6;Q6SL53;C3S8M5;Q37154;Q37276;E1U252;Q8MC01;D6MYJ8;Q9MTT3;Q37155;Q6WCK4;B5LC06;B7P0E9;C7AQU9;D6NK13;Q95AW2;O80031;O98832;Q7YJM0;Q6L9Y3;Q1KZQ0;Q8MAR4;O46989;Q95CF0;Q9TLI1;Q6YLR5;Q33156;Q9GDP6;Q8MCY7;Q7YKG3;…	14916	98	CID		34.93	8.80999		8	61	49	1	2549.36	-6.69704	16/219	pisum_OE_elastase_rep3.mgf
	Low	RVGFKAGVKEYKLT	P93984	2	1	CID		25.87	67.2812		6	61	39	1	1595.9	-16.2675	7/136	pisum_OE_elastase_rep3.mgf
	Low	FRVTPQPGVPPEEAGAAV	P94086;D8V9C5;P93976;Q33620;B6GUR1;P92469;D0F109;B5U0R5;Q6SSI3;E5FEB9;Q06025;B7X9C6;P93984;Q8SLM7;Q95634;Q9MU99;Q85WB5;A9X7D2;B2BY81;A1XM40;B8QQG8;C7C6E6;Q8WJK7;Q9GHM5;Q9BAN0;O98740;Q6JXR0;Q6SL53;C3S8M5;Q33198;D6MYJ8;Q9MTT3;Q37155;Q6WCK4;B7P0E9;C7AQU9;D6NK13;Q95AW2;O80031;Q7YJM0;Q1KZQ0;Q8MAR4;O46989;Q95CF0;Q9TLI1;Q4VIB1;Q33156;Q9GDP6;Q8MCY7;Q7YKG3;Q7YJQ2;Q67GM0;A5X4E4;Q9MRS6;O98437;Q6U127;B7P0I2;…	14184	91	CID		12.23	2005.5		9	62	31	1	1821.94	-4.27088	5/179	pisum_OE_elastase_rep3.mgf
Q95634	17.91	9	9	469	52.1758	6.26514	125.319	Ribulose 1,5-bisphosphate carboxylase (Fragment) OS=Canarium ovatum GN=rbcL PE=3 SV=3 - [Q95634_9ROSI]
	Confidence Icon	Sequence	Protein Accessions	# Proteins	# Protein Groups	Activation Type	Modifications	IonScore	Exp Value	Δ Score	Rank	Identity High	Homology Threshold	Charge	m/z [Da]	ΔM [ppm]	Ions Matched	Spectrum File
	High	NMFTSIVGNVFGFKAL	P94086;P94047;D8V9C5;P93976;Q8MAK8;Q33620;A5X4C0;P92469;Q36637;Q37269;D0F109;B5U0R5;E5FEB9;Q06025;B7X9C6;P93984;Q8SLM7;Q95634;Q9MU99;Q6L9Z7;A9X7D2;B1PHP1;B2BY81;Q32728;A1XM40;A5X4C4;B8QQG8;C7C6E6;E5FEA2;Q8WJK7;Q9GHM5;O98740;Q6JXR0;Q5K3Z6;Q6SL53;C3S8M5;Q37154;Q37276;Q33198;Q8MC01;Q9MTT3;Q37155;Q6WCK4;B5LC06;B7P0E9;C7AQU9;Q95AW2;O98832;Q6L9Y3;Q8MAR4;O46989;Q95CF0;Q9TLI1;Q4VIB1;C6FJR8;Q33156;Q9GDP6;…	16063	110	CID		88.43	4.83728e-05		4	62		1	1744.89	-12.3683	22/161	pisum_OE_elastase_rep3.mgf
	High	NMFTSIVGNVFGFKA	P94086;P94047;D8V9C5;P93976;Q8MAK8;Q33620;A5X4C0;P92469;Q36637;Q37269;D0F109;B5U0R5;E5FEB9;Q06025;B7X9C6;P93984;Q8SLM7;Q95634;Q9MU99;Q6L9Z7;A9X7D2;B1PHP1;B2BY81;Q32728;A1XM40;A5X4C4;B8QQG8;C7C6E6;E5FEA2;Q8WJK7;Q9GHM5;O98740;Q6JXR0;Q5K3Z6;Q6SL53;C3S8M5;Q37154;Q37276;Q33198;Q8MC01;Q9MTT3;Q37155;Q6WCK4;B5LC06;B7P0E9;C7AQU9;Q95AW2;O98832;Q6L9Y3;Q8MAR4;O46989;Q95CF0;Q9TLI1;Q4VIB1;C6FJR8;Q33156;Q9GDP6;…	16077	110	CID		80.83	0.000285731		6	62		1	1631.82	-3.97761	11/151	pisum_OE_elastase_rep3.mgf
	High	FRVTPQPGVPPEEAGA	P94086;D8V9C5;P93976;Q33620;B6GUR1;P92469;D0F109;B5U0R5;Q6SSI3;E5FEB9;Q06025;B7X9C6;P93984;Q8SLM7;Q95634;Q9MU99;Q85WB5;A9X7D2;B2BY81;A1XM40;B8QQG8;C7C6E6;Q8WJK7;Q9GHM5;Q9BAN0;O98740;Q6JXR0;Q6SL53;C3S8M5;Q33198;D6MYJ8;Q9MTT3;Q37155;Q6WCK4;B7P0E9;C7AQU9;D6NK13;Q95AW2;O80031;Q7YJM0;Q1KZQ0;Q8MAR4;O46989;Q95CF0;Q9TLI1;Q4VIB1;Q33156;Q9GDP6;Q8MCY7;Q7YKG3;Q7YJQ2;Q67GM0;A5X4E4;Q8WLL1;Q9MRS6;O98437;Q6U127;…	14257	93	CID		72.54	0.00177224		5	61		1	1651.79	-30.1135	10/159	pisum_OE_elastase_rep3.mgf
	Low	FRVTPQPGVPPEEA	P94086;P94047;D8V9C5;P93976;B6GUW7;Q33620;B6GUR1;P92469;Q37269;D0F109;B5U0R5;Q6SSI3;E5FEB9;Q06025;B7X9C6;P93984;Q8SLM7;Q95634;Q9MU99;Q85WB5;A9X7D2;B2BY81;Q32728;A1XM40;B8QQG8;C7C6E6;Q8WJK7;Q9GHM5;Q9BAN0;O98740;Q6JXR0;Q6SL53;C3S8M5;Q33198;D6MYJ8;Q9MTT3;Q37155;Q6WCK4;B7P0E9;C7AQU9;D6NK13;Q95AW2;O80031;Q7YJM0;Q1KZQ0;Q8MAR4;O46989;Q95CF0;Q9TLI1;Q4VIB1;Q33156;Q9GDP6;Q8MCY7;Q7YKG3;Q7YJQ2;Q67GM0;A5X4E4;…	14356	101	CID		48.93	0.412624		2	61	58	1	1523.76	-14.4693	16/139	pisum_OE_elastase_rep3.mgf
	Low	AFRVTPQPGVPPEEA	P94086;P94047;D8V9C5;P93976;B6GUW7;Q33620;B6GUR1;P92469;Q37269;D0F109;B5U0R5;Q6SSI3;E5FEB9;Q06025;B7X9C6;P93984;Q8SLM7;Q95634;Q9MU99;Q85WB5;A9X7D2;B2BY81;Q32728;A1XM40;B8QQG8;C7C6E6;Q8WJK7;Q9GHM5;Q9BAN0;O98740;Q6JXR0;Q6SL53;C3S8M5;Q33198;D6MYJ8;Q9MTT3;Q37155;Q6WCK4;B7P0E9;C7AQU9;D6NK13;Q95AW2;O80031;Q7YJM0;Q1KZQ0;Q8MAR4;O46989;Q95CF0;Q9TLI1;Q4VIB1;Q33156;Q9GDP6;Q8MCY7;Q7YKG3;Q7YJQ2;Q67GM0;A5X4E4;…	14238	101	CID		46.84	0.631571		3	61	52	1	1594.75	-43.3063	8/147	pisum_OE_elastase_rep3.mgf
	Low	FRVTPQPGVPPEEAGAA	P94086;D8V9C5;P93976;Q33620;B6GUR1;P92469;D0F109;B5U0R5;Q6SSI3;E5FEB9;Q06025;B7X9C6;P93984;Q8SLM7;Q95634;Q9MU99;Q85WB5;A9X7D2;B2BY81;A1XM40;B8QQG8;C7C6E6;Q8WJK7;Q9GHM5;Q9BAN0;O98740;Q6JXR0;Q6SL53;C3S8M5;Q33198;D6MYJ8;Q9MTT3;Q37155;Q6WCK4;B7P0E9;C7AQU9;D6NK13;Q95AW2;O80031;Q7YJM0;Q1KZQ0;Q8MAR4;O46989;Q95CF0;Q9TLI1;Q4VIB1;Q33156;Q9GDP6;Q8MCY7;Q7YKG3;Q7YJQ2;Q67GM0;A5X4E4;Q9MRS6;O98437;Q6U127;B7P0I2;…	14214	91	CID		37.78	5.61045		3	62	48	1	1722.82	-35.5007	8/169	pisum_OE_elastase_rep3.mgf
	Low	FQGPPHGIQVERDKLNKYGRPL	P94086;D8V9C5;P93976;B6GUW7;A5X4C0;B6GUR1;P92469;Q06025;B7X9C6;P93984;Q8SLM7;Q95634;Q9MU99;Q85WB5;Q6L9Z7;A9X7D2;B1PHP1;B2BY81;A5X4C4;B7FCW2;B8QQG8;C7C6E6;E5FEA2;Q8WJK7;Q9GHM5;Q9BAN0;Q6JXR0;Q5K3Z6;Q6SL53;C3S8M5;Q37154;Q37276;E1U252;Q8MC01;D6MYJ8;Q9MTT3;Q37155;Q6WCK4;B5LC06;B7P0E9;C7AQU9;D6NK13;Q95AW2;O80031;O98832;Q7YJM0;Q6L9Y3;Q1KZQ0;Q8MAR4;O46989;Q95CF0;Q9TLI1;Q6YLR5;Q33156;Q9GDP6;Q8MCY7;Q7YKG3;…	14916	98	CID		34.93	8.80999		8	61	49	1	2549.36	-6.69704	16/219	pisum_OE_elastase_rep3.mgf
	Low	EIFGDDSVLQFGGGTLGHPWKNAPGAV	Q95634	1	1	CID		26.67	50.9829		3	60	41	1	2769.33	-13.3792	7/277	pisum_OE_elastase_rep3.mgf
	Low	FRVTPQPGVPPEEAGAAV	P94086;D8V9C5;P93976;Q33620;B6GUR1;P92469;D0F109;B5U0R5;Q6SSI3;E5FEB9;Q06025;B7X9C6;P93984;Q8SLM7;Q95634;Q9MU99;Q85WB5;A9X7D2;B2BY81;A1XM40;B8QQG8;C7C6E6;Q8WJK7;Q9GHM5;Q9BAN0;O98740;Q6JXR0;Q6SL53;C3S8M5;Q33198;D6MYJ8;Q9MTT3;Q37155;Q6WCK4;B7P0E9;C7AQU9;D6NK13;Q95AW2;O80031;Q7YJM0;Q1KZQ0;Q8MAR4;O46989;Q95CF0;Q9TLI1;Q4VIB1;Q33156;Q9GDP6;Q8MCY7;Q7YKG3;Q7YJQ2;Q67GM0;A5X4E4;Q9MRS6;O98437;Q6U127;B7P0I2;…	14184	91	CID		12.23	2005.5		9	62	31	1	1821.94	-4.27088	5/179	pisum_OE_elastase_rep3.mgf
Q9MU99	17.51	9	9	394	43.739	6.88818	125.319	Ribulose 1,5-bisphosphate carboxylase/oxygenase, large subunit (Fragment) OS=Prunus domestica subsp. insititia GN=rbcL PE=4 SV=1 - [Q9MU99_PRUDO]
	Confidence Icon	Sequence	Protein Accessions	# Proteins	# Protein Groups	Activation Type	Modifications	IonScore	Exp Value	Δ Score	Rank	Identity High	Homology Threshold	Charge	m/z [Da]	ΔM [ppm]	Ions Matched	Spectrum File
	High	NMFTSIVGNVFGFKAL	P94086;P94047;D8V9C5;P93976;Q8MAK8;Q33620;A5X4C0;P92469;Q36637;Q37269;D0F109;B5U0R5;E5FEB9;Q06025;B7X9C6;P93984;Q8SLM7;Q95634;Q9MU99;Q6L9Z7;A9X7D2;B1PHP1;B2BY81;Q32728;A1XM40;A5X4C4;B8QQG8;C7C6E6;E5FEA2;Q8WJK7;Q9GHM5;O98740;Q6JXR0;Q5K3Z6;Q6SL53;C3S8M5;Q37154;Q37276;Q33198;Q8MC01;Q9MTT3;Q37155;Q6WCK4;B5LC06;B7P0E9;C7AQU9;Q95AW2;O98832;Q6L9Y3;Q8MAR4;O46989;Q95CF0;Q9TLI1;Q4VIB1;C6FJR8;Q33156;Q9GDP6;…	16063	110	CID		88.43	4.83728e-05		4	62		1	1744.89	-12.3683	22/161	pisum_OE_elastase_rep3.mgf
	High	NMFTSIVGNVFGFKA	P94086;P94047;D8V9C5;P93976;Q8MAK8;Q33620;A5X4C0;P92469;Q36637;Q37269;D0F109;B5U0R5;E5FEB9;Q06025;B7X9C6;P93984;Q8SLM7;Q95634;Q9MU99;Q6L9Z7;A9X7D2;B1PHP1;B2BY81;Q32728;A1XM40;A5X4C4;B8QQG8;C7C6E6;E5FEA2;Q8WJK7;Q9GHM5;O98740;Q6JXR0;Q5K3Z6;Q6SL53;C3S8M5;Q37154;Q37276;Q33198;Q8MC01;Q9MTT3;Q37155;Q6WCK4;B5LC06;B7P0E9;C7AQU9;Q95AW2;O98832;Q6L9Y3;Q8MAR4;O46989;Q95CF0;Q9TLI1;Q4VIB1;C6FJR8;Q33156;Q9GDP6;…	16077	110	CID		80.83	0.000285731		6	62		1	1631.82	-3.97761	11/151	pisum_OE_elastase_rep3.mgf
	High	FRVTPQPGVPPEEAGA	P94086;D8V9C5;P93976;Q33620;B6GUR1;P92469;D0F109;B5U0R5;Q6SSI3;E5FEB9;Q06025;B7X9C6;P93984;Q8SLM7;Q95634;Q9MU99;Q85WB5;A9X7D2;B2BY81;A1XM40;B8QQG8;C7C6E6;Q8WJK7;Q9GHM5;Q9BAN0;O98740;Q6JXR0;Q6SL53;C3S8M5;Q33198;D6MYJ8;Q9MTT3;Q37155;Q6WCK4;B7P0E9;C7AQU9;D6NK13;Q95AW2;O80031;Q7YJM0;Q1KZQ0;Q8MAR4;O46989;Q95CF0;Q9TLI1;Q4VIB1;Q33156;Q9GDP6;Q8MCY7;Q7YKG3;Q7YJQ2;Q67GM0;A5X4E4;Q8WLL1;Q9MRS6;O98437;Q6U127;…	14257	93	CID		72.54	0.00177224		5	61		1	1651.79	-30.1135	10/159	pisum_OE_elastase_rep3.mgf
	Low	FRVTPQPGVPPEEA	P94086;P94047;D8V9C5;P93976;B6GUW7;Q33620;B6GUR1;P92469;Q37269;D0F109;B5U0R5;Q6SSI3;E5FEB9;Q06025;B7X9C6;P93984;Q8SLM7;Q95634;Q9MU99;Q85WB5;A9X7D2;B2BY81;Q32728;A1XM40;B8QQG8;C7C6E6;Q8WJK7;Q9GHM5;Q9BAN0;O98740;Q6JXR0;Q6SL53;C3S8M5;Q33198;D6MYJ8;Q9MTT3;Q37155;Q6WCK4;B7P0E9;C7AQU9;D6NK13;Q95AW2;O80031;Q7YJM0;Q1KZQ0;Q8MAR4;O46989;Q95CF0;Q9TLI1;Q4VIB1;Q33156;Q9GDP6;Q8MCY7;Q7YKG3;Q7YJQ2;Q67GM0;A5X4E4;…	14356	101	CID		48.93	0.412624		2	61	58	1	1523.76	-14.4693	16/139	pisum_OE_elastase_rep3.mgf
	Low	AFRVTPQPGVPPEEA	P94086;P94047;D8V9C5;P93976;B6GUW7;Q33620;B6GUR1;P92469;Q37269;D0F109;B5U0R5;Q6SSI3;E5FEB9;Q06025;B7X9C6;P93984;Q8SLM7;Q95634;Q9MU99;Q85WB5;A9X7D2;B2BY81;Q32728;A1XM40;B8QQG8;C7C6E6;Q8WJK7;Q9GHM5;Q9BAN0;O98740;Q6JXR0;Q6SL53;C3S8M5;Q33198;D6MYJ8;Q9MTT3;Q37155;Q6WCK4;B7P0E9;C7AQU9;D6NK13;Q95AW2;O80031;Q7YJM0;Q1KZQ0;Q8MAR4;O46989;Q95CF0;Q9TLI1;Q4VIB1;Q33156;Q9GDP6;Q8MCY7;Q7YKG3;Q7YJQ2;Q67GM0;A5X4E4;…	14238	101	CID		46.84	0.631571		3	61	52	1	1594.75	-43.3063	8/147	pisum_OE_elastase_rep3.mgf
	Low	FRVTPQPGVPPEEAGAA	P94086;D8V9C5;P93976;Q33620;B6GUR1;P92469;D0F109;B5U0R5;Q6SSI3;E5FEB9;Q06025;B7X9C6;P93984;Q8SLM7;Q95634;Q9MU99;Q85WB5;A9X7D2;B2BY81;A1XM40;B8QQG8;C7C6E6;Q8WJK7;Q9GHM5;Q9BAN0;O98740;Q6JXR0;Q6SL53;C3S8M5;Q33198;D6MYJ8;Q9MTT3;Q37155;Q6WCK4;B7P0E9;C7AQU9;D6NK13;Q95AW2;O80031;Q7YJM0;Q1KZQ0;Q8MAR4;O46989;Q95CF0;Q9TLI1;Q4VIB1;Q33156;Q9GDP6;Q8MCY7;Q7YKG3;Q7YJQ2;Q67GM0;A5X4E4;Q9MRS6;O98437;Q6U127;B7P0I2;…	14214	91	CID		37.78	5.61045		3	62	48	1	1722.82	-35.5007	8/169	pisum_OE_elastase_rep3.mgf
	Low	FQGPPHGIQVERDKLNKYGRPL	P94086;D8V9C5;P93976;B6GUW7;A5X4C0;B6GUR1;P92469;Q06025;B7X9C6;P93984;Q8SLM7;Q95634;Q9MU99;Q85WB5;Q6L9Z7;A9X7D2;B1PHP1;B2BY81;A5X4C4;B7FCW2;B8QQG8;C7C6E6;E5FEA2;Q8WJK7;Q9GHM5;Q9BAN0;Q6JXR0;Q5K3Z6;Q6SL53;C3S8M5;Q37154;Q37276;E1U252;Q8MC01;D6MYJ8;Q9MTT3;Q37155;Q6WCK4;B5LC06;B7P0E9;C7AQU9;D6NK13;Q95AW2;O80031;O98832;Q7YJM0;Q6L9Y3;Q1KZQ0;Q8MAR4;O46989;Q95CF0;Q9TLI1;Q6YLR5;Q33156;Q9GDP6;Q8MCY7;Q7YKG3;…	14916	98	CID		34.93	8.80999		8	61	49	1	2549.36	-6.69704	16/219	pisum_OE_elastase_rep3.mgf
	Low	FGFKALRAxGLEDLRIPT	Q9MU99	1	1	CID	X9(N)	13.14	1454.44		4	61	28	1	2018.12	1.5949	4/173	pisum_OE_elastase_rep3.mgf
	Low	FRVTPQPGVPPEEAGAAV	P94086;D8V9C5;P93976;Q33620;B6GUR1;P92469;D0F109;B5U0R5;Q6SSI3;E5FEB9;Q06025;B7X9C6;P93984;Q8SLM7;Q95634;Q9MU99;Q85WB5;A9X7D2;B2BY81;A1XM40;B8QQG8;C7C6E6;Q8WJK7;Q9GHM5;Q9BAN0;O98740;Q6JXR0;Q6SL53;C3S8M5;Q33198;D6MYJ8;Q9MTT3;Q37155;Q6WCK4;B7P0E9;C7AQU9;D6NK13;Q95AW2;O80031;Q7YJM0;Q1KZQ0;Q8MAR4;O46989;Q95CF0;Q9TLI1;Q4VIB1;Q33156;Q9GDP6;Q8MCY7;Q7YKG3;Q7YJQ2;Q67GM0;A5X4E4;Q9MRS6;O98437;Q6U127;B7P0I2;…	14184	91	CID		12.23	2005.5		9	62	31	1	1821.94	-4.27088	5/179	pisum_OE_elastase_rep3.mgf
A9X7D2	19.44	9	9	360	40.3647	6.94678	125.319	Ribulose-1,5-bisphosphate carboxylase/oxygenase large subunit (Fragment) OS=Guatteria juruensis GN=rbcL PE=4 SV=1 - [A9X7D2_9MAGN]
	Confidence Icon	Sequence	Protein Accessions	# Proteins	# Protein Groups	Activation Type	Modifications	IonScore	Exp Value	Δ Score	Rank	Identity High	Homology Threshold	Charge	m/z [Da]	ΔM [ppm]	Ions Matched	Spectrum File
	High	NMFTSIVGNVFGFKAL	P94086;P94047;D8V9C5;P93976;Q8MAK8;Q33620;A5X4C0;P92469;Q36637;Q37269;D0F109;B5U0R5;E5FEB9;Q06025;B7X9C6;P93984;Q8SLM7;Q95634;Q9MU99;Q6L9Z7;A9X7D2;B1PHP1;B2BY81;Q32728;A1XM40;A5X4C4;B8QQG8;C7C6E6;E5FEA2;Q8WJK7;Q9GHM5;O98740;Q6JXR0;Q5K3Z6;Q6SL53;C3S8M5;Q37154;Q37276;Q33198;Q8MC01;Q9MTT3;Q37155;Q6WCK4;B5LC06;B7P0E9;C7AQU9;Q95AW2;O98832;Q6L9Y3;Q8MAR4;O46989;Q95CF0;Q9TLI1;Q4VIB1;C6FJR8;Q33156;Q9GDP6;…	16063	110	CID		88.43	4.83728e-05		4	62		1	1744.89	-12.3683	22/161	pisum_OE_elastase_rep3.mgf
	High	NMFTSIVGNVFGFKA	P94086;P94047;D8V9C5;P93976;Q8MAK8;Q33620;A5X4C0;P92469;Q36637;Q37269;D0F109;B5U0R5;E5FEB9;Q06025;B7X9C6;P93984;Q8SLM7;Q95634;Q9MU99;Q6L9Z7;A9X7D2;B1PHP1;B2BY81;Q32728;A1XM40;A5X4C4;B8QQG8;C7C6E6;E5FEA2;Q8WJK7;Q9GHM5;O98740;Q6JXR0;Q5K3Z6;Q6SL53;C3S8M5;Q37154;Q37276;Q33198;Q8MC01;Q9MTT3;Q37155;Q6WCK4;B5LC06;B7P0E9;C7AQU9;Q95AW2;O98832;Q6L9Y3;Q8MAR4;O46989;Q95CF0;Q9TLI1;Q4VIB1;C6FJR8;Q33156;Q9GDP6;…	16077	110	CID		80.83	0.000285731		6	62		1	1631.82	-3.97761	11/151	pisum_OE_elastase_rep3.mgf
	High	FRVTPQPGVPPEEAGA	P94086;D8V9C5;P93976;Q33620;B6GUR1;P92469;D0F109;B5U0R5;Q6SSI3;E5FEB9;Q06025;B7X9C6;P93984;Q8SLM7;Q95634;Q9MU99;Q85WB5;A9X7D2;B2BY81;A1XM40;B8QQG8;C7C6E6;Q8WJK7;Q9GHM5;Q9BAN0;O98740;Q6JXR0;Q6SL53;C3S8M5;Q33198;D6MYJ8;Q9MTT3;Q37155;Q6WCK4;B7P0E9;C7AQU9;D6NK13;Q95AW2;O80031;Q7YJM0;Q1KZQ0;Q8MAR4;O46989;Q95CF0;Q9TLI1;Q4VIB1;Q33156;Q9GDP6;Q8MCY7;Q7YKG3;Q7YJQ2;Q67GM0;A5X4E4;Q8WLL1;Q9MRS6;O98437;Q6U127;…	14257	93	CID		72.54	0.00177224		5	61		1	1651.79	-30.1135	10/159	pisum_OE_elastase_rep3.mgf
	Low	FRVTPQPGVPPEEA	P94086;P94047;D8V9C5;P93976;B6GUW7;Q33620;B6GUR1;P92469;Q37269;D0F109;B5U0R5;Q6SSI3;E5FEB9;Q06025;B7X9C6;P93984;Q8SLM7;Q95634;Q9MU99;Q85WB5;A9X7D2;B2BY81;Q32728;A1XM40;B8QQG8;C7C6E6;Q8WJK7;Q9GHM5;Q9BAN0;O98740;Q6JXR0;Q6SL53;C3S8M5;Q33198;D6MYJ8;Q9MTT3;Q37155;Q6WCK4;B7P0E9;C7AQU9;D6NK13;Q95AW2;O80031;Q7YJM0;Q1KZQ0;Q8MAR4;O46989;Q95CF0;Q9TLI1;Q4VIB1;Q33156;Q9GDP6;Q8MCY7;Q7YKG3;Q7YJQ2;Q67GM0;A5X4E4;…	14356	101	CID		48.93	0.412624		2	61	58	1	1523.76	-14.4693	16/139	pisum_OE_elastase_rep3.mgf
	Low	AFRVTPQPGVPPEEA	P94086;P94047;D8V9C5;P93976;B6GUW7;Q33620;B6GUR1;P92469;Q37269;D0F109;B5U0R5;Q6SSI3;E5FEB9;Q06025;B7X9C6;P93984;Q8SLM7;Q95634;Q9MU99;Q85WB5;A9X7D2;B2BY81;Q32728;A1XM40;B8QQG8;C7C6E6;Q8WJK7;Q9GHM5;Q9BAN0;O98740;Q6JXR0;Q6SL53;C3S8M5;Q33198;D6MYJ8;Q9MTT3;Q37155;Q6WCK4;B7P0E9;C7AQU9;D6NK13;Q95AW2;O80031;Q7YJM0;Q1KZQ0;Q8MAR4;O46989;Q95CF0;Q9TLI1;Q4VIB1;Q33156;Q9GDP6;Q8MCY7;Q7YKG3;Q7YJQ2;Q67GM0;A5X4E4;…	14238	101	CID		46.84	0.631571		3	61	52	1	1594.75	-43.3063	8/147	pisum_OE_elastase_rep3.mgf
	Low	LRLEDLRIPxAYV	A9X7D2;A1XM40	7	2	CID	X10(Y)	39.91	3.15008		2	61	52	1	1620.88	-19.2731	12/122	pisum_OE_elastase_rep3.mgf
	Low	FRVTPQPGVPPEEAGAA	P94086;D8V9C5;P93976;Q33620;B6GUR1;P92469;D0F109;B5U0R5;Q6SSI3;E5FEB9;Q06025;B7X9C6;P93984;Q8SLM7;Q95634;Q9MU99;Q85WB5;A9X7D2;B2BY81;A1XM40;B8QQG8;C7C6E6;Q8WJK7;Q9GHM5;Q9BAN0;O98740;Q6JXR0;Q6SL53;C3S8M5;Q33198;D6MYJ8;Q9MTT3;Q37155;Q6WCK4;B7P0E9;C7AQU9;D6NK13;Q95AW2;O80031;Q7YJM0;Q1KZQ0;Q8MAR4;O46989;Q95CF0;Q9TLI1;Q4VIB1;Q33156;Q9GDP6;Q8MCY7;Q7YKG3;Q7YJQ2;Q67GM0;A5X4E4;Q9MRS6;O98437;Q6U127;B7P0I2;…	14214	91	CID		37.78	5.61045		3	62	48	1	1722.82	-35.5007	8/169	pisum_OE_elastase_rep3.mgf
	Low	FQGPPHGIQVERDKLNKYGRPL	P94086;D8V9C5;P93976;B6GUW7;A5X4C0;B6GUR1;P92469;Q06025;B7X9C6;P93984;Q8SLM7;Q95634;Q9MU99;Q85WB5;Q6L9Z7;A9X7D2;B1PHP1;B2BY81;A5X4C4;B7FCW2;B8QQG8;C7C6E6;E5FEA2;Q8WJK7;Q9GHM5;Q9BAN0;Q6JXR0;Q5K3Z6;Q6SL53;C3S8M5;Q37154;Q37276;E1U252;Q8MC01;D6MYJ8;Q9MTT3;Q37155;Q6WCK4;B5LC06;B7P0E9;C7AQU9;D6NK13;Q95AW2;O80031;O98832;Q7YJM0;Q6L9Y3;Q1KZQ0;Q8MAR4;O46989;Q95CF0;Q9TLI1;Q6YLR5;Q33156;Q9GDP6;Q8MCY7;Q7YKG3;…	14916	98	CID		34.93	8.80999		8	61	49	1	2549.36	-6.69704	16/219	pisum_OE_elastase_rep3.mgf
	Low	FRVTPQPGVPPEEAGAAV	P94086;D8V9C5;P93976;Q33620;B6GUR1;P92469;D0F109;B5U0R5;Q6SSI3;E5FEB9;Q06025;B7X9C6;P93984;Q8SLM7;Q95634;Q9MU99;Q85WB5;A9X7D2;B2BY81;A1XM40;B8QQG8;C7C6E6;Q8WJK7;Q9GHM5;Q9BAN0;O98740;Q6JXR0;Q6SL53;C3S8M5;Q33198;D6MYJ8;Q9MTT3;Q37155;Q6WCK4;B7P0E9;C7AQU9;D6NK13;Q95AW2;O80031;Q7YJM0;Q1KZQ0;Q8MAR4;O46989;Q95CF0;Q9TLI1;Q4VIB1;Q33156;Q9GDP6;Q8MCY7;Q7YKG3;Q7YJQ2;Q67GM0;A5X4E4;Q9MRS6;O98437;Q6U127;B7P0I2;…	14184	91	CID		12.23	2005.5		9	62	31	1	1821.94	-4.27088	5/179	pisum_OE_elastase_rep3.mgf
B2BY81	15.17	10	9	468	51.863	6.53662	125.319	Ribulose-1,5-bisphosphate carboxylase/oxygenase large subunit (Fragment) OS=Lettowianthus stellatus GN=rbcL PE=3 SV=1 - [B2BY81_9MAGN]
	Confidence Icon	Sequence	Protein Accessions	# Proteins	# Protein Groups	Activation Type	Modifications	IonScore	Exp Value	Δ Score	Rank	Identity High	Homology Threshold	Charge	m/z [Da]	ΔM [ppm]	Ions Matched	Spectrum File
	High	NMFTSIVGNVFGFKAL	P94086;P94047;D8V9C5;P93976;Q8MAK8;Q33620;A5X4C0;P92469;Q36637;Q37269;D0F109;B5U0R5;E5FEB9;Q06025;B7X9C6;P93984;Q8SLM7;Q95634;Q9MU99;Q6L9Z7;A9X7D2;B1PHP1;B2BY81;Q32728;A1XM40;A5X4C4;B8QQG8;C7C6E6;E5FEA2;Q8WJK7;Q9GHM5;O98740;Q6JXR0;Q5K3Z6;Q6SL53;C3S8M5;Q37154;Q37276;Q33198;Q8MC01;Q9MTT3;Q37155;Q6WCK4;B5LC06;B7P0E9;C7AQU9;Q95AW2;O98832;Q6L9Y3;Q8MAR4;O46989;Q95CF0;Q9TLI1;Q4VIB1;C6FJR8;Q33156;Q9GDP6;…	16063	110	CID		88.43	4.83728e-05		4	62		1	1744.89	-12.3683	22/161	pisum_OE_elastase_rep3.mgf
	High	NMFTSIVGNVFGFKA	P94086;P94047;D8V9C5;P93976;Q8MAK8;Q33620;A5X4C0;P92469;Q36637;Q37269;D0F109;B5U0R5;E5FEB9;Q06025;B7X9C6;P93984;Q8SLM7;Q95634;Q9MU99;Q6L9Z7;A9X7D2;B1PHP1;B2BY81;Q32728;A1XM40;A5X4C4;B8QQG8;C7C6E6;E5FEA2;Q8WJK7;Q9GHM5;O98740;Q6JXR0;Q5K3Z6;Q6SL53;C3S8M5;Q37154;Q37276;Q33198;Q8MC01;Q9MTT3;Q37155;Q6WCK4;B5LC06;B7P0E9;C7AQU9;Q95AW2;O98832;Q6L9Y3;Q8MAR4;O46989;Q95CF0;Q9TLI1;Q4VIB1;C6FJR8;Q33156;Q9GDP6;…	16077	110	CID		80.83	0.000285731		6	62		1	1631.82	-3.97761	11/151	pisum_OE_elastase_rep3.mgf
	High	FRVTPQPGVPPEEAGA	P94086;D8V9C5;P93976;Q33620;B6GUR1;P92469;D0F109;B5U0R5;Q6SSI3;E5FEB9;Q06025;B7X9C6;P93984;Q8SLM7;Q95634;Q9MU99;Q85WB5;A9X7D2;B2BY81;A1XM40;B8QQG8;C7C6E6;Q8WJK7;Q9GHM5;Q9BAN0;O98740;Q6JXR0;Q6SL53;C3S8M5;Q33198;D6MYJ8;Q9MTT3;Q37155;Q6WCK4;B7P0E9;C7AQU9;D6NK13;Q95AW2;O80031;Q7YJM0;Q1KZQ0;Q8MAR4;O46989;Q95CF0;Q9TLI1;Q4VIB1;Q33156;Q9GDP6;Q8MCY7;Q7YKG3;Q7YJQ2;Q67GM0;A5X4E4;Q8WLL1;Q9MRS6;O98437;Q6U127;…	14257	93	CID		72.54	0.00177224		5	61		1	1651.79	-30.1135	10/159	pisum_OE_elastase_rep3.mgf
	Low	FRVTPQPGVPPEEA	P94086;P94047;D8V9C5;P93976;B6GUW7;Q33620;B6GUR1;P92469;Q37269;D0F109;B5U0R5;Q6SSI3;E5FEB9;Q06025;B7X9C6;P93984;Q8SLM7;Q95634;Q9MU99;Q85WB5;A9X7D2;B2BY81;Q32728;A1XM40;B8QQG8;C7C6E6;Q8WJK7;Q9GHM5;Q9BAN0;O98740;Q6JXR0;Q6SL53;C3S8M5;Q33198;D6MYJ8;Q9MTT3;Q37155;Q6WCK4;B7P0E9;C7AQU9;D6NK13;Q95AW2;O80031;Q7YJM0;Q1KZQ0;Q8MAR4;O46989;Q95CF0;Q9TLI1;Q4VIB1;Q33156;Q9GDP6;Q8MCY7;Q7YKG3;Q7YJQ2;Q67GM0;A5X4E4;…	14356	101	CID		48.93	0.412624		2	61	58	1	1523.76	-14.4693	16/139	pisum_OE_elastase_rep3.mgf
	Low	AFRVTPQPGVPPEEA	P94086;P94047;D8V9C5;P93976;B6GUW7;Q33620;B6GUR1;P92469;Q37269;D0F109;B5U0R5;Q6SSI3;E5FEB9;Q06025;B7X9C6;P93984;Q8SLM7;Q95634;Q9MU99;Q85WB5;A9X7D2;B2BY81;Q32728;A1XM40;B8QQG8;C7C6E6;Q8WJK7;Q9GHM5;Q9BAN0;O98740;Q6JXR0;Q6SL53;C3S8M5;Q33198;D6MYJ8;Q9MTT3;Q37155;Q6WCK4;B7P0E9;C7AQU9;D6NK13;Q95AW2;O80031;Q7YJM0;Q1KZQ0;Q8MAR4;O46989;Q95CF0;Q9TLI1;Q4VIB1;Q33156;Q9GDP6;Q8MCY7;Q7YKG3;Q7YJQ2;Q67GM0;A5X4E4;…	14238	101	CID		46.84	0.631571		3	61	52	1	1594.75	-43.3063	8/147	pisum_OE_elastase_rep3.mgf
	Low	FRVTPQPGVPPEEAGAA	P94086;D8V9C5;P93976;Q33620;B6GUR1;P92469;D0F109;B5U0R5;Q6SSI3;E5FEB9;Q06025;B7X9C6;P93984;Q8SLM7;Q95634;Q9MU99;Q85WB5;A9X7D2;B2BY81;A1XM40;B8QQG8;C7C6E6;Q8WJK7;Q9GHM5;Q9BAN0;O98740;Q6JXR0;Q6SL53;C3S8M5;Q33198;D6MYJ8;Q9MTT3;Q37155;Q6WCK4;B7P0E9;C7AQU9;D6NK13;Q95AW2;O80031;Q7YJM0;Q1KZQ0;Q8MAR4;O46989;Q95CF0;Q9TLI1;Q4VIB1;Q33156;Q9GDP6;Q8MCY7;Q7YKG3;Q7YJQ2;Q67GM0;A5X4E4;Q9MRS6;O98437;Q6U127;B7P0I2;…	14214	91	CID		37.78	5.61045		3	62	48	1	1722.82	-35.5007	8/169	pisum_OE_elastase_rep3.mgf
	Low	FQGPPHGIQVERDKLNKYGRPL	P94086;D8V9C5;P93976;B6GUW7;A5X4C0;B6GUR1;P92469;Q06025;B7X9C6;P93984;Q8SLM7;Q95634;Q9MU99;Q85WB5;Q6L9Z7;A9X7D2;B1PHP1;B2BY81;A5X4C4;B7FCW2;B8QQG8;C7C6E6;E5FEA2;Q8WJK7;Q9GHM5;Q9BAN0;Q6JXR0;Q5K3Z6;Q6SL53;C3S8M5;Q37154;Q37276;E1U252;Q8MC01;D6MYJ8;Q9MTT3;Q37155;Q6WCK4;B5LC06;B7P0E9;C7AQU9;D6NK13;Q95AW2;O80031;O98832;Q7YJM0;Q6L9Y3;Q1KZQ0;Q8MAR4;O46989;Q95CF0;Q9TLI1;Q6YLR5;Q33156;Q9GDP6;Q8MCY7;Q7YKG3;…	14916	98	CID		34.93	8.80999		8	61	49	1	2549.36	-6.69704	16/219	pisum_OE_elastase_rep3.mgf
	Low	RVGFKAGVxEYKLT	B2BY81	1	1	CID	X9(K)	25.87	67.2812		7	61	39	1	1595.9	-16.2675	7/136	pisum_OE_elastase_rep3.mgf
	Low	RVGFKAGVxEYKLT	B2BY81	1	1	CID	X9(Q)	25.87	67.2812		9	61	39	1	1595.9	6.53469	7/136	pisum_OE_elastase_rep3.mgf
	Low	FRVTPQPGVPPEEAGAAV	P94086;D8V9C5;P93976;Q33620;B6GUR1;P92469;D0F109;B5U0R5;Q6SSI3;E5FEB9;Q06025;B7X9C6;P93984;Q8SLM7;Q95634;Q9MU99;Q85WB5;A9X7D2;B2BY81;A1XM40;B8QQG8;C7C6E6;Q8WJK7;Q9GHM5;Q9BAN0;O98740;Q6JXR0;Q6SL53;C3S8M5;Q33198;D6MYJ8;Q9MTT3;Q37155;Q6WCK4;B7P0E9;C7AQU9;D6NK13;Q95AW2;O80031;Q7YJM0;Q1KZQ0;Q8MAR4;O46989;Q95CF0;Q9TLI1;Q4VIB1;Q33156;Q9GDP6;Q8MCY7;Q7YKG3;Q7YJQ2;Q67GM0;A5X4E4;Q9MRS6;O98437;Q6U127;B7P0I2;…	14184	91	CID		12.23	2005.5		9	62	31	1	1821.94	-4.27088	5/179	pisum_OE_elastase_rep3.mgf
A1XM40	17.74	10	10	468	51.801	6.91748	125.319	Ribulose 1,5-bisphosphate carboxylase large subunit (Fragment) OS=Erodium stephanianum GN=rbcL PE=3 SV=1 - [A1XM40_9ROSI]
	Confidence Icon	Sequence	Protein Accessions	# Proteins	# Protein Groups	Activation Type	Modifications	IonScore	Exp Value	Δ Score	Rank	Identity High	Homology Threshold	Charge	m/z [Da]	ΔM [ppm]	Ions Matched	Spectrum File
	High	NMFTSIVGNVFGFKAL	P94086;P94047;D8V9C5;P93976;Q8MAK8;Q33620;A5X4C0;P92469;Q36637;Q37269;D0F109;B5U0R5;E5FEB9;Q06025;B7X9C6;P93984;Q8SLM7;Q95634;Q9MU99;Q6L9Z7;A9X7D2;B1PHP1;B2BY81;Q32728;A1XM40;A5X4C4;B8QQG8;C7C6E6;E5FEA2;Q8WJK7;Q9GHM5;O98740;Q6JXR0;Q5K3Z6;Q6SL53;C3S8M5;Q37154;Q37276;Q33198;Q8MC01;Q9MTT3;Q37155;Q6WCK4;B5LC06;B7P0E9;C7AQU9;Q95AW2;O98832;Q6L9Y3;Q8MAR4;O46989;Q95CF0;Q9TLI1;Q4VIB1;C6FJR8;Q33156;Q9GDP6;…	16063	110	CID		88.43	4.83728e-05		4	62		1	1744.89	-12.3683	22/161	pisum_OE_elastase_rep3.mgf
	High	NMFTSIVGNVFGFKA	P94086;P94047;D8V9C5;P93976;Q8MAK8;Q33620;A5X4C0;P92469;Q36637;Q37269;D0F109;B5U0R5;E5FEB9;Q06025;B7X9C6;P93984;Q8SLM7;Q95634;Q9MU99;Q6L9Z7;A9X7D2;B1PHP1;B2BY81;Q32728;A1XM40;A5X4C4;B8QQG8;C7C6E6;E5FEA2;Q8WJK7;Q9GHM5;O98740;Q6JXR0;Q5K3Z6;Q6SL53;C3S8M5;Q37154;Q37276;Q33198;Q8MC01;Q9MTT3;Q37155;Q6WCK4;B5LC06;B7P0E9;C7AQU9;Q95AW2;O98832;Q6L9Y3;Q8MAR4;O46989;Q95CF0;Q9TLI1;Q4VIB1;C6FJR8;Q33156;Q9GDP6;…	16077	110	CID		80.83	0.000285731		6	62		1	1631.82	-3.97761	11/151	pisum_OE_elastase_rep3.mgf
	High	FRVTPQPGVPPEEAGA	P94086;D8V9C5;P93976;Q33620;B6GUR1;P92469;D0F109;B5U0R5;Q6SSI3;E5FEB9;Q06025;B7X9C6;P93984;Q8SLM7;Q95634;Q9MU99;Q85WB5;A9X7D2;B2BY81;A1XM40;B8QQG8;C7C6E6;Q8WJK7;Q9GHM5;Q9BAN0;O98740;Q6JXR0;Q6SL53;C3S8M5;Q33198;D6MYJ8;Q9MTT3;Q37155;Q6WCK4;B7P0E9;C7AQU9;D6NK13;Q95AW2;O80031;Q7YJM0;Q1KZQ0;Q8MAR4;O46989;Q95CF0;Q9TLI1;Q4VIB1;Q33156;Q9GDP6;Q8MCY7;Q7YKG3;Q7YJQ2;Q67GM0;A5X4E4;Q8WLL1;Q9MRS6;O98437;Q6U127;…	14257	93	CID		72.54	0.00177224		5	61		1	1651.79	-30.1135	10/159	pisum_OE_elastase_rep3.mgf
	Low	FRVTPQPGVPPEEA	P94086;P94047;D8V9C5;P93976;B6GUW7;Q33620;B6GUR1;P92469;Q37269;D0F109;B5U0R5;Q6SSI3;E5FEB9;Q06025;B7X9C6;P93984;Q8SLM7;Q95634;Q9MU99;Q85WB5;A9X7D2;B2BY81;Q32728;A1XM40;B8QQG8;C7C6E6;Q8WJK7;Q9GHM5;Q9BAN0;O98740;Q6JXR0;Q6SL53;C3S8M5;Q33198;D6MYJ8;Q9MTT3;Q37155;Q6WCK4;B7P0E9;C7AQU9;D6NK13;Q95AW2;O80031;Q7YJM0;Q1KZQ0;Q8MAR4;O46989;Q95CF0;Q9TLI1;Q4VIB1;Q33156;Q9GDP6;Q8MCY7;Q7YKG3;Q7YJQ2;Q67GM0;A5X4E4;…	14356	101	CID		48.93	0.412624		2	61	58	1	1523.76	-14.4693	16/139	pisum_OE_elastase_rep3.mgf
	Low	AFRVTPQPGVPPEEA	P94086;P94047;D8V9C5;P93976;B6GUW7;Q33620;B6GUR1;P92469;Q37269;D0F109;B5U0R5;Q6SSI3;E5FEB9;Q06025;B7X9C6;P93984;Q8SLM7;Q95634;Q9MU99;Q85WB5;A9X7D2;B2BY81;Q32728;A1XM40;B8QQG8;C7C6E6;Q8WJK7;Q9GHM5;Q9BAN0;O98740;Q6JXR0;Q6SL53;C3S8M5;Q33198;D6MYJ8;Q9MTT3;Q37155;Q6WCK4;B7P0E9;C7AQU9;D6NK13;Q95AW2;O80031;Q7YJM0;Q1KZQ0;Q8MAR4;O46989;Q95CF0;Q9TLI1;Q4VIB1;Q33156;Q9GDP6;Q8MCY7;Q7YKG3;Q7YJQ2;Q67GM0;A5X4E4;…	14238	101	CID		46.84	0.631571		3	61	52	1	1594.75	-43.3063	8/147	pisum_OE_elastase_rep3.mgf
	Low	LRLEDLRIPxAYV	A9X7D2;A1XM40	7	2	CID	X10(Y)	39.91	3.15008		2	61	52	1	1620.88	-19.2731	12/122	pisum_OE_elastase_rep3.mgf
	Low	FRVTPQPGVPPEEAGAA	P94086;D8V9C5;P93976;Q33620;B6GUR1;P92469;D0F109;B5U0R5;Q6SSI3;E5FEB9;Q06025;B7X9C6;P93984;Q8SLM7;Q95634;Q9MU99;Q85WB5;A9X7D2;B2BY81;A1XM40;B8QQG8;C7C6E6;Q8WJK7;Q9GHM5;Q9BAN0;O98740;Q6JXR0;Q6SL53;C3S8M5;Q33198;D6MYJ8;Q9MTT3;Q37155;Q6WCK4;B7P0E9;C7AQU9;D6NK13;Q95AW2;O80031;Q7YJM0;Q1KZQ0;Q8MAR4;O46989;Q95CF0;Q9TLI1;Q4VIB1;Q33156;Q9GDP6;Q8MCY7;Q7YKG3;Q7YJQ2;Q67GM0;A5X4E4;Q9MRS6;O98437;Q6U127;B7P0I2;…	14214	91	CID		37.78	5.61045		3	62	48	1	1722.82	-35.5007	8/169	pisum_OE_elastase_rep3.mgf
	Low	FQGPPHGIQVERDKxNKYGRPL	A1XM40;Q8WHV2	3	2	CID	X15(I)	34.93	8.80999		6	61	49	1	2549.36	-6.69704	16/219	pisum_OE_elastase_rep3.mgf
	Low	FQGPPHGIQVERDKxNKYGRPLLGcTIKPKLGLSA	A1XM40;Q8WHV2	3	2	CID	X15(N), C25(Carbamidomethyl)	12.3	406.564		2	55	26	1	3889.06	-11.5286	7/380	pisum_OE_elastase_rep3.mgf
	Low	FRVTPQPGVPPEEAGAAV	P94086;D8V9C5;P93976;Q33620;B6GUR1;P92469;D0F109;B5U0R5;Q6SSI3;E5FEB9;Q06025;B7X9C6;P93984;Q8SLM7;Q95634;Q9MU99;Q85WB5;A9X7D2;B2BY81;A1XM40;B8QQG8;C7C6E6;Q8WJK7;Q9GHM5;Q9BAN0;O98740;Q6JXR0;Q6SL53;C3S8M5;Q33198;D6MYJ8;Q9MTT3;Q37155;Q6WCK4;B7P0E9;C7AQU9;D6NK13;Q95AW2;O80031;Q7YJM0;Q1KZQ0;Q8MAR4;O46989;Q95CF0;Q9TLI1;Q4VIB1;Q33156;Q9GDP6;Q8MCY7;Q7YKG3;Q7YJQ2;Q67GM0;A5X4E4;Q9MRS6;O98437;Q6U127;B7P0I2;…	14184	91	CID		12.23	2005.5		9	62	31	1	1821.94	-4.27088	5/179	pisum_OE_elastase_rep3.mgf
A5X4C4	13.77	8	8	414	45.59	7.02002	125.319	Ribulose-1,5-bisphosphate carboxylase/oxygenase large subunit (Fragment) OS=Calycophysum pedunculatum GN=rbcL PE=4 SV=1 - [A5X4C4_9ROSI]
	Confidence Icon	Sequence	Protein Accessions	# Proteins	# Protein Groups	Activation Type	Modifications	IonScore	Exp Value	Δ Score	Rank	Identity High	Homology Threshold	Charge	m/z [Da]	ΔM [ppm]	Ions Matched	Spectrum File
	High	NMFTSIVGNVFGFKAL	P94086;P94047;D8V9C5;P93976;Q8MAK8;Q33620;A5X4C0;P92469;Q36637;Q37269;D0F109;B5U0R5;E5FEB9;Q06025;B7X9C6;P93984;Q8SLM7;Q95634;Q9MU99;Q6L9Z7;A9X7D2;B1PHP1;B2BY81;Q32728;A1XM40;A5X4C4;B8QQG8;C7C6E6;E5FEA2;Q8WJK7;Q9GHM5;O98740;Q6JXR0;Q5K3Z6;Q6SL53;C3S8M5;Q37154;Q37276;Q33198;Q8MC01;Q9MTT3;Q37155;Q6WCK4;B5LC06;B7P0E9;C7AQU9;Q95AW2;O98832;Q6L9Y3;Q8MAR4;O46989;Q95CF0;Q9TLI1;Q4VIB1;C6FJR8;Q33156;Q9GDP6;…	16063	110	CID		88.43	4.83728e-05		4	62		1	1744.89	-12.3683	22/161	pisum_OE_elastase_rep3.mgf
	High	NMFTSIVGNVFGFKA	P94086;P94047;D8V9C5;P93976;Q8MAK8;Q33620;A5X4C0;P92469;Q36637;Q37269;D0F109;B5U0R5;E5FEB9;Q06025;B7X9C6;P93984;Q8SLM7;Q95634;Q9MU99;Q6L9Z7;A9X7D2;B1PHP1;B2BY81;Q32728;A1XM40;A5X4C4;B8QQG8;C7C6E6;E5FEA2;Q8WJK7;Q9GHM5;O98740;Q6JXR0;Q5K3Z6;Q6SL53;C3S8M5;Q37154;Q37276;Q33198;Q8MC01;Q9MTT3;Q37155;Q6WCK4;B5LC06;B7P0E9;C7AQU9;Q95AW2;O98832;Q6L9Y3;Q8MAR4;O46989;Q95CF0;Q9TLI1;Q4VIB1;C6FJR8;Q33156;Q9GDP6;…	16077	110	CID		80.83	0.000285731		6	62		1	1631.82	-3.97761	11/151	pisum_OE_elastase_rep3.mgf
	High	FRVTPxPGVPPEEAGA	A5X4C4	7	1	CID	X6(K)	72.54	0.00177224		4	61		1	1651.79	-52.1441	10/155	pisum_OE_elastase_rep3.mgf
	Low	FRVTPxPGVPPEEA	A5X4C4;O98528	8	2	CID	X6(K)	48.93	0.412624	0	1	61	58	1	1523.76	-38.3509	16/135	pisum_OE_elastase_rep3.mgf
	Low	AFRVTPxPGVPPEEA	A5X4C4;O98528	7	2	CID	X7(K)	46.84	0.631571		2	61	52	1	1594.75	-66.1249	8/143	pisum_OE_elastase_rep3.mgf
	Low	FRVTPxPGVPPEEAGAA	A5X4C4	7	1	CID	X6(K)	37.78	5.61045		2	62	48	1	1722.82	-56.623	8/165	pisum_OE_elastase_rep3.mgf
	Low	FQGPPHGIQVERDKLNKYGRPL	P94086;D8V9C5;P93976;B6GUW7;A5X4C0;B6GUR1;P92469;Q06025;B7X9C6;P93984;Q8SLM7;Q95634;Q9MU99;Q85WB5;Q6L9Z7;A9X7D2;B1PHP1;B2BY81;A5X4C4;B7FCW2;B8QQG8;C7C6E6;E5FEA2;Q8WJK7;Q9GHM5;Q9BAN0;Q6JXR0;Q5K3Z6;Q6SL53;C3S8M5;Q37154;Q37276;E1U252;Q8MC01;D6MYJ8;Q9MTT3;Q37155;Q6WCK4;B5LC06;B7P0E9;C7AQU9;D6NK13;Q95AW2;O80031;O98832;Q7YJM0;Q6L9Y3;Q1KZQ0;Q8MAR4;O46989;Q95CF0;Q9TLI1;Q6YLR5;Q33156;Q9GDP6;Q8MCY7;Q7YKG3;…	14916	98	CID		34.93	8.80999		8	61	49	1	2549.36	-6.69704	16/219	pisum_OE_elastase_rep3.mgf
	Low	FRVTPxPGVPPEEAGAAV	A5X4C4	7	1	CID	X6(K)	12.23	2005.5		8	62	31	1	1821.94	-24.2441	5/175	pisum_OE_elastase_rep3.mgf
B8QQG8	15.05	9	9	465	51.562	6.58057	125.319	Ribulose-1,5-bisphosphate carboxylase/oxygenase large subunit (Fragment) OS=Polygala hygrophila GN=rbcL PE=3 SV=1 - [B8QQG8_9FABA]
	Confidence Icon	Sequence	Protein Accessions	# Proteins	# Protein Groups	Activation Type	Modifications	IonScore	Exp Value	Δ Score	Rank	Identity High	Homology Threshold	Charge	m/z [Da]	ΔM [ppm]	Ions Matched	Spectrum File
	High	NMFTSIVGNVFGFKAL	P94086;P94047;D8V9C5;P93976;Q8MAK8;Q33620;A5X4C0;P92469;Q36637;Q37269;D0F109;B5U0R5;E5FEB9;Q06025;B7X9C6;P93984;Q8SLM7;Q95634;Q9MU99;Q6L9Z7;A9X7D2;B1PHP1;B2BY81;Q32728;A1XM40;A5X4C4;B8QQG8;C7C6E6;E5FEA2;Q8WJK7;Q9GHM5;O98740;Q6JXR0;Q5K3Z6;Q6SL53;C3S8M5;Q37154;Q37276;Q33198;Q8MC01;Q9MTT3;Q37155;Q6WCK4;B5LC06;B7P0E9;C7AQU9;Q95AW2;O98832;Q6L9Y3;Q8MAR4;O46989;Q95CF0;Q9TLI1;Q4VIB1;C6FJR8;Q33156;Q9GDP6;…	16063	110	CID		88.43	4.83728e-05		4	62		1	1744.89	-12.3683	22/161	pisum_OE_elastase_rep3.mgf
	High	NMFTSIVGNVFGFKA	P94086;P94047;D8V9C5;P93976;Q8MAK8;Q33620;A5X4C0;P92469;Q36637;Q37269;D0F109;B5U0R5;E5FEB9;Q06025;B7X9C6;P93984;Q8SLM7;Q95634;Q9MU99;Q6L9Z7;A9X7D2;B1PHP1;B2BY81;Q32728;A1XM40;A5X4C4;B8QQG8;C7C6E6;E5FEA2;Q8WJK7;Q9GHM5;O98740;Q6JXR0;Q5K3Z6;Q6SL53;C3S8M5;Q37154;Q37276;Q33198;Q8MC01;Q9MTT3;Q37155;Q6WCK4;B5LC06;B7P0E9;C7AQU9;Q95AW2;O98832;Q6L9Y3;Q8MAR4;O46989;Q95CF0;Q9TLI1;Q4VIB1;C6FJR8;Q33156;Q9GDP6;…	16077	110	CID		80.83	0.000285731		6	62		1	1631.82	-3.97761	11/151	pisum_OE_elastase_rep3.mgf
	High	FRVTPQPGVPPEEAGA	P94086;D8V9C5;P93976;Q33620;B6GUR1;P92469;D0F109;B5U0R5;Q6SSI3;E5FEB9;Q06025;B7X9C6;P93984;Q8SLM7;Q95634;Q9MU99;Q85WB5;A9X7D2;B2BY81;A1XM40;B8QQG8;C7C6E6;Q8WJK7;Q9GHM5;Q9BAN0;O98740;Q6JXR0;Q6SL53;C3S8M5;Q33198;D6MYJ8;Q9MTT3;Q37155;Q6WCK4;B7P0E9;C7AQU9;D6NK13;Q95AW2;O80031;Q7YJM0;Q1KZQ0;Q8MAR4;O46989;Q95CF0;Q9TLI1;Q4VIB1;Q33156;Q9GDP6;Q8MCY7;Q7YKG3;Q7YJQ2;Q67GM0;A5X4E4;Q8WLL1;Q9MRS6;O98437;Q6U127;…	14257	93	CID		72.54	0.00177224		5	61		1	1651.79	-30.1135	10/159	pisum_OE_elastase_rep3.mgf
	Low	FRVTPQPGVPPEEA	P94086;P94047;D8V9C5;P93976;B6GUW7;Q33620;B6GUR1;P92469;Q37269;D0F109;B5U0R5;Q6SSI3;E5FEB9;Q06025;B7X9C6;P93984;Q8SLM7;Q95634;Q9MU99;Q85WB5;A9X7D2;B2BY81;Q32728;A1XM40;B8QQG8;C7C6E6;Q8WJK7;Q9GHM5;Q9BAN0;O98740;Q6JXR0;Q6SL53;C3S8M5;Q33198;D6MYJ8;Q9MTT3;Q37155;Q6WCK4;B7P0E9;C7AQU9;D6NK13;Q95AW2;O80031;Q7YJM0;Q1KZQ0;Q8MAR4;O46989;Q95CF0;Q9TLI1;Q4VIB1;Q33156;Q9GDP6;Q8MCY7;Q7YKG3;Q7YJQ2;Q67GM0;A5X4E4;…	14356	101	CID		48.93	0.412624		2	61	58	1	1523.76	-14.4693	16/139	pisum_OE_elastase_rep3.mgf
	Low	AFRVTPQPGVPPEEA	P94086;P94047;D8V9C5;P93976;B6GUW7;Q33620;B6GUR1;P92469;Q37269;D0F109;B5U0R5;Q6SSI3;E5FEB9;Q06025;B7X9C6;P93984;Q8SLM7;Q95634;Q9MU99;Q85WB5;A9X7D2;B2BY81;Q32728;A1XM40;B8QQG8;C7C6E6;Q8WJK7;Q9GHM5;Q9BAN0;O98740;Q6JXR0;Q6SL53;C3S8M5;Q33198;D6MYJ8;Q9MTT3;Q37155;Q6WCK4;B7P0E9;C7AQU9;D6NK13;Q95AW2;O80031;Q7YJM0;Q1KZQ0;Q8MAR4;O46989;Q95CF0;Q9TLI1;Q4VIB1;Q33156;Q9GDP6;Q8MCY7;Q7YKG3;Q7YJQ2;Q67GM0;A5X4E4;…	14238	101	CID		46.84	0.631571		3	61	52	1	1594.75	-43.3063	8/147	pisum_OE_elastase_rep3.mgf
	Low	VGFxAGVKDYKLT	B8QQG8	7	1	CID	X4(A)	38.43	3.77265		3	61		1	1368.76	2.6307	13/112	pisum_OE_elastase_rep3.mgf
	Low	FRVTPQPGVPPEEAGAA	P94086;D8V9C5;P93976;Q33620;B6GUR1;P92469;D0F109;B5U0R5;Q6SSI3;E5FEB9;Q06025;B7X9C6;P93984;Q8SLM7;Q95634;Q9MU99;Q85WB5;A9X7D2;B2BY81;A1XM40;B8QQG8;C7C6E6;Q8WJK7;Q9GHM5;Q9BAN0;O98740;Q6JXR0;Q6SL53;C3S8M5;Q33198;D6MYJ8;Q9MTT3;Q37155;Q6WCK4;B7P0E9;C7AQU9;D6NK13;Q95AW2;O80031;Q7YJM0;Q1KZQ0;Q8MAR4;O46989;Q95CF0;Q9TLI1;Q4VIB1;Q33156;Q9GDP6;Q8MCY7;Q7YKG3;Q7YJQ2;Q67GM0;A5X4E4;Q9MRS6;O98437;Q6U127;B7P0I2;…	14214	91	CID		37.78	5.61045		3	62	48	1	1722.82	-35.5007	8/169	pisum_OE_elastase_rep3.mgf
	Low	FQGPPHGIQVERDKLNKYGRPL	P94086;D8V9C5;P93976;B6GUW7;A5X4C0;B6GUR1;P92469;Q06025;B7X9C6;P93984;Q8SLM7;Q95634;Q9MU99;Q85WB5;Q6L9Z7;A9X7D2;B1PHP1;B2BY81;A5X4C4;B7FCW2;B8QQG8;C7C6E6;E5FEA2;Q8WJK7;Q9GHM5;Q9BAN0;Q6JXR0;Q5K3Z6;Q6SL53;C3S8M5;Q37154;Q37276;E1U252;Q8MC01;D6MYJ8;Q9MTT3;Q37155;Q6WCK4;B5LC06;B7P0E9;C7AQU9;D6NK13;Q95AW2;O80031;O98832;Q7YJM0;Q6L9Y3;Q1KZQ0;Q8MAR4;O46989;Q95CF0;Q9TLI1;Q6YLR5;Q33156;Q9GDP6;Q8MCY7;Q7YKG3;…	14916	98	CID		34.93	8.80999		8	61	49	1	2549.36	-6.69704	16/219	pisum_OE_elastase_rep3.mgf
	Low	FRVTPQPGVPPEEAGAAV	P94086;D8V9C5;P93976;Q33620;B6GUR1;P92469;D0F109;B5U0R5;Q6SSI3;E5FEB9;Q06025;B7X9C6;P93984;Q8SLM7;Q95634;Q9MU99;Q85WB5;A9X7D2;B2BY81;A1XM40;B8QQG8;C7C6E6;Q8WJK7;Q9GHM5;Q9BAN0;O98740;Q6JXR0;Q6SL53;C3S8M5;Q33198;D6MYJ8;Q9MTT3;Q37155;Q6WCK4;B7P0E9;C7AQU9;D6NK13;Q95AW2;O80031;Q7YJM0;Q1KZQ0;Q8MAR4;O46989;Q95CF0;Q9TLI1;Q4VIB1;Q33156;Q9GDP6;Q8MCY7;Q7YKG3;Q7YJQ2;Q67GM0;A5X4E4;Q9MRS6;O98437;Q6U127;B7P0I2;…	14184	91	CID		12.23	2005.5		9	62	31	1	1821.94	-4.27088	5/179	pisum_OE_elastase_rep3.mgf
C7C6E6	27.03	9	9	259	28.8465	6.40479	125.319	Ribulose 1,5-bisphosphate carboxylase (Fragment) OS=Pisum sativum subsp. elatius GN=rbcl PE=4 SV=1 - [C7C6E6_PEA]
	Confidence Icon	Sequence	Protein Accessions	# Proteins	# Protein Groups	Activation Type	Modifications	IonScore	Exp Value	Δ Score	Rank	Identity High	Homology Threshold	Charge	m/z [Da]	ΔM [ppm]	Ions Matched	Spectrum File
	High	NMFTSIVGNVFGFKAL	P94086;P94047;D8V9C5;P93976;Q8MAK8;Q33620;A5X4C0;P92469;Q36637;Q37269;D0F109;B5U0R5;E5FEB9;Q06025;B7X9C6;P93984;Q8SLM7;Q95634;Q9MU99;Q6L9Z7;A9X7D2;B1PHP1;B2BY81;Q32728;A1XM40;A5X4C4;B8QQG8;C7C6E6;E5FEA2;Q8WJK7;Q9GHM5;O98740;Q6JXR0;Q5K3Z6;Q6SL53;C3S8M5;Q37154;Q37276;Q33198;Q8MC01;Q9MTT3;Q37155;Q6WCK4;B5LC06;B7P0E9;C7AQU9;Q95AW2;O98832;Q6L9Y3;Q8MAR4;O46989;Q95CF0;Q9TLI1;Q4VIB1;C6FJR8;Q33156;Q9GDP6;…	16063	110	CID		88.43	4.83728e-05		4	62		1	1744.89	-12.3683	22/161	pisum_OE_elastase_rep3.mgf
	High	NMFTSIVGNVFGFKA	P94086;P94047;D8V9C5;P93976;Q8MAK8;Q33620;A5X4C0;P92469;Q36637;Q37269;D0F109;B5U0R5;E5FEB9;Q06025;B7X9C6;P93984;Q8SLM7;Q95634;Q9MU99;Q6L9Z7;A9X7D2;B1PHP1;B2BY81;Q32728;A1XM40;A5X4C4;B8QQG8;C7C6E6;E5FEA2;Q8WJK7;Q9GHM5;O98740;Q6JXR0;Q5K3Z6;Q6SL53;C3S8M5;Q37154;Q37276;Q33198;Q8MC01;Q9MTT3;Q37155;Q6WCK4;B5LC06;B7P0E9;C7AQU9;Q95AW2;O98832;Q6L9Y3;Q8MAR4;O46989;Q95CF0;Q9TLI1;Q4VIB1;C6FJR8;Q33156;Q9GDP6;…	16077	110	CID		80.83	0.000285731		6	62		1	1631.82	-3.97761	11/151	pisum_OE_elastase_rep3.mgf
	High	FRVTPQPGVPPEEAGA	P94086;D8V9C5;P93976;Q33620;B6GUR1;P92469;D0F109;B5U0R5;Q6SSI3;E5FEB9;Q06025;B7X9C6;P93984;Q8SLM7;Q95634;Q9MU99;Q85WB5;A9X7D2;B2BY81;A1XM40;B8QQG8;C7C6E6;Q8WJK7;Q9GHM5;Q9BAN0;O98740;Q6JXR0;Q6SL53;C3S8M5;Q33198;D6MYJ8;Q9MTT3;Q37155;Q6WCK4;B7P0E9;C7AQU9;D6NK13;Q95AW2;O80031;Q7YJM0;Q1KZQ0;Q8MAR4;O46989;Q95CF0;Q9TLI1;Q4VIB1;Q33156;Q9GDP6;Q8MCY7;Q7YKG3;Q7YJQ2;Q67GM0;A5X4E4;Q8WLL1;Q9MRS6;O98437;Q6U127;…	14257	93	CID		72.54	0.00177224		5	61		1	1651.79	-30.1135	10/159	pisum_OE_elastase_rep3.mgf
	Low	FRVTPQPGVPPEEA	P94086;P94047;D8V9C5;P93976;B6GUW7;Q33620;B6GUR1;P92469;Q37269;D0F109;B5U0R5;Q6SSI3;E5FEB9;Q06025;B7X9C6;P93984;Q8SLM7;Q95634;Q9MU99;Q85WB5;A9X7D2;B2BY81;Q32728;A1XM40;B8QQG8;C7C6E6;Q8WJK7;Q9GHM5;Q9BAN0;O98740;Q6JXR0;Q6SL53;C3S8M5;Q33198;D6MYJ8;Q9MTT3;Q37155;Q6WCK4;B7P0E9;C7AQU9;D6NK13;Q95AW2;O80031;Q7YJM0;Q1KZQ0;Q8MAR4;O46989;Q95CF0;Q9TLI1;Q4VIB1;Q33156;Q9GDP6;Q8MCY7;Q7YKG3;Q7YJQ2;Q67GM0;A5X4E4;…	14356	101	CID		48.93	0.412624		2	61	58	1	1523.76	-14.4693	16/139	pisum_OE_elastase_rep3.mgf
	Low	AFRVTPQPGVPPEEA	P94086;P94047;D8V9C5;P93976;B6GUW7;Q33620;B6GUR1;P92469;Q37269;D0F109;B5U0R5;Q6SSI3;E5FEB9;Q06025;B7X9C6;P93984;Q8SLM7;Q95634;Q9MU99;Q85WB5;A9X7D2;B2BY81;Q32728;A1XM40;B8QQG8;C7C6E6;Q8WJK7;Q9GHM5;Q9BAN0;O98740;Q6JXR0;Q6SL53;C3S8M5;Q33198;D6MYJ8;Q9MTT3;Q37155;Q6WCK4;B7P0E9;C7AQU9;D6NK13;Q95AW2;O80031;Q7YJM0;Q1KZQ0;Q8MAR4;O46989;Q95CF0;Q9TLI1;Q4VIB1;Q33156;Q9GDP6;Q8MCY7;Q7YKG3;Q7YJQ2;Q67GM0;A5X4E4;…	14238	101	CID		46.84	0.631571		3	61	52	1	1594.75	-43.3063	8/147	pisum_OE_elastase_rep3.mgf
	Low	LRLEDLRIPYAYV	C7C6E6	2	1	CID		39.91	3.15008	0	1	61	52	1	1620.88	-19.2731	12/122	pisum_OE_elastase_rep3.mgf
	Low	FRVTPQPGVPPEEAGAA	P94086;D8V9C5;P93976;Q33620;B6GUR1;P92469;D0F109;B5U0R5;Q6SSI3;E5FEB9;Q06025;B7X9C6;P93984;Q8SLM7;Q95634;Q9MU99;Q85WB5;A9X7D2;B2BY81;A1XM40;B8QQG8;C7C6E6;Q8WJK7;Q9GHM5;Q9BAN0;O98740;Q6JXR0;Q6SL53;C3S8M5;Q33198;D6MYJ8;Q9MTT3;Q37155;Q6WCK4;B7P0E9;C7AQU9;D6NK13;Q95AW2;O80031;Q7YJM0;Q1KZQ0;Q8MAR4;O46989;Q95CF0;Q9TLI1;Q4VIB1;Q33156;Q9GDP6;Q8MCY7;Q7YKG3;Q7YJQ2;Q67GM0;A5X4E4;Q9MRS6;O98437;Q6U127;B7P0I2;…	14214	91	CID		37.78	5.61045		3	62	48	1	1722.82	-35.5007	8/169	pisum_OE_elastase_rep3.mgf
	Low	FQGPPHGIQVERDKLNKYGRPL	P94086;D8V9C5;P93976;B6GUW7;A5X4C0;B6GUR1;P92469;Q06025;B7X9C6;P93984;Q8SLM7;Q95634;Q9MU99;Q85WB5;Q6L9Z7;A9X7D2;B1PHP1;B2BY81;A5X4C4;B7FCW2;B8QQG8;C7C6E6;E5FEA2;Q8WJK7;Q9GHM5;Q9BAN0;Q6JXR0;Q5K3Z6;Q6SL53;C3S8M5;Q37154;Q37276;E1U252;Q8MC01;D6MYJ8;Q9MTT3;Q37155;Q6WCK4;B5LC06;B7P0E9;C7AQU9;D6NK13;Q95AW2;O80031;O98832;Q7YJM0;Q6L9Y3;Q1KZQ0;Q8MAR4;O46989;Q95CF0;Q9TLI1;Q6YLR5;Q33156;Q9GDP6;Q8MCY7;Q7YKG3;…	14916	98	CID		34.93	8.80999		8	61	49	1	2549.36	-6.69704	16/219	pisum_OE_elastase_rep3.mgf
	Low	FRVTPQPGVPPEEAGAAV	P94086;D8V9C5;P93976;Q33620;B6GUR1;P92469;D0F109;B5U0R5;Q6SSI3;E5FEB9;Q06025;B7X9C6;P93984;Q8SLM7;Q95634;Q9MU99;Q85WB5;A9X7D2;B2BY81;A1XM40;B8QQG8;C7C6E6;Q8WJK7;Q9GHM5;Q9BAN0;O98740;Q6JXR0;Q6SL53;C3S8M5;Q33198;D6MYJ8;Q9MTT3;Q37155;Q6WCK4;B7P0E9;C7AQU9;D6NK13;Q95AW2;O80031;Q7YJM0;Q1KZQ0;Q8MAR4;O46989;Q95CF0;Q9TLI1;Q4VIB1;Q33156;Q9GDP6;Q8MCY7;Q7YKG3;Q7YJQ2;Q67GM0;A5X4E4;Q9MRS6;O98437;Q6U127;B7P0I2;…	14184	91	CID		12.23	2005.5		9	62	31	1	1821.94	-4.27088	5/179	pisum_OE_elastase_rep3.mgf
Q8WJK7	17.21	10	9	459	50.7674	6.68311	125.319	Ribulose-1,5-bisphosphate carboxylase large subunit (Fragment) OS=Dioscorea pentaphylla GN=rbcL PE=3 SV=1 - [Q8WJK7_9LILI]
	Confidence Icon	Sequence	Protein Accessions	# Proteins	# Protein Groups	Activation Type	Modifications	IonScore	Exp Value	Δ Score	Rank	Identity High	Homology Threshold	Charge	m/z [Da]	ΔM [ppm]	Ions Matched	Spectrum File
	High	NMFTSIVGNVFGFKAL	P94086;P94047;D8V9C5;P93976;Q8MAK8;Q33620;A5X4C0;P92469;Q36637;Q37269;D0F109;B5U0R5;E5FEB9;Q06025;B7X9C6;P93984;Q8SLM7;Q95634;Q9MU99;Q6L9Z7;A9X7D2;B1PHP1;B2BY81;Q32728;A1XM40;A5X4C4;B8QQG8;C7C6E6;E5FEA2;Q8WJK7;Q9GHM5;O98740;Q6JXR0;Q5K3Z6;Q6SL53;C3S8M5;Q37154;Q37276;Q33198;Q8MC01;Q9MTT3;Q37155;Q6WCK4;B5LC06;B7P0E9;C7AQU9;Q95AW2;O98832;Q6L9Y3;Q8MAR4;O46989;Q95CF0;Q9TLI1;Q4VIB1;C6FJR8;Q33156;Q9GDP6;…	16063	110	CID		88.43	4.83728e-05		4	62		1	1744.89	-12.3683	22/161	pisum_OE_elastase_rep3.mgf
	High	NMFTSIVGNVFGFKA	P94086;P94047;D8V9C5;P93976;Q8MAK8;Q33620;A5X4C0;P92469;Q36637;Q37269;D0F109;B5U0R5;E5FEB9;Q06025;B7X9C6;P93984;Q8SLM7;Q95634;Q9MU99;Q6L9Z7;A9X7D2;B1PHP1;B2BY81;Q32728;A1XM40;A5X4C4;B8QQG8;C7C6E6;E5FEA2;Q8WJK7;Q9GHM5;O98740;Q6JXR0;Q5K3Z6;Q6SL53;C3S8M5;Q37154;Q37276;Q33198;Q8MC01;Q9MTT3;Q37155;Q6WCK4;B5LC06;B7P0E9;C7AQU9;Q95AW2;O98832;Q6L9Y3;Q8MAR4;O46989;Q95CF0;Q9TLI1;Q4VIB1;C6FJR8;Q33156;Q9GDP6;…	16077	110	CID		80.83	0.000285731		6	62		1	1631.82	-3.97761	11/151	pisum_OE_elastase_rep3.mgf
	High	FRVTPQPGVPPEEAGA	P94086;D8V9C5;P93976;Q33620;B6GUR1;P92469;D0F109;B5U0R5;Q6SSI3;E5FEB9;Q06025;B7X9C6;P93984;Q8SLM7;Q95634;Q9MU99;Q85WB5;A9X7D2;B2BY81;A1XM40;B8QQG8;C7C6E6;Q8WJK7;Q9GHM5;Q9BAN0;O98740;Q6JXR0;Q6SL53;C3S8M5;Q33198;D6MYJ8;Q9MTT3;Q37155;Q6WCK4;B7P0E9;C7AQU9;D6NK13;Q95AW2;O80031;Q7YJM0;Q1KZQ0;Q8MAR4;O46989;Q95CF0;Q9TLI1;Q4VIB1;Q33156;Q9GDP6;Q8MCY7;Q7YKG3;Q7YJQ2;Q67GM0;A5X4E4;Q8WLL1;Q9MRS6;O98437;Q6U127;…	14257	93	CID		72.54	0.00177224		5	61		1	1651.79	-30.1135	10/159	pisum_OE_elastase_rep3.mgf
	Low	FRVTPQPGVPPEEA	P94086;P94047;D8V9C5;P93976;B6GUW7;Q33620;B6GUR1;P92469;Q37269;D0F109;B5U0R5;Q6SSI3;E5FEB9;Q06025;B7X9C6;P93984;Q8SLM7;Q95634;Q9MU99;Q85WB5;A9X7D2;B2BY81;Q32728;A1XM40;B8QQG8;C7C6E6;Q8WJK7;Q9GHM5;Q9BAN0;O98740;Q6JXR0;Q6SL53;C3S8M5;Q33198;D6MYJ8;Q9MTT3;Q37155;Q6WCK4;B7P0E9;C7AQU9;D6NK13;Q95AW2;O80031;Q7YJM0;Q1KZQ0;Q8MAR4;O46989;Q95CF0;Q9TLI1;Q4VIB1;Q33156;Q9GDP6;Q8MCY7;Q7YKG3;Q7YJQ2;Q67GM0;A5X4E4;…	14356	101	CID		48.93	0.412624		2	61	58	1	1523.76	-14.4693	16/139	pisum_OE_elastase_rep3.mgf
	Low	AFRVTPQPGVPPEEA	P94086;P94047;D8V9C5;P93976;B6GUW7;Q33620;B6GUR1;P92469;Q37269;D0F109;B5U0R5;Q6SSI3;E5FEB9;Q06025;B7X9C6;P93984;Q8SLM7;Q95634;Q9MU99;Q85WB5;A9X7D2;B2BY81;Q32728;A1XM40;B8QQG8;C7C6E6;Q8WJK7;Q9GHM5;Q9BAN0;O98740;Q6JXR0;Q6SL53;C3S8M5;Q33198;D6MYJ8;Q9MTT3;Q37155;Q6WCK4;B7P0E9;C7AQU9;D6NK13;Q95AW2;O80031;Q7YJM0;Q1KZQ0;Q8MAR4;O46989;Q95CF0;Q9TLI1;Q4VIB1;Q33156;Q9GDP6;Q8MCY7;Q7YKG3;Q7YJQ2;Q67GM0;A5X4E4;…	14238	101	CID		46.84	0.631571		3	61	52	1	1594.75	-43.3063	8/147	pisum_OE_elastase_rep3.mgf
	Low	FRVTPQPGVPPEEAGAA	P94086;D8V9C5;P93976;Q33620;B6GUR1;P92469;D0F109;B5U0R5;Q6SSI3;E5FEB9;Q06025;B7X9C6;P93984;Q8SLM7;Q95634;Q9MU99;Q85WB5;A9X7D2;B2BY81;A1XM40;B8QQG8;C7C6E6;Q8WJK7;Q9GHM5;Q9BAN0;O98740;Q6JXR0;Q6SL53;C3S8M5;Q33198;D6MYJ8;Q9MTT3;Q37155;Q6WCK4;B7P0E9;C7AQU9;D6NK13;Q95AW2;O80031;Q7YJM0;Q1KZQ0;Q8MAR4;O46989;Q95CF0;Q9TLI1;Q4VIB1;Q33156;Q9GDP6;Q8MCY7;Q7YKG3;Q7YJQ2;Q67GM0;A5X4E4;Q9MRS6;O98437;Q6U127;B7P0I2;…	14214	91	CID		37.78	5.61045		3	62	48	1	1722.82	-35.5007	8/169	pisum_OE_elastase_rep3.mgf
	Low	FQGPPHGIQVERDKLNKYGRPL	P94086;D8V9C5;P93976;B6GUW7;A5X4C0;B6GUR1;P92469;Q06025;B7X9C6;P93984;Q8SLM7;Q95634;Q9MU99;Q85WB5;Q6L9Z7;A9X7D2;B1PHP1;B2BY81;A5X4C4;B7FCW2;B8QQG8;C7C6E6;E5FEA2;Q8WJK7;Q9GHM5;Q9BAN0;Q6JXR0;Q5K3Z6;Q6SL53;C3S8M5;Q37154;Q37276;E1U252;Q8MC01;D6MYJ8;Q9MTT3;Q37155;Q6WCK4;B5LC06;B7P0E9;C7AQU9;D6NK13;Q95AW2;O80031;O98832;Q7YJM0;Q6L9Y3;Q1KZQ0;Q8MAR4;O46989;Q95CF0;Q9TLI1;Q6YLR5;Q33156;Q9GDP6;Q8MCY7;Q7YKG3;…	14916	98	CID		34.93	8.80999		8	61	49	1	2549.36	-6.69704	16/219	pisum_OE_elastase_rep3.mgf
	Low	SPQTEIKAxVGFKAGVKDYKLT	Q8WJK7	1	1	CID	X9(I)	20.75	231.657		2	61	34	1	2393.28	-24.7365	8/246	pisum_OE_elastase_rep3.mgf
	Low	SPQTEIKAxVGFKAGVKDYKLT	Q8WJK7	1	1	CID	X9(L)	20.75	231.657		3	61	34	1	2393.28	-24.7365	8/246	pisum_OE_elastase_rep3.mgf
	Low	FRVTPQPGVPPEEAGAAV	P94086;D8V9C5;P93976;Q33620;B6GUR1;P92469;D0F109;B5U0R5;Q6SSI3;E5FEB9;Q06025;B7X9C6;P93984;Q8SLM7;Q95634;Q9MU99;Q85WB5;A9X7D2;B2BY81;A1XM40;B8QQG8;C7C6E6;Q8WJK7;Q9GHM5;Q9BAN0;O98740;Q6JXR0;Q6SL53;C3S8M5;Q33198;D6MYJ8;Q9MTT3;Q37155;Q6WCK4;B7P0E9;C7AQU9;D6NK13;Q95AW2;O80031;Q7YJM0;Q1KZQ0;Q8MAR4;O46989;Q95CF0;Q9TLI1;Q4VIB1;Q33156;Q9GDP6;Q8MCY7;Q7YKG3;Q7YJQ2;Q67GM0;A5X4E4;Q9MRS6;O98437;Q6U127;B7P0I2;…	14184	91	CID		12.23	2005.5		9	62	31	1	1821.94	-4.27088	5/179	pisum_OE_elastase_rep3.mgf
O98740	14.65	8	8	389	43.3165	6.88818	125.319	Ribulose-1,5-bisphosphate carboxylaseoxygenase large subunit (Fragment) OS=Mourera asperau GN=rbcL PE=4 SV=1 - [O98740_9ROSI]
	Confidence Icon	Sequence	Protein Accessions	# Proteins	# Protein Groups	Activation Type	Modifications	IonScore	Exp Value	Δ Score	Rank	Identity High	Homology Threshold	Charge	m/z [Da]	ΔM [ppm]	Ions Matched	Spectrum File
	High	NMFTSIVGNVFGFKAL	P94086;P94047;D8V9C5;P93976;Q8MAK8;Q33620;A5X4C0;P92469;Q36637;Q37269;D0F109;B5U0R5;E5FEB9;Q06025;B7X9C6;P93984;Q8SLM7;Q95634;Q9MU99;Q6L9Z7;A9X7D2;B1PHP1;B2BY81;Q32728;A1XM40;A5X4C4;B8QQG8;C7C6E6;E5FEA2;Q8WJK7;Q9GHM5;O98740;Q6JXR0;Q5K3Z6;Q6SL53;C3S8M5;Q37154;Q37276;Q33198;Q8MC01;Q9MTT3;Q37155;Q6WCK4;B5LC06;B7P0E9;C7AQU9;Q95AW2;O98832;Q6L9Y3;Q8MAR4;O46989;Q95CF0;Q9TLI1;Q4VIB1;C6FJR8;Q33156;Q9GDP6;…	16063	110	CID		88.43	4.83728e-05		4	62		1	1744.89	-12.3683	22/161	pisum_OE_elastase_rep3.mgf
	High	NMFTSIVGNVFGFKA	P94086;P94047;D8V9C5;P93976;Q8MAK8;Q33620;A5X4C0;P92469;Q36637;Q37269;D0F109;B5U0R5;E5FEB9;Q06025;B7X9C6;P93984;Q8SLM7;Q95634;Q9MU99;Q6L9Z7;A9X7D2;B1PHP1;B2BY81;Q32728;A1XM40;A5X4C4;B8QQG8;C7C6E6;E5FEA2;Q8WJK7;Q9GHM5;O98740;Q6JXR0;Q5K3Z6;Q6SL53;C3S8M5;Q37154;Q37276;Q33198;Q8MC01;Q9MTT3;Q37155;Q6WCK4;B5LC06;B7P0E9;C7AQU9;Q95AW2;O98832;Q6L9Y3;Q8MAR4;O46989;Q95CF0;Q9TLI1;Q4VIB1;C6FJR8;Q33156;Q9GDP6;…	16077	110	CID		80.83	0.000285731		6	62		1	1631.82	-3.97761	11/151	pisum_OE_elastase_rep3.mgf
	High	FRVTPQPGVPPEEAGA	P94086;D8V9C5;P93976;Q33620;B6GUR1;P92469;D0F109;B5U0R5;Q6SSI3;E5FEB9;Q06025;B7X9C6;P93984;Q8SLM7;Q95634;Q9MU99;Q85WB5;A9X7D2;B2BY81;A1XM40;B8QQG8;C7C6E6;Q8WJK7;Q9GHM5;Q9BAN0;O98740;Q6JXR0;Q6SL53;C3S8M5;Q33198;D6MYJ8;Q9MTT3;Q37155;Q6WCK4;B7P0E9;C7AQU9;D6NK13;Q95AW2;O80031;Q7YJM0;Q1KZQ0;Q8MAR4;O46989;Q95CF0;Q9TLI1;Q4VIB1;Q33156;Q9GDP6;Q8MCY7;Q7YKG3;Q7YJQ2;Q67GM0;A5X4E4;Q8WLL1;Q9MRS6;O98437;Q6U127;…	14257	93	CID		72.54	0.00177224		5	61		1	1651.79	-30.1135	10/159	pisum_OE_elastase_rep3.mgf
	Low	FRVTPQPGVPPEEA	P94086;P94047;D8V9C5;P93976;B6GUW7;Q33620;B6GUR1;P92469;Q37269;D0F109;B5U0R5;Q6SSI3;E5FEB9;Q06025;B7X9C6;P93984;Q8SLM7;Q95634;Q9MU99;Q85WB5;A9X7D2;B2BY81;Q32728;A1XM40;B8QQG8;C7C6E6;Q8WJK7;Q9GHM5;Q9BAN0;O98740;Q6JXR0;Q6SL53;C3S8M5;Q33198;D6MYJ8;Q9MTT3;Q37155;Q6WCK4;B7P0E9;C7AQU9;D6NK13;Q95AW2;O80031;Q7YJM0;Q1KZQ0;Q8MAR4;O46989;Q95CF0;Q9TLI1;Q4VIB1;Q33156;Q9GDP6;Q8MCY7;Q7YKG3;Q7YJQ2;Q67GM0;A5X4E4;…	14356	101	CID		48.93	0.412624		2	61	58	1	1523.76	-14.4693	16/139	pisum_OE_elastase_rep3.mgf
	Low	AFRVTPQPGVPPEEA	P94086;P94047;D8V9C5;P93976;B6GUW7;Q33620;B6GUR1;P92469;Q37269;D0F109;B5U0R5;Q6SSI3;E5FEB9;Q06025;B7X9C6;P93984;Q8SLM7;Q95634;Q9MU99;Q85WB5;A9X7D2;B2BY81;Q32728;A1XM40;B8QQG8;C7C6E6;Q8WJK7;Q9GHM5;Q9BAN0;O98740;Q6JXR0;Q6SL53;C3S8M5;Q33198;D6MYJ8;Q9MTT3;Q37155;Q6WCK4;B7P0E9;C7AQU9;D6NK13;Q95AW2;O80031;Q7YJM0;Q1KZQ0;Q8MAR4;O46989;Q95CF0;Q9TLI1;Q4VIB1;Q33156;Q9GDP6;Q8MCY7;Q7YKG3;Q7YJQ2;Q67GM0;A5X4E4;…	14238	101	CID		46.84	0.631571		3	61	52	1	1594.75	-43.3063	8/147	pisum_OE_elastase_rep3.mgf
	Low	FRVTPQPGVPPEEAGAA	P94086;D8V9C5;P93976;Q33620;B6GUR1;P92469;D0F109;B5U0R5;Q6SSI3;E5FEB9;Q06025;B7X9C6;P93984;Q8SLM7;Q95634;Q9MU99;Q85WB5;A9X7D2;B2BY81;A1XM40;B8QQG8;C7C6E6;Q8WJK7;Q9GHM5;Q9BAN0;O98740;Q6JXR0;Q6SL53;C3S8M5;Q33198;D6MYJ8;Q9MTT3;Q37155;Q6WCK4;B7P0E9;C7AQU9;D6NK13;Q95AW2;O80031;Q7YJM0;Q1KZQ0;Q8MAR4;O46989;Q95CF0;Q9TLI1;Q4VIB1;Q33156;Q9GDP6;Q8MCY7;Q7YKG3;Q7YJQ2;Q67GM0;A5X4E4;Q9MRS6;O98437;Q6U127;B7P0I2;…	14214	91	CID		37.78	5.61045		3	62	48	1	1722.82	-35.5007	8/169	pisum_OE_elastase_rep3.mgf
	Low	FQGPPHGIQVERDKLNKYGxPL	O98740	6	1	CID	X20(R)	34.93	8.80999		10	61	49	1	2549.36	-6.69704	16/216	pisum_OE_elastase_rep3.mgf
	Low	FRVTPQPGVPPEEAGAAV	P94086;D8V9C5;P93976;Q33620;B6GUR1;P92469;D0F109;B5U0R5;Q6SSI3;E5FEB9;Q06025;B7X9C6;P93984;Q8SLM7;Q95634;Q9MU99;Q85WB5;A9X7D2;B2BY81;A1XM40;B8QQG8;C7C6E6;Q8WJK7;Q9GHM5;Q9BAN0;O98740;Q6JXR0;Q6SL53;C3S8M5;Q33198;D6MYJ8;Q9MTT3;Q37155;Q6WCK4;B7P0E9;C7AQU9;D6NK13;Q95AW2;O80031;Q7YJM0;Q1KZQ0;Q8MAR4;O46989;Q95CF0;Q9TLI1;Q4VIB1;Q33156;Q9GDP6;Q8MCY7;Q7YKG3;Q7YJQ2;Q67GM0;A5X4E4;Q9MRS6;O98437;Q6U127;B7P0I2;…	14184	91	CID		12.23	2005.5		9	62	31	1	1821.94	-4.27088	5/179	pisum_OE_elastase_rep3.mgf
Q6SL53	16.24	9	9	474	52.7675	6.75635	125.319	Ribulose-bisphosphate carboxylase large subunit (Fragment) OS=Dissotis fruticosa GN=rbcL PE=3 SV=1 - [Q6SL53_9MYRT]
	Confidence Icon	Sequence	Protein Accessions	# Proteins	# Protein Groups	Activation Type	Modifications	IonScore	Exp Value	Δ Score	Rank	Identity High	Homology Threshold	Charge	m/z [Da]	ΔM [ppm]	Ions Matched	Spectrum File
	High	NMFTSIVGNVFGFKAL	P94086;P94047;D8V9C5;P93976;Q8MAK8;Q33620;A5X4C0;P92469;Q36637;Q37269;D0F109;B5U0R5;E5FEB9;Q06025;B7X9C6;P93984;Q8SLM7;Q95634;Q9MU99;Q6L9Z7;A9X7D2;B1PHP1;B2BY81;Q32728;A1XM40;A5X4C4;B8QQG8;C7C6E6;E5FEA2;Q8WJK7;Q9GHM5;O98740;Q6JXR0;Q5K3Z6;Q6SL53;C3S8M5;Q37154;Q37276;Q33198;Q8MC01;Q9MTT3;Q37155;Q6WCK4;B5LC06;B7P0E9;C7AQU9;Q95AW2;O98832;Q6L9Y3;Q8MAR4;O46989;Q95CF0;Q9TLI1;Q4VIB1;C6FJR8;Q33156;Q9GDP6;…	16063	110	CID		88.43	4.83728e-05		4	62		1	1744.89	-12.3683	22/161	pisum_OE_elastase_rep3.mgf
	High	NMFTSIVGNVFGFKA	P94086;P94047;D8V9C5;P93976;Q8MAK8;Q33620;A5X4C0;P92469;Q36637;Q37269;D0F109;B5U0R5;E5FEB9;Q06025;B7X9C6;P93984;Q8SLM7;Q95634;Q9MU99;Q6L9Z7;A9X7D2;B1PHP1;B2BY81;Q32728;A1XM40;A5X4C4;B8QQG8;C7C6E6;E5FEA2;Q8WJK7;Q9GHM5;O98740;Q6JXR0;Q5K3Z6;Q6SL53;C3S8M5;Q37154;Q37276;Q33198;Q8MC01;Q9MTT3;Q37155;Q6WCK4;B5LC06;B7P0E9;C7AQU9;Q95AW2;O98832;Q6L9Y3;Q8MAR4;O46989;Q95CF0;Q9TLI1;Q4VIB1;C6FJR8;Q33156;Q9GDP6;…	16077	110	CID		80.83	0.000285731		6	62		1	1631.82	-3.97761	11/151	pisum_OE_elastase_rep3.mgf
	High	FRVTPQPGVPPEEAGA	P94086;D8V9C5;P93976;Q33620;B6GUR1;P92469;D0F109;B5U0R5;Q6SSI3;E5FEB9;Q06025;B7X9C6;P93984;Q8SLM7;Q95634;Q9MU99;Q85WB5;A9X7D2;B2BY81;A1XM40;B8QQG8;C7C6E6;Q8WJK7;Q9GHM5;Q9BAN0;O98740;Q6JXR0;Q6SL53;C3S8M5;Q33198;D6MYJ8;Q9MTT3;Q37155;Q6WCK4;B7P0E9;C7AQU9;D6NK13;Q95AW2;O80031;Q7YJM0;Q1KZQ0;Q8MAR4;O46989;Q95CF0;Q9TLI1;Q4VIB1;Q33156;Q9GDP6;Q8MCY7;Q7YKG3;Q7YJQ2;Q67GM0;A5X4E4;Q8WLL1;Q9MRS6;O98437;Q6U127;…	14257	93	CID		72.54	0.00177224		5	61		1	1651.79	-30.1135	10/159	pisum_OE_elastase_rep3.mgf
	Low	FRVTPQPGVPPEEA	P94086;P94047;D8V9C5;P93976;B6GUW7;Q33620;B6GUR1;P92469;Q37269;D0F109;B5U0R5;Q6SSI3;E5FEB9;Q06025;B7X9C6;P93984;Q8SLM7;Q95634;Q9MU99;Q85WB5;A9X7D2;B2BY81;Q32728;A1XM40;B8QQG8;C7C6E6;Q8WJK7;Q9GHM5;Q9BAN0;O98740;Q6JXR0;Q6SL53;C3S8M5;Q33198;D6MYJ8;Q9MTT3;Q37155;Q6WCK4;B7P0E9;C7AQU9;D6NK13;Q95AW2;O80031;Q7YJM0;Q1KZQ0;Q8MAR4;O46989;Q95CF0;Q9TLI1;Q4VIB1;Q33156;Q9GDP6;Q8MCY7;Q7YKG3;Q7YJQ2;Q67GM0;A5X4E4;…	14356	101	CID		48.93	0.412624		2	61	58	1	1523.76	-14.4693	16/139	pisum_OE_elastase_rep3.mgf
	Low	AFRVTPQPGVPPEEA	P94086;P94047;D8V9C5;P93976;B6GUW7;Q33620;B6GUR1;P92469;Q37269;D0F109;B5U0R5;Q6SSI3;E5FEB9;Q06025;B7X9C6;P93984;Q8SLM7;Q95634;Q9MU99;Q85WB5;A9X7D2;B2BY81;Q32728;A1XM40;B8QQG8;C7C6E6;Q8WJK7;Q9GHM5;Q9BAN0;O98740;Q6JXR0;Q6SL53;C3S8M5;Q33198;D6MYJ8;Q9MTT3;Q37155;Q6WCK4;B7P0E9;C7AQU9;D6NK13;Q95AW2;O80031;Q7YJM0;Q1KZQ0;Q8MAR4;O46989;Q95CF0;Q9TLI1;Q4VIB1;Q33156;Q9GDP6;Q8MCY7;Q7YKG3;Q7YJQ2;Q67GM0;A5X4E4;…	14238	101	CID		46.84	0.631571		3	61	52	1	1594.75	-43.3063	8/147	pisum_OE_elastase_rep3.mgf
	Low	FRVTPQPGVPPEEAGAA	P94086;D8V9C5;P93976;Q33620;B6GUR1;P92469;D0F109;B5U0R5;Q6SSI3;E5FEB9;Q06025;B7X9C6;P93984;Q8SLM7;Q95634;Q9MU99;Q85WB5;A9X7D2;B2BY81;A1XM40;B8QQG8;C7C6E6;Q8WJK7;Q9GHM5;Q9BAN0;O98740;Q6JXR0;Q6SL53;C3S8M5;Q33198;D6MYJ8;Q9MTT3;Q37155;Q6WCK4;B7P0E9;C7AQU9;D6NK13;Q95AW2;O80031;Q7YJM0;Q1KZQ0;Q8MAR4;O46989;Q95CF0;Q9TLI1;Q4VIB1;Q33156;Q9GDP6;Q8MCY7;Q7YKG3;Q7YJQ2;Q67GM0;A5X4E4;Q9MRS6;O98437;Q6U127;B7P0I2;…	14214	91	CID		37.78	5.61045		3	62	48	1	1722.82	-35.5007	8/169	pisum_OE_elastase_rep3.mgf
	Low	FQGPPHGIQVERDKLNKYGRPL	P94086;D8V9C5;P93976;B6GUW7;A5X4C0;B6GUR1;P92469;Q06025;B7X9C6;P93984;Q8SLM7;Q95634;Q9MU99;Q85WB5;Q6L9Z7;A9X7D2;B1PHP1;B2BY81;A5X4C4;B7FCW2;B8QQG8;C7C6E6;E5FEA2;Q8WJK7;Q9GHM5;Q9BAN0;Q6JXR0;Q5K3Z6;Q6SL53;C3S8M5;Q37154;Q37276;E1U252;Q8MC01;D6MYJ8;Q9MTT3;Q37155;Q6WCK4;B5LC06;B7P0E9;C7AQU9;D6NK13;Q95AW2;O80031;O98832;Q7YJM0;Q6L9Y3;Q1KZQ0;Q8MAR4;O46989;Q95CF0;Q9TLI1;Q6YLR5;Q33156;Q9GDP6;Q8MCY7;Q7YKG3;…	14916	98	CID		34.93	8.80999		8	61	49	1	2549.36	-6.69704	16/219	pisum_OE_elastase_rep3.mgf
	Low	LxHPWGNAPGAVTNRVALEA	Q6SL53	1	1	CID	X2(W)	16.16	732.486	0.0625	1	61	28	1	2159.1	-7.38944	11/186	pisum_OE_elastase_rep3.mgf
	Low	FRVTPQPGVPPEEAGAAV	P94086;D8V9C5;P93976;Q33620;B6GUR1;P92469;D0F109;B5U0R5;Q6SSI3;E5FEB9;Q06025;B7X9C6;P93984;Q8SLM7;Q95634;Q9MU99;Q85WB5;A9X7D2;B2BY81;A1XM40;B8QQG8;C7C6E6;Q8WJK7;Q9GHM5;Q9BAN0;O98740;Q6JXR0;Q6SL53;C3S8M5;Q33198;D6MYJ8;Q9MTT3;Q37155;Q6WCK4;B7P0E9;C7AQU9;D6NK13;Q95AW2;O80031;Q7YJM0;Q1KZQ0;Q8MAR4;O46989;Q95CF0;Q9TLI1;Q4VIB1;Q33156;Q9GDP6;Q8MCY7;Q7YKG3;Q7YJQ2;Q67GM0;A5X4E4;Q9MRS6;O98437;Q6U127;B7P0I2;…	14184	91	CID		12.23	2005.5		9	62	31	1	1821.94	-4.27088	5/179	pisum_OE_elastase_rep3.mgf
C3S8M5	17.87	9	9	442	48.9357	6.68311	125.319	Ribulose-1,5-bisphosphate carboxylase/oxygenase large subunit (Fragment) OS=Jasione montana GN=rbcL PE=3 SV=1 - [C3S8M5_9ASTR]
	Confidence Icon	Sequence	Protein Accessions	# Proteins	# Protein Groups	Activation Type	Modifications	IonScore	Exp Value	Δ Score	Rank	Identity High	Homology Threshold	Charge	m/z [Da]	ΔM [ppm]	Ions Matched	Spectrum File
	High	NMFTSIVGNVFGFKAL	P94086;P94047;D8V9C5;P93976;Q8MAK8;Q33620;A5X4C0;P92469;Q36637;Q37269;D0F109;B5U0R5;E5FEB9;Q06025;B7X9C6;P93984;Q8SLM7;Q95634;Q9MU99;Q6L9Z7;A9X7D2;B1PHP1;B2BY81;Q32728;A1XM40;A5X4C4;B8QQG8;C7C6E6;E5FEA2;Q8WJK7;Q9GHM5;O98740;Q6JXR0;Q5K3Z6;Q6SL53;C3S8M5;Q37154;Q37276;Q33198;Q8MC01;Q9MTT3;Q37155;Q6WCK4;B5LC06;B7P0E9;C7AQU9;Q95AW2;O98832;Q6L9Y3;Q8MAR4;O46989;Q95CF0;Q9TLI1;Q4VIB1;C6FJR8;Q33156;Q9GDP6;…	16063	110	CID		88.43	4.83728e-05		4	62		1	1744.89	-12.3683	22/161	pisum_OE_elastase_rep3.mgf
	High	NMFTSIVGNVFGFKA	P94086;P94047;D8V9C5;P93976;Q8MAK8;Q33620;A5X4C0;P92469;Q36637;Q37269;D0F109;B5U0R5;E5FEB9;Q06025;B7X9C6;P93984;Q8SLM7;Q95634;Q9MU99;Q6L9Z7;A9X7D2;B1PHP1;B2BY81;Q32728;A1XM40;A5X4C4;B8QQG8;C7C6E6;E5FEA2;Q8WJK7;Q9GHM5;O98740;Q6JXR0;Q5K3Z6;Q6SL53;C3S8M5;Q37154;Q37276;Q33198;Q8MC01;Q9MTT3;Q37155;Q6WCK4;B5LC06;B7P0E9;C7AQU9;Q95AW2;O98832;Q6L9Y3;Q8MAR4;O46989;Q95CF0;Q9TLI1;Q4VIB1;C6FJR8;Q33156;Q9GDP6;…	16077	110	CID		80.83	0.000285731		6	62		1	1631.82	-3.97761	11/151	pisum_OE_elastase_rep3.mgf
	High	FRVTPQPGVPPEEAGA	P94086;D8V9C5;P93976;Q33620;B6GUR1;P92469;D0F109;B5U0R5;Q6SSI3;E5FEB9;Q06025;B7X9C6;P93984;Q8SLM7;Q95634;Q9MU99;Q85WB5;A9X7D2;B2BY81;A1XM40;B8QQG8;C7C6E6;Q8WJK7;Q9GHM5;Q9BAN0;O98740;Q6JXR0;Q6SL53;C3S8M5;Q33198;D6MYJ8;Q9MTT3;Q37155;Q6WCK4;B7P0E9;C7AQU9;D6NK13;Q95AW2;O80031;Q7YJM0;Q1KZQ0;Q8MAR4;O46989;Q95CF0;Q9TLI1;Q4VIB1;Q33156;Q9GDP6;Q8MCY7;Q7YKG3;Q7YJQ2;Q67GM0;A5X4E4;Q8WLL1;Q9MRS6;O98437;Q6U127;…	14257	93	CID		72.54	0.00177224		5	61		1	1651.79	-30.1135	10/159	pisum_OE_elastase_rep3.mgf
	Low	FRVTPQPGVPPEEA	P94086;P94047;D8V9C5;P93976;B6GUW7;Q33620;B6GUR1;P92469;Q37269;D0F109;B5U0R5;Q6SSI3;E5FEB9;Q06025;B7X9C6;P93984;Q8SLM7;Q95634;Q9MU99;Q85WB5;A9X7D2;B2BY81;Q32728;A1XM40;B8QQG8;C7C6E6;Q8WJK7;Q9GHM5;Q9BAN0;O98740;Q6JXR0;Q6SL53;C3S8M5;Q33198;D6MYJ8;Q9MTT3;Q37155;Q6WCK4;B7P0E9;C7AQU9;D6NK13;Q95AW2;O80031;Q7YJM0;Q1KZQ0;Q8MAR4;O46989;Q95CF0;Q9TLI1;Q4VIB1;Q33156;Q9GDP6;Q8MCY7;Q7YKG3;Q7YJQ2;Q67GM0;A5X4E4;…	14356	101	CID		48.93	0.412624		2	61	58	1	1523.76	-14.4693	16/139	pisum_OE_elastase_rep3.mgf
	Low	AFRVTPQPGVPPEEA	P94086;P94047;D8V9C5;P93976;B6GUW7;Q33620;B6GUR1;P92469;Q37269;D0F109;B5U0R5;Q6SSI3;E5FEB9;Q06025;B7X9C6;P93984;Q8SLM7;Q95634;Q9MU99;Q85WB5;A9X7D2;B2BY81;Q32728;A1XM40;B8QQG8;C7C6E6;Q8WJK7;Q9GHM5;Q9BAN0;O98740;Q6JXR0;Q6SL53;C3S8M5;Q33198;D6MYJ8;Q9MTT3;Q37155;Q6WCK4;B7P0E9;C7AQU9;D6NK13;Q95AW2;O80031;Q7YJM0;Q1KZQ0;Q8MAR4;O46989;Q95CF0;Q9TLI1;Q4VIB1;Q33156;Q9GDP6;Q8MCY7;Q7YKG3;Q7YJQ2;Q67GM0;A5X4E4;…	14238	101	CID		46.84	0.631571		3	61	52	1	1594.75	-43.3063	8/147	pisum_OE_elastase_rep3.mgf
	Low	FRVTPQPGVPPEEAGAA	P94086;D8V9C5;P93976;Q33620;B6GUR1;P92469;D0F109;B5U0R5;Q6SSI3;E5FEB9;Q06025;B7X9C6;P93984;Q8SLM7;Q95634;Q9MU99;Q85WB5;A9X7D2;B2BY81;A1XM40;B8QQG8;C7C6E6;Q8WJK7;Q9GHM5;Q9BAN0;O98740;Q6JXR0;Q6SL53;C3S8M5;Q33198;D6MYJ8;Q9MTT3;Q37155;Q6WCK4;B7P0E9;C7AQU9;D6NK13;Q95AW2;O80031;Q7YJM0;Q1KZQ0;Q8MAR4;O46989;Q95CF0;Q9TLI1;Q4VIB1;Q33156;Q9GDP6;Q8MCY7;Q7YKG3;Q7YJQ2;Q67GM0;A5X4E4;Q9MRS6;O98437;Q6U127;B7P0I2;…	14214	91	CID		37.78	5.61045		3	62	48	1	1722.82	-35.5007	8/169	pisum_OE_elastase_rep3.mgf
	Low	FQGPPHGIQVERDKLNKYGRPL	P94086;D8V9C5;P93976;B6GUW7;A5X4C0;B6GUR1;P92469;Q06025;B7X9C6;P93984;Q8SLM7;Q95634;Q9MU99;Q85WB5;Q6L9Z7;A9X7D2;B1PHP1;B2BY81;A5X4C4;B7FCW2;B8QQG8;C7C6E6;E5FEA2;Q8WJK7;Q9GHM5;Q9BAN0;Q6JXR0;Q5K3Z6;Q6SL53;C3S8M5;Q37154;Q37276;E1U252;Q8MC01;D6MYJ8;Q9MTT3;Q37155;Q6WCK4;B5LC06;B7P0E9;C7AQU9;D6NK13;Q95AW2;O80031;O98832;Q7YJM0;Q6L9Y3;Q1KZQ0;Q8MAR4;O46989;Q95CF0;Q9TLI1;Q6YLR5;Q33156;Q9GDP6;Q8MCY7;Q7YKG3;…	14916	98	CID		34.93	8.80999		8	61	49	1	2549.36	-6.69704	16/219	pisum_OE_elastase_rep3.mgf
	Low	HIHxAmHAVIDRQKNHGmHFRV	C3S8M5;Q95CE7	8	2	CID	X4(C), X4(Carbamidomethyl), M6(Oxidation), M18(Oxidation)	21.8	162.916		3	60	37	1	2726.4	33.4671	5/198	pisum_OE_elastase_rep3.mgf
	Low	FRVTPQPGVPPEEAGAAV	P94086;D8V9C5;P93976;Q33620;B6GUR1;P92469;D0F109;B5U0R5;Q6SSI3;E5FEB9;Q06025;B7X9C6;P93984;Q8SLM7;Q95634;Q9MU99;Q85WB5;A9X7D2;B2BY81;A1XM40;B8QQG8;C7C6E6;Q8WJK7;Q9GHM5;Q9BAN0;O98740;Q6JXR0;Q6SL53;C3S8M5;Q33198;D6MYJ8;Q9MTT3;Q37155;Q6WCK4;B7P0E9;C7AQU9;D6NK13;Q95AW2;O80031;Q7YJM0;Q1KZQ0;Q8MAR4;O46989;Q95CF0;Q9TLI1;Q4VIB1;Q33156;Q9GDP6;Q8MCY7;Q7YKG3;Q7YJQ2;Q67GM0;A5X4E4;Q9MRS6;O98437;Q6U127;B7P0I2;…	14184	91	CID		12.23	2005.5		9	62	31	1	1821.94	-4.27088	5/179	pisum_OE_elastase_rep3.mgf
Q33198	12.84	8	8	444	49.0965	6.37939	125.319	Ribulosebisphosphate carboxylase large subunit (Fragment) OS=Teucrium fruticans GN=rbcL PE=3 SV=1 - [Q33198_9LAMI]
	Confidence Icon	Sequence	Protein Accessions	# Proteins	# Protein Groups	Activation Type	Modifications	IonScore	Exp Value	Δ Score	Rank	Identity High	Homology Threshold	Charge	m/z [Da]	ΔM [ppm]	Ions Matched	Spectrum File
	High	NMFTSIVGNVFGFKAL	P94086;P94047;D8V9C5;P93976;Q8MAK8;Q33620;A5X4C0;P92469;Q36637;Q37269;D0F109;B5U0R5;E5FEB9;Q06025;B7X9C6;P93984;Q8SLM7;Q95634;Q9MU99;Q6L9Z7;A9X7D2;B1PHP1;B2BY81;Q32728;A1XM40;A5X4C4;B8QQG8;C7C6E6;E5FEA2;Q8WJK7;Q9GHM5;O98740;Q6JXR0;Q5K3Z6;Q6SL53;C3S8M5;Q37154;Q37276;Q33198;Q8MC01;Q9MTT3;Q37155;Q6WCK4;B5LC06;B7P0E9;C7AQU9;Q95AW2;O98832;Q6L9Y3;Q8MAR4;O46989;Q95CF0;Q9TLI1;Q4VIB1;C6FJR8;Q33156;Q9GDP6;…	16063	110	CID		88.43	4.83728e-05		4	62		1	1744.89	-12.3683	22/161	pisum_OE_elastase_rep3.mgf
	High	NMFTSIVGNVFGFKA	P94086;P94047;D8V9C5;P93976;Q8MAK8;Q33620;A5X4C0;P92469;Q36637;Q37269;D0F109;B5U0R5;E5FEB9;Q06025;B7X9C6;P93984;Q8SLM7;Q95634;Q9MU99;Q6L9Z7;A9X7D2;B1PHP1;B2BY81;Q32728;A1XM40;A5X4C4;B8QQG8;C7C6E6;E5FEA2;Q8WJK7;Q9GHM5;O98740;Q6JXR0;Q5K3Z6;Q6SL53;C3S8M5;Q37154;Q37276;Q33198;Q8MC01;Q9MTT3;Q37155;Q6WCK4;B5LC06;B7P0E9;C7AQU9;Q95AW2;O98832;Q6L9Y3;Q8MAR4;O46989;Q95CF0;Q9TLI1;Q4VIB1;C6FJR8;Q33156;Q9GDP6;…	16077	110	CID		80.83	0.000285731		6	62		1	1631.82	-3.97761	11/151	pisum_OE_elastase_rep3.mgf
	High	FRVTPQPGVPPEEAGA	P94086;D8V9C5;P93976;Q33620;B6GUR1;P92469;D0F109;B5U0R5;Q6SSI3;E5FEB9;Q06025;B7X9C6;P93984;Q8SLM7;Q95634;Q9MU99;Q85WB5;A9X7D2;B2BY81;A1XM40;B8QQG8;C7C6E6;Q8WJK7;Q9GHM5;Q9BAN0;O98740;Q6JXR0;Q6SL53;C3S8M5;Q33198;D6MYJ8;Q9MTT3;Q37155;Q6WCK4;B7P0E9;C7AQU9;D6NK13;Q95AW2;O80031;Q7YJM0;Q1KZQ0;Q8MAR4;O46989;Q95CF0;Q9TLI1;Q4VIB1;Q33156;Q9GDP6;Q8MCY7;Q7YKG3;Q7YJQ2;Q67GM0;A5X4E4;Q8WLL1;Q9MRS6;O98437;Q6U127;…	14257	93	CID		72.54	0.00177224		5	61		1	1651.79	-30.1135	10/159	pisum_OE_elastase_rep3.mgf
	Low	FRVTPQPGVPPEEA	P94086;P94047;D8V9C5;P93976;B6GUW7;Q33620;B6GUR1;P92469;Q37269;D0F109;B5U0R5;Q6SSI3;E5FEB9;Q06025;B7X9C6;P93984;Q8SLM7;Q95634;Q9MU99;Q85WB5;A9X7D2;B2BY81;Q32728;A1XM40;B8QQG8;C7C6E6;Q8WJK7;Q9GHM5;Q9BAN0;O98740;Q6JXR0;Q6SL53;C3S8M5;Q33198;D6MYJ8;Q9MTT3;Q37155;Q6WCK4;B7P0E9;C7AQU9;D6NK13;Q95AW2;O80031;Q7YJM0;Q1KZQ0;Q8MAR4;O46989;Q95CF0;Q9TLI1;Q4VIB1;Q33156;Q9GDP6;Q8MCY7;Q7YKG3;Q7YJQ2;Q67GM0;A5X4E4;…	14356	101	CID		48.93	0.412624		2	61	58	1	1523.76	-14.4693	16/139	pisum_OE_elastase_rep3.mgf
	Low	AFRVTPQPGVPPEEA	P94086;P94047;D8V9C5;P93976;B6GUW7;Q33620;B6GUR1;P92469;Q37269;D0F109;B5U0R5;Q6SSI3;E5FEB9;Q06025;B7X9C6;P93984;Q8SLM7;Q95634;Q9MU99;Q85WB5;A9X7D2;B2BY81;Q32728;A1XM40;B8QQG8;C7C6E6;Q8WJK7;Q9GHM5;Q9BAN0;O98740;Q6JXR0;Q6SL53;C3S8M5;Q33198;D6MYJ8;Q9MTT3;Q37155;Q6WCK4;B7P0E9;C7AQU9;D6NK13;Q95AW2;O80031;Q7YJM0;Q1KZQ0;Q8MAR4;O46989;Q95CF0;Q9TLI1;Q4VIB1;Q33156;Q9GDP6;Q8MCY7;Q7YKG3;Q7YJQ2;Q67GM0;A5X4E4;…	14238	101	CID		46.84	0.631571		3	61	52	1	1594.75	-43.3063	8/147	pisum_OE_elastase_rep3.mgf
	Low	FRVTPQPGVPPEEAGAA	P94086;D8V9C5;P93976;Q33620;B6GUR1;P92469;D0F109;B5U0R5;Q6SSI3;E5FEB9;Q06025;B7X9C6;P93984;Q8SLM7;Q95634;Q9MU99;Q85WB5;A9X7D2;B2BY81;A1XM40;B8QQG8;C7C6E6;Q8WJK7;Q9GHM5;Q9BAN0;O98740;Q6JXR0;Q6SL53;C3S8M5;Q33198;D6MYJ8;Q9MTT3;Q37155;Q6WCK4;B7P0E9;C7AQU9;D6NK13;Q95AW2;O80031;Q7YJM0;Q1KZQ0;Q8MAR4;O46989;Q95CF0;Q9TLI1;Q4VIB1;Q33156;Q9GDP6;Q8MCY7;Q7YKG3;Q7YJQ2;Q67GM0;A5X4E4;Q9MRS6;O98437;Q6U127;B7P0I2;…	14214	91	CID		37.78	5.61045		3	62	48	1	1722.82	-35.5007	8/169	pisum_OE_elastase_rep3.mgf
	Low	LEAcVQxRNEGRDLAAEGNAII	Q33198	1	1	CID	C4(Carbamidomethyl), X7(R)	13.06	1363.68		10	61	28	1	2455.26	5.84641	11/232	pisum_OE_elastase_rep3.mgf
	Low	FRVTPQPGVPPEEAGAAV	P94086;D8V9C5;P93976;Q33620;B6GUR1;P92469;D0F109;B5U0R5;Q6SSI3;E5FEB9;Q06025;B7X9C6;P93984;Q8SLM7;Q95634;Q9MU99;Q85WB5;A9X7D2;B2BY81;A1XM40;B8QQG8;C7C6E6;Q8WJK7;Q9GHM5;Q9BAN0;O98740;Q6JXR0;Q6SL53;C3S8M5;Q33198;D6MYJ8;Q9MTT3;Q37155;Q6WCK4;B7P0E9;C7AQU9;D6NK13;Q95AW2;O80031;Q7YJM0;Q1KZQ0;Q8MAR4;O46989;Q95CF0;Q9TLI1;Q4VIB1;Q33156;Q9GDP6;Q8MCY7;Q7YKG3;Q7YJQ2;Q67GM0;A5X4E4;Q9MRS6;O98437;Q6U127;B7P0I2;…	14184	91	CID		12.23	2005.5		9	62	31	1	1821.94	-4.27088	5/179	pisum_OE_elastase_rep3.mgf
Q8MC01	13.37	7	7	419	46.451	7.60596	125.319	Ribulose 1,5-bisphosphate carboxylase (Fragment) OS=Rotala indica GN=rbcL PE=4 SV=1 - [Q8MC01_9MYRT]
	Confidence Icon	Sequence	Protein Accessions	# Proteins	# Protein Groups	Activation Type	Modifications	IonScore	Exp Value	Δ Score	Rank	Identity High	Homology Threshold	Charge	m/z [Da]	ΔM [ppm]	Ions Matched	Spectrum File
	High	NMFTSIVGNVFGFKAL	P94086;P94047;D8V9C5;P93976;Q8MAK8;Q33620;A5X4C0;P92469;Q36637;Q37269;D0F109;B5U0R5;E5FEB9;Q06025;B7X9C6;P93984;Q8SLM7;Q95634;Q9MU99;Q6L9Z7;A9X7D2;B1PHP1;B2BY81;Q32728;A1XM40;A5X4C4;B8QQG8;C7C6E6;E5FEA2;Q8WJK7;Q9GHM5;O98740;Q6JXR0;Q5K3Z6;Q6SL53;C3S8M5;Q37154;Q37276;Q33198;Q8MC01;Q9MTT3;Q37155;Q6WCK4;B5LC06;B7P0E9;C7AQU9;Q95AW2;O98832;Q6L9Y3;Q8MAR4;O46989;Q95CF0;Q9TLI1;Q4VIB1;C6FJR8;Q33156;Q9GDP6;…	16063	110	CID		88.43	4.83728e-05		4	62		1	1744.89	-12.3683	22/161	pisum_OE_elastase_rep3.mgf
	High	NMFTSIVGNVFGFKA	P94086;P94047;D8V9C5;P93976;Q8MAK8;Q33620;A5X4C0;P92469;Q36637;Q37269;D0F109;B5U0R5;E5FEB9;Q06025;B7X9C6;P93984;Q8SLM7;Q95634;Q9MU99;Q6L9Z7;A9X7D2;B1PHP1;B2BY81;Q32728;A1XM40;A5X4C4;B8QQG8;C7C6E6;E5FEA2;Q8WJK7;Q9GHM5;O98740;Q6JXR0;Q5K3Z6;Q6SL53;C3S8M5;Q37154;Q37276;Q33198;Q8MC01;Q9MTT3;Q37155;Q6WCK4;B5LC06;B7P0E9;C7AQU9;Q95AW2;O98832;Q6L9Y3;Q8MAR4;O46989;Q95CF0;Q9TLI1;Q4VIB1;C6FJR8;Q33156;Q9GDP6;…	16077	110	CID		80.83	0.000285731		6	62		1	1631.82	-3.97761	11/151	pisum_OE_elastase_rep3.mgf
	High	FRVTPQPGVPPzEAGA	Q8MC01	3	1	CID	Z12(E)	72.54	0.00177224		10	61		1	1651.79	-30.1135	10/159	pisum_OE_elastase_rep3.mgf
	Low	FRVTPQPGVPPzEA	Q8MC01	3	1	CID	Z12(E)	48.93	0.412624		6	61	58	1	1523.76	-14.4693	16/139	pisum_OE_elastase_rep3.mgf
	Low	AFRVTPQPGVPPzEA	Q8MC01	3	1	CID	Z13(E)	46.84	0.631571		7	61	52	1	1594.75	-43.3063	8/147	pisum_OE_elastase_rep3.mgf
	Low	FRVTPQPGVPPzEAGAA	Q8MC01	3	1	CID	Z12(E)	37.78	5.61045		9	62	48	1	1722.82	-35.5007	8/169	pisum_OE_elastase_rep3.mgf
	Low	FQGPPHGIQVERDKLNKYGRPL	P94086;D8V9C5;P93976;B6GUW7;A5X4C0;B6GUR1;P92469;Q06025;B7X9C6;P93984;Q8SLM7;Q95634;Q9MU99;Q85WB5;Q6L9Z7;A9X7D2;B1PHP1;B2BY81;A5X4C4;B7FCW2;B8QQG8;C7C6E6;E5FEA2;Q8WJK7;Q9GHM5;Q9BAN0;Q6JXR0;Q5K3Z6;Q6SL53;C3S8M5;Q37154;Q37276;E1U252;Q8MC01;D6MYJ8;Q9MTT3;Q37155;Q6WCK4;B5LC06;B7P0E9;C7AQU9;D6NK13;Q95AW2;O80031;O98832;Q7YJM0;Q6L9Y3;Q1KZQ0;Q8MAR4;O46989;Q95CF0;Q9TLI1;Q6YLR5;Q33156;Q9GDP6;Q8MCY7;Q7YKG3;…	14916	98	CID		34.93	8.80999		8	61	49	1	2549.36	-6.69704	16/219	pisum_OE_elastase_rep3.mgf
D6MYJ8	11.88	8	8	480	53.2397	6.80029	125.319	Ribulose-1,5-bisphosphate carboxylase/oxygenase large subunit OS=Arum hygrophilum GN=rbcL PE=3 SV=1 - [D6MYJ8_9ARAE]
	Confidence Icon	Sequence	Protein Accessions	# Proteins	# Protein Groups	Activation Type	Modifications	IonScore	Exp Value	Δ Score	Rank	Identity High	Homology Threshold	Charge	m/z [Da]	ΔM [ppm]	Ions Matched	Spectrum File
	High	NMFTSIVGNVFxFKAL	D6MYJ8	3	1	CID	X12(G)	88.43	4.83728e-05		8	62		1	1744.89	-12.3683	22/161	pisum_OE_elastase_rep3.mgf
	High	NMFTSIVGNVFxFKA	D6MYJ8	3	1	CID	X12(G)	80.83	0.000285731		9	62		1	1631.82	-3.97761	11/151	pisum_OE_elastase_rep3.mgf
	High	FRVTPQPGVPPEEAGA	P94086;D8V9C5;P93976;Q33620;B6GUR1;P92469;D0F109;B5U0R5;Q6SSI3;E5FEB9;Q06025;B7X9C6;P93984;Q8SLM7;Q95634;Q9MU99;Q85WB5;A9X7D2;B2BY81;A1XM40;B8QQG8;C7C6E6;Q8WJK7;Q9GHM5;Q9BAN0;O98740;Q6JXR0;Q6SL53;C3S8M5;Q33198;D6MYJ8;Q9MTT3;Q37155;Q6WCK4;B7P0E9;C7AQU9;D6NK13;Q95AW2;O80031;Q7YJM0;Q1KZQ0;Q8MAR4;O46989;Q95CF0;Q9TLI1;Q4VIB1;Q33156;Q9GDP6;Q8MCY7;Q7YKG3;Q7YJQ2;Q67GM0;A5X4E4;Q8WLL1;Q9MRS6;O98437;Q6U127;…	14257	93	CID		72.54	0.00177224		5	61		1	1651.79	-30.1135	10/159	pisum_OE_elastase_rep3.mgf
	Low	FRVTPQPGVPPEEA	P94086;P94047;D8V9C5;P93976;B6GUW7;Q33620;B6GUR1;P92469;Q37269;D0F109;B5U0R5;Q6SSI3;E5FEB9;Q06025;B7X9C6;P93984;Q8SLM7;Q95634;Q9MU99;Q85WB5;A9X7D2;B2BY81;Q32728;A1XM40;B8QQG8;C7C6E6;Q8WJK7;Q9GHM5;Q9BAN0;O98740;Q6JXR0;Q6SL53;C3S8M5;Q33198;D6MYJ8;Q9MTT3;Q37155;Q6WCK4;B7P0E9;C7AQU9;D6NK13;Q95AW2;O80031;Q7YJM0;Q1KZQ0;Q8MAR4;O46989;Q95CF0;Q9TLI1;Q4VIB1;Q33156;Q9GDP6;Q8MCY7;Q7YKG3;Q7YJQ2;Q67GM0;A5X4E4;…	14356	101	CID		48.93	0.412624		2	61	58	1	1523.76	-14.4693	16/139	pisum_OE_elastase_rep3.mgf
	Low	AFRVTPQPGVPPEEA	P94086;P94047;D8V9C5;P93976;B6GUW7;Q33620;B6GUR1;P92469;Q37269;D0F109;B5U0R5;Q6SSI3;E5FEB9;Q06025;B7X9C6;P93984;Q8SLM7;Q95634;Q9MU99;Q85WB5;A9X7D2;B2BY81;Q32728;A1XM40;B8QQG8;C7C6E6;Q8WJK7;Q9GHM5;Q9BAN0;O98740;Q6JXR0;Q6SL53;C3S8M5;Q33198;D6MYJ8;Q9MTT3;Q37155;Q6WCK4;B7P0E9;C7AQU9;D6NK13;Q95AW2;O80031;Q7YJM0;Q1KZQ0;Q8MAR4;O46989;Q95CF0;Q9TLI1;Q4VIB1;Q33156;Q9GDP6;Q8MCY7;Q7YKG3;Q7YJQ2;Q67GM0;A5X4E4;…	14238	101	CID		46.84	0.631571		3	61	52	1	1594.75	-43.3063	8/147	pisum_OE_elastase_rep3.mgf
	Low	FRVTPQPGVPPEEAGAA	P94086;D8V9C5;P93976;Q33620;B6GUR1;P92469;D0F109;B5U0R5;Q6SSI3;E5FEB9;Q06025;B7X9C6;P93984;Q8SLM7;Q95634;Q9MU99;Q85WB5;A9X7D2;B2BY81;A1XM40;B8QQG8;C7C6E6;Q8WJK7;Q9GHM5;Q9BAN0;O98740;Q6JXR0;Q6SL53;C3S8M5;Q33198;D6MYJ8;Q9MTT3;Q37155;Q6WCK4;B7P0E9;C7AQU9;D6NK13;Q95AW2;O80031;Q7YJM0;Q1KZQ0;Q8MAR4;O46989;Q95CF0;Q9TLI1;Q4VIB1;Q33156;Q9GDP6;Q8MCY7;Q7YKG3;Q7YJQ2;Q67GM0;A5X4E4;Q9MRS6;O98437;Q6U127;B7P0I2;…	14214	91	CID		37.78	5.61045		3	62	48	1	1722.82	-35.5007	8/169	pisum_OE_elastase_rep3.mgf
	Low	FQGPPHGIQVERDKLNKYGRPL	P94086;D8V9C5;P93976;B6GUW7;A5X4C0;B6GUR1;P92469;Q06025;B7X9C6;P93984;Q8SLM7;Q95634;Q9MU99;Q85WB5;Q6L9Z7;A9X7D2;B1PHP1;B2BY81;A5X4C4;B7FCW2;B8QQG8;C7C6E6;E5FEA2;Q8WJK7;Q9GHM5;Q9BAN0;Q6JXR0;Q5K3Z6;Q6SL53;C3S8M5;Q37154;Q37276;E1U252;Q8MC01;D6MYJ8;Q9MTT3;Q37155;Q6WCK4;B5LC06;B7P0E9;C7AQU9;D6NK13;Q95AW2;O80031;O98832;Q7YJM0;Q6L9Y3;Q1KZQ0;Q8MAR4;O46989;Q95CF0;Q9TLI1;Q6YLR5;Q33156;Q9GDP6;Q8MCY7;Q7YKG3;…	14916	98	CID		34.93	8.80999		8	61	49	1	2549.36	-6.69704	16/219	pisum_OE_elastase_rep3.mgf
	Low	FRVTPQPGVPPEEAGAAV	P94086;D8V9C5;P93976;Q33620;B6GUR1;P92469;D0F109;B5U0R5;Q6SSI3;E5FEB9;Q06025;B7X9C6;P93984;Q8SLM7;Q95634;Q9MU99;Q85WB5;A9X7D2;B2BY81;A1XM40;B8QQG8;C7C6E6;Q8WJK7;Q9GHM5;Q9BAN0;O98740;Q6JXR0;Q6SL53;C3S8M5;Q33198;D6MYJ8;Q9MTT3;Q37155;Q6WCK4;B7P0E9;C7AQU9;D6NK13;Q95AW2;O80031;Q7YJM0;Q1KZQ0;Q8MAR4;O46989;Q95CF0;Q9TLI1;Q4VIB1;Q33156;Q9GDP6;Q8MCY7;Q7YKG3;Q7YJQ2;Q67GM0;A5X4E4;Q9MRS6;O98437;Q6U127;B7P0I2;…	14184	91	CID		12.23	2005.5		9	62	31	1	1821.94	-4.27088	5/179	pisum_OE_elastase_rep3.mgf
Q9MTT3	16.81	9	9	476	52.8629	6.58057	125.319	Ribulose 1,5-bisphosphate carboxylase/oxygenase (Fragment) OS=Pistacia vera GN=rbcL PE=3 SV=1 - [Q9MTT3_PISVE]
	Confidence Icon	Sequence	Protein Accessions	# Proteins	# Protein Groups	Activation Type	Modifications	IonScore	Exp Value	Δ Score	Rank	Identity High	Homology Threshold	Charge	m/z [Da]	ΔM [ppm]	Ions Matched	Spectrum File
	High	NMFTSIVGNVFGFKAL	P94086;P94047;D8V9C5;P93976;Q8MAK8;Q33620;A5X4C0;P92469;Q36637;Q37269;D0F109;B5U0R5;E5FEB9;Q06025;B7X9C6;P93984;Q8SLM7;Q95634;Q9MU99;Q6L9Z7;A9X7D2;B1PHP1;B2BY81;Q32728;A1XM40;A5X4C4;B8QQG8;C7C6E6;E5FEA2;Q8WJK7;Q9GHM5;O98740;Q6JXR0;Q5K3Z6;Q6SL53;C3S8M5;Q37154;Q37276;Q33198;Q8MC01;Q9MTT3;Q37155;Q6WCK4;B5LC06;B7P0E9;C7AQU9;Q95AW2;O98832;Q6L9Y3;Q8MAR4;O46989;Q95CF0;Q9TLI1;Q4VIB1;C6FJR8;Q33156;Q9GDP6;…	16063	110	CID		88.43	4.83728e-05		4	62		1	1744.89	-12.3683	22/161	pisum_OE_elastase_rep3.mgf
	High	NMFTSIVGNVFGFKA	P94086;P94047;D8V9C5;P93976;Q8MAK8;Q33620;A5X4C0;P92469;Q36637;Q37269;D0F109;B5U0R5;E5FEB9;Q06025;B7X9C6;P93984;Q8SLM7;Q95634;Q9MU99;Q6L9Z7;A9X7D2;B1PHP1;B2BY81;Q32728;A1XM40;A5X4C4;B8QQG8;C7C6E6;E5FEA2;Q8WJK7;Q9GHM5;O98740;Q6JXR0;Q5K3Z6;Q6SL53;C3S8M5;Q37154;Q37276;Q33198;Q8MC01;Q9MTT3;Q37155;Q6WCK4;B5LC06;B7P0E9;C7AQU9;Q95AW2;O98832;Q6L9Y3;Q8MAR4;O46989;Q95CF0;Q9TLI1;Q4VIB1;C6FJR8;Q33156;Q9GDP6;…	16077	110	CID		80.83	0.000285731		6	62		1	1631.82	-3.97761	11/151	pisum_OE_elastase_rep3.mgf
	High	FRVTPQPGVPPEEAGA	P94086;D8V9C5;P93976;Q33620;B6GUR1;P92469;D0F109;B5U0R5;Q6SSI3;E5FEB9;Q06025;B7X9C6;P93984;Q8SLM7;Q95634;Q9MU99;Q85WB5;A9X7D2;B2BY81;A1XM40;B8QQG8;C7C6E6;Q8WJK7;Q9GHM5;Q9BAN0;O98740;Q6JXR0;Q6SL53;C3S8M5;Q33198;D6MYJ8;Q9MTT3;Q37155;Q6WCK4;B7P0E9;C7AQU9;D6NK13;Q95AW2;O80031;Q7YJM0;Q1KZQ0;Q8MAR4;O46989;Q95CF0;Q9TLI1;Q4VIB1;Q33156;Q9GDP6;Q8MCY7;Q7YKG3;Q7YJQ2;Q67GM0;A5X4E4;Q8WLL1;Q9MRS6;O98437;Q6U127;…	14257	93	CID		72.54	0.00177224		5	61		1	1651.79	-30.1135	10/159	pisum_OE_elastase_rep3.mgf
	Low	FRVTPQPGVPPEEA	P94086;P94047;D8V9C5;P93976;B6GUW7;Q33620;B6GUR1;P92469;Q37269;D0F109;B5U0R5;Q6SSI3;E5FEB9;Q06025;B7X9C6;P93984;Q8SLM7;Q95634;Q9MU99;Q85WB5;A9X7D2;B2BY81;Q32728;A1XM40;B8QQG8;C7C6E6;Q8WJK7;Q9GHM5;Q9BAN0;O98740;Q6JXR0;Q6SL53;C3S8M5;Q33198;D6MYJ8;Q9MTT3;Q37155;Q6WCK4;B7P0E9;C7AQU9;D6NK13;Q95AW2;O80031;Q7YJM0;Q1KZQ0;Q8MAR4;O46989;Q95CF0;Q9TLI1;Q4VIB1;Q33156;Q9GDP6;Q8MCY7;Q7YKG3;Q7YJQ2;Q67GM0;A5X4E4;…	14356	101	CID		48.93	0.412624		2	61	58	1	1523.76	-14.4693	16/139	pisum_OE_elastase_rep3.mgf
	Low	AFRVTPQPGVPPEEA	P94086;P94047;D8V9C5;P93976;B6GUW7;Q33620;B6GUR1;P92469;Q37269;D0F109;B5U0R5;Q6SSI3;E5FEB9;Q06025;B7X9C6;P93984;Q8SLM7;Q95634;Q9MU99;Q85WB5;A9X7D2;B2BY81;Q32728;A1XM40;B8QQG8;C7C6E6;Q8WJK7;Q9GHM5;Q9BAN0;O98740;Q6JXR0;Q6SL53;C3S8M5;Q33198;D6MYJ8;Q9MTT3;Q37155;Q6WCK4;B7P0E9;C7AQU9;D6NK13;Q95AW2;O80031;Q7YJM0;Q1KZQ0;Q8MAR4;O46989;Q95CF0;Q9TLI1;Q4VIB1;Q33156;Q9GDP6;Q8MCY7;Q7YKG3;Q7YJQ2;Q67GM0;A5X4E4;…	14238	101	CID		46.84	0.631571		3	61	52	1	1594.75	-43.3063	8/147	pisum_OE_elastase_rep3.mgf
	Low	FRVTPQPGVPPEEAGAA	P94086;D8V9C5;P93976;Q33620;B6GUR1;P92469;D0F109;B5U0R5;Q6SSI3;E5FEB9;Q06025;B7X9C6;P93984;Q8SLM7;Q95634;Q9MU99;Q85WB5;A9X7D2;B2BY81;A1XM40;B8QQG8;C7C6E6;Q8WJK7;Q9GHM5;Q9BAN0;O98740;Q6JXR0;Q6SL53;C3S8M5;Q33198;D6MYJ8;Q9MTT3;Q37155;Q6WCK4;B7P0E9;C7AQU9;D6NK13;Q95AW2;O80031;Q7YJM0;Q1KZQ0;Q8MAR4;O46989;Q95CF0;Q9TLI1;Q4VIB1;Q33156;Q9GDP6;Q8MCY7;Q7YKG3;Q7YJQ2;Q67GM0;A5X4E4;Q9MRS6;O98437;Q6U127;B7P0I2;…	14214	91	CID		37.78	5.61045		3	62	48	1	1722.82	-35.5007	8/169	pisum_OE_elastase_rep3.mgf
	Low	FQGPPHGIQVERDKLNKYGRPL	P94086;D8V9C5;P93976;B6GUW7;A5X4C0;B6GUR1;P92469;Q06025;B7X9C6;P93984;Q8SLM7;Q95634;Q9MU99;Q85WB5;Q6L9Z7;A9X7D2;B1PHP1;B2BY81;A5X4C4;B7FCW2;B8QQG8;C7C6E6;E5FEA2;Q8WJK7;Q9GHM5;Q9BAN0;Q6JXR0;Q5K3Z6;Q6SL53;C3S8M5;Q37154;Q37276;E1U252;Q8MC01;D6MYJ8;Q9MTT3;Q37155;Q6WCK4;B5LC06;B7P0E9;C7AQU9;D6NK13;Q95AW2;O80031;O98832;Q7YJM0;Q6L9Y3;Q1KZQ0;Q8MAR4;O46989;Q95CF0;Q9TLI1;Q6YLR5;Q33156;Q9GDP6;Q8MCY7;Q7YKG3;…	14916	98	CID		34.93	8.80999		8	61	49	1	2549.36	-6.69704	16/219	pisum_OE_elastase_rep3.mgf
	Low	cVNARNEGRDLAREGNEIIREGS	Q9MTT3	1	1	CID	C1(Carbamidomethyl)	19.3	298.724		3	60	35	1	2615.22	-17.7902	5/245	pisum_OE_elastase_rep3.mgf
	Low	FRVTPQPGVPPEEAGAAV	P94086;D8V9C5;P93976;Q33620;B6GUR1;P92469;D0F109;B5U0R5;Q6SSI3;E5FEB9;Q06025;B7X9C6;P93984;Q8SLM7;Q95634;Q9MU99;Q85WB5;A9X7D2;B2BY81;A1XM40;B8QQG8;C7C6E6;Q8WJK7;Q9GHM5;Q9BAN0;O98740;Q6JXR0;Q6SL53;C3S8M5;Q33198;D6MYJ8;Q9MTT3;Q37155;Q6WCK4;B7P0E9;C7AQU9;D6NK13;Q95AW2;O80031;Q7YJM0;Q1KZQ0;Q8MAR4;O46989;Q95CF0;Q9TLI1;Q4VIB1;Q33156;Q9GDP6;Q8MCY7;Q7YKG3;Q7YJQ2;Q67GM0;A5X4E4;Q9MRS6;O98437;Q6U127;B7P0I2;…	14184	91	CID		12.23	2005.5		9	62	31	1	1821.94	-4.27088	5/179	pisum_OE_elastase_rep3.mgf
Q37155	19.32	9	9	440	48.9065	7.34229	125.319	Ribulose 1,5-bisphosphate carboxylase (Fragment) OS=Acorus calamus GN=rbcL PE=3 SV=2 - [Q37155_ACOCL]
	Confidence Icon	Sequence	Protein Accessions	# Proteins	# Protein Groups	Activation Type	Modifications	IonScore	Exp Value	Δ Score	Rank	Identity High	Homology Threshold	Charge	m/z [Da]	ΔM [ppm]	Ions Matched	Spectrum File
	High	NMFTSIVGNVFGFKAL	P94086;P94047;D8V9C5;P93976;Q8MAK8;Q33620;A5X4C0;P92469;Q36637;Q37269;D0F109;B5U0R5;E5FEB9;Q06025;B7X9C6;P93984;Q8SLM7;Q95634;Q9MU99;Q6L9Z7;A9X7D2;B1PHP1;B2BY81;Q32728;A1XM40;A5X4C4;B8QQG8;C7C6E6;E5FEA2;Q8WJK7;Q9GHM5;O98740;Q6JXR0;Q5K3Z6;Q6SL53;C3S8M5;Q37154;Q37276;Q33198;Q8MC01;Q9MTT3;Q37155;Q6WCK4;B5LC06;B7P0E9;C7AQU9;Q95AW2;O98832;Q6L9Y3;Q8MAR4;O46989;Q95CF0;Q9TLI1;Q4VIB1;C6FJR8;Q33156;Q9GDP6;…	16063	110	CID		88.43	4.83728e-05		4	62		1	1744.89	-12.3683	22/161	pisum_OE_elastase_rep3.mgf
	High	NMFTSIVGNVFGFKA	P94086;P94047;D8V9C5;P93976;Q8MAK8;Q33620;A5X4C0;P92469;Q36637;Q37269;D0F109;B5U0R5;E5FEB9;Q06025;B7X9C6;P93984;Q8SLM7;Q95634;Q9MU99;Q6L9Z7;A9X7D2;B1PHP1;B2BY81;Q32728;A1XM40;A5X4C4;B8QQG8;C7C6E6;E5FEA2;Q8WJK7;Q9GHM5;O98740;Q6JXR0;Q5K3Z6;Q6SL53;C3S8M5;Q37154;Q37276;Q33198;Q8MC01;Q9MTT3;Q37155;Q6WCK4;B5LC06;B7P0E9;C7AQU9;Q95AW2;O98832;Q6L9Y3;Q8MAR4;O46989;Q95CF0;Q9TLI1;Q4VIB1;C6FJR8;Q33156;Q9GDP6;…	16077	110	CID		80.83	0.000285731		6	62		1	1631.82	-3.97761	11/151	pisum_OE_elastase_rep3.mgf
	High	FRVTPQPGVPPEEAGA	P94086;D8V9C5;P93976;Q33620;B6GUR1;P92469;D0F109;B5U0R5;Q6SSI3;E5FEB9;Q06025;B7X9C6;P93984;Q8SLM7;Q95634;Q9MU99;Q85WB5;A9X7D2;B2BY81;A1XM40;B8QQG8;C7C6E6;Q8WJK7;Q9GHM5;Q9BAN0;O98740;Q6JXR0;Q6SL53;C3S8M5;Q33198;D6MYJ8;Q9MTT3;Q37155;Q6WCK4;B7P0E9;C7AQU9;D6NK13;Q95AW2;O80031;Q7YJM0;Q1KZQ0;Q8MAR4;O46989;Q95CF0;Q9TLI1;Q4VIB1;Q33156;Q9GDP6;Q8MCY7;Q7YKG3;Q7YJQ2;Q67GM0;A5X4E4;Q8WLL1;Q9MRS6;O98437;Q6U127;…	14257	93	CID		72.54	0.00177224		5	61		1	1651.79	-30.1135	10/159	pisum_OE_elastase_rep3.mgf
	Low	FRVTPQPGVPPEEA	P94086;P94047;D8V9C5;P93976;B6GUW7;Q33620;B6GUR1;P92469;Q37269;D0F109;B5U0R5;Q6SSI3;E5FEB9;Q06025;B7X9C6;P93984;Q8SLM7;Q95634;Q9MU99;Q85WB5;A9X7D2;B2BY81;Q32728;A1XM40;B8QQG8;C7C6E6;Q8WJK7;Q9GHM5;Q9BAN0;O98740;Q6JXR0;Q6SL53;C3S8M5;Q33198;D6MYJ8;Q9MTT3;Q37155;Q6WCK4;B7P0E9;C7AQU9;D6NK13;Q95AW2;O80031;Q7YJM0;Q1KZQ0;Q8MAR4;O46989;Q95CF0;Q9TLI1;Q4VIB1;Q33156;Q9GDP6;Q8MCY7;Q7YKG3;Q7YJQ2;Q67GM0;A5X4E4;…	14356	101	CID		48.93	0.412624		2	61	58	1	1523.76	-14.4693	16/139	pisum_OE_elastase_rep3.mgf
	Low	AFRVTPQPGVPPEEA	P94086;P94047;D8V9C5;P93976;B6GUW7;Q33620;B6GUR1;P92469;Q37269;D0F109;B5U0R5;Q6SSI3;E5FEB9;Q06025;B7X9C6;P93984;Q8SLM7;Q95634;Q9MU99;Q85WB5;A9X7D2;B2BY81;Q32728;A1XM40;B8QQG8;C7C6E6;Q8WJK7;Q9GHM5;Q9BAN0;O98740;Q6JXR0;Q6SL53;C3S8M5;Q33198;D6MYJ8;Q9MTT3;Q37155;Q6WCK4;B7P0E9;C7AQU9;D6NK13;Q95AW2;O80031;Q7YJM0;Q1KZQ0;Q8MAR4;O46989;Q95CF0;Q9TLI1;Q4VIB1;Q33156;Q9GDP6;Q8MCY7;Q7YKG3;Q7YJQ2;Q67GM0;A5X4E4;…	14238	101	CID		46.84	0.631571		3	61	52	1	1594.75	-43.3063	8/147	pisum_OE_elastase_rep3.mgf
	Low	FRVTPQPGVPPEEAGAA	P94086;D8V9C5;P93976;Q33620;B6GUR1;P92469;D0F109;B5U0R5;Q6SSI3;E5FEB9;Q06025;B7X9C6;P93984;Q8SLM7;Q95634;Q9MU99;Q85WB5;A9X7D2;B2BY81;A1XM40;B8QQG8;C7C6E6;Q8WJK7;Q9GHM5;Q9BAN0;O98740;Q6JXR0;Q6SL53;C3S8M5;Q33198;D6MYJ8;Q9MTT3;Q37155;Q6WCK4;B7P0E9;C7AQU9;D6NK13;Q95AW2;O80031;Q7YJM0;Q1KZQ0;Q8MAR4;O46989;Q95CF0;Q9TLI1;Q4VIB1;Q33156;Q9GDP6;Q8MCY7;Q7YKG3;Q7YJQ2;Q67GM0;A5X4E4;Q9MRS6;O98437;Q6U127;B7P0I2;…	14214	91	CID		37.78	5.61045		3	62	48	1	1722.82	-35.5007	8/169	pisum_OE_elastase_rep3.mgf
	Low	FQGPPHGIQVERDKLNKYGRPL	P94086;D8V9C5;P93976;B6GUW7;A5X4C0;B6GUR1;P92469;Q06025;B7X9C6;P93984;Q8SLM7;Q95634;Q9MU99;Q85WB5;Q6L9Z7;A9X7D2;B1PHP1;B2BY81;A5X4C4;B7FCW2;B8QQG8;C7C6E6;E5FEA2;Q8WJK7;Q9GHM5;Q9BAN0;Q6JXR0;Q5K3Z6;Q6SL53;C3S8M5;Q37154;Q37276;E1U252;Q8MC01;D6MYJ8;Q9MTT3;Q37155;Q6WCK4;B5LC06;B7P0E9;C7AQU9;D6NK13;Q95AW2;O80031;O98832;Q7YJM0;Q6L9Y3;Q1KZQ0;Q8MAR4;O46989;Q95CF0;Q9TLI1;Q6YLR5;Q33156;Q9GDP6;Q8MCY7;Q7YKG3;…	14916	98	CID		34.93	8.80999		8	61	49	1	2549.36	-6.69704	16/219	pisum_OE_elastase_rep3.mgf
	Low	ENFGDDSVLQFGGGTLGHPWGNAPGAVA	Q37155	2	1	CID		30.66	20.037		7	60	46	1	2770.29	0.674555	8/303	pisum_OE_elastase_rep3.mgf
	Low	FRVTPQPGVPPEEAGAAV	P94086;D8V9C5;P93976;Q33620;B6GUR1;P92469;D0F109;B5U0R5;Q6SSI3;E5FEB9;Q06025;B7X9C6;P93984;Q8SLM7;Q95634;Q9MU99;Q85WB5;A9X7D2;B2BY81;A1XM40;B8QQG8;C7C6E6;Q8WJK7;Q9GHM5;Q9BAN0;O98740;Q6JXR0;Q6SL53;C3S8M5;Q33198;D6MYJ8;Q9MTT3;Q37155;Q6WCK4;B7P0E9;C7AQU9;D6NK13;Q95AW2;O80031;Q7YJM0;Q1KZQ0;Q8MAR4;O46989;Q95CF0;Q9TLI1;Q4VIB1;Q33156;Q9GDP6;Q8MCY7;Q7YKG3;Q7YJQ2;Q67GM0;A5X4E4;Q9MRS6;O98437;Q6U127;B7P0I2;…	14184	91	CID		12.23	2005.5		9	62	31	1	1821.94	-4.27088	5/179	pisum_OE_elastase_rep3.mgf
Q6WCK4	18.31	9	9	437	48.4235	6.75635	125.319	Ribulose-1,5-bisphosphate carboxylase/oxygenase large subunit (Fragment) OS=Gnetum sp. Takeuchi et al. 7049 GN=rbcL PE=3 SV=1 - [Q6WCK4_9SPER]
	Confidence Icon	Sequence	Protein Accessions	# Proteins	# Protein Groups	Activation Type	Modifications	IonScore	Exp Value	Δ Score	Rank	Identity High	Homology Threshold	Charge	m/z [Da]	ΔM [ppm]	Ions Matched	Spectrum File
	High	NMFTSIVGNVFGFKAL	P94086;P94047;D8V9C5;P93976;Q8MAK8;Q33620;A5X4C0;P92469;Q36637;Q37269;D0F109;B5U0R5;E5FEB9;Q06025;B7X9C6;P93984;Q8SLM7;Q95634;Q9MU99;Q6L9Z7;A9X7D2;B1PHP1;B2BY81;Q32728;A1XM40;A5X4C4;B8QQG8;C7C6E6;E5FEA2;Q8WJK7;Q9GHM5;O98740;Q6JXR0;Q5K3Z6;Q6SL53;C3S8M5;Q37154;Q37276;Q33198;Q8MC01;Q9MTT3;Q37155;Q6WCK4;B5LC06;B7P0E9;C7AQU9;Q95AW2;O98832;Q6L9Y3;Q8MAR4;O46989;Q95CF0;Q9TLI1;Q4VIB1;C6FJR8;Q33156;Q9GDP6;…	16063	110	CID		88.43	4.83728e-05		4	62		1	1744.89	-12.3683	22/161	pisum_OE_elastase_rep3.mgf
	High	NMFTSIVGNVFGFKA	P94086;P94047;D8V9C5;P93976;Q8MAK8;Q33620;A5X4C0;P92469;Q36637;Q37269;D0F109;B5U0R5;E5FEB9;Q06025;B7X9C6;P93984;Q8SLM7;Q95634;Q9MU99;Q6L9Z7;A9X7D2;B1PHP1;B2BY81;Q32728;A1XM40;A5X4C4;B8QQG8;C7C6E6;E5FEA2;Q8WJK7;Q9GHM5;O98740;Q6JXR0;Q5K3Z6;Q6SL53;C3S8M5;Q37154;Q37276;Q33198;Q8MC01;Q9MTT3;Q37155;Q6WCK4;B5LC06;B7P0E9;C7AQU9;Q95AW2;O98832;Q6L9Y3;Q8MAR4;O46989;Q95CF0;Q9TLI1;Q4VIB1;C6FJR8;Q33156;Q9GDP6;…	16077	110	CID		80.83	0.000285731		6	62		1	1631.82	-3.97761	11/151	pisum_OE_elastase_rep3.mgf
	High	FRVTPQPGVPPEEAGA	P94086;D8V9C5;P93976;Q33620;B6GUR1;P92469;D0F109;B5U0R5;Q6SSI3;E5FEB9;Q06025;B7X9C6;P93984;Q8SLM7;Q95634;Q9MU99;Q85WB5;A9X7D2;B2BY81;A1XM40;B8QQG8;C7C6E6;Q8WJK7;Q9GHM5;Q9BAN0;O98740;Q6JXR0;Q6SL53;C3S8M5;Q33198;D6MYJ8;Q9MTT3;Q37155;Q6WCK4;B7P0E9;C7AQU9;D6NK13;Q95AW2;O80031;Q7YJM0;Q1KZQ0;Q8MAR4;O46989;Q95CF0;Q9TLI1;Q4VIB1;Q33156;Q9GDP6;Q8MCY7;Q7YKG3;Q7YJQ2;Q67GM0;A5X4E4;Q8WLL1;Q9MRS6;O98437;Q6U127;…	14257	93	CID		72.54	0.00177224		5	61		1	1651.79	-30.1135	10/159	pisum_OE_elastase_rep3.mgf
	Low	FRVTPQPGVPPEEA	P94086;P94047;D8V9C5;P93976;B6GUW7;Q33620;B6GUR1;P92469;Q37269;D0F109;B5U0R5;Q6SSI3;E5FEB9;Q06025;B7X9C6;P93984;Q8SLM7;Q95634;Q9MU99;Q85WB5;A9X7D2;B2BY81;Q32728;A1XM40;B8QQG8;C7C6E6;Q8WJK7;Q9GHM5;Q9BAN0;O98740;Q6JXR0;Q6SL53;C3S8M5;Q33198;D6MYJ8;Q9MTT3;Q37155;Q6WCK4;B7P0E9;C7AQU9;D6NK13;Q95AW2;O80031;Q7YJM0;Q1KZQ0;Q8MAR4;O46989;Q95CF0;Q9TLI1;Q4VIB1;Q33156;Q9GDP6;Q8MCY7;Q7YKG3;Q7YJQ2;Q67GM0;A5X4E4;…	14356	101	CID		48.93	0.412624		2	61	58	1	1523.76	-14.4693	16/139	pisum_OE_elastase_rep3.mgf
	Low	AFRVTPQPGVPPEEA	P94086;P94047;D8V9C5;P93976;B6GUW7;Q33620;B6GUR1;P92469;Q37269;D0F109;B5U0R5;Q6SSI3;E5FEB9;Q06025;B7X9C6;P93984;Q8SLM7;Q95634;Q9MU99;Q85WB5;A9X7D2;B2BY81;Q32728;A1XM40;B8QQG8;C7C6E6;Q8WJK7;Q9GHM5;Q9BAN0;O98740;Q6JXR0;Q6SL53;C3S8M5;Q33198;D6MYJ8;Q9MTT3;Q37155;Q6WCK4;B7P0E9;C7AQU9;D6NK13;Q95AW2;O80031;Q7YJM0;Q1KZQ0;Q8MAR4;O46989;Q95CF0;Q9TLI1;Q4VIB1;Q33156;Q9GDP6;Q8MCY7;Q7YKG3;Q7YJQ2;Q67GM0;A5X4E4;…	14238	101	CID		46.84	0.631571		3	61	52	1	1594.75	-43.3063	8/147	pisum_OE_elastase_rep3.mgf
	Low	FRVTPQPGVPPEEAGAA	P94086;D8V9C5;P93976;Q33620;B6GUR1;P92469;D0F109;B5U0R5;Q6SSI3;E5FEB9;Q06025;B7X9C6;P93984;Q8SLM7;Q95634;Q9MU99;Q85WB5;A9X7D2;B2BY81;A1XM40;B8QQG8;C7C6E6;Q8WJK7;Q9GHM5;Q9BAN0;O98740;Q6JXR0;Q6SL53;C3S8M5;Q33198;D6MYJ8;Q9MTT3;Q37155;Q6WCK4;B7P0E9;C7AQU9;D6NK13;Q95AW2;O80031;Q7YJM0;Q1KZQ0;Q8MAR4;O46989;Q95CF0;Q9TLI1;Q4VIB1;Q33156;Q9GDP6;Q8MCY7;Q7YKG3;Q7YJQ2;Q67GM0;A5X4E4;Q9MRS6;O98437;Q6U127;B7P0I2;…	14214	91	CID		37.78	5.61045		3	62	48	1	1722.82	-35.5007	8/169	pisum_OE_elastase_rep3.mgf
	Low	FQGPPHGIQVERDKLNKYGRPL	P94086;D8V9C5;P93976;B6GUW7;A5X4C0;B6GUR1;P92469;Q06025;B7X9C6;P93984;Q8SLM7;Q95634;Q9MU99;Q85WB5;Q6L9Z7;A9X7D2;B1PHP1;B2BY81;A5X4C4;B7FCW2;B8QQG8;C7C6E6;E5FEA2;Q8WJK7;Q9GHM5;Q9BAN0;Q6JXR0;Q5K3Z6;Q6SL53;C3S8M5;Q37154;Q37276;E1U252;Q8MC01;D6MYJ8;Q9MTT3;Q37155;Q6WCK4;B5LC06;B7P0E9;C7AQU9;D6NK13;Q95AW2;O80031;O98832;Q7YJM0;Q6L9Y3;Q1KZQ0;Q8MAR4;O46989;Q95CF0;Q9TLI1;Q6YLR5;Q33156;Q9GDP6;Q8MCY7;Q7YKG3;…	14916	98	CID		34.93	8.80999		8	61	49	1	2549.36	-6.69704	16/219	pisum_OE_elastase_rep3.mgf
	Low	GcTIKPKLSLSAKNYGRAAYEcL	Q6WCK4	1	1	CID	C2(Carbamidomethyl), C22(Carbamidomethyl)	13.42	1194.16		8	61	29	1	2600.26	-29.5507	5/244	pisum_OE_elastase_rep3.mgf
	Low	FRVTPQPGVPPEEAGAAV	P94086;D8V9C5;P93976;Q33620;B6GUR1;P92469;D0F109;B5U0R5;Q6SSI3;E5FEB9;Q06025;B7X9C6;P93984;Q8SLM7;Q95634;Q9MU99;Q85WB5;A9X7D2;B2BY81;A1XM40;B8QQG8;C7C6E6;Q8WJK7;Q9GHM5;Q9BAN0;O98740;Q6JXR0;Q6SL53;C3S8M5;Q33198;D6MYJ8;Q9MTT3;Q37155;Q6WCK4;B7P0E9;C7AQU9;D6NK13;Q95AW2;O80031;Q7YJM0;Q1KZQ0;Q8MAR4;O46989;Q95CF0;Q9TLI1;Q4VIB1;Q33156;Q9GDP6;Q8MCY7;Q7YKG3;Q7YJQ2;Q67GM0;A5X4E4;Q9MRS6;O98437;Q6U127;B7P0I2;…	14184	91	CID		12.23	2005.5		9	62	31	1	1821.94	-4.27088	5/179	pisum_OE_elastase_rep3.mgf
B7P0E9	19.3	9	9	430	47.6114	6.91748	125.319	Ribulose-1,5-bisphosphate carboxylase/oxygenase large subunit (Fragment) OS=Dyera costulata GN=rbcL PE=4 SV=1 - [B7P0E9_9GENT]
	Confidence Icon	Sequence	Protein Accessions	# Proteins	# Protein Groups	Activation Type	Modifications	IonScore	Exp Value	Δ Score	Rank	Identity High	Homology Threshold	Charge	m/z [Da]	ΔM [ppm]	Ions Matched	Spectrum File
	High	NMFTSIVGNVFGFKAL	P94086;P94047;D8V9C5;P93976;Q8MAK8;Q33620;A5X4C0;P92469;Q36637;Q37269;D0F109;B5U0R5;E5FEB9;Q06025;B7X9C6;P93984;Q8SLM7;Q95634;Q9MU99;Q6L9Z7;A9X7D2;B1PHP1;B2BY81;Q32728;A1XM40;A5X4C4;B8QQG8;C7C6E6;E5FEA2;Q8WJK7;Q9GHM5;O98740;Q6JXR0;Q5K3Z6;Q6SL53;C3S8M5;Q37154;Q37276;Q33198;Q8MC01;Q9MTT3;Q37155;Q6WCK4;B5LC06;B7P0E9;C7AQU9;Q95AW2;O98832;Q6L9Y3;Q8MAR4;O46989;Q95CF0;Q9TLI1;Q4VIB1;C6FJR8;Q33156;Q9GDP6;…	16063	110	CID		88.43	4.83728e-05		4	62		1	1744.89	-12.3683	22/161	pisum_OE_elastase_rep3.mgf
	High	NMFTSIVGNVFGFKA	P94086;P94047;D8V9C5;P93976;Q8MAK8;Q33620;A5X4C0;P92469;Q36637;Q37269;D0F109;B5U0R5;E5FEB9;Q06025;B7X9C6;P93984;Q8SLM7;Q95634;Q9MU99;Q6L9Z7;A9X7D2;B1PHP1;B2BY81;Q32728;A1XM40;A5X4C4;B8QQG8;C7C6E6;E5FEA2;Q8WJK7;Q9GHM5;O98740;Q6JXR0;Q5K3Z6;Q6SL53;C3S8M5;Q37154;Q37276;Q33198;Q8MC01;Q9MTT3;Q37155;Q6WCK4;B5LC06;B7P0E9;C7AQU9;Q95AW2;O98832;Q6L9Y3;Q8MAR4;O46989;Q95CF0;Q9TLI1;Q4VIB1;C6FJR8;Q33156;Q9GDP6;…	16077	110	CID		80.83	0.000285731		6	62		1	1631.82	-3.97761	11/151	pisum_OE_elastase_rep3.mgf
	High	FRVTPQPGVPPEEAGA	P94086;D8V9C5;P93976;Q33620;B6GUR1;P92469;D0F109;B5U0R5;Q6SSI3;E5FEB9;Q06025;B7X9C6;P93984;Q8SLM7;Q95634;Q9MU99;Q85WB5;A9X7D2;B2BY81;A1XM40;B8QQG8;C7C6E6;Q8WJK7;Q9GHM5;Q9BAN0;O98740;Q6JXR0;Q6SL53;C3S8M5;Q33198;D6MYJ8;Q9MTT3;Q37155;Q6WCK4;B7P0E9;C7AQU9;D6NK13;Q95AW2;O80031;Q7YJM0;Q1KZQ0;Q8MAR4;O46989;Q95CF0;Q9TLI1;Q4VIB1;Q33156;Q9GDP6;Q8MCY7;Q7YKG3;Q7YJQ2;Q67GM0;A5X4E4;Q8WLL1;Q9MRS6;O98437;Q6U127;…	14257	93	CID		72.54	0.00177224		5	61		1	1651.79	-30.1135	10/159	pisum_OE_elastase_rep3.mgf
	Low	FRVTPQPGVPPEEA	P94086;P94047;D8V9C5;P93976;B6GUW7;Q33620;B6GUR1;P92469;Q37269;D0F109;B5U0R5;Q6SSI3;E5FEB9;Q06025;B7X9C6;P93984;Q8SLM7;Q95634;Q9MU99;Q85WB5;A9X7D2;B2BY81;Q32728;A1XM40;B8QQG8;C7C6E6;Q8WJK7;Q9GHM5;Q9BAN0;O98740;Q6JXR0;Q6SL53;C3S8M5;Q33198;D6MYJ8;Q9MTT3;Q37155;Q6WCK4;B7P0E9;C7AQU9;D6NK13;Q95AW2;O80031;Q7YJM0;Q1KZQ0;Q8MAR4;O46989;Q95CF0;Q9TLI1;Q4VIB1;Q33156;Q9GDP6;Q8MCY7;Q7YKG3;Q7YJQ2;Q67GM0;A5X4E4;…	14356	101	CID		48.93	0.412624		2	61	58	1	1523.76	-14.4693	16/139	pisum_OE_elastase_rep3.mgf
	Low	AFRVTPQPGVPPEEA	P94086;P94047;D8V9C5;P93976;B6GUW7;Q33620;B6GUR1;P92469;Q37269;D0F109;B5U0R5;Q6SSI3;E5FEB9;Q06025;B7X9C6;P93984;Q8SLM7;Q95634;Q9MU99;Q85WB5;A9X7D2;B2BY81;Q32728;A1XM40;B8QQG8;C7C6E6;Q8WJK7;Q9GHM5;Q9BAN0;O98740;Q6JXR0;Q6SL53;C3S8M5;Q33198;D6MYJ8;Q9MTT3;Q37155;Q6WCK4;B7P0E9;C7AQU9;D6NK13;Q95AW2;O80031;Q7YJM0;Q1KZQ0;Q8MAR4;O46989;Q95CF0;Q9TLI1;Q4VIB1;Q33156;Q9GDP6;Q8MCY7;Q7YKG3;Q7YJQ2;Q67GM0;A5X4E4;…	14238	101	CID		46.84	0.631571		3	61	52	1	1594.75	-43.3063	8/147	pisum_OE_elastase_rep3.mgf
	Low	EIFGDDSVLQFGGGTLGHPxGNAPGA	B7P0E9;Q8WLL1	13	2	CID	X20(D)	45.33	0.726117	0.0222222	1	60		1	2528.14	-9.95248	9/267	pisum_OE_elastase_rep3.mgf
	Low	FRVTPQPGVPPEEAGAA	P94086;D8V9C5;P93976;Q33620;B6GUR1;P92469;D0F109;B5U0R5;Q6SSI3;E5FEB9;Q06025;B7X9C6;P93984;Q8SLM7;Q95634;Q9MU99;Q85WB5;A9X7D2;B2BY81;A1XM40;B8QQG8;C7C6E6;Q8WJK7;Q9GHM5;Q9BAN0;O98740;Q6JXR0;Q6SL53;C3S8M5;Q33198;D6MYJ8;Q9MTT3;Q37155;Q6WCK4;B7P0E9;C7AQU9;D6NK13;Q95AW2;O80031;Q7YJM0;Q1KZQ0;Q8MAR4;O46989;Q95CF0;Q9TLI1;Q4VIB1;Q33156;Q9GDP6;Q8MCY7;Q7YKG3;Q7YJQ2;Q67GM0;A5X4E4;Q9MRS6;O98437;Q6U127;B7P0I2;…	14214	91	CID		37.78	5.61045		3	62	48	1	1722.82	-35.5007	8/169	pisum_OE_elastase_rep3.mgf
	Low	FQGPPHGIQVERDKLNKYGRPL	P94086;D8V9C5;P93976;B6GUW7;A5X4C0;B6GUR1;P92469;Q06025;B7X9C6;P93984;Q8SLM7;Q95634;Q9MU99;Q85WB5;Q6L9Z7;A9X7D2;B1PHP1;B2BY81;A5X4C4;B7FCW2;B8QQG8;C7C6E6;E5FEA2;Q8WJK7;Q9GHM5;Q9BAN0;Q6JXR0;Q5K3Z6;Q6SL53;C3S8M5;Q37154;Q37276;E1U252;Q8MC01;D6MYJ8;Q9MTT3;Q37155;Q6WCK4;B5LC06;B7P0E9;C7AQU9;D6NK13;Q95AW2;O80031;O98832;Q7YJM0;Q6L9Y3;Q1KZQ0;Q8MAR4;O46989;Q95CF0;Q9TLI1;Q6YLR5;Q33156;Q9GDP6;Q8MCY7;Q7YKG3;…	14916	98	CID		34.93	8.80999		8	61	49	1	2549.36	-6.69704	16/219	pisum_OE_elastase_rep3.mgf
	Low	FRVTPQPGVPPEEAGAAV	P94086;D8V9C5;P93976;Q33620;B6GUR1;P92469;D0F109;B5U0R5;Q6SSI3;E5FEB9;Q06025;B7X9C6;P93984;Q8SLM7;Q95634;Q9MU99;Q85WB5;A9X7D2;B2BY81;A1XM40;B8QQG8;C7C6E6;Q8WJK7;Q9GHM5;Q9BAN0;O98740;Q6JXR0;Q6SL53;C3S8M5;Q33198;D6MYJ8;Q9MTT3;Q37155;Q6WCK4;B7P0E9;C7AQU9;D6NK13;Q95AW2;O80031;Q7YJM0;Q1KZQ0;Q8MAR4;O46989;Q95CF0;Q9TLI1;Q4VIB1;Q33156;Q9GDP6;Q8MCY7;Q7YKG3;Q7YJQ2;Q67GM0;A5X4E4;Q9MRS6;O98437;Q6U127;B7P0I2;…	14184	91	CID		12.23	2005.5		9	62	31	1	1821.94	-4.27088	5/179	pisum_OE_elastase_rep3.mgf
C7AQU9	18.14	9	9	452	50.2929	6.91748	125.319	Ribulose-1,5-bisphosphate carboxylase/oxygenase large subunit (Fragment) OS=Campanula stevenii GN=rbcL PE=3 SV=1 - [C7AQU9_9ASTR]
	Confidence Icon	Sequence	Protein Accessions	# Proteins	# Protein Groups	Activation Type	Modifications	IonScore	Exp Value	Δ Score	Rank	Identity High	Homology Threshold	Charge	m/z [Da]	ΔM [ppm]	Ions Matched	Spectrum File
	High	NMFTSIVGNVFGFKAL	P94086;P94047;D8V9C5;P93976;Q8MAK8;Q33620;A5X4C0;P92469;Q36637;Q37269;D0F109;B5U0R5;E5FEB9;Q06025;B7X9C6;P93984;Q8SLM7;Q95634;Q9MU99;Q6L9Z7;A9X7D2;B1PHP1;B2BY81;Q32728;A1XM40;A5X4C4;B8QQG8;C7C6E6;E5FEA2;Q8WJK7;Q9GHM5;O98740;Q6JXR0;Q5K3Z6;Q6SL53;C3S8M5;Q37154;Q37276;Q33198;Q8MC01;Q9MTT3;Q37155;Q6WCK4;B5LC06;B7P0E9;C7AQU9;Q95AW2;O98832;Q6L9Y3;Q8MAR4;O46989;Q95CF0;Q9TLI1;Q4VIB1;C6FJR8;Q33156;Q9GDP6;…	16063	110	CID		88.43	4.83728e-05		4	62		1	1744.89	-12.3683	22/161	pisum_OE_elastase_rep3.mgf
	High	NMFTSIVGNVFGFKA	P94086;P94047;D8V9C5;P93976;Q8MAK8;Q33620;A5X4C0;P92469;Q36637;Q37269;D0F109;B5U0R5;E5FEB9;Q06025;B7X9C6;P93984;Q8SLM7;Q95634;Q9MU99;Q6L9Z7;A9X7D2;B1PHP1;B2BY81;Q32728;A1XM40;A5X4C4;B8QQG8;C7C6E6;E5FEA2;Q8WJK7;Q9GHM5;O98740;Q6JXR0;Q5K3Z6;Q6SL53;C3S8M5;Q37154;Q37276;Q33198;Q8MC01;Q9MTT3;Q37155;Q6WCK4;B5LC06;B7P0E9;C7AQU9;Q95AW2;O98832;Q6L9Y3;Q8MAR4;O46989;Q95CF0;Q9TLI1;Q4VIB1;C6FJR8;Q33156;Q9GDP6;…	16077	110	CID		80.83	0.000285731		6	62		1	1631.82	-3.97761	11/151	pisum_OE_elastase_rep3.mgf
	High	FRVTPQPGVPPEEAGA	P94086;D8V9C5;P93976;Q33620;B6GUR1;P92469;D0F109;B5U0R5;Q6SSI3;E5FEB9;Q06025;B7X9C6;P93984;Q8SLM7;Q95634;Q9MU99;Q85WB5;A9X7D2;B2BY81;A1XM40;B8QQG8;C7C6E6;Q8WJK7;Q9GHM5;Q9BAN0;O98740;Q6JXR0;Q6SL53;C3S8M5;Q33198;D6MYJ8;Q9MTT3;Q37155;Q6WCK4;B7P0E9;C7AQU9;D6NK13;Q95AW2;O80031;Q7YJM0;Q1KZQ0;Q8MAR4;O46989;Q95CF0;Q9TLI1;Q4VIB1;Q33156;Q9GDP6;Q8MCY7;Q7YKG3;Q7YJQ2;Q67GM0;A5X4E4;Q8WLL1;Q9MRS6;O98437;Q6U127;…	14257	93	CID		72.54	0.00177224		5	61		1	1651.79	-30.1135	10/159	pisum_OE_elastase_rep3.mgf
	Low	FRVTPQPGVPPEEA	P94086;P94047;D8V9C5;P93976;B6GUW7;Q33620;B6GUR1;P92469;Q37269;D0F109;B5U0R5;Q6SSI3;E5FEB9;Q06025;B7X9C6;P93984;Q8SLM7;Q95634;Q9MU99;Q85WB5;A9X7D2;B2BY81;Q32728;A1XM40;B8QQG8;C7C6E6;Q8WJK7;Q9GHM5;Q9BAN0;O98740;Q6JXR0;Q6SL53;C3S8M5;Q33198;D6MYJ8;Q9MTT3;Q37155;Q6WCK4;B7P0E9;C7AQU9;D6NK13;Q95AW2;O80031;Q7YJM0;Q1KZQ0;Q8MAR4;O46989;Q95CF0;Q9TLI1;Q4VIB1;Q33156;Q9GDP6;Q8MCY7;Q7YKG3;Q7YJQ2;Q67GM0;A5X4E4;…	14356	101	CID		48.93	0.412624		2	61	58	1	1523.76	-14.4693	16/139	pisum_OE_elastase_rep3.mgf
	Low	AFRVTPQPGVPPEEA	P94086;P94047;D8V9C5;P93976;B6GUW7;Q33620;B6GUR1;P92469;Q37269;D0F109;B5U0R5;Q6SSI3;E5FEB9;Q06025;B7X9C6;P93984;Q8SLM7;Q95634;Q9MU99;Q85WB5;A9X7D2;B2BY81;Q32728;A1XM40;B8QQG8;C7C6E6;Q8WJK7;Q9GHM5;Q9BAN0;O98740;Q6JXR0;Q6SL53;C3S8M5;Q33198;D6MYJ8;Q9MTT3;Q37155;Q6WCK4;B7P0E9;C7AQU9;D6NK13;Q95AW2;O80031;Q7YJM0;Q1KZQ0;Q8MAR4;O46989;Q95CF0;Q9TLI1;Q4VIB1;Q33156;Q9GDP6;Q8MCY7;Q7YKG3;Q7YJQ2;Q67GM0;A5X4E4;…	14238	101	CID		46.84	0.631571		3	61	52	1	1594.75	-43.3063	8/147	pisum_OE_elastase_rep3.mgf
	Low	FRVTPQPGVPPEEAGAA	P94086;D8V9C5;P93976;Q33620;B6GUR1;P92469;D0F109;B5U0R5;Q6SSI3;E5FEB9;Q06025;B7X9C6;P93984;Q8SLM7;Q95634;Q9MU99;Q85WB5;A9X7D2;B2BY81;A1XM40;B8QQG8;C7C6E6;Q8WJK7;Q9GHM5;Q9BAN0;O98740;Q6JXR0;Q6SL53;C3S8M5;Q33198;D6MYJ8;Q9MTT3;Q37155;Q6WCK4;B7P0E9;C7AQU9;D6NK13;Q95AW2;O80031;Q7YJM0;Q1KZQ0;Q8MAR4;O46989;Q95CF0;Q9TLI1;Q4VIB1;Q33156;Q9GDP6;Q8MCY7;Q7YKG3;Q7YJQ2;Q67GM0;A5X4E4;Q9MRS6;O98437;Q6U127;B7P0I2;…	14214	91	CID		37.78	5.61045		3	62	48	1	1722.82	-35.5007	8/169	pisum_OE_elastase_rep3.mgf
	Low	FQGPPHGIQVERDKLNKYGRPL	P94086;D8V9C5;P93976;B6GUW7;A5X4C0;B6GUR1;P92469;Q06025;B7X9C6;P93984;Q8SLM7;Q95634;Q9MU99;Q85WB5;Q6L9Z7;A9X7D2;B1PHP1;B2BY81;A5X4C4;B7FCW2;B8QQG8;C7C6E6;E5FEA2;Q8WJK7;Q9GHM5;Q9BAN0;Q6JXR0;Q5K3Z6;Q6SL53;C3S8M5;Q37154;Q37276;E1U252;Q8MC01;D6MYJ8;Q9MTT3;Q37155;Q6WCK4;B5LC06;B7P0E9;C7AQU9;D6NK13;Q95AW2;O80031;O98832;Q7YJM0;Q6L9Y3;Q1KZQ0;Q8MAR4;O46989;Q95CF0;Q9TLI1;Q6YLR5;Q33156;Q9GDP6;Q8MCY7;Q7YKG3;…	14916	98	CID		34.93	8.80999		8	61	49	1	2549.36	-6.69704	16/219	pisum_OE_elastase_rep3.mgf
	Low	NRVxLEACVQARNEGRDLAREGNEI	C7AQU9	2	1	CID	X4(D)	22.93	108.283		9	60	38	1	2827.27	-42.6671	10/275	pisum_OE_elastase_rep3.mgf
	Low	FRVTPQPGVPPEEAGAAV	P94086;D8V9C5;P93976;Q33620;B6GUR1;P92469;D0F109;B5U0R5;Q6SSI3;E5FEB9;Q06025;B7X9C6;P93984;Q8SLM7;Q95634;Q9MU99;Q85WB5;A9X7D2;B2BY81;A1XM40;B8QQG8;C7C6E6;Q8WJK7;Q9GHM5;Q9BAN0;O98740;Q6JXR0;Q6SL53;C3S8M5;Q33198;D6MYJ8;Q9MTT3;Q37155;Q6WCK4;B7P0E9;C7AQU9;D6NK13;Q95AW2;O80031;Q7YJM0;Q1KZQ0;Q8MAR4;O46989;Q95CF0;Q9TLI1;Q4VIB1;Q33156;Q9GDP6;Q8MCY7;Q7YKG3;Q7YJQ2;Q67GM0;A5X4E4;Q9MRS6;O98437;Q6U127;B7P0I2;…	14184	91	CID		12.23	2005.5		9	62	31	1	1821.94	-4.27088	5/179	pisum_OE_elastase_rep3.mgf
Q95AW2	15.2	9	9	467	51.6819	6.63916	125.319	Ribulose 1,5-bisphosphate carboxylase large subunit (Fragment) OS=Avicennia marina subsp. australasica GN=rbcL PE=3 SV=1 - [Q95AW2_AVIMR]
	Confidence Icon	Sequence	Protein Accessions	# Proteins	# Protein Groups	Activation Type	Modifications	IonScore	Exp Value	Δ Score	Rank	Identity High	Homology Threshold	Charge	m/z [Da]	ΔM [ppm]	Ions Matched	Spectrum File
	High	NMFTSIVGNVFGFKAL	P94086;P94047;D8V9C5;P93976;Q8MAK8;Q33620;A5X4C0;P92469;Q36637;Q37269;D0F109;B5U0R5;E5FEB9;Q06025;B7X9C6;P93984;Q8SLM7;Q95634;Q9MU99;Q6L9Z7;A9X7D2;B1PHP1;B2BY81;Q32728;A1XM40;A5X4C4;B8QQG8;C7C6E6;E5FEA2;Q8WJK7;Q9GHM5;O98740;Q6JXR0;Q5K3Z6;Q6SL53;C3S8M5;Q37154;Q37276;Q33198;Q8MC01;Q9MTT3;Q37155;Q6WCK4;B5LC06;B7P0E9;C7AQU9;Q95AW2;O98832;Q6L9Y3;Q8MAR4;O46989;Q95CF0;Q9TLI1;Q4VIB1;C6FJR8;Q33156;Q9GDP6;…	16063	110	CID		88.43	4.83728e-05		4	62		1	1744.89	-12.3683	22/161	pisum_OE_elastase_rep3.mgf
	High	NMFTSIVGNVFGFKA	P94086;P94047;D8V9C5;P93976;Q8MAK8;Q33620;A5X4C0;P92469;Q36637;Q37269;D0F109;B5U0R5;E5FEB9;Q06025;B7X9C6;P93984;Q8SLM7;Q95634;Q9MU99;Q6L9Z7;A9X7D2;B1PHP1;B2BY81;Q32728;A1XM40;A5X4C4;B8QQG8;C7C6E6;E5FEA2;Q8WJK7;Q9GHM5;O98740;Q6JXR0;Q5K3Z6;Q6SL53;C3S8M5;Q37154;Q37276;Q33198;Q8MC01;Q9MTT3;Q37155;Q6WCK4;B5LC06;B7P0E9;C7AQU9;Q95AW2;O98832;Q6L9Y3;Q8MAR4;O46989;Q95CF0;Q9TLI1;Q4VIB1;C6FJR8;Q33156;Q9GDP6;…	16077	110	CID		80.83	0.000285731		6	62		1	1631.82	-3.97761	11/151	pisum_OE_elastase_rep3.mgf
	High	FRVTPQPGVPPEEAGA	P94086;D8V9C5;P93976;Q33620;B6GUR1;P92469;D0F109;B5U0R5;Q6SSI3;E5FEB9;Q06025;B7X9C6;P93984;Q8SLM7;Q95634;Q9MU99;Q85WB5;A9X7D2;B2BY81;A1XM40;B8QQG8;C7C6E6;Q8WJK7;Q9GHM5;Q9BAN0;O98740;Q6JXR0;Q6SL53;C3S8M5;Q33198;D6MYJ8;Q9MTT3;Q37155;Q6WCK4;B7P0E9;C7AQU9;D6NK13;Q95AW2;O80031;Q7YJM0;Q1KZQ0;Q8MAR4;O46989;Q95CF0;Q9TLI1;Q4VIB1;Q33156;Q9GDP6;Q8MCY7;Q7YKG3;Q7YJQ2;Q67GM0;A5X4E4;Q8WLL1;Q9MRS6;O98437;Q6U127;…	14257	93	CID		72.54	0.00177224		5	61		1	1651.79	-30.1135	10/159	pisum_OE_elastase_rep3.mgf
	Low	FRVTPQPGVPPEEA	P94086;P94047;D8V9C5;P93976;B6GUW7;Q33620;B6GUR1;P92469;Q37269;D0F109;B5U0R5;Q6SSI3;E5FEB9;Q06025;B7X9C6;P93984;Q8SLM7;Q95634;Q9MU99;Q85WB5;A9X7D2;B2BY81;Q32728;A1XM40;B8QQG8;C7C6E6;Q8WJK7;Q9GHM5;Q9BAN0;O98740;Q6JXR0;Q6SL53;C3S8M5;Q33198;D6MYJ8;Q9MTT3;Q37155;Q6WCK4;B7P0E9;C7AQU9;D6NK13;Q95AW2;O80031;Q7YJM0;Q1KZQ0;Q8MAR4;O46989;Q95CF0;Q9TLI1;Q4VIB1;Q33156;Q9GDP6;Q8MCY7;Q7YKG3;Q7YJQ2;Q67GM0;A5X4E4;…	14356	101	CID		48.93	0.412624		2	61	58	1	1523.76	-14.4693	16/139	pisum_OE_elastase_rep3.mgf
	Low	AFRVTPQPGVPPEEA	P94086;P94047;D8V9C5;P93976;B6GUW7;Q33620;B6GUR1;P92469;Q37269;D0F109;B5U0R5;Q6SSI3;E5FEB9;Q06025;B7X9C6;P93984;Q8SLM7;Q95634;Q9MU99;Q85WB5;A9X7D2;B2BY81;Q32728;A1XM40;B8QQG8;C7C6E6;Q8WJK7;Q9GHM5;Q9BAN0;O98740;Q6JXR0;Q6SL53;C3S8M5;Q33198;D6MYJ8;Q9MTT3;Q37155;Q6WCK4;B7P0E9;C7AQU9;D6NK13;Q95AW2;O80031;Q7YJM0;Q1KZQ0;Q8MAR4;O46989;Q95CF0;Q9TLI1;Q4VIB1;Q33156;Q9GDP6;Q8MCY7;Q7YKG3;Q7YJQ2;Q67GM0;A5X4E4;…	14238	101	CID		46.84	0.631571		3	61	52	1	1594.75	-43.3063	8/147	pisum_OE_elastase_rep3.mgf
	Low	FRVTPQPGVPPEEAGAA	P94086;D8V9C5;P93976;Q33620;B6GUR1;P92469;D0F109;B5U0R5;Q6SSI3;E5FEB9;Q06025;B7X9C6;P93984;Q8SLM7;Q95634;Q9MU99;Q85WB5;A9X7D2;B2BY81;A1XM40;B8QQG8;C7C6E6;Q8WJK7;Q9GHM5;Q9BAN0;O98740;Q6JXR0;Q6SL53;C3S8M5;Q33198;D6MYJ8;Q9MTT3;Q37155;Q6WCK4;B7P0E9;C7AQU9;D6NK13;Q95AW2;O80031;Q7YJM0;Q1KZQ0;Q8MAR4;O46989;Q95CF0;Q9TLI1;Q4VIB1;Q33156;Q9GDP6;Q8MCY7;Q7YKG3;Q7YJQ2;Q67GM0;A5X4E4;Q9MRS6;O98437;Q6U127;B7P0I2;…	14214	91	CID		37.78	5.61045		3	62	48	1	1722.82	-35.5007	8/169	pisum_OE_elastase_rep3.mgf
	Low	FQGPPHGIQVERDKLNKYGRPL	P94086;D8V9C5;P93976;B6GUW7;A5X4C0;B6GUR1;P92469;Q06025;B7X9C6;P93984;Q8SLM7;Q95634;Q9MU99;Q85WB5;Q6L9Z7;A9X7D2;B1PHP1;B2BY81;A5X4C4;B7FCW2;B8QQG8;C7C6E6;E5FEA2;Q8WJK7;Q9GHM5;Q9BAN0;Q6JXR0;Q5K3Z6;Q6SL53;C3S8M5;Q37154;Q37276;E1U252;Q8MC01;D6MYJ8;Q9MTT3;Q37155;Q6WCK4;B5LC06;B7P0E9;C7AQU9;D6NK13;Q95AW2;O80031;O98832;Q7YJM0;Q6L9Y3;Q1KZQ0;Q8MAR4;O46989;Q95CF0;Q9TLI1;Q6YLR5;Q33156;Q9GDP6;Q8MCY7;Q7YKG3;…	14916	98	CID		34.93	8.80999		8	61	49	1	2549.36	-6.69704	16/219	pisum_OE_elastase_rep3.mgf
	Low	xVGFKAGVKEYKLT	Q95AW2	9	1	CID	X1(R)	25.87	67.2812		8	61	39	1	1595.9	-16.2675	7/128	pisum_OE_elastase_rep3.mgf
	Low	FRVTPQPGVPPEEAGAAV	P94086;D8V9C5;P93976;Q33620;B6GUR1;P92469;D0F109;B5U0R5;Q6SSI3;E5FEB9;Q06025;B7X9C6;P93984;Q8SLM7;Q95634;Q9MU99;Q85WB5;A9X7D2;B2BY81;A1XM40;B8QQG8;C7C6E6;Q8WJK7;Q9GHM5;Q9BAN0;O98740;Q6JXR0;Q6SL53;C3S8M5;Q33198;D6MYJ8;Q9MTT3;Q37155;Q6WCK4;B7P0E9;C7AQU9;D6NK13;Q95AW2;O80031;Q7YJM0;Q1KZQ0;Q8MAR4;O46989;Q95CF0;Q9TLI1;Q4VIB1;Q33156;Q9GDP6;Q8MCY7;Q7YKG3;Q7YJQ2;Q67GM0;A5X4E4;Q9MRS6;O98437;Q6U127;B7P0I2;…	14184	91	CID		12.23	2005.5		9	62	31	1	1821.94	-4.27088	5/179	pisum_OE_elastase_rep3.mgf
O98832	12.02	7	7	466	51.7011	6.80029	125.319	Ribulose 1,5-biphosphate carboxylase large subunit (Fragment) OS=Trientalis europaea GN=rbcL PE=3 SV=1 - [O98832_9ERIC]
	Confidence Icon	Sequence	Protein Accessions	# Proteins	# Protein Groups	Activation Type	Modifications	IonScore	Exp Value	Δ Score	Rank	Identity High	Homology Threshold	Charge	m/z [Da]	ΔM [ppm]	Ions Matched	Spectrum File
	High	NMFTSIVGNVFGFKAL	P94086;P94047;D8V9C5;P93976;Q8MAK8;Q33620;A5X4C0;P92469;Q36637;Q37269;D0F109;B5U0R5;E5FEB9;Q06025;B7X9C6;P93984;Q8SLM7;Q95634;Q9MU99;Q6L9Z7;A9X7D2;B1PHP1;B2BY81;Q32728;A1XM40;A5X4C4;B8QQG8;C7C6E6;E5FEA2;Q8WJK7;Q9GHM5;O98740;Q6JXR0;Q5K3Z6;Q6SL53;C3S8M5;Q37154;Q37276;Q33198;Q8MC01;Q9MTT3;Q37155;Q6WCK4;B5LC06;B7P0E9;C7AQU9;Q95AW2;O98832;Q6L9Y3;Q8MAR4;O46989;Q95CF0;Q9TLI1;Q4VIB1;C6FJR8;Q33156;Q9GDP6;…	16063	110	CID		88.43	4.83728e-05		4	62		1	1744.89	-12.3683	22/161	pisum_OE_elastase_rep3.mgf
	High	NMFTSIVGNVFGFKA	P94086;P94047;D8V9C5;P93976;Q8MAK8;Q33620;A5X4C0;P92469;Q36637;Q37269;D0F109;B5U0R5;E5FEB9;Q06025;B7X9C6;P93984;Q8SLM7;Q95634;Q9MU99;Q6L9Z7;A9X7D2;B1PHP1;B2BY81;Q32728;A1XM40;A5X4C4;B8QQG8;C7C6E6;E5FEA2;Q8WJK7;Q9GHM5;O98740;Q6JXR0;Q5K3Z6;Q6SL53;C3S8M5;Q37154;Q37276;Q33198;Q8MC01;Q9MTT3;Q37155;Q6WCK4;B5LC06;B7P0E9;C7AQU9;Q95AW2;O98832;Q6L9Y3;Q8MAR4;O46989;Q95CF0;Q9TLI1;Q4VIB1;C6FJR8;Q33156;Q9GDP6;…	16077	110	CID		80.83	0.000285731		6	62		1	1631.82	-3.97761	11/151	pisum_OE_elastase_rep3.mgf
	High	FRVTPQPGVPPxEAGA	O98832	4	1	CID	X12(E)	72.54	0.00177224		9	61		1	1651.79	-30.1135	10/159	pisum_OE_elastase_rep3.mgf
	Low	FRVTPQPGVPPxEA	O98832	4	1	CID	X12(E)	48.93	0.412624		5	61	58	1	1523.76	-14.4693	16/139	pisum_OE_elastase_rep3.mgf
	Low	AFRVTPQPGVPPxEA	O98832	3	1	CID	X13(E)	46.84	0.631571		6	61	52	1	1594.75	-43.3063	8/147	pisum_OE_elastase_rep3.mgf
	Low	FRVTPQPGVPPxEAGAA	O98832	4	1	CID	X12(E)	37.78	5.61045		8	62	48	1	1722.82	-35.5007	8/169	pisum_OE_elastase_rep3.mgf
	Low	FQGPPHGIQVERDKLNKYGRPL	P94086;D8V9C5;P93976;B6GUW7;A5X4C0;B6GUR1;P92469;Q06025;B7X9C6;P93984;Q8SLM7;Q95634;Q9MU99;Q85WB5;Q6L9Z7;A9X7D2;B1PHP1;B2BY81;A5X4C4;B7FCW2;B8QQG8;C7C6E6;E5FEA2;Q8WJK7;Q9GHM5;Q9BAN0;Q6JXR0;Q5K3Z6;Q6SL53;C3S8M5;Q37154;Q37276;E1U252;Q8MC01;D6MYJ8;Q9MTT3;Q37155;Q6WCK4;B5LC06;B7P0E9;C7AQU9;D6NK13;Q95AW2;O80031;O98832;Q7YJM0;Q6L9Y3;Q1KZQ0;Q8MAR4;O46989;Q95CF0;Q9TLI1;Q6YLR5;Q33156;Q9GDP6;Q8MCY7;Q7YKG3;…	14916	98	CID		34.93	8.80999		8	61	49	1	2549.36	-6.69704	16/219	pisum_OE_elastase_rep3.mgf
Q8MAR4	17.25	9	9	458	50.9786	6.43018	125.319	Ribulose-1,5-bisphosphate carboxylase/oxygenase large subunit (Fragment) OS=Convolvulus assyricus GN=rbcL PE=3 SV=1 - [Q8MAR4_9ASTE]
	Confidence Icon	Sequence	Protein Accessions	# Proteins	# Protein Groups	Activation Type	Modifications	IonScore	Exp Value	Δ Score	Rank	Identity High	Homology Threshold	Charge	m/z [Da]	ΔM [ppm]	Ions Matched	Spectrum File
	High	NMFTSIVGNVFGFKAL	P94086;P94047;D8V9C5;P93976;Q8MAK8;Q33620;A5X4C0;P92469;Q36637;Q37269;D0F109;B5U0R5;E5FEB9;Q06025;B7X9C6;P93984;Q8SLM7;Q95634;Q9MU99;Q6L9Z7;A9X7D2;B1PHP1;B2BY81;Q32728;A1XM40;A5X4C4;B8QQG8;C7C6E6;E5FEA2;Q8WJK7;Q9GHM5;O98740;Q6JXR0;Q5K3Z6;Q6SL53;C3S8M5;Q37154;Q37276;Q33198;Q8MC01;Q9MTT3;Q37155;Q6WCK4;B5LC06;B7P0E9;C7AQU9;Q95AW2;O98832;Q6L9Y3;Q8MAR4;O46989;Q95CF0;Q9TLI1;Q4VIB1;C6FJR8;Q33156;Q9GDP6;…	16063	110	CID		88.43	4.83728e-05		4	62		1	1744.89	-12.3683	22/161	pisum_OE_elastase_rep3.mgf
	High	NMFTSIVGNVFGFKA	P94086;P94047;D8V9C5;P93976;Q8MAK8;Q33620;A5X4C0;P92469;Q36637;Q37269;D0F109;B5U0R5;E5FEB9;Q06025;B7X9C6;P93984;Q8SLM7;Q95634;Q9MU99;Q6L9Z7;A9X7D2;B1PHP1;B2BY81;Q32728;A1XM40;A5X4C4;B8QQG8;C7C6E6;E5FEA2;Q8WJK7;Q9GHM5;O98740;Q6JXR0;Q5K3Z6;Q6SL53;C3S8M5;Q37154;Q37276;Q33198;Q8MC01;Q9MTT3;Q37155;Q6WCK4;B5LC06;B7P0E9;C7AQU9;Q95AW2;O98832;Q6L9Y3;Q8MAR4;O46989;Q95CF0;Q9TLI1;Q4VIB1;C6FJR8;Q33156;Q9GDP6;…	16077	110	CID		80.83	0.000285731		6	62		1	1631.82	-3.97761	11/151	pisum_OE_elastase_rep3.mgf
	High	FRVTPQPGVPPEEAGA	P94086;D8V9C5;P93976;Q33620;B6GUR1;P92469;D0F109;B5U0R5;Q6SSI3;E5FEB9;Q06025;B7X9C6;P93984;Q8SLM7;Q95634;Q9MU99;Q85WB5;A9X7D2;B2BY81;A1XM40;B8QQG8;C7C6E6;Q8WJK7;Q9GHM5;Q9BAN0;O98740;Q6JXR0;Q6SL53;C3S8M5;Q33198;D6MYJ8;Q9MTT3;Q37155;Q6WCK4;B7P0E9;C7AQU9;D6NK13;Q95AW2;O80031;Q7YJM0;Q1KZQ0;Q8MAR4;O46989;Q95CF0;Q9TLI1;Q4VIB1;Q33156;Q9GDP6;Q8MCY7;Q7YKG3;Q7YJQ2;Q67GM0;A5X4E4;Q8WLL1;Q9MRS6;O98437;Q6U127;…	14257	93	CID		72.54	0.00177224		5	61		1	1651.79	-30.1135	10/159	pisum_OE_elastase_rep3.mgf
	Low	FRVTPQPGVPPEEA	P94086;P94047;D8V9C5;P93976;B6GUW7;Q33620;B6GUR1;P92469;Q37269;D0F109;B5U0R5;Q6SSI3;E5FEB9;Q06025;B7X9C6;P93984;Q8SLM7;Q95634;Q9MU99;Q85WB5;A9X7D2;B2BY81;Q32728;A1XM40;B8QQG8;C7C6E6;Q8WJK7;Q9GHM5;Q9BAN0;O98740;Q6JXR0;Q6SL53;C3S8M5;Q33198;D6MYJ8;Q9MTT3;Q37155;Q6WCK4;B7P0E9;C7AQU9;D6NK13;Q95AW2;O80031;Q7YJM0;Q1KZQ0;Q8MAR4;O46989;Q95CF0;Q9TLI1;Q4VIB1;Q33156;Q9GDP6;Q8MCY7;Q7YKG3;Q7YJQ2;Q67GM0;A5X4E4;…	14356	101	CID		48.93	0.412624		2	61	58	1	1523.76	-14.4693	16/139	pisum_OE_elastase_rep3.mgf
	Low	AFRVTPQPGVPPEEA	P94086;P94047;D8V9C5;P93976;B6GUW7;Q33620;B6GUR1;P92469;Q37269;D0F109;B5U0R5;Q6SSI3;E5FEB9;Q06025;B7X9C6;P93984;Q8SLM7;Q95634;Q9MU99;Q85WB5;A9X7D2;B2BY81;Q32728;A1XM40;B8QQG8;C7C6E6;Q8WJK7;Q9GHM5;Q9BAN0;O98740;Q6JXR0;Q6SL53;C3S8M5;Q33198;D6MYJ8;Q9MTT3;Q37155;Q6WCK4;B7P0E9;C7AQU9;D6NK13;Q95AW2;O80031;Q7YJM0;Q1KZQ0;Q8MAR4;O46989;Q95CF0;Q9TLI1;Q4VIB1;Q33156;Q9GDP6;Q8MCY7;Q7YKG3;Q7YJQ2;Q67GM0;A5X4E4;…	14238	101	CID		46.84	0.631571		3	61	52	1	1594.75	-43.3063	8/147	pisum_OE_elastase_rep3.mgf
	Low	FRVTPQPGVPPEEAGAA	P94086;D8V9C5;P93976;Q33620;B6GUR1;P92469;D0F109;B5U0R5;Q6SSI3;E5FEB9;Q06025;B7X9C6;P93984;Q8SLM7;Q95634;Q9MU99;Q85WB5;A9X7D2;B2BY81;A1XM40;B8QQG8;C7C6E6;Q8WJK7;Q9GHM5;Q9BAN0;O98740;Q6JXR0;Q6SL53;C3S8M5;Q33198;D6MYJ8;Q9MTT3;Q37155;Q6WCK4;B7P0E9;C7AQU9;D6NK13;Q95AW2;O80031;Q7YJM0;Q1KZQ0;Q8MAR4;O46989;Q95CF0;Q9TLI1;Q4VIB1;Q33156;Q9GDP6;Q8MCY7;Q7YKG3;Q7YJQ2;Q67GM0;A5X4E4;Q9MRS6;O98437;Q6U127;B7P0I2;…	14214	91	CID		37.78	5.61045		3	62	48	1	1722.82	-35.5007	8/169	pisum_OE_elastase_rep3.mgf
	Low	FQGPPHGIQVERDKLNKYGRPL	P94086;D8V9C5;P93976;B6GUW7;A5X4C0;B6GUR1;P92469;Q06025;B7X9C6;P93984;Q8SLM7;Q95634;Q9MU99;Q85WB5;Q6L9Z7;A9X7D2;B1PHP1;B2BY81;A5X4C4;B7FCW2;B8QQG8;C7C6E6;E5FEA2;Q8WJK7;Q9GHM5;Q9BAN0;Q6JXR0;Q5K3Z6;Q6SL53;C3S8M5;Q37154;Q37276;E1U252;Q8MC01;D6MYJ8;Q9MTT3;Q37155;Q6WCK4;B5LC06;B7P0E9;C7AQU9;D6NK13;Q95AW2;O80031;O98832;Q7YJM0;Q6L9Y3;Q1KZQ0;Q8MAR4;O46989;Q95CF0;Q9TLI1;Q6YLR5;Q33156;Q9GDP6;Q8MCY7;Q7YKG3;…	14916	98	CID		34.93	8.80999		8	61	49	1	2549.36	-6.69704	16/219	pisum_OE_elastase_rep3.mgf
	Low	HIHRAmHAVIDxQKNHGmHFRV	Q8MAR4;Q9MRW9	7	2	CID	M6(Oxidation), X12(C), X12(Carbamidomethyl), M18(Oxidation)	19.73	262.401		8	60	37	1	2726.4	33.4671	5/214	pisum_OE_elastase_rep3.mgf
	Low	FRVTPQPGVPPEEAGAAV	P94086;D8V9C5;P93976;Q33620;B6GUR1;P92469;D0F109;B5U0R5;Q6SSI3;E5FEB9;Q06025;B7X9C6;P93984;Q8SLM7;Q95634;Q9MU99;Q85WB5;A9X7D2;B2BY81;A1XM40;B8QQG8;C7C6E6;Q8WJK7;Q9GHM5;Q9BAN0;O98740;Q6JXR0;Q6SL53;C3S8M5;Q33198;D6MYJ8;Q9MTT3;Q37155;Q6WCK4;B7P0E9;C7AQU9;D6NK13;Q95AW2;O80031;Q7YJM0;Q1KZQ0;Q8MAR4;O46989;Q95CF0;Q9TLI1;Q4VIB1;Q33156;Q9GDP6;Q8MCY7;Q7YKG3;Q7YJQ2;Q67GM0;A5X4E4;Q9MRS6;O98437;Q6U127;B7P0I2;…	14184	91	CID		12.23	2005.5		9	62	31	1	1821.94	-4.27088	5/179	pisum_OE_elastase_rep3.mgf
O46989	18.76	9	9	437	48.4251	7.02002	125.319	Ribulose 1,5-bisphosphate carboxylase large subunit (Fragment) OS=Pseudomonotes tropenbosii GN=rbcL PE=2 SV=1 - [O46989_9ROSI]
	Confidence Icon	Sequence	Protein Accessions	# Proteins	# Protein Groups	Activation Type	Modifications	IonScore	Exp Value	Δ Score	Rank	Identity High	Homology Threshold	Charge	m/z [Da]	ΔM [ppm]	Ions Matched	Spectrum File
	High	NMFTSIVGNVFGFKAL	P94086;P94047;D8V9C5;P93976;Q8MAK8;Q33620;A5X4C0;P92469;Q36637;Q37269;D0F109;B5U0R5;E5FEB9;Q06025;B7X9C6;P93984;Q8SLM7;Q95634;Q9MU99;Q6L9Z7;A9X7D2;B1PHP1;B2BY81;Q32728;A1XM40;A5X4C4;B8QQG8;C7C6E6;E5FEA2;Q8WJK7;Q9GHM5;O98740;Q6JXR0;Q5K3Z6;Q6SL53;C3S8M5;Q37154;Q37276;Q33198;Q8MC01;Q9MTT3;Q37155;Q6WCK4;B5LC06;B7P0E9;C7AQU9;Q95AW2;O98832;Q6L9Y3;Q8MAR4;O46989;Q95CF0;Q9TLI1;Q4VIB1;C6FJR8;Q33156;Q9GDP6;…	16063	110	CID		88.43	4.83728e-05		4	62		1	1744.89	-12.3683	22/161	pisum_OE_elastase_rep3.mgf
	High	NMFTSIVGNVFGFKA	P94086;P94047;D8V9C5;P93976;Q8MAK8;Q33620;A5X4C0;P92469;Q36637;Q37269;D0F109;B5U0R5;E5FEB9;Q06025;B7X9C6;P93984;Q8SLM7;Q95634;Q9MU99;Q6L9Z7;A9X7D2;B1PHP1;B2BY81;Q32728;A1XM40;A5X4C4;B8QQG8;C7C6E6;E5FEA2;Q8WJK7;Q9GHM5;O98740;Q6JXR0;Q5K3Z6;Q6SL53;C3S8M5;Q37154;Q37276;Q33198;Q8MC01;Q9MTT3;Q37155;Q6WCK4;B5LC06;B7P0E9;C7AQU9;Q95AW2;O98832;Q6L9Y3;Q8MAR4;O46989;Q95CF0;Q9TLI1;Q4VIB1;C6FJR8;Q33156;Q9GDP6;…	16077	110	CID		80.83	0.000285731		6	62		1	1631.82	-3.97761	11/151	pisum_OE_elastase_rep3.mgf
	High	FRVTPQPGVPPEEAGA	P94086;D8V9C5;P93976;Q33620;B6GUR1;P92469;D0F109;B5U0R5;Q6SSI3;E5FEB9;Q06025;B7X9C6;P93984;Q8SLM7;Q95634;Q9MU99;Q85WB5;A9X7D2;B2BY81;A1XM40;B8QQG8;C7C6E6;Q8WJK7;Q9GHM5;Q9BAN0;O98740;Q6JXR0;Q6SL53;C3S8M5;Q33198;D6MYJ8;Q9MTT3;Q37155;Q6WCK4;B7P0E9;C7AQU9;D6NK13;Q95AW2;O80031;Q7YJM0;Q1KZQ0;Q8MAR4;O46989;Q95CF0;Q9TLI1;Q4VIB1;Q33156;Q9GDP6;Q8MCY7;Q7YKG3;Q7YJQ2;Q67GM0;A5X4E4;Q8WLL1;Q9MRS6;O98437;Q6U127;…	14257	93	CID		72.54	0.00177224		5	61		1	1651.79	-30.1135	10/159	pisum_OE_elastase_rep3.mgf
	Low	FRVTPQPGVPPEEA	P94086;P94047;D8V9C5;P93976;B6GUW7;Q33620;B6GUR1;P92469;Q37269;D0F109;B5U0R5;Q6SSI3;E5FEB9;Q06025;B7X9C6;P93984;Q8SLM7;Q95634;Q9MU99;Q85WB5;A9X7D2;B2BY81;Q32728;A1XM40;B8QQG8;C7C6E6;Q8WJK7;Q9GHM5;Q9BAN0;O98740;Q6JXR0;Q6SL53;C3S8M5;Q33198;D6MYJ8;Q9MTT3;Q37155;Q6WCK4;B7P0E9;C7AQU9;D6NK13;Q95AW2;O80031;Q7YJM0;Q1KZQ0;Q8MAR4;O46989;Q95CF0;Q9TLI1;Q4VIB1;Q33156;Q9GDP6;Q8MCY7;Q7YKG3;Q7YJQ2;Q67GM0;A5X4E4;…	14356	101	CID		48.93	0.412624		2	61	58	1	1523.76	-14.4693	16/139	pisum_OE_elastase_rep3.mgf
	Low	AFRVTPQPGVPPEEA	P94086;P94047;D8V9C5;P93976;B6GUW7;Q33620;B6GUR1;P92469;Q37269;D0F109;B5U0R5;Q6SSI3;E5FEB9;Q06025;B7X9C6;P93984;Q8SLM7;Q95634;Q9MU99;Q85WB5;A9X7D2;B2BY81;Q32728;A1XM40;B8QQG8;C7C6E6;Q8WJK7;Q9GHM5;Q9BAN0;O98740;Q6JXR0;Q6SL53;C3S8M5;Q33198;D6MYJ8;Q9MTT3;Q37155;Q6WCK4;B7P0E9;C7AQU9;D6NK13;Q95AW2;O80031;Q7YJM0;Q1KZQ0;Q8MAR4;O46989;Q95CF0;Q9TLI1;Q4VIB1;Q33156;Q9GDP6;Q8MCY7;Q7YKG3;Q7YJQ2;Q67GM0;A5X4E4;…	14238	101	CID		46.84	0.631571		3	61	52	1	1594.75	-43.3063	8/147	pisum_OE_elastase_rep3.mgf
	Low	FRVTPQPGVPPEEAGAA	P94086;D8V9C5;P93976;Q33620;B6GUR1;P92469;D0F109;B5U0R5;Q6SSI3;E5FEB9;Q06025;B7X9C6;P93984;Q8SLM7;Q95634;Q9MU99;Q85WB5;A9X7D2;B2BY81;A1XM40;B8QQG8;C7C6E6;Q8WJK7;Q9GHM5;Q9BAN0;O98740;Q6JXR0;Q6SL53;C3S8M5;Q33198;D6MYJ8;Q9MTT3;Q37155;Q6WCK4;B7P0E9;C7AQU9;D6NK13;Q95AW2;O80031;Q7YJM0;Q1KZQ0;Q8MAR4;O46989;Q95CF0;Q9TLI1;Q4VIB1;Q33156;Q9GDP6;Q8MCY7;Q7YKG3;Q7YJQ2;Q67GM0;A5X4E4;Q9MRS6;O98437;Q6U127;B7P0I2;…	14214	91	CID		37.78	5.61045		3	62	48	1	1722.82	-35.5007	8/169	pisum_OE_elastase_rep3.mgf
	Low	FQGPPHGIQVERDKLNKYGRPL	P94086;D8V9C5;P93976;B6GUW7;A5X4C0;B6GUR1;P92469;Q06025;B7X9C6;P93984;Q8SLM7;Q95634;Q9MU99;Q85WB5;Q6L9Z7;A9X7D2;B1PHP1;B2BY81;A5X4C4;B7FCW2;B8QQG8;C7C6E6;E5FEA2;Q8WJK7;Q9GHM5;Q9BAN0;Q6JXR0;Q5K3Z6;Q6SL53;C3S8M5;Q37154;Q37276;E1U252;Q8MC01;D6MYJ8;Q9MTT3;Q37155;Q6WCK4;B5LC06;B7P0E9;C7AQU9;D6NK13;Q95AW2;O80031;O98832;Q7YJM0;Q6L9Y3;Q1KZQ0;Q8MAR4;O46989;Q95CF0;Q9TLI1;Q6YLR5;Q33156;Q9GDP6;Q8MCY7;Q7YKG3;…	14916	98	CID		34.93	8.80999		8	61	49	1	2549.36	-6.69704	16/219	pisum_OE_elastase_rep3.mgf
	Low	RMSGGDHVHAGTVVGKxEGERDITL	O46989	1	1	CID	X17(C)	19.15	319.718		9	61	35	1	2624.36	36.0769	5/279	pisum_OE_elastase_rep3.mgf
	Low	FRVTPQPGVPPEEAGAAV	P94086;D8V9C5;P93976;Q33620;B6GUR1;P92469;D0F109;B5U0R5;Q6SSI3;E5FEB9;Q06025;B7X9C6;P93984;Q8SLM7;Q95634;Q9MU99;Q85WB5;A9X7D2;B2BY81;A1XM40;B8QQG8;C7C6E6;Q8WJK7;Q9GHM5;Q9BAN0;O98740;Q6JXR0;Q6SL53;C3S8M5;Q33198;D6MYJ8;Q9MTT3;Q37155;Q6WCK4;B7P0E9;C7AQU9;D6NK13;Q95AW2;O80031;Q7YJM0;Q1KZQ0;Q8MAR4;O46989;Q95CF0;Q9TLI1;Q4VIB1;Q33156;Q9GDP6;Q8MCY7;Q7YKG3;Q7YJQ2;Q67GM0;A5X4E4;Q9MRS6;O98437;Q6U127;B7P0I2;…	14184	91	CID		12.23	2005.5		9	62	31	1	1821.94	-4.27088	5/179	pisum_OE_elastase_rep3.mgf
Q95CF0	16.38	10	9	470	52.0461	6.63916	125.319	Ribulose 1,5-bisphosphate carboxylase large subunit (Fragment) OS=Elasis hirsuta GN=rbcL PE=3 SV=1 - [Q95CF0_9LILI]
	Confidence Icon	Sequence	Protein Accessions	# Proteins	# Protein Groups	Activation Type	Modifications	IonScore	Exp Value	Δ Score	Rank	Identity High	Homology Threshold	Charge	m/z [Da]	ΔM [ppm]	Ions Matched	Spectrum File
	High	NMFTSIVGNVFGFKAL	P94086;P94047;D8V9C5;P93976;Q8MAK8;Q33620;A5X4C0;P92469;Q36637;Q37269;D0F109;B5U0R5;E5FEB9;Q06025;B7X9C6;P93984;Q8SLM7;Q95634;Q9MU99;Q6L9Z7;A9X7D2;B1PHP1;B2BY81;Q32728;A1XM40;A5X4C4;B8QQG8;C7C6E6;E5FEA2;Q8WJK7;Q9GHM5;O98740;Q6JXR0;Q5K3Z6;Q6SL53;C3S8M5;Q37154;Q37276;Q33198;Q8MC01;Q9MTT3;Q37155;Q6WCK4;B5LC06;B7P0E9;C7AQU9;Q95AW2;O98832;Q6L9Y3;Q8MAR4;O46989;Q95CF0;Q9TLI1;Q4VIB1;C6FJR8;Q33156;Q9GDP6;…	16063	110	CID		88.43	4.83728e-05		4	62		1	1744.89	-12.3683	22/161	pisum_OE_elastase_rep3.mgf
	High	NMFTSIVGNVFGFKA	P94086;P94047;D8V9C5;P93976;Q8MAK8;Q33620;A5X4C0;P92469;Q36637;Q37269;D0F109;B5U0R5;E5FEB9;Q06025;B7X9C6;P93984;Q8SLM7;Q95634;Q9MU99;Q6L9Z7;A9X7D2;B1PHP1;B2BY81;Q32728;A1XM40;A5X4C4;B8QQG8;C7C6E6;E5FEA2;Q8WJK7;Q9GHM5;O98740;Q6JXR0;Q5K3Z6;Q6SL53;C3S8M5;Q37154;Q37276;Q33198;Q8MC01;Q9MTT3;Q37155;Q6WCK4;B5LC06;B7P0E9;C7AQU9;Q95AW2;O98832;Q6L9Y3;Q8MAR4;O46989;Q95CF0;Q9TLI1;Q4VIB1;C6FJR8;Q33156;Q9GDP6;…	16077	110	CID		80.83	0.000285731		6	62		1	1631.82	-3.97761	11/151	pisum_OE_elastase_rep3.mgf
	High	FRVTPQPGVPPEEAGA	P94086;D8V9C5;P93976;Q33620;B6GUR1;P92469;D0F109;B5U0R5;Q6SSI3;E5FEB9;Q06025;B7X9C6;P93984;Q8SLM7;Q95634;Q9MU99;Q85WB5;A9X7D2;B2BY81;A1XM40;B8QQG8;C7C6E6;Q8WJK7;Q9GHM5;Q9BAN0;O98740;Q6JXR0;Q6SL53;C3S8M5;Q33198;D6MYJ8;Q9MTT3;Q37155;Q6WCK4;B7P0E9;C7AQU9;D6NK13;Q95AW2;O80031;Q7YJM0;Q1KZQ0;Q8MAR4;O46989;Q95CF0;Q9TLI1;Q4VIB1;Q33156;Q9GDP6;Q8MCY7;Q7YKG3;Q7YJQ2;Q67GM0;A5X4E4;Q8WLL1;Q9MRS6;O98437;Q6U127;…	14257	93	CID		72.54	0.00177224		5	61		1	1651.79	-30.1135	10/159	pisum_OE_elastase_rep3.mgf
	Low	FRVTPQPGVPPEEA	P94086;P94047;D8V9C5;P93976;B6GUW7;Q33620;B6GUR1;P92469;Q37269;D0F109;B5U0R5;Q6SSI3;E5FEB9;Q06025;B7X9C6;P93984;Q8SLM7;Q95634;Q9MU99;Q85WB5;A9X7D2;B2BY81;Q32728;A1XM40;B8QQG8;C7C6E6;Q8WJK7;Q9GHM5;Q9BAN0;O98740;Q6JXR0;Q6SL53;C3S8M5;Q33198;D6MYJ8;Q9MTT3;Q37155;Q6WCK4;B7P0E9;C7AQU9;D6NK13;Q95AW2;O80031;Q7YJM0;Q1KZQ0;Q8MAR4;O46989;Q95CF0;Q9TLI1;Q4VIB1;Q33156;Q9GDP6;Q8MCY7;Q7YKG3;Q7YJQ2;Q67GM0;A5X4E4;…	14356	101	CID		48.93	0.412624		2	61	58	1	1523.76	-14.4693	16/139	pisum_OE_elastase_rep3.mgf
	Low	AFRVTPQPGVPPEEA	P94086;P94047;D8V9C5;P93976;B6GUW7;Q33620;B6GUR1;P92469;Q37269;D0F109;B5U0R5;Q6SSI3;E5FEB9;Q06025;B7X9C6;P93984;Q8SLM7;Q95634;Q9MU99;Q85WB5;A9X7D2;B2BY81;Q32728;A1XM40;B8QQG8;C7C6E6;Q8WJK7;Q9GHM5;Q9BAN0;O98740;Q6JXR0;Q6SL53;C3S8M5;Q33198;D6MYJ8;Q9MTT3;Q37155;Q6WCK4;B7P0E9;C7AQU9;D6NK13;Q95AW2;O80031;Q7YJM0;Q1KZQ0;Q8MAR4;O46989;Q95CF0;Q9TLI1;Q4VIB1;Q33156;Q9GDP6;Q8MCY7;Q7YKG3;Q7YJQ2;Q67GM0;A5X4E4;…	14238	101	CID		46.84	0.631571		3	61	52	1	1594.75	-43.3063	8/147	pisum_OE_elastase_rep3.mgf
	Low	FRVTPQPGVPPEEAGAA	P94086;D8V9C5;P93976;Q33620;B6GUR1;P92469;D0F109;B5U0R5;Q6SSI3;E5FEB9;Q06025;B7X9C6;P93984;Q8SLM7;Q95634;Q9MU99;Q85WB5;A9X7D2;B2BY81;A1XM40;B8QQG8;C7C6E6;Q8WJK7;Q9GHM5;Q9BAN0;O98740;Q6JXR0;Q6SL53;C3S8M5;Q33198;D6MYJ8;Q9MTT3;Q37155;Q6WCK4;B7P0E9;C7AQU9;D6NK13;Q95AW2;O80031;Q7YJM0;Q1KZQ0;Q8MAR4;O46989;Q95CF0;Q9TLI1;Q4VIB1;Q33156;Q9GDP6;Q8MCY7;Q7YKG3;Q7YJQ2;Q67GM0;A5X4E4;Q9MRS6;O98437;Q6U127;B7P0I2;…	14214	91	CID		37.78	5.61045		3	62	48	1	1722.82	-35.5007	8/169	pisum_OE_elastase_rep3.mgf
	Low	FQGPPHGIQVERDKLNKYGRPL	P94086;D8V9C5;P93976;B6GUW7;A5X4C0;B6GUR1;P92469;Q06025;B7X9C6;P93984;Q8SLM7;Q95634;Q9MU99;Q85WB5;Q6L9Z7;A9X7D2;B1PHP1;B2BY81;A5X4C4;B7FCW2;B8QQG8;C7C6E6;E5FEA2;Q8WJK7;Q9GHM5;Q9BAN0;Q6JXR0;Q5K3Z6;Q6SL53;C3S8M5;Q37154;Q37276;E1U252;Q8MC01;D6MYJ8;Q9MTT3;Q37155;Q6WCK4;B5LC06;B7P0E9;C7AQU9;D6NK13;Q95AW2;O80031;O98832;Q7YJM0;Q6L9Y3;Q1KZQ0;Q8MAR4;O46989;Q95CF0;Q9TLI1;Q6YLR5;Q33156;Q9GDP6;Q8MCY7;Q7YKG3;…	14916	98	CID		34.93	8.80999		8	61	49	1	2549.36	-6.69704	16/219	pisum_OE_elastase_rep3.mgf
	Low	GTcEEMmKRAQcARELGVPI	Q95CF0	1	1	CID	C3(Carbamidomethyl), M7(Oxidation), C12(Carbamidomethyl)	15.41	416.016		3	58	29	1	2351.94	-65.029	7/201	pisum_OE_elastase_rep3.mgf
	Low	GTcEEmMKRAQcARELGVPI	Q95CF0	1	1	CID	C3(Carbamidomethyl), M6(Oxidation), C12(Carbamidomethyl)	14.26	542.138		9	58	29	1	2351.94	-65.029	7/201	pisum_OE_elastase_rep3.mgf
	Low	FRVTPQPGVPPEEAGAAV	P94086;D8V9C5;P93976;Q33620;B6GUR1;P92469;D0F109;B5U0R5;Q6SSI3;E5FEB9;Q06025;B7X9C6;P93984;Q8SLM7;Q95634;Q9MU99;Q85WB5;A9X7D2;B2BY81;A1XM40;B8QQG8;C7C6E6;Q8WJK7;Q9GHM5;Q9BAN0;O98740;Q6JXR0;Q6SL53;C3S8M5;Q33198;D6MYJ8;Q9MTT3;Q37155;Q6WCK4;B7P0E9;C7AQU9;D6NK13;Q95AW2;O80031;Q7YJM0;Q1KZQ0;Q8MAR4;O46989;Q95CF0;Q9TLI1;Q4VIB1;Q33156;Q9GDP6;Q8MCY7;Q7YKG3;Q7YJQ2;Q67GM0;A5X4E4;Q9MRS6;O98437;Q6U127;B7P0I2;…	14184	91	CID		12.23	2005.5		9	62	31	1	1821.94	-4.27088	5/179	pisum_OE_elastase_rep3.mgf
Q9TLI1	14.99	9	9	467	51.7799	6.48096	125.319	Ribulose-1,5-bisphosphate carboxylase oxygenase, large subunit (Fragment) OS=Roupala macrophylla GN=rbcL PE=3 SV=1 - [Q9TLI1_9MAGN]
	Confidence Icon	Sequence	Protein Accessions	# Proteins	# Protein Groups	Activation Type	Modifications	IonScore	Exp Value	Δ Score	Rank	Identity High	Homology Threshold	Charge	m/z [Da]	ΔM [ppm]	Ions Matched	Spectrum File
	High	NMFTSIVGNVFGFKAL	P94086;P94047;D8V9C5;P93976;Q8MAK8;Q33620;A5X4C0;P92469;Q36637;Q37269;D0F109;B5U0R5;E5FEB9;Q06025;B7X9C6;P93984;Q8SLM7;Q95634;Q9MU99;Q6L9Z7;A9X7D2;B1PHP1;B2BY81;Q32728;A1XM40;A5X4C4;B8QQG8;C7C6E6;E5FEA2;Q8WJK7;Q9GHM5;O98740;Q6JXR0;Q5K3Z6;Q6SL53;C3S8M5;Q37154;Q37276;Q33198;Q8MC01;Q9MTT3;Q37155;Q6WCK4;B5LC06;B7P0E9;C7AQU9;Q95AW2;O98832;Q6L9Y3;Q8MAR4;O46989;Q95CF0;Q9TLI1;Q4VIB1;C6FJR8;Q33156;Q9GDP6;…	16063	110	CID		88.43	4.83728e-05		4	62		1	1744.89	-12.3683	22/161	pisum_OE_elastase_rep3.mgf
	High	NMFTSIVGNVFGFKA	P94086;P94047;D8V9C5;P93976;Q8MAK8;Q33620;A5X4C0;P92469;Q36637;Q37269;D0F109;B5U0R5;E5FEB9;Q06025;B7X9C6;P93984;Q8SLM7;Q95634;Q9MU99;Q6L9Z7;A9X7D2;B1PHP1;B2BY81;Q32728;A1XM40;A5X4C4;B8QQG8;C7C6E6;E5FEA2;Q8WJK7;Q9GHM5;O98740;Q6JXR0;Q5K3Z6;Q6SL53;C3S8M5;Q37154;Q37276;Q33198;Q8MC01;Q9MTT3;Q37155;Q6WCK4;B5LC06;B7P0E9;C7AQU9;Q95AW2;O98832;Q6L9Y3;Q8MAR4;O46989;Q95CF0;Q9TLI1;Q4VIB1;C6FJR8;Q33156;Q9GDP6;…	16077	110	CID		80.83	0.000285731		6	62		1	1631.82	-3.97761	11/151	pisum_OE_elastase_rep3.mgf
	High	FRVTPQPGVPPEEAGA	P94086;D8V9C5;P93976;Q33620;B6GUR1;P92469;D0F109;B5U0R5;Q6SSI3;E5FEB9;Q06025;B7X9C6;P93984;Q8SLM7;Q95634;Q9MU99;Q85WB5;A9X7D2;B2BY81;A1XM40;B8QQG8;C7C6E6;Q8WJK7;Q9GHM5;Q9BAN0;O98740;Q6JXR0;Q6SL53;C3S8M5;Q33198;D6MYJ8;Q9MTT3;Q37155;Q6WCK4;B7P0E9;C7AQU9;D6NK13;Q95AW2;O80031;Q7YJM0;Q1KZQ0;Q8MAR4;O46989;Q95CF0;Q9TLI1;Q4VIB1;Q33156;Q9GDP6;Q8MCY7;Q7YKG3;Q7YJQ2;Q67GM0;A5X4E4;Q8WLL1;Q9MRS6;O98437;Q6U127;…	14257	93	CID		72.54	0.00177224		5	61		1	1651.79	-30.1135	10/159	pisum_OE_elastase_rep3.mgf
	Low	FRVTPQPGVPPEEA	P94086;P94047;D8V9C5;P93976;B6GUW7;Q33620;B6GUR1;P92469;Q37269;D0F109;B5U0R5;Q6SSI3;E5FEB9;Q06025;B7X9C6;P93984;Q8SLM7;Q95634;Q9MU99;Q85WB5;A9X7D2;B2BY81;Q32728;A1XM40;B8QQG8;C7C6E6;Q8WJK7;Q9GHM5;Q9BAN0;O98740;Q6JXR0;Q6SL53;C3S8M5;Q33198;D6MYJ8;Q9MTT3;Q37155;Q6WCK4;B7P0E9;C7AQU9;D6NK13;Q95AW2;O80031;Q7YJM0;Q1KZQ0;Q8MAR4;O46989;Q95CF0;Q9TLI1;Q4VIB1;Q33156;Q9GDP6;Q8MCY7;Q7YKG3;Q7YJQ2;Q67GM0;A5X4E4;…	14356	101	CID		48.93	0.412624		2	61	58	1	1523.76	-14.4693	16/139	pisum_OE_elastase_rep3.mgf
	Low	AFRVTPQPGVPPEEA	P94086;P94047;D8V9C5;P93976;B6GUW7;Q33620;B6GUR1;P92469;Q37269;D0F109;B5U0R5;Q6SSI3;E5FEB9;Q06025;B7X9C6;P93984;Q8SLM7;Q95634;Q9MU99;Q85WB5;A9X7D2;B2BY81;Q32728;A1XM40;B8QQG8;C7C6E6;Q8WJK7;Q9GHM5;Q9BAN0;O98740;Q6JXR0;Q6SL53;C3S8M5;Q33198;D6MYJ8;Q9MTT3;Q37155;Q6WCK4;B7P0E9;C7AQU9;D6NK13;Q95AW2;O80031;Q7YJM0;Q1KZQ0;Q8MAR4;O46989;Q95CF0;Q9TLI1;Q4VIB1;Q33156;Q9GDP6;Q8MCY7;Q7YKG3;Q7YJQ2;Q67GM0;A5X4E4;…	14238	101	CID		46.84	0.631571		3	61	52	1	1594.75	-43.3063	8/147	pisum_OE_elastase_rep3.mgf
	Low	FRVTPQPGVPPEEAGAA	P94086;D8V9C5;P93976;Q33620;B6GUR1;P92469;D0F109;B5U0R5;Q6SSI3;E5FEB9;Q06025;B7X9C6;P93984;Q8SLM7;Q95634;Q9MU99;Q85WB5;A9X7D2;B2BY81;A1XM40;B8QQG8;C7C6E6;Q8WJK7;Q9GHM5;Q9BAN0;O98740;Q6JXR0;Q6SL53;C3S8M5;Q33198;D6MYJ8;Q9MTT3;Q37155;Q6WCK4;B7P0E9;C7AQU9;D6NK13;Q95AW2;O80031;Q7YJM0;Q1KZQ0;Q8MAR4;O46989;Q95CF0;Q9TLI1;Q4VIB1;Q33156;Q9GDP6;Q8MCY7;Q7YKG3;Q7YJQ2;Q67GM0;A5X4E4;Q9MRS6;O98437;Q6U127;B7P0I2;…	14214	91	CID		37.78	5.61045		3	62	48	1	1722.82	-35.5007	8/169	pisum_OE_elastase_rep3.mgf
	Low	LRLEDLRIPPxYV	Q9TLI1	1	1	CID	X11(H)	37.48	5.51215		4	61	52	1	1620.88	-26.2077	12/122	pisum_OE_elastase_rep3.mgf
	Low	FQGPPHGIQVERDKLNKYGRPL	P94086;D8V9C5;P93976;B6GUW7;A5X4C0;B6GUR1;P92469;Q06025;B7X9C6;P93984;Q8SLM7;Q95634;Q9MU99;Q85WB5;Q6L9Z7;A9X7D2;B1PHP1;B2BY81;A5X4C4;B7FCW2;B8QQG8;C7C6E6;E5FEA2;Q8WJK7;Q9GHM5;Q9BAN0;Q6JXR0;Q5K3Z6;Q6SL53;C3S8M5;Q37154;Q37276;E1U252;Q8MC01;D6MYJ8;Q9MTT3;Q37155;Q6WCK4;B5LC06;B7P0E9;C7AQU9;D6NK13;Q95AW2;O80031;O98832;Q7YJM0;Q6L9Y3;Q1KZQ0;Q8MAR4;O46989;Q95CF0;Q9TLI1;Q6YLR5;Q33156;Q9GDP6;Q8MCY7;Q7YKG3;…	14916	98	CID		34.93	8.80999		8	61	49	1	2549.36	-6.69704	16/219	pisum_OE_elastase_rep3.mgf
	Low	FRVTPQPGVPPEEAGAAV	P94086;D8V9C5;P93976;Q33620;B6GUR1;P92469;D0F109;B5U0R5;Q6SSI3;E5FEB9;Q06025;B7X9C6;P93984;Q8SLM7;Q95634;Q9MU99;Q85WB5;A9X7D2;B2BY81;A1XM40;B8QQG8;C7C6E6;Q8WJK7;Q9GHM5;Q9BAN0;O98740;Q6JXR0;Q6SL53;C3S8M5;Q33198;D6MYJ8;Q9MTT3;Q37155;Q6WCK4;B7P0E9;C7AQU9;D6NK13;Q95AW2;O80031;Q7YJM0;Q1KZQ0;Q8MAR4;O46989;Q95CF0;Q9TLI1;Q4VIB1;Q33156;Q9GDP6;Q8MCY7;Q7YKG3;Q7YJQ2;Q67GM0;A5X4E4;Q9MRS6;O98437;Q6U127;B7P0I2;…	14184	91	CID		12.23	2005.5		9	62	31	1	1821.94	-4.27088	5/179	pisum_OE_elastase_rep3.mgf
Q4VIB1	13.49	8	8	430	47.4029	6.68311	125.319	Ribulose-1,5-bisphosphate carboxylase/oxygenase large subunit (Fragment) OS=Melanoxylon brauna GN=rbcL PE=3 SV=1 - [Q4VIB1_9FABA]
	Confidence Icon	Sequence	Protein Accessions	# Proteins	# Protein Groups	Activation Type	Modifications	IonScore	Exp Value	Δ Score	Rank	Identity High	Homology Threshold	Charge	m/z [Da]	ΔM [ppm]	Ions Matched	Spectrum File
	High	NMFTSIVGNVFGFKAL	P94086;P94047;D8V9C5;P93976;Q8MAK8;Q33620;A5X4C0;P92469;Q36637;Q37269;D0F109;B5U0R5;E5FEB9;Q06025;B7X9C6;P93984;Q8SLM7;Q95634;Q9MU99;Q6L9Z7;A9X7D2;B1PHP1;B2BY81;Q32728;A1XM40;A5X4C4;B8QQG8;C7C6E6;E5FEA2;Q8WJK7;Q9GHM5;O98740;Q6JXR0;Q5K3Z6;Q6SL53;C3S8M5;Q37154;Q37276;Q33198;Q8MC01;Q9MTT3;Q37155;Q6WCK4;B5LC06;B7P0E9;C7AQU9;Q95AW2;O98832;Q6L9Y3;Q8MAR4;O46989;Q95CF0;Q9TLI1;Q4VIB1;C6FJR8;Q33156;Q9GDP6;…	16063	110	CID		88.43	4.83728e-05		4	62		1	1744.89	-12.3683	22/161	pisum_OE_elastase_rep3.mgf
	High	NMFTSIVGNVFGFKA	P94086;P94047;D8V9C5;P93976;Q8MAK8;Q33620;A5X4C0;P92469;Q36637;Q37269;D0F109;B5U0R5;E5FEB9;Q06025;B7X9C6;P93984;Q8SLM7;Q95634;Q9MU99;Q6L9Z7;A9X7D2;B1PHP1;B2BY81;Q32728;A1XM40;A5X4C4;B8QQG8;C7C6E6;E5FEA2;Q8WJK7;Q9GHM5;O98740;Q6JXR0;Q5K3Z6;Q6SL53;C3S8M5;Q37154;Q37276;Q33198;Q8MC01;Q9MTT3;Q37155;Q6WCK4;B5LC06;B7P0E9;C7AQU9;Q95AW2;O98832;Q6L9Y3;Q8MAR4;O46989;Q95CF0;Q9TLI1;Q4VIB1;C6FJR8;Q33156;Q9GDP6;…	16077	110	CID		80.83	0.000285731		6	62		1	1631.82	-3.97761	11/151	pisum_OE_elastase_rep3.mgf
	High	FRVTPQPGVPPEEAGA	P94086;D8V9C5;P93976;Q33620;B6GUR1;P92469;D0F109;B5U0R5;Q6SSI3;E5FEB9;Q06025;B7X9C6;P93984;Q8SLM7;Q95634;Q9MU99;Q85WB5;A9X7D2;B2BY81;A1XM40;B8QQG8;C7C6E6;Q8WJK7;Q9GHM5;Q9BAN0;O98740;Q6JXR0;Q6SL53;C3S8M5;Q33198;D6MYJ8;Q9MTT3;Q37155;Q6WCK4;B7P0E9;C7AQU9;D6NK13;Q95AW2;O80031;Q7YJM0;Q1KZQ0;Q8MAR4;O46989;Q95CF0;Q9TLI1;Q4VIB1;Q33156;Q9GDP6;Q8MCY7;Q7YKG3;Q7YJQ2;Q67GM0;A5X4E4;Q8WLL1;Q9MRS6;O98437;Q6U127;…	14257	93	CID		72.54	0.00177224		5	61		1	1651.79	-30.1135	10/159	pisum_OE_elastase_rep3.mgf
	Low	FRVTPQPGVPPEEA	P94086;P94047;D8V9C5;P93976;B6GUW7;Q33620;B6GUR1;P92469;Q37269;D0F109;B5U0R5;Q6SSI3;E5FEB9;Q06025;B7X9C6;P93984;Q8SLM7;Q95634;Q9MU99;Q85WB5;A9X7D2;B2BY81;Q32728;A1XM40;B8QQG8;C7C6E6;Q8WJK7;Q9GHM5;Q9BAN0;O98740;Q6JXR0;Q6SL53;C3S8M5;Q33198;D6MYJ8;Q9MTT3;Q37155;Q6WCK4;B7P0E9;C7AQU9;D6NK13;Q95AW2;O80031;Q7YJM0;Q1KZQ0;Q8MAR4;O46989;Q95CF0;Q9TLI1;Q4VIB1;Q33156;Q9GDP6;Q8MCY7;Q7YKG3;Q7YJQ2;Q67GM0;A5X4E4;…	14356	101	CID		48.93	0.412624		2	61	58	1	1523.76	-14.4693	16/139	pisum_OE_elastase_rep3.mgf
	Low	AFRVTPQPGVPPEEA	P94086;P94047;D8V9C5;P93976;B6GUW7;Q33620;B6GUR1;P92469;Q37269;D0F109;B5U0R5;Q6SSI3;E5FEB9;Q06025;B7X9C6;P93984;Q8SLM7;Q95634;Q9MU99;Q85WB5;A9X7D2;B2BY81;Q32728;A1XM40;B8QQG8;C7C6E6;Q8WJK7;Q9GHM5;Q9BAN0;O98740;Q6JXR0;Q6SL53;C3S8M5;Q33198;D6MYJ8;Q9MTT3;Q37155;Q6WCK4;B7P0E9;C7AQU9;D6NK13;Q95AW2;O80031;Q7YJM0;Q1KZQ0;Q8MAR4;O46989;Q95CF0;Q9TLI1;Q4VIB1;Q33156;Q9GDP6;Q8MCY7;Q7YKG3;Q7YJQ2;Q67GM0;A5X4E4;…	14238	101	CID		46.84	0.631571		3	61	52	1	1594.75	-43.3063	8/147	pisum_OE_elastase_rep3.mgf
	Low	FRVTPQPGVPPEEAGAA	P94086;D8V9C5;P93976;Q33620;B6GUR1;P92469;D0F109;B5U0R5;Q6SSI3;E5FEB9;Q06025;B7X9C6;P93984;Q8SLM7;Q95634;Q9MU99;Q85WB5;A9X7D2;B2BY81;A1XM40;B8QQG8;C7C6E6;Q8WJK7;Q9GHM5;Q9BAN0;O98740;Q6JXR0;Q6SL53;C3S8M5;Q33198;D6MYJ8;Q9MTT3;Q37155;Q6WCK4;B7P0E9;C7AQU9;D6NK13;Q95AW2;O80031;Q7YJM0;Q1KZQ0;Q8MAR4;O46989;Q95CF0;Q9TLI1;Q4VIB1;Q33156;Q9GDP6;Q8MCY7;Q7YKG3;Q7YJQ2;Q67GM0;A5X4E4;Q9MRS6;O98437;Q6U127;B7P0I2;…	14214	91	CID		37.78	5.61045		3	62	48	1	1722.82	-35.5007	8/169	pisum_OE_elastase_rep3.mgf
	Low	FQGPPHGIQVERDKLNKYxRPLL	Q4VIB1	3	1	CID	X19(N)	23.72	97.6867		4	60	38	1	2719.46	-6.98348	12/229	pisum_OE_elastase_rep3.mgf
	Low	FRVTPQPGVPPEEAGAAV	P94086;D8V9C5;P93976;Q33620;B6GUR1;P92469;D0F109;B5U0R5;Q6SSI3;E5FEB9;Q06025;B7X9C6;P93984;Q8SLM7;Q95634;Q9MU99;Q85WB5;A9X7D2;B2BY81;A1XM40;B8QQG8;C7C6E6;Q8WJK7;Q9GHM5;Q9BAN0;O98740;Q6JXR0;Q6SL53;C3S8M5;Q33198;D6MYJ8;Q9MTT3;Q37155;Q6WCK4;B7P0E9;C7AQU9;D6NK13;Q95AW2;O80031;Q7YJM0;Q1KZQ0;Q8MAR4;O46989;Q95CF0;Q9TLI1;Q4VIB1;Q33156;Q9GDP6;Q8MCY7;Q7YKG3;Q7YJQ2;Q67GM0;A5X4E4;Q9MRS6;O98437;Q6U127;B7P0I2;…	14184	91	CID		12.23	2005.5		9	62	31	1	1821.94	-4.27088	5/179	pisum_OE_elastase_rep3.mgf
Q33156	15.91	9	9	465	51.5949	6.48096	125.319	Ribulose-bisphosphate carboxylase large subunit (Fragment) OS=Stylobasium spathulatum GN=rbcL PE=3 SV=1 - [Q33156_9FABA]
	Confidence Icon	Sequence	Protein Accessions	# Proteins	# Protein Groups	Activation Type	Modifications	IonScore	Exp Value	Δ Score	Rank	Identity High	Homology Threshold	Charge	m/z [Da]	ΔM [ppm]	Ions Matched	Spectrum File
	High	NMFTSIVGNVFGFKAL	P94086;P94047;D8V9C5;P93976;Q8MAK8;Q33620;A5X4C0;P92469;Q36637;Q37269;D0F109;B5U0R5;E5FEB9;Q06025;B7X9C6;P93984;Q8SLM7;Q95634;Q9MU99;Q6L9Z7;A9X7D2;B1PHP1;B2BY81;Q32728;A1XM40;A5X4C4;B8QQG8;C7C6E6;E5FEA2;Q8WJK7;Q9GHM5;O98740;Q6JXR0;Q5K3Z6;Q6SL53;C3S8M5;Q37154;Q37276;Q33198;Q8MC01;Q9MTT3;Q37155;Q6WCK4;B5LC06;B7P0E9;C7AQU9;Q95AW2;O98832;Q6L9Y3;Q8MAR4;O46989;Q95CF0;Q9TLI1;Q4VIB1;C6FJR8;Q33156;Q9GDP6;…	16063	110	CID		88.43	4.83728e-05		4	62		1	1744.89	-12.3683	22/161	pisum_OE_elastase_rep3.mgf
	High	NMFTSIVGNVFGFKA	P94086;P94047;D8V9C5;P93976;Q8MAK8;Q33620;A5X4C0;P92469;Q36637;Q37269;D0F109;B5U0R5;E5FEB9;Q06025;B7X9C6;P93984;Q8SLM7;Q95634;Q9MU99;Q6L9Z7;A9X7D2;B1PHP1;B2BY81;Q32728;A1XM40;A5X4C4;B8QQG8;C7C6E6;E5FEA2;Q8WJK7;Q9GHM5;O98740;Q6JXR0;Q5K3Z6;Q6SL53;C3S8M5;Q37154;Q37276;Q33198;Q8MC01;Q9MTT3;Q37155;Q6WCK4;B5LC06;B7P0E9;C7AQU9;Q95AW2;O98832;Q6L9Y3;Q8MAR4;O46989;Q95CF0;Q9TLI1;Q4VIB1;C6FJR8;Q33156;Q9GDP6;…	16077	110	CID		80.83	0.000285731		6	62		1	1631.82	-3.97761	11/151	pisum_OE_elastase_rep3.mgf
	High	FRVTPQPGVPPEEAGA	P94086;D8V9C5;P93976;Q33620;B6GUR1;P92469;D0F109;B5U0R5;Q6SSI3;E5FEB9;Q06025;B7X9C6;P93984;Q8SLM7;Q95634;Q9MU99;Q85WB5;A9X7D2;B2BY81;A1XM40;B8QQG8;C7C6E6;Q8WJK7;Q9GHM5;Q9BAN0;O98740;Q6JXR0;Q6SL53;C3S8M5;Q33198;D6MYJ8;Q9MTT3;Q37155;Q6WCK4;B7P0E9;C7AQU9;D6NK13;Q95AW2;O80031;Q7YJM0;Q1KZQ0;Q8MAR4;O46989;Q95CF0;Q9TLI1;Q4VIB1;Q33156;Q9GDP6;Q8MCY7;Q7YKG3;Q7YJQ2;Q67GM0;A5X4E4;Q8WLL1;Q9MRS6;O98437;Q6U127;…	14257	93	CID		72.54	0.00177224		5	61		1	1651.79	-30.1135	10/159	pisum_OE_elastase_rep3.mgf
	Low	FRVTPQPGVPPEEA	P94086;P94047;D8V9C5;P93976;B6GUW7;Q33620;B6GUR1;P92469;Q37269;D0F109;B5U0R5;Q6SSI3;E5FEB9;Q06025;B7X9C6;P93984;Q8SLM7;Q95634;Q9MU99;Q85WB5;A9X7D2;B2BY81;Q32728;A1XM40;B8QQG8;C7C6E6;Q8WJK7;Q9GHM5;Q9BAN0;O98740;Q6JXR0;Q6SL53;C3S8M5;Q33198;D6MYJ8;Q9MTT3;Q37155;Q6WCK4;B7P0E9;C7AQU9;D6NK13;Q95AW2;O80031;Q7YJM0;Q1KZQ0;Q8MAR4;O46989;Q95CF0;Q9TLI1;Q4VIB1;Q33156;Q9GDP6;Q8MCY7;Q7YKG3;Q7YJQ2;Q67GM0;A5X4E4;…	14356	101	CID		48.93	0.412624		2	61	58	1	1523.76	-14.4693	16/139	pisum_OE_elastase_rep3.mgf
	Low	AFRVTPQPGVPPEEA	P94086;P94047;D8V9C5;P93976;B6GUW7;Q33620;B6GUR1;P92469;Q37269;D0F109;B5U0R5;Q6SSI3;E5FEB9;Q06025;B7X9C6;P93984;Q8SLM7;Q95634;Q9MU99;Q85WB5;A9X7D2;B2BY81;Q32728;A1XM40;B8QQG8;C7C6E6;Q8WJK7;Q9GHM5;Q9BAN0;O98740;Q6JXR0;Q6SL53;C3S8M5;Q33198;D6MYJ8;Q9MTT3;Q37155;Q6WCK4;B7P0E9;C7AQU9;D6NK13;Q95AW2;O80031;Q7YJM0;Q1KZQ0;Q8MAR4;O46989;Q95CF0;Q9TLI1;Q4VIB1;Q33156;Q9GDP6;Q8MCY7;Q7YKG3;Q7YJQ2;Q67GM0;A5X4E4;…	14238	101	CID		46.84	0.631571		3	61	52	1	1594.75	-43.3063	8/147	pisum_OE_elastase_rep3.mgf
	Low	FRVTPQPGVPPEEAGAA	P94086;D8V9C5;P93976;Q33620;B6GUR1;P92469;D0F109;B5U0R5;Q6SSI3;E5FEB9;Q06025;B7X9C6;P93984;Q8SLM7;Q95634;Q9MU99;Q85WB5;A9X7D2;B2BY81;A1XM40;B8QQG8;C7C6E6;Q8WJK7;Q9GHM5;Q9BAN0;O98740;Q6JXR0;Q6SL53;C3S8M5;Q33198;D6MYJ8;Q9MTT3;Q37155;Q6WCK4;B7P0E9;C7AQU9;D6NK13;Q95AW2;O80031;Q7YJM0;Q1KZQ0;Q8MAR4;O46989;Q95CF0;Q9TLI1;Q4VIB1;Q33156;Q9GDP6;Q8MCY7;Q7YKG3;Q7YJQ2;Q67GM0;A5X4E4;Q9MRS6;O98437;Q6U127;B7P0I2;…	14214	91	CID		37.78	5.61045		3	62	48	1	1722.82	-35.5007	8/169	pisum_OE_elastase_rep3.mgf
	Low	FQGPPHGIQVERDKLNKYGRPL	P94086;D8V9C5;P93976;B6GUW7;A5X4C0;B6GUR1;P92469;Q06025;B7X9C6;P93984;Q8SLM7;Q95634;Q9MU99;Q85WB5;Q6L9Z7;A9X7D2;B1PHP1;B2BY81;A5X4C4;B7FCW2;B8QQG8;C7C6E6;E5FEA2;Q8WJK7;Q9GHM5;Q9BAN0;Q6JXR0;Q5K3Z6;Q6SL53;C3S8M5;Q37154;Q37276;E1U252;Q8MC01;D6MYJ8;Q9MTT3;Q37155;Q6WCK4;B5LC06;B7P0E9;C7AQU9;D6NK13;Q95AW2;O80031;O98832;Q7YJM0;Q6L9Y3;Q1KZQ0;Q8MAR4;O46989;Q95CF0;Q9TLI1;Q6YLR5;Q33156;Q9GDP6;Q8MCY7;Q7YKG3;…	14916	98	CID		34.93	8.80999		8	61	49	1	2549.36	-6.69704	16/219	pisum_OE_elastase_rep3.mgf
	Low	LAKALRLSGGDHxHAGT	Q33156	4	1	CID	X13(Y)	23.44	128.883		7	61	38	1	1766.79	-78.2273	5/163	pisum_OE_elastase_rep3.mgf
	Low	FRVTPQPGVPPEEAGAAV	P94086;D8V9C5;P93976;Q33620;B6GUR1;P92469;D0F109;B5U0R5;Q6SSI3;E5FEB9;Q06025;B7X9C6;P93984;Q8SLM7;Q95634;Q9MU99;Q85WB5;A9X7D2;B2BY81;A1XM40;B8QQG8;C7C6E6;Q8WJK7;Q9GHM5;Q9BAN0;O98740;Q6JXR0;Q6SL53;C3S8M5;Q33198;D6MYJ8;Q9MTT3;Q37155;Q6WCK4;B7P0E9;C7AQU9;D6NK13;Q95AW2;O80031;Q7YJM0;Q1KZQ0;Q8MAR4;O46989;Q95CF0;Q9TLI1;Q4VIB1;Q33156;Q9GDP6;Q8MCY7;Q7YKG3;Q7YJQ2;Q67GM0;A5X4E4;Q9MRS6;O98437;Q6U127;B7P0I2;…	14184	91	CID		12.23	2005.5		9	62	31	1	1821.94	-4.27088	5/179	pisum_OE_elastase_rep3.mgf
Q9GDP6	17.63	9	9	482	53.5274	6.59521	125.319	Ribulose 1,5-bisphosphate carboxylase (Fragment) OS=Kaliphora madagascariensis GN=rbcL PE=3 SV=1 - [Q9GDP6_9ASTE]
	Confidence Icon	Sequence	Protein Accessions	# Proteins	# Protein Groups	Activation Type	Modifications	IonScore	Exp Value	Δ Score	Rank	Identity High	Homology Threshold	Charge	m/z [Da]	ΔM [ppm]	Ions Matched	Spectrum File
	High	NMFTSIVGNVFGFKAL	P94086;P94047;D8V9C5;P93976;Q8MAK8;Q33620;A5X4C0;P92469;Q36637;Q37269;D0F109;B5U0R5;E5FEB9;Q06025;B7X9C6;P93984;Q8SLM7;Q95634;Q9MU99;Q6L9Z7;A9X7D2;B1PHP1;B2BY81;Q32728;A1XM40;A5X4C4;B8QQG8;C7C6E6;E5FEA2;Q8WJK7;Q9GHM5;O98740;Q6JXR0;Q5K3Z6;Q6SL53;C3S8M5;Q37154;Q37276;Q33198;Q8MC01;Q9MTT3;Q37155;Q6WCK4;B5LC06;B7P0E9;C7AQU9;Q95AW2;O98832;Q6L9Y3;Q8MAR4;O46989;Q95CF0;Q9TLI1;Q4VIB1;C6FJR8;Q33156;Q9GDP6;…	16063	110	CID		88.43	4.83728e-05		4	62		1	1744.89	-12.3683	22/161	pisum_OE_elastase_rep3.mgf
	High	NMFTSIVGNVFGFKA	P94086;P94047;D8V9C5;P93976;Q8MAK8;Q33620;A5X4C0;P92469;Q36637;Q37269;D0F109;B5U0R5;E5FEB9;Q06025;B7X9C6;P93984;Q8SLM7;Q95634;Q9MU99;Q6L9Z7;A9X7D2;B1PHP1;B2BY81;Q32728;A1XM40;A5X4C4;B8QQG8;C7C6E6;E5FEA2;Q8WJK7;Q9GHM5;O98740;Q6JXR0;Q5K3Z6;Q6SL53;C3S8M5;Q37154;Q37276;Q33198;Q8MC01;Q9MTT3;Q37155;Q6WCK4;B5LC06;B7P0E9;C7AQU9;Q95AW2;O98832;Q6L9Y3;Q8MAR4;O46989;Q95CF0;Q9TLI1;Q4VIB1;C6FJR8;Q33156;Q9GDP6;…	16077	110	CID		80.83	0.000285731		6	62		1	1631.82	-3.97761	11/151	pisum_OE_elastase_rep3.mgf
	High	FRVTPQPGVPPEEAGA	P94086;D8V9C5;P93976;Q33620;B6GUR1;P92469;D0F109;B5U0R5;Q6SSI3;E5FEB9;Q06025;B7X9C6;P93984;Q8SLM7;Q95634;Q9MU99;Q85WB5;A9X7D2;B2BY81;A1XM40;B8QQG8;C7C6E6;Q8WJK7;Q9GHM5;Q9BAN0;O98740;Q6JXR0;Q6SL53;C3S8M5;Q33198;D6MYJ8;Q9MTT3;Q37155;Q6WCK4;B7P0E9;C7AQU9;D6NK13;Q95AW2;O80031;Q7YJM0;Q1KZQ0;Q8MAR4;O46989;Q95CF0;Q9TLI1;Q4VIB1;Q33156;Q9GDP6;Q8MCY7;Q7YKG3;Q7YJQ2;Q67GM0;A5X4E4;Q8WLL1;Q9MRS6;O98437;Q6U127;…	14257	93	CID		72.54	0.00177224		5	61		1	1651.79	-30.1135	10/159	pisum_OE_elastase_rep3.mgf
	Low	FRVTPQPGVPPEEA	P94086;P94047;D8V9C5;P93976;B6GUW7;Q33620;B6GUR1;P92469;Q37269;D0F109;B5U0R5;Q6SSI3;E5FEB9;Q06025;B7X9C6;P93984;Q8SLM7;Q95634;Q9MU99;Q85WB5;A9X7D2;B2BY81;Q32728;A1XM40;B8QQG8;C7C6E6;Q8WJK7;Q9GHM5;Q9BAN0;O98740;Q6JXR0;Q6SL53;C3S8M5;Q33198;D6MYJ8;Q9MTT3;Q37155;Q6WCK4;B7P0E9;C7AQU9;D6NK13;Q95AW2;O80031;Q7YJM0;Q1KZQ0;Q8MAR4;O46989;Q95CF0;Q9TLI1;Q4VIB1;Q33156;Q9GDP6;Q8MCY7;Q7YKG3;Q7YJQ2;Q67GM0;A5X4E4;…	14356	101	CID		48.93	0.412624		2	61	58	1	1523.76	-14.4693	16/139	pisum_OE_elastase_rep3.mgf
	Low	AFRVTPQPGVPPEEA	P94086;P94047;D8V9C5;P93976;B6GUW7;Q33620;B6GUR1;P92469;Q37269;D0F109;B5U0R5;Q6SSI3;E5FEB9;Q06025;B7X9C6;P93984;Q8SLM7;Q95634;Q9MU99;Q85WB5;A9X7D2;B2BY81;Q32728;A1XM40;B8QQG8;C7C6E6;Q8WJK7;Q9GHM5;Q9BAN0;O98740;Q6JXR0;Q6SL53;C3S8M5;Q33198;D6MYJ8;Q9MTT3;Q37155;Q6WCK4;B7P0E9;C7AQU9;D6NK13;Q95AW2;O80031;Q7YJM0;Q1KZQ0;Q8MAR4;O46989;Q95CF0;Q9TLI1;Q4VIB1;Q33156;Q9GDP6;Q8MCY7;Q7YKG3;Q7YJQ2;Q67GM0;A5X4E4;…	14238	101	CID		46.84	0.631571		3	61	52	1	1594.75	-43.3063	8/147	pisum_OE_elastase_rep3.mgf
	Low	FRVTPQPGVPPEEAGAA	P94086;D8V9C5;P93976;Q33620;B6GUR1;P92469;D0F109;B5U0R5;Q6SSI3;E5FEB9;Q06025;B7X9C6;P93984;Q8SLM7;Q95634;Q9MU99;Q85WB5;A9X7D2;B2BY81;A1XM40;B8QQG8;C7C6E6;Q8WJK7;Q9GHM5;Q9BAN0;O98740;Q6JXR0;Q6SL53;C3S8M5;Q33198;D6MYJ8;Q9MTT3;Q37155;Q6WCK4;B7P0E9;C7AQU9;D6NK13;Q95AW2;O80031;Q7YJM0;Q1KZQ0;Q8MAR4;O46989;Q95CF0;Q9TLI1;Q4VIB1;Q33156;Q9GDP6;Q8MCY7;Q7YKG3;Q7YJQ2;Q67GM0;A5X4E4;Q9MRS6;O98437;Q6U127;B7P0I2;…	14214	91	CID		37.78	5.61045		3	62	48	1	1722.82	-35.5007	8/169	pisum_OE_elastase_rep3.mgf
	Low	FQGPPHGIQVERDKLNKYGRPL	P94086;D8V9C5;P93976;B6GUW7;A5X4C0;B6GUR1;P92469;Q06025;B7X9C6;P93984;Q8SLM7;Q95634;Q9MU99;Q85WB5;Q6L9Z7;A9X7D2;B1PHP1;B2BY81;A5X4C4;B7FCW2;B8QQG8;C7C6E6;E5FEA2;Q8WJK7;Q9GHM5;Q9BAN0;Q6JXR0;Q5K3Z6;Q6SL53;C3S8M5;Q37154;Q37276;E1U252;Q8MC01;D6MYJ8;Q9MTT3;Q37155;Q6WCK4;B5LC06;B7P0E9;C7AQU9;D6NK13;Q95AW2;O80031;O98832;Q7YJM0;Q6L9Y3;Q1KZQ0;Q8MAR4;O46989;Q95CF0;Q9TLI1;Q6YLR5;Q33156;Q9GDP6;Q8MCY7;Q7YKG3;…	14916	98	CID		34.93	8.80999		8	61	49	1	2549.36	-6.69704	16/219	pisum_OE_elastase_rep3.mgf
	Low	ExFGDDSVLQFGGGTLGHPWGNAPGAVA	Q9GDP6	1	1	CID	X2(N)	30.66	20.037		8	60	46	1	2770.29	0.674555	8/287	pisum_OE_elastase_rep3.mgf
	Low	FRVTPQPGVPPEEAGAAV	P94086;D8V9C5;P93976;Q33620;B6GUR1;P92469;D0F109;B5U0R5;Q6SSI3;E5FEB9;Q06025;B7X9C6;P93984;Q8SLM7;Q95634;Q9MU99;Q85WB5;A9X7D2;B2BY81;A1XM40;B8QQG8;C7C6E6;Q8WJK7;Q9GHM5;Q9BAN0;O98740;Q6JXR0;Q6SL53;C3S8M5;Q33198;D6MYJ8;Q9MTT3;Q37155;Q6WCK4;B7P0E9;C7AQU9;D6NK13;Q95AW2;O80031;Q7YJM0;Q1KZQ0;Q8MAR4;O46989;Q95CF0;Q9TLI1;Q4VIB1;Q33156;Q9GDP6;Q8MCY7;Q7YKG3;Q7YJQ2;Q67GM0;A5X4E4;Q9MRS6;O98437;Q6U127;B7P0I2;…	14184	91	CID		12.23	2005.5		9	62	31	1	1821.94	-4.27088	5/179	pisum_OE_elastase_rep3.mgf
Q8MCY7	17.81	9	9	393	43.6486	7.54736	125.319	Ribulose-1,5-bisphosphate carboxylase large subunit (Fragment) OS=Garcinia portoricensis GN=rbcL PE=4 SV=1 - [Q8MCY7_9ROSI]
	Confidence Icon	Sequence	Protein Accessions	# Proteins	# Protein Groups	Activation Type	Modifications	IonScore	Exp Value	Δ Score	Rank	Identity High	Homology Threshold	Charge	m/z [Da]	ΔM [ppm]	Ions Matched	Spectrum File
	High	NMFTSIVGNVFGFKAL	P94086;P94047;D8V9C5;P93976;Q8MAK8;Q33620;A5X4C0;P92469;Q36637;Q37269;D0F109;B5U0R5;E5FEB9;Q06025;B7X9C6;P93984;Q8SLM7;Q95634;Q9MU99;Q6L9Z7;A9X7D2;B1PHP1;B2BY81;Q32728;A1XM40;A5X4C4;B8QQG8;C7C6E6;E5FEA2;Q8WJK7;Q9GHM5;O98740;Q6JXR0;Q5K3Z6;Q6SL53;C3S8M5;Q37154;Q37276;Q33198;Q8MC01;Q9MTT3;Q37155;Q6WCK4;B5LC06;B7P0E9;C7AQU9;Q95AW2;O98832;Q6L9Y3;Q8MAR4;O46989;Q95CF0;Q9TLI1;Q4VIB1;C6FJR8;Q33156;Q9GDP6;…	16063	110	CID		88.43	4.83728e-05		4	62		1	1744.89	-12.3683	22/161	pisum_OE_elastase_rep3.mgf
	High	NMFTSIVGNVFGFKA	P94086;P94047;D8V9C5;P93976;Q8MAK8;Q33620;A5X4C0;P92469;Q36637;Q37269;D0F109;B5U0R5;E5FEB9;Q06025;B7X9C6;P93984;Q8SLM7;Q95634;Q9MU99;Q6L9Z7;A9X7D2;B1PHP1;B2BY81;Q32728;A1XM40;A5X4C4;B8QQG8;C7C6E6;E5FEA2;Q8WJK7;Q9GHM5;O98740;Q6JXR0;Q5K3Z6;Q6SL53;C3S8M5;Q37154;Q37276;Q33198;Q8MC01;Q9MTT3;Q37155;Q6WCK4;B5LC06;B7P0E9;C7AQU9;Q95AW2;O98832;Q6L9Y3;Q8MAR4;O46989;Q95CF0;Q9TLI1;Q4VIB1;C6FJR8;Q33156;Q9GDP6;…	16077	110	CID		80.83	0.000285731		6	62		1	1631.82	-3.97761	11/151	pisum_OE_elastase_rep3.mgf
	High	FRVTPQPGVPPEEAGA	P94086;D8V9C5;P93976;Q33620;B6GUR1;P92469;D0F109;B5U0R5;Q6SSI3;E5FEB9;Q06025;B7X9C6;P93984;Q8SLM7;Q95634;Q9MU99;Q85WB5;A9X7D2;B2BY81;A1XM40;B8QQG8;C7C6E6;Q8WJK7;Q9GHM5;Q9BAN0;O98740;Q6JXR0;Q6SL53;C3S8M5;Q33198;D6MYJ8;Q9MTT3;Q37155;Q6WCK4;B7P0E9;C7AQU9;D6NK13;Q95AW2;O80031;Q7YJM0;Q1KZQ0;Q8MAR4;O46989;Q95CF0;Q9TLI1;Q4VIB1;Q33156;Q9GDP6;Q8MCY7;Q7YKG3;Q7YJQ2;Q67GM0;A5X4E4;Q8WLL1;Q9MRS6;O98437;Q6U127;…	14257	93	CID		72.54	0.00177224		5	61		1	1651.79	-30.1135	10/159	pisum_OE_elastase_rep3.mgf
	Low	FRVTPQPGVPPEEA	P94086;P94047;D8V9C5;P93976;B6GUW7;Q33620;B6GUR1;P92469;Q37269;D0F109;B5U0R5;Q6SSI3;E5FEB9;Q06025;B7X9C6;P93984;Q8SLM7;Q95634;Q9MU99;Q85WB5;A9X7D2;B2BY81;Q32728;A1XM40;B8QQG8;C7C6E6;Q8WJK7;Q9GHM5;Q9BAN0;O98740;Q6JXR0;Q6SL53;C3S8M5;Q33198;D6MYJ8;Q9MTT3;Q37155;Q6WCK4;B7P0E9;C7AQU9;D6NK13;Q95AW2;O80031;Q7YJM0;Q1KZQ0;Q8MAR4;O46989;Q95CF0;Q9TLI1;Q4VIB1;Q33156;Q9GDP6;Q8MCY7;Q7YKG3;Q7YJQ2;Q67GM0;A5X4E4;…	14356	101	CID		48.93	0.412624		2	61	58	1	1523.76	-14.4693	16/139	pisum_OE_elastase_rep3.mgf
	Low	AFRVTPQPGVPPEEA	P94086;P94047;D8V9C5;P93976;B6GUW7;Q33620;B6GUR1;P92469;Q37269;D0F109;B5U0R5;Q6SSI3;E5FEB9;Q06025;B7X9C6;P93984;Q8SLM7;Q95634;Q9MU99;Q85WB5;A9X7D2;B2BY81;Q32728;A1XM40;B8QQG8;C7C6E6;Q8WJK7;Q9GHM5;Q9BAN0;O98740;Q6JXR0;Q6SL53;C3S8M5;Q33198;D6MYJ8;Q9MTT3;Q37155;Q6WCK4;B7P0E9;C7AQU9;D6NK13;Q95AW2;O80031;Q7YJM0;Q1KZQ0;Q8MAR4;O46989;Q95CF0;Q9TLI1;Q4VIB1;Q33156;Q9GDP6;Q8MCY7;Q7YKG3;Q7YJQ2;Q67GM0;A5X4E4;…	14238	101	CID		46.84	0.631571		3	61	52	1	1594.75	-43.3063	8/147	pisum_OE_elastase_rep3.mgf
	Low	FRVTPQPGVPPEEAGAA	P94086;D8V9C5;P93976;Q33620;B6GUR1;P92469;D0F109;B5U0R5;Q6SSI3;E5FEB9;Q06025;B7X9C6;P93984;Q8SLM7;Q95634;Q9MU99;Q85WB5;A9X7D2;B2BY81;A1XM40;B8QQG8;C7C6E6;Q8WJK7;Q9GHM5;Q9BAN0;O98740;Q6JXR0;Q6SL53;C3S8M5;Q33198;D6MYJ8;Q9MTT3;Q37155;Q6WCK4;B7P0E9;C7AQU9;D6NK13;Q95AW2;O80031;Q7YJM0;Q1KZQ0;Q8MAR4;O46989;Q95CF0;Q9TLI1;Q4VIB1;Q33156;Q9GDP6;Q8MCY7;Q7YKG3;Q7YJQ2;Q67GM0;A5X4E4;Q9MRS6;O98437;Q6U127;B7P0I2;…	14214	91	CID		37.78	5.61045		3	62	48	1	1722.82	-35.5007	8/169	pisum_OE_elastase_rep3.mgf
	Low	FQGPPHGIQVERDKLNKYGRPL	P94086;D8V9C5;P93976;B6GUW7;A5X4C0;B6GUR1;P92469;Q06025;B7X9C6;P93984;Q8SLM7;Q95634;Q9MU99;Q85WB5;Q6L9Z7;A9X7D2;B1PHP1;B2BY81;A5X4C4;B7FCW2;B8QQG8;C7C6E6;E5FEA2;Q8WJK7;Q9GHM5;Q9BAN0;Q6JXR0;Q5K3Z6;Q6SL53;C3S8M5;Q37154;Q37276;E1U252;Q8MC01;D6MYJ8;Q9MTT3;Q37155;Q6WCK4;B5LC06;B7P0E9;C7AQU9;D6NK13;Q95AW2;O80031;O98832;Q7YJM0;Q6L9Y3;Q1KZQ0;Q8MAR4;O46989;Q95CF0;Q9TLI1;Q6YLR5;Q33156;Q9GDP6;Q8MCY7;Q7YKG3;…	14916	98	CID		34.93	8.80999		8	61	49	1	2549.36	-6.69704	16/219	pisum_OE_elastase_rep3.mgf
	Low	FRVTPQPGVPPEEAGAAV	P94086;D8V9C5;P93976;Q33620;B6GUR1;P92469;D0F109;B5U0R5;Q6SSI3;E5FEB9;Q06025;B7X9C6;P93984;Q8SLM7;Q95634;Q9MU99;Q85WB5;A9X7D2;B2BY81;A1XM40;B8QQG8;C7C6E6;Q8WJK7;Q9GHM5;Q9BAN0;O98740;Q6JXR0;Q6SL53;C3S8M5;Q33198;D6MYJ8;Q9MTT3;Q37155;Q6WCK4;B7P0E9;C7AQU9;D6NK13;Q95AW2;O80031;Q7YJM0;Q1KZQ0;Q8MAR4;O46989;Q95CF0;Q9TLI1;Q4VIB1;Q33156;Q9GDP6;Q8MCY7;Q7YKG3;Q7YJQ2;Q67GM0;A5X4E4;Q9MRS6;O98437;Q6U127;B7P0I2;…	14184	91	CID		12.23	2005.5		9	62	31	1	1821.94	-4.27088	5/179	pisum_OE_elastase_rep3.mgf
	Low	FQGPPHGIQVERDKLNKYGRPLLGcTxKPKLGLSA	Q8MCY7;O98528	7	2	CID	C25(Carbamidomethyl), X27(N)	10.26	650.323		9	55	26	1	3889.06	-11.5286	7/380	pisum_OE_elastase_rep3.mgf
Q7YJQ2	18.18	9	9	451	49.9388	6.75635	125.319	Ribulose 1,5-bisphosphate carboxylase large subunit (Fragment) OS=Haworthia turgida var. turgida GN=rbcL PE=3 SV=1 - [Q7YJQ2_9ASPA]
	Confidence Icon	Sequence	Protein Accessions	# Proteins	# Protein Groups	Activation Type	Modifications	IonScore	Exp Value	Δ Score	Rank	Identity High	Homology Threshold	Charge	m/z [Da]	ΔM [ppm]	Ions Matched	Spectrum File
	High	NMFTSIVGNVFGFKAL	P94086;P94047;D8V9C5;P93976;Q8MAK8;Q33620;A5X4C0;P92469;Q36637;Q37269;D0F109;B5U0R5;E5FEB9;Q06025;B7X9C6;P93984;Q8SLM7;Q95634;Q9MU99;Q6L9Z7;A9X7D2;B1PHP1;B2BY81;Q32728;A1XM40;A5X4C4;B8QQG8;C7C6E6;E5FEA2;Q8WJK7;Q9GHM5;O98740;Q6JXR0;Q5K3Z6;Q6SL53;C3S8M5;Q37154;Q37276;Q33198;Q8MC01;Q9MTT3;Q37155;Q6WCK4;B5LC06;B7P0E9;C7AQU9;Q95AW2;O98832;Q6L9Y3;Q8MAR4;O46989;Q95CF0;Q9TLI1;Q4VIB1;C6FJR8;Q33156;Q9GDP6;…	16063	110	CID		88.43	4.83728e-05		4	62		1	1744.89	-12.3683	22/161	pisum_OE_elastase_rep3.mgf
	High	NMFTSIVGNVFGFKA	P94086;P94047;D8V9C5;P93976;Q8MAK8;Q33620;A5X4C0;P92469;Q36637;Q37269;D0F109;B5U0R5;E5FEB9;Q06025;B7X9C6;P93984;Q8SLM7;Q95634;Q9MU99;Q6L9Z7;A9X7D2;B1PHP1;B2BY81;Q32728;A1XM40;A5X4C4;B8QQG8;C7C6E6;E5FEA2;Q8WJK7;Q9GHM5;O98740;Q6JXR0;Q5K3Z6;Q6SL53;C3S8M5;Q37154;Q37276;Q33198;Q8MC01;Q9MTT3;Q37155;Q6WCK4;B5LC06;B7P0E9;C7AQU9;Q95AW2;O98832;Q6L9Y3;Q8MAR4;O46989;Q95CF0;Q9TLI1;Q4VIB1;C6FJR8;Q33156;Q9GDP6;…	16077	110	CID		80.83	0.000285731		6	62		1	1631.82	-3.97761	11/151	pisum_OE_elastase_rep3.mgf
	High	FRVTPQPGVPPEEAGA	P94086;D8V9C5;P93976;Q33620;B6GUR1;P92469;D0F109;B5U0R5;Q6SSI3;E5FEB9;Q06025;B7X9C6;P93984;Q8SLM7;Q95634;Q9MU99;Q85WB5;A9X7D2;B2BY81;A1XM40;B8QQG8;C7C6E6;Q8WJK7;Q9GHM5;Q9BAN0;O98740;Q6JXR0;Q6SL53;C3S8M5;Q33198;D6MYJ8;Q9MTT3;Q37155;Q6WCK4;B7P0E9;C7AQU9;D6NK13;Q95AW2;O80031;Q7YJM0;Q1KZQ0;Q8MAR4;O46989;Q95CF0;Q9TLI1;Q4VIB1;Q33156;Q9GDP6;Q8MCY7;Q7YKG3;Q7YJQ2;Q67GM0;A5X4E4;Q8WLL1;Q9MRS6;O98437;Q6U127;…	14257	93	CID		72.54	0.00177224		5	61		1	1651.79	-30.1135	10/159	pisum_OE_elastase_rep3.mgf
	Low	FRVTPQPGVPPEEA	P94086;P94047;D8V9C5;P93976;B6GUW7;Q33620;B6GUR1;P92469;Q37269;D0F109;B5U0R5;Q6SSI3;E5FEB9;Q06025;B7X9C6;P93984;Q8SLM7;Q95634;Q9MU99;Q85WB5;A9X7D2;B2BY81;Q32728;A1XM40;B8QQG8;C7C6E6;Q8WJK7;Q9GHM5;Q9BAN0;O98740;Q6JXR0;Q6SL53;C3S8M5;Q33198;D6MYJ8;Q9MTT3;Q37155;Q6WCK4;B7P0E9;C7AQU9;D6NK13;Q95AW2;O80031;Q7YJM0;Q1KZQ0;Q8MAR4;O46989;Q95CF0;Q9TLI1;Q4VIB1;Q33156;Q9GDP6;Q8MCY7;Q7YKG3;Q7YJQ2;Q67GM0;A5X4E4;…	14356	101	CID		48.93	0.412624		2	61	58	1	1523.76	-14.4693	16/139	pisum_OE_elastase_rep3.mgf
	Low	AFRVTPQPGVPPEEA	P94086;P94047;D8V9C5;P93976;B6GUW7;Q33620;B6GUR1;P92469;Q37269;D0F109;B5U0R5;Q6SSI3;E5FEB9;Q06025;B7X9C6;P93984;Q8SLM7;Q95634;Q9MU99;Q85WB5;A9X7D2;B2BY81;Q32728;A1XM40;B8QQG8;C7C6E6;Q8WJK7;Q9GHM5;Q9BAN0;O98740;Q6JXR0;Q6SL53;C3S8M5;Q33198;D6MYJ8;Q9MTT3;Q37155;Q6WCK4;B7P0E9;C7AQU9;D6NK13;Q95AW2;O80031;Q7YJM0;Q1KZQ0;Q8MAR4;O46989;Q95CF0;Q9TLI1;Q4VIB1;Q33156;Q9GDP6;Q8MCY7;Q7YKG3;Q7YJQ2;Q67GM0;A5X4E4;…	14238	101	CID		46.84	0.631571		3	61	52	1	1594.75	-43.3063	8/147	pisum_OE_elastase_rep3.mgf
	Low	FRVTPQPGVPPEEAGAA	P94086;D8V9C5;P93976;Q33620;B6GUR1;P92469;D0F109;B5U0R5;Q6SSI3;E5FEB9;Q06025;B7X9C6;P93984;Q8SLM7;Q95634;Q9MU99;Q85WB5;A9X7D2;B2BY81;A1XM40;B8QQG8;C7C6E6;Q8WJK7;Q9GHM5;Q9BAN0;O98740;Q6JXR0;Q6SL53;C3S8M5;Q33198;D6MYJ8;Q9MTT3;Q37155;Q6WCK4;B7P0E9;C7AQU9;D6NK13;Q95AW2;O80031;Q7YJM0;Q1KZQ0;Q8MAR4;O46989;Q95CF0;Q9TLI1;Q4VIB1;Q33156;Q9GDP6;Q8MCY7;Q7YKG3;Q7YJQ2;Q67GM0;A5X4E4;Q9MRS6;O98437;Q6U127;B7P0I2;…	14214	91	CID		37.78	5.61045		3	62	48	1	1722.82	-35.5007	8/169	pisum_OE_elastase_rep3.mgf
	Low	FQGPPHGIQVERDKLNKYGRPL	P94086;D8V9C5;P93976;B6GUW7;A5X4C0;B6GUR1;P92469;Q06025;B7X9C6;P93984;Q8SLM7;Q95634;Q9MU99;Q85WB5;Q6L9Z7;A9X7D2;B1PHP1;B2BY81;A5X4C4;B7FCW2;B8QQG8;C7C6E6;E5FEA2;Q8WJK7;Q9GHM5;Q9BAN0;Q6JXR0;Q5K3Z6;Q6SL53;C3S8M5;Q37154;Q37276;E1U252;Q8MC01;D6MYJ8;Q9MTT3;Q37155;Q6WCK4;B5LC06;B7P0E9;C7AQU9;D6NK13;Q95AW2;O80031;O98832;Q7YJM0;Q6L9Y3;Q1KZQ0;Q8MAR4;O46989;Q95CF0;Q9TLI1;Q6YLR5;Q33156;Q9GDP6;Q8MCY7;Q7YKG3;…	14916	98	CID		34.93	8.80999		8	61	49	1	2549.36	-6.69704	16/219	pisum_OE_elastase_rep3.mgf
	Low	NRVALEACxQARNEGRDLAREGNEI	Q7YJQ2	1	1	CID	X9(C), X9(Carbamidomethyl)	24.74	66.656		6	59	44	1	2844.25	-36.9289	4/275	pisum_OE_elastase_rep3.mgf
	Low	FRVTPQPGVPPEEAGAAV	P94086;D8V9C5;P93976;Q33620;B6GUR1;P92469;D0F109;B5U0R5;Q6SSI3;E5FEB9;Q06025;B7X9C6;P93984;Q8SLM7;Q95634;Q9MU99;Q85WB5;A9X7D2;B2BY81;A1XM40;B8QQG8;C7C6E6;Q8WJK7;Q9GHM5;Q9BAN0;O98740;Q6JXR0;Q6SL53;C3S8M5;Q33198;D6MYJ8;Q9MTT3;Q37155;Q6WCK4;B7P0E9;C7AQU9;D6NK13;Q95AW2;O80031;Q7YJM0;Q1KZQ0;Q8MAR4;O46989;Q95CF0;Q9TLI1;Q4VIB1;Q33156;Q9GDP6;Q8MCY7;Q7YKG3;Q7YJQ2;Q67GM0;A5X4E4;Q9MRS6;O98437;Q6U127;B7P0I2;…	14184	91	CID		12.23	2005.5		9	62	31	1	1821.94	-4.27088	5/179	pisum_OE_elastase_rep3.mgf
Q67GM0	17.6	10	9	392	43.9109	6.88818	125.319	Ribulose 1,5-bisphosphate carboxylase/oxygenase large subunit (Fragment) OS=Butomus umbellatus GN=rbcL PE=4 SV=1 - [Q67GM0_BUTUM]
	Confidence Icon	Sequence	Protein Accessions	# Proteins	# Protein Groups	Activation Type	Modifications	IonScore	Exp Value	Δ Score	Rank	Identity High	Homology Threshold	Charge	m/z [Da]	ΔM [ppm]	Ions Matched	Spectrum File
	High	NMFTSIVGNVFGFKAL	P94086;P94047;D8V9C5;P93976;Q8MAK8;Q33620;A5X4C0;P92469;Q36637;Q37269;D0F109;B5U0R5;E5FEB9;Q06025;B7X9C6;P93984;Q8SLM7;Q95634;Q9MU99;Q6L9Z7;A9X7D2;B1PHP1;B2BY81;Q32728;A1XM40;A5X4C4;B8QQG8;C7C6E6;E5FEA2;Q8WJK7;Q9GHM5;O98740;Q6JXR0;Q5K3Z6;Q6SL53;C3S8M5;Q37154;Q37276;Q33198;Q8MC01;Q9MTT3;Q37155;Q6WCK4;B5LC06;B7P0E9;C7AQU9;Q95AW2;O98832;Q6L9Y3;Q8MAR4;O46989;Q95CF0;Q9TLI1;Q4VIB1;C6FJR8;Q33156;Q9GDP6;…	16063	110	CID		88.43	4.83728e-05		4	62		1	1744.89	-12.3683	22/161	pisum_OE_elastase_rep3.mgf
	High	NMFTSIVGNVFGFKA	P94086;P94047;D8V9C5;P93976;Q8MAK8;Q33620;A5X4C0;P92469;Q36637;Q37269;D0F109;B5U0R5;E5FEB9;Q06025;B7X9C6;P93984;Q8SLM7;Q95634;Q9MU99;Q6L9Z7;A9X7D2;B1PHP1;B2BY81;Q32728;A1XM40;A5X4C4;B8QQG8;C7C6E6;E5FEA2;Q8WJK7;Q9GHM5;O98740;Q6JXR0;Q5K3Z6;Q6SL53;C3S8M5;Q37154;Q37276;Q33198;Q8MC01;Q9MTT3;Q37155;Q6WCK4;B5LC06;B7P0E9;C7AQU9;Q95AW2;O98832;Q6L9Y3;Q8MAR4;O46989;Q95CF0;Q9TLI1;Q4VIB1;C6FJR8;Q33156;Q9GDP6;…	16077	110	CID		80.83	0.000285731		6	62		1	1631.82	-3.97761	11/151	pisum_OE_elastase_rep3.mgf
	High	FRVTPQPGVPPEEAGA	P94086;D8V9C5;P93976;Q33620;B6GUR1;P92469;D0F109;B5U0R5;Q6SSI3;E5FEB9;Q06025;B7X9C6;P93984;Q8SLM7;Q95634;Q9MU99;Q85WB5;A9X7D2;B2BY81;A1XM40;B8QQG8;C7C6E6;Q8WJK7;Q9GHM5;Q9BAN0;O98740;Q6JXR0;Q6SL53;C3S8M5;Q33198;D6MYJ8;Q9MTT3;Q37155;Q6WCK4;B7P0E9;C7AQU9;D6NK13;Q95AW2;O80031;Q7YJM0;Q1KZQ0;Q8MAR4;O46989;Q95CF0;Q9TLI1;Q4VIB1;Q33156;Q9GDP6;Q8MCY7;Q7YKG3;Q7YJQ2;Q67GM0;A5X4E4;Q8WLL1;Q9MRS6;O98437;Q6U127;…	14257	93	CID		72.54	0.00177224		5	61		1	1651.79	-30.1135	10/159	pisum_OE_elastase_rep3.mgf
	Low	FRVTPQPGVPPEEA	P94086;P94047;D8V9C5;P93976;B6GUW7;Q33620;B6GUR1;P92469;Q37269;D0F109;B5U0R5;Q6SSI3;E5FEB9;Q06025;B7X9C6;P93984;Q8SLM7;Q95634;Q9MU99;Q85WB5;A9X7D2;B2BY81;Q32728;A1XM40;B8QQG8;C7C6E6;Q8WJK7;Q9GHM5;Q9BAN0;O98740;Q6JXR0;Q6SL53;C3S8M5;Q33198;D6MYJ8;Q9MTT3;Q37155;Q6WCK4;B7P0E9;C7AQU9;D6NK13;Q95AW2;O80031;Q7YJM0;Q1KZQ0;Q8MAR4;O46989;Q95CF0;Q9TLI1;Q4VIB1;Q33156;Q9GDP6;Q8MCY7;Q7YKG3;Q7YJQ2;Q67GM0;A5X4E4;…	14356	101	CID		48.93	0.412624		2	61	58	1	1523.76	-14.4693	16/139	pisum_OE_elastase_rep3.mgf
	Low	AFRVTPQPGVPPEEA	P94086;P94047;D8V9C5;P93976;B6GUW7;Q33620;B6GUR1;P92469;Q37269;D0F109;B5U0R5;Q6SSI3;E5FEB9;Q06025;B7X9C6;P93984;Q8SLM7;Q95634;Q9MU99;Q85WB5;A9X7D2;B2BY81;Q32728;A1XM40;B8QQG8;C7C6E6;Q8WJK7;Q9GHM5;Q9BAN0;O98740;Q6JXR0;Q6SL53;C3S8M5;Q33198;D6MYJ8;Q9MTT3;Q37155;Q6WCK4;B7P0E9;C7AQU9;D6NK13;Q95AW2;O80031;Q7YJM0;Q1KZQ0;Q8MAR4;O46989;Q95CF0;Q9TLI1;Q4VIB1;Q33156;Q9GDP6;Q8MCY7;Q7YKG3;Q7YJQ2;Q67GM0;A5X4E4;…	14238	101	CID		46.84	0.631571		3	61	52	1	1594.75	-43.3063	8/147	pisum_OE_elastase_rep3.mgf
	Low	FRVTPQPGVPPEEAGAA	P94086;D8V9C5;P93976;Q33620;B6GUR1;P92469;D0F109;B5U0R5;Q6SSI3;E5FEB9;Q06025;B7X9C6;P93984;Q8SLM7;Q95634;Q9MU99;Q85WB5;A9X7D2;B2BY81;A1XM40;B8QQG8;C7C6E6;Q8WJK7;Q9GHM5;Q9BAN0;O98740;Q6JXR0;Q6SL53;C3S8M5;Q33198;D6MYJ8;Q9MTT3;Q37155;Q6WCK4;B7P0E9;C7AQU9;D6NK13;Q95AW2;O80031;Q7YJM0;Q1KZQ0;Q8MAR4;O46989;Q95CF0;Q9TLI1;Q4VIB1;Q33156;Q9GDP6;Q8MCY7;Q7YKG3;Q7YJQ2;Q67GM0;A5X4E4;Q9MRS6;O98437;Q6U127;B7P0I2;…	14214	91	CID		37.78	5.61045		3	62	48	1	1722.82	-35.5007	8/169	pisum_OE_elastase_rep3.mgf
	Low	GFKxGVKDYKLT	Q67GM0	3	1	CID	X4(I)	36.06	6.51099		4	61		1	1368.76	-23.9482	9/112	pisum_OE_elastase_rep3.mgf
	Low	GFKxGVKDYKLT	Q67GM0	3	1	CID	X4(L)	36.06	6.51099		5	61		1	1368.76	-23.9482	9/112	pisum_OE_elastase_rep3.mgf
	Low	FQGPPHGIQVERDKLNKYGRPL	P94086;D8V9C5;P93976;B6GUW7;A5X4C0;B6GUR1;P92469;Q06025;B7X9C6;P93984;Q8SLM7;Q95634;Q9MU99;Q85WB5;Q6L9Z7;A9X7D2;B1PHP1;B2BY81;A5X4C4;B7FCW2;B8QQG8;C7C6E6;E5FEA2;Q8WJK7;Q9GHM5;Q9BAN0;Q6JXR0;Q5K3Z6;Q6SL53;C3S8M5;Q37154;Q37276;E1U252;Q8MC01;D6MYJ8;Q9MTT3;Q37155;Q6WCK4;B5LC06;B7P0E9;C7AQU9;D6NK13;Q95AW2;O80031;O98832;Q7YJM0;Q6L9Y3;Q1KZQ0;Q8MAR4;O46989;Q95CF0;Q9TLI1;Q6YLR5;Q33156;Q9GDP6;Q8MCY7;Q7YKG3;…	14916	98	CID		34.93	8.80999		8	61	49	1	2549.36	-6.69704	16/219	pisum_OE_elastase_rep3.mgf
	Low	FRVTPQPGVPPEEAGAAV	P94086;D8V9C5;P93976;Q33620;B6GUR1;P92469;D0F109;B5U0R5;Q6SSI3;E5FEB9;Q06025;B7X9C6;P93984;Q8SLM7;Q95634;Q9MU99;Q85WB5;A9X7D2;B2BY81;A1XM40;B8QQG8;C7C6E6;Q8WJK7;Q9GHM5;Q9BAN0;O98740;Q6JXR0;Q6SL53;C3S8M5;Q33198;D6MYJ8;Q9MTT3;Q37155;Q6WCK4;B7P0E9;C7AQU9;D6NK13;Q95AW2;O80031;Q7YJM0;Q1KZQ0;Q8MAR4;O46989;Q95CF0;Q9TLI1;Q4VIB1;Q33156;Q9GDP6;Q8MCY7;Q7YKG3;Q7YJQ2;Q67GM0;A5X4E4;Q9MRS6;O98437;Q6U127;B7P0I2;…	14184	91	CID		12.23	2005.5		9	62	31	1	1821.94	-4.27088	5/179	pisum_OE_elastase_rep3.mgf
A5X4E4	18.12	9	9	436	48.1002	6.53662	125.319	Ribulose-1,5-bisphosphate carboxylase/oxygenase large subunit (Fragment) OS=Parasicyos dieterleae GN=rbcL PE=3 SV=1 - [A5X4E4_9ROSI]
	Confidence Icon	Sequence	Protein Accessions	# Proteins	# Protein Groups	Activation Type	Modifications	IonScore	Exp Value	Δ Score	Rank	Identity High	Homology Threshold	Charge	m/z [Da]	ΔM [ppm]	Ions Matched	Spectrum File
	High	NMFTSIVGNVFGFKAL	P94086;P94047;D8V9C5;P93976;Q8MAK8;Q33620;A5X4C0;P92469;Q36637;Q37269;D0F109;B5U0R5;E5FEB9;Q06025;B7X9C6;P93984;Q8SLM7;Q95634;Q9MU99;Q6L9Z7;A9X7D2;B1PHP1;B2BY81;Q32728;A1XM40;A5X4C4;B8QQG8;C7C6E6;E5FEA2;Q8WJK7;Q9GHM5;O98740;Q6JXR0;Q5K3Z6;Q6SL53;C3S8M5;Q37154;Q37276;Q33198;Q8MC01;Q9MTT3;Q37155;Q6WCK4;B5LC06;B7P0E9;C7AQU9;Q95AW2;O98832;Q6L9Y3;Q8MAR4;O46989;Q95CF0;Q9TLI1;Q4VIB1;C6FJR8;Q33156;Q9GDP6;…	16063	110	CID		88.43	4.83728e-05		4	62		1	1744.89	-12.3683	22/161	pisum_OE_elastase_rep3.mgf
	High	NMFTSIVGNVFGFKA	P94086;P94047;D8V9C5;P93976;Q8MAK8;Q33620;A5X4C0;P92469;Q36637;Q37269;D0F109;B5U0R5;E5FEB9;Q06025;B7X9C6;P93984;Q8SLM7;Q95634;Q9MU99;Q6L9Z7;A9X7D2;B1PHP1;B2BY81;Q32728;A1XM40;A5X4C4;B8QQG8;C7C6E6;E5FEA2;Q8WJK7;Q9GHM5;O98740;Q6JXR0;Q5K3Z6;Q6SL53;C3S8M5;Q37154;Q37276;Q33198;Q8MC01;Q9MTT3;Q37155;Q6WCK4;B5LC06;B7P0E9;C7AQU9;Q95AW2;O98832;Q6L9Y3;Q8MAR4;O46989;Q95CF0;Q9TLI1;Q4VIB1;C6FJR8;Q33156;Q9GDP6;…	16077	110	CID		80.83	0.000285731		6	62		1	1631.82	-3.97761	11/151	pisum_OE_elastase_rep3.mgf
	High	FRVTPQPGVPPEEAGA	P94086;D8V9C5;P93976;Q33620;B6GUR1;P92469;D0F109;B5U0R5;Q6SSI3;E5FEB9;Q06025;B7X9C6;P93984;Q8SLM7;Q95634;Q9MU99;Q85WB5;A9X7D2;B2BY81;A1XM40;B8QQG8;C7C6E6;Q8WJK7;Q9GHM5;Q9BAN0;O98740;Q6JXR0;Q6SL53;C3S8M5;Q33198;D6MYJ8;Q9MTT3;Q37155;Q6WCK4;B7P0E9;C7AQU9;D6NK13;Q95AW2;O80031;Q7YJM0;Q1KZQ0;Q8MAR4;O46989;Q95CF0;Q9TLI1;Q4VIB1;Q33156;Q9GDP6;Q8MCY7;Q7YKG3;Q7YJQ2;Q67GM0;A5X4E4;Q8WLL1;Q9MRS6;O98437;Q6U127;…	14257	93	CID		72.54	0.00177224		5	61		1	1651.79	-30.1135	10/159	pisum_OE_elastase_rep3.mgf
	Low	FRVTPQPGVPPEEA	P94086;P94047;D8V9C5;P93976;B6GUW7;Q33620;B6GUR1;P92469;Q37269;D0F109;B5U0R5;Q6SSI3;E5FEB9;Q06025;B7X9C6;P93984;Q8SLM7;Q95634;Q9MU99;Q85WB5;A9X7D2;B2BY81;Q32728;A1XM40;B8QQG8;C7C6E6;Q8WJK7;Q9GHM5;Q9BAN0;O98740;Q6JXR0;Q6SL53;C3S8M5;Q33198;D6MYJ8;Q9MTT3;Q37155;Q6WCK4;B7P0E9;C7AQU9;D6NK13;Q95AW2;O80031;Q7YJM0;Q1KZQ0;Q8MAR4;O46989;Q95CF0;Q9TLI1;Q4VIB1;Q33156;Q9GDP6;Q8MCY7;Q7YKG3;Q7YJQ2;Q67GM0;A5X4E4;…	14356	101	CID		48.93	0.412624		2	61	58	1	1523.76	-14.4693	16/139	pisum_OE_elastase_rep3.mgf
	Low	AFRVTPQPGVPPEEA	P94086;P94047;D8V9C5;P93976;B6GUW7;Q33620;B6GUR1;P92469;Q37269;D0F109;B5U0R5;Q6SSI3;E5FEB9;Q06025;B7X9C6;P93984;Q8SLM7;Q95634;Q9MU99;Q85WB5;A9X7D2;B2BY81;Q32728;A1XM40;B8QQG8;C7C6E6;Q8WJK7;Q9GHM5;Q9BAN0;O98740;Q6JXR0;Q6SL53;C3S8M5;Q33198;D6MYJ8;Q9MTT3;Q37155;Q6WCK4;B7P0E9;C7AQU9;D6NK13;Q95AW2;O80031;Q7YJM0;Q1KZQ0;Q8MAR4;O46989;Q95CF0;Q9TLI1;Q4VIB1;Q33156;Q9GDP6;Q8MCY7;Q7YKG3;Q7YJQ2;Q67GM0;A5X4E4;…	14238	101	CID		46.84	0.631571		3	61	52	1	1594.75	-43.3063	8/147	pisum_OE_elastase_rep3.mgf
	Low	FRVTPQPGVPPEEAGAA	P94086;D8V9C5;P93976;Q33620;B6GUR1;P92469;D0F109;B5U0R5;Q6SSI3;E5FEB9;Q06025;B7X9C6;P93984;Q8SLM7;Q95634;Q9MU99;Q85WB5;A9X7D2;B2BY81;A1XM40;B8QQG8;C7C6E6;Q8WJK7;Q9GHM5;Q9BAN0;O98740;Q6JXR0;Q6SL53;C3S8M5;Q33198;D6MYJ8;Q9MTT3;Q37155;Q6WCK4;B7P0E9;C7AQU9;D6NK13;Q95AW2;O80031;Q7YJM0;Q1KZQ0;Q8MAR4;O46989;Q95CF0;Q9TLI1;Q4VIB1;Q33156;Q9GDP6;Q8MCY7;Q7YKG3;Q7YJQ2;Q67GM0;A5X4E4;Q9MRS6;O98437;Q6U127;B7P0I2;…	14214	91	CID		37.78	5.61045		3	62	48	1	1722.82	-35.5007	8/169	pisum_OE_elastase_rep3.mgf
	Low	FQGPPHGIQVERDKLNKYGRPL	P94086;D8V9C5;P93976;B6GUW7;A5X4C0;B6GUR1;P92469;Q06025;B7X9C6;P93984;Q8SLM7;Q95634;Q9MU99;Q85WB5;Q6L9Z7;A9X7D2;B1PHP1;B2BY81;A5X4C4;B7FCW2;B8QQG8;C7C6E6;E5FEA2;Q8WJK7;Q9GHM5;Q9BAN0;Q6JXR0;Q5K3Z6;Q6SL53;C3S8M5;Q37154;Q37276;E1U252;Q8MC01;D6MYJ8;Q9MTT3;Q37155;Q6WCK4;B5LC06;B7P0E9;C7AQU9;D6NK13;Q95AW2;O80031;O98832;Q7YJM0;Q6L9Y3;Q1KZQ0;Q8MAR4;O46989;Q95CF0;Q9TLI1;Q6YLR5;Q33156;Q9GDP6;Q8MCY7;Q7YKG3;…	14916	98	CID		34.93	8.80999		8	61	49	1	2549.36	-6.69704	16/219	pisum_OE_elastase_rep3.mgf
	Low	HIHRAxHALIDRQKNHGmHFRV	A5X4E4	1	1	CID	X6(H), M18(Oxidation)	19.67	266.051		9	60	37	1	2726.4	-6.73646	5/214	pisum_OE_elastase_rep3.mgf
	Low	FRVTPQPGVPPEEAGAAV	P94086;D8V9C5;P93976;Q33620;B6GUR1;P92469;D0F109;B5U0R5;Q6SSI3;E5FEB9;Q06025;B7X9C6;P93984;Q8SLM7;Q95634;Q9MU99;Q85WB5;A9X7D2;B2BY81;A1XM40;B8QQG8;C7C6E6;Q8WJK7;Q9GHM5;Q9BAN0;O98740;Q6JXR0;Q6SL53;C3S8M5;Q33198;D6MYJ8;Q9MTT3;Q37155;Q6WCK4;B7P0E9;C7AQU9;D6NK13;Q95AW2;O80031;Q7YJM0;Q1KZQ0;Q8MAR4;O46989;Q95CF0;Q9TLI1;Q4VIB1;Q33156;Q9GDP6;Q8MCY7;Q7YKG3;Q7YJQ2;Q67GM0;A5X4E4;Q9MRS6;O98437;Q6U127;B7P0I2;…	14184	91	CID		12.23	2005.5		9	62	31	1	1821.94	-4.27088	5/179	pisum_OE_elastase_rep3.mgf
Q8WLL1	21.41	8	8	439	48.4418	7.21045	125.319	Ribulose 1,5-bisphosphate carboxylase (Fragment) OS=Agave ghiesbreghtii GN=rbcL PE=3 SV=1 - [Q8WLL1_AGAGH]
	Confidence Icon	Sequence	Protein Accessions	# Proteins	# Protein Groups	Activation Type	Modifications	IonScore	Exp Value	Δ Score	Rank	Identity High	Homology Threshold	Charge	m/z [Da]	ΔM [ppm]	Ions Matched	Spectrum File
	High	NMFTSIVGNVFGFKAL	P94086;P94047;D8V9C5;P93976;Q8MAK8;Q33620;A5X4C0;P92469;Q36637;Q37269;D0F109;B5U0R5;E5FEB9;Q06025;B7X9C6;P93984;Q8SLM7;Q95634;Q9MU99;Q6L9Z7;A9X7D2;B1PHP1;B2BY81;Q32728;A1XM40;A5X4C4;B8QQG8;C7C6E6;E5FEA2;Q8WJK7;Q9GHM5;O98740;Q6JXR0;Q5K3Z6;Q6SL53;C3S8M5;Q37154;Q37276;Q33198;Q8MC01;Q9MTT3;Q37155;Q6WCK4;B5LC06;B7P0E9;C7AQU9;Q95AW2;O98832;Q6L9Y3;Q8MAR4;O46989;Q95CF0;Q9TLI1;Q4VIB1;C6FJR8;Q33156;Q9GDP6;…	16063	110	CID		88.43	4.83728e-05		4	62		1	1744.89	-12.3683	22/161	pisum_OE_elastase_rep3.mgf
	High	NMFTSIVGNVFGFKA	P94086;P94047;D8V9C5;P93976;Q8MAK8;Q33620;A5X4C0;P92469;Q36637;Q37269;D0F109;B5U0R5;E5FEB9;Q06025;B7X9C6;P93984;Q8SLM7;Q95634;Q9MU99;Q6L9Z7;A9X7D2;B1PHP1;B2BY81;Q32728;A1XM40;A5X4C4;B8QQG8;C7C6E6;E5FEA2;Q8WJK7;Q9GHM5;O98740;Q6JXR0;Q5K3Z6;Q6SL53;C3S8M5;Q37154;Q37276;Q33198;Q8MC01;Q9MTT3;Q37155;Q6WCK4;B5LC06;B7P0E9;C7AQU9;Q95AW2;O98832;Q6L9Y3;Q8MAR4;O46989;Q95CF0;Q9TLI1;Q4VIB1;C6FJR8;Q33156;Q9GDP6;…	16077	110	CID		80.83	0.000285731		6	62		1	1631.82	-3.97761	11/151	pisum_OE_elastase_rep3.mgf
	High	FRVTPQPGVPPEEAGA	P94086;D8V9C5;P93976;Q33620;B6GUR1;P92469;D0F109;B5U0R5;Q6SSI3;E5FEB9;Q06025;B7X9C6;P93984;Q8SLM7;Q95634;Q9MU99;Q85WB5;A9X7D2;B2BY81;A1XM40;B8QQG8;C7C6E6;Q8WJK7;Q9GHM5;Q9BAN0;O98740;Q6JXR0;Q6SL53;C3S8M5;Q33198;D6MYJ8;Q9MTT3;Q37155;Q6WCK4;B7P0E9;C7AQU9;D6NK13;Q95AW2;O80031;Q7YJM0;Q1KZQ0;Q8MAR4;O46989;Q95CF0;Q9TLI1;Q4VIB1;Q33156;Q9GDP6;Q8MCY7;Q7YKG3;Q7YJQ2;Q67GM0;A5X4E4;Q8WLL1;Q9MRS6;O98437;Q6U127;…	14257	93	CID		72.54	0.00177224		5	61		1	1651.79	-30.1135	10/159	pisum_OE_elastase_rep3.mgf
	Low	FRVTPQPGVPPEEA	P94086;P94047;D8V9C5;P93976;B6GUW7;Q33620;B6GUR1;P92469;Q37269;D0F109;B5U0R5;Q6SSI3;E5FEB9;Q06025;B7X9C6;P93984;Q8SLM7;Q95634;Q9MU99;Q85WB5;A9X7D2;B2BY81;Q32728;A1XM40;B8QQG8;C7C6E6;Q8WJK7;Q9GHM5;Q9BAN0;O98740;Q6JXR0;Q6SL53;C3S8M5;Q33198;D6MYJ8;Q9MTT3;Q37155;Q6WCK4;B7P0E9;C7AQU9;D6NK13;Q95AW2;O80031;Q7YJM0;Q1KZQ0;Q8MAR4;O46989;Q95CF0;Q9TLI1;Q4VIB1;Q33156;Q9GDP6;Q8MCY7;Q7YKG3;Q7YJQ2;Q67GM0;A5X4E4;…	14356	101	CID		48.93	0.412624		2	61	58	1	1523.76	-14.4693	16/139	pisum_OE_elastase_rep3.mgf
	Low	AFRVTPQPGVPPEEA	P94086;P94047;D8V9C5;P93976;B6GUW7;Q33620;B6GUR1;P92469;Q37269;D0F109;B5U0R5;Q6SSI3;E5FEB9;Q06025;B7X9C6;P93984;Q8SLM7;Q95634;Q9MU99;Q85WB5;A9X7D2;B2BY81;Q32728;A1XM40;B8QQG8;C7C6E6;Q8WJK7;Q9GHM5;Q9BAN0;O98740;Q6JXR0;Q6SL53;C3S8M5;Q33198;D6MYJ8;Q9MTT3;Q37155;Q6WCK4;B7P0E9;C7AQU9;D6NK13;Q95AW2;O80031;Q7YJM0;Q1KZQ0;Q8MAR4;O46989;Q95CF0;Q9TLI1;Q4VIB1;Q33156;Q9GDP6;Q8MCY7;Q7YKG3;Q7YJQ2;Q67GM0;A5X4E4;…	14238	101	CID		46.84	0.631571		3	61	52	1	1594.75	-43.3063	8/147	pisum_OE_elastase_rep3.mgf
	Low	EIFGDDSVLQFGGGTLGHPxGNAPGA	B7P0E9;Q8WLL1	13	2	CID	X20(D)	45.33	0.726117	0.0222222	1	60		1	2528.14	-9.95248	9/267	pisum_OE_elastase_rep3.mgf
	Low	FQGPPHGIQVERDKLNKYGRPL	P94086;D8V9C5;P93976;B6GUW7;A5X4C0;B6GUR1;P92469;Q06025;B7X9C6;P93984;Q8SLM7;Q95634;Q9MU99;Q85WB5;Q6L9Z7;A9X7D2;B1PHP1;B2BY81;A5X4C4;B7FCW2;B8QQG8;C7C6E6;E5FEA2;Q8WJK7;Q9GHM5;Q9BAN0;Q6JXR0;Q5K3Z6;Q6SL53;C3S8M5;Q37154;Q37276;E1U252;Q8MC01;D6MYJ8;Q9MTT3;Q37155;Q6WCK4;B5LC06;B7P0E9;C7AQU9;D6NK13;Q95AW2;O80031;O98832;Q7YJM0;Q6L9Y3;Q1KZQ0;Q8MAR4;O46989;Q95CF0;Q9TLI1;Q6YLR5;Q33156;Q9GDP6;Q8MCY7;Q7YKG3;…	14916	98	CID		34.93	8.80999		8	61	49	1	2549.36	-6.69704	16/219	pisum_OE_elastase_rep3.mgf
	Low	FQGPPHGIQVERDKLNKYGRPLxGcTIKPKLGLSA	Q8WLL1;C7AF24	8	2	CID	X23(N), C25(Carbamidomethyl)	10.26	650.323		10	55	26	1	3889.06	-11.5286	7/380	pisum_OE_elastase_rep3.mgf
O98437	18.67	9	9	391	43.6308	7.76709	125.319	Ribulose 1,5-bisphosphate carboxylase large subunit (Fragment) OS=Aneilema calceolus GN=rbcL PE=4 SV=1 - [O98437_9LILI]
	Confidence Icon	Sequence	Protein Accessions	# Proteins	# Protein Groups	Activation Type	Modifications	IonScore	Exp Value	Δ Score	Rank	Identity High	Homology Threshold	Charge	m/z [Da]	ΔM [ppm]	Ions Matched	Spectrum File
	High	NMFTSIVGNVFGFKAL	P94086;P94047;D8V9C5;P93976;Q8MAK8;Q33620;A5X4C0;P92469;Q36637;Q37269;D0F109;B5U0R5;E5FEB9;Q06025;B7X9C6;P93984;Q8SLM7;Q95634;Q9MU99;Q6L9Z7;A9X7D2;B1PHP1;B2BY81;Q32728;A1XM40;A5X4C4;B8QQG8;C7C6E6;E5FEA2;Q8WJK7;Q9GHM5;O98740;Q6JXR0;Q5K3Z6;Q6SL53;C3S8M5;Q37154;Q37276;Q33198;Q8MC01;Q9MTT3;Q37155;Q6WCK4;B5LC06;B7P0E9;C7AQU9;Q95AW2;O98832;Q6L9Y3;Q8MAR4;O46989;Q95CF0;Q9TLI1;Q4VIB1;C6FJR8;Q33156;Q9GDP6;…	16063	110	CID		88.43	4.83728e-05		4	62		1	1744.89	-12.3683	22/161	pisum_OE_elastase_rep3.mgf
	High	NMFTSIVGNVFGFKA	P94086;P94047;D8V9C5;P93976;Q8MAK8;Q33620;A5X4C0;P92469;Q36637;Q37269;D0F109;B5U0R5;E5FEB9;Q06025;B7X9C6;P93984;Q8SLM7;Q95634;Q9MU99;Q6L9Z7;A9X7D2;B1PHP1;B2BY81;Q32728;A1XM40;A5X4C4;B8QQG8;C7C6E6;E5FEA2;Q8WJK7;Q9GHM5;O98740;Q6JXR0;Q5K3Z6;Q6SL53;C3S8M5;Q37154;Q37276;Q33198;Q8MC01;Q9MTT3;Q37155;Q6WCK4;B5LC06;B7P0E9;C7AQU9;Q95AW2;O98832;Q6L9Y3;Q8MAR4;O46989;Q95CF0;Q9TLI1;Q4VIB1;C6FJR8;Q33156;Q9GDP6;…	16077	110	CID		80.83	0.000285731		6	62		1	1631.82	-3.97761	11/151	pisum_OE_elastase_rep3.mgf
	High	FRVTPQPGVPPEEAGA	P94086;D8V9C5;P93976;Q33620;B6GUR1;P92469;D0F109;B5U0R5;Q6SSI3;E5FEB9;Q06025;B7X9C6;P93984;Q8SLM7;Q95634;Q9MU99;Q85WB5;A9X7D2;B2BY81;A1XM40;B8QQG8;C7C6E6;Q8WJK7;Q9GHM5;Q9BAN0;O98740;Q6JXR0;Q6SL53;C3S8M5;Q33198;D6MYJ8;Q9MTT3;Q37155;Q6WCK4;B7P0E9;C7AQU9;D6NK13;Q95AW2;O80031;Q7YJM0;Q1KZQ0;Q8MAR4;O46989;Q95CF0;Q9TLI1;Q4VIB1;Q33156;Q9GDP6;Q8MCY7;Q7YKG3;Q7YJQ2;Q67GM0;A5X4E4;Q8WLL1;Q9MRS6;O98437;Q6U127;…	14257	93	CID		72.54	0.00177224		5	61		1	1651.79	-30.1135	10/159	pisum_OE_elastase_rep3.mgf
	Low	FRVTPQPGVPPEEA	P94086;P94047;D8V9C5;P93976;B6GUW7;Q33620;B6GUR1;P92469;Q37269;D0F109;B5U0R5;Q6SSI3;E5FEB9;Q06025;B7X9C6;P93984;Q8SLM7;Q95634;Q9MU99;Q85WB5;A9X7D2;B2BY81;Q32728;A1XM40;B8QQG8;C7C6E6;Q8WJK7;Q9GHM5;Q9BAN0;O98740;Q6JXR0;Q6SL53;C3S8M5;Q33198;D6MYJ8;Q9MTT3;Q37155;Q6WCK4;B7P0E9;C7AQU9;D6NK13;Q95AW2;O80031;Q7YJM0;Q1KZQ0;Q8MAR4;O46989;Q95CF0;Q9TLI1;Q4VIB1;Q33156;Q9GDP6;Q8MCY7;Q7YKG3;Q7YJQ2;Q67GM0;A5X4E4;…	14356	101	CID		48.93	0.412624		2	61	58	1	1523.76	-14.4693	16/139	pisum_OE_elastase_rep3.mgf
	Low	AFRVTPQPGVPPEEA	P94086;P94047;D8V9C5;P93976;B6GUW7;Q33620;B6GUR1;P92469;Q37269;D0F109;B5U0R5;Q6SSI3;E5FEB9;Q06025;B7X9C6;P93984;Q8SLM7;Q95634;Q9MU99;Q85WB5;A9X7D2;B2BY81;Q32728;A1XM40;B8QQG8;C7C6E6;Q8WJK7;Q9GHM5;Q9BAN0;O98740;Q6JXR0;Q6SL53;C3S8M5;Q33198;D6MYJ8;Q9MTT3;Q37155;Q6WCK4;B7P0E9;C7AQU9;D6NK13;Q95AW2;O80031;Q7YJM0;Q1KZQ0;Q8MAR4;O46989;Q95CF0;Q9TLI1;Q4VIB1;Q33156;Q9GDP6;Q8MCY7;Q7YKG3;Q7YJQ2;Q67GM0;A5X4E4;…	14238	101	CID		46.84	0.631571		3	61	52	1	1594.75	-43.3063	8/147	pisum_OE_elastase_rep3.mgf
	Low	FRVTPQPGVPPEEAGAA	P94086;D8V9C5;P93976;Q33620;B6GUR1;P92469;D0F109;B5U0R5;Q6SSI3;E5FEB9;Q06025;B7X9C6;P93984;Q8SLM7;Q95634;Q9MU99;Q85WB5;A9X7D2;B2BY81;A1XM40;B8QQG8;C7C6E6;Q8WJK7;Q9GHM5;Q9BAN0;O98740;Q6JXR0;Q6SL53;C3S8M5;Q33198;D6MYJ8;Q9MTT3;Q37155;Q6WCK4;B7P0E9;C7AQU9;D6NK13;Q95AW2;O80031;Q7YJM0;Q1KZQ0;Q8MAR4;O46989;Q95CF0;Q9TLI1;Q4VIB1;Q33156;Q9GDP6;Q8MCY7;Q7YKG3;Q7YJQ2;Q67GM0;A5X4E4;Q9MRS6;O98437;Q6U127;B7P0I2;…	14214	91	CID		37.78	5.61045		3	62	48	1	1722.82	-35.5007	8/169	pisum_OE_elastase_rep3.mgf
	Low	FQGPPHGIQVERDKLNKYGRPL	P94086;D8V9C5;P93976;B6GUW7;A5X4C0;B6GUR1;P92469;Q06025;B7X9C6;P93984;Q8SLM7;Q95634;Q9MU99;Q85WB5;Q6L9Z7;A9X7D2;B1PHP1;B2BY81;A5X4C4;B7FCW2;B8QQG8;C7C6E6;E5FEA2;Q8WJK7;Q9GHM5;Q9BAN0;Q6JXR0;Q5K3Z6;Q6SL53;C3S8M5;Q37154;Q37276;E1U252;Q8MC01;D6MYJ8;Q9MTT3;Q37155;Q6WCK4;B5LC06;B7P0E9;C7AQU9;D6NK13;Q95AW2;O80031;O98832;Q7YJM0;Q6L9Y3;Q1KZQ0;Q8MAR4;O46989;Q95CF0;Q9TLI1;Q6YLR5;Q33156;Q9GDP6;Q8MCY7;Q7YKG3;…	14916	98	CID		34.93	8.80999		8	61	49	1	2549.36	-6.69704	16/219	pisum_OE_elastase_rep3.mgf
	Low	DLLRDDYxKQDRSRGI	O98437	1	1	CID	X8(D)	13.81	1277.92		9	61	31	1	1964.92	-30.9587	6/169	pisum_OE_elastase_rep3.mgf
	Low	FRVTPQPGVPPEEAGAAV	P94086;D8V9C5;P93976;Q33620;B6GUR1;P92469;D0F109;B5U0R5;Q6SSI3;E5FEB9;Q06025;B7X9C6;P93984;Q8SLM7;Q95634;Q9MU99;Q85WB5;A9X7D2;B2BY81;A1XM40;B8QQG8;C7C6E6;Q8WJK7;Q9GHM5;Q9BAN0;O98740;Q6JXR0;Q6SL53;C3S8M5;Q33198;D6MYJ8;Q9MTT3;Q37155;Q6WCK4;B7P0E9;C7AQU9;D6NK13;Q95AW2;O80031;Q7YJM0;Q1KZQ0;Q8MAR4;O46989;Q95CF0;Q9TLI1;Q4VIB1;Q33156;Q9GDP6;Q8MCY7;Q7YKG3;Q7YJQ2;Q67GM0;A5X4E4;Q9MRS6;O98437;Q6U127;B7P0I2;…	14184	91	CID		12.23	2005.5		9	62	31	1	1821.94	-4.27088	5/179	pisum_OE_elastase_rep3.mgf
B7P0E8	13.02	8	7	430	47.4169	6.80029	125.319	Ribulose-1,5-bisphosphate carboxylase/oxygenase large subunit (Fragment) OS=Craspidospermum verticillatum GN=rbcL PE=3 SV=1 - [B7P0E8_9GENT]
	Confidence Icon	Sequence	Protein Accessions	# Proteins	# Protein Groups	Activation Type	Modifications	IonScore	Exp Value	Δ Score	Rank	Identity High	Homology Threshold	Charge	m/z [Da]	ΔM [ppm]	Ions Matched	Spectrum File
	High	NMFTSIVGNVFGFKAL	P94086;P94047;D8V9C5;P93976;Q8MAK8;Q33620;A5X4C0;P92469;Q36637;Q37269;D0F109;B5U0R5;E5FEB9;Q06025;B7X9C6;P93984;Q8SLM7;Q95634;Q9MU99;Q6L9Z7;A9X7D2;B1PHP1;B2BY81;Q32728;A1XM40;A5X4C4;B8QQG8;C7C6E6;E5FEA2;Q8WJK7;Q9GHM5;O98740;Q6JXR0;Q5K3Z6;Q6SL53;C3S8M5;Q37154;Q37276;Q33198;Q8MC01;Q9MTT3;Q37155;Q6WCK4;B5LC06;B7P0E9;C7AQU9;Q95AW2;O98832;Q6L9Y3;Q8MAR4;O46989;Q95CF0;Q9TLI1;Q4VIB1;C6FJR8;Q33156;Q9GDP6;…	16063	110	CID		88.43	4.83728e-05		4	62		1	1744.89	-12.3683	22/161	pisum_OE_elastase_rep3.mgf
	High	NMFTSIVGNVFGFKA	P94086;P94047;D8V9C5;P93976;Q8MAK8;Q33620;A5X4C0;P92469;Q36637;Q37269;D0F109;B5U0R5;E5FEB9;Q06025;B7X9C6;P93984;Q8SLM7;Q95634;Q9MU99;Q6L9Z7;A9X7D2;B1PHP1;B2BY81;Q32728;A1XM40;A5X4C4;B8QQG8;C7C6E6;E5FEA2;Q8WJK7;Q9GHM5;O98740;Q6JXR0;Q5K3Z6;Q6SL53;C3S8M5;Q37154;Q37276;Q33198;Q8MC01;Q9MTT3;Q37155;Q6WCK4;B5LC06;B7P0E9;C7AQU9;Q95AW2;O98832;Q6L9Y3;Q8MAR4;O46989;Q95CF0;Q9TLI1;Q4VIB1;C6FJR8;Q33156;Q9GDP6;…	16077	110	CID		80.83	0.000285731		6	62		1	1631.82	-3.97761	11/151	pisum_OE_elastase_rep3.mgf
	High	FRVTPQPGVPPExAGA	B7P0E8	14	1	CID	X13(E)	72.54	0.00177224		8	61		1	1651.79	-30.1135	10/158	pisum_OE_elastase_rep3.mgf
	Low	FRVTPQPGVPPExA	B7P0E8	14	1	CID	X13(E)	48.93	0.412624		3	61	58	1	1523.76	-14.4693	16/138	pisum_OE_elastase_rep3.mgf
	Low	AFRVTPQPGVPPExA	B7P0E8	14	1	CID	X14(E)	46.84	0.631571		4	61	52	1	1594.75	-43.3063	8/146	pisum_OE_elastase_rep3.mgf
	Low	FRVTPQPGVPPExAGAA	B7P0E8	14	1	CID	X13(E)	37.78	5.61045		7	62	48	1	1722.82	-35.5007	8/168	pisum_OE_elastase_rep3.mgf
	Low	FQGPPHGIQVERDKLNKYGRPL	P94086;D8V9C5;P93976;B6GUW7;A5X4C0;B6GUR1;P92469;Q06025;B7X9C6;P93984;Q8SLM7;Q95634;Q9MU99;Q85WB5;Q6L9Z7;A9X7D2;B1PHP1;B2BY81;A5X4C4;B7FCW2;B8QQG8;C7C6E6;E5FEA2;Q8WJK7;Q9GHM5;Q9BAN0;Q6JXR0;Q5K3Z6;Q6SL53;C3S8M5;Q37154;Q37276;E1U252;Q8MC01;D6MYJ8;Q9MTT3;Q37155;Q6WCK4;B5LC06;B7P0E9;C7AQU9;D6NK13;Q95AW2;O80031;O98832;Q7YJM0;Q6L9Y3;Q1KZQ0;Q8MAR4;O46989;Q95CF0;Q9TLI1;Q6YLR5;Q33156;Q9GDP6;Q8MCY7;Q7YKG3;…	14916	98	CID		34.93	8.80999		8	61	49	1	2549.36	-6.69704	16/219	pisum_OE_elastase_rep3.mgf
	Low	FRVTPQPGVPPExA	B7P0E8	14	1	CID	X13(W)	14.67	1044.52		9	61	32	1	1580.76	-41.1646	4/138	pisum_OE_elastase_rep3.mgf
B7P0I2	19.53	9	9	430	47.4047	6.58057	125.319	Ribulose-1,5-bisphosphate carboxylase/oxygenase large subunit (Fragment) OS=Willughbeia angustifolia GN=rbcL PE=3 SV=1 - [B7P0I2_9GENT]
	Confidence Icon	Sequence	Protein Accessions	# Proteins	# Protein Groups	Activation Type	Modifications	IonScore	Exp Value	Δ Score	Rank	Identity High	Homology Threshold	Charge	m/z [Da]	ΔM [ppm]	Ions Matched	Spectrum File
	High	NMFTSIVGNVFGFKAL	P94086;P94047;D8V9C5;P93976;Q8MAK8;Q33620;A5X4C0;P92469;Q36637;Q37269;D0F109;B5U0R5;E5FEB9;Q06025;B7X9C6;P93984;Q8SLM7;Q95634;Q9MU99;Q6L9Z7;A9X7D2;B1PHP1;B2BY81;Q32728;A1XM40;A5X4C4;B8QQG8;C7C6E6;E5FEA2;Q8WJK7;Q9GHM5;O98740;Q6JXR0;Q5K3Z6;Q6SL53;C3S8M5;Q37154;Q37276;Q33198;Q8MC01;Q9MTT3;Q37155;Q6WCK4;B5LC06;B7P0E9;C7AQU9;Q95AW2;O98832;Q6L9Y3;Q8MAR4;O46989;Q95CF0;Q9TLI1;Q4VIB1;C6FJR8;Q33156;Q9GDP6;…	16063	110	CID		88.43	4.83728e-05		4	62		1	1744.89	-12.3683	22/161	pisum_OE_elastase_rep3.mgf
	High	NMFTSIVGNVFGFKA	P94086;P94047;D8V9C5;P93976;Q8MAK8;Q33620;A5X4C0;P92469;Q36637;Q37269;D0F109;B5U0R5;E5FEB9;Q06025;B7X9C6;P93984;Q8SLM7;Q95634;Q9MU99;Q6L9Z7;A9X7D2;B1PHP1;B2BY81;Q32728;A1XM40;A5X4C4;B8QQG8;C7C6E6;E5FEA2;Q8WJK7;Q9GHM5;O98740;Q6JXR0;Q5K3Z6;Q6SL53;C3S8M5;Q37154;Q37276;Q33198;Q8MC01;Q9MTT3;Q37155;Q6WCK4;B5LC06;B7P0E9;C7AQU9;Q95AW2;O98832;Q6L9Y3;Q8MAR4;O46989;Q95CF0;Q9TLI1;Q4VIB1;C6FJR8;Q33156;Q9GDP6;…	16077	110	CID		80.83	0.000285731		6	62		1	1631.82	-3.97761	11/151	pisum_OE_elastase_rep3.mgf
	High	FRVTPQPGVPPEEAGA	P94086;D8V9C5;P93976;Q33620;B6GUR1;P92469;D0F109;B5U0R5;Q6SSI3;E5FEB9;Q06025;B7X9C6;P93984;Q8SLM7;Q95634;Q9MU99;Q85WB5;A9X7D2;B2BY81;A1XM40;B8QQG8;C7C6E6;Q8WJK7;Q9GHM5;Q9BAN0;O98740;Q6JXR0;Q6SL53;C3S8M5;Q33198;D6MYJ8;Q9MTT3;Q37155;Q6WCK4;B7P0E9;C7AQU9;D6NK13;Q95AW2;O80031;Q7YJM0;Q1KZQ0;Q8MAR4;O46989;Q95CF0;Q9TLI1;Q4VIB1;Q33156;Q9GDP6;Q8MCY7;Q7YKG3;Q7YJQ2;Q67GM0;A5X4E4;Q8WLL1;Q9MRS6;O98437;Q6U127;…	14257	93	CID		72.54	0.00177224		5	61		1	1651.79	-30.1135	10/159	pisum_OE_elastase_rep3.mgf
	Low	FRVTPQPGVPPEEA	P94086;P94047;D8V9C5;P93976;B6GUW7;Q33620;B6GUR1;P92469;Q37269;D0F109;B5U0R5;Q6SSI3;E5FEB9;Q06025;B7X9C6;P93984;Q8SLM7;Q95634;Q9MU99;Q85WB5;A9X7D2;B2BY81;Q32728;A1XM40;B8QQG8;C7C6E6;Q8WJK7;Q9GHM5;Q9BAN0;O98740;Q6JXR0;Q6SL53;C3S8M5;Q33198;D6MYJ8;Q9MTT3;Q37155;Q6WCK4;B7P0E9;C7AQU9;D6NK13;Q95AW2;O80031;Q7YJM0;Q1KZQ0;Q8MAR4;O46989;Q95CF0;Q9TLI1;Q4VIB1;Q33156;Q9GDP6;Q8MCY7;Q7YKG3;Q7YJQ2;Q67GM0;A5X4E4;…	14356	101	CID		48.93	0.412624		2	61	58	1	1523.76	-14.4693	16/139	pisum_OE_elastase_rep3.mgf
	Low	AFRVTPQPGVPPEEA	P94086;P94047;D8V9C5;P93976;B6GUW7;Q33620;B6GUR1;P92469;Q37269;D0F109;B5U0R5;Q6SSI3;E5FEB9;Q06025;B7X9C6;P93984;Q8SLM7;Q95634;Q9MU99;Q85WB5;A9X7D2;B2BY81;Q32728;A1XM40;B8QQG8;C7C6E6;Q8WJK7;Q9GHM5;Q9BAN0;O98740;Q6JXR0;Q6SL53;C3S8M5;Q33198;D6MYJ8;Q9MTT3;Q37155;Q6WCK4;B7P0E9;C7AQU9;D6NK13;Q95AW2;O80031;Q7YJM0;Q1KZQ0;Q8MAR4;O46989;Q95CF0;Q9TLI1;Q4VIB1;Q33156;Q9GDP6;Q8MCY7;Q7YKG3;Q7YJQ2;Q67GM0;A5X4E4;…	14238	101	CID		46.84	0.631571		3	61	52	1	1594.75	-43.3063	8/147	pisum_OE_elastase_rep3.mgf
	Low	FRVTPQPGVPPEEAGAA	P94086;D8V9C5;P93976;Q33620;B6GUR1;P92469;D0F109;B5U0R5;Q6SSI3;E5FEB9;Q06025;B7X9C6;P93984;Q8SLM7;Q95634;Q9MU99;Q85WB5;A9X7D2;B2BY81;A1XM40;B8QQG8;C7C6E6;Q8WJK7;Q9GHM5;Q9BAN0;O98740;Q6JXR0;Q6SL53;C3S8M5;Q33198;D6MYJ8;Q9MTT3;Q37155;Q6WCK4;B7P0E9;C7AQU9;D6NK13;Q95AW2;O80031;Q7YJM0;Q1KZQ0;Q8MAR4;O46989;Q95CF0;Q9TLI1;Q4VIB1;Q33156;Q9GDP6;Q8MCY7;Q7YKG3;Q7YJQ2;Q67GM0;A5X4E4;Q9MRS6;O98437;Q6U127;B7P0I2;…	14214	91	CID		37.78	5.61045		3	62	48	1	1722.82	-35.5007	8/169	pisum_OE_elastase_rep3.mgf
	Low	FQGPPHGIQVERDKLNKYGRPL	P94086;D8V9C5;P93976;B6GUW7;A5X4C0;B6GUR1;P92469;Q06025;B7X9C6;P93984;Q8SLM7;Q95634;Q9MU99;Q85WB5;Q6L9Z7;A9X7D2;B1PHP1;B2BY81;A5X4C4;B7FCW2;B8QQG8;C7C6E6;E5FEA2;Q8WJK7;Q9GHM5;Q9BAN0;Q6JXR0;Q5K3Z6;Q6SL53;C3S8M5;Q37154;Q37276;E1U252;Q8MC01;D6MYJ8;Q9MTT3;Q37155;Q6WCK4;B5LC06;B7P0E9;C7AQU9;D6NK13;Q95AW2;O80031;O98832;Q7YJM0;Q6L9Y3;Q1KZQ0;Q8MAR4;O46989;Q95CF0;Q9TLI1;Q6YLR5;Q33156;Q9GDP6;Q8MCY7;Q7YKG3;…	14916	98	CID		34.93	8.80999		8	61	49	1	2549.36	-6.69704	16/219	pisum_OE_elastase_rep3.mgf
	Low	ALEACVQARNEGRDxALEcNEmGRDAS	B7P0I2	1	1	CID	X15(R), C19(Carbamidomethyl), M22(Oxidation)	12.34	1077.88		3	59	26	1	3037.47	35.8027	6/293	pisum_OE_elastase_rep3.mgf
	Low	FRVTPQPGVPPEEAGAAV	P94086;D8V9C5;P93976;Q33620;B6GUR1;P92469;D0F109;B5U0R5;Q6SSI3;E5FEB9;Q06025;B7X9C6;P93984;Q8SLM7;Q95634;Q9MU99;Q85WB5;A9X7D2;B2BY81;A1XM40;B8QQG8;C7C6E6;Q8WJK7;Q9GHM5;Q9BAN0;O98740;Q6JXR0;Q6SL53;C3S8M5;Q33198;D6MYJ8;Q9MTT3;Q37155;Q6WCK4;B7P0E9;C7AQU9;D6NK13;Q95AW2;O80031;Q7YJM0;Q1KZQ0;Q8MAR4;O46989;Q95CF0;Q9TLI1;Q4VIB1;Q33156;Q9GDP6;Q8MCY7;Q7YKG3;Q7YJQ2;Q67GM0;A5X4E4;Q9MRS6;O98437;Q6U127;B7P0I2;…	14184	91	CID		12.23	2005.5		9	62	31	1	1821.94	-4.27088	5/179	pisum_OE_elastase_rep3.mgf
Q8WHG5	15.37	9	9	449	49.6167	6.80029	125.319	Ribulose-1,5-biphosphate carboxylase (Fragment) OS=Wolffia australiana GN=rbcL PE=3 SV=1 - [Q8WHG5_9ARAE]
	Confidence Icon	Sequence	Protein Accessions	# Proteins	# Protein Groups	Activation Type	Modifications	IonScore	Exp Value	Δ Score	Rank	Identity High	Homology Threshold	Charge	m/z [Da]	ΔM [ppm]	Ions Matched	Spectrum File
	High	NMFTSIVGNVFGFKAL	P94086;P94047;D8V9C5;P93976;Q8MAK8;Q33620;A5X4C0;P92469;Q36637;Q37269;D0F109;B5U0R5;E5FEB9;Q06025;B7X9C6;P93984;Q8SLM7;Q95634;Q9MU99;Q6L9Z7;A9X7D2;B1PHP1;B2BY81;Q32728;A1XM40;A5X4C4;B8QQG8;C7C6E6;E5FEA2;Q8WJK7;Q9GHM5;O98740;Q6JXR0;Q5K3Z6;Q6SL53;C3S8M5;Q37154;Q37276;Q33198;Q8MC01;Q9MTT3;Q37155;Q6WCK4;B5LC06;B7P0E9;C7AQU9;Q95AW2;O98832;Q6L9Y3;Q8MAR4;O46989;Q95CF0;Q9TLI1;Q4VIB1;C6FJR8;Q33156;Q9GDP6;…	16063	110	CID		88.43	4.83728e-05		4	62		1	1744.89	-12.3683	22/161	pisum_OE_elastase_rep3.mgf
	High	NMFTSIVGNVFGFKA	P94086;P94047;D8V9C5;P93976;Q8MAK8;Q33620;A5X4C0;P92469;Q36637;Q37269;D0F109;B5U0R5;E5FEB9;Q06025;B7X9C6;P93984;Q8SLM7;Q95634;Q9MU99;Q6L9Z7;A9X7D2;B1PHP1;B2BY81;Q32728;A1XM40;A5X4C4;B8QQG8;C7C6E6;E5FEA2;Q8WJK7;Q9GHM5;O98740;Q6JXR0;Q5K3Z6;Q6SL53;C3S8M5;Q37154;Q37276;Q33198;Q8MC01;Q9MTT3;Q37155;Q6WCK4;B5LC06;B7P0E9;C7AQU9;Q95AW2;O98832;Q6L9Y3;Q8MAR4;O46989;Q95CF0;Q9TLI1;Q4VIB1;C6FJR8;Q33156;Q9GDP6;…	16077	110	CID		80.83	0.000285731		6	62		1	1631.82	-3.97761	11/151	pisum_OE_elastase_rep3.mgf
	High	FRVTPQPGVPPEEAGA	P94086;D8V9C5;P93976;Q33620;B6GUR1;P92469;D0F109;B5U0R5;Q6SSI3;E5FEB9;Q06025;B7X9C6;P93984;Q8SLM7;Q95634;Q9MU99;Q85WB5;A9X7D2;B2BY81;A1XM40;B8QQG8;C7C6E6;Q8WJK7;Q9GHM5;Q9BAN0;O98740;Q6JXR0;Q6SL53;C3S8M5;Q33198;D6MYJ8;Q9MTT3;Q37155;Q6WCK4;B7P0E9;C7AQU9;D6NK13;Q95AW2;O80031;Q7YJM0;Q1KZQ0;Q8MAR4;O46989;Q95CF0;Q9TLI1;Q4VIB1;Q33156;Q9GDP6;Q8MCY7;Q7YKG3;Q7YJQ2;Q67GM0;A5X4E4;Q8WLL1;Q9MRS6;O98437;Q6U127;…	14257	93	CID		72.54	0.00177224		5	61		1	1651.79	-30.1135	10/159	pisum_OE_elastase_rep3.mgf
	Low	FRVTPQPGVPPEEA	P94086;P94047;D8V9C5;P93976;B6GUW7;Q33620;B6GUR1;P92469;Q37269;D0F109;B5U0R5;Q6SSI3;E5FEB9;Q06025;B7X9C6;P93984;Q8SLM7;Q95634;Q9MU99;Q85WB5;A9X7D2;B2BY81;Q32728;A1XM40;B8QQG8;C7C6E6;Q8WJK7;Q9GHM5;Q9BAN0;O98740;Q6JXR0;Q6SL53;C3S8M5;Q33198;D6MYJ8;Q9MTT3;Q37155;Q6WCK4;B7P0E9;C7AQU9;D6NK13;Q95AW2;O80031;Q7YJM0;Q1KZQ0;Q8MAR4;O46989;Q95CF0;Q9TLI1;Q4VIB1;Q33156;Q9GDP6;Q8MCY7;Q7YKG3;Q7YJQ2;Q67GM0;A5X4E4;…	14356	101	CID		48.93	0.412624		2	61	58	1	1523.76	-14.4693	16/139	pisum_OE_elastase_rep3.mgf
	Low	AFRVTPQPGVPPEEA	P94086;P94047;D8V9C5;P93976;B6GUW7;Q33620;B6GUR1;P92469;Q37269;D0F109;B5U0R5;Q6SSI3;E5FEB9;Q06025;B7X9C6;P93984;Q8SLM7;Q95634;Q9MU99;Q85WB5;A9X7D2;B2BY81;Q32728;A1XM40;B8QQG8;C7C6E6;Q8WJK7;Q9GHM5;Q9BAN0;O98740;Q6JXR0;Q6SL53;C3S8M5;Q33198;D6MYJ8;Q9MTT3;Q37155;Q6WCK4;B7P0E9;C7AQU9;D6NK13;Q95AW2;O80031;Q7YJM0;Q1KZQ0;Q8MAR4;O46989;Q95CF0;Q9TLI1;Q4VIB1;Q33156;Q9GDP6;Q8MCY7;Q7YKG3;Q7YJQ2;Q67GM0;A5X4E4;…	14238	101	CID		46.84	0.631571		3	61	52	1	1594.75	-43.3063	8/147	pisum_OE_elastase_rep3.mgf
	Low	FRVTPQPGVPPEEAGAA	P94086;D8V9C5;P93976;Q33620;B6GUR1;P92469;D0F109;B5U0R5;Q6SSI3;E5FEB9;Q06025;B7X9C6;P93984;Q8SLM7;Q95634;Q9MU99;Q85WB5;A9X7D2;B2BY81;A1XM40;B8QQG8;C7C6E6;Q8WJK7;Q9GHM5;Q9BAN0;O98740;Q6JXR0;Q6SL53;C3S8M5;Q33198;D6MYJ8;Q9MTT3;Q37155;Q6WCK4;B7P0E9;C7AQU9;D6NK13;Q95AW2;O80031;Q7YJM0;Q1KZQ0;Q8MAR4;O46989;Q95CF0;Q9TLI1;Q4VIB1;Q33156;Q9GDP6;Q8MCY7;Q7YKG3;Q7YJQ2;Q67GM0;A5X4E4;Q9MRS6;O98437;Q6U127;B7P0I2;…	14214	91	CID		37.78	5.61045		3	62	48	1	1722.82	-35.5007	8/169	pisum_OE_elastase_rep3.mgf
	Low	FQGPPHGIQVERDKLNKYGRPL	P94086;D8V9C5;P93976;B6GUW7;A5X4C0;B6GUR1;P92469;Q06025;B7X9C6;P93984;Q8SLM7;Q95634;Q9MU99;Q85WB5;Q6L9Z7;A9X7D2;B1PHP1;B2BY81;A5X4C4;B7FCW2;B8QQG8;C7C6E6;E5FEA2;Q8WJK7;Q9GHM5;Q9BAN0;Q6JXR0;Q5K3Z6;Q6SL53;C3S8M5;Q37154;Q37276;E1U252;Q8MC01;D6MYJ8;Q9MTT3;Q37155;Q6WCK4;B5LC06;B7P0E9;C7AQU9;D6NK13;Q95AW2;O80031;O98832;Q7YJM0;Q6L9Y3;Q1KZQ0;Q8MAR4;O46989;Q95CF0;Q9TLI1;Q6YLR5;Q33156;Q9GDP6;Q8MCY7;Q7YKG3;…	14916	98	CID		34.93	8.80999		8	61	49	1	2549.36	-6.69704	16/219	pisum_OE_elastase_rep3.mgf
	Low	QDWxSMPGVIPV	Q8WHG5	4	1	CID	X4(M), X4(Oxidation)	18.02	499.268		9	61	35	1	1375.73	68.6062	5/112	pisum_OE_elastase_rep3.mgf
	Low	FRVTPQPGVPPEEAGAAV	P94086;D8V9C5;P93976;Q33620;B6GUR1;P92469;D0F109;B5U0R5;Q6SSI3;E5FEB9;Q06025;B7X9C6;P93984;Q8SLM7;Q95634;Q9MU99;Q85WB5;A9X7D2;B2BY81;A1XM40;B8QQG8;C7C6E6;Q8WJK7;Q9GHM5;Q9BAN0;O98740;Q6JXR0;Q6SL53;C3S8M5;Q33198;D6MYJ8;Q9MTT3;Q37155;Q6WCK4;B7P0E9;C7AQU9;D6NK13;Q95AW2;O80031;Q7YJM0;Q1KZQ0;Q8MAR4;O46989;Q95CF0;Q9TLI1;Q4VIB1;Q33156;Q9GDP6;Q8MCY7;Q7YKG3;Q7YJQ2;Q67GM0;A5X4E4;Q9MRS6;O98437;Q6U127;B7P0I2;…	14184	91	CID		12.23	2005.5		9	62	31	1	1821.94	-4.27088	5/179	pisum_OE_elastase_rep3.mgf
B1PHP9	17.98	9	9	456	50.6757	6.88818	125.319	Ribulose-1,5-bisphosphate carboxylase/oxygenase large subunit (Fragment) OS=Annona pruinosa GN=rbcL PE=3 SV=1 - [B1PHP9_9MAGN]
	Confidence Icon	Sequence	Protein Accessions	# Proteins	# Protein Groups	Activation Type	Modifications	IonScore	Exp Value	Δ Score	Rank	Identity High	Homology Threshold	Charge	m/z [Da]	ΔM [ppm]	Ions Matched	Spectrum File
	High	NMFTSIVGNVFGFKAL	P94086;P94047;D8V9C5;P93976;Q8MAK8;Q33620;A5X4C0;P92469;Q36637;Q37269;D0F109;B5U0R5;E5FEB9;Q06025;B7X9C6;P93984;Q8SLM7;Q95634;Q9MU99;Q6L9Z7;A9X7D2;B1PHP1;B2BY81;Q32728;A1XM40;A5X4C4;B8QQG8;C7C6E6;E5FEA2;Q8WJK7;Q9GHM5;O98740;Q6JXR0;Q5K3Z6;Q6SL53;C3S8M5;Q37154;Q37276;Q33198;Q8MC01;Q9MTT3;Q37155;Q6WCK4;B5LC06;B7P0E9;C7AQU9;Q95AW2;O98832;Q6L9Y3;Q8MAR4;O46989;Q95CF0;Q9TLI1;Q4VIB1;C6FJR8;Q33156;Q9GDP6;…	16063	110	CID		88.43	4.83728e-05		4	62		1	1744.89	-12.3683	22/161	pisum_OE_elastase_rep3.mgf
	High	NMFTSIVGNVFGFKA	P94086;P94047;D8V9C5;P93976;Q8MAK8;Q33620;A5X4C0;P92469;Q36637;Q37269;D0F109;B5U0R5;E5FEB9;Q06025;B7X9C6;P93984;Q8SLM7;Q95634;Q9MU99;Q6L9Z7;A9X7D2;B1PHP1;B2BY81;Q32728;A1XM40;A5X4C4;B8QQG8;C7C6E6;E5FEA2;Q8WJK7;Q9GHM5;O98740;Q6JXR0;Q5K3Z6;Q6SL53;C3S8M5;Q37154;Q37276;Q33198;Q8MC01;Q9MTT3;Q37155;Q6WCK4;B5LC06;B7P0E9;C7AQU9;Q95AW2;O98832;Q6L9Y3;Q8MAR4;O46989;Q95CF0;Q9TLI1;Q4VIB1;C6FJR8;Q33156;Q9GDP6;…	16077	110	CID		80.83	0.000285731		6	62		1	1631.82	-3.97761	11/151	pisum_OE_elastase_rep3.mgf
	High	FRVTPQPGVPPEEAGA	P94086;D8V9C5;P93976;Q33620;B6GUR1;P92469;D0F109;B5U0R5;Q6SSI3;E5FEB9;Q06025;B7X9C6;P93984;Q8SLM7;Q95634;Q9MU99;Q85WB5;A9X7D2;B2BY81;A1XM40;B8QQG8;C7C6E6;Q8WJK7;Q9GHM5;Q9BAN0;O98740;Q6JXR0;Q6SL53;C3S8M5;Q33198;D6MYJ8;Q9MTT3;Q37155;Q6WCK4;B7P0E9;C7AQU9;D6NK13;Q95AW2;O80031;Q7YJM0;Q1KZQ0;Q8MAR4;O46989;Q95CF0;Q9TLI1;Q4VIB1;Q33156;Q9GDP6;Q8MCY7;Q7YKG3;Q7YJQ2;Q67GM0;A5X4E4;Q8WLL1;Q9MRS6;O98437;Q6U127;…	14257	93	CID		72.54	0.00177224		5	61		1	1651.79	-30.1135	10/159	pisum_OE_elastase_rep3.mgf
	Low	FRVTPQPGVPPEEA	P94086;P94047;D8V9C5;P93976;B6GUW7;Q33620;B6GUR1;P92469;Q37269;D0F109;B5U0R5;Q6SSI3;E5FEB9;Q06025;B7X9C6;P93984;Q8SLM7;Q95634;Q9MU99;Q85WB5;A9X7D2;B2BY81;Q32728;A1XM40;B8QQG8;C7C6E6;Q8WJK7;Q9GHM5;Q9BAN0;O98740;Q6JXR0;Q6SL53;C3S8M5;Q33198;D6MYJ8;Q9MTT3;Q37155;Q6WCK4;B7P0E9;C7AQU9;D6NK13;Q95AW2;O80031;Q7YJM0;Q1KZQ0;Q8MAR4;O46989;Q95CF0;Q9TLI1;Q4VIB1;Q33156;Q9GDP6;Q8MCY7;Q7YKG3;Q7YJQ2;Q67GM0;A5X4E4;…	14356	101	CID		48.93	0.412624		2	61	58	1	1523.76	-14.4693	16/139	pisum_OE_elastase_rep3.mgf
	Low	AFRVTPQPGVPPEEA	P94086;P94047;D8V9C5;P93976;B6GUW7;Q33620;B6GUR1;P92469;Q37269;D0F109;B5U0R5;Q6SSI3;E5FEB9;Q06025;B7X9C6;P93984;Q8SLM7;Q95634;Q9MU99;Q85WB5;A9X7D2;B2BY81;Q32728;A1XM40;B8QQG8;C7C6E6;Q8WJK7;Q9GHM5;Q9BAN0;O98740;Q6JXR0;Q6SL53;C3S8M5;Q33198;D6MYJ8;Q9MTT3;Q37155;Q6WCK4;B7P0E9;C7AQU9;D6NK13;Q95AW2;O80031;Q7YJM0;Q1KZQ0;Q8MAR4;O46989;Q95CF0;Q9TLI1;Q4VIB1;Q33156;Q9GDP6;Q8MCY7;Q7YKG3;Q7YJQ2;Q67GM0;A5X4E4;…	14238	101	CID		46.84	0.631571		3	61	52	1	1594.75	-43.3063	8/147	pisum_OE_elastase_rep3.mgf
	Low	FRVTPQPGVPPEEAGAA	P94086;D8V9C5;P93976;Q33620;B6GUR1;P92469;D0F109;B5U0R5;Q6SSI3;E5FEB9;Q06025;B7X9C6;P93984;Q8SLM7;Q95634;Q9MU99;Q85WB5;A9X7D2;B2BY81;A1XM40;B8QQG8;C7C6E6;Q8WJK7;Q9GHM5;Q9BAN0;O98740;Q6JXR0;Q6SL53;C3S8M5;Q33198;D6MYJ8;Q9MTT3;Q37155;Q6WCK4;B7P0E9;C7AQU9;D6NK13;Q95AW2;O80031;Q7YJM0;Q1KZQ0;Q8MAR4;O46989;Q95CF0;Q9TLI1;Q4VIB1;Q33156;Q9GDP6;Q8MCY7;Q7YKG3;Q7YJQ2;Q67GM0;A5X4E4;Q9MRS6;O98437;Q6U127;B7P0I2;…	14214	91	CID		37.78	5.61045		3	62	48	1	1722.82	-35.5007	8/169	pisum_OE_elastase_rep3.mgf
	Low	FQGPPHGIQVERDKLNKYGRPL	P94086;D8V9C5;P93976;B6GUW7;A5X4C0;B6GUR1;P92469;Q06025;B7X9C6;P93984;Q8SLM7;Q95634;Q9MU99;Q85WB5;Q6L9Z7;A9X7D2;B1PHP1;B2BY81;A5X4C4;B7FCW2;B8QQG8;C7C6E6;E5FEA2;Q8WJK7;Q9GHM5;Q9BAN0;Q6JXR0;Q5K3Z6;Q6SL53;C3S8M5;Q37154;Q37276;E1U252;Q8MC01;D6MYJ8;Q9MTT3;Q37155;Q6WCK4;B5LC06;B7P0E9;C7AQU9;D6NK13;Q95AW2;O80031;O98832;Q7YJM0;Q6L9Y3;Q1KZQ0;Q8MAR4;O46989;Q95CF0;Q9TLI1;Q6YLR5;Q33156;Q9GDP6;Q8MCY7;Q7YKG3;…	14916	98	CID		34.93	8.80999		8	61	49	1	2549.36	-6.69704	16/219	pisum_OE_elastase_rep3.mgf
	Low	KRRPKTGEIKGHYLNATAGTCEEMI	B1PHP9	1	1	CID		15.45	673.535		3	60	29	1	2803.42	-4.85524	5/266	pisum_OE_elastase_rep3.mgf
	Low	FRVTPQPGVPPEEAGAAV	P94086;D8V9C5;P93976;Q33620;B6GUR1;P92469;D0F109;B5U0R5;Q6SSI3;E5FEB9;Q06025;B7X9C6;P93984;Q8SLM7;Q95634;Q9MU99;Q85WB5;A9X7D2;B2BY81;A1XM40;B8QQG8;C7C6E6;Q8WJK7;Q9GHM5;Q9BAN0;O98740;Q6JXR0;Q6SL53;C3S8M5;Q33198;D6MYJ8;Q9MTT3;Q37155;Q6WCK4;B7P0E9;C7AQU9;D6NK13;Q95AW2;O80031;Q7YJM0;Q1KZQ0;Q8MAR4;O46989;Q95CF0;Q9TLI1;Q4VIB1;Q33156;Q9GDP6;Q8MCY7;Q7YKG3;Q7YJQ2;Q67GM0;A5X4E4;Q9MRS6;O98437;Q6U127;B7P0I2;…	14184	91	CID		12.23	2005.5		9	62	31	1	1821.94	-4.27088	5/179	pisum_OE_elastase_rep3.mgf
Q8MCX8	18.26	9	9	449	49.9121	7.1958	125.319	Ribulose-1,5-bisphosphate carboxylase large subunit (Fragment) OS=Garcinia latissima GN=rbcL PE=3 SV=2 - [Q8MCX8_9ROSI]
	Confidence Icon	Sequence	Protein Accessions	# Proteins	# Protein Groups	Activation Type	Modifications	IonScore	Exp Value	Δ Score	Rank	Identity High	Homology Threshold	Charge	m/z [Da]	ΔM [ppm]	Ions Matched	Spectrum File
	High	NMFTSIVGNVFGFKAL	P94086;P94047;D8V9C5;P93976;Q8MAK8;Q33620;A5X4C0;P92469;Q36637;Q37269;D0F109;B5U0R5;E5FEB9;Q06025;B7X9C6;P93984;Q8SLM7;Q95634;Q9MU99;Q6L9Z7;A9X7D2;B1PHP1;B2BY81;Q32728;A1XM40;A5X4C4;B8QQG8;C7C6E6;E5FEA2;Q8WJK7;Q9GHM5;O98740;Q6JXR0;Q5K3Z6;Q6SL53;C3S8M5;Q37154;Q37276;Q33198;Q8MC01;Q9MTT3;Q37155;Q6WCK4;B5LC06;B7P0E9;C7AQU9;Q95AW2;O98832;Q6L9Y3;Q8MAR4;O46989;Q95CF0;Q9TLI1;Q4VIB1;C6FJR8;Q33156;Q9GDP6;…	16063	110	CID		88.43	4.83728e-05		4	62		1	1744.89	-12.3683	22/161	pisum_OE_elastase_rep3.mgf
	High	NMFTSIVGNVFGFKA	P94086;P94047;D8V9C5;P93976;Q8MAK8;Q33620;A5X4C0;P92469;Q36637;Q37269;D0F109;B5U0R5;E5FEB9;Q06025;B7X9C6;P93984;Q8SLM7;Q95634;Q9MU99;Q6L9Z7;A9X7D2;B1PHP1;B2BY81;Q32728;A1XM40;A5X4C4;B8QQG8;C7C6E6;E5FEA2;Q8WJK7;Q9GHM5;O98740;Q6JXR0;Q5K3Z6;Q6SL53;C3S8M5;Q37154;Q37276;Q33198;Q8MC01;Q9MTT3;Q37155;Q6WCK4;B5LC06;B7P0E9;C7AQU9;Q95AW2;O98832;Q6L9Y3;Q8MAR4;O46989;Q95CF0;Q9TLI1;Q4VIB1;C6FJR8;Q33156;Q9GDP6;…	16077	110	CID		80.83	0.000285731		6	62		1	1631.82	-3.97761	11/151	pisum_OE_elastase_rep3.mgf
	High	FRVTPQPGVPPEEAGA	P94086;D8V9C5;P93976;Q33620;B6GUR1;P92469;D0F109;B5U0R5;Q6SSI3;E5FEB9;Q06025;B7X9C6;P93984;Q8SLM7;Q95634;Q9MU99;Q85WB5;A9X7D2;B2BY81;A1XM40;B8QQG8;C7C6E6;Q8WJK7;Q9GHM5;Q9BAN0;O98740;Q6JXR0;Q6SL53;C3S8M5;Q33198;D6MYJ8;Q9MTT3;Q37155;Q6WCK4;B7P0E9;C7AQU9;D6NK13;Q95AW2;O80031;Q7YJM0;Q1KZQ0;Q8MAR4;O46989;Q95CF0;Q9TLI1;Q4VIB1;Q33156;Q9GDP6;Q8MCY7;Q7YKG3;Q7YJQ2;Q67GM0;A5X4E4;Q8WLL1;Q9MRS6;O98437;Q6U127;…	14257	93	CID		72.54	0.00177224		5	61		1	1651.79	-30.1135	10/159	pisum_OE_elastase_rep3.mgf
	Low	FRVTPQPGVPPEEA	P94086;P94047;D8V9C5;P93976;B6GUW7;Q33620;B6GUR1;P92469;Q37269;D0F109;B5U0R5;Q6SSI3;E5FEB9;Q06025;B7X9C6;P93984;Q8SLM7;Q95634;Q9MU99;Q85WB5;A9X7D2;B2BY81;Q32728;A1XM40;B8QQG8;C7C6E6;Q8WJK7;Q9GHM5;Q9BAN0;O98740;Q6JXR0;Q6SL53;C3S8M5;Q33198;D6MYJ8;Q9MTT3;Q37155;Q6WCK4;B7P0E9;C7AQU9;D6NK13;Q95AW2;O80031;Q7YJM0;Q1KZQ0;Q8MAR4;O46989;Q95CF0;Q9TLI1;Q4VIB1;Q33156;Q9GDP6;Q8MCY7;Q7YKG3;Q7YJQ2;Q67GM0;A5X4E4;…	14356	101	CID		48.93	0.412624		2	61	58	1	1523.76	-14.4693	16/139	pisum_OE_elastase_rep3.mgf
	Low	AFRVTPQPGVPPEEA	P94086;P94047;D8V9C5;P93976;B6GUW7;Q33620;B6GUR1;P92469;Q37269;D0F109;B5U0R5;Q6SSI3;E5FEB9;Q06025;B7X9C6;P93984;Q8SLM7;Q95634;Q9MU99;Q85WB5;A9X7D2;B2BY81;Q32728;A1XM40;B8QQG8;C7C6E6;Q8WJK7;Q9GHM5;Q9BAN0;O98740;Q6JXR0;Q6SL53;C3S8M5;Q33198;D6MYJ8;Q9MTT3;Q37155;Q6WCK4;B7P0E9;C7AQU9;D6NK13;Q95AW2;O80031;Q7YJM0;Q1KZQ0;Q8MAR4;O46989;Q95CF0;Q9TLI1;Q4VIB1;Q33156;Q9GDP6;Q8MCY7;Q7YKG3;Q7YJQ2;Q67GM0;A5X4E4;…	14238	101	CID		46.84	0.631571		3	61	52	1	1594.75	-43.3063	8/147	pisum_OE_elastase_rep3.mgf
	Low	FRVTPQPGVPPEEAGAA	P94086;D8V9C5;P93976;Q33620;B6GUR1;P92469;D0F109;B5U0R5;Q6SSI3;E5FEB9;Q06025;B7X9C6;P93984;Q8SLM7;Q95634;Q9MU99;Q85WB5;A9X7D2;B2BY81;A1XM40;B8QQG8;C7C6E6;Q8WJK7;Q9GHM5;Q9BAN0;O98740;Q6JXR0;Q6SL53;C3S8M5;Q33198;D6MYJ8;Q9MTT3;Q37155;Q6WCK4;B7P0E9;C7AQU9;D6NK13;Q95AW2;O80031;Q7YJM0;Q1KZQ0;Q8MAR4;O46989;Q95CF0;Q9TLI1;Q4VIB1;Q33156;Q9GDP6;Q8MCY7;Q7YKG3;Q7YJQ2;Q67GM0;A5X4E4;Q9MRS6;O98437;Q6U127;B7P0I2;…	14214	91	CID		37.78	5.61045		3	62	48	1	1722.82	-35.5007	8/169	pisum_OE_elastase_rep3.mgf
	Low	FQGPPHGIQVERDKLNKYGRPL	P94086;D8V9C5;P93976;B6GUW7;A5X4C0;B6GUR1;P92469;Q06025;B7X9C6;P93984;Q8SLM7;Q95634;Q9MU99;Q85WB5;Q6L9Z7;A9X7D2;B1PHP1;B2BY81;A5X4C4;B7FCW2;B8QQG8;C7C6E6;E5FEA2;Q8WJK7;Q9GHM5;Q9BAN0;Q6JXR0;Q5K3Z6;Q6SL53;C3S8M5;Q37154;Q37276;E1U252;Q8MC01;D6MYJ8;Q9MTT3;Q37155;Q6WCK4;B5LC06;B7P0E9;C7AQU9;D6NK13;Q95AW2;O80031;O98832;Q7YJM0;Q6L9Y3;Q1KZQ0;Q8MAR4;O46989;Q95CF0;Q9TLI1;Q6YLR5;Q33156;Q9GDP6;Q8MCY7;Q7YKG3;…	14916	98	CID		34.93	8.80999		8	61	49	1	2549.36	-6.69704	16/219	pisum_OE_elastase_rep3.mgf
	Low	NRVALExCVQARNEGRDLAREGNEI	Q8MCX8	4	1	CID	X7(D)	23.73	90.0661		7	60	38	1	2827.27	-42.6671	10/275	pisum_OE_elastase_rep3.mgf
	Low	FRVTPQPGVPPEEAGAAV	P94086;D8V9C5;P93976;Q33620;B6GUR1;P92469;D0F109;B5U0R5;Q6SSI3;E5FEB9;Q06025;B7X9C6;P93984;Q8SLM7;Q95634;Q9MU99;Q85WB5;A9X7D2;B2BY81;A1XM40;B8QQG8;C7C6E6;Q8WJK7;Q9GHM5;Q9BAN0;O98740;Q6JXR0;Q6SL53;C3S8M5;Q33198;D6MYJ8;Q9MTT3;Q37155;Q6WCK4;B7P0E9;C7AQU9;D6NK13;Q95AW2;O80031;Q7YJM0;Q1KZQ0;Q8MAR4;O46989;Q95CF0;Q9TLI1;Q4VIB1;Q33156;Q9GDP6;Q8MCY7;Q7YKG3;Q7YJQ2;Q67GM0;A5X4E4;Q9MRS6;O98437;Q6U127;B7P0I2;…	14184	91	CID		12.23	2005.5		9	62	31	1	1821.94	-4.27088	5/179	pisum_OE_elastase_rep3.mgf
Q36855	21.94	9	9	392	43.714	7.02002	125.319	Ribulose-1,5-bisphosphate carboxylase (Fragment) OS=Wittsteinia vacciniacea GN=rbcL PE=4 SV=1 - [Q36855_9ASTR]
	Confidence Icon	Sequence	Protein Accessions	# Proteins	# Protein Groups	Activation Type	Modifications	IonScore	Exp Value	Δ Score	Rank	Identity High	Homology Threshold	Charge	m/z [Da]	ΔM [ppm]	Ions Matched	Spectrum File
	High	NMFTSIVGNVFGFKAL	P94086;P94047;D8V9C5;P93976;Q8MAK8;Q33620;A5X4C0;P92469;Q36637;Q37269;D0F109;B5U0R5;E5FEB9;Q06025;B7X9C6;P93984;Q8SLM7;Q95634;Q9MU99;Q6L9Z7;A9X7D2;B1PHP1;B2BY81;Q32728;A1XM40;A5X4C4;B8QQG8;C7C6E6;E5FEA2;Q8WJK7;Q9GHM5;O98740;Q6JXR0;Q5K3Z6;Q6SL53;C3S8M5;Q37154;Q37276;Q33198;Q8MC01;Q9MTT3;Q37155;Q6WCK4;B5LC06;B7P0E9;C7AQU9;Q95AW2;O98832;Q6L9Y3;Q8MAR4;O46989;Q95CF0;Q9TLI1;Q4VIB1;C6FJR8;Q33156;Q9GDP6;…	16063	110	CID		88.43	4.83728e-05		4	62		1	1744.89	-12.3683	22/161	pisum_OE_elastase_rep3.mgf
	High	NMFTSIVGNVFGFKA	P94086;P94047;D8V9C5;P93976;Q8MAK8;Q33620;A5X4C0;P92469;Q36637;Q37269;D0F109;B5U0R5;E5FEB9;Q06025;B7X9C6;P93984;Q8SLM7;Q95634;Q9MU99;Q6L9Z7;A9X7D2;B1PHP1;B2BY81;Q32728;A1XM40;A5X4C4;B8QQG8;C7C6E6;E5FEA2;Q8WJK7;Q9GHM5;O98740;Q6JXR0;Q5K3Z6;Q6SL53;C3S8M5;Q37154;Q37276;Q33198;Q8MC01;Q9MTT3;Q37155;Q6WCK4;B5LC06;B7P0E9;C7AQU9;Q95AW2;O98832;Q6L9Y3;Q8MAR4;O46989;Q95CF0;Q9TLI1;Q4VIB1;C6FJR8;Q33156;Q9GDP6;…	16077	110	CID		80.83	0.000285731		6	62		1	1631.82	-3.97761	11/151	pisum_OE_elastase_rep3.mgf
	High	FRVTPQPGVPPEEAGA	P94086;D8V9C5;P93976;Q33620;B6GUR1;P92469;D0F109;B5U0R5;Q6SSI3;E5FEB9;Q06025;B7X9C6;P93984;Q8SLM7;Q95634;Q9MU99;Q85WB5;A9X7D2;B2BY81;A1XM40;B8QQG8;C7C6E6;Q8WJK7;Q9GHM5;Q9BAN0;O98740;Q6JXR0;Q6SL53;C3S8M5;Q33198;D6MYJ8;Q9MTT3;Q37155;Q6WCK4;B7P0E9;C7AQU9;D6NK13;Q95AW2;O80031;Q7YJM0;Q1KZQ0;Q8MAR4;O46989;Q95CF0;Q9TLI1;Q4VIB1;Q33156;Q9GDP6;Q8MCY7;Q7YKG3;Q7YJQ2;Q67GM0;A5X4E4;Q8WLL1;Q9MRS6;O98437;Q6U127;…	14257	93	CID		72.54	0.00177224		5	61		1	1651.79	-30.1135	10/159	pisum_OE_elastase_rep3.mgf
	Low	FRVTPQPGVPPEEA	P94086;P94047;D8V9C5;P93976;B6GUW7;Q33620;B6GUR1;P92469;Q37269;D0F109;B5U0R5;Q6SSI3;E5FEB9;Q06025;B7X9C6;P93984;Q8SLM7;Q95634;Q9MU99;Q85WB5;A9X7D2;B2BY81;Q32728;A1XM40;B8QQG8;C7C6E6;Q8WJK7;Q9GHM5;Q9BAN0;O98740;Q6JXR0;Q6SL53;C3S8M5;Q33198;D6MYJ8;Q9MTT3;Q37155;Q6WCK4;B7P0E9;C7AQU9;D6NK13;Q95AW2;O80031;Q7YJM0;Q1KZQ0;Q8MAR4;O46989;Q95CF0;Q9TLI1;Q4VIB1;Q33156;Q9GDP6;Q8MCY7;Q7YKG3;Q7YJQ2;Q67GM0;A5X4E4;…	14356	101	CID		48.93	0.412624		2	61	58	1	1523.76	-14.4693	16/139	pisum_OE_elastase_rep3.mgf
	Low	AFRVTPQPGVPPEEA	P94086;P94047;D8V9C5;P93976;B6GUW7;Q33620;B6GUR1;P92469;Q37269;D0F109;B5U0R5;Q6SSI3;E5FEB9;Q06025;B7X9C6;P93984;Q8SLM7;Q95634;Q9MU99;Q85WB5;A9X7D2;B2BY81;Q32728;A1XM40;B8QQG8;C7C6E6;Q8WJK7;Q9GHM5;Q9BAN0;O98740;Q6JXR0;Q6SL53;C3S8M5;Q33198;D6MYJ8;Q9MTT3;Q37155;Q6WCK4;B7P0E9;C7AQU9;D6NK13;Q95AW2;O80031;Q7YJM0;Q1KZQ0;Q8MAR4;O46989;Q95CF0;Q9TLI1;Q4VIB1;Q33156;Q9GDP6;Q8MCY7;Q7YKG3;Q7YJQ2;Q67GM0;A5X4E4;…	14238	101	CID		46.84	0.631571		3	61	52	1	1594.75	-43.3063	8/147	pisum_OE_elastase_rep3.mgf
	Low	FRVTPQPGVPPEEAGAA	P94086;D8V9C5;P93976;Q33620;B6GUR1;P92469;D0F109;B5U0R5;Q6SSI3;E5FEB9;Q06025;B7X9C6;P93984;Q8SLM7;Q95634;Q9MU99;Q85WB5;A9X7D2;B2BY81;A1XM40;B8QQG8;C7C6E6;Q8WJK7;Q9GHM5;Q9BAN0;O98740;Q6JXR0;Q6SL53;C3S8M5;Q33198;D6MYJ8;Q9MTT3;Q37155;Q6WCK4;B7P0E9;C7AQU9;D6NK13;Q95AW2;O80031;Q7YJM0;Q1KZQ0;Q8MAR4;O46989;Q95CF0;Q9TLI1;Q4VIB1;Q33156;Q9GDP6;Q8MCY7;Q7YKG3;Q7YJQ2;Q67GM0;A5X4E4;Q9MRS6;O98437;Q6U127;B7P0I2;…	14214	91	CID		37.78	5.61045		3	62	48	1	1722.82	-35.5007	8/169	pisum_OE_elastase_rep3.mgf
	Low	FQGPPHGIQVERDKLNKYGRPL	P94086;D8V9C5;P93976;B6GUW7;A5X4C0;B6GUR1;P92469;Q06025;B7X9C6;P93984;Q8SLM7;Q95634;Q9MU99;Q85WB5;Q6L9Z7;A9X7D2;B1PHP1;B2BY81;A5X4C4;B7FCW2;B8QQG8;C7C6E6;E5FEA2;Q8WJK7;Q9GHM5;Q9BAN0;Q6JXR0;Q5K3Z6;Q6SL53;C3S8M5;Q37154;Q37276;E1U252;Q8MC01;D6MYJ8;Q9MTT3;Q37155;Q6WCK4;B5LC06;B7P0E9;C7AQU9;D6NK13;Q95AW2;O80031;O98832;Q7YJM0;Q6L9Y3;Q1KZQ0;Q8MAR4;O46989;Q95CF0;Q9TLI1;Q6YLR5;Q33156;Q9GDP6;Q8MCY7;Q7YKG3;…	14916	98	CID		34.93	8.80999		8	61	49	1	2549.36	-6.69704	16/219	pisum_OE_elastase_rep3.mgf
	Low	FRVTPQPGVPPEEAGAAV	P94086;D8V9C5;P93976;Q33620;B6GUR1;P92469;D0F109;B5U0R5;Q6SSI3;E5FEB9;Q06025;B7X9C6;P93984;Q8SLM7;Q95634;Q9MU99;Q85WB5;A9X7D2;B2BY81;A1XM40;B8QQG8;C7C6E6;Q8WJK7;Q9GHM5;Q9BAN0;O98740;Q6JXR0;Q6SL53;C3S8M5;Q33198;D6MYJ8;Q9MTT3;Q37155;Q6WCK4;B7P0E9;C7AQU9;D6NK13;Q95AW2;O80031;Q7YJM0;Q1KZQ0;Q8MAR4;O46989;Q95CF0;Q9TLI1;Q4VIB1;Q33156;Q9GDP6;Q8MCY7;Q7YKG3;Q7YJQ2;Q67GM0;A5X4E4;Q9MRS6;O98437;Q6U127;B7P0I2;…	14184	91	CID		12.23	2005.5		9	62	31	1	1821.94	-4.27088	5/179	pisum_OE_elastase_rep3.mgf
	Low	DRQKNHGMHFRVLAKALRmSGGxHIHSGT	Q36855	1	1	CID	M19(Oxidation), X23(T)	11.67	1022.32		8	58	28	1	3258.49	-53.5974	5/323	pisum_OE_elastase_rep3.mgf
Q6L9Z2	18.67	9	9	450	49.6837	6.58057	125.319	RuBisCO large subunit (Fragment) OS=Ypsilandra thibetica GN=rbcL PE=3 SV=1 - [Q6L9Z2_9LILI]
	Confidence Icon	Sequence	Protein Accessions	# Proteins	# Protein Groups	Activation Type	Modifications	IonScore	Exp Value	Δ Score	Rank	Identity High	Homology Threshold	Charge	m/z [Da]	ΔM [ppm]	Ions Matched	Spectrum File
	High	NMFTSIVGNVFGFKAL	P94086;P94047;D8V9C5;P93976;Q8MAK8;Q33620;A5X4C0;P92469;Q36637;Q37269;D0F109;B5U0R5;E5FEB9;Q06025;B7X9C6;P93984;Q8SLM7;Q95634;Q9MU99;Q6L9Z7;A9X7D2;B1PHP1;B2BY81;Q32728;A1XM40;A5X4C4;B8QQG8;C7C6E6;E5FEA2;Q8WJK7;Q9GHM5;O98740;Q6JXR0;Q5K3Z6;Q6SL53;C3S8M5;Q37154;Q37276;Q33198;Q8MC01;Q9MTT3;Q37155;Q6WCK4;B5LC06;B7P0E9;C7AQU9;Q95AW2;O98832;Q6L9Y3;Q8MAR4;O46989;Q95CF0;Q9TLI1;Q4VIB1;C6FJR8;Q33156;Q9GDP6;…	16063	110	CID		88.43	4.83728e-05		4	62		1	1744.89	-12.3683	22/161	pisum_OE_elastase_rep3.mgf
	High	NMFTSIVGNVFGFKA	P94086;P94047;D8V9C5;P93976;Q8MAK8;Q33620;A5X4C0;P92469;Q36637;Q37269;D0F109;B5U0R5;E5FEB9;Q06025;B7X9C6;P93984;Q8SLM7;Q95634;Q9MU99;Q6L9Z7;A9X7D2;B1PHP1;B2BY81;Q32728;A1XM40;A5X4C4;B8QQG8;C7C6E6;E5FEA2;Q8WJK7;Q9GHM5;O98740;Q6JXR0;Q5K3Z6;Q6SL53;C3S8M5;Q37154;Q37276;Q33198;Q8MC01;Q9MTT3;Q37155;Q6WCK4;B5LC06;B7P0E9;C7AQU9;Q95AW2;O98832;Q6L9Y3;Q8MAR4;O46989;Q95CF0;Q9TLI1;Q4VIB1;C6FJR8;Q33156;Q9GDP6;…	16077	110	CID		80.83	0.000285731		6	62		1	1631.82	-3.97761	11/151	pisum_OE_elastase_rep3.mgf
	High	FRVTPQPGVPPEEAGA	P94086;D8V9C5;P93976;Q33620;B6GUR1;P92469;D0F109;B5U0R5;Q6SSI3;E5FEB9;Q06025;B7X9C6;P93984;Q8SLM7;Q95634;Q9MU99;Q85WB5;A9X7D2;B2BY81;A1XM40;B8QQG8;C7C6E6;Q8WJK7;Q9GHM5;Q9BAN0;O98740;Q6JXR0;Q6SL53;C3S8M5;Q33198;D6MYJ8;Q9MTT3;Q37155;Q6WCK4;B7P0E9;C7AQU9;D6NK13;Q95AW2;O80031;Q7YJM0;Q1KZQ0;Q8MAR4;O46989;Q95CF0;Q9TLI1;Q4VIB1;Q33156;Q9GDP6;Q8MCY7;Q7YKG3;Q7YJQ2;Q67GM0;A5X4E4;Q8WLL1;Q9MRS6;O98437;Q6U127;…	14257	93	CID		72.54	0.00177224		5	61		1	1651.79	-30.1135	10/159	pisum_OE_elastase_rep3.mgf
	Low	FRVTPQPGVPPEEA	P94086;P94047;D8V9C5;P93976;B6GUW7;Q33620;B6GUR1;P92469;Q37269;D0F109;B5U0R5;Q6SSI3;E5FEB9;Q06025;B7X9C6;P93984;Q8SLM7;Q95634;Q9MU99;Q85WB5;A9X7D2;B2BY81;Q32728;A1XM40;B8QQG8;C7C6E6;Q8WJK7;Q9GHM5;Q9BAN0;O98740;Q6JXR0;Q6SL53;C3S8M5;Q33198;D6MYJ8;Q9MTT3;Q37155;Q6WCK4;B7P0E9;C7AQU9;D6NK13;Q95AW2;O80031;Q7YJM0;Q1KZQ0;Q8MAR4;O46989;Q95CF0;Q9TLI1;Q4VIB1;Q33156;Q9GDP6;Q8MCY7;Q7YKG3;Q7YJQ2;Q67GM0;A5X4E4;…	14356	101	CID		48.93	0.412624		2	61	58	1	1523.76	-14.4693	16/139	pisum_OE_elastase_rep3.mgf
	Low	AFRVTPQPGVPPEEA	P94086;P94047;D8V9C5;P93976;B6GUW7;Q33620;B6GUR1;P92469;Q37269;D0F109;B5U0R5;Q6SSI3;E5FEB9;Q06025;B7X9C6;P93984;Q8SLM7;Q95634;Q9MU99;Q85WB5;A9X7D2;B2BY81;Q32728;A1XM40;B8QQG8;C7C6E6;Q8WJK7;Q9GHM5;Q9BAN0;O98740;Q6JXR0;Q6SL53;C3S8M5;Q33198;D6MYJ8;Q9MTT3;Q37155;Q6WCK4;B7P0E9;C7AQU9;D6NK13;Q95AW2;O80031;Q7YJM0;Q1KZQ0;Q8MAR4;O46989;Q95CF0;Q9TLI1;Q4VIB1;Q33156;Q9GDP6;Q8MCY7;Q7YKG3;Q7YJQ2;Q67GM0;A5X4E4;…	14238	101	CID		46.84	0.631571		3	61	52	1	1594.75	-43.3063	8/147	pisum_OE_elastase_rep3.mgf
	Low	FRVTPQPGVPPEEAGAA	P94086;D8V9C5;P93976;Q33620;B6GUR1;P92469;D0F109;B5U0R5;Q6SSI3;E5FEB9;Q06025;B7X9C6;P93984;Q8SLM7;Q95634;Q9MU99;Q85WB5;A9X7D2;B2BY81;A1XM40;B8QQG8;C7C6E6;Q8WJK7;Q9GHM5;Q9BAN0;O98740;Q6JXR0;Q6SL53;C3S8M5;Q33198;D6MYJ8;Q9MTT3;Q37155;Q6WCK4;B7P0E9;C7AQU9;D6NK13;Q95AW2;O80031;Q7YJM0;Q1KZQ0;Q8MAR4;O46989;Q95CF0;Q9TLI1;Q4VIB1;Q33156;Q9GDP6;Q8MCY7;Q7YKG3;Q7YJQ2;Q67GM0;A5X4E4;Q9MRS6;O98437;Q6U127;B7P0I2;…	14214	91	CID		37.78	5.61045		3	62	48	1	1722.82	-35.5007	8/169	pisum_OE_elastase_rep3.mgf
	Low	FQGPPHGIQVERDKLNKYGRPL	P94086;D8V9C5;P93976;B6GUW7;A5X4C0;B6GUR1;P92469;Q06025;B7X9C6;P93984;Q8SLM7;Q95634;Q9MU99;Q85WB5;Q6L9Z7;A9X7D2;B1PHP1;B2BY81;A5X4C4;B7FCW2;B8QQG8;C7C6E6;E5FEA2;Q8WJK7;Q9GHM5;Q9BAN0;Q6JXR0;Q5K3Z6;Q6SL53;C3S8M5;Q37154;Q37276;E1U252;Q8MC01;D6MYJ8;Q9MTT3;Q37155;Q6WCK4;B5LC06;B7P0E9;C7AQU9;D6NK13;Q95AW2;O80031;O98832;Q7YJM0;Q6L9Y3;Q1KZQ0;Q8MAR4;O46989;Q95CF0;Q9TLI1;Q6YLR5;Q33156;Q9GDP6;Q8MCY7;Q7YKG3;…	14916	98	CID		34.93	8.80999		8	61	49	1	2549.36	-6.69704	16/219	pisum_OE_elastase_rep3.mgf
	Low	ALEACVQxRNEGRDLDREGNEIIREAS	Q6L9Z2	1	1	CID	X8(S)	22.71	93.8086		9	59	41	1	3030.34	-41.6822	5/293	pisum_OE_elastase_rep3.mgf
	Low	FRVTPQPGVPPEEAGAAV	P94086;D8V9C5;P93976;Q33620;B6GUR1;P92469;D0F109;B5U0R5;Q6SSI3;E5FEB9;Q06025;B7X9C6;P93984;Q8SLM7;Q95634;Q9MU99;Q85WB5;A9X7D2;B2BY81;A1XM40;B8QQG8;C7C6E6;Q8WJK7;Q9GHM5;Q9BAN0;O98740;Q6JXR0;Q6SL53;C3S8M5;Q33198;D6MYJ8;Q9MTT3;Q37155;Q6WCK4;B7P0E9;C7AQU9;D6NK13;Q95AW2;O80031;Q7YJM0;Q1KZQ0;Q8MAR4;O46989;Q95CF0;Q9TLI1;Q4VIB1;Q33156;Q9GDP6;Q8MCY7;Q7YKG3;Q7YJQ2;Q67GM0;A5X4E4;Q9MRS6;O98437;Q6U127;B7P0I2;…	14184	91	CID		12.23	2005.5		9	62	31	1	1821.94	-4.27088	5/179	pisum_OE_elastase_rep3.mgf
C7AF24	19.91	12	12	427	47.1467	6.88818	125.319	Ribulose-1,5-bisphosphate carboxylase/oxygenase large subunit (Fragment) OS=Pseudopanax crassifolius GN=rbcL PE=3 SV=1 - [C7AF24_9APIA]
	Confidence Icon	Sequence	Protein Accessions	# Proteins	# Protein Groups	Activation Type	Modifications	IonScore	Exp Value	Δ Score	Rank	Identity High	Homology Threshold	Charge	m/z [Da]	ΔM [ppm]	Ions Matched	Spectrum File
	High	NMFTSIVGNVFGFKAL	P94086;P94047;D8V9C5;P93976;Q8MAK8;Q33620;A5X4C0;P92469;Q36637;Q37269;D0F109;B5U0R5;E5FEB9;Q06025;B7X9C6;P93984;Q8SLM7;Q95634;Q9MU99;Q6L9Z7;A9X7D2;B1PHP1;B2BY81;Q32728;A1XM40;A5X4C4;B8QQG8;C7C6E6;E5FEA2;Q8WJK7;Q9GHM5;O98740;Q6JXR0;Q5K3Z6;Q6SL53;C3S8M5;Q37154;Q37276;Q33198;Q8MC01;Q9MTT3;Q37155;Q6WCK4;B5LC06;B7P0E9;C7AQU9;Q95AW2;O98832;Q6L9Y3;Q8MAR4;O46989;Q95CF0;Q9TLI1;Q4VIB1;C6FJR8;Q33156;Q9GDP6;…	16063	110	CID		88.43	4.83728e-05		4	62		1	1744.89	-12.3683	22/161	pisum_OE_elastase_rep3.mgf
	High	NMFTSIVGNVFGFKA	P94086;P94047;D8V9C5;P93976;Q8MAK8;Q33620;A5X4C0;P92469;Q36637;Q37269;D0F109;B5U0R5;E5FEB9;Q06025;B7X9C6;P93984;Q8SLM7;Q95634;Q9MU99;Q6L9Z7;A9X7D2;B1PHP1;B2BY81;Q32728;A1XM40;A5X4C4;B8QQG8;C7C6E6;E5FEA2;Q8WJK7;Q9GHM5;O98740;Q6JXR0;Q5K3Z6;Q6SL53;C3S8M5;Q37154;Q37276;Q33198;Q8MC01;Q9MTT3;Q37155;Q6WCK4;B5LC06;B7P0E9;C7AQU9;Q95AW2;O98832;Q6L9Y3;Q8MAR4;O46989;Q95CF0;Q9TLI1;Q4VIB1;C6FJR8;Q33156;Q9GDP6;…	16077	110	CID		80.83	0.000285731		6	62		1	1631.82	-3.97761	11/151	pisum_OE_elastase_rep3.mgf
	High	FRVTPQPGVPPEEAGA	P94086;D8V9C5;P93976;Q33620;B6GUR1;P92469;D0F109;B5U0R5;Q6SSI3;E5FEB9;Q06025;B7X9C6;P93984;Q8SLM7;Q95634;Q9MU99;Q85WB5;A9X7D2;B2BY81;A1XM40;B8QQG8;C7C6E6;Q8WJK7;Q9GHM5;Q9BAN0;O98740;Q6JXR0;Q6SL53;C3S8M5;Q33198;D6MYJ8;Q9MTT3;Q37155;Q6WCK4;B7P0E9;C7AQU9;D6NK13;Q95AW2;O80031;Q7YJM0;Q1KZQ0;Q8MAR4;O46989;Q95CF0;Q9TLI1;Q4VIB1;Q33156;Q9GDP6;Q8MCY7;Q7YKG3;Q7YJQ2;Q67GM0;A5X4E4;Q8WLL1;Q9MRS6;O98437;Q6U127;…	14257	93	CID		72.54	0.00177224		5	61		1	1651.79	-30.1135	10/159	pisum_OE_elastase_rep3.mgf
	Medium	cVQARNEGRDLAREG	C7AF24;Q4VIB9;Q4VIB0	125	3	CID	C1(Carbamidomethyl)	57.62	0.051113		2	61		1	1730.8	-21.1378	9/149	pisum_OE_elastase_rep3.mgf
	Low	FRVTPQPGVPPEEA	P94086;P94047;D8V9C5;P93976;B6GUW7;Q33620;B6GUR1;P92469;Q37269;D0F109;B5U0R5;Q6SSI3;E5FEB9;Q06025;B7X9C6;P93984;Q8SLM7;Q95634;Q9MU99;Q85WB5;A9X7D2;B2BY81;Q32728;A1XM40;B8QQG8;C7C6E6;Q8WJK7;Q9GHM5;Q9BAN0;O98740;Q6JXR0;Q6SL53;C3S8M5;Q33198;D6MYJ8;Q9MTT3;Q37155;Q6WCK4;B7P0E9;C7AQU9;D6NK13;Q95AW2;O80031;Q7YJM0;Q1KZQ0;Q8MAR4;O46989;Q95CF0;Q9TLI1;Q4VIB1;Q33156;Q9GDP6;Q8MCY7;Q7YKG3;Q7YJQ2;Q67GM0;A5X4E4;…	14356	101	CID		48.93	0.412624		2	61	58	1	1523.76	-14.4693	16/139	pisum_OE_elastase_rep3.mgf
	Low	RNEGRDLAREG	A5X4C0;C7AF24;Q4VIB9;Q4VIB0	126	4	CID		47.23	0.565864	0	1	61	54	1	1272.63	-6.49669	13/113	pisum_OE_elastase_rep3.mgf
	Low	AFRVTPQPGVPPEEA	P94086;P94047;D8V9C5;P93976;B6GUW7;Q33620;B6GUR1;P92469;Q37269;D0F109;B5U0R5;Q6SSI3;E5FEB9;Q06025;B7X9C6;P93984;Q8SLM7;Q95634;Q9MU99;Q85WB5;A9X7D2;B2BY81;Q32728;A1XM40;B8QQG8;C7C6E6;Q8WJK7;Q9GHM5;Q9BAN0;O98740;Q6JXR0;Q6SL53;C3S8M5;Q33198;D6MYJ8;Q9MTT3;Q37155;Q6WCK4;B7P0E9;C7AQU9;D6NK13;Q95AW2;O80031;Q7YJM0;Q1KZQ0;Q8MAR4;O46989;Q95CF0;Q9TLI1;Q4VIB1;Q33156;Q9GDP6;Q8MCY7;Q7YKG3;Q7YJQ2;Q67GM0;A5X4E4;…	14238	101	CID		46.84	0.631571		3	61	52	1	1594.75	-43.3063	8/147	pisum_OE_elastase_rep3.mgf
	Low	QARNEGRDLAREG	C7AF24;Q4VIB9;Q4VIB0	125	3	CID		40.27	2.95151		2	61	46	1	1471.72	-12.5101	11/133	pisum_OE_elastase_rep3.mgf
	Low	FRVTPQPGVPPEEAGAA	P94086;D8V9C5;P93976;Q33620;B6GUR1;P92469;D0F109;B5U0R5;Q6SSI3;E5FEB9;Q06025;B7X9C6;P93984;Q8SLM7;Q95634;Q9MU99;Q85WB5;A9X7D2;B2BY81;A1XM40;B8QQG8;C7C6E6;Q8WJK7;Q9GHM5;Q9BAN0;O98740;Q6JXR0;Q6SL53;C3S8M5;Q33198;D6MYJ8;Q9MTT3;Q37155;Q6WCK4;B7P0E9;C7AQU9;D6NK13;Q95AW2;O80031;Q7YJM0;Q1KZQ0;Q8MAR4;O46989;Q95CF0;Q9TLI1;Q4VIB1;Q33156;Q9GDP6;Q8MCY7;Q7YKG3;Q7YJQ2;Q67GM0;A5X4E4;Q9MRS6;O98437;Q6U127;B7P0I2;…	14214	91	CID		37.78	5.61045		3	62	48	1	1722.82	-35.5007	8/169	pisum_OE_elastase_rep3.mgf
	Low	FQGPPHGIQVERDKLNKYGRPL	P94086;D8V9C5;P93976;B6GUW7;A5X4C0;B6GUR1;P92469;Q06025;B7X9C6;P93984;Q8SLM7;Q95634;Q9MU99;Q85WB5;Q6L9Z7;A9X7D2;B1PHP1;B2BY81;A5X4C4;B7FCW2;B8QQG8;C7C6E6;E5FEA2;Q8WJK7;Q9GHM5;Q9BAN0;Q6JXR0;Q5K3Z6;Q6SL53;C3S8M5;Q37154;Q37276;E1U252;Q8MC01;D6MYJ8;Q9MTT3;Q37155;Q6WCK4;B5LC06;B7P0E9;C7AQU9;D6NK13;Q95AW2;O80031;O98832;Q7YJM0;Q6L9Y3;Q1KZQ0;Q8MAR4;O46989;Q95CF0;Q9TLI1;Q6YLR5;Q33156;Q9GDP6;Q8MCY7;Q7YKG3;…	14916	98	CID		34.93	8.80999		8	61	49	1	2549.36	-6.69704	16/219	pisum_OE_elastase_rep3.mgf
	Low	FRVTPQPGVPPEEAGAAV	P94086;D8V9C5;P93976;Q33620;B6GUR1;P92469;D0F109;B5U0R5;Q6SSI3;E5FEB9;Q06025;B7X9C6;P93984;Q8SLM7;Q95634;Q9MU99;Q85WB5;A9X7D2;B2BY81;A1XM40;B8QQG8;C7C6E6;Q8WJK7;Q9GHM5;Q9BAN0;O98740;Q6JXR0;Q6SL53;C3S8M5;Q33198;D6MYJ8;Q9MTT3;Q37155;Q6WCK4;B7P0E9;C7AQU9;D6NK13;Q95AW2;O80031;Q7YJM0;Q1KZQ0;Q8MAR4;O46989;Q95CF0;Q9TLI1;Q4VIB1;Q33156;Q9GDP6;Q8MCY7;Q7YKG3;Q7YJQ2;Q67GM0;A5X4E4;Q9MRS6;O98437;Q6U127;B7P0I2;…	14184	91	CID		12.23	2005.5		9	62	31	1	1821.94	-4.27088	5/179	pisum_OE_elastase_rep3.mgf
	Low	FQGPPHGIQVERDKLNKYGRPLxGcTIKPKLGLSA	Q8WLL1;C7AF24	8	2	CID	X23(N), C25(Carbamidomethyl)	10.26	650.323		10	55	26	1	3889.06	-11.5286	7/380	pisum_OE_elastase_rep3.mgf
Q8WLH8	10.74	8	8	447	49.5368	6.17627	125.319	Ribulose 1,5-bisphosphate carboxylase (Fragment) OS=Irvingia malayana GN=rbcL PE=4 SV=1 - [Q8WLH8_9ROSI]
	Confidence Icon	Sequence	Protein Accessions	# Proteins	# Protein Groups	Activation Type	Modifications	IonScore	Exp Value	Δ Score	Rank	Identity High	Homology Threshold	Charge	m/z [Da]	ΔM [ppm]	Ions Matched	Spectrum File
	High	NMFTSIVGNVFGFKAL	P94086;P94047;D8V9C5;P93976;Q8MAK8;Q33620;A5X4C0;P92469;Q36637;Q37269;D0F109;B5U0R5;E5FEB9;Q06025;B7X9C6;P93984;Q8SLM7;Q95634;Q9MU99;Q6L9Z7;A9X7D2;B1PHP1;B2BY81;Q32728;A1XM40;A5X4C4;B8QQG8;C7C6E6;E5FEA2;Q8WJK7;Q9GHM5;O98740;Q6JXR0;Q5K3Z6;Q6SL53;C3S8M5;Q37154;Q37276;Q33198;Q8MC01;Q9MTT3;Q37155;Q6WCK4;B5LC06;B7P0E9;C7AQU9;Q95AW2;O98832;Q6L9Y3;Q8MAR4;O46989;Q95CF0;Q9TLI1;Q4VIB1;C6FJR8;Q33156;Q9GDP6;…	16063	110	CID		88.43	4.83728e-05		4	62		1	1744.89	-12.3683	22/161	pisum_OE_elastase_rep3.mgf
	High	NMFTSIVGNVFGFKA	P94086;P94047;D8V9C5;P93976;Q8MAK8;Q33620;A5X4C0;P92469;Q36637;Q37269;D0F109;B5U0R5;E5FEB9;Q06025;B7X9C6;P93984;Q8SLM7;Q95634;Q9MU99;Q6L9Z7;A9X7D2;B1PHP1;B2BY81;Q32728;A1XM40;A5X4C4;B8QQG8;C7C6E6;E5FEA2;Q8WJK7;Q9GHM5;O98740;Q6JXR0;Q5K3Z6;Q6SL53;C3S8M5;Q37154;Q37276;Q33198;Q8MC01;Q9MTT3;Q37155;Q6WCK4;B5LC06;B7P0E9;C7AQU9;Q95AW2;O98832;Q6L9Y3;Q8MAR4;O46989;Q95CF0;Q9TLI1;Q4VIB1;C6FJR8;Q33156;Q9GDP6;…	16077	110	CID		80.83	0.000285731		6	62		1	1631.82	-3.97761	11/151	pisum_OE_elastase_rep3.mgf
	High	FRVTPQPGVPPEEAGA	P94086;D8V9C5;P93976;Q33620;B6GUR1;P92469;D0F109;B5U0R5;Q6SSI3;E5FEB9;Q06025;B7X9C6;P93984;Q8SLM7;Q95634;Q9MU99;Q85WB5;A9X7D2;B2BY81;A1XM40;B8QQG8;C7C6E6;Q8WJK7;Q9GHM5;Q9BAN0;O98740;Q6JXR0;Q6SL53;C3S8M5;Q33198;D6MYJ8;Q9MTT3;Q37155;Q6WCK4;B7P0E9;C7AQU9;D6NK13;Q95AW2;O80031;Q7YJM0;Q1KZQ0;Q8MAR4;O46989;Q95CF0;Q9TLI1;Q4VIB1;Q33156;Q9GDP6;Q8MCY7;Q7YKG3;Q7YJQ2;Q67GM0;A5X4E4;Q8WLL1;Q9MRS6;O98437;Q6U127;…	14257	93	CID		72.54	0.00177224		5	61		1	1651.79	-30.1135	10/159	pisum_OE_elastase_rep3.mgf
	Low	FRVTPQPGVPPEEA	P94086;P94047;D8V9C5;P93976;B6GUW7;Q33620;B6GUR1;P92469;Q37269;D0F109;B5U0R5;Q6SSI3;E5FEB9;Q06025;B7X9C6;P93984;Q8SLM7;Q95634;Q9MU99;Q85WB5;A9X7D2;B2BY81;Q32728;A1XM40;B8QQG8;C7C6E6;Q8WJK7;Q9GHM5;Q9BAN0;O98740;Q6JXR0;Q6SL53;C3S8M5;Q33198;D6MYJ8;Q9MTT3;Q37155;Q6WCK4;B7P0E9;C7AQU9;D6NK13;Q95AW2;O80031;Q7YJM0;Q1KZQ0;Q8MAR4;O46989;Q95CF0;Q9TLI1;Q4VIB1;Q33156;Q9GDP6;Q8MCY7;Q7YKG3;Q7YJQ2;Q67GM0;A5X4E4;…	14356	101	CID		48.93	0.412624		2	61	58	1	1523.76	-14.4693	16/139	pisum_OE_elastase_rep3.mgf
	Low	AFRVTPQPGVPPEEA	P94086;P94047;D8V9C5;P93976;B6GUW7;Q33620;B6GUR1;P92469;Q37269;D0F109;B5U0R5;Q6SSI3;E5FEB9;Q06025;B7X9C6;P93984;Q8SLM7;Q95634;Q9MU99;Q85WB5;A9X7D2;B2BY81;Q32728;A1XM40;B8QQG8;C7C6E6;Q8WJK7;Q9GHM5;Q9BAN0;O98740;Q6JXR0;Q6SL53;C3S8M5;Q33198;D6MYJ8;Q9MTT3;Q37155;Q6WCK4;B7P0E9;C7AQU9;D6NK13;Q95AW2;O80031;Q7YJM0;Q1KZQ0;Q8MAR4;O46989;Q95CF0;Q9TLI1;Q4VIB1;Q33156;Q9GDP6;Q8MCY7;Q7YKG3;Q7YJQ2;Q67GM0;A5X4E4;…	14238	101	CID		46.84	0.631571		3	61	52	1	1594.75	-43.3063	8/147	pisum_OE_elastase_rep3.mgf
	Low	FRVTPQPGVPPEEAGAA	P94086;D8V9C5;P93976;Q33620;B6GUR1;P92469;D0F109;B5U0R5;Q6SSI3;E5FEB9;Q06025;B7X9C6;P93984;Q8SLM7;Q95634;Q9MU99;Q85WB5;A9X7D2;B2BY81;A1XM40;B8QQG8;C7C6E6;Q8WJK7;Q9GHM5;Q9BAN0;O98740;Q6JXR0;Q6SL53;C3S8M5;Q33198;D6MYJ8;Q9MTT3;Q37155;Q6WCK4;B7P0E9;C7AQU9;D6NK13;Q95AW2;O80031;Q7YJM0;Q1KZQ0;Q8MAR4;O46989;Q95CF0;Q9TLI1;Q4VIB1;Q33156;Q9GDP6;Q8MCY7;Q7YKG3;Q7YJQ2;Q67GM0;A5X4E4;Q9MRS6;O98437;Q6U127;B7P0I2;…	14214	91	CID		37.78	5.61045		3	62	48	1	1722.82	-35.5007	8/169	pisum_OE_elastase_rep3.mgf
	Low	LRLEDLRIPTxYT	Q8WLH8	2	1	CID	X11(M)	23.73	130.714		8	61	52	1	1620.88	1.08617	12/130	pisum_OE_elastase_rep3.mgf
	Low	FRVTPQPGVPPEEAGAAV	P94086;D8V9C5;P93976;Q33620;B6GUR1;P92469;D0F109;B5U0R5;Q6SSI3;E5FEB9;Q06025;B7X9C6;P93984;Q8SLM7;Q95634;Q9MU99;Q85WB5;A9X7D2;B2BY81;A1XM40;B8QQG8;C7C6E6;Q8WJK7;Q9GHM5;Q9BAN0;O98740;Q6JXR0;Q6SL53;C3S8M5;Q33198;D6MYJ8;Q9MTT3;Q37155;Q6WCK4;B7P0E9;C7AQU9;D6NK13;Q95AW2;O80031;Q7YJM0;Q1KZQ0;Q8MAR4;O46989;Q95CF0;Q9TLI1;Q4VIB1;Q33156;Q9GDP6;Q8MCY7;Q7YKG3;Q7YJQ2;Q67GM0;A5X4E4;Q9MRS6;O98437;Q6U127;B7P0I2;…	14184	91	CID		12.23	2005.5		9	62	31	1	1821.94	-4.27088	5/179	pisum_OE_elastase_rep3.mgf
A5X4D8	22.73	5	5	242	26.8502	5.99854	125.319	Ribulose-1,5-bisphosphate carboxylase/oxygenase large subunit (Fragment) OS=Helmontia leptantha GN=rbcL PE=4 SV=1 - [A5X4D8_9ROSI]
	Confidence Icon	Sequence	Protein Accessions	# Proteins	# Protein Groups	Activation Type	Modifications	IonScore	Exp Value	Δ Score	Rank	Identity High	Homology Threshold	Charge	m/z [Da]	ΔM [ppm]	Ions Matched	Spectrum File
	High	NMFTSIVGNVFGFKAL	P94086;P94047;D8V9C5;P93976;Q8MAK8;Q33620;A5X4C0;P92469;Q36637;Q37269;D0F109;B5U0R5;E5FEB9;Q06025;B7X9C6;P93984;Q8SLM7;Q95634;Q9MU99;Q6L9Z7;A9X7D2;B1PHP1;B2BY81;Q32728;A1XM40;A5X4C4;B8QQG8;C7C6E6;E5FEA2;Q8WJK7;Q9GHM5;O98740;Q6JXR0;Q5K3Z6;Q6SL53;C3S8M5;Q37154;Q37276;Q33198;Q8MC01;Q9MTT3;Q37155;Q6WCK4;B5LC06;B7P0E9;C7AQU9;Q95AW2;O98832;Q6L9Y3;Q8MAR4;O46989;Q95CF0;Q9TLI1;Q4VIB1;C6FJR8;Q33156;Q9GDP6;…	16063	110	CID		88.43	4.83728e-05		4	62		1	1744.89	-12.3683	22/161	pisum_OE_elastase_rep3.mgf
	High	NMFTSIVGNVFGFKA	P94086;P94047;D8V9C5;P93976;Q8MAK8;Q33620;A5X4C0;P92469;Q36637;Q37269;D0F109;B5U0R5;E5FEB9;Q06025;B7X9C6;P93984;Q8SLM7;Q95634;Q9MU99;Q6L9Z7;A9X7D2;B1PHP1;B2BY81;Q32728;A1XM40;A5X4C4;B8QQG8;C7C6E6;E5FEA2;Q8WJK7;Q9GHM5;O98740;Q6JXR0;Q5K3Z6;Q6SL53;C3S8M5;Q37154;Q37276;Q33198;Q8MC01;Q9MTT3;Q37155;Q6WCK4;B5LC06;B7P0E9;C7AQU9;Q95AW2;O98832;Q6L9Y3;Q8MAR4;O46989;Q95CF0;Q9TLI1;Q4VIB1;C6FJR8;Q33156;Q9GDP6;…	16077	110	CID		80.83	0.000285731		6	62		1	1631.82	-3.97761	11/151	pisum_OE_elastase_rep3.mgf
	High	FRVTPQPGVPPEExGA	A5X4D8	14	1	CID	X14(A)	72.54	0.00177224		7	61		1	1651.79	-30.1135	10/159	pisum_OE_elastase_rep3.mgf
	Low	FRVTPQPGVPPEExGAA	A5X4D8	14	1	CID	X14(A)	37.78	5.61045		6	62	48	1	1722.82	-35.5007	8/169	pisum_OE_elastase_rep3.mgf
	Low	FQGPPHGIQVERDKLNKYGRPL	P94086;D8V9C5;P93976;B6GUW7;A5X4C0;B6GUR1;P92469;Q06025;B7X9C6;P93984;Q8SLM7;Q95634;Q9MU99;Q85WB5;Q6L9Z7;A9X7D2;B1PHP1;B2BY81;A5X4C4;B7FCW2;B8QQG8;C7C6E6;E5FEA2;Q8WJK7;Q9GHM5;Q9BAN0;Q6JXR0;Q5K3Z6;Q6SL53;C3S8M5;Q37154;Q37276;E1U252;Q8MC01;D6MYJ8;Q9MTT3;Q37155;Q6WCK4;B5LC06;B7P0E9;C7AQU9;D6NK13;Q95AW2;O80031;O98832;Q7YJM0;Q6L9Y3;Q1KZQ0;Q8MAR4;O46989;Q95CF0;Q9TLI1;Q6YLR5;Q33156;Q9GDP6;Q8MCY7;Q7YKG3;…	14916	98	CID		34.93	8.80999		8	61	49	1	2549.36	-6.69704	16/219	pisum_OE_elastase_rep3.mgf
D0F0P5	37.01	7	7	154	17.0346	7.23975	125.319	Ribulose-1,5-bisphosphate carboxylase/oxygenase large subunit (Fragment) OS=Hamelia patens GN=rbcL PE=4 SV=1 - [D0F0P5_9GENT]
	Confidence Icon	Sequence	Protein Accessions	# Proteins	# Protein Groups	Activation Type	Modifications	IonScore	Exp Value	Δ Score	Rank	Identity High	Homology Threshold	Charge	m/z [Da]	ΔM [ppm]	Ions Matched	Spectrum File
	High	NMFTSIVGNVFGFKAL	P94086;P94047;D8V9C5;P93976;Q8MAK8;Q33620;A5X4C0;P92469;Q36637;Q37269;D0F109;B5U0R5;E5FEB9;Q06025;B7X9C6;P93984;Q8SLM7;Q95634;Q9MU99;Q6L9Z7;A9X7D2;B1PHP1;B2BY81;Q32728;A1XM40;A5X4C4;B8QQG8;C7C6E6;E5FEA2;Q8WJK7;Q9GHM5;O98740;Q6JXR0;Q5K3Z6;Q6SL53;C3S8M5;Q37154;Q37276;Q33198;Q8MC01;Q9MTT3;Q37155;Q6WCK4;B5LC06;B7P0E9;C7AQU9;Q95AW2;O98832;Q6L9Y3;Q8MAR4;O46989;Q95CF0;Q9TLI1;Q4VIB1;C6FJR8;Q33156;Q9GDP6;…	16063	110	CID		88.43	4.83728e-05		4	62		1	1744.89	-12.3683	22/161	pisum_OE_elastase_rep3.mgf
	High	NMFTSIVGNVFGFKA	P94086;P94047;D8V9C5;P93976;Q8MAK8;Q33620;A5X4C0;P92469;Q36637;Q37269;D0F109;B5U0R5;E5FEB9;Q06025;B7X9C6;P93984;Q8SLM7;Q95634;Q9MU99;Q6L9Z7;A9X7D2;B1PHP1;B2BY81;Q32728;A1XM40;A5X4C4;B8QQG8;C7C6E6;E5FEA2;Q8WJK7;Q9GHM5;O98740;Q6JXR0;Q5K3Z6;Q6SL53;C3S8M5;Q37154;Q37276;Q33198;Q8MC01;Q9MTT3;Q37155;Q6WCK4;B5LC06;B7P0E9;C7AQU9;Q95AW2;O98832;Q6L9Y3;Q8MAR4;O46989;Q95CF0;Q9TLI1;Q4VIB1;C6FJR8;Q33156;Q9GDP6;…	16077	110	CID		80.83	0.000285731		6	62		1	1631.82	-3.97761	11/151	pisum_OE_elastase_rep3.mgf
	High	FRVTPQPGVPPEEAGA	P94086;D8V9C5;P93976;Q33620;B6GUR1;P92469;D0F109;B5U0R5;Q6SSI3;E5FEB9;Q06025;B7X9C6;P93984;Q8SLM7;Q95634;Q9MU99;Q85WB5;A9X7D2;B2BY81;A1XM40;B8QQG8;C7C6E6;Q8WJK7;Q9GHM5;Q9BAN0;O98740;Q6JXR0;Q6SL53;C3S8M5;Q33198;D6MYJ8;Q9MTT3;Q37155;Q6WCK4;B7P0E9;C7AQU9;D6NK13;Q95AW2;O80031;Q7YJM0;Q1KZQ0;Q8MAR4;O46989;Q95CF0;Q9TLI1;Q4VIB1;Q33156;Q9GDP6;Q8MCY7;Q7YKG3;Q7YJQ2;Q67GM0;A5X4E4;Q8WLL1;Q9MRS6;O98437;Q6U127;…	14257	93	CID		72.54	0.00177224		5	61		1	1651.79	-30.1135	10/159	pisum_OE_elastase_rep3.mgf
	Low	FRVTPQPGVPPEEA	P94086;P94047;D8V9C5;P93976;B6GUW7;Q33620;B6GUR1;P92469;Q37269;D0F109;B5U0R5;Q6SSI3;E5FEB9;Q06025;B7X9C6;P93984;Q8SLM7;Q95634;Q9MU99;Q85WB5;A9X7D2;B2BY81;Q32728;A1XM40;B8QQG8;C7C6E6;Q8WJK7;Q9GHM5;Q9BAN0;O98740;Q6JXR0;Q6SL53;C3S8M5;Q33198;D6MYJ8;Q9MTT3;Q37155;Q6WCK4;B7P0E9;C7AQU9;D6NK13;Q95AW2;O80031;Q7YJM0;Q1KZQ0;Q8MAR4;O46989;Q95CF0;Q9TLI1;Q4VIB1;Q33156;Q9GDP6;Q8MCY7;Q7YKG3;Q7YJQ2;Q67GM0;A5X4E4;…	14356	101	CID		48.93	0.412624		2	61	58	1	1523.76	-14.4693	16/139	pisum_OE_elastase_rep3.mgf
	Low	AFRVTPQPGVPPEEA	P94086;P94047;D8V9C5;P93976;B6GUW7;Q33620;B6GUR1;P92469;Q37269;D0F109;B5U0R5;Q6SSI3;E5FEB9;Q06025;B7X9C6;P93984;Q8SLM7;Q95634;Q9MU99;Q85WB5;A9X7D2;B2BY81;Q32728;A1XM40;B8QQG8;C7C6E6;Q8WJK7;Q9GHM5;Q9BAN0;O98740;Q6JXR0;Q6SL53;C3S8M5;Q33198;D6MYJ8;Q9MTT3;Q37155;Q6WCK4;B7P0E9;C7AQU9;D6NK13;Q95AW2;O80031;Q7YJM0;Q1KZQ0;Q8MAR4;O46989;Q95CF0;Q9TLI1;Q4VIB1;Q33156;Q9GDP6;Q8MCY7;Q7YKG3;Q7YJQ2;Q67GM0;A5X4E4;…	14238	101	CID		46.84	0.631571		3	61	52	1	1594.75	-43.3063	8/147	pisum_OE_elastase_rep3.mgf
	Low	FQGPPHGIQVERDKLNKYGRPL	P94086;D8V9C5;P93976;B6GUW7;A5X4C0;B6GUR1;P92469;Q06025;B7X9C6;P93984;Q8SLM7;Q95634;Q9MU99;Q85WB5;Q6L9Z7;A9X7D2;B1PHP1;B2BY81;A5X4C4;B7FCW2;B8QQG8;C7C6E6;E5FEA2;Q8WJK7;Q9GHM5;Q9BAN0;Q6JXR0;Q5K3Z6;Q6SL53;C3S8M5;Q37154;Q37276;E1U252;Q8MC01;D6MYJ8;Q9MTT3;Q37155;Q6WCK4;B5LC06;B7P0E9;C7AQU9;D6NK13;Q95AW2;O80031;O98832;Q7YJM0;Q6L9Y3;Q1KZQ0;Q8MAR4;O46989;Q95CF0;Q9TLI1;Q6YLR5;Q33156;Q9GDP6;Q8MCY7;Q7YKG3;…	14916	98	CID		34.93	8.80999		8	61	49	1	2549.36	-6.69704	16/219	pisum_OE_elastase_rep3.mgf
	Low	FRVTPQPGVPPEEAGAxV	D0F0P5	8	1	CID	X17(A)	12.23	2005.5		10	62	31	1	1821.94	-4.27088	5/179	pisum_OE_elastase_rep3.mgf
D0F0R9	34.34	8	8	166	18.3703	5.99854	125.319	Ribulose-1,5-bisphosphate carboxylase/oxygenase large subunit (Fragment) OS=Jacaranda copaia GN=rbcL PE=4 SV=1 - [D0F0R9_9LAMI]
	Confidence Icon	Sequence	Protein Accessions	# Proteins	# Protein Groups	Activation Type	Modifications	IonScore	Exp Value	Δ Score	Rank	Identity High	Homology Threshold	Charge	m/z [Da]	ΔM [ppm]	Ions Matched	Spectrum File
	High	NMFTSIVGNVFGFKAL	P94086;P94047;D8V9C5;P93976;Q8MAK8;Q33620;A5X4C0;P92469;Q36637;Q37269;D0F109;B5U0R5;E5FEB9;Q06025;B7X9C6;P93984;Q8SLM7;Q95634;Q9MU99;Q6L9Z7;A9X7D2;B1PHP1;B2BY81;Q32728;A1XM40;A5X4C4;B8QQG8;C7C6E6;E5FEA2;Q8WJK7;Q9GHM5;O98740;Q6JXR0;Q5K3Z6;Q6SL53;C3S8M5;Q37154;Q37276;Q33198;Q8MC01;Q9MTT3;Q37155;Q6WCK4;B5LC06;B7P0E9;C7AQU9;Q95AW2;O98832;Q6L9Y3;Q8MAR4;O46989;Q95CF0;Q9TLI1;Q4VIB1;C6FJR8;Q33156;Q9GDP6;…	16063	110	CID		88.43	4.83728e-05		4	62		1	1744.89	-12.3683	22/161	pisum_OE_elastase_rep3.mgf
	High	NMFTSIVGNVFGFKA	P94086;P94047;D8V9C5;P93976;Q8MAK8;Q33620;A5X4C0;P92469;Q36637;Q37269;D0F109;B5U0R5;E5FEB9;Q06025;B7X9C6;P93984;Q8SLM7;Q95634;Q9MU99;Q6L9Z7;A9X7D2;B1PHP1;B2BY81;Q32728;A1XM40;A5X4C4;B8QQG8;C7C6E6;E5FEA2;Q8WJK7;Q9GHM5;O98740;Q6JXR0;Q5K3Z6;Q6SL53;C3S8M5;Q37154;Q37276;Q33198;Q8MC01;Q9MTT3;Q37155;Q6WCK4;B5LC06;B7P0E9;C7AQU9;Q95AW2;O98832;Q6L9Y3;Q8MAR4;O46989;Q95CF0;Q9TLI1;Q4VIB1;C6FJR8;Q33156;Q9GDP6;…	16077	110	CID		80.83	0.000285731		6	62		1	1631.82	-3.97761	11/151	pisum_OE_elastase_rep3.mgf
	High	FRVTPQPGVPPEEAGA	P94086;D8V9C5;P93976;Q33620;B6GUR1;P92469;D0F109;B5U0R5;Q6SSI3;E5FEB9;Q06025;B7X9C6;P93984;Q8SLM7;Q95634;Q9MU99;Q85WB5;A9X7D2;B2BY81;A1XM40;B8QQG8;C7C6E6;Q8WJK7;Q9GHM5;Q9BAN0;O98740;Q6JXR0;Q6SL53;C3S8M5;Q33198;D6MYJ8;Q9MTT3;Q37155;Q6WCK4;B7P0E9;C7AQU9;D6NK13;Q95AW2;O80031;Q7YJM0;Q1KZQ0;Q8MAR4;O46989;Q95CF0;Q9TLI1;Q4VIB1;Q33156;Q9GDP6;Q8MCY7;Q7YKG3;Q7YJQ2;Q67GM0;A5X4E4;Q8WLL1;Q9MRS6;O98437;Q6U127;…	14257	93	CID		72.54	0.00177224		5	61		1	1651.79	-30.1135	10/159	pisum_OE_elastase_rep3.mgf
	Low	FRVTPQPGVPPEEA	P94086;P94047;D8V9C5;P93976;B6GUW7;Q33620;B6GUR1;P92469;Q37269;D0F109;B5U0R5;Q6SSI3;E5FEB9;Q06025;B7X9C6;P93984;Q8SLM7;Q95634;Q9MU99;Q85WB5;A9X7D2;B2BY81;Q32728;A1XM40;B8QQG8;C7C6E6;Q8WJK7;Q9GHM5;Q9BAN0;O98740;Q6JXR0;Q6SL53;C3S8M5;Q33198;D6MYJ8;Q9MTT3;Q37155;Q6WCK4;B7P0E9;C7AQU9;D6NK13;Q95AW2;O80031;Q7YJM0;Q1KZQ0;Q8MAR4;O46989;Q95CF0;Q9TLI1;Q4VIB1;Q33156;Q9GDP6;Q8MCY7;Q7YKG3;Q7YJQ2;Q67GM0;A5X4E4;…	14356	101	CID		48.93	0.412624		2	61	58	1	1523.76	-14.4693	16/139	pisum_OE_elastase_rep3.mgf
	Low	AFRVTPQPGVPPEEA	P94086;P94047;D8V9C5;P93976;B6GUW7;Q33620;B6GUR1;P92469;Q37269;D0F109;B5U0R5;Q6SSI3;E5FEB9;Q06025;B7X9C6;P93984;Q8SLM7;Q95634;Q9MU99;Q85WB5;A9X7D2;B2BY81;Q32728;A1XM40;B8QQG8;C7C6E6;Q8WJK7;Q9GHM5;Q9BAN0;O98740;Q6JXR0;Q6SL53;C3S8M5;Q33198;D6MYJ8;Q9MTT3;Q37155;Q6WCK4;B7P0E9;C7AQU9;D6NK13;Q95AW2;O80031;Q7YJM0;Q1KZQ0;Q8MAR4;O46989;Q95CF0;Q9TLI1;Q4VIB1;Q33156;Q9GDP6;Q8MCY7;Q7YKG3;Q7YJQ2;Q67GM0;A5X4E4;…	14238	101	CID		46.84	0.631571		3	61	52	1	1594.75	-43.3063	8/147	pisum_OE_elastase_rep3.mgf
	Low	FRVTPQPGVPPEEAGAA	P94086;D8V9C5;P93976;Q33620;B6GUR1;P92469;D0F109;B5U0R5;Q6SSI3;E5FEB9;Q06025;B7X9C6;P93984;Q8SLM7;Q95634;Q9MU99;Q85WB5;A9X7D2;B2BY81;A1XM40;B8QQG8;C7C6E6;Q8WJK7;Q9GHM5;Q9BAN0;O98740;Q6JXR0;Q6SL53;C3S8M5;Q33198;D6MYJ8;Q9MTT3;Q37155;Q6WCK4;B7P0E9;C7AQU9;D6NK13;Q95AW2;O80031;Q7YJM0;Q1KZQ0;Q8MAR4;O46989;Q95CF0;Q9TLI1;Q4VIB1;Q33156;Q9GDP6;Q8MCY7;Q7YKG3;Q7YJQ2;Q67GM0;A5X4E4;Q9MRS6;O98437;Q6U127;B7P0I2;…	14214	91	CID		37.78	5.61045		3	62	48	1	1722.82	-35.5007	8/169	pisum_OE_elastase_rep3.mgf
	Low	FQGPPHGIQVERDKLNKYGRxL	Q32728;D0F0R9	4	2	CID	X21(P)	34.93	8.80999		9	61	49	1	2549.36	-6.69704	16/219	pisum_OE_elastase_rep3.mgf
	Low	FRVTPQPGVPPEEAGAAV	P94086;D8V9C5;P93976;Q33620;B6GUR1;P92469;D0F109;B5U0R5;Q6SSI3;E5FEB9;Q06025;B7X9C6;P93984;Q8SLM7;Q95634;Q9MU99;Q85WB5;A9X7D2;B2BY81;A1XM40;B8QQG8;C7C6E6;Q8WJK7;Q9GHM5;Q9BAN0;O98740;Q6JXR0;Q6SL53;C3S8M5;Q33198;D6MYJ8;Q9MTT3;Q37155;Q6WCK4;B7P0E9;C7AQU9;D6NK13;Q95AW2;O80031;Q7YJM0;Q1KZQ0;Q8MAR4;O46989;Q95CF0;Q9TLI1;Q4VIB1;Q33156;Q9GDP6;Q8MCY7;Q7YKG3;Q7YJQ2;Q67GM0;A5X4E4;Q9MRS6;O98437;Q6U127;B7P0I2;…	14184	91	CID		12.23	2005.5		9	62	31	1	1821.94	-4.27088	5/179	pisum_OE_elastase_rep3.mgf
Q32087	12.47	6	6	441	48.7539	6.80029	125.319	Ribulose-1,5-bisphosphate carboxylase/oxygenase large subunit (Fragment) OS=Congea tomentosa GN=rbcL PE=4 SV=1 - [Q32087_CONTO]
	Confidence Icon	Sequence	Protein Accessions	# Proteins	# Protein Groups	Activation Type	Modifications	IonScore	Exp Value	Δ Score	Rank	Identity High	Homology Threshold	Charge	m/z [Da]	ΔM [ppm]	Ions Matched	Spectrum File
	High	NMFTSIVGNVFGFKAL	P94086;P94047;D8V9C5;P93976;Q8MAK8;Q33620;A5X4C0;P92469;Q36637;Q37269;D0F109;B5U0R5;E5FEB9;Q06025;B7X9C6;P93984;Q8SLM7;Q95634;Q9MU99;Q6L9Z7;A9X7D2;B1PHP1;B2BY81;Q32728;A1XM40;A5X4C4;B8QQG8;C7C6E6;E5FEA2;Q8WJK7;Q9GHM5;O98740;Q6JXR0;Q5K3Z6;Q6SL53;C3S8M5;Q37154;Q37276;Q33198;Q8MC01;Q9MTT3;Q37155;Q6WCK4;B5LC06;B7P0E9;C7AQU9;Q95AW2;O98832;Q6L9Y3;Q8MAR4;O46989;Q95CF0;Q9TLI1;Q4VIB1;C6FJR8;Q33156;Q9GDP6;…	16063	110	CID		88.43	4.83728e-05		4	62		1	1744.89	-12.3683	22/161	pisum_OE_elastase_rep3.mgf
	High	NMFTSIVGNVFGFKA	P94086;P94047;D8V9C5;P93976;Q8MAK8;Q33620;A5X4C0;P92469;Q36637;Q37269;D0F109;B5U0R5;E5FEB9;Q06025;B7X9C6;P93984;Q8SLM7;Q95634;Q9MU99;Q6L9Z7;A9X7D2;B1PHP1;B2BY81;Q32728;A1XM40;A5X4C4;B8QQG8;C7C6E6;E5FEA2;Q8WJK7;Q9GHM5;O98740;Q6JXR0;Q5K3Z6;Q6SL53;C3S8M5;Q37154;Q37276;Q33198;Q8MC01;Q9MTT3;Q37155;Q6WCK4;B5LC06;B7P0E9;C7AQU9;Q95AW2;O98832;Q6L9Y3;Q8MAR4;O46989;Q95CF0;Q9TLI1;Q4VIB1;C6FJR8;Q33156;Q9GDP6;…	16077	110	CID		80.83	0.000285731		6	62		1	1631.82	-3.97761	11/151	pisum_OE_elastase_rep3.mgf
	High	FRVTPQPGVPPEEAxA	P94047;B6GUW7;Q32087	3	3	CID	X15(G)	72.54	0.00177224		6	61		1	1651.79	-30.1135	10/159	pisum_OE_elastase_rep3.mgf
	Low	FRVTPQPGVPPEEA	P94086;P94047;D8V9C5;P93976;B6GUW7;Q33620;B6GUR1;P92469;Q37269;D0F109;B5U0R5;Q6SSI3;E5FEB9;Q06025;B7X9C6;P93984;Q8SLM7;Q95634;Q9MU99;Q85WB5;A9X7D2;B2BY81;Q32728;A1XM40;B8QQG8;C7C6E6;Q8WJK7;Q9GHM5;Q9BAN0;O98740;Q6JXR0;Q6SL53;C3S8M5;Q33198;D6MYJ8;Q9MTT3;Q37155;Q6WCK4;B7P0E9;C7AQU9;D6NK13;Q95AW2;O80031;Q7YJM0;Q1KZQ0;Q8MAR4;O46989;Q95CF0;Q9TLI1;Q4VIB1;Q33156;Q9GDP6;Q8MCY7;Q7YKG3;Q7YJQ2;Q67GM0;A5X4E4;…	14356	101	CID		48.93	0.412624		2	61	58	1	1523.76	-14.4693	16/139	pisum_OE_elastase_rep3.mgf
	Low	AFRVTPQPGVPPEEA	P94086;P94047;D8V9C5;P93976;B6GUW7;Q33620;B6GUR1;P92469;Q37269;D0F109;B5U0R5;Q6SSI3;E5FEB9;Q06025;B7X9C6;P93984;Q8SLM7;Q95634;Q9MU99;Q85WB5;A9X7D2;B2BY81;Q32728;A1XM40;B8QQG8;C7C6E6;Q8WJK7;Q9GHM5;Q9BAN0;O98740;Q6JXR0;Q6SL53;C3S8M5;Q33198;D6MYJ8;Q9MTT3;Q37155;Q6WCK4;B7P0E9;C7AQU9;D6NK13;Q95AW2;O80031;Q7YJM0;Q1KZQ0;Q8MAR4;O46989;Q95CF0;Q9TLI1;Q4VIB1;Q33156;Q9GDP6;Q8MCY7;Q7YKG3;Q7YJQ2;Q67GM0;A5X4E4;…	14238	101	CID		46.84	0.631571		3	61	52	1	1594.75	-43.3063	8/147	pisum_OE_elastase_rep3.mgf
	Low	FQGPPHGIQVERDKLNKYGRPL	P94086;D8V9C5;P93976;B6GUW7;A5X4C0;B6GUR1;P92469;Q06025;B7X9C6;P93984;Q8SLM7;Q95634;Q9MU99;Q85WB5;Q6L9Z7;A9X7D2;B1PHP1;B2BY81;A5X4C4;B7FCW2;B8QQG8;C7C6E6;E5FEA2;Q8WJK7;Q9GHM5;Q9BAN0;Q6JXR0;Q5K3Z6;Q6SL53;C3S8M5;Q37154;Q37276;E1U252;Q8MC01;D6MYJ8;Q9MTT3;Q37155;Q6WCK4;B5LC06;B7P0E9;C7AQU9;D6NK13;Q95AW2;O80031;O98832;Q7YJM0;Q6L9Y3;Q1KZQ0;Q8MAR4;O46989;Q95CF0;Q9TLI1;Q6YLR5;Q33156;Q9GDP6;Q8MCY7;Q7YKG3;…	14916	98	CID		34.93	8.80999		8	61	49	1	2549.36	-6.69704	16/219	pisum_OE_elastase_rep3.mgf
Q9GEQ6	20.9	11	10	469	51.7979	6.48096	125.319	Ribulose-1,5-bisphosphate carboxylase/oxygenase large subunit (Fragment) OS=Androsace sp. Anderberg s.n. GN=rbcL PE=3 SV=1 - [Q9GEQ6_9ERIC]
	Confidence Icon	Sequence	Protein Accessions	# Proteins	# Protein Groups	Activation Type	Modifications	IonScore	Exp Value	Δ Score	Rank	Identity High	Homology Threshold	Charge	m/z [Da]	ΔM [ppm]	Ions Matched	Spectrum File
	High	NMFTSIVGNVFGFKAL	P94086;P94047;D8V9C5;P93976;Q8MAK8;Q33620;A5X4C0;P92469;Q36637;Q37269;D0F109;B5U0R5;E5FEB9;Q06025;B7X9C6;P93984;Q8SLM7;Q95634;Q9MU99;Q6L9Z7;A9X7D2;B1PHP1;B2BY81;Q32728;A1XM40;A5X4C4;B8QQG8;C7C6E6;E5FEA2;Q8WJK7;Q9GHM5;O98740;Q6JXR0;Q5K3Z6;Q6SL53;C3S8M5;Q37154;Q37276;Q33198;Q8MC01;Q9MTT3;Q37155;Q6WCK4;B5LC06;B7P0E9;C7AQU9;Q95AW2;O98832;Q6L9Y3;Q8MAR4;O46989;Q95CF0;Q9TLI1;Q4VIB1;C6FJR8;Q33156;Q9GDP6;…	16063	110	CID		88.43	4.83728e-05		4	62		1	1744.89	-12.3683	22/161	pisum_OE_elastase_rep3.mgf
	High	NMFTSIVGNVFGFKA	P94086;P94047;D8V9C5;P93976;Q8MAK8;Q33620;A5X4C0;P92469;Q36637;Q37269;D0F109;B5U0R5;E5FEB9;Q06025;B7X9C6;P93984;Q8SLM7;Q95634;Q9MU99;Q6L9Z7;A9X7D2;B1PHP1;B2BY81;Q32728;A1XM40;A5X4C4;B8QQG8;C7C6E6;E5FEA2;Q8WJK7;Q9GHM5;O98740;Q6JXR0;Q5K3Z6;Q6SL53;C3S8M5;Q37154;Q37276;Q33198;Q8MC01;Q9MTT3;Q37155;Q6WCK4;B5LC06;B7P0E9;C7AQU9;Q95AW2;O98832;Q6L9Y3;Q8MAR4;O46989;Q95CF0;Q9TLI1;Q4VIB1;C6FJR8;Q33156;Q9GDP6;…	16077	110	CID		80.83	0.000285731		6	62		1	1631.82	-3.97761	11/151	pisum_OE_elastase_rep3.mgf
	High	FRVTPQPGVPPEEAGA	P94086;D8V9C5;P93976;Q33620;B6GUR1;P92469;D0F109;B5U0R5;Q6SSI3;E5FEB9;Q06025;B7X9C6;P93984;Q8SLM7;Q95634;Q9MU99;Q85WB5;A9X7D2;B2BY81;A1XM40;B8QQG8;C7C6E6;Q8WJK7;Q9GHM5;Q9BAN0;O98740;Q6JXR0;Q6SL53;C3S8M5;Q33198;D6MYJ8;Q9MTT3;Q37155;Q6WCK4;B7P0E9;C7AQU9;D6NK13;Q95AW2;O80031;Q7YJM0;Q1KZQ0;Q8MAR4;O46989;Q95CF0;Q9TLI1;Q4VIB1;Q33156;Q9GDP6;Q8MCY7;Q7YKG3;Q7YJQ2;Q67GM0;A5X4E4;Q8WLL1;Q9MRS6;O98437;Q6U127;…	14257	93	CID		72.54	0.00177224		5	61		1	1651.79	-30.1135	10/159	pisum_OE_elastase_rep3.mgf
	Low	FRVTPQPGVPPEEA	P94086;P94047;D8V9C5;P93976;B6GUW7;Q33620;B6GUR1;P92469;Q37269;D0F109;B5U0R5;Q6SSI3;E5FEB9;Q06025;B7X9C6;P93984;Q8SLM7;Q95634;Q9MU99;Q85WB5;A9X7D2;B2BY81;Q32728;A1XM40;B8QQG8;C7C6E6;Q8WJK7;Q9GHM5;Q9BAN0;O98740;Q6JXR0;Q6SL53;C3S8M5;Q33198;D6MYJ8;Q9MTT3;Q37155;Q6WCK4;B7P0E9;C7AQU9;D6NK13;Q95AW2;O80031;Q7YJM0;Q1KZQ0;Q8MAR4;O46989;Q95CF0;Q9TLI1;Q4VIB1;Q33156;Q9GDP6;Q8MCY7;Q7YKG3;Q7YJQ2;Q67GM0;A5X4E4;…	14356	101	CID		48.93	0.412624		2	61	58	1	1523.76	-14.4693	16/139	pisum_OE_elastase_rep3.mgf
	Low	AFRVTPQPGVPPEEA	P94086;P94047;D8V9C5;P93976;B6GUW7;Q33620;B6GUR1;P92469;Q37269;D0F109;B5U0R5;Q6SSI3;E5FEB9;Q06025;B7X9C6;P93984;Q8SLM7;Q95634;Q9MU99;Q85WB5;A9X7D2;B2BY81;Q32728;A1XM40;B8QQG8;C7C6E6;Q8WJK7;Q9GHM5;Q9BAN0;O98740;Q6JXR0;Q6SL53;C3S8M5;Q33198;D6MYJ8;Q9MTT3;Q37155;Q6WCK4;B7P0E9;C7AQU9;D6NK13;Q95AW2;O80031;Q7YJM0;Q1KZQ0;Q8MAR4;O46989;Q95CF0;Q9TLI1;Q4VIB1;Q33156;Q9GDP6;Q8MCY7;Q7YKG3;Q7YJQ2;Q67GM0;A5X4E4;…	14238	101	CID		46.84	0.631571		3	61	52	1	1594.75	-43.3063	8/147	pisum_OE_elastase_rep3.mgf
	Low	FRVTPQPGVPPEEAGAA	P94086;D8V9C5;P93976;Q33620;B6GUR1;P92469;D0F109;B5U0R5;Q6SSI3;E5FEB9;Q06025;B7X9C6;P93984;Q8SLM7;Q95634;Q9MU99;Q85WB5;A9X7D2;B2BY81;A1XM40;B8QQG8;C7C6E6;Q8WJK7;Q9GHM5;Q9BAN0;O98740;Q6JXR0;Q6SL53;C3S8M5;Q33198;D6MYJ8;Q9MTT3;Q37155;Q6WCK4;B7P0E9;C7AQU9;D6NK13;Q95AW2;O80031;Q7YJM0;Q1KZQ0;Q8MAR4;O46989;Q95CF0;Q9TLI1;Q4VIB1;Q33156;Q9GDP6;Q8MCY7;Q7YKG3;Q7YJQ2;Q67GM0;A5X4E4;Q9MRS6;O98437;Q6U127;B7P0I2;…	14214	91	CID		37.78	5.61045		3	62	48	1	1722.82	-35.5007	8/169	pisum_OE_elastase_rep3.mgf
	Low	FQGPPHGIQVERDKLNKYGRPL	P94086;D8V9C5;P93976;B6GUW7;A5X4C0;B6GUR1;P92469;Q06025;B7X9C6;P93984;Q8SLM7;Q95634;Q9MU99;Q85WB5;Q6L9Z7;A9X7D2;B1PHP1;B2BY81;A5X4C4;B7FCW2;B8QQG8;C7C6E6;E5FEA2;Q8WJK7;Q9GHM5;Q9BAN0;Q6JXR0;Q5K3Z6;Q6SL53;C3S8M5;Q37154;Q37276;E1U252;Q8MC01;D6MYJ8;Q9MTT3;Q37155;Q6WCK4;B5LC06;B7P0E9;C7AQU9;D6NK13;Q95AW2;O80031;O98832;Q7YJM0;Q6L9Y3;Q1KZQ0;Q8MAR4;O46989;Q95CF0;Q9TLI1;Q6YLR5;Q33156;Q9GDP6;Q8MCY7;Q7YKG3;…	14916	98	CID		34.93	8.80999		8	61	49	1	2549.36	-6.69704	16/219	pisum_OE_elastase_rep3.mgf
	Low	EIFGDDSVLQFGGGTLGHPWxNAPGAV	Q37269;Q8WHV2;Q9GEQ6	31	3	CID	X21(K)	26.67	50.9829		4	60	41	1	2769.33	-13.3792	7/277	pisum_OE_elastase_rep3.mgf
	Low	GVRFQAGVKEYKxT	Q9GEQ6	1	1	CID	X13(I)	26.04	64.6985		4	61	39	1	1595.9	6.53469	7/132	pisum_OE_elastase_rep3.mgf
	Low	GVRFQAGVKEYKxT	Q9GEQ6	1	1	CID	X13(L)	26.04	64.6985		5	61	39	1	1595.9	6.53469	7/132	pisum_OE_elastase_rep3.mgf
	Low	FRVTPQPGVPPEEAGAAV	P94086;D8V9C5;P93976;Q33620;B6GUR1;P92469;D0F109;B5U0R5;Q6SSI3;E5FEB9;Q06025;B7X9C6;P93984;Q8SLM7;Q95634;Q9MU99;Q85WB5;A9X7D2;B2BY81;A1XM40;B8QQG8;C7C6E6;Q8WJK7;Q9GHM5;Q9BAN0;O98740;Q6JXR0;Q6SL53;C3S8M5;Q33198;D6MYJ8;Q9MTT3;Q37155;Q6WCK4;B7P0E9;C7AQU9;D6NK13;Q95AW2;O80031;Q7YJM0;Q1KZQ0;Q8MAR4;O46989;Q95CF0;Q9TLI1;Q4VIB1;Q33156;Q9GDP6;Q8MCY7;Q7YKG3;Q7YJQ2;Q67GM0;A5X4E4;Q9MRS6;O98437;Q6U127;B7P0I2;…	14184	91	CID		12.23	2005.5		9	62	31	1	1821.94	-4.27088	5/179	pisum_OE_elastase_rep3.mgf
Q4VIB9	22.09	13	12	430	47.5378	6.80029	125.319	Ribulose-1,5-bisphosphate carboxylase/oxygenase large subunit (Fragment) OS=Caesalpinia coriaria GN=rbcL PE=3 SV=1 - [Q4VIB9_9FABA]
	Confidence Icon	Sequence	Protein Accessions	# Proteins	# Protein Groups	Activation Type	Modifications	IonScore	Exp Value	Δ Score	Rank	Identity High	Homology Threshold	Charge	m/z [Da]	ΔM [ppm]	Ions Matched	Spectrum File
	High	NMFTSIVGNVFGFKAL	P94086;P94047;D8V9C5;P93976;Q8MAK8;Q33620;A5X4C0;P92469;Q36637;Q37269;D0F109;B5U0R5;E5FEB9;Q06025;B7X9C6;P93984;Q8SLM7;Q95634;Q9MU99;Q6L9Z7;A9X7D2;B1PHP1;B2BY81;Q32728;A1XM40;A5X4C4;B8QQG8;C7C6E6;E5FEA2;Q8WJK7;Q9GHM5;O98740;Q6JXR0;Q5K3Z6;Q6SL53;C3S8M5;Q37154;Q37276;Q33198;Q8MC01;Q9MTT3;Q37155;Q6WCK4;B5LC06;B7P0E9;C7AQU9;Q95AW2;O98832;Q6L9Y3;Q8MAR4;O46989;Q95CF0;Q9TLI1;Q4VIB1;C6FJR8;Q33156;Q9GDP6;…	16063	110	CID		88.43	4.83728e-05		4	62		1	1744.89	-12.3683	22/161	pisum_OE_elastase_rep3.mgf
	High	NMFTSIVGNVFGFKA	P94086;P94047;D8V9C5;P93976;Q8MAK8;Q33620;A5X4C0;P92469;Q36637;Q37269;D0F109;B5U0R5;E5FEB9;Q06025;B7X9C6;P93984;Q8SLM7;Q95634;Q9MU99;Q6L9Z7;A9X7D2;B1PHP1;B2BY81;Q32728;A1XM40;A5X4C4;B8QQG8;C7C6E6;E5FEA2;Q8WJK7;Q9GHM5;O98740;Q6JXR0;Q5K3Z6;Q6SL53;C3S8M5;Q37154;Q37276;Q33198;Q8MC01;Q9MTT3;Q37155;Q6WCK4;B5LC06;B7P0E9;C7AQU9;Q95AW2;O98832;Q6L9Y3;Q8MAR4;O46989;Q95CF0;Q9TLI1;Q4VIB1;C6FJR8;Q33156;Q9GDP6;…	16077	110	CID		80.83	0.000285731		6	62		1	1631.82	-3.97761	11/151	pisum_OE_elastase_rep3.mgf
	High	FRVTPQPGVPPEEAGA	P94086;D8V9C5;P93976;Q33620;B6GUR1;P92469;D0F109;B5U0R5;Q6SSI3;E5FEB9;Q06025;B7X9C6;P93984;Q8SLM7;Q95634;Q9MU99;Q85WB5;A9X7D2;B2BY81;A1XM40;B8QQG8;C7C6E6;Q8WJK7;Q9GHM5;Q9BAN0;O98740;Q6JXR0;Q6SL53;C3S8M5;Q33198;D6MYJ8;Q9MTT3;Q37155;Q6WCK4;B7P0E9;C7AQU9;D6NK13;Q95AW2;O80031;Q7YJM0;Q1KZQ0;Q8MAR4;O46989;Q95CF0;Q9TLI1;Q4VIB1;Q33156;Q9GDP6;Q8MCY7;Q7YKG3;Q7YJQ2;Q67GM0;A5X4E4;Q8WLL1;Q9MRS6;O98437;Q6U127;…	14257	93	CID		72.54	0.00177224		5	61		1	1651.79	-30.1135	10/159	pisum_OE_elastase_rep3.mgf
	Medium	cVQARNEGRDLAREG	C7AF24;Q4VIB9;Q4VIB0	125	3	CID	C1(Carbamidomethyl)	57.62	0.051113		2	61		1	1730.8	-21.1378	9/149	pisum_OE_elastase_rep3.mgf
	Low	FRVTPQPGVPPEEA	P94086;P94047;D8V9C5;P93976;B6GUW7;Q33620;B6GUR1;P92469;Q37269;D0F109;B5U0R5;Q6SSI3;E5FEB9;Q06025;B7X9C6;P93984;Q8SLM7;Q95634;Q9MU99;Q85WB5;A9X7D2;B2BY81;Q32728;A1XM40;B8QQG8;C7C6E6;Q8WJK7;Q9GHM5;Q9BAN0;O98740;Q6JXR0;Q6SL53;C3S8M5;Q33198;D6MYJ8;Q9MTT3;Q37155;Q6WCK4;B7P0E9;C7AQU9;D6NK13;Q95AW2;O80031;Q7YJM0;Q1KZQ0;Q8MAR4;O46989;Q95CF0;Q9TLI1;Q4VIB1;Q33156;Q9GDP6;Q8MCY7;Q7YKG3;Q7YJQ2;Q67GM0;A5X4E4;…	14356	101	CID		48.93	0.412624		2	61	58	1	1523.76	-14.4693	16/139	pisum_OE_elastase_rep3.mgf
	Low	RNEGRDLAREG	A5X4C0;C7AF24;Q4VIB9;Q4VIB0	126	4	CID		47.23	0.565864	0	1	61	54	1	1272.63	-6.49669	13/113	pisum_OE_elastase_rep3.mgf
	Low	AFRVTPQPGVPPEEA	P94086;P94047;D8V9C5;P93976;B6GUW7;Q33620;B6GUR1;P92469;Q37269;D0F109;B5U0R5;Q6SSI3;E5FEB9;Q06025;B7X9C6;P93984;Q8SLM7;Q95634;Q9MU99;Q85WB5;A9X7D2;B2BY81;Q32728;A1XM40;B8QQG8;C7C6E6;Q8WJK7;Q9GHM5;Q9BAN0;O98740;Q6JXR0;Q6SL53;C3S8M5;Q33198;D6MYJ8;Q9MTT3;Q37155;Q6WCK4;B7P0E9;C7AQU9;D6NK13;Q95AW2;O80031;Q7YJM0;Q1KZQ0;Q8MAR4;O46989;Q95CF0;Q9TLI1;Q4VIB1;Q33156;Q9GDP6;Q8MCY7;Q7YKG3;Q7YJQ2;Q67GM0;A5X4E4;…	14238	101	CID		46.84	0.631571		3	61	52	1	1594.75	-43.3063	8/147	pisum_OE_elastase_rep3.mgf
	Low	QARNEGRDLAREG	C7AF24;Q4VIB9;Q4VIB0	125	3	CID		40.27	2.95151		2	61	46	1	1471.72	-12.5101	11/133	pisum_OE_elastase_rep3.mgf
	Low	FRVTPQPGVPPEEAGAA	P94086;D8V9C5;P93976;Q33620;B6GUR1;P92469;D0F109;B5U0R5;Q6SSI3;E5FEB9;Q06025;B7X9C6;P93984;Q8SLM7;Q95634;Q9MU99;Q85WB5;A9X7D2;B2BY81;A1XM40;B8QQG8;C7C6E6;Q8WJK7;Q9GHM5;Q9BAN0;O98740;Q6JXR0;Q6SL53;C3S8M5;Q33198;D6MYJ8;Q9MTT3;Q37155;Q6WCK4;B7P0E9;C7AQU9;D6NK13;Q95AW2;O80031;Q7YJM0;Q1KZQ0;Q8MAR4;O46989;Q95CF0;Q9TLI1;Q4VIB1;Q33156;Q9GDP6;Q8MCY7;Q7YKG3;Q7YJQ2;Q67GM0;A5X4E4;Q9MRS6;O98437;Q6U127;B7P0I2;…	14214	91	CID		37.78	5.61045		3	62	48	1	1722.82	-35.5007	8/169	pisum_OE_elastase_rep3.mgf
	Low	FQGPPHGIQVERDKLNKYGRPL	P94086;D8V9C5;P93976;B6GUW7;A5X4C0;B6GUR1;P92469;Q06025;B7X9C6;P93984;Q8SLM7;Q95634;Q9MU99;Q85WB5;Q6L9Z7;A9X7D2;B1PHP1;B2BY81;A5X4C4;B7FCW2;B8QQG8;C7C6E6;E5FEA2;Q8WJK7;Q9GHM5;Q9BAN0;Q6JXR0;Q5K3Z6;Q6SL53;C3S8M5;Q37154;Q37276;E1U252;Q8MC01;D6MYJ8;Q9MTT3;Q37155;Q6WCK4;B5LC06;B7P0E9;C7AQU9;D6NK13;Q95AW2;O80031;O98832;Q7YJM0;Q6L9Y3;Q1KZQ0;Q8MAR4;O46989;Q95CF0;Q9TLI1;Q6YLR5;Q33156;Q9GDP6;Q8MCY7;Q7YKG3;…	14916	98	CID		34.93	8.80999		8	61	49	1	2549.36	-6.69704	16/219	pisum_OE_elastase_rep3.mgf
	Low	GCTIKxKLGLSAKNYGRAVYEcL	Q4VIB9	3	1	CID	X6(M), X6(Oxidation), C22(Carbamidomethyl)	19.27	313.772	0	1	61	30	1	2591.26	-22.4834	5/244	pisum_OE_elastase_rep3.mgf
	Low	GCTIKxKLGLSAKNYGRAVYEcL	Q4VIB9	3	1	CID	X6(F), C22(Carbamidomethyl)	14.81	876.221		9	61	30	1	2591.26	-35.2205	5/244	pisum_OE_elastase_rep3.mgf
	Low	FRVTPQPGVPPEEAGAAV	P94086;D8V9C5;P93976;Q33620;B6GUR1;P92469;D0F109;B5U0R5;Q6SSI3;E5FEB9;Q06025;B7X9C6;P93984;Q8SLM7;Q95634;Q9MU99;Q85WB5;A9X7D2;B2BY81;A1XM40;B8QQG8;C7C6E6;Q8WJK7;Q9GHM5;Q9BAN0;O98740;Q6JXR0;Q6SL53;C3S8M5;Q33198;D6MYJ8;Q9MTT3;Q37155;Q6WCK4;B7P0E9;C7AQU9;D6NK13;Q95AW2;O80031;Q7YJM0;Q1KZQ0;Q8MAR4;O46989;Q95CF0;Q9TLI1;Q4VIB1;Q33156;Q9GDP6;Q8MCY7;Q7YKG3;Q7YJQ2;Q67GM0;A5X4E4;Q9MRS6;O98437;Q6U127;B7P0I2;…	14184	91	CID		12.23	2005.5		9	62	31	1	1821.94	-4.27088	5/179	pisum_OE_elastase_rep3.mgf
B1PW68	18.43	9	9	434	48.1411	6.68311	125.319	Ribulose-1,5-bisphosphate carboxylase/oxygenase large subunit (Fragment) OS=Cleistes gracilis GN=rbcL PE=3 SV=1 - [B1PW68_9ASPA]
	Confidence Icon	Sequence	Protein Accessions	# Proteins	# Protein Groups	Activation Type	Modifications	IonScore	Exp Value	Δ Score	Rank	Identity High	Homology Threshold	Charge	m/z [Da]	ΔM [ppm]	Ions Matched	Spectrum File
	High	NMFTSIVGNVFGFKAL	P94086;P94047;D8V9C5;P93976;Q8MAK8;Q33620;A5X4C0;P92469;Q36637;Q37269;D0F109;B5U0R5;E5FEB9;Q06025;B7X9C6;P93984;Q8SLM7;Q95634;Q9MU99;Q6L9Z7;A9X7D2;B1PHP1;B2BY81;Q32728;A1XM40;A5X4C4;B8QQG8;C7C6E6;E5FEA2;Q8WJK7;Q9GHM5;O98740;Q6JXR0;Q5K3Z6;Q6SL53;C3S8M5;Q37154;Q37276;Q33198;Q8MC01;Q9MTT3;Q37155;Q6WCK4;B5LC06;B7P0E9;C7AQU9;Q95AW2;O98832;Q6L9Y3;Q8MAR4;O46989;Q95CF0;Q9TLI1;Q4VIB1;C6FJR8;Q33156;Q9GDP6;…	16063	110	CID		88.43	4.83728e-05		4	62		1	1744.89	-12.3683	22/161	pisum_OE_elastase_rep3.mgf
	High	NMFTSIVGNVFGFKA	P94086;P94047;D8V9C5;P93976;Q8MAK8;Q33620;A5X4C0;P92469;Q36637;Q37269;D0F109;B5U0R5;E5FEB9;Q06025;B7X9C6;P93984;Q8SLM7;Q95634;Q9MU99;Q6L9Z7;A9X7D2;B1PHP1;B2BY81;Q32728;A1XM40;A5X4C4;B8QQG8;C7C6E6;E5FEA2;Q8WJK7;Q9GHM5;O98740;Q6JXR0;Q5K3Z6;Q6SL53;C3S8M5;Q37154;Q37276;Q33198;Q8MC01;Q9MTT3;Q37155;Q6WCK4;B5LC06;B7P0E9;C7AQU9;Q95AW2;O98832;Q6L9Y3;Q8MAR4;O46989;Q95CF0;Q9TLI1;Q4VIB1;C6FJR8;Q33156;Q9GDP6;…	16077	110	CID		80.83	0.000285731		6	62		1	1631.82	-3.97761	11/151	pisum_OE_elastase_rep3.mgf
	High	FRVTPQPGVPPEEAGA	P94086;D8V9C5;P93976;Q33620;B6GUR1;P92469;D0F109;B5U0R5;Q6SSI3;E5FEB9;Q06025;B7X9C6;P93984;Q8SLM7;Q95634;Q9MU99;Q85WB5;A9X7D2;B2BY81;A1XM40;B8QQG8;C7C6E6;Q8WJK7;Q9GHM5;Q9BAN0;O98740;Q6JXR0;Q6SL53;C3S8M5;Q33198;D6MYJ8;Q9MTT3;Q37155;Q6WCK4;B7P0E9;C7AQU9;D6NK13;Q95AW2;O80031;Q7YJM0;Q1KZQ0;Q8MAR4;O46989;Q95CF0;Q9TLI1;Q4VIB1;Q33156;Q9GDP6;Q8MCY7;Q7YKG3;Q7YJQ2;Q67GM0;A5X4E4;Q8WLL1;Q9MRS6;O98437;Q6U127;…	14257	93	CID		72.54	0.00177224		5	61		1	1651.79	-30.1135	10/159	pisum_OE_elastase_rep3.mgf
	Low	FRVTPQPGVPPEEA	P94086;P94047;D8V9C5;P93976;B6GUW7;Q33620;B6GUR1;P92469;Q37269;D0F109;B5U0R5;Q6SSI3;E5FEB9;Q06025;B7X9C6;P93984;Q8SLM7;Q95634;Q9MU99;Q85WB5;A9X7D2;B2BY81;Q32728;A1XM40;B8QQG8;C7C6E6;Q8WJK7;Q9GHM5;Q9BAN0;O98740;Q6JXR0;Q6SL53;C3S8M5;Q33198;D6MYJ8;Q9MTT3;Q37155;Q6WCK4;B7P0E9;C7AQU9;D6NK13;Q95AW2;O80031;Q7YJM0;Q1KZQ0;Q8MAR4;O46989;Q95CF0;Q9TLI1;Q4VIB1;Q33156;Q9GDP6;Q8MCY7;Q7YKG3;Q7YJQ2;Q67GM0;A5X4E4;…	14356	101	CID		48.93	0.412624		2	61	58	1	1523.76	-14.4693	16/139	pisum_OE_elastase_rep3.mgf
	Low	AFRVTPQPGVPPEEA	P94086;P94047;D8V9C5;P93976;B6GUW7;Q33620;B6GUR1;P92469;Q37269;D0F109;B5U0R5;Q6SSI3;E5FEB9;Q06025;B7X9C6;P93984;Q8SLM7;Q95634;Q9MU99;Q85WB5;A9X7D2;B2BY81;Q32728;A1XM40;B8QQG8;C7C6E6;Q8WJK7;Q9GHM5;Q9BAN0;O98740;Q6JXR0;Q6SL53;C3S8M5;Q33198;D6MYJ8;Q9MTT3;Q37155;Q6WCK4;B7P0E9;C7AQU9;D6NK13;Q95AW2;O80031;Q7YJM0;Q1KZQ0;Q8MAR4;O46989;Q95CF0;Q9TLI1;Q4VIB1;Q33156;Q9GDP6;Q8MCY7;Q7YKG3;Q7YJQ2;Q67GM0;A5X4E4;…	14238	101	CID		46.84	0.631571		3	61	52	1	1594.75	-43.3063	8/147	pisum_OE_elastase_rep3.mgf
	Low	FRVTPQPGVPPEEAGAA	P94086;D8V9C5;P93976;Q33620;B6GUR1;P92469;D0F109;B5U0R5;Q6SSI3;E5FEB9;Q06025;B7X9C6;P93984;Q8SLM7;Q95634;Q9MU99;Q85WB5;A9X7D2;B2BY81;A1XM40;B8QQG8;C7C6E6;Q8WJK7;Q9GHM5;Q9BAN0;O98740;Q6JXR0;Q6SL53;C3S8M5;Q33198;D6MYJ8;Q9MTT3;Q37155;Q6WCK4;B7P0E9;C7AQU9;D6NK13;Q95AW2;O80031;Q7YJM0;Q1KZQ0;Q8MAR4;O46989;Q95CF0;Q9TLI1;Q4VIB1;Q33156;Q9GDP6;Q8MCY7;Q7YKG3;Q7YJQ2;Q67GM0;A5X4E4;Q9MRS6;O98437;Q6U127;B7P0I2;…	14214	91	CID		37.78	5.61045		3	62	48	1	1722.82	-35.5007	8/169	pisum_OE_elastase_rep3.mgf
	Low	FQGPPHGIQVERDKLNKYGRPL	P94086;D8V9C5;P93976;B6GUW7;A5X4C0;B6GUR1;P92469;Q06025;B7X9C6;P93984;Q8SLM7;Q95634;Q9MU99;Q85WB5;Q6L9Z7;A9X7D2;B1PHP1;B2BY81;A5X4C4;B7FCW2;B8QQG8;C7C6E6;E5FEA2;Q8WJK7;Q9GHM5;Q9BAN0;Q6JXR0;Q5K3Z6;Q6SL53;C3S8M5;Q37154;Q37276;E1U252;Q8MC01;D6MYJ8;Q9MTT3;Q37155;Q6WCK4;B5LC06;B7P0E9;C7AQU9;D6NK13;Q95AW2;O80031;O98832;Q7YJM0;Q6L9Y3;Q1KZQ0;Q8MAR4;O46989;Q95CF0;Q9TLI1;Q6YLR5;Q33156;Q9GDP6;Q8MCY7;Q7YKG3;…	14916	98	CID		34.93	8.80999		8	61	49	1	2549.36	-6.69704	16/219	pisum_OE_elastase_rep3.mgf
	Low	cVQGRNEGRDLAREGNDIIREAS	B1PW68	2	1	CID	C1(Carbamidomethyl)	19.3	298.724		4	60	35	1	2615.22	-17.7902	5/245	pisum_OE_elastase_rep3.mgf
	Low	FRVTPQPGVPPEEAGAAV	P94086;D8V9C5;P93976;Q33620;B6GUR1;P92469;D0F109;B5U0R5;Q6SSI3;E5FEB9;Q06025;B7X9C6;P93984;Q8SLM7;Q95634;Q9MU99;Q85WB5;A9X7D2;B2BY81;A1XM40;B8QQG8;C7C6E6;Q8WJK7;Q9GHM5;Q9BAN0;O98740;Q6JXR0;Q6SL53;C3S8M5;Q33198;D6MYJ8;Q9MTT3;Q37155;Q6WCK4;B7P0E9;C7AQU9;D6NK13;Q95AW2;O80031;Q7YJM0;Q1KZQ0;Q8MAR4;O46989;Q95CF0;Q9TLI1;Q4VIB1;Q33156;Q9GDP6;Q8MCY7;Q7YKG3;Q7YJQ2;Q67GM0;A5X4E4;Q9MRS6;O98437;Q6U127;B7P0I2;…	14184	91	CID		12.23	2005.5		9	62	31	1	1821.94	-4.27088	5/179	pisum_OE_elastase_rep3.mgf
E2CZ73	16.86	11	11	427	47.3166	6.75635	125.319	Ribulose-1,5-bisphosphate carboxylase/oxygenase large subunit (Fragment) OS=Gaimardia setacea GN=rbcL PE=3 SV=1 - [E2CZ73_9POAL]
	Confidence Icon	Sequence	Protein Accessions	# Proteins	# Protein Groups	Activation Type	Modifications	IonScore	Exp Value	Δ Score	Rank	Identity High	Homology Threshold	Charge	m/z [Da]	ΔM [ppm]	Ions Matched	Spectrum File
	High	NMFTSIVGNVFGFKAL	P94086;P94047;D8V9C5;P93976;Q8MAK8;Q33620;A5X4C0;P92469;Q36637;Q37269;D0F109;B5U0R5;E5FEB9;Q06025;B7X9C6;P93984;Q8SLM7;Q95634;Q9MU99;Q6L9Z7;A9X7D2;B1PHP1;B2BY81;Q32728;A1XM40;A5X4C4;B8QQG8;C7C6E6;E5FEA2;Q8WJK7;Q9GHM5;O98740;Q6JXR0;Q5K3Z6;Q6SL53;C3S8M5;Q37154;Q37276;Q33198;Q8MC01;Q9MTT3;Q37155;Q6WCK4;B5LC06;B7P0E9;C7AQU9;Q95AW2;O98832;Q6L9Y3;Q8MAR4;O46989;Q95CF0;Q9TLI1;Q4VIB1;C6FJR8;Q33156;Q9GDP6;…	16063	110	CID		88.43	4.83728e-05		4	62		1	1744.89	-12.3683	22/161	pisum_OE_elastase_rep3.mgf
	High	NMFTSIVGNVFGFKA	P94086;P94047;D8V9C5;P93976;Q8MAK8;Q33620;A5X4C0;P92469;Q36637;Q37269;D0F109;B5U0R5;E5FEB9;Q06025;B7X9C6;P93984;Q8SLM7;Q95634;Q9MU99;Q6L9Z7;A9X7D2;B1PHP1;B2BY81;Q32728;A1XM40;A5X4C4;B8QQG8;C7C6E6;E5FEA2;Q8WJK7;Q9GHM5;O98740;Q6JXR0;Q5K3Z6;Q6SL53;C3S8M5;Q37154;Q37276;Q33198;Q8MC01;Q9MTT3;Q37155;Q6WCK4;B5LC06;B7P0E9;C7AQU9;Q95AW2;O98832;Q6L9Y3;Q8MAR4;O46989;Q95CF0;Q9TLI1;Q4VIB1;C6FJR8;Q33156;Q9GDP6;…	16077	110	CID		80.83	0.000285731		6	62		1	1631.82	-3.97761	11/151	pisum_OE_elastase_rep3.mgf
	High	FRVTPQPGVPPEEAGA	P94086;D8V9C5;P93976;Q33620;B6GUR1;P92469;D0F109;B5U0R5;Q6SSI3;E5FEB9;Q06025;B7X9C6;P93984;Q8SLM7;Q95634;Q9MU99;Q85WB5;A9X7D2;B2BY81;A1XM40;B8QQG8;C7C6E6;Q8WJK7;Q9GHM5;Q9BAN0;O98740;Q6JXR0;Q6SL53;C3S8M5;Q33198;D6MYJ8;Q9MTT3;Q37155;Q6WCK4;B7P0E9;C7AQU9;D6NK13;Q95AW2;O80031;Q7YJM0;Q1KZQ0;Q8MAR4;O46989;Q95CF0;Q9TLI1;Q4VIB1;Q33156;Q9GDP6;Q8MCY7;Q7YKG3;Q7YJQ2;Q67GM0;A5X4E4;Q8WLL1;Q9MRS6;O98437;Q6U127;…	14257	93	CID		72.54	0.00177224		5	61		1	1651.79	-30.1135	10/159	pisum_OE_elastase_rep3.mgf
	Medium	cVQARNEGRDLAREx	E2CZ73	1	1	CID	C1(Carbamidomethyl), X15(G)	57.62	0.051113		3	61		1	1730.8	-21.1378	9/149	pisum_OE_elastase_rep3.mgf
	Low	FRVTPQPGVPPEEA	P94086;P94047;D8V9C5;P93976;B6GUW7;Q33620;B6GUR1;P92469;Q37269;D0F109;B5U0R5;Q6SSI3;E5FEB9;Q06025;B7X9C6;P93984;Q8SLM7;Q95634;Q9MU99;Q85WB5;A9X7D2;B2BY81;Q32728;A1XM40;B8QQG8;C7C6E6;Q8WJK7;Q9GHM5;Q9BAN0;O98740;Q6JXR0;Q6SL53;C3S8M5;Q33198;D6MYJ8;Q9MTT3;Q37155;Q6WCK4;B7P0E9;C7AQU9;D6NK13;Q95AW2;O80031;Q7YJM0;Q1KZQ0;Q8MAR4;O46989;Q95CF0;Q9TLI1;Q4VIB1;Q33156;Q9GDP6;Q8MCY7;Q7YKG3;Q7YJQ2;Q67GM0;A5X4E4;…	14356	101	CID		48.93	0.412624		2	61	58	1	1523.76	-14.4693	16/139	pisum_OE_elastase_rep3.mgf
	Low	RNEGRDLAREx	E2CZ73	1	1	CID	X11(G)	47.23	0.565864		2	61	54	1	1272.63	-6.49669	13/113	pisum_OE_elastase_rep3.mgf
	Low	AFRVTPQPGVPPEEA	P94086;P94047;D8V9C5;P93976;B6GUW7;Q33620;B6GUR1;P92469;Q37269;D0F109;B5U0R5;Q6SSI3;E5FEB9;Q06025;B7X9C6;P93984;Q8SLM7;Q95634;Q9MU99;Q85WB5;A9X7D2;B2BY81;Q32728;A1XM40;B8QQG8;C7C6E6;Q8WJK7;Q9GHM5;Q9BAN0;O98740;Q6JXR0;Q6SL53;C3S8M5;Q33198;D6MYJ8;Q9MTT3;Q37155;Q6WCK4;B7P0E9;C7AQU9;D6NK13;Q95AW2;O80031;Q7YJM0;Q1KZQ0;Q8MAR4;O46989;Q95CF0;Q9TLI1;Q4VIB1;Q33156;Q9GDP6;Q8MCY7;Q7YKG3;Q7YJQ2;Q67GM0;A5X4E4;…	14238	101	CID		46.84	0.631571		3	61	52	1	1594.75	-43.3063	8/147	pisum_OE_elastase_rep3.mgf
	Low	QARNEGRDLAREx	E2CZ73	1	1	CID	X13(G)	40.27	2.95151		3	61	46	1	1471.72	-12.5101	11/133	pisum_OE_elastase_rep3.mgf
	Low	FRVTPQPGVPPEEAGAA	P94086;D8V9C5;P93976;Q33620;B6GUR1;P92469;D0F109;B5U0R5;Q6SSI3;E5FEB9;Q06025;B7X9C6;P93984;Q8SLM7;Q95634;Q9MU99;Q85WB5;A9X7D2;B2BY81;A1XM40;B8QQG8;C7C6E6;Q8WJK7;Q9GHM5;Q9BAN0;O98740;Q6JXR0;Q6SL53;C3S8M5;Q33198;D6MYJ8;Q9MTT3;Q37155;Q6WCK4;B7P0E9;C7AQU9;D6NK13;Q95AW2;O80031;Q7YJM0;Q1KZQ0;Q8MAR4;O46989;Q95CF0;Q9TLI1;Q4VIB1;Q33156;Q9GDP6;Q8MCY7;Q7YKG3;Q7YJQ2;Q67GM0;A5X4E4;Q9MRS6;O98437;Q6U127;B7P0I2;…	14214	91	CID		37.78	5.61045		3	62	48	1	1722.82	-35.5007	8/169	pisum_OE_elastase_rep3.mgf
	Low	FQGPPHGIQVERDKLNKYGRPL	P94086;D8V9C5;P93976;B6GUW7;A5X4C0;B6GUR1;P92469;Q06025;B7X9C6;P93984;Q8SLM7;Q95634;Q9MU99;Q85WB5;Q6L9Z7;A9X7D2;B1PHP1;B2BY81;A5X4C4;B7FCW2;B8QQG8;C7C6E6;E5FEA2;Q8WJK7;Q9GHM5;Q9BAN0;Q6JXR0;Q5K3Z6;Q6SL53;C3S8M5;Q37154;Q37276;E1U252;Q8MC01;D6MYJ8;Q9MTT3;Q37155;Q6WCK4;B5LC06;B7P0E9;C7AQU9;D6NK13;Q95AW2;O80031;O98832;Q7YJM0;Q6L9Y3;Q1KZQ0;Q8MAR4;O46989;Q95CF0;Q9TLI1;Q6YLR5;Q33156;Q9GDP6;Q8MCY7;Q7YKG3;…	14916	98	CID		34.93	8.80999		8	61	49	1	2549.36	-6.69704	16/219	pisum_OE_elastase_rep3.mgf
	Low	FRVTPQPGVPPEEAGAAV	P94086;D8V9C5;P93976;Q33620;B6GUR1;P92469;D0F109;B5U0R5;Q6SSI3;E5FEB9;Q06025;B7X9C6;P93984;Q8SLM7;Q95634;Q9MU99;Q85WB5;A9X7D2;B2BY81;A1XM40;B8QQG8;C7C6E6;Q8WJK7;Q9GHM5;Q9BAN0;O98740;Q6JXR0;Q6SL53;C3S8M5;Q33198;D6MYJ8;Q9MTT3;Q37155;Q6WCK4;B7P0E9;C7AQU9;D6NK13;Q95AW2;O80031;Q7YJM0;Q1KZQ0;Q8MAR4;O46989;Q95CF0;Q9TLI1;Q4VIB1;Q33156;Q9GDP6;Q8MCY7;Q7YKG3;Q7YJQ2;Q67GM0;A5X4E4;Q9MRS6;O98437;Q6U127;B7P0I2;…	14184	91	CID		12.23	2005.5		9	62	31	1	1821.94	-4.27088	5/179	pisum_OE_elastase_rep3.mgf
O98599	15.74	9	9	470	52.1219	6.90283	125.319	Ribulose 1,5-bisphosphate carboxylase large subunit (Fragment) OS=Grias cauliflora GN=rbcL PE=4 SV=1 - [O98599_9ERIC]
	Confidence Icon	Sequence	Protein Accessions	# Proteins	# Protein Groups	Activation Type	Modifications	IonScore	Exp Value	Δ Score	Rank	Identity High	Homology Threshold	Charge	m/z [Da]	ΔM [ppm]	Ions Matched	Spectrum File
	High	NMFTSIVGNVFGFKAL	P94086;P94047;D8V9C5;P93976;Q8MAK8;Q33620;A5X4C0;P92469;Q36637;Q37269;D0F109;B5U0R5;E5FEB9;Q06025;B7X9C6;P93984;Q8SLM7;Q95634;Q9MU99;Q6L9Z7;A9X7D2;B1PHP1;B2BY81;Q32728;A1XM40;A5X4C4;B8QQG8;C7C6E6;E5FEA2;Q8WJK7;Q9GHM5;O98740;Q6JXR0;Q5K3Z6;Q6SL53;C3S8M5;Q37154;Q37276;Q33198;Q8MC01;Q9MTT3;Q37155;Q6WCK4;B5LC06;B7P0E9;C7AQU9;Q95AW2;O98832;Q6L9Y3;Q8MAR4;O46989;Q95CF0;Q9TLI1;Q4VIB1;C6FJR8;Q33156;Q9GDP6;…	16063	110	CID		88.43	4.83728e-05		4	62		1	1744.89	-12.3683	22/161	pisum_OE_elastase_rep3.mgf
	High	NMFTSIVGNVFGFKA	P94086;P94047;D8V9C5;P93976;Q8MAK8;Q33620;A5X4C0;P92469;Q36637;Q37269;D0F109;B5U0R5;E5FEB9;Q06025;B7X9C6;P93984;Q8SLM7;Q95634;Q9MU99;Q6L9Z7;A9X7D2;B1PHP1;B2BY81;Q32728;A1XM40;A5X4C4;B8QQG8;C7C6E6;E5FEA2;Q8WJK7;Q9GHM5;O98740;Q6JXR0;Q5K3Z6;Q6SL53;C3S8M5;Q37154;Q37276;Q33198;Q8MC01;Q9MTT3;Q37155;Q6WCK4;B5LC06;B7P0E9;C7AQU9;Q95AW2;O98832;Q6L9Y3;Q8MAR4;O46989;Q95CF0;Q9TLI1;Q4VIB1;C6FJR8;Q33156;Q9GDP6;…	16077	110	CID		80.83	0.000285731		6	62		1	1631.82	-3.97761	11/151	pisum_OE_elastase_rep3.mgf
	High	FRVTPQPGVPPEEAGA	P94086;D8V9C5;P93976;Q33620;B6GUR1;P92469;D0F109;B5U0R5;Q6SSI3;E5FEB9;Q06025;B7X9C6;P93984;Q8SLM7;Q95634;Q9MU99;Q85WB5;A9X7D2;B2BY81;A1XM40;B8QQG8;C7C6E6;Q8WJK7;Q9GHM5;Q9BAN0;O98740;Q6JXR0;Q6SL53;C3S8M5;Q33198;D6MYJ8;Q9MTT3;Q37155;Q6WCK4;B7P0E9;C7AQU9;D6NK13;Q95AW2;O80031;Q7YJM0;Q1KZQ0;Q8MAR4;O46989;Q95CF0;Q9TLI1;Q4VIB1;Q33156;Q9GDP6;Q8MCY7;Q7YKG3;Q7YJQ2;Q67GM0;A5X4E4;Q8WLL1;Q9MRS6;O98437;Q6U127;…	14257	93	CID		72.54	0.00177224		5	61		1	1651.79	-30.1135	10/159	pisum_OE_elastase_rep3.mgf
	Low	FRVTPQPGVPPEEA	P94086;P94047;D8V9C5;P93976;B6GUW7;Q33620;B6GUR1;P92469;Q37269;D0F109;B5U0R5;Q6SSI3;E5FEB9;Q06025;B7X9C6;P93984;Q8SLM7;Q95634;Q9MU99;Q85WB5;A9X7D2;B2BY81;Q32728;A1XM40;B8QQG8;C7C6E6;Q8WJK7;Q9GHM5;Q9BAN0;O98740;Q6JXR0;Q6SL53;C3S8M5;Q33198;D6MYJ8;Q9MTT3;Q37155;Q6WCK4;B7P0E9;C7AQU9;D6NK13;Q95AW2;O80031;Q7YJM0;Q1KZQ0;Q8MAR4;O46989;Q95CF0;Q9TLI1;Q4VIB1;Q33156;Q9GDP6;Q8MCY7;Q7YKG3;Q7YJQ2;Q67GM0;A5X4E4;…	14356	101	CID		48.93	0.412624		2	61	58	1	1523.76	-14.4693	16/139	pisum_OE_elastase_rep3.mgf
	Low	AFRVTPQPGVPPEEA	P94086;P94047;D8V9C5;P93976;B6GUW7;Q33620;B6GUR1;P92469;Q37269;D0F109;B5U0R5;Q6SSI3;E5FEB9;Q06025;B7X9C6;P93984;Q8SLM7;Q95634;Q9MU99;Q85WB5;A9X7D2;B2BY81;Q32728;A1XM40;B8QQG8;C7C6E6;Q8WJK7;Q9GHM5;Q9BAN0;O98740;Q6JXR0;Q6SL53;C3S8M5;Q33198;D6MYJ8;Q9MTT3;Q37155;Q6WCK4;B7P0E9;C7AQU9;D6NK13;Q95AW2;O80031;Q7YJM0;Q1KZQ0;Q8MAR4;O46989;Q95CF0;Q9TLI1;Q4VIB1;Q33156;Q9GDP6;Q8MCY7;Q7YKG3;Q7YJQ2;Q67GM0;A5X4E4;…	14238	101	CID		46.84	0.631571		3	61	52	1	1594.75	-43.3063	8/147	pisum_OE_elastase_rep3.mgf
	Low	FRVTPQPGVPPEEAGAA	P94086;D8V9C5;P93976;Q33620;B6GUR1;P92469;D0F109;B5U0R5;Q6SSI3;E5FEB9;Q06025;B7X9C6;P93984;Q8SLM7;Q95634;Q9MU99;Q85WB5;A9X7D2;B2BY81;A1XM40;B8QQG8;C7C6E6;Q8WJK7;Q9GHM5;Q9BAN0;O98740;Q6JXR0;Q6SL53;C3S8M5;Q33198;D6MYJ8;Q9MTT3;Q37155;Q6WCK4;B7P0E9;C7AQU9;D6NK13;Q95AW2;O80031;Q7YJM0;Q1KZQ0;Q8MAR4;O46989;Q95CF0;Q9TLI1;Q4VIB1;Q33156;Q9GDP6;Q8MCY7;Q7YKG3;Q7YJQ2;Q67GM0;A5X4E4;Q9MRS6;O98437;Q6U127;B7P0I2;…	14214	91	CID		37.78	5.61045		3	62	48	1	1722.82	-35.5007	8/169	pisum_OE_elastase_rep3.mgf
	Low	FQGPPHGIQVERDKLNKYGRPL	P94086;D8V9C5;P93976;B6GUW7;A5X4C0;B6GUR1;P92469;Q06025;B7X9C6;P93984;Q8SLM7;Q95634;Q9MU99;Q85WB5;Q6L9Z7;A9X7D2;B1PHP1;B2BY81;A5X4C4;B7FCW2;B8QQG8;C7C6E6;E5FEA2;Q8WJK7;Q9GHM5;Q9BAN0;Q6JXR0;Q5K3Z6;Q6SL53;C3S8M5;Q37154;Q37276;E1U252;Q8MC01;D6MYJ8;Q9MTT3;Q37155;Q6WCK4;B5LC06;B7P0E9;C7AQU9;D6NK13;Q95AW2;O80031;O98832;Q7YJM0;Q6L9Y3;Q1KZQ0;Q8MAR4;O46989;Q95CF0;Q9TLI1;Q6YLR5;Q33156;Q9GDP6;Q8MCY7;Q7YKG3;…	14916	98	CID		34.93	8.80999		8	61	49	1	2549.36	-6.69704	16/219	pisum_OE_elastase_rep3.mgf
	Low	FRVTPQPGVPPEEAGAAV	P94086;D8V9C5;P93976;Q33620;B6GUR1;P92469;D0F109;B5U0R5;Q6SSI3;E5FEB9;Q06025;B7X9C6;P93984;Q8SLM7;Q95634;Q9MU99;Q85WB5;A9X7D2;B2BY81;A1XM40;B8QQG8;C7C6E6;Q8WJK7;Q9GHM5;Q9BAN0;O98740;Q6JXR0;Q6SL53;C3S8M5;Q33198;D6MYJ8;Q9MTT3;Q37155;Q6WCK4;B7P0E9;C7AQU9;D6NK13;Q95AW2;O80031;Q7YJM0;Q1KZQ0;Q8MAR4;O46989;Q95CF0;Q9TLI1;Q4VIB1;Q33156;Q9GDP6;Q8MCY7;Q7YKG3;Q7YJQ2;Q67GM0;A5X4E4;Q9MRS6;O98437;Q6U127;B7P0I2;…	14184	91	CID		12.23	2005.5		9	62	31	1	1821.94	-4.27088	5/179	pisum_OE_elastase_rep3.mgf
	Low	LAKALRmSGGDHVxAGT	O98599	1	1	CID	M7(Oxidation), X14(C), X14(Carbamidomethyl)	10.77	2531.65		9	61	25	1	1759.81	-25.2301	5/163	pisum_OE_elastase_rep3.mgf
Q71HA1	20.2	9	9	406	44.9827	6.75635	125.319	Ribulose-1,5-bisphosphate carboxylase/oxygenase large subunit (Fragment) OS=Homalium sp. 734 GN=rbcL PE=4 SV=1 - [Q71HA1_9ROSI]
	Confidence Icon	Sequence	Protein Accessions	# Proteins	# Protein Groups	Activation Type	Modifications	IonScore	Exp Value	Δ Score	Rank	Identity High	Homology Threshold	Charge	m/z [Da]	ΔM [ppm]	Ions Matched	Spectrum File
	High	NMFTSIVGNVFGFKAL	P94086;P94047;D8V9C5;P93976;Q8MAK8;Q33620;A5X4C0;P92469;Q36637;Q37269;D0F109;B5U0R5;E5FEB9;Q06025;B7X9C6;P93984;Q8SLM7;Q95634;Q9MU99;Q6L9Z7;A9X7D2;B1PHP1;B2BY81;Q32728;A1XM40;A5X4C4;B8QQG8;C7C6E6;E5FEA2;Q8WJK7;Q9GHM5;O98740;Q6JXR0;Q5K3Z6;Q6SL53;C3S8M5;Q37154;Q37276;Q33198;Q8MC01;Q9MTT3;Q37155;Q6WCK4;B5LC06;B7P0E9;C7AQU9;Q95AW2;O98832;Q6L9Y3;Q8MAR4;O46989;Q95CF0;Q9TLI1;Q4VIB1;C6FJR8;Q33156;Q9GDP6;…	16063	110	CID		88.43	4.83728e-05		4	62		1	1744.89	-12.3683	22/161	pisum_OE_elastase_rep3.mgf
	High	NMFTSIVGNVFGFKA	P94086;P94047;D8V9C5;P93976;Q8MAK8;Q33620;A5X4C0;P92469;Q36637;Q37269;D0F109;B5U0R5;E5FEB9;Q06025;B7X9C6;P93984;Q8SLM7;Q95634;Q9MU99;Q6L9Z7;A9X7D2;B1PHP1;B2BY81;Q32728;A1XM40;A5X4C4;B8QQG8;C7C6E6;E5FEA2;Q8WJK7;Q9GHM5;O98740;Q6JXR0;Q5K3Z6;Q6SL53;C3S8M5;Q37154;Q37276;Q33198;Q8MC01;Q9MTT3;Q37155;Q6WCK4;B5LC06;B7P0E9;C7AQU9;Q95AW2;O98832;Q6L9Y3;Q8MAR4;O46989;Q95CF0;Q9TLI1;Q4VIB1;C6FJR8;Q33156;Q9GDP6;…	16077	110	CID		80.83	0.000285731		6	62		1	1631.82	-3.97761	11/151	pisum_OE_elastase_rep3.mgf
	High	FRVTPQPGVPPEEAGA	P94086;D8V9C5;P93976;Q33620;B6GUR1;P92469;D0F109;B5U0R5;Q6SSI3;E5FEB9;Q06025;B7X9C6;P93984;Q8SLM7;Q95634;Q9MU99;Q85WB5;A9X7D2;B2BY81;A1XM40;B8QQG8;C7C6E6;Q8WJK7;Q9GHM5;Q9BAN0;O98740;Q6JXR0;Q6SL53;C3S8M5;Q33198;D6MYJ8;Q9MTT3;Q37155;Q6WCK4;B7P0E9;C7AQU9;D6NK13;Q95AW2;O80031;Q7YJM0;Q1KZQ0;Q8MAR4;O46989;Q95CF0;Q9TLI1;Q4VIB1;Q33156;Q9GDP6;Q8MCY7;Q7YKG3;Q7YJQ2;Q67GM0;A5X4E4;Q8WLL1;Q9MRS6;O98437;Q6U127;…	14257	93	CID		72.54	0.00177224		5	61		1	1651.79	-30.1135	10/159	pisum_OE_elastase_rep3.mgf
	Low	FRVTPQPGVPPEEA	P94086;P94047;D8V9C5;P93976;B6GUW7;Q33620;B6GUR1;P92469;Q37269;D0F109;B5U0R5;Q6SSI3;E5FEB9;Q06025;B7X9C6;P93984;Q8SLM7;Q95634;Q9MU99;Q85WB5;A9X7D2;B2BY81;Q32728;A1XM40;B8QQG8;C7C6E6;Q8WJK7;Q9GHM5;Q9BAN0;O98740;Q6JXR0;Q6SL53;C3S8M5;Q33198;D6MYJ8;Q9MTT3;Q37155;Q6WCK4;B7P0E9;C7AQU9;D6NK13;Q95AW2;O80031;Q7YJM0;Q1KZQ0;Q8MAR4;O46989;Q95CF0;Q9TLI1;Q4VIB1;Q33156;Q9GDP6;Q8MCY7;Q7YKG3;Q7YJQ2;Q67GM0;A5X4E4;…	14356	101	CID		48.93	0.412624		2	61	58	1	1523.76	-14.4693	16/139	pisum_OE_elastase_rep3.mgf
	Low	AFRVTPQPGVPPEEA	P94086;P94047;D8V9C5;P93976;B6GUW7;Q33620;B6GUR1;P92469;Q37269;D0F109;B5U0R5;Q6SSI3;E5FEB9;Q06025;B7X9C6;P93984;Q8SLM7;Q95634;Q9MU99;Q85WB5;A9X7D2;B2BY81;Q32728;A1XM40;B8QQG8;C7C6E6;Q8WJK7;Q9GHM5;Q9BAN0;O98740;Q6JXR0;Q6SL53;C3S8M5;Q33198;D6MYJ8;Q9MTT3;Q37155;Q6WCK4;B7P0E9;C7AQU9;D6NK13;Q95AW2;O80031;Q7YJM0;Q1KZQ0;Q8MAR4;O46989;Q95CF0;Q9TLI1;Q4VIB1;Q33156;Q9GDP6;Q8MCY7;Q7YKG3;Q7YJQ2;Q67GM0;A5X4E4;…	14238	101	CID		46.84	0.631571		3	61	52	1	1594.75	-43.3063	8/147	pisum_OE_elastase_rep3.mgf
	Low	EIFGDDSVLQFGGGTLGHPWGNAPG	Q71HA1	9	1	CID		44.34	0.912025		3	60		1	2528.14	-15.9846	10/257	pisum_OE_elastase_rep3.mgf
	Low	FRVTPQPGVPPEEAGAA	P94086;D8V9C5;P93976;Q33620;B6GUR1;P92469;D0F109;B5U0R5;Q6SSI3;E5FEB9;Q06025;B7X9C6;P93984;Q8SLM7;Q95634;Q9MU99;Q85WB5;A9X7D2;B2BY81;A1XM40;B8QQG8;C7C6E6;Q8WJK7;Q9GHM5;Q9BAN0;O98740;Q6JXR0;Q6SL53;C3S8M5;Q33198;D6MYJ8;Q9MTT3;Q37155;Q6WCK4;B7P0E9;C7AQU9;D6NK13;Q95AW2;O80031;Q7YJM0;Q1KZQ0;Q8MAR4;O46989;Q95CF0;Q9TLI1;Q4VIB1;Q33156;Q9GDP6;Q8MCY7;Q7YKG3;Q7YJQ2;Q67GM0;A5X4E4;Q9MRS6;O98437;Q6U127;B7P0I2;…	14214	91	CID		37.78	5.61045		3	62	48	1	1722.82	-35.5007	8/169	pisum_OE_elastase_rep3.mgf
	Low	FQGPPHGIQVERDKLNKYGRPL	P94086;D8V9C5;P93976;B6GUW7;A5X4C0;B6GUR1;P92469;Q06025;B7X9C6;P93984;Q8SLM7;Q95634;Q9MU99;Q85WB5;Q6L9Z7;A9X7D2;B1PHP1;B2BY81;A5X4C4;B7FCW2;B8QQG8;C7C6E6;E5FEA2;Q8WJK7;Q9GHM5;Q9BAN0;Q6JXR0;Q5K3Z6;Q6SL53;C3S8M5;Q37154;Q37276;E1U252;Q8MC01;D6MYJ8;Q9MTT3;Q37155;Q6WCK4;B5LC06;B7P0E9;C7AQU9;D6NK13;Q95AW2;O80031;O98832;Q7YJM0;Q6L9Y3;Q1KZQ0;Q8MAR4;O46989;Q95CF0;Q9TLI1;Q6YLR5;Q33156;Q9GDP6;Q8MCY7;Q7YKG3;…	14916	98	CID		34.93	8.80999		8	61	49	1	2549.36	-6.69704	16/219	pisum_OE_elastase_rep3.mgf
	Low	FRVTPQPGVPPEEAGAAV	P94086;D8V9C5;P93976;Q33620;B6GUR1;P92469;D0F109;B5U0R5;Q6SSI3;E5FEB9;Q06025;B7X9C6;P93984;Q8SLM7;Q95634;Q9MU99;Q85WB5;A9X7D2;B2BY81;A1XM40;B8QQG8;C7C6E6;Q8WJK7;Q9GHM5;Q9BAN0;O98740;Q6JXR0;Q6SL53;C3S8M5;Q33198;D6MYJ8;Q9MTT3;Q37155;Q6WCK4;B7P0E9;C7AQU9;D6NK13;Q95AW2;O80031;Q7YJM0;Q1KZQ0;Q8MAR4;O46989;Q95CF0;Q9TLI1;Q4VIB1;Q33156;Q9GDP6;Q8MCY7;Q7YKG3;Q7YJQ2;Q67GM0;A5X4E4;Q9MRS6;O98437;Q6U127;B7P0I2;…	14184	91	CID		12.23	2005.5		9	62	31	1	1821.94	-4.27088	5/179	pisum_OE_elastase_rep3.mgf
Q6TL54	16.59	11	11	434	47.8611	6.88818	125.319	Ribulose-1,5-bisphosphate carboxylase/oxygenase large subunit (Fragment) OS=Cirsium arvense GN=rbcL PE=3 SV=1 - [Q6TL54_CIRAR]
	Confidence Icon	Sequence	Protein Accessions	# Proteins	# Protein Groups	Activation Type	Modifications	IonScore	Exp Value	Δ Score	Rank	Identity High	Homology Threshold	Charge	m/z [Da]	ΔM [ppm]	Ions Matched	Spectrum File
	High	NMFTSIVGNVFGFKAL	P94086;P94047;D8V9C5;P93976;Q8MAK8;Q33620;A5X4C0;P92469;Q36637;Q37269;D0F109;B5U0R5;E5FEB9;Q06025;B7X9C6;P93984;Q8SLM7;Q95634;Q9MU99;Q6L9Z7;A9X7D2;B1PHP1;B2BY81;Q32728;A1XM40;A5X4C4;B8QQG8;C7C6E6;E5FEA2;Q8WJK7;Q9GHM5;O98740;Q6JXR0;Q5K3Z6;Q6SL53;C3S8M5;Q37154;Q37276;Q33198;Q8MC01;Q9MTT3;Q37155;Q6WCK4;B5LC06;B7P0E9;C7AQU9;Q95AW2;O98832;Q6L9Y3;Q8MAR4;O46989;Q95CF0;Q9TLI1;Q4VIB1;C6FJR8;Q33156;Q9GDP6;…	16063	110	CID		88.43	4.83728e-05		4	62		1	1744.89	-12.3683	22/161	pisum_OE_elastase_rep3.mgf
	High	NMFTSIVGNVFGFKA	P94086;P94047;D8V9C5;P93976;Q8MAK8;Q33620;A5X4C0;P92469;Q36637;Q37269;D0F109;B5U0R5;E5FEB9;Q06025;B7X9C6;P93984;Q8SLM7;Q95634;Q9MU99;Q6L9Z7;A9X7D2;B1PHP1;B2BY81;Q32728;A1XM40;A5X4C4;B8QQG8;C7C6E6;E5FEA2;Q8WJK7;Q9GHM5;O98740;Q6JXR0;Q5K3Z6;Q6SL53;C3S8M5;Q37154;Q37276;Q33198;Q8MC01;Q9MTT3;Q37155;Q6WCK4;B5LC06;B7P0E9;C7AQU9;Q95AW2;O98832;Q6L9Y3;Q8MAR4;O46989;Q95CF0;Q9TLI1;Q4VIB1;C6FJR8;Q33156;Q9GDP6;…	16077	110	CID		80.83	0.000285731		6	62		1	1631.82	-3.97761	11/151	pisum_OE_elastase_rep3.mgf
	High	FRVTPQPGVPPEEAGA	P94086;D8V9C5;P93976;Q33620;B6GUR1;P92469;D0F109;B5U0R5;Q6SSI3;E5FEB9;Q06025;B7X9C6;P93984;Q8SLM7;Q95634;Q9MU99;Q85WB5;A9X7D2;B2BY81;A1XM40;B8QQG8;C7C6E6;Q8WJK7;Q9GHM5;Q9BAN0;O98740;Q6JXR0;Q6SL53;C3S8M5;Q33198;D6MYJ8;Q9MTT3;Q37155;Q6WCK4;B7P0E9;C7AQU9;D6NK13;Q95AW2;O80031;Q7YJM0;Q1KZQ0;Q8MAR4;O46989;Q95CF0;Q9TLI1;Q4VIB1;Q33156;Q9GDP6;Q8MCY7;Q7YKG3;Q7YJQ2;Q67GM0;A5X4E4;Q8WLL1;Q9MRS6;O98437;Q6U127;…	14257	93	CID		72.54	0.00177224		5	61		1	1651.79	-30.1135	10/159	pisum_OE_elastase_rep3.mgf
	Medium	cVQARNEGRDLAxEG	Q6TL54	1	1	CID	C1(Carbamidomethyl), X13(R)	57.62	0.051113		4	61		1	1730.8	-21.1378	9/145	pisum_OE_elastase_rep3.mgf
	Low	FRVTPQPGVPPEEA	P94086;P94047;D8V9C5;P93976;B6GUW7;Q33620;B6GUR1;P92469;Q37269;D0F109;B5U0R5;Q6SSI3;E5FEB9;Q06025;B7X9C6;P93984;Q8SLM7;Q95634;Q9MU99;Q85WB5;A9X7D2;B2BY81;Q32728;A1XM40;B8QQG8;C7C6E6;Q8WJK7;Q9GHM5;Q9BAN0;O98740;Q6JXR0;Q6SL53;C3S8M5;Q33198;D6MYJ8;Q9MTT3;Q37155;Q6WCK4;B7P0E9;C7AQU9;D6NK13;Q95AW2;O80031;Q7YJM0;Q1KZQ0;Q8MAR4;O46989;Q95CF0;Q9TLI1;Q4VIB1;Q33156;Q9GDP6;Q8MCY7;Q7YKG3;Q7YJQ2;Q67GM0;A5X4E4;…	14356	101	CID		48.93	0.412624		2	61	58	1	1523.76	-14.4693	16/139	pisum_OE_elastase_rep3.mgf
	Low	RNEGRDLAxEG	Q6TL54	1	1	CID	X9(R)	47.23	0.565864		3	61	54	1	1272.63	-6.49669	13/109	pisum_OE_elastase_rep3.mgf
	Low	AFRVTPQPGVPPEEA	P94086;P94047;D8V9C5;P93976;B6GUW7;Q33620;B6GUR1;P92469;Q37269;D0F109;B5U0R5;Q6SSI3;E5FEB9;Q06025;B7X9C6;P93984;Q8SLM7;Q95634;Q9MU99;Q85WB5;A9X7D2;B2BY81;Q32728;A1XM40;B8QQG8;C7C6E6;Q8WJK7;Q9GHM5;Q9BAN0;O98740;Q6JXR0;Q6SL53;C3S8M5;Q33198;D6MYJ8;Q9MTT3;Q37155;Q6WCK4;B7P0E9;C7AQU9;D6NK13;Q95AW2;O80031;Q7YJM0;Q1KZQ0;Q8MAR4;O46989;Q95CF0;Q9TLI1;Q4VIB1;Q33156;Q9GDP6;Q8MCY7;Q7YKG3;Q7YJQ2;Q67GM0;A5X4E4;…	14238	101	CID		46.84	0.631571		3	61	52	1	1594.75	-43.3063	8/147	pisum_OE_elastase_rep3.mgf
	Low	QARNEGRDLAxEG	Q6TL54	1	1	CID	X11(R)	40.27	2.95151		4	61	46	1	1471.72	-12.5101	11/129	pisum_OE_elastase_rep3.mgf
	Low	FRVTPQPGVPPEEAGAA	P94086;D8V9C5;P93976;Q33620;B6GUR1;P92469;D0F109;B5U0R5;Q6SSI3;E5FEB9;Q06025;B7X9C6;P93984;Q8SLM7;Q95634;Q9MU99;Q85WB5;A9X7D2;B2BY81;A1XM40;B8QQG8;C7C6E6;Q8WJK7;Q9GHM5;Q9BAN0;O98740;Q6JXR0;Q6SL53;C3S8M5;Q33198;D6MYJ8;Q9MTT3;Q37155;Q6WCK4;B7P0E9;C7AQU9;D6NK13;Q95AW2;O80031;Q7YJM0;Q1KZQ0;Q8MAR4;O46989;Q95CF0;Q9TLI1;Q4VIB1;Q33156;Q9GDP6;Q8MCY7;Q7YKG3;Q7YJQ2;Q67GM0;A5X4E4;Q9MRS6;O98437;Q6U127;B7P0I2;…	14214	91	CID		37.78	5.61045		3	62	48	1	1722.82	-35.5007	8/169	pisum_OE_elastase_rep3.mgf
	Low	FQGPPHGIQVERDKLNKYGRPL	P94086;D8V9C5;P93976;B6GUW7;A5X4C0;B6GUR1;P92469;Q06025;B7X9C6;P93984;Q8SLM7;Q95634;Q9MU99;Q85WB5;Q6L9Z7;A9X7D2;B1PHP1;B2BY81;A5X4C4;B7FCW2;B8QQG8;C7C6E6;E5FEA2;Q8WJK7;Q9GHM5;Q9BAN0;Q6JXR0;Q5K3Z6;Q6SL53;C3S8M5;Q37154;Q37276;E1U252;Q8MC01;D6MYJ8;Q9MTT3;Q37155;Q6WCK4;B5LC06;B7P0E9;C7AQU9;D6NK13;Q95AW2;O80031;O98832;Q7YJM0;Q6L9Y3;Q1KZQ0;Q8MAR4;O46989;Q95CF0;Q9TLI1;Q6YLR5;Q33156;Q9GDP6;Q8MCY7;Q7YKG3;…	14916	98	CID		34.93	8.80999		8	61	49	1	2549.36	-6.69704	16/219	pisum_OE_elastase_rep3.mgf
	Low	FRVTPQPGVPPEEAGAAV	P94086;D8V9C5;P93976;Q33620;B6GUR1;P92469;D0F109;B5U0R5;Q6SSI3;E5FEB9;Q06025;B7X9C6;P93984;Q8SLM7;Q95634;Q9MU99;Q85WB5;A9X7D2;B2BY81;A1XM40;B8QQG8;C7C6E6;Q8WJK7;Q9GHM5;Q9BAN0;O98740;Q6JXR0;Q6SL53;C3S8M5;Q33198;D6MYJ8;Q9MTT3;Q37155;Q6WCK4;B7P0E9;C7AQU9;D6NK13;Q95AW2;O80031;Q7YJM0;Q1KZQ0;Q8MAR4;O46989;Q95CF0;Q9TLI1;Q4VIB1;Q33156;Q9GDP6;Q8MCY7;Q7YKG3;Q7YJQ2;Q67GM0;A5X4E4;Q9MRS6;O98437;Q6U127;B7P0I2;…	14184	91	CID		12.23	2005.5		9	62	31	1	1821.94	-4.27088	5/179	pisum_OE_elastase_rep3.mgf
E2CZ71	15.83	9	9	436	48.2502	6.75635	125.319	Ribulose-1,5-bisphosphate carboxylase/oxygenase large subunit (Fragment) OS=Centrolepis aristata GN=rbcL PE=3 SV=1 - [E2CZ71_9POAL]
	Confidence Icon	Sequence	Protein Accessions	# Proteins	# Protein Groups	Activation Type	Modifications	IonScore	Exp Value	Δ Score	Rank	Identity High	Homology Threshold	Charge	m/z [Da]	ΔM [ppm]	Ions Matched	Spectrum File
	High	NMFTSIVGNVFGFKAL	P94086;P94047;D8V9C5;P93976;Q8MAK8;Q33620;A5X4C0;P92469;Q36637;Q37269;D0F109;B5U0R5;E5FEB9;Q06025;B7X9C6;P93984;Q8SLM7;Q95634;Q9MU99;Q6L9Z7;A9X7D2;B1PHP1;B2BY81;Q32728;A1XM40;A5X4C4;B8QQG8;C7C6E6;E5FEA2;Q8WJK7;Q9GHM5;O98740;Q6JXR0;Q5K3Z6;Q6SL53;C3S8M5;Q37154;Q37276;Q33198;Q8MC01;Q9MTT3;Q37155;Q6WCK4;B5LC06;B7P0E9;C7AQU9;Q95AW2;O98832;Q6L9Y3;Q8MAR4;O46989;Q95CF0;Q9TLI1;Q4VIB1;C6FJR8;Q33156;Q9GDP6;…	16063	110	CID		88.43	4.83728e-05		4	62		1	1744.89	-12.3683	22/161	pisum_OE_elastase_rep3.mgf
	High	NMFTSIVGNVFGFKA	P94086;P94047;D8V9C5;P93976;Q8MAK8;Q33620;A5X4C0;P92469;Q36637;Q37269;D0F109;B5U0R5;E5FEB9;Q06025;B7X9C6;P93984;Q8SLM7;Q95634;Q9MU99;Q6L9Z7;A9X7D2;B1PHP1;B2BY81;Q32728;A1XM40;A5X4C4;B8QQG8;C7C6E6;E5FEA2;Q8WJK7;Q9GHM5;O98740;Q6JXR0;Q5K3Z6;Q6SL53;C3S8M5;Q37154;Q37276;Q33198;Q8MC01;Q9MTT3;Q37155;Q6WCK4;B5LC06;B7P0E9;C7AQU9;Q95AW2;O98832;Q6L9Y3;Q8MAR4;O46989;Q95CF0;Q9TLI1;Q4VIB1;C6FJR8;Q33156;Q9GDP6;…	16077	110	CID		80.83	0.000285731		6	62		1	1631.82	-3.97761	11/151	pisum_OE_elastase_rep3.mgf
	High	FRVTPQPGVPPEEAGA	P94086;D8V9C5;P93976;Q33620;B6GUR1;P92469;D0F109;B5U0R5;Q6SSI3;E5FEB9;Q06025;B7X9C6;P93984;Q8SLM7;Q95634;Q9MU99;Q85WB5;A9X7D2;B2BY81;A1XM40;B8QQG8;C7C6E6;Q8WJK7;Q9GHM5;Q9BAN0;O98740;Q6JXR0;Q6SL53;C3S8M5;Q33198;D6MYJ8;Q9MTT3;Q37155;Q6WCK4;B7P0E9;C7AQU9;D6NK13;Q95AW2;O80031;Q7YJM0;Q1KZQ0;Q8MAR4;O46989;Q95CF0;Q9TLI1;Q4VIB1;Q33156;Q9GDP6;Q8MCY7;Q7YKG3;Q7YJQ2;Q67GM0;A5X4E4;Q8WLL1;Q9MRS6;O98437;Q6U127;…	14257	93	CID		72.54	0.00177224		5	61		1	1651.79	-30.1135	10/159	pisum_OE_elastase_rep3.mgf
	Low	FRVTPQPGVPPEEA	P94086;P94047;D8V9C5;P93976;B6GUW7;Q33620;B6GUR1;P92469;Q37269;D0F109;B5U0R5;Q6SSI3;E5FEB9;Q06025;B7X9C6;P93984;Q8SLM7;Q95634;Q9MU99;Q85WB5;A9X7D2;B2BY81;Q32728;A1XM40;B8QQG8;C7C6E6;Q8WJK7;Q9GHM5;Q9BAN0;O98740;Q6JXR0;Q6SL53;C3S8M5;Q33198;D6MYJ8;Q9MTT3;Q37155;Q6WCK4;B7P0E9;C7AQU9;D6NK13;Q95AW2;O80031;Q7YJM0;Q1KZQ0;Q8MAR4;O46989;Q95CF0;Q9TLI1;Q4VIB1;Q33156;Q9GDP6;Q8MCY7;Q7YKG3;Q7YJQ2;Q67GM0;A5X4E4;…	14356	101	CID		48.93	0.412624		2	61	58	1	1523.76	-14.4693	16/139	pisum_OE_elastase_rep3.mgf
	Low	AFRVTPQPGVPPEEA	P94086;P94047;D8V9C5;P93976;B6GUW7;Q33620;B6GUR1;P92469;Q37269;D0F109;B5U0R5;Q6SSI3;E5FEB9;Q06025;B7X9C6;P93984;Q8SLM7;Q95634;Q9MU99;Q85WB5;A9X7D2;B2BY81;Q32728;A1XM40;B8QQG8;C7C6E6;Q8WJK7;Q9GHM5;Q9BAN0;O98740;Q6JXR0;Q6SL53;C3S8M5;Q33198;D6MYJ8;Q9MTT3;Q37155;Q6WCK4;B7P0E9;C7AQU9;D6NK13;Q95AW2;O80031;Q7YJM0;Q1KZQ0;Q8MAR4;O46989;Q95CF0;Q9TLI1;Q4VIB1;Q33156;Q9GDP6;Q8MCY7;Q7YKG3;Q7YJQ2;Q67GM0;A5X4E4;…	14238	101	CID		46.84	0.631571		3	61	52	1	1594.75	-43.3063	8/147	pisum_OE_elastase_rep3.mgf
	Low	FRVTPQPGVPPEEAGAA	P94086;D8V9C5;P93976;Q33620;B6GUR1;P92469;D0F109;B5U0R5;Q6SSI3;E5FEB9;Q06025;B7X9C6;P93984;Q8SLM7;Q95634;Q9MU99;Q85WB5;A9X7D2;B2BY81;A1XM40;B8QQG8;C7C6E6;Q8WJK7;Q9GHM5;Q9BAN0;O98740;Q6JXR0;Q6SL53;C3S8M5;Q33198;D6MYJ8;Q9MTT3;Q37155;Q6WCK4;B7P0E9;C7AQU9;D6NK13;Q95AW2;O80031;Q7YJM0;Q1KZQ0;Q8MAR4;O46989;Q95CF0;Q9TLI1;Q4VIB1;Q33156;Q9GDP6;Q8MCY7;Q7YKG3;Q7YJQ2;Q67GM0;A5X4E4;Q9MRS6;O98437;Q6U127;B7P0I2;…	14214	91	CID		37.78	5.61045		3	62	48	1	1722.82	-35.5007	8/169	pisum_OE_elastase_rep3.mgf
	Low	FQGPPHGIQVERDKLNKYGRPL	P94086;D8V9C5;P93976;B6GUW7;A5X4C0;B6GUR1;P92469;Q06025;B7X9C6;P93984;Q8SLM7;Q95634;Q9MU99;Q85WB5;Q6L9Z7;A9X7D2;B1PHP1;B2BY81;A5X4C4;B7FCW2;B8QQG8;C7C6E6;E5FEA2;Q8WJK7;Q9GHM5;Q9BAN0;Q6JXR0;Q5K3Z6;Q6SL53;C3S8M5;Q37154;Q37276;E1U252;Q8MC01;D6MYJ8;Q9MTT3;Q37155;Q6WCK4;B5LC06;B7P0E9;C7AQU9;D6NK13;Q95AW2;O80031;O98832;Q7YJM0;Q6L9Y3;Q1KZQ0;Q8MAR4;O46989;Q95CF0;Q9TLI1;Q6YLR5;Q33156;Q9GDP6;Q8MCY7;Q7YKG3;…	14916	98	CID		34.93	8.80999		8	61	49	1	2549.36	-6.69704	16/219	pisum_OE_elastase_rep3.mgf
	Low	xFKAGVKDYKLT	E2CZ71	3	1	CID	X1(V)	34.58	9.15476		7	61		1	1368.76	-23.9482	8/112	pisum_OE_elastase_rep3.mgf
	Low	FRVTPQPGVPPEEAGAAV	P94086;D8V9C5;P93976;Q33620;B6GUR1;P92469;D0F109;B5U0R5;Q6SSI3;E5FEB9;Q06025;B7X9C6;P93984;Q8SLM7;Q95634;Q9MU99;Q85WB5;A9X7D2;B2BY81;A1XM40;B8QQG8;C7C6E6;Q8WJK7;Q9GHM5;Q9BAN0;O98740;Q6JXR0;Q6SL53;C3S8M5;Q33198;D6MYJ8;Q9MTT3;Q37155;Q6WCK4;B7P0E9;C7AQU9;D6NK13;Q95AW2;O80031;Q7YJM0;Q1KZQ0;Q8MAR4;O46989;Q95CF0;Q9TLI1;Q4VIB1;Q33156;Q9GDP6;Q8MCY7;Q7YKG3;Q7YJQ2;Q67GM0;A5X4E4;Q9MRS6;O98437;Q6U127;B7P0I2;…	14184	91	CID		12.23	2005.5		9	62	31	1	1821.94	-4.27088	5/179	pisum_OE_elastase_rep3.mgf
Q6PZ84	13.35	8	8	322	35.6135	7.56201	125.319	Ribulose-1,5-bisphosphate carboxylase large subunit (Fragment) OS=Salvia nubicola GN=rbcL PE=4 SV=1 - [Q6PZ84_9LAMI]
	Confidence Icon	Sequence	Protein Accessions	# Proteins	# Protein Groups	Activation Type	Modifications	IonScore	Exp Value	Δ Score	Rank	Identity High	Homology Threshold	Charge	m/z [Da]	ΔM [ppm]	Ions Matched	Spectrum File
	High	NMFTSIVGNVFGFKAL	P94086;P94047;D8V9C5;P93976;Q8MAK8;Q33620;A5X4C0;P92469;Q36637;Q37269;D0F109;B5U0R5;E5FEB9;Q06025;B7X9C6;P93984;Q8SLM7;Q95634;Q9MU99;Q6L9Z7;A9X7D2;B1PHP1;B2BY81;Q32728;A1XM40;A5X4C4;B8QQG8;C7C6E6;E5FEA2;Q8WJK7;Q9GHM5;O98740;Q6JXR0;Q5K3Z6;Q6SL53;C3S8M5;Q37154;Q37276;Q33198;Q8MC01;Q9MTT3;Q37155;Q6WCK4;B5LC06;B7P0E9;C7AQU9;Q95AW2;O98832;Q6L9Y3;Q8MAR4;O46989;Q95CF0;Q9TLI1;Q4VIB1;C6FJR8;Q33156;Q9GDP6;…	16063	110	CID		88.43	4.83728e-05		4	62		1	1744.89	-12.3683	22/161	pisum_OE_elastase_rep3.mgf
	High	NMFTSIVGNVFGFKA	P94086;P94047;D8V9C5;P93976;Q8MAK8;Q33620;A5X4C0;P92469;Q36637;Q37269;D0F109;B5U0R5;E5FEB9;Q06025;B7X9C6;P93984;Q8SLM7;Q95634;Q9MU99;Q6L9Z7;A9X7D2;B1PHP1;B2BY81;Q32728;A1XM40;A5X4C4;B8QQG8;C7C6E6;E5FEA2;Q8WJK7;Q9GHM5;O98740;Q6JXR0;Q5K3Z6;Q6SL53;C3S8M5;Q37154;Q37276;Q33198;Q8MC01;Q9MTT3;Q37155;Q6WCK4;B5LC06;B7P0E9;C7AQU9;Q95AW2;O98832;Q6L9Y3;Q8MAR4;O46989;Q95CF0;Q9TLI1;Q4VIB1;C6FJR8;Q33156;Q9GDP6;…	16077	110	CID		80.83	0.000285731		6	62		1	1631.82	-3.97761	11/151	pisum_OE_elastase_rep3.mgf
	High	FRVTPQPGVPPEEAGA	P94086;D8V9C5;P93976;Q33620;B6GUR1;P92469;D0F109;B5U0R5;Q6SSI3;E5FEB9;Q06025;B7X9C6;P93984;Q8SLM7;Q95634;Q9MU99;Q85WB5;A9X7D2;B2BY81;A1XM40;B8QQG8;C7C6E6;Q8WJK7;Q9GHM5;Q9BAN0;O98740;Q6JXR0;Q6SL53;C3S8M5;Q33198;D6MYJ8;Q9MTT3;Q37155;Q6WCK4;B7P0E9;C7AQU9;D6NK13;Q95AW2;O80031;Q7YJM0;Q1KZQ0;Q8MAR4;O46989;Q95CF0;Q9TLI1;Q4VIB1;Q33156;Q9GDP6;Q8MCY7;Q7YKG3;Q7YJQ2;Q67GM0;A5X4E4;Q8WLL1;Q9MRS6;O98437;Q6U127;…	14257	93	CID		72.54	0.00177224		5	61		1	1651.79	-30.1135	10/159	pisum_OE_elastase_rep3.mgf
	Low	FRVTPQPGVPPEEA	P94086;P94047;D8V9C5;P93976;B6GUW7;Q33620;B6GUR1;P92469;Q37269;D0F109;B5U0R5;Q6SSI3;E5FEB9;Q06025;B7X9C6;P93984;Q8SLM7;Q95634;Q9MU99;Q85WB5;A9X7D2;B2BY81;Q32728;A1XM40;B8QQG8;C7C6E6;Q8WJK7;Q9GHM5;Q9BAN0;O98740;Q6JXR0;Q6SL53;C3S8M5;Q33198;D6MYJ8;Q9MTT3;Q37155;Q6WCK4;B7P0E9;C7AQU9;D6NK13;Q95AW2;O80031;Q7YJM0;Q1KZQ0;Q8MAR4;O46989;Q95CF0;Q9TLI1;Q4VIB1;Q33156;Q9GDP6;Q8MCY7;Q7YKG3;Q7YJQ2;Q67GM0;A5X4E4;…	14356	101	CID		48.93	0.412624		2	61	58	1	1523.76	-14.4693	16/139	pisum_OE_elastase_rep3.mgf
	Low	AFRVTPQPGVPPEEA	P94086;P94047;D8V9C5;P93976;B6GUW7;Q33620;B6GUR1;P92469;Q37269;D0F109;B5U0R5;Q6SSI3;E5FEB9;Q06025;B7X9C6;P93984;Q8SLM7;Q95634;Q9MU99;Q85WB5;A9X7D2;B2BY81;Q32728;A1XM40;B8QQG8;C7C6E6;Q8WJK7;Q9GHM5;Q9BAN0;O98740;Q6JXR0;Q6SL53;C3S8M5;Q33198;D6MYJ8;Q9MTT3;Q37155;Q6WCK4;B7P0E9;C7AQU9;D6NK13;Q95AW2;O80031;Q7YJM0;Q1KZQ0;Q8MAR4;O46989;Q95CF0;Q9TLI1;Q4VIB1;Q33156;Q9GDP6;Q8MCY7;Q7YKG3;Q7YJQ2;Q67GM0;A5X4E4;…	14238	101	CID		46.84	0.631571		3	61	52	1	1594.75	-43.3063	8/147	pisum_OE_elastase_rep3.mgf
	Low	FRVTPQPGVPPEEAGAA	P94086;D8V9C5;P93976;Q33620;B6GUR1;P92469;D0F109;B5U0R5;Q6SSI3;E5FEB9;Q06025;B7X9C6;P93984;Q8SLM7;Q95634;Q9MU99;Q85WB5;A9X7D2;B2BY81;A1XM40;B8QQG8;C7C6E6;Q8WJK7;Q9GHM5;Q9BAN0;O98740;Q6JXR0;Q6SL53;C3S8M5;Q33198;D6MYJ8;Q9MTT3;Q37155;Q6WCK4;B7P0E9;C7AQU9;D6NK13;Q95AW2;O80031;Q7YJM0;Q1KZQ0;Q8MAR4;O46989;Q95CF0;Q9TLI1;Q4VIB1;Q33156;Q9GDP6;Q8MCY7;Q7YKG3;Q7YJQ2;Q67GM0;A5X4E4;Q9MRS6;O98437;Q6U127;B7P0I2;…	14214	91	CID		37.78	5.61045		3	62	48	1	1722.82	-35.5007	8/169	pisum_OE_elastase_rep3.mgf
	Low	xDLRIPVA	Q95F19;Q6PZ84	2	2	CID	X1(N)	26.1	47.6047		6	59	41	1	897.478	-41.6515	6/66	pisum_OE_elastase_rep3.mgf
	Low	FRVTPQPGVPPEEAGAAV	P94086;D8V9C5;P93976;Q33620;B6GUR1;P92469;D0F109;B5U0R5;Q6SSI3;E5FEB9;Q06025;B7X9C6;P93984;Q8SLM7;Q95634;Q9MU99;Q85WB5;A9X7D2;B2BY81;A1XM40;B8QQG8;C7C6E6;Q8WJK7;Q9GHM5;Q9BAN0;O98740;Q6JXR0;Q6SL53;C3S8M5;Q33198;D6MYJ8;Q9MTT3;Q37155;Q6WCK4;B7P0E9;C7AQU9;D6NK13;Q95AW2;O80031;Q7YJM0;Q1KZQ0;Q8MAR4;O46989;Q95CF0;Q9TLI1;Q4VIB1;Q33156;Q9GDP6;Q8MCY7;Q7YKG3;Q7YJQ2;Q67GM0;A5X4E4;Q9MRS6;O98437;Q6U127;B7P0I2;…	14184	91	CID		12.23	2005.5		9	62	31	1	1821.94	-4.27088	5/179	pisum_OE_elastase_rep3.mgf
Q33369	13.73	8	8	466	51.8756	6.48096	125.319	Ribulose bisphosphate carboxylase large chain (Fragment) OS=Cornus kousa GN=rbcL PE=3 SV=1 - [RBL_CORKO]
	Confidence Icon	Sequence	Protein Accessions	# Proteins	# Protein Groups	Activation Type	Modifications	IonScore	Exp Value	Δ Score	Rank	Identity High	Homology Threshold	Charge	m/z [Da]	ΔM [ppm]	Ions Matched	Spectrum File
	High	NMFTSIVGNVFGFKAL	P94086;P94047;D8V9C5;P93976;Q8MAK8;Q33620;A5X4C0;P92469;Q36637;Q37269;D0F109;B5U0R5;E5FEB9;Q06025;B7X9C6;P93984;Q8SLM7;Q95634;Q9MU99;Q6L9Z7;A9X7D2;B1PHP1;B2BY81;Q32728;A1XM40;A5X4C4;B8QQG8;C7C6E6;E5FEA2;Q8WJK7;Q9GHM5;O98740;Q6JXR0;Q5K3Z6;Q6SL53;C3S8M5;Q37154;Q37276;Q33198;Q8MC01;Q9MTT3;Q37155;Q6WCK4;B5LC06;B7P0E9;C7AQU9;Q95AW2;O98832;Q6L9Y3;Q8MAR4;O46989;Q95CF0;Q9TLI1;Q4VIB1;C6FJR8;Q33156;Q9GDP6;…	16063	110	CID		88.43	4.83728e-05		4	62		1	1744.89	-12.3683	22/161	pisum_OE_elastase_rep3.mgf
	High	NMFTSIVGNVFGFKA	P94086;P94047;D8V9C5;P93976;Q8MAK8;Q33620;A5X4C0;P92469;Q36637;Q37269;D0F109;B5U0R5;E5FEB9;Q06025;B7X9C6;P93984;Q8SLM7;Q95634;Q9MU99;Q6L9Z7;A9X7D2;B1PHP1;B2BY81;Q32728;A1XM40;A5X4C4;B8QQG8;C7C6E6;E5FEA2;Q8WJK7;Q9GHM5;O98740;Q6JXR0;Q5K3Z6;Q6SL53;C3S8M5;Q37154;Q37276;Q33198;Q8MC01;Q9MTT3;Q37155;Q6WCK4;B5LC06;B7P0E9;C7AQU9;Q95AW2;O98832;Q6L9Y3;Q8MAR4;O46989;Q95CF0;Q9TLI1;Q4VIB1;C6FJR8;Q33156;Q9GDP6;…	16077	110	CID		80.83	0.000285731		6	62		1	1631.82	-3.97761	11/151	pisum_OE_elastase_rep3.mgf
	High	FRVTPQPGVPPEEAGA	P94086;D8V9C5;P93976;Q33620;B6GUR1;P92469;D0F109;B5U0R5;Q6SSI3;E5FEB9;Q06025;B7X9C6;P93984;Q8SLM7;Q95634;Q9MU99;Q85WB5;A9X7D2;B2BY81;A1XM40;B8QQG8;C7C6E6;Q8WJK7;Q9GHM5;Q9BAN0;O98740;Q6JXR0;Q6SL53;C3S8M5;Q33198;D6MYJ8;Q9MTT3;Q37155;Q6WCK4;B7P0E9;C7AQU9;D6NK13;Q95AW2;O80031;Q7YJM0;Q1KZQ0;Q8MAR4;O46989;Q95CF0;Q9TLI1;Q4VIB1;Q33156;Q9GDP6;Q8MCY7;Q7YKG3;Q7YJQ2;Q67GM0;A5X4E4;Q8WLL1;Q9MRS6;O98437;Q6U127;…	14257	93	CID		72.54	0.00177224		5	61		1	1651.79	-30.1135	10/159	pisum_OE_elastase_rep3.mgf
	Low	FRVTPQPGVPPEEA	P94086;P94047;D8V9C5;P93976;B6GUW7;Q33620;B6GUR1;P92469;Q37269;D0F109;B5U0R5;Q6SSI3;E5FEB9;Q06025;B7X9C6;P93984;Q8SLM7;Q95634;Q9MU99;Q85WB5;A9X7D2;B2BY81;Q32728;A1XM40;B8QQG8;C7C6E6;Q8WJK7;Q9GHM5;Q9BAN0;O98740;Q6JXR0;Q6SL53;C3S8M5;Q33198;D6MYJ8;Q9MTT3;Q37155;Q6WCK4;B7P0E9;C7AQU9;D6NK13;Q95AW2;O80031;Q7YJM0;Q1KZQ0;Q8MAR4;O46989;Q95CF0;Q9TLI1;Q4VIB1;Q33156;Q9GDP6;Q8MCY7;Q7YKG3;Q7YJQ2;Q67GM0;A5X4E4;…	14356	101	CID		48.93	0.412624		2	61	58	1	1523.76	-14.4693	16/139	pisum_OE_elastase_rep3.mgf
	Low	AFRVTPQPGVPPEEA	P94086;P94047;D8V9C5;P93976;B6GUW7;Q33620;B6GUR1;P92469;Q37269;D0F109;B5U0R5;Q6SSI3;E5FEB9;Q06025;B7X9C6;P93984;Q8SLM7;Q95634;Q9MU99;Q85WB5;A9X7D2;B2BY81;Q32728;A1XM40;B8QQG8;C7C6E6;Q8WJK7;Q9GHM5;Q9BAN0;O98740;Q6JXR0;Q6SL53;C3S8M5;Q33198;D6MYJ8;Q9MTT3;Q37155;Q6WCK4;B7P0E9;C7AQU9;D6NK13;Q95AW2;O80031;Q7YJM0;Q1KZQ0;Q8MAR4;O46989;Q95CF0;Q9TLI1;Q4VIB1;Q33156;Q9GDP6;Q8MCY7;Q7YKG3;Q7YJQ2;Q67GM0;A5X4E4;…	14238	101	CID		46.84	0.631571		3	61	52	1	1594.75	-43.3063	8/147	pisum_OE_elastase_rep3.mgf
	Low	FRVTPQPGVPPEEAGAA	P94086;D8V9C5;P93976;Q33620;B6GUR1;P92469;D0F109;B5U0R5;Q6SSI3;E5FEB9;Q06025;B7X9C6;P93984;Q8SLM7;Q95634;Q9MU99;Q85WB5;A9X7D2;B2BY81;A1XM40;B8QQG8;C7C6E6;Q8WJK7;Q9GHM5;Q9BAN0;O98740;Q6JXR0;Q6SL53;C3S8M5;Q33198;D6MYJ8;Q9MTT3;Q37155;Q6WCK4;B7P0E9;C7AQU9;D6NK13;Q95AW2;O80031;Q7YJM0;Q1KZQ0;Q8MAR4;O46989;Q95CF0;Q9TLI1;Q4VIB1;Q33156;Q9GDP6;Q8MCY7;Q7YKG3;Q7YJQ2;Q67GM0;A5X4E4;Q9MRS6;O98437;Q6U127;B7P0I2;…	14214	91	CID		37.78	5.61045		3	62	48	1	1722.82	-35.5007	8/169	pisum_OE_elastase_rep3.mgf
	Low	KTFQGPPHxIQVERDKLNKYGRPLLxcTI	Q33369	1	1	CID	X9(111.0), X26(111.0), C27(Carbamidomethyl)	14.21	479.898		5	57	28	1	3430.63	-32.4183	6/326	pisum_OE_elastase_rep3.mgf
	Low	FRVTPQPGVPPEEAGAAV	P94086;D8V9C5;P93976;Q33620;B6GUR1;P92469;D0F109;B5U0R5;Q6SSI3;E5FEB9;Q06025;B7X9C6;P93984;Q8SLM7;Q95634;Q9MU99;Q85WB5;A9X7D2;B2BY81;A1XM40;B8QQG8;C7C6E6;Q8WJK7;Q9GHM5;Q9BAN0;O98740;Q6JXR0;Q6SL53;C3S8M5;Q33198;D6MYJ8;Q9MTT3;Q37155;Q6WCK4;B7P0E9;C7AQU9;D6NK13;Q95AW2;O80031;Q7YJM0;Q1KZQ0;Q8MAR4;O46989;Q95CF0;Q9TLI1;Q4VIB1;Q33156;Q9GDP6;Q8MCY7;Q7YKG3;Q7YJQ2;Q67GM0;A5X4E4;Q9MRS6;O98437;Q6U127;B7P0I2;…	14184	91	CID		12.23	2005.5		9	62	31	1	1821.94	-4.27088	5/179	pisum_OE_elastase_rep3.mgf
Q5J9S8	10.61	8	8	443	49.1937	7.23975	125.319	Ribulose-1,5-bisphosphate carboxylase/oxygenase large subunit (Fragment) OS=Palisota bracteosa GN=rbcL PE=3 SV=1 - [Q5J9S8_9LILI]
	Confidence Icon	Sequence	Protein Accessions	# Proteins	# Protein Groups	Activation Type	Modifications	IonScore	Exp Value	Δ Score	Rank	Identity High	Homology Threshold	Charge	m/z [Da]	ΔM [ppm]	Ions Matched	Spectrum File
	High	NMFTSIVGNVFGFKAL	P94086;P94047;D8V9C5;P93976;Q8MAK8;Q33620;A5X4C0;P92469;Q36637;Q37269;D0F109;B5U0R5;E5FEB9;Q06025;B7X9C6;P93984;Q8SLM7;Q95634;Q9MU99;Q6L9Z7;A9X7D2;B1PHP1;B2BY81;Q32728;A1XM40;A5X4C4;B8QQG8;C7C6E6;E5FEA2;Q8WJK7;Q9GHM5;O98740;Q6JXR0;Q5K3Z6;Q6SL53;C3S8M5;Q37154;Q37276;Q33198;Q8MC01;Q9MTT3;Q37155;Q6WCK4;B5LC06;B7P0E9;C7AQU9;Q95AW2;O98832;Q6L9Y3;Q8MAR4;O46989;Q95CF0;Q9TLI1;Q4VIB1;C6FJR8;Q33156;Q9GDP6;…	16063	110	CID		88.43	4.83728e-05		4	62		1	1744.89	-12.3683	22/161	pisum_OE_elastase_rep3.mgf
	High	NMFTSIVGNVFGFKA	P94086;P94047;D8V9C5;P93976;Q8MAK8;Q33620;A5X4C0;P92469;Q36637;Q37269;D0F109;B5U0R5;E5FEB9;Q06025;B7X9C6;P93984;Q8SLM7;Q95634;Q9MU99;Q6L9Z7;A9X7D2;B1PHP1;B2BY81;Q32728;A1XM40;A5X4C4;B8QQG8;C7C6E6;E5FEA2;Q8WJK7;Q9GHM5;O98740;Q6JXR0;Q5K3Z6;Q6SL53;C3S8M5;Q37154;Q37276;Q33198;Q8MC01;Q9MTT3;Q37155;Q6WCK4;B5LC06;B7P0E9;C7AQU9;Q95AW2;O98832;Q6L9Y3;Q8MAR4;O46989;Q95CF0;Q9TLI1;Q4VIB1;C6FJR8;Q33156;Q9GDP6;…	16077	110	CID		80.83	0.000285731		6	62		1	1631.82	-3.97761	11/151	pisum_OE_elastase_rep3.mgf
	High	FRVTPQPGVPPEEAGA	P94086;D8V9C5;P93976;Q33620;B6GUR1;P92469;D0F109;B5U0R5;Q6SSI3;E5FEB9;Q06025;B7X9C6;P93984;Q8SLM7;Q95634;Q9MU99;Q85WB5;A9X7D2;B2BY81;A1XM40;B8QQG8;C7C6E6;Q8WJK7;Q9GHM5;Q9BAN0;O98740;Q6JXR0;Q6SL53;C3S8M5;Q33198;D6MYJ8;Q9MTT3;Q37155;Q6WCK4;B7P0E9;C7AQU9;D6NK13;Q95AW2;O80031;Q7YJM0;Q1KZQ0;Q8MAR4;O46989;Q95CF0;Q9TLI1;Q4VIB1;Q33156;Q9GDP6;Q8MCY7;Q7YKG3;Q7YJQ2;Q67GM0;A5X4E4;Q8WLL1;Q9MRS6;O98437;Q6U127;…	14257	93	CID		72.54	0.00177224		5	61		1	1651.79	-30.1135	10/159	pisum_OE_elastase_rep3.mgf
	Low	FRVTPQPGVPPEEA	P94086;P94047;D8V9C5;P93976;B6GUW7;Q33620;B6GUR1;P92469;Q37269;D0F109;B5U0R5;Q6SSI3;E5FEB9;Q06025;B7X9C6;P93984;Q8SLM7;Q95634;Q9MU99;Q85WB5;A9X7D2;B2BY81;Q32728;A1XM40;B8QQG8;C7C6E6;Q8WJK7;Q9GHM5;Q9BAN0;O98740;Q6JXR0;Q6SL53;C3S8M5;Q33198;D6MYJ8;Q9MTT3;Q37155;Q6WCK4;B7P0E9;C7AQU9;D6NK13;Q95AW2;O80031;Q7YJM0;Q1KZQ0;Q8MAR4;O46989;Q95CF0;Q9TLI1;Q4VIB1;Q33156;Q9GDP6;Q8MCY7;Q7YKG3;Q7YJQ2;Q67GM0;A5X4E4;…	14356	101	CID		48.93	0.412624		2	61	58	1	1523.76	-14.4693	16/139	pisum_OE_elastase_rep3.mgf
	Low	AFRVTPQPGVPPEEA	P94086;P94047;D8V9C5;P93976;B6GUW7;Q33620;B6GUR1;P92469;Q37269;D0F109;B5U0R5;Q6SSI3;E5FEB9;Q06025;B7X9C6;P93984;Q8SLM7;Q95634;Q9MU99;Q85WB5;A9X7D2;B2BY81;Q32728;A1XM40;B8QQG8;C7C6E6;Q8WJK7;Q9GHM5;Q9BAN0;O98740;Q6JXR0;Q6SL53;C3S8M5;Q33198;D6MYJ8;Q9MTT3;Q37155;Q6WCK4;B7P0E9;C7AQU9;D6NK13;Q95AW2;O80031;Q7YJM0;Q1KZQ0;Q8MAR4;O46989;Q95CF0;Q9TLI1;Q4VIB1;Q33156;Q9GDP6;Q8MCY7;Q7YKG3;Q7YJQ2;Q67GM0;A5X4E4;…	14238	101	CID		46.84	0.631571		3	61	52	1	1594.75	-43.3063	8/147	pisum_OE_elastase_rep3.mgf
	Low	FRVTPQPGVPPEEAGAA	P94086;D8V9C5;P93976;Q33620;B6GUR1;P92469;D0F109;B5U0R5;Q6SSI3;E5FEB9;Q06025;B7X9C6;P93984;Q8SLM7;Q95634;Q9MU99;Q85WB5;A9X7D2;B2BY81;A1XM40;B8QQG8;C7C6E6;Q8WJK7;Q9GHM5;Q9BAN0;O98740;Q6JXR0;Q6SL53;C3S8M5;Q33198;D6MYJ8;Q9MTT3;Q37155;Q6WCK4;B7P0E9;C7AQU9;D6NK13;Q95AW2;O80031;Q7YJM0;Q1KZQ0;Q8MAR4;O46989;Q95CF0;Q9TLI1;Q4VIB1;Q33156;Q9GDP6;Q8MCY7;Q7YKG3;Q7YJQ2;Q67GM0;A5X4E4;Q9MRS6;O98437;Q6U127;B7P0I2;…	14214	91	CID		37.78	5.61045		3	62	48	1	1722.82	-35.5007	8/169	pisum_OE_elastase_rep3.mgf
	Low	GFKAxVRDYKLT	Q5J9S8	1	1	CID	X5(A)	32.98	13.2327		8	61		1	1368.76	-5.57383	7/112	pisum_OE_elastase_rep3.mgf
	Low	FRVTPQPGVPPEEAGAAV	P94086;D8V9C5;P93976;Q33620;B6GUR1;P92469;D0F109;B5U0R5;Q6SSI3;E5FEB9;Q06025;B7X9C6;P93984;Q8SLM7;Q95634;Q9MU99;Q85WB5;A9X7D2;B2BY81;A1XM40;B8QQG8;C7C6E6;Q8WJK7;Q9GHM5;Q9BAN0;O98740;Q6JXR0;Q6SL53;C3S8M5;Q33198;D6MYJ8;Q9MTT3;Q37155;Q6WCK4;B7P0E9;C7AQU9;D6NK13;Q95AW2;O80031;Q7YJM0;Q1KZQ0;Q8MAR4;O46989;Q95CF0;Q9TLI1;Q4VIB1;Q33156;Q9GDP6;Q8MCY7;Q7YKG3;Q7YJQ2;Q67GM0;A5X4E4;Q9MRS6;O98437;Q6U127;B7P0I2;…	14184	91	CID		12.23	2005.5		9	62	31	1	1821.94	-4.27088	5/179	pisum_OE_elastase_rep3.mgf
Q8ME74	13.63	8	8	433	47.8991	6.91748	125.319	Ribulose-1,5-bisphosphate carboxylase/oxygenase large subunit (Fragment) OS=Primula gemmifera GN=rbcL PE=3 SV=1 - [Q8ME74_9ERIC]
	Confidence Icon	Sequence	Protein Accessions	# Proteins	# Protein Groups	Activation Type	Modifications	IonScore	Exp Value	Δ Score	Rank	Identity High	Homology Threshold	Charge	m/z [Da]	ΔM [ppm]	Ions Matched	Spectrum File
	High	NMFTSIVGNVFGFKAL	P94086;P94047;D8V9C5;P93976;Q8MAK8;Q33620;A5X4C0;P92469;Q36637;Q37269;D0F109;B5U0R5;E5FEB9;Q06025;B7X9C6;P93984;Q8SLM7;Q95634;Q9MU99;Q6L9Z7;A9X7D2;B1PHP1;B2BY81;Q32728;A1XM40;A5X4C4;B8QQG8;C7C6E6;E5FEA2;Q8WJK7;Q9GHM5;O98740;Q6JXR0;Q5K3Z6;Q6SL53;C3S8M5;Q37154;Q37276;Q33198;Q8MC01;Q9MTT3;Q37155;Q6WCK4;B5LC06;B7P0E9;C7AQU9;Q95AW2;O98832;Q6L9Y3;Q8MAR4;O46989;Q95CF0;Q9TLI1;Q4VIB1;C6FJR8;Q33156;Q9GDP6;…	16063	110	CID		88.43	4.83728e-05		4	62		1	1744.89	-12.3683	22/161	pisum_OE_elastase_rep3.mgf
	High	NMFTSIVGNVFGFKA	P94086;P94047;D8V9C5;P93976;Q8MAK8;Q33620;A5X4C0;P92469;Q36637;Q37269;D0F109;B5U0R5;E5FEB9;Q06025;B7X9C6;P93984;Q8SLM7;Q95634;Q9MU99;Q6L9Z7;A9X7D2;B1PHP1;B2BY81;Q32728;A1XM40;A5X4C4;B8QQG8;C7C6E6;E5FEA2;Q8WJK7;Q9GHM5;O98740;Q6JXR0;Q5K3Z6;Q6SL53;C3S8M5;Q37154;Q37276;Q33198;Q8MC01;Q9MTT3;Q37155;Q6WCK4;B5LC06;B7P0E9;C7AQU9;Q95AW2;O98832;Q6L9Y3;Q8MAR4;O46989;Q95CF0;Q9TLI1;Q4VIB1;C6FJR8;Q33156;Q9GDP6;…	16077	110	CID		80.83	0.000285731		6	62		1	1631.82	-3.97761	11/151	pisum_OE_elastase_rep3.mgf
	High	FRVTPQPGVPPEEAGA	P94086;D8V9C5;P93976;Q33620;B6GUR1;P92469;D0F109;B5U0R5;Q6SSI3;E5FEB9;Q06025;B7X9C6;P93984;Q8SLM7;Q95634;Q9MU99;Q85WB5;A9X7D2;B2BY81;A1XM40;B8QQG8;C7C6E6;Q8WJK7;Q9GHM5;Q9BAN0;O98740;Q6JXR0;Q6SL53;C3S8M5;Q33198;D6MYJ8;Q9MTT3;Q37155;Q6WCK4;B7P0E9;C7AQU9;D6NK13;Q95AW2;O80031;Q7YJM0;Q1KZQ0;Q8MAR4;O46989;Q95CF0;Q9TLI1;Q4VIB1;Q33156;Q9GDP6;Q8MCY7;Q7YKG3;Q7YJQ2;Q67GM0;A5X4E4;Q8WLL1;Q9MRS6;O98437;Q6U127;…	14257	93	CID		72.54	0.00177224		5	61		1	1651.79	-30.1135	10/159	pisum_OE_elastase_rep3.mgf
	Low	FRVTPQPGVPPEEA	P94086;P94047;D8V9C5;P93976;B6GUW7;Q33620;B6GUR1;P92469;Q37269;D0F109;B5U0R5;Q6SSI3;E5FEB9;Q06025;B7X9C6;P93984;Q8SLM7;Q95634;Q9MU99;Q85WB5;A9X7D2;B2BY81;Q32728;A1XM40;B8QQG8;C7C6E6;Q8WJK7;Q9GHM5;Q9BAN0;O98740;Q6JXR0;Q6SL53;C3S8M5;Q33198;D6MYJ8;Q9MTT3;Q37155;Q6WCK4;B7P0E9;C7AQU9;D6NK13;Q95AW2;O80031;Q7YJM0;Q1KZQ0;Q8MAR4;O46989;Q95CF0;Q9TLI1;Q4VIB1;Q33156;Q9GDP6;Q8MCY7;Q7YKG3;Q7YJQ2;Q67GM0;A5X4E4;…	14356	101	CID		48.93	0.412624		2	61	58	1	1523.76	-14.4693	16/139	pisum_OE_elastase_rep3.mgf
	Low	AFRVTPQPGVPPEEA	P94086;P94047;D8V9C5;P93976;B6GUW7;Q33620;B6GUR1;P92469;Q37269;D0F109;B5U0R5;Q6SSI3;E5FEB9;Q06025;B7X9C6;P93984;Q8SLM7;Q95634;Q9MU99;Q85WB5;A9X7D2;B2BY81;Q32728;A1XM40;B8QQG8;C7C6E6;Q8WJK7;Q9GHM5;Q9BAN0;O98740;Q6JXR0;Q6SL53;C3S8M5;Q33198;D6MYJ8;Q9MTT3;Q37155;Q6WCK4;B7P0E9;C7AQU9;D6NK13;Q95AW2;O80031;Q7YJM0;Q1KZQ0;Q8MAR4;O46989;Q95CF0;Q9TLI1;Q4VIB1;Q33156;Q9GDP6;Q8MCY7;Q7YKG3;Q7YJQ2;Q67GM0;A5X4E4;…	14238	101	CID		46.84	0.631571		3	61	52	1	1594.75	-43.3063	8/147	pisum_OE_elastase_rep3.mgf
	Low	FRVTPQPGVPPEEAGAA	P94086;D8V9C5;P93976;Q33620;B6GUR1;P92469;D0F109;B5U0R5;Q6SSI3;E5FEB9;Q06025;B7X9C6;P93984;Q8SLM7;Q95634;Q9MU99;Q85WB5;A9X7D2;B2BY81;A1XM40;B8QQG8;C7C6E6;Q8WJK7;Q9GHM5;Q9BAN0;O98740;Q6JXR0;Q6SL53;C3S8M5;Q33198;D6MYJ8;Q9MTT3;Q37155;Q6WCK4;B7P0E9;C7AQU9;D6NK13;Q95AW2;O80031;Q7YJM0;Q1KZQ0;Q8MAR4;O46989;Q95CF0;Q9TLI1;Q4VIB1;Q33156;Q9GDP6;Q8MCY7;Q7YKG3;Q7YJQ2;Q67GM0;A5X4E4;Q9MRS6;O98437;Q6U127;B7P0I2;…	14214	91	CID		37.78	5.61045		3	62	48	1	1722.82	-35.5007	8/169	pisum_OE_elastase_rep3.mgf
	Low	RLEDLRIPVAYVKTFQGPxHGIQV	Q05579;Q8ME74	3	2	CID	X19(D)	16.38	525.96		10	60	32	1	2751.3	-72.344	8/261	pisum_OE_elastase_rep3.mgf
	Low	FRVTPQPGVPPEEAGAAV	P94086;D8V9C5;P93976;Q33620;B6GUR1;P92469;D0F109;B5U0R5;Q6SSI3;E5FEB9;Q06025;B7X9C6;P93984;Q8SLM7;Q95634;Q9MU99;Q85WB5;A9X7D2;B2BY81;A1XM40;B8QQG8;C7C6E6;Q8WJK7;Q9GHM5;Q9BAN0;O98740;Q6JXR0;Q6SL53;C3S8M5;Q33198;D6MYJ8;Q9MTT3;Q37155;Q6WCK4;B7P0E9;C7AQU9;D6NK13;Q95AW2;O80031;Q7YJM0;Q1KZQ0;Q8MAR4;O46989;Q95CF0;Q9TLI1;Q4VIB1;Q33156;Q9GDP6;Q8MCY7;Q7YKG3;Q7YJQ2;Q67GM0;A5X4E4;Q9MRS6;O98437;Q6U127;B7P0I2;…	14184	91	CID		12.23	2005.5		9	62	31	1	1821.94	-4.27088	5/179	pisum_OE_elastase_rep3.mgf
Q32095	19.2	9	9	448	49.1883	6.94678	125.319	Ribulose 1,5-bisphosphate carboxylase (Fragment) OS=Canna tuerckheimii GN=rbcL PE=4 SV=1 - [Q32095_9LILI]
	Confidence Icon	Sequence	Protein Accessions	# Proteins	# Protein Groups	Activation Type	Modifications	IonScore	Exp Value	Δ Score	Rank	Identity High	Homology Threshold	Charge	m/z [Da]	ΔM [ppm]	Ions Matched	Spectrum File
	High	NMFTSIVGNVFGFKAL	P94086;P94047;D8V9C5;P93976;Q8MAK8;Q33620;A5X4C0;P92469;Q36637;Q37269;D0F109;B5U0R5;E5FEB9;Q06025;B7X9C6;P93984;Q8SLM7;Q95634;Q9MU99;Q6L9Z7;A9X7D2;B1PHP1;B2BY81;Q32728;A1XM40;A5X4C4;B8QQG8;C7C6E6;E5FEA2;Q8WJK7;Q9GHM5;O98740;Q6JXR0;Q5K3Z6;Q6SL53;C3S8M5;Q37154;Q37276;Q33198;Q8MC01;Q9MTT3;Q37155;Q6WCK4;B5LC06;B7P0E9;C7AQU9;Q95AW2;O98832;Q6L9Y3;Q8MAR4;O46989;Q95CF0;Q9TLI1;Q4VIB1;C6FJR8;Q33156;Q9GDP6;…	16063	110	CID		88.43	4.83728e-05		4	62		1	1744.89	-12.3683	22/161	pisum_OE_elastase_rep3.mgf
	High	NMFTSIVGNVFGFKA	P94086;P94047;D8V9C5;P93976;Q8MAK8;Q33620;A5X4C0;P92469;Q36637;Q37269;D0F109;B5U0R5;E5FEB9;Q06025;B7X9C6;P93984;Q8SLM7;Q95634;Q9MU99;Q6L9Z7;A9X7D2;B1PHP1;B2BY81;Q32728;A1XM40;A5X4C4;B8QQG8;C7C6E6;E5FEA2;Q8WJK7;Q9GHM5;O98740;Q6JXR0;Q5K3Z6;Q6SL53;C3S8M5;Q37154;Q37276;Q33198;Q8MC01;Q9MTT3;Q37155;Q6WCK4;B5LC06;B7P0E9;C7AQU9;Q95AW2;O98832;Q6L9Y3;Q8MAR4;O46989;Q95CF0;Q9TLI1;Q4VIB1;C6FJR8;Q33156;Q9GDP6;…	16077	110	CID		80.83	0.000285731		6	62		1	1631.82	-3.97761	11/151	pisum_OE_elastase_rep3.mgf
	High	FRVTPQPGVPPEEAGA	P94086;D8V9C5;P93976;Q33620;B6GUR1;P92469;D0F109;B5U0R5;Q6SSI3;E5FEB9;Q06025;B7X9C6;P93984;Q8SLM7;Q95634;Q9MU99;Q85WB5;A9X7D2;B2BY81;A1XM40;B8QQG8;C7C6E6;Q8WJK7;Q9GHM5;Q9BAN0;O98740;Q6JXR0;Q6SL53;C3S8M5;Q33198;D6MYJ8;Q9MTT3;Q37155;Q6WCK4;B7P0E9;C7AQU9;D6NK13;Q95AW2;O80031;Q7YJM0;Q1KZQ0;Q8MAR4;O46989;Q95CF0;Q9TLI1;Q4VIB1;Q33156;Q9GDP6;Q8MCY7;Q7YKG3;Q7YJQ2;Q67GM0;A5X4E4;Q8WLL1;Q9MRS6;O98437;Q6U127;…	14257	93	CID		72.54	0.00177224		5	61		1	1651.79	-30.1135	10/159	pisum_OE_elastase_rep3.mgf
	Low	FRVTPQPGVPPEEA	P94086;P94047;D8V9C5;P93976;B6GUW7;Q33620;B6GUR1;P92469;Q37269;D0F109;B5U0R5;Q6SSI3;E5FEB9;Q06025;B7X9C6;P93984;Q8SLM7;Q95634;Q9MU99;Q85WB5;A9X7D2;B2BY81;Q32728;A1XM40;B8QQG8;C7C6E6;Q8WJK7;Q9GHM5;Q9BAN0;O98740;Q6JXR0;Q6SL53;C3S8M5;Q33198;D6MYJ8;Q9MTT3;Q37155;Q6WCK4;B7P0E9;C7AQU9;D6NK13;Q95AW2;O80031;Q7YJM0;Q1KZQ0;Q8MAR4;O46989;Q95CF0;Q9TLI1;Q4VIB1;Q33156;Q9GDP6;Q8MCY7;Q7YKG3;Q7YJQ2;Q67GM0;A5X4E4;…	14356	101	CID		48.93	0.412624		2	61	58	1	1523.76	-14.4693	16/139	pisum_OE_elastase_rep3.mgf
	Low	AFRVTPQPGVPPEEA	P94086;P94047;D8V9C5;P93976;B6GUW7;Q33620;B6GUR1;P92469;Q37269;D0F109;B5U0R5;Q6SSI3;E5FEB9;Q06025;B7X9C6;P93984;Q8SLM7;Q95634;Q9MU99;Q85WB5;A9X7D2;B2BY81;Q32728;A1XM40;B8QQG8;C7C6E6;Q8WJK7;Q9GHM5;Q9BAN0;O98740;Q6JXR0;Q6SL53;C3S8M5;Q33198;D6MYJ8;Q9MTT3;Q37155;Q6WCK4;B7P0E9;C7AQU9;D6NK13;Q95AW2;O80031;Q7YJM0;Q1KZQ0;Q8MAR4;O46989;Q95CF0;Q9TLI1;Q4VIB1;Q33156;Q9GDP6;Q8MCY7;Q7YKG3;Q7YJQ2;Q67GM0;A5X4E4;…	14238	101	CID		46.84	0.631571		3	61	52	1	1594.75	-43.3063	8/147	pisum_OE_elastase_rep3.mgf
	Low	FRVTPQPGVPPEEAGAA	P94086;D8V9C5;P93976;Q33620;B6GUR1;P92469;D0F109;B5U0R5;Q6SSI3;E5FEB9;Q06025;B7X9C6;P93984;Q8SLM7;Q95634;Q9MU99;Q85WB5;A9X7D2;B2BY81;A1XM40;B8QQG8;C7C6E6;Q8WJK7;Q9GHM5;Q9BAN0;O98740;Q6JXR0;Q6SL53;C3S8M5;Q33198;D6MYJ8;Q9MTT3;Q37155;Q6WCK4;B7P0E9;C7AQU9;D6NK13;Q95AW2;O80031;Q7YJM0;Q1KZQ0;Q8MAR4;O46989;Q95CF0;Q9TLI1;Q4VIB1;Q33156;Q9GDP6;Q8MCY7;Q7YKG3;Q7YJQ2;Q67GM0;A5X4E4;Q9MRS6;O98437;Q6U127;B7P0I2;…	14214	91	CID		37.78	5.61045		3	62	48	1	1722.82	-35.5007	8/169	pisum_OE_elastase_rep3.mgf
[truncated: 1,016 more rows]
