# Supplementary material for: Defining the Core Proteome of the Chloroplast Envelope Membranes
Source: Front Plant Sci. 2013 Feb 6;4:11. doi: 10.3389/fpls.2013.00011 (PMC3565376; doi:10.3389/fpls.2013.00011)
Supplement: Supplementary Tables S15–S57 — Raw data measured by nLC-MALDI MS/MS. Each excel sheet is grouped in two levels. The first level contains information for each identified accession ID. The first column gives the accession (UniProtKB, IMGAG, or EST-library by Franssen et al., 2012), the second column the coverage, the third column the number of peptide spectrum matches (#PSMs), the fourth column the number of peptides, the fifth column the number of amino acids (#AAs), the sixth column the molecular weight (MW in kDa), the seventh column the isoelectric point (pI), the eighth column the score, and the ninth column the description. The second level contains all peptide information for each accession ID. The second column gives the confidence icon (Low; Medium; High), the third column the peptide sequence, the fourth column the protein accessions, the fifth column the number of proteins, the sixth column the number of protein groups, the seventh column the activation type (Collision Induced Dissociation, CID), the eighth column the modifications, the ninth column the ion score, the 10th column the expectation value (exp. value), the 11th column the delta score (Δscore), the 12th column the rank, the 13th column the identity High, the 14th column the homology threshold, the 15th column the charge, the 16th column the mass to charge ratio in daltons (m/z), the 18th column the delta mass (ΔM, difference between the theoretical mass of the peptide and the experimental mass of the precursor ion), the 19th column the matched ions, and the 20th column the spectrum file. [file 38279_Schleiff_DataSheet10.ZIP › Table S51.xls]

## Sheet: Sheet1
Accession	Coverage	# PSMs	# Peptides	# AAs	MW [kDa]	calc. pI	Score	Description
Ps_31701.7658	28.03	39	38	924	102.634	5.51611	825.502	AT4G02510.1 - [Ps_31701_7658]
	Confidence Icon	Sequence	Protein Accessions	# Proteins	# Protein Groups	Activation Type	Modifications	IonScore	Exp Value	Δ Score	Rank	Identity High	Homology Threshold	Charge	m/z [Da]	ΔM [ppm]	Ions Matched	Spectrum File
	High	LDTHSWDHDcGYDGV	Ps_31701.7658	1	1	CID	C10(Carbamidomethyl)	127.85	1.42485e-11	1	1	34	29	1	1776.64	-31.011	12/152	pisum_OE_elastase_rep3.mgf
	High	IYKNFWPGVTENYSIY	Ps_31701.7658	1	1	CID		111.21	4.84941e-09	0.855856	1	43	35	1	1993.98	3.36288	12/152	pisum_OE_elastase_rep3.mgf
	High	IYKNFWPGVTENYSIY	Ps_31701.7658	1	1	CID		106.51	1.40391e-08	0.859813	1	43	34	1	1994.05	39.2936	13/152	pisum_OE_elastase_rep3.mgf
	High	WLLQSRAHPKLPDQA	Ps_31701.7658	1	1	CID		85.28	1.63081e-06	0.752941	1	42	38	1	1759.96	-1.64282	15/151	pisum_OE_elastase_rep3.mgf
	High	ALGPTIWRNVIVTL	Ps_31701.7658	1	1	CID		84.14	1.26822e-06	0.738095	1	40		1	1552.92	1.96321	11/128	pisum_OE_elastase_rep3.mgf
	High	HIVQQAIGQAVGDLRLMNPNLMNPV	Ps_31701.7658	1	1	CID		78.57	5.75718e-06	0.848101	1	41	30	1	2728.44	0.159936	14/244	pisum_OE_elastase_rep3.mgf
	High	ALGPTIWRNVIVT	Ps_31701.7658	1	1	CID		76.39	9.19378e-06	0.723684	1	41	38	1	1439.82	-10.3355	10/118	pisum_OE_elastase_rep3.mgf
	High	SWLLQSRAHPKLPDQA	Ps_31701.7658	1	1	CID		74.5	2.21226e-05	0.756757	1	43	35	1	1846.98	-5.69558	9/169	pisum_OE_elastase_rep3.mgf
	High	AQDGSRLFSVERPA	Ps_31701.7658	1	1	CID		73.59	2.5291e-05	0.716216	1	42	37	1	1532.77	-10.1216	20/145	pisum_OE_elastase_rep3.mgf
	High	QIAKLNGEQRKA	Ps_31701.7658	1	1	CID		70	5.054e-05	0.714286	1	42	36	1	1355.74	-24.5926	14/113	pisum_OE_elastase_rep3.mgf
	High	GLGPSLQTGKPA	Ps_31701.7658	1	1	CID		67.69	7.29034e-05	0.676471	1	41	38	1	1125.6	-26.396	14/106	pisum_OE_elastase_rep3.mgf
	High	LGPTIWRNVIVTL	Ps_31701.7658	1	1	CID		64.21	0.000111082	0.734375	1	39	34	1	1481.9	10.6409	18/120	pisum_OE_elastase_rep3.mgf
	High	IGQAVGDLRLMNPNLMNPV	Ps_31701.7658	1	1	CID		61.93	0.000371164	0.564516	1	42		1	2052.03	-19.8834	23/186	pisum_OE_elastase_rep3.mgf
	High	TSALGPTIWRNVIVT	Ps_31701.7658	1	1	CID		60.47	0.000460695	0.583333	1	42		1	1627.89	-16.3348	15/146	pisum_OE_elastase_rep3.mgf
	High	IYKNFWPGVTENYS	Ps_31701.7658	1	1	CID		57.48	0.000986945	0.736842	1	42	31	1	1717.8	-14.4902	9/132	pisum_OE_elastase_rep3.mgf
	High	QDGSRLFSVERPA	Ps_31701.7658	1	1	CID		55.23	0.00165884	0.618182	1	42	36	1	1461.71	-21.4774	9/137	pisum_OE_elastase_rep3.mgf
	High	ALGPTIWRNVIVTLT	Ps_31701.7658	1	1	CID		54.61	0.00134709	0.545455	1	41		1	1653.97	2.21812	14/140	pisum_OE_elastase_rep3.mgf
	High	GLGPSLQTGKPAVRS	Ps_31701.7658	1	1	CID		52.41	0.00288666	0.673077	1	42	33	1	1467.79	-27.0348	12/147	pisum_OE_elastase_rep3.mgf
	High	LGPTIWRNVIVT	Ps_31701.7658	1	1	CID		49.7	0.00498364	0.64	1	41	33	1	1368.76	-32.16	10/110	pisum_OE_elastase_rep3.mgf
	High	GLGPSLQTGKPAVRSIRPNLFAPS	Ps_31701.7658	1	1	CID		49.51	0.00474642	1	1	41	25	1	2463.35	-12.7393	10/251	pisum_OE_elastase_rep3.mgf
	High	NVEVRLREA	Ps_31701.7658	1	1	CID		47.74	0.0071724	0.479167	1	41		1	1085.59	-17.9086	7/89	pisum_OE_elastase_rep3.mgf
	High	SALGPTIWRNVIVT	Ps_31701.7658	1	1	CID		43.21	0.0246883	0.418605	1	42	39	1	1526.84	-17.2669	14/136	pisum_OE_elastase_rep3.mgf
	Medium	LYVDRLDLQTRDMNDLPMLRSV	Ps_31701.7658	1	1	CID		36.19	0.0982182	0.555556	1	41	31	1	2663.34	-10.2684	9/235	pisum_OE_elastase_rep3.mgf
	Medium	ADNRRLFGFRS	Ps_31701.7658	1	1	CID		35.88	0.136614	0.638889	1	42	27	1	1338.7	-3.07111	11/113	pisum_OE_elastase_rep3.mgf
	Medium	VRSIRPNLFAPS	Ps_31701.7658	1	1	CID		35.65	0.107615	0.25	1	41		1	1356.78	5.35533	8/121	pisum_OE_elastase_rep3.mgf
	Low	YLEEYDYRVKLL	Ps_31701.7658	1	1	CID		28.87	0.785637	0.62069	1	43	26	1	1603.82	-10.6441	7/106	pisum_OE_elastase_rep3.mgf
	Low	IRPNLFAPS	Ps_31701.7658	1	1	CID		26.11	1.39229	0.384615	1	42	30	1	1014.57	-5.35199	6/73	pisum_OE_elastase_rep3.mgf
	Low	RPNLFAPS	Ps_31701.7658	1	1	CID		24.91	1.95776	0.48	1	43	27	1	901.466	-25.6596	5/65	pisum_OE_elastase_rep3.mgf
	Low	TSALGPTIWRNVIV	Ps_31701.7658	1	1	CID		24.61	1.78851		2	42	39	1	1526.84	-17.2669	10/128	pisum_OE_elastase_rep3.mgf
	Low	RVFDTPGLKS	Ps_31701.7658	1	1	CID		24.05	1.96618	0.416667	1	42	27	1	1119.59	-21.7412	6/101	pisum_OE_elastase_rep3.mgf
	Low	QWRGDLALGA	Ps_31701.7658	1	1	CID		23.79	1.98469	0.208333	1	41	32	1	1086.58	5.76924	6/88	pisum_OE_elastase_rep3.mgf
	Low	SALGPTIWRNVIVTL	Ps_31701.7658	1	1	CID		23.07	2.15295	0.391304	1	41	28	1	1639.93	-13.1692	7/146	pisum_OE_elastase_rep3.mgf
	Low	KLNGEQRKA	Ps_31701.7658	1	1	CID		19.73	4.85994	0.05	1	41	32	1	1043.57	-20.2762	9/83	pisum_OE_elastase_rep3.mgf
	Low	DLQTRDmNDLPmLRSV	Ps_31701.7658	1	1	CID	M7(Oxidation), M12(Oxidation)	16.89	11.4233		9	42	40	1	1936.11	92.8248	5/173	pisum_OE_elastase_rep3.mgf
	Low	RPVLDTHSWDHDcGYDGV	Ps_31701.7658	1	1	CID	C13(Carbamidomethyl)	15	14.2113	1	1	41	23	1	2128.92	2.67493	4/177	pisum_OE_elastase_rep3.mgf
	Low	FGGSDSANKYLEELEKQIRDSESSQGDRI	Ps_31701.7658	1	1	CID		14.59	7.8491	1	1	38	17	1	3258.49	-20.2429	5/313	pisum_OE_elastase_rep3.mgf
	Low	GDLRLMNPNLMNPV	Ps_31701.7658	1	1	CID		12.1	35.6207	0	1	42	24	1	1583.79	-8.10795	8/134	pisum_OE_elastase_rep3.mgf
	Low	YRYRFLEPNSQLLTRPV	Ps_31701.7658	1	1	CID		11.19	42.1677		3	42	26	1	2152.1	-31.3897	10/173	pisum_OE_elastase_rep3.mgf
	Low	LGPTIWRNVIV	Ps_31701.7658	1	1	CID		10.38	33.8177	1	1	40	22	1	1267.74	-11.8962	6/92	pisum_OE_elastase_rep3.mgf
Ps_30828.65058	61.59	33	33	302	33.1917	6.62451	725.634	AT5G05000.1;;;AT5G05000.3;;;AT5G05000.2 - [Ps_30828_65058]
	Confidence Icon	Sequence	Protein Accessions	# Proteins	# Protein Groups	Activation Type	Modifications	IonScore	Exp Value	Δ Score	Rank	Identity High	Homology Threshold	Charge	m/z [Da]	ΔM [ppm]	Ions Matched	Spectrum File
	High	ENSGRcNKNDSDEKVLPNGI	Ps_30828.65058	1	1	CID	C6(Carbamidomethyl)	107.27	8.77591e-09	0.850467	1	41	35	1	2245.99	-26.9838	13/217	pisum_OE_elastase_rep3.mgf
	High	AWIPHLVQTITEV	Ps_30828.65058	1	1	CID		102.89	2.80539e-08	0.728155	1	42		1	1506.84	8.72599	10/108	pisum_OE_elastase_rep3.mgf
	High	AWIPHLVQTITEVA	Ps_30828.65058	1	1	CID		96.5	1.20745e-07	0.739583	1	42		1	1577.85	-10.0708	11/118	pisum_OE_elastase_rep3.mgf
	High	REWSGINTFAPA	Ps_30828.65058	1	1	CID		95.59	1.53033e-07	0.802083	1	42	37	1	1348.67	4.45528	11/121	pisum_OE_elastase_rep3.mgf
	High	SPFQSEGPRPV	Ps_30828.65058	1	1	CID		80.53	4.05958e-06	0.753086	1	41	37	1	1200.58	-18.6754	15/107	pisum_OE_elastase_rep3.mgf
	High	LTHAQFSPPDGLPYDEFFSKRSEALLQVV	Ps_30828.65058	1	1	CID		71.12	1.66204e-05	1	1	38	23	1	3291.68	4.77224	11/318	pisum_OE_elastase_rep3.mgf
	High	VSISPFQSEGPRPV	Ps_30828.65058	1	1	CID		70.95	4.46278e-05	0.732394	1	42	35	1	1499.79	3.61696	11/135	pisum_OE_elastase_rep3.mgf
	High	ITDSFGKGIWNKA	Ps_30828.65058	1	1	CID		70.37	5.54535e-05	0.728571	1	43	36	1	1436.75	-3.00073	7/120	pisum_OE_elastase_rep3.mgf
	High	RRDIATETKPAWET	Ps_30828.65058	1	1	CID		65.8	0.000153529	0.69697	1	42	37	1	1673.81	-31.8682	8/147	pisum_OE_elastase_rep3.mgf
	High	QFSPPDGLPYDEFFSKRSEALL	Ps_30828.65058	1	1	CID		65.78	0.000115011	0.818182	1	41	29	1	2543.18	-24.4934	10/240	pisum_OE_elastase_rep3.mgf
	High	REWSGINTFAPATQT	Ps_30828.65058	1	1	CID		65.61	0.000166426	0.666667	1	43	38	1	1678.81	-3.94999	10/165	pisum_OE_elastase_rep3.mgf
	High	LIRRDIATETKPAWET	Ps_30828.65058	1	1	CID		64.64	0.000190125	0.569231	1	42		1	1900	-16.2125	10/163	pisum_OE_elastase_rep3.mgf
	High	QFSPPDGLPYDEFFSKRSEA	Ps_30828.65058	1	1	CID		59.43	0.000524287	0.677966	1	41	35	1	2317.03	-21.2131	9/220	pisum_OE_elastase_rep3.mgf
	High	FLLDKTIDVLLYVDRL	Ps_30828.65058	1	1	CID		56.73	0.0011852	0.578947	1	42	40	1	1936.11	-4.83511	8/163	pisum_OE_elastase_rep3.mgf
	High	SISPFQSEGPRPV	Ps_30828.65058	1	1	CID		53.24	0.00293176	0.566038	1	43	39	1	1400.73	9.02353	9/127	pisum_OE_elastase_rep3.mgf
	High	ITDSFGKGIWNKAIVA	Ps_30828.65058	1	1	CID		49.49	0.00677799	0.408163	1	43		1	1719.93	-5.31868	7/150	pisum_OE_elastase_rep3.mgf
	High	HAQFSPPDGLPYDEFFSKRSEALLQVV	Ps_30828.65058	1	1	CID		46.69	0.0061276	0.744681	1	39	27	1	3077.56	7.21076	13/292	pisum_OE_elastase_rep3.mgf
	High	RAGFTLNIIDTPGLI	Ps_30828.65058	1	1	CID		46.4	0.010373	0.565217	1	41	35	1	1600.92	9.86851	9/148	pisum_OE_elastase_rep3.mgf
	High	QFSPPDGLPYDEFFSKRSEALLQVV	Ps_30828.65058	1	1	CID		45.2	0.0115332	0.688889	1	41	29	1	2869.46	7.48128	8/276	pisum_OE_elastase_rep3.mgf
	Medium	LIRRDIATETKPA	Ps_30828.65058	1	1	CID		40.9	0.0402717	0.585366	1	42	32	1	1483.81	-35.2261	10/127	pisum_OE_elastase_rep3.mgf
	Medium	AWIPHLVQTI	Ps_30828.65058	1	1	CID		40.5	0.0534751	0.525	1	43	34	1	1177.66	-12.441	8/75	pisum_OE_elastase_rep3.mgf
	Medium	IFALQYLFLAKPI	Ps_30828.65058	1	1	CID		37.96	0.0693968	0.394737	1	41	38	1	1536.9	-12.5	9/124	pisum_OE_elastase_rep3.mgf
	Medium	QFSPPDGLPYDEFFSKRS	Ps_30828.65058	1	1	CID		37.83	0.0807517	0.657895	1	42	28	1	2116.96	-18.9098	7/199	pisum_OE_elastase_rep3.mgf
	Medium	HAQFSPPDGLPYDEFFSKRS	Ps_30828.65058	1	1	CID		37.24	0.0863945	0.72973	1	41	25	1	2325.06	-16.4052	10/215	pisum_OE_elastase_rep3.mgf
	Medium	DIPVVLIENSGRcNKNDSDEKVLPNGI	Ps_30828.65058	1	1	CID	C13(Carbamidomethyl)	35.65	0.0837911	0.388889	1	40	36	1	2995.46	-19.9887	14/287	pisum_OE_elastase_rep3.mgf
	Medium	LIRRDIATET	Ps_30828.65058	1	1	CID		35.36	0.141592	0.628571	1	42	27	1	1187.67	-1.56942	7/90	pisum_OE_elastase_rep3.mgf
	Low	REWSGINT	Ps_30828.65058	1	1	CID		34.49	0.212952	0.441176	1	43	33	1	962.453	-16.3034	6/81	pisum_OE_elastase_rep3.mgf
	Low	HAQFSPPDGLPYDEFFSKRSEA	Ps_30828.65058	1	1	CID		26.79	0.936278	0.481481	1	41	28	1	2525.17	-2.96224	12/236	pisum_OE_elastase_rep3.mgf
	Low	HAQFSPPDGLPYDEFFSKRSEALL	Ps_30828.65058	1	1	CID		26.37	0.838157	0.461538	1	40	28	1	2751.3	-16.821	9/256	pisum_OE_elastase_rep3.mgf
	Low	IENSGRcNKNDSDEKVLPNGI	Ps_30828.65058	1	1	CID	C7(Carbamidomethyl)	24.47	1.63417	1	1	41	20	1	2359.06	-29.6624	9/225	pisum_OE_elastase_rep3.mgf
	Low	STVNSIIGERVV	Ps_30828.65058	1	1	CID		24.09	2.0743	0.291667	1	42	30	1	1273.71	-1.49272	9/121	pisum_OE_elastase_rep3.mgf
	Low	TDSFGKGIWNKAIVAL	Ps_30828.65058	1	1	CID		17.23	11.4052		3	43		1	1719.93	-5.31868	6/152	pisum_OE_elastase_rep3.mgf
	Low	RRDIATET	Ps_30828.65058	1	1	CID		12.62	30.5946		3	42	26	1	961.507	0.997091	3/74	pisum_OE_elastase_rep3.mgf
Ps_36583.42027	48	33	31	550	60.5045	6.96143	531.317	AT3G46740.1 - [Ps_36583_42027]
	Confidence Icon	Sequence	Protein Accessions	# Proteins	# Protein Groups	Activation Type	Modifications	IonScore	Exp Value	Δ Score	Rank	Identity High	Homology Threshold	Charge	m/z [Da]	ΔM [ppm]	Ions Matched	Spectrum File
	High	FTGGPGVDEVPSIWVDRAGVKA	Ps_36583.42027	1	1	CID		120.79	4.67195e-10	0.809917	1	42		1	2257.13	-12.6435	14/211	pisum_OE_elastase_rep3.mgf
	High	FTGGPGVDEVPSIWVDRA	Ps_36583.42027	1	1	CID		105.5	1.75684e-08	0.830189	1	43	37	1	1901.97	14.8263	14/167	pisum_OE_elastase_rep3.mgf
	High	NIEVNPRPDEMNEGSIIVEI	Ps_36583.42027	1	1	CID		87.67	8.2645e-07	0.875	1	42	29	1	2268.07	-20.924	14/215	pisum_OE_elastase_rep3.mgf
	High	EHGTDLGSSKDVKGNPT	Ps_36583.42027	1	1	CID		77.88	9.87598e-06	0.807692	1	43	32	1	1741.8	-19.0672	15/172	pisum_OE_elastase_rep3.mgf
	High	AEVSTEWSIVPGRGGRPT	Ps_36583.42027	1	1	CID		70.36	5.09791e-05	0.728571	1	42	36	1	1898.97	-2.10709	15/176	pisum_OE_elastase_rep3.mgf
	High	cSNGQRVLPNGAI	Ps_36583.42027	1	1	CID	C1(Carbamidomethyl)	69.44	6.58174e-05	0.724638	1	42	36	1	1385.66	-27.839	9/124	pisum_OE_elastase_rep3.mgf
	High	STEWSIVPGRGGRPT	Ps_36583.42027	1	1	CID		67.16	0.000102847	0.58209	1	42		1	1599.84	7.32439	18/148	pisum_OE_elastase_rep3.mgf
	High	cFNSRKLSPV	Ps_36583.42027	1	1	CID	C1(Carbamidomethyl)	66.38	0.000129663	0.742424	1	42	33	1	1207.62	-7.6209	8/92	pisum_OE_elastase_rep3.mgf
	High	NGQRVLPNGAISA	Ps_36583.42027	1	1	CID		59.74	0.000516568	0.6	1	42	39	1	1296.67	-24.4791	9/116	pisum_OE_elastase_rep3.mgf
	High	NIEVNPRPDEMNEGSIIV	Ps_36583.42027	1	1	CID		50.88	0.00471821	1	1	42	25	1	2026.03	16.7835	11/191	pisum_OE_elastase_rep3.mgf
	High	EWSIVPGRGGRPT	Ps_36583.42027	1	1	CID		48.78	0.00690247	0.571429	1	42	36	1	1411.74	-1.45302	15/128	pisum_OE_elastase_rep3.mgf
	High	TEWSIVPGRGGRPT	Ps_36583.42027	1	1	CID		47.72	0.00916388	0.6875	1	42	30	1	1512.79	-3.92077	13/138	pisum_OE_elastase_rep3.mgf
	High	NGQRVLPNGAI	Ps_36583.42027	1	1	CID		45.29	0.0132682	0.533333	1	41	36	1	1138.61	-21.0529	9/109	pisum_OE_elastase_rep3.mgf
	Medium	NITRDNTRFV	Ps_36583.42027	1	1	CID		41.34	0.0459402	0.634146	1	43	30	1	1235.61	-27.7281	8/99	pisum_OE_elastase_rep3.mgf
	Medium	IWVDRAGVKA	Ps_36583.42027	1	1	CID		37.03	0.0820947	0.378378	1	41	37	1	1114.63	-10.0153	10/87	pisum_OE_elastase_rep3.mgf
	Medium	SLQPGGTITFEHRNLQGLNRS	Ps_36583.42027	1	1	CID		36.88	0.105491	0.405405	1	42	36	1	2325.18	-12.348	9/235	pisum_OE_elastase_rep3.mgf
	Medium	FTGGPGVDEVPSIWVDRAGV	Ps_36583.42027	1	1	CID		36.5	0.115966	0.611111	1	42	28	1	2057.96	-32.0056	10/187	pisum_OE_elastase_rep3.mgf
	Medium	ScFNSRKLSPV	Ps_36583.42027	1	1	CID	C2(Carbamidomethyl)	36.02	0.12843	0.666667	1	42	27	1	1294.65	-8.25144	13/108	pisum_OE_elastase_rep3.mgf
	Low	cSNGQRVLPNGAISA	Ps_36583.42027	1	1	CID	C1(Carbamidomethyl)	29.53	0.572692	0.2	1	42	38	1	1543.72	-27.748	14/156	pisum_OE_elastase_rep3.mgf
	Low	STEWSIVPGRGGRPTLA	Ps_36583.42027	1	1	CID		27.4	1.12239		2	43		1	1783.95	3.80659	15/168	pisum_OE_elastase_rep3.mgf
	Low	VQRELPKQLLPGHTFNIEAGKQALRNI	Ps_36583.42027	1	1	CID		25.44	0.761834	0.56	1	39	25	1	3070.67	-17.6806	14/294	pisum_OE_elastase_rep3.mgf
	Low	SVHEEIKDMLAEQGRV	Ps_36583.42027	1	1	CID		24.78	2.10657	0.44	1	43	28	1	1840.91	-5.36217	8/163	pisum_OE_elastase_rep3.mgf
	Low	VVYRRMGQGS	Ps_36583.42027	1	1	CID		21.34	3.78238	0.47619	1	42	24	1	1152.58	-14.2214	8/82	pisum_OE_elastase_rep3.mgf
	Low	GGPGVDEVPSIWVDRA	Ps_36583.42027	1	1	CID		20.73	4.70186	0.380952	1	42	27	1	1653.79	-21.9121	11/139	pisum_OE_elastase_rep3.mgf
	Low	GSNFPFFNRHQLTVT	Ps_36583.42027	1	1	CID		19.73	6.36996	1	1	43	23	1	1764.85	-15.9171	6/158	pisum_OE_elastase_rep3.mgf
	Low	VVYRRmGQGS	Ps_36583.42027	1	1	CID	M6(Oxidation)	18.91	6.1276	0.157895	1	42	30	1	1168.57	-17.9761	6/82	pisum_OE_elastase_rep3.mgf
	Low	LHGHYGGcVGDLPSYDAFTLGGPYSV	Ps_36583.42027	1	1	CID	C8(Carbamidomethyl)	18.03	5.15558	1	1	40	23	1	2739.2	-17.8758	6/256	pisum_OE_elastase_rep3.mgf
	Low	HPYLDGVDNPRNRTLRV	Ps_36583.42027	1	1	CID		16.49	13.5957	0.3125	1	43	25	1	2022.06	-2.45358	9/164	pisum_OE_elastase_rep3.mgf
	Low	NGQRVLPNGAISADGPPTTL	Ps_36583.42027	1	1	CID		16.24	13.4208	0.125	1	42	27	1	1978.04	1.14695	5/193	pisum_OE_elastase_rep3.mgf
	Low	YRRMGQGS	Ps_36583.42027	1	1	CID		13.85	13.457	0.142857	1	40	25	1	954.428	-30.5069	7/66	pisum_OE_elastase_rep3.mgf
	Low	RPcLLPT	Ps_36583.42027	1	1	CID	C3(Carbamidomethyl)	12.03	19.4626		2	40	25	1	856.471	-0.280719	5/54	pisum_OE_elastase_rep3.mgf
	Low	NHICSNGQRVLPNGAISADGPPTTL	Ps_36583.42027	1	1	CID		11.16	34.9686		2	41	24	1	2532.17	-36.2382	12/267	pisum_OE_elastase_rep3.mgf
	Low	NGQRVLPNGAI	Ps_36583.42027	1	1	CID		11.15	28.9487		9	40	26	1	1138.64	9.60619	6/109	pisum_OE_elastase_rep3.mgf
Ps_34802.62813	21.64	13	13	587	64.7536	7.56201	318.421	AT3G17970.1 - [Ps_34802_62813]
	Confidence Icon	Sequence	Protein Accessions	# Proteins	# Protein Groups	Activation Type	Modifications	IonScore	Exp Value	Δ Score	Rank	Identity High	Homology Threshold	Charge	m/z [Da]	ΔM [ppm]	Ions Matched	Spectrum File
	High	AYGISGENKHFGTPTNPA	Ps_34802.62813	1	1	CID		82.63	2.71815e-06	0.795181	1	42	34	1	1860.84	-27.5528	17/177	pisum_OE_elastase_rep3.mgf
	High	NFVDFSLGVDTSGGVRVPA	Ps_34802.62813	1	1	CID		80.52	5.17035e-06	0.82716	1	42	32	1	1936.99	6.2924	12/200	pisum_OE_elastase_rep3.mgf
	High	GFcGILGFRPSHGAVSHVGIIPV	Ps_34802.62813	1	1	CID	C3(Carbamidomethyl)	78.53	6.85415e-06	1	1	42	24	1	2377.28	8.46123	19/207	pisum_OE_elastase_rep3.mgf
	High	GFcGILGFRPSHGAVS	Ps_34802.62813	1	1	CID	C3(Carbamidomethyl)	72.41	3.6089e-05	0.75	1	43	35	1	1661.8	-13.7713	19/137	pisum_OE_elastase_rep3.mgf
	High	AYGISGENKHFGTPT	Ps_34802.62813	1	1	CID		63.12	0.000242521	0.793651	1	42	29	1	1578.71	-28.5368	12/140	pisum_OE_elastase_rep3.mgf
	High	GFcGILGFRPS	Ps_34802.62813	1	1	CID	C3(Carbamidomethyl)	55.52	0.00160765	0.517857	1	42		1	1210.6	-0.830404	8/82	pisum_OE_elastase_rep3.mgf
	High	GWFAKDPDVLRRV	Ps_34802.62813	1	1	CID		50.76	0.00471147	0.568627	1	42	37	1	1558.83	-13.8317	10/120	pisum_OE_elastase_rep3.mgf
	High	SLIARHGGDRFLLDTL	Ps_34802.62813	1	1	CID		44.48	0.0219859	0.386364	1	43		1	1783.95	-16.5863	10/165	pisum_OE_elastase_rep3.mgf
	Medium	DIFDIEGHVSTFGHPEWA	Ps_34802.62813	1	1	CID		39.83	0.0506389	1	1	42	24	1	2056.88	-27.0078	12/187	pisum_OE_elastase_rep3.mgf
	Medium	SGENKHFGTPT	Ps_34802.62813	1	1	CID		39.24	0.0562921	0.589744	1	41	31	1	1174.52	-25.0922	9/108	pisum_OE_elastase_rep3.mgf
	Low	GFcGILGFRPSHGAV	Ps_34802.62813	1	1	CID	C3(Carbamidomethyl)	30.97	0.465384	0.548387	1	42	29	1	1574.79	3.25211	16/122	pisum_OE_elastase_rep3.mgf
	Low	GHILLQAPFVMQRNPRQIII	Ps_34802.62813	1	1	CID		25.54	1.21741	1	1	41	20	1	2344.29	-24.2937	12/198	pisum_OE_elastase_rep3.mgf
	Low	GFcGILGFRPSHGAVSHV	Ps_34802.62813	1	1	CID	C3(Carbamidomethyl)	18.68	7.92921	1	1	42	22	1	1897.92	-15.1668	10/157	pisum_OE_elastase_rep3.mgf
Ps_33022.72556	29.23	6	6	195	21.8766	5.09717	310.448	AT1G27390.1 - [Ps_33022_72556]
	Confidence Icon	Sequence	Protein Accessions	# Proteins	# Protein Groups	Activation Type	Modifications	IonScore	Exp Value	Δ Score	Rank	Identity High	Homology Threshold	Charge	m/z [Da]	ΔM [ppm]	Ions Matched	Spectrum File
	High	EYLANPLDVDNLTRWGGALL	Ps_33022.72556	1	1	CID		133.1	2.73688e-11	0.87218	1	42	38	1	2230.17	6.69848	24/207	pisum_OE_elastase_rep3.mgf
	High	DVDNLTRWGGALLELS	Ps_33022.72556	1	1	CID		118.93	6.86772e-10	0.689076	1	42		1	1758.85	-28.417	13/165	pisum_OE_elastase_rep3.mgf
	High	SQFQNFPESKKMTQEA	Ps_33022.72556	2	1	CID		75.47	1.26756e-05	0.746667	1	41	36	1	1899.83	-29.698	15/175	pisum_OE_elastase_rep3.mgf
	High	YFQQAVDEDPSNELYRKS	Ps_33022.72556	1	1	CID		72.64	2.23028e-05	0.821918	1	41	30	1	2188.95	-30.9835	11/187	pisum_OE_elastase_rep3.mgf
	High	EYLANPLDVDNLTRWGGALLEL	Ps_33022.72556	1	1	CID		47.17	0.0096509	0.425532	1	42		1	2472.23	-17.86	19/235	pisum_OE_elastase_rep3.mgf
	Medium	VYFQQAVDEDPSNELYRKS	Ps_33022.72556	1	1	CID		36.75	0.104216	1	1	42	24	1	2288.09	1.16198	7/195	pisum_OE_elastase_rep3.mgf
Ps_32307.45535	20.63	16	16	693	75.693	7.97217	211.436	AT1G77590.1 - [Ps_32307_45535]
	Confidence Icon	Sequence	Protein Accessions	# Proteins	# Protein Groups	Activation Type	Modifications	IonScore	Exp Value	Δ Score	Rank	Identity High	Homology Threshold	Charge	m/z [Da]	ΔM [ppm]	Ions Matched	Spectrum File
	High	KLIDWPEGGYLI	Ps_32307.45535	1	1	CID		72.13	3.34741e-05	0.569444	1	42		1	1403.73	-22.5432	10/110	pisum_OE_elastase_rep3.mgf
	High	YLPMAHILELA	Ps_32307.45535	1	1	CID		67.74	8.35868e-05	0.602941	1	42		1	1270.7	14.4319	8/94	pisum_OE_elastase_rep3.mgf
	High	cAGGTFSDFDDTSVGRVGPPLPcSYI	Ps_32307.45535	1	1	CID	C1(Carbamidomethyl), C23(Carbamidomethyl)	62.63	0.000159389	0.809524	1	39	29	1	2775.18	-22.7803	9/250	pisum_OE_elastase_rep3.mgf
	High	YLPMAHILEL	Ps_32307.45535	1	1	CID		57	0.000882804	0.614035	1	41	37	1	1199.66	11.0579	11/84	pisum_OE_elastase_rep3.mgf
	High	KLIDWPEGGYLINDSPMPRGEIVI	Ps_32307.45535	1	1	CID		56.54	0.000859218	0.719298	1	41	32	1	2712.35	-19.5133	14/262	pisum_OE_elastase_rep3.mgf
	High	DTTGDPGVTVRNKRFDSPVET	Ps_32307.45535	1	1	CID		54	0.00198337	0.685185	1	42	33	1	2291.06	-27.3364	14/213	pisum_OE_elastase_rep3.mgf
	Medium	DFDDTSVGRVGPPLPcSYI	Ps_32307.45535	1	1	CID	C16(Carbamidomethyl)	41.01	0.0409248	0.658537	1	42	29	1	2094.95	-13.4014	6/188	pisum_OE_elastase_rep3.mgf
	Low	GGTFSDFDDTSVGRVGPPLPcSYI	Ps_32307.45535	1	1	CID	C21(Carbamidomethyl)	30.81	0.323849	1	1	41	22	1	2544.13	-15.9761	9/234	pisum_OE_elastase_rep3.mgf
	Low	GRVGPPLPCSYIKLI	Ps_32307.45535	1	1	CID		28.37	0.665654	0.464286	1	41	29	1	1612.92	-4.07184	7/141	pisum_OE_elastase_rep3.mgf
	Low	SSVGHGWTVI	Ps_32307.45535	1	1	CID		22.34	2.4105	1	1	41	22	1	1042.53	-0.538392	8/99	pisum_OE_elastase_rep3.mgf
	Low	DWPEGGYLINDSPMPRGEIVI	Ps_32307.45535	1	1	CID		17.42	8.7524		4	42	31	1	2358.1	-19.6951	11/214	pisum_OE_elastase_rep3.mgf
	Low	ILDRVRDGVFKKV	Ps_32307.45535	1	1	CID		15.34	10.043	0.2	1	40	25	1	1544.93	1.99926	8/127	pisum_OE_elastase_rep3.mgf
	Low	GRVGPPLPCSYI	Ps_32307.45535	1	1	CID		15.1	15.9506		2	42	28	1	1258.67	6.51217	5/100	pisum_OE_elastase_rep3.mgf
	Low	AYLPMAHILEL	Ps_32307.45535	1	1	CID		14.64	17.0662		9	42		1	1270.7	14.4319	3/93	pisum_OE_elastase_rep3.mgf
	Low	GRFHLDGcLEIIDRKKDIV	Ps_32307.45535	1	1	CID	C8(Carbamidomethyl)	12.27	29.9427		6	42	26	1	2284.15	-30.587	4/199	pisum_OE_elastase_rep3.mgf
	Low	KLLSDPWTPESGLVTAAL	Ps_32307.45535	1	1	CID		10.04	48.1396		6	42	29	1	1898.08	26.8949	7/178	pisum_OE_elastase_rep3.mgf
Ps_34218.53591	5.3	1	1	434	47.2932	5.75732	180.95	AT5G16620.1 - [Ps_34218_53591]
	Confidence Icon	Sequence	Protein Accessions	# Proteins	# Protein Groups	Activation Type	Modifications	IonScore	Exp Value	Δ Score	Rank	Identity High	Homology Threshold	Charge	m/z [Da]	ΔM [ppm]	Ions Matched	Spectrum File
	High	SQNGTPFKQGFGDSPGSPSERKS	Ps_34218.53591	1	1	CID		180.95	3.68216e-16	0.889503	1	41		1	2395.07	-22.7973	19/261	pisum_OE_elastase_rep3.mgf
Ps_29385.26147	39.53	10	10	258	28.6845	6.01123	171.513	AT4G35000.1 - [Ps_29385_26147]
	Confidence Icon	Sequence	Protein Accessions	# Proteins	# Protein Groups	Activation Type	Modifications	IonScore	Exp Value	Δ Score	Rank	Identity High	Homology Threshold	Charge	m/z [Da]	ΔM [ppm]	Ions Matched	Spectrum File
	High	GGPNGSIRNEEEYSHGANNGLKKA	Ps_29385.26147	1	1	CID		108.76	5.46617e-09	0.889908	1	41	31	1	2499.13	-27.7342	13/249	pisum_OE_elastase_rep3.mgf
	High	GGPNGSIRNEEEYSHGA	Ps_29385.26147	1	1	CID		54.28	0.00123359	1	1	40	26	1	1773.73	-25.9065	15/165	pisum_OE_elastase_rep3.mgf
	High	SGAHTLGRAHPERS	Ps_29385.26147	2	1	CID		51.23	0.00446062	0.72549	1	42	29	1	1475.72	-16.4677	14/141	pisum_OE_elastase_rep3.mgf
	Medium	GAHTLGRAHPERS	Ps_29385.26147	2	1	CID		41.49	0.0426953	0.634146	1	43	30	1	1388.69	-19.7779	8/125	pisum_OE_elastase_rep3.mgf
	Low	NFVPGRRDSKI	Ps_29385.26147	1	1	CID		29.97	0.54037	0.5	1	42	29	1	1288.67	-30.6605	6/103	pisum_OE_elastase_rep3.mgf
	Low	GGPNGSIRNEEEYSHGANNGLKKAI	Ps_29385.26147	1	1	CID		27.45	0.750039	0.592593	1	41	25	1	2612.21	-27.862	9/259	pisum_OE_elastase_rep3.mgf
	Low	SYADLYQLAGV	Ps_29385.26147	1	1	CID		16.58	9.72443		6	41	37	1	1199.66	56.9291	5/97	pisum_OE_elastase_rep3.mgf
	Low	RLAWHDAGTYDAT	Ps_29385.26147	1	1	CID		14.61	19.9434	0.266667	1	42	24	1	1476.68	-2.01214	5/122	pisum_OE_elastase_rep3.mgf
	Low	RRDLRALIANRNcAPL	Ps_29385.26147	1	1	CID	C13(Carbamidomethyl)	12.46	28.7461	1	1	42	21	1	1909.05	-9.53108	9/159	pisum_OE_elastase_rep3.mgf
	Low	AGLLKLPTDRAL	Ps_29385.26147	1	1	CID		10.18	11.9637		8	36	33	1	1267.82	36.1871	5/105	pisum_OE_elastase_rep3.mgf
Ps_796.57904	9.06	4	4	618	68.6956	5.52881	158.056	AT5G02500.1 - [Ps_796_57904]
	Confidence Icon	Sequence	Protein Accessions	# Proteins	# Protein Groups	Activation Type	Modifications	IonScore	Exp Value	Δ Score	Rank	Identity High	Homology Threshold	Charge	m/z [Da]	ΔM [ppm]	Ions Matched	Spectrum File
	High	SVQSDMKLWPFKII	Ps_796.57904	2	1	CID		91.6	3.89224e-07	0.663043	1	42		1	1691.92	3.18496	10/141	pisum_OE_elastase_rep3.mgf
	High	SVQSDMKLWPFKI	Ps_796.57904	2	1	CID		85.58	1.5499e-06	0.686047	1	42		1	1578.84	2.25401	19/131	pisum_OE_elastase_rep3.mgf
	High	YFNDSQRQATKDAGVIA	Ps_796.57904;Ps_35327.39862	5	2	CID		56.88	0.000975328	0.701754	1	42	33	1	1883.84	-45.1905	18/171	pisum_OE_elastase_rep3.mgf
	Low	GGSTRIPKVQQLLQDFFNGKELcKS	Ps_28240.28430;Ps_796.57904;Ps_1142.16360	5	3	CID	C23(Carbamidomethyl)	28.01	0.537071	0.392857	1	40	31	1	2850.5	1.78731	9/275	pisum_OE_elastase_rep3.mgf
Ps_29967.66275	9.45	4	4	328	37.2069	8.1626	156.1	AT2G43950.1 - [Ps_29967_66275]
	Confidence Icon	Sequence	Protein Accessions	# Proteins	# Protein Groups	Activation Type	Modifications	IonScore	Exp Value	Δ Score	Rank	Identity High	Homology Threshold	Charge	m/z [Da]	ΔM [ppm]	Ions Matched	Spectrum File
	High	TRNPNYSPEVDPQPLPS	Ps_29967.66275	1	1	CID		83.26	2.54985e-06	0.686747	1	42		1	1910.88	-23.8667	10/186	pisum_OE_elastase_rep3.mgf
	High	RNPNYSPEVDPQPLPS	Ps_29967.66275	1	1	CID		81.88	3.39106e-06	0.841463	1	42	30	1	1809.83	-27.7769	10/166	pisum_OE_elastase_rep3.mgf
	High	ATRNPNYSPEVDPQPLPS	Ps_29967.66275	1	1	CID		55.85	0.00133518	0.785714	1	42	27	1	1981.91	-26.9797	9/194	pisum_OE_elastase_rep3.mgf
	Low	KTAPmKmKVQFML	Ps_29967.66275	1	1	CID	M5(Oxidation), M7(Oxidation)	10.53	53.0804		10	43	30	1	1584.8	-19.8248	7/128	pisum_OE_elastase_rep3.mgf
Ps_35969.71905	29.34	7	7	259	29.7337	8.26514	147.203	AT5G51020.1 - [Ps_35969_71905]
	Confidence Icon	Sequence	Protein Accessions	# Proteins	# Protein Groups	Activation Type	Modifications	IonScore	Exp Value	Δ Score	Rank	Identity High	Homology Threshold	Charge	m/z [Da]	ΔM [ppm]	Ions Matched	Spectrum File
	High	WGQKEGPYKFKPAPT	Ps_35969.71905	1	1	CID		81.92	4.23981e-06	0.792683	1	43	34	1	1733.85	-31.5145	10/152	pisum_OE_elastase_rep3.mgf
	High	ScFNDMFPPLNLSPTPPMERRI	Ps_35969.71905	1	1	CID	C2(Carbamidomethyl)	49.55	0.00502733	1	1	41	25	1	2619.2	-19.1223	9/242	pisum_OE_elastase_rep3.mgf
	High	AHSLTGEKYSKDQA	Ps_35969.71905	1	1	CID		46.32	0.0143379	0.673913	1	43	30	1	1534.72	-19.5875	13/135	pisum_OE_elastase_rep3.mgf
	High	SRDPDNYFNIRMRTcPA	Ps_35969.71905	1	1	CID	C15(Carbamidomethyl)	45.11	0.0165783	0.711111	1	42	28	1	2112.98	3.64637	6/183	pisum_OE_elastase_rep3.mgf
	Low	HSLTGEKYSKDQA	Ps_35969.71905	1	1	CID		34.92	0.199352	0.657143	1	43	26	1	1463.69	-16.0168	12/127	pisum_OE_elastase_rep3.mgf
	Medium	ScFNDMFPPLNLSPTPPMERRIQGS	Ps_35969.71905	1	1	CID	C2(Carbamidomethyl)	33.55	0.145608	0.558824	1	40	30	1	2891.31	-20.2211	9/280	pisum_OE_elastase_rep3.mgf
	Low	ScFNDMFPPLNLSPTPPMERRIQGSFILEE	Ps_35969.71905	1	1	CID	C2(Carbamidomethyl)	17.05	3.37777	1	1	37	22	1	3522.72	9.61607	7/335	pisum_OE_elastase_rep3.mgf
Ps_32412.20380	42.31	7	7	130	14.1336	5.22412	144.473	AT5G43070.1 - [Ps_32412_20380]
	Confidence Icon	Sequence	Protein Accessions	# Proteins	# Protein Groups	Activation Type	Modifications	IonScore	Exp Value	Δ Score	Rank	Identity High	Homology Threshold	Charge	m/z [Da]	ΔM [ppm]	Ions Matched	Spectrum File
	High	ATSEQDSSASPQQNVDQTKLS	Ps_32412.20380	1	1	CID		85.86	1.26233e-06	0.837209	1	42	32	1	2220.99	-15.6558	11/228	pisum_OE_elastase_rep3.mgf
	High	GFSIWPPTQRTRDAVIT	Ps_32412.20380	1	1	CID		55.12	0.00177491	0.690909	1	42	33	1	1945.01	-9.32114	17/167	pisum_OE_elastase_rep3.mgf
	High	GFSIWPPTQRT	Ps_32412.20380	1	1	CID		51.43	0.00433396	0.45098	1	43		1	1289.66	-4.30447	8/99	pisum_OE_elastase_rep3.mgf
	High	SAGFSIWPPTQRTRDAVIT	Ps_32412.20380	1	1	CID		42.96	0.0288649	0.697674	1	42	28	1	2103.06	-15.8632	14/191	pisum_OE_elastase_rep3.mgf
	Medium	SEQDSSASPQQNVDQTKLS	Ps_32412.20380	1	1	CID		38.55	0.0689317	0.666667	1	42	28	1	2048.9	-15.6041	9/210	pisum_OE_elastase_rep3.mgf
	Low	VLSKRYGTLPSEEAA	Ps_32412.20380	1	1	CID		23.09	3.45256	0.26087	1	43	30	1	1620.88	12.5799	16/146	pisum_OE_elastase_rep3.mgf
	Low	IWPPTQRTRDAVIT	Ps_32412.20380	1	1	CID		12.94	19.7877		5	41		1	1653.97	39.4255	6/133	pisum_OE_elastase_rep3.mgf
Ps_37118.23305	12.95	2	2	139	15.0152	8.71924	139.659	AT4G27990.1 - [Ps_37118_23305]
	Confidence Icon	Sequence	Protein Accessions	# Proteins	# Protein Groups	Activation Type	Modifications	IonScore	Exp Value	Δ Score	Rank	Identity High	Homology Threshold	Charge	m/z [Da]	ΔM [ppm]	Ions Matched	Spectrum File
	High	LFRNVIPPVFDTLDISPL	Ps_37118.23305	1	1	CID		132.99	2.31279e-11	0.744361	1	41		1	2056.15	0.271726	15/164	pisum_OE_elastase_rep3.mgf
	High	LFRNVIPPVFDTL	Ps_37118.23305	1	1	CID		43.99	0.019221	0.545455	1	42	35	1	1530.87	-1.43709	9/110	pisum_OE_elastase_rep3.mgf
Ps_30307.15384	18.41	5	4	277	31.0771	7.59131	138.823	AT5G17770.1 - [Ps_30307_15384]
	Confidence Icon	Sequence	Protein Accessions	# Proteins	# Protein Groups	Activation Type	Modifications	IonScore	Exp Value	Δ Score	Rank	Identity High	Homology Threshold	Charge	m/z [Da]	ΔM [ppm]	Ions Matched	Spectrum File
	High	ScRGKDGEGAEVIKPYTPT	Ps_30307.15384	1	1	CID	C2(Carbamidomethyl)	86.17	1.31461e-06	0.767442	1	42	38	1	2064.95	-26.4778	14/207	pisum_OE_elastase_rep3.mgf
	High	KILRcGPPPMNKA	Ps_30307.15384;Ps_8525.16413	2	2	CID	C5(Carbamidomethyl)	82.06	3.42452e-06	0	1	42	37	1	1481.78	-19.6556	10/133	pisum_OE_elastase_rep3.mgf
	Medium	KILRcGPPPmNKA	Ps_30307.15384;Ps_8525.16413	2	2	CID	C5(Carbamidomethyl), M10(Oxidation)	37.26	0.105486		2	42	25	1	1497.76	-29.4041	8/133	pisum_OE_elastase_rep3.mgf
	Low	RAFGMLAGGSGITPMFQVA	Ps_30307.15384	1	1	CID		19.47	6.10259		3	42		1	1910.88	-43.3917	14/190	pisum_OE_elastase_rep3.mgf
	Low	RcGPPPMNKA	Ps_30307.15384;Ps_8525.16413;Ps_32756.56098	3	3	CID	C2(Carbamidomethyl)	11.82	27.6578	1	1	41	21	1	1127.53	-11.8092	7/100	pisum_OE_elastase_rep3.mgf
Ps_27889.72051	16.43	4	4	280	30.4587	6.31592	103.31	AT3G01500.2 - [Ps_27889_72051]
	Confidence Icon	Sequence	Protein Accessions	# Proteins	# Protein Groups	Activation Type	Modifications	IonScore	Exp Value	Δ Score	Rank	Identity High	Homology Threshold	Charge	m/z [Da]	ΔM [ppm]	Ions Matched	Spectrum File
	High	SLGNLLTYPFVREGLVNKT	Ps_27892.23080;Ps_27889.72051	13	2	CID		63.99	0.000215134	0.6875	1	42	36	1	2121.12	-25.5296	16/209	pisum_OE_elastase_rep3.mgf
	High	FVVRNVANLVPPYDQA	Ps_27889.72051	3	1	CID		49.9	0.00618734	0.54	1	43	38	1	1801.94	-9.56536	11/145	pisum_OE_elastase_rep3.mgf
	High	FAcSDSRVcPS	Ps_27889.72051	4	1	CID	C3(Carbamidomethyl), C9(Carbamidomethyl)	45.04	0.00707496	0.688889	1	38	29	1	1285.51	-17.7668	11/98	pisum_OE_elastase_rep3.mgf
	High	RNVANLVPPYDQA	Ps_27889.72051	3	1	CID		43.38	0.0289547	0.674419	1	43	29	1	1456.75	-2.58197	8/121	pisum_OE_elastase_rep3.mgf
Ps_33143.19368	11.6	5	5	405	43.9727	8.38232	93.1567	AT3G27820.1 - [Ps_33143_19368]
	Confidence Icon	Sequence	Protein Accessions	# Proteins	# Protein Groups	Activation Type	Modifications	IonScore	Exp Value	Δ Score	Rank	Identity High	Homology Threshold	Charge	m/z [Da]	ΔM [ppm]	Ions Matched	Spectrum File
	High	TLRPAVEDLTELERQGLGFAV	Ps_33143.19368	1	1	CID		55.72	0.00141795	0.75	1	42	30	1	2314.19	-21.7712	16/222	pisum_OE_elastase_rep3.mgf
	High	TTLRPAVEDLTELERQGLGFA	Ps_33143.19368	1	1	CID		50.74	0.00460925	0.686275	1	42	31	1	2316.17	-22.3737	17/222	pisum_OE_elastase_rep3.mgf
	High	TLRPAVEDLTELERQGLGFA	Ps_33143.19368	1	1	CID		48.03	0.00841451	0.6875	1	42	31	1	2215.14	-13.7424	16/212	pisum_OE_elastase_rep3.mgf
	Low	FGEKRRLEHVDSA	Ps_33143.19368	1	1	CID		24.33	1.89636		2	42	38	1	1543.72	-49.1353	11/126	pisum_OE_elastase_rep3.mgf
	Low	SYYEEYYKSRGV	Ps_33143.19368	1	1	CID		10.09	50.3409		5	42	38	1	1543.72	9.99452	10/113	pisum_OE_elastase_rep3.mgf
Ps_32756.56098	5.28	3	2	246	27.6826	9.87646	89.58	AT5G17770.1 - [Ps_32756_56098]
	Confidence Icon	Sequence	Protein Accessions	# Proteins	# Protein Groups	Activation Type	Modifications	IonScore	Exp Value	Δ Score	Rank	Identity High	Homology Threshold	Charge	m/z [Da]	ΔM [ppm]	Ions Matched	Spectrum File
	High	QILRcGPPPMNKA	Ps_32756.56098	1	1	CID	C5(Carbamidomethyl)	82.06	3.42452e-06		2	42	37	1	1481.78	4.90269	10/133	pisum_OE_elastase_rep3.mgf
	Medium	QILRcGPPPmNKA	Ps_32756.56098	1	1	CID	C5(Carbamidomethyl), M10(Oxidation)	38.52	0.0789214	0.0512821	1	42	25	1	1497.76	-5.10782	8/133	pisum_OE_elastase_rep3.mgf
	Low	RcGPPPMNKA	Ps_30307.15384;Ps_8525.16413;Ps_32756.56098	3	3	CID	C2(Carbamidomethyl)	11.82	27.6578	1	1	41	21	1	1127.53	-11.8092	7/100	pisum_OE_elastase_rep3.mgf
Ps_8525.16413	15.24	4	3	164	18.4316	9.36377	88.32	AT5G17770.1 - [Ps_8525_16413]
	Confidence Icon	Sequence	Protein Accessions	# Proteins	# Protein Groups	Activation Type	Modifications	IonScore	Exp Value	Δ Score	Rank	Identity High	Homology Threshold	Charge	m/z [Da]	ΔM [ppm]	Ions Matched	Spectrum File
	High	KILRcGPPPMNKA	Ps_30307.15384;Ps_8525.16413	2	2	CID	C5(Carbamidomethyl)	82.06	3.42452e-06	0	1	42	37	1	1481.78	-19.6556	10/133	pisum_OE_elastase_rep3.mgf
	Medium	KILRcGPPPmNKA	Ps_30307.15384;Ps_8525.16413	2	2	CID	C5(Carbamidomethyl), M10(Oxidation)	37.26	0.105486		2	42	25	1	1497.76	-29.4041	8/133	pisum_OE_elastase_rep3.mgf
	Low	GGTGITPMFQVT	Ps_8525.16413	1	1	CID		22.25	3.24606		2	42	36	1	1208.67	59.3617	10/108	pisum_OE_elastase_rep3.mgf
	Low	RcGPPPMNKA	Ps_30307.15384;Ps_8525.16413;Ps_32756.56098	3	3	CID	C2(Carbamidomethyl)	11.82	27.6578	1	1	41	21	1	1127.53	-11.8092	7/100	pisum_OE_elastase_rep3.mgf
Ps_29313.5010	7.31	3	3	438	46.0741	6.21436	84.04	AT1G56190.1 - [Ps_29313_5010]
	Confidence Icon	Sequence	Protein Accessions	# Proteins	# Protein Groups	Activation Type	Modifications	IonScore	Exp Value	Δ Score	Rank	Identity High	Homology Threshold	Charge	m/z [Da]	ΔM [ppm]	Ions Matched	Spectrum File
	High	LAPLVPRLSELIGIEVV	Ps_29313.5010	1	1	CID		84.04	1.27232e-06	0.75	1	40		1	1818.09	-8.41611	11/152	pisum_OE_elastase_rep3.mgf
	Low	LAPLVPRLSELIGI	Ps_29313.5010	1	1	CID		19.75	2.58405	0.3	1	39	27	1	1490.93	-2.65693	6/117	pisum_OE_elastase_rep3.mgf
	Low	VGAVSTPKRPFAAIV	Ps_29313.5010	1	1	CID		14.84	17.786		2	42	30	1	1512.79	-68.6556	6/131	pisum_OE_elastase_rep3.mgf
Ps_16755.41927	4.71	2	2	467	52.9111	9.42236	83.68	AT2G44640.1 - [Ps_16755_41927]
	Confidence Icon	Sequence	Protein Accessions	# Proteins	# Protein Groups	Activation Type	Modifications	IonScore	Exp Value	Δ Score	Rank	Identity High	Homology Threshold	Charge	m/z [Da]	ΔM [ppm]	Ions Matched	Spectrum File
	High	LAPSPRKEFGSFSLQSLLLNLT	Ps_16755.41927	1	1	CID		70.1	4.39073e-05	0.828571	1	41	28	1	2418.33	-4.47883	12/234	pisum_OE_elastase_rep3.mgf
	Medium	LAPSPRKEFGSFSLQSLLL	Ps_16755.41927	1	1	CID		41.08	0.0403055	0.707317	1	42	27	1	2090.17	2.7982	9/193	pisum_OE_elastase_rep3.mgf
Ps_40527.19810	15.93	1	1	113	12.0997	8.68994	83.5	AT2G28900.1 - [Ps_40527_19810]
	Confidence Icon	Sequence	Protein Accessions	# Proteins	# Protein Groups	Activation Type	Modifications	IonScore	Exp Value	Δ Score	Rank	Identity High	Homology Threshold	Charge	m/z [Da]	ΔM [ppm]	Ions Matched	Spectrum File
	High	IDTGNPFLNLTVDGFLKI	Ps_40527.19810	1	1	CID		83.5	2.51014e-06	0.702381	1	42		1	1977.05	-11.7365	12/188	pisum_OE_elastase_rep3.mgf
Ps_41742.13371	20.9	7	7	177	20.4314	9.51025	79.73	AT1G20816.1 - [Ps_41742_13371]
	Confidence Icon	Sequence	Protein Accessions	# Proteins	# Protein Groups	Activation Type	Modifications	IonScore	Exp Value	Δ Score	Rank	Identity High	Homology Threshold	Charge	m/z [Da]	ΔM [ppm]	Ions Matched	Spectrum File
	High	RHFYPNFS	Ps_41742.13371	1	1	CID		54.04	0.00173246	0.648148	1	41	35	1	1067.49	-16.9146	6/68	pisum_OE_elastase_rep3.mgf
	Medium	RHFYPNFSAT	Ps_41742.13371	1	1	CID		40.93	0.0372579	1	1	41	25	1	1239.59	1.806	7/90	pisum_OE_elastase_rep3.mgf
	Medium	SLRYGGDSKA	Ps_41742.13371	1	1	CID		35.79	0.116803	0.638889	1	41	27	1	1053.52	-10.338	6/101	pisum_OE_elastase_rep3.mgf
	Low	RHFYPNFSATLGVGV	Ps_41742.13371	1	1	CID		30.91	0.480211	0.645161	1	42	26	1	1664.84	-11.4794	11/140	pisum_OE_elastase_rep3.mgf
	Low	DYKGRWNV	Ps_41742.13371	1	1	CID		28.46	0.687499	0.642857	1	42	25	1	1037.5	-19.6061	7/72	pisum_OE_elastase_rep3.mgf
	Low	DYKGRWNVRYDL	Ps_41742.13371	1	1	CID		23.18	2.88359	0.304348	1	43	30	1	1584.8	4.99854	11/124	pisum_OE_elastase_rep3.mgf
	Low	RHFYPNFSA	Ps_41742.13371	1	1	CID		19.33	5.10071	1	1	41	23	1	1138.53	-13.983	11/78	pisum_OE_elastase_rep3.mgf
Ps_32175.27162	10.66	4	4	469	51.4862	5.80811	77.8167	AT4G29130.1 - [Ps_32175_27162]
	Confidence Icon	Sequence	Protein Accessions	# Proteins	# Protein Groups	Activation Type	Modifications	IonScore	Exp Value	Δ Score	Rank	Identity High	Homology Threshold	Charge	m/z [Da]	ΔM [ppm]	Ions Matched	Spectrum File
	High	SIPPHLMTGSSEGLFDFI	Ps_32175.27162	1	1	CID		77.22	1.09924e-05	0.857143	1	42	28	1	1947.98	13.7213	12/187	pisum_OE_elastase_rep3.mgf
	Low	EFFGDTVPPKLKIPFIL	Ps_32175.27162	1	1	CID		30.55	0.465678	0.483871	1	42	30	1	1961.1	-7.52195	8/158	pisum_OE_elastase_rep3.mgf
	Low	EFFGDTVPPKLKIPFILRTPDMS	Ps_32175.27162	1	1	CID		25.38	1.23021	0.56	1	41	25	1	2648.43	3.47328	6/241	pisum_OE_elastase_rep3.mgf
	Low	NMEWGNFRS	Ps_32175.27162	1	1	CID		12.96	19.9674		5	41	28	1	1140.5	12.4846	7/91	pisum_OE_elastase_rep3.mgf
Ps_32231.39865	9.65	2	2	311	36.2583	6.0874	74.98	AT3G53560.1 - [Ps_32231_39865]
	Confidence Icon	Sequence	Protein Accessions	# Proteins	# Protein Groups	Activation Type	Modifications	IonScore	Exp Value	Δ Score	Rank	Identity High	Homology Threshold	Charge	m/z [Da]	ΔM [ppm]	Ions Matched	Spectrum File
	High	KKLFEEILQRDPFRV	Ps_32231.39865	1	1	CID		60.54	0.000527552	0.721311	1	42	33	1	1918.04	-26.9253	9/155	pisum_OE_elastase_rep3.mgf
	High	INIIDRLIEIEPEET	Ps_32231.39865	1	1	CID		45.94	0.0143832	0.673913	1	42	30	1	1796.92	-22.8141	10/149	pisum_OE_elastase_rep3.mgf
Ps_35685.42532	13.89	2	2	144	15.6613	8.44092	73.69	AT2G01320.1;;;AT2G01320.3;;;AT2G01320.4;;;AT2G01320.2 - [Ps_35685_42532]
	Confidence Icon	Sequence	Protein Accessions	# Proteins	# Protein Groups	Activation Type	Modifications	IonScore	Exp Value	Δ Score	Rank	Identity High	Homology Threshold	Charge	m/z [Da]	ΔM [ppm]	Ions Matched	Spectrum File
	High	SVEERDEYVNNLLFKL	Ps_35685.42532	1	1	CID		59.5	0.000630013	0.683333	1	42	35	1	1967.97	-19.0844	12/162	pisum_OE_elastase_rep3.mgf
	High	SVEERDEYVNNLLFKLGLVS	Ps_35685.42532	1	1	CID		45.19	0.0147547	0.733333	1	42	27	1	2324.22	3.46297	14/215	pisum_OE_elastase_rep3.mgf
Ps_31065.27201	18.88	3	3	143	15.5936	9.26123	67.29	AT2G28900.1 - [Ps_31065_27201]
	Confidence Icon	Sequence	Protein Accessions	# Proteins	# Protein Groups	Activation Type	Modifications	IonScore	Exp Value	Δ Score	Rank	Identity High	Homology Threshold	Charge	m/z [Da]	ΔM [ppm]	Ions Matched	Spectrum File
	High	DMGNPFLNLTVDGFLKI	Ps_31065.27201	3	1	CID		53.87	0.00244625	0.592593	1	42	38	1	1893.97	-3.27423	8/180	pisum_OE_elastase_rep3.mgf
	High	IDMGNPFLNLTVDGFLKI	Ps_31065.27201	3	1	CID		46.42	0.0143183	0.717391	1	43	28	1	2007.05	-5.01335	10/188	pisum_OE_elastase_rep3.mgf
	Low	RGTRDWKNA	Ps_31065.27201	1	1	CID		27.89	0.887306	0.464286	1	42	29	1	1103.55	-18.2332	6/87	pisum_OE_elastase_rep3.mgf
Ps_27892.23080	29.75	2	2	121	12.9197	7.40088	63.99	AT3G01500.3;;;AT3G01500.1;;;AT3G01500.2 - [Ps_27892_23080]
	Confidence Icon	Sequence	Protein Accessions	# Proteins	# Protein Groups	Activation Type	Modifications	IonScore	Exp Value	Δ Score	Rank	Identity High	Homology Threshold	Charge	m/z [Da]	ΔM [ppm]	Ions Matched	Spectrum File
	High	SLGNLLTYPFVREGLVNKT	Ps_27892.23080;Ps_27889.72051	13	2	CID		63.99	0.000215134	0.6875	1	42	36	1	2121.12	-25.5296	16/209	pisum_OE_elastase_rep3.mgf
	Low	NIVxIGHSAcGGIKGLL	Ps_27892.23080	1	1	CID	X4(C), C10(Carbamidomethyl)	11.3	54.4604		3	43	25	1	1711.92	10.6299	7/166	pisum_OE_elastase_rep3.mgf
Ps_28240.28430	9.58	3	3	647	70.7695	5.36377	63.1	AT3G12580.1 - [Ps_28240_28430]
	Confidence Icon	Sequence	Protein Accessions	# Proteins	# Protein Groups	Activation Type	Modifications	IonScore	Exp Value	Δ Score	Rank	Identity High	Homology Threshold	Charge	m/z [Da]	ΔM [ppm]	Ions Matched	Spectrum File
	High	YFNDSQRQATKDAGAIA	Ps_28240.28430	2	1	CID		63.1	0.000240726	0.793651	1	42	29	1	1855.84	-26.7217	15/171	pisum_OE_elastase_rep3.mgf
	Low	GGSTRIPKVQQLLQDFFNGKELcKS	Ps_28240.28430;Ps_796.57904;Ps_1142.16360	5	3	CID	C23(Carbamidomethyl)	28.01	0.537071	0.392857	1	40	31	1	2850.5	1.78731	9/275	pisum_OE_elastase_rep3.mgf
	Low	ADDDEVPPAAGGAGPKIEEV	Ps_28240.28430	1	1	CID		13.45	26.3342		6	42	32	1	1936.99	38.7397	8/191	pisum_OE_elastase_rep3.mgf
Ps_36255.68802	30.22	4	3	139	14.9556	5.2876	63.09	AT3G06510.2;;;AT3G06510.1 - [Ps_36255_68802]
	Confidence Icon	Sequence	Protein Accessions	# Proteins	# Protein Groups	Activation Type	Modifications	IonScore	Exp Value	Δ Score	Rank	Identity High	Homology Threshold	Charge	m/z [Da]	ΔM [ppm]	Ions Matched	Spectrum File
	High	HVEDRLDDAWIQFA	Ps_36255.68802	1	1	CID		51.36	0.00404795	1	1	42	23	1	1714.83	8.31859	10/136	pisum_OE_elastase_rep3.mgf
	Medium	HVEDRLDDAWIQFAEQESIAGAEQKV	Ps_36255.68802	1	1	CID		33.73	0.129677	1	1	40	21	1	2984.41	-8.26167	10/284	pisum_OE_elastase_rep3.mgf
	Low	AGAEQKVDALMGxATADGGSQQA	Ps_36255.68802	1	1	CID	X13(G)	20.62	4.72798		2	42	35	1	2133.05	27.6201	18/246	pisum_OE_elastase_rep3.mgf
	Low	AGAEQKVDALmGxATADGGSQQA	Ps_36255.68802	1	1	CID	M11(Oxidation), X13(G)	14.75	18.8954	0.266667	1	42	25	1	2149.02	19.2942	7/246	pisum_OE_elastase_rep3.mgf
Ps_31884.26848	2.35	1	1	511	57.1936	6.63916	61.51	AT4G14210.1 - [Ps_31884_26848]
	Confidence Icon	Sequence	Protein Accessions	# Proteins	# Protein Groups	Activation Type	Modifications	IonScore	Exp Value	Δ Score	Rank	Identity High	Homology Threshold	Charge	m/z [Da]	ΔM [ppm]	Ions Matched	Spectrum File
	High	RFDFLEVLPSPL	Ps_31884.26848	1	1	CID		61.51	0.000387062	0.758065	1	42	31	1	1432.78	0.0339968	9/115	pisum_OE_elastase_rep3.mgf
Ps_29651.40325	22.09	4	3	163	17.0254	4.55127	61.3	AT2G17390.1 - [Ps_29651_40325]
	Confidence Icon	Sequence	Protein Accessions	# Proteins	# Protein Groups	Activation Type	Modifications	IonScore	Exp Value	Δ Score	Rank	Identity High	Homology Threshold	Charge	m/z [Da]	ΔM [ppm]	Ions Matched	Spectrum File
	High	KLNNQDDVLQLLEKDVFL	Ps_29651.40325	1	1	CID		61.3	0.000411427	0.704918	1	42	34	1	2144.11	-22.6508	11/187	pisum_OE_elastase_rep3.mgf
	Low	KKLGLAmGIPPTTGEAAA	Ps_29651.40325	1	1	CID	M7(Oxidation)	14.51	21.4575		3	43	32	1	1741.8	-86.0008	9/163	pisum_OE_elastase_rep3.mgf
	Low	AmGIPPTT	Ps_29651.40325	1	1	CID	M2(Oxidation)	11.64	33.6815	0	1	42	23	1	803.399	2.39446	2/67	pisum_OE_elastase_rep3.mgf
	Low	AmGIPPTT	Ps_29651.40325	1	1	CID	M2(Oxidation)	10.42	28.0743		2	40	20	1	803.356	-51.2335	2/67	pisum_OE_elastase_rep3.mgf
Ps_41536.4954	11.15	4	4	314	34.5543	9.1001	58.6433	AT4G31780.2 - [Ps_41536_4954]
	Confidence Icon	Sequence	Protein Accessions	# Proteins	# Protein Groups	Activation Type	Modifications	IonScore	Exp Value	Δ Score	Rank	Identity High	Homology Threshold	Charge	m/z [Da]	ΔM [ppm]	Ions Matched	Spectrum File
	High	GLQQTQIKIYGLPVRPS	Ps_41536.4954	1	1	CID		52.27	0.00288073	0.730769	1	42	29	1	1898.08	-4.09956	7/178	pisum_OE_elastase_rep3.mgf
	Medium	YGLPVRPS	Ps_41536.4954	1	1	CID		37.65	0.0835161	0.552632	1	42	32	1	888.481	-14.1852	6/58	pisum_OE_elastase_rep3.mgf
	Low	MIRGLPIILNDYIAGQEA	Ps_41536.4954	1	1	CID		25.39	1.58467	0.6	1	42	24	1	1987.02	-26.1756	10/177	pisum_OE_elastase_rep3.mgf
	Low	MIRGLPIIL	Ps_41536.4954	1	1	CID		23.36	0.353831	0.0434783	1	34		1	1025.68	26.1765	6/80	pisum_OE_elastase_rep3.mgf
Ps_35935.71752	22.73	2	2	88	10.1853	9.99365	57.7	AT4G23430.2 - [Ps_35935_71752]
	Confidence Icon	Sequence	Protein Accessions	# Proteins	# Protein Groups	Activation Type	Modifications	IonScore	Exp Value	Δ Score	Rank	Identity High	Homology Threshold	Charge	m/z [Da]	ΔM [ppm]	Ions Matched	Spectrum File
	High	RFDKINDQSSYNNWRAYGQS	Ps_35935.71752	2	1	CID		48.16	0.00693362	0.75	1	41	28	1	2449.06	-28.2685	12/223	pisum_OE_elastase_rep3.mgf
	Medium	SYNNWRAYGQS	Ps_35935.71752	2	1	CID		35.04	0.0896746	1	1	39	23	1	1345.56	-23.8646	7/115	pisum_OE_elastase_rep3.mgf
Ps_35327.39862	38.96	2	2	77	8.28705	4.58936	56.88	AT3G09440.1 - [Ps_35327_39862]
	Confidence Icon	Sequence	Protein Accessions	# Proteins	# Protein Groups	Activation Type	Modifications	IonScore	Exp Value	Δ Score	Rank	Identity High	Homology Threshold	Charge	m/z [Da]	ΔM [ppm]	Ions Matched	Spectrum File
	High	YFNDSQRQATKDAGVIA	Ps_796.57904;Ps_35327.39862	5	2	CID		56.88	0.000975328	0.701754	1	42	33	1	1883.84	-45.1905	18/171	pisum_OE_elastase_rep3.mgf
	Low	NEPTAAAxDISWG	Ps_35327.39862	1	1	CID	X8(S)	13.16	26.6069	0.0769231	1	42	25	1	1318.7	85.348	4/128	pisum_OE_elastase_rep3.mgf
Ps_1972.40231	26.09	1	1	69	7.44326	3.9292	56.28	AT3G26740.1 - [Ps_1972_40231]
	Confidence Icon	Sequence	Protein Accessions	# Proteins	# Protein Groups	Activation Type	Modifications	IonScore	Exp Value	Δ Score	Rank	Identity High	Homology Threshold	Charge	m/z [Da]	ΔM [ppm]	Ions Matched	Spectrum File
	High	ASENIDRDYLEYNDPKTV	Ps_1972.40231	3	1	CID		56.28	0.00106966	0.589286	1	41	39	1	2141.95	-21.9399	12/193	pisum_OE_elastase_rep3.mgf
Ps_36415.70919	5.19	2	2	308	35.5855	9.43701	55.49	AT1G70480.2;;;AT1G70480.1 - [Ps_36415_70919]
	Confidence Icon	Sequence	Protein Accessions	# Proteins	# Protein Groups	Activation Type	Modifications	IonScore	Exp Value	Δ Score	Rank	Identity High	Homology Threshold	Charge	m/z [Da]	ΔM [ppm]	Ions Matched	Spectrum File
	High	IVPPPPISWYLRGITA	Ps_36415.70919	1	1	CID		55.49	0.00125312	0.654545	1	41	35	1	1780.02	3.60597	15/139	pisum_OE_elastase_rep3.mgf
	Low	IVPPPPISWYLRGI	Ps_36415.70919	1	1	CID		17.19	8.26107	0.294118	1	41	26	1	1607.93	2.37492	5/112	pisum_OE_elastase_rep3.mgf
Ps_7910.54620	32.81	4	4	64	6.82348	5.31299	51.664	AT3G16620.1 - [Ps_7910_54620]
	Confidence Icon	Sequence	Protein Accessions	# Proteins	# Protein Groups	Activation Type	Modifications	IonScore	Exp Value	Δ Score	Rank	Identity High	Homology Threshold	Charge	m/z [Da]	ΔM [ppm]	Ions Matched	Spectrum File
	High	ARVVQQPRVNYTVS	Ps_7910.54620	1	1	CID		53.13	0.00298654	0.490566	1	43		1	1616.85	-25.1547	13/128	pisum_OE_elastase_rep3.mgf
	Low	NYTVSDTQPRKT	Ps_7910.54620	1	1	CID		33.98	0.231988	0.558824	1	42	30	1	1409.67	-20.9065	7/127	pisum_OE_elastase_rep3.mgf
	Low	ARVVQQPRVNYT	Ps_7910.54620	1	1	CID		19.17	6.53784	1	1	42	22	1	1430.75	-23.9184	8/106	pisum_OE_elastase_rep3.mgf
	Low	ARVVQQPRVNYTVSDTQPRKT	Ps_7910.54620	1	1	CID		16.87	9.6411	0.294118	1	41	26	1	2443.26	-24.648	5/215	pisum_OE_elastase_rep3.mgf
Ps_40652.44681	10.37	1	1	135	14.5067	8.79248	47.57	AT3G27820.1 - [Ps_40652_44681]
	Confidence Icon	Sequence	Protein Accessions	# Proteins	# Protein Groups	Activation Type	Modifications	IonScore	Exp Value	Δ Score	Rank	Identity High	Homology Threshold	Charge	m/z [Da]	ΔM [ppm]	Ions Matched	Spectrum File
	High	SNESVAPYERPALS	Ps_40652.44681	1	1	CID		47.57	0.0111124	0.5625	1	43	36	1	1519.7	-27.0918	8/150	pisum_OE_elastase_rep3.mgf
Ps_31657.15746	28.64	3	3	213	23.3679	9.08545	46.13	AT1G45170.1 - [Ps_31657_15746]
	Confidence Icon	Sequence	Protein Accessions	# Proteins	# Protein Groups	Activation Type	Modifications	IonScore	Exp Value	Δ Score	Rank	Identity High	Homology Threshold	Charge	m/z [Da]	ΔM [ppm]	Ions Matched	Spectrum File
	High	AFNAGDVKLRA	Ps_31657.15746	1	1	CID		46.13	0.013063	0.608696	1	42	33	1	1161.62	-13.0758	14/100	pisum_OE_elastase_rep3.mgf
	Low	VEKPGSFSVDYNVPKKDFRFQFMNTV	Ps_31657.15746	1	1	CID		14.87	8.99961	1	1	39	21	1	3079.48	-16.8344	5/291	pisum_OE_elastase_rep3.mgf
	Low	YIHSKGDNRTILDGTLVWDPSNKV	Ps_31657.15746	1	1	CID		11.44	29.731		3	41	30	1	2728.44	12.3537	8/258	pisum_OE_elastase_rep3.mgf
Ps_8851.61483	27.27	1	1	44	5.13879	9.5249	44.12	AT5G14105.1 - [Ps_8851_61483]
	Confidence Icon	Sequence	Protein Accessions	# Proteins	# Protein Groups	Activation Type	Modifications	IonScore	Exp Value	Δ Score	Rank	Identity High	Homology Threshold	Charge	m/z [Da]	ΔM [ppm]	Ions Matched	Spectrum File
	High	RHWLEEETPNPS	Ps_8851.61483	2	1	CID		44.12	0.0166482	0.704545	1	41	28	1	1494.66	-25.2508	8/122	pisum_OE_elastase_rep3.mgf
Ps_11848.71515	11.54	1	1	208	23.3938	10.3599	43.16	AT2G47840.1 - [Ps_11848_71515]
	Confidence Icon	Sequence	Protein Accessions	# Proteins	# Protein Groups	Activation Type	Modifications	IonScore	Exp Value	Δ Score	Rank	Identity High	Homology Threshold	Charge	m/z [Da]	ΔM [ppm]	Ions Matched	Spectrum File
	High	AYALPFFNSLQYGHNILTQYPKFA	Ps_11848.71515	1	1	CID		43.16	0.0172718	0.744186	1	40	26	1	2803.42	-1.29174	13/238	pisum_OE_elastase_rep3.mgf
Ps_42441.36463	14.47	1	1	76	8.14829	6.25244	42.8	AT1G36180.1 - [Ps_42441_36463]
	Confidence Icon	Sequence	Protein Accessions	# Proteins	# Protein Groups	Activation Type	Modifications	IonScore	Exp Value	Δ Score	Rank	Identity High	Homology Threshold	Charge	m/z [Da]	ΔM [ppm]	Ions Matched	Spectrum File
	High	SDDLEGVSSIL	Ps_42441.36463	1	1	CID		42.8	0.0278594	0.0930233	1	42		1	1134.54	-14.571	5/110	pisum_OE_elastase_rep3.mgf
Ps_38606.71955	25.37	2	2	67	7.37925	9.99365	42.07	AT1G68680.1 - [Ps_38606_71955]
	Confidence Icon	Sequence	Protein Accessions	# Proteins	# Protein Groups	Activation Type	Modifications	IonScore	Exp Value	Δ Score	Rank	Identity High	Homology Threshold	Charge	m/z [Da]	ΔM [ppm]	Ions Matched	Spectrum File
	High	IYAPVLPLIRL	Ps_38606.71955	1	1	CID		39.06	0.0154834	0.512821	1	36	33	1	1267.82	4.32925	11/93	pisum_OE_elastase_rep3.mgf
	Medium	KFLLPLIYAPVLPLIRL	Ps_38606.71955	1	1	CID		32.01	0.0897991	0.65625	1	36	25	1	1979.26	-11.3584	12/177	pisum_OE_elastase_rep3.mgf
Ps_36727.1539	11.59	1	1	138	15.0399	9.20264	41.43	AT1G16790.1 - [Ps_36727_1539]
	Confidence Icon	Sequence	Protein Accessions	# Proteins	# Protein Groups	Activation Type	Modifications	IonScore	Exp Value	Δ Score	Rank	Identity High	Homology Threshold	Charge	m/z [Da]	ΔM [ppm]	Ions Matched	Spectrum File
	High	ALNGFGAILPRIISPI	Ps_36727.1539	1	1	CID		41.43	0.0241123	0.756098	1	40	25	1	1651.99	-1.44147	8/143	pisum_OE_elastase_rep3.mgf
Ps_27447.9951	15.71	2	1	70	8.17295	8.1626	40.45	AT1G67090.1 - [Ps_27447_9951]
	Confidence Icon	Sequence	Protein Accessions	# Proteins	# Protein Groups	Activation Type	Modifications	IonScore	Exp Value	Δ Score	Rank	Identity High	Homology Threshold	Charge	m/z [Da]	ΔM [ppm]	Ions Matched	Spectrum File
	Medium	RxIGFDNVRQV	Ps_27447.9951	1	1	CID	X2(I)	40.45	0.041612		4	41	32	1	1316.75	4.58506	12/104	pisum_OE_elastase_rep3.mgf
	Medium	RxIGFDNVRQV	Ps_27447.9951	1	1	CID	X2(L)	38.17	0.0703427		6	41	32	1	1316.75	4.58506	12/104	pisum_OE_elastase_rep3.mgf
Ps_29456.36387	20	2	1	55	6.38108	5.10986	40.45	AT1G67090.1 - [Ps_29456_36387]
	Confidence Icon	Sequence	Protein Accessions	# Proteins	# Protein Groups	Activation Type	Modifications	IonScore	Exp Value	Δ Score	Rank	Identity High	Homology Threshold	Charge	m/z [Da]	ΔM [ppm]	Ions Matched	Spectrum File
	Medium	RIxGFDNVRQV	Ps_29456.36387	1	1	CID	X3(I)	40.45	0.041612		3	41	32	1	1316.75	4.58506	12/104	pisum_OE_elastase_rep3.mgf
	Medium	RIxGFDNVRQV	Ps_29456.36387	1	1	CID	X3(L)	40.45	0.041612		5	41	32	1	1316.75	4.58506	12/104	pisum_OE_elastase_rep3.mgf
Ps_19096.7421	92.98	4	3	57	6.1389	4.43701	40.45	AT1G67090.1 - [Ps_19096_7421]
	Confidence Icon	Sequence	Protein Accessions	# Proteins	# Protein Groups	Activation Type	Modifications	IonScore	Exp Value	Δ Score	Rank	Identity High	Homology Threshold	Charge	m/z [Da]	ΔM [ppm]	Ions Matched	Spectrum File
	Medium	RIIGFDNVRQV	Ps_19096.7421;Ps_45304.38458;Ps_34472.64043	253	3	CID		40.45	0.041612	0	1	41	32	1	1316.75	4.58506	12/104	pisum_OE_elastase_rep3.mgf
	Low	SPGYYxGDTGQcGSFLCLVPTDASQVL	Ps_19096.7421	1	1	CID	X6(G), C12(Carbamidomethyl)	12.08	25.9515	0.0833333	1	41	24	1	2792.3	16.4684	5/287	pisum_OE_elastase_rep3.mgf
	Low	SPGYYxGDTGQCGSFLCLVPTDASQVL	Ps_19096.7421	1	1	CID	X6(N)	12.08	25.9515	0.0833333	2	41	24	1	2792.3	16.4698	5/287	pisum_OE_elastase_rep3.mgf
	Low	LKELDEVVAAYPQAxV	Ps_19096.7421	2	1	CID	X15(V)	10.03	61.2057		6	43	24	1	1743.95	-3.80354	8/161	pisum_OE_elastase_rep3.mgf
Ps_45304.38458	34.29	2	2	70	8.1129	6.52197	40.45	AT1G67090.1 - [Ps_45304_38458]
	Confidence Icon	Sequence	Protein Accessions	# Proteins	# Protein Groups	Activation Type	Modifications	IonScore	Exp Value	Δ Score	Rank	Identity High	Homology Threshold	Charge	m/z [Da]	ΔM [ppm]	Ions Matched	Spectrum File
	Medium	RIIGFDNVRQV	Ps_19096.7421;Ps_45304.38458;Ps_34472.64043	253	3	CID		40.45	0.041612	0	1	41	32	1	1316.75	4.58506	12/104	pisum_OE_elastase_rep3.mgf
	Low	AAYPQxFVRIIGFDNVRQVYNASS	Ps_45304.38458	1	1	CID	X6(H)	15.65	10.1856	1	1	40	22	1	2752.28	-42.0383	9/239	pisum_OE_elastase_rep3.mgf
Ps_34472.64043	58.7	2	2	46	5.23658	5.09717	40.45	AT1G67090.1 - [Ps_34472_64043]
	Confidence Icon	Sequence	Protein Accessions	# Proteins	# Protein Groups	Activation Type	Modifications	IonScore	Exp Value	Δ Score	Rank	Identity High	Homology Threshold	Charge	m/z [Da]	ΔM [ppm]	Ions Matched	Spectrum File
	Medium	RIIGFDNVRQV	Ps_19096.7421;Ps_45304.38458;Ps_34472.64043	253	3	CID		40.45	0.041612	0	1	41	32	1	1316.75	4.58506	12/104	pisum_OE_elastase_rep3.mgf
	Low	QxLKELEEAKTAYPNA	Ps_34472.64043	1	1	CID	X2(R)	10.22	47.3449		7	42	34	1	1860.84	-78.0194	8/166	pisum_OE_elastase_rep3.mgf
Ps_43087.66310	28.21	1	1	39	4.39718	6.44287	40.45	AT1G67090.1 - [Ps_43087_66310]
	Confidence Icon	Sequence	Protein Accessions	# Proteins	# Protein Groups	Activation Type	Modifications	IonScore	Exp Value	Δ Score	Rank	Identity High	Homology Threshold	Charge	m/z [Da]	ΔM [ppm]	Ions Matched	Spectrum File
	Medium	RIIGFxNVRQV	Ps_43087.66310	1	1	CID	X6(D)	40.45	0.041612		2	41	32	1	1316.75	4.58506	12/111	pisum_OE_elastase_rep3.mgf
Ps_5467.23095	42.86	1	1	35	3.99902	6.65381	39.92	AT2G27490.2;;;AT2G27490.1 - [Ps_5467_23095]
	Confidence Icon	Sequence	Protein Accessions	# Proteins	# Protein Groups	Activation Type	Modifications	IonScore	Exp Value	Δ Score	Rank	Identity High	Homology Threshold	Charge	m/z [Da]	ΔM [ppm]	Ions Matched	Spectrum File
	Medium	LARDKSSEEDGRNRV	Ps_5467.23095	2	1	CID		39.92	0.0581412	0.6	1	42	31	1	1731.84	-21.3884	9/152	pisum_OE_elastase_rep3.mgf
Ps_41198.68281	12.26	2	2	212	23.2593	9.14404	37.27	AT5G21920.1 - [Ps_41198_68281]
	Confidence Icon	Sequence	Protein Accessions	# Proteins	# Protein Groups	Activation Type	Modifications	IonScore	Exp Value	Δ Score	Rank	Identity High	Homology Threshold	Charge	m/z [Da]	ΔM [ppm]	Ions Matched	Spectrum File
	Low	STVcDPYLNVFRGLIPPIGGLDLSPI	Ps_41198.68281	1	1	CID	C4(Carbamidomethyl)	32.76	0.18766	0.636364	1	40	26	1	2813.49	-0.0871835	13/268	pisum_OE_elastase_rep3.mgf
	Low	cDPYLNVFRGLIPPIGGLDLSPI	Ps_41198.68281	1	1	CID	C1(Carbamidomethyl)	28.51	0.644679	1	1	41	22	1	2526.32	-7.28936	10/236	pisum_OE_elastase_rep3.mgf
Ps_1142.16360	68.89	2	2	45	4.80152	6.49365	35.17	AT5G02500.2;;;AT5G02500.1 - [Ps_1142_16360]
	Confidence Icon	Sequence	Protein Accessions	# Proteins	# Protein Groups	Activation Type	Modifications	IonScore	Exp Value	Δ Score	Rank	Identity High	Homology Threshold	Charge	m/z [Da]	ΔM [ppm]	Ions Matched	Spectrum File
	Medium	GGSTRIPKVQQLLQDFFNGKELcKSINPDEA	Ps_1142.16360	1	1	CID	C23(Carbamidomethyl)	35.17	0.0541125	1	1	37	19	1	3489.79	4.06865	8/343	pisum_OE_elastase_rep3.mgf
	Low	GGSTRIPKVQQLLQDFFNGKELcKS	Ps_28240.28430;Ps_796.57904;Ps_1142.16360	5	3	CID	C23(Carbamidomethyl)	28.01	0.537071	0.392857	1	40	31	1	2850.5	1.78731	9/275	pisum_OE_elastase_rep3.mgf
Ps_10069.73872	26.83	2	2	123	14.1572	6.17627	35.02	AT4G32250.3;;;AT4G32250.2;;;AT4G32250.1 - [Ps_10069_73872]
	Confidence Icon	Sequence	Protein Accessions	# Proteins	# Protein Groups	Activation Type	Modifications	IonScore	Exp Value	Δ Score	Rank	Identity High	Homology Threshold	Charge	m/z [Da]	ΔM [ppm]	Ions Matched	Spectrum File
	Medium	KLQHRIGRGPFGDVWLA	Ps_10069.73872	1	1	CID		35.02	0.17374	0.657143	1	42	26	1	1950.05	-16.3387	15/155	pisum_OE_elastase_rep3.mgf
	Low	VVQSNRTNPWIEPETL	Ps_10069.73872	1	1	CID		14.51	19.8752		3	42	28	1	1882.98	5.62091	7/161	pisum_OE_elastase_rep3.mgf
Ps_17148.33457	86.36	1	1	22	2.6644	5.021	34.28	AT5G38410.2;;;AT5G38410.1;;;AT5G38420.1;;;AT5G38430.1 - [Ps_17148_33457]
	Confidence Icon	Sequence	Protein Accessions	# Proteins	# Protein Groups	Activation Type	Modifications	IonScore	Exp Value	Δ Score	Rank	Identity High	Homology Threshold	Charge	m/z [Da]	ΔM [ppm]	Ions Matched	Spectrum File
	Medium	EYLLRKGWVPcLEFELEKG	Ps_17148.33457	14	1	CID	C11(Carbamidomethyl)	34.28	0.181605	0.588235	1	42	28	1	2366.18	-18.9864	9/205	pisum_OE_elastase_rep3.mgf
Ps_32713.15585	27.94	5	5	68	7.15261	5.021	34.13	AT4G16450.1 - [Ps_32713_15585]
	Confidence Icon	Sequence	Protein Accessions	# Proteins	# Protein Groups	Activation Type	Modifications	IonScore	Exp Value	Δ Score	Rank	Identity High	Homology Threshold	Charge	m/z [Da]	ΔM [ppm]	Ions Matched	Spectrum File
	Low	STKPEYPVIDRNPPFTTV	Ps_32713.15585	2	1	CID		34.13	0.215844	0.441176	1	42	33	1	2061.04	-10.0974	13/193	pisum_OE_elastase_rep3.mgf
	Low	KPEYPVIDRNPPFTTV	Ps_32713.15585	2	1	CID		23.91	2.20374	0.541667	1	42	25	1	1872.97	-8.43649	9/169	pisum_OE_elastase_rep3.mgf
	Low	STKPEYPVIDRNPPFTTVV	Ps_32713.15585	2	1	CID		19.19	6.9392	0.263158	1	42	27	1	2160.11	-12.3176	7/203	pisum_OE_elastase_rep3.mgf
	Low	KPEYPVIDRNPPFTT	Ps_32713.15585	2	1	CID		18.23	8.63555	0.111111	1	42	30	1	1773.9	-7.52852	10/159	pisum_OE_elastase_rep3.mgf
	Low	STKPEYPVIDRNPPFTT	Ps_32713.15585	2	1	CID		12.59	30.9829		2	42	26	1	1962.03	18.1899	9/183	pisum_OE_elastase_rep3.mgf
Ps_14210.61443	18.48	1	1	92	10.2933	5.35107	31.82	AT5G51690.1 - [Ps_14210_61443]
	Confidence Icon	Sequence	Protein Accessions	# Proteins	# Protein Groups	Activation Type	Modifications	IonScore	Exp Value	Δ Score	Rank	Identity High	Homology Threshold	Charge	m/z [Da]	ΔM [ppm]	Ions Matched	Spectrum File
	Low	SQDPYDVFRNPNGIIQL	Ps_14210.61443	1	1	CID		31.82	0.370459	0.5625	1	42	28	1	1975.95	-20.239	5/178	pisum_OE_elastase_rep3.mgf
Ps_32602.40423	9.13	1	1	263	29.4381	7.34229	31.63	AT4G27680.1 - [Ps_32602_40423]
	Confidence Icon	Sequence	Protein Accessions	# Proteins	# Protein Groups	Activation Type	Modifications	IonScore	Exp Value	Δ Score	Rank	Identity High	Homology Threshold	Charge	m/z [Da]	ΔM [ppm]	Ions Matched	Spectrum File
	Low	AYFPVRELLDNEKRGKQTHEPRPL	Ps_32602.40423	1	1	CID		31.63	0.262598	0.5	1	41	30	1	2893.51	-10.3201	8/248	pisum_OE_elastase_rep3.mgf
Ps_37291.28825	8.2	3	3	488	56.1407	5.42725	28.91	AT5G27330.1 - [Ps_37291_28825]
	Confidence Icon	Sequence	Protein Accessions	# Proteins	# Protein Groups	Activation Type	Modifications	IonScore	Exp Value	Δ Score	Rank	Identity High	Homology Threshold	Charge	m/z [Da]	ΔM [ppm]	Ions Matched	Spectrum File
	Low	HHYRNAIQEV	Ps_37291.28825	1	1	CID		28.91	0.718411	0.586207	1	42	26	1	1266.6	-25.2813	10/83	pisum_OE_elastase_rep3.mgf
	Low	QRELENRQHEVDES	Ps_37291.28825	1	1	CID		15.35	13.8184	0.2	1	41	25	1	1768.8	-12.3537	5/146	pisum_OE_elastase_rep3.mgf
	Low	VLERDNIRKGYDEEQT	Ps_37291.28825	1	1	CID		10.66	46.4683	1	1	42	19	1	1964.92	-25.2384	6/169	pisum_OE_elastase_rep3.mgf
Ps_37696_5.4568	15.38	1	1	104	11.6231	10.7993	27.9	frame-3 - [Ps_37696_5_4568]
	Confidence Icon	Sequence	Protein Accessions	# Proteins	# Protein Groups	Activation Type	Modifications	IonScore	Exp Value	Δ Score	Rank	Identity High	Homology Threshold	Charge	m/z [Da]	ΔM [ppm]	Ions Matched	Spectrum File
	Low	RALPNSGGGGGSAIES	Ps_37696_5.4568	1	1	CID		27.9	0.887049	0.535714	1	42	27	1	1429.7	0.782477	5/159	pisum_OE_elastase_rep3.mgf
Ps_13719.2235	17.74	1	1	62	7.29168	5.10986	26.04	AT3G25805.1 - [Ps_13719_2235]
	Confidence Icon	Sequence	Protein Accessions	# Proteins	# Protein Groups	Activation Type	Modifications	IonScore	Exp Value	Δ Score	Rank	Identity High	Homology Threshold	Charge	m/z [Da]	ΔM [ppm]	Ions Matched	Spectrum File
	Low	LDVLWGLQmFL	Ps_13719.2235	2	1	CID	M9(Oxidation)	26.04	1.37273	0.5	1	42	26	1	1350.73	13.9952	5/92	pisum_OE_elastase_rep3.mgf
Ps_35646.40017	10.25	2	1	244	27.4532	8.57275	24.1	AT1G55480.1 - [Ps_35646_40017]
	Confidence Icon	Sequence	Protein Accessions	# Proteins	# Protein Groups	Activation Type	Modifications	IonScore	Exp Value	Δ Score	Rank	Identity High	Homology Threshold	Charge	m/z [Da]	ΔM [ppm]	Ions Matched	Spectrum File
	Low	RQRIGPLLMRmQKRYGKIETGGEFT	Ps_35646.40017	1	1	CID	M11(Oxidation)	24.1	1.172	0.0833333	1	40	24	1	2981.46	-45.7046	5/244	pisum_OE_elastase_rep3.mgf
	Low	RQRIGPLLmRMQKRYGKIETGGEFT	Ps_35646.40017	1	1	CID	M9(Oxidation)	22.31	1.76981		2	40	24	1	2981.46	-45.7046	5/244	pisum_OE_elastase_rep3.mgf
Ps_34170.37659	2.49	2	1	603	67.2544	6.62451	0	AT2G47240.2;;;AT2G47240.1 - [Ps_34170_37659]
	Confidence Icon	Sequence	Protein Accessions	# Proteins	# Protein Groups	Activation Type	Modifications	IonScore	Exp Value	Δ Score	Rank	Identity High	Homology Threshold	Charge	m/z [Da]	ΔM [ppm]	Ions Matched	Spectrum File
	Low	TFPDEmCMLGNVGAV	Ps_34170.37659	1	1	CID	M6(Oxidation)	20.97	4.27751		3	42		1	1599.84	93.9552	6/134	pisum_OE_elastase_rep3.mgf
	Low	TFPDEMCmLGNVGAV	Ps_34170.37659	1	1	CID	M8(Oxidation)	16.8	11.1736		6	42		1	1599.84	93.9552	6/134	pisum_OE_elastase_rep3.mgf
Ps_43754.38602	19.67	1	1	61	7.44178	5.33838	0	AT1G67090.1 - [Ps_43754_38602]
	Confidence Icon	Sequence	Protein Accessions	# Proteins	# Protein Groups	Activation Type	Modifications	IonScore	Exp Value	Δ Score	Rank	Identity High	Homology Threshold	Charge	m/z [Da]	ΔM [ppm]	Ions Matched	Spectrum File
	Low	CMQVWLQWKEEV	Ps_43754.38602	1	1	CID		27.4	1.01931		2	42		1	1578.84	59.5936	7/106	pisum_OE_elastase_rep3.mgf
Ps_29837.56795	4.83	1	1	373	42.0593	5.05908	0	AT3G49350.1 - [Ps_29837_56795]
	Confidence Icon	Sequence	Protein Accessions	# Proteins	# Protein Groups	Activation Type	Modifications	IonScore	Exp Value	Δ Score	Rank	Identity High	Homology Threshold	Charge	m/z [Da]	ΔM [ppm]	Ions Matched	Spectrum File
	Low	NPVKTTKDSADGPEVIQT	Ps_29837.56795	1	1	CID		27.7	0.939808		2	42		1	1900	16.8823	12/195	pisum_OE_elastase_rep3.mgf
Ps_25283.3271	41.67	2	2	72	7.69177	9.40771	0	AT2G34430.1 - [Ps_25283_3271]
	Confidence Icon	Sequence	Protein Accessions	# Proteins	# Protein Groups	Activation Type	Modifications	IonScore	Exp Value	Δ Score	Rank	Identity High	Homology Threshold	Charge	m/z [Da]	ΔM [ppm]	Ions Matched	Spectrum File
	Medium	ASSGSPWYGPDRV	Ps_25283.3271;Ps_31466.22379;Ps_45655.64488;Ps_43021.70138	398	4	CID		36.46	0.103426	0	1	41		1	1378.6	-29.2117	15/117	pisum_OE_elastase_rep3.mgf
	Low	NPxSQELGGARFTmRKS	Ps_25283.3271	1	1	CID	X3(V), M14(Oxidation)	10.57	52.2999		9	42	38	1	1893.97	6.20057	7/185	pisum_OE_elastase_rep3.mgf
Ps_31466.22379	54.35	2	2	46	5.07264	10.7554	0	AT1G29930.1 - [Ps_31466_22379]
	Confidence Icon	Sequence	Protein Accessions	# Proteins	# Protein Groups	Activation Type	Modifications	IonScore	Exp Value	Δ Score	Rank	Identity High	Homology Threshold	Charge	m/z [Da]	ΔM [ppm]	Ions Matched	Spectrum File
	Medium	ASSGSPWYGPDRV	Ps_25283.3271;Ps_31466.22379;Ps_45655.64488;Ps_43021.70138	398	4	CID		36.46	0.103426	0	1	41		1	1378.6	-29.2117	15/117	pisum_OE_elastase_rep3.mgf
	Low	KxNPSSQELGGA	Ps_31466.22379	2	1	CID	X2(R)	12.89	26.72	0.0769231	1	42	25	1	1243.66	14.2299	6/115	pisum_OE_elastase_rep3.mgf
Ps_45655.64488	35.9	2	2	78	8.46903	8.41162	0	AT1G29930.1 - [Ps_45655_64488]
	Confidence Icon	Sequence	Protein Accessions	# Proteins	# Protein Groups	Activation Type	Modifications	IonScore	Exp Value	Δ Score	Rank	Identity High	Homology Threshold	Charge	m/z [Da]	ΔM [ppm]	Ions Matched	Spectrum File
	Medium	ASSGSPWYGPDRV	Ps_25283.3271;Ps_31466.22379;Ps_45655.64488;Ps_43021.70138	398	4	CID		36.46	0.103426	0	1	41		1	1378.6	-29.2117	15/117	pisum_OE_elastase_rep3.mgf
	Low	KYLGPFSGESPSYxT	Ps_45655.64488	1	1	CID	X14(V)	12.3	38.0422		7	43	32	1	1631.82	14.3455	6/142	pisum_OE_elastase_rep3.mgf
Ps_43021.70138	51.43	2	2	70	7.65267	5.2876	0	AT1G29930.1;;;AT1G29920.1;;;AT1G29910.1 - [Ps_43021_70138]
	Confidence Icon	Sequence	Protein Accessions	# Proteins	# Protein Groups	Activation Type	Modifications	IonScore	Exp Value	Δ Score	Rank	Identity High	Homology Threshold	Charge	m/z [Da]	ΔM [ppm]	Ions Matched	Spectrum File
	Medium	ASSGSPWYGPDRV	Ps_25283.3271;Ps_31466.22379;Ps_45655.64488;Ps_43021.70138	398	4	CID		36.46	0.103426	0	1	41		1	1378.6	-29.2117	15/117	pisum_OE_elastase_rep3.mgf
	Low	DPETFSKNRELEVIHSRWAMVGS	Ps_43021.70138	3	1	CID		10.6	22.1007		5	39	28	1	2688.1	-80.9089	9/246	pisum_OE_elastase_rep3.mgf
Ps_27353.9397	37.14	1	1	35	3.71379	8.57275	0	AT1G29930.1;;;AT1G29920.1;;;AT1G29910.1 - [Ps_27353_9397]
	Confidence Icon	Sequence	Protein Accessions	# Proteins	# Protein Groups	Activation Type	Modifications	IonScore	Exp Value	Δ Score	Rank	Identity High	Homology Threshold	Charge	m/z [Da]	ΔM [ppm]	Ions Matched	Spectrum File
	Medium	ASSGSPxYGPDRV	Ps_27353.9397	1	1	CID	X7(W)	36.46	0.103426		2	41		1	1378.6	-29.2117	15/117	pisum_OE_elastase_rep3.mgf
Ps_21357.42276	52.63	4	3	38	4.23714	10.2866	0	AT2G34430.1 - [Ps_21357_42276]
	Confidence Icon	Sequence	Protein Accessions	# Proteins	# Protein Groups	Activation Type	Modifications	IonScore	Exp Value	Δ Score	Rank	Identity High	Homology Threshold	Charge	m/z [Da]	ΔM [ppm]	Ions Matched	Spectrum File
	Medium	ASSxSPWYGPDRV	Ps_21357.42276	3	1	CID	X4(G)	36.46	0.103426		3	41		1	1378.6	-29.2117	15/117	pisum_OE_elastase_rep3.mgf
	Low	SSxSPWYGPDRV	Ps_21357.42276	3	1	CID	X3(K)	31.78	0.303828		6	41		1	1378.6	-55.6008	15/109	pisum_OE_elastase_rep3.mgf
	Low	SSxSPWYGPDRV	Ps_21357.42276	3	1	CID	X3(Q)	31.78	0.303828		7	41		1	1378.6	-29.2044	15/109	pisum_OE_elastase_rep3.mgf
	Low	ALPTKKVASSxSPWYGPDRV	Ps_21357.42276	1	1	CID	X11(A)	12.59	30.1595		9	42	29	1	2130.04	-43.3378	4/211	pisum_OE_elastase_rep3.mgf
Ps_30980.54189	17.57	1	1	74	8.02792	9.08545	0	AT1G29930.1;;;AT1G29920.1;;;AT1G29910.1 - [Ps_30980_54189]
	Confidence Icon	Sequence	Protein Accessions	# Proteins	# Protein Groups	Activation Type	Modifications	IonScore	Exp Value	Δ Score	Rank	Identity High	Homology Threshold	Charge	m/z [Da]	ΔM [ppm]	Ions Matched	Spectrum File
	Medium	AxSGSPWYGPDRV	Ps_30980.54189	1	1	CID	X2(S)	36.46	0.103426		5	41		1	1378.6	-29.2117	15/115	pisum_OE_elastase_rep3.mgf
Ps_28267.5635	18.06	3	2	72	7.85778	5.2876	0	AT1G29930.1;;;AT1G29920.1;;;AT1G29910.1 - [Ps_28267_5635]
	Confidence Icon	Sequence	Protein Accessions	# Proteins	# Protein Groups	Activation Type	Modifications	IonScore	Exp Value	Δ Score	Rank	Identity High	Homology Threshold	Charge	m/z [Da]	ΔM [ppm]	Ions Matched	Spectrum File
	Low	AxSSSPWYGPDRV	Ps_28267.5635	1	1	CID	X2(G)	31.3	0.339335		8	41		1	1378.6	-29.2117	8/115	pisum_OE_elastase_rep3.mgf
	Low	xSSSPWYGPDRV	Ps_28267.5635	1	1	CID	X1(K)	30.64	0.395028		9	41		1	1378.6	-55.6008	8/107	pisum_OE_elastase_rep3.mgf
	Low	xSSSPWYGPDRV	Ps_28267.5635	1	1	CID	X1(Q)	30.64	0.395028		10	41		1	1378.6	-29.2044	8/107	pisum_OE_elastase_rep3.mgf
Ps_34132.57891	3.98	1	1	452	50.5986	6.46826	0	AT4G32770.1 - [Ps_34132_57891]
	Confidence Icon	Sequence	Protein Accessions	# Proteins	# Protein Groups	Activation Type	Modifications	IonScore	Exp Value	Δ Score	Rank	Identity High	Homology Threshold	Charge	m/z [Da]	ΔM [ppm]	Ions Matched	Spectrum File
	Medium	ADDPGTTLRAPTSEAGLS	Ps_34132.57891	1	1	CID		37.01	0.106859		2	42		1	1758.85	0.943064	7/177	pisum_OE_elastase_rep3.mgf
Ps_5129.21144	29.41	1	1	34	3.67196	4.50049	0	AT1G21870.1 - [Ps_5129_21144]
	Confidence Icon	Sequence	Protein Accessions	# Proteins	# Protein Groups	Activation Type	Modifications	IonScore	Exp Value	Δ Score	Rank	Identity High	Homology Threshold	Charge	m/z [Da]	ΔM [ppm]	Ions Matched	Spectrum File
	Low	xIPIVGGILL	Ps_5129.21144	1	1	CID	X1(M)	22.23	0.458982		2	34		1	1025.68	37.1253	7/94	pisum_OE_elastase_rep3.mgf
Ps_41258.13909	5.98	1	1	184	21.1416	8.51416	0	AT3G61060.2 - [Ps_41258_13909]
	Confidence Icon	Sequence	Protein Accessions	# Proteins	# Protein Groups	Activation Type	Modifications	IonScore	Exp Value	Δ Score	Rank	Identity High	Homology Threshold	Charge	m/z [Da]	ΔM [ppm]	Ions Matched	Spectrum File
	Low	KDxFGIGIRCS	Ps_41258.13909	1	1	CID	X3(D)	23.15	2.77455		3	42		1	1210.6	11.7699	6/116	pisum_OE_elastase_rep3.mgf
Ps_31726.32799	2.46	1	1	488	55.4673	6.48096	0	AT3G61710.1 - [Ps_31726_32799]
	Confidence Icon	Sequence	Protein Accessions	# Proteins	# Protein Groups	Activation Type	Modifications	IonScore	Exp Value	Δ Score	Rank	Identity High	Homology Threshold	Charge	m/z [Da]	ΔM [ppm]	Ions Matched	Spectrum File
	Low	KIIPmGSYPRII	Ps_31726.32799	1	1	CID	M5(Oxidation)	30.99	0.435221		2	42		1	1403.73	-58.8715	10/113	pisum_OE_elastase_rep3.mgf
Ps_2057.19538	19.12	2	1	68	7.88884	9.08545	0	AT3G47340.1 - [Ps_2057_19538]
	Confidence Icon	Sequence	Protein Accessions	# Proteins	# Protein Groups	Activation Type	Modifications	IonScore	Exp Value	Δ Score	Rank	Identity High	Homology Threshold	Charge	m/z [Da]	ΔM [ppm]	Ions Matched	Spectrum File
	Low	LERFSxDSARLTV	Ps_2057.19538	1	1	CID	X6(I)	27	1.08891		5	42		1	1506.84	11.3872	5/134	pisum_OE_elastase_rep3.mgf
	Low	LERFSxDSARLTV	Ps_2057.19538	1	1	CID	X6(L)	27	1.08891		6	42		1	1506.84	11.3872	5/134	pisum_OE_elastase_rep3.mgf
Ps_31305.31166	3.92	1	1	332	38.1799	6.45557	0	AT3G27300.3;;;AT3G27300.2;;;AT3G27300.1 - [Ps_31305_31166]
	Confidence Icon	Sequence	Protein Accessions	# Proteins	# Protein Groups	Activation Type	Modifications	IonScore	Exp Value	Δ Score	Rank	Identity High	Homology Threshold	Charge	m/z [Da]	ΔM [ppm]	Ions Matched	Spectrum File
	Low	LQIFCLVAmEKPV	Ps_31305.31166	1	1	CID	M9(Oxidation)	28.18	0.829839		2	42		1	1506.84	25.7118	7/119	pisum_OE_elastase_rep3.mgf
Ps_24207.46860	33.33	1	1	42	4.4143	7.18115	0	AT3G19000.1 - [Ps_24207_46860]
	Confidence Icon	Sequence	Protein Accessions	# Proteins	# Protein Groups	Activation Type	Modifications	IonScore	Exp Value	Δ Score	Rank	Identity High	Homology Threshold	Charge	m/z [Da]	ΔM [ppm]	Ions Matched	Spectrum File
	Low	LGNxPHKDPCVLTV	Ps_24207.46860	1	1	CID	X4(N)	22.27	3.23589		8	42		1	1506.84	47.3232	6/130	pisum_OE_elastase_rep3.mgf
Ps_32626.16461	11.97	3	3	309	33.5247	5.19873	0	AT1G60900.1 - [Ps_32626_16461]
	Confidence Icon	Sequence	Protein Accessions	# Proteins	# Protein Groups	Activation Type	Modifications	IonScore	Exp Value	Δ Score	Rank	Identity High	Homology Threshold	Charge	m/z [Da]	ΔM [ppm]	Ions Matched	Spectrum File
	Low	LAAALGPCQPSANLNL	Ps_32626.16461	1	1	CID		20.21	3.1347		4	40		1	1552.92	70.0799	11/138	pisum_OE_elastase_rep3.mgf
	Low	AGIGKVFLEYSECSSSLA	Ps_32626.16461	1	1	CID		14.88	16.191		3	42	34	1	1860.84	-36.8497	8/165	pisum_OE_elastase_rep3.mgf
	Low	AALGPcQPSANLNLSAV	Ps_32626.16461	1	1	CID	C6(Carbamidomethyl)	12.21	32.4995		10	42	30	1	1682.78	-44.2714	10/158	pisum_OE_elastase_rep3.mgf
Ps_8268.35163	6.33	1	1	221	25.3188	8.17725	0	AT3G52030.1 - [Ps_8268_35163]
	Confidence Icon	Sequence	Protein Accessions	# Proteins	# Protein Groups	Activation Type	Modifications	IonScore	Exp Value	Δ Score	Rank	Identity High	Homology Threshold	Charge	m/z [Da]	ΔM [ppm]	Ions Matched	Spectrum File
	Low	TAVSQcRmKmGTVV	Ps_8268.35163	1	1	CID	C6(Carbamidomethyl), M8(Oxidation), M10(Oxidation)	28.28	0.794678		2	42		1	1599.84	43.9694	5/141	pisum_OE_elastase_rep3.mgf
Ps_6047.33465	27.78	1	1	54	6.10877	4.34814	0	AT5G43750.1 - [Ps_6047_33465]
	Confidence Icon	Sequence	Protein Accessions	# Proteins	# Protein Groups	Activation Type	Modifications	IonScore	Exp Value	Δ Score	Rank	Identity High	Homology Threshold	Charge	m/z [Da]	ΔM [ppm]	Ions Matched	Spectrum File
	Low	KDEIEGxGPPWFSGL	Ps_6047.33465	1	1	CID	X7(C), X7(Carbamidomethyl)	25.3	1.66035		4	42		1	1691.92	89.203	6/150	pisum_OE_elastase_rep3.mgf
Ps_38445.13010	4	1	1	400	45.6237	8.26514	0	AT4G39080.1 - [Ps_38445_13010]
	Confidence Icon	Sequence	Protein Accessions	# Proteins	# Protein Groups	Activation Type	Modifications	IonScore	Exp Value	Δ Score	Rank	Identity High	Homology Threshold	Charge	m/z [Da]	ΔM [ppm]	Ions Matched	Spectrum File
	Low	SGRLAxLKTTIDAGLL	Ps_38445.13010	1	1	CID	X6(Y)	31.32	0.415145		2	42		1	1691.92	-26.4322	5/164	pisum_OE_elastase_rep3.mgf
Ps_23497.22961	20.51	1	1	78	8.77025	8.90967	0	AT5G10960.1 - [Ps_23497_22961]
	Confidence Icon	Sequence	Protein Accessions	# Proteins	# Protein Groups	Activation Type	Modifications	IonScore	Exp Value	Δ Score	Rank	Identity High	Homology Threshold	Charge	m/z [Da]	ΔM [ppm]	Ions Matched	Spectrum File
	Low	xGTGNPcIWQLISVSL	Ps_23497.22961	1	1	CID	X1(N), C7(Carbamidomethyl)	30.65	0.462181		4	42		1	1758.85	-18.3104	9/161	pisum_OE_elastase_rep3.mgf
Ps_29631.60412	3.55	1	1	422	45.9039	6.354	0	AT3G27740.1 - [Ps_29631_60412]
	Confidence Icon	Sequence	Protein Accessions	# Proteins	# Protein Groups	Activation Type	Modifications	IonScore	Exp Value	Δ Score	Rank	Identity High	Homology Threshold	Charge	m/z [Da]	ΔM [ppm]	Ions Matched	Spectrum File
	Medium	DTRAITRRLREDGSL	Ps_29631.60412	1	1	CID		36.28	0.126419		3	42		1	1758.85	-59.5907	10/158	pisum_OE_elastase_rep3.mgf
Ps_13542.32501	13.18	1	1	129	14.3091	8.36768	0	AT5G01180.1 - [Ps_13542_32501]
	Confidence Icon	Sequence	Protein Accessions	# Proteins	# Protein Groups	Activation Type	Modifications	IonScore	Exp Value	Δ Score	Rank	Identity High	Homology Threshold	Charge	m/z [Da]	ΔM [ppm]	Ions Matched	Spectrum File
	Low	SVSGIKPTCQGKENCHA	Ps_13542.32501	1	1	CID		26.09	1.32073		5	42		1	1758.85	14.7589	9/175	pisum_OE_elastase_rep3.mgf
Ps_41414.16338	19.51	1	1	82	9.074	5.70654	0	AT4G37560.1 - [Ps_41414_16338]
	Confidence Icon	Sequence	Protein Accessions	# Proteins	# Protein Groups	Activation Type	Modifications	IonScore	Exp Value	Δ Score	Rank	Identity High	Homology Threshold	Charge	m/z [Da]	ΔM [ppm]	Ions Matched	Spectrum File
	Low	IKDDNSALDIKLVDLS	Ps_41414.16338	1	1	CID		20.83	4.43417		8	42		1	1758.85	-54.7296	10/169	pisum_OE_elastase_rep3.mgf
Ps_226.40900	11.37	2	2	211	22.5318	6.01123	0	AT3G04120.1 - [Ps_226_40900]
	Confidence Icon	Sequence	Protein Accessions	# Proteins	# Protein Groups	Activation Type	Modifications	IonScore	Exp Value	Δ Score	Rank	Identity High	Homology Threshold	Charge	m/z [Da]	ΔM [ppm]	Ions Matched	Spectrum File
	Low	LPALNGKLTGmSFRVPT	Ps_226.40900	2	1	CID	M11(Oxidation)	21.13	2.48655		2	40		1	1818.09	55.2137	6/165	pisum_OE_elastase_rep3.mgf
	Low	AKAVGKVLPAL	Ps_226.40900	2	1	CID		10.04	35.9523		5	40	24	1	1066.62	-70.6541	4/105	pisum_OE_elastase_rep3.mgf
Ps_2507.20628	23.08	1	1	78	8.26752	9.18799	0	AT5G48300.1 - [Ps_2507_20628]
	Confidence Icon	Sequence	Protein Accessions	# Proteins	# Protein Groups	Activation Type	Modifications	IonScore	Exp Value	Δ Score	Rank	Identity High	Homology Threshold	Charge	m/z [Da]	ΔM [ppm]	Ions Matched	Spectrum File
	Low	INSDNVQEAARETEGYFI	Ps_2507.20628	2	1	CID		23.01	2.30216		5	41		1	2056.15	90.7175	9/187	pisum_OE_elastase_rep3.mgf
Ps_2219.50309	5.35	2	2	374	41.2949	5.93506	0	AT4G04640.1 - [Ps_2219_50309]
	Confidence Icon	Sequence	Protein Accessions	# Proteins	# Protein Groups	Activation Type	Modifications	IonScore	Exp Value	Δ Score	Rank	Identity High	Homology Threshold	Charge	m/z [Da]	ΔM [ppm]	Ions Matched	Spectrum File
	Medium	VKSNPIIHTLLPLSPKGEI	Ps_2219.50309	1	1	CID		34.32	0.170269		2	41		1	2056.15	-33.1597	11/206	pisum_OE_elastase_rep3.mgf
	Low	LVKSNPII	Ps_2219.50309	1	1	CID		13.22	7.45376		3	37	23	1	883.552	-10.5158	3/67	pisum_OE_elastase_rep3.mgf
Ps_39894.16341	6.33	1	1	300	33.8665	7.81104	0	AT3G26210.1 - [Ps_39894_16341]
	Confidence Icon	Sequence	Protein Accessions	# Proteins	# Protein Groups	Activation Type	Modifications	IonScore	Exp Value	Δ Score	Rank	Identity High	Homology Threshold	Charge	m/z [Da]	ΔM [ppm]	Ions Matched	Spectrum File
	Low	LSNLVKWLASQDGSPINLT	Ps_39894.16341	1	1	CID		24.07	1.80358		3	41		1	2056.15	19.9298	5/208	pisum_OE_elastase_rep3.mgf
Ps_33686.27667	7.58	1	1	264	28.8939	5.50342	0	AT5G04430.2 - [Ps_33686_27667]
	Confidence Icon	Sequence	Protein Accessions	# Proteins	# Protein Groups	Activation Type	Modifications	IonScore	Exp Value	Δ Score	Rank	Identity High	Homology Threshold	Charge	m/z [Da]	ΔM [ppm]	Ions Matched	Spectrum File
	Low	GRGGRNISDISQVSGAKIKI	Ps_33686.27667	1	1	CID		23.5	2.05653		4	41		1	2056.15	-6.74625	5/205	pisum_OE_elastase_rep3.mgf
Ps_32708.11233	2.55	1	1	432	47.5452	8.92432	0	AT2G39890.1;;;AT2G39890.2 - [Ps_32708_11233]
	Confidence Icon	Sequence	Protein Accessions	# Proteins	# Protein Groups	Activation Type	Modifications	IonScore	Exp Value	Δ Score	Rank	Identity High	Homology Threshold	Charge	m/z [Da]	ΔM [ppm]	Ions Matched	Spectrum File
	Low	AATVAALRLIS	Ps_32708.11233	1	1	CID		24.93	1.36982		3	41		1	1085.59	-74.5968	4/99	pisum_OE_elastase_rep3.mgf
Ps_37054.63272	4.02	1	1	323	36.1818	8.42627	0	AT1G75380.3;;;AT1G75380.2;;;AT1G75380.1 - [Ps_37054_63272]
	Confidence Icon	Sequence	Protein Accessions	# Proteins	# Protein Groups	Activation Type	Modifications	IonScore	Exp Value	Δ Score	Rank	Identity High	Homology Threshold	Charge	m/z [Da]	ΔM [ppm]	Ions Matched	Spectrum File
	Low	mGSLQGPVVCPSV	Ps_37054.63272	1	1	CID	M1(Oxidation)	27.95	0.965795		2	43		1	1289.66	27.3745	7/123	pisum_OE_elastase_rep3.mgf
Ps_5192.46546	19.4	1	1	67	7.9432	9.80322	0	AT4G21110.1 - [Ps_5192_46546]
	Confidence Icon	Sequence	Protein Accessions	# Proteins	# Protein Groups	Activation Type	Modifications	IonScore	Exp Value	Δ Score	Rank	Identity High	Homology Threshold	Charge	m/z [Da]	ΔM [ppm]	Ions Matched	Spectrum File
	Low	KEKcETLWPIFKI	Ps_5192.46546	1	1	CID	C4(Carbamidomethyl)	30.13	0.546009		3	42		1	1691.92	3.18851	6/134	pisum_OE_elastase_rep3.mgf
Ps_5365.34697	15.79	1	1	95	10.6727	10.6528	0	AT2G28450.1 - [Ps_5365_34697]
	Confidence Icon	Sequence	Protein Accessions	# Proteins	# Protein Groups	Activation Type	Modifications	IonScore	Exp Value	Δ Score	Rank	Identity High	Homology Threshold	Charge	m/z [Da]	ΔM [ppm]	Ions Matched	Spectrum File
	Low	RRLVYISCNPESLVA	Ps_5365.34697	1	1	CID		28.75	0.803713		2	43		1	1719.93	7.35623	7/147	pisum_OE_elastase_rep3.mgf
Ps_24212.10424	56.25	2	2	32	3.5639	9.99365	0	AT1G07930.2;;;AT1G07940.2;;;AT1G07940.1;;;AT1G07930.1;;;AT1G07920.1;;;AT5G60390.3;;;AT5G60390.2;;;AT5G60390.1 - [Ps_24212_10424]
	Confidence Icon	Sequence	Protein Accessions	# Proteins	# Protein Groups	Activation Type	Modifications	IonScore	Exp Value	Δ Score	Rank	Identity High	Homology Threshold	Charge	m/z [Da]	ΔM [ppm]	Ions Matched	Spectrum File
	Low	GVKxmILLLVNKMDATT	Ps_24212.10424	1	1	CID	X4(H), M5(Oxidation)	25.96	1.40294		3	42		1	1900	-21.8835	8/157	pisum_OE_elastase_rep3.mgf
	Low	LGVKxMILL	Ps_24212.10424	1	1	CID	X5(H)	11.66	6.88821		6	35	29	1	1023.66	20.2301	4/79	pisum_OE_elastase_rep3.mgf
Ps_32779.65266	5.4	1	1	352	40.9588	8.646	0	AT4G38040.1 - [Ps_32779_65266]
	Confidence Icon	Sequence	Protein Accessions	# Proteins	# Protein Groups	Activation Type	Modifications	IonScore	Exp Value	Δ Score	Rank	Identity High	Homology Threshold	Charge	m/z [Da]	ΔM [ppm]	Ions Matched	Spectrum File
	Low	QVNSARIADSIHYGCIPVI	Ps_32779.65266	1	1	CID		21.46	3.28954		7	41		1	2056.15	40.8038	10/188	pisum_OE_elastase_rep3.mgf
Ps_36452.66072	7.89	1	1	114	12.8875	6.37939	0	AT5G15070.1 - [Ps_36452_66072]
	Confidence Icon	Sequence	Protein Accessions	# Proteins	# Protein Groups	Activation Type	Modifications	IonScore	Exp Value	Δ Score	Rank	Identity High	Homology Threshold	Charge	m/z [Da]	ΔM [ppm]	Ions Matched	Spectrum File
	Low	LPIMGPERL	Ps_36452.66072	1	1	CID		20.77	0.642385		3	34		1	1025.68	97.1245	6/67	pisum_OE_elastase_rep3.mgf
Ps_40191.1462	27.03	1	1	37	4.10001	5.66846	0	AT4G33300.2;;;AT4G33300.1 - [Ps_40191_1462]
	Confidence Icon	Sequence	Protein Accessions	# Proteins	# Protein Groups	Activation Type	Modifications	IonScore	Exp Value	Δ Score	Rank	Identity High	Homology Threshold	Charge	m/z [Da]	ΔM [ppm]	Ions Matched	Spectrum File
	Low	ANENLVKQVA	Ps_40191.1462	1	1	CID		25.36	1.24069		2	41		1	1085.59	-7.55471	7/93	pisum_OE_elastase_rep3.mgf
Ps_21605.62033	33.33	1	1	30	3.08938	4.50049	0	AT1G20850.1 - [Ps_21605_62033]
	Confidence Icon	Sequence	Protein Accessions	# Proteins	# Protein Groups	Activation Type	Modifications	IonScore	Exp Value	Δ Score	Rank	Identity High	Homology Threshold	Charge	m/z [Da]	ΔM [ppm]	Ions Matched	Spectrum File
	Low	AAVExINKIV	Ps_21605.62033	1	1	CID	X5(E)	21.32	3.14532		4	41		1	1085.59	-30.7311	9/82	pisum_OE_elastase_rep3.mgf
Ps_11257.4687	23.08	1	1	39	4.22137	10.5649	0	AT5G64816.2;;;AT5G64816.1 - [Ps_11257_4687]
	Confidence Icon	Sequence	Protein Accessions	# Proteins	# Protein Groups	Activation Type	Modifications	IonScore	Exp Value	Δ Score	Rank	Identity High	Homology Threshold	Charge	m/z [Da]	ΔM [ppm]	Ions Matched	Spectrum File
	Medium	MGEIWWSLL	Ps_11257.4687	1	1	CID		38.78	0.0703027		2	42		1	1134.54	-25.8179	5/84	pisum_OE_elastase_rep3.mgf
Ps_37436.28839	3.4	1	1	324	34.5106	7.85498	0	AT4G31890.1 - [Ps_37436_28839]
	Confidence Icon	Sequence	Protein Accessions	# Proteins	# Protein Groups	Activation Type	Modifications	IonScore	Exp Value	Δ Score	Rank	Identity High	Homology Threshold	Charge	m/z [Da]	ΔM [ppm]	Ions Matched	Spectrum File
	Low	mIEAGVVSSLL	Ps_37436.28839	1	1	CID	M1(Oxidation)	34.62	0.18322		3	42		1	1134.54	-63.071	5/106	pisum_OE_elastase_rep3.mgf
Ps_32956.19533	7.17	2	2	293	33.011	9.93506	0	AT4G02790.1 - [Ps_32956_19533]
	Confidence Icon	Sequence	Protein Accessions	# Proteins	# Protein Groups	Activation Type	Modifications	IonScore	Exp Value	Δ Score	Rank	Identity High	Homology Threshold	Charge	m/z [Da]	ΔM [ppm]	Ions Matched	Spectrum File
	Low	GYPNVGKSSLI	Ps_32956.19533	1	1	CID		25.85	1.38029		4	42		1	1134.54	-69.9769	4/94	pisum_OE_elastase_rep3.mgf
	Low	GMGTmKLGRL	Ps_32956.19533	1	1	CID	M5(Oxidation)	11.57	29.0354	1	1	41	23	1	1079.61	37.9986	4/85	pisum_OE_elastase_rep3.mgf
Ps_1281.64320	19.23	1	1	52	5.95502	8.6167	0	AT3G60130.3;;;AT3G60130.2;;;AT3G60130.1 - [Ps_1281_64320]
	Confidence Icon	Sequence	Protein Accessions	# Proteins	# Protein Groups	Activation Type	Modifications	IonScore	Exp Value	Δ Score	Rank	Identity High	Homology Threshold	Charge	m/z [Da]	ΔM [ppm]	Ions Matched	Spectrum File
	Low	NVKGFAWSLL	Ps_1281.64320	1	1	CID		23.59	2.32259		5	42		1	1134.54	-83.4361	7/85	pisum_OE_elastase_rep3.mgf
Ps_39731.62919	15.94	1	1	69	7.28809	7.78174	0	AT1G28210.2;;;AT1G28210.1 - [Ps_39731_62919]
	Confidence Icon	Sequence	Protein Accessions	# Proteins	# Protein Groups	Activation Type	Modifications	IonScore	Exp Value	Δ Score	Rank	Identity High	Homology Threshold	Charge	m/z [Da]	ΔM [ppm]	Ions Matched	Spectrum File
	Low	CITCKGAGRII	Ps_39731.62919	1	1	CID		22.97	2.67899		6	42		1	1134.54	-67.218	5/98	pisum_OE_elastase_rep3.mgf
Ps_23331.23357	15.15	1	1	66	7.23487	9.56885	0	AT5G02960.1 - [Ps_23331_23357]
	Confidence Icon	Sequence	Protein Accessions	# Proteins	# Protein Groups	Activation Type	Modifications	IonScore	Exp Value	Δ Score	Rank	Identity High	Homology Threshold	Charge	m/z [Da]	ΔM [ppm]	Ions Matched	Spectrum File
	Low	MLVGDTFPVR	Ps_23331.23357	1	1	CID		22.16	3.22828		7	42		1	1134.54	-54.3493	7/78	pisum_OE_elastase_rep3.mgf
Ps_9379.14558	29.41	1	1	34	3.69184	4.61475	0	AT2G45910.1 - [Ps_9379_14558]
	Confidence Icon	Sequence	Protein Accessions	# Proteins	# Protein Groups	Activation Type	Modifications	IonScore	Exp Value	Δ Score	Rank	Identity High	Homology Threshold	Charge	m/z [Da]	ΔM [ppm]	Ions Matched	Spectrum File
	Low	AcKDNTLSLI	Ps_9379.14558	1	1	CID	C2(Carbamidomethyl)	21.25	3.98081		8	42		1	1134.54	-40.8848	4/91	pisum_OE_elastase_rep3.mgf
Ps_22829.68947	31.25	1	1	32	3.65264	5.46533	0	AT1G42540.1 - [Ps_22829_68947]
	Confidence Icon	Sequence	Protein Accessions	# Proteins	# Protein Groups	Activation Type	Modifications	IonScore	Exp Value	Δ Score	Rank	Identity High	Homology Threshold	Charge	m/z [Da]	ΔM [ppm]	Ions Matched	Spectrum File
	Low	VLEFxSSVLI	Ps_22829.68947	1	1	CID	X5(Q)	20.89	4.32486		9	42		1	1134.54	-92.1533	4/94	pisum_OE_elastase_rep3.mgf
Ps_16408.74056	31.43	1	1	35	3.921	5.71924	0	AT2G18870.1 - [Ps_16408_74056]
	Confidence Icon	Sequence	Protein Accessions	# Proteins	# Protein Groups	Activation Type	Modifications	IonScore	Exp Value	Δ Score	Rank	Identity High	Homology Threshold	Charge	m/z [Da]	ΔM [ppm]	Ions Matched	Spectrum File
	Low	SScSIDQKKGT	Ps_16408.74056	1	1	CID	C3(Carbamidomethyl)	27.11	1.11479		2	42		1	1210.6	24.3884	6/106	pisum_OE_elastase_rep3.mgf
Ps_35972.68384	19.35	1	1	62	6.7709	10.7554	0	AT3G16350.1 - [Ps_35972_68384]
	Confidence Icon	Sequence	Protein Accessions	# Proteins	# Protein Groups	Activation Type	Modifications	IonScore	Exp Value	Δ Score	Rank	Identity High	Homology Threshold	Charge	m/z [Da]	ΔM [ppm]	Ions Matched	Spectrum File
	Low	KKxASMGNLTLA	Ps_35972.68384	1	1	CID	X3(H)	26.75	1.04988		2	42		1	1270.7	8.75003	4/118	pisum_OE_elastase_rep3.mgf
Ps_38340.4972	12.5	2	2	240	26.0226	9.99365	0	AT3G47450.2;;;AT3G47450.1 - [Ps_38340_4972]
	Confidence Icon	Sequence	Protein Accessions	# Proteins	# Protein Groups	Activation Type	Modifications	IonScore	Exp Value	Δ Score	Rank	Identity High	Homology Threshold	Charge	m/z [Da]	ΔM [ppm]	Ions Matched	Spectrum File
	Low	LSVHLTSSKSLV	Ps_38340.4972	1	1	CID		21.91	3.19991		3	42		1	1270.7	-25.0029	4/109	pisum_OE_elastase_rep3.mgf
	Low	VGITGVISEIQKEKKGRDV	Ps_38340.4972	1	1	CID		19.37	5.32274		10	41		1	2056.15	-13.5162	4/187	pisum_OE_elastase_rep3.mgf
Ps_10579.4789	16.18	1	1	68	7.84181	5.31299	0	AT5G20810.2 - [Ps_10579_4789]
	Confidence Icon	Sequence	Protein Accessions	# Proteins	# Protein Groups	Activation Type	Modifications	IonScore	Exp Value	Δ Score	Rank	Identity High	Homology Threshold	Charge	m/z [Da]	ΔM [ppm]	Ions Matched	Spectrum File
	Low	QFQHDDNNSGK	Ps_10579.4789	1	1	CID		24.29	2.24329		3	43		1	1289.66	83.463	8/110	pisum_OE_elastase_rep3.mgf
Ps_1085.12174	42.86	1	1	28	3.02265	7.18115	0	AT2G29320.1 - [Ps_1085_12174]
	Confidence Icon	Sequence	Protein Accessions	# Proteins	# Protein Groups	Activation Type	Modifications	IonScore	Exp Value	Δ Score	Rank	Identity High	Homology Threshold	Charge	m/z [Da]	ΔM [ppm]	Ions Matched	Spectrum File
	Low	LSQTPIKRIAET	Ps_1085.12174	1	1	CID		26.94	0.799598		2	41		1	1356.78	-1.93398	9/122	pisum_OE_elastase_rep3.mgf
Ps_14471.16622	10.08	1	1	119	13.5003	9.24658	0	AT1G01770.1 - [Ps_14471_16622]
	Confidence Icon	Sequence	Protein Accessions	# Proteins	# Protein Groups	Activation Type	Modifications	IonScore	Exp Value	Δ Score	Rank	Identity High	Homology Threshold	Charge	m/z [Da]	ΔM [ppm]	Ions Matched	Spectrum File
	Low	YEVKGIQSLNIV	Ps_14471.16622	1	1	CID		32.82	0.29437	0.0909091	1	42		1	1362.74	-18.339	6/118	pisum_OE_elastase_rep3.mgf
Ps_7778.3620	50	1	1	28	2.81851	6.12549	0	AT4G33920.1 - [Ps_7778_3620]
	Confidence Icon	Sequence	Protein Accessions	# Proteins	# Protein Groups	Activation Type	Modifications	IonScore	Exp Value	Δ Score	Rank	Identity High	Homology Threshold	Charge	m/z [Da]	ΔM [ppm]	Ions Matched	Spectrum File
	Low	GSCCLLGAISNLIV	Ps_7778.3620	1	1	CID		29.68	0.606588		2	42		1	1362.74	18.9022	5/127	pisum_OE_elastase_rep3.mgf
Ps_29304.52158	6.44	2	2	419	45.9406	8.14795	0	AT3G51840.1 - [Ps_29304_52158]
	Confidence Icon	Sequence	Protein Accessions	# Proteins	# Protein Groups	Activation Type	Modifications	IonScore	Exp Value	Δ Score	Rank	Identity High	Homology Threshold	Charge	m/z [Da]	ΔM [ppm]	Ions Matched	Spectrum File
	Low	QMLSNVQAmILV	Ps_29304.52158	1	1	CID	M9(Oxidation)	26.91	1.14787		3	42		1	1362.74	18.8985	9/113	pisum_OE_elastase_rep3.mgf
	Low	LAVSRVMVAWQPIGI	Ps_29304.52158	1	1	CID		14.06	17.1409		2	41	28	1	1639.93	-2.35167	9/139	pisum_OE_elastase_rep3.mgf
Ps_33220.28798	3.18	1	1	377	42.311	9.21729	0	AT4G36850.1 - [Ps_33220_28798]
	Confidence Icon	Sequence	Protein Accessions	# Proteins	# Protein Groups	Activation Type	Modifications	IonScore	Exp Value	Δ Score	Rank	Identity High	Homology Threshold	Charge	m/z [Da]	ΔM [ppm]	Ions Matched	Spectrum File
	Low	NDDISFTFGFIS	Ps_33220.28798	1	1	CID		26.53	1.25284		4	42		1	1362.74	85.5034	5/119	pisum_OE_elastase_rep3.mgf
Ps_30602.6382	5.18	1	1	251	27.651	8.90967	0	AT1G02560.1 - [Ps_30602_6382]
	Confidence Icon	Sequence	Protein Accessions	# Proteins	# Protein Groups	Activation Type	Modifications	IonScore	Exp Value	Δ Score	Rank	Identity High	Homology Threshold	Charge	m/z [Da]	ΔM [ppm]	Ions Matched	Spectrum File
	Low	AGTKGKRFSLPNS	Ps_30602.6382	1	1	CID		23	2.82419		5	42		1	1362.74	-8.13898	5/133	pisum_OE_elastase_rep3.mgf
Ps_1991.479	23.08	2	1	52	5.49876	5.8335	0	AT5G08690.1;;;AT5G08680.1;;;AT5G08670.1 - [Ps_1991_479]
	Confidence Icon	Sequence	Protein Accessions	# Proteins	# Protein Groups	Activation Type	Modifications	IonScore	Exp Value	Δ Score	Rank	Identity High	Homology Threshold	Charge	m/z [Da]	ΔM [ppm]	Ions Matched	Spectrum File
	Low	LQxKGQYSVQAI	Ps_1991.479	1	1	CID	X3(K)	21.59	3.90745		6	42		1	1362.74	-26.5798	5/110	pisum_OE_elastase_rep3.mgf
	Low	LQxKGQYSVQAI	Ps_1991.479	1	1	CID	X3(Q)	21.59	3.90745		7	42		1	1362.74	0.123802	5/110	pisum_OE_elastase_rep3.mgf
Ps_3756.26142	41.46	3	2	41	4.5442	5.70654	0	AT1G03250.1 - [Ps_3756_26142]
	Confidence Icon	Sequence	Protein Accessions	# Proteins	# Protein Groups	Activation Type	Modifications	IonScore	Exp Value	Δ Score	Rank	Identity High	Homology Threshold	Charge	m/z [Da]	ΔM [ppm]	Ions Matched	Spectrum File
	Low	LxHGVCEFYNLA	Ps_3756.26142	1	1	CID	X2(P)	21.43	4.05409		8	42		1	1362.74	63.599	4/95	pisum_OE_elastase_rep3.mgf
	Low	LxHGVCEFYNLASDTVS	Ps_3756.26142	1	1	CID	X2(F)	13.68	25.6058	1	1	42	23	1	1902.02	79.2538	8/155	pisum_OE_elastase_rep3.mgf
	Low	LxHGVCEFYNLASDTVS	Ps_3756.26142	1	1	CID	X2(M), X2(Oxidation)	13.68	25.6058	1	2	42	23	1	1902.02	96.6064	8/155	pisum_OE_elastase_rep3.mgf
Ps_23523.32302	30.23	1	1	43	4.82659	10.1548	0	AT1G55060.1 - [Ps_23523_32302]
	Confidence Icon	Sequence	Protein Accessions	# Proteins	# Protein Groups	Activation Type	Modifications	IonScore	Exp Value	Δ Score	Rank	Identity High	Homology Threshold	Charge	m/z [Da]	ΔM [ppm]	Ions Matched	Spectrum File
	Low	IFxATARDGRTLA	Ps_23523.32302	1	1	CID	X3(A)	21.04	4.435		9	42		1	1362.74	-8.14631	4/119	pisum_OE_elastase_rep3.mgf
Ps_1802.38447	37.97	3	3	79	9.21354	6.04932	0	AT5G10450.2;;;AT5G10450.1 - [Ps_1802_38447]
	Confidence Icon	Sequence	Protein Accessions	# Proteins	# Protein Groups	Activation Type	Modifications	IonScore	Exp Value	Δ Score	Rank	Identity High	Homology Threshold	Charge	m/z [Da]	ΔM [ppm]	Ions Matched	Spectrum File
	Low	VEERNLISV	Ps_1802.38447	1	1	CID		27.53	0.825799	0.0357143	1	41	36	1	1058.55	-36.6553	4/83	pisum_OE_elastase_rep3.mgf
	Low	VAYKNVxGSLRAA	Ps_1802.38447	1	1	CID	X7(N)	20.94	4.53831		10	42		1	1362.74	-8.13164	4/116	pisum_OE_elastase_rep3.mgf
	Low	VSTPSSELSVEERNLIS	Ps_1802.38447	1	1	CID		10.12	53.2628		8	42	25	1	1846.82	-62.1831	7/163	pisum_OE_elastase_rep3.mgf
Ps_30755.22402	44.83	2	2	29	3.18754	8.73389	0	AT1G29930.1;;;AT1G29920.1;;;AT1G29910.1;;;AT2G34420.1 - [Ps_30755_22402]
	Confidence Icon	Sequence	Protein Accessions	# Proteins	# Protein Groups	Activation Type	Modifications	IonScore	Exp Value	Δ Score	Rank	Identity High	Homology Threshold	Charge	m/z [Da]	ΔM [ppm]	Ions Matched	Spectrum File
	Medium	ASxGSPWYGPDRV	Ps_30755.22402	1	1	CID	X3(S)	36.46	0.103426		4	41		1	1378.6	-29.2117	15/117	pisum_OE_elastase_rep3.mgf
	Low	xGSPWYGPDRV	Ps_30755.22402	1	1	CID	X1(G)	10.35	47.6139		5	42	24	1	1190.59	28.7208	5/95	pisum_OE_elastase_rep3.mgf
Ps_2833.5413	50	3	2	40	4.00798	6.04932	0	AT3G51600.1 - [Ps_2833_5413]
	Confidence Icon	Sequence	Protein Accessions	# Proteins	# Protein Groups	Activation Type	Modifications	IonScore	Exp Value	Δ Score	Rank	Identity High	Homology Threshold	Charge	m/z [Da]	ΔM [ppm]	Ions Matched	Spectrum File
	Low	LICMVVVSxPmAEA	Ps_2833.5413	1	1	CID	X9(K), M11(Oxidation)	27.92	0.881036		3	42		1	1506.84	47.6119	5/130	pisum_OE_elastase_rep3.mgf
	Low	LICMVVVSxPmAEA	Ps_2833.5413	1	1	CID	X9(Q), M11(Oxidation)	27.92	0.881036		4	42		1	1506.84	71.7617	5/130	pisum_OE_elastase_rep3.mgf
	Low	CmVVVSxPMAEAAISCGA	Ps_2833.5413	1	1	CID	M2(Oxidation), X7(G)	12.21	45.2774		7	43	29	1	1711.86	61.5112	9/176	pisum_OE_elastase_rep3.mgf
Ps_9317_1.1588	33.33	1	1	39	4.59937	10.4478	0	frame2 - [Ps_9317_1_1588]
	Confidence Icon	Sequence	Protein Accessions	# Proteins	# Protein Groups	Activation Type	Modifications	IonScore	Exp Value	Δ Score	Rank	Identity High	Homology Threshold	Charge	m/z [Da]	ΔM [ppm]	Ions Matched	Spectrum File
	Low	FSLVRFGAPVxEV	Ps_9317_1.1588	1	1	CID	X11(W)	25.66	1.4825		7	42		1	1506.84	22.7354	5/125	pisum_OE_elastase_rep3.mgf
Ps_31386.13983	19.44	1	1	72	7.96937	5.10986	0	AT2G20520.1 - [Ps_31386_13983]
	Confidence Icon	Sequence	Protein Accessions	# Proteins	# Protein Groups	Activation Type	Modifications	IonScore	Exp Value	Δ Score	Rank	Identity High	Homology Threshold	Charge	m/z [Da]	ΔM [ppm]	Ions Matched	Spectrum File
	Low	DFLTVSNPVSxTQA	Ps_31386.13983	1	1	CID	X11(Q)	21.07	4.26573		9	42		1	1506.84	67.1461	5/141	pisum_OE_elastase_rep3.mgf
Ps_14658.23472	16.49	1	1	97	10.6687	10.1401	0	AT2G38650.1 - [Ps_14658_23472]
	Confidence Icon	Sequence	Protein Accessions	# Proteins	# Protein Groups	Activation Type	Modifications	IonScore	Exp Value	Δ Score	Rank	Identity High	Homology Threshold	Charge	m/z [Da]	ΔM [ppm]	Ions Matched	Spectrum File
	Low	mKSGGLGAVPSYGVPA	Ps_14658.23472	1	1	CID	M1(Oxidation)	20.12	5.30877		10	42		1	1506.84	54.7659	5/155	pisum_OE_elastase_rep3.mgf
Ps_1283.3753	15.56	1	1	90	9.64907	6.75635	0	AT2G47140.1 - [Ps_1283_3753]
	Confidence Icon	Sequence	Protein Accessions	# Proteins	# Protein Groups	Activation Type	Modifications	IonScore	Exp Value	Δ Score	Rank	Identity High	Homology Threshold	Charge	m/z [Da]	ΔM [ppm]	Ions Matched	Spectrum File
	Low	RIVVIADIQDKLGI	Ps_1283.3753	2	1	CID		22.5	1.8501		2	40		1	1552.92	-11.6498	8/137	pisum_OE_elastase_rep3.mgf
Ps_7922.53568	13.39	1	1	112	12.3104	8.35303	0	AT1G58200.2;;;AT1G58200.1 - [Ps_7922_53568]
	Confidence Icon	Sequence	Protein Accessions	# Proteins	# Protein Groups	Activation Type	Modifications	IonScore	Exp Value	Δ Score	Rank	Identity High	Homology Threshold	Charge	m/z [Da]	ΔM [ppm]	Ions Matched	Spectrum File
	Low	VLGVALEGSKRTLPI	Ps_7922.53568	1	1	CID		22.1	2.0286		3	40		1	1552.92	-11.6498	7/131	pisum_OE_elastase_rep3.mgf
Ps_32424.23632	4.28	1	1	327	37.4572	6.7124	0	AT5G20140.1 - [Ps_32424_23632]
	Confidence Icon	Sequence	Protein Accessions	# Proteins	# Protein Groups	Activation Type	Modifications	IonScore	Exp Value	Δ Score	Rank	Identity High	Homology Threshold	Charge	m/z [Da]	ΔM [ppm]	Ions Matched	Spectrum File
	Low	EKIPmTTPVFTQAV	Ps_32424.23632	1	1	CID	M5(Oxidation)	24.94	1.7293		2	42		1	1577.85	17.9641	6/149	pisum_OE_elastase_rep3.mgf
Ps_39830.48626	5.18	1	1	309	35.0475	5.43994	0	AT3G11480.1 - [Ps_39830_48626]
	Confidence Icon	Sequence	Protein Accessions	# Proteins	# Protein Groups	Activation Type	Modifications	IonScore	Exp Value	Δ Score	Rank	Identity High	Homology Threshold	Charge	m/z [Da]	ΔM [ppm]	Ions Matched	Spectrum File
	Low	AIADLGcSCGPNTLSV	Ps_39830.48626	1	1	CID	C7(Carbamidomethyl)	20.86	4.42457		3	42		1	1577.85	77.888	11/147	pisum_OE_elastase_rep3.mgf
Ps_10817.5668	8.92	1	1	157	17.5779	6.20166	0	AT4G35150.1 - [Ps_10817_5668]
	Confidence Icon	Sequence	Protein Accessions	# Proteins	# Protein Groups	Activation Type	Modifications	IonScore	Exp Value	Δ Score	Rank	Identity High	Homology Threshold	Charge	m/z [Da]	ΔM [ppm]	Ions Matched	Spectrum File
	Low	GTTAKIIcETFPKL	Ps_10817.5668	1	1	CID	C8(Carbamidomethyl)	23.58	2.45643		3	42		1	1578.84	-11.1255	5/141	pisum_OE_elastase_rep3.mgf
Ps_10945.55683	41.67	1	1	36	3.98197	10.272	0	AT2G44520.1 - [Ps_10945_55683]
	Confidence Icon	Sequence	Protein Accessions	# Proteins	# Protein Groups	Activation Type	Modifications	IonScore	Exp Value	Δ Score	Rank	Identity High	Homology Threshold	Charge	m/z [Da]	ΔM [ppm]	Ions Matched	Spectrum File
	Low	ASTLNQVFEGKNxAI	Ps_10945.55683	1	1	CID	X13(S)	23.05	2.77526		4	42		1	1578.84	16.6063	6/149	pisum_OE_elastase_rep3.mgf
Ps_29496.55576	7.88	1	1	203	22.4492	5.2749	0	AT1G02130.1 - [Ps_29496_55576]
	Confidence Icon	Sequence	Protein Accessions	# Proteins	# Protein Groups	Activation Type	Modifications	IonScore	Exp Value	Δ Score	Rank	Identity High	Homology Threshold	Charge	m/z [Da]	ΔM [ppm]	Ions Matched	Spectrum File
	Low	VQIRGQPVGQKGGCCS	Ps_29496.55576	1	1	CID		26.58	1.34949		2	43		1	1616.85	28.7342	11/143	pisum_OE_elastase_rep3.mgf
Ps_36662.15119	6.83	1	1	249	26.9048	6.52197	0	AT1G32380.1 - [Ps_36662_15119]
	Confidence Icon	Sequence	Protein Accessions	# Proteins	# Protein Groups	Activation Type	Modifications	IonScore	Exp Value	Δ Score	Rank	Identity High	Homology Threshold	Charge	m/z [Da]	ΔM [ppm]	Ions Matched	Spectrum File
	Low	ISSNDLVVVSPDVGGVA	Ps_36662.15119	1	1	CID		25.45	1.46357		2	42		1	1627.89	22.2796	7/166	pisum_OE_elastase_rep3.mgf
Ps_10010.73417	28.57	1	1	56	6.083	7.38623	0	AT3G09035.1 - [Ps_10010_73417]
	Confidence Icon	Sequence	Protein Accessions	# Proteins	# Protein Groups	Activation Type	Modifications	IonScore	Exp Value	Δ Score	Rank	Identity High	Homology Threshold	Charge	m/z [Da]	ΔM [ppm]	Ions Matched	Spectrum File
	Low	RVLAAmIFGTGcGALT	Ps_10010.73417	2	1	CID	M6(Oxidation), C12(Carbamidomethyl)	25.1	1.20336		2	41		1	1653.97	76.8995	7/147	pisum_OE_elastase_rep3.mgf
Ps_15422.15327	6.9	1	1	232	25.2	8.29443	0	AT5G13830.1 - [Ps_15422_15327]
	Confidence Icon	Sequence	Protein Accessions	# Proteins	# Protein Groups	Activation Type	Modifications	IonScore	Exp Value	Δ Score	Rank	Identity High	Homology Threshold	Charge	m/z [Da]	ΔM [ppm]	Ions Matched	Spectrum File
	Low	DMcPLVSGITTKDAAL	Ps_15422.15327	1	1	CID	C3(Carbamidomethyl)	25.06	1.75469		5	42		1	1691.92	53.2144	7/151	pisum_OE_elastase_rep3.mgf
Ps_16409.26835	40.63	1	1	32	3.79207	10.5503	0	AT3G22300.1 - [Ps_16409_26835]
	Confidence Icon	Sequence	Protein Accessions	# Proteins	# Protein Groups	Activation Type	Modifications	IonScore	Exp Value	Δ Score	Rank	Identity High	Homology Threshold	Charge	m/z [Da]	ΔM [ppm]	Ions Matched	Spectrum File
	Low	KxFWGLPPYTRKI	Ps_16409.26835	1	1	CID	X2(W)	20.81	4.66874		6	42		1	1691.92	-10.4681	6/122	pisum_OE_elastase_rep3.mgf
Ps_30767.46256	3.63	1	1	386	42.0699	8.01611	0	AT2G01140.1 - [Ps_30767_46256]
	Confidence Icon	Sequence	Protein Accessions	# Proteins	# Protein Groups	Activation Type	Modifications	IonScore	Exp Value	Δ Score	Rank	Identity High	Homology Threshold	Charge	m/z [Da]	ΔM [ppm]	Ions Matched	Spectrum File
	Low	DNTEANRQAYRQLL	Ps_30767.46256	1	1	CID		20.62	4.87753		7	42		1	1691.92	46.3193	4/142	pisum_OE_elastase_rep3.mgf
Ps_10202.12957	28.07	1	1	57	6.65533	8.22119	0	AT3G25910.1 - [Ps_10202_12957]
	Confidence Icon	Sequence	Protein Accessions	# Proteins	# Protein Groups	Activation Type	Modifications	IonScore	Exp Value	Δ Score	Rank	Identity High	Homology Threshold	Charge	m/z [Da]	ΔM [ppm]	Ions Matched	Spectrum File
	Low	IRTVSSNQmSSSLPHV	Ps_10202.12957	1	1	CID	M9(Oxidation)	22.61	2.94315		6	42		1	1758.85	-16.0197	7/162	pisum_OE_elastase_rep3.mgf
Ps_40427.10724	18.89	2	2	180	19.4721	4.64014	0	AT3G63130.1 - [Ps_40427_10724]
	Confidence Icon	Sequence	Protein Accessions	# Proteins	# Protein Groups	Activation Type	Modifications	IonScore	Exp Value	Δ Score	Rank	Identity High	Homology Threshold	Charge	m/z [Da]	ΔM [ppm]	Ions Matched	Spectrum File
	Low	ILSENELKDEGAIQIS	Ps_40427.10724	1	1	CID		22.26	3.19016		7	42		1	1758.85	-34.04	8/166	pisum_OE_elastase_rep3.mgf
	Low	GNCIHLRKLDLRDNmLGV	Ps_40427.10724	1	1	CID	M15(Oxidation)	13.55	23.6704		10	42	31	1	2083.11	9.15157	5/175	pisum_OE_elastase_rep3.mgf
Ps_22000.4212	56.67	3	3	60	6.11116	6.50732	0	AT1G15690.1 - [Ps_22000_4212]
	Confidence Icon	Sequence	Protein Accessions	# Proteins	# Protein Groups	Activation Type	Modifications	IonScore	Exp Value	Δ Score	Rank	Identity High	Homology Threshold	Charge	m/z [Da]	ΔM [ppm]	Ions Matched	Spectrum File
	Low	AVIGDTIGDLLKDTSGPS	Ps_22000.4212	1	1	CID		20.26	5.05606		9	42		1	1758.85	-34.0457	6/168	pisum_OE_elastase_rep3.mgf
	Low	VESLVFASFxA	Ps_22000.4212	1	1	CID	X10(S)	13.14	21.7312		9	41	34	1	1156.58	-5.8978	7/107	pisum_OE_elastase_rep3.mgf
	Low	KLMAVESLVFASFxAT	Ps_22000.4212	1	1	CID	X14(D)	10.9	46.1159		9	42	26	1	1728.88	-2.47633	8/155	pisum_OE_elastase_rep3.mgf
Ps_35425.61869	26.98	1	1	63	6.81165	9.05615	0	AT5G20870.1 - [Ps_35425_61869]
	Confidence Icon	Sequence	Protein Accessions	# Proteins	# Protein Groups	Activation Type	Modifications	IonScore	Exp Value	Δ Score	Rank	Identity High	Homology Threshold	Charge	m/z [Da]	ΔM [ppm]	Ions Matched	Spectrum File
	Low	LTKGTLGFACNWGTITT	Ps_35425.61869	1	1	CID		22.48	3.48453		3	43		1	1783.95	26.3633	7/180	pisum_OE_elastase_rep3.mgf
Ps_6191.12511	7.3	1	1	233	26.4591	4.80518	0	AT3G48310.1 - [Ps_6191_12511]
	Confidence Icon	Sequence	Protein Accessions	# Proteins	# Protein Groups	Activation Type	Modifications	IonScore	Exp Value	Δ Score	Rank	Identity High	Homology Threshold	Charge	m/z [Da]	ΔM [ppm]	Ions Matched	Spectrum File
	Low	WLGPLDLQGITRACKKT	Ps_6191.12511	1	1	CID		20.27	5.20043		4	42		1	1900	-26.0177	9/167	pisum_OE_elastase_rep3.mgf
Ps_32453.25321	8.56	2	2	409	44.6245	6.62451	0	AT4G26270.1 - [Ps_32453_25321]
	Confidence Icon	Sequence	Protein Accessions	# Proteins	# Protein Groups	Activation Type	Modifications	IonScore	Exp Value	Δ Score	Rank	Identity High	Homology Threshold	Charge	m/z [Da]	ΔM [ppm]	Ions Matched	Spectrum File
	Low	KENGHmVIVIAEGAGQEL	Ps_32453.25321	1	1	CID	M6(Oxidation)	25.67	1.46391		2	42		1	1910.88	-44.6922	8/199	pisum_OE_elastase_rep3.mgf
	Low	ITDRMWARLLSSTNQPS	Ps_32453.25321	1	1	CID		13.64	24.3635		2	42	28	1	1975.95	-27.638	4/182	pisum_OE_elastase_rep3.mgf
Ps_20699_2.3407	68	1	1	25	2.87925	7.43018	0	frame1 - [Ps_20699_2_3407]
	Confidence Icon	Sequence	Protein Accessions	# Proteins	# Protein Groups	Activation Type	Modifications	IonScore	Exp Value	Δ Score	Rank	Identity High	Homology Threshold	Charge	m/z [Da]	ΔM [ppm]	Ions Matched	Spectrum File
	Low	NNNHPYSQLSHTRPNxP	Ps_20699_2.3407	1	1	CID	X16(T)	24.93	1.80592		2	42		1	1977.05	57.5841	10/173	pisum_OE_elastase_rep3.mgf
Ps_6497.74567	13.24	2	2	272	29.698	7.29834	0	AT5G60020.1 - [Ps_6497_74567]
	Confidence Icon	Sequence	Protein Accessions	# Proteins	# Protein Groups	Activation Type	Modifications	IonScore	Exp Value	Δ Score	Rank	Identity High	Homology Threshold	Charge	m/z [Da]	ΔM [ppm]	Ions Matched	Spectrum File
	Low	GTNPCPNNQTCQGPNGTMFA	Ps_6497.74567	1	1	CID		27.33	1.07045		2	42		1	2052.03	95.1733	6/214	pisum_OE_elastase_rep3.mgf
	Low	VLPFNTSVELVMQDTS	Ps_6497.74567	1	1	CID		12.02	27.8607		4	41	35	1	1780.02	77.914	4/159	pisum_OE_elastase_rep3.mgf
Ps_5764.44383	30.65	1	1	62	7.23694	9.71533	0	AT3G62560.1 - [Ps_5764_44383]
	Confidence Icon	Sequence	Protein Accessions	# Proteins	# Protein Groups	Activation Type	Modifications	IonScore	Exp Value	Δ Score	Rank	Identity High	Homology Threshold	Charge	m/z [Da]	ΔM [ppm]	Ions Matched	Spectrum File
	Low	LLSDESLANVPFLILGNKI	Ps_5764.44383	2	1	CID		22.62	2.51846		6	41		1	2056.15	-10.0048	8/182	pisum_OE_elastase_rep3.mgf
Ps_38430.21224	43.59	1	1	39	4.68436	7.38623	0	AT4G16060.1 - [Ps_38430_21224]
	Confidence Icon	Sequence	Protein Accessions	# Proteins	# Protein Groups	Activation Type	Modifications	IonScore	Exp Value	Δ Score	Rank	Identity High	Homology Threshold	Charge	m/z [Da]	ΔM [ppm]	Ions Matched	Spectrum File
	Low	LPcRVYLRHcVLAAKSL	Ps_38430.21224	2	1	CID	C3(Carbamidomethyl), C10(Carbamidomethyl)	20.13	4.46823		8	41		1	2056.15	8.58436	7/153	pisum_OE_elastase_rep3.mgf
Ps_6485.22639	46.34	1	1	41	4.74527	4.25928	0	AT1G18660.1;;;AT1G18660.3;;;AT1G18660.2;;;AT1G18660.4 - [Ps_6485_22639]
	Confidence Icon	Sequence	Protein Accessions	# Proteins	# Protein Groups	Activation Type	Modifications	IonScore	Exp Value	Δ Score	Rank	Identity High	Homology Threshold	Charge	m/z [Da]	ΔM [ppm]	Ions Matched	Spectrum File
	Low	QDImPPEGTKEREDLQELI	Ps_6485.22639	2	1	CID	M4(Oxidation)	22.64	3.05139		2	42		1	2257.13	13.724	8/209	pisum_OE_elastase_rep3.mgf
Ps_10313.17986	22.09	1	1	86	9.70794	5.45264	0	AT1G58450.1 - [Ps_10313_17986]
	Confidence Icon	Sequence	Protein Accessions	# Proteins	# Protein Groups	Activation Type	Modifications	IonScore	Exp Value	Δ Score	Rank	Identity High	Homology Threshold	Charge	m/z [Da]	ΔM [ppm]	Ions Matched	Spectrum File
	Low	QVLDVEFHNVKALYRRAQA	Ps_10313.17986	1	1	CID		21.95	3.57683		3	42		1	2257.13	-38.6987	8/196	pisum_OE_elastase_rep3.mgf
Ps_29218.3394	4.78	1	1	418	47.4726	6.21436	0	AT4G19210.1 - [Ps_29218_3394]
	Confidence Icon	Sequence	Protein Accessions	# Proteins	# Protein Groups	Activation Type	Modifications	IonScore	Exp Value	Δ Score	Rank	Identity High	Homology Threshold	Charge	m/z [Da]	ΔM [ppm]	Ions Matched	Spectrum File
	Low	IEQLMDQEVVNLSGGELQRV	Ps_29218.3394	1	1	CID		21.86	3.65173		4	42		1	2257.13	-7.37133	13/217	pisum_OE_elastase_rep3.mgf
Ps_16074.28286	9.09	2	2	352	39.6124	4.84326	0	AT2G30390.1 - [Ps_16074_28286]
	Confidence Icon	Sequence	Protein Accessions	# Proteins	# Protein Groups	Activation Type	Modifications	IonScore	Exp Value	Δ Score	Rank	Identity High	Homology Threshold	Charge	m/z [Da]	ΔM [ppm]	Ions Matched	Spectrum File
	Low	IGGGSPLRRMTDAQAEELRKSLS	Ps_16074.28286	1	1	CID		26.67	1.08285		2	42		1	2472.23	-26.6941	6/239	pisum_OE_elastase_rep3.mgf
	Low	WNGRAAmIA	Ps_16074.28286	1	1	CID	M7(Oxidation)	12.88	29.5097		8	42	30	1	1005.47	-26.4815	7/83	pisum_OE_elastase_rep3.mgf
