# Supplementary material for: Defining the Core Proteome of the Chloroplast Envelope Membranes
Source: Front Plant Sci. 2013 Feb 6;4:11. doi: 10.3389/fpls.2013.00011 (PMC3565376; doi:10.3389/fpls.2013.00011)
Supplement: Supplementary Tables S15–S57 — Raw data measured by nLC-MALDI MS/MS. Each excel sheet is grouped in two levels. The first level contains information for each identified accession ID. The first column gives the accession (UniProtKB, IMGAG, or EST-library by Franssen et al., 2012), the second column the coverage, the third column the number of peptide spectrum matches (#PSMs), the fourth column the number of peptides, the fifth column the number of amino acids (#AAs), the sixth column the molecular weight (MW in kDa), the seventh column the isoelectric point (pI), the eighth column the score, and the ninth column the description. The second level contains all peptide information for each accession ID. The second column gives the confidence icon (Low; Medium; High), the third column the peptide sequence, the fourth column the protein accessions, the fifth column the number of proteins, the sixth column the number of protein groups, the seventh column the activation type (Collision Induced Dissociation, CID), the eighth column the modifications, the ninth column the ion score, the 10th column the expectation value (exp. value), the 11th column the delta score (Δscore), the 12th column the rank, the 13th column the identity High, the 14th column the homology threshold, the 15th column the charge, the 16th column the mass to charge ratio in daltons (m/z), the 18th column the delta mass (ΔM, difference between the theoretical mass of the peptide and the experimental mass of the precursor ion), the 19th column the matched ions, and the 20th column the spectrum file. [file 38279_Schleiff_DataSheet10.ZIP › Table S52.xls]

## Sheet: Sheet1
Accession	Coverage	# PSMs	# Peptides	# AAs	MW [kDa]	calc. pI	Score	Description
Q9LKR1	34.85	47	43	1469	158.581	4.4624	1718.59	Chloroplast protein import component Toc159 OS=Pisum sativum PE=2 SV=1 - [Q9LKR1_PEA]
	Confidence Icon	Sequence	Protein Accessions	# Proteins	# Protein Groups	Activation Type	Modifications	IonScore	Exp Value	Δ Score	Rank	Identity High	Homology Threshold	Charge	m/z [Da]	ΔM [ppm]	Ions Matched	Spectrum File
	High	AASGAGGEDGGGITLTAQDGSR	Q9LKR1	3	1	CID		210.79	3.9454e-19	0.881517	1	38		1	1947.72	-91.1687	19/213	pps_pisum_OE_trypsin_rep1.mgf
	High	VTADDEDEAEEEEDDSQGVGLEK	Q9LKR1	1	1	CID		188.48	4.56227e-18	0.882979	1	27		1	2508.78	-95.1622	19/229	pps_pisum_OE_trypsin_rep1.mgf
	High	GDLALGANFQSQISLGR	Q9LKR1	3	1	CID		152.76	1.30422e-12	0.51634	1	45		1	1746.86	-33.1916	16/173	pps_pisum_OE_trypsin_rep1.mgf
	High	SQNDSAYGANVEVR	Q9LKR1	3	1	CID		144.01	3.95027e-12	0.847222	1	41		1	1509.6	-61.0751	13/152	pps_pisum_OE_trypsin_rep1.mgf
	High	ILSEATNISKTQEAADNRR	Q9LKR1	3	1	CID		123.83	6.87716e-10	0.693548	1	44		1	2116.9	-93.8314	15/197	pps_pisum_OE_trypsin_rep1.mgf
	High	LGFTTEESIAAQVLYR	Q9LKR1	3	1	CID		118.38	3.62984e-09	0.79661	1	45	43	1	1797.86	-41.3887	11/144	pps_pisum_OE_trypsin_rep1.mgf
	High	TSFSAYGPATTSVTEIVGMVDGVEIR	Q9LKR1	3	1	CID		104.34	8.64201e-08	0.721154	1	45		1	2687.2	-45.8841	16/248	pps_pisum_OE_trypsin_rep1.mgf
	High	APPLPYLLSWLLQSR	Q9LKR1	3	1	CID		103.98	1.22527e-07	0.759615	1	46	43	1	1753.94	-32.1682	22/127	pps_pisum_OE_trypsin_rep1.mgf
	High	KAYLEEYDYR	Q9LKR1	5	1	CID		100.93	1.83218e-07	0.445545	1	45		1	1349.63	-5.65436	9/98	pps_pisum_OE_trypsin_rep1.mgf
	High	KAYLEEYDYR	Q9LKR1	5	1	CID		99.09	1.32053e-07	0.747475	1	42	43	1	1349.56	-60.7839	18/98	pps_pisum_OE_trypsin_rep1.mgf
	High	TAAGVSVTFLGENVSTGVKLEDQIALGKR	Q9LKR1	3	1	CID		97.17	5.08572e-07	0.71134	1	46	46	1	2960.45	-51.7622	16/305	pps_pisum_OE_trypsin_rep1.mgf
	High	SSAFEQSYNR	Q9LKR1	3	1	CID		95.18	1.85462e-07	0.694737	1	39		1	1188.47	-49.1567	9/95	pps_pisum_OE_trypsin_rep1.mgf
	High	SVTSALGPTIWR	Q9LKR1	3	1	CID		93.03	1.20908e-06	0.645161	1	45		1	1287.65	-41.0657	10/107	pps_pisum_OE_trypsin_rep1.mgf
	High	AYLEEYDYR	Q9LKR1	5	1	CID		91.14	4.73823e-07	0.67033	1	39		1	1221.48	-54.0013	8/72	pps_pisum_OE_trypsin_rep1.mgf
	High	VEDDTRFDNGAEGEAESNVDR	Q9LKR1	1	1	CID		90.27	8.09572e-08	0.777778	1	31		1	2324.77	-92.3064	12/227	pps_pisum_OE_trypsin_rep1.mgf
	High	ILSEATNISKTQEAADNR	Q9LKR1	3	1	CID		89.65	1.68816e-06	0.8	1	43	35	1	1960.82	-89.5092	12/186	pps_pisum_OE_trypsin_rep1.mgf
	High	EKEEESFDQESPRPIAK	Q9LKR1	1	1	CID		87.9	1.2921e-06	0.863636	1	41	30	1	2018.78	-92.3534	12/184	pps_pisum_OE_trypsin_rep1.mgf
	High	NVIVTLTHAASAPPDGPSGSPLSYDVFVAQR	Q9LKR1	2	1	CID		84.78	5.45761e-06	0.811765	1	44	34	1	3166.31	-95.8009	17/346	pps_pisum_OE_trypsin_rep1.mgf
	High	SSAFEQSYNRK	Q9LKR1	3	1	CID		81.55	8.37326e-06	0.52439	1	42		1	1316.56	-46.2592	9/106	pps_pisum_OE_trypsin_rep1.mgf
	High	LEAEGRDDFAFSLNILVLGK	Q9LKR1	3	1	CID		75.33	7.78138e-05	0.626667	1	46	44	1	2207.08	-43.242	22/208	pps_pisum_OE_trypsin_rep1.mgf
	High	TSSSDQLQIALIAILPVAK	Q9LKR1	3	1	CID		72.57	0.000140991	0.657534	1	46	41	1	1968.05	-44.9577	11/192	pps_pisum_OE_trypsin_rep1.mgf
	High	SHIVQQAIGQAVGDLR	Q9LKR1	3	1	CID		67.44	0.000443173	0.716418	1	45	35	1	1691.83	-49.8381	17/170	pps_pisum_OE_trypsin_rep1.mgf
	High	LMNPNLMNPVSLVENHPScR	Q9LKR1	3	1	CID	C19(Carbamidomethyl)	66.11	0.000260274	0.742424	1	42	33	1	2321.93	-81.2968	11/202	pps_pisum_OE_trypsin_rep1.mgf
	High	LSGQINVR	Q9LKR1	3	1	CID		65.35	0.000636962	0.446154	1	45		1	886.478	-37.1485	7/70	pps_pisum_OE_trypsin_rep1.mgf
	High	LFSVERPAGLGPSLQTGKPAVR	Q9LKR1	3	1	CID		63.62	0.00117496	0.65625	1	46	38	1	2280.07	-92.1468	19/232	pps_pisum_OE_trypsin_rep1.mgf
	High	NKTAAGVSVTFLGENVSTGVKLEDQIALGKR	Q9LKR1	3	1	CID		63.1	0.00125207	0.571429	1	46	43	1	3202.54	-64.6506	15/349	pps_pisum_OE_trypsin_rep1.mgf
	High	SRAPPLPYLLSWLLQSR	Q9LKR1	3	1	CID		55.36	0.00761036	0.618182	1	46	36	1	1997.05	-42.6486	15/189	pps_pisum_OE_trypsin_rep1.mgf
	High	SQIAKLNGEQR	Q9LKR1	3	1	CID		53.56	0.00936532	0.5	1	45	42	1	1243.61	-55.8413	9/116	pps_pisum_OE_trypsin_rep1.mgf
	High	EADFPVGQDQSSLSLSLVQWR	Q9LKR1	3	1	CID		48.2	0.0191617	0.666667	1	43	31	1	2361.96	-89.1089	9/221	pps_pisum_OE_trypsin_rep1.mgf
	High	AYLEEYDYRVK	Q9LKR1	5	1	CID		48.11	0.0219812	0.6875	1	43	30	1	1448.61	-63.4125	9/94	pps_pisum_OE_trypsin_rep1.mgf
	High	VFDTPGLKSSAFEQSYNRK	Q9LKR1	3	1	CID		47.5	0.0209881	0.75	1	42	27	1	2173.88	-96.5286	9/194	pps_pisum_OE_trypsin_rep1.mgf
	Medium	TSFSAYGPATTSVTEIVGMVDGVEIRVFDTPGLK	Q9LKR1	3	1	CID		41.87	0.143194	0.571429	1	45	33	1	3544.57	-60.5281	9/342	pps_pisum_OE_trypsin_rep1.mgf
	Low	VVEGGIESR	Q9LKR1	1	1	CID		40.5	0.215567	0.275	1	45	43	1	945.469	-33.2864	6/75	pps_pisum_OE_trypsin_rep1.mgf
	Low	SIRPNLFAPSmSR	Q9LKR1	3	1	CID	M11(Oxidation)	37.12	0.339296	0.513514	1	44	32	1	1491.65	-85.5142	11/139	pps_pisum_OE_trypsin_rep1.mgf
	Low	SIRPNLFAPSMSR	Q9LKR1	3	1	CID		36.73	0.57541	0.486486	1	46	33	1	1475.67	-70.5584	7/139	pps_pisum_OE_trypsin_rep1.mgf
	Low	SQIAKLNGEQRK	Q9LKR1	3	1	CID		33.75	0.9586	0.0294118	1	45	39	1	1371.67	-74.0348	10/127	pps_pisum_OE_trypsin_rep1.mgf
	Low	QLAYIVRGETK	Q9LKR1	3	1	CID		30.55	2.17606	0.129032	1	45	40	1	1277.64	-66.5771	5/103	pps_pisum_OE_trypsin_rep1.mgf
	Low	TQEAADNRR	Q9LKR1	3	1	CID		30.4	0.869967		3	41		1	1060.45	-59.512	5/91	pps_pisum_OE_trypsin_rep1.mgf
	Low	KSPPDIVLYVDRLDLQTR	Q9LKR1	3	1	CID		29.46	3.09644	0.344828	1	46	33	1	2128.05	-60.592	7/201	pps_pisum_OE_trypsin_rep1.mgf
	Low	SPPDIVLYVDRLDLQTR	Q9LKR1	3	1	CID		29.1	3.32542	0.310345	1	46	34	1	1999.99	-43.2532	17/171	pps_pisum_OE_trypsin_rep1.mgf
	Low	KQWREELKR	Q9LKR1	3	1	CID		28.87	2.96918		3	45	43	1	1272.63	-66.1787	10/85	pps_pisum_OE_trypsin_rep1.mgf
	Low	SPPDIVLYVDR	Q9LKR1	3	1	CID		28.78	2.72814	0.448276	1	45	30	1	1273.6	-62.4461	8/99	pps_pisum_OE_trypsin_rep1.mgf
	Low	QWREELKR	Q9LKR1	3	1	CID		27.04	4.23358		3	45	40	1	1144.55	-61.7021	11/75	pps_pisum_OE_trypsin_rep1.mgf
	Low	DMNDLPMLR	Q9LKR1	3	1	CID		23.66	5.03027	0.208333	1	42	32	1	1104.47	-46.2678	8/87	pps_pisum_OE_trypsin_rep1.mgf
	Low	SHIVQQAIGQAVGDLR	Q9LKR1	3	1	CID		20.04	24.4884	0.3	1	45	28	1	1691.88	-20.9876	9/170	pps_pisum_OE_trypsin_rep1.mgf
	Low	QLAYIVR	Q9LKR1	3	1	CID		14.74	79.2206	0.2	1	45	25	1	862.495	-22.8074	6/68	pps_pisum_OE_trypsin_rep1.mgf
	Low	SIRPNLFAPSmSR	Q9LKR1	3	1	CID	M11(Oxidation)	14.37	92.0769		9	46	29	1	1491.74	-24.9208	9/139	pps_pisum_OE_trypsin_rep1.mgf
Q43715	38.07	39	31	809	88.2144	7.40088	887.31	Protein TOC75, chloroplastic OS=Pisum sativum GN=TOC75 PE=1 SV=1 - [TOC75_PEA]
	Confidence Icon	Sequence	Protein Accessions	# Proteins	# Protein Groups	Activation Type	Modifications	IonScore	Exp Value	Δ Score	Rank	Identity High	Homology Threshold	Charge	m/z [Da]	ΔM [ppm]	Ions Matched	Spectrum File
	High	KLSPVFTGGPGVDEVPSIWVDR	Q43715	1	1	CID		158.98	2.81138e-13	0.855346	1	45	45	1	2355.07	-71.4566	18/247	pps_pisum_OE_trypsin_rep1.mgf
	High	TNADGSLGLTISFAESMWER	Q43715	1	1	CID		158.54	2.30071e-13	0.786164	1	44		1	2184.93	-44.2995	18/225	pps_pisum_OE_trypsin_rep1.mgf
	High	NMFQVDQGLGVGSNFPFFNR	Q43715	1	1	CID		156.37	1.89914e-13	0.858974	1	41		1	2273.88	-85.5635	16/211	pps_pisum_OE_trypsin_rep1.mgf
	High	VLPNGAISADGPPTTLSGTGIDR	Q43715	1	1	CID		111.17	1.25006e-08	0.810811	1	44	40	1	2208.93	-97.8398	14/243	pps_pisum_OE_trypsin_rep1.mgf
	High	LGNVVEGNTEGPVVQR	Q43715	1	1	CID		96.02	4.76916e-07	0.78125	1	44	39	1	1667.76	-68.3522	13/160	pps_pisum_OE_trypsin_rep1.mgf
	High	MGQGSSYGAGMK	Q43715	1	1	CID		94.03	1.21733e-07	0.56383	1	36		1	1173.44	-57.0728	11/114	pps_pisum_OE_trypsin_rep1.mgf
	High	AGVKANITENFSR	Q43715	1	1	CID		90.06	2.40504e-06	0.722222	1	45	42	1	1406.66	-53.1906	18/123	pps_pisum_OE_trypsin_rep1.mgf
	High	MEYAHPYLDGVDNPR	Q43715	1	1	CID		87.84	5.10989e-07	0.840909	1	36	32	1	1776.64	-89.3603	12/139	pps_pisum_OE_trypsin_rep1.mgf
	High	KLSPVFTGGPGVDEVPSIWVDRAGVK	Q43715	1	1	CID		78.03	3.57341e-05	0.794872	1	45	33	1	2710.21	-90.4842	13/291	pps_pisum_OE_trypsin_rep1.mgf
	High	DVKGNPTVVYRR	Q43715	1	1	CID		69.94	0.000233955	0.642857	1	45	41	1	1403.67	-72.475	9/123	pps_pisum_OE_trypsin_rep1.mgf
	High	AEYAVDHNSGTGAVFFR	Q43715;D7SKB5	3	2	CID		59.79	0.00133643	0.733333	1	43	32	1	1840.75	-63.0315	14/170	pps_pisum_OE_trypsin_rep1.mgf
	High	DESNHIcSNGQR	Q43715	1	1	CID	C7(Carbamidomethyl)	59.07	0.000249927	0.661017	1	35	36	1	1416.5	-65.3126	9/122	pps_pisum_OE_trypsin_rep1.mgf
	High	LSPVFTGGPGVDEVPSIWVDR	Q43715	1	1	CID		55.2	0.00587305	0.690909	1	44	33	1	2226.98	-73.6564	15/197	pps_pisum_OE_trypsin_rep1.mgf
	High	mGQGSSYGAGmK	Q43715	1	1	CID	M1(Oxidation), M11(Oxidation)	51.11	0.00185948	0.72549	1	35	30	1	1205.44	-46.4573	10/114	pps_pisum_OE_trypsin_rep1.mgf
	High	SEDWDSHELPADITVLLGR	Q43715	1	1	CID		48.14	0.0231727	0.395833	1	43	44	1	2152.9	-70.9933	7/175	pps_pisum_OE_trypsin_rep1.mgf
	High	ANITENFSR	Q43715	1	1	CID		44.5	0.05027	0.340909	1	43	44	1	1051.46	-53.2034	9/87	pps_pisum_OE_trypsin_rep1.mgf
	Medium	ISDILFFDR	Q43715	1	1	CID		42.94	0.0999016	0.348837	1	44	43	1	1125.58	-11.7235	7/77	pps_pisum_OE_trypsin_rep1.mgf
	Medium	GNPTVVYRR	Q43715	1	1	CID		42.13	0.159285	0.52381	1	46	34	1	1061.55	-28.6403	12/83	pps_pisum_OE_trypsin_rep1.mgf
	High	GYNMGEIGAAR	Q43715	1	1	CID		41.85	0.0616686	0.619048	1	41	31	1	1138.47	-54.9717	8/101	pps_pisum_OE_trypsin_rep1.mgf
	Low	AEYAVDHNSGTGAVFFR	Q43715;D7SKB5	3	2	CID		38.81	0.258902	0.666667	1	44	28	1	1840.8	-31.0006	10/170	pps_pisum_OE_trypsin_rep1.mgf
	Low	GGRPTLASLQPGGTITFEHR	Q43715	1	1	CID		38.75	0.268578	0.435897	1	45	36	1	2094.92	-89.0685	9/214	pps_pisum_OE_trypsin_rep1.mgf
	Low	GNPTVVYR	Q43715	1	1	CID		38.46	0.357186	0.5	1	45	33	1	905.454	-33.5978	5/72	pps_pisum_OE_trypsin_rep1.mgf
	Low	MAFLQANITR	Q43715;D7LN45;B9GYS5	20	3	CID		38.4	0.344521	0.394737	1	45	38	1	1164.59	-28.3396	6/83	pps_pisum_OE_trypsin_rep1.mgf
	Low	NLQGLNR	Q43715;D7LN45	6	2	CID		37.65	0.299629	0.0526316	1	44		1	814.434	-22.7904	10/68	pps_pisum_OE_trypsin_rep1.mgf
	Medium	VScFNSR	Q43715	1	1	CID	C3(Carbamidomethyl)	37.27	0.136265	0.459459	1	40	35	1	869.364	-33.5708	6/61	pps_pisum_OE_trypsin_rep1.mgf
	Medium	mGQGSSYGAGMK	Q43715	1	1	CID	M1(Oxidation)	33.42	0.0878582	0.363636	1	34	26	1	1189.42	-63.0448	5/114	pps_pisum_OE_trypsin_rep1.mgf
	Low	TNADGSLGLTISFAESMWER	Q43715	1	1	CID		30.37	2.09109	0.466667	1	45	30	1	2185	-8.51429	8/225	pps_pisum_OE_trypsin_rep1.mgf
	Low	LGNVVEGNTEGPVVQRELPK	Q43715	1	1	CID		29.49	2.699	0.413793	1	45	31	1	2134.99	-74.6103	18/211	pps_pisum_OE_trypsin_rep1.mgf
	Low	FVNGTIVGSR	Q43715	1	1	CID		24.05	9.0853	0.333333	1	45	30	1	1049.59	11.5534	7/95	pps_pisum_OE_trypsin_rep1.mgf
	Low	LSPVFTGGPGVDEVPSIWVDRAGVK	Q43715	1	1	CID		23.08	10.5368	0.217391	1	45	31	1	2582.14	-87.5869	6/241	pps_pisum_OE_trypsin_rep1.mgf
	Low	RMGQGSSYGAGMK	Q43715	1	1	CID		23.07	3.19083		2	40	32	1	1329.52	-61.316	6/128	pps_pisum_OE_trypsin_rep1.mgf
	Low	SAEVSTEWSIVPGR	Q43715;D7LN45;B9GYS5	12	3	CID		22.07	11.1216		7	44		1	1517.67	-61.2746	12/125	pps_pisum_OE_trypsin_rep1.mgf
	Low	MGQGSSYGAGmK	Q43715	1	1	CID	M11(Oxidation)	20.58	1.68959		2	34	26	1	1189.42	-63.0448	6/114	pps_pisum_OE_trypsin_rep1.mgf
	Low	DNTRFVNGTIVGSR	Q43715	1	1	CID		20.53	15.0518		2	44	34	1	1535.67	-80.9102	6/153	pps_pisum_OE_trypsin_rep1.mgf
	Low	GYNmGEIGAAR	Q43715	1	1	CID	M4(Oxidation)	18.45	19.9809	0.0555556	1	43	30	1	1154.46	-57.4696	4/101	pps_pisum_OE_trypsin_rep1.mgf
	Low	SAEVSTEWSIVPGR	Q43715;D7LN45;B9GYS5	12	3	CID		18.29	36.742		3	45	30	1	1517.73	-17.3425	6/125	pps_pisum_OE_trypsin_rep1.mgf
	Low	IEFFRR	Q43715	1	1	CID		15.94	38.0025		5	43	29	1	867.454	-34.3434	8/46	pps_pisum_OE_trypsin_rep1.mgf
	Low	RMGQGSSYGAGmK	Q43715	1	1	CID	M12(Oxidation)	15.26	14.0735	0.266667	1	38	25	1	1345.51	-64.8871	4/128	pps_pisum_OE_trypsin_rep1.mgf
	Low	RmGQGSSYGAGmKLGLVRAEYAVDHNSGTGAVFFR	Q43715	1	1	CID	M2(Oxidation), M12(Oxidation)	12.16	144.429		10	45	27	1	3721.75	-13.3908	9/392	pps_pisum_OE_trypsin_rep1.mgf
Q41009	44.84	16	11	310	34.1361	7.32764	646.747	Translocase of chloroplast 34 OS=Pisum sativum GN=TOC34 PE=1 SV=1 - [TOC34_PEA]
	Confidence Icon	Sequence	Protein Accessions	# Proteins	# Protein Groups	Activation Type	Modifications	IonScore	Exp Value	Δ Score	Rank	Identity High	Homology Threshold	Charge	m/z [Da]	ΔM [ppm]	Ions Matched	Spectrum File
	High	LLELLGNLKQEDVNSLTILVMGK	Q41009	1	1	CID		178.98	3.15583e-15	0.681564	1	45		1	2540.32	-44.9239	18/242	pps_pisum_OE_trypsin_rep1.mgf
	High	LLELLGNLKQEDVNSLTILVmGK	Q41009	1	1	CID	M21(Oxidation)	145.85	6.64289e-12	0.684932	1	46		1	2556.31	-46.5537	17/242	pps_pisum_OE_trypsin_rep1.mgf
	High	DAQASDIPVVLIENSGR	Q41009	1	1	CID		142.96	9.10965e-12	0.818182	1	44		1	1783.77	-80.8181	14/186	pps_pisum_OE_trypsin_rep1.mgf
	High	DAQASDIPVVLIENSGR	Q41009	1	1	CID		130.43	2.31827e-10	0.769231	1	46		1	1783.87	-24.6437	14/186	pps_pisum_OE_trypsin_rep1.mgf
	High	AIVALTHAQFSPPDGLPYDEFFSKR	Q41009	1	1	CID		98.76	1.95836e-07	0.767677	1	43	41	1	2806.15	-96.3282	22/260	pps_pisum_OE_trypsin_rep1.mgf
	High	DIATETKPAWETR	Q41009	1	1	CID		93.59	7.83733e-07	0.659574	1	44		1	1517.67	-61.2746	12/131	pps_pisum_OE_trypsin_rep1.mgf
	High	SSTVNSIIGER	Q41009;A5BU26	12	2	CID		68.93	0.000261147	0.0289855	1	45		1	1162.54	-54.012	8/111	pps_pisum_OE_trypsin_rep1.mgf
	High	EWSGINTFAPATQTK	Q41009	5	1	CID		67.68	0.000360342	0.705882	1	45	37	1	1650.77	-26.9703	8/157	pps_pisum_OE_trypsin_rep1.mgf
	High	EWSGINTFAPATQTK	Q41009	5	1	CID		62.41	0.000576901	0.580645	1	42	41	1	1650.67	-87.0443	8/157	pps_pisum_OE_trypsin_rep1.mgf
	Medium	VVSISPFQSEGPRPVMVSR	Q41009	2	1	CID		44.69	0.0713434	0.4	1	45	41	1	2071.92	-86.1722	8/197	pps_pisum_OE_trypsin_rep1.mgf
	Low	KDAQASDIPVVLIENSGR	Q41009	1	1	CID		39.17	0.284424	0.564103	1	45	31	1	1911.84	-89.8774	7/200	pps_pisum_OE_trypsin_rep1.mgf
	Low	VVSISPFQSEGPRPVmVSR	Q41009	2	1	CID	M16(Oxidation)	30.1	1.90205	0.4	1	44	32	1	2087.91	-87.5363	12/197	pps_pisum_OE_trypsin_rep1.mgf
	Low	SEALLQVVR	Q41009	1	1	CID		19.34	21.8332	0.105263	1	44	31	1	1014.59	-3.54945	6/79	pps_pisum_OE_trypsin_rep1.mgf
	Low	SGASLKKDAQASDIPVVLIENSGR	Q41009	1	1	CID		18.2	38.5663		4	46	32	1	2455.21	-41.8788	5/264	pps_pisum_OE_trypsin_rep1.mgf
	Low	RSEALLQVVR	Q41009	1	1	CID		16.88	58.5145		9	46	36	1	1170.63	-60.0459	5/99	pps_pisum_OE_trypsin_rep1.mgf
	Low	VVSISPFQSEGPRPVmVSR	Q41009	2	1	CID	M16(Oxidation)	15.47	74.4131		6	46	34	1	2088.02	-35.6001	11/197	pps_pisum_OE_trypsin_rep1.mgf
Q4LDF9	21.28	11	7	329	37.3379	8.1626	311.447	Outer envelope protein OS=Pisum sativum GN=OEP37 PE=2 SV=1 - [Q4LDF9_PEA]
	Confidence Icon	Sequence	Protein Accessions	# Proteins	# Protein Groups	Activation Type	Modifications	IonScore	Exp Value	Δ Score	Rank	Identity High	Homology Threshold	Charge	m/z [Da]	ΔM [ppm]	Ions Matched	Spectrum File
	High	YKDDEMSFLPILSLPSNALSFAFKR	Q4LDF9	1	1	CID		99.49	2.39912e-07	0.767677	1	45	41	1	2889.27	-74.4691	16/277	pps_pisum_OE_trypsin_rep1.mgf
	High	GLcTAQYKDQEFKLR	Q4LDF9	1	1	CID	C3(Carbamidomethyl)	93.79	5.42427e-07	0.638298	1	43		1	1856.77	-88.4071	11/148	pps_pisum_OE_trypsin_rep1.mgf
	High	GLcTAQYKDQEFK	Q4LDF9	1	1	CID	C3(Carbamidomethyl)	84.67	2.64152e-06	0.717647	1	40		1	1587.62	-81.0807	15/126	pps_pisum_OE_trypsin_rep1.mgf
	High	VQFMLQVPQDDIKSSVLMFR	Q4LDF9	3	1	CID		69.35	0.000270054	0.695652	1	45	38	1	2381.05	-77.5755	16/203	pps_pisum_OE_trypsin_rep1.mgf
	High	YKDDEmSFLPILSLPSNALSFAFK	Q4LDF9	1	1	CID	M6(Oxidation)	68.04	0.000368611	0.779412	1	45	32	1	2749.22	-57.3822	10/266	pps_pisum_OE_trypsin_rep1.mgf
	High	YKDDEmSFLPILSLPSNALSFAFKR	Q4LDF9	1	1	CID	M6(Oxidation)	64.53	0.000720792	0.661538	1	45	38	1	2905.26	-76.164	10/277	pps_pisum_OE_trypsin_rep1.mgf
	High	YKDDEMSFLPILSLPSNALSFAFK	Q4LDF9	1	1	CID		52.12	0.0145185	0.653846	1	45	33	1	2733.25	-49.5898	10/266	pps_pisum_OE_trypsin_rep1.mgf
	High	GLCTAQYKDQEFKLR	Q4LDF9	1	1	CID		45.9	0.0442853	0.5	1	44	38	1	1799.76	-85.6382	15/148	pps_pisum_OE_trypsin_rep1.mgf
	Low	YRYKDDEMSFLPILSLPSNALSFAFK	Q4LDF9	1	1	CID		33.15	1.13291	0.484848	1	45	31	1	3052.33	-72.9874	14/286	pps_pisum_OE_trypsin_rep1.mgf
	Low	LIGTHDVK	Q4LDF9	1	1	CID		21.53	10.7612	0.454545	1	43	25	1	882.458	-52.3439	7/62	pps_pisum_OE_trypsin_rep1.mgf
	Low	YRYKDDEmSFLPILSLPSNALSFAFK	Q4LDF9	1	1	CID	M8(Oxidation)	16.66	46.7249	0.176471	1	45	28	1	3068.33	-69.7762	10/286	pps_pisum_OE_trypsin_rep1.mgf
Q9MUK5	17.2	7	7	593	64.4575	8.47021	229.505	Toc64 OS=Pisum sativum GN=toc64 PE=1 SV=1 - [Q9MUK5_PEA]
	Confidence Icon	Sequence	Protein Accessions	# Proteins	# Protein Groups	Activation Type	Modifications	IonScore	Exp Value	Δ Score	Rank	Identity High	Homology Threshold	Charge	m/z [Da]	ΔM [ppm]	Ions Matched	Spectrum File
	High	SVVSKEQSAEISKEK	Q9MUK5	1	1	CID		102.09	1.29725e-07	0.666667	1	45		1	1648.74	-84.1743	21/159	pps_pisum_OE_trypsin_rep1.mgf
	High	LGGKEFLSHDYQSR	Q9MUK5	1	1	CID		73.77	5.30911e-05	0.77027	1	43	34	1	1636.68	-77.8107	11/141	pps_pisum_OE_trypsin_rep1.mgf
	High	LcGNNATYYSNR	Q9MUK5	1	1	CID	C2(Carbamidomethyl)	69.04	5.10991e-05	0.637681	1	38		1	1432.54	-62.0683	9/112	pps_pisum_OE_trypsin_rep1.mgf
	High	GNQAYKDKQWQK	Q9MUK5	1	1	CID		65.49	0.000512433	0.353846	1	44		1	1493.65	-67.8214	14/113	pps_pisum_OE_trypsin_rep1.mgf
	High	ALSLLSIASISGccQVTVPLGFFDKNPVSVSLIAR	Q9MUK5	1	1	CID	C13(Carbamidomethyl), C14(Carbamidomethyl)	62.29	0.00134769	0.725806	1	45	33	1	3719.76	-61.9813	13/372	pps_pisum_OE_trypsin_rep1.mgf
	High	EKGNQAYKDKQWQK	Q9MUK5	1	1	CID		58.46	0.00230528	0.5	1	44	44	1	1750.75	-77.9502	15/149	pps_pisum_OE_trypsin_rep1.mgf
	Low	VGHILLQAPFVMQR	Q9MUK5	1	1	CID		38.96	0.29558	0.358974	1	45	39	1	1608.82	-52.6232	6/133	pps_pisum_OE_trypsin_rep1.mgf
C6SZ26	38.93	3	3	131	14.5502	8.35303	221.437	Putative uncharacterized protein OS=Glycine max PE=2 SV=1 - [C6SZ26_SOYBN]
	Confidence Icon	Sequence	Protein Accessions	# Proteins	# Protein Groups	Activation Type	Modifications	IonScore	Exp Value	Δ Score	Rank	Identity High	Homology Threshold	Charge	m/z [Da]	ΔM [ppm]	Ions Matched	Spectrum File
	High	TVcVNQHQVPNWNDIcLR	C6SZ26	5	1	CID	C3(Carbamidomethyl), C16(Carbamidomethyl)	143.24	2.57324e-12	0.839161	1	39		1	2252.85	-96.5664	14/192	pps_pisum_OE_trypsin_rep1.mgf
	High	TVcVNQHQVPNWNDIcLRR	C6SZ26	5	1	CID	C3(Carbamidomethyl), C16(Carbamidomethyl)	105.47	2.42628e-08	0.809524	1	41	39	1	2408.93	-96.4199	14/203	pps_pisum_OE_trypsin_rep1.mgf
	High	KVGSFSKDPIPDTCVTVCGASDLDAcADAcAR	C6SZ26	1	1	CID	C26(Carbamidomethyl), C30(Carbamidomethyl)	47.63	0.0183146	0.625	1	42	33	1	3329.31	-54.1484	12/362	pps_pisum_OE_trypsin_rep1.mgf
Q8HT56	20.9	7	7	469	51.9489	6.68311	186.068	Ribulose-1, 5-bisphosphate carboxylase (Fragment) OS=Uncaria guianensis GN=rbcL PE=3 SV=2 - [Q8HT56_9GENT]
	Confidence Icon	Sequence	Protein Accessions	# Proteins	# Protein Groups	Activation Type	Modifications	IonScore	Exp Value	Δ Score	Rank	Identity High	Homology Threshold	Charge	m/z [Da]	ΔM [ppm]	Ions Matched	Spectrum File
	High	TFQGPPHGIQVER	Q6PSM7;Q71N62;Q9GEB9;B3THI4;Q8HT56;Q33514;P93977;O63147;D2CN03;D7F7W4;O63185;O98562;Q4KUD7;Q8WKU6;Q37357;Q33036;Q9GE67;P94074;D8V9A7;D8V9E6;D2KUW9;P28386;Q8ME76;Q95DZ0;Q8MAT5;Q5TMA6;Q5GLI7;B0YHF2;B2BY81;C7A5Y1;E2D4N0;Q9BAH7;O47068;A5X4C4;C6FJT8;Q37283;Q8MEB1;Q37320;Q37220;Q8MFT9;Q09RK5;E2D4N3;P94095;Q9GEN9;O47272;Q95633;O20245;Q7YJP7;Q5VH01;Q6L9Y0;Q6VW25;Q5GLJ2;Q24LK3;C3RXH1;C4MJP0;Q9GE66;Q9MRX0;…	19129	100	CID		111.65	2.41975e-08		5	47		1	1465.66	-62.3617	11/139	pps_pisum_OE_trypsin_rep1.mgf
	High	VTPQPGVPPEEAGAAxAAESSTGTWTTVWTDGLTSLDR	Q8HT56;Q8HVI6	4	2	CID	X16(T)	85.17	5.24811e-06	0	1	44		1	3856.63	-58.2217	15/435	pps_pisum_OE_trypsin_rep1.mgf
	High	VALEAcVKAR	B3THI4;Q8HT56;Q95CD5;Q33514;P93977;O63147;Q33620;D2CN03;B6GUT8;D7F7W4;O63185;O98562;Q8HDA1;Q4KUD7;Q8WKU6	1195	15	CID	C6(Carbamidomethyl)	68.03	0.000444697		4	46		1	1116.53	-83.7018	8/82	pps_pisum_OE_trypsin_rep1.mgf
	High	YGRPLLGcTIKPK	B8YGX4;Q6PSM7;Q71N62;O98435;Q9GEB9;B3THI4;Q8HT56;Q33514;O63147;Q33620;D2CN03;B6GUT8;D7F7W4;O63185;O98562;Q4KUD7;Q8WKU6;Q36637;Q37357;Q33036;Q9GE67;P94074;D8V9A7;D8V9E6;D2KUW9;E0D9P4;Q8HVG8;B5U0R6;O98549;Q8ME76;Q95DZ0;Q5TMA6;Q5GLI7;B2BY81;C7A5Y1;E2D4N0;Q9BAH7;O47068;A5X4C4;C6FJT8;Q37283;Q8MEB1;Q37320;Q37220;Q8MFT9;Q09RK5;E2D4N3;P94095;Q9GEN9;O47272;O20245;Q7YJP7;Q5VH01;Q6L9Y0;Q5GLJ2;Q24LK3;C3RXH1;…	22107	113	CID	C8(Carbamidomethyl)	63.96	0.00156781		7	47		1	1502.73	-78.6868	9/120	pps_pisum_OE_trypsin_rep1.mgf
	Low	DKLNKYGRPLLGcTIKPK	B8YGX4;Q6PSM7;Q71N62;O98435;Q9GEB9;B3THI4;Q8HT56;Q33514;O63147;Q33620;D2CN03;B6GUT8;O63185;O98562;Q4KUD7;Q8WKU6;Q36637;Q37357;Q33036;Q9GE67;P94074;D8V9A7;D8V9E6;D2KUW9;E0D9P4;Q8HVG8;B5U0R6;O98549;Q8ME76;Q95DZ0;Q5TMA6;Q5GLI7;B2BY81;E2D4N0;Q9BAH7;O47068;A5X4C4;Q37283;Q8MEB1;Q37320;Q37220;Q8MFT9;Q09RK5;E2D4N3;P94095;Q9GEN9;O47272;O20245;Q7YJP7;Q5VH01;Q6L9Y0;Q5GLJ2;Q24LK3;C3RXH1;C4MJP0;Q9GE66;Q9MRX0;…	21788	104	CID	C13(Carbamidomethyl)	31.67	2.57695		7	47	46	1	2101	-95.2098	11/198	pps_pisum_OE_trypsin_rep1.mgf
	Low	TFQGPPHGIQVERDKLNK	Q6PSM7;Q71N62;Q9GEB9;B3THI4;Q8HT56;Q33514;P93977;O63147;D2CN03;O63185;O98562;Q4KUD7;Q8WKU6;Q37357;Q33036;Q9GE67;P94074;D8V9A7;D8V9E6;D2KUW9;P28386;Q8ME76;Q95DZ0;Q5TMA6;Q5GLI7;B0YHF2;B2BY81;E2D4N0;Q9BAH7;O47068;A5X4C4;Q37283;Q8MEB1;Q37320;Q37220;Q8MFT9;Q09RK5;E2D4N3;P94095;Q9GEN9;O47272;Q95633;O20245;Q7YJP7;Q5VH01;Q6L9Y0;Q6VW25;Q5GLJ2;Q24LK3;C3RXH1;C4MJP0;Q9GE66;Q9MRX0;B8YHE8;C7AF25;O03636;B0YHR3;…	18858	91	CID		20.94	30.995		3	47	30	1	2063.91	-90.4551	10/196	pps_pisum_OE_trypsin_rep1.mgf
	Low	GGLDFTKDDENVNSQPFMR	B8YGX4;Q6PSM7;Q71N62;O98435;Q9GEB9;B3THI4;Q8HT56;P93977;O63147;Q33620;D2CN03;B6GUT8;D7F7W4;O98562;Q8HDA1;Q4KUD7;Q36637;Q37357;Q33036;Q9GE67;P94074;D8V9A7;D8V9E6;Q8HUY5;D2KUW9;E0D9P4;Q8HVG8;Q6SSI3;O98549;P28386;Q95DZ0;Q8MAT5;Q5TMA6;Q5GLI7;B0YHF2;B2BY81;E2D4N0;O47068;A5X4C4;Q37283;Q8MEB1;Q37320;Q37220;Q09RK5;E2D4N3;P94095;Q9GEN9;O47272;Q7YJP7;Q5VH01;Q6L9Y0;Q6VW25;Q5GLJ2;Q24LK3;Q9GE66;Q9MRX0;B8YHE8;…	21651	113	CID		20.3	14.8583		3	44	26	1	2169.78	-97.0935	5/193	pps_pisum_OE_trypsin_rep1.mgf
O98562	23.19	8	8	457	50.6164	6.75635	179.178	Ribulose 1,5-bisphosphate carboxylase (Fragment) OS=Pleiospermium alatum GN=rbcL PE=3 SV=1 - [O98562_9ROSI]
	Confidence Icon	Sequence	Protein Accessions	# Proteins	# Protein Groups	Activation Type	Modifications	IonScore	Exp Value	Δ Score	Rank	Identity High	Homology Threshold	Charge	m/z [Da]	ΔM [ppm]	Ions Matched	Spectrum File
	High	TFQGPPHGIQVER	Q6PSM7;Q71N62;Q9GEB9;B3THI4;Q8HT56;Q33514;P93977;O63147;D2CN03;D7F7W4;O63185;O98562;Q4KUD7;Q8WKU6;Q37357;Q33036;Q9GE67;P94074;D8V9A7;D8V9E6;D2KUW9;P28386;Q8ME76;Q95DZ0;Q8MAT5;Q5TMA6;Q5GLI7;B0YHF2;B2BY81;C7A5Y1;E2D4N0;Q9BAH7;O47068;A5X4C4;C6FJT8;Q37283;Q8MEB1;Q37320;Q37220;Q8MFT9;Q09RK5;E2D4N3;P94095;Q9GEN9;O47272;Q95633;O20245;Q7YJP7;Q5VH01;Q6L9Y0;Q6VW25;Q5GLJ2;Q24LK3;C3RXH1;C4MJP0;Q9GE66;Q9MRX0;…	19129	100	CID		111.65	2.41975e-08		5	47		1	1465.66	-62.3617	11/139	pps_pisum_OE_trypsin_rep1.mgf
	High	VTPQxGVPPEEAGAAVAAESSTGTWTTVWTDGLTSLDR	O98562	3	1	CID	X5(V)	78.28	2.5645e-05		10	44		1	3856.63	-67.6574	15/435	pps_pisum_OE_trypsin_rep1.mgf
	High	VALEAcVKAR	B3THI4;Q8HT56;Q95CD5;Q33514;P93977;O63147;Q33620;D2CN03;B6GUT8;D7F7W4;O63185;O98562;Q8HDA1;Q4KUD7;Q8WKU6	1195	15	CID	C6(Carbamidomethyl)	68.03	0.000444697		4	46		1	1116.53	-83.7018	8/82	pps_pisum_OE_trypsin_rep1.mgf
	High	YGRPLLGcTIKPK	B8YGX4;Q6PSM7;Q71N62;O98435;Q9GEB9;B3THI4;Q8HT56;Q33514;O63147;Q33620;D2CN03;B6GUT8;D7F7W4;O63185;O98562;Q4KUD7;Q8WKU6;Q36637;Q37357;Q33036;Q9GE67;P94074;D8V9A7;D8V9E6;D2KUW9;E0D9P4;Q8HVG8;B5U0R6;O98549;Q8ME76;Q95DZ0;Q5TMA6;Q5GLI7;B2BY81;C7A5Y1;E2D4N0;Q9BAH7;O47068;A5X4C4;C6FJT8;Q37283;Q8MEB1;Q37320;Q37220;Q8MFT9;Q09RK5;E2D4N3;P94095;Q9GEN9;O47272;O20245;Q7YJP7;Q5VH01;Q6L9Y0;Q5GLJ2;Q24LK3;C3RXH1;…	22107	113	CID	C8(Carbamidomethyl)	63.96	0.00156781		7	47		1	1502.73	-78.6868	9/120	pps_pisum_OE_trypsin_rep1.mgf
	Low	DKLNKYGRPLLGcTIKPK	B8YGX4;Q6PSM7;Q71N62;O98435;Q9GEB9;B3THI4;Q8HT56;Q33514;O63147;Q33620;D2CN03;B6GUT8;O63185;O98562;Q4KUD7;Q8WKU6;Q36637;Q37357;Q33036;Q9GE67;P94074;D8V9A7;D8V9E6;D2KUW9;E0D9P4;Q8HVG8;B5U0R6;O98549;Q8ME76;Q95DZ0;Q5TMA6;Q5GLI7;B2BY81;E2D4N0;Q9BAH7;O47068;A5X4C4;Q37283;Q8MEB1;Q37320;Q37220;Q8MFT9;Q09RK5;E2D4N3;P94095;Q9GEN9;O47272;O20245;Q7YJP7;Q5VH01;Q6L9Y0;Q5GLJ2;Q24LK3;C3RXH1;C4MJP0;Q9GE66;Q9MRX0;…	21788	104	CID	C13(Carbamidomethyl)	31.67	2.57695		7	47	46	1	2101	-95.2098	11/198	pps_pisum_OE_trypsin_rep1.mgf
	Low	TFQGPPHGIQVERDKLNK	Q6PSM7;Q71N62;Q9GEB9;B3THI4;Q8HT56;Q33514;P93977;O63147;D2CN03;O63185;O98562;Q4KUD7;Q8WKU6;Q37357;Q33036;Q9GE67;P94074;D8V9A7;D8V9E6;D2KUW9;P28386;Q8ME76;Q95DZ0;Q5TMA6;Q5GLI7;B0YHF2;B2BY81;E2D4N0;Q9BAH7;O47068;A5X4C4;Q37283;Q8MEB1;Q37320;Q37220;Q8MFT9;Q09RK5;E2D4N3;P94095;Q9GEN9;O47272;Q95633;O20245;Q7YJP7;Q5VH01;Q6L9Y0;Q6VW25;Q5GLJ2;Q24LK3;C3RXH1;C4MJP0;Q9GE66;Q9MRX0;B8YHE8;C7AF25;O03636;B0YHR3;…	18858	91	CID		20.94	30.995		3	47	30	1	2063.91	-90.4551	10/196	pps_pisum_OE_trypsin_rep1.mgf
	Low	GGLDFTKDDENVNSQPFMR	B8YGX4;Q6PSM7;Q71N62;O98435;Q9GEB9;B3THI4;Q8HT56;P93977;O63147;Q33620;D2CN03;B6GUT8;D7F7W4;O98562;Q8HDA1;Q4KUD7;Q36637;Q37357;Q33036;Q9GE67;P94074;D8V9A7;D8V9E6;Q8HUY5;D2KUW9;E0D9P4;Q8HVG8;Q6SSI3;O98549;P28386;Q95DZ0;Q8MAT5;Q5TMA6;Q5GLI7;B0YHF2;B2BY81;E2D4N0;O47068;A5X4C4;Q37283;Q8MEB1;Q37320;Q37220;Q09RK5;E2D4N3;P94095;Q9GEN9;O47272;Q7YJP7;Q5VH01;Q6L9Y0;Q6VW25;Q5GLJ2;Q24LK3;Q9GE66;Q9MRX0;B8YHE8;…	21651	113	CID		20.3	14.8583		3	44	26	1	2169.78	-97.0935	5/193	pps_pisum_OE_trypsin_rep1.mgf
	Low	NEGRDLAR	B8YGX4;Q9GEB9;Q95CD5;O98562;Q8HDA1;Q4KUD7;Q8WKU6;Q37357;Q9GE67;D2KUW9;E0D9P4;Q8HVG8;O98549;P28386;Q8ME76;Q95DZ0;Q8MAT5;Q5GLI7;C7A5Y1;Q9BAH7;O47068;A5X4C4;Q37283;Q8MEB1;Q37220;Q8MFT9;Q09RK5;Q9GEN9;Q95633;O20245;Q7YJP7;Q6L9Y0;Q6VW25;Q5GLJ2;C3RXH1;C4MJP0;Q9MRX0;B8YHE8;C7AF25;Q09W50;B5SPD9;Q42659;O98359;Q8ME51;A1YB30;Q9GEE4;Q7YKR8;Q7YKH2;Q33047;Q9GEQ2;Q8MDR9;Q6L9Y7;C7AF24;B3XY08;Q8HVI6;Q6JXX4;Q6YLQ8;…	13175	83	CID		15.29	68.7989		5	45	30	1	930.433	-44.8729	4/79	pps_pisum_OE_trypsin_rep1.mgf
Q4KUD7	23.4	8	8	453	50.2703	6.53662	179.178	Ribulose-1,5-bisphosphate carboxylase/oxygenase large subunit (Fragment) OS=Prockia sp. Alford 85 GN=rbcL PE=3 SV=1 - [Q4KUD7_9ROSI]
	Confidence Icon	Sequence	Protein Accessions	# Proteins	# Protein Groups	Activation Type	Modifications	IonScore	Exp Value	Δ Score	Rank	Identity High	Homology Threshold	Charge	m/z [Da]	ΔM [ppm]	Ions Matched	Spectrum File
	High	TFQGPPHGIQVER	Q6PSM7;Q71N62;Q9GEB9;B3THI4;Q8HT56;Q33514;P93977;O63147;D2CN03;D7F7W4;O63185;O98562;Q4KUD7;Q8WKU6;Q37357;Q33036;Q9GE67;P94074;D8V9A7;D8V9E6;D2KUW9;P28386;Q8ME76;Q95DZ0;Q8MAT5;Q5TMA6;Q5GLI7;B0YHF2;B2BY81;C7A5Y1;E2D4N0;Q9BAH7;O47068;A5X4C4;C6FJT8;Q37283;Q8MEB1;Q37320;Q37220;Q8MFT9;Q09RK5;E2D4N3;P94095;Q9GEN9;O47272;Q95633;O20245;Q7YJP7;Q5VH01;Q6L9Y0;Q6VW25;Q5GLJ2;Q24LK3;C3RXH1;C4MJP0;Q9GE66;Q9MRX0;…	19129	100	CID		111.65	2.41975e-08		5	47		1	1465.66	-62.3617	11/139	pps_pisum_OE_trypsin_rep1.mgf
	High	VTPQVGVPPEEAGAAVAAESSTGTWTTVWTDGLTSLDR	Q4KUD7;B2Y4Q2	11	2	CID		78.28	2.5645e-05		9	44		1	3856.63	-67.6574	15/435	pps_pisum_OE_trypsin_rep1.mgf
	High	VALEAcVKAR	B3THI4;Q8HT56;Q95CD5;Q33514;P93977;O63147;Q33620;D2CN03;B6GUT8;D7F7W4;O63185;O98562;Q8HDA1;Q4KUD7;Q8WKU6	1195	15	CID	C6(Carbamidomethyl)	68.03	0.000444697		4	46		1	1116.53	-83.7018	8/82	pps_pisum_OE_trypsin_rep1.mgf
	High	YGRPLLGcTIKPK	B8YGX4;Q6PSM7;Q71N62;O98435;Q9GEB9;B3THI4;Q8HT56;Q33514;O63147;Q33620;D2CN03;B6GUT8;D7F7W4;O63185;O98562;Q4KUD7;Q8WKU6;Q36637;Q37357;Q33036;Q9GE67;P94074;D8V9A7;D8V9E6;D2KUW9;E0D9P4;Q8HVG8;B5U0R6;O98549;Q8ME76;Q95DZ0;Q5TMA6;Q5GLI7;B2BY81;C7A5Y1;E2D4N0;Q9BAH7;O47068;A5X4C4;C6FJT8;Q37283;Q8MEB1;Q37320;Q37220;Q8MFT9;Q09RK5;E2D4N3;P94095;Q9GEN9;O47272;O20245;Q7YJP7;Q5VH01;Q6L9Y0;Q5GLJ2;Q24LK3;C3RXH1;…	22107	113	CID	C8(Carbamidomethyl)	63.96	0.00156781		7	47		1	1502.73	-78.6868	9/120	pps_pisum_OE_trypsin_rep1.mgf
	Low	DKLNKYGRPLLGcTIKPK	B8YGX4;Q6PSM7;Q71N62;O98435;Q9GEB9;B3THI4;Q8HT56;Q33514;O63147;Q33620;D2CN03;B6GUT8;O63185;O98562;Q4KUD7;Q8WKU6;Q36637;Q37357;Q33036;Q9GE67;P94074;D8V9A7;D8V9E6;D2KUW9;E0D9P4;Q8HVG8;B5U0R6;O98549;Q8ME76;Q95DZ0;Q5TMA6;Q5GLI7;B2BY81;E2D4N0;Q9BAH7;O47068;A5X4C4;Q37283;Q8MEB1;Q37320;Q37220;Q8MFT9;Q09RK5;E2D4N3;P94095;Q9GEN9;O47272;O20245;Q7YJP7;Q5VH01;Q6L9Y0;Q5GLJ2;Q24LK3;C3RXH1;C4MJP0;Q9GE66;Q9MRX0;…	21788	104	CID	C13(Carbamidomethyl)	31.67	2.57695		7	47	46	1	2101	-95.2098	11/198	pps_pisum_OE_trypsin_rep1.mgf
	Low	TFQGPPHGIQVERDKLNK	Q6PSM7;Q71N62;Q9GEB9;B3THI4;Q8HT56;Q33514;P93977;O63147;D2CN03;O63185;O98562;Q4KUD7;Q8WKU6;Q37357;Q33036;Q9GE67;P94074;D8V9A7;D8V9E6;D2KUW9;P28386;Q8ME76;Q95DZ0;Q5TMA6;Q5GLI7;B0YHF2;B2BY81;E2D4N0;Q9BAH7;O47068;A5X4C4;Q37283;Q8MEB1;Q37320;Q37220;Q8MFT9;Q09RK5;E2D4N3;P94095;Q9GEN9;O47272;Q95633;O20245;Q7YJP7;Q5VH01;Q6L9Y0;Q6VW25;Q5GLJ2;Q24LK3;C3RXH1;C4MJP0;Q9GE66;Q9MRX0;B8YHE8;C7AF25;O03636;B0YHR3;…	18858	91	CID		20.94	30.995		3	47	30	1	2063.91	-90.4551	10/196	pps_pisum_OE_trypsin_rep1.mgf
	Low	GGLDFTKDDENVNSQPFMR	B8YGX4;Q6PSM7;Q71N62;O98435;Q9GEB9;B3THI4;Q8HT56;P93977;O63147;Q33620;D2CN03;B6GUT8;D7F7W4;O98562;Q8HDA1;Q4KUD7;Q36637;Q37357;Q33036;Q9GE67;P94074;D8V9A7;D8V9E6;Q8HUY5;D2KUW9;E0D9P4;Q8HVG8;Q6SSI3;O98549;P28386;Q95DZ0;Q8MAT5;Q5TMA6;Q5GLI7;B0YHF2;B2BY81;E2D4N0;O47068;A5X4C4;Q37283;Q8MEB1;Q37320;Q37220;Q09RK5;E2D4N3;P94095;Q9GEN9;O47272;Q7YJP7;Q5VH01;Q6L9Y0;Q6VW25;Q5GLJ2;Q24LK3;Q9GE66;Q9MRX0;B8YHE8;…	21651	113	CID		20.3	14.8583		3	44	26	1	2169.78	-97.0935	5/193	pps_pisum_OE_trypsin_rep1.mgf
	Low	NEGRDLAR	B8YGX4;Q9GEB9;Q95CD5;O98562;Q8HDA1;Q4KUD7;Q8WKU6;Q37357;Q9GE67;D2KUW9;E0D9P4;Q8HVG8;O98549;P28386;Q8ME76;Q95DZ0;Q8MAT5;Q5GLI7;C7A5Y1;Q9BAH7;O47068;A5X4C4;Q37283;Q8MEB1;Q37220;Q8MFT9;Q09RK5;Q9GEN9;Q95633;O20245;Q7YJP7;Q6L9Y0;Q6VW25;Q5GLJ2;C3RXH1;C4MJP0;Q9MRX0;B8YHE8;C7AF25;Q09W50;B5SPD9;Q42659;O98359;Q8ME51;A1YB30;Q9GEE4;Q7YKR8;Q7YKH2;Q33047;Q9GEQ2;Q8MDR9;Q6L9Y7;C7AF24;B3XY08;Q8HVI6;Q6JXX4;Q6YLQ8;…	13175	83	CID		15.29	68.7989		5	45	30	1	930.433	-44.8729	4/79	pps_pisum_OE_trypsin_rep1.mgf
Q8HVI6	21.38	7	7	449	49.5577	6.88818	165.579	Ribulose 1,5-bisphosphate carboxylase large subunit (Fragment) OS=Cycas revoluta GN=rbcL PE=3 SV=1 - [Q8HVI6_CYCRE]
	Confidence Icon	Sequence	Protein Accessions	# Proteins	# Protein Groups	Activation Type	Modifications	IonScore	Exp Value	Δ Score	Rank	Identity High	Homology Threshold	Charge	m/z [Da]	ΔM [ppm]	Ions Matched	Spectrum File
	High	TFQGPPHGIQVER	Q6PSM7;Q71N62;Q9GEB9;B3THI4;Q8HT56;Q33514;P93977;O63147;D2CN03;D7F7W4;O63185;O98562;Q4KUD7;Q8WKU6;Q37357;Q33036;Q9GE67;P94074;D8V9A7;D8V9E6;D2KUW9;P28386;Q8ME76;Q95DZ0;Q8MAT5;Q5TMA6;Q5GLI7;B0YHF2;B2BY81;C7A5Y1;E2D4N0;Q9BAH7;O47068;A5X4C4;C6FJT8;Q37283;Q8MEB1;Q37320;Q37220;Q8MFT9;Q09RK5;E2D4N3;P94095;Q9GEN9;O47272;Q95633;O20245;Q7YJP7;Q5VH01;Q6L9Y0;Q6VW25;Q5GLJ2;Q24LK3;C3RXH1;C4MJP0;Q9GE66;Q9MRX0;…	19129	100	CID		111.65	2.41975e-08		5	47		1	1465.66	-62.3617	11/139	pps_pisum_OE_trypsin_rep1.mgf
	High	VTPQPGVPPEEAGAAxAAESSTGTWTTVWTDGLTSLDR	Q8HT56;Q8HVI6	4	2	CID	X16(T)	85.17	5.24811e-06	0	1	44		1	3856.63	-58.2217	15/435	pps_pisum_OE_trypsin_rep1.mgf
	High	YGRPLLGcTIKPK	B8YGX4;Q6PSM7;Q71N62;O98435;Q9GEB9;B3THI4;Q8HT56;Q33514;O63147;Q33620;D2CN03;B6GUT8;D7F7W4;O63185;O98562;Q4KUD7;Q8WKU6;Q36637;Q37357;Q33036;Q9GE67;P94074;D8V9A7;D8V9E6;D2KUW9;E0D9P4;Q8HVG8;B5U0R6;O98549;Q8ME76;Q95DZ0;Q5TMA6;Q5GLI7;B2BY81;C7A5Y1;E2D4N0;Q9BAH7;O47068;A5X4C4;C6FJT8;Q37283;Q8MEB1;Q37320;Q37220;Q8MFT9;Q09RK5;E2D4N3;P94095;Q9GEN9;O47272;O20245;Q7YJP7;Q5VH01;Q6L9Y0;Q5GLJ2;Q24LK3;C3RXH1;…	22107	113	CID	C8(Carbamidomethyl)	63.96	0.00156781		7	47		1	1502.73	-78.6868	9/120	pps_pisum_OE_trypsin_rep1.mgf
	Low	DKLNKYGRPLLGcTIKPK	B8YGX4;Q6PSM7;Q71N62;O98435;Q9GEB9;B3THI4;Q8HT56;Q33514;O63147;Q33620;D2CN03;B6GUT8;O63185;O98562;Q4KUD7;Q8WKU6;Q36637;Q37357;Q33036;Q9GE67;P94074;D8V9A7;D8V9E6;D2KUW9;E0D9P4;Q8HVG8;B5U0R6;O98549;Q8ME76;Q95DZ0;Q5TMA6;Q5GLI7;B2BY81;E2D4N0;Q9BAH7;O47068;A5X4C4;Q37283;Q8MEB1;Q37320;Q37220;Q8MFT9;Q09RK5;E2D4N3;P94095;Q9GEN9;O47272;O20245;Q7YJP7;Q5VH01;Q6L9Y0;Q5GLJ2;Q24LK3;C3RXH1;C4MJP0;Q9GE66;Q9MRX0;…	21788	104	CID	C13(Carbamidomethyl)	31.67	2.57695		7	47	46	1	2101	-95.2098	11/198	pps_pisum_OE_trypsin_rep1.mgf
	Low	TFQGPPHGIQVERDKLNK	Q6PSM7;Q71N62;Q9GEB9;B3THI4;Q8HT56;Q33514;P93977;O63147;D2CN03;O63185;O98562;Q4KUD7;Q8WKU6;Q37357;Q33036;Q9GE67;P94074;D8V9A7;D8V9E6;D2KUW9;P28386;Q8ME76;Q95DZ0;Q5TMA6;Q5GLI7;B0YHF2;B2BY81;E2D4N0;Q9BAH7;O47068;A5X4C4;Q37283;Q8MEB1;Q37320;Q37220;Q8MFT9;Q09RK5;E2D4N3;P94095;Q9GEN9;O47272;Q95633;O20245;Q7YJP7;Q5VH01;Q6L9Y0;Q6VW25;Q5GLJ2;Q24LK3;C3RXH1;C4MJP0;Q9GE66;Q9MRX0;B8YHE8;C7AF25;O03636;B0YHR3;…	18858	91	CID		20.94	30.995		3	47	30	1	2063.91	-90.4551	10/196	pps_pisum_OE_trypsin_rep1.mgf
	Low	GGLDFTKDDENVNSQPFMR	B8YGX4;Q6PSM7;Q71N62;O98435;Q9GEB9;B3THI4;Q8HT56;P93977;O63147;Q33620;D2CN03;B6GUT8;D7F7W4;O98562;Q8HDA1;Q4KUD7;Q36637;Q37357;Q33036;Q9GE67;P94074;D8V9A7;D8V9E6;Q8HUY5;D2KUW9;E0D9P4;Q8HVG8;Q6SSI3;O98549;P28386;Q95DZ0;Q8MAT5;Q5TMA6;Q5GLI7;B0YHF2;B2BY81;E2D4N0;O47068;A5X4C4;Q37283;Q8MEB1;Q37320;Q37220;Q09RK5;E2D4N3;P94095;Q9GEN9;O47272;Q7YJP7;Q5VH01;Q6L9Y0;Q6VW25;Q5GLJ2;Q24LK3;Q9GE66;Q9MRX0;B8YHE8;…	21651	113	CID		20.3	14.8583		3	44	26	1	2169.78	-97.0935	5/193	pps_pisum_OE_trypsin_rep1.mgf
	Low	NEGRDLAR	B8YGX4;Q9GEB9;Q95CD5;O98562;Q8HDA1;Q4KUD7;Q8WKU6;Q37357;Q9GE67;D2KUW9;E0D9P4;Q8HVG8;O98549;P28386;Q8ME76;Q95DZ0;Q8MAT5;Q5GLI7;C7A5Y1;Q9BAH7;O47068;A5X4C4;Q37283;Q8MEB1;Q37220;Q8MFT9;Q09RK5;Q9GEN9;Q95633;O20245;Q7YJP7;Q6L9Y0;Q6VW25;Q5GLJ2;C3RXH1;C4MJP0;Q9MRX0;B8YHE8;C7AF25;Q09W50;B5SPD9;Q42659;O98359;Q8ME51;A1YB30;Q9GEE4;Q7YKR8;Q7YKH2;Q33047;Q9GEQ2;Q8MDR9;Q6L9Y7;C7AF24;B3XY08;Q8HVI6;Q6JXX4;Q6YLQ8;…	13175	83	CID		15.29	68.7989		5	45	30	1	930.433	-44.8729	4/79	pps_pisum_OE_trypsin_rep1.mgf
Q6L9Y7	21.33	7	7	450	49.6554	6.68311	165.559	RuBisCO large subunit (Fragment) OS=Yucca australis GN=rbcL PE=3 SV=1 - [Q6L9Y7_9ASPA]
	Confidence Icon	Sequence	Protein Accessions	# Proteins	# Protein Groups	Activation Type	Modifications	IonScore	Exp Value	Δ Score	Rank	Identity High	Homology Threshold	Charge	m/z [Da]	ΔM [ppm]	Ions Matched	Spectrum File
	High	TFQGPPHGIQVER	Q6PSM7;Q71N62;Q9GEB9;B3THI4;Q8HT56;Q33514;P93977;O63147;D2CN03;D7F7W4;O63185;O98562;Q4KUD7;Q8WKU6;Q37357;Q33036;Q9GE67;P94074;D8V9A7;D8V9E6;D2KUW9;P28386;Q8ME76;Q95DZ0;Q8MAT5;Q5TMA6;Q5GLI7;B0YHF2;B2BY81;C7A5Y1;E2D4N0;Q9BAH7;O47068;A5X4C4;C6FJT8;Q37283;Q8MEB1;Q37320;Q37220;Q8MFT9;Q09RK5;E2D4N3;P94095;Q9GEN9;O47272;Q95633;O20245;Q7YJP7;Q5VH01;Q6L9Y0;Q6VW25;Q5GLJ2;Q24LK3;C3RXH1;C4MJP0;Q9GE66;Q9MRX0;…	19129	100	CID		111.65	2.41975e-08		5	47		1	1465.66	-62.3617	11/139	pps_pisum_OE_trypsin_rep1.mgf
	High	VTPQPGVPPExAGAAVAAESSTGTWTTVWTDGLTSLDR	Q6L9Y7;Q6JXX4	9	2	CID	X11(M)	85.15	5.27234e-06		2	44		1	3856.63	-63.0549	15/435	pps_pisum_OE_trypsin_rep1.mgf
	High	YGRPLLGcTIKPK	B8YGX4;Q6PSM7;Q71N62;O98435;Q9GEB9;B3THI4;Q8HT56;Q33514;O63147;Q33620;D2CN03;B6GUT8;D7F7W4;O63185;O98562;Q4KUD7;Q8WKU6;Q36637;Q37357;Q33036;Q9GE67;P94074;D8V9A7;D8V9E6;D2KUW9;E0D9P4;Q8HVG8;B5U0R6;O98549;Q8ME76;Q95DZ0;Q5TMA6;Q5GLI7;B2BY81;C7A5Y1;E2D4N0;Q9BAH7;O47068;A5X4C4;C6FJT8;Q37283;Q8MEB1;Q37320;Q37220;Q8MFT9;Q09RK5;E2D4N3;P94095;Q9GEN9;O47272;O20245;Q7YJP7;Q5VH01;Q6L9Y0;Q5GLJ2;Q24LK3;C3RXH1;…	22107	113	CID	C8(Carbamidomethyl)	63.96	0.00156781		7	47		1	1502.73	-78.6868	9/120	pps_pisum_OE_trypsin_rep1.mgf
	Low	DKLNKYGRPLLGcTIKPK	B8YGX4;Q6PSM7;Q71N62;O98435;Q9GEB9;B3THI4;Q8HT56;Q33514;O63147;Q33620;D2CN03;B6GUT8;O63185;O98562;Q4KUD7;Q8WKU6;Q36637;Q37357;Q33036;Q9GE67;P94074;D8V9A7;D8V9E6;D2KUW9;E0D9P4;Q8HVG8;B5U0R6;O98549;Q8ME76;Q95DZ0;Q5TMA6;Q5GLI7;B2BY81;E2D4N0;Q9BAH7;O47068;A5X4C4;Q37283;Q8MEB1;Q37320;Q37220;Q8MFT9;Q09RK5;E2D4N3;P94095;Q9GEN9;O47272;O20245;Q7YJP7;Q5VH01;Q6L9Y0;Q5GLJ2;Q24LK3;C3RXH1;C4MJP0;Q9GE66;Q9MRX0;…	21788	104	CID	C13(Carbamidomethyl)	31.67	2.57695		7	47	46	1	2101	-95.2098	11/198	pps_pisum_OE_trypsin_rep1.mgf
	Low	TFQGPPHGIQVERDKLNK	Q6PSM7;Q71N62;Q9GEB9;B3THI4;Q8HT56;Q33514;P93977;O63147;D2CN03;O63185;O98562;Q4KUD7;Q8WKU6;Q37357;Q33036;Q9GE67;P94074;D8V9A7;D8V9E6;D2KUW9;P28386;Q8ME76;Q95DZ0;Q5TMA6;Q5GLI7;B0YHF2;B2BY81;E2D4N0;Q9BAH7;O47068;A5X4C4;Q37283;Q8MEB1;Q37320;Q37220;Q8MFT9;Q09RK5;E2D4N3;P94095;Q9GEN9;O47272;Q95633;O20245;Q7YJP7;Q5VH01;Q6L9Y0;Q6VW25;Q5GLJ2;Q24LK3;C3RXH1;C4MJP0;Q9GE66;Q9MRX0;B8YHE8;C7AF25;O03636;B0YHR3;…	18858	91	CID		20.94	30.995		3	47	30	1	2063.91	-90.4551	10/196	pps_pisum_OE_trypsin_rep1.mgf
	Low	GGLDFTKDDENVNSQxFMR	Q6L9Y7;Q8MCX6	4	2	CID	X16(P)	20.3	14.8583		6	44	26	1	2169.78	-97.0935	5/193	pps_pisum_OE_trypsin_rep1.mgf
	Low	NEGRDLAR	B8YGX4;Q9GEB9;Q95CD5;O98562;Q8HDA1;Q4KUD7;Q8WKU6;Q37357;Q9GE67;D2KUW9;E0D9P4;Q8HVG8;O98549;P28386;Q8ME76;Q95DZ0;Q8MAT5;Q5GLI7;C7A5Y1;Q9BAH7;O47068;A5X4C4;Q37283;Q8MEB1;Q37220;Q8MFT9;Q09RK5;Q9GEN9;Q95633;O20245;Q7YJP7;Q6L9Y0;Q6VW25;Q5GLJ2;C3RXH1;C4MJP0;Q9MRX0;B8YHE8;C7AF25;Q09W50;B5SPD9;Q42659;O98359;Q8ME51;A1YB30;Q9GEE4;Q7YKR8;Q7YKH2;Q33047;Q9GEQ2;Q8MDR9;Q6L9Y7;C7AF24;B3XY08;Q8HVI6;Q6JXX4;Q6YLQ8;…	13175	83	CID		15.29	68.7989		5	45	30	1	930.433	-44.8729	4/79	pps_pisum_OE_trypsin_rep1.mgf
Q6JXX4	21.48	7	7	447	49.5639	6.75635	165.559	Ribulose-1,5-bisphosphate carboxylase/oxygenase large subunit (Fragment) OS=Pachycornia triandra GN=rbcL PE=3 SV=1 - [Q6JXX4_9CARY]
	Confidence Icon	Sequence	Protein Accessions	# Proteins	# Protein Groups	Activation Type	Modifications	IonScore	Exp Value	Δ Score	Rank	Identity High	Homology Threshold	Charge	m/z [Da]	ΔM [ppm]	Ions Matched	Spectrum File
	High	TFQGPPHGIQVER	Q6PSM7;Q71N62;Q9GEB9;B3THI4;Q8HT56;Q33514;P93977;O63147;D2CN03;D7F7W4;O63185;O98562;Q4KUD7;Q8WKU6;Q37357;Q33036;Q9GE67;P94074;D8V9A7;D8V9E6;D2KUW9;P28386;Q8ME76;Q95DZ0;Q8MAT5;Q5TMA6;Q5GLI7;B0YHF2;B2BY81;C7A5Y1;E2D4N0;Q9BAH7;O47068;A5X4C4;C6FJT8;Q37283;Q8MEB1;Q37320;Q37220;Q8MFT9;Q09RK5;E2D4N3;P94095;Q9GEN9;O47272;Q95633;O20245;Q7YJP7;Q5VH01;Q6L9Y0;Q6VW25;Q5GLJ2;Q24LK3;C3RXH1;C4MJP0;Q9GE66;Q9MRX0;…	19129	100	CID		111.65	2.41975e-08		5	47		1	1465.66	-62.3617	11/139	pps_pisum_OE_trypsin_rep1.mgf
	High	VTPQPGVPPExAGAAVAAESSTGTWTTVWTDGLTSLDR	Q6L9Y7;Q6JXX4	9	2	CID	X11(M)	85.15	5.27234e-06		2	44		1	3856.63	-63.0549	15/435	pps_pisum_OE_trypsin_rep1.mgf
	High	YGRPLLGcTIKPK	B8YGX4;Q6PSM7;Q71N62;O98435;Q9GEB9;B3THI4;Q8HT56;Q33514;O63147;Q33620;D2CN03;B6GUT8;D7F7W4;O63185;O98562;Q4KUD7;Q8WKU6;Q36637;Q37357;Q33036;Q9GE67;P94074;D8V9A7;D8V9E6;D2KUW9;E0D9P4;Q8HVG8;B5U0R6;O98549;Q8ME76;Q95DZ0;Q5TMA6;Q5GLI7;B2BY81;C7A5Y1;E2D4N0;Q9BAH7;O47068;A5X4C4;C6FJT8;Q37283;Q8MEB1;Q37320;Q37220;Q8MFT9;Q09RK5;E2D4N3;P94095;Q9GEN9;O47272;O20245;Q7YJP7;Q5VH01;Q6L9Y0;Q5GLJ2;Q24LK3;C3RXH1;…	22107	113	CID	C8(Carbamidomethyl)	63.96	0.00156781		7	47		1	1502.73	-78.6868	9/120	pps_pisum_OE_trypsin_rep1.mgf
	Low	DKLNKYGRPLLGcTIKPK	B8YGX4;Q6PSM7;Q71N62;O98435;Q9GEB9;B3THI4;Q8HT56;Q33514;O63147;Q33620;D2CN03;B6GUT8;O63185;O98562;Q4KUD7;Q8WKU6;Q36637;Q37357;Q33036;Q9GE67;P94074;D8V9A7;D8V9E6;D2KUW9;E0D9P4;Q8HVG8;B5U0R6;O98549;Q8ME76;Q95DZ0;Q5TMA6;Q5GLI7;B2BY81;E2D4N0;Q9BAH7;O47068;A5X4C4;Q37283;Q8MEB1;Q37320;Q37220;Q8MFT9;Q09RK5;E2D4N3;P94095;Q9GEN9;O47272;O20245;Q7YJP7;Q5VH01;Q6L9Y0;Q5GLJ2;Q24LK3;C3RXH1;C4MJP0;Q9GE66;Q9MRX0;…	21788	104	CID	C13(Carbamidomethyl)	31.67	2.57695		7	47	46	1	2101	-95.2098	11/198	pps_pisum_OE_trypsin_rep1.mgf
	Low	TFQGPPHGIQVERDKLNK	Q6PSM7;Q71N62;Q9GEB9;B3THI4;Q8HT56;Q33514;P93977;O63147;D2CN03;O63185;O98562;Q4KUD7;Q8WKU6;Q37357;Q33036;Q9GE67;P94074;D8V9A7;D8V9E6;D2KUW9;P28386;Q8ME76;Q95DZ0;Q5TMA6;Q5GLI7;B0YHF2;B2BY81;E2D4N0;Q9BAH7;O47068;A5X4C4;Q37283;Q8MEB1;Q37320;Q37220;Q8MFT9;Q09RK5;E2D4N3;P94095;Q9GEN9;O47272;Q95633;O20245;Q7YJP7;Q5VH01;Q6L9Y0;Q6VW25;Q5GLJ2;Q24LK3;C3RXH1;C4MJP0;Q9GE66;Q9MRX0;B8YHE8;C7AF25;O03636;B0YHR3;…	18858	91	CID		20.94	30.995		3	47	30	1	2063.91	-90.4551	10/196	pps_pisum_OE_trypsin_rep1.mgf
	Low	GGLDFTKDDENVNSQPFMR	B8YGX4;Q6PSM7;Q71N62;O98435;Q9GEB9;B3THI4;Q8HT56;P93977;O63147;Q33620;D2CN03;B6GUT8;D7F7W4;O98562;Q8HDA1;Q4KUD7;Q36637;Q37357;Q33036;Q9GE67;P94074;D8V9A7;D8V9E6;Q8HUY5;D2KUW9;E0D9P4;Q8HVG8;Q6SSI3;O98549;P28386;Q95DZ0;Q8MAT5;Q5TMA6;Q5GLI7;B0YHF2;B2BY81;E2D4N0;O47068;A5X4C4;Q37283;Q8MEB1;Q37320;Q37220;Q09RK5;E2D4N3;P94095;Q9GEN9;O47272;Q7YJP7;Q5VH01;Q6L9Y0;Q6VW25;Q5GLJ2;Q24LK3;Q9GE66;Q9MRX0;B8YHE8;…	21651	113	CID		20.3	14.8583		3	44	26	1	2169.78	-97.0935	5/193	pps_pisum_OE_trypsin_rep1.mgf
	Low	NEGRDLAR	B8YGX4;Q9GEB9;Q95CD5;O98562;Q8HDA1;Q4KUD7;Q8WKU6;Q37357;Q9GE67;D2KUW9;E0D9P4;Q8HVG8;O98549;P28386;Q8ME76;Q95DZ0;Q8MAT5;Q5GLI7;C7A5Y1;Q9BAH7;O47068;A5X4C4;Q37283;Q8MEB1;Q37220;Q8MFT9;Q09RK5;Q9GEN9;Q95633;O20245;Q7YJP7;Q6L9Y0;Q6VW25;Q5GLJ2;C3RXH1;C4MJP0;Q9MRX0;B8YHE8;C7AF25;Q09W50;B5SPD9;Q42659;O98359;Q8ME51;A1YB30;Q9GEE4;Q7YKR8;Q7YKH2;Q33047;Q9GEQ2;Q8MDR9;Q6L9Y7;C7AF24;B3XY08;Q8HVI6;Q6JXX4;Q6YLQ8;…	13175	83	CID		15.29	68.7989		5	45	30	1	930.433	-44.8729	4/79	pps_pisum_OE_trypsin_rep1.mgf
P0C891	25.32	3	3	158	17.1551	8.22119	164.79	Outer envelope protein OF 80 kDa (Fragments) OS=Pisum sativum GN=OEP80 PE=1 SV=1 - [OEP80_PEA]
	Confidence Icon	Sequence	Protein Accessions	# Proteins	# Protein Groups	Activation Type	Modifications	IonScore	Exp Value	Δ Score	Rank	Identity High	Homology Threshold	Charge	m/z [Da]	ΔM [ppm]	Ions Matched	Spectrum File
	High	TPGTLVHGNQDGNSNLTIGR	P0C891	1	1	CID		164.79	6.89428e-14	0.866667	1	45	44	1	2050.91	-55.8453	19/209	pps_pisum_OE_trypsin_rep1.mgf
	Low	WSGTAGLIFQR	P0C891	1	1	CID		27.47	4.19252	0.37037	1	45	31	1	1235.63	-20.0611	9/93	pps_pisum_OE_trypsin_rep1.mgf
	Low	VLISEVLVR	P0C891	1	1	CID		16.48	30.9447	0.1875	1	43	27	1	1027.64	-13.3929	6/70	pps_pisum_OE_trypsin_rep1.mgf
Q6L9Y0	21.19	7	7	453	49.7862	6.48096	163.789	RuBisCO large subunit (Fragment) OS=Butia yatay GN=rbcL PE=3 SV=1 - [Q6L9Y0_9LILI]
	Confidence Icon	Sequence	Protein Accessions	# Proteins	# Protein Groups	Activation Type	Modifications	IonScore	Exp Value	Δ Score	Rank	Identity High	Homology Threshold	Charge	m/z [Da]	ΔM [ppm]	Ions Matched	Spectrum File
	High	TFQGPPHGIQVER	Q6PSM7;Q71N62;Q9GEB9;B3THI4;Q8HT56;Q33514;P93977;O63147;D2CN03;D7F7W4;O63185;O98562;Q4KUD7;Q8WKU6;Q37357;Q33036;Q9GE67;P94074;D8V9A7;D8V9E6;D2KUW9;P28386;Q8ME76;Q95DZ0;Q8MAT5;Q5TMA6;Q5GLI7;B0YHF2;B2BY81;C7A5Y1;E2D4N0;Q9BAH7;O47068;A5X4C4;C6FJT8;Q37283;Q8MEB1;Q37320;Q37220;Q8MFT9;Q09RK5;E2D4N3;P94095;Q9GEN9;O47272;Q95633;O20245;Q7YJP7;Q5VH01;Q6L9Y0;Q6VW25;Q5GLJ2;Q24LK3;C3RXH1;C4MJP0;Q9GE66;Q9MRX0;…	19129	100	CID		111.65	2.41975e-08		5	47		1	1465.66	-62.3617	11/139	pps_pisum_OE_trypsin_rep1.mgf
	High	xTPQPGVPPEEAGAAVAAESSTGTWTTVWTDGLTSLDR	Q6L9Y0;Q078X8	11	2	CID	X1(T)	83.38	7.92507e-06		3	44		1	3856.63	-58.2217	15/435	pps_pisum_OE_trypsin_rep1.mgf
	High	YGRPLLGcTIKPK	B8YGX4;Q6PSM7;Q71N62;O98435;Q9GEB9;B3THI4;Q8HT56;Q33514;O63147;Q33620;D2CN03;B6GUT8;D7F7W4;O63185;O98562;Q4KUD7;Q8WKU6;Q36637;Q37357;Q33036;Q9GE67;P94074;D8V9A7;D8V9E6;D2KUW9;E0D9P4;Q8HVG8;B5U0R6;O98549;Q8ME76;Q95DZ0;Q5TMA6;Q5GLI7;B2BY81;C7A5Y1;E2D4N0;Q9BAH7;O47068;A5X4C4;C6FJT8;Q37283;Q8MEB1;Q37320;Q37220;Q8MFT9;Q09RK5;E2D4N3;P94095;Q9GEN9;O47272;O20245;Q7YJP7;Q5VH01;Q6L9Y0;Q5GLJ2;Q24LK3;C3RXH1;…	22107	113	CID	C8(Carbamidomethyl)	63.96	0.00156781		7	47		1	1502.73	-78.6868	9/120	pps_pisum_OE_trypsin_rep1.mgf
	Low	DKLNKYGRPLLGcTIKPK	B8YGX4;Q6PSM7;Q71N62;O98435;Q9GEB9;B3THI4;Q8HT56;Q33514;O63147;Q33620;D2CN03;B6GUT8;O63185;O98562;Q4KUD7;Q8WKU6;Q36637;Q37357;Q33036;Q9GE67;P94074;D8V9A7;D8V9E6;D2KUW9;E0D9P4;Q8HVG8;B5U0R6;O98549;Q8ME76;Q95DZ0;Q5TMA6;Q5GLI7;B2BY81;E2D4N0;Q9BAH7;O47068;A5X4C4;Q37283;Q8MEB1;Q37320;Q37220;Q8MFT9;Q09RK5;E2D4N3;P94095;Q9GEN9;O47272;O20245;Q7YJP7;Q5VH01;Q6L9Y0;Q5GLJ2;Q24LK3;C3RXH1;C4MJP0;Q9GE66;Q9MRX0;…	21788	104	CID	C13(Carbamidomethyl)	31.67	2.57695		7	47	46	1	2101	-95.2098	11/198	pps_pisum_OE_trypsin_rep1.mgf
	Low	TFQGPPHGIQVERDKLNK	Q6PSM7;Q71N62;Q9GEB9;B3THI4;Q8HT56;Q33514;P93977;O63147;D2CN03;O63185;O98562;Q4KUD7;Q8WKU6;Q37357;Q33036;Q9GE67;P94074;D8V9A7;D8V9E6;D2KUW9;P28386;Q8ME76;Q95DZ0;Q5TMA6;Q5GLI7;B0YHF2;B2BY81;E2D4N0;Q9BAH7;O47068;A5X4C4;Q37283;Q8MEB1;Q37320;Q37220;Q8MFT9;Q09RK5;E2D4N3;P94095;Q9GEN9;O47272;Q95633;O20245;Q7YJP7;Q5VH01;Q6L9Y0;Q6VW25;Q5GLJ2;Q24LK3;C3RXH1;C4MJP0;Q9GE66;Q9MRX0;B8YHE8;C7AF25;O03636;B0YHR3;…	18858	91	CID		20.94	30.995		3	47	30	1	2063.91	-90.4551	10/196	pps_pisum_OE_trypsin_rep1.mgf
	Low	GGLDFTKDDENVNSQPFMR	B8YGX4;Q6PSM7;Q71N62;O98435;Q9GEB9;B3THI4;Q8HT56;P93977;O63147;Q33620;D2CN03;B6GUT8;D7F7W4;O98562;Q8HDA1;Q4KUD7;Q36637;Q37357;Q33036;Q9GE67;P94074;D8V9A7;D8V9E6;Q8HUY5;D2KUW9;E0D9P4;Q8HVG8;Q6SSI3;O98549;P28386;Q95DZ0;Q8MAT5;Q5TMA6;Q5GLI7;B0YHF2;B2BY81;E2D4N0;O47068;A5X4C4;Q37283;Q8MEB1;Q37320;Q37220;Q09RK5;E2D4N3;P94095;Q9GEN9;O47272;Q7YJP7;Q5VH01;Q6L9Y0;Q6VW25;Q5GLJ2;Q24LK3;Q9GE66;Q9MRX0;B8YHE8;…	21651	113	CID		20.3	14.8583		3	44	26	1	2169.78	-97.0935	5/193	pps_pisum_OE_trypsin_rep1.mgf
	Low	NEGRDLAR	B8YGX4;Q9GEB9;Q95CD5;O98562;Q8HDA1;Q4KUD7;Q8WKU6;Q37357;Q9GE67;D2KUW9;E0D9P4;Q8HVG8;O98549;P28386;Q8ME76;Q95DZ0;Q8MAT5;Q5GLI7;C7A5Y1;Q9BAH7;O47068;A5X4C4;Q37283;Q8MEB1;Q37220;Q8MFT9;Q09RK5;Q9GEN9;Q95633;O20245;Q7YJP7;Q6L9Y0;Q6VW25;Q5GLJ2;C3RXH1;C4MJP0;Q9MRX0;B8YHE8;C7AF25;Q09W50;B5SPD9;Q42659;O98359;Q8ME51;A1YB30;Q9GEE4;Q7YKR8;Q7YKH2;Q33047;Q9GEQ2;Q8MDR9;Q6L9Y7;C7AF24;B3XY08;Q8HVI6;Q6JXX4;Q6YLQ8;…	13175	83	CID		15.29	68.7989		5	45	30	1	930.433	-44.8729	4/79	pps_pisum_OE_trypsin_rep1.mgf
Q7YJP7	21.29	7	7	451	49.991	7.02002	162.079	Ribulose 1,5-bisphosphate carboxylase large subunit (Fragment) OS=Aloe conifera GN=rbcL PE=3 SV=1 - [Q7YJP7_9ASPA]
	Confidence Icon	Sequence	Protein Accessions	# Proteins	# Protein Groups	Activation Type	Modifications	IonScore	Exp Value	Δ Score	Rank	Identity High	Homology Threshold	Charge	m/z [Da]	ΔM [ppm]	Ions Matched	Spectrum File
	High	TFQGPPHGIQVER	Q6PSM7;Q71N62;Q9GEB9;B3THI4;Q8HT56;Q33514;P93977;O63147;D2CN03;D7F7W4;O63185;O98562;Q4KUD7;Q8WKU6;Q37357;Q33036;Q9GE67;P94074;D8V9A7;D8V9E6;D2KUW9;P28386;Q8ME76;Q95DZ0;Q8MAT5;Q5TMA6;Q5GLI7;B0YHF2;B2BY81;C7A5Y1;E2D4N0;Q9BAH7;O47068;A5X4C4;C6FJT8;Q37283;Q8MEB1;Q37320;Q37220;Q8MFT9;Q09RK5;E2D4N3;P94095;Q9GEN9;O47272;Q95633;O20245;Q7YJP7;Q5VH01;Q6L9Y0;Q6VW25;Q5GLJ2;Q24LK3;C3RXH1;C4MJP0;Q9GE66;Q9MRX0;…	19129	100	CID		111.65	2.41975e-08		5	47		1	1465.66	-62.3617	11/139	pps_pisum_OE_trypsin_rep1.mgf
	High	VTPQPGxPPEEAGAAVAAESSTGTWTTVWTDGLTSLDR	Q7YJP7	3	1	CID	X7(T)	81.67	1.17491e-05		4	44		1	3856.63	-58.2217	15/435	pps_pisum_OE_trypsin_rep1.mgf
	High	YGRPLLGcTIKPK	B8YGX4;Q6PSM7;Q71N62;O98435;Q9GEB9;B3THI4;Q8HT56;Q33514;O63147;Q33620;D2CN03;B6GUT8;D7F7W4;O63185;O98562;Q4KUD7;Q8WKU6;Q36637;Q37357;Q33036;Q9GE67;P94074;D8V9A7;D8V9E6;D2KUW9;E0D9P4;Q8HVG8;B5U0R6;O98549;Q8ME76;Q95DZ0;Q5TMA6;Q5GLI7;B2BY81;C7A5Y1;E2D4N0;Q9BAH7;O47068;A5X4C4;C6FJT8;Q37283;Q8MEB1;Q37320;Q37220;Q8MFT9;Q09RK5;E2D4N3;P94095;Q9GEN9;O47272;O20245;Q7YJP7;Q5VH01;Q6L9Y0;Q5GLJ2;Q24LK3;C3RXH1;…	22107	113	CID	C8(Carbamidomethyl)	63.96	0.00156781		7	47		1	1502.73	-78.6868	9/120	pps_pisum_OE_trypsin_rep1.mgf
	Low	DKLNKYGRPLLGcTIKPK	B8YGX4;Q6PSM7;Q71N62;O98435;Q9GEB9;B3THI4;Q8HT56;Q33514;O63147;Q33620;D2CN03;B6GUT8;O63185;O98562;Q4KUD7;Q8WKU6;Q36637;Q37357;Q33036;Q9GE67;P94074;D8V9A7;D8V9E6;D2KUW9;E0D9P4;Q8HVG8;B5U0R6;O98549;Q8ME76;Q95DZ0;Q5TMA6;Q5GLI7;B2BY81;E2D4N0;Q9BAH7;O47068;A5X4C4;Q37283;Q8MEB1;Q37320;Q37220;Q8MFT9;Q09RK5;E2D4N3;P94095;Q9GEN9;O47272;O20245;Q7YJP7;Q5VH01;Q6L9Y0;Q5GLJ2;Q24LK3;C3RXH1;C4MJP0;Q9GE66;Q9MRX0;…	21788	104	CID	C13(Carbamidomethyl)	31.67	2.57695		7	47	46	1	2101	-95.2098	11/198	pps_pisum_OE_trypsin_rep1.mgf
	Low	TFQGPPHGIQVERDKLNK	Q6PSM7;Q71N62;Q9GEB9;B3THI4;Q8HT56;Q33514;P93977;O63147;D2CN03;O63185;O98562;Q4KUD7;Q8WKU6;Q37357;Q33036;Q9GE67;P94074;D8V9A7;D8V9E6;D2KUW9;P28386;Q8ME76;Q95DZ0;Q5TMA6;Q5GLI7;B0YHF2;B2BY81;E2D4N0;Q9BAH7;O47068;A5X4C4;Q37283;Q8MEB1;Q37320;Q37220;Q8MFT9;Q09RK5;E2D4N3;P94095;Q9GEN9;O47272;Q95633;O20245;Q7YJP7;Q5VH01;Q6L9Y0;Q6VW25;Q5GLJ2;Q24LK3;C3RXH1;C4MJP0;Q9GE66;Q9MRX0;B8YHE8;C7AF25;O03636;B0YHR3;…	18858	91	CID		20.94	30.995		3	47	30	1	2063.91	-90.4551	10/196	pps_pisum_OE_trypsin_rep1.mgf
	Low	GGLDFTKDDENVNSQPFMR	B8YGX4;Q6PSM7;Q71N62;O98435;Q9GEB9;B3THI4;Q8HT56;P93977;O63147;Q33620;D2CN03;B6GUT8;D7F7W4;O98562;Q8HDA1;Q4KUD7;Q36637;Q37357;Q33036;Q9GE67;P94074;D8V9A7;D8V9E6;Q8HUY5;D2KUW9;E0D9P4;Q8HVG8;Q6SSI3;O98549;P28386;Q95DZ0;Q8MAT5;Q5TMA6;Q5GLI7;B0YHF2;B2BY81;E2D4N0;O47068;A5X4C4;Q37283;Q8MEB1;Q37320;Q37220;Q09RK5;E2D4N3;P94095;Q9GEN9;O47272;Q7YJP7;Q5VH01;Q6L9Y0;Q6VW25;Q5GLJ2;Q24LK3;Q9GE66;Q9MRX0;B8YHE8;…	21651	113	CID		20.3	14.8583		3	44	26	1	2169.78	-97.0935	5/193	pps_pisum_OE_trypsin_rep1.mgf
	Low	NEGRDLAR	B8YGX4;Q9GEB9;Q95CD5;O98562;Q8HDA1;Q4KUD7;Q8WKU6;Q37357;Q9GE67;D2KUW9;E0D9P4;Q8HVG8;O98549;P28386;Q8ME76;Q95DZ0;Q8MAT5;Q5GLI7;C7A5Y1;Q9BAH7;O47068;A5X4C4;Q37283;Q8MEB1;Q37220;Q8MFT9;Q09RK5;Q9GEN9;Q95633;O20245;Q7YJP7;Q6L9Y0;Q6VW25;Q5GLJ2;C3RXH1;C4MJP0;Q9MRX0;B8YHE8;C7AF25;Q09W50;B5SPD9;Q42659;O98359;Q8ME51;A1YB30;Q9GEE4;Q7YKR8;Q7YKH2;Q33047;Q9GEQ2;Q8MDR9;Q6L9Y7;C7AF24;B3XY08;Q8HVI6;Q6JXX4;Q6YLQ8;…	13175	83	CID		15.29	68.7989		5	45	30	1	930.433	-44.8729	4/79	pps_pisum_OE_trypsin_rep1.mgf
A1YB30	23.53	7	7	408	45.0374	6.91748	162.049	Ribulose-1,5-bisphosphate carboxylase/oxygenase large subunit (Fragment) OS=Pentameris thuarii GN=rbcL PE=4 SV=1 - [A1YB30_9POAL]
	Confidence Icon	Sequence	Protein Accessions	# Proteins	# Protein Groups	Activation Type	Modifications	IonScore	Exp Value	Δ Score	Rank	Identity High	Homology Threshold	Charge	m/z [Da]	ΔM [ppm]	Ions Matched	Spectrum File
	High	TFQGPPHGIQVER	Q6PSM7;Q71N62;Q9GEB9;B3THI4;Q8HT56;Q33514;P93977;O63147;D2CN03;D7F7W4;O63185;O98562;Q4KUD7;Q8WKU6;Q37357;Q33036;Q9GE67;P94074;D8V9A7;D8V9E6;D2KUW9;P28386;Q8ME76;Q95DZ0;Q8MAT5;Q5TMA6;Q5GLI7;B0YHF2;B2BY81;C7A5Y1;E2D4N0;Q9BAH7;O47068;A5X4C4;C6FJT8;Q37283;Q8MEB1;Q37320;Q37220;Q8MFT9;Q09RK5;E2D4N3;P94095;Q9GEN9;O47272;Q95633;O20245;Q7YJP7;Q5VH01;Q6L9Y0;Q6VW25;Q5GLJ2;Q24LK3;C3RXH1;C4MJP0;Q9GE66;Q9MRX0;…	19129	100	CID		111.65	2.41975e-08		5	47		1	1465.66	-62.3617	11/139	pps_pisum_OE_trypsin_rep1.mgf
	High	VxPQPGVPPEEAGAAVAAESSTGTWTTVWTDGLTSLDR	A1YB30	7	1	CID	X2(C)	81.64	1.18305e-05		5	44		1	3856.63	-53.6192	15/419	pps_pisum_OE_trypsin_rep1.mgf
	High	YGRPLLGcTIKPK	B8YGX4;Q6PSM7;Q71N62;O98435;Q9GEB9;B3THI4;Q8HT56;Q33514;O63147;Q33620;D2CN03;B6GUT8;D7F7W4;O63185;O98562;Q4KUD7;Q8WKU6;Q36637;Q37357;Q33036;Q9GE67;P94074;D8V9A7;D8V9E6;D2KUW9;E0D9P4;Q8HVG8;B5U0R6;O98549;Q8ME76;Q95DZ0;Q5TMA6;Q5GLI7;B2BY81;C7A5Y1;E2D4N0;Q9BAH7;O47068;A5X4C4;C6FJT8;Q37283;Q8MEB1;Q37320;Q37220;Q8MFT9;Q09RK5;E2D4N3;P94095;Q9GEN9;O47272;O20245;Q7YJP7;Q5VH01;Q6L9Y0;Q5GLJ2;Q24LK3;C3RXH1;…	22107	113	CID	C8(Carbamidomethyl)	63.96	0.00156781		7	47		1	1502.73	-78.6868	9/120	pps_pisum_OE_trypsin_rep1.mgf
	Low	DKLNKYGRPLLGcTIKPK	B8YGX4;Q6PSM7;Q71N62;O98435;Q9GEB9;B3THI4;Q8HT56;Q33514;O63147;Q33620;D2CN03;B6GUT8;O63185;O98562;Q4KUD7;Q8WKU6;Q36637;Q37357;Q33036;Q9GE67;P94074;D8V9A7;D8V9E6;D2KUW9;E0D9P4;Q8HVG8;B5U0R6;O98549;Q8ME76;Q95DZ0;Q5TMA6;Q5GLI7;B2BY81;E2D4N0;Q9BAH7;O47068;A5X4C4;Q37283;Q8MEB1;Q37320;Q37220;Q8MFT9;Q09RK5;E2D4N3;P94095;Q9GEN9;O47272;O20245;Q7YJP7;Q5VH01;Q6L9Y0;Q5GLJ2;Q24LK3;C3RXH1;C4MJP0;Q9GE66;Q9MRX0;…	21788	104	CID	C13(Carbamidomethyl)	31.67	2.57695		7	47	46	1	2101	-95.2098	11/198	pps_pisum_OE_trypsin_rep1.mgf
	Low	TFQGPPHGIQVERDKLNK	Q6PSM7;Q71N62;Q9GEB9;B3THI4;Q8HT56;Q33514;P93977;O63147;D2CN03;O63185;O98562;Q4KUD7;Q8WKU6;Q37357;Q33036;Q9GE67;P94074;D8V9A7;D8V9E6;D2KUW9;P28386;Q8ME76;Q95DZ0;Q5TMA6;Q5GLI7;B0YHF2;B2BY81;E2D4N0;Q9BAH7;O47068;A5X4C4;Q37283;Q8MEB1;Q37320;Q37220;Q8MFT9;Q09RK5;E2D4N3;P94095;Q9GEN9;O47272;Q95633;O20245;Q7YJP7;Q5VH01;Q6L9Y0;Q6VW25;Q5GLJ2;Q24LK3;C3RXH1;C4MJP0;Q9GE66;Q9MRX0;B8YHE8;C7AF25;O03636;B0YHR3;…	18858	91	CID		20.94	30.995		3	47	30	1	2063.91	-90.4551	10/196	pps_pisum_OE_trypsin_rep1.mgf
	Low	GGLDFTKDDENVNSQPFMR	B8YGX4;Q6PSM7;Q71N62;O98435;Q9GEB9;B3THI4;Q8HT56;P93977;O63147;Q33620;D2CN03;B6GUT8;D7F7W4;O98562;Q8HDA1;Q4KUD7;Q36637;Q37357;Q33036;Q9GE67;P94074;D8V9A7;D8V9E6;Q8HUY5;D2KUW9;E0D9P4;Q8HVG8;Q6SSI3;O98549;P28386;Q95DZ0;Q8MAT5;Q5TMA6;Q5GLI7;B0YHF2;B2BY81;E2D4N0;O47068;A5X4C4;Q37283;Q8MEB1;Q37320;Q37220;Q09RK5;E2D4N3;P94095;Q9GEN9;O47272;Q7YJP7;Q5VH01;Q6L9Y0;Q6VW25;Q5GLJ2;Q24LK3;Q9GE66;Q9MRX0;B8YHE8;…	21651	113	CID		20.3	14.8583		3	44	26	1	2169.78	-97.0935	5/193	pps_pisum_OE_trypsin_rep1.mgf
	Low	NEGRDLAR	B8YGX4;Q9GEB9;Q95CD5;O98562;Q8HDA1;Q4KUD7;Q8WKU6;Q37357;Q9GE67;D2KUW9;E0D9P4;Q8HVG8;O98549;P28386;Q8ME76;Q95DZ0;Q8MAT5;Q5GLI7;C7A5Y1;Q9BAH7;O47068;A5X4C4;Q37283;Q8MEB1;Q37220;Q8MFT9;Q09RK5;Q9GEN9;Q95633;O20245;Q7YJP7;Q6L9Y0;Q6VW25;Q5GLJ2;C3RXH1;C4MJP0;Q9MRX0;B8YHE8;C7AF25;Q09W50;B5SPD9;Q42659;O98359;Q8ME51;A1YB30;Q9GEE4;Q7YKR8;Q7YKH2;Q33047;Q9GEQ2;Q8MDR9;Q6L9Y7;C7AF24;B3XY08;Q8HVI6;Q6JXX4;Q6YLQ8;…	13175	83	CID		15.29	68.7989		5	45	30	1	930.433	-44.8729	4/79	pps_pisum_OE_trypsin_rep1.mgf
Q5GLJ2	22.22	9	7	432	47.7958	6.75635	162.039	Ribulose 1,5-bisphosphate carboxylase/oxygenase large subunit (Fragment) OS=Encephalartos natalensis GN=rbcL PE=3 SV=1 - [Q5GLJ2_9SPER]
	Confidence Icon	Sequence	Protein Accessions	# Proteins	# Protein Groups	Activation Type	Modifications	IonScore	Exp Value	Δ Score	Rank	Identity High	Homology Threshold	Charge	m/z [Da]	ΔM [ppm]	Ions Matched	Spectrum File
	High	TFQGPPHGIQVER	Q6PSM7;Q71N62;Q9GEB9;B3THI4;Q8HT56;Q33514;P93977;O63147;D2CN03;D7F7W4;O63185;O98562;Q4KUD7;Q8WKU6;Q37357;Q33036;Q9GE67;P94074;D8V9A7;D8V9E6;D2KUW9;P28386;Q8ME76;Q95DZ0;Q8MAT5;Q5TMA6;Q5GLI7;B0YHF2;B2BY81;C7A5Y1;E2D4N0;Q9BAH7;O47068;A5X4C4;C6FJT8;Q37283;Q8MEB1;Q37320;Q37220;Q8MFT9;Q09RK5;E2D4N3;P94095;Q9GEN9;O47272;Q95633;O20245;Q7YJP7;Q5VH01;Q6L9Y0;Q6VW25;Q5GLJ2;Q24LK3;C3RXH1;C4MJP0;Q9GE66;Q9MRX0;…	19129	100	CID		111.65	2.41975e-08		5	47		1	1465.66	-62.3617	11/139	pps_pisum_OE_trypsin_rep1.mgf
	High	VxPQPGVPAEEAGAAVAAESSTGTWTTVWTDGLTSLDR	Q5GLJ2	1	1	CID	X2(E)	81.63	1.18578e-05		6	44		1	3856.63	-58.2242	15/419	pps_pisum_OE_trypsin_rep1.mgf
	High	YGRPLLGcTIKPK	B8YGX4;Q6PSM7;Q71N62;O98435;Q9GEB9;B3THI4;Q8HT56;Q33514;O63147;Q33620;D2CN03;B6GUT8;D7F7W4;O63185;O98562;Q4KUD7;Q8WKU6;Q36637;Q37357;Q33036;Q9GE67;P94074;D8V9A7;D8V9E6;D2KUW9;E0D9P4;Q8HVG8;B5U0R6;O98549;Q8ME76;Q95DZ0;Q5TMA6;Q5GLI7;B2BY81;C7A5Y1;E2D4N0;Q9BAH7;O47068;A5X4C4;C6FJT8;Q37283;Q8MEB1;Q37320;Q37220;Q8MFT9;Q09RK5;E2D4N3;P94095;Q9GEN9;O47272;O20245;Q7YJP7;Q5VH01;Q6L9Y0;Q5GLJ2;Q24LK3;C3RXH1;…	22107	113	CID	C8(Carbamidomethyl)	63.96	0.00156781		7	47		1	1502.73	-78.6868	9/120	pps_pisum_OE_trypsin_rep1.mgf
	Low	VxPQPGVPAEEAGAAVAAESSTGTWTTVWTDGLTSLDR	Q5GLJ2	1	1	CID	X2(K)	33.23	0.799942		9	44		1	3855.62	-74.4558	11/419	pps_pisum_OE_trypsin_rep1.mgf
	Low	VxPQPGVPAEEAGAAVAAESSTGTWTTVWTDGLTSLDR	Q5GLJ2	1	1	CID	X2(Q)	33.23	0.799942		10	44		1	3855.62	-65.0177	11/419	pps_pisum_OE_trypsin_rep1.mgf
	Low	DKLNKYGRPLLGcTIKPK	B8YGX4;Q6PSM7;Q71N62;O98435;Q9GEB9;B3THI4;Q8HT56;Q33514;O63147;Q33620;D2CN03;B6GUT8;O63185;O98562;Q4KUD7;Q8WKU6;Q36637;Q37357;Q33036;Q9GE67;P94074;D8V9A7;D8V9E6;D2KUW9;E0D9P4;Q8HVG8;B5U0R6;O98549;Q8ME76;Q95DZ0;Q5TMA6;Q5GLI7;B2BY81;E2D4N0;Q9BAH7;O47068;A5X4C4;Q37283;Q8MEB1;Q37320;Q37220;Q8MFT9;Q09RK5;E2D4N3;P94095;Q9GEN9;O47272;O20245;Q7YJP7;Q5VH01;Q6L9Y0;Q5GLJ2;Q24LK3;C3RXH1;C4MJP0;Q9GE66;Q9MRX0;…	21788	104	CID	C13(Carbamidomethyl)	31.67	2.57695		7	47	46	1	2101	-95.2098	11/198	pps_pisum_OE_trypsin_rep1.mgf
	Low	TFQGPPHGIQVERDKLNK	Q6PSM7;Q71N62;Q9GEB9;B3THI4;Q8HT56;Q33514;P93977;O63147;D2CN03;O63185;O98562;Q4KUD7;Q8WKU6;Q37357;Q33036;Q9GE67;P94074;D8V9A7;D8V9E6;D2KUW9;P28386;Q8ME76;Q95DZ0;Q5TMA6;Q5GLI7;B0YHF2;B2BY81;E2D4N0;Q9BAH7;O47068;A5X4C4;Q37283;Q8MEB1;Q37320;Q37220;Q8MFT9;Q09RK5;E2D4N3;P94095;Q9GEN9;O47272;Q95633;O20245;Q7YJP7;Q5VH01;Q6L9Y0;Q6VW25;Q5GLJ2;Q24LK3;C3RXH1;C4MJP0;Q9GE66;Q9MRX0;B8YHE8;C7AF25;O03636;B0YHR3;…	18858	91	CID		20.94	30.995		3	47	30	1	2063.91	-90.4551	10/196	pps_pisum_OE_trypsin_rep1.mgf
	Low	GGLDFTKDDENVNSQPFMR	B8YGX4;Q6PSM7;Q71N62;O98435;Q9GEB9;B3THI4;Q8HT56;P93977;O63147;Q33620;D2CN03;B6GUT8;D7F7W4;O98562;Q8HDA1;Q4KUD7;Q36637;Q37357;Q33036;Q9GE67;P94074;D8V9A7;D8V9E6;Q8HUY5;D2KUW9;E0D9P4;Q8HVG8;Q6SSI3;O98549;P28386;Q95DZ0;Q8MAT5;Q5TMA6;Q5GLI7;B0YHF2;B2BY81;E2D4N0;O47068;A5X4C4;Q37283;Q8MEB1;Q37320;Q37220;Q09RK5;E2D4N3;P94095;Q9GEN9;O47272;Q7YJP7;Q5VH01;Q6L9Y0;Q6VW25;Q5GLJ2;Q24LK3;Q9GE66;Q9MRX0;B8YHE8;…	21651	113	CID		20.3	14.8583		3	44	26	1	2169.78	-97.0935	5/193	pps_pisum_OE_trypsin_rep1.mgf
	Low	NEGRDLAR	B8YGX4;Q9GEB9;Q95CD5;O98562;Q8HDA1;Q4KUD7;Q8WKU6;Q37357;Q9GE67;D2KUW9;E0D9P4;Q8HVG8;O98549;P28386;Q8ME76;Q95DZ0;Q8MAT5;Q5GLI7;C7A5Y1;Q9BAH7;O47068;A5X4C4;Q37283;Q8MEB1;Q37220;Q8MFT9;Q09RK5;Q9GEN9;Q95633;O20245;Q7YJP7;Q6L9Y0;Q6VW25;Q5GLJ2;C3RXH1;C4MJP0;Q9MRX0;B8YHE8;C7AF25;Q09W50;B5SPD9;Q42659;O98359;Q8ME51;A1YB30;Q9GEE4;Q7YKR8;Q7YKH2;Q33047;Q9GEQ2;Q8MDR9;Q6L9Y7;C7AF24;B3XY08;Q8HVI6;Q6JXX4;Q6YLQ8;…	13175	83	CID		15.29	68.7989		5	45	30	1	930.433	-44.8729	4/79	pps_pisum_OE_trypsin_rep1.mgf
Q37283	20.6	7	7	466	51.8789	6.58057	160.359	Ribulose 1,5-bisphosphate carboxylase (Fragment) OS=Typha latifolia GN=rbcL PE=3 SV=1 - [Q37283_TYPLA]
	Confidence Icon	Sequence	Protein Accessions	# Proteins	# Protein Groups	Activation Type	Modifications	IonScore	Exp Value	Δ Score	Rank	Identity High	Homology Threshold	Charge	m/z [Da]	ΔM [ppm]	Ions Matched	Spectrum File
	High	TFQGPPHGIQVER	Q6PSM7;Q71N62;Q9GEB9;B3THI4;Q8HT56;Q33514;P93977;O63147;D2CN03;D7F7W4;O63185;O98562;Q4KUD7;Q8WKU6;Q37357;Q33036;Q9GE67;P94074;D8V9A7;D8V9E6;D2KUW9;P28386;Q8ME76;Q95DZ0;Q8MAT5;Q5TMA6;Q5GLI7;B0YHF2;B2BY81;C7A5Y1;E2D4N0;Q9BAH7;O47068;A5X4C4;C6FJT8;Q37283;Q8MEB1;Q37320;Q37220;Q8MFT9;Q09RK5;E2D4N3;P94095;Q9GEN9;O47272;Q95633;O20245;Q7YJP7;Q5VH01;Q6L9Y0;Q6VW25;Q5GLJ2;Q24LK3;C3RXH1;C4MJP0;Q9GE66;Q9MRX0;…	19129	100	CID		111.65	2.41975e-08		5	47		1	1465.66	-62.3617	11/139	pps_pisum_OE_trypsin_rep1.mgf
	High	VTxQPGVPPEEAGAAVAAESSTGTWTTVWTDGLTSLDR	Q37283	2	1	CID	X3(V)	79.95	1.74583e-05		7	44		1	3856.63	-67.6574	15/435	pps_pisum_OE_trypsin_rep1.mgf
	High	YGRPLLGcTIKPK	B8YGX4;Q6PSM7;Q71N62;O98435;Q9GEB9;B3THI4;Q8HT56;Q33514;O63147;Q33620;D2CN03;B6GUT8;D7F7W4;O63185;O98562;Q4KUD7;Q8WKU6;Q36637;Q37357;Q33036;Q9GE67;P94074;D8V9A7;D8V9E6;D2KUW9;E0D9P4;Q8HVG8;B5U0R6;O98549;Q8ME76;Q95DZ0;Q5TMA6;Q5GLI7;B2BY81;C7A5Y1;E2D4N0;Q9BAH7;O47068;A5X4C4;C6FJT8;Q37283;Q8MEB1;Q37320;Q37220;Q8MFT9;Q09RK5;E2D4N3;P94095;Q9GEN9;O47272;O20245;Q7YJP7;Q5VH01;Q6L9Y0;Q5GLJ2;Q24LK3;C3RXH1;…	22107	113	CID	C8(Carbamidomethyl)	63.96	0.00156781		7	47		1	1502.73	-78.6868	9/120	pps_pisum_OE_trypsin_rep1.mgf
	Low	DKLNKYGRPLLGcTIKPK	B8YGX4;Q6PSM7;Q71N62;O98435;Q9GEB9;B3THI4;Q8HT56;Q33514;O63147;Q33620;D2CN03;B6GUT8;O63185;O98562;Q4KUD7;Q8WKU6;Q36637;Q37357;Q33036;Q9GE67;P94074;D8V9A7;D8V9E6;D2KUW9;E0D9P4;Q8HVG8;B5U0R6;O98549;Q8ME76;Q95DZ0;Q5TMA6;Q5GLI7;B2BY81;E2D4N0;Q9BAH7;O47068;A5X4C4;Q37283;Q8MEB1;Q37320;Q37220;Q8MFT9;Q09RK5;E2D4N3;P94095;Q9GEN9;O47272;O20245;Q7YJP7;Q5VH01;Q6L9Y0;Q5GLJ2;Q24LK3;C3RXH1;C4MJP0;Q9GE66;Q9MRX0;…	21788	104	CID	C13(Carbamidomethyl)	31.67	2.57695		7	47	46	1	2101	-95.2098	11/198	pps_pisum_OE_trypsin_rep1.mgf
	Low	TFQGPPHGIQVERDKLNK	Q6PSM7;Q71N62;Q9GEB9;B3THI4;Q8HT56;Q33514;P93977;O63147;D2CN03;O63185;O98562;Q4KUD7;Q8WKU6;Q37357;Q33036;Q9GE67;P94074;D8V9A7;D8V9E6;D2KUW9;P28386;Q8ME76;Q95DZ0;Q5TMA6;Q5GLI7;B0YHF2;B2BY81;E2D4N0;Q9BAH7;O47068;A5X4C4;Q37283;Q8MEB1;Q37320;Q37220;Q8MFT9;Q09RK5;E2D4N3;P94095;Q9GEN9;O47272;Q95633;O20245;Q7YJP7;Q5VH01;Q6L9Y0;Q6VW25;Q5GLJ2;Q24LK3;C3RXH1;C4MJP0;Q9GE66;Q9MRX0;B8YHE8;C7AF25;O03636;B0YHR3;…	18858	91	CID		20.94	30.995		3	47	30	1	2063.91	-90.4551	10/196	pps_pisum_OE_trypsin_rep1.mgf
	Low	GGLDFTKDDENVNSQPFMR	B8YGX4;Q6PSM7;Q71N62;O98435;Q9GEB9;B3THI4;Q8HT56;P93977;O63147;Q33620;D2CN03;B6GUT8;D7F7W4;O98562;Q8HDA1;Q4KUD7;Q36637;Q37357;Q33036;Q9GE67;P94074;D8V9A7;D8V9E6;Q8HUY5;D2KUW9;E0D9P4;Q8HVG8;Q6SSI3;O98549;P28386;Q95DZ0;Q8MAT5;Q5TMA6;Q5GLI7;B0YHF2;B2BY81;E2D4N0;O47068;A5X4C4;Q37283;Q8MEB1;Q37320;Q37220;Q09RK5;E2D4N3;P94095;Q9GEN9;O47272;Q7YJP7;Q5VH01;Q6L9Y0;Q6VW25;Q5GLJ2;Q24LK3;Q9GE66;Q9MRX0;B8YHE8;…	21651	113	CID		20.3	14.8583		3	44	26	1	2169.78	-97.0935	5/193	pps_pisum_OE_trypsin_rep1.mgf
	Low	NEGRDLAR	B8YGX4;Q9GEB9;Q95CD5;O98562;Q8HDA1;Q4KUD7;Q8WKU6;Q37357;Q9GE67;D2KUW9;E0D9P4;Q8HVG8;O98549;P28386;Q8ME76;Q95DZ0;Q8MAT5;Q5GLI7;C7A5Y1;Q9BAH7;O47068;A5X4C4;Q37283;Q8MEB1;Q37220;Q8MFT9;Q09RK5;Q9GEN9;Q95633;O20245;Q7YJP7;Q6L9Y0;Q6VW25;Q5GLJ2;C3RXH1;C4MJP0;Q9MRX0;B8YHE8;C7AF25;Q09W50;B5SPD9;Q42659;O98359;Q8ME51;A1YB30;Q9GEE4;Q7YKR8;Q7YKH2;Q33047;Q9GEQ2;Q8MDR9;Q6L9Y7;C7AF24;B3XY08;Q8HVI6;Q6JXX4;Q6YLQ8;…	13175	83	CID		15.29	68.7989		5	45	30	1	930.433	-44.8729	4/79	pps_pisum_OE_trypsin_rep1.mgf
B2Y4Q2	22.5	7	7	480	53.2458	6.53662	158.689	Ribulose 1,5-bisphosphate carboxylase/oxygenase large subunit OS=Richterago angustifolia GN=rbcL PE=3 SV=1 - [B2Y4Q2_9ASTR]
	Confidence Icon	Sequence	Protein Accessions	# Proteins	# Protein Groups	Activation Type	Modifications	IonScore	Exp Value	Δ Score	Rank	Identity High	Homology Threshold	Charge	m/z [Da]	ΔM [ppm]	Ions Matched	Spectrum File
	High	TFQGPPHGIQVER	Q6PSM7;Q71N62;Q9GEB9;B3THI4;Q8HT56;Q33514;P93977;O63147;D2CN03;D7F7W4;O63185;O98562;Q4KUD7;Q8WKU6;Q37357;Q33036;Q9GE67;P94074;D8V9A7;D8V9E6;D2KUW9;P28386;Q8ME76;Q95DZ0;Q8MAT5;Q5TMA6;Q5GLI7;B0YHF2;B2BY81;C7A5Y1;E2D4N0;Q9BAH7;O47068;A5X4C4;C6FJT8;Q37283;Q8MEB1;Q37320;Q37220;Q8MFT9;Q09RK5;E2D4N3;P94095;Q9GEN9;O47272;Q95633;O20245;Q7YJP7;Q5VH01;Q6L9Y0;Q6VW25;Q5GLJ2;Q24LK3;C3RXH1;C4MJP0;Q9GE66;Q9MRX0;…	19129	100	CID		111.65	2.41975e-08		5	47		1	1465.66	-62.3617	11/139	pps_pisum_OE_trypsin_rep1.mgf
	High	VTPQVGVPPEEAGAAVAAESSTGTWTTVWTDGLTSLDR	Q4KUD7;B2Y4Q2	11	2	CID		78.28	2.5645e-05		9	44		1	3856.63	-67.6574	15/435	pps_pisum_OE_trypsin_rep1.mgf
	High	YGRPLLGcTIKPK	B8YGX4;Q6PSM7;Q71N62;O98435;Q9GEB9;B3THI4;Q8HT56;Q33514;O63147;Q33620;D2CN03;B6GUT8;D7F7W4;O63185;O98562;Q4KUD7;Q8WKU6;Q36637;Q37357;Q33036;Q9GE67;P94074;D8V9A7;D8V9E6;D2KUW9;E0D9P4;Q8HVG8;B5U0R6;O98549;Q8ME76;Q95DZ0;Q5TMA6;Q5GLI7;B2BY81;C7A5Y1;E2D4N0;Q9BAH7;O47068;A5X4C4;C6FJT8;Q37283;Q8MEB1;Q37320;Q37220;Q8MFT9;Q09RK5;E2D4N3;P94095;Q9GEN9;O47272;O20245;Q7YJP7;Q5VH01;Q6L9Y0;Q5GLJ2;Q24LK3;C3RXH1;…	22107	113	CID	C8(Carbamidomethyl)	63.96	0.00156781		7	47		1	1502.73	-78.6868	9/120	pps_pisum_OE_trypsin_rep1.mgf
	Low	LTYYTPDYQTKDTDILAAFR	O98435;D2CN03;Q24LK3;Q7YKH2;B2Y4Q2;Q31895;O98324;Q85W88;Q09RH0;Q32920;Q7YJL9	443	11	CID		34.59	0.53703		10	43		1	2394.98	-82.5815	6/204	pps_pisum_OE_trypsin_rep1.mgf
	Low	DKLNKYGRPLLGcTIKPK	B8YGX4;Q6PSM7;Q71N62;O98435;Q9GEB9;B3THI4;Q8HT56;Q33514;O63147;Q33620;D2CN03;B6GUT8;O63185;O98562;Q4KUD7;Q8WKU6;Q36637;Q37357;Q33036;Q9GE67;P94074;D8V9A7;D8V9E6;D2KUW9;E0D9P4;Q8HVG8;B5U0R6;O98549;Q8ME76;Q95DZ0;Q5TMA6;Q5GLI7;B2BY81;E2D4N0;Q9BAH7;O47068;A5X4C4;Q37283;Q8MEB1;Q37320;Q37220;Q8MFT9;Q09RK5;E2D4N3;P94095;Q9GEN9;O47272;O20245;Q7YJP7;Q5VH01;Q6L9Y0;Q5GLJ2;Q24LK3;C3RXH1;C4MJP0;Q9GE66;Q9MRX0;…	21788	104	CID	C13(Carbamidomethyl)	31.67	2.57695		7	47	46	1	2101	-95.2098	11/198	pps_pisum_OE_trypsin_rep1.mgf
	Low	TFQGPPHGIQVERDKLNK	Q6PSM7;Q71N62;Q9GEB9;B3THI4;Q8HT56;Q33514;P93977;O63147;D2CN03;O63185;O98562;Q4KUD7;Q8WKU6;Q37357;Q33036;Q9GE67;P94074;D8V9A7;D8V9E6;D2KUW9;P28386;Q8ME76;Q95DZ0;Q5TMA6;Q5GLI7;B0YHF2;B2BY81;E2D4N0;Q9BAH7;O47068;A5X4C4;Q37283;Q8MEB1;Q37320;Q37220;Q8MFT9;Q09RK5;E2D4N3;P94095;Q9GEN9;O47272;Q95633;O20245;Q7YJP7;Q5VH01;Q6L9Y0;Q6VW25;Q5GLJ2;Q24LK3;C3RXH1;C4MJP0;Q9GE66;Q9MRX0;B8YHE8;C7AF25;O03636;B0YHR3;…	18858	91	CID		20.94	30.995		3	47	30	1	2063.91	-90.4551	10/196	pps_pisum_OE_trypsin_rep1.mgf
	Low	GGLDFTKDDENVNSQPFMR	B8YGX4;Q6PSM7;Q71N62;O98435;Q9GEB9;B3THI4;Q8HT56;P93977;O63147;Q33620;D2CN03;B6GUT8;D7F7W4;O98562;Q8HDA1;Q4KUD7;Q36637;Q37357;Q33036;Q9GE67;P94074;D8V9A7;D8V9E6;Q8HUY5;D2KUW9;E0D9P4;Q8HVG8;Q6SSI3;O98549;P28386;Q95DZ0;Q8MAT5;Q5TMA6;Q5GLI7;B0YHF2;B2BY81;E2D4N0;O47068;A5X4C4;Q37283;Q8MEB1;Q37320;Q37220;Q09RK5;E2D4N3;P94095;Q9GEN9;O47272;Q7YJP7;Q5VH01;Q6L9Y0;Q6VW25;Q5GLJ2;Q24LK3;Q9GE66;Q9MRX0;B8YHE8;…	21651	113	CID		20.3	14.8583		3	44	26	1	2169.78	-97.0935	5/193	pps_pisum_OE_trypsin_rep1.mgf
C6TBT9	15.11	2	2	278	30.8938	8.1333	151.16	Putative uncharacterized protein OS=Glycine max PE=2 SV=1 - [C6TBT9_SOYBN]
	Confidence Icon	Sequence	Protein Accessions	# Proteins	# Protein Groups	Activation Type	Modifications	IonScore	Exp Value	Δ Score	Rank	Identity High	Homology Threshold	Charge	m/z [Da]	ΔM [ppm]	Ions Matched	Spectrum File
	High	FTFALPTPTSVLGLPIGQHIScR	C6TBT9	1	1	CID	C22(Carbamidomethyl)	155.02	1.10371e-12	0.851613	1	47	45	1	2512.12	-88.4455	17/226	pps_pisum_OE_trypsin_rep1.mgf
	Low	AFGMLAGGSGITPMFQVAR	C6TBT9	14	1	CID		35.64	0.499144	0.444444	1	44	34	1	1910.83	-70.4728	6/163	pps_pisum_OE_trypsin_rep1.mgf
Q6PSM7	14.22	6	6	422	47.0108	6.91748	147.012	Ribulose-1,5-bisphosphate carboxylase/oxygenase large subunit (Fragment) OS=Orobanche coerulescens GN=rbcL PE=3 SV=1 - [Q6PSM7_9LAMI]
	Confidence Icon	Sequence	Protein Accessions	# Proteins	# Protein Groups	Activation Type	Modifications	IonScore	Exp Value	Δ Score	Rank	Identity High	Homology Threshold	Charge	m/z [Da]	ΔM [ppm]	Ions Matched	Spectrum File
	High	TFQGPPHGIQVER	Q6PSM7;Q71N62;Q9GEB9;B3THI4;Q8HT56;Q33514;P93977;O63147;D2CN03;D7F7W4;O63185;O98562;Q4KUD7;Q8WKU6;Q37357;Q33036;Q9GE67;P94074;D8V9A7;D8V9E6;D2KUW9;P28386;Q8ME76;Q95DZ0;Q8MAT5;Q5TMA6;Q5GLI7;B0YHF2;B2BY81;C7A5Y1;E2D4N0;Q9BAH7;O47068;A5X4C4;C6FJT8;Q37283;Q8MEB1;Q37320;Q37220;Q8MFT9;Q09RK5;E2D4N3;P94095;Q9GEN9;O47272;Q95633;O20245;Q7YJP7;Q5VH01;Q6L9Y0;Q6VW25;Q5GLJ2;Q24LK3;C3RXH1;C4MJP0;Q9GE66;Q9MRX0;…	19129	100	CID		111.65	2.41975e-08		5	47		1	1465.66	-62.3617	11/139	pps_pisum_OE_trypsin_rep1.mgf
	High	VAIEAcVQAR	B8YGX4;Q6PSM7	3	2	CID	C6(Carbamidomethyl)	68.03	0.000444697	0	1	46		1	1116.53	-51.1097	8/82	pps_pisum_OE_trypsin_rep1.mgf
	High	YGRPLLGcTIKPK	B8YGX4;Q6PSM7;Q71N62;O98435;Q9GEB9;B3THI4;Q8HT56;Q33514;O63147;Q33620;D2CN03;B6GUT8;D7F7W4;O63185;O98562;Q4KUD7;Q8WKU6;Q36637;Q37357;Q33036;Q9GE67;P94074;D8V9A7;D8V9E6;D2KUW9;E0D9P4;Q8HVG8;B5U0R6;O98549;Q8ME76;Q95DZ0;Q5TMA6;Q5GLI7;B2BY81;C7A5Y1;E2D4N0;Q9BAH7;O47068;A5X4C4;C6FJT8;Q37283;Q8MEB1;Q37320;Q37220;Q8MFT9;Q09RK5;E2D4N3;P94095;Q9GEN9;O47272;O20245;Q7YJP7;Q5VH01;Q6L9Y0;Q5GLJ2;Q24LK3;C3RXH1;…	22107	113	CID	C8(Carbamidomethyl)	63.96	0.00156781		7	47		1	1502.73	-78.6868	9/120	pps_pisum_OE_trypsin_rep1.mgf
	Low	DKLNKYGRPLLGcTIKPK	B8YGX4;Q6PSM7;Q71N62;O98435;Q9GEB9;B3THI4;Q8HT56;Q33514;O63147;Q33620;D2CN03;B6GUT8;O63185;O98562;Q4KUD7;Q8WKU6;Q36637;Q37357;Q33036;Q9GE67;P94074;D8V9A7;D8V9E6;D2KUW9;E0D9P4;Q8HVG8;B5U0R6;O98549;Q8ME76;Q95DZ0;Q5TMA6;Q5GLI7;B2BY81;E2D4N0;Q9BAH7;O47068;A5X4C4;Q37283;Q8MEB1;Q37320;Q37220;Q8MFT9;Q09RK5;E2D4N3;P94095;Q9GEN9;O47272;O20245;Q7YJP7;Q5VH01;Q6L9Y0;Q5GLJ2;Q24LK3;C3RXH1;C4MJP0;Q9GE66;Q9MRX0;…	21788	104	CID	C13(Carbamidomethyl)	31.67	2.57695		7	47	46	1	2101	-95.2098	11/198	pps_pisum_OE_trypsin_rep1.mgf
	Low	TFQGPPHGIQVERDKLNK	Q6PSM7;Q71N62;Q9GEB9;B3THI4;Q8HT56;Q33514;P93977;O63147;D2CN03;O63185;O98562;Q4KUD7;Q8WKU6;Q37357;Q33036;Q9GE67;P94074;D8V9A7;D8V9E6;D2KUW9;P28386;Q8ME76;Q95DZ0;Q5TMA6;Q5GLI7;B0YHF2;B2BY81;E2D4N0;Q9BAH7;O47068;A5X4C4;Q37283;Q8MEB1;Q37320;Q37220;Q8MFT9;Q09RK5;E2D4N3;P94095;Q9GEN9;O47272;Q95633;O20245;Q7YJP7;Q5VH01;Q6L9Y0;Q6VW25;Q5GLJ2;Q24LK3;C3RXH1;C4MJP0;Q9GE66;Q9MRX0;B8YHE8;C7AF25;O03636;B0YHR3;…	18858	91	CID		20.94	30.995		3	47	30	1	2063.91	-90.4551	10/196	pps_pisum_OE_trypsin_rep1.mgf
	Low	GGLDFTKDDENVNSQPFMR	B8YGX4;Q6PSM7;Q71N62;O98435;Q9GEB9;B3THI4;Q8HT56;P93977;O63147;Q33620;D2CN03;B6GUT8;D7F7W4;O98562;Q8HDA1;Q4KUD7;Q36637;Q37357;Q33036;Q9GE67;P94074;D8V9A7;D8V9E6;Q8HUY5;D2KUW9;E0D9P4;Q8HVG8;Q6SSI3;O98549;P28386;Q95DZ0;Q8MAT5;Q5TMA6;Q5GLI7;B0YHF2;B2BY81;E2D4N0;O47068;A5X4C4;Q37283;Q8MEB1;Q37320;Q37220;Q09RK5;E2D4N3;P94095;Q9GEN9;O47272;Q7YJP7;Q5VH01;Q6L9Y0;Q6VW25;Q5GLJ2;Q24LK3;Q9GE66;Q9MRX0;B8YHE8;…	21651	113	CID		20.3	14.8583		3	44	26	1	2169.78	-97.0935	5/193	pps_pisum_OE_trypsin_rep1.mgf
Q71N62	14.32	7	7	475	52.1772	6.15088	147.012	Ribulose-1,5-bisphosphate carboxylase/oxygenase large subunit (Fragment) OS=Orthilia secunda GN=rbcL PE=4 SV=2 - [Q71N62_9ERIC]
	Confidence Icon	Sequence	Protein Accessions	# Proteins	# Protein Groups	Activation Type	Modifications	IonScore	Exp Value	Δ Score	Rank	Identity High	Homology Threshold	Charge	m/z [Da]	ΔM [ppm]	Ions Matched	Spectrum File
	High	TFQGPPHGIQVER	Q6PSM7;Q71N62;Q9GEB9;B3THI4;Q8HT56;Q33514;P93977;O63147;D2CN03;D7F7W4;O63185;O98562;Q4KUD7;Q8WKU6;Q37357;Q33036;Q9GE67;P94074;D8V9A7;D8V9E6;D2KUW9;P28386;Q8ME76;Q95DZ0;Q8MAT5;Q5TMA6;Q5GLI7;B0YHF2;B2BY81;C7A5Y1;E2D4N0;Q9BAH7;O47068;A5X4C4;C6FJT8;Q37283;Q8MEB1;Q37320;Q37220;Q8MFT9;Q09RK5;E2D4N3;P94095;Q9GEN9;O47272;Q95633;O20245;Q7YJP7;Q5VH01;Q6L9Y0;Q6VW25;Q5GLJ2;Q24LK3;C3RXH1;C4MJP0;Q9GE66;Q9MRX0;…	19129	100	CID		111.65	2.41975e-08		5	47		1	1465.66	-62.3617	11/139	pps_pisum_OE_trypsin_rep1.mgf
	High	VAIEAcxQAR	Q71N62	1	1	CID	C6(Carbamidomethyl), X7(V)	68.03	0.000444697		2	46		1	1116.53	-51.1097	8/82	pps_pisum_OE_trypsin_rep1.mgf
	High	YGRPLLGcTIKPK	B8YGX4;Q6PSM7;Q71N62;O98435;Q9GEB9;B3THI4;Q8HT56;Q33514;O63147;Q33620;D2CN03;B6GUT8;D7F7W4;O63185;O98562;Q4KUD7;Q8WKU6;Q36637;Q37357;Q33036;Q9GE67;P94074;D8V9A7;D8V9E6;D2KUW9;E0D9P4;Q8HVG8;B5U0R6;O98549;Q8ME76;Q95DZ0;Q5TMA6;Q5GLI7;B2BY81;C7A5Y1;E2D4N0;Q9BAH7;O47068;A5X4C4;C6FJT8;Q37283;Q8MEB1;Q37320;Q37220;Q8MFT9;Q09RK5;E2D4N3;P94095;Q9GEN9;O47272;O20245;Q7YJP7;Q5VH01;Q6L9Y0;Q5GLJ2;Q24LK3;C3RXH1;…	22107	113	CID	C8(Carbamidomethyl)	63.96	0.00156781		7	47		1	1502.73	-78.6868	9/120	pps_pisum_OE_trypsin_rep1.mgf
	Low	DKLNKYGRPLLGcTIKPK	B8YGX4;Q6PSM7;Q71N62;O98435;Q9GEB9;B3THI4;Q8HT56;Q33514;O63147;Q33620;D2CN03;B6GUT8;O63185;O98562;Q4KUD7;Q8WKU6;Q36637;Q37357;Q33036;Q9GE67;P94074;D8V9A7;D8V9E6;D2KUW9;E0D9P4;Q8HVG8;B5U0R6;O98549;Q8ME76;Q95DZ0;Q5TMA6;Q5GLI7;B2BY81;E2D4N0;Q9BAH7;O47068;A5X4C4;Q37283;Q8MEB1;Q37320;Q37220;Q8MFT9;Q09RK5;E2D4N3;P94095;Q9GEN9;O47272;O20245;Q7YJP7;Q5VH01;Q6L9Y0;Q5GLJ2;Q24LK3;C3RXH1;C4MJP0;Q9GE66;Q9MRX0;…	21788	104	CID	C13(Carbamidomethyl)	31.67	2.57695		7	47	46	1	2101	-95.2098	11/198	pps_pisum_OE_trypsin_rep1.mgf
	Low	TFQGPPHGIQVERDKLNK	Q6PSM7;Q71N62;Q9GEB9;B3THI4;Q8HT56;Q33514;P93977;O63147;D2CN03;O63185;O98562;Q4KUD7;Q8WKU6;Q37357;Q33036;Q9GE67;P94074;D8V9A7;D8V9E6;D2KUW9;P28386;Q8ME76;Q95DZ0;Q5TMA6;Q5GLI7;B0YHF2;B2BY81;E2D4N0;Q9BAH7;O47068;A5X4C4;Q37283;Q8MEB1;Q37320;Q37220;Q8MFT9;Q09RK5;E2D4N3;P94095;Q9GEN9;O47272;Q95633;O20245;Q7YJP7;Q5VH01;Q6L9Y0;Q6VW25;Q5GLJ2;Q24LK3;C3RXH1;C4MJP0;Q9GE66;Q9MRX0;B8YHE8;C7AF25;O03636;B0YHR3;…	18858	91	CID		20.94	30.995		3	47	30	1	2063.91	-90.4551	10/196	pps_pisum_OE_trypsin_rep1.mgf
	Low	GGLDFTKDDENVNSQPFMR	B8YGX4;Q6PSM7;Q71N62;O98435;Q9GEB9;B3THI4;Q8HT56;P93977;O63147;Q33620;D2CN03;B6GUT8;D7F7W4;O98562;Q8HDA1;Q4KUD7;Q36637;Q37357;Q33036;Q9GE67;P94074;D8V9A7;D8V9E6;Q8HUY5;D2KUW9;E0D9P4;Q8HVG8;Q6SSI3;O98549;P28386;Q95DZ0;Q8MAT5;Q5TMA6;Q5GLI7;B0YHF2;B2BY81;E2D4N0;O47068;A5X4C4;Q37283;Q8MEB1;Q37320;Q37220;Q09RK5;E2D4N3;P94095;Q9GEN9;O47272;Q7YJP7;Q5VH01;Q6L9Y0;Q6VW25;Q5GLJ2;Q24LK3;Q9GE66;Q9MRX0;B8YHE8;…	21651	113	CID		20.3	14.8583		3	44	26	1	2169.78	-97.0935	5/193	pps_pisum_OE_trypsin_rep1.mgf
	Low	NEGRxLAR	Q71N62	9	1	CID	X5(D)	15.29	68.7989		8	45	30	1	930.433	-44.8729	4/76	pps_pisum_OE_trypsin_rep1.mgf
Q9GEB9	15.85	7	7	429	47.4828	6.75635	147.012	Ribulose 1,5-bisphosphate carboxylase/oxygenase large subunit (Fragment) OS=Cryptopodium bartramioides GN=rbcL PE=3 SV=1 - [Q9GEB9_9BRYO]
	Confidence Icon	Sequence	Protein Accessions	# Proteins	# Protein Groups	Activation Type	Modifications	IonScore	Exp Value	Δ Score	Rank	Identity High	Homology Threshold	Charge	m/z [Da]	ΔM [ppm]	Ions Matched	Spectrum File
	High	TFQGPPHGIQVER	Q6PSM7;Q71N62;Q9GEB9;B3THI4;Q8HT56;Q33514;P93977;O63147;D2CN03;D7F7W4;O63185;O98562;Q4KUD7;Q8WKU6;Q37357;Q33036;Q9GE67;P94074;D8V9A7;D8V9E6;D2KUW9;P28386;Q8ME76;Q95DZ0;Q8MAT5;Q5TMA6;Q5GLI7;B0YHF2;B2BY81;C7A5Y1;E2D4N0;Q9BAH7;O47068;A5X4C4;C6FJT8;Q37283;Q8MEB1;Q37320;Q37220;Q8MFT9;Q09RK5;E2D4N3;P94095;Q9GEN9;O47272;Q95633;O20245;Q7YJP7;Q5VH01;Q6L9Y0;Q6VW25;Q5GLJ2;Q24LK3;C3RXH1;C4MJP0;Q9GE66;Q9MRX0;…	19129	100	CID		111.65	2.41975e-08		5	47		1	1465.66	-62.3617	11/139	pps_pisum_OE_trypsin_rep1.mgf
	High	VAxEAcVQAR	O98435;Q9GEB9	12	2	CID	X3(I), C6(Carbamidomethyl)	68.03	0.000444697		3	46		1	1116.53	-51.1097	8/82	pps_pisum_OE_trypsin_rep1.mgf
	High	YGRPLLGcTIKPK	B8YGX4;Q6PSM7;Q71N62;O98435;Q9GEB9;B3THI4;Q8HT56;Q33514;O63147;Q33620;D2CN03;B6GUT8;D7F7W4;O63185;O98562;Q4KUD7;Q8WKU6;Q36637;Q37357;Q33036;Q9GE67;P94074;D8V9A7;D8V9E6;D2KUW9;E0D9P4;Q8HVG8;B5U0R6;O98549;Q8ME76;Q95DZ0;Q5TMA6;Q5GLI7;B2BY81;C7A5Y1;E2D4N0;Q9BAH7;O47068;A5X4C4;C6FJT8;Q37283;Q8MEB1;Q37320;Q37220;Q8MFT9;Q09RK5;E2D4N3;P94095;Q9GEN9;O47272;O20245;Q7YJP7;Q5VH01;Q6L9Y0;Q5GLJ2;Q24LK3;C3RXH1;…	22107	113	CID	C8(Carbamidomethyl)	63.96	0.00156781		7	47		1	1502.73	-78.6868	9/120	pps_pisum_OE_trypsin_rep1.mgf
	Low	DKLNKYGRPLLGcTIKPK	B8YGX4;Q6PSM7;Q71N62;O98435;Q9GEB9;B3THI4;Q8HT56;Q33514;O63147;Q33620;D2CN03;B6GUT8;O63185;O98562;Q4KUD7;Q8WKU6;Q36637;Q37357;Q33036;Q9GE67;P94074;D8V9A7;D8V9E6;D2KUW9;E0D9P4;Q8HVG8;B5U0R6;O98549;Q8ME76;Q95DZ0;Q5TMA6;Q5GLI7;B2BY81;E2D4N0;Q9BAH7;O47068;A5X4C4;Q37283;Q8MEB1;Q37320;Q37220;Q8MFT9;Q09RK5;E2D4N3;P94095;Q9GEN9;O47272;O20245;Q7YJP7;Q5VH01;Q6L9Y0;Q5GLJ2;Q24LK3;C3RXH1;C4MJP0;Q9GE66;Q9MRX0;…	21788	104	CID	C13(Carbamidomethyl)	31.67	2.57695		7	47	46	1	2101	-95.2098	11/198	pps_pisum_OE_trypsin_rep1.mgf
	Low	TFQGPPHGIQVERDKLNK	Q6PSM7;Q71N62;Q9GEB9;B3THI4;Q8HT56;Q33514;P93977;O63147;D2CN03;O63185;O98562;Q4KUD7;Q8WKU6;Q37357;Q33036;Q9GE67;P94074;D8V9A7;D8V9E6;D2KUW9;P28386;Q8ME76;Q95DZ0;Q5TMA6;Q5GLI7;B0YHF2;B2BY81;E2D4N0;Q9BAH7;O47068;A5X4C4;Q37283;Q8MEB1;Q37320;Q37220;Q8MFT9;Q09RK5;E2D4N3;P94095;Q9GEN9;O47272;Q95633;O20245;Q7YJP7;Q5VH01;Q6L9Y0;Q6VW25;Q5GLJ2;Q24LK3;C3RXH1;C4MJP0;Q9GE66;Q9MRX0;B8YHE8;C7AF25;O03636;B0YHR3;…	18858	91	CID		20.94	30.995		3	47	30	1	2063.91	-90.4551	10/196	pps_pisum_OE_trypsin_rep1.mgf
	Low	GGLDFTKDDENVNSQPFMR	B8YGX4;Q6PSM7;Q71N62;O98435;Q9GEB9;B3THI4;Q8HT56;P93977;O63147;Q33620;D2CN03;B6GUT8;D7F7W4;O98562;Q8HDA1;Q4KUD7;Q36637;Q37357;Q33036;Q9GE67;P94074;D8V9A7;D8V9E6;Q8HUY5;D2KUW9;E0D9P4;Q8HVG8;Q6SSI3;O98549;P28386;Q95DZ0;Q8MAT5;Q5TMA6;Q5GLI7;B0YHF2;B2BY81;E2D4N0;O47068;A5X4C4;Q37283;Q8MEB1;Q37320;Q37220;Q09RK5;E2D4N3;P94095;Q9GEN9;O47272;Q7YJP7;Q5VH01;Q6L9Y0;Q6VW25;Q5GLJ2;Q24LK3;Q9GE66;Q9MRX0;B8YHE8;…	21651	113	CID		20.3	14.8583		3	44	26	1	2169.78	-97.0935	5/193	pps_pisum_OE_trypsin_rep1.mgf
	Low	NEGRDLAR	B8YGX4;Q9GEB9;Q95CD5;O98562;Q8HDA1;Q4KUD7;Q8WKU6;Q37357;Q9GE67;D2KUW9;E0D9P4;Q8HVG8;O98549;P28386;Q8ME76;Q95DZ0;Q8MAT5;Q5GLI7;C7A5Y1;Q9BAH7;O47068;A5X4C4;Q37283;Q8MEB1;Q37220;Q8MFT9;Q09RK5;Q9GEN9;Q95633;O20245;Q7YJP7;Q6L9Y0;Q6VW25;Q5GLJ2;C3RXH1;C4MJP0;Q9MRX0;B8YHE8;C7AF25;Q09W50;B5SPD9;Q42659;O98359;Q8ME51;A1YB30;Q9GEE4;Q7YKR8;Q7YKH2;Q33047;Q9GEQ2;Q8MDR9;Q6L9Y7;C7AF24;B3XY08;Q8HVI6;Q6JXX4;Q6YLQ8;…	13175	83	CID		15.29	68.7989		5	45	30	1	930.433	-44.8729	4/79	pps_pisum_OE_trypsin_rep1.mgf
B3THI4	17.39	7	7	460	51.0185	6.29053	147.012	Ribulose-1,5-bisphosphate carboxylase/oxygenase large subunit (Fragment) OS=Sabicea diversifolia GN=rbcL PE=3 SV=1 - [B3THI4_9GENT]
	Confidence Icon	Sequence	Protein Accessions	# Proteins	# Protein Groups	Activation Type	Modifications	IonScore	Exp Value	Δ Score	Rank	Identity High	Homology Threshold	Charge	m/z [Da]	ΔM [ppm]	Ions Matched	Spectrum File
	High	TFQGPPHGIQVER	Q6PSM7;Q71N62;Q9GEB9;B3THI4;Q8HT56;Q33514;P93977;O63147;D2CN03;D7F7W4;O63185;O98562;Q4KUD7;Q8WKU6;Q37357;Q33036;Q9GE67;P94074;D8V9A7;D8V9E6;D2KUW9;P28386;Q8ME76;Q95DZ0;Q8MAT5;Q5TMA6;Q5GLI7;B0YHF2;B2BY81;C7A5Y1;E2D4N0;Q9BAH7;O47068;A5X4C4;C6FJT8;Q37283;Q8MEB1;Q37320;Q37220;Q8MFT9;Q09RK5;E2D4N3;P94095;Q9GEN9;O47272;Q95633;O20245;Q7YJP7;Q5VH01;Q6L9Y0;Q6VW25;Q5GLJ2;Q24LK3;C3RXH1;C4MJP0;Q9GE66;Q9MRX0;…	19129	100	CID		111.65	2.41975e-08		5	47		1	1465.66	-62.3617	11/139	pps_pisum_OE_trypsin_rep1.mgf
	High	VALEAcVKAR	B3THI4;Q8HT56;Q95CD5;Q33514;P93977;O63147;Q33620;D2CN03;B6GUT8;D7F7W4;O63185;O98562;Q8HDA1;Q4KUD7;Q8WKU6	1195	15	CID	C6(Carbamidomethyl)	68.03	0.000444697		4	46		1	1116.53	-83.7018	8/82	pps_pisum_OE_trypsin_rep1.mgf
	High	YGRPLLGcTIKPK	B8YGX4;Q6PSM7;Q71N62;O98435;Q9GEB9;B3THI4;Q8HT56;Q33514;O63147;Q33620;D2CN03;B6GUT8;D7F7W4;O63185;O98562;Q4KUD7;Q8WKU6;Q36637;Q37357;Q33036;Q9GE67;P94074;D8V9A7;D8V9E6;D2KUW9;E0D9P4;Q8HVG8;B5U0R6;O98549;Q8ME76;Q95DZ0;Q5TMA6;Q5GLI7;B2BY81;C7A5Y1;E2D4N0;Q9BAH7;O47068;A5X4C4;C6FJT8;Q37283;Q8MEB1;Q37320;Q37220;Q8MFT9;Q09RK5;E2D4N3;P94095;Q9GEN9;O47272;O20245;Q7YJP7;Q5VH01;Q6L9Y0;Q5GLJ2;Q24LK3;C3RXH1;…	22107	113	CID	C8(Carbamidomethyl)	63.96	0.00156781		7	47		1	1502.73	-78.6868	9/120	pps_pisum_OE_trypsin_rep1.mgf
	Low	LxYYTPEYETKDTDILAAFR	B3THI4	3	1	CID	X2(S)	34.04	0.702726		5	44		1	2395.99	-73.0392	7/194	pps_pisum_OE_trypsin_rep1.mgf
	Low	DKLNKYGRPLLGcTIKPK	B8YGX4;Q6PSM7;Q71N62;O98435;Q9GEB9;B3THI4;Q8HT56;Q33514;O63147;Q33620;D2CN03;B6GUT8;O63185;O98562;Q4KUD7;Q8WKU6;Q36637;Q37357;Q33036;Q9GE67;P94074;D8V9A7;D8V9E6;D2KUW9;E0D9P4;Q8HVG8;B5U0R6;O98549;Q8ME76;Q95DZ0;Q5TMA6;Q5GLI7;B2BY81;E2D4N0;Q9BAH7;O47068;A5X4C4;Q37283;Q8MEB1;Q37320;Q37220;Q8MFT9;Q09RK5;E2D4N3;P94095;Q9GEN9;O47272;O20245;Q7YJP7;Q5VH01;Q6L9Y0;Q5GLJ2;Q24LK3;C3RXH1;C4MJP0;Q9GE66;Q9MRX0;…	21788	104	CID	C13(Carbamidomethyl)	31.67	2.57695		7	47	46	1	2101	-95.2098	11/198	pps_pisum_OE_trypsin_rep1.mgf
	Low	TFQGPPHGIQVERDKLNK	Q6PSM7;Q71N62;Q9GEB9;B3THI4;Q8HT56;Q33514;P93977;O63147;D2CN03;O63185;O98562;Q4KUD7;Q8WKU6;Q37357;Q33036;Q9GE67;P94074;D8V9A7;D8V9E6;D2KUW9;P28386;Q8ME76;Q95DZ0;Q5TMA6;Q5GLI7;B0YHF2;B2BY81;E2D4N0;Q9BAH7;O47068;A5X4C4;Q37283;Q8MEB1;Q37320;Q37220;Q8MFT9;Q09RK5;E2D4N3;P94095;Q9GEN9;O47272;Q95633;O20245;Q7YJP7;Q5VH01;Q6L9Y0;Q6VW25;Q5GLJ2;Q24LK3;C3RXH1;C4MJP0;Q9GE66;Q9MRX0;B8YHE8;C7AF25;O03636;B0YHR3;…	18858	91	CID		20.94	30.995		3	47	30	1	2063.91	-90.4551	10/196	pps_pisum_OE_trypsin_rep1.mgf
	Low	GGLDFTKDDENVNSQPFMR	B8YGX4;Q6PSM7;Q71N62;O98435;Q9GEB9;B3THI4;Q8HT56;P93977;O63147;Q33620;D2CN03;B6GUT8;D7F7W4;O98562;Q8HDA1;Q4KUD7;Q36637;Q37357;Q33036;Q9GE67;P94074;D8V9A7;D8V9E6;Q8HUY5;D2KUW9;E0D9P4;Q8HVG8;Q6SSI3;O98549;P28386;Q95DZ0;Q8MAT5;Q5TMA6;Q5GLI7;B0YHF2;B2BY81;E2D4N0;O47068;A5X4C4;Q37283;Q8MEB1;Q37320;Q37220;Q09RK5;E2D4N3;P94095;Q9GEN9;O47272;Q7YJP7;Q5VH01;Q6L9Y0;Q6VW25;Q5GLJ2;Q24LK3;Q9GE66;Q9MRX0;B8YHE8;…	21651	113	CID		20.3	14.8583		3	44	26	1	2169.78	-97.0935	5/193	pps_pisum_OE_trypsin_rep1.mgf
Q33514	12.79	6	6	469	51.8712	6.80029	147.012	Ribulose-1,5-bisphosphate carboxylase (Fragment) OS=Hydnophytum formicarum GN=rbcL PE=3 SV=1 - [Q33514_HYDFO]
	Confidence Icon	Sequence	Protein Accessions	# Proteins	# Protein Groups	Activation Type	Modifications	IonScore	Exp Value	Δ Score	Rank	Identity High	Homology Threshold	Charge	m/z [Da]	ΔM [ppm]	Ions Matched	Spectrum File
	High	TFQGPPHGIQVER	Q6PSM7;Q71N62;Q9GEB9;B3THI4;Q8HT56;Q33514;P93977;O63147;D2CN03;D7F7W4;O63185;O98562;Q4KUD7;Q8WKU6;Q37357;Q33036;Q9GE67;P94074;D8V9A7;D8V9E6;D2KUW9;P28386;Q8ME76;Q95DZ0;Q8MAT5;Q5TMA6;Q5GLI7;B0YHF2;B2BY81;C7A5Y1;E2D4N0;Q9BAH7;O47068;A5X4C4;C6FJT8;Q37283;Q8MEB1;Q37320;Q37220;Q8MFT9;Q09RK5;E2D4N3;P94095;Q9GEN9;O47272;Q95633;O20245;Q7YJP7;Q5VH01;Q6L9Y0;Q6VW25;Q5GLJ2;Q24LK3;C3RXH1;C4MJP0;Q9GE66;Q9MRX0;…	19129	100	CID		111.65	2.41975e-08		5	47		1	1465.66	-62.3617	11/139	pps_pisum_OE_trypsin_rep1.mgf
	High	VALEAcVKAR	B3THI4;Q8HT56;Q95CD5;Q33514;P93977;O63147;Q33620;D2CN03;B6GUT8;D7F7W4;O63185;O98562;Q8HDA1;Q4KUD7;Q8WKU6	1195	15	CID	C6(Carbamidomethyl)	68.03	0.000444697		4	46		1	1116.53	-83.7018	8/82	pps_pisum_OE_trypsin_rep1.mgf
	High	YGRPLLGcTIKPK	B8YGX4;Q6PSM7;Q71N62;O98435;Q9GEB9;B3THI4;Q8HT56;Q33514;O63147;Q33620;D2CN03;B6GUT8;D7F7W4;O63185;O98562;Q4KUD7;Q8WKU6;Q36637;Q37357;Q33036;Q9GE67;P94074;D8V9A7;D8V9E6;D2KUW9;E0D9P4;Q8HVG8;B5U0R6;O98549;Q8ME76;Q95DZ0;Q5TMA6;Q5GLI7;B2BY81;C7A5Y1;E2D4N0;Q9BAH7;O47068;A5X4C4;C6FJT8;Q37283;Q8MEB1;Q37320;Q37220;Q8MFT9;Q09RK5;E2D4N3;P94095;Q9GEN9;O47272;O20245;Q7YJP7;Q5VH01;Q6L9Y0;Q5GLJ2;Q24LK3;C3RXH1;…	22107	113	CID	C8(Carbamidomethyl)	63.96	0.00156781		7	47		1	1502.73	-78.6868	9/120	pps_pisum_OE_trypsin_rep1.mgf
	Low	DKLNKYGRPLLGcTIKPK	B8YGX4;Q6PSM7;Q71N62;O98435;Q9GEB9;B3THI4;Q8HT56;Q33514;O63147;Q33620;D2CN03;B6GUT8;O63185;O98562;Q4KUD7;Q8WKU6;Q36637;Q37357;Q33036;Q9GE67;P94074;D8V9A7;D8V9E6;D2KUW9;E0D9P4;Q8HVG8;B5U0R6;O98549;Q8ME76;Q95DZ0;Q5TMA6;Q5GLI7;B2BY81;E2D4N0;Q9BAH7;O47068;A5X4C4;Q37283;Q8MEB1;Q37320;Q37220;Q8MFT9;Q09RK5;E2D4N3;P94095;Q9GEN9;O47272;O20245;Q7YJP7;Q5VH01;Q6L9Y0;Q5GLJ2;Q24LK3;C3RXH1;C4MJP0;Q9GE66;Q9MRX0;…	21788	104	CID	C13(Carbamidomethyl)	31.67	2.57695		7	47	46	1	2101	-95.2098	11/198	pps_pisum_OE_trypsin_rep1.mgf
	Low	TFQGPPHGIQVERDKLNK	Q6PSM7;Q71N62;Q9GEB9;B3THI4;Q8HT56;Q33514;P93977;O63147;D2CN03;O63185;O98562;Q4KUD7;Q8WKU6;Q37357;Q33036;Q9GE67;P94074;D8V9A7;D8V9E6;D2KUW9;P28386;Q8ME76;Q95DZ0;Q5TMA6;Q5GLI7;B0YHF2;B2BY81;E2D4N0;Q9BAH7;O47068;A5X4C4;Q37283;Q8MEB1;Q37320;Q37220;Q8MFT9;Q09RK5;E2D4N3;P94095;Q9GEN9;O47272;Q95633;O20245;Q7YJP7;Q5VH01;Q6L9Y0;Q6VW25;Q5GLJ2;Q24LK3;C3RXH1;C4MJP0;Q9GE66;Q9MRX0;B8YHE8;C7AF25;O03636;B0YHR3;…	18858	91	CID		20.94	30.995		3	47	30	1	2063.91	-90.4551	10/196	pps_pisum_OE_trypsin_rep1.mgf
	Low	GGLDFTKDDENVNSQPFxR	Q33514;C4MJP0	6	2	CID	X18(M)	20.3	14.8583		4	44	26	1	2169.78	-97.0935	5/193	pps_pisum_OE_trypsin_rep1.mgf
O63147	20.5	7	7	478	52.8279	6.58057	147.012	Ribulose-1,5-bisphosphate carboxylase (Fragment) OS=Hippotis sp. Clark and Watts 825 GN=rbcL PE=3 SV=1 - [O63147_9GENT]
	Confidence Icon	Sequence	Protein Accessions	# Proteins	# Protein Groups	Activation Type	Modifications	IonScore	Exp Value	Δ Score	Rank	Identity High	Homology Threshold	Charge	m/z [Da]	ΔM [ppm]	Ions Matched	Spectrum File
	High	TFQGPPHGIQVER	Q6PSM7;Q71N62;Q9GEB9;B3THI4;Q8HT56;Q33514;P93977;O63147;D2CN03;D7F7W4;O63185;O98562;Q4KUD7;Q8WKU6;Q37357;Q33036;Q9GE67;P94074;D8V9A7;D8V9E6;D2KUW9;P28386;Q8ME76;Q95DZ0;Q8MAT5;Q5TMA6;Q5GLI7;B0YHF2;B2BY81;C7A5Y1;E2D4N0;Q9BAH7;O47068;A5X4C4;C6FJT8;Q37283;Q8MEB1;Q37320;Q37220;Q8MFT9;Q09RK5;E2D4N3;P94095;Q9GEN9;O47272;Q95633;O20245;Q7YJP7;Q5VH01;Q6L9Y0;Q6VW25;Q5GLJ2;Q24LK3;C3RXH1;C4MJP0;Q9GE66;Q9MRX0;…	19129	100	CID		111.65	2.41975e-08		5	47		1	1465.66	-62.3617	11/139	pps_pisum_OE_trypsin_rep1.mgf
	High	VALEAcVKAR	B3THI4;Q8HT56;Q95CD5;Q33514;P93977;O63147;Q33620;D2CN03;B6GUT8;D7F7W4;O63185;O98562;Q8HDA1;Q4KUD7;Q8WKU6	1195	15	CID	C6(Carbamidomethyl)	68.03	0.000444697		4	46		1	1116.53	-83.7018	8/82	pps_pisum_OE_trypsin_rep1.mgf
	High	YGRPLLGcTIKPK	B8YGX4;Q6PSM7;Q71N62;O98435;Q9GEB9;B3THI4;Q8HT56;Q33514;O63147;Q33620;D2CN03;B6GUT8;D7F7W4;O63185;O98562;Q4KUD7;Q8WKU6;Q36637;Q37357;Q33036;Q9GE67;P94074;D8V9A7;D8V9E6;D2KUW9;E0D9P4;Q8HVG8;B5U0R6;O98549;Q8ME76;Q95DZ0;Q5TMA6;Q5GLI7;B2BY81;C7A5Y1;E2D4N0;Q9BAH7;O47068;A5X4C4;C6FJT8;Q37283;Q8MEB1;Q37320;Q37220;Q8MFT9;Q09RK5;E2D4N3;P94095;Q9GEN9;O47272;O20245;Q7YJP7;Q5VH01;Q6L9Y0;Q5GLJ2;Q24LK3;C3RXH1;…	22107	113	CID	C8(Carbamidomethyl)	63.96	0.00156781		7	47		1	1502.73	-78.6868	9/120	pps_pisum_OE_trypsin_rep1.mgf
	Medium	VTPQPGVPPEEAGAAVAAESSTGTWTTVWTDGxTSLDR	O63147;B5SPD9	2	2	CID	X33(N)	43.4	0.0769234		4	44		1	3855.62	-55.5795	12/435	pps_pisum_OE_trypsin_rep1.mgf
	Low	DKLNKYGRPLLGcTIKPK	B8YGX4;Q6PSM7;Q71N62;O98435;Q9GEB9;B3THI4;Q8HT56;Q33514;O63147;Q33620;D2CN03;B6GUT8;O63185;O98562;Q4KUD7;Q8WKU6;Q36637;Q37357;Q33036;Q9GE67;P94074;D8V9A7;D8V9E6;D2KUW9;E0D9P4;Q8HVG8;B5U0R6;O98549;Q8ME76;Q95DZ0;Q5TMA6;Q5GLI7;B2BY81;E2D4N0;Q9BAH7;O47068;A5X4C4;Q37283;Q8MEB1;Q37320;Q37220;Q8MFT9;Q09RK5;E2D4N3;P94095;Q9GEN9;O47272;O20245;Q7YJP7;Q5VH01;Q6L9Y0;Q5GLJ2;Q24LK3;C3RXH1;C4MJP0;Q9GE66;Q9MRX0;…	21788	104	CID	C13(Carbamidomethyl)	31.67	2.57695		7	47	46	1	2101	-95.2098	11/198	pps_pisum_OE_trypsin_rep1.mgf
	Low	TFQGPPHGIQVERDKLNK	Q6PSM7;Q71N62;Q9GEB9;B3THI4;Q8HT56;Q33514;P93977;O63147;D2CN03;O63185;O98562;Q4KUD7;Q8WKU6;Q37357;Q33036;Q9GE67;P94074;D8V9A7;D8V9E6;D2KUW9;P28386;Q8ME76;Q95DZ0;Q5TMA6;Q5GLI7;B0YHF2;B2BY81;E2D4N0;Q9BAH7;O47068;A5X4C4;Q37283;Q8MEB1;Q37320;Q37220;Q8MFT9;Q09RK5;E2D4N3;P94095;Q9GEN9;O47272;Q95633;O20245;Q7YJP7;Q5VH01;Q6L9Y0;Q6VW25;Q5GLJ2;Q24LK3;C3RXH1;C4MJP0;Q9GE66;Q9MRX0;B8YHE8;C7AF25;O03636;B0YHR3;…	18858	91	CID		20.94	30.995		3	47	30	1	2063.91	-90.4551	10/196	pps_pisum_OE_trypsin_rep1.mgf
	Low	GGLDFTKDDENVNSQPFMR	B8YGX4;Q6PSM7;Q71N62;O98435;Q9GEB9;B3THI4;Q8HT56;P93977;O63147;Q33620;D2CN03;B6GUT8;D7F7W4;O98562;Q8HDA1;Q4KUD7;Q36637;Q37357;Q33036;Q9GE67;P94074;D8V9A7;D8V9E6;Q8HUY5;D2KUW9;E0D9P4;Q8HVG8;Q6SSI3;O98549;P28386;Q95DZ0;Q8MAT5;Q5TMA6;Q5GLI7;B0YHF2;B2BY81;E2D4N0;O47068;A5X4C4;Q37283;Q8MEB1;Q37320;Q37220;Q09RK5;E2D4N3;P94095;Q9GEN9;O47272;Q7YJP7;Q5VH01;Q6L9Y0;Q6VW25;Q5GLJ2;Q24LK3;Q9GE66;Q9MRX0;B8YHE8;…	21651	113	CID		20.3	14.8583		3	44	26	1	2169.78	-97.0935	5/193	pps_pisum_OE_trypsin_rep1.mgf
Q33620	12.79	5	5	469	51.7809	6.29053	147.012	Ribulose-1,5-bisphosphate carboxylase (Fragment) OS=Mussaenda erythrophylla GN=rbcL PE=3 SV=1 - [Q33620_MUSEY]
	Confidence Icon	Sequence	Protein Accessions	# Proteins	# Protein Groups	Activation Type	Modifications	IonScore	Exp Value	Δ Score	Rank	Identity High	Homology Threshold	Charge	m/z [Da]	ΔM [ppm]	Ions Matched	Spectrum File
	High	TFQGPPHxIQVER	Q95CD5;Q33620;Q33369;Q32920;Q40141	6	5	CID	X8(G)	111.65	2.41975e-08		10	47		1	1465.66	-62.3617	11/139	pps_pisum_OE_trypsin_rep1.mgf
	High	VALEAcVKAR	B3THI4;Q8HT56;Q95CD5;Q33514;P93977;O63147;Q33620;D2CN03;B6GUT8;D7F7W4;O63185;O98562;Q8HDA1;Q4KUD7;Q8WKU6	1195	15	CID	C6(Carbamidomethyl)	68.03	0.000444697		4	46		1	1116.53	-83.7018	8/82	pps_pisum_OE_trypsin_rep1.mgf
	High	YGRPLLGcTIKPK	B8YGX4;Q6PSM7;Q71N62;O98435;Q9GEB9;B3THI4;Q8HT56;Q33514;O63147;Q33620;D2CN03;B6GUT8;D7F7W4;O63185;O98562;Q4KUD7;Q8WKU6;Q36637;Q37357;Q33036;Q9GE67;P94074;D8V9A7;D8V9E6;D2KUW9;E0D9P4;Q8HVG8;B5U0R6;O98549;Q8ME76;Q95DZ0;Q5TMA6;Q5GLI7;B2BY81;C7A5Y1;E2D4N0;Q9BAH7;O47068;A5X4C4;C6FJT8;Q37283;Q8MEB1;Q37320;Q37220;Q8MFT9;Q09RK5;E2D4N3;P94095;Q9GEN9;O47272;O20245;Q7YJP7;Q5VH01;Q6L9Y0;Q5GLJ2;Q24LK3;C3RXH1;…	22107	113	CID	C8(Carbamidomethyl)	63.96	0.00156781		7	47		1	1502.73	-78.6868	9/120	pps_pisum_OE_trypsin_rep1.mgf
	Low	DKLNKYGRPLLGcTIKPK	B8YGX4;Q6PSM7;Q71N62;O98435;Q9GEB9;B3THI4;Q8HT56;Q33514;O63147;Q33620;D2CN03;B6GUT8;O63185;O98562;Q4KUD7;Q8WKU6;Q36637;Q37357;Q33036;Q9GE67;P94074;D8V9A7;D8V9E6;D2KUW9;E0D9P4;Q8HVG8;B5U0R6;O98549;Q8ME76;Q95DZ0;Q5TMA6;Q5GLI7;B2BY81;E2D4N0;Q9BAH7;O47068;A5X4C4;Q37283;Q8MEB1;Q37320;Q37220;Q8MFT9;Q09RK5;E2D4N3;P94095;Q9GEN9;O47272;O20245;Q7YJP7;Q5VH01;Q6L9Y0;Q5GLJ2;Q24LK3;C3RXH1;C4MJP0;Q9GE66;Q9MRX0;…	21788	104	CID	C13(Carbamidomethyl)	31.67	2.57695		7	47	46	1	2101	-95.2098	11/198	pps_pisum_OE_trypsin_rep1.mgf
	Low	GGLDFTKDDENVNSQPFMR	B8YGX4;Q6PSM7;Q71N62;O98435;Q9GEB9;B3THI4;Q8HT56;P93977;O63147;Q33620;D2CN03;B6GUT8;D7F7W4;O98562;Q8HDA1;Q4KUD7;Q36637;Q37357;Q33036;Q9GE67;P94074;D8V9A7;D8V9E6;Q8HUY5;D2KUW9;E0D9P4;Q8HVG8;Q6SSI3;O98549;P28386;Q95DZ0;Q8MAT5;Q5TMA6;Q5GLI7;B0YHF2;B2BY81;E2D4N0;O47068;A5X4C4;Q37283;Q8MEB1;Q37320;Q37220;Q09RK5;E2D4N3;P94095;Q9GEN9;O47272;Q7YJP7;Q5VH01;Q6L9Y0;Q6VW25;Q5GLJ2;Q24LK3;Q9GE66;Q9MRX0;B8YHE8;…	21651	113	CID		20.3	14.8583		3	44	26	1	2169.78	-97.0935	5/193	pps_pisum_OE_trypsin_rep1.mgf
D2CN03	17.43	7	7	459	51.0967	6.68311	147.012	Ribulose-1,5-bisphosphate carboxylase/oxygenase large subunit (Fragment) OS=Combretum erythrophyllum GN=rbcL PE=3 SV=1 - [D2CN03_9MYRT]
	Confidence Icon	Sequence	Protein Accessions	# Proteins	# Protein Groups	Activation Type	Modifications	IonScore	Exp Value	Δ Score	Rank	Identity High	Homology Threshold	Charge	m/z [Da]	ΔM [ppm]	Ions Matched	Spectrum File
	High	TFQGPPHGIQVER	Q6PSM7;Q71N62;Q9GEB9;B3THI4;Q8HT56;Q33514;P93977;O63147;D2CN03;D7F7W4;O63185;O98562;Q4KUD7;Q8WKU6;Q37357;Q33036;Q9GE67;P94074;D8V9A7;D8V9E6;D2KUW9;P28386;Q8ME76;Q95DZ0;Q8MAT5;Q5TMA6;Q5GLI7;B0YHF2;B2BY81;C7A5Y1;E2D4N0;Q9BAH7;O47068;A5X4C4;C6FJT8;Q37283;Q8MEB1;Q37320;Q37220;Q8MFT9;Q09RK5;E2D4N3;P94095;Q9GEN9;O47272;Q95633;O20245;Q7YJP7;Q5VH01;Q6L9Y0;Q6VW25;Q5GLJ2;Q24LK3;C3RXH1;C4MJP0;Q9GE66;Q9MRX0;…	19129	100	CID		111.65	2.41975e-08		5	47		1	1465.66	-62.3617	11/139	pps_pisum_OE_trypsin_rep1.mgf
	High	VALEAcVKAR	B3THI4;Q8HT56;Q95CD5;Q33514;P93977;O63147;Q33620;D2CN03;B6GUT8;D7F7W4;O63185;O98562;Q8HDA1;Q4KUD7;Q8WKU6	1195	15	CID	C6(Carbamidomethyl)	68.03	0.000444697		4	46		1	1116.53	-83.7018	8/82	pps_pisum_OE_trypsin_rep1.mgf
	High	YGRPLLGcTIKPK	B8YGX4;Q6PSM7;Q71N62;O98435;Q9GEB9;B3THI4;Q8HT56;Q33514;O63147;Q33620;D2CN03;B6GUT8;D7F7W4;O63185;O98562;Q4KUD7;Q8WKU6;Q36637;Q37357;Q33036;Q9GE67;P94074;D8V9A7;D8V9E6;D2KUW9;E0D9P4;Q8HVG8;B5U0R6;O98549;Q8ME76;Q95DZ0;Q5TMA6;Q5GLI7;B2BY81;C7A5Y1;E2D4N0;Q9BAH7;O47068;A5X4C4;C6FJT8;Q37283;Q8MEB1;Q37320;Q37220;Q8MFT9;Q09RK5;E2D4N3;P94095;Q9GEN9;O47272;O20245;Q7YJP7;Q5VH01;Q6L9Y0;Q5GLJ2;Q24LK3;C3RXH1;…	22107	113	CID	C8(Carbamidomethyl)	63.96	0.00156781		7	47		1	1502.73	-78.6868	9/120	pps_pisum_OE_trypsin_rep1.mgf
	Low	LTYYTPDYQTKDTDILAAFR	O98435;D2CN03;Q24LK3;Q7YKH2;B2Y4Q2;Q31895;O98324;Q85W88;Q09RH0;Q32920;Q7YJL9	443	11	CID		34.59	0.53703		10	43		1	2394.98	-82.5815	6/204	pps_pisum_OE_trypsin_rep1.mgf
	Low	DKLNKYGRPLLGcTIKPK	B8YGX4;Q6PSM7;Q71N62;O98435;Q9GEB9;B3THI4;Q8HT56;Q33514;O63147;Q33620;D2CN03;B6GUT8;O63185;O98562;Q4KUD7;Q8WKU6;Q36637;Q37357;Q33036;Q9GE67;P94074;D8V9A7;D8V9E6;D2KUW9;E0D9P4;Q8HVG8;B5U0R6;O98549;Q8ME76;Q95DZ0;Q5TMA6;Q5GLI7;B2BY81;E2D4N0;Q9BAH7;O47068;A5X4C4;Q37283;Q8MEB1;Q37320;Q37220;Q8MFT9;Q09RK5;E2D4N3;P94095;Q9GEN9;O47272;O20245;Q7YJP7;Q5VH01;Q6L9Y0;Q5GLJ2;Q24LK3;C3RXH1;C4MJP0;Q9GE66;Q9MRX0;…	21788	104	CID	C13(Carbamidomethyl)	31.67	2.57695		7	47	46	1	2101	-95.2098	11/198	pps_pisum_OE_trypsin_rep1.mgf
	Low	TFQGPPHGIQVERDKLNK	Q6PSM7;Q71N62;Q9GEB9;B3THI4;Q8HT56;Q33514;P93977;O63147;D2CN03;O63185;O98562;Q4KUD7;Q8WKU6;Q37357;Q33036;Q9GE67;P94074;D8V9A7;D8V9E6;D2KUW9;P28386;Q8ME76;Q95DZ0;Q5TMA6;Q5GLI7;B0YHF2;B2BY81;E2D4N0;Q9BAH7;O47068;A5X4C4;Q37283;Q8MEB1;Q37320;Q37220;Q8MFT9;Q09RK5;E2D4N3;P94095;Q9GEN9;O47272;Q95633;O20245;Q7YJP7;Q5VH01;Q6L9Y0;Q6VW25;Q5GLJ2;Q24LK3;C3RXH1;C4MJP0;Q9GE66;Q9MRX0;B8YHE8;C7AF25;O03636;B0YHR3;…	18858	91	CID		20.94	30.995		3	47	30	1	2063.91	-90.4551	10/196	pps_pisum_OE_trypsin_rep1.mgf
	Low	GGLDFTKDDENVNSQPFMR	B8YGX4;Q6PSM7;Q71N62;O98435;Q9GEB9;B3THI4;Q8HT56;P93977;O63147;Q33620;D2CN03;B6GUT8;D7F7W4;O98562;Q8HDA1;Q4KUD7;Q36637;Q37357;Q33036;Q9GE67;P94074;D8V9A7;D8V9E6;Q8HUY5;D2KUW9;E0D9P4;Q8HVG8;Q6SSI3;O98549;P28386;Q95DZ0;Q8MAT5;Q5TMA6;Q5GLI7;B0YHF2;B2BY81;E2D4N0;O47068;A5X4C4;Q37283;Q8MEB1;Q37320;Q37220;Q09RK5;E2D4N3;P94095;Q9GEN9;O47272;Q7YJP7;Q5VH01;Q6L9Y0;Q6VW25;Q5GLJ2;Q24LK3;Q9GE66;Q9MRX0;B8YHE8;…	21651	113	CID		20.3	14.8583		3	44	26	1	2169.78	-97.0935	5/193	pps_pisum_OE_trypsin_rep1.mgf
D7F7W4	13.13	5	5	457	50.6145	6.29053	147.012	Ribulose-1,5-bisphosphate carboxylase/oxygenase large subunit (Fragment) OS=Breonia fragifera GN=rbcL PE=3 SV=1 - [D7F7W4_9GENT]
	Confidence Icon	Sequence	Protein Accessions	# Proteins	# Protein Groups	Activation Type	Modifications	IonScore	Exp Value	Δ Score	Rank	Identity High	Homology Threshold	Charge	m/z [Da]	ΔM [ppm]	Ions Matched	Spectrum File
	High	TFQGPPHGIQVER	Q6PSM7;Q71N62;Q9GEB9;B3THI4;Q8HT56;Q33514;P93977;O63147;D2CN03;D7F7W4;O63185;O98562;Q4KUD7;Q8WKU6;Q37357;Q33036;Q9GE67;P94074;D8V9A7;D8V9E6;D2KUW9;P28386;Q8ME76;Q95DZ0;Q8MAT5;Q5TMA6;Q5GLI7;B0YHF2;B2BY81;C7A5Y1;E2D4N0;Q9BAH7;O47068;A5X4C4;C6FJT8;Q37283;Q8MEB1;Q37320;Q37220;Q8MFT9;Q09RK5;E2D4N3;P94095;Q9GEN9;O47272;Q95633;O20245;Q7YJP7;Q5VH01;Q6L9Y0;Q6VW25;Q5GLJ2;Q24LK3;C3RXH1;C4MJP0;Q9GE66;Q9MRX0;…	19129	100	CID		111.65	2.41975e-08		5	47		1	1465.66	-62.3617	11/139	pps_pisum_OE_trypsin_rep1.mgf
	High	VALEAcVKAR	B3THI4;Q8HT56;Q95CD5;Q33514;P93977;O63147;Q33620;D2CN03;B6GUT8;D7F7W4;O63185;O98562;Q8HDA1;Q4KUD7;Q8WKU6	1195	15	CID	C6(Carbamidomethyl)	68.03	0.000444697		4	46		1	1116.53	-83.7018	8/82	pps_pisum_OE_trypsin_rep1.mgf
	High	YGRPLLGcTIKPK	B8YGX4;Q6PSM7;Q71N62;O98435;Q9GEB9;B3THI4;Q8HT56;Q33514;O63147;Q33620;D2CN03;B6GUT8;D7F7W4;O63185;O98562;Q4KUD7;Q8WKU6;Q36637;Q37357;Q33036;Q9GE67;P94074;D8V9A7;D8V9E6;D2KUW9;E0D9P4;Q8HVG8;B5U0R6;O98549;Q8ME76;Q95DZ0;Q5TMA6;Q5GLI7;B2BY81;C7A5Y1;E2D4N0;Q9BAH7;O47068;A5X4C4;C6FJT8;Q37283;Q8MEB1;Q37320;Q37220;Q8MFT9;Q09RK5;E2D4N3;P94095;Q9GEN9;O47272;O20245;Q7YJP7;Q5VH01;Q6L9Y0;Q5GLJ2;Q24LK3;C3RXH1;…	22107	113	CID	C8(Carbamidomethyl)	63.96	0.00156781		7	47		1	1502.73	-78.6868	9/120	pps_pisum_OE_trypsin_rep1.mgf
	Low	TFQGPPHGIQVERDxLNK	D7F7W4;C4N717;Q09RH0	8	3	CID	X15(K)	20.94	30.995		6	47	30	1	2063.91	-90.4551	10/196	pps_pisum_OE_trypsin_rep1.mgf
	Low	GGLDFTKDDENVNSQPFMR	B8YGX4;Q6PSM7;Q71N62;O98435;Q9GEB9;B3THI4;Q8HT56;P93977;O63147;Q33620;D2CN03;B6GUT8;D7F7W4;O98562;Q8HDA1;Q4KUD7;Q36637;Q37357;Q33036;Q9GE67;P94074;D8V9A7;D8V9E6;Q8HUY5;D2KUW9;E0D9P4;Q8HVG8;Q6SSI3;O98549;P28386;Q95DZ0;Q8MAT5;Q5TMA6;Q5GLI7;B0YHF2;B2BY81;E2D4N0;O47068;A5X4C4;Q37283;Q8MEB1;Q37320;Q37220;Q09RK5;E2D4N3;P94095;Q9GEN9;O47272;Q7YJP7;Q5VH01;Q6L9Y0;Q6VW25;Q5GLJ2;Q24LK3;Q9GE66;Q9MRX0;B8YHE8;…	21651	113	CID		20.3	14.8583		3	44	26	1	2169.78	-97.0935	5/193	pps_pisum_OE_trypsin_rep1.mgf
O63185	12.55	6	6	478	52.8472	6.68311	147.012	Ribulose-1,5-bisphosphate carboxylase (Fragment) OS=Spigelia anthelmia GN=rbcL PE=3 SV=1 - [O63185_9GENT]
	Confidence Icon	Sequence	Protein Accessions	# Proteins	# Protein Groups	Activation Type	Modifications	IonScore	Exp Value	Δ Score	Rank	Identity High	Homology Threshold	Charge	m/z [Da]	ΔM [ppm]	Ions Matched	Spectrum File
	High	TFQGPPHGIQVER	Q6PSM7;Q71N62;Q9GEB9;B3THI4;Q8HT56;Q33514;P93977;O63147;D2CN03;D7F7W4;O63185;O98562;Q4KUD7;Q8WKU6;Q37357;Q33036;Q9GE67;P94074;D8V9A7;D8V9E6;D2KUW9;P28386;Q8ME76;Q95DZ0;Q8MAT5;Q5TMA6;Q5GLI7;B0YHF2;B2BY81;C7A5Y1;E2D4N0;Q9BAH7;O47068;A5X4C4;C6FJT8;Q37283;Q8MEB1;Q37320;Q37220;Q8MFT9;Q09RK5;E2D4N3;P94095;Q9GEN9;O47272;Q95633;O20245;Q7YJP7;Q5VH01;Q6L9Y0;Q6VW25;Q5GLJ2;Q24LK3;C3RXH1;C4MJP0;Q9GE66;Q9MRX0;…	19129	100	CID		111.65	2.41975e-08		5	47		1	1465.66	-62.3617	11/139	pps_pisum_OE_trypsin_rep1.mgf
	High	VALEAcVKAR	B3THI4;Q8HT56;Q95CD5;Q33514;P93977;O63147;Q33620;D2CN03;B6GUT8;D7F7W4;O63185;O98562;Q8HDA1;Q4KUD7;Q8WKU6	1195	15	CID	C6(Carbamidomethyl)	68.03	0.000444697		4	46		1	1116.53	-83.7018	8/82	pps_pisum_OE_trypsin_rep1.mgf
	High	YGRPLLGcTIKPK	B8YGX4;Q6PSM7;Q71N62;O98435;Q9GEB9;B3THI4;Q8HT56;Q33514;O63147;Q33620;D2CN03;B6GUT8;D7F7W4;O63185;O98562;Q4KUD7;Q8WKU6;Q36637;Q37357;Q33036;Q9GE67;P94074;D8V9A7;D8V9E6;D2KUW9;E0D9P4;Q8HVG8;B5U0R6;O98549;Q8ME76;Q95DZ0;Q5TMA6;Q5GLI7;B2BY81;C7A5Y1;E2D4N0;Q9BAH7;O47068;A5X4C4;C6FJT8;Q37283;Q8MEB1;Q37320;Q37220;Q8MFT9;Q09RK5;E2D4N3;P94095;Q9GEN9;O47272;O20245;Q7YJP7;Q5VH01;Q6L9Y0;Q5GLJ2;Q24LK3;C3RXH1;…	22107	113	CID	C8(Carbamidomethyl)	63.96	0.00156781		7	47		1	1502.73	-78.6868	9/120	pps_pisum_OE_trypsin_rep1.mgf
	Low	DKLNKYGRPLLGcTIKPK	B8YGX4;Q6PSM7;Q71N62;O98435;Q9GEB9;B3THI4;Q8HT56;Q33514;O63147;Q33620;D2CN03;B6GUT8;O63185;O98562;Q4KUD7;Q8WKU6;Q36637;Q37357;Q33036;Q9GE67;P94074;D8V9A7;D8V9E6;D2KUW9;E0D9P4;Q8HVG8;B5U0R6;O98549;Q8ME76;Q95DZ0;Q5TMA6;Q5GLI7;B2BY81;E2D4N0;Q9BAH7;O47068;A5X4C4;Q37283;Q8MEB1;Q37320;Q37220;Q8MFT9;Q09RK5;E2D4N3;P94095;Q9GEN9;O47272;O20245;Q7YJP7;Q5VH01;Q6L9Y0;Q5GLJ2;Q24LK3;C3RXH1;C4MJP0;Q9GE66;Q9MRX0;…	21788	104	CID	C13(Carbamidomethyl)	31.67	2.57695		7	47	46	1	2101	-95.2098	11/198	pps_pisum_OE_trypsin_rep1.mgf
	Low	TFQGPPHGIQVERDKLNK	Q6PSM7;Q71N62;Q9GEB9;B3THI4;Q8HT56;Q33514;P93977;O63147;D2CN03;O63185;O98562;Q4KUD7;Q8WKU6;Q37357;Q33036;Q9GE67;P94074;D8V9A7;D8V9E6;D2KUW9;P28386;Q8ME76;Q95DZ0;Q5TMA6;Q5GLI7;B0YHF2;B2BY81;E2D4N0;Q9BAH7;O47068;A5X4C4;Q37283;Q8MEB1;Q37320;Q37220;Q8MFT9;Q09RK5;E2D4N3;P94095;Q9GEN9;O47272;Q95633;O20245;Q7YJP7;Q5VH01;Q6L9Y0;Q6VW25;Q5GLJ2;Q24LK3;C3RXH1;C4MJP0;Q9GE66;Q9MRX0;B8YHE8;C7AF25;O03636;B0YHR3;…	18858	91	CID		20.94	30.995		3	47	30	1	2063.91	-90.4551	10/196	pps_pisum_OE_trypsin_rep1.mgf
	Low	GGLDFTKDDENVNSxPFMR	O63185;B5U0R6;Q8ME51	20	3	CID	X15(Q)	20.3	14.8583		7	44	26	1	2169.78	-97.0935	5/193	pps_pisum_OE_trypsin_rep1.mgf
Q8WKU6	14.53	7	7	468	51.8847	6.75635	147.012	Rubisco large subunit (Fragment) OS=Pleuranthodendron lindenii GN=rbcL PE=3 SV=1 - [Q8WKU6_9ROSI]
	Confidence Icon	Sequence	Protein Accessions	# Proteins	# Protein Groups	Activation Type	Modifications	IonScore	Exp Value	Δ Score	Rank	Identity High	Homology Threshold	Charge	m/z [Da]	ΔM [ppm]	Ions Matched	Spectrum File
	High	TFQGPPHGIQVER	Q6PSM7;Q71N62;Q9GEB9;B3THI4;Q8HT56;Q33514;P93977;O63147;D2CN03;D7F7W4;O63185;O98562;Q4KUD7;Q8WKU6;Q37357;Q33036;Q9GE67;P94074;D8V9A7;D8V9E6;D2KUW9;P28386;Q8ME76;Q95DZ0;Q8MAT5;Q5TMA6;Q5GLI7;B0YHF2;B2BY81;C7A5Y1;E2D4N0;Q9BAH7;O47068;A5X4C4;C6FJT8;Q37283;Q8MEB1;Q37320;Q37220;Q8MFT9;Q09RK5;E2D4N3;P94095;Q9GEN9;O47272;Q95633;O20245;Q7YJP7;Q5VH01;Q6L9Y0;Q6VW25;Q5GLJ2;Q24LK3;C3RXH1;C4MJP0;Q9GE66;Q9MRX0;…	19129	100	CID		111.65	2.41975e-08		5	47		1	1465.66	-62.3617	11/139	pps_pisum_OE_trypsin_rep1.mgf
	High	VALEAcVKAR	B3THI4;Q8HT56;Q95CD5;Q33514;P93977;O63147;Q33620;D2CN03;B6GUT8;D7F7W4;O63185;O98562;Q8HDA1;Q4KUD7;Q8WKU6	1195	15	CID	C6(Carbamidomethyl)	68.03	0.000444697		4	46		1	1116.53	-83.7018	8/82	pps_pisum_OE_trypsin_rep1.mgf
	High	YGRPLLGcTIKPK	B8YGX4;Q6PSM7;Q71N62;O98435;Q9GEB9;B3THI4;Q8HT56;Q33514;O63147;Q33620;D2CN03;B6GUT8;D7F7W4;O63185;O98562;Q4KUD7;Q8WKU6;Q36637;Q37357;Q33036;Q9GE67;P94074;D8V9A7;D8V9E6;D2KUW9;E0D9P4;Q8HVG8;B5U0R6;O98549;Q8ME76;Q95DZ0;Q5TMA6;Q5GLI7;B2BY81;C7A5Y1;E2D4N0;Q9BAH7;O47068;A5X4C4;C6FJT8;Q37283;Q8MEB1;Q37320;Q37220;Q8MFT9;Q09RK5;E2D4N3;P94095;Q9GEN9;O47272;O20245;Q7YJP7;Q5VH01;Q6L9Y0;Q5GLJ2;Q24LK3;C3RXH1;…	22107	113	CID	C8(Carbamidomethyl)	63.96	0.00156781		7	47		1	1502.73	-78.6868	9/120	pps_pisum_OE_trypsin_rep1.mgf
	Low	DKLNKYGRPLLGcTIKPK	B8YGX4;Q6PSM7;Q71N62;O98435;Q9GEB9;B3THI4;Q8HT56;Q33514;O63147;Q33620;D2CN03;B6GUT8;O63185;O98562;Q4KUD7;Q8WKU6;Q36637;Q37357;Q33036;Q9GE67;P94074;D8V9A7;D8V9E6;D2KUW9;E0D9P4;Q8HVG8;B5U0R6;O98549;Q8ME76;Q95DZ0;Q5TMA6;Q5GLI7;B2BY81;E2D4N0;Q9BAH7;O47068;A5X4C4;Q37283;Q8MEB1;Q37320;Q37220;Q8MFT9;Q09RK5;E2D4N3;P94095;Q9GEN9;O47272;O20245;Q7YJP7;Q5VH01;Q6L9Y0;Q5GLJ2;Q24LK3;C3RXH1;C4MJP0;Q9GE66;Q9MRX0;…	21788	104	CID	C13(Carbamidomethyl)	31.67	2.57695		7	47	46	1	2101	-95.2098	11/198	pps_pisum_OE_trypsin_rep1.mgf
	Low	TFQGPPHGIQVERDKLNK	Q6PSM7;Q71N62;Q9GEB9;B3THI4;Q8HT56;Q33514;P93977;O63147;D2CN03;O63185;O98562;Q4KUD7;Q8WKU6;Q37357;Q33036;Q9GE67;P94074;D8V9A7;D8V9E6;D2KUW9;P28386;Q8ME76;Q95DZ0;Q5TMA6;Q5GLI7;B0YHF2;B2BY81;E2D4N0;Q9BAH7;O47068;A5X4C4;Q37283;Q8MEB1;Q37320;Q37220;Q8MFT9;Q09RK5;E2D4N3;P94095;Q9GEN9;O47272;Q95633;O20245;Q7YJP7;Q5VH01;Q6L9Y0;Q6VW25;Q5GLJ2;Q24LK3;C3RXH1;C4MJP0;Q9GE66;Q9MRX0;B8YHE8;C7AF25;O03636;B0YHR3;…	18858	91	CID		20.94	30.995		3	47	30	1	2063.91	-90.4551	10/196	pps_pisum_OE_trypsin_rep1.mgf
	Low	GGLDFTKDDENVNSzPFMR	Q8WKU6	1	1	CID	Z15(Q)	20.3	14.8583		8	44	26	1	2169.78	-97.0935	5/193	pps_pisum_OE_trypsin_rep1.mgf
	Low	NEGRDLAR	B8YGX4;Q9GEB9;Q95CD5;O98562;Q8HDA1;Q4KUD7;Q8WKU6;Q37357;Q9GE67;D2KUW9;E0D9P4;Q8HVG8;O98549;P28386;Q8ME76;Q95DZ0;Q8MAT5;Q5GLI7;C7A5Y1;Q9BAH7;O47068;A5X4C4;Q37283;Q8MEB1;Q37220;Q8MFT9;Q09RK5;Q9GEN9;Q95633;O20245;Q7YJP7;Q6L9Y0;Q6VW25;Q5GLJ2;C3RXH1;C4MJP0;Q9MRX0;B8YHE8;C7AF25;Q09W50;B5SPD9;Q42659;O98359;Q8ME51;A1YB30;Q9GEE4;Q7YKR8;Q7YKH2;Q33047;Q9GEQ2;Q8MDR9;Q6L9Y7;C7AF24;B3XY08;Q8HVI6;Q6JXX4;Q6YLQ8;…	13175	83	CID		15.29	68.7989		5	45	30	1	930.433	-44.8729	4/79	pps_pisum_OE_trypsin_rep1.mgf
Q36637	13.27	5	5	452	50.0531	6.53662	147.012	Ribulosebisphosphate carboxylase large subunit (Fragment) OS=Pogostemon cablin GN=rbcL PE=3 SV=1 - [Q36637_9LAMI]
	Confidence Icon	Sequence	Protein Accessions	# Proteins	# Protein Groups	Activation Type	Modifications	IonScore	Exp Value	Δ Score	Rank	Identity High	Homology Threshold	Charge	m/z [Da]	ΔM [ppm]	Ions Matched	Spectrum File
	High	TFxGPPHGIQVER	Q36637;Q8HVG8;B5U0R6	15	3	CID	X3(K)	111.65	2.41975e-08		2	47		1	1465.66	-87.1901	11/125	pps_pisum_OE_trypsin_rep1.mgf
	High	VALEAcVKxR	Q36637;Q37357	7	2	CID	C6(Carbamidomethyl), X9(A)	68.03	0.000444697		5	46		1	1116.53	-83.7018	8/82	pps_pisum_OE_trypsin_rep1.mgf
	High	YGRPLLGcTIKPK	B8YGX4;Q6PSM7;Q71N62;O98435;Q9GEB9;B3THI4;Q8HT56;Q33514;O63147;Q33620;D2CN03;B6GUT8;D7F7W4;O63185;O98562;Q4KUD7;Q8WKU6;Q36637;Q37357;Q33036;Q9GE67;P94074;D8V9A7;D8V9E6;D2KUW9;E0D9P4;Q8HVG8;B5U0R6;O98549;Q8ME76;Q95DZ0;Q5TMA6;Q5GLI7;B2BY81;C7A5Y1;E2D4N0;Q9BAH7;O47068;A5X4C4;C6FJT8;Q37283;Q8MEB1;Q37320;Q37220;Q8MFT9;Q09RK5;E2D4N3;P94095;Q9GEN9;O47272;O20245;Q7YJP7;Q5VH01;Q6L9Y0;Q5GLJ2;Q24LK3;C3RXH1;…	22107	113	CID	C8(Carbamidomethyl)	63.96	0.00156781		7	47		1	1502.73	-78.6868	9/120	pps_pisum_OE_trypsin_rep1.mgf
	Low	DKLNKYGRPLLGcTIKPK	B8YGX4;Q6PSM7;Q71N62;O98435;Q9GEB9;B3THI4;Q8HT56;Q33514;O63147;Q33620;D2CN03;B6GUT8;O63185;O98562;Q4KUD7;Q8WKU6;Q36637;Q37357;Q33036;Q9GE67;P94074;D8V9A7;D8V9E6;D2KUW9;E0D9P4;Q8HVG8;B5U0R6;O98549;Q8ME76;Q95DZ0;Q5TMA6;Q5GLI7;B2BY81;E2D4N0;Q9BAH7;O47068;A5X4C4;Q37283;Q8MEB1;Q37320;Q37220;Q8MFT9;Q09RK5;E2D4N3;P94095;Q9GEN9;O47272;O20245;Q7YJP7;Q5VH01;Q6L9Y0;Q5GLJ2;Q24LK3;C3RXH1;C4MJP0;Q9GE66;Q9MRX0;…	21788	104	CID	C13(Carbamidomethyl)	31.67	2.57695		7	47	46	1	2101	-95.2098	11/198	pps_pisum_OE_trypsin_rep1.mgf
	Low	GGLDFTKDDENVNSQPFMR	B8YGX4;Q6PSM7;Q71N62;O98435;Q9GEB9;B3THI4;Q8HT56;P93977;O63147;Q33620;D2CN03;B6GUT8;D7F7W4;O98562;Q8HDA1;Q4KUD7;Q36637;Q37357;Q33036;Q9GE67;P94074;D8V9A7;D8V9E6;Q8HUY5;D2KUW9;E0D9P4;Q8HVG8;Q6SSI3;O98549;P28386;Q95DZ0;Q8MAT5;Q5TMA6;Q5GLI7;B0YHF2;B2BY81;E2D4N0;O47068;A5X4C4;Q37283;Q8MEB1;Q37320;Q37220;Q09RK5;E2D4N3;P94095;Q9GEN9;O47272;Q7YJP7;Q5VH01;Q6L9Y0;Q6VW25;Q5GLJ2;Q24LK3;Q9GE66;Q9MRX0;B8YHE8;…	21651	113	CID		20.3	14.8583		3	44	26	1	2169.78	-97.0935	5/193	pps_pisum_OE_trypsin_rep1.mgf
Q37357	15.42	7	7	441	48.9684	6.91748	147.012	Ribulose 1,5-bisphosphate carboxylase large subunit (Fragment) OS=Lasia spinosa GN=rbcL PE=3 SV=2 - [Q37357_LASSI]
	Confidence Icon	Sequence	Protein Accessions	# Proteins	# Protein Groups	Activation Type	Modifications	IonScore	Exp Value	Δ Score	Rank	Identity High	Homology Threshold	Charge	m/z [Da]	ΔM [ppm]	Ions Matched	Spectrum File
	High	TFQGPPHGIQVER	Q6PSM7;Q71N62;Q9GEB9;B3THI4;Q8HT56;Q33514;P93977;O63147;D2CN03;D7F7W4;O63185;O98562;Q4KUD7;Q8WKU6;Q37357;Q33036;Q9GE67;P94074;D8V9A7;D8V9E6;D2KUW9;P28386;Q8ME76;Q95DZ0;Q8MAT5;Q5TMA6;Q5GLI7;B0YHF2;B2BY81;C7A5Y1;E2D4N0;Q9BAH7;O47068;A5X4C4;C6FJT8;Q37283;Q8MEB1;Q37320;Q37220;Q8MFT9;Q09RK5;E2D4N3;P94095;Q9GEN9;O47272;Q95633;O20245;Q7YJP7;Q5VH01;Q6L9Y0;Q6VW25;Q5GLJ2;Q24LK3;C3RXH1;C4MJP0;Q9GE66;Q9MRX0;…	19129	100	CID		111.65	2.41975e-08		5	47		1	1465.66	-62.3617	11/139	pps_pisum_OE_trypsin_rep1.mgf
	High	VALEAcVKxR	Q36637;Q37357	7	2	CID	C6(Carbamidomethyl), X9(A)	68.03	0.000444697		5	46		1	1116.53	-83.7018	8/82	pps_pisum_OE_trypsin_rep1.mgf
	High	YGRPLLGcTIKPK	B8YGX4;Q6PSM7;Q71N62;O98435;Q9GEB9;B3THI4;Q8HT56;Q33514;O63147;Q33620;D2CN03;B6GUT8;D7F7W4;O63185;O98562;Q4KUD7;Q8WKU6;Q36637;Q37357;Q33036;Q9GE67;P94074;D8V9A7;D8V9E6;D2KUW9;E0D9P4;Q8HVG8;B5U0R6;O98549;Q8ME76;Q95DZ0;Q5TMA6;Q5GLI7;B2BY81;C7A5Y1;E2D4N0;Q9BAH7;O47068;A5X4C4;C6FJT8;Q37283;Q8MEB1;Q37320;Q37220;Q8MFT9;Q09RK5;E2D4N3;P94095;Q9GEN9;O47272;O20245;Q7YJP7;Q5VH01;Q6L9Y0;Q5GLJ2;Q24LK3;C3RXH1;…	22107	113	CID	C8(Carbamidomethyl)	63.96	0.00156781		7	47		1	1502.73	-78.6868	9/120	pps_pisum_OE_trypsin_rep1.mgf
	Low	DKLNKYGRPLLGcTIKPK	B8YGX4;Q6PSM7;Q71N62;O98435;Q9GEB9;B3THI4;Q8HT56;Q33514;O63147;Q33620;D2CN03;B6GUT8;O63185;O98562;Q4KUD7;Q8WKU6;Q36637;Q37357;Q33036;Q9GE67;P94074;D8V9A7;D8V9E6;D2KUW9;E0D9P4;Q8HVG8;B5U0R6;O98549;Q8ME76;Q95DZ0;Q5TMA6;Q5GLI7;B2BY81;E2D4N0;Q9BAH7;O47068;A5X4C4;Q37283;Q8MEB1;Q37320;Q37220;Q8MFT9;Q09RK5;E2D4N3;P94095;Q9GEN9;O47272;O20245;Q7YJP7;Q5VH01;Q6L9Y0;Q5GLJ2;Q24LK3;C3RXH1;C4MJP0;Q9GE66;Q9MRX0;…	21788	104	CID	C13(Carbamidomethyl)	31.67	2.57695		7	47	46	1	2101	-95.2098	11/198	pps_pisum_OE_trypsin_rep1.mgf
	Low	TFQGPPHGIQVERDKLNK	Q6PSM7;Q71N62;Q9GEB9;B3THI4;Q8HT56;Q33514;P93977;O63147;D2CN03;O63185;O98562;Q4KUD7;Q8WKU6;Q37357;Q33036;Q9GE67;P94074;D8V9A7;D8V9E6;D2KUW9;P28386;Q8ME76;Q95DZ0;Q5TMA6;Q5GLI7;B0YHF2;B2BY81;E2D4N0;Q9BAH7;O47068;A5X4C4;Q37283;Q8MEB1;Q37320;Q37220;Q8MFT9;Q09RK5;E2D4N3;P94095;Q9GEN9;O47272;Q95633;O20245;Q7YJP7;Q5VH01;Q6L9Y0;Q6VW25;Q5GLJ2;Q24LK3;C3RXH1;C4MJP0;Q9GE66;Q9MRX0;B8YHE8;C7AF25;O03636;B0YHR3;…	18858	91	CID		20.94	30.995		3	47	30	1	2063.91	-90.4551	10/196	pps_pisum_OE_trypsin_rep1.mgf
	Low	GGLDFTKDDENVNSQPFMR	B8YGX4;Q6PSM7;Q71N62;O98435;Q9GEB9;B3THI4;Q8HT56;P93977;O63147;Q33620;D2CN03;B6GUT8;D7F7W4;O98562;Q8HDA1;Q4KUD7;Q36637;Q37357;Q33036;Q9GE67;P94074;D8V9A7;D8V9E6;Q8HUY5;D2KUW9;E0D9P4;Q8HVG8;Q6SSI3;O98549;P28386;Q95DZ0;Q8MAT5;Q5TMA6;Q5GLI7;B0YHF2;B2BY81;E2D4N0;O47068;A5X4C4;Q37283;Q8MEB1;Q37320;Q37220;Q09RK5;E2D4N3;P94095;Q9GEN9;O47272;Q7YJP7;Q5VH01;Q6L9Y0;Q6VW25;Q5GLJ2;Q24LK3;Q9GE66;Q9MRX0;B8YHE8;…	21651	113	CID		20.3	14.8583		3	44	26	1	2169.78	-97.0935	5/193	pps_pisum_OE_trypsin_rep1.mgf
	Low	NEGRDLAR	B8YGX4;Q9GEB9;Q95CD5;O98562;Q8HDA1;Q4KUD7;Q8WKU6;Q37357;Q9GE67;D2KUW9;E0D9P4;Q8HVG8;O98549;P28386;Q8ME76;Q95DZ0;Q8MAT5;Q5GLI7;C7A5Y1;Q9BAH7;O47068;A5X4C4;Q37283;Q8MEB1;Q37220;Q8MFT9;Q09RK5;Q9GEN9;Q95633;O20245;Q7YJP7;Q6L9Y0;Q6VW25;Q5GLJ2;C3RXH1;C4MJP0;Q9MRX0;B8YHE8;C7AF25;Q09W50;B5SPD9;Q42659;O98359;Q8ME51;A1YB30;Q9GEE4;Q7YKR8;Q7YKH2;Q33047;Q9GEQ2;Q8MDR9;Q6L9Y7;C7AF24;B3XY08;Q8HVI6;Q6JXX4;Q6YLQ8;…	13175	83	CID		15.29	68.7989		5	45	30	1	930.433	-44.8729	4/79	pps_pisum_OE_trypsin_rep1.mgf
Q33036	14.17	7	7	480	53.2	8.77783	147.012	Ribulose-1,5-bisphosphate carboxylase/oxygenase (Fragment) OS=Rostkovia magellanica GN=rbcL PE=4 SV=3 - [Q33036_9POAL]
	Confidence Icon	Sequence	Protein Accessions	# Proteins	# Protein Groups	Activation Type	Modifications	IonScore	Exp Value	Δ Score	Rank	Identity High	Homology Threshold	Charge	m/z [Da]	ΔM [ppm]	Ions Matched	Spectrum File
	High	TFQGPPHGIQVER	Q6PSM7;Q71N62;Q9GEB9;B3THI4;Q8HT56;Q33514;P93977;O63147;D2CN03;D7F7W4;O63185;O98562;Q4KUD7;Q8WKU6;Q37357;Q33036;Q9GE67;P94074;D8V9A7;D8V9E6;D2KUW9;P28386;Q8ME76;Q95DZ0;Q8MAT5;Q5TMA6;Q5GLI7;B0YHF2;B2BY81;C7A5Y1;E2D4N0;Q9BAH7;O47068;A5X4C4;C6FJT8;Q37283;Q8MEB1;Q37320;Q37220;Q8MFT9;Q09RK5;E2D4N3;P94095;Q9GEN9;O47272;Q95633;O20245;Q7YJP7;Q5VH01;Q6L9Y0;Q6VW25;Q5GLJ2;Q24LK3;C3RXH1;C4MJP0;Q9GE66;Q9MRX0;…	19129	100	CID		111.65	2.41975e-08		5	47		1	1465.66	-62.3617	11/139	pps_pisum_OE_trypsin_rep1.mgf
	High	VALEAcVxAR	Q33036;Q9GE67	25	2	CID	C6(Carbamidomethyl), X8(K)	68.03	0.000444697		6	46		1	1116.53	-83.7018	8/78	pps_pisum_OE_trypsin_rep1.mgf
	High	YGRPLLGcTIKPK	B8YGX4;Q6PSM7;Q71N62;O98435;Q9GEB9;B3THI4;Q8HT56;Q33514;O63147;Q33620;D2CN03;B6GUT8;D7F7W4;O63185;O98562;Q4KUD7;Q8WKU6;Q36637;Q37357;Q33036;Q9GE67;P94074;D8V9A7;D8V9E6;D2KUW9;E0D9P4;Q8HVG8;B5U0R6;O98549;Q8ME76;Q95DZ0;Q5TMA6;Q5GLI7;B2BY81;C7A5Y1;E2D4N0;Q9BAH7;O47068;A5X4C4;C6FJT8;Q37283;Q8MEB1;Q37320;Q37220;Q8MFT9;Q09RK5;E2D4N3;P94095;Q9GEN9;O47272;O20245;Q7YJP7;Q5VH01;Q6L9Y0;Q5GLJ2;Q24LK3;C3RXH1;…	22107	113	CID	C8(Carbamidomethyl)	63.96	0.00156781		7	47		1	1502.73	-78.6868	9/120	pps_pisum_OE_trypsin_rep1.mgf
	Low	DKLNKYGRPLLGcTIKPK	B8YGX4;Q6PSM7;Q71N62;O98435;Q9GEB9;B3THI4;Q8HT56;Q33514;O63147;Q33620;D2CN03;B6GUT8;O63185;O98562;Q4KUD7;Q8WKU6;Q36637;Q37357;Q33036;Q9GE67;P94074;D8V9A7;D8V9E6;D2KUW9;E0D9P4;Q8HVG8;B5U0R6;O98549;Q8ME76;Q95DZ0;Q5TMA6;Q5GLI7;B2BY81;E2D4N0;Q9BAH7;O47068;A5X4C4;Q37283;Q8MEB1;Q37320;Q37220;Q8MFT9;Q09RK5;E2D4N3;P94095;Q9GEN9;O47272;O20245;Q7YJP7;Q5VH01;Q6L9Y0;Q5GLJ2;Q24LK3;C3RXH1;C4MJP0;Q9GE66;Q9MRX0;…	21788	104	CID	C13(Carbamidomethyl)	31.67	2.57695		7	47	46	1	2101	-95.2098	11/198	pps_pisum_OE_trypsin_rep1.mgf
	Low	TFQGPPHGIQVERDKLNK	Q6PSM7;Q71N62;Q9GEB9;B3THI4;Q8HT56;Q33514;P93977;O63147;D2CN03;O63185;O98562;Q4KUD7;Q8WKU6;Q37357;Q33036;Q9GE67;P94074;D8V9A7;D8V9E6;D2KUW9;P28386;Q8ME76;Q95DZ0;Q5TMA6;Q5GLI7;B0YHF2;B2BY81;E2D4N0;Q9BAH7;O47068;A5X4C4;Q37283;Q8MEB1;Q37320;Q37220;Q8MFT9;Q09RK5;E2D4N3;P94095;Q9GEN9;O47272;Q95633;O20245;Q7YJP7;Q5VH01;Q6L9Y0;Q6VW25;Q5GLJ2;Q24LK3;C3RXH1;C4MJP0;Q9GE66;Q9MRX0;B8YHE8;C7AF25;O03636;B0YHR3;…	18858	91	CID		20.94	30.995		3	47	30	1	2063.91	-90.4551	10/196	pps_pisum_OE_trypsin_rep1.mgf
	Low	GGLDFTKDDENVNSQPFMR	B8YGX4;Q6PSM7;Q71N62;O98435;Q9GEB9;B3THI4;Q8HT56;P93977;O63147;Q33620;D2CN03;B6GUT8;D7F7W4;O98562;Q8HDA1;Q4KUD7;Q36637;Q37357;Q33036;Q9GE67;P94074;D8V9A7;D8V9E6;Q8HUY5;D2KUW9;E0D9P4;Q8HVG8;Q6SSI3;O98549;P28386;Q95DZ0;Q8MAT5;Q5TMA6;Q5GLI7;B0YHF2;B2BY81;E2D4N0;O47068;A5X4C4;Q37283;Q8MEB1;Q37320;Q37220;Q09RK5;E2D4N3;P94095;Q9GEN9;O47272;Q7YJP7;Q5VH01;Q6L9Y0;Q6VW25;Q5GLJ2;Q24LK3;Q9GE66;Q9MRX0;B8YHE8;…	21651	113	CID		20.3	14.8583		3	44	26	1	2169.78	-97.0935	5/193	pps_pisum_OE_trypsin_rep1.mgf
	Low	NEGRDLxR	Q33036	11	1	CID	X7(A)	15.29	68.7989		6	45	30	1	930.433	-44.8729	4/79	pps_pisum_OE_trypsin_rep1.mgf
Q9GE67	16.23	7	7	419	45.981	6.07471	147.012	Ribulose-1,5-bisphosphate carboxylase (Fragment) OS=Fissidens subbasilaris GN=rbcL PE=2 SV=1 - [Q9GE67_9BRYO]
	Confidence Icon	Sequence	Protein Accessions	# Proteins	# Protein Groups	Activation Type	Modifications	IonScore	Exp Value	Δ Score	Rank	Identity High	Homology Threshold	Charge	m/z [Da]	ΔM [ppm]	Ions Matched	Spectrum File
	High	TFQGPPHGIQVER	Q6PSM7;Q71N62;Q9GEB9;B3THI4;Q8HT56;Q33514;P93977;O63147;D2CN03;D7F7W4;O63185;O98562;Q4KUD7;Q8WKU6;Q37357;Q33036;Q9GE67;P94074;D8V9A7;D8V9E6;D2KUW9;P28386;Q8ME76;Q95DZ0;Q8MAT5;Q5TMA6;Q5GLI7;B0YHF2;B2BY81;C7A5Y1;E2D4N0;Q9BAH7;O47068;A5X4C4;C6FJT8;Q37283;Q8MEB1;Q37320;Q37220;Q8MFT9;Q09RK5;E2D4N3;P94095;Q9GEN9;O47272;Q95633;O20245;Q7YJP7;Q5VH01;Q6L9Y0;Q6VW25;Q5GLJ2;Q24LK3;C3RXH1;C4MJP0;Q9GE66;Q9MRX0;…	19129	100	CID		111.65	2.41975e-08		5	47		1	1465.66	-62.3617	11/139	pps_pisum_OE_trypsin_rep1.mgf
	High	VALEAcVxAR	Q33036;Q9GE67	25	2	CID	C6(Carbamidomethyl), X8(K)	68.03	0.000444697		6	46		1	1116.53	-83.7018	8/78	pps_pisum_OE_trypsin_rep1.mgf
	High	YGRPLLGcTIKPK	B8YGX4;Q6PSM7;Q71N62;O98435;Q9GEB9;B3THI4;Q8HT56;Q33514;O63147;Q33620;D2CN03;B6GUT8;D7F7W4;O63185;O98562;Q4KUD7;Q8WKU6;Q36637;Q37357;Q33036;Q9GE67;P94074;D8V9A7;D8V9E6;D2KUW9;E0D9P4;Q8HVG8;B5U0R6;O98549;Q8ME76;Q95DZ0;Q5TMA6;Q5GLI7;B2BY81;C7A5Y1;E2D4N0;Q9BAH7;O47068;A5X4C4;C6FJT8;Q37283;Q8MEB1;Q37320;Q37220;Q8MFT9;Q09RK5;E2D4N3;P94095;Q9GEN9;O47272;O20245;Q7YJP7;Q5VH01;Q6L9Y0;Q5GLJ2;Q24LK3;C3RXH1;…	22107	113	CID	C8(Carbamidomethyl)	63.96	0.00156781		7	47		1	1502.73	-78.6868	9/120	pps_pisum_OE_trypsin_rep1.mgf
	Low	DKLNKYGRPLLGcTIKPK	B8YGX4;Q6PSM7;Q71N62;O98435;Q9GEB9;B3THI4;Q8HT56;Q33514;O63147;Q33620;D2CN03;B6GUT8;O63185;O98562;Q4KUD7;Q8WKU6;Q36637;Q37357;Q33036;Q9GE67;P94074;D8V9A7;D8V9E6;D2KUW9;E0D9P4;Q8HVG8;B5U0R6;O98549;Q8ME76;Q95DZ0;Q5TMA6;Q5GLI7;B2BY81;E2D4N0;Q9BAH7;O47068;A5X4C4;Q37283;Q8MEB1;Q37320;Q37220;Q8MFT9;Q09RK5;E2D4N3;P94095;Q9GEN9;O47272;O20245;Q7YJP7;Q5VH01;Q6L9Y0;Q5GLJ2;Q24LK3;C3RXH1;C4MJP0;Q9GE66;Q9MRX0;…	21788	104	CID	C13(Carbamidomethyl)	31.67	2.57695		7	47	46	1	2101	-95.2098	11/198	pps_pisum_OE_trypsin_rep1.mgf
	Low	TFQGPPHGIQVERDKLNK	Q6PSM7;Q71N62;Q9GEB9;B3THI4;Q8HT56;Q33514;P93977;O63147;D2CN03;O63185;O98562;Q4KUD7;Q8WKU6;Q37357;Q33036;Q9GE67;P94074;D8V9A7;D8V9E6;D2KUW9;P28386;Q8ME76;Q95DZ0;Q5TMA6;Q5GLI7;B0YHF2;B2BY81;E2D4N0;Q9BAH7;O47068;A5X4C4;Q37283;Q8MEB1;Q37320;Q37220;Q8MFT9;Q09RK5;E2D4N3;P94095;Q9GEN9;O47272;Q95633;O20245;Q7YJP7;Q5VH01;Q6L9Y0;Q6VW25;Q5GLJ2;Q24LK3;C3RXH1;C4MJP0;Q9GE66;Q9MRX0;B8YHE8;C7AF25;O03636;B0YHR3;…	18858	91	CID		20.94	30.995		3	47	30	1	2063.91	-90.4551	10/196	pps_pisum_OE_trypsin_rep1.mgf
	Low	GGLDFTKDDENVNSQPFMR	B8YGX4;Q6PSM7;Q71N62;O98435;Q9GEB9;B3THI4;Q8HT56;P93977;O63147;Q33620;D2CN03;B6GUT8;D7F7W4;O98562;Q8HDA1;Q4KUD7;Q36637;Q37357;Q33036;Q9GE67;P94074;D8V9A7;D8V9E6;Q8HUY5;D2KUW9;E0D9P4;Q8HVG8;Q6SSI3;O98549;P28386;Q95DZ0;Q8MAT5;Q5TMA6;Q5GLI7;B0YHF2;B2BY81;E2D4N0;O47068;A5X4C4;Q37283;Q8MEB1;Q37320;Q37220;Q09RK5;E2D4N3;P94095;Q9GEN9;O47272;Q7YJP7;Q5VH01;Q6L9Y0;Q6VW25;Q5GLJ2;Q24LK3;Q9GE66;Q9MRX0;B8YHE8;…	21651	113	CID		20.3	14.8583		3	44	26	1	2169.78	-97.0935	5/193	pps_pisum_OE_trypsin_rep1.mgf
	Low	NEGRDLAR	B8YGX4;Q9GEB9;Q95CD5;O98562;Q8HDA1;Q4KUD7;Q8WKU6;Q37357;Q9GE67;D2KUW9;E0D9P4;Q8HVG8;O98549;P28386;Q8ME76;Q95DZ0;Q8MAT5;Q5GLI7;C7A5Y1;Q9BAH7;O47068;A5X4C4;Q37283;Q8MEB1;Q37220;Q8MFT9;Q09RK5;Q9GEN9;Q95633;O20245;Q7YJP7;Q6L9Y0;Q6VW25;Q5GLJ2;C3RXH1;C4MJP0;Q9MRX0;B8YHE8;C7AF25;Q09W50;B5SPD9;Q42659;O98359;Q8ME51;A1YB30;Q9GEE4;Q7YKR8;Q7YKH2;Q33047;Q9GEQ2;Q8MDR9;Q6L9Y7;C7AF24;B3XY08;Q8HVI6;Q6JXX4;Q6YLQ8;…	13175	83	CID		15.29	68.7989		5	45	30	1	930.433	-44.8729	4/79	pps_pisum_OE_trypsin_rep1.mgf
P94074	12.82	6	6	468	51.9961	6.80029	147.012	Ribulose-1,5-bisphosphate carboxylase, large subunit (Fragment) OS=Psychotria peteri GN=rbcL PE=3 SV=1 - [P94074_9GENT]
	Confidence Icon	Sequence	Protein Accessions	# Proteins	# Protein Groups	Activation Type	Modifications	IonScore	Exp Value	Δ Score	Rank	Identity High	Homology Threshold	Charge	m/z [Da]	ΔM [ppm]	Ions Matched	Spectrum File
	High	TFQGPPHGIQVER	Q6PSM7;Q71N62;Q9GEB9;B3THI4;Q8HT56;Q33514;P93977;O63147;D2CN03;D7F7W4;O63185;O98562;Q4KUD7;Q8WKU6;Q37357;Q33036;Q9GE67;P94074;D8V9A7;D8V9E6;D2KUW9;P28386;Q8ME76;Q95DZ0;Q8MAT5;Q5TMA6;Q5GLI7;B0YHF2;B2BY81;C7A5Y1;E2D4N0;Q9BAH7;O47068;A5X4C4;C6FJT8;Q37283;Q8MEB1;Q37320;Q37220;Q8MFT9;Q09RK5;E2D4N3;P94095;Q9GEN9;O47272;Q95633;O20245;Q7YJP7;Q5VH01;Q6L9Y0;Q6VW25;Q5GLJ2;Q24LK3;C3RXH1;C4MJP0;Q9GE66;Q9MRX0;…	19129	100	CID		111.65	2.41975e-08		5	47		1	1465.66	-62.3617	11/139	pps_pisum_OE_trypsin_rep1.mgf
	High	VALEAcxKAR	P94074	2	1	CID	C6(Carbamidomethyl), X7(V)	68.03	0.000444697		7	46		1	1116.53	-83.7018	8/82	pps_pisum_OE_trypsin_rep1.mgf
	High	YGRPLLGcTIKPK	B8YGX4;Q6PSM7;Q71N62;O98435;Q9GEB9;B3THI4;Q8HT56;Q33514;O63147;Q33620;D2CN03;B6GUT8;D7F7W4;O63185;O98562;Q4KUD7;Q8WKU6;Q36637;Q37357;Q33036;Q9GE67;P94074;D8V9A7;D8V9E6;D2KUW9;E0D9P4;Q8HVG8;B5U0R6;O98549;Q8ME76;Q95DZ0;Q5TMA6;Q5GLI7;B2BY81;C7A5Y1;E2D4N0;Q9BAH7;O47068;A5X4C4;C6FJT8;Q37283;Q8MEB1;Q37320;Q37220;Q8MFT9;Q09RK5;E2D4N3;P94095;Q9GEN9;O47272;O20245;Q7YJP7;Q5VH01;Q6L9Y0;Q5GLJ2;Q24LK3;C3RXH1;…	22107	113	CID	C8(Carbamidomethyl)	63.96	0.00156781		7	47		1	1502.73	-78.6868	9/120	pps_pisum_OE_trypsin_rep1.mgf
	Low	DKLNKYGRPLLGcTIKPK	B8YGX4;Q6PSM7;Q71N62;O98435;Q9GEB9;B3THI4;Q8HT56;Q33514;O63147;Q33620;D2CN03;B6GUT8;O63185;O98562;Q4KUD7;Q8WKU6;Q36637;Q37357;Q33036;Q9GE67;P94074;D8V9A7;D8V9E6;D2KUW9;E0D9P4;Q8HVG8;B5U0R6;O98549;Q8ME76;Q95DZ0;Q5TMA6;Q5GLI7;B2BY81;E2D4N0;Q9BAH7;O47068;A5X4C4;Q37283;Q8MEB1;Q37320;Q37220;Q8MFT9;Q09RK5;E2D4N3;P94095;Q9GEN9;O47272;O20245;Q7YJP7;Q5VH01;Q6L9Y0;Q5GLJ2;Q24LK3;C3RXH1;C4MJP0;Q9GE66;Q9MRX0;…	21788	104	CID	C13(Carbamidomethyl)	31.67	2.57695		7	47	46	1	2101	-95.2098	11/198	pps_pisum_OE_trypsin_rep1.mgf
	Low	TFQGPPHGIQVERDKLNK	Q6PSM7;Q71N62;Q9GEB9;B3THI4;Q8HT56;Q33514;P93977;O63147;D2CN03;O63185;O98562;Q4KUD7;Q8WKU6;Q37357;Q33036;Q9GE67;P94074;D8V9A7;D8V9E6;D2KUW9;P28386;Q8ME76;Q95DZ0;Q5TMA6;Q5GLI7;B0YHF2;B2BY81;E2D4N0;Q9BAH7;O47068;A5X4C4;Q37283;Q8MEB1;Q37320;Q37220;Q8MFT9;Q09RK5;E2D4N3;P94095;Q9GEN9;O47272;Q95633;O20245;Q7YJP7;Q5VH01;Q6L9Y0;Q6VW25;Q5GLJ2;Q24LK3;C3RXH1;C4MJP0;Q9GE66;Q9MRX0;B8YHE8;C7AF25;O03636;B0YHR3;…	18858	91	CID		20.94	30.995		3	47	30	1	2063.91	-90.4551	10/196	pps_pisum_OE_trypsin_rep1.mgf
	Low	GGLDFTKDDENVNSQPFMR	B8YGX4;Q6PSM7;Q71N62;O98435;Q9GEB9;B3THI4;Q8HT56;P93977;O63147;Q33620;D2CN03;B6GUT8;D7F7W4;O98562;Q8HDA1;Q4KUD7;Q36637;Q37357;Q33036;Q9GE67;P94074;D8V9A7;D8V9E6;Q8HUY5;D2KUW9;E0D9P4;Q8HVG8;Q6SSI3;O98549;P28386;Q95DZ0;Q8MAT5;Q5TMA6;Q5GLI7;B0YHF2;B2BY81;E2D4N0;O47068;A5X4C4;Q37283;Q8MEB1;Q37320;Q37220;Q09RK5;E2D4N3;P94095;Q9GEN9;O47272;Q7YJP7;Q5VH01;Q6L9Y0;Q6VW25;Q5GLJ2;Q24LK3;Q9GE66;Q9MRX0;B8YHE8;…	21651	113	CID		20.3	14.8583		3	44	26	1	2169.78	-97.0935	5/193	pps_pisum_OE_trypsin_rep1.mgf
D8V9A7	13.45	6	6	446	49.3289	6.48096	147.012	Ribulose-1,5-bisphosphate carboxylase/oxygenase large subunit (Fragment) OS=Arachnothryx leucophylla GN=rbcL PE=3 SV=1 - [D8V9A7_9GENT]
	Confidence Icon	Sequence	Protein Accessions	# Proteins	# Protein Groups	Activation Type	Modifications	IonScore	Exp Value	Δ Score	Rank	Identity High	Homology Threshold	Charge	m/z [Da]	ΔM [ppm]	Ions Matched	Spectrum File
	High	TFQGPPHGIQVER	Q6PSM7;Q71N62;Q9GEB9;B3THI4;Q8HT56;Q33514;P93977;O63147;D2CN03;D7F7W4;O63185;O98562;Q4KUD7;Q8WKU6;Q37357;Q33036;Q9GE67;P94074;D8V9A7;D8V9E6;D2KUW9;P28386;Q8ME76;Q95DZ0;Q8MAT5;Q5TMA6;Q5GLI7;B0YHF2;B2BY81;C7A5Y1;E2D4N0;Q9BAH7;O47068;A5X4C4;C6FJT8;Q37283;Q8MEB1;Q37320;Q37220;Q8MFT9;Q09RK5;E2D4N3;P94095;Q9GEN9;O47272;Q95633;O20245;Q7YJP7;Q5VH01;Q6L9Y0;Q6VW25;Q5GLJ2;Q24LK3;C3RXH1;C4MJP0;Q9GE66;Q9MRX0;…	19129	100	CID		111.65	2.41975e-08		5	47		1	1465.66	-62.3617	11/139	pps_pisum_OE_trypsin_rep1.mgf
	High	VALEAxVKAR	D8V9A7	3	1	CID	X6(C), X6(Carbamidomethyl)	68.03	0.000444697		8	46		1	1116.53	-83.7018	8/82	pps_pisum_OE_trypsin_rep1.mgf
	High	YGRPLLGcTIKPK	B8YGX4;Q6PSM7;Q71N62;O98435;Q9GEB9;B3THI4;Q8HT56;Q33514;O63147;Q33620;D2CN03;B6GUT8;D7F7W4;O63185;O98562;Q4KUD7;Q8WKU6;Q36637;Q37357;Q33036;Q9GE67;P94074;D8V9A7;D8V9E6;D2KUW9;E0D9P4;Q8HVG8;B5U0R6;O98549;Q8ME76;Q95DZ0;Q5TMA6;Q5GLI7;B2BY81;C7A5Y1;E2D4N0;Q9BAH7;O47068;A5X4C4;C6FJT8;Q37283;Q8MEB1;Q37320;Q37220;Q8MFT9;Q09RK5;E2D4N3;P94095;Q9GEN9;O47272;O20245;Q7YJP7;Q5VH01;Q6L9Y0;Q5GLJ2;Q24LK3;C3RXH1;…	22107	113	CID	C8(Carbamidomethyl)	63.96	0.00156781		7	47		1	1502.73	-78.6868	9/120	pps_pisum_OE_trypsin_rep1.mgf
	Low	DKLNKYGRPLLGcTIKPK	B8YGX4;Q6PSM7;Q71N62;O98435;Q9GEB9;B3THI4;Q8HT56;Q33514;O63147;Q33620;D2CN03;B6GUT8;O63185;O98562;Q4KUD7;Q8WKU6;Q36637;Q37357;Q33036;Q9GE67;P94074;D8V9A7;D8V9E6;D2KUW9;E0D9P4;Q8HVG8;B5U0R6;O98549;Q8ME76;Q95DZ0;Q5TMA6;Q5GLI7;B2BY81;E2D4N0;Q9BAH7;O47068;A5X4C4;Q37283;Q8MEB1;Q37320;Q37220;Q8MFT9;Q09RK5;E2D4N3;P94095;Q9GEN9;O47272;O20245;Q7YJP7;Q5VH01;Q6L9Y0;Q5GLJ2;Q24LK3;C3RXH1;C4MJP0;Q9GE66;Q9MRX0;…	21788	104	CID	C13(Carbamidomethyl)	31.67	2.57695		7	47	46	1	2101	-95.2098	11/198	pps_pisum_OE_trypsin_rep1.mgf
	Low	TFQGPPHGIQVERDKLNK	Q6PSM7;Q71N62;Q9GEB9;B3THI4;Q8HT56;Q33514;P93977;O63147;D2CN03;O63185;O98562;Q4KUD7;Q8WKU6;Q37357;Q33036;Q9GE67;P94074;D8V9A7;D8V9E6;D2KUW9;P28386;Q8ME76;Q95DZ0;Q5TMA6;Q5GLI7;B0YHF2;B2BY81;E2D4N0;Q9BAH7;O47068;A5X4C4;Q37283;Q8MEB1;Q37320;Q37220;Q8MFT9;Q09RK5;E2D4N3;P94095;Q9GEN9;O47272;Q95633;O20245;Q7YJP7;Q5VH01;Q6L9Y0;Q6VW25;Q5GLJ2;Q24LK3;C3RXH1;C4MJP0;Q9GE66;Q9MRX0;B8YHE8;C7AF25;O03636;B0YHR3;…	18858	91	CID		20.94	30.995		3	47	30	1	2063.91	-90.4551	10/196	pps_pisum_OE_trypsin_rep1.mgf
	Low	GGLDFTKDDENVNSQPFMR	B8YGX4;Q6PSM7;Q71N62;O98435;Q9GEB9;B3THI4;Q8HT56;P93977;O63147;Q33620;D2CN03;B6GUT8;D7F7W4;O98562;Q8HDA1;Q4KUD7;Q36637;Q37357;Q33036;Q9GE67;P94074;D8V9A7;D8V9E6;Q8HUY5;D2KUW9;E0D9P4;Q8HVG8;Q6SSI3;O98549;P28386;Q95DZ0;Q8MAT5;Q5TMA6;Q5GLI7;B0YHF2;B2BY81;E2D4N0;O47068;A5X4C4;Q37283;Q8MEB1;Q37320;Q37220;Q09RK5;E2D4N3;P94095;Q9GEN9;O47272;Q7YJP7;Q5VH01;Q6L9Y0;Q6VW25;Q5GLJ2;Q24LK3;Q9GE66;Q9MRX0;B8YHE8;…	21651	113	CID		20.3	14.8583		3	44	26	1	2169.78	-97.0935	5/193	pps_pisum_OE_trypsin_rep1.mgf
D8V9E6	14.18	6	6	423	46.5875	7.04932	147.012	Ribulose-1,5-bisphosphate carboxylase/oxygenase large subunit (Fragment) OS=Phyllacanthus grisebachianus GN=rbcL PE=3 SV=1 - [D8V9E6_9GENT]
	Confidence Icon	Sequence	Protein Accessions	# Proteins	# Protein Groups	Activation Type	Modifications	IonScore	Exp Value	Δ Score	Rank	Identity High	Homology Threshold	Charge	m/z [Da]	ΔM [ppm]	Ions Matched	Spectrum File
	High	TFQGPPHGIQVER	Q6PSM7;Q71N62;Q9GEB9;B3THI4;Q8HT56;Q33514;P93977;O63147;D2CN03;D7F7W4;O63185;O98562;Q4KUD7;Q8WKU6;Q37357;Q33036;Q9GE67;P94074;D8V9A7;D8V9E6;D2KUW9;P28386;Q8ME76;Q95DZ0;Q8MAT5;Q5TMA6;Q5GLI7;B0YHF2;B2BY81;C7A5Y1;E2D4N0;Q9BAH7;O47068;A5X4C4;C6FJT8;Q37283;Q8MEB1;Q37320;Q37220;Q8MFT9;Q09RK5;E2D4N3;P94095;Q9GEN9;O47272;Q95633;O20245;Q7YJP7;Q5VH01;Q6L9Y0;Q6VW25;Q5GLJ2;Q24LK3;C3RXH1;C4MJP0;Q9GE66;Q9MRX0;…	19129	100	CID		111.65	2.41975e-08		5	47		1	1465.66	-62.3617	11/139	pps_pisum_OE_trypsin_rep1.mgf
	High	VALxAcVKAR	D8V9E6	4	1	CID	X4(E), C6(Carbamidomethyl)	68.03	0.000444697		9	46		1	1116.53	-83.7018	8/87	pps_pisum_OE_trypsin_rep1.mgf
	High	YGRPLLGcTIKPK	B8YGX4;Q6PSM7;Q71N62;O98435;Q9GEB9;B3THI4;Q8HT56;Q33514;O63147;Q33620;D2CN03;B6GUT8;D7F7W4;O63185;O98562;Q4KUD7;Q8WKU6;Q36637;Q37357;Q33036;Q9GE67;P94074;D8V9A7;D8V9E6;D2KUW9;E0D9P4;Q8HVG8;B5U0R6;O98549;Q8ME76;Q95DZ0;Q5TMA6;Q5GLI7;B2BY81;C7A5Y1;E2D4N0;Q9BAH7;O47068;A5X4C4;C6FJT8;Q37283;Q8MEB1;Q37320;Q37220;Q8MFT9;Q09RK5;E2D4N3;P94095;Q9GEN9;O47272;O20245;Q7YJP7;Q5VH01;Q6L9Y0;Q5GLJ2;Q24LK3;C3RXH1;…	22107	113	CID	C8(Carbamidomethyl)	63.96	0.00156781		7	47		1	1502.73	-78.6868	9/120	pps_pisum_OE_trypsin_rep1.mgf
	Low	DKLNKYGRPLLGcTIKPK	B8YGX4;Q6PSM7;Q71N62;O98435;Q9GEB9;B3THI4;Q8HT56;Q33514;O63147;Q33620;D2CN03;B6GUT8;O63185;O98562;Q4KUD7;Q8WKU6;Q36637;Q37357;Q33036;Q9GE67;P94074;D8V9A7;D8V9E6;D2KUW9;E0D9P4;Q8HVG8;B5U0R6;O98549;Q8ME76;Q95DZ0;Q5TMA6;Q5GLI7;B2BY81;E2D4N0;Q9BAH7;O47068;A5X4C4;Q37283;Q8MEB1;Q37320;Q37220;Q8MFT9;Q09RK5;E2D4N3;P94095;Q9GEN9;O47272;O20245;Q7YJP7;Q5VH01;Q6L9Y0;Q5GLJ2;Q24LK3;C3RXH1;C4MJP0;Q9GE66;Q9MRX0;…	21788	104	CID	C13(Carbamidomethyl)	31.67	2.57695		7	47	46	1	2101	-95.2098	11/198	pps_pisum_OE_trypsin_rep1.mgf
	Low	TFQGPPHGIQVERDKLNK	Q6PSM7;Q71N62;Q9GEB9;B3THI4;Q8HT56;Q33514;P93977;O63147;D2CN03;O63185;O98562;Q4KUD7;Q8WKU6;Q37357;Q33036;Q9GE67;P94074;D8V9A7;D8V9E6;D2KUW9;P28386;Q8ME76;Q95DZ0;Q5TMA6;Q5GLI7;B0YHF2;B2BY81;E2D4N0;Q9BAH7;O47068;A5X4C4;Q37283;Q8MEB1;Q37320;Q37220;Q8MFT9;Q09RK5;E2D4N3;P94095;Q9GEN9;O47272;Q95633;O20245;Q7YJP7;Q5VH01;Q6L9Y0;Q6VW25;Q5GLJ2;Q24LK3;C3RXH1;C4MJP0;Q9GE66;Q9MRX0;B8YHE8;C7AF25;O03636;B0YHR3;…	18858	91	CID		20.94	30.995		3	47	30	1	2063.91	-90.4551	10/196	pps_pisum_OE_trypsin_rep1.mgf
	Low	GGLDFTKDDENVNSQPFMR	B8YGX4;Q6PSM7;Q71N62;O98435;Q9GEB9;B3THI4;Q8HT56;P93977;O63147;Q33620;D2CN03;B6GUT8;D7F7W4;O98562;Q8HDA1;Q4KUD7;Q36637;Q37357;Q33036;Q9GE67;P94074;D8V9A7;D8V9E6;Q8HUY5;D2KUW9;E0D9P4;Q8HVG8;Q6SSI3;O98549;P28386;Q95DZ0;Q8MAT5;Q5TMA6;Q5GLI7;B0YHF2;B2BY81;E2D4N0;O47068;A5X4C4;Q37283;Q8MEB1;Q37320;Q37220;Q09RK5;E2D4N3;P94095;Q9GEN9;O47272;Q7YJP7;Q5VH01;Q6L9Y0;Q6VW25;Q5GLJ2;Q24LK3;Q9GE66;Q9MRX0;B8YHE8;…	21651	113	CID		20.3	14.8583		3	44	26	1	2169.78	-97.0935	5/193	pps_pisum_OE_trypsin_rep1.mgf
A5BNW8	5.86	5	5	478	51.9677	8.32373	142.47	Putative uncharacterized protein OS=Vitis vinifera GN=VITISV_018446 PE=4 SV=1 - [A5BNW8_VITVI]
	Confidence Icon	Sequence	Protein Accessions	# Proteins	# Protein Groups	Activation Type	Modifications	IonScore	Exp Value	Δ Score	Rank	Identity High	Homology Threshold	Charge	m/z [Da]	ΔM [ppm]	Ions Matched	Spectrum File
	High	LPSFHTcVGANEER	A5BNW8	3	1	CID	C7(Carbamidomethyl)	92.45	3.40032e-07	0.804348	1	39	36	1	1616.61	-82.9111	11/131	pps_pisum_OE_trypsin_rep1.mgf
	High	LPSFHTcVGANEERLTPK	A5BNW8	3	1	CID	C7(Carbamidomethyl)	81.68	7.89574e-06	0.853659	1	42	29	1	2055.83	-97.5399	11/178	pps_pisum_OE_trypsin_rep1.mgf
	Low	RLEHVDSAR	A5BNW8	17	1	CID		32.34	0.934212	0.46875	1	44	31	1	1082.51	-54.6704	10/90	pps_pisum_OE_trypsin_rep1.mgf
	Low	RLEHVDSARK	A5BNW8	10	1	CID		28.58	3.12845	0.482759	1	45	29	1	1210.6	-56.3782	6/101	pps_pisum_OE_trypsin_rep1.mgf
	Low	LEHVDSAR	A5BNW8	17	1	CID		12.82	68.3764		3	43	28	1	926.44	-31.1637	3/66	pps_pisum_OE_trypsin_rep1.mgf
P94095	18.72	6	6	470	52.0223	6.80029	137.352	Ribulose-1,5-bisphosphate carboxylase, large subunit (Fragment) OS=Pouchetia gilletii GN=rbcL PE=3 SV=1 - [P94095_9GENT]
	Confidence Icon	Sequence	Protein Accessions	# Proteins	# Protein Groups	Activation Type	Modifications	IonScore	Exp Value	Δ Score	Rank	Identity High	Homology Threshold	Charge	m/z [Da]	ΔM [ppm]	Ions Matched	Spectrum File
	High	TFQGPPHGIQVER	Q6PSM7;Q71N62;Q9GEB9;B3THI4;Q8HT56;Q33514;P93977;O63147;D2CN03;D7F7W4;O63185;O98562;Q4KUD7;Q8WKU6;Q37357;Q33036;Q9GE67;P94074;D8V9A7;D8V9E6;D2KUW9;P28386;Q8ME76;Q95DZ0;Q8MAT5;Q5TMA6;Q5GLI7;B0YHF2;B2BY81;C7A5Y1;E2D4N0;Q9BAH7;O47068;A5X4C4;C6FJT8;Q37283;Q8MEB1;Q37320;Q37220;Q8MFT9;Q09RK5;E2D4N3;P94095;Q9GEN9;O47272;Q95633;O20245;Q7YJP7;Q5VH01;Q6L9Y0;Q6VW25;Q5GLJ2;Q24LK3;C3RXH1;C4MJP0;Q9GE66;Q9MRX0;…	19129	100	CID		111.65	2.41975e-08		5	47		1	1465.66	-62.3617	11/139	pps_pisum_OE_trypsin_rep1.mgf
	High	YGRPLLGcTIKPK	B8YGX4;Q6PSM7;Q71N62;O98435;Q9GEB9;B3THI4;Q8HT56;Q33514;O63147;Q33620;D2CN03;B6GUT8;D7F7W4;O63185;O98562;Q4KUD7;Q8WKU6;Q36637;Q37357;Q33036;Q9GE67;P94074;D8V9A7;D8V9E6;D2KUW9;E0D9P4;Q8HVG8;B5U0R6;O98549;Q8ME76;Q95DZ0;Q5TMA6;Q5GLI7;B2BY81;C7A5Y1;E2D4N0;Q9BAH7;O47068;A5X4C4;C6FJT8;Q37283;Q8MEB1;Q37320;Q37220;Q8MFT9;Q09RK5;E2D4N3;P94095;Q9GEN9;O47272;O20245;Q7YJP7;Q5VH01;Q6L9Y0;Q5GLJ2;Q24LK3;C3RXH1;…	22107	113	CID	C8(Carbamidomethyl)	63.96	0.00156781		7	47		1	1502.73	-78.6868	9/120	pps_pisum_OE_trypsin_rep1.mgf
	High	VTPQPGVPPEEAGAAVAAxSSTGTWTAVWTDGLTSLDR	P94095	1	1	CID	X19(C), X19(Carbamidomethyl)	56.87	0.00345986	0.192982	1	44		1	3855.62	-60.4124	11/435	pps_pisum_OE_trypsin_rep1.mgf
	Low	DKLNKYGRPLLGcTIKPK	B8YGX4;Q6PSM7;Q71N62;O98435;Q9GEB9;B3THI4;Q8HT56;Q33514;O63147;Q33620;D2CN03;B6GUT8;O63185;O98562;Q4KUD7;Q8WKU6;Q36637;Q37357;Q33036;Q9GE67;P94074;D8V9A7;D8V9E6;D2KUW9;E0D9P4;Q8HVG8;B5U0R6;O98549;Q8ME76;Q95DZ0;Q5TMA6;Q5GLI7;B2BY81;E2D4N0;Q9BAH7;O47068;A5X4C4;Q37283;Q8MEB1;Q37320;Q37220;Q8MFT9;Q09RK5;E2D4N3;P94095;Q9GEN9;O47272;O20245;Q7YJP7;Q5VH01;Q6L9Y0;Q5GLJ2;Q24LK3;C3RXH1;C4MJP0;Q9GE66;Q9MRX0;…	21788	104	CID	C13(Carbamidomethyl)	31.67	2.57695		7	47	46	1	2101	-95.2098	11/198	pps_pisum_OE_trypsin_rep1.mgf
	Low	TFQGPPHGIQVERDKLNK	Q6PSM7;Q71N62;Q9GEB9;B3THI4;Q8HT56;Q33514;P93977;O63147;D2CN03;O63185;O98562;Q4KUD7;Q8WKU6;Q37357;Q33036;Q9GE67;P94074;D8V9A7;D8V9E6;D2KUW9;P28386;Q8ME76;Q95DZ0;Q5TMA6;Q5GLI7;B0YHF2;B2BY81;E2D4N0;Q9BAH7;O47068;A5X4C4;Q37283;Q8MEB1;Q37320;Q37220;Q8MFT9;Q09RK5;E2D4N3;P94095;Q9GEN9;O47272;Q95633;O20245;Q7YJP7;Q5VH01;Q6L9Y0;Q6VW25;Q5GLJ2;Q24LK3;C3RXH1;C4MJP0;Q9GE66;Q9MRX0;B8YHE8;C7AF25;O03636;B0YHR3;…	18858	91	CID		20.94	30.995		3	47	30	1	2063.91	-90.4551	10/196	pps_pisum_OE_trypsin_rep1.mgf
	Low	GGLDFTKDDENVNSQPFMR	B8YGX4;Q6PSM7;Q71N62;O98435;Q9GEB9;B3THI4;Q8HT56;P93977;O63147;Q33620;D2CN03;B6GUT8;D7F7W4;O98562;Q8HDA1;Q4KUD7;Q36637;Q37357;Q33036;Q9GE67;P94074;D8V9A7;D8V9E6;Q8HUY5;D2KUW9;E0D9P4;Q8HVG8;Q6SSI3;O98549;P28386;Q95DZ0;Q8MAT5;Q5TMA6;Q5GLI7;B0YHF2;B2BY81;E2D4N0;O47068;A5X4C4;Q37283;Q8MEB1;Q37320;Q37220;Q09RK5;E2D4N3;P94095;Q9GEN9;O47272;Q7YJP7;Q5VH01;Q6L9Y0;Q6VW25;Q5GLJ2;Q24LK3;Q9GE66;Q9MRX0;B8YHE8;…	21651	113	CID		20.3	14.8583		3	44	26	1	2169.78	-97.0935	5/193	pps_pisum_OE_trypsin_rep1.mgf
Q41041	49.23	2	2	65	6.90342	4.42432	136	Outer envelope membrane protein OS=Pisum sativum GN=OM14 PE=4 SV=1 - [Q41041_PEA]
	Confidence Icon	Sequence	Protein Accessions	# Proteins	# Protein Groups	Activation Type	Modifications	IonScore	Exp Value	Δ Score	Rank	Identity High	Homology Threshold	Charge	m/z [Da]	ΔM [ppm]	Ions Matched	Spectrum File
	High	SDPTRDPDDAPPPPPPETDAGDADKDD	Q41041	1	1	CID		110.56	7.24754e-10	1	1	31	28	1	2802.91	-95.9221	22/302	pps_pisum_OE_trypsin_rep1.mgf
	High	DSIDKSDPTRDPDDAPPPPPPETDAGDADKDD	Q41041	1	1	CID		52.94	0.00239267	0.773585	1	38	27	1	3361.12	-98.1017	18/362	pps_pisum_OE_trypsin_rep1.mgf
O49929	25.35	5	5	213	23.3679	9.08545	133.323	Pore protein of 24 kD (OEP24) OS=Pisum sativum PE=2 SV=1 - [O49929_PEA]
	Confidence Icon	Sequence	Protein Accessions	# Proteins	# Protein Groups	Activation Type	Modifications	IonScore	Exp Value	Δ Score	Rank	Identity High	Homology Threshold	Charge	m/z [Da]	ΔM [ppm]	Ions Matched	Spectrum File
	High	VYGDDSLKASYQTSSK	O49929	1	1	CID		132.67	4.29927e-11	0.789474	1	41		1	1748.68	-86.4544	24/159	pps_pisum_OE_trypsin_rep1.mgf
	Medium	FQFMNTVR	O49929	8	1	CID		38.66	0.140651	0.487179	1	42	34	1	1042.47	-44.3287	6/70	pps_pisum_OE_trypsin_rep1.mgf
	Low	LKYSYNHK	O49929	1	1	CID		32	1.1302	0.28125	1	44	37	1	1052.5	-53.3505	5/72	pps_pisum_OE_trypsin_rep1.mgf
	Low	VAEKPLNLAYIHSK	O49929	1	1	CID		31.54	1.47141	0.0625	1	45	36	1	1582.75	-93.5154	8/145	pps_pisum_OE_trypsin_rep1.mgf
	Low	VLGLEWTR	O49929	1	1	CID		18.34	35.072	0.111111	1	45	29	1	973.54	-6.64949	7/61	pps_pisum_OE_trypsin_rep1.mgf
Q95CD5	6.6	3	3	470	52.0878	6.48096	131.671	Ribulose 1,5-bisphosphate carboxylase large subunit (Fragment) OS=Wachendorfia thyrsiflora GN=rbcL PE=3 SV=1 - [Q95CD5_WACTH]
	Confidence Icon	Sequence	Protein Accessions	# Proteins	# Protein Groups	Activation Type	Modifications	IonScore	Exp Value	Δ Score	Rank	Identity High	Homology Threshold	Charge	m/z [Da]	ΔM [ppm]	Ions Matched	Spectrum File
	High	TFQGPPHxIQVER	Q95CD5;Q33620;Q33369;Q32920;Q40141	6	5	CID	X8(G)	111.65	2.41975e-08		10	47		1	1465.66	-62.3617	11/139	pps_pisum_OE_trypsin_rep1.mgf
	High	VALEAcVKAR	B3THI4;Q8HT56;Q95CD5;Q33514;P93977;O63147;Q33620;D2CN03;B6GUT8;D7F7W4;O63185;O98562;Q8HDA1;Q4KUD7;Q8WKU6	1195	15	CID	C6(Carbamidomethyl)	68.03	0.000444697		4	46		1	1116.53	-83.7018	8/82	pps_pisum_OE_trypsin_rep1.mgf
	Low	NEGRDLAR	B8YGX4;Q9GEB9;Q95CD5;O98562;Q8HDA1;Q4KUD7;Q8WKU6;Q37357;Q9GE67;D2KUW9;E0D9P4;Q8HVG8;O98549;P28386;Q8ME76;Q95DZ0;Q8MAT5;Q5GLI7;C7A5Y1;Q9BAH7;O47068;A5X4C4;Q37283;Q8MEB1;Q37220;Q8MFT9;Q09RK5;Q9GEN9;Q95633;O20245;Q7YJP7;Q6L9Y0;Q6VW25;Q5GLJ2;C3RXH1;C4MJP0;Q9MRX0;B8YHE8;C7AF25;Q09W50;B5SPD9;Q42659;O98359;Q8ME51;A1YB30;Q9GEE4;Q7YKR8;Q7YKH2;Q33047;Q9GEQ2;Q8MDR9;Q6L9Y7;C7AF24;B3XY08;Q8HVI6;Q6JXX4;Q6YLQ8;…	13175	83	CID		15.29	68.7989		5	45	30	1	930.433	-44.8729	4/79	pps_pisum_OE_trypsin_rep1.mgf
P93977	12.74	5	5	471	52.3066	6.91748	131.671	Ribulose-1,5-bisphosphate carboxylase, large subunit (Fragment) OS=Cremaspora triflora GN=rbcL PE=3 SV=1 - [P93977_9GENT]
	Confidence Icon	Sequence	Protein Accessions	# Proteins	# Protein Groups	Activation Type	Modifications	IonScore	Exp Value	Δ Score	Rank	Identity High	Homology Threshold	Charge	m/z [Da]	ΔM [ppm]	Ions Matched	Spectrum File
	High	TFQGPPHGIQVER	Q6PSM7;Q71N62;Q9GEB9;B3THI4;Q8HT56;Q33514;P93977;O63147;D2CN03;D7F7W4;O63185;O98562;Q4KUD7;Q8WKU6;Q37357;Q33036;Q9GE67;P94074;D8V9A7;D8V9E6;D2KUW9;P28386;Q8ME76;Q95DZ0;Q8MAT5;Q5TMA6;Q5GLI7;B0YHF2;B2BY81;C7A5Y1;E2D4N0;Q9BAH7;O47068;A5X4C4;C6FJT8;Q37283;Q8MEB1;Q37320;Q37220;Q8MFT9;Q09RK5;E2D4N3;P94095;Q9GEN9;O47272;Q95633;O20245;Q7YJP7;Q5VH01;Q6L9Y0;Q6VW25;Q5GLJ2;Q24LK3;C3RXH1;C4MJP0;Q9GE66;Q9MRX0;…	19129	100	CID		111.65	2.41975e-08		5	47		1	1465.66	-62.3617	11/139	pps_pisum_OE_trypsin_rep1.mgf
	High	VALEAcVKAR	B3THI4;Q8HT56;Q95CD5;Q33514;P93977;O63147;Q33620;D2CN03;B6GUT8;D7F7W4;O63185;O98562;Q8HDA1;Q4KUD7;Q8WKU6	1195	15	CID	C6(Carbamidomethyl)	68.03	0.000444697		4	46		1	1116.53	-83.7018	8/82	pps_pisum_OE_trypsin_rep1.mgf
	Low	DKLNKYGRPLLxCTIKPK	P93977;Q95631;Q33369	9	3	CID	X12(N)	33.4	1.73024	0	1	47	46	1	2101	-95.2079	11/198	pps_pisum_OE_trypsin_rep1.mgf
	Low	TFQGPPHGIQVERDKLNK	Q6PSM7;Q71N62;Q9GEB9;B3THI4;Q8HT56;Q33514;P93977;O63147;D2CN03;O63185;O98562;Q4KUD7;Q8WKU6;Q37357;Q33036;Q9GE67;P94074;D8V9A7;D8V9E6;D2KUW9;P28386;Q8ME76;Q95DZ0;Q5TMA6;Q5GLI7;B0YHF2;B2BY81;E2D4N0;Q9BAH7;O47068;A5X4C4;Q37283;Q8MEB1;Q37320;Q37220;Q8MFT9;Q09RK5;E2D4N3;P94095;Q9GEN9;O47272;Q95633;O20245;Q7YJP7;Q5VH01;Q6L9Y0;Q6VW25;Q5GLJ2;Q24LK3;C3RXH1;C4MJP0;Q9GE66;Q9MRX0;B8YHE8;C7AF25;O03636;B0YHR3;…	18858	91	CID		20.94	30.995		3	47	30	1	2063.91	-90.4551	10/196	pps_pisum_OE_trypsin_rep1.mgf
	Low	GGLDFTKDDENVNSQPFMR	B8YGX4;Q6PSM7;Q71N62;O98435;Q9GEB9;B3THI4;Q8HT56;P93977;O63147;Q33620;D2CN03;B6GUT8;D7F7W4;O98562;Q8HDA1;Q4KUD7;Q36637;Q37357;Q33036;Q9GE67;P94074;D8V9A7;D8V9E6;Q8HUY5;D2KUW9;E0D9P4;Q8HVG8;Q6SSI3;O98549;P28386;Q95DZ0;Q8MAT5;Q5TMA6;Q5GLI7;B0YHF2;B2BY81;E2D4N0;O47068;A5X4C4;Q37283;Q8MEB1;Q37320;Q37220;Q09RK5;E2D4N3;P94095;Q9GEN9;O47272;Q7YJP7;Q5VH01;Q6L9Y0;Q6VW25;Q5GLJ2;Q24LK3;Q9GE66;Q9MRX0;B8YHE8;…	21651	113	CID		20.3	14.8583		3	44	26	1	2169.78	-97.0935	5/193	pps_pisum_OE_trypsin_rep1.mgf
Q95633	12.37	5	5	469	51.9651	6.97607	128.369	Ribulose 1,5-bisphosphate carboxylase (Fragment) OS=Brucea mollis GN=rbcL PE=3 SV=3 - [Q95633_9ROSI]
	Confidence Icon	Sequence	Protein Accessions	# Proteins	# Protein Groups	Activation Type	Modifications	IonScore	Exp Value	Δ Score	Rank	Identity High	Homology Threshold	Charge	m/z [Da]	ΔM [ppm]	Ions Matched	Spectrum File
	High	TFQGPPHGIQVER	Q6PSM7;Q71N62;Q9GEB9;B3THI4;Q8HT56;Q33514;P93977;O63147;D2CN03;D7F7W4;O63185;O98562;Q4KUD7;Q8WKU6;Q37357;Q33036;Q9GE67;P94074;D8V9A7;D8V9E6;D2KUW9;P28386;Q8ME76;Q95DZ0;Q8MAT5;Q5TMA6;Q5GLI7;B0YHF2;B2BY81;C7A5Y1;E2D4N0;Q9BAH7;O47068;A5X4C4;C6FJT8;Q37283;Q8MEB1;Q37320;Q37220;Q8MFT9;Q09RK5;E2D4N3;P94095;Q9GEN9;O47272;Q95633;O20245;Q7YJP7;Q5VH01;Q6L9Y0;Q6VW25;Q5GLJ2;Q24LK3;C3RXH1;C4MJP0;Q9GE66;Q9MRX0;…	19129	100	CID		111.65	2.41975e-08		5	47		1	1465.66	-62.3617	11/139	pps_pisum_OE_trypsin_rep1.mgf
	High	YGRPLLGcTIzPK	Q95633	1	1	CID	C8(Carbamidomethyl), Z11(Q)	65.43	0.00111762		3	47		1	1502.73	-54.4709	9/120	pps_pisum_OE_trypsin_rep1.mgf
	Low	TFQGPPHGIQVERDKLNK	Q6PSM7;Q71N62;Q9GEB9;B3THI4;Q8HT56;Q33514;P93977;O63147;D2CN03;O63185;O98562;Q4KUD7;Q8WKU6;Q37357;Q33036;Q9GE67;P94074;D8V9A7;D8V9E6;D2KUW9;P28386;Q8ME76;Q95DZ0;Q5TMA6;Q5GLI7;B0YHF2;B2BY81;E2D4N0;Q9BAH7;O47068;A5X4C4;Q37283;Q8MEB1;Q37320;Q37220;Q8MFT9;Q09RK5;E2D4N3;P94095;Q9GEN9;O47272;Q95633;O20245;Q7YJP7;Q5VH01;Q6L9Y0;Q6VW25;Q5GLJ2;Q24LK3;C3RXH1;C4MJP0;Q9GE66;Q9MRX0;B8YHE8;C7AF25;O03636;B0YHR3;…	18858	91	CID		20.94	30.995		3	47	30	1	2063.91	-90.4551	10/196	pps_pisum_OE_trypsin_rep1.mgf
	Low	GGLDFTKDDENVNxQPFMR	Q95633;O20245	7	2	CID	X14(S)	20.3	14.8583		9	44	26	1	2169.78	-97.0935	5/189	pps_pisum_OE_trypsin_rep1.mgf
	Low	NEGRDLAR	B8YGX4;Q9GEB9;Q95CD5;O98562;Q8HDA1;Q4KUD7;Q8WKU6;Q37357;Q9GE67;D2KUW9;E0D9P4;Q8HVG8;O98549;P28386;Q8ME76;Q95DZ0;Q8MAT5;Q5GLI7;C7A5Y1;Q9BAH7;O47068;A5X4C4;Q37283;Q8MEB1;Q37220;Q8MFT9;Q09RK5;Q9GEN9;Q95633;O20245;Q7YJP7;Q6L9Y0;Q6VW25;Q5GLJ2;C3RXH1;C4MJP0;Q9MRX0;B8YHE8;C7AF25;Q09W50;B5SPD9;Q42659;O98359;Q8ME51;A1YB30;Q9GEE4;Q7YKR8;Q7YKH2;Q33047;Q9GEQ2;Q8MDR9;Q6L9Y7;C7AF24;B3XY08;Q8HVI6;Q6JXX4;Q6YLQ8;…	13175	83	CID		15.29	68.7989		5	45	30	1	930.433	-44.8729	4/79	pps_pisum_OE_trypsin_rep1.mgf
Q6VW25	13.74	7	6	422	46.5902	6.63916	128.369	Ribulose-1,5-bisphosphate carboxylase/oxygenase large subunit (Fragment) OS=Astroloba spiralis GN=rbcL PE=3 SV=1 - [Q6VW25_9ASPA]
	Confidence Icon	Sequence	Protein Accessions	# Proteins	# Protein Groups	Activation Type	Modifications	IonScore	Exp Value	Δ Score	Rank	Identity High	Homology Threshold	Charge	m/z [Da]	ΔM [ppm]	Ions Matched	Spectrum File
	High	TFQGPPHGIQVER	Q6PSM7;Q71N62;Q9GEB9;B3THI4;Q8HT56;Q33514;P93977;O63147;D2CN03;D7F7W4;O63185;O98562;Q4KUD7;Q8WKU6;Q37357;Q33036;Q9GE67;P94074;D8V9A7;D8V9E6;D2KUW9;P28386;Q8ME76;Q95DZ0;Q8MAT5;Q5TMA6;Q5GLI7;B0YHF2;B2BY81;C7A5Y1;E2D4N0;Q9BAH7;O47068;A5X4C4;C6FJT8;Q37283;Q8MEB1;Q37320;Q37220;Q8MFT9;Q09RK5;E2D4N3;P94095;Q9GEN9;O47272;Q95633;O20245;Q7YJP7;Q5VH01;Q6L9Y0;Q6VW25;Q5GLJ2;Q24LK3;C3RXH1;C4MJP0;Q9GE66;Q9MRX0;…	19129	100	CID		111.65	2.41975e-08		5	47		1	1465.66	-62.3617	11/139	pps_pisum_OE_trypsin_rep1.mgf
	High	YGRPLLGcTIxPK	Q6VW25;C7AQR5;E5FEA7	10	3	CID	C8(Carbamidomethyl), X11(Q)	65.43	0.00111762		2	47		1	1502.73	-54.4709	9/120	pps_pisum_OE_trypsin_rep1.mgf
	High	YGRPLLGcTIxPK	Q6VW25;C7AQR5;E5FEA7	10	3	CID	C8(Carbamidomethyl), X11(K)	63.96	0.00156781		9	47		1	1502.73	-78.6868	9/120	pps_pisum_OE_trypsin_rep1.mgf
	Low	DKLNKYGRPLLGcTIxPK	Q6VW25;C7AQR5;E5FEA7	10	3	CID	C13(Carbamidomethyl), X16(K)	31.67	2.57695		9	47	46	1	2101	-95.2098	11/198	pps_pisum_OE_trypsin_rep1.mgf
	Low	TFQGPPHGIQVERDKLNK	Q6PSM7;Q71N62;Q9GEB9;B3THI4;Q8HT56;Q33514;P93977;O63147;D2CN03;O63185;O98562;Q4KUD7;Q8WKU6;Q37357;Q33036;Q9GE67;P94074;D8V9A7;D8V9E6;D2KUW9;P28386;Q8ME76;Q95DZ0;Q5TMA6;Q5GLI7;B0YHF2;B2BY81;E2D4N0;Q9BAH7;O47068;A5X4C4;Q37283;Q8MEB1;Q37320;Q37220;Q8MFT9;Q09RK5;E2D4N3;P94095;Q9GEN9;O47272;Q95633;O20245;Q7YJP7;Q5VH01;Q6L9Y0;Q6VW25;Q5GLJ2;Q24LK3;C3RXH1;C4MJP0;Q9GE66;Q9MRX0;B8YHE8;C7AF25;O03636;B0YHR3;…	18858	91	CID		20.94	30.995		3	47	30	1	2063.91	-90.4551	10/196	pps_pisum_OE_trypsin_rep1.mgf
	Low	GGLDFTKDDENVNSQPFMR	B8YGX4;Q6PSM7;Q71N62;O98435;Q9GEB9;B3THI4;Q8HT56;P93977;O63147;Q33620;D2CN03;B6GUT8;D7F7W4;O98562;Q8HDA1;Q4KUD7;Q36637;Q37357;Q33036;Q9GE67;P94074;D8V9A7;D8V9E6;Q8HUY5;D2KUW9;E0D9P4;Q8HVG8;Q6SSI3;O98549;P28386;Q95DZ0;Q8MAT5;Q5TMA6;Q5GLI7;B0YHF2;B2BY81;E2D4N0;O47068;A5X4C4;Q37283;Q8MEB1;Q37320;Q37220;Q09RK5;E2D4N3;P94095;Q9GEN9;O47272;Q7YJP7;Q5VH01;Q6L9Y0;Q6VW25;Q5GLJ2;Q24LK3;Q9GE66;Q9MRX0;B8YHE8;…	21651	113	CID		20.3	14.8583		3	44	26	1	2169.78	-97.0935	5/193	pps_pisum_OE_trypsin_rep1.mgf
	Low	NEGRDLAR	B8YGX4;Q9GEB9;Q95CD5;O98562;Q8HDA1;Q4KUD7;Q8WKU6;Q37357;Q9GE67;D2KUW9;E0D9P4;Q8HVG8;O98549;P28386;Q8ME76;Q95DZ0;Q8MAT5;Q5GLI7;C7A5Y1;Q9BAH7;O47068;A5X4C4;Q37283;Q8MEB1;Q37220;Q8MFT9;Q09RK5;Q9GEN9;Q95633;O20245;Q7YJP7;Q6L9Y0;Q6VW25;Q5GLJ2;C3RXH1;C4MJP0;Q9MRX0;B8YHE8;C7AF25;Q09W50;B5SPD9;Q42659;O98359;Q8ME51;A1YB30;Q9GEE4;Q7YKR8;Q7YKH2;Q33047;Q9GEQ2;Q8MDR9;Q6L9Y7;C7AF24;B3XY08;Q8HVI6;Q6JXX4;Q6YLQ8;…	13175	83	CID		15.29	68.7989		5	45	30	1	930.433	-44.8729	4/79	pps_pisum_OE_trypsin_rep1.mgf
C7AQR5	14.83	5	4	209	23.1555	7.79639	128.369	Ribulose-1,5-bisphosphate carboxylase/oxygenase large subunit (Fragment) OS=Campanula collina GN=rbcL PE=4 SV=1 - [C7AQR5_9ASTR]
	Confidence Icon	Sequence	Protein Accessions	# Proteins	# Protein Groups	Activation Type	Modifications	IonScore	Exp Value	Δ Score	Rank	Identity High	Homology Threshold	Charge	m/z [Da]	ΔM [ppm]	Ions Matched	Spectrum File
	High	TFQGPPHGIQVxR	C7AQR5;Q6PZ84;Q29VE8;A4ZUF4	12	4	CID	X12(E)	111.65	2.41975e-08		6	47		1	1465.66	-62.3617	11/128	pps_pisum_OE_trypsin_rep1.mgf
	High	YGRPLLGcTIxPK	Q6VW25;C7AQR5;E5FEA7	10	3	CID	C8(Carbamidomethyl), X11(Q)	65.43	0.00111762		2	47		1	1502.73	-54.4709	9/120	pps_pisum_OE_trypsin_rep1.mgf
	High	YGRPLLGcTIxPK	Q6VW25;C7AQR5;E5FEA7	10	3	CID	C8(Carbamidomethyl), X11(K)	63.96	0.00156781		9	47		1	1502.73	-78.6868	9/120	pps_pisum_OE_trypsin_rep1.mgf
	Low	DKLNKYGRPLLGcTIxPK	Q6VW25;C7AQR5;E5FEA7	10	3	CID	C13(Carbamidomethyl), X16(K)	31.67	2.57695		9	47	46	1	2101	-95.2098	11/198	pps_pisum_OE_trypsin_rep1.mgf
	Low	TFQGPPHGIQVxRDKLNK	C7AQR5;Q6PZ84;A4ZUF4	9	3	CID	X12(E)	20.94	30.995		10	47	30	1	2063.91	-90.4551	10/196	pps_pisum_OE_trypsin_rep1.mgf
E5FEA7	18.34	4	3	169	18.7623	5.17334	128.369	Ribulose-1,5-bisphosphate/carboxylase large subunit (Fragment) OS=Daphnopsis philippiana GN=rbcL PE=4 SV=1 - [E5FEA7_9ROSI]
	Confidence Icon	Sequence	Protein Accessions	# Proteins	# Protein Groups	Activation Type	Modifications	IonScore	Exp Value	Δ Score	Rank	Identity High	Homology Threshold	Charge	m/z [Da]	ΔM [ppm]	Ions Matched	Spectrum File
	High	TFQGPPHGIQxER	Q9BAM3;E5FEA7	6	2	CID	X11(V)	111.65	2.41975e-08		7	47		1	1465.66	-62.3617	11/139	pps_pisum_OE_trypsin_rep1.mgf
	High	YGRPLLGcTIxPK	Q6VW25;C7AQR5;E5FEA7	10	3	CID	C8(Carbamidomethyl), X11(Q)	65.43	0.00111762		2	47		1	1502.73	-54.4709	9/120	pps_pisum_OE_trypsin_rep1.mgf
	High	YGRPLLGcTIxPK	Q6VW25;C7AQR5;E5FEA7	10	3	CID	C8(Carbamidomethyl), X11(K)	63.96	0.00156781		9	47		1	1502.73	-78.6868	9/120	pps_pisum_OE_trypsin_rep1.mgf
	Low	DKLNKYGRPLLGcTIxPK	Q6VW25;C7AQR5;E5FEA7	10	3	CID	C13(Carbamidomethyl), X16(K)	31.67	2.57695		9	47	46	1	2101	-95.2098	11/198	pps_pisum_OE_trypsin_rep1.mgf
D2KUW9	14.95	7	7	475	52.5077	6.53662	126.899	Ribulose 1,5-bisphosphate carboxylase/oxygenase large subunit OS=Scapania stephanii GN=rbcL PE=3 SV=1 - [D2KUW9_9MARC]
	Confidence Icon	Sequence	Protein Accessions	# Proteins	# Protein Groups	Activation Type	Modifications	IonScore	Exp Value	Δ Score	Rank	Identity High	Homology Threshold	Charge	m/z [Da]	ΔM [ppm]	Ions Matched	Spectrum File
	High	TFQGPPHGIQVER	Q6PSM7;Q71N62;Q9GEB9;B3THI4;Q8HT56;Q33514;P93977;O63147;D2CN03;D7F7W4;O63185;O98562;Q4KUD7;Q8WKU6;Q37357;Q33036;Q9GE67;P94074;D8V9A7;D8V9E6;D2KUW9;P28386;Q8ME76;Q95DZ0;Q8MAT5;Q5TMA6;Q5GLI7;B0YHF2;B2BY81;C7A5Y1;E2D4N0;Q9BAH7;O47068;A5X4C4;C6FJT8;Q37283;Q8MEB1;Q37320;Q37220;Q8MFT9;Q09RK5;E2D4N3;P94095;Q9GEN9;O47272;Q95633;O20245;Q7YJP7;Q5VH01;Q6L9Y0;Q6VW25;Q5GLJ2;Q24LK3;C3RXH1;C4MJP0;Q9GE66;Q9MRX0;…	19129	100	CID		111.65	2.41975e-08		5	47		1	1465.66	-62.3617	11/139	pps_pisum_OE_trypsin_rep1.mgf
	High	YGRPLLGcTIKPK	B8YGX4;Q6PSM7;Q71N62;O98435;Q9GEB9;B3THI4;Q8HT56;Q33514;O63147;Q33620;D2CN03;B6GUT8;D7F7W4;O63185;O98562;Q4KUD7;Q8WKU6;Q36637;Q37357;Q33036;Q9GE67;P94074;D8V9A7;D8V9E6;D2KUW9;E0D9P4;Q8HVG8;B5U0R6;O98549;Q8ME76;Q95DZ0;Q5TMA6;Q5GLI7;B2BY81;C7A5Y1;E2D4N0;Q9BAH7;O47068;A5X4C4;C6FJT8;Q37283;Q8MEB1;Q37320;Q37220;Q8MFT9;Q09RK5;E2D4N3;P94095;Q9GEN9;O47272;O20245;Q7YJP7;Q5VH01;Q6L9Y0;Q5GLJ2;Q24LK3;C3RXH1;…	22107	113	CID	C8(Carbamidomethyl)	63.96	0.00156781		7	47		1	1502.73	-78.6868	9/120	pps_pisum_OE_trypsin_rep1.mgf
	Low	DKLNKYGRPLLGcTIKPK	B8YGX4;Q6PSM7;Q71N62;O98435;Q9GEB9;B3THI4;Q8HT56;Q33514;O63147;Q33620;D2CN03;B6GUT8;O63185;O98562;Q4KUD7;Q8WKU6;Q36637;Q37357;Q33036;Q9GE67;P94074;D8V9A7;D8V9E6;D2KUW9;E0D9P4;Q8HVG8;B5U0R6;O98549;Q8ME76;Q95DZ0;Q5TMA6;Q5GLI7;B2BY81;E2D4N0;Q9BAH7;O47068;A5X4C4;Q37283;Q8MEB1;Q37320;Q37220;Q8MFT9;Q09RK5;E2D4N3;P94095;Q9GEN9;O47272;O20245;Q7YJP7;Q5VH01;Q6L9Y0;Q5GLJ2;Q24LK3;C3RXH1;C4MJP0;Q9GE66;Q9MRX0;…	21788	104	CID	C13(Carbamidomethyl)	31.67	2.57695		7	47	46	1	2101	-95.2098	11/198	pps_pisum_OE_trypsin_rep1.mgf
	Low	TFQGPPHGIQVERDKLNK	Q6PSM7;Q71N62;Q9GEB9;B3THI4;Q8HT56;Q33514;P93977;O63147;D2CN03;O63185;O98562;Q4KUD7;Q8WKU6;Q37357;Q33036;Q9GE67;P94074;D8V9A7;D8V9E6;D2KUW9;P28386;Q8ME76;Q95DZ0;Q5TMA6;Q5GLI7;B0YHF2;B2BY81;E2D4N0;Q9BAH7;O47068;A5X4C4;Q37283;Q8MEB1;Q37320;Q37220;Q8MFT9;Q09RK5;E2D4N3;P94095;Q9GEN9;O47272;Q95633;O20245;Q7YJP7;Q5VH01;Q6L9Y0;Q6VW25;Q5GLJ2;Q24LK3;C3RXH1;C4MJP0;Q9GE66;Q9MRX0;B8YHE8;C7AF25;O03636;B0YHR3;…	18858	91	CID		20.94	30.995		3	47	30	1	2063.91	-90.4551	10/196	pps_pisum_OE_trypsin_rep1.mgf
	Low	AGVGxKAGVKDYR	D2KUW9	3	1	CID	X5(E)	20.79	18.9221		8	45		1	1349.63	-64.9521	5/112	pps_pisum_OE_trypsin_rep1.mgf
	Low	GGLDFTKDDENVNSQPFMR	B8YGX4;Q6PSM7;Q71N62;O98435;Q9GEB9;B3THI4;Q8HT56;P93977;O63147;Q33620;D2CN03;B6GUT8;D7F7W4;O98562;Q8HDA1;Q4KUD7;Q36637;Q37357;Q33036;Q9GE67;P94074;D8V9A7;D8V9E6;Q8HUY5;D2KUW9;E0D9P4;Q8HVG8;Q6SSI3;O98549;P28386;Q95DZ0;Q8MAT5;Q5TMA6;Q5GLI7;B0YHF2;B2BY81;E2D4N0;O47068;A5X4C4;Q37283;Q8MEB1;Q37320;Q37220;Q09RK5;E2D4N3;P94095;Q9GEN9;O47272;Q7YJP7;Q5VH01;Q6L9Y0;Q6VW25;Q5GLJ2;Q24LK3;Q9GE66;Q9MRX0;B8YHE8;…	21651	113	CID		20.3	14.8583		3	44	26	1	2169.78	-97.0935	5/193	pps_pisum_OE_trypsin_rep1.mgf
	Low	NEGRDLAR	B8YGX4;Q9GEB9;Q95CD5;O98562;Q8HDA1;Q4KUD7;Q8WKU6;Q37357;Q9GE67;D2KUW9;E0D9P4;Q8HVG8;O98549;P28386;Q8ME76;Q95DZ0;Q8MAT5;Q5GLI7;C7A5Y1;Q9BAH7;O47068;A5X4C4;Q37283;Q8MEB1;Q37220;Q8MFT9;Q09RK5;Q9GEN9;Q95633;O20245;Q7YJP7;Q6L9Y0;Q6VW25;Q5GLJ2;C3RXH1;C4MJP0;Q9MRX0;B8YHE8;C7AF25;Q09W50;B5SPD9;Q42659;O98359;Q8ME51;A1YB30;Q9GEE4;Q7YKR8;Q7YKH2;Q33047;Q9GEQ2;Q8MDR9;Q6L9Y7;C7AF24;B3XY08;Q8HVI6;Q6JXX4;Q6YLQ8;…	13175	83	CID		15.29	68.7989		5	45	30	1	930.433	-44.8729	4/79	pps_pisum_OE_trypsin_rep1.mgf
E0D9P4	13.36	5	5	434	48.0482	6.88818	126.899	Ribulose-1,5-bisphosphate carboxylase/oxygenase large subunit (Fragment) OS=Passiflora sp. SH-2010 PE=3 SV=1 - [E0D9P4_9ROSI]
	Confidence Icon	Sequence	Protein Accessions	# Proteins	# Protein Groups	Activation Type	Modifications	IonScore	Exp Value	Δ Score	Rank	Identity High	Homology Threshold	Charge	m/z [Da]	ΔM [ppm]	Ions Matched	Spectrum File
	High	TFKGPPHGIQVER	A8CYB7;E0D9P4	26	2	CID		111.65	2.41975e-08	0	1	47		1	1465.66	-87.1901	11/139	pps_pisum_OE_trypsin_rep1.mgf
	High	YGRPLLGcTIKPK	B8YGX4;Q6PSM7;Q71N62;O98435;Q9GEB9;B3THI4;Q8HT56;Q33514;O63147;Q33620;D2CN03;B6GUT8;D7F7W4;O63185;O98562;Q4KUD7;Q8WKU6;Q36637;Q37357;Q33036;Q9GE67;P94074;D8V9A7;D8V9E6;D2KUW9;E0D9P4;Q8HVG8;B5U0R6;O98549;Q8ME76;Q95DZ0;Q5TMA6;Q5GLI7;B2BY81;C7A5Y1;E2D4N0;Q9BAH7;O47068;A5X4C4;C6FJT8;Q37283;Q8MEB1;Q37320;Q37220;Q8MFT9;Q09RK5;E2D4N3;P94095;Q9GEN9;O47272;O20245;Q7YJP7;Q5VH01;Q6L9Y0;Q5GLJ2;Q24LK3;C3RXH1;…	22107	113	CID	C8(Carbamidomethyl)	63.96	0.00156781		7	47		1	1502.73	-78.6868	9/120	pps_pisum_OE_trypsin_rep1.mgf
	Low	DKLNKYGRPLLGcTIKPK	B8YGX4;Q6PSM7;Q71N62;O98435;Q9GEB9;B3THI4;Q8HT56;Q33514;O63147;Q33620;D2CN03;B6GUT8;O63185;O98562;Q4KUD7;Q8WKU6;Q36637;Q37357;Q33036;Q9GE67;P94074;D8V9A7;D8V9E6;D2KUW9;E0D9P4;Q8HVG8;B5U0R6;O98549;Q8ME76;Q95DZ0;Q5TMA6;Q5GLI7;B2BY81;E2D4N0;Q9BAH7;O47068;A5X4C4;Q37283;Q8MEB1;Q37320;Q37220;Q8MFT9;Q09RK5;E2D4N3;P94095;Q9GEN9;O47272;O20245;Q7YJP7;Q5VH01;Q6L9Y0;Q5GLJ2;Q24LK3;C3RXH1;C4MJP0;Q9GE66;Q9MRX0;…	21788	104	CID	C13(Carbamidomethyl)	31.67	2.57695		7	47	46	1	2101	-95.2098	11/198	pps_pisum_OE_trypsin_rep1.mgf
	Low	GGLDFTKDDENVNSQPFMR	B8YGX4;Q6PSM7;Q71N62;O98435;Q9GEB9;B3THI4;Q8HT56;P93977;O63147;Q33620;D2CN03;B6GUT8;D7F7W4;O98562;Q8HDA1;Q4KUD7;Q36637;Q37357;Q33036;Q9GE67;P94074;D8V9A7;D8V9E6;Q8HUY5;D2KUW9;E0D9P4;Q8HVG8;Q6SSI3;O98549;P28386;Q95DZ0;Q8MAT5;Q5TMA6;Q5GLI7;B0YHF2;B2BY81;E2D4N0;O47068;A5X4C4;Q37283;Q8MEB1;Q37320;Q37220;Q09RK5;E2D4N3;P94095;Q9GEN9;O47272;Q7YJP7;Q5VH01;Q6L9Y0;Q6VW25;Q5GLJ2;Q24LK3;Q9GE66;Q9MRX0;B8YHE8;…	21651	113	CID		20.3	14.8583		3	44	26	1	2169.78	-97.0935	5/193	pps_pisum_OE_trypsin_rep1.mgf
	Low	NEGRDLAR	B8YGX4;Q9GEB9;Q95CD5;O98562;Q8HDA1;Q4KUD7;Q8WKU6;Q37357;Q9GE67;D2KUW9;E0D9P4;Q8HVG8;O98549;P28386;Q8ME76;Q95DZ0;Q8MAT5;Q5GLI7;C7A5Y1;Q9BAH7;O47068;A5X4C4;Q37283;Q8MEB1;Q37220;Q8MFT9;Q09RK5;Q9GEN9;Q95633;O20245;Q7YJP7;Q6L9Y0;Q6VW25;Q5GLJ2;C3RXH1;C4MJP0;Q9MRX0;B8YHE8;C7AF25;Q09W50;B5SPD9;Q42659;O98359;Q8ME51;A1YB30;Q9GEE4;Q7YKR8;Q7YKH2;Q33047;Q9GEQ2;Q8MDR9;Q6L9Y7;C7AF24;B3XY08;Q8HVI6;Q6JXX4;Q6YLQ8;…	13175	83	CID		15.29	68.7989		5	45	30	1	930.433	-44.8729	4/79	pps_pisum_OE_trypsin_rep1.mgf
Q8HVG8	12.86	5	5	451	49.6857	6.63916	126.899	Ribulose 1,5-bisphosphate carboxylase large subunit (Fragment) OS=Encephalartos arenarius GN=rbcL PE=3 SV=1 - [Q8HVG8_ENCAR]
	Confidence Icon	Sequence	Protein Accessions	# Proteins	# Protein Groups	Activation Type	Modifications	IonScore	Exp Value	Δ Score	Rank	Identity High	Homology Threshold	Charge	m/z [Da]	ΔM [ppm]	Ions Matched	Spectrum File
	High	TFxGPPHGIQVER	Q36637;Q8HVG8;B5U0R6	15	3	CID	X3(K)	111.65	2.41975e-08		2	47		1	1465.66	-87.1901	11/125	pps_pisum_OE_trypsin_rep1.mgf
	High	YGRPLLGcTIKPK	B8YGX4;Q6PSM7;Q71N62;O98435;Q9GEB9;B3THI4;Q8HT56;Q33514;O63147;Q33620;D2CN03;B6GUT8;D7F7W4;O63185;O98562;Q4KUD7;Q8WKU6;Q36637;Q37357;Q33036;Q9GE67;P94074;D8V9A7;D8V9E6;D2KUW9;E0D9P4;Q8HVG8;B5U0R6;O98549;Q8ME76;Q95DZ0;Q5TMA6;Q5GLI7;B2BY81;C7A5Y1;E2D4N0;Q9BAH7;O47068;A5X4C4;C6FJT8;Q37283;Q8MEB1;Q37320;Q37220;Q8MFT9;Q09RK5;E2D4N3;P94095;Q9GEN9;O47272;O20245;Q7YJP7;Q5VH01;Q6L9Y0;Q5GLJ2;Q24LK3;C3RXH1;…	22107	113	CID	C8(Carbamidomethyl)	63.96	0.00156781		7	47		1	1502.73	-78.6868	9/120	pps_pisum_OE_trypsin_rep1.mgf
	Low	DKLNKYGRPLLGcTIKPK	B8YGX4;Q6PSM7;Q71N62;O98435;Q9GEB9;B3THI4;Q8HT56;Q33514;O63147;Q33620;D2CN03;B6GUT8;O63185;O98562;Q4KUD7;Q8WKU6;Q36637;Q37357;Q33036;Q9GE67;P94074;D8V9A7;D8V9E6;D2KUW9;E0D9P4;Q8HVG8;B5U0R6;O98549;Q8ME76;Q95DZ0;Q5TMA6;Q5GLI7;B2BY81;E2D4N0;Q9BAH7;O47068;A5X4C4;Q37283;Q8MEB1;Q37320;Q37220;Q8MFT9;Q09RK5;E2D4N3;P94095;Q9GEN9;O47272;O20245;Q7YJP7;Q5VH01;Q6L9Y0;Q5GLJ2;Q24LK3;C3RXH1;C4MJP0;Q9GE66;Q9MRX0;…	21788	104	CID	C13(Carbamidomethyl)	31.67	2.57695		7	47	46	1	2101	-95.2098	11/198	pps_pisum_OE_trypsin_rep1.mgf
	Low	GGLDFTKDDENVNSQPFMR	B8YGX4;Q6PSM7;Q71N62;O98435;Q9GEB9;B3THI4;Q8HT56;P93977;O63147;Q33620;D2CN03;B6GUT8;D7F7W4;O98562;Q8HDA1;Q4KUD7;Q36637;Q37357;Q33036;Q9GE67;P94074;D8V9A7;D8V9E6;Q8HUY5;D2KUW9;E0D9P4;Q8HVG8;Q6SSI3;O98549;P28386;Q95DZ0;Q8MAT5;Q5TMA6;Q5GLI7;B0YHF2;B2BY81;E2D4N0;O47068;A5X4C4;Q37283;Q8MEB1;Q37320;Q37220;Q09RK5;E2D4N3;P94095;Q9GEN9;O47272;Q7YJP7;Q5VH01;Q6L9Y0;Q6VW25;Q5GLJ2;Q24LK3;Q9GE66;Q9MRX0;B8YHE8;…	21651	113	CID		20.3	14.8583		3	44	26	1	2169.78	-97.0935	5/193	pps_pisum_OE_trypsin_rep1.mgf
	Low	NEGRDLAR	B8YGX4;Q9GEB9;Q95CD5;O98562;Q8HDA1;Q4KUD7;Q8WKU6;Q37357;Q9GE67;D2KUW9;E0D9P4;Q8HVG8;O98549;P28386;Q8ME76;Q95DZ0;Q8MAT5;Q5GLI7;C7A5Y1;Q9BAH7;O47068;A5X4C4;Q37283;Q8MEB1;Q37220;Q8MFT9;Q09RK5;Q9GEN9;Q95633;O20245;Q7YJP7;Q6L9Y0;Q6VW25;Q5GLJ2;C3RXH1;C4MJP0;Q9MRX0;B8YHE8;C7AF25;Q09W50;B5SPD9;Q42659;O98359;Q8ME51;A1YB30;Q9GEE4;Q7YKR8;Q7YKH2;Q33047;Q9GEQ2;Q8MDR9;Q6L9Y7;C7AF24;B3XY08;Q8HVI6;Q6JXX4;Q6YLQ8;…	13175	83	CID		15.29	68.7989		5	45	30	1	930.433	-44.8729	4/79	pps_pisum_OE_trypsin_rep1.mgf
B5U0R6	22.52	4	4	222	24.8122	6.55127	126.899	Ribulose-1,5-bisphosphate carboxylase/oxygenase large subunit (Fragment) OS=Ruprechtia fusca GN=rbcL PE=4 SV=1 - [B5U0R6_9CARY]
	Confidence Icon	Sequence	Protein Accessions	# Proteins	# Protein Groups	Activation Type	Modifications	IonScore	Exp Value	Δ Score	Rank	Identity High	Homology Threshold	Charge	m/z [Da]	ΔM [ppm]	Ions Matched	Spectrum File
	High	TFxGPPHGIQVER	Q36637;Q8HVG8;B5U0R6	15	3	CID	X3(K)	111.65	2.41975e-08		2	47		1	1465.66	-87.1901	11/125	pps_pisum_OE_trypsin_rep1.mgf
	High	YGRPLLGcTIKPK	B8YGX4;Q6PSM7;Q71N62;O98435;Q9GEB9;B3THI4;Q8HT56;Q33514;O63147;Q33620;D2CN03;B6GUT8;D7F7W4;O63185;O98562;Q4KUD7;Q8WKU6;Q36637;Q37357;Q33036;Q9GE67;P94074;D8V9A7;D8V9E6;D2KUW9;E0D9P4;Q8HVG8;B5U0R6;O98549;Q8ME76;Q95DZ0;Q5TMA6;Q5GLI7;B2BY81;C7A5Y1;E2D4N0;Q9BAH7;O47068;A5X4C4;C6FJT8;Q37283;Q8MEB1;Q37320;Q37220;Q8MFT9;Q09RK5;E2D4N3;P94095;Q9GEN9;O47272;O20245;Q7YJP7;Q5VH01;Q6L9Y0;Q5GLJ2;Q24LK3;C3RXH1;…	22107	113	CID	C8(Carbamidomethyl)	63.96	0.00156781		7	47		1	1502.73	-78.6868	9/120	pps_pisum_OE_trypsin_rep1.mgf
	Low	DKLNKYGRPLLGcTIKPK	B8YGX4;Q6PSM7;Q71N62;O98435;Q9GEB9;B3THI4;Q8HT56;Q33514;O63147;Q33620;D2CN03;B6GUT8;O63185;O98562;Q4KUD7;Q8WKU6;Q36637;Q37357;Q33036;Q9GE67;P94074;D8V9A7;D8V9E6;D2KUW9;E0D9P4;Q8HVG8;B5U0R6;O98549;Q8ME76;Q95DZ0;Q5TMA6;Q5GLI7;B2BY81;E2D4N0;Q9BAH7;O47068;A5X4C4;Q37283;Q8MEB1;Q37320;Q37220;Q8MFT9;Q09RK5;E2D4N3;P94095;Q9GEN9;O47272;O20245;Q7YJP7;Q5VH01;Q6L9Y0;Q5GLJ2;Q24LK3;C3RXH1;C4MJP0;Q9GE66;Q9MRX0;…	21788	104	CID	C13(Carbamidomethyl)	31.67	2.57695		7	47	46	1	2101	-95.2098	11/198	pps_pisum_OE_trypsin_rep1.mgf
	Low	GGLDFTKDDENVNSxPFMR	O63185;B5U0R6;Q8ME51	20	3	CID	X15(Q)	20.3	14.8583		7	44	26	1	2169.78	-97.0935	5/193	pps_pisum_OE_trypsin_rep1.mgf
O98549	12.92	6	5	449	49.6769	6.72705	126.899	Ribulose 1,5-bisphosphate carboxylase (Fragment) OS=Casimiroa edulis GN=rbcL PE=3 SV=1 - [O98549_CASED]
	Confidence Icon	Sequence	Protein Accessions	# Proteins	# Protein Groups	Activation Type	Modifications	IonScore	Exp Value	Δ Score	Rank	Identity High	Homology Threshold	Charge	m/z [Da]	ΔM [ppm]	Ions Matched	Spectrum File
	High	TFQGPPHGIxVER	O98549	9	1	CID	X10(K)	111.65	2.41975e-08		4	47		1	1465.66	-87.1901	11/139	pps_pisum_OE_trypsin_rep1.mgf
	High	TFQGPPHGIxVER	O98549	9	1	CID	X10(Q)	111.65	2.41975e-08		8	47		1	1465.66	-62.3617	11/139	pps_pisum_OE_trypsin_rep1.mgf
	High	YGRPLLGcTIKPK	B8YGX4;Q6PSM7;Q71N62;O98435;Q9GEB9;B3THI4;Q8HT56;Q33514;O63147;Q33620;D2CN03;B6GUT8;D7F7W4;O63185;O98562;Q4KUD7;Q8WKU6;Q36637;Q37357;Q33036;Q9GE67;P94074;D8V9A7;D8V9E6;D2KUW9;E0D9P4;Q8HVG8;B5U0R6;O98549;Q8ME76;Q95DZ0;Q5TMA6;Q5GLI7;B2BY81;C7A5Y1;E2D4N0;Q9BAH7;O47068;A5X4C4;C6FJT8;Q37283;Q8MEB1;Q37320;Q37220;Q8MFT9;Q09RK5;E2D4N3;P94095;Q9GEN9;O47272;O20245;Q7YJP7;Q5VH01;Q6L9Y0;Q5GLJ2;Q24LK3;C3RXH1;…	22107	113	CID	C8(Carbamidomethyl)	63.96	0.00156781		7	47		1	1502.73	-78.6868	9/120	pps_pisum_OE_trypsin_rep1.mgf
	Low	DKLNKYGRPLLGcTIKPK	B8YGX4;Q6PSM7;Q71N62;O98435;Q9GEB9;B3THI4;Q8HT56;Q33514;O63147;Q33620;D2CN03;B6GUT8;O63185;O98562;Q4KUD7;Q8WKU6;Q36637;Q37357;Q33036;Q9GE67;P94074;D8V9A7;D8V9E6;D2KUW9;E0D9P4;Q8HVG8;B5U0R6;O98549;Q8ME76;Q95DZ0;Q5TMA6;Q5GLI7;B2BY81;E2D4N0;Q9BAH7;O47068;A5X4C4;Q37283;Q8MEB1;Q37320;Q37220;Q8MFT9;Q09RK5;E2D4N3;P94095;Q9GEN9;O47272;O20245;Q7YJP7;Q5VH01;Q6L9Y0;Q5GLJ2;Q24LK3;C3RXH1;C4MJP0;Q9GE66;Q9MRX0;…	21788	104	CID	C13(Carbamidomethyl)	31.67	2.57695		7	47	46	1	2101	-95.2098	11/198	pps_pisum_OE_trypsin_rep1.mgf
	Low	GGLDFTKDDENVNSQPFMR	B8YGX4;Q6PSM7;Q71N62;O98435;Q9GEB9;B3THI4;Q8HT56;P93977;O63147;Q33620;D2CN03;B6GUT8;D7F7W4;O98562;Q8HDA1;Q4KUD7;Q36637;Q37357;Q33036;Q9GE67;P94074;D8V9A7;D8V9E6;Q8HUY5;D2KUW9;E0D9P4;Q8HVG8;Q6SSI3;O98549;P28386;Q95DZ0;Q8MAT5;Q5TMA6;Q5GLI7;B0YHF2;B2BY81;E2D4N0;O47068;A5X4C4;Q37283;Q8MEB1;Q37320;Q37220;Q09RK5;E2D4N3;P94095;Q9GEN9;O47272;Q7YJP7;Q5VH01;Q6L9Y0;Q6VW25;Q5GLJ2;Q24LK3;Q9GE66;Q9MRX0;B8YHE8;…	21651	113	CID		20.3	14.8583		3	44	26	1	2169.78	-97.0935	5/193	pps_pisum_OE_trypsin_rep1.mgf
	Low	NEGRDLAR	B8YGX4;Q9GEB9;Q95CD5;O98562;Q8HDA1;Q4KUD7;Q8WKU6;Q37357;Q9GE67;D2KUW9;E0D9P4;Q8HVG8;O98549;P28386;Q8ME76;Q95DZ0;Q8MAT5;Q5GLI7;C7A5Y1;Q9BAH7;O47068;A5X4C4;Q37283;Q8MEB1;Q37220;Q8MFT9;Q09RK5;Q9GEN9;Q95633;O20245;Q7YJP7;Q6L9Y0;Q6VW25;Q5GLJ2;C3RXH1;C4MJP0;Q9MRX0;B8YHE8;C7AF25;Q09W50;B5SPD9;Q42659;O98359;Q8ME51;A1YB30;Q9GEE4;Q7YKR8;Q7YKH2;Q33047;Q9GEQ2;Q8MDR9;Q6L9Y7;C7AF24;B3XY08;Q8HVI6;Q6JXX4;Q6YLQ8;…	13175	83	CID		15.29	68.7989		5	45	30	1	930.433	-44.8729	4/79	pps_pisum_OE_trypsin_rep1.mgf
Q8ME76	12.04	6	6	465	51.5905	6.53662	126.899	Ribulose-1,5-bisphosphate carboxylase/oxygenase large subunit (Fragment) OS=Primula megaseifolia GN=rbcL PE=3 SV=1 - [Q8ME76_9ERIC]
	Confidence Icon	Sequence	Protein Accessions	# Proteins	# Protein Groups	Activation Type	Modifications	IonScore	Exp Value	Δ Score	Rank	Identity High	Homology Threshold	Charge	m/z [Da]	ΔM [ppm]	Ions Matched	Spectrum File
	High	TFQGPPHGIQVER	Q6PSM7;Q71N62;Q9GEB9;B3THI4;Q8HT56;Q33514;P93977;O63147;D2CN03;D7F7W4;O63185;O98562;Q4KUD7;Q8WKU6;Q37357;Q33036;Q9GE67;P94074;D8V9A7;D8V9E6;D2KUW9;P28386;Q8ME76;Q95DZ0;Q8MAT5;Q5TMA6;Q5GLI7;B0YHF2;B2BY81;C7A5Y1;E2D4N0;Q9BAH7;O47068;A5X4C4;C6FJT8;Q37283;Q8MEB1;Q37320;Q37220;Q8MFT9;Q09RK5;E2D4N3;P94095;Q9GEN9;O47272;Q95633;O20245;Q7YJP7;Q5VH01;Q6L9Y0;Q6VW25;Q5GLJ2;Q24LK3;C3RXH1;C4MJP0;Q9GE66;Q9MRX0;…	19129	100	CID		111.65	2.41975e-08		5	47		1	1465.66	-62.3617	11/139	pps_pisum_OE_trypsin_rep1.mgf
	High	YGRPLLGcTIKPK	B8YGX4;Q6PSM7;Q71N62;O98435;Q9GEB9;B3THI4;Q8HT56;Q33514;O63147;Q33620;D2CN03;B6GUT8;D7F7W4;O63185;O98562;Q4KUD7;Q8WKU6;Q36637;Q37357;Q33036;Q9GE67;P94074;D8V9A7;D8V9E6;D2KUW9;E0D9P4;Q8HVG8;B5U0R6;O98549;Q8ME76;Q95DZ0;Q5TMA6;Q5GLI7;B2BY81;C7A5Y1;E2D4N0;Q9BAH7;O47068;A5X4C4;C6FJT8;Q37283;Q8MEB1;Q37320;Q37220;Q8MFT9;Q09RK5;E2D4N3;P94095;Q9GEN9;O47272;O20245;Q7YJP7;Q5VH01;Q6L9Y0;Q5GLJ2;Q24LK3;C3RXH1;…	22107	113	CID	C8(Carbamidomethyl)	63.96	0.00156781		7	47		1	1502.73	-78.6868	9/120	pps_pisum_OE_trypsin_rep1.mgf
	Low	DKLNKYGRPLLGcTIKPK	B8YGX4;Q6PSM7;Q71N62;O98435;Q9GEB9;B3THI4;Q8HT56;Q33514;O63147;Q33620;D2CN03;B6GUT8;O63185;O98562;Q4KUD7;Q8WKU6;Q36637;Q37357;Q33036;Q9GE67;P94074;D8V9A7;D8V9E6;D2KUW9;E0D9P4;Q8HVG8;B5U0R6;O98549;Q8ME76;Q95DZ0;Q5TMA6;Q5GLI7;B2BY81;E2D4N0;Q9BAH7;O47068;A5X4C4;Q37283;Q8MEB1;Q37320;Q37220;Q8MFT9;Q09RK5;E2D4N3;P94095;Q9GEN9;O47272;O20245;Q7YJP7;Q5VH01;Q6L9Y0;Q5GLJ2;Q24LK3;C3RXH1;C4MJP0;Q9GE66;Q9MRX0;…	21788	104	CID	C13(Carbamidomethyl)	31.67	2.57695		7	47	46	1	2101	-95.2098	11/198	pps_pisum_OE_trypsin_rep1.mgf
	Low	TFQGPPHGIQVERDKLNK	Q6PSM7;Q71N62;Q9GEB9;B3THI4;Q8HT56;Q33514;P93977;O63147;D2CN03;O63185;O98562;Q4KUD7;Q8WKU6;Q37357;Q33036;Q9GE67;P94074;D8V9A7;D8V9E6;D2KUW9;P28386;Q8ME76;Q95DZ0;Q5TMA6;Q5GLI7;B0YHF2;B2BY81;E2D4N0;Q9BAH7;O47068;A5X4C4;Q37283;Q8MEB1;Q37320;Q37220;Q8MFT9;Q09RK5;E2D4N3;P94095;Q9GEN9;O47272;Q95633;O20245;Q7YJP7;Q5VH01;Q6L9Y0;Q6VW25;Q5GLJ2;Q24LK3;C3RXH1;C4MJP0;Q9GE66;Q9MRX0;B8YHE8;C7AF25;O03636;B0YHR3;…	18858	91	CID		20.94	30.995		3	47	30	1	2063.91	-90.4551	10/196	pps_pisum_OE_trypsin_rep1.mgf
	Low	NEGRDLAR	B8YGX4;Q9GEB9;Q95CD5;O98562;Q8HDA1;Q4KUD7;Q8WKU6;Q37357;Q9GE67;D2KUW9;E0D9P4;Q8HVG8;O98549;P28386;Q8ME76;Q95DZ0;Q8MAT5;Q5GLI7;C7A5Y1;Q9BAH7;O47068;A5X4C4;Q37283;Q8MEB1;Q37220;Q8MFT9;Q09RK5;Q9GEN9;Q95633;O20245;Q7YJP7;Q6L9Y0;Q6VW25;Q5GLJ2;C3RXH1;C4MJP0;Q9MRX0;B8YHE8;C7AF25;Q09W50;B5SPD9;Q42659;O98359;Q8ME51;A1YB30;Q9GEE4;Q7YKR8;Q7YKH2;Q33047;Q9GEQ2;Q8MDR9;Q6L9Y7;C7AF24;B3XY08;Q8HVI6;Q6JXX4;Q6YLQ8;…	13175	83	CID		15.29	68.7989		5	45	30	1	930.433	-44.8729	4/79	pps_pisum_OE_trypsin_rep1.mgf
	Low	xxYLNATAGTCEEmIKR	Q8ME76	1	1	CID	X1(111.0), X2(111.0), M14(Oxidation)	10.49	48.7164		4	39	25	1	1937.73	-41.1803	3/168	pps_pisum_OE_trypsin_rep1.mgf
Q95DZ0	16.93	7	7	443	49.0007	6.88818	126.899	Ribulose 1,5-bisphophate carboxylase (Fragment) OS=Breynia disticha f. nivosa GN=rbcL PE=3 SV=1 - [Q95DZ0_9ROSI]
	Confidence Icon	Sequence	Protein Accessions	# Proteins	# Protein Groups	Activation Type	Modifications	IonScore	Exp Value	Δ Score	Rank	Identity High	Homology Threshold	Charge	m/z [Da]	ΔM [ppm]	Ions Matched	Spectrum File
	High	TFQGPPHGIQVER	Q6PSM7;Q71N62;Q9GEB9;B3THI4;Q8HT56;Q33514;P93977;O63147;D2CN03;D7F7W4;O63185;O98562;Q4KUD7;Q8WKU6;Q37357;Q33036;Q9GE67;P94074;D8V9A7;D8V9E6;D2KUW9;P28386;Q8ME76;Q95DZ0;Q8MAT5;Q5TMA6;Q5GLI7;B0YHF2;B2BY81;C7A5Y1;E2D4N0;Q9BAH7;O47068;A5X4C4;C6FJT8;Q37283;Q8MEB1;Q37320;Q37220;Q8MFT9;Q09RK5;E2D4N3;P94095;Q9GEN9;O47272;Q95633;O20245;Q7YJP7;Q5VH01;Q6L9Y0;Q6VW25;Q5GLJ2;Q24LK3;C3RXH1;C4MJP0;Q9GE66;Q9MRX0;…	19129	100	CID		111.65	2.41975e-08		5	47		1	1465.66	-62.3617	11/139	pps_pisum_OE_trypsin_rep1.mgf
	High	YGRPLLGcTIKPK	B8YGX4;Q6PSM7;Q71N62;O98435;Q9GEB9;B3THI4;Q8HT56;Q33514;O63147;Q33620;D2CN03;B6GUT8;D7F7W4;O63185;O98562;Q4KUD7;Q8WKU6;Q36637;Q37357;Q33036;Q9GE67;P94074;D8V9A7;D8V9E6;D2KUW9;E0D9P4;Q8HVG8;B5U0R6;O98549;Q8ME76;Q95DZ0;Q5TMA6;Q5GLI7;B2BY81;C7A5Y1;E2D4N0;Q9BAH7;O47068;A5X4C4;C6FJT8;Q37283;Q8MEB1;Q37320;Q37220;Q8MFT9;Q09RK5;E2D4N3;P94095;Q9GEN9;O47272;O20245;Q7YJP7;Q5VH01;Q6L9Y0;Q5GLJ2;Q24LK3;C3RXH1;…	22107	113	CID	C8(Carbamidomethyl)	63.96	0.00156781		7	47		1	1502.73	-78.6868	9/120	pps_pisum_OE_trypsin_rep1.mgf
	Low	DKLNKYGRPLLGcTIKPK	B8YGX4;Q6PSM7;Q71N62;O98435;Q9GEB9;B3THI4;Q8HT56;Q33514;O63147;Q33620;D2CN03;B6GUT8;O63185;O98562;Q4KUD7;Q8WKU6;Q36637;Q37357;Q33036;Q9GE67;P94074;D8V9A7;D8V9E6;D2KUW9;E0D9P4;Q8HVG8;B5U0R6;O98549;Q8ME76;Q95DZ0;Q5TMA6;Q5GLI7;B2BY81;E2D4N0;Q9BAH7;O47068;A5X4C4;Q37283;Q8MEB1;Q37320;Q37220;Q8MFT9;Q09RK5;E2D4N3;P94095;Q9GEN9;O47272;O20245;Q7YJP7;Q5VH01;Q6L9Y0;Q5GLJ2;Q24LK3;C3RXH1;C4MJP0;Q9GE66;Q9MRX0;…	21788	104	CID	C13(Carbamidomethyl)	31.67	2.57695		7	47	46	1	2101	-95.2098	11/198	pps_pisum_OE_trypsin_rep1.mgf
	Low	TFQGPPHGIQVERDKLNK	Q6PSM7;Q71N62;Q9GEB9;B3THI4;Q8HT56;Q33514;P93977;O63147;D2CN03;O63185;O98562;Q4KUD7;Q8WKU6;Q37357;Q33036;Q9GE67;P94074;D8V9A7;D8V9E6;D2KUW9;P28386;Q8ME76;Q95DZ0;Q5TMA6;Q5GLI7;B0YHF2;B2BY81;E2D4N0;Q9BAH7;O47068;A5X4C4;Q37283;Q8MEB1;Q37320;Q37220;Q8MFT9;Q09RK5;E2D4N3;P94095;Q9GEN9;O47272;Q95633;O20245;Q7YJP7;Q5VH01;Q6L9Y0;Q6VW25;Q5GLJ2;Q24LK3;C3RXH1;C4MJP0;Q9GE66;Q9MRX0;B8YHE8;C7AF25;O03636;B0YHR3;…	18858	91	CID		20.94	30.995		3	47	30	1	2063.91	-90.4551	10/196	pps_pisum_OE_trypsin_rep1.mgf
	Low	GGLDFTKDDENVNSQPFMR	B8YGX4;Q6PSM7;Q71N62;O98435;Q9GEB9;B3THI4;Q8HT56;P93977;O63147;Q33620;D2CN03;B6GUT8;D7F7W4;O98562;Q8HDA1;Q4KUD7;Q36637;Q37357;Q33036;Q9GE67;P94074;D8V9A7;D8V9E6;Q8HUY5;D2KUW9;E0D9P4;Q8HVG8;Q6SSI3;O98549;P28386;Q95DZ0;Q8MAT5;Q5TMA6;Q5GLI7;B0YHF2;B2BY81;E2D4N0;O47068;A5X4C4;Q37283;Q8MEB1;Q37320;Q37220;Q09RK5;E2D4N3;P94095;Q9GEN9;O47272;Q7YJP7;Q5VH01;Q6L9Y0;Q6VW25;Q5GLJ2;Q24LK3;Q9GE66;Q9MRX0;B8YHE8;…	21651	113	CID		20.3	14.8583		3	44	26	1	2169.78	-97.0935	5/193	pps_pisum_OE_trypsin_rep1.mgf
	Low	GHYLSATAGTCEEmIKR	Q95DZ0	5	1	CID	M14(Oxidation)	19.23	23.1281		5	44	38	1	1882.84	-21.6037	5/150	pps_pisum_OE_trypsin_rep1.mgf
	Low	NEGRDLAR	B8YGX4;Q9GEB9;Q95CD5;O98562;Q8HDA1;Q4KUD7;Q8WKU6;Q37357;Q9GE67;D2KUW9;E0D9P4;Q8HVG8;O98549;P28386;Q8ME76;Q95DZ0;Q8MAT5;Q5GLI7;C7A5Y1;Q9BAH7;O47068;A5X4C4;Q37283;Q8MEB1;Q37220;Q8MFT9;Q09RK5;Q9GEN9;Q95633;O20245;Q7YJP7;Q6L9Y0;Q6VW25;Q5GLJ2;C3RXH1;C4MJP0;Q9MRX0;B8YHE8;C7AF25;Q09W50;B5SPD9;Q42659;O98359;Q8ME51;A1YB30;Q9GEE4;Q7YKR8;Q7YKH2;Q33047;Q9GEQ2;Q8MDR9;Q6L9Y7;C7AF24;B3XY08;Q8HVI6;Q6JXX4;Q6YLQ8;…	13175	83	CID		15.29	68.7989		5	45	30	1	930.433	-44.8729	4/79	pps_pisum_OE_trypsin_rep1.mgf
Q8MAT5	12.66	5	5	458	51.0461	7.02002	126.899	Ribulose-1,5-bisphosphate carboxylase/oxygenase large subunit (Fragment) OS=Paralepistemon shirensis GN=rbcL PE=3 SV=1 - [Q8MAT5_9ASTE]
	Confidence Icon	Sequence	Protein Accessions	# Proteins	# Protein Groups	Activation Type	Modifications	IonScore	Exp Value	Δ Score	Rank	Identity High	Homology Threshold	Charge	m/z [Da]	ΔM [ppm]	Ions Matched	Spectrum File
	High	TFQGPPHGIQVER	Q6PSM7;Q71N62;Q9GEB9;B3THI4;Q8HT56;Q33514;P93977;O63147;D2CN03;D7F7W4;O63185;O98562;Q4KUD7;Q8WKU6;Q37357;Q33036;Q9GE67;P94074;D8V9A7;D8V9E6;D2KUW9;P28386;Q8ME76;Q95DZ0;Q8MAT5;Q5TMA6;Q5GLI7;B0YHF2;B2BY81;C7A5Y1;E2D4N0;Q9BAH7;O47068;A5X4C4;C6FJT8;Q37283;Q8MEB1;Q37320;Q37220;Q8MFT9;Q09RK5;E2D4N3;P94095;Q9GEN9;O47272;Q95633;O20245;Q7YJP7;Q5VH01;Q6L9Y0;Q6VW25;Q5GLJ2;Q24LK3;C3RXH1;C4MJP0;Q9GE66;Q9MRX0;…	19129	100	CID		111.65	2.41975e-08		5	47		1	1465.66	-62.3617	11/139	pps_pisum_OE_trypsin_rep1.mgf
	High	YGRPLLGcTxKPK	Q8MAT5;O98359;Q5I972;Q8MCX6	13	4	CID	C8(Carbamidomethyl), X10(I)	63.96	0.00156781		10	47		1	1502.73	-78.6868	9/120	pps_pisum_OE_trypsin_rep1.mgf
	Low	TFQGPPHGIQVERxKLNK	Q8MAT5;Q6YLQ8	6	2	CID	X14(D)	20.94	30.995		8	47	30	1	2063.91	-90.4551	10/194	pps_pisum_OE_trypsin_rep1.mgf
	Low	GGLDFTKDDENVNSQPFMR	B8YGX4;Q6PSM7;Q71N62;O98435;Q9GEB9;B3THI4;Q8HT56;P93977;O63147;Q33620;D2CN03;B6GUT8;D7F7W4;O98562;Q8HDA1;Q4KUD7;Q36637;Q37357;Q33036;Q9GE67;P94074;D8V9A7;D8V9E6;Q8HUY5;D2KUW9;E0D9P4;Q8HVG8;Q6SSI3;O98549;P28386;Q95DZ0;Q8MAT5;Q5TMA6;Q5GLI7;B0YHF2;B2BY81;E2D4N0;O47068;A5X4C4;Q37283;Q8MEB1;Q37320;Q37220;Q09RK5;E2D4N3;P94095;Q9GEN9;O47272;Q7YJP7;Q5VH01;Q6L9Y0;Q6VW25;Q5GLJ2;Q24LK3;Q9GE66;Q9MRX0;B8YHE8;…	21651	113	CID		20.3	14.8583		3	44	26	1	2169.78	-97.0935	5/193	pps_pisum_OE_trypsin_rep1.mgf
	Low	NEGRDLAR	B8YGX4;Q9GEB9;Q95CD5;O98562;Q8HDA1;Q4KUD7;Q8WKU6;Q37357;Q9GE67;D2KUW9;E0D9P4;Q8HVG8;O98549;P28386;Q8ME76;Q95DZ0;Q8MAT5;Q5GLI7;C7A5Y1;Q9BAH7;O47068;A5X4C4;Q37283;Q8MEB1;Q37220;Q8MFT9;Q09RK5;Q9GEN9;Q95633;O20245;Q7YJP7;Q6L9Y0;Q6VW25;Q5GLJ2;C3RXH1;C4MJP0;Q9MRX0;B8YHE8;C7AF25;Q09W50;B5SPD9;Q42659;O98359;Q8ME51;A1YB30;Q9GEE4;Q7YKR8;Q7YKH2;Q33047;Q9GEQ2;Q8MDR9;Q6L9Y7;C7AF24;B3XY08;Q8HVI6;Q6JXX4;Q6YLQ8;…	13175	83	CID		15.29	68.7989		5	45	30	1	930.433	-44.8729	4/79	pps_pisum_OE_trypsin_rep1.mgf
Q5TMA6	17.05	6	6	475	52.5484	6.32861	126.899	Ribulose 1,5-bisphosphate carboxylase/oxygenase large subunit OS=Grimmia pulvinata GN=rbcL PE=3 SV=1 - [Q5TMA6_9BRYO]
	Confidence Icon	Sequence	Protein Accessions	# Proteins	# Protein Groups	Activation Type	Modifications	IonScore	Exp Value	Δ Score	Rank	Identity High	Homology Threshold	Charge	m/z [Da]	ΔM [ppm]	Ions Matched	Spectrum File
	High	TFQGPPHGIQVER	Q6PSM7;Q71N62;Q9GEB9;B3THI4;Q8HT56;Q33514;P93977;O63147;D2CN03;D7F7W4;O63185;O98562;Q4KUD7;Q8WKU6;Q37357;Q33036;Q9GE67;P94074;D8V9A7;D8V9E6;D2KUW9;P28386;Q8ME76;Q95DZ0;Q8MAT5;Q5TMA6;Q5GLI7;B0YHF2;B2BY81;C7A5Y1;E2D4N0;Q9BAH7;O47068;A5X4C4;C6FJT8;Q37283;Q8MEB1;Q37320;Q37220;Q8MFT9;Q09RK5;E2D4N3;P94095;Q9GEN9;O47272;Q95633;O20245;Q7YJP7;Q5VH01;Q6L9Y0;Q6VW25;Q5GLJ2;Q24LK3;C3RXH1;C4MJP0;Q9GE66;Q9MRX0;…	19129	100	CID		111.65	2.41975e-08		5	47		1	1465.66	-62.3617	11/139	pps_pisum_OE_trypsin_rep1.mgf
	High	YGRPLLGcTIKPK	B8YGX4;Q6PSM7;Q71N62;O98435;Q9GEB9;B3THI4;Q8HT56;Q33514;O63147;Q33620;D2CN03;B6GUT8;D7F7W4;O63185;O98562;Q4KUD7;Q8WKU6;Q36637;Q37357;Q33036;Q9GE67;P94074;D8V9A7;D8V9E6;D2KUW9;E0D9P4;Q8HVG8;B5U0R6;O98549;Q8ME76;Q95DZ0;Q5TMA6;Q5GLI7;B2BY81;C7A5Y1;E2D4N0;Q9BAH7;O47068;A5X4C4;C6FJT8;Q37283;Q8MEB1;Q37320;Q37220;Q8MFT9;Q09RK5;E2D4N3;P94095;Q9GEN9;O47272;O20245;Q7YJP7;Q5VH01;Q6L9Y0;Q5GLJ2;Q24LK3;C3RXH1;…	22107	113	CID	C8(Carbamidomethyl)	63.96	0.00156781		7	47		1	1502.73	-78.6868	9/120	pps_pisum_OE_trypsin_rep1.mgf
	Low	DKLNKYGRPLLGcTIKPK	B8YGX4;Q6PSM7;Q71N62;O98435;Q9GEB9;B3THI4;Q8HT56;Q33514;O63147;Q33620;D2CN03;B6GUT8;O63185;O98562;Q4KUD7;Q8WKU6;Q36637;Q37357;Q33036;Q9GE67;P94074;D8V9A7;D8V9E6;D2KUW9;E0D9P4;Q8HVG8;B5U0R6;O98549;Q8ME76;Q95DZ0;Q5TMA6;Q5GLI7;B2BY81;E2D4N0;Q9BAH7;O47068;A5X4C4;Q37283;Q8MEB1;Q37320;Q37220;Q8MFT9;Q09RK5;E2D4N3;P94095;Q9GEN9;O47272;O20245;Q7YJP7;Q5VH01;Q6L9Y0;Q5GLJ2;Q24LK3;C3RXH1;C4MJP0;Q9GE66;Q9MRX0;…	21788	104	CID	C13(Carbamidomethyl)	31.67	2.57695		7	47	46	1	2101	-95.2098	11/198	pps_pisum_OE_trypsin_rep1.mgf
	Low	TFQGPPHGIQVERDKLNK	Q6PSM7;Q71N62;Q9GEB9;B3THI4;Q8HT56;Q33514;P93977;O63147;D2CN03;O63185;O98562;Q4KUD7;Q8WKU6;Q37357;Q33036;Q9GE67;P94074;D8V9A7;D8V9E6;D2KUW9;P28386;Q8ME76;Q95DZ0;Q5TMA6;Q5GLI7;B0YHF2;B2BY81;E2D4N0;Q9BAH7;O47068;A5X4C4;Q37283;Q8MEB1;Q37320;Q37220;Q8MFT9;Q09RK5;E2D4N3;P94095;Q9GEN9;O47272;Q95633;O20245;Q7YJP7;Q5VH01;Q6L9Y0;Q6VW25;Q5GLJ2;Q24LK3;C3RXH1;C4MJP0;Q9GE66;Q9MRX0;B8YHE8;C7AF25;O03636;B0YHR3;…	18858	91	CID		20.94	30.995		3	47	30	1	2063.91	-90.4551	10/196	pps_pisum_OE_trypsin_rep1.mgf
	Low	GGLDFTKDDENVNSQPFMR	B8YGX4;Q6PSM7;Q71N62;O98435;Q9GEB9;B3THI4;Q8HT56;P93977;O63147;Q33620;D2CN03;B6GUT8;D7F7W4;O98562;Q8HDA1;Q4KUD7;Q36637;Q37357;Q33036;Q9GE67;P94074;D8V9A7;D8V9E6;Q8HUY5;D2KUW9;E0D9P4;Q8HVG8;Q6SSI3;O98549;P28386;Q95DZ0;Q8MAT5;Q5TMA6;Q5GLI7;B0YHF2;B2BY81;E2D4N0;O47068;A5X4C4;Q37283;Q8MEB1;Q37320;Q37220;Q09RK5;E2D4N3;P94095;Q9GEN9;O47272;Q7YJP7;Q5VH01;Q6L9Y0;Q6VW25;Q5GLJ2;Q24LK3;Q9GE66;Q9MRX0;B8YHE8;…	21651	113	CID		20.3	14.8583		3	44	26	1	2169.78	-97.0935	5/193	pps_pisum_OE_trypsin_rep1.mgf
	Low	SQGETGEIKGHYLNATAGTCEEMLxRAQFAR	Q5TMA6	1	1	CID	X25(C)	17.21	26.0942		3	43	30	1	3371.37	-56.125	5/349	pps_pisum_OE_trypsin_rep1.mgf
B2BY81	15.17	10	8	468	51.863	6.53662	126.899	Ribulose-1,5-bisphosphate carboxylase/oxygenase large subunit (Fragment) OS=Lettowianthus stellatus GN=rbcL PE=3 SV=1 - [B2BY81_9MAGN]
	Confidence Icon	Sequence	Protein Accessions	# Proteins	# Protein Groups	Activation Type	Modifications	IonScore	Exp Value	Δ Score	Rank	Identity High	Homology Threshold	Charge	m/z [Da]	ΔM [ppm]	Ions Matched	Spectrum File
	High	TFQGPPHGIQVER	Q6PSM7;Q71N62;Q9GEB9;B3THI4;Q8HT56;Q33514;P93977;O63147;D2CN03;D7F7W4;O63185;O98562;Q4KUD7;Q8WKU6;Q37357;Q33036;Q9GE67;P94074;D8V9A7;D8V9E6;D2KUW9;P28386;Q8ME76;Q95DZ0;Q8MAT5;Q5TMA6;Q5GLI7;B0YHF2;B2BY81;C7A5Y1;E2D4N0;Q9BAH7;O47068;A5X4C4;C6FJT8;Q37283;Q8MEB1;Q37320;Q37220;Q8MFT9;Q09RK5;E2D4N3;P94095;Q9GEN9;O47272;Q95633;O20245;Q7YJP7;Q5VH01;Q6L9Y0;Q6VW25;Q5GLJ2;Q24LK3;C3RXH1;C4MJP0;Q9GE66;Q9MRX0;…	19129	100	CID		111.65	2.41975e-08		5	47		1	1465.66	-62.3617	11/139	pps_pisum_OE_trypsin_rep1.mgf
	High	YGRPLLGcTIKPK	B8YGX4;Q6PSM7;Q71N62;O98435;Q9GEB9;B3THI4;Q8HT56;Q33514;O63147;Q33620;D2CN03;B6GUT8;D7F7W4;O63185;O98562;Q4KUD7;Q8WKU6;Q36637;Q37357;Q33036;Q9GE67;P94074;D8V9A7;D8V9E6;D2KUW9;E0D9P4;Q8HVG8;B5U0R6;O98549;Q8ME76;Q95DZ0;Q5TMA6;Q5GLI7;B2BY81;C7A5Y1;E2D4N0;Q9BAH7;O47068;A5X4C4;C6FJT8;Q37283;Q8MEB1;Q37320;Q37220;Q8MFT9;Q09RK5;E2D4N3;P94095;Q9GEN9;O47272;O20245;Q7YJP7;Q5VH01;Q6L9Y0;Q5GLJ2;Q24LK3;C3RXH1;…	22107	113	CID	C8(Carbamidomethyl)	63.96	0.00156781		7	47		1	1502.73	-78.6868	9/120	pps_pisum_OE_trypsin_rep1.mgf
	Low	ARVGFKAGVxEYK	B2BY81	1	1	CID	X10(K)	33.07	1.15541	0.030303	1	45	45	1	1452.75	-54.401	11/120	pps_pisum_OE_trypsin_rep1.mgf
	Low	ARVGFKAGVxEYK	B2BY81	1	1	CID	X10(Q)	33.07	1.15541	0.030303	2	45	45	1	1452.75	-29.3521	11/120	pps_pisum_OE_trypsin_rep1.mgf
	Low	DKLNKYGRPLLGcTIKPK	B8YGX4;Q6PSM7;Q71N62;O98435;Q9GEB9;B3THI4;Q8HT56;Q33514;O63147;Q33620;D2CN03;B6GUT8;O63185;O98562;Q4KUD7;Q8WKU6;Q36637;Q37357;Q33036;Q9GE67;P94074;D8V9A7;D8V9E6;D2KUW9;E0D9P4;Q8HVG8;B5U0R6;O98549;Q8ME76;Q95DZ0;Q5TMA6;Q5GLI7;B2BY81;E2D4N0;Q9BAH7;O47068;A5X4C4;Q37283;Q8MEB1;Q37320;Q37220;Q8MFT9;Q09RK5;E2D4N3;P94095;Q9GEN9;O47272;O20245;Q7YJP7;Q5VH01;Q6L9Y0;Q5GLJ2;Q24LK3;C3RXH1;C4MJP0;Q9GE66;Q9MRX0;…	21788	104	CID	C13(Carbamidomethyl)	31.67	2.57695		7	47	46	1	2101	-95.2098	11/198	pps_pisum_OE_trypsin_rep1.mgf
	Low	TFQGPPHGIQVERDKLNK	Q6PSM7;Q71N62;Q9GEB9;B3THI4;Q8HT56;Q33514;P93977;O63147;D2CN03;O63185;O98562;Q4KUD7;Q8WKU6;Q37357;Q33036;Q9GE67;P94074;D8V9A7;D8V9E6;D2KUW9;P28386;Q8ME76;Q95DZ0;Q5TMA6;Q5GLI7;B0YHF2;B2BY81;E2D4N0;Q9BAH7;O47068;A5X4C4;Q37283;Q8MEB1;Q37320;Q37220;Q8MFT9;Q09RK5;E2D4N3;P94095;Q9GEN9;O47272;Q95633;O20245;Q7YJP7;Q5VH01;Q6L9Y0;Q6VW25;Q5GLJ2;Q24LK3;C3RXH1;C4MJP0;Q9GE66;Q9MRX0;B8YHE8;C7AF25;O03636;B0YHR3;…	18858	91	CID		20.94	30.995		3	47	30	1	2063.91	-90.4551	10/196	pps_pisum_OE_trypsin_rep1.mgf
	Low	GGLDFTKDDENVNSQPFMR	B8YGX4;Q6PSM7;Q71N62;O98435;Q9GEB9;B3THI4;Q8HT56;P93977;O63147;Q33620;D2CN03;B6GUT8;D7F7W4;O98562;Q8HDA1;Q4KUD7;Q36637;Q37357;Q33036;Q9GE67;P94074;D8V9A7;D8V9E6;Q8HUY5;D2KUW9;E0D9P4;Q8HVG8;Q6SSI3;O98549;P28386;Q95DZ0;Q8MAT5;Q5TMA6;Q5GLI7;B0YHF2;B2BY81;E2D4N0;O47068;A5X4C4;Q37283;Q8MEB1;Q37320;Q37220;Q09RK5;E2D4N3;P94095;Q9GEN9;O47272;Q7YJP7;Q5VH01;Q6L9Y0;Q6VW25;Q5GLJ2;Q24LK3;Q9GE66;Q9MRX0;B8YHE8;…	21651	113	CID		20.3	14.8583		3	44	26	1	2169.78	-97.0935	5/193	pps_pisum_OE_trypsin_rep1.mgf
	Low	VGFKAGVxEYK	B2BY81	3	1	CID	X8(R)	19.47	25.2142		9	45	37	1	1253.64	-43.9848	6/96	pps_pisum_OE_trypsin_rep1.mgf
	Low	NEGRDxAR	B2BY81	4	1	CID	X6(I)	15.29	68.7989		4	45	30	1	930.433	-44.8729	4/79	pps_pisum_OE_trypsin_rep1.mgf
	Low	NEGRDxAR	B2BY81	4	1	CID	X6(L)	15.29	68.7989		7	45	30	1	930.433	-44.8729	4/79	pps_pisum_OE_trypsin_rep1.mgf
C7A5Y1	8.21	4	4	475	52.5854	6.21436	126.899	Ribulose-1,5-bisphosphate carboxylase/oxygenase large subunit OS=Hesperolinon micranthum GN=rbcL PE=3 SV=1 - [C7A5Y1_9ROSI]
	Confidence Icon	Sequence	Protein Accessions	# Proteins	# Protein Groups	Activation Type	Modifications	IonScore	Exp Value	Δ Score	Rank	Identity High	Homology Threshold	Charge	m/z [Da]	ΔM [ppm]	Ions Matched	Spectrum File
	High	TFQGPPHGIQVER	Q6PSM7;Q71N62;Q9GEB9;B3THI4;Q8HT56;Q33514;P93977;O63147;D2CN03;D7F7W4;O63185;O98562;Q4KUD7;Q8WKU6;Q37357;Q33036;Q9GE67;P94074;D8V9A7;D8V9E6;D2KUW9;P28386;Q8ME76;Q95DZ0;Q8MAT5;Q5TMA6;Q5GLI7;B0YHF2;B2BY81;C7A5Y1;E2D4N0;Q9BAH7;O47068;A5X4C4;C6FJT8;Q37283;Q8MEB1;Q37320;Q37220;Q8MFT9;Q09RK5;E2D4N3;P94095;Q9GEN9;O47272;Q95633;O20245;Q7YJP7;Q5VH01;Q6L9Y0;Q6VW25;Q5GLJ2;Q24LK3;C3RXH1;C4MJP0;Q9GE66;Q9MRX0;…	19129	100	CID		111.65	2.41975e-08		5	47		1	1465.66	-62.3617	11/139	pps_pisum_OE_trypsin_rep1.mgf
	High	YGRPLLGcTIKPK	B8YGX4;Q6PSM7;Q71N62;O98435;Q9GEB9;B3THI4;Q8HT56;Q33514;O63147;Q33620;D2CN03;B6GUT8;D7F7W4;O63185;O98562;Q4KUD7;Q8WKU6;Q36637;Q37357;Q33036;Q9GE67;P94074;D8V9A7;D8V9E6;D2KUW9;E0D9P4;Q8HVG8;B5U0R6;O98549;Q8ME76;Q95DZ0;Q5TMA6;Q5GLI7;B2BY81;C7A5Y1;E2D4N0;Q9BAH7;O47068;A5X4C4;C6FJT8;Q37283;Q8MEB1;Q37320;Q37220;Q8MFT9;Q09RK5;E2D4N3;P94095;Q9GEN9;O47272;O20245;Q7YJP7;Q5VH01;Q6L9Y0;Q5GLJ2;Q24LK3;C3RXH1;…	22107	113	CID	C8(Carbamidomethyl)	63.96	0.00156781		7	47		1	1502.73	-78.6868	9/120	pps_pisum_OE_trypsin_rep1.mgf
	Low	TFQGPPHGIQVERDKLxK	C7A5Y1	1	1	CID	X17(N)	20.94	30.995		4	47	30	1	2063.91	-90.4551	10/196	pps_pisum_OE_trypsin_rep1.mgf
	Low	NEGRDLAR	B8YGX4;Q9GEB9;Q95CD5;O98562;Q8HDA1;Q4KUD7;Q8WKU6;Q37357;Q9GE67;D2KUW9;E0D9P4;Q8HVG8;O98549;P28386;Q8ME76;Q95DZ0;Q8MAT5;Q5GLI7;C7A5Y1;Q9BAH7;O47068;A5X4C4;Q37283;Q8MEB1;Q37220;Q8MFT9;Q09RK5;Q9GEN9;Q95633;O20245;Q7YJP7;Q6L9Y0;Q6VW25;Q5GLJ2;C3RXH1;C4MJP0;Q9MRX0;B8YHE8;C7AF25;Q09W50;B5SPD9;Q42659;O98359;Q8ME51;A1YB30;Q9GEE4;Q7YKR8;Q7YKH2;Q33047;Q9GEQ2;Q8MDR9;Q6L9Y7;C7AF24;B3XY08;Q8HVI6;Q6JXX4;Q6YLQ8;…	13175	83	CID		15.29	68.7989		5	45	30	1	930.433	-44.8729	4/79	pps_pisum_OE_trypsin_rep1.mgf
Q9BAH7	13.52	6	6	466	51.7459	6.68311	126.899	Ribulose-1,5-bisphosphate carboxylase large subunit (Fragment) OS=Agathis robusta GN=rbcL PE=3 SV=1 - [Q9BAH7_AGARO]
	Confidence Icon	Sequence	Protein Accessions	# Proteins	# Protein Groups	Activation Type	Modifications	IonScore	Exp Value	Δ Score	Rank	Identity High	Homology Threshold	Charge	m/z [Da]	ΔM [ppm]	Ions Matched	Spectrum File
	High	TFQGPPHGIQVER	Q6PSM7;Q71N62;Q9GEB9;B3THI4;Q8HT56;Q33514;P93977;O63147;D2CN03;D7F7W4;O63185;O98562;Q4KUD7;Q8WKU6;Q37357;Q33036;Q9GE67;P94074;D8V9A7;D8V9E6;D2KUW9;P28386;Q8ME76;Q95DZ0;Q8MAT5;Q5TMA6;Q5GLI7;B0YHF2;B2BY81;C7A5Y1;E2D4N0;Q9BAH7;O47068;A5X4C4;C6FJT8;Q37283;Q8MEB1;Q37320;Q37220;Q8MFT9;Q09RK5;E2D4N3;P94095;Q9GEN9;O47272;Q95633;O20245;Q7YJP7;Q5VH01;Q6L9Y0;Q6VW25;Q5GLJ2;Q24LK3;C3RXH1;C4MJP0;Q9GE66;Q9MRX0;…	19129	100	CID		111.65	2.41975e-08		5	47		1	1465.66	-62.3617	11/139	pps_pisum_OE_trypsin_rep1.mgf
	High	YGRPLLGcTIKPK	B8YGX4;Q6PSM7;Q71N62;O98435;Q9GEB9;B3THI4;Q8HT56;Q33514;O63147;Q33620;D2CN03;B6GUT8;D7F7W4;O63185;O98562;Q4KUD7;Q8WKU6;Q36637;Q37357;Q33036;Q9GE67;P94074;D8V9A7;D8V9E6;D2KUW9;E0D9P4;Q8HVG8;B5U0R6;O98549;Q8ME76;Q95DZ0;Q5TMA6;Q5GLI7;B2BY81;C7A5Y1;E2D4N0;Q9BAH7;O47068;A5X4C4;C6FJT8;Q37283;Q8MEB1;Q37320;Q37220;Q8MFT9;Q09RK5;E2D4N3;P94095;Q9GEN9;O47272;O20245;Q7YJP7;Q5VH01;Q6L9Y0;Q5GLJ2;Q24LK3;C3RXH1;…	22107	113	CID	C8(Carbamidomethyl)	63.96	0.00156781		7	47		1	1502.73	-78.6868	9/120	pps_pisum_OE_trypsin_rep1.mgf
	Low	DKLNKYGRPLLGcTIKPK	B8YGX4;Q6PSM7;Q71N62;O98435;Q9GEB9;B3THI4;Q8HT56;Q33514;O63147;Q33620;D2CN03;B6GUT8;O63185;O98562;Q4KUD7;Q8WKU6;Q36637;Q37357;Q33036;Q9GE67;P94074;D8V9A7;D8V9E6;D2KUW9;E0D9P4;Q8HVG8;B5U0R6;O98549;Q8ME76;Q95DZ0;Q5TMA6;Q5GLI7;B2BY81;E2D4N0;Q9BAH7;O47068;A5X4C4;Q37283;Q8MEB1;Q37320;Q37220;Q8MFT9;Q09RK5;E2D4N3;P94095;Q9GEN9;O47272;O20245;Q7YJP7;Q5VH01;Q6L9Y0;Q5GLJ2;Q24LK3;C3RXH1;C4MJP0;Q9GE66;Q9MRX0;…	21788	104	CID	C13(Carbamidomethyl)	31.67	2.57695		7	47	46	1	2101	-95.2098	11/198	pps_pisum_OE_trypsin_rep1.mgf
	Low	TFQGPPHGIQVERDKLNK	Q6PSM7;Q71N62;Q9GEB9;B3THI4;Q8HT56;Q33514;P93977;O63147;D2CN03;O63185;O98562;Q4KUD7;Q8WKU6;Q37357;Q33036;Q9GE67;P94074;D8V9A7;D8V9E6;D2KUW9;P28386;Q8ME76;Q95DZ0;Q5TMA6;Q5GLI7;B0YHF2;B2BY81;E2D4N0;Q9BAH7;O47068;A5X4C4;Q37283;Q8MEB1;Q37320;Q37220;Q8MFT9;Q09RK5;E2D4N3;P94095;Q9GEN9;O47272;Q95633;O20245;Q7YJP7;Q5VH01;Q6L9Y0;Q6VW25;Q5GLJ2;Q24LK3;C3RXH1;C4MJP0;Q9GE66;Q9MRX0;B8YHE8;C7AF25;O03636;B0YHR3;…	18858	91	CID		20.94	30.995		3	47	30	1	2063.91	-90.4551	10/196	pps_pisum_OE_trypsin_rep1.mgf
	Low	NEGRDLAR	B8YGX4;Q9GEB9;Q95CD5;O98562;Q8HDA1;Q4KUD7;Q8WKU6;Q37357;Q9GE67;D2KUW9;E0D9P4;Q8HVG8;O98549;P28386;Q8ME76;Q95DZ0;Q8MAT5;Q5GLI7;C7A5Y1;Q9BAH7;O47068;A5X4C4;Q37283;Q8MEB1;Q37220;Q8MFT9;Q09RK5;Q9GEN9;Q95633;O20245;Q7YJP7;Q6L9Y0;Q6VW25;Q5GLJ2;C3RXH1;C4MJP0;Q9MRX0;B8YHE8;C7AF25;Q09W50;B5SPD9;Q42659;O98359;Q8ME51;A1YB30;Q9GEE4;Q7YKR8;Q7YKH2;Q33047;Q9GEQ2;Q8MDR9;Q6L9Y7;C7AF24;B3XY08;Q8HVI6;Q6JXX4;Q6YLQ8;…	13175	83	CID		15.29	68.7989		5	45	30	1	930.433	-44.8729	4/79	pps_pisum_OE_trypsin_rep1.mgf
	Low	DLAREGNExIREAAKWSPELAAAcEYGK	Q9BAH7	1	1	CID	X9(T), C24(Carbamidomethyl)	10.46	182.198		10	45	27	1	3135.35	-52.2255	4/315	pps_pisum_OE_trypsin_rep1.mgf
O47068	14.84	8	7	465	51.6918	6.58057	126.899	Ribulose-bisphosphate carboxylase large subunit (Fragment) OS=Shepherdia argentea GN=rbcL PE=3 SV=1 - [O47068_9ROSA]
	Confidence Icon	Sequence	Protein Accessions	# Proteins	# Protein Groups	Activation Type	Modifications	IonScore	Exp Value	Δ Score	Rank	Identity High	Homology Threshold	Charge	m/z [Da]	ΔM [ppm]	Ions Matched	Spectrum File
	High	TFQGPPHGIQVER	Q6PSM7;Q71N62;Q9GEB9;B3THI4;Q8HT56;Q33514;P93977;O63147;D2CN03;D7F7W4;O63185;O98562;Q4KUD7;Q8WKU6;Q37357;Q33036;Q9GE67;P94074;D8V9A7;D8V9E6;D2KUW9;P28386;Q8ME76;Q95DZ0;Q8MAT5;Q5TMA6;Q5GLI7;B0YHF2;B2BY81;C7A5Y1;E2D4N0;Q9BAH7;O47068;A5X4C4;C6FJT8;Q37283;Q8MEB1;Q37320;Q37220;Q8MFT9;Q09RK5;E2D4N3;P94095;Q9GEN9;O47272;Q95633;O20245;Q7YJP7;Q5VH01;Q6L9Y0;Q6VW25;Q5GLJ2;Q24LK3;C3RXH1;C4MJP0;Q9GE66;Q9MRX0;…	19129	100	CID		111.65	2.41975e-08		5	47		1	1465.66	-62.3617	11/139	pps_pisum_OE_trypsin_rep1.mgf
	High	YGRPLLGcTIKPK	B8YGX4;Q6PSM7;Q71N62;O98435;Q9GEB9;B3THI4;Q8HT56;Q33514;O63147;Q33620;D2CN03;B6GUT8;D7F7W4;O63185;O98562;Q4KUD7;Q8WKU6;Q36637;Q37357;Q33036;Q9GE67;P94074;D8V9A7;D8V9E6;D2KUW9;E0D9P4;Q8HVG8;B5U0R6;O98549;Q8ME76;Q95DZ0;Q5TMA6;Q5GLI7;B2BY81;C7A5Y1;E2D4N0;Q9BAH7;O47068;A5X4C4;C6FJT8;Q37283;Q8MEB1;Q37320;Q37220;Q8MFT9;Q09RK5;E2D4N3;P94095;Q9GEN9;O47272;O20245;Q7YJP7;Q5VH01;Q6L9Y0;Q5GLJ2;Q24LK3;C3RXH1;…	22107	113	CID	C8(Carbamidomethyl)	63.96	0.00156781		7	47		1	1502.73	-78.6868	9/120	pps_pisum_OE_trypsin_rep1.mgf
	Low	DKLNKYGRPLLGcTIKPK	B8YGX4;Q6PSM7;Q71N62;O98435;Q9GEB9;B3THI4;Q8HT56;Q33514;O63147;Q33620;D2CN03;B6GUT8;O63185;O98562;Q4KUD7;Q8WKU6;Q36637;Q37357;Q33036;Q9GE67;P94074;D8V9A7;D8V9E6;D2KUW9;E0D9P4;Q8HVG8;B5U0R6;O98549;Q8ME76;Q95DZ0;Q5TMA6;Q5GLI7;B2BY81;E2D4N0;Q9BAH7;O47068;A5X4C4;Q37283;Q8MEB1;Q37320;Q37220;Q8MFT9;Q09RK5;E2D4N3;P94095;Q9GEN9;O47272;O20245;Q7YJP7;Q5VH01;Q6L9Y0;Q5GLJ2;Q24LK3;C3RXH1;C4MJP0;Q9GE66;Q9MRX0;…	21788	104	CID	C13(Carbamidomethyl)	31.67	2.57695		7	47	46	1	2101	-95.2098	11/198	pps_pisum_OE_trypsin_rep1.mgf
	Low	VGFKxGVKDYK	O47068	2	1	CID	X5(I)	29.99	2.23689	0.0333333	1	45	37	1	1253.64	-64.0463	11/96	pps_pisum_OE_trypsin_rep1.mgf
	Low	VGFKxGVKDYK	O47068	2	1	CID	X5(L)	29.99	2.23689	0.0333333	2	45	37	1	1253.64	-64.0463	11/96	pps_pisum_OE_trypsin_rep1.mgf
	Low	TFQGPPHGIQVERDKLNK	Q6PSM7;Q71N62;Q9GEB9;B3THI4;Q8HT56;Q33514;P93977;O63147;D2CN03;O63185;O98562;Q4KUD7;Q8WKU6;Q37357;Q33036;Q9GE67;P94074;D8V9A7;D8V9E6;D2KUW9;P28386;Q8ME76;Q95DZ0;Q5TMA6;Q5GLI7;B0YHF2;B2BY81;E2D4N0;Q9BAH7;O47068;A5X4C4;Q37283;Q8MEB1;Q37320;Q37220;Q8MFT9;Q09RK5;E2D4N3;P94095;Q9GEN9;O47272;Q95633;O20245;Q7YJP7;Q5VH01;Q6L9Y0;Q6VW25;Q5GLJ2;Q24LK3;C3RXH1;C4MJP0;Q9GE66;Q9MRX0;B8YHE8;C7AF25;O03636;B0YHR3;…	18858	91	CID		20.94	30.995		3	47	30	1	2063.91	-90.4551	10/196	pps_pisum_OE_trypsin_rep1.mgf
	Low	GGLDFTKDDENVNSQPFMR	B8YGX4;Q6PSM7;Q71N62;O98435;Q9GEB9;B3THI4;Q8HT56;P93977;O63147;Q33620;D2CN03;B6GUT8;D7F7W4;O98562;Q8HDA1;Q4KUD7;Q36637;Q37357;Q33036;Q9GE67;P94074;D8V9A7;D8V9E6;Q8HUY5;D2KUW9;E0D9P4;Q8HVG8;Q6SSI3;O98549;P28386;Q95DZ0;Q8MAT5;Q5TMA6;Q5GLI7;B0YHF2;B2BY81;E2D4N0;O47068;A5X4C4;Q37283;Q8MEB1;Q37320;Q37220;Q09RK5;E2D4N3;P94095;Q9GEN9;O47272;Q7YJP7;Q5VH01;Q6L9Y0;Q6VW25;Q5GLJ2;Q24LK3;Q9GE66;Q9MRX0;B8YHE8;…	21651	113	CID		20.3	14.8583		3	44	26	1	2169.78	-97.0935	5/193	pps_pisum_OE_trypsin_rep1.mgf
	Low	NEGRDLAR	B8YGX4;Q9GEB9;Q95CD5;O98562;Q8HDA1;Q4KUD7;Q8WKU6;Q37357;Q9GE67;D2KUW9;E0D9P4;Q8HVG8;O98549;P28386;Q8ME76;Q95DZ0;Q8MAT5;Q5GLI7;C7A5Y1;Q9BAH7;O47068;A5X4C4;Q37283;Q8MEB1;Q37220;Q8MFT9;Q09RK5;Q9GEN9;Q95633;O20245;Q7YJP7;Q6L9Y0;Q6VW25;Q5GLJ2;C3RXH1;C4MJP0;Q9MRX0;B8YHE8;C7AF25;Q09W50;B5SPD9;Q42659;O98359;Q8ME51;A1YB30;Q9GEE4;Q7YKR8;Q7YKH2;Q33047;Q9GEQ2;Q8MDR9;Q6L9Y7;C7AF24;B3XY08;Q8HVI6;Q6JXX4;Q6YLQ8;…	13175	83	CID		15.29	68.7989		5	45	30	1	930.433	-44.8729	4/79	pps_pisum_OE_trypsin_rep1.mgf
A5X4C4	23.19	7	7	414	45.59	7.02002	126.899	Ribulose-1,5-bisphosphate carboxylase/oxygenase large subunit (Fragment) OS=Calycophysum pedunculatum GN=rbcL PE=4 SV=1 - [A5X4C4_9ROSI]
	Confidence Icon	Sequence	Protein Accessions	# Proteins	# Protein Groups	Activation Type	Modifications	IonScore	Exp Value	Δ Score	Rank	Identity High	Homology Threshold	Charge	m/z [Da]	ΔM [ppm]	Ions Matched	Spectrum File
	High	TFQGPPHGIQVER	Q6PSM7;Q71N62;Q9GEB9;B3THI4;Q8HT56;Q33514;P93977;O63147;D2CN03;D7F7W4;O63185;O98562;Q4KUD7;Q8WKU6;Q37357;Q33036;Q9GE67;P94074;D8V9A7;D8V9E6;D2KUW9;P28386;Q8ME76;Q95DZ0;Q8MAT5;Q5TMA6;Q5GLI7;B0YHF2;B2BY81;C7A5Y1;E2D4N0;Q9BAH7;O47068;A5X4C4;C6FJT8;Q37283;Q8MEB1;Q37320;Q37220;Q8MFT9;Q09RK5;E2D4N3;P94095;Q9GEN9;O47272;Q95633;O20245;Q7YJP7;Q5VH01;Q6L9Y0;Q6VW25;Q5GLJ2;Q24LK3;C3RXH1;C4MJP0;Q9GE66;Q9MRX0;…	19129	100	CID		111.65	2.41975e-08		5	47		1	1465.66	-62.3617	11/139	pps_pisum_OE_trypsin_rep1.mgf
	High	YGRPLLGcTIKPK	B8YGX4;Q6PSM7;Q71N62;O98435;Q9GEB9;B3THI4;Q8HT56;Q33514;O63147;Q33620;D2CN03;B6GUT8;D7F7W4;O63185;O98562;Q4KUD7;Q8WKU6;Q36637;Q37357;Q33036;Q9GE67;P94074;D8V9A7;D8V9E6;D2KUW9;E0D9P4;Q8HVG8;B5U0R6;O98549;Q8ME76;Q95DZ0;Q5TMA6;Q5GLI7;B2BY81;C7A5Y1;E2D4N0;Q9BAH7;O47068;A5X4C4;C6FJT8;Q37283;Q8MEB1;Q37320;Q37220;Q8MFT9;Q09RK5;E2D4N3;P94095;Q9GEN9;O47272;O20245;Q7YJP7;Q5VH01;Q6L9Y0;Q5GLJ2;Q24LK3;C3RXH1;…	22107	113	CID	C8(Carbamidomethyl)	63.96	0.00156781		7	47		1	1502.73	-78.6868	9/120	pps_pisum_OE_trypsin_rep1.mgf
	Low	VTPxPGVPPEEAGAAVAAESSTGTWTTVWTDGLTSLDR	A5X4C4	4	1	CID	X4(E)	34.25	0.632497		6	44		1	3855.62	-62.105	11/367	pps_pisum_OE_trypsin_rep1.mgf
	Low	DKLNKYGRPLLGcTIKPK	B8YGX4;Q6PSM7;Q71N62;O98435;Q9GEB9;B3THI4;Q8HT56;Q33514;O63147;Q33620;D2CN03;B6GUT8;O63185;O98562;Q4KUD7;Q8WKU6;Q36637;Q37357;Q33036;Q9GE67;P94074;D8V9A7;D8V9E6;D2KUW9;E0D9P4;Q8HVG8;B5U0R6;O98549;Q8ME76;Q95DZ0;Q5TMA6;Q5GLI7;B2BY81;E2D4N0;Q9BAH7;O47068;A5X4C4;Q37283;Q8MEB1;Q37320;Q37220;Q8MFT9;Q09RK5;E2D4N3;P94095;Q9GEN9;O47272;O20245;Q7YJP7;Q5VH01;Q6L9Y0;Q5GLJ2;Q24LK3;C3RXH1;C4MJP0;Q9GE66;Q9MRX0;…	21788	104	CID	C13(Carbamidomethyl)	31.67	2.57695		7	47	46	1	2101	-95.2098	11/198	pps_pisum_OE_trypsin_rep1.mgf
	Low	TFQGPPHGIQVERDKLNK	Q6PSM7;Q71N62;Q9GEB9;B3THI4;Q8HT56;Q33514;P93977;O63147;D2CN03;O63185;O98562;Q4KUD7;Q8WKU6;Q37357;Q33036;Q9GE67;P94074;D8V9A7;D8V9E6;D2KUW9;P28386;Q8ME76;Q95DZ0;Q5TMA6;Q5GLI7;B0YHF2;B2BY81;E2D4N0;Q9BAH7;O47068;A5X4C4;Q37283;Q8MEB1;Q37320;Q37220;Q8MFT9;Q09RK5;E2D4N3;P94095;Q9GEN9;O47272;Q95633;O20245;Q7YJP7;Q5VH01;Q6L9Y0;Q6VW25;Q5GLJ2;Q24LK3;C3RXH1;C4MJP0;Q9GE66;Q9MRX0;B8YHE8;C7AF25;O03636;B0YHR3;…	18858	91	CID		20.94	30.995		3	47	30	1	2063.91	-90.4551	10/196	pps_pisum_OE_trypsin_rep1.mgf
	Low	GGLDFTKDDENVNSQPFMR	B8YGX4;Q6PSM7;Q71N62;O98435;Q9GEB9;B3THI4;Q8HT56;P93977;O63147;Q33620;D2CN03;B6GUT8;D7F7W4;O98562;Q8HDA1;Q4KUD7;Q36637;Q37357;Q33036;Q9GE67;P94074;D8V9A7;D8V9E6;Q8HUY5;D2KUW9;E0D9P4;Q8HVG8;Q6SSI3;O98549;P28386;Q95DZ0;Q8MAT5;Q5TMA6;Q5GLI7;B0YHF2;B2BY81;E2D4N0;O47068;A5X4C4;Q37283;Q8MEB1;Q37320;Q37220;Q09RK5;E2D4N3;P94095;Q9GEN9;O47272;Q7YJP7;Q5VH01;Q6L9Y0;Q6VW25;Q5GLJ2;Q24LK3;Q9GE66;Q9MRX0;B8YHE8;…	21651	113	CID		20.3	14.8583		3	44	26	1	2169.78	-97.0935	5/193	pps_pisum_OE_trypsin_rep1.mgf
	Low	NEGRDLAR	B8YGX4;Q9GEB9;Q95CD5;O98562;Q8HDA1;Q4KUD7;Q8WKU6;Q37357;Q9GE67;D2KUW9;E0D9P4;Q8HVG8;O98549;P28386;Q8ME76;Q95DZ0;Q8MAT5;Q5GLI7;C7A5Y1;Q9BAH7;O47068;A5X4C4;Q37283;Q8MEB1;Q37220;Q8MFT9;Q09RK5;Q9GEN9;Q95633;O20245;Q7YJP7;Q6L9Y0;Q6VW25;Q5GLJ2;C3RXH1;C4MJP0;Q9MRX0;B8YHE8;C7AF25;Q09W50;B5SPD9;Q42659;O98359;Q8ME51;A1YB30;Q9GEE4;Q7YKR8;Q7YKH2;Q33047;Q9GEQ2;Q8MDR9;Q6L9Y7;C7AF24;B3XY08;Q8HVI6;Q6JXX4;Q6YLQ8;…	13175	83	CID		15.29	68.7989		5	45	30	1	930.433	-44.8729	4/79	pps_pisum_OE_trypsin_rep1.mgf
C6FJT8	21.23	3	3	146	15.9207	7.97217	126.899	Ribulose-1,5-bisphosphate carboxylase/oxygenase large subunit (Fragment) OS=Capsella bursa-pastoris GN=rbcL PE=4 SV=1 - [C6FJT8_CAPBU]
	Confidence Icon	Sequence	Protein Accessions	# Proteins	# Protein Groups	Activation Type	Modifications	IonScore	Exp Value	Δ Score	Rank	Identity High	Homology Threshold	Charge	m/z [Da]	ΔM [ppm]	Ions Matched	Spectrum File
	High	TFQGPPHGIQVER	Q6PSM7;Q71N62;Q9GEB9;B3THI4;Q8HT56;Q33514;P93977;O63147;D2CN03;D7F7W4;O63185;O98562;Q4KUD7;Q8WKU6;Q37357;Q33036;Q9GE67;P94074;D8V9A7;D8V9E6;D2KUW9;P28386;Q8ME76;Q95DZ0;Q8MAT5;Q5TMA6;Q5GLI7;B0YHF2;B2BY81;C7A5Y1;E2D4N0;Q9BAH7;O47068;A5X4C4;C6FJT8;Q37283;Q8MEB1;Q37320;Q37220;Q8MFT9;Q09RK5;E2D4N3;P94095;Q9GEN9;O47272;Q95633;O20245;Q7YJP7;Q5VH01;Q6L9Y0;Q6VW25;Q5GLJ2;Q24LK3;C3RXH1;C4MJP0;Q9GE66;Q9MRX0;…	19129	100	CID		111.65	2.41975e-08		5	47		1	1465.66	-62.3617	11/139	pps_pisum_OE_trypsin_rep1.mgf
	High	YGRPLLGcTIKPK	B8YGX4;Q6PSM7;Q71N62;O98435;Q9GEB9;B3THI4;Q8HT56;Q33514;O63147;Q33620;D2CN03;B6GUT8;D7F7W4;O63185;O98562;Q4KUD7;Q8WKU6;Q36637;Q37357;Q33036;Q9GE67;P94074;D8V9A7;D8V9E6;D2KUW9;E0D9P4;Q8HVG8;B5U0R6;O98549;Q8ME76;Q95DZ0;Q5TMA6;Q5GLI7;B2BY81;C7A5Y1;E2D4N0;Q9BAH7;O47068;A5X4C4;C6FJT8;Q37283;Q8MEB1;Q37320;Q37220;Q8MFT9;Q09RK5;E2D4N3;P94095;Q9GEN9;O47272;O20245;Q7YJP7;Q5VH01;Q6L9Y0;Q5GLJ2;Q24LK3;C3RXH1;…	22107	113	CID	C8(Carbamidomethyl)	63.96	0.00156781		7	47		1	1502.73	-78.6868	9/120	pps_pisum_OE_trypsin_rep1.mgf
	Low	TFQGPPHGIQVERbKLNK	C6FJT8	1	1	CID	B14(D)	20.94	30.995		7	47	30	1	2063.91	-90.4551	10/194	pps_pisum_OE_trypsin_rep1.mgf
Q8MEB1	16.07	7	7	448	49.451	6.68311	126.899	Ribulose-1,5-bisphosphate carboxylase/oxygenase large subunit (Fragment) OS=Primula cuneifolia GN=rbcL PE=3 SV=1 - [Q8MEB1_9ERIC]
	Confidence Icon	Sequence	Protein Accessions	# Proteins	# Protein Groups	Activation Type	Modifications	IonScore	Exp Value	Δ Score	Rank	Identity High	Homology Threshold	Charge	m/z [Da]	ΔM [ppm]	Ions Matched	Spectrum File
	High	TFQGPPHGIQVER	Q6PSM7;Q71N62;Q9GEB9;B3THI4;Q8HT56;Q33514;P93977;O63147;D2CN03;D7F7W4;O63185;O98562;Q4KUD7;Q8WKU6;Q37357;Q33036;Q9GE67;P94074;D8V9A7;D8V9E6;D2KUW9;P28386;Q8ME76;Q95DZ0;Q8MAT5;Q5TMA6;Q5GLI7;B0YHF2;B2BY81;C7A5Y1;E2D4N0;Q9BAH7;O47068;A5X4C4;C6FJT8;Q37283;Q8MEB1;Q37320;Q37220;Q8MFT9;Q09RK5;E2D4N3;P94095;Q9GEN9;O47272;Q95633;O20245;Q7YJP7;Q5VH01;Q6L9Y0;Q6VW25;Q5GLJ2;Q24LK3;C3RXH1;C4MJP0;Q9GE66;Q9MRX0;…	19129	100	CID		111.65	2.41975e-08		5	47		1	1465.66	-62.3617	11/139	pps_pisum_OE_trypsin_rep1.mgf
	High	YGRPLLGcTIKPK	B8YGX4;Q6PSM7;Q71N62;O98435;Q9GEB9;B3THI4;Q8HT56;Q33514;O63147;Q33620;D2CN03;B6GUT8;D7F7W4;O63185;O98562;Q4KUD7;Q8WKU6;Q36637;Q37357;Q33036;Q9GE67;P94074;D8V9A7;D8V9E6;D2KUW9;E0D9P4;Q8HVG8;B5U0R6;O98549;Q8ME76;Q95DZ0;Q5TMA6;Q5GLI7;B2BY81;C7A5Y1;E2D4N0;Q9BAH7;O47068;A5X4C4;C6FJT8;Q37283;Q8MEB1;Q37320;Q37220;Q8MFT9;Q09RK5;E2D4N3;P94095;Q9GEN9;O47272;O20245;Q7YJP7;Q5VH01;Q6L9Y0;Q5GLJ2;Q24LK3;C3RXH1;…	22107	113	CID	C8(Carbamidomethyl)	63.96	0.00156781		7	47		1	1502.73	-78.6868	9/120	pps_pisum_OE_trypsin_rep1.mgf
	Low	IAGVGFKAGVKDYK	Q8MEB1	6	1	CID		31.68	1.59124		4	45	45	1	1452.75	-46.6709	9/120	pps_pisum_OE_trypsin_rep1.mgf
	Low	DKLNKYGRPLLGcTIKPK	B8YGX4;Q6PSM7;Q71N62;O98435;Q9GEB9;B3THI4;Q8HT56;Q33514;O63147;Q33620;D2CN03;B6GUT8;O63185;O98562;Q4KUD7;Q8WKU6;Q36637;Q37357;Q33036;Q9GE67;P94074;D8V9A7;D8V9E6;D2KUW9;E0D9P4;Q8HVG8;B5U0R6;O98549;Q8ME76;Q95DZ0;Q5TMA6;Q5GLI7;B2BY81;E2D4N0;Q9BAH7;O47068;A5X4C4;Q37283;Q8MEB1;Q37320;Q37220;Q8MFT9;Q09RK5;E2D4N3;P94095;Q9GEN9;O47272;O20245;Q7YJP7;Q5VH01;Q6L9Y0;Q5GLJ2;Q24LK3;C3RXH1;C4MJP0;Q9GE66;Q9MRX0;…	21788	104	CID	C13(Carbamidomethyl)	31.67	2.57695		7	47	46	1	2101	-95.2098	11/198	pps_pisum_OE_trypsin_rep1.mgf
	Low	TFQGPPHGIQVERDKLNK	Q6PSM7;Q71N62;Q9GEB9;B3THI4;Q8HT56;Q33514;P93977;O63147;D2CN03;O63185;O98562;Q4KUD7;Q8WKU6;Q37357;Q33036;Q9GE67;P94074;D8V9A7;D8V9E6;D2KUW9;P28386;Q8ME76;Q95DZ0;Q5TMA6;Q5GLI7;B0YHF2;B2BY81;E2D4N0;Q9BAH7;O47068;A5X4C4;Q37283;Q8MEB1;Q37320;Q37220;Q8MFT9;Q09RK5;E2D4N3;P94095;Q9GEN9;O47272;Q95633;O20245;Q7YJP7;Q5VH01;Q6L9Y0;Q6VW25;Q5GLJ2;Q24LK3;C3RXH1;C4MJP0;Q9GE66;Q9MRX0;B8YHE8;C7AF25;O03636;B0YHR3;…	18858	91	CID		20.94	30.995		3	47	30	1	2063.91	-90.4551	10/196	pps_pisum_OE_trypsin_rep1.mgf
	Low	GGLDFTKDDENVNSQPFMR	B8YGX4;Q6PSM7;Q71N62;O98435;Q9GEB9;B3THI4;Q8HT56;P93977;O63147;Q33620;D2CN03;B6GUT8;D7F7W4;O98562;Q8HDA1;Q4KUD7;Q36637;Q37357;Q33036;Q9GE67;P94074;D8V9A7;D8V9E6;Q8HUY5;D2KUW9;E0D9P4;Q8HVG8;Q6SSI3;O98549;P28386;Q95DZ0;Q8MAT5;Q5TMA6;Q5GLI7;B0YHF2;B2BY81;E2D4N0;O47068;A5X4C4;Q37283;Q8MEB1;Q37320;Q37220;Q09RK5;E2D4N3;P94095;Q9GEN9;O47272;Q7YJP7;Q5VH01;Q6L9Y0;Q6VW25;Q5GLJ2;Q24LK3;Q9GE66;Q9MRX0;B8YHE8;…	21651	113	CID		20.3	14.8583		3	44	26	1	2169.78	-97.0935	5/193	pps_pisum_OE_trypsin_rep1.mgf
	Low	NEGRDLAR	B8YGX4;Q9GEB9;Q95CD5;O98562;Q8HDA1;Q4KUD7;Q8WKU6;Q37357;Q9GE67;D2KUW9;E0D9P4;Q8HVG8;O98549;P28386;Q8ME76;Q95DZ0;Q8MAT5;Q5GLI7;C7A5Y1;Q9BAH7;O47068;A5X4C4;Q37283;Q8MEB1;Q37220;Q8MFT9;Q09RK5;Q9GEN9;Q95633;O20245;Q7YJP7;Q6L9Y0;Q6VW25;Q5GLJ2;C3RXH1;C4MJP0;Q9MRX0;B8YHE8;C7AF25;Q09W50;B5SPD9;Q42659;O98359;Q8ME51;A1YB30;Q9GEE4;Q7YKR8;Q7YKH2;Q33047;Q9GEQ2;Q8MDR9;Q6L9Y7;C7AF24;B3XY08;Q8HVI6;Q6JXX4;Q6YLQ8;…	13175	83	CID		15.29	68.7989		5	45	30	1	930.433	-44.8729	4/79	pps_pisum_OE_trypsin_rep1.mgf
Q37320	14.29	6	6	476	52.6752	6.37939	126.899	Ribulosebiphosphate carboxylase OS=Eremium erianthum GN=rbcL PE=3 SV=1 - [Q37320_9POAL]
	Confidence Icon	Sequence	Protein Accessions	# Proteins	# Protein Groups	Activation Type	Modifications	IonScore	Exp Value	Δ Score	Rank	Identity High	Homology Threshold	Charge	m/z [Da]	ΔM [ppm]	Ions Matched	Spectrum File
	High	TFQGPPHGIQVER	Q6PSM7;Q71N62;Q9GEB9;B3THI4;Q8HT56;Q33514;P93977;O63147;D2CN03;D7F7W4;O63185;O98562;Q4KUD7;Q8WKU6;Q37357;Q33036;Q9GE67;P94074;D8V9A7;D8V9E6;D2KUW9;P28386;Q8ME76;Q95DZ0;Q8MAT5;Q5TMA6;Q5GLI7;B0YHF2;B2BY81;C7A5Y1;E2D4N0;Q9BAH7;O47068;A5X4C4;C6FJT8;Q37283;Q8MEB1;Q37320;Q37220;Q8MFT9;Q09RK5;E2D4N3;P94095;Q9GEN9;O47272;Q95633;O20245;Q7YJP7;Q5VH01;Q6L9Y0;Q6VW25;Q5GLJ2;Q24LK3;C3RXH1;C4MJP0;Q9GE66;Q9MRX0;…	19129	100	CID		111.65	2.41975e-08		5	47		1	1465.66	-62.3617	11/139	pps_pisum_OE_trypsin_rep1.mgf
	High	YGRPLLGcTIKPK	B8YGX4;Q6PSM7;Q71N62;O98435;Q9GEB9;B3THI4;Q8HT56;Q33514;O63147;Q33620;D2CN03;B6GUT8;D7F7W4;O63185;O98562;Q4KUD7;Q8WKU6;Q36637;Q37357;Q33036;Q9GE67;P94074;D8V9A7;D8V9E6;D2KUW9;E0D9P4;Q8HVG8;B5U0R6;O98549;Q8ME76;Q95DZ0;Q5TMA6;Q5GLI7;B2BY81;C7A5Y1;E2D4N0;Q9BAH7;O47068;A5X4C4;C6FJT8;Q37283;Q8MEB1;Q37320;Q37220;Q8MFT9;Q09RK5;E2D4N3;P94095;Q9GEN9;O47272;O20245;Q7YJP7;Q5VH01;Q6L9Y0;Q5GLJ2;Q24LK3;C3RXH1;…	22107	113	CID	C8(Carbamidomethyl)	63.96	0.00156781		7	47		1	1502.73	-78.6868	9/120	pps_pisum_OE_trypsin_rep1.mgf
	Low	DKLNKYGRPLLGcTIKPK	B8YGX4;Q6PSM7;Q71N62;O98435;Q9GEB9;B3THI4;Q8HT56;Q33514;O63147;Q33620;D2CN03;B6GUT8;O63185;O98562;Q4KUD7;Q8WKU6;Q36637;Q37357;Q33036;Q9GE67;P94074;D8V9A7;D8V9E6;D2KUW9;E0D9P4;Q8HVG8;B5U0R6;O98549;Q8ME76;Q95DZ0;Q5TMA6;Q5GLI7;B2BY81;E2D4N0;Q9BAH7;O47068;A5X4C4;Q37283;Q8MEB1;Q37320;Q37220;Q8MFT9;Q09RK5;E2D4N3;P94095;Q9GEN9;O47272;O20245;Q7YJP7;Q5VH01;Q6L9Y0;Q5GLJ2;Q24LK3;C3RXH1;C4MJP0;Q9GE66;Q9MRX0;…	21788	104	CID	C13(Carbamidomethyl)	31.67	2.57695		7	47	46	1	2101	-95.2098	11/198	pps_pisum_OE_trypsin_rep1.mgf
	Low	TFQGPPHGIQVERDKLNK	Q6PSM7;Q71N62;Q9GEB9;B3THI4;Q8HT56;Q33514;P93977;O63147;D2CN03;O63185;O98562;Q4KUD7;Q8WKU6;Q37357;Q33036;Q9GE67;P94074;D8V9A7;D8V9E6;D2KUW9;P28386;Q8ME76;Q95DZ0;Q5TMA6;Q5GLI7;B0YHF2;B2BY81;E2D4N0;Q9BAH7;O47068;A5X4C4;Q37283;Q8MEB1;Q37320;Q37220;Q8MFT9;Q09RK5;E2D4N3;P94095;Q9GEN9;O47272;Q95633;O20245;Q7YJP7;Q5VH01;Q6L9Y0;Q6VW25;Q5GLJ2;Q24LK3;C3RXH1;C4MJP0;Q9GE66;Q9MRX0;B8YHE8;C7AF25;O03636;B0YHR3;…	18858	91	CID		20.94	30.995		3	47	30	1	2063.91	-90.4551	10/196	pps_pisum_OE_trypsin_rep1.mgf
	Low	GGLDFTKDDENVNSQPFMR	B8YGX4;Q6PSM7;Q71N62;O98435;Q9GEB9;B3THI4;Q8HT56;P93977;O63147;Q33620;D2CN03;B6GUT8;D7F7W4;O98562;Q8HDA1;Q4KUD7;Q36637;Q37357;Q33036;Q9GE67;P94074;D8V9A7;D8V9E6;Q8HUY5;D2KUW9;E0D9P4;Q8HVG8;Q6SSI3;O98549;P28386;Q95DZ0;Q8MAT5;Q5TMA6;Q5GLI7;B0YHF2;B2BY81;E2D4N0;O47068;A5X4C4;Q37283;Q8MEB1;Q37320;Q37220;Q09RK5;E2D4N3;P94095;Q9GEN9;O47272;Q7YJP7;Q5VH01;Q6L9Y0;Q6VW25;Q5GLJ2;Q24LK3;Q9GE66;Q9MRX0;B8YHE8;…	21651	113	CID		20.3	14.8583		3	44	26	1	2169.78	-97.0935	5/193	pps_pisum_OE_trypsin_rep1.mgf
	Low	VALEAcVQVCNEGRDLAR	Q37320	1	1	CID	C6(Carbamidomethyl)	15.79	34.3079		5	43	30	1	2002.82	-79.0961	9/181	pps_pisum_OE_trypsin_rep1.mgf
Q37220	16.78	7	7	447	49.4818	6.80029	126.899	Ribulose-1,5-bisphosphate carboxylase oxygenase large subunit (Fragment) OS=Heteranthera limosa GN=rbcL PE=3 SV=1 - [Q37220_HETLI]
	Confidence Icon	Sequence	Protein Accessions	# Proteins	# Protein Groups	Activation Type	Modifications	IonScore	Exp Value	Δ Score	Rank	Identity High	Homology Threshold	Charge	m/z [Da]	ΔM [ppm]	Ions Matched	Spectrum File
	High	TFQGPPHGIQVER	Q6PSM7;Q71N62;Q9GEB9;B3THI4;Q8HT56;Q33514;P93977;O63147;D2CN03;D7F7W4;O63185;O98562;Q4KUD7;Q8WKU6;Q37357;Q33036;Q9GE67;P94074;D8V9A7;D8V9E6;D2KUW9;P28386;Q8ME76;Q95DZ0;Q8MAT5;Q5TMA6;Q5GLI7;B0YHF2;B2BY81;C7A5Y1;E2D4N0;Q9BAH7;O47068;A5X4C4;C6FJT8;Q37283;Q8MEB1;Q37320;Q37220;Q8MFT9;Q09RK5;E2D4N3;P94095;Q9GEN9;O47272;Q95633;O20245;Q7YJP7;Q5VH01;Q6L9Y0;Q6VW25;Q5GLJ2;Q24LK3;C3RXH1;C4MJP0;Q9GE66;Q9MRX0;…	19129	100	CID		111.65	2.41975e-08		5	47		1	1465.66	-62.3617	11/139	pps_pisum_OE_trypsin_rep1.mgf
	High	YGRPLLGcTIKPK	B8YGX4;Q6PSM7;Q71N62;O98435;Q9GEB9;B3THI4;Q8HT56;Q33514;O63147;Q33620;D2CN03;B6GUT8;D7F7W4;O63185;O98562;Q4KUD7;Q8WKU6;Q36637;Q37357;Q33036;Q9GE67;P94074;D8V9A7;D8V9E6;D2KUW9;E0D9P4;Q8HVG8;B5U0R6;O98549;Q8ME76;Q95DZ0;Q5TMA6;Q5GLI7;B2BY81;C7A5Y1;E2D4N0;Q9BAH7;O47068;A5X4C4;C6FJT8;Q37283;Q8MEB1;Q37320;Q37220;Q8MFT9;Q09RK5;E2D4N3;P94095;Q9GEN9;O47272;O20245;Q7YJP7;Q5VH01;Q6L9Y0;Q5GLJ2;Q24LK3;C3RXH1;…	22107	113	CID	C8(Carbamidomethyl)	63.96	0.00156781		7	47		1	1502.73	-78.6868	9/120	pps_pisum_OE_trypsin_rep1.mgf
	Low	DKLNKYGRPLLGcTIKPK	B8YGX4;Q6PSM7;Q71N62;O98435;Q9GEB9;B3THI4;Q8HT56;Q33514;O63147;Q33620;D2CN03;B6GUT8;O63185;O98562;Q4KUD7;Q8WKU6;Q36637;Q37357;Q33036;Q9GE67;P94074;D8V9A7;D8V9E6;D2KUW9;E0D9P4;Q8HVG8;B5U0R6;O98549;Q8ME76;Q95DZ0;Q5TMA6;Q5GLI7;B2BY81;E2D4N0;Q9BAH7;O47068;A5X4C4;Q37283;Q8MEB1;Q37320;Q37220;Q8MFT9;Q09RK5;E2D4N3;P94095;Q9GEN9;O47272;O20245;Q7YJP7;Q5VH01;Q6L9Y0;Q5GLJ2;Q24LK3;C3RXH1;C4MJP0;Q9GE66;Q9MRX0;…	21788	104	CID	C13(Carbamidomethyl)	31.67	2.57695		7	47	46	1	2101	-95.2098	11/198	pps_pisum_OE_trypsin_rep1.mgf
	Low	TFQGPPHGIQVERDKLNK	Q6PSM7;Q71N62;Q9GEB9;B3THI4;Q8HT56;Q33514;P93977;O63147;D2CN03;O63185;O98562;Q4KUD7;Q8WKU6;Q37357;Q33036;Q9GE67;P94074;D8V9A7;D8V9E6;D2KUW9;P28386;Q8ME76;Q95DZ0;Q5TMA6;Q5GLI7;B0YHF2;B2BY81;E2D4N0;Q9BAH7;O47068;A5X4C4;Q37283;Q8MEB1;Q37320;Q37220;Q8MFT9;Q09RK5;E2D4N3;P94095;Q9GEN9;O47272;Q95633;O20245;Q7YJP7;Q5VH01;Q6L9Y0;Q6VW25;Q5GLJ2;Q24LK3;C3RXH1;C4MJP0;Q9GE66;Q9MRX0;B8YHE8;C7AF25;O03636;B0YHR3;…	18858	91	CID		20.94	30.995		3	47	30	1	2063.91	-90.4551	10/196	pps_pisum_OE_trypsin_rep1.mgf
	Low	GGLDFTKDDENVNSQPFMR	B8YGX4;Q6PSM7;Q71N62;O98435;Q9GEB9;B3THI4;Q8HT56;P93977;O63147;Q33620;D2CN03;B6GUT8;D7F7W4;O98562;Q8HDA1;Q4KUD7;Q36637;Q37357;Q33036;Q9GE67;P94074;D8V9A7;D8V9E6;Q8HUY5;D2KUW9;E0D9P4;Q8HVG8;Q6SSI3;O98549;P28386;Q95DZ0;Q8MAT5;Q5TMA6;Q5GLI7;B0YHF2;B2BY81;E2D4N0;O47068;A5X4C4;Q37283;Q8MEB1;Q37320;Q37220;Q09RK5;E2D4N3;P94095;Q9GEN9;O47272;Q7YJP7;Q5VH01;Q6L9Y0;Q6VW25;Q5GLJ2;Q24LK3;Q9GE66;Q9MRX0;B8YHE8;…	21651	113	CID		20.3	14.8583		3	44	26	1	2169.78	-97.0935	5/193	pps_pisum_OE_trypsin_rep1.mgf
	Low	GHYLxATAGTCEEmIKR	Q37220;Q8ME51;Q31895;Q95631	5	4	CID	X5(S), M14(Oxidation)	19.23	23.1281		6	44	38	1	1882.84	-21.6037	5/146	pps_pisum_OE_trypsin_rep1.mgf
	Low	NEGRDLAR	B8YGX4;Q9GEB9;Q95CD5;O98562;Q8HDA1;Q4KUD7;Q8WKU6;Q37357;Q9GE67;D2KUW9;E0D9P4;Q8HVG8;O98549;P28386;Q8ME76;Q95DZ0;Q8MAT5;Q5GLI7;C7A5Y1;Q9BAH7;O47068;A5X4C4;Q37283;Q8MEB1;Q37220;Q8MFT9;Q09RK5;Q9GEN9;Q95633;O20245;Q7YJP7;Q6L9Y0;Q6VW25;Q5GLJ2;C3RXH1;C4MJP0;Q9MRX0;B8YHE8;C7AF25;Q09W50;B5SPD9;Q42659;O98359;Q8ME51;A1YB30;Q9GEE4;Q7YKR8;Q7YKH2;Q33047;Q9GEQ2;Q8MDR9;Q6L9Y7;C7AF24;B3XY08;Q8HVI6;Q6JXX4;Q6YLQ8;…	13175	83	CID		15.29	68.7989		5	45	30	1	930.433	-44.8729	4/79	pps_pisum_OE_trypsin_rep1.mgf
Q8MFT9	13.39	6	6	433	48.0791	6.88818	126.899	Ribulose 1,5-bisphosphate carboxylase large subunit (Fragment) OS=Ephedra sp. CR33 GN=rbcL PE=3 SV=1 - [Q8MFT9_9SPER]
	Confidence Icon	Sequence	Protein Accessions	# Proteins	# Protein Groups	Activation Type	Modifications	IonScore	Exp Value	Δ Score	Rank	Identity High	Homology Threshold	Charge	m/z [Da]	ΔM [ppm]	Ions Matched	Spectrum File
	High	TFQGPPHGIQVER	Q6PSM7;Q71N62;Q9GEB9;B3THI4;Q8HT56;Q33514;P93977;O63147;D2CN03;D7F7W4;O63185;O98562;Q4KUD7;Q8WKU6;Q37357;Q33036;Q9GE67;P94074;D8V9A7;D8V9E6;D2KUW9;P28386;Q8ME76;Q95DZ0;Q8MAT5;Q5TMA6;Q5GLI7;B0YHF2;B2BY81;C7A5Y1;E2D4N0;Q9BAH7;O47068;A5X4C4;C6FJT8;Q37283;Q8MEB1;Q37320;Q37220;Q8MFT9;Q09RK5;E2D4N3;P94095;Q9GEN9;O47272;Q95633;O20245;Q7YJP7;Q5VH01;Q6L9Y0;Q6VW25;Q5GLJ2;Q24LK3;C3RXH1;C4MJP0;Q9GE66;Q9MRX0;…	19129	100	CID		111.65	2.41975e-08		5	47		1	1465.66	-62.3617	11/139	pps_pisum_OE_trypsin_rep1.mgf
	High	YGRPLLGcTIKPK	B8YGX4;Q6PSM7;Q71N62;O98435;Q9GEB9;B3THI4;Q8HT56;Q33514;O63147;Q33620;D2CN03;B6GUT8;D7F7W4;O63185;O98562;Q4KUD7;Q8WKU6;Q36637;Q37357;Q33036;Q9GE67;P94074;D8V9A7;D8V9E6;D2KUW9;E0D9P4;Q8HVG8;B5U0R6;O98549;Q8ME76;Q95DZ0;Q5TMA6;Q5GLI7;B2BY81;C7A5Y1;E2D4N0;Q9BAH7;O47068;A5X4C4;C6FJT8;Q37283;Q8MEB1;Q37320;Q37220;Q8MFT9;Q09RK5;E2D4N3;P94095;Q9GEN9;O47272;O20245;Q7YJP7;Q5VH01;Q6L9Y0;Q5GLJ2;Q24LK3;C3RXH1;…	22107	113	CID	C8(Carbamidomethyl)	63.96	0.00156781		7	47		1	1502.73	-78.6868	9/120	pps_pisum_OE_trypsin_rep1.mgf
	Low	DKLNKYGRPLLGcTIKPK	B8YGX4;Q6PSM7;Q71N62;O98435;Q9GEB9;B3THI4;Q8HT56;Q33514;O63147;Q33620;D2CN03;B6GUT8;O63185;O98562;Q4KUD7;Q8WKU6;Q36637;Q37357;Q33036;Q9GE67;P94074;D8V9A7;D8V9E6;D2KUW9;E0D9P4;Q8HVG8;B5U0R6;O98549;Q8ME76;Q95DZ0;Q5TMA6;Q5GLI7;B2BY81;E2D4N0;Q9BAH7;O47068;A5X4C4;Q37283;Q8MEB1;Q37320;Q37220;Q8MFT9;Q09RK5;E2D4N3;P94095;Q9GEN9;O47272;O20245;Q7YJP7;Q5VH01;Q6L9Y0;Q5GLJ2;Q24LK3;C3RXH1;C4MJP0;Q9GE66;Q9MRX0;…	21788	104	CID	C13(Carbamidomethyl)	31.67	2.57695		7	47	46	1	2101	-95.2098	11/198	pps_pisum_OE_trypsin_rep1.mgf
	Low	TFQGPPHGIQVERDKLNK	Q6PSM7;Q71N62;Q9GEB9;B3THI4;Q8HT56;Q33514;P93977;O63147;D2CN03;O63185;O98562;Q4KUD7;Q8WKU6;Q37357;Q33036;Q9GE67;P94074;D8V9A7;D8V9E6;D2KUW9;P28386;Q8ME76;Q95DZ0;Q5TMA6;Q5GLI7;B0YHF2;B2BY81;E2D4N0;Q9BAH7;O47068;A5X4C4;Q37283;Q8MEB1;Q37320;Q37220;Q8MFT9;Q09RK5;E2D4N3;P94095;Q9GEN9;O47272;Q95633;O20245;Q7YJP7;Q5VH01;Q6L9Y0;Q6VW25;Q5GLJ2;Q24LK3;C3RXH1;C4MJP0;Q9GE66;Q9MRX0;B8YHE8;C7AF25;O03636;B0YHR3;…	18858	91	CID		20.94	30.995		3	47	30	1	2063.91	-90.4551	10/196	pps_pisum_OE_trypsin_rep1.mgf
	Low	GGxDFTKDDENVNSQPFMR	Q8MFT9	4	1	CID	X3(I)	20.3	14.8583		2	44	26	1	2169.78	-97.0935	5/193	pps_pisum_OE_trypsin_rep1.mgf
	Low	NEGRDLAR	B8YGX4;Q9GEB9;Q95CD5;O98562;Q8HDA1;Q4KUD7;Q8WKU6;Q37357;Q9GE67;D2KUW9;E0D9P4;Q8HVG8;O98549;P28386;Q8ME76;Q95DZ0;Q8MAT5;Q5GLI7;C7A5Y1;Q9BAH7;O47068;A5X4C4;Q37283;Q8MEB1;Q37220;Q8MFT9;Q09RK5;Q9GEN9;Q95633;O20245;Q7YJP7;Q6L9Y0;Q6VW25;Q5GLJ2;C3RXH1;C4MJP0;Q9MRX0;B8YHE8;C7AF25;Q09W50;B5SPD9;Q42659;O98359;Q8ME51;A1YB30;Q9GEE4;Q7YKR8;Q7YKH2;Q33047;Q9GEQ2;Q8MDR9;Q6L9Y7;C7AF24;B3XY08;Q8HVI6;Q6JXX4;Q6YLQ8;…	13175	83	CID		15.29	68.7989		5	45	30	1	930.433	-44.8729	4/79	pps_pisum_OE_trypsin_rep1.mgf
Q09RK5	18.57	7	7	420	46.5504	6.84424	126.899	Ribulose-1,5-bisphosphate carboxylase/oxygenase large subunit (Fragment) OS=Reboulia hemisphaerica GN=rbcL PE=3 SV=1 - [Q09RK5_9MARC]
	Confidence Icon	Sequence	Protein Accessions	# Proteins	# Protein Groups	Activation Type	Modifications	IonScore	Exp Value	Δ Score	Rank	Identity High	Homology Threshold	Charge	m/z [Da]	ΔM [ppm]	Ions Matched	Spectrum File
	High	TFQGPPHGIQVER	Q6PSM7;Q71N62;Q9GEB9;B3THI4;Q8HT56;Q33514;P93977;O63147;D2CN03;D7F7W4;O63185;O98562;Q4KUD7;Q8WKU6;Q37357;Q33036;Q9GE67;P94074;D8V9A7;D8V9E6;D2KUW9;P28386;Q8ME76;Q95DZ0;Q8MAT5;Q5TMA6;Q5GLI7;B0YHF2;B2BY81;C7A5Y1;E2D4N0;Q9BAH7;O47068;A5X4C4;C6FJT8;Q37283;Q8MEB1;Q37320;Q37220;Q8MFT9;Q09RK5;E2D4N3;P94095;Q9GEN9;O47272;Q95633;O20245;Q7YJP7;Q5VH01;Q6L9Y0;Q6VW25;Q5GLJ2;Q24LK3;C3RXH1;C4MJP0;Q9GE66;Q9MRX0;…	19129	100	CID		111.65	2.41975e-08		5	47		1	1465.66	-62.3617	11/139	pps_pisum_OE_trypsin_rep1.mgf
	High	YGRPLLGcTIKPK	B8YGX4;Q6PSM7;Q71N62;O98435;Q9GEB9;B3THI4;Q8HT56;Q33514;O63147;Q33620;D2CN03;B6GUT8;D7F7W4;O63185;O98562;Q4KUD7;Q8WKU6;Q36637;Q37357;Q33036;Q9GE67;P94074;D8V9A7;D8V9E6;D2KUW9;E0D9P4;Q8HVG8;B5U0R6;O98549;Q8ME76;Q95DZ0;Q5TMA6;Q5GLI7;B2BY81;C7A5Y1;E2D4N0;Q9BAH7;O47068;A5X4C4;C6FJT8;Q37283;Q8MEB1;Q37320;Q37220;Q8MFT9;Q09RK5;E2D4N3;P94095;Q9GEN9;O47272;O20245;Q7YJP7;Q5VH01;Q6L9Y0;Q5GLJ2;Q24LK3;C3RXH1;…	22107	113	CID	C8(Carbamidomethyl)	63.96	0.00156781		7	47		1	1502.73	-78.6868	9/120	pps_pisum_OE_trypsin_rep1.mgf
	Low	ITYYTPDYETKDTDILAAFR	Q09RK5	30	1	CID		33	0.892865		8	44		1	2395.99	-73.0392	7/200	pps_pisum_OE_trypsin_rep1.mgf
	Low	DKLNKYGRPLLGcTIKPK	B8YGX4;Q6PSM7;Q71N62;O98435;Q9GEB9;B3THI4;Q8HT56;Q33514;O63147;Q33620;D2CN03;B6GUT8;O63185;O98562;Q4KUD7;Q8WKU6;Q36637;Q37357;Q33036;Q9GE67;P94074;D8V9A7;D8V9E6;D2KUW9;E0D9P4;Q8HVG8;B5U0R6;O98549;Q8ME76;Q95DZ0;Q5TMA6;Q5GLI7;B2BY81;E2D4N0;Q9BAH7;O47068;A5X4C4;Q37283;Q8MEB1;Q37320;Q37220;Q8MFT9;Q09RK5;E2D4N3;P94095;Q9GEN9;O47272;O20245;Q7YJP7;Q5VH01;Q6L9Y0;Q5GLJ2;Q24LK3;C3RXH1;C4MJP0;Q9GE66;Q9MRX0;…	21788	104	CID	C13(Carbamidomethyl)	31.67	2.57695		7	47	46	1	2101	-95.2098	11/198	pps_pisum_OE_trypsin_rep1.mgf
	Low	TFQGPPHGIQVERDKLNK	Q6PSM7;Q71N62;Q9GEB9;B3THI4;Q8HT56;Q33514;P93977;O63147;D2CN03;O63185;O98562;Q4KUD7;Q8WKU6;Q37357;Q33036;Q9GE67;P94074;D8V9A7;D8V9E6;D2KUW9;P28386;Q8ME76;Q95DZ0;Q5TMA6;Q5GLI7;B0YHF2;B2BY81;E2D4N0;Q9BAH7;O47068;A5X4C4;Q37283;Q8MEB1;Q37320;Q37220;Q8MFT9;Q09RK5;E2D4N3;P94095;Q9GEN9;O47272;Q95633;O20245;Q7YJP7;Q5VH01;Q6L9Y0;Q6VW25;Q5GLJ2;Q24LK3;C3RXH1;C4MJP0;Q9GE66;Q9MRX0;B8YHE8;C7AF25;O03636;B0YHR3;…	18858	91	CID		20.94	30.995		3	47	30	1	2063.91	-90.4551	10/196	pps_pisum_OE_trypsin_rep1.mgf
	Low	GGLDFTKDDENVNSQPFMR	B8YGX4;Q6PSM7;Q71N62;O98435;Q9GEB9;B3THI4;Q8HT56;P93977;O63147;Q33620;D2CN03;B6GUT8;D7F7W4;O98562;Q8HDA1;Q4KUD7;Q36637;Q37357;Q33036;Q9GE67;P94074;D8V9A7;D8V9E6;Q8HUY5;D2KUW9;E0D9P4;Q8HVG8;Q6SSI3;O98549;P28386;Q95DZ0;Q8MAT5;Q5TMA6;Q5GLI7;B0YHF2;B2BY81;E2D4N0;O47068;A5X4C4;Q37283;Q8MEB1;Q37320;Q37220;Q09RK5;E2D4N3;P94095;Q9GEN9;O47272;Q7YJP7;Q5VH01;Q6L9Y0;Q6VW25;Q5GLJ2;Q24LK3;Q9GE66;Q9MRX0;B8YHE8;…	21651	113	CID		20.3	14.8583		3	44	26	1	2169.78	-97.0935	5/193	pps_pisum_OE_trypsin_rep1.mgf
	Low	NEGRDLAR	B8YGX4;Q9GEB9;Q95CD5;O98562;Q8HDA1;Q4KUD7;Q8WKU6;Q37357;Q9GE67;D2KUW9;E0D9P4;Q8HVG8;O98549;P28386;Q8ME76;Q95DZ0;Q8MAT5;Q5GLI7;C7A5Y1;Q9BAH7;O47068;A5X4C4;Q37283;Q8MEB1;Q37220;Q8MFT9;Q09RK5;Q9GEN9;Q95633;O20245;Q7YJP7;Q6L9Y0;Q6VW25;Q5GLJ2;C3RXH1;C4MJP0;Q9MRX0;B8YHE8;C7AF25;Q09W50;B5SPD9;Q42659;O98359;Q8ME51;A1YB30;Q9GEE4;Q7YKR8;Q7YKH2;Q33047;Q9GEQ2;Q8MDR9;Q6L9Y7;C7AF24;B3XY08;Q8HVI6;Q6JXX4;Q6YLQ8;…	13175	83	CID		15.29	68.7989		5	45	30	1	930.433	-44.8729	4/79	pps_pisum_OE_trypsin_rep1.mgf
E2D4N3	15.17	6	6	402	44.6272	6.88818	126.899	Ribulose-1,5-bisphosphate carboxylase/oxygenase large subunit (Fragment) OS=Rigodium toxarion GN=rbcL PE=4 SV=1 - [E2D4N3_9BRYO]
	Confidence Icon	Sequence	Protein Accessions	# Proteins	# Protein Groups	Activation Type	Modifications	IonScore	Exp Value	Δ Score	Rank	Identity High	Homology Threshold	Charge	m/z [Da]	ΔM [ppm]	Ions Matched	Spectrum File
	High	TFQGPPHGIQVER	Q6PSM7;Q71N62;Q9GEB9;B3THI4;Q8HT56;Q33514;P93977;O63147;D2CN03;D7F7W4;O63185;O98562;Q4KUD7;Q8WKU6;Q37357;Q33036;Q9GE67;P94074;D8V9A7;D8V9E6;D2KUW9;P28386;Q8ME76;Q95DZ0;Q8MAT5;Q5TMA6;Q5GLI7;B0YHF2;B2BY81;C7A5Y1;E2D4N0;Q9BAH7;O47068;A5X4C4;C6FJT8;Q37283;Q8MEB1;Q37320;Q37220;Q8MFT9;Q09RK5;E2D4N3;P94095;Q9GEN9;O47272;Q95633;O20245;Q7YJP7;Q5VH01;Q6L9Y0;Q6VW25;Q5GLJ2;Q24LK3;C3RXH1;C4MJP0;Q9GE66;Q9MRX0;…	19129	100	CID		111.65	2.41975e-08		5	47		1	1465.66	-62.3617	11/139	pps_pisum_OE_trypsin_rep1.mgf
	High	YGRPLLGcTIKPK	B8YGX4;Q6PSM7;Q71N62;O98435;Q9GEB9;B3THI4;Q8HT56;Q33514;O63147;Q33620;D2CN03;B6GUT8;D7F7W4;O63185;O98562;Q4KUD7;Q8WKU6;Q36637;Q37357;Q33036;Q9GE67;P94074;D8V9A7;D8V9E6;D2KUW9;E0D9P4;Q8HVG8;B5U0R6;O98549;Q8ME76;Q95DZ0;Q5TMA6;Q5GLI7;B2BY81;C7A5Y1;E2D4N0;Q9BAH7;O47068;A5X4C4;C6FJT8;Q37283;Q8MEB1;Q37320;Q37220;Q8MFT9;Q09RK5;E2D4N3;P94095;Q9GEN9;O47272;O20245;Q7YJP7;Q5VH01;Q6L9Y0;Q5GLJ2;Q24LK3;C3RXH1;…	22107	113	CID	C8(Carbamidomethyl)	63.96	0.00156781		7	47		1	1502.73	-78.6868	9/120	pps_pisum_OE_trypsin_rep1.mgf
	Low	DKLNKYGRPLLGcTIKPK	B8YGX4;Q6PSM7;Q71N62;O98435;Q9GEB9;B3THI4;Q8HT56;Q33514;O63147;Q33620;D2CN03;B6GUT8;O63185;O98562;Q4KUD7;Q8WKU6;Q36637;Q37357;Q33036;Q9GE67;P94074;D8V9A7;D8V9E6;D2KUW9;E0D9P4;Q8HVG8;B5U0R6;O98549;Q8ME76;Q95DZ0;Q5TMA6;Q5GLI7;B2BY81;E2D4N0;Q9BAH7;O47068;A5X4C4;Q37283;Q8MEB1;Q37320;Q37220;Q8MFT9;Q09RK5;E2D4N3;P94095;Q9GEN9;O47272;O20245;Q7YJP7;Q5VH01;Q6L9Y0;Q5GLJ2;Q24LK3;C3RXH1;C4MJP0;Q9GE66;Q9MRX0;…	21788	104	CID	C13(Carbamidomethyl)	31.67	2.57695		7	47	46	1	2101	-95.2098	11/198	pps_pisum_OE_trypsin_rep1.mgf
	Low	QxTLGFVDLLR	E2D4N3	1	1	CID	X2(M), X2(Oxidation)	21.88	15.4861		9	45	41	1	1308.65	-37.3716	3/113	pps_pisum_OE_trypsin_rep1.mgf
	Low	TFQGPPHGIQVERDKLNK	Q6PSM7;Q71N62;Q9GEB9;B3THI4;Q8HT56;Q33514;P93977;O63147;D2CN03;O63185;O98562;Q4KUD7;Q8WKU6;Q37357;Q33036;Q9GE67;P94074;D8V9A7;D8V9E6;D2KUW9;P28386;Q8ME76;Q95DZ0;Q5TMA6;Q5GLI7;B0YHF2;B2BY81;E2D4N0;Q9BAH7;O47068;A5X4C4;Q37283;Q8MEB1;Q37320;Q37220;Q8MFT9;Q09RK5;E2D4N3;P94095;Q9GEN9;O47272;Q95633;O20245;Q7YJP7;Q5VH01;Q6L9Y0;Q6VW25;Q5GLJ2;Q24LK3;C3RXH1;C4MJP0;Q9GE66;Q9MRX0;B8YHE8;C7AF25;O03636;B0YHR3;…	18858	91	CID		20.94	30.995		3	47	30	1	2063.91	-90.4551	10/196	pps_pisum_OE_trypsin_rep1.mgf
	Low	GGLDFTKDDENVNSQPFMR	B8YGX4;Q6PSM7;Q71N62;O98435;Q9GEB9;B3THI4;Q8HT56;P93977;O63147;Q33620;D2CN03;B6GUT8;D7F7W4;O98562;Q8HDA1;Q4KUD7;Q36637;Q37357;Q33036;Q9GE67;P94074;D8V9A7;D8V9E6;Q8HUY5;D2KUW9;E0D9P4;Q8HVG8;Q6SSI3;O98549;P28386;Q95DZ0;Q8MAT5;Q5TMA6;Q5GLI7;B0YHF2;B2BY81;E2D4N0;O47068;A5X4C4;Q37283;Q8MEB1;Q37320;Q37220;Q09RK5;E2D4N3;P94095;Q9GEN9;O47272;Q7YJP7;Q5VH01;Q6L9Y0;Q6VW25;Q5GLJ2;Q24LK3;Q9GE66;Q9MRX0;B8YHE8;…	21651	113	CID		20.3	14.8583		3	44	26	1	2169.78	-97.0935	5/193	pps_pisum_OE_trypsin_rep1.mgf
Q9GEN9	20.51	8	7	468	51.8288	7.04932	126.899	Ribulose-1,5-bisphosphate carboxylase/oxygenase large subunit (Fragment) OS=Hymenandra wallichii GN=rbcL PE=3 SV=1 - [Q9GEN9_9ERIC]
	Confidence Icon	Sequence	Protein Accessions	# Proteins	# Protein Groups	Activation Type	Modifications	IonScore	Exp Value	Δ Score	Rank	Identity High	Homology Threshold	Charge	m/z [Da]	ΔM [ppm]	Ions Matched	Spectrum File
	High	TFQGPPHGIQVER	Q6PSM7;Q71N62;Q9GEB9;B3THI4;Q8HT56;Q33514;P93977;O63147;D2CN03;D7F7W4;O63185;O98562;Q4KUD7;Q8WKU6;Q37357;Q33036;Q9GE67;P94074;D8V9A7;D8V9E6;D2KUW9;P28386;Q8ME76;Q95DZ0;Q8MAT5;Q5TMA6;Q5GLI7;B0YHF2;B2BY81;C7A5Y1;E2D4N0;Q9BAH7;O47068;A5X4C4;C6FJT8;Q37283;Q8MEB1;Q37320;Q37220;Q8MFT9;Q09RK5;E2D4N3;P94095;Q9GEN9;O47272;Q95633;O20245;Q7YJP7;Q5VH01;Q6L9Y0;Q6VW25;Q5GLJ2;Q24LK3;C3RXH1;C4MJP0;Q9GE66;Q9MRX0;…	19129	100	CID		111.65	2.41975e-08		5	47		1	1465.66	-62.3617	11/139	pps_pisum_OE_trypsin_rep1.mgf
	High	YGRPLLGcTIKPK	B8YGX4;Q6PSM7;Q71N62;O98435;Q9GEB9;B3THI4;Q8HT56;Q33514;O63147;Q33620;D2CN03;B6GUT8;D7F7W4;O63185;O98562;Q4KUD7;Q8WKU6;Q36637;Q37357;Q33036;Q9GE67;P94074;D8V9A7;D8V9E6;D2KUW9;E0D9P4;Q8HVG8;B5U0R6;O98549;Q8ME76;Q95DZ0;Q5TMA6;Q5GLI7;B2BY81;C7A5Y1;E2D4N0;Q9BAH7;O47068;A5X4C4;C6FJT8;Q37283;Q8MEB1;Q37320;Q37220;Q8MFT9;Q09RK5;E2D4N3;P94095;Q9GEN9;O47272;O20245;Q7YJP7;Q5VH01;Q6L9Y0;Q5GLJ2;Q24LK3;C3RXH1;…	22107	113	CID	C8(Carbamidomethyl)	63.96	0.00156781		7	47		1	1502.73	-78.6868	9/120	pps_pisum_OE_trypsin_rep1.mgf
	Low	xTPQPGVPRGEAGAAVAAESSTGTWTTVWTDGLTSLDR	Q9GEN9	1	1	CID	X1(I)	33.24	0.798102		7	44		1	3855.62	-77.3685	11/435	pps_pisum_OE_trypsin_rep1.mgf
	Low	xTPQPGVPRGEAGAAVAAESSTGTWTTVWTDGLTSLDR	Q9GEN9	1	1	CID	X1(L)	33.24	0.798102		8	44		1	3855.62	-77.3685	11/435	pps_pisum_OE_trypsin_rep1.mgf
	Low	DKLNKYGRPLLGcTIKPK	B8YGX4;Q6PSM7;Q71N62;O98435;Q9GEB9;B3THI4;Q8HT56;Q33514;O63147;Q33620;D2CN03;B6GUT8;O63185;O98562;Q4KUD7;Q8WKU6;Q36637;Q37357;Q33036;Q9GE67;P94074;D8V9A7;D8V9E6;D2KUW9;E0D9P4;Q8HVG8;B5U0R6;O98549;Q8ME76;Q95DZ0;Q5TMA6;Q5GLI7;B2BY81;E2D4N0;Q9BAH7;O47068;A5X4C4;Q37283;Q8MEB1;Q37320;Q37220;Q8MFT9;Q09RK5;E2D4N3;P94095;Q9GEN9;O47272;O20245;Q7YJP7;Q5VH01;Q6L9Y0;Q5GLJ2;Q24LK3;C3RXH1;C4MJP0;Q9GE66;Q9MRX0;…	21788	104	CID	C13(Carbamidomethyl)	31.67	2.57695		7	47	46	1	2101	-95.2098	11/198	pps_pisum_OE_trypsin_rep1.mgf
	Low	TFQGPPHGIQVERDKLNK	Q6PSM7;Q71N62;Q9GEB9;B3THI4;Q8HT56;Q33514;P93977;O63147;D2CN03;O63185;O98562;Q4KUD7;Q8WKU6;Q37357;Q33036;Q9GE67;P94074;D8V9A7;D8V9E6;D2KUW9;P28386;Q8ME76;Q95DZ0;Q5TMA6;Q5GLI7;B0YHF2;B2BY81;E2D4N0;Q9BAH7;O47068;A5X4C4;Q37283;Q8MEB1;Q37320;Q37220;Q8MFT9;Q09RK5;E2D4N3;P94095;Q9GEN9;O47272;Q95633;O20245;Q7YJP7;Q5VH01;Q6L9Y0;Q6VW25;Q5GLJ2;Q24LK3;C3RXH1;C4MJP0;Q9GE66;Q9MRX0;B8YHE8;C7AF25;O03636;B0YHR3;…	18858	91	CID		20.94	30.995		3	47	30	1	2063.91	-90.4551	10/196	pps_pisum_OE_trypsin_rep1.mgf
	Low	GGLDFTKDDENVNSQPFMR	B8YGX4;Q6PSM7;Q71N62;O98435;Q9GEB9;B3THI4;Q8HT56;P93977;O63147;Q33620;D2CN03;B6GUT8;D7F7W4;O98562;Q8HDA1;Q4KUD7;Q36637;Q37357;Q33036;Q9GE67;P94074;D8V9A7;D8V9E6;Q8HUY5;D2KUW9;E0D9P4;Q8HVG8;Q6SSI3;O98549;P28386;Q95DZ0;Q8MAT5;Q5TMA6;Q5GLI7;B0YHF2;B2BY81;E2D4N0;O47068;A5X4C4;Q37283;Q8MEB1;Q37320;Q37220;Q09RK5;E2D4N3;P94095;Q9GEN9;O47272;Q7YJP7;Q5VH01;Q6L9Y0;Q6VW25;Q5GLJ2;Q24LK3;Q9GE66;Q9MRX0;B8YHE8;…	21651	113	CID		20.3	14.8583		3	44	26	1	2169.78	-97.0935	5/193	pps_pisum_OE_trypsin_rep1.mgf
	Low	NEGRDLAR	B8YGX4;Q9GEB9;Q95CD5;O98562;Q8HDA1;Q4KUD7;Q8WKU6;Q37357;Q9GE67;D2KUW9;E0D9P4;Q8HVG8;O98549;P28386;Q8ME76;Q95DZ0;Q8MAT5;Q5GLI7;C7A5Y1;Q9BAH7;O47068;A5X4C4;Q37283;Q8MEB1;Q37220;Q8MFT9;Q09RK5;Q9GEN9;Q95633;O20245;Q7YJP7;Q6L9Y0;Q6VW25;Q5GLJ2;C3RXH1;C4MJP0;Q9MRX0;B8YHE8;C7AF25;Q09W50;B5SPD9;Q42659;O98359;Q8ME51;A1YB30;Q9GEE4;Q7YKR8;Q7YKH2;Q33047;Q9GEQ2;Q8MDR9;Q6L9Y7;C7AF24;B3XY08;Q8HVI6;Q6JXX4;Q6YLQ8;…	13175	83	CID		15.29	68.7989		5	45	30	1	930.433	-44.8729	4/79	pps_pisum_OE_trypsin_rep1.mgf
O47272	16.77	7	7	465	51.4945	6.37939	126.899	RuBisCO large subunit (Fragment) OS=Dendromecon rigidum GN=rbcL PE=3 SV=1 - [O47272_DENRI]
	Confidence Icon	Sequence	Protein Accessions	# Proteins	# Protein Groups	Activation Type	Modifications	IonScore	Exp Value	Δ Score	Rank	Identity High	Homology Threshold	Charge	m/z [Da]	ΔM [ppm]	Ions Matched	Spectrum File
	High	TFQGPPHGIQVER	Q6PSM7;Q71N62;Q9GEB9;B3THI4;Q8HT56;Q33514;P93977;O63147;D2CN03;D7F7W4;O63185;O98562;Q4KUD7;Q8WKU6;Q37357;Q33036;Q9GE67;P94074;D8V9A7;D8V9E6;D2KUW9;P28386;Q8ME76;Q95DZ0;Q8MAT5;Q5TMA6;Q5GLI7;B0YHF2;B2BY81;C7A5Y1;E2D4N0;Q9BAH7;O47068;A5X4C4;C6FJT8;Q37283;Q8MEB1;Q37320;Q37220;Q8MFT9;Q09RK5;E2D4N3;P94095;Q9GEN9;O47272;Q95633;O20245;Q7YJP7;Q5VH01;Q6L9Y0;Q6VW25;Q5GLJ2;Q24LK3;C3RXH1;C4MJP0;Q9GE66;Q9MRX0;…	19129	100	CID		111.65	2.41975e-08		5	47		1	1465.66	-62.3617	11/139	pps_pisum_OE_trypsin_rep1.mgf
	High	YGRPLLGcTIKPK	B8YGX4;Q6PSM7;Q71N62;O98435;Q9GEB9;B3THI4;Q8HT56;Q33514;O63147;Q33620;D2CN03;B6GUT8;D7F7W4;O63185;O98562;Q4KUD7;Q8WKU6;Q36637;Q37357;Q33036;Q9GE67;P94074;D8V9A7;D8V9E6;D2KUW9;E0D9P4;Q8HVG8;B5U0R6;O98549;Q8ME76;Q95DZ0;Q5TMA6;Q5GLI7;B2BY81;C7A5Y1;E2D4N0;Q9BAH7;O47068;A5X4C4;C6FJT8;Q37283;Q8MEB1;Q37320;Q37220;Q8MFT9;Q09RK5;E2D4N3;P94095;Q9GEN9;O47272;O20245;Q7YJP7;Q5VH01;Q6L9Y0;Q5GLJ2;Q24LK3;C3RXH1;…	22107	113	CID	C8(Carbamidomethyl)	63.96	0.00156781		7	47		1	1502.73	-78.6868	9/120	pps_pisum_OE_trypsin_rep1.mgf
	Low	LTYYTPDYKTKDTDILAAFR	O47272;B8YHE8;Q5J9S8	146	3	CID		34.59	0.53703		5	43		1	2394.98	-97.7757	6/204	pps_pisum_OE_trypsin_rep1.mgf
	Low	DKLNKYGRPLLGcTIKPK	B8YGX4;Q6PSM7;Q71N62;O98435;Q9GEB9;B3THI4;Q8HT56;Q33514;O63147;Q33620;D2CN03;B6GUT8;O63185;O98562;Q4KUD7;Q8WKU6;Q36637;Q37357;Q33036;Q9GE67;P94074;D8V9A7;D8V9E6;D2KUW9;E0D9P4;Q8HVG8;B5U0R6;O98549;Q8ME76;Q95DZ0;Q5TMA6;Q5GLI7;B2BY81;E2D4N0;Q9BAH7;O47068;A5X4C4;Q37283;Q8MEB1;Q37320;Q37220;Q8MFT9;Q09RK5;E2D4N3;P94095;Q9GEN9;O47272;O20245;Q7YJP7;Q5VH01;Q6L9Y0;Q5GLJ2;Q24LK3;C3RXH1;C4MJP0;Q9GE66;Q9MRX0;…	21788	104	CID	C13(Carbamidomethyl)	31.67	2.57695		7	47	46	1	2101	-95.2098	11/198	pps_pisum_OE_trypsin_rep1.mgf
	Low	TFQGPPHGIQVERDKLNK	Q6PSM7;Q71N62;Q9GEB9;B3THI4;Q8HT56;Q33514;P93977;O63147;D2CN03;O63185;O98562;Q4KUD7;Q8WKU6;Q37357;Q33036;Q9GE67;P94074;D8V9A7;D8V9E6;D2KUW9;P28386;Q8ME76;Q95DZ0;Q5TMA6;Q5GLI7;B0YHF2;B2BY81;E2D4N0;Q9BAH7;O47068;A5X4C4;Q37283;Q8MEB1;Q37320;Q37220;Q8MFT9;Q09RK5;E2D4N3;P94095;Q9GEN9;O47272;Q95633;O20245;Q7YJP7;Q5VH01;Q6L9Y0;Q6VW25;Q5GLJ2;Q24LK3;C3RXH1;C4MJP0;Q9GE66;Q9MRX0;B8YHE8;C7AF25;O03636;B0YHR3;…	18858	91	CID		20.94	30.995		3	47	30	1	2063.91	-90.4551	10/196	pps_pisum_OE_trypsin_rep1.mgf
	Low	GGLDFTKDDENVNSQPFMR	B8YGX4;Q6PSM7;Q71N62;O98435;Q9GEB9;B3THI4;Q8HT56;P93977;O63147;Q33620;D2CN03;B6GUT8;D7F7W4;O98562;Q8HDA1;Q4KUD7;Q36637;Q37357;Q33036;Q9GE67;P94074;D8V9A7;D8V9E6;Q8HUY5;D2KUW9;E0D9P4;Q8HVG8;Q6SSI3;O98549;P28386;Q95DZ0;Q8MAT5;Q5TMA6;Q5GLI7;B0YHF2;B2BY81;E2D4N0;O47068;A5X4C4;Q37283;Q8MEB1;Q37320;Q37220;Q09RK5;E2D4N3;P94095;Q9GEN9;O47272;Q7YJP7;Q5VH01;Q6L9Y0;Q6VW25;Q5GLJ2;Q24LK3;Q9GE66;Q9MRX0;B8YHE8;…	21651	113	CID		20.3	14.8583		3	44	26	1	2169.78	-97.0935	5/193	pps_pisum_OE_trypsin_rep1.mgf
	Low	NEGxDLAR	O47272;Q5I972;Q9GG54	24	3	CID	X4(R)	15.29	68.7989		9	45	30	1	930.433	-44.8729	4/79	pps_pisum_OE_trypsin_rep1.mgf
O20245	12.45	6	6	466	51.7	6.58057	126.899	Ribulose 1,5-bisphosphate carboxylase large subunit (Fragment) OS=Achlys triphylla GN=rbcL PE=3 SV=2 - [O20245_ACHTR]
	Confidence Icon	Sequence	Protein Accessions	# Proteins	# Protein Groups	Activation Type	Modifications	IonScore	Exp Value	Δ Score	Rank	Identity High	Homology Threshold	Charge	m/z [Da]	ΔM [ppm]	Ions Matched	Spectrum File
	High	TFQGPPHGIQVER	Q6PSM7;Q71N62;Q9GEB9;B3THI4;Q8HT56;Q33514;P93977;O63147;D2CN03;D7F7W4;O63185;O98562;Q4KUD7;Q8WKU6;Q37357;Q33036;Q9GE67;P94074;D8V9A7;D8V9E6;D2KUW9;P28386;Q8ME76;Q95DZ0;Q8MAT5;Q5TMA6;Q5GLI7;B0YHF2;B2BY81;C7A5Y1;E2D4N0;Q9BAH7;O47068;A5X4C4;C6FJT8;Q37283;Q8MEB1;Q37320;Q37220;Q8MFT9;Q09RK5;E2D4N3;P94095;Q9GEN9;O47272;Q95633;O20245;Q7YJP7;Q5VH01;Q6L9Y0;Q6VW25;Q5GLJ2;Q24LK3;C3RXH1;C4MJP0;Q9GE66;Q9MRX0;…	19129	100	CID		111.65	2.41975e-08		5	47		1	1465.66	-62.3617	11/139	pps_pisum_OE_trypsin_rep1.mgf
	High	YGRPLLGcTIKPK	B8YGX4;Q6PSM7;Q71N62;O98435;Q9GEB9;B3THI4;Q8HT56;Q33514;O63147;Q33620;D2CN03;B6GUT8;D7F7W4;O63185;O98562;Q4KUD7;Q8WKU6;Q36637;Q37357;Q33036;Q9GE67;P94074;D8V9A7;D8V9E6;D2KUW9;E0D9P4;Q8HVG8;B5U0R6;O98549;Q8ME76;Q95DZ0;Q5TMA6;Q5GLI7;B2BY81;C7A5Y1;E2D4N0;Q9BAH7;O47068;A5X4C4;C6FJT8;Q37283;Q8MEB1;Q37320;Q37220;Q8MFT9;Q09RK5;E2D4N3;P94095;Q9GEN9;O47272;O20245;Q7YJP7;Q5VH01;Q6L9Y0;Q5GLJ2;Q24LK3;C3RXH1;…	22107	113	CID	C8(Carbamidomethyl)	63.96	0.00156781		7	47		1	1502.73	-78.6868	9/120	pps_pisum_OE_trypsin_rep1.mgf
	Low	DKLNKYGRPLLGcTIKPK	B8YGX4;Q6PSM7;Q71N62;O98435;Q9GEB9;B3THI4;Q8HT56;Q33514;O63147;Q33620;D2CN03;B6GUT8;O63185;O98562;Q4KUD7;Q8WKU6;Q36637;Q37357;Q33036;Q9GE67;P94074;D8V9A7;D8V9E6;D2KUW9;E0D9P4;Q8HVG8;B5U0R6;O98549;Q8ME76;Q95DZ0;Q5TMA6;Q5GLI7;B2BY81;E2D4N0;Q9BAH7;O47068;A5X4C4;Q37283;Q8MEB1;Q37320;Q37220;Q8MFT9;Q09RK5;E2D4N3;P94095;Q9GEN9;O47272;O20245;Q7YJP7;Q5VH01;Q6L9Y0;Q5GLJ2;Q24LK3;C3RXH1;C4MJP0;Q9GE66;Q9MRX0;…	21788	104	CID	C13(Carbamidomethyl)	31.67	2.57695		7	47	46	1	2101	-95.2098	11/198	pps_pisum_OE_trypsin_rep1.mgf
	Low	TFQGPPHGIQVERDKLNK	Q6PSM7;Q71N62;Q9GEB9;B3THI4;Q8HT56;Q33514;P93977;O63147;D2CN03;O63185;O98562;Q4KUD7;Q8WKU6;Q37357;Q33036;Q9GE67;P94074;D8V9A7;D8V9E6;D2KUW9;P28386;Q8ME76;Q95DZ0;Q5TMA6;Q5GLI7;B0YHF2;B2BY81;E2D4N0;Q9BAH7;O47068;A5X4C4;Q37283;Q8MEB1;Q37320;Q37220;Q8MFT9;Q09RK5;E2D4N3;P94095;Q9GEN9;O47272;Q95633;O20245;Q7YJP7;Q5VH01;Q6L9Y0;Q6VW25;Q5GLJ2;Q24LK3;C3RXH1;C4MJP0;Q9GE66;Q9MRX0;B8YHE8;C7AF25;O03636;B0YHR3;…	18858	91	CID		20.94	30.995		3	47	30	1	2063.91	-90.4551	10/196	pps_pisum_OE_trypsin_rep1.mgf
	Low	GGLDFTKDDENVNxQPFMR	Q95633;O20245	7	2	CID	X14(S)	20.3	14.8583		9	44	26	1	2169.78	-97.0935	5/189	pps_pisum_OE_trypsin_rep1.mgf
	Low	NEGRDLAR	B8YGX4;Q9GEB9;Q95CD5;O98562;Q8HDA1;Q4KUD7;Q8WKU6;Q37357;Q9GE67;D2KUW9;E0D9P4;Q8HVG8;O98549;P28386;Q8ME76;Q95DZ0;Q8MAT5;Q5GLI7;C7A5Y1;Q9BAH7;O47068;A5X4C4;Q37283;Q8MEB1;Q37220;Q8MFT9;Q09RK5;Q9GEN9;Q95633;O20245;Q7YJP7;Q6L9Y0;Q6VW25;Q5GLJ2;C3RXH1;C4MJP0;Q9MRX0;B8YHE8;C7AF25;Q09W50;B5SPD9;Q42659;O98359;Q8ME51;A1YB30;Q9GEE4;Q7YKR8;Q7YKH2;Q33047;Q9GEQ2;Q8MDR9;Q6L9Y7;C7AF24;B3XY08;Q8HVI6;Q6JXX4;Q6YLQ8;…	13175	83	CID		15.29	68.7989		5	45	30	1	930.433	-44.8729	4/79	pps_pisum_OE_trypsin_rep1.mgf
Q5VH01	17.73	7	6	423	46.6344	6.58057	126.899	Ribulose-1,5-bisphosphate carboxylase/oxygenase large subunit (Fragment) OS=Podandrogyne chiriquensis GN=rbcL PE=3 SV=1 - [Q5VH01_9ROSI]
	Confidence Icon	Sequence	Protein Accessions	# Proteins	# Protein Groups	Activation Type	Modifications	IonScore	Exp Value	Δ Score	Rank	Identity High	Homology Threshold	Charge	m/z [Da]	ΔM [ppm]	Ions Matched	Spectrum File
	High	TFQGPPHGIQVER	Q6PSM7;Q71N62;Q9GEB9;B3THI4;Q8HT56;Q33514;P93977;O63147;D2CN03;D7F7W4;O63185;O98562;Q4KUD7;Q8WKU6;Q37357;Q33036;Q9GE67;P94074;D8V9A7;D8V9E6;D2KUW9;P28386;Q8ME76;Q95DZ0;Q8MAT5;Q5TMA6;Q5GLI7;B0YHF2;B2BY81;C7A5Y1;E2D4N0;Q9BAH7;O47068;A5X4C4;C6FJT8;Q37283;Q8MEB1;Q37320;Q37220;Q8MFT9;Q09RK5;E2D4N3;P94095;Q9GEN9;O47272;Q95633;O20245;Q7YJP7;Q5VH01;Q6L9Y0;Q6VW25;Q5GLJ2;Q24LK3;C3RXH1;C4MJP0;Q9GE66;Q9MRX0;…	19129	100	CID		111.65	2.41975e-08		5	47		1	1465.66	-62.3617	11/139	pps_pisum_OE_trypsin_rep1.mgf
	High	YGRPLLGcTIKPK	B8YGX4;Q6PSM7;Q71N62;O98435;Q9GEB9;B3THI4;Q8HT56;Q33514;O63147;Q33620;D2CN03;B6GUT8;D7F7W4;O63185;O98562;Q4KUD7;Q8WKU6;Q36637;Q37357;Q33036;Q9GE67;P94074;D8V9A7;D8V9E6;D2KUW9;E0D9P4;Q8HVG8;B5U0R6;O98549;Q8ME76;Q95DZ0;Q5TMA6;Q5GLI7;B2BY81;C7A5Y1;E2D4N0;Q9BAH7;O47068;A5X4C4;C6FJT8;Q37283;Q8MEB1;Q37320;Q37220;Q8MFT9;Q09RK5;E2D4N3;P94095;Q9GEN9;O47272;O20245;Q7YJP7;Q5VH01;Q6L9Y0;Q5GLJ2;Q24LK3;C3RXH1;…	22107	113	CID	C8(Carbamidomethyl)	63.96	0.00156781		7	47		1	1502.73	-78.6868	9/120	pps_pisum_OE_trypsin_rep1.mgf
	Low	DKLNKYGRPLLGcTIKPK	B8YGX4;Q6PSM7;Q71N62;O98435;Q9GEB9;B3THI4;Q8HT56;Q33514;O63147;Q33620;D2CN03;B6GUT8;O63185;O98562;Q4KUD7;Q8WKU6;Q36637;Q37357;Q33036;Q9GE67;P94074;D8V9A7;D8V9E6;D2KUW9;E0D9P4;Q8HVG8;B5U0R6;O98549;Q8ME76;Q95DZ0;Q5TMA6;Q5GLI7;B2BY81;E2D4N0;Q9BAH7;O47068;A5X4C4;Q37283;Q8MEB1;Q37320;Q37220;Q8MFT9;Q09RK5;E2D4N3;P94095;Q9GEN9;O47272;O20245;Q7YJP7;Q5VH01;Q6L9Y0;Q5GLJ2;Q24LK3;C3RXH1;C4MJP0;Q9GE66;Q9MRX0;…	21788	104	CID	C13(Carbamidomethyl)	31.67	2.57695		7	47	46	1	2101	-95.2098	11/198	pps_pisum_OE_trypsin_rep1.mgf
	Low	TFQGPPHGIQVERDKLNK	Q6PSM7;Q71N62;Q9GEB9;B3THI4;Q8HT56;Q33514;P93977;O63147;D2CN03;O63185;O98562;Q4KUD7;Q8WKU6;Q37357;Q33036;Q9GE67;P94074;D8V9A7;D8V9E6;D2KUW9;P28386;Q8ME76;Q95DZ0;Q5TMA6;Q5GLI7;B0YHF2;B2BY81;E2D4N0;Q9BAH7;O47068;A5X4C4;Q37283;Q8MEB1;Q37320;Q37220;Q8MFT9;Q09RK5;E2D4N3;P94095;Q9GEN9;O47272;Q95633;O20245;Q7YJP7;Q5VH01;Q6L9Y0;Q6VW25;Q5GLJ2;Q24LK3;C3RXH1;C4MJP0;Q9GE66;Q9MRX0;B8YHE8;C7AF25;O03636;B0YHR3;…	18858	91	CID		20.94	30.995		3	47	30	1	2063.91	-90.4551	10/196	pps_pisum_OE_trypsin_rep1.mgf
	Low	GGLDFTKDDENVNSQPFMR	B8YGX4;Q6PSM7;Q71N62;O98435;Q9GEB9;B3THI4;Q8HT56;P93977;O63147;Q33620;D2CN03;B6GUT8;D7F7W4;O98562;Q8HDA1;Q4KUD7;Q36637;Q37357;Q33036;Q9GE67;P94074;D8V9A7;D8V9E6;Q8HUY5;D2KUW9;E0D9P4;Q8HVG8;Q6SSI3;O98549;P28386;Q95DZ0;Q8MAT5;Q5TMA6;Q5GLI7;B0YHF2;B2BY81;E2D4N0;O47068;A5X4C4;Q37283;Q8MEB1;Q37320;Q37220;Q09RK5;E2D4N3;P94095;Q9GEN9;O47272;Q7YJP7;Q5VH01;Q6L9Y0;Q6VW25;Q5GLJ2;Q24LK3;Q9GE66;Q9MRX0;B8YHE8;…	21651	113	CID		20.3	14.8583		3	44	26	1	2169.78	-97.0935	5/193	pps_pisum_OE_trypsin_rep1.mgf
	Low	VALxACVQARNEGRDLAVEGNEIIR	Q5VH01	1	1	CID	X4(N)	16.12	55.4732		2	45	33	1	2710.21	-71.6812	6/249	pps_pisum_OE_trypsin_rep1.mgf
	Low	VALxAcVQARNEGRDLAVEGNEIIR	Q5VH01	1	1	CID	X4(G), C6(Carbamidomethyl)	14.28	84.739		7	45	33	1	2710.21	-71.6827	6/249	pps_pisum_OE_trypsin_rep1.mgf
Q24LK3	17.97	7	7	434	48.1652	7.02002	126.899	Ribulose-1,5-bisphosphate carboxylase/oxygenase large subunit (Fragment) OS=Rhacocarpus purpurascens GN=rbcL PE=3 SV=1 - [Q24LK3_9BRYO]
	Confidence Icon	Sequence	Protein Accessions	# Proteins	# Protein Groups	Activation Type	Modifications	IonScore	Exp Value	Δ Score	Rank	Identity High	Homology Threshold	Charge	m/z [Da]	ΔM [ppm]	Ions Matched	Spectrum File
	High	TFQGPPHGIQVER	Q6PSM7;Q71N62;Q9GEB9;B3THI4;Q8HT56;Q33514;P93977;O63147;D2CN03;D7F7W4;O63185;O98562;Q4KUD7;Q8WKU6;Q37357;Q33036;Q9GE67;P94074;D8V9A7;D8V9E6;D2KUW9;P28386;Q8ME76;Q95DZ0;Q8MAT5;Q5TMA6;Q5GLI7;B0YHF2;B2BY81;C7A5Y1;E2D4N0;Q9BAH7;O47068;A5X4C4;C6FJT8;Q37283;Q8MEB1;Q37320;Q37220;Q8MFT9;Q09RK5;E2D4N3;P94095;Q9GEN9;O47272;Q95633;O20245;Q7YJP7;Q5VH01;Q6L9Y0;Q6VW25;Q5GLJ2;Q24LK3;C3RXH1;C4MJP0;Q9GE66;Q9MRX0;…	19129	100	CID		111.65	2.41975e-08		5	47		1	1465.66	-62.3617	11/139	pps_pisum_OE_trypsin_rep1.mgf
	High	YGRPLLGcTIKPK	B8YGX4;Q6PSM7;Q71N62;O98435;Q9GEB9;B3THI4;Q8HT56;Q33514;O63147;Q33620;D2CN03;B6GUT8;D7F7W4;O63185;O98562;Q4KUD7;Q8WKU6;Q36637;Q37357;Q33036;Q9GE67;P94074;D8V9A7;D8V9E6;D2KUW9;E0D9P4;Q8HVG8;B5U0R6;O98549;Q8ME76;Q95DZ0;Q5TMA6;Q5GLI7;B2BY81;C7A5Y1;E2D4N0;Q9BAH7;O47068;A5X4C4;C6FJT8;Q37283;Q8MEB1;Q37320;Q37220;Q8MFT9;Q09RK5;E2D4N3;P94095;Q9GEN9;O47272;O20245;Q7YJP7;Q5VH01;Q6L9Y0;Q5GLJ2;Q24LK3;C3RXH1;…	22107	113	CID	C8(Carbamidomethyl)	63.96	0.00156781		7	47		1	1502.73	-78.6868	9/120	pps_pisum_OE_trypsin_rep1.mgf
	Low	LTYYTPDYQTKDTDILAAFR	O98435;D2CN03;Q24LK3;Q7YKH2;B2Y4Q2;Q31895;O98324;Q85W88;Q09RH0;Q32920;Q7YJL9	443	11	CID		34.59	0.53703		10	43		1	2394.98	-82.5815	6/204	pps_pisum_OE_trypsin_rep1.mgf
	Low	DKLNKYGRPLLGcTIKPK	B8YGX4;Q6PSM7;Q71N62;O98435;Q9GEB9;B3THI4;Q8HT56;Q33514;O63147;Q33620;D2CN03;B6GUT8;O63185;O98562;Q4KUD7;Q8WKU6;Q36637;Q37357;Q33036;Q9GE67;P94074;D8V9A7;D8V9E6;D2KUW9;E0D9P4;Q8HVG8;B5U0R6;O98549;Q8ME76;Q95DZ0;Q5TMA6;Q5GLI7;B2BY81;E2D4N0;Q9BAH7;O47068;A5X4C4;Q37283;Q8MEB1;Q37320;Q37220;Q8MFT9;Q09RK5;E2D4N3;P94095;Q9GEN9;O47272;O20245;Q7YJP7;Q5VH01;Q6L9Y0;Q5GLJ2;Q24LK3;C3RXH1;C4MJP0;Q9GE66;Q9MRX0;…	21788	104	CID	C13(Carbamidomethyl)	31.67	2.57695		7	47	46	1	2101	-95.2098	11/198	pps_pisum_OE_trypsin_rep1.mgf
	Low	TFQGPPHGIQVERDKLNK	Q6PSM7;Q71N62;Q9GEB9;B3THI4;Q8HT56;Q33514;P93977;O63147;D2CN03;O63185;O98562;Q4KUD7;Q8WKU6;Q37357;Q33036;Q9GE67;P94074;D8V9A7;D8V9E6;D2KUW9;P28386;Q8ME76;Q95DZ0;Q5TMA6;Q5GLI7;B0YHF2;B2BY81;E2D4N0;Q9BAH7;O47068;A5X4C4;Q37283;Q8MEB1;Q37320;Q37220;Q8MFT9;Q09RK5;E2D4N3;P94095;Q9GEN9;O47272;Q95633;O20245;Q7YJP7;Q5VH01;Q6L9Y0;Q6VW25;Q5GLJ2;Q24LK3;C3RXH1;C4MJP0;Q9GE66;Q9MRX0;B8YHE8;C7AF25;O03636;B0YHR3;…	18858	91	CID		20.94	30.995		3	47	30	1	2063.91	-90.4551	10/196	pps_pisum_OE_trypsin_rep1.mgf
	Low	GGLDFTKDDENVNSQPFMR	B8YGX4;Q6PSM7;Q71N62;O98435;Q9GEB9;B3THI4;Q8HT56;P93977;O63147;Q33620;D2CN03;B6GUT8;D7F7W4;O98562;Q8HDA1;Q4KUD7;Q36637;Q37357;Q33036;Q9GE67;P94074;D8V9A7;D8V9E6;Q8HUY5;D2KUW9;E0D9P4;Q8HVG8;Q6SSI3;O98549;P28386;Q95DZ0;Q8MAT5;Q5TMA6;Q5GLI7;B0YHF2;B2BY81;E2D4N0;O47068;A5X4C4;Q37283;Q8MEB1;Q37320;Q37220;Q09RK5;E2D4N3;P94095;Q9GEN9;O47272;Q7YJP7;Q5VH01;Q6L9Y0;Q6VW25;Q5GLJ2;Q24LK3;Q9GE66;Q9MRX0;B8YHE8;…	21651	113	CID		20.3	14.8583		3	44	26	1	2169.78	-97.0935	5/193	pps_pisum_OE_trypsin_rep1.mgf
	Low	NExRDLAR	Q24LK3;Q9GE68	20	2	CID	X3(G)	15.29	68.7989		10	45	30	1	930.433	-44.8729	4/79	pps_pisum_OE_trypsin_rep1.mgf
C3RXH1	12.98	6	6	447	49.6739	6.80029	126.899	Ribulose-1,5-bisphosphate carboxylase/oxygenase large subunit (Fragment) OS=Campanula fastigiata GN=rbcL PE=3 SV=1 - [C3RXH1_9ASTR]
	Confidence Icon	Sequence	Protein Accessions	# Proteins	# Protein Groups	Activation Type	Modifications	IonScore	Exp Value	Δ Score	Rank	Identity High	Homology Threshold	Charge	m/z [Da]	ΔM [ppm]	Ions Matched	Spectrum File
	High	TFQGPPHGIQVER	Q6PSM7;Q71N62;Q9GEB9;B3THI4;Q8HT56;Q33514;P93977;O63147;D2CN03;D7F7W4;O63185;O98562;Q4KUD7;Q8WKU6;Q37357;Q33036;Q9GE67;P94074;D8V9A7;D8V9E6;D2KUW9;P28386;Q8ME76;Q95DZ0;Q8MAT5;Q5TMA6;Q5GLI7;B0YHF2;B2BY81;C7A5Y1;E2D4N0;Q9BAH7;O47068;A5X4C4;C6FJT8;Q37283;Q8MEB1;Q37320;Q37220;Q8MFT9;Q09RK5;E2D4N3;P94095;Q9GEN9;O47272;Q95633;O20245;Q7YJP7;Q5VH01;Q6L9Y0;Q6VW25;Q5GLJ2;Q24LK3;C3RXH1;C4MJP0;Q9GE66;Q9MRX0;…	19129	100	CID		111.65	2.41975e-08		5	47		1	1465.66	-62.3617	11/139	pps_pisum_OE_trypsin_rep1.mgf
	High	YGRPLLGcTIKPK	B8YGX4;Q6PSM7;Q71N62;O98435;Q9GEB9;B3THI4;Q8HT56;Q33514;O63147;Q33620;D2CN03;B6GUT8;D7F7W4;O63185;O98562;Q4KUD7;Q8WKU6;Q36637;Q37357;Q33036;Q9GE67;P94074;D8V9A7;D8V9E6;D2KUW9;E0D9P4;Q8HVG8;B5U0R6;O98549;Q8ME76;Q95DZ0;Q5TMA6;Q5GLI7;B2BY81;C7A5Y1;E2D4N0;Q9BAH7;O47068;A5X4C4;C6FJT8;Q37283;Q8MEB1;Q37320;Q37220;Q8MFT9;Q09RK5;E2D4N3;P94095;Q9GEN9;O47272;O20245;Q7YJP7;Q5VH01;Q6L9Y0;Q5GLJ2;Q24LK3;C3RXH1;…	22107	113	CID	C8(Carbamidomethyl)	63.96	0.00156781		7	47		1	1502.73	-78.6868	9/120	pps_pisum_OE_trypsin_rep1.mgf
	Low	DKLNKYGRPLLGcTIKPK	B8YGX4;Q6PSM7;Q71N62;O98435;Q9GEB9;B3THI4;Q8HT56;Q33514;O63147;Q33620;D2CN03;B6GUT8;O63185;O98562;Q4KUD7;Q8WKU6;Q36637;Q37357;Q33036;Q9GE67;P94074;D8V9A7;D8V9E6;D2KUW9;E0D9P4;Q8HVG8;B5U0R6;O98549;Q8ME76;Q95DZ0;Q5TMA6;Q5GLI7;B2BY81;E2D4N0;Q9BAH7;O47068;A5X4C4;Q37283;Q8MEB1;Q37320;Q37220;Q8MFT9;Q09RK5;E2D4N3;P94095;Q9GEN9;O47272;O20245;Q7YJP7;Q5VH01;Q6L9Y0;Q5GLJ2;Q24LK3;C3RXH1;C4MJP0;Q9GE66;Q9MRX0;…	21788	104	CID	C13(Carbamidomethyl)	31.67	2.57695		7	47	46	1	2101	-95.2098	11/198	pps_pisum_OE_trypsin_rep1.mgf
	Low	TFQGPPHGIQVERDKLNK	Q6PSM7;Q71N62;Q9GEB9;B3THI4;Q8HT56;Q33514;P93977;O63147;D2CN03;O63185;O98562;Q4KUD7;Q8WKU6;Q37357;Q33036;Q9GE67;P94074;D8V9A7;D8V9E6;D2KUW9;P28386;Q8ME76;Q95DZ0;Q5TMA6;Q5GLI7;B0YHF2;B2BY81;E2D4N0;Q9BAH7;O47068;A5X4C4;Q37283;Q8MEB1;Q37320;Q37220;Q8MFT9;Q09RK5;E2D4N3;P94095;Q9GEN9;O47272;Q95633;O20245;Q7YJP7;Q5VH01;Q6L9Y0;Q6VW25;Q5GLJ2;Q24LK3;C3RXH1;C4MJP0;Q9GE66;Q9MRX0;B8YHE8;C7AF25;O03636;B0YHR3;…	18858	91	CID		20.94	30.995		3	47	30	1	2063.91	-90.4551	10/196	pps_pisum_OE_trypsin_rep1.mgf
	Low	GGLDFTKDDENVxSQPFMR	C3RXH1;Q7YJL9	12	2	CID	X13(N)	20.3	14.8583		10	44	26	1	2169.78	-97.0935	5/193	pps_pisum_OE_trypsin_rep1.mgf
	Low	NEGRDLAR	B8YGX4;Q9GEB9;Q95CD5;O98562;Q8HDA1;Q4KUD7;Q8WKU6;Q37357;Q9GE67;D2KUW9;E0D9P4;Q8HVG8;O98549;P28386;Q8ME76;Q95DZ0;Q8MAT5;Q5GLI7;C7A5Y1;Q9BAH7;O47068;A5X4C4;Q37283;Q8MEB1;Q37220;Q8MFT9;Q09RK5;Q9GEN9;Q95633;O20245;Q7YJP7;Q6L9Y0;Q6VW25;Q5GLJ2;C3RXH1;C4MJP0;Q9MRX0;B8YHE8;C7AF25;Q09W50;B5SPD9;Q42659;O98359;Q8ME51;A1YB30;Q9GEE4;Q7YKR8;Q7YKH2;Q33047;Q9GEQ2;Q8MDR9;Q6L9Y7;C7AF24;B3XY08;Q8HVI6;Q6JXX4;Q6YLQ8;…	13175	83	CID		15.29	68.7989		5	45	30	1	930.433	-44.8729	4/79	pps_pisum_OE_trypsin_rep1.mgf
C4MJP0	13.46	6	6	431	47.5461	7.34229	126.899	Ribulose-1,5-bisphosphate carboxylase/oxygenase large subunit (Fragment) OS=Desmoscelis villosa GN=rbcL PE=3 SV=1 - [C4MJP0_9MYRT]
	Confidence Icon	Sequence	Protein Accessions	# Proteins	# Protein Groups	Activation Type	Modifications	IonScore	Exp Value	Δ Score	Rank	Identity High	Homology Threshold	Charge	m/z [Da]	ΔM [ppm]	Ions Matched	Spectrum File
	High	TFQGPPHGIQVER	Q6PSM7;Q71N62;Q9GEB9;B3THI4;Q8HT56;Q33514;P93977;O63147;D2CN03;D7F7W4;O63185;O98562;Q4KUD7;Q8WKU6;Q37357;Q33036;Q9GE67;P94074;D8V9A7;D8V9E6;D2KUW9;P28386;Q8ME76;Q95DZ0;Q8MAT5;Q5TMA6;Q5GLI7;B0YHF2;B2BY81;C7A5Y1;E2D4N0;Q9BAH7;O47068;A5X4C4;C6FJT8;Q37283;Q8MEB1;Q37320;Q37220;Q8MFT9;Q09RK5;E2D4N3;P94095;Q9GEN9;O47272;Q95633;O20245;Q7YJP7;Q5VH01;Q6L9Y0;Q6VW25;Q5GLJ2;Q24LK3;C3RXH1;C4MJP0;Q9GE66;Q9MRX0;…	19129	100	CID		111.65	2.41975e-08		5	47		1	1465.66	-62.3617	11/139	pps_pisum_OE_trypsin_rep1.mgf
	High	YGRPLLGcTIKPK	B8YGX4;Q6PSM7;Q71N62;O98435;Q9GEB9;B3THI4;Q8HT56;Q33514;O63147;Q33620;D2CN03;B6GUT8;D7F7W4;O63185;O98562;Q4KUD7;Q8WKU6;Q36637;Q37357;Q33036;Q9GE67;P94074;D8V9A7;D8V9E6;D2KUW9;E0D9P4;Q8HVG8;B5U0R6;O98549;Q8ME76;Q95DZ0;Q5TMA6;Q5GLI7;B2BY81;C7A5Y1;E2D4N0;Q9BAH7;O47068;A5X4C4;C6FJT8;Q37283;Q8MEB1;Q37320;Q37220;Q8MFT9;Q09RK5;E2D4N3;P94095;Q9GEN9;O47272;O20245;Q7YJP7;Q5VH01;Q6L9Y0;Q5GLJ2;Q24LK3;C3RXH1;…	22107	113	CID	C8(Carbamidomethyl)	63.96	0.00156781		7	47		1	1502.73	-78.6868	9/120	pps_pisum_OE_trypsin_rep1.mgf
	Low	DKLNKYGRPLLGcTIKPK	B8YGX4;Q6PSM7;Q71N62;O98435;Q9GEB9;B3THI4;Q8HT56;Q33514;O63147;Q33620;D2CN03;B6GUT8;O63185;O98562;Q4KUD7;Q8WKU6;Q36637;Q37357;Q33036;Q9GE67;P94074;D8V9A7;D8V9E6;D2KUW9;E0D9P4;Q8HVG8;B5U0R6;O98549;Q8ME76;Q95DZ0;Q5TMA6;Q5GLI7;B2BY81;E2D4N0;Q9BAH7;O47068;A5X4C4;Q37283;Q8MEB1;Q37320;Q37220;Q8MFT9;Q09RK5;E2D4N3;P94095;Q9GEN9;O47272;O20245;Q7YJP7;Q5VH01;Q6L9Y0;Q5GLJ2;Q24LK3;C3RXH1;C4MJP0;Q9GE66;Q9MRX0;…	21788	104	CID	C13(Carbamidomethyl)	31.67	2.57695		7	47	46	1	2101	-95.2098	11/198	pps_pisum_OE_trypsin_rep1.mgf
	Low	TFQGPPHGIQVERDKLNK	Q6PSM7;Q71N62;Q9GEB9;B3THI4;Q8HT56;Q33514;P93977;O63147;D2CN03;O63185;O98562;Q4KUD7;Q8WKU6;Q37357;Q33036;Q9GE67;P94074;D8V9A7;D8V9E6;D2KUW9;P28386;Q8ME76;Q95DZ0;Q5TMA6;Q5GLI7;B0YHF2;B2BY81;E2D4N0;Q9BAH7;O47068;A5X4C4;Q37283;Q8MEB1;Q37320;Q37220;Q8MFT9;Q09RK5;E2D4N3;P94095;Q9GEN9;O47272;Q95633;O20245;Q7YJP7;Q5VH01;Q6L9Y0;Q6VW25;Q5GLJ2;Q24LK3;C3RXH1;C4MJP0;Q9GE66;Q9MRX0;B8YHE8;C7AF25;O03636;B0YHR3;…	18858	91	CID		20.94	30.995		3	47	30	1	2063.91	-90.4551	10/196	pps_pisum_OE_trypsin_rep1.mgf
	Low	GGLDFTKDDENVNSQPFxR	Q33514;C4MJP0	6	2	CID	X18(M)	20.3	14.8583		4	44	26	1	2169.78	-97.0935	5/193	pps_pisum_OE_trypsin_rep1.mgf
	Low	NEGRDLAR	B8YGX4;Q9GEB9;Q95CD5;O98562;Q8HDA1;Q4KUD7;Q8WKU6;Q37357;Q9GE67;D2KUW9;E0D9P4;Q8HVG8;O98549;P28386;Q8ME76;Q95DZ0;Q8MAT5;Q5GLI7;C7A5Y1;Q9BAH7;O47068;A5X4C4;Q37283;Q8MEB1;Q37220;Q8MFT9;Q09RK5;Q9GEN9;Q95633;O20245;Q7YJP7;Q6L9Y0;Q6VW25;Q5GLJ2;C3RXH1;C4MJP0;Q9MRX0;B8YHE8;C7AF25;Q09W50;B5SPD9;Q42659;O98359;Q8ME51;A1YB30;Q9GEE4;Q7YKR8;Q7YKH2;Q33047;Q9GEQ2;Q8MDR9;Q6L9Y7;C7AF24;B3XY08;Q8HVI6;Q6JXX4;Q6YLQ8;…	13175	83	CID		15.29	68.7989		5	45	30	1	930.433	-44.8729	4/79	pps_pisum_OE_trypsin_rep1.mgf
Q9GE66	21.09	6	6	384	42.7692	6.7124	126.899	Ribulose-1,5-bisphosphate carboxylase (Fragment) OS=Grimmia pulvinata GN=rbcL PE=2 SV=2 - [Q9GE66_9BRYO]
	Confidence Icon	Sequence	Protein Accessions	# Proteins	# Protein Groups	Activation Type	Modifications	IonScore	Exp Value	Δ Score	Rank	Identity High	Homology Threshold	Charge	m/z [Da]	ΔM [ppm]	Ions Matched	Spectrum File
	High	TFQGPPHGIQVER	Q6PSM7;Q71N62;Q9GEB9;B3THI4;Q8HT56;Q33514;P93977;O63147;D2CN03;D7F7W4;O63185;O98562;Q4KUD7;Q8WKU6;Q37357;Q33036;Q9GE67;P94074;D8V9A7;D8V9E6;D2KUW9;P28386;Q8ME76;Q95DZ0;Q8MAT5;Q5TMA6;Q5GLI7;B0YHF2;B2BY81;C7A5Y1;E2D4N0;Q9BAH7;O47068;A5X4C4;C6FJT8;Q37283;Q8MEB1;Q37320;Q37220;Q8MFT9;Q09RK5;E2D4N3;P94095;Q9GEN9;O47272;Q95633;O20245;Q7YJP7;Q5VH01;Q6L9Y0;Q6VW25;Q5GLJ2;Q24LK3;C3RXH1;C4MJP0;Q9GE66;Q9MRX0;…	19129	100	CID		111.65	2.41975e-08		5	47		1	1465.66	-62.3617	11/139	pps_pisum_OE_trypsin_rep1.mgf
	High	YGRPLLGcTIKPK	B8YGX4;Q6PSM7;Q71N62;O98435;Q9GEB9;B3THI4;Q8HT56;Q33514;O63147;Q33620;D2CN03;B6GUT8;D7F7W4;O63185;O98562;Q4KUD7;Q8WKU6;Q36637;Q37357;Q33036;Q9GE67;P94074;D8V9A7;D8V9E6;D2KUW9;E0D9P4;Q8HVG8;B5U0R6;O98549;Q8ME76;Q95DZ0;Q5TMA6;Q5GLI7;B2BY81;C7A5Y1;E2D4N0;Q9BAH7;O47068;A5X4C4;C6FJT8;Q37283;Q8MEB1;Q37320;Q37220;Q8MFT9;Q09RK5;E2D4N3;P94095;Q9GEN9;O47272;O20245;Q7YJP7;Q5VH01;Q6L9Y0;Q5GLJ2;Q24LK3;C3RXH1;…	22107	113	CID	C8(Carbamidomethyl)	63.96	0.00156781		7	47		1	1502.73	-78.6868	9/120	pps_pisum_OE_trypsin_rep1.mgf
	Low	DKLNKYGRPLLGcTIKPK	B8YGX4;Q6PSM7;Q71N62;O98435;Q9GEB9;B3THI4;Q8HT56;Q33514;O63147;Q33620;D2CN03;B6GUT8;O63185;O98562;Q4KUD7;Q8WKU6;Q36637;Q37357;Q33036;Q9GE67;P94074;D8V9A7;D8V9E6;D2KUW9;E0D9P4;Q8HVG8;B5U0R6;O98549;Q8ME76;Q95DZ0;Q5TMA6;Q5GLI7;B2BY81;E2D4N0;Q9BAH7;O47068;A5X4C4;Q37283;Q8MEB1;Q37320;Q37220;Q8MFT9;Q09RK5;E2D4N3;P94095;Q9GEN9;O47272;O20245;Q7YJP7;Q5VH01;Q6L9Y0;Q5GLJ2;Q24LK3;C3RXH1;C4MJP0;Q9GE66;Q9MRX0;…	21788	104	CID	C13(Carbamidomethyl)	31.67	2.57695		7	47	46	1	2101	-95.2098	11/198	pps_pisum_OE_trypsin_rep1.mgf
	Low	TFQGPPHGIQVERDKLNK	Q6PSM7;Q71N62;Q9GEB9;B3THI4;Q8HT56;Q33514;P93977;O63147;D2CN03;O63185;O98562;Q4KUD7;Q8WKU6;Q37357;Q33036;Q9GE67;P94074;D8V9A7;D8V9E6;D2KUW9;P28386;Q8ME76;Q95DZ0;Q5TMA6;Q5GLI7;B0YHF2;B2BY81;E2D4N0;Q9BAH7;O47068;A5X4C4;Q37283;Q8MEB1;Q37320;Q37220;Q8MFT9;Q09RK5;E2D4N3;P94095;Q9GEN9;O47272;Q95633;O20245;Q7YJP7;Q5VH01;Q6L9Y0;Q6VW25;Q5GLJ2;Q24LK3;C3RXH1;C4MJP0;Q9GE66;Q9MRX0;B8YHE8;C7AF25;O03636;B0YHR3;…	18858	91	CID		20.94	30.995		3	47	30	1	2063.91	-90.4551	10/196	pps_pisum_OE_trypsin_rep1.mgf
	Low	GGLDFTKDDENVNSQPFMR	B8YGX4;Q6PSM7;Q71N62;O98435;Q9GEB9;B3THI4;Q8HT56;P93977;O63147;Q33620;D2CN03;B6GUT8;D7F7W4;O98562;Q8HDA1;Q4KUD7;Q36637;Q37357;Q33036;Q9GE67;P94074;D8V9A7;D8V9E6;Q8HUY5;D2KUW9;E0D9P4;Q8HVG8;Q6SSI3;O98549;P28386;Q95DZ0;Q8MAT5;Q5TMA6;Q5GLI7;B0YHF2;B2BY81;E2D4N0;O47068;A5X4C4;Q37283;Q8MEB1;Q37320;Q37220;Q09RK5;E2D4N3;P94095;Q9GEN9;O47272;Q7YJP7;Q5VH01;Q6L9Y0;Q6VW25;Q5GLJ2;Q24LK3;Q9GE66;Q9MRX0;B8YHE8;…	21651	113	CID		20.3	14.8583		3	44	26	1	2169.78	-97.0935	5/193	pps_pisum_OE_trypsin_rep1.mgf
	Low	SQGETGEIKGHYLNATAGTCEEMLKRAxFAR	Q9GE66	1	1	CID	X28(C)	15.4	39.5862		8	43	30	1	3371.37	-66.9188	5/349	pps_pisum_OE_trypsin_rep1.mgf
Q9MRX0	18.4	7	7	424	46.9005	7.04932	126.899	1,5-bisphosphate carboxylase/oxygenase large subunit (Fragment) OS=Paeonia suffruticosa GN=rbcL PE=3 SV=2 - [Q9MRX0_PAESU]
	Confidence Icon	Sequence	Protein Accessions	# Proteins	# Protein Groups	Activation Type	Modifications	IonScore	Exp Value	Δ Score	Rank	Identity High	Homology Threshold	Charge	m/z [Da]	ΔM [ppm]	Ions Matched	Spectrum File
	High	TFQGPPHGIQVER	Q6PSM7;Q71N62;Q9GEB9;B3THI4;Q8HT56;Q33514;P93977;O63147;D2CN03;D7F7W4;O63185;O98562;Q4KUD7;Q8WKU6;Q37357;Q33036;Q9GE67;P94074;D8V9A7;D8V9E6;D2KUW9;P28386;Q8ME76;Q95DZ0;Q8MAT5;Q5TMA6;Q5GLI7;B0YHF2;B2BY81;C7A5Y1;E2D4N0;Q9BAH7;O47068;A5X4C4;C6FJT8;Q37283;Q8MEB1;Q37320;Q37220;Q8MFT9;Q09RK5;E2D4N3;P94095;Q9GEN9;O47272;Q95633;O20245;Q7YJP7;Q5VH01;Q6L9Y0;Q6VW25;Q5GLJ2;Q24LK3;C3RXH1;C4MJP0;Q9GE66;Q9MRX0;…	19129	100	CID		111.65	2.41975e-08		5	47		1	1465.66	-62.3617	11/139	pps_pisum_OE_trypsin_rep1.mgf
	High	YGRPLLGcTIKPK	B8YGX4;Q6PSM7;Q71N62;O98435;Q9GEB9;B3THI4;Q8HT56;Q33514;O63147;Q33620;D2CN03;B6GUT8;D7F7W4;O63185;O98562;Q4KUD7;Q8WKU6;Q36637;Q37357;Q33036;Q9GE67;P94074;D8V9A7;D8V9E6;D2KUW9;E0D9P4;Q8HVG8;B5U0R6;O98549;Q8ME76;Q95DZ0;Q5TMA6;Q5GLI7;B2BY81;C7A5Y1;E2D4N0;Q9BAH7;O47068;A5X4C4;C6FJT8;Q37283;Q8MEB1;Q37320;Q37220;Q8MFT9;Q09RK5;E2D4N3;P94095;Q9GEN9;O47272;O20245;Q7YJP7;Q5VH01;Q6L9Y0;Q5GLJ2;Q24LK3;C3RXH1;…	22107	113	CID	C8(Carbamidomethyl)	63.96	0.00156781		7	47		1	1502.73	-78.6868	9/120	pps_pisum_OE_trypsin_rep1.mgf
	Low	LxYYTPDYKTKDTDILAAFR	Q9MRX0	1	1	CID	X2(T)	34.59	0.53703		8	43		1	2394.98	-97.7757	6/198	pps_pisum_OE_trypsin_rep1.mgf
	Low	DKLNKYGRPLLGcTIKPK	B8YGX4;Q6PSM7;Q71N62;O98435;Q9GEB9;B3THI4;Q8HT56;Q33514;O63147;Q33620;D2CN03;B6GUT8;O63185;O98562;Q4KUD7;Q8WKU6;Q36637;Q37357;Q33036;Q9GE67;P94074;D8V9A7;D8V9E6;D2KUW9;E0D9P4;Q8HVG8;B5U0R6;O98549;Q8ME76;Q95DZ0;Q5TMA6;Q5GLI7;B2BY81;E2D4N0;Q9BAH7;O47068;A5X4C4;Q37283;Q8MEB1;Q37320;Q37220;Q8MFT9;Q09RK5;E2D4N3;P94095;Q9GEN9;O47272;O20245;Q7YJP7;Q5VH01;Q6L9Y0;Q5GLJ2;Q24LK3;C3RXH1;C4MJP0;Q9GE66;Q9MRX0;…	21788	104	CID	C13(Carbamidomethyl)	31.67	2.57695		7	47	46	1	2101	-95.2098	11/198	pps_pisum_OE_trypsin_rep1.mgf
	Low	TFQGPPHGIQVERDKLNK	Q6PSM7;Q71N62;Q9GEB9;B3THI4;Q8HT56;Q33514;P93977;O63147;D2CN03;O63185;O98562;Q4KUD7;Q8WKU6;Q37357;Q33036;Q9GE67;P94074;D8V9A7;D8V9E6;D2KUW9;P28386;Q8ME76;Q95DZ0;Q5TMA6;Q5GLI7;B0YHF2;B2BY81;E2D4N0;Q9BAH7;O47068;A5X4C4;Q37283;Q8MEB1;Q37320;Q37220;Q8MFT9;Q09RK5;E2D4N3;P94095;Q9GEN9;O47272;Q95633;O20245;Q7YJP7;Q5VH01;Q6L9Y0;Q6VW25;Q5GLJ2;Q24LK3;C3RXH1;C4MJP0;Q9GE66;Q9MRX0;B8YHE8;C7AF25;O03636;B0YHR3;…	18858	91	CID		20.94	30.995		3	47	30	1	2063.91	-90.4551	10/196	pps_pisum_OE_trypsin_rep1.mgf
	Low	GGLDFTKDDENVNSQPFMR	B8YGX4;Q6PSM7;Q71N62;O98435;Q9GEB9;B3THI4;Q8HT56;P93977;O63147;Q33620;D2CN03;B6GUT8;D7F7W4;O98562;Q8HDA1;Q4KUD7;Q36637;Q37357;Q33036;Q9GE67;P94074;D8V9A7;D8V9E6;Q8HUY5;D2KUW9;E0D9P4;Q8HVG8;Q6SSI3;O98549;P28386;Q95DZ0;Q8MAT5;Q5TMA6;Q5GLI7;B0YHF2;B2BY81;E2D4N0;O47068;A5X4C4;Q37283;Q8MEB1;Q37320;Q37220;Q09RK5;E2D4N3;P94095;Q9GEN9;O47272;Q7YJP7;Q5VH01;Q6L9Y0;Q6VW25;Q5GLJ2;Q24LK3;Q9GE66;Q9MRX0;B8YHE8;…	21651	113	CID		20.3	14.8583		3	44	26	1	2169.78	-97.0935	5/193	pps_pisum_OE_trypsin_rep1.mgf
	Low	NEGRDLAR	B8YGX4;Q9GEB9;Q95CD5;O98562;Q8HDA1;Q4KUD7;Q8WKU6;Q37357;Q9GE67;D2KUW9;E0D9P4;Q8HVG8;O98549;P28386;Q8ME76;Q95DZ0;Q8MAT5;Q5GLI7;C7A5Y1;Q9BAH7;O47068;A5X4C4;Q37283;Q8MEB1;Q37220;Q8MFT9;Q09RK5;Q9GEN9;Q95633;O20245;Q7YJP7;Q6L9Y0;Q6VW25;Q5GLJ2;C3RXH1;C4MJP0;Q9MRX0;B8YHE8;C7AF25;Q09W50;B5SPD9;Q42659;O98359;Q8ME51;A1YB30;Q9GEE4;Q7YKR8;Q7YKH2;Q33047;Q9GEQ2;Q8MDR9;Q6L9Y7;C7AF24;B3XY08;Q8HVI6;Q6JXX4;Q6YLQ8;…	13175	83	CID		15.29	68.7989		5	45	30	1	930.433	-44.8729	4/79	pps_pisum_OE_trypsin_rep1.mgf
B8YHE8	18.44	7	7	423	46.8665	7.04932	126.899	Ribulose-1,5-bisphosphate carboxylase/oxygenase large subunit (Fragment) OS=Schunkea vierlingii GN=rbcL PE=3 SV=1 - [B8YHE8_9ASPA]
	Confidence Icon	Sequence	Protein Accessions	# Proteins	# Protein Groups	Activation Type	Modifications	IonScore	Exp Value	Δ Score	Rank	Identity High	Homology Threshold	Charge	m/z [Da]	ΔM [ppm]	Ions Matched	Spectrum File
	High	TFQGPPHGIQVER	Q6PSM7;Q71N62;Q9GEB9;B3THI4;Q8HT56;Q33514;P93977;O63147;D2CN03;D7F7W4;O63185;O98562;Q4KUD7;Q8WKU6;Q37357;Q33036;Q9GE67;P94074;D8V9A7;D8V9E6;D2KUW9;P28386;Q8ME76;Q95DZ0;Q8MAT5;Q5TMA6;Q5GLI7;B0YHF2;B2BY81;C7A5Y1;E2D4N0;Q9BAH7;O47068;A5X4C4;C6FJT8;Q37283;Q8MEB1;Q37320;Q37220;Q8MFT9;Q09RK5;E2D4N3;P94095;Q9GEN9;O47272;Q95633;O20245;Q7YJP7;Q5VH01;Q6L9Y0;Q6VW25;Q5GLJ2;Q24LK3;C3RXH1;C4MJP0;Q9GE66;Q9MRX0;…	19129	100	CID		111.65	2.41975e-08		5	47		1	1465.66	-62.3617	11/139	pps_pisum_OE_trypsin_rep1.mgf
	High	YGRPLLGcTIKPK	B8YGX4;Q6PSM7;Q71N62;O98435;Q9GEB9;B3THI4;Q8HT56;Q33514;O63147;Q33620;D2CN03;B6GUT8;D7F7W4;O63185;O98562;Q4KUD7;Q8WKU6;Q36637;Q37357;Q33036;Q9GE67;P94074;D8V9A7;D8V9E6;D2KUW9;E0D9P4;Q8HVG8;B5U0R6;O98549;Q8ME76;Q95DZ0;Q5TMA6;Q5GLI7;B2BY81;C7A5Y1;E2D4N0;Q9BAH7;O47068;A5X4C4;C6FJT8;Q37283;Q8MEB1;Q37320;Q37220;Q8MFT9;Q09RK5;E2D4N3;P94095;Q9GEN9;O47272;O20245;Q7YJP7;Q5VH01;Q6L9Y0;Q5GLJ2;Q24LK3;C3RXH1;…	22107	113	CID	C8(Carbamidomethyl)	63.96	0.00156781		7	47		1	1502.73	-78.6868	9/120	pps_pisum_OE_trypsin_rep1.mgf
	Low	LTYYTPDYKTKDTDILAAFR	O47272;B8YHE8;Q5J9S8	146	3	CID		34.59	0.53703		5	43		1	2394.98	-97.7757	6/204	pps_pisum_OE_trypsin_rep1.mgf
	Low	DKLNKYGRPLLGcTIKPK	B8YGX4;Q6PSM7;Q71N62;O98435;Q9GEB9;B3THI4;Q8HT56;Q33514;O63147;Q33620;D2CN03;B6GUT8;O63185;O98562;Q4KUD7;Q8WKU6;Q36637;Q37357;Q33036;Q9GE67;P94074;D8V9A7;D8V9E6;D2KUW9;E0D9P4;Q8HVG8;B5U0R6;O98549;Q8ME76;Q95DZ0;Q5TMA6;Q5GLI7;B2BY81;E2D4N0;Q9BAH7;O47068;A5X4C4;Q37283;Q8MEB1;Q37320;Q37220;Q8MFT9;Q09RK5;E2D4N3;P94095;Q9GEN9;O47272;O20245;Q7YJP7;Q5VH01;Q6L9Y0;Q5GLJ2;Q24LK3;C3RXH1;C4MJP0;Q9GE66;Q9MRX0;…	21788	104	CID	C13(Carbamidomethyl)	31.67	2.57695		7	47	46	1	2101	-95.2098	11/198	pps_pisum_OE_trypsin_rep1.mgf
	Low	TFQGPPHGIQVERDKLNK	Q6PSM7;Q71N62;Q9GEB9;B3THI4;Q8HT56;Q33514;P93977;O63147;D2CN03;O63185;O98562;Q4KUD7;Q8WKU6;Q37357;Q33036;Q9GE67;P94074;D8V9A7;D8V9E6;D2KUW9;P28386;Q8ME76;Q95DZ0;Q5TMA6;Q5GLI7;B0YHF2;B2BY81;E2D4N0;Q9BAH7;O47068;A5X4C4;Q37283;Q8MEB1;Q37320;Q37220;Q8MFT9;Q09RK5;E2D4N3;P94095;Q9GEN9;O47272;Q95633;O20245;Q7YJP7;Q5VH01;Q6L9Y0;Q6VW25;Q5GLJ2;Q24LK3;C3RXH1;C4MJP0;Q9GE66;Q9MRX0;B8YHE8;C7AF25;O03636;B0YHR3;…	18858	91	CID		20.94	30.995		3	47	30	1	2063.91	-90.4551	10/196	pps_pisum_OE_trypsin_rep1.mgf
	Low	GGLDFTKDDENVNSQPFMR	B8YGX4;Q6PSM7;Q71N62;O98435;Q9GEB9;B3THI4;Q8HT56;P93977;O63147;Q33620;D2CN03;B6GUT8;D7F7W4;O98562;Q8HDA1;Q4KUD7;Q36637;Q37357;Q33036;Q9GE67;P94074;D8V9A7;D8V9E6;Q8HUY5;D2KUW9;E0D9P4;Q8HVG8;Q6SSI3;O98549;P28386;Q95DZ0;Q8MAT5;Q5TMA6;Q5GLI7;B0YHF2;B2BY81;E2D4N0;O47068;A5X4C4;Q37283;Q8MEB1;Q37320;Q37220;Q09RK5;E2D4N3;P94095;Q9GEN9;O47272;Q7YJP7;Q5VH01;Q6L9Y0;Q6VW25;Q5GLJ2;Q24LK3;Q9GE66;Q9MRX0;B8YHE8;…	21651	113	CID		20.3	14.8583		3	44	26	1	2169.78	-97.0935	5/193	pps_pisum_OE_trypsin_rep1.mgf
	Low	NEGRDLAR	B8YGX4;Q9GEB9;Q95CD5;O98562;Q8HDA1;Q4KUD7;Q8WKU6;Q37357;Q9GE67;D2KUW9;E0D9P4;Q8HVG8;O98549;P28386;Q8ME76;Q95DZ0;Q8MAT5;Q5GLI7;C7A5Y1;Q9BAH7;O47068;A5X4C4;Q37283;Q8MEB1;Q37220;Q8MFT9;Q09RK5;Q9GEN9;Q95633;O20245;Q7YJP7;Q6L9Y0;Q6VW25;Q5GLJ2;C3RXH1;C4MJP0;Q9MRX0;B8YHE8;C7AF25;Q09W50;B5SPD9;Q42659;O98359;Q8ME51;A1YB30;Q9GEE4;Q7YKR8;Q7YKH2;Q33047;Q9GEQ2;Q8MDR9;Q6L9Y7;C7AF24;B3XY08;Q8HVI6;Q6JXX4;Q6YLQ8;…	13175	83	CID		15.29	68.7989		5	45	30	1	930.433	-44.8729	4/79	pps_pisum_OE_trypsin_rep1.mgf
C7AF25	18.22	7	7	428	47.2757	7.18115	126.899	Ribulose-1,5-bisphosphate carboxylase/oxygenase large subunit (Fragment) OS=Pseudopanax lessonii GN=rbcL PE=3 SV=1 - [C7AF25_9APIA]
	Confidence Icon	Sequence	Protein Accessions	# Proteins	# Protein Groups	Activation Type	Modifications	IonScore	Exp Value	Δ Score	Rank	Identity High	Homology Threshold	Charge	m/z [Da]	ΔM [ppm]	Ions Matched	Spectrum File
	High	TFQGPPHGIQVER	Q6PSM7;Q71N62;Q9GEB9;B3THI4;Q8HT56;Q33514;P93977;O63147;D2CN03;D7F7W4;O63185;O98562;Q4KUD7;Q8WKU6;Q37357;Q33036;Q9GE67;P94074;D8V9A7;D8V9E6;D2KUW9;P28386;Q8ME76;Q95DZ0;Q8MAT5;Q5TMA6;Q5GLI7;B0YHF2;B2BY81;C7A5Y1;E2D4N0;Q9BAH7;O47068;A5X4C4;C6FJT8;Q37283;Q8MEB1;Q37320;Q37220;Q8MFT9;Q09RK5;E2D4N3;P94095;Q9GEN9;O47272;Q95633;O20245;Q7YJP7;Q5VH01;Q6L9Y0;Q6VW25;Q5GLJ2;Q24LK3;C3RXH1;C4MJP0;Q9GE66;Q9MRX0;…	19129	100	CID		111.65	2.41975e-08		5	47		1	1465.66	-62.3617	11/139	pps_pisum_OE_trypsin_rep1.mgf
	High	YGRPLLGcTIKPK	B8YGX4;Q6PSM7;Q71N62;O98435;Q9GEB9;B3THI4;Q8HT56;Q33514;O63147;Q33620;D2CN03;B6GUT8;D7F7W4;O63185;O98562;Q4KUD7;Q8WKU6;Q36637;Q37357;Q33036;Q9GE67;P94074;D8V9A7;D8V9E6;D2KUW9;E0D9P4;Q8HVG8;B5U0R6;O98549;Q8ME76;Q95DZ0;Q5TMA6;Q5GLI7;B2BY81;C7A5Y1;E2D4N0;Q9BAH7;O47068;A5X4C4;C6FJT8;Q37283;Q8MEB1;Q37320;Q37220;Q8MFT9;Q09RK5;E2D4N3;P94095;Q9GEN9;O47272;O20245;Q7YJP7;Q5VH01;Q6L9Y0;Q5GLJ2;Q24LK3;C3RXH1;…	22107	113	CID	C8(Carbamidomethyl)	63.96	0.00156781		7	47		1	1502.73	-78.6868	9/120	pps_pisum_OE_trypsin_rep1.mgf
	Low	LTYYTPDYxTKDTDILAAFR	C7AF25	6	1	CID	X9(K)	34.59	0.53703		6	43		1	2394.98	-97.7757	6/200	pps_pisum_OE_trypsin_rep1.mgf
	Low	DKLNKYGRPLLGcTIKPK	B8YGX4;Q6PSM7;Q71N62;O98435;Q9GEB9;B3THI4;Q8HT56;Q33514;O63147;Q33620;D2CN03;B6GUT8;O63185;O98562;Q4KUD7;Q8WKU6;Q36637;Q37357;Q33036;Q9GE67;P94074;D8V9A7;D8V9E6;D2KUW9;E0D9P4;Q8HVG8;B5U0R6;O98549;Q8ME76;Q95DZ0;Q5TMA6;Q5GLI7;B2BY81;E2D4N0;Q9BAH7;O47068;A5X4C4;Q37283;Q8MEB1;Q37320;Q37220;Q8MFT9;Q09RK5;E2D4N3;P94095;Q9GEN9;O47272;O20245;Q7YJP7;Q5VH01;Q6L9Y0;Q5GLJ2;Q24LK3;C3RXH1;C4MJP0;Q9GE66;Q9MRX0;…	21788	104	CID	C13(Carbamidomethyl)	31.67	2.57695		7	47	46	1	2101	-95.2098	11/198	pps_pisum_OE_trypsin_rep1.mgf
	Low	TFQGPPHGIQVERDKLNK	Q6PSM7;Q71N62;Q9GEB9;B3THI4;Q8HT56;Q33514;P93977;O63147;D2CN03;O63185;O98562;Q4KUD7;Q8WKU6;Q37357;Q33036;Q9GE67;P94074;D8V9A7;D8V9E6;D2KUW9;P28386;Q8ME76;Q95DZ0;Q5TMA6;Q5GLI7;B0YHF2;B2BY81;E2D4N0;Q9BAH7;O47068;A5X4C4;Q37283;Q8MEB1;Q37320;Q37220;Q8MFT9;Q09RK5;E2D4N3;P94095;Q9GEN9;O47272;Q95633;O20245;Q7YJP7;Q5VH01;Q6L9Y0;Q6VW25;Q5GLJ2;Q24LK3;C3RXH1;C4MJP0;Q9GE66;Q9MRX0;B8YHE8;C7AF25;O03636;B0YHR3;…	18858	91	CID		20.94	30.995		3	47	30	1	2063.91	-90.4551	10/196	pps_pisum_OE_trypsin_rep1.mgf
	Low	GGLDFTKDDENVNSQPFMR	B8YGX4;Q6PSM7;Q71N62;O98435;Q9GEB9;B3THI4;Q8HT56;P93977;O63147;Q33620;D2CN03;B6GUT8;D7F7W4;O98562;Q8HDA1;Q4KUD7;Q36637;Q37357;Q33036;Q9GE67;P94074;D8V9A7;D8V9E6;Q8HUY5;D2KUW9;E0D9P4;Q8HVG8;Q6SSI3;O98549;P28386;Q95DZ0;Q8MAT5;Q5TMA6;Q5GLI7;B0YHF2;B2BY81;E2D4N0;O47068;A5X4C4;Q37283;Q8MEB1;Q37320;Q37220;Q09RK5;E2D4N3;P94095;Q9GEN9;O47272;Q7YJP7;Q5VH01;Q6L9Y0;Q6VW25;Q5GLJ2;Q24LK3;Q9GE66;Q9MRX0;B8YHE8;…	21651	113	CID		20.3	14.8583		3	44	26	1	2169.78	-97.0935	5/193	pps_pisum_OE_trypsin_rep1.mgf
	Low	NEGRDLAR	B8YGX4;Q9GEB9;Q95CD5;O98562;Q8HDA1;Q4KUD7;Q8WKU6;Q37357;Q9GE67;D2KUW9;E0D9P4;Q8HVG8;O98549;P28386;Q8ME76;Q95DZ0;Q8MAT5;Q5GLI7;C7A5Y1;Q9BAH7;O47068;A5X4C4;Q37283;Q8MEB1;Q37220;Q8MFT9;Q09RK5;Q9GEN9;Q95633;O20245;Q7YJP7;Q6L9Y0;Q6VW25;Q5GLJ2;C3RXH1;C4MJP0;Q9MRX0;B8YHE8;C7AF25;Q09W50;B5SPD9;Q42659;O98359;Q8ME51;A1YB30;Q9GEE4;Q7YKR8;Q7YKH2;Q33047;Q9GEQ2;Q8MDR9;Q6L9Y7;C7AF24;B3XY08;Q8HVI6;Q6JXX4;Q6YLQ8;…	13175	83	CID		15.29	68.7989		5	45	30	1	930.433	-44.8729	4/79	pps_pisum_OE_trypsin_rep1.mgf
Q09W50	13.43	6	5	432	47.6408	6.25244	126.899	Ribulose-1,5-biphosphate carboxylase/oxygenase large subunit (Fragment) OS=Asterella africana GN=rbcL PE=3 SV=1 - [Q09W50_9MARC]
	Confidence Icon	Sequence	Protein Accessions	# Proteins	# Protein Groups	Activation Type	Modifications	IonScore	Exp Value	Δ Score	Rank	Identity High	Homology Threshold	Charge	m/z [Da]	ΔM [ppm]	Ions Matched	Spectrum File
	High	TFQGPPHGIQVER	Q6PSM7;Q71N62;Q9GEB9;B3THI4;Q8HT56;Q33514;P93977;O63147;D2CN03;D7F7W4;O63185;O98562;Q4KUD7;Q8WKU6;Q37357;Q33036;Q9GE67;P94074;D8V9A7;D8V9E6;D2KUW9;P28386;Q8ME76;Q95DZ0;Q8MAT5;Q5TMA6;Q5GLI7;B0YHF2;B2BY81;C7A5Y1;E2D4N0;Q9BAH7;O47068;A5X4C4;C6FJT8;Q37283;Q8MEB1;Q37320;Q37220;Q8MFT9;Q09RK5;E2D4N3;P94095;Q9GEN9;O47272;Q95633;O20245;Q7YJP7;Q5VH01;Q6L9Y0;Q6VW25;Q5GLJ2;Q24LK3;C3RXH1;C4MJP0;Q9GE66;Q9MRX0;…	19129	100	CID		111.65	2.41975e-08		5	47		1	1465.66	-62.3617	11/139	pps_pisum_OE_trypsin_rep1.mgf
	High	YGRPxLGcTIKPK	Q09W50;Q7YKH2	15	2	CID	X5(I), C8(Carbamidomethyl)	63.96	0.00156781		5	47		1	1502.73	-78.6868	9/120	pps_pisum_OE_trypsin_rep1.mgf
	Low	TFQGPPHGIQVERDKxNK	Q09W50;A4H1B1	5	2	CID	X16(I)	20.94	30.995		2	47	30	1	2063.91	-90.4551	10/196	pps_pisum_OE_trypsin_rep1.mgf
	Low	TFQGPPHGIQVERDKxNK	Q09W50;A4H1B1	5	2	CID	X16(L)	20.94	30.995		5	47	30	1	2063.91	-90.4551	10/196	pps_pisum_OE_trypsin_rep1.mgf
	Low	GGLDFTKDDENVNSQPFMR	B8YGX4;Q6PSM7;Q71N62;O98435;Q9GEB9;B3THI4;Q8HT56;P93977;O63147;Q33620;D2CN03;B6GUT8;D7F7W4;O98562;Q8HDA1;Q4KUD7;Q36637;Q37357;Q33036;Q9GE67;P94074;D8V9A7;D8V9E6;Q8HUY5;D2KUW9;E0D9P4;Q8HVG8;Q6SSI3;O98549;P28386;Q95DZ0;Q8MAT5;Q5TMA6;Q5GLI7;B0YHF2;B2BY81;E2D4N0;O47068;A5X4C4;Q37283;Q8MEB1;Q37320;Q37220;Q09RK5;E2D4N3;P94095;Q9GEN9;O47272;Q7YJP7;Q5VH01;Q6L9Y0;Q6VW25;Q5GLJ2;Q24LK3;Q9GE66;Q9MRX0;B8YHE8;…	21651	113	CID		20.3	14.8583		3	44	26	1	2169.78	-97.0935	5/193	pps_pisum_OE_trypsin_rep1.mgf
	Low	NEGRDLAR	B8YGX4;Q9GEB9;Q95CD5;O98562;Q8HDA1;Q4KUD7;Q8WKU6;Q37357;Q9GE67;D2KUW9;E0D9P4;Q8HVG8;O98549;P28386;Q8ME76;Q95DZ0;Q8MAT5;Q5GLI7;C7A5Y1;Q9BAH7;O47068;A5X4C4;Q37283;Q8MEB1;Q37220;Q8MFT9;Q09RK5;Q9GEN9;Q95633;O20245;Q7YJP7;Q6L9Y0;Q6VW25;Q5GLJ2;C3RXH1;C4MJP0;Q9MRX0;B8YHE8;C7AF25;Q09W50;B5SPD9;Q42659;O98359;Q8ME51;A1YB30;Q9GEE4;Q7YKR8;Q7YKH2;Q33047;Q9GEQ2;Q8MDR9;Q6L9Y7;C7AF24;B3XY08;Q8HVI6;Q6JXX4;Q6YLQ8;…	13175	83	CID		15.29	68.7989		5	45	30	1	930.433	-44.8729	4/79	pps_pisum_OE_trypsin_rep1.mgf
O03636	17.24	6	6	406	44.8606	7.37158	126.899	Ribulose-1,5-bisphosphate carboxylase/oxygenase large subunit (Fragment) OS=Geranium richardsonii GN=rbcL PE=4 SV=3 - [O03636_9ROSI]
	Confidence Icon	Sequence	Protein Accessions	# Proteins	# Protein Groups	Activation Type	Modifications	IonScore	Exp Value	Δ Score	Rank	Identity High	Homology Threshold	Charge	m/z [Da]	ΔM [ppm]	Ions Matched	Spectrum File
	High	TFQGPPHGIQVER	Q6PSM7;Q71N62;Q9GEB9;B3THI4;Q8HT56;Q33514;P93977;O63147;D2CN03;D7F7W4;O63185;O98562;Q4KUD7;Q8WKU6;Q37357;Q33036;Q9GE67;P94074;D8V9A7;D8V9E6;D2KUW9;P28386;Q8ME76;Q95DZ0;Q8MAT5;Q5TMA6;Q5GLI7;B0YHF2;B2BY81;C7A5Y1;E2D4N0;Q9BAH7;O47068;A5X4C4;C6FJT8;Q37283;Q8MEB1;Q37320;Q37220;Q8MFT9;Q09RK5;E2D4N3;P94095;Q9GEN9;O47272;Q95633;O20245;Q7YJP7;Q5VH01;Q6L9Y0;Q6VW25;Q5GLJ2;Q24LK3;C3RXH1;C4MJP0;Q9GE66;Q9MRX0;…	19129	100	CID		111.65	2.41975e-08		5	47		1	1465.66	-62.3617	11/139	pps_pisum_OE_trypsin_rep1.mgf
	High	YGRPLLGcTIKPK	B8YGX4;Q6PSM7;Q71N62;O98435;Q9GEB9;B3THI4;Q8HT56;Q33514;O63147;Q33620;D2CN03;B6GUT8;D7F7W4;O63185;O98562;Q4KUD7;Q8WKU6;Q36637;Q37357;Q33036;Q9GE67;P94074;D8V9A7;D8V9E6;D2KUW9;E0D9P4;Q8HVG8;B5U0R6;O98549;Q8ME76;Q95DZ0;Q5TMA6;Q5GLI7;B2BY81;C7A5Y1;E2D4N0;Q9BAH7;O47068;A5X4C4;C6FJT8;Q37283;Q8MEB1;Q37320;Q37220;Q8MFT9;Q09RK5;E2D4N3;P94095;Q9GEN9;O47272;O20245;Q7YJP7;Q5VH01;Q6L9Y0;Q5GLJ2;Q24LK3;C3RXH1;…	22107	113	CID	C8(Carbamidomethyl)	63.96	0.00156781		7	47		1	1502.73	-78.6868	9/120	pps_pisum_OE_trypsin_rep1.mgf
	Low	LTYYTPDYETKDTDIxAAFR	O03636	1	1	CID	X16(I)	33	0.892865		10	44		1	2395.99	-73.0392	7/200	pps_pisum_OE_trypsin_rep1.mgf
	Low	DKLNKYGRPLLGcTIKPK	B8YGX4;Q6PSM7;Q71N62;O98435;Q9GEB9;B3THI4;Q8HT56;Q33514;O63147;Q33620;D2CN03;B6GUT8;O63185;O98562;Q4KUD7;Q8WKU6;Q36637;Q37357;Q33036;Q9GE67;P94074;D8V9A7;D8V9E6;D2KUW9;E0D9P4;Q8HVG8;B5U0R6;O98549;Q8ME76;Q95DZ0;Q5TMA6;Q5GLI7;B2BY81;E2D4N0;Q9BAH7;O47068;A5X4C4;Q37283;Q8MEB1;Q37320;Q37220;Q8MFT9;Q09RK5;E2D4N3;P94095;Q9GEN9;O47272;O20245;Q7YJP7;Q5VH01;Q6L9Y0;Q5GLJ2;Q24LK3;C3RXH1;C4MJP0;Q9GE66;Q9MRX0;…	21788	104	CID	C13(Carbamidomethyl)	31.67	2.57695		7	47	46	1	2101	-95.2098	11/198	pps_pisum_OE_trypsin_rep1.mgf
	Low	TFQGPPHGIQVERDKLNK	Q6PSM7;Q71N62;Q9GEB9;B3THI4;Q8HT56;Q33514;P93977;O63147;D2CN03;O63185;O98562;Q4KUD7;Q8WKU6;Q37357;Q33036;Q9GE67;P94074;D8V9A7;D8V9E6;D2KUW9;P28386;Q8ME76;Q95DZ0;Q5TMA6;Q5GLI7;B0YHF2;B2BY81;E2D4N0;Q9BAH7;O47068;A5X4C4;Q37283;Q8MEB1;Q37320;Q37220;Q8MFT9;Q09RK5;E2D4N3;P94095;Q9GEN9;O47272;Q95633;O20245;Q7YJP7;Q5VH01;Q6L9Y0;Q6VW25;Q5GLJ2;Q24LK3;C3RXH1;C4MJP0;Q9GE66;Q9MRX0;B8YHE8;C7AF25;O03636;B0YHR3;…	18858	91	CID		20.94	30.995		3	47	30	1	2063.91	-90.4551	10/196	pps_pisum_OE_trypsin_rep1.mgf
	Low	GGLDFTKDDENVNSQPFMR	B8YGX4;Q6PSM7;Q71N62;O98435;Q9GEB9;B3THI4;Q8HT56;P93977;O63147;Q33620;D2CN03;B6GUT8;D7F7W4;O98562;Q8HDA1;Q4KUD7;Q36637;Q37357;Q33036;Q9GE67;P94074;D8V9A7;D8V9E6;Q8HUY5;D2KUW9;E0D9P4;Q8HVG8;Q6SSI3;O98549;P28386;Q95DZ0;Q8MAT5;Q5TMA6;Q5GLI7;B0YHF2;B2BY81;E2D4N0;O47068;A5X4C4;Q37283;Q8MEB1;Q37320;Q37220;Q09RK5;E2D4N3;P94095;Q9GEN9;O47272;Q7YJP7;Q5VH01;Q6L9Y0;Q6VW25;Q5GLJ2;Q24LK3;Q9GE66;Q9MRX0;B8YHE8;…	21651	113	CID		20.3	14.8583		3	44	26	1	2169.78	-97.0935	5/193	pps_pisum_OE_trypsin_rep1.mgf
B5SPD9	22.54	7	7	426	47.3635	6.59521	126.899	Ribulose-1,5-bisphosphate carboxylase/oxygenase large subunit (Fragment) OS=Nymphoides cordata GN=rbcL PE=3 SV=1 - [B5SPD9_9ASTR]
	Confidence Icon	Sequence	Protein Accessions	# Proteins	# Protein Groups	Activation Type	Modifications	IonScore	Exp Value	Δ Score	Rank	Identity High	Homology Threshold	Charge	m/z [Da]	ΔM [ppm]	Ions Matched	Spectrum File
	High	TFQGPPHGIQVER	Q6PSM7;Q71N62;Q9GEB9;B3THI4;Q8HT56;Q33514;P93977;O63147;D2CN03;D7F7W4;O63185;O98562;Q4KUD7;Q8WKU6;Q37357;Q33036;Q9GE67;P94074;D8V9A7;D8V9E6;D2KUW9;P28386;Q8ME76;Q95DZ0;Q8MAT5;Q5TMA6;Q5GLI7;B0YHF2;B2BY81;C7A5Y1;E2D4N0;Q9BAH7;O47068;A5X4C4;C6FJT8;Q37283;Q8MEB1;Q37320;Q37220;Q8MFT9;Q09RK5;E2D4N3;P94095;Q9GEN9;O47272;Q95633;O20245;Q7YJP7;Q5VH01;Q6L9Y0;Q6VW25;Q5GLJ2;Q24LK3;C3RXH1;C4MJP0;Q9GE66;Q9MRX0;…	19129	100	CID		111.65	2.41975e-08		5	47		1	1465.66	-62.3617	11/139	pps_pisum_OE_trypsin_rep1.mgf
	High	YGRPLLGcTIKPK	B8YGX4;Q6PSM7;Q71N62;O98435;Q9GEB9;B3THI4;Q8HT56;Q33514;O63147;Q33620;D2CN03;B6GUT8;D7F7W4;O63185;O98562;Q4KUD7;Q8WKU6;Q36637;Q37357;Q33036;Q9GE67;P94074;D8V9A7;D8V9E6;D2KUW9;E0D9P4;Q8HVG8;B5U0R6;O98549;Q8ME76;Q95DZ0;Q5TMA6;Q5GLI7;B2BY81;C7A5Y1;E2D4N0;Q9BAH7;O47068;A5X4C4;C6FJT8;Q37283;Q8MEB1;Q37320;Q37220;Q8MFT9;Q09RK5;E2D4N3;P94095;Q9GEN9;O47272;O20245;Q7YJP7;Q5VH01;Q6L9Y0;Q5GLJ2;Q24LK3;C3RXH1;…	22107	113	CID	C8(Carbamidomethyl)	63.96	0.00156781		7	47		1	1502.73	-78.6868	9/120	pps_pisum_OE_trypsin_rep1.mgf
	Medium	VTPQPGVPPEEAGAAVAAESSTGTWTTVWTDGxTSLDR	O63147;B5SPD9	2	2	CID	X33(N)	43.4	0.0769234		4	44		1	3855.62	-55.5795	12/435	pps_pisum_OE_trypsin_rep1.mgf
	Low	DKLNKYGRPLLGcTIKPK	B8YGX4;Q6PSM7;Q71N62;O98435;Q9GEB9;B3THI4;Q8HT56;Q33514;O63147;Q33620;D2CN03;B6GUT8;O63185;O98562;Q4KUD7;Q8WKU6;Q36637;Q37357;Q33036;Q9GE67;P94074;D8V9A7;D8V9E6;D2KUW9;E0D9P4;Q8HVG8;B5U0R6;O98549;Q8ME76;Q95DZ0;Q5TMA6;Q5GLI7;B2BY81;E2D4N0;Q9BAH7;O47068;A5X4C4;Q37283;Q8MEB1;Q37320;Q37220;Q8MFT9;Q09RK5;E2D4N3;P94095;Q9GEN9;O47272;O20245;Q7YJP7;Q5VH01;Q6L9Y0;Q5GLJ2;Q24LK3;C3RXH1;C4MJP0;Q9GE66;Q9MRX0;…	21788	104	CID	C13(Carbamidomethyl)	31.67	2.57695		7	47	46	1	2101	-95.2098	11/198	pps_pisum_OE_trypsin_rep1.mgf
	Low	TFQGPPHGIQVERDKLNK	Q6PSM7;Q71N62;Q9GEB9;B3THI4;Q8HT56;Q33514;P93977;O63147;D2CN03;O63185;O98562;Q4KUD7;Q8WKU6;Q37357;Q33036;Q9GE67;P94074;D8V9A7;D8V9E6;D2KUW9;P28386;Q8ME76;Q95DZ0;Q5TMA6;Q5GLI7;B0YHF2;B2BY81;E2D4N0;Q9BAH7;O47068;A5X4C4;Q37283;Q8MEB1;Q37320;Q37220;Q8MFT9;Q09RK5;E2D4N3;P94095;Q9GEN9;O47272;Q95633;O20245;Q7YJP7;Q5VH01;Q6L9Y0;Q6VW25;Q5GLJ2;Q24LK3;C3RXH1;C4MJP0;Q9GE66;Q9MRX0;B8YHE8;C7AF25;O03636;B0YHR3;…	18858	91	CID		20.94	30.995		3	47	30	1	2063.91	-90.4551	10/196	pps_pisum_OE_trypsin_rep1.mgf
	Low	GGLDFTKDDENVNSQPFMR	B8YGX4;Q6PSM7;Q71N62;O98435;Q9GEB9;B3THI4;Q8HT56;P93977;O63147;Q33620;D2CN03;B6GUT8;D7F7W4;O98562;Q8HDA1;Q4KUD7;Q36637;Q37357;Q33036;Q9GE67;P94074;D8V9A7;D8V9E6;Q8HUY5;D2KUW9;E0D9P4;Q8HVG8;Q6SSI3;O98549;P28386;Q95DZ0;Q8MAT5;Q5TMA6;Q5GLI7;B0YHF2;B2BY81;E2D4N0;O47068;A5X4C4;Q37283;Q8MEB1;Q37320;Q37220;Q09RK5;E2D4N3;P94095;Q9GEN9;O47272;Q7YJP7;Q5VH01;Q6L9Y0;Q6VW25;Q5GLJ2;Q24LK3;Q9GE66;Q9MRX0;B8YHE8;…	21651	113	CID		20.3	14.8583		3	44	26	1	2169.78	-97.0935	5/193	pps_pisum_OE_trypsin_rep1.mgf
	Low	NEGRDLAR	B8YGX4;Q9GEB9;Q95CD5;O98562;Q8HDA1;Q4KUD7;Q8WKU6;Q37357;Q9GE67;D2KUW9;E0D9P4;Q8HVG8;O98549;P28386;Q8ME76;Q95DZ0;Q8MAT5;Q5GLI7;C7A5Y1;Q9BAH7;O47068;A5X4C4;Q37283;Q8MEB1;Q37220;Q8MFT9;Q09RK5;Q9GEN9;Q95633;O20245;Q7YJP7;Q6L9Y0;Q6VW25;Q5GLJ2;C3RXH1;C4MJP0;Q9MRX0;B8YHE8;C7AF25;Q09W50;B5SPD9;Q42659;O98359;Q8ME51;A1YB30;Q9GEE4;Q7YKR8;Q7YKH2;Q33047;Q9GEQ2;Q8MDR9;Q6L9Y7;C7AF24;B3XY08;Q8HVI6;Q6JXX4;Q6YLQ8;…	13175	83	CID		15.29	68.7989		5	45	30	1	930.433	-44.8729	4/79	pps_pisum_OE_trypsin_rep1.mgf
Q42659	15.79	7	7	475	52.6302	6.68311	126.899	Ribulose-1,5-bisphosphate carboxylase/oxygenase large subunit OS=Circaea alpina GN=rbcL PE=2 SV=1 - [Q42659_CIRAL]
	Confidence Icon	Sequence	Protein Accessions	# Proteins	# Protein Groups	Activation Type	Modifications	IonScore	Exp Value	Δ Score	Rank	Identity High	Homology Threshold	Charge	m/z [Da]	ΔM [ppm]	Ions Matched	Spectrum File
	High	TFQGPPHGIQVER	Q6PSM7;Q71N62;Q9GEB9;B3THI4;Q8HT56;Q33514;P93977;O63147;D2CN03;D7F7W4;O63185;O98562;Q4KUD7;Q8WKU6;Q37357;Q33036;Q9GE67;P94074;D8V9A7;D8V9E6;D2KUW9;P28386;Q8ME76;Q95DZ0;Q8MAT5;Q5TMA6;Q5GLI7;B0YHF2;B2BY81;C7A5Y1;E2D4N0;Q9BAH7;O47068;A5X4C4;C6FJT8;Q37283;Q8MEB1;Q37320;Q37220;Q8MFT9;Q09RK5;E2D4N3;P94095;Q9GEN9;O47272;Q95633;O20245;Q7YJP7;Q5VH01;Q6L9Y0;Q6VW25;Q5GLJ2;Q24LK3;C3RXH1;C4MJP0;Q9GE66;Q9MRX0;…	19129	100	CID		111.65	2.41975e-08		5	47		1	1465.66	-62.3617	11/139	pps_pisum_OE_trypsin_rep1.mgf
	High	YGRPLLGcTIKPK	B8YGX4;Q6PSM7;Q71N62;O98435;Q9GEB9;B3THI4;Q8HT56;Q33514;O63147;Q33620;D2CN03;B6GUT8;D7F7W4;O63185;O98562;Q4KUD7;Q8WKU6;Q36637;Q37357;Q33036;Q9GE67;P94074;D8V9A7;D8V9E6;D2KUW9;E0D9P4;Q8HVG8;B5U0R6;O98549;Q8ME76;Q95DZ0;Q5TMA6;Q5GLI7;B2BY81;C7A5Y1;E2D4N0;Q9BAH7;O47068;A5X4C4;C6FJT8;Q37283;Q8MEB1;Q37320;Q37220;Q8MFT9;Q09RK5;E2D4N3;P94095;Q9GEN9;O47272;O20245;Q7YJP7;Q5VH01;Q6L9Y0;Q5GLJ2;Q24LK3;C3RXH1;…	22107	113	CID	C8(Carbamidomethyl)	63.96	0.00156781		7	47		1	1502.73	-78.6868	9/120	pps_pisum_OE_trypsin_rep1.mgf
	Low	DKLNKYGRPLLGcTIKPK	B8YGX4;Q6PSM7;Q71N62;O98435;Q9GEB9;B3THI4;Q8HT56;Q33514;O63147;Q33620;D2CN03;B6GUT8;O63185;O98562;Q4KUD7;Q8WKU6;Q36637;Q37357;Q33036;Q9GE67;P94074;D8V9A7;D8V9E6;D2KUW9;E0D9P4;Q8HVG8;B5U0R6;O98549;Q8ME76;Q95DZ0;Q5TMA6;Q5GLI7;B2BY81;E2D4N0;Q9BAH7;O47068;A5X4C4;Q37283;Q8MEB1;Q37320;Q37220;Q8MFT9;Q09RK5;E2D4N3;P94095;Q9GEN9;O47272;O20245;Q7YJP7;Q5VH01;Q6L9Y0;Q5GLJ2;Q24LK3;C3RXH1;C4MJP0;Q9GE66;Q9MRX0;…	21788	104	CID	C13(Carbamidomethyl)	31.67	2.57695		7	47	46	1	2101	-95.2098	11/198	pps_pisum_OE_trypsin_rep1.mgf
	Low	TFQGPPHGIQVERDKLNK	Q6PSM7;Q71N62;Q9GEB9;B3THI4;Q8HT56;Q33514;P93977;O63147;D2CN03;O63185;O98562;Q4KUD7;Q8WKU6;Q37357;Q33036;Q9GE67;P94074;D8V9A7;D8V9E6;D2KUW9;P28386;Q8ME76;Q95DZ0;Q5TMA6;Q5GLI7;B0YHF2;B2BY81;E2D4N0;Q9BAH7;O47068;A5X4C4;Q37283;Q8MEB1;Q37320;Q37220;Q8MFT9;Q09RK5;E2D4N3;P94095;Q9GEN9;O47272;Q95633;O20245;Q7YJP7;Q5VH01;Q6L9Y0;Q6VW25;Q5GLJ2;Q24LK3;C3RXH1;C4MJP0;Q9GE66;Q9MRX0;B8YHE8;C7AF25;O03636;B0YHR3;…	18858	91	CID		20.94	30.995		3	47	30	1	2063.91	-90.4551	10/196	pps_pisum_OE_trypsin_rep1.mgf
	Low	GGLDFTKDDENVNSQPFMR	B8YGX4;Q6PSM7;Q71N62;O98435;Q9GEB9;B3THI4;Q8HT56;P93977;O63147;Q33620;D2CN03;B6GUT8;D7F7W4;O98562;Q8HDA1;Q4KUD7;Q36637;Q37357;Q33036;Q9GE67;P94074;D8V9A7;D8V9E6;Q8HUY5;D2KUW9;E0D9P4;Q8HVG8;Q6SSI3;O98549;P28386;Q95DZ0;Q8MAT5;Q5TMA6;Q5GLI7;B0YHF2;B2BY81;E2D4N0;O47068;A5X4C4;Q37283;Q8MEB1;Q37320;Q37220;Q09RK5;E2D4N3;P94095;Q9GEN9;O47272;Q7YJP7;Q5VH01;Q6L9Y0;Q6VW25;Q5GLJ2;Q24LK3;Q9GE66;Q9MRX0;B8YHE8;…	21651	113	CID		20.3	14.8583		3	44	26	1	2169.78	-97.0935	5/193	pps_pisum_OE_trypsin_rep1.mgf
	Low	NEGRDLAR	B8YGX4;Q9GEB9;Q95CD5;O98562;Q8HDA1;Q4KUD7;Q8WKU6;Q37357;Q9GE67;D2KUW9;E0D9P4;Q8HVG8;O98549;P28386;Q8ME76;Q95DZ0;Q8MAT5;Q5GLI7;C7A5Y1;Q9BAH7;O47068;A5X4C4;Q37283;Q8MEB1;Q37220;Q8MFT9;Q09RK5;Q9GEN9;Q95633;O20245;Q7YJP7;Q6L9Y0;Q6VW25;Q5GLJ2;C3RXH1;C4MJP0;Q9MRX0;B8YHE8;C7AF25;Q09W50;B5SPD9;Q42659;O98359;Q8ME51;A1YB30;Q9GEE4;Q7YKR8;Q7YKH2;Q33047;Q9GEQ2;Q8MDR9;Q6L9Y7;C7AF24;B3XY08;Q8HVI6;Q6JXX4;Q6YLQ8;…	13175	83	CID		15.29	68.7989		5	45	30	1	930.433	-44.8729	4/79	pps_pisum_OE_trypsin_rep1.mgf
	Low	GHYLNATxGTCEEmMKR	Q42659	1	1	CID	X8(S), M14(Oxidation)	11.71	95.4727		10	43	27	1	1943.78	-33.0883	7/168	pps_pisum_OE_trypsin_rep1.mgf
O98359	13.18	6	6	440	48.6635	6.88818	126.899	Ribulose-bisphosphate carboxylase large subunit (Fragment) OS=Encalypta procera GN=rbcL PE=3 SV=1 - [O98359_9BRYO]
	Confidence Icon	Sequence	Protein Accessions	# Proteins	# Protein Groups	Activation Type	Modifications	IonScore	Exp Value	Δ Score	Rank	Identity High	Homology Threshold	Charge	m/z [Da]	ΔM [ppm]	Ions Matched	Spectrum File
	High	TFQGPPHGIQVER	Q6PSM7;Q71N62;Q9GEB9;B3THI4;Q8HT56;Q33514;P93977;O63147;D2CN03;D7F7W4;O63185;O98562;Q4KUD7;Q8WKU6;Q37357;Q33036;Q9GE67;P94074;D8V9A7;D8V9E6;D2KUW9;P28386;Q8ME76;Q95DZ0;Q8MAT5;Q5TMA6;Q5GLI7;B0YHF2;B2BY81;C7A5Y1;E2D4N0;Q9BAH7;O47068;A5X4C4;C6FJT8;Q37283;Q8MEB1;Q37320;Q37220;Q8MFT9;Q09RK5;E2D4N3;P94095;Q9GEN9;O47272;Q95633;O20245;Q7YJP7;Q5VH01;Q6L9Y0;Q6VW25;Q5GLJ2;Q24LK3;C3RXH1;C4MJP0;Q9GE66;Q9MRX0;…	19129	100	CID		111.65	2.41975e-08		5	47		1	1465.66	-62.3617	11/139	pps_pisum_OE_trypsin_rep1.mgf
	High	YGRPLLGcTxKPK	Q8MAT5;O98359;Q5I972;Q8MCX6	13	4	CID	C8(Carbamidomethyl), X10(I)	63.96	0.00156781		10	47		1	1502.73	-78.6868	9/120	pps_pisum_OE_trypsin_rep1.mgf
	Low	DKLNKYGRPLLGcTxKPK	O98359;Q5I972	10	2	CID	C13(Carbamidomethyl), X15(I)	31.67	2.57695		10	47	46	1	2101	-95.2098	11/198	pps_pisum_OE_trypsin_rep1.mgf
	Low	TFQGPPHGIQVERDKLNK	Q6PSM7;Q71N62;Q9GEB9;B3THI4;Q8HT56;Q33514;P93977;O63147;D2CN03;O63185;O98562;Q4KUD7;Q8WKU6;Q37357;Q33036;Q9GE67;P94074;D8V9A7;D8V9E6;D2KUW9;P28386;Q8ME76;Q95DZ0;Q5TMA6;Q5GLI7;B0YHF2;B2BY81;E2D4N0;Q9BAH7;O47068;A5X4C4;Q37283;Q8MEB1;Q37320;Q37220;Q8MFT9;Q09RK5;E2D4N3;P94095;Q9GEN9;O47272;Q95633;O20245;Q7YJP7;Q5VH01;Q6L9Y0;Q6VW25;Q5GLJ2;Q24LK3;C3RXH1;C4MJP0;Q9GE66;Q9MRX0;B8YHE8;C7AF25;O03636;B0YHR3;…	18858	91	CID		20.94	30.995		3	47	30	1	2063.91	-90.4551	10/196	pps_pisum_OE_trypsin_rep1.mgf
	Low	GGLDFTKDDENVNSQPFMR	B8YGX4;Q6PSM7;Q71N62;O98435;Q9GEB9;B3THI4;Q8HT56;P93977;O63147;Q33620;D2CN03;B6GUT8;D7F7W4;O98562;Q8HDA1;Q4KUD7;Q36637;Q37357;Q33036;Q9GE67;P94074;D8V9A7;D8V9E6;Q8HUY5;D2KUW9;E0D9P4;Q8HVG8;Q6SSI3;O98549;P28386;Q95DZ0;Q8MAT5;Q5TMA6;Q5GLI7;B0YHF2;B2BY81;E2D4N0;O47068;A5X4C4;Q37283;Q8MEB1;Q37320;Q37220;Q09RK5;E2D4N3;P94095;Q9GEN9;O47272;Q7YJP7;Q5VH01;Q6L9Y0;Q6VW25;Q5GLJ2;Q24LK3;Q9GE66;Q9MRX0;B8YHE8;…	21651	113	CID		20.3	14.8583		3	44	26	1	2169.78	-97.0935	5/193	pps_pisum_OE_trypsin_rep1.mgf
	Low	NEGRDLAR	B8YGX4;Q9GEB9;Q95CD5;O98562;Q8HDA1;Q4KUD7;Q8WKU6;Q37357;Q9GE67;D2KUW9;E0D9P4;Q8HVG8;O98549;P28386;Q8ME76;Q95DZ0;Q8MAT5;Q5GLI7;C7A5Y1;Q9BAH7;O47068;A5X4C4;Q37283;Q8MEB1;Q37220;Q8MFT9;Q09RK5;Q9GEN9;Q95633;O20245;Q7YJP7;Q6L9Y0;Q6VW25;Q5GLJ2;C3RXH1;C4MJP0;Q9MRX0;B8YHE8;C7AF25;Q09W50;B5SPD9;Q42659;O98359;Q8ME51;A1YB30;Q9GEE4;Q7YKR8;Q7YKH2;Q33047;Q9GEQ2;Q8MDR9;Q6L9Y7;C7AF24;B3XY08;Q8HVI6;Q6JXX4;Q6YLQ8;…	13175	83	CID		15.29	68.7989		5	45	30	1	930.433	-44.8729	4/79	pps_pisum_OE_trypsin_rep1.mgf
Q8ME51	16.2	7	7	463	51.2876	6.58057	126.899	Ribulose-1,5-bisphosphate carboxylase/oxygenase large subunit (Fragment) OS=Pentaphylax euryoides GN=rbcL PE=3 SV=1 - [Q8ME51_9ERIC]
	Confidence Icon	Sequence	Protein Accessions	# Proteins	# Protein Groups	Activation Type	Modifications	IonScore	Exp Value	Δ Score	Rank	Identity High	Homology Threshold	Charge	m/z [Da]	ΔM [ppm]	Ions Matched	Spectrum File
	High	TFQGPPHGIQVER	Q6PSM7;Q71N62;Q9GEB9;B3THI4;Q8HT56;Q33514;P93977;O63147;D2CN03;D7F7W4;O63185;O98562;Q4KUD7;Q8WKU6;Q37357;Q33036;Q9GE67;P94074;D8V9A7;D8V9E6;D2KUW9;P28386;Q8ME76;Q95DZ0;Q8MAT5;Q5TMA6;Q5GLI7;B0YHF2;B2BY81;C7A5Y1;E2D4N0;Q9BAH7;O47068;A5X4C4;C6FJT8;Q37283;Q8MEB1;Q37320;Q37220;Q8MFT9;Q09RK5;E2D4N3;P94095;Q9GEN9;O47272;Q95633;O20245;Q7YJP7;Q5VH01;Q6L9Y0;Q6VW25;Q5GLJ2;Q24LK3;C3RXH1;C4MJP0;Q9GE66;Q9MRX0;…	19129	100	CID		111.65	2.41975e-08		5	47		1	1465.66	-62.3617	11/139	pps_pisum_OE_trypsin_rep1.mgf
	High	YGRPLLGcTIKPK	B8YGX4;Q6PSM7;Q71N62;O98435;Q9GEB9;B3THI4;Q8HT56;Q33514;O63147;Q33620;D2CN03;B6GUT8;D7F7W4;O63185;O98562;Q4KUD7;Q8WKU6;Q36637;Q37357;Q33036;Q9GE67;P94074;D8V9A7;D8V9E6;D2KUW9;E0D9P4;Q8HVG8;B5U0R6;O98549;Q8ME76;Q95DZ0;Q5TMA6;Q5GLI7;B2BY81;C7A5Y1;E2D4N0;Q9BAH7;O47068;A5X4C4;C6FJT8;Q37283;Q8MEB1;Q37320;Q37220;Q8MFT9;Q09RK5;E2D4N3;P94095;Q9GEN9;O47272;O20245;Q7YJP7;Q5VH01;Q6L9Y0;Q5GLJ2;Q24LK3;C3RXH1;…	22107	113	CID	C8(Carbamidomethyl)	63.96	0.00156781		7	47		1	1502.73	-78.6868	9/120	pps_pisum_OE_trypsin_rep1.mgf
	Low	DKLNKYGRPLLGcTIKPK	B8YGX4;Q6PSM7;Q71N62;O98435;Q9GEB9;B3THI4;Q8HT56;Q33514;O63147;Q33620;D2CN03;B6GUT8;O63185;O98562;Q4KUD7;Q8WKU6;Q36637;Q37357;Q33036;Q9GE67;P94074;D8V9A7;D8V9E6;D2KUW9;E0D9P4;Q8HVG8;B5U0R6;O98549;Q8ME76;Q95DZ0;Q5TMA6;Q5GLI7;B2BY81;E2D4N0;Q9BAH7;O47068;A5X4C4;Q37283;Q8MEB1;Q37320;Q37220;Q8MFT9;Q09RK5;E2D4N3;P94095;Q9GEN9;O47272;O20245;Q7YJP7;Q5VH01;Q6L9Y0;Q5GLJ2;Q24LK3;C3RXH1;C4MJP0;Q9GE66;Q9MRX0;…	21788	104	CID	C13(Carbamidomethyl)	31.67	2.57695		7	47	46	1	2101	-95.2098	11/198	pps_pisum_OE_trypsin_rep1.mgf
	Low	TFQGPPHGIQVERDKLNK	Q6PSM7;Q71N62;Q9GEB9;B3THI4;Q8HT56;Q33514;P93977;O63147;D2CN03;O63185;O98562;Q4KUD7;Q8WKU6;Q37357;Q33036;Q9GE67;P94074;D8V9A7;D8V9E6;D2KUW9;P28386;Q8ME76;Q95DZ0;Q5TMA6;Q5GLI7;B0YHF2;B2BY81;E2D4N0;Q9BAH7;O47068;A5X4C4;Q37283;Q8MEB1;Q37320;Q37220;Q8MFT9;Q09RK5;E2D4N3;P94095;Q9GEN9;O47272;Q95633;O20245;Q7YJP7;Q5VH01;Q6L9Y0;Q6VW25;Q5GLJ2;Q24LK3;C3RXH1;C4MJP0;Q9GE66;Q9MRX0;B8YHE8;C7AF25;O03636;B0YHR3;…	18858	91	CID		20.94	30.995		3	47	30	1	2063.91	-90.4551	10/196	pps_pisum_OE_trypsin_rep1.mgf
	Low	GGLDFTKDDENVNSxPFMR	O63185;B5U0R6;Q8ME51	20	3	CID	X15(Q)	20.3	14.8583		7	44	26	1	2169.78	-97.0935	5/193	pps_pisum_OE_trypsin_rep1.mgf
	Low	GHYLxATAGTCEEmIKR	Q37220;Q8ME51;Q31895;Q95631	5	4	CID	X5(S), M14(Oxidation)	19.23	23.1281		6	44	38	1	1882.84	-21.6037	5/146	pps_pisum_OE_trypsin_rep1.mgf
	Low	NEGRDLAR	B8YGX4;Q9GEB9;Q95CD5;O98562;Q8HDA1;Q4KUD7;Q8WKU6;Q37357;Q9GE67;D2KUW9;E0D9P4;Q8HVG8;O98549;P28386;Q8ME76;Q95DZ0;Q8MAT5;Q5GLI7;C7A5Y1;Q9BAH7;O47068;A5X4C4;Q37283;Q8MEB1;Q37220;Q8MFT9;Q09RK5;Q9GEN9;Q95633;O20245;Q7YJP7;Q6L9Y0;Q6VW25;Q5GLJ2;C3RXH1;C4MJP0;Q9MRX0;B8YHE8;C7AF25;Q09W50;B5SPD9;Q42659;O98359;Q8ME51;A1YB30;Q9GEE4;Q7YKR8;Q7YKH2;Q33047;Q9GEQ2;Q8MDR9;Q6L9Y7;C7AF24;B3XY08;Q8HVI6;Q6JXX4;Q6YLQ8;…	13175	83	CID		15.29	68.7989		5	45	30	1	930.433	-44.8729	4/79	pps_pisum_OE_trypsin_rep1.mgf
Q5I972	12.29	6	6	472	52.3765	6.58057	126.899	Ribulose-1,5-bisphosphate carboxylase/oxygenase large subunit (Fragment) OS=Oxandra xylopioides GN=rbcL PE=3 SV=1 - [Q5I972_9MAGN]
	Confidence Icon	Sequence	Protein Accessions	# Proteins	# Protein Groups	Activation Type	Modifications	IonScore	Exp Value	Δ Score	Rank	Identity High	Homology Threshold	Charge	m/z [Da]	ΔM [ppm]	Ions Matched	Spectrum File
	High	TFQGPPHGIQVER	Q6PSM7;Q71N62;Q9GEB9;B3THI4;Q8HT56;Q33514;P93977;O63147;D2CN03;D7F7W4;O63185;O98562;Q4KUD7;Q8WKU6;Q37357;Q33036;Q9GE67;P94074;D8V9A7;D8V9E6;D2KUW9;P28386;Q8ME76;Q95DZ0;Q8MAT5;Q5TMA6;Q5GLI7;B0YHF2;B2BY81;C7A5Y1;E2D4N0;Q9BAH7;O47068;A5X4C4;C6FJT8;Q37283;Q8MEB1;Q37320;Q37220;Q8MFT9;Q09RK5;E2D4N3;P94095;Q9GEN9;O47272;Q95633;O20245;Q7YJP7;Q5VH01;Q6L9Y0;Q6VW25;Q5GLJ2;Q24LK3;C3RXH1;C4MJP0;Q9GE66;Q9MRX0;…	19129	100	CID		111.65	2.41975e-08		5	47		1	1465.66	-62.3617	11/139	pps_pisum_OE_trypsin_rep1.mgf
	High	YGRPLLGcTxKPK	Q8MAT5;O98359;Q5I972;Q8MCX6	13	4	CID	C8(Carbamidomethyl), X10(I)	63.96	0.00156781		10	47		1	1502.73	-78.6868	9/120	pps_pisum_OE_trypsin_rep1.mgf
	Low	DKLNKYGRPLLGcTxKPK	O98359;Q5I972	10	2	CID	C13(Carbamidomethyl), X15(I)	31.67	2.57695		10	47	46	1	2101	-95.2098	11/198	pps_pisum_OE_trypsin_rep1.mgf
	Low	TFQGPPHGIQVERDKLNK	Q6PSM7;Q71N62;Q9GEB9;B3THI4;Q8HT56;Q33514;P93977;O63147;D2CN03;O63185;O98562;Q4KUD7;Q8WKU6;Q37357;Q33036;Q9GE67;P94074;D8V9A7;D8V9E6;D2KUW9;P28386;Q8ME76;Q95DZ0;Q5TMA6;Q5GLI7;B0YHF2;B2BY81;E2D4N0;Q9BAH7;O47068;A5X4C4;Q37283;Q8MEB1;Q37320;Q37220;Q8MFT9;Q09RK5;E2D4N3;P94095;Q9GEN9;O47272;Q95633;O20245;Q7YJP7;Q5VH01;Q6L9Y0;Q6VW25;Q5GLJ2;Q24LK3;C3RXH1;C4MJP0;Q9GE66;Q9MRX0;B8YHE8;C7AF25;O03636;B0YHR3;…	18858	91	CID		20.94	30.995		3	47	30	1	2063.91	-90.4551	10/196	pps_pisum_OE_trypsin_rep1.mgf
	Low	GGLDFTKDDENVNSQPFMR	B8YGX4;Q6PSM7;Q71N62;O98435;Q9GEB9;B3THI4;Q8HT56;P93977;O63147;Q33620;D2CN03;B6GUT8;D7F7W4;O98562;Q8HDA1;Q4KUD7;Q36637;Q37357;Q33036;Q9GE67;P94074;D8V9A7;D8V9E6;Q8HUY5;D2KUW9;E0D9P4;Q8HVG8;Q6SSI3;O98549;P28386;Q95DZ0;Q8MAT5;Q5TMA6;Q5GLI7;B0YHF2;B2BY81;E2D4N0;O47068;A5X4C4;Q37283;Q8MEB1;Q37320;Q37220;Q09RK5;E2D4N3;P94095;Q9GEN9;O47272;Q7YJP7;Q5VH01;Q6L9Y0;Q6VW25;Q5GLJ2;Q24LK3;Q9GE66;Q9MRX0;B8YHE8;…	21651	113	CID		20.3	14.8583		3	44	26	1	2169.78	-97.0935	5/193	pps_pisum_OE_trypsin_rep1.mgf
	Low	NEGxDLAR	O47272;Q5I972;Q9GG54	24	3	CID	X4(R)	15.29	68.7989		9	45	30	1	930.433	-44.8729	4/79	pps_pisum_OE_trypsin_rep1.mgf
Q9GEE4	17.97	9	7	434	48.0782	6.59521	126.899	Ribulose 1,5-bisphosphate carboxylase/oxygenase large subunit (Fragment) OS=Andreaeobryum macrosporum GN=rbcL PE=3 SV=1 - [Q9GEE4_9BRYO]
	Confidence Icon	Sequence	Protein Accessions	# Proteins	# Protein Groups	Activation Type	Modifications	IonScore	Exp Value	Δ Score	Rank	Identity High	Homology Threshold	Charge	m/z [Da]	ΔM [ppm]	Ions Matched	Spectrum File
	High	TFQGPPHGIQVER	Q6PSM7;Q71N62;Q9GEB9;B3THI4;Q8HT56;Q33514;P93977;O63147;D2CN03;D7F7W4;O63185;O98562;Q4KUD7;Q8WKU6;Q37357;Q33036;Q9GE67;P94074;D8V9A7;D8V9E6;D2KUW9;P28386;Q8ME76;Q95DZ0;Q8MAT5;Q5TMA6;Q5GLI7;B0YHF2;B2BY81;C7A5Y1;E2D4N0;Q9BAH7;O47068;A5X4C4;C6FJT8;Q37283;Q8MEB1;Q37320;Q37220;Q8MFT9;Q09RK5;E2D4N3;P94095;Q9GEN9;O47272;Q95633;O20245;Q7YJP7;Q5VH01;Q6L9Y0;Q6VW25;Q5GLJ2;Q24LK3;C3RXH1;C4MJP0;Q9GE66;Q9MRX0;…	19129	100	CID		111.65	2.41975e-08		5	47		1	1465.66	-62.3617	11/139	pps_pisum_OE_trypsin_rep1.mgf
	High	YGRPLLGcTIKPK	B8YGX4;Q6PSM7;Q71N62;O98435;Q9GEB9;B3THI4;Q8HT56;Q33514;O63147;Q33620;D2CN03;B6GUT8;D7F7W4;O63185;O98562;Q4KUD7;Q8WKU6;Q36637;Q37357;Q33036;Q9GE67;P94074;D8V9A7;D8V9E6;D2KUW9;E0D9P4;Q8HVG8;B5U0R6;O98549;Q8ME76;Q95DZ0;Q5TMA6;Q5GLI7;B2BY81;C7A5Y1;E2D4N0;Q9BAH7;O47068;A5X4C4;C6FJT8;Q37283;Q8MEB1;Q37320;Q37220;Q8MFT9;Q09RK5;E2D4N3;P94095;Q9GEN9;O47272;O20245;Q7YJP7;Q5VH01;Q6L9Y0;Q5GLJ2;Q24LK3;C3RXH1;…	22107	113	CID	C8(Carbamidomethyl)	63.96	0.00156781		7	47		1	1502.73	-78.6868	9/120	pps_pisum_OE_trypsin_rep1.mgf
	High	xTYYTPDYKTKDTDILAAFR	Q9GEE4	1	1	CID	X1(N)	44.75	0.0596741	0.222222	1	44		1	2395.99	-77.7262	8/204	pps_pisum_OE_trypsin_rep1.mgf
	Low	xTYYTPDYKTKDTDILAAFR	Q9GEE4	1	1	CID	X1(I)	34.59	0.53703		2	43		1	2394.98	-97.7757	6/204	pps_pisum_OE_trypsin_rep1.mgf
	Low	xTYYTPDYKTKDTDILAAFR	Q9GEE4	1	1	CID	X1(L)	34.59	0.53703		9	43		1	2394.98	-97.7757	6/204	pps_pisum_OE_trypsin_rep1.mgf
	Low	DKLNKYGRPLLGcTIKPK	B8YGX4;Q6PSM7;Q71N62;O98435;Q9GEB9;B3THI4;Q8HT56;Q33514;O63147;Q33620;D2CN03;B6GUT8;O63185;O98562;Q4KUD7;Q8WKU6;Q36637;Q37357;Q33036;Q9GE67;P94074;D8V9A7;D8V9E6;D2KUW9;E0D9P4;Q8HVG8;B5U0R6;O98549;Q8ME76;Q95DZ0;Q5TMA6;Q5GLI7;B2BY81;E2D4N0;Q9BAH7;O47068;A5X4C4;Q37283;Q8MEB1;Q37320;Q37220;Q8MFT9;Q09RK5;E2D4N3;P94095;Q9GEN9;O47272;O20245;Q7YJP7;Q5VH01;Q6L9Y0;Q5GLJ2;Q24LK3;C3RXH1;C4MJP0;Q9GE66;Q9MRX0;…	21788	104	CID	C13(Carbamidomethyl)	31.67	2.57695		7	47	46	1	2101	-95.2098	11/198	pps_pisum_OE_trypsin_rep1.mgf
	Low	TFQGPPHGIQVERDKLNK	Q6PSM7;Q71N62;Q9GEB9;B3THI4;Q8HT56;Q33514;P93977;O63147;D2CN03;O63185;O98562;Q4KUD7;Q8WKU6;Q37357;Q33036;Q9GE67;P94074;D8V9A7;D8V9E6;D2KUW9;P28386;Q8ME76;Q95DZ0;Q5TMA6;Q5GLI7;B0YHF2;B2BY81;E2D4N0;Q9BAH7;O47068;A5X4C4;Q37283;Q8MEB1;Q37320;Q37220;Q8MFT9;Q09RK5;E2D4N3;P94095;Q9GEN9;O47272;Q95633;O20245;Q7YJP7;Q5VH01;Q6L9Y0;Q6VW25;Q5GLJ2;Q24LK3;C3RXH1;C4MJP0;Q9GE66;Q9MRX0;B8YHE8;C7AF25;O03636;B0YHR3;…	18858	91	CID		20.94	30.995		3	47	30	1	2063.91	-90.4551	10/196	pps_pisum_OE_trypsin_rep1.mgf
	Low	GGLDFTKDDENVNSQPFMR	B8YGX4;Q6PSM7;Q71N62;O98435;Q9GEB9;B3THI4;Q8HT56;P93977;O63147;Q33620;D2CN03;B6GUT8;D7F7W4;O98562;Q8HDA1;Q4KUD7;Q36637;Q37357;Q33036;Q9GE67;P94074;D8V9A7;D8V9E6;Q8HUY5;D2KUW9;E0D9P4;Q8HVG8;Q6SSI3;O98549;P28386;Q95DZ0;Q8MAT5;Q5TMA6;Q5GLI7;B0YHF2;B2BY81;E2D4N0;O47068;A5X4C4;Q37283;Q8MEB1;Q37320;Q37220;Q09RK5;E2D4N3;P94095;Q9GEN9;O47272;Q7YJP7;Q5VH01;Q6L9Y0;Q6VW25;Q5GLJ2;Q24LK3;Q9GE66;Q9MRX0;B8YHE8;…	21651	113	CID		20.3	14.8583		3	44	26	1	2169.78	-97.0935	5/193	pps_pisum_OE_trypsin_rep1.mgf
	Low	NEGRDLAR	B8YGX4;Q9GEB9;Q95CD5;O98562;Q8HDA1;Q4KUD7;Q8WKU6;Q37357;Q9GE67;D2KUW9;E0D9P4;Q8HVG8;O98549;P28386;Q8ME76;Q95DZ0;Q8MAT5;Q5GLI7;C7A5Y1;Q9BAH7;O47068;A5X4C4;Q37283;Q8MEB1;Q37220;Q8MFT9;Q09RK5;Q9GEN9;Q95633;O20245;Q7YJP7;Q6L9Y0;Q6VW25;Q5GLJ2;C3RXH1;C4MJP0;Q9MRX0;B8YHE8;C7AF25;Q09W50;B5SPD9;Q42659;O98359;Q8ME51;A1YB30;Q9GEE4;Q7YKR8;Q7YKH2;Q33047;Q9GEQ2;Q8MDR9;Q6L9Y7;C7AF24;B3XY08;Q8HVI6;Q6JXX4;Q6YLQ8;…	13175	83	CID		15.29	68.7989		5	45	30	1	930.433	-44.8729	4/79	pps_pisum_OE_trypsin_rep1.mgf
Q9BAM9	16.63	6	6	451	49.5027	6.31592	126.899	Ribulose-1,5-bisphosphate carboxylase large subunit (Fragment) OS=Podocarpus latifolius GN=rbcL PE=3 SV=1 - [Q9BAM9_9CONI]
	Confidence Icon	Sequence	Protein Accessions	# Proteins	# Protein Groups	Activation Type	Modifications	IonScore	Exp Value	Δ Score	Rank	Identity High	Homology Threshold	Charge	m/z [Da]	ΔM [ppm]	Ions Matched	Spectrum File
	High	TFQGPPHGIQVER	Q6PSM7;Q71N62;Q9GEB9;B3THI4;Q8HT56;Q33514;P93977;O63147;D2CN03;D7F7W4;O63185;O98562;Q4KUD7;Q8WKU6;Q37357;Q33036;Q9GE67;P94074;D8V9A7;D8V9E6;D2KUW9;P28386;Q8ME76;Q95DZ0;Q8MAT5;Q5TMA6;Q5GLI7;B0YHF2;B2BY81;C7A5Y1;E2D4N0;Q9BAH7;O47068;A5X4C4;C6FJT8;Q37283;Q8MEB1;Q37320;Q37220;Q8MFT9;Q09RK5;E2D4N3;P94095;Q9GEN9;O47272;Q95633;O20245;Q7YJP7;Q5VH01;Q6L9Y0;Q6VW25;Q5GLJ2;Q24LK3;C3RXH1;C4MJP0;Q9GE66;Q9MRX0;…	19129	100	CID		111.65	2.41975e-08		5	47		1	1465.66	-62.3617	11/139	pps_pisum_OE_trypsin_rep1.mgf
	High	YGRPLLGcTIKPK	B8YGX4;Q6PSM7;Q71N62;O98435;Q9GEB9;B3THI4;Q8HT56;Q33514;O63147;Q33620;D2CN03;B6GUT8;D7F7W4;O63185;O98562;Q4KUD7;Q8WKU6;Q36637;Q37357;Q33036;Q9GE67;P94074;D8V9A7;D8V9E6;D2KUW9;E0D9P4;Q8HVG8;B5U0R6;O98549;Q8ME76;Q95DZ0;Q5TMA6;Q5GLI7;B2BY81;C7A5Y1;E2D4N0;Q9BAH7;O47068;A5X4C4;C6FJT8;Q37283;Q8MEB1;Q37320;Q37220;Q8MFT9;Q09RK5;E2D4N3;P94095;Q9GEN9;O47272;O20245;Q7YJP7;Q5VH01;Q6L9Y0;Q5GLJ2;Q24LK3;C3RXH1;…	22107	113	CID	C8(Carbamidomethyl)	63.96	0.00156781		7	47		1	1502.73	-78.6868	9/120	pps_pisum_OE_trypsin_rep1.mgf
	Low	DKLNKYGRPLLGcTIKPK	B8YGX4;Q6PSM7;Q71N62;O98435;Q9GEB9;B3THI4;Q8HT56;Q33514;O63147;Q33620;D2CN03;B6GUT8;O63185;O98562;Q4KUD7;Q8WKU6;Q36637;Q37357;Q33036;Q9GE67;P94074;D8V9A7;D8V9E6;D2KUW9;E0D9P4;Q8HVG8;B5U0R6;O98549;Q8ME76;Q95DZ0;Q5TMA6;Q5GLI7;B2BY81;E2D4N0;Q9BAH7;O47068;A5X4C4;Q37283;Q8MEB1;Q37320;Q37220;Q8MFT9;Q09RK5;E2D4N3;P94095;Q9GEN9;O47272;O20245;Q7YJP7;Q5VH01;Q6L9Y0;Q5GLJ2;Q24LK3;C3RXH1;C4MJP0;Q9GE66;Q9MRX0;…	21788	104	CID	C13(Carbamidomethyl)	31.67	2.57695		7	47	46	1	2101	-95.2098	11/198	pps_pisum_OE_trypsin_rep1.mgf
	Low	TFQGPPHGIQVERDKLNK	Q6PSM7;Q71N62;Q9GEB9;B3THI4;Q8HT56;Q33514;P93977;O63147;D2CN03;O63185;O98562;Q4KUD7;Q8WKU6;Q37357;Q33036;Q9GE67;P94074;D8V9A7;D8V9E6;D2KUW9;P28386;Q8ME76;Q95DZ0;Q5TMA6;Q5GLI7;B0YHF2;B2BY81;E2D4N0;Q9BAH7;O47068;A5X4C4;Q37283;Q8MEB1;Q37320;Q37220;Q8MFT9;Q09RK5;E2D4N3;P94095;Q9GEN9;O47272;Q95633;O20245;Q7YJP7;Q5VH01;Q6L9Y0;Q6VW25;Q5GLJ2;Q24LK3;C3RXH1;C4MJP0;Q9GE66;Q9MRX0;B8YHE8;C7AF25;O03636;B0YHR3;…	18858	91	CID		20.94	30.995		3	47	30	1	2063.91	-90.4551	10/196	pps_pisum_OE_trypsin_rep1.mgf
	Low	GGLDFTKDDENVNSQPFMR	B8YGX4;Q6PSM7;Q71N62;O98435;Q9GEB9;B3THI4;Q8HT56;P93977;O63147;Q33620;D2CN03;B6GUT8;D7F7W4;O98562;Q8HDA1;Q4KUD7;Q36637;Q37357;Q33036;Q9GE67;P94074;D8V9A7;D8V9E6;Q8HUY5;D2KUW9;E0D9P4;Q8HVG8;Q6SSI3;O98549;P28386;Q95DZ0;Q8MAT5;Q5TMA6;Q5GLI7;B0YHF2;B2BY81;E2D4N0;O47068;A5X4C4;Q37283;Q8MEB1;Q37320;Q37220;Q09RK5;E2D4N3;P94095;Q9GEN9;O47272;Q7YJP7;Q5VH01;Q6L9Y0;Q6VW25;Q5GLJ2;Q24LK3;Q9GE66;Q9MRX0;B8YHE8;…	21651	113	CID		20.3	14.8583		3	44	26	1	2169.78	-97.0935	5/193	pps_pisum_OE_trypsin_rep1.mgf
	Low	VALEACVEARNEGRDLAxEGNEVIR	Q9BAM9	1	1	CID	X18(A)	12.79	67.083		10	43	28	1	2684.08	-95.9401	4/261	pps_pisum_OE_trypsin_rep1.mgf
Q8MAP5	15.65	9	6	428	47.4298	7.35693	126.899	Ribulose-1,5-bisphosphate carboxylase/oxygenase large subunit (Fragment) OS=Breweria rotundifolia GN=rbcL PE=4 SV=1 - [Q8MAP5_9ASTE]
	Confidence Icon	Sequence	Protein Accessions	# Proteins	# Protein Groups	Activation Type	Modifications	IonScore	Exp Value	Δ Score	Rank	Identity High	Homology Threshold	Charge	m/z [Da]	ΔM [ppm]	Ions Matched	Spectrum File
	High	TFQGPPHGIQVER	Q6PSM7;Q71N62;Q9GEB9;B3THI4;Q8HT56;Q33514;P93977;O63147;D2CN03;D7F7W4;O63185;O98562;Q4KUD7;Q8WKU6;Q37357;Q33036;Q9GE67;P94074;D8V9A7;D8V9E6;D2KUW9;P28386;Q8ME76;Q95DZ0;Q8MAT5;Q5TMA6;Q5GLI7;B0YHF2;B2BY81;C7A5Y1;E2D4N0;Q9BAH7;O47068;A5X4C4;C6FJT8;Q37283;Q8MEB1;Q37320;Q37220;Q8MFT9;Q09RK5;E2D4N3;P94095;Q9GEN9;O47272;Q95633;O20245;Q7YJP7;Q5VH01;Q6L9Y0;Q6VW25;Q5GLJ2;Q24LK3;C3RXH1;C4MJP0;Q9GE66;Q9MRX0;…	19129	100	CID		111.65	2.41975e-08		5	47		1	1465.66	-62.3617	11/139	pps_pisum_OE_trypsin_rep1.mgf
	High	YGRPLLGcTIKPK	B8YGX4;Q6PSM7;Q71N62;O98435;Q9GEB9;B3THI4;Q8HT56;Q33514;O63147;Q33620;D2CN03;B6GUT8;D7F7W4;O63185;O98562;Q4KUD7;Q8WKU6;Q36637;Q37357;Q33036;Q9GE67;P94074;D8V9A7;D8V9E6;D2KUW9;E0D9P4;Q8HVG8;B5U0R6;O98549;Q8ME76;Q95DZ0;Q5TMA6;Q5GLI7;B2BY81;C7A5Y1;E2D4N0;Q9BAH7;O47068;A5X4C4;C6FJT8;Q37283;Q8MEB1;Q37320;Q37220;Q8MFT9;Q09RK5;E2D4N3;P94095;Q9GEN9;O47272;O20245;Q7YJP7;Q5VH01;Q6L9Y0;Q5GLJ2;Q24LK3;C3RXH1;…	22107	113	CID	C8(Carbamidomethyl)	63.96	0.00156781		7	47		1	1502.73	-78.6868	9/120	pps_pisum_OE_trypsin_rep1.mgf
	Low	DKLNKYGRPLLGcTIKPK	B8YGX4;Q6PSM7;Q71N62;O98435;Q9GEB9;B3THI4;Q8HT56;Q33514;O63147;Q33620;D2CN03;B6GUT8;O63185;O98562;Q4KUD7;Q8WKU6;Q36637;Q37357;Q33036;Q9GE67;P94074;D8V9A7;D8V9E6;D2KUW9;E0D9P4;Q8HVG8;B5U0R6;O98549;Q8ME76;Q95DZ0;Q5TMA6;Q5GLI7;B2BY81;E2D4N0;Q9BAH7;O47068;A5X4C4;Q37283;Q8MEB1;Q37320;Q37220;Q8MFT9;Q09RK5;E2D4N3;P94095;Q9GEN9;O47272;O20245;Q7YJP7;Q5VH01;Q6L9Y0;Q5GLJ2;Q24LK3;C3RXH1;C4MJP0;Q9GE66;Q9MRX0;…	21788	104	CID	C13(Carbamidomethyl)	31.67	2.57695		7	47	46	1	2101	-95.2098	11/198	pps_pisum_OE_trypsin_rep1.mgf
	Low	TFQGPPHGIQVERDKLNK	Q6PSM7;Q71N62;Q9GEB9;B3THI4;Q8HT56;Q33514;P93977;O63147;D2CN03;O63185;O98562;Q4KUD7;Q8WKU6;Q37357;Q33036;Q9GE67;P94074;D8V9A7;D8V9E6;D2KUW9;P28386;Q8ME76;Q95DZ0;Q5TMA6;Q5GLI7;B0YHF2;B2BY81;E2D4N0;Q9BAH7;O47068;A5X4C4;Q37283;Q8MEB1;Q37320;Q37220;Q8MFT9;Q09RK5;E2D4N3;P94095;Q9GEN9;O47272;Q95633;O20245;Q7YJP7;Q5VH01;Q6L9Y0;Q6VW25;Q5GLJ2;Q24LK3;C3RXH1;C4MJP0;Q9GE66;Q9MRX0;B8YHE8;C7AF25;O03636;B0YHR3;…	18858	91	CID		20.94	30.995		3	47	30	1	2063.91	-90.4551	10/196	pps_pisum_OE_trypsin_rep1.mgf
	Low	GGLDFTKDDENVNSQPFMR	B8YGX4;Q6PSM7;Q71N62;O98435;Q9GEB9;B3THI4;Q8HT56;P93977;O63147;Q33620;D2CN03;B6GUT8;D7F7W4;O98562;Q8HDA1;Q4KUD7;Q36637;Q37357;Q33036;Q9GE67;P94074;D8V9A7;D8V9E6;Q8HUY5;D2KUW9;E0D9P4;Q8HVG8;Q6SSI3;O98549;P28386;Q95DZ0;Q8MAT5;Q5TMA6;Q5GLI7;B0YHF2;B2BY81;E2D4N0;O47068;A5X4C4;Q37283;Q8MEB1;Q37320;Q37220;Q09RK5;E2D4N3;P94095;Q9GEN9;O47272;Q7YJP7;Q5VH01;Q6L9Y0;Q6VW25;Q5GLJ2;Q24LK3;Q9GE66;Q9MRX0;B8YHE8;…	21651	113	CID		20.3	14.8583		3	44	26	1	2169.78	-97.0935	5/193	pps_pisum_OE_trypsin_rep1.mgf
	Low	GHYLNATAGTCEEMMxR	Q8MAP5	2	1	CID	X16(C), X16(Carbamidomethyl)	14.08	55.3196		2	43	27	1	1943.78	-5.2348	10/168	pps_pisum_OE_trypsin_rep1.mgf
	Low	GHYLNATAGTCEEmmxR	Q8MAP5	2	1	CID	M14(Oxidation), M15(Oxidation), X16(Q)	14.08	55.3196		3	43	27	1	1943.78	-14.3696	10/168	pps_pisum_OE_trypsin_rep1.mgf
	Low	GHYLNATAGTcEEmMxR	Q8MAP5	2	1	CID	C11(Carbamidomethyl), M14(Oxidation), X16(S)	12.86	73.2621		6	43	27	1	1943.78	-14.3691	6/168	pps_pisum_OE_trypsin_rep1.mgf
	Low	GHYLNATAGTcEEMmxR	Q8MAP5	2	1	CID	C11(Carbamidomethyl), M15(Oxidation), X16(S)	12.21	85.0901		9	43	27	1	1943.78	-14.3691	6/168	pps_pisum_OE_trypsin_rep1.mgf
Q7YKR8	16.74	7	7	466	51.756	6.63916	126.899	Ribulose-1,5-bisphosphate carboxylase/oxygenase large subunit (Fragment) OS=Ceratozamia norstogii PE=3 SV=1 - [Q7YKR8_9SPER]
	Confidence Icon	Sequence	Protein Accessions	# Proteins	# Protein Groups	Activation Type	Modifications	IonScore	Exp Value	Δ Score	Rank	Identity High	Homology Threshold	Charge	m/z [Da]	ΔM [ppm]	Ions Matched	Spectrum File
	High	TFQGPPHGIQVER	Q6PSM7;Q71N62;Q9GEB9;B3THI4;Q8HT56;Q33514;P93977;O63147;D2CN03;D7F7W4;O63185;O98562;Q4KUD7;Q8WKU6;Q37357;Q33036;Q9GE67;P94074;D8V9A7;D8V9E6;D2KUW9;P28386;Q8ME76;Q95DZ0;Q8MAT5;Q5TMA6;Q5GLI7;B0YHF2;B2BY81;C7A5Y1;E2D4N0;Q9BAH7;O47068;A5X4C4;C6FJT8;Q37283;Q8MEB1;Q37320;Q37220;Q8MFT9;Q09RK5;E2D4N3;P94095;Q9GEN9;O47272;Q95633;O20245;Q7YJP7;Q5VH01;Q6L9Y0;Q6VW25;Q5GLJ2;Q24LK3;C3RXH1;C4MJP0;Q9GE66;Q9MRX0;…	19129	100	CID		111.65	2.41975e-08		5	47		1	1465.66	-62.3617	11/139	pps_pisum_OE_trypsin_rep1.mgf
	High	YGRPLLGcTIKPK	B8YGX4;Q6PSM7;Q71N62;O98435;Q9GEB9;B3THI4;Q8HT56;Q33514;O63147;Q33620;D2CN03;B6GUT8;D7F7W4;O63185;O98562;Q4KUD7;Q8WKU6;Q36637;Q37357;Q33036;Q9GE67;P94074;D8V9A7;D8V9E6;D2KUW9;E0D9P4;Q8HVG8;B5U0R6;O98549;Q8ME76;Q95DZ0;Q5TMA6;Q5GLI7;B2BY81;C7A5Y1;E2D4N0;Q9BAH7;O47068;A5X4C4;C6FJT8;Q37283;Q8MEB1;Q37320;Q37220;Q8MFT9;Q09RK5;E2D4N3;P94095;Q9GEN9;O47272;O20245;Q7YJP7;Q5VH01;Q6L9Y0;Q5GLJ2;Q24LK3;C3RXH1;…	22107	113	CID	C8(Carbamidomethyl)	63.96	0.00156781		7	47		1	1502.73	-78.6868	9/120	pps_pisum_OE_trypsin_rep1.mgf
	Low	LTYYSPEYKTKDTDILAAFR	Q7YKR8	3	1	CID		34.59	0.53703		3	43		1	2394.98	-97.7757	6/204	pps_pisum_OE_trypsin_rep1.mgf
	Low	DKLNKYGRPLLGcTIKPK	B8YGX4;Q6PSM7;Q71N62;O98435;Q9GEB9;B3THI4;Q8HT56;Q33514;O63147;Q33620;D2CN03;B6GUT8;O63185;O98562;Q4KUD7;Q8WKU6;Q36637;Q37357;Q33036;Q9GE67;P94074;D8V9A7;D8V9E6;D2KUW9;E0D9P4;Q8HVG8;B5U0R6;O98549;Q8ME76;Q95DZ0;Q5TMA6;Q5GLI7;B2BY81;E2D4N0;Q9BAH7;O47068;A5X4C4;Q37283;Q8MEB1;Q37320;Q37220;Q8MFT9;Q09RK5;E2D4N3;P94095;Q9GEN9;O47272;O20245;Q7YJP7;Q5VH01;Q6L9Y0;Q5GLJ2;Q24LK3;C3RXH1;C4MJP0;Q9GE66;Q9MRX0;…	21788	104	CID	C13(Carbamidomethyl)	31.67	2.57695		7	47	46	1	2101	-95.2098	11/198	pps_pisum_OE_trypsin_rep1.mgf
	Low	TFQGPPHGIQVERDKLNK	Q6PSM7;Q71N62;Q9GEB9;B3THI4;Q8HT56;Q33514;P93977;O63147;D2CN03;O63185;O98562;Q4KUD7;Q8WKU6;Q37357;Q33036;Q9GE67;P94074;D8V9A7;D8V9E6;D2KUW9;P28386;Q8ME76;Q95DZ0;Q5TMA6;Q5GLI7;B0YHF2;B2BY81;E2D4N0;Q9BAH7;O47068;A5X4C4;Q37283;Q8MEB1;Q37320;Q37220;Q8MFT9;Q09RK5;E2D4N3;P94095;Q9GEN9;O47272;Q95633;O20245;Q7YJP7;Q5VH01;Q6L9Y0;Q6VW25;Q5GLJ2;Q24LK3;C3RXH1;C4MJP0;Q9GE66;Q9MRX0;B8YHE8;C7AF25;O03636;B0YHR3;…	18858	91	CID		20.94	30.995		3	47	30	1	2063.91	-90.4551	10/196	pps_pisum_OE_trypsin_rep1.mgf
	Low	GGLDFTKDDENVNSQPFMR	B8YGX4;Q6PSM7;Q71N62;O98435;Q9GEB9;B3THI4;Q8HT56;P93977;O63147;Q33620;D2CN03;B6GUT8;D7F7W4;O98562;Q8HDA1;Q4KUD7;Q36637;Q37357;Q33036;Q9GE67;P94074;D8V9A7;D8V9E6;Q8HUY5;D2KUW9;E0D9P4;Q8HVG8;Q6SSI3;O98549;P28386;Q95DZ0;Q8MAT5;Q5TMA6;Q5GLI7;B0YHF2;B2BY81;E2D4N0;O47068;A5X4C4;Q37283;Q8MEB1;Q37320;Q37220;Q09RK5;E2D4N3;P94095;Q9GEN9;O47272;Q7YJP7;Q5VH01;Q6L9Y0;Q6VW25;Q5GLJ2;Q24LK3;Q9GE66;Q9MRX0;B8YHE8;…	21651	113	CID		20.3	14.8583		3	44	26	1	2169.78	-97.0935	5/193	pps_pisum_OE_trypsin_rep1.mgf
	Low	NEGRDLAR	B8YGX4;Q9GEB9;Q95CD5;O98562;Q8HDA1;Q4KUD7;Q8WKU6;Q37357;Q9GE67;D2KUW9;E0D9P4;Q8HVG8;O98549;P28386;Q8ME76;Q95DZ0;Q8MAT5;Q5GLI7;C7A5Y1;Q9BAH7;O47068;A5X4C4;Q37283;Q8MEB1;Q37220;Q8MFT9;Q09RK5;Q9GEN9;Q95633;O20245;Q7YJP7;Q6L9Y0;Q6VW25;Q5GLJ2;C3RXH1;C4MJP0;Q9MRX0;B8YHE8;C7AF25;Q09W50;B5SPD9;Q42659;O98359;Q8ME51;A1YB30;Q9GEE4;Q7YKR8;Q7YKH2;Q33047;Q9GEQ2;Q8MDR9;Q6L9Y7;C7AF24;B3XY08;Q8HVI6;Q6JXX4;Q6YLQ8;…	13175	83	CID		15.29	68.7989		5	45	30	1	930.433	-44.8729	4/79	pps_pisum_OE_trypsin_rep1.mgf
Q7YKH2	16.42	7	7	475	52.6555	6.53662	126.899	Ribulose-1,5-bisphosphate carboxylase/oxygenase large subunit OS=Begonia poculifera GN=rbcL PE=3 SV=1 - [Q7YKH2_9ROSI]
	Confidence Icon	Sequence	Protein Accessions	# Proteins	# Protein Groups	Activation Type	Modifications	IonScore	Exp Value	Δ Score	Rank	Identity High	Homology Threshold	Charge	m/z [Da]	ΔM [ppm]	Ions Matched	Spectrum File
	High	TFQGPPHGIQVER	Q6PSM7;Q71N62;Q9GEB9;B3THI4;Q8HT56;Q33514;P93977;O63147;D2CN03;D7F7W4;O63185;O98562;Q4KUD7;Q8WKU6;Q37357;Q33036;Q9GE67;P94074;D8V9A7;D8V9E6;D2KUW9;P28386;Q8ME76;Q95DZ0;Q8MAT5;Q5TMA6;Q5GLI7;B0YHF2;B2BY81;C7A5Y1;E2D4N0;Q9BAH7;O47068;A5X4C4;C6FJT8;Q37283;Q8MEB1;Q37320;Q37220;Q8MFT9;Q09RK5;E2D4N3;P94095;Q9GEN9;O47272;Q95633;O20245;Q7YJP7;Q5VH01;Q6L9Y0;Q6VW25;Q5GLJ2;Q24LK3;C3RXH1;C4MJP0;Q9GE66;Q9MRX0;…	19129	100	CID		111.65	2.41975e-08		5	47		1	1465.66	-62.3617	11/139	pps_pisum_OE_trypsin_rep1.mgf
	High	YGRPxLGcTIKPK	Q09W50;Q7YKH2	15	2	CID	X5(I), C8(Carbamidomethyl)	63.96	0.00156781		5	47		1	1502.73	-78.6868	9/120	pps_pisum_OE_trypsin_rep1.mgf
	Low	LTYYTPDYQTKDTDILAAFR	O98435;D2CN03;Q24LK3;Q7YKH2;B2Y4Q2;Q31895;O98324;Q85W88;Q09RH0;Q32920;Q7YJL9	443	11	CID		34.59	0.53703		10	43		1	2394.98	-82.5815	6/204	pps_pisum_OE_trypsin_rep1.mgf
	Low	DKLNKYGRPxLGcTIKPK	Q7YKH2	13	1	CID	X10(I), C13(Carbamidomethyl)	33.36	1.74625		3	47	46	1	2101	-95.2098	11/198	pps_pisum_OE_trypsin_rep1.mgf
	Low	TFQGPPHGIQVERDKLNK	Q6PSM7;Q71N62;Q9GEB9;B3THI4;Q8HT56;Q33514;P93977;O63147;D2CN03;O63185;O98562;Q4KUD7;Q8WKU6;Q37357;Q33036;Q9GE67;P94074;D8V9A7;D8V9E6;D2KUW9;P28386;Q8ME76;Q95DZ0;Q5TMA6;Q5GLI7;B0YHF2;B2BY81;E2D4N0;Q9BAH7;O47068;A5X4C4;Q37283;Q8MEB1;Q37320;Q37220;Q8MFT9;Q09RK5;E2D4N3;P94095;Q9GEN9;O47272;Q95633;O20245;Q7YJP7;Q5VH01;Q6L9Y0;Q6VW25;Q5GLJ2;Q24LK3;C3RXH1;C4MJP0;Q9GE66;Q9MRX0;B8YHE8;C7AF25;O03636;B0YHR3;…	18858	91	CID		20.94	30.995		3	47	30	1	2063.91	-90.4551	10/196	pps_pisum_OE_trypsin_rep1.mgf
	Low	GGLDFTKDDENVNSQPFMR	B8YGX4;Q6PSM7;Q71N62;O98435;Q9GEB9;B3THI4;Q8HT56;P93977;O63147;Q33620;D2CN03;B6GUT8;D7F7W4;O98562;Q8HDA1;Q4KUD7;Q36637;Q37357;Q33036;Q9GE67;P94074;D8V9A7;D8V9E6;Q8HUY5;D2KUW9;E0D9P4;Q8HVG8;Q6SSI3;O98549;P28386;Q95DZ0;Q8MAT5;Q5TMA6;Q5GLI7;B0YHF2;B2BY81;E2D4N0;O47068;A5X4C4;Q37283;Q8MEB1;Q37320;Q37220;Q09RK5;E2D4N3;P94095;Q9GEN9;O47272;Q7YJP7;Q5VH01;Q6L9Y0;Q6VW25;Q5GLJ2;Q24LK3;Q9GE66;Q9MRX0;B8YHE8;…	21651	113	CID		20.3	14.8583		3	44	26	1	2169.78	-97.0935	5/193	pps_pisum_OE_trypsin_rep1.mgf
	Low	NEGRDLAR	B8YGX4;Q9GEB9;Q95CD5;O98562;Q8HDA1;Q4KUD7;Q8WKU6;Q37357;Q9GE67;D2KUW9;E0D9P4;Q8HVG8;O98549;P28386;Q8ME76;Q95DZ0;Q8MAT5;Q5GLI7;C7A5Y1;Q9BAH7;O47068;A5X4C4;Q37283;Q8MEB1;Q37220;Q8MFT9;Q09RK5;Q9GEN9;Q95633;O20245;Q7YJP7;Q6L9Y0;Q6VW25;Q5GLJ2;C3RXH1;C4MJP0;Q9MRX0;B8YHE8;C7AF25;Q09W50;B5SPD9;Q42659;O98359;Q8ME51;A1YB30;Q9GEE4;Q7YKR8;Q7YKH2;Q33047;Q9GEQ2;Q8MDR9;Q6L9Y7;C7AF24;B3XY08;Q8HVI6;Q6JXX4;Q6YLQ8;…	13175	83	CID		15.29	68.7989		5	45	30	1	930.433	-44.8729	4/79	pps_pisum_OE_trypsin_rep1.mgf
Q33047	17.41	7	7	448	50.0066	7.60596	126.899	Ribulose 1,5-bisphosphate carboxylase (Fragment) OS=Riedelia aff. wrayii SBG 83-203 GN=rbcL PE=3 SV=1 - [Q33047_9LILI]
	Confidence Icon	Sequence	Protein Accessions	# Proteins	# Protein Groups	Activation Type	Modifications	IonScore	Exp Value	Δ Score	Rank	Identity High	Homology Threshold	Charge	m/z [Da]	ΔM [ppm]	Ions Matched	Spectrum File
	High	TFQGPPHGIQVER	Q6PSM7;Q71N62;Q9GEB9;B3THI4;Q8HT56;Q33514;P93977;O63147;D2CN03;D7F7W4;O63185;O98562;Q4KUD7;Q8WKU6;Q37357;Q33036;Q9GE67;P94074;D8V9A7;D8V9E6;D2KUW9;P28386;Q8ME76;Q95DZ0;Q8MAT5;Q5TMA6;Q5GLI7;B0YHF2;B2BY81;C7A5Y1;E2D4N0;Q9BAH7;O47068;A5X4C4;C6FJT8;Q37283;Q8MEB1;Q37320;Q37220;Q8MFT9;Q09RK5;E2D4N3;P94095;Q9GEN9;O47272;Q95633;O20245;Q7YJP7;Q5VH01;Q6L9Y0;Q6VW25;Q5GLJ2;Q24LK3;C3RXH1;C4MJP0;Q9GE66;Q9MRX0;…	19129	100	CID		111.65	2.41975e-08		5	47		1	1465.66	-62.3617	11/139	pps_pisum_OE_trypsin_rep1.mgf
	High	YGRPLLGcTIKPK	B8YGX4;Q6PSM7;Q71N62;O98435;Q9GEB9;B3THI4;Q8HT56;Q33514;O63147;Q33620;D2CN03;B6GUT8;D7F7W4;O63185;O98562;Q4KUD7;Q8WKU6;Q36637;Q37357;Q33036;Q9GE67;P94074;D8V9A7;D8V9E6;D2KUW9;E0D9P4;Q8HVG8;B5U0R6;O98549;Q8ME76;Q95DZ0;Q5TMA6;Q5GLI7;B2BY81;C7A5Y1;E2D4N0;Q9BAH7;O47068;A5X4C4;C6FJT8;Q37283;Q8MEB1;Q37320;Q37220;Q8MFT9;Q09RK5;E2D4N3;P94095;Q9GEN9;O47272;O20245;Q7YJP7;Q5VH01;Q6L9Y0;Q5GLJ2;Q24LK3;C3RXH1;…	22107	113	CID	C8(Carbamidomethyl)	63.96	0.00156781		7	47		1	1502.73	-78.6868	9/120	pps_pisum_OE_trypsin_rep1.mgf
	Low	DKLNKYGRPLLGcTIKPK	B8YGX4;Q6PSM7;Q71N62;O98435;Q9GEB9;B3THI4;Q8HT56;Q33514;O63147;Q33620;D2CN03;B6GUT8;O63185;O98562;Q4KUD7;Q8WKU6;Q36637;Q37357;Q33036;Q9GE67;P94074;D8V9A7;D8V9E6;D2KUW9;E0D9P4;Q8HVG8;B5U0R6;O98549;Q8ME76;Q95DZ0;Q5TMA6;Q5GLI7;B2BY81;E2D4N0;Q9BAH7;O47068;A5X4C4;Q37283;Q8MEB1;Q37320;Q37220;Q8MFT9;Q09RK5;E2D4N3;P94095;Q9GEN9;O47272;O20245;Q7YJP7;Q5VH01;Q6L9Y0;Q5GLJ2;Q24LK3;C3RXH1;C4MJP0;Q9GE66;Q9MRX0;…	21788	104	CID	C13(Carbamidomethyl)	31.67	2.57695		7	47	46	1	2101	-95.2098	11/198	pps_pisum_OE_trypsin_rep1.mgf
	Low	TFQGPPHGIQVERDKLNK	Q6PSM7;Q71N62;Q9GEB9;B3THI4;Q8HT56;Q33514;P93977;O63147;D2CN03;O63185;O98562;Q4KUD7;Q8WKU6;Q37357;Q33036;Q9GE67;P94074;D8V9A7;D8V9E6;D2KUW9;P28386;Q8ME76;Q95DZ0;Q5TMA6;Q5GLI7;B0YHF2;B2BY81;E2D4N0;Q9BAH7;O47068;A5X4C4;Q37283;Q8MEB1;Q37320;Q37220;Q8MFT9;Q09RK5;E2D4N3;P94095;Q9GEN9;O47272;Q95633;O20245;Q7YJP7;Q5VH01;Q6L9Y0;Q6VW25;Q5GLJ2;Q24LK3;C3RXH1;C4MJP0;Q9GE66;Q9MRX0;B8YHE8;C7AF25;O03636;B0YHR3;…	18858	91	CID		20.94	30.995		3	47	30	1	2063.91	-90.4551	10/196	pps_pisum_OE_trypsin_rep1.mgf
	Low	GGLDFTKDDENVNSQPFMR	B8YGX4;Q6PSM7;Q71N62;O98435;Q9GEB9;B3THI4;Q8HT56;P93977;O63147;Q33620;D2CN03;B6GUT8;D7F7W4;O98562;Q8HDA1;Q4KUD7;Q36637;Q37357;Q33036;Q9GE67;P94074;D8V9A7;D8V9E6;Q8HUY5;D2KUW9;E0D9P4;Q8HVG8;Q6SSI3;O98549;P28386;Q95DZ0;Q8MAT5;Q5TMA6;Q5GLI7;B0YHF2;B2BY81;E2D4N0;O47068;A5X4C4;Q37283;Q8MEB1;Q37320;Q37220;Q09RK5;E2D4N3;P94095;Q9GEN9;O47272;Q7YJP7;Q5VH01;Q6L9Y0;Q6VW25;Q5GLJ2;Q24LK3;Q9GE66;Q9MRX0;B8YHE8;…	21651	113	CID		20.3	14.8583		3	44	26	1	2169.78	-97.0935	5/193	pps_pisum_OE_trypsin_rep1.mgf
	Low	MSGGDHxHTGTVVGKLEGER	Q33047	1	1	CID	X7(W)	16.42	34.4332		4	43	44	1	2152.9	-56.2829	8/197	pps_pisum_OE_trypsin_rep1.mgf
	Low	NEGRDLAR	B8YGX4;Q9GEB9;Q95CD5;O98562;Q8HDA1;Q4KUD7;Q8WKU6;Q37357;Q9GE67;D2KUW9;E0D9P4;Q8HVG8;O98549;P28386;Q8ME76;Q95DZ0;Q8MAT5;Q5GLI7;C7A5Y1;Q9BAH7;O47068;A5X4C4;Q37283;Q8MEB1;Q37220;Q8MFT9;Q09RK5;Q9GEN9;Q95633;O20245;Q7YJP7;Q6L9Y0;Q6VW25;Q5GLJ2;C3RXH1;C4MJP0;Q9MRX0;B8YHE8;C7AF25;Q09W50;B5SPD9;Q42659;O98359;Q8ME51;A1YB30;Q9GEE4;Q7YKR8;Q7YKH2;Q33047;Q9GEQ2;Q8MDR9;Q6L9Y7;C7AF24;B3XY08;Q8HVI6;Q6JXX4;Q6YLQ8;…	13175	83	CID		15.29	68.7989		5	45	30	1	930.433	-44.8729	4/79	pps_pisum_OE_trypsin_rep1.mgf
Q9GEQ2	15.38	8	7	468	51.7981	6.68311	126.899	Ribulose-1,5-bisphosphate carboxylase/oxygenase large subunit (Fragment) OS=Primula gaubaeana GN=rbcL PE=3 SV=1 - [Q9GEQ2_9ERIC]
	Confidence Icon	Sequence	Protein Accessions	# Proteins	# Protein Groups	Activation Type	Modifications	IonScore	Exp Value	Δ Score	Rank	Identity High	Homology Threshold	Charge	m/z [Da]	ΔM [ppm]	Ions Matched	Spectrum File
	High	TFQGPPHGIQVER	Q6PSM7;Q71N62;Q9GEB9;B3THI4;Q8HT56;Q33514;P93977;O63147;D2CN03;D7F7W4;O63185;O98562;Q4KUD7;Q8WKU6;Q37357;Q33036;Q9GE67;P94074;D8V9A7;D8V9E6;D2KUW9;P28386;Q8ME76;Q95DZ0;Q8MAT5;Q5TMA6;Q5GLI7;B0YHF2;B2BY81;C7A5Y1;E2D4N0;Q9BAH7;O47068;A5X4C4;C6FJT8;Q37283;Q8MEB1;Q37320;Q37220;Q8MFT9;Q09RK5;E2D4N3;P94095;Q9GEN9;O47272;Q95633;O20245;Q7YJP7;Q5VH01;Q6L9Y0;Q6VW25;Q5GLJ2;Q24LK3;C3RXH1;C4MJP0;Q9GE66;Q9MRX0;…	19129	100	CID		111.65	2.41975e-08		5	47		1	1465.66	-62.3617	11/139	pps_pisum_OE_trypsin_rep1.mgf
	High	YGRPLLGcTIKPK	B8YGX4;Q6PSM7;Q71N62;O98435;Q9GEB9;B3THI4;Q8HT56;Q33514;O63147;Q33620;D2CN03;B6GUT8;D7F7W4;O63185;O98562;Q4KUD7;Q8WKU6;Q36637;Q37357;Q33036;Q9GE67;P94074;D8V9A7;D8V9E6;D2KUW9;E0D9P4;Q8HVG8;B5U0R6;O98549;Q8ME76;Q95DZ0;Q5TMA6;Q5GLI7;B2BY81;C7A5Y1;E2D4N0;Q9BAH7;O47068;A5X4C4;C6FJT8;Q37283;Q8MEB1;Q37320;Q37220;Q8MFT9;Q09RK5;E2D4N3;P94095;Q9GEN9;O47272;O20245;Q7YJP7;Q5VH01;Q6L9Y0;Q5GLJ2;Q24LK3;C3RXH1;…	22107	113	CID	C8(Carbamidomethyl)	63.96	0.00156781		7	47		1	1502.73	-78.6868	9/120	pps_pisum_OE_trypsin_rep1.mgf
	Low	xAGVGFKAGVKDYK	Q9GEQ2	1	1	CID	X1(I)	31.68	1.59124		5	45	45	1	1452.75	-46.6709	9/120	pps_pisum_OE_trypsin_rep1.mgf
	Low	xAGVGFKAGVKDYK	Q9GEQ2	1	1	CID	X1(L)	31.68	1.59124		6	45	45	1	1452.75	-46.6709	9/120	pps_pisum_OE_trypsin_rep1.mgf
	Low	DKLNKYGRPLLGcTIKPK	B8YGX4;Q6PSM7;Q71N62;O98435;Q9GEB9;B3THI4;Q8HT56;Q33514;O63147;Q33620;D2CN03;B6GUT8;O63185;O98562;Q4KUD7;Q8WKU6;Q36637;Q37357;Q33036;Q9GE67;P94074;D8V9A7;D8V9E6;D2KUW9;E0D9P4;Q8HVG8;B5U0R6;O98549;Q8ME76;Q95DZ0;Q5TMA6;Q5GLI7;B2BY81;E2D4N0;Q9BAH7;O47068;A5X4C4;Q37283;Q8MEB1;Q37320;Q37220;Q8MFT9;Q09RK5;E2D4N3;P94095;Q9GEN9;O47272;O20245;Q7YJP7;Q5VH01;Q6L9Y0;Q5GLJ2;Q24LK3;C3RXH1;C4MJP0;Q9GE66;Q9MRX0;…	21788	104	CID	C13(Carbamidomethyl)	31.67	2.57695		7	47	46	1	2101	-95.2098	11/198	pps_pisum_OE_trypsin_rep1.mgf
	Low	TFQGPPHGIQVERDKLNK	Q6PSM7;Q71N62;Q9GEB9;B3THI4;Q8HT56;Q33514;P93977;O63147;D2CN03;O63185;O98562;Q4KUD7;Q8WKU6;Q37357;Q33036;Q9GE67;P94074;D8V9A7;D8V9E6;D2KUW9;P28386;Q8ME76;Q95DZ0;Q5TMA6;Q5GLI7;B0YHF2;B2BY81;E2D4N0;Q9BAH7;O47068;A5X4C4;Q37283;Q8MEB1;Q37320;Q37220;Q8MFT9;Q09RK5;E2D4N3;P94095;Q9GEN9;O47272;Q95633;O20245;Q7YJP7;Q5VH01;Q6L9Y0;Q6VW25;Q5GLJ2;Q24LK3;C3RXH1;C4MJP0;Q9GE66;Q9MRX0;B8YHE8;C7AF25;O03636;B0YHR3;…	18858	91	CID		20.94	30.995		3	47	30	1	2063.91	-90.4551	10/196	pps_pisum_OE_trypsin_rep1.mgf
	Low	GGLDFTKDDENVNSQPFMR	B8YGX4;Q6PSM7;Q71N62;O98435;Q9GEB9;B3THI4;Q8HT56;P93977;O63147;Q33620;D2CN03;B6GUT8;D7F7W4;O98562;Q8HDA1;Q4KUD7;Q36637;Q37357;Q33036;Q9GE67;P94074;D8V9A7;D8V9E6;Q8HUY5;D2KUW9;E0D9P4;Q8HVG8;Q6SSI3;O98549;P28386;Q95DZ0;Q8MAT5;Q5TMA6;Q5GLI7;B0YHF2;B2BY81;E2D4N0;O47068;A5X4C4;Q37283;Q8MEB1;Q37320;Q37220;Q09RK5;E2D4N3;P94095;Q9GEN9;O47272;Q7YJP7;Q5VH01;Q6L9Y0;Q6VW25;Q5GLJ2;Q24LK3;Q9GE66;Q9MRX0;B8YHE8;…	21651	113	CID		20.3	14.8583		3	44	26	1	2169.78	-97.0935	5/193	pps_pisum_OE_trypsin_rep1.mgf
	Low	NEGRDLAR	B8YGX4;Q9GEB9;Q95CD5;O98562;Q8HDA1;Q4KUD7;Q8WKU6;Q37357;Q9GE67;D2KUW9;E0D9P4;Q8HVG8;O98549;P28386;Q8ME76;Q95DZ0;Q8MAT5;Q5GLI7;C7A5Y1;Q9BAH7;O47068;A5X4C4;Q37283;Q8MEB1;Q37220;Q8MFT9;Q09RK5;Q9GEN9;Q95633;O20245;Q7YJP7;Q6L9Y0;Q6VW25;Q5GLJ2;C3RXH1;C4MJP0;Q9MRX0;B8YHE8;C7AF25;Q09W50;B5SPD9;Q42659;O98359;Q8ME51;A1YB30;Q9GEE4;Q7YKR8;Q7YKH2;Q33047;Q9GEQ2;Q8MDR9;Q6L9Y7;C7AF24;B3XY08;Q8HVI6;Q6JXX4;Q6YLQ8;…	13175	83	CID		15.29	68.7989		5	45	30	1	930.433	-44.8729	4/79	pps_pisum_OE_trypsin_rep1.mgf
Q8MDR9	17.29	7	7	451	49.8166	6.99072	126.899	Ribulose-1,5-bisphosphate carboxylase/oxygenase large subunit (Fragment) OS=Cephalotaxus oliveri GN=rbcL PE=3 SV=1 - [Q8MDR9_9CONI]
	Confidence Icon	Sequence	Protein Accessions	# Proteins	# Protein Groups	Activation Type	Modifications	IonScore	Exp Value	Δ Score	Rank	Identity High	Homology Threshold	Charge	m/z [Da]	ΔM [ppm]	Ions Matched	Spectrum File
	High	TFQGPPHGIQVER	Q6PSM7;Q71N62;Q9GEB9;B3THI4;Q8HT56;Q33514;P93977;O63147;D2CN03;D7F7W4;O63185;O98562;Q4KUD7;Q8WKU6;Q37357;Q33036;Q9GE67;P94074;D8V9A7;D8V9E6;D2KUW9;P28386;Q8ME76;Q95DZ0;Q8MAT5;Q5TMA6;Q5GLI7;B0YHF2;B2BY81;C7A5Y1;E2D4N0;Q9BAH7;O47068;A5X4C4;C6FJT8;Q37283;Q8MEB1;Q37320;Q37220;Q8MFT9;Q09RK5;E2D4N3;P94095;Q9GEN9;O47272;Q95633;O20245;Q7YJP7;Q5VH01;Q6L9Y0;Q6VW25;Q5GLJ2;Q24LK3;C3RXH1;C4MJP0;Q9GE66;Q9MRX0;…	19129	100	CID		111.65	2.41975e-08		5	47		1	1465.66	-62.3617	11/139	pps_pisum_OE_trypsin_rep1.mgf
	High	YGRPLLGcTIKPK	B8YGX4;Q6PSM7;Q71N62;O98435;Q9GEB9;B3THI4;Q8HT56;Q33514;O63147;Q33620;D2CN03;B6GUT8;D7F7W4;O63185;O98562;Q4KUD7;Q8WKU6;Q36637;Q37357;Q33036;Q9GE67;P94074;D8V9A7;D8V9E6;D2KUW9;E0D9P4;Q8HVG8;B5U0R6;O98549;Q8ME76;Q95DZ0;Q5TMA6;Q5GLI7;B2BY81;C7A5Y1;E2D4N0;Q9BAH7;O47068;A5X4C4;C6FJT8;Q37283;Q8MEB1;Q37320;Q37220;Q8MFT9;Q09RK5;E2D4N3;P94095;Q9GEN9;O47272;O20245;Q7YJP7;Q5VH01;Q6L9Y0;Q5GLJ2;Q24LK3;C3RXH1;…	22107	113	CID	C8(Carbamidomethyl)	63.96	0.00156781		7	47		1	1502.73	-78.6868	9/120	pps_pisum_OE_trypsin_rep1.mgf
	Low	LTYYTPxYKTKDTDILAAFR	Q8MDR9;Q0ZS70	2	2	CID	X7(D)	34.59	0.53703		7	43		1	2394.98	-97.7757	6/204	pps_pisum_OE_trypsin_rep1.mgf
	Low	DKLNKYGRPLLGcTIKPK	B8YGX4;Q6PSM7;Q71N62;O98435;Q9GEB9;B3THI4;Q8HT56;Q33514;O63147;Q33620;D2CN03;B6GUT8;O63185;O98562;Q4KUD7;Q8WKU6;Q36637;Q37357;Q33036;Q9GE67;P94074;D8V9A7;D8V9E6;D2KUW9;E0D9P4;Q8HVG8;B5U0R6;O98549;Q8ME76;Q95DZ0;Q5TMA6;Q5GLI7;B2BY81;E2D4N0;Q9BAH7;O47068;A5X4C4;Q37283;Q8MEB1;Q37320;Q37220;Q8MFT9;Q09RK5;E2D4N3;P94095;Q9GEN9;O47272;O20245;Q7YJP7;Q5VH01;Q6L9Y0;Q5GLJ2;Q24LK3;C3RXH1;C4MJP0;Q9GE66;Q9MRX0;…	21788	104	CID	C13(Carbamidomethyl)	31.67	2.57695		7	47	46	1	2101	-95.2098	11/198	pps_pisum_OE_trypsin_rep1.mgf
	Low	TFQGPPHGIQVERDKLNK	Q6PSM7;Q71N62;Q9GEB9;B3THI4;Q8HT56;Q33514;P93977;O63147;D2CN03;O63185;O98562;Q4KUD7;Q8WKU6;Q37357;Q33036;Q9GE67;P94074;D8V9A7;D8V9E6;D2KUW9;P28386;Q8ME76;Q95DZ0;Q5TMA6;Q5GLI7;B0YHF2;B2BY81;E2D4N0;Q9BAH7;O47068;A5X4C4;Q37283;Q8MEB1;Q37320;Q37220;Q8MFT9;Q09RK5;E2D4N3;P94095;Q9GEN9;O47272;Q95633;O20245;Q7YJP7;Q5VH01;Q6L9Y0;Q6VW25;Q5GLJ2;Q24LK3;C3RXH1;C4MJP0;Q9GE66;Q9MRX0;B8YHE8;C7AF25;O03636;B0YHR3;…	18858	91	CID		20.94	30.995		3	47	30	1	2063.91	-90.4551	10/196	pps_pisum_OE_trypsin_rep1.mgf
	Low	GGLDFTKDDENVNSQPxMR	Q8MDR9;O98324	8	2	CID	X17(F)	20.3	14.8583		5	44	26	1	2169.78	-97.0935	5/193	pps_pisum_OE_trypsin_rep1.mgf
	Low	NEGRDLAR	B8YGX4;Q9GEB9;Q95CD5;O98562;Q8HDA1;Q4KUD7;Q8WKU6;Q37357;Q9GE67;D2KUW9;E0D9P4;Q8HVG8;O98549;P28386;Q8ME76;Q95DZ0;Q8MAT5;Q5GLI7;C7A5Y1;Q9BAH7;O47068;A5X4C4;Q37283;Q8MEB1;Q37220;Q8MFT9;Q09RK5;Q9GEN9;Q95633;O20245;Q7YJP7;Q6L9Y0;Q6VW25;Q5GLJ2;C3RXH1;C4MJP0;Q9MRX0;B8YHE8;C7AF25;Q09W50;B5SPD9;Q42659;O98359;Q8ME51;A1YB30;Q9GEE4;Q7YKR8;Q7YKH2;Q33047;Q9GEQ2;Q8MDR9;Q6L9Y7;C7AF24;B3XY08;Q8HVI6;Q6JXX4;Q6YLQ8;…	13175	83	CID		15.29	68.7989		5	45	30	1	930.433	-44.8729	4/79	pps_pisum_OE_trypsin_rep1.mgf
C3S8Q8	19.91	6	6	442	48.8926	6.59521	126.899	Ribulose-1,5-bisphosphate carboxylase/oxygenase large subunit (Fragment) OS=Jasione laevis GN=rbcL PE=3 SV=1 - [C3S8Q8_9ASTR]
	Confidence Icon	Sequence	Protein Accessions	# Proteins	# Protein Groups	Activation Type	Modifications	IonScore	Exp Value	Δ Score	Rank	Identity High	Homology Threshold	Charge	m/z [Da]	ΔM [ppm]	Ions Matched	Spectrum File
	High	TFQGPPHGIQVER	Q6PSM7;Q71N62;Q9GEB9;B3THI4;Q8HT56;Q33514;P93977;O63147;D2CN03;D7F7W4;O63185;O98562;Q4KUD7;Q8WKU6;Q37357;Q33036;Q9GE67;P94074;D8V9A7;D8V9E6;D2KUW9;P28386;Q8ME76;Q95DZ0;Q8MAT5;Q5TMA6;Q5GLI7;B0YHF2;B2BY81;C7A5Y1;E2D4N0;Q9BAH7;O47068;A5X4C4;C6FJT8;Q37283;Q8MEB1;Q37320;Q37220;Q8MFT9;Q09RK5;E2D4N3;P94095;Q9GEN9;O47272;Q95633;O20245;Q7YJP7;Q5VH01;Q6L9Y0;Q6VW25;Q5GLJ2;Q24LK3;C3RXH1;C4MJP0;Q9GE66;Q9MRX0;…	19129	100	CID		111.65	2.41975e-08		5	47		1	1465.66	-62.3617	11/139	pps_pisum_OE_trypsin_rep1.mgf
	High	YGRPLLGcTIKPK	B8YGX4;Q6PSM7;Q71N62;O98435;Q9GEB9;B3THI4;Q8HT56;Q33514;O63147;Q33620;D2CN03;B6GUT8;D7F7W4;O63185;O98562;Q4KUD7;Q8WKU6;Q36637;Q37357;Q33036;Q9GE67;P94074;D8V9A7;D8V9E6;D2KUW9;E0D9P4;Q8HVG8;B5U0R6;O98549;Q8ME76;Q95DZ0;Q5TMA6;Q5GLI7;B2BY81;C7A5Y1;E2D4N0;Q9BAH7;O47068;A5X4C4;C6FJT8;Q37283;Q8MEB1;Q37320;Q37220;Q8MFT9;Q09RK5;E2D4N3;P94095;Q9GEN9;O47272;O20245;Q7YJP7;Q5VH01;Q6L9Y0;Q5GLJ2;Q24LK3;C3RXH1;…	22107	113	CID	C8(Carbamidomethyl)	63.96	0.00156781		7	47		1	1502.73	-78.6868	9/120	pps_pisum_OE_trypsin_rep1.mgf
	Low	VTPEPGVPPEEAGAAVAAESSTGTWTTVWTDGLTSLDR	C3S8Q8	1	1	CID		34.25	0.632497		5	44		1	3855.62	-62.105	11/367	pps_pisum_OE_trypsin_rep1.mgf
	Low	DKLNKYGRPLLGcTIKPK	B8YGX4;Q6PSM7;Q71N62;O98435;Q9GEB9;B3THI4;Q8HT56;Q33514;O63147;Q33620;D2CN03;B6GUT8;O63185;O98562;Q4KUD7;Q8WKU6;Q36637;Q37357;Q33036;Q9GE67;P94074;D8V9A7;D8V9E6;D2KUW9;E0D9P4;Q8HVG8;B5U0R6;O98549;Q8ME76;Q95DZ0;Q5TMA6;Q5GLI7;B2BY81;E2D4N0;Q9BAH7;O47068;A5X4C4;Q37283;Q8MEB1;Q37320;Q37220;Q8MFT9;Q09RK5;E2D4N3;P94095;Q9GEN9;O47272;O20245;Q7YJP7;Q5VH01;Q6L9Y0;Q5GLJ2;Q24LK3;C3RXH1;C4MJP0;Q9GE66;Q9MRX0;…	21788	104	CID	C13(Carbamidomethyl)	31.67	2.57695		7	47	46	1	2101	-95.2098	11/198	pps_pisum_OE_trypsin_rep1.mgf
	Low	TFQGPPHGIQVERDKLNK	Q6PSM7;Q71N62;Q9GEB9;B3THI4;Q8HT56;Q33514;P93977;O63147;D2CN03;O63185;O98562;Q4KUD7;Q8WKU6;Q37357;Q33036;Q9GE67;P94074;D8V9A7;D8V9E6;D2KUW9;P28386;Q8ME76;Q95DZ0;Q5TMA6;Q5GLI7;B0YHF2;B2BY81;E2D4N0;Q9BAH7;O47068;A5X4C4;Q37283;Q8MEB1;Q37320;Q37220;Q8MFT9;Q09RK5;E2D4N3;P94095;Q9GEN9;O47272;Q95633;O20245;Q7YJP7;Q5VH01;Q6L9Y0;Q6VW25;Q5GLJ2;Q24LK3;C3RXH1;C4MJP0;Q9GE66;Q9MRX0;B8YHE8;C7AF25;O03636;B0YHR3;…	18858	91	CID		20.94	30.995		3	47	30	1	2063.91	-90.4551	10/196	pps_pisum_OE_trypsin_rep1.mgf
	Low	GGLDFTKDDENVNSQPFMR	B8YGX4;Q6PSM7;Q71N62;O98435;Q9GEB9;B3THI4;Q8HT56;P93977;O63147;Q33620;D2CN03;B6GUT8;D7F7W4;O98562;Q8HDA1;Q4KUD7;Q36637;Q37357;Q33036;Q9GE67;P94074;D8V9A7;D8V9E6;Q8HUY5;D2KUW9;E0D9P4;Q8HVG8;Q6SSI3;O98549;P28386;Q95DZ0;Q8MAT5;Q5TMA6;Q5GLI7;B0YHF2;B2BY81;E2D4N0;O47068;A5X4C4;Q37283;Q8MEB1;Q37320;Q37220;Q09RK5;E2D4N3;P94095;Q9GEN9;O47272;Q7YJP7;Q5VH01;Q6L9Y0;Q6VW25;Q5GLJ2;Q24LK3;Q9GE66;Q9MRX0;B8YHE8;…	21651	113	CID		20.3	14.8583		3	44	26	1	2169.78	-97.0935	5/193	pps_pisum_OE_trypsin_rep1.mgf
C7AF24	13.58	6	6	427	47.1467	6.88818	126.899	Ribulose-1,5-bisphosphate carboxylase/oxygenase large subunit (Fragment) OS=Pseudopanax crassifolius GN=rbcL PE=3 SV=1 - [C7AF24_9APIA]
	Confidence Icon	Sequence	Protein Accessions	# Proteins	# Protein Groups	Activation Type	Modifications	IonScore	Exp Value	Δ Score	Rank	Identity High	Homology Threshold	Charge	m/z [Da]	ΔM [ppm]	Ions Matched	Spectrum File
	High	TFQGPPHGIQVER	Q6PSM7;Q71N62;Q9GEB9;B3THI4;Q8HT56;Q33514;P93977;O63147;D2CN03;D7F7W4;O63185;O98562;Q4KUD7;Q8WKU6;Q37357;Q33036;Q9GE67;P94074;D8V9A7;D8V9E6;D2KUW9;P28386;Q8ME76;Q95DZ0;Q8MAT5;Q5TMA6;Q5GLI7;B0YHF2;B2BY81;C7A5Y1;E2D4N0;Q9BAH7;O47068;A5X4C4;C6FJT8;Q37283;Q8MEB1;Q37320;Q37220;Q8MFT9;Q09RK5;E2D4N3;P94095;Q9GEN9;O47272;Q95633;O20245;Q7YJP7;Q5VH01;Q6L9Y0;Q6VW25;Q5GLJ2;Q24LK3;C3RXH1;C4MJP0;Q9GE66;Q9MRX0;…	19129	100	CID		111.65	2.41975e-08		5	47		1	1465.66	-62.3617	11/139	pps_pisum_OE_trypsin_rep1.mgf
	High	YGRPLxGcTIKPK	Q8HDA1;C7AF24;Q9GG54;Q6PZ84;Q29VE8	13	5	CID	X6(I), C8(Carbamidomethyl)	63.96	0.00156781		6	47		1	1502.73	-78.6868	9/120	pps_pisum_OE_trypsin_rep1.mgf
	Low	DKLNKYGRPLxGcTIKPK	Q8HDA1;C7AF24;Q9GG54;Q6PZ84	11	4	CID	X11(I), C13(Carbamidomethyl)	31.67	2.57695		6	47	46	1	2101	-95.2098	11/198	pps_pisum_OE_trypsin_rep1.mgf
	Low	TFQGPPHGIQVERDKLNK	Q6PSM7;Q71N62;Q9GEB9;B3THI4;Q8HT56;Q33514;P93977;O63147;D2CN03;O63185;O98562;Q4KUD7;Q8WKU6;Q37357;Q33036;Q9GE67;P94074;D8V9A7;D8V9E6;D2KUW9;P28386;Q8ME76;Q95DZ0;Q5TMA6;Q5GLI7;B0YHF2;B2BY81;E2D4N0;Q9BAH7;O47068;A5X4C4;Q37283;Q8MEB1;Q37320;Q37220;Q8MFT9;Q09RK5;E2D4N3;P94095;Q9GEN9;O47272;Q95633;O20245;Q7YJP7;Q5VH01;Q6L9Y0;Q6VW25;Q5GLJ2;Q24LK3;C3RXH1;C4MJP0;Q9GE66;Q9MRX0;B8YHE8;C7AF25;O03636;B0YHR3;…	18858	91	CID		20.94	30.995		3	47	30	1	2063.91	-90.4551	10/196	pps_pisum_OE_trypsin_rep1.mgf
	Low	GGLDFTKDDENVNSQPFMR	B8YGX4;Q6PSM7;Q71N62;O98435;Q9GEB9;B3THI4;Q8HT56;P93977;O63147;Q33620;D2CN03;B6GUT8;D7F7W4;O98562;Q8HDA1;Q4KUD7;Q36637;Q37357;Q33036;Q9GE67;P94074;D8V9A7;D8V9E6;Q8HUY5;D2KUW9;E0D9P4;Q8HVG8;Q6SSI3;O98549;P28386;Q95DZ0;Q8MAT5;Q5TMA6;Q5GLI7;B0YHF2;B2BY81;E2D4N0;O47068;A5X4C4;Q37283;Q8MEB1;Q37320;Q37220;Q09RK5;E2D4N3;P94095;Q9GEN9;O47272;Q7YJP7;Q5VH01;Q6L9Y0;Q6VW25;Q5GLJ2;Q24LK3;Q9GE66;Q9MRX0;B8YHE8;…	21651	113	CID		20.3	14.8583		3	44	26	1	2169.78	-97.0935	5/193	pps_pisum_OE_trypsin_rep1.mgf
	Low	NEGRDLAR	B8YGX4;Q9GEB9;Q95CD5;O98562;Q8HDA1;Q4KUD7;Q8WKU6;Q37357;Q9GE67;D2KUW9;E0D9P4;Q8HVG8;O98549;P28386;Q8ME76;Q95DZ0;Q8MAT5;Q5GLI7;C7A5Y1;Q9BAH7;O47068;A5X4C4;Q37283;Q8MEB1;Q37220;Q8MFT9;Q09RK5;Q9GEN9;Q95633;O20245;Q7YJP7;Q6L9Y0;Q6VW25;Q5GLJ2;C3RXH1;C4MJP0;Q9MRX0;B8YHE8;C7AF25;Q09W50;B5SPD9;Q42659;O98359;Q8ME51;A1YB30;Q9GEE4;Q7YKR8;Q7YKH2;Q33047;Q9GEQ2;Q8MDR9;Q6L9Y7;C7AF24;B3XY08;Q8HVI6;Q6JXX4;Q6YLQ8;…	13175	83	CID		15.29	68.7989		5	45	30	1	930.433	-44.8729	4/79	pps_pisum_OE_trypsin_rep1.mgf
Q9GE68	17.73	7	7	423	47.0816	6.75635	126.899	Ribulose-1,5-bisphosphate carboxylase (Fragment) OS=Fissidens dubius GN=rbcL PE=2 SV=1 - [Q9GE68_9BRYO]
	Confidence Icon	Sequence	Protein Accessions	# Proteins	# Protein Groups	Activation Type	Modifications	IonScore	Exp Value	Δ Score	Rank	Identity High	Homology Threshold	Charge	m/z [Da]	ΔM [ppm]	Ions Matched	Spectrum File
	High	TFQGPPHGIQVER	Q6PSM7;Q71N62;Q9GEB9;B3THI4;Q8HT56;Q33514;P93977;O63147;D2CN03;D7F7W4;O63185;O98562;Q4KUD7;Q8WKU6;Q37357;Q33036;Q9GE67;P94074;D8V9A7;D8V9E6;D2KUW9;P28386;Q8ME76;Q95DZ0;Q8MAT5;Q5TMA6;Q5GLI7;B0YHF2;B2BY81;C7A5Y1;E2D4N0;Q9BAH7;O47068;A5X4C4;C6FJT8;Q37283;Q8MEB1;Q37320;Q37220;Q8MFT9;Q09RK5;E2D4N3;P94095;Q9GEN9;O47272;Q95633;O20245;Q7YJP7;Q5VH01;Q6L9Y0;Q6VW25;Q5GLJ2;Q24LK3;C3RXH1;C4MJP0;Q9GE66;Q9MRX0;…	19129	100	CID		111.65	2.41975e-08		5	47		1	1465.66	-62.3617	11/139	pps_pisum_OE_trypsin_rep1.mgf
	High	YGRPLLGcTIKPK	B8YGX4;Q6PSM7;Q71N62;O98435;Q9GEB9;B3THI4;Q8HT56;Q33514;O63147;Q33620;D2CN03;B6GUT8;D7F7W4;O63185;O98562;Q4KUD7;Q8WKU6;Q36637;Q37357;Q33036;Q9GE67;P94074;D8V9A7;D8V9E6;D2KUW9;E0D9P4;Q8HVG8;B5U0R6;O98549;Q8ME76;Q95DZ0;Q5TMA6;Q5GLI7;B2BY81;C7A5Y1;E2D4N0;Q9BAH7;O47068;A5X4C4;C6FJT8;Q37283;Q8MEB1;Q37320;Q37220;Q8MFT9;Q09RK5;E2D4N3;P94095;Q9GEN9;O47272;O20245;Q7YJP7;Q5VH01;Q6L9Y0;Q5GLJ2;Q24LK3;C3RXH1;…	22107	113	CID	C8(Carbamidomethyl)	63.96	0.00156781		7	47		1	1502.73	-78.6868	9/120	pps_pisum_OE_trypsin_rep1.mgf
	Low	DKLNKYGRPLLGcTIKPK	B8YGX4;Q6PSM7;Q71N62;O98435;Q9GEB9;B3THI4;Q8HT56;Q33514;O63147;Q33620;D2CN03;B6GUT8;O63185;O98562;Q4KUD7;Q8WKU6;Q36637;Q37357;Q33036;Q9GE67;P94074;D8V9A7;D8V9E6;D2KUW9;E0D9P4;Q8HVG8;B5U0R6;O98549;Q8ME76;Q95DZ0;Q5TMA6;Q5GLI7;B2BY81;E2D4N0;Q9BAH7;O47068;A5X4C4;Q37283;Q8MEB1;Q37320;Q37220;Q8MFT9;Q09RK5;E2D4N3;P94095;Q9GEN9;O47272;O20245;Q7YJP7;Q5VH01;Q6L9Y0;Q5GLJ2;Q24LK3;C3RXH1;C4MJP0;Q9GE66;Q9MRX0;…	21788	104	CID	C13(Carbamidomethyl)	31.67	2.57695		7	47	46	1	2101	-95.2098	11/198	pps_pisum_OE_trypsin_rep1.mgf
	Low	TFQGPPHGIQVERDKLNK	Q6PSM7;Q71N62;Q9GEB9;B3THI4;Q8HT56;Q33514;P93977;O63147;D2CN03;O63185;O98562;Q4KUD7;Q8WKU6;Q37357;Q33036;Q9GE67;P94074;D8V9A7;D8V9E6;D2KUW9;P28386;Q8ME76;Q95DZ0;Q5TMA6;Q5GLI7;B0YHF2;B2BY81;E2D4N0;Q9BAH7;O47068;A5X4C4;Q37283;Q8MEB1;Q37320;Q37220;Q8MFT9;Q09RK5;E2D4N3;P94095;Q9GEN9;O47272;Q95633;O20245;Q7YJP7;Q5VH01;Q6L9Y0;Q6VW25;Q5GLJ2;Q24LK3;C3RXH1;C4MJP0;Q9GE66;Q9MRX0;B8YHE8;C7AF25;O03636;B0YHR3;…	18858	91	CID		20.94	30.995		3	47	30	1	2063.91	-90.4551	10/196	pps_pisum_OE_trypsin_rep1.mgf
	Low	GGLDFTKDDENVNSQPFMR	B8YGX4;Q6PSM7;Q71N62;O98435;Q9GEB9;B3THI4;Q8HT56;P93977;O63147;Q33620;D2CN03;B6GUT8;D7F7W4;O98562;Q8HDA1;Q4KUD7;Q36637;Q37357;Q33036;Q9GE67;P94074;D8V9A7;D8V9E6;Q8HUY5;D2KUW9;E0D9P4;Q8HVG8;Q6SSI3;O98549;P28386;Q95DZ0;Q8MAT5;Q5TMA6;Q5GLI7;B0YHF2;B2BY81;E2D4N0;O47068;A5X4C4;Q37283;Q8MEB1;Q37320;Q37220;Q09RK5;E2D4N3;P94095;Q9GEN9;O47272;Q7YJP7;Q5VH01;Q6L9Y0;Q6VW25;Q5GLJ2;Q24LK3;Q9GE66;Q9MRX0;B8YHE8;…	21651	113	CID		20.3	14.8583		3	44	26	1	2169.78	-97.0935	5/193	pps_pisum_OE_trypsin_rep1.mgf
	Low	GHYLxATAGTCEEmLKR	Q9GE68	2	1	CID	X5(S), M14(Oxidation)	19.23	23.1281		8	44	38	1	1882.84	-21.6037	5/146	pps_pisum_OE_trypsin_rep1.mgf
	Low	NExRDLAR	Q24LK3;Q9GE68	20	2	CID	X3(G)	15.29	68.7989		10	45	30	1	930.433	-44.8729	4/79	pps_pisum_OE_trypsin_rep1.mgf
B3XY08	16.93	7	7	443	48.8057	7.02002	126.899	Ribulose-1,5-bisphosphate carboxylase/oxygenase large subunit (Fragment) OS=Gloeospermum dichotomum GN=rbcL PE=3 SV=1 - [B3XY08_9ROSI]
	Confidence Icon	Sequence	Protein Accessions	# Proteins	# Protein Groups	Activation Type	Modifications	IonScore	Exp Value	Δ Score	Rank	Identity High	Homology Threshold	Charge	m/z [Da]	ΔM [ppm]	Ions Matched	Spectrum File
	High	TFQGPPHGIQVER	Q6PSM7;Q71N62;Q9GEB9;B3THI4;Q8HT56;Q33514;P93977;O63147;D2CN03;D7F7W4;O63185;O98562;Q4KUD7;Q8WKU6;Q37357;Q33036;Q9GE67;P94074;D8V9A7;D8V9E6;D2KUW9;P28386;Q8ME76;Q95DZ0;Q8MAT5;Q5TMA6;Q5GLI7;B0YHF2;B2BY81;C7A5Y1;E2D4N0;Q9BAH7;O47068;A5X4C4;C6FJT8;Q37283;Q8MEB1;Q37320;Q37220;Q8MFT9;Q09RK5;E2D4N3;P94095;Q9GEN9;O47272;Q95633;O20245;Q7YJP7;Q5VH01;Q6L9Y0;Q6VW25;Q5GLJ2;Q24LK3;C3RXH1;C4MJP0;Q9GE66;Q9MRX0;…	19129	100	CID		111.65	2.41975e-08		5	47		1	1465.66	-62.3617	11/139	pps_pisum_OE_trypsin_rep1.mgf
	High	YGRPLLGcTIKPK	B8YGX4;Q6PSM7;Q71N62;O98435;Q9GEB9;B3THI4;Q8HT56;Q33514;O63147;Q33620;D2CN03;B6GUT8;D7F7W4;O63185;O98562;Q4KUD7;Q8WKU6;Q36637;Q37357;Q33036;Q9GE67;P94074;D8V9A7;D8V9E6;D2KUW9;E0D9P4;Q8HVG8;B5U0R6;O98549;Q8ME76;Q95DZ0;Q5TMA6;Q5GLI7;B2BY81;C7A5Y1;E2D4N0;Q9BAH7;O47068;A5X4C4;C6FJT8;Q37283;Q8MEB1;Q37320;Q37220;Q8MFT9;Q09RK5;E2D4N3;P94095;Q9GEN9;O47272;O20245;Q7YJP7;Q5VH01;Q6L9Y0;Q5GLJ2;Q24LK3;C3RXH1;…	22107	113	CID	C8(Carbamidomethyl)	63.96	0.00156781		7	47		1	1502.73	-78.6868	9/120	pps_pisum_OE_trypsin_rep1.mgf
	Low	DKLNKYGRPLLGcTIKPK	B8YGX4;Q6PSM7;Q71N62;O98435;Q9GEB9;B3THI4;Q8HT56;Q33514;O63147;Q33620;D2CN03;B6GUT8;O63185;O98562;Q4KUD7;Q8WKU6;Q36637;Q37357;Q33036;Q9GE67;P94074;D8V9A7;D8V9E6;D2KUW9;E0D9P4;Q8HVG8;B5U0R6;O98549;Q8ME76;Q95DZ0;Q5TMA6;Q5GLI7;B2BY81;E2D4N0;Q9BAH7;O47068;A5X4C4;Q37283;Q8MEB1;Q37320;Q37220;Q8MFT9;Q09RK5;E2D4N3;P94095;Q9GEN9;O47272;O20245;Q7YJP7;Q5VH01;Q6L9Y0;Q5GLJ2;Q24LK3;C3RXH1;C4MJP0;Q9GE66;Q9MRX0;…	21788	104	CID	C13(Carbamidomethyl)	31.67	2.57695		7	47	46	1	2101	-95.2098	11/198	pps_pisum_OE_trypsin_rep1.mgf
	Low	TFQGPPHGIQVERDKLNK	Q6PSM7;Q71N62;Q9GEB9;B3THI4;Q8HT56;Q33514;P93977;O63147;D2CN03;O63185;O98562;Q4KUD7;Q8WKU6;Q37357;Q33036;Q9GE67;P94074;D8V9A7;D8V9E6;D2KUW9;P28386;Q8ME76;Q95DZ0;Q5TMA6;Q5GLI7;B0YHF2;B2BY81;E2D4N0;Q9BAH7;O47068;A5X4C4;Q37283;Q8MEB1;Q37320;Q37220;Q8MFT9;Q09RK5;E2D4N3;P94095;Q9GEN9;O47272;Q95633;O20245;Q7YJP7;Q5VH01;Q6L9Y0;Q6VW25;Q5GLJ2;Q24LK3;C3RXH1;C4MJP0;Q9GE66;Q9MRX0;B8YHE8;C7AF25;O03636;B0YHR3;…	18858	91	CID		20.94	30.995		3	47	30	1	2063.91	-90.4551	10/196	pps_pisum_OE_trypsin_rep1.mgf
	Low	GGLDFTKDDENVNSQPFMR	B8YGX4;Q6PSM7;Q71N62;O98435;Q9GEB9;B3THI4;Q8HT56;P93977;O63147;Q33620;D2CN03;B6GUT8;D7F7W4;O98562;Q8HDA1;Q4KUD7;Q36637;Q37357;Q33036;Q9GE67;P94074;D8V9A7;D8V9E6;Q8HUY5;D2KUW9;E0D9P4;Q8HVG8;Q6SSI3;O98549;P28386;Q95DZ0;Q8MAT5;Q5TMA6;Q5GLI7;B0YHF2;B2BY81;E2D4N0;O47068;A5X4C4;Q37283;Q8MEB1;Q37320;Q37220;Q09RK5;E2D4N3;P94095;Q9GEN9;O47272;Q7YJP7;Q5VH01;Q6L9Y0;Q6VW25;Q5GLJ2;Q24LK3;Q9GE66;Q9MRX0;B8YHE8;…	21651	113	CID		20.3	14.8583		3	44	26	1	2169.78	-97.0935	5/193	pps_pisum_OE_trypsin_rep1.mgf
	Low	NEGRDLAR	B8YGX4;Q9GEB9;Q95CD5;O98562;Q8HDA1;Q4KUD7;Q8WKU6;Q37357;Q9GE67;D2KUW9;E0D9P4;Q8HVG8;O98549;P28386;Q8ME76;Q95DZ0;Q8MAT5;Q5GLI7;C7A5Y1;Q9BAH7;O47068;A5X4C4;Q37283;Q8MEB1;Q37220;Q8MFT9;Q09RK5;Q9GEN9;Q95633;O20245;Q7YJP7;Q6L9Y0;Q6VW25;Q5GLJ2;C3RXH1;C4MJP0;Q9MRX0;B8YHE8;C7AF25;Q09W50;B5SPD9;Q42659;O98359;Q8ME51;A1YB30;Q9GEE4;Q7YKR8;Q7YKH2;Q33047;Q9GEQ2;Q8MDR9;Q6L9Y7;C7AF24;B3XY08;Q8HVI6;Q6JXX4;Q6YLQ8;…	13175	83	CID		15.29	68.7989		5	45	30	1	930.433	-44.8729	4/79	pps_pisum_OE_trypsin_rep1.mgf
	Low	VAVEACVQARNEGRDLARAGNEIIR	B3XY08	1	1	CID		14.64	77.998		4	45	33	1	2710.21	-75.8285	10/265	pps_pisum_OE_trypsin_rep1.mgf
Q31895	14.53	6	6	468	51.9632	7.97217	126.899	Ribulose-1,5-bisphosphate carboxylase oxygenase, large subunit (Fragment) OS=Bucida macrostachya GN=rbcL PE=3 SV=2 - [Q31895_9MYRT]
	Confidence Icon	Sequence	Protein Accessions	# Proteins	# Protein Groups	Activation Type	Modifications	IonScore	Exp Value	Δ Score	Rank	Identity High	Homology Threshold	Charge	m/z [Da]	ΔM [ppm]	Ions Matched	Spectrum File
	High	TFQGPPHGIQVER	Q6PSM7;Q71N62;Q9GEB9;B3THI4;Q8HT56;Q33514;P93977;O63147;D2CN03;D7F7W4;O63185;O98562;Q4KUD7;Q8WKU6;Q37357;Q33036;Q9GE67;P94074;D8V9A7;D8V9E6;D2KUW9;P28386;Q8ME76;Q95DZ0;Q8MAT5;Q5TMA6;Q5GLI7;B0YHF2;B2BY81;C7A5Y1;E2D4N0;Q9BAH7;O47068;A5X4C4;C6FJT8;Q37283;Q8MEB1;Q37320;Q37220;Q8MFT9;Q09RK5;E2D4N3;P94095;Q9GEN9;O47272;Q95633;O20245;Q7YJP7;Q5VH01;Q6L9Y0;Q6VW25;Q5GLJ2;Q24LK3;C3RXH1;C4MJP0;Q9GE66;Q9MRX0;…	19129	100	CID		111.65	2.41975e-08		5	47		1	1465.66	-62.3617	11/139	pps_pisum_OE_trypsin_rep1.mgf
	High	YGRPLLGcTIKPK	B8YGX4;Q6PSM7;Q71N62;O98435;Q9GEB9;B3THI4;Q8HT56;Q33514;O63147;Q33620;D2CN03;B6GUT8;D7F7W4;O63185;O98562;Q4KUD7;Q8WKU6;Q36637;Q37357;Q33036;Q9GE67;P94074;D8V9A7;D8V9E6;D2KUW9;E0D9P4;Q8HVG8;B5U0R6;O98549;Q8ME76;Q95DZ0;Q5TMA6;Q5GLI7;B2BY81;C7A5Y1;E2D4N0;Q9BAH7;O47068;A5X4C4;C6FJT8;Q37283;Q8MEB1;Q37320;Q37220;Q8MFT9;Q09RK5;E2D4N3;P94095;Q9GEN9;O47272;O20245;Q7YJP7;Q5VH01;Q6L9Y0;Q5GLJ2;Q24LK3;C3RXH1;…	22107	113	CID	C8(Carbamidomethyl)	63.96	0.00156781		7	47		1	1502.73	-78.6868	9/120	pps_pisum_OE_trypsin_rep1.mgf
	Low	LTYYTPDYQTKDTDILAAFR	O98435;D2CN03;Q24LK3;Q7YKH2;B2Y4Q2;Q31895;O98324;Q85W88;Q09RH0;Q32920;Q7YJL9	443	11	CID		34.59	0.53703		10	43		1	2394.98	-82.5815	6/204	pps_pisum_OE_trypsin_rep1.mgf
	Low	DKLNKYGRPLLGcTIKPK	B8YGX4;Q6PSM7;Q71N62;O98435;Q9GEB9;B3THI4;Q8HT56;Q33514;O63147;Q33620;D2CN03;B6GUT8;O63185;O98562;Q4KUD7;Q8WKU6;Q36637;Q37357;Q33036;Q9GE67;P94074;D8V9A7;D8V9E6;D2KUW9;E0D9P4;Q8HVG8;B5U0R6;O98549;Q8ME76;Q95DZ0;Q5TMA6;Q5GLI7;B2BY81;E2D4N0;Q9BAH7;O47068;A5X4C4;Q37283;Q8MEB1;Q37320;Q37220;Q8MFT9;Q09RK5;E2D4N3;P94095;Q9GEN9;O47272;O20245;Q7YJP7;Q5VH01;Q6L9Y0;Q5GLJ2;Q24LK3;C3RXH1;C4MJP0;Q9GE66;Q9MRX0;…	21788	104	CID	C13(Carbamidomethyl)	31.67	2.57695		7	47	46	1	2101	-95.2098	11/198	pps_pisum_OE_trypsin_rep1.mgf
	Low	TFQGPPHGIQVERDKLNK	Q6PSM7;Q71N62;Q9GEB9;B3THI4;Q8HT56;Q33514;P93977;O63147;D2CN03;O63185;O98562;Q4KUD7;Q8WKU6;Q37357;Q33036;Q9GE67;P94074;D8V9A7;D8V9E6;D2KUW9;P28386;Q8ME76;Q95DZ0;Q5TMA6;Q5GLI7;B0YHF2;B2BY81;E2D4N0;Q9BAH7;O47068;A5X4C4;Q37283;Q8MEB1;Q37320;Q37220;Q8MFT9;Q09RK5;E2D4N3;P94095;Q9GEN9;O47272;Q95633;O20245;Q7YJP7;Q5VH01;Q6L9Y0;Q6VW25;Q5GLJ2;Q24LK3;C3RXH1;C4MJP0;Q9GE66;Q9MRX0;B8YHE8;C7AF25;O03636;B0YHR3;…	18858	91	CID		20.94	30.995		3	47	30	1	2063.91	-90.4551	10/196	pps_pisum_OE_trypsin_rep1.mgf
	Low	GHYLxATAGTCEEmIKR	Q37220;Q8ME51;Q31895;Q95631	5	4	CID	X5(S), M14(Oxidation)	19.23	23.1281		6	44	38	1	1882.84	-21.6037	5/146	pps_pisum_OE_trypsin_rep1.mgf
Q8WGX7	16.55	6	6	435	47.9749	6.91748	126.899	Ribulose-1,5-biphosphate-carboxylase (Fragment) OS=Moraea radians GN=rbcL PE=3 SV=1 - [Q8WGX7_9ASPA]
	Confidence Icon	Sequence	Protein Accessions	# Proteins	# Protein Groups	Activation Type	Modifications	IonScore	Exp Value	Δ Score	Rank	Identity High	Homology Threshold	Charge	m/z [Da]	ΔM [ppm]	Ions Matched	Spectrum File
	High	TFQGPPHGIQVER	Q6PSM7;Q71N62;Q9GEB9;B3THI4;Q8HT56;Q33514;P93977;O63147;D2CN03;D7F7W4;O63185;O98562;Q4KUD7;Q8WKU6;Q37357;Q33036;Q9GE67;P94074;D8V9A7;D8V9E6;D2KUW9;P28386;Q8ME76;Q95DZ0;Q8MAT5;Q5TMA6;Q5GLI7;B0YHF2;B2BY81;C7A5Y1;E2D4N0;Q9BAH7;O47068;A5X4C4;C6FJT8;Q37283;Q8MEB1;Q37320;Q37220;Q8MFT9;Q09RK5;E2D4N3;P94095;Q9GEN9;O47272;Q95633;O20245;Q7YJP7;Q5VH01;Q6L9Y0;Q6VW25;Q5GLJ2;Q24LK3;C3RXH1;C4MJP0;Q9GE66;Q9MRX0;…	19129	100	CID		111.65	2.41975e-08		5	47		1	1465.66	-62.3617	11/139	pps_pisum_OE_trypsin_rep1.mgf
	High	YGRPLLGcTIKPK	B8YGX4;Q6PSM7;Q71N62;O98435;Q9GEB9;B3THI4;Q8HT56;Q33514;O63147;Q33620;D2CN03;B6GUT8;D7F7W4;O63185;O98562;Q4KUD7;Q8WKU6;Q36637;Q37357;Q33036;Q9GE67;P94074;D8V9A7;D8V9E6;D2KUW9;E0D9P4;Q8HVG8;B5U0R6;O98549;Q8ME76;Q95DZ0;Q5TMA6;Q5GLI7;B2BY81;C7A5Y1;E2D4N0;Q9BAH7;O47068;A5X4C4;C6FJT8;Q37283;Q8MEB1;Q37320;Q37220;Q8MFT9;Q09RK5;E2D4N3;P94095;Q9GEN9;O47272;O20245;Q7YJP7;Q5VH01;Q6L9Y0;Q5GLJ2;Q24LK3;C3RXH1;…	22107	113	CID	C8(Carbamidomethyl)	63.96	0.00156781		7	47		1	1502.73	-78.6868	9/120	pps_pisum_OE_trypsin_rep1.mgf
	Low	DKLNKYGRPLLGcTIKPK	B8YGX4;Q6PSM7;Q71N62;O98435;Q9GEB9;B3THI4;Q8HT56;Q33514;O63147;Q33620;D2CN03;B6GUT8;O63185;O98562;Q4KUD7;Q8WKU6;Q36637;Q37357;Q33036;Q9GE67;P94074;D8V9A7;D8V9E6;D2KUW9;E0D9P4;Q8HVG8;B5U0R6;O98549;Q8ME76;Q95DZ0;Q5TMA6;Q5GLI7;B2BY81;E2D4N0;Q9BAH7;O47068;A5X4C4;Q37283;Q8MEB1;Q37320;Q37220;Q8MFT9;Q09RK5;E2D4N3;P94095;Q9GEN9;O47272;O20245;Q7YJP7;Q5VH01;Q6L9Y0;Q5GLJ2;Q24LK3;C3RXH1;C4MJP0;Q9GE66;Q9MRX0;…	21788	104	CID	C13(Carbamidomethyl)	31.67	2.57695		7	47	46	1	2101	-95.2098	11/198	pps_pisum_OE_trypsin_rep1.mgf
	Low	TFQGPPHGIQVERDKLNK	Q6PSM7;Q71N62;Q9GEB9;B3THI4;Q8HT56;Q33514;P93977;O63147;D2CN03;O63185;O98562;Q4KUD7;Q8WKU6;Q37357;Q33036;Q9GE67;P94074;D8V9A7;D8V9E6;D2KUW9;P28386;Q8ME76;Q95DZ0;Q5TMA6;Q5GLI7;B0YHF2;B2BY81;E2D4N0;Q9BAH7;O47068;A5X4C4;Q37283;Q8MEB1;Q37320;Q37220;Q8MFT9;Q09RK5;E2D4N3;P94095;Q9GEN9;O47272;Q95633;O20245;Q7YJP7;Q5VH01;Q6L9Y0;Q6VW25;Q5GLJ2;Q24LK3;C3RXH1;C4MJP0;Q9GE66;Q9MRX0;B8YHE8;C7AF25;O03636;B0YHR3;…	18858	91	CID		20.94	30.995		3	47	30	1	2063.91	-90.4551	10/196	pps_pisum_OE_trypsin_rep1.mgf
	Low	GGLDFTKDDENVNSQPFMR	B8YGX4;Q6PSM7;Q71N62;O98435;Q9GEB9;B3THI4;Q8HT56;P93977;O63147;Q33620;D2CN03;B6GUT8;D7F7W4;O98562;Q8HDA1;Q4KUD7;Q36637;Q37357;Q33036;Q9GE67;P94074;D8V9A7;D8V9E6;Q8HUY5;D2KUW9;E0D9P4;Q8HVG8;Q6SSI3;O98549;P28386;Q95DZ0;Q8MAT5;Q5TMA6;Q5GLI7;B0YHF2;B2BY81;E2D4N0;O47068;A5X4C4;Q37283;Q8MEB1;Q37320;Q37220;Q09RK5;E2D4N3;P94095;Q9GEN9;O47272;Q7YJP7;Q5VH01;Q6L9Y0;Q6VW25;Q5GLJ2;Q24LK3;Q9GE66;Q9MRX0;B8YHE8;…	21651	113	CID		20.3	14.8583		3	44	26	1	2169.78	-97.0935	5/193	pps_pisum_OE_trypsin_rep1.mgf
	Low	GHYLNATAGxcEDmMKRAVFAR	Q8WGX7	1	1	CID	X10(I), C11(Carbamidomethyl), M14(Oxidation)	10.14	77.8592		10	41	25	1	2526.96	-93.3004	6/223	pps_pisum_OE_trypsin_rep1.mgf
Q9GG54	12.37	6	6	469	51.6178	6.63916	126.899	Ribulose 1,5-bisphosphate carboxylase (Fragment) OS=Acronychia acidula GN=rbcL PE=3 SV=1 - [Q9GG54_ACRAC]
	Confidence Icon	Sequence	Protein Accessions	# Proteins	# Protein Groups	Activation Type	Modifications	IonScore	Exp Value	Δ Score	Rank	Identity High	Homology Threshold	Charge	m/z [Da]	ΔM [ppm]	Ions Matched	Spectrum File
	High	TFQGPPHGIQVER	Q6PSM7;Q71N62;Q9GEB9;B3THI4;Q8HT56;Q33514;P93977;O63147;D2CN03;D7F7W4;O63185;O98562;Q4KUD7;Q8WKU6;Q37357;Q33036;Q9GE67;P94074;D8V9A7;D8V9E6;D2KUW9;P28386;Q8ME76;Q95DZ0;Q8MAT5;Q5TMA6;Q5GLI7;B0YHF2;B2BY81;C7A5Y1;E2D4N0;Q9BAH7;O47068;A5X4C4;C6FJT8;Q37283;Q8MEB1;Q37320;Q37220;Q8MFT9;Q09RK5;E2D4N3;P94095;Q9GEN9;O47272;Q95633;O20245;Q7YJP7;Q5VH01;Q6L9Y0;Q6VW25;Q5GLJ2;Q24LK3;C3RXH1;C4MJP0;Q9GE66;Q9MRX0;…	19129	100	CID		111.65	2.41975e-08		5	47		1	1465.66	-62.3617	11/139	pps_pisum_OE_trypsin_rep1.mgf
	High	YGRPLxGcTIKPK	Q8HDA1;C7AF24;Q9GG54;Q6PZ84;Q29VE8	13	5	CID	X6(I), C8(Carbamidomethyl)	63.96	0.00156781		6	47		1	1502.73	-78.6868	9/120	pps_pisum_OE_trypsin_rep1.mgf
	Low	DKLNKYGRPLxGcTIKPK	Q8HDA1;C7AF24;Q9GG54;Q6PZ84	11	4	CID	X11(I), C13(Carbamidomethyl)	31.67	2.57695		6	47	46	1	2101	-95.2098	11/198	pps_pisum_OE_trypsin_rep1.mgf
	Low	TFQGPPHGIQVERDKLNK	Q6PSM7;Q71N62;Q9GEB9;B3THI4;Q8HT56;Q33514;P93977;O63147;D2CN03;O63185;O98562;Q4KUD7;Q8WKU6;Q37357;Q33036;Q9GE67;P94074;D8V9A7;D8V9E6;D2KUW9;P28386;Q8ME76;Q95DZ0;Q5TMA6;Q5GLI7;B0YHF2;B2BY81;E2D4N0;Q9BAH7;O47068;A5X4C4;Q37283;Q8MEB1;Q37320;Q37220;Q8MFT9;Q09RK5;E2D4N3;P94095;Q9GEN9;O47272;Q95633;O20245;Q7YJP7;Q5VH01;Q6L9Y0;Q6VW25;Q5GLJ2;Q24LK3;C3RXH1;C4MJP0;Q9GE66;Q9MRX0;B8YHE8;C7AF25;O03636;B0YHR3;…	18858	91	CID		20.94	30.995		3	47	30	1	2063.91	-90.4551	10/196	pps_pisum_OE_trypsin_rep1.mgf
	Low	GGLDFTKDDENVNSQPFMR	B8YGX4;Q6PSM7;Q71N62;O98435;Q9GEB9;B3THI4;Q8HT56;P93977;O63147;Q33620;D2CN03;B6GUT8;D7F7W4;O98562;Q8HDA1;Q4KUD7;Q36637;Q37357;Q33036;Q9GE67;P94074;D8V9A7;D8V9E6;Q8HUY5;D2KUW9;E0D9P4;Q8HVG8;Q6SSI3;O98549;P28386;Q95DZ0;Q8MAT5;Q5TMA6;Q5GLI7;B0YHF2;B2BY81;E2D4N0;O47068;A5X4C4;Q37283;Q8MEB1;Q37320;Q37220;Q09RK5;E2D4N3;P94095;Q9GEN9;O47272;Q7YJP7;Q5VH01;Q6L9Y0;Q6VW25;Q5GLJ2;Q24LK3;Q9GE66;Q9MRX0;B8YHE8;…	21651	113	CID		20.3	14.8583		3	44	26	1	2169.78	-97.0935	5/193	pps_pisum_OE_trypsin_rep1.mgf
	Low	NEGxDLAR	O47272;Q5I972;Q9GG54	24	3	CID	X4(R)	15.29	68.7989		9	45	30	1	930.433	-44.8729	4/79	pps_pisum_OE_trypsin_rep1.mgf
Q6YLQ8	13.46	5	5	431	47.7621	6.75635	126.899	Ribulose 1,5-bisphosphate carboxylase/oxygenase (Fragment) OS=Oligotrichum austroaligerum GN=rbcL PE=3 SV=1 - [Q6YLQ8_9BRYO]
	Confidence Icon	Sequence	Protein Accessions	# Proteins	# Protein Groups	Activation Type	Modifications	IonScore	Exp Value	Δ Score	Rank	Identity High	Homology Threshold	Charge	m/z [Da]	ΔM [ppm]	Ions Matched	Spectrum File
	High	TFQGPPHGIQVER	Q6PSM7;Q71N62;Q9GEB9;B3THI4;Q8HT56;Q33514;P93977;O63147;D2CN03;D7F7W4;O63185;O98562;Q4KUD7;Q8WKU6;Q37357;Q33036;Q9GE67;P94074;D8V9A7;D8V9E6;D2KUW9;P28386;Q8ME76;Q95DZ0;Q8MAT5;Q5TMA6;Q5GLI7;B0YHF2;B2BY81;C7A5Y1;E2D4N0;Q9BAH7;O47068;A5X4C4;C6FJT8;Q37283;Q8MEB1;Q37320;Q37220;Q8MFT9;Q09RK5;E2D4N3;P94095;Q9GEN9;O47272;Q95633;O20245;Q7YJP7;Q5VH01;Q6L9Y0;Q6VW25;Q5GLJ2;Q24LK3;C3RXH1;C4MJP0;Q9GE66;Q9MRX0;…	19129	100	CID		111.65	2.41975e-08		5	47		1	1465.66	-62.3617	11/139	pps_pisum_OE_trypsin_rep1.mgf
	High	YGRPLLGcTIKPK	B8YGX4;Q6PSM7;Q71N62;O98435;Q9GEB9;B3THI4;Q8HT56;Q33514;O63147;Q33620;D2CN03;B6GUT8;D7F7W4;O63185;O98562;Q4KUD7;Q8WKU6;Q36637;Q37357;Q33036;Q9GE67;P94074;D8V9A7;D8V9E6;D2KUW9;E0D9P4;Q8HVG8;B5U0R6;O98549;Q8ME76;Q95DZ0;Q5TMA6;Q5GLI7;B2BY81;C7A5Y1;E2D4N0;Q9BAH7;O47068;A5X4C4;C6FJT8;Q37283;Q8MEB1;Q37320;Q37220;Q8MFT9;Q09RK5;E2D4N3;P94095;Q9GEN9;O47272;O20245;Q7YJP7;Q5VH01;Q6L9Y0;Q5GLJ2;Q24LK3;C3RXH1;…	22107	113	CID	C8(Carbamidomethyl)	63.96	0.00156781		7	47		1	1502.73	-78.6868	9/120	pps_pisum_OE_trypsin_rep1.mgf
	Low	TFQGPPHGIQVERxKLNK	Q8MAT5;Q6YLQ8	6	2	CID	X14(D)	20.94	30.995		8	47	30	1	2063.91	-90.4551	10/194	pps_pisum_OE_trypsin_rep1.mgf
	Low	GGLDFTKDDENVNSQPFMR	B8YGX4;Q6PSM7;Q71N62;O98435;Q9GEB9;B3THI4;Q8HT56;P93977;O63147;Q33620;D2CN03;B6GUT8;D7F7W4;O98562;Q8HDA1;Q4KUD7;Q36637;Q37357;Q33036;Q9GE67;P94074;D8V9A7;D8V9E6;Q8HUY5;D2KUW9;E0D9P4;Q8HVG8;Q6SSI3;O98549;P28386;Q95DZ0;Q8MAT5;Q5TMA6;Q5GLI7;B0YHF2;B2BY81;E2D4N0;O47068;A5X4C4;Q37283;Q8MEB1;Q37320;Q37220;Q09RK5;E2D4N3;P94095;Q9GEN9;O47272;Q7YJP7;Q5VH01;Q6L9Y0;Q6VW25;Q5GLJ2;Q24LK3;Q9GE66;Q9MRX0;B8YHE8;…	21651	113	CID		20.3	14.8583		3	44	26	1	2169.78	-97.0935	5/193	pps_pisum_OE_trypsin_rep1.mgf
	Low	NEGRDLAR	B8YGX4;Q9GEB9;Q95CD5;O98562;Q8HDA1;Q4KUD7;Q8WKU6;Q37357;Q9GE67;D2KUW9;E0D9P4;Q8HVG8;O98549;P28386;Q8ME76;Q95DZ0;Q8MAT5;Q5GLI7;C7A5Y1;Q9BAH7;O47068;A5X4C4;Q37283;Q8MEB1;Q37220;Q8MFT9;Q09RK5;Q9GEN9;Q95633;O20245;Q7YJP7;Q6L9Y0;Q6VW25;Q5GLJ2;C3RXH1;C4MJP0;Q9MRX0;B8YHE8;C7AF25;Q09W50;B5SPD9;Q42659;O98359;Q8ME51;A1YB30;Q9GEE4;Q7YKR8;Q7YKH2;Q33047;Q9GEQ2;Q8MDR9;Q6L9Y7;C7AF24;B3XY08;Q8HVI6;Q6JXX4;Q6YLQ8;…	13175	83	CID		15.29	68.7989		5	45	30	1	930.433	-44.8729	4/79	pps_pisum_OE_trypsin_rep1.mgf
O98324	17.73	7	7	440	48.5785	7.02002	126.899	Ribulose-bisphosphate carboxylase large subunit (Fragment) OS=Funaria hygrometrica GN=rbcL PE=3 SV=1 - [O98324_FUNHY]
	Confidence Icon	Sequence	Protein Accessions	# Proteins	# Protein Groups	Activation Type	Modifications	IonScore	Exp Value	Δ Score	Rank	Identity High	Homology Threshold	Charge	m/z [Da]	ΔM [ppm]	Ions Matched	Spectrum File
	High	TFQGPPHGIQVER	Q6PSM7;Q71N62;Q9GEB9;B3THI4;Q8HT56;Q33514;P93977;O63147;D2CN03;D7F7W4;O63185;O98562;Q4KUD7;Q8WKU6;Q37357;Q33036;Q9GE67;P94074;D8V9A7;D8V9E6;D2KUW9;P28386;Q8ME76;Q95DZ0;Q8MAT5;Q5TMA6;Q5GLI7;B0YHF2;B2BY81;C7A5Y1;E2D4N0;Q9BAH7;O47068;A5X4C4;C6FJT8;Q37283;Q8MEB1;Q37320;Q37220;Q8MFT9;Q09RK5;E2D4N3;P94095;Q9GEN9;O47272;Q95633;O20245;Q7YJP7;Q5VH01;Q6L9Y0;Q6VW25;Q5GLJ2;Q24LK3;C3RXH1;C4MJP0;Q9GE66;Q9MRX0;…	19129	100	CID		111.65	2.41975e-08		5	47		1	1465.66	-62.3617	11/139	pps_pisum_OE_trypsin_rep1.mgf
	High	YGRPLLGcTIKPK	B8YGX4;Q6PSM7;Q71N62;O98435;Q9GEB9;B3THI4;Q8HT56;Q33514;O63147;Q33620;D2CN03;B6GUT8;D7F7W4;O63185;O98562;Q4KUD7;Q8WKU6;Q36637;Q37357;Q33036;Q9GE67;P94074;D8V9A7;D8V9E6;D2KUW9;E0D9P4;Q8HVG8;B5U0R6;O98549;Q8ME76;Q95DZ0;Q5TMA6;Q5GLI7;B2BY81;C7A5Y1;E2D4N0;Q9BAH7;O47068;A5X4C4;C6FJT8;Q37283;Q8MEB1;Q37320;Q37220;Q8MFT9;Q09RK5;E2D4N3;P94095;Q9GEN9;O47272;O20245;Q7YJP7;Q5VH01;Q6L9Y0;Q5GLJ2;Q24LK3;C3RXH1;…	22107	113	CID	C8(Carbamidomethyl)	63.96	0.00156781		7	47		1	1502.73	-78.6868	9/120	pps_pisum_OE_trypsin_rep1.mgf
	Low	LTYYTPDYQTKDTDILAAFR	O98435;D2CN03;Q24LK3;Q7YKH2;B2Y4Q2;Q31895;O98324;Q85W88;Q09RH0;Q32920;Q7YJL9	443	11	CID		34.59	0.53703		10	43		1	2394.98	-82.5815	6/204	pps_pisum_OE_trypsin_rep1.mgf
	Low	DKLNKYGRPLLGcTIKPK	B8YGX4;Q6PSM7;Q71N62;O98435;Q9GEB9;B3THI4;Q8HT56;Q33514;O63147;Q33620;D2CN03;B6GUT8;O63185;O98562;Q4KUD7;Q8WKU6;Q36637;Q37357;Q33036;Q9GE67;P94074;D8V9A7;D8V9E6;D2KUW9;E0D9P4;Q8HVG8;B5U0R6;O98549;Q8ME76;Q95DZ0;Q5TMA6;Q5GLI7;B2BY81;E2D4N0;Q9BAH7;O47068;A5X4C4;Q37283;Q8MEB1;Q37320;Q37220;Q8MFT9;Q09RK5;E2D4N3;P94095;Q9GEN9;O47272;O20245;Q7YJP7;Q5VH01;Q6L9Y0;Q5GLJ2;Q24LK3;C3RXH1;C4MJP0;Q9GE66;Q9MRX0;…	21788	104	CID	C13(Carbamidomethyl)	31.67	2.57695		7	47	46	1	2101	-95.2098	11/198	pps_pisum_OE_trypsin_rep1.mgf
	Low	TFQGPPHGIQVERDKLNK	Q6PSM7;Q71N62;Q9GEB9;B3THI4;Q8HT56;Q33514;P93977;O63147;D2CN03;O63185;O98562;Q4KUD7;Q8WKU6;Q37357;Q33036;Q9GE67;P94074;D8V9A7;D8V9E6;D2KUW9;P28386;Q8ME76;Q95DZ0;Q5TMA6;Q5GLI7;B0YHF2;B2BY81;E2D4N0;Q9BAH7;O47068;A5X4C4;Q37283;Q8MEB1;Q37320;Q37220;Q8MFT9;Q09RK5;E2D4N3;P94095;Q9GEN9;O47272;Q95633;O20245;Q7YJP7;Q5VH01;Q6L9Y0;Q6VW25;Q5GLJ2;Q24LK3;C3RXH1;C4MJP0;Q9GE66;Q9MRX0;B8YHE8;C7AF25;O03636;B0YHR3;…	18858	91	CID		20.94	30.995		3	47	30	1	2063.91	-90.4551	10/196	pps_pisum_OE_trypsin_rep1.mgf
	Low	GGLDFTKDDENVNSQPxMR	Q8MDR9;O98324	8	2	CID	X17(F)	20.3	14.8583		5	44	26	1	2169.78	-97.0935	5/193	pps_pisum_OE_trypsin_rep1.mgf
	Low	NEGRDLAR	B8YGX4;Q9GEB9;Q95CD5;O98562;Q8HDA1;Q4KUD7;Q8WKU6;Q37357;Q9GE67;D2KUW9;E0D9P4;Q8HVG8;O98549;P28386;Q8ME76;Q95DZ0;Q8MAT5;Q5GLI7;C7A5Y1;Q9BAH7;O47068;A5X4C4;Q37283;Q8MEB1;Q37220;Q8MFT9;Q09RK5;Q9GEN9;Q95633;O20245;Q7YJP7;Q6L9Y0;Q6VW25;Q5GLJ2;C3RXH1;C4MJP0;Q9MRX0;B8YHE8;C7AF25;Q09W50;B5SPD9;Q42659;O98359;Q8ME51;A1YB30;Q9GEE4;Q7YKR8;Q7YKH2;Q33047;Q9GEQ2;Q8MDR9;Q6L9Y7;C7AF24;B3XY08;Q8HVI6;Q6JXX4;Q6YLQ8;…	13175	83	CID		15.29	68.7989		5	45	30	1	930.433	-44.8729	4/79	pps_pisum_OE_trypsin_rep1.mgf
Q85W88	18.57	7	7	420	46.6375	6.88818	126.899	Ribulose-1,5-bisphosphate carboxylase/oxygenase large subunit (Fragment) OS=Hookeria acutifolia GN=rbcL PE=3 SV=1 - [Q85W88_9BRYO]
	Confidence Icon	Sequence	Protein Accessions	# Proteins	# Protein Groups	Activation Type	Modifications	IonScore	Exp Value	Δ Score	Rank	Identity High	Homology Threshold	Charge	m/z [Da]	ΔM [ppm]	Ions Matched	Spectrum File
	High	TFQGPPHGIQVER	Q6PSM7;Q71N62;Q9GEB9;B3THI4;Q8HT56;Q33514;P93977;O63147;D2CN03;D7F7W4;O63185;O98562;Q4KUD7;Q8WKU6;Q37357;Q33036;Q9GE67;P94074;D8V9A7;D8V9E6;D2KUW9;P28386;Q8ME76;Q95DZ0;Q8MAT5;Q5TMA6;Q5GLI7;B0YHF2;B2BY81;C7A5Y1;E2D4N0;Q9BAH7;O47068;A5X4C4;C6FJT8;Q37283;Q8MEB1;Q37320;Q37220;Q8MFT9;Q09RK5;E2D4N3;P94095;Q9GEN9;O47272;Q95633;O20245;Q7YJP7;Q5VH01;Q6L9Y0;Q6VW25;Q5GLJ2;Q24LK3;C3RXH1;C4MJP0;Q9GE66;Q9MRX0;…	19129	100	CID		111.65	2.41975e-08		5	47		1	1465.66	-62.3617	11/139	pps_pisum_OE_trypsin_rep1.mgf
	High	YGRPLLGcTIKPK	B8YGX4;Q6PSM7;Q71N62;O98435;Q9GEB9;B3THI4;Q8HT56;Q33514;O63147;Q33620;D2CN03;B6GUT8;D7F7W4;O63185;O98562;Q4KUD7;Q8WKU6;Q36637;Q37357;Q33036;Q9GE67;P94074;D8V9A7;D8V9E6;D2KUW9;E0D9P4;Q8HVG8;B5U0R6;O98549;Q8ME76;Q95DZ0;Q5TMA6;Q5GLI7;B2BY81;C7A5Y1;E2D4N0;Q9BAH7;O47068;A5X4C4;C6FJT8;Q37283;Q8MEB1;Q37320;Q37220;Q8MFT9;Q09RK5;E2D4N3;P94095;Q9GEN9;O47272;O20245;Q7YJP7;Q5VH01;Q6L9Y0;Q5GLJ2;Q24LK3;C3RXH1;…	22107	113	CID	C8(Carbamidomethyl)	63.96	0.00156781		7	47		1	1502.73	-78.6868	9/120	pps_pisum_OE_trypsin_rep1.mgf
	Low	LTYYTPDYQTKDTDILAAFR	O98435;D2CN03;Q24LK3;Q7YKH2;B2Y4Q2;Q31895;O98324;Q85W88;Q09RH0;Q32920;Q7YJL9	443	11	CID		34.59	0.53703		10	43		1	2394.98	-82.5815	6/204	pps_pisum_OE_trypsin_rep1.mgf
	Low	DKLNKYGRPLLGcTIKPK	B8YGX4;Q6PSM7;Q71N62;O98435;Q9GEB9;B3THI4;Q8HT56;Q33514;O63147;Q33620;D2CN03;B6GUT8;O63185;O98562;Q4KUD7;Q8WKU6;Q36637;Q37357;Q33036;Q9GE67;P94074;D8V9A7;D8V9E6;D2KUW9;E0D9P4;Q8HVG8;B5U0R6;O98549;Q8ME76;Q95DZ0;Q5TMA6;Q5GLI7;B2BY81;E2D4N0;Q9BAH7;O47068;A5X4C4;Q37283;Q8MEB1;Q37320;Q37220;Q8MFT9;Q09RK5;E2D4N3;P94095;Q9GEN9;O47272;O20245;Q7YJP7;Q5VH01;Q6L9Y0;Q5GLJ2;Q24LK3;C3RXH1;C4MJP0;Q9GE66;Q9MRX0;…	21788	104	CID	C13(Carbamidomethyl)	31.67	2.57695		7	47	46	1	2101	-95.2098	11/198	pps_pisum_OE_trypsin_rep1.mgf
	Low	TFQGPPHGIQVERDKLNK	Q6PSM7;Q71N62;Q9GEB9;B3THI4;Q8HT56;Q33514;P93977;O63147;D2CN03;O63185;O98562;Q4KUD7;Q8WKU6;Q37357;Q33036;Q9GE67;P94074;D8V9A7;D8V9E6;D2KUW9;P28386;Q8ME76;Q95DZ0;Q5TMA6;Q5GLI7;B0YHF2;B2BY81;E2D4N0;Q9BAH7;O47068;A5X4C4;Q37283;Q8MEB1;Q37320;Q37220;Q8MFT9;Q09RK5;E2D4N3;P94095;Q9GEN9;O47272;Q95633;O20245;Q7YJP7;Q5VH01;Q6L9Y0;Q6VW25;Q5GLJ2;Q24LK3;C3RXH1;C4MJP0;Q9GE66;Q9MRX0;B8YHE8;C7AF25;O03636;B0YHR3;…	18858	91	CID		20.94	30.995		3	47	30	1	2063.91	-90.4551	10/196	pps_pisum_OE_trypsin_rep1.mgf
	Low	GGLDFTKDDENVNSQPFMR	B8YGX4;Q6PSM7;Q71N62;O98435;Q9GEB9;B3THI4;Q8HT56;P93977;O63147;Q33620;D2CN03;B6GUT8;D7F7W4;O98562;Q8HDA1;Q4KUD7;Q36637;Q37357;Q33036;Q9GE67;P94074;D8V9A7;D8V9E6;Q8HUY5;D2KUW9;E0D9P4;Q8HVG8;Q6SSI3;O98549;P28386;Q95DZ0;Q8MAT5;Q5TMA6;Q5GLI7;B0YHF2;B2BY81;E2D4N0;O47068;A5X4C4;Q37283;Q8MEB1;Q37320;Q37220;Q09RK5;E2D4N3;P94095;Q9GEN9;O47272;Q7YJP7;Q5VH01;Q6L9Y0;Q6VW25;Q5GLJ2;Q24LK3;Q9GE66;Q9MRX0;B8YHE8;…	21651	113	CID		20.3	14.8583		3	44	26	1	2169.78	-97.0935	5/193	pps_pisum_OE_trypsin_rep1.mgf
	Low	NEGRDLAR	B8YGX4;Q9GEB9;Q95CD5;O98562;Q8HDA1;Q4KUD7;Q8WKU6;Q37357;Q9GE67;D2KUW9;E0D9P4;Q8HVG8;O98549;P28386;Q8ME76;Q95DZ0;Q8MAT5;Q5GLI7;C7A5Y1;Q9BAH7;O47068;A5X4C4;Q37283;Q8MEB1;Q37220;Q8MFT9;Q09RK5;Q9GEN9;Q95633;O20245;Q7YJP7;Q6L9Y0;Q6VW25;Q5GLJ2;C3RXH1;C4MJP0;Q9MRX0;B8YHE8;C7AF25;Q09W50;B5SPD9;Q42659;O98359;Q8ME51;A1YB30;Q9GEE4;Q7YKR8;Q7YKH2;Q33047;Q9GEQ2;Q8MDR9;Q6L9Y7;C7AF24;B3XY08;Q8HVI6;Q6JXX4;Q6YLQ8;…	13175	83	CID		15.29	68.7989		5	45	30	1	930.433	-44.8729	4/79	pps_pisum_OE_trypsin_rep1.mgf
Q4VIB9	13.49	6	6	430	47.5378	6.80029	126.899	Ribulose-1,5-bisphosphate carboxylase/oxygenase large subunit (Fragment) OS=Caesalpinia coriaria GN=rbcL PE=3 SV=1 - [Q4VIB9_9FABA]
	Confidence Icon	Sequence	Protein Accessions	# Proteins	# Protein Groups	Activation Type	Modifications	IonScore	Exp Value	Δ Score	Rank	Identity High	Homology Threshold	Charge	m/z [Da]	ΔM [ppm]	Ions Matched	Spectrum File
	High	TFQGPPHGIQVER	Q6PSM7;Q71N62;Q9GEB9;B3THI4;Q8HT56;Q33514;P93977;O63147;D2CN03;D7F7W4;O63185;O98562;Q4KUD7;Q8WKU6;Q37357;Q33036;Q9GE67;P94074;D8V9A7;D8V9E6;D2KUW9;P28386;Q8ME76;Q95DZ0;Q8MAT5;Q5TMA6;Q5GLI7;B0YHF2;B2BY81;C7A5Y1;E2D4N0;Q9BAH7;O47068;A5X4C4;C6FJT8;Q37283;Q8MEB1;Q37320;Q37220;Q8MFT9;Q09RK5;E2D4N3;P94095;Q9GEN9;O47272;Q95633;O20245;Q7YJP7;Q5VH01;Q6L9Y0;Q6VW25;Q5GLJ2;Q24LK3;C3RXH1;C4MJP0;Q9GE66;Q9MRX0;…	19129	100	CID		111.65	2.41975e-08		5	47		1	1465.66	-62.3617	11/139	pps_pisum_OE_trypsin_rep1.mgf
	High	YGRPLLGcTIKxK	Q4VIB9	2	1	CID	C8(Carbamidomethyl), X12(P)	63.96	0.00156781		8	47		1	1502.73	-78.6868	9/120	pps_pisum_OE_trypsin_rep1.mgf
	Low	DKLNKYGRPLLGcTIKxK	Q4VIB9	2	1	CID	C13(Carbamidomethyl), X17(P)	31.67	2.57695		8	47	46	1	2101	-95.2098	11/198	pps_pisum_OE_trypsin_rep1.mgf
	Low	TFQGPPHGIQVERDKLNK	Q6PSM7;Q71N62;Q9GEB9;B3THI4;Q8HT56;Q33514;P93977;O63147;D2CN03;O63185;O98562;Q4KUD7;Q8WKU6;Q37357;Q33036;Q9GE67;P94074;D8V9A7;D8V9E6;D2KUW9;P28386;Q8ME76;Q95DZ0;Q5TMA6;Q5GLI7;B0YHF2;B2BY81;E2D4N0;Q9BAH7;O47068;A5X4C4;Q37283;Q8MEB1;Q37320;Q37220;Q8MFT9;Q09RK5;E2D4N3;P94095;Q9GEN9;O47272;Q95633;O20245;Q7YJP7;Q5VH01;Q6L9Y0;Q6VW25;Q5GLJ2;Q24LK3;C3RXH1;C4MJP0;Q9GE66;Q9MRX0;B8YHE8;C7AF25;O03636;B0YHR3;…	18858	91	CID		20.94	30.995		3	47	30	1	2063.91	-90.4551	10/196	pps_pisum_OE_trypsin_rep1.mgf
	Low	GGLDFTKDDENVNSQPFMR	B8YGX4;Q6PSM7;Q71N62;O98435;Q9GEB9;B3THI4;Q8HT56;P93977;O63147;Q33620;D2CN03;B6GUT8;D7F7W4;O98562;Q8HDA1;Q4KUD7;Q36637;Q37357;Q33036;Q9GE67;P94074;D8V9A7;D8V9E6;Q8HUY5;D2KUW9;E0D9P4;Q8HVG8;Q6SSI3;O98549;P28386;Q95DZ0;Q8MAT5;Q5TMA6;Q5GLI7;B0YHF2;B2BY81;E2D4N0;O47068;A5X4C4;Q37283;Q8MEB1;Q37320;Q37220;Q09RK5;E2D4N3;P94095;Q9GEN9;O47272;Q7YJP7;Q5VH01;Q6L9Y0;Q6VW25;Q5GLJ2;Q24LK3;Q9GE66;Q9MRX0;B8YHE8;…	21651	113	CID		20.3	14.8583		3	44	26	1	2169.78	-97.0935	5/193	pps_pisum_OE_trypsin_rep1.mgf
	Low	NEGRDLAR	B8YGX4;Q9GEB9;Q95CD5;O98562;Q8HDA1;Q4KUD7;Q8WKU6;Q37357;Q9GE67;D2KUW9;E0D9P4;Q8HVG8;O98549;P28386;Q8ME76;Q95DZ0;Q8MAT5;Q5GLI7;C7A5Y1;Q9BAH7;O47068;A5X4C4;Q37283;Q8MEB1;Q37220;Q8MFT9;Q09RK5;Q9GEN9;Q95633;O20245;Q7YJP7;Q6L9Y0;Q6VW25;Q5GLJ2;C3RXH1;C4MJP0;Q9MRX0;B8YHE8;C7AF25;Q09W50;B5SPD9;Q42659;O98359;Q8ME51;A1YB30;Q9GEE4;Q7YKR8;Q7YKH2;Q33047;Q9GEQ2;Q8MDR9;Q6L9Y7;C7AF24;B3XY08;Q8HVI6;Q6JXX4;Q6YLQ8;…	13175	83	CID		15.29	68.7989		5	45	30	1	930.433	-44.8729	4/79	pps_pisum_OE_trypsin_rep1.mgf
A4H1B1	13.46	7	6	431	47.665	6.53662	126.899	Ribulose 1,5-bisphosphate carboxylase/oxygenase large subunit (Fragment) OS=Ptilidium ciliare GN=rbcL PE=3 SV=1 - [A4H1B1_9MARC]
	Confidence Icon	Sequence	Protein Accessions	# Proteins	# Protein Groups	Activation Type	Modifications	IonScore	Exp Value	Δ Score	Rank	Identity High	Homology Threshold	Charge	m/z [Da]	ΔM [ppm]	Ions Matched	Spectrum File
	High	TFQGPPHGIQVER	Q6PSM7;Q71N62;Q9GEB9;B3THI4;Q8HT56;Q33514;P93977;O63147;D2CN03;D7F7W4;O63185;O98562;Q4KUD7;Q8WKU6;Q37357;Q33036;Q9GE67;P94074;D8V9A7;D8V9E6;D2KUW9;P28386;Q8ME76;Q95DZ0;Q8MAT5;Q5TMA6;Q5GLI7;B0YHF2;B2BY81;C7A5Y1;E2D4N0;Q9BAH7;O47068;A5X4C4;C6FJT8;Q37283;Q8MEB1;Q37320;Q37220;Q8MFT9;Q09RK5;E2D4N3;P94095;Q9GEN9;O47272;Q95633;O20245;Q7YJP7;Q5VH01;Q6L9Y0;Q6VW25;Q5GLJ2;Q24LK3;C3RXH1;C4MJP0;Q9GE66;Q9MRX0;…	19129	100	CID		111.65	2.41975e-08		5	47		1	1465.66	-62.3617	11/139	pps_pisum_OE_trypsin_rep1.mgf
	High	YGRPLLGcTIKPK	B8YGX4;Q6PSM7;Q71N62;O98435;Q9GEB9;B3THI4;Q8HT56;Q33514;O63147;Q33620;D2CN03;B6GUT8;D7F7W4;O63185;O98562;Q4KUD7;Q8WKU6;Q36637;Q37357;Q33036;Q9GE67;P94074;D8V9A7;D8V9E6;D2KUW9;E0D9P4;Q8HVG8;B5U0R6;O98549;Q8ME76;Q95DZ0;Q5TMA6;Q5GLI7;B2BY81;C7A5Y1;E2D4N0;Q9BAH7;O47068;A5X4C4;C6FJT8;Q37283;Q8MEB1;Q37320;Q37220;Q8MFT9;Q09RK5;E2D4N3;P94095;Q9GEN9;O47272;O20245;Q7YJP7;Q5VH01;Q6L9Y0;Q5GLJ2;Q24LK3;C3RXH1;…	22107	113	CID	C8(Carbamidomethyl)	63.96	0.00156781		7	47		1	1502.73	-78.6868	9/120	pps_pisum_OE_trypsin_rep1.mgf
	Low	DKxNKYGRPLLGcTIKPK	A4H1B1	5	1	CID	X3(I), C13(Carbamidomethyl)	31.67	2.57695		5	47	46	1	2101	-95.2098	11/198	pps_pisum_OE_trypsin_rep1.mgf
	Low	TFQGPPHGIQVERDKxNK	Q09W50;A4H1B1	5	2	CID	X16(I)	20.94	30.995		2	47	30	1	2063.91	-90.4551	10/196	pps_pisum_OE_trypsin_rep1.mgf
	Low	TFQGPPHGIQVERDKxNK	Q09W50;A4H1B1	5	2	CID	X16(L)	20.94	30.995		5	47	30	1	2063.91	-90.4551	10/196	pps_pisum_OE_trypsin_rep1.mgf
	Low	GGLDFTKDDENVNSQPFMR	B8YGX4;Q6PSM7;Q71N62;O98435;Q9GEB9;B3THI4;Q8HT56;P93977;O63147;Q33620;D2CN03;B6GUT8;D7F7W4;O98562;Q8HDA1;Q4KUD7;Q36637;Q37357;Q33036;Q9GE67;P94074;D8V9A7;D8V9E6;Q8HUY5;D2KUW9;E0D9P4;Q8HVG8;Q6SSI3;O98549;P28386;Q95DZ0;Q8MAT5;Q5TMA6;Q5GLI7;B0YHF2;B2BY81;E2D4N0;O47068;A5X4C4;Q37283;Q8MEB1;Q37320;Q37220;Q09RK5;E2D4N3;P94095;Q9GEN9;O47272;Q7YJP7;Q5VH01;Q6L9Y0;Q6VW25;Q5GLJ2;Q24LK3;Q9GE66;Q9MRX0;B8YHE8;…	21651	113	CID		20.3	14.8583		3	44	26	1	2169.78	-97.0935	5/193	pps_pisum_OE_trypsin_rep1.mgf
	Low	NEGRDLAR	B8YGX4;Q9GEB9;Q95CD5;O98562;Q8HDA1;Q4KUD7;Q8WKU6;Q37357;Q9GE67;D2KUW9;E0D9P4;Q8HVG8;O98549;P28386;Q8ME76;Q95DZ0;Q8MAT5;Q5GLI7;C7A5Y1;Q9BAH7;O47068;A5X4C4;Q37283;Q8MEB1;Q37220;Q8MFT9;Q09RK5;Q9GEN9;Q95633;O20245;Q7YJP7;Q6L9Y0;Q6VW25;Q5GLJ2;C3RXH1;C4MJP0;Q9MRX0;B8YHE8;C7AF25;Q09W50;B5SPD9;Q42659;O98359;Q8ME51;A1YB30;Q9GEE4;Q7YKR8;Q7YKH2;Q33047;Q9GEQ2;Q8MDR9;Q6L9Y7;C7AF24;B3XY08;Q8HVI6;Q6JXX4;Q6YLQ8;…	13175	83	CID		15.29	68.7989		5	45	30	1	930.433	-44.8729	4/79	pps_pisum_OE_trypsin_rep1.mgf
A9X7D5	18.98	8	8	469	52.1546	6.58057	126.899	Ribulose-1,5-bisphosphate carboxylase/oxygenase large subunit (Fragment) OS=Guatteria lehmannii GN=rbcL PE=3 SV=1 - [A9X7D5_9MAGN]
	Confidence Icon	Sequence	Protein Accessions	# Proteins	# Protein Groups	Activation Type	Modifications	IonScore	Exp Value	Δ Score	Rank	Identity High	Homology Threshold	Charge	m/z [Da]	ΔM [ppm]	Ions Matched	Spectrum File
	High	TFQGPPHGIQVER	Q6PSM7;Q71N62;Q9GEB9;B3THI4;Q8HT56;Q33514;P93977;O63147;D2CN03;D7F7W4;O63185;O98562;Q4KUD7;Q8WKU6;Q37357;Q33036;Q9GE67;P94074;D8V9A7;D8V9E6;D2KUW9;P28386;Q8ME76;Q95DZ0;Q8MAT5;Q5TMA6;Q5GLI7;B0YHF2;B2BY81;C7A5Y1;E2D4N0;Q9BAH7;O47068;A5X4C4;C6FJT8;Q37283;Q8MEB1;Q37320;Q37220;Q8MFT9;Q09RK5;E2D4N3;P94095;Q9GEN9;O47272;Q95633;O20245;Q7YJP7;Q5VH01;Q6L9Y0;Q6VW25;Q5GLJ2;Q24LK3;C3RXH1;C4MJP0;Q9GE66;Q9MRX0;…	19129	100	CID		111.65	2.41975e-08		5	47		1	1465.66	-62.3617	11/139	pps_pisum_OE_trypsin_rep1.mgf
	High	YGRPLLGcTIKPK	B8YGX4;Q6PSM7;Q71N62;O98435;Q9GEB9;B3THI4;Q8HT56;Q33514;O63147;Q33620;D2CN03;B6GUT8;D7F7W4;O63185;O98562;Q4KUD7;Q8WKU6;Q36637;Q37357;Q33036;Q9GE67;P94074;D8V9A7;D8V9E6;D2KUW9;E0D9P4;Q8HVG8;B5U0R6;O98549;Q8ME76;Q95DZ0;Q5TMA6;Q5GLI7;B2BY81;C7A5Y1;E2D4N0;Q9BAH7;O47068;A5X4C4;C6FJT8;Q37283;Q8MEB1;Q37320;Q37220;Q8MFT9;Q09RK5;E2D4N3;P94095;Q9GEN9;O47272;O20245;Q7YJP7;Q5VH01;Q6L9Y0;Q5GLJ2;Q24LK3;C3RXH1;…	22107	113	CID	C8(Carbamidomethyl)	63.96	0.00156781		7	47		1	1502.73	-78.6868	9/120	pps_pisum_OE_trypsin_rep1.mgf
	Low	xTYYTPEYETKDTDILAAFR	B6GUT8;A9X7D5	4	2	CID	X1(V)	34.04	0.702726		6	44		1	2395.99	-73.0392	7/200	pps_pisum_OE_trypsin_rep1.mgf
	Low	DKLNKYGRPLLGcTIKPK	B8YGX4;Q6PSM7;Q71N62;O98435;Q9GEB9;B3THI4;Q8HT56;Q33514;O63147;Q33620;D2CN03;B6GUT8;O63185;O98562;Q4KUD7;Q8WKU6;Q36637;Q37357;Q33036;Q9GE67;P94074;D8V9A7;D8V9E6;D2KUW9;E0D9P4;Q8HVG8;B5U0R6;O98549;Q8ME76;Q95DZ0;Q5TMA6;Q5GLI7;B2BY81;E2D4N0;Q9BAH7;O47068;A5X4C4;Q37283;Q8MEB1;Q37320;Q37220;Q8MFT9;Q09RK5;E2D4N3;P94095;Q9GEN9;O47272;O20245;Q7YJP7;Q5VH01;Q6L9Y0;Q5GLJ2;Q24LK3;C3RXH1;C4MJP0;Q9GE66;Q9MRX0;…	21788	104	CID	C13(Carbamidomethyl)	31.67	2.57695		7	47	46	1	2101	-95.2098	11/198	pps_pisum_OE_trypsin_rep1.mgf
	Low	VGFxAGVKEYK	A9X7D5	1	1	CID	X4(R)	23.73	9.45465		5	45	37	1	1253.64	-43.9848	11/88	pps_pisum_OE_trypsin_rep1.mgf
	Low	TFQGPPHGIQVERDKLNK	Q6PSM7;Q71N62;Q9GEB9;B3THI4;Q8HT56;Q33514;P93977;O63147;D2CN03;O63185;O98562;Q4KUD7;Q8WKU6;Q37357;Q33036;Q9GE67;P94074;D8V9A7;D8V9E6;D2KUW9;P28386;Q8ME76;Q95DZ0;Q5TMA6;Q5GLI7;B0YHF2;B2BY81;E2D4N0;Q9BAH7;O47068;A5X4C4;Q37283;Q8MEB1;Q37320;Q37220;Q8MFT9;Q09RK5;E2D4N3;P94095;Q9GEN9;O47272;Q95633;O20245;Q7YJP7;Q5VH01;Q6L9Y0;Q6VW25;Q5GLJ2;Q24LK3;C3RXH1;C4MJP0;Q9GE66;Q9MRX0;B8YHE8;C7AF25;O03636;B0YHR3;…	18858	91	CID		20.94	30.995		3	47	30	1	2063.91	-90.4551	10/196	pps_pisum_OE_trypsin_rep1.mgf
	Low	GGLDFTKDDENVNSQPFMR	B8YGX4;Q6PSM7;Q71N62;O98435;Q9GEB9;B3THI4;Q8HT56;P93977;O63147;Q33620;D2CN03;B6GUT8;D7F7W4;O98562;Q8HDA1;Q4KUD7;Q36637;Q37357;Q33036;Q9GE67;P94074;D8V9A7;D8V9E6;Q8HUY5;D2KUW9;E0D9P4;Q8HVG8;Q6SSI3;O98549;P28386;Q95DZ0;Q8MAT5;Q5TMA6;Q5GLI7;B0YHF2;B2BY81;E2D4N0;O47068;A5X4C4;Q37283;Q8MEB1;Q37320;Q37220;Q09RK5;E2D4N3;P94095;Q9GEN9;O47272;Q7YJP7;Q5VH01;Q6L9Y0;Q6VW25;Q5GLJ2;Q24LK3;Q9GE66;Q9MRX0;B8YHE8;…	21651	113	CID		20.3	14.8583		3	44	26	1	2169.78	-97.0935	5/193	pps_pisum_OE_trypsin_rep1.mgf
	Low	NEGRDLAR	B8YGX4;Q9GEB9;Q95CD5;O98562;Q8HDA1;Q4KUD7;Q8WKU6;Q37357;Q9GE67;D2KUW9;E0D9P4;Q8HVG8;O98549;P28386;Q8ME76;Q95DZ0;Q8MAT5;Q5GLI7;C7A5Y1;Q9BAH7;O47068;A5X4C4;Q37283;Q8MEB1;Q37220;Q8MFT9;Q09RK5;Q9GEN9;Q95633;O20245;Q7YJP7;Q6L9Y0;Q6VW25;Q5GLJ2;C3RXH1;C4MJP0;Q9MRX0;B8YHE8;C7AF25;Q09W50;B5SPD9;Q42659;O98359;Q8ME51;A1YB30;Q9GEE4;Q7YKR8;Q7YKH2;Q33047;Q9GEQ2;Q8MDR9;Q6L9Y7;C7AF24;B3XY08;Q8HVI6;Q6JXX4;Q6YLQ8;…	13175	83	CID		15.29	68.7989		5	45	30	1	930.433	-44.8729	4/79	pps_pisum_OE_trypsin_rep1.mgf
C4N717	13.09	5	5	443	48.8808	7.03467	126.899	Ribulose-1,5-bisphosphate carboxylase/oxygenase large subunit (Fragment) OS=Frullania gibbosa GN=rbcL PE=3 SV=1 - [C4N717_9MARC]
	Confidence Icon	Sequence	Protein Accessions	# Proteins	# Protein Groups	Activation Type	Modifications	IonScore	Exp Value	Δ Score	Rank	Identity High	Homology Threshold	Charge	m/z [Da]	ΔM [ppm]	Ions Matched	Spectrum File
	High	TFQGPPHGIQVER	Q6PSM7;Q71N62;Q9GEB9;B3THI4;Q8HT56;Q33514;P93977;O63147;D2CN03;D7F7W4;O63185;O98562;Q4KUD7;Q8WKU6;Q37357;Q33036;Q9GE67;P94074;D8V9A7;D8V9E6;D2KUW9;P28386;Q8ME76;Q95DZ0;Q8MAT5;Q5TMA6;Q5GLI7;B0YHF2;B2BY81;C7A5Y1;E2D4N0;Q9BAH7;O47068;A5X4C4;C6FJT8;Q37283;Q8MEB1;Q37320;Q37220;Q8MFT9;Q09RK5;E2D4N3;P94095;Q9GEN9;O47272;Q95633;O20245;Q7YJP7;Q5VH01;Q6L9Y0;Q6VW25;Q5GLJ2;Q24LK3;C3RXH1;C4MJP0;Q9GE66;Q9MRX0;…	19129	100	CID		111.65	2.41975e-08		5	47		1	1465.66	-62.3617	11/139	pps_pisum_OE_trypsin_rep1.mgf
	High	YGRPLLGcTIKPK	B8YGX4;Q6PSM7;Q71N62;O98435;Q9GEB9;B3THI4;Q8HT56;Q33514;O63147;Q33620;D2CN03;B6GUT8;D7F7W4;O63185;O98562;Q4KUD7;Q8WKU6;Q36637;Q37357;Q33036;Q9GE67;P94074;D8V9A7;D8V9E6;D2KUW9;E0D9P4;Q8HVG8;B5U0R6;O98549;Q8ME76;Q95DZ0;Q5TMA6;Q5GLI7;B2BY81;C7A5Y1;E2D4N0;Q9BAH7;O47068;A5X4C4;C6FJT8;Q37283;Q8MEB1;Q37320;Q37220;Q8MFT9;Q09RK5;E2D4N3;P94095;Q9GEN9;O47272;O20245;Q7YJP7;Q5VH01;Q6L9Y0;Q5GLJ2;Q24LK3;C3RXH1;…	22107	113	CID	C8(Carbamidomethyl)	63.96	0.00156781		7	47		1	1502.73	-78.6868	9/120	pps_pisum_OE_trypsin_rep1.mgf
	Low	TFQGPPHGIQVERDxLNK	D7F7W4;C4N717;Q09RH0	8	3	CID	X15(K)	20.94	30.995		6	47	30	1	2063.91	-90.4551	10/196	pps_pisum_OE_trypsin_rep1.mgf
	Low	GGLDFTKDDENVNSQPFMR	B8YGX4;Q6PSM7;Q71N62;O98435;Q9GEB9;B3THI4;Q8HT56;P93977;O63147;Q33620;D2CN03;B6GUT8;D7F7W4;O98562;Q8HDA1;Q4KUD7;Q36637;Q37357;Q33036;Q9GE67;P94074;D8V9A7;D8V9E6;Q8HUY5;D2KUW9;E0D9P4;Q8HVG8;Q6SSI3;O98549;P28386;Q95DZ0;Q8MAT5;Q5TMA6;Q5GLI7;B0YHF2;B2BY81;E2D4N0;O47068;A5X4C4;Q37283;Q8MEB1;Q37320;Q37220;Q09RK5;E2D4N3;P94095;Q9GEN9;O47272;Q7YJP7;Q5VH01;Q6L9Y0;Q6VW25;Q5GLJ2;Q24LK3;Q9GE66;Q9MRX0;B8YHE8;…	21651	113	CID		20.3	14.8583		3	44	26	1	2169.78	-97.0935	5/193	pps_pisum_OE_trypsin_rep1.mgf
	Low	NEGRDLAR	B8YGX4;Q9GEB9;Q95CD5;O98562;Q8HDA1;Q4KUD7;Q8WKU6;Q37357;Q9GE67;D2KUW9;E0D9P4;Q8HVG8;O98549;P28386;Q8ME76;Q95DZ0;Q8MAT5;Q5GLI7;C7A5Y1;Q9BAH7;O47068;A5X4C4;Q37283;Q8MEB1;Q37220;Q8MFT9;Q09RK5;Q9GEN9;Q95633;O20245;Q7YJP7;Q6L9Y0;Q6VW25;Q5GLJ2;C3RXH1;C4MJP0;Q9MRX0;B8YHE8;C7AF25;Q09W50;B5SPD9;Q42659;O98359;Q8ME51;A1YB30;Q9GEE4;Q7YKR8;Q7YKH2;Q33047;Q9GEQ2;Q8MDR9;Q6L9Y7;C7AF24;B3XY08;Q8HVI6;Q6JXX4;Q6YLQ8;…	13175	83	CID		15.29	68.7989		5	45	30	1	930.433	-44.8729	4/79	pps_pisum_OE_trypsin_rep1.mgf
E5G0C2	17.53	7	7	445	49.3027	6.80029	126.899	Ribulose-1,5-bisphosphate carboxylase/oxygenase large subunit (Fragment) OS=Yucca filamentosa GN=rbcL PE=4 SV=1 - [E5G0C2_YUCFI]
	Confidence Icon	Sequence	Protein Accessions	# Proteins	# Protein Groups	Activation Type	Modifications	IonScore	Exp Value	Δ Score	Rank	Identity High	Homology Threshold	Charge	m/z [Da]	ΔM [ppm]	Ions Matched	Spectrum File
	High	TFQGPPHGIQVER	Q6PSM7;Q71N62;Q9GEB9;B3THI4;Q8HT56;Q33514;P93977;O63147;D2CN03;D7F7W4;O63185;O98562;Q4KUD7;Q8WKU6;Q37357;Q33036;Q9GE67;P94074;D8V9A7;D8V9E6;D2KUW9;P28386;Q8ME76;Q95DZ0;Q8MAT5;Q5TMA6;Q5GLI7;B0YHF2;B2BY81;C7A5Y1;E2D4N0;Q9BAH7;O47068;A5X4C4;C6FJT8;Q37283;Q8MEB1;Q37320;Q37220;Q8MFT9;Q09RK5;E2D4N3;P94095;Q9GEN9;O47272;Q95633;O20245;Q7YJP7;Q5VH01;Q6L9Y0;Q6VW25;Q5GLJ2;Q24LK3;C3RXH1;C4MJP0;Q9GE66;Q9MRX0;…	19129	100	CID		111.65	2.41975e-08		5	47		1	1465.66	-62.3617	11/139	pps_pisum_OE_trypsin_rep1.mgf
	High	YGRPLLGcTIKPK	B8YGX4;Q6PSM7;Q71N62;O98435;Q9GEB9;B3THI4;Q8HT56;Q33514;O63147;Q33620;D2CN03;B6GUT8;D7F7W4;O63185;O98562;Q4KUD7;Q8WKU6;Q36637;Q37357;Q33036;Q9GE67;P94074;D8V9A7;D8V9E6;D2KUW9;E0D9P4;Q8HVG8;B5U0R6;O98549;Q8ME76;Q95DZ0;Q5TMA6;Q5GLI7;B2BY81;C7A5Y1;E2D4N0;Q9BAH7;O47068;A5X4C4;C6FJT8;Q37283;Q8MEB1;Q37320;Q37220;Q8MFT9;Q09RK5;E2D4N3;P94095;Q9GEN9;O47272;O20245;Q7YJP7;Q5VH01;Q6L9Y0;Q5GLJ2;Q24LK3;C3RXH1;…	22107	113	CID	C8(Carbamidomethyl)	63.96	0.00156781		7	47		1	1502.73	-78.6868	9/120	pps_pisum_OE_trypsin_rep1.mgf
	Low	xTYYTPDYETKDTDILAAFR	E5G0C2	2	1	CID	X1(I)	33	0.892865		9	44		1	2395.99	-73.0392	7/200	pps_pisum_OE_trypsin_rep1.mgf
	Low	DKLNKYGRPLLGcTIKPK	B8YGX4;Q6PSM7;Q71N62;O98435;Q9GEB9;B3THI4;Q8HT56;Q33514;O63147;Q33620;D2CN03;B6GUT8;O63185;O98562;Q4KUD7;Q8WKU6;Q36637;Q37357;Q33036;Q9GE67;P94074;D8V9A7;D8V9E6;D2KUW9;E0D9P4;Q8HVG8;B5U0R6;O98549;Q8ME76;Q95DZ0;Q5TMA6;Q5GLI7;B2BY81;E2D4N0;Q9BAH7;O47068;A5X4C4;Q37283;Q8MEB1;Q37320;Q37220;Q8MFT9;Q09RK5;E2D4N3;P94095;Q9GEN9;O47272;O20245;Q7YJP7;Q5VH01;Q6L9Y0;Q5GLJ2;Q24LK3;C3RXH1;C4MJP0;Q9GE66;Q9MRX0;…	21788	104	CID	C13(Carbamidomethyl)	31.67	2.57695		7	47	46	1	2101	-95.2098	11/198	pps_pisum_OE_trypsin_rep1.mgf
	Low	TFQGPPHGIQVERDKLNK	Q6PSM7;Q71N62;Q9GEB9;B3THI4;Q8HT56;Q33514;P93977;O63147;D2CN03;O63185;O98562;Q4KUD7;Q8WKU6;Q37357;Q33036;Q9GE67;P94074;D8V9A7;D8V9E6;D2KUW9;P28386;Q8ME76;Q95DZ0;Q5TMA6;Q5GLI7;B0YHF2;B2BY81;E2D4N0;Q9BAH7;O47068;A5X4C4;Q37283;Q8MEB1;Q37320;Q37220;Q8MFT9;Q09RK5;E2D4N3;P94095;Q9GEN9;O47272;Q95633;O20245;Q7YJP7;Q5VH01;Q6L9Y0;Q6VW25;Q5GLJ2;Q24LK3;C3RXH1;C4MJP0;Q9GE66;Q9MRX0;B8YHE8;C7AF25;O03636;B0YHR3;…	18858	91	CID		20.94	30.995		3	47	30	1	2063.91	-90.4551	10/196	pps_pisum_OE_trypsin_rep1.mgf
	Low	GGLDFTKDDENVNSQPFMR	B8YGX4;Q6PSM7;Q71N62;O98435;Q9GEB9;B3THI4;Q8HT56;P93977;O63147;Q33620;D2CN03;B6GUT8;D7F7W4;O98562;Q8HDA1;Q4KUD7;Q36637;Q37357;Q33036;Q9GE67;P94074;D8V9A7;D8V9E6;Q8HUY5;D2KUW9;E0D9P4;Q8HVG8;Q6SSI3;O98549;P28386;Q95DZ0;Q8MAT5;Q5TMA6;Q5GLI7;B0YHF2;B2BY81;E2D4N0;O47068;A5X4C4;Q37283;Q8MEB1;Q37320;Q37220;Q09RK5;E2D4N3;P94095;Q9GEN9;O47272;Q7YJP7;Q5VH01;Q6L9Y0;Q6VW25;Q5GLJ2;Q24LK3;Q9GE66;Q9MRX0;B8YHE8;…	21651	113	CID		20.3	14.8583		3	44	26	1	2169.78	-97.0935	5/193	pps_pisum_OE_trypsin_rep1.mgf
	Low	NEGRDLAR	B8YGX4;Q9GEB9;Q95CD5;O98562;Q8HDA1;Q4KUD7;Q8WKU6;Q37357;Q9GE67;D2KUW9;E0D9P4;Q8HVG8;O98549;P28386;Q8ME76;Q95DZ0;Q8MAT5;Q5GLI7;C7A5Y1;Q9BAH7;O47068;A5X4C4;Q37283;Q8MEB1;Q37220;Q8MFT9;Q09RK5;Q9GEN9;Q95633;O20245;Q7YJP7;Q6L9Y0;Q6VW25;Q5GLJ2;C3RXH1;C4MJP0;Q9MRX0;B8YHE8;C7AF25;Q09W50;B5SPD9;Q42659;O98359;Q8ME51;A1YB30;Q9GEE4;Q7YKR8;Q7YKH2;Q33047;Q9GEQ2;Q8MDR9;Q6L9Y7;C7AF24;B3XY08;Q8HVI6;Q6JXX4;Q6YLQ8;…	13175	83	CID		15.29	68.7989		5	45	30	1	930.433	-44.8729	4/79	pps_pisum_OE_trypsin_rep1.mgf
Q1KZP9	13.29	6	6	459	50.9326	6.80029	126.899	Ribulose-1,5-bisphosphate carboxylase/oxygenase large subunit (Fragment) OS=Erodium trifolium GN=rbcL PE=3 SV=1 - [Q1KZP9_9ROSI]
	Confidence Icon	Sequence	Protein Accessions	# Proteins	# Protein Groups	Activation Type	Modifications	IonScore	Exp Value	Δ Score	Rank	Identity High	Homology Threshold	Charge	m/z [Da]	ΔM [ppm]	Ions Matched	Spectrum File
	High	TFQGPPHGIQVER	Q6PSM7;Q71N62;Q9GEB9;B3THI4;Q8HT56;Q33514;P93977;O63147;D2CN03;D7F7W4;O63185;O98562;Q4KUD7;Q8WKU6;Q37357;Q33036;Q9GE67;P94074;D8V9A7;D8V9E6;D2KUW9;P28386;Q8ME76;Q95DZ0;Q8MAT5;Q5TMA6;Q5GLI7;B0YHF2;B2BY81;C7A5Y1;E2D4N0;Q9BAH7;O47068;A5X4C4;C6FJT8;Q37283;Q8MEB1;Q37320;Q37220;Q8MFT9;Q09RK5;E2D4N3;P94095;Q9GEN9;O47272;Q95633;O20245;Q7YJP7;Q5VH01;Q6L9Y0;Q6VW25;Q5GLJ2;Q24LK3;C3RXH1;C4MJP0;Q9GE66;Q9MRX0;…	19129	100	CID		111.65	2.41975e-08		5	47		1	1465.66	-62.3617	11/139	pps_pisum_OE_trypsin_rep1.mgf
	High	YGRPLLGcTIKPK	B8YGX4;Q6PSM7;Q71N62;O98435;Q9GEB9;B3THI4;Q8HT56;Q33514;O63147;Q33620;D2CN03;B6GUT8;D7F7W4;O63185;O98562;Q4KUD7;Q8WKU6;Q36637;Q37357;Q33036;Q9GE67;P94074;D8V9A7;D8V9E6;D2KUW9;E0D9P4;Q8HVG8;B5U0R6;O98549;Q8ME76;Q95DZ0;Q5TMA6;Q5GLI7;B2BY81;C7A5Y1;E2D4N0;Q9BAH7;O47068;A5X4C4;C6FJT8;Q37283;Q8MEB1;Q37320;Q37220;Q8MFT9;Q09RK5;E2D4N3;P94095;Q9GEN9;O47272;O20245;Q7YJP7;Q5VH01;Q6L9Y0;Q5GLJ2;Q24LK3;C3RXH1;…	22107	113	CID	C8(Carbamidomethyl)	63.96	0.00156781		7	47		1	1502.73	-78.6868	9/120	pps_pisum_OE_trypsin_rep1.mgf
	Low	DKLNKYGRPLLGcTIKPK	B8YGX4;Q6PSM7;Q71N62;O98435;Q9GEB9;B3THI4;Q8HT56;Q33514;O63147;Q33620;D2CN03;B6GUT8;O63185;O98562;Q4KUD7;Q8WKU6;Q36637;Q37357;Q33036;Q9GE67;P94074;D8V9A7;D8V9E6;D2KUW9;E0D9P4;Q8HVG8;B5U0R6;O98549;Q8ME76;Q95DZ0;Q5TMA6;Q5GLI7;B2BY81;E2D4N0;Q9BAH7;O47068;A5X4C4;Q37283;Q8MEB1;Q37320;Q37220;Q8MFT9;Q09RK5;E2D4N3;P94095;Q9GEN9;O47272;O20245;Q7YJP7;Q5VH01;Q6L9Y0;Q5GLJ2;Q24LK3;C3RXH1;C4MJP0;Q9GE66;Q9MRX0;…	21788	104	CID	C13(Carbamidomethyl)	31.67	2.57695		7	47	46	1	2101	-95.2098	11/198	pps_pisum_OE_trypsin_rep1.mgf
	Low	TFQGPPHGIQVERDKLNK	Q6PSM7;Q71N62;Q9GEB9;B3THI4;Q8HT56;Q33514;P93977;O63147;D2CN03;O63185;O98562;Q4KUD7;Q8WKU6;Q37357;Q33036;Q9GE67;P94074;D8V9A7;D8V9E6;D2KUW9;P28386;Q8ME76;Q95DZ0;Q5TMA6;Q5GLI7;B0YHF2;B2BY81;E2D4N0;Q9BAH7;O47068;A5X4C4;Q37283;Q8MEB1;Q37320;Q37220;Q8MFT9;Q09RK5;E2D4N3;P94095;Q9GEN9;O47272;Q95633;O20245;Q7YJP7;Q5VH01;Q6L9Y0;Q6VW25;Q5GLJ2;Q24LK3;C3RXH1;C4MJP0;Q9GE66;Q9MRX0;B8YHE8;C7AF25;O03636;B0YHR3;…	18858	91	CID		20.94	30.995		3	47	30	1	2063.91	-90.4551	10/196	pps_pisum_OE_trypsin_rep1.mgf
	Low	VxFKAGVKDYK	Q1KZP9	1	1	CID	X2(V)	20.54	19.7081		7	45	37	1	1253.64	-64.0463	10/96	pps_pisum_OE_trypsin_rep1.mgf
	Low	GGLDFTKDDENVNSQPFMR	B8YGX4;Q6PSM7;Q71N62;O98435;Q9GEB9;B3THI4;Q8HT56;P93977;O63147;Q33620;D2CN03;B6GUT8;D7F7W4;O98562;Q8HDA1;Q4KUD7;Q36637;Q37357;Q33036;Q9GE67;P94074;D8V9A7;D8V9E6;Q8HUY5;D2KUW9;E0D9P4;Q8HVG8;Q6SSI3;O98549;P28386;Q95DZ0;Q8MAT5;Q5TMA6;Q5GLI7;B0YHF2;B2BY81;E2D4N0;O47068;A5X4C4;Q37283;Q8MEB1;Q37320;Q37220;Q09RK5;E2D4N3;P94095;Q9GEN9;O47272;Q7YJP7;Q5VH01;Q6L9Y0;Q6VW25;Q5GLJ2;Q24LK3;Q9GE66;Q9MRX0;B8YHE8;…	21651	113	CID		20.3	14.8583		3	44	26	1	2169.78	-97.0935	5/193	pps_pisum_OE_trypsin_rep1.mgf
Q09RH0	12.72	5	5	464	51.2885	6.53662	126.899	Ribulose-1,5-bisphosphate carboxylase/oxygenase large subunit (Fragment) OS=Thuidium recognitum GN=rbcL PE=3 SV=1 - [Q09RH0_9BRYO]
	Confidence Icon	Sequence	Protein Accessions	# Proteins	# Protein Groups	Activation Type	Modifications	IonScore	Exp Value	Δ Score	Rank	Identity High	Homology Threshold	Charge	m/z [Da]	ΔM [ppm]	Ions Matched	Spectrum File
	High	TFQGPPHGIQVER	Q6PSM7;Q71N62;Q9GEB9;B3THI4;Q8HT56;Q33514;P93977;O63147;D2CN03;D7F7W4;O63185;O98562;Q4KUD7;Q8WKU6;Q37357;Q33036;Q9GE67;P94074;D8V9A7;D8V9E6;D2KUW9;P28386;Q8ME76;Q95DZ0;Q8MAT5;Q5TMA6;Q5GLI7;B0YHF2;B2BY81;C7A5Y1;E2D4N0;Q9BAH7;O47068;A5X4C4;C6FJT8;Q37283;Q8MEB1;Q37320;Q37220;Q8MFT9;Q09RK5;E2D4N3;P94095;Q9GEN9;O47272;Q95633;O20245;Q7YJP7;Q5VH01;Q6L9Y0;Q6VW25;Q5GLJ2;Q24LK3;C3RXH1;C4MJP0;Q9GE66;Q9MRX0;…	19129	100	CID		111.65	2.41975e-08		5	47		1	1465.66	-62.3617	11/139	pps_pisum_OE_trypsin_rep1.mgf
	High	YGRPLLGcTIKPK	B8YGX4;Q6PSM7;Q71N62;O98435;Q9GEB9;B3THI4;Q8HT56;Q33514;O63147;Q33620;D2CN03;B6GUT8;D7F7W4;O63185;O98562;Q4KUD7;Q8WKU6;Q36637;Q37357;Q33036;Q9GE67;P94074;D8V9A7;D8V9E6;D2KUW9;E0D9P4;Q8HVG8;B5U0R6;O98549;Q8ME76;Q95DZ0;Q5TMA6;Q5GLI7;B2BY81;C7A5Y1;E2D4N0;Q9BAH7;O47068;A5X4C4;C6FJT8;Q37283;Q8MEB1;Q37320;Q37220;Q8MFT9;Q09RK5;E2D4N3;P94095;Q9GEN9;O47272;O20245;Q7YJP7;Q5VH01;Q6L9Y0;Q5GLJ2;Q24LK3;C3RXH1;…	22107	113	CID	C8(Carbamidomethyl)	63.96	0.00156781		7	47		1	1502.73	-78.6868	9/120	pps_pisum_OE_trypsin_rep1.mgf
	Low	LTYYTPDYQTKDTDILAAFR	O98435;D2CN03;Q24LK3;Q7YKH2;B2Y4Q2;Q31895;O98324;Q85W88;Q09RH0;Q32920;Q7YJL9	443	11	CID		34.59	0.53703		10	43		1	2394.98	-82.5815	6/204	pps_pisum_OE_trypsin_rep1.mgf
	Low	TFQGPPHGIQVERDxLNK	D7F7W4;C4N717;Q09RH0	8	3	CID	X15(K)	20.94	30.995		6	47	30	1	2063.91	-90.4551	10/196	pps_pisum_OE_trypsin_rep1.mgf
	Low	NEGRDLAR	B8YGX4;Q9GEB9;Q95CD5;O98562;Q8HDA1;Q4KUD7;Q8WKU6;Q37357;Q9GE67;D2KUW9;E0D9P4;Q8HVG8;O98549;P28386;Q8ME76;Q95DZ0;Q8MAT5;Q5GLI7;C7A5Y1;Q9BAH7;O47068;A5X4C4;Q37283;Q8MEB1;Q37220;Q8MFT9;Q09RK5;Q9GEN9;Q95633;O20245;Q7YJP7;Q6L9Y0;Q6VW25;Q5GLJ2;C3RXH1;C4MJP0;Q9MRX0;B8YHE8;C7AF25;Q09W50;B5SPD9;Q42659;O98359;Q8ME51;A1YB30;Q9GEE4;Q7YKR8;Q7YKH2;Q33047;Q9GEQ2;Q8MDR9;Q6L9Y7;C7AF24;B3XY08;Q8HVI6;Q6JXX4;Q6YLQ8;…	13175	83	CID		15.29	68.7989		5	45	30	1	930.433	-44.8729	4/79	pps_pisum_OE_trypsin_rep1.mgf
C6G4V9	15.58	7	7	443	49.0167	7.38623	126.899	Ribulose-1,5-bisphosphate carboxylase/oxygenase large subunit (Fragment) OS=Pachyplectron arifolium GN=rbcL PE=3 SV=1 - [C6G4V9_9ASPA]
	Confidence Icon	Sequence	Protein Accessions	# Proteins	# Protein Groups	Activation Type	Modifications	IonScore	Exp Value	Δ Score	Rank	Identity High	Homology Threshold	Charge	m/z [Da]	ΔM [ppm]	Ions Matched	Spectrum File
	High	TFQGPPHGIQVER	Q6PSM7;Q71N62;Q9GEB9;B3THI4;Q8HT56;Q33514;P93977;O63147;D2CN03;D7F7W4;O63185;O98562;Q4KUD7;Q8WKU6;Q37357;Q33036;Q9GE67;P94074;D8V9A7;D8V9E6;D2KUW9;P28386;Q8ME76;Q95DZ0;Q8MAT5;Q5TMA6;Q5GLI7;B0YHF2;B2BY81;C7A5Y1;E2D4N0;Q9BAH7;O47068;A5X4C4;C6FJT8;Q37283;Q8MEB1;Q37320;Q37220;Q8MFT9;Q09RK5;E2D4N3;P94095;Q9GEN9;O47272;Q95633;O20245;Q7YJP7;Q5VH01;Q6L9Y0;Q6VW25;Q5GLJ2;Q24LK3;C3RXH1;C4MJP0;Q9GE66;Q9MRX0;…	19129	100	CID		111.65	2.41975e-08		5	47		1	1465.66	-62.3617	11/139	pps_pisum_OE_trypsin_rep1.mgf
	High	YGRPLLGcTIKPK	B8YGX4;Q6PSM7;Q71N62;O98435;Q9GEB9;B3THI4;Q8HT56;Q33514;O63147;Q33620;D2CN03;B6GUT8;D7F7W4;O63185;O98562;Q4KUD7;Q8WKU6;Q36637;Q37357;Q33036;Q9GE67;P94074;D8V9A7;D8V9E6;D2KUW9;E0D9P4;Q8HVG8;B5U0R6;O98549;Q8ME76;Q95DZ0;Q5TMA6;Q5GLI7;B2BY81;C7A5Y1;E2D4N0;Q9BAH7;O47068;A5X4C4;C6FJT8;Q37283;Q8MEB1;Q37320;Q37220;Q8MFT9;Q09RK5;E2D4N3;P94095;Q9GEN9;O47272;O20245;Q7YJP7;Q5VH01;Q6L9Y0;Q5GLJ2;Q24LK3;C3RXH1;…	22107	113	CID	C8(Carbamidomethyl)	63.96	0.00156781		7	47		1	1502.73	-78.6868	9/120	pps_pisum_OE_trypsin_rep1.mgf
	Low	DKLNKYGRPLLGcTIKPK	B8YGX4;Q6PSM7;Q71N62;O98435;Q9GEB9;B3THI4;Q8HT56;Q33514;O63147;Q33620;D2CN03;B6GUT8;O63185;O98562;Q4KUD7;Q8WKU6;Q36637;Q37357;Q33036;Q9GE67;P94074;D8V9A7;D8V9E6;D2KUW9;E0D9P4;Q8HVG8;B5U0R6;O98549;Q8ME76;Q95DZ0;Q5TMA6;Q5GLI7;B2BY81;E2D4N0;Q9BAH7;O47068;A5X4C4;Q37283;Q8MEB1;Q37320;Q37220;Q8MFT9;Q09RK5;E2D4N3;P94095;Q9GEN9;O47272;O20245;Q7YJP7;Q5VH01;Q6L9Y0;Q5GLJ2;Q24LK3;C3RXH1;C4MJP0;Q9GE66;Q9MRX0;…	21788	104	CID	C13(Carbamidomethyl)	31.67	2.57695		7	47	46	1	2101	-95.2098	11/198	pps_pisum_OE_trypsin_rep1.mgf
	Low	QmTLGFVDLLR	C6G4V9	2	1	CID	M2(Oxidation)	21.88	15.4861		8	45	41	1	1308.65	-37.3716	3/113	pps_pisum_OE_trypsin_rep1.mgf
	Low	TFQGPPHGIQVERDKLNK	Q6PSM7;Q71N62;Q9GEB9;B3THI4;Q8HT56;Q33514;P93977;O63147;D2CN03;O63185;O98562;Q4KUD7;Q8WKU6;Q37357;Q33036;Q9GE67;P94074;D8V9A7;D8V9E6;D2KUW9;P28386;Q8ME76;Q95DZ0;Q5TMA6;Q5GLI7;B0YHF2;B2BY81;E2D4N0;Q9BAH7;O47068;A5X4C4;Q37283;Q8MEB1;Q37320;Q37220;Q8MFT9;Q09RK5;E2D4N3;P94095;Q9GEN9;O47272;Q95633;O20245;Q7YJP7;Q5VH01;Q6L9Y0;Q6VW25;Q5GLJ2;Q24LK3;C3RXH1;C4MJP0;Q9GE66;Q9MRX0;B8YHE8;C7AF25;O03636;B0YHR3;…	18858	91	CID		20.94	30.995		3	47	30	1	2063.91	-90.4551	10/196	pps_pisum_OE_trypsin_rep1.mgf
	Low	GGLDFTKDDENVNSQPFMR	B8YGX4;Q6PSM7;Q71N62;O98435;Q9GEB9;B3THI4;Q8HT56;P93977;O63147;Q33620;D2CN03;B6GUT8;D7F7W4;O98562;Q8HDA1;Q4KUD7;Q36637;Q37357;Q33036;Q9GE67;P94074;D8V9A7;D8V9E6;Q8HUY5;D2KUW9;E0D9P4;Q8HVG8;Q6SSI3;O98549;P28386;Q95DZ0;Q8MAT5;Q5TMA6;Q5GLI7;B0YHF2;B2BY81;E2D4N0;O47068;A5X4C4;Q37283;Q8MEB1;Q37320;Q37220;Q09RK5;E2D4N3;P94095;Q9GEN9;O47272;Q7YJP7;Q5VH01;Q6L9Y0;Q6VW25;Q5GLJ2;Q24LK3;Q9GE66;Q9MRX0;B8YHE8;…	21651	113	CID		20.3	14.8583		3	44	26	1	2169.78	-97.0935	5/193	pps_pisum_OE_trypsin_rep1.mgf
	Low	NEGRDLAR	B8YGX4;Q9GEB9;Q95CD5;O98562;Q8HDA1;Q4KUD7;Q8WKU6;Q37357;Q9GE67;D2KUW9;E0D9P4;Q8HVG8;O98549;P28386;Q8ME76;Q95DZ0;Q8MAT5;Q5GLI7;C7A5Y1;Q9BAH7;O47068;A5X4C4;Q37283;Q8MEB1;Q37220;Q8MFT9;Q09RK5;Q9GEN9;Q95633;O20245;Q7YJP7;Q6L9Y0;Q6VW25;Q5GLJ2;C3RXH1;C4MJP0;Q9MRX0;B8YHE8;C7AF25;Q09W50;B5SPD9;Q42659;O98359;Q8ME51;A1YB30;Q9GEE4;Q7YKR8;Q7YKH2;Q33047;Q9GEQ2;Q8MDR9;Q6L9Y7;C7AF24;B3XY08;Q8HVI6;Q6JXX4;Q6YLQ8;…	13175	83	CID		15.29	68.7989		5	45	30	1	930.433	-44.8729	4/79	pps_pisum_OE_trypsin_rep1.mgf
Q6PZ84	15.53	5	5	322	35.6135	7.56201	126.899	Ribulose-1,5-bisphosphate carboxylase large subunit (Fragment) OS=Salvia nubicola GN=rbcL PE=4 SV=1 - [Q6PZ84_9LAMI]
	Confidence Icon	Sequence	Protein Accessions	# Proteins	# Protein Groups	Activation Type	Modifications	IonScore	Exp Value	Δ Score	Rank	Identity High	Homology Threshold	Charge	m/z [Da]	ΔM [ppm]	Ions Matched	Spectrum File
	High	TFQGPPHGIQVxR	C7AQR5;Q6PZ84;Q29VE8;A4ZUF4	12	4	CID	X12(E)	111.65	2.41975e-08		6	47		1	1465.66	-62.3617	11/128	pps_pisum_OE_trypsin_rep1.mgf
	High	YGRPLxGcTIKPK	Q8HDA1;C7AF24;Q9GG54;Q6PZ84;Q29VE8	13	5	CID	X6(I), C8(Carbamidomethyl)	63.96	0.00156781		6	47		1	1502.73	-78.6868	9/120	pps_pisum_OE_trypsin_rep1.mgf
	Low	DKLNKYGRPLxGcTIKPK	Q8HDA1;C7AF24;Q9GG54;Q6PZ84	11	4	CID	X11(I), C13(Carbamidomethyl)	31.67	2.57695		6	47	46	1	2101	-95.2098	11/198	pps_pisum_OE_trypsin_rep1.mgf
	Low	TFQGPPHGIQVxRDKLNK	C7AQR5;Q6PZ84;A4ZUF4	9	3	CID	X12(E)	20.94	30.995		10	47	30	1	2063.91	-90.4551	10/196	pps_pisum_OE_trypsin_rep1.mgf
	Low	GGLDFTKDDENVNSQPFMR	B8YGX4;Q6PSM7;Q71N62;O98435;Q9GEB9;B3THI4;Q8HT56;P93977;O63147;Q33620;D2CN03;B6GUT8;D7F7W4;O98562;Q8HDA1;Q4KUD7;Q36637;Q37357;Q33036;Q9GE67;P94074;D8V9A7;D8V9E6;Q8HUY5;D2KUW9;E0D9P4;Q8HVG8;Q6SSI3;O98549;P28386;Q95DZ0;Q8MAT5;Q5TMA6;Q5GLI7;B0YHF2;B2BY81;E2D4N0;O47068;A5X4C4;Q37283;Q8MEB1;Q37320;Q37220;Q09RK5;E2D4N3;P94095;Q9GEN9;O47272;Q7YJP7;Q5VH01;Q6L9Y0;Q6VW25;Q5GLJ2;Q24LK3;Q9GE66;Q9MRX0;B8YHE8;…	21651	113	CID		20.3	14.8583		3	44	26	1	2169.78	-97.0935	5/193	pps_pisum_OE_trypsin_rep1.mgf
Q29VE8	11.4	4	4	465	51.4616	6.80029	126.899	Ribulose 1,5-bisphosphate carboxylase/oxygenase large subunit (Fragment) OS=Mortonia greggii GN=rbcL PE=3 SV=1 - [Q29VE8_9ROSI]
	Confidence Icon	Sequence	Protein Accessions	# Proteins	# Protein Groups	Activation Type	Modifications	IonScore	Exp Value	Δ Score	Rank	Identity High	Homology Threshold	Charge	m/z [Da]	ΔM [ppm]	Ions Matched	Spectrum File
	High	TFQGPPHGIQVxR	C7AQR5;Q6PZ84;Q29VE8;A4ZUF4	12	4	CID	X12(E)	111.65	2.41975e-08		6	47		1	1465.66	-62.3617	11/128	pps_pisum_OE_trypsin_rep1.mgf
	High	YGRPLxGcTIKPK	Q8HDA1;C7AF24;Q9GG54;Q6PZ84;Q29VE8	13	5	CID	X6(I), C8(Carbamidomethyl)	63.96	0.00156781		6	47		1	1502.73	-78.6868	9/120	pps_pisum_OE_trypsin_rep1.mgf
	Low	GGLDFTKDDENVNSQPFMR	B8YGX4;Q6PSM7;Q71N62;O98435;Q9GEB9;B3THI4;Q8HT56;P93977;O63147;Q33620;D2CN03;B6GUT8;D7F7W4;O98562;Q8HDA1;Q4KUD7;Q36637;Q37357;Q33036;Q9GE67;P94074;D8V9A7;D8V9E6;Q8HUY5;D2KUW9;E0D9P4;Q8HVG8;Q6SSI3;O98549;P28386;Q95DZ0;Q8MAT5;Q5TMA6;Q5GLI7;B0YHF2;B2BY81;E2D4N0;O47068;A5X4C4;Q37283;Q8MEB1;Q37320;Q37220;Q09RK5;E2D4N3;P94095;Q9GEN9;O47272;Q7YJP7;Q5VH01;Q6L9Y0;Q6VW25;Q5GLJ2;Q24LK3;Q9GE66;Q9MRX0;B8YHE8;…	21651	113	CID		20.3	14.8583		3	44	26	1	2169.78	-97.0935	5/193	pps_pisum_OE_trypsin_rep1.mgf
	Low	NEGRDLAR	B8YGX4;Q9GEB9;Q95CD5;O98562;Q8HDA1;Q4KUD7;Q8WKU6;Q37357;Q9GE67;D2KUW9;E0D9P4;Q8HVG8;O98549;P28386;Q8ME76;Q95DZ0;Q8MAT5;Q5GLI7;C7A5Y1;Q9BAH7;O47068;A5X4C4;Q37283;Q8MEB1;Q37220;Q8MFT9;Q09RK5;Q9GEN9;Q95633;O20245;Q7YJP7;Q6L9Y0;Q6VW25;Q5GLJ2;C3RXH1;C4MJP0;Q9MRX0;B8YHE8;C7AF25;Q09W50;B5SPD9;Q42659;O98359;Q8ME51;A1YB30;Q9GEE4;Q7YKR8;Q7YKH2;Q33047;Q9GEQ2;Q8MDR9;Q6L9Y7;C7AF24;B3XY08;Q8HVI6;Q6JXX4;Q6YLQ8;…	13175	83	CID		15.29	68.7989		5	45	30	1	930.433	-44.8729	4/79	pps_pisum_OE_trypsin_rep1.mgf
A4ZUF4	13.65	6	6	425	46.9766	7.12256	126.899	Ribulose-1,5-bisphosphate carboxylase/oxygenase large subunit (Fragment) OS=Johanneshowellia crateriorum GN=rbcL PE=3 SV=1 - [A4ZUF4_9CARY]
	Confidence Icon	Sequence	Protein Accessions	# Proteins	# Protein Groups	Activation Type	Modifications	IonScore	Exp Value	Δ Score	Rank	Identity High	Homology Threshold	Charge	m/z [Da]	ΔM [ppm]	Ions Matched	Spectrum File
	High	TFQGPPHGIQVxR	C7AQR5;Q6PZ84;Q29VE8;A4ZUF4	12	4	CID	X12(E)	111.65	2.41975e-08		6	47		1	1465.66	-62.3617	11/128	pps_pisum_OE_trypsin_rep1.mgf
	High	YGRPLLGcTIKPK	B8YGX4;Q6PSM7;Q71N62;O98435;Q9GEB9;B3THI4;Q8HT56;Q33514;O63147;Q33620;D2CN03;B6GUT8;D7F7W4;O63185;O98562;Q4KUD7;Q8WKU6;Q36637;Q37357;Q33036;Q9GE67;P94074;D8V9A7;D8V9E6;D2KUW9;E0D9P4;Q8HVG8;B5U0R6;O98549;Q8ME76;Q95DZ0;Q5TMA6;Q5GLI7;B2BY81;C7A5Y1;E2D4N0;Q9BAH7;O47068;A5X4C4;C6FJT8;Q37283;Q8MEB1;Q37320;Q37220;Q8MFT9;Q09RK5;E2D4N3;P94095;Q9GEN9;O47272;O20245;Q7YJP7;Q5VH01;Q6L9Y0;Q5GLJ2;Q24LK3;C3RXH1;…	22107	113	CID	C8(Carbamidomethyl)	63.96	0.00156781		7	47		1	1502.73	-78.6868	9/120	pps_pisum_OE_trypsin_rep1.mgf
	Low	DKLNKYGRPLLGcTIKPK	B8YGX4;Q6PSM7;Q71N62;O98435;Q9GEB9;B3THI4;Q8HT56;Q33514;O63147;Q33620;D2CN03;B6GUT8;O63185;O98562;Q4KUD7;Q8WKU6;Q36637;Q37357;Q33036;Q9GE67;P94074;D8V9A7;D8V9E6;D2KUW9;E0D9P4;Q8HVG8;B5U0R6;O98549;Q8ME76;Q95DZ0;Q5TMA6;Q5GLI7;B2BY81;E2D4N0;Q9BAH7;O47068;A5X4C4;Q37283;Q8MEB1;Q37320;Q37220;Q8MFT9;Q09RK5;E2D4N3;P94095;Q9GEN9;O47272;O20245;Q7YJP7;Q5VH01;Q6L9Y0;Q5GLJ2;Q24LK3;C3RXH1;C4MJP0;Q9GE66;Q9MRX0;…	21788	104	CID	C13(Carbamidomethyl)	31.67	2.57695		7	47	46	1	2101	-95.2098	11/198	pps_pisum_OE_trypsin_rep1.mgf
	Low	TFQGPPHGIQVxRDKLNK	C7AQR5;Q6PZ84;A4ZUF4	9	3	CID	X12(E)	20.94	30.995		10	47	30	1	2063.91	-90.4551	10/196	pps_pisum_OE_trypsin_rep1.mgf
	Low	GGLDFTKDDENVNSQPFMR	B8YGX4;Q6PSM7;Q71N62;O98435;Q9GEB9;B3THI4;Q8HT56;P93977;O63147;Q33620;D2CN03;B6GUT8;D7F7W4;O98562;Q8HDA1;Q4KUD7;Q36637;Q37357;Q33036;Q9GE67;P94074;D8V9A7;D8V9E6;Q8HUY5;D2KUW9;E0D9P4;Q8HVG8;Q6SSI3;O98549;P28386;Q95DZ0;Q8MAT5;Q5TMA6;Q5GLI7;B0YHF2;B2BY81;E2D4N0;O47068;A5X4C4;Q37283;Q8MEB1;Q37320;Q37220;Q09RK5;E2D4N3;P94095;Q9GEN9;O47272;Q7YJP7;Q5VH01;Q6L9Y0;Q6VW25;Q5GLJ2;Q24LK3;Q9GE66;Q9MRX0;B8YHE8;…	21651	113	CID		20.3	14.8583		3	44	26	1	2169.78	-97.0935	5/193	pps_pisum_OE_trypsin_rep1.mgf
	Low	NEGRDLAR	B8YGX4;Q9GEB9;Q95CD5;O98562;Q8HDA1;Q4KUD7;Q8WKU6;Q37357;Q9GE67;D2KUW9;E0D9P4;Q8HVG8;O98549;P28386;Q8ME76;Q95DZ0;Q8MAT5;Q5GLI7;C7A5Y1;Q9BAH7;O47068;A5X4C4;Q37283;Q8MEB1;Q37220;Q8MFT9;Q09RK5;Q9GEN9;Q95633;O20245;Q7YJP7;Q6L9Y0;Q6VW25;Q5GLJ2;C3RXH1;C4MJP0;Q9MRX0;B8YHE8;C7AF25;Q09W50;B5SPD9;Q42659;O98359;Q8ME51;A1YB30;Q9GEE4;Q7YKR8;Q7YKH2;Q33047;Q9GEQ2;Q8MDR9;Q6L9Y7;C7AF24;B3XY08;Q8HVI6;Q6JXX4;Q6YLQ8;…	13175	83	CID		15.29	68.7989		5	45	30	1	930.433	-44.8729	4/79	pps_pisum_OE_trypsin_rep1.mgf
Q9BAM3	13.21	5	5	439	48.4882	6.43018	126.899	Ribulose-1,5-bisphosphate carboxylase large subunit (Fragment) OS=Podocarpus neriifolius GN=rbcL PE=3 SV=1 - [Q9BAM3_9CONI]
	Confidence Icon	Sequence	Protein Accessions	# Proteins	# Protein Groups	Activation Type	Modifications	IonScore	Exp Value	Δ Score	Rank	Identity High	Homology Threshold	Charge	m/z [Da]	ΔM [ppm]	Ions Matched	Spectrum File
	High	TFQGPPHGIQxER	Q9BAM3;E5FEA7	6	2	CID	X11(V)	111.65	2.41975e-08		7	47		1	1465.66	-62.3617	11/139	pps_pisum_OE_trypsin_rep1.mgf
	High	YGRPLLGcTIKPK	B8YGX4;Q6PSM7;Q71N62;O98435;Q9GEB9;B3THI4;Q8HT56;Q33514;O63147;Q33620;D2CN03;B6GUT8;D7F7W4;O63185;O98562;Q4KUD7;Q8WKU6;Q36637;Q37357;Q33036;Q9GE67;P94074;D8V9A7;D8V9E6;D2KUW9;E0D9P4;Q8HVG8;B5U0R6;O98549;Q8ME76;Q95DZ0;Q5TMA6;Q5GLI7;B2BY81;C7A5Y1;E2D4N0;Q9BAH7;O47068;A5X4C4;C6FJT8;Q37283;Q8MEB1;Q37320;Q37220;Q8MFT9;Q09RK5;E2D4N3;P94095;Q9GEN9;O47272;O20245;Q7YJP7;Q5VH01;Q6L9Y0;Q5GLJ2;Q24LK3;C3RXH1;…	22107	113	CID	C8(Carbamidomethyl)	63.96	0.00156781		7	47		1	1502.73	-78.6868	9/120	pps_pisum_OE_trypsin_rep1.mgf
	Low	DKLNKYGRPLLGcTIKPK	B8YGX4;Q6PSM7;Q71N62;O98435;Q9GEB9;B3THI4;Q8HT56;Q33514;O63147;Q33620;D2CN03;B6GUT8;O63185;O98562;Q4KUD7;Q8WKU6;Q36637;Q37357;Q33036;Q9GE67;P94074;D8V9A7;D8V9E6;D2KUW9;E0D9P4;Q8HVG8;B5U0R6;O98549;Q8ME76;Q95DZ0;Q5TMA6;Q5GLI7;B2BY81;E2D4N0;Q9BAH7;O47068;A5X4C4;Q37283;Q8MEB1;Q37320;Q37220;Q8MFT9;Q09RK5;E2D4N3;P94095;Q9GEN9;O47272;O20245;Q7YJP7;Q5VH01;Q6L9Y0;Q5GLJ2;Q24LK3;C3RXH1;C4MJP0;Q9GE66;Q9MRX0;…	21788	104	CID	C13(Carbamidomethyl)	31.67	2.57695		7	47	46	1	2101	-95.2098	11/198	pps_pisum_OE_trypsin_rep1.mgf
	Low	GGLDFTKDDENVNSQPFMR	B8YGX4;Q6PSM7;Q71N62;O98435;Q9GEB9;B3THI4;Q8HT56;P93977;O63147;Q33620;D2CN03;B6GUT8;D7F7W4;O98562;Q8HDA1;Q4KUD7;Q36637;Q37357;Q33036;Q9GE67;P94074;D8V9A7;D8V9E6;Q8HUY5;D2KUW9;E0D9P4;Q8HVG8;Q6SSI3;O98549;P28386;Q95DZ0;Q8MAT5;Q5TMA6;Q5GLI7;B0YHF2;B2BY81;E2D4N0;O47068;A5X4C4;Q37283;Q8MEB1;Q37320;Q37220;Q09RK5;E2D4N3;P94095;Q9GEN9;O47272;Q7YJP7;Q5VH01;Q6L9Y0;Q6VW25;Q5GLJ2;Q24LK3;Q9GE66;Q9MRX0;B8YHE8;…	21651	113	CID		20.3	14.8583		3	44	26	1	2169.78	-97.0935	5/193	pps_pisum_OE_trypsin_rep1.mgf
	Low	NEGRDLAR	B8YGX4;Q9GEB9;Q95CD5;O98562;Q8HDA1;Q4KUD7;Q8WKU6;Q37357;Q9GE67;D2KUW9;E0D9P4;Q8HVG8;O98549;P28386;Q8ME76;Q95DZ0;Q8MAT5;Q5GLI7;C7A5Y1;Q9BAH7;O47068;A5X4C4;Q37283;Q8MEB1;Q37220;Q8MFT9;Q09RK5;Q9GEN9;Q95633;O20245;Q7YJP7;Q6L9Y0;Q6VW25;Q5GLJ2;C3RXH1;C4MJP0;Q9MRX0;B8YHE8;C7AF25;Q09W50;B5SPD9;Q42659;O98359;Q8ME51;A1YB30;Q9GEE4;Q7YKR8;Q7YKH2;Q33047;Q9GEQ2;Q8MDR9;Q6L9Y7;C7AF24;B3XY08;Q8HVI6;Q6JXX4;Q6YLQ8;…	13175	83	CID		15.29	68.7989		5	45	30	1	930.433	-44.8729	4/79	pps_pisum_OE_trypsin_rep1.mgf
Q539W8	12.16	5	5	477	52.8253	6.58057	126.899	Ribulose-1,5-bisphosphate carboxylase/oxygenase large subunit OS=Psathyrostachys huashanica GN=rbcL PE=3 SV=1 - [Q539W8_9POAL]
	Confidence Icon	Sequence	Protein Accessions	# Proteins	# Protein Groups	Activation Type	Modifications	IonScore	Exp Value	Δ Score	Rank	Identity High	Homology Threshold	Charge	m/z [Da]	ΔM [ppm]	Ions Matched	Spectrum File
	High	TFQGPPHGxQVER	Q539W8	4	1	CID	X9(I)	111.65	2.41975e-08		9	47		1	1465.66	-62.3617	11/139	pps_pisum_OE_trypsin_rep1.mgf
	High	YGRPLLGcTIKPK	B8YGX4;Q6PSM7;Q71N62;O98435;Q9GEB9;B3THI4;Q8HT56;Q33514;O63147;Q33620;D2CN03;B6GUT8;D7F7W4;O63185;O98562;Q4KUD7;Q8WKU6;Q36637;Q37357;Q33036;Q9GE67;P94074;D8V9A7;D8V9E6;D2KUW9;E0D9P4;Q8HVG8;B5U0R6;O98549;Q8ME76;Q95DZ0;Q5TMA6;Q5GLI7;B2BY81;C7A5Y1;E2D4N0;Q9BAH7;O47068;A5X4C4;C6FJT8;Q37283;Q8MEB1;Q37320;Q37220;Q8MFT9;Q09RK5;E2D4N3;P94095;Q9GEN9;O47272;O20245;Q7YJP7;Q5VH01;Q6L9Y0;Q5GLJ2;Q24LK3;C3RXH1;…	22107	113	CID	C8(Carbamidomethyl)	63.96	0.00156781		7	47		1	1502.73	-78.6868	9/120	pps_pisum_OE_trypsin_rep1.mgf
	Low	DKLNKYGRPLLGcTIKPK	B8YGX4;Q6PSM7;Q71N62;O98435;Q9GEB9;B3THI4;Q8HT56;Q33514;O63147;Q33620;D2CN03;B6GUT8;O63185;O98562;Q4KUD7;Q8WKU6;Q36637;Q37357;Q33036;Q9GE67;P94074;D8V9A7;D8V9E6;D2KUW9;E0D9P4;Q8HVG8;B5U0R6;O98549;Q8ME76;Q95DZ0;Q5TMA6;Q5GLI7;B2BY81;E2D4N0;Q9BAH7;O47068;A5X4C4;Q37283;Q8MEB1;Q37320;Q37220;Q8MFT9;Q09RK5;E2D4N3;P94095;Q9GEN9;O47272;O20245;Q7YJP7;Q5VH01;Q6L9Y0;Q5GLJ2;Q24LK3;C3RXH1;C4MJP0;Q9GE66;Q9MRX0;…	21788	104	CID	C13(Carbamidomethyl)	31.67	2.57695		7	47	46	1	2101	-95.2098	11/198	pps_pisum_OE_trypsin_rep1.mgf
	Low	GGLDFTKDDENVNSQPFMR	B8YGX4;Q6PSM7;Q71N62;O98435;Q9GEB9;B3THI4;Q8HT56;P93977;O63147;Q33620;D2CN03;B6GUT8;D7F7W4;O98562;Q8HDA1;Q4KUD7;Q36637;Q37357;Q33036;Q9GE67;P94074;D8V9A7;D8V9E6;Q8HUY5;D2KUW9;E0D9P4;Q8HVG8;Q6SSI3;O98549;P28386;Q95DZ0;Q8MAT5;Q5TMA6;Q5GLI7;B0YHF2;B2BY81;E2D4N0;O47068;A5X4C4;Q37283;Q8MEB1;Q37320;Q37220;Q09RK5;E2D4N3;P94095;Q9GEN9;O47272;Q7YJP7;Q5VH01;Q6L9Y0;Q6VW25;Q5GLJ2;Q24LK3;Q9GE66;Q9MRX0;B8YHE8;…	21651	113	CID		20.3	14.8583		3	44	26	1	2169.78	-97.0935	5/193	pps_pisum_OE_trypsin_rep1.mgf
	Low	NEGRDLAR	B8YGX4;Q9GEB9;Q95CD5;O98562;Q8HDA1;Q4KUD7;Q8WKU6;Q37357;Q9GE67;D2KUW9;E0D9P4;Q8HVG8;O98549;P28386;Q8ME76;Q95DZ0;Q8MAT5;Q5GLI7;C7A5Y1;Q9BAH7;O47068;A5X4C4;Q37283;Q8MEB1;Q37220;Q8MFT9;Q09RK5;Q9GEN9;Q95633;O20245;Q7YJP7;Q6L9Y0;Q6VW25;Q5GLJ2;C3RXH1;C4MJP0;Q9MRX0;B8YHE8;C7AF25;Q09W50;B5SPD9;Q42659;O98359;Q8ME51;A1YB30;Q9GEE4;Q7YKR8;Q7YKH2;Q33047;Q9GEQ2;Q8MDR9;Q6L9Y7;C7AF24;B3XY08;Q8HVI6;Q6JXX4;Q6YLQ8;…	13175	83	CID		15.29	68.7989		5	45	30	1	930.433	-44.8729	4/79	pps_pisum_OE_trypsin_rep1.mgf
Q32920	14.74	5	5	475	52.784	6.53662	126.899	Ribulose-1,5-bisphosphate carboxylase/oxygenase large subunit (Fragment) OS=Pittosporum tobira GN=rbcL PE=3 SV=1 - [Q32920_9APIA]
	Confidence Icon	Sequence	Protein Accessions	# Proteins	# Protein Groups	Activation Type	Modifications	IonScore	Exp Value	Δ Score	Rank	Identity High	Homology Threshold	Charge	m/z [Da]	ΔM [ppm]	Ions Matched	Spectrum File
	High	TFQGPPHxIQVER	Q95CD5;Q33620;Q33369;Q32920;Q40141	6	5	CID	X8(G)	111.65	2.41975e-08		10	47		1	1465.66	-62.3617	11/139	pps_pisum_OE_trypsin_rep1.mgf
	High	YGRPLLGcTIKPK	B8YGX4;Q6PSM7;Q71N62;O98435;Q9GEB9;B3THI4;Q8HT56;Q33514;O63147;Q33620;D2CN03;B6GUT8;D7F7W4;O63185;O98562;Q4KUD7;Q8WKU6;Q36637;Q37357;Q33036;Q9GE67;P94074;D8V9A7;D8V9E6;D2KUW9;E0D9P4;Q8HVG8;B5U0R6;O98549;Q8ME76;Q95DZ0;Q5TMA6;Q5GLI7;B2BY81;C7A5Y1;E2D4N0;Q9BAH7;O47068;A5X4C4;C6FJT8;Q37283;Q8MEB1;Q37320;Q37220;Q8MFT9;Q09RK5;E2D4N3;P94095;Q9GEN9;O47272;O20245;Q7YJP7;Q5VH01;Q6L9Y0;Q5GLJ2;Q24LK3;C3RXH1;…	22107	113	CID	C8(Carbamidomethyl)	63.96	0.00156781		7	47		1	1502.73	-78.6868	9/120	pps_pisum_OE_trypsin_rep1.mgf
	Low	LTYYTPDYQTKDTDILAAFR	O98435;D2CN03;Q24LK3;Q7YKH2;B2Y4Q2;Q31895;O98324;Q85W88;Q09RH0;Q32920;Q7YJL9	443	11	CID		34.59	0.53703		10	43		1	2394.98	-82.5815	6/204	pps_pisum_OE_trypsin_rep1.mgf
	Low	DKLNKYGRPLLGcTIKPK	B8YGX4;Q6PSM7;Q71N62;O98435;Q9GEB9;B3THI4;Q8HT56;Q33514;O63147;Q33620;D2CN03;B6GUT8;O63185;O98562;Q4KUD7;Q8WKU6;Q36637;Q37357;Q33036;Q9GE67;P94074;D8V9A7;D8V9E6;D2KUW9;E0D9P4;Q8HVG8;B5U0R6;O98549;Q8ME76;Q95DZ0;Q5TMA6;Q5GLI7;B2BY81;E2D4N0;Q9BAH7;O47068;A5X4C4;Q37283;Q8MEB1;Q37320;Q37220;Q8MFT9;Q09RK5;E2D4N3;P94095;Q9GEN9;O47272;O20245;Q7YJP7;Q5VH01;Q6L9Y0;Q5GLJ2;Q24LK3;C3RXH1;C4MJP0;Q9GE66;Q9MRX0;…	21788	104	CID	C13(Carbamidomethyl)	31.67	2.57695		7	47	46	1	2101	-95.2098	11/198	pps_pisum_OE_trypsin_rep1.mgf
	Low	GGLDFTKDDENVNSQPFMR	B8YGX4;Q6PSM7;Q71N62;O98435;Q9GEB9;B3THI4;Q8HT56;P93977;O63147;Q33620;D2CN03;B6GUT8;D7F7W4;O98562;Q8HDA1;Q4KUD7;Q36637;Q37357;Q33036;Q9GE67;P94074;D8V9A7;D8V9E6;Q8HUY5;D2KUW9;E0D9P4;Q8HVG8;Q6SSI3;O98549;P28386;Q95DZ0;Q8MAT5;Q5TMA6;Q5GLI7;B0YHF2;B2BY81;E2D4N0;O47068;A5X4C4;Q37283;Q8MEB1;Q37320;Q37220;Q09RK5;E2D4N3;P94095;Q9GEN9;O47272;Q7YJP7;Q5VH01;Q6L9Y0;Q6VW25;Q5GLJ2;Q24LK3;Q9GE66;Q9MRX0;B8YHE8;…	21651	113	CID		20.3	14.8583		3	44	26	1	2169.78	-97.0935	5/193	pps_pisum_OE_trypsin_rep1.mgf
Q40141	12.21	5	5	475	52.8053	6.53662	126.899	Ribulose-1,5-bisphosphate carboxylase/oxygenase large subunit OS=Lobelia erinus GN=rbcL PE=3 SV=1 - [Q40141_LOBER]
	Confidence Icon	Sequence	Protein Accessions	# Proteins	# Protein Groups	Activation Type	Modifications	IonScore	Exp Value	Δ Score	Rank	Identity High	Homology Threshold	Charge	m/z [Da]	ΔM [ppm]	Ions Matched	Spectrum File
	High	TFQGPPHxIQVER	Q95CD5;Q33620;Q33369;Q32920;Q40141	6	5	CID	X8(G)	111.65	2.41975e-08		10	47		1	1465.66	-62.3617	11/139	pps_pisum_OE_trypsin_rep1.mgf
	High	YGRPLLGcTIKPK	B8YGX4;Q6PSM7;Q71N62;O98435;Q9GEB9;B3THI4;Q8HT56;Q33514;O63147;Q33620;D2CN03;B6GUT8;D7F7W4;O63185;O98562;Q4KUD7;Q8WKU6;Q36637;Q37357;Q33036;Q9GE67;P94074;D8V9A7;D8V9E6;D2KUW9;E0D9P4;Q8HVG8;B5U0R6;O98549;Q8ME76;Q95DZ0;Q5TMA6;Q5GLI7;B2BY81;C7A5Y1;E2D4N0;Q9BAH7;O47068;A5X4C4;C6FJT8;Q37283;Q8MEB1;Q37320;Q37220;Q8MFT9;Q09RK5;E2D4N3;P94095;Q9GEN9;O47272;O20245;Q7YJP7;Q5VH01;Q6L9Y0;Q5GLJ2;Q24LK3;C3RXH1;…	22107	113	CID	C8(Carbamidomethyl)	63.96	0.00156781		7	47		1	1502.73	-78.6868	9/120	pps_pisum_OE_trypsin_rep1.mgf
	Low	DKLNKYGRPLLGcTIKPK	B8YGX4;Q6PSM7;Q71N62;O98435;Q9GEB9;B3THI4;Q8HT56;Q33514;O63147;Q33620;D2CN03;B6GUT8;O63185;O98562;Q4KUD7;Q8WKU6;Q36637;Q37357;Q33036;Q9GE67;P94074;D8V9A7;D8V9E6;D2KUW9;E0D9P4;Q8HVG8;B5U0R6;O98549;Q8ME76;Q95DZ0;Q5TMA6;Q5GLI7;B2BY81;E2D4N0;Q9BAH7;O47068;A5X4C4;Q37283;Q8MEB1;Q37320;Q37220;Q8MFT9;Q09RK5;E2D4N3;P94095;Q9GEN9;O47272;O20245;Q7YJP7;Q5VH01;Q6L9Y0;Q5GLJ2;Q24LK3;C3RXH1;C4MJP0;Q9GE66;Q9MRX0;…	21788	104	CID	C13(Carbamidomethyl)	31.67	2.57695		7	47	46	1	2101	-95.2098	11/198	pps_pisum_OE_trypsin_rep1.mgf
	Low	GGLDFTKDDENVNSQPFMR	B8YGX4;Q6PSM7;Q71N62;O98435;Q9GEB9;B3THI4;Q8HT56;P93977;O63147;Q33620;D2CN03;B6GUT8;D7F7W4;O98562;Q8HDA1;Q4KUD7;Q36637;Q37357;Q33036;Q9GE67;P94074;D8V9A7;D8V9E6;Q8HUY5;D2KUW9;E0D9P4;Q8HVG8;Q6SSI3;O98549;P28386;Q95DZ0;Q8MAT5;Q5TMA6;Q5GLI7;B0YHF2;B2BY81;E2D4N0;O47068;A5X4C4;Q37283;Q8MEB1;Q37320;Q37220;Q09RK5;E2D4N3;P94095;Q9GEN9;O47272;Q7YJP7;Q5VH01;Q6L9Y0;Q6VW25;Q5GLJ2;Q24LK3;Q9GE66;Q9MRX0;B8YHE8;…	21651	113	CID		20.3	14.8583		3	44	26	1	2169.78	-97.0935	5/193	pps_pisum_OE_trypsin_rep1.mgf
	Low	NEGRDLAR	B8YGX4;Q9GEB9;Q95CD5;O98562;Q8HDA1;Q4KUD7;Q8WKU6;Q37357;Q9GE67;D2KUW9;E0D9P4;Q8HVG8;O98549;P28386;Q8ME76;Q95DZ0;Q8MAT5;Q5GLI7;C7A5Y1;Q9BAH7;O47068;A5X4C4;Q37283;Q8MEB1;Q37220;Q8MFT9;Q09RK5;Q9GEN9;Q95633;O20245;Q7YJP7;Q6L9Y0;Q6VW25;Q5GLJ2;C3RXH1;C4MJP0;Q9MRX0;B8YHE8;C7AF25;Q09W50;B5SPD9;Q42659;O98359;Q8ME51;A1YB30;Q9GEE4;Q7YKR8;Q7YKH2;Q33047;Q9GEQ2;Q8MDR9;Q6L9Y7;C7AF24;B3XY08;Q8HVI6;Q6JXX4;Q6YLQ8;…	13175	83	CID		15.29	68.7989		5	45	30	1	930.433	-44.8729	4/79	pps_pisum_OE_trypsin_rep1.mgf
E2D4N0	19.44	7	6	391	43.7293	6.66846	126.619	Ribulose-1,5-bisphosphate carboxylase/oxygenase large subunit (Fragment) OS=Leptodon smithii GN=rbcL PE=4 SV=1 - [E2D4N0_9BRYO]
	Confidence Icon	Sequence	Protein Accessions	# Proteins	# Protein Groups	Activation Type	Modifications	IonScore	Exp Value	Δ Score	Rank	Identity High	Homology Threshold	Charge	m/z [Da]	ΔM [ppm]	Ions Matched	Spectrum File
	High	TFQGPPHGIQVER	Q6PSM7;Q71N62;Q9GEB9;B3THI4;Q8HT56;Q33514;P93977;O63147;D2CN03;D7F7W4;O63185;O98562;Q4KUD7;Q8WKU6;Q37357;Q33036;Q9GE67;P94074;D8V9A7;D8V9E6;D2KUW9;P28386;Q8ME76;Q95DZ0;Q8MAT5;Q5TMA6;Q5GLI7;B0YHF2;B2BY81;C7A5Y1;E2D4N0;Q9BAH7;O47068;A5X4C4;C6FJT8;Q37283;Q8MEB1;Q37320;Q37220;Q8MFT9;Q09RK5;E2D4N3;P94095;Q9GEN9;O47272;Q95633;O20245;Q7YJP7;Q5VH01;Q6L9Y0;Q6VW25;Q5GLJ2;Q24LK3;C3RXH1;C4MJP0;Q9GE66;Q9MRX0;…	19129	100	CID		111.65	2.41975e-08		5	47		1	1465.66	-62.3617	11/139	pps_pisum_OE_trypsin_rep1.mgf
	High	YGRPLLGcTIKPK	B8YGX4;Q6PSM7;Q71N62;O98435;Q9GEB9;B3THI4;Q8HT56;Q33514;O63147;Q33620;D2CN03;B6GUT8;D7F7W4;O63185;O98562;Q4KUD7;Q8WKU6;Q36637;Q37357;Q33036;Q9GE67;P94074;D8V9A7;D8V9E6;D2KUW9;E0D9P4;Q8HVG8;B5U0R6;O98549;Q8ME76;Q95DZ0;Q5TMA6;Q5GLI7;B2BY81;C7A5Y1;E2D4N0;Q9BAH7;O47068;A5X4C4;C6FJT8;Q37283;Q8MEB1;Q37320;Q37220;Q8MFT9;Q09RK5;E2D4N3;P94095;Q9GEN9;O47272;O20245;Q7YJP7;Q5VH01;Q6L9Y0;Q5GLJ2;Q24LK3;C3RXH1;…	22107	113	CID	C8(Carbamidomethyl)	63.96	0.00156781		7	47		1	1502.73	-78.6868	9/120	pps_pisum_OE_trypsin_rep1.mgf
	Medium	SQAETGEIKGHYLNATxGTCEEMmxR	E2D4N0	1	1	CID	X17(111.0), M24(Oxidation), X25(111.0)	35.29	0.0931478	0.0285714	1	36	29	1	2894.04	-45.036	15/294	pps_pisum_OE_trypsin_rep1.mgf
	Medium	SQAETGEIKGHYLNATxGTCEEmMxR	E2D4N0	1	1	CID	X17(111.0), M23(Oxidation), X25(111.0)	33.36	0.145269		3	36	29	1	2894.04	-45.036	15/294	pps_pisum_OE_trypsin_rep1.mgf
	Low	DKLNKYGRPLLGcTIKPK	B8YGX4;Q6PSM7;Q71N62;O98435;Q9GEB9;B3THI4;Q8HT56;Q33514;O63147;Q33620;D2CN03;B6GUT8;O63185;O98562;Q4KUD7;Q8WKU6;Q36637;Q37357;Q33036;Q9GE67;P94074;D8V9A7;D8V9E6;D2KUW9;E0D9P4;Q8HVG8;B5U0R6;O98549;Q8ME76;Q95DZ0;Q5TMA6;Q5GLI7;B2BY81;E2D4N0;Q9BAH7;O47068;A5X4C4;Q37283;Q8MEB1;Q37320;Q37220;Q8MFT9;Q09RK5;E2D4N3;P94095;Q9GEN9;O47272;O20245;Q7YJP7;Q5VH01;Q6L9Y0;Q5GLJ2;Q24LK3;C3RXH1;C4MJP0;Q9GE66;Q9MRX0;…	21788	104	CID	C13(Carbamidomethyl)	31.67	2.57695		7	47	46	1	2101	-95.2098	11/198	pps_pisum_OE_trypsin_rep1.mgf
	Low	TFQGPPHGIQVERDKLNK	Q6PSM7;Q71N62;Q9GEB9;B3THI4;Q8HT56;Q33514;P93977;O63147;D2CN03;O63185;O98562;Q4KUD7;Q8WKU6;Q37357;Q33036;Q9GE67;P94074;D8V9A7;D8V9E6;D2KUW9;P28386;Q8ME76;Q95DZ0;Q5TMA6;Q5GLI7;B0YHF2;B2BY81;E2D4N0;Q9BAH7;O47068;A5X4C4;Q37283;Q8MEB1;Q37320;Q37220;Q8MFT9;Q09RK5;E2D4N3;P94095;Q9GEN9;O47272;Q95633;O20245;Q7YJP7;Q5VH01;Q6L9Y0;Q6VW25;Q5GLJ2;Q24LK3;C3RXH1;C4MJP0;Q9GE66;Q9MRX0;B8YHE8;C7AF25;O03636;B0YHR3;…	18858	91	CID		20.94	30.995		3	47	30	1	2063.91	-90.4551	10/196	pps_pisum_OE_trypsin_rep1.mgf
	Low	GGLDFTKDDENVNSQPFMR	B8YGX4;Q6PSM7;Q71N62;O98435;Q9GEB9;B3THI4;Q8HT56;P93977;O63147;Q33620;D2CN03;B6GUT8;D7F7W4;O98562;Q8HDA1;Q4KUD7;Q36637;Q37357;Q33036;Q9GE67;P94074;D8V9A7;D8V9E6;Q8HUY5;D2KUW9;E0D9P4;Q8HVG8;Q6SSI3;O98549;P28386;Q95DZ0;Q8MAT5;Q5TMA6;Q5GLI7;B0YHF2;B2BY81;E2D4N0;O47068;A5X4C4;Q37283;Q8MEB1;Q37320;Q37220;Q09RK5;E2D4N3;P94095;Q9GEN9;O47272;Q7YJP7;Q5VH01;Q6L9Y0;Q6VW25;Q5GLJ2;Q24LK3;Q9GE66;Q9MRX0;B8YHE8;…	21651	113	CID		20.3	14.8583		3	44	26	1	2169.78	-97.0935	5/193	pps_pisum_OE_trypsin_rep1.mgf
Q5GLI7	22.22	7	7	432	47.826	6.88818	126.332	Ribulose 1,5-bisphosphate carboxylase/oxygenase large subunit (Fragment) OS=Encephalartos ghellinckii GN=rbcL PE=3 SV=1 - [Q5GLI7_9SPER]
	Confidence Icon	Sequence	Protein Accessions	# Proteins	# Protein Groups	Activation Type	Modifications	IonScore	Exp Value	Δ Score	Rank	Identity High	Homology Threshold	Charge	m/z [Da]	ΔM [ppm]	Ions Matched	Spectrum File
	High	TFQGPPHGIQVER	Q6PSM7;Q71N62;Q9GEB9;B3THI4;Q8HT56;Q33514;P93977;O63147;D2CN03;D7F7W4;O63185;O98562;Q4KUD7;Q8WKU6;Q37357;Q33036;Q9GE67;P94074;D8V9A7;D8V9E6;D2KUW9;P28386;Q8ME76;Q95DZ0;Q8MAT5;Q5TMA6;Q5GLI7;B0YHF2;B2BY81;C7A5Y1;E2D4N0;Q9BAH7;O47068;A5X4C4;C6FJT8;Q37283;Q8MEB1;Q37320;Q37220;Q8MFT9;Q09RK5;E2D4N3;P94095;Q9GEN9;O47272;Q95633;O20245;Q7YJP7;Q5VH01;Q6L9Y0;Q6VW25;Q5GLJ2;Q24LK3;C3RXH1;C4MJP0;Q9GE66;Q9MRX0;…	19129	100	CID		111.65	2.41975e-08		5	47		1	1465.66	-62.3617	11/139	pps_pisum_OE_trypsin_rep1.mgf
	High	YGRPLLGcTIKPK	B8YGX4;Q6PSM7;Q71N62;O98435;Q9GEB9;B3THI4;Q8HT56;Q33514;O63147;Q33620;D2CN03;B6GUT8;D7F7W4;O63185;O98562;Q4KUD7;Q8WKU6;Q36637;Q37357;Q33036;Q9GE67;P94074;D8V9A7;D8V9E6;D2KUW9;E0D9P4;Q8HVG8;B5U0R6;O98549;Q8ME76;Q95DZ0;Q5TMA6;Q5GLI7;B2BY81;C7A5Y1;E2D4N0;Q9BAH7;O47068;A5X4C4;C6FJT8;Q37283;Q8MEB1;Q37320;Q37220;Q8MFT9;Q09RK5;E2D4N3;P94095;Q9GEN9;O47272;O20245;Q7YJP7;Q5VH01;Q6L9Y0;Q5GLJ2;Q24LK3;C3RXH1;…	22107	113	CID	C8(Carbamidomethyl)	63.96	0.00156781		7	47		1	1502.73	-78.6868	9/120	pps_pisum_OE_trypsin_rep1.mgf
	High	VTPQPGVPAxEAGAAVAAESSTGTWTTVWTDGLTSLDR	Q5GLI7	1	1	CID	X10(R)	45.85	0.0437581		3	44		1	3855.62	-77.3685	12/435	pps_pisum_OE_trypsin_rep1.mgf
	Low	DKLNKYGRPLLGcTIKPK	B8YGX4;Q6PSM7;Q71N62;O98435;Q9GEB9;B3THI4;Q8HT56;Q33514;O63147;Q33620;D2CN03;B6GUT8;O63185;O98562;Q4KUD7;Q8WKU6;Q36637;Q37357;Q33036;Q9GE67;P94074;D8V9A7;D8V9E6;D2KUW9;E0D9P4;Q8HVG8;B5U0R6;O98549;Q8ME76;Q95DZ0;Q5TMA6;Q5GLI7;B2BY81;E2D4N0;Q9BAH7;O47068;A5X4C4;Q37283;Q8MEB1;Q37320;Q37220;Q8MFT9;Q09RK5;E2D4N3;P94095;Q9GEN9;O47272;O20245;Q7YJP7;Q5VH01;Q6L9Y0;Q5GLJ2;Q24LK3;C3RXH1;C4MJP0;Q9GE66;Q9MRX0;…	21788	104	CID	C13(Carbamidomethyl)	31.67	2.57695		7	47	46	1	2101	-95.2098	11/198	pps_pisum_OE_trypsin_rep1.mgf
	Low	TFQGPPHGIQVERDKLNK	Q6PSM7;Q71N62;Q9GEB9;B3THI4;Q8HT56;Q33514;P93977;O63147;D2CN03;O63185;O98562;Q4KUD7;Q8WKU6;Q37357;Q33036;Q9GE67;P94074;D8V9A7;D8V9E6;D2KUW9;P28386;Q8ME76;Q95DZ0;Q5TMA6;Q5GLI7;B0YHF2;B2BY81;E2D4N0;Q9BAH7;O47068;A5X4C4;Q37283;Q8MEB1;Q37320;Q37220;Q8MFT9;Q09RK5;E2D4N3;P94095;Q9GEN9;O47272;Q95633;O20245;Q7YJP7;Q5VH01;Q6L9Y0;Q6VW25;Q5GLJ2;Q24LK3;C3RXH1;C4MJP0;Q9GE66;Q9MRX0;B8YHE8;C7AF25;O03636;B0YHR3;…	18858	91	CID		20.94	30.995		3	47	30	1	2063.91	-90.4551	10/196	pps_pisum_OE_trypsin_rep1.mgf
	Low	GGLDFTKDDENVNSQPFMR	B8YGX4;Q6PSM7;Q71N62;O98435;Q9GEB9;B3THI4;Q8HT56;P93977;O63147;Q33620;D2CN03;B6GUT8;D7F7W4;O98562;Q8HDA1;Q4KUD7;Q36637;Q37357;Q33036;Q9GE67;P94074;D8V9A7;D8V9E6;Q8HUY5;D2KUW9;E0D9P4;Q8HVG8;Q6SSI3;O98549;P28386;Q95DZ0;Q8MAT5;Q5TMA6;Q5GLI7;B0YHF2;B2BY81;E2D4N0;O47068;A5X4C4;Q37283;Q8MEB1;Q37320;Q37220;Q09RK5;E2D4N3;P94095;Q9GEN9;O47272;Q7YJP7;Q5VH01;Q6L9Y0;Q6VW25;Q5GLJ2;Q24LK3;Q9GE66;Q9MRX0;B8YHE8;…	21651	113	CID		20.3	14.8583		3	44	26	1	2169.78	-97.0935	5/193	pps_pisum_OE_trypsin_rep1.mgf
	Low	NEGRDLAR	B8YGX4;Q9GEB9;Q95CD5;O98562;Q8HDA1;Q4KUD7;Q8WKU6;Q37357;Q9GE67;D2KUW9;E0D9P4;Q8HVG8;O98549;P28386;Q8ME76;Q95DZ0;Q8MAT5;Q5GLI7;C7A5Y1;Q9BAH7;O47068;A5X4C4;Q37283;Q8MEB1;Q37220;Q8MFT9;Q09RK5;Q9GEN9;Q95633;O20245;Q7YJP7;Q6L9Y0;Q6VW25;Q5GLJ2;C3RXH1;C4MJP0;Q9MRX0;B8YHE8;C7AF25;Q09W50;B5SPD9;Q42659;O98359;Q8ME51;A1YB30;Q9GEE4;Q7YKR8;Q7YKH2;Q33047;Q9GEQ2;Q8MDR9;Q6L9Y7;C7AF24;B3XY08;Q8HVI6;Q6JXX4;Q6YLQ8;…	13175	83	CID		15.29	68.7989		5	45	30	1	930.433	-44.8729	4/79	pps_pisum_OE_trypsin_rep1.mgf
C6FJS9	47.06	6	6	187	20.8436	7.85498	126.332	Ribulose-1,5-bisphosphate carboxylase/oxygenase large subunit (Fragment) OS=Hyacinthoides non-scripta GN=rbcL PE=4 SV=1 - [C6FJS9_HYANO]
	Confidence Icon	Sequence	Protein Accessions	# Proteins	# Protein Groups	Activation Type	Modifications	IonScore	Exp Value	Δ Score	Rank	Identity High	Homology Threshold	Charge	m/z [Da]	ΔM [ppm]	Ions Matched	Spectrum File
	High	TFQGPPHGIQVER	Q6PSM7;Q71N62;Q9GEB9;B3THI4;Q8HT56;Q33514;P93977;O63147;D2CN03;D7F7W4;O63185;O98562;Q4KUD7;Q8WKU6;Q37357;Q33036;Q9GE67;P94074;D8V9A7;D8V9E6;D2KUW9;P28386;Q8ME76;Q95DZ0;Q8MAT5;Q5TMA6;Q5GLI7;B0YHF2;B2BY81;C7A5Y1;E2D4N0;Q9BAH7;O47068;A5X4C4;C6FJT8;Q37283;Q8MEB1;Q37320;Q37220;Q8MFT9;Q09RK5;E2D4N3;P94095;Q9GEN9;O47272;Q95633;O20245;Q7YJP7;Q5VH01;Q6L9Y0;Q6VW25;Q5GLJ2;Q24LK3;C3RXH1;C4MJP0;Q9GE66;Q9MRX0;…	19129	100	CID		111.65	2.41975e-08		5	47		1	1465.66	-62.3617	11/139	pps_pisum_OE_trypsin_rep1.mgf
	High	YGRPLLGcTIKPK	B8YGX4;Q6PSM7;Q71N62;O98435;Q9GEB9;B3THI4;Q8HT56;Q33514;O63147;Q33620;D2CN03;B6GUT8;D7F7W4;O63185;O98562;Q4KUD7;Q8WKU6;Q36637;Q37357;Q33036;Q9GE67;P94074;D8V9A7;D8V9E6;D2KUW9;E0D9P4;Q8HVG8;B5U0R6;O98549;Q8ME76;Q95DZ0;Q5TMA6;Q5GLI7;B2BY81;C7A5Y1;E2D4N0;Q9BAH7;O47068;A5X4C4;C6FJT8;Q37283;Q8MEB1;Q37320;Q37220;Q8MFT9;Q09RK5;E2D4N3;P94095;Q9GEN9;O47272;O20245;Q7YJP7;Q5VH01;Q6L9Y0;Q5GLJ2;Q24LK3;C3RXH1;…	22107	113	CID	C8(Carbamidomethyl)	63.96	0.00156781		7	47		1	1502.73	-78.6868	9/120	pps_pisum_OE_trypsin_rep1.mgf
	High	VTPQPGVPAExAGAAVAAESSTGTWTTVWTDGLTSLDR	C6FJS9	1	1	CID	X11(R)	45.85	0.0437581		2	44		1	3855.62	-77.3685	12/435	pps_pisum_OE_trypsin_rep1.mgf
	Low	DKLNKYGRPLLGcTIKPK	B8YGX4;Q6PSM7;Q71N62;O98435;Q9GEB9;B3THI4;Q8HT56;Q33514;O63147;Q33620;D2CN03;B6GUT8;O63185;O98562;Q4KUD7;Q8WKU6;Q36637;Q37357;Q33036;Q9GE67;P94074;D8V9A7;D8V9E6;D2KUW9;E0D9P4;Q8HVG8;B5U0R6;O98549;Q8ME76;Q95DZ0;Q5TMA6;Q5GLI7;B2BY81;E2D4N0;Q9BAH7;O47068;A5X4C4;Q37283;Q8MEB1;Q37320;Q37220;Q8MFT9;Q09RK5;E2D4N3;P94095;Q9GEN9;O47272;O20245;Q7YJP7;Q5VH01;Q6L9Y0;Q5GLJ2;Q24LK3;C3RXH1;C4MJP0;Q9GE66;Q9MRX0;…	21788	104	CID	C13(Carbamidomethyl)	31.67	2.57695		7	47	46	1	2101	-95.2098	11/198	pps_pisum_OE_trypsin_rep1.mgf
	Low	TFQGPPHGIQVERDKLNK	Q6PSM7;Q71N62;Q9GEB9;B3THI4;Q8HT56;Q33514;P93977;O63147;D2CN03;O63185;O98562;Q4KUD7;Q8WKU6;Q37357;Q33036;Q9GE67;P94074;D8V9A7;D8V9E6;D2KUW9;P28386;Q8ME76;Q95DZ0;Q5TMA6;Q5GLI7;B0YHF2;B2BY81;E2D4N0;Q9BAH7;O47068;A5X4C4;Q37283;Q8MEB1;Q37320;Q37220;Q8MFT9;Q09RK5;E2D4N3;P94095;Q9GEN9;O47272;Q95633;O20245;Q7YJP7;Q5VH01;Q6L9Y0;Q6VW25;Q5GLJ2;Q24LK3;C3RXH1;C4MJP0;Q9GE66;Q9MRX0;B8YHE8;C7AF25;O03636;B0YHR3;…	18858	91	CID		20.94	30.995		3	47	30	1	2063.91	-90.4551	10/196	pps_pisum_OE_trypsin_rep1.mgf
	Low	GGLDFTKDDENVNSQPFMR	B8YGX4;Q6PSM7;Q71N62;O98435;Q9GEB9;B3THI4;Q8HT56;P93977;O63147;Q33620;D2CN03;B6GUT8;D7F7W4;O98562;Q8HDA1;Q4KUD7;Q36637;Q37357;Q33036;Q9GE67;P94074;D8V9A7;D8V9E6;Q8HUY5;D2KUW9;E0D9P4;Q8HVG8;Q6SSI3;O98549;P28386;Q95DZ0;Q8MAT5;Q5TMA6;Q5GLI7;B0YHF2;B2BY81;E2D4N0;O47068;A5X4C4;Q37283;Q8MEB1;Q37320;Q37220;Q09RK5;E2D4N3;P94095;Q9GEN9;O47272;Q7YJP7;Q5VH01;Q6L9Y0;Q6VW25;Q5GLJ2;Q24LK3;Q9GE66;Q9MRX0;B8YHE8;…	21651	113	CID		20.3	14.8583		3	44	26	1	2169.78	-97.0935	5/193	pps_pisum_OE_trypsin_rep1.mgf
P93135	17.06	3	2	381	42.6549	7.57666	122.88	Polyubiquitin OS=Fragaria ananassa GN=FUBI1 PE=2 SV=1 - [P93135_FRAAN]
	Confidence Icon	Sequence	Protein Accessions	# Proteins	# Protein Groups	Activation Type	Modifications	IonScore	Exp Value	Δ Score	Rank	Identity High	Homology Threshold	Charge	m/z [Da]	ΔM [ppm]	Ions Matched	Spectrum File
	High	IxDKEGIPPDQQR	P93135	1	1	CID	X2(K)	83.94	7.35644e-06	0	1	44	45	1	1523.67	-94.9097	10/131	pps_pisum_OE_trypsin_rep1.mgf
	High	IQDKEGIPPDQQR	P93135;Q6KFR8	342	2	CID		83.94	7.35644e-06		3	44	45	1	1523.67	-71.0266	10/135	pps_pisum_OE_trypsin_rep1.mgf
	High	IxDKEGIPPDQQR	P93135	1	1	CID	X2(Q)	83.94	7.35644e-06		4	44	45	1	1523.67	-71.0266	10/131	pps_pisum_OE_trypsin_rep1.mgf
Q6KFR8	10.4	2	2	250	28.1593	9.1001	122.88	Putative polyubiquitin (Fragment) OS=Arabidopsis thaliana GN=UBQ13 PE=4 SV=1 - [Q6KFR8_ARATH]
	Confidence Icon	Sequence	Protein Accessions	# Proteins	# Protein Groups	Activation Type	Modifications	IonScore	Exp Value	Δ Score	Rank	Identity High	Homology Threshold	Charge	m/z [Da]	ΔM [ppm]	Ions Matched	Spectrum File
	High	IQDKEGIPPDQKR	Q6KFR8	1	1	CID		83.94	7.35644e-06		2	44	45	1	1523.67	-94.9097	10/135	pps_pisum_OE_trypsin_rep1.mgf
	High	IQDKEGIPPDQQR	P93135;Q6KFR8	342	2	CID		83.94	7.35644e-06		3	44	45	1	1523.67	-71.0266	10/135	pps_pisum_OE_trypsin_rep1.mgf
A8CYB7	6.09	2	2	460	50.0458	6.84424	111.65	Ribulose-1,5-bisphosphate carboxylase/oxygenase large subunit (Fragment) OS=Selaginella ciliaris GN=rbcL PE=3 SV=1 - [A8CYB7_9TRAC]
	Confidence Icon	Sequence	Protein Accessions	# Proteins	# Protein Groups	Activation Type	Modifications	IonScore	Exp Value	Δ Score	Rank	Identity High	Homology Threshold	Charge	m/z [Da]	ΔM [ppm]	Ions Matched	Spectrum File
	High	TFKGPPHGIQVER	A8CYB7;E0D9P4	26	2	CID		111.65	2.41975e-08	0	1	47		1	1465.66	-87.1901	11/139	pps_pisum_OE_trypsin_rep1.mgf
	Low	xSPEPAAAREAWKEI	A8CYB7	1	1	CID	X1(A)	23.65	10.0835	0.208333	1	45	32	1	1625.85	10.4615	5/147	pps_pisum_OE_trypsin_rep1.mgf
Q6SSI3	7.55	2	2	424	47.1127	7.02002	111.65	Ribulose-1,5-bisphosphate carboxylase/oxygenase large subunit (Fragment) OS=Amentotaxus yunnanensis GN=rbcL PE=4 SV=1 - [Q6SSI3_9CONI]
	Confidence Icon	Sequence	Protein Accessions	# Proteins	# Protein Groups	Activation Type	Modifications	IonScore	Exp Value	Δ Score	Rank	Identity High	Homology Threshold	Charge	m/z [Da]	ΔM [ppm]	Ions Matched	Spectrum File
	High	TFQGPPHGIKVER	Q6SSI3	1	1	CID		111.65	2.41975e-08		3	47		1	1465.66	-87.1901	11/139	pps_pisum_OE_trypsin_rep1.mgf
	Low	GGLDFTKDDENVNSQPFMR	B8YGX4;Q6PSM7;Q71N62;O98435;Q9GEB9;B3THI4;Q8HT56;P93977;O63147;Q33620;D2CN03;B6GUT8;D7F7W4;O98562;Q8HDA1;Q4KUD7;Q36637;Q37357;Q33036;Q9GE67;P94074;D8V9A7;D8V9E6;Q8HUY5;D2KUW9;E0D9P4;Q8HVG8;Q6SSI3;O98549;P28386;Q95DZ0;Q8MAT5;Q5TMA6;Q5GLI7;B0YHF2;B2BY81;E2D4N0;O47068;A5X4C4;Q37283;Q8MEB1;Q37320;Q37220;Q09RK5;E2D4N3;P94095;Q9GEN9;O47272;Q7YJP7;Q5VH01;Q6L9Y0;Q6VW25;Q5GLJ2;Q24LK3;Q9GE66;Q9MRX0;B8YHE8;…	21651	113	CID		20.3	14.8583		3	44	26	1	2169.78	-97.0935	5/193	pps_pisum_OE_trypsin_rep1.mgf
P28386	12.84	5	5	436	48.1543	7.04932	111.65	Ribulose bisphosphate carboxylase large chain (Fragment) OS=Byblis liniflora GN=rbcL PE=3 SV=3 - [RBL_BYBLI]
	Confidence Icon	Sequence	Protein Accessions	# Proteins	# Protein Groups	Activation Type	Modifications	IonScore	Exp Value	Δ Score	Rank	Identity High	Homology Threshold	Charge	m/z [Da]	ΔM [ppm]	Ions Matched	Spectrum File
	High	TFQGPPHGIQVER	Q6PSM7;Q71N62;Q9GEB9;B3THI4;Q8HT56;Q33514;P93977;O63147;D2CN03;D7F7W4;O63185;O98562;Q4KUD7;Q8WKU6;Q37357;Q33036;Q9GE67;P94074;D8V9A7;D8V9E6;D2KUW9;P28386;Q8ME76;Q95DZ0;Q8MAT5;Q5TMA6;Q5GLI7;B0YHF2;B2BY81;C7A5Y1;E2D4N0;Q9BAH7;O47068;A5X4C4;C6FJT8;Q37283;Q8MEB1;Q37320;Q37220;Q8MFT9;Q09RK5;E2D4N3;P94095;Q9GEN9;O47272;Q95633;O20245;Q7YJP7;Q5VH01;Q6L9Y0;Q6VW25;Q5GLJ2;Q24LK3;C3RXH1;C4MJP0;Q9GE66;Q9MRX0;…	19129	100	CID		111.65	2.41975e-08		5	47		1	1465.66	-62.3617	11/139	pps_pisum_OE_trypsin_rep1.mgf
	Low	TFQGPPHGIQVERDKLNK	Q6PSM7;Q71N62;Q9GEB9;B3THI4;Q8HT56;Q33514;P93977;O63147;D2CN03;O63185;O98562;Q4KUD7;Q8WKU6;Q37357;Q33036;Q9GE67;P94074;D8V9A7;D8V9E6;D2KUW9;P28386;Q8ME76;Q95DZ0;Q5TMA6;Q5GLI7;B0YHF2;B2BY81;E2D4N0;Q9BAH7;O47068;A5X4C4;Q37283;Q8MEB1;Q37320;Q37220;Q8MFT9;Q09RK5;E2D4N3;P94095;Q9GEN9;O47272;Q95633;O20245;Q7YJP7;Q5VH01;Q6L9Y0;Q6VW25;Q5GLJ2;Q24LK3;C3RXH1;C4MJP0;Q9GE66;Q9MRX0;B8YHE8;C7AF25;O03636;B0YHR3;…	18858	91	CID		20.94	30.995		3	47	30	1	2063.91	-90.4551	10/196	pps_pisum_OE_trypsin_rep1.mgf
	Low	GGLDFTKDDENVNSQPFMR	B8YGX4;Q6PSM7;Q71N62;O98435;Q9GEB9;B3THI4;Q8HT56;P93977;O63147;Q33620;D2CN03;B6GUT8;D7F7W4;O98562;Q8HDA1;Q4KUD7;Q36637;Q37357;Q33036;Q9GE67;P94074;D8V9A7;D8V9E6;Q8HUY5;D2KUW9;E0D9P4;Q8HVG8;Q6SSI3;O98549;P28386;Q95DZ0;Q8MAT5;Q5TMA6;Q5GLI7;B0YHF2;B2BY81;E2D4N0;O47068;A5X4C4;Q37283;Q8MEB1;Q37320;Q37220;Q09RK5;E2D4N3;P94095;Q9GEN9;O47272;Q7YJP7;Q5VH01;Q6L9Y0;Q6VW25;Q5GLJ2;Q24LK3;Q9GE66;Q9MRX0;B8YHE8;…	21651	113	CID		20.3	14.8583		3	44	26	1	2169.78	-97.0935	5/193	pps_pisum_OE_trypsin_rep1.mgf
	Low	VGFKAGVREYK	P28386	1	1	CID		19.47	25.2142		8	45	37	1	1253.64	-43.9848	6/96	pps_pisum_OE_trypsin_rep1.mgf
	Low	NEGRDLAR	B8YGX4;Q9GEB9;Q95CD5;O98562;Q8HDA1;Q4KUD7;Q8WKU6;Q37357;Q9GE67;D2KUW9;E0D9P4;Q8HVG8;O98549;P28386;Q8ME76;Q95DZ0;Q8MAT5;Q5GLI7;C7A5Y1;Q9BAH7;O47068;A5X4C4;Q37283;Q8MEB1;Q37220;Q8MFT9;Q09RK5;Q9GEN9;Q95633;O20245;Q7YJP7;Q6L9Y0;Q6VW25;Q5GLJ2;C3RXH1;C4MJP0;Q9MRX0;B8YHE8;C7AF25;Q09W50;B5SPD9;Q42659;O98359;Q8ME51;A1YB30;Q9GEE4;Q7YKR8;Q7YKH2;Q33047;Q9GEQ2;Q8MDR9;Q6L9Y7;C7AF24;B3XY08;Q8HVI6;Q6JXX4;Q6YLQ8;…	13175	83	CID		15.29	68.7989		5	45	30	1	930.433	-44.8729	4/79	pps_pisum_OE_trypsin_rep1.mgf
B0YHF2	19.22	4	4	281	31.1842	6.72705	111.65	Ribulose-1,5-bisphosphate carboxylase/oxygenase large subunit (Fragment) OS=Ulva sp. WELT A027349 GN=rbcL PE=4 SV=1 - [B0YHF2_9CHLO]
	Confidence Icon	Sequence	Protein Accessions	# Proteins	# Protein Groups	Activation Type	Modifications	IonScore	Exp Value	Δ Score	Rank	Identity High	Homology Threshold	Charge	m/z [Da]	ΔM [ppm]	Ions Matched	Spectrum File
	High	TFQGPPHGIQVER	Q6PSM7;Q71N62;Q9GEB9;B3THI4;Q8HT56;Q33514;P93977;O63147;D2CN03;D7F7W4;O63185;O98562;Q4KUD7;Q8WKU6;Q37357;Q33036;Q9GE67;P94074;D8V9A7;D8V9E6;D2KUW9;P28386;Q8ME76;Q95DZ0;Q8MAT5;Q5TMA6;Q5GLI7;B0YHF2;B2BY81;C7A5Y1;E2D4N0;Q9BAH7;O47068;A5X4C4;C6FJT8;Q37283;Q8MEB1;Q37320;Q37220;Q8MFT9;Q09RK5;E2D4N3;P94095;Q9GEN9;O47272;Q95633;O20245;Q7YJP7;Q5VH01;Q6L9Y0;Q6VW25;Q5GLJ2;Q24LK3;C3RXH1;C4MJP0;Q9GE66;Q9MRX0;…	19129	100	CID		111.65	2.41975e-08		5	47		1	1465.66	-62.3617	11/139	pps_pisum_OE_trypsin_rep1.mgf
	Low	TFQGPPHGIQVERDKLNK	Q6PSM7;Q71N62;Q9GEB9;B3THI4;Q8HT56;Q33514;P93977;O63147;D2CN03;O63185;O98562;Q4KUD7;Q8WKU6;Q37357;Q33036;Q9GE67;P94074;D8V9A7;D8V9E6;D2KUW9;P28386;Q8ME76;Q95DZ0;Q5TMA6;Q5GLI7;B0YHF2;B2BY81;E2D4N0;Q9BAH7;O47068;A5X4C4;Q37283;Q8MEB1;Q37320;Q37220;Q8MFT9;Q09RK5;E2D4N3;P94095;Q9GEN9;O47272;Q95633;O20245;Q7YJP7;Q5VH01;Q6L9Y0;Q6VW25;Q5GLJ2;Q24LK3;C3RXH1;C4MJP0;Q9GE66;Q9MRX0;B8YHE8;C7AF25;O03636;B0YHR3;…	18858	91	CID		20.94	30.995		3	47	30	1	2063.91	-90.4551	10/196	pps_pisum_OE_trypsin_rep1.mgf
	Low	GGLDFTKDDENVNSQPFMR	B8YGX4;Q6PSM7;Q71N62;O98435;Q9GEB9;B3THI4;Q8HT56;P93977;O63147;Q33620;D2CN03;B6GUT8;D7F7W4;O98562;Q8HDA1;Q4KUD7;Q36637;Q37357;Q33036;Q9GE67;P94074;D8V9A7;D8V9E6;Q8HUY5;D2KUW9;E0D9P4;Q8HVG8;Q6SSI3;O98549;P28386;Q95DZ0;Q8MAT5;Q5TMA6;Q5GLI7;B0YHF2;B2BY81;E2D4N0;O47068;A5X4C4;Q37283;Q8MEB1;Q37320;Q37220;Q09RK5;E2D4N3;P94095;Q9GEN9;O47272;Q7YJP7;Q5VH01;Q6L9Y0;Q6VW25;Q5GLJ2;Q24LK3;Q9GE66;Q9MRX0;B8YHE8;…	21651	113	CID		20.3	14.8583		3	44	26	1	2169.78	-97.0935	5/193	pps_pisum_OE_trypsin_rep1.mgf
	Low	GHYLNATAGTCEQmmER	B0YHF2	9	1	CID	M14(Oxidation), M15(Oxidation)	13.41	64.5475		5	43	27	1	1943.78	-14.3696	10/171	pps_pisum_OE_trypsin_rep1.mgf
B0YHR3	23.38	5	4	231	25.9922	5.47803	111.65	Ribulose-1,5-bisphosphate carboxylase/oxygenase large subunit (Fragment) OS=Ulva sp. WELT A027744 GN=rbcL PE=4 SV=1 - [B0YHR3_9CHLO]
	Confidence Icon	Sequence	Protein Accessions	# Proteins	# Protein Groups	Activation Type	Modifications	IonScore	Exp Value	Δ Score	Rank	Identity High	Homology Threshold	Charge	m/z [Da]	ΔM [ppm]	Ions Matched	Spectrum File
	High	TFQGPPHGIQVER	Q6PSM7;Q71N62;Q9GEB9;B3THI4;Q8HT56;Q33514;P93977;O63147;D2CN03;D7F7W4;O63185;O98562;Q4KUD7;Q8WKU6;Q37357;Q33036;Q9GE67;P94074;D8V9A7;D8V9E6;D2KUW9;P28386;Q8ME76;Q95DZ0;Q8MAT5;Q5TMA6;Q5GLI7;B0YHF2;B2BY81;C7A5Y1;E2D4N0;Q9BAH7;O47068;A5X4C4;C6FJT8;Q37283;Q8MEB1;Q37320;Q37220;Q8MFT9;Q09RK5;E2D4N3;P94095;Q9GEN9;O47272;Q95633;O20245;Q7YJP7;Q5VH01;Q6L9Y0;Q6VW25;Q5GLJ2;Q24LK3;C3RXH1;C4MJP0;Q9GE66;Q9MRX0;…	19129	100	CID		111.65	2.41975e-08		5	47		1	1465.66	-62.3617	11/139	pps_pisum_OE_trypsin_rep1.mgf
	Low	TFQGPPHGIQVERDKLNK	Q6PSM7;Q71N62;Q9GEB9;B3THI4;Q8HT56;Q33514;P93977;O63147;D2CN03;O63185;O98562;Q4KUD7;Q8WKU6;Q37357;Q33036;Q9GE67;P94074;D8V9A7;D8V9E6;D2KUW9;P28386;Q8ME76;Q95DZ0;Q5TMA6;Q5GLI7;B0YHF2;B2BY81;E2D4N0;Q9BAH7;O47068;A5X4C4;Q37283;Q8MEB1;Q37320;Q37220;Q8MFT9;Q09RK5;E2D4N3;P94095;Q9GEN9;O47272;Q95633;O20245;Q7YJP7;Q5VH01;Q6L9Y0;Q6VW25;Q5GLJ2;Q24LK3;C3RXH1;C4MJP0;Q9GE66;Q9MRX0;B8YHE8;C7AF25;O03636;B0YHR3;…	18858	91	CID		20.94	30.995		3	47	30	1	2063.91	-90.4551	10/196	pps_pisum_OE_trypsin_rep1.mgf
	Low	GGLDFTKDDENVNSQPFMR	B8YGX4;Q6PSM7;Q71N62;O98435;Q9GEB9;B3THI4;Q8HT56;P93977;O63147;Q33620;D2CN03;B6GUT8;D7F7W4;O98562;Q8HDA1;Q4KUD7;Q36637;Q37357;Q33036;Q9GE67;P94074;D8V9A7;D8V9E6;Q8HUY5;D2KUW9;E0D9P4;Q8HVG8;Q6SSI3;O98549;P28386;Q95DZ0;Q8MAT5;Q5TMA6;Q5GLI7;B0YHF2;B2BY81;E2D4N0;O47068;A5X4C4;Q37283;Q8MEB1;Q37320;Q37220;Q09RK5;E2D4N3;P94095;Q9GEN9;O47272;Q7YJP7;Q5VH01;Q6L9Y0;Q6VW25;Q5GLJ2;Q24LK3;Q9GE66;Q9MRX0;B8YHE8;…	21651	113	CID		20.3	14.8583		3	44	26	1	2169.78	-97.0935	5/193	pps_pisum_OE_trypsin_rep1.mgf
	Low	xHYLNATAGTCEEMMER	B0YHR3	1	1	CID	X1(I)	16.76	62.3152		4	46	34	1	1969.06	99.0873	6/171	pps_pisum_OE_trypsin_rep1.mgf
	Low	xHYLNATAGTCEEMMER	B0YHR3	1	1	CID	X1(L)	16.76	62.3152		5	46	34	1	1969.06	99.0873	6/171	pps_pisum_OE_trypsin_rep1.mgf
Q95631	15.99	6	6	469	52.0692	6.84424	111.65	Ribulose 1,5-bisphosphate carboxylase (Fragment) OS=Amaroria soulameoides GN=rbcL PE=3 SV=2 - [Q95631_9ROSI]
	Confidence Icon	Sequence	Protein Accessions	# Proteins	# Protein Groups	Activation Type	Modifications	IonScore	Exp Value	Δ Score	Rank	Identity High	Homology Threshold	Charge	m/z [Da]	ΔM [ppm]	Ions Matched	Spectrum File
	High	TFQGPPHGIQVER	Q6PSM7;Q71N62;Q9GEB9;B3THI4;Q8HT56;Q33514;P93977;O63147;D2CN03;D7F7W4;O63185;O98562;Q4KUD7;Q8WKU6;Q37357;Q33036;Q9GE67;P94074;D8V9A7;D8V9E6;D2KUW9;P28386;Q8ME76;Q95DZ0;Q8MAT5;Q5TMA6;Q5GLI7;B0YHF2;B2BY81;C7A5Y1;E2D4N0;Q9BAH7;O47068;A5X4C4;C6FJT8;Q37283;Q8MEB1;Q37320;Q37220;Q8MFT9;Q09RK5;E2D4N3;P94095;Q9GEN9;O47272;Q95633;O20245;Q7YJP7;Q5VH01;Q6L9Y0;Q6VW25;Q5GLJ2;Q24LK3;C3RXH1;C4MJP0;Q9GE66;Q9MRX0;…	19129	100	CID		111.65	2.41975e-08		5	47		1	1465.66	-62.3617	11/139	pps_pisum_OE_trypsin_rep1.mgf
	Low	DKLNKYGRPLLxCTIKPK	P93977;Q95631;Q33369	9	3	CID	X12(N)	33.4	1.73024	0	1	47	46	1	2101	-95.2079	11/198	pps_pisum_OE_trypsin_rep1.mgf
	Low	TFQGPPHGIQVERDKLNK	Q6PSM7;Q71N62;Q9GEB9;B3THI4;Q8HT56;Q33514;P93977;O63147;D2CN03;O63185;O98562;Q4KUD7;Q8WKU6;Q37357;Q33036;Q9GE67;P94074;D8V9A7;D8V9E6;D2KUW9;P28386;Q8ME76;Q95DZ0;Q5TMA6;Q5GLI7;B0YHF2;B2BY81;E2D4N0;Q9BAH7;O47068;A5X4C4;Q37283;Q8MEB1;Q37320;Q37220;Q8MFT9;Q09RK5;E2D4N3;P94095;Q9GEN9;O47272;Q95633;O20245;Q7YJP7;Q5VH01;Q6L9Y0;Q6VW25;Q5GLJ2;Q24LK3;C3RXH1;C4MJP0;Q9GE66;Q9MRX0;B8YHE8;C7AF25;O03636;B0YHR3;…	18858	91	CID		20.94	30.995		3	47	30	1	2063.91	-90.4551	10/196	pps_pisum_OE_trypsin_rep1.mgf
	Low	GGLDFTKDDENVNSQPFMR	B8YGX4;Q6PSM7;Q71N62;O98435;Q9GEB9;B3THI4;Q8HT56;P93977;O63147;Q33620;D2CN03;B6GUT8;D7F7W4;O98562;Q8HDA1;Q4KUD7;Q36637;Q37357;Q33036;Q9GE67;P94074;D8V9A7;D8V9E6;Q8HUY5;D2KUW9;E0D9P4;Q8HVG8;Q6SSI3;O98549;P28386;Q95DZ0;Q8MAT5;Q5TMA6;Q5GLI7;B0YHF2;B2BY81;E2D4N0;O47068;A5X4C4;Q37283;Q8MEB1;Q37320;Q37220;Q09RK5;E2D4N3;P94095;Q9GEN9;O47272;Q7YJP7;Q5VH01;Q6L9Y0;Q6VW25;Q5GLJ2;Q24LK3;Q9GE66;Q9MRX0;B8YHE8;…	21651	113	CID		20.3	14.8583		3	44	26	1	2169.78	-97.0935	5/193	pps_pisum_OE_trypsin_rep1.mgf
	Low	GHYLxATAGTCEEmIKR	Q37220;Q8ME51;Q31895;Q95631	5	4	CID	X5(S), M14(Oxidation)	19.23	23.1281		6	44	38	1	1882.84	-21.6037	5/146	pps_pisum_OE_trypsin_rep1.mgf
	Low	NEGRDLAR	B8YGX4;Q9GEB9;Q95CD5;O98562;Q8HDA1;Q4KUD7;Q8WKU6;Q37357;Q9GE67;D2KUW9;E0D9P4;Q8HVG8;O98549;P28386;Q8ME76;Q95DZ0;Q8MAT5;Q5GLI7;C7A5Y1;Q9BAH7;O47068;A5X4C4;Q37283;Q8MEB1;Q37220;Q8MFT9;Q09RK5;Q9GEN9;Q95633;O20245;Q7YJP7;Q6L9Y0;Q6VW25;Q5GLJ2;C3RXH1;C4MJP0;Q9MRX0;B8YHE8;C7AF25;Q09W50;B5SPD9;Q42659;O98359;Q8ME51;A1YB30;Q9GEE4;Q7YKR8;Q7YKH2;Q33047;Q9GEQ2;Q8MDR9;Q6L9Y7;C7AF24;B3XY08;Q8HVI6;Q6JXX4;Q6YLQ8;…	13175	83	CID		15.29	68.7989		5	45	30	1	930.433	-44.8729	4/79	pps_pisum_OE_trypsin_rep1.mgf
Q33369	6.65	2	2	466	51.8756	6.48096	111.65	Ribulose bisphosphate carboxylase large chain (Fragment) OS=Cornus kousa GN=rbcL PE=3 SV=1 - [RBL_CORKO]
	Confidence Icon	Sequence	Protein Accessions	# Proteins	# Protein Groups	Activation Type	Modifications	IonScore	Exp Value	Δ Score	Rank	Identity High	Homology Threshold	Charge	m/z [Da]	ΔM [ppm]	Ions Matched	Spectrum File
	High	TFQGPPHxIQVER	Q95CD5;Q33620;Q33369;Q32920;Q40141	6	5	CID	X8(G)	111.65	2.41975e-08		10	47		1	1465.66	-62.3617	11/139	pps_pisum_OE_trypsin_rep1.mgf
	Low	DKLNKYGRPLLxCTIKPK	P93977;Q95631;Q33369	9	3	CID	X12(N)	33.4	1.73024	0	1	47	46	1	2101	-95.2079	11/198	pps_pisum_OE_trypsin_rep1.mgf
Q6RVV4	10.13	4	4	316	34.2959	9.45166	109.32	Short-chain dehydrogenase Tic32 OS=Pisum sativum PE=2 SV=1 - [Q6RVV4_PEA]
	Confidence Icon	Sequence	Protein Accessions	# Proteins	# Protein Groups	Activation Type	Modifications	IonScore	Exp Value	Δ Score	Rank	Identity High	Homology Threshold	Charge	m/z [Da]	ΔM [ppm]	Ions Matched	Spectrum File
	High	IVNVASEAHR	Q6RVV4	2	1	CID		72.74	0.000100816	0.726027	1	44	37	1	1095.53	-50.9169	8/91	pps_pisum_OE_trypsin_rep1.mgf
	High	FDKINDQSSYNNWR	Q6RVV4	1	1	CID		72.58	2.85203e-05	0.753425	1	39	35	1	1786.67	-80.536	12/145	pps_pisum_OE_trypsin_rep1.mgf
	Low	INDQSSYNNWR	Q6RVV4	1	1	CID		28.79	0.577406	0.310345	1	38	34	1	1396.52	-74.0779	5/109	pps_pisum_OE_trypsin_rep1.mgf
	Low	FAYPEGIR	Q6RVV4	1	1	CID		22.12	10.4603	0.363636	1	44	28	1	952.457	-33.2207	4/59	pps_pisum_OE_trypsin_rep1.mgf
B0M1B5	16.9	2	2	142	15.5501	8.74854	103.17	Peroxisomal ascorbate peroxidase (Fragment) OS=Glycine max PE=2 SV=1 - [B0M1B5_SOYBN]
	Confidence Icon	Sequence	Protein Accessions	# Proteins	# Protein Groups	Activation Type	Modifications	IonScore	Exp Value	Δ Score	Rank	Identity High	Homology Threshold	Charge	m/z [Da]	ΔM [ppm]	Ions Matched	Spectrum File
	High	TGGPNGSIRNEEEYSHGANNGLKK	B0M1B5	3	1	CID		90.19	9.50446e-07	0.822222	1	41	34	1	2528.97	-92.9513	24/259	pps_pisum_OE_trypsin_rep1.mgf
	High	NEEEYSHGANNGLKK	B0M1B5	3	1	CID		44.48	0.0285589	0.681818	1	41	29	1	1689.66	-73.4831	9/157	pps_pisum_OE_trypsin_rep1.mgf
B9SQL1	2.38	2	2	1175	128.249	4.90674	102.17	Protein translocase, putative OS=Ricinus communis GN=RCOM_0739500 PE=4 SV=1 - [B9SQL1_RICCO]
	Confidence Icon	Sequence	Protein Accessions	# Proteins	# Protein Groups	Activation Type	Modifications	IonScore	Exp Value	Δ Score	Rank	Identity High	Homology Threshold	Charge	m/z [Da]	ΔM [ppm]	Ions Matched	Spectrum File
	High	APPLPFLLSSLLQSRPQLK	B9SQL1	1	1	CID		81.25	1.8813e-05	0.728395	1	46	39	1	2105.11	-66.42	16/171	pps_pisum_OE_trypsin_rep1.mgf
	High	SHVVQQAIR	B9SQL1;A2Z9Z4	5	2	CID		59.42	0.00297766	0.627119	1	46	38	1	1037.54	-42.8815	7/80	pps_pisum_OE_trypsin_rep1.mgf
D7SM50	3.45	1	1	464	51.4064	9.33447	102.1	Whole genome shotgun sequence of line PN40024, scaffold_21.assembly12x (Fragment) OS=Vitis vinifera GN=VIT_00018374001 PE=4 SV=1 - [D7SM50_VITVI]
	Confidence Icon	Sequence	Protein Accessions	# Proteins	# Protein Groups	Activation Type	Modifications	IonScore	Exp Value	Δ Score	Rank	Identity High	Homology Threshold	Charge	m/z [Da]	ΔM [ppm]	Ions Matched	Spectrum File
	High	LNLIFQQQVAGPIVFR	D7SM50	2	1	CID		102.1	1.61446e-07	0.598039	1	46		1	1842.94	-65.0327	19/165	pps_pisum_OE_trypsin_rep1.mgf
P84562	53.13	1	1	32	3.53775	4.28467	101.58	Ribulose bisphosphate carboxylase/oxygenase activase, chloroplastic (Fragments) OS=Populus euphratica PE=1 SV=1 - [RCA_POPEU]
	Confidence Icon	Sequence	Protein Accessions	# Proteins	# Protein Groups	Activation Type	Modifications	IonScore	Exp Value	Δ Score	Rank	Identity High	Homology Threshold	Charge	m/z [Da]	ΔM [ppm]	Ions Matched	Spectrum File
	High	LVDTFPGQSIDFFGALR	P84562	51	1	CID		101.58	1.3463e-07	0.813725	3	44	38	1	1882.84	-70.0386	11/168	pps_pisum_OE_trypsin_rep1.mgf
Q078X8	36.21	4	4	243	26.9562	5.51611	100.188	Ribulose-1,5-bisphosphate carboxylase/oxygenase large subunit (Fragment) OS=Adelia ricinella GN=rbcL PE=4 SV=1 - [Q078X8_9ROSI]
	Confidence Icon	Sequence	Protein Accessions	# Proteins	# Protein Groups	Activation Type	Modifications	IonScore	Exp Value	Δ Score	Rank	Identity High	Homology Threshold	Charge	m/z [Da]	ΔM [ppm]	Ions Matched	Spectrum File
	High	xTPQPGVPPEEAGAAVAAESSTGTWTTVWTDGLTSLDR	Q6L9Y0;Q078X8	11	2	CID	X1(T)	83.38	7.92507e-06		3	44		1	3856.63	-58.2217	15/435	pps_pisum_OE_trypsin_rep1.mgf
	High	YGRPLLGcTIKPK	B8YGX4;Q6PSM7;Q71N62;O98435;Q9GEB9;B3THI4;Q8HT56;Q33514;O63147;Q33620;D2CN03;B6GUT8;D7F7W4;O63185;O98562;Q4KUD7;Q8WKU6;Q36637;Q37357;Q33036;Q9GE67;P94074;D8V9A7;D8V9E6;D2KUW9;E0D9P4;Q8HVG8;B5U0R6;O98549;Q8ME76;Q95DZ0;Q5TMA6;Q5GLI7;B2BY81;C7A5Y1;E2D4N0;Q9BAH7;O47068;A5X4C4;C6FJT8;Q37283;Q8MEB1;Q37320;Q37220;Q8MFT9;Q09RK5;E2D4N3;P94095;Q9GEN9;O47272;O20245;Q7YJP7;Q5VH01;Q6L9Y0;Q5GLJ2;Q24LK3;C3RXH1;…	22107	113	CID	C8(Carbamidomethyl)	63.96	0.00156781		7	47		1	1502.73	-78.6868	9/120	pps_pisum_OE_trypsin_rep1.mgf
	Low	TFQGPPHGIQVExDKLNK	Q078X8;Q8WL51	6	2	CID	X13(R)	20.94	30.995		9	47	30	1	2063.91	-90.4551	10/196	pps_pisum_OE_trypsin_rep1.mgf
	Low	GGLDFTKDDENVNSQPFMR	B8YGX4;Q6PSM7;Q71N62;O98435;Q9GEB9;B3THI4;Q8HT56;P93977;O63147;Q33620;D2CN03;B6GUT8;D7F7W4;O98562;Q8HDA1;Q4KUD7;Q36637;Q37357;Q33036;Q9GE67;P94074;D8V9A7;D8V9E6;Q8HUY5;D2KUW9;E0D9P4;Q8HVG8;Q6SSI3;O98549;P28386;Q95DZ0;Q8MAT5;Q5TMA6;Q5GLI7;B0YHF2;B2BY81;E2D4N0;O47068;A5X4C4;Q37283;Q8MEB1;Q37320;Q37220;Q09RK5;E2D4N3;P94095;Q9GEN9;O47272;Q7YJP7;Q5VH01;Q6L9Y0;Q6VW25;Q5GLJ2;Q24LK3;Q9GE66;Q9MRX0;B8YHE8;…	21651	113	CID		20.3	14.8583		3	44	26	1	2169.78	-97.0935	5/193	pps_pisum_OE_trypsin_rep1.mgf
Q6Y9N2	17.05	4	4	440	48.6935	6.99072	96.7282	Ribulose-1,5-bisphosphate carboxylase/oxygenase large subunit (Fragment) OS=Jamesonia canescens GN=rbcL PE=3 SV=1 - [Q6Y9N2_9TRAC]
	Confidence Icon	Sequence	Protein Accessions	# Proteins	# Protein Groups	Activation Type	Modifications	IonScore	Exp Value	Δ Score	Rank	Identity High	Homology Threshold	Charge	m/z [Da]	ΔM [ppm]	Ions Matched	Spectrum File
	High	MxPQPGVPAEEAGAAVAAESSTGTWTTVWTDGLTSLDR	Q6Y9N2	1	1	CID	X2(P)	79.92	1.75794e-05		8	44		1	3856.63	-53.6218	15/419	pps_pisum_OE_trypsin_rep1.mgf
	High	YGRPLLGcTIKPK	B8YGX4;Q6PSM7;Q71N62;O98435;Q9GEB9;B3THI4;Q8HT56;Q33514;O63147;Q33620;D2CN03;B6GUT8;D7F7W4;O63185;O98562;Q4KUD7;Q8WKU6;Q36637;Q37357;Q33036;Q9GE67;P94074;D8V9A7;D8V9E6;D2KUW9;E0D9P4;Q8HVG8;B5U0R6;O98549;Q8ME76;Q95DZ0;Q5TMA6;Q5GLI7;B2BY81;C7A5Y1;E2D4N0;Q9BAH7;O47068;A5X4C4;C6FJT8;Q37283;Q8MEB1;Q37320;Q37220;Q8MFT9;Q09RK5;E2D4N3;P94095;Q9GEN9;O47272;O20245;Q7YJP7;Q5VH01;Q6L9Y0;Q5GLJ2;Q24LK3;C3RXH1;…	22107	113	CID	C8(Carbamidomethyl)	63.96	0.00156781		7	47		1	1502.73	-78.6868	9/120	pps_pisum_OE_trypsin_rep1.mgf
	Low	DKLNKYGRPLLGcTIKPK	B8YGX4;Q6PSM7;Q71N62;O98435;Q9GEB9;B3THI4;Q8HT56;Q33514;O63147;Q33620;D2CN03;B6GUT8;O63185;O98562;Q4KUD7;Q8WKU6;Q36637;Q37357;Q33036;Q9GE67;P94074;D8V9A7;D8V9E6;D2KUW9;E0D9P4;Q8HVG8;B5U0R6;O98549;Q8ME76;Q95DZ0;Q5TMA6;Q5GLI7;B2BY81;E2D4N0;Q9BAH7;O47068;A5X4C4;Q37283;Q8MEB1;Q37320;Q37220;Q8MFT9;Q09RK5;E2D4N3;P94095;Q9GEN9;O47272;O20245;Q7YJP7;Q5VH01;Q6L9Y0;Q5GLJ2;Q24LK3;C3RXH1;C4MJP0;Q9GE66;Q9MRX0;…	21788	104	CID	C13(Carbamidomethyl)	31.67	2.57695		7	47	46	1	2101	-95.2098	11/198	pps_pisum_OE_trypsin_rep1.mgf
	Low	GGLDFTKDDENVNSQPFMR	B8YGX4;Q6PSM7;Q71N62;O98435;Q9GEB9;B3THI4;Q8HT56;P93977;O63147;Q33620;D2CN03;B6GUT8;D7F7W4;O98562;Q8HDA1;Q4KUD7;Q36637;Q37357;Q33036;Q9GE67;P94074;D8V9A7;D8V9E6;Q8HUY5;D2KUW9;E0D9P4;Q8HVG8;Q6SSI3;O98549;P28386;Q95DZ0;Q8MAT5;Q5TMA6;Q5GLI7;B0YHF2;B2BY81;E2D4N0;O47068;A5X4C4;Q37283;Q8MEB1;Q37320;Q37220;Q09RK5;E2D4N3;P94095;Q9GEN9;O47272;Q7YJP7;Q5VH01;Q6L9Y0;Q6VW25;Q5GLJ2;Q24LK3;Q9GE66;Q9MRX0;B8YHE8;…	21651	113	CID		20.3	14.8583		3	44	26	1	2169.78	-97.0935	5/193	pps_pisum_OE_trypsin_rep1.mgf
Q8HAW5	18.1	1	1	116	12.2764	5.45264	92.82	ATPase alpha subunit (Fragment) OS=Arabidopsis thaliana GN=atpA PE=4 SV=1 - [Q8HAW5_ARATH]
	Confidence Icon	Sequence	Protein Accessions	# Proteins	# Protein Groups	Activation Type	Modifications	IonScore	Exp Value	Δ Score	Rank	Identity High	Homology Threshold	Charge	m/z [Da]	ΔM [ppm]	Ions Matched	Spectrum File
	High	SVYEPLQTGLIAIDSMIPIGR	Q8HAW5	192	1	CID		92.82	1.2933e-06	0	1	45		1	2273.06	-71.2658	12/222	pps_pisum_OE_trypsin_rep1.mgf
C3W0J3	4.14	3	1	507	55.0607	6.31592	92.82	ATP synthase subunit alpha, chloroplastic OS=Pinus canariensis GN=atpA PE=3 SV=1 - [C3W0J3_9CONI]
	Confidence Icon	Sequence	Protein Accessions	# Proteins	# Protein Groups	Activation Type	Modifications	IonScore	Exp Value	Δ Score	Rank	Identity High	Homology Threshold	Charge	m/z [Da]	ΔM [ppm]	Ions Matched	Spectrum File
	High	SVxEPLQTGLIAIDSMIPIGR	C3W0J3	1	1	CID	X3(Y)	92.82	1.2933e-06		2	45		1	2273.06	-71.2658	12/222	pps_pisum_OE_trypsin_rep1.mgf
	Low	SVxEPLQTGLIAIDSmIPIGR	C3W0J3	1	1	CID	X3(F), M16(Oxidation)	20.1	24.1935		7	45		1	2273.06	-71.2724	10/222	pps_pisum_OE_trypsin_rep1.mgf
	Low	SVxEPLQTGLIAIDSmIPIGR	C3W0J3	1	1	CID	X3(M), X3(Oxidation), M16(Oxidation)	20.1	24.1935		8	45		1	2273.06	-56.7523	10/222	pps_pisum_OE_trypsin_rep1.mgf
Q41050	30.82	3	3	146	15.4799	8.98291	88.4167	Core protein OS=Pisum sativum PE=2 SV=1 - [Q41050_PEA]
	Confidence Icon	Sequence	Protein Accessions	# Proteins	# Protein Groups	Activation Type	Modifications	IonScore	Exp Value	Δ Score	Rank	Identity High	Homology Threshold	Charge	m/z [Da]	ΔM [ppm]	Ions Matched	Spectrum File
	High	PRSSFSGSLSSPK	Q41050	1	1	CID		75.62	4.21215e-05	0.355263	1	43		1	1336.58	-79.0392	18/136	pps_pisum_OE_trypsin_rep1.mgf
	High	KGSISSNDFEK	Q41050	1	1	CID		55.41	0.00320211	0.472727	1	42		1	1211.51	-68.1063	11/115	pps_pisum_OE_trypsin_rep1.mgf
	Low	EGAYWGAIAGVYVGMEYGVER	Q41050	1	1	CID		39.62	0.200623	0.475	1	44	35	1	2276.98	-38.0114	14/199	pps_pisum_OE_trypsin_rep1.mgf
Q41972	14.44	2	1	90	10.0267	8.45557	83.94	Ubiquitin (Fragment) OS=Arabidopsis thaliana PE=2 SV=1 - [Q41972_ARATH]
	Confidence Icon	Sequence	Protein Accessions	# Proteins	# Protein Groups	Activation Type	Modifications	IonScore	Exp Value	Δ Score	Rank	Identity High	Homology Threshold	Charge	m/z [Da]	ΔM [ppm]	Ions Matched	Spectrum File
	High	xQDKEGIPPDQQR	Q41972	1	1	CID	X1(I)	83.94	7.35644e-06		5	44	45	1	1523.67	-71.0266	10/135	pps_pisum_OE_trypsin_rep1.mgf
	High	xQDKEGIPPDQQR	Q41972	1	1	CID	X1(L)	83.94	7.35644e-06		6	44	45	1	1523.67	-71.0266	10/135	pps_pisum_OE_trypsin_rep1.mgf
B8YGX4	13.13	5	5	419	46.4224	6.80029	83.7679	Ribulose-1,5-bisphosphate carboxylase/oxygenase large subunit (Fragment) OS=Marsilea polycarpa GN=rbcL PE=3 SV=1 - [B8YGX4_MARPL]
	Confidence Icon	Sequence	Protein Accessions	# Proteins	# Protein Groups	Activation Type	Modifications	IonScore	Exp Value	Δ Score	Rank	Identity High	Homology Threshold	Charge	m/z [Da]	ΔM [ppm]	Ions Matched	Spectrum File
	High	VAIEAcVQAR	B8YGX4;Q6PSM7	3	2	CID	C6(Carbamidomethyl)	68.03	0.000444697	0	1	46		1	1116.53	-51.1097	8/82	pps_pisum_OE_trypsin_rep1.mgf
	High	YGRPLLGcTIKPK	B8YGX4;Q6PSM7;Q71N62;O98435;Q9GEB9;B3THI4;Q8HT56;Q33514;O63147;Q33620;D2CN03;B6GUT8;D7F7W4;O63185;O98562;Q4KUD7;Q8WKU6;Q36637;Q37357;Q33036;Q9GE67;P94074;D8V9A7;D8V9E6;D2KUW9;E0D9P4;Q8HVG8;B5U0R6;O98549;Q8ME76;Q95DZ0;Q5TMA6;Q5GLI7;B2BY81;C7A5Y1;E2D4N0;Q9BAH7;O47068;A5X4C4;C6FJT8;Q37283;Q8MEB1;Q37320;Q37220;Q8MFT9;Q09RK5;E2D4N3;P94095;Q9GEN9;O47272;O20245;Q7YJP7;Q5VH01;Q6L9Y0;Q5GLJ2;Q24LK3;C3RXH1;…	22107	113	CID	C8(Carbamidomethyl)	63.96	0.00156781		7	47		1	1502.73	-78.6868	9/120	pps_pisum_OE_trypsin_rep1.mgf
	Low	DKLNKYGRPLLGcTIKPK	B8YGX4;Q6PSM7;Q71N62;O98435;Q9GEB9;B3THI4;Q8HT56;Q33514;O63147;Q33620;D2CN03;B6GUT8;O63185;O98562;Q4KUD7;Q8WKU6;Q36637;Q37357;Q33036;Q9GE67;P94074;D8V9A7;D8V9E6;D2KUW9;E0D9P4;Q8HVG8;B5U0R6;O98549;Q8ME76;Q95DZ0;Q5TMA6;Q5GLI7;B2BY81;E2D4N0;Q9BAH7;O47068;A5X4C4;Q37283;Q8MEB1;Q37320;Q37220;Q8MFT9;Q09RK5;E2D4N3;P94095;Q9GEN9;O47272;O20245;Q7YJP7;Q5VH01;Q6L9Y0;Q5GLJ2;Q24LK3;C3RXH1;C4MJP0;Q9GE66;Q9MRX0;…	21788	104	CID	C13(Carbamidomethyl)	31.67	2.57695		7	47	46	1	2101	-95.2098	11/198	pps_pisum_OE_trypsin_rep1.mgf
	Low	GGLDFTKDDENVNSQPFMR	B8YGX4;Q6PSM7;Q71N62;O98435;Q9GEB9;B3THI4;Q8HT56;P93977;O63147;Q33620;D2CN03;B6GUT8;D7F7W4;O98562;Q8HDA1;Q4KUD7;Q36637;Q37357;Q33036;Q9GE67;P94074;D8V9A7;D8V9E6;Q8HUY5;D2KUW9;E0D9P4;Q8HVG8;Q6SSI3;O98549;P28386;Q95DZ0;Q8MAT5;Q5TMA6;Q5GLI7;B0YHF2;B2BY81;E2D4N0;O47068;A5X4C4;Q37283;Q8MEB1;Q37320;Q37220;Q09RK5;E2D4N3;P94095;Q9GEN9;O47272;Q7YJP7;Q5VH01;Q6L9Y0;Q6VW25;Q5GLJ2;Q24LK3;Q9GE66;Q9MRX0;B8YHE8;…	21651	113	CID		20.3	14.8583		3	44	26	1	2169.78	-97.0935	5/193	pps_pisum_OE_trypsin_rep1.mgf
	Low	NEGRDLAR	B8YGX4;Q9GEB9;Q95CD5;O98562;Q8HDA1;Q4KUD7;Q8WKU6;Q37357;Q9GE67;D2KUW9;E0D9P4;Q8HVG8;O98549;P28386;Q8ME76;Q95DZ0;Q8MAT5;Q5GLI7;C7A5Y1;Q9BAH7;O47068;A5X4C4;Q37283;Q8MEB1;Q37220;Q8MFT9;Q09RK5;Q9GEN9;Q95633;O20245;Q7YJP7;Q6L9Y0;Q6VW25;Q5GLJ2;C3RXH1;C4MJP0;Q9MRX0;B8YHE8;C7AF25;Q09W50;B5SPD9;Q42659;O98359;Q8ME51;A1YB30;Q9GEE4;Q7YKR8;Q7YKH2;Q33047;Q9GEQ2;Q8MDR9;Q6L9Y7;C7AF24;B3XY08;Q8HVI6;Q6JXX4;Q6YLQ8;…	13175	83	CID		15.29	68.7989		5	45	30	1	930.433	-44.8729	4/79	pps_pisum_OE_trypsin_rep1.mgf
O98435	14.26	5	5	470	52.0717	5.30029	83.7679	Ribulose 1,5-bisphosphate carboxylase large subunit (Fragment) OS=Spatholirion longifolium GN=rbcL PE=4 SV=1 - [O98435_SPALO]
	Confidence Icon	Sequence	Protein Accessions	# Proteins	# Protein Groups	Activation Type	Modifications	IonScore	Exp Value	Δ Score	Rank	Identity High	Homology Threshold	Charge	m/z [Da]	ΔM [ppm]	Ions Matched	Spectrum File
	High	VAxEAcVQAR	O98435;Q9GEB9	12	2	CID	X3(I), C6(Carbamidomethyl)	68.03	0.000444697		3	46		1	1116.53	-51.1097	8/82	pps_pisum_OE_trypsin_rep1.mgf
	High	YGRPLLGcTIKPK	B8YGX4;Q6PSM7;Q71N62;O98435;Q9GEB9;B3THI4;Q8HT56;Q33514;O63147;Q33620;D2CN03;B6GUT8;D7F7W4;O63185;O98562;Q4KUD7;Q8WKU6;Q36637;Q37357;Q33036;Q9GE67;P94074;D8V9A7;D8V9E6;D2KUW9;E0D9P4;Q8HVG8;B5U0R6;O98549;Q8ME76;Q95DZ0;Q5TMA6;Q5GLI7;B2BY81;C7A5Y1;E2D4N0;Q9BAH7;O47068;A5X4C4;C6FJT8;Q37283;Q8MEB1;Q37320;Q37220;Q8MFT9;Q09RK5;E2D4N3;P94095;Q9GEN9;O47272;O20245;Q7YJP7;Q5VH01;Q6L9Y0;Q5GLJ2;Q24LK3;C3RXH1;…	22107	113	CID	C8(Carbamidomethyl)	63.96	0.00156781		7	47		1	1502.73	-78.6868	9/120	pps_pisum_OE_trypsin_rep1.mgf
	Low	LTYYTPDYQTKDTDILAAFR	O98435;D2CN03;Q24LK3;Q7YKH2;B2Y4Q2;Q31895;O98324;Q85W88;Q09RH0;Q32920;Q7YJL9	443	11	CID		34.59	0.53703		10	43		1	2394.98	-82.5815	6/204	pps_pisum_OE_trypsin_rep1.mgf
	Low	DKLNKYGRPLLGcTIKPK	B8YGX4;Q6PSM7;Q71N62;O98435;Q9GEB9;B3THI4;Q8HT56;Q33514;O63147;Q33620;D2CN03;B6GUT8;O63185;O98562;Q4KUD7;Q8WKU6;Q36637;Q37357;Q33036;Q9GE67;P94074;D8V9A7;D8V9E6;D2KUW9;E0D9P4;Q8HVG8;B5U0R6;O98549;Q8ME76;Q95DZ0;Q5TMA6;Q5GLI7;B2BY81;E2D4N0;Q9BAH7;O47068;A5X4C4;Q37283;Q8MEB1;Q37320;Q37220;Q8MFT9;Q09RK5;E2D4N3;P94095;Q9GEN9;O47272;O20245;Q7YJP7;Q5VH01;Q6L9Y0;Q5GLJ2;Q24LK3;C3RXH1;C4MJP0;Q9GE66;Q9MRX0;…	21788	104	CID	C13(Carbamidomethyl)	31.67	2.57695		7	47	46	1	2101	-95.2098	11/198	pps_pisum_OE_trypsin_rep1.mgf
	Low	GGLDFTKDDENVNSQPFMR	B8YGX4;Q6PSM7;Q71N62;O98435;Q9GEB9;B3THI4;Q8HT56;P93977;O63147;Q33620;D2CN03;B6GUT8;D7F7W4;O98562;Q8HDA1;Q4KUD7;Q36637;Q37357;Q33036;Q9GE67;P94074;D8V9A7;D8V9E6;Q8HUY5;D2KUW9;E0D9P4;Q8HVG8;Q6SSI3;O98549;P28386;Q95DZ0;Q8MAT5;Q5TMA6;Q5GLI7;B0YHF2;B2BY81;E2D4N0;O47068;A5X4C4;Q37283;Q8MEB1;Q37320;Q37220;Q09RK5;E2D4N3;P94095;Q9GEN9;O47272;Q7YJP7;Q5VH01;Q6L9Y0;Q6VW25;Q5GLJ2;Q24LK3;Q9GE66;Q9MRX0;B8YHE8;…	21651	113	CID		20.3	14.8583		3	44	26	1	2169.78	-97.0935	5/193	pps_pisum_OE_trypsin_rep1.mgf
[truncated: 1,036 more rows]
