# Supplementary material for: Defining the Core Proteome of the Chloroplast Envelope Membranes
Source: Front Plant Sci. 2013 Feb 6;4:11. doi: 10.3389/fpls.2013.00011 (PMC3565376; doi:10.3389/fpls.2013.00011)
Supplement: Supplementary Tables S15–S57 — Raw data measured by nLC-MALDI MS/MS. Each excel sheet is grouped in two levels. The first level contains information for each identified accession ID. The first column gives the accession (UniProtKB, IMGAG, or EST-library by Franssen et al., 2012), the second column the coverage, the third column the number of peptide spectrum matches (#PSMs), the fourth column the number of peptides, the fifth column the number of amino acids (#AAs), the sixth column the molecular weight (MW in kDa), the seventh column the isoelectric point (pI), the eighth column the score, and the ninth column the description. The second level contains all peptide information for each accession ID. The second column gives the confidence icon (Low; Medium; High), the third column the peptide sequence, the fourth column the protein accessions, the fifth column the number of proteins, the sixth column the number of protein groups, the seventh column the activation type (Collision Induced Dissociation, CID), the eighth column the modifications, the ninth column the ion score, the 10th column the expectation value (exp. value), the 11th column the delta score (Δscore), the 12th column the rank, the 13th column the identity High, the 14th column the homology threshold, the 15th column the charge, the 16th column the mass to charge ratio in daltons (m/z), the 18th column the delta mass (ΔM, difference between the theoretical mass of the peptide and the experimental mass of the precursor ion), the 19th column the matched ions, and the 20th column the spectrum file. [file 38279_Schleiff_DataSheet10.ZIP › Table S53.xls]

## Sheet: Sheet1
Accession	Coverage	# PSMs	# Peptides	# AAs	MW [kDa]	calc. pI	Score	Description
Ps_31701.7658	37.55	37	33	924	102.634	5.51611	1478.78	AT4G02510.1 - [Ps_31701_7658]
	Confidence Icon	Sequence	Protein Accessions	# Proteins	# Protein Groups	Activation Type	Modifications	IonScore	Exp Value	Δ Score	Rank	Identity High	Homology Threshold	Charge	m/z [Da]	ΔM [ppm]	Ions Matched	Spectrum File
	High	GDLALGANFQSQISLGR	Ps_31701.7658	1	1	CID		152.76	3.27332e-14	0.915033	1	31		1	1746.86	-33.1916	16/173	pps_pisum_OE_trypsin_rep1.mgf
	High	SQNDSAYGANVEVR	Ps_31701.7658	1	1	CID		144.01	8.10271e-14	0.861111	1	26		1	1509.6	-61.0751	13/152	pps_pisum_OE_trypsin_rep1.mgf
	High	ILSEATNISKTQEAADNRR	Ps_31701.7658	1	1	CID		123.83	1.67877e-11	0.879032	1	29		1	2116.9	-93.8314	15/197	pps_pisum_OE_trypsin_rep1.mgf
	High	LGFTTEESIAAQVLYR	Ps_31701.7658	1	1	CID		118.38	8.3569e-11	1	1	31	30	1	1797.86	-41.3887	11/144	pps_pisum_OE_trypsin_rep1.mgf
	High	TSFSAYGPATTSVTEIVGMVDGVEIR	Ps_31701.7658	1	1	CID		104.34	1.87194e-09	0.894231	1	30	30	1	2687.2	-45.8841	16/248	pps_pisum_OE_trypsin_rep1.mgf
	High	APPLPYLLSWLLQSR	Ps_31701.7658	1	1	CID		103.98	2.31768e-09	0.846154	1	31		1	1753.94	-32.1682	22/127	pps_pisum_OE_trypsin_rep1.mgf
	High	KAYLEEYDYR	Ps_31701.7658	1	1	CID		100.93	3.9837e-09	0.891089	1	30		1	1349.63	-5.65436	9/98	pps_pisum_OE_trypsin_rep1.mgf
	High	KAYLEEYDYR	Ps_31701.7658	1	1	CID		99.09	3.17524e-09	0.878788	1	27		1	1349.56	-60.7839	18/98	pps_pisum_OE_trypsin_rep1.mgf
	High	TAAGVSVTFLGENVSTGVKLEDQIALGKR	Ps_31701.7658	1	1	CID		97.17	1.04855e-08	0.845361	1	31		1	2960.45	-51.7622	16/305	pps_pisum_OE_trypsin_rep1.mgf
	High	SSAFEQSYNR	Ps_31701.7658	1	1	CID		95.18	4.1716e-09	0.884211	1	25		1	1188.47	-49.1567	9/95	pps_pisum_OE_trypsin_rep1.mgf
	High	SVTSALGPTIWR	Ps_31701.7658	1	1	CID		93.03	2.92918e-08	0.634409	1	31		1	1287.65	-41.0657	10/107	pps_pisum_OE_trypsin_rep1.mgf
	High	AYLEEYDYR	Ps_31701.7658	1	1	CID		91.14	1.29983e-08	1	1	25		1	1221.48	-54.0013	8/72	pps_pisum_OE_trypsin_rep1.mgf
	High	ILSEATNISKTQEAADNR	Ps_31701.7658	1	1	CID		89.65	4.02137e-08	1	1	29	27	1	1960.82	-89.5092	12/186	pps_pisum_OE_trypsin_rep1.mgf
	High	LEAEGRDDFAFSLNILVLGK	Ps_31701.7658	1	1	CID		75.33	2.00766e-06	0.773333	1	32		1	2207.08	-43.242	22/208	pps_pisum_OE_trypsin_rep1.mgf
	High	TSSSDQLQIALIAILPVAK	Ps_31701.7658	1	1	CID		72.57	3.49994e-06	1	1	31	25	1	1968.05	-44.9577	11/192	pps_pisum_OE_trypsin_rep1.mgf
	High	SHIVQQAIGQAVGDLR	Ps_31701.7658	1	1	CID		67.44	1.08902e-05	0.776119	1	31		1	1691.83	-49.8381	17/170	pps_pisum_OE_trypsin_rep1.mgf
	High	LMNPNLMNPVSLVENHPScR	Ps_31701.7658	1	1	CID	C19(Carbamidomethyl)	66.11	6.57573e-06	1	1	27	23	1	2321.93	-81.2968	11/202	pps_pisum_OE_trypsin_rep1.mgf
	High	LSGQINVR	Ps_31701.7658	1	1	CID		65.35	1.58416e-05	0.384615	1	31		1	886.478	-37.1485	7/70	pps_pisum_OE_trypsin_rep1.mgf
	High	LFSVERPAGLGPSLQTGKPAVR	Ps_31701.7658	1	1	CID		63.62	2.70917e-05	0.734375	1	31		1	2280.07	-92.1468	19/232	pps_pisum_OE_trypsin_rep1.mgf
	High	NKTAAGVSVTFLGENVSTGVKLEDQIALGKR	Ps_31701.7658	1	1	CID		63.1	2.30196e-05	0.793651	1	30		1	3202.54	-64.6506	15/349	pps_pisum_OE_trypsin_rep1.mgf
	High	SRAPPLPYLLSWLLQSR	Ps_31701.7658	1	1	CID		55.36	0.000187741	1	1	31	26	1	1997.05	-42.6486	15/189	pps_pisum_OE_trypsin_rep1.mgf
	High	SQIAKLNGEQR	Ps_31701.7658	1	1	CID		53.56	0.000200893	0.703704	1	30		1	1243.61	-55.8413	9/116	pps_pisum_OE_trypsin_rep1.mgf
	High	AYLEEYDYRVK	Ps_31701.7658	1	1	CID		48.11	0.000534658	1	1	29	23	1	1448.61	-63.4125	9/94	pps_pisum_OE_trypsin_rep1.mgf
	High	TSFSAYGPATTSVTEIVGMVDGVEIRVFDTPGLK	Ps_31701.7658	1	1	CID		41.87	0.00279556	0.761905	1	30	25	1	3544.57	-60.5281	9/342	pps_pisum_OE_trypsin_rep1.mgf
	High	SIRPNLFAPSmSR	Ps_31701.7658	1	1	CID	M11(Oxidation)	37.12	0.00794793	1	1	29	24	1	1491.65	-85.5142	11/139	pps_pisum_OE_trypsin_rep1.mgf
	High	SIRPNLFAPSMSR	Ps_31701.7658	1	1	CID		36.73	0.0105101	1	1	30	25	1	1475.67	-70.5584	7/139	pps_pisum_OE_trypsin_rep1.mgf
	High	SQIAKLNGEQRK	Ps_31701.7658	1	1	CID		33.75	0.0298983	0.529412	1	32	31	1	1371.67	-74.0348	10/127	pps_pisum_OE_trypsin_rep1.mgf
	High	FKNFKR	Ps_31701.7658	1	1	CID		31.57	0.0223965	0.21875	1	28		1	839.473	-18.9301	5/55	pps_pisum_OE_trypsin_rep1.mgf
	Medium	QLAYIVRGETK	Ps_31701.7658	1	1	CID		30.55	0.0480612	0.677419	1	31	24	1	1277.64	-66.5771	5/103	pps_pisum_OE_trypsin_rep1.mgf
	High	TQEAADNRR	Ps_31701.7658	1	1	CID		30.4	0.0207026	0.366667	1	27		1	1060.45	-59.512	5/91	pps_pisum_OE_trypsin_rep1.mgf
	Medium	KQWREELKR	Ps_31701.7658	1	1	CID		28.87	0.0669993	0.448276	1	30	30	1	1272.63	-66.1787	10/85	pps_pisum_OE_trypsin_rep1.mgf
	Medium	QWREELKR	Ps_31701.7658	1	1	CID		27.04	0.103593	0.148148	1	30		1	1144.55	-61.7021	11/75	pps_pisum_OE_trypsin_rep1.mgf
	Medium	DMNDLPMLR	Ps_31701.7658	1	1	CID		23.66	0.12636	0.291667	1	28		1	1104.47	-46.2678	8/87	pps_pisum_OE_trypsin_rep1.mgf
	Low	SHIVQQAIGQAVGDLR	Ps_31701.7658	1	1	CID		20.04	0.603417	1	1	31	23	1	1691.88	-20.9876	9/170	pps_pisum_OE_trypsin_rep1.mgf
	Low	KSQIAKLNGEQR	Ps_31701.7658	1	1	CID		16.13	1.72841		2	32	31	1	1371.67	-74.0348	5/128	pps_pisum_OE_trypsin_rep1.mgf
	Low	QLAYIVR	Ps_31701.7658	1	1	CID		14.74	1.69547	1	1	30	19	1	862.495	-22.8074	6/68	pps_pisum_OE_trypsin_rep1.mgf
	Low	SIRPNLFAPSmSR	Ps_31701.7658	1	1	CID	M11(Oxidation)	14.37	2.2411	1	1	31	23	1	1491.74	-24.9208	9/139	pps_pisum_OE_trypsin_rep1.mgf
Ps_36583.42027	48.18	34	28	550	60.5045	6.96143	962.838	AT3G46740.1 - [Ps_36583_42027]
	Confidence Icon	Sequence	Protein Accessions	# Proteins	# Protein Groups	Activation Type	Modifications	IonScore	Exp Value	Δ Score	Rank	Identity High	Homology Threshold	Charge	m/z [Da]	ΔM [ppm]	Ions Matched	Spectrum File
	High	KLSPVFTGGPGVDEVPSIWVDR	Ps_36583.42027	1	1	CID		158.98	6.86119e-15	0.930818	1	31		1	2355.07	-71.4566	18/247	pps_pisum_OE_trypsin_rep1.mgf
	High	NMFQVDQGLGVGSNFPFFNR	Ps_36583.42027	1	1	CID		156.37	4.45202e-15	0.929487	1	26		1	2273.88	-85.5635	16/211	pps_pisum_OE_trypsin_rep1.mgf
	High	VLPNGAISADGPPTTLSGTGIDR	Ps_36583.42027	1	1	CID		111.17	3.23484e-10	0.882883	1	29		1	2208.93	-97.8398	14/243	pps_pisum_OE_trypsin_rep1.mgf
	High	LGNVVEGNTEGPVVQR	Ps_36583.42027	1	1	CID		96.02	1.16016e-08	0.802083	1	30		1	1667.76	-68.3522	13/160	pps_pisum_OE_trypsin_rep1.mgf
	High	MGQGSSYGAGMK	Ps_36583.42027	1	1	CID		94.03	3.06409e-09	0.882979	1	22		1	1173.44	-57.0728	11/114	pps_pisum_OE_trypsin_rep1.mgf
	High	AGVKANITENFSR	Ps_36583.42027	1	1	CID		90.06	4.73414e-08	0.855556	1	30		1	1406.66	-53.1906	18/123	pps_pisum_OE_trypsin_rep1.mgf
	High	MEYAHPYLDGVDNPR	Ps_36583.42027	1	1	CID		87.84	1.40594e-08	1	1	22	19	1	1776.64	-89.3603	12/139	pps_pisum_OE_trypsin_rep1.mgf
	High	KLSPVFTGGPGVDEVPSIWVDRAGVK	Ps_36583.42027	1	1	CID		78.03	8.05879e-07	1	1	30	24	1	2710.21	-90.4842	13/291	pps_pisum_OE_trypsin_rep1.mgf
	High	DVKGNPTVVYRR	Ps_36583.42027	1	1	CID		69.94	5.41936e-06	0.728571	1	30		1	1403.67	-72.475	9/123	pps_pisum_OE_trypsin_rep1.mgf
	High	DESNHIcSNGQR	Ps_36583.42027	1	1	CID	C7(Carbamidomethyl)	59.07	7.55666e-06	1	1	21	20	1	1416.5	-65.3126	9/122	pps_pisum_OE_trypsin_rep1.mgf
	High	LSPVFTGGPGVDEVPSIWVDR	Ps_36583.42027	1	1	CID		55.2	0.000147072	1	1	30	20	1	2226.98	-73.6564	15/197	pps_pisum_OE_trypsin_rep1.mgf
	High	mGQGSSYGAGmK	Ps_36583.42027	1	1	CID	M1(Oxidation), M11(Oxidation)	51.11	5.22762e-05	0.784314	1	21		1	1205.44	-46.4573	10/114	pps_pisum_OE_trypsin_rep1.mgf
	High	ANITENFSR	Ps_36583.42027	1	1	CID		44.5	0.00124717	0.704545	1	29		1	1051.46	-53.2034	9/87	pps_pisum_OE_trypsin_rep1.mgf
	High	GNPTVVYRR	Ps_36583.42027	1	1	CID		42.13	0.00369553	0.714286	1	31	27	1	1061.55	-28.6403	12/83	pps_pisum_OE_trypsin_rep1.mgf
	High	GYNMGEIGAAR	Ps_36583.42027	1	1	CID		41.85	0.00174386	1	1	27	24	1	1138.47	-54.9717	8/101	pps_pisum_OE_trypsin_rep1.mgf
	High	GGRPTLASLQPGGTITFEHR	Ps_36583.42027	1	1	CID		38.75	0.00641424	0.589744	1	30		1	2094.92	-89.0685	9/214	pps_pisum_OE_trypsin_rep1.mgf
	High	GNPTVVYR	Ps_36583.42027	1	1	CID		38.46	0.00742742	1	1	30	23	1	905.454	-33.5978	5/72	pps_pisum_OE_trypsin_rep1.mgf
	High	MAFLQANITR	Ps_36583.42027	1	1	CID		38.4	0.0114045	0.605263	1	32	30	1	1164.59	-28.3396	6/83	pps_pisum_OE_trypsin_rep1.mgf
	High	NLQGLNR	Ps_36583.42027	1	1	CID		37.65	0.00588384	0.184211	1	29		1	814.434	-22.7904	10/68	pps_pisum_OE_trypsin_rep1.mgf
	High	VScFNSR	Ps_36583.42027	1	1	CID	C3(Carbamidomethyl)	37.27	0.00329062	1	1	26	23	1	869.364	-33.5708	6/61	pps_pisum_OE_trypsin_rep1.mgf
	High	mGQGSSYGAGMK	Ps_36583.42027	1	1	CID	M1(Oxidation)	33.42	0.00275268	0.363636	1	21		1	1189.42	-63.0448	5/114	pps_pisum_OE_trypsin_rep1.mgf
	Medium	LGNVVEGNTEGPVVQRELPK	Ps_36583.42027	1	1	CID		29.49	0.0629216	1	1	31	23	1	2134.99	-74.6103	18/211	pps_pisum_OE_trypsin_rep1.mgf
	Low	FVNGTIVGSR	Ps_36583.42027	1	1	CID		24.05	0.307756	1	1	32	22	1	1049.59	11.5534	7/95	pps_pisum_OE_trypsin_rep1.mgf
	Low	LSPVFTGGPGVDEVPSIWVDRAGVK	Ps_36583.42027	1	1	CID		23.08	0.229044	0.521739	1	30	25	1	2582.14	-87.5869	6/241	pps_pisum_OE_trypsin_rep1.mgf
	Medium	RMGQGSSYGAGMK	Ps_36583.42027	1	1	CID		23.07	0.0840861	1	1	25	18	1	1329.52	-61.316	6/128	pps_pisum_OE_trypsin_rep1.mgf
	Low	SAEVSTEWSIVPGR	Ps_36583.42027	1	1	CID		22.07	0.272251		2	30		1	1517.67	-61.2746	12/125	pps_pisum_OE_trypsin_rep1.mgf
	Medium	MGQGSSYGAGmK	Ps_36583.42027	1	1	CID	M11(Oxidation)	20.58	0.0529365		2	21		1	1189.42	-63.0448	6/114	pps_pisum_OE_trypsin_rep1.mgf
	Low	DNTRFVNGTIVGSR	Ps_36583.42027	1	1	CID		20.53	0.385025	0.333333	1	30	28	1	1535.67	-80.9102	6/153	pps_pisum_OE_trypsin_rep1.mgf
	Low	GYNmGEIGAAR	Ps_36583.42027	1	1	CID	M4(Oxidation)	18.45	0.299353	1	1	26	21	1	1154.46	-57.4696	4/101	pps_pisum_OE_trypsin_rep1.mgf
	Low	SAEVSTEWSIVPGR	Ps_36583.42027	1	1	CID		18.29	0.871721	0.333333	1	31	26	1	1517.73	-17.3425	6/125	pps_pisum_OE_trypsin_rep1.mgf
	Low	IEFFRR	Ps_36583.42027	1	1	CID		15.94	0.98053	0.1875	1	29	26	1	867.454	-34.3434	8/46	pps_pisum_OE_trypsin_rep1.mgf
	Low	RMGQGSSYGAGmK	Ps_36583.42027	1	1	CID	M12(Oxidation)	15.26	0.379761	1	1	24	22	1	1345.51	-64.8871	4/128	pps_pisum_OE_trypsin_rep1.mgf
	Low	LKELEQK	Ps_36583.42027	1	1	CID		14.03	2.25754	0.0714286	1	31	26	1	887.48	-44.4081	7/64	pps_pisum_OE_trypsin_rep1.mgf
	Low	NVGxMGQSKPVEmDPDmSEK	Ps_36583.42027	1	1	CID	X4(A), M13(Oxidation), M17(Oxidation)	10.09	2.99724		2	28	25	1	2181.89	-25.4763	6/213	pps_pisum_OE_trypsin_rep1.mgf
Ps_30828.65058	46.03	16	11	302	33.1917	6.62451	789.576	AT5G05000.1;;;AT5G05000.3;;;AT5G05000.2 - [Ps_30828_65058]
	Confidence Icon	Sequence	Protein Accessions	# Proteins	# Protein Groups	Activation Type	Modifications	IonScore	Exp Value	Δ Score	Rank	Identity High	Homology Threshold	Charge	m/z [Da]	ΔM [ppm]	Ions Matched	Spectrum File
	High	LLELLGNLKQEDVNSLTILVMGK	Ps_30828.65058	1	1	CID		178.98	7.26591e-17	1	1	31		1	2540.32	-44.9239	18/242	pps_pisum_OE_trypsin_rep1.mgf
	High	LLELLGNLKQEDVNSLTILVmGK	Ps_30828.65058	1	1	CID	M21(Oxidation)	145.85	1.47819e-13	0.856164	1	31		1	2556.31	-46.5537	17/242	pps_pisum_OE_trypsin_rep1.mgf
	High	DAQASDIPVVLIENSGR	Ps_30828.65058	2	1	CID		142.96	2.16746e-13	0.818182	1	29		1	1783.77	-80.8181	14/186	pps_pisum_OE_trypsin_rep1.mgf
	High	DAQASDIPVVLIENSGR	Ps_30828.65058	2	1	CID		130.43	5.41175e-12	0.8	1	31		1	1783.87	-24.6437	14/186	pps_pisum_OE_trypsin_rep1.mgf
	High	AIVALTHAQFSPPDGLPYDEFFSKR	Ps_30828.65058	1	1	CID		98.76	4.53685e-09	1	1	28	28	1	2806.15	-96.3282	22/260	pps_pisum_OE_trypsin_rep1.mgf
	High	DIATETKPAWETR	Ps_30828.65058	1	1	CID		93.59	1.91853e-08	0.765957	1	30		1	1517.67	-61.2746	12/131	pps_pisum_OE_trypsin_rep1.mgf
	High	SSTVNSIIGER	Ps_30828.65058	2	1	CID		68.93	6.28816e-06	0.681159	1	30		1	1162.54	-54.012	8/111	pps_pisum_OE_trypsin_rep1.mgf
	High	EWSGINTFAPATQTK	Ps_30828.65058	1	1	CID		67.68	9.69908e-06	0.779412	1	31		1	1650.77	-26.9703	8/157	pps_pisum_OE_trypsin_rep1.mgf
	High	EWSGINTFAPATQTK	Ps_30828.65058	1	1	CID		62.41	1.55586e-05	0.709677	1	27		1	1650.67	-87.0443	8/157	pps_pisum_OE_trypsin_rep1.mgf
	High	VVSISPFQSEGPRPVMVSR	Ps_30828.65058	1	1	CID		44.69	0.00230436	0.688889	1	31	29	1	2071.92	-86.1722	8/197	pps_pisum_OE_trypsin_rep1.mgf
	High	KDAQASDIPVVLIENSGR	Ps_30828.65058	2	1	CID		39.17	0.005369	1	1	30	25	1	1911.84	-89.8774	7/200	pps_pisum_OE_trypsin_rep1.mgf
	High	VVSISPFQSEGPRPVmVSR	Ps_30828.65058	1	1	CID	M16(Oxidation)	30.1	0.0475915	1	1	30	22	1	2087.91	-87.5363	12/197	pps_pisum_OE_trypsin_rep1.mgf
	Low	SEALLQVVR	Ps_30828.65058	1	1	CID		19.34	0.485441	0.263158	1	29	28	1	1014.59	-3.54945	6/79	pps_pisum_OE_trypsin_rep1.mgf
	Low	SGASLKKDAQASDIPVVLIENSGR	Ps_30828.65058	2	1	CID		18.2	0.95203	0.277778	1	31	26	1	2455.21	-41.8788	5/264	pps_pisum_OE_trypsin_rep1.mgf
	Low	RSEALLQVVR	Ps_30828.65058	1	1	CID		16.88	1.38966	0.235294	1	31	26	1	1170.63	-60.0459	5/99	pps_pisum_OE_trypsin_rep1.mgf
	Low	VVSISPFQSEGPRPVmVSR	Ps_30828.65058	1	1	CID	M16(Oxidation)	15.47	1.7666	1	1	31	18	1	2088.02	-35.6001	11/197	pps_pisum_OE_trypsin_rep1.mgf
Ps_32307.45535	18.47	18	13	693	75.693	7.97217	687.214	AT1G77590.1 - [Ps_32307_45535]
	Confidence Icon	Sequence	Protein Accessions	# Proteins	# Protein Groups	Activation Type	Modifications	IonScore	Exp Value	Δ Score	Rank	Identity High	Homology Threshold	Charge	m/z [Da]	ΔM [ppm]	Ions Matched	Spectrum File
	High	LIDWPEGGYLINDSPMPR	Ps_32307.45535	1	1	CID		142.43	2.07732e-13	0.922535	1	29		1	2072.86	-72.1717	15/174	pps_pisum_OE_trypsin_rep1.mgf
	High	GDATVLMPTLMAAVPAILDR	Ps_32307.45535	1	1	CID		138.37	7.88131e-13	0.876812	1	31		1	2054.95	-69.7661	17/187	pps_pisum_OE_trypsin_rep1.mgf
	High	GTKGDATVLMPTLMAAVPAILDR	Ps_32307.45535	1	1	CID		135.19	1.76318e-12	0.82963	1	31		1	2341.07	-83.1037	16/257	pps_pisum_OE_trypsin_rep1.mgf
	High	KGTKGDATVLMPTLMAAVPAILDR	Ps_32307.45535	1	1	CID		113.3	2.74794e-10	0.902655	1	31	30	1	2469.14	-86.7189	16/271	pps_pisum_OE_trypsin_rep1.mgf
	High	GVPTDTTGDPGVTVR	Ps_32307.45535	1	1	CID		111.06	2.06825e-10	0.828829	1	27		1	1471.62	-79.1584	12/132	pps_pisum_OE_trypsin_rep1.mgf
	High	GDATVLMPTLMAAVPAILDRVR	Ps_32307.45535	1	1	CID		86.75	1.31987e-07	0.827586	1	31		1	2310.12	-63.534	12/209	pps_pisum_OE_trypsin_rep1.mgf
	High	ELETSNDGRQFEK	Ps_32307.45535	1	1	CID		82.52	1.17829e-07	0.771084	1	26		1	1552.62	-68.0756	11/133	pps_pisum_OE_trypsin_rep1.mgf
	High	LIDWPEGGYLINDSPMPR	Ps_32307.45535	1	1	CID		42.53	0.00360493	0.534884	1	31		1	2072.99	-12.5631	8/174	pps_pisum_OE_trypsin_rep1.mgf
	High	LIDWPEGGYLINDSPmPR	Ps_32307.45535	1	1	CID	M16(Oxidation)	38.18	0.00357329	1	1	27	25	1	2088.83	-84.3398	10/174	pps_pisum_OE_trypsin_rep1.mgf
	High	VIcLDDEIPSDASSVGHGWTVISFADVKR	Ps_32307.45535	1	1	CID	C3(Carbamidomethyl)	37	0.00406036	0.648649	1	26		1	3173.25	-97.5484	10/271	pps_pisum_OE_trypsin_rep1.mgf
	High	WFYTGDIGR	Ps_32307.45535	1	1	CID		36.08	0.007879	1	1	28	23	1	1114.48	-42.5732	8/71	pps_pisum_OE_trypsin_rep1.mgf
	High	FHLDGcLEIIDR	Ps_32307.45535	1	1	CID	C6(Carbamidomethyl)	33.59	0.0242387	0.441176	1	31		1	1487.67	-37.8439	11/103	pps_pisum_OE_trypsin_rep1.mgf
	High	VRDGVFKK	Ps_32307.45535	1	1	CID		32.01	0.0387461	0.1875	1	31		1	948.523	-41.4658	6/73	pps_pisum_OE_trypsin_rep1.mgf
	Low	GDATVLmPTLMAAVPAILDR	Ps_32307.45535	1	1	CID	M7(Oxidation)	24.63	0.183711	0.28	1	30	24	1	2070.94	-75.6572	13/187	pps_pisum_OE_trypsin_rep1.mgf
	Low	KGTKGDATVLMPTLMAAVPAILDRVR	Ps_32307.45535	1	1	CID		21.18	0.437814	1	1	31	22	1	2724.29	-88.0455	7/293	pps_pisum_OE_trypsin_rep1.mgf
	Low	GDATVLMPTLmAAVPAILDR	Ps_32307.45535	1	1	CID	M11(Oxidation)	18.32	0.785479		2	30	24	1	2070.94	-75.6572	12/187	pps_pisum_OE_trypsin_rep1.mgf
	Low	GDATVLMPTLMAAVPAILDR	Ps_32307.45535	1	1	CID		17.17	1.09268	0.411765	1	31	24	1	2054.98	-58.4747	11/187	pps_pisum_OE_trypsin_rep1.mgf
	Low	GTKGDATVLMPTLMAAVPAILDRVR	Ps_32307.45535	1	1	CID		17.04	1.01023	1	1	30	21	1	2596.22	-82.5013	9/279	pps_pisum_OE_trypsin_rep1.mgf
Ps_29967.66275	21.34	11	7	328	37.2069	8.1626	400.095	AT2G43950.1 - [Ps_29967_66275]
	Confidence Icon	Sequence	Protein Accessions	# Proteins	# Protein Groups	Activation Type	Modifications	IonScore	Exp Value	Δ Score	Rank	Identity High	Homology Threshold	Charge	m/z [Da]	ΔM [ppm]	Ions Matched	Spectrum File
	High	YKDDEMSFLPILSLPSNALSFAFKR	Ps_29967.66275	1	1	CID		99.49	6.57894e-09	1	1	31	28	1	2889.27	-74.4691	16/277	pps_pisum_OE_trypsin_rep1.mgf
	High	GLcTAQYKDQEFKLR	Ps_29967.66275	1	1	CID	C3(Carbamidomethyl)	93.79	1.3099e-08	0.797872	1	28		1	1856.77	-88.4071	11/148	pps_pisum_OE_trypsin_rep1.mgf
	High	GLcTAQYKDQEFK	Ps_29967.66275	1	1	CID	C3(Carbamidomethyl)	84.67	5.8344e-08	0.847059	1	25		1	1587.62	-81.0807	15/126	pps_pisum_OE_trypsin_rep1.mgf
	High	VQFMLQVPQDDIKSSVLMFR	Ps_29967.66275	3	1	CID		69.35	6.88158e-06	1	1	31	26	1	2381.05	-77.5755	16/203	pps_pisum_OE_trypsin_rep1.mgf
	High	YKDDEmSFLPILSLPSNALSFAFK	Ps_29967.66275	1	1	CID	M6(Oxidation)	68.04	8.89611e-06	0.794118	1	31	30	1	2749.22	-57.3822	10/266	pps_pisum_OE_trypsin_rep1.mgf
	High	YKDDEmSFLPILSLPSNALSFAFKR	Ps_29967.66275	1	1	CID	M6(Oxidation)	64.53	1.98561e-05	1	1	31	22	1	2905.26	-76.164	10/277	pps_pisum_OE_trypsin_rep1.mgf
	High	YKDDEMSFLPILSLPSNALSFAFK	Ps_29967.66275	1	1	CID		52.12	0.000365188	0.769231	1	31	27	1	2733.25	-49.5898	10/266	pps_pisum_OE_trypsin_rep1.mgf
	High	GLCTAQYKDQEFKLR	Ps_29967.66275	1	1	CID		45.9	0.000826382	0.73913	1	28	27	1	1799.76	-85.6382	15/148	pps_pisum_OE_trypsin_rep1.mgf
	High	YRYKDDEMSFLPILSLPSNALSFAFK	Ps_29967.66275	1	1	CID		33.15	0.0281304	1	1	31	24	1	3052.33	-72.9874	14/286	pps_pisum_OE_trypsin_rep1.mgf
	Low	LIGTHDVK	Ps_29967.66275	1	1	CID		21.53	0.33642	1	1	30	24	1	882.458	-52.3439	7/62	pps_pisum_OE_trypsin_rep1.mgf
	Low	YRYKDDEmSFLPILSLPSNALSFAFK	Ps_29967.66275	1	1	CID	M8(Oxidation)	16.66	1.29788	1	1	31	19	1	3068.33	-69.7762	10/286	pps_pisum_OE_trypsin_rep1.mgf
Ps_32815.13138	57.14	4	4	112	12.3155	8.1333	341.901	AT5G64816.2;;;AT5G64816.1 - [Ps_32815_13138]
	Confidence Icon	Sequence	Protein Accessions	# Proteins	# Protein Groups	Activation Type	Modifications	IonScore	Exp Value	Δ Score	Rank	Identity High	Homology Threshold	Charge	m/z [Da]	ΔM [ppm]	Ions Matched	Spectrum File
	High	TVcVNQHQVPNWNDIcLR	Ps_32815.13138	2	1	CID	C3(Carbamidomethyl), C16(Carbamidomethyl)	143.24	5.80946e-14	0.874126	1	24		1	2252.85	-96.5664	14/192	pps_pisum_OE_trypsin_rep1.mgf
	High	TVcVNQHQVPNWNDIcLRR	Ps_32815.13138	2	1	CID	C3(Carbamidomethyl), C16(Carbamidomethyl)	105.47	6.10153e-10	1	1	26	26	1	2408.93	-96.4199	14/203	pps_pisum_OE_trypsin_rep1.mgf
	High	VGSFSKDPIPDTcVTVcGVSDLDAcADAcVR	Ps_32815.13138	1	1	CID	C13(Carbamidomethyl), C17(Carbamidomethyl), C25(Carbamidomethyl), C29(Carbamidomethyl)	96.72	6.08648e-09	1	1	28	26	1	3371.37	-39.6735	15/342	pps_pisum_OE_trypsin_rep1.mgf
	High	GRETSSAENFVcER	Ps_32815.13138	1	1	CID	C12(Carbamidomethyl)	71.39	1.38686e-06	1	1	26	24	1	1641.63	-57.6065	11/149	pps_pisum_OE_trypsin_rep1.mgf
Ps_16755.41927	21.2	7	6	467	52.9111	9.42236	265.255	AT2G44640.1 - [Ps_16755_41927]
	Confidence Icon	Sequence	Protein Accessions	# Proteins	# Protein Groups	Activation Type	Modifications	IonScore	Exp Value	Δ Score	Rank	Identity High	Homology Threshold	Charge	m/z [Da]	ΔM [ppm]	Ions Matched	Spectrum File
	High	HVPGNPIPLDASVSSR	Ps_16755.41927	1	1	CID		104.39	1.71404e-09	1	1	30	26	1	1645.72	-86.0541	12/153	pps_pisum_OE_trypsin_rep1.mgf
	High	LNLIFQQQVAGPIVFR	Ps_16755.41927	1	1	CID		102.1	3.47451e-09	0.843137	1	31		1	1842.94	-65.0327	19/165	pps_pisum_OE_trypsin_rep1.mgf
	High	VFRHQQLSEITSHVPFGIVPSLAPSPR	Ps_16755.41927	1	1	CID		56.6	0.000110591	1	1	30	22	1	2999.32	-99.7596	12/292	pps_pisum_OE_trypsin_rep1.mgf
	High	HQQLSEITSHVPFGIVPSLAPSPR	Ps_16755.41927	1	1	CID		45.22	0.00150304	1	1	30	16	1	2597.14	-92.3134	9/264	pps_pisum_OE_trypsin_rep1.mgf
	High	LRTAIDSSFWDLNISSPQTLDGWAK	Ps_16755.41927	1	1	CID		41.69	0.00220911	0.619048	1	28		1	2821.15	-93.955	9/278	pps_pisum_OE_trypsin_rep1.mgf
	High	FSSTASGEDQAVTKR	Ps_16755.41927	1	1	CID		36.64	0.00608041	1	1	28	23	1	1583.66	-68.3615	7/146	pps_pisum_OE_trypsin_rep1.mgf
	Low	HVPGNPIPLDASVSSR	Ps_16755.41927	1	1	CID		15.55	1.79287	1	1	31	22	1	1645.82	-29.5491	7/153	pps_pisum_OE_trypsin_rep1.mgf
Ps_37291.28825	26.43	12	12	488	56.1407	5.42725	254.045	AT5G27330.1 - [Ps_37291_28825]
	Confidence Icon	Sequence	Protein Accessions	# Proteins	# Protein Groups	Activation Type	Modifications	IonScore	Exp Value	Δ Score	Rank	Identity High	Homology Threshold	Charge	m/z [Da]	ΔM [ppm]	Ions Matched	Spectrum File
	High	EKNEIENVNGSR	Ps_37291.28825	1	1	CID		88.6	4.78993e-08	0.719101	1	29		1	1388.6	-55.7478	10/129	pps_pisum_OE_trypsin_rep1.mgf
	High	KGYDEEQTKVGNLELR	Ps_37291.28825	1	1	CID		83.29	3.51844e-07	0.86747	1	32	29	1	1878.78	-94.7751	12/172	pps_pisum_OE_trypsin_rep1.mgf
	High	VKEEmVDEmKQQLVSmQK	Ps_37291.28825	1	1	CID	M5(Oxidation), M9(Oxidation), M16(Oxidation)	55.74	5.18704e-05	1	1	26	24	1	2227.86	-89.793	14/195	pps_pisum_OE_trypsin_rep1.mgf
	High	NSGLLSQVHHYR	Ps_37291.28825	1	1	CID		46.18	0.00101578	1	1	29	23	1	1410.62	-72.7348	8/124	pps_pisum_OE_trypsin_rep1.mgf
	High	QHEVDESNRARDEIEK	Ps_37291.28825	1	1	CID		43.49	0.00117749	1	1	27	19	1	1954.77	-77.2527	9/175	pps_pisum_OE_trypsin_rep1.mgf
	High	ILEMEETIGLAVDKER	Ps_37291.28825	1	1	CID		39.87	0.00606897	1	1	31	22	1	1845.88	-44.8173	8/149	pps_pisum_OE_trypsin_rep1.mgf
	High	QHEVDESNRARDEIEKVK	Ps_37291.28825	1	1	CID		34.91	0.00987919	0.714286	1	28	25	1	2181.89	-88.99	13/197	pps_pisum_OE_trypsin_rep1.mgf
	High	SIEILTEAR	Ps_37291.28825	1	1	CID		31.14	0.0403024	0.258065	1	30		1	1031.53	-42.7533	5/78	pps_pisum_OE_trypsin_rep1.mgf
	Medium	NAVDEVVLERDNIR	Ps_37291.28825	1	1	CID		26.04	0.092461	1	1	29	19	1	1641.71	-88.5	15/147	pps_pisum_OE_trypsin_rep1.mgf
	Medium	ELENRQHEVDESNR	Ps_37291.28825	1	1	CID		21.89	0.0673028	1	1	23		1	1754.65	-86.5034	9/148	pps_pisum_OE_trypsin_rep1.mgf
	Low	VKILEMEETIGLAVDKER	Ps_37291.28825	1	1	CID		20.08	0.633718		2	31		1	2072.99	-68.0628	10/193	pps_pisum_OE_trypsin_rep1.mgf
	Low	KLDVVQR	Ps_37291.28825	1	1	CID		18.67	0.565738		4	29		1	857.484	-42.3325	5/64	pps_pisum_OE_trypsin_rep1.mgf
Ps_36255.68802	22.3	5	2	139	14.9556	5.2876	235.211	AT3G06510.2;;;AT3G06510.1 - [Ps_36255_68802]
	Confidence Icon	Sequence	Protein Accessions	# Proteins	# Protein Groups	Activation Type	Modifications	IonScore	Exp Value	Δ Score	Rank	Identity High	Homology Threshold	Charge	m/z [Da]	ΔM [ppm]	Ions Matched	Spectrum File
	High	VDALmGxATADGGSQQAVSSPQR	Ps_36255.68802	1	1	CID	M5(Oxidation), X7(S)	151.25	1.10234e-14	0.231788	1	25		1	2248.84	-90.307	18/231	pps_pisum_OE_trypsin_rep1.mgf
	High	VDALMGxATADGGSQQAVSSPQR	Ps_36255.68802	1	1	CID	X7(C)	115.84	3.83105e-11		2	25		1	2248.84	-82.4118	16/231	pps_pisum_OE_trypsin_rep1.mgf
	High	VDALMGxATADGGSQQAVSSPQR	Ps_36255.68802	1	1	CID	X7(S)	108.71	2.03898e-10	0.137615	1	25		1	2232.85	-89.0828	17/231	pps_pisum_OE_trypsin_rep1.mgf
	High	VDALmGxATADGGSQQAVSSPQR	Ps_36255.68802	1	1	CID	M5(Oxidation), X7(A)	94.16	5.81316e-09		2	25		1	2232.85	-89.085	14/231	pps_pisum_OE_trypsin_rep1.mgf
	Low	VAMEAMIR	Ps_36255.68802	1	1	CID		14.38	1.42072	0.0714286	1	29	27	1	920.416	-58.0633	4/60	pps_pisum_OE_trypsin_rep1.mgf
Ps_34802.62813	10.39	7	6	587	64.7536	7.56201	200.25	AT3G17970.1 - [Ps_34802_62813]
	Confidence Icon	Sequence	Protein Accessions	# Proteins	# Protein Groups	Activation Type	Modifications	IonScore	Exp Value	Δ Score	Rank	Identity High	Homology Threshold	Charge	m/z [Da]	ΔM [ppm]	Ions Matched	Spectrum File
	High	LGGKEFLSHDYQSR	Ps_34802.62813	1	1	CID		73.77	1.35582e-06	1	1	28	21	1	1636.68	-77.8107	11/141	pps_pisum_OE_trypsin_rep1.mgf
	High	LcGNNATYYSNR	Ps_34802.62813	1	1	CID	C2(Carbamidomethyl)	69.04	1.30975e-06	1	1	23	22	1	1432.54	-62.0683	9/112	pps_pisum_OE_trypsin_rep1.mgf
	High	GNQAYKDKQWQK	Ps_34802.62813	1	1	CID		65.49	1.15114e-05	0.753846	1	29		1	1493.65	-67.8214	14/113	pps_pisum_OE_trypsin_rep1.mgf
	High	EKGNQAYKDKQWQK	Ps_34802.62813	1	1	CID		58.46	5.88063e-05	0.586207	1	29		1	1750.75	-77.9502	15/149	pps_pisum_OE_trypsin_rep1.mgf
	High	VGHILLQAPFVMQR	Ps_34802.62813	1	1	CID		38.96	0.00722957	0.564103	1	31		1	1608.82	-52.6232	6/133	pps_pisum_OE_trypsin_rep1.mgf
	Low	DPDVLRR	Ps_34802.62813	1	1	CID		17.06	0.524442		2	27	25	1	870.43	-56.5138	3/58	pps_pisum_OE_trypsin_rep1.mgf
	Low	VGHILLQAPFVmQR	Ps_34802.62813	1	1	CID	M12(Oxidation)	10.34	6.03828		6	31	31	1	1624.82	-51.4892	6/133	pps_pisum_OE_trypsin_rep1.mgf
Ps_35969.71905	21.62	4	4	259	29.7337	8.26514	184.324	AT5G51020.1 - [Ps_35969_71905]
	Confidence Icon	Sequence	Protein Accessions	# Proteins	# Protein Groups	Activation Type	Modifications	IonScore	Exp Value	Δ Score	Rank	Identity High	Homology Threshold	Charge	m/z [Da]	ΔM [ppm]	Ions Matched	Spectrum File
	High	TcPAAELVDGSEVLYFEQAFWR	Ps_35969.71905	1	1	CID	C2(Carbamidomethyl)	116.74	3.98252e-11	0.91453	1	26		1	2588	-83.6227	16/213	pps_pisum_OE_trypsin_rep1.mgf
	High	EMEEYKNFcDRPK	Ps_35969.71905	1	1	CID	C9(Carbamidomethyl)	89.96	6.66107e-09	1	1	21	19	1	1745.61	-85.3828	11/131	pps_pisum_OE_trypsin_rep1.mgf
	Low	SPQKPFR	Ps_35969.71905	1	1	CID		20.88	0.494032	0.285714	1	31	29	1	859.458	-24.133	8/62	pps_pisum_OE_trypsin_rep1.mgf
	Low	DQASRDPDNYFNIR	Ps_35969.71905	1	1	CID		12.93	0.440571	1	1	23		1	1710.63	-89.8507	4/148	pps_pisum_OE_trypsin_rep1.mgf
Ps_32412.20380	28.46	5	4	130	14.1336	5.22412	174.059	AT5G43070.1 - [Ps_32412_20380]
	Confidence Icon	Sequence	Protein Accessions	# Proteins	# Protein Groups	Activation Type	Modifications	IonScore	Exp Value	Δ Score	Rank	Identity High	Homology Threshold	Charge	m/z [Da]	ΔM [ppm]	Ions Matched	Spectrum File
	High	YGTLPSEEAASAAR	Ps_32412.20380	1	1	CID		108.04	6.18723e-10	0.87037	1	29		1	1422.59	-68.1232	11/123	pps_pisum_OE_trypsin_rep1.mgf
	High	RYGTLPSEEAASAAR	Ps_32412.20380	1	1	CID		64.43	1.16467e-05	0.8125	1	28	28	1	1578.66	-78.3139	9/159	pps_pisum_OE_trypsin_rep1.mgf
	High	LSSAGFSIWPPTQR	Ps_32412.20380	1	1	CID		58.97	5.15934e-05	0.644068	1	29		1	1546.68	-79.8851	11/128	pps_pisum_OE_trypsin_rep1.mgf
	Low	LSSAGFSIWPPTQR	Ps_32412.20380	1	1	CID		14.58	1.9594	0.333333	1	31	23	1	1546.76	-27.4124	6/128	pps_pisum_OE_trypsin_rep1.mgf
	Low	TRDAVITR	Ps_32412.20380	1	1	CID		10.03	5.34296		3	30	24	1	931.511	-22.0319	7/81	pps_pisum_OE_trypsin_rep1.mgf
Ps_30307.15384	15.16	2	2	277	31.0771	7.59131	161.087	AT5G17770.1 - [Ps_30307_15384]
	Confidence Icon	Sequence	Protein Accessions	# Proteins	# Protein Groups	Activation Type	Modifications	IonScore	Exp Value	Δ Score	Rank	Identity High	Homology Threshold	Charge	m/z [Da]	ΔM [ppm]	Ions Matched	Spectrum File
	High	FTFALPTPTSVLGLPIGQHIScR	Ps_30307.15384	1	1	CID	C22(Carbamidomethyl)	155.02	1.62739e-14	0.890323	1	30		1	2512.12	-88.4455	17/226	pps_pisum_OE_trypsin_rep1.mgf
	High	AFGMLAGGSGITPMFQVAR	Ps_30307.15384	1	1	CID		35.64	0.0126488	0.611111	1	30	29	1	1910.83	-70.4728	6/163	pps_pisum_OE_trypsin_rep1.mgf
Ps_31657.15746	25.35	6	5	213	23.3679	9.08545	157.536	AT1G45170.1 - [Ps_31657_15746]
	Confidence Icon	Sequence	Protein Accessions	# Proteins	# Protein Groups	Activation Type	Modifications	IonScore	Exp Value	Δ Score	Rank	Identity High	Homology Threshold	Charge	m/z [Da]	ΔM [ppm]	Ions Matched	Spectrum File
	High	VYGDDSLKASYQTSSK	Ps_31657.15746	1	1	CID		132.67	9.38209e-13	1	1	26		1	1748.68	-86.4544	24/159	pps_pisum_OE_trypsin_rep1.mgf
	High	FQFMNTVR	Ps_31657.15746	1	1	CID		38.66	0.00394138	1	1	28	24	1	1042.47	-44.3287	6/70	pps_pisum_OE_trypsin_rep1.mgf
	High	LKYSYNHK	Ps_31657.15746	1	1	CID		32	0.0294973	0.40625	1	30		1	1052.5	-53.3505	5/72	pps_pisum_OE_trypsin_rep1.mgf
	High	VAEKPLNLAYIHSK	Ps_31657.15746	1	1	CID		31.54	0.034687	1	1	30	24	1	1582.75	-93.5154	8/145	pps_pisum_OE_trypsin_rep1.mgf
	Low	VLGLEWTR	Ps_31657.15746	1	1	CID		18.34	0.833897	1	1	31	21	1	973.54	-6.64949	7/61	pps_pisum_OE_trypsin_rep1.mgf
	Low	FQFmNTVR	Ps_31657.15746	1	1	CID	M4(Oxidation)	15.65	0.635751	1	1	27	23	1	1058.46	-48.8439	4/70	pps_pisum_OE_trypsin_rep1.mgf
Ps_40652.44681	20.74	3	3	135	14.5067	8.79248	150.72	AT3G27820.1 - [Ps_40652_44681]
	Confidence Icon	Sequence	Protein Accessions	# Proteins	# Protein Groups	Activation Type	Modifications	IonScore	Exp Value	Δ Score	Rank	Identity High	Homology Threshold	Charge	m/z [Da]	ΔM [ppm]	Ions Matched	Spectrum File
	High	LPSFHTcVGANEER	Ps_40652.44681	1	1	CID	C7(Carbamidomethyl)	92.45	6.85468e-09	1	1	24		1	1616.61	-82.9111	11/131	pps_pisum_OE_trypsin_rep1.mgf
	High	LPSFHTcVGANEERLTPK	Ps_40652.44681	1	1	CID	C7(Carbamidomethyl)	81.68	2.04101e-07	1	1	28	23	1	2055.83	-97.5399	11/178	pps_pisum_OE_trypsin_rep1.mgf
	Low	GYLLPEAAAR	Ps_40652.44681	1	1	CID		12.75	2.7314	0.153846	1	30	25	1	1060.53	-48.015	8/76	pps_pisum_OE_trypsin_rep1.mgf
Ps_7762.68725	25	1	1	60	6.66748	4.71631	149.77	AT2G32240.1 - [Ps_7762_68725]
	Confidence Icon	Sequence	Protein Accessions	# Proteins	# Protein Groups	Activation Type	Modifications	IonScore	Exp Value	Δ Score	Rank	Identity High	Homology Threshold	Charge	m/z [Da]	ΔM [ppm]	Ions Matched	Spectrum File
	High	LHEEVGSVQAAATQR	Ps_7762.68725	2	1	CID		149.77	4.6024e-14	1	1	30		1	1595.7	-74.3726	14/146	pps_pisum_OE_trypsin_rep1.mgf
Ps_29385.26147	24.42	4	4	258	28.6845	6.01123	134.197	AT4G35000.1 - [Ps_29385_26147]
	Confidence Icon	Sequence	Protein Accessions	# Proteins	# Protein Groups	Activation Type	Modifications	IonScore	Exp Value	Δ Score	Rank	Identity High	Homology Threshold	Charge	m/z [Da]	ΔM [ppm]	Ions Matched	Spectrum File
	High	TGGPNGSIRNEEEYSHGANNGLKK	Ps_29385.26147	1	1	CID		90.19	1.81867e-08	1	1	26	21	1	2528.97	-92.9513	24/259	pps_pisum_OE_trypsin_rep1.mgf
	High	ISYADLYQLAGVVAVEVTGGPTVNFVPGRR	Ps_29385.26147	1	1	CID		45.09	0.00166177	1	1	30	21	1	3148.49	-59.0949	12/324	pps_pisum_OE_trypsin_rep1.mgf
	High	NEEEYSHGANNGLKK	Ps_29385.26147	1	1	CID		44.48	0.000768152	1	1	26		1	1689.66	-73.4831	9/157	pps_pisum_OE_trypsin_rep1.mgf
	Low	ALVDDNEFR	Ps_29385.26147	1	1	CID		17.22	0.585134	1	1	28	18	1	1078.45	-58.2513	5/78	pps_pisum_OE_trypsin_rep1.mgf
Ps_35935.71752	36.36	4	4	88	10.1853	9.99365	124.999	AT4G23430.2 - [Ps_35935_71752]
	Confidence Icon	Sequence	Protein Accessions	# Proteins	# Protein Groups	Activation Type	Modifications	IonScore	Exp Value	Δ Score	Rank	Identity High	Homology Threshold	Charge	m/z [Da]	ΔM [ppm]	Ions Matched	Spectrum File
	High	IVNVASEAHR	Ps_35935.71752	2	1	CID		72.74	2.50091e-06	0.808219	1	30		1	1095.53	-50.9169	8/91	pps_pisum_OE_trypsin_rep1.mgf
	High	FDKINDQSSYNNWR	Ps_35935.71752	2	1	CID		72.58	5.82442e-07	0.863014	1	23		1	1786.67	-80.536	12/145	pps_pisum_OE_trypsin_rep1.mgf
	High	INDQSSYNNWR	Ps_35935.71752	2	1	CID		28.79	0.0144682	1	1	24	20	1	1396.52	-74.0779	5/109	pps_pisum_OE_trypsin_rep1.mgf
	Low	FAYPEGIR	Ps_35935.71752	2	1	CID		22.12	0.268828	1	1	30	22	1	952.457	-33.2207	4/59	pps_pisum_OE_trypsin_rep1.mgf
Ps_41742.13371	46.89	8	8	177	20.4314	9.51025	117.722	AT1G20816.1 - [Ps_41742_13371]
	Confidence Icon	Sequence	Protein Accessions	# Proteins	# Protein Groups	Activation Type	Modifications	IonScore	Exp Value	Δ Score	Rank	Identity High	Homology Threshold	Charge	m/z [Da]	ΔM [ppm]	Ions Matched	Spectrum File
	High	IGYEAFEQVPYLQIR	Ps_41742.13371	1	1	CID		66.93	1.2379e-05	0.820896	1	31	29	1	1825.85	-53.2437	11/140	pps_pisum_OE_trypsin_rep1.mgf
	High	YDKQDSVGVR	Ps_41742.13371	1	1	CID		62.11	2.12544e-05	0.758065	1	29		1	1166.52	-54.5824	8/98	pps_pisum_OE_trypsin_rep1.mgf
	High	YAKNDKLR	Ps_41742.13371	1	1	CID		42.41	0.00303421	0.595238	1	30		1	1007.52	-43.7622	7/69	pps_pisum_OE_trypsin_rep1.mgf
	High	GGAEFSWNVFNFQKDQDVR	Ps_41742.13371	1	1	CID		32.34	0.0126024	0.65625	1	27	26	1	2243.88	-76.101	11/194	pps_pisum_OE_trypsin_rep1.mgf
	Low	LRIDTNTFFQVR	Ps_41742.13371	1	1	CID		24.04	0.23056	0.583333	1	31	24	1	1509.77	-34.2934	9/119	pps_pisum_OE_trypsin_rep1.mgf
	Low	TGQPSSGSALIR	Ps_41742.13371	1	1	CID		18.57	0.517062		2	29		1	1173.54	-73.1223	6/124	pps_pisum_OE_trypsin_rep1.mgf
	Low	IDTNTFFQVR	Ps_41742.13371	1	1	CID		18.34	0.436733	0.0555556	1	28		1	1240.53	-83.5174	7/95	pps_pisum_OE_trypsin_rep1.mgf
	Low	WNVRYDL	Ps_41742.13371	1	1	CID		11.65	3.252	1	1	30	18	1	965.449	-35.7463	5/56	pps_pisum_OE_trypsin_rep1.mgf
Ps_41536.4954	15.92	2	2	314	34.5543	9.1001	114.71	AT4G31780.2 - [Ps_41536_4954]
	Confidence Icon	Sequence	Protein Accessions	# Proteins	# Protein Groups	Activation Type	Modifications	IonScore	Exp Value	Δ Score	Rank	Identity High	Homology Threshold	Charge	m/z [Da]	ΔM [ppm]	Ions Matched	Spectrum File
	High	DLGMDEDLPAVLLIGGGEGMGPIEATAR	Ps_41536.4954	1	1	CID		82.85	1.54862e-07	0.879518	1	28		1	2797.13	-88.5377	14/268	pps_pisum_OE_trypsin_rep1.mgf
	High	ALGDLLNEDGIPTGQILVIcGR	Ps_41536.4954	1	1	CID	C20(Carbamidomethyl)	60.24	5.31785e-05	0.783333	1	31	29	1	2324.03	-84.2438	8/225	pps_pisum_OE_trypsin_rep1.mgf
Ps_32638.54967	73.91	1	1	23	2.54842	8.99756	101.58	AT2G39730.3;;;AT2G39730.2;;;AT2G39730.1 - [Ps_32638_54967]
	Confidence Icon	Sequence	Protein Accessions	# Proteins	# Protein Groups	Activation Type	Modifications	IonScore	Exp Value	Δ Score	Rank	Identity High	Homology Threshold	Charge	m/z [Da]	ΔM [ppm]	Ions Matched	Spectrum File
	High	LVDTFPGQSIDFFGALR	Ps_32638.54967	35	1	CID		101.58	3.18321e-09	0.892157	3	30		1	1882.84	-70.0386	11/168	pps_pisum_OE_trypsin_rep1.mgf
Ps_35685.42532	19.44	3	2	144	15.6613	8.44092	88.54	AT2G01320.1;;;AT2G01320.3;;;AT2G01320.4;;;AT2G01320.2 - [Ps_35685_42532]
	Confidence Icon	Sequence	Protein Accessions	# Proteins	# Protein Groups	Activation Type	Modifications	IonScore	Exp Value	Δ Score	Rank	Identity High	Homology Threshold	Charge	m/z [Da]	ΔM [ppm]	Ions Matched	Spectrum File
	High	LLAIMGPSGSGKTTLLNVLAGQLAASPR	Ps_35685.42532	1	1	CID		73.83	2.45295e-06	1	1	31	23	1	2736.29	-93.4117	12/286	pps_pisum_OE_trypsin_rep1.mgf
	High	TTLLNVLAGQLAASPR	Ps_35685.42532	1	1	CID		34.36	0.0239284	0.529412	1	31	31	1	1624.82	-75.4212	8/170	pps_pisum_OE_trypsin_rep1.mgf
	High	TTLLNVLAGQLAASPR	Ps_35685.42532	1	1	CID		34.35	0.0232673	0.647059	1	31	27	1	1624.88	-33.7847	9/170	pps_pisum_OE_trypsin_rep1.mgf
Ps_7321.50384	44.44	2	2	54	6.18243	12.0005	86.33	AT2G16640.1 - [Ps_7321_50384]
	Confidence Icon	Sequence	Protein Accessions	# Proteins	# Protein Groups	Activation Type	Modifications	IonScore	Exp Value	Δ Score	Rank	Identity High	Homology Threshold	Charge	m/z [Da]	ΔM [ppm]	Ions Matched	Spectrum File
	High	FGQTPHNVVVAQVLYR	Ps_7321.50384	1	1	CID		86.33	1.12912e-07	0.813953	1	30		1	1827.83	-84.4122	12/158	pps_pisum_OE_trypsin_rep1.mgf
	Low	LGLAEQLR	Ps_7321.50384	1	1	CID		13.27	1.74262		6	29		1	899.502	-32.4972	7/63	pps_pisum_OE_trypsin_rep1.mgf
Ps_22703.26137	29.55	2	1	44	4.98861	8.6167	83.94	AT3G52590.1;;;AT2G36170.1 - [Ps_22703_26137]
	Confidence Icon	Sequence	Protein Accessions	# Proteins	# Protein Groups	Activation Type	Modifications	IonScore	Exp Value	Δ Score	Rank	Identity High	Homology Threshold	Charge	m/z [Da]	ΔM [ppm]	Ions Matched	Spectrum File
	High	IQDKEGIPPDxQR	Ps_22703.26137	2	1	CID	X11(K)	83.94	3.75996e-07	0	1	33		1	1523.67	-94.9097	10/135	pps_pisum_OE_trypsin_rep1.mgf
	High	IQDKEGIPPDxQR	Ps_22703.26137	2	1	CID	X11(Q)	83.94	3.75996e-07		3	33		1	1523.67	-71.0266	10/135	pps_pisum_OE_trypsin_rep1.mgf
Ps_24587.13373	66	2	2	50	5.62284	4.84326	83.94	AT2G47110.1;;;AT5G03240.3;;;AT5G03240.2;;;AT5G20620.1;;;AT1G31340.1;;;AT1G65350.1;;;AT5G03240.1;;;AT4G05050.3;;;AT4G02890.4;;;AT4G05320.6;;;AT4G05050.2;;;AT4G02890.3;;;AT4G02890.2;;;AT4G05320.1;;;AT4G05320.5;;;AT4G05320.4;;;AT4G05320.3;;;AT4G05050.1;;;AT4G02890.1;;;AT1G23410.1;;;AT4G05320.2;;;AT3G62250.1;;;AT3G52590.1;;;AT2G36170.1;;;AT2G35635.1 - [Ps_24587_13373]
	Confidence Icon	Sequence	Protein Accessions	# Proteins	# Protein Groups	Activation Type	Modifications	IonScore	Exp Value	Δ Score	Rank	Identity High	Homology Threshold	Charge	m/z [Da]	ΔM [ppm]	Ions Matched	Spectrum File
	High	IQDKEGIPPDQQR	Ps_24587.13373;Ps_22206.35115;Ps_22124.63026	687	3	CID		83.94	3.75996e-07		2	33		1	1523.67	-71.0266	10/135	pps_pisum_OE_trypsin_rep1.mgf
	Low	LIFAGKQLEDGKAxADYDIR	Ps_24587.13373	1	1	CID	X14(P)	10.4	5.96455		8	31	25	1	2220.19	12.5118	4/200	pps_pisum_OE_trypsin_rep1.mgf
Ps_22206.35115	25.47	2	2	106	11.8752	5.52881	83.94	AT4G05050.3;;;AT4G02890.4;;;AT4G05320.6;;;AT4G05050.2;;;AT4G02890.3;;;AT4G02890.2;;;AT4G05320.1;;;AT4G05320.5;;;AT4G05320.4;;;AT4G05320.3;;;AT4G05050.1;;;AT4G02890.1;;;AT4G05320.2 - [Ps_22206_35115]
	Confidence Icon	Sequence	Protein Accessions	# Proteins	# Protein Groups	Activation Type	Modifications	IonScore	Exp Value	Δ Score	Rank	Identity High	Homology Threshold	Charge	m/z [Da]	ΔM [ppm]	Ions Matched	Spectrum File
	High	IQDKEGIPPDQQR	Ps_24587.13373;Ps_22206.35115;Ps_22124.63026	687	3	CID		83.94	3.75996e-07		2	33		1	1523.67	-71.0266	10/135	pps_pisum_OE_trypsin_rep1.mgf
	Low	QLEDATLADYNIQK	Ps_22206.35115	1	1	CID		11.76	1.4303		2	26	25	1	1621.65	-99.7452	5/147	pps_pisum_OE_trypsin_rep1.mgf
Ps_22124.63026	40	2	2	70	8.02325	8.57275	83.94	AT5G37640.1 - [Ps_22124_63026]
	Confidence Icon	Sequence	Protein Accessions	# Proteins	# Protein Groups	Activation Type	Modifications	IonScore	Exp Value	Δ Score	Rank	Identity High	Homology Threshold	Charge	m/z [Da]	ΔM [ppm]	Ions Matched	Spectrum File
	High	IQDKEGIPPDQQR	Ps_24587.13373;Ps_22206.35115;Ps_22124.63026	687	3	CID		83.94	3.75996e-07		2	33		1	1523.67	-71.0266	10/135	pps_pisum_OE_trypsin_rep1.mgf
	Low	LRGGmQIIxERTLRR	Ps_22124.63026	1	1	CID	M5(Oxidation), X9(Q)	14.55	1.97649		3	31		1	1842.94	-57.135	5/145	pps_pisum_OE_trypsin_rep1.mgf
Ps_25458.5460	29.55	1	1	44	4.67243	5.10986	83.94	AT1G65350.1 - [Ps_25458_5460]
	Confidence Icon	Sequence	Protein Accessions	# Proteins	# Protein Groups	Activation Type	Modifications	IonScore	Exp Value	Δ Score	Rank	Identity High	Homology Threshold	Charge	m/z [Da]	ΔM [ppm]	Ions Matched	Spectrum File
	High	IQDKEGIPPxQQR	Ps_25458.5460	1	1	CID	X10(D)	83.94	3.75996e-07		4	33		1	1523.67	-71.0266	10/130	pps_pisum_OE_trypsin_rep1.mgf
Ps_43920.30574	20.97	2	1	62	6.98965	8.57275	83.94	AT1G65350.1 - [Ps_43920_30574]
	Confidence Icon	Sequence	Protein Accessions	# Proteins	# Protein Groups	Activation Type	Modifications	IonScore	Exp Value	Δ Score	Rank	Identity High	Homology Threshold	Charge	m/z [Da]	ΔM [ppm]	Ions Matched	Spectrum File
	High	IQDxEGIPPDQQR	Ps_43920.30574	1	1	CID	X4(K)	83.94	3.75996e-07		5	33		1	1523.67	-71.0266	10/135	pps_pisum_OE_trypsin_rep1.mgf
	High	IQDxEGIPPDQQR	Ps_43920.30574	1	1	CID	X4(Q)	83.94	3.75996e-07		7	33		1	1523.67	-47.1435	10/135	pps_pisum_OE_trypsin_rep1.mgf
Ps_25492.55777	22.03	2	1	59	6.56353	9.40771	83.94	AT5G03240.3;;;AT5G03240.2;;;AT5G20620.1;;;AT1G65350.1;;;AT5G03240.1;;;AT4G05050.3;;;AT4G02890.4;;;AT4G05320.6;;;AT4G05050.2;;;AT4G02890.3;;;AT4G02890.2;;;AT4G05320.1;;;AT4G05320.5;;;AT4G05320.4;;;AT4G05320.3;;;AT4G05050.1;;;AT4G02890.1;;;AT4G05320.2 - [Ps_25492_55777]
	Confidence Icon	Sequence	Protein Accessions	# Proteins	# Protein Groups	Activation Type	Modifications	IonScore	Exp Value	Δ Score	Rank	Identity High	Homology Threshold	Charge	m/z [Da]	ΔM [ppm]	Ions Matched	Spectrum File
	High	xQDKEGIPPDQQR	Ps_25492.55777	2	1	CID	X1(I)	83.94	3.75996e-07		6	33		1	1523.67	-71.0266	10/135	pps_pisum_OE_trypsin_rep1.mgf
	High	xQDKEGIPPDQQR	Ps_25492.55777	2	1	CID	X1(L)	83.94	3.75996e-07		9	33		1	1523.67	-71.0266	10/135	pps_pisum_OE_trypsin_rep1.mgf
Ps_33408.1483	18.92	1	1	74	8.6364	5.40186	83.7	AT5G58140.1;;;AT5G58140.3;;;AT5G58140.2;;;AT5G58140.4 - [Ps_33408_1483]
	Confidence Icon	Sequence	Protein Accessions	# Proteins	# Protein Groups	Activation Type	Modifications	IonScore	Exp Value	Δ Score	Rank	Identity High	Homology Threshold	Charge	m/z [Da]	ΔM [ppm]	Ions Matched	Spectrum File
	High	FLQGPETDQATVSR	Ps_33408.1483	1	1	CID		83.7	1.18376e-07	1	1	28	26	1	1548.64	-81.3174	10/141	pps_pisum_OE_trypsin_rep1.mgf
Ps_33644.45736	6.51	1	1	261	29.2068	6.78564	70.71	AT5G58140.1;;;AT5G58140.2 - [Ps_33644_45736]
	Confidence Icon	Sequence	Protein Accessions	# Proteins	# Protein Groups	Activation Type	Modifications	IonScore	Exp Value	Δ Score	Rank	Identity High	Homology Threshold	Charge	m/z [Da]	ΔM [ppm]	Ions Matched	Spectrum File
	High	LGSTAGANEIKQHPFFR	Ps_33644.45736	1	1	CID		70.71	3.41371e-06	0.816901	1	29		1	1872.8	-90.7684	9/166	pps_pisum_OE_trypsin_rep1.mgf
Ps_33022.72556	9.74	1	1	195	21.8766	5.09717	70.57	AT1G27390.1 - [Ps_33022_72556]
	Confidence Icon	Sequence	Protein Accessions	# Proteins	# Protein Groups	Activation Type	Modifications	IonScore	Exp Value	Δ Score	Rank	Identity High	Homology Threshold	Charge	m/z [Da]	ΔM [ppm]	Ions Matched	Spectrum File
	High	AAVYFQQAVDEDPSNELYR	Ps_33022.72556	1	1	CID		70.57	1.04363e-06	1	1	24	23	1	2214.82	-92.8206	11/185	pps_pisum_OE_trypsin_rep1.mgf
Ps_31065.27201	22.38	2	2	143	15.5936	9.26123	69.2891	AT2G28900.1 - [Ps_31065_27201]
	Confidence Icon	Sequence	Protein Accessions	# Proteins	# Protein Groups	Activation Type	Modifications	IonScore	Exp Value	Δ Score	Rank	Identity High	Homology Threshold	Charge	m/z [Da]	ΔM [ppm]	Ions Matched	Spectrum File
	High	KGSISSNDFEK	Ps_40527.19810;Ps_31065.27201	2	2	CID		55.41	8.05672e-05	0.727273	1	28		1	1211.51	-68.1063	11/115	pps_pisum_OE_trypsin_rep1.mgf
	High	EGAYWGAIAGVYVGMEYGVER	Ps_31065.27201	1	1	CID		39.62	0.00937547	1	1	33	24	1	2276.98	-38.0114	14/199	pps_pisum_OE_trypsin_rep1.mgf
Ps_6285.9195	15.73	1	1	89	9.40554	9.53955	65.18	AT5G42070.1 - [Ps_6285_9195]
	Confidence Icon	Sequence	Protein Accessions	# Proteins	# Protein Groups	Activation Type	Modifications	IonScore	Exp Value	Δ Score	Rank	Identity High	Homology Threshold	Charge	m/z [Da]	ΔM [ppm]	Ions Matched	Spectrum File
	High	AYRPcPGFVASGGR	Ps_6285.9195	1	1	CID	C5(Carbamidomethyl)	65.18	9.79947e-06	0.753846	1	28		1	1494.63	-63.5647	10/129	pps_pisum_OE_trypsin_rep1.mgf
Ps_40527.19810	28.32	2	2	113	12.0997	8.68994	55.41	AT2G28900.1 - [Ps_40527_19810]
	Confidence Icon	Sequence	Protein Accessions	# Proteins	# Protein Groups	Activation Type	Modifications	IonScore	Exp Value	Δ Score	Rank	Identity High	Homology Threshold	Charge	m/z [Da]	ΔM [ppm]	Ions Matched	Spectrum File
	High	KGSISSNDFEK	Ps_40527.19810;Ps_31065.27201	2	2	CID		55.41	8.05672e-05	0.727273	1	28		1	1211.51	-68.1063	11/115	pps_pisum_OE_trypsin_rep1.mgf
	Medium	EGAYWGTIAGVYVGMQYGSER	Ps_40527.19810	1	1	CID		25.91	0.119505	0.538462	1	30	26	1	2293.97	-37.5867	16/209	pps_pisum_OE_trypsin_rep1.mgf
Ps_41634.13834	23.33	1	1	60	6.65161	10.0083	53.15	AT5G56730.1 - [Ps_41634_13834]
	Confidence Icon	Sequence	Protein Accessions	# Proteins	# Protein Groups	Activation Type	Modifications	IonScore	Exp Value	Δ Score	Rank	Identity High	Homology Threshold	Charge	m/z [Da]	ΔM [ppm]	Ions Matched	Spectrum File
	High	SSLTPSAAQLALQR	Ps_41634.13834	1	1	CID		53.15	0.000292198	0.339623	1	31		1	1442.69	-76.1297	15/132	pps_pisum_OE_trypsin_rep1.mgf
Ps_30686.47285	5.19	1	1	231	25.353	4.7417	53.04	ATCG00480.1 - [Ps_30686_47285]
	Confidence Icon	Sequence	Protein Accessions	# Proteins	# Protein Groups	Activation Type	Modifications	IonScore	Exp Value	Δ Score	Rank	Identity High	Homology Threshold	Charge	m/z [Da]	ΔM [ppm]	Ions Matched	Spectrum File
	High	IVGEEHYETAQR	Ps_30686.47285	1	1	CID		53.04	0.000134825	0.754717	1	28		1	1431.6	-63.1682	8/103	pps_pisum_OE_trypsin_rep1.mgf
Ps_7910.54620	17.19	1	1	64	6.82348	5.31299	51.94	AT3G16620.1 - [Ps_7910_54620]
	Confidence Icon	Sequence	Protein Accessions	# Proteins	# Protein Groups	Activation Type	Modifications	IonScore	Exp Value	Δ Score	Rank	Identity High	Homology Threshold	Charge	m/z [Da]	ΔM [ppm]	Ions Matched	Spectrum File
	High	VNYTVSDTQPR	Ps_7910.54620	1	1	CID		51.94	0.00021719	1	1	28	24	1	1279.55	-58.6465	7/109	pps_pisum_OE_trypsin_rep1.mgf
Ps_30664.58961	3.61	1	1	332	35.1195	7.73779	47.32	AT3G18890.1 - [Ps_30664_58961]
	Confidence Icon	Sequence	Protein Accessions	# Proteins	# Protein Groups	Activation Type	Modifications	IonScore	Exp Value	Δ Score	Rank	Identity High	Homology Threshold	Charge	m/z [Da]	ΔM [ppm]	Ions Matched	Spectrum File
	High	IPSQRPYIPSPK	Ps_30664.58961	1	1	CID		47.32	0.000969397	0.489362	1	30		1	1382.7	-53.9604	8/120	pps_pisum_OE_trypsin_rep1.mgf
Ps_38024.29839	4.51	1	1	288	31.1865	7.12256	46.14	AT1G44170.3 - [Ps_38024_29839]
	Confidence Icon	Sequence	Protein Accessions	# Proteins	# Protein Groups	Activation Type	Modifications	IonScore	Exp Value	Δ Score	Rank	Identity High	Homology Threshold	Charge	m/z [Da]	ΔM [ppm]	Ions Matched	Spectrum File
	High	IVHGGEKDETKLR	Ps_38024.29839	1	1	CID		46.14	0.00142649	0.673913	1	31	30	1	1481.71	-62.7255	9/119	pps_pisum_OE_trypsin_rep1.mgf
Ps_5644.74900	17.33	1	1	75	7.94508	10.1108	46.03	AT4G16450.1 - [Ps_5644_74900]
	Confidence Icon	Sequence	Protein Accessions	# Proteins	# Protein Groups	Activation Type	Modifications	IonScore	Exp Value	Δ Score	Rank	Identity High	Homology Threshold	Charge	m/z [Da]	ΔM [ppm]	Ions Matched	Spectrum File
	High	IMGFFPNDGEVAR	Ps_5644.74900	2	1	CID		46.03	0.000723432	0.652174	1	28		1	1452.6	-67.6728	7/115	pps_pisum_OE_trypsin_rep1.mgf
Ps_16525.73646	11.05	1	1	190	21.8272	4.60205	45.61	AT2G32240.1 - [Ps_16525_73646]
	Confidence Icon	Sequence	Protein Accessions	# Proteins	# Protein Groups	Activation Type	Modifications	IonScore	Exp Value	Δ Score	Rank	Identity High	Homology Threshold	Charge	m/z [Da]	ΔM [ppm]	Ions Matched	Spectrum File
	High	FSEAENLLEIVRDDLNLTQVK	Ps_16525.73646	1	1	CID		45.61	0.00145913	0.73913	1	30	27	1	2446.09	-79.8464	16/225	pps_pisum_OE_trypsin_rep1.mgf
Ps_13276.15343	18.07	1	1	83	9.22171	4.99561	42.44	AT2G32240.1 - [Ps_13276_15343]
	Confidence Icon	Sequence	Protein Accessions	# Proteins	# Protein Groups	Activation Type	Modifications	IonScore	Exp Value	Δ Score	Rank	Identity High	Homology Threshold	Charge	m/z [Da]	ΔM [ppm]	Ions Matched	Spectrum File
	High	SSDPPSREFLEAQEK	Ps_13276.15343	1	1	CID		42.44	0.00128002	0.52381	1	27		1	1719.69	-73.1776	15/155	pps_pisum_OE_trypsin_rep1.mgf
Ps_34390.16372	10.47	1	1	86	9.16456	4.62744	39.51	AT2G47800.1 - [Ps_34390_16372]
	Confidence Icon	Sequence	Protein Accessions	# Proteins	# Protein Groups	Activation Type	Modifications	IonScore	Exp Value	Δ Score	Rank	Identity High	Homology Threshold	Charge	m/z [Da]	ΔM [ppm]	Ions Matched	Spectrum File
	High	ISGKVQVVG	Ps_34390.16372	1	1	CID		39.51	0.00607855		2	31		1	886.478	-65.5305	6/78	pps_pisum_OE_trypsin_rep1.mgf
Ps_39826.72017	16.2	3	3	284	31.4787	6.63916	39.24	AT2G16070.2 - [Ps_39826_72017]
	Confidence Icon	Sequence	Protein Accessions	# Proteins	# Protein Groups	Activation Type	Modifications	IonScore	Exp Value	Δ Score	Rank	Identity High	Homology Threshold	Charge	m/z [Da]	ΔM [ppm]	Ions Matched	Spectrum File
	High	ERVEVPFSSVAATPDINYGSG	Ps_39826.72017	1	1	CID		39.24	0.00234675	1	1	26	21	1	2194.85	-97.2738	11/233	pps_pisum_OE_trypsin_rep1.mgf
	Low	VLVmENGESR	Ps_39826.72017	1	1	CID	M4(Oxidation)	22.6	0.256086	0.434783	1	30	27	1	1149.5	-50.2969	5/89	pps_pisum_OE_trypsin_rep1.mgf
	Low	YEREIALAEIENSRK	Ps_39826.72017	1	1	CID		15.26	1.14822	0.266667	1	29	24	1	1820.78	-93.9605	10/160	pps_pisum_OE_trypsin_rep1.mgf
Ps_16735.1016	23.08	1	1	78	8.66135	6.68311	38.8	AT3G52230.1 - [Ps_16735_1016]
	Confidence Icon	Sequence	Protein Accessions	# Proteins	# Protein Groups	Activation Type	Modifications	IonScore	Exp Value	Δ Score	Rank	Identity High	Homology Threshold	Charge	m/z [Da]	ΔM [ppm]	Ions Matched	Spectrum File
	High	GRSPNDEDANGTGSRENE	Ps_16735.1016	1	1	CID		38.8	0.000342747	1	1	17		1	1904.63	-87.2178	12/197	pps_pisum_OE_trypsin_rep1.mgf
Ps_40503.47867	4.86	1	1	185	20.3384	5.41455	36.78	AT1G26665.1 - [Ps_40503_47867]
	Confidence Icon	Sequence	Protein Accessions	# Proteins	# Protein Groups	Activation Type	Modifications	IonScore	Exp Value	Δ Score	Rank	Identity High	Homology Threshold	Charge	m/z [Da]	ΔM [ppm]	Ions Matched	Spectrum File
	High	AASAAELKR	Ps_40503.47867	1	1	CID		36.78	0.0083223	0.324324	1	29		1	916.43	-99.2998	9/75	pps_pisum_OE_trypsin_rep1.mgf
Ps_23399.60271	25.76	2	2	66	7.04057	6.52197	36.08	AT1G07940.2;;;AT1G07940.1;;;AT1G07930.1;;;AT1G07920.1;;;AT5G60390.3;;;AT5G60390.2;;;AT5G60390.1 - [Ps_23399_60271]
	Confidence Icon	Sequence	Protein Accessions	# Proteins	# Protein Groups	Activation Type	Modifications	IonScore	Exp Value	Δ Score	Rank	Identity High	Homology Threshold	Charge	m/z [Da]	ΔM [ppm]	Ions Matched	Spectrum File
	High	NVAVKDLK	Ps_23399.60271	56	1	CID		36.08	0.0133906		3	31		1	886.478	-65.5305	7/72	pps_pisum_OE_trypsin_rep1.mgf
	Low	PTGLTTEVK	Ps_23399.60271	2	1	CID		11.93	3.59077		4	31	28	1	945.469	-59.8764	4/76	pps_pisum_OE_trypsin_rep1.mgf
Ps_43665.49367	16	1	1	50	5.30375	6.59521	36.08	AT1G07940.2;;;AT1G07940.1;;;AT1G07930.1;;;AT1G07920.1;;;AT5G60390.3;;;AT5G60390.2;;;AT5G60390.1 - [Ps_43665_49367]
	Confidence Icon	Sequence	Protein Accessions	# Proteins	# Protein Groups	Activation Type	Modifications	IonScore	Exp Value	Δ Score	Rank	Identity High	Homology Threshold	Charge	m/z [Da]	ΔM [ppm]	Ions Matched	Spectrum File
	High	NVAVKxLK	Ps_43665.49367	2	1	CID	X6(D)	36.08	0.0133906		4	31		1	886.478	-65.5305	7/79	pps_pisum_OE_trypsin_rep1.mgf
Ps_26996.24475	10.67	1	1	75	8.1432	9.24658	36.08	AT1G07940.2;;;AT1G07940.1;;;AT1G07930.1;;;AT1G07920.1;;;AT5G60390.3;;;AT5G60390.2;;;AT5G60390.1 - [Ps_26996_24475]
	Confidence Icon	Sequence	Protein Accessions	# Proteins	# Protein Groups	Activation Type	Modifications	IonScore	Exp Value	Δ Score	Rank	Identity High	Homology Threshold	Charge	m/z [Da]	ΔM [ppm]	Ions Matched	Spectrum File
	High	xVAVKDLK	Ps_26996.24475	1	1	CID	X1(N)	36.08	0.0133906		5	31		1	886.478	-65.5305	7/64	pps_pisum_OE_trypsin_rep1.mgf
Ps_18805.3876	61.54	1	1	13	1.43079	8.83643	36.08	AT1G07940.2;;;AT1G07940.1;;;AT1G07930.1;;;AT1G07920.1;;;AT5G60390.3;;;AT5G60390.2;;;AT5G60390.1 - [Ps_18805_3876]
	Confidence Icon	Sequence	Protein Accessions	# Proteins	# Protein Groups	Activation Type	Modifications	IonScore	Exp Value	Δ Score	Rank	Identity High	Homology Threshold	Charge	m/z [Da]	ΔM [ppm]	Ions Matched	Spectrum File
	High	NVAVKDLQ	Ps_18805.3876	1	1	CID		36.08	0.0133906		6	31		1	886.478	-24.4804	7/72	pps_pisum_OE_trypsin_rep1.mgf
Ps_5916.63805	24	1	1	50	5.785	5.36377	35.33	AT2G34640.1 - [Ps_5916_63805]
	Confidence Icon	Sequence	Protein Accessions	# Proteins	# Protein Groups	Activation Type	Modifications	IonScore	Exp Value	Δ Score	Rank	Identity High	Homology Threshold	Charge	m/z [Da]	ΔM [ppm]	Ions Matched	Spectrum File
	High	NWSVLKTTPQLR	Ps_5916.63805	1	1	CID		35.33	0.0176879		2	31		1	1442.69	-86.7003	7/124	pps_pisum_OE_trypsin_rep1.mgf
Ps_888.42722	9.9	1	1	101	11.0798	9.01221	34.08	AT5G66190.1 - [Ps_888_42722]
	Confidence Icon	Sequence	Protein Accessions	# Proteins	# Protein Groups	Activation Type	Modifications	IonScore	Exp Value	Δ Score	Rank	Identity High	Homology Threshold	Charge	m/z [Da]	ΔM [ppm]	Ions Matched	Spectrum File
	High	FKPKEPYVGR	Ps_888.42722	2	1	CID		34.08	0.021125	0.647059	1	30	27	1	1220.6	-67.1567	7/93	pps_pisum_OE_trypsin_rep1.mgf
Ps_28893.33324	4.76	1	1	231	25.2852	7.13721	33.93	AT1G23310.2;;;AT1G23310.1 - [Ps_28893_33324]
	Confidence Icon	Sequence	Protein Accessions	# Proteins	# Protein Groups	Activation Type	Modifications	IonScore	Exp Value	Δ Score	Rank	Identity High	Homology Threshold	Charge	m/z [Da]	ΔM [ppm]	Ions Matched	Spectrum File
	High	AVmQILNTIIR	Ps_28893.33324	1	1	CID	M3(Oxidation)	33.93	0.0238093		2	31		1	1287.65	-71.9474	8/97	pps_pisum_OE_trypsin_rep1.mgf
Ps_36415.70919	10.06	2	2	308	35.5855	9.43701	33.1	AT1G70480.2;;;AT1G70480.1 - [Ps_36415_70919]
	Confidence Icon	Sequence	Protein Accessions	# Proteins	# Protein Groups	Activation Type	Modifications	IonScore	Exp Value	Δ Score	Rank	Identity High	Homology Threshold	Charge	m/z [Da]	ΔM [ppm]	Ions Matched	Spectrum File
	High	VRLEQILQPAIVPPPPISWYLR	Ps_36415.70919	1	1	CID		33.1	0.0263746	1	1	30	22	1	2585.29	-80.3165	10/240	pps_pisum_OE_trypsin_rep1.mgf
	Low	IRGGYETEK	Ps_36415.70919	1	1	CID		10.58	4.09055		4	30		1	1052.5	-38.8897	6/83	pps_pisum_OE_trypsin_rep1.mgf
Ps_33143.19368	10.62	5	5	405	43.9727	8.38232	32.8351	AT3G27820.1 - [Ps_33143_19368]
	Confidence Icon	Sequence	Protein Accessions	# Proteins	# Protein Groups	Activation Type	Modifications	IonScore	Exp Value	Δ Score	Rank	Identity High	Homology Threshold	Charge	m/z [Da]	ΔM [ppm]	Ions Matched	Spectrum File
	High	RLEHVDSAR	Ps_33143.19368	1	1	CID		32.34	0.0240963	0.46875	1	29		1	1082.51	-54.6704	10/90	pps_pisum_OE_trypsin_rep1.mgf
	Medium	RLEHVDSARK	Ps_33143.19368	1	1	CID		28.58	0.0688524	0.586207	1	30	27	1	1210.6	-56.3782	6/101	pps_pisum_OE_trypsin_rep1.mgf
	Low	LEHVDSAR	Ps_33143.19368	1	1	CID		12.82	1.55935	1	1	28	16	1	926.44	-31.1637	3/66	pps_pisum_OE_trypsin_rep1.mgf
	Low	RRLEHVDSAR	Ps_33143.19368	1	1	CID		12.79	2.57748	1	1	30	20	1	1238.6	-56.5971	5/100	pps_pisum_OE_trypsin_rep1.mgf
	Low	INVTmVFPEAHCmARLLTPKIASYYEEYYKSR	Ps_33143.19368	1	1	CID	M5(Oxidation), M13(Oxidation)	10.65	2.63464	1	1	28	20	1	3855.62	-71.1023	5/363	pps_pisum_OE_trypsin_rep1.mgf
Ps_41452.72534	14.72	2	2	163	18.3887	6.03662	32.78	AT1G09920.1 - [Ps_41452_72534]
	Confidence Icon	Sequence	Protein Accessions	# Proteins	# Protein Groups	Activation Type	Modifications	IonScore	Exp Value	Δ Score	Rank	Identity High	Homology Threshold	Charge	m/z [Da]	ΔM [ppm]	Ions Matched	Spectrum File
	High	LEDNAAAGSSRDERPAER	Ps_41452.72534	1	1	CID		32.78	0.0133653	0.69697	1	27	25	1	1943.78	-72.0666	7/195	pps_pisum_OE_trypsin_rep1.mgf
	Low	DERPAERDESAPR	Ps_41452.72534	1	1	CID		13.94	0.726562	1	1	26		1	1527.6	-75.027	6/137	pps_pisum_OE_trypsin_rep1.mgf
Ps_30067.56712	10.53	1	1	133	14.4713	8.74854	31.3	AT2G37220.1 - [Ps_30067_56712]
	Confidence Icon	Sequence	Protein Accessions	# Proteins	# Protein Groups	Activation Type	Modifications	IonScore	Exp Value	Δ Score	Rank	Identity High	Homology Threshold	Charge	m/z [Da]	ΔM [ppm]	Ions Matched	Spectrum File
	High	VNSGPPPPPRENSR	Ps_30067.56712	2	1	CID		31.3	0.0319134	1	1	30	23	1	1503.66	-68.1278	7/149	pps_pisum_OE_trypsin_rep1.mgf
Ps_34170.37659	1.33	1	1	603	67.2544	6.62451	31.19	AT2G47240.2;;;AT2G47240.1 - [Ps_34170_37659]
	Confidence Icon	Sequence	Protein Accessions	# Proteins	# Protein Groups	Activation Type	Modifications	IonScore	Exp Value	Δ Score	Rank	Identity High	Homology Threshold	Charge	m/z [Da]	ΔM [ppm]	Ions Matched	Spectrum File
	High	VKAxLGGR	Ps_34170.37659	1	1	CID	X4(N)	31.19	0.0260412		2	29		1	814.434	-67.484	5/77	pps_pisum_OE_trypsin_rep1.mgf
Ps_32056.9434	8.42	1	1	202	22.4842	5.43994	29.1	AT5G47200.1 - [Ps_32056_9434]
	Confidence Icon	Sequence	Protein Accessions	# Proteins	# Protein Groups	Activation Type	Modifications	IonScore	Exp Value	Δ Score	Rank	Identity High	Homology Threshold	Charge	m/z [Da]	ΔM [ppm]	Ions Matched	Spectrum File
	High	MASQPSNNARPPTVQIR	Ps_32056.9434	1	1	CID		29.1	0.0458275	0.655172	1	29	25	1	1866.78	-94.9662	5/178	pps_pisum_OE_trypsin_rep1.mgf
Ps_4281.67271	1.74	1	1	460	51.2964	6.62451	29.07	AT4G23850.1 - [Ps_4281_67271]
	Confidence Icon	Sequence	Protein Accessions	# Proteins	# Protein Groups	Activation Type	Modifications	IonScore	Exp Value	Δ Score	Rank	Identity High	Homology Threshold	Charge	m/z [Da]	ΔM [ppm]	Ions Matched	Spectrum File
	High	QGLGGKVR	Ps_4281.67271	1	1	CID		29.07	0.0424288		3	29		1	814.434	-67.484	6/79	pps_pisum_OE_trypsin_rep1.mgf
Ps_37120.39066	4.44	1	1	360	39.0165	9.17334	21.12	AT3G44160.1 - [Ps_37120_39066]
	Confidence Icon	Sequence	Protein Accessions	# Proteins	# Protein Groups	Activation Type	Modifications	IonScore	Exp Value	Δ Score	Rank	Identity High	Homology Threshold	Charge	m/z [Da]	ΔM [ppm]	Ions Matched	Spectrum File
	Low	AHQSFTVQHSFSPEIR	Ps_37120.39066	1	1	CID		21.12	0.182353	1	1	27	17	1	1870.74	-95.1127	9/168	pps_pisum_OE_trypsin_rep1.mgf
Ps_6769.28099	4.02	1	1	174	20.9114	9.37842	0	AT4G33330.1 - [Ps_6769_28099]
	Confidence Icon	Sequence	Protein Accessions	# Proteins	# Protein Groups	Activation Type	Modifications	IonScore	Exp Value	Δ Score	Rank	Identity High	Homology Threshold	Charge	m/z [Da]	ΔM [ppm]	Ions Matched	Spectrum File
	Medium	INVTDPR	Ps_6769.28099	1	1	CID		24.95	0.109562		4	29		1	814.434	-9.00169	7/62	pps_pisum_OE_trypsin_rep1.mgf
Ps_16965.52214	22.86	1	1	35	3.92296	9.05615	0	AT1G77800.1 - [Ps_16965_52214]
	Confidence Icon	Sequence	Protein Accessions	# Proteins	# Protein Groups	Activation Type	Modifications	IonScore	Exp Value	Δ Score	Rank	Identity High	Homology Threshold	Charge	m/z [Da]	ΔM [ppm]	Ions Matched	Spectrum File
	Medium	KSSSSSEK	Ps_16965.52214	1	1	CID		25.38	0.0931496		2	28		1	839.473	74.1521	5/81	pps_pisum_OE_trypsin_rep1.mgf
Ps_10088.1270	14.63	1	1	41	4.87034	7.23975	0	AT5G01220.1 - [Ps_10088_1270]
	Confidence Icon	Sequence	Protein Accessions	# Proteins	# Protein Groups	Activation Type	Modifications	IonScore	Exp Value	Δ Score	Rank	Identity High	Homology Threshold	Charge	m/z [Da]	ΔM [ppm]	Ions Matched	Spectrum File
	Low	FQNFxK	Ps_10088.1270	1	1	CID	X5(R)	22.88	0.165646		3	28		1	839.473	24.4186	6/55	pps_pisum_OE_trypsin_rep1.mgf
Ps_28685.41955	3.7	1	1	162	19.5401	10.0962	0	AT2G44860.1;;;AT2G44860.2 - [Ps_28685_41955]
	Confidence Icon	Sequence	Protein Accessions	# Proteins	# Protein Groups	Activation Type	Modifications	IonScore	Exp Value	Δ Score	Rank	Identity High	Homology Threshold	Charge	m/z [Da]	ΔM [ppm]	Ions Matched	Spectrum File
	Low	NFKmKR	Ps_28685.41955	2	1	CID	M4(Oxidation)	20.83	0.265571		4	28		1	839.473	20.3863	6/57	pps_pisum_OE_trypsin_rep1.mgf
Ps_2732.22735	10.81	1	1	74	8.52933	10.4917	0	AT1G52980.1 - [Ps_2732_22735]
	Confidence Icon	Sequence	Protein Accessions	# Proteins	# Protein Groups	Activation Type	Modifications	IonScore	Exp Value	Δ Score	Rank	Identity High	Homology Threshold	Charge	m/z [Da]	ΔM [ppm]	Ions Matched	Spectrum File
	Low	SSxFGNTR	Ps_2732.22735	1	1	CID	X3(A)	20.05	0.31782		5	28		1	839.473	85.9334	6/73	pps_pisum_OE_trypsin_rep1.mgf
Ps_4036.20074	13.46	1	1	52	6.12424	9.5835	0	AT1G18390.2;;;AT1G18390.1 - [Ps_4036_20074]
	Confidence Icon	Sequence	Protein Accessions	# Proteins	# Protein Groups	Activation Type	Modifications	IonScore	Exp Value	Δ Score	Rank	Identity High	Homology Threshold	Charge	m/z [Da]	ΔM [ppm]	Ions Matched	Spectrum File
	Medium	REVAVKR	Ps_4036.20074	1	1	CID		28.31	0.0614632	0.178571	1	29		1	857.484	-55.4406	8/65	pps_pisum_OE_trypsin_rep1.mgf
Ps_11004.8627	17.39	1	1	46	5.41885	9.89111	0	AT3G48430.1 - [Ps_11004_8627]
	Confidence Icon	Sequence	Protein Accessions	# Proteins	# Protein Groups	Activation Type	Modifications	IonScore	Exp Value	Δ Score	Rank	Identity High	Homology Threshold	Charge	m/z [Da]	ΔM [ppm]	Ions Matched	Spectrum File
	Low	QKKVVAGK	Ps_11004.8627	2	1	CID		22.74	0.221623		2	29		1	857.484	-84.7706	5/79	pps_pisum_OE_trypsin_rep1.mgf
Ps_36678.61535	3.7	1	1	216	23.6833	9.56885	0	AT1G70190.1 - [Ps_36678_61535]
	Confidence Icon	Sequence	Protein Accessions	# Proteins	# Protein Groups	Activation Type	Modifications	IonScore	Exp Value	Δ Score	Rank	Identity High	Homology Threshold	Charge	m/z [Da]	ΔM [ppm]	Ions Matched	Spectrum File
	Low	NLGQAARK	Ps_36678.61535	1	1	CID		21.8	0.275179		3	29		1	857.484	-13.0025	6/79	pps_pisum_OE_trypsin_rep1.mgf
Ps_21571.41992	12.31	1	1	65	7.08382	10.1548	0	AT3G44190.1 - [Ps_21571_41992]
	Confidence Icon	Sequence	Protein Accessions	# Proteins	# Protein Groups	Activation Type	Modifications	IonScore	Exp Value	Δ Score	Rank	Identity High	Homology Threshold	Charge	m/z [Da]	ΔM [ppm]	Ions Matched	Spectrum File
	Medium	TVVAKNVR	Ps_21571.41992	1	1	CID		30	0.0543		7	31		1	886.478	-78.1986	5/69	pps_pisum_OE_trypsin_rep1.mgf
Ps_38780.32523	10.26	1	1	78	8.5893	9.70068	0	AT4G28080.1 - [Ps_38780_32523]
	Confidence Icon	Sequence	Protein Accessions	# Proteins	# Protein Groups	Activation Type	Modifications	IonScore	Exp Value	Δ Score	Rank	Identity High	Homology Threshold	Charge	m/z [Da]	ΔM [ppm]	Ions Matched	Spectrum File
	Medium	GRSLIGRK	Ps_38780.32523	1	1	CID		29.36	0.0629216		8	31		1	886.478	-90.878	5/73	pps_pisum_OE_trypsin_rep1.mgf
Ps_33735.1677	7.14	1	1	98	11.3065	8.83643	0	AT1G09620.1 - [Ps_33735_1677]
	Confidence Icon	Sequence	Protein Accessions	# Proteins	# Protein Groups	Activation Type	Modifications	IonScore	Exp Value	Δ Score	Rank	Identity High	Homology Threshold	Charge	m/z [Da]	ΔM [ppm]	Ions Matched	Spectrum File
	Medium	LREIEVK	Ps_33735.1677	1	1	CID		28.84	0.0709251		9	31		1	886.478	-65.5305	5/64	pps_pisum_OE_trypsin_rep1.mgf
Ps_22144.49406	24.24	1	1	33	3.70109	10.8726	0	AT1G07820.2;;;AT1G07820.1;;;AT1G07660.1;;;AT5G59970.1;;;AT5G59690.1;;;AT3G46320.1;;;AT3G53730.1;;;AT3G45930.1;;;AT2G28740.1 - [Ps_22144_49406]
	Confidence Icon	Sequence	Protein Accessions	# Proteins	# Protein Groups	Activation Type	Modifications	IonScore	Exp Value	Δ Score	Rank	Identity High	Homology Threshold	Charge	m/z [Da]	ΔM [ppm]	Ions Matched	Spectrum File
	Low	LARxGGVK	Ps_22144.49406	2	1	CID	X4(W)	23.57	0.238671		10	31		1	886.478	-54.374	4/75	pps_pisum_OE_trypsin_rep1.mgf
Ps_10597.63970	11.84	1	1	76	8.57629	6.93213	0	AT3G08020.1 - [Ps_10597_63970]
	Confidence Icon	Sequence	Protein Accessions	# Proteins	# Protein Groups	Activation Type	Modifications	IonScore	Exp Value	Δ Score	Rank	Identity High	Homology Threshold	Charge	m/z [Da]	ΔM [ppm]	Ions Matched	Spectrum File
	Medium	LGSDAIGKR	Ps_10597.63970	2	1	CID		25.31	0.116746		2	29		1	916.43	-99.2998	4/73	pps_pisum_OE_trypsin_rep1.mgf
Ps_7046.32268	4.76	1	1	168	19.4363	4.90674	0	AT3G50360.1 - [Ps_7046_32268]
	Confidence Icon	Sequence	Protein Accessions	# Proteins	# Protein Groups	Activation Type	Modifications	IonScore	Exp Value	Δ Score	Rank	Identity High	Homology Threshold	Charge	m/z [Da]	ΔM [ppm]	Ions Matched	Spectrum File
	Low	ISANDIKR	Ps_7046.32268	1	1	CID		20.18	0.380402		3	29		1	916.43	-99.2888	6/73	pps_pisum_OE_trypsin_rep1.mgf
Ps_24277.60757	69.23	1	1	13	1.3647	9.46631	0	AT5G66570.1 - [Ps_24277_60757]
	Confidence Icon	Sequence	Protein Accessions	# Proteins	# Protein Groups	Activation Type	Modifications	IonScore	Exp Value	Δ Score	Rank	Identity High	Homology Threshold	Charge	m/z [Da]	ΔM [ppm]	Ions Matched	Spectrum File
	Low	LVVSGAScR	Ps_24277.60757	1	1	CID	C8(Carbamidomethyl)	25.76	0.163391		2	31		1	948.523	31.7069	7/72	pps_pisum_OE_trypsin_rep1.mgf
Ps_6316.11919	9.2	1	1	87	9.94712	6.93213	0	AT3G51800.1 - [Ps_6316_11919]
	Confidence Icon	Sequence	Protein Accessions	# Proteins	# Protein Groups	Activation Type	Modifications	IonScore	Exp Value	Δ Score	Rank	Identity High	Homology Threshold	Charge	m/z [Da]	ΔM [ppm]	Ions Matched	Spectrum File
	Low	AxEKKEAR	Ps_6316.11919	1	1	CID	X2(Q)	21.66	0.229948	0.0909091	1	28		1	959.444	-86.27	11/72	pps_pisum_OE_trypsin_rep1.mgf
Ps_10355.71770	3.88	1	1	232	26.2046	9.0415	0	AT2G26770.1;;;AT2G26770.2 - [Ps_10355_71770]
	Confidence Icon	Sequence	Protein Accessions	# Proteins	# Protein Groups	Activation Type	Modifications	IonScore	Exp Value	Δ Score	Rank	Identity High	Homology Threshold	Charge	m/z [Da]	ΔM [ppm]	Ions Matched	Spectrum File
	Low	QDVGxKLSR	Ps_10355.71770	1	1	CID	X5(G)	20.2	0.321833		2	28		1	959.444	-86.27	7/93	pps_pisum_OE_trypsin_rep1.mgf
Ps_36701.67671	5.96	1	1	151	16.324	9.5835	0	AT5G20600.1 - [Ps_36701_67671]
	Confidence Icon	Sequence	Protein Accessions	# Proteins	# Protein Groups	Activation Type	Modifications	IonScore	Exp Value	Δ Score	Rank	Identity High	Homology Threshold	Charge	m/z [Da]	ΔM [ppm]	Ions Matched	Spectrum File
	Low	ETVISNLQK	Ps_36701.67671	1	1	CID		22.61	0.287297		2	30		1	1031.53	-42.7436	7/82	pps_pisum_OE_trypsin_rep1.mgf
Ps_39415.39278	1.89	1	1	424	46.9316	8.22119	0	AT2G30970.2;;;AT2G30970.1 - [Ps_39415_39278]
	Confidence Icon	Sequence	Protein Accessions	# Proteins	# Protein Groups	Activation Type	Modifications	IonScore	Exp Value	Δ Score	Rank	Identity High	Homology Threshold	Charge	m/z [Da]	ΔM [ppm]	Ions Matched	Spectrum File
	Low	KQWLTEVK	Ps_39415.39278	1	1	CID		20.83	0.432844		3	30		1	1031.53	-57.5372	4/74	pps_pisum_OE_trypsin_rep1.mgf
Ps_15875.43347	8.11	1	1	111	12.437	8.17725	0	AT2G01755.1 - [Ps_15875_43347]
	Confidence Icon	Sequence	Protein Accessions	# Proteins	# Protein Groups	Activation Type	Modifications	IonScore	Exp Value	Δ Score	Rank	Identity High	Homology Threshold	Charge	m/z [Da]	ΔM [ppm]	Ions Matched	Spectrum File
	Medium	KSLRCGARR	Ps_15875.43347	1	1	CID		25.79	0.130498	0.230769	1	30		1	1046.62	17.8181	5/87	pps_pisum_OE_trypsin_rep1.mgf
Ps_36952.26656	6.49	1	1	154	17.1355	9.17334	0	AT4G32400.1 - [Ps_36952_26656]
	Confidence Icon	Sequence	Protein Accessions	# Proteins	# Protein Groups	Activation Type	Modifications	IonScore	Exp Value	Δ Score	Rank	Identity High	Homology Threshold	Charge	m/z [Da]	ΔM [ppm]	Ions Matched	Spectrum File
	Low	QMQVGALSGR	Ps_36952.26656	2	1	CID		20.1	0.483732		2	30		1	1046.62	74.0467	7/92	pps_pisum_OE_trypsin_rep1.mgf
Ps_17964.43352	40.74	1	1	27	3.01754	4.90674	0	AT1G03130.1;;;AT4G02770.1 - [Ps_17964_43352]
	Confidence Icon	Sequence	Protein Accessions	# Proteins	# Protein Groups	Activation Type	Modifications	IonScore	Exp Value	Δ Score	Rank	Identity High	Homology Threshold	Charge	m/z [Da]	ΔM [ppm]	Ions Matched	Spectrum File
	Low	LGGAAIMREGP	Ps_17964.43352	1	1	CID		21.26	0.360992	0.0952381	1	30		1	1071.53	-26.5239	6/85	pps_pisum_OE_trypsin_rep1.mgf
Ps_4345.53434	34.48	1	1	29	3.35091	10.8726	0	AT4G32470.2 - [Ps_4345_53434]
	Confidence Icon	Sequence	Protein Accessions	# Proteins	# Protein Groups	Activation Type	Modifications	IonScore	Exp Value	Δ Score	Rank	Identity High	Homology Threshold	Charge	m/z [Da]	ΔM [ppm]	Ions Matched	Spectrum File
	Low	AIDLSNKEAR	Ps_4345.53434	1	1	CID		23.09	0.215263	0.0434783	1	30		1	1116.53	-67.0126	6/92	pps_pisum_OE_trypsin_rep1.mgf
Ps_15179.59059	6.95	3	2	187	21.3533	8.39697	0	AT2G15690.1 - [Ps_15179_59059]
	Confidence Icon	Sequence	Protein Accessions	# Proteins	# Protein Groups	Activation Type	Modifications	IonScore	Exp Value	Δ Score	Rank	Identity High	Homology Threshold	Charge	m/z [Da]	ΔM [ppm]	Ions Matched	Spectrum File
	Low	VCGDcHNAIK	Ps_15179.59059	1	1	CID	C5(Carbamidomethyl)	22.09	0.271		2	30		1	1116.53	29.9811	6/84	pps_pisum_OE_trypsin_rep1.mgf
	Low	VcGDCHNAIK	Ps_15179.59059	1	1	CID	C2(Carbamidomethyl)	13.24	2.07955		10	30		1	1116.53	29.9811	5/84	pps_pisum_OE_trypsin_rep1.mgf
	Low	NLRVCGDCHNAIK	Ps_15179.59059	1	1	CID		12.64	3.28607		8	31		1	1442.69	-8.85937	5/126	pps_pisum_OE_trypsin_rep1.mgf
Ps_7760.50389	6.19	2	2	291	32.8685	4.77979	0	AT2G32240.1 - [Ps_7760_50389]
	Confidence Icon	Sequence	Protein Accessions	# Proteins	# Protein Groups	Activation Type	Modifications	IonScore	Exp Value	Δ Score	Rank	Identity High	Homology Threshold	Charge	m/z [Da]	ΔM [ppm]	Ions Matched	Spectrum File
	Medium	SSAIHSANEAR	Ps_7760.50389	1	1	CID		25.37	0.075069	0.4	1	27		1	1142.49	-57.6122	11/104	pps_pisum_OE_trypsin_rep1.mgf
	Low	LYEEQAR	Ps_7760.50389	1	1	CID		12.66	1.84822	1	1	28	19	1	908.409	-41.9759	7/57	pps_pisum_OE_trypsin_rep1.mgf
Ps_6370.63845	37.5	2	2	48	5.28082	8.17725	0	AT5G03740.1 - [Ps_6370_63845]
	Confidence Icon	Sequence	Protein Accessions	# Proteins	# Protein Groups	Activation Type	Modifications	IonScore	Exp Value	Δ Score	Rank	Identity High	Homology Threshold	Charge	m/z [Da]	ΔM [ppm]	Ions Matched	Spectrum File
	Low	LVLGTxNREK	Ps_6370.63845	1	1	CID	X6(N)	23.58	0.207864	0.166667	1	30		1	1143.57	-71.7719	6/87	pps_pisum_OE_trypsin_rep1.mgf
	Low	VGDQKLVLGTxNREKIPQ	Ps_6370.63845	1	1	CID	X11(C)	11.36	4.13825	1	1	31	20	1	1998.04	-18.8541	4/190	pps_pisum_OE_trypsin_rep1.mgf
Ps_21054.50180	13.85	1	1	65	7.95933	10.3452	0	AT3G14570.1 - [Ps_21054_50180]
	Confidence Icon	Sequence	Protein Accessions	# Proteins	# Protein Groups	Activation Type	Modifications	IonScore	Exp Value	Δ Score	Rank	Identity High	Homology Threshold	Charge	m/z [Da]	ΔM [ppm]	Ions Matched	Spectrum File
	Low	EANERELRK	Ps_21054.50180	1	1	CID		22.62	0.286636		2	30		1	1144.55	-48.3782	6/89	pps_pisum_OE_trypsin_rep1.mgf
Ps_9794.17796	13.92	1	1	79	9.13346	4.52588	0	AT5G20730.3;;;AT5G20730.2;;;AT5G20730.1 - [Ps_9794_17796]
	Confidence Icon	Sequence	Protein Accessions	# Proteins	# Protein Groups	Activation Type	Modifications	IonScore	Exp Value	Δ Score	Rank	Identity High	Homology Threshold	Charge	m/z [Da]	ΔM [ppm]	Ions Matched	Spectrum File
	Low	GSVGRCIDVTR	Ps_9794.17796	1	1	CID		22.25	0.292768		2	30		1	1162.54	-48.4122	5/109	pps_pisum_OE_trypsin_rep1.mgf
Ps_33962.34675	6.01	1	1	333	37.1537	8.57275	0	AT3G43590.1 - [Ps_33962_34675]
	Confidence Icon	Sequence	Protein Accessions	# Proteins	# Protein Groups	Activation Type	Modifications	IonScore	Exp Value	Δ Score	Rank	Identity High	Homology Threshold	Charge	m/z [Da]	ΔM [ppm]	Ions Matched	Spectrum File
	Low	KSKSRGGWTR	Ps_33962.34675	1	1	CID		21.96	0.312985		3	30		1	1162.54	-86.4667	6/105	pps_pisum_OE_trypsin_rep1.mgf
Ps_10937.42222	2.54	1	1	394	43.712	4.83057	0	AT5G66330.1 - [Ps_10937_42222]
	Confidence Icon	Sequence	Protein Accessions	# Proteins	# Protein Groups	Activation Type	Modifications	IonScore	Exp Value	Δ Score	Rank	Identity High	Homology Threshold	Charge	m/z [Da]	ΔM [ppm]	Ions Matched	Spectrum File
	Low	cDVVVSQLSR	Ps_10937.42222	1	1	CID	C1(Carbamidomethyl)	21.42	0.354424		4	30		1	1162.54	-38.7386	5/93	pps_pisum_OE_trypsin_rep1.mgf
Ps_7464_3.1334	12.66	1	1	79	9.12739	9.65674	0	frame-1 - [Ps_7464_3_1334]
	Confidence Icon	Sequence	Protein Accessions	# Proteins	# Protein Groups	Activation Type	Modifications	IonScore	Exp Value	Δ Score	Rank	Identity High	Homology Threshold	Charge	m/z [Da]	ΔM [ppm]	Ions Matched	Spectrum File
	Low	CATRRTxAER	Ps_7464_3.1334	1	1	CID	X7(V)	21.19	0.3737		5	30		1	1162.54	-58.0721	5/97	pps_pisum_OE_trypsin_rep1.mgf
Ps_31312.3578	5.02	1	1	219	24.7351	9.51025	0	AT4G17490.1 - [Ps_31312_3578]
	Confidence Icon	Sequence	Protein Accessions	# Proteins	# Protein Groups	Activation Type	Modifications	IonScore	Exp Value	Δ Score	Rank	Identity High	Homology Threshold	Charge	m/z [Da]	ΔM [ppm]	Ions Matched	Spectrum File
	Medium	ANADEVSALKR	Ps_31312.3578	1	1	CID		25.7	0.100125	0.269231	1	29		1	1173.54	-73.1308	8/108	pps_pisum_OE_trypsin_rep1.mgf
Ps_10648.37686	45.83	1	1	24	2.8155	8.66064	0	AT1G52565.1 - [Ps_10648_37686]
	Confidence Icon	Sequence	Protein Accessions	# Proteins	# Protein Groups	Activation Type	Modifications	IonScore	Exp Value	Δ Score	Rank	Identity High	Homology Threshold	Charge	m/z [Da]	ΔM [ppm]	Ions Matched	Spectrum File
	Low	IALFNGILRDR	Ps_10648.37686	1	1	CID		20.65	0.506695		3	31		1	1287.65	-78.0554	5/93	pps_pisum_OE_trypsin_rep1.mgf
Ps_30485.37011	2.74	1	1	401	45.3717	8.6167	0	AT5G60920.1 - [Ps_30485_37011]
	Confidence Icon	Sequence	Protein Accessions	# Proteins	# Protein Groups	Activation Type	Modifications	IonScore	Exp Value	Δ Score	Rank	Identity High	Homology Threshold	Charge	m/z [Da]	ΔM [ppm]	Ions Matched	Spectrum File
	Low	IKITITNFNYR	Ps_30485.37011	1	1	CID		23.54	0.231474		2	30		1	1382.7	-53.9532	5/107	pps_pisum_OE_trypsin_rep1.mgf
Ps_39718.62692	16.9	1	1	71	7.73945	6.78564	0	AT1G32050.1 - [Ps_39718_62692]
	Confidence Icon	Sequence	Protein Accessions	# Proteins	# Protein Groups	Activation Type	Modifications	IonScore	Exp Value	Δ Score	Rank	Identity High	Homology Threshold	Charge	m/z [Da]	ΔM [ppm]	Ions Matched	Spectrum File
	Medium	RSQELAAWEAxL	Ps_39718.62692	1	1	CID	X11(D)	25.3	0.102407		2	29		1	1388.6	-58.65	10/118	pps_pisum_OE_trypsin_rep1.mgf
Ps_7894.23400	41.38	1	1	29	3.2517	8.74854	0	AT5G27740.1 - [Ps_7894_23400]
	Confidence Icon	Sequence	Protein Accessions	# Proteins	# Protein Groups	Activation Type	Modifications	IonScore	Exp Value	Δ Score	Rank	Identity High	Homology Threshold	Charge	m/z [Da]	ΔM [ppm]	Ions Matched	Spectrum File
	Low	ENRAWKVDAGSR	Ps_7894.23400	1	1	CID		21.76	0.231382		3	29		1	1388.6	-74.8317	8/129	pps_pisum_OE_trypsin_rep1.mgf
Ps_36683.15176	6.83	1	1	205	22.476	7.86963	0	AT4G14910.1 - [Ps_36683_15176]
	Confidence Icon	Sequence	Protein Accessions	# Proteins	# Protein Groups	Activation Type	Modifications	IonScore	Exp Value	Δ Score	Rank	Identity High	Homology Threshold	Charge	m/z [Da]	ΔM [ppm]	Ions Matched	Spectrum File
	Low	SSPIDSGARIGxVK	Ps_36683.15176	1	1	CID	X12(R)	24.44	0.217109		3	31		1	1442.69	-83.9277	9/132	pps_pisum_OE_trypsin_rep1.mgf
Ps_22939.68836	60	1	1	20	2.23316	10.8433	0	AT3G55460.1 - [Ps_22939_68836]
	Confidence Icon	Sequence	Protein Accessions	# Proteins	# Protein Groups	Activation Type	Modifications	IonScore	Exp Value	Δ Score	Rank	Identity High	Homology Threshold	Charge	m/z [Da]	ΔM [ppm]	Ions Matched	Spectrum File
	Low	QLLLScQPxKLR	Ps_22939.68836	1	1	CID	C6(Carbamidomethyl), X9(S)	20.11	0.588406		4	31		1	1442.69	-89.039	6/117	pps_pisum_OE_trypsin_rep1.mgf
Ps_3587.68747	6.32	1	1	190	21.7251	5.68115	0	AT2G36750.1 - [Ps_3587_68747]
	Confidence Icon	Sequence	Protein Accessions	# Proteins	# Protein Groups	Activation Type	Modifications	IonScore	Exp Value	Δ Score	Rank	Identity High	Homology Threshold	Charge	m/z [Da]	ΔM [ppm]	Ions Matched	Spectrum File
	Low	EFKEKMNEAEVR	Ps_3587.68747	1	1	CID		20.1	0.199356		2	26		1	1509.6	-90.096	7/126	pps_pisum_OE_trypsin_rep1.mgf
Ps_35031.73998	2.97	1	1	437	48.4857	7.97217	0	AT1G21640.1 - [Ps_35031_73998]
	Confidence Icon	Sequence	Protein Accessions	# Proteins	# Protein Groups	Activation Type	Modifications	IonScore	Exp Value	Δ Score	Rank	Identity High	Homology Threshold	Charge	m/z [Da]	ΔM [ppm]	Ions Matched	Spectrum File
	Medium	QDLRQVIHGNTSR	Ps_35031.73998	1	1	CID		30.7	0.0792835		10	33		1	1523.67	-85.7607	6/141	pps_pisum_OE_trypsin_rep1.mgf
Ps_4916.48786	30.95	1	1	42	4.99555	10.2427	0	AT2G26100.1 - [Ps_4916_48786]
	Confidence Icon	Sequence	Protein Accessions	# Proteins	# Protein Groups	Activation Type	Modifications	IonScore	Exp Value	Δ Score	Rank	Identity High	Homology Threshold	Charge	m/z [Da]	ΔM [ppm]	Ions Matched	Spectrum File
	Low	KTWFPSDPDGLQR	Ps_4916.48786	1	1	CID		20.85	0.334653		2	29		1	1546.68	-56.3637	14/138	pps_pisum_OE_trypsin_rep1.mgf
Ps_19920.52545	45.16	1	1	31	3.50951	4.17041	0	AT4G15130.1 - [Ps_19920_52545]
	Confidence Icon	Sequence	Protein Accessions	# Proteins	# Protein Groups	Activation Type	Modifications	IonScore	Exp Value	Δ Score	Rank	Identity High	Homology Threshold	Charge	m/z [Da]	ΔM [ppm]	Ions Matched	Spectrum File
	Low	AGmNRxEWVENADR	Ps_19920.52545	1	1	CID	M3(Oxidation), X6(R)	20.36	0.206641		2	27		1	1719.69	-61.3004	5/137	pps_pisum_OE_trypsin_rep1.mgf
Ps_13246_1.2197	60	1	1	25	2.81142	9.84717	0	frame2 - [Ps_13246_1_2197]
	Confidence Icon	Sequence	Protein Accessions	# Proteins	# Protein Groups	Activation Type	Modifications	IonScore	Exp Value	Δ Score	Rank	Identity High	Homology Threshold	Charge	m/z [Da]	ΔM [ppm]	Ions Matched	Spectrum File
	Low	GRVFPxDKADcLGQK	Ps_13246_1.2197	1	1	CID	X6(C), X6(Carbamidomethyl), C11(Carbamidomethyl)	24.38	0.150461		2	29		1	1750.75	-48.9672	5/149	pps_pisum_OE_trypsin_rep1.mgf
Ps_14700.65323	5.57	2	1	305	33.7271	8.26514	0	AT2G22420.1 - [Ps_14700_65323]
	Confidence Icon	Sequence	Protein Accessions	# Proteins	# Protein Groups	Activation Type	Modifications	IonScore	Exp Value	Δ Score	Rank	Identity High	Homology Threshold	Charge	m/z [Da]	ΔM [ppm]	Ions Matched	Spectrum File
	Low	DAVALTGGPDWEVKLGR	Ps_14700.65323	1	1	CID		25.75	0.158978		2	31		1	1783.87	-33.2037	7/161	pps_pisum_OE_trypsin_rep1.mgf
	Medium	DAVALTGGPDWEVKLGR	Ps_14700.65323	1	1	CID		25.57	0.118837		2	29		1	1783.77	-89.3786	7/161	pps_pisum_OE_trypsin_rep1.mgf
Ps_28709.40326	10.13	2	1	158	17.9502	5.60498	0	AT2G42740.1;;;AT5G45775.2;;;AT5G45775.1;;;AT4G18730.1;;;AT3G58700.1 - [Ps_28709_40326]
	Confidence Icon	Sequence	Protein Accessions	# Proteins	# Protein Groups	Activation Type	Modifications	IonScore	Exp Value	Δ Score	Rank	Identity High	Homology Threshold	Charge	m/z [Da]	ΔM [ppm]	Ions Matched	Spectrum File
	Low	WLEATQWDKTPxcSPK	Ps_28709.40326	1	1	CID	X12(G), C13(Carbamidomethyl)	22.36	0.30374	0.0909091	1	30		1	1903.84	-34.3492	7/164	pps_pisum_OE_trypsin_rep1.mgf
	Low	WLEATQWDKTPxCSPK	Ps_28709.40326	1	1	CID	X12(N)	22.36	0.30374	0.0909091	2	30		1	1903.84	-34.3471	7/164	pps_pisum_OE_trypsin_rep1.mgf
Ps_31633.30026	6.48	1	1	324	34.6052	5.84619	0	AT1G23740.1 - [Ps_31633_30026]
	Confidence Icon	Sequence	Protein Accessions	# Proteins	# Protein Groups	Activation Type	Modifications	IonScore	Exp Value	Δ Score	Rank	Identity High	Homology Threshold	Charge	m/z [Da]	ΔM [ppm]	Ions Matched	Spectrum File
	Low	EDQVLVKVFAASLNPVDGKRR	Ps_31633.30026	1	1	CID		22.94	0.296003		2	31		1	2341.07	-98.8358	11/232	pps_pisum_OE_trypsin_rep1.mgf
Ps_24825.4691	30.14	1	1	73	7.83491	5.37646	0	AT1G47128.1 - [Ps_24825_4691]
	Confidence Icon	Sequence	Protein Accessions	# Proteins	# Protein Groups	Activation Type	Modifications	IonScore	Exp Value	Δ Score	Rank	Identity High	Homology Threshold	Charge	m/z [Da]	ΔM [ppm]	Ions Matched	Spectrum File
	Low	xKLFLIDDYEDVPAYDEGALKK	Ps_24825.4691	1	1	CID	X1(N)	20.61	0.494004		2	31		1	2556.31	10.1354	7/233	pps_pisum_OE_trypsin_rep1.mgf
Ps_1139.20774	47.92	1	1	48	5.43283	9.979	0	AT5G02490.1 - [Ps_1139_20774]
	Confidence Icon	Sequence	Protein Accessions	# Proteins	# Protein Groups	Activation Type	Modifications	IonScore	Exp Value	Δ Score	Rank	Identity High	Homology Threshold	Charge	m/z [Da]	ΔM [ppm]	Ions Matched	Spectrum File
	Medium	NRFSSTYSDNQPGVLIQVFEGER	Ps_1139.20774	1	1	CID		26.45	0.0510677	0.461538	1	27		1	2643.03	-94.3505	7/257	pps_pisum_OE_trypsin_rep1.mgf
