# Supplementary material for: Defining the Core Proteome of the Chloroplast Envelope Membranes
Source: Front Plant Sci. 2013 Feb 6;4:11. doi: 10.3389/fpls.2013.00011 (PMC3565376; doi:10.3389/fpls.2013.00011)
Supplement: Supplementary Tables S15–S57 — Raw data measured by nLC-MALDI MS/MS. Each excel sheet is grouped in two levels. The first level contains information for each identified accession ID. The first column gives the accession (UniProtKB, IMGAG, or EST-library by Franssen et al., 2012), the second column the coverage, the third column the number of peptide spectrum matches (#PSMs), the fourth column the number of peptides, the fifth column the number of amino acids (#AAs), the sixth column the molecular weight (MW in kDa), the seventh column the isoelectric point (pI), the eighth column the score, and the ninth column the description. The second level contains all peptide information for each accession ID. The second column gives the confidence icon (Low; Medium; High), the third column the peptide sequence, the fourth column the protein accessions, the fifth column the number of proteins, the sixth column the number of protein groups, the seventh column the activation type (Collision Induced Dissociation, CID), the eighth column the modifications, the ninth column the ion score, the 10th column the expectation value (exp. value), the 11th column the delta score (Δscore), the 12th column the rank, the 13th column the identity High, the 14th column the homology threshold, the 15th column the charge, the 16th column the mass to charge ratio in daltons (m/z), the 18th column the delta mass (ΔM, difference between the theoretical mass of the peptide and the experimental mass of the precursor ion), the 19th column the matched ions, and the 20th column the spectrum file. [file 38279_Schleiff_DataSheet10.ZIP › Table S54.xls]

## Sheet: Sheet1
Accession	Coverage	# PSMs	# Peptides	# AAs	MW [kDa]	calc. pI	Score	Description
Q9LKR1	35.87	44	42	1469	158.581	4.4624	1930.32	Chloroplast protein import component Toc159 OS=Pisum sativum PE=2 SV=1 - [Q9LKR1_PEA]
	Confidence Icon	Sequence	Protein Accessions	# Proteins	# Protein Groups	Activation Type	Modifications	IonScore	Exp Value	Δ Score	Rank	Identity High	Homology Threshold	Charge	m/z [Da]	ΔM [ppm]	Ions Matched	Spectrum File
	High	AASGAGGEDGGGITLTAQDGSR	Q9LKR1	3	1	CID		238.06	2.11971e-21	0.886555	1	51		1	1947.8	-50.8631	20/213	pps_pisum_OE_trypsin_rep2.mgf
	High	VVEVEDDTHFDNAVEEEADSNVDR	Q9LKR1	1	1	CID		196.17	1.19928e-17	0.867347	1	47		1	2733.01	-60.4649	18/249	pps_pisum_OE_trypsin_rep2.mgf
	High	GDLALGANFQSQISLGR	Q9LKR1	3	1	CID		175.35	7.12771e-15	0.491429	1	54		1	1746.93	9.55316	15/173	pps_pisum_OE_trypsin_rep2.mgf
	High	VGEVEDDTHFDNAVEEEAESNVDR	Q9LKR1	1	1	CID		156.15	1.52294e-13	0.878205	1	48	40	1	2705	-53.2323	19/249	pps_pisum_OE_trypsin_rep2.mgf
	High	SQNDSAYGANVEVR	Q9LKR1	3	1	CID		154.05	7.63743e-13	0.844156	1	53	45	1	1509.68	-11.2837	13/152	pps_pisum_OE_trypsin_rep2.mgf
	High	DKQDFSIHLDSSVAAK	Q9LKR1	3	1	CID		150.89	1.75015e-12	0.761589	1	53		1	1760.79	-49.9384	23/174	pps_pisum_OE_trypsin_rep2.mgf
	High	TSFSAYGPATTSVTEIVGMVDGVEIR	Q9LKR1	3	1	CID		135.41	7.11408e-11	0.82963	1	54	43	1	2687.23	-32.9733	18/248	pps_pisum_OE_trypsin_rep2.mgf
	High	LGFTTEESIAAQVLYR	Q9LKR1	3	1	CID		135.24	7.83255e-11	0.844444	1	54	41	1	1797.94	-1.29998	15/144	pps_pisum_OE_trypsin_rep2.mgf
	High	VVEVEDESHVGNTVEGEAR	Q9LKR1	1	1	CID		126.27	3.74702e-10	0.769841	1	52		1	2054.87	-44.6848	14/188	pps_pisum_OE_trypsin_rep2.mgf
	High	FDNGAEGEAESNVDR	Q9LKR1	1	1	CID		117.45	1.17772e-09	0.717949	1	48		1	1609.62	-33.9033	13/161	pps_pisum_OE_trypsin_rep2.mgf
	High	EADFPVGQDQSSLSLSLVQWR	Q9LKR1	3	1	CID		116.46	5.84448e-09	0.568966	1	54		1	2362.13	-15.2496	14/221	pps_pisum_OE_trypsin_rep2.mgf
	High	SHIVQQAIGQAVGDLR	Q9LKR1	3	1	CID		96.15	5.91413e-07	0.729167	1	54	44	1	1691.83	-54.037	12/170	pps_pisum_OE_trypsin_rep2.mgf
	High	SSAFEQSYNR	Q9LKR1	3	1	CID		95.14	4.02403e-07	0.694737	1	51		1	1188.51	-13.8167	9/95	pps_pisum_OE_trypsin_rep2.mgf
	High	TSSSDQLQIALIAILPVAK	Q9LKR1	3	1	CID		93.04	1.16962e-06	0.741935	1	53	42	1	1968.1	-20.7985	12/192	pps_pisum_OE_trypsin_rep2.mgf
	High	SSAFEQSYNRK	Q9LKR1	3	1	CID		91.86	1.22034e-06	0.576087	1	52		1	1316.6	-14.2725	10/106	pps_pisum_OE_trypsin_rep2.mgf
	High	SPPDIVLYVDR	Q9LKR1	3	1	CID		91.56	1.62622e-06	0.728261	1	53	43	1	1273.63	-38.5758	10/99	pps_pisum_OE_trypsin_rep2.mgf
	High	AGLNNKLSGQINVR	Q9LKR1	3	1	CID		88.8	3.0078e-06	0.539326	1	53		1	1483.78	-38.632	11/130	pps_pisum_OE_trypsin_rep2.mgf
	High	VEDDTRFDNGAEGEAESNVDR	Q9LKR1	1	1	CID		88.57	6.08869e-07	0.674157	1	46		1	2324.86	-54.064	9/227	pps_pisum_OE_trypsin_rep2.mgf
	High	LEDQIALGKR	Q9LKR1;B9T0W6	6	2	CID		81.44	1.527e-05	0.209877	1	53		1	1142.64	-11.4308	9/93	pps_pisum_OE_trypsin_rep2.mgf
	High	KAYLEEYDYR	Q9LKR1;B9NAG8	5	2	CID		81.17	1.764e-05	0.45679	1	53		1	1349.63	-3.08009	15/98	pps_pisum_OE_trypsin_rep2.mgf
	High	EKEEESFDQESPRPIAK	Q9LKR1	1	1	CID		77.41	3.17879e-05	0.818182	1	52	31	1	2018.86	-53.0207	12/184	pps_pisum_OE_trypsin_rep2.mgf
	High	DDFAFSLNILVLGK	Q9LKR1	3	1	CID		72.1	0.000147227	0.694444	1	54	38	1	1551.83	-10.4681	19/134	pps_pisum_OE_trypsin_rep2.mgf
	High	NVIVTLTHAASAPPDGPSGSPLSYDVFVAQR	Q9LKR1	2	1	CID		67.91	0.000273035	0.676471	1	52	38	1	3166.32	-94.0515	15/346	pps_pisum_OE_trypsin_rep2.mgf
	High	LEAEGRDDFAFSLNILVLGK	Q9LKR1	3	1	CID		66.5	0.000596977	0.69697	1	54	36	1	2207.14	-14.4576	12/208	pps_pisum_OE_trypsin_rep2.mgf
	High	AYLEEYDYR	Q9LKR1;B9NAG8	5	2	CID		64.47	0.00054209	0.546875	1	52		1	1221.53	-11.3475	7/72	pps_pisum_OE_trypsin_rep2.mgf
	High	SRAPPLPYLLSWLLQSR	Q9LKR1	3	1	CID		60.95	0.00209913	0.508197	1	54	46	1	1997.05	-41.6471	17/189	pps_pisum_OE_trypsin_rep2.mgf
	High	HGENGSTmAGFDIQNIGK	Q9LKR1	3	1	CID	M8(Oxidation)	55.97	0.00208553	0.696429	1	49	33	1	1891.74	-63.4317	17/188	pps_pisum_OE_trypsin_rep2.mgf
	High	KSPPDIVLYVDR	Q9LKR1	3	1	CID		55.52	0.00814403	0.660714	1	54	34	1	1401.7	-51.2244	8/129	pps_pisum_OE_trypsin_rep2.mgf
	Medium	APPLPYLLSWLLQSR	Q9LKR1	3	1	CID		51.57	0.0210002	0.557692	1	55	38	1	1753.96	-23.0586	10/127	pps_pisum_OE_trypsin_rep2.mgf
	Medium	LSGQINVR	Q9LKR1	3	1	CID		50.81	0.0178721	0.0980392	1	53		1	886.514	4.03407	6/70	pps_pisum_OE_trypsin_rep2.mgf
	Medium	QLAYIVR	Q9LKR1	3	1	CID		48.26	0.0302933	0.3125	1	53		1	862.517	3.22504	6/68	pps_pisum_OE_trypsin_rep2.mgf
	Low	NVIVTLTHAASAPPDGPSGSPLSYDVFVAQR	Q9LKR1	2	1	CID		42.63	0.130417	0.55814	1	54	33	1	3166.49	-41.3637	14/346	pps_pisum_OE_trypsin_rep2.mgf
	Low	VVEGGIESR	Q9LKR1	1	1	CID		38.91	0.337458	0.205128	1	54	44	1	945.485	-15.9932	5/75	pps_pisum_OE_trypsin_rep2.mgf
	Low	TSFSAYGPATTSVTEIVGmVDGVEIR	Q9LKR1	3	1	CID	M19(Oxidation)	37.68	0.415312	0.421053	1	54	36	1	2703.24	-30.6747	13/248	pps_pisum_OE_trypsin_rep2.mgf
	Low	AGTVVSDTDLSEEDKK	Q9LKR1	3	1	CID		34.31	0.68461	0.529412	1	52	30	1	1693.74	-45.4919	12/146	pps_pisum_OE_trypsin_rep2.mgf
	Low	STVQVKEKEEESFDQESPRPIAK	Q9LKR1	1	1	CID		30.92	1.79328	0.516129	1	53	29	1	2661.18	-58.2979	9/252	pps_pisum_OE_trypsin_rep2.mgf
	Low	EEGDGGTEIETVR	Q9LKR1	1	1	CID		27.7	2.21315	0.0357143	1	51	36	1	1391.58	-35.0474	5/118	pps_pisum_OE_trypsin_rep2.mgf
	Low	TQEAADNRR	Q9LKR1	3	1	CID		22	13.2873	0	1	53	32	1	1060.51	-5.51621	6/91	pps_pisum_OE_trypsin_rep2.mgf
	Low	SPPDIVLYVDRLDLQTR	Q9LKR1	3	1	CID		19.7	26.6867		3	54	36	1	1999.93	-76.6034	7/171	pps_pisum_OE_trypsin_rep2.mgf
	Low	QLAYIVRGETK	Q9LKR1	3	1	CID		18.5	35.2033	0.166667	1	54	28	1	1277.67	-37.1466	5/103	pps_pisum_OE_trypsin_rep2.mgf
	Low	ILSEATNISK	Q9LKR1	3	1	CID		18.32	36.174	0.111111	1	54	29	1	1075.54	-51.4437	6/91	pps_pisum_OE_trypsin_rep2.mgf
	Low	KSPPDIVLYVDRLDLQTR	Q9LKR1	3	1	CID		17.73	45.7267		3	54	31	1	2128.03	-70.3804	6/201	pps_pisum_OE_trypsin_rep2.mgf
	Low	SVTSALGPTIWR	Q9LKR1	3	1	CID		17.61	42.0161		6	54	35	1	1287.7	-6.94106	7/107	pps_pisum_OE_trypsin_rep2.mgf
	Low	LVLVGSTGTVR	Q9LKR1	3	1	CID		17.39	39.5466	0.117647	1	53	28	1	1101.63	-32.9979	6/88	pps_pisum_OE_trypsin_rep2.mgf
Q43715	57.6	52	41	809	88.2144	7.40088	1691.53	Protein TOC75, chloroplastic OS=Pisum sativum GN=TOC75 PE=1 SV=1 - [TOC75_PEA]
	Confidence Icon	Sequence	Protein Accessions	# Proteins	# Protein Groups	Activation Type	Modifications	IonScore	Exp Value	Δ Score	Rank	Identity High	Homology Threshold	Charge	m/z [Da]	ΔM [ppm]	Ions Matched	Spectrum File
	High	AEYAVDHNSGTGAVFFR	Q43715;D7SKB5	3	2	CID		160.73	1.24835e-13	0.89441	1	51	39	1	1840.76	-53.309	15/170	pps_pisum_OE_trypsin_rep2.mgf
	High	GTHVYAFAEHGTDLGSSK	Q43715	1	1	CID		154.91	5.01175e-13	0.896774	1	52	38	1	1876.8	-46.6121	15/167	pps_pisum_OE_trypsin_rep2.mgf
	High	TNADGSLGLTISFAESMWER	Q43715	1	1	CID		152.14	1.33729e-12	0.842105	1	53	46	1	2184.99	-15.0797	15/225	pps_pisum_OE_trypsin_rep2.mgf
	High	VQSWYHEEGYAcAQVVNFGNLNTR	Q43715	1	1	CID	C12(Carbamidomethyl)	145.23	2.09761e-12	0.862069	1	48	41	1	2842.08	-78.4317	19/269	pps_pisum_OE_trypsin_rep2.mgf
	High	VLPNGAISADGPPTTLSGTGIDR	Q43715	1	1	CID		137.16	4.1534e-11	0.861314	1	53	39	1	2208.99	-71.5018	17/243	pps_pisum_OE_trypsin_rep2.mgf
	High	GTHVYAFAEHGTDLGSSKDVK	Q43715	1	1	CID		133.91	7.26619e-11	0.80597	1	52		1	2218.95	-54.9455	25/202	pps_pisum_OE_trypsin_rep2.mgf
	High	SEDWDSHELPADITVLLGR	Q43715	1	1	CID		133.46	1.10628e-10	0.834586	1	54	42	1	2153.03	-11.263	14/175	pps_pisum_OE_trypsin_rep2.mgf
	High	IPIKGTHVYAFAEHGTDLGSSK	Q43715	1	1	CID		123.99	9.62448e-10	0.846774	1	54	39	1	2328.05	-65.403	27/235	pps_pisum_OE_trypsin_rep2.mgf
	High	MEYAHPYLDGVDNPR	Q43715	1	1	CID		116.97	2.5188e-09	0.769231	1	51		1	1776.73	-40.6147	13/139	pps_pisum_OE_trypsin_rep2.mgf
	High	LGNVVEGNTEGPVVQR	Q43715	1	1	CID		112.63	1.25088e-08	0.778761	1	53	44	1	1667.83	-26.9925	13/160	pps_pisum_OE_trypsin_rep2.mgf
	High	EVVcEVVEGDITK	Q43715	1	1	CID	C4(Carbamidomethyl)	111.48	1.30245e-08	0.666667	1	52		1	1476.65	-47.8889	12/119	pps_pisum_OE_trypsin_rep2.mgf
	High	LSIQYLDKLGNVVEGNTEGPVVQR	Q43715	1	1	CID		105.37	6.48105e-08	0.809524	1	53	38	1	2628.18	-84.7627	14/262	pps_pisum_OE_trypsin_rep2.mgf
	High	SEDWDSHELPADITVLLGR	Q43715	1	1	CID		102.7	8.3879e-08	0.834951	1	52	36	1	2152.9	-68.9523	12/175	pps_pisum_OE_trypsin_rep2.mgf
	High	DESNHIcSNGQR	Q43715	1	1	CID	C7(Carbamidomethyl)	98.86	9.82083e-08	0.757576	1	49		1	1416.57	-17.8709	10/122	pps_pisum_OE_trypsin_rep2.mgf
	High	GGRPTLASLQPGGTITFEHR	Q43715	1	1	CID		90.4	2.23356e-06	0.722222	1	54	42	1	2094.99	-55.2626	12/214	pps_pisum_OE_trypsin_rep2.mgf
	High	NMFQVDQGLGVGSNFPFFNR	Q43715	1	1	CID		86.74	4.32749e-06	0.747126	1	53	39	1	2273.99	-39.708	15/211	pps_pisum_OE_trypsin_rep2.mgf
	High	MGQGSSYGAGMK	Q43715	1	1	CID		81.67	4.39981e-06	0.573171	1	48		1	1173.47	-27.6712	11/114	pps_pisum_OE_trypsin_rep2.mgf
	High	FVNGTIVGSR	Q43715	1	1	CID		78.58	3.23891e-05	0.607595	1	53		1	1049.57	1.0377	9/95	pps_pisum_OE_trypsin_rep2.mgf
	High	DRVQSWYHEEGYAcAQVVNFGNLNTR	Q43715	1	1	CID	C14(Carbamidomethyl)	78.45	8.40904e-06	0.794872	1	47	34	1	3113.17	-84.1732	21/297	pps_pisum_OE_trypsin_rep2.mgf
	High	MAFLQANITR	Q43715;D7LN45;B9S3G1;B9GYS5;B9G922	20	5	CID		77	4.77566e-05	0.454545	1	54		1	1164.6	-16.1663	9/83	pps_pisum_OE_trypsin_rep2.mgf
	High	AGVKANITENFSR	Q43715	1	1	CID		74	0.000102618	0.608108	1	54	45	1	1406.68	-38.3483	15/123	pps_pisum_OE_trypsin_rep2.mgf
	High	ANITENFSR	Q43715	1	1	CID		68.26	0.000287199	0.470588	1	53		1	1051.51	-6.41106	7/87	pps_pisum_OE_trypsin_rep2.mgf
	High	SAEVSTEWSIVPGR	Q43715;D7LN45;B9S3G1;B9GYS5	12	4	CID		65.72	0.000661848		2	54		1	1517.73	-18.1544	11/125	pps_pisum_OE_trypsin_rep2.mgf
	High	GYNMGEIGAAR	Q43715	1	1	CID		65.5	0.000420094	0.030303	1	51	36	1	1138.52	-13.5102	9/101	pps_pisum_OE_trypsin_rep2.mgf
	High	ISSARPcLLPTSVHEEIKDMLAEQGR	Q43715	1	1	CID	C7(Carbamidomethyl)	60.04	0.00177711	0.8	1	52	28	1	2937.22	-91.6973	18/287	pps_pisum_OE_trypsin_rep2.mgf
	Medium	GNPTVVYR	Q43715	1	1	CID		52.4	0.0158298	0.576923	1	54	37	1	905.481	-3.66799	6/72	pps_pisum_OE_trypsin_rep2.mgf
	High	mGQGSSYGAGMK	Q43715	1	1	CID	M1(Oxidation)	51.12	0.00438226	0.0784314	1	47	38	1	1189.47	-26.5798	11/114	pps_pisum_OE_trypsin_rep2.mgf
	Medium	MGQGSSYGAGmK	Q43715	1	1	CID	M11(Oxidation)	46.6	0.0124079		2	47	38	1	1189.47	-26.5798	11/114	pps_pisum_OE_trypsin_rep2.mgf
	Medium	NLQGLNR	Q43715;D7LN45	6	2	CID		46.14	0.0469099	0.0217391	1	53		1	814.459	7.14065	6/68	pps_pisum_OE_trypsin_rep2.mgf
	Low	FTYGLVMEEIITR	Q43715	1	1	CID		44.25	0.140988		2	55		1	1571.79	-16.3158	11/117	pps_pisum_OE_trypsin_rep2.mgf
	Medium	NmFQVDQGLGVGSNFPFFNR	Q43715	1	1	CID	M2(Oxidation)	43.15	0.0483833	0.627907	1	50	30	1	2289.9	-72.8316	10/211	pps_pisum_OE_trypsin_rep2.mgf
	Low	LSPVFTGGPGVDEVPSIWVDR	Q43715	1	1	CID		42.25	0.104777	0.52381	1	52	35	1	2226.96	-82.3462	7/197	pps_pisum_OE_trypsin_rep2.mgf
	Low	ELESLATcGmFEK	Q43715;B9GYS5	3	2	CID	C8(Carbamidomethyl), M10(Oxidation)	38.98	0.109305	0.615385	1	49	30	1	1530.61	-49.3532	9/119	pps_pisum_OE_trypsin_rep2.mgf
	Low	GYNmGEIGAAR	Q43715	1	1	CID	M4(Oxidation)	38.92	0.232326	0.358974	1	52	40	1	1154.5	-24.6806	5/101	pps_pisum_OE_trypsin_rep2.mgf
	Low	mAFLQANITR	Q43715;D7LN45;B9S3G1;B9GYS5;B9G922	20	5	CID	M1(Oxidation)	35.79	0.528769	0.416667	1	53	35	1	1180.57	-39.3593	9/83	pps_pisum_OE_trypsin_rep2.mgf
	Low	GNPTVVYRR	Q43715	1	1	CID		33.15	1.24962	0.272727	1	54	38	1	1061.57	-11.6328	5/83	pps_pisum_OE_trypsin_rep2.mgf
	Low	NINSLALFSNIEVNPRPDEMNEGSIIVEIK	Q43715	1	1	CID		32.44	1.35728	0.65625	1	53	25	1	3355.61	-31.4453	13/340	pps_pisum_OE_trypsin_rep2.mgf
	Low	FTYGLVmEEIITR	Q43715	1	1	CID	M7(Oxidation)	26.41	4.27361		2	52	42	1	1587.7	-68.2309	14/117	pps_pisum_OE_trypsin_rep2.mgf
	Low	VScFNSR	Q43715	1	1	CID	C3(Carbamidomethyl)	25.96	2.72729		2	50	40	1	869.404	12.4815	5/61	pps_pisum_OE_trypsin_rep2.mgf
	Low	RMGQGSSYGAGMK	Q43715	1	1	CID		24.43	4.4353	0.416667	1	51	27	1	1329.57	-25.8665	12/128	pps_pisum_OE_trypsin_rep2.mgf
	Low	mEYAHPYLDGVDNPR	Q43715	1	1	CID	M1(Oxidation)	23.51	7.3462	0.291667	1	52	31	1	1792.77	-15.8181	9/139	pps_pisum_OE_trypsin_rep2.mgf
	Low	NILELAAEIRIPIK	Q43715	1	1	CID		22.73	12.7344	0.26087	1	54	31	1	1592.94	-23.9571	9/144	pps_pisum_OE_trypsin_rep2.mgf
	Low	MAFLQANITRDNTR	Q43715	1	1	CID		22.46	10.3177		3	52		1	1650.73	-63.8398	14/131	pps_pisum_OE_trypsin_rep2.mgf
	Low	HQLTVTK	Q43715;B9G922	10	2	CID		21.69	8.5498	0.136364	1	51	32	1	826.443	-42.0791	9/63	pps_pisum_OE_trypsin_rep2.mgf
	Low	FTYGLVmEEIITR	Q43715	1	1	CID	M7(Oxidation)	19.93	28.1979	0.1	1	54	31	1	1587.79	-13.6097	6/117	pps_pisum_OE_trypsin_rep2.mgf
	Low	IEFFRR	Q43715	1	1	CID		19.05	18.4456		6	51	34	1	867.471	-14.7109	5/46	pps_pisum_OE_trypsin_rep2.mgf
	Low	DMLAEQGR	Q43715	1	1	CID		18.45	25.0471	0	1	52	31	1	919.418	-13.1619	4/71	pps_pisum_OE_trypsin_rep2.mgf
	Low	NILELAAEIR	Q43715	1	1	CID		18.45	25.3443		2	52	30	1	1141.66	2.13373	12/100	pps_pisum_OE_trypsin_rep2.mgf
	Low	ISSARPcLLPTSVHEEIK	Q43715	1	1	CID	C7(Carbamidomethyl)	16.29	54.8956	0.125	1	53	27	1	2036.94	-69.0375	10/192	pps_pisum_OE_trypsin_rep2.mgf
	Low	ISDILFFDR	Q43715	1	1	CID		15.57	54.9353	0.3125	1	53	24	1	1125.6	7.98422	5/77	pps_pisum_OE_trypsin_rep2.mgf
	Low	ISSARPcLLPTSVHEEIKDmLAEQGR	Q43715	1	1	CID	C7(Carbamidomethyl), M20(Oxidation)	13.59	87.7451		2	53	27	1	2953.26	-76.7458	8/287	pps_pisum_OE_trypsin_rep2.mgf
	Low	LSPVFTGGPGVDEVPSIWVDR	Q43715	1	1	CID		12.31	145.386		7	54	27	1	2227.13	-2.69038	8/197	pps_pisum_OE_trypsin_rep2.mgf
Q33245	36.34	13	13	465	51.557	6.58057	413.65	Ribulose bisphosphate carboxylase large chain (Fragment) OS=Ulmus alata GN=rbcL PE=3 SV=1 - [RBL_ULMAL]
	Confidence Icon	Sequence	Protein Accessions	# Proteins	# Protein Groups	Activation Type	Modifications	IonScore	Exp Value	Δ Score	Rank	Identity High	Homology Threshold	Charge	m/z [Da]	ΔM [ppm]	Ions Matched	Spectrum File
	High	VTPQPGVPPEEAGAAVAAESSTGTWTTVWTDGLTSLDR	P36484;Q33245;Q32800;Q6RIC2;Q9TJY5;Q32816;P94086;Q33514;P94048;P93976;P94068;Q9GD57;Q33496;Q33268;Q8HUZ7;Q36683;A8DPF0;Q33620;D2CN03;P92468;P94039;P94042;D6C5Z0;O63185;Q9TI00;Q33089;P92469;O98659;Q8WKU6;Q37357;Q8HT77;A5X4I3;P94074;A5X4L3;Q6LA00;D8V9E6;E5KUU8;Q8HUY5;Q39288;Q8MAK2;Q52TF4;Q8MCX9;Q5DK06;B5U0R6;A3KLW4;Q6SSI3;O98549;P04717;Q14EN2;Q9MSR5;Q9GDQ1;Q31870;O19812;Q36650;Q9GEN2;Q6JXR8;Q15JC1;…	13123	185	CID		118.87	3.25774e-09		5	54		1	3854.61	-67.9603	25/435	pps_pisum_OE_trypsin_rep2.mgf
	High	GHYLNATAGTcEEMIKR	P36484;Q33245;Q6RIC2;Q9TJY5;Q32816;Q9GD57;Q33527;A8DPE5;A8DPF8;Q33268;Q8HUZ7;Q36683;Q8MAK6;D2CN03;P94039;O63185;Q9TI00;Q8HDA1;P94046;P92469;Q8WKU6;B7P0F0;Q36637;Q37357;Q9GDQ2;Q8HT77;Q33323;A5X4L3;Q6LA00;E5KUU8;Q8HUY5;Q39288;Q37269;Q8MCX9;Q8HVG8;A3KLW4;Q3MKL9;P31184;Q14EN2;Q9MSR5;Q8WHV7;Q31870;O19812;Q36650;Q5GLI7;Q4VI97;Q15JC1;B8YHH9;Q9GEQ3;Q9MV63;Q4VIC7;A4GE24;B8PRM8;D5FUM3;D6MYJ0;Q8MEB1;Q8HUX3;…	7090	147	CID	C11(Carbamidomethyl)	117.08	4.21367e-09		3	53		1	1950.82	-47.1725	14/168	pps_pisum_OE_trypsin_rep2.mgf
	High	SQAETGEIKGHYLNATAGTcEEMIKR	Q33245;Q9GD57;A8DPE5;Q8HUZ7;A5X4L3;Q14EN2;Q31870;O19812;A4GE24;Q8HUX3;Q3T5L5;Q9GGE6;Q3T5K8;Q8WHH7;Q37279;Q8HUX6;Q9MUG1;A4KC75;B8Q461;A5X4B3;Q31921;C7A605;Q539W8;Q37362;Q6DUM3;Q3T5A4;Q31932;Q4QST0;Q4QSS5	921	29	CID	C20(Carbamidomethyl)	97.47	3.1486e-07		3	52		1	2894.16	-74.1649	15/294	pps_pisum_OE_trypsin_rep2.mgf
	High	LSGGDHIHAGTVVGK	Q33245;Q8HT56;Q32816;O63121;Q8HUZ7;D6C5Z0;O63185;Q1A5W2;Q33323;Q8HUY5;D2KUW9;D2KUU7;Q8MAK2;Q3MKL9;P04717;Q9MSR5;O19812;Q8MAT5;Q36650;Q4VI97;Q9BB40;Q8MG96;A5X4C4;D0Q0K2;Q6JXN8;Q4VIC2;Q33198;Q24LL2;Q24LK3;A4V8H9;Q4VI79;A5H767;O98353;Q8MAN3;Q8HTE8;Q8MCW9;O98359;A8JY23;C0J398;Q9GEE4;Q5J8V6;Q50L46;A5X4B3;Q687I2;Q6JXX4;D2KUX1;E2D4M8;Q95631;Q32087;O98324;Q9XQI4;O98354;Q646J9;Q6YLR1;A2VAS8;A4ZUF4;Q5UV68;…	3408	61	CID		96.77	5.75583e-07		3	54		1	1447.71	-37.3495	10/134	pps_pisum_OE_trypsin_rep2.mgf
	High	TFQGPPHGIQVER	Q33245;Q32800;Q6RIC2;Q9TJY5;Q8MAK5;Q8HT56;O63121;P94086;Q33514;P93976;P94068;Q9GD57;Q9TKH0;Q33527;A8DPE5;A8DPF8;Q33496;Q33268;Q8HUZ7;O20266;Q36683;A8DPF0;O63147;Q8MAK6;D2CN03;P92468;D6C5Z0;O63185;Q9TI00;Q9GGC2;P94046;P92469;O98659;P94038;Q36657;Q8WKU6;Q37357;Q9GE67;Q9GDQ2;Q1A5W2;Q8HT77;A5X4I3;P94074;Q33323;A5X4L3;Q6LA00;D8V9E6;E5KUU8;D2KUW9;D2KUU7;P31184;P28413;P28429;P04717;Q14EN2;Q9MSR5;Q8WHV7;…	19129	271	CID		94.3	1.46651e-06		5	56		1	1465.74	-11.2333	10/139	pps_pisum_OE_trypsin_rep2.mgf
	High	GGLDFTKDDENVNSQPFMR	P36484;Q33245;Q32800;Q9TJY5;Q8MAK5;Q8HT56;Q32816;O63121;P94086;P94048;P93976;P94068;Q9GD57;Q33527;A8DPE5;A8DPF8;Q33496;P94025;Q8HUZ7;O20266;Q36683;A8DPF0;O63147;Q33620;Q8MAK6;D2CN03;P92468;P94039;P94042;D6C5Z0;Q9TI00;Q8HDA1;Q33089;Q9GGC2;P94046;P92469;O98659;P94038;Q36657;B7P0F0;Q36637;Q37357;Q9GE67;Q9GDQ2;Q1A5W2;Q8HT77;A5X4I3;P94074;Q33323;A5X4L3;D8V9E6;E5KUU8;Q8HUY5;D2KUW9;D2KUU7;Q39288;Q37269;…	22231	284	CID		71.32	0.000160804		4	53		1	2169.85	-64.4614	13/193	pps_pisum_OE_trypsin_rep2.mgf
	High	VALEAcVKAR	P36484;Q33245;Q32800;Q6RIC2;Q9TJY5;Q8MAK5;Q8HT56;Q32816;O63121;P94086;Q33514;P94048;P93976;P94068;Q9GD57;Q9TKH0;Q33527;A8DPE5;A8DPF8;Q33496;Q33268;P94025;Q8HUZ7;O20266;Q36683;A8DPF0;O63147;Q33620;Q8MAK6;D2CN03;P92468;P94039;P94042;D6C5Z0;O63185;Q9TI00;Q8HDA1;Q33089;Q9GGC2;P94046;P92469;O98659;P94038;Q36657;Q8WKU6	1195	45	CID	C6(Carbamidomethyl)	68.52	0.00046834	0	1	55		1	1116.57	-43.1889	9/82	pps_pisum_OE_trypsin_rep2.mgf
	High	DNGLLLHIHR	P36484;Q33245;Q32800;Q6RIC2;Q9TJY5;Q8MAK5;Q8HT56;Q32816;Q33514;P94068;Q9GD57;Q9TKH0;Q33527;A8DPE5;A8DPF8;Q33496;Q33268;P94025;Q8HUZ7;Q36683;A8DPF0;O63147;Q33620;Q8MAK6;D2CN03;P92468;D6C5Z0;O63185;Q8HDA1;Q33089;P94046;P92469;O98659;P94038;Q8WKU6;B7P0F0;Q36637;Q37357;Q9GDQ2;Q1A5W2;Q32496;Q8HT77;A5X4I3;P94074;Q33323;A5X4L3;Q6LA00;D8V9E6;E5KUU8;Q8HUY5;D2KUW9;D2KUU7;Q39288;Q37269;E0DA51;Q52TF4;Q8MCX9;…	20168	301	CID		63.99	0.00145975		5	55		1	1187.61	-44.5378	13/97	pps_pisum_OE_trypsin_rep2.mgf
	High	YGRPLLGcTIKPK	P36484;Q33245;Q32800;Q6RIC2;Q8MAK5;Q8HT56;Q32816;O63121;P94086;Q33514;P94048;P94068;Q9GD57;Q9TKH0;A8DPE5;A8DPF8;Q33496;Q33268;P94025;Q8HUZ7;O20266;A8DPF0;O63147;Q33620;Q8MAK6;D2CN03;P92468;P94039;P94042;D6C5Z0;O63185;Q9TI00;Q33089;Q9GGC2;P94046;P92469;O98659;P94038;Q36657;Q8WKU6;Q36637;Q37357;Q9GE67;Q1A5W2;Q8HT77;A5X4I3;P94074;Q33323;A5X4L3;Q6LA00;D8V9E6;E5KUU8;D2KUW9;D2KUU7;Q39288;Q37269;E0DA51;…	22107	281	CID	C8(Carbamidomethyl)	63.71	0.00169858		4	56		1	1502.81	-27.9778	16/120	pps_pisum_OE_trypsin_rep2.mgf
	Low	EITLGFVDLLR	Q33245;Q6RIC2;Q8HUZ7;Q8MAK6;D2CN03;D6C5Z0;Q8HDA1;A5X4I3;A5X4L3;E0DA51;Q8MAK2;Q8MCX9;P31184;P28429;P04717;Q14EN2;O19812;Q8MAT5;Q36650;Q4VI97;C3S8V4;D1KWX9;Q9GEQ3;Q8WGV6;Q9TID2;Q8ME69;O47068;Q9MV63;O78309;Q4VIC7;A4F4H5;B8PRM8;C0J9S0;C7AQR7;D0Q0K2;B3SHH2;Q8MEB1;P92360;Q8HUX3;Q3T5L5;Q4VIC2;C7AQV0;Q39972;Q8MFT9;B8PRN3;Q33198;O98900;Q9MT32;Q9GEN9;O47272;Q8MG08;O20245;A4V8H9;C3RXH1;Q6A161;Q32750;Q33051;…	4915	121	CID		47.13	0.0519358		5	54		1	1275.72	-5.12326	9/97	pps_pisum_OE_trypsin_rep2.mgf
	Low	DDENVNSQPFMR	P36484;Q33245;Q32800;Q9TJY5;Q8MAK5;Q8HT56;Q32816;O63121;P94086;P94048;P93976;P94068;Q9GD57;Q33527;A8DPE5;A8DPF8;Q33496;P94025;Q8HUZ7;O20266;Q36683;A8DPF0;O63147;Q33620;Q8MAK6;D2CN03;P92468;P94039;P94042;D6C5Z0;Q9TI00;Q8HDA1;Q33089;Q9GGC2;P94046;P92469;O98659;P94038;Q36657;B7P0F0;Q36637;Q37357;Q9GE67;Q9GDQ2;Q1A5W2;Q8HT77;A5X4I3;P94074;Q33323;A5X4L3;D8V9E6;E5KUU8;Q8HUY5;D2KUW9;D2KUU7;Q39288;Q37269;…	22503	297	CID		35.13	0.694412		2	53	32	1	1451.57	-33.096	10/121	pps_pisum_OE_trypsin_rep2.mgf
	Low	AVYEcLR	P36484;Q33245;Q8MAK5;Q8HT56;Q32816;O63121;P94086;Q33514;P93976;P94068;Q9GD57;Q33527;A8DPE5;A8DPF8;Q33496;O20266;Q36683;A8DPF0;O63147;Q33620;Q8MAK6;D2CN03;P92468;P94042;D6C5Z0;O63185;Q9TI00;Q8HDA1;Q9GGC2;P94046;P92469;O98659;P94038;Q36657;Q8WKU6;B7P0F0;Q36637;Q37357;Q9GE67;Q9GDQ2;Q1A5W2;Q8HT77;A5X4I3;P94074;Q33323;A5X4L3;D8V9E6;E5KUU8;Q8HUY5;D2KUW9;D2KUU7;Q37269;E0DA51;Q8MAK2;Q52TF4;Q95B00;Q5DK06;…	21444	287	CID	C5(Carbamidomethyl)	33.41	1.27462	0	1	54	46	1	910.436	-10.4733	5/51	pps_pisum_OE_trypsin_rep2.mgf
	Low	NHGMHFR	P36484;Q33245;Q32800;Q6RIC2;Q9TJY5;Q8MAK5;Q8HT56;Q32816;O63121;P94086;Q33514;P94048;P93976;Q33527;A8DPE5;A8DPF8;Q33496;Q33268;P94025;O20266;Q36683;A8DPF0;O63147;Q33620;D2CN03;P92468;P94039;P94042;O63185;Q9TI00;Q8HDA1;Q33089;P92469;P94038;Q36657;Q8WKU6;B7P0F0;Q36637;Q37357;Q9GDQ2;Q1A5W2;Q8HT77;A5X4I3;P94074;Q33323;A5X4L3;Q6LA00;D8V9E6;Q8HUY5;D2KUW9;Q39288;Q37269;E0DA51;Q52TF4;Q8MCX9;A7VJY7;Q95B00;…	14978	231	CID		21.84	13.3781	0	1	53	32	1	898.429	21.5276	5/68	pps_pisum_OE_trypsin_rep2.mgf
Q8HUZ7	34.62	12	12	468	51.7398	6.58057	413.65	Ribulose-1,5-bisphosphate carboxylase large subunit (Fragment) OS=Ulmus americana GN=rbcL PE=3 SV=1 - [Q8HUZ7_ULMAM]
	Confidence Icon	Sequence	Protein Accessions	# Proteins	# Protein Groups	Activation Type	Modifications	IonScore	Exp Value	Δ Score	Rank	Identity High	Homology Threshold	Charge	m/z [Da]	ΔM [ppm]	Ions Matched	Spectrum File
	High	VTPQPGVPPEEAGAAVAAESSTGTWTTVWTDGLTSLDR	P36484;Q33245;Q32800;Q6RIC2;Q9TJY5;Q32816;P94086;Q33514;P94048;P93976;P94068;Q9GD57;Q33496;Q33268;Q8HUZ7;Q36683;A8DPF0;Q33620;D2CN03;P92468;P94039;P94042;D6C5Z0;O63185;Q9TI00;Q33089;P92469;O98659;Q8WKU6;Q37357;Q8HT77;A5X4I3;P94074;A5X4L3;Q6LA00;D8V9E6;E5KUU8;Q8HUY5;Q39288;Q8MAK2;Q52TF4;Q8MCX9;Q5DK06;B5U0R6;A3KLW4;Q6SSI3;O98549;P04717;Q14EN2;Q9MSR5;Q9GDQ1;Q31870;O19812;Q36650;Q9GEN2;Q6JXR8;Q15JC1;…	13123	185	CID		118.87	3.25774e-09		5	54		1	3854.61	-67.9603	25/435	pps_pisum_OE_trypsin_rep2.mgf
	High	GHYLNATAGTcEEMIKR	P36484;Q33245;Q6RIC2;Q9TJY5;Q32816;Q9GD57;Q33527;A8DPE5;A8DPF8;Q33268;Q8HUZ7;Q36683;Q8MAK6;D2CN03;P94039;O63185;Q9TI00;Q8HDA1;P94046;P92469;Q8WKU6;B7P0F0;Q36637;Q37357;Q9GDQ2;Q8HT77;Q33323;A5X4L3;Q6LA00;E5KUU8;Q8HUY5;Q39288;Q37269;Q8MCX9;Q8HVG8;A3KLW4;Q3MKL9;P31184;Q14EN2;Q9MSR5;Q8WHV7;Q31870;O19812;Q36650;Q5GLI7;Q4VI97;Q15JC1;B8YHH9;Q9GEQ3;Q9MV63;Q4VIC7;A4GE24;B8PRM8;D5FUM3;D6MYJ0;Q8MEB1;Q8HUX3;…	7090	147	CID	C11(Carbamidomethyl)	117.08	4.21367e-09		3	53		1	1950.82	-47.1725	14/168	pps_pisum_OE_trypsin_rep2.mgf
	High	SQAETGEIKGHYLNATAGTcEEMIKR	Q33245;Q9GD57;A8DPE5;Q8HUZ7;A5X4L3;Q14EN2;Q31870;O19812;A4GE24;Q8HUX3;Q3T5L5;Q9GGE6;Q3T5K8;Q8WHH7;Q37279;Q8HUX6;Q9MUG1;A4KC75;B8Q461;A5X4B3;Q31921;C7A605;Q539W8;Q37362;Q6DUM3;Q3T5A4;Q31932;Q4QST0;Q4QSS5	921	29	CID	C20(Carbamidomethyl)	97.47	3.1486e-07		3	52		1	2894.16	-74.1649	15/294	pps_pisum_OE_trypsin_rep2.mgf
	High	LSGGDHIHAGTVVGK	Q33245;Q8HT56;Q32816;O63121;Q8HUZ7;D6C5Z0;O63185;Q1A5W2;Q33323;Q8HUY5;D2KUW9;D2KUU7;Q8MAK2;Q3MKL9;P04717;Q9MSR5;O19812;Q8MAT5;Q36650;Q4VI97;Q9BB40;Q8MG96;A5X4C4;D0Q0K2;Q6JXN8;Q4VIC2;Q33198;Q24LL2;Q24LK3;A4V8H9;Q4VI79;A5H767;O98353;Q8MAN3;Q8HTE8;Q8MCW9;O98359;A8JY23;C0J398;Q9GEE4;Q5J8V6;Q50L46;A5X4B3;Q687I2;Q6JXX4;D2KUX1;E2D4M8;Q95631;Q32087;O98324;Q9XQI4;O98354;Q646J9;Q6YLR1;A2VAS8;A4ZUF4;Q5UV68;…	3408	61	CID		96.77	5.75583e-07		3	54		1	1447.71	-37.3495	10/134	pps_pisum_OE_trypsin_rep2.mgf
	High	TFQGPPHGIQVER	Q33245;Q32800;Q6RIC2;Q9TJY5;Q8MAK5;Q8HT56;O63121;P94086;Q33514;P93976;P94068;Q9GD57;Q9TKH0;Q33527;A8DPE5;A8DPF8;Q33496;Q33268;Q8HUZ7;O20266;Q36683;A8DPF0;O63147;Q8MAK6;D2CN03;P92468;D6C5Z0;O63185;Q9TI00;Q9GGC2;P94046;P92469;O98659;P94038;Q36657;Q8WKU6;Q37357;Q9GE67;Q9GDQ2;Q1A5W2;Q8HT77;A5X4I3;P94074;Q33323;A5X4L3;Q6LA00;D8V9E6;E5KUU8;D2KUW9;D2KUU7;P31184;P28413;P28429;P04717;Q14EN2;Q9MSR5;Q8WHV7;…	19129	271	CID		94.3	1.46651e-06		5	56		1	1465.74	-11.2333	10/139	pps_pisum_OE_trypsin_rep2.mgf
	High	GGLDFTKDDENVNSQPFMR	P36484;Q33245;Q32800;Q9TJY5;Q8MAK5;Q8HT56;Q32816;O63121;P94086;P94048;P93976;P94068;Q9GD57;Q33527;A8DPE5;A8DPF8;Q33496;P94025;Q8HUZ7;O20266;Q36683;A8DPF0;O63147;Q33620;Q8MAK6;D2CN03;P92468;P94039;P94042;D6C5Z0;Q9TI00;Q8HDA1;Q33089;Q9GGC2;P94046;P92469;O98659;P94038;Q36657;B7P0F0;Q36637;Q37357;Q9GE67;Q9GDQ2;Q1A5W2;Q8HT77;A5X4I3;P94074;Q33323;A5X4L3;D8V9E6;E5KUU8;Q8HUY5;D2KUW9;D2KUU7;Q39288;Q37269;…	22231	284	CID		71.32	0.000160804		4	53		1	2169.85	-64.4614	13/193	pps_pisum_OE_trypsin_rep2.mgf
	High	VALEAcVKAR	P36484;Q33245;Q32800;Q6RIC2;Q9TJY5;Q8MAK5;Q8HT56;Q32816;O63121;P94086;Q33514;P94048;P93976;P94068;Q9GD57;Q9TKH0;Q33527;A8DPE5;A8DPF8;Q33496;Q33268;P94025;Q8HUZ7;O20266;Q36683;A8DPF0;O63147;Q33620;Q8MAK6;D2CN03;P92468;P94039;P94042;D6C5Z0;O63185;Q9TI00;Q8HDA1;Q33089;Q9GGC2;P94046;P92469;O98659;P94038;Q36657;Q8WKU6	1195	45	CID	C6(Carbamidomethyl)	68.52	0.00046834	0	1	55		1	1116.57	-43.1889	9/82	pps_pisum_OE_trypsin_rep2.mgf
	High	DNGLLLHIHR	P36484;Q33245;Q32800;Q6RIC2;Q9TJY5;Q8MAK5;Q8HT56;Q32816;Q33514;P94068;Q9GD57;Q9TKH0;Q33527;A8DPE5;A8DPF8;Q33496;Q33268;P94025;Q8HUZ7;Q36683;A8DPF0;O63147;Q33620;Q8MAK6;D2CN03;P92468;D6C5Z0;O63185;Q8HDA1;Q33089;P94046;P92469;O98659;P94038;Q8WKU6;B7P0F0;Q36637;Q37357;Q9GDQ2;Q1A5W2;Q32496;Q8HT77;A5X4I3;P94074;Q33323;A5X4L3;Q6LA00;D8V9E6;E5KUU8;Q8HUY5;D2KUW9;D2KUU7;Q39288;Q37269;E0DA51;Q52TF4;Q8MCX9;…	20168	301	CID		63.99	0.00145975		5	55		1	1187.61	-44.5378	13/97	pps_pisum_OE_trypsin_rep2.mgf
	High	YGRPLLGcTIKPK	P36484;Q33245;Q32800;Q6RIC2;Q8MAK5;Q8HT56;Q32816;O63121;P94086;Q33514;P94048;P94068;Q9GD57;Q9TKH0;A8DPE5;A8DPF8;Q33496;Q33268;P94025;Q8HUZ7;O20266;A8DPF0;O63147;Q33620;Q8MAK6;D2CN03;P92468;P94039;P94042;D6C5Z0;O63185;Q9TI00;Q33089;Q9GGC2;P94046;P92469;O98659;P94038;Q36657;Q8WKU6;Q36637;Q37357;Q9GE67;Q1A5W2;Q8HT77;A5X4I3;P94074;Q33323;A5X4L3;Q6LA00;D8V9E6;E5KUU8;D2KUW9;D2KUU7;Q39288;Q37269;E0DA51;…	22107	281	CID	C8(Carbamidomethyl)	63.71	0.00169858		4	56		1	1502.81	-27.9778	16/120	pps_pisum_OE_trypsin_rep2.mgf
	Low	EITLGFVDLLR	Q33245;Q6RIC2;Q8HUZ7;Q8MAK6;D2CN03;D6C5Z0;Q8HDA1;A5X4I3;A5X4L3;E0DA51;Q8MAK2;Q8MCX9;P31184;P28429;P04717;Q14EN2;O19812;Q8MAT5;Q36650;Q4VI97;C3S8V4;D1KWX9;Q9GEQ3;Q8WGV6;Q9TID2;Q8ME69;O47068;Q9MV63;O78309;Q4VIC7;A4F4H5;B8PRM8;C0J9S0;C7AQR7;D0Q0K2;B3SHH2;Q8MEB1;P92360;Q8HUX3;Q3T5L5;Q4VIC2;C7AQV0;Q39972;Q8MFT9;B8PRN3;Q33198;O98900;Q9MT32;Q9GEN9;O47272;Q8MG08;O20245;A4V8H9;C3RXH1;Q6A161;Q32750;Q33051;…	4915	121	CID		47.13	0.0519358		5	54		1	1275.72	-5.12326	9/97	pps_pisum_OE_trypsin_rep2.mgf
	Low	DDENVNSQPFMR	P36484;Q33245;Q32800;Q9TJY5;Q8MAK5;Q8HT56;Q32816;O63121;P94086;P94048;P93976;P94068;Q9GD57;Q33527;A8DPE5;A8DPF8;Q33496;P94025;Q8HUZ7;O20266;Q36683;A8DPF0;O63147;Q33620;Q8MAK6;D2CN03;P92468;P94039;P94042;D6C5Z0;Q9TI00;Q8HDA1;Q33089;Q9GGC2;P94046;P92469;O98659;P94038;Q36657;B7P0F0;Q36637;Q37357;Q9GE67;Q9GDQ2;Q1A5W2;Q8HT77;A5X4I3;P94074;Q33323;A5X4L3;D8V9E6;E5KUU8;Q8HUY5;D2KUW9;D2KUU7;Q39288;Q37269;…	22503	297	CID		35.13	0.694412		2	53	32	1	1451.57	-33.096	10/121	pps_pisum_OE_trypsin_rep2.mgf
	Low	AVYxcLR	Q8HUZ7;Q9MV63;Q8HVI7;A8JY23;Q32515	10	5	CID	X4(E), C5(Carbamidomethyl)	33.41	1.27462		4	54	46	1	910.436	-10.4733	5/56	pps_pisum_OE_trypsin_rep2.mgf
O19812	39.3	13	13	430	47.591	6.80029	413.65	Ribulose-1, 5-bisphosphate carboxylase/oxygenase large subunit (Fragment) OS=Aphananthe aspera GN=rbcL PE=3 SV=1 - [O19812_9ROSA]
	Confidence Icon	Sequence	Protein Accessions	# Proteins	# Protein Groups	Activation Type	Modifications	IonScore	Exp Value	Δ Score	Rank	Identity High	Homology Threshold	Charge	m/z [Da]	ΔM [ppm]	Ions Matched	Spectrum File
	High	VTPQPGVPPEEAGAAVAAESSTGTWTTVWTDGLTSLDR	P36484;Q33245;Q32800;Q6RIC2;Q9TJY5;Q32816;P94086;Q33514;P94048;P93976;P94068;Q9GD57;Q33496;Q33268;Q8HUZ7;Q36683;A8DPF0;Q33620;D2CN03;P92468;P94039;P94042;D6C5Z0;O63185;Q9TI00;Q33089;P92469;O98659;Q8WKU6;Q37357;Q8HT77;A5X4I3;P94074;A5X4L3;Q6LA00;D8V9E6;E5KUU8;Q8HUY5;Q39288;Q8MAK2;Q52TF4;Q8MCX9;Q5DK06;B5U0R6;A3KLW4;Q6SSI3;O98549;P04717;Q14EN2;Q9MSR5;Q9GDQ1;Q31870;O19812;Q36650;Q9GEN2;Q6JXR8;Q15JC1;…	13123	185	CID		118.87	3.25774e-09		5	54		1	3854.61	-67.9603	25/435	pps_pisum_OE_trypsin_rep2.mgf
	High	GHYLNATAGTcEEMIKR	P36484;Q33245;Q6RIC2;Q9TJY5;Q32816;Q9GD57;Q33527;A8DPE5;A8DPF8;Q33268;Q8HUZ7;Q36683;Q8MAK6;D2CN03;P94039;O63185;Q9TI00;Q8HDA1;P94046;P92469;Q8WKU6;B7P0F0;Q36637;Q37357;Q9GDQ2;Q8HT77;Q33323;A5X4L3;Q6LA00;E5KUU8;Q8HUY5;Q39288;Q37269;Q8MCX9;Q8HVG8;A3KLW4;Q3MKL9;P31184;Q14EN2;Q9MSR5;Q8WHV7;Q31870;O19812;Q36650;Q5GLI7;Q4VI97;Q15JC1;B8YHH9;Q9GEQ3;Q9MV63;Q4VIC7;A4GE24;B8PRM8;D5FUM3;D6MYJ0;Q8MEB1;Q8HUX3;…	7090	147	CID	C11(Carbamidomethyl)	117.08	4.21367e-09		3	53		1	1950.82	-47.1725	14/168	pps_pisum_OE_trypsin_rep2.mgf
	High	SQAETGEIKGHYLNATAGTcEEMIKR	Q33245;Q9GD57;A8DPE5;Q8HUZ7;A5X4L3;Q14EN2;Q31870;O19812;A4GE24;Q8HUX3;Q3T5L5;Q9GGE6;Q3T5K8;Q8WHH7;Q37279;Q8HUX6;Q9MUG1;A4KC75;B8Q461;A5X4B3;Q31921;C7A605;Q539W8;Q37362;Q6DUM3;Q3T5A4;Q31932;Q4QST0;Q4QSS5	921	29	CID	C20(Carbamidomethyl)	97.47	3.1486e-07		3	52		1	2894.16	-74.1649	15/294	pps_pisum_OE_trypsin_rep2.mgf
	High	LSGGDHIHAGTVVGK	Q33245;Q8HT56;Q32816;O63121;Q8HUZ7;D6C5Z0;O63185;Q1A5W2;Q33323;Q8HUY5;D2KUW9;D2KUU7;Q8MAK2;Q3MKL9;P04717;Q9MSR5;O19812;Q8MAT5;Q36650;Q4VI97;Q9BB40;Q8MG96;A5X4C4;D0Q0K2;Q6JXN8;Q4VIC2;Q33198;Q24LL2;Q24LK3;A4V8H9;Q4VI79;A5H767;O98353;Q8MAN3;Q8HTE8;Q8MCW9;O98359;A8JY23;C0J398;Q9GEE4;Q5J8V6;Q50L46;A5X4B3;Q687I2;Q6JXX4;D2KUX1;E2D4M8;Q95631;Q32087;O98324;Q9XQI4;O98354;Q646J9;Q6YLR1;A2VAS8;A4ZUF4;Q5UV68;…	3408	61	CID		96.77	5.75583e-07		3	54		1	1447.71	-37.3495	10/134	pps_pisum_OE_trypsin_rep2.mgf
	High	TFQGPPHGIQVER	Q33245;Q32800;Q6RIC2;Q9TJY5;Q8MAK5;Q8HT56;O63121;P94086;Q33514;P93976;P94068;Q9GD57;Q9TKH0;Q33527;A8DPE5;A8DPF8;Q33496;Q33268;Q8HUZ7;O20266;Q36683;A8DPF0;O63147;Q8MAK6;D2CN03;P92468;D6C5Z0;O63185;Q9TI00;Q9GGC2;P94046;P92469;O98659;P94038;Q36657;Q8WKU6;Q37357;Q9GE67;Q9GDQ2;Q1A5W2;Q8HT77;A5X4I3;P94074;Q33323;A5X4L3;Q6LA00;D8V9E6;E5KUU8;D2KUW9;D2KUU7;P31184;P28413;P28429;P04717;Q14EN2;Q9MSR5;Q8WHV7;…	19129	271	CID		94.3	1.46651e-06		5	56		1	1465.74	-11.2333	10/139	pps_pisum_OE_trypsin_rep2.mgf
	High	GGLDFTKDDENVNSQPFMR	P36484;Q33245;Q32800;Q9TJY5;Q8MAK5;Q8HT56;Q32816;O63121;P94086;P94048;P93976;P94068;Q9GD57;Q33527;A8DPE5;A8DPF8;Q33496;P94025;Q8HUZ7;O20266;Q36683;A8DPF0;O63147;Q33620;Q8MAK6;D2CN03;P92468;P94039;P94042;D6C5Z0;Q9TI00;Q8HDA1;Q33089;Q9GGC2;P94046;P92469;O98659;P94038;Q36657;B7P0F0;Q36637;Q37357;Q9GE67;Q9GDQ2;Q1A5W2;Q8HT77;A5X4I3;P94074;Q33323;A5X4L3;D8V9E6;E5KUU8;Q8HUY5;D2KUW9;D2KUU7;Q39288;Q37269;…	22231	284	CID		71.32	0.000160804		4	53		1	2169.85	-64.4614	13/193	pps_pisum_OE_trypsin_rep2.mgf
	High	VALEAcVQAR	D2KUW9;D2KUU7;Q39288;Q37269;E0DA51;Q8MAK2;Q52TF4;Q8HVG8;Q6SSI3;O98549;Q3MKL9;P31184;P28429;P04717;Q9MSR5;Q8WHV7;Q9GDQ1;O19812;Q8MAT5;Q9GEN2;Q6JXR8;Q5GLI7;Q4VI97;Q15JC1;B8YHH9;C3S8V4;D1KWX9;Q9BB40;Q9GEQ3;Q8WGV6;Q9TID2;Q8MDK1;Q8MG96;O47068;Q9MV63;O78309;Q4VIC7;A1XM40;A4GE24;A5X4C4;B8PRM8;C0J9S0;C7A5Z3;C7AQR7;D0Q0K2;D5FUM3;D6MYJ0;B3SHH2;Q37283;Q8MEB1;Q8HUX3;Q6L9X2;Q6JXN8;Q3T5L5;Q4VIC2;C7AQV0;Q39972;…	14779	225	CID	C6(Carbamidomethyl)	68.52	0.00046834		9	55		1	1116.57	-10.5981	9/82	pps_pisum_OE_trypsin_rep2.mgf
	High	DNGLLLHIHR	P36484;Q33245;Q32800;Q6RIC2;Q9TJY5;Q8MAK5;Q8HT56;Q32816;Q33514;P94068;Q9GD57;Q9TKH0;Q33527;A8DPE5;A8DPF8;Q33496;Q33268;P94025;Q8HUZ7;Q36683;A8DPF0;O63147;Q33620;Q8MAK6;D2CN03;P92468;D6C5Z0;O63185;Q8HDA1;Q33089;P94046;P92469;O98659;P94038;Q8WKU6;B7P0F0;Q36637;Q37357;Q9GDQ2;Q1A5W2;Q32496;Q8HT77;A5X4I3;P94074;Q33323;A5X4L3;Q6LA00;D8V9E6;E5KUU8;Q8HUY5;D2KUW9;D2KUU7;Q39288;Q37269;E0DA51;Q52TF4;Q8MCX9;…	20168	301	CID		63.99	0.00145975		5	55		1	1187.61	-44.5378	13/97	pps_pisum_OE_trypsin_rep2.mgf
	High	YGRPLLGcTIKPK	P36484;Q33245;Q32800;Q6RIC2;Q8MAK5;Q8HT56;Q32816;O63121;P94086;Q33514;P94048;P94068;Q9GD57;Q9TKH0;A8DPE5;A8DPF8;Q33496;Q33268;P94025;Q8HUZ7;O20266;A8DPF0;O63147;Q33620;Q8MAK6;D2CN03;P92468;P94039;P94042;D6C5Z0;O63185;Q9TI00;Q33089;Q9GGC2;P94046;P92469;O98659;P94038;Q36657;Q8WKU6;Q36637;Q37357;Q9GE67;Q1A5W2;Q8HT77;A5X4I3;P94074;Q33323;A5X4L3;Q6LA00;D8V9E6;E5KUU8;D2KUW9;D2KUU7;Q39288;Q37269;E0DA51;…	22107	281	CID	C8(Carbamidomethyl)	63.71	0.00169858		4	56		1	1502.81	-27.9778	16/120	pps_pisum_OE_trypsin_rep2.mgf
	Low	EITLGFVDLLR	Q33245;Q6RIC2;Q8HUZ7;Q8MAK6;D2CN03;D6C5Z0;Q8HDA1;A5X4I3;A5X4L3;E0DA51;Q8MAK2;Q8MCX9;P31184;P28429;P04717;Q14EN2;O19812;Q8MAT5;Q36650;Q4VI97;C3S8V4;D1KWX9;Q9GEQ3;Q8WGV6;Q9TID2;Q8ME69;O47068;Q9MV63;O78309;Q4VIC7;A4F4H5;B8PRM8;C0J9S0;C7AQR7;D0Q0K2;B3SHH2;Q8MEB1;P92360;Q8HUX3;Q3T5L5;Q4VIC2;C7AQV0;Q39972;Q8MFT9;B8PRN3;Q33198;O98900;Q9MT32;Q9GEN9;O47272;Q8MG08;O20245;A4V8H9;C3RXH1;Q6A161;Q32750;Q33051;…	4915	121	CID		47.13	0.0519358		5	54		1	1275.72	-5.12326	9/97	pps_pisum_OE_trypsin_rep2.mgf
	Low	DDENVNSQPFMR	P36484;Q33245;Q32800;Q9TJY5;Q8MAK5;Q8HT56;Q32816;O63121;P94086;P94048;P93976;P94068;Q9GD57;Q33527;A8DPE5;A8DPF8;Q33496;P94025;Q8HUZ7;O20266;Q36683;A8DPF0;O63147;Q33620;Q8MAK6;D2CN03;P92468;P94039;P94042;D6C5Z0;Q9TI00;Q8HDA1;Q33089;Q9GGC2;P94046;P92469;O98659;P94038;Q36657;B7P0F0;Q36637;Q37357;Q9GE67;Q9GDQ2;Q1A5W2;Q8HT77;A5X4I3;P94074;Q33323;A5X4L3;D8V9E6;E5KUU8;Q8HUY5;D2KUW9;D2KUU7;Q39288;Q37269;…	22503	297	CID		35.13	0.694412		2	53	32	1	1451.57	-33.096	10/121	pps_pisum_OE_trypsin_rep2.mgf
	Low	AVYEcLR	P36484;Q33245;Q8MAK5;Q8HT56;Q32816;O63121;P94086;Q33514;P93976;P94068;Q9GD57;Q33527;A8DPE5;A8DPF8;Q33496;O20266;Q36683;A8DPF0;O63147;Q33620;Q8MAK6;D2CN03;P92468;P94042;D6C5Z0;O63185;Q9TI00;Q8HDA1;Q9GGC2;P94046;P92469;O98659;P94038;Q36657;Q8WKU6;B7P0F0;Q36637;Q37357;Q9GE67;Q9GDQ2;Q1A5W2;Q8HT77;A5X4I3;P94074;Q33323;A5X4L3;D8V9E6;E5KUU8;Q8HUY5;D2KUW9;D2KUU7;Q37269;E0DA51;Q8MAK2;Q52TF4;Q95B00;Q5DK06;…	21444	287	CID	C5(Carbamidomethyl)	33.41	1.27462	0	1	54	46	1	910.436	-10.4733	5/51	pps_pisum_OE_trypsin_rep2.mgf
	Low	NHGMHFR	P36484;Q33245;Q32800;Q6RIC2;Q9TJY5;Q8MAK5;Q8HT56;Q32816;O63121;P94086;Q33514;P94048;P93976;Q33527;A8DPE5;A8DPF8;Q33496;Q33268;P94025;O20266;Q36683;A8DPF0;O63147;Q33620;D2CN03;P92468;P94039;P94042;O63185;Q9TI00;Q8HDA1;Q33089;P92469;P94038;Q36657;Q8WKU6;B7P0F0;Q36637;Q37357;Q9GDQ2;Q1A5W2;Q8HT77;A5X4I3;P94074;Q33323;A5X4L3;Q6LA00;D8V9E6;Q8HUY5;D2KUW9;Q39288;Q37269;E0DA51;Q52TF4;Q8MCX9;A7VJY7;Q95B00;…	14978	231	CID		21.84	13.3781	0	1	53	32	1	898.429	21.5276	5/68	pps_pisum_OE_trypsin_rep2.mgf
A5X4B3	37.22	13	13	454	50.3552	6.21436	413.65	Ribulose-1,5-bisphosphate carboxylase/oxygenase large subunit (Fragment) OS=Zygosicyos tripartitus GN=rbcL PE=3 SV=1 - [A5X4B3_9ROSI]
	Confidence Icon	Sequence	Protein Accessions	# Proteins	# Protein Groups	Activation Type	Modifications	IonScore	Exp Value	Δ Score	Rank	Identity High	Homology Threshold	Charge	m/z [Da]	ΔM [ppm]	Ions Matched	Spectrum File
	High	VTPQPGVPPEEAGAAVAAESSTGTWTTVWTDGLTSLDR	P36484;Q33245;Q32800;Q6RIC2;Q9TJY5;Q32816;P94086;Q33514;P94048;P93976;P94068;Q9GD57;Q33496;Q33268;Q8HUZ7;Q36683;A8DPF0;Q33620;D2CN03;P92468;P94039;P94042;D6C5Z0;O63185;Q9TI00;Q33089;P92469;O98659;Q8WKU6;Q37357;Q8HT77;A5X4I3;P94074;A5X4L3;Q6LA00;D8V9E6;E5KUU8;Q8HUY5;Q39288;Q8MAK2;Q52TF4;Q8MCX9;Q5DK06;B5U0R6;A3KLW4;Q6SSI3;O98549;P04717;Q14EN2;Q9MSR5;Q9GDQ1;Q31870;O19812;Q36650;Q9GEN2;Q6JXR8;Q15JC1;…	13123	185	CID		118.87	3.25774e-09		5	54		1	3854.61	-67.9603	25/435	pps_pisum_OE_trypsin_rep2.mgf
	High	GHYLNATAGTcEEMIKR	P36484;Q33245;Q6RIC2;Q9TJY5;Q32816;Q9GD57;Q33527;A8DPE5;A8DPF8;Q33268;Q8HUZ7;Q36683;Q8MAK6;D2CN03;P94039;O63185;Q9TI00;Q8HDA1;P94046;P92469;Q8WKU6;B7P0F0;Q36637;Q37357;Q9GDQ2;Q8HT77;Q33323;A5X4L3;Q6LA00;E5KUU8;Q8HUY5;Q39288;Q37269;Q8MCX9;Q8HVG8;A3KLW4;Q3MKL9;P31184;Q14EN2;Q9MSR5;Q8WHV7;Q31870;O19812;Q36650;Q5GLI7;Q4VI97;Q15JC1;B8YHH9;Q9GEQ3;Q9MV63;Q4VIC7;A4GE24;B8PRM8;D5FUM3;D6MYJ0;Q8MEB1;Q8HUX3;…	7090	147	CID	C11(Carbamidomethyl)	117.08	4.21367e-09		3	53		1	1950.82	-47.1725	14/168	pps_pisum_OE_trypsin_rep2.mgf
	High	SQAETGEIKGHYLNATAGTcEEMIKR	Q33245;Q9GD57;A8DPE5;Q8HUZ7;A5X4L3;Q14EN2;Q31870;O19812;A4GE24;Q8HUX3;Q3T5L5;Q9GGE6;Q3T5K8;Q8WHH7;Q37279;Q8HUX6;Q9MUG1;A4KC75;B8Q461;A5X4B3;Q31921;C7A605;Q539W8;Q37362;Q6DUM3;Q3T5A4;Q31932;Q4QST0;Q4QSS5	921	29	CID	C20(Carbamidomethyl)	97.47	3.1486e-07		3	52		1	2894.16	-74.1649	15/294	pps_pisum_OE_trypsin_rep2.mgf
	High	LSGGDHIHAGTVVGK	Q33245;Q8HT56;Q32816;O63121;Q8HUZ7;D6C5Z0;O63185;Q1A5W2;Q33323;Q8HUY5;D2KUW9;D2KUU7;Q8MAK2;Q3MKL9;P04717;Q9MSR5;O19812;Q8MAT5;Q36650;Q4VI97;Q9BB40;Q8MG96;A5X4C4;D0Q0K2;Q6JXN8;Q4VIC2;Q33198;Q24LL2;Q24LK3;A4V8H9;Q4VI79;A5H767;O98353;Q8MAN3;Q8HTE8;Q8MCW9;O98359;A8JY23;C0J398;Q9GEE4;Q5J8V6;Q50L46;A5X4B3;Q687I2;Q6JXX4;D2KUX1;E2D4M8;Q95631;Q32087;O98324;Q9XQI4;O98354;Q646J9;Q6YLR1;A2VAS8;A4ZUF4;Q5UV68;…	3408	61	CID		96.77	5.75583e-07		3	54		1	1447.71	-37.3495	10/134	pps_pisum_OE_trypsin_rep2.mgf
	High	TFQGPPHGIQVER	Q33245;Q32800;Q6RIC2;Q9TJY5;Q8MAK5;Q8HT56;O63121;P94086;Q33514;P93976;P94068;Q9GD57;Q9TKH0;Q33527;A8DPE5;A8DPF8;Q33496;Q33268;Q8HUZ7;O20266;Q36683;A8DPF0;O63147;Q8MAK6;D2CN03;P92468;D6C5Z0;O63185;Q9TI00;Q9GGC2;P94046;P92469;O98659;P94038;Q36657;Q8WKU6;Q37357;Q9GE67;Q9GDQ2;Q1A5W2;Q8HT77;A5X4I3;P94074;Q33323;A5X4L3;Q6LA00;D8V9E6;E5KUU8;D2KUW9;D2KUU7;P31184;P28413;P28429;P04717;Q14EN2;Q9MSR5;Q8WHV7;…	19129	271	CID		94.3	1.46651e-06		5	56		1	1465.74	-11.2333	10/139	pps_pisum_OE_trypsin_rep2.mgf
	High	GGLDFTKDDENVNSQPFMR	P36484;Q33245;Q32800;Q9TJY5;Q8MAK5;Q8HT56;Q32816;O63121;P94086;P94048;P93976;P94068;Q9GD57;Q33527;A8DPE5;A8DPF8;Q33496;P94025;Q8HUZ7;O20266;Q36683;A8DPF0;O63147;Q33620;Q8MAK6;D2CN03;P92468;P94039;P94042;D6C5Z0;Q9TI00;Q8HDA1;Q33089;Q9GGC2;P94046;P92469;O98659;P94038;Q36657;B7P0F0;Q36637;Q37357;Q9GE67;Q9GDQ2;Q1A5W2;Q8HT77;A5X4I3;P94074;Q33323;A5X4L3;D8V9E6;E5KUU8;Q8HUY5;D2KUW9;D2KUU7;Q39288;Q37269;…	22231	284	CID		71.32	0.000160804		4	53		1	2169.85	-64.4614	13/193	pps_pisum_OE_trypsin_rep2.mgf
	High	VALEAcVQAR	D2KUW9;D2KUU7;Q39288;Q37269;E0DA51;Q8MAK2;Q52TF4;Q8HVG8;Q6SSI3;O98549;Q3MKL9;P31184;P28429;P04717;Q9MSR5;Q8WHV7;Q9GDQ1;O19812;Q8MAT5;Q9GEN2;Q6JXR8;Q5GLI7;Q4VI97;Q15JC1;B8YHH9;C3S8V4;D1KWX9;Q9BB40;Q9GEQ3;Q8WGV6;Q9TID2;Q8MDK1;Q8MG96;O47068;Q9MV63;O78309;Q4VIC7;A1XM40;A4GE24;A5X4C4;B8PRM8;C0J9S0;C7A5Z3;C7AQR7;D0Q0K2;D5FUM3;D6MYJ0;B3SHH2;Q37283;Q8MEB1;Q8HUX3;Q6L9X2;Q6JXN8;Q3T5L5;Q4VIC2;C7AQV0;Q39972;…	14779	225	CID	C6(Carbamidomethyl)	68.52	0.00046834		9	55		1	1116.57	-10.5981	9/82	pps_pisum_OE_trypsin_rep2.mgf
	High	DNGLLLHIHR	P36484;Q33245;Q32800;Q6RIC2;Q9TJY5;Q8MAK5;Q8HT56;Q32816;Q33514;P94068;Q9GD57;Q9TKH0;Q33527;A8DPE5;A8DPF8;Q33496;Q33268;P94025;Q8HUZ7;Q36683;A8DPF0;O63147;Q33620;Q8MAK6;D2CN03;P92468;D6C5Z0;O63185;Q8HDA1;Q33089;P94046;P92469;O98659;P94038;Q8WKU6;B7P0F0;Q36637;Q37357;Q9GDQ2;Q1A5W2;Q32496;Q8HT77;A5X4I3;P94074;Q33323;A5X4L3;Q6LA00;D8V9E6;E5KUU8;Q8HUY5;D2KUW9;D2KUU7;Q39288;Q37269;E0DA51;Q52TF4;Q8MCX9;…	20168	301	CID		63.99	0.00145975		5	55		1	1187.61	-44.5378	13/97	pps_pisum_OE_trypsin_rep2.mgf
	High	YGRPLLGcTIKPK	P36484;Q33245;Q32800;Q6RIC2;Q8MAK5;Q8HT56;Q32816;O63121;P94086;Q33514;P94048;P94068;Q9GD57;Q9TKH0;A8DPE5;A8DPF8;Q33496;Q33268;P94025;Q8HUZ7;O20266;A8DPF0;O63147;Q33620;Q8MAK6;D2CN03;P92468;P94039;P94042;D6C5Z0;O63185;Q9TI00;Q33089;Q9GGC2;P94046;P92469;O98659;P94038;Q36657;Q8WKU6;Q36637;Q37357;Q9GE67;Q1A5W2;Q8HT77;A5X4I3;P94074;Q33323;A5X4L3;Q6LA00;D8V9E6;E5KUU8;D2KUW9;D2KUU7;Q39288;Q37269;E0DA51;…	22107	281	CID	C8(Carbamidomethyl)	63.71	0.00169858		4	56		1	1502.81	-27.9778	16/120	pps_pisum_OE_trypsin_rep2.mgf
	Low	EITLGFxDLLR	Q9GEN2;A5X4B3	2	2	CID	X7(V)	47.13	0.0519358		8	54		1	1275.72	-5.12326	9/97	pps_pisum_OE_trypsin_rep2.mgf
	Low	DDENVNSQPFMR	P36484;Q33245;Q32800;Q9TJY5;Q8MAK5;Q8HT56;Q32816;O63121;P94086;P94048;P93976;P94068;Q9GD57;Q33527;A8DPE5;A8DPF8;Q33496;P94025;Q8HUZ7;O20266;Q36683;A8DPF0;O63147;Q33620;Q8MAK6;D2CN03;P92468;P94039;P94042;D6C5Z0;Q9TI00;Q8HDA1;Q33089;Q9GGC2;P94046;P92469;O98659;P94038;Q36657;B7P0F0;Q36637;Q37357;Q9GE67;Q9GDQ2;Q1A5W2;Q8HT77;A5X4I3;P94074;Q33323;A5X4L3;D8V9E6;E5KUU8;Q8HUY5;D2KUW9;D2KUU7;Q39288;Q37269;…	22503	297	CID		35.13	0.694412		2	53	32	1	1451.57	-33.096	10/121	pps_pisum_OE_trypsin_rep2.mgf
	Low	AVYEcLR	P36484;Q33245;Q8MAK5;Q8HT56;Q32816;O63121;P94086;Q33514;P93976;P94068;Q9GD57;Q33527;A8DPE5;A8DPF8;Q33496;O20266;Q36683;A8DPF0;O63147;Q33620;Q8MAK6;D2CN03;P92468;P94042;D6C5Z0;O63185;Q9TI00;Q8HDA1;Q9GGC2;P94046;P92469;O98659;P94038;Q36657;Q8WKU6;B7P0F0;Q36637;Q37357;Q9GE67;Q9GDQ2;Q1A5W2;Q8HT77;A5X4I3;P94074;Q33323;A5X4L3;D8V9E6;E5KUU8;Q8HUY5;D2KUW9;D2KUU7;Q37269;E0DA51;Q8MAK2;Q52TF4;Q95B00;Q5DK06;…	21444	287	CID	C5(Carbamidomethyl)	33.41	1.27462	0	1	54	46	1	910.436	-10.4733	5/51	pps_pisum_OE_trypsin_rep2.mgf
	Low	NHGMHFR	P36484;Q33245;Q32800;Q6RIC2;Q9TJY5;Q8MAK5;Q8HT56;Q32816;O63121;P94086;Q33514;P94048;P93976;Q33527;A8DPE5;A8DPF8;Q33496;Q33268;P94025;O20266;Q36683;A8DPF0;O63147;Q33620;D2CN03;P92468;P94039;P94042;O63185;Q9TI00;Q8HDA1;Q33089;P92469;P94038;Q36657;Q8WKU6;B7P0F0;Q36637;Q37357;Q9GDQ2;Q1A5W2;Q8HT77;A5X4I3;P94074;Q33323;A5X4L3;Q6LA00;D8V9E6;Q8HUY5;D2KUW9;Q39288;Q37269;E0DA51;Q52TF4;Q8MCX9;A7VJY7;Q95B00;…	14978	231	CID		21.84	13.3781	0	1	53	32	1	898.429	21.5276	5/68	pps_pisum_OE_trypsin_rep2.mgf
Q41009	71.29	17	16	310	34.1361	7.32764	397.704	Translocase of chloroplast 34 OS=Pisum sativum GN=TOC34 PE=1 SV=1 - [TOC34_PEA]
	Confidence Icon	Sequence	Protein Accessions	# Proteins	# Protein Groups	Activation Type	Modifications	IonScore	Exp Value	Δ Score	Rank	Identity High	Homology Threshold	Charge	m/z [Da]	ΔM [ppm]	Ions Matched	Spectrum File
	High	VLPNGIAWIPHLVQTITEVALNK	Q41009	1	1	CID		166.72	5.31003e-14	0.682635	1	54		1	2526.35	-39.0569	29/225	pps_pisum_OE_trypsin_rep2.mgf
	High	LLELLGNLKQEDVNSLTILVMGK	Q41009	1	1	CID		139.91	2.43872e-11	0.664286	1	54		1	2540.38	-21.3885	30/242	pps_pisum_OE_trypsin_rep2.mgf
	High	AIVALTHAQFSPPDGLPYDEFFSKR	Q41009	1	1	CID		99.88	1.64179e-07	0.77	1	52	41	1	2806.16	-91.7307	24/260	pps_pisum_OE_trypsin_rep2.mgf
	High	NLIDGPNPNQR	Q41009	1	1	CID		84.33	8.43778e-06	0.535714	1	53		1	1237.61	-13.923	8/107	pps_pisum_OE_trypsin_rep2.mgf
	High	DIATETKPAWETR	Q41009	1	1	CID		75.1	7.63411e-05	0.12	1	54		1	1517.73	-18.1544	9/131	pps_pisum_OE_trypsin_rep2.mgf
	Medium	EWSGINTFAPATQTK	Q41009	5	1	CID		50.94	0.0146414	0.313725	1	52		1	1650.73	-48.1801	8/157	pps_pisum_OE_trypsin_rep2.mgf
	Medium	SEALLQVVR	Q41009	1	1	CID		47.57	0.0350223	0.0833333	1	53		1	1014.57	-19.6844	7/79	pps_pisum_OE_trypsin_rep2.mgf
	Low	LDAYRVDNLDK	Q41009	5	1	CID		46.23	0.0538178	0.282609	1	53		1	1321.63	-35.1924	7/109	pps_pisum_OE_trypsin_rep2.mgf
	Low	DAQASDIPVVLIENSGR	Q41009	1	1	CID		43.83	0.102299	0.545455	1	54	35	1	1783.85	-37.4814	13/186	pps_pisum_OE_trypsin_rep2.mgf
	Low	SSTVNSIIGER	Q41009;A5BU26	12	2	CID		42.87	0.120472	0.0232558	1	53		1	1162.58	-22.9587	15/111	pps_pisum_OE_trypsin_rep2.mgf
	Low	RDIATETKPAWETR	Q41009	1	1	CID		34.6	0.77643	0.342857	1	53	36	1	1673.79	-44.1761	7/153	pps_pisum_OE_trypsin_rep2.mgf
	Low	AITDSFGK	Q41009;A5BU26	11	2	CID		32.84	0.834256	0.272727	1	52	39	1	838.408	-26.7644	5/63	pps_pisum_OE_trypsin_rep2.mgf
	Low	VVSISPFQSEGPRPVMVSR	Q41009	2	1	CID		30.06	2.3652	0.166667	1	54	38	1	2071.96	-66.7043	9/197	pps_pisum_OE_trypsin_rep2.mgf
	Low	RSEALLQVVR	Q41009	1	1	CID		27.76	4.80776	0.142857	1	54	37	1	1170.64	-43.7292	5/99	pps_pisum_OE_trypsin_rep2.mgf
	Low	DAQASDIPVVLIENSGR	Q41009	1	1	CID		26.44	3.88283	0.269231	1	52	33	1	1783.77	-84.5316	8/186	pps_pisum_OE_trypsin_rep2.mgf
	Low	GKLWIPLIFALQYLFLAKPIEALIRR	Q41009	1	1	CID		19.17	26.845	0.421053	1	53	25	1	3082.73	-44.8905	9/253	pps_pisum_OE_trypsin_rep2.mgf
	Low	TIDVLLYVDR	Q41009;A5BU26	13	2	CID		11.36	159.827		2	53	25	1	1206.67	-3.57634	9/89	pps_pisum_OE_trypsin_rep2.mgf
B8Q461	41.19	12	12	386	42.9096	6.63916	393.111	Ribulose-1,5-bisphosphate carboxylase/oxygenase large subunit (Fragment) OS=Lotononis subulata PE=4 SV=1 - [B8Q461_9FABA]
	Confidence Icon	Sequence	Protein Accessions	# Proteins	# Protein Groups	Activation Type	Modifications	IonScore	Exp Value	Δ Score	Rank	Identity High	Homology Threshold	Charge	m/z [Da]	ΔM [ppm]	Ions Matched	Spectrum File
	High	VTPQPGVPPEEAGAAVAAESSTGTWTTVWTDGLTSLDR	P36484;Q33245;Q32800;Q6RIC2;Q9TJY5;Q32816;P94086;Q33514;P94048;P93976;P94068;Q9GD57;Q33496;Q33268;Q8HUZ7;Q36683;A8DPF0;Q33620;D2CN03;P92468;P94039;P94042;D6C5Z0;O63185;Q9TI00;Q33089;P92469;O98659;Q8WKU6;Q37357;Q8HT77;A5X4I3;P94074;A5X4L3;Q6LA00;D8V9E6;E5KUU8;Q8HUY5;Q39288;Q8MAK2;Q52TF4;Q8MCX9;Q5DK06;B5U0R6;A3KLW4;Q6SSI3;O98549;P04717;Q14EN2;Q9MSR5;Q9GDQ1;Q31870;O19812;Q36650;Q9GEN2;Q6JXR8;Q15JC1;…	13123	185	CID		118.87	3.25774e-09		5	54		1	3854.61	-67.9603	25/435	pps_pisum_OE_trypsin_rep2.mgf
	High	GHYLNATAGTcEEMIKR	P36484;Q33245;Q6RIC2;Q9TJY5;Q32816;Q9GD57;Q33527;A8DPE5;A8DPF8;Q33268;Q8HUZ7;Q36683;Q8MAK6;D2CN03;P94039;O63185;Q9TI00;Q8HDA1;P94046;P92469;Q8WKU6;B7P0F0;Q36637;Q37357;Q9GDQ2;Q8HT77;Q33323;A5X4L3;Q6LA00;E5KUU8;Q8HUY5;Q39288;Q37269;Q8MCX9;Q8HVG8;A3KLW4;Q3MKL9;P31184;Q14EN2;Q9MSR5;Q8WHV7;Q31870;O19812;Q36650;Q5GLI7;Q4VI97;Q15JC1;B8YHH9;Q9GEQ3;Q9MV63;Q4VIC7;A4GE24;B8PRM8;D5FUM3;D6MYJ0;Q8MEB1;Q8HUX3;…	7090	147	CID	C11(Carbamidomethyl)	117.08	4.21367e-09		3	53		1	1950.82	-47.1725	14/168	pps_pisum_OE_trypsin_rep2.mgf
	High	SQAETGEIKGHYLNATAGTcEEMIKR	Q33245;Q9GD57;A8DPE5;Q8HUZ7;A5X4L3;Q14EN2;Q31870;O19812;A4GE24;Q8HUX3;Q3T5L5;Q9GGE6;Q3T5K8;Q8WHH7;Q37279;Q8HUX6;Q9MUG1;A4KC75;B8Q461;A5X4B3;Q31921;C7A605;Q539W8;Q37362;Q6DUM3;Q3T5A4;Q31932;Q4QST0;Q4QSS5	921	29	CID	C20(Carbamidomethyl)	97.47	3.1486e-07		3	52		1	2894.16	-74.1649	15/294	pps_pisum_OE_trypsin_rep2.mgf
	High	LSGGDHIHAGTVxGK	Q85XM3;Q8MG08;B8Q461;Q4VI76	4	4	CID	X13(V)	96.77	5.75583e-07		5	54		1	1447.71	-37.3495	10/134	pps_pisum_OE_trypsin_rep2.mgf
	High	TFQGPPHGIQVER	Q33245;Q32800;Q6RIC2;Q9TJY5;Q8MAK5;Q8HT56;O63121;P94086;Q33514;P93976;P94068;Q9GD57;Q9TKH0;Q33527;A8DPE5;A8DPF8;Q33496;Q33268;Q8HUZ7;O20266;Q36683;A8DPF0;O63147;Q8MAK6;D2CN03;P92468;D6C5Z0;O63185;Q9TI00;Q9GGC2;P94046;P92469;O98659;P94038;Q36657;Q8WKU6;Q37357;Q9GE67;Q9GDQ2;Q1A5W2;Q8HT77;A5X4I3;P94074;Q33323;A5X4L3;Q6LA00;D8V9E6;E5KUU8;D2KUW9;D2KUU7;P31184;P28413;P28429;P04717;Q14EN2;Q9MSR5;Q8WHV7;…	19129	271	CID		94.3	1.46651e-06		5	56		1	1465.74	-11.2333	10/139	pps_pisum_OE_trypsin_rep2.mgf
	High	GGLDFTKDDENVNSQPFMR	P36484;Q33245;Q32800;Q9TJY5;Q8MAK5;Q8HT56;Q32816;O63121;P94086;P94048;P93976;P94068;Q9GD57;Q33527;A8DPE5;A8DPF8;Q33496;P94025;Q8HUZ7;O20266;Q36683;A8DPF0;O63147;Q33620;Q8MAK6;D2CN03;P92468;P94039;P94042;D6C5Z0;Q9TI00;Q8HDA1;Q33089;Q9GGC2;P94046;P92469;O98659;P94038;Q36657;B7P0F0;Q36637;Q37357;Q9GE67;Q9GDQ2;Q1A5W2;Q8HT77;A5X4I3;P94074;Q33323;A5X4L3;D8V9E6;E5KUU8;Q8HUY5;D2KUW9;D2KUU7;Q39288;Q37269;…	22231	284	CID		71.32	0.000160804		4	53		1	2169.85	-64.4614	13/193	pps_pisum_OE_trypsin_rep2.mgf
	High	DNGLLLHIHR	P36484;Q33245;Q32800;Q6RIC2;Q9TJY5;Q8MAK5;Q8HT56;Q32816;Q33514;P94068;Q9GD57;Q9TKH0;Q33527;A8DPE5;A8DPF8;Q33496;Q33268;P94025;Q8HUZ7;Q36683;A8DPF0;O63147;Q33620;Q8MAK6;D2CN03;P92468;D6C5Z0;O63185;Q8HDA1;Q33089;P94046;P92469;O98659;P94038;Q8WKU6;B7P0F0;Q36637;Q37357;Q9GDQ2;Q1A5W2;Q32496;Q8HT77;A5X4I3;P94074;Q33323;A5X4L3;Q6LA00;D8V9E6;E5KUU8;Q8HUY5;D2KUW9;D2KUU7;Q39288;Q37269;E0DA51;Q52TF4;Q8MCX9;…	20168	301	CID		63.99	0.00145975		5	55		1	1187.61	-44.5378	13/97	pps_pisum_OE_trypsin_rep2.mgf
	High	YGRPLLGcTIKPK	P36484;Q33245;Q32800;Q6RIC2;Q8MAK5;Q8HT56;Q32816;O63121;P94086;Q33514;P94048;P94068;Q9GD57;Q9TKH0;A8DPE5;A8DPF8;Q33496;Q33268;P94025;Q8HUZ7;O20266;A8DPF0;O63147;Q33620;Q8MAK6;D2CN03;P92468;P94039;P94042;D6C5Z0;O63185;Q9TI00;Q33089;Q9GGC2;P94046;P92469;O98659;P94038;Q36657;Q8WKU6;Q36637;Q37357;Q9GE67;Q1A5W2;Q8HT77;A5X4I3;P94074;Q33323;A5X4L3;Q6LA00;D8V9E6;E5KUU8;D2KUW9;D2KUU7;Q39288;Q37269;E0DA51;…	22107	281	CID	C8(Carbamidomethyl)	63.71	0.00169858		4	56		1	1502.81	-27.9778	16/120	pps_pisum_OE_trypsin_rep2.mgf
	Low	EITLGFVDLLR	Q33245;Q6RIC2;Q8HUZ7;Q8MAK6;D2CN03;D6C5Z0;Q8HDA1;A5X4I3;A5X4L3;E0DA51;Q8MAK2;Q8MCX9;P31184;P28429;P04717;Q14EN2;O19812;Q8MAT5;Q36650;Q4VI97;C3S8V4;D1KWX9;Q9GEQ3;Q8WGV6;Q9TID2;Q8ME69;O47068;Q9MV63;O78309;Q4VIC7;A4F4H5;B8PRM8;C0J9S0;C7AQR7;D0Q0K2;B3SHH2;Q8MEB1;P92360;Q8HUX3;Q3T5L5;Q4VIC2;C7AQV0;Q39972;Q8MFT9;B8PRN3;Q33198;O98900;Q9MT32;Q9GEN9;O47272;Q8MG08;O20245;A4V8H9;C3RXH1;Q6A161;Q32750;Q33051;…	4915	121	CID		47.13	0.0519358		5	54		1	1275.72	-5.12326	9/97	pps_pisum_OE_trypsin_rep2.mgf
	Low	DDENVNSQPFMR	P36484;Q33245;Q32800;Q9TJY5;Q8MAK5;Q8HT56;Q32816;O63121;P94086;P94048;P93976;P94068;Q9GD57;Q33527;A8DPE5;A8DPF8;Q33496;P94025;Q8HUZ7;O20266;Q36683;A8DPF0;O63147;Q33620;Q8MAK6;D2CN03;P92468;P94039;P94042;D6C5Z0;Q9TI00;Q8HDA1;Q33089;Q9GGC2;P94046;P92469;O98659;P94038;Q36657;B7P0F0;Q36637;Q37357;Q9GE67;Q9GDQ2;Q1A5W2;Q8HT77;A5X4I3;P94074;Q33323;A5X4L3;D8V9E6;E5KUU8;Q8HUY5;D2KUW9;D2KUU7;Q39288;Q37269;…	22503	297	CID		35.13	0.694412		2	53	32	1	1451.57	-33.096	10/121	pps_pisum_OE_trypsin_rep2.mgf
	Low	AVYEcLR	P36484;Q33245;Q8MAK5;Q8HT56;Q32816;O63121;P94086;Q33514;P93976;P94068;Q9GD57;Q33527;A8DPE5;A8DPF8;Q33496;O20266;Q36683;A8DPF0;O63147;Q33620;Q8MAK6;D2CN03;P92468;P94042;D6C5Z0;O63185;Q9TI00;Q8HDA1;Q9GGC2;P94046;P92469;O98659;P94038;Q36657;Q8WKU6;B7P0F0;Q36637;Q37357;Q9GE67;Q9GDQ2;Q1A5W2;Q8HT77;A5X4I3;P94074;Q33323;A5X4L3;D8V9E6;E5KUU8;Q8HUY5;D2KUW9;D2KUU7;Q37269;E0DA51;Q8MAK2;Q52TF4;Q95B00;Q5DK06;…	21444	287	CID	C5(Carbamidomethyl)	33.41	1.27462	0	1	54	46	1	910.436	-10.4733	5/51	pps_pisum_OE_trypsin_rep2.mgf
	Low	NHGMHFR	P36484;Q33245;Q32800;Q6RIC2;Q9TJY5;Q8MAK5;Q8HT56;Q32816;O63121;P94086;Q33514;P94048;P93976;Q33527;A8DPE5;A8DPF8;Q33496;Q33268;P94025;O20266;Q36683;A8DPF0;O63147;Q33620;D2CN03;P92468;P94039;P94042;O63185;Q9TI00;Q8HDA1;Q33089;P92469;P94038;Q36657;Q8WKU6;B7P0F0;Q36637;Q37357;Q9GDQ2;Q1A5W2;Q8HT77;A5X4I3;P94074;Q33323;A5X4L3;Q6LA00;D8V9E6;Q8HUY5;D2KUW9;Q39288;Q37269;E0DA51;Q52TF4;Q8MCX9;A7VJY7;Q95B00;…	14978	231	CID		21.84	13.3781	0	1	53	32	1	898.429	21.5276	5/68	pps_pisum_OE_trypsin_rep2.mgf
A4V8H9	36.38	13	13	470	52.0174	6.91748	390.365	Ribulose 1,5 biphosphate carboxylase/oxygenase (Fragment) OS=Cyclopia genistoides GN=rbcL PE=3 SV=1 - [A4V8H9_9FABA]
	Confidence Icon	Sequence	Protein Accessions	# Proteins	# Protein Groups	Activation Type	Modifications	IonScore	Exp Value	Δ Score	Rank	Identity High	Homology Threshold	Charge	m/z [Da]	ΔM [ppm]	Ions Matched	Spectrum File
	High	VTPQPGVPPEEAGAAVAAESSTGTWTTVWTDGLTSLDR	P36484;Q33245;Q32800;Q6RIC2;Q9TJY5;Q32816;P94086;Q33514;P94048;P93976;P94068;Q9GD57;Q33496;Q33268;Q8HUZ7;Q36683;A8DPF0;Q33620;D2CN03;P92468;P94039;P94042;D6C5Z0;O63185;Q9TI00;Q33089;P92469;O98659;Q8WKU6;Q37357;Q8HT77;A5X4I3;P94074;A5X4L3;Q6LA00;D8V9E6;E5KUU8;Q8HUY5;Q39288;Q8MAK2;Q52TF4;Q8MCX9;Q5DK06;B5U0R6;A3KLW4;Q6SSI3;O98549;P04717;Q14EN2;Q9MSR5;Q9GDQ1;Q31870;O19812;Q36650;Q9GEN2;Q6JXR8;Q15JC1;…	13123	185	CID		118.87	3.25774e-09		5	54		1	3854.61	-67.9603	25/435	pps_pisum_OE_trypsin_rep2.mgf
	High	GHYLNATAGTcEEMIKR	P36484;Q33245;Q6RIC2;Q9TJY5;Q32816;Q9GD57;Q33527;A8DPE5;A8DPF8;Q33268;Q8HUZ7;Q36683;Q8MAK6;D2CN03;P94039;O63185;Q9TI00;Q8HDA1;P94046;P92469;Q8WKU6;B7P0F0;Q36637;Q37357;Q9GDQ2;Q8HT77;Q33323;A5X4L3;Q6LA00;E5KUU8;Q8HUY5;Q39288;Q37269;Q8MCX9;Q8HVG8;A3KLW4;Q3MKL9;P31184;Q14EN2;Q9MSR5;Q8WHV7;Q31870;O19812;Q36650;Q5GLI7;Q4VI97;Q15JC1;B8YHH9;Q9GEQ3;Q9MV63;Q4VIC7;A4GE24;B8PRM8;D5FUM3;D6MYJ0;Q8MEB1;Q8HUX3;…	7090	147	CID	C11(Carbamidomethyl)	117.08	4.21367e-09		3	53		1	1950.82	-47.1725	14/168	pps_pisum_OE_trypsin_rep2.mgf
	High	LSGGDHIHAGTVVGK	Q33245;Q8HT56;Q32816;O63121;Q8HUZ7;D6C5Z0;O63185;Q1A5W2;Q33323;Q8HUY5;D2KUW9;D2KUU7;Q8MAK2;Q3MKL9;P04717;Q9MSR5;O19812;Q8MAT5;Q36650;Q4VI97;Q9BB40;Q8MG96;A5X4C4;D0Q0K2;Q6JXN8;Q4VIC2;Q33198;Q24LL2;Q24LK3;A4V8H9;Q4VI79;A5H767;O98353;Q8MAN3;Q8HTE8;Q8MCW9;O98359;A8JY23;C0J398;Q9GEE4;Q5J8V6;Q50L46;A5X4B3;Q687I2;Q6JXX4;D2KUX1;E2D4M8;Q95631;Q32087;O98324;Q9XQI4;O98354;Q646J9;Q6YLR1;A2VAS8;A4ZUF4;Q5UV68;…	3408	61	CID		96.77	5.75583e-07		3	54		1	1447.71	-37.3495	10/134	pps_pisum_OE_trypsin_rep2.mgf
	High	TFQGPPHGIQVER	Q33245;Q32800;Q6RIC2;Q9TJY5;Q8MAK5;Q8HT56;O63121;P94086;Q33514;P93976;P94068;Q9GD57;Q9TKH0;Q33527;A8DPE5;A8DPF8;Q33496;Q33268;Q8HUZ7;O20266;Q36683;A8DPF0;O63147;Q8MAK6;D2CN03;P92468;D6C5Z0;O63185;Q9TI00;Q9GGC2;P94046;P92469;O98659;P94038;Q36657;Q8WKU6;Q37357;Q9GE67;Q9GDQ2;Q1A5W2;Q8HT77;A5X4I3;P94074;Q33323;A5X4L3;Q6LA00;D8V9E6;E5KUU8;D2KUW9;D2KUU7;P31184;P28413;P28429;P04717;Q14EN2;Q9MSR5;Q8WHV7;…	19129	271	CID		94.3	1.46651e-06		5	56		1	1465.74	-11.2333	10/139	pps_pisum_OE_trypsin_rep2.mgf
	High	LTYYTPDYKTK	A4GE24;O47272;A4V8H9;Q8HSU8;Q5J9S8;Q37362;Q32515	171	7	CID		74.28	6.72485e-05		4	52		1	1392.61	-66.1141	12/101	pps_pisum_OE_trypsin_rep2.mgf
	High	GGLDFTKDDENVNSQPFMR	P36484;Q33245;Q32800;Q9TJY5;Q8MAK5;Q8HT56;Q32816;O63121;P94086;P94048;P93976;P94068;Q9GD57;Q33527;A8DPE5;A8DPF8;Q33496;P94025;Q8HUZ7;O20266;Q36683;A8DPF0;O63147;Q33620;Q8MAK6;D2CN03;P92468;P94039;P94042;D6C5Z0;Q9TI00;Q8HDA1;Q33089;Q9GGC2;P94046;P92469;O98659;P94038;Q36657;B7P0F0;Q36637;Q37357;Q9GE67;Q9GDQ2;Q1A5W2;Q8HT77;A5X4I3;P94074;Q33323;A5X4L3;D8V9E6;E5KUU8;Q8HUY5;D2KUW9;D2KUU7;Q39288;Q37269;…	22231	284	CID		71.32	0.000160804		4	53		1	2169.85	-64.4614	13/193	pps_pisum_OE_trypsin_rep2.mgf
	High	VALEAcVQAR	D2KUW9;D2KUU7;Q39288;Q37269;E0DA51;Q8MAK2;Q52TF4;Q8HVG8;Q6SSI3;O98549;Q3MKL9;P31184;P28429;P04717;Q9MSR5;Q8WHV7;Q9GDQ1;O19812;Q8MAT5;Q9GEN2;Q6JXR8;Q5GLI7;Q4VI97;Q15JC1;B8YHH9;C3S8V4;D1KWX9;Q9BB40;Q9GEQ3;Q8WGV6;Q9TID2;Q8MDK1;Q8MG96;O47068;Q9MV63;O78309;Q4VIC7;A1XM40;A4GE24;A5X4C4;B8PRM8;C0J9S0;C7A5Z3;C7AQR7;D0Q0K2;D5FUM3;D6MYJ0;B3SHH2;Q37283;Q8MEB1;Q8HUX3;Q6L9X2;Q6JXN8;Q3T5L5;Q4VIC2;C7AQV0;Q39972;…	14779	225	CID	C6(Carbamidomethyl)	68.52	0.00046834		9	55		1	1116.57	-10.5981	9/82	pps_pisum_OE_trypsin_rep2.mgf
	High	DNGLLLHIHR	P36484;Q33245;Q32800;Q6RIC2;Q9TJY5;Q8MAK5;Q8HT56;Q32816;Q33514;P94068;Q9GD57;Q9TKH0;Q33527;A8DPE5;A8DPF8;Q33496;Q33268;P94025;Q8HUZ7;Q36683;A8DPF0;O63147;Q33620;Q8MAK6;D2CN03;P92468;D6C5Z0;O63185;Q8HDA1;Q33089;P94046;P92469;O98659;P94038;Q8WKU6;B7P0F0;Q36637;Q37357;Q9GDQ2;Q1A5W2;Q32496;Q8HT77;A5X4I3;P94074;Q33323;A5X4L3;Q6LA00;D8V9E6;E5KUU8;Q8HUY5;D2KUW9;D2KUU7;Q39288;Q37269;E0DA51;Q52TF4;Q8MCX9;…	20168	301	CID		63.99	0.00145975		5	55		1	1187.61	-44.5378	13/97	pps_pisum_OE_trypsin_rep2.mgf
	High	YGRPLLGcTIKPK	P36484;Q33245;Q32800;Q6RIC2;Q8MAK5;Q8HT56;Q32816;O63121;P94086;Q33514;P94048;P94068;Q9GD57;Q9TKH0;A8DPE5;A8DPF8;Q33496;Q33268;P94025;Q8HUZ7;O20266;A8DPF0;O63147;Q33620;Q8MAK6;D2CN03;P92468;P94039;P94042;D6C5Z0;O63185;Q9TI00;Q33089;Q9GGC2;P94046;P92469;O98659;P94038;Q36657;Q8WKU6;Q36637;Q37357;Q9GE67;Q1A5W2;Q8HT77;A5X4I3;P94074;Q33323;A5X4L3;Q6LA00;D8V9E6;E5KUU8;D2KUW9;D2KUU7;Q39288;Q37269;E0DA51;…	22107	281	CID	C8(Carbamidomethyl)	63.71	0.00169858		4	56		1	1502.81	-27.9778	16/120	pps_pisum_OE_trypsin_rep2.mgf
	Low	EITLGFVDLLR	Q33245;Q6RIC2;Q8HUZ7;Q8MAK6;D2CN03;D6C5Z0;Q8HDA1;A5X4I3;A5X4L3;E0DA51;Q8MAK2;Q8MCX9;P31184;P28429;P04717;Q14EN2;O19812;Q8MAT5;Q36650;Q4VI97;C3S8V4;D1KWX9;Q9GEQ3;Q8WGV6;Q9TID2;Q8ME69;O47068;Q9MV63;O78309;Q4VIC7;A4F4H5;B8PRM8;C0J9S0;C7AQR7;D0Q0K2;B3SHH2;Q8MEB1;P92360;Q8HUX3;Q3T5L5;Q4VIC2;C7AQV0;Q39972;Q8MFT9;B8PRN3;Q33198;O98900;Q9MT32;Q9GEN9;O47272;Q8MG08;O20245;A4V8H9;C3RXH1;Q6A161;Q32750;Q33051;…	4915	121	CID		47.13	0.0519358		5	54		1	1275.72	-5.12326	9/97	pps_pisum_OE_trypsin_rep2.mgf
	Low	DDENVNSQPFMR	P36484;Q33245;Q32800;Q9TJY5;Q8MAK5;Q8HT56;Q32816;O63121;P94086;P94048;P93976;P94068;Q9GD57;Q33527;A8DPE5;A8DPF8;Q33496;P94025;Q8HUZ7;O20266;Q36683;A8DPF0;O63147;Q33620;Q8MAK6;D2CN03;P92468;P94039;P94042;D6C5Z0;Q9TI00;Q8HDA1;Q33089;Q9GGC2;P94046;P92469;O98659;P94038;Q36657;B7P0F0;Q36637;Q37357;Q9GE67;Q9GDQ2;Q1A5W2;Q8HT77;A5X4I3;P94074;Q33323;A5X4L3;D8V9E6;E5KUU8;Q8HUY5;D2KUW9;D2KUU7;Q39288;Q37269;…	22503	297	CID		35.13	0.694412		2	53	32	1	1451.57	-33.096	10/121	pps_pisum_OE_trypsin_rep2.mgf
	Low	AVYEcLR	P36484;Q33245;Q8MAK5;Q8HT56;Q32816;O63121;P94086;Q33514;P93976;P94068;Q9GD57;Q33527;A8DPE5;A8DPF8;Q33496;O20266;Q36683;A8DPF0;O63147;Q33620;Q8MAK6;D2CN03;P92468;P94042;D6C5Z0;O63185;Q9TI00;Q8HDA1;Q9GGC2;P94046;P92469;O98659;P94038;Q36657;Q8WKU6;B7P0F0;Q36637;Q37357;Q9GE67;Q9GDQ2;Q1A5W2;Q8HT77;A5X4I3;P94074;Q33323;A5X4L3;D8V9E6;E5KUU8;Q8HUY5;D2KUW9;D2KUU7;Q37269;E0DA51;Q8MAK2;Q52TF4;Q95B00;Q5DK06;…	21444	287	CID	C5(Carbamidomethyl)	33.41	1.27462	0	1	54	46	1	910.436	-10.4733	5/51	pps_pisum_OE_trypsin_rep2.mgf
	Low	NHGMHFR	P36484;Q33245;Q32800;Q6RIC2;Q9TJY5;Q8MAK5;Q8HT56;Q32816;O63121;P94086;Q33514;P94048;P93976;Q33527;A8DPE5;A8DPF8;Q33496;Q33268;P94025;O20266;Q36683;A8DPF0;O63147;Q33620;D2CN03;P92468;P94039;P94042;O63185;Q9TI00;Q8HDA1;Q33089;P92469;P94038;Q36657;Q8WKU6;B7P0F0;Q36637;Q37357;Q9GDQ2;Q1A5W2;Q8HT77;A5X4I3;P94074;Q33323;A5X4L3;Q6LA00;D8V9E6;Q8HUY5;D2KUW9;Q39288;Q37269;E0DA51;Q52TF4;Q8MCX9;A7VJY7;Q95B00;…	14978	231	CID		21.84	13.3781	0	1	53	32	1	898.429	21.5276	5/68	pps_pisum_OE_trypsin_rep2.mgf
C0J398	36.77	13	13	465	51.5151	6.80029	390.365	Ribulose-1,5-bisphosphate carboxylase/oxygenase large subunit (Fragment) OS=Hardenbergia violacea GN=rbcL PE=3 SV=1 - [C0J398_9FABA]
	Confidence Icon	Sequence	Protein Accessions	# Proteins	# Protein Groups	Activation Type	Modifications	IonScore	Exp Value	Δ Score	Rank	Identity High	Homology Threshold	Charge	m/z [Da]	ΔM [ppm]	Ions Matched	Spectrum File
	High	VTPQPGVPPEEAGAAVAAESSTGTWTTVWTDGLTSLDR	P36484;Q33245;Q32800;Q6RIC2;Q9TJY5;Q32816;P94086;Q33514;P94048;P93976;P94068;Q9GD57;Q33496;Q33268;Q8HUZ7;Q36683;A8DPF0;Q33620;D2CN03;P92468;P94039;P94042;D6C5Z0;O63185;Q9TI00;Q33089;P92469;O98659;Q8WKU6;Q37357;Q8HT77;A5X4I3;P94074;A5X4L3;Q6LA00;D8V9E6;E5KUU8;Q8HUY5;Q39288;Q8MAK2;Q52TF4;Q8MCX9;Q5DK06;B5U0R6;A3KLW4;Q6SSI3;O98549;P04717;Q14EN2;Q9MSR5;Q9GDQ1;Q31870;O19812;Q36650;Q9GEN2;Q6JXR8;Q15JC1;…	13123	185	CID		118.87	3.25774e-09		5	54		1	3854.61	-67.9603	25/435	pps_pisum_OE_trypsin_rep2.mgf
	High	GHYLNATAGTcEEMIKR	P36484;Q33245;Q6RIC2;Q9TJY5;Q32816;Q9GD57;Q33527;A8DPE5;A8DPF8;Q33268;Q8HUZ7;Q36683;Q8MAK6;D2CN03;P94039;O63185;Q9TI00;Q8HDA1;P94046;P92469;Q8WKU6;B7P0F0;Q36637;Q37357;Q9GDQ2;Q8HT77;Q33323;A5X4L3;Q6LA00;E5KUU8;Q8HUY5;Q39288;Q37269;Q8MCX9;Q8HVG8;A3KLW4;Q3MKL9;P31184;Q14EN2;Q9MSR5;Q8WHV7;Q31870;O19812;Q36650;Q5GLI7;Q4VI97;Q15JC1;B8YHH9;Q9GEQ3;Q9MV63;Q4VIC7;A4GE24;B8PRM8;D5FUM3;D6MYJ0;Q8MEB1;Q8HUX3;…	7090	147	CID	C11(Carbamidomethyl)	117.08	4.21367e-09		3	53		1	1950.82	-47.1725	14/168	pps_pisum_OE_trypsin_rep2.mgf
	High	LSGGDHIHAGTVVGK	Q33245;Q8HT56;Q32816;O63121;Q8HUZ7;D6C5Z0;O63185;Q1A5W2;Q33323;Q8HUY5;D2KUW9;D2KUU7;Q8MAK2;Q3MKL9;P04717;Q9MSR5;O19812;Q8MAT5;Q36650;Q4VI97;Q9BB40;Q8MG96;A5X4C4;D0Q0K2;Q6JXN8;Q4VIC2;Q33198;Q24LL2;Q24LK3;A4V8H9;Q4VI79;A5H767;O98353;Q8MAN3;Q8HTE8;Q8MCW9;O98359;A8JY23;C0J398;Q9GEE4;Q5J8V6;Q50L46;A5X4B3;Q687I2;Q6JXX4;D2KUX1;E2D4M8;Q95631;Q32087;O98324;Q9XQI4;O98354;Q646J9;Q6YLR1;A2VAS8;A4ZUF4;Q5UV68;…	3408	61	CID		96.77	5.75583e-07		3	54		1	1447.71	-37.3495	10/134	pps_pisum_OE_trypsin_rep2.mgf
	High	TFQGPPHGIQVER	Q33245;Q32800;Q6RIC2;Q9TJY5;Q8MAK5;Q8HT56;O63121;P94086;Q33514;P93976;P94068;Q9GD57;Q9TKH0;Q33527;A8DPE5;A8DPF8;Q33496;Q33268;Q8HUZ7;O20266;Q36683;A8DPF0;O63147;Q8MAK6;D2CN03;P92468;D6C5Z0;O63185;Q9TI00;Q9GGC2;P94046;P92469;O98659;P94038;Q36657;Q8WKU6;Q37357;Q9GE67;Q9GDQ2;Q1A5W2;Q8HT77;A5X4I3;P94074;Q33323;A5X4L3;Q6LA00;D8V9E6;E5KUU8;D2KUW9;D2KUU7;P31184;P28413;P28429;P04717;Q14EN2;Q9MSR5;Q8WHV7;…	19129	271	CID		94.3	1.46651e-06		5	56		1	1465.74	-11.2333	10/139	pps_pisum_OE_trypsin_rep2.mgf
	High	LTYYTPDYQTK	D2CN03;D3XQ20;P04717;Q9BB40;Q6YLQ6;Q9GGE6;Q85XM3;Q24LL2;Q24LK3;O98353;Q37279;O98359;C0J398;Q7YKH2;Q50L46;Q9TLH5;O98324;O98354;Q32920;Q6DUM3;Q7YJL9	880	21	CID		74.28	6.72485e-05		9	52		1	1392.61	-39.9833	12/101	pps_pisum_OE_trypsin_rep2.mgf
	High	GGLDFTKDDENVNSQPFMR	P36484;Q33245;Q32800;Q9TJY5;Q8MAK5;Q8HT56;Q32816;O63121;P94086;P94048;P93976;P94068;Q9GD57;Q33527;A8DPE5;A8DPF8;Q33496;P94025;Q8HUZ7;O20266;Q36683;A8DPF0;O63147;Q33620;Q8MAK6;D2CN03;P92468;P94039;P94042;D6C5Z0;Q9TI00;Q8HDA1;Q33089;Q9GGC2;P94046;P92469;O98659;P94038;Q36657;B7P0F0;Q36637;Q37357;Q9GE67;Q9GDQ2;Q1A5W2;Q8HT77;A5X4I3;P94074;Q33323;A5X4L3;D8V9E6;E5KUU8;Q8HUY5;D2KUW9;D2KUU7;Q39288;Q37269;…	22231	284	CID		71.32	0.000160804		4	53		1	2169.85	-64.4614	13/193	pps_pisum_OE_trypsin_rep2.mgf
	High	VALEAcVQAR	D2KUW9;D2KUU7;Q39288;Q37269;E0DA51;Q8MAK2;Q52TF4;Q8HVG8;Q6SSI3;O98549;Q3MKL9;P31184;P28429;P04717;Q9MSR5;Q8WHV7;Q9GDQ1;O19812;Q8MAT5;Q9GEN2;Q6JXR8;Q5GLI7;Q4VI97;Q15JC1;B8YHH9;C3S8V4;D1KWX9;Q9BB40;Q9GEQ3;Q8WGV6;Q9TID2;Q8MDK1;Q8MG96;O47068;Q9MV63;O78309;Q4VIC7;A1XM40;A4GE24;A5X4C4;B8PRM8;C0J9S0;C7A5Z3;C7AQR7;D0Q0K2;D5FUM3;D6MYJ0;B3SHH2;Q37283;Q8MEB1;Q8HUX3;Q6L9X2;Q6JXN8;Q3T5L5;Q4VIC2;C7AQV0;Q39972;…	14779	225	CID	C6(Carbamidomethyl)	68.52	0.00046834		9	55		1	1116.57	-10.5981	9/82	pps_pisum_OE_trypsin_rep2.mgf
	High	DNGLLLHIHR	P36484;Q33245;Q32800;Q6RIC2;Q9TJY5;Q8MAK5;Q8HT56;Q32816;Q33514;P94068;Q9GD57;Q9TKH0;Q33527;A8DPE5;A8DPF8;Q33496;Q33268;P94025;Q8HUZ7;Q36683;A8DPF0;O63147;Q33620;Q8MAK6;D2CN03;P92468;D6C5Z0;O63185;Q8HDA1;Q33089;P94046;P92469;O98659;P94038;Q8WKU6;B7P0F0;Q36637;Q37357;Q9GDQ2;Q1A5W2;Q32496;Q8HT77;A5X4I3;P94074;Q33323;A5X4L3;Q6LA00;D8V9E6;E5KUU8;Q8HUY5;D2KUW9;D2KUU7;Q39288;Q37269;E0DA51;Q52TF4;Q8MCX9;…	20168	301	CID		63.99	0.00145975		5	55		1	1187.61	-44.5378	13/97	pps_pisum_OE_trypsin_rep2.mgf
	High	YGRPLLGcTIKPK	P36484;Q33245;Q32800;Q6RIC2;Q8MAK5;Q8HT56;Q32816;O63121;P94086;Q33514;P94048;P94068;Q9GD57;Q9TKH0;A8DPE5;A8DPF8;Q33496;Q33268;P94025;Q8HUZ7;O20266;A8DPF0;O63147;Q33620;Q8MAK6;D2CN03;P92468;P94039;P94042;D6C5Z0;O63185;Q9TI00;Q33089;Q9GGC2;P94046;P92469;O98659;P94038;Q36657;Q8WKU6;Q36637;Q37357;Q9GE67;Q1A5W2;Q8HT77;A5X4I3;P94074;Q33323;A5X4L3;Q6LA00;D8V9E6;E5KUU8;D2KUW9;D2KUU7;Q39288;Q37269;E0DA51;…	22107	281	CID	C8(Carbamidomethyl)	63.71	0.00169858		4	56		1	1502.81	-27.9778	16/120	pps_pisum_OE_trypsin_rep2.mgf
	Low	EITLGFVDLLR	Q33245;Q6RIC2;Q8HUZ7;Q8MAK6;D2CN03;D6C5Z0;Q8HDA1;A5X4I3;A5X4L3;E0DA51;Q8MAK2;Q8MCX9;P31184;P28429;P04717;Q14EN2;O19812;Q8MAT5;Q36650;Q4VI97;C3S8V4;D1KWX9;Q9GEQ3;Q8WGV6;Q9TID2;Q8ME69;O47068;Q9MV63;O78309;Q4VIC7;A4F4H5;B8PRM8;C0J9S0;C7AQR7;D0Q0K2;B3SHH2;Q8MEB1;P92360;Q8HUX3;Q3T5L5;Q4VIC2;C7AQV0;Q39972;Q8MFT9;B8PRN3;Q33198;O98900;Q9MT32;Q9GEN9;O47272;Q8MG08;O20245;A4V8H9;C3RXH1;Q6A161;Q32750;Q33051;…	4915	121	CID		47.13	0.0519358		5	54		1	1275.72	-5.12326	9/97	pps_pisum_OE_trypsin_rep2.mgf
	Low	DDENVNSQPFMR	P36484;Q33245;Q32800;Q9TJY5;Q8MAK5;Q8HT56;Q32816;O63121;P94086;P94048;P93976;P94068;Q9GD57;Q33527;A8DPE5;A8DPF8;Q33496;P94025;Q8HUZ7;O20266;Q36683;A8DPF0;O63147;Q33620;Q8MAK6;D2CN03;P92468;P94039;P94042;D6C5Z0;Q9TI00;Q8HDA1;Q33089;Q9GGC2;P94046;P92469;O98659;P94038;Q36657;B7P0F0;Q36637;Q37357;Q9GE67;Q9GDQ2;Q1A5W2;Q8HT77;A5X4I3;P94074;Q33323;A5X4L3;D8V9E6;E5KUU8;Q8HUY5;D2KUW9;D2KUU7;Q39288;Q37269;…	22503	297	CID		35.13	0.694412		2	53	32	1	1451.57	-33.096	10/121	pps_pisum_OE_trypsin_rep2.mgf
	Low	AVYEcLR	P36484;Q33245;Q8MAK5;Q8HT56;Q32816;O63121;P94086;Q33514;P93976;P94068;Q9GD57;Q33527;A8DPE5;A8DPF8;Q33496;O20266;Q36683;A8DPF0;O63147;Q33620;Q8MAK6;D2CN03;P92468;P94042;D6C5Z0;O63185;Q9TI00;Q8HDA1;Q9GGC2;P94046;P92469;O98659;P94038;Q36657;Q8WKU6;B7P0F0;Q36637;Q37357;Q9GE67;Q9GDQ2;Q1A5W2;Q8HT77;A5X4I3;P94074;Q33323;A5X4L3;D8V9E6;E5KUU8;Q8HUY5;D2KUW9;D2KUU7;Q37269;E0DA51;Q8MAK2;Q52TF4;Q95B00;Q5DK06;…	21444	287	CID	C5(Carbamidomethyl)	33.41	1.27462	0	1	54	46	1	910.436	-10.4733	5/51	pps_pisum_OE_trypsin_rep2.mgf
	Low	NHGMHFR	P36484;Q33245;Q32800;Q6RIC2;Q9TJY5;Q8MAK5;Q8HT56;Q32816;O63121;P94086;Q33514;P94048;P93976;Q33527;A8DPE5;A8DPF8;Q33496;Q33268;P94025;O20266;Q36683;A8DPF0;O63147;Q33620;D2CN03;P92468;P94039;P94042;O63185;Q9TI00;Q8HDA1;Q33089;P92469;P94038;Q36657;Q8WKU6;B7P0F0;Q36637;Q37357;Q9GDQ2;Q1A5W2;Q8HT77;A5X4I3;P94074;Q33323;A5X4L3;Q6LA00;D8V9E6;Q8HUY5;D2KUW9;Q39288;Q37269;E0DA51;Q52TF4;Q8MCX9;A7VJY7;Q95B00;…	14978	231	CID		21.84	13.3781	0	1	53	32	1	898.429	21.5276	5/68	pps_pisum_OE_trypsin_rep2.mgf
B8YHH9	31.9	13	10	420	46.4452	6.68311	382.059	Ribulose-1,5-bisphosphate carboxylase/oxygenase large subunit (Fragment) OS=Cyrtochilum myanthum GN=rbcL PE=3 SV=1 - [B8YHH9_9ASPA]
	Confidence Icon	Sequence	Protein Accessions	# Proteins	# Protein Groups	Activation Type	Modifications	IonScore	Exp Value	Δ Score	Rank	Identity High	Homology Threshold	Charge	m/z [Da]	ΔM [ppm]	Ions Matched	Spectrum File
	High	VTPxPGVPPEEAGAAVAAESSTGTWTTVWTDGLTSLDR	B8YHH9;A5X4C4	4	2	CID	X4(K)	118.87	3.25774e-09	0	1	54		1	3854.61	-77.4009	25/367	pps_pisum_OE_trypsin_rep2.mgf
	High	GHYLNATAGTcEEMIKR	P36484;Q33245;Q6RIC2;Q9TJY5;Q32816;Q9GD57;Q33527;A8DPE5;A8DPF8;Q33268;Q8HUZ7;Q36683;Q8MAK6;D2CN03;P94039;O63185;Q9TI00;Q8HDA1;P94046;P92469;Q8WKU6;B7P0F0;Q36637;Q37357;Q9GDQ2;Q8HT77;Q33323;A5X4L3;Q6LA00;E5KUU8;Q8HUY5;Q39288;Q37269;Q8MCX9;Q8HVG8;A3KLW4;Q3MKL9;P31184;Q14EN2;Q9MSR5;Q8WHV7;Q31870;O19812;Q36650;Q5GLI7;Q4VI97;Q15JC1;B8YHH9;Q9GEQ3;Q9MV63;Q4VIC7;A4GE24;B8PRM8;D5FUM3;D6MYJ0;Q8MEB1;Q8HUX3;…	7090	147	CID	C11(Carbamidomethyl)	117.08	4.21367e-09		3	53		1	1950.82	-47.1725	14/168	pps_pisum_OE_trypsin_rep2.mgf
	High	VTPxPGVPPEEAGAAVAAESSTGTWTTVWTDGLTSLDR	B8YHH9;A5X4C4	4	2	CID	X4(E)	111.12	1.33794e-08		5	52		1	3855.63	-59.6629	24/367	pps_pisum_OE_trypsin_rep2.mgf
	High	TFQGPPHGIQVER	Q33245;Q32800;Q6RIC2;Q9TJY5;Q8MAK5;Q8HT56;O63121;P94086;Q33514;P93976;P94068;Q9GD57;Q9TKH0;Q33527;A8DPE5;A8DPF8;Q33496;Q33268;Q8HUZ7;O20266;Q36683;A8DPF0;O63147;Q8MAK6;D2CN03;P92468;D6C5Z0;O63185;Q9TI00;Q9GGC2;P94046;P92469;O98659;P94038;Q36657;Q8WKU6;Q37357;Q9GE67;Q9GDQ2;Q1A5W2;Q8HT77;A5X4I3;P94074;Q33323;A5X4L3;Q6LA00;D8V9E6;E5KUU8;D2KUW9;D2KUU7;P31184;P28413;P28429;P04717;Q14EN2;Q9MSR5;Q8WHV7;…	19129	271	CID		94.3	1.46651e-06		5	56		1	1465.74	-11.2333	10/139	pps_pisum_OE_trypsin_rep2.mgf
	High	GGLDFTKDDENVNSQPFMR	P36484;Q33245;Q32800;Q9TJY5;Q8MAK5;Q8HT56;Q32816;O63121;P94086;P94048;P93976;P94068;Q9GD57;Q33527;A8DPE5;A8DPF8;Q33496;P94025;Q8HUZ7;O20266;Q36683;A8DPF0;O63147;Q33620;Q8MAK6;D2CN03;P92468;P94039;P94042;D6C5Z0;Q9TI00;Q8HDA1;Q33089;Q9GGC2;P94046;P92469;O98659;P94038;Q36657;B7P0F0;Q36637;Q37357;Q9GE67;Q9GDQ2;Q1A5W2;Q8HT77;A5X4I3;P94074;Q33323;A5X4L3;D8V9E6;E5KUU8;Q8HUY5;D2KUW9;D2KUU7;Q39288;Q37269;…	22231	284	CID		71.32	0.000160804		4	53		1	2169.85	-64.4614	13/193	pps_pisum_OE_trypsin_rep2.mgf
	High	VALEAcVQAR	D2KUW9;D2KUU7;Q39288;Q37269;E0DA51;Q8MAK2;Q52TF4;Q8HVG8;Q6SSI3;O98549;Q3MKL9;P31184;P28429;P04717;Q9MSR5;Q8WHV7;Q9GDQ1;O19812;Q8MAT5;Q9GEN2;Q6JXR8;Q5GLI7;Q4VI97;Q15JC1;B8YHH9;C3S8V4;D1KWX9;Q9BB40;Q9GEQ3;Q8WGV6;Q9TID2;Q8MDK1;Q8MG96;O47068;Q9MV63;O78309;Q4VIC7;A1XM40;A4GE24;A5X4C4;B8PRM8;C0J9S0;C7A5Z3;C7AQR7;D0Q0K2;D5FUM3;D6MYJ0;B3SHH2;Q37283;Q8MEB1;Q8HUX3;Q6L9X2;Q6JXN8;Q3T5L5;Q4VIC2;C7AQV0;Q39972;…	14779	225	CID	C6(Carbamidomethyl)	68.52	0.00046834		9	55		1	1116.57	-10.5981	9/82	pps_pisum_OE_trypsin_rep2.mgf
	High	DNGLLLHIHR	P36484;Q33245;Q32800;Q6RIC2;Q9TJY5;Q8MAK5;Q8HT56;Q32816;Q33514;P94068;Q9GD57;Q9TKH0;Q33527;A8DPE5;A8DPF8;Q33496;Q33268;P94025;Q8HUZ7;Q36683;A8DPF0;O63147;Q33620;Q8MAK6;D2CN03;P92468;D6C5Z0;O63185;Q8HDA1;Q33089;P94046;P92469;O98659;P94038;Q8WKU6;B7P0F0;Q36637;Q37357;Q9GDQ2;Q1A5W2;Q32496;Q8HT77;A5X4I3;P94074;Q33323;A5X4L3;Q6LA00;D8V9E6;E5KUU8;Q8HUY5;D2KUW9;D2KUU7;Q39288;Q37269;E0DA51;Q52TF4;Q8MCX9;…	20168	301	CID		63.99	0.00145975		5	55		1	1187.61	-44.5378	13/97	pps_pisum_OE_trypsin_rep2.mgf
	High	YGRPLLGcTIKPK	P36484;Q33245;Q32800;Q6RIC2;Q8MAK5;Q8HT56;Q32816;O63121;P94086;Q33514;P94048;P94068;Q9GD57;Q9TKH0;A8DPE5;A8DPF8;Q33496;Q33268;P94025;Q8HUZ7;O20266;A8DPF0;O63147;Q33620;Q8MAK6;D2CN03;P92468;P94039;P94042;D6C5Z0;O63185;Q9TI00;Q33089;Q9GGC2;P94046;P92469;O98659;P94038;Q36657;Q8WKU6;Q36637;Q37357;Q9GE67;Q1A5W2;Q8HT77;A5X4I3;P94074;Q33323;A5X4L3;Q6LA00;D8V9E6;E5KUU8;D2KUW9;D2KUU7;Q39288;Q37269;E0DA51;…	22107	281	CID	C8(Carbamidomethyl)	63.71	0.00169858		4	56		1	1502.81	-27.9778	16/120	pps_pisum_OE_trypsin_rep2.mgf
	Medium	VTPxPGVPPEEAGAAVAAESSTGTWTTVWTDGLTSLDR	B8YHH9;A5X4C4	4	2	CID	X4(K)	51.68	0.019612		5	54		1	3854.72	-49.3425	12/367	pps_pisum_OE_trypsin_rep2.mgf
	Low	VTPxPGVPPEEAGAAVAAESSTGTWTTVWTDGLTSLDR	B8YHH9;A5X4C4	4	2	CID	X4(E)	40.06	0.200733		4	53		1	3855.72	-35.1248	11/367	pps_pisum_OE_trypsin_rep2.mgf
	Low	DDENVNSQPFMR	P36484;Q33245;Q32800;Q9TJY5;Q8MAK5;Q8HT56;Q32816;O63121;P94086;P94048;P93976;P94068;Q9GD57;Q33527;A8DPE5;A8DPF8;Q33496;P94025;Q8HUZ7;O20266;Q36683;A8DPF0;O63147;Q33620;Q8MAK6;D2CN03;P92468;P94039;P94042;D6C5Z0;Q9TI00;Q8HDA1;Q33089;Q9GGC2;P94046;P92469;O98659;P94038;Q36657;B7P0F0;Q36637;Q37357;Q9GE67;Q9GDQ2;Q1A5W2;Q8HT77;A5X4I3;P94074;Q33323;A5X4L3;D8V9E6;E5KUU8;Q8HUY5;D2KUW9;D2KUU7;Q39288;Q37269;…	22503	297	CID		35.13	0.694412		2	53	32	1	1451.57	-33.096	10/121	pps_pisum_OE_trypsin_rep2.mgf
	Low	AVYEcLR	P36484;Q33245;Q8MAK5;Q8HT56;Q32816;O63121;P94086;Q33514;P93976;P94068;Q9GD57;Q33527;A8DPE5;A8DPF8;Q33496;O20266;Q36683;A8DPF0;O63147;Q33620;Q8MAK6;D2CN03;P92468;P94042;D6C5Z0;O63185;Q9TI00;Q8HDA1;Q9GGC2;P94046;P92469;O98659;P94038;Q36657;Q8WKU6;B7P0F0;Q36637;Q37357;Q9GE67;Q9GDQ2;Q1A5W2;Q8HT77;A5X4I3;P94074;Q33323;A5X4L3;D8V9E6;E5KUU8;Q8HUY5;D2KUW9;D2KUU7;Q37269;E0DA51;Q8MAK2;Q52TF4;Q95B00;Q5DK06;…	21444	287	CID	C5(Carbamidomethyl)	33.41	1.27462	0	1	54	46	1	910.436	-10.4733	5/51	pps_pisum_OE_trypsin_rep2.mgf
	Low	NHGMHFR	P36484;Q33245;Q32800;Q6RIC2;Q9TJY5;Q8MAK5;Q8HT56;Q32816;O63121;P94086;Q33514;P94048;P93976;Q33527;A8DPE5;A8DPF8;Q33496;Q33268;P94025;O20266;Q36683;A8DPF0;O63147;Q33620;D2CN03;P92468;P94039;P94042;O63185;Q9TI00;Q8HDA1;Q33089;P92469;P94038;Q36657;Q8WKU6;B7P0F0;Q36637;Q37357;Q9GDQ2;Q1A5W2;Q8HT77;A5X4I3;P94074;Q33323;A5X4L3;Q6LA00;D8V9E6;Q8HUY5;D2KUW9;Q39288;Q37269;E0DA51;Q52TF4;Q8MCX9;A7VJY7;Q95B00;…	14978	231	CID		21.84	13.3781	0	1	53	32	1	898.429	21.5276	5/68	pps_pisum_OE_trypsin_rep2.mgf
Q9GD57	30.82	11	11	464	51.3978	6.88818	364.102	Ribulose 5-bisphosphate carboxylase, large subunit (Fragment) OS=Gaillonia yemenensis GN=rbcL PE=3 SV=1 - [Q9GD57_9GENT]
	Confidence Icon	Sequence	Protein Accessions	# Proteins	# Protein Groups	Activation Type	Modifications	IonScore	Exp Value	Δ Score	Rank	Identity High	Homology Threshold	Charge	m/z [Da]	ΔM [ppm]	Ions Matched	Spectrum File
	High	VTPQPGVPPEEAGAAVAAESSTGTWTTVWTDGLTSLDR	P36484;Q33245;Q32800;Q6RIC2;Q9TJY5;Q32816;P94086;Q33514;P94048;P93976;P94068;Q9GD57;Q33496;Q33268;Q8HUZ7;Q36683;A8DPF0;Q33620;D2CN03;P92468;P94039;P94042;D6C5Z0;O63185;Q9TI00;Q33089;P92469;O98659;Q8WKU6;Q37357;Q8HT77;A5X4I3;P94074;A5X4L3;Q6LA00;D8V9E6;E5KUU8;Q8HUY5;Q39288;Q8MAK2;Q52TF4;Q8MCX9;Q5DK06;B5U0R6;A3KLW4;Q6SSI3;O98549;P04717;Q14EN2;Q9MSR5;Q9GDQ1;Q31870;O19812;Q36650;Q9GEN2;Q6JXR8;Q15JC1;…	13123	185	CID		118.87	3.25774e-09		5	54		1	3854.61	-67.9603	25/435	pps_pisum_OE_trypsin_rep2.mgf
	High	GHYLNATAGTcEEMIKR	P36484;Q33245;Q6RIC2;Q9TJY5;Q32816;Q9GD57;Q33527;A8DPE5;A8DPF8;Q33268;Q8HUZ7;Q36683;Q8MAK6;D2CN03;P94039;O63185;Q9TI00;Q8HDA1;P94046;P92469;Q8WKU6;B7P0F0;Q36637;Q37357;Q9GDQ2;Q8HT77;Q33323;A5X4L3;Q6LA00;E5KUU8;Q8HUY5;Q39288;Q37269;Q8MCX9;Q8HVG8;A3KLW4;Q3MKL9;P31184;Q14EN2;Q9MSR5;Q8WHV7;Q31870;O19812;Q36650;Q5GLI7;Q4VI97;Q15JC1;B8YHH9;Q9GEQ3;Q9MV63;Q4VIC7;A4GE24;B8PRM8;D5FUM3;D6MYJ0;Q8MEB1;Q8HUX3;…	7090	147	CID	C11(Carbamidomethyl)	117.08	4.21367e-09		3	53		1	1950.82	-47.1725	14/168	pps_pisum_OE_trypsin_rep2.mgf
	High	SQAETGEIKGHYLNATAGTcEEMIKR	Q33245;Q9GD57;A8DPE5;Q8HUZ7;A5X4L3;Q14EN2;Q31870;O19812;A4GE24;Q8HUX3;Q3T5L5;Q9GGE6;Q3T5K8;Q8WHH7;Q37279;Q8HUX6;Q9MUG1;A4KC75;B8Q461;A5X4B3;Q31921;C7A605;Q539W8;Q37362;Q6DUM3;Q3T5A4;Q31932;Q4QST0;Q4QSS5	921	29	CID	C20(Carbamidomethyl)	97.47	3.1486e-07		3	52		1	2894.16	-74.1649	15/294	pps_pisum_OE_trypsin_rep2.mgf
	High	TFQGPPHGIQVER	Q33245;Q32800;Q6RIC2;Q9TJY5;Q8MAK5;Q8HT56;O63121;P94086;Q33514;P93976;P94068;Q9GD57;Q9TKH0;Q33527;A8DPE5;A8DPF8;Q33496;Q33268;Q8HUZ7;O20266;Q36683;A8DPF0;O63147;Q8MAK6;D2CN03;P92468;D6C5Z0;O63185;Q9TI00;Q9GGC2;P94046;P92469;O98659;P94038;Q36657;Q8WKU6;Q37357;Q9GE67;Q9GDQ2;Q1A5W2;Q8HT77;A5X4I3;P94074;Q33323;A5X4L3;Q6LA00;D8V9E6;E5KUU8;D2KUW9;D2KUU7;P31184;P28413;P28429;P04717;Q14EN2;Q9MSR5;Q8WHV7;…	19129	271	CID		94.3	1.46651e-06		5	56		1	1465.74	-11.2333	10/139	pps_pisum_OE_trypsin_rep2.mgf
	High	GGLDFTKDDENVNSQPFMR	P36484;Q33245;Q32800;Q9TJY5;Q8MAK5;Q8HT56;Q32816;O63121;P94086;P94048;P93976;P94068;Q9GD57;Q33527;A8DPE5;A8DPF8;Q33496;P94025;Q8HUZ7;O20266;Q36683;A8DPF0;O63147;Q33620;Q8MAK6;D2CN03;P92468;P94039;P94042;D6C5Z0;Q9TI00;Q8HDA1;Q33089;Q9GGC2;P94046;P92469;O98659;P94038;Q36657;B7P0F0;Q36637;Q37357;Q9GE67;Q9GDQ2;Q1A5W2;Q8HT77;A5X4I3;P94074;Q33323;A5X4L3;D8V9E6;E5KUU8;Q8HUY5;D2KUW9;D2KUU7;Q39288;Q37269;…	22231	284	CID		71.32	0.000160804		4	53		1	2169.85	-64.4614	13/193	pps_pisum_OE_trypsin_rep2.mgf
	High	VALEAcVKAR	P36484;Q33245;Q32800;Q6RIC2;Q9TJY5;Q8MAK5;Q8HT56;Q32816;O63121;P94086;Q33514;P94048;P93976;P94068;Q9GD57;Q9TKH0;Q33527;A8DPE5;A8DPF8;Q33496;Q33268;P94025;Q8HUZ7;O20266;Q36683;A8DPF0;O63147;Q33620;Q8MAK6;D2CN03;P92468;P94039;P94042;D6C5Z0;O63185;Q9TI00;Q8HDA1;Q33089;Q9GGC2;P94046;P92469;O98659;P94038;Q36657;Q8WKU6	1195	45	CID	C6(Carbamidomethyl)	68.52	0.00046834	0	1	55		1	1116.57	-43.1889	9/82	pps_pisum_OE_trypsin_rep2.mgf
	High	DNGLLLHIHR	P36484;Q33245;Q32800;Q6RIC2;Q9TJY5;Q8MAK5;Q8HT56;Q32816;Q33514;P94068;Q9GD57;Q9TKH0;Q33527;A8DPE5;A8DPF8;Q33496;Q33268;P94025;Q8HUZ7;Q36683;A8DPF0;O63147;Q33620;Q8MAK6;D2CN03;P92468;D6C5Z0;O63185;Q8HDA1;Q33089;P94046;P92469;O98659;P94038;Q8WKU6;B7P0F0;Q36637;Q37357;Q9GDQ2;Q1A5W2;Q32496;Q8HT77;A5X4I3;P94074;Q33323;A5X4L3;Q6LA00;D8V9E6;E5KUU8;Q8HUY5;D2KUW9;D2KUU7;Q39288;Q37269;E0DA51;Q52TF4;Q8MCX9;…	20168	301	CID		63.99	0.00145975		5	55		1	1187.61	-44.5378	13/97	pps_pisum_OE_trypsin_rep2.mgf
	High	YGRPLLGcTIKPK	P36484;Q33245;Q32800;Q6RIC2;Q8MAK5;Q8HT56;Q32816;O63121;P94086;Q33514;P94048;P94068;Q9GD57;Q9TKH0;A8DPE5;A8DPF8;Q33496;Q33268;P94025;Q8HUZ7;O20266;A8DPF0;O63147;Q33620;Q8MAK6;D2CN03;P92468;P94039;P94042;D6C5Z0;O63185;Q9TI00;Q33089;Q9GGC2;P94046;P92469;O98659;P94038;Q36657;Q8WKU6;Q36637;Q37357;Q9GE67;Q1A5W2;Q8HT77;A5X4I3;P94074;Q33323;A5X4L3;Q6LA00;D8V9E6;E5KUU8;D2KUW9;D2KUU7;Q39288;Q37269;E0DA51;…	22107	281	CID	C8(Carbamidomethyl)	63.71	0.00169858		4	56		1	1502.81	-27.9778	16/120	pps_pisum_OE_trypsin_rep2.mgf
	Low	DDENVNSQPFMR	P36484;Q33245;Q32800;Q9TJY5;Q8MAK5;Q8HT56;Q32816;O63121;P94086;P94048;P93976;P94068;Q9GD57;Q33527;A8DPE5;A8DPF8;Q33496;P94025;Q8HUZ7;O20266;Q36683;A8DPF0;O63147;Q33620;Q8MAK6;D2CN03;P92468;P94039;P94042;D6C5Z0;Q9TI00;Q8HDA1;Q33089;Q9GGC2;P94046;P92469;O98659;P94038;Q36657;B7P0F0;Q36637;Q37357;Q9GE67;Q9GDQ2;Q1A5W2;Q8HT77;A5X4I3;P94074;Q33323;A5X4L3;D8V9E6;E5KUU8;Q8HUY5;D2KUW9;D2KUU7;Q39288;Q37269;…	22503	297	CID		35.13	0.694412		2	53	32	1	1451.57	-33.096	10/121	pps_pisum_OE_trypsin_rep2.mgf
	Low	AVYEcLR	P36484;Q33245;Q8MAK5;Q8HT56;Q32816;O63121;P94086;Q33514;P93976;P94068;Q9GD57;Q33527;A8DPE5;A8DPF8;Q33496;O20266;Q36683;A8DPF0;O63147;Q33620;Q8MAK6;D2CN03;P92468;P94042;D6C5Z0;O63185;Q9TI00;Q8HDA1;Q9GGC2;P94046;P92469;O98659;P94038;Q36657;Q8WKU6;B7P0F0;Q36637;Q37357;Q9GE67;Q9GDQ2;Q1A5W2;Q8HT77;A5X4I3;P94074;Q33323;A5X4L3;D8V9E6;E5KUU8;Q8HUY5;D2KUW9;D2KUU7;Q37269;E0DA51;Q8MAK2;Q52TF4;Q95B00;Q5DK06;…	21444	287	CID	C5(Carbamidomethyl)	33.41	1.27462	0	1	54	46	1	910.436	-10.4733	5/51	pps_pisum_OE_trypsin_rep2.mgf
	Low	NxGMHFR	Q9GD57;Q8SMH4;B2C8Z8;Q4QST0	6	4	CID	X2(H)	21.84	13.3781		6	53	32	1	898.429	21.5276	5/68	pps_pisum_OE_trypsin_rep2.mgf
A8DPF0	30.89	11	11	463	51.3839	6.39209	364.102	Ribulose-1,5-bisphosphate carboxylase/oxygenase large subunit (Fragment) OS=Paederia farinosa GN=rbcL PE=3 SV=1 - [A8DPF0_9GENT]
	Confidence Icon	Sequence	Protein Accessions	# Proteins	# Protein Groups	Activation Type	Modifications	IonScore	Exp Value	Δ Score	Rank	Identity High	Homology Threshold	Charge	m/z [Da]	ΔM [ppm]	Ions Matched	Spectrum File
	High	VTPQPGVPPEEAGAAVAAESSTGTWTTVWTDGLTSLDR	P36484;Q33245;Q32800;Q6RIC2;Q9TJY5;Q32816;P94086;Q33514;P94048;P93976;P94068;Q9GD57;Q33496;Q33268;Q8HUZ7;Q36683;A8DPF0;Q33620;D2CN03;P92468;P94039;P94042;D6C5Z0;O63185;Q9TI00;Q33089;P92469;O98659;Q8WKU6;Q37357;Q8HT77;A5X4I3;P94074;A5X4L3;Q6LA00;D8V9E6;E5KUU8;Q8HUY5;Q39288;Q8MAK2;Q52TF4;Q8MCX9;Q5DK06;B5U0R6;A3KLW4;Q6SSI3;O98549;P04717;Q14EN2;Q9MSR5;Q9GDQ1;Q31870;O19812;Q36650;Q9GEN2;Q6JXR8;Q15JC1;…	13123	185	CID		118.87	3.25774e-09		5	54		1	3854.61	-67.9603	25/435	pps_pisum_OE_trypsin_rep2.mgf
	High	GHYLNATAGTcEEMxKR	A8DPF0;O78309;Q6YLQ6;C6G3A0;Q5I972;Q5UFC0;E2D4M8;Q32087;Q5I966	39	9	CID	C11(Carbamidomethyl), X15(I)	117.08	4.21367e-09		5	53		1	1950.82	-47.1725	14/168	pps_pisum_OE_trypsin_rep2.mgf
	High	SQAETGEIKGHYLNATAGTcEEMxKR	A8DPF0;O78309;Q6YLQ6;C6G3A0;E2D4M8	13	5	CID	C20(Carbamidomethyl), X24(I)	97.47	3.1486e-07		5	52		1	2894.16	-74.1649	15/294	pps_pisum_OE_trypsin_rep2.mgf
	High	TFQGPPHGIQVER	Q33245;Q32800;Q6RIC2;Q9TJY5;Q8MAK5;Q8HT56;O63121;P94086;Q33514;P93976;P94068;Q9GD57;Q9TKH0;Q33527;A8DPE5;A8DPF8;Q33496;Q33268;Q8HUZ7;O20266;Q36683;A8DPF0;O63147;Q8MAK6;D2CN03;P92468;D6C5Z0;O63185;Q9TI00;Q9GGC2;P94046;P92469;O98659;P94038;Q36657;Q8WKU6;Q37357;Q9GE67;Q9GDQ2;Q1A5W2;Q8HT77;A5X4I3;P94074;Q33323;A5X4L3;Q6LA00;D8V9E6;E5KUU8;D2KUW9;D2KUU7;P31184;P28413;P28429;P04717;Q14EN2;Q9MSR5;Q8WHV7;…	19129	271	CID		94.3	1.46651e-06		5	56		1	1465.74	-11.2333	10/139	pps_pisum_OE_trypsin_rep2.mgf
	High	GGLDFTKDDENVNSQPFMR	P36484;Q33245;Q32800;Q9TJY5;Q8MAK5;Q8HT56;Q32816;O63121;P94086;P94048;P93976;P94068;Q9GD57;Q33527;A8DPE5;A8DPF8;Q33496;P94025;Q8HUZ7;O20266;Q36683;A8DPF0;O63147;Q33620;Q8MAK6;D2CN03;P92468;P94039;P94042;D6C5Z0;Q9TI00;Q8HDA1;Q33089;Q9GGC2;P94046;P92469;O98659;P94038;Q36657;B7P0F0;Q36637;Q37357;Q9GE67;Q9GDQ2;Q1A5W2;Q8HT77;A5X4I3;P94074;Q33323;A5X4L3;D8V9E6;E5KUU8;Q8HUY5;D2KUW9;D2KUU7;Q39288;Q37269;…	22231	284	CID		71.32	0.000160804		4	53		1	2169.85	-64.4614	13/193	pps_pisum_OE_trypsin_rep2.mgf
	High	VALEAcVKAR	P36484;Q33245;Q32800;Q6RIC2;Q9TJY5;Q8MAK5;Q8HT56;Q32816;O63121;P94086;Q33514;P94048;P93976;P94068;Q9GD57;Q9TKH0;Q33527;A8DPE5;A8DPF8;Q33496;Q33268;P94025;Q8HUZ7;O20266;Q36683;A8DPF0;O63147;Q33620;Q8MAK6;D2CN03;P92468;P94039;P94042;D6C5Z0;O63185;Q9TI00;Q8HDA1;Q33089;Q9GGC2;P94046;P92469;O98659;P94038;Q36657;Q8WKU6	1195	45	CID	C6(Carbamidomethyl)	68.52	0.00046834	0	1	55		1	1116.57	-43.1889	9/82	pps_pisum_OE_trypsin_rep2.mgf
	High	DNGLLLHIHR	P36484;Q33245;Q32800;Q6RIC2;Q9TJY5;Q8MAK5;Q8HT56;Q32816;Q33514;P94068;Q9GD57;Q9TKH0;Q33527;A8DPE5;A8DPF8;Q33496;Q33268;P94025;Q8HUZ7;Q36683;A8DPF0;O63147;Q33620;Q8MAK6;D2CN03;P92468;D6C5Z0;O63185;Q8HDA1;Q33089;P94046;P92469;O98659;P94038;Q8WKU6;B7P0F0;Q36637;Q37357;Q9GDQ2;Q1A5W2;Q32496;Q8HT77;A5X4I3;P94074;Q33323;A5X4L3;Q6LA00;D8V9E6;E5KUU8;Q8HUY5;D2KUW9;D2KUU7;Q39288;Q37269;E0DA51;Q52TF4;Q8MCX9;…	20168	301	CID		63.99	0.00145975		5	55		1	1187.61	-44.5378	13/97	pps_pisum_OE_trypsin_rep2.mgf
	High	YGRPLLGcTIKPK	P36484;Q33245;Q32800;Q6RIC2;Q8MAK5;Q8HT56;Q32816;O63121;P94086;Q33514;P94048;P94068;Q9GD57;Q9TKH0;A8DPE5;A8DPF8;Q33496;Q33268;P94025;Q8HUZ7;O20266;A8DPF0;O63147;Q33620;Q8MAK6;D2CN03;P92468;P94039;P94042;D6C5Z0;O63185;Q9TI00;Q33089;Q9GGC2;P94046;P92469;O98659;P94038;Q36657;Q8WKU6;Q36637;Q37357;Q9GE67;Q1A5W2;Q8HT77;A5X4I3;P94074;Q33323;A5X4L3;Q6LA00;D8V9E6;E5KUU8;D2KUW9;D2KUU7;Q39288;Q37269;E0DA51;…	22107	281	CID	C8(Carbamidomethyl)	63.71	0.00169858		4	56		1	1502.81	-27.9778	16/120	pps_pisum_OE_trypsin_rep2.mgf
	Low	DDENVNSQPFMR	P36484;Q33245;Q32800;Q9TJY5;Q8MAK5;Q8HT56;Q32816;O63121;P94086;P94048;P93976;P94068;Q9GD57;Q33527;A8DPE5;A8DPF8;Q33496;P94025;Q8HUZ7;O20266;Q36683;A8DPF0;O63147;Q33620;Q8MAK6;D2CN03;P92468;P94039;P94042;D6C5Z0;Q9TI00;Q8HDA1;Q33089;Q9GGC2;P94046;P92469;O98659;P94038;Q36657;B7P0F0;Q36637;Q37357;Q9GE67;Q9GDQ2;Q1A5W2;Q8HT77;A5X4I3;P94074;Q33323;A5X4L3;D8V9E6;E5KUU8;Q8HUY5;D2KUW9;D2KUU7;Q39288;Q37269;…	22503	297	CID		35.13	0.694412		2	53	32	1	1451.57	-33.096	10/121	pps_pisum_OE_trypsin_rep2.mgf
	Low	AVYEcLR	P36484;Q33245;Q8MAK5;Q8HT56;Q32816;O63121;P94086;Q33514;P93976;P94068;Q9GD57;Q33527;A8DPE5;A8DPF8;Q33496;O20266;Q36683;A8DPF0;O63147;Q33620;Q8MAK6;D2CN03;P92468;P94042;D6C5Z0;O63185;Q9TI00;Q8HDA1;Q9GGC2;P94046;P92469;O98659;P94038;Q36657;Q8WKU6;B7P0F0;Q36637;Q37357;Q9GE67;Q9GDQ2;Q1A5W2;Q8HT77;A5X4I3;P94074;Q33323;A5X4L3;D8V9E6;E5KUU8;Q8HUY5;D2KUW9;D2KUU7;Q37269;E0DA51;Q8MAK2;Q52TF4;Q95B00;Q5DK06;…	21444	287	CID	C5(Carbamidomethyl)	33.41	1.27462	0	1	54	46	1	910.436	-10.4733	5/51	pps_pisum_OE_trypsin_rep2.mgf
	Low	NHGMHFR	P36484;Q33245;Q32800;Q6RIC2;Q9TJY5;Q8MAK5;Q8HT56;Q32816;O63121;P94086;Q33514;P94048;P93976;Q33527;A8DPE5;A8DPF8;Q33496;Q33268;P94025;O20266;Q36683;A8DPF0;O63147;Q33620;D2CN03;P92468;P94039;P94042;O63185;Q9TI00;Q8HDA1;Q33089;P92469;P94038;Q36657;Q8WKU6;B7P0F0;Q36637;Q37357;Q9GDQ2;Q1A5W2;Q8HT77;A5X4I3;P94074;Q33323;A5X4L3;Q6LA00;D8V9E6;Q8HUY5;D2KUW9;Q39288;Q37269;E0DA51;Q52TF4;Q8MCX9;A7VJY7;Q95B00;…	14978	231	CID		21.84	13.3781	0	1	53	32	1	898.429	21.5276	5/68	pps_pisum_OE_trypsin_rep2.mgf
A5X4L3	33.12	12	12	465	51.6981	6.65381	364.102	Ribulose-1,5-bisphosphate carboxylase/oxygenase large subunit (Fragment) OS=Odosicyos bosseri GN=rbcL PE=3 SV=1 - [A5X4L3_9ROSI]
	Confidence Icon	Sequence	Protein Accessions	# Proteins	# Protein Groups	Activation Type	Modifications	IonScore	Exp Value	Δ Score	Rank	Identity High	Homology Threshold	Charge	m/z [Da]	ΔM [ppm]	Ions Matched	Spectrum File
	High	VTPQPGVPPEEAGAAVAAESSTGTWTTVWTDGLTSLDR	P36484;Q33245;Q32800;Q6RIC2;Q9TJY5;Q32816;P94086;Q33514;P94048;P93976;P94068;Q9GD57;Q33496;Q33268;Q8HUZ7;Q36683;A8DPF0;Q33620;D2CN03;P92468;P94039;P94042;D6C5Z0;O63185;Q9TI00;Q33089;P92469;O98659;Q8WKU6;Q37357;Q8HT77;A5X4I3;P94074;A5X4L3;Q6LA00;D8V9E6;E5KUU8;Q8HUY5;Q39288;Q8MAK2;Q52TF4;Q8MCX9;Q5DK06;B5U0R6;A3KLW4;Q6SSI3;O98549;P04717;Q14EN2;Q9MSR5;Q9GDQ1;Q31870;O19812;Q36650;Q9GEN2;Q6JXR8;Q15JC1;…	13123	185	CID		118.87	3.25774e-09		5	54		1	3854.61	-67.9603	25/435	pps_pisum_OE_trypsin_rep2.mgf
	High	GHYLNATAGTcEEMIKR	P36484;Q33245;Q6RIC2;Q9TJY5;Q32816;Q9GD57;Q33527;A8DPE5;A8DPF8;Q33268;Q8HUZ7;Q36683;Q8MAK6;D2CN03;P94039;O63185;Q9TI00;Q8HDA1;P94046;P92469;Q8WKU6;B7P0F0;Q36637;Q37357;Q9GDQ2;Q8HT77;Q33323;A5X4L3;Q6LA00;E5KUU8;Q8HUY5;Q39288;Q37269;Q8MCX9;Q8HVG8;A3KLW4;Q3MKL9;P31184;Q14EN2;Q9MSR5;Q8WHV7;Q31870;O19812;Q36650;Q5GLI7;Q4VI97;Q15JC1;B8YHH9;Q9GEQ3;Q9MV63;Q4VIC7;A4GE24;B8PRM8;D5FUM3;D6MYJ0;Q8MEB1;Q8HUX3;…	7090	147	CID	C11(Carbamidomethyl)	117.08	4.21367e-09		3	53		1	1950.82	-47.1725	14/168	pps_pisum_OE_trypsin_rep2.mgf
	High	SQAETGEIKGHYLNATAGTcEEMIKR	Q33245;Q9GD57;A8DPE5;Q8HUZ7;A5X4L3;Q14EN2;Q31870;O19812;A4GE24;Q8HUX3;Q3T5L5;Q9GGE6;Q3T5K8;Q8WHH7;Q37279;Q8HUX6;Q9MUG1;A4KC75;B8Q461;A5X4B3;Q31921;C7A605;Q539W8;Q37362;Q6DUM3;Q3T5A4;Q31932;Q4QST0;Q4QSS5	921	29	CID	C20(Carbamidomethyl)	97.47	3.1486e-07		3	52		1	2894.16	-74.1649	15/294	pps_pisum_OE_trypsin_rep2.mgf
	High	TFQGPPHGIQVER	Q33245;Q32800;Q6RIC2;Q9TJY5;Q8MAK5;Q8HT56;O63121;P94086;Q33514;P93976;P94068;Q9GD57;Q9TKH0;Q33527;A8DPE5;A8DPF8;Q33496;Q33268;Q8HUZ7;O20266;Q36683;A8DPF0;O63147;Q8MAK6;D2CN03;P92468;D6C5Z0;O63185;Q9TI00;Q9GGC2;P94046;P92469;O98659;P94038;Q36657;Q8WKU6;Q37357;Q9GE67;Q9GDQ2;Q1A5W2;Q8HT77;A5X4I3;P94074;Q33323;A5X4L3;Q6LA00;D8V9E6;E5KUU8;D2KUW9;D2KUU7;P31184;P28413;P28429;P04717;Q14EN2;Q9MSR5;Q8WHV7;…	19129	271	CID		94.3	1.46651e-06		5	56		1	1465.74	-11.2333	10/139	pps_pisum_OE_trypsin_rep2.mgf
	High	GGLDFTKDDENVNSQPFMR	P36484;Q33245;Q32800;Q9TJY5;Q8MAK5;Q8HT56;Q32816;O63121;P94086;P94048;P93976;P94068;Q9GD57;Q33527;A8DPE5;A8DPF8;Q33496;P94025;Q8HUZ7;O20266;Q36683;A8DPF0;O63147;Q33620;Q8MAK6;D2CN03;P92468;P94039;P94042;D6C5Z0;Q9TI00;Q8HDA1;Q33089;Q9GGC2;P94046;P92469;O98659;P94038;Q36657;B7P0F0;Q36637;Q37357;Q9GE67;Q9GDQ2;Q1A5W2;Q8HT77;A5X4I3;P94074;Q33323;A5X4L3;D8V9E6;E5KUU8;Q8HUY5;D2KUW9;D2KUU7;Q39288;Q37269;…	22231	284	CID		71.32	0.000160804		4	53		1	2169.85	-64.4614	13/193	pps_pisum_OE_trypsin_rep2.mgf
	High	VALEAxVKAR	Q33323;A5X4L3	3	2	CID	X6(C), X6(Carbamidomethyl)	68.52	0.00046834		5	55		1	1116.57	-43.1889	9/82	pps_pisum_OE_trypsin_rep2.mgf
	High	DNGLLLHIHR	P36484;Q33245;Q32800;Q6RIC2;Q9TJY5;Q8MAK5;Q8HT56;Q32816;Q33514;P94068;Q9GD57;Q9TKH0;Q33527;A8DPE5;A8DPF8;Q33496;Q33268;P94025;Q8HUZ7;Q36683;A8DPF0;O63147;Q33620;Q8MAK6;D2CN03;P92468;D6C5Z0;O63185;Q8HDA1;Q33089;P94046;P92469;O98659;P94038;Q8WKU6;B7P0F0;Q36637;Q37357;Q9GDQ2;Q1A5W2;Q32496;Q8HT77;A5X4I3;P94074;Q33323;A5X4L3;Q6LA00;D8V9E6;E5KUU8;Q8HUY5;D2KUW9;D2KUU7;Q39288;Q37269;E0DA51;Q52TF4;Q8MCX9;…	20168	301	CID		63.99	0.00145975		5	55		1	1187.61	-44.5378	13/97	pps_pisum_OE_trypsin_rep2.mgf
	High	YGRPLLGcTIKPK	P36484;Q33245;Q32800;Q6RIC2;Q8MAK5;Q8HT56;Q32816;O63121;P94086;Q33514;P94048;P94068;Q9GD57;Q9TKH0;A8DPE5;A8DPF8;Q33496;Q33268;P94025;Q8HUZ7;O20266;A8DPF0;O63147;Q33620;Q8MAK6;D2CN03;P92468;P94039;P94042;D6C5Z0;O63185;Q9TI00;Q33089;Q9GGC2;P94046;P92469;O98659;P94038;Q36657;Q8WKU6;Q36637;Q37357;Q9GE67;Q1A5W2;Q8HT77;A5X4I3;P94074;Q33323;A5X4L3;Q6LA00;D8V9E6;E5KUU8;D2KUW9;D2KUU7;Q39288;Q37269;E0DA51;…	22107	281	CID	C8(Carbamidomethyl)	63.71	0.00169858		4	56		1	1502.81	-27.9778	16/120	pps_pisum_OE_trypsin_rep2.mgf
	Low	EITLGFVDLLR	Q33245;Q6RIC2;Q8HUZ7;Q8MAK6;D2CN03;D6C5Z0;Q8HDA1;A5X4I3;A5X4L3;E0DA51;Q8MAK2;Q8MCX9;P31184;P28429;P04717;Q14EN2;O19812;Q8MAT5;Q36650;Q4VI97;C3S8V4;D1KWX9;Q9GEQ3;Q8WGV6;Q9TID2;Q8ME69;O47068;Q9MV63;O78309;Q4VIC7;A4F4H5;B8PRM8;C0J9S0;C7AQR7;D0Q0K2;B3SHH2;Q8MEB1;P92360;Q8HUX3;Q3T5L5;Q4VIC2;C7AQV0;Q39972;Q8MFT9;B8PRN3;Q33198;O98900;Q9MT32;Q9GEN9;O47272;Q8MG08;O20245;A4V8H9;C3RXH1;Q6A161;Q32750;Q33051;…	4915	121	CID		47.13	0.0519358		5	54		1	1275.72	-5.12326	9/97	pps_pisum_OE_trypsin_rep2.mgf
	Low	DDENVNSQPFMR	P36484;Q33245;Q32800;Q9TJY5;Q8MAK5;Q8HT56;Q32816;O63121;P94086;P94048;P93976;P94068;Q9GD57;Q33527;A8DPE5;A8DPF8;Q33496;P94025;Q8HUZ7;O20266;Q36683;A8DPF0;O63147;Q33620;Q8MAK6;D2CN03;P92468;P94039;P94042;D6C5Z0;Q9TI00;Q8HDA1;Q33089;Q9GGC2;P94046;P92469;O98659;P94038;Q36657;B7P0F0;Q36637;Q37357;Q9GE67;Q9GDQ2;Q1A5W2;Q8HT77;A5X4I3;P94074;Q33323;A5X4L3;D8V9E6;E5KUU8;Q8HUY5;D2KUW9;D2KUU7;Q39288;Q37269;…	22503	297	CID		35.13	0.694412		2	53	32	1	1451.57	-33.096	10/121	pps_pisum_OE_trypsin_rep2.mgf
	Low	AVYEcLR	P36484;Q33245;Q8MAK5;Q8HT56;Q32816;O63121;P94086;Q33514;P93976;P94068;Q9GD57;Q33527;A8DPE5;A8DPF8;Q33496;O20266;Q36683;A8DPF0;O63147;Q33620;Q8MAK6;D2CN03;P92468;P94042;D6C5Z0;O63185;Q9TI00;Q8HDA1;Q9GGC2;P94046;P92469;O98659;P94038;Q36657;Q8WKU6;B7P0F0;Q36637;Q37357;Q9GE67;Q9GDQ2;Q1A5W2;Q8HT77;A5X4I3;P94074;Q33323;A5X4L3;D8V9E6;E5KUU8;Q8HUY5;D2KUW9;D2KUU7;Q37269;E0DA51;Q8MAK2;Q52TF4;Q95B00;Q5DK06;…	21444	287	CID	C5(Carbamidomethyl)	33.41	1.27462	0	1	54	46	1	910.436	-10.4733	5/51	pps_pisum_OE_trypsin_rep2.mgf
	Low	NHGMHFR	P36484;Q33245;Q32800;Q6RIC2;Q9TJY5;Q8MAK5;Q8HT56;Q32816;O63121;P94086;Q33514;P94048;P93976;Q33527;A8DPE5;A8DPF8;Q33496;Q33268;P94025;O20266;Q36683;A8DPF0;O63147;Q33620;D2CN03;P92468;P94039;P94042;O63185;Q9TI00;Q8HDA1;Q33089;P92469;P94038;Q36657;Q8WKU6;B7P0F0;Q36637;Q37357;Q9GDQ2;Q1A5W2;Q8HT77;A5X4I3;P94074;Q33323;A5X4L3;Q6LA00;D8V9E6;Q8HUY5;D2KUW9;Q39288;Q37269;E0DA51;Q52TF4;Q8MCX9;A7VJY7;Q95B00;…	14978	231	CID		21.84	13.3781	0	1	53	32	1	898.429	21.5276	5/68	pps_pisum_OE_trypsin_rep2.mgf
O78309	35	12	12	440	48.6245	6.91748	364.102	Ribulose-1,5-bisphosphate carboxylase/oxygenase large subunit (Fragment) OS=Hernandia moerenhoutiana GN=rbcL PE=3 SV=3 - [O78309_9MAGN]
	Confidence Icon	Sequence	Protein Accessions	# Proteins	# Protein Groups	Activation Type	Modifications	IonScore	Exp Value	Δ Score	Rank	Identity High	Homology Threshold	Charge	m/z [Da]	ΔM [ppm]	Ions Matched	Spectrum File
	High	VTPQPGVPPEEAGAAVAAESSTGTWTTVWTDGLTSLDR	P36484;Q33245;Q32800;Q6RIC2;Q9TJY5;Q32816;P94086;Q33514;P94048;P93976;P94068;Q9GD57;Q33496;Q33268;Q8HUZ7;Q36683;A8DPF0;Q33620;D2CN03;P92468;P94039;P94042;D6C5Z0;O63185;Q9TI00;Q33089;P92469;O98659;Q8WKU6;Q37357;Q8HT77;A5X4I3;P94074;A5X4L3;Q6LA00;D8V9E6;E5KUU8;Q8HUY5;Q39288;Q8MAK2;Q52TF4;Q8MCX9;Q5DK06;B5U0R6;A3KLW4;Q6SSI3;O98549;P04717;Q14EN2;Q9MSR5;Q9GDQ1;Q31870;O19812;Q36650;Q9GEN2;Q6JXR8;Q15JC1;…	13123	185	CID		118.87	3.25774e-09		5	54		1	3854.61	-67.9603	25/435	pps_pisum_OE_trypsin_rep2.mgf
	High	GHYLNATAGTcEEMxKR	A8DPF0;O78309;Q6YLQ6;C6G3A0;Q5I972;Q5UFC0;E2D4M8;Q32087;Q5I966	39	9	CID	C11(Carbamidomethyl), X15(I)	117.08	4.21367e-09		5	53		1	1950.82	-47.1725	14/168	pps_pisum_OE_trypsin_rep2.mgf
	High	SQAETGEIKGHYLNATAGTcEEMxKR	A8DPF0;O78309;Q6YLQ6;C6G3A0;E2D4M8	13	5	CID	C20(Carbamidomethyl), X24(I)	97.47	3.1486e-07		5	52		1	2894.16	-74.1649	15/294	pps_pisum_OE_trypsin_rep2.mgf
	High	TFQGPPHGIQVER	Q33245;Q32800;Q6RIC2;Q9TJY5;Q8MAK5;Q8HT56;O63121;P94086;Q33514;P93976;P94068;Q9GD57;Q9TKH0;Q33527;A8DPE5;A8DPF8;Q33496;Q33268;Q8HUZ7;O20266;Q36683;A8DPF0;O63147;Q8MAK6;D2CN03;P92468;D6C5Z0;O63185;Q9TI00;Q9GGC2;P94046;P92469;O98659;P94038;Q36657;Q8WKU6;Q37357;Q9GE67;Q9GDQ2;Q1A5W2;Q8HT77;A5X4I3;P94074;Q33323;A5X4L3;Q6LA00;D8V9E6;E5KUU8;D2KUW9;D2KUU7;P31184;P28413;P28429;P04717;Q14EN2;Q9MSR5;Q8WHV7;…	19129	271	CID		94.3	1.46651e-06		5	56		1	1465.74	-11.2333	10/139	pps_pisum_OE_trypsin_rep2.mgf
	High	GGLDFTKDDENVNSQPFMR	P36484;Q33245;Q32800;Q9TJY5;Q8MAK5;Q8HT56;Q32816;O63121;P94086;P94048;P93976;P94068;Q9GD57;Q33527;A8DPE5;A8DPF8;Q33496;P94025;Q8HUZ7;O20266;Q36683;A8DPF0;O63147;Q33620;Q8MAK6;D2CN03;P92468;P94039;P94042;D6C5Z0;Q9TI00;Q8HDA1;Q33089;Q9GGC2;P94046;P92469;O98659;P94038;Q36657;B7P0F0;Q36637;Q37357;Q9GE67;Q9GDQ2;Q1A5W2;Q8HT77;A5X4I3;P94074;Q33323;A5X4L3;D8V9E6;E5KUU8;Q8HUY5;D2KUW9;D2KUU7;Q39288;Q37269;…	22231	284	CID		71.32	0.000160804		4	53		1	2169.85	-64.4614	13/193	pps_pisum_OE_trypsin_rep2.mgf
	High	VALEAcVQAR	D2KUW9;D2KUU7;Q39288;Q37269;E0DA51;Q8MAK2;Q52TF4;Q8HVG8;Q6SSI3;O98549;Q3MKL9;P31184;P28429;P04717;Q9MSR5;Q8WHV7;Q9GDQ1;O19812;Q8MAT5;Q9GEN2;Q6JXR8;Q5GLI7;Q4VI97;Q15JC1;B8YHH9;C3S8V4;D1KWX9;Q9BB40;Q9GEQ3;Q8WGV6;Q9TID2;Q8MDK1;Q8MG96;O47068;Q9MV63;O78309;Q4VIC7;A1XM40;A4GE24;A5X4C4;B8PRM8;C0J9S0;C7A5Z3;C7AQR7;D0Q0K2;D5FUM3;D6MYJ0;B3SHH2;Q37283;Q8MEB1;Q8HUX3;Q6L9X2;Q6JXN8;Q3T5L5;Q4VIC2;C7AQV0;Q39972;…	14779	225	CID	C6(Carbamidomethyl)	68.52	0.00046834		9	55		1	1116.57	-10.5981	9/82	pps_pisum_OE_trypsin_rep2.mgf
	High	DNGLLLHIHR	P36484;Q33245;Q32800;Q6RIC2;Q9TJY5;Q8MAK5;Q8HT56;Q32816;Q33514;P94068;Q9GD57;Q9TKH0;Q33527;A8DPE5;A8DPF8;Q33496;Q33268;P94025;Q8HUZ7;Q36683;A8DPF0;O63147;Q33620;Q8MAK6;D2CN03;P92468;D6C5Z0;O63185;Q8HDA1;Q33089;P94046;P92469;O98659;P94038;Q8WKU6;B7P0F0;Q36637;Q37357;Q9GDQ2;Q1A5W2;Q32496;Q8HT77;A5X4I3;P94074;Q33323;A5X4L3;Q6LA00;D8V9E6;E5KUU8;Q8HUY5;D2KUW9;D2KUU7;Q39288;Q37269;E0DA51;Q52TF4;Q8MCX9;…	20168	301	CID		63.99	0.00145975		5	55		1	1187.61	-44.5378	13/97	pps_pisum_OE_trypsin_rep2.mgf
	High	YGRPLLGcTIKPK	P36484;Q33245;Q32800;Q6RIC2;Q8MAK5;Q8HT56;Q32816;O63121;P94086;Q33514;P94048;P94068;Q9GD57;Q9TKH0;A8DPE5;A8DPF8;Q33496;Q33268;P94025;Q8HUZ7;O20266;A8DPF0;O63147;Q33620;Q8MAK6;D2CN03;P92468;P94039;P94042;D6C5Z0;O63185;Q9TI00;Q33089;Q9GGC2;P94046;P92469;O98659;P94038;Q36657;Q8WKU6;Q36637;Q37357;Q9GE67;Q1A5W2;Q8HT77;A5X4I3;P94074;Q33323;A5X4L3;Q6LA00;D8V9E6;E5KUU8;D2KUW9;D2KUU7;Q39288;Q37269;E0DA51;…	22107	281	CID	C8(Carbamidomethyl)	63.71	0.00169858		4	56		1	1502.81	-27.9778	16/120	pps_pisum_OE_trypsin_rep2.mgf
	Low	EITLGFVDLLR	Q33245;Q6RIC2;Q8HUZ7;Q8MAK6;D2CN03;D6C5Z0;Q8HDA1;A5X4I3;A5X4L3;E0DA51;Q8MAK2;Q8MCX9;P31184;P28429;P04717;Q14EN2;O19812;Q8MAT5;Q36650;Q4VI97;C3S8V4;D1KWX9;Q9GEQ3;Q8WGV6;Q9TID2;Q8ME69;O47068;Q9MV63;O78309;Q4VIC7;A4F4H5;B8PRM8;C0J9S0;C7AQR7;D0Q0K2;B3SHH2;Q8MEB1;P92360;Q8HUX3;Q3T5L5;Q4VIC2;C7AQV0;Q39972;Q8MFT9;B8PRN3;Q33198;O98900;Q9MT32;Q9GEN9;O47272;Q8MG08;O20245;A4V8H9;C3RXH1;Q6A161;Q32750;Q33051;…	4915	121	CID		47.13	0.0519358		5	54		1	1275.72	-5.12326	9/97	pps_pisum_OE_trypsin_rep2.mgf
	Low	DDENVNSQPFMR	P36484;Q33245;Q32800;Q9TJY5;Q8MAK5;Q8HT56;Q32816;O63121;P94086;P94048;P93976;P94068;Q9GD57;Q33527;A8DPE5;A8DPF8;Q33496;P94025;Q8HUZ7;O20266;Q36683;A8DPF0;O63147;Q33620;Q8MAK6;D2CN03;P92468;P94039;P94042;D6C5Z0;Q9TI00;Q8HDA1;Q33089;Q9GGC2;P94046;P92469;O98659;P94038;Q36657;B7P0F0;Q36637;Q37357;Q9GE67;Q9GDQ2;Q1A5W2;Q8HT77;A5X4I3;P94074;Q33323;A5X4L3;D8V9E6;E5KUU8;Q8HUY5;D2KUW9;D2KUU7;Q39288;Q37269;…	22503	297	CID		35.13	0.694412		2	53	32	1	1451.57	-33.096	10/121	pps_pisum_OE_trypsin_rep2.mgf
	Low	AVYEcLR	P36484;Q33245;Q8MAK5;Q8HT56;Q32816;O63121;P94086;Q33514;P93976;P94068;Q9GD57;Q33527;A8DPE5;A8DPF8;Q33496;O20266;Q36683;A8DPF0;O63147;Q33620;Q8MAK6;D2CN03;P92468;P94042;D6C5Z0;O63185;Q9TI00;Q8HDA1;Q9GGC2;P94046;P92469;O98659;P94038;Q36657;Q8WKU6;B7P0F0;Q36637;Q37357;Q9GE67;Q9GDQ2;Q1A5W2;Q8HT77;A5X4I3;P94074;Q33323;A5X4L3;D8V9E6;E5KUU8;Q8HUY5;D2KUW9;D2KUU7;Q37269;E0DA51;Q8MAK2;Q52TF4;Q95B00;Q5DK06;…	21444	287	CID	C5(Carbamidomethyl)	33.41	1.27462	0	1	54	46	1	910.436	-10.4733	5/51	pps_pisum_OE_trypsin_rep2.mgf
	Low	NHGMHFR	P36484;Q33245;Q32800;Q6RIC2;Q9TJY5;Q8MAK5;Q8HT56;Q32816;O63121;P94086;Q33514;P94048;P93976;Q33527;A8DPE5;A8DPF8;Q33496;Q33268;P94025;O20266;Q36683;A8DPF0;O63147;Q33620;D2CN03;P92468;P94039;P94042;O63185;Q9TI00;Q8HDA1;Q33089;P92469;P94038;Q36657;Q8WKU6;B7P0F0;Q36637;Q37357;Q9GDQ2;Q1A5W2;Q8HT77;A5X4I3;P94074;Q33323;A5X4L3;Q6LA00;D8V9E6;Q8HUY5;D2KUW9;Q39288;Q37269;E0DA51;Q52TF4;Q8MCX9;A7VJY7;Q95B00;…	14978	231	CID		21.84	13.3781	0	1	53	32	1	898.429	21.5276	5/68	pps_pisum_OE_trypsin_rep2.mgf
Q3T5L5	33.62	13	13	464	51.5079	6.53662	364.102	Ribulose-1,5-bisphosphate carboxylase/oxygenase large subunit (Fragment) OS=Euphorbia gymnonota GN=rbcL PE=3 SV=1 - [Q3T5L5_9ROSI]
	Confidence Icon	Sequence	Protein Accessions	# Proteins	# Protein Groups	Activation Type	Modifications	IonScore	Exp Value	Δ Score	Rank	Identity High	Homology Threshold	Charge	m/z [Da]	ΔM [ppm]	Ions Matched	Spectrum File
	High	VTPQPGVPPEEAGAAVAAESSTGTWTTVWTDGLTSLDR	P36484;Q33245;Q32800;Q6RIC2;Q9TJY5;Q32816;P94086;Q33514;P94048;P93976;P94068;Q9GD57;Q33496;Q33268;Q8HUZ7;Q36683;A8DPF0;Q33620;D2CN03;P92468;P94039;P94042;D6C5Z0;O63185;Q9TI00;Q33089;P92469;O98659;Q8WKU6;Q37357;Q8HT77;A5X4I3;P94074;A5X4L3;Q6LA00;D8V9E6;E5KUU8;Q8HUY5;Q39288;Q8MAK2;Q52TF4;Q8MCX9;Q5DK06;B5U0R6;A3KLW4;Q6SSI3;O98549;P04717;Q14EN2;Q9MSR5;Q9GDQ1;Q31870;O19812;Q36650;Q9GEN2;Q6JXR8;Q15JC1;…	13123	185	CID		118.87	3.25774e-09		5	54		1	3854.61	-67.9603	25/435	pps_pisum_OE_trypsin_rep2.mgf
	High	GHYLNATAGTcEEMIKR	P36484;Q33245;Q6RIC2;Q9TJY5;Q32816;Q9GD57;Q33527;A8DPE5;A8DPF8;Q33268;Q8HUZ7;Q36683;Q8MAK6;D2CN03;P94039;O63185;Q9TI00;Q8HDA1;P94046;P92469;Q8WKU6;B7P0F0;Q36637;Q37357;Q9GDQ2;Q8HT77;Q33323;A5X4L3;Q6LA00;E5KUU8;Q8HUY5;Q39288;Q37269;Q8MCX9;Q8HVG8;A3KLW4;Q3MKL9;P31184;Q14EN2;Q9MSR5;Q8WHV7;Q31870;O19812;Q36650;Q5GLI7;Q4VI97;Q15JC1;B8YHH9;Q9GEQ3;Q9MV63;Q4VIC7;A4GE24;B8PRM8;D5FUM3;D6MYJ0;Q8MEB1;Q8HUX3;…	7090	147	CID	C11(Carbamidomethyl)	117.08	4.21367e-09		3	53		1	1950.82	-47.1725	14/168	pps_pisum_OE_trypsin_rep2.mgf
	High	SQAETGEIKGHYLNATAGTcEEMIKR	Q33245;Q9GD57;A8DPE5;Q8HUZ7;A5X4L3;Q14EN2;Q31870;O19812;A4GE24;Q8HUX3;Q3T5L5;Q9GGE6;Q3T5K8;Q8WHH7;Q37279;Q8HUX6;Q9MUG1;A4KC75;B8Q461;A5X4B3;Q31921;C7A605;Q539W8;Q37362;Q6DUM3;Q3T5A4;Q31932;Q4QST0;Q4QSS5	921	29	CID	C20(Carbamidomethyl)	97.47	3.1486e-07		3	52		1	2894.16	-74.1649	15/294	pps_pisum_OE_trypsin_rep2.mgf
	High	TFQGPPHGIQVER	Q33245;Q32800;Q6RIC2;Q9TJY5;Q8MAK5;Q8HT56;O63121;P94086;Q33514;P93976;P94068;Q9GD57;Q9TKH0;Q33527;A8DPE5;A8DPF8;Q33496;Q33268;Q8HUZ7;O20266;Q36683;A8DPF0;O63147;Q8MAK6;D2CN03;P92468;D6C5Z0;O63185;Q9TI00;Q9GGC2;P94046;P92469;O98659;P94038;Q36657;Q8WKU6;Q37357;Q9GE67;Q9GDQ2;Q1A5W2;Q8HT77;A5X4I3;P94074;Q33323;A5X4L3;Q6LA00;D8V9E6;E5KUU8;D2KUW9;D2KUU7;P31184;P28413;P28429;P04717;Q14EN2;Q9MSR5;Q8WHV7;…	19129	271	CID		94.3	1.46651e-06		5	56		1	1465.74	-11.2333	10/139	pps_pisum_OE_trypsin_rep2.mgf
	High	GGLDFTKDDENVNSQPFMR	P36484;Q33245;Q32800;Q9TJY5;Q8MAK5;Q8HT56;Q32816;O63121;P94086;P94048;P93976;P94068;Q9GD57;Q33527;A8DPE5;A8DPF8;Q33496;P94025;Q8HUZ7;O20266;Q36683;A8DPF0;O63147;Q33620;Q8MAK6;D2CN03;P92468;P94039;P94042;D6C5Z0;Q9TI00;Q8HDA1;Q33089;Q9GGC2;P94046;P92469;O98659;P94038;Q36657;B7P0F0;Q36637;Q37357;Q9GE67;Q9GDQ2;Q1A5W2;Q8HT77;A5X4I3;P94074;Q33323;A5X4L3;D8V9E6;E5KUU8;Q8HUY5;D2KUW9;D2KUU7;Q39288;Q37269;…	22231	284	CID		71.32	0.000160804		4	53		1	2169.85	-64.4614	13/193	pps_pisum_OE_trypsin_rep2.mgf
	High	VALEAcVQAR	D2KUW9;D2KUU7;Q39288;Q37269;E0DA51;Q8MAK2;Q52TF4;Q8HVG8;Q6SSI3;O98549;Q3MKL9;P31184;P28429;P04717;Q9MSR5;Q8WHV7;Q9GDQ1;O19812;Q8MAT5;Q9GEN2;Q6JXR8;Q5GLI7;Q4VI97;Q15JC1;B8YHH9;C3S8V4;D1KWX9;Q9BB40;Q9GEQ3;Q8WGV6;Q9TID2;Q8MDK1;Q8MG96;O47068;Q9MV63;O78309;Q4VIC7;A1XM40;A4GE24;A5X4C4;B8PRM8;C0J9S0;C7A5Z3;C7AQR7;D0Q0K2;D5FUM3;D6MYJ0;B3SHH2;Q37283;Q8MEB1;Q8HUX3;Q6L9X2;Q6JXN8;Q3T5L5;Q4VIC2;C7AQV0;Q39972;…	14779	225	CID	C6(Carbamidomethyl)	68.52	0.00046834		9	55		1	1116.57	-10.5981	9/82	pps_pisum_OE_trypsin_rep2.mgf
	High	DNGLLLHIHR	P36484;Q33245;Q32800;Q6RIC2;Q9TJY5;Q8MAK5;Q8HT56;Q32816;Q33514;P94068;Q9GD57;Q9TKH0;Q33527;A8DPE5;A8DPF8;Q33496;Q33268;P94025;Q8HUZ7;Q36683;A8DPF0;O63147;Q33620;Q8MAK6;D2CN03;P92468;D6C5Z0;O63185;Q8HDA1;Q33089;P94046;P92469;O98659;P94038;Q8WKU6;B7P0F0;Q36637;Q37357;Q9GDQ2;Q1A5W2;Q32496;Q8HT77;A5X4I3;P94074;Q33323;A5X4L3;Q6LA00;D8V9E6;E5KUU8;Q8HUY5;D2KUW9;D2KUU7;Q39288;Q37269;E0DA51;Q52TF4;Q8MCX9;…	20168	301	CID		63.99	0.00145975		5	55		1	1187.61	-44.5378	13/97	pps_pisum_OE_trypsin_rep2.mgf
	High	YGRPLLGcTIKPK	P36484;Q33245;Q32800;Q6RIC2;Q8MAK5;Q8HT56;Q32816;O63121;P94086;Q33514;P94048;P94068;Q9GD57;Q9TKH0;A8DPE5;A8DPF8;Q33496;Q33268;P94025;Q8HUZ7;O20266;A8DPF0;O63147;Q33620;Q8MAK6;D2CN03;P92468;P94039;P94042;D6C5Z0;O63185;Q9TI00;Q33089;Q9GGC2;P94046;P92469;O98659;P94038;Q36657;Q8WKU6;Q36637;Q37357;Q9GE67;Q1A5W2;Q8HT77;A5X4I3;P94074;Q33323;A5X4L3;Q6LA00;D8V9E6;E5KUU8;D2KUW9;D2KUU7;Q39288;Q37269;E0DA51;…	22107	281	CID	C8(Carbamidomethyl)	63.71	0.00169858		4	56		1	1502.81	-27.9778	16/120	pps_pisum_OE_trypsin_rep2.mgf
	Low	EITLGFVDLLR	Q33245;Q6RIC2;Q8HUZ7;Q8MAK6;D2CN03;D6C5Z0;Q8HDA1;A5X4I3;A5X4L3;E0DA51;Q8MAK2;Q8MCX9;P31184;P28429;P04717;Q14EN2;O19812;Q8MAT5;Q36650;Q4VI97;C3S8V4;D1KWX9;Q9GEQ3;Q8WGV6;Q9TID2;Q8ME69;O47068;Q9MV63;O78309;Q4VIC7;A4F4H5;B8PRM8;C0J9S0;C7AQR7;D0Q0K2;B3SHH2;Q8MEB1;P92360;Q8HUX3;Q3T5L5;Q4VIC2;C7AQV0;Q39972;Q8MFT9;B8PRN3;Q33198;O98900;Q9MT32;Q9GEN9;O47272;Q8MG08;O20245;A4V8H9;C3RXH1;Q6A161;Q32750;Q33051;…	4915	121	CID		47.13	0.0519358		5	54		1	1275.72	-5.12326	9/97	pps_pisum_OE_trypsin_rep2.mgf
	Low	DDENVNSQPFMR	P36484;Q33245;Q32800;Q9TJY5;Q8MAK5;Q8HT56;Q32816;O63121;P94086;P94048;P93976;P94068;Q9GD57;Q33527;A8DPE5;A8DPF8;Q33496;P94025;Q8HUZ7;O20266;Q36683;A8DPF0;O63147;Q33620;Q8MAK6;D2CN03;P92468;P94039;P94042;D6C5Z0;Q9TI00;Q8HDA1;Q33089;Q9GGC2;P94046;P92469;O98659;P94038;Q36657;B7P0F0;Q36637;Q37357;Q9GE67;Q9GDQ2;Q1A5W2;Q8HT77;A5X4I3;P94074;Q33323;A5X4L3;D8V9E6;E5KUU8;Q8HUY5;D2KUW9;D2KUU7;Q39288;Q37269;…	22503	297	CID		35.13	0.694412		2	53	32	1	1451.57	-33.096	10/121	pps_pisum_OE_trypsin_rep2.mgf
	Low	AVYEcLR	P36484;Q33245;Q8MAK5;Q8HT56;Q32816;O63121;P94086;Q33514;P93976;P94068;Q9GD57;Q33527;A8DPE5;A8DPF8;Q33496;O20266;Q36683;A8DPF0;O63147;Q33620;Q8MAK6;D2CN03;P92468;P94042;D6C5Z0;O63185;Q9TI00;Q8HDA1;Q9GGC2;P94046;P92469;O98659;P94038;Q36657;Q8WKU6;B7P0F0;Q36637;Q37357;Q9GE67;Q9GDQ2;Q1A5W2;Q8HT77;A5X4I3;P94074;Q33323;A5X4L3;D8V9E6;E5KUU8;Q8HUY5;D2KUW9;D2KUU7;Q37269;E0DA51;Q8MAK2;Q52TF4;Q95B00;Q5DK06;…	21444	287	CID	C5(Carbamidomethyl)	33.41	1.27462	0	1	54	46	1	910.436	-10.4733	5/51	pps_pisum_OE_trypsin_rep2.mgf
	Low	QKxHGMHFR	P94046;Q6LA01;Q3T5L5;A0AS74;E2D4M8;Q9TLH5;P92447;Q9BAK9	15	8	CID	X3(P)	26.07	4.19229	0.269231	1	52	33	1	1137.51	-52.8269	7/90	pps_pisum_OE_trypsin_rep2.mgf
	Low	xHGMHFR	P94046;Q6LA01;Q3T5L5;A0AS74;Q71LZ7;E2D4M8;Q9TLH5;P92447;Q9BAK9	18	9	CID	X1(N)	21.84	13.3781		7	53	32	1	898.429	21.5276	5/56	pps_pisum_OE_trypsin_rep2.mgf
Q8WHH7	30.43	10	10	447	49.4208	6.80029	364.102	Ribulose-1,5-biphosphate carboxylase (Fragment) OS=Wolffiella repanda GN=rbcL PE=3 SV=1 - [Q8WHH7_9ARAE]
	Confidence Icon	Sequence	Protein Accessions	# Proteins	# Protein Groups	Activation Type	Modifications	IonScore	Exp Value	Δ Score	Rank	Identity High	Homology Threshold	Charge	m/z [Da]	ΔM [ppm]	Ions Matched	Spectrum File
	High	VTPQPGVPPEEAGAAVAAESSTGTWTTVWTDGLTSLDR	P36484;Q33245;Q32800;Q6RIC2;Q9TJY5;Q32816;P94086;Q33514;P94048;P93976;P94068;Q9GD57;Q33496;Q33268;Q8HUZ7;Q36683;A8DPF0;Q33620;D2CN03;P92468;P94039;P94042;D6C5Z0;O63185;Q9TI00;Q33089;P92469;O98659;Q8WKU6;Q37357;Q8HT77;A5X4I3;P94074;A5X4L3;Q6LA00;D8V9E6;E5KUU8;Q8HUY5;Q39288;Q8MAK2;Q52TF4;Q8MCX9;Q5DK06;B5U0R6;A3KLW4;Q6SSI3;O98549;P04717;Q14EN2;Q9MSR5;Q9GDQ1;Q31870;O19812;Q36650;Q9GEN2;Q6JXR8;Q15JC1;…	13123	185	CID		118.87	3.25774e-09		5	54		1	3854.61	-67.9603	25/435	pps_pisum_OE_trypsin_rep2.mgf
	High	GHYLNATAGTcEEMIKR	P36484;Q33245;Q6RIC2;Q9TJY5;Q32816;Q9GD57;Q33527;A8DPE5;A8DPF8;Q33268;Q8HUZ7;Q36683;Q8MAK6;D2CN03;P94039;O63185;Q9TI00;Q8HDA1;P94046;P92469;Q8WKU6;B7P0F0;Q36637;Q37357;Q9GDQ2;Q8HT77;Q33323;A5X4L3;Q6LA00;E5KUU8;Q8HUY5;Q39288;Q37269;Q8MCX9;Q8HVG8;A3KLW4;Q3MKL9;P31184;Q14EN2;Q9MSR5;Q8WHV7;Q31870;O19812;Q36650;Q5GLI7;Q4VI97;Q15JC1;B8YHH9;Q9GEQ3;Q9MV63;Q4VIC7;A4GE24;B8PRM8;D5FUM3;D6MYJ0;Q8MEB1;Q8HUX3;…	7090	147	CID	C11(Carbamidomethyl)	117.08	4.21367e-09		3	53		1	1950.82	-47.1725	14/168	pps_pisum_OE_trypsin_rep2.mgf
	High	SQAETGEIKGHYLNATAGTcEEMIKR	Q33245;Q9GD57;A8DPE5;Q8HUZ7;A5X4L3;Q14EN2;Q31870;O19812;A4GE24;Q8HUX3;Q3T5L5;Q9GGE6;Q3T5K8;Q8WHH7;Q37279;Q8HUX6;Q9MUG1;A4KC75;B8Q461;A5X4B3;Q31921;C7A605;Q539W8;Q37362;Q6DUM3;Q3T5A4;Q31932;Q4QST0;Q4QSS5	921	29	CID	C20(Carbamidomethyl)	97.47	3.1486e-07		3	52		1	2894.16	-74.1649	15/294	pps_pisum_OE_trypsin_rep2.mgf
	High	TFQGPPHGIQVER	Q33245;Q32800;Q6RIC2;Q9TJY5;Q8MAK5;Q8HT56;O63121;P94086;Q33514;P93976;P94068;Q9GD57;Q9TKH0;Q33527;A8DPE5;A8DPF8;Q33496;Q33268;Q8HUZ7;O20266;Q36683;A8DPF0;O63147;Q8MAK6;D2CN03;P92468;D6C5Z0;O63185;Q9TI00;Q9GGC2;P94046;P92469;O98659;P94038;Q36657;Q8WKU6;Q37357;Q9GE67;Q9GDQ2;Q1A5W2;Q8HT77;A5X4I3;P94074;Q33323;A5X4L3;Q6LA00;D8V9E6;E5KUU8;D2KUW9;D2KUU7;P31184;P28413;P28429;P04717;Q14EN2;Q9MSR5;Q8WHV7;…	19129	271	CID		94.3	1.46651e-06		5	56		1	1465.74	-11.2333	10/139	pps_pisum_OE_trypsin_rep2.mgf
	High	GGLDFTKDDENVNSQPFMR	P36484;Q33245;Q32800;Q9TJY5;Q8MAK5;Q8HT56;Q32816;O63121;P94086;P94048;P93976;P94068;Q9GD57;Q33527;A8DPE5;A8DPF8;Q33496;P94025;Q8HUZ7;O20266;Q36683;A8DPF0;O63147;Q33620;Q8MAK6;D2CN03;P92468;P94039;P94042;D6C5Z0;Q9TI00;Q8HDA1;Q33089;Q9GGC2;P94046;P92469;O98659;P94038;Q36657;B7P0F0;Q36637;Q37357;Q9GE67;Q9GDQ2;Q1A5W2;Q8HT77;A5X4I3;P94074;Q33323;A5X4L3;D8V9E6;E5KUU8;Q8HUY5;D2KUW9;D2KUU7;Q39288;Q37269;…	22231	284	CID		71.32	0.000160804		4	53		1	2169.85	-64.4614	13/193	pps_pisum_OE_trypsin_rep2.mgf
	High	VALEAcVQAR	D2KUW9;D2KUU7;Q39288;Q37269;E0DA51;Q8MAK2;Q52TF4;Q8HVG8;Q6SSI3;O98549;Q3MKL9;P31184;P28429;P04717;Q9MSR5;Q8WHV7;Q9GDQ1;O19812;Q8MAT5;Q9GEN2;Q6JXR8;Q5GLI7;Q4VI97;Q15JC1;B8YHH9;C3S8V4;D1KWX9;Q9BB40;Q9GEQ3;Q8WGV6;Q9TID2;Q8MDK1;Q8MG96;O47068;Q9MV63;O78309;Q4VIC7;A1XM40;A4GE24;A5X4C4;B8PRM8;C0J9S0;C7A5Z3;C7AQR7;D0Q0K2;D5FUM3;D6MYJ0;B3SHH2;Q37283;Q8MEB1;Q8HUX3;Q6L9X2;Q6JXN8;Q3T5L5;Q4VIC2;C7AQV0;Q39972;…	14779	225	CID	C6(Carbamidomethyl)	68.52	0.00046834		9	55		1	1116.57	-10.5981	9/82	pps_pisum_OE_trypsin_rep2.mgf
	High	DNGLLLHIHR	P36484;Q33245;Q32800;Q6RIC2;Q9TJY5;Q8MAK5;Q8HT56;Q32816;Q33514;P94068;Q9GD57;Q9TKH0;Q33527;A8DPE5;A8DPF8;Q33496;Q33268;P94025;Q8HUZ7;Q36683;A8DPF0;O63147;Q33620;Q8MAK6;D2CN03;P92468;D6C5Z0;O63185;Q8HDA1;Q33089;P94046;P92469;O98659;P94038;Q8WKU6;B7P0F0;Q36637;Q37357;Q9GDQ2;Q1A5W2;Q32496;Q8HT77;A5X4I3;P94074;Q33323;A5X4L3;Q6LA00;D8V9E6;E5KUU8;Q8HUY5;D2KUW9;D2KUU7;Q39288;Q37269;E0DA51;Q52TF4;Q8MCX9;…	20168	301	CID		63.99	0.00145975		5	55		1	1187.61	-44.5378	13/97	pps_pisum_OE_trypsin_rep2.mgf
	High	YGRPLLGcTIKPK	P36484;Q33245;Q32800;Q6RIC2;Q8MAK5;Q8HT56;Q32816;O63121;P94086;Q33514;P94048;P94068;Q9GD57;Q9TKH0;A8DPE5;A8DPF8;Q33496;Q33268;P94025;Q8HUZ7;O20266;A8DPF0;O63147;Q33620;Q8MAK6;D2CN03;P92468;P94039;P94042;D6C5Z0;O63185;Q9TI00;Q33089;Q9GGC2;P94046;P92469;O98659;P94038;Q36657;Q8WKU6;Q36637;Q37357;Q9GE67;Q1A5W2;Q8HT77;A5X4I3;P94074;Q33323;A5X4L3;Q6LA00;D8V9E6;E5KUU8;D2KUW9;D2KUU7;Q39288;Q37269;E0DA51;…	22107	281	CID	C8(Carbamidomethyl)	63.71	0.00169858		4	56		1	1502.81	-27.9778	16/120	pps_pisum_OE_trypsin_rep2.mgf
	Low	DDENVNSQPFMR	P36484;Q33245;Q32800;Q9TJY5;Q8MAK5;Q8HT56;Q32816;O63121;P94086;P94048;P93976;P94068;Q9GD57;Q33527;A8DPE5;A8DPF8;Q33496;P94025;Q8HUZ7;O20266;Q36683;A8DPF0;O63147;Q33620;Q8MAK6;D2CN03;P92468;P94039;P94042;D6C5Z0;Q9TI00;Q8HDA1;Q33089;Q9GGC2;P94046;P92469;O98659;P94038;Q36657;B7P0F0;Q36637;Q37357;Q9GE67;Q9GDQ2;Q1A5W2;Q8HT77;A5X4I3;P94074;Q33323;A5X4L3;D8V9E6;E5KUU8;Q8HUY5;D2KUW9;D2KUU7;Q39288;Q37269;…	22503	297	CID		35.13	0.694412		2	53	32	1	1451.57	-33.096	10/121	pps_pisum_OE_trypsin_rep2.mgf
	Low	AVxEcLR	Q8WHG4;Q8WHH7	5	2	CID	X3(Y), C5(Carbamidomethyl)	33.41	1.27462		6	54	46	1	910.436	-10.4733	5/51	pps_pisum_OE_trypsin_rep2.mgf
Q8HUX6	33.92	12	12	454	50.3822	6.29053	364.102	Ribulose-1,5-bisphosphate carboxylase large subunit (Fragment) OS=Pellionia daveauana GN=rbcL PE=3 SV=1 - [Q8HUX6_9ROSA]
	Confidence Icon	Sequence	Protein Accessions	# Proteins	# Protein Groups	Activation Type	Modifications	IonScore	Exp Value	Δ Score	Rank	Identity High	Homology Threshold	Charge	m/z [Da]	ΔM [ppm]	Ions Matched	Spectrum File
	High	VTPQPGVPPEEAGAAVAAESSTGTWTTVWTDGLTSLDR	P36484;Q33245;Q32800;Q6RIC2;Q9TJY5;Q32816;P94086;Q33514;P94048;P93976;P94068;Q9GD57;Q33496;Q33268;Q8HUZ7;Q36683;A8DPF0;Q33620;D2CN03;P92468;P94039;P94042;D6C5Z0;O63185;Q9TI00;Q33089;P92469;O98659;Q8WKU6;Q37357;Q8HT77;A5X4I3;P94074;A5X4L3;Q6LA00;D8V9E6;E5KUU8;Q8HUY5;Q39288;Q8MAK2;Q52TF4;Q8MCX9;Q5DK06;B5U0R6;A3KLW4;Q6SSI3;O98549;P04717;Q14EN2;Q9MSR5;Q9GDQ1;Q31870;O19812;Q36650;Q9GEN2;Q6JXR8;Q15JC1;…	13123	185	CID		118.87	3.25774e-09		5	54		1	3854.61	-67.9603	25/435	pps_pisum_OE_trypsin_rep2.mgf
	High	GHYLNATAGTcEEMIKR	P36484;Q33245;Q6RIC2;Q9TJY5;Q32816;Q9GD57;Q33527;A8DPE5;A8DPF8;Q33268;Q8HUZ7;Q36683;Q8MAK6;D2CN03;P94039;O63185;Q9TI00;Q8HDA1;P94046;P92469;Q8WKU6;B7P0F0;Q36637;Q37357;Q9GDQ2;Q8HT77;Q33323;A5X4L3;Q6LA00;E5KUU8;Q8HUY5;Q39288;Q37269;Q8MCX9;Q8HVG8;A3KLW4;Q3MKL9;P31184;Q14EN2;Q9MSR5;Q8WHV7;Q31870;O19812;Q36650;Q5GLI7;Q4VI97;Q15JC1;B8YHH9;Q9GEQ3;Q9MV63;Q4VIC7;A4GE24;B8PRM8;D5FUM3;D6MYJ0;Q8MEB1;Q8HUX3;…	7090	147	CID	C11(Carbamidomethyl)	117.08	4.21367e-09		3	53		1	1950.82	-47.1725	14/168	pps_pisum_OE_trypsin_rep2.mgf
	High	SQAETGEIKGHYLNATAGTcEEMIKR	Q33245;Q9GD57;A8DPE5;Q8HUZ7;A5X4L3;Q14EN2;Q31870;O19812;A4GE24;Q8HUX3;Q3T5L5;Q9GGE6;Q3T5K8;Q8WHH7;Q37279;Q8HUX6;Q9MUG1;A4KC75;B8Q461;A5X4B3;Q31921;C7A605;Q539W8;Q37362;Q6DUM3;Q3T5A4;Q31932;Q4QST0;Q4QSS5	921	29	CID	C20(Carbamidomethyl)	97.47	3.1486e-07		3	52		1	2894.16	-74.1649	15/294	pps_pisum_OE_trypsin_rep2.mgf
	High	TFQGPPHGIQVER	Q33245;Q32800;Q6RIC2;Q9TJY5;Q8MAK5;Q8HT56;O63121;P94086;Q33514;P93976;P94068;Q9GD57;Q9TKH0;Q33527;A8DPE5;A8DPF8;Q33496;Q33268;Q8HUZ7;O20266;Q36683;A8DPF0;O63147;Q8MAK6;D2CN03;P92468;D6C5Z0;O63185;Q9TI00;Q9GGC2;P94046;P92469;O98659;P94038;Q36657;Q8WKU6;Q37357;Q9GE67;Q9GDQ2;Q1A5W2;Q8HT77;A5X4I3;P94074;Q33323;A5X4L3;Q6LA00;D8V9E6;E5KUU8;D2KUW9;D2KUU7;P31184;P28413;P28429;P04717;Q14EN2;Q9MSR5;Q8WHV7;…	19129	271	CID		94.3	1.46651e-06		5	56		1	1465.74	-11.2333	10/139	pps_pisum_OE_trypsin_rep2.mgf
	High	GGLDFTKDDENVNSQPFMR	P36484;Q33245;Q32800;Q9TJY5;Q8MAK5;Q8HT56;Q32816;O63121;P94086;P94048;P93976;P94068;Q9GD57;Q33527;A8DPE5;A8DPF8;Q33496;P94025;Q8HUZ7;O20266;Q36683;A8DPF0;O63147;Q33620;Q8MAK6;D2CN03;P92468;P94039;P94042;D6C5Z0;Q9TI00;Q8HDA1;Q33089;Q9GGC2;P94046;P92469;O98659;P94038;Q36657;B7P0F0;Q36637;Q37357;Q9GE67;Q9GDQ2;Q1A5W2;Q8HT77;A5X4I3;P94074;Q33323;A5X4L3;D8V9E6;E5KUU8;Q8HUY5;D2KUW9;D2KUU7;Q39288;Q37269;…	22231	284	CID		71.32	0.000160804		4	53		1	2169.85	-64.4614	13/193	pps_pisum_OE_trypsin_rep2.mgf
	High	VALEAcVQAR	D2KUW9;D2KUU7;Q39288;Q37269;E0DA51;Q8MAK2;Q52TF4;Q8HVG8;Q6SSI3;O98549;Q3MKL9;P31184;P28429;P04717;Q9MSR5;Q8WHV7;Q9GDQ1;O19812;Q8MAT5;Q9GEN2;Q6JXR8;Q5GLI7;Q4VI97;Q15JC1;B8YHH9;C3S8V4;D1KWX9;Q9BB40;Q9GEQ3;Q8WGV6;Q9TID2;Q8MDK1;Q8MG96;O47068;Q9MV63;O78309;Q4VIC7;A1XM40;A4GE24;A5X4C4;B8PRM8;C0J9S0;C7A5Z3;C7AQR7;D0Q0K2;D5FUM3;D6MYJ0;B3SHH2;Q37283;Q8MEB1;Q8HUX3;Q6L9X2;Q6JXN8;Q3T5L5;Q4VIC2;C7AQV0;Q39972;…	14779	225	CID	C6(Carbamidomethyl)	68.52	0.00046834		9	55		1	1116.57	-10.5981	9/82	pps_pisum_OE_trypsin_rep2.mgf
	High	DNGLLLHIHR	P36484;Q33245;Q32800;Q6RIC2;Q9TJY5;Q8MAK5;Q8HT56;Q32816;Q33514;P94068;Q9GD57;Q9TKH0;Q33527;A8DPE5;A8DPF8;Q33496;Q33268;P94025;Q8HUZ7;Q36683;A8DPF0;O63147;Q33620;Q8MAK6;D2CN03;P92468;D6C5Z0;O63185;Q8HDA1;Q33089;P94046;P92469;O98659;P94038;Q8WKU6;B7P0F0;Q36637;Q37357;Q9GDQ2;Q1A5W2;Q32496;Q8HT77;A5X4I3;P94074;Q33323;A5X4L3;Q6LA00;D8V9E6;E5KUU8;Q8HUY5;D2KUW9;D2KUU7;Q39288;Q37269;E0DA51;Q52TF4;Q8MCX9;…	20168	301	CID		63.99	0.00145975		5	55		1	1187.61	-44.5378	13/97	pps_pisum_OE_trypsin_rep2.mgf
	High	YGRPLxGcTIKPK	Q8HDA1;Q32272;Q8HUX6;P92447;Q6PZ84;Q29VE8;Q8HRL8	13	7	CID	X6(I), C8(Carbamidomethyl)	63.71	0.00169858		3	56		1	1502.81	-27.9778	16/120	pps_pisum_OE_trypsin_rep2.mgf
	Low	EITLGFVDLLR	Q33245;Q6RIC2;Q8HUZ7;Q8MAK6;D2CN03;D6C5Z0;Q8HDA1;A5X4I3;A5X4L3;E0DA51;Q8MAK2;Q8MCX9;P31184;P28429;P04717;Q14EN2;O19812;Q8MAT5;Q36650;Q4VI97;C3S8V4;D1KWX9;Q9GEQ3;Q8WGV6;Q9TID2;Q8ME69;O47068;Q9MV63;O78309;Q4VIC7;A4F4H5;B8PRM8;C0J9S0;C7AQR7;D0Q0K2;B3SHH2;Q8MEB1;P92360;Q8HUX3;Q3T5L5;Q4VIC2;C7AQV0;Q39972;Q8MFT9;B8PRN3;Q33198;O98900;Q9MT32;Q9GEN9;O47272;Q8MG08;O20245;A4V8H9;C3RXH1;Q6A161;Q32750;Q33051;…	4915	121	CID		47.13	0.0519358		5	54		1	1275.72	-5.12326	9/97	pps_pisum_OE_trypsin_rep2.mgf
	Low	DDENVNSQPFMR	P36484;Q33245;Q32800;Q9TJY5;Q8MAK5;Q8HT56;Q32816;O63121;P94086;P94048;P93976;P94068;Q9GD57;Q33527;A8DPE5;A8DPF8;Q33496;P94025;Q8HUZ7;O20266;Q36683;A8DPF0;O63147;Q33620;Q8MAK6;D2CN03;P92468;P94039;P94042;D6C5Z0;Q9TI00;Q8HDA1;Q33089;Q9GGC2;P94046;P92469;O98659;P94038;Q36657;B7P0F0;Q36637;Q37357;Q9GE67;Q9GDQ2;Q1A5W2;Q8HT77;A5X4I3;P94074;Q33323;A5X4L3;D8V9E6;E5KUU8;Q8HUY5;D2KUW9;D2KUU7;Q39288;Q37269;…	22503	297	CID		35.13	0.694412		2	53	32	1	1451.57	-33.096	10/121	pps_pisum_OE_trypsin_rep2.mgf
	Low	AVYEcLR	P36484;Q33245;Q8MAK5;Q8HT56;Q32816;O63121;P94086;Q33514;P93976;P94068;Q9GD57;Q33527;A8DPE5;A8DPF8;Q33496;O20266;Q36683;A8DPF0;O63147;Q33620;Q8MAK6;D2CN03;P92468;P94042;D6C5Z0;O63185;Q9TI00;Q8HDA1;Q9GGC2;P94046;P92469;O98659;P94038;Q36657;Q8WKU6;B7P0F0;Q36637;Q37357;Q9GE67;Q9GDQ2;Q1A5W2;Q8HT77;A5X4I3;P94074;Q33323;A5X4L3;D8V9E6;E5KUU8;Q8HUY5;D2KUW9;D2KUU7;Q37269;E0DA51;Q8MAK2;Q52TF4;Q95B00;Q5DK06;…	21444	287	CID	C5(Carbamidomethyl)	33.41	1.27462	0	1	54	46	1	910.436	-10.4733	5/51	pps_pisum_OE_trypsin_rep2.mgf
	Low	NHGMHFR	P36484;Q33245;Q32800;Q6RIC2;Q9TJY5;Q8MAK5;Q8HT56;Q32816;O63121;P94086;Q33514;P94048;P93976;Q33527;A8DPE5;A8DPF8;Q33496;Q33268;P94025;O20266;Q36683;A8DPF0;O63147;Q33620;D2CN03;P92468;P94039;P94042;O63185;Q9TI00;Q8HDA1;Q33089;P92469;P94038;Q36657;Q8WKU6;B7P0F0;Q36637;Q37357;Q9GDQ2;Q1A5W2;Q8HT77;A5X4I3;P94074;Q33323;A5X4L3;Q6LA00;D8V9E6;Q8HUY5;D2KUW9;Q39288;Q37269;E0DA51;Q52TF4;Q8MCX9;A7VJY7;Q95B00;…	14978	231	CID		21.84	13.3781	0	1	53	32	1	898.429	21.5276	5/68	pps_pisum_OE_trypsin_rep2.mgf
C7A605	30.56	11	11	468	51.6958	6.53662	364.102	Ribulose-1,5-bisphosphate carboxylase/oxygenase large subunit (Fragment) OS=Linum striatum GN=rbcL PE=3 SV=1 - [C7A605_9ROSI]
	Confidence Icon	Sequence	Protein Accessions	# Proteins	# Protein Groups	Activation Type	Modifications	IonScore	Exp Value	Δ Score	Rank	Identity High	Homology Threshold	Charge	m/z [Da]	ΔM [ppm]	Ions Matched	Spectrum File
	High	VTPQPGVPPEEAGAAVAAESSTGTWTTVWTDGLTSLDR	P36484;Q33245;Q32800;Q6RIC2;Q9TJY5;Q32816;P94086;Q33514;P94048;P93976;P94068;Q9GD57;Q33496;Q33268;Q8HUZ7;Q36683;A8DPF0;Q33620;D2CN03;P92468;P94039;P94042;D6C5Z0;O63185;Q9TI00;Q33089;P92469;O98659;Q8WKU6;Q37357;Q8HT77;A5X4I3;P94074;A5X4L3;Q6LA00;D8V9E6;E5KUU8;Q8HUY5;Q39288;Q8MAK2;Q52TF4;Q8MCX9;Q5DK06;B5U0R6;A3KLW4;Q6SSI3;O98549;P04717;Q14EN2;Q9MSR5;Q9GDQ1;Q31870;O19812;Q36650;Q9GEN2;Q6JXR8;Q15JC1;…	13123	185	CID		118.87	3.25774e-09		5	54		1	3854.61	-67.9603	25/435	pps_pisum_OE_trypsin_rep2.mgf
	High	GHYLNATAGTcEEMIKR	P36484;Q33245;Q6RIC2;Q9TJY5;Q32816;Q9GD57;Q33527;A8DPE5;A8DPF8;Q33268;Q8HUZ7;Q36683;Q8MAK6;D2CN03;P94039;O63185;Q9TI00;Q8HDA1;P94046;P92469;Q8WKU6;B7P0F0;Q36637;Q37357;Q9GDQ2;Q8HT77;Q33323;A5X4L3;Q6LA00;E5KUU8;Q8HUY5;Q39288;Q37269;Q8MCX9;Q8HVG8;A3KLW4;Q3MKL9;P31184;Q14EN2;Q9MSR5;Q8WHV7;Q31870;O19812;Q36650;Q5GLI7;Q4VI97;Q15JC1;B8YHH9;Q9GEQ3;Q9MV63;Q4VIC7;A4GE24;B8PRM8;D5FUM3;D6MYJ0;Q8MEB1;Q8HUX3;…	7090	147	CID	C11(Carbamidomethyl)	117.08	4.21367e-09		3	53		1	1950.82	-47.1725	14/168	pps_pisum_OE_trypsin_rep2.mgf
	High	SQAETGEIKGHYLNATAGTcEEMIKR	Q33245;Q9GD57;A8DPE5;Q8HUZ7;A5X4L3;Q14EN2;Q31870;O19812;A4GE24;Q8HUX3;Q3T5L5;Q9GGE6;Q3T5K8;Q8WHH7;Q37279;Q8HUX6;Q9MUG1;A4KC75;B8Q461;A5X4B3;Q31921;C7A605;Q539W8;Q37362;Q6DUM3;Q3T5A4;Q31932;Q4QST0;Q4QSS5	921	29	CID	C20(Carbamidomethyl)	97.47	3.1486e-07		3	52		1	2894.16	-74.1649	15/294	pps_pisum_OE_trypsin_rep2.mgf
	High	TFQGPPHGIQVER	Q33245;Q32800;Q6RIC2;Q9TJY5;Q8MAK5;Q8HT56;O63121;P94086;Q33514;P93976;P94068;Q9GD57;Q9TKH0;Q33527;A8DPE5;A8DPF8;Q33496;Q33268;Q8HUZ7;O20266;Q36683;A8DPF0;O63147;Q8MAK6;D2CN03;P92468;D6C5Z0;O63185;Q9TI00;Q9GGC2;P94046;P92469;O98659;P94038;Q36657;Q8WKU6;Q37357;Q9GE67;Q9GDQ2;Q1A5W2;Q8HT77;A5X4I3;P94074;Q33323;A5X4L3;Q6LA00;D8V9E6;E5KUU8;D2KUW9;D2KUU7;P31184;P28413;P28429;P04717;Q14EN2;Q9MSR5;Q8WHV7;…	19129	271	CID		94.3	1.46651e-06		5	56		1	1465.74	-11.2333	10/139	pps_pisum_OE_trypsin_rep2.mgf
	High	GGLDFTKDDENVNSQPFMR	P36484;Q33245;Q32800;Q9TJY5;Q8MAK5;Q8HT56;Q32816;O63121;P94086;P94048;P93976;P94068;Q9GD57;Q33527;A8DPE5;A8DPF8;Q33496;P94025;Q8HUZ7;O20266;Q36683;A8DPF0;O63147;Q33620;Q8MAK6;D2CN03;P92468;P94039;P94042;D6C5Z0;Q9TI00;Q8HDA1;Q33089;Q9GGC2;P94046;P92469;O98659;P94038;Q36657;B7P0F0;Q36637;Q37357;Q9GE67;Q9GDQ2;Q1A5W2;Q8HT77;A5X4I3;P94074;Q33323;A5X4L3;D8V9E6;E5KUU8;Q8HUY5;D2KUW9;D2KUU7;Q39288;Q37269;…	22231	284	CID		71.32	0.000160804		4	53		1	2169.85	-64.4614	13/193	pps_pisum_OE_trypsin_rep2.mgf
	High	VALEAcVQAR	D2KUW9;D2KUU7;Q39288;Q37269;E0DA51;Q8MAK2;Q52TF4;Q8HVG8;Q6SSI3;O98549;Q3MKL9;P31184;P28429;P04717;Q9MSR5;Q8WHV7;Q9GDQ1;O19812;Q8MAT5;Q9GEN2;Q6JXR8;Q5GLI7;Q4VI97;Q15JC1;B8YHH9;C3S8V4;D1KWX9;Q9BB40;Q9GEQ3;Q8WGV6;Q9TID2;Q8MDK1;Q8MG96;O47068;Q9MV63;O78309;Q4VIC7;A1XM40;A4GE24;A5X4C4;B8PRM8;C0J9S0;C7A5Z3;C7AQR7;D0Q0K2;D5FUM3;D6MYJ0;B3SHH2;Q37283;Q8MEB1;Q8HUX3;Q6L9X2;Q6JXN8;Q3T5L5;Q4VIC2;C7AQV0;Q39972;…	14779	225	CID	C6(Carbamidomethyl)	68.52	0.00046834		9	55		1	1116.57	-10.5981	9/82	pps_pisum_OE_trypsin_rep2.mgf
	High	DNGLLLHIxR	P94039;P94042;C3RXE9;Q8MFR2;C3S8Q8;C7A605;Q6YLR1;B2C8Z8;C3S8T7	16	9	CID	X9(H)	63.99	0.00145975		6	55		1	1187.61	-44.5378	13/97	pps_pisum_OE_trypsin_rep2.mgf
	High	YGRPLLGcTIKPK	P36484;Q33245;Q32800;Q6RIC2;Q8MAK5;Q8HT56;Q32816;O63121;P94086;Q33514;P94048;P94068;Q9GD57;Q9TKH0;A8DPE5;A8DPF8;Q33496;Q33268;P94025;Q8HUZ7;O20266;A8DPF0;O63147;Q33620;Q8MAK6;D2CN03;P92468;P94039;P94042;D6C5Z0;O63185;Q9TI00;Q33089;Q9GGC2;P94046;P92469;O98659;P94038;Q36657;Q8WKU6;Q36637;Q37357;Q9GE67;Q1A5W2;Q8HT77;A5X4I3;P94074;Q33323;A5X4L3;Q6LA00;D8V9E6;E5KUU8;D2KUW9;D2KUU7;Q39288;Q37269;E0DA51;…	22107	281	CID	C8(Carbamidomethyl)	63.71	0.00169858		4	56		1	1502.81	-27.9778	16/120	pps_pisum_OE_trypsin_rep2.mgf
	Low	DDENVNSQPFMR	P36484;Q33245;Q32800;Q9TJY5;Q8MAK5;Q8HT56;Q32816;O63121;P94086;P94048;P93976;P94068;Q9GD57;Q33527;A8DPE5;A8DPF8;Q33496;P94025;Q8HUZ7;O20266;Q36683;A8DPF0;O63147;Q33620;Q8MAK6;D2CN03;P92468;P94039;P94042;D6C5Z0;Q9TI00;Q8HDA1;Q33089;Q9GGC2;P94046;P92469;O98659;P94038;Q36657;B7P0F0;Q36637;Q37357;Q9GE67;Q9GDQ2;Q1A5W2;Q8HT77;A5X4I3;P94074;Q33323;A5X4L3;D8V9E6;E5KUU8;Q8HUY5;D2KUW9;D2KUU7;Q39288;Q37269;…	22503	297	CID		35.13	0.694412		2	53	32	1	1451.57	-33.096	10/121	pps_pisum_OE_trypsin_rep2.mgf
	Low	AVYEcLR	P36484;Q33245;Q8MAK5;Q8HT56;Q32816;O63121;P94086;Q33514;P93976;P94068;Q9GD57;Q33527;A8DPE5;A8DPF8;Q33496;O20266;Q36683;A8DPF0;O63147;Q33620;Q8MAK6;D2CN03;P92468;P94042;D6C5Z0;O63185;Q9TI00;Q8HDA1;Q9GGC2;P94046;P92469;O98659;P94038;Q36657;Q8WKU6;B7P0F0;Q36637;Q37357;Q9GE67;Q9GDQ2;Q1A5W2;Q8HT77;A5X4I3;P94074;Q33323;A5X4L3;D8V9E6;E5KUU8;Q8HUY5;D2KUW9;D2KUU7;Q37269;E0DA51;Q8MAK2;Q52TF4;Q95B00;Q5DK06;…	21444	287	CID	C5(Carbamidomethyl)	33.41	1.27462	0	1	54	46	1	910.436	-10.4733	5/51	pps_pisum_OE_trypsin_rep2.mgf
	Low	NHGMHFR	P36484;Q33245;Q32800;Q6RIC2;Q9TJY5;Q8MAK5;Q8HT56;Q32816;O63121;P94086;Q33514;P94048;P93976;Q33527;A8DPE5;A8DPF8;Q33496;Q33268;P94025;O20266;Q36683;A8DPF0;O63147;Q33620;D2CN03;P92468;P94039;P94042;O63185;Q9TI00;Q8HDA1;Q33089;P92469;P94038;Q36657;Q8WKU6;B7P0F0;Q36637;Q37357;Q9GDQ2;Q1A5W2;Q8HT77;A5X4I3;P94074;Q33323;A5X4L3;Q6LA00;D8V9E6;Q8HUY5;D2KUW9;Q39288;Q37269;E0DA51;Q52TF4;Q8MCX9;A7VJY7;Q95B00;…	14978	231	CID		21.84	13.3781	0	1	53	32	1	898.429	21.5276	5/68	pps_pisum_OE_trypsin_rep2.mgf
A4KC30	31.5	11	11	454	50.3793	6.32861	364.102	Ribulose-1,5-bisphosphate carboxylase/oxygenase large subunit (Fragment) OS=Acer caudatum subsp. multiserratum GN=rbcL PE=3 SV=1 - [A4KC30_9ROSI]
	Confidence Icon	Sequence	Protein Accessions	# Proteins	# Protein Groups	Activation Type	Modifications	IonScore	Exp Value	Δ Score	Rank	Identity High	Homology Threshold	Charge	m/z [Da]	ΔM [ppm]	Ions Matched	Spectrum File
	High	VTPQPGVPPEEAGAAVAAESSTGTWTTVWTDGLTSLDR	P36484;Q33245;Q32800;Q6RIC2;Q9TJY5;Q32816;P94086;Q33514;P94048;P93976;P94068;Q9GD57;Q33496;Q33268;Q8HUZ7;Q36683;A8DPF0;Q33620;D2CN03;P92468;P94039;P94042;D6C5Z0;O63185;Q9TI00;Q33089;P92469;O98659;Q8WKU6;Q37357;Q8HT77;A5X4I3;P94074;A5X4L3;Q6LA00;D8V9E6;E5KUU8;Q8HUY5;Q39288;Q8MAK2;Q52TF4;Q8MCX9;Q5DK06;B5U0R6;A3KLW4;Q6SSI3;O98549;P04717;Q14EN2;Q9MSR5;Q9GDQ1;Q31870;O19812;Q36650;Q9GEN2;Q6JXR8;Q15JC1;…	13123	185	CID		118.87	3.25774e-09		5	54		1	3854.61	-67.9603	25/435	pps_pisum_OE_trypsin_rep2.mgf
	High	GHYLNATAGTxEEMIKR	A4KC30;A2VAS8	7	2	CID	X11(C), X11(Carbamidomethyl)	117.08	4.21367e-09		9	53		1	1950.82	-47.1725	14/168	pps_pisum_OE_trypsin_rep2.mgf
	High	SQAETGEIKGHYLNATAGTxEEMIKR	A4KC30	2	1	CID	X20(C), X20(Carbamidomethyl)	97.47	3.1486e-07		6	52		1	2894.16	-74.1649	15/294	pps_pisum_OE_trypsin_rep2.mgf
	High	TFQGPPHGIQVER	Q33245;Q32800;Q6RIC2;Q9TJY5;Q8MAK5;Q8HT56;O63121;P94086;Q33514;P93976;P94068;Q9GD57;Q9TKH0;Q33527;A8DPE5;A8DPF8;Q33496;Q33268;Q8HUZ7;O20266;Q36683;A8DPF0;O63147;Q8MAK6;D2CN03;P92468;D6C5Z0;O63185;Q9TI00;Q9GGC2;P94046;P92469;O98659;P94038;Q36657;Q8WKU6;Q37357;Q9GE67;Q9GDQ2;Q1A5W2;Q8HT77;A5X4I3;P94074;Q33323;A5X4L3;Q6LA00;D8V9E6;E5KUU8;D2KUW9;D2KUU7;P31184;P28413;P28429;P04717;Q14EN2;Q9MSR5;Q8WHV7;…	19129	271	CID		94.3	1.46651e-06		5	56		1	1465.74	-11.2333	10/139	pps_pisum_OE_trypsin_rep2.mgf
	High	GGLDFTKDDENVNSQPFMR	P36484;Q33245;Q32800;Q9TJY5;Q8MAK5;Q8HT56;Q32816;O63121;P94086;P94048;P93976;P94068;Q9GD57;Q33527;A8DPE5;A8DPF8;Q33496;P94025;Q8HUZ7;O20266;Q36683;A8DPF0;O63147;Q33620;Q8MAK6;D2CN03;P92468;P94039;P94042;D6C5Z0;Q9TI00;Q8HDA1;Q33089;Q9GGC2;P94046;P92469;O98659;P94038;Q36657;B7P0F0;Q36637;Q37357;Q9GE67;Q9GDQ2;Q1A5W2;Q8HT77;A5X4I3;P94074;Q33323;A5X4L3;D8V9E6;E5KUU8;Q8HUY5;D2KUW9;D2KUU7;Q39288;Q37269;…	22231	284	CID		71.32	0.000160804		4	53		1	2169.85	-64.4614	13/193	pps_pisum_OE_trypsin_rep2.mgf
	High	VALEAcVQAR	D2KUW9;D2KUU7;Q39288;Q37269;E0DA51;Q8MAK2;Q52TF4;Q8HVG8;Q6SSI3;O98549;Q3MKL9;P31184;P28429;P04717;Q9MSR5;Q8WHV7;Q9GDQ1;O19812;Q8MAT5;Q9GEN2;Q6JXR8;Q5GLI7;Q4VI97;Q15JC1;B8YHH9;C3S8V4;D1KWX9;Q9BB40;Q9GEQ3;Q8WGV6;Q9TID2;Q8MDK1;Q8MG96;O47068;Q9MV63;O78309;Q4VIC7;A1XM40;A4GE24;A5X4C4;B8PRM8;C0J9S0;C7A5Z3;C7AQR7;D0Q0K2;D5FUM3;D6MYJ0;B3SHH2;Q37283;Q8MEB1;Q8HUX3;Q6L9X2;Q6JXN8;Q3T5L5;Q4VIC2;C7AQV0;Q39972;…	14779	225	CID	C6(Carbamidomethyl)	68.52	0.00046834		9	55		1	1116.57	-10.5981	9/82	pps_pisum_OE_trypsin_rep2.mgf
	High	DNGLLLHIHR	P36484;Q33245;Q32800;Q6RIC2;Q9TJY5;Q8MAK5;Q8HT56;Q32816;Q33514;P94068;Q9GD57;Q9TKH0;Q33527;A8DPE5;A8DPF8;Q33496;Q33268;P94025;Q8HUZ7;Q36683;A8DPF0;O63147;Q33620;Q8MAK6;D2CN03;P92468;D6C5Z0;O63185;Q8HDA1;Q33089;P94046;P92469;O98659;P94038;Q8WKU6;B7P0F0;Q36637;Q37357;Q9GDQ2;Q1A5W2;Q32496;Q8HT77;A5X4I3;P94074;Q33323;A5X4L3;Q6LA00;D8V9E6;E5KUU8;Q8HUY5;D2KUW9;D2KUU7;Q39288;Q37269;E0DA51;Q52TF4;Q8MCX9;…	20168	301	CID		63.99	0.00145975		5	55		1	1187.61	-44.5378	13/97	pps_pisum_OE_trypsin_rep2.mgf
	High	YGRPLLGcTIKPK	P36484;Q33245;Q32800;Q6RIC2;Q8MAK5;Q8HT56;Q32816;O63121;P94086;Q33514;P94048;P94068;Q9GD57;Q9TKH0;A8DPE5;A8DPF8;Q33496;Q33268;P94025;Q8HUZ7;O20266;A8DPF0;O63147;Q33620;Q8MAK6;D2CN03;P92468;P94039;P94042;D6C5Z0;O63185;Q9TI00;Q33089;Q9GGC2;P94046;P92469;O98659;P94038;Q36657;Q8WKU6;Q36637;Q37357;Q9GE67;Q1A5W2;Q8HT77;A5X4I3;P94074;Q33323;A5X4L3;Q6LA00;D8V9E6;E5KUU8;D2KUW9;D2KUU7;Q39288;Q37269;E0DA51;…	22107	281	CID	C8(Carbamidomethyl)	63.71	0.00169858		4	56		1	1502.81	-27.9778	16/120	pps_pisum_OE_trypsin_rep2.mgf
	Low	DDENVNSQPFMR	P36484;Q33245;Q32800;Q9TJY5;Q8MAK5;Q8HT56;Q32816;O63121;P94086;P94048;P93976;P94068;Q9GD57;Q33527;A8DPE5;A8DPF8;Q33496;P94025;Q8HUZ7;O20266;Q36683;A8DPF0;O63147;Q33620;Q8MAK6;D2CN03;P92468;P94039;P94042;D6C5Z0;Q9TI00;Q8HDA1;Q33089;Q9GGC2;P94046;P92469;O98659;P94038;Q36657;B7P0F0;Q36637;Q37357;Q9GE67;Q9GDQ2;Q1A5W2;Q8HT77;A5X4I3;P94074;Q33323;A5X4L3;D8V9E6;E5KUU8;Q8HUY5;D2KUW9;D2KUU7;Q39288;Q37269;…	22503	297	CID		35.13	0.694412		2	53	32	1	1451.57	-33.096	10/121	pps_pisum_OE_trypsin_rep2.mgf
	Low	AVYEcLR	P36484;Q33245;Q8MAK5;Q8HT56;Q32816;O63121;P94086;Q33514;P93976;P94068;Q9GD57;Q33527;A8DPE5;A8DPF8;Q33496;O20266;Q36683;A8DPF0;O63147;Q33620;Q8MAK6;D2CN03;P92468;P94042;D6C5Z0;O63185;Q9TI00;Q8HDA1;Q9GGC2;P94046;P92469;O98659;P94038;Q36657;Q8WKU6;B7P0F0;Q36637;Q37357;Q9GE67;Q9GDQ2;Q1A5W2;Q8HT77;A5X4I3;P94074;Q33323;A5X4L3;D8V9E6;E5KUU8;Q8HUY5;D2KUW9;D2KUU7;Q37269;E0DA51;Q8MAK2;Q52TF4;Q95B00;Q5DK06;…	21444	287	CID	C5(Carbamidomethyl)	33.41	1.27462	0	1	54	46	1	910.436	-10.4733	5/51	pps_pisum_OE_trypsin_rep2.mgf
	Low	NHGMHFR	P36484;Q33245;Q32800;Q6RIC2;Q9TJY5;Q8MAK5;Q8HT56;Q32816;O63121;P94086;Q33514;P94048;P93976;Q33527;A8DPE5;A8DPF8;Q33496;Q33268;P94025;O20266;Q36683;A8DPF0;O63147;Q33620;D2CN03;P92468;P94039;P94042;O63185;Q9TI00;Q8HDA1;Q33089;P92469;P94038;Q36657;Q8WKU6;B7P0F0;Q36637;Q37357;Q9GDQ2;Q1A5W2;Q8HT77;A5X4I3;P94074;Q33323;A5X4L3;Q6LA00;D8V9E6;Q8HUY5;D2KUW9;Q39288;Q37269;E0DA51;Q52TF4;Q8MCX9;A7VJY7;Q95B00;…	14978	231	CID		21.84	13.3781	0	1	53	32	1	898.429	21.5276	5/68	pps_pisum_OE_trypsin_rep2.mgf
Q36683	31.63	11	11	471	52.3673	6.68311	361.695	Ribulose-1,5-bisphosphate carboxylase (Fragment) OS=Rhachicallis americana GN=rbcL PE=3 SV=1 - [Q36683_9GENT]
	Confidence Icon	Sequence	Protein Accessions	# Proteins	# Protein Groups	Activation Type	Modifications	IonScore	Exp Value	Δ Score	Rank	Identity High	Homology Threshold	Charge	m/z [Da]	ΔM [ppm]	Ions Matched	Spectrum File
	High	VTPQPGVPPEEAGAAVAAESSTGTWTTVWTDGLTSLDR	P36484;Q33245;Q32800;Q6RIC2;Q9TJY5;Q32816;P94086;Q33514;P94048;P93976;P94068;Q9GD57;Q33496;Q33268;Q8HUZ7;Q36683;A8DPF0;Q33620;D2CN03;P92468;P94039;P94042;D6C5Z0;O63185;Q9TI00;Q33089;P92469;O98659;Q8WKU6;Q37357;Q8HT77;A5X4I3;P94074;A5X4L3;Q6LA00;D8V9E6;E5KUU8;Q8HUY5;Q39288;Q8MAK2;Q52TF4;Q8MCX9;Q5DK06;B5U0R6;A3KLW4;Q6SSI3;O98549;P04717;Q14EN2;Q9MSR5;Q9GDQ1;Q31870;O19812;Q36650;Q9GEN2;Q6JXR8;Q15JC1;…	13123	185	CID		118.87	3.25774e-09		5	54		1	3854.61	-67.9603	25/435	pps_pisum_OE_trypsin_rep2.mgf
	High	GHYLNATAGTcEEMIKR	P36484;Q33245;Q6RIC2;Q9TJY5;Q32816;Q9GD57;Q33527;A8DPE5;A8DPF8;Q33268;Q8HUZ7;Q36683;Q8MAK6;D2CN03;P94039;O63185;Q9TI00;Q8HDA1;P94046;P92469;Q8WKU6;B7P0F0;Q36637;Q37357;Q9GDQ2;Q8HT77;Q33323;A5X4L3;Q6LA00;E5KUU8;Q8HUY5;Q39288;Q37269;Q8MCX9;Q8HVG8;A3KLW4;Q3MKL9;P31184;Q14EN2;Q9MSR5;Q8WHV7;Q31870;O19812;Q36650;Q5GLI7;Q4VI97;Q15JC1;B8YHH9;Q9GEQ3;Q9MV63;Q4VIC7;A4GE24;B8PRM8;D5FUM3;D6MYJ0;Q8MEB1;Q8HUX3;…	7090	147	CID	C11(Carbamidomethyl)	117.08	4.21367e-09		3	53		1	1950.82	-47.1725	14/168	pps_pisum_OE_trypsin_rep2.mgf
	High	LSGGDHIHxGTVVGK	Q36683;Q8HT77;Q39972;E2D4M5;A0PDJ1	6	5	CID	X9(A)	96.77	5.75583e-07		6	54		1	1447.71	-37.3495	10/134	pps_pisum_OE_trypsin_rep2.mgf
	High	TFQGPPHGIQVER	Q33245;Q32800;Q6RIC2;Q9TJY5;Q8MAK5;Q8HT56;O63121;P94086;Q33514;P93976;P94068;Q9GD57;Q9TKH0;Q33527;A8DPE5;A8DPF8;Q33496;Q33268;Q8HUZ7;O20266;Q36683;A8DPF0;O63147;Q8MAK6;D2CN03;P92468;D6C5Z0;O63185;Q9TI00;Q9GGC2;P94046;P92469;O98659;P94038;Q36657;Q8WKU6;Q37357;Q9GE67;Q9GDQ2;Q1A5W2;Q8HT77;A5X4I3;P94074;Q33323;A5X4L3;Q6LA00;D8V9E6;E5KUU8;D2KUW9;D2KUU7;P31184;P28413;P28429;P04717;Q14EN2;Q9MSR5;Q8WHV7;…	19129	271	CID		94.3	1.46651e-06		5	56		1	1465.74	-11.2333	10/139	pps_pisum_OE_trypsin_rep2.mgf
	High	GGLDFTKDDENVNSQPFMR	P36484;Q33245;Q32800;Q9TJY5;Q8MAK5;Q8HT56;Q32816;O63121;P94086;P94048;P93976;P94068;Q9GD57;Q33527;A8DPE5;A8DPF8;Q33496;P94025;Q8HUZ7;O20266;Q36683;A8DPF0;O63147;Q33620;Q8MAK6;D2CN03;P92468;P94039;P94042;D6C5Z0;Q9TI00;Q8HDA1;Q33089;Q9GGC2;P94046;P92469;O98659;P94038;Q36657;B7P0F0;Q36637;Q37357;Q9GE67;Q9GDQ2;Q1A5W2;Q8HT77;A5X4I3;P94074;Q33323;A5X4L3;D8V9E6;E5KUU8;Q8HUY5;D2KUW9;D2KUU7;Q39288;Q37269;…	22231	284	CID		71.32	0.000160804		4	53		1	2169.85	-64.4614	13/193	pps_pisum_OE_trypsin_rep2.mgf
	High	VALEAcVKAR	P36484;Q33245;Q32800;Q6RIC2;Q9TJY5;Q8MAK5;Q8HT56;Q32816;O63121;P94086;Q33514;P94048;P93976;P94068;Q9GD57;Q9TKH0;Q33527;A8DPE5;A8DPF8;Q33496;Q33268;P94025;Q8HUZ7;O20266;Q36683;A8DPF0;O63147;Q33620;Q8MAK6;D2CN03;P92468;P94039;P94042;D6C5Z0;O63185;Q9TI00;Q8HDA1;Q33089;Q9GGC2;P94046;P92469;O98659;P94038;Q36657;Q8WKU6	1195	45	CID	C6(Carbamidomethyl)	68.52	0.00046834	0	1	55		1	1116.57	-43.1889	9/82	pps_pisum_OE_trypsin_rep2.mgf
	High	DNGLLLHIHR	P36484;Q33245;Q32800;Q6RIC2;Q9TJY5;Q8MAK5;Q8HT56;Q32816;Q33514;P94068;Q9GD57;Q9TKH0;Q33527;A8DPE5;A8DPF8;Q33496;Q33268;P94025;Q8HUZ7;Q36683;A8DPF0;O63147;Q33620;Q8MAK6;D2CN03;P92468;D6C5Z0;O63185;Q8HDA1;Q33089;P94046;P92469;O98659;P94038;Q8WKU6;B7P0F0;Q36637;Q37357;Q9GDQ2;Q1A5W2;Q32496;Q8HT77;A5X4I3;P94074;Q33323;A5X4L3;Q6LA00;D8V9E6;E5KUU8;Q8HUY5;D2KUW9;D2KUU7;Q39288;Q37269;E0DA51;Q52TF4;Q8MCX9;…	20168	301	CID		63.99	0.00145975		5	55		1	1187.61	-44.5378	13/97	pps_pisum_OE_trypsin_rep2.mgf
	High	YGRPLLxcTIKPK	P93976;Q36683;D6MYK4;Q8MCW9;Q95631;Q5VH02;Q33369	11	7	CID	X7(G), C8(Carbamidomethyl)	63.71	0.00169858		10	56		1	1502.81	-27.9778	16/120	pps_pisum_OE_trypsin_rep2.mgf
	Low	DDENVNSQPFMR	P36484;Q33245;Q32800;Q9TJY5;Q8MAK5;Q8HT56;Q32816;O63121;P94086;P94048;P93976;P94068;Q9GD57;Q33527;A8DPE5;A8DPF8;Q33496;P94025;Q8HUZ7;O20266;Q36683;A8DPF0;O63147;Q33620;Q8MAK6;D2CN03;P92468;P94039;P94042;D6C5Z0;Q9TI00;Q8HDA1;Q33089;Q9GGC2;P94046;P92469;O98659;P94038;Q36657;B7P0F0;Q36637;Q37357;Q9GE67;Q9GDQ2;Q1A5W2;Q8HT77;A5X4I3;P94074;Q33323;A5X4L3;D8V9E6;E5KUU8;Q8HUY5;D2KUW9;D2KUU7;Q39288;Q37269;…	22503	297	CID		35.13	0.694412		2	53	32	1	1451.57	-33.096	10/121	pps_pisum_OE_trypsin_rep2.mgf
	Low	AVYEcLR	P36484;Q33245;Q8MAK5;Q8HT56;Q32816;O63121;P94086;Q33514;P93976;P94068;Q9GD57;Q33527;A8DPE5;A8DPF8;Q33496;O20266;Q36683;A8DPF0;O63147;Q33620;Q8MAK6;D2CN03;P92468;P94042;D6C5Z0;O63185;Q9TI00;Q8HDA1;Q9GGC2;P94046;P92469;O98659;P94038;Q36657;Q8WKU6;B7P0F0;Q36637;Q37357;Q9GE67;Q9GDQ2;Q1A5W2;Q8HT77;A5X4I3;P94074;Q33323;A5X4L3;D8V9E6;E5KUU8;Q8HUY5;D2KUW9;D2KUU7;Q37269;E0DA51;Q8MAK2;Q52TF4;Q95B00;Q5DK06;…	21444	287	CID	C5(Carbamidomethyl)	33.41	1.27462	0	1	54	46	1	910.436	-10.4733	5/51	pps_pisum_OE_trypsin_rep2.mgf
	Low	NHGMHFR	P36484;Q33245;Q32800;Q6RIC2;Q9TJY5;Q8MAK5;Q8HT56;Q32816;O63121;P94086;Q33514;P94048;P93976;Q33527;A8DPE5;A8DPF8;Q33496;Q33268;P94025;O20266;Q36683;A8DPF0;O63147;Q33620;D2CN03;P92468;P94039;P94042;O63185;Q9TI00;Q8HDA1;Q33089;P92469;P94038;Q36657;Q8WKU6;B7P0F0;Q36637;Q37357;Q9GDQ2;Q1A5W2;Q8HT77;A5X4I3;P94074;Q33323;A5X4L3;Q6LA00;D8V9E6;Q8HUY5;D2KUW9;Q39288;Q37269;E0DA51;Q52TF4;Q8MCX9;A7VJY7;Q95B00;…	14978	231	CID		21.84	13.3781	0	1	53	32	1	898.429	21.5276	5/68	pps_pisum_OE_trypsin_rep2.mgf
O63185	31.17	13	11	478	52.8472	6.68311	361.695	Ribulose-1,5-bisphosphate carboxylase (Fragment) OS=Spigelia anthelmia GN=rbcL PE=3 SV=1 - [O63185_9GENT]
	Confidence Icon	Sequence	Protein Accessions	# Proteins	# Protein Groups	Activation Type	Modifications	IonScore	Exp Value	Δ Score	Rank	Identity High	Homology Threshold	Charge	m/z [Da]	ΔM [ppm]	Ions Matched	Spectrum File
	High	VTPQPGVPPEEAGAAVAAESSTGTWTTVWTDGLTSLDR	P36484;Q33245;Q32800;Q6RIC2;Q9TJY5;Q32816;P94086;Q33514;P94048;P93976;P94068;Q9GD57;Q33496;Q33268;Q8HUZ7;Q36683;A8DPF0;Q33620;D2CN03;P92468;P94039;P94042;D6C5Z0;O63185;Q9TI00;Q33089;P92469;O98659;Q8WKU6;Q37357;Q8HT77;A5X4I3;P94074;A5X4L3;Q6LA00;D8V9E6;E5KUU8;Q8HUY5;Q39288;Q8MAK2;Q52TF4;Q8MCX9;Q5DK06;B5U0R6;A3KLW4;Q6SSI3;O98549;P04717;Q14EN2;Q9MSR5;Q9GDQ1;Q31870;O19812;Q36650;Q9GEN2;Q6JXR8;Q15JC1;…	13123	185	CID		118.87	3.25774e-09		5	54		1	3854.61	-67.9603	25/435	pps_pisum_OE_trypsin_rep2.mgf
	High	GHYLNATAGTcEEMIKR	P36484;Q33245;Q6RIC2;Q9TJY5;Q32816;Q9GD57;Q33527;A8DPE5;A8DPF8;Q33268;Q8HUZ7;Q36683;Q8MAK6;D2CN03;P94039;O63185;Q9TI00;Q8HDA1;P94046;P92469;Q8WKU6;B7P0F0;Q36637;Q37357;Q9GDQ2;Q8HT77;Q33323;A5X4L3;Q6LA00;E5KUU8;Q8HUY5;Q39288;Q37269;Q8MCX9;Q8HVG8;A3KLW4;Q3MKL9;P31184;Q14EN2;Q9MSR5;Q8WHV7;Q31870;O19812;Q36650;Q5GLI7;Q4VI97;Q15JC1;B8YHH9;Q9GEQ3;Q9MV63;Q4VIC7;A4GE24;B8PRM8;D5FUM3;D6MYJ0;Q8MEB1;Q8HUX3;…	7090	147	CID	C11(Carbamidomethyl)	117.08	4.21367e-09		3	53		1	1950.82	-47.1725	14/168	pps_pisum_OE_trypsin_rep2.mgf
	High	LSGGDHIHAGTVVGK	Q33245;Q8HT56;Q32816;O63121;Q8HUZ7;D6C5Z0;O63185;Q1A5W2;Q33323;Q8HUY5;D2KUW9;D2KUU7;Q8MAK2;Q3MKL9;P04717;Q9MSR5;O19812;Q8MAT5;Q36650;Q4VI97;Q9BB40;Q8MG96;A5X4C4;D0Q0K2;Q6JXN8;Q4VIC2;Q33198;Q24LL2;Q24LK3;A4V8H9;Q4VI79;A5H767;O98353;Q8MAN3;Q8HTE8;Q8MCW9;O98359;A8JY23;C0J398;Q9GEE4;Q5J8V6;Q50L46;A5X4B3;Q687I2;Q6JXX4;D2KUX1;E2D4M8;Q95631;Q32087;O98324;Q9XQI4;O98354;Q646J9;Q6YLR1;A2VAS8;A4ZUF4;Q5UV68;…	3408	61	CID		96.77	5.75583e-07		3	54		1	1447.71	-37.3495	10/134	pps_pisum_OE_trypsin_rep2.mgf
	High	TFQGPPHGIQVER	Q33245;Q32800;Q6RIC2;Q9TJY5;Q8MAK5;Q8HT56;O63121;P94086;Q33514;P93976;P94068;Q9GD57;Q9TKH0;Q33527;A8DPE5;A8DPF8;Q33496;Q33268;Q8HUZ7;O20266;Q36683;A8DPF0;O63147;Q8MAK6;D2CN03;P92468;D6C5Z0;O63185;Q9TI00;Q9GGC2;P94046;P92469;O98659;P94038;Q36657;Q8WKU6;Q37357;Q9GE67;Q9GDQ2;Q1A5W2;Q8HT77;A5X4I3;P94074;Q33323;A5X4L3;Q6LA00;D8V9E6;E5KUU8;D2KUW9;D2KUU7;P31184;P28413;P28429;P04717;Q14EN2;Q9MSR5;Q8WHV7;…	19129	271	CID		94.3	1.46651e-06		5	56		1	1465.74	-11.2333	10/139	pps_pisum_OE_trypsin_rep2.mgf
	High	GGLDFTKDDENVNSxPFMR	O63185;B5U0R6;Q4VI97;Q9BB40;C7AQV0;Q71N79	20	6	CID	X15(K)	71.32	0.000160804		3	53		1	2169.85	-81.2321	13/193	pps_pisum_OE_trypsin_rep2.mgf
	High	GGLDFTKDDENVNSxPFMR	O63185;B5U0R6;Q4VI97;Q9BB40;C7AQV0;Q71N79	20	6	CID	X15(Q)	71.32	0.000160804		8	53		1	2169.85	-64.4614	13/193	pps_pisum_OE_trypsin_rep2.mgf
	High	VALEAcVKAR	P36484;Q33245;Q32800;Q6RIC2;Q9TJY5;Q8MAK5;Q8HT56;Q32816;O63121;P94086;Q33514;P94048;P93976;P94068;Q9GD57;Q9TKH0;Q33527;A8DPE5;A8DPF8;Q33496;Q33268;P94025;Q8HUZ7;O20266;Q36683;A8DPF0;O63147;Q33620;Q8MAK6;D2CN03;P92468;P94039;P94042;D6C5Z0;O63185;Q9TI00;Q8HDA1;Q33089;Q9GGC2;P94046;P92469;O98659;P94038;Q36657;Q8WKU6	1195	45	CID	C6(Carbamidomethyl)	68.52	0.00046834	0	1	55		1	1116.57	-43.1889	9/82	pps_pisum_OE_trypsin_rep2.mgf
	High	DNGLLLHIHR	P36484;Q33245;Q32800;Q6RIC2;Q9TJY5;Q8MAK5;Q8HT56;Q32816;Q33514;P94068;Q9GD57;Q9TKH0;Q33527;A8DPE5;A8DPF8;Q33496;Q33268;P94025;Q8HUZ7;Q36683;A8DPF0;O63147;Q33620;Q8MAK6;D2CN03;P92468;D6C5Z0;O63185;Q8HDA1;Q33089;P94046;P92469;O98659;P94038;Q8WKU6;B7P0F0;Q36637;Q37357;Q9GDQ2;Q1A5W2;Q32496;Q8HT77;A5X4I3;P94074;Q33323;A5X4L3;Q6LA00;D8V9E6;E5KUU8;Q8HUY5;D2KUW9;D2KUU7;Q39288;Q37269;E0DA51;Q52TF4;Q8MCX9;…	20168	301	CID		63.99	0.00145975		5	55		1	1187.61	-44.5378	13/97	pps_pisum_OE_trypsin_rep2.mgf
	High	YGRPLLGcTIKPK	P36484;Q33245;Q32800;Q6RIC2;Q8MAK5;Q8HT56;Q32816;O63121;P94086;Q33514;P94048;P94068;Q9GD57;Q9TKH0;A8DPE5;A8DPF8;Q33496;Q33268;P94025;Q8HUZ7;O20266;A8DPF0;O63147;Q33620;Q8MAK6;D2CN03;P92468;P94039;P94042;D6C5Z0;O63185;Q9TI00;Q33089;Q9GGC2;P94046;P92469;O98659;P94038;Q36657;Q8WKU6;Q36637;Q37357;Q9GE67;Q1A5W2;Q8HT77;A5X4I3;P94074;Q33323;A5X4L3;Q6LA00;D8V9E6;E5KUU8;D2KUW9;D2KUU7;Q39288;Q37269;E0DA51;…	22107	281	CID	C8(Carbamidomethyl)	63.71	0.00169858		4	56		1	1502.81	-27.9778	16/120	pps_pisum_OE_trypsin_rep2.mgf
	Low	DDENVNSxPFMR	O63185;Q8MCX9;B5U0R6;Q4VI97;Q9BB40;C7AQV0;Q6JXQ3;Q9BAL8;Q71N79	27	9	CID	X8(K)	35.13	0.694412	0	1	53	32	1	1451.57	-58.1653	10/121	pps_pisum_OE_trypsin_rep2.mgf
	Low	DDENVNSxPFMR	O63185;Q8MCX9;B5U0R6;Q4VI97;Q9BB40;C7AQV0;Q6JXQ3;Q9BAL8;Q71N79	27	9	CID	X8(Q)	35.13	0.694412		6	53	32	1	1451.57	-33.096	10/121	pps_pisum_OE_trypsin_rep2.mgf
	Low	AVYEcLR	P36484;Q33245;Q8MAK5;Q8HT56;Q32816;O63121;P94086;Q33514;P93976;P94068;Q9GD57;Q33527;A8DPE5;A8DPF8;Q33496;O20266;Q36683;A8DPF0;O63147;Q33620;Q8MAK6;D2CN03;P92468;P94042;D6C5Z0;O63185;Q9TI00;Q8HDA1;Q9GGC2;P94046;P92469;O98659;P94038;Q36657;Q8WKU6;B7P0F0;Q36637;Q37357;Q9GE67;Q9GDQ2;Q1A5W2;Q8HT77;A5X4I3;P94074;Q33323;A5X4L3;D8V9E6;E5KUU8;Q8HUY5;D2KUW9;D2KUU7;Q37269;E0DA51;Q8MAK2;Q52TF4;Q95B00;Q5DK06;…	21444	287	CID	C5(Carbamidomethyl)	33.41	1.27462	0	1	54	46	1	910.436	-10.4733	5/51	pps_pisum_OE_trypsin_rep2.mgf
	Low	NHGMHFR	P36484;Q33245;Q32800;Q6RIC2;Q9TJY5;Q8MAK5;Q8HT56;Q32816;O63121;P94086;Q33514;P94048;P93976;Q33527;A8DPE5;A8DPF8;Q33496;Q33268;P94025;O20266;Q36683;A8DPF0;O63147;Q33620;D2CN03;P92468;P94039;P94042;O63185;Q9TI00;Q8HDA1;Q33089;P92469;P94038;Q36657;Q8WKU6;B7P0F0;Q36637;Q37357;Q9GDQ2;Q1A5W2;Q8HT77;A5X4I3;P94074;Q33323;A5X4L3;Q6LA00;D8V9E6;Q8HUY5;D2KUW9;Q39288;Q37269;E0DA51;Q52TF4;Q8MCX9;A7VJY7;Q95B00;…	14978	231	CID		21.84	13.3781	0	1	53	32	1	898.429	21.5276	5/68	pps_pisum_OE_trypsin_rep2.mgf
Q8HT77	31.77	11	11	469	51.863	6.39209	361.695	Ribulose-1, 5-bisphosphate carboxylase (Fragment) OS=Sarcocephalus pobeguinii GN=rbcL PE=3 SV=1 - [Q8HT77_9GENT]
	Confidence Icon	Sequence	Protein Accessions	# Proteins	# Protein Groups	Activation Type	Modifications	IonScore	Exp Value	Δ Score	Rank	Identity High	Homology Threshold	Charge	m/z [Da]	ΔM [ppm]	Ions Matched	Spectrum File
	High	VTPQPGVPPEEAGAAVAAESSTGTWTTVWTDGLTSLDR	P36484;Q33245;Q32800;Q6RIC2;Q9TJY5;Q32816;P94086;Q33514;P94048;P93976;P94068;Q9GD57;Q33496;Q33268;Q8HUZ7;Q36683;A8DPF0;Q33620;D2CN03;P92468;P94039;P94042;D6C5Z0;O63185;Q9TI00;Q33089;P92469;O98659;Q8WKU6;Q37357;Q8HT77;A5X4I3;P94074;A5X4L3;Q6LA00;D8V9E6;E5KUU8;Q8HUY5;Q39288;Q8MAK2;Q52TF4;Q8MCX9;Q5DK06;B5U0R6;A3KLW4;Q6SSI3;O98549;P04717;Q14EN2;Q9MSR5;Q9GDQ1;Q31870;O19812;Q36650;Q9GEN2;Q6JXR8;Q15JC1;…	13123	185	CID		118.87	3.25774e-09		5	54		1	3854.61	-67.9603	25/435	pps_pisum_OE_trypsin_rep2.mgf
	High	GHYLNATAGTcEEMIKR	P36484;Q33245;Q6RIC2;Q9TJY5;Q32816;Q9GD57;Q33527;A8DPE5;A8DPF8;Q33268;Q8HUZ7;Q36683;Q8MAK6;D2CN03;P94039;O63185;Q9TI00;Q8HDA1;P94046;P92469;Q8WKU6;B7P0F0;Q36637;Q37357;Q9GDQ2;Q8HT77;Q33323;A5X4L3;Q6LA00;E5KUU8;Q8HUY5;Q39288;Q37269;Q8MCX9;Q8HVG8;A3KLW4;Q3MKL9;P31184;Q14EN2;Q9MSR5;Q8WHV7;Q31870;O19812;Q36650;Q5GLI7;Q4VI97;Q15JC1;B8YHH9;Q9GEQ3;Q9MV63;Q4VIC7;A4GE24;B8PRM8;D5FUM3;D6MYJ0;Q8MEB1;Q8HUX3;…	7090	147	CID	C11(Carbamidomethyl)	117.08	4.21367e-09		3	53		1	1950.82	-47.1725	14/168	pps_pisum_OE_trypsin_rep2.mgf
	High	LSGGDHIHxGTVVGK	Q36683;Q8HT77;Q39972;E2D4M5;A0PDJ1	6	5	CID	X9(A)	96.77	5.75583e-07		6	54		1	1447.71	-37.3495	10/134	pps_pisum_OE_trypsin_rep2.mgf
	High	TFQGPPHGIQVER	Q33245;Q32800;Q6RIC2;Q9TJY5;Q8MAK5;Q8HT56;O63121;P94086;Q33514;P93976;P94068;Q9GD57;Q9TKH0;Q33527;A8DPE5;A8DPF8;Q33496;Q33268;Q8HUZ7;O20266;Q36683;A8DPF0;O63147;Q8MAK6;D2CN03;P92468;D6C5Z0;O63185;Q9TI00;Q9GGC2;P94046;P92469;O98659;P94038;Q36657;Q8WKU6;Q37357;Q9GE67;Q9GDQ2;Q1A5W2;Q8HT77;A5X4I3;P94074;Q33323;A5X4L3;Q6LA00;D8V9E6;E5KUU8;D2KUW9;D2KUU7;P31184;P28413;P28429;P04717;Q14EN2;Q9MSR5;Q8WHV7;…	19129	271	CID		94.3	1.46651e-06		5	56		1	1465.74	-11.2333	10/139	pps_pisum_OE_trypsin_rep2.mgf
	High	GGLDFTKDDENVNSQPFMR	P36484;Q33245;Q32800;Q9TJY5;Q8MAK5;Q8HT56;Q32816;O63121;P94086;P94048;P93976;P94068;Q9GD57;Q33527;A8DPE5;A8DPF8;Q33496;P94025;Q8HUZ7;O20266;Q36683;A8DPF0;O63147;Q33620;Q8MAK6;D2CN03;P92468;P94039;P94042;D6C5Z0;Q9TI00;Q8HDA1;Q33089;Q9GGC2;P94046;P92469;O98659;P94038;Q36657;B7P0F0;Q36637;Q37357;Q9GE67;Q9GDQ2;Q1A5W2;Q8HT77;A5X4I3;P94074;Q33323;A5X4L3;D8V9E6;E5KUU8;Q8HUY5;D2KUW9;D2KUU7;Q39288;Q37269;…	22231	284	CID		71.32	0.000160804		4	53		1	2169.85	-64.4614	13/193	pps_pisum_OE_trypsin_rep2.mgf
	High	VALEAcVxAR	Q9GE67;Q9GDQ2;Q1A5W2;Q32496;Q8HT77;A5X4I3	25	6	CID	C6(Carbamidomethyl), X8(K)	68.52	0.00046834		3	55		1	1116.57	-43.1889	9/78	pps_pisum_OE_trypsin_rep2.mgf
	High	DNGLLLHIHR	P36484;Q33245;Q32800;Q6RIC2;Q9TJY5;Q8MAK5;Q8HT56;Q32816;Q33514;P94068;Q9GD57;Q9TKH0;Q33527;A8DPE5;A8DPF8;Q33496;Q33268;P94025;Q8HUZ7;Q36683;A8DPF0;O63147;Q33620;Q8MAK6;D2CN03;P92468;D6C5Z0;O63185;Q8HDA1;Q33089;P94046;P92469;O98659;P94038;Q8WKU6;B7P0F0;Q36637;Q37357;Q9GDQ2;Q1A5W2;Q32496;Q8HT77;A5X4I3;P94074;Q33323;A5X4L3;Q6LA00;D8V9E6;E5KUU8;Q8HUY5;D2KUW9;D2KUU7;Q39288;Q37269;E0DA51;Q52TF4;Q8MCX9;…	20168	301	CID		63.99	0.00145975		5	55		1	1187.61	-44.5378	13/97	pps_pisum_OE_trypsin_rep2.mgf
	High	YGRPLLGcTIKPK	P36484;Q33245;Q32800;Q6RIC2;Q8MAK5;Q8HT56;Q32816;O63121;P94086;Q33514;P94048;P94068;Q9GD57;Q9TKH0;A8DPE5;A8DPF8;Q33496;Q33268;P94025;Q8HUZ7;O20266;A8DPF0;O63147;Q33620;Q8MAK6;D2CN03;P92468;P94039;P94042;D6C5Z0;O63185;Q9TI00;Q33089;Q9GGC2;P94046;P92469;O98659;P94038;Q36657;Q8WKU6;Q36637;Q37357;Q9GE67;Q1A5W2;Q8HT77;A5X4I3;P94074;Q33323;A5X4L3;Q6LA00;D8V9E6;E5KUU8;D2KUW9;D2KUU7;Q39288;Q37269;E0DA51;…	22107	281	CID	C8(Carbamidomethyl)	63.71	0.00169858		4	56		1	1502.81	-27.9778	16/120	pps_pisum_OE_trypsin_rep2.mgf
	Low	DDENVNSQPFMR	P36484;Q33245;Q32800;Q9TJY5;Q8MAK5;Q8HT56;Q32816;O63121;P94086;P94048;P93976;P94068;Q9GD57;Q33527;A8DPE5;A8DPF8;Q33496;P94025;Q8HUZ7;O20266;Q36683;A8DPF0;O63147;Q33620;Q8MAK6;D2CN03;P92468;P94039;P94042;D6C5Z0;Q9TI00;Q8HDA1;Q33089;Q9GGC2;P94046;P92469;O98659;P94038;Q36657;B7P0F0;Q36637;Q37357;Q9GE67;Q9GDQ2;Q1A5W2;Q8HT77;A5X4I3;P94074;Q33323;A5X4L3;D8V9E6;E5KUU8;Q8HUY5;D2KUW9;D2KUU7;Q39288;Q37269;…	22503	297	CID		35.13	0.694412		2	53	32	1	1451.57	-33.096	10/121	pps_pisum_OE_trypsin_rep2.mgf
	Low	AVYEcLR	P36484;Q33245;Q8MAK5;Q8HT56;Q32816;O63121;P94086;Q33514;P93976;P94068;Q9GD57;Q33527;A8DPE5;A8DPF8;Q33496;O20266;Q36683;A8DPF0;O63147;Q33620;Q8MAK6;D2CN03;P92468;P94042;D6C5Z0;O63185;Q9TI00;Q8HDA1;Q9GGC2;P94046;P92469;O98659;P94038;Q36657;Q8WKU6;B7P0F0;Q36637;Q37357;Q9GE67;Q9GDQ2;Q1A5W2;Q8HT77;A5X4I3;P94074;Q33323;A5X4L3;D8V9E6;E5KUU8;Q8HUY5;D2KUW9;D2KUU7;Q37269;E0DA51;Q8MAK2;Q52TF4;Q95B00;Q5DK06;…	21444	287	CID	C5(Carbamidomethyl)	33.41	1.27462	0	1	54	46	1	910.436	-10.4733	5/51	pps_pisum_OE_trypsin_rep2.mgf
	Low	NHGMHFR	P36484;Q33245;Q32800;Q6RIC2;Q9TJY5;Q8MAK5;Q8HT56;Q32816;O63121;P94086;Q33514;P94048;P93976;Q33527;A8DPE5;A8DPF8;Q33496;Q33268;P94025;O20266;Q36683;A8DPF0;O63147;Q33620;D2CN03;P92468;P94039;P94042;O63185;Q9TI00;Q8HDA1;Q33089;P92469;P94038;Q36657;Q8WKU6;B7P0F0;Q36637;Q37357;Q9GDQ2;Q1A5W2;Q8HT77;A5X4I3;P94074;Q33323;A5X4L3;Q6LA00;D8V9E6;Q8HUY5;D2KUW9;Q39288;Q37269;E0DA51;Q52TF4;Q8MCX9;A7VJY7;Q95B00;…	14978	231	CID		21.84	13.3781	0	1	53	32	1	898.429	21.5276	5/68	pps_pisum_OE_trypsin_rep2.mgf
Q9MSR5	34.01	12	12	444	49.2547	6.63916	361.695	Ribulose 1,5-bisphosphate carboxylase/oxygenase large subunit (Fragment) OS=Eriostemon brevifolius GN=rbcL PE=3 SV=1 - [Q9MSR5_9ROSI]
	Confidence Icon	Sequence	Protein Accessions	# Proteins	# Protein Groups	Activation Type	Modifications	IonScore	Exp Value	Δ Score	Rank	Identity High	Homology Threshold	Charge	m/z [Da]	ΔM [ppm]	Ions Matched	Spectrum File
	High	VTPQPGVPPEEAGAAVAAESSTGTWTTVWTDGLTSLDR	P36484;Q33245;Q32800;Q6RIC2;Q9TJY5;Q32816;P94086;Q33514;P94048;P93976;P94068;Q9GD57;Q33496;Q33268;Q8HUZ7;Q36683;A8DPF0;Q33620;D2CN03;P92468;P94039;P94042;D6C5Z0;O63185;Q9TI00;Q33089;P92469;O98659;Q8WKU6;Q37357;Q8HT77;A5X4I3;P94074;A5X4L3;Q6LA00;D8V9E6;E5KUU8;Q8HUY5;Q39288;Q8MAK2;Q52TF4;Q8MCX9;Q5DK06;B5U0R6;A3KLW4;Q6SSI3;O98549;P04717;Q14EN2;Q9MSR5;Q9GDQ1;Q31870;O19812;Q36650;Q9GEN2;Q6JXR8;Q15JC1;…	13123	185	CID		118.87	3.25774e-09		5	54		1	3854.61	-67.9603	25/435	pps_pisum_OE_trypsin_rep2.mgf
	High	GHYLNATAGTcEEMIKR	P36484;Q33245;Q6RIC2;Q9TJY5;Q32816;Q9GD57;Q33527;A8DPE5;A8DPF8;Q33268;Q8HUZ7;Q36683;Q8MAK6;D2CN03;P94039;O63185;Q9TI00;Q8HDA1;P94046;P92469;Q8WKU6;B7P0F0;Q36637;Q37357;Q9GDQ2;Q8HT77;Q33323;A5X4L3;Q6LA00;E5KUU8;Q8HUY5;Q39288;Q37269;Q8MCX9;Q8HVG8;A3KLW4;Q3MKL9;P31184;Q14EN2;Q9MSR5;Q8WHV7;Q31870;O19812;Q36650;Q5GLI7;Q4VI97;Q15JC1;B8YHH9;Q9GEQ3;Q9MV63;Q4VIC7;A4GE24;B8PRM8;D5FUM3;D6MYJ0;Q8MEB1;Q8HUX3;…	7090	147	CID	C11(Carbamidomethyl)	117.08	4.21367e-09		3	53		1	1950.82	-47.1725	14/168	pps_pisum_OE_trypsin_rep2.mgf
	High	LSGGDHIHAGTVVGK	Q33245;Q8HT56;Q32816;O63121;Q8HUZ7;D6C5Z0;O63185;Q1A5W2;Q33323;Q8HUY5;D2KUW9;D2KUU7;Q8MAK2;Q3MKL9;P04717;Q9MSR5;O19812;Q8MAT5;Q36650;Q4VI97;Q9BB40;Q8MG96;A5X4C4;D0Q0K2;Q6JXN8;Q4VIC2;Q33198;Q24LL2;Q24LK3;A4V8H9;Q4VI79;A5H767;O98353;Q8MAN3;Q8HTE8;Q8MCW9;O98359;A8JY23;C0J398;Q9GEE4;Q5J8V6;Q50L46;A5X4B3;Q687I2;Q6JXX4;D2KUX1;E2D4M8;Q95631;Q32087;O98324;Q9XQI4;O98354;Q646J9;Q6YLR1;A2VAS8;A4ZUF4;Q5UV68;…	3408	61	CID		96.77	5.75583e-07		3	54		1	1447.71	-37.3495	10/134	pps_pisum_OE_trypsin_rep2.mgf
	High	TFQGPPHGIQVER	Q33245;Q32800;Q6RIC2;Q9TJY5;Q8MAK5;Q8HT56;O63121;P94086;Q33514;P93976;P94068;Q9GD57;Q9TKH0;Q33527;A8DPE5;A8DPF8;Q33496;Q33268;Q8HUZ7;O20266;Q36683;A8DPF0;O63147;Q8MAK6;D2CN03;P92468;D6C5Z0;O63185;Q9TI00;Q9GGC2;P94046;P92469;O98659;P94038;Q36657;Q8WKU6;Q37357;Q9GE67;Q9GDQ2;Q1A5W2;Q8HT77;A5X4I3;P94074;Q33323;A5X4L3;Q6LA00;D8V9E6;E5KUU8;D2KUW9;D2KUU7;P31184;P28413;P28429;P04717;Q14EN2;Q9MSR5;Q8WHV7;…	19129	271	CID		94.3	1.46651e-06		5	56		1	1465.74	-11.2333	10/139	pps_pisum_OE_trypsin_rep2.mgf
	High	GGLDFTKDDENVNSQPFMR	P36484;Q33245;Q32800;Q9TJY5;Q8MAK5;Q8HT56;Q32816;O63121;P94086;P94048;P93976;P94068;Q9GD57;Q33527;A8DPE5;A8DPF8;Q33496;P94025;Q8HUZ7;O20266;Q36683;A8DPF0;O63147;Q33620;Q8MAK6;D2CN03;P92468;P94039;P94042;D6C5Z0;Q9TI00;Q8HDA1;Q33089;Q9GGC2;P94046;P92469;O98659;P94038;Q36657;B7P0F0;Q36637;Q37357;Q9GE67;Q9GDQ2;Q1A5W2;Q8HT77;A5X4I3;P94074;Q33323;A5X4L3;D8V9E6;E5KUU8;Q8HUY5;D2KUW9;D2KUU7;Q39288;Q37269;…	22231	284	CID		71.32	0.000160804		4	53		1	2169.85	-64.4614	13/193	pps_pisum_OE_trypsin_rep2.mgf
	High	VALEAcVQAR	D2KUW9;D2KUU7;Q39288;Q37269;E0DA51;Q8MAK2;Q52TF4;Q8HVG8;Q6SSI3;O98549;Q3MKL9;P31184;P28429;P04717;Q9MSR5;Q8WHV7;Q9GDQ1;O19812;Q8MAT5;Q9GEN2;Q6JXR8;Q5GLI7;Q4VI97;Q15JC1;B8YHH9;C3S8V4;D1KWX9;Q9BB40;Q9GEQ3;Q8WGV6;Q9TID2;Q8MDK1;Q8MG96;O47068;Q9MV63;O78309;Q4VIC7;A1XM40;A4GE24;A5X4C4;B8PRM8;C0J9S0;C7A5Z3;C7AQR7;D0Q0K2;D5FUM3;D6MYJ0;B3SHH2;Q37283;Q8MEB1;Q8HUX3;Q6L9X2;Q6JXN8;Q3T5L5;Q4VIC2;C7AQV0;Q39972;…	14779	225	CID	C6(Carbamidomethyl)	68.52	0.00046834		9	55		1	1116.57	-10.5981	9/82	pps_pisum_OE_trypsin_rep2.mgf
	High	DNGLLLHIHR	P36484;Q33245;Q32800;Q6RIC2;Q9TJY5;Q8MAK5;Q8HT56;Q32816;Q33514;P94068;Q9GD57;Q9TKH0;Q33527;A8DPE5;A8DPF8;Q33496;Q33268;P94025;Q8HUZ7;Q36683;A8DPF0;O63147;Q33620;Q8MAK6;D2CN03;P92468;D6C5Z0;O63185;Q8HDA1;Q33089;P94046;P92469;O98659;P94038;Q8WKU6;B7P0F0;Q36637;Q37357;Q9GDQ2;Q1A5W2;Q32496;Q8HT77;A5X4I3;P94074;Q33323;A5X4L3;Q6LA00;D8V9E6;E5KUU8;Q8HUY5;D2KUW9;D2KUU7;Q39288;Q37269;E0DA51;Q52TF4;Q8MCX9;…	20168	301	CID		63.99	0.00145975		5	55		1	1187.61	-44.5378	13/97	pps_pisum_OE_trypsin_rep2.mgf
	High	YGRPLLGcTIKPK	P36484;Q33245;Q32800;Q6RIC2;Q8MAK5;Q8HT56;Q32816;O63121;P94086;Q33514;P94048;P94068;Q9GD57;Q9TKH0;A8DPE5;A8DPF8;Q33496;Q33268;P94025;Q8HUZ7;O20266;A8DPF0;O63147;Q33620;Q8MAK6;D2CN03;P92468;P94039;P94042;D6C5Z0;O63185;Q9TI00;Q33089;Q9GGC2;P94046;P92469;O98659;P94038;Q36657;Q8WKU6;Q36637;Q37357;Q9GE67;Q1A5W2;Q8HT77;A5X4I3;P94074;Q33323;A5X4L3;Q6LA00;D8V9E6;E5KUU8;D2KUW9;D2KUU7;Q39288;Q37269;E0DA51;…	22107	281	CID	C8(Carbamidomethyl)	63.71	0.00169858		4	56		1	1502.81	-27.9778	16/120	pps_pisum_OE_trypsin_rep2.mgf
	Low	DDENVNSQPFMR	P36484;Q33245;Q32800;Q9TJY5;Q8MAK5;Q8HT56;Q32816;O63121;P94086;P94048;P93976;P94068;Q9GD57;Q33527;A8DPE5;A8DPF8;Q33496;P94025;Q8HUZ7;O20266;Q36683;A8DPF0;O63147;Q33620;Q8MAK6;D2CN03;P92468;P94039;P94042;D6C5Z0;Q9TI00;Q8HDA1;Q33089;Q9GGC2;P94046;P92469;O98659;P94038;Q36657;B7P0F0;Q36637;Q37357;Q9GE67;Q9GDQ2;Q1A5W2;Q8HT77;A5X4I3;P94074;Q33323;A5X4L3;D8V9E6;E5KUU8;Q8HUY5;D2KUW9;D2KUU7;Q39288;Q37269;…	22503	297	CID		35.13	0.694412		2	53	32	1	1451.57	-33.096	10/121	pps_pisum_OE_trypsin_rep2.mgf
	Low	AVYEcLR	P36484;Q33245;Q8MAK5;Q8HT56;Q32816;O63121;P94086;Q33514;P93976;P94068;Q9GD57;Q33527;A8DPE5;A8DPF8;Q33496;O20266;Q36683;A8DPF0;O63147;Q33620;Q8MAK6;D2CN03;P92468;P94042;D6C5Z0;O63185;Q9TI00;Q8HDA1;Q9GGC2;P94046;P92469;O98659;P94038;Q36657;Q8WKU6;B7P0F0;Q36637;Q37357;Q9GE67;Q9GDQ2;Q1A5W2;Q8HT77;A5X4I3;P94074;Q33323;A5X4L3;D8V9E6;E5KUU8;Q8HUY5;D2KUW9;D2KUU7;Q37269;E0DA51;Q8MAK2;Q52TF4;Q95B00;Q5DK06;…	21444	287	CID	C5(Carbamidomethyl)	33.41	1.27462	0	1	54	46	1	910.436	-10.4733	5/51	pps_pisum_OE_trypsin_rep2.mgf
	Low	NHGxHFR	Q9MSR5;Q6VW49;Q39972;Q33198;Q85XM3;C6G3A0;Q5J9S3;Q33047;Q9MUG1;Q71N79;Q71N77	33	11	CID	X4(M)	21.84	13.3781		4	53	32	1	898.429	21.5276	5/68	pps_pisum_OE_trypsin_rep2.mgf
	Low	QKNHGxHFR	Q9MSR5;Q6VW49;Q39972;Q33198;Q85XM3;C6G3A0;Q5J9S3;Q33047;Q9MUG1;Q71N77	28	10	CID	X6(N)	17.21	32.2442		6	52	33	1	1137.51	-46.3127	6/90	pps_pisum_OE_trypsin_rep2.mgf
Q4VIC7	35.4	12	12	452	49.8435	6.80029	361.695	Ribulose-1,5-bisphosphate carboxylase/oxygenase large subunit (Fragment) OS=Tetrapterocarpon geayi GN=rbcL PE=3 SV=1 - [Q4VIC7_9FABA]
	Confidence Icon	Sequence	Protein Accessions	# Proteins	# Protein Groups	Activation Type	Modifications	IonScore	Exp Value	Δ Score	Rank	Identity High	Homology Threshold	Charge	m/z [Da]	ΔM [ppm]	Ions Matched	Spectrum File
	High	VTPQPGVPPEEAGAAVAAESSTGTWTTVWTDGLTSLDR	P36484;Q33245;Q32800;Q6RIC2;Q9TJY5;Q32816;P94086;Q33514;P94048;P93976;P94068;Q9GD57;Q33496;Q33268;Q8HUZ7;Q36683;A8DPF0;Q33620;D2CN03;P92468;P94039;P94042;D6C5Z0;O63185;Q9TI00;Q33089;P92469;O98659;Q8WKU6;Q37357;Q8HT77;A5X4I3;P94074;A5X4L3;Q6LA00;D8V9E6;E5KUU8;Q8HUY5;Q39288;Q8MAK2;Q52TF4;Q8MCX9;Q5DK06;B5U0R6;A3KLW4;Q6SSI3;O98549;P04717;Q14EN2;Q9MSR5;Q9GDQ1;Q31870;O19812;Q36650;Q9GEN2;Q6JXR8;Q15JC1;…	13123	185	CID		118.87	3.25774e-09		5	54		1	3854.61	-67.9603	25/435	pps_pisum_OE_trypsin_rep2.mgf
	High	GHYLNATAGTcEEMIKR	P36484;Q33245;Q6RIC2;Q9TJY5;Q32816;Q9GD57;Q33527;A8DPE5;A8DPF8;Q33268;Q8HUZ7;Q36683;Q8MAK6;D2CN03;P94039;O63185;Q9TI00;Q8HDA1;P94046;P92469;Q8WKU6;B7P0F0;Q36637;Q37357;Q9GDQ2;Q8HT77;Q33323;A5X4L3;Q6LA00;E5KUU8;Q8HUY5;Q39288;Q37269;Q8MCX9;Q8HVG8;A3KLW4;Q3MKL9;P31184;Q14EN2;Q9MSR5;Q8WHV7;Q31870;O19812;Q36650;Q5GLI7;Q4VI97;Q15JC1;B8YHH9;Q9GEQ3;Q9MV63;Q4VIC7;A4GE24;B8PRM8;D5FUM3;D6MYJ0;Q8MEB1;Q8HUX3;…	7090	147	CID	C11(Carbamidomethyl)	117.08	4.21367e-09		3	53		1	1950.82	-47.1725	14/168	pps_pisum_OE_trypsin_rep2.mgf
	High	LSGGDHIHAGTVVxK	Q4VIC7;O03639;Q4VI93	7	3	CID	X14(G)	96.77	5.75583e-07		4	54		1	1447.71	-37.3495	10/134	pps_pisum_OE_trypsin_rep2.mgf
	High	TFQGPPHGIQVER	Q33245;Q32800;Q6RIC2;Q9TJY5;Q8MAK5;Q8HT56;O63121;P94086;Q33514;P93976;P94068;Q9GD57;Q9TKH0;Q33527;A8DPE5;A8DPF8;Q33496;Q33268;Q8HUZ7;O20266;Q36683;A8DPF0;O63147;Q8MAK6;D2CN03;P92468;D6C5Z0;O63185;Q9TI00;Q9GGC2;P94046;P92469;O98659;P94038;Q36657;Q8WKU6;Q37357;Q9GE67;Q9GDQ2;Q1A5W2;Q8HT77;A5X4I3;P94074;Q33323;A5X4L3;Q6LA00;D8V9E6;E5KUU8;D2KUW9;D2KUU7;P31184;P28413;P28429;P04717;Q14EN2;Q9MSR5;Q8WHV7;…	19129	271	CID		94.3	1.46651e-06		5	56		1	1465.74	-11.2333	10/139	pps_pisum_OE_trypsin_rep2.mgf
	High	GGLDFTKDDENVNSQPFMR	P36484;Q33245;Q32800;Q9TJY5;Q8MAK5;Q8HT56;Q32816;O63121;P94086;P94048;P93976;P94068;Q9GD57;Q33527;A8DPE5;A8DPF8;Q33496;P94025;Q8HUZ7;O20266;Q36683;A8DPF0;O63147;Q33620;Q8MAK6;D2CN03;P92468;P94039;P94042;D6C5Z0;Q9TI00;Q8HDA1;Q33089;Q9GGC2;P94046;P92469;O98659;P94038;Q36657;B7P0F0;Q36637;Q37357;Q9GE67;Q9GDQ2;Q1A5W2;Q8HT77;A5X4I3;P94074;Q33323;A5X4L3;D8V9E6;E5KUU8;Q8HUY5;D2KUW9;D2KUU7;Q39288;Q37269;…	22231	284	CID		71.32	0.000160804		4	53		1	2169.85	-64.4614	13/193	pps_pisum_OE_trypsin_rep2.mgf
	High	VALEAcVQAR	D2KUW9;D2KUU7;Q39288;Q37269;E0DA51;Q8MAK2;Q52TF4;Q8HVG8;Q6SSI3;O98549;Q3MKL9;P31184;P28429;P04717;Q9MSR5;Q8WHV7;Q9GDQ1;O19812;Q8MAT5;Q9GEN2;Q6JXR8;Q5GLI7;Q4VI97;Q15JC1;B8YHH9;C3S8V4;D1KWX9;Q9BB40;Q9GEQ3;Q8WGV6;Q9TID2;Q8MDK1;Q8MG96;O47068;Q9MV63;O78309;Q4VIC7;A1XM40;A4GE24;A5X4C4;B8PRM8;C0J9S0;C7A5Z3;C7AQR7;D0Q0K2;D5FUM3;D6MYJ0;B3SHH2;Q37283;Q8MEB1;Q8HUX3;Q6L9X2;Q6JXN8;Q3T5L5;Q4VIC2;C7AQV0;Q39972;…	14779	225	CID	C6(Carbamidomethyl)	68.52	0.00046834		9	55		1	1116.57	-10.5981	9/82	pps_pisum_OE_trypsin_rep2.mgf
	High	DNGLLLHIHR	P36484;Q33245;Q32800;Q6RIC2;Q9TJY5;Q8MAK5;Q8HT56;Q32816;Q33514;P94068;Q9GD57;Q9TKH0;Q33527;A8DPE5;A8DPF8;Q33496;Q33268;P94025;Q8HUZ7;Q36683;A8DPF0;O63147;Q33620;Q8MAK6;D2CN03;P92468;D6C5Z0;O63185;Q8HDA1;Q33089;P94046;P92469;O98659;P94038;Q8WKU6;B7P0F0;Q36637;Q37357;Q9GDQ2;Q1A5W2;Q32496;Q8HT77;A5X4I3;P94074;Q33323;A5X4L3;Q6LA00;D8V9E6;E5KUU8;Q8HUY5;D2KUW9;D2KUU7;Q39288;Q37269;E0DA51;Q52TF4;Q8MCX9;…	20168	301	CID		63.99	0.00145975		5	55		1	1187.61	-44.5378	13/97	pps_pisum_OE_trypsin_rep2.mgf
	High	YGRPLLGcTIKPK	P36484;Q33245;Q32800;Q6RIC2;Q8MAK5;Q8HT56;Q32816;O63121;P94086;Q33514;P94048;P94068;Q9GD57;Q9TKH0;A8DPE5;A8DPF8;Q33496;Q33268;P94025;Q8HUZ7;O20266;A8DPF0;O63147;Q33620;Q8MAK6;D2CN03;P92468;P94039;P94042;D6C5Z0;O63185;Q9TI00;Q33089;Q9GGC2;P94046;P92469;O98659;P94038;Q36657;Q8WKU6;Q36637;Q37357;Q9GE67;Q1A5W2;Q8HT77;A5X4I3;P94074;Q33323;A5X4L3;Q6LA00;D8V9E6;E5KUU8;D2KUW9;D2KUU7;Q39288;Q37269;E0DA51;…	22107	281	CID	C8(Carbamidomethyl)	63.71	0.00169858		4	56		1	1502.81	-27.9778	16/120	pps_pisum_OE_trypsin_rep2.mgf
	Low	EITLGFVDLLR	Q33245;Q6RIC2;Q8HUZ7;Q8MAK6;D2CN03;D6C5Z0;Q8HDA1;A5X4I3;A5X4L3;E0DA51;Q8MAK2;Q8MCX9;P31184;P28429;P04717;Q14EN2;O19812;Q8MAT5;Q36650;Q4VI97;C3S8V4;D1KWX9;Q9GEQ3;Q8WGV6;Q9TID2;Q8ME69;O47068;Q9MV63;O78309;Q4VIC7;A4F4H5;B8PRM8;C0J9S0;C7AQR7;D0Q0K2;B3SHH2;Q8MEB1;P92360;Q8HUX3;Q3T5L5;Q4VIC2;C7AQV0;Q39972;Q8MFT9;B8PRN3;Q33198;O98900;Q9MT32;Q9GEN9;O47272;Q8MG08;O20245;A4V8H9;C3RXH1;Q6A161;Q32750;Q33051;…	4915	121	CID		47.13	0.0519358		5	54		1	1275.72	-5.12326	9/97	pps_pisum_OE_trypsin_rep2.mgf
	Low	DDENVNSQPFMR	P36484;Q33245;Q32800;Q9TJY5;Q8MAK5;Q8HT56;Q32816;O63121;P94086;P94048;P93976;P94068;Q9GD57;Q33527;A8DPE5;A8DPF8;Q33496;P94025;Q8HUZ7;O20266;Q36683;A8DPF0;O63147;Q33620;Q8MAK6;D2CN03;P92468;P94039;P94042;D6C5Z0;Q9TI00;Q8HDA1;Q33089;Q9GGC2;P94046;P92469;O98659;P94038;Q36657;B7P0F0;Q36637;Q37357;Q9GE67;Q9GDQ2;Q1A5W2;Q8HT77;A5X4I3;P94074;Q33323;A5X4L3;D8V9E6;E5KUU8;Q8HUY5;D2KUW9;D2KUU7;Q39288;Q37269;…	22503	297	CID		35.13	0.694412		2	53	32	1	1451.57	-33.096	10/121	pps_pisum_OE_trypsin_rep2.mgf
	Low	AVYEcLR	P36484;Q33245;Q8MAK5;Q8HT56;Q32816;O63121;P94086;Q33514;P93976;P94068;Q9GD57;Q33527;A8DPE5;A8DPF8;Q33496;O20266;Q36683;A8DPF0;O63147;Q33620;Q8MAK6;D2CN03;P92468;P94042;D6C5Z0;O63185;Q9TI00;Q8HDA1;Q9GGC2;P94046;P92469;O98659;P94038;Q36657;Q8WKU6;B7P0F0;Q36637;Q37357;Q9GE67;Q9GDQ2;Q1A5W2;Q8HT77;A5X4I3;P94074;Q33323;A5X4L3;D8V9E6;E5KUU8;Q8HUY5;D2KUW9;D2KUU7;Q37269;E0DA51;Q8MAK2;Q52TF4;Q95B00;Q5DK06;…	21444	287	CID	C5(Carbamidomethyl)	33.41	1.27462	0	1	54	46	1	910.436	-10.4733	5/51	pps_pisum_OE_trypsin_rep2.mgf
	Low	NHGMHFR	P36484;Q33245;Q32800;Q6RIC2;Q9TJY5;Q8MAK5;Q8HT56;Q32816;O63121;P94086;Q33514;P94048;P93976;Q33527;A8DPE5;A8DPF8;Q33496;Q33268;P94025;O20266;Q36683;A8DPF0;O63147;Q33620;D2CN03;P92468;P94039;P94042;O63185;Q9TI00;Q8HDA1;Q33089;P92469;P94038;Q36657;Q8WKU6;B7P0F0;Q36637;Q37357;Q9GDQ2;Q1A5W2;Q8HT77;A5X4I3;P94074;Q33323;A5X4L3;Q6LA00;D8V9E6;Q8HUY5;D2KUW9;Q39288;Q37269;E0DA51;Q52TF4;Q8MCX9;A7VJY7;Q95B00;…	14978	231	CID		21.84	13.3781	0	1	53	32	1	898.429	21.5276	5/68	pps_pisum_OE_trypsin_rep2.mgf
Q39972	34.11	13	13	475	52.6994	6.58057	361.695	Ribulose-1,5-bisphosphate carboxylase/oxygenase large subunit OS=Hauya elegans GN=rbcL PE=2 SV=1 - [Q39972_9MYRT]
	Confidence Icon	Sequence	Protein Accessions	# Proteins	# Protein Groups	Activation Type	Modifications	IonScore	Exp Value	Δ Score	Rank	Identity High	Homology Threshold	Charge	m/z [Da]	ΔM [ppm]	Ions Matched	Spectrum File
	High	VTPQPGVPPEEAGAAVAAESSTGTWTTVWTDGLTSLDR	P36484;Q33245;Q32800;Q6RIC2;Q9TJY5;Q32816;P94086;Q33514;P94048;P93976;P94068;Q9GD57;Q33496;Q33268;Q8HUZ7;Q36683;A8DPF0;Q33620;D2CN03;P92468;P94039;P94042;D6C5Z0;O63185;Q9TI00;Q33089;P92469;O98659;Q8WKU6;Q37357;Q8HT77;A5X4I3;P94074;A5X4L3;Q6LA00;D8V9E6;E5KUU8;Q8HUY5;Q39288;Q8MAK2;Q52TF4;Q8MCX9;Q5DK06;B5U0R6;A3KLW4;Q6SSI3;O98549;P04717;Q14EN2;Q9MSR5;Q9GDQ1;Q31870;O19812;Q36650;Q9GEN2;Q6JXR8;Q15JC1;…	13123	185	CID		118.87	3.25774e-09		5	54		1	3854.61	-67.9603	25/435	pps_pisum_OE_trypsin_rep2.mgf
	High	GHYLNATAGTcEEMIKR	P36484;Q33245;Q6RIC2;Q9TJY5;Q32816;Q9GD57;Q33527;A8DPE5;A8DPF8;Q33268;Q8HUZ7;Q36683;Q8MAK6;D2CN03;P94039;O63185;Q9TI00;Q8HDA1;P94046;P92469;Q8WKU6;B7P0F0;Q36637;Q37357;Q9GDQ2;Q8HT77;Q33323;A5X4L3;Q6LA00;E5KUU8;Q8HUY5;Q39288;Q37269;Q8MCX9;Q8HVG8;A3KLW4;Q3MKL9;P31184;Q14EN2;Q9MSR5;Q8WHV7;Q31870;O19812;Q36650;Q5GLI7;Q4VI97;Q15JC1;B8YHH9;Q9GEQ3;Q9MV63;Q4VIC7;A4GE24;B8PRM8;D5FUM3;D6MYJ0;Q8MEB1;Q8HUX3;…	7090	147	CID	C11(Carbamidomethyl)	117.08	4.21367e-09		3	53		1	1950.82	-47.1725	14/168	pps_pisum_OE_trypsin_rep2.mgf
	High	LSGGDHIHxGTVVGK	Q36683;Q8HT77;Q39972;E2D4M5;A0PDJ1	6	5	CID	X9(A)	96.77	5.75583e-07		6	54		1	1447.71	-37.3495	10/134	pps_pisum_OE_trypsin_rep2.mgf
	High	TFQGPPHGIQVER	Q33245;Q32800;Q6RIC2;Q9TJY5;Q8MAK5;Q8HT56;O63121;P94086;Q33514;P93976;P94068;Q9GD57;Q9TKH0;Q33527;A8DPE5;A8DPF8;Q33496;Q33268;Q8HUZ7;O20266;Q36683;A8DPF0;O63147;Q8MAK6;D2CN03;P92468;D6C5Z0;O63185;Q9TI00;Q9GGC2;P94046;P92469;O98659;P94038;Q36657;Q8WKU6;Q37357;Q9GE67;Q9GDQ2;Q1A5W2;Q8HT77;A5X4I3;P94074;Q33323;A5X4L3;Q6LA00;D8V9E6;E5KUU8;D2KUW9;D2KUU7;P31184;P28413;P28429;P04717;Q14EN2;Q9MSR5;Q8WHV7;…	19129	271	CID		94.3	1.46651e-06		5	56		1	1465.74	-11.2333	10/139	pps_pisum_OE_trypsin_rep2.mgf
	High	GGLDFTKDDENVNSQPFMR	P36484;Q33245;Q32800;Q9TJY5;Q8MAK5;Q8HT56;Q32816;O63121;P94086;P94048;P93976;P94068;Q9GD57;Q33527;A8DPE5;A8DPF8;Q33496;P94025;Q8HUZ7;O20266;Q36683;A8DPF0;O63147;Q33620;Q8MAK6;D2CN03;P92468;P94039;P94042;D6C5Z0;Q9TI00;Q8HDA1;Q33089;Q9GGC2;P94046;P92469;O98659;P94038;Q36657;B7P0F0;Q36637;Q37357;Q9GE67;Q9GDQ2;Q1A5W2;Q8HT77;A5X4I3;P94074;Q33323;A5X4L3;D8V9E6;E5KUU8;Q8HUY5;D2KUW9;D2KUU7;Q39288;Q37269;…	22231	284	CID		71.32	0.000160804		4	53		1	2169.85	-64.4614	13/193	pps_pisum_OE_trypsin_rep2.mgf
	High	VALEAcVQAR	D2KUW9;D2KUU7;Q39288;Q37269;E0DA51;Q8MAK2;Q52TF4;Q8HVG8;Q6SSI3;O98549;Q3MKL9;P31184;P28429;P04717;Q9MSR5;Q8WHV7;Q9GDQ1;O19812;Q8MAT5;Q9GEN2;Q6JXR8;Q5GLI7;Q4VI97;Q15JC1;B8YHH9;C3S8V4;D1KWX9;Q9BB40;Q9GEQ3;Q8WGV6;Q9TID2;Q8MDK1;Q8MG96;O47068;Q9MV63;O78309;Q4VIC7;A1XM40;A4GE24;A5X4C4;B8PRM8;C0J9S0;C7A5Z3;C7AQR7;D0Q0K2;D5FUM3;D6MYJ0;B3SHH2;Q37283;Q8MEB1;Q8HUX3;Q6L9X2;Q6JXN8;Q3T5L5;Q4VIC2;C7AQV0;Q39972;…	14779	225	CID	C6(Carbamidomethyl)	68.52	0.00046834		9	55		1	1116.57	-10.5981	9/82	pps_pisum_OE_trypsin_rep2.mgf
	High	DNGLLLHIHR	P36484;Q33245;Q32800;Q6RIC2;Q9TJY5;Q8MAK5;Q8HT56;Q32816;Q33514;P94068;Q9GD57;Q9TKH0;Q33527;A8DPE5;A8DPF8;Q33496;Q33268;P94025;Q8HUZ7;Q36683;A8DPF0;O63147;Q33620;Q8MAK6;D2CN03;P92468;D6C5Z0;O63185;Q8HDA1;Q33089;P94046;P92469;O98659;P94038;Q8WKU6;B7P0F0;Q36637;Q37357;Q9GDQ2;Q1A5W2;Q32496;Q8HT77;A5X4I3;P94074;Q33323;A5X4L3;Q6LA00;D8V9E6;E5KUU8;Q8HUY5;D2KUW9;D2KUU7;Q39288;Q37269;E0DA51;Q52TF4;Q8MCX9;…	20168	301	CID		63.99	0.00145975		5	55		1	1187.61	-44.5378	13/97	pps_pisum_OE_trypsin_rep2.mgf
	High	YGRPLLGcTIKPK	P36484;Q33245;Q32800;Q6RIC2;Q8MAK5;Q8HT56;Q32816;O63121;P94086;Q33514;P94048;P94068;Q9GD57;Q9TKH0;A8DPE5;A8DPF8;Q33496;Q33268;P94025;Q8HUZ7;O20266;A8DPF0;O63147;Q33620;Q8MAK6;D2CN03;P92468;P94039;P94042;D6C5Z0;O63185;Q9TI00;Q33089;Q9GGC2;P94046;P92469;O98659;P94038;Q36657;Q8WKU6;Q36637;Q37357;Q9GE67;Q1A5W2;Q8HT77;A5X4I3;P94074;Q33323;A5X4L3;Q6LA00;D8V9E6;E5KUU8;D2KUW9;D2KUU7;Q39288;Q37269;E0DA51;…	22107	281	CID	C8(Carbamidomethyl)	63.71	0.00169858		4	56		1	1502.81	-27.9778	16/120	pps_pisum_OE_trypsin_rep2.mgf
	Low	EITLGFVDLLR	Q33245;Q6RIC2;Q8HUZ7;Q8MAK6;D2CN03;D6C5Z0;Q8HDA1;A5X4I3;A5X4L3;E0DA51;Q8MAK2;Q8MCX9;P31184;P28429;P04717;Q14EN2;O19812;Q8MAT5;Q36650;Q4VI97;C3S8V4;D1KWX9;Q9GEQ3;Q8WGV6;Q9TID2;Q8ME69;O47068;Q9MV63;O78309;Q4VIC7;A4F4H5;B8PRM8;C0J9S0;C7AQR7;D0Q0K2;B3SHH2;Q8MEB1;P92360;Q8HUX3;Q3T5L5;Q4VIC2;C7AQV0;Q39972;Q8MFT9;B8PRN3;Q33198;O98900;Q9MT32;Q9GEN9;O47272;Q8MG08;O20245;A4V8H9;C3RXH1;Q6A161;Q32750;Q33051;…	4915	121	CID		47.13	0.0519358		5	54		1	1275.72	-5.12326	9/97	pps_pisum_OE_trypsin_rep2.mgf
	Low	DDENVNSQPFMR	P36484;Q33245;Q32800;Q9TJY5;Q8MAK5;Q8HT56;Q32816;O63121;P94086;P94048;P93976;P94068;Q9GD57;Q33527;A8DPE5;A8DPF8;Q33496;P94025;Q8HUZ7;O20266;Q36683;A8DPF0;O63147;Q33620;Q8MAK6;D2CN03;P92468;P94039;P94042;D6C5Z0;Q9TI00;Q8HDA1;Q33089;Q9GGC2;P94046;P92469;O98659;P94038;Q36657;B7P0F0;Q36637;Q37357;Q9GE67;Q9GDQ2;Q1A5W2;Q8HT77;A5X4I3;P94074;Q33323;A5X4L3;D8V9E6;E5KUU8;Q8HUY5;D2KUW9;D2KUU7;Q39288;Q37269;…	22503	297	CID		35.13	0.694412		2	53	32	1	1451.57	-33.096	10/121	pps_pisum_OE_trypsin_rep2.mgf
	Low	AVYEcLR	P36484;Q33245;Q8MAK5;Q8HT56;Q32816;O63121;P94086;Q33514;P93976;P94068;Q9GD57;Q33527;A8DPE5;A8DPF8;Q33496;O20266;Q36683;A8DPF0;O63147;Q33620;Q8MAK6;D2CN03;P92468;P94042;D6C5Z0;O63185;Q9TI00;Q8HDA1;Q9GGC2;P94046;P92469;O98659;P94038;Q36657;Q8WKU6;B7P0F0;Q36637;Q37357;Q9GE67;Q9GDQ2;Q1A5W2;Q8HT77;A5X4I3;P94074;Q33323;A5X4L3;D8V9E6;E5KUU8;Q8HUY5;D2KUW9;D2KUU7;Q37269;E0DA51;Q8MAK2;Q52TF4;Q95B00;Q5DK06;…	21444	287	CID	C5(Carbamidomethyl)	33.41	1.27462	0	1	54	46	1	910.436	-10.4733	5/51	pps_pisum_OE_trypsin_rep2.mgf
	Low	NHGxHFR	Q9MSR5;Q6VW49;Q39972;Q33198;Q85XM3;C6G3A0;Q5J9S3;Q33047;Q9MUG1;Q71N79;Q71N77	33	11	CID	X4(M)	21.84	13.3781		4	53	32	1	898.429	21.5276	5/68	pps_pisum_OE_trypsin_rep2.mgf
	Low	QKNHGxHFR	Q9MSR5;Q6VW49;Q39972;Q33198;Q85XM3;C6G3A0;Q5J9S3;Q33047;Q9MUG1;Q71N77	28	10	CID	X6(N)	17.21	32.2442		6	52	33	1	1137.51	-46.3127	6/90	pps_pisum_OE_trypsin_rep2.mgf
Q8MG08	33.7	11	11	454	49.9501	6.58057	361.695	Ribulose 1,5-biphosphate carboxylase large subunit (Fragment) OS=Stachys coccinea GN=rbcL PE=3 SV=1 - [Q8MG08_9LAMI]
	Confidence Icon	Sequence	Protein Accessions	# Proteins	# Protein Groups	Activation Type	Modifications	IonScore	Exp Value	Δ Score	Rank	Identity High	Homology Threshold	Charge	m/z [Da]	ΔM [ppm]	Ions Matched	Spectrum File
	High	VTPQPGVPPEEAGAAVAAESSTGTWTTVWTDGLTSLDR	P36484;Q33245;Q32800;Q6RIC2;Q9TJY5;Q32816;P94086;Q33514;P94048;P93976;P94068;Q9GD57;Q33496;Q33268;Q8HUZ7;Q36683;A8DPF0;Q33620;D2CN03;P92468;P94039;P94042;D6C5Z0;O63185;Q9TI00;Q33089;P92469;O98659;Q8WKU6;Q37357;Q8HT77;A5X4I3;P94074;A5X4L3;Q6LA00;D8V9E6;E5KUU8;Q8HUY5;Q39288;Q8MAK2;Q52TF4;Q8MCX9;Q5DK06;B5U0R6;A3KLW4;Q6SSI3;O98549;P04717;Q14EN2;Q9MSR5;Q9GDQ1;Q31870;O19812;Q36650;Q9GEN2;Q6JXR8;Q15JC1;…	13123	185	CID		118.87	3.25774e-09		5	54		1	3854.61	-67.9603	25/435	pps_pisum_OE_trypsin_rep2.mgf
	High	GHYLNATAGTcEEMIKR	P36484;Q33245;Q6RIC2;Q9TJY5;Q32816;Q9GD57;Q33527;A8DPE5;A8DPF8;Q33268;Q8HUZ7;Q36683;Q8MAK6;D2CN03;P94039;O63185;Q9TI00;Q8HDA1;P94046;P92469;Q8WKU6;B7P0F0;Q36637;Q37357;Q9GDQ2;Q8HT77;Q33323;A5X4L3;Q6LA00;E5KUU8;Q8HUY5;Q39288;Q37269;Q8MCX9;Q8HVG8;A3KLW4;Q3MKL9;P31184;Q14EN2;Q9MSR5;Q8WHV7;Q31870;O19812;Q36650;Q5GLI7;Q4VI97;Q15JC1;B8YHH9;Q9GEQ3;Q9MV63;Q4VIC7;A4GE24;B8PRM8;D5FUM3;D6MYJ0;Q8MEB1;Q8HUX3;…	7090	147	CID	C11(Carbamidomethyl)	117.08	4.21367e-09		3	53		1	1950.82	-47.1725	14/168	pps_pisum_OE_trypsin_rep2.mgf
	High	LSGGDHIHAGTVxGK	Q85XM3;Q8MG08;B8Q461;Q4VI76	4	4	CID	X13(V)	96.77	5.75583e-07		5	54		1	1447.71	-37.3495	10/134	pps_pisum_OE_trypsin_rep2.mgf
	High	TFQGPPHGIQVER	Q33245;Q32800;Q6RIC2;Q9TJY5;Q8MAK5;Q8HT56;O63121;P94086;Q33514;P93976;P94068;Q9GD57;Q9TKH0;Q33527;A8DPE5;A8DPF8;Q33496;Q33268;Q8HUZ7;O20266;Q36683;A8DPF0;O63147;Q8MAK6;D2CN03;P92468;D6C5Z0;O63185;Q9TI00;Q9GGC2;P94046;P92469;O98659;P94038;Q36657;Q8WKU6;Q37357;Q9GE67;Q9GDQ2;Q1A5W2;Q8HT77;A5X4I3;P94074;Q33323;A5X4L3;Q6LA00;D8V9E6;E5KUU8;D2KUW9;D2KUU7;P31184;P28413;P28429;P04717;Q14EN2;Q9MSR5;Q8WHV7;…	19129	271	CID		94.3	1.46651e-06		5	56		1	1465.74	-11.2333	10/139	pps_pisum_OE_trypsin_rep2.mgf
	High	GGLDFTKDDENVNSQPFMR	P36484;Q33245;Q32800;Q9TJY5;Q8MAK5;Q8HT56;Q32816;O63121;P94086;P94048;P93976;P94068;Q9GD57;Q33527;A8DPE5;A8DPF8;Q33496;P94025;Q8HUZ7;O20266;Q36683;A8DPF0;O63147;Q33620;Q8MAK6;D2CN03;P92468;P94039;P94042;D6C5Z0;Q9TI00;Q8HDA1;Q33089;Q9GGC2;P94046;P92469;O98659;P94038;Q36657;B7P0F0;Q36637;Q37357;Q9GE67;Q9GDQ2;Q1A5W2;Q8HT77;A5X4I3;P94074;Q33323;A5X4L3;D8V9E6;E5KUU8;Q8HUY5;D2KUW9;D2KUU7;Q39288;Q37269;…	22231	284	CID		71.32	0.000160804		4	53		1	2169.85	-64.4614	13/193	pps_pisum_OE_trypsin_rep2.mgf
	High	VALEAcVQAR	D2KUW9;D2KUU7;Q39288;Q37269;E0DA51;Q8MAK2;Q52TF4;Q8HVG8;Q6SSI3;O98549;Q3MKL9;P31184;P28429;P04717;Q9MSR5;Q8WHV7;Q9GDQ1;O19812;Q8MAT5;Q9GEN2;Q6JXR8;Q5GLI7;Q4VI97;Q15JC1;B8YHH9;C3S8V4;D1KWX9;Q9BB40;Q9GEQ3;Q8WGV6;Q9TID2;Q8MDK1;Q8MG96;O47068;Q9MV63;O78309;Q4VIC7;A1XM40;A4GE24;A5X4C4;B8PRM8;C0J9S0;C7A5Z3;C7AQR7;D0Q0K2;D5FUM3;D6MYJ0;B3SHH2;Q37283;Q8MEB1;Q8HUX3;Q6L9X2;Q6JXN8;Q3T5L5;Q4VIC2;C7AQV0;Q39972;…	14779	225	CID	C6(Carbamidomethyl)	68.52	0.00046834		9	55		1	1116.57	-10.5981	9/82	pps_pisum_OE_trypsin_rep2.mgf
	High	DNGLLLHIHR	P36484;Q33245;Q32800;Q6RIC2;Q9TJY5;Q8MAK5;Q8HT56;Q32816;Q33514;P94068;Q9GD57;Q9TKH0;Q33527;A8DPE5;A8DPF8;Q33496;Q33268;P94025;Q8HUZ7;Q36683;A8DPF0;O63147;Q33620;Q8MAK6;D2CN03;P92468;D6C5Z0;O63185;Q8HDA1;Q33089;P94046;P92469;O98659;P94038;Q8WKU6;B7P0F0;Q36637;Q37357;Q9GDQ2;Q1A5W2;Q32496;Q8HT77;A5X4I3;P94074;Q33323;A5X4L3;Q6LA00;D8V9E6;E5KUU8;Q8HUY5;D2KUW9;D2KUU7;Q39288;Q37269;E0DA51;Q52TF4;Q8MCX9;…	20168	301	CID		63.99	0.00145975		5	55		1	1187.61	-44.5378	13/97	pps_pisum_OE_trypsin_rep2.mgf
	High	YGRPLLGcTIKPK	P36484;Q33245;Q32800;Q6RIC2;Q8MAK5;Q8HT56;Q32816;O63121;P94086;Q33514;P94048;P94068;Q9GD57;Q9TKH0;A8DPE5;A8DPF8;Q33496;Q33268;P94025;Q8HUZ7;O20266;A8DPF0;O63147;Q33620;Q8MAK6;D2CN03;P92468;P94039;P94042;D6C5Z0;O63185;Q9TI00;Q33089;Q9GGC2;P94046;P92469;O98659;P94038;Q36657;Q8WKU6;Q36637;Q37357;Q9GE67;Q1A5W2;Q8HT77;A5X4I3;P94074;Q33323;A5X4L3;Q6LA00;D8V9E6;E5KUU8;D2KUW9;D2KUU7;Q39288;Q37269;E0DA51;…	22107	281	CID	C8(Carbamidomethyl)	63.71	0.00169858		4	56		1	1502.81	-27.9778	16/120	pps_pisum_OE_trypsin_rep2.mgf
	Low	EITLGFVDLLR	Q33245;Q6RIC2;Q8HUZ7;Q8MAK6;D2CN03;D6C5Z0;Q8HDA1;A5X4I3;A5X4L3;E0DA51;Q8MAK2;Q8MCX9;P31184;P28429;P04717;Q14EN2;O19812;Q8MAT5;Q36650;Q4VI97;C3S8V4;D1KWX9;Q9GEQ3;Q8WGV6;Q9TID2;Q8ME69;O47068;Q9MV63;O78309;Q4VIC7;A4F4H5;B8PRM8;C0J9S0;C7AQR7;D0Q0K2;B3SHH2;Q8MEB1;P92360;Q8HUX3;Q3T5L5;Q4VIC2;C7AQV0;Q39972;Q8MFT9;B8PRN3;Q33198;O98900;Q9MT32;Q9GEN9;O47272;Q8MG08;O20245;A4V8H9;C3RXH1;Q6A161;Q32750;Q33051;…	4915	121	CID		47.13	0.0519358		5	54		1	1275.72	-5.12326	9/97	pps_pisum_OE_trypsin_rep2.mgf
	Low	DDENVNSQPFMR	P36484;Q33245;Q32800;Q9TJY5;Q8MAK5;Q8HT56;Q32816;O63121;P94086;P94048;P93976;P94068;Q9GD57;Q33527;A8DPE5;A8DPF8;Q33496;P94025;Q8HUZ7;O20266;Q36683;A8DPF0;O63147;Q33620;Q8MAK6;D2CN03;P92468;P94039;P94042;D6C5Z0;Q9TI00;Q8HDA1;Q33089;Q9GGC2;P94046;P92469;O98659;P94038;Q36657;B7P0F0;Q36637;Q37357;Q9GE67;Q9GDQ2;Q1A5W2;Q8HT77;A5X4I3;P94074;Q33323;A5X4L3;D8V9E6;E5KUU8;Q8HUY5;D2KUW9;D2KUU7;Q39288;Q37269;…	22503	297	CID		35.13	0.694412		2	53	32	1	1451.57	-33.096	10/121	pps_pisum_OE_trypsin_rep2.mgf
	Low	AVYEcLR	P36484;Q33245;Q8MAK5;Q8HT56;Q32816;O63121;P94086;Q33514;P93976;P94068;Q9GD57;Q33527;A8DPE5;A8DPF8;Q33496;O20266;Q36683;A8DPF0;O63147;Q33620;Q8MAK6;D2CN03;P92468;P94042;D6C5Z0;O63185;Q9TI00;Q8HDA1;Q9GGC2;P94046;P92469;O98659;P94038;Q36657;Q8WKU6;B7P0F0;Q36637;Q37357;Q9GE67;Q9GDQ2;Q1A5W2;Q8HT77;A5X4I3;P94074;Q33323;A5X4L3;D8V9E6;E5KUU8;Q8HUY5;D2KUW9;D2KUU7;Q37269;E0DA51;Q8MAK2;Q52TF4;Q95B00;Q5DK06;…	21444	287	CID	C5(Carbamidomethyl)	33.41	1.27462	0	1	54	46	1	910.436	-10.4733	5/51	pps_pisum_OE_trypsin_rep2.mgf
A7UBK0	31.37	11	11	475	52.6514	6.53662	361.695	Ribulose-1,5-bisphosphate carboxylase/oxygenase large subunit OS=Odyendyea zimmermannii GN=rbcL PE=3 SV=1 - [A7UBK0_9ROSI]
	Confidence Icon	Sequence	Protein Accessions	# Proteins	# Protein Groups	Activation Type	Modifications	IonScore	Exp Value	Δ Score	Rank	Identity High	Homology Threshold	Charge	m/z [Da]	ΔM [ppm]	Ions Matched	Spectrum File
	High	VTPQPGVPPEEAGAAVAAESSTGTWTTVWTDGLTSLDR	P36484;Q33245;Q32800;Q6RIC2;Q9TJY5;Q32816;P94086;Q33514;P94048;P93976;P94068;Q9GD57;Q33496;Q33268;Q8HUZ7;Q36683;A8DPF0;Q33620;D2CN03;P92468;P94039;P94042;D6C5Z0;O63185;Q9TI00;Q33089;P92469;O98659;Q8WKU6;Q37357;Q8HT77;A5X4I3;P94074;A5X4L3;Q6LA00;D8V9E6;E5KUU8;Q8HUY5;Q39288;Q8MAK2;Q52TF4;Q8MCX9;Q5DK06;B5U0R6;A3KLW4;Q6SSI3;O98549;P04717;Q14EN2;Q9MSR5;Q9GDQ1;Q31870;O19812;Q36650;Q9GEN2;Q6JXR8;Q15JC1;…	13123	185	CID		118.87	3.25774e-09		5	54		1	3854.61	-67.9603	25/435	pps_pisum_OE_trypsin_rep2.mgf
	High	GHYLNATAGTcEEMIKR	P36484;Q33245;Q6RIC2;Q9TJY5;Q32816;Q9GD57;Q33527;A8DPE5;A8DPF8;Q33268;Q8HUZ7;Q36683;Q8MAK6;D2CN03;P94039;O63185;Q9TI00;Q8HDA1;P94046;P92469;Q8WKU6;B7P0F0;Q36637;Q37357;Q9GDQ2;Q8HT77;Q33323;A5X4L3;Q6LA00;E5KUU8;Q8HUY5;Q39288;Q37269;Q8MCX9;Q8HVG8;A3KLW4;Q3MKL9;P31184;Q14EN2;Q9MSR5;Q8WHV7;Q31870;O19812;Q36650;Q5GLI7;Q4VI97;Q15JC1;B8YHH9;Q9GEQ3;Q9MV63;Q4VIC7;A4GE24;B8PRM8;D5FUM3;D6MYJ0;Q8MEB1;Q8HUX3;…	7090	147	CID	C11(Carbamidomethyl)	117.08	4.21367e-09		3	53		1	1950.82	-47.1725	14/168	pps_pisum_OE_trypsin_rep2.mgf
	High	xSGGDHIHAGTVVGK	P92468;A7UBK0;Q9TLI9;Q2IB12;Q5CA26	11	5	CID	X1(I)	96.77	5.75583e-07		2	54		1	1447.71	-37.3495	10/134	pps_pisum_OE_trypsin_rep2.mgf
	High	TFQGPPHGIQVER	Q33245;Q32800;Q6RIC2;Q9TJY5;Q8MAK5;Q8HT56;O63121;P94086;Q33514;P93976;P94068;Q9GD57;Q9TKH0;Q33527;A8DPE5;A8DPF8;Q33496;Q33268;Q8HUZ7;O20266;Q36683;A8DPF0;O63147;Q8MAK6;D2CN03;P92468;D6C5Z0;O63185;Q9TI00;Q9GGC2;P94046;P92469;O98659;P94038;Q36657;Q8WKU6;Q37357;Q9GE67;Q9GDQ2;Q1A5W2;Q8HT77;A5X4I3;P94074;Q33323;A5X4L3;Q6LA00;D8V9E6;E5KUU8;D2KUW9;D2KUU7;P31184;P28413;P28429;P04717;Q14EN2;Q9MSR5;Q8WHV7;…	19129	271	CID		94.3	1.46651e-06		5	56		1	1465.74	-11.2333	10/139	pps_pisum_OE_trypsin_rep2.mgf
	High	GGLDFTKDDENVNSQPFMR	P36484;Q33245;Q32800;Q9TJY5;Q8MAK5;Q8HT56;Q32816;O63121;P94086;P94048;P93976;P94068;Q9GD57;Q33527;A8DPE5;A8DPF8;Q33496;P94025;Q8HUZ7;O20266;Q36683;A8DPF0;O63147;Q33620;Q8MAK6;D2CN03;P92468;P94039;P94042;D6C5Z0;Q9TI00;Q8HDA1;Q33089;Q9GGC2;P94046;P92469;O98659;P94038;Q36657;B7P0F0;Q36637;Q37357;Q9GE67;Q9GDQ2;Q1A5W2;Q8HT77;A5X4I3;P94074;Q33323;A5X4L3;D8V9E6;E5KUU8;Q8HUY5;D2KUW9;D2KUU7;Q39288;Q37269;…	22231	284	CID		71.32	0.000160804		4	53		1	2169.85	-64.4614	13/193	pps_pisum_OE_trypsin_rep2.mgf
	High	VALEAcVQAR	D2KUW9;D2KUU7;Q39288;Q37269;E0DA51;Q8MAK2;Q52TF4;Q8HVG8;Q6SSI3;O98549;Q3MKL9;P31184;P28429;P04717;Q9MSR5;Q8WHV7;Q9GDQ1;O19812;Q8MAT5;Q9GEN2;Q6JXR8;Q5GLI7;Q4VI97;Q15JC1;B8YHH9;C3S8V4;D1KWX9;Q9BB40;Q9GEQ3;Q8WGV6;Q9TID2;Q8MDK1;Q8MG96;O47068;Q9MV63;O78309;Q4VIC7;A1XM40;A4GE24;A5X4C4;B8PRM8;C0J9S0;C7A5Z3;C7AQR7;D0Q0K2;D5FUM3;D6MYJ0;B3SHH2;Q37283;Q8MEB1;Q8HUX3;Q6L9X2;Q6JXN8;Q3T5L5;Q4VIC2;C7AQV0;Q39972;…	14779	225	CID	C6(Carbamidomethyl)	68.52	0.00046834		9	55		1	1116.57	-10.5981	9/82	pps_pisum_OE_trypsin_rep2.mgf
	High	DNGLLLHIHR	P36484;Q33245;Q32800;Q6RIC2;Q9TJY5;Q8MAK5;Q8HT56;Q32816;Q33514;P94068;Q9GD57;Q9TKH0;Q33527;A8DPE5;A8DPF8;Q33496;Q33268;P94025;Q8HUZ7;Q36683;A8DPF0;O63147;Q33620;Q8MAK6;D2CN03;P92468;D6C5Z0;O63185;Q8HDA1;Q33089;P94046;P92469;O98659;P94038;Q8WKU6;B7P0F0;Q36637;Q37357;Q9GDQ2;Q1A5W2;Q32496;Q8HT77;A5X4I3;P94074;Q33323;A5X4L3;Q6LA00;D8V9E6;E5KUU8;Q8HUY5;D2KUW9;D2KUU7;Q39288;Q37269;E0DA51;Q52TF4;Q8MCX9;…	20168	301	CID		63.99	0.00145975		5	55		1	1187.61	-44.5378	13/97	pps_pisum_OE_trypsin_rep2.mgf
	High	YGRPLLGcTIKPK	P36484;Q33245;Q32800;Q6RIC2;Q8MAK5;Q8HT56;Q32816;O63121;P94086;Q33514;P94048;P94068;Q9GD57;Q9TKH0;A8DPE5;A8DPF8;Q33496;Q33268;P94025;Q8HUZ7;O20266;A8DPF0;O63147;Q33620;Q8MAK6;D2CN03;P92468;P94039;P94042;D6C5Z0;O63185;Q9TI00;Q33089;Q9GGC2;P94046;P92469;O98659;P94038;Q36657;Q8WKU6;Q36637;Q37357;Q9GE67;Q1A5W2;Q8HT77;A5X4I3;P94074;Q33323;A5X4L3;Q6LA00;D8V9E6;E5KUU8;D2KUW9;D2KUU7;Q39288;Q37269;E0DA51;…	22107	281	CID	C8(Carbamidomethyl)	63.71	0.00169858		4	56		1	1502.81	-27.9778	16/120	pps_pisum_OE_trypsin_rep2.mgf
	Low	DDENVNSQPFMR	P36484;Q33245;Q32800;Q9TJY5;Q8MAK5;Q8HT56;Q32816;O63121;P94086;P94048;P93976;P94068;Q9GD57;Q33527;A8DPE5;A8DPF8;Q33496;P94025;Q8HUZ7;O20266;Q36683;A8DPF0;O63147;Q33620;Q8MAK6;D2CN03;P92468;P94039;P94042;D6C5Z0;Q9TI00;Q8HDA1;Q33089;Q9GGC2;P94046;P92469;O98659;P94038;Q36657;B7P0F0;Q36637;Q37357;Q9GE67;Q9GDQ2;Q1A5W2;Q8HT77;A5X4I3;P94074;Q33323;A5X4L3;D8V9E6;E5KUU8;Q8HUY5;D2KUW9;D2KUU7;Q39288;Q37269;…	22503	297	CID		35.13	0.694412		2	53	32	1	1451.57	-33.096	10/121	pps_pisum_OE_trypsin_rep2.mgf
	Low	AVYEcLR	P36484;Q33245;Q8MAK5;Q8HT56;Q32816;O63121;P94086;Q33514;P93976;P94068;Q9GD57;Q33527;A8DPE5;A8DPF8;Q33496;O20266;Q36683;A8DPF0;O63147;Q33620;Q8MAK6;D2CN03;P92468;P94042;D6C5Z0;O63185;Q9TI00;Q8HDA1;Q9GGC2;P94046;P92469;O98659;P94038;Q36657;Q8WKU6;B7P0F0;Q36637;Q37357;Q9GE67;Q9GDQ2;Q1A5W2;Q8HT77;A5X4I3;P94074;Q33323;A5X4L3;D8V9E6;E5KUU8;Q8HUY5;D2KUW9;D2KUU7;Q37269;E0DA51;Q8MAK2;Q52TF4;Q95B00;Q5DK06;…	21444	287	CID	C5(Carbamidomethyl)	33.41	1.27462	0	1	54	46	1	910.436	-10.4733	5/51	pps_pisum_OE_trypsin_rep2.mgf
	Low	NHGMHFR	P36484;Q33245;Q32800;Q6RIC2;Q9TJY5;Q8MAK5;Q8HT56;Q32816;O63121;P94086;Q33514;P94048;P93976;Q33527;A8DPE5;A8DPF8;Q33496;Q33268;P94025;O20266;Q36683;A8DPF0;O63147;Q33620;D2CN03;P92468;P94039;P94042;O63185;Q9TI00;Q8HDA1;Q33089;P92469;P94038;Q36657;Q8WKU6;B7P0F0;Q36637;Q37357;Q9GDQ2;Q1A5W2;Q8HT77;A5X4I3;P94074;Q33323;A5X4L3;Q6LA00;D8V9E6;Q8HUY5;D2KUW9;Q39288;Q37269;E0DA51;Q52TF4;Q8MCX9;A7VJY7;Q95B00;…	14978	231	CID		21.84	13.3781	0	1	53	32	1	898.429	21.5276	5/68	pps_pisum_OE_trypsin_rep2.mgf
A0PDJ1	33.83	12	12	473	52.3273	6.62451	361.695	Ribulose 1,5 bisphosphate carboxylase-oxygenase (Fragment) OS=Amphithalea parvifolia GN=rbcL PE=3 SV=1 - [A0PDJ1_9FABA]
	Confidence Icon	Sequence	Protein Accessions	# Proteins	# Protein Groups	Activation Type	Modifications	IonScore	Exp Value	Δ Score	Rank	Identity High	Homology Threshold	Charge	m/z [Da]	ΔM [ppm]	Ions Matched	Spectrum File
	High	VTPQPGVPPEEAGAAVAAESSTGTWTTVWTDGLTSLDR	P36484;Q33245;Q32800;Q6RIC2;Q9TJY5;Q32816;P94086;Q33514;P94048;P93976;P94068;Q9GD57;Q33496;Q33268;Q8HUZ7;Q36683;A8DPF0;Q33620;D2CN03;P92468;P94039;P94042;D6C5Z0;O63185;Q9TI00;Q33089;P92469;O98659;Q8WKU6;Q37357;Q8HT77;A5X4I3;P94074;A5X4L3;Q6LA00;D8V9E6;E5KUU8;Q8HUY5;Q39288;Q8MAK2;Q52TF4;Q8MCX9;Q5DK06;B5U0R6;A3KLW4;Q6SSI3;O98549;P04717;Q14EN2;Q9MSR5;Q9GDQ1;Q31870;O19812;Q36650;Q9GEN2;Q6JXR8;Q15JC1;…	13123	185	CID		118.87	3.25774e-09		5	54		1	3854.61	-67.9603	25/435	pps_pisum_OE_trypsin_rep2.mgf
	High	GHYLNATAGTcEEMIKR	P36484;Q33245;Q6RIC2;Q9TJY5;Q32816;Q9GD57;Q33527;A8DPE5;A8DPF8;Q33268;Q8HUZ7;Q36683;Q8MAK6;D2CN03;P94039;O63185;Q9TI00;Q8HDA1;P94046;P92469;Q8WKU6;B7P0F0;Q36637;Q37357;Q9GDQ2;Q8HT77;Q33323;A5X4L3;Q6LA00;E5KUU8;Q8HUY5;Q39288;Q37269;Q8MCX9;Q8HVG8;A3KLW4;Q3MKL9;P31184;Q14EN2;Q9MSR5;Q8WHV7;Q31870;O19812;Q36650;Q5GLI7;Q4VI97;Q15JC1;B8YHH9;Q9GEQ3;Q9MV63;Q4VIC7;A4GE24;B8PRM8;D5FUM3;D6MYJ0;Q8MEB1;Q8HUX3;…	7090	147	CID	C11(Carbamidomethyl)	117.08	4.21367e-09		3	53		1	1950.82	-47.1725	14/168	pps_pisum_OE_trypsin_rep2.mgf
	High	LSGGDHIHxGTVVGK	Q36683;Q8HT77;Q39972;E2D4M5;A0PDJ1	6	5	CID	X9(A)	96.77	5.75583e-07		6	54		1	1447.71	-37.3495	10/134	pps_pisum_OE_trypsin_rep2.mgf
	High	TFQGPPHGIQVER	Q33245;Q32800;Q6RIC2;Q9TJY5;Q8MAK5;Q8HT56;O63121;P94086;Q33514;P93976;P94068;Q9GD57;Q9TKH0;Q33527;A8DPE5;A8DPF8;Q33496;Q33268;Q8HUZ7;O20266;Q36683;A8DPF0;O63147;Q8MAK6;D2CN03;P92468;D6C5Z0;O63185;Q9TI00;Q9GGC2;P94046;P92469;O98659;P94038;Q36657;Q8WKU6;Q37357;Q9GE67;Q9GDQ2;Q1A5W2;Q8HT77;A5X4I3;P94074;Q33323;A5X4L3;Q6LA00;D8V9E6;E5KUU8;D2KUW9;D2KUU7;P31184;P28413;P28429;P04717;Q14EN2;Q9MSR5;Q8WHV7;…	19129	271	CID		94.3	1.46651e-06		5	56		1	1465.74	-11.2333	10/139	pps_pisum_OE_trypsin_rep2.mgf
	High	GGLDFTKDDENVNSQPFMR	P36484;Q33245;Q32800;Q9TJY5;Q8MAK5;Q8HT56;Q32816;O63121;P94086;P94048;P93976;P94068;Q9GD57;Q33527;A8DPE5;A8DPF8;Q33496;P94025;Q8HUZ7;O20266;Q36683;A8DPF0;O63147;Q33620;Q8MAK6;D2CN03;P92468;P94039;P94042;D6C5Z0;Q9TI00;Q8HDA1;Q33089;Q9GGC2;P94046;P92469;O98659;P94038;Q36657;B7P0F0;Q36637;Q37357;Q9GE67;Q9GDQ2;Q1A5W2;Q8HT77;A5X4I3;P94074;Q33323;A5X4L3;D8V9E6;E5KUU8;Q8HUY5;D2KUW9;D2KUU7;Q39288;Q37269;…	22231	284	CID		71.32	0.000160804		4	53		1	2169.85	-64.4614	13/193	pps_pisum_OE_trypsin_rep2.mgf
	High	VALEAcVQAR	D2KUW9;D2KUU7;Q39288;Q37269;E0DA51;Q8MAK2;Q52TF4;Q8HVG8;Q6SSI3;O98549;Q3MKL9;P31184;P28429;P04717;Q9MSR5;Q8WHV7;Q9GDQ1;O19812;Q8MAT5;Q9GEN2;Q6JXR8;Q5GLI7;Q4VI97;Q15JC1;B8YHH9;C3S8V4;D1KWX9;Q9BB40;Q9GEQ3;Q8WGV6;Q9TID2;Q8MDK1;Q8MG96;O47068;Q9MV63;O78309;Q4VIC7;A1XM40;A4GE24;A5X4C4;B8PRM8;C0J9S0;C7A5Z3;C7AQR7;D0Q0K2;D5FUM3;D6MYJ0;B3SHH2;Q37283;Q8MEB1;Q8HUX3;Q6L9X2;Q6JXN8;Q3T5L5;Q4VIC2;C7AQV0;Q39972;…	14779	225	CID	C6(Carbamidomethyl)	68.52	0.00046834		9	55		1	1116.57	-10.5981	9/82	pps_pisum_OE_trypsin_rep2.mgf
	High	DNGLLLHIHR	P36484;Q33245;Q32800;Q6RIC2;Q9TJY5;Q8MAK5;Q8HT56;Q32816;Q33514;P94068;Q9GD57;Q9TKH0;Q33527;A8DPE5;A8DPF8;Q33496;Q33268;P94025;Q8HUZ7;Q36683;A8DPF0;O63147;Q33620;Q8MAK6;D2CN03;P92468;D6C5Z0;O63185;Q8HDA1;Q33089;P94046;P92469;O98659;P94038;Q8WKU6;B7P0F0;Q36637;Q37357;Q9GDQ2;Q1A5W2;Q32496;Q8HT77;A5X4I3;P94074;Q33323;A5X4L3;Q6LA00;D8V9E6;E5KUU8;Q8HUY5;D2KUW9;D2KUU7;Q39288;Q37269;E0DA51;Q52TF4;Q8MCX9;…	20168	301	CID		63.99	0.00145975		5	55		1	1187.61	-44.5378	13/97	pps_pisum_OE_trypsin_rep2.mgf
	High	YGRPLLGcTIKPK	P36484;Q33245;Q32800;Q6RIC2;Q8MAK5;Q8HT56;Q32816;O63121;P94086;Q33514;P94048;P94068;Q9GD57;Q9TKH0;A8DPE5;A8DPF8;Q33496;Q33268;P94025;Q8HUZ7;O20266;A8DPF0;O63147;Q33620;Q8MAK6;D2CN03;P92468;P94039;P94042;D6C5Z0;O63185;Q9TI00;Q33089;Q9GGC2;P94046;P92469;O98659;P94038;Q36657;Q8WKU6;Q36637;Q37357;Q9GE67;Q1A5W2;Q8HT77;A5X4I3;P94074;Q33323;A5X4L3;Q6LA00;D8V9E6;E5KUU8;D2KUW9;D2KUU7;Q39288;Q37269;E0DA51;…	22107	281	CID	C8(Carbamidomethyl)	63.71	0.00169858		4	56		1	1502.81	-27.9778	16/120	pps_pisum_OE_trypsin_rep2.mgf
	Low	EITLGFVDLLR	Q33245;Q6RIC2;Q8HUZ7;Q8MAK6;D2CN03;D6C5Z0;Q8HDA1;A5X4I3;A5X4L3;E0DA51;Q8MAK2;Q8MCX9;P31184;P28429;P04717;Q14EN2;O19812;Q8MAT5;Q36650;Q4VI97;C3S8V4;D1KWX9;Q9GEQ3;Q8WGV6;Q9TID2;Q8ME69;O47068;Q9MV63;O78309;Q4VIC7;A4F4H5;B8PRM8;C0J9S0;C7AQR7;D0Q0K2;B3SHH2;Q8MEB1;P92360;Q8HUX3;Q3T5L5;Q4VIC2;C7AQV0;Q39972;Q8MFT9;B8PRN3;Q33198;O98900;Q9MT32;Q9GEN9;O47272;Q8MG08;O20245;A4V8H9;C3RXH1;Q6A161;Q32750;Q33051;…	4915	121	CID		47.13	0.0519358		5	54		1	1275.72	-5.12326	9/97	pps_pisum_OE_trypsin_rep2.mgf
	Low	DDENVNSQPFMR	P36484;Q33245;Q32800;Q9TJY5;Q8MAK5;Q8HT56;Q32816;O63121;P94086;P94048;P93976;P94068;Q9GD57;Q33527;A8DPE5;A8DPF8;Q33496;P94025;Q8HUZ7;O20266;Q36683;A8DPF0;O63147;Q33620;Q8MAK6;D2CN03;P92468;P94039;P94042;D6C5Z0;Q9TI00;Q8HDA1;Q33089;Q9GGC2;P94046;P92469;O98659;P94038;Q36657;B7P0F0;Q36637;Q37357;Q9GE67;Q9GDQ2;Q1A5W2;Q8HT77;A5X4I3;P94074;Q33323;A5X4L3;D8V9E6;E5KUU8;Q8HUY5;D2KUW9;D2KUU7;Q39288;Q37269;…	22503	297	CID		35.13	0.694412		2	53	32	1	1451.57	-33.096	10/121	pps_pisum_OE_trypsin_rep2.mgf
	Low	AVYEcLR	P36484;Q33245;Q8MAK5;Q8HT56;Q32816;O63121;P94086;Q33514;P93976;P94068;Q9GD57;Q33527;A8DPE5;A8DPF8;Q33496;O20266;Q36683;A8DPF0;O63147;Q33620;Q8MAK6;D2CN03;P92468;P94042;D6C5Z0;O63185;Q9TI00;Q8HDA1;Q9GGC2;P94046;P92469;O98659;P94038;Q36657;Q8WKU6;B7P0F0;Q36637;Q37357;Q9GE67;Q9GDQ2;Q1A5W2;Q8HT77;A5X4I3;P94074;Q33323;A5X4L3;D8V9E6;E5KUU8;Q8HUY5;D2KUW9;D2KUU7;Q37269;E0DA51;Q8MAK2;Q52TF4;Q95B00;Q5DK06;…	21444	287	CID	C5(Carbamidomethyl)	33.41	1.27462	0	1	54	46	1	910.436	-10.4733	5/51	pps_pisum_OE_trypsin_rep2.mgf
	Low	NHGMHFR	P36484;Q33245;Q32800;Q6RIC2;Q9TJY5;Q8MAK5;Q8HT56;Q32816;O63121;P94086;Q33514;P94048;P93976;Q33527;A8DPE5;A8DPF8;Q33496;Q33268;P94025;O20266;Q36683;A8DPF0;O63147;Q33620;D2CN03;P92468;P94039;P94042;O63185;Q9TI00;Q8HDA1;Q33089;P92469;P94038;Q36657;Q8WKU6;B7P0F0;Q36637;Q37357;Q9GDQ2;Q1A5W2;Q8HT77;A5X4I3;P94074;Q33323;A5X4L3;Q6LA00;D8V9E6;Q8HUY5;D2KUW9;Q39288;Q37269;E0DA51;Q52TF4;Q8MCX9;A7VJY7;Q95B00;…	14978	231	CID		21.84	13.3781	0	1	53	32	1	898.429	21.5276	5/68	pps_pisum_OE_trypsin_rep2.mgf
A2VAS8	36.36	12	12	440	48.7457	7.06396	361.695	Ribulose bisphosphate carboxylase large subunit (Fragment) OS=Lotononis alpina GN=rbcL PE=3 SV=1 - [A2VAS8_9FABA]
	Confidence Icon	Sequence	Protein Accessions	# Proteins	# Protein Groups	Activation Type	Modifications	IonScore	Exp Value	Δ Score	Rank	Identity High	Homology Threshold	Charge	m/z [Da]	ΔM [ppm]	Ions Matched	Spectrum File
	High	VTPQPGVPPEEAGAAVAAESSTGTWTTVWTDGLTSLDR	P36484;Q33245;Q32800;Q6RIC2;Q9TJY5;Q32816;P94086;Q33514;P94048;P93976;P94068;Q9GD57;Q33496;Q33268;Q8HUZ7;Q36683;A8DPF0;Q33620;D2CN03;P92468;P94039;P94042;D6C5Z0;O63185;Q9TI00;Q33089;P92469;O98659;Q8WKU6;Q37357;Q8HT77;A5X4I3;P94074;A5X4L3;Q6LA00;D8V9E6;E5KUU8;Q8HUY5;Q39288;Q8MAK2;Q52TF4;Q8MCX9;Q5DK06;B5U0R6;A3KLW4;Q6SSI3;O98549;P04717;Q14EN2;Q9MSR5;Q9GDQ1;Q31870;O19812;Q36650;Q9GEN2;Q6JXR8;Q15JC1;…	13123	185	CID		118.87	3.25774e-09		5	54		1	3854.61	-67.9603	25/435	pps_pisum_OE_trypsin_rep2.mgf
	High	GHYLNATAGTxEEMIKR	A4KC30;A2VAS8	7	2	CID	X11(C), X11(Carbamidomethyl)	117.08	4.21367e-09		9	53		1	1950.82	-47.1725	14/168	pps_pisum_OE_trypsin_rep2.mgf
	High	LSGGDHIHAGTVVGK	Q33245;Q8HT56;Q32816;O63121;Q8HUZ7;D6C5Z0;O63185;Q1A5W2;Q33323;Q8HUY5;D2KUW9;D2KUU7;Q8MAK2;Q3MKL9;P04717;Q9MSR5;O19812;Q8MAT5;Q36650;Q4VI97;Q9BB40;Q8MG96;A5X4C4;D0Q0K2;Q6JXN8;Q4VIC2;Q33198;Q24LL2;Q24LK3;A4V8H9;Q4VI79;A5H767;O98353;Q8MAN3;Q8HTE8;Q8MCW9;O98359;A8JY23;C0J398;Q9GEE4;Q5J8V6;Q50L46;A5X4B3;Q687I2;Q6JXX4;D2KUX1;E2D4M8;Q95631;Q32087;O98324;Q9XQI4;O98354;Q646J9;Q6YLR1;A2VAS8;A4ZUF4;Q5UV68;…	3408	61	CID		96.77	5.75583e-07		3	54		1	1447.71	-37.3495	10/134	pps_pisum_OE_trypsin_rep2.mgf
	High	TFQGPPHGIQVER	Q33245;Q32800;Q6RIC2;Q9TJY5;Q8MAK5;Q8HT56;O63121;P94086;Q33514;P93976;P94068;Q9GD57;Q9TKH0;Q33527;A8DPE5;A8DPF8;Q33496;Q33268;Q8HUZ7;O20266;Q36683;A8DPF0;O63147;Q8MAK6;D2CN03;P92468;D6C5Z0;O63185;Q9TI00;Q9GGC2;P94046;P92469;O98659;P94038;Q36657;Q8WKU6;Q37357;Q9GE67;Q9GDQ2;Q1A5W2;Q8HT77;A5X4I3;P94074;Q33323;A5X4L3;Q6LA00;D8V9E6;E5KUU8;D2KUW9;D2KUU7;P31184;P28413;P28429;P04717;Q14EN2;Q9MSR5;Q8WHV7;…	19129	271	CID		94.3	1.46651e-06		5	56		1	1465.74	-11.2333	10/139	pps_pisum_OE_trypsin_rep2.mgf
	High	GGLDFTKDDENVNSQPFMR	P36484;Q33245;Q32800;Q9TJY5;Q8MAK5;Q8HT56;Q32816;O63121;P94086;P94048;P93976;P94068;Q9GD57;Q33527;A8DPE5;A8DPF8;Q33496;P94025;Q8HUZ7;O20266;Q36683;A8DPF0;O63147;Q33620;Q8MAK6;D2CN03;P92468;P94039;P94042;D6C5Z0;Q9TI00;Q8HDA1;Q33089;Q9GGC2;P94046;P92469;O98659;P94038;Q36657;B7P0F0;Q36637;Q37357;Q9GE67;Q9GDQ2;Q1A5W2;Q8HT77;A5X4I3;P94074;Q33323;A5X4L3;D8V9E6;E5KUU8;Q8HUY5;D2KUW9;D2KUU7;Q39288;Q37269;…	22231	284	CID		71.32	0.000160804		4	53		1	2169.85	-64.4614	13/193	pps_pisum_OE_trypsin_rep2.mgf
	High	VALEAcVQAR	D2KUW9;D2KUU7;Q39288;Q37269;E0DA51;Q8MAK2;Q52TF4;Q8HVG8;Q6SSI3;O98549;Q3MKL9;P31184;P28429;P04717;Q9MSR5;Q8WHV7;Q9GDQ1;O19812;Q8MAT5;Q9GEN2;Q6JXR8;Q5GLI7;Q4VI97;Q15JC1;B8YHH9;C3S8V4;D1KWX9;Q9BB40;Q9GEQ3;Q8WGV6;Q9TID2;Q8MDK1;Q8MG96;O47068;Q9MV63;O78309;Q4VIC7;A1XM40;A4GE24;A5X4C4;B8PRM8;C0J9S0;C7A5Z3;C7AQR7;D0Q0K2;D5FUM3;D6MYJ0;B3SHH2;Q37283;Q8MEB1;Q8HUX3;Q6L9X2;Q6JXN8;Q3T5L5;Q4VIC2;C7AQV0;Q39972;…	14779	225	CID	C6(Carbamidomethyl)	68.52	0.00046834		9	55		1	1116.57	-10.5981	9/82	pps_pisum_OE_trypsin_rep2.mgf
	High	DNGLLLHIHR	P36484;Q33245;Q32800;Q6RIC2;Q9TJY5;Q8MAK5;Q8HT56;Q32816;Q33514;P94068;Q9GD57;Q9TKH0;Q33527;A8DPE5;A8DPF8;Q33496;Q33268;P94025;Q8HUZ7;Q36683;A8DPF0;O63147;Q33620;Q8MAK6;D2CN03;P92468;D6C5Z0;O63185;Q8HDA1;Q33089;P94046;P92469;O98659;P94038;Q8WKU6;B7P0F0;Q36637;Q37357;Q9GDQ2;Q1A5W2;Q32496;Q8HT77;A5X4I3;P94074;Q33323;A5X4L3;Q6LA00;D8V9E6;E5KUU8;Q8HUY5;D2KUW9;D2KUU7;Q39288;Q37269;E0DA51;Q52TF4;Q8MCX9;…	20168	301	CID		63.99	0.00145975		5	55		1	1187.61	-44.5378	13/97	pps_pisum_OE_trypsin_rep2.mgf
	High	YGRPLLGcTIKPK	P36484;Q33245;Q32800;Q6RIC2;Q8MAK5;Q8HT56;Q32816;O63121;P94086;Q33514;P94048;P94068;Q9GD57;Q9TKH0;A8DPE5;A8DPF8;Q33496;Q33268;P94025;Q8HUZ7;O20266;A8DPF0;O63147;Q33620;Q8MAK6;D2CN03;P92468;P94039;P94042;D6C5Z0;O63185;Q9TI00;Q33089;Q9GGC2;P94046;P92469;O98659;P94038;Q36657;Q8WKU6;Q36637;Q37357;Q9GE67;Q1A5W2;Q8HT77;A5X4I3;P94074;Q33323;A5X4L3;Q6LA00;D8V9E6;E5KUU8;D2KUW9;D2KUU7;Q39288;Q37269;E0DA51;…	22107	281	CID	C8(Carbamidomethyl)	63.71	0.00169858		4	56		1	1502.81	-27.9778	16/120	pps_pisum_OE_trypsin_rep2.mgf
	Low	EITLGFVDLLR	Q33245;Q6RIC2;Q8HUZ7;Q8MAK6;D2CN03;D6C5Z0;Q8HDA1;A5X4I3;A5X4L3;E0DA51;Q8MAK2;Q8MCX9;P31184;P28429;P04717;Q14EN2;O19812;Q8MAT5;Q36650;Q4VI97;C3S8V4;D1KWX9;Q9GEQ3;Q8WGV6;Q9TID2;Q8ME69;O47068;Q9MV63;O78309;Q4VIC7;A4F4H5;B8PRM8;C0J9S0;C7AQR7;D0Q0K2;B3SHH2;Q8MEB1;P92360;Q8HUX3;Q3T5L5;Q4VIC2;C7AQV0;Q39972;Q8MFT9;B8PRN3;Q33198;O98900;Q9MT32;Q9GEN9;O47272;Q8MG08;O20245;A4V8H9;C3RXH1;Q6A161;Q32750;Q33051;…	4915	121	CID		47.13	0.0519358		5	54		1	1275.72	-5.12326	9/97	pps_pisum_OE_trypsin_rep2.mgf
	Low	DDENVNSQPFMR	P36484;Q33245;Q32800;Q9TJY5;Q8MAK5;Q8HT56;Q32816;O63121;P94086;P94048;P93976;P94068;Q9GD57;Q33527;A8DPE5;A8DPF8;Q33496;P94025;Q8HUZ7;O20266;Q36683;A8DPF0;O63147;Q33620;Q8MAK6;D2CN03;P92468;P94039;P94042;D6C5Z0;Q9TI00;Q8HDA1;Q33089;Q9GGC2;P94046;P92469;O98659;P94038;Q36657;B7P0F0;Q36637;Q37357;Q9GE67;Q9GDQ2;Q1A5W2;Q8HT77;A5X4I3;P94074;Q33323;A5X4L3;D8V9E6;E5KUU8;Q8HUY5;D2KUW9;D2KUU7;Q39288;Q37269;…	22503	297	CID		35.13	0.694412		2	53	32	1	1451.57	-33.096	10/121	pps_pisum_OE_trypsin_rep2.mgf
	Low	AVYEcLR	P36484;Q33245;Q8MAK5;Q8HT56;Q32816;O63121;P94086;Q33514;P93976;P94068;Q9GD57;Q33527;A8DPE5;A8DPF8;Q33496;O20266;Q36683;A8DPF0;O63147;Q33620;Q8MAK6;D2CN03;P92468;P94042;D6C5Z0;O63185;Q9TI00;Q8HDA1;Q9GGC2;P94046;P92469;O98659;P94038;Q36657;Q8WKU6;B7P0F0;Q36637;Q37357;Q9GE67;Q9GDQ2;Q1A5W2;Q8HT77;A5X4I3;P94074;Q33323;A5X4L3;D8V9E6;E5KUU8;Q8HUY5;D2KUW9;D2KUU7;Q37269;E0DA51;Q8MAK2;Q52TF4;Q95B00;Q5DK06;…	21444	287	CID	C5(Carbamidomethyl)	33.41	1.27462	0	1	54	46	1	910.436	-10.4733	5/51	pps_pisum_OE_trypsin_rep2.mgf
	Low	NHGMHFR	P36484;Q33245;Q32800;Q6RIC2;Q9TJY5;Q8MAK5;Q8HT56;Q32816;O63121;P94086;Q33514;P94048;P93976;Q33527;A8DPE5;A8DPF8;Q33496;Q33268;P94025;O20266;Q36683;A8DPF0;O63147;Q33620;D2CN03;P92468;P94039;P94042;O63185;Q9TI00;Q8HDA1;Q33089;P92469;P94038;Q36657;Q8WKU6;B7P0F0;Q36637;Q37357;Q9GDQ2;Q1A5W2;Q8HT77;A5X4I3;P94074;Q33323;A5X4L3;Q6LA00;D8V9E6;Q8HUY5;D2KUW9;Q39288;Q37269;E0DA51;Q52TF4;Q8MCX9;A7VJY7;Q95B00;…	14978	231	CID		21.84	13.3781	0	1	53	32	1	898.429	21.5276	5/68	pps_pisum_OE_trypsin_rep2.mgf
A5X4C4	31.88	13	10	414	45.59	7.02002	360.809	Ribulose-1,5-bisphosphate carboxylase/oxygenase large subunit (Fragment) OS=Calycophysum pedunculatum GN=rbcL PE=4 SV=1 - [A5X4C4_9ROSI]
	Confidence Icon	Sequence	Protein Accessions	# Proteins	# Protein Groups	Activation Type	Modifications	IonScore	Exp Value	Δ Score	Rank	Identity High	Homology Threshold	Charge	m/z [Da]	ΔM [ppm]	Ions Matched	Spectrum File
	High	VTPxPGVPPEEAGAAVAAESSTGTWTTVWTDGLTSLDR	B8YHH9;A5X4C4	4	2	CID	X4(K)	118.87	3.25774e-09	0	1	54		1	3854.61	-77.4009	25/367	pps_pisum_OE_trypsin_rep2.mgf
	High	VTPxPGVPPEEAGAAVAAESSTGTWTTVWTDGLTSLDR	B8YHH9;A5X4C4	4	2	CID	X4(E)	111.12	1.33794e-08		5	52		1	3855.63	-59.6629	24/367	pps_pisum_OE_trypsin_rep2.mgf
	High	LSGGDHIHAGTVVGK	Q33245;Q8HT56;Q32816;O63121;Q8HUZ7;D6C5Z0;O63185;Q1A5W2;Q33323;Q8HUY5;D2KUW9;D2KUU7;Q8MAK2;Q3MKL9;P04717;Q9MSR5;O19812;Q8MAT5;Q36650;Q4VI97;Q9BB40;Q8MG96;A5X4C4;D0Q0K2;Q6JXN8;Q4VIC2;Q33198;Q24LL2;Q24LK3;A4V8H9;Q4VI79;A5H767;O98353;Q8MAN3;Q8HTE8;Q8MCW9;O98359;A8JY23;C0J398;Q9GEE4;Q5J8V6;Q50L46;A5X4B3;Q687I2;Q6JXX4;D2KUX1;E2D4M8;Q95631;Q32087;O98324;Q9XQI4;O98354;Q646J9;Q6YLR1;A2VAS8;A4ZUF4;Q5UV68;…	3408	61	CID		96.77	5.75583e-07		3	54		1	1447.71	-37.3495	10/134	pps_pisum_OE_trypsin_rep2.mgf
	High	TFQGPPHGIQVER	Q33245;Q32800;Q6RIC2;Q9TJY5;Q8MAK5;Q8HT56;O63121;P94086;Q33514;P93976;P94068;Q9GD57;Q9TKH0;Q33527;A8DPE5;A8DPF8;Q33496;Q33268;Q8HUZ7;O20266;Q36683;A8DPF0;O63147;Q8MAK6;D2CN03;P92468;D6C5Z0;O63185;Q9TI00;Q9GGC2;P94046;P92469;O98659;P94038;Q36657;Q8WKU6;Q37357;Q9GE67;Q9GDQ2;Q1A5W2;Q8HT77;A5X4I3;P94074;Q33323;A5X4L3;Q6LA00;D8V9E6;E5KUU8;D2KUW9;D2KUU7;P31184;P28413;P28429;P04717;Q14EN2;Q9MSR5;Q8WHV7;…	19129	271	CID		94.3	1.46651e-06		5	56		1	1465.74	-11.2333	10/139	pps_pisum_OE_trypsin_rep2.mgf
	High	GGLDFTKDDENVNSQPFMR	P36484;Q33245;Q32800;Q9TJY5;Q8MAK5;Q8HT56;Q32816;O63121;P94086;P94048;P93976;P94068;Q9GD57;Q33527;A8DPE5;A8DPF8;Q33496;P94025;Q8HUZ7;O20266;Q36683;A8DPF0;O63147;Q33620;Q8MAK6;D2CN03;P92468;P94039;P94042;D6C5Z0;Q9TI00;Q8HDA1;Q33089;Q9GGC2;P94046;P92469;O98659;P94038;Q36657;B7P0F0;Q36637;Q37357;Q9GE67;Q9GDQ2;Q1A5W2;Q8HT77;A5X4I3;P94074;Q33323;A5X4L3;D8V9E6;E5KUU8;Q8HUY5;D2KUW9;D2KUU7;Q39288;Q37269;…	22231	284	CID		71.32	0.000160804		4	53		1	2169.85	-64.4614	13/193	pps_pisum_OE_trypsin_rep2.mgf
	High	VALEAcVQAR	D2KUW9;D2KUU7;Q39288;Q37269;E0DA51;Q8MAK2;Q52TF4;Q8HVG8;Q6SSI3;O98549;Q3MKL9;P31184;P28429;P04717;Q9MSR5;Q8WHV7;Q9GDQ1;O19812;Q8MAT5;Q9GEN2;Q6JXR8;Q5GLI7;Q4VI97;Q15JC1;B8YHH9;C3S8V4;D1KWX9;Q9BB40;Q9GEQ3;Q8WGV6;Q9TID2;Q8MDK1;Q8MG96;O47068;Q9MV63;O78309;Q4VIC7;A1XM40;A4GE24;A5X4C4;B8PRM8;C0J9S0;C7A5Z3;C7AQR7;D0Q0K2;D5FUM3;D6MYJ0;B3SHH2;Q37283;Q8MEB1;Q8HUX3;Q6L9X2;Q6JXN8;Q3T5L5;Q4VIC2;C7AQV0;Q39972;…	14779	225	CID	C6(Carbamidomethyl)	68.52	0.00046834		9	55		1	1116.57	-10.5981	9/82	pps_pisum_OE_trypsin_rep2.mgf
	High	DNGLLLHIHR	P36484;Q33245;Q32800;Q6RIC2;Q9TJY5;Q8MAK5;Q8HT56;Q32816;Q33514;P94068;Q9GD57;Q9TKH0;Q33527;A8DPE5;A8DPF8;Q33496;Q33268;P94025;Q8HUZ7;Q36683;A8DPF0;O63147;Q33620;Q8MAK6;D2CN03;P92468;D6C5Z0;O63185;Q8HDA1;Q33089;P94046;P92469;O98659;P94038;Q8WKU6;B7P0F0;Q36637;Q37357;Q9GDQ2;Q1A5W2;Q32496;Q8HT77;A5X4I3;P94074;Q33323;A5X4L3;Q6LA00;D8V9E6;E5KUU8;Q8HUY5;D2KUW9;D2KUU7;Q39288;Q37269;E0DA51;Q52TF4;Q8MCX9;…	20168	301	CID		63.99	0.00145975		5	55		1	1187.61	-44.5378	13/97	pps_pisum_OE_trypsin_rep2.mgf
	High	YGRPLLGcTIKPK	P36484;Q33245;Q32800;Q6RIC2;Q8MAK5;Q8HT56;Q32816;O63121;P94086;Q33514;P94048;P94068;Q9GD57;Q9TKH0;A8DPE5;A8DPF8;Q33496;Q33268;P94025;Q8HUZ7;O20266;A8DPF0;O63147;Q33620;Q8MAK6;D2CN03;P92468;P94039;P94042;D6C5Z0;O63185;Q9TI00;Q33089;Q9GGC2;P94046;P92469;O98659;P94038;Q36657;Q8WKU6;Q36637;Q37357;Q9GE67;Q1A5W2;Q8HT77;A5X4I3;P94074;Q33323;A5X4L3;Q6LA00;D8V9E6;E5KUU8;D2KUW9;D2KUU7;Q39288;Q37269;E0DA51;…	22107	281	CID	C8(Carbamidomethyl)	63.71	0.00169858		4	56		1	1502.81	-27.9778	16/120	pps_pisum_OE_trypsin_rep2.mgf
	Medium	VTPxPGVPPEEAGAAVAAESSTGTWTTVWTDGLTSLDR	B8YHH9;A5X4C4	4	2	CID	X4(K)	51.68	0.019612		5	54		1	3854.72	-49.3425	12/367	pps_pisum_OE_trypsin_rep2.mgf
	Low	VTPxPGVPPEEAGAAVAAESSTGTWTTVWTDGLTSLDR	B8YHH9;A5X4C4	4	2	CID	X4(E)	40.06	0.200733		4	53		1	3855.72	-35.1248	11/367	pps_pisum_OE_trypsin_rep2.mgf
	Low	DDENVNSQPFMR	P36484;Q33245;Q32800;Q9TJY5;Q8MAK5;Q8HT56;Q32816;O63121;P94086;P94048;P93976;P94068;Q9GD57;Q33527;A8DPE5;A8DPF8;Q33496;P94025;Q8HUZ7;O20266;Q36683;A8DPF0;O63147;Q33620;Q8MAK6;D2CN03;P92468;P94039;P94042;D6C5Z0;Q9TI00;Q8HDA1;Q33089;Q9GGC2;P94046;P92469;O98659;P94038;Q36657;B7P0F0;Q36637;Q37357;Q9GE67;Q9GDQ2;Q1A5W2;Q8HT77;A5X4I3;P94074;Q33323;A5X4L3;D8V9E6;E5KUU8;Q8HUY5;D2KUW9;D2KUU7;Q39288;Q37269;…	22503	297	CID		35.13	0.694412		2	53	32	1	1451.57	-33.096	10/121	pps_pisum_OE_trypsin_rep2.mgf
	Low	AVYEcLR	P36484;Q33245;Q8MAK5;Q8HT56;Q32816;O63121;P94086;Q33514;P93976;P94068;Q9GD57;Q33527;A8DPE5;A8DPF8;Q33496;O20266;Q36683;A8DPF0;O63147;Q33620;Q8MAK6;D2CN03;P92468;P94042;D6C5Z0;O63185;Q9TI00;Q8HDA1;Q9GGC2;P94046;P92469;O98659;P94038;Q36657;Q8WKU6;B7P0F0;Q36637;Q37357;Q9GE67;Q9GDQ2;Q1A5W2;Q8HT77;A5X4I3;P94074;Q33323;A5X4L3;D8V9E6;E5KUU8;Q8HUY5;D2KUW9;D2KUU7;Q37269;E0DA51;Q8MAK2;Q52TF4;Q95B00;Q5DK06;…	21444	287	CID	C5(Carbamidomethyl)	33.41	1.27462	0	1	54	46	1	910.436	-10.4733	5/51	pps_pisum_OE_trypsin_rep2.mgf
	Low	NHGMHFR	P36484;Q33245;Q32800;Q6RIC2;Q9TJY5;Q8MAK5;Q8HT56;Q32816;O63121;P94086;Q33514;P94048;P93976;Q33527;A8DPE5;A8DPF8;Q33496;Q33268;P94025;O20266;Q36683;A8DPF0;O63147;Q33620;D2CN03;P92468;P94039;P94042;O63185;Q9TI00;Q8HDA1;Q33089;P92469;P94038;Q36657;Q8WKU6;B7P0F0;Q36637;Q37357;Q9GDQ2;Q1A5W2;Q8HT77;A5X4I3;P94074;Q33323;A5X4L3;Q6LA00;D8V9E6;Q8HUY5;D2KUW9;Q39288;Q37269;E0DA51;Q52TF4;Q8MCX9;A7VJY7;Q95B00;…	14978	231	CID		21.84	13.3781	0	1	53	32	1	898.429	21.5276	5/68	pps_pisum_OE_trypsin_rep2.mgf
Q8HUX3	33.41	12	11	464	51.3917	6.18896	349.008	Ribulose-1,5-bisphosphate carboxylase large subunit (Fragment) OS=Urtica dioica GN=rbcL PE=3 SV=1 - [Q8HUX3_URTDI]
	Confidence Icon	Sequence	Protein Accessions	# Proteins	# Protein Groups	Activation Type	Modifications	IonScore	Exp Value	Δ Score	Rank	Identity High	Homology Threshold	Charge	m/z [Da]	ΔM [ppm]	Ions Matched	Spectrum File
	High	VTPQPGVPPEEAGAAVAAESSTGTWTTVWTDGLTSLDR	P36484;Q33245;Q32800;Q6RIC2;Q9TJY5;Q32816;P94086;Q33514;P94048;P93976;P94068;Q9GD57;Q33496;Q33268;Q8HUZ7;Q36683;A8DPF0;Q33620;D2CN03;P92468;P94039;P94042;D6C5Z0;O63185;Q9TI00;Q33089;P92469;O98659;Q8WKU6;Q37357;Q8HT77;A5X4I3;P94074;A5X4L3;Q6LA00;D8V9E6;E5KUU8;Q8HUY5;Q39288;Q8MAK2;Q52TF4;Q8MCX9;Q5DK06;B5U0R6;A3KLW4;Q6SSI3;O98549;P04717;Q14EN2;Q9MSR5;Q9GDQ1;Q31870;O19812;Q36650;Q9GEN2;Q6JXR8;Q15JC1;…	13123	185	CID		118.87	3.25774e-09		5	54		1	3854.61	-67.9603	25/435	pps_pisum_OE_trypsin_rep2.mgf
	High	GHYLNATAGTcEEMIKR	P36484;Q33245;Q6RIC2;Q9TJY5;Q32816;Q9GD57;Q33527;A8DPE5;A8DPF8;Q33268;Q8HUZ7;Q36683;Q8MAK6;D2CN03;P94039;O63185;Q9TI00;Q8HDA1;P94046;P92469;Q8WKU6;B7P0F0;Q36637;Q37357;Q9GDQ2;Q8HT77;Q33323;A5X4L3;Q6LA00;E5KUU8;Q8HUY5;Q39288;Q37269;Q8MCX9;Q8HVG8;A3KLW4;Q3MKL9;P31184;Q14EN2;Q9MSR5;Q8WHV7;Q31870;O19812;Q36650;Q5GLI7;Q4VI97;Q15JC1;B8YHH9;Q9GEQ3;Q9MV63;Q4VIC7;A4GE24;B8PRM8;D5FUM3;D6MYJ0;Q8MEB1;Q8HUX3;…	7090	147	CID	C11(Carbamidomethyl)	117.08	4.21367e-09		3	53		1	1950.82	-47.1725	14/168	pps_pisum_OE_trypsin_rep2.mgf
	High	SQAETGEIKGHYLNATAGTcEEMIKR	Q33245;Q9GD57;A8DPE5;Q8HUZ7;A5X4L3;Q14EN2;Q31870;O19812;A4GE24;Q8HUX3;Q3T5L5;Q9GGE6;Q3T5K8;Q8WHH7;Q37279;Q8HUX6;Q9MUG1;A4KC75;B8Q461;A5X4B3;Q31921;C7A605;Q539W8;Q37362;Q6DUM3;Q3T5A4;Q31932;Q4QST0;Q4QSS5	921	29	CID	C20(Carbamidomethyl)	97.47	3.1486e-07		3	52		1	2894.16	-74.1649	15/294	pps_pisum_OE_trypsin_rep2.mgf
	High	TFQGPPHGIQVER	Q33245;Q32800;Q6RIC2;Q9TJY5;Q8MAK5;Q8HT56;O63121;P94086;Q33514;P93976;P94068;Q9GD57;Q9TKH0;Q33527;A8DPE5;A8DPF8;Q33496;Q33268;Q8HUZ7;O20266;Q36683;A8DPF0;O63147;Q8MAK6;D2CN03;P92468;D6C5Z0;O63185;Q9TI00;Q9GGC2;P94046;P92469;O98659;P94038;Q36657;Q8WKU6;Q37357;Q9GE67;Q9GDQ2;Q1A5W2;Q8HT77;A5X4I3;P94074;Q33323;A5X4L3;Q6LA00;D8V9E6;E5KUU8;D2KUW9;D2KUU7;P31184;P28413;P28429;P04717;Q14EN2;Q9MSR5;Q8WHV7;…	19129	271	CID		94.3	1.46651e-06		5	56		1	1465.74	-11.2333	10/139	pps_pisum_OE_trypsin_rep2.mgf
	High	GGLDFTKDDENVNSQPFMR	P36484;Q33245;Q32800;Q9TJY5;Q8MAK5;Q8HT56;Q32816;O63121;P94086;P94048;P93976;P94068;Q9GD57;Q33527;A8DPE5;A8DPF8;Q33496;P94025;Q8HUZ7;O20266;Q36683;A8DPF0;O63147;Q33620;Q8MAK6;D2CN03;P92468;P94039;P94042;D6C5Z0;Q9TI00;Q8HDA1;Q33089;Q9GGC2;P94046;P92469;O98659;P94038;Q36657;B7P0F0;Q36637;Q37357;Q9GE67;Q9GDQ2;Q1A5W2;Q8HT77;A5X4I3;P94074;Q33323;A5X4L3;D8V9E6;E5KUU8;Q8HUY5;D2KUW9;D2KUU7;Q39288;Q37269;…	22231	284	CID		71.32	0.000160804		4	53		1	2169.85	-64.4614	13/193	pps_pisum_OE_trypsin_rep2.mgf
	High	VALEAcVQAR	D2KUW9;D2KUU7;Q39288;Q37269;E0DA51;Q8MAK2;Q52TF4;Q8HVG8;Q6SSI3;O98549;Q3MKL9;P31184;P28429;P04717;Q9MSR5;Q8WHV7;Q9GDQ1;O19812;Q8MAT5;Q9GEN2;Q6JXR8;Q5GLI7;Q4VI97;Q15JC1;B8YHH9;C3S8V4;D1KWX9;Q9BB40;Q9GEQ3;Q8WGV6;Q9TID2;Q8MDK1;Q8MG96;O47068;Q9MV63;O78309;Q4VIC7;A1XM40;A4GE24;A5X4C4;B8PRM8;C0J9S0;C7A5Z3;C7AQR7;D0Q0K2;D5FUM3;D6MYJ0;B3SHH2;Q37283;Q8MEB1;Q8HUX3;Q6L9X2;Q6JXN8;Q3T5L5;Q4VIC2;C7AQV0;Q39972;…	14779	225	CID	C6(Carbamidomethyl)	68.52	0.00046834		9	55		1	1116.57	-10.5981	9/82	pps_pisum_OE_trypsin_rep2.mgf
	High	DNGLLLHIHR	P36484;Q33245;Q32800;Q6RIC2;Q9TJY5;Q8MAK5;Q8HT56;Q32816;Q33514;P94068;Q9GD57;Q9TKH0;Q33527;A8DPE5;A8DPF8;Q33496;Q33268;P94025;Q8HUZ7;Q36683;A8DPF0;O63147;Q33620;Q8MAK6;D2CN03;P92468;D6C5Z0;O63185;Q8HDA1;Q33089;P94046;P92469;O98659;P94038;Q8WKU6;B7P0F0;Q36637;Q37357;Q9GDQ2;Q1A5W2;Q32496;Q8HT77;A5X4I3;P94074;Q33323;A5X4L3;Q6LA00;D8V9E6;E5KUU8;Q8HUY5;D2KUW9;D2KUU7;Q39288;Q37269;E0DA51;Q52TF4;Q8MCX9;…	20168	301	CID		63.99	0.00145975		5	55		1	1187.61	-44.5378	13/97	pps_pisum_OE_trypsin_rep2.mgf
	Low	EITLGFVDLLR	Q33245;Q6RIC2;Q8HUZ7;Q8MAK6;D2CN03;D6C5Z0;Q8HDA1;A5X4I3;A5X4L3;E0DA51;Q8MAK2;Q8MCX9;P31184;P28429;P04717;Q14EN2;O19812;Q8MAT5;Q36650;Q4VI97;C3S8V4;D1KWX9;Q9GEQ3;Q8WGV6;Q9TID2;Q8ME69;O47068;Q9MV63;O78309;Q4VIC7;A4F4H5;B8PRM8;C0J9S0;C7AQR7;D0Q0K2;B3SHH2;Q8MEB1;P92360;Q8HUX3;Q3T5L5;Q4VIC2;C7AQV0;Q39972;Q8MFT9;B8PRN3;Q33198;O98900;Q9MT32;Q9GEN9;O47272;Q8MG08;O20245;A4V8H9;C3RXH1;Q6A161;Q32750;Q33051;…	4915	121	CID		47.13	0.0519358		5	54		1	1275.72	-5.12326	9/97	pps_pisum_OE_trypsin_rep2.mgf
	Low	DDENVNSQPFMR	P36484;Q33245;Q32800;Q9TJY5;Q8MAK5;Q8HT56;Q32816;O63121;P94086;P94048;P93976;P94068;Q9GD57;Q33527;A8DPE5;A8DPF8;Q33496;P94025;Q8HUZ7;O20266;Q36683;A8DPF0;O63147;Q33620;Q8MAK6;D2CN03;P92468;P94039;P94042;D6C5Z0;Q9TI00;Q8HDA1;Q33089;Q9GGC2;P94046;P92469;O98659;P94038;Q36657;B7P0F0;Q36637;Q37357;Q9GE67;Q9GDQ2;Q1A5W2;Q8HT77;A5X4I3;P94074;Q33323;A5X4L3;D8V9E6;E5KUU8;Q8HUY5;D2KUW9;D2KUU7;Q39288;Q37269;…	22503	297	CID		35.13	0.694412		2	53	32	1	1451.57	-33.096	10/121	pps_pisum_OE_trypsin_rep2.mgf
	Low	AVYEcLR	P36484;Q33245;Q8MAK5;Q8HT56;Q32816;O63121;P94086;Q33514;P93976;P94068;Q9GD57;Q33527;A8DPE5;A8DPF8;Q33496;O20266;Q36683;A8DPF0;O63147;Q33620;Q8MAK6;D2CN03;P92468;P94042;D6C5Z0;O63185;Q9TI00;Q8HDA1;Q9GGC2;P94046;P92469;O98659;P94038;Q36657;Q8WKU6;B7P0F0;Q36637;Q37357;Q9GE67;Q9GDQ2;Q1A5W2;Q8HT77;A5X4I3;P94074;Q33323;A5X4L3;D8V9E6;E5KUU8;Q8HUY5;D2KUW9;D2KUU7;Q37269;E0DA51;Q8MAK2;Q52TF4;Q95B00;Q5DK06;…	21444	287	CID	C5(Carbamidomethyl)	33.41	1.27462	0	1	54	46	1	910.436	-10.4733	5/51	pps_pisum_OE_trypsin_rep2.mgf
	Low	APLWGCTIKPxLGLSAKNYGR	Q8HUX3	1	1	CID	X11(W)	15.7	70.5411		2	54	29	1	2331.21	-14.5681	10/206	pps_pisum_OE_trypsin_rep2.mgf
	Low	APLWGcTIKPxLGLSAKNYGR	Q8HUX3	1	1	CID	C6(Carbamidomethyl), X11(E)	11.78	173.957		4	54	29	1	2331.21	-8.02386	9/206	pps_pisum_OE_trypsin_rep2.mgf
C6G3A0	29.14	11	11	453	50.3133	6.32861	349.008	Ribulose-1,5-bisphosphate carboxylase/oxygenase large subunit (Fragment) OS=Canarium vulgare GN=rbcL PE=3 SV=1 - [C6G3A0_9ROSI]
	Confidence Icon	Sequence	Protein Accessions	# Proteins	# Protein Groups	Activation Type	Modifications	IonScore	Exp Value	Δ Score	Rank	Identity High	Homology Threshold	Charge	m/z [Da]	ΔM [ppm]	Ions Matched	Spectrum File
	High	VTPQPGVPPEEAGAAVAAESSTGTWTTVWTDGLTSLDR	P36484;Q33245;Q32800;Q6RIC2;Q9TJY5;Q32816;P94086;Q33514;P94048;P93976;P94068;Q9GD57;Q33496;Q33268;Q8HUZ7;Q36683;A8DPF0;Q33620;D2CN03;P92468;P94039;P94042;D6C5Z0;O63185;Q9TI00;Q33089;P92469;O98659;Q8WKU6;Q37357;Q8HT77;A5X4I3;P94074;A5X4L3;Q6LA00;D8V9E6;E5KUU8;Q8HUY5;Q39288;Q8MAK2;Q52TF4;Q8MCX9;Q5DK06;B5U0R6;A3KLW4;Q6SSI3;O98549;P04717;Q14EN2;Q9MSR5;Q9GDQ1;Q31870;O19812;Q36650;Q9GEN2;Q6JXR8;Q15JC1;…	13123	185	CID		118.87	3.25774e-09		5	54		1	3854.61	-67.9603	25/435	pps_pisum_OE_trypsin_rep2.mgf
	High	GHYLNATAGTcEEMxKR	A8DPF0;O78309;Q6YLQ6;C6G3A0;Q5I972;Q5UFC0;E2D4M8;Q32087;Q5I966	39	9	CID	C11(Carbamidomethyl), X15(I)	117.08	4.21367e-09		5	53		1	1950.82	-47.1725	14/168	pps_pisum_OE_trypsin_rep2.mgf
	High	SQAETGEIKGHYLNATAGTcEEMxKR	A8DPF0;O78309;Q6YLQ6;C6G3A0;E2D4M8	13	5	CID	C20(Carbamidomethyl), X24(I)	97.47	3.1486e-07		5	52		1	2894.16	-74.1649	15/294	pps_pisum_OE_trypsin_rep2.mgf
	High	TFQGPPHGIQVER	Q33245;Q32800;Q6RIC2;Q9TJY5;Q8MAK5;Q8HT56;O63121;P94086;Q33514;P93976;P94068;Q9GD57;Q9TKH0;Q33527;A8DPE5;A8DPF8;Q33496;Q33268;Q8HUZ7;O20266;Q36683;A8DPF0;O63147;Q8MAK6;D2CN03;P92468;D6C5Z0;O63185;Q9TI00;Q9GGC2;P94046;P92469;O98659;P94038;Q36657;Q8WKU6;Q37357;Q9GE67;Q9GDQ2;Q1A5W2;Q8HT77;A5X4I3;P94074;Q33323;A5X4L3;Q6LA00;D8V9E6;E5KUU8;D2KUW9;D2KUU7;P31184;P28413;P28429;P04717;Q14EN2;Q9MSR5;Q8WHV7;…	19129	271	CID		94.3	1.46651e-06		5	56		1	1465.74	-11.2333	10/139	pps_pisum_OE_trypsin_rep2.mgf
	High	GGLDFTKDDENVNSQPFMR	P36484;Q33245;Q32800;Q9TJY5;Q8MAK5;Q8HT56;Q32816;O63121;P94086;P94048;P93976;P94068;Q9GD57;Q33527;A8DPE5;A8DPF8;Q33496;P94025;Q8HUZ7;O20266;Q36683;A8DPF0;O63147;Q33620;Q8MAK6;D2CN03;P92468;P94039;P94042;D6C5Z0;Q9TI00;Q8HDA1;Q33089;Q9GGC2;P94046;P92469;O98659;P94038;Q36657;B7P0F0;Q36637;Q37357;Q9GE67;Q9GDQ2;Q1A5W2;Q8HT77;A5X4I3;P94074;Q33323;A5X4L3;D8V9E6;E5KUU8;Q8HUY5;D2KUW9;D2KUU7;Q39288;Q37269;…	22231	284	CID		71.32	0.000160804		4	53		1	2169.85	-64.4614	13/193	pps_pisum_OE_trypsin_rep2.mgf
	High	VALEAcVQAR	D2KUW9;D2KUU7;Q39288;Q37269;E0DA51;Q8MAK2;Q52TF4;Q8HVG8;Q6SSI3;O98549;Q3MKL9;P31184;P28429;P04717;Q9MSR5;Q8WHV7;Q9GDQ1;O19812;Q8MAT5;Q9GEN2;Q6JXR8;Q5GLI7;Q4VI97;Q15JC1;B8YHH9;C3S8V4;D1KWX9;Q9BB40;Q9GEQ3;Q8WGV6;Q9TID2;Q8MDK1;Q8MG96;O47068;Q9MV63;O78309;Q4VIC7;A1XM40;A4GE24;A5X4C4;B8PRM8;C0J9S0;C7A5Z3;C7AQR7;D0Q0K2;D5FUM3;D6MYJ0;B3SHH2;Q37283;Q8MEB1;Q8HUX3;Q6L9X2;Q6JXN8;Q3T5L5;Q4VIC2;C7AQV0;Q39972;…	14779	225	CID	C6(Carbamidomethyl)	68.52	0.00046834		9	55		1	1116.57	-10.5981	9/82	pps_pisum_OE_trypsin_rep2.mgf
	High	DNGLLLHIHR	P36484;Q33245;Q32800;Q6RIC2;Q9TJY5;Q8MAK5;Q8HT56;Q32816;Q33514;P94068;Q9GD57;Q9TKH0;Q33527;A8DPE5;A8DPF8;Q33496;Q33268;P94025;Q8HUZ7;Q36683;A8DPF0;O63147;Q33620;Q8MAK6;D2CN03;P92468;D6C5Z0;O63185;Q8HDA1;Q33089;P94046;P92469;O98659;P94038;Q8WKU6;B7P0F0;Q36637;Q37357;Q9GDQ2;Q1A5W2;Q32496;Q8HT77;A5X4I3;P94074;Q33323;A5X4L3;Q6LA00;D8V9E6;E5KUU8;Q8HUY5;D2KUW9;D2KUU7;Q39288;Q37269;E0DA51;Q52TF4;Q8MCX9;…	20168	301	CID		63.99	0.00145975		5	55		1	1187.61	-44.5378	13/97	pps_pisum_OE_trypsin_rep2.mgf
	Low	DDENVNSQPFMR	P36484;Q33245;Q32800;Q9TJY5;Q8MAK5;Q8HT56;Q32816;O63121;P94086;P94048;P93976;P94068;Q9GD57;Q33527;A8DPE5;A8DPF8;Q33496;P94025;Q8HUZ7;O20266;Q36683;A8DPF0;O63147;Q33620;Q8MAK6;D2CN03;P92468;P94039;P94042;D6C5Z0;Q9TI00;Q8HDA1;Q33089;Q9GGC2;P94046;P92469;O98659;P94038;Q36657;B7P0F0;Q36637;Q37357;Q9GE67;Q9GDQ2;Q1A5W2;Q8HT77;A5X4I3;P94074;Q33323;A5X4L3;D8V9E6;E5KUU8;Q8HUY5;D2KUW9;D2KUU7;Q39288;Q37269;…	22503	297	CID		35.13	0.694412		2	53	32	1	1451.57	-33.096	10/121	pps_pisum_OE_trypsin_rep2.mgf
	Low	AVYEcLR	P36484;Q33245;Q8MAK5;Q8HT56;Q32816;O63121;P94086;Q33514;P93976;P94068;Q9GD57;Q33527;A8DPE5;A8DPF8;Q33496;O20266;Q36683;A8DPF0;O63147;Q33620;Q8MAK6;D2CN03;P92468;P94042;D6C5Z0;O63185;Q9TI00;Q8HDA1;Q9GGC2;P94046;P92469;O98659;P94038;Q36657;Q8WKU6;B7P0F0;Q36637;Q37357;Q9GE67;Q9GDQ2;Q1A5W2;Q8HT77;A5X4I3;P94074;Q33323;A5X4L3;D8V9E6;E5KUU8;Q8HUY5;D2KUW9;D2KUU7;Q37269;E0DA51;Q8MAK2;Q52TF4;Q95B00;Q5DK06;…	21444	287	CID	C5(Carbamidomethyl)	33.41	1.27462	0	1	54	46	1	910.436	-10.4733	5/51	pps_pisum_OE_trypsin_rep2.mgf
	Low	NHGxHFR	Q9MSR5;Q6VW49;Q39972;Q33198;Q85XM3;C6G3A0;Q5J9S3;Q33047;Q9MUG1;Q71N79;Q71N77	33	11	CID	X4(M)	21.84	13.3781		4	53	32	1	898.429	21.5276	5/68	pps_pisum_OE_trypsin_rep2.mgf
	Low	QKNHGxHFR	Q9MSR5;Q6VW49;Q39972;Q33198;Q85XM3;C6G3A0;Q5J9S3;Q33047;Q9MUG1;Q71N77	28	10	CID	X6(N)	17.21	32.2442		6	52	33	1	1137.51	-46.3127	6/90	pps_pisum_OE_trypsin_rep2.mgf
Q33198	33.56	12	12	444	49.0965	6.37939	346.628	Ribulosebisphosphate carboxylase large subunit (Fragment) OS=Teucrium fruticans GN=rbcL PE=3 SV=1 - [Q33198_9LAMI]
	Confidence Icon	Sequence	Protein Accessions	# Proteins	# Protein Groups	Activation Type	Modifications	IonScore	Exp Value	Δ Score	Rank	Identity High	Homology Threshold	Charge	m/z [Da]	ΔM [ppm]	Ions Matched	Spectrum File
	High	VTPQPGVPPEEAGAAVAAESSTGTWTTVWTDGLTSLDR	P36484;Q33245;Q32800;Q6RIC2;Q9TJY5;Q32816;P94086;Q33514;P94048;P93976;P94068;Q9GD57;Q33496;Q33268;Q8HUZ7;Q36683;A8DPF0;Q33620;D2CN03;P92468;P94039;P94042;D6C5Z0;O63185;Q9TI00;Q33089;P92469;O98659;Q8WKU6;Q37357;Q8HT77;A5X4I3;P94074;A5X4L3;Q6LA00;D8V9E6;E5KUU8;Q8HUY5;Q39288;Q8MAK2;Q52TF4;Q8MCX9;Q5DK06;B5U0R6;A3KLW4;Q6SSI3;O98549;P04717;Q14EN2;Q9MSR5;Q9GDQ1;Q31870;O19812;Q36650;Q9GEN2;Q6JXR8;Q15JC1;…	13123	185	CID		118.87	3.25774e-09		5	54		1	3854.61	-67.9603	25/435	pps_pisum_OE_trypsin_rep2.mgf
	High	GHYLNATAGTcEEMIKR	P36484;Q33245;Q6RIC2;Q9TJY5;Q32816;Q9GD57;Q33527;A8DPE5;A8DPF8;Q33268;Q8HUZ7;Q36683;Q8MAK6;D2CN03;P94039;O63185;Q9TI00;Q8HDA1;P94046;P92469;Q8WKU6;B7P0F0;Q36637;Q37357;Q9GDQ2;Q8HT77;Q33323;A5X4L3;Q6LA00;E5KUU8;Q8HUY5;Q39288;Q37269;Q8MCX9;Q8HVG8;A3KLW4;Q3MKL9;P31184;Q14EN2;Q9MSR5;Q8WHV7;Q31870;O19812;Q36650;Q5GLI7;Q4VI97;Q15JC1;B8YHH9;Q9GEQ3;Q9MV63;Q4VIC7;A4GE24;B8PRM8;D5FUM3;D6MYJ0;Q8MEB1;Q8HUX3;…	7090	147	CID	C11(Carbamidomethyl)	117.08	4.21367e-09		3	53		1	1950.82	-47.1725	14/168	pps_pisum_OE_trypsin_rep2.mgf
	High	LSGGDHIHAGTVVGK	Q33245;Q8HT56;Q32816;O63121;Q8HUZ7;D6C5Z0;O63185;Q1A5W2;Q33323;Q8HUY5;D2KUW9;D2KUU7;Q8MAK2;Q3MKL9;P04717;Q9MSR5;O19812;Q8MAT5;Q36650;Q4VI97;Q9BB40;Q8MG96;A5X4C4;D0Q0K2;Q6JXN8;Q4VIC2;Q33198;Q24LL2;Q24LK3;A4V8H9;Q4VI79;A5H767;O98353;Q8MAN3;Q8HTE8;Q8MCW9;O98359;A8JY23;C0J398;Q9GEE4;Q5J8V6;Q50L46;A5X4B3;Q687I2;Q6JXX4;D2KUX1;E2D4M8;Q95631;Q32087;O98324;Q9XQI4;O98354;Q646J9;Q6YLR1;A2VAS8;A4ZUF4;Q5UV68;…	3408	61	CID		96.77	5.75583e-07		3	54		1	1447.71	-37.3495	10/134	pps_pisum_OE_trypsin_rep2.mgf
	High	TFQGPPHGIQVER	Q33245;Q32800;Q6RIC2;Q9TJY5;Q8MAK5;Q8HT56;O63121;P94086;Q33514;P93976;P94068;Q9GD57;Q9TKH0;Q33527;A8DPE5;A8DPF8;Q33496;Q33268;Q8HUZ7;O20266;Q36683;A8DPF0;O63147;Q8MAK6;D2CN03;P92468;D6C5Z0;O63185;Q9TI00;Q9GGC2;P94046;P92469;O98659;P94038;Q36657;Q8WKU6;Q37357;Q9GE67;Q9GDQ2;Q1A5W2;Q8HT77;A5X4I3;P94074;Q33323;A5X4L3;Q6LA00;D8V9E6;E5KUU8;D2KUW9;D2KUU7;P31184;P28413;P28429;P04717;Q14EN2;Q9MSR5;Q8WHV7;…	19129	271	CID		94.3	1.46651e-06		5	56		1	1465.74	-11.2333	10/139	pps_pisum_OE_trypsin_rep2.mgf
	High	GGLDFTKDDENVNSQPFMR	P36484;Q33245;Q32800;Q9TJY5;Q8MAK5;Q8HT56;Q32816;O63121;P94086;P94048;P93976;P94068;Q9GD57;Q33527;A8DPE5;A8DPF8;Q33496;P94025;Q8HUZ7;O20266;Q36683;A8DPF0;O63147;Q33620;Q8MAK6;D2CN03;P92468;P94039;P94042;D6C5Z0;Q9TI00;Q8HDA1;Q33089;Q9GGC2;P94046;P92469;O98659;P94038;Q36657;B7P0F0;Q36637;Q37357;Q9GE67;Q9GDQ2;Q1A5W2;Q8HT77;A5X4I3;P94074;Q33323;A5X4L3;D8V9E6;E5KUU8;Q8HUY5;D2KUW9;D2KUU7;Q39288;Q37269;…	22231	284	CID		71.32	0.000160804		4	53		1	2169.85	-64.4614	13/193	pps_pisum_OE_trypsin_rep2.mgf
	High	VALEAcVQxR	P92360;Q33198;Q9MT33;Q50L46;Q6L9Z2;C3S8T7	11	6	CID	C6(Carbamidomethyl), X9(A)	68.52	0.00046834		10	55		1	1116.57	-10.5981	9/82	pps_pisum_OE_trypsin_rep2.mgf
	High	DNGLLLHIHR	P36484;Q33245;Q32800;Q6RIC2;Q9TJY5;Q8MAK5;Q8HT56;Q32816;Q33514;P94068;Q9GD57;Q9TKH0;Q33527;A8DPE5;A8DPF8;Q33496;Q33268;P94025;Q8HUZ7;Q36683;A8DPF0;O63147;Q33620;Q8MAK6;D2CN03;P92468;D6C5Z0;O63185;Q8HDA1;Q33089;P94046;P92469;O98659;P94038;Q8WKU6;B7P0F0;Q36637;Q37357;Q9GDQ2;Q1A5W2;Q32496;Q8HT77;A5X4I3;P94074;Q33323;A5X4L3;Q6LA00;D8V9E6;E5KUU8;Q8HUY5;D2KUW9;D2KUU7;Q39288;Q37269;E0DA51;Q52TF4;Q8MCX9;…	20168	301	CID		63.99	0.00145975		5	55		1	1187.61	-44.5378	13/97	pps_pisum_OE_trypsin_rep2.mgf
	Low	EITLGFVDLLR	Q33245;Q6RIC2;Q8HUZ7;Q8MAK6;D2CN03;D6C5Z0;Q8HDA1;A5X4I3;A5X4L3;E0DA51;Q8MAK2;Q8MCX9;P31184;P28429;P04717;Q14EN2;O19812;Q8MAT5;Q36650;Q4VI97;C3S8V4;D1KWX9;Q9GEQ3;Q8WGV6;Q9TID2;Q8ME69;O47068;Q9MV63;O78309;Q4VIC7;A4F4H5;B8PRM8;C0J9S0;C7AQR7;D0Q0K2;B3SHH2;Q8MEB1;P92360;Q8HUX3;Q3T5L5;Q4VIC2;C7AQV0;Q39972;Q8MFT9;B8PRN3;Q33198;O98900;Q9MT32;Q9GEN9;O47272;Q8MG08;O20245;A4V8H9;C3RXH1;Q6A161;Q32750;Q33051;…	4915	121	CID		47.13	0.0519358		5	54		1	1275.72	-5.12326	9/97	pps_pisum_OE_trypsin_rep2.mgf
	Low	DDENVNSQPFMR	P36484;Q33245;Q32800;Q9TJY5;Q8MAK5;Q8HT56;Q32816;O63121;P94086;P94048;P93976;P94068;Q9GD57;Q33527;A8DPE5;A8DPF8;Q33496;P94025;Q8HUZ7;O20266;Q36683;A8DPF0;O63147;Q33620;Q8MAK6;D2CN03;P92468;P94039;P94042;D6C5Z0;Q9TI00;Q8HDA1;Q33089;Q9GGC2;P94046;P92469;O98659;P94038;Q36657;B7P0F0;Q36637;Q37357;Q9GE67;Q9GDQ2;Q1A5W2;Q8HT77;A5X4I3;P94074;Q33323;A5X4L3;D8V9E6;E5KUU8;Q8HUY5;D2KUW9;D2KUU7;Q39288;Q37269;…	22503	297	CID		35.13	0.694412		2	53	32	1	1451.57	-33.096	10/121	pps_pisum_OE_trypsin_rep2.mgf
	Low	AVYEcLR	P36484;Q33245;Q8MAK5;Q8HT56;Q32816;O63121;P94086;Q33514;P93976;P94068;Q9GD57;Q33527;A8DPE5;A8DPF8;Q33496;O20266;Q36683;A8DPF0;O63147;Q33620;Q8MAK6;D2CN03;P92468;P94042;D6C5Z0;O63185;Q9TI00;Q8HDA1;Q9GGC2;P94046;P92469;O98659;P94038;Q36657;Q8WKU6;B7P0F0;Q36637;Q37357;Q9GE67;Q9GDQ2;Q1A5W2;Q8HT77;A5X4I3;P94074;Q33323;A5X4L3;D8V9E6;E5KUU8;Q8HUY5;D2KUW9;D2KUU7;Q37269;E0DA51;Q8MAK2;Q52TF4;Q95B00;Q5DK06;…	21444	287	CID	C5(Carbamidomethyl)	33.41	1.27462	0	1	54	46	1	910.436	-10.4733	5/51	pps_pisum_OE_trypsin_rep2.mgf
	Low	NHGxHFR	Q9MSR5;Q6VW49;Q39972;Q33198;Q85XM3;C6G3A0;Q5J9S3;Q33047;Q9MUG1;Q71N79;Q71N77	33	11	CID	X4(M)	21.84	13.3781		4	53	32	1	898.429	21.5276	5/68	pps_pisum_OE_trypsin_rep2.mgf
	Low	QKNHGxHFR	Q9MSR5;Q6VW49;Q39972;Q33198;Q85XM3;C6G3A0;Q5J9S3;Q33047;Q9MUG1;Q71N77	28	10	CID	X6(N)	17.21	32.2442		6	52	33	1	1137.51	-46.3127	6/90	pps_pisum_OE_trypsin_rep2.mgf
Q14EN2	34.38	12	12	448	49.3988	6.63916	343.511	Ribulose 1,5-bisphosphate carboxylase/oxygenase large subunit (Fragment) OS=Torreya californica GN=rbcL PE=3 SV=1 - [Q14EN2_TORCL]
	Confidence Icon	Sequence	Protein Accessions	# Proteins	# Protein Groups	Activation Type	Modifications	IonScore	Exp Value	Δ Score	Rank	Identity High	Homology Threshold	Charge	m/z [Da]	ΔM [ppm]	Ions Matched	Spectrum File
	High	VTPQPGVPPEEAGAAVAAESSTGTWTTVWTDGLTSLDR	P36484;Q33245;Q32800;Q6RIC2;Q9TJY5;Q32816;P94086;Q33514;P94048;P93976;P94068;Q9GD57;Q33496;Q33268;Q8HUZ7;Q36683;A8DPF0;Q33620;D2CN03;P92468;P94039;P94042;D6C5Z0;O63185;Q9TI00;Q33089;P92469;O98659;Q8WKU6;Q37357;Q8HT77;A5X4I3;P94074;A5X4L3;Q6LA00;D8V9E6;E5KUU8;Q8HUY5;Q39288;Q8MAK2;Q52TF4;Q8MCX9;Q5DK06;B5U0R6;A3KLW4;Q6SSI3;O98549;P04717;Q14EN2;Q9MSR5;Q9GDQ1;Q31870;O19812;Q36650;Q9GEN2;Q6JXR8;Q15JC1;…	13123	185	CID		118.87	3.25774e-09		5	54		1	3854.61	-67.9603	25/435	pps_pisum_OE_trypsin_rep2.mgf
	High	GHYLNATAGTcEEMIKR	P36484;Q33245;Q6RIC2;Q9TJY5;Q32816;Q9GD57;Q33527;A8DPE5;A8DPF8;Q33268;Q8HUZ7;Q36683;Q8MAK6;D2CN03;P94039;O63185;Q9TI00;Q8HDA1;P94046;P92469;Q8WKU6;B7P0F0;Q36637;Q37357;Q9GDQ2;Q8HT77;Q33323;A5X4L3;Q6LA00;E5KUU8;Q8HUY5;Q39288;Q37269;Q8MCX9;Q8HVG8;A3KLW4;Q3MKL9;P31184;Q14EN2;Q9MSR5;Q8WHV7;Q31870;O19812;Q36650;Q5GLI7;Q4VI97;Q15JC1;B8YHH9;Q9GEQ3;Q9MV63;Q4VIC7;A4GE24;B8PRM8;D5FUM3;D6MYJ0;Q8MEB1;Q8HUX3;…	7090	147	CID	C11(Carbamidomethyl)	117.08	4.21367e-09		3	53		1	1950.82	-47.1725	14/168	pps_pisum_OE_trypsin_rep2.mgf
	High	SQAETGEIKGHYLNATAGTcEEMIKR	Q33245;Q9GD57;A8DPE5;Q8HUZ7;A5X4L3;Q14EN2;Q31870;O19812;A4GE24;Q8HUX3;Q3T5L5;Q9GGE6;Q3T5K8;Q8WHH7;Q37279;Q8HUX6;Q9MUG1;A4KC75;B8Q461;A5X4B3;Q31921;C7A605;Q539W8;Q37362;Q6DUM3;Q3T5A4;Q31932;Q4QST0;Q4QSS5	921	29	CID	C20(Carbamidomethyl)	97.47	3.1486e-07		3	52		1	2894.16	-74.1649	15/294	pps_pisum_OE_trypsin_rep2.mgf
	High	TFQGPPHGIQVER	Q33245;Q32800;Q6RIC2;Q9TJY5;Q8MAK5;Q8HT56;O63121;P94086;Q33514;P93976;P94068;Q9GD57;Q9TKH0;Q33527;A8DPE5;A8DPF8;Q33496;Q33268;Q8HUZ7;O20266;Q36683;A8DPF0;O63147;Q8MAK6;D2CN03;P92468;D6C5Z0;O63185;Q9TI00;Q9GGC2;P94046;P92469;O98659;P94038;Q36657;Q8WKU6;Q37357;Q9GE67;Q9GDQ2;Q1A5W2;Q8HT77;A5X4I3;P94074;Q33323;A5X4L3;Q6LA00;D8V9E6;E5KUU8;D2KUW9;D2KUU7;P31184;P28413;P28429;P04717;Q14EN2;Q9MSR5;Q8WHV7;…	19129	271	CID		94.3	1.46651e-06		5	56		1	1465.74	-11.2333	10/139	pps_pisum_OE_trypsin_rep2.mgf
	High	GGLDFTKDDENVNSQPFMR	P36484;Q33245;Q32800;Q9TJY5;Q8MAK5;Q8HT56;Q32816;O63121;P94086;P94048;P93976;P94068;Q9GD57;Q33527;A8DPE5;A8DPF8;Q33496;P94025;Q8HUZ7;O20266;Q36683;A8DPF0;O63147;Q33620;Q8MAK6;D2CN03;P92468;P94039;P94042;D6C5Z0;Q9TI00;Q8HDA1;Q33089;Q9GGC2;P94046;P92469;O98659;P94038;Q36657;B7P0F0;Q36637;Q37357;Q9GE67;Q9GDQ2;Q1A5W2;Q8HT77;A5X4I3;P94074;Q33323;A5X4L3;D8V9E6;E5KUU8;Q8HUY5;D2KUW9;D2KUU7;Q39288;Q37269;…	22231	284	CID		71.32	0.000160804		4	53		1	2169.85	-64.4614	13/193	pps_pisum_OE_trypsin_rep2.mgf
	High	DNGLLLHIHR	P36484;Q33245;Q32800;Q6RIC2;Q9TJY5;Q8MAK5;Q8HT56;Q32816;Q33514;P94068;Q9GD57;Q9TKH0;Q33527;A8DPE5;A8DPF8;Q33496;Q33268;P94025;Q8HUZ7;Q36683;A8DPF0;O63147;Q33620;Q8MAK6;D2CN03;P92468;D6C5Z0;O63185;Q8HDA1;Q33089;P94046;P92469;O98659;P94038;Q8WKU6;B7P0F0;Q36637;Q37357;Q9GDQ2;Q1A5W2;Q32496;Q8HT77;A5X4I3;P94074;Q33323;A5X4L3;Q6LA00;D8V9E6;E5KUU8;Q8HUY5;D2KUW9;D2KUU7;Q39288;Q37269;E0DA51;Q52TF4;Q8MCX9;…	20168	301	CID		63.99	0.00145975		5	55		1	1187.61	-44.5378	13/97	pps_pisum_OE_trypsin_rep2.mgf
	High	YGRPLLGcTIKPK	P36484;Q33245;Q32800;Q6RIC2;Q8MAK5;Q8HT56;Q32816;O63121;P94086;Q33514;P94048;P94068;Q9GD57;Q9TKH0;A8DPE5;A8DPF8;Q33496;Q33268;P94025;Q8HUZ7;O20266;A8DPF0;O63147;Q33620;Q8MAK6;D2CN03;P92468;P94039;P94042;D6C5Z0;O63185;Q9TI00;Q33089;Q9GGC2;P94046;P92469;O98659;P94038;Q36657;Q8WKU6;Q36637;Q37357;Q9GE67;Q1A5W2;Q8HT77;A5X4I3;P94074;Q33323;A5X4L3;Q6LA00;D8V9E6;E5KUU8;D2KUW9;D2KUU7;Q39288;Q37269;E0DA51;…	22107	281	CID	C8(Carbamidomethyl)	63.71	0.00169858		4	56		1	1502.81	-27.9778	16/120	pps_pisum_OE_trypsin_rep2.mgf
	Low	EITLGFVDLLR	Q33245;Q6RIC2;Q8HUZ7;Q8MAK6;D2CN03;D6C5Z0;Q8HDA1;A5X4I3;A5X4L3;E0DA51;Q8MAK2;Q8MCX9;P31184;P28429;P04717;Q14EN2;O19812;Q8MAT5;Q36650;Q4VI97;C3S8V4;D1KWX9;Q9GEQ3;Q8WGV6;Q9TID2;Q8ME69;O47068;Q9MV63;O78309;Q4VIC7;A4F4H5;B8PRM8;C0J9S0;C7AQR7;D0Q0K2;B3SHH2;Q8MEB1;P92360;Q8HUX3;Q3T5L5;Q4VIC2;C7AQV0;Q39972;Q8MFT9;B8PRN3;Q33198;O98900;Q9MT32;Q9GEN9;O47272;Q8MG08;O20245;A4V8H9;C3RXH1;Q6A161;Q32750;Q33051;…	4915	121	CID		47.13	0.0519358		5	54		1	1275.72	-5.12326	9/97	pps_pisum_OE_trypsin_rep2.mgf
	Low	DDENVNSQPFMR	P36484;Q33245;Q32800;Q9TJY5;Q8MAK5;Q8HT56;Q32816;O63121;P94086;P94048;P93976;P94068;Q9GD57;Q33527;A8DPE5;A8DPF8;Q33496;P94025;Q8HUZ7;O20266;Q36683;A8DPF0;O63147;Q33620;Q8MAK6;D2CN03;P92468;P94039;P94042;D6C5Z0;Q9TI00;Q8HDA1;Q33089;Q9GGC2;P94046;P92469;O98659;P94038;Q36657;B7P0F0;Q36637;Q37357;Q9GE67;Q9GDQ2;Q1A5W2;Q8HT77;A5X4I3;P94074;Q33323;A5X4L3;D8V9E6;E5KUU8;Q8HUY5;D2KUW9;D2KUU7;Q39288;Q37269;…	22503	297	CID		35.13	0.694412		2	53	32	1	1451.57	-33.096	10/121	pps_pisum_OE_trypsin_rep2.mgf
	Low	AVYEcLR	P36484;Q33245;Q8MAK5;Q8HT56;Q32816;O63121;P94086;Q33514;P93976;P94068;Q9GD57;Q33527;A8DPE5;A8DPF8;Q33496;O20266;Q36683;A8DPF0;O63147;Q33620;Q8MAK6;D2CN03;P92468;P94042;D6C5Z0;O63185;Q9TI00;Q8HDA1;Q9GGC2;P94046;P92469;O98659;P94038;Q36657;Q8WKU6;B7P0F0;Q36637;Q37357;Q9GE67;Q9GDQ2;Q1A5W2;Q8HT77;A5X4I3;P94074;Q33323;A5X4L3;D8V9E6;E5KUU8;Q8HUY5;D2KUW9;D2KUU7;Q37269;E0DA51;Q8MAK2;Q52TF4;Q95B00;Q5DK06;…	21444	287	CID	C5(Carbamidomethyl)	33.41	1.27462	0	1	54	46	1	910.436	-10.4733	5/51	pps_pisum_OE_trypsin_rep2.mgf
	Low	NHGMHFR	P36484;Q33245;Q32800;Q6RIC2;Q9TJY5;Q8MAK5;Q8HT56;Q32816;O63121;P94086;Q33514;P94048;P93976;Q33527;A8DPE5;A8DPF8;Q33496;Q33268;P94025;O20266;Q36683;A8DPF0;O63147;Q33620;D2CN03;P92468;P94039;P94042;O63185;Q9TI00;Q8HDA1;Q33089;P92469;P94038;Q36657;Q8WKU6;B7P0F0;Q36637;Q37357;Q9GDQ2;Q1A5W2;Q8HT77;A5X4I3;P94074;Q33323;A5X4L3;Q6LA00;D8V9E6;Q8HUY5;D2KUW9;Q39288;Q37269;E0DA51;Q52TF4;Q8MCX9;A7VJY7;Q95B00;…	14978	231	CID		21.84	13.3781	0	1	53	32	1	898.429	21.5276	5/68	pps_pisum_OE_trypsin_rep2.mgf
	Low	VALxAcVQAR	Q8MCX9;Q14EN2;Q24LK3;Q71LZ7;Q8MCW9;O98528;C7AQV2;Q71N77	28	8	CID	X4(K), C6(Carbamidomethyl)	17.24	45.3127		7	54	33	1	1115.59	-40.8279	6/87	pps_pisum_OE_trypsin_rep2.mgf
Q31870	28.42	10	10	468	52.1303	6.43018	343.511	Ribulose-1,5-bisphosphate carboxylase oxygenase, large subunit (Fragment) OS=Backhousia citriodora GN=rbcL PE=3 SV=2 - [Q31870_BACCT]
	Confidence Icon	Sequence	Protein Accessions	# Proteins	# Protein Groups	Activation Type	Modifications	IonScore	Exp Value	Δ Score	Rank	Identity High	Homology Threshold	Charge	m/z [Da]	ΔM [ppm]	Ions Matched	Spectrum File
	High	VTPQPGVPPEEAGAAVAAESSTGTWTTVWTDGLTSLDR	P36484;Q33245;Q32800;Q6RIC2;Q9TJY5;Q32816;P94086;Q33514;P94048;P93976;P94068;Q9GD57;Q33496;Q33268;Q8HUZ7;Q36683;A8DPF0;Q33620;D2CN03;P92468;P94039;P94042;D6C5Z0;O63185;Q9TI00;Q33089;P92469;O98659;Q8WKU6;Q37357;Q8HT77;A5X4I3;P94074;A5X4L3;Q6LA00;D8V9E6;E5KUU8;Q8HUY5;Q39288;Q8MAK2;Q52TF4;Q8MCX9;Q5DK06;B5U0R6;A3KLW4;Q6SSI3;O98549;P04717;Q14EN2;Q9MSR5;Q9GDQ1;Q31870;O19812;Q36650;Q9GEN2;Q6JXR8;Q15JC1;…	13123	185	CID		118.87	3.25774e-09		5	54		1	3854.61	-67.9603	25/435	pps_pisum_OE_trypsin_rep2.mgf
	High	GHYLNATAGTcEEMIKR	P36484;Q33245;Q6RIC2;Q9TJY5;Q32816;Q9GD57;Q33527;A8DPE5;A8DPF8;Q33268;Q8HUZ7;Q36683;Q8MAK6;D2CN03;P94039;O63185;Q9TI00;Q8HDA1;P94046;P92469;Q8WKU6;B7P0F0;Q36637;Q37357;Q9GDQ2;Q8HT77;Q33323;A5X4L3;Q6LA00;E5KUU8;Q8HUY5;Q39288;Q37269;Q8MCX9;Q8HVG8;A3KLW4;Q3MKL9;P31184;Q14EN2;Q9MSR5;Q8WHV7;Q31870;O19812;Q36650;Q5GLI7;Q4VI97;Q15JC1;B8YHH9;Q9GEQ3;Q9MV63;Q4VIC7;A4GE24;B8PRM8;D5FUM3;D6MYJ0;Q8MEB1;Q8HUX3;…	7090	147	CID	C11(Carbamidomethyl)	117.08	4.21367e-09		3	53		1	1950.82	-47.1725	14/168	pps_pisum_OE_trypsin_rep2.mgf
	High	SQAETGEIKGHYLNATAGTcEEMIKR	Q33245;Q9GD57;A8DPE5;Q8HUZ7;A5X4L3;Q14EN2;Q31870;O19812;A4GE24;Q8HUX3;Q3T5L5;Q9GGE6;Q3T5K8;Q8WHH7;Q37279;Q8HUX6;Q9MUG1;A4KC75;B8Q461;A5X4B3;Q31921;C7A605;Q539W8;Q37362;Q6DUM3;Q3T5A4;Q31932;Q4QST0;Q4QSS5	921	29	CID	C20(Carbamidomethyl)	97.47	3.1486e-07		3	52		1	2894.16	-74.1649	15/294	pps_pisum_OE_trypsin_rep2.mgf
	High	TFQGPPHGIQVER	Q33245;Q32800;Q6RIC2;Q9TJY5;Q8MAK5;Q8HT56;O63121;P94086;Q33514;P93976;P94068;Q9GD57;Q9TKH0;Q33527;A8DPE5;A8DPF8;Q33496;Q33268;Q8HUZ7;O20266;Q36683;A8DPF0;O63147;Q8MAK6;D2CN03;P92468;D6C5Z0;O63185;Q9TI00;Q9GGC2;P94046;P92469;O98659;P94038;Q36657;Q8WKU6;Q37357;Q9GE67;Q9GDQ2;Q1A5W2;Q8HT77;A5X4I3;P94074;Q33323;A5X4L3;Q6LA00;D8V9E6;E5KUU8;D2KUW9;D2KUU7;P31184;P28413;P28429;P04717;Q14EN2;Q9MSR5;Q8WHV7;…	19129	271	CID		94.3	1.46651e-06		5	56		1	1465.74	-11.2333	10/139	pps_pisum_OE_trypsin_rep2.mgf
	High	GGLDFTKDDENVNSQPFMR	P36484;Q33245;Q32800;Q9TJY5;Q8MAK5;Q8HT56;Q32816;O63121;P94086;P94048;P93976;P94068;Q9GD57;Q33527;A8DPE5;A8DPF8;Q33496;P94025;Q8HUZ7;O20266;Q36683;A8DPF0;O63147;Q33620;Q8MAK6;D2CN03;P92468;P94039;P94042;D6C5Z0;Q9TI00;Q8HDA1;Q33089;Q9GGC2;P94046;P92469;O98659;P94038;Q36657;B7P0F0;Q36637;Q37357;Q9GE67;Q9GDQ2;Q1A5W2;Q8HT77;A5X4I3;P94074;Q33323;A5X4L3;D8V9E6;E5KUU8;Q8HUY5;D2KUW9;D2KUU7;Q39288;Q37269;…	22231	284	CID		71.32	0.000160804		4	53		1	2169.85	-64.4614	13/193	pps_pisum_OE_trypsin_rep2.mgf
	High	DNGLLLHIHR	P36484;Q33245;Q32800;Q6RIC2;Q9TJY5;Q8MAK5;Q8HT56;Q32816;Q33514;P94068;Q9GD57;Q9TKH0;Q33527;A8DPE5;A8DPF8;Q33496;Q33268;P94025;Q8HUZ7;Q36683;A8DPF0;O63147;Q33620;Q8MAK6;D2CN03;P92468;D6C5Z0;O63185;Q8HDA1;Q33089;P94046;P92469;O98659;P94038;Q8WKU6;B7P0F0;Q36637;Q37357;Q9GDQ2;Q1A5W2;Q32496;Q8HT77;A5X4I3;P94074;Q33323;A5X4L3;Q6LA00;D8V9E6;E5KUU8;Q8HUY5;D2KUW9;D2KUU7;Q39288;Q37269;E0DA51;Q52TF4;Q8MCX9;…	20168	301	CID		63.99	0.00145975		5	55		1	1187.61	-44.5378	13/97	pps_pisum_OE_trypsin_rep2.mgf
	High	YGRPLLGcTIKPK	P36484;Q33245;Q32800;Q6RIC2;Q8MAK5;Q8HT56;Q32816;O63121;P94086;Q33514;P94048;P94068;Q9GD57;Q9TKH0;A8DPE5;A8DPF8;Q33496;Q33268;P94025;Q8HUZ7;O20266;A8DPF0;O63147;Q33620;Q8MAK6;D2CN03;P92468;P94039;P94042;D6C5Z0;O63185;Q9TI00;Q33089;Q9GGC2;P94046;P92469;O98659;P94038;Q36657;Q8WKU6;Q36637;Q37357;Q9GE67;Q1A5W2;Q8HT77;A5X4I3;P94074;Q33323;A5X4L3;Q6LA00;D8V9E6;E5KUU8;D2KUW9;D2KUU7;Q39288;Q37269;E0DA51;…	22107	281	CID	C8(Carbamidomethyl)	63.71	0.00169858		4	56		1	1502.81	-27.9778	16/120	pps_pisum_OE_trypsin_rep2.mgf
	Low	DDENVNSQPFMR	P36484;Q33245;Q32800;Q9TJY5;Q8MAK5;Q8HT56;Q32816;O63121;P94086;P94048;P93976;P94068;Q9GD57;Q33527;A8DPE5;A8DPF8;Q33496;P94025;Q8HUZ7;O20266;Q36683;A8DPF0;O63147;Q33620;Q8MAK6;D2CN03;P92468;P94039;P94042;D6C5Z0;Q9TI00;Q8HDA1;Q33089;Q9GGC2;P94046;P92469;O98659;P94038;Q36657;B7P0F0;Q36637;Q37357;Q9GE67;Q9GDQ2;Q1A5W2;Q8HT77;A5X4I3;P94074;Q33323;A5X4L3;D8V9E6;E5KUU8;Q8HUY5;D2KUW9;D2KUU7;Q39288;Q37269;…	22503	297	CID		35.13	0.694412		2	53	32	1	1451.57	-33.096	10/121	pps_pisum_OE_trypsin_rep2.mgf
	Low	AxYEcLR	Q32800;Q33268;A7VJY7;Q31870;D6MYK4;Q33051;Q5J8V6;Q71N79;Q8WLH8;Q8MCY5	28	10	CID	X2(V), C5(Carbamidomethyl)	33.41	1.27462		7	54	46	1	910.436	-10.4733	5/51	pps_pisum_OE_trypsin_rep2.mgf
	Low	NHGMHFR	P36484;Q33245;Q32800;Q6RIC2;Q9TJY5;Q8MAK5;Q8HT56;Q32816;O63121;P94086;Q33514;P94048;P93976;Q33527;A8DPE5;A8DPF8;Q33496;Q33268;P94025;O20266;Q36683;A8DPF0;O63147;Q33620;D2CN03;P92468;P94039;P94042;O63185;Q9TI00;Q8HDA1;Q33089;P92469;P94038;Q36657;Q8WKU6;B7P0F0;Q36637;Q37357;Q9GDQ2;Q1A5W2;Q8HT77;A5X4I3;P94074;Q33323;A5X4L3;Q6LA00;D8V9E6;Q8HUY5;D2KUW9;Q39288;Q37269;E0DA51;Q52TF4;Q8MCX9;A7VJY7;Q95B00;…	14978	231	CID		21.84	13.3781	0	1	53	32	1	898.429	21.5276	5/68	pps_pisum_OE_trypsin_rep2.mgf
E2D4M8	26.52	12	12	460	51.1846	6.63916	341.671	Ribulose-1,5-bisphosphate carboxylase/oxygenase large subunit (Fragment) OS=Eustichia longirostris GN=rbcL PE=3 SV=1 - [E2D4M8_9BRYO]
	Confidence Icon	Sequence	Protein Accessions	# Proteins	# Protein Groups	Activation Type	Modifications	IonScore	Exp Value	Δ Score	Rank	Identity High	Homology Threshold	Charge	m/z [Da]	ΔM [ppm]	Ions Matched	Spectrum File
	High	GHYLNATAGTcEEMxKR	A8DPF0;O78309;Q6YLQ6;C6G3A0;Q5I972;Q5UFC0;E2D4M8;Q32087;Q5I966	39	9	CID	C11(Carbamidomethyl), X15(I)	117.08	4.21367e-09		5	53		1	1950.82	-47.1725	14/168	pps_pisum_OE_trypsin_rep2.mgf
	High	SQAETGEIKGHYLNATAGTcEEMxKR	A8DPF0;O78309;Q6YLQ6;C6G3A0;E2D4M8	13	5	CID	C20(Carbamidomethyl), X24(I)	97.47	3.1486e-07		5	52		1	2894.16	-74.1649	15/294	pps_pisum_OE_trypsin_rep2.mgf
	High	LSGGDHIHAGTVVGK	Q33245;Q8HT56;Q32816;O63121;Q8HUZ7;D6C5Z0;O63185;Q1A5W2;Q33323;Q8HUY5;D2KUW9;D2KUU7;Q8MAK2;Q3MKL9;P04717;Q9MSR5;O19812;Q8MAT5;Q36650;Q4VI97;Q9BB40;Q8MG96;A5X4C4;D0Q0K2;Q6JXN8;Q4VIC2;Q33198;Q24LL2;Q24LK3;A4V8H9;Q4VI79;A5H767;O98353;Q8MAN3;Q8HTE8;Q8MCW9;O98359;A8JY23;C0J398;Q9GEE4;Q5J8V6;Q50L46;A5X4B3;Q687I2;Q6JXX4;D2KUX1;E2D4M8;Q95631;Q32087;O98324;Q9XQI4;O98354;Q646J9;Q6YLR1;A2VAS8;A4ZUF4;Q5UV68;…	3408	61	CID		96.77	5.75583e-07		3	54		1	1447.71	-37.3495	10/134	pps_pisum_OE_trypsin_rep2.mgf
	High	TFQGPPHGIQVER	Q33245;Q32800;Q6RIC2;Q9TJY5;Q8MAK5;Q8HT56;O63121;P94086;Q33514;P93976;P94068;Q9GD57;Q9TKH0;Q33527;A8DPE5;A8DPF8;Q33496;Q33268;Q8HUZ7;O20266;Q36683;A8DPF0;O63147;Q8MAK6;D2CN03;P92468;D6C5Z0;O63185;Q9TI00;Q9GGC2;P94046;P92469;O98659;P94038;Q36657;Q8WKU6;Q37357;Q9GE67;Q9GDQ2;Q1A5W2;Q8HT77;A5X4I3;P94074;Q33323;A5X4L3;Q6LA00;D8V9E6;E5KUU8;D2KUW9;D2KUU7;P31184;P28413;P28429;P04717;Q14EN2;Q9MSR5;Q8WHV7;…	19129	271	CID		94.3	1.46651e-06		5	56		1	1465.74	-11.2333	10/139	pps_pisum_OE_trypsin_rep2.mgf
	High	GGLDFTKDDENVNSQPFMR	P36484;Q33245;Q32800;Q9TJY5;Q8MAK5;Q8HT56;Q32816;O63121;P94086;P94048;P93976;P94068;Q9GD57;Q33527;A8DPE5;A8DPF8;Q33496;P94025;Q8HUZ7;O20266;Q36683;A8DPF0;O63147;Q33620;Q8MAK6;D2CN03;P92468;P94039;P94042;D6C5Z0;Q9TI00;Q8HDA1;Q33089;Q9GGC2;P94046;P92469;O98659;P94038;Q36657;B7P0F0;Q36637;Q37357;Q9GE67;Q9GDQ2;Q1A5W2;Q8HT77;A5X4I3;P94074;Q33323;A5X4L3;D8V9E6;E5KUU8;Q8HUY5;D2KUW9;D2KUU7;Q39288;Q37269;…	22231	284	CID		71.32	0.000160804		4	53		1	2169.85	-64.4614	13/193	pps_pisum_OE_trypsin_rep2.mgf
	High	VALEAcVQAR	D2KUW9;D2KUU7;Q39288;Q37269;E0DA51;Q8MAK2;Q52TF4;Q8HVG8;Q6SSI3;O98549;Q3MKL9;P31184;P28429;P04717;Q9MSR5;Q8WHV7;Q9GDQ1;O19812;Q8MAT5;Q9GEN2;Q6JXR8;Q5GLI7;Q4VI97;Q15JC1;B8YHH9;C3S8V4;D1KWX9;Q9BB40;Q9GEQ3;Q8WGV6;Q9TID2;Q8MDK1;Q8MG96;O47068;Q9MV63;O78309;Q4VIC7;A1XM40;A4GE24;A5X4C4;B8PRM8;C0J9S0;C7A5Z3;C7AQR7;D0Q0K2;D5FUM3;D6MYJ0;B3SHH2;Q37283;Q8MEB1;Q8HUX3;Q6L9X2;Q6JXN8;Q3T5L5;Q4VIC2;C7AQV0;Q39972;…	14779	225	CID	C6(Carbamidomethyl)	68.52	0.00046834		9	55		1	1116.57	-10.5981	9/82	pps_pisum_OE_trypsin_rep2.mgf
	High	DNGLLLHIHR	P36484;Q33245;Q32800;Q6RIC2;Q9TJY5;Q8MAK5;Q8HT56;Q32816;Q33514;P94068;Q9GD57;Q9TKH0;Q33527;A8DPE5;A8DPF8;Q33496;Q33268;P94025;Q8HUZ7;Q36683;A8DPF0;O63147;Q33620;Q8MAK6;D2CN03;P92468;D6C5Z0;O63185;Q8HDA1;Q33089;P94046;P92469;O98659;P94038;Q8WKU6;B7P0F0;Q36637;Q37357;Q9GDQ2;Q1A5W2;Q32496;Q8HT77;A5X4I3;P94074;Q33323;A5X4L3;Q6LA00;D8V9E6;E5KUU8;Q8HUY5;D2KUW9;D2KUU7;Q39288;Q37269;E0DA51;Q52TF4;Q8MCX9;…	20168	301	CID		63.99	0.00145975		5	55		1	1187.61	-44.5378	13/97	pps_pisum_OE_trypsin_rep2.mgf
	High	YGRPLLGcTIKPK	P36484;Q33245;Q32800;Q6RIC2;Q8MAK5;Q8HT56;Q32816;O63121;P94086;Q33514;P94048;P94068;Q9GD57;Q9TKH0;A8DPE5;A8DPF8;Q33496;Q33268;P94025;Q8HUZ7;O20266;A8DPF0;O63147;Q33620;Q8MAK6;D2CN03;P92468;P94039;P94042;D6C5Z0;O63185;Q9TI00;Q33089;Q9GGC2;P94046;P92469;O98659;P94038;Q36657;Q8WKU6;Q36637;Q37357;Q9GE67;Q1A5W2;Q8HT77;A5X4I3;P94074;Q33323;A5X4L3;Q6LA00;D8V9E6;E5KUU8;D2KUW9;D2KUU7;Q39288;Q37269;E0DA51;…	22107	281	CID	C8(Carbamidomethyl)	63.71	0.00169858		4	56		1	1502.81	-27.9778	16/120	pps_pisum_OE_trypsin_rep2.mgf
	Low	DDENVNSQPFMR	P36484;Q33245;Q32800;Q9TJY5;Q8MAK5;Q8HT56;Q32816;O63121;P94086;P94048;P93976;P94068;Q9GD57;Q33527;A8DPE5;A8DPF8;Q33496;P94025;Q8HUZ7;O20266;Q36683;A8DPF0;O63147;Q33620;Q8MAK6;D2CN03;P92468;P94039;P94042;D6C5Z0;Q9TI00;Q8HDA1;Q33089;Q9GGC2;P94046;P92469;O98659;P94038;Q36657;B7P0F0;Q36637;Q37357;Q9GE67;Q9GDQ2;Q1A5W2;Q8HT77;A5X4I3;P94074;Q33323;A5X4L3;D8V9E6;E5KUU8;Q8HUY5;D2KUW9;D2KUU7;Q39288;Q37269;…	22503	297	CID		35.13	0.694412		2	53	32	1	1451.57	-33.096	10/121	pps_pisum_OE_trypsin_rep2.mgf
	Low	AVYEcLR	P36484;Q33245;Q8MAK5;Q8HT56;Q32816;O63121;P94086;Q33514;P93976;P94068;Q9GD57;Q33527;A8DPE5;A8DPF8;Q33496;O20266;Q36683;A8DPF0;O63147;Q33620;Q8MAK6;D2CN03;P92468;P94042;D6C5Z0;O63185;Q9TI00;Q8HDA1;Q9GGC2;P94046;P92469;O98659;P94038;Q36657;Q8WKU6;B7P0F0;Q36637;Q37357;Q9GE67;Q9GDQ2;Q1A5W2;Q8HT77;A5X4I3;P94074;Q33323;A5X4L3;D8V9E6;E5KUU8;Q8HUY5;D2KUW9;D2KUU7;Q37269;E0DA51;Q8MAK2;Q52TF4;Q95B00;Q5DK06;…	21444	287	CID	C5(Carbamidomethyl)	33.41	1.27462	0	1	54	46	1	910.436	-10.4733	5/51	pps_pisum_OE_trypsin_rep2.mgf
	Low	QKxHGMHFR	P94046;Q6LA01;Q3T5L5;A0AS74;E2D4M8;Q9TLH5;P92447;Q9BAK9	15	8	CID	X3(P)	26.07	4.19229	0.269231	1	52	33	1	1137.51	-52.8269	7/90	pps_pisum_OE_trypsin_rep2.mgf
	Low	xHGMHFR	P94046;Q6LA01;Q3T5L5;A0AS74;Q71LZ7;E2D4M8;Q9TLH5;P92447;Q9BAK9	18	9	CID	X1(N)	21.84	13.3781		7	53	32	1	898.429	21.5276	5/56	pps_pisum_OE_trypsin_rep2.mgf
Q36650	34.17	11	11	439	48.4283	6.88818	341.131	Ribulose 1,5-bisphosphate carboxylase large subunit (Fragment) OS=Prostanthera rotundifolia GN=rbcL PE=3 SV=3 - [Q36650_9LAMI]
	Confidence Icon	Sequence	Protein Accessions	# Proteins	# Protein Groups	Activation Type	Modifications	IonScore	Exp Value	Δ Score	Rank	Identity High	Homology Threshold	Charge	m/z [Da]	ΔM [ppm]	Ions Matched	Spectrum File
	High	VTPQPGVPPEEAGAAVAAESSTGTWTTVWTDGLTSLDR	P36484;Q33245;Q32800;Q6RIC2;Q9TJY5;Q32816;P94086;Q33514;P94048;P93976;P94068;Q9GD57;Q33496;Q33268;Q8HUZ7;Q36683;A8DPF0;Q33620;D2CN03;P92468;P94039;P94042;D6C5Z0;O63185;Q9TI00;Q33089;P92469;O98659;Q8WKU6;Q37357;Q8HT77;A5X4I3;P94074;A5X4L3;Q6LA00;D8V9E6;E5KUU8;Q8HUY5;Q39288;Q8MAK2;Q52TF4;Q8MCX9;Q5DK06;B5U0R6;A3KLW4;Q6SSI3;O98549;P04717;Q14EN2;Q9MSR5;Q9GDQ1;Q31870;O19812;Q36650;Q9GEN2;Q6JXR8;Q15JC1;…	13123	185	CID		118.87	3.25774e-09		5	54		1	3854.61	-67.9603	25/435	pps_pisum_OE_trypsin_rep2.mgf
	High	GHYLNATAGTcEEMIKR	P36484;Q33245;Q6RIC2;Q9TJY5;Q32816;Q9GD57;Q33527;A8DPE5;A8DPF8;Q33268;Q8HUZ7;Q36683;Q8MAK6;D2CN03;P94039;O63185;Q9TI00;Q8HDA1;P94046;P92469;Q8WKU6;B7P0F0;Q36637;Q37357;Q9GDQ2;Q8HT77;Q33323;A5X4L3;Q6LA00;E5KUU8;Q8HUY5;Q39288;Q37269;Q8MCX9;Q8HVG8;A3KLW4;Q3MKL9;P31184;Q14EN2;Q9MSR5;Q8WHV7;Q31870;O19812;Q36650;Q5GLI7;Q4VI97;Q15JC1;B8YHH9;Q9GEQ3;Q9MV63;Q4VIC7;A4GE24;B8PRM8;D5FUM3;D6MYJ0;Q8MEB1;Q8HUX3;…	7090	147	CID	C11(Carbamidomethyl)	117.08	4.21367e-09		3	53		1	1950.82	-47.1725	14/168	pps_pisum_OE_trypsin_rep2.mgf
	High	LSGGDHIHAGTVVGK	Q33245;Q8HT56;Q32816;O63121;Q8HUZ7;D6C5Z0;O63185;Q1A5W2;Q33323;Q8HUY5;D2KUW9;D2KUU7;Q8MAK2;Q3MKL9;P04717;Q9MSR5;O19812;Q8MAT5;Q36650;Q4VI97;Q9BB40;Q8MG96;A5X4C4;D0Q0K2;Q6JXN8;Q4VIC2;Q33198;Q24LL2;Q24LK3;A4V8H9;Q4VI79;A5H767;O98353;Q8MAN3;Q8HTE8;Q8MCW9;O98359;A8JY23;C0J398;Q9GEE4;Q5J8V6;Q50L46;A5X4B3;Q687I2;Q6JXX4;D2KUX1;E2D4M8;Q95631;Q32087;O98324;Q9XQI4;O98354;Q646J9;Q6YLR1;A2VAS8;A4ZUF4;Q5UV68;…	3408	61	CID		96.77	5.75583e-07		3	54		1	1447.71	-37.3495	10/134	pps_pisum_OE_trypsin_rep2.mgf
	High	TFQGPPHGIQVER	Q33245;Q32800;Q6RIC2;Q9TJY5;Q8MAK5;Q8HT56;O63121;P94086;Q33514;P93976;P94068;Q9GD57;Q9TKH0;Q33527;A8DPE5;A8DPF8;Q33496;Q33268;Q8HUZ7;O20266;Q36683;A8DPF0;O63147;Q8MAK6;D2CN03;P92468;D6C5Z0;O63185;Q9TI00;Q9GGC2;P94046;P92469;O98659;P94038;Q36657;Q8WKU6;Q37357;Q9GE67;Q9GDQ2;Q1A5W2;Q8HT77;A5X4I3;P94074;Q33323;A5X4L3;Q6LA00;D8V9E6;E5KUU8;D2KUW9;D2KUU7;P31184;P28413;P28429;P04717;Q14EN2;Q9MSR5;Q8WHV7;…	19129	271	CID		94.3	1.46651e-06		5	56		1	1465.74	-11.2333	10/139	pps_pisum_OE_trypsin_rep2.mgf
	High	GGLDFTKDDENVNSQPxMR	Q36650;Q8MDR9;Q5UF97;O98324	8	4	CID	X17(F)	71.32	0.000160804		6	53		1	2169.85	-64.4614	13/193	pps_pisum_OE_trypsin_rep2.mgf
	High	DNGLLLHIHR	P36484;Q33245;Q32800;Q6RIC2;Q9TJY5;Q8MAK5;Q8HT56;Q32816;Q33514;P94068;Q9GD57;Q9TKH0;Q33527;A8DPE5;A8DPF8;Q33496;Q33268;P94025;Q8HUZ7;Q36683;A8DPF0;O63147;Q33620;Q8MAK6;D2CN03;P92468;D6C5Z0;O63185;Q8HDA1;Q33089;P94046;P92469;O98659;P94038;Q8WKU6;B7P0F0;Q36637;Q37357;Q9GDQ2;Q1A5W2;Q32496;Q8HT77;A5X4I3;P94074;Q33323;A5X4L3;Q6LA00;D8V9E6;E5KUU8;Q8HUY5;D2KUW9;D2KUU7;Q39288;Q37269;E0DA51;Q52TF4;Q8MCX9;…	20168	301	CID		63.99	0.00145975		5	55		1	1187.61	-44.5378	13/97	pps_pisum_OE_trypsin_rep2.mgf
	High	YGRPLLGcTIKPK	P36484;Q33245;Q32800;Q6RIC2;Q8MAK5;Q8HT56;Q32816;O63121;P94086;Q33514;P94048;P94068;Q9GD57;Q9TKH0;A8DPE5;A8DPF8;Q33496;Q33268;P94025;Q8HUZ7;O20266;A8DPF0;O63147;Q33620;Q8MAK6;D2CN03;P92468;P94039;P94042;D6C5Z0;O63185;Q9TI00;Q33089;Q9GGC2;P94046;P92469;O98659;P94038;Q36657;Q8WKU6;Q36637;Q37357;Q9GE67;Q1A5W2;Q8HT77;A5X4I3;P94074;Q33323;A5X4L3;Q6LA00;D8V9E6;E5KUU8;D2KUW9;D2KUU7;Q39288;Q37269;E0DA51;…	22107	281	CID	C8(Carbamidomethyl)	63.71	0.00169858		4	56		1	1502.81	-27.9778	16/120	pps_pisum_OE_trypsin_rep2.mgf
	Low	EITLGFVDLLR	Q33245;Q6RIC2;Q8HUZ7;Q8MAK6;D2CN03;D6C5Z0;Q8HDA1;A5X4I3;A5X4L3;E0DA51;Q8MAK2;Q8MCX9;P31184;P28429;P04717;Q14EN2;O19812;Q8MAT5;Q36650;Q4VI97;C3S8V4;D1KWX9;Q9GEQ3;Q8WGV6;Q9TID2;Q8ME69;O47068;Q9MV63;O78309;Q4VIC7;A4F4H5;B8PRM8;C0J9S0;C7AQR7;D0Q0K2;B3SHH2;Q8MEB1;P92360;Q8HUX3;Q3T5L5;Q4VIC2;C7AQV0;Q39972;Q8MFT9;B8PRN3;Q33198;O98900;Q9MT32;Q9GEN9;O47272;Q8MG08;O20245;A4V8H9;C3RXH1;Q6A161;Q32750;Q33051;…	4915	121	CID		47.13	0.0519358		5	54		1	1275.72	-5.12326	9/97	pps_pisum_OE_trypsin_rep2.mgf
	Low	DDENVNSQPxMR	Q36650;Q8MDR9;Q8MCX2;Q5UF97;O98324	9	5	CID	X10(F)	35.13	0.694412		4	53	32	1	1451.57	-33.096	10/121	pps_pisum_OE_trypsin_rep2.mgf
	Low	AVYEcLR	P36484;Q33245;Q8MAK5;Q8HT56;Q32816;O63121;P94086;Q33514;P93976;P94068;Q9GD57;Q33527;A8DPE5;A8DPF8;Q33496;O20266;Q36683;A8DPF0;O63147;Q33620;Q8MAK6;D2CN03;P92468;P94042;D6C5Z0;O63185;Q9TI00;Q8HDA1;Q9GGC2;P94046;P92469;O98659;P94038;Q36657;Q8WKU6;B7P0F0;Q36637;Q37357;Q9GE67;Q9GDQ2;Q1A5W2;Q8HT77;A5X4I3;P94074;Q33323;A5X4L3;D8V9E6;E5KUU8;Q8HUY5;D2KUW9;D2KUU7;Q37269;E0DA51;Q8MAK2;Q52TF4;Q95B00;Q5DK06;…	21444	287	CID	C5(Carbamidomethyl)	33.41	1.27462	0	1	54	46	1	910.436	-10.4733	5/51	pps_pisum_OE_trypsin_rep2.mgf
	Low	NHGMHFR	P36484;Q33245;Q32800;Q6RIC2;Q9TJY5;Q8MAK5;Q8HT56;Q32816;O63121;P94086;Q33514;P94048;P93976;Q33527;A8DPE5;A8DPF8;Q33496;Q33268;P94025;O20266;Q36683;A8DPF0;O63147;Q33620;D2CN03;P92468;P94039;P94042;O63185;Q9TI00;Q8HDA1;Q33089;P92469;P94038;Q36657;Q8WKU6;B7P0F0;Q36637;Q37357;Q9GDQ2;Q1A5W2;Q8HT77;A5X4I3;P94074;Q33323;A5X4L3;Q6LA00;D8V9E6;Q8HUY5;D2KUW9;Q39288;Q37269;E0DA51;Q52TF4;Q8MCX9;A7VJY7;Q95B00;…	14978	231	CID		21.84	13.3781	0	1	53	32	1	898.429	21.5276	5/68	pps_pisum_OE_trypsin_rep2.mgf
Q5CA26	40.54	11	11	370	41.4369	6.99072	341.131	Ribulose-1,5-bisphosphate carboxylase/oxygenase large subunit (Fragment) OS=Ephedra sp. Price 1416 GN=rbcL PE=4 SV=1 - [Q5CA26_9SPER]
	Confidence Icon	Sequence	Protein Accessions	# Proteins	# Protein Groups	Activation Type	Modifications	IonScore	Exp Value	Δ Score	Rank	Identity High	Homology Threshold	Charge	m/z [Da]	ΔM [ppm]	Ions Matched	Spectrum File
	High	VTPQPGVPPEEAGAAVAAESSTGTWTTVWTDGLTSLDR	P36484;Q33245;Q32800;Q6RIC2;Q9TJY5;Q32816;P94086;Q33514;P94048;P93976;P94068;Q9GD57;Q33496;Q33268;Q8HUZ7;Q36683;A8DPF0;Q33620;D2CN03;P92468;P94039;P94042;D6C5Z0;O63185;Q9TI00;Q33089;P92469;O98659;Q8WKU6;Q37357;Q8HT77;A5X4I3;P94074;A5X4L3;Q6LA00;D8V9E6;E5KUU8;Q8HUY5;Q39288;Q8MAK2;Q52TF4;Q8MCX9;Q5DK06;B5U0R6;A3KLW4;Q6SSI3;O98549;P04717;Q14EN2;Q9MSR5;Q9GDQ1;Q31870;O19812;Q36650;Q9GEN2;Q6JXR8;Q15JC1;…	13123	185	CID		118.87	3.25774e-09		5	54		1	3854.61	-67.9603	25/435	pps_pisum_OE_trypsin_rep2.mgf
	High	GHYLNATAGTcEEMIKR	P36484;Q33245;Q6RIC2;Q9TJY5;Q32816;Q9GD57;Q33527;A8DPE5;A8DPF8;Q33268;Q8HUZ7;Q36683;Q8MAK6;D2CN03;P94039;O63185;Q9TI00;Q8HDA1;P94046;P92469;Q8WKU6;B7P0F0;Q36637;Q37357;Q9GDQ2;Q8HT77;Q33323;A5X4L3;Q6LA00;E5KUU8;Q8HUY5;Q39288;Q37269;Q8MCX9;Q8HVG8;A3KLW4;Q3MKL9;P31184;Q14EN2;Q9MSR5;Q8WHV7;Q31870;O19812;Q36650;Q5GLI7;Q4VI97;Q15JC1;B8YHH9;Q9GEQ3;Q9MV63;Q4VIC7;A4GE24;B8PRM8;D5FUM3;D6MYJ0;Q8MEB1;Q8HUX3;…	7090	147	CID	C11(Carbamidomethyl)	117.08	4.21367e-09		3	53		1	1950.82	-47.1725	14/168	pps_pisum_OE_trypsin_rep2.mgf
	High	xSGGDHIHAGTVVGK	P92468;A7UBK0;Q9TLI9;Q2IB12;Q5CA26	11	5	CID	X1(I)	96.77	5.75583e-07		2	54		1	1447.71	-37.3495	10/134	pps_pisum_OE_trypsin_rep2.mgf
	High	TFQGPPHGIQVER	Q33245;Q32800;Q6RIC2;Q9TJY5;Q8MAK5;Q8HT56;O63121;P94086;Q33514;P93976;P94068;Q9GD57;Q9TKH0;Q33527;A8DPE5;A8DPF8;Q33496;Q33268;Q8HUZ7;O20266;Q36683;A8DPF0;O63147;Q8MAK6;D2CN03;P92468;D6C5Z0;O63185;Q9TI00;Q9GGC2;P94046;P92469;O98659;P94038;Q36657;Q8WKU6;Q37357;Q9GE67;Q9GDQ2;Q1A5W2;Q8HT77;A5X4I3;P94074;Q33323;A5X4L3;Q6LA00;D8V9E6;E5KUU8;D2KUW9;D2KUU7;P31184;P28413;P28429;P04717;Q14EN2;Q9MSR5;Q8WHV7;…	19129	271	CID		94.3	1.46651e-06		5	56		1	1465.74	-11.2333	10/139	pps_pisum_OE_trypsin_rep2.mgf
	High	GGLDFTKDDENVNSQPFMR	P36484;Q33245;Q32800;Q9TJY5;Q8MAK5;Q8HT56;Q32816;O63121;P94086;P94048;P93976;P94068;Q9GD57;Q33527;A8DPE5;A8DPF8;Q33496;P94025;Q8HUZ7;O20266;Q36683;A8DPF0;O63147;Q33620;Q8MAK6;D2CN03;P92468;P94039;P94042;D6C5Z0;Q9TI00;Q8HDA1;Q33089;Q9GGC2;P94046;P92469;O98659;P94038;Q36657;B7P0F0;Q36637;Q37357;Q9GE67;Q9GDQ2;Q1A5W2;Q8HT77;A5X4I3;P94074;Q33323;A5X4L3;D8V9E6;E5KUU8;Q8HUY5;D2KUW9;D2KUU7;Q39288;Q37269;…	22231	284	CID		71.32	0.000160804		4	53		1	2169.85	-64.4614	13/193	pps_pisum_OE_trypsin_rep2.mgf
	High	DNGLLLHIHR	P36484;Q33245;Q32800;Q6RIC2;Q9TJY5;Q8MAK5;Q8HT56;Q32816;Q33514;P94068;Q9GD57;Q9TKH0;Q33527;A8DPE5;A8DPF8;Q33496;Q33268;P94025;Q8HUZ7;Q36683;A8DPF0;O63147;Q33620;Q8MAK6;D2CN03;P92468;D6C5Z0;O63185;Q8HDA1;Q33089;P94046;P92469;O98659;P94038;Q8WKU6;B7P0F0;Q36637;Q37357;Q9GDQ2;Q1A5W2;Q32496;Q8HT77;A5X4I3;P94074;Q33323;A5X4L3;Q6LA00;D8V9E6;E5KUU8;Q8HUY5;D2KUW9;D2KUU7;Q39288;Q37269;E0DA51;Q52TF4;Q8MCX9;…	20168	301	CID		63.99	0.00145975		5	55		1	1187.61	-44.5378	13/97	pps_pisum_OE_trypsin_rep2.mgf
	High	YGRPLLGcTIKPK	P36484;Q33245;Q32800;Q6RIC2;Q8MAK5;Q8HT56;Q32816;O63121;P94086;Q33514;P94048;P94068;Q9GD57;Q9TKH0;A8DPE5;A8DPF8;Q33496;Q33268;P94025;Q8HUZ7;O20266;A8DPF0;O63147;Q33620;Q8MAK6;D2CN03;P92468;P94039;P94042;D6C5Z0;O63185;Q9TI00;Q33089;Q9GGC2;P94046;P92469;O98659;P94038;Q36657;Q8WKU6;Q36637;Q37357;Q9GE67;Q1A5W2;Q8HT77;A5X4I3;P94074;Q33323;A5X4L3;Q6LA00;D8V9E6;E5KUU8;D2KUW9;D2KUU7;Q39288;Q37269;E0DA51;…	22107	281	CID	C8(Carbamidomethyl)	63.71	0.00169858		4	56		1	1502.81	-27.9778	16/120	pps_pisum_OE_trypsin_rep2.mgf
	Low	EITLGFVDLLR	Q33245;Q6RIC2;Q8HUZ7;Q8MAK6;D2CN03;D6C5Z0;Q8HDA1;A5X4I3;A5X4L3;E0DA51;Q8MAK2;Q8MCX9;P31184;P28429;P04717;Q14EN2;O19812;Q8MAT5;Q36650;Q4VI97;C3S8V4;D1KWX9;Q9GEQ3;Q8WGV6;Q9TID2;Q8ME69;O47068;Q9MV63;O78309;Q4VIC7;A4F4H5;B8PRM8;C0J9S0;C7AQR7;D0Q0K2;B3SHH2;Q8MEB1;P92360;Q8HUX3;Q3T5L5;Q4VIC2;C7AQV0;Q39972;Q8MFT9;B8PRN3;Q33198;O98900;Q9MT32;Q9GEN9;O47272;Q8MG08;O20245;A4V8H9;C3RXH1;Q6A161;Q32750;Q33051;…	4915	121	CID		47.13	0.0519358		5	54		1	1275.72	-5.12326	9/97	pps_pisum_OE_trypsin_rep2.mgf
	Low	DDENVNSQPFMR	P36484;Q33245;Q32800;Q9TJY5;Q8MAK5;Q8HT56;Q32816;O63121;P94086;P94048;P93976;P94068;Q9GD57;Q33527;A8DPE5;A8DPF8;Q33496;P94025;Q8HUZ7;O20266;Q36683;A8DPF0;O63147;Q33620;Q8MAK6;D2CN03;P92468;P94039;P94042;D6C5Z0;Q9TI00;Q8HDA1;Q33089;Q9GGC2;P94046;P92469;O98659;P94038;Q36657;B7P0F0;Q36637;Q37357;Q9GE67;Q9GDQ2;Q1A5W2;Q8HT77;A5X4I3;P94074;Q33323;A5X4L3;D8V9E6;E5KUU8;Q8HUY5;D2KUW9;D2KUU7;Q39288;Q37269;…	22503	297	CID		35.13	0.694412		2	53	32	1	1451.57	-33.096	10/121	pps_pisum_OE_trypsin_rep2.mgf
	Low	AVYEcLR	P36484;Q33245;Q8MAK5;Q8HT56;Q32816;O63121;P94086;Q33514;P93976;P94068;Q9GD57;Q33527;A8DPE5;A8DPF8;Q33496;O20266;Q36683;A8DPF0;O63147;Q33620;Q8MAK6;D2CN03;P92468;P94042;D6C5Z0;O63185;Q9TI00;Q8HDA1;Q9GGC2;P94046;P92469;O98659;P94038;Q36657;Q8WKU6;B7P0F0;Q36637;Q37357;Q9GE67;Q9GDQ2;Q1A5W2;Q8HT77;A5X4I3;P94074;Q33323;A5X4L3;D8V9E6;E5KUU8;Q8HUY5;D2KUW9;D2KUU7;Q37269;E0DA51;Q8MAK2;Q52TF4;Q95B00;Q5DK06;…	21444	287	CID	C5(Carbamidomethyl)	33.41	1.27462	0	1	54	46	1	910.436	-10.4733	5/51	pps_pisum_OE_trypsin_rep2.mgf
	Low	NHGMHFR	P36484;Q33245;Q32800;Q6RIC2;Q9TJY5;Q8MAK5;Q8HT56;Q32816;O63121;P94086;Q33514;P94048;P93976;Q33527;A8DPE5;A8DPF8;Q33496;Q33268;P94025;O20266;Q36683;A8DPF0;O63147;Q33620;D2CN03;P92468;P94039;P94042;O63185;Q9TI00;Q8HDA1;Q33089;P92469;P94038;Q36657;Q8WKU6;B7P0F0;Q36637;Q37357;Q9GDQ2;Q1A5W2;Q8HT77;A5X4I3;P94074;Q33323;A5X4L3;Q6LA00;D8V9E6;Q8HUY5;D2KUW9;Q39288;Q37269;E0DA51;Q52TF4;Q8MCX9;A7VJY7;Q95B00;…	14978	231	CID		21.84	13.3781	0	1	53	32	1	898.429	21.5276	5/68	pps_pisum_OE_trypsin_rep2.mgf
D2CN03	33.99	12	12	459	51.0967	6.68311	340.818	Ribulose-1,5-bisphosphate carboxylase/oxygenase large subunit (Fragment) OS=Combretum erythrophyllum GN=rbcL PE=3 SV=1 - [D2CN03_9MYRT]
	Confidence Icon	Sequence	Protein Accessions	# Proteins	# Protein Groups	Activation Type	Modifications	IonScore	Exp Value	Δ Score	Rank	Identity High	Homology Threshold	Charge	m/z [Da]	ΔM [ppm]	Ions Matched	Spectrum File
	High	VTPQPGVPPEEAGAAVAAESSTGTWTTVWTDGLTSLDR	P36484;Q33245;Q32800;Q6RIC2;Q9TJY5;Q32816;P94086;Q33514;P94048;P93976;P94068;Q9GD57;Q33496;Q33268;Q8HUZ7;Q36683;A8DPF0;Q33620;D2CN03;P92468;P94039;P94042;D6C5Z0;O63185;Q9TI00;Q33089;P92469;O98659;Q8WKU6;Q37357;Q8HT77;A5X4I3;P94074;A5X4L3;Q6LA00;D8V9E6;E5KUU8;Q8HUY5;Q39288;Q8MAK2;Q52TF4;Q8MCX9;Q5DK06;B5U0R6;A3KLW4;Q6SSI3;O98549;P04717;Q14EN2;Q9MSR5;Q9GDQ1;Q31870;O19812;Q36650;Q9GEN2;Q6JXR8;Q15JC1;…	13123	185	CID		118.87	3.25774e-09		5	54		1	3854.61	-67.9603	25/435	pps_pisum_OE_trypsin_rep2.mgf
	High	GHYLNATAGTcEEMIKR	P36484;Q33245;Q6RIC2;Q9TJY5;Q32816;Q9GD57;Q33527;A8DPE5;A8DPF8;Q33268;Q8HUZ7;Q36683;Q8MAK6;D2CN03;P94039;O63185;Q9TI00;Q8HDA1;P94046;P92469;Q8WKU6;B7P0F0;Q36637;Q37357;Q9GDQ2;Q8HT77;Q33323;A5X4L3;Q6LA00;E5KUU8;Q8HUY5;Q39288;Q37269;Q8MCX9;Q8HVG8;A3KLW4;Q3MKL9;P31184;Q14EN2;Q9MSR5;Q8WHV7;Q31870;O19812;Q36650;Q5GLI7;Q4VI97;Q15JC1;B8YHH9;Q9GEQ3;Q9MV63;Q4VIC7;A4GE24;B8PRM8;D5FUM3;D6MYJ0;Q8MEB1;Q8HUX3;…	7090	147	CID	C11(Carbamidomethyl)	117.08	4.21367e-09		3	53		1	1950.82	-47.1725	14/168	pps_pisum_OE_trypsin_rep2.mgf
	High	TFQGPPHGIQVER	Q33245;Q32800;Q6RIC2;Q9TJY5;Q8MAK5;Q8HT56;O63121;P94086;Q33514;P93976;P94068;Q9GD57;Q9TKH0;Q33527;A8DPE5;A8DPF8;Q33496;Q33268;Q8HUZ7;O20266;Q36683;A8DPF0;O63147;Q8MAK6;D2CN03;P92468;D6C5Z0;O63185;Q9TI00;Q9GGC2;P94046;P92469;O98659;P94038;Q36657;Q8WKU6;Q37357;Q9GE67;Q9GDQ2;Q1A5W2;Q8HT77;A5X4I3;P94074;Q33323;A5X4L3;Q6LA00;D8V9E6;E5KUU8;D2KUW9;D2KUU7;P31184;P28413;P28429;P04717;Q14EN2;Q9MSR5;Q8WHV7;…	19129	271	CID		94.3	1.46651e-06		5	56		1	1465.74	-11.2333	10/139	pps_pisum_OE_trypsin_rep2.mgf
	High	LTYYTPDYQTK	D2CN03;D3XQ20;P04717;Q9BB40;Q6YLQ6;Q9GGE6;Q85XM3;Q24LL2;Q24LK3;O98353;Q37279;O98359;C0J398;Q7YKH2;Q50L46;Q9TLH5;O98324;O98354;Q32920;Q6DUM3;Q7YJL9	880	21	CID		74.28	6.72485e-05		9	52		1	1392.61	-39.9833	12/101	pps_pisum_OE_trypsin_rep2.mgf
	High	GGLDFTKDDENVNSQPFMR	P36484;Q33245;Q32800;Q9TJY5;Q8MAK5;Q8HT56;Q32816;O63121;P94086;P94048;P93976;P94068;Q9GD57;Q33527;A8DPE5;A8DPF8;Q33496;P94025;Q8HUZ7;O20266;Q36683;A8DPF0;O63147;Q33620;Q8MAK6;D2CN03;P92468;P94039;P94042;D6C5Z0;Q9TI00;Q8HDA1;Q33089;Q9GGC2;P94046;P92469;O98659;P94038;Q36657;B7P0F0;Q36637;Q37357;Q9GE67;Q9GDQ2;Q1A5W2;Q8HT77;A5X4I3;P94074;Q33323;A5X4L3;D8V9E6;E5KUU8;Q8HUY5;D2KUW9;D2KUU7;Q39288;Q37269;…	22231	284	CID		71.32	0.000160804		4	53		1	2169.85	-64.4614	13/193	pps_pisum_OE_trypsin_rep2.mgf
	High	VALEAcVKAR	P36484;Q33245;Q32800;Q6RIC2;Q9TJY5;Q8MAK5;Q8HT56;Q32816;O63121;P94086;Q33514;P94048;P93976;P94068;Q9GD57;Q9TKH0;Q33527;A8DPE5;A8DPF8;Q33496;Q33268;P94025;Q8HUZ7;O20266;Q36683;A8DPF0;O63147;Q33620;Q8MAK6;D2CN03;P92468;P94039;P94042;D6C5Z0;O63185;Q9TI00;Q8HDA1;Q33089;Q9GGC2;P94046;P92469;O98659;P94038;Q36657;Q8WKU6	1195	45	CID	C6(Carbamidomethyl)	68.52	0.00046834	0	1	55		1	1116.57	-43.1889	9/82	pps_pisum_OE_trypsin_rep2.mgf
	High	DNGLLLHIHR	P36484;Q33245;Q32800;Q6RIC2;Q9TJY5;Q8MAK5;Q8HT56;Q32816;Q33514;P94068;Q9GD57;Q9TKH0;Q33527;A8DPE5;A8DPF8;Q33496;Q33268;P94025;Q8HUZ7;Q36683;A8DPF0;O63147;Q33620;Q8MAK6;D2CN03;P92468;D6C5Z0;O63185;Q8HDA1;Q33089;P94046;P92469;O98659;P94038;Q8WKU6;B7P0F0;Q36637;Q37357;Q9GDQ2;Q1A5W2;Q32496;Q8HT77;A5X4I3;P94074;Q33323;A5X4L3;Q6LA00;D8V9E6;E5KUU8;Q8HUY5;D2KUW9;D2KUU7;Q39288;Q37269;E0DA51;Q52TF4;Q8MCX9;…	20168	301	CID		63.99	0.00145975		5	55		1	1187.61	-44.5378	13/97	pps_pisum_OE_trypsin_rep2.mgf
	High	YGRPLLGcTIKPK	P36484;Q33245;Q32800;Q6RIC2;Q8MAK5;Q8HT56;Q32816;O63121;P94086;Q33514;P94048;P94068;Q9GD57;Q9TKH0;A8DPE5;A8DPF8;Q33496;Q33268;P94025;Q8HUZ7;O20266;A8DPF0;O63147;Q33620;Q8MAK6;D2CN03;P92468;P94039;P94042;D6C5Z0;O63185;Q9TI00;Q33089;Q9GGC2;P94046;P92469;O98659;P94038;Q36657;Q8WKU6;Q36637;Q37357;Q9GE67;Q1A5W2;Q8HT77;A5X4I3;P94074;Q33323;A5X4L3;Q6LA00;D8V9E6;E5KUU8;D2KUW9;D2KUU7;Q39288;Q37269;E0DA51;…	22107	281	CID	C8(Carbamidomethyl)	63.71	0.00169858		4	56		1	1502.81	-27.9778	16/120	pps_pisum_OE_trypsin_rep2.mgf
	Low	EITLGFVDLLR	Q33245;Q6RIC2;Q8HUZ7;Q8MAK6;D2CN03;D6C5Z0;Q8HDA1;A5X4I3;A5X4L3;E0DA51;Q8MAK2;Q8MCX9;P31184;P28429;P04717;Q14EN2;O19812;Q8MAT5;Q36650;Q4VI97;C3S8V4;D1KWX9;Q9GEQ3;Q8WGV6;Q9TID2;Q8ME69;O47068;Q9MV63;O78309;Q4VIC7;A4F4H5;B8PRM8;C0J9S0;C7AQR7;D0Q0K2;B3SHH2;Q8MEB1;P92360;Q8HUX3;Q3T5L5;Q4VIC2;C7AQV0;Q39972;Q8MFT9;B8PRN3;Q33198;O98900;Q9MT32;Q9GEN9;O47272;Q8MG08;O20245;A4V8H9;C3RXH1;Q6A161;Q32750;Q33051;…	4915	121	CID		47.13	0.0519358		5	54		1	1275.72	-5.12326	9/97	pps_pisum_OE_trypsin_rep2.mgf
	Low	DDENVNSQPFMR	P36484;Q33245;Q32800;Q9TJY5;Q8MAK5;Q8HT56;Q32816;O63121;P94086;P94048;P93976;P94068;Q9GD57;Q33527;A8DPE5;A8DPF8;Q33496;P94025;Q8HUZ7;O20266;Q36683;A8DPF0;O63147;Q33620;Q8MAK6;D2CN03;P92468;P94039;P94042;D6C5Z0;Q9TI00;Q8HDA1;Q33089;Q9GGC2;P94046;P92469;O98659;P94038;Q36657;B7P0F0;Q36637;Q37357;Q9GE67;Q9GDQ2;Q1A5W2;Q8HT77;A5X4I3;P94074;Q33323;A5X4L3;D8V9E6;E5KUU8;Q8HUY5;D2KUW9;D2KUU7;Q39288;Q37269;…	22503	297	CID		35.13	0.694412		2	53	32	1	1451.57	-33.096	10/121	pps_pisum_OE_trypsin_rep2.mgf
	Low	AVYEcLR	P36484;Q33245;Q8MAK5;Q8HT56;Q32816;O63121;P94086;Q33514;P93976;P94068;Q9GD57;Q33527;A8DPE5;A8DPF8;Q33496;O20266;Q36683;A8DPF0;O63147;Q33620;Q8MAK6;D2CN03;P92468;P94042;D6C5Z0;O63185;Q9TI00;Q8HDA1;Q9GGC2;P94046;P92469;O98659;P94038;Q36657;Q8WKU6;B7P0F0;Q36637;Q37357;Q9GE67;Q9GDQ2;Q1A5W2;Q8HT77;A5X4I3;P94074;Q33323;A5X4L3;D8V9E6;E5KUU8;Q8HUY5;D2KUW9;D2KUU7;Q37269;E0DA51;Q8MAK2;Q52TF4;Q95B00;Q5DK06;…	21444	287	CID	C5(Carbamidomethyl)	33.41	1.27462	0	1	54	46	1	910.436	-10.4733	5/51	pps_pisum_OE_trypsin_rep2.mgf
	Low	NHGMHFR	P36484;Q33245;Q32800;Q6RIC2;Q9TJY5;Q8MAK5;Q8HT56;Q32816;O63121;P94086;Q33514;P94048;P93976;Q33527;A8DPE5;A8DPF8;Q33496;Q33268;P94025;O20266;Q36683;A8DPF0;O63147;Q33620;D2CN03;P92468;P94039;P94042;O63185;Q9TI00;Q8HDA1;Q33089;P92469;P94038;Q36657;Q8WKU6;B7P0F0;Q36637;Q37357;Q9GDQ2;Q1A5W2;Q8HT77;A5X4I3;P94074;Q33323;A5X4L3;Q6LA00;D8V9E6;Q8HUY5;D2KUW9;Q39288;Q37269;E0DA51;Q52TF4;Q8MCX9;A7VJY7;Q95B00;…	14978	231	CID		21.84	13.3781	0	1	53	32	1	898.429	21.5276	5/68	pps_pisum_OE_trypsin_rep2.mgf
Q9MRX0	36.79	12	12	424	46.9005	7.04932	340.818	1,5-bisphosphate carboxylase/oxygenase large subunit (Fragment) OS=Paeonia suffruticosa GN=rbcL PE=3 SV=2 - [Q9MRX0_PAESU]
	Confidence Icon	Sequence	Protein Accessions	# Proteins	# Protein Groups	Activation Type	Modifications	IonScore	Exp Value	Δ Score	Rank	Identity High	Homology Threshold	Charge	m/z [Da]	ΔM [ppm]	Ions Matched	Spectrum File
	High	VTPQPGVPPEEAGAAVAAESSTGTWTTVWTDGLTSLDR	P36484;Q33245;Q32800;Q6RIC2;Q9TJY5;Q32816;P94086;Q33514;P94048;P93976;P94068;Q9GD57;Q33496;Q33268;Q8HUZ7;Q36683;A8DPF0;Q33620;D2CN03;P92468;P94039;P94042;D6C5Z0;O63185;Q9TI00;Q33089;P92469;O98659;Q8WKU6;Q37357;Q8HT77;A5X4I3;P94074;A5X4L3;Q6LA00;D8V9E6;E5KUU8;Q8HUY5;Q39288;Q8MAK2;Q52TF4;Q8MCX9;Q5DK06;B5U0R6;A3KLW4;Q6SSI3;O98549;P04717;Q14EN2;Q9MSR5;Q9GDQ1;Q31870;O19812;Q36650;Q9GEN2;Q6JXR8;Q15JC1;…	13123	185	CID		118.87	3.25774e-09		5	54		1	3854.61	-67.9603	25/435	pps_pisum_OE_trypsin_rep2.mgf
	High	GHYLNATAGTcEEMIKR	P36484;Q33245;Q6RIC2;Q9TJY5;Q32816;Q9GD57;Q33527;A8DPE5;A8DPF8;Q33268;Q8HUZ7;Q36683;Q8MAK6;D2CN03;P94039;O63185;Q9TI00;Q8HDA1;P94046;P92469;Q8WKU6;B7P0F0;Q36637;Q37357;Q9GDQ2;Q8HT77;Q33323;A5X4L3;Q6LA00;E5KUU8;Q8HUY5;Q39288;Q37269;Q8MCX9;Q8HVG8;A3KLW4;Q3MKL9;P31184;Q14EN2;Q9MSR5;Q8WHV7;Q31870;O19812;Q36650;Q5GLI7;Q4VI97;Q15JC1;B8YHH9;Q9GEQ3;Q9MV63;Q4VIC7;A4GE24;B8PRM8;D5FUM3;D6MYJ0;Q8MEB1;Q8HUX3;…	7090	147	CID	C11(Carbamidomethyl)	117.08	4.21367e-09		3	53		1	1950.82	-47.1725	14/168	pps_pisum_OE_trypsin_rep2.mgf
	High	TFQGPPHGIQVER	Q33245;Q32800;Q6RIC2;Q9TJY5;Q8MAK5;Q8HT56;O63121;P94086;Q33514;P93976;P94068;Q9GD57;Q9TKH0;Q33527;A8DPE5;A8DPF8;Q33496;Q33268;Q8HUZ7;O20266;Q36683;A8DPF0;O63147;Q8MAK6;D2CN03;P92468;D6C5Z0;O63185;Q9TI00;Q9GGC2;P94046;P92469;O98659;P94038;Q36657;Q8WKU6;Q37357;Q9GE67;Q9GDQ2;Q1A5W2;Q8HT77;A5X4I3;P94074;Q33323;A5X4L3;Q6LA00;D8V9E6;E5KUU8;D2KUW9;D2KUU7;P31184;P28413;P28429;P04717;Q14EN2;Q9MSR5;Q8WHV7;…	19129	271	CID		94.3	1.46651e-06		5	56		1	1465.74	-11.2333	10/139	pps_pisum_OE_trypsin_rep2.mgf
	High	LxYYTPDYKTK	Q9MRX0	1	1	CID	X2(T)	74.28	6.72485e-05		7	52		1	1392.61	-66.1141	12/95	pps_pisum_OE_trypsin_rep2.mgf
	High	GGLDFTKDDENVNSQPFMR	P36484;Q33245;Q32800;Q9TJY5;Q8MAK5;Q8HT56;Q32816;O63121;P94086;P94048;P93976;P94068;Q9GD57;Q33527;A8DPE5;A8DPF8;Q33496;P94025;Q8HUZ7;O20266;Q36683;A8DPF0;O63147;Q33620;Q8MAK6;D2CN03;P92468;P94039;P94042;D6C5Z0;Q9TI00;Q8HDA1;Q33089;Q9GGC2;P94046;P92469;O98659;P94038;Q36657;B7P0F0;Q36637;Q37357;Q9GE67;Q9GDQ2;Q1A5W2;Q8HT77;A5X4I3;P94074;Q33323;A5X4L3;D8V9E6;E5KUU8;Q8HUY5;D2KUW9;D2KUU7;Q39288;Q37269;…	22231	284	CID		71.32	0.000160804		4	53		1	2169.85	-64.4614	13/193	pps_pisum_OE_trypsin_rep2.mgf
	High	VALEAcVQAR	D2KUW9;D2KUU7;Q39288;Q37269;E0DA51;Q8MAK2;Q52TF4;Q8HVG8;Q6SSI3;O98549;Q3MKL9;P31184;P28429;P04717;Q9MSR5;Q8WHV7;Q9GDQ1;O19812;Q8MAT5;Q9GEN2;Q6JXR8;Q5GLI7;Q4VI97;Q15JC1;B8YHH9;C3S8V4;D1KWX9;Q9BB40;Q9GEQ3;Q8WGV6;Q9TID2;Q8MDK1;Q8MG96;O47068;Q9MV63;O78309;Q4VIC7;A1XM40;A4GE24;A5X4C4;B8PRM8;C0J9S0;C7A5Z3;C7AQR7;D0Q0K2;D5FUM3;D6MYJ0;B3SHH2;Q37283;Q8MEB1;Q8HUX3;Q6L9X2;Q6JXN8;Q3T5L5;Q4VIC2;C7AQV0;Q39972;…	14779	225	CID	C6(Carbamidomethyl)	68.52	0.00046834		9	55		1	1116.57	-10.5981	9/82	pps_pisum_OE_trypsin_rep2.mgf
	High	DNGLLLHIHR	P36484;Q33245;Q32800;Q6RIC2;Q9TJY5;Q8MAK5;Q8HT56;Q32816;Q33514;P94068;Q9GD57;Q9TKH0;Q33527;A8DPE5;A8DPF8;Q33496;Q33268;P94025;Q8HUZ7;Q36683;A8DPF0;O63147;Q33620;Q8MAK6;D2CN03;P92468;D6C5Z0;O63185;Q8HDA1;Q33089;P94046;P92469;O98659;P94038;Q8WKU6;B7P0F0;Q36637;Q37357;Q9GDQ2;Q1A5W2;Q32496;Q8HT77;A5X4I3;P94074;Q33323;A5X4L3;Q6LA00;D8V9E6;E5KUU8;Q8HUY5;D2KUW9;D2KUU7;Q39288;Q37269;E0DA51;Q52TF4;Q8MCX9;…	20168	301	CID		63.99	0.00145975		5	55		1	1187.61	-44.5378	13/97	pps_pisum_OE_trypsin_rep2.mgf
	High	YGRPLLGcTIKPK	P36484;Q33245;Q32800;Q6RIC2;Q8MAK5;Q8HT56;Q32816;O63121;P94086;Q33514;P94048;P94068;Q9GD57;Q9TKH0;A8DPE5;A8DPF8;Q33496;Q33268;P94025;Q8HUZ7;O20266;A8DPF0;O63147;Q33620;Q8MAK6;D2CN03;P92468;P94039;P94042;D6C5Z0;O63185;Q9TI00;Q33089;Q9GGC2;P94046;P92469;O98659;P94038;Q36657;Q8WKU6;Q36637;Q37357;Q9GE67;Q1A5W2;Q8HT77;A5X4I3;P94074;Q33323;A5X4L3;Q6LA00;D8V9E6;E5KUU8;D2KUW9;D2KUU7;Q39288;Q37269;E0DA51;…	22107	281	CID	C8(Carbamidomethyl)	63.71	0.00169858		4	56		1	1502.81	-27.9778	16/120	pps_pisum_OE_trypsin_rep2.mgf
	Low	EITLGFVDLLR	Q33245;Q6RIC2;Q8HUZ7;Q8MAK6;D2CN03;D6C5Z0;Q8HDA1;A5X4I3;A5X4L3;E0DA51;Q8MAK2;Q8MCX9;P31184;P28429;P04717;Q14EN2;O19812;Q8MAT5;Q36650;Q4VI97;C3S8V4;D1KWX9;Q9GEQ3;Q8WGV6;Q9TID2;Q8ME69;O47068;Q9MV63;O78309;Q4VIC7;A4F4H5;B8PRM8;C0J9S0;C7AQR7;D0Q0K2;B3SHH2;Q8MEB1;P92360;Q8HUX3;Q3T5L5;Q4VIC2;C7AQV0;Q39972;Q8MFT9;B8PRN3;Q33198;O98900;Q9MT32;Q9GEN9;O47272;Q8MG08;O20245;A4V8H9;C3RXH1;Q6A161;Q32750;Q33051;…	4915	121	CID		47.13	0.0519358		5	54		1	1275.72	-5.12326	9/97	pps_pisum_OE_trypsin_rep2.mgf
	Low	DDENVNSQPFMR	P36484;Q33245;Q32800;Q9TJY5;Q8MAK5;Q8HT56;Q32816;O63121;P94086;P94048;P93976;P94068;Q9GD57;Q33527;A8DPE5;A8DPF8;Q33496;P94025;Q8HUZ7;O20266;Q36683;A8DPF0;O63147;Q33620;Q8MAK6;D2CN03;P92468;P94039;P94042;D6C5Z0;Q9TI00;Q8HDA1;Q33089;Q9GGC2;P94046;P92469;O98659;P94038;Q36657;B7P0F0;Q36637;Q37357;Q9GE67;Q9GDQ2;Q1A5W2;Q8HT77;A5X4I3;P94074;Q33323;A5X4L3;D8V9E6;E5KUU8;Q8HUY5;D2KUW9;D2KUU7;Q39288;Q37269;…	22503	297	CID		35.13	0.694412		2	53	32	1	1451.57	-33.096	10/121	pps_pisum_OE_trypsin_rep2.mgf
	Low	AVYEcLR	P36484;Q33245;Q8MAK5;Q8HT56;Q32816;O63121;P94086;Q33514;P93976;P94068;Q9GD57;Q33527;A8DPE5;A8DPF8;Q33496;O20266;Q36683;A8DPF0;O63147;Q33620;Q8MAK6;D2CN03;P92468;P94042;D6C5Z0;O63185;Q9TI00;Q8HDA1;Q9GGC2;P94046;P92469;O98659;P94038;Q36657;Q8WKU6;B7P0F0;Q36637;Q37357;Q9GE67;Q9GDQ2;Q1A5W2;Q8HT77;A5X4I3;P94074;Q33323;A5X4L3;D8V9E6;E5KUU8;Q8HUY5;D2KUW9;D2KUU7;Q37269;E0DA51;Q8MAK2;Q52TF4;Q95B00;Q5DK06;…	21444	287	CID	C5(Carbamidomethyl)	33.41	1.27462	0	1	54	46	1	910.436	-10.4733	5/51	pps_pisum_OE_trypsin_rep2.mgf
	Low	NHGMHFR	P36484;Q33245;Q32800;Q6RIC2;Q9TJY5;Q8MAK5;Q8HT56;Q32816;O63121;P94086;Q33514;P94048;P93976;Q33527;A8DPE5;A8DPF8;Q33496;Q33268;P94025;O20266;Q36683;A8DPF0;O63147;Q33620;D2CN03;P92468;P94039;P94042;O63185;Q9TI00;Q8HDA1;Q33089;P92469;P94038;Q36657;Q8WKU6;B7P0F0;Q36637;Q37357;Q9GDQ2;Q1A5W2;Q8HT77;A5X4I3;P94074;Q33323;A5X4L3;Q6LA00;D8V9E6;Q8HUY5;D2KUW9;Q39288;Q37269;E0DA51;Q52TF4;Q8MCX9;A7VJY7;Q95B00;…	14978	231	CID		21.84	13.3781	0	1	53	32	1	898.429	21.5276	5/68	pps_pisum_OE_trypsin_rep2.mgf
Q31921	27.62	9	9	467	51.7326	6.48096	339.099	Ribulose-1,5-bisphosphate carboxylase oxygenase, large subunit (Fragment) OS=Euryomyrtus ramosissima GN=rbcL PE=3 SV=2 - [Q31921_9MYRT]
	Confidence Icon	Sequence	Protein Accessions	# Proteins	# Protein Groups	Activation Type	Modifications	IonScore	Exp Value	Δ Score	Rank	Identity High	Homology Threshold	Charge	m/z [Da]	ΔM [ppm]	Ions Matched	Spectrum File
	High	VTPQPGVPPEEAGAAVAAESSTGTWTTVWTDGLTSLDR	P36484;Q33245;Q32800;Q6RIC2;Q9TJY5;Q32816;P94086;Q33514;P94048;P93976;P94068;Q9GD57;Q33496;Q33268;Q8HUZ7;Q36683;A8DPF0;Q33620;D2CN03;P92468;P94039;P94042;D6C5Z0;O63185;Q9TI00;Q33089;P92469;O98659;Q8WKU6;Q37357;Q8HT77;A5X4I3;P94074;A5X4L3;Q6LA00;D8V9E6;E5KUU8;Q8HUY5;Q39288;Q8MAK2;Q52TF4;Q8MCX9;Q5DK06;B5U0R6;A3KLW4;Q6SSI3;O98549;P04717;Q14EN2;Q9MSR5;Q9GDQ1;Q31870;O19812;Q36650;Q9GEN2;Q6JXR8;Q15JC1;…	13123	185	CID		118.87	3.25774e-09		5	54		1	3854.61	-67.9603	25/435	pps_pisum_OE_trypsin_rep2.mgf
	High	GHYLNATAGTcEEMIKR	P36484;Q33245;Q6RIC2;Q9TJY5;Q32816;Q9GD57;Q33527;A8DPE5;A8DPF8;Q33268;Q8HUZ7;Q36683;Q8MAK6;D2CN03;P94039;O63185;Q9TI00;Q8HDA1;P94046;P92469;Q8WKU6;B7P0F0;Q36637;Q37357;Q9GDQ2;Q8HT77;Q33323;A5X4L3;Q6LA00;E5KUU8;Q8HUY5;Q39288;Q37269;Q8MCX9;Q8HVG8;A3KLW4;Q3MKL9;P31184;Q14EN2;Q9MSR5;Q8WHV7;Q31870;O19812;Q36650;Q5GLI7;Q4VI97;Q15JC1;B8YHH9;Q9GEQ3;Q9MV63;Q4VIC7;A4GE24;B8PRM8;D5FUM3;D6MYJ0;Q8MEB1;Q8HUX3;…	7090	147	CID	C11(Carbamidomethyl)	117.08	4.21367e-09		3	53		1	1950.82	-47.1725	14/168	pps_pisum_OE_trypsin_rep2.mgf
	High	SQAETGEIKGHYLNATAGTcEEMIKR	Q33245;Q9GD57;A8DPE5;Q8HUZ7;A5X4L3;Q14EN2;Q31870;O19812;A4GE24;Q8HUX3;Q3T5L5;Q9GGE6;Q3T5K8;Q8WHH7;Q37279;Q8HUX6;Q9MUG1;A4KC75;B8Q461;A5X4B3;Q31921;C7A605;Q539W8;Q37362;Q6DUM3;Q3T5A4;Q31932;Q4QST0;Q4QSS5	921	29	CID	C20(Carbamidomethyl)	97.47	3.1486e-07		3	52		1	2894.16	-74.1649	15/294	pps_pisum_OE_trypsin_rep2.mgf
	High	TFQGPPHGIQVER	Q33245;Q32800;Q6RIC2;Q9TJY5;Q8MAK5;Q8HT56;O63121;P94086;Q33514;P93976;P94068;Q9GD57;Q9TKH0;Q33527;A8DPE5;A8DPF8;Q33496;Q33268;Q8HUZ7;O20266;Q36683;A8DPF0;O63147;Q8MAK6;D2CN03;P92468;D6C5Z0;O63185;Q9TI00;Q9GGC2;P94046;P92469;O98659;P94038;Q36657;Q8WKU6;Q37357;Q9GE67;Q9GDQ2;Q1A5W2;Q8HT77;A5X4I3;P94074;Q33323;A5X4L3;Q6LA00;D8V9E6;E5KUU8;D2KUW9;D2KUU7;P31184;P28413;P28429;P04717;Q14EN2;Q9MSR5;Q8WHV7;…	19129	271	CID		94.3	1.46651e-06		5	56		1	1465.74	-11.2333	10/139	pps_pisum_OE_trypsin_rep2.mgf
	High	VALEAcVQAR	D2KUW9;D2KUU7;Q39288;Q37269;E0DA51;Q8MAK2;Q52TF4;Q8HVG8;Q6SSI3;O98549;Q3MKL9;P31184;P28429;P04717;Q9MSR5;Q8WHV7;Q9GDQ1;O19812;Q8MAT5;Q9GEN2;Q6JXR8;Q5GLI7;Q4VI97;Q15JC1;B8YHH9;C3S8V4;D1KWX9;Q9BB40;Q9GEQ3;Q8WGV6;Q9TID2;Q8MDK1;Q8MG96;O47068;Q9MV63;O78309;Q4VIC7;A1XM40;A4GE24;A5X4C4;B8PRM8;C0J9S0;C7A5Z3;C7AQR7;D0Q0K2;D5FUM3;D6MYJ0;B3SHH2;Q37283;Q8MEB1;Q8HUX3;Q6L9X2;Q6JXN8;Q3T5L5;Q4VIC2;C7AQV0;Q39972;…	14779	225	CID	C6(Carbamidomethyl)	68.52	0.00046834		9	55		1	1116.57	-10.5981	9/82	pps_pisum_OE_trypsin_rep2.mgf
	High	DNGLLLHIHR	P36484;Q33245;Q32800;Q6RIC2;Q9TJY5;Q8MAK5;Q8HT56;Q32816;Q33514;P94068;Q9GD57;Q9TKH0;Q33527;A8DPE5;A8DPF8;Q33496;Q33268;P94025;Q8HUZ7;Q36683;A8DPF0;O63147;Q33620;Q8MAK6;D2CN03;P92468;D6C5Z0;O63185;Q8HDA1;Q33089;P94046;P92469;O98659;P94038;Q8WKU6;B7P0F0;Q36637;Q37357;Q9GDQ2;Q1A5W2;Q32496;Q8HT77;A5X4I3;P94074;Q33323;A5X4L3;Q6LA00;D8V9E6;E5KUU8;Q8HUY5;D2KUW9;D2KUU7;Q39288;Q37269;E0DA51;Q52TF4;Q8MCX9;…	20168	301	CID		63.99	0.00145975		5	55		1	1187.61	-44.5378	13/97	pps_pisum_OE_trypsin_rep2.mgf
	High	YGRPLLGcTIKPK	P36484;Q33245;Q32800;Q6RIC2;Q8MAK5;Q8HT56;Q32816;O63121;P94086;Q33514;P94048;P94068;Q9GD57;Q9TKH0;A8DPE5;A8DPF8;Q33496;Q33268;P94025;Q8HUZ7;O20266;A8DPF0;O63147;Q33620;Q8MAK6;D2CN03;P92468;P94039;P94042;D6C5Z0;O63185;Q9TI00;Q33089;Q9GGC2;P94046;P92469;O98659;P94038;Q36657;Q8WKU6;Q36637;Q37357;Q9GE67;Q1A5W2;Q8HT77;A5X4I3;P94074;Q33323;A5X4L3;Q6LA00;D8V9E6;E5KUU8;D2KUW9;D2KUU7;Q39288;Q37269;E0DA51;…	22107	281	CID	C8(Carbamidomethyl)	63.71	0.00169858		4	56		1	1502.81	-27.9778	16/120	pps_pisum_OE_trypsin_rep2.mgf
	Low	DDENxNSQPFMR	Q6RIC2;Q33268;Q9GGE6;Q6VW39;O98528;Q31921;O98354	11	7	CID	X5(V)	35.13	0.694412		10	53	32	1	1451.57	-33.096	10/121	pps_pisum_OE_trypsin_rep2.mgf
	Low	AVYEcLR	P36484;Q33245;Q8MAK5;Q8HT56;Q32816;O63121;P94086;Q33514;P93976;P94068;Q9GD57;Q33527;A8DPE5;A8DPF8;Q33496;O20266;Q36683;A8DPF0;O63147;Q33620;Q8MAK6;D2CN03;P92468;P94042;D6C5Z0;O63185;Q9TI00;Q8HDA1;Q9GGC2;P94046;P92469;O98659;P94038;Q36657;Q8WKU6;B7P0F0;Q36637;Q37357;Q9GE67;Q9GDQ2;Q1A5W2;Q8HT77;A5X4I3;P94074;Q33323;A5X4L3;D8V9E6;E5KUU8;Q8HUY5;D2KUW9;D2KUU7;Q37269;E0DA51;Q8MAK2;Q52TF4;Q95B00;Q5DK06;…	21444	287	CID	C5(Carbamidomethyl)	33.41	1.27462	0	1	54	46	1	910.436	-10.4733	5/51	pps_pisum_OE_trypsin_rep2.mgf
A8DPE5	30.62	12	11	467	51.745	6.58057	331.254	Ribulose-1,5-bisphosphate carboxylase/oxygenase large subunit (Fragment) OS=Gaillonia crocyllis GN=rbcL PE=3 SV=1 - [A8DPE5_9GENT]
	Confidence Icon	Sequence	Protein Accessions	# Proteins	# Protein Groups	Activation Type	Modifications	IonScore	Exp Value	Δ Score	Rank	Identity High	Homology Threshold	Charge	m/z [Da]	ΔM [ppm]	Ions Matched	Spectrum File
	High	GHYLNATAGTcEEMIKR	P36484;Q33245;Q6RIC2;Q9TJY5;Q32816;Q9GD57;Q33527;A8DPE5;A8DPF8;Q33268;Q8HUZ7;Q36683;Q8MAK6;D2CN03;P94039;O63185;Q9TI00;Q8HDA1;P94046;P92469;Q8WKU6;B7P0F0;Q36637;Q37357;Q9GDQ2;Q8HT77;Q33323;A5X4L3;Q6LA00;E5KUU8;Q8HUY5;Q39288;Q37269;Q8MCX9;Q8HVG8;A3KLW4;Q3MKL9;P31184;Q14EN2;Q9MSR5;Q8WHV7;Q31870;O19812;Q36650;Q5GLI7;Q4VI97;Q15JC1;B8YHH9;Q9GEQ3;Q9MV63;Q4VIC7;A4GE24;B8PRM8;D5FUM3;D6MYJ0;Q8MEB1;Q8HUX3;…	7090	147	CID	C11(Carbamidomethyl)	117.08	4.21367e-09		3	53		1	1950.82	-47.1725	14/168	pps_pisum_OE_trypsin_rep2.mgf
	High	SQAETGEIKGHYLNATAGTcEEMIKR	Q33245;Q9GD57;A8DPE5;Q8HUZ7;A5X4L3;Q14EN2;Q31870;O19812;A4GE24;Q8HUX3;Q3T5L5;Q9GGE6;Q3T5K8;Q8WHH7;Q37279;Q8HUX6;Q9MUG1;A4KC75;B8Q461;A5X4B3;Q31921;C7A605;Q539W8;Q37362;Q6DUM3;Q3T5A4;Q31932;Q4QST0;Q4QSS5	921	29	CID	C20(Carbamidomethyl)	97.47	3.1486e-07		3	52		1	2894.16	-74.1649	15/294	pps_pisum_OE_trypsin_rep2.mgf
	High	TFQGPPHGIQVER	Q33245;Q32800;Q6RIC2;Q9TJY5;Q8MAK5;Q8HT56;O63121;P94086;Q33514;P93976;P94068;Q9GD57;Q9TKH0;Q33527;A8DPE5;A8DPF8;Q33496;Q33268;Q8HUZ7;O20266;Q36683;A8DPF0;O63147;Q8MAK6;D2CN03;P92468;D6C5Z0;O63185;Q9TI00;Q9GGC2;P94046;P92469;O98659;P94038;Q36657;Q8WKU6;Q37357;Q9GE67;Q9GDQ2;Q1A5W2;Q8HT77;A5X4I3;P94074;Q33323;A5X4L3;Q6LA00;D8V9E6;E5KUU8;D2KUW9;D2KUU7;P31184;P28413;P28429;P04717;Q14EN2;Q9MSR5;Q8WHV7;…	19129	271	CID		94.3	1.46651e-06		5	56		1	1465.74	-11.2333	10/139	pps_pisum_OE_trypsin_rep2.mgf
	High	VTPQPGVPPEEAGAAVAAESSxGTWTTVWTDGLTSLDR	A8DPE5;C3S8V4;Q8SLZ5	4	3	CID	X22(C)	82.56	1.093e-05		7	53		1	3856.69	-38.2911	17/435	pps_pisum_OE_trypsin_rep2.mgf
	High	GGLDFTKDDENVNSQPFMR	P36484;Q33245;Q32800;Q9TJY5;Q8MAK5;Q8HT56;Q32816;O63121;P94086;P94048;P93976;P94068;Q9GD57;Q33527;A8DPE5;A8DPF8;Q33496;P94025;Q8HUZ7;O20266;Q36683;A8DPF0;O63147;Q33620;Q8MAK6;D2CN03;P92468;P94039;P94042;D6C5Z0;Q9TI00;Q8HDA1;Q33089;Q9GGC2;P94046;P92469;O98659;P94038;Q36657;B7P0F0;Q36637;Q37357;Q9GE67;Q9GDQ2;Q1A5W2;Q8HT77;A5X4I3;P94074;Q33323;A5X4L3;D8V9E6;E5KUU8;Q8HUY5;D2KUW9;D2KUU7;Q39288;Q37269;…	22231	284	CID		71.32	0.000160804		4	53		1	2169.85	-64.4614	13/193	pps_pisum_OE_trypsin_rep2.mgf
	High	VALEAcVKAR	P36484;Q33245;Q32800;Q6RIC2;Q9TJY5;Q8MAK5;Q8HT56;Q32816;O63121;P94086;Q33514;P94048;P93976;P94068;Q9GD57;Q9TKH0;Q33527;A8DPE5;A8DPF8;Q33496;Q33268;P94025;Q8HUZ7;O20266;Q36683;A8DPF0;O63147;Q33620;Q8MAK6;D2CN03;P92468;P94039;P94042;D6C5Z0;O63185;Q9TI00;Q8HDA1;Q33089;Q9GGC2;P94046;P92469;O98659;P94038;Q36657;Q8WKU6	1195	45	CID	C6(Carbamidomethyl)	68.52	0.00046834	0	1	55		1	1116.57	-43.1889	9/82	pps_pisum_OE_trypsin_rep2.mgf
	High	DNGLLLHIHR	P36484;Q33245;Q32800;Q6RIC2;Q9TJY5;Q8MAK5;Q8HT56;Q32816;Q33514;P94068;Q9GD57;Q9TKH0;Q33527;A8DPE5;A8DPF8;Q33496;Q33268;P94025;Q8HUZ7;Q36683;A8DPF0;O63147;Q33620;Q8MAK6;D2CN03;P92468;D6C5Z0;O63185;Q8HDA1;Q33089;P94046;P92469;O98659;P94038;Q8WKU6;B7P0F0;Q36637;Q37357;Q9GDQ2;Q1A5W2;Q32496;Q8HT77;A5X4I3;P94074;Q33323;A5X4L3;Q6LA00;D8V9E6;E5KUU8;Q8HUY5;D2KUW9;D2KUU7;Q39288;Q37269;E0DA51;Q52TF4;Q8MCX9;…	20168	301	CID		63.99	0.00145975		5	55		1	1187.61	-44.5378	13/97	pps_pisum_OE_trypsin_rep2.mgf
	High	YGRPLLGcTIKPK	P36484;Q33245;Q32800;Q6RIC2;Q8MAK5;Q8HT56;Q32816;O63121;P94086;Q33514;P94048;P94068;Q9GD57;Q9TKH0;A8DPE5;A8DPF8;Q33496;Q33268;P94025;Q8HUZ7;O20266;A8DPF0;O63147;Q33620;Q8MAK6;D2CN03;P92468;P94039;P94042;D6C5Z0;O63185;Q9TI00;Q33089;Q9GGC2;P94046;P92469;O98659;P94038;Q36657;Q8WKU6;Q36637;Q37357;Q9GE67;Q1A5W2;Q8HT77;A5X4I3;P94074;Q33323;A5X4L3;Q6LA00;D8V9E6;E5KUU8;D2KUW9;D2KUU7;Q39288;Q37269;E0DA51;…	22107	281	CID	C8(Carbamidomethyl)	63.71	0.00169858		4	56		1	1502.81	-27.9778	16/120	pps_pisum_OE_trypsin_rep2.mgf
	Medium	VTPQPGVPPEEAGAAVAAESSxGTWTTVWTDGLTSLDR	A8DPE5;C3S8V4;Q8SLZ5	4	3	CID	X22(C)	46.59	0.0268202	0.0425532	1	51		1	3856.54	-75.1593	12/435	pps_pisum_OE_trypsin_rep2.mgf
	Low	DDENVNSQPFMR	P36484;Q33245;Q32800;Q9TJY5;Q8MAK5;Q8HT56;Q32816;O63121;P94086;P94048;P93976;P94068;Q9GD57;Q33527;A8DPE5;A8DPF8;Q33496;P94025;Q8HUZ7;O20266;Q36683;A8DPF0;O63147;Q33620;Q8MAK6;D2CN03;P92468;P94039;P94042;D6C5Z0;Q9TI00;Q8HDA1;Q33089;Q9GGC2;P94046;P92469;O98659;P94038;Q36657;B7P0F0;Q36637;Q37357;Q9GE67;Q9GDQ2;Q1A5W2;Q8HT77;A5X4I3;P94074;Q33323;A5X4L3;D8V9E6;E5KUU8;Q8HUY5;D2KUW9;D2KUU7;Q39288;Q37269;…	22503	297	CID		35.13	0.694412		2	53	32	1	1451.57	-33.096	10/121	pps_pisum_OE_trypsin_rep2.mgf
	Low	AVYEcLR	P36484;Q33245;Q8MAK5;Q8HT56;Q32816;O63121;P94086;Q33514;P93976;P94068;Q9GD57;Q33527;A8DPE5;A8DPF8;Q33496;O20266;Q36683;A8DPF0;O63147;Q33620;Q8MAK6;D2CN03;P92468;P94042;D6C5Z0;O63185;Q9TI00;Q8HDA1;Q9GGC2;P94046;P92469;O98659;P94038;Q36657;Q8WKU6;B7P0F0;Q36637;Q37357;Q9GE67;Q9GDQ2;Q1A5W2;Q8HT77;A5X4I3;P94074;Q33323;A5X4L3;D8V9E6;E5KUU8;Q8HUY5;D2KUW9;D2KUU7;Q37269;E0DA51;Q8MAK2;Q52TF4;Q95B00;Q5DK06;…	21444	287	CID	C5(Carbamidomethyl)	33.41	1.27462	0	1	54	46	1	910.436	-10.4733	5/51	pps_pisum_OE_trypsin_rep2.mgf
	Low	NHGMHFR	P36484;Q33245;Q32800;Q6RIC2;Q9TJY5;Q8MAK5;Q8HT56;Q32816;O63121;P94086;Q33514;P94048;P93976;Q33527;A8DPE5;A8DPF8;Q33496;Q33268;P94025;O20266;Q36683;A8DPF0;O63147;Q33620;D2CN03;P92468;P94039;P94042;O63185;Q9TI00;Q8HDA1;Q33089;P92469;P94038;Q36657;Q8WKU6;B7P0F0;Q36637;Q37357;Q9GDQ2;Q1A5W2;Q8HT77;A5X4I3;P94074;Q33323;A5X4L3;Q6LA00;D8V9E6;Q8HUY5;D2KUW9;Q39288;Q37269;E0DA51;Q52TF4;Q8MCX9;A7VJY7;Q95B00;…	14978	231	CID		21.84	13.3781	0	1	53	32	1	898.429	21.5276	5/68	pps_pisum_OE_trypsin_rep2.mgf
Q3T5K8	31.61	11	11	465	51.615	6.58057	328.618	Ribulose-1,5-bisphosphate carboxylase/oxygenase large subunit (Fragment) OS=Anthostema senegalense GN=rbcL PE=3 SV=1 - [Q3T5K8_9ROSI]
	Confidence Icon	Sequence	Protein Accessions	# Proteins	# Protein Groups	Activation Type	Modifications	IonScore	Exp Value	Δ Score	Rank	Identity High	Homology Threshold	Charge	m/z [Da]	ΔM [ppm]	Ions Matched	Spectrum File
	High	GHYLNATAGTcEEMIKR	P36484;Q33245;Q6RIC2;Q9TJY5;Q32816;Q9GD57;Q33527;A8DPE5;A8DPF8;Q33268;Q8HUZ7;Q36683;Q8MAK6;D2CN03;P94039;O63185;Q9TI00;Q8HDA1;P94046;P92469;Q8WKU6;B7P0F0;Q36637;Q37357;Q9GDQ2;Q8HT77;Q33323;A5X4L3;Q6LA00;E5KUU8;Q8HUY5;Q39288;Q37269;Q8MCX9;Q8HVG8;A3KLW4;Q3MKL9;P31184;Q14EN2;Q9MSR5;Q8WHV7;Q31870;O19812;Q36650;Q5GLI7;Q4VI97;Q15JC1;B8YHH9;Q9GEQ3;Q9MV63;Q4VIC7;A4GE24;B8PRM8;D5FUM3;D6MYJ0;Q8MEB1;Q8HUX3;…	7090	147	CID	C11(Carbamidomethyl)	117.08	4.21367e-09		3	53		1	1950.82	-47.1725	14/168	pps_pisum_OE_trypsin_rep2.mgf
	High	SQAETGEIKGHYLNATAGTcEEMIKR	Q33245;Q9GD57;A8DPE5;Q8HUZ7;A5X4L3;Q14EN2;Q31870;O19812;A4GE24;Q8HUX3;Q3T5L5;Q9GGE6;Q3T5K8;Q8WHH7;Q37279;Q8HUX6;Q9MUG1;A4KC75;B8Q461;A5X4B3;Q31921;C7A605;Q539W8;Q37362;Q6DUM3;Q3T5A4;Q31932;Q4QST0;Q4QSS5	921	29	CID	C20(Carbamidomethyl)	97.47	3.1486e-07		3	52		1	2894.16	-74.1649	15/294	pps_pisum_OE_trypsin_rep2.mgf
	High	TFQGPPHGIQVER	Q33245;Q32800;Q6RIC2;Q9TJY5;Q8MAK5;Q8HT56;O63121;P94086;Q33514;P93976;P94068;Q9GD57;Q9TKH0;Q33527;A8DPE5;A8DPF8;Q33496;Q33268;Q8HUZ7;O20266;Q36683;A8DPF0;O63147;Q8MAK6;D2CN03;P92468;D6C5Z0;O63185;Q9TI00;Q9GGC2;P94046;P92469;O98659;P94038;Q36657;Q8WKU6;Q37357;Q9GE67;Q9GDQ2;Q1A5W2;Q8HT77;A5X4I3;P94074;Q33323;A5X4L3;Q6LA00;D8V9E6;E5KUU8;D2KUW9;D2KUU7;P31184;P28413;P28429;P04717;Q14EN2;Q9MSR5;Q8WHV7;…	19129	271	CID		94.3	1.46651e-06		5	56		1	1465.74	-11.2333	10/139	pps_pisum_OE_trypsin_rep2.mgf
	High	VTPQPGVPxEEAGAAVAAESSTGTWTTVWTDGLTSLDR	Q8WGV6;Q3T5K8;Q5CA28	6	3	CID	X9(V)	82.45	1.12104e-05		9	53		1	3856.69	-52.3291	17/435	pps_pisum_OE_trypsin_rep2.mgf
	High	GGLDFTKDDENVNSQPFMR	P36484;Q33245;Q32800;Q9TJY5;Q8MAK5;Q8HT56;Q32816;O63121;P94086;P94048;P93976;P94068;Q9GD57;Q33527;A8DPE5;A8DPF8;Q33496;P94025;Q8HUZ7;O20266;Q36683;A8DPF0;O63147;Q33620;Q8MAK6;D2CN03;P92468;P94039;P94042;D6C5Z0;Q9TI00;Q8HDA1;Q33089;Q9GGC2;P94046;P92469;O98659;P94038;Q36657;B7P0F0;Q36637;Q37357;Q9GE67;Q9GDQ2;Q1A5W2;Q8HT77;A5X4I3;P94074;Q33323;A5X4L3;D8V9E6;E5KUU8;Q8HUY5;D2KUW9;D2KUU7;Q39288;Q37269;…	22231	284	CID		71.32	0.000160804		4	53		1	2169.85	-64.4614	13/193	pps_pisum_OE_trypsin_rep2.mgf
	High	VALEAcVQAR	D2KUW9;D2KUU7;Q39288;Q37269;E0DA51;Q8MAK2;Q52TF4;Q8HVG8;Q6SSI3;O98549;Q3MKL9;P31184;P28429;P04717;Q9MSR5;Q8WHV7;Q9GDQ1;O19812;Q8MAT5;Q9GEN2;Q6JXR8;Q5GLI7;Q4VI97;Q15JC1;B8YHH9;C3S8V4;D1KWX9;Q9BB40;Q9GEQ3;Q8WGV6;Q9TID2;Q8MDK1;Q8MG96;O47068;Q9MV63;O78309;Q4VIC7;A1XM40;A4GE24;A5X4C4;B8PRM8;C0J9S0;C7A5Z3;C7AQR7;D0Q0K2;D5FUM3;D6MYJ0;B3SHH2;Q37283;Q8MEB1;Q8HUX3;Q6L9X2;Q6JXN8;Q3T5L5;Q4VIC2;C7AQV0;Q39972;…	14779	225	CID	C6(Carbamidomethyl)	68.52	0.00046834		9	55		1	1116.57	-10.5981	9/82	pps_pisum_OE_trypsin_rep2.mgf
	High	DNGLLLHIHR	P36484;Q33245;Q32800;Q6RIC2;Q9TJY5;Q8MAK5;Q8HT56;Q32816;Q33514;P94068;Q9GD57;Q9TKH0;Q33527;A8DPE5;A8DPF8;Q33496;Q33268;P94025;Q8HUZ7;Q36683;A8DPF0;O63147;Q33620;Q8MAK6;D2CN03;P92468;D6C5Z0;O63185;Q8HDA1;Q33089;P94046;P92469;O98659;P94038;Q8WKU6;B7P0F0;Q36637;Q37357;Q9GDQ2;Q1A5W2;Q32496;Q8HT77;A5X4I3;P94074;Q33323;A5X4L3;Q6LA00;D8V9E6;E5KUU8;Q8HUY5;D2KUW9;D2KUU7;Q39288;Q37269;E0DA51;Q52TF4;Q8MCX9;…	20168	301	CID		63.99	0.00145975		5	55		1	1187.61	-44.5378	13/97	pps_pisum_OE_trypsin_rep2.mgf
	High	YGRPLLGcTIKPK	P36484;Q33245;Q32800;Q6RIC2;Q8MAK5;Q8HT56;Q32816;O63121;P94086;Q33514;P94048;P94068;Q9GD57;Q9TKH0;A8DPE5;A8DPF8;Q33496;Q33268;P94025;Q8HUZ7;O20266;A8DPF0;O63147;Q33620;Q8MAK6;D2CN03;P92468;P94039;P94042;D6C5Z0;O63185;Q9TI00;Q33089;Q9GGC2;P94046;P92469;O98659;P94038;Q36657;Q8WKU6;Q36637;Q37357;Q9GE67;Q1A5W2;Q8HT77;A5X4I3;P94074;Q33323;A5X4L3;Q6LA00;D8V9E6;E5KUU8;D2KUW9;D2KUU7;Q39288;Q37269;E0DA51;…	22107	281	CID	C8(Carbamidomethyl)	63.71	0.00169858		4	56		1	1502.81	-27.9778	16/120	pps_pisum_OE_trypsin_rep2.mgf
	Low	EITLGFVDLLR	Q33245;Q6RIC2;Q8HUZ7;Q8MAK6;D2CN03;D6C5Z0;Q8HDA1;A5X4I3;A5X4L3;E0DA51;Q8MAK2;Q8MCX9;P31184;P28429;P04717;Q14EN2;O19812;Q8MAT5;Q36650;Q4VI97;C3S8V4;D1KWX9;Q9GEQ3;Q8WGV6;Q9TID2;Q8ME69;O47068;Q9MV63;O78309;Q4VIC7;A4F4H5;B8PRM8;C0J9S0;C7AQR7;D0Q0K2;B3SHH2;Q8MEB1;P92360;Q8HUX3;Q3T5L5;Q4VIC2;C7AQV0;Q39972;Q8MFT9;B8PRN3;Q33198;O98900;Q9MT32;Q9GEN9;O47272;Q8MG08;O20245;A4V8H9;C3RXH1;Q6A161;Q32750;Q33051;…	4915	121	CID		47.13	0.0519358		5	54		1	1275.72	-5.12326	9/97	pps_pisum_OE_trypsin_rep2.mgf
	Low	DDENVNSQPFMR	P36484;Q33245;Q32800;Q9TJY5;Q8MAK5;Q8HT56;Q32816;O63121;P94086;P94048;P93976;P94068;Q9GD57;Q33527;A8DPE5;A8DPF8;Q33496;P94025;Q8HUZ7;O20266;Q36683;A8DPF0;O63147;Q33620;Q8MAK6;D2CN03;P92468;P94039;P94042;D6C5Z0;Q9TI00;Q8HDA1;Q33089;Q9GGC2;P94046;P92469;O98659;P94038;Q36657;B7P0F0;Q36637;Q37357;Q9GE67;Q9GDQ2;Q1A5W2;Q8HT77;A5X4I3;P94074;Q33323;A5X4L3;D8V9E6;E5KUU8;Q8HUY5;D2KUW9;D2KUU7;Q39288;Q37269;…	22503	297	CID		35.13	0.694412		2	53	32	1	1451.57	-33.096	10/121	pps_pisum_OE_trypsin_rep2.mgf
	Low	AVYEcLR	P36484;Q33245;Q8MAK5;Q8HT56;Q32816;O63121;P94086;Q33514;P93976;P94068;Q9GD57;Q33527;A8DPE5;A8DPF8;Q33496;O20266;Q36683;A8DPF0;O63147;Q33620;Q8MAK6;D2CN03;P92468;P94042;D6C5Z0;O63185;Q9TI00;Q8HDA1;Q9GGC2;P94046;P92469;O98659;P94038;Q36657;Q8WKU6;B7P0F0;Q36637;Q37357;Q9GE67;Q9GDQ2;Q1A5W2;Q8HT77;A5X4I3;P94074;Q33323;A5X4L3;D8V9E6;E5KUU8;Q8HUY5;D2KUW9;D2KUU7;Q37269;E0DA51;Q8MAK2;Q52TF4;Q95B00;Q5DK06;…	21444	287	CID	C5(Carbamidomethyl)	33.41	1.27462	0	1	54	46	1	910.436	-10.4733	5/51	pps_pisum_OE_trypsin_rep2.mgf
A4GE24	25.17	10	10	433	47.9851	6.88818	320.794	Ribulose-1,5-bisphosphate carboxylase/oxygenase large subunit (Fragment) OS=Isoetes abyssinica GN=rbcL PE=3 SV=1 - [A4GE24_9TRAC]
	Confidence Icon	Sequence	Protein Accessions	# Proteins	# Protein Groups	Activation Type	Modifications	IonScore	Exp Value	Δ Score	Rank	Identity High	Homology Threshold	Charge	m/z [Da]	ΔM [ppm]	Ions Matched	Spectrum File
	High	GHYLNATAGTcEEMIKR	P36484;Q33245;Q6RIC2;Q9TJY5;Q32816;Q9GD57;Q33527;A8DPE5;A8DPF8;Q33268;Q8HUZ7;Q36683;Q8MAK6;D2CN03;P94039;O63185;Q9TI00;Q8HDA1;P94046;P92469;Q8WKU6;B7P0F0;Q36637;Q37357;Q9GDQ2;Q8HT77;Q33323;A5X4L3;Q6LA00;E5KUU8;Q8HUY5;Q39288;Q37269;Q8MCX9;Q8HVG8;A3KLW4;Q3MKL9;P31184;Q14EN2;Q9MSR5;Q8WHV7;Q31870;O19812;Q36650;Q5GLI7;Q4VI97;Q15JC1;B8YHH9;Q9GEQ3;Q9MV63;Q4VIC7;A4GE24;B8PRM8;D5FUM3;D6MYJ0;Q8MEB1;Q8HUX3;…	7090	147	CID	C11(Carbamidomethyl)	117.08	4.21367e-09		3	53		1	1950.82	-47.1725	14/168	pps_pisum_OE_trypsin_rep2.mgf
	High	SQAETGEIKGHYLNATAGTcEEMIKR	Q33245;Q9GD57;A8DPE5;Q8HUZ7;A5X4L3;Q14EN2;Q31870;O19812;A4GE24;Q8HUX3;Q3T5L5;Q9GGE6;Q3T5K8;Q8WHH7;Q37279;Q8HUX6;Q9MUG1;A4KC75;B8Q461;A5X4B3;Q31921;C7A605;Q539W8;Q37362;Q6DUM3;Q3T5A4;Q31932;Q4QST0;Q4QSS5	921	29	CID	C20(Carbamidomethyl)	97.47	3.1486e-07		3	52		1	2894.16	-74.1649	15/294	pps_pisum_OE_trypsin_rep2.mgf
	High	TFQGPPHGIQVER	Q33245;Q32800;Q6RIC2;Q9TJY5;Q8MAK5;Q8HT56;O63121;P94086;Q33514;P93976;P94068;Q9GD57;Q9TKH0;Q33527;A8DPE5;A8DPF8;Q33496;Q33268;Q8HUZ7;O20266;Q36683;A8DPF0;O63147;Q8MAK6;D2CN03;P92468;D6C5Z0;O63185;Q9TI00;Q9GGC2;P94046;P92469;O98659;P94038;Q36657;Q8WKU6;Q37357;Q9GE67;Q9GDQ2;Q1A5W2;Q8HT77;A5X4I3;P94074;Q33323;A5X4L3;Q6LA00;D8V9E6;E5KUU8;D2KUW9;D2KUU7;P31184;P28413;P28429;P04717;Q14EN2;Q9MSR5;Q8WHV7;…	19129	271	CID		94.3	1.46651e-06		5	56		1	1465.74	-11.2333	10/139	pps_pisum_OE_trypsin_rep2.mgf
	High	LTYYTPDYKTK	A4GE24;O47272;A4V8H9;Q8HSU8;Q5J9S8;Q37362;Q32515	171	7	CID		74.28	6.72485e-05		4	52		1	1392.61	-66.1141	12/101	pps_pisum_OE_trypsin_rep2.mgf
	High	GGLDFTKDDENVNSQPFMR	P36484;Q33245;Q32800;Q9TJY5;Q8MAK5;Q8HT56;Q32816;O63121;P94086;P94048;P93976;P94068;Q9GD57;Q33527;A8DPE5;A8DPF8;Q33496;P94025;Q8HUZ7;O20266;Q36683;A8DPF0;O63147;Q33620;Q8MAK6;D2CN03;P92468;P94039;P94042;D6C5Z0;Q9TI00;Q8HDA1;Q33089;Q9GGC2;P94046;P92469;O98659;P94038;Q36657;B7P0F0;Q36637;Q37357;Q9GE67;Q9GDQ2;Q1A5W2;Q8HT77;A5X4I3;P94074;Q33323;A5X4L3;D8V9E6;E5KUU8;Q8HUY5;D2KUW9;D2KUU7;Q39288;Q37269;…	22231	284	CID		71.32	0.000160804		4	53		1	2169.85	-64.4614	13/193	pps_pisum_OE_trypsin_rep2.mgf
	High	VALEAcVQAR	D2KUW9;D2KUU7;Q39288;Q37269;E0DA51;Q8MAK2;Q52TF4;Q8HVG8;Q6SSI3;O98549;Q3MKL9;P31184;P28429;P04717;Q9MSR5;Q8WHV7;Q9GDQ1;O19812;Q8MAT5;Q9GEN2;Q6JXR8;Q5GLI7;Q4VI97;Q15JC1;B8YHH9;C3S8V4;D1KWX9;Q9BB40;Q9GEQ3;Q8WGV6;Q9TID2;Q8MDK1;Q8MG96;O47068;Q9MV63;O78309;Q4VIC7;A1XM40;A4GE24;A5X4C4;B8PRM8;C0J9S0;C7A5Z3;C7AQR7;D0Q0K2;D5FUM3;D6MYJ0;B3SHH2;Q37283;Q8MEB1;Q8HUX3;Q6L9X2;Q6JXN8;Q3T5L5;Q4VIC2;C7AQV0;Q39972;…	14779	225	CID	C6(Carbamidomethyl)	68.52	0.00046834		9	55		1	1116.57	-10.5981	9/82	pps_pisum_OE_trypsin_rep2.mgf
	High	DNGLLLHIHR	P36484;Q33245;Q32800;Q6RIC2;Q9TJY5;Q8MAK5;Q8HT56;Q32816;Q33514;P94068;Q9GD57;Q9TKH0;Q33527;A8DPE5;A8DPF8;Q33496;Q33268;P94025;Q8HUZ7;Q36683;A8DPF0;O63147;Q33620;Q8MAK6;D2CN03;P92468;D6C5Z0;O63185;Q8HDA1;Q33089;P94046;P92469;O98659;P94038;Q8WKU6;B7P0F0;Q36637;Q37357;Q9GDQ2;Q1A5W2;Q32496;Q8HT77;A5X4I3;P94074;Q33323;A5X4L3;Q6LA00;D8V9E6;E5KUU8;Q8HUY5;D2KUW9;D2KUU7;Q39288;Q37269;E0DA51;Q52TF4;Q8MCX9;…	20168	301	CID		63.99	0.00145975		5	55		1	1187.61	-44.5378	13/97	pps_pisum_OE_trypsin_rep2.mgf
	High	YGRPLLGcTIKPK	P36484;Q33245;Q32800;Q6RIC2;Q8MAK5;Q8HT56;Q32816;O63121;P94086;Q33514;P94048;P94068;Q9GD57;Q9TKH0;A8DPE5;A8DPF8;Q33496;Q33268;P94025;Q8HUZ7;O20266;A8DPF0;O63147;Q33620;Q8MAK6;D2CN03;P92468;P94039;P94042;D6C5Z0;O63185;Q9TI00;Q33089;Q9GGC2;P94046;P92469;O98659;P94038;Q36657;Q8WKU6;Q36637;Q37357;Q9GE67;Q1A5W2;Q8HT77;A5X4I3;P94074;Q33323;A5X4L3;Q6LA00;D8V9E6;E5KUU8;D2KUW9;D2KUU7;Q39288;Q37269;E0DA51;…	22107	281	CID	C8(Carbamidomethyl)	63.71	0.00169858		4	56		1	1502.81	-27.9778	16/120	pps_pisum_OE_trypsin_rep2.mgf
	Low	DDENVNSQPFMR	P36484;Q33245;Q32800;Q9TJY5;Q8MAK5;Q8HT56;Q32816;O63121;P94086;P94048;P93976;P94068;Q9GD57;Q33527;A8DPE5;A8DPF8;Q33496;P94025;Q8HUZ7;O20266;Q36683;A8DPF0;O63147;Q33620;Q8MAK6;D2CN03;P92468;P94039;P94042;D6C5Z0;Q9TI00;Q8HDA1;Q33089;Q9GGC2;P94046;P92469;O98659;P94038;Q36657;B7P0F0;Q36637;Q37357;Q9GE67;Q9GDQ2;Q1A5W2;Q8HT77;A5X4I3;P94074;Q33323;A5X4L3;D8V9E6;E5KUU8;Q8HUY5;D2KUW9;D2KUU7;Q39288;Q37269;…	22503	297	CID		35.13	0.694412		2	53	32	1	1451.57	-33.096	10/121	pps_pisum_OE_trypsin_rep2.mgf
	Low	AVYEcLR	P36484;Q33245;Q8MAK5;Q8HT56;Q32816;O63121;P94086;Q33514;P93976;P94068;Q9GD57;Q33527;A8DPE5;A8DPF8;Q33496;O20266;Q36683;A8DPF0;O63147;Q33620;Q8MAK6;D2CN03;P92468;P94042;D6C5Z0;O63185;Q9TI00;Q8HDA1;Q9GGC2;P94046;P92469;O98659;P94038;Q36657;Q8WKU6;B7P0F0;Q36637;Q37357;Q9GE67;Q9GDQ2;Q1A5W2;Q8HT77;A5X4I3;P94074;Q33323;A5X4L3;D8V9E6;E5KUU8;Q8HUY5;D2KUW9;D2KUU7;Q37269;E0DA51;Q8MAK2;Q52TF4;Q95B00;Q5DK06;…	21444	287	CID	C5(Carbamidomethyl)	33.41	1.27462	0	1	54	46	1	910.436	-10.4733	5/51	pps_pisum_OE_trypsin_rep2.mgf
Q37279	24.37	11	11	476	52.7977	7.02002	320.794	Ribulose 1,5-bisphosphate carboxylase (Fragment) OS=Sphenoclea zeylanica GN=rbcL PE=3 SV=1 - [Q37279_9ASTE]
	Confidence Icon	Sequence	Protein Accessions	# Proteins	# Protein Groups	Activation Type	Modifications	IonScore	Exp Value	Δ Score	Rank	Identity High	Homology Threshold	Charge	m/z [Da]	ΔM [ppm]	Ions Matched	Spectrum File
	High	GHYLNATAGTcEEMIKR	P36484;Q33245;Q6RIC2;Q9TJY5;Q32816;Q9GD57;Q33527;A8DPE5;A8DPF8;Q33268;Q8HUZ7;Q36683;Q8MAK6;D2CN03;P94039;O63185;Q9TI00;Q8HDA1;P94046;P92469;Q8WKU6;B7P0F0;Q36637;Q37357;Q9GDQ2;Q8HT77;Q33323;A5X4L3;Q6LA00;E5KUU8;Q8HUY5;Q39288;Q37269;Q8MCX9;Q8HVG8;A3KLW4;Q3MKL9;P31184;Q14EN2;Q9MSR5;Q8WHV7;Q31870;O19812;Q36650;Q5GLI7;Q4VI97;Q15JC1;B8YHH9;Q9GEQ3;Q9MV63;Q4VIC7;A4GE24;B8PRM8;D5FUM3;D6MYJ0;Q8MEB1;Q8HUX3;…	7090	147	CID	C11(Carbamidomethyl)	117.08	4.21367e-09		3	53		1	1950.82	-47.1725	14/168	pps_pisum_OE_trypsin_rep2.mgf
	High	SQAETGEIKGHYLNATAGTcEEMIKR	Q33245;Q9GD57;A8DPE5;Q8HUZ7;A5X4L3;Q14EN2;Q31870;O19812;A4GE24;Q8HUX3;Q3T5L5;Q9GGE6;Q3T5K8;Q8WHH7;Q37279;Q8HUX6;Q9MUG1;A4KC75;B8Q461;A5X4B3;Q31921;C7A605;Q539W8;Q37362;Q6DUM3;Q3T5A4;Q31932;Q4QST0;Q4QSS5	921	29	CID	C20(Carbamidomethyl)	97.47	3.1486e-07		3	52		1	2894.16	-74.1649	15/294	pps_pisum_OE_trypsin_rep2.mgf
	High	TFQGPPHGIQVER	Q33245;Q32800;Q6RIC2;Q9TJY5;Q8MAK5;Q8HT56;O63121;P94086;Q33514;P93976;P94068;Q9GD57;Q9TKH0;Q33527;A8DPE5;A8DPF8;Q33496;Q33268;Q8HUZ7;O20266;Q36683;A8DPF0;O63147;Q8MAK6;D2CN03;P92468;D6C5Z0;O63185;Q9TI00;Q9GGC2;P94046;P92469;O98659;P94038;Q36657;Q8WKU6;Q37357;Q9GE67;Q9GDQ2;Q1A5W2;Q8HT77;A5X4I3;P94074;Q33323;A5X4L3;Q6LA00;D8V9E6;E5KUU8;D2KUW9;D2KUU7;P31184;P28413;P28429;P04717;Q14EN2;Q9MSR5;Q8WHV7;…	19129	271	CID		94.3	1.46651e-06		5	56		1	1465.74	-11.2333	10/139	pps_pisum_OE_trypsin_rep2.mgf
	High	LTYYTPDYQTK	D2CN03;D3XQ20;P04717;Q9BB40;Q6YLQ6;Q9GGE6;Q85XM3;Q24LL2;Q24LK3;O98353;Q37279;O98359;C0J398;Q7YKH2;Q50L46;Q9TLH5;O98324;O98354;Q32920;Q6DUM3;Q7YJL9	880	21	CID		74.28	6.72485e-05		9	52		1	1392.61	-39.9833	12/101	pps_pisum_OE_trypsin_rep2.mgf
	High	GGLDFTKDDENVNSQPFMR	P36484;Q33245;Q32800;Q9TJY5;Q8MAK5;Q8HT56;Q32816;O63121;P94086;P94048;P93976;P94068;Q9GD57;Q33527;A8DPE5;A8DPF8;Q33496;P94025;Q8HUZ7;O20266;Q36683;A8DPF0;O63147;Q33620;Q8MAK6;D2CN03;P92468;P94039;P94042;D6C5Z0;Q9TI00;Q8HDA1;Q33089;Q9GGC2;P94046;P92469;O98659;P94038;Q36657;B7P0F0;Q36637;Q37357;Q9GE67;Q9GDQ2;Q1A5W2;Q8HT77;A5X4I3;P94074;Q33323;A5X4L3;D8V9E6;E5KUU8;Q8HUY5;D2KUW9;D2KUU7;Q39288;Q37269;…	22231	284	CID		71.32	0.000160804		4	53		1	2169.85	-64.4614	13/193	pps_pisum_OE_trypsin_rep2.mgf
	High	VALEAcVQAR	D2KUW9;D2KUU7;Q39288;Q37269;E0DA51;Q8MAK2;Q52TF4;Q8HVG8;Q6SSI3;O98549;Q3MKL9;P31184;P28429;P04717;Q9MSR5;Q8WHV7;Q9GDQ1;O19812;Q8MAT5;Q9GEN2;Q6JXR8;Q5GLI7;Q4VI97;Q15JC1;B8YHH9;C3S8V4;D1KWX9;Q9BB40;Q9GEQ3;Q8WGV6;Q9TID2;Q8MDK1;Q8MG96;O47068;Q9MV63;O78309;Q4VIC7;A1XM40;A4GE24;A5X4C4;B8PRM8;C0J9S0;C7A5Z3;C7AQR7;D0Q0K2;D5FUM3;D6MYJ0;B3SHH2;Q37283;Q8MEB1;Q8HUX3;Q6L9X2;Q6JXN8;Q3T5L5;Q4VIC2;C7AQV0;Q39972;…	14779	225	CID	C6(Carbamidomethyl)	68.52	0.00046834		9	55		1	1116.57	-10.5981	9/82	pps_pisum_OE_trypsin_rep2.mgf
	High	DNGLLLHIHR	P36484;Q33245;Q32800;Q6RIC2;Q9TJY5;Q8MAK5;Q8HT56;Q32816;Q33514;P94068;Q9GD57;Q9TKH0;Q33527;A8DPE5;A8DPF8;Q33496;Q33268;P94025;Q8HUZ7;Q36683;A8DPF0;O63147;Q33620;Q8MAK6;D2CN03;P92468;D6C5Z0;O63185;Q8HDA1;Q33089;P94046;P92469;O98659;P94038;Q8WKU6;B7P0F0;Q36637;Q37357;Q9GDQ2;Q1A5W2;Q32496;Q8HT77;A5X4I3;P94074;Q33323;A5X4L3;Q6LA00;D8V9E6;E5KUU8;Q8HUY5;D2KUW9;D2KUU7;Q39288;Q37269;E0DA51;Q52TF4;Q8MCX9;…	20168	301	CID		63.99	0.00145975		5	55		1	1187.61	-44.5378	13/97	pps_pisum_OE_trypsin_rep2.mgf
	High	YGRPLLGcTIKPK	P36484;Q33245;Q32800;Q6RIC2;Q8MAK5;Q8HT56;Q32816;O63121;P94086;Q33514;P94048;P94068;Q9GD57;Q9TKH0;A8DPE5;A8DPF8;Q33496;Q33268;P94025;Q8HUZ7;O20266;A8DPF0;O63147;Q33620;Q8MAK6;D2CN03;P92468;P94039;P94042;D6C5Z0;O63185;Q9TI00;Q33089;Q9GGC2;P94046;P92469;O98659;P94038;Q36657;Q8WKU6;Q36637;Q37357;Q9GE67;Q1A5W2;Q8HT77;A5X4I3;P94074;Q33323;A5X4L3;Q6LA00;D8V9E6;E5KUU8;D2KUW9;D2KUU7;Q39288;Q37269;E0DA51;…	22107	281	CID	C8(Carbamidomethyl)	63.71	0.00169858		4	56		1	1502.81	-27.9778	16/120	pps_pisum_OE_trypsin_rep2.mgf
	Low	DDENVNSQPFMR	P36484;Q33245;Q32800;Q9TJY5;Q8MAK5;Q8HT56;Q32816;O63121;P94086;P94048;P93976;P94068;Q9GD57;Q33527;A8DPE5;A8DPF8;Q33496;P94025;Q8HUZ7;O20266;Q36683;A8DPF0;O63147;Q33620;Q8MAK6;D2CN03;P92468;P94039;P94042;D6C5Z0;Q9TI00;Q8HDA1;Q33089;Q9GGC2;P94046;P92469;O98659;P94038;Q36657;B7P0F0;Q36637;Q37357;Q9GE67;Q9GDQ2;Q1A5W2;Q8HT77;A5X4I3;P94074;Q33323;A5X4L3;D8V9E6;E5KUU8;Q8HUY5;D2KUW9;D2KUU7;Q39288;Q37269;…	22503	297	CID		35.13	0.694412		2	53	32	1	1451.57	-33.096	10/121	pps_pisum_OE_trypsin_rep2.mgf
	Low	AVYEcLR	P36484;Q33245;Q8MAK5;Q8HT56;Q32816;O63121;P94086;Q33514;P93976;P94068;Q9GD57;Q33527;A8DPE5;A8DPF8;Q33496;O20266;Q36683;A8DPF0;O63147;Q33620;Q8MAK6;D2CN03;P92468;P94042;D6C5Z0;O63185;Q9TI00;Q8HDA1;Q9GGC2;P94046;P92469;O98659;P94038;Q36657;Q8WKU6;B7P0F0;Q36637;Q37357;Q9GE67;Q9GDQ2;Q1A5W2;Q8HT77;A5X4I3;P94074;Q33323;A5X4L3;D8V9E6;E5KUU8;Q8HUY5;D2KUW9;D2KUU7;Q37269;E0DA51;Q8MAK2;Q52TF4;Q95B00;Q5DK06;…	21444	287	CID	C5(Carbamidomethyl)	33.41	1.27462	0	1	54	46	1	910.436	-10.4733	5/51	pps_pisum_OE_trypsin_rep2.mgf
	Low	NHGMHFR	P36484;Q33245;Q32800;Q6RIC2;Q9TJY5;Q8MAK5;Q8HT56;Q32816;O63121;P94086;Q33514;P94048;P93976;Q33527;A8DPE5;A8DPF8;Q33496;Q33268;P94025;O20266;Q36683;A8DPF0;O63147;Q33620;D2CN03;P92468;P94039;P94042;O63185;Q9TI00;Q8HDA1;Q33089;P92469;P94038;Q36657;Q8WKU6;B7P0F0;Q36637;Q37357;Q9GDQ2;Q1A5W2;Q8HT77;A5X4I3;P94074;Q33323;A5X4L3;Q6LA00;D8V9E6;Q8HUY5;D2KUW9;Q39288;Q37269;E0DA51;Q52TF4;Q8MCX9;A7VJY7;Q95B00;…	14978	231	CID		21.84	13.3781	0	1	53	32	1	898.429	21.5276	5/68	pps_pisum_OE_trypsin_rep2.mgf
Q4VIC2	27.71	10	9	462	50.9923	6.69775	320.713	Ribulose-1,5-bisphosphate carboxylase/oxygenase large subunit (Fragment) OS=Pterogyne nitens GN=rbcL PE=3 SV=1 - [Q4VIC2_9FABA]
	Confidence Icon	Sequence	Protein Accessions	# Proteins	# Protein Groups	Activation Type	Modifications	IonScore	Exp Value	Δ Score	Rank	Identity High	Homology Threshold	Charge	m/z [Da]	ΔM [ppm]	Ions Matched	Spectrum File
	High	VTPQPGVPPEEAGAAVAAESSTGTWTTVWTDGLTSLDR	P36484;Q33245;Q32800;Q6RIC2;Q9TJY5;Q32816;P94086;Q33514;P94048;P93976;P94068;Q9GD57;Q33496;Q33268;Q8HUZ7;Q36683;A8DPF0;Q33620;D2CN03;P92468;P94039;P94042;D6C5Z0;O63185;Q9TI00;Q33089;P92469;O98659;Q8WKU6;Q37357;Q8HT77;A5X4I3;P94074;A5X4L3;Q6LA00;D8V9E6;E5KUU8;Q8HUY5;Q39288;Q8MAK2;Q52TF4;Q8MCX9;Q5DK06;B5U0R6;A3KLW4;Q6SSI3;O98549;P04717;Q14EN2;Q9MSR5;Q9GDQ1;Q31870;O19812;Q36650;Q9GEN2;Q6JXR8;Q15JC1;…	13123	185	CID		118.87	3.25774e-09		5	54		1	3854.61	-67.9603	25/435	pps_pisum_OE_trypsin_rep2.mgf
	High	GHYLNATAGTcEEMIKR	P36484;Q33245;Q6RIC2;Q9TJY5;Q32816;Q9GD57;Q33527;A8DPE5;A8DPF8;Q33268;Q8HUZ7;Q36683;Q8MAK6;D2CN03;P94039;O63185;Q9TI00;Q8HDA1;P94046;P92469;Q8WKU6;B7P0F0;Q36637;Q37357;Q9GDQ2;Q8HT77;Q33323;A5X4L3;Q6LA00;E5KUU8;Q8HUY5;Q39288;Q37269;Q8MCX9;Q8HVG8;A3KLW4;Q3MKL9;P31184;Q14EN2;Q9MSR5;Q8WHV7;Q31870;O19812;Q36650;Q5GLI7;Q4VI97;Q15JC1;B8YHH9;Q9GEQ3;Q9MV63;Q4VIC7;A4GE24;B8PRM8;D5FUM3;D6MYJ0;Q8MEB1;Q8HUX3;…	7090	147	CID	C11(Carbamidomethyl)	117.08	4.21367e-09		3	53		1	1950.82	-47.1725	14/168	pps_pisum_OE_trypsin_rep2.mgf
	High	LSGGDHIHAGTVVGK	Q33245;Q8HT56;Q32816;O63121;Q8HUZ7;D6C5Z0;O63185;Q1A5W2;Q33323;Q8HUY5;D2KUW9;D2KUU7;Q8MAK2;Q3MKL9;P04717;Q9MSR5;O19812;Q8MAT5;Q36650;Q4VI97;Q9BB40;Q8MG96;A5X4C4;D0Q0K2;Q6JXN8;Q4VIC2;Q33198;Q24LL2;Q24LK3;A4V8H9;Q4VI79;A5H767;O98353;Q8MAN3;Q8HTE8;Q8MCW9;O98359;A8JY23;C0J398;Q9GEE4;Q5J8V6;Q50L46;A5X4B3;Q687I2;Q6JXX4;D2KUX1;E2D4M8;Q95631;Q32087;O98324;Q9XQI4;O98354;Q646J9;Q6YLR1;A2VAS8;A4ZUF4;Q5UV68;…	3408	61	CID		96.77	5.75583e-07		3	54		1	1447.71	-37.3495	10/134	pps_pisum_OE_trypsin_rep2.mgf
	High	TFQGPPHGIQVER	Q33245;Q32800;Q6RIC2;Q9TJY5;Q8MAK5;Q8HT56;O63121;P94086;Q33514;P93976;P94068;Q9GD57;Q9TKH0;Q33527;A8DPE5;A8DPF8;Q33496;Q33268;Q8HUZ7;O20266;Q36683;A8DPF0;O63147;Q8MAK6;D2CN03;P92468;D6C5Z0;O63185;Q9TI00;Q9GGC2;P94046;P92469;O98659;P94038;Q36657;Q8WKU6;Q37357;Q9GE67;Q9GDQ2;Q1A5W2;Q8HT77;A5X4I3;P94074;Q33323;A5X4L3;Q6LA00;D8V9E6;E5KUU8;D2KUW9;D2KUU7;P31184;P28413;P28429;P04717;Q14EN2;Q9MSR5;Q8WHV7;…	19129	271	CID		94.3	1.46651e-06		5	56		1	1465.74	-11.2333	10/139	pps_pisum_OE_trypsin_rep2.mgf
	High	VALEAcVQAR	D2KUW9;D2KUU7;Q39288;Q37269;E0DA51;Q8MAK2;Q52TF4;Q8HVG8;Q6SSI3;O98549;Q3MKL9;P31184;P28429;P04717;Q9MSR5;Q8WHV7;Q9GDQ1;O19812;Q8MAT5;Q9GEN2;Q6JXR8;Q5GLI7;Q4VI97;Q15JC1;B8YHH9;C3S8V4;D1KWX9;Q9BB40;Q9GEQ3;Q8WGV6;Q9TID2;Q8MDK1;Q8MG96;O47068;Q9MV63;O78309;Q4VIC7;A1XM40;A4GE24;A5X4C4;B8PRM8;C0J9S0;C7A5Z3;C7AQR7;D0Q0K2;D5FUM3;D6MYJ0;B3SHH2;Q37283;Q8MEB1;Q8HUX3;Q6L9X2;Q6JXN8;Q3T5L5;Q4VIC2;C7AQV0;Q39972;…	14779	225	CID	C6(Carbamidomethyl)	68.52	0.00046834		9	55		1	1116.57	-10.5981	9/82	pps_pisum_OE_trypsin_rep2.mgf
	High	DNGLLLHIHR	P36484;Q33245;Q32800;Q6RIC2;Q9TJY5;Q8MAK5;Q8HT56;Q32816;Q33514;P94068;Q9GD57;Q9TKH0;Q33527;A8DPE5;A8DPF8;Q33496;Q33268;P94025;Q8HUZ7;Q36683;A8DPF0;O63147;Q33620;Q8MAK6;D2CN03;P92468;D6C5Z0;O63185;Q8HDA1;Q33089;P94046;P92469;O98659;P94038;Q8WKU6;B7P0F0;Q36637;Q37357;Q9GDQ2;Q1A5W2;Q32496;Q8HT77;A5X4I3;P94074;Q33323;A5X4L3;Q6LA00;D8V9E6;E5KUU8;Q8HUY5;D2KUW9;D2KUU7;Q39288;Q37269;E0DA51;Q52TF4;Q8MCX9;…	20168	301	CID		63.99	0.00145975		5	55		1	1187.61	-44.5378	13/97	pps_pisum_OE_trypsin_rep2.mgf
	Low	EITLGFVDLLR	Q33245;Q6RIC2;Q8HUZ7;Q8MAK6;D2CN03;D6C5Z0;Q8HDA1;A5X4I3;A5X4L3;E0DA51;Q8MAK2;Q8MCX9;P31184;P28429;P04717;Q14EN2;O19812;Q8MAT5;Q36650;Q4VI97;C3S8V4;D1KWX9;Q9GEQ3;Q8WGV6;Q9TID2;Q8ME69;O47068;Q9MV63;O78309;Q4VIC7;A4F4H5;B8PRM8;C0J9S0;C7AQR7;D0Q0K2;B3SHH2;Q8MEB1;P92360;Q8HUX3;Q3T5L5;Q4VIC2;C7AQV0;Q39972;Q8MFT9;B8PRN3;Q33198;O98900;Q9MT32;Q9GEN9;O47272;Q8MG08;O20245;A4V8H9;C3RXH1;Q6A161;Q32750;Q33051;…	4915	121	CID		47.13	0.0519358		5	54		1	1275.72	-5.12326	9/97	pps_pisum_OE_trypsin_rep2.mgf
	Low	AVYEcxR	Q9TKH0;C0J9S0;Q4VIC2;E2D4M5;C3KER2;Q95CE5	16	6	CID	C5(Carbamidomethyl), X6(L)	33.41	1.27462		2	54	46	1	910.436	-10.4733	5/51	pps_pisum_OE_trypsin_rep2.mgf
	Low	AVYEcxR	Q9TKH0;C0J9S0;Q4VIC2;E2D4M5;C3KER2;Q95CE5	16	6	CID	C5(Carbamidomethyl), X6(I)	31.8	1.84664		10	54	46	1	910.436	-10.4733	6/51	pps_pisum_OE_trypsin_rep2.mgf
	Low	NHGMHFR	P36484;Q33245;Q32800;Q6RIC2;Q9TJY5;Q8MAK5;Q8HT56;Q32816;O63121;P94086;Q33514;P94048;P93976;Q33527;A8DPE5;A8DPF8;Q33496;Q33268;P94025;O20266;Q36683;A8DPF0;O63147;Q33620;D2CN03;P92468;P94039;P94042;O63185;Q9TI00;Q8HDA1;Q33089;P92469;P94038;Q36657;Q8WKU6;B7P0F0;Q36637;Q37357;Q9GDQ2;Q1A5W2;Q8HT77;A5X4I3;P94074;Q33323;A5X4L3;Q6LA00;D8V9E6;Q8HUY5;D2KUW9;Q39288;Q37269;E0DA51;Q52TF4;Q8MCX9;A7VJY7;Q95B00;…	14978	231	CID		21.84	13.3781	0	1	53	32	1	898.429	21.5276	5/68	pps_pisum_OE_trypsin_rep2.mgf
P04717	33.89	13	13	475	52.7297	7.02002	319.579	Ribulose bisphosphate carboxylase large chain OS=Pisum sativum GN=rbcL PE=1 SV=3 - [RBL_PEA]
	Confidence Icon	Sequence	Protein Accessions	# Proteins	# Protein Groups	Activation Type	Modifications	IonScore	Exp Value	Δ Score	Rank	Identity High	Homology Threshold	Charge	m/z [Da]	ΔM [ppm]	Ions Matched	Spectrum File
	High	VTPQPGVPPEEAGAAVAAESSTGTWTTVWTDGLTSLDR	P36484;Q33245;Q32800;Q6RIC2;Q9TJY5;Q32816;P94086;Q33514;P94048;P93976;P94068;Q9GD57;Q33496;Q33268;Q8HUZ7;Q36683;A8DPF0;Q33620;D2CN03;P92468;P94039;P94042;D6C5Z0;O63185;Q9TI00;Q33089;P92469;O98659;Q8WKU6;Q37357;Q8HT77;A5X4I3;P94074;A5X4L3;Q6LA00;D8V9E6;E5KUU8;Q8HUY5;Q39288;Q8MAK2;Q52TF4;Q8MCX9;Q5DK06;B5U0R6;A3KLW4;Q6SSI3;O98549;P04717;Q14EN2;Q9MSR5;Q9GDQ1;Q31870;O19812;Q36650;Q9GEN2;Q6JXR8;Q15JC1;…	13123	185	CID		118.87	3.25774e-09		5	54		1	3854.61	-67.9603	25/435	pps_pisum_OE_trypsin_rep2.mgf
	High	LSGGDHIHAGTVVGK	Q33245;Q8HT56;Q32816;O63121;Q8HUZ7;D6C5Z0;O63185;Q1A5W2;Q33323;Q8HUY5;D2KUW9;D2KUU7;Q8MAK2;Q3MKL9;P04717;Q9MSR5;O19812;Q8MAT5;Q36650;Q4VI97;Q9BB40;Q8MG96;A5X4C4;D0Q0K2;Q6JXN8;Q4VIC2;Q33198;Q24LL2;Q24LK3;A4V8H9;Q4VI79;A5H767;O98353;Q8MAN3;Q8HTE8;Q8MCW9;O98359;A8JY23;C0J398;Q9GEE4;Q5J8V6;Q50L46;A5X4B3;Q687I2;Q6JXX4;D2KUX1;E2D4M8;Q95631;Q32087;O98324;Q9XQI4;O98354;Q646J9;Q6YLR1;A2VAS8;A4ZUF4;Q5UV68;…	3408	61	CID		96.77	5.75583e-07		3	54		1	1447.71	-37.3495	10/134	pps_pisum_OE_trypsin_rep2.mgf
	High	TFQGPPHGIQVER	Q33245;Q32800;Q6RIC2;Q9TJY5;Q8MAK5;Q8HT56;O63121;P94086;Q33514;P93976;P94068;Q9GD57;Q9TKH0;Q33527;A8DPE5;A8DPF8;Q33496;Q33268;Q8HUZ7;O20266;Q36683;A8DPF0;O63147;Q8MAK6;D2CN03;P92468;D6C5Z0;O63185;Q9TI00;Q9GGC2;P94046;P92469;O98659;P94038;Q36657;Q8WKU6;Q37357;Q9GE67;Q9GDQ2;Q1A5W2;Q8HT77;A5X4I3;P94074;Q33323;A5X4L3;Q6LA00;D8V9E6;E5KUU8;D2KUW9;D2KUU7;P31184;P28413;P28429;P04717;Q14EN2;Q9MSR5;Q8WHV7;…	19129	271	CID		94.3	1.46651e-06		5	56		1	1465.74	-11.2333	10/139	pps_pisum_OE_trypsin_rep2.mgf
	High	LTYYTPDYQTK	D2CN03;D3XQ20;P04717;Q9BB40;Q6YLQ6;Q9GGE6;Q85XM3;Q24LL2;Q24LK3;O98353;Q37279;O98359;C0J398;Q7YKH2;Q50L46;Q9TLH5;O98324;O98354;Q32920;Q6DUM3;Q7YJL9	880	21	CID		74.28	6.72485e-05		9	52		1	1392.61	-39.9833	12/101	pps_pisum_OE_trypsin_rep2.mgf
	High	GGLDFTKDDENVNSQPFMR	P36484;Q33245;Q32800;Q9TJY5;Q8MAK5;Q8HT56;Q32816;O63121;P94086;P94048;P93976;P94068;Q9GD57;Q33527;A8DPE5;A8DPF8;Q33496;P94025;Q8HUZ7;O20266;Q36683;A8DPF0;O63147;Q33620;Q8MAK6;D2CN03;P92468;P94039;P94042;D6C5Z0;Q9TI00;Q8HDA1;Q33089;Q9GGC2;P94046;P92469;O98659;P94038;Q36657;B7P0F0;Q36637;Q37357;Q9GE67;Q9GDQ2;Q1A5W2;Q8HT77;A5X4I3;P94074;Q33323;A5X4L3;D8V9E6;E5KUU8;Q8HUY5;D2KUW9;D2KUU7;Q39288;Q37269;…	22231	284	CID		71.32	0.000160804		4	53		1	2169.85	-64.4614	13/193	pps_pisum_OE_trypsin_rep2.mgf
	High	VALEAcVQAR	D2KUW9;D2KUU7;Q39288;Q37269;E0DA51;Q8MAK2;Q52TF4;Q8HVG8;Q6SSI3;O98549;Q3MKL9;P31184;P28429;P04717;Q9MSR5;Q8WHV7;Q9GDQ1;O19812;Q8MAT5;Q9GEN2;Q6JXR8;Q5GLI7;Q4VI97;Q15JC1;B8YHH9;C3S8V4;D1KWX9;Q9BB40;Q9GEQ3;Q8WGV6;Q9TID2;Q8MDK1;Q8MG96;O47068;Q9MV63;O78309;Q4VIC7;A1XM40;A4GE24;A5X4C4;B8PRM8;C0J9S0;C7A5Z3;C7AQR7;D0Q0K2;D5FUM3;D6MYJ0;B3SHH2;Q37283;Q8MEB1;Q8HUX3;Q6L9X2;Q6JXN8;Q3T5L5;Q4VIC2;C7AQV0;Q39972;…	14779	225	CID	C6(Carbamidomethyl)	68.52	0.00046834		9	55		1	1116.57	-10.5981	9/82	pps_pisum_OE_trypsin_rep2.mgf
	High	DNGLLLHIHR	P36484;Q33245;Q32800;Q6RIC2;Q9TJY5;Q8MAK5;Q8HT56;Q32816;Q33514;P94068;Q9GD57;Q9TKH0;Q33527;A8DPE5;A8DPF8;Q33496;Q33268;P94025;Q8HUZ7;Q36683;A8DPF0;O63147;Q33620;Q8MAK6;D2CN03;P92468;D6C5Z0;O63185;Q8HDA1;Q33089;P94046;P92469;O98659;P94038;Q8WKU6;B7P0F0;Q36637;Q37357;Q9GDQ2;Q1A5W2;Q32496;Q8HT77;A5X4I3;P94074;Q33323;A5X4L3;Q6LA00;D8V9E6;E5KUU8;Q8HUY5;D2KUW9;D2KUU7;Q39288;Q37269;E0DA51;Q52TF4;Q8MCX9;…	20168	301	CID		63.99	0.00145975		5	55		1	1187.61	-44.5378	13/97	pps_pisum_OE_trypsin_rep2.mgf
	High	YGRPLLGcTIKPK	P36484;Q33245;Q32800;Q6RIC2;Q8MAK5;Q8HT56;Q32816;O63121;P94086;Q33514;P94048;P94068;Q9GD57;Q9TKH0;A8DPE5;A8DPF8;Q33496;Q33268;P94025;Q8HUZ7;O20266;A8DPF0;O63147;Q33620;Q8MAK6;D2CN03;P92468;P94039;P94042;D6C5Z0;O63185;Q9TI00;Q33089;Q9GGC2;P94046;P92469;O98659;P94038;Q36657;Q8WKU6;Q36637;Q37357;Q9GE67;Q1A5W2;Q8HT77;A5X4I3;P94074;Q33323;A5X4L3;Q6LA00;D8V9E6;E5KUU8;D2KUW9;D2KUU7;Q39288;Q37269;E0DA51;…	22107	281	CID	C8(Carbamidomethyl)	63.71	0.00169858		4	56		1	1502.81	-27.9778	16/120	pps_pisum_OE_trypsin_rep2.mgf
	Low	EITLGFVDLLR	Q33245;Q6RIC2;Q8HUZ7;Q8MAK6;D2CN03;D6C5Z0;Q8HDA1;A5X4I3;A5X4L3;E0DA51;Q8MAK2;Q8MCX9;P31184;P28429;P04717;Q14EN2;O19812;Q8MAT5;Q36650;Q4VI97;C3S8V4;D1KWX9;Q9GEQ3;Q8WGV6;Q9TID2;Q8ME69;O47068;Q9MV63;O78309;Q4VIC7;A4F4H5;B8PRM8;C0J9S0;C7AQR7;D0Q0K2;B3SHH2;Q8MEB1;P92360;Q8HUX3;Q3T5L5;Q4VIC2;C7AQV0;Q39972;Q8MFT9;B8PRN3;Q33198;O98900;Q9MT32;Q9GEN9;O47272;Q8MG08;O20245;A4V8H9;C3RXH1;Q6A161;Q32750;Q33051;…	4915	121	CID		47.13	0.0519358		5	54		1	1275.72	-5.12326	9/97	pps_pisum_OE_trypsin_rep2.mgf
	Low	IPYAYVK	P04717	2	1	CID		45.65	0.0944001	0	1	55		1	853.47	-14.1086	6/56	pps_pisum_OE_trypsin_rep2.mgf
	Low	DDENVNSQPFMR	P36484;Q33245;Q32800;Q9TJY5;Q8MAK5;Q8HT56;Q32816;O63121;P94086;P94048;P93976;P94068;Q9GD57;Q33527;A8DPE5;A8DPF8;Q33496;P94025;Q8HUZ7;O20266;Q36683;A8DPF0;O63147;Q33620;Q8MAK6;D2CN03;P92468;P94039;P94042;D6C5Z0;Q9TI00;Q8HDA1;Q33089;Q9GGC2;P94046;P92469;O98659;P94038;Q36657;B7P0F0;Q36637;Q37357;Q9GE67;Q9GDQ2;Q1A5W2;Q8HT77;A5X4I3;P94074;Q33323;A5X4L3;D8V9E6;E5KUU8;Q8HUY5;D2KUW9;D2KUU7;Q39288;Q37269;…	22503	297	CID		35.13	0.694412		2	53	32	1	1451.57	-33.096	10/121	pps_pisum_OE_trypsin_rep2.mgf
	Low	AVYEcLR	P36484;Q33245;Q8MAK5;Q8HT56;Q32816;O63121;P94086;Q33514;P93976;P94068;Q9GD57;Q33527;A8DPE5;A8DPF8;Q33496;O20266;Q36683;A8DPF0;O63147;Q33620;Q8MAK6;D2CN03;P92468;P94042;D6C5Z0;O63185;Q9TI00;Q8HDA1;Q9GGC2;P94046;P92469;O98659;P94038;Q36657;Q8WKU6;B7P0F0;Q36637;Q37357;Q9GE67;Q9GDQ2;Q1A5W2;Q8HT77;A5X4I3;P94074;Q33323;A5X4L3;D8V9E6;E5KUU8;Q8HUY5;D2KUW9;D2KUU7;Q37269;E0DA51;Q8MAK2;Q52TF4;Q95B00;Q5DK06;…	21444	287	CID	C5(Carbamidomethyl)	33.41	1.27462	0	1	54	46	1	910.436	-10.4733	5/51	pps_pisum_OE_trypsin_rep2.mgf
	Low	NHGMHFR	P36484;Q33245;Q32800;Q6RIC2;Q9TJY5;Q8MAK5;Q8HT56;Q32816;O63121;P94086;Q33514;P94048;P93976;Q33527;A8DPE5;A8DPF8;Q33496;Q33268;P94025;O20266;Q36683;A8DPF0;O63147;Q33620;D2CN03;P92468;P94039;P94042;O63185;Q9TI00;Q8HDA1;Q33089;P92469;P94038;Q36657;Q8WKU6;B7P0F0;Q36637;Q37357;Q9GDQ2;Q1A5W2;Q8HT77;A5X4I3;P94074;Q33323;A5X4L3;Q6LA00;D8V9E6;Q8HUY5;D2KUW9;Q39288;Q37269;E0DA51;Q52TF4;Q8MCX9;A7VJY7;Q95B00;…	14978	231	CID		21.84	13.3781	0	1	53	32	1	898.429	21.5276	5/68	pps_pisum_OE_trypsin_rep2.mgf
Q5GLI7	31.02	11	10	432	47.826	6.88818	319.447	Ribulose 1,5-bisphosphate carboxylase/oxygenase large subunit (Fragment) OS=Encephalartos ghellinckii GN=rbcL PE=3 SV=1 - [Q5GLI7_9SPER]
	Confidence Icon	Sequence	Protein Accessions	# Proteins	# Protein Groups	Activation Type	Modifications	IonScore	Exp Value	Δ Score	Rank	Identity High	Homology Threshold	Charge	m/z [Da]	ΔM [ppm]	Ions Matched	Spectrum File
	High	VTPQPGVPAxEAGAAVAAESSTGTWTTVWTDGLTSLDR	Q5GLI7	1	1	CID	X10(R)	124.77	5.77345e-10	0.048	1	52		1	3855.63	-74.9263	25/435	pps_pisum_OE_trypsin_rep2.mgf
	High	GHYLNATAGTcEEMIKR	P36484;Q33245;Q6RIC2;Q9TJY5;Q32816;Q9GD57;Q33527;A8DPE5;A8DPF8;Q33268;Q8HUZ7;Q36683;Q8MAK6;D2CN03;P94039;O63185;Q9TI00;Q8HDA1;P94046;P92469;Q8WKU6;B7P0F0;Q36637;Q37357;Q9GDQ2;Q8HT77;Q33323;A5X4L3;Q6LA00;E5KUU8;Q8HUY5;Q39288;Q37269;Q8MCX9;Q8HVG8;A3KLW4;Q3MKL9;P31184;Q14EN2;Q9MSR5;Q8WHV7;Q31870;O19812;Q36650;Q5GLI7;Q4VI97;Q15JC1;B8YHH9;Q9GEQ3;Q9MV63;Q4VIC7;A4GE24;B8PRM8;D5FUM3;D6MYJ0;Q8MEB1;Q8HUX3;…	7090	147	CID	C11(Carbamidomethyl)	117.08	4.21367e-09		3	53		1	1950.82	-47.1725	14/168	pps_pisum_OE_trypsin_rep2.mgf
	High	TFQGPPHGIQVER	Q33245;Q32800;Q6RIC2;Q9TJY5;Q8MAK5;Q8HT56;O63121;P94086;Q33514;P93976;P94068;Q9GD57;Q9TKH0;Q33527;A8DPE5;A8DPF8;Q33496;Q33268;Q8HUZ7;O20266;Q36683;A8DPF0;O63147;Q8MAK6;D2CN03;P92468;D6C5Z0;O63185;Q9TI00;Q9GGC2;P94046;P92469;O98659;P94038;Q36657;Q8WKU6;Q37357;Q9GE67;Q9GDQ2;Q1A5W2;Q8HT77;A5X4I3;P94074;Q33323;A5X4L3;Q6LA00;D8V9E6;E5KUU8;D2KUW9;D2KUU7;P31184;P28413;P28429;P04717;Q14EN2;Q9MSR5;Q8WHV7;…	19129	271	CID		94.3	1.46651e-06		5	56		1	1465.74	-11.2333	10/139	pps_pisum_OE_trypsin_rep2.mgf
	High	GGLDFTKDDENVNSQPFMR	P36484;Q33245;Q32800;Q9TJY5;Q8MAK5;Q8HT56;Q32816;O63121;P94086;P94048;P93976;P94068;Q9GD57;Q33527;A8DPE5;A8DPF8;Q33496;P94025;Q8HUZ7;O20266;Q36683;A8DPF0;O63147;Q33620;Q8MAK6;D2CN03;P92468;P94039;P94042;D6C5Z0;Q9TI00;Q8HDA1;Q33089;Q9GGC2;P94046;P92469;O98659;P94038;Q36657;B7P0F0;Q36637;Q37357;Q9GE67;Q9GDQ2;Q1A5W2;Q8HT77;A5X4I3;P94074;Q33323;A5X4L3;D8V9E6;E5KUU8;Q8HUY5;D2KUW9;D2KUU7;Q39288;Q37269;…	22231	284	CID		71.32	0.000160804		4	53		1	2169.85	-64.4614	13/193	pps_pisum_OE_trypsin_rep2.mgf
	High	VALEAcVQAR	D2KUW9;D2KUU7;Q39288;Q37269;E0DA51;Q8MAK2;Q52TF4;Q8HVG8;Q6SSI3;O98549;Q3MKL9;P31184;P28429;P04717;Q9MSR5;Q8WHV7;Q9GDQ1;O19812;Q8MAT5;Q9GEN2;Q6JXR8;Q5GLI7;Q4VI97;Q15JC1;B8YHH9;C3S8V4;D1KWX9;Q9BB40;Q9GEQ3;Q8WGV6;Q9TID2;Q8MDK1;Q8MG96;O47068;Q9MV63;O78309;Q4VIC7;A1XM40;A4GE24;A5X4C4;B8PRM8;C0J9S0;C7A5Z3;C7AQR7;D0Q0K2;D5FUM3;D6MYJ0;B3SHH2;Q37283;Q8MEB1;Q8HUX3;Q6L9X2;Q6JXN8;Q3T5L5;Q4VIC2;C7AQV0;Q39972;…	14779	225	CID	C6(Carbamidomethyl)	68.52	0.00046834		9	55		1	1116.57	-10.5981	9/82	pps_pisum_OE_trypsin_rep2.mgf
	High	DNGLLLHIHR	P36484;Q33245;Q32800;Q6RIC2;Q9TJY5;Q8MAK5;Q8HT56;Q32816;Q33514;P94068;Q9GD57;Q9TKH0;Q33527;A8DPE5;A8DPF8;Q33496;Q33268;P94025;Q8HUZ7;Q36683;A8DPF0;O63147;Q33620;Q8MAK6;D2CN03;P92468;D6C5Z0;O63185;Q8HDA1;Q33089;P94046;P92469;O98659;P94038;Q8WKU6;B7P0F0;Q36637;Q37357;Q9GDQ2;Q1A5W2;Q32496;Q8HT77;A5X4I3;P94074;Q33323;A5X4L3;Q6LA00;D8V9E6;E5KUU8;Q8HUY5;D2KUW9;D2KUU7;Q39288;Q37269;E0DA51;Q52TF4;Q8MCX9;…	20168	301	CID		63.99	0.00145975		5	55		1	1187.61	-44.5378	13/97	pps_pisum_OE_trypsin_rep2.mgf
	High	YGRPLLGcTIKPK	P36484;Q33245;Q32800;Q6RIC2;Q8MAK5;Q8HT56;Q32816;O63121;P94086;Q33514;P94048;P94068;Q9GD57;Q9TKH0;A8DPE5;A8DPF8;Q33496;Q33268;P94025;Q8HUZ7;O20266;A8DPF0;O63147;Q33620;Q8MAK6;D2CN03;P92468;P94039;P94042;D6C5Z0;O63185;Q9TI00;Q33089;Q9GGC2;P94046;P92469;O98659;P94038;Q36657;Q8WKU6;Q36637;Q37357;Q9GE67;Q1A5W2;Q8HT77;A5X4I3;P94074;Q33323;A5X4L3;Q6LA00;D8V9E6;E5KUU8;D2KUW9;D2KUU7;Q39288;Q37269;E0DA51;…	22107	281	CID	C8(Carbamidomethyl)	63.71	0.00169858		4	56		1	1502.81	-27.9778	16/120	pps_pisum_OE_trypsin_rep2.mgf
	Low	VTPQPGVPAxEAGAAVAAESSTGTWTTVWTDGLTSLDR	Q5GLI7	1	1	CID	X10(R)	43.58	0.089252	0.0681818	1	53		1	3855.72	-50.3878	11/435	pps_pisum_OE_trypsin_rep2.mgf
	Low	DDENVNSQPFMR	P36484;Q33245;Q32800;Q9TJY5;Q8MAK5;Q8HT56;Q32816;O63121;P94086;P94048;P93976;P94068;Q9GD57;Q33527;A8DPE5;A8DPF8;Q33496;P94025;Q8HUZ7;O20266;Q36683;A8DPF0;O63147;Q33620;Q8MAK6;D2CN03;P92468;P94039;P94042;D6C5Z0;Q9TI00;Q8HDA1;Q33089;Q9GGC2;P94046;P92469;O98659;P94038;Q36657;B7P0F0;Q36637;Q37357;Q9GE67;Q9GDQ2;Q1A5W2;Q8HT77;A5X4I3;P94074;Q33323;A5X4L3;D8V9E6;E5KUU8;Q8HUY5;D2KUW9;D2KUU7;Q39288;Q37269;…	22503	297	CID		35.13	0.694412		2	53	32	1	1451.57	-33.096	10/121	pps_pisum_OE_trypsin_rep2.mgf
	Low	AVYEcLR	P36484;Q33245;Q8MAK5;Q8HT56;Q32816;O63121;P94086;Q33514;P93976;P94068;Q9GD57;Q33527;A8DPE5;A8DPF8;Q33496;O20266;Q36683;A8DPF0;O63147;Q33620;Q8MAK6;D2CN03;P92468;P94042;D6C5Z0;O63185;Q9TI00;Q8HDA1;Q9GGC2;P94046;P92469;O98659;P94038;Q36657;Q8WKU6;B7P0F0;Q36637;Q37357;Q9GE67;Q9GDQ2;Q1A5W2;Q8HT77;A5X4I3;P94074;Q33323;A5X4L3;D8V9E6;E5KUU8;Q8HUY5;D2KUW9;D2KUU7;Q37269;E0DA51;Q8MAK2;Q52TF4;Q95B00;Q5DK06;…	21444	287	CID	C5(Carbamidomethyl)	33.41	1.27462	0	1	54	46	1	910.436	-10.4733	5/51	pps_pisum_OE_trypsin_rep2.mgf
	Low	NHGMHFR	P36484;Q33245;Q32800;Q6RIC2;Q9TJY5;Q8MAK5;Q8HT56;Q32816;O63121;P94086;Q33514;P94048;P93976;Q33527;A8DPE5;A8DPF8;Q33496;Q33268;P94025;O20266;Q36683;A8DPF0;O63147;Q33620;D2CN03;P92468;P94039;P94042;O63185;Q9TI00;Q8HDA1;Q33089;P92469;P94038;Q36657;Q8WKU6;B7P0F0;Q36637;Q37357;Q9GDQ2;Q1A5W2;Q8HT77;A5X4I3;P94074;Q33323;A5X4L3;Q6LA00;D8V9E6;Q8HUY5;D2KUW9;Q39288;Q37269;E0DA51;Q52TF4;Q8MCX9;A7VJY7;Q95B00;…	14978	231	CID		21.84	13.3781	0	1	53	32	1	898.429	21.5276	5/68	pps_pisum_OE_trypsin_rep2.mgf
P36484	28.87	10	10	471	52.0383	7.02002	315.996	Ribulose bisphosphate carboxylase large chain (Fragment) OS=Chiococca alba GN=rbcL PE=3 SV=1 - [RBL_CHIAL]
	Confidence Icon	Sequence	Protein Accessions	# Proteins	# Protein Groups	Activation Type	Modifications	IonScore	Exp Value	Δ Score	Rank	Identity High	Homology Threshold	Charge	m/z [Da]	ΔM [ppm]	Ions Matched	Spectrum File
	High	VTPQPGVPPEEAGAAVAAESSTGTWTTVWTDGLTSLDR	P36484;Q33245;Q32800;Q6RIC2;Q9TJY5;Q32816;P94086;Q33514;P94048;P93976;P94068;Q9GD57;Q33496;Q33268;Q8HUZ7;Q36683;A8DPF0;Q33620;D2CN03;P92468;P94039;P94042;D6C5Z0;O63185;Q9TI00;Q33089;P92469;O98659;Q8WKU6;Q37357;Q8HT77;A5X4I3;P94074;A5X4L3;Q6LA00;D8V9E6;E5KUU8;Q8HUY5;Q39288;Q8MAK2;Q52TF4;Q8MCX9;Q5DK06;B5U0R6;A3KLW4;Q6SSI3;O98549;P04717;Q14EN2;Q9MSR5;Q9GDQ1;Q31870;O19812;Q36650;Q9GEN2;Q6JXR8;Q15JC1;…	13123	185	CID		118.87	3.25774e-09		5	54		1	3854.61	-67.9603	25/435	pps_pisum_OE_trypsin_rep2.mgf
	High	GHYLNATAGTcEEMIKR	P36484;Q33245;Q6RIC2;Q9TJY5;Q32816;Q9GD57;Q33527;A8DPE5;A8DPF8;Q33268;Q8HUZ7;Q36683;Q8MAK6;D2CN03;P94039;O63185;Q9TI00;Q8HDA1;P94046;P92469;Q8WKU6;B7P0F0;Q36637;Q37357;Q9GDQ2;Q8HT77;Q33323;A5X4L3;Q6LA00;E5KUU8;Q8HUY5;Q39288;Q37269;Q8MCX9;Q8HVG8;A3KLW4;Q3MKL9;P31184;Q14EN2;Q9MSR5;Q8WHV7;Q31870;O19812;Q36650;Q5GLI7;Q4VI97;Q15JC1;B8YHH9;Q9GEQ3;Q9MV63;Q4VIC7;A4GE24;B8PRM8;D5FUM3;D6MYJ0;Q8MEB1;Q8HUX3;…	7090	147	CID	C11(Carbamidomethyl)	117.08	4.21367e-09		3	53		1	1950.82	-47.1725	14/168	pps_pisum_OE_trypsin_rep2.mgf
	High	LSGGDHxHAGTVVGK	P36484;Q33496;Q33156	7	3	CID	X7(I)	96.77	5.75583e-07		8	54		1	1447.71	-37.3495	10/134	pps_pisum_OE_trypsin_rep2.mgf
	High	GGLDFTKDDENVNSQPFMR	P36484;Q33245;Q32800;Q9TJY5;Q8MAK5;Q8HT56;Q32816;O63121;P94086;P94048;P93976;P94068;Q9GD57;Q33527;A8DPE5;A8DPF8;Q33496;P94025;Q8HUZ7;O20266;Q36683;A8DPF0;O63147;Q33620;Q8MAK6;D2CN03;P92468;P94039;P94042;D6C5Z0;Q9TI00;Q8HDA1;Q33089;Q9GGC2;P94046;P92469;O98659;P94038;Q36657;B7P0F0;Q36637;Q37357;Q9GE67;Q9GDQ2;Q1A5W2;Q8HT77;A5X4I3;P94074;Q33323;A5X4L3;D8V9E6;E5KUU8;Q8HUY5;D2KUW9;D2KUU7;Q39288;Q37269;…	22231	284	CID		71.32	0.000160804		4	53		1	2169.85	-64.4614	13/193	pps_pisum_OE_trypsin_rep2.mgf
	High	VALEAcVKAR	P36484;Q33245;Q32800;Q6RIC2;Q9TJY5;Q8MAK5;Q8HT56;Q32816;O63121;P94086;Q33514;P94048;P93976;P94068;Q9GD57;Q9TKH0;Q33527;A8DPE5;A8DPF8;Q33496;Q33268;P94025;Q8HUZ7;O20266;Q36683;A8DPF0;O63147;Q33620;Q8MAK6;D2CN03;P92468;P94039;P94042;D6C5Z0;O63185;Q9TI00;Q8HDA1;Q33089;Q9GGC2;P94046;P92469;O98659;P94038;Q36657;Q8WKU6	1195	45	CID	C6(Carbamidomethyl)	68.52	0.00046834	0	1	55		1	1116.57	-43.1889	9/82	pps_pisum_OE_trypsin_rep2.mgf
	High	DNGLLLHIHR	P36484;Q33245;Q32800;Q6RIC2;Q9TJY5;Q8MAK5;Q8HT56;Q32816;Q33514;P94068;Q9GD57;Q9TKH0;Q33527;A8DPE5;A8DPF8;Q33496;Q33268;P94025;Q8HUZ7;Q36683;A8DPF0;O63147;Q33620;Q8MAK6;D2CN03;P92468;D6C5Z0;O63185;Q8HDA1;Q33089;P94046;P92469;O98659;P94038;Q8WKU6;B7P0F0;Q36637;Q37357;Q9GDQ2;Q1A5W2;Q32496;Q8HT77;A5X4I3;P94074;Q33323;A5X4L3;Q6LA00;D8V9E6;E5KUU8;Q8HUY5;D2KUW9;D2KUU7;Q39288;Q37269;E0DA51;Q52TF4;Q8MCX9;…	20168	301	CID		63.99	0.00145975		5	55		1	1187.61	-44.5378	13/97	pps_pisum_OE_trypsin_rep2.mgf
	High	YGRPLLGcTIKPK	P36484;Q33245;Q32800;Q6RIC2;Q8MAK5;Q8HT56;Q32816;O63121;P94086;Q33514;P94048;P94068;Q9GD57;Q9TKH0;A8DPE5;A8DPF8;Q33496;Q33268;P94025;Q8HUZ7;O20266;A8DPF0;O63147;Q33620;Q8MAK6;D2CN03;P92468;P94039;P94042;D6C5Z0;O63185;Q9TI00;Q33089;Q9GGC2;P94046;P92469;O98659;P94038;Q36657;Q8WKU6;Q36637;Q37357;Q9GE67;Q1A5W2;Q8HT77;A5X4I3;P94074;Q33323;A5X4L3;Q6LA00;D8V9E6;E5KUU8;D2KUW9;D2KUU7;Q39288;Q37269;E0DA51;…	22107	281	CID	C8(Carbamidomethyl)	63.71	0.00169858		4	56		1	1502.81	-27.9778	16/120	pps_pisum_OE_trypsin_rep2.mgf
	Low	DDENVNSQPFMR	P36484;Q33245;Q32800;Q9TJY5;Q8MAK5;Q8HT56;Q32816;O63121;P94086;P94048;P93976;P94068;Q9GD57;Q33527;A8DPE5;A8DPF8;Q33496;P94025;Q8HUZ7;O20266;Q36683;A8DPF0;O63147;Q33620;Q8MAK6;D2CN03;P92468;P94039;P94042;D6C5Z0;Q9TI00;Q8HDA1;Q33089;Q9GGC2;P94046;P92469;O98659;P94038;Q36657;B7P0F0;Q36637;Q37357;Q9GE67;Q9GDQ2;Q1A5W2;Q8HT77;A5X4I3;P94074;Q33323;A5X4L3;D8V9E6;E5KUU8;Q8HUY5;D2KUW9;D2KUU7;Q39288;Q37269;…	22503	297	CID		35.13	0.694412		2	53	32	1	1451.57	-33.096	10/121	pps_pisum_OE_trypsin_rep2.mgf
	Low	AVYEcLR	P36484;Q33245;Q8MAK5;Q8HT56;Q32816;O63121;P94086;Q33514;P93976;P94068;Q9GD57;Q33527;A8DPE5;A8DPF8;Q33496;O20266;Q36683;A8DPF0;O63147;Q33620;Q8MAK6;D2CN03;P92468;P94042;D6C5Z0;O63185;Q9TI00;Q8HDA1;Q9GGC2;P94046;P92469;O98659;P94038;Q36657;Q8WKU6;B7P0F0;Q36637;Q37357;Q9GE67;Q9GDQ2;Q1A5W2;Q8HT77;A5X4I3;P94074;Q33323;A5X4L3;D8V9E6;E5KUU8;Q8HUY5;D2KUW9;D2KUU7;Q37269;E0DA51;Q8MAK2;Q52TF4;Q95B00;Q5DK06;…	21444	287	CID	C5(Carbamidomethyl)	33.41	1.27462	0	1	54	46	1	910.436	-10.4733	5/51	pps_pisum_OE_trypsin_rep2.mgf
	Low	NHGMHFR	P36484;Q33245;Q32800;Q6RIC2;Q9TJY5;Q8MAK5;Q8HT56;Q32816;O63121;P94086;Q33514;P94048;P93976;Q33527;A8DPE5;A8DPF8;Q33496;Q33268;P94025;O20266;Q36683;A8DPF0;O63147;Q33620;D2CN03;P92468;P94039;P94042;O63185;Q9TI00;Q8HDA1;Q33089;P92469;P94038;Q36657;Q8WKU6;B7P0F0;Q36637;Q37357;Q9GDQ2;Q1A5W2;Q8HT77;A5X4I3;P94074;Q33323;A5X4L3;Q6LA00;D8V9E6;Q8HUY5;D2KUW9;Q39288;Q37269;E0DA51;Q52TF4;Q8MCX9;A7VJY7;Q95B00;…	14978	231	CID		21.84	13.3781	0	1	53	32	1	898.429	21.5276	5/68	pps_pisum_OE_trypsin_rep2.mgf
Q32816	31.48	11	11	467	51.7963	7.04932	315.996	Ribulose-1,5-bisphosphate carboxylase/oxygenase large subunit (Fragment) OS=Petitia domingensis GN=rbcL PE=3 SV=1 - [Q32816_9LAMI]
	Confidence Icon	Sequence	Protein Accessions	# Proteins	# Protein Groups	Activation Type	Modifications	IonScore	Exp Value	Δ Score	Rank	Identity High	Homology Threshold	Charge	m/z [Da]	ΔM [ppm]	Ions Matched	Spectrum File
	High	VTPQPGVPPEEAGAAVAAESSTGTWTTVWTDGLTSLDR	P36484;Q33245;Q32800;Q6RIC2;Q9TJY5;Q32816;P94086;Q33514;P94048;P93976;P94068;Q9GD57;Q33496;Q33268;Q8HUZ7;Q36683;A8DPF0;Q33620;D2CN03;P92468;P94039;P94042;D6C5Z0;O63185;Q9TI00;Q33089;P92469;O98659;Q8WKU6;Q37357;Q8HT77;A5X4I3;P94074;A5X4L3;Q6LA00;D8V9E6;E5KUU8;Q8HUY5;Q39288;Q8MAK2;Q52TF4;Q8MCX9;Q5DK06;B5U0R6;A3KLW4;Q6SSI3;O98549;P04717;Q14EN2;Q9MSR5;Q9GDQ1;Q31870;O19812;Q36650;Q9GEN2;Q6JXR8;Q15JC1;…	13123	185	CID		118.87	3.25774e-09		5	54		1	3854.61	-67.9603	25/435	pps_pisum_OE_trypsin_rep2.mgf
	High	GHYLNATAGTcEEMIKR	P36484;Q33245;Q6RIC2;Q9TJY5;Q32816;Q9GD57;Q33527;A8DPE5;A8DPF8;Q33268;Q8HUZ7;Q36683;Q8MAK6;D2CN03;P94039;O63185;Q9TI00;Q8HDA1;P94046;P92469;Q8WKU6;B7P0F0;Q36637;Q37357;Q9GDQ2;Q8HT77;Q33323;A5X4L3;Q6LA00;E5KUU8;Q8HUY5;Q39288;Q37269;Q8MCX9;Q8HVG8;A3KLW4;Q3MKL9;P31184;Q14EN2;Q9MSR5;Q8WHV7;Q31870;O19812;Q36650;Q5GLI7;Q4VI97;Q15JC1;B8YHH9;Q9GEQ3;Q9MV63;Q4VIC7;A4GE24;B8PRM8;D5FUM3;D6MYJ0;Q8MEB1;Q8HUX3;…	7090	147	CID	C11(Carbamidomethyl)	117.08	4.21367e-09		3	53		1	1950.82	-47.1725	14/168	pps_pisum_OE_trypsin_rep2.mgf
	High	LSGGDHIHAGTVVGK	Q33245;Q8HT56;Q32816;O63121;Q8HUZ7;D6C5Z0;O63185;Q1A5W2;Q33323;Q8HUY5;D2KUW9;D2KUU7;Q8MAK2;Q3MKL9;P04717;Q9MSR5;O19812;Q8MAT5;Q36650;Q4VI97;Q9BB40;Q8MG96;A5X4C4;D0Q0K2;Q6JXN8;Q4VIC2;Q33198;Q24LL2;Q24LK3;A4V8H9;Q4VI79;A5H767;O98353;Q8MAN3;Q8HTE8;Q8MCW9;O98359;A8JY23;C0J398;Q9GEE4;Q5J8V6;Q50L46;A5X4B3;Q687I2;Q6JXX4;D2KUX1;E2D4M8;Q95631;Q32087;O98324;Q9XQI4;O98354;Q646J9;Q6YLR1;A2VAS8;A4ZUF4;Q5UV68;…	3408	61	CID		96.77	5.75583e-07		3	54		1	1447.71	-37.3495	10/134	pps_pisum_OE_trypsin_rep2.mgf
	High	GGLDFTKDDENVNSQPFMR	P36484;Q33245;Q32800;Q9TJY5;Q8MAK5;Q8HT56;Q32816;O63121;P94086;P94048;P93976;P94068;Q9GD57;Q33527;A8DPE5;A8DPF8;Q33496;P94025;Q8HUZ7;O20266;Q36683;A8DPF0;O63147;Q33620;Q8MAK6;D2CN03;P92468;P94039;P94042;D6C5Z0;Q9TI00;Q8HDA1;Q33089;Q9GGC2;P94046;P92469;O98659;P94038;Q36657;B7P0F0;Q36637;Q37357;Q9GE67;Q9GDQ2;Q1A5W2;Q8HT77;A5X4I3;P94074;Q33323;A5X4L3;D8V9E6;E5KUU8;Q8HUY5;D2KUW9;D2KUU7;Q39288;Q37269;…	22231	284	CID		71.32	0.000160804		4	53		1	2169.85	-64.4614	13/193	pps_pisum_OE_trypsin_rep2.mgf
	High	VALEAcVKAR	P36484;Q33245;Q32800;Q6RIC2;Q9TJY5;Q8MAK5;Q8HT56;Q32816;O63121;P94086;Q33514;P94048;P93976;P94068;Q9GD57;Q9TKH0;Q33527;A8DPE5;A8DPF8;Q33496;Q33268;P94025;Q8HUZ7;O20266;Q36683;A8DPF0;O63147;Q33620;Q8MAK6;D2CN03;P92468;P94039;P94042;D6C5Z0;O63185;Q9TI00;Q8HDA1;Q33089;Q9GGC2;P94046;P92469;O98659;P94038;Q36657;Q8WKU6	1195	45	CID	C6(Carbamidomethyl)	68.52	0.00046834	0	1	55		1	1116.57	-43.1889	9/82	pps_pisum_OE_trypsin_rep2.mgf
	High	DNGLLLHIHR	P36484;Q33245;Q32800;Q6RIC2;Q9TJY5;Q8MAK5;Q8HT56;Q32816;Q33514;P94068;Q9GD57;Q9TKH0;Q33527;A8DPE5;A8DPF8;Q33496;Q33268;P94025;Q8HUZ7;Q36683;A8DPF0;O63147;Q33620;Q8MAK6;D2CN03;P92468;D6C5Z0;O63185;Q8HDA1;Q33089;P94046;P92469;O98659;P94038;Q8WKU6;B7P0F0;Q36637;Q37357;Q9GDQ2;Q1A5W2;Q32496;Q8HT77;A5X4I3;P94074;Q33323;A5X4L3;Q6LA00;D8V9E6;E5KUU8;Q8HUY5;D2KUW9;D2KUU7;Q39288;Q37269;E0DA51;Q52TF4;Q8MCX9;…	20168	301	CID		63.99	0.00145975		5	55		1	1187.61	-44.5378	13/97	pps_pisum_OE_trypsin_rep2.mgf
	High	YGRPLLGcTIKPK	P36484;Q33245;Q32800;Q6RIC2;Q8MAK5;Q8HT56;Q32816;O63121;P94086;Q33514;P94048;P94068;Q9GD57;Q9TKH0;A8DPE5;A8DPF8;Q33496;Q33268;P94025;Q8HUZ7;O20266;A8DPF0;O63147;Q33620;Q8MAK6;D2CN03;P92468;P94039;P94042;D6C5Z0;O63185;Q9TI00;Q33089;Q9GGC2;P94046;P92469;O98659;P94038;Q36657;Q8WKU6;Q36637;Q37357;Q9GE67;Q1A5W2;Q8HT77;A5X4I3;P94074;Q33323;A5X4L3;Q6LA00;D8V9E6;E5KUU8;D2KUW9;D2KUU7;Q39288;Q37269;E0DA51;…	22107	281	CID	C8(Carbamidomethyl)	63.71	0.00169858		4	56		1	1502.81	-27.9778	16/120	pps_pisum_OE_trypsin_rep2.mgf
	Low	EITLGFVxLLR	Q32816;A0EPK2	2	2	CID	X8(D)	47.13	0.0519358		7	54		1	1275.72	-5.12326	9/92	pps_pisum_OE_trypsin_rep2.mgf
	Low	DDENVNSQPFMR	P36484;Q33245;Q32800;Q9TJY5;Q8MAK5;Q8HT56;Q32816;O63121;P94086;P94048;P93976;P94068;Q9GD57;Q33527;A8DPE5;A8DPF8;Q33496;P94025;Q8HUZ7;O20266;Q36683;A8DPF0;O63147;Q33620;Q8MAK6;D2CN03;P92468;P94039;P94042;D6C5Z0;Q9TI00;Q8HDA1;Q33089;Q9GGC2;P94046;P92469;O98659;P94038;Q36657;B7P0F0;Q36637;Q37357;Q9GE67;Q9GDQ2;Q1A5W2;Q8HT77;A5X4I3;P94074;Q33323;A5X4L3;D8V9E6;E5KUU8;Q8HUY5;D2KUW9;D2KUU7;Q39288;Q37269;…	22503	297	CID		35.13	0.694412		2	53	32	1	1451.57	-33.096	10/121	pps_pisum_OE_trypsin_rep2.mgf
	Low	AVYEcLR	P36484;Q33245;Q8MAK5;Q8HT56;Q32816;O63121;P94086;Q33514;P93976;P94068;Q9GD57;Q33527;A8DPE5;A8DPF8;Q33496;O20266;Q36683;A8DPF0;O63147;Q33620;Q8MAK6;D2CN03;P92468;P94042;D6C5Z0;O63185;Q9TI00;Q8HDA1;Q9GGC2;P94046;P92469;O98659;P94038;Q36657;Q8WKU6;B7P0F0;Q36637;Q37357;Q9GE67;Q9GDQ2;Q1A5W2;Q8HT77;A5X4I3;P94074;Q33323;A5X4L3;D8V9E6;E5KUU8;Q8HUY5;D2KUW9;D2KUU7;Q37269;E0DA51;Q8MAK2;Q52TF4;Q95B00;Q5DK06;…	21444	287	CID	C5(Carbamidomethyl)	33.41	1.27462	0	1	54	46	1	910.436	-10.4733	5/51	pps_pisum_OE_trypsin_rep2.mgf
	Low	NHGMHFR	P36484;Q33245;Q32800;Q6RIC2;Q9TJY5;Q8MAK5;Q8HT56;Q32816;O63121;P94086;Q33514;P94048;P93976;Q33527;A8DPE5;A8DPF8;Q33496;Q33268;P94025;O20266;Q36683;A8DPF0;O63147;Q33620;D2CN03;P92468;P94039;P94042;O63185;Q9TI00;Q8HDA1;Q33089;P92469;P94038;Q36657;Q8WKU6;B7P0F0;Q36637;Q37357;Q9GDQ2;Q1A5W2;Q8HT77;A5X4I3;P94074;Q33323;A5X4L3;Q6LA00;D8V9E6;Q8HUY5;D2KUW9;Q39288;Q37269;E0DA51;Q52TF4;Q8MCX9;A7VJY7;Q95B00;…	14978	231	CID		21.84	13.3781	0	1	53	32	1	898.429	21.5276	5/68	pps_pisum_OE_trypsin_rep2.mgf
A6XHY0	29.69	10	10	458	51.0145	6.29053	315.996	Ribulose-1,5-bisphosphate carboxylase/oxygenase large subunit (Fragment) OS=Olax emirnensis GN=rbcL PE=3 SV=1 - [A6XHY0_9MAGN]
	Confidence Icon	Sequence	Protein Accessions	# Proteins	# Protein Groups	Activation Type	Modifications	IonScore	Exp Value	Δ Score	Rank	Identity High	Homology Threshold	Charge	m/z [Da]	ΔM [ppm]	Ions Matched	Spectrum File
	High	VTPQPGVPPEEAGAAVAAESSTGTWTTVWTDGLTxLDR	O20266;Q9BAL7;Q95A43;A4ZUF4;A6XHY0	9	5	CID	X35(S)	118.87	3.25774e-09		8	54		1	3854.61	-67.9603	25/435	pps_pisum_OE_trypsin_rep2.mgf
	High	GHYLNATAGTcEEMIKR	P36484;Q33245;Q6RIC2;Q9TJY5;Q32816;Q9GD57;Q33527;A8DPE5;A8DPF8;Q33268;Q8HUZ7;Q36683;Q8MAK6;D2CN03;P94039;O63185;Q9TI00;Q8HDA1;P94046;P92469;Q8WKU6;B7P0F0;Q36637;Q37357;Q9GDQ2;Q8HT77;Q33323;A5X4L3;Q6LA00;E5KUU8;Q8HUY5;Q39288;Q37269;Q8MCX9;Q8HVG8;A3KLW4;Q3MKL9;P31184;Q14EN2;Q9MSR5;Q8WHV7;Q31870;O19812;Q36650;Q5GLI7;Q4VI97;Q15JC1;B8YHH9;Q9GEQ3;Q9MV63;Q4VIC7;A4GE24;B8PRM8;D5FUM3;D6MYJ0;Q8MEB1;Q8HUX3;…	7090	147	CID	C11(Carbamidomethyl)	117.08	4.21367e-09		3	53		1	1950.82	-47.1725	14/168	pps_pisum_OE_trypsin_rep2.mgf
	High	LSGGDHIHAGTVVGK	Q33245;Q8HT56;Q32816;O63121;Q8HUZ7;D6C5Z0;O63185;Q1A5W2;Q33323;Q8HUY5;D2KUW9;D2KUU7;Q8MAK2;Q3MKL9;P04717;Q9MSR5;O19812;Q8MAT5;Q36650;Q4VI97;Q9BB40;Q8MG96;A5X4C4;D0Q0K2;Q6JXN8;Q4VIC2;Q33198;Q24LL2;Q24LK3;A4V8H9;Q4VI79;A5H767;O98353;Q8MAN3;Q8HTE8;Q8MCW9;O98359;A8JY23;C0J398;Q9GEE4;Q5J8V6;Q50L46;A5X4B3;Q687I2;Q6JXX4;D2KUX1;E2D4M8;Q95631;Q32087;O98324;Q9XQI4;O98354;Q646J9;Q6YLR1;A2VAS8;A4ZUF4;Q5UV68;…	3408	61	CID		96.77	5.75583e-07		3	54		1	1447.71	-37.3495	10/134	pps_pisum_OE_trypsin_rep2.mgf
	High	GGLDFTKDDENVNSQPFMR	P36484;Q33245;Q32800;Q9TJY5;Q8MAK5;Q8HT56;Q32816;O63121;P94086;P94048;P93976;P94068;Q9GD57;Q33527;A8DPE5;A8DPF8;Q33496;P94025;Q8HUZ7;O20266;Q36683;A8DPF0;O63147;Q33620;Q8MAK6;D2CN03;P92468;P94039;P94042;D6C5Z0;Q9TI00;Q8HDA1;Q33089;Q9GGC2;P94046;P92469;O98659;P94038;Q36657;B7P0F0;Q36637;Q37357;Q9GE67;Q9GDQ2;Q1A5W2;Q8HT77;A5X4I3;P94074;Q33323;A5X4L3;D8V9E6;E5KUU8;Q8HUY5;D2KUW9;D2KUU7;Q39288;Q37269;…	22231	284	CID		71.32	0.000160804		4	53		1	2169.85	-64.4614	13/193	pps_pisum_OE_trypsin_rep2.mgf
	High	VALEAcVQAR	D2KUW9;D2KUU7;Q39288;Q37269;E0DA51;Q8MAK2;Q52TF4;Q8HVG8;Q6SSI3;O98549;Q3MKL9;P31184;P28429;P04717;Q9MSR5;Q8WHV7;Q9GDQ1;O19812;Q8MAT5;Q9GEN2;Q6JXR8;Q5GLI7;Q4VI97;Q15JC1;B8YHH9;C3S8V4;D1KWX9;Q9BB40;Q9GEQ3;Q8WGV6;Q9TID2;Q8MDK1;Q8MG96;O47068;Q9MV63;O78309;Q4VIC7;A1XM40;A4GE24;A5X4C4;B8PRM8;C0J9S0;C7A5Z3;C7AQR7;D0Q0K2;D5FUM3;D6MYJ0;B3SHH2;Q37283;Q8MEB1;Q8HUX3;Q6L9X2;Q6JXN8;Q3T5L5;Q4VIC2;C7AQV0;Q39972;…	14779	225	CID	C6(Carbamidomethyl)	68.52	0.00046834		9	55		1	1116.57	-10.5981	9/82	pps_pisum_OE_trypsin_rep2.mgf
	High	DNGLLLHIHR	P36484;Q33245;Q32800;Q6RIC2;Q9TJY5;Q8MAK5;Q8HT56;Q32816;Q33514;P94068;Q9GD57;Q9TKH0;Q33527;A8DPE5;A8DPF8;Q33496;Q33268;P94025;Q8HUZ7;Q36683;A8DPF0;O63147;Q33620;Q8MAK6;D2CN03;P92468;D6C5Z0;O63185;Q8HDA1;Q33089;P94046;P92469;O98659;P94038;Q8WKU6;B7P0F0;Q36637;Q37357;Q9GDQ2;Q1A5W2;Q32496;Q8HT77;A5X4I3;P94074;Q33323;A5X4L3;Q6LA00;D8V9E6;E5KUU8;Q8HUY5;D2KUW9;D2KUU7;Q39288;Q37269;E0DA51;Q52TF4;Q8MCX9;…	20168	301	CID		63.99	0.00145975		5	55		1	1187.61	-44.5378	13/97	pps_pisum_OE_trypsin_rep2.mgf
	High	YGRPLLGcTIKPK	P36484;Q33245;Q32800;Q6RIC2;Q8MAK5;Q8HT56;Q32816;O63121;P94086;Q33514;P94048;P94068;Q9GD57;Q9TKH0;A8DPE5;A8DPF8;Q33496;Q33268;P94025;Q8HUZ7;O20266;A8DPF0;O63147;Q33620;Q8MAK6;D2CN03;P92468;P94039;P94042;D6C5Z0;O63185;Q9TI00;Q33089;Q9GGC2;P94046;P92469;O98659;P94038;Q36657;Q8WKU6;Q36637;Q37357;Q9GE67;Q1A5W2;Q8HT77;A5X4I3;P94074;Q33323;A5X4L3;Q6LA00;D8V9E6;E5KUU8;D2KUW9;D2KUU7;Q39288;Q37269;E0DA51;…	22107	281	CID	C8(Carbamidomethyl)	63.71	0.00169858		4	56		1	1502.81	-27.9778	16/120	pps_pisum_OE_trypsin_rep2.mgf
	Low	DDENVNSQPFMR	P36484;Q33245;Q32800;Q9TJY5;Q8MAK5;Q8HT56;Q32816;O63121;P94086;P94048;P93976;P94068;Q9GD57;Q33527;A8DPE5;A8DPF8;Q33496;P94025;Q8HUZ7;O20266;Q36683;A8DPF0;O63147;Q33620;Q8MAK6;D2CN03;P92468;P94039;P94042;D6C5Z0;Q9TI00;Q8HDA1;Q33089;Q9GGC2;P94046;P92469;O98659;P94038;Q36657;B7P0F0;Q36637;Q37357;Q9GE67;Q9GDQ2;Q1A5W2;Q8HT77;A5X4I3;P94074;Q33323;A5X4L3;D8V9E6;E5KUU8;Q8HUY5;D2KUW9;D2KUU7;Q39288;Q37269;…	22503	297	CID		35.13	0.694412		2	53	32	1	1451.57	-33.096	10/121	pps_pisum_OE_trypsin_rep2.mgf
	Low	AVYEcLR	P36484;Q33245;Q8MAK5;Q8HT56;Q32816;O63121;P94086;Q33514;P93976;P94068;Q9GD57;Q33527;A8DPE5;A8DPF8;Q33496;O20266;Q36683;A8DPF0;O63147;Q33620;Q8MAK6;D2CN03;P92468;P94042;D6C5Z0;O63185;Q9TI00;Q8HDA1;Q9GGC2;P94046;P92469;O98659;P94038;Q36657;Q8WKU6;B7P0F0;Q36637;Q37357;Q9GE67;Q9GDQ2;Q1A5W2;Q8HT77;A5X4I3;P94074;Q33323;A5X4L3;D8V9E6;E5KUU8;Q8HUY5;D2KUW9;D2KUU7;Q37269;E0DA51;Q8MAK2;Q52TF4;Q95B00;Q5DK06;…	21444	287	CID	C5(Carbamidomethyl)	33.41	1.27462	0	1	54	46	1	910.436	-10.4733	5/51	pps_pisum_OE_trypsin_rep2.mgf
	Low	NHGMHFR	P36484;Q33245;Q32800;Q6RIC2;Q9TJY5;Q8MAK5;Q8HT56;Q32816;O63121;P94086;Q33514;P94048;P93976;Q33527;A8DPE5;A8DPF8;Q33496;Q33268;P94025;O20266;Q36683;A8DPF0;O63147;Q33620;D2CN03;P92468;P94039;P94042;O63185;Q9TI00;Q8HDA1;Q33089;P92469;P94038;Q36657;Q8WKU6;B7P0F0;Q36637;Q37357;Q9GDQ2;Q1A5W2;Q8HT77;A5X4I3;P94074;Q33323;A5X4L3;Q6LA00;D8V9E6;Q8HUY5;D2KUW9;Q39288;Q37269;E0DA51;Q52TF4;Q8MCX9;A7VJY7;Q95B00;…	14978	231	CID		21.84	13.3781	0	1	53	32	1	898.429	21.5276	5/68	pps_pisum_OE_trypsin_rep2.mgf
Q9TJY5	27.19	9	9	467	51.7761	6.69775	312.134	Ribulose 1,5-bisphosphate carboxylase (Fragment) OS=Capirona decorticans GN=rbcL PE=3 SV=1 - [Q9TJY5_9GENT]
	Confidence Icon	Sequence	Protein Accessions	# Proteins	# Protein Groups	Activation Type	Modifications	IonScore	Exp Value	Δ Score	Rank	Identity High	Homology Threshold	Charge	m/z [Da]	ΔM [ppm]	Ions Matched	Spectrum File
	High	VTPQPGVPPEEAGAAVAAESSTGTWTTVWTDGLTSLDR	P36484;Q33245;Q32800;Q6RIC2;Q9TJY5;Q32816;P94086;Q33514;P94048;P93976;P94068;Q9GD57;Q33496;Q33268;Q8HUZ7;Q36683;A8DPF0;Q33620;D2CN03;P92468;P94039;P94042;D6C5Z0;O63185;Q9TI00;Q33089;P92469;O98659;Q8WKU6;Q37357;Q8HT77;A5X4I3;P94074;A5X4L3;Q6LA00;D8V9E6;E5KUU8;Q8HUY5;Q39288;Q8MAK2;Q52TF4;Q8MCX9;Q5DK06;B5U0R6;A3KLW4;Q6SSI3;O98549;P04717;Q14EN2;Q9MSR5;Q9GDQ1;Q31870;O19812;Q36650;Q9GEN2;Q6JXR8;Q15JC1;…	13123	185	CID		118.87	3.25774e-09		5	54		1	3854.61	-67.9603	25/435	pps_pisum_OE_trypsin_rep2.mgf
	High	GHYLNATAGTcEEMIKR	P36484;Q33245;Q6RIC2;Q9TJY5;Q32816;Q9GD57;Q33527;A8DPE5;A8DPF8;Q33268;Q8HUZ7;Q36683;Q8MAK6;D2CN03;P94039;O63185;Q9TI00;Q8HDA1;P94046;P92469;Q8WKU6;B7P0F0;Q36637;Q37357;Q9GDQ2;Q8HT77;Q33323;A5X4L3;Q6LA00;E5KUU8;Q8HUY5;Q39288;Q37269;Q8MCX9;Q8HVG8;A3KLW4;Q3MKL9;P31184;Q14EN2;Q9MSR5;Q8WHV7;Q31870;O19812;Q36650;Q5GLI7;Q4VI97;Q15JC1;B8YHH9;Q9GEQ3;Q9MV63;Q4VIC7;A4GE24;B8PRM8;D5FUM3;D6MYJ0;Q8MEB1;Q8HUX3;…	7090	147	CID	C11(Carbamidomethyl)	117.08	4.21367e-09		3	53		1	1950.82	-47.1725	14/168	pps_pisum_OE_trypsin_rep2.mgf
	High	TFQGPPHGIQVER	Q33245;Q32800;Q6RIC2;Q9TJY5;Q8MAK5;Q8HT56;O63121;P94086;Q33514;P93976;P94068;Q9GD57;Q9TKH0;Q33527;A8DPE5;A8DPF8;Q33496;Q33268;Q8HUZ7;O20266;Q36683;A8DPF0;O63147;Q8MAK6;D2CN03;P92468;D6C5Z0;O63185;Q9TI00;Q9GGC2;P94046;P92469;O98659;P94038;Q36657;Q8WKU6;Q37357;Q9GE67;Q9GDQ2;Q1A5W2;Q8HT77;A5X4I3;P94074;Q33323;A5X4L3;Q6LA00;D8V9E6;E5KUU8;D2KUW9;D2KUU7;P31184;P28413;P28429;P04717;Q14EN2;Q9MSR5;Q8WHV7;…	19129	271	CID		94.3	1.46651e-06		5	56		1	1465.74	-11.2333	10/139	pps_pisum_OE_trypsin_rep2.mgf
	High	GGLDFTKDDENVNSQPFMR	P36484;Q33245;Q32800;Q9TJY5;Q8MAK5;Q8HT56;Q32816;O63121;P94086;P94048;P93976;P94068;Q9GD57;Q33527;A8DPE5;A8DPF8;Q33496;P94025;Q8HUZ7;O20266;Q36683;A8DPF0;O63147;Q33620;Q8MAK6;D2CN03;P92468;P94039;P94042;D6C5Z0;Q9TI00;Q8HDA1;Q33089;Q9GGC2;P94046;P92469;O98659;P94038;Q36657;B7P0F0;Q36637;Q37357;Q9GE67;Q9GDQ2;Q1A5W2;Q8HT77;A5X4I3;P94074;Q33323;A5X4L3;D8V9E6;E5KUU8;Q8HUY5;D2KUW9;D2KUU7;Q39288;Q37269;…	22231	284	CID		71.32	0.000160804		4	53		1	2169.85	-64.4614	13/193	pps_pisum_OE_trypsin_rep2.mgf
	High	VALEAcVKAR	P36484;Q33245;Q32800;Q6RIC2;Q9TJY5;Q8MAK5;Q8HT56;Q32816;O63121;P94086;Q33514;P94048;P93976;P94068;Q9GD57;Q9TKH0;Q33527;A8DPE5;A8DPF8;Q33496;Q33268;P94025;Q8HUZ7;O20266;Q36683;A8DPF0;O63147;Q33620;Q8MAK6;D2CN03;P92468;P94039;P94042;D6C5Z0;O63185;Q9TI00;Q8HDA1;Q33089;Q9GGC2;P94046;P92469;O98659;P94038;Q36657;Q8WKU6	1195	45	CID	C6(Carbamidomethyl)	68.52	0.00046834	0	1	55		1	1116.57	-43.1889	9/82	pps_pisum_OE_trypsin_rep2.mgf
	High	DNGLLLHIHR	P36484;Q33245;Q32800;Q6RIC2;Q9TJY5;Q8MAK5;Q8HT56;Q32816;Q33514;P94068;Q9GD57;Q9TKH0;Q33527;A8DPE5;A8DPF8;Q33496;Q33268;P94025;Q8HUZ7;Q36683;A8DPF0;O63147;Q33620;Q8MAK6;D2CN03;P92468;D6C5Z0;O63185;Q8HDA1;Q33089;P94046;P92469;O98659;P94038;Q8WKU6;B7P0F0;Q36637;Q37357;Q9GDQ2;Q1A5W2;Q32496;Q8HT77;A5X4I3;P94074;Q33323;A5X4L3;Q6LA00;D8V9E6;E5KUU8;Q8HUY5;D2KUW9;D2KUU7;Q39288;Q37269;E0DA51;Q52TF4;Q8MCX9;…	20168	301	CID		63.99	0.00145975		5	55		1	1187.61	-44.5378	13/97	pps_pisum_OE_trypsin_rep2.mgf
	High	YGRPLLGxTIKPK	Q9TJY5;Q9GDQ2;C7SN35;O46919	6	4	CID	X8(C), X8(Carbamidomethyl)	63.71	0.00169858		9	56		1	1502.81	-27.9778	16/120	pps_pisum_OE_trypsin_rep2.mgf
	Low	DDENVNSQPFMR	P36484;Q33245;Q32800;Q9TJY5;Q8MAK5;Q8HT56;Q32816;O63121;P94086;P94048;P93976;P94068;Q9GD57;Q33527;A8DPE5;A8DPF8;Q33496;P94025;Q8HUZ7;O20266;Q36683;A8DPF0;O63147;Q33620;Q8MAK6;D2CN03;P92468;P94039;P94042;D6C5Z0;Q9TI00;Q8HDA1;Q33089;Q9GGC2;P94046;P92469;O98659;P94038;Q36657;B7P0F0;Q36637;Q37357;Q9GE67;Q9GDQ2;Q1A5W2;Q8HT77;A5X4I3;P94074;Q33323;A5X4L3;D8V9E6;E5KUU8;Q8HUY5;D2KUW9;D2KUU7;Q39288;Q37269;…	22503	297	CID		35.13	0.694412		2	53	32	1	1451.57	-33.096	10/121	pps_pisum_OE_trypsin_rep2.mgf
	Low	NHGMHFR	P36484;Q33245;Q32800;Q6RIC2;Q9TJY5;Q8MAK5;Q8HT56;Q32816;O63121;P94086;Q33514;P94048;P93976;Q33527;A8DPE5;A8DPF8;Q33496;Q33268;P94025;O20266;Q36683;A8DPF0;O63147;Q33620;D2CN03;P92468;P94039;P94042;O63185;Q9TI00;Q8HDA1;Q33089;P92469;P94038;Q36657;Q8WKU6;B7P0F0;Q36637;Q37357;Q9GDQ2;Q1A5W2;Q8HT77;A5X4I3;P94074;Q33323;A5X4L3;Q6LA00;D8V9E6;Q8HUY5;D2KUW9;Q39288;Q37269;E0DA51;Q52TF4;Q8MCX9;A7VJY7;Q95B00;…	14978	231	CID		21.84	13.3781	0	1	53	32	1	898.429	21.5276	5/68	pps_pisum_OE_trypsin_rep2.mgf
A8DPF8	28.69	10	10	467	51.698	6.68311	312.134	Ribulose-1,5-bisphosphate carboxylase/oxygenase large subunit (Fragment) OS=Pterogaillonia calycoptera GN=rbcL PE=3 SV=1 - [A8DPF8_9GENT]
	Confidence Icon	Sequence	Protein Accessions	# Proteins	# Protein Groups	Activation Type	Modifications	IonScore	Exp Value	Δ Score	Rank	Identity High	Homology Threshold	Charge	m/z [Da]	ΔM [ppm]	Ions Matched	Spectrum File
	High	VTPQPGVPPEEAGAAVAAESSTGTWTTVWTDGLTSLxR	A8DPF8;Q8WK05;E3TI15	3	3	CID	X37(D)	118.87	3.25774e-09		6	54		1	3854.61	-67.9603	25/433	pps_pisum_OE_trypsin_rep2.mgf
	High	GHYLNATAGTcEEMIKR	P36484;Q33245;Q6RIC2;Q9TJY5;Q32816;Q9GD57;Q33527;A8DPE5;A8DPF8;Q33268;Q8HUZ7;Q36683;Q8MAK6;D2CN03;P94039;O63185;Q9TI00;Q8HDA1;P94046;P92469;Q8WKU6;B7P0F0;Q36637;Q37357;Q9GDQ2;Q8HT77;Q33323;A5X4L3;Q6LA00;E5KUU8;Q8HUY5;Q39288;Q37269;Q8MCX9;Q8HVG8;A3KLW4;Q3MKL9;P31184;Q14EN2;Q9MSR5;Q8WHV7;Q31870;O19812;Q36650;Q5GLI7;Q4VI97;Q15JC1;B8YHH9;Q9GEQ3;Q9MV63;Q4VIC7;A4GE24;B8PRM8;D5FUM3;D6MYJ0;Q8MEB1;Q8HUX3;…	7090	147	CID	C11(Carbamidomethyl)	117.08	4.21367e-09		3	53		1	1950.82	-47.1725	14/168	pps_pisum_OE_trypsin_rep2.mgf
	High	TFQGPPHGIQVER	Q33245;Q32800;Q6RIC2;Q9TJY5;Q8MAK5;Q8HT56;O63121;P94086;Q33514;P93976;P94068;Q9GD57;Q9TKH0;Q33527;A8DPE5;A8DPF8;Q33496;Q33268;Q8HUZ7;O20266;Q36683;A8DPF0;O63147;Q8MAK6;D2CN03;P92468;D6C5Z0;O63185;Q9TI00;Q9GGC2;P94046;P92469;O98659;P94038;Q36657;Q8WKU6;Q37357;Q9GE67;Q9GDQ2;Q1A5W2;Q8HT77;A5X4I3;P94074;Q33323;A5X4L3;Q6LA00;D8V9E6;E5KUU8;D2KUW9;D2KUU7;P31184;P28413;P28429;P04717;Q14EN2;Q9MSR5;Q8WHV7;…	19129	271	CID		94.3	1.46651e-06		5	56		1	1465.74	-11.2333	10/139	pps_pisum_OE_trypsin_rep2.mgf
	High	GGLDFTKDDENVNSQPFMR	P36484;Q33245;Q32800;Q9TJY5;Q8MAK5;Q8HT56;Q32816;O63121;P94086;P94048;P93976;P94068;Q9GD57;Q33527;A8DPE5;A8DPF8;Q33496;P94025;Q8HUZ7;O20266;Q36683;A8DPF0;O63147;Q33620;Q8MAK6;D2CN03;P92468;P94039;P94042;D6C5Z0;Q9TI00;Q8HDA1;Q33089;Q9GGC2;P94046;P92469;O98659;P94038;Q36657;B7P0F0;Q36637;Q37357;Q9GE67;Q9GDQ2;Q1A5W2;Q8HT77;A5X4I3;P94074;Q33323;A5X4L3;D8V9E6;E5KUU8;Q8HUY5;D2KUW9;D2KUU7;Q39288;Q37269;…	22231	284	CID		71.32	0.000160804		4	53		1	2169.85	-64.4614	13/193	pps_pisum_OE_trypsin_rep2.mgf
	High	VALEAcVKAR	P36484;Q33245;Q32800;Q6RIC2;Q9TJY5;Q8MAK5;Q8HT56;Q32816;O63121;P94086;Q33514;P94048;P93976;P94068;Q9GD57;Q9TKH0;Q33527;A8DPE5;A8DPF8;Q33496;Q33268;P94025;Q8HUZ7;O20266;Q36683;A8DPF0;O63147;Q33620;Q8MAK6;D2CN03;P92468;P94039;P94042;D6C5Z0;O63185;Q9TI00;Q8HDA1;Q33089;Q9GGC2;P94046;P92469;O98659;P94038;Q36657;Q8WKU6	1195	45	CID	C6(Carbamidomethyl)	68.52	0.00046834	0	1	55		1	1116.57	-43.1889	9/82	pps_pisum_OE_trypsin_rep2.mgf
	High	DNGLLLHIHR	P36484;Q33245;Q32800;Q6RIC2;Q9TJY5;Q8MAK5;Q8HT56;Q32816;Q33514;P94068;Q9GD57;Q9TKH0;Q33527;A8DPE5;A8DPF8;Q33496;Q33268;P94025;Q8HUZ7;Q36683;A8DPF0;O63147;Q33620;Q8MAK6;D2CN03;P92468;D6C5Z0;O63185;Q8HDA1;Q33089;P94046;P92469;O98659;P94038;Q8WKU6;B7P0F0;Q36637;Q37357;Q9GDQ2;Q1A5W2;Q32496;Q8HT77;A5X4I3;P94074;Q33323;A5X4L3;Q6LA00;D8V9E6;E5KUU8;Q8HUY5;D2KUW9;D2KUU7;Q39288;Q37269;E0DA51;Q52TF4;Q8MCX9;…	20168	301	CID		63.99	0.00145975		5	55		1	1187.61	-44.5378	13/97	pps_pisum_OE_trypsin_rep2.mgf
	High	YGRPLLGcTIKPK	P36484;Q33245;Q32800;Q6RIC2;Q8MAK5;Q8HT56;Q32816;O63121;P94086;Q33514;P94048;P94068;Q9GD57;Q9TKH0;A8DPE5;A8DPF8;Q33496;Q33268;P94025;Q8HUZ7;O20266;A8DPF0;O63147;Q33620;Q8MAK6;D2CN03;P92468;P94039;P94042;D6C5Z0;O63185;Q9TI00;Q33089;Q9GGC2;P94046;P92469;O98659;P94038;Q36657;Q8WKU6;Q36637;Q37357;Q9GE67;Q1A5W2;Q8HT77;A5X4I3;P94074;Q33323;A5X4L3;Q6LA00;D8V9E6;E5KUU8;D2KUW9;D2KUU7;Q39288;Q37269;E0DA51;…	22107	281	CID	C8(Carbamidomethyl)	63.71	0.00169858		4	56		1	1502.81	-27.9778	16/120	pps_pisum_OE_trypsin_rep2.mgf
	Low	DDENVNSQPFMR	P36484;Q33245;Q32800;Q9TJY5;Q8MAK5;Q8HT56;Q32816;O63121;P94086;P94048;P93976;P94068;Q9GD57;Q33527;A8DPE5;A8DPF8;Q33496;P94025;Q8HUZ7;O20266;Q36683;A8DPF0;O63147;Q33620;Q8MAK6;D2CN03;P92468;P94039;P94042;D6C5Z0;Q9TI00;Q8HDA1;Q33089;Q9GGC2;P94046;P92469;O98659;P94038;Q36657;B7P0F0;Q36637;Q37357;Q9GE67;Q9GDQ2;Q1A5W2;Q8HT77;A5X4I3;P94074;Q33323;A5X4L3;D8V9E6;E5KUU8;Q8HUY5;D2KUW9;D2KUU7;Q39288;Q37269;…	22503	297	CID		35.13	0.694412		2	53	32	1	1451.57	-33.096	10/121	pps_pisum_OE_trypsin_rep2.mgf
	Low	AVYEcLR	P36484;Q33245;Q8MAK5;Q8HT56;Q32816;O63121;P94086;Q33514;P93976;P94068;Q9GD57;Q33527;A8DPE5;A8DPF8;Q33496;O20266;Q36683;A8DPF0;O63147;Q33620;Q8MAK6;D2CN03;P92468;P94042;D6C5Z0;O63185;Q9TI00;Q8HDA1;Q9GGC2;P94046;P92469;O98659;P94038;Q36657;Q8WKU6;B7P0F0;Q36637;Q37357;Q9GE67;Q9GDQ2;Q1A5W2;Q8HT77;A5X4I3;P94074;Q33323;A5X4L3;D8V9E6;E5KUU8;Q8HUY5;D2KUW9;D2KUU7;Q37269;E0DA51;Q8MAK2;Q52TF4;Q95B00;Q5DK06;…	21444	287	CID	C5(Carbamidomethyl)	33.41	1.27462	0	1	54	46	1	910.436	-10.4733	5/51	pps_pisum_OE_trypsin_rep2.mgf
	Low	NHGMHFR	P36484;Q33245;Q32800;Q6RIC2;Q9TJY5;Q8MAK5;Q8HT56;Q32816;O63121;P94086;Q33514;P94048;P93976;Q33527;A8DPE5;A8DPF8;Q33496;Q33268;P94025;O20266;Q36683;A8DPF0;O63147;Q33620;D2CN03;P92468;P94039;P94042;O63185;Q9TI00;Q8HDA1;Q33089;P92469;P94038;Q36657;Q8WKU6;B7P0F0;Q36637;Q37357;Q9GDQ2;Q1A5W2;Q8HT77;A5X4I3;P94074;Q33323;A5X4L3;Q6LA00;D8V9E6;Q8HUY5;D2KUW9;Q39288;Q37269;E0DA51;Q52TF4;Q8MCX9;A7VJY7;Q95B00;…	14978	231	CID		21.84	13.3781	0	1	53	32	1	898.429	21.5276	5/68	pps_pisum_OE_trypsin_rep2.mgf
Q9TI00	28.82	11	10	465	51.4255	6.43018	312.134	NADH dehydrogenase, putative (Fragment) OS=Bonyunia minor GN=rbcL PE=3 SV=1 - [Q9TI00_9GENT]
	Confidence Icon	Sequence	Protein Accessions	# Proteins	# Protein Groups	Activation Type	Modifications	IonScore	Exp Value	Δ Score	Rank	Identity High	Homology Threshold	Charge	m/z [Da]	ΔM [ppm]	Ions Matched	Spectrum File
	High	VTPQPGVPPEEAGAAVAAESSTGTWTTVWTDGLTSLDR	P36484;Q33245;Q32800;Q6RIC2;Q9TJY5;Q32816;P94086;Q33514;P94048;P93976;P94068;Q9GD57;Q33496;Q33268;Q8HUZ7;Q36683;A8DPF0;Q33620;D2CN03;P92468;P94039;P94042;D6C5Z0;O63185;Q9TI00;Q33089;P92469;O98659;Q8WKU6;Q37357;Q8HT77;A5X4I3;P94074;A5X4L3;Q6LA00;D8V9E6;E5KUU8;Q8HUY5;Q39288;Q8MAK2;Q52TF4;Q8MCX9;Q5DK06;B5U0R6;A3KLW4;Q6SSI3;O98549;P04717;Q14EN2;Q9MSR5;Q9GDQ1;Q31870;O19812;Q36650;Q9GEN2;Q6JXR8;Q15JC1;…	13123	185	CID		118.87	3.25774e-09		5	54		1	3854.61	-67.9603	25/435	pps_pisum_OE_trypsin_rep2.mgf
	High	GHYLNATAGTcEEMIKR	P36484;Q33245;Q6RIC2;Q9TJY5;Q32816;Q9GD57;Q33527;A8DPE5;A8DPF8;Q33268;Q8HUZ7;Q36683;Q8MAK6;D2CN03;P94039;O63185;Q9TI00;Q8HDA1;P94046;P92469;Q8WKU6;B7P0F0;Q36637;Q37357;Q9GDQ2;Q8HT77;Q33323;A5X4L3;Q6LA00;E5KUU8;Q8HUY5;Q39288;Q37269;Q8MCX9;Q8HVG8;A3KLW4;Q3MKL9;P31184;Q14EN2;Q9MSR5;Q8WHV7;Q31870;O19812;Q36650;Q5GLI7;Q4VI97;Q15JC1;B8YHH9;Q9GEQ3;Q9MV63;Q4VIC7;A4GE24;B8PRM8;D5FUM3;D6MYJ0;Q8MEB1;Q8HUX3;…	7090	147	CID	C11(Carbamidomethyl)	117.08	4.21367e-09		3	53		1	1950.82	-47.1725	14/168	pps_pisum_OE_trypsin_rep2.mgf
	High	TFQGPPHGIQVER	Q33245;Q32800;Q6RIC2;Q9TJY5;Q8MAK5;Q8HT56;O63121;P94086;Q33514;P93976;P94068;Q9GD57;Q9TKH0;Q33527;A8DPE5;A8DPF8;Q33496;Q33268;Q8HUZ7;O20266;Q36683;A8DPF0;O63147;Q8MAK6;D2CN03;P92468;D6C5Z0;O63185;Q9TI00;Q9GGC2;P94046;P92469;O98659;P94038;Q36657;Q8WKU6;Q37357;Q9GE67;Q9GDQ2;Q1A5W2;Q8HT77;A5X4I3;P94074;Q33323;A5X4L3;Q6LA00;D8V9E6;E5KUU8;D2KUW9;D2KUU7;P31184;P28413;P28429;P04717;Q14EN2;Q9MSR5;Q8WHV7;…	19129	271	CID		94.3	1.46651e-06		5	56		1	1465.74	-11.2333	10/139	pps_pisum_OE_trypsin_rep2.mgf
	High	GGLDFTKDDENVNSQPFMR	P36484;Q33245;Q32800;Q9TJY5;Q8MAK5;Q8HT56;Q32816;O63121;P94086;P94048;P93976;P94068;Q9GD57;Q33527;A8DPE5;A8DPF8;Q33496;P94025;Q8HUZ7;O20266;Q36683;A8DPF0;O63147;Q33620;Q8MAK6;D2CN03;P92468;P94039;P94042;D6C5Z0;Q9TI00;Q8HDA1;Q33089;Q9GGC2;P94046;P92469;O98659;P94038;Q36657;B7P0F0;Q36637;Q37357;Q9GE67;Q9GDQ2;Q1A5W2;Q8HT77;A5X4I3;P94074;Q33323;A5X4L3;D8V9E6;E5KUU8;Q8HUY5;D2KUW9;D2KUU7;Q39288;Q37269;…	22231	284	CID		71.32	0.000160804		4	53		1	2169.85	-64.4614	13/193	pps_pisum_OE_trypsin_rep2.mgf
	High	VALEAcVKAR	P36484;Q33245;Q32800;Q6RIC2;Q9TJY5;Q8MAK5;Q8HT56;Q32816;O63121;P94086;Q33514;P94048;P93976;P94068;Q9GD57;Q9TKH0;Q33527;A8DPE5;A8DPF8;Q33496;Q33268;P94025;Q8HUZ7;O20266;Q36683;A8DPF0;O63147;Q33620;Q8MAK6;D2CN03;P92468;P94039;P94042;D6C5Z0;O63185;Q9TI00;Q8HDA1;Q33089;Q9GGC2;P94046;P92469;O98659;P94038;Q36657;Q8WKU6	1195	45	CID	C6(Carbamidomethyl)	68.52	0.00046834	0	1	55		1	1116.57	-43.1889	9/82	pps_pisum_OE_trypsin_rep2.mgf
	High	DNGLLxHIHR	O20266;Q9TI00;C7AQR7;B3SHH2;Q5J9S3	9	5	CID	X6(I)	63.99	0.00145975		4	55		1	1187.61	-44.5378	13/97	pps_pisum_OE_trypsin_rep2.mgf
	High	DNGLLxHIHR	O20266;Q9TI00;C7AQR7;B3SHH2;Q5J9S3	9	5	CID	X6(L)	63.99	0.00145975		9	55		1	1187.61	-44.5378	13/97	pps_pisum_OE_trypsin_rep2.mgf
	High	YGRPLLGcTIKPK	P36484;Q33245;Q32800;Q6RIC2;Q8MAK5;Q8HT56;Q32816;O63121;P94086;Q33514;P94048;P94068;Q9GD57;Q9TKH0;A8DPE5;A8DPF8;Q33496;Q33268;P94025;Q8HUZ7;O20266;A8DPF0;O63147;Q33620;Q8MAK6;D2CN03;P92468;P94039;P94042;D6C5Z0;O63185;Q9TI00;Q33089;Q9GGC2;P94046;P92469;O98659;P94038;Q36657;Q8WKU6;Q36637;Q37357;Q9GE67;Q1A5W2;Q8HT77;A5X4I3;P94074;Q33323;A5X4L3;Q6LA00;D8V9E6;E5KUU8;D2KUW9;D2KUU7;Q39288;Q37269;E0DA51;…	22107	281	CID	C8(Carbamidomethyl)	63.71	0.00169858		4	56		1	1502.81	-27.9778	16/120	pps_pisum_OE_trypsin_rep2.mgf
	Low	DDENVNSQPFMR	P36484;Q33245;Q32800;Q9TJY5;Q8MAK5;Q8HT56;Q32816;O63121;P94086;P94048;P93976;P94068;Q9GD57;Q33527;A8DPE5;A8DPF8;Q33496;P94025;Q8HUZ7;O20266;Q36683;A8DPF0;O63147;Q33620;Q8MAK6;D2CN03;P92468;P94039;P94042;D6C5Z0;Q9TI00;Q8HDA1;Q33089;Q9GGC2;P94046;P92469;O98659;P94038;Q36657;B7P0F0;Q36637;Q37357;Q9GE67;Q9GDQ2;Q1A5W2;Q8HT77;A5X4I3;P94074;Q33323;A5X4L3;D8V9E6;E5KUU8;Q8HUY5;D2KUW9;D2KUU7;Q39288;Q37269;…	22503	297	CID		35.13	0.694412		2	53	32	1	1451.57	-33.096	10/121	pps_pisum_OE_trypsin_rep2.mgf
	Low	AVYEcLR	P36484;Q33245;Q8MAK5;Q8HT56;Q32816;O63121;P94086;Q33514;P93976;P94068;Q9GD57;Q33527;A8DPE5;A8DPF8;Q33496;O20266;Q36683;A8DPF0;O63147;Q33620;Q8MAK6;D2CN03;P92468;P94042;D6C5Z0;O63185;Q9TI00;Q8HDA1;Q9GGC2;P94046;P92469;O98659;P94038;Q36657;Q8WKU6;B7P0F0;Q36637;Q37357;Q9GE67;Q9GDQ2;Q1A5W2;Q8HT77;A5X4I3;P94074;Q33323;A5X4L3;D8V9E6;E5KUU8;Q8HUY5;D2KUW9;D2KUU7;Q37269;E0DA51;Q8MAK2;Q52TF4;Q95B00;Q5DK06;…	21444	287	CID	C5(Carbamidomethyl)	33.41	1.27462	0	1	54	46	1	910.436	-10.4733	5/51	pps_pisum_OE_trypsin_rep2.mgf
	Low	NHGMHFR	P36484;Q33245;Q32800;Q6RIC2;Q9TJY5;Q8MAK5;Q8HT56;Q32816;O63121;P94086;Q33514;P94048;P93976;Q33527;A8DPE5;A8DPF8;Q33496;Q33268;P94025;O20266;Q36683;A8DPF0;O63147;Q33620;D2CN03;P92468;P94039;P94042;O63185;Q9TI00;Q8HDA1;Q33089;P92469;P94038;Q36657;Q8WKU6;B7P0F0;Q36637;Q37357;Q9GDQ2;Q1A5W2;Q8HT77;A5X4I3;P94074;Q33323;A5X4L3;Q6LA00;D8V9E6;Q8HUY5;D2KUW9;Q39288;Q37269;E0DA51;Q52TF4;Q8MCX9;A7VJY7;Q95B00;…	14978	231	CID		21.84	13.3781	0	1	53	32	1	898.429	21.5276	5/68	pps_pisum_OE_trypsin_rep2.mgf
P92469	30.32	11	11	465	51.6389	7.38623	312.134	Ribulose-1,5-bisphosphate carboxylase, large subunit (Fragment) OS=Psychotria sp. Bremer 2722 GN=rbcL PE=3 SV=3 - [P92469_9GENT]
	Confidence Icon	Sequence	Protein Accessions	# Proteins	# Protein Groups	Activation Type	Modifications	IonScore	Exp Value	Δ Score	Rank	Identity High	Homology Threshold	Charge	m/z [Da]	ΔM [ppm]	Ions Matched	Spectrum File
	High	VTPQPGVPPEEAGAAVAAESSTGTWTTVWTDGLTSLDR	P36484;Q33245;Q32800;Q6RIC2;Q9TJY5;Q32816;P94086;Q33514;P94048;P93976;P94068;Q9GD57;Q33496;Q33268;Q8HUZ7;Q36683;A8DPF0;Q33620;D2CN03;P92468;P94039;P94042;D6C5Z0;O63185;Q9TI00;Q33089;P92469;O98659;Q8WKU6;Q37357;Q8HT77;A5X4I3;P94074;A5X4L3;Q6LA00;D8V9E6;E5KUU8;Q8HUY5;Q39288;Q8MAK2;Q52TF4;Q8MCX9;Q5DK06;B5U0R6;A3KLW4;Q6SSI3;O98549;P04717;Q14EN2;Q9MSR5;Q9GDQ1;Q31870;O19812;Q36650;Q9GEN2;Q6JXR8;Q15JC1;…	13123	185	CID		118.87	3.25774e-09		5	54		1	3854.61	-67.9603	25/435	pps_pisum_OE_trypsin_rep2.mgf
	High	GHYLNATAGTcEEMIKR	P36484;Q33245;Q6RIC2;Q9TJY5;Q32816;Q9GD57;Q33527;A8DPE5;A8DPF8;Q33268;Q8HUZ7;Q36683;Q8MAK6;D2CN03;P94039;O63185;Q9TI00;Q8HDA1;P94046;P92469;Q8WKU6;B7P0F0;Q36637;Q37357;Q9GDQ2;Q8HT77;Q33323;A5X4L3;Q6LA00;E5KUU8;Q8HUY5;Q39288;Q37269;Q8MCX9;Q8HVG8;A3KLW4;Q3MKL9;P31184;Q14EN2;Q9MSR5;Q8WHV7;Q31870;O19812;Q36650;Q5GLI7;Q4VI97;Q15JC1;B8YHH9;Q9GEQ3;Q9MV63;Q4VIC7;A4GE24;B8PRM8;D5FUM3;D6MYJ0;Q8MEB1;Q8HUX3;…	7090	147	CID	C11(Carbamidomethyl)	117.08	4.21367e-09		3	53		1	1950.82	-47.1725	14/168	pps_pisum_OE_trypsin_rep2.mgf
	High	TFQGPPHGIQVER	Q33245;Q32800;Q6RIC2;Q9TJY5;Q8MAK5;Q8HT56;O63121;P94086;Q33514;P93976;P94068;Q9GD57;Q9TKH0;Q33527;A8DPE5;A8DPF8;Q33496;Q33268;Q8HUZ7;O20266;Q36683;A8DPF0;O63147;Q8MAK6;D2CN03;P92468;D6C5Z0;O63185;Q9TI00;Q9GGC2;P94046;P92469;O98659;P94038;Q36657;Q8WKU6;Q37357;Q9GE67;Q9GDQ2;Q1A5W2;Q8HT77;A5X4I3;P94074;Q33323;A5X4L3;Q6LA00;D8V9E6;E5KUU8;D2KUW9;D2KUU7;P31184;P28413;P28429;P04717;Q14EN2;Q9MSR5;Q8WHV7;…	19129	271	CID		94.3	1.46651e-06		5	56		1	1465.74	-11.2333	10/139	pps_pisum_OE_trypsin_rep2.mgf
	High	GGLDFTKDDENVNSQPFMR	P36484;Q33245;Q32800;Q9TJY5;Q8MAK5;Q8HT56;Q32816;O63121;P94086;P94048;P93976;P94068;Q9GD57;Q33527;A8DPE5;A8DPF8;Q33496;P94025;Q8HUZ7;O20266;Q36683;A8DPF0;O63147;Q33620;Q8MAK6;D2CN03;P92468;P94039;P94042;D6C5Z0;Q9TI00;Q8HDA1;Q33089;Q9GGC2;P94046;P92469;O98659;P94038;Q36657;B7P0F0;Q36637;Q37357;Q9GE67;Q9GDQ2;Q1A5W2;Q8HT77;A5X4I3;P94074;Q33323;A5X4L3;D8V9E6;E5KUU8;Q8HUY5;D2KUW9;D2KUU7;Q39288;Q37269;…	22231	284	CID		71.32	0.000160804		4	53		1	2169.85	-64.4614	13/193	pps_pisum_OE_trypsin_rep2.mgf
	High	VALEAcVKAR	P36484;Q33245;Q32800;Q6RIC2;Q9TJY5;Q8MAK5;Q8HT56;Q32816;O63121;P94086;Q33514;P94048;P93976;P94068;Q9GD57;Q9TKH0;Q33527;A8DPE5;A8DPF8;Q33496;Q33268;P94025;Q8HUZ7;O20266;Q36683;A8DPF0;O63147;Q33620;Q8MAK6;D2CN03;P92468;P94039;P94042;D6C5Z0;O63185;Q9TI00;Q8HDA1;Q33089;Q9GGC2;P94046;P92469;O98659;P94038;Q36657;Q8WKU6	1195	45	CID	C6(Carbamidomethyl)	68.52	0.00046834	0	1	55		1	1116.57	-43.1889	9/82	pps_pisum_OE_trypsin_rep2.mgf
	High	DNGLLLHIHR	P36484;Q33245;Q32800;Q6RIC2;Q9TJY5;Q8MAK5;Q8HT56;Q32816;Q33514;P94068;Q9GD57;Q9TKH0;Q33527;A8DPE5;A8DPF8;Q33496;Q33268;P94025;Q8HUZ7;Q36683;A8DPF0;O63147;Q33620;Q8MAK6;D2CN03;P92468;D6C5Z0;O63185;Q8HDA1;Q33089;P94046;P92469;O98659;P94038;Q8WKU6;B7P0F0;Q36637;Q37357;Q9GDQ2;Q1A5W2;Q32496;Q8HT77;A5X4I3;P94074;Q33323;A5X4L3;Q6LA00;D8V9E6;E5KUU8;Q8HUY5;D2KUW9;D2KUU7;Q39288;Q37269;E0DA51;Q52TF4;Q8MCX9;…	20168	301	CID		63.99	0.00145975		5	55		1	1187.61	-44.5378	13/97	pps_pisum_OE_trypsin_rep2.mgf
	High	YGRPLLGcTIKPK	P36484;Q33245;Q32800;Q6RIC2;Q8MAK5;Q8HT56;Q32816;O63121;P94086;Q33514;P94048;P94068;Q9GD57;Q9TKH0;A8DPE5;A8DPF8;Q33496;Q33268;P94025;Q8HUZ7;O20266;A8DPF0;O63147;Q33620;Q8MAK6;D2CN03;P92468;P94039;P94042;D6C5Z0;O63185;Q9TI00;Q33089;Q9GGC2;P94046;P92469;O98659;P94038;Q36657;Q8WKU6;Q36637;Q37357;Q9GE67;Q1A5W2;Q8HT77;A5X4I3;P94074;Q33323;A5X4L3;Q6LA00;D8V9E6;E5KUU8;D2KUW9;D2KUU7;Q39288;Q37269;E0DA51;…	22107	281	CID	C8(Carbamidomethyl)	63.71	0.00169858		4	56		1	1502.81	-27.9778	16/120	pps_pisum_OE_trypsin_rep2.mgf
	Low	DDENVNSQPFMR	P36484;Q33245;Q32800;Q9TJY5;Q8MAK5;Q8HT56;Q32816;O63121;P94086;P94048;P93976;P94068;Q9GD57;Q33527;A8DPE5;A8DPF8;Q33496;P94025;Q8HUZ7;O20266;Q36683;A8DPF0;O63147;Q33620;Q8MAK6;D2CN03;P92468;P94039;P94042;D6C5Z0;Q9TI00;Q8HDA1;Q33089;Q9GGC2;P94046;P92469;O98659;P94038;Q36657;B7P0F0;Q36637;Q37357;Q9GE67;Q9GDQ2;Q1A5W2;Q8HT77;A5X4I3;P94074;Q33323;A5X4L3;D8V9E6;E5KUU8;Q8HUY5;D2KUW9;D2KUU7;Q39288;Q37269;…	22503	297	CID		35.13	0.694412		2	53	32	1	1451.57	-33.096	10/121	pps_pisum_OE_trypsin_rep2.mgf
	Low	AVYEcLR	P36484;Q33245;Q8MAK5;Q8HT56;Q32816;O63121;P94086;Q33514;P93976;P94068;Q9GD57;Q33527;A8DPE5;A8DPF8;Q33496;O20266;Q36683;A8DPF0;O63147;Q33620;Q8MAK6;D2CN03;P92468;P94042;D6C5Z0;O63185;Q9TI00;Q8HDA1;Q9GGC2;P94046;P92469;O98659;P94038;Q36657;Q8WKU6;B7P0F0;Q36637;Q37357;Q9GE67;Q9GDQ2;Q1A5W2;Q8HT77;A5X4I3;P94074;Q33323;A5X4L3;D8V9E6;E5KUU8;Q8HUY5;D2KUW9;D2KUU7;Q37269;E0DA51;Q8MAK2;Q52TF4;Q95B00;Q5DK06;…	21444	287	CID	C5(Carbamidomethyl)	33.41	1.27462	0	1	54	46	1	910.436	-10.4733	5/51	pps_pisum_OE_trypsin_rep2.mgf
	Low	IPFSYVK	P92469	1	1	CID		30.85	2.85084		8	55		1	853.47	-14.1203	5/51	pps_pisum_OE_trypsin_rep2.mgf
	Low	NHGMHFR	P36484;Q33245;Q32800;Q6RIC2;Q9TJY5;Q8MAK5;Q8HT56;Q32816;O63121;P94086;Q33514;P94048;P93976;Q33527;A8DPE5;A8DPF8;Q33496;Q33268;P94025;O20266;Q36683;A8DPF0;O63147;Q33620;D2CN03;P92468;P94039;P94042;O63185;Q9TI00;Q8HDA1;Q33089;P92469;P94038;Q36657;Q8WKU6;B7P0F0;Q36637;Q37357;Q9GDQ2;Q1A5W2;Q8HT77;A5X4I3;P94074;Q33323;A5X4L3;Q6LA00;D8V9E6;Q8HUY5;D2KUW9;Q39288;Q37269;E0DA51;Q52TF4;Q8MCX9;A7VJY7;Q95B00;…	14978	231	CID		21.84	13.3781	0	1	53	32	1	898.429	21.5276	5/68	pps_pisum_OE_trypsin_rep2.mgf
Q8WKU6	28.63	10	10	468	51.8847	6.75635	312.134	Rubisco large subunit (Fragment) OS=Pleuranthodendron lindenii GN=rbcL PE=3 SV=1 - [Q8WKU6_9ROSI]
	Confidence Icon	Sequence	Protein Accessions	# Proteins	# Protein Groups	Activation Type	Modifications	IonScore	Exp Value	Δ Score	Rank	Identity High	Homology Threshold	Charge	m/z [Da]	ΔM [ppm]	Ions Matched	Spectrum File
	High	VTPQPGVPPEEAGAAVAAESSTGTWTTVWTDGLTSLDR	P36484;Q33245;Q32800;Q6RIC2;Q9TJY5;Q32816;P94086;Q33514;P94048;P93976;P94068;Q9GD57;Q33496;Q33268;Q8HUZ7;Q36683;A8DPF0;Q33620;D2CN03;P92468;P94039;P94042;D6C5Z0;O63185;Q9TI00;Q33089;P92469;O98659;Q8WKU6;Q37357;Q8HT77;A5X4I3;P94074;A5X4L3;Q6LA00;D8V9E6;E5KUU8;Q8HUY5;Q39288;Q8MAK2;Q52TF4;Q8MCX9;Q5DK06;B5U0R6;A3KLW4;Q6SSI3;O98549;P04717;Q14EN2;Q9MSR5;Q9GDQ1;Q31870;O19812;Q36650;Q9GEN2;Q6JXR8;Q15JC1;…	13123	185	CID		118.87	3.25774e-09		5	54		1	3854.61	-67.9603	25/435	pps_pisum_OE_trypsin_rep2.mgf
	High	GHYLNATAGTcEEMIKR	P36484;Q33245;Q6RIC2;Q9TJY5;Q32816;Q9GD57;Q33527;A8DPE5;A8DPF8;Q33268;Q8HUZ7;Q36683;Q8MAK6;D2CN03;P94039;O63185;Q9TI00;Q8HDA1;P94046;P92469;Q8WKU6;B7P0F0;Q36637;Q37357;Q9GDQ2;Q8HT77;Q33323;A5X4L3;Q6LA00;E5KUU8;Q8HUY5;Q39288;Q37269;Q8MCX9;Q8HVG8;A3KLW4;Q3MKL9;P31184;Q14EN2;Q9MSR5;Q8WHV7;Q31870;O19812;Q36650;Q5GLI7;Q4VI97;Q15JC1;B8YHH9;Q9GEQ3;Q9MV63;Q4VIC7;A4GE24;B8PRM8;D5FUM3;D6MYJ0;Q8MEB1;Q8HUX3;…	7090	147	CID	C11(Carbamidomethyl)	117.08	4.21367e-09		3	53		1	1950.82	-47.1725	14/168	pps_pisum_OE_trypsin_rep2.mgf
	High	TFQGPPHGIQVER	Q33245;Q32800;Q6RIC2;Q9TJY5;Q8MAK5;Q8HT56;O63121;P94086;Q33514;P93976;P94068;Q9GD57;Q9TKH0;Q33527;A8DPE5;A8DPF8;Q33496;Q33268;Q8HUZ7;O20266;Q36683;A8DPF0;O63147;Q8MAK6;D2CN03;P92468;D6C5Z0;O63185;Q9TI00;Q9GGC2;P94046;P92469;O98659;P94038;Q36657;Q8WKU6;Q37357;Q9GE67;Q9GDQ2;Q1A5W2;Q8HT77;A5X4I3;P94074;Q33323;A5X4L3;Q6LA00;D8V9E6;E5KUU8;D2KUW9;D2KUU7;P31184;P28413;P28429;P04717;Q14EN2;Q9MSR5;Q8WHV7;…	19129	271	CID		94.3	1.46651e-06		5	56		1	1465.74	-11.2333	10/139	pps_pisum_OE_trypsin_rep2.mgf
	High	GGLDFTKDDENVNSzPFMR	Q8WKU6	1	1	CID	Z15(Q)	71.32	0.000160804		9	53		1	2169.85	-64.4614	13/193	pps_pisum_OE_trypsin_rep2.mgf
	High	VALEAcVKAR	P36484;Q33245;Q32800;Q6RIC2;Q9TJY5;Q8MAK5;Q8HT56;Q32816;O63121;P94086;Q33514;P94048;P93976;P94068;Q9GD57;Q9TKH0;Q33527;A8DPE5;A8DPF8;Q33496;Q33268;P94025;Q8HUZ7;O20266;Q36683;A8DPF0;O63147;Q33620;Q8MAK6;D2CN03;P92468;P94039;P94042;D6C5Z0;O63185;Q9TI00;Q8HDA1;Q33089;Q9GGC2;P94046;P92469;O98659;P94038;Q36657;Q8WKU6	1195	45	CID	C6(Carbamidomethyl)	68.52	0.00046834	0	1	55		1	1116.57	-43.1889	9/82	pps_pisum_OE_trypsin_rep2.mgf
	High	DNGLLLHIHR	P36484;Q33245;Q32800;Q6RIC2;Q9TJY5;Q8MAK5;Q8HT56;Q32816;Q33514;P94068;Q9GD57;Q9TKH0;Q33527;A8DPE5;A8DPF8;Q33496;Q33268;P94025;Q8HUZ7;Q36683;A8DPF0;O63147;Q33620;Q8MAK6;D2CN03;P92468;D6C5Z0;O63185;Q8HDA1;Q33089;P94046;P92469;O98659;P94038;Q8WKU6;B7P0F0;Q36637;Q37357;Q9GDQ2;Q1A5W2;Q32496;Q8HT77;A5X4I3;P94074;Q33323;A5X4L3;Q6LA00;D8V9E6;E5KUU8;Q8HUY5;D2KUW9;D2KUU7;Q39288;Q37269;E0DA51;Q52TF4;Q8MCX9;…	20168	301	CID		63.99	0.00145975		5	55		1	1187.61	-44.5378	13/97	pps_pisum_OE_trypsin_rep2.mgf
	High	YGRPLLGcTIKPK	P36484;Q33245;Q32800;Q6RIC2;Q8MAK5;Q8HT56;Q32816;O63121;P94086;Q33514;P94048;P94068;Q9GD57;Q9TKH0;A8DPE5;A8DPF8;Q33496;Q33268;P94025;Q8HUZ7;O20266;A8DPF0;O63147;Q33620;Q8MAK6;D2CN03;P92468;P94039;P94042;D6C5Z0;O63185;Q9TI00;Q33089;Q9GGC2;P94046;P92469;O98659;P94038;Q36657;Q8WKU6;Q36637;Q37357;Q9GE67;Q1A5W2;Q8HT77;A5X4I3;P94074;Q33323;A5X4L3;Q6LA00;D8V9E6;E5KUU8;D2KUW9;D2KUU7;Q39288;Q37269;E0DA51;…	22107	281	CID	C8(Carbamidomethyl)	63.71	0.00169858		4	56		1	1502.81	-27.9778	16/120	pps_pisum_OE_trypsin_rep2.mgf
	Low	DDENVNSzPFMR	Q8WKU6	1	1	CID	Z8(Q)	35.13	0.694412		7	53	32	1	1451.57	-33.096	10/121	pps_pisum_OE_trypsin_rep2.mgf
	Low	AVYEcLR	P36484;Q33245;Q8MAK5;Q8HT56;Q32816;O63121;P94086;Q33514;P93976;P94068;Q9GD57;Q33527;A8DPE5;A8DPF8;Q33496;O20266;Q36683;A8DPF0;O63147;Q33620;Q8MAK6;D2CN03;P92468;P94042;D6C5Z0;O63185;Q9TI00;Q8HDA1;Q9GGC2;P94046;P92469;O98659;P94038;Q36657;Q8WKU6;B7P0F0;Q36637;Q37357;Q9GE67;Q9GDQ2;Q1A5W2;Q8HT77;A5X4I3;P94074;Q33323;A5X4L3;D8V9E6;E5KUU8;Q8HUY5;D2KUW9;D2KUU7;Q37269;E0DA51;Q8MAK2;Q52TF4;Q95B00;Q5DK06;…	21444	287	CID	C5(Carbamidomethyl)	33.41	1.27462	0	1	54	46	1	910.436	-10.4733	5/51	pps_pisum_OE_trypsin_rep2.mgf
	Low	NHGMHFR	P36484;Q33245;Q32800;Q6RIC2;Q9TJY5;Q8MAK5;Q8HT56;Q32816;O63121;P94086;Q33514;P94048;P93976;Q33527;A8DPE5;A8DPF8;Q33496;Q33268;P94025;O20266;Q36683;A8DPF0;O63147;Q33620;D2CN03;P92468;P94039;P94042;O63185;Q9TI00;Q8HDA1;Q33089;P92469;P94038;Q36657;Q8WKU6;B7P0F0;Q36637;Q37357;Q9GDQ2;Q1A5W2;Q8HT77;A5X4I3;P94074;Q33323;A5X4L3;Q6LA00;D8V9E6;Q8HUY5;D2KUW9;Q39288;Q37269;E0DA51;Q52TF4;Q8MCX9;A7VJY7;Q95B00;…	14978	231	CID		21.84	13.3781	0	1	53	32	1	898.429	21.5276	5/68	pps_pisum_OE_trypsin_rep2.mgf
Q37357	30.39	10	10	441	48.9684	6.91748	312.134	Ribulose 1,5-bisphosphate carboxylase large subunit (Fragment) OS=Lasia spinosa GN=rbcL PE=3 SV=2 - [Q37357_LASSI]
	Confidence Icon	Sequence	Protein Accessions	# Proteins	# Protein Groups	Activation Type	Modifications	IonScore	Exp Value	Δ Score	Rank	Identity High	Homology Threshold	Charge	m/z [Da]	ΔM [ppm]	Ions Matched	Spectrum File
	High	VTPQPGVPPEEAGAAVAAESSTGTWTTVWTDGLTSLDR	P36484;Q33245;Q32800;Q6RIC2;Q9TJY5;Q32816;P94086;Q33514;P94048;P93976;P94068;Q9GD57;Q33496;Q33268;Q8HUZ7;Q36683;A8DPF0;Q33620;D2CN03;P92468;P94039;P94042;D6C5Z0;O63185;Q9TI00;Q33089;P92469;O98659;Q8WKU6;Q37357;Q8HT77;A5X4I3;P94074;A5X4L3;Q6LA00;D8V9E6;E5KUU8;Q8HUY5;Q39288;Q8MAK2;Q52TF4;Q8MCX9;Q5DK06;B5U0R6;A3KLW4;Q6SSI3;O98549;P04717;Q14EN2;Q9MSR5;Q9GDQ1;Q31870;O19812;Q36650;Q9GEN2;Q6JXR8;Q15JC1;…	13123	185	CID		118.87	3.25774e-09		5	54		1	3854.61	-67.9603	25/435	pps_pisum_OE_trypsin_rep2.mgf
	High	GHYLNATAGTcEEMIKR	P36484;Q33245;Q6RIC2;Q9TJY5;Q32816;Q9GD57;Q33527;A8DPE5;A8DPF8;Q33268;Q8HUZ7;Q36683;Q8MAK6;D2CN03;P94039;O63185;Q9TI00;Q8HDA1;P94046;P92469;Q8WKU6;B7P0F0;Q36637;Q37357;Q9GDQ2;Q8HT77;Q33323;A5X4L3;Q6LA00;E5KUU8;Q8HUY5;Q39288;Q37269;Q8MCX9;Q8HVG8;A3KLW4;Q3MKL9;P31184;Q14EN2;Q9MSR5;Q8WHV7;Q31870;O19812;Q36650;Q5GLI7;Q4VI97;Q15JC1;B8YHH9;Q9GEQ3;Q9MV63;Q4VIC7;A4GE24;B8PRM8;D5FUM3;D6MYJ0;Q8MEB1;Q8HUX3;…	7090	147	CID	C11(Carbamidomethyl)	117.08	4.21367e-09		3	53		1	1950.82	-47.1725	14/168	pps_pisum_OE_trypsin_rep2.mgf
	High	TFQGPPHGIQVER	Q33245;Q32800;Q6RIC2;Q9TJY5;Q8MAK5;Q8HT56;O63121;P94086;Q33514;P93976;P94068;Q9GD57;Q9TKH0;Q33527;A8DPE5;A8DPF8;Q33496;Q33268;Q8HUZ7;O20266;Q36683;A8DPF0;O63147;Q8MAK6;D2CN03;P92468;D6C5Z0;O63185;Q9TI00;Q9GGC2;P94046;P92469;O98659;P94038;Q36657;Q8WKU6;Q37357;Q9GE67;Q9GDQ2;Q1A5W2;Q8HT77;A5X4I3;P94074;Q33323;A5X4L3;Q6LA00;D8V9E6;E5KUU8;D2KUW9;D2KUU7;P31184;P28413;P28429;P04717;Q14EN2;Q9MSR5;Q8WHV7;…	19129	271	CID		94.3	1.46651e-06		5	56		1	1465.74	-11.2333	10/139	pps_pisum_OE_trypsin_rep2.mgf
	High	GGLDFTKDDENVNSQPFMR	P36484;Q33245;Q32800;Q9TJY5;Q8MAK5;Q8HT56;Q32816;O63121;P94086;P94048;P93976;P94068;Q9GD57;Q33527;A8DPE5;A8DPF8;Q33496;P94025;Q8HUZ7;O20266;Q36683;A8DPF0;O63147;Q33620;Q8MAK6;D2CN03;P92468;P94039;P94042;D6C5Z0;Q9TI00;Q8HDA1;Q33089;Q9GGC2;P94046;P92469;O98659;P94038;Q36657;B7P0F0;Q36637;Q37357;Q9GE67;Q9GDQ2;Q1A5W2;Q8HT77;A5X4I3;P94074;Q33323;A5X4L3;D8V9E6;E5KUU8;Q8HUY5;D2KUW9;D2KUU7;Q39288;Q37269;…	22231	284	CID		71.32	0.000160804		4	53		1	2169.85	-64.4614	13/193	pps_pisum_OE_trypsin_rep2.mgf
	High	VALEAcVKxR	B7P0F0;Q36637;Q37357	7	3	CID	C6(Carbamidomethyl), X9(A)	68.52	0.00046834		2	55		1	1116.57	-43.1889	9/82	pps_pisum_OE_trypsin_rep2.mgf
	High	DNGLLLHIHR	P36484;Q33245;Q32800;Q6RIC2;Q9TJY5;Q8MAK5;Q8HT56;Q32816;Q33514;P94068;Q9GD57;Q9TKH0;Q33527;A8DPE5;A8DPF8;Q33496;Q33268;P94025;Q8HUZ7;Q36683;A8DPF0;O63147;Q33620;Q8MAK6;D2CN03;P92468;D6C5Z0;O63185;Q8HDA1;Q33089;P94046;P92469;O98659;P94038;Q8WKU6;B7P0F0;Q36637;Q37357;Q9GDQ2;Q1A5W2;Q32496;Q8HT77;A5X4I3;P94074;Q33323;A5X4L3;Q6LA00;D8V9E6;E5KUU8;Q8HUY5;D2KUW9;D2KUU7;Q39288;Q37269;E0DA51;Q52TF4;Q8MCX9;…	20168	301	CID		63.99	0.00145975		5	55		1	1187.61	-44.5378	13/97	pps_pisum_OE_trypsin_rep2.mgf
	High	YGRPLLGcTIKPK	P36484;Q33245;Q32800;Q6RIC2;Q8MAK5;Q8HT56;Q32816;O63121;P94086;Q33514;P94048;P94068;Q9GD57;Q9TKH0;A8DPE5;A8DPF8;Q33496;Q33268;P94025;Q8HUZ7;O20266;A8DPF0;O63147;Q33620;Q8MAK6;D2CN03;P92468;P94039;P94042;D6C5Z0;O63185;Q9TI00;Q33089;Q9GGC2;P94046;P92469;O98659;P94038;Q36657;Q8WKU6;Q36637;Q37357;Q9GE67;Q1A5W2;Q8HT77;A5X4I3;P94074;Q33323;A5X4L3;Q6LA00;D8V9E6;E5KUU8;D2KUW9;D2KUU7;Q39288;Q37269;E0DA51;…	22107	281	CID	C8(Carbamidomethyl)	63.71	0.00169858		4	56		1	1502.81	-27.9778	16/120	pps_pisum_OE_trypsin_rep2.mgf
	Low	DDENVNSQPFMR	P36484;Q33245;Q32800;Q9TJY5;Q8MAK5;Q8HT56;Q32816;O63121;P94086;P94048;P93976;P94068;Q9GD57;Q33527;A8DPE5;A8DPF8;Q33496;P94025;Q8HUZ7;O20266;Q36683;A8DPF0;O63147;Q33620;Q8MAK6;D2CN03;P92468;P94039;P94042;D6C5Z0;Q9TI00;Q8HDA1;Q33089;Q9GGC2;P94046;P92469;O98659;P94038;Q36657;B7P0F0;Q36637;Q37357;Q9GE67;Q9GDQ2;Q1A5W2;Q8HT77;A5X4I3;P94074;Q33323;A5X4L3;D8V9E6;E5KUU8;Q8HUY5;D2KUW9;D2KUU7;Q39288;Q37269;…	22503	297	CID		35.13	0.694412		2	53	32	1	1451.57	-33.096	10/121	pps_pisum_OE_trypsin_rep2.mgf
	Low	AVYEcLR	P36484;Q33245;Q8MAK5;Q8HT56;Q32816;O63121;P94086;Q33514;P93976;P94068;Q9GD57;Q33527;A8DPE5;A8DPF8;Q33496;O20266;Q36683;A8DPF0;O63147;Q33620;Q8MAK6;D2CN03;P92468;P94042;D6C5Z0;O63185;Q9TI00;Q8HDA1;Q9GGC2;P94046;P92469;O98659;P94038;Q36657;Q8WKU6;B7P0F0;Q36637;Q37357;Q9GE67;Q9GDQ2;Q1A5W2;Q8HT77;A5X4I3;P94074;Q33323;A5X4L3;D8V9E6;E5KUU8;Q8HUY5;D2KUW9;D2KUU7;Q37269;E0DA51;Q8MAK2;Q52TF4;Q95B00;Q5DK06;…	21444	287	CID	C5(Carbamidomethyl)	33.41	1.27462	0	1	54	46	1	910.436	-10.4733	5/51	pps_pisum_OE_trypsin_rep2.mgf
	Low	NHGMHFR	P36484;Q33245;Q32800;Q6RIC2;Q9TJY5;Q8MAK5;Q8HT56;Q32816;O63121;P94086;Q33514;P94048;P93976;Q33527;A8DPE5;A8DPF8;Q33496;Q33268;P94025;O20266;Q36683;A8DPF0;O63147;Q33620;D2CN03;P92468;P94039;P94042;O63185;Q9TI00;Q8HDA1;Q33089;P92469;P94038;Q36657;Q8WKU6;B7P0F0;Q36637;Q37357;Q9GDQ2;Q1A5W2;Q8HT77;A5X4I3;P94074;Q33323;A5X4L3;Q6LA00;D8V9E6;Q8HUY5;D2KUW9;Q39288;Q37269;E0DA51;Q52TF4;Q8MCX9;A7VJY7;Q95B00;…	14978	231	CID		21.84	13.3781	0	1	53	32	1	898.429	21.5276	5/68	pps_pisum_OE_trypsin_rep2.mgf
E5KUU8	27.67	11	9	459	50.8466	6.63916	312.134	Ribulose-1,5-bisphosphate carboxylase/oxygenase large subunit (Fragment) OS=Anisodus acutangulus GN=rbcL PE=4 SV=1 - [E5KUU8_9SOLA]
	Confidence Icon	Sequence	Protein Accessions	# Proteins	# Protein Groups	Activation Type	Modifications	IonScore	Exp Value	Δ Score	Rank	Identity High	Homology Threshold	Charge	m/z [Da]	ΔM [ppm]	Ions Matched	Spectrum File
	High	VTPQPGVPPEEAGAAVAAESSTGTWTTVWTDGLTSLDR	P36484;Q33245;Q32800;Q6RIC2;Q9TJY5;Q32816;P94086;Q33514;P94048;P93976;P94068;Q9GD57;Q33496;Q33268;Q8HUZ7;Q36683;A8DPF0;Q33620;D2CN03;P92468;P94039;P94042;D6C5Z0;O63185;Q9TI00;Q33089;P92469;O98659;Q8WKU6;Q37357;Q8HT77;A5X4I3;P94074;A5X4L3;Q6LA00;D8V9E6;E5KUU8;Q8HUY5;Q39288;Q8MAK2;Q52TF4;Q8MCX9;Q5DK06;B5U0R6;A3KLW4;Q6SSI3;O98549;P04717;Q14EN2;Q9MSR5;Q9GDQ1;Q31870;O19812;Q36650;Q9GEN2;Q6JXR8;Q15JC1;…	13123	185	CID		118.87	3.25774e-09		5	54		1	3854.61	-67.9603	25/435	pps_pisum_OE_trypsin_rep2.mgf
	High	GHYLNATAGTcEEMIKR	P36484;Q33245;Q6RIC2;Q9TJY5;Q32816;Q9GD57;Q33527;A8DPE5;A8DPF8;Q33268;Q8HUZ7;Q36683;Q8MAK6;D2CN03;P94039;O63185;Q9TI00;Q8HDA1;P94046;P92469;Q8WKU6;B7P0F0;Q36637;Q37357;Q9GDQ2;Q8HT77;Q33323;A5X4L3;Q6LA00;E5KUU8;Q8HUY5;Q39288;Q37269;Q8MCX9;Q8HVG8;A3KLW4;Q3MKL9;P31184;Q14EN2;Q9MSR5;Q8WHV7;Q31870;O19812;Q36650;Q5GLI7;Q4VI97;Q15JC1;B8YHH9;Q9GEQ3;Q9MV63;Q4VIC7;A4GE24;B8PRM8;D5FUM3;D6MYJ0;Q8MEB1;Q8HUX3;…	7090	147	CID	C11(Carbamidomethyl)	117.08	4.21367e-09		3	53		1	1950.82	-47.1725	14/168	pps_pisum_OE_trypsin_rep2.mgf
	High	TFQGPPHGIQVER	Q33245;Q32800;Q6RIC2;Q9TJY5;Q8MAK5;Q8HT56;O63121;P94086;Q33514;P93976;P94068;Q9GD57;Q9TKH0;Q33527;A8DPE5;A8DPF8;Q33496;Q33268;Q8HUZ7;O20266;Q36683;A8DPF0;O63147;Q8MAK6;D2CN03;P92468;D6C5Z0;O63185;Q9TI00;Q9GGC2;P94046;P92469;O98659;P94038;Q36657;Q8WKU6;Q37357;Q9GE67;Q9GDQ2;Q1A5W2;Q8HT77;A5X4I3;P94074;Q33323;A5X4L3;Q6LA00;D8V9E6;E5KUU8;D2KUW9;D2KUU7;P31184;P28413;P28429;P04717;Q14EN2;Q9MSR5;Q8WHV7;…	19129	271	CID		94.3	1.46651e-06		5	56		1	1465.74	-11.2333	10/139	pps_pisum_OE_trypsin_rep2.mgf
	High	GGLDFTKDDENVNSQPFMR	P36484;Q33245;Q32800;Q9TJY5;Q8MAK5;Q8HT56;Q32816;O63121;P94086;P94048;P93976;P94068;Q9GD57;Q33527;A8DPE5;A8DPF8;Q33496;P94025;Q8HUZ7;O20266;Q36683;A8DPF0;O63147;Q33620;Q8MAK6;D2CN03;P92468;P94039;P94042;D6C5Z0;Q9TI00;Q8HDA1;Q33089;Q9GGC2;P94046;P92469;O98659;P94038;Q36657;B7P0F0;Q36637;Q37357;Q9GE67;Q9GDQ2;Q1A5W2;Q8HT77;A5X4I3;P94074;Q33323;A5X4L3;D8V9E6;E5KUU8;Q8HUY5;D2KUW9;D2KUU7;Q39288;Q37269;…	22231	284	CID		71.32	0.000160804		4	53		1	2169.85	-64.4614	13/193	pps_pisum_OE_trypsin_rep2.mgf
	High	VALxAcVKAR	Q6LA00;D8V9E6;E5KUU8	4	3	CID	X4(E), C6(Carbamidomethyl)	68.52	0.00046834		6	55		1	1116.57	-43.1889	9/87	pps_pisum_OE_trypsin_rep2.mgf
	High	DNGLLLHIHR	P36484;Q33245;Q32800;Q6RIC2;Q9TJY5;Q8MAK5;Q8HT56;Q32816;Q33514;P94068;Q9GD57;Q9TKH0;Q33527;A8DPE5;A8DPF8;Q33496;Q33268;P94025;Q8HUZ7;Q36683;A8DPF0;O63147;Q33620;Q8MAK6;D2CN03;P92468;D6C5Z0;O63185;Q8HDA1;Q33089;P94046;P92469;O98659;P94038;Q8WKU6;B7P0F0;Q36637;Q37357;Q9GDQ2;Q1A5W2;Q32496;Q8HT77;A5X4I3;P94074;Q33323;A5X4L3;Q6LA00;D8V9E6;E5KUU8;Q8HUY5;D2KUW9;D2KUU7;Q39288;Q37269;E0DA51;Q52TF4;Q8MCX9;…	20168	301	CID		63.99	0.00145975		5	55		1	1187.61	-44.5378	13/97	pps_pisum_OE_trypsin_rep2.mgf
	High	YGRPLLGcTIKPK	P36484;Q33245;Q32800;Q6RIC2;Q8MAK5;Q8HT56;Q32816;O63121;P94086;Q33514;P94048;P94068;Q9GD57;Q9TKH0;A8DPE5;A8DPF8;Q33496;Q33268;P94025;Q8HUZ7;O20266;A8DPF0;O63147;Q33620;Q8MAK6;D2CN03;P92468;P94039;P94042;D6C5Z0;O63185;Q9TI00;Q33089;Q9GGC2;P94046;P92469;O98659;P94038;Q36657;Q8WKU6;Q36637;Q37357;Q9GE67;Q1A5W2;Q8HT77;A5X4I3;P94074;Q33323;A5X4L3;Q6LA00;D8V9E6;E5KUU8;D2KUW9;D2KUU7;Q39288;Q37269;E0DA51;…	22107	281	CID	C8(Carbamidomethyl)	63.71	0.00169858		4	56		1	1502.81	-27.9778	16/120	pps_pisum_OE_trypsin_rep2.mgf
	Low	DDENVNSQPFMR	P36484;Q33245;Q32800;Q9TJY5;Q8MAK5;Q8HT56;Q32816;O63121;P94086;P94048;P93976;P94068;Q9GD57;Q33527;A8DPE5;A8DPF8;Q33496;P94025;Q8HUZ7;O20266;Q36683;A8DPF0;O63147;Q33620;Q8MAK6;D2CN03;P92468;P94039;P94042;D6C5Z0;Q9TI00;Q8HDA1;Q33089;Q9GGC2;P94046;P92469;O98659;P94038;Q36657;B7P0F0;Q36637;Q37357;Q9GE67;Q9GDQ2;Q1A5W2;Q8HT77;A5X4I3;P94074;Q33323;A5X4L3;D8V9E6;E5KUU8;Q8HUY5;D2KUW9;D2KUU7;Q39288;Q37269;…	22503	297	CID		35.13	0.694412		2	53	32	1	1451.57	-33.096	10/121	pps_pisum_OE_trypsin_rep2.mgf
	Low	AVYEcLR	P36484;Q33245;Q8MAK5;Q8HT56;Q32816;O63121;P94086;Q33514;P93976;P94068;Q9GD57;Q33527;A8DPE5;A8DPF8;Q33496;O20266;Q36683;A8DPF0;O63147;Q33620;Q8MAK6;D2CN03;P92468;P94042;D6C5Z0;O63185;Q9TI00;Q8HDA1;Q9GGC2;P94046;P92469;O98659;P94038;Q36657;Q8WKU6;B7P0F0;Q36637;Q37357;Q9GE67;Q9GDQ2;Q1A5W2;Q8HT77;A5X4I3;P94074;Q33323;A5X4L3;D8V9E6;E5KUU8;Q8HUY5;D2KUW9;D2KUU7;Q37269;E0DA51;Q8MAK2;Q52TF4;Q95B00;Q5DK06;…	21444	287	CID	C5(Carbamidomethyl)	33.41	1.27462	0	1	54	46	1	910.436	-10.4733	5/51	pps_pisum_OE_trypsin_rep2.mgf
	Low	VALxAcVKAR	Q6LA00;D8V9E6;E5KUU8	4	3	CID	X4(K), C6(Carbamidomethyl)	17.24	45.3127		5	54	33	1	1115.59	-73.4474	6/87	pps_pisum_OE_trypsin_rep2.mgf
	Low	VALxAcVKAR	Q6LA00;D8V9E6;E5KUU8	4	3	CID	X4(Q), C6(Carbamidomethyl)	17.24	45.3127		8	54	33	1	1115.59	-40.8279	6/87	pps_pisum_OE_trypsin_rep2.mgf
Q39288	26.24	9	9	484	53.6669	6.75635	312.134	Ribulose-1,5-bisphosphate carboxylase/oxygenase large subunit OS=Batis maritima PE=3 SV=1 - [Q39288_BATMA]
	Confidence Icon	Sequence	Protein Accessions	# Proteins	# Protein Groups	Activation Type	Modifications	IonScore	Exp Value	Δ Score	Rank	Identity High	Homology Threshold	Charge	m/z [Da]	ΔM [ppm]	Ions Matched	Spectrum File
	High	VTPQPGVPPEEAGAAVAAESSTGTWTTVWTDGLTSLDR	P36484;Q33245;Q32800;Q6RIC2;Q9TJY5;Q32816;P94086;Q33514;P94048;P93976;P94068;Q9GD57;Q33496;Q33268;Q8HUZ7;Q36683;A8DPF0;Q33620;D2CN03;P92468;P94039;P94042;D6C5Z0;O63185;Q9TI00;Q33089;P92469;O98659;Q8WKU6;Q37357;Q8HT77;A5X4I3;P94074;A5X4L3;Q6LA00;D8V9E6;E5KUU8;Q8HUY5;Q39288;Q8MAK2;Q52TF4;Q8MCX9;Q5DK06;B5U0R6;A3KLW4;Q6SSI3;O98549;P04717;Q14EN2;Q9MSR5;Q9GDQ1;Q31870;O19812;Q36650;Q9GEN2;Q6JXR8;Q15JC1;…	13123	185	CID		118.87	3.25774e-09		5	54		1	3854.61	-67.9603	25/435	pps_pisum_OE_trypsin_rep2.mgf
	High	GHYLNATAGTcEEMIKR	P36484;Q33245;Q6RIC2;Q9TJY5;Q32816;Q9GD57;Q33527;A8DPE5;A8DPF8;Q33268;Q8HUZ7;Q36683;Q8MAK6;D2CN03;P94039;O63185;Q9TI00;Q8HDA1;P94046;P92469;Q8WKU6;B7P0F0;Q36637;Q37357;Q9GDQ2;Q8HT77;Q33323;A5X4L3;Q6LA00;E5KUU8;Q8HUY5;Q39288;Q37269;Q8MCX9;Q8HVG8;A3KLW4;Q3MKL9;P31184;Q14EN2;Q9MSR5;Q8WHV7;Q31870;O19812;Q36650;Q5GLI7;Q4VI97;Q15JC1;B8YHH9;Q9GEQ3;Q9MV63;Q4VIC7;A4GE24;B8PRM8;D5FUM3;D6MYJ0;Q8MEB1;Q8HUX3;…	7090	147	CID	C11(Carbamidomethyl)	117.08	4.21367e-09		3	53		1	1950.82	-47.1725	14/168	pps_pisum_OE_trypsin_rep2.mgf
	High	TFKGPPHGIQVER	Q39288;Q37269;E0DA51;Q8MAK2;Q52TF4	26	5	CID		94.3	1.46651e-06	0	1	56		1	1465.74	-36.0604	10/139	pps_pisum_OE_trypsin_rep2.mgf
	High	GGLDFTKDDENVNSQPFMR	P36484;Q33245;Q32800;Q9TJY5;Q8MAK5;Q8HT56;Q32816;O63121;P94086;P94048;P93976;P94068;Q9GD57;Q33527;A8DPE5;A8DPF8;Q33496;P94025;Q8HUZ7;O20266;Q36683;A8DPF0;O63147;Q33620;Q8MAK6;D2CN03;P92468;P94039;P94042;D6C5Z0;Q9TI00;Q8HDA1;Q33089;Q9GGC2;P94046;P92469;O98659;P94038;Q36657;B7P0F0;Q36637;Q37357;Q9GE67;Q9GDQ2;Q1A5W2;Q8HT77;A5X4I3;P94074;Q33323;A5X4L3;D8V9E6;E5KUU8;Q8HUY5;D2KUW9;D2KUU7;Q39288;Q37269;…	22231	284	CID		71.32	0.000160804		4	53		1	2169.85	-64.4614	13/193	pps_pisum_OE_trypsin_rep2.mgf
	High	VALEAcVQAR	D2KUW9;D2KUU7;Q39288;Q37269;E0DA51;Q8MAK2;Q52TF4;Q8HVG8;Q6SSI3;O98549;Q3MKL9;P31184;P28429;P04717;Q9MSR5;Q8WHV7;Q9GDQ1;O19812;Q8MAT5;Q9GEN2;Q6JXR8;Q5GLI7;Q4VI97;Q15JC1;B8YHH9;C3S8V4;D1KWX9;Q9BB40;Q9GEQ3;Q8WGV6;Q9TID2;Q8MDK1;Q8MG96;O47068;Q9MV63;O78309;Q4VIC7;A1XM40;A4GE24;A5X4C4;B8PRM8;C0J9S0;C7A5Z3;C7AQR7;D0Q0K2;D5FUM3;D6MYJ0;B3SHH2;Q37283;Q8MEB1;Q8HUX3;Q6L9X2;Q6JXN8;Q3T5L5;Q4VIC2;C7AQV0;Q39972;…	14779	225	CID	C6(Carbamidomethyl)	68.52	0.00046834		9	55		1	1116.57	-10.5981	9/82	pps_pisum_OE_trypsin_rep2.mgf
	High	DNGLLLHIHR	P36484;Q33245;Q32800;Q6RIC2;Q9TJY5;Q8MAK5;Q8HT56;Q32816;Q33514;P94068;Q9GD57;Q9TKH0;Q33527;A8DPE5;A8DPF8;Q33496;Q33268;P94025;Q8HUZ7;Q36683;A8DPF0;O63147;Q33620;Q8MAK6;D2CN03;P92468;D6C5Z0;O63185;Q8HDA1;Q33089;P94046;P92469;O98659;P94038;Q8WKU6;B7P0F0;Q36637;Q37357;Q9GDQ2;Q1A5W2;Q32496;Q8HT77;A5X4I3;P94074;Q33323;A5X4L3;Q6LA00;D8V9E6;E5KUU8;Q8HUY5;D2KUW9;D2KUU7;Q39288;Q37269;E0DA51;Q52TF4;Q8MCX9;…	20168	301	CID		63.99	0.00145975		5	55		1	1187.61	-44.5378	13/97	pps_pisum_OE_trypsin_rep2.mgf
	High	YGRPLLGcTIKPK	P36484;Q33245;Q32800;Q6RIC2;Q8MAK5;Q8HT56;Q32816;O63121;P94086;Q33514;P94048;P94068;Q9GD57;Q9TKH0;A8DPE5;A8DPF8;Q33496;Q33268;P94025;Q8HUZ7;O20266;A8DPF0;O63147;Q33620;Q8MAK6;D2CN03;P92468;P94039;P94042;D6C5Z0;O63185;Q9TI00;Q33089;Q9GGC2;P94046;P92469;O98659;P94038;Q36657;Q8WKU6;Q36637;Q37357;Q9GE67;Q1A5W2;Q8HT77;A5X4I3;P94074;Q33323;A5X4L3;Q6LA00;D8V9E6;E5KUU8;D2KUW9;D2KUU7;Q39288;Q37269;E0DA51;…	22107	281	CID	C8(Carbamidomethyl)	63.71	0.00169858		4	56		1	1502.81	-27.9778	16/120	pps_pisum_OE_trypsin_rep2.mgf
	Low	DDENVNSQPFMR	P36484;Q33245;Q32800;Q9TJY5;Q8MAK5;Q8HT56;Q32816;O63121;P94086;P94048;P93976;P94068;Q9GD57;Q33527;A8DPE5;A8DPF8;Q33496;P94025;Q8HUZ7;O20266;Q36683;A8DPF0;O63147;Q33620;Q8MAK6;D2CN03;P92468;P94039;P94042;D6C5Z0;Q9TI00;Q8HDA1;Q33089;Q9GGC2;P94046;P92469;O98659;P94038;Q36657;B7P0F0;Q36637;Q37357;Q9GE67;Q9GDQ2;Q1A5W2;Q8HT77;A5X4I3;P94074;Q33323;A5X4L3;D8V9E6;E5KUU8;Q8HUY5;D2KUW9;D2KUU7;Q39288;Q37269;…	22503	297	CID		35.13	0.694412		2	53	32	1	1451.57	-33.096	10/121	pps_pisum_OE_trypsin_rep2.mgf
	Low	NHGMHFR	P36484;Q33245;Q32800;Q6RIC2;Q9TJY5;Q8MAK5;Q8HT56;Q32816;O63121;P94086;Q33514;P94048;P93976;Q33527;A8DPE5;A8DPF8;Q33496;Q33268;P94025;O20266;Q36683;A8DPF0;O63147;Q33620;D2CN03;P92468;P94039;P94042;O63185;Q9TI00;Q8HDA1;Q33089;P92469;P94038;Q36657;Q8WKU6;B7P0F0;Q36637;Q37357;Q9GDQ2;Q1A5W2;Q8HT77;A5X4I3;P94074;Q33323;A5X4L3;Q6LA00;D8V9E6;Q8HUY5;D2KUW9;Q39288;Q37269;E0DA51;Q52TF4;Q8MCX9;A7VJY7;Q95B00;…	14978	231	CID		21.84	13.3781	0	1	53	32	1	898.429	21.5276	5/68	pps_pisum_OE_trypsin_rep2.mgf
Q15JC1	31.46	10	10	426	47.0666	6.43018	312.134	Ribulose 1,5-bisphosphate carboxylase/oxygenase large subunit (Fragment) OS=Malleastrum mandenense GN=rbcL PE=3 SV=1 - [Q15JC1_9ROSI]
	Confidence Icon	Sequence	Protein Accessions	# Proteins	# Protein Groups	Activation Type	Modifications	IonScore	Exp Value	Δ Score	Rank	Identity High	Homology Threshold	Charge	m/z [Da]	ΔM [ppm]	Ions Matched	Spectrum File
	High	VTPQPGVPPEEAGAAVAAESSTGTWTTVWTDGLTSLDR	P36484;Q33245;Q32800;Q6RIC2;Q9TJY5;Q32816;P94086;Q33514;P94048;P93976;P94068;Q9GD57;Q33496;Q33268;Q8HUZ7;Q36683;A8DPF0;Q33620;D2CN03;P92468;P94039;P94042;D6C5Z0;O63185;Q9TI00;Q33089;P92469;O98659;Q8WKU6;Q37357;Q8HT77;A5X4I3;P94074;A5X4L3;Q6LA00;D8V9E6;E5KUU8;Q8HUY5;Q39288;Q8MAK2;Q52TF4;Q8MCX9;Q5DK06;B5U0R6;A3KLW4;Q6SSI3;O98549;P04717;Q14EN2;Q9MSR5;Q9GDQ1;Q31870;O19812;Q36650;Q9GEN2;Q6JXR8;Q15JC1;…	13123	185	CID		118.87	3.25774e-09		5	54		1	3854.61	-67.9603	25/435	pps_pisum_OE_trypsin_rep2.mgf
	High	GHYLNATAGTcEEMIKR	P36484;Q33245;Q6RIC2;Q9TJY5;Q32816;Q9GD57;Q33527;A8DPE5;A8DPF8;Q33268;Q8HUZ7;Q36683;Q8MAK6;D2CN03;P94039;O63185;Q9TI00;Q8HDA1;P94046;P92469;Q8WKU6;B7P0F0;Q36637;Q37357;Q9GDQ2;Q8HT77;Q33323;A5X4L3;Q6LA00;E5KUU8;Q8HUY5;Q39288;Q37269;Q8MCX9;Q8HVG8;A3KLW4;Q3MKL9;P31184;Q14EN2;Q9MSR5;Q8WHV7;Q31870;O19812;Q36650;Q5GLI7;Q4VI97;Q15JC1;B8YHH9;Q9GEQ3;Q9MV63;Q4VIC7;A4GE24;B8PRM8;D5FUM3;D6MYJ0;Q8MEB1;Q8HUX3;…	7090	147	CID	C11(Carbamidomethyl)	117.08	4.21367e-09		3	53		1	1950.82	-47.1725	14/168	pps_pisum_OE_trypsin_rep2.mgf
	High	TFQGPPHGIQVER	Q33245;Q32800;Q6RIC2;Q9TJY5;Q8MAK5;Q8HT56;O63121;P94086;Q33514;P93976;P94068;Q9GD57;Q9TKH0;Q33527;A8DPE5;A8DPF8;Q33496;Q33268;Q8HUZ7;O20266;Q36683;A8DPF0;O63147;Q8MAK6;D2CN03;P92468;D6C5Z0;O63185;Q9TI00;Q9GGC2;P94046;P92469;O98659;P94038;Q36657;Q8WKU6;Q37357;Q9GE67;Q9GDQ2;Q1A5W2;Q8HT77;A5X4I3;P94074;Q33323;A5X4L3;Q6LA00;D8V9E6;E5KUU8;D2KUW9;D2KUU7;P31184;P28413;P28429;P04717;Q14EN2;Q9MSR5;Q8WHV7;…	19129	271	CID		94.3	1.46651e-06		5	56		1	1465.74	-11.2333	10/139	pps_pisum_OE_trypsin_rep2.mgf
	High	GGLDFTKDDENVNSQPFMR	P36484;Q33245;Q32800;Q9TJY5;Q8MAK5;Q8HT56;Q32816;O63121;P94086;P94048;P93976;P94068;Q9GD57;Q33527;A8DPE5;A8DPF8;Q33496;P94025;Q8HUZ7;O20266;Q36683;A8DPF0;O63147;Q33620;Q8MAK6;D2CN03;P92468;P94039;P94042;D6C5Z0;Q9TI00;Q8HDA1;Q33089;Q9GGC2;P94046;P92469;O98659;P94038;Q36657;B7P0F0;Q36637;Q37357;Q9GE67;Q9GDQ2;Q1A5W2;Q8HT77;A5X4I3;P94074;Q33323;A5X4L3;D8V9E6;E5KUU8;Q8HUY5;D2KUW9;D2KUU7;Q39288;Q37269;…	22231	284	CID		71.32	0.000160804		4	53		1	2169.85	-64.4614	13/193	pps_pisum_OE_trypsin_rep2.mgf
	High	VALEAcVQAR	D2KUW9;D2KUU7;Q39288;Q37269;E0DA51;Q8MAK2;Q52TF4;Q8HVG8;Q6SSI3;O98549;Q3MKL9;P31184;P28429;P04717;Q9MSR5;Q8WHV7;Q9GDQ1;O19812;Q8MAT5;Q9GEN2;Q6JXR8;Q5GLI7;Q4VI97;Q15JC1;B8YHH9;C3S8V4;D1KWX9;Q9BB40;Q9GEQ3;Q8WGV6;Q9TID2;Q8MDK1;Q8MG96;O47068;Q9MV63;O78309;Q4VIC7;A1XM40;A4GE24;A5X4C4;B8PRM8;C0J9S0;C7A5Z3;C7AQR7;D0Q0K2;D5FUM3;D6MYJ0;B3SHH2;Q37283;Q8MEB1;Q8HUX3;Q6L9X2;Q6JXN8;Q3T5L5;Q4VIC2;C7AQV0;Q39972;…	14779	225	CID	C6(Carbamidomethyl)	68.52	0.00046834		9	55		1	1116.57	-10.5981	9/82	pps_pisum_OE_trypsin_rep2.mgf
	High	DNGLLLHIHR	P36484;Q33245;Q32800;Q6RIC2;Q9TJY5;Q8MAK5;Q8HT56;Q32816;Q33514;P94068;Q9GD57;Q9TKH0;Q33527;A8DPE5;A8DPF8;Q33496;Q33268;P94025;Q8HUZ7;Q36683;A8DPF0;O63147;Q33620;Q8MAK6;D2CN03;P92468;D6C5Z0;O63185;Q8HDA1;Q33089;P94046;P92469;O98659;P94038;Q8WKU6;B7P0F0;Q36637;Q37357;Q9GDQ2;Q1A5W2;Q32496;Q8HT77;A5X4I3;P94074;Q33323;A5X4L3;Q6LA00;D8V9E6;E5KUU8;Q8HUY5;D2KUW9;D2KUU7;Q39288;Q37269;E0DA51;Q52TF4;Q8MCX9;…	20168	301	CID		63.99	0.00145975		5	55		1	1187.61	-44.5378	13/97	pps_pisum_OE_trypsin_rep2.mgf
	High	YGRPLLGcTIKPK	P36484;Q33245;Q32800;Q6RIC2;Q8MAK5;Q8HT56;Q32816;O63121;P94086;Q33514;P94048;P94068;Q9GD57;Q9TKH0;A8DPE5;A8DPF8;Q33496;Q33268;P94025;Q8HUZ7;O20266;A8DPF0;O63147;Q33620;Q8MAK6;D2CN03;P92468;P94039;P94042;D6C5Z0;O63185;Q9TI00;Q33089;Q9GGC2;P94046;P92469;O98659;P94038;Q36657;Q8WKU6;Q36637;Q37357;Q9GE67;Q1A5W2;Q8HT77;A5X4I3;P94074;Q33323;A5X4L3;Q6LA00;D8V9E6;E5KUU8;D2KUW9;D2KUU7;Q39288;Q37269;E0DA51;…	22107	281	CID	C8(Carbamidomethyl)	63.71	0.00169858		4	56		1	1502.81	-27.9778	16/120	pps_pisum_OE_trypsin_rep2.mgf
	Low	DDENVNSQPFMR	P36484;Q33245;Q32800;Q9TJY5;Q8MAK5;Q8HT56;Q32816;O63121;P94086;P94048;P93976;P94068;Q9GD57;Q33527;A8DPE5;A8DPF8;Q33496;P94025;Q8HUZ7;O20266;Q36683;A8DPF0;O63147;Q33620;Q8MAK6;D2CN03;P92468;P94039;P94042;D6C5Z0;Q9TI00;Q8HDA1;Q33089;Q9GGC2;P94046;P92469;O98659;P94038;Q36657;B7P0F0;Q36637;Q37357;Q9GE67;Q9GDQ2;Q1A5W2;Q8HT77;A5X4I3;P94074;Q33323;A5X4L3;D8V9E6;E5KUU8;Q8HUY5;D2KUW9;D2KUU7;Q39288;Q37269;…	22503	297	CID		35.13	0.694412		2	53	32	1	1451.57	-33.096	10/121	pps_pisum_OE_trypsin_rep2.mgf
	Low	AVYExLR	Q6LA00;Q15JC1;Q6L9X2;O98900;Q5GLJ2	10	5	CID	X5(C), X5(Carbamidomethyl)	33.41	1.27462		3	54	46	1	910.436	-10.4733	5/51	pps_pisum_OE_trypsin_rep2.mgf
	Low	NHGMHFR	P36484;Q33245;Q32800;Q6RIC2;Q9TJY5;Q8MAK5;Q8HT56;Q32816;O63121;P94086;Q33514;P94048;P93976;Q33527;A8DPE5;A8DPF8;Q33496;Q33268;P94025;O20266;Q36683;A8DPF0;O63147;Q33620;D2CN03;P92468;P94039;P94042;O63185;Q9TI00;Q8HDA1;Q33089;P92469;P94038;Q36657;Q8WKU6;B7P0F0;Q36637;Q37357;Q9GDQ2;Q1A5W2;Q8HT77;A5X4I3;P94074;Q33323;A5X4L3;Q6LA00;D8V9E6;Q8HUY5;D2KUW9;Q39288;Q37269;E0DA51;Q52TF4;Q8MCX9;A7VJY7;Q95B00;…	14978	231	CID		21.84	13.3781	0	1	53	32	1	898.429	21.5276	5/68	pps_pisum_OE_trypsin_rep2.mgf
B8PRM8	32.1	11	11	458	50.5724	6.68311	312.134	Ribulose-1,5-bisphosphate carboxylase/oxygenase large subunit (Fragment) OS=Enemion biternatum GN=rbcL PE=3 SV=1 - [B8PRM8_9MAGN]
	Confidence Icon	Sequence	Protein Accessions	# Proteins	# Protein Groups	Activation Type	Modifications	IonScore	Exp Value	Δ Score	Rank	Identity High	Homology Threshold	Charge	m/z [Da]	ΔM [ppm]	Ions Matched	Spectrum File
	High	VTPQPGVPPEEAGAAVAAESSTGTWTTVWTDGLTSLDR	P36484;Q33245;Q32800;Q6RIC2;Q9TJY5;Q32816;P94086;Q33514;P94048;P93976;P94068;Q9GD57;Q33496;Q33268;Q8HUZ7;Q36683;A8DPF0;Q33620;D2CN03;P92468;P94039;P94042;D6C5Z0;O63185;Q9TI00;Q33089;P92469;O98659;Q8WKU6;Q37357;Q8HT77;A5X4I3;P94074;A5X4L3;Q6LA00;D8V9E6;E5KUU8;Q8HUY5;Q39288;Q8MAK2;Q52TF4;Q8MCX9;Q5DK06;B5U0R6;A3KLW4;Q6SSI3;O98549;P04717;Q14EN2;Q9MSR5;Q9GDQ1;Q31870;O19812;Q36650;Q9GEN2;Q6JXR8;Q15JC1;…	13123	185	CID		118.87	3.25774e-09		5	54		1	3854.61	-67.9603	25/435	pps_pisum_OE_trypsin_rep2.mgf
	High	GHYLNATAGTcEEMIKR	P36484;Q33245;Q6RIC2;Q9TJY5;Q32816;Q9GD57;Q33527;A8DPE5;A8DPF8;Q33268;Q8HUZ7;Q36683;Q8MAK6;D2CN03;P94039;O63185;Q9TI00;Q8HDA1;P94046;P92469;Q8WKU6;B7P0F0;Q36637;Q37357;Q9GDQ2;Q8HT77;Q33323;A5X4L3;Q6LA00;E5KUU8;Q8HUY5;Q39288;Q37269;Q8MCX9;Q8HVG8;A3KLW4;Q3MKL9;P31184;Q14EN2;Q9MSR5;Q8WHV7;Q31870;O19812;Q36650;Q5GLI7;Q4VI97;Q15JC1;B8YHH9;Q9GEQ3;Q9MV63;Q4VIC7;A4GE24;B8PRM8;D5FUM3;D6MYJ0;Q8MEB1;Q8HUX3;…	7090	147	CID	C11(Carbamidomethyl)	117.08	4.21367e-09		3	53		1	1950.82	-47.1725	14/168	pps_pisum_OE_trypsin_rep2.mgf
	High	TFQGPPHGIQVER	Q33245;Q32800;Q6RIC2;Q9TJY5;Q8MAK5;Q8HT56;O63121;P94086;Q33514;P93976;P94068;Q9GD57;Q9TKH0;Q33527;A8DPE5;A8DPF8;Q33496;Q33268;Q8HUZ7;O20266;Q36683;A8DPF0;O63147;Q8MAK6;D2CN03;P92468;D6C5Z0;O63185;Q9TI00;Q9GGC2;P94046;P92469;O98659;P94038;Q36657;Q8WKU6;Q37357;Q9GE67;Q9GDQ2;Q1A5W2;Q8HT77;A5X4I3;P94074;Q33323;A5X4L3;Q6LA00;D8V9E6;E5KUU8;D2KUW9;D2KUU7;P31184;P28413;P28429;P04717;Q14EN2;Q9MSR5;Q8WHV7;…	19129	271	CID		94.3	1.46651e-06		5	56		1	1465.74	-11.2333	10/139	pps_pisum_OE_trypsin_rep2.mgf
	High	GGLDFTKDDENVNSQPFMR	P36484;Q33245;Q32800;Q9TJY5;Q8MAK5;Q8HT56;Q32816;O63121;P94086;P94048;P93976;P94068;Q9GD57;Q33527;A8DPE5;A8DPF8;Q33496;P94025;Q8HUZ7;O20266;Q36683;A8DPF0;O63147;Q33620;Q8MAK6;D2CN03;P92468;P94039;P94042;D6C5Z0;Q9TI00;Q8HDA1;Q33089;Q9GGC2;P94046;P92469;O98659;P94038;Q36657;B7P0F0;Q36637;Q37357;Q9GE67;Q9GDQ2;Q1A5W2;Q8HT77;A5X4I3;P94074;Q33323;A5X4L3;D8V9E6;E5KUU8;Q8HUY5;D2KUW9;D2KUU7;Q39288;Q37269;…	22231	284	CID		71.32	0.000160804		4	53		1	2169.85	-64.4614	13/193	pps_pisum_OE_trypsin_rep2.mgf
	High	VALEAcVQAR	D2KUW9;D2KUU7;Q39288;Q37269;E0DA51;Q8MAK2;Q52TF4;Q8HVG8;Q6SSI3;O98549;Q3MKL9;P31184;P28429;P04717;Q9MSR5;Q8WHV7;Q9GDQ1;O19812;Q8MAT5;Q9GEN2;Q6JXR8;Q5GLI7;Q4VI97;Q15JC1;B8YHH9;C3S8V4;D1KWX9;Q9BB40;Q9GEQ3;Q8WGV6;Q9TID2;Q8MDK1;Q8MG96;O47068;Q9MV63;O78309;Q4VIC7;A1XM40;A4GE24;A5X4C4;B8PRM8;C0J9S0;C7A5Z3;C7AQR7;D0Q0K2;D5FUM3;D6MYJ0;B3SHH2;Q37283;Q8MEB1;Q8HUX3;Q6L9X2;Q6JXN8;Q3T5L5;Q4VIC2;C7AQV0;Q39972;…	14779	225	CID	C6(Carbamidomethyl)	68.52	0.00046834		9	55		1	1116.57	-10.5981	9/82	pps_pisum_OE_trypsin_rep2.mgf
	High	DNGLLLHIHR	P36484;Q33245;Q32800;Q6RIC2;Q9TJY5;Q8MAK5;Q8HT56;Q32816;Q33514;P94068;Q9GD57;Q9TKH0;Q33527;A8DPE5;A8DPF8;Q33496;Q33268;P94025;Q8HUZ7;Q36683;A8DPF0;O63147;Q33620;Q8MAK6;D2CN03;P92468;D6C5Z0;O63185;Q8HDA1;Q33089;P94046;P92469;O98659;P94038;Q8WKU6;B7P0F0;Q36637;Q37357;Q9GDQ2;Q1A5W2;Q32496;Q8HT77;A5X4I3;P94074;Q33323;A5X4L3;Q6LA00;D8V9E6;E5KUU8;Q8HUY5;D2KUW9;D2KUU7;Q39288;Q37269;E0DA51;Q52TF4;Q8MCX9;…	20168	301	CID		63.99	0.00145975		5	55		1	1187.61	-44.5378	13/97	pps_pisum_OE_trypsin_rep2.mgf
	High	YGRPLLGcTIKPK	P36484;Q33245;Q32800;Q6RIC2;Q8MAK5;Q8HT56;Q32816;O63121;P94086;Q33514;P94048;P94068;Q9GD57;Q9TKH0;A8DPE5;A8DPF8;Q33496;Q33268;P94025;Q8HUZ7;O20266;A8DPF0;O63147;Q33620;Q8MAK6;D2CN03;P92468;P94039;P94042;D6C5Z0;O63185;Q9TI00;Q33089;Q9GGC2;P94046;P92469;O98659;P94038;Q36657;Q8WKU6;Q36637;Q37357;Q9GE67;Q1A5W2;Q8HT77;A5X4I3;P94074;Q33323;A5X4L3;Q6LA00;D8V9E6;E5KUU8;D2KUW9;D2KUU7;Q39288;Q37269;E0DA51;…	22107	281	CID	C8(Carbamidomethyl)	63.71	0.00169858		4	56		1	1502.81	-27.9778	16/120	pps_pisum_OE_trypsin_rep2.mgf
	Low	EITLGFVDLLR	Q33245;Q6RIC2;Q8HUZ7;Q8MAK6;D2CN03;D6C5Z0;Q8HDA1;A5X4I3;A5X4L3;E0DA51;Q8MAK2;Q8MCX9;P31184;P28429;P04717;Q14EN2;O19812;Q8MAT5;Q36650;Q4VI97;C3S8V4;D1KWX9;Q9GEQ3;Q8WGV6;Q9TID2;Q8ME69;O47068;Q9MV63;O78309;Q4VIC7;A4F4H5;B8PRM8;C0J9S0;C7AQR7;D0Q0K2;B3SHH2;Q8MEB1;P92360;Q8HUX3;Q3T5L5;Q4VIC2;C7AQV0;Q39972;Q8MFT9;B8PRN3;Q33198;O98900;Q9MT32;Q9GEN9;O47272;Q8MG08;O20245;A4V8H9;C3RXH1;Q6A161;Q32750;Q33051;…	4915	121	CID		47.13	0.0519358		5	54		1	1275.72	-5.12326	9/97	pps_pisum_OE_trypsin_rep2.mgf
	Low	DDENVNSQPFMR	P36484;Q33245;Q32800;Q9TJY5;Q8MAK5;Q8HT56;Q32816;O63121;P94086;P94048;P93976;P94068;Q9GD57;Q33527;A8DPE5;A8DPF8;Q33496;P94025;Q8HUZ7;O20266;Q36683;A8DPF0;O63147;Q33620;Q8MAK6;D2CN03;P92468;P94039;P94042;D6C5Z0;Q9TI00;Q8HDA1;Q33089;Q9GGC2;P94046;P92469;O98659;P94038;Q36657;B7P0F0;Q36637;Q37357;Q9GE67;Q9GDQ2;Q1A5W2;Q8HT77;A5X4I3;P94074;Q33323;A5X4L3;D8V9E6;E5KUU8;Q8HUY5;D2KUW9;D2KUU7;Q39288;Q37269;…	22503	297	CID		35.13	0.694412		2	53	32	1	1451.57	-33.096	10/121	pps_pisum_OE_trypsin_rep2.mgf
	Low	AVYEcLR	P36484;Q33245;Q8MAK5;Q8HT56;Q32816;O63121;P94086;Q33514;P93976;P94068;Q9GD57;Q33527;A8DPE5;A8DPF8;Q33496;O20266;Q36683;A8DPF0;O63147;Q33620;Q8MAK6;D2CN03;P92468;P94042;D6C5Z0;O63185;Q9TI00;Q8HDA1;Q9GGC2;P94046;P92469;O98659;P94038;Q36657;Q8WKU6;B7P0F0;Q36637;Q37357;Q9GE67;Q9GDQ2;Q1A5W2;Q8HT77;A5X4I3;P94074;Q33323;A5X4L3;D8V9E6;E5KUU8;Q8HUY5;D2KUW9;D2KUU7;Q37269;E0DA51;Q8MAK2;Q52TF4;Q95B00;Q5DK06;…	21444	287	CID	C5(Carbamidomethyl)	33.41	1.27462	0	1	54	46	1	910.436	-10.4733	5/51	pps_pisum_OE_trypsin_rep2.mgf
	Low	QxNHGIHFR	B8PRM8;C3S8T7	6	2	CID	X2(E)	12.35	98.7305		10	52	33	1	1137.51	-36.4403	5/90	pps_pisum_OE_trypsin_rep2.mgf
D5FUM3	31.05	12	11	467	51.75	6.48096	312.134	Ribulose-1,5-bisphosphate carboxylase/oxygenase large subunit (Fragment) OS=Hibbertia banksii GN=rbcl PE=3 SV=1 - [D5FUM3_9MAGN]
	Confidence Icon	Sequence	Protein Accessions	# Proteins	# Protein Groups	Activation Type	Modifications	IonScore	Exp Value	Δ Score	Rank	Identity High	Homology Threshold	Charge	m/z [Da]	ΔM [ppm]	Ions Matched	Spectrum File
	High	VTPQPGVPPEEAGAAVAAESSTGTWTTVWTDGLTSLDR	P36484;Q33245;Q32800;Q6RIC2;Q9TJY5;Q32816;P94086;Q33514;P94048;P93976;P94068;Q9GD57;Q33496;Q33268;Q8HUZ7;Q36683;A8DPF0;Q33620;D2CN03;P92468;P94039;P94042;D6C5Z0;O63185;Q9TI00;Q33089;P92469;O98659;Q8WKU6;Q37357;Q8HT77;A5X4I3;P94074;A5X4L3;Q6LA00;D8V9E6;E5KUU8;Q8HUY5;Q39288;Q8MAK2;Q52TF4;Q8MCX9;Q5DK06;B5U0R6;A3KLW4;Q6SSI3;O98549;P04717;Q14EN2;Q9MSR5;Q9GDQ1;Q31870;O19812;Q36650;Q9GEN2;Q6JXR8;Q15JC1;…	13123	185	CID		118.87	3.25774e-09		5	54		1	3854.61	-67.9603	25/435	pps_pisum_OE_trypsin_rep2.mgf
	High	GHYLNATAGTcEEMIKR	P36484;Q33245;Q6RIC2;Q9TJY5;Q32816;Q9GD57;Q33527;A8DPE5;A8DPF8;Q33268;Q8HUZ7;Q36683;Q8MAK6;D2CN03;P94039;O63185;Q9TI00;Q8HDA1;P94046;P92469;Q8WKU6;B7P0F0;Q36637;Q37357;Q9GDQ2;Q8HT77;Q33323;A5X4L3;Q6LA00;E5KUU8;Q8HUY5;Q39288;Q37269;Q8MCX9;Q8HVG8;A3KLW4;Q3MKL9;P31184;Q14EN2;Q9MSR5;Q8WHV7;Q31870;O19812;Q36650;Q5GLI7;Q4VI97;Q15JC1;B8YHH9;Q9GEQ3;Q9MV63;Q4VIC7;A4GE24;B8PRM8;D5FUM3;D6MYJ0;Q8MEB1;Q8HUX3;…	7090	147	CID	C11(Carbamidomethyl)	117.08	4.21367e-09		3	53		1	1950.82	-47.1725	14/168	pps_pisum_OE_trypsin_rep2.mgf
	High	TFQGPPHGIQVER	Q33245;Q32800;Q6RIC2;Q9TJY5;Q8MAK5;Q8HT56;O63121;P94086;Q33514;P93976;P94068;Q9GD57;Q9TKH0;Q33527;A8DPE5;A8DPF8;Q33496;Q33268;Q8HUZ7;O20266;Q36683;A8DPF0;O63147;Q8MAK6;D2CN03;P92468;D6C5Z0;O63185;Q9TI00;Q9GGC2;P94046;P92469;O98659;P94038;Q36657;Q8WKU6;Q37357;Q9GE67;Q9GDQ2;Q1A5W2;Q8HT77;A5X4I3;P94074;Q33323;A5X4L3;Q6LA00;D8V9E6;E5KUU8;D2KUW9;D2KUU7;P31184;P28413;P28429;P04717;Q14EN2;Q9MSR5;Q8WHV7;…	19129	271	CID		94.3	1.46651e-06		5	56		1	1465.74	-11.2333	10/139	pps_pisum_OE_trypsin_rep2.mgf
	High	GGLDFTKDDENVNSQPFMR	P36484;Q33245;Q32800;Q9TJY5;Q8MAK5;Q8HT56;Q32816;O63121;P94086;P94048;P93976;P94068;Q9GD57;Q33527;A8DPE5;A8DPF8;Q33496;P94025;Q8HUZ7;O20266;Q36683;A8DPF0;O63147;Q33620;Q8MAK6;D2CN03;P92468;P94039;P94042;D6C5Z0;Q9TI00;Q8HDA1;Q33089;Q9GGC2;P94046;P92469;O98659;P94038;Q36657;B7P0F0;Q36637;Q37357;Q9GE67;Q9GDQ2;Q1A5W2;Q8HT77;A5X4I3;P94074;Q33323;A5X4L3;D8V9E6;E5KUU8;Q8HUY5;D2KUW9;D2KUU7;Q39288;Q37269;…	22231	284	CID		71.32	0.000160804		4	53		1	2169.85	-64.4614	13/193	pps_pisum_OE_trypsin_rep2.mgf
	High	VALEAcVQAR	D2KUW9;D2KUU7;Q39288;Q37269;E0DA51;Q8MAK2;Q52TF4;Q8HVG8;Q6SSI3;O98549;Q3MKL9;P31184;P28429;P04717;Q9MSR5;Q8WHV7;Q9GDQ1;O19812;Q8MAT5;Q9GEN2;Q6JXR8;Q5GLI7;Q4VI97;Q15JC1;B8YHH9;C3S8V4;D1KWX9;Q9BB40;Q9GEQ3;Q8WGV6;Q9TID2;Q8MDK1;Q8MG96;O47068;Q9MV63;O78309;Q4VIC7;A1XM40;A4GE24;A5X4C4;B8PRM8;C0J9S0;C7A5Z3;C7AQR7;D0Q0K2;D5FUM3;D6MYJ0;B3SHH2;Q37283;Q8MEB1;Q8HUX3;Q6L9X2;Q6JXN8;Q3T5L5;Q4VIC2;C7AQV0;Q39972;…	14779	225	CID	C6(Carbamidomethyl)	68.52	0.00046834		9	55		1	1116.57	-10.5981	9/82	pps_pisum_OE_trypsin_rep2.mgf
	High	DNGLLLHIHR	P36484;Q33245;Q32800;Q6RIC2;Q9TJY5;Q8MAK5;Q8HT56;Q32816;Q33514;P94068;Q9GD57;Q9TKH0;Q33527;A8DPE5;A8DPF8;Q33496;Q33268;P94025;Q8HUZ7;Q36683;A8DPF0;O63147;Q33620;Q8MAK6;D2CN03;P92468;D6C5Z0;O63185;Q8HDA1;Q33089;P94046;P92469;O98659;P94038;Q8WKU6;B7P0F0;Q36637;Q37357;Q9GDQ2;Q1A5W2;Q32496;Q8HT77;A5X4I3;P94074;Q33323;A5X4L3;Q6LA00;D8V9E6;E5KUU8;Q8HUY5;D2KUW9;D2KUU7;Q39288;Q37269;E0DA51;Q52TF4;Q8MCX9;…	20168	301	CID		63.99	0.00145975		5	55		1	1187.61	-44.5378	13/97	pps_pisum_OE_trypsin_rep2.mgf
	High	YGRPLLGcTIKPK	P36484;Q33245;Q32800;Q6RIC2;Q8MAK5;Q8HT56;Q32816;O63121;P94086;Q33514;P94048;P94068;Q9GD57;Q9TKH0;A8DPE5;A8DPF8;Q33496;Q33268;P94025;Q8HUZ7;O20266;A8DPF0;O63147;Q33620;Q8MAK6;D2CN03;P92468;P94039;P94042;D6C5Z0;O63185;Q9TI00;Q33089;Q9GGC2;P94046;P92469;O98659;P94038;Q36657;Q8WKU6;Q36637;Q37357;Q9GE67;Q1A5W2;Q8HT77;A5X4I3;P94074;Q33323;A5X4L3;Q6LA00;D8V9E6;E5KUU8;D2KUW9;D2KUU7;Q39288;Q37269;E0DA51;…	22107	281	CID	C8(Carbamidomethyl)	63.71	0.00169858		4	56		1	1502.81	-27.9778	16/120	pps_pisum_OE_trypsin_rep2.mgf
	Low	EITLGFVDLxR	Q8MAK5;D5FUM3	3	2	CID	X10(I)	47.13	0.0519358		4	54		1	1275.72	-5.12326	9/97	pps_pisum_OE_trypsin_rep2.mgf
	Low	EITLGFVDLxR	Q8MAK5;D5FUM3	3	2	CID	X10(L)	47.13	0.0519358		6	54		1	1275.72	-5.12326	9/97	pps_pisum_OE_trypsin_rep2.mgf
	Low	DDENVNSQPFMR	P36484;Q33245;Q32800;Q9TJY5;Q8MAK5;Q8HT56;Q32816;O63121;P94086;P94048;P93976;P94068;Q9GD57;Q33527;A8DPE5;A8DPF8;Q33496;P94025;Q8HUZ7;O20266;Q36683;A8DPF0;O63147;Q33620;Q8MAK6;D2CN03;P92468;P94039;P94042;D6C5Z0;Q9TI00;Q8HDA1;Q33089;Q9GGC2;P94046;P92469;O98659;P94038;Q36657;B7P0F0;Q36637;Q37357;Q9GE67;Q9GDQ2;Q1A5W2;Q8HT77;A5X4I3;P94074;Q33323;A5X4L3;D8V9E6;E5KUU8;Q8HUY5;D2KUW9;D2KUU7;Q39288;Q37269;…	22503	297	CID		35.13	0.694412		2	53	32	1	1451.57	-33.096	10/121	pps_pisum_OE_trypsin_rep2.mgf
	Low	AVYEcLR	P36484;Q33245;Q8MAK5;Q8HT56;Q32816;O63121;P94086;Q33514;P93976;P94068;Q9GD57;Q33527;A8DPE5;A8DPF8;Q33496;O20266;Q36683;A8DPF0;O63147;Q33620;Q8MAK6;D2CN03;P92468;P94042;D6C5Z0;O63185;Q9TI00;Q8HDA1;Q9GGC2;P94046;P92469;O98659;P94038;Q36657;Q8WKU6;B7P0F0;Q36637;Q37357;Q9GE67;Q9GDQ2;Q1A5W2;Q8HT77;A5X4I3;P94074;Q33323;A5X4L3;D8V9E6;E5KUU8;Q8HUY5;D2KUW9;D2KUU7;Q37269;E0DA51;Q8MAK2;Q52TF4;Q95B00;Q5DK06;…	21444	287	CID	C5(Carbamidomethyl)	33.41	1.27462	0	1	54	46	1	910.436	-10.4733	5/51	pps_pisum_OE_trypsin_rep2.mgf
	Low	NHGMHFR	P36484;Q33245;Q32800;Q6RIC2;Q9TJY5;Q8MAK5;Q8HT56;Q32816;O63121;P94086;Q33514;P94048;P93976;Q33527;A8DPE5;A8DPF8;Q33496;Q33268;P94025;O20266;Q36683;A8DPF0;O63147;Q33620;D2CN03;P92468;P94039;P94042;O63185;Q9TI00;Q8HDA1;Q33089;P92469;P94038;Q36657;Q8WKU6;B7P0F0;Q36637;Q37357;Q9GDQ2;Q1A5W2;Q8HT77;A5X4I3;P94074;Q33323;A5X4L3;Q6LA00;D8V9E6;Q8HUY5;D2KUW9;Q39288;Q37269;E0DA51;Q52TF4;Q8MCX9;A7VJY7;Q95B00;…	14978	231	CID		21.84	13.3781	0	1	53	32	1	898.429	21.5276	5/68	pps_pisum_OE_trypsin_rep2.mgf
D6MYJ0	26.46	9	9	480	53.1635	6.68311	312.134	Ribulose-1,5-bisphosphate carboxylase/oxygenase large subunit OS=Arum byzantinum GN=rbcL PE=3 SV=1 - [D6MYJ0_9ARAE]
	Confidence Icon	Sequence	Protein Accessions	# Proteins	# Protein Groups	Activation Type	Modifications	IonScore	Exp Value	Δ Score	Rank	Identity High	Homology Threshold	Charge	m/z [Da]	ΔM [ppm]	Ions Matched	Spectrum File
	High	VTPQPGVPPEEAGAAVAAESSTGTWTTVWTDGLTSLDR	P36484;Q33245;Q32800;Q6RIC2;Q9TJY5;Q32816;P94086;Q33514;P94048;P93976;P94068;Q9GD57;Q33496;Q33268;Q8HUZ7;Q36683;A8DPF0;Q33620;D2CN03;P92468;P94039;P94042;D6C5Z0;O63185;Q9TI00;Q33089;P92469;O98659;Q8WKU6;Q37357;Q8HT77;A5X4I3;P94074;A5X4L3;Q6LA00;D8V9E6;E5KUU8;Q8HUY5;Q39288;Q8MAK2;Q52TF4;Q8MCX9;Q5DK06;B5U0R6;A3KLW4;Q6SSI3;O98549;P04717;Q14EN2;Q9MSR5;Q9GDQ1;Q31870;O19812;Q36650;Q9GEN2;Q6JXR8;Q15JC1;…	13123	185	CID		118.87	3.25774e-09		5	54		1	3854.61	-67.9603	25/435	pps_pisum_OE_trypsin_rep2.mgf
	High	GHYLNATAGTcEEMIKR	P36484;Q33245;Q6RIC2;Q9TJY5;Q32816;Q9GD57;Q33527;A8DPE5;A8DPF8;Q33268;Q8HUZ7;Q36683;Q8MAK6;D2CN03;P94039;O63185;Q9TI00;Q8HDA1;P94046;P92469;Q8WKU6;B7P0F0;Q36637;Q37357;Q9GDQ2;Q8HT77;Q33323;A5X4L3;Q6LA00;E5KUU8;Q8HUY5;Q39288;Q37269;Q8MCX9;Q8HVG8;A3KLW4;Q3MKL9;P31184;Q14EN2;Q9MSR5;Q8WHV7;Q31870;O19812;Q36650;Q5GLI7;Q4VI97;Q15JC1;B8YHH9;Q9GEQ3;Q9MV63;Q4VIC7;A4GE24;B8PRM8;D5FUM3;D6MYJ0;Q8MEB1;Q8HUX3;…	7090	147	CID	C11(Carbamidomethyl)	117.08	4.21367e-09		3	53		1	1950.82	-47.1725	14/168	pps_pisum_OE_trypsin_rep2.mgf
	High	TFQGPPHGIQVER	Q33245;Q32800;Q6RIC2;Q9TJY5;Q8MAK5;Q8HT56;O63121;P94086;Q33514;P93976;P94068;Q9GD57;Q9TKH0;Q33527;A8DPE5;A8DPF8;Q33496;Q33268;Q8HUZ7;O20266;Q36683;A8DPF0;O63147;Q8MAK6;D2CN03;P92468;D6C5Z0;O63185;Q9TI00;Q9GGC2;P94046;P92469;O98659;P94038;Q36657;Q8WKU6;Q37357;Q9GE67;Q9GDQ2;Q1A5W2;Q8HT77;A5X4I3;P94074;Q33323;A5X4L3;Q6LA00;D8V9E6;E5KUU8;D2KUW9;D2KUU7;P31184;P28413;P28429;P04717;Q14EN2;Q9MSR5;Q8WHV7;…	19129	271	CID		94.3	1.46651e-06		5	56		1	1465.74	-11.2333	10/139	pps_pisum_OE_trypsin_rep2.mgf
	High	GGLDFTKDDENVNxQPFMR	D6MYJ0;Q95633;O20245;Q6VW13	7	4	CID	X14(S)	71.32	0.000160804		10	53		1	2169.85	-64.4614	13/189	pps_pisum_OE_trypsin_rep2.mgf
	High	VALEAcVQAR	D2KUW9;D2KUU7;Q39288;Q37269;E0DA51;Q8MAK2;Q52TF4;Q8HVG8;Q6SSI3;O98549;Q3MKL9;P31184;P28429;P04717;Q9MSR5;Q8WHV7;Q9GDQ1;O19812;Q8MAT5;Q9GEN2;Q6JXR8;Q5GLI7;Q4VI97;Q15JC1;B8YHH9;C3S8V4;D1KWX9;Q9BB40;Q9GEQ3;Q8WGV6;Q9TID2;Q8MDK1;Q8MG96;O47068;Q9MV63;O78309;Q4VIC7;A1XM40;A4GE24;A5X4C4;B8PRM8;C0J9S0;C7A5Z3;C7AQR7;D0Q0K2;D5FUM3;D6MYJ0;B3SHH2;Q37283;Q8MEB1;Q8HUX3;Q6L9X2;Q6JXN8;Q3T5L5;Q4VIC2;C7AQV0;Q39972;…	14779	225	CID	C6(Carbamidomethyl)	68.52	0.00046834		9	55		1	1116.57	-10.5981	9/82	pps_pisum_OE_trypsin_rep2.mgf
	High	DNGLLLHIHR	P36484;Q33245;Q32800;Q6RIC2;Q9TJY5;Q8MAK5;Q8HT56;Q32816;Q33514;P94068;Q9GD57;Q9TKH0;Q33527;A8DPE5;A8DPF8;Q33496;Q33268;P94025;Q8HUZ7;Q36683;A8DPF0;O63147;Q33620;Q8MAK6;D2CN03;P92468;D6C5Z0;O63185;Q8HDA1;Q33089;P94046;P92469;O98659;P94038;Q8WKU6;B7P0F0;Q36637;Q37357;Q9GDQ2;Q1A5W2;Q32496;Q8HT77;A5X4I3;P94074;Q33323;A5X4L3;Q6LA00;D8V9E6;E5KUU8;Q8HUY5;D2KUW9;D2KUU7;Q39288;Q37269;E0DA51;Q52TF4;Q8MCX9;…	20168	301	CID		63.99	0.00145975		5	55		1	1187.61	-44.5378	13/97	pps_pisum_OE_trypsin_rep2.mgf
	High	YGRPLLGcTIKPK	P36484;Q33245;Q32800;Q6RIC2;Q8MAK5;Q8HT56;Q32816;O63121;P94086;Q33514;P94048;P94068;Q9GD57;Q9TKH0;A8DPE5;A8DPF8;Q33496;Q33268;P94025;Q8HUZ7;O20266;A8DPF0;O63147;Q33620;Q8MAK6;D2CN03;P92468;P94039;P94042;D6C5Z0;O63185;Q9TI00;Q33089;Q9GGC2;P94046;P92469;O98659;P94038;Q36657;Q8WKU6;Q36637;Q37357;Q9GE67;Q1A5W2;Q8HT77;A5X4I3;P94074;Q33323;A5X4L3;Q6LA00;D8V9E6;E5KUU8;D2KUW9;D2KUU7;Q39288;Q37269;E0DA51;…	22107	281	CID	C8(Carbamidomethyl)	63.71	0.00169858		4	56		1	1502.81	-27.9778	16/120	pps_pisum_OE_trypsin_rep2.mgf
	Low	DDENVNxQPFMR	D6MYJ0;Q95633;O20245;Q95CF3;Q6VW13	8	5	CID	X7(S)	35.13	0.694412		8	53	32	1	1451.57	-33.096	10/117	pps_pisum_OE_trypsin_rep2.mgf
	Low	NHGMHFR	P36484;Q33245;Q32800;Q6RIC2;Q9TJY5;Q8MAK5;Q8HT56;Q32816;O63121;P94086;Q33514;P94048;P93976;Q33527;A8DPE5;A8DPF8;Q33496;Q33268;P94025;O20266;Q36683;A8DPF0;O63147;Q33620;D2CN03;P92468;P94039;P94042;O63185;Q9TI00;Q8HDA1;Q33089;P92469;P94038;Q36657;Q8WKU6;B7P0F0;Q36637;Q37357;Q9GDQ2;Q1A5W2;Q8HT77;A5X4I3;P94074;Q33323;A5X4L3;Q6LA00;D8V9E6;Q8HUY5;D2KUW9;Q39288;Q37269;E0DA51;Q52TF4;Q8MCX9;A7VJY7;Q95B00;…	14978	231	CID		21.84	13.3781	0	1	53	32	1	898.429	21.5276	5/68	pps_pisum_OE_trypsin_rep2.mgf
Q8WHG4	29.84	10	10	449	49.5789	6.80029	312.134	Ribulose-1,5-biphosphate carboxylase (Fragment) OS=Wolffia neglecta GN=rbcL PE=3 SV=1 - [Q8WHG4_9ARAE]
	Confidence Icon	Sequence	Protein Accessions	# Proteins	# Protein Groups	Activation Type	Modifications	IonScore	Exp Value	Δ Score	Rank	Identity High	Homology Threshold	Charge	m/z [Da]	ΔM [ppm]	Ions Matched	Spectrum File
	High	VTPQPGVPPEEAGAAVAAESSTGTWTTVWTDGLTSLDR	P36484;Q33245;Q32800;Q6RIC2;Q9TJY5;Q32816;P94086;Q33514;P94048;P93976;P94068;Q9GD57;Q33496;Q33268;Q8HUZ7;Q36683;A8DPF0;Q33620;D2CN03;P92468;P94039;P94042;D6C5Z0;O63185;Q9TI00;Q33089;P92469;O98659;Q8WKU6;Q37357;Q8HT77;A5X4I3;P94074;A5X4L3;Q6LA00;D8V9E6;E5KUU8;Q8HUY5;Q39288;Q8MAK2;Q52TF4;Q8MCX9;Q5DK06;B5U0R6;A3KLW4;Q6SSI3;O98549;P04717;Q14EN2;Q9MSR5;Q9GDQ1;Q31870;O19812;Q36650;Q9GEN2;Q6JXR8;Q15JC1;…	13123	185	CID		118.87	3.25774e-09		5	54		1	3854.61	-67.9603	25/435	pps_pisum_OE_trypsin_rep2.mgf
	High	GHYLNATAGTcEEMIKR	P36484;Q33245;Q6RIC2;Q9TJY5;Q32816;Q9GD57;Q33527;A8DPE5;A8DPF8;Q33268;Q8HUZ7;Q36683;Q8MAK6;D2CN03;P94039;O63185;Q9TI00;Q8HDA1;P94046;P92469;Q8WKU6;B7P0F0;Q36637;Q37357;Q9GDQ2;Q8HT77;Q33323;A5X4L3;Q6LA00;E5KUU8;Q8HUY5;Q39288;Q37269;Q8MCX9;Q8HVG8;A3KLW4;Q3MKL9;P31184;Q14EN2;Q9MSR5;Q8WHV7;Q31870;O19812;Q36650;Q5GLI7;Q4VI97;Q15JC1;B8YHH9;Q9GEQ3;Q9MV63;Q4VIC7;A4GE24;B8PRM8;D5FUM3;D6MYJ0;Q8MEB1;Q8HUX3;…	7090	147	CID	C11(Carbamidomethyl)	117.08	4.21367e-09		3	53		1	1950.82	-47.1725	14/168	pps_pisum_OE_trypsin_rep2.mgf
	High	TFQGPPHGIQVER	Q33245;Q32800;Q6RIC2;Q9TJY5;Q8MAK5;Q8HT56;O63121;P94086;Q33514;P93976;P94068;Q9GD57;Q9TKH0;Q33527;A8DPE5;A8DPF8;Q33496;Q33268;Q8HUZ7;O20266;Q36683;A8DPF0;O63147;Q8MAK6;D2CN03;P92468;D6C5Z0;O63185;Q9TI00;Q9GGC2;P94046;P92469;O98659;P94038;Q36657;Q8WKU6;Q37357;Q9GE67;Q9GDQ2;Q1A5W2;Q8HT77;A5X4I3;P94074;Q33323;A5X4L3;Q6LA00;D8V9E6;E5KUU8;D2KUW9;D2KUU7;P31184;P28413;P28429;P04717;Q14EN2;Q9MSR5;Q8WHV7;…	19129	271	CID		94.3	1.46651e-06		5	56		1	1465.74	-11.2333	10/139	pps_pisum_OE_trypsin_rep2.mgf
	High	GGLDFTKDDENVNSQPFMR	P36484;Q33245;Q32800;Q9TJY5;Q8MAK5;Q8HT56;Q32816;O63121;P94086;P94048;P93976;P94068;Q9GD57;Q33527;A8DPE5;A8DPF8;Q33496;P94025;Q8HUZ7;O20266;Q36683;A8DPF0;O63147;Q33620;Q8MAK6;D2CN03;P92468;P94039;P94042;D6C5Z0;Q9TI00;Q8HDA1;Q33089;Q9GGC2;P94046;P92469;O98659;P94038;Q36657;B7P0F0;Q36637;Q37357;Q9GE67;Q9GDQ2;Q1A5W2;Q8HT77;A5X4I3;P94074;Q33323;A5X4L3;D8V9E6;E5KUU8;Q8HUY5;D2KUW9;D2KUU7;Q39288;Q37269;…	22231	284	CID		71.32	0.000160804		4	53		1	2169.85	-64.4614	13/193	pps_pisum_OE_trypsin_rep2.mgf
	High	VALEAcVQAR	D2KUW9;D2KUU7;Q39288;Q37269;E0DA51;Q8MAK2;Q52TF4;Q8HVG8;Q6SSI3;O98549;Q3MKL9;P31184;P28429;P04717;Q9MSR5;Q8WHV7;Q9GDQ1;O19812;Q8MAT5;Q9GEN2;Q6JXR8;Q5GLI7;Q4VI97;Q15JC1;B8YHH9;C3S8V4;D1KWX9;Q9BB40;Q9GEQ3;Q8WGV6;Q9TID2;Q8MDK1;Q8MG96;O47068;Q9MV63;O78309;Q4VIC7;A1XM40;A4GE24;A5X4C4;B8PRM8;C0J9S0;C7A5Z3;C7AQR7;D0Q0K2;D5FUM3;D6MYJ0;B3SHH2;Q37283;Q8MEB1;Q8HUX3;Q6L9X2;Q6JXN8;Q3T5L5;Q4VIC2;C7AQV0;Q39972;…	14779	225	CID	C6(Carbamidomethyl)	68.52	0.00046834		9	55		1	1116.57	-10.5981	9/82	pps_pisum_OE_trypsin_rep2.mgf
	High	DNGLLLHIHR	P36484;Q33245;Q32800;Q6RIC2;Q9TJY5;Q8MAK5;Q8HT56;Q32816;Q33514;P94068;Q9GD57;Q9TKH0;Q33527;A8DPE5;A8DPF8;Q33496;Q33268;P94025;Q8HUZ7;Q36683;A8DPF0;O63147;Q33620;Q8MAK6;D2CN03;P92468;D6C5Z0;O63185;Q8HDA1;Q33089;P94046;P92469;O98659;P94038;Q8WKU6;B7P0F0;Q36637;Q37357;Q9GDQ2;Q1A5W2;Q32496;Q8HT77;A5X4I3;P94074;Q33323;A5X4L3;Q6LA00;D8V9E6;E5KUU8;Q8HUY5;D2KUW9;D2KUU7;Q39288;Q37269;E0DA51;Q52TF4;Q8MCX9;…	20168	301	CID		63.99	0.00145975		5	55		1	1187.61	-44.5378	13/97	pps_pisum_OE_trypsin_rep2.mgf
	High	YGRPLLGcTIKPK	P36484;Q33245;Q32800;Q6RIC2;Q8MAK5;Q8HT56;Q32816;O63121;P94086;Q33514;P94048;P94068;Q9GD57;Q9TKH0;A8DPE5;A8DPF8;Q33496;Q33268;P94025;Q8HUZ7;O20266;A8DPF0;O63147;Q33620;Q8MAK6;D2CN03;P92468;P94039;P94042;D6C5Z0;O63185;Q9TI00;Q33089;Q9GGC2;P94046;P92469;O98659;P94038;Q36657;Q8WKU6;Q36637;Q37357;Q9GE67;Q1A5W2;Q8HT77;A5X4I3;P94074;Q33323;A5X4L3;Q6LA00;D8V9E6;E5KUU8;D2KUW9;D2KUU7;Q39288;Q37269;E0DA51;…	22107	281	CID	C8(Carbamidomethyl)	63.71	0.00169858		4	56		1	1502.81	-27.9778	16/120	pps_pisum_OE_trypsin_rep2.mgf
	Low	DDENVNSQPFMR	P36484;Q33245;Q32800;Q9TJY5;Q8MAK5;Q8HT56;Q32816;O63121;P94086;P94048;P93976;P94068;Q9GD57;Q33527;A8DPE5;A8DPF8;Q33496;P94025;Q8HUZ7;O20266;Q36683;A8DPF0;O63147;Q33620;Q8MAK6;D2CN03;P92468;P94039;P94042;D6C5Z0;Q9TI00;Q8HDA1;Q33089;Q9GGC2;P94046;P92469;O98659;P94038;Q36657;B7P0F0;Q36637;Q37357;Q9GE67;Q9GDQ2;Q1A5W2;Q8HT77;A5X4I3;P94074;Q33323;A5X4L3;D8V9E6;E5KUU8;Q8HUY5;D2KUW9;D2KUU7;Q39288;Q37269;…	22503	297	CID		35.13	0.694412		2	53	32	1	1451.57	-33.096	10/121	pps_pisum_OE_trypsin_rep2.mgf
	Low	AVxEcLR	Q8WHG4;Q8WHH7	5	2	CID	X3(Y), C5(Carbamidomethyl)	33.41	1.27462		6	54	46	1	910.436	-10.4733	5/51	pps_pisum_OE_trypsin_rep2.mgf
	Low	NHGMHFR	P36484;Q33245;Q32800;Q6RIC2;Q9TJY5;Q8MAK5;Q8HT56;Q32816;O63121;P94086;Q33514;P94048;P93976;Q33527;A8DPE5;A8DPF8;Q33496;Q33268;P94025;O20266;Q36683;A8DPF0;O63147;Q33620;D2CN03;P92468;P94039;P94042;O63185;Q9TI00;Q8HDA1;Q33089;P92469;P94038;Q36657;Q8WKU6;B7P0F0;Q36637;Q37357;Q9GDQ2;Q1A5W2;Q8HT77;A5X4I3;P94074;Q33323;A5X4L3;Q6LA00;D8V9E6;Q8HUY5;D2KUW9;Q39288;Q37269;E0DA51;Q52TF4;Q8MCX9;A7VJY7;Q95B00;…	14978	231	CID		21.84	13.3781	0	1	53	32	1	898.429	21.5276	5/68	pps_pisum_OE_trypsin_rep2.mgf
B8PRN3	33.26	11	11	475	52.8104	6.58057	312.134	Ribulose-1,5-bisphosphate carboxylase/oxygenase large subunit (Fragment) OS=Krapfia ranunculina GN=rbcL PE=3 SV=1 - [B8PRN3_9MAGN]
	Confidence Icon	Sequence	Protein Accessions	# Proteins	# Protein Groups	Activation Type	Modifications	IonScore	Exp Value	Δ Score	Rank	Identity High	Homology Threshold	Charge	m/z [Da]	ΔM [ppm]	Ions Matched	Spectrum File
	High	VTPQPGVPPEEAGAAVAAESSTGTWTTVWTDGLTSLDR	P36484;Q33245;Q32800;Q6RIC2;Q9TJY5;Q32816;P94086;Q33514;P94048;P93976;P94068;Q9GD57;Q33496;Q33268;Q8HUZ7;Q36683;A8DPF0;Q33620;D2CN03;P92468;P94039;P94042;D6C5Z0;O63185;Q9TI00;Q33089;P92469;O98659;Q8WKU6;Q37357;Q8HT77;A5X4I3;P94074;A5X4L3;Q6LA00;D8V9E6;E5KUU8;Q8HUY5;Q39288;Q8MAK2;Q52TF4;Q8MCX9;Q5DK06;B5U0R6;A3KLW4;Q6SSI3;O98549;P04717;Q14EN2;Q9MSR5;Q9GDQ1;Q31870;O19812;Q36650;Q9GEN2;Q6JXR8;Q15JC1;…	13123	185	CID		118.87	3.25774e-09		5	54		1	3854.61	-67.9603	25/435	pps_pisum_OE_trypsin_rep2.mgf
	High	GHYLNATAGTcEEMIKR	P36484;Q33245;Q6RIC2;Q9TJY5;Q32816;Q9GD57;Q33527;A8DPE5;A8DPF8;Q33268;Q8HUZ7;Q36683;Q8MAK6;D2CN03;P94039;O63185;Q9TI00;Q8HDA1;P94046;P92469;Q8WKU6;B7P0F0;Q36637;Q37357;Q9GDQ2;Q8HT77;Q33323;A5X4L3;Q6LA00;E5KUU8;Q8HUY5;Q39288;Q37269;Q8MCX9;Q8HVG8;A3KLW4;Q3MKL9;P31184;Q14EN2;Q9MSR5;Q8WHV7;Q31870;O19812;Q36650;Q5GLI7;Q4VI97;Q15JC1;B8YHH9;Q9GEQ3;Q9MV63;Q4VIC7;A4GE24;B8PRM8;D5FUM3;D6MYJ0;Q8MEB1;Q8HUX3;…	7090	147	CID	C11(Carbamidomethyl)	117.08	4.21367e-09		3	53		1	1950.82	-47.1725	14/168	pps_pisum_OE_trypsin_rep2.mgf
	High	TFQGPPHGIQVER	Q33245;Q32800;Q6RIC2;Q9TJY5;Q8MAK5;Q8HT56;O63121;P94086;Q33514;P93976;P94068;Q9GD57;Q9TKH0;Q33527;A8DPE5;A8DPF8;Q33496;Q33268;Q8HUZ7;O20266;Q36683;A8DPF0;O63147;Q8MAK6;D2CN03;P92468;D6C5Z0;O63185;Q9TI00;Q9GGC2;P94046;P92469;O98659;P94038;Q36657;Q8WKU6;Q37357;Q9GE67;Q9GDQ2;Q1A5W2;Q8HT77;A5X4I3;P94074;Q33323;A5X4L3;Q6LA00;D8V9E6;E5KUU8;D2KUW9;D2KUU7;P31184;P28413;P28429;P04717;Q14EN2;Q9MSR5;Q8WHV7;…	19129	271	CID		94.3	1.46651e-06		5	56		1	1465.74	-11.2333	10/139	pps_pisum_OE_trypsin_rep2.mgf
	High	GGLDFTKDDENVNSQPFMR	P36484;Q33245;Q32800;Q9TJY5;Q8MAK5;Q8HT56;Q32816;O63121;P94086;P94048;P93976;P94068;Q9GD57;Q33527;A8DPE5;A8DPF8;Q33496;P94025;Q8HUZ7;O20266;Q36683;A8DPF0;O63147;Q33620;Q8MAK6;D2CN03;P92468;P94039;P94042;D6C5Z0;Q9TI00;Q8HDA1;Q33089;Q9GGC2;P94046;P92469;O98659;P94038;Q36657;B7P0F0;Q36637;Q37357;Q9GE67;Q9GDQ2;Q1A5W2;Q8HT77;A5X4I3;P94074;Q33323;A5X4L3;D8V9E6;E5KUU8;Q8HUY5;D2KUW9;D2KUU7;Q39288;Q37269;…	22231	284	CID		71.32	0.000160804		4	53		1	2169.85	-64.4614	13/193	pps_pisum_OE_trypsin_rep2.mgf
	High	VALEAcVQAR	D2KUW9;D2KUU7;Q39288;Q37269;E0DA51;Q8MAK2;Q52TF4;Q8HVG8;Q6SSI3;O98549;Q3MKL9;P31184;P28429;P04717;Q9MSR5;Q8WHV7;Q9GDQ1;O19812;Q8MAT5;Q9GEN2;Q6JXR8;Q5GLI7;Q4VI97;Q15JC1;B8YHH9;C3S8V4;D1KWX9;Q9BB40;Q9GEQ3;Q8WGV6;Q9TID2;Q8MDK1;Q8MG96;O47068;Q9MV63;O78309;Q4VIC7;A1XM40;A4GE24;A5X4C4;B8PRM8;C0J9S0;C7A5Z3;C7AQR7;D0Q0K2;D5FUM3;D6MYJ0;B3SHH2;Q37283;Q8MEB1;Q8HUX3;Q6L9X2;Q6JXN8;Q3T5L5;Q4VIC2;C7AQV0;Q39972;…	14779	225	CID	C6(Carbamidomethyl)	68.52	0.00046834		9	55		1	1116.57	-10.5981	9/82	pps_pisum_OE_trypsin_rep2.mgf
	High	DNGLLLHIHR	P36484;Q33245;Q32800;Q6RIC2;Q9TJY5;Q8MAK5;Q8HT56;Q32816;Q33514;P94068;Q9GD57;Q9TKH0;Q33527;A8DPE5;A8DPF8;Q33496;Q33268;P94025;Q8HUZ7;Q36683;A8DPF0;O63147;Q33620;Q8MAK6;D2CN03;P92468;D6C5Z0;O63185;Q8HDA1;Q33089;P94046;P92469;O98659;P94038;Q8WKU6;B7P0F0;Q36637;Q37357;Q9GDQ2;Q1A5W2;Q32496;Q8HT77;A5X4I3;P94074;Q33323;A5X4L3;Q6LA00;D8V9E6;E5KUU8;Q8HUY5;D2KUW9;D2KUU7;Q39288;Q37269;E0DA51;Q52TF4;Q8MCX9;…	20168	301	CID		63.99	0.00145975		5	55		1	1187.61	-44.5378	13/97	pps_pisum_OE_trypsin_rep2.mgf
	High	YGRPLLGcTIKPK	P36484;Q33245;Q32800;Q6RIC2;Q8MAK5;Q8HT56;Q32816;O63121;P94086;Q33514;P94048;P94068;Q9GD57;Q9TKH0;A8DPE5;A8DPF8;Q33496;Q33268;P94025;Q8HUZ7;O20266;A8DPF0;O63147;Q33620;Q8MAK6;D2CN03;P92468;P94039;P94042;D6C5Z0;O63185;Q9TI00;Q33089;Q9GGC2;P94046;P92469;O98659;P94038;Q36657;Q8WKU6;Q36637;Q37357;Q9GE67;Q1A5W2;Q8HT77;A5X4I3;P94074;Q33323;A5X4L3;Q6LA00;D8V9E6;E5KUU8;D2KUW9;D2KUU7;Q39288;Q37269;E0DA51;…	22107	281	CID	C8(Carbamidomethyl)	63.71	0.00169858		4	56		1	1502.81	-27.9778	16/120	pps_pisum_OE_trypsin_rep2.mgf
	Low	EITLGFVDLLR	Q33245;Q6RIC2;Q8HUZ7;Q8MAK6;D2CN03;D6C5Z0;Q8HDA1;A5X4I3;A5X4L3;E0DA51;Q8MAK2;Q8MCX9;P31184;P28429;P04717;Q14EN2;O19812;Q8MAT5;Q36650;Q4VI97;C3S8V4;D1KWX9;Q9GEQ3;Q8WGV6;Q9TID2;Q8ME69;O47068;Q9MV63;O78309;Q4VIC7;A4F4H5;B8PRM8;C0J9S0;C7AQR7;D0Q0K2;B3SHH2;Q8MEB1;P92360;Q8HUX3;Q3T5L5;Q4VIC2;C7AQV0;Q39972;Q8MFT9;B8PRN3;Q33198;O98900;Q9MT32;Q9GEN9;O47272;Q8MG08;O20245;A4V8H9;C3RXH1;Q6A161;Q32750;Q33051;…	4915	121	CID		47.13	0.0519358		5	54		1	1275.72	-5.12326	9/97	pps_pisum_OE_trypsin_rep2.mgf
	Low	DDENVNSQPFMR	P36484;Q33245;Q32800;Q9TJY5;Q8MAK5;Q8HT56;Q32816;O63121;P94086;P94048;P93976;P94068;Q9GD57;Q33527;A8DPE5;A8DPF8;Q33496;P94025;Q8HUZ7;O20266;Q36683;A8DPF0;O63147;Q33620;Q8MAK6;D2CN03;P92468;P94039;P94042;D6C5Z0;Q9TI00;Q8HDA1;Q33089;Q9GGC2;P94046;P92469;O98659;P94038;Q36657;B7P0F0;Q36637;Q37357;Q9GE67;Q9GDQ2;Q1A5W2;Q8HT77;A5X4I3;P94074;Q33323;A5X4L3;D8V9E6;E5KUU8;Q8HUY5;D2KUW9;D2KUU7;Q39288;Q37269;…	22503	297	CID		35.13	0.694412		2	53	32	1	1451.57	-33.096	10/121	pps_pisum_OE_trypsin_rep2.mgf
	Low	AVYEcLR	P36484;Q33245;Q8MAK5;Q8HT56;Q32816;O63121;P94086;Q33514;P93976;P94068;Q9GD57;Q33527;A8DPE5;A8DPF8;Q33496;O20266;Q36683;A8DPF0;O63147;Q33620;Q8MAK6;D2CN03;P92468;P94042;D6C5Z0;O63185;Q9TI00;Q8HDA1;Q9GGC2;P94046;P92469;O98659;P94038;Q36657;Q8WKU6;B7P0F0;Q36637;Q37357;Q9GE67;Q9GDQ2;Q1A5W2;Q8HT77;A5X4I3;P94074;Q33323;A5X4L3;D8V9E6;E5KUU8;Q8HUY5;D2KUW9;D2KUU7;Q37269;E0DA51;Q8MAK2;Q52TF4;Q95B00;Q5DK06;…	21444	287	CID	C5(Carbamidomethyl)	33.41	1.27462	0	1	54	46	1	910.436	-10.4733	5/51	pps_pisum_OE_trypsin_rep2.mgf
	Low	xTYYTPEYTPKDTDTLAAFR	B8PRN3	1	1	CID	X1(A)	16.01	62.9397		10	54	34	1	2324.07	-17.031	4/201	pps_pisum_OE_trypsin_rep2.mgf
D6MYK4	27.92	10	10	480	53.2863	6.68311	312.134	Ribulose-1,5-bisphosphate carboxylase/oxygenase large subunit OS=Arum maculatum GN=rbcL PE=3 SV=1 - [D6MYK4_ARUMA]
	Confidence Icon	Sequence	Protein Accessions	# Proteins	# Protein Groups	Activation Type	Modifications	IonScore	Exp Value	Δ Score	Rank	Identity High	Homology Threshold	Charge	m/z [Da]	ΔM [ppm]	Ions Matched	Spectrum File
	High	VTPQPGVPPEEAGAAVAAESSTGTWTTVWTDGLTSLDR	P36484;Q33245;Q32800;Q6RIC2;Q9TJY5;Q32816;P94086;Q33514;P94048;P93976;P94068;Q9GD57;Q33496;Q33268;Q8HUZ7;Q36683;A8DPF0;Q33620;D2CN03;P92468;P94039;P94042;D6C5Z0;O63185;Q9TI00;Q33089;P92469;O98659;Q8WKU6;Q37357;Q8HT77;A5X4I3;P94074;A5X4L3;Q6LA00;D8V9E6;E5KUU8;Q8HUY5;Q39288;Q8MAK2;Q52TF4;Q8MCX9;Q5DK06;B5U0R6;A3KLW4;Q6SSI3;O98549;P04717;Q14EN2;Q9MSR5;Q9GDQ1;Q31870;O19812;Q36650;Q9GEN2;Q6JXR8;Q15JC1;…	13123	185	CID		118.87	3.25774e-09		5	54		1	3854.61	-67.9603	25/435	pps_pisum_OE_trypsin_rep2.mgf
	High	GHYLNATAGTcEEMIKR	P36484;Q33245;Q6RIC2;Q9TJY5;Q32816;Q9GD57;Q33527;A8DPE5;A8DPF8;Q33268;Q8HUZ7;Q36683;Q8MAK6;D2CN03;P94039;O63185;Q9TI00;Q8HDA1;P94046;P92469;Q8WKU6;B7P0F0;Q36637;Q37357;Q9GDQ2;Q8HT77;Q33323;A5X4L3;Q6LA00;E5KUU8;Q8HUY5;Q39288;Q37269;Q8MCX9;Q8HVG8;A3KLW4;Q3MKL9;P31184;Q14EN2;Q9MSR5;Q8WHV7;Q31870;O19812;Q36650;Q5GLI7;Q4VI97;Q15JC1;B8YHH9;Q9GEQ3;Q9MV63;Q4VIC7;A4GE24;B8PRM8;D5FUM3;D6MYJ0;Q8MEB1;Q8HUX3;…	7090	147	CID	C11(Carbamidomethyl)	117.08	4.21367e-09		3	53		1	1950.82	-47.1725	14/168	pps_pisum_OE_trypsin_rep2.mgf
	High	TFQGPPHGIQVER	Q33245;Q32800;Q6RIC2;Q9TJY5;Q8MAK5;Q8HT56;O63121;P94086;Q33514;P93976;P94068;Q9GD57;Q9TKH0;Q33527;A8DPE5;A8DPF8;Q33496;Q33268;Q8HUZ7;O20266;Q36683;A8DPF0;O63147;Q8MAK6;D2CN03;P92468;D6C5Z0;O63185;Q9TI00;Q9GGC2;P94046;P92469;O98659;P94038;Q36657;Q8WKU6;Q37357;Q9GE67;Q9GDQ2;Q1A5W2;Q8HT77;A5X4I3;P94074;Q33323;A5X4L3;Q6LA00;D8V9E6;E5KUU8;D2KUW9;D2KUU7;P31184;P28413;P28429;P04717;Q14EN2;Q9MSR5;Q8WHV7;…	19129	271	CID		94.3	1.46651e-06		5	56		1	1465.74	-11.2333	10/139	pps_pisum_OE_trypsin_rep2.mgf
	High	GGLDFTKDDENVNSQPFMR	P36484;Q33245;Q32800;Q9TJY5;Q8MAK5;Q8HT56;Q32816;O63121;P94086;P94048;P93976;P94068;Q9GD57;Q33527;A8DPE5;A8DPF8;Q33496;P94025;Q8HUZ7;O20266;Q36683;A8DPF0;O63147;Q33620;Q8MAK6;D2CN03;P92468;P94039;P94042;D6C5Z0;Q9TI00;Q8HDA1;Q33089;Q9GGC2;P94046;P92469;O98659;P94038;Q36657;B7P0F0;Q36637;Q37357;Q9GE67;Q9GDQ2;Q1A5W2;Q8HT77;A5X4I3;P94074;Q33323;A5X4L3;D8V9E6;E5KUU8;Q8HUY5;D2KUW9;D2KUU7;Q39288;Q37269;…	22231	284	CID		71.32	0.000160804		4	53		1	2169.85	-64.4614	13/193	pps_pisum_OE_trypsin_rep2.mgf
	High	VALEAcVQAR	D2KUW9;D2KUU7;Q39288;Q37269;E0DA51;Q8MAK2;Q52TF4;Q8HVG8;Q6SSI3;O98549;Q3MKL9;P31184;P28429;P04717;Q9MSR5;Q8WHV7;Q9GDQ1;O19812;Q8MAT5;Q9GEN2;Q6JXR8;Q5GLI7;Q4VI97;Q15JC1;B8YHH9;C3S8V4;D1KWX9;Q9BB40;Q9GEQ3;Q8WGV6;Q9TID2;Q8MDK1;Q8MG96;O47068;Q9MV63;O78309;Q4VIC7;A1XM40;A4GE24;A5X4C4;B8PRM8;C0J9S0;C7A5Z3;C7AQR7;D0Q0K2;D5FUM3;D6MYJ0;B3SHH2;Q37283;Q8MEB1;Q8HUX3;Q6L9X2;Q6JXN8;Q3T5L5;Q4VIC2;C7AQV0;Q39972;…	14779	225	CID	C6(Carbamidomethyl)	68.52	0.00046834		9	55		1	1116.57	-10.5981	9/82	pps_pisum_OE_trypsin_rep2.mgf
	High	DNGLLLHIHR	P36484;Q33245;Q32800;Q6RIC2;Q9TJY5;Q8MAK5;Q8HT56;Q32816;Q33514;P94068;Q9GD57;Q9TKH0;Q33527;A8DPE5;A8DPF8;Q33496;Q33268;P94025;Q8HUZ7;Q36683;A8DPF0;O63147;Q33620;Q8MAK6;D2CN03;P92468;D6C5Z0;O63185;Q8HDA1;Q33089;P94046;P92469;O98659;P94038;Q8WKU6;B7P0F0;Q36637;Q37357;Q9GDQ2;Q1A5W2;Q32496;Q8HT77;A5X4I3;P94074;Q33323;A5X4L3;Q6LA00;D8V9E6;E5KUU8;Q8HUY5;D2KUW9;D2KUU7;Q39288;Q37269;E0DA51;Q52TF4;Q8MCX9;…	20168	301	CID		63.99	0.00145975		5	55		1	1187.61	-44.5378	13/97	pps_pisum_OE_trypsin_rep2.mgf
	High	YGRPLLxcTIKPK	P93976;Q36683;D6MYK4;Q8MCW9;Q95631;Q5VH02;Q33369	11	7	CID	X7(G), C8(Carbamidomethyl)	63.71	0.00169858		10	56		1	1502.81	-27.9778	16/120	pps_pisum_OE_trypsin_rep2.mgf
	Low	DDENVNSQPFMR	P36484;Q33245;Q32800;Q9TJY5;Q8MAK5;Q8HT56;Q32816;O63121;P94086;P94048;P93976;P94068;Q9GD57;Q33527;A8DPE5;A8DPF8;Q33496;P94025;Q8HUZ7;O20266;Q36683;A8DPF0;O63147;Q33620;Q8MAK6;D2CN03;P92468;P94039;P94042;D6C5Z0;Q9TI00;Q8HDA1;Q33089;Q9GGC2;P94046;P92469;O98659;P94038;Q36657;B7P0F0;Q36637;Q37357;Q9GE67;Q9GDQ2;Q1A5W2;Q8HT77;A5X4I3;P94074;Q33323;A5X4L3;D8V9E6;E5KUU8;Q8HUY5;D2KUW9;D2KUU7;Q39288;Q37269;…	22503	297	CID		35.13	0.694412		2	53	32	1	1451.57	-33.096	10/121	pps_pisum_OE_trypsin_rep2.mgf
	Low	AxYEcLR	Q32800;Q33268;A7VJY7;Q31870;D6MYK4;Q33051;Q5J8V6;Q71N79;Q8WLH8;Q8MCY5	28	10	CID	X2(V), C5(Carbamidomethyl)	33.41	1.27462		7	54	46	1	910.436	-10.4733	5/51	pps_pisum_OE_trypsin_rep2.mgf
	Low	NHGMHFR	P36484;Q33245;Q32800;Q6RIC2;Q9TJY5;Q8MAK5;Q8HT56;Q32816;O63121;P94086;Q33514;P94048;P93976;Q33527;A8DPE5;A8DPF8;Q33496;Q33268;P94025;O20266;Q36683;A8DPF0;O63147;Q33620;D2CN03;P92468;P94039;P94042;O63185;Q9TI00;Q8HDA1;Q33089;P92469;P94038;Q36657;Q8WKU6;B7P0F0;Q36637;Q37357;Q9GDQ2;Q1A5W2;Q8HT77;A5X4I3;P94074;Q33323;A5X4L3;Q6LA00;D8V9E6;Q8HUY5;D2KUW9;Q39288;Q37269;E0DA51;Q52TF4;Q8MCX9;A7VJY7;Q95B00;…	14978	231	CID		21.84	13.3781	0	1	53	32	1	898.429	21.5276	5/68	pps_pisum_OE_trypsin_rep2.mgf
O98900	29.93	10	10	461	51.0178	6.88818	312.134	Ribulose-1,5-bisphosphate carboxylase, large subunit (Fragment) OS=Bonellia umbellata GN=rbcL PE=3 SV=1 - [O98900_9ERIC]
	Confidence Icon	Sequence	Protein Accessions	# Proteins	# Protein Groups	Activation Type	Modifications	IonScore	Exp Value	Δ Score	Rank	Identity High	Homology Threshold	Charge	m/z [Da]	ΔM [ppm]	Ions Matched	Spectrum File
	High	VTPQPGVPPEEAGAAVAAESSTGTWTTVWTDGLTSLDR	P36484;Q33245;Q32800;Q6RIC2;Q9TJY5;Q32816;P94086;Q33514;P94048;P93976;P94068;Q9GD57;Q33496;Q33268;Q8HUZ7;Q36683;A8DPF0;Q33620;D2CN03;P92468;P94039;P94042;D6C5Z0;O63185;Q9TI00;Q33089;P92469;O98659;Q8WKU6;Q37357;Q8HT77;A5X4I3;P94074;A5X4L3;Q6LA00;D8V9E6;E5KUU8;Q8HUY5;Q39288;Q8MAK2;Q52TF4;Q8MCX9;Q5DK06;B5U0R6;A3KLW4;Q6SSI3;O98549;P04717;Q14EN2;Q9MSR5;Q9GDQ1;Q31870;O19812;Q36650;Q9GEN2;Q6JXR8;Q15JC1;…	13123	185	CID		118.87	3.25774e-09		5	54		1	3854.61	-67.9603	25/435	pps_pisum_OE_trypsin_rep2.mgf
	High	GHYLNATAGTcEEMIKR	P36484;Q33245;Q6RIC2;Q9TJY5;Q32816;Q9GD57;Q33527;A8DPE5;A8DPF8;Q33268;Q8HUZ7;Q36683;Q8MAK6;D2CN03;P94039;O63185;Q9TI00;Q8HDA1;P94046;P92469;Q8WKU6;B7P0F0;Q36637;Q37357;Q9GDQ2;Q8HT77;Q33323;A5X4L3;Q6LA00;E5KUU8;Q8HUY5;Q39288;Q37269;Q8MCX9;Q8HVG8;A3KLW4;Q3MKL9;P31184;Q14EN2;Q9MSR5;Q8WHV7;Q31870;O19812;Q36650;Q5GLI7;Q4VI97;Q15JC1;B8YHH9;Q9GEQ3;Q9MV63;Q4VIC7;A4GE24;B8PRM8;D5FUM3;D6MYJ0;Q8MEB1;Q8HUX3;…	7090	147	CID	C11(Carbamidomethyl)	117.08	4.21367e-09		3	53		1	1950.82	-47.1725	14/168	pps_pisum_OE_trypsin_rep2.mgf
	High	TFQGPPHGIQVER	Q33245;Q32800;Q6RIC2;Q9TJY5;Q8MAK5;Q8HT56;O63121;P94086;Q33514;P93976;P94068;Q9GD57;Q9TKH0;Q33527;A8DPE5;A8DPF8;Q33496;Q33268;Q8HUZ7;O20266;Q36683;A8DPF0;O63147;Q8MAK6;D2CN03;P92468;D6C5Z0;O63185;Q9TI00;Q9GGC2;P94046;P92469;O98659;P94038;Q36657;Q8WKU6;Q37357;Q9GE67;Q9GDQ2;Q1A5W2;Q8HT77;A5X4I3;P94074;Q33323;A5X4L3;Q6LA00;D8V9E6;E5KUU8;D2KUW9;D2KUU7;P31184;P28413;P28429;P04717;Q14EN2;Q9MSR5;Q8WHV7;…	19129	271	CID		94.3	1.46651e-06		5	56		1	1465.74	-11.2333	10/139	pps_pisum_OE_trypsin_rep2.mgf
	High	GGLDFTKDDENVNSQPFMR	P36484;Q33245;Q32800;Q9TJY5;Q8MAK5;Q8HT56;Q32816;O63121;P94086;P94048;P93976;P94068;Q9GD57;Q33527;A8DPE5;A8DPF8;Q33496;P94025;Q8HUZ7;O20266;Q36683;A8DPF0;O63147;Q33620;Q8MAK6;D2CN03;P92468;P94039;P94042;D6C5Z0;Q9TI00;Q8HDA1;Q33089;Q9GGC2;P94046;P92469;O98659;P94038;Q36657;B7P0F0;Q36637;Q37357;Q9GE67;Q9GDQ2;Q1A5W2;Q8HT77;A5X4I3;P94074;Q33323;A5X4L3;D8V9E6;E5KUU8;Q8HUY5;D2KUW9;D2KUU7;Q39288;Q37269;…	22231	284	CID		71.32	0.000160804		4	53		1	2169.85	-64.4614	13/193	pps_pisum_OE_trypsin_rep2.mgf
	High	VALEAcVQAR	D2KUW9;D2KUU7;Q39288;Q37269;E0DA51;Q8MAK2;Q52TF4;Q8HVG8;Q6SSI3;O98549;Q3MKL9;P31184;P28429;P04717;Q9MSR5;Q8WHV7;Q9GDQ1;O19812;Q8MAT5;Q9GEN2;Q6JXR8;Q5GLI7;Q4VI97;Q15JC1;B8YHH9;C3S8V4;D1KWX9;Q9BB40;Q9GEQ3;Q8WGV6;Q9TID2;Q8MDK1;Q8MG96;O47068;Q9MV63;O78309;Q4VIC7;A1XM40;A4GE24;A5X4C4;B8PRM8;C0J9S0;C7A5Z3;C7AQR7;D0Q0K2;D5FUM3;D6MYJ0;B3SHH2;Q37283;Q8MEB1;Q8HUX3;Q6L9X2;Q6JXN8;Q3T5L5;Q4VIC2;C7AQV0;Q39972;…	14779	225	CID	C6(Carbamidomethyl)	68.52	0.00046834		9	55		1	1116.57	-10.5981	9/82	pps_pisum_OE_trypsin_rep2.mgf
	High	DNGLLLHIHR	P36484;Q33245;Q32800;Q6RIC2;Q9TJY5;Q8MAK5;Q8HT56;Q32816;Q33514;P94068;Q9GD57;Q9TKH0;Q33527;A8DPE5;A8DPF8;Q33496;Q33268;P94025;Q8HUZ7;Q36683;A8DPF0;O63147;Q33620;Q8MAK6;D2CN03;P92468;D6C5Z0;O63185;Q8HDA1;Q33089;P94046;P92469;O98659;P94038;Q8WKU6;B7P0F0;Q36637;Q37357;Q9GDQ2;Q1A5W2;Q32496;Q8HT77;A5X4I3;P94074;Q33323;A5X4L3;Q6LA00;D8V9E6;E5KUU8;Q8HUY5;D2KUW9;D2KUU7;Q39288;Q37269;E0DA51;Q52TF4;Q8MCX9;…	20168	301	CID		63.99	0.00145975		5	55		1	1187.61	-44.5378	13/97	pps_pisum_OE_trypsin_rep2.mgf
	High	YGRPLLGcTIKPK	P36484;Q33245;Q32800;Q6RIC2;Q8MAK5;Q8HT56;Q32816;O63121;P94086;Q33514;P94048;P94068;Q9GD57;Q9TKH0;A8DPE5;A8DPF8;Q33496;Q33268;P94025;Q8HUZ7;O20266;A8DPF0;O63147;Q33620;Q8MAK6;D2CN03;P92468;P94039;P94042;D6C5Z0;O63185;Q9TI00;Q33089;Q9GGC2;P94046;P92469;O98659;P94038;Q36657;Q8WKU6;Q36637;Q37357;Q9GE67;Q1A5W2;Q8HT77;A5X4I3;P94074;Q33323;A5X4L3;Q6LA00;D8V9E6;E5KUU8;D2KUW9;D2KUU7;Q39288;Q37269;E0DA51;…	22107	281	CID	C8(Carbamidomethyl)	63.71	0.00169858		4	56		1	1502.81	-27.9778	16/120	pps_pisum_OE_trypsin_rep2.mgf
	Low	EITLGFVDLLR	Q33245;Q6RIC2;Q8HUZ7;Q8MAK6;D2CN03;D6C5Z0;Q8HDA1;A5X4I3;A5X4L3;E0DA51;Q8MAK2;Q8MCX9;P31184;P28429;P04717;Q14EN2;O19812;Q8MAT5;Q36650;Q4VI97;C3S8V4;D1KWX9;Q9GEQ3;Q8WGV6;Q9TID2;Q8ME69;O47068;Q9MV63;O78309;Q4VIC7;A4F4H5;B8PRM8;C0J9S0;C7AQR7;D0Q0K2;B3SHH2;Q8MEB1;P92360;Q8HUX3;Q3T5L5;Q4VIC2;C7AQV0;Q39972;Q8MFT9;B8PRN3;Q33198;O98900;Q9MT32;Q9GEN9;O47272;Q8MG08;O20245;A4V8H9;C3RXH1;Q6A161;Q32750;Q33051;…	4915	121	CID		47.13	0.0519358		5	54		1	1275.72	-5.12326	9/97	pps_pisum_OE_trypsin_rep2.mgf
	Low	DDENVNSQPFMR	P36484;Q33245;Q32800;Q9TJY5;Q8MAK5;Q8HT56;Q32816;O63121;P94086;P94048;P93976;P94068;Q9GD57;Q33527;A8DPE5;A8DPF8;Q33496;P94025;Q8HUZ7;O20266;Q36683;A8DPF0;O63147;Q33620;Q8MAK6;D2CN03;P92468;P94039;P94042;D6C5Z0;Q9TI00;Q8HDA1;Q33089;Q9GGC2;P94046;P92469;O98659;P94038;Q36657;B7P0F0;Q36637;Q37357;Q9GE67;Q9GDQ2;Q1A5W2;Q8HT77;A5X4I3;P94074;Q33323;A5X4L3;D8V9E6;E5KUU8;Q8HUY5;D2KUW9;D2KUU7;Q39288;Q37269;…	22503	297	CID		35.13	0.694412		2	53	32	1	1451.57	-33.096	10/121	pps_pisum_OE_trypsin_rep2.mgf
	Low	AVYExLR	Q6LA00;Q15JC1;Q6L9X2;O98900;Q5GLJ2	10	5	CID	X5(C), X5(Carbamidomethyl)	33.41	1.27462		3	54	46	1	910.436	-10.4733	5/51	pps_pisum_OE_trypsin_rep2.mgf
Q0KHD9	28.27	12	10	474	52.5833	6.48096	312.134	Ribulose bisphosphate carboxylase large subunit (Fragment) OS=Zombia antillarum GN=rbcL PE=3 SV=1 - [Q0KHD9_9LILI]
	Confidence Icon	Sequence	Protein Accessions	# Proteins	# Protein Groups	Activation Type	Modifications	IonScore	Exp Value	Δ Score	Rank	Identity High	Homology Threshold	Charge	m/z [Da]	ΔM [ppm]	Ions Matched	Spectrum File
	High	VTPQPGVPPEEAGAAVAAESSTGTWTTVWTDGLTSxDR	P94038;Q0KHD9	3	2	CID	X36(I)	118.87	3.25774e-09		4	54		1	3854.61	-67.9603	25/435	pps_pisum_OE_trypsin_rep2.mgf
	High	VTPQPGVPPEEAGAAVAAESSTGTWTTVWTDGLTSxDR	P94038;Q0KHD9	3	2	CID	X36(L)	118.87	3.25774e-09		7	54		1	3854.61	-67.9603	25/435	pps_pisum_OE_trypsin_rep2.mgf
	High	GHYLNATAGTcEEMIKR	P36484;Q33245;Q6RIC2;Q9TJY5;Q32816;Q9GD57;Q33527;A8DPE5;A8DPF8;Q33268;Q8HUZ7;Q36683;Q8MAK6;D2CN03;P94039;O63185;Q9TI00;Q8HDA1;P94046;P92469;Q8WKU6;B7P0F0;Q36637;Q37357;Q9GDQ2;Q8HT77;Q33323;A5X4L3;Q6LA00;E5KUU8;Q8HUY5;Q39288;Q37269;Q8MCX9;Q8HVG8;A3KLW4;Q3MKL9;P31184;Q14EN2;Q9MSR5;Q8WHV7;Q31870;O19812;Q36650;Q5GLI7;Q4VI97;Q15JC1;B8YHH9;Q9GEQ3;Q9MV63;Q4VIC7;A4GE24;B8PRM8;D5FUM3;D6MYJ0;Q8MEB1;Q8HUX3;…	7090	147	CID	C11(Carbamidomethyl)	117.08	4.21367e-09		3	53		1	1950.82	-47.1725	14/168	pps_pisum_OE_trypsin_rep2.mgf
	High	TFQGPPHGIQVER	Q33245;Q32800;Q6RIC2;Q9TJY5;Q8MAK5;Q8HT56;O63121;P94086;Q33514;P93976;P94068;Q9GD57;Q9TKH0;Q33527;A8DPE5;A8DPF8;Q33496;Q33268;Q8HUZ7;O20266;Q36683;A8DPF0;O63147;Q8MAK6;D2CN03;P92468;D6C5Z0;O63185;Q9TI00;Q9GGC2;P94046;P92469;O98659;P94038;Q36657;Q8WKU6;Q37357;Q9GE67;Q9GDQ2;Q1A5W2;Q8HT77;A5X4I3;P94074;Q33323;A5X4L3;Q6LA00;D8V9E6;E5KUU8;D2KUW9;D2KUU7;P31184;P28413;P28429;P04717;Q14EN2;Q9MSR5;Q8WHV7;…	19129	271	CID		94.3	1.46651e-06		5	56		1	1465.74	-11.2333	10/139	pps_pisum_OE_trypsin_rep2.mgf
	High	GGLDFTKDDENVNSQPFMR	P36484;Q33245;Q32800;Q9TJY5;Q8MAK5;Q8HT56;Q32816;O63121;P94086;P94048;P93976;P94068;Q9GD57;Q33527;A8DPE5;A8DPF8;Q33496;P94025;Q8HUZ7;O20266;Q36683;A8DPF0;O63147;Q33620;Q8MAK6;D2CN03;P92468;P94039;P94042;D6C5Z0;Q9TI00;Q8HDA1;Q33089;Q9GGC2;P94046;P92469;O98659;P94038;Q36657;B7P0F0;Q36637;Q37357;Q9GE67;Q9GDQ2;Q1A5W2;Q8HT77;A5X4I3;P94074;Q33323;A5X4L3;D8V9E6;E5KUU8;Q8HUY5;D2KUW9;D2KUU7;Q39288;Q37269;…	22231	284	CID		71.32	0.000160804		4	53		1	2169.85	-64.4614	13/193	pps_pisum_OE_trypsin_rep2.mgf
	High	VALEAcVQAR	D2KUW9;D2KUU7;Q39288;Q37269;E0DA51;Q8MAK2;Q52TF4;Q8HVG8;Q6SSI3;O98549;Q3MKL9;P31184;P28429;P04717;Q9MSR5;Q8WHV7;Q9GDQ1;O19812;Q8MAT5;Q9GEN2;Q6JXR8;Q5GLI7;Q4VI97;Q15JC1;B8YHH9;C3S8V4;D1KWX9;Q9BB40;Q9GEQ3;Q8WGV6;Q9TID2;Q8MDK1;Q8MG96;O47068;Q9MV63;O78309;Q4VIC7;A1XM40;A4GE24;A5X4C4;B8PRM8;C0J9S0;C7A5Z3;C7AQR7;D0Q0K2;D5FUM3;D6MYJ0;B3SHH2;Q37283;Q8MEB1;Q8HUX3;Q6L9X2;Q6JXN8;Q3T5L5;Q4VIC2;C7AQV0;Q39972;…	14779	225	CID	C6(Carbamidomethyl)	68.52	0.00046834		9	55		1	1116.57	-10.5981	9/82	pps_pisum_OE_trypsin_rep2.mgf
	High	DNGLLLHIHR	P36484;Q33245;Q32800;Q6RIC2;Q9TJY5;Q8MAK5;Q8HT56;Q32816;Q33514;P94068;Q9GD57;Q9TKH0;Q33527;A8DPE5;A8DPF8;Q33496;Q33268;P94025;Q8HUZ7;Q36683;A8DPF0;O63147;Q33620;Q8MAK6;D2CN03;P92468;D6C5Z0;O63185;Q8HDA1;Q33089;P94046;P92469;O98659;P94038;Q8WKU6;B7P0F0;Q36637;Q37357;Q9GDQ2;Q1A5W2;Q32496;Q8HT77;A5X4I3;P94074;Q33323;A5X4L3;Q6LA00;D8V9E6;E5KUU8;Q8HUY5;D2KUW9;D2KUU7;Q39288;Q37269;E0DA51;Q52TF4;Q8MCX9;…	20168	301	CID		63.99	0.00145975		5	55		1	1187.61	-44.5378	13/97	pps_pisum_OE_trypsin_rep2.mgf
	High	YGRPLLGcTIKPK	P36484;Q33245;Q32800;Q6RIC2;Q8MAK5;Q8HT56;Q32816;O63121;P94086;Q33514;P94048;P94068;Q9GD57;Q9TKH0;A8DPE5;A8DPF8;Q33496;Q33268;P94025;Q8HUZ7;O20266;A8DPF0;O63147;Q33620;Q8MAK6;D2CN03;P92468;P94039;P94042;D6C5Z0;O63185;Q9TI00;Q33089;Q9GGC2;P94046;P92469;O98659;P94038;Q36657;Q8WKU6;Q36637;Q37357;Q9GE67;Q1A5W2;Q8HT77;A5X4I3;P94074;Q33323;A5X4L3;Q6LA00;D8V9E6;E5KUU8;D2KUW9;D2KUU7;Q39288;Q37269;E0DA51;…	22107	281	CID	C8(Carbamidomethyl)	63.71	0.00169858		4	56		1	1502.81	-27.9778	16/120	pps_pisum_OE_trypsin_rep2.mgf
	Low	VTPQPGVPPEEAGAAVAAESSTGTWTTVWTDGLTSxDR	P94038;Q0KHD9	3	2	CID	X36(N)	37.05	0.401437		9	53		1	3855.72	-28.5994	10/435	pps_pisum_OE_trypsin_rep2.mgf
	Low	DDENVNSQPFMR	P36484;Q33245;Q32800;Q9TJY5;Q8MAK5;Q8HT56;Q32816;O63121;P94086;P94048;P93976;P94068;Q9GD57;Q33527;A8DPE5;A8DPF8;Q33496;P94025;Q8HUZ7;O20266;Q36683;A8DPF0;O63147;Q33620;Q8MAK6;D2CN03;P92468;P94039;P94042;D6C5Z0;Q9TI00;Q8HDA1;Q33089;Q9GGC2;P94046;P92469;O98659;P94038;Q36657;B7P0F0;Q36637;Q37357;Q9GE67;Q9GDQ2;Q1A5W2;Q8HT77;A5X4I3;P94074;Q33323;A5X4L3;D8V9E6;E5KUU8;Q8HUY5;D2KUW9;D2KUU7;Q39288;Q37269;…	22503	297	CID		35.13	0.694412		2	53	32	1	1451.57	-33.096	10/121	pps_pisum_OE_trypsin_rep2.mgf
	Low	AVYEcLR	P36484;Q33245;Q8MAK5;Q8HT56;Q32816;O63121;P94086;Q33514;P93976;P94068;Q9GD57;Q33527;A8DPE5;A8DPF8;Q33496;O20266;Q36683;A8DPF0;O63147;Q33620;Q8MAK6;D2CN03;P92468;P94042;D6C5Z0;O63185;Q9TI00;Q8HDA1;Q9GGC2;P94046;P92469;O98659;P94038;Q36657;Q8WKU6;B7P0F0;Q36637;Q37357;Q9GE67;Q9GDQ2;Q1A5W2;Q8HT77;A5X4I3;P94074;Q33323;A5X4L3;D8V9E6;E5KUU8;Q8HUY5;D2KUW9;D2KUU7;Q37269;E0DA51;Q8MAK2;Q52TF4;Q95B00;Q5DK06;…	21444	287	CID	C5(Carbamidomethyl)	33.41	1.27462	0	1	54	46	1	910.436	-10.4733	5/51	pps_pisum_OE_trypsin_rep2.mgf
	Low	NHGMHFR	P36484;Q33245;Q32800;Q6RIC2;Q9TJY5;Q8MAK5;Q8HT56;Q32816;O63121;P94086;Q33514;P94048;P93976;Q33527;A8DPE5;A8DPF8;Q33496;Q33268;P94025;O20266;Q36683;A8DPF0;O63147;Q33620;D2CN03;P92468;P94039;P94042;O63185;Q9TI00;Q8HDA1;Q33089;P92469;P94038;Q36657;Q8WKU6;B7P0F0;Q36637;Q37357;Q9GDQ2;Q1A5W2;Q8HT77;A5X4I3;P94074;Q33323;A5X4L3;Q6LA00;D8V9E6;Q8HUY5;D2KUW9;Q39288;Q37269;E0DA51;Q52TF4;Q8MCX9;A7VJY7;Q95B00;…	14978	231	CID		21.84	13.3781	0	1	53	32	1	898.429	21.5276	5/68	pps_pisum_OE_trypsin_rep2.mgf
Q6VW25	31.75	10	10	422	46.5902	6.63916	312.134	Ribulose-1,5-bisphosphate carboxylase/oxygenase large subunit (Fragment) OS=Astroloba spiralis GN=rbcL PE=3 SV=1 - [Q6VW25_9ASPA]
	Confidence Icon	Sequence	Protein Accessions	# Proteins	# Protein Groups	Activation Type	Modifications	IonScore	Exp Value	Δ Score	Rank	Identity High	Homology Threshold	Charge	m/z [Da]	ΔM [ppm]	Ions Matched	Spectrum File
	High	VTPQPGVPPEEAGAAVAAESSTGTWTTVWTDGLTSLDR	P36484;Q33245;Q32800;Q6RIC2;Q9TJY5;Q32816;P94086;Q33514;P94048;P93976;P94068;Q9GD57;Q33496;Q33268;Q8HUZ7;Q36683;A8DPF0;Q33620;D2CN03;P92468;P94039;P94042;D6C5Z0;O63185;Q9TI00;Q33089;P92469;O98659;Q8WKU6;Q37357;Q8HT77;A5X4I3;P94074;A5X4L3;Q6LA00;D8V9E6;E5KUU8;Q8HUY5;Q39288;Q8MAK2;Q52TF4;Q8MCX9;Q5DK06;B5U0R6;A3KLW4;Q6SSI3;O98549;P04717;Q14EN2;Q9MSR5;Q9GDQ1;Q31870;O19812;Q36650;Q9GEN2;Q6JXR8;Q15JC1;…	13123	185	CID		118.87	3.25774e-09		5	54		1	3854.61	-67.9603	25/435	pps_pisum_OE_trypsin_rep2.mgf
	High	GHYLNATAGTcEEMIKR	P36484;Q33245;Q6RIC2;Q9TJY5;Q32816;Q9GD57;Q33527;A8DPE5;A8DPF8;Q33268;Q8HUZ7;Q36683;Q8MAK6;D2CN03;P94039;O63185;Q9TI00;Q8HDA1;P94046;P92469;Q8WKU6;B7P0F0;Q36637;Q37357;Q9GDQ2;Q8HT77;Q33323;A5X4L3;Q6LA00;E5KUU8;Q8HUY5;Q39288;Q37269;Q8MCX9;Q8HVG8;A3KLW4;Q3MKL9;P31184;Q14EN2;Q9MSR5;Q8WHV7;Q31870;O19812;Q36650;Q5GLI7;Q4VI97;Q15JC1;B8YHH9;Q9GEQ3;Q9MV63;Q4VIC7;A4GE24;B8PRM8;D5FUM3;D6MYJ0;Q8MEB1;Q8HUX3;…	7090	147	CID	C11(Carbamidomethyl)	117.08	4.21367e-09		3	53		1	1950.82	-47.1725	14/168	pps_pisum_OE_trypsin_rep2.mgf
	High	TFQGPPHGIQVER	Q33245;Q32800;Q6RIC2;Q9TJY5;Q8MAK5;Q8HT56;O63121;P94086;Q33514;P93976;P94068;Q9GD57;Q9TKH0;Q33527;A8DPE5;A8DPF8;Q33496;Q33268;Q8HUZ7;O20266;Q36683;A8DPF0;O63147;Q8MAK6;D2CN03;P92468;D6C5Z0;O63185;Q9TI00;Q9GGC2;P94046;P92469;O98659;P94038;Q36657;Q8WKU6;Q37357;Q9GE67;Q9GDQ2;Q1A5W2;Q8HT77;A5X4I3;P94074;Q33323;A5X4L3;Q6LA00;D8V9E6;E5KUU8;D2KUW9;D2KUU7;P31184;P28413;P28429;P04717;Q14EN2;Q9MSR5;Q8WHV7;…	19129	271	CID		94.3	1.46651e-06		5	56		1	1465.74	-11.2333	10/139	pps_pisum_OE_trypsin_rep2.mgf
	High	GGLDFTKDDENVNSQPFMR	P36484;Q33245;Q32800;Q9TJY5;Q8MAK5;Q8HT56;Q32816;O63121;P94086;P94048;P93976;P94068;Q9GD57;Q33527;A8DPE5;A8DPF8;Q33496;P94025;Q8HUZ7;O20266;Q36683;A8DPF0;O63147;Q33620;Q8MAK6;D2CN03;P92468;P94039;P94042;D6C5Z0;Q9TI00;Q8HDA1;Q33089;Q9GGC2;P94046;P92469;O98659;P94038;Q36657;B7P0F0;Q36637;Q37357;Q9GE67;Q9GDQ2;Q1A5W2;Q8HT77;A5X4I3;P94074;Q33323;A5X4L3;D8V9E6;E5KUU8;Q8HUY5;D2KUW9;D2KUU7;Q39288;Q37269;…	22231	284	CID		71.32	0.000160804		4	53		1	2169.85	-64.4614	13/193	pps_pisum_OE_trypsin_rep2.mgf
	High	VALEAcVQAR	D2KUW9;D2KUU7;Q39288;Q37269;E0DA51;Q8MAK2;Q52TF4;Q8HVG8;Q6SSI3;O98549;Q3MKL9;P31184;P28429;P04717;Q9MSR5;Q8WHV7;Q9GDQ1;O19812;Q8MAT5;Q9GEN2;Q6JXR8;Q5GLI7;Q4VI97;Q15JC1;B8YHH9;C3S8V4;D1KWX9;Q9BB40;Q9GEQ3;Q8WGV6;Q9TID2;Q8MDK1;Q8MG96;O47068;Q9MV63;O78309;Q4VIC7;A1XM40;A4GE24;A5X4C4;B8PRM8;C0J9S0;C7A5Z3;C7AQR7;D0Q0K2;D5FUM3;D6MYJ0;B3SHH2;Q37283;Q8MEB1;Q8HUX3;Q6L9X2;Q6JXN8;Q3T5L5;Q4VIC2;C7AQV0;Q39972;…	14779	225	CID	C6(Carbamidomethyl)	68.52	0.00046834		9	55		1	1116.57	-10.5981	9/82	pps_pisum_OE_trypsin_rep2.mgf
	High	DNGLLLHIHR	P36484;Q33245;Q32800;Q6RIC2;Q9TJY5;Q8MAK5;Q8HT56;Q32816;Q33514;P94068;Q9GD57;Q9TKH0;Q33527;A8DPE5;A8DPF8;Q33496;Q33268;P94025;Q8HUZ7;Q36683;A8DPF0;O63147;Q33620;Q8MAK6;D2CN03;P92468;D6C5Z0;O63185;Q8HDA1;Q33089;P94046;P92469;O98659;P94038;Q8WKU6;B7P0F0;Q36637;Q37357;Q9GDQ2;Q1A5W2;Q32496;Q8HT77;A5X4I3;P94074;Q33323;A5X4L3;Q6LA00;D8V9E6;E5KUU8;Q8HUY5;D2KUW9;D2KUU7;Q39288;Q37269;E0DA51;Q52TF4;Q8MCX9;…	20168	301	CID		63.99	0.00145975		5	55		1	1187.61	-44.5378	13/97	pps_pisum_OE_trypsin_rep2.mgf
	High	YGRPLLGcTIxPK	Q6VW25;Q687I2;C7AQR5;Q5UV68;E5FEA7	10	5	CID	C8(Carbamidomethyl), X11(K)	63.71	0.00169858		6	56		1	1502.81	-27.9778	16/120	pps_pisum_OE_trypsin_rep2.mgf
	Low	DDENVNSQPFMR	P36484;Q33245;Q32800;Q9TJY5;Q8MAK5;Q8HT56;Q32816;O63121;P94086;P94048;P93976;P94068;Q9GD57;Q33527;A8DPE5;A8DPF8;Q33496;P94025;Q8HUZ7;O20266;Q36683;A8DPF0;O63147;Q33620;Q8MAK6;D2CN03;P92468;P94039;P94042;D6C5Z0;Q9TI00;Q8HDA1;Q33089;Q9GGC2;P94046;P92469;O98659;P94038;Q36657;B7P0F0;Q36637;Q37357;Q9GE67;Q9GDQ2;Q1A5W2;Q8HT77;A5X4I3;P94074;Q33323;A5X4L3;D8V9E6;E5KUU8;Q8HUY5;D2KUW9;D2KUU7;Q39288;Q37269;…	22503	297	CID		35.13	0.694412		2	53	32	1	1451.57	-33.096	10/121	pps_pisum_OE_trypsin_rep2.mgf
	Low	AVYEcLR	P36484;Q33245;Q8MAK5;Q8HT56;Q32816;O63121;P94086;Q33514;P93976;P94068;Q9GD57;Q33527;A8DPE5;A8DPF8;Q33496;O20266;Q36683;A8DPF0;O63147;Q33620;Q8MAK6;D2CN03;P92468;P94042;D6C5Z0;O63185;Q9TI00;Q8HDA1;Q9GGC2;P94046;P92469;O98659;P94038;Q36657;Q8WKU6;B7P0F0;Q36637;Q37357;Q9GE67;Q9GDQ2;Q1A5W2;Q8HT77;A5X4I3;P94074;Q33323;A5X4L3;D8V9E6;E5KUU8;Q8HUY5;D2KUW9;D2KUU7;Q37269;E0DA51;Q8MAK2;Q52TF4;Q95B00;Q5DK06;…	21444	287	CID	C5(Carbamidomethyl)	33.41	1.27462	0	1	54	46	1	910.436	-10.4733	5/51	pps_pisum_OE_trypsin_rep2.mgf
	Low	NHGMHFR	P36484;Q33245;Q32800;Q6RIC2;Q9TJY5;Q8MAK5;Q8HT56;Q32816;O63121;P94086;Q33514;P94048;P93976;Q33527;A8DPE5;A8DPF8;Q33496;Q33268;P94025;O20266;Q36683;A8DPF0;O63147;Q33620;D2CN03;P92468;P94039;P94042;O63185;Q9TI00;Q8HDA1;Q33089;P92469;P94038;Q36657;Q8WKU6;B7P0F0;Q36637;Q37357;Q9GDQ2;Q1A5W2;Q8HT77;A5X4I3;P94074;Q33323;A5X4L3;Q6LA00;D8V9E6;Q8HUY5;D2KUW9;Q39288;Q37269;E0DA51;Q52TF4;Q8MCX9;A7VJY7;Q95B00;…	14978	231	CID		21.84	13.3781	0	1	53	32	1	898.429	21.5276	5/68	pps_pisum_OE_trypsin_rep2.mgf
Q33051	30.98	11	11	468	51.8971	6.75635	312.134	Ribulose-1,5-bisphosphate carboxylase oxygenase, large subunit (Fragment) OS=Rhexia virginica GN=rbcL PE=3 SV=2 - [Q33051_RHEVI]
	Confidence Icon	Sequence	Protein Accessions	# Proteins	# Protein Groups	Activation Type	Modifications	IonScore	Exp Value	Δ Score	Rank	Identity High	Homology Threshold	Charge	m/z [Da]	ΔM [ppm]	Ions Matched	Spectrum File
	High	VTPQPGVPPEEAGAAVAAESSTGTWTTVWTDGLTSLDR	P36484;Q33245;Q32800;Q6RIC2;Q9TJY5;Q32816;P94086;Q33514;P94048;P93976;P94068;Q9GD57;Q33496;Q33268;Q8HUZ7;Q36683;A8DPF0;Q33620;D2CN03;P92468;P94039;P94042;D6C5Z0;O63185;Q9TI00;Q33089;P92469;O98659;Q8WKU6;Q37357;Q8HT77;A5X4I3;P94074;A5X4L3;Q6LA00;D8V9E6;E5KUU8;Q8HUY5;Q39288;Q8MAK2;Q52TF4;Q8MCX9;Q5DK06;B5U0R6;A3KLW4;Q6SSI3;O98549;P04717;Q14EN2;Q9MSR5;Q9GDQ1;Q31870;O19812;Q36650;Q9GEN2;Q6JXR8;Q15JC1;…	13123	185	CID		118.87	3.25774e-09		5	54		1	3854.61	-67.9603	25/435	pps_pisum_OE_trypsin_rep2.mgf
	High	GHYLNATAGTcEEMIKR	P36484;Q33245;Q6RIC2;Q9TJY5;Q32816;Q9GD57;Q33527;A8DPE5;A8DPF8;Q33268;Q8HUZ7;Q36683;Q8MAK6;D2CN03;P94039;O63185;Q9TI00;Q8HDA1;P94046;P92469;Q8WKU6;B7P0F0;Q36637;Q37357;Q9GDQ2;Q8HT77;Q33323;A5X4L3;Q6LA00;E5KUU8;Q8HUY5;Q39288;Q37269;Q8MCX9;Q8HVG8;A3KLW4;Q3MKL9;P31184;Q14EN2;Q9MSR5;Q8WHV7;Q31870;O19812;Q36650;Q5GLI7;Q4VI97;Q15JC1;B8YHH9;Q9GEQ3;Q9MV63;Q4VIC7;A4GE24;B8PRM8;D5FUM3;D6MYJ0;Q8MEB1;Q8HUX3;…	7090	147	CID	C11(Carbamidomethyl)	117.08	4.21367e-09		3	53		1	1950.82	-47.1725	14/168	pps_pisum_OE_trypsin_rep2.mgf
[truncated: 4,889 more rows]
