# Supplementary material for: Defining the Core Proteome of the Chloroplast Envelope Membranes
Source: Front Plant Sci. 2013 Feb 6;4:11. doi: 10.3389/fpls.2013.00011 (PMC3565376; doi:10.3389/fpls.2013.00011)
Supplement: Supplementary Tables S15–S57 — Raw data measured by nLC-MALDI MS/MS. Each excel sheet is grouped in two levels. The first level contains information for each identified accession ID. The first column gives the accession (UniProtKB, IMGAG, or EST-library by Franssen et al., 2012), the second column the coverage, the third column the number of peptide spectrum matches (#PSMs), the fourth column the number of peptides, the fifth column the number of amino acids (#AAs), the sixth column the molecular weight (MW in kDa), the seventh column the isoelectric point (pI), the eighth column the score, and the ninth column the description. The second level contains all peptide information for each accession ID. The second column gives the confidence icon (Low; Medium; High), the third column the peptide sequence, the fourth column the protein accessions, the fifth column the number of proteins, the sixth column the number of protein groups, the seventh column the activation type (Collision Induced Dissociation, CID), the eighth column the modifications, the ninth column the ion score, the 10th column the expectation value (exp. value), the 11th column the delta score (Δscore), the 12th column the rank, the 13th column the identity High, the 14th column the homology threshold, the 15th column the charge, the 16th column the mass to charge ratio in daltons (m/z), the 18th column the delta mass (ΔM, difference between the theoretical mass of the peptide and the experimental mass of the precursor ion), the 19th column the matched ions, and the 20th column the spectrum file. [file 38279_Schleiff_DataSheet10.ZIP › Table S55.xls]

## Sheet: Sheet1
Accession	Coverage	# PSMs	# Peptides	# AAs	MW [kDa]	calc. pI	Score	Description
Ps_36583.42027	71.82	47	37	550	60.5045	6.96143	1665.14	AT3G46740.1 - [Ps_36583_42027]
	Confidence Icon	Sequence	Protein Accessions	# Proteins	# Protein Groups	Activation Type	Modifications	IonScore	Exp Value	Δ Score	Rank	Identity High	Homology Threshold	Charge	m/z [Da]	ΔM [ppm]	Ions Matched	Spectrum File
	High	GTHVYAFAEHGTDLGSSK	Ps_36583.42027	1	1	CID		154.91	1.35274e-14	1	1	34		1	1876.8	-46.6121	15/167	pps_pisum_OE_trypsin_rep2.mgf
	High	VQSWYHEEGYAcAQVVNFGNLNTR	Ps_36583.42027	1	1	CID	C12(Carbamidomethyl)	145.23	4.85864e-14	0.910345	1	29		1	2842.08	-78.4317	19/269	pps_pisum_OE_trypsin_rep2.mgf
	High	VLPNGAISADGPPTTLSGTGIDR	Ps_36583.42027	1	1	CID		137.16	1.04808e-12	0.919708	1	35		1	2208.99	-71.5018	17/243	pps_pisum_OE_trypsin_rep2.mgf
	High	GTHVYAFAEHGTDLGSSKDVK	Ps_36583.42027	1	1	CID		133.91	1.7599e-12	0.895522	1	34		1	2218.95	-54.9455	25/202	pps_pisum_OE_trypsin_rep2.mgf
	High	IPIKGTHVYAFAEHGTDLGSSK	Ps_36583.42027	1	1	CID		123.99	2.31035e-11	1	1	35	27	1	2328.05	-65.403	27/235	pps_pisum_OE_trypsin_rep2.mgf
	High	MEYAHPYLDGVDNPR	Ps_36583.42027	1	1	CID		116.97	5.39441e-11	0.905983	1	32		1	1776.73	-40.6147	13/139	pps_pisum_OE_trypsin_rep2.mgf
	High	LGNVVEGNTEGPVVQR	Ps_36583.42027	1	1	CID		112.63	2.89252e-10	0.814159	1	35		1	1667.83	-26.9925	13/160	pps_pisum_OE_trypsin_rep2.mgf
	High	EVVcEVVEGDITK	Ps_36583.42027	1	1	CID	C4(Carbamidomethyl)	111.48	2.84841e-10	0.810811	1	33		1	1476.65	-47.8889	12/119	pps_pisum_OE_trypsin_rep2.mgf
	High	LSIQYLDKLGNVVEGNTEGPVVQR	Ps_36583.42027	1	1	CID		105.37	1.32569e-09	0.895238	1	34		1	2628.18	-84.7627	14/262	pps_pisum_OE_trypsin_rep2.mgf
	High	DESNHIcSNGQR	Ps_36583.42027	1	1	CID	C7(Carbamidomethyl)	98.86	2.50933e-09	0.888889	1	30		1	1416.57	-17.8709	10/122	pps_pisum_OE_trypsin_rep2.mgf
	High	GGRPTLASLQPGGTITFEHR	Ps_36583.42027	1	1	CID		90.4	5.2851e-08	0.855556	1	35		1	2094.99	-55.2626	12/214	pps_pisum_OE_trypsin_rep2.mgf
	High	NMFQVDQGLGVGSNFPFFNR	Ps_36583.42027	1	1	CID		86.74	9.53263e-08	0.83908	1	34		1	2273.99	-39.708	15/211	pps_pisum_OE_trypsin_rep2.mgf
	High	MGQGSSYGAGMK	Ps_36583.42027	1	1	CID		81.67	1.13688e-07	1	1	30		1	1173.47	-27.6712	11/114	pps_pisum_OE_trypsin_rep2.mgf
	High	FVNGTIVGSR	Ps_36583.42027	1	1	CID		78.58	1.10455e-06	0.772152	1	36		1	1049.57	1.0377	9/95	pps_pisum_OE_trypsin_rep2.mgf
	High	DRVQSWYHEEGYAcAQVVNFGNLNTR	Ps_36583.42027	1	1	CID	C14(Carbamidomethyl)	78.45	1.56464e-07	0.820513	1	28		1	3113.17	-84.1732	21/297	pps_pisum_OE_trypsin_rep2.mgf
	High	MAFLQANITR	Ps_36583.42027	1	1	CID		77	1.57725e-06	0.805195	1	36		1	1164.6	-16.1663	9/83	pps_pisum_OE_trypsin_rep2.mgf
	High	AGVKANITENFSR	Ps_36583.42027	1	1	CID		74	2.02836e-06	0.716216	1	34		1	1406.68	-38.3483	15/123	pps_pisum_OE_trypsin_rep2.mgf
	High	ANITENFSR	Ps_36583.42027	1	1	CID		68.26	7.12809e-06	0.764706	1	34		1	1051.51	-6.41106	7/87	pps_pisum_OE_trypsin_rep2.mgf
	High	SAEVSTEWSIVPGR	Ps_36583.42027	1	1	CID		65.72	1.56999e-05		2	35		1	1517.73	-18.1544	11/125	pps_pisum_OE_trypsin_rep2.mgf
	High	GYNMGEIGAAR	Ps_36583.42027	1	1	CID		65.5	1.1654e-05	0.818182	1	33	29	1	1138.52	-13.5102	9/101	pps_pisum_OE_trypsin_rep2.mgf
	High	ISSARPcLLPTSVHEEIKDMLAEQGR	Ps_36583.42027	1	1	CID	C7(Carbamidomethyl)	60.04	3.9336e-05	1	1	33	20	1	2937.22	-91.6973	18/287	pps_pisum_OE_trypsin_rep2.mgf
	High	GNPTVVYR	Ps_36583.42027	1	1	CID		52.4	0.000331166	1	1	35	25	1	905.481	-3.66799	6/72	pps_pisum_OE_trypsin_rep2.mgf
	High	mGQGSSYGAGMK	Ps_36583.42027	1	1	CID	M1(Oxidation)	51.12	0.000114357	0.0784314	1	29		1	1189.47	-26.5798	11/114	pps_pisum_OE_trypsin_rep2.mgf
	High	MGQGSSYGAGmK	Ps_36583.42027	1	1	CID	M11(Oxidation)	46.6	0.000323789		2	29		1	1189.47	-26.5798	11/114	pps_pisum_OE_trypsin_rep2.mgf
	High	NLQGLNR	Ps_36583.42027	1	1	CID		46.14	0.000918157	0.304348	1	33		1	814.459	7.14065	6/68	pps_pisum_OE_trypsin_rep2.mgf
	High	FTYGLVMEEIITR	Ps_36583.42027	1	1	CID		44.25	0.00244482	0.659091	1	35	30	1	1571.79	-16.3158	11/117	pps_pisum_OE_trypsin_rep2.mgf
	High	NmFQVDQGLGVGSNFPFFNR	Ps_36583.42027	1	1	CID	M2(Oxidation)	43.15	0.00116201	1	1	31	25	1	2289.9	-72.8316	10/211	pps_pisum_OE_trypsin_rep2.mgf
	High	LSPVFTGGPGVDEVPSIWVDR	Ps_36583.42027	1	1	CID		42.25	0.00265367	0.738095	1	34	26	1	2226.96	-82.3462	7/197	pps_pisum_OE_trypsin_rep2.mgf
	High	GYNmGEIGAAR	Ps_36583.42027	1	1	CID	M4(Oxidation)	38.92	0.00374441	1	1	32	24	1	1154.5	-24.6806	5/101	pps_pisum_OE_trypsin_rep2.mgf
	High	mAFLQANITR	Ps_36583.42027	1	1	CID	M1(Oxidation)	35.79	0.013208	0.472222	1	34		1	1180.57	-39.3593	9/83	pps_pisum_OE_trypsin_rep2.mgf
	Medium	GNPTVVYRR	Ps_36583.42027	1	1	CID		33.15	0.0288325	0.636364	1	35	26	1	1061.57	-11.6328	5/83	pps_pisum_OE_trypsin_rep2.mgf
	Medium	NINSLALFSNIEVNPRPDEMNEGSIIVEIK	Ps_36583.42027	1	1	CID		32.44	0.0263986	1	1	34	18	1	3355.61	-31.4453	13/340	pps_pisum_OE_trypsin_rep2.mgf
	Low	FTYGLVmEEIITR	Ps_36583.42027	1	1	CID	M7(Oxidation)	26.41	0.104795		2	34		1	1587.7	-68.2309	14/117	pps_pisum_OE_trypsin_rep2.mgf
	Low	VScFNSR	Ps_36583.42027	1	1	CID	C3(Carbamidomethyl)	25.96	0.0669274	0.5	1	32	27	1	869.404	12.4815	5/61	pps_pisum_OE_trypsin_rep2.mgf
	Low	RMGQGSSYGAGMK	Ps_36583.42027	1	1	CID		24.43	0.109976	1	1	32	20	1	1329.57	-25.8665	12/128	pps_pisum_OE_trypsin_rep2.mgf
	Low	LKELEQK	Ps_36583.42027	1	1	CID		23.92	0.225868		2	35		1	887.503	-18.762	5/64	pps_pisum_OE_trypsin_rep2.mgf
	Low	mEYAHPYLDGVDNPR	Ps_36583.42027	1	1	CID	M1(Oxidation)	23.51	0.186507		2	34		1	1792.77	-15.8181	9/139	pps_pisum_OE_trypsin_rep2.mgf
	Low	NILELAAEIRIPIK	Ps_36583.42027	1	1	CID		22.73	0.247201	0.391304	1	34	28	1	1592.94	-23.9571	9/144	pps_pisum_OE_trypsin_rep2.mgf
	Low	MAFLQANITRDNTR	Ps_36583.42027	1	1	CID		22.46	0.282921		2	34		1	1650.73	-63.8398	14/131	pps_pisum_OE_trypsin_rep2.mgf
	Low	HQLTVTK	Ps_36583.42027	1	1	CID		21.69	0.183302	0.136364	1	32		1	826.443	-42.0791	9/63	pps_pisum_OE_trypsin_rep2.mgf
	Low	FTYGLVmEEIITR	Ps_36583.42027	1	1	CID	M7(Oxidation)	19.93	0.64481	1	1	35	23	1	1587.79	-13.6097	6/117	pps_pisum_OE_trypsin_rep2.mgf
	Low	IEFFRR	Ps_36583.42027	1	1	CID		19.05	0.479138	0.105263	1	33		1	867.471	-14.7109	5/46	pps_pisum_OE_trypsin_rep2.mgf
	Low	DMLAEQGR	Ps_36583.42027	1	1	CID		18.45	0.505114	0.111111	1	33		1	919.418	-13.1619	4/71	pps_pisum_OE_trypsin_rep2.mgf
	Low	NILELAAEIR	Ps_36583.42027	1	1	CID		18.45	0.605137	1	1	34	20	1	1141.66	2.13373	12/100	pps_pisum_OE_trypsin_rep2.mgf
	Low	ISSARPcLLPTSVHEEIK	Ps_36583.42027	1	1	CID	C7(Carbamidomethyl)	16.29	1.24648	0.375	1	35	24	1	2036.94	-69.0375	10/192	pps_pisum_OE_trypsin_rep2.mgf
	Low	ISSARPcLLPTSVHEEIKDmLAEQGR	Ps_36583.42027	1	1	CID	C7(Carbamidomethyl), M20(Oxidation)	13.59	1.98416	1	1	34	15	1	2953.26	-76.7458	8/287	pps_pisum_OE_trypsin_rep2.mgf
	Low	LSPVFTGGPGVDEVPSIWVDR	Ps_36583.42027	1	1	CID		12.31	3.67768	0.166667	1	35	23	1	2227.13	-2.69038	8/197	pps_pisum_OE_trypsin_rep2.mgf
Ps_31701.7658	33.12	27	26	924	102.634	5.51611	1416.16	AT4G02510.1 - [Ps_31701_7658]
	Confidence Icon	Sequence	Protein Accessions	# Proteins	# Protein Groups	Activation Type	Modifications	IonScore	Exp Value	Δ Score	Rank	Identity High	Homology Threshold	Charge	m/z [Da]	ΔM [ppm]	Ions Matched	Spectrum File
	High	VVEVEDDTHFDNAVEEEADSNVDR	Ps_31701.7658	1	1	CID		196.17	2.37923e-19	1	1	27		1	2733.01	-60.4649	18/249	pps_pisum_OE_trypsin_rep2.mgf
	High	GDLALGANFQSQISLGR	Ps_31701.7658	1	1	CID		175.35	1.78984e-16	0.897143	1	35		1	1746.93	9.55316	15/173	pps_pisum_OE_trypsin_rep2.mgf
	High	SQNDSAYGANVEVR	Ps_31701.7658	1	1	CID		154.05	1.91856e-14	0.928571	1	34		1	1509.68	-11.2837	13/152	pps_pisum_OE_trypsin_rep2.mgf
	High	DKQDFSIHLDSSVAAK	Ps_31701.7658	1	1	CID		150.89	3.90651e-14	0.913907	1	34		1	1760.79	-49.9384	23/174	pps_pisum_OE_trypsin_rep2.mgf
	High	TSFSAYGPATTSVTEIVGMVDGVEIR	Ps_31701.7658	1	1	CID		135.41	1.54229e-12	0.903704	1	35		1	2687.23	-32.9733	18/248	pps_pisum_OE_trypsin_rep2.mgf
	High	LGFTTEESIAAQVLYR	Ps_31701.7658	1	1	CID		135.24	1.79536e-12	1	1	35		1	1797.94	-1.29998	15/144	pps_pisum_OE_trypsin_rep2.mgf
	High	SHIVQQAIGQAVGDLR	Ps_31701.7658	1	1	CID		96.15	1.45233e-08	0.875	1	35		1	1691.83	-54.037	12/170	pps_pisum_OE_trypsin_rep2.mgf
	High	SSAFEQSYNR	Ps_31701.7658	1	1	CID		95.14	8.48164e-09	0.873684	1	32		1	1188.51	-13.8167	9/95	pps_pisum_OE_trypsin_rep2.mgf
	High	TSSSDQLQIALIAILPVAK	Ps_31701.7658	1	1	CID		93.04	2.83058e-08	1	1	35	28	1	1968.1	-20.7985	12/192	pps_pisum_OE_trypsin_rep2.mgf
	High	AGLNNKLSGQINVR	Ps_31701.7658	1	1	CID		88.8	7.60634e-08	0.775281	1	35		1	1483.78	-38.632	11/130	pps_pisum_OE_trypsin_rep2.mgf
	High	LEDQIALGKR	Ps_31701.7658	1	1	CID		81.44	3.09728e-07	0.716049	1	34		1	1142.64	-11.4308	9/93	pps_pisum_OE_trypsin_rep2.mgf
	High	KAYLEEYDYR	Ps_31701.7658	1	1	CID		81.17	3.84209e-07	0.864198	1	34	28	1	1349.63	-3.08009	15/98	pps_pisum_OE_trypsin_rep2.mgf
	High	DDFAFSLNILVLGK	Ps_31701.7658	1	1	CID		72.1	3.47143e-06	0.736111	1	35		1	1551.83	-10.4681	19/134	pps_pisum_OE_trypsin_rep2.mgf
	High	LEAEGRDDFAFSLNILVLGK	Ps_31701.7658	1	1	CID		66.5	1.54584e-05	0.833333	1	36	27	1	2207.14	-14.4576	12/208	pps_pisum_OE_trypsin_rep2.mgf
	High	AYLEEYDYR	Ps_31701.7658	1	1	CID		64.47	1.14149e-05	1	1	32	26	1	1221.53	-11.3475	7/72	pps_pisum_OE_trypsin_rep2.mgf
	High	SRAPPLPYLLSWLLQSR	Ps_31701.7658	1	1	CID		60.95	5.17873e-05	0.770492	1	35	31	1	1997.05	-41.6471	17/189	pps_pisum_OE_trypsin_rep2.mgf
	High	HGENGSTmAGFDIQNIGK	Ps_31701.7658	1	1	CID	M8(Oxidation)	55.97	4.91948e-05	1	1	30		1	1891.74	-63.4317	17/188	pps_pisum_OE_trypsin_rep2.mgf
	High	APPLPYLLSWLLQSR	Ps_31701.7658	1	1	CID		51.57	0.00039638	0.730769	1	35	30	1	1753.96	-23.0586	10/127	pps_pisum_OE_trypsin_rep2.mgf
	High	LSGQINVR	Ps_31701.7658	1	1	CID		50.81	0.000447704	0.392157	1	35		1	886.514	4.03407	6/70	pps_pisum_OE_trypsin_rep2.mgf
	High	QLAYIVR	Ps_31701.7658	1	1	CID		48.26	0.00061727	0.645833	1	33		1	862.517	3.22504	6/68	pps_pisum_OE_trypsin_rep2.mgf
	High	TSFSAYGPATTSVTEIVGmVDGVEIR	Ps_31701.7658	1	1	CID	M19(Oxidation)	37.68	0.00940904	1	1	35	25	1	2703.24	-30.6747	13/248	pps_pisum_OE_trypsin_rep2.mgf
	Low	TQEAADNRR	Ps_31701.7658	1	1	CID		22	0.285508	0.409091	1	34	27	1	1060.51	-5.51621	6/91	pps_pisum_OE_trypsin_rep2.mgf
	Low	QLAYIVRGETK	Ps_31701.7658	1	1	CID		18.5	0.782546		2	35		1	1277.67	-37.1466	5/103	pps_pisum_OE_trypsin_rep2.mgf
	Low	ILSEATNISK	Ps_31701.7658	1	1	CID		18.32	0.814925	0.111111	1	35	30	1	1075.54	-51.4437	6/91	pps_pisum_OE_trypsin_rep2.mgf
	Low	SVTSALGPTIWR	Ps_31701.7658	1	1	CID		17.61	1.01774	0.222222	1	35	27	1	1287.7	-6.94106	7/107	pps_pisum_OE_trypsin_rep2.mgf
	Low	FKNFKR	Ps_31701.7658	1	1	CID		17.4	0.595952	0	1	32		1	839.459	-34.81	5/55	pps_pisum_OE_trypsin_rep2.mgf
	Low	LVLVGSTGTVR	Ps_31701.7658	1	1	CID		17.39	0.911036	1	1	34	21	1	1101.63	-32.9979	6/88	pps_pisum_OE_trypsin_rep2.mgf
Ps_32307.45535	28.86	19	17	693	75.693	7.97217	860.469	AT1G77590.1 - [Ps_32307_45535]
	Confidence Icon	Sequence	Protein Accessions	# Proteins	# Protein Groups	Activation Type	Modifications	IonScore	Exp Value	Δ Score	Rank	Identity High	Homology Threshold	Charge	m/z [Da]	ΔM [ppm]	Ions Matched	Spectrum File
	High	FDSPVETVWEGVSTLAELFEEAcR	Ps_32307.45535	1	1	CID	C23(Carbamidomethyl)	198.44	6.28014e-19	0.939394	1	34		1	2771.18	-39.8839	22/225	pps_pisum_OE_trypsin_rep2.mgf
	High	KGTKGDATVLMPTLMAAVPAILDR	Ps_32307.45535	1	1	CID		144.09	2.41764e-13	0.909722	1	35		1	2469.22	-56.8283	17/271	pps_pisum_OE_trypsin_rep2.mgf
	High	TLVHISGQLDSVKR	Ps_32307.45535	1	1	CID		139.59	5.84671e-13	0.807143	1	35		1	1552.81	-44.5201	13/139	pps_pisum_OE_trypsin_rep2.mgf
	High	GDATVLMPTLMAAVPAILDR	Ps_32307.45535	1	1	CID		117.36	1.07437e-10	0.880342	1	35		1	2055.03	-34.2358	18/187	pps_pisum_OE_trypsin_rep2.mgf
	High	GVPTDTTGDPGVTVR	Ps_32307.45535	1	1	CID		112.11	3.50651e-10	0.839286	1	35		1	1471.69	-30.2993	11/132	pps_pisum_OE_trypsin_rep2.mgf
	High	GEIVIGGPNVTLGYFK	Ps_32307.45535	1	1	CID		75.02	1.82569e-06	0.813333	1	35		1	1663.88	-13.9022	20/157	pps_pisum_OE_trypsin_rep2.mgf
	High	VIcLDDEIPSDASSVGHGWTVISFADVKR	Ps_32307.45535	1	1	CID	C3(Carbamidomethyl)	73.39	9.75842e-07	1	1	31	22	1	3173.25	-95.6259	13/271	pps_pisum_OE_trypsin_rep2.mgf
	High	GDATVLmPTLMAAVPAILDR	Ps_32307.45535	1	1	CID	M7(Oxidation)	60.17	5.57254e-05	0.0666667	1	35	25	1	2070.97	-61.1851	13/187	pps_pisum_OE_trypsin_rep2.mgf
	High	GDATVLMPTLmAAVPAILDR	Ps_32307.45535	1	1	CID	M11(Oxidation)	56.33	0.000134913		2	35	25	1	2070.97	-61.1851	16/187	pps_pisum_OE_trypsin_rep2.mgf
	High	FDSPVETVWEGVSTLAELFEEAcRK	Ps_32307.45535	1	1	CID	C23(Carbamidomethyl)	55.21	0.000243903	0.763636	1	36	29	1	2899.27	-40.1465	12/236	pps_pisum_OE_trypsin_rep2.mgf
	High	LQHGEYVSLGK	Ps_32307.45535	1	1	CID		53.2	0.000244101	0.603774	1	34		1	1230.61	-34.5775	6/107	pps_pisum_OE_trypsin_rep2.mgf
	High	FHLDGcLEIIDR	Ps_32307.45535	1	1	CID	C6(Carbamidomethyl)	52.83	0.000336952	0.811321	1	35	26	1	1487.72	-8.05807	10/103	pps_pisum_OE_trypsin_rep2.mgf
	High	LIDWPEGGYLINDSPMPR	Ps_32307.45535	1	1	CID		52.2	0.000325985	1	1	35	20	1	2072.93	-39.9211	13/174	pps_pisum_OE_trypsin_rep2.mgf
	High	ELETSNDGRQFEK	Ps_32307.45535	1	1	CID		48.16	0.000521664	0.729167	1	33	28	1	1552.66	-40.8726	13/133	pps_pisum_OE_trypsin_rep2.mgf
	High	VRDGVFKK	Ps_32307.45535	1	1	CID		36.73	0.0119751	0.72973	1	35	25	1	948.549	-14.687	5/73	pps_pisum_OE_trypsin_rep2.mgf
	Low	ELETSNDGR	Ps_32307.45535	1	1	CID		23.81	0.177386	0.583333	1	34	24	1	1020.46	3.24499	6/84	pps_pisum_OE_trypsin_rep2.mgf
	Low	RFDSPVETVWEGVSTLAELFEEAcR	Ps_32307.45535	1	1	CID	C24(Carbamidomethyl)	22.41	0.282465	1	1	34	20	1	2927.64	86.409	9/281	pps_pisum_OE_trypsin_rep2.mgf
	Low	VRDGVFK	Ps_32307.45535	1	1	CID		17.04	1.11896		2	35	29	1	820.45	-21.0754	5/62	pps_pisum_OE_trypsin_rep2.mgf
	Low	REAVRKTFQEELLK	Ps_32307.45535	1	1	CID		11.44	4.40367		8	35		1	1746.93	-32.1028	8/151	pps_pisum_OE_trypsin_rep2.mgf
Ps_30828.65058	73.18	17	16	302	33.1917	6.62451	561.002	AT5G05000.1;;;AT5G05000.3;;;AT5G05000.2 - [Ps_30828_65058]
	Confidence Icon	Sequence	Protein Accessions	# Proteins	# Protein Groups	Activation Type	Modifications	IonScore	Exp Value	Δ Score	Rank	Identity High	Homology Threshold	Charge	m/z [Da]	ΔM [ppm]	Ions Matched	Spectrum File
	High	VLPNGIAWIPHLVQTITEVALNK	Ps_30828.65058	1	1	CID		166.72	1.23219e-15	1	1	35		1	2526.35	-39.0569	29/225	pps_pisum_OE_trypsin_rep2.mgf
	High	LLELLGNLKQEDVNSLTILVMGK	Ps_30828.65058	1	1	CID		139.91	5.46203e-13	1	1	35		1	2540.38	-21.3885	30/242	pps_pisum_OE_trypsin_rep2.mgf
	High	AIVALTHAQFSPPDGLPYDEFFSKR	Ps_30828.65058	1	1	CID		99.88	3.83964e-09	1	1	33	24	1	2806.16	-91.7307	24/260	pps_pisum_OE_trypsin_rep2.mgf
	High	NLIDGPNPNQR	Ps_30828.65058	1	1	CID		84.33	1.77663e-07	0.809524	1	34		1	1237.61	-13.923	8/107	pps_pisum_OE_trypsin_rep2.mgf
	High	DIATETKPAWETR	Ps_30828.65058	1	1	CID		75.1	1.81091e-06	0.12	1	35		1	1517.73	-18.1544	9/131	pps_pisum_OE_trypsin_rep2.mgf
	High	EWSGINTFAPATQTK	Ps_30828.65058	1	1	CID		50.94	0.000401481	0.568627	1	34		1	1650.73	-48.1801	8/157	pps_pisum_OE_trypsin_rep2.mgf
	High	SEALLQVVR	Ps_30828.65058	1	1	CID		47.57	0.000782181	0.270833	1	34		1	1014.57	-19.6844	7/79	pps_pisum_OE_trypsin_rep2.mgf
	High	LDAYRVDNLDK	Ps_30828.65058	3	1	CID		46.23	0.00137936	0.543478	1	35		1	1321.63	-35.1924	7/109	pps_pisum_OE_trypsin_rep2.mgf
	High	DAQASDIPVVLIENSGR	Ps_30828.65058	2	1	CID		43.83	0.00238878	1	1	35	24	1	1783.85	-37.4814	13/186	pps_pisum_OE_trypsin_rep2.mgf
	High	SSTVNSIIGER	Ps_30828.65058	2	1	CID		42.87	0.00288419	0.627907	1	35	30	1	1162.58	-22.9587	15/111	pps_pisum_OE_trypsin_rep2.mgf
	Medium	RDIATETKPAWETR	Ps_30828.65058	1	1	CID		34.6	0.0181343	0.628571	1	35	27	1	1673.79	-44.1761	7/153	pps_pisum_OE_trypsin_rep2.mgf
	Medium	AITDSFGK	Ps_30828.65058	1	1	CID		32.84	0.0220998	1	1	34	24	1	838.408	-26.7644	5/63	pps_pisum_OE_trypsin_rep2.mgf
	Medium	VVSISPFQSEGPRPVMVSR	Ps_30828.65058	1	1	CID		30.06	0.0734778	0.6	1	36	27	1	2071.96	-66.7043	9/197	pps_pisum_OE_trypsin_rep2.mgf
	Low	RSEALLQVVR	Ps_30828.65058	1	1	CID		27.76	0.112137	0.392857	1	36	31	1	1170.64	-43.7292	5/99	pps_pisum_OE_trypsin_rep2.mgf
	Low	DAQASDIPVVLIENSGR	Ps_30828.65058	2	1	CID		26.44	0.0895462	0.615385	1	33	24	1	1783.77	-84.5316	8/186	pps_pisum_OE_trypsin_rep2.mgf
	Low	GKLWIPLIFALQYLFLAKPIEALIRR	Ps_30828.65058	1	1	CID		19.17	0.569586	1	1	34	15	1	3082.73	-44.8905	9/253	pps_pisum_OE_trypsin_rep2.mgf
	Low	TIDVLLYVDR	Ps_30828.65058	1	1	CID		11.36	4.28813	1	1	35	22	1	1206.67	-3.57634	9/89	pps_pisum_OE_trypsin_rep2.mgf
Ps_31657.15746	48.36	9	9	213	23.3679	9.08545	372.927	AT1G45170.1 - [Ps_31657_15746]
	Confidence Icon	Sequence	Protein Accessions	# Proteins	# Protein Groups	Activation Type	Modifications	IonScore	Exp Value	Δ Score	Rank	Identity High	Homology Threshold	Charge	m/z [Da]	ΔM [ppm]	Ions Matched	Spectrum File
	High	GKYDLDHNSSGAATVAFNAGDVK	Ps_31657.15746	1	1	CID		150.89	8.4159e-14	0.887417	1	37		1	2336.97	-59.7589	33/254	pps_pisum_OE_trypsin_rep2.mgf
	High	VYGDDSLKASYQTSSK	Ps_31657.15746	1	1	CID		114.95	1.28915e-10	1	1	33	28	1	1748.75	-45.679	12/159	pps_pisum_OE_trypsin_rep2.mgf
	High	VVASVNLAEEK	Ps_31657.15746	1	1	CID		71.16	4.98786e-06	0.830986	1	35	29	1	1158.6	-35.1644	9/103	pps_pisum_OE_trypsin_rep2.mgf
	High	VSANYAVESGNcK	Ps_31657.15746	1	1	CID	C12(Carbamidomethyl)	69.85	2.43776e-06	0.828571	1	31		1	1398.58	-37.9493	11/132	pps_pisum_OE_trypsin_rep2.mgf
	High	VAEKPLNLAYIHSK	Ps_31657.15746	1	1	CID		65.82	1.39156e-05	0.787879	1	35		1	1582.8	-59.0164	10/145	pps_pisum_OE_trypsin_rep2.mgf
	High	NSWDFAVSGK	Ps_31657.15746	1	1	CID		46.39	0.000699177	0.369565	1	32		1	1110.48	-36.1173	13/104	pps_pisum_OE_trypsin_rep2.mgf
	Low	YSYNHK	Ps_31657.15746	1	1	CID		25.29	0.0801621	0.56	1	32	25	1	811.373	-0.790377	8/48	pps_pisum_OE_trypsin_rep2.mgf
	Low	LKYSYNHK	Ps_31657.15746	1	1	CID		25	0.161592	0.44	1	34	28	1	1052.52	-26.7896	5/72	pps_pisum_OE_trypsin_rep2.mgf
	Low	FQFmNTVR	Ps_31657.15746	1	1	CID	M4(Oxidation)	23.69	0.140241	0.5	1	32	26	1	1058.49	-19.9589	6/70	pps_pisum_OE_trypsin_rep2.mgf
Ps_36255.68802	36.69	6	3	139	14.9556	5.2876	317.087	AT3G06510.2;;;AT3G06510.1 - [Ps_36255_68802]
	Confidence Icon	Sequence	Protein Accessions	# Proteins	# Protein Groups	Activation Type	Modifications	IonScore	Exp Value	Δ Score	Rank	Identity High	Homology Threshold	Charge	m/z [Da]	ΔM [ppm]	Ions Matched	Spectrum File
	High	VDALMGxATADGGSQQAVSSPQR	Ps_36255.68802	1	1	CID	X7(S)	196.94	7.3739e-19	0.147208	1	33		1	2232.94	-50.8758	20/231	pps_pisum_OE_trypsin_rep2.mgf
	High	VDALmGxATADGGSQQAVSSPQR	Ps_36255.68802	1	1	CID	M5(Oxidation), X7(A)	167.72	6.16166e-16		2	33		1	2232.94	-50.8781	18/231	pps_pisum_OE_trypsin_rep2.mgf
	High	VDALmGxATADGGSQQAVSSPQR	Ps_36255.68802	1	1	CID	M5(Oxidation), X7(S)	131.45	2.4134e-12	0.236641	1	33		1	2248.92	-54.6996	18/231	pps_pisum_OE_trypsin_rep2.mgf
	High	VDALMGxATADGGSQQAVSSPQR	Ps_36255.68802	1	1	CID	X7(C)	100.45	3.03829e-09		2	33		1	2248.92	-46.8047	16/231	pps_pisum_OE_trypsin_rep2.mgf
	High	LDDAWIQFAEQESIAGAEQK	Ps_36255.68802	1	1	CID		44.64	0.00225889	0.733333	1	36	27	1	2249.12	19.7496	14/212	pps_pisum_OE_trypsin_rep2.mgf
	Low	VAMEAMIR	Ps_36255.68802	1	1	CID		26.52	0.120558	0.37037	1	35		1	920.461	-8.9163	5/60	pps_pisum_OE_trypsin_rep2.mgf
Ps_37291.28825	11.68	6	5	488	56.1407	5.42725	308.507	AT5G27330.1 - [Ps_37291_28825]
	Confidence Icon	Sequence	Protein Accessions	# Proteins	# Protein Groups	Activation Type	Modifications	IonScore	Exp Value	Δ Score	Rank	Identity High	Homology Threshold	Charge	m/z [Da]	ΔM [ppm]	Ions Matched	Spectrum File
	High	NKVESFESQVVVMQEK	Ps_37291.28825	1	1	CID		117.99	7.80771e-11	0.898305	1	34		1	1880.83	-58.7141	24/173	pps_pisum_OE_trypsin_rep2.mgf
	High	VKVSSENEIIELR	Ps_37291.28825	1	1	CID		97.69	1.16172e-08	0.826531	1	36		1	1515.76	-52.496	10/134	pps_pisum_OE_trypsin_rep2.mgf
	High	NKVESFESQVVVmQEK	Ps_37291.28825	1	1	CID	M13(Oxidation)	96.56	1.07971e-08	1	1	34	28	1	1896.84	-53.5873	13/173	pps_pisum_OE_trypsin_rep2.mgf
	High	EKNEIENVNGSR	Ps_37291.28825	1	1	CID		62.3	2.67629e-05	0.806452	1	34	28	1	1388.63	-35.0787	9/129	pps_pisum_OE_trypsin_rep2.mgf
	High	SIEILTEAR	Ps_37291.28825	1	1	CID		46.31	0.00123491	0.586957	1	35		1	1031.54	-33.8342	11/78	pps_pisum_OE_trypsin_rep2.mgf
	High	VGNLELR	Ps_37291.28825	1	1	CID		34.7	0.0132657	0.371429	1	33		1	800.461	-2.2878	5/58	pps_pisum_OE_trypsin_rep2.mgf
Ps_41742.13371	55.93	12	11	177	20.4314	9.51025	305.241	AT1G20816.1 - [Ps_41742_13371]
	Confidence Icon	Sequence	Protein Accessions	# Proteins	# Protein Groups	Activation Type	Modifications	IonScore	Exp Value	Δ Score	Rank	Identity High	Homology Threshold	Charge	m/z [Da]	ΔM [ppm]	Ions Matched	Spectrum File
	High	YDKQDSVGVR	Ps_41742.13371	1	1	CID		89.99	4.59557e-08	0.788889	1	34		1	1166.56	-17.7199	9/98	pps_pisum_OE_trypsin_rep2.mgf
	High	ENNWTFNADYK	Ps_41742.13371	1	1	CID		76.58	3.65944e-07	0.844156	1	30		1	1401.55	-38.9553	9/116	pps_pisum_OE_trypsin_rep2.mgf
	High	HFYPNFSATLGVGVR	Ps_41742.13371	1	1	CID		76.57	1.7293e-06	0.857143	1	36	28	1	1664.8	-33.1081	12/142	pps_pisum_OE_trypsin_rep2.mgf
	High	IDTNTFFQVR	Ps_41742.13371	1	1	CID		71.66	2.79077e-06	0.847222	1	33	28	1	1240.57	-46.7846	8/95	pps_pisum_OE_trypsin_rep2.mgf
	High	IGYEAFEQVPYLQIR	Ps_41742.13371	1	1	CID		54.87	0.000217822	0.818182	1	36	26	1	1825.9	-27.9963	11/140	pps_pisum_OE_trypsin_rep2.mgf
	High	IKGGcDVDQDFK	Ps_41742.13371	1	1	CID	C5(Carbamidomethyl)	43.8	0.00391857	0.727273	1	37	28	1	1381.59	-37.287	15/118	pps_pisum_OE_trypsin_rep2.mgf
	High	IKGGcDVDQDFKEWK	Ps_41742.13371	1	1	CID	C5(Carbamidomethyl)	38.21	0.00543629	1	1	33	22	1	1824.77	-49.9271	15/154	pps_pisum_OE_trypsin_rep2.mgf
	High	GGcDVDQDFKEWK	Ps_41742.13371	1	1	CID	C3(Carbamidomethyl)	36.15	0.00353072	1	1	29	23	1	1583.61	-46.3911	9/124	pps_pisum_OE_trypsin_rep2.mgf
	Low	HFYPNFSATLGVGVR	Ps_41742.13371	1	1	CID		21.72	0.539727	1	1	36	20	1	1664.88	14.3075	11/142	pps_pisum_OE_trypsin_rep2.mgf
	Low	LRIDTNTFFQVR	Ps_41742.13371	1	1	CID		18.36	0.84903	0	1	35	23	1	1509.8	-12.7978	12/119	pps_pisum_OE_trypsin_rep2.mgf
	Low	SRGGAEFSWNVFNFQK	Ps_41742.13371	1	1	CID		18.01	0.580318	1	1	33	21	1	1873.78	-61.9022	11/170	pps_pisum_OE_trypsin_rep2.mgf
	Low	GGAEFSWNVFNFQKDQDVR	Ps_41742.13371	1	1	CID		10.07	2.18942		2	31	21	1	2243.88	-75.1205	5/194	pps_pisum_OE_trypsin_rep2.mgf
Ps_41536.4954	27.07	4	4	314	34.5543	9.1001	289.296	AT4G31780.2 - [Ps_41536_4954]
	Confidence Icon	Sequence	Protein Accessions	# Proteins	# Protein Groups	Activation Type	Modifications	IonScore	Exp Value	Δ Score	Rank	Identity High	Homology Threshold	Charge	m/z [Da]	ΔM [ppm]	Ions Matched	Spectrum File
	High	LVHQSNFAATSTFIAR	Ps_41536.4954	1	1	CID		115.91	1.49253e-10	1	1	35	30	1	1762.82	-60.4494	13/162	pps_pisum_OE_trypsin_rep2.mgf
	High	ALGDLLNEDGIPTGQILVIcGR	Ps_41536.4954	1	1	CID	C20(Carbamidomethyl)	105.78	1.61319e-09	0.858491	1	35		1	2324.07	-68.5803	14/225	pps_pisum_OE_trypsin_rep2.mgf
	High	DLGMDEDLPAVLLIGGGEGMGPIEATAR	Ps_41536.4954	1	1	CID		99.75	3.30487e-09	0.89	1	32		1	2797.14	-85.3914	16/268	pps_pisum_OE_trypsin_rep2.mgf
	High	YQPDIIISVHPLMQHVPLR	Ps_41536.4954	1	1	CID		50.97	0.000415514	1	1	34	22	1	2256.02	-94.2477	11/197	pps_pisum_OE_trypsin_rep2.mgf
Ps_34802.62813	17.04	9	9	587	64.7536	7.56201	285.369	AT3G17970.1 - [Ps_34802_62813]
	Confidence Icon	Sequence	Protein Accessions	# Proteins	# Protein Groups	Activation Type	Modifications	IonScore	Exp Value	Δ Score	Rank	Identity High	Homology Threshold	Charge	m/z [Da]	ΔM [ppm]	Ions Matched	Spectrum File
	High	QIIIADDcFQHLNVPLDR	Ps_34802.62813	1	1	CID	C8(Carbamidomethyl)	89.17	6.57355e-08	1	1	35	26	1	2166.94	-70.688	11/193	pps_pisum_OE_trypsin_rep2.mgf
	High	EAIDDFKYALVLEPTNKR	Ps_34802.62813	1	1	CID		86.51	1.35354e-07	0.712644	1	35		1	2121.97	-68.14	11/189	pps_pisum_OE_trypsin_rep2.mgf
	High	LcGNNATYYSNR	Ps_34802.62813	1	1	CID	C2(Carbamidomethyl)	77.85	3.56008e-07	0.807692	1	31		1	1432.58	-32.3873	10/112	pps_pisum_OE_trypsin_rep2.mgf
	High	EFLSHDYQSR	Ps_34802.62813	1	1	CID		75.07	1.13733e-06	1	1	33	25	1	1281.55	-24.5571	9/93	pps_pisum_OE_trypsin_rep2.mgf
	High	DPDVLRR	Ps_34802.62813	1	1	CID		43.89	0.00124333	0.568182	1	32		1	870.46	-21.7946	6/58	pps_pisum_OE_trypsin_rep2.mgf
	High	YALVLEPTNKR	Ps_34802.62813	1	1	CID		40.34	0.00522917	0.575	1	35		1	1303.68	-40.586	7/91	pps_pisum_OE_trypsin_rep2.mgf
	High	HFGTPTNPAVPNR	Ps_34802.62813	1	1	CID		36.76	0.0104693	0.702703	1	34	25	1	1407.66	-36.1815	7/119	pps_pisum_OE_trypsin_rep2.mgf
	Low	GNQAYKDKQWQK	Ps_34802.62813	1	1	CID		24.4	0.184262	0.375	1	34	29	1	1493.68	-44.3619	7/113	pps_pisum_OE_trypsin_rep2.mgf
	Low	AIGFYTEAIKLcGNNATYYSNR	Ps_34802.62813	1	1	CID	C12(Carbamidomethyl)	17.19	0.546218	1	1	32	19	1	2526.01	-79.7525	10/222	pps_pisum_OE_trypsin_rep2.mgf
Ps_29967.66275	26.83	8	8	328	37.2069	8.1626	272.374	AT2G43950.1 - [Ps_29967_66275]
	Confidence Icon	Sequence	Protein Accessions	# Proteins	# Protein Groups	Activation Type	Modifications	IonScore	Exp Value	Δ Score	Rank	Identity High	Homology Threshold	Charge	m/z [Da]	ΔM [ppm]	Ions Matched	Spectrum File
	High	ITTEFDSESTVFFHK	Ps_29967.66275	1	1	CID		115.49	8.07916e-11	0.773913	1	32		1	1787.73	-65.5139	12/133	pps_pisum_OE_trypsin_rep2.mgf
	High	NSLSVSGTLK	Ps_29967.66275	1	1	CID		67.93	9.52697e-06	0.352941	1	35		1	1005.54	-16.7485	9/104	pps_pisum_OE_trypsin_rep2.mgf
	High	HTYGEDFK	Ps_29967.66275	3	1	CID		57.36	5.88611e-05	0.736842	1	32		1	996.421	-20.9764	11/66	pps_pisum_OE_trypsin_rep2.mgf
	High	GLcTAQYKDQEFK	Ps_29967.66275	1	1	CID	C3(Carbamidomethyl)	53.71	0.000195137	0.518519	1	34		1	1587.7	-29.4635	13/126	pps_pisum_OE_trypsin_rep2.mgf
	High	YKDDEmSFLPILSLPSNALSFAFK	Ps_29967.66275	1	1	CID	M6(Oxidation)	49.67	0.000610144	1	1	35	25	1	2749.22	-58.5462	10/266	pps_pisum_OE_trypsin_rep2.mgf
	High	FKAGYDSEVR	Ps_29967.66275	3	1	CID		47.35	0.000625862	0.680851	1	33		1	1171.54	-30.4397	7/94	pps_pisum_OE_trypsin_rep2.mgf
	High	GLcTAQYK	Ps_29967.66275	1	1	CID	C3(Carbamidomethyl)	39.44	0.00377692	1	1	33	23	1	940.439	-17.3486	6/64	pps_pisum_OE_trypsin_rep2.mgf
	Medium	LIGTHDVK	Ps_29967.66275	1	1	CID		31.58	0.0320754	0.65625	1	34	25	1	882.488	-18.5853	9/62	pps_pisum_OE_trypsin_rep2.mgf
Ps_16755.41927	19.06	7	6	467	52.9111	9.42236	231.824	AT2G44640.1 - [Ps_16755_41927]
	Confidence Icon	Sequence	Protein Accessions	# Proteins	# Protein Groups	Activation Type	Modifications	IonScore	Exp Value	Δ Score	Rank	Identity High	Homology Threshold	Charge	m/z [Da]	ΔM [ppm]	Ions Matched	Spectrum File
	High	YLWENTEIGIDDEDDKKVLTPYDVR	Ps_16755.41927	1	1	CID		120.38	2.37759e-11	0.875	1	31		1	3026.21	-83.491	14/272	pps_pisum_OE_trypsin_rep2.mgf
	High	HVPGNPIPLDASVSSR	Ps_16755.41927	1	1	CID		97.54	1.09154e-08	1	1	35	24	1	1645.79	-48.8042	12/153	pps_pisum_OE_trypsin_rep2.mgf
	High	LNLIFQQQVAGPIVFR	Ps_16755.41927	1	1	CID		56.59	0.000117534	0.807018	1	35	27	1	1843	-33.0463	13/165	pps_pisum_OE_trypsin_rep2.mgf
	Low	FSSTASGEDQAVTKR	Ps_16755.41927	1	1	CID		25.88	0.10329	1	1	33	21	1	1583.71	-36.7879	5/146	pps_pisum_OE_trypsin_rep2.mgf
	Low	FNADLFGSVcFTFQHGR	Ps_16755.41927	1	1	CID	C10(Carbamidomethyl)	23.8	0.202599	1	1	34	20	1	2002.88	-22.0337	9/179	pps_pisum_OE_trypsin_rep2.mgf
	Low	LNLIFQQQVAGPIVFR	Ps_16755.41927	1	1	CID		22.76	0.240997	1	1	34	19	1	1843.05	-2.52369	10/165	pps_pisum_OE_trypsin_rep2.mgf
	Low	VLTPYDVR	Ps_16755.41927	1	1	CID		13.94	2.33913		2	35	27	1	962.497	-35.3624	5/64	pps_pisum_OE_trypsin_rep2.mgf
Ps_40652.44681	29.63	3	3	135	14.5067	8.79248	227.15	AT3G27820.1 - [Ps_40652_44681]
	Confidence Icon	Sequence	Protein Accessions	# Proteins	# Protein Groups	Activation Type	Modifications	IonScore	Exp Value	Δ Score	Rank	Identity High	Homology Threshold	Charge	m/z [Da]	ΔM [ppm]	Ions Matched	Spectrum File
	High	LPSFHTcVGANEER	Ps_40652.44681	1	1	CID	C7(Carbamidomethyl)	123.79	2.02648e-11	0.83871	1	34		1	1616.73	-10.066	13/131	pps_pisum_OE_trypsin_rep2.mgf
	High	GVSHGELcIISNESVAPYERPALSK	Ps_40652.44681	1	1	CID	C8(Carbamidomethyl)	85.39	1.084e-07	1	1	33	23	1	2713.13	-85.1803	14/261	pps_pisum_OE_trypsin_rep2.mgf
	High	RGVSHGELcIISNESVAPYERPALSK	Ps_40652.44681	1	1	CID	C9(Carbamidomethyl)	73.53	2.47312e-06	1	1	35		1	2869.25	-75.8127	10/293	pps_pisum_OE_trypsin_rep2.mgf
Ps_33022.72556	10.26	2	2	195	21.8766	5.09717	221.396	AT1G27390.1 - [Ps_33022_72556]
	Confidence Icon	Sequence	Protein Accessions	# Proteins	# Protein Groups	Activation Type	Modifications	IonScore	Exp Value	Δ Score	Rank	Identity High	Homology Threshold	Charge	m/z [Da]	ΔM [ppm]	Ions Matched	Spectrum File
	High	AAVYFQQAVDEDPSNELYR	Ps_33022.72556	1	1	CID		126.64	5.83112e-12	1	1	32		1	2214.89	-63.5162	14/185	pps_pisum_OE_trypsin_rep2.mgf
	High	AAVYFQQAVDEDPSNELYRK	Ps_33022.72556	1	1	CID		122.34	1.78242e-11	0.901639	1	32		1	2342.95	-75.3543	15/196	pps_pisum_OE_trypsin_rep2.mgf
Ps_35969.71905	35.91	8	8	259	29.7337	8.26514	210.598	AT5G51020.1 - [Ps_35969_71905]
	Confidence Icon	Sequence	Protein Accessions	# Proteins	# Protein Groups	Activation Type	Modifications	IonScore	Exp Value	Δ Score	Rank	Identity High	Homology Threshold	Charge	m/z [Da]	ΔM [ppm]	Ions Matched	Spectrum File
	High	TcPAAELVDGSEVLYFEQAFWR	Ps_35969.71905	1	1	CID	C2(Carbamidomethyl)	74.85	1.12769e-06	0.8	1	33		1	2588.06	-58.5053	13/213	pps_pisum_OE_trypsin_rep2.mgf
	High	EMEEYKNFcDRPK	Ps_35969.71905	1	1	CID	C9(Carbamidomethyl)	65.15	7.46928e-06	1	1	31	21	1	1745.69	-38.6925	10/131	pps_pisum_OE_trypsin_rep2.mgf
	High	ELTcDVELSTYAIR	Ps_35969.71905	1	1	CID	C4(Carbamidomethyl)	63.98	1.37781e-05	0.84375	1	33	27	1	1669.71	-61.8823	16/126	pps_pisum_OE_trypsin_rep2.mgf
	High	GYDDDGNQVWGQK	Ps_35969.71905	1	1	CID		61.72	8.37856e-06	1	1	28	22	1	1481.56	-45.7769	14/120	pps_pisum_OE_trypsin_rep2.mgf
	High	DQASRDPDNYFNIR	Ps_35969.71905	1	1	CID		38.55	0.00372132	1	1	32	25	1	1710.7	-49.1035	14/148	pps_pisum_OE_trypsin_rep2.mgf
	Low	DPDNYFNIR	Ps_35969.71905	1	1	CID		25	0.0981887	1	1	32	19	1	1153.5	-25.1164	8/84	pps_pisum_OE_trypsin_rep2.mgf
	Low	SPQKPFR	Ps_35969.71905	1	1	CID		24.69	0.203775	0.52	1	35	26	1	859.473	-6.23788	5/62	pps_pisum_OE_trypsin_rep2.mgf
	Low	RIQGSFILEE	Ps_35969.71905	1	1	CID		14.5	2.18742	1	1	35	21	1	1191.63	-6.30334	7/93	pps_pisum_OE_trypsin_rep2.mgf
Ps_29385.26147	21.32	6	6	258	28.6845	6.01123	202.807	AT4G35000.1 - [Ps_29385_26147]
	Confidence Icon	Sequence	Protein Accessions	# Proteins	# Protein Groups	Activation Type	Modifications	IonScore	Exp Value	Δ Score	Rank	Identity High	Homology Threshold	Charge	m/z [Da]	ΔM [ppm]	Ions Matched	Spectrum File
	High	LAWHDAGTYDATSK	Ps_29385.26147	1	1	CID		108.66	5.25518e-10	1	1	33	27	1	1535.65	-38.5186	20/121	pps_pisum_OE_trypsin_rep2.mgf
	High	NEEEYSHGANNGLKK	Ps_29385.26147	1	1	CID		92.18	2.3003e-08	0.826087	1	33		1	1689.71	-43.5941	20/157	pps_pisum_OE_trypsin_rep2.mgf
	High	DYAESHKK	Ps_29385.26147	1	1	CID		51.02	0.000376363	0.784314	1	34	27	1	977.461	-7.76633	6/69	pps_pisum_OE_trypsin_rep2.mgf
	Medium	AIDFcEEVK	Ps_29385.26147	1	1	CID	C5(Carbamidomethyl)	28.87	0.0394991		2	32		1	1110.48	-29.0429	8/74	pps_pisum_OE_trypsin_rep2.mgf
	Medium	ALVDDNEFR	Ps_29385.26147	1	1	CID		28.2	0.0684886	1	1	34	22	1	1078.49	-28.9492	9/78	pps_pisum_OE_trypsin_rep2.mgf
	Low	NEEEYSHGANNGLK	Ps_29385.26147	1	1	CID		18.41	0.307892	1	1	31	20	1	1561.62	-40.2089	8/146	pps_pisum_OE_trypsin_rep2.mgf
Ps_30307.15384	20.58	4	4	277	31.0771	7.59131	179.293	AT5G17770.1 - [Ps_30307_15384]
	Confidence Icon	Sequence	Protein Accessions	# Proteins	# Protein Groups	Activation Type	Modifications	IonScore	Exp Value	Δ Score	Rank	Identity High	Homology Threshold	Charge	m/z [Da]	ΔM [ppm]	Ions Matched	Spectrum File
	High	FTFALPTPTSVLGLPIGQHIScR	Ps_30307.15384	1	1	CID	C22(Carbamidomethyl)	161.24	4.32935e-15	0.913043	1	35		1	2512.18	-61.5342	17/226	pps_pisum_OE_trypsin_rep2.mgf
	High	FKYQPGEVR	Ps_30307.15384	1	1	CID		47.86	0.000863421	0.708333	1	35	29	1	1123.57	-20.4806	5/80	pps_pisum_OE_trypsin_rep2.mgf
	Low	AFGMLAGGSGITPMFQVAR	Ps_30307.15384	1	1	CID		23.08	0.248234	0.347826	1	34	29	1	1910.85	-59.9008	6/163	pps_pisum_OE_trypsin_rep2.mgf
	Low	MSHHFR	Ps_30307.15384	1	1	CID		12.89	0.837891	1	1	29	21	1	814.371	-8.67086	4/44	pps_pisum_OE_trypsin_rep2.mgf
Ps_32815.13138	57.14	5	4	112	12.3155	8.1333	159.3	AT5G64816.2;;;AT5G64816.1 - [Ps_32815_13138]
	Confidence Icon	Sequence	Protein Accessions	# Proteins	# Protein Groups	Activation Type	Modifications	IonScore	Exp Value	Δ Score	Rank	Identity High	Homology Threshold	Charge	m/z [Da]	ΔM [ppm]	Ions Matched	Spectrum File
	High	VGSFSKDPIPDTcVTVcGVSDLDAcADAcVR	Ps_32815.13138	1	1	CID	C13(Carbamidomethyl), C17(Carbamidomethyl), C25(Carbamidomethyl), C29(Carbamidomethyl)	79.61	9.13454e-08	1	1	27		1	3371.21	-86.2738	13/342	pps_pisum_OE_trypsin_rep2.mgf
	High	GRETSSAENFVcER	Ps_32815.13138	1	1	CID	C12(Carbamidomethyl)	70.81	2.20325e-06	0.859155	1	32	27	1	1641.67	-37.057	15/149	pps_pisum_OE_trypsin_rep2.mgf
	High	TVcVNQHQVPNWNDIcLR	Ps_32815.13138	2	1	CID	C3(Carbamidomethyl), C16(Carbamidomethyl)	50.39	0.000219387	0.74	1	31		1	2252.9	-74.1486	10/192	pps_pisum_OE_trypsin_rep2.mgf
	High	KVGSFSKDPIPDTcVTVcGVSDLDAcADAcVR	Ps_32815.13138	1	1	CID	C14(Carbamidomethyl), C18(Carbamidomethyl), C26(Carbamidomethyl), C30(Carbamidomethyl)	31.27	0.00772574	1	1	27	21	1	3499.29	-87.5084	11/362	pps_pisum_OE_trypsin_rep2.mgf
	Low	VGSFSKDPIPDTcVTVcGVSDLDAcADAcVR	Ps_32815.13138	1	1	CID	C13(Carbamidomethyl), C17(Carbamidomethyl), C25(Carbamidomethyl), C29(Carbamidomethyl)	20.77	0.365163	1	1	34	21	1	3371.51	2.90825	11/342	pps_pisum_OE_trypsin_rep2.mgf
Ps_42973.43198	46.05	5	3	76	8.87436	5.80811	147.25	AT1G67090.1 - [Ps_42973_43198]
	Confidence Icon	Sequence	Protein Accessions	# Proteins	# Protein Groups	Activation Type	Modifications	IonScore	Exp Value	Δ Score	Rank	Identity High	Homology Threshold	Charge	m/z [Da]	ΔM [ppm]	Ions Matched	Spectrum File
	High	EHNxSPGYYDGR	Ps_42973.43198;Ps_21323.57731	4	2	CID	X4(N)	88.28	3.78171e-08		4	31		1	1408.54	-31.6364	10/126	pps_pisum_OE_trypsin_rep2.mgf
	High	ELDEVVAAYPQAFVR	Ps_42973.43198;Ps_42705.42560;Ps_29456.36387	105	3	CID		71.2	4.29734e-06		2	35		1	1706.78	-54.835	9/137	pps_pisum_OE_trypsin_rep2.mgf
	High	EHNxSPGYYDGR	Ps_42973.43198;Ps_21323.57731	4	2	CID	X4(K)	46.15	0.00120239		5	34		1	1422.62	-16.07	10/126	pps_pisum_OE_trypsin_rep2.mgf
	High	EHNxSPGYYDGR	Ps_42973.43198;Ps_21323.57731	4	2	CID	X4(Q)	46.15	0.00120239		6	34		1	1422.62	9.5096	10/126	pps_pisum_OE_trypsin_rep2.mgf
	Low	IIGFDNVR	Ps_28562.73689;Ps_42973.43198;Ps_42705.42560;Ps_43863.34345;Ps_19096.7421;Ps_45304.38458;Ps_24359.8373	115	7	CID		19.27	0.838776	0	1	36	25	1	933.492	-24.6186	5/63	pps_pisum_OE_trypsin_rep2.mgf
Ps_40527.19810	56.64	4	4	113	12.0997	8.68994	140.07	AT2G28900.1 - [Ps_40527_19810]
	Confidence Icon	Sequence	Protein Accessions	# Proteins	# Protein Groups	Activation Type	Modifications	IonScore	Exp Value	Δ Score	Rank	Identity High	Homology Threshold	Charge	m/z [Da]	ΔM [ppm]	Ions Matched	Spectrum File
	High	VDVAIDTGNPFLNLTVDGFLK	Ps_40527.19810	1	1	CID		78.52	8.66828e-07	0.797468	1	35		1	2248.15	-15.6465	15/218	pps_pisum_OE_trypsin_rep2.mgf
	High	EGAYWGTIAGVYVGMQYGSER	Ps_40527.19810	1	1	CID		65.38	1.64279e-05	1	1	35	23	1	2294.02	-16.5293	13/209	pps_pisum_OE_trypsin_rep2.mgf
	High	KGSISSNDFEK	Ps_40527.19810;Ps_31065.27201	2	2	CID		43.48	0.00167831	0.767442	1	33	25	1	1211.55	-31.5391	10/115	pps_pisum_OE_trypsin_rep2.mgf
	High	SVAEDTYNILR	Ps_40527.19810	1	1	CID		34.33	0.018209	0.529412	1	34		1	1280.6	-40.568	5/101	pps_pisum_OE_trypsin_rep2.mgf
Ps_7761.48673	26.19	2	2	84	9.21681	4.75439	128.32	AT2G32240.1 - [Ps_7761_48673]
	Confidence Icon	Sequence	Protein Accessions	# Proteins	# Protein Groups	Activation Type	Modifications	IonScore	Exp Value	Δ Score	Rank	Identity High	Homology Threshold	Charge	m/z [Da]	ΔM [ppm]	Ions Matched	Spectrum File
	High	LHEEVGSVQAAATQR	Ps_7761.48673	2	1	CID		128.32	8.1198e-12	1	1	35	27	1	1595.75	-39.9695	12/146	pps_pisum_OE_trypsin_rep2.mgf
	Low	FKDYEQK	Ps_7761.48673	1	1	CID		17.89	0.429958	0.277778	1	32	26	1	957.443	-26.1961	4/64	pps_pisum_OE_trypsin_rep2.mgf
Ps_796.57904	14.24	6	6	618	68.6956	5.52881	126.994	AT5G02500.1 - [Ps_796_57904]
	Confidence Icon	Sequence	Protein Accessions	# Proteins	# Protein Groups	Activation Type	Modifications	IonScore	Exp Value	Δ Score	Rank	Identity High	Homology Threshold	Charge	m/z [Da]	ΔM [ppm]	Ions Matched	Spectrum File
	High	ATAGDTHLGGEDFDNR	Ps_28233.6495;Ps_29562.43596;Ps_796.57904	6	3	CID		67.05	3.1756e-06	1	1	29	24	1	1675.65	-46.3409	8/148	pps_pisum_OE_trypsin_rep2.mgf
	High	EQVFSTYSDNQPGVLIQVFEGER	Ps_28233.6495;Ps_796.57904	4	2	CID		55.45	7.54094e-05	0.763636	1	32		1	2642.06	-82.5082	9/261	pps_pisum_OE_trypsin_rep2.mgf
	High	SIHDVVLVGGSTR	Ps_796.57904	1	1	CID		43.19	0.0025114	0.767442	1	35	26	1	1339.7	-26.5741	13/119	pps_pisum_OE_trypsin_rep2.mgf
	High	TTPSYVAFTDSER	Ps_29562.43596;Ps_796.57904	7	2	CID		37.23	0.00569595	1	1	32	24	1	1473.62	-42.6577	8/119	pps_pisum_OE_trypsin_rep2.mgf
	Low	VEIIANDQGNR	Ps_29562.43596;Ps_796.57904	6	2	CID		11.7	3.9517		2	35	25	1	1228.6	-25.1517	3/104	pps_pisum_OE_trypsin_rep2.mgf
	Low	KDISGNPRALRR	Ps_28233.6495;Ps_29562.43596;Ps_796.57904	6	3	CID		11.7	3.47507		4	34	28	1	1382.74	-42.4384	5/122	pps_pisum_OE_trypsin_rep2.mgf
Ps_36415.70919	6.49	1	1	308	35.5855	9.43701	122.77	AT1G70480.2;;;AT1G70480.1 - [Ps_36415_70919]
	Confidence Icon	Sequence	Protein Accessions	# Proteins	# Protein Groups	Activation Type	Modifications	IonScore	Exp Value	Δ Score	Rank	Identity High	Homology Threshold	Charge	m/z [Da]	ΔM [ppm]	Ions Matched	Spectrum File
	High	LEQILQPAIVPPPPISWYLR	Ps_36415.70919	1	1	CID		122.77	3.20766e-11	0.878049	1	35		1	2330.2	-54.5023	14/218	pps_pisum_OE_trypsin_rep2.mgf
Ps_31065.27201	37.06	3	3	143	15.5936	9.26123	120.312	AT2G28900.1 - [Ps_31065_27201]
	Confidence Icon	Sequence	Protein Accessions	# Proteins	# Protein Groups	Activation Type	Modifications	IonScore	Exp Value	Δ Score	Rank	Identity High	Homology Threshold	Charge	m/z [Da]	ΔM [ppm]	Ions Matched	Spectrum File
	High	LDVVIDMGNPFLNLTVDGFLK	Ps_31065.27201	2	1	CID		104.98	2.33183e-09	0.857143	1	36		1	2320.18	-18.9789	12/218	pps_pisum_OE_trypsin_rep2.mgf
	High	KGSISSNDFEK	Ps_40527.19810;Ps_31065.27201	2	2	CID		43.48	0.00167831	0.767442	1	33	25	1	1211.55	-31.5391	10/115	pps_pisum_OE_trypsin_rep2.mgf
	Low	EGAYWGAIAGVYVGMEYGVER	Ps_31065.27201	1	1	CID		25.63	0.273527	0.615385	1	37	24	1	2277.06	-2.51438	13/199	pps_pisum_OE_trypsin_rep2.mgf
Ps_35685.42532	25	2	2	144	15.6613	8.44092	117.647	AT2G01320.1;;;AT2G01320.3;;;AT2G01320.4;;;AT2G01320.2 - [Ps_35685_42532]
	Confidence Icon	Sequence	Protein Accessions	# Proteins	# Protein Groups	Activation Type	Modifications	IonScore	Exp Value	Δ Score	Rank	Identity High	Homology Threshold	Charge	m/z [Da]	ΔM [ppm]	Ions Matched	Spectrum File
	High	TTLLNVLAGQLAASPR	Ps_35685.42532	1	1	CID		92.53	3.16653e-08	0.698925	1	35		1	1624.92	-10.5047	11/170	pps_pisum_OE_trypsin_rep2.mgf
	High	ETLSLAIELQLPNISSVEER	Ps_35685.42532	1	1	CID		55.39	0.000175175	0.745455	1	35	30	1	2241.12	-33.2669	17/209	pps_pisum_OE_trypsin_rep2.mgf
Ps_29562.43596	14.4	6	6	618	68.3544	5.45264	115.443	AT5G02500.1 - [Ps_29562_43596]
	Confidence Icon	Sequence	Protein Accessions	# Proteins	# Protein Groups	Activation Type	Modifications	IonScore	Exp Value	Δ Score	Rank	Identity High	Homology Threshold	Charge	m/z [Da]	ΔM [ppm]	Ions Matched	Spectrum File
	High	ATAGDTHLGGEDFDNR	Ps_28233.6495;Ps_29562.43596;Ps_796.57904	6	3	CID		67.05	3.1756e-06	1	1	29	24	1	1675.65	-46.3409	8/148	pps_pisum_OE_trypsin_rep2.mgf
	High	EQVFSTYSDNQPGVLIQVYEGER	Ps_29562.43596	4	1	CID		59.83	2.6518e-05	1	1	31	25	1	2658.05	-81.2969	11/261	pps_pisum_OE_trypsin_rep2.mgf
	High	TTPSYVAFTDSER	Ps_29562.43596;Ps_796.57904	7	2	CID		37.23	0.00569595	1	1	32	24	1	1473.62	-42.6577	8/119	pps_pisum_OE_trypsin_rep2.mgf
	Low	STVHDVVLVGGSTR	Ps_28233.6495;Ps_29562.43596	2	2	CID		14.14	1.86379	0.142857	1	34	25	1	1426.7	-46.633	7/129	pps_pisum_OE_trypsin_rep2.mgf
	Low	VEIIANDQGNR	Ps_29562.43596;Ps_796.57904	6	2	CID		11.7	3.9517		2	35	25	1	1228.6	-25.1517	3/104	pps_pisum_OE_trypsin_rep2.mgf
	Low	KDISGNPRALRR	Ps_28233.6495;Ps_29562.43596;Ps_796.57904	6	3	CID		11.7	3.47507		4	34	28	1	1382.74	-42.4384	5/122	pps_pisum_OE_trypsin_rep2.mgf
Ps_21323.57731	21.84	5	2	87	10.2101	6.06201	105.916	AT1G67090.1 - [Ps_21323_57731]
	Confidence Icon	Sequence	Protein Accessions	# Proteins	# Protein Groups	Activation Type	Modifications	IonScore	Exp Value	Δ Score	Rank	Identity High	Homology Threshold	Charge	m/z [Da]	ΔM [ppm]	Ions Matched	Spectrum File
	High	EHNxSPGYYDGR	Ps_42973.43198;Ps_21323.57731	4	2	CID	X4(N)	88.28	3.78171e-08		4	31		1	1408.54	-31.6364	10/126	pps_pisum_OE_trypsin_rep2.mgf
	High	EHNxSPGYYDGR	Ps_42973.43198;Ps_21323.57731	4	2	CID	X4(K)	46.15	0.00120239		5	34		1	1422.62	-16.07	10/126	pps_pisum_OE_trypsin_rep2.mgf
	High	EHNxSPGYYDGR	Ps_42973.43198;Ps_21323.57731	4	2	CID	X4(Q)	46.15	0.00120239		6	34		1	1422.62	9.5096	10/126	pps_pisum_OE_trypsin_rep2.mgf
	Low	EVEYLxR	Ps_21323.57731;Ps_42788.8606	2	2	CID	X6(I)	22.02	0.509041	0	1	36	30	1	921.473	-33.2633	7/56	pps_pisum_OE_trypsin_rep2.mgf
	Low	EVEYLxR	Ps_21323.57731;Ps_42788.8606	2	2	CID	X6(L)	22.02	0.509041		3	36	30	1	921.473	-33.2633	7/56	pps_pisum_OE_trypsin_rep2.mgf
Ps_23832.47794	17.82	1	1	101	10.6925	8.00146	103.51	AT3G14420.6;;;AT3G14420.5;;;AT3G14420.4;;;AT3G14420.2;;;AT3G14420.1 - [Ps_23832_47794]
	Confidence Icon	Sequence	Protein Accessions	# Proteins	# Protein Groups	Activation Type	Modifications	IonScore	Exp Value	Δ Score	Rank	Identity High	Homology Threshold	Charge	m/z [Da]	ΔM [ppm]	Ions Matched	Spectrum File
	High	LAVQSGAAGIIVSNHGAR	Ps_23832.47794	3	1	CID		103.51	2.69845e-09	0.730769	1	35		1	1720.85	-55.8918	13/185	pps_pisum_OE_trypsin_rep2.mgf
Ps_28233.6495	12.13	4	4	536	59.059	5.21143	96.8827	AT3G09440.1 - [Ps_28233_6495]
	Confidence Icon	Sequence	Protein Accessions	# Proteins	# Protein Groups	Activation Type	Modifications	IonScore	Exp Value	Δ Score	Rank	Identity High	Homology Threshold	Charge	m/z [Da]	ΔM [ppm]	Ions Matched	Spectrum File
	High	ATAGDTHLGGEDFDNR	Ps_28233.6495;Ps_29562.43596;Ps_796.57904	6	3	CID		67.05	3.1756e-06	1	1	29	24	1	1675.65	-46.3409	8/148	pps_pisum_OE_trypsin_rep2.mgf
	High	EQVFSTYSDNQPGVLIQVFEGER	Ps_28233.6495;Ps_796.57904	4	2	CID		55.45	7.54094e-05	0.763636	1	32		1	2642.06	-82.5082	9/261	pps_pisum_OE_trypsin_rep2.mgf
	Low	STVHDVVLVGGSTR	Ps_28233.6495;Ps_29562.43596	2	2	CID		14.14	1.86379	0.142857	1	34	25	1	1426.7	-46.633	7/129	pps_pisum_OE_trypsin_rep2.mgf
	Low	KDISGNPRALRR	Ps_28233.6495;Ps_29562.43596;Ps_796.57904	6	3	CID		11.7	3.47507		4	34	28	1	1382.74	-42.4384	5/122	pps_pisum_OE_trypsin_rep2.mgf
Ps_26286.55123	52.31	3	3	65	7.33384	6.7124	94.4072	AT2G39730.3;;;AT2G39730.2;;;AT2G39730.1 - [Ps_26286_55123]
	Confidence Icon	Sequence	Protein Accessions	# Proteins	# Protein Groups	Activation Type	Modifications	IonScore	Exp Value	Δ Score	Rank	Identity High	Homology Threshold	Charge	m/z [Da]	ΔM [ppm]	Ions Matched	Spectrum File
	High	LVDTFPGQSIDFFGALR	Ps_26286.55123	35	1	CID		86.86	1.08904e-07	0.850575	3	35		1	1882.89	-43.9085	13/168	pps_pisum_OE_trypsin_rep2.mgf
	High	EGPPEFDQPK	Ps_26286.55123	55	1	CID		36.64	0.0067524	0.621622	1	32		1	1143.51	-22.9481	6/91	pps_pisum_OE_trypsin_rep2.mgf
	Low	VYDDEVR	Ps_26286.55123	44	1	CID		18.48	0.898973	0.444444	1	35	24	1	895.397	-20.8302	4/54	pps_pisum_OE_trypsin_rep2.mgf
Ps_13275.67656	34	2	2	50	5.74895	9.81787	89.9	AT2G24440.1 - [Ps_13275_67656]
	Confidence Icon	Sequence	Protein Accessions	# Proteins	# Protein Groups	Activation Type	Modifications	IonScore	Exp Value	Δ Score	Rank	Identity High	Homology Threshold	Charge	m/z [Da]	ΔM [ppm]	Ions Matched	Spectrum File
	High	EENVVDDTSNKTER	Ps_13275.67656	1	1	CID		89.9	3.80153e-08	0.877778	1	33		1	1635.69	-36.6337	11/151	pps_pisum_OE_trypsin_rep2.mgf
	Low	VEKEENVVDDTSNKTER	Ps_13275.67656	1	1	CID		19.56	0.540032	0.35	1	34	26	1	1991.86	-47.6497	6/185	pps_pisum_OE_trypsin_rep2.mgf
Ps_28297.13956	11.93	3	3	352	39.4823	8.39697	89.1137	AT5G66190.1 - [Ps_28297_13956]
	Confidence Icon	Sequence	Protein Accessions	# Proteins	# Protein Groups	Activation Type	Modifications	IonScore	Exp Value	Δ Score	Rank	Identity High	Homology Threshold	Charge	m/z [Da]	ΔM [ppm]	Ions Matched	Spectrum File
	High	ITGDDAPGETWHMVFSTEGEVPYR	Ps_28297.13956	3	1	CID		85.26	3.76782e-08	0.811765	1	28		1	2694.01	-76.2363	14/224	pps_pisum_OE_trypsin_rep2.mgf
	Medium	FKPKEPYVGR	Ps_28297.13956	2	1	CID		31.09	0.0430643	0.451613	1	35		1	1220.63	-36.2691	6/93	pps_pisum_OE_trypsin_rep2.mgf
	Low	EKAPENFR	Ps_28297.13956	1	1	CID		15.06	1.71539	1	1	35	22	1	990.487	-13.742	4/79	pps_pisum_OE_trypsin_rep2.mgf
Ps_43451.15226	72.41	2	2	58	6.84627	7.1665	88.28	AT1G67090.1 - [Ps_43451_15226]
	Confidence Icon	Sequence	Protein Accessions	# Proteins	# Protein Groups	Activation Type	Modifications	IonScore	Exp Value	Δ Score	Rank	Identity High	Homology Threshold	Charge	m/z [Da]	ΔM [ppm]	Ions Matched	Spectrum File
	High	EHNNSPGYYDGR	Ps_43451.15226;Ps_28562.73689	155	2	CID		88.28	3.78171e-08	0	1	31		1	1408.54	-31.6364	10/126	pps_pisum_OE_trypsin_rep2.mgf
	Low	LPmFGTTDASQVLKELEETKTAYPxAFIRI	Ps_43451.15226	1	1	CID	M3(Oxidation), X25(S)	12.19	2.42485	1	1	33	21	1	3372.47	-79.5817	8/308	pps_pisum_OE_trypsin_rep2.mgf
Ps_28562.73689	32.93	3	3	82	9.77887	6.03662	88.28	AT1G67090.1 - [Ps_28562_73689]
	Confidence Icon	Sequence	Protein Accessions	# Proteins	# Protein Groups	Activation Type	Modifications	IonScore	Exp Value	Δ Score	Rank	Identity High	Homology Threshold	Charge	m/z [Da]	ΔM [ppm]	Ions Matched	Spectrum File
	High	EHNNSPGYYDGR	Ps_43451.15226;Ps_28562.73689	155	2	CID		88.28	3.78171e-08	0	1	31		1	1408.54	-31.6364	10/126	pps_pisum_OE_trypsin_rep2.mgf
	Low	EVEYLLR	Ps_28562.73689;Ps_33996.48744;Ps_20804.40444;Ps_28450.39551;Ps_15420.10547;Ps_42705.42560;Ps_23174.38312	130	7	CID		22.02	0.509041		2	36	30	1	921.473	-33.2633	7/56	pps_pisum_OE_trypsin_rep2.mgf
	Low	IIGFDNVR	Ps_28562.73689;Ps_42973.43198;Ps_42705.42560;Ps_43863.34345;Ps_19096.7421;Ps_45304.38458;Ps_24359.8373	115	7	CID		19.27	0.838776	0	1	36	25	1	933.492	-24.6186	5/63	pps_pisum_OE_trypsin_rep2.mgf
Ps_33996.48744	26.03	2	2	73	8.67521	5.99854	88.28	AT1G67090.1 - [Ps_33996_48744]
	Confidence Icon	Sequence	Protein Accessions	# Proteins	# Protein Groups	Activation Type	Modifications	IonScore	Exp Value	Δ Score	Rank	Identity High	Homology Threshold	Charge	m/z [Da]	ΔM [ppm]	Ions Matched	Spectrum File
	High	EHNNSPGYxDGR	Ps_33996.48744	2	1	CID	X9(Y)	88.28	3.78171e-08		2	31		1	1408.54	-31.6364	10/126	pps_pisum_OE_trypsin_rep2.mgf
	Low	EVEYLLR	Ps_28562.73689;Ps_33996.48744;Ps_20804.40444;Ps_28450.39551;Ps_15420.10547;Ps_42705.42560;Ps_23174.38312	130	7	CID		22.02	0.509041		2	36	30	1	921.473	-33.2633	7/56	pps_pisum_OE_trypsin_rep2.mgf
Ps_20804.40444	25	2	2	76	8.97441	4.88135	88.28	AT1G67090.1 - [Ps_20804_40444]
	Confidence Icon	Sequence	Protein Accessions	# Proteins	# Protein Groups	Activation Type	Modifications	IonScore	Exp Value	Δ Score	Rank	Identity High	Homology Threshold	Charge	m/z [Da]	ΔM [ppm]	Ions Matched	Spectrum File
	High	EHNNSPGxYDGR	Ps_20804.40444	1	1	CID	X8(Y)	88.28	3.78171e-08		3	31		1	1408.54	-31.6364	10/126	pps_pisum_OE_trypsin_rep2.mgf
	Low	EVEYLLR	Ps_28562.73689;Ps_33996.48744;Ps_20804.40444;Ps_28450.39551;Ps_15420.10547;Ps_42705.42560;Ps_23174.38312	130	7	CID		22.02	0.509041		2	36	30	1	921.473	-33.2633	7/56	pps_pisum_OE_trypsin_rep2.mgf
Ps_29826.20321	18.75	1	1	64	7.26556	5.26221	88.28	AT1G67090.1 - [Ps_29826_20321]
	Confidence Icon	Sequence	Protein Accessions	# Proteins	# Protein Groups	Activation Type	Modifications	IonScore	Exp Value	Δ Score	Rank	Identity High	Homology Threshold	Charge	m/z [Da]	ΔM [ppm]	Ions Matched	Spectrum File
	High	ExNNSPGYYDGR	Ps_29826.20321	1	1	CID	X2(H)	88.28	3.78171e-08		5	31		1	1408.54	-31.6364	10/126	pps_pisum_OE_trypsin_rep2.mgf
Ps_27447.9951	50	6	4	70	8.17295	8.1626	87.0985	AT1G67090.1 - [Ps_27447_9951]
	Confidence Icon	Sequence	Protein Accessions	# Proteins	# Protein Groups	Activation Type	Modifications	IonScore	Exp Value	Δ Score	Rank	Identity High	Homology Threshold	Charge	m/z [Da]	ΔM [ppm]	Ions Matched	Spectrum File
	High	ELDEVVAAYPxAFVR	Ps_27447.9951;Ps_43863.34345	3	2	CID	X11(K)	71.2	4.29734e-06	0	1	35		1	1706.78	-76.1558	9/129	pps_pisum_OE_trypsin_rep2.mgf
	High	ELDEVVAAYPxAFVR	Ps_27447.9951;Ps_43863.34345	3	2	CID	X11(Q)	71.2	4.29734e-06		5	35		1	1706.78	-54.835	9/129	pps_pisum_OE_trypsin_rep2.mgf
	High	EHNKSPGYYDGR	Ps_28450.39551;Ps_42848.15596;Ps_27447.9951;Ps_42705.42560	201	4	CID		46.15	0.00120239		2	34		1	1422.62	-16.07	10/126	pps_pisum_OE_trypsin_rep2.mgf
	Low	SPGYYDGR	Ps_28450.39551;Ps_42848.15596;Ps_27447.9951;Ps_42705.42560;Ps_45304.38458	211	5	CID		19.33	0.657497	0	1	35	25	1	914.396	-4.57709	6/68	pps_pisum_OE_trypsin_rep2.mgf
	Low	xIGFDNVR	Ps_27447.9951	1	1	CID	X1(I)	19.27	0.838776		4	36	25	1	933.492	-24.6186	5/63	pps_pisum_OE_trypsin_rep2.mgf
	Low	xIGFDNVR	Ps_27447.9951	1	1	CID	X1(L)	19.27	0.838776		6	36	25	1	933.492	-24.6186	5/63	pps_pisum_OE_trypsin_rep2.mgf
Ps_42705.42560	43.75	5	5	96	11.3236	5.89697	87.0985	AT1G67090.1 - [Ps_42705_42560]
	Confidence Icon	Sequence	Protein Accessions	# Proteins	# Protein Groups	Activation Type	Modifications	IonScore	Exp Value	Δ Score	Rank	Identity High	Homology Threshold	Charge	m/z [Da]	ΔM [ppm]	Ions Matched	Spectrum File
	High	ELDEVVAAYPQAFVR	Ps_42973.43198;Ps_42705.42560;Ps_29456.36387	105	3	CID		71.2	4.29734e-06		2	35		1	1706.78	-54.835	9/137	pps_pisum_OE_trypsin_rep2.mgf
	High	EHNKSPGYYDGR	Ps_28450.39551;Ps_42848.15596;Ps_27447.9951;Ps_42705.42560	201	4	CID		46.15	0.00120239		2	34		1	1422.62	-16.07	10/126	pps_pisum_OE_trypsin_rep2.mgf
	Low	EVEYLLR	Ps_28562.73689;Ps_33996.48744;Ps_20804.40444;Ps_28450.39551;Ps_15420.10547;Ps_42705.42560;Ps_23174.38312	130	7	CID		22.02	0.509041		2	36	30	1	921.473	-33.2633	7/56	pps_pisum_OE_trypsin_rep2.mgf
	Low	SPGYYDGR	Ps_28450.39551;Ps_42848.15596;Ps_27447.9951;Ps_42705.42560;Ps_45304.38458	211	5	CID		19.33	0.657497	0	1	35	25	1	914.396	-4.57709	6/68	pps_pisum_OE_trypsin_rep2.mgf
	Low	IIGFDNVR	Ps_28562.73689;Ps_42973.43198;Ps_42705.42560;Ps_43863.34345;Ps_19096.7421;Ps_45304.38458;Ps_24359.8373	115	7	CID		19.27	0.838776	0	1	36	25	1	933.492	-24.6186	5/63	pps_pisum_OE_trypsin_rep2.mgf
Ps_7321.50384	29.63	1	1	54	6.18243	12.0005	81.59	AT2G16640.1 - [Ps_7321_50384]
	Confidence Icon	Sequence	Protein Accessions	# Proteins	# Protein Groups	Activation Type	Modifications	IonScore	Exp Value	Δ Score	Rank	Identity High	Homology Threshold	Charge	m/z [Da]	ΔM [ppm]	Ions Matched	Spectrum File
	High	FGQTPHNVVVAQVLYR	Ps_7321.50384	1	1	CID		81.59	3.76877e-07	0.853659	1	35	30	1	1827.87	-61.5969	20/158	pps_pisum_OE_trypsin_rep2.mgf
Ps_32412.20380	11.54	2	2	130	14.1336	5.22412	77.45	AT5G43070.1 - [Ps_32412_20380]
	Confidence Icon	Sequence	Protein Accessions	# Proteins	# Protein Groups	Activation Type	Modifications	IonScore	Exp Value	Δ Score	Rank	Identity High	Homology Threshold	Charge	m/z [Da]	ΔM [ppm]	Ions Matched	Spectrum File
	High	YGTLPSEEAASAAR	Ps_32412.20380	1	1	CID		77.45	8.91341e-07	0.402597	1	34		1	1422.62	-48.6227	12/123	pps_pisum_OE_trypsin_rep2.mgf
	Low	RYGTLPSEEAASAAR	Ps_32412.20380	1	1	CID		19.61	0.515253	0.45	1	34	25	1	1578.72	-45.1198	7/159	pps_pisum_OE_trypsin_rep2.mgf
Ps_43863.34345	36.51	3	2	63	7.34455	5.17334	71.2	AT5G38410.3 - [Ps_43863_34345]
	Confidence Icon	Sequence	Protein Accessions	# Proteins	# Protein Groups	Activation Type	Modifications	IonScore	Exp Value	Δ Score	Rank	Identity High	Homology Threshold	Charge	m/z [Da]	ΔM [ppm]	Ions Matched	Spectrum File
	High	ELDEVVAAYPxAFVR	Ps_27447.9951;Ps_43863.34345	3	2	CID	X11(K)	71.2	4.29734e-06	0	1	35		1	1706.78	-76.1558	9/129	pps_pisum_OE_trypsin_rep2.mgf
	High	ELDEVVAAYPxAFVR	Ps_27447.9951;Ps_43863.34345	3	2	CID	X11(Q)	71.2	4.29734e-06		5	35		1	1706.78	-54.835	9/129	pps_pisum_OE_trypsin_rep2.mgf
	Low	IIGFDNVR	Ps_28562.73689;Ps_42973.43198;Ps_42705.42560;Ps_43863.34345;Ps_19096.7421;Ps_45304.38458;Ps_24359.8373	115	7	CID		19.27	0.838776	0	1	36	25	1	933.492	-24.6186	5/63	pps_pisum_OE_trypsin_rep2.mgf
Ps_29456.36387	41.82	3	2	55	6.38108	5.10986	71.2	AT1G67090.1 - [Ps_29456_36387]
	Confidence Icon	Sequence	Protein Accessions	# Proteins	# Protein Groups	Activation Type	Modifications	IonScore	Exp Value	Δ Score	Rank	Identity High	Homology Threshold	Charge	m/z [Da]	ΔM [ppm]	Ions Matched	Spectrum File
	High	ELDEVVAAYPQAFVR	Ps_42973.43198;Ps_42705.42560;Ps_29456.36387	105	3	CID		71.2	4.29734e-06		2	35		1	1706.78	-54.835	9/137	pps_pisum_OE_trypsin_rep2.mgf
	Low	IxGFDNVR	Ps_29456.36387	1	1	CID	X2(I)	19.27	0.838776		3	36	25	1	933.492	-24.6186	5/63	pps_pisum_OE_trypsin_rep2.mgf
	Low	IxGFDNVR	Ps_29456.36387	1	1	CID	X2(L)	19.27	0.838776		5	36	25	1	933.492	-24.6186	5/63	pps_pisum_OE_trypsin_rep2.mgf
Ps_19096.7421	40.35	3	2	57	6.1389	4.43701	71.2	AT1G67090.1 - [Ps_19096_7421]
	Confidence Icon	Sequence	Protein Accessions	# Proteins	# Protein Groups	Activation Type	Modifications	IonScore	Exp Value	Δ Score	Rank	Identity High	Homology Threshold	Charge	m/z [Da]	ΔM [ppm]	Ions Matched	Spectrum File
	High	ELDEVVAAYPQAxVR	Ps_19096.7421	2	1	CID	X13(F)	71.2	4.29734e-06		3	35		1	1706.78	-54.835	9/137	pps_pisum_OE_trypsin_rep2.mgf
	High	ELDEVVAAYPQAxVR	Ps_19096.7421	2	1	CID	X13(M), X13(Oxidation)	71.2	4.29734e-06		6	35		1	1706.78	-35.4974	9/137	pps_pisum_OE_trypsin_rep2.mgf
	Low	IIGFDNVR	Ps_28562.73689;Ps_42973.43198;Ps_42705.42560;Ps_43863.34345;Ps_19096.7421;Ps_45304.38458;Ps_24359.8373	115	7	CID		19.27	0.838776	0	1	36	25	1	933.492	-24.6186	5/63	pps_pisum_OE_trypsin_rep2.mgf
Ps_45304.38458	44.29	3	3	70	8.1129	6.52197	71.2	AT1G67090.1 - [Ps_45304_38458]
	Confidence Icon	Sequence	Protein Accessions	# Proteins	# Protein Groups	Activation Type	Modifications	IonScore	Exp Value	Δ Score	Rank	Identity High	Homology Threshold	Charge	m/z [Da]	ΔM [ppm]	Ions Matched	Spectrum File
	High	ELDEVVAAYPQxFVR	Ps_45304.38458	2	1	CID	X12(A)	71.2	4.29734e-06		4	35		1	1706.78	-54.835	9/137	pps_pisum_OE_trypsin_rep2.mgf
	Low	SPGYYDGR	Ps_28450.39551;Ps_42848.15596;Ps_27447.9951;Ps_42705.42560;Ps_45304.38458	211	5	CID		19.33	0.657497	0	1	35	25	1	914.396	-4.57709	6/68	pps_pisum_OE_trypsin_rep2.mgf
	Low	IIGFDNVR	Ps_28562.73689;Ps_42973.43198;Ps_42705.42560;Ps_43863.34345;Ps_19096.7421;Ps_45304.38458;Ps_24359.8373	115	7	CID		19.27	0.838776	0	1	36	25	1	933.492	-24.6186	5/63	pps_pisum_OE_trypsin_rep2.mgf
Ps_29578.18632	11.19	4	4	295	32.0558	9.12939	68.51	AT4G23420.2;;;AT4G23420.1 - [Ps_29578_18632]
	Confidence Icon	Sequence	Protein Accessions	# Proteins	# Protein Groups	Activation Type	Modifications	IonScore	Exp Value	Δ Score	Rank	Identity High	Homology Threshold	Charge	m/z [Da]	ΔM [ppm]	Ions Matched	Spectrum File
	High	INDQSSYNNWR	Ps_29578.18632	2	1	CID		62.14	1.64954e-05	1	1	32	25	1	1396.57	-38.5597	8/109	pps_pisum_OE_trypsin_rep2.mgf
	Medium	IVNVASEAHR	Ps_29578.18632	2	1	CID		30.46	0.0436706	0.6	1	34	27	1	1095.56	-25.0842	8/91	pps_pisum_OE_trypsin_rep2.mgf
	Low	GAHVIMGVR	Ps_29578.18632	1	1	CID		21.91	0.291165	1	1	34	17	1	939.509	-11.3584	6/74	pps_pisum_OE_trypsin_rep2.mgf
	Low	FDKINDQSSYNNWR	Ps_29578.18632	2	1	CID		13.84	1.08012	1	1	31	15	1	1786.73	-45.4412	4/145	pps_pisum_OE_trypsin_rep2.mgf
Ps_32820.4643	5.45	1	1	257	28.874	7.07861	67.61	AT1G53000.1 - [Ps_32820_4643]
	Confidence Icon	Sequence	Protein Accessions	# Proteins	# Protein Groups	Activation Type	Modifications	IonScore	Exp Value	Δ Score	Rank	Identity High	Homology Threshold	Charge	m/z [Da]	ΔM [ppm]	Ions Matched	Spectrum File
	High	NFGADVIMTSEScR	Ps_32820.4643	1	1	CID	C13(Carbamidomethyl)	67.61	3.18153e-06	0.838235	1	30		1	1586.63	-41.3048	9/146	pps_pisum_OE_trypsin_rep2.mgf
Ps_31170.4132	23.66	3	3	224	25.4694	6.7124	65.39	AT2G27490.2;;;AT2G27490.1 - [Ps_31170_4132]
	Confidence Icon	Sequence	Protein Accessions	# Proteins	# Protein Groups	Activation Type	Modifications	IonScore	Exp Value	Δ Score	Rank	Identity High	Homology Threshold	Charge	m/z [Da]	ΔM [ppm]	Ions Matched	Spectrum File
	High	VVAAFGEEILLDNGEVNRPR	Ps_31170.4132	2	1	CID		62.8	3.04651e-05	0.825397	1	35	27	1	2198	-71.2153	11/187	pps_pisum_OE_trypsin_rep2.mgf
	Medium	IDKFTTPIIVVWVDPETQIQR	Ps_31170.4132	1	1	CID		30.09	0.061414	0.566667	1	35	28	1	2498.18	-72.313	5/230	pps_pisum_OE_trypsin_rep2.mgf
	Low	VTGPLTWcEFWR	Ps_31170.4132	1	1	CID	C8(Carbamidomethyl)	13.04	2.15273	0.230769	1	34	24	1	1551.68	-40.6433	3/105	pps_pisum_OE_trypsin_rep2.mgf
Ps_758.60811	70.83	1	1	24	2.64644	6.44287	64.81	AT3G01500.1 - [Ps_758_60811]
	Confidence Icon	Sequence	Protein Accessions	# Proteins	# Protein Groups	Activation Type	Modifications	IonScore	Exp Value	Δ Score	Rank	Identity High	Homology Threshold	Charge	m/z [Da]	ΔM [ppm]	Ions Matched	Spectrum File
	High	EAVNASLGNLLTYPFVR	Ps_758.60811	14	1	CID		64.81	1.99048e-05	0.8	1	35	30	1	1863.89	-58.3733	9/181	pps_pisum_OE_trypsin_rep2.mgf
Ps_37334.10350	28.92	2	2	83	9.45076	8.17725	63.5818	AT1G27300.1 - [Ps_37334_10350]
	Confidence Icon	Sequence	Protein Accessions	# Proteins	# Protein Groups	Activation Type	Modifications	IonScore	Exp Value	Δ Score	Rank	Identity High	Homology Threshold	Charge	m/z [Da]	ΔM [ppm]	Ions Matched	Spectrum File
	High	AFNNNGQDADDKENNK	Ps_37334.10350	1	1	CID		57.27	3.90936e-05	0.807018	1	31		1	1793.7	-36.3762	10/159	pps_pisum_OE_trypsin_rep2.mgf
	High	DGINHPFR	Ps_37334.10350	1	1	CID		33.52	0.0147395	0.382353	1	33		1	955.453	-22.6084	6/71	pps_pisum_OE_trypsin_rep2.mgf
Ps_32602.40423	6.08	1	1	263	29.4381	7.34229	60.21	AT4G27680.1 - [Ps_32602_40423]
	Confidence Icon	Sequence	Protein Accessions	# Proteins	# Protein Groups	Activation Type	Modifications	IonScore	Exp Value	Δ Score	Rank	Identity High	Homology Threshold	Charge	m/z [Da]	ΔM [ppm]	Ions Matched	Spectrum File
	High	RPFPGESDYDVQAAIK	Ps_32602.40423	1	1	CID		60.21	3.98745e-05	0.6	1	34		1	1792.77	-66.3238	12/164	pps_pisum_OE_trypsin_rep2.mgf
Ps_33143.19368	11.6	5	5	405	43.9727	8.38232	58.94	AT3G27820.1 - [Ps_33143_19368]
	Confidence Icon	Sequence	Protein Accessions	# Proteins	# Protein Groups	Activation Type	Modifications	IonScore	Exp Value	Δ Score	Rank	Identity High	Homology Threshold	Charge	m/z [Da]	ΔM [ppm]	Ions Matched	Spectrum File
	High	IASYYEEYYK	Ps_33143.19368	1	1	CID		58.94	3.8357e-05	0.644068	1	32		1	1328.57	-28.6404	10/83	pps_pisum_OE_trypsin_rep2.mgf
	Low	RLEHVDSAR	Ps_33143.19368	1	1	CID		26.97	0.0914137	0.444444	1	34	29	1	1082.54	-25.1087	9/90	pps_pisum_OE_trypsin_rep2.mgf
	Low	RRLEHVDSAR	Ps_33143.19368	1	1	CID		15.44	1.44165	1	1	34	21	1	1238.63	-33.748	8/100	pps_pisum_OE_trypsin_rep2.mgf
	Low	LEHVDSAR	Ps_33143.19368	1	1	CID		14.29	1.22144	1	1	32	16	1	926.466	-3.03442	7/66	pps_pisum_OE_trypsin_rep2.mgf
	Low	LSVDMVVVGIGIRPNTGLFEGQLTLEK	Ps_33143.19368	1	1	CID		13.61	2.64573	1	1	35	22	1	2885.46	-41.3505	10/285	pps_pisum_OE_trypsin_rep2.mgf
Ps_24359.8373	74.19	2	2	31	3.51982	4.90674	50.31	AT1G67090.1 - [Ps_24359_8373]
	Confidence Icon	Sequence	Protein Accessions	# Proteins	# Protein Groups	Activation Type	Modifications	IonScore	Exp Value	Δ Score	Rank	Identity High	Homology Threshold	Charge	m/z [Da]	ΔM [ppm]	Ions Matched	Spectrum File
	High	ELDEVVAxPPQAFVR	Ps_24359.8373	1	1	CID	X8(H)	50.31	0.000527473		7	35		1	1706.78	-61.4205	8/137	pps_pisum_OE_trypsin_rep2.mgf
	Low	IIGFDNVR	Ps_28562.73689;Ps_42973.43198;Ps_42705.42560;Ps_43863.34345;Ps_19096.7421;Ps_45304.38458;Ps_24359.8373	115	7	CID		19.27	0.838776	0	1	36	25	1	933.492	-24.6186	5/63	pps_pisum_OE_trypsin_rep2.mgf
Ps_33534.61311	4.69	1	1	277	30.8219	8.1333	48.48	AT3G63170.1 - [Ps_33534_61311]
	Confidence Icon	Sequence	Protein Accessions	# Proteins	# Protein Groups	Activation Type	Modifications	IonScore	Exp Value	Δ Score	Rank	Identity High	Homology Threshold	Charge	m/z [Da]	ΔM [ppm]	Ions Matched	Spectrum File
	High	FTSQFSDEIKIPR	Ps_33534.61311	1	1	CID		48.48	0.000680438	0.666667	1	34		1	1567.71	-62.0538	11/131	pps_pisum_OE_trypsin_rep2.mgf
Ps_16735.1016	23.08	3	3	78	8.66135	6.68311	47.42	AT3G52230.1 - [Ps_16735_1016]
	Confidence Icon	Sequence	Protein Accessions	# Proteins	# Protein Groups	Activation Type	Modifications	IonScore	Exp Value	Δ Score	Rank	Identity High	Homology Threshold	Charge	m/z [Da]	ΔM [ppm]	Ions Matched	Spectrum File
	High	GRSPNDEDANGTGSR	Ps_16735.1016	1	1	CID		47.42	0.00041842	0.744681	1	31		1	1532.62	-29.3958	7/161	pps_pisum_OE_trypsin_rep2.mgf
	Low	SPNDEDANGTGSR	Ps_16735.1016	1	1	CID		18.36	0.25821	1	1	30	20	1	1319.51	-23.8658	4/139	pps_pisum_OE_trypsin_rep2.mgf
	Low	GRSPNDEDANGTGSRENE	Ps_16735.1016	1	1	CID		12.88	0.832094	1	1	29	18	1	1904.74	-31.0625	6/197	pps_pisum_OE_trypsin_rep2.mgf
Ps_33656.3921	22.92	1	1	48	5.41891	9.37842	46.42	AT1G76080.1 - [Ps_33656_3921]
	Confidence Icon	Sequence	Protein Accessions	# Proteins	# Protein Groups	Activation Type	Modifications	IonScore	Exp Value	Δ Score	Rank	Identity High	Homology Threshold	Charge	m/z [Da]	ΔM [ppm]	Ions Matched	Spectrum File
	High	VIQVPTFLFIR	Ps_33656.3921	2	1	CID		46.42	0.00128497	1	1	35	25	1	1332.76	-35.7014	7/101	pps_pisum_OE_trypsin_rep2.mgf
Ps_28450.39551	46.03	4	4	63	7.64195	9.0708	46.15	AT1G67090.1 - [Ps_28450_39551]
	Confidence Icon	Sequence	Protein Accessions	# Proteins	# Protein Groups	Activation Type	Modifications	IonScore	Exp Value	Δ Score	Rank	Identity High	Homology Threshold	Charge	m/z [Da]	ΔM [ppm]	Ions Matched	Spectrum File
	High	EHNKSPGYYDGR	Ps_28450.39551;Ps_42848.15596;Ps_27447.9951;Ps_42705.42560	201	4	CID		46.15	0.00120239		2	34		1	1422.62	-16.07	10/126	pps_pisum_OE_trypsin_rep2.mgf
	Low	EVEYLLR	Ps_28562.73689;Ps_33996.48744;Ps_20804.40444;Ps_28450.39551;Ps_15420.10547;Ps_42705.42560;Ps_23174.38312	130	7	CID		22.02	0.509041		2	36	30	1	921.473	-33.2633	7/56	pps_pisum_OE_trypsin_rep2.mgf
	Low	SPGYYDGR	Ps_28450.39551;Ps_42848.15596;Ps_27447.9951;Ps_42705.42560;Ps_45304.38458	211	5	CID		19.33	0.657497	0	1	35	25	1	914.396	-4.57709	6/68	pps_pisum_OE_trypsin_rep2.mgf
	Low	TLSYLPPLTR	Ps_28450.39551	1	1	CID		11.91	3.75229	0.0833333	1	35	21	1	1160.63	-36.3781	5/89	pps_pisum_OE_trypsin_rep2.mgf
Ps_42848.15596	22.89	3	3	83	9.99582	5.38916	46.15	AT1G67090.1 - [Ps_42848_15596]
	Confidence Icon	Sequence	Protein Accessions	# Proteins	# Protein Groups	Activation Type	Modifications	IonScore	Exp Value	Δ Score	Rank	Identity High	Homology Threshold	Charge	m/z [Da]	ΔM [ppm]	Ions Matched	Spectrum File
	High	EHNKSPGYYDGR	Ps_28450.39551;Ps_42848.15596;Ps_27447.9951;Ps_42705.42560	201	4	CID		46.15	0.00120239		2	34		1	1422.62	-16.07	10/126	pps_pisum_OE_trypsin_rep2.mgf
	Low	xVEYLLR	Ps_42848.15596	1	1	CID	X1(E)	22.02	0.509041		5	36	30	1	921.473	-33.2633	7/52	pps_pisum_OE_trypsin_rep2.mgf
	Low	SPGYYDGR	Ps_28450.39551;Ps_42848.15596;Ps_27447.9951;Ps_42705.42560;Ps_45304.38458	211	5	CID		19.33	0.657497	0	1	35	25	1	914.396	-4.57709	6/68	pps_pisum_OE_trypsin_rep2.mgf
Ps_15420.10547	33.33	4	3	57	6.89839	8.14795	46.15	AT1G67090.1 - [Ps_15420_10547]
	Confidence Icon	Sequence	Protein Accessions	# Proteins	# Protein Groups	Activation Type	Modifications	IonScore	Exp Value	Δ Score	Rank	Identity High	Homology Threshold	Charge	m/z [Da]	ΔM [ppm]	Ions Matched	Spectrum File
	High	EHNKSPGYYxGR	Ps_15420.10547	2	1	CID	X10(D)	46.15	0.00120239		3	34		1	1422.62	-16.07	10/121	pps_pisum_OE_trypsin_rep2.mgf
	Low	EHNKSPGYYxGR	Ps_15420.10547	2	1	CID	X10(T)	24.82	0.0838857		6	31		1	1408.54	-83.2998	5/121	pps_pisum_OE_trypsin_rep2.mgf
	Low	EVEYLLR	Ps_28562.73689;Ps_33996.48744;Ps_20804.40444;Ps_28450.39551;Ps_15420.10547;Ps_42705.42560;Ps_23174.38312	130	7	CID		22.02	0.509041		2	36	30	1	921.473	-33.2633	7/56	pps_pisum_OE_trypsin_rep2.mgf
	Low	SPGYYxGR	Ps_15420.10547	2	1	CID	X6(D)	19.33	0.657497		2	35	25	1	914.396	-4.57709	6/63	pps_pisum_OE_trypsin_rep2.mgf
Ps_42788.8606	24.68	4	3	77	9.11758	9.62744	46.15	AT1G67090.1 - [Ps_42788_8606]
	Confidence Icon	Sequence	Protein Accessions	# Proteins	# Protein Groups	Activation Type	Modifications	IonScore	Exp Value	Δ Score	Rank	Identity High	Homology Threshold	Charge	m/z [Da]	ΔM [ppm]	Ions Matched	Spectrum File
	High	EHNKSPGYxDGR	Ps_42788.8606	1	1	CID	X9(Y)	46.15	0.00120239		4	34		1	1422.62	-16.07	10/126	pps_pisum_OE_trypsin_rep2.mgf
	Low	EVEYLxR	Ps_21323.57731;Ps_42788.8606	2	2	CID	X6(I)	22.02	0.509041	0	1	36	30	1	921.473	-33.2633	7/56	pps_pisum_OE_trypsin_rep2.mgf
	Low	EVEYLxR	Ps_21323.57731;Ps_42788.8606	2	2	CID	X6(L)	22.02	0.509041		3	36	30	1	921.473	-33.2633	7/56	pps_pisum_OE_trypsin_rep2.mgf
	Low	SPGYxDGR	Ps_42788.8606	1	1	CID	X5(Y)	19.33	0.657497		3	35	25	1	914.396	-4.57709	6/68	pps_pisum_OE_trypsin_rep2.mgf
Ps_32175.27162	3.2	1	1	469	51.4862	5.80811	45.29	AT4G29130.1 - [Ps_32175_27162]
	Confidence Icon	Sequence	Protein Accessions	# Proteins	# Protein Groups	Activation Type	Modifications	IonScore	Exp Value	Δ Score	Rank	Identity High	Homology Threshold	Charge	m/z [Da]	ΔM [ppm]	Ions Matched	Spectrum File
	High	FVESEPEGFHPPPGR	Ps_32175.27162	1	1	CID		45.29	0.00132963	1	1	34	15	1	1681.73	-42.029	7/128	pps_pisum_OE_trypsin_rep2.mgf
Ps_3385.27015	27.45	1	1	51	5.45378	8.96826	44.93	AT2G21130.1 - [Ps_3385_27015]
	Confidence Icon	Sequence	Protein Accessions	# Proteins	# Protein Groups	Activation Type	Modifications	IonScore	Exp Value	Δ Score	Rank	Identity High	Homology Threshold	Charge	m/z [Da]	ΔM [ppm]	Ions Matched	Spectrum File
	High	VFFDMTVGGQPAGR	Ps_3385.27015	2	1	CID		44.93	0.00140758	1	1	34	23	1	1481.65	-44.3769	7/124	pps_pisum_OE_trypsin_rep2.mgf
Ps_4062.55303	42.86	1	1	21	2.39315	10.8433	44.01	AT1G53250.1 - [Ps_4062_55303]
	Confidence Icon	Sequence	Protein Accessions	# Proteins	# Protein Groups	Activation Type	Modifications	IonScore	Exp Value	Δ Score	Rank	Identity High	Homology Threshold	Charge	m/z [Da]	ΔM [ppm]	Ions Matched	Spectrum File
	High	NSISVxGWK	Ps_4062.55303	1	1	CID	X6(D)	44.01	0.00234939		2	35		1	1005.54	40.4446	5/89	pps_pisum_OE_trypsin_rep2.mgf
Ps_33408.1483	18.92	1	1	74	8.6364	5.40186	43.35	AT5G58140.1;;;AT5G58140.3;;;AT5G58140.2;;;AT5G58140.4 - [Ps_33408_1483]
	Confidence Icon	Sequence	Protein Accessions	# Proteins	# Protein Groups	Activation Type	Modifications	IonScore	Exp Value	Δ Score	Rank	Identity High	Homology Threshold	Charge	m/z [Da]	ΔM [ppm]	Ions Matched	Spectrum File
	High	FLQGPETDQATVSR	Ps_33408.1483	1	1	CID		43.35	0.00244831	0.72093	1	35	27	1	1548.71	-37.0188	8/141	pps_pisum_OE_trypsin_rep2.mgf
Ps_40503.47867	4.86	1	1	185	20.3384	5.41455	42.29	AT1G26665.1 - [Ps_40503_47867]
	Confidence Icon	Sequence	Protein Accessions	# Proteins	# Protein Groups	Activation Type	Modifications	IonScore	Exp Value	Δ Score	Rank	Identity High	Homology Threshold	Charge	m/z [Da]	ΔM [ppm]	Ions Matched	Spectrum File
	High	AASAAELKR	Ps_40503.47867	1	1	CID		42.29	0.00333759	0.404762	1	35		1	916.476	-48.8819	11/75	pps_pisum_OE_trypsin_rep2.mgf
Ps_32059.3625	50	1	1	20	2.24811	8.73389	36.2	AT5G66120.2;;;AT5G66120.1 - [Ps_32059_3625]
	Confidence Icon	Sequence	Protein Accessions	# Proteins	# Protein Groups	Activation Type	Modifications	IonScore	Exp Value	Δ Score	Rank	Identity High	Homology Threshold	Charge	m/z [Da]	ΔM [ppm]	Ions Matched	Spectrum File
	High	EKNMQALmAR	Ps_32059.3625	1	1	CID	M8(Oxidation)	36.2	0.0133855	0.472222	1	35		1	1207.59	-3.28447	6/97	pps_pisum_OE_trypsin_rep2.mgf
Ps_5450.27528	14.75	1	1	61	6.92575	5.0083	35.13	AT1G76760.1 - [Ps_5450_27528]
	Confidence Icon	Sequence	Protein Accessions	# Proteins	# Protein Groups	Activation Type	Modifications	IonScore	Exp Value	Δ Score	Rank	Identity High	Homology Threshold	Charge	m/z [Da]	ΔM [ppm]	Ions Matched	Spectrum File
	High	LSDLIQVVK	Ps_5450.27528	3	1	CID		35.13	0.0137185		2	34		1	1014.57	-44.4731	7/78	pps_pisum_OE_trypsin_rep2.mgf
Ps_8580.54814	52.17	1	1	23	2.87234	5.021	35.13	ATCG00490.1 - [Ps_8580_54814]
	Confidence Icon	Sequence	Protein Accessions	# Proteins	# Protein Groups	Activation Type	Modifications	IonScore	Exp Value	Δ Score	Rank	Identity High	Homology Threshold	Charge	m/z [Da]	ΔM [ppm]	Ions Matched	Spectrum File
	High	DDENVNSQPFMR	Ps_8580.54814	1	1	CID		35.13	0.00724289	1	1	31	22	1	1451.57	-33.096	10/121	pps_pisum_OE_trypsin_rep2.mgf
Ps_9629.21422	37.14	1	1	35	4.20213	4.50049	34.23	AT3G05130.1 - [Ps_9629_21422]
	Confidence Icon	Sequence	Protein Accessions	# Proteins	# Protein Groups	Activation Type	Modifications	IonScore	Exp Value	Δ Score	Rank	Identity High	Homology Threshold	Charge	m/z [Da]	ΔM [ppm]	Ions Matched	Spectrum File
	High	DETKYEVDLQNEK	Ps_9629.21422	1	1	CID		34.23	0.0133472	0.676471	1	33	26	1	1610.68	-43.9449	8/137	pps_pisum_OE_trypsin_rep2.mgf
Ps_6285.9195	15.73	1	1	89	9.40554	9.53955	34.12	AT5G42070.1 - [Ps_6285_9195]
	Confidence Icon	Sequence	Protein Accessions	# Proteins	# Protein Groups	Activation Type	Modifications	IonScore	Exp Value	Δ Score	Rank	Identity High	Homology Threshold	Charge	m/z [Da]	ΔM [ppm]	Ions Matched	Spectrum File
	High	AYRPcPGFVASGGR	Ps_6285.9195	1	1	CID	C5(Carbamidomethyl)	34.12	0.0167489	0.588235	1	34	28	1	1494.67	-37.8781	10/129	pps_pisum_OE_trypsin_rep2.mgf
Ps_23174.38312	22.62	2	2	84	9.98694	7.12256	33.62	AT1G67090.1 - [Ps_23174_38312]
	Confidence Icon	Sequence	Protein Accessions	# Proteins	# Protein Groups	Activation Type	Modifications	IonScore	Exp Value	Δ Score	Rank	Identity High	Homology Threshold	Charge	m/z [Da]	ΔM [ppm]	Ions Matched	Spectrum File
	Medium	EHNNTPGYYDGR	Ps_23174.38312	1	1	CID		33.62	0.02153		7	34		1	1422.62	9.5096	9/126	pps_pisum_OE_trypsin_rep2.mgf
	Low	EVEYLLR	Ps_28562.73689;Ps_33996.48744;Ps_20804.40444;Ps_28450.39551;Ps_15420.10547;Ps_42705.42560;Ps_23174.38312	130	7	CID		22.02	0.509041		2	36	30	1	921.473	-33.2633	7/56	pps_pisum_OE_trypsin_rep2.mgf
Ps_34170.37659	1.33	1	1	603	67.2544	6.62451	32.39	AT2G47240.2;;;AT2G47240.1 - [Ps_34170_37659]
	Confidence Icon	Sequence	Protein Accessions	# Proteins	# Protein Groups	Activation Type	Modifications	IonScore	Exp Value	Δ Score	Rank	Identity High	Homology Threshold	Charge	m/z [Da]	ΔM [ppm]	Ions Matched	Spectrum File
	Medium	VKAxLGGR	Ps_34170.37659	1	1	CID	X4(N)	32.39	0.0217729		2	33		1	814.459	-37.5516	5/77	pps_pisum_OE_trypsin_rep2.mgf
Ps_10946.53596	19.61	2	1	51	5.76598	9.979	31.31	AT1G21650.1 - [Ps_10946_53596]
	Confidence Icon	Sequence	Protein Accessions	# Proteins	# Protein Groups	Activation Type	Modifications	IonScore	Exp Value	Δ Score	Rank	Identity High	Homology Threshold	Charge	m/z [Da]	ΔM [ppm]	Ions Matched	Spectrum File
	Medium	REASAVxERK	Ps_10946.53596	1	1	CID	X7(K)	31.31	0.0371282	0.290323	1	34		1	1173.58	-77.7206	6/104	pps_pisum_OE_trypsin_rep2.mgf
	Medium	REASAVxERK	Ps_10946.53596	1	1	CID	X7(Q)	31.31	0.0371282	0.290323	2	34		1	1173.58	-46.7129	6/104	pps_pisum_OE_trypsin_rep2.mgf
Ps_21571.41992	12.31	1	1	65	7.08382	10.1548	30.81	AT3G44190.1 - [Ps_21571_41992]
	Confidence Icon	Sequence	Protein Accessions	# Proteins	# Protein Groups	Activation Type	Modifications	IonScore	Exp Value	Δ Score	Rank	Identity High	Homology Threshold	Charge	m/z [Da]	ΔM [ppm]	Ions Matched	Spectrum File
	Medium	TVVAKNVR	Ps_21571.41992	1	1	CID		30.81	0.0447704		2	35		1	886.514	-37.0143	5/69	pps_pisum_OE_trypsin_rep2.mgf
Ps_4281.67271	1.74	1	1	460	51.2964	6.62451	29.9	AT4G23850.1 - [Ps_4281_67271]
	Confidence Icon	Sequence	Protein Accessions	# Proteins	# Protein Groups	Activation Type	Modifications	IonScore	Exp Value	Δ Score	Rank	Identity High	Homology Threshold	Charge	m/z [Da]	ΔM [ppm]	Ions Matched	Spectrum File
	Medium	QGLGGKVR	Ps_4281.67271	1	1	CID		29.9	0.0386293		3	33		1	814.459	-37.5516	6/79	pps_pisum_OE_trypsin_rep2.mgf
Ps_34944.14426	9.17	2	2	240	25.8698	9.75928	29.89	AT4G39460.1 - [Ps_34944_14426]
	Confidence Icon	Sequence	Protein Accessions	# Proteins	# Protein Groups	Activation Type	Modifications	IonScore	Exp Value	Δ Score	Rank	Identity High	Homology Threshold	Charge	m/z [Da]	ΔM [ppm]	Ions Matched	Spectrum File
	Medium	MQTGQFTSASNAVR	Ps_34944.14426	1	1	CID		29.89	0.0398979	0.633333	1	33	25	1	1497.67	-29.7939	7/146	pps_pisum_OE_trypsin_rep2.mgf
	Low	IGYmLAAR	Ps_34944.14426	1	1	CID	M4(Oxidation)	13.43	2.01096	1	1	34	21	1	910.436	-50.4553	7/65	pps_pisum_OE_trypsin_rep2.mgf
Ps_5413.58253	16.07	1	1	56	6.63854	9.64209	29.57	AT2G16640.1 - [Ps_5413_58253]
	Confidence Icon	Sequence	Protein Accessions	# Proteins	# Protein Groups	Activation Type	Modifications	IonScore	Exp Value	Δ Score	Rank	Identity High	Homology Threshold	Charge	m/z [Da]	ΔM [ppm]	Ions Matched	Spectrum File
	Medium	AYLDEVEYR	Ps_5413.58253	1	1	CID		29.57	0.031411	1	1	32	22	1	1157.51	-31.2406	10/72	pps_pisum_OE_trypsin_rep2.mgf
Ps_29323.44666	22	1	1	50	5.63502	9.61279	28.65	AT3G03870.2 - [Ps_29323_44666]
	Confidence Icon	Sequence	Protein Accessions	# Proteins	# Protein Groups	Activation Type	Modifications	IonScore	Exp Value	Δ Score	Rank	Identity High	Homology Threshold	Charge	m/z [Da]	ΔM [ppm]	Ions Matched	Spectrum File
	Medium	ImFQIYADDKR	Ps_29323.44666	2	1	CID	M2(Oxidation)	28.65	0.0592911	0.62069	1	34	25	1	1415.63	-46.7821	6/98	pps_pisum_OE_trypsin_rep2.mgf
Ps_31166.46894	6.27	2	2	367	40.8543	6.62451	21.52	AT2G38670.1 - [Ps_31166_46894]
	Confidence Icon	Sequence	Protein Accessions	# Proteins	# Protein Groups	Activation Type	Modifications	IonScore	Exp Value	Δ Score	Rank	Identity High	Homology Threshold	Charge	m/z [Da]	ΔM [ppm]	Ions Matched	Spectrum File
	Low	FDDGVVASGTR	Ps_31166.46894	1	1	CID		21.52	0.273069	1	1	33	21	1	1123.49	-41.5212	8/97	pps_pisum_OE_trypsin_rep2.mgf
	Low	TEGVSSTDIVGR	Ps_31166.46894	1	1	CID		13.28	2.60086		3	35		1	1220.63	18.5303	5/106	pps_pisum_OE_trypsin_rep2.mgf
Ps_6769.28099	4.02	1	1	174	20.9114	9.37842	0	AT4G33330.1 - [Ps_6769_28099]
	Confidence Icon	Sequence	Protein Accessions	# Proteins	# Protein Groups	Activation Type	Modifications	IonScore	Exp Value	Δ Score	Rank	Identity High	Homology Threshold	Charge	m/z [Da]	ΔM [ppm]	Ions Matched	Spectrum File
	Low	INVTDPR	Ps_6769.28099	1	1	CID		21.41	0.272846		4	33		1	814.459	20.9289	7/62	pps_pisum_OE_trypsin_rep2.mgf
Ps_34390.16372	10.47	1	1	86	9.16456	4.62744	0	AT2G47800.1 - [Ps_34390_16372]
	Confidence Icon	Sequence	Protein Accessions	# Proteins	# Protein Groups	Activation Type	Modifications	IonScore	Exp Value	Δ Score	Rank	Identity High	Homology Threshold	Charge	m/z [Da]	ΔM [ppm]	Ions Matched	Spectrum File
	Low	ISGKVQVVG	Ps_34390.16372	1	1	CID		28.99	0.0680756		4	35		1	886.514	-24.3468	8/78	pps_pisum_OE_trypsin_rep2.mgf
Ps_23399.60271	25.76	2	2	66	7.04057	6.52197	0	AT1G07940.2;;;AT1G07940.1;;;AT1G07930.1;;;AT1G07920.1;;;AT5G60390.3;;;AT5G60390.2;;;AT5G60390.1 - [Ps_23399_60271]
	Confidence Icon	Sequence	Protein Accessions	# Proteins	# Protein Groups	Activation Type	Modifications	IonScore	Exp Value	Δ Score	Rank	Identity High	Homology Threshold	Charge	m/z [Da]	ΔM [ppm]	Ions Matched	Spectrum File
	Low	NVAVKDLK	Ps_23399.60271	56	1	CID		23.53	0.239327		9	35		1	886.514	-24.3468	6/72	pps_pisum_OE_trypsin_rep2.mgf
	Low	PTGLTTEVK	Ps_23399.60271	2	1	CID		16.29	1.39686		4	35		1	945.485	-42.5827	4/76	pps_pisum_OE_trypsin_rep2.mgf
Ps_43665.49367	16	1	1	50	5.30375	6.59521	0	AT1G07940.2;;;AT1G07940.1;;;AT1G07930.1;;;AT1G07920.1;;;AT5G60390.3;;;AT5G60390.2;;;AT5G60390.1 - [Ps_43665_49367]
	Confidence Icon	Sequence	Protein Accessions	# Proteins	# Protein Groups	Activation Type	Modifications	IonScore	Exp Value	Δ Score	Rank	Identity High	Homology Threshold	Charge	m/z [Da]	ΔM [ppm]	Ions Matched	Spectrum File
	Low	NVAVKxLK	Ps_43665.49367	2	1	CID	X6(D)	23.53	0.239327		10	35		1	886.514	-24.3468	6/79	pps_pisum_OE_trypsin_rep2.mgf
Ps_38780.32523	10.26	1	1	78	8.5893	9.70068	0	AT4G28080.1 - [Ps_38780_32523]
	Confidence Icon	Sequence	Protein Accessions	# Proteins	# Protein Groups	Activation Type	Modifications	IonScore	Exp Value	Δ Score	Rank	Identity High	Homology Threshold	Charge	m/z [Da]	ΔM [ppm]	Ions Matched	Spectrum File
	Low	GRSLIGRK	Ps_38780.32523	1	1	CID		28.63	0.0739591		5	35		1	886.514	-49.6932	5/73	pps_pisum_OE_trypsin_rep2.mgf
Ps_33735.1677	7.14	1	1	98	11.3065	8.83643	0	AT1G09620.1 - [Ps_33735_1677]
	Confidence Icon	Sequence	Protein Accessions	# Proteins	# Protein Groups	Activation Type	Modifications	IonScore	Exp Value	Δ Score	Rank	Identity High	Homology Threshold	Charge	m/z [Da]	ΔM [ppm]	Ions Matched	Spectrum File
	Low	LREIEVK	Ps_33735.1677	1	1	CID		27.78	0.089948		6	35		1	886.514	-24.3468	5/64	pps_pisum_OE_trypsin_rep2.mgf
Ps_10597.63970	11.84	1	1	76	8.57629	6.93213	0	AT3G08020.1 - [Ps_10597_63970]
	Confidence Icon	Sequence	Protein Accessions	# Proteins	# Protein Groups	Activation Type	Modifications	IonScore	Exp Value	Δ Score	Rank	Identity High	Homology Threshold	Charge	m/z [Da]	ΔM [ppm]	Ions Matched	Spectrum File
	Low	LGSDAIGKR	Ps_10597.63970	2	1	CID		25.38	0.163845		2	35		1	916.476	-48.8819	5/73	pps_pisum_OE_trypsin_rep2.mgf
Ps_7046.32268	4.76	1	1	168	19.4363	4.90674	0	AT3G50360.1 - [Ps_7046_32268]
	Confidence Icon	Sequence	Protein Accessions	# Proteins	# Protein Groups	Activation Type	Modifications	IonScore	Exp Value	Δ Score	Rank	Identity High	Homology Threshold	Charge	m/z [Da]	ΔM [ppm]	Ions Matched	Spectrum File
	Low	ISANDIKR	Ps_7046.32268	1	1	CID		24.78	0.188119		3	35		1	916.476	-48.871	5/73	pps_pisum_OE_trypsin_rep2.mgf
Ps_6316.11919	9.2	2	1	87	9.94712	6.93213	0	AT3G51800.1 - [Ps_6316_11919]
	Confidence Icon	Sequence	Protein Accessions	# Proteins	# Protein Groups	Activation Type	Modifications	IonScore	Exp Value	Δ Score	Rank	Identity High	Homology Threshold	Charge	m/z [Da]	ΔM [ppm]	Ions Matched	Spectrum File
	Low	AxEKKEAR	Ps_6316.11919	1	1	CID	X2(K)	27.29	0.100691	0.296296	1	35		1	959.5	-66.2863	11/72	pps_pisum_OE_trypsin_rep2.mgf
	Low	AxEKKEAR	Ps_6316.11919	1	1	CID	X2(Q)	27.29	0.100691	0.296296	2	35		1	959.5	-28.3603	11/72	pps_pisum_OE_trypsin_rep2.mgf
Ps_15875.43347	8.11	1	1	111	12.437	8.17725	0	AT2G01755.1 - [Ps_15875_43347]
	Confidence Icon	Sequence	Protein Accessions	# Proteins	# Protein Groups	Activation Type	Modifications	IonScore	Exp Value	Δ Score	Rank	Identity High	Homology Threshold	Charge	m/z [Da]	ΔM [ppm]	Ions Matched	Spectrum File
	Low	KSLRCGARR	Ps_15875.43347	1	1	CID		21.28	0.16049	0.190476	1	31		1	1046.69	82.1239	4/87	pps_pisum_OE_trypsin_rep2.mgf
Ps_2347.75098	4.84	1	1	186	20.6915	4.75439	0	AT4G26850.1 - [Ps_2347_75098]
	Confidence Icon	Sequence	Protein Accessions	# Proteins	# Protein Groups	Activation Type	Modifications	IonScore	Exp Value	Δ Score	Rank	Identity High	Homology Threshold	Charge	m/z [Da]	ΔM [ppm]	Ions Matched	Spectrum File
	Medium	IATLKGGVK	Ps_2347.75098	2	1	CID		29.27	0.0638251		3	35		1	886.514	-65.3952	5/78	pps_pisum_OE_trypsin_rep2.mgf
Ps_37176.30958	3.62	1	1	221	25.5995	6.04932	0	AT1G48600.1;;;AT1G48600.2 - [Ps_37176_30958]
	Confidence Icon	Sequence	Protein Accessions	# Proteins	# Protein Groups	Activation Type	Modifications	IonScore	Exp Value	Δ Score	Rank	Identity High	Homology Threshold	Charge	m/z [Da]	ΔM [ppm]	Ions Matched	Spectrum File
	Low	LELKAGQK	Ps_37176.30958	2	1	CID		25.82	0.141251		7	35		1	886.514	-24.3468	9/70	pps_pisum_OE_trypsin_rep2.mgf
Ps_15254.19618	30.77	1	1	26	2.95056	12.0005	0	AT5G12310.1 - [Ps_15254_19618]
	Confidence Icon	Sequence	Protein Accessions	# Proteins	# Protein Groups	Activation Type	Modifications	IonScore	Exp Value	Δ Score	Rank	Identity High	Homology Threshold	Charge	m/z [Da]	ΔM [ppm]	Ions Matched	Spectrum File
	Low	ANVRLGNR	Ps_15254.19618	1	1	CID		25.87	0.10107	0.230769	1	33		1	899.517	0.143088	4/77	pps_pisum_OE_trypsin_rep2.mgf
Ps_17417.73850	3.99	1	1	276	29.6502	6.68311	0	AT3G07090.1 - [Ps_17417_73850]
	Confidence Icon	Sequence	Protein Accessions	# Proteins	# Protein Groups	Activation Type	Modifications	IonScore	Exp Value	Δ Score	Rank	Identity High	Homology Threshold	Charge	m/z [Da]	ΔM [ppm]	Ions Matched	Spectrum File
	Low	ASEAAALATRR	Ps_17417.73850	1	1	CID		22.33	0.297366	0.0909091	1	34		1	1116.57	-36.5669	7/98	pps_pisum_OE_trypsin_rep2.mgf
Ps_9421.73842	2.32	1	1	475	54.3161	4.95752	0	AT5G64840.1 - [Ps_9421_73842]
	Confidence Icon	Sequence	Protein Accessions	# Proteins	# Protein Groups	Activation Type	Modifications	IonScore	Exp Value	Δ Score	Rank	Identity High	Homology Threshold	Charge	m/z [Da]	ΔM [ppm]	Ions Matched	Spectrum File
	Low	VSLLSGGEKAR	Ps_9421.73842	1	1	CID		20.07	0.50037		2	34		1	1116.57	-59.0912	6/99	pps_pisum_OE_trypsin_rep2.mgf
Ps_30933.9323	2.92	1	1	308	35.0805	9.26123	0	AT3G54020.1 - [Ps_30933_9323]
	Confidence Icon	Sequence	Protein Accessions	# Proteins	# Protein Groups	Activation Type	Modifications	IonScore	Exp Value	Δ Score	Rank	Identity High	Homology Threshold	Charge	m/z [Da]	ΔM [ppm]	Ions Matched	Spectrum File
	Low	REASKLWKR	Ps_30933.9323	1	1	CID		21.85	0.327872		3	34		1	1173.58	-90.7151	5/89	pps_pisum_OE_trypsin_rep2.mgf
Ps_2406.45686	38.89	1	1	36	4.11325	9.61279	0	AT4G01820.1 - [Ps_2406_45686]
	Confidence Icon	Sequence	Protein Accessions	# Proteins	# Protein Groups	Activation Type	Modifications	IonScore	Exp Value	Δ Score	Rank	Identity High	Homology Threshold	Charge	m/z [Da]	ΔM [ppm]	Ions Matched	Spectrum File
	Low	TTVVVAHRLSTIKK	Ps_2406.45686	1	1	CID		27.22	0.100905		2	35		1	1552.81	-91.3835	9/139	pps_pisum_OE_trypsin_rep2.mgf
Ps_11064.52144	51.79	6	4	56	6.1112	11.561	0	AT5G57580.1 - [Ps_11064_52144]
	Confidence Icon	Sequence	Protein Accessions	# Proteins	# Protein Groups	Activation Type	Modifications	IonScore	Exp Value	Δ Score	Rank	Identity High	Homology Threshold	Charge	m/z [Da]	ΔM [ppm]	Ions Matched	Spectrum File
	Low	SSPKRxEGPDGRNLR	Ps_11064.52144	1	1	CID	X6(V)	20.68	0.453185		2	35		1	1667.83	-40.4651	5/157	pps_pisum_OE_trypsin_rep2.mgf
	Low	RxEGPDGR	Ps_11064.52144	1	1	CID	X2(K)	11.49	3.99847		4	35	25	1	914.396	-92.0884	4/78	pps_pisum_OE_trypsin_rep2.mgf
	Low	RxEGPDGR	Ps_11064.52144	1	1	CID	X2(Q)	11.49	3.99847		5	35	25	1	914.396	-52.2916	4/78	pps_pisum_OE_trypsin_rep2.mgf
	Low	LASSFIxGGK	Ps_11064.52144	1	1	CID	X7(I)	10.45	4.28246		7	34	29	1	992.544	-33.7429	4/80	pps_pisum_OE_trypsin_rep2.mgf
	Low	LASSFIxGGK	Ps_11064.52144	1	1	CID	X7(L)	10.45	4.28246		8	34	29	1	992.544	-33.7429	4/80	pps_pisum_OE_trypsin_rep2.mgf
	Low	SRLASSFIxGGKWK	Ps_11064.52144	1	1	CID	X9(G)	10.23	4.81322		5	34	29	1	1493.68	-93.1005	7/146	pps_pisum_OE_trypsin_rep2.mgf
Ps_17947.22713	33.33	1	1	21	2.18521	8.83643	0	AT3G07300.2;;;AT3G07300.1 - [Ps_17947_22713]
	Confidence Icon	Sequence	Protein Accessions	# Proteins	# Protein Groups	Activation Type	Modifications	IonScore	Exp Value	Δ Score	Rank	Identity High	Homology Threshold	Charge	m/z [Da]	ΔM [ppm]	Ions Matched	Spectrum File
	Low	QAAELLR	Ps_17947.22713	1	1	CID		22.41	0.224767		2	33		1	800.461	-2.2878	5/63	pps_pisum_OE_trypsin_rep2.mgf
Ps_33589.54518	1.43	1	1	490	54.877	6.43018	0	AT5G04870.1 - [Ps_33589_54518]
	Confidence Icon	Sequence	Protein Accessions	# Proteins	# Protein Groups	Activation Type	Modifications	IonScore	Exp Value	Δ Score	Rank	Identity High	Homology Threshold	Charge	m/z [Da]	ΔM [ppm]	Ions Matched	Spectrum File
	Low	KAAELIR	Ps_33589.54518	1	1	CID		21.51	0.276523		3	33		1	800.461	-47.7491	5/63	pps_pisum_OE_trypsin_rep2.mgf
Ps_20609_0.3352	27.27	1	1	22	2.52739	10.7407	0	frame3 - [Ps_20609_0_3352]
	Confidence Icon	Sequence	Protein Accessions	# Proteins	# Protein Groups	Activation Type	Modifications	IonScore	Exp Value	Δ Score	Rank	Identity High	Homology Threshold	Charge	m/z [Da]	ΔM [ppm]	Ions Matched	Spectrum File
	Low	xVKELR	Ps_20609_0.3352	1	1	CID	X1(R)	20.86	0.321168		4	33		1	800.461	-61.7785	4/48	pps_pisum_OE_trypsin_rep2.mgf
Ps_5325.11842	15	1	1	40	4.96123	9.61279	0	AT1G17330.1 - [Ps_5325_11842]
	Confidence Icon	Sequence	Protein Accessions	# Proteins	# Protein Groups	Activation Type	Modifications	IonScore	Exp Value	Δ Score	Rank	Identity High	Homology Threshold	Charge	m/z [Da]	ΔM [ppm]	Ions Matched	Spectrum File
	Low	RRAEIR	Ps_5325.11842	1	1	CID		20.74	0.330166		5	33		1	800.461	-30.3591	4/52	pps_pisum_OE_trypsin_rep2.mgf
Ps_19673_3.3052	19.44	2	1	36	4.35212	8.00146	0	frame-1 - [Ps_19673_3_3052]
	Confidence Icon	Sequence	Protein Accessions	# Proteins	# Protein Groups	Activation Type	Modifications	IonScore	Exp Value	Δ Score	Rank	Identity High	Homology Threshold	Charge	m/z [Da]	ΔM [ppm]	Ions Matched	Spectrum File
	Low	INRGNxK	Ps_19673_3.3052	1	1	CID	X6(I)	20.92	0.305434		5	33		1	814.459	-37.5393	5/66	pps_pisum_OE_trypsin_rep2.mgf
	Low	INRGNxK	Ps_19673_3.3052	1	1	CID	X6(L)	20.92	0.305434		6	33		1	814.459	-37.5393	5/66	pps_pisum_OE_trypsin_rep2.mgf
Ps_24476.41036	19.05	1	1	42	4.79159	9.96436	0	AT3G22890.1 - [Ps_24476_41036]
	Confidence Icon	Sequence	Protein Accessions	# Proteins	# Protein Groups	Activation Type	Modifications	IonScore	Exp Value	Δ Score	Rank	Identity High	Homology Threshold	Charge	m/z [Da]	ΔM [ppm]	Ions Matched	Spectrum File
	Medium	GEALSLPR	Ps_24476.41036	1	1	CID		27.11	0.0558318	0.148148	1	32		1	842.5	31.9391	5/65	pps_pisum_OE_trypsin_rep2.mgf
Ps_39498.17275	12.7	1	1	63	6.99056	5.17334	0	AT3G55940.1 - [Ps_39498_17275]
	Confidence Icon	Sequence	Protein Accessions	# Proteins	# Protein Groups	Activation Type	Modifications	IonScore	Exp Value	Δ Score	Rank	Identity High	Homology Threshold	Charge	m/z [Da]	ΔM [ppm]	Ions Matched	Spectrum File
	Low	TTPVALIK	Ps_39498.17275	1	1	CID		22.83	0.149583		2	32		1	842.5	-41.0935	6/64	pps_pisum_OE_trypsin_rep2.mgf
Ps_31380.61748	9.09	1	1	88	9.94499	4.95752	0	AT3G61470.1 - [Ps_31380_61748]
	Confidence Icon	Sequence	Protein Accessions	# Proteins	# Protein Groups	Activation Type	Modifications	IonScore	Exp Value	Δ Score	Rank	Identity High	Homology Threshold	Charge	m/z [Da]	ΔM [ppm]	Ions Matched	Spectrum File
	Low	VSSPQKLK	Ps_31380.61748	1	1	CID		23.98	0.21577		8	35		1	886.514	-24.3355	7/69	pps_pisum_OE_trypsin_rep2.mgf
Ps_35648.36929	4.58	1	1	153	17.475	9.14404	0	AT1G54320.1 - [Ps_35648_36929]
	Confidence Icon	Sequence	Protein Accessions	# Proteins	# Protein Groups	Activation Type	Modifications	IonScore	Exp Value	Δ Score	Rank	Identity High	Homology Threshold	Charge	m/z [Da]	ΔM [ppm]	Ions Matched	Spectrum File
	Low	KKNIAWK	Ps_35648.36929	1	1	CID		25.33	0.163251	0.04	1	35		1	887.503	-48.6097	5/68	pps_pisum_OE_trypsin_rep2.mgf
Ps_8972.21578	6.25	1	1	112	13.5948	6.96143	0	AT5G45710.1 - [Ps_8972_21578]
	Confidence Icon	Sequence	Protein Accessions	# Proteins	# Protein Groups	Activation Type	Modifications	IonScore	Exp Value	Δ Score	Rank	Identity High	Homology Threshold	Charge	m/z [Da]	ΔM [ppm]	Ions Matched	Spectrum File
	Low	LEKIEQK	Ps_8972.21578	1	1	CID		20.07	0.548094		3	35		1	887.503	-18.762	6/64	pps_pisum_OE_trypsin_rep2.mgf
Ps_34174.7433	6.96	1	1	115	13.1299	9.30518	0	AT1G48160.1 - [Ps_34174_7433]
	Confidence Icon	Sequence	Protein Accessions	# Proteins	# Protein Groups	Activation Type	Modifications	IonScore	Exp Value	Δ Score	Rank	Identity High	Homology Threshold	Charge	m/z [Da]	ΔM [ppm]	Ions Matched	Spectrum File
	Low	KTVAEGRR	Ps_34174.7433	1	1	CID		22.07	0.351101		4	35		1	916.476	-61.1354	8/79	pps_pisum_OE_trypsin_rep2.mgf
Ps_40313.4951	2.76	1	1	326	36.2936	6.53662	0	AT1G16270.1 - [Ps_40313_4951]
	Confidence Icon	Sequence	Protein Accessions	# Proteins	# Protein Groups	Activation Type	Modifications	IonScore	Exp Value	Δ Score	Rank	Identity High	Homology Threshold	Charge	m/z [Da]	ΔM [ppm]	Ions Matched	Spectrum File
	Low	NTLVTGGVR	Ps_40313.4951	1	1	CID		21.53	0.397587		5	35		1	916.476	-48.871	8/90	pps_pisum_OE_trypsin_rep2.mgf
Ps_20102.17754	88.89	1	1	9	0.972499	6.3667	0	AT2G39730.3 - [Ps_20102_17754]
	Confidence Icon	Sequence	Protein Accessions	# Proteins	# Protein Groups	Activation Type	Modifications	IonScore	Exp Value	Δ Score	Rank	Identity High	Homology Threshold	Charge	m/z [Da]	ΔM [ppm]	Ions Matched	Spectrum File
	Low	ANEDAIKR	Ps_20102.17754	1	1	CID		21.14	0.434943		6	35		1	916.476	-9.17548	4/74	pps_pisum_OE_trypsin_rep2.mgf
Ps_34290.69346	5	1	1	140	15.8949	5.10986	0	AT3G57090.1 - [Ps_34290_69346]
	Confidence Icon	Sequence	Protein Accessions	# Proteins	# Protein Groups	Activation Type	Modifications	IonScore	Exp Value	Δ Score	Rank	Identity High	Homology Threshold	Charge	m/z [Da]	ΔM [ppm]	Ions Matched	Spectrum File
	Low	QKEDIQR	Ps_34290.69346	1	1	CID		20.8	0.470362		7	35		1	916.476	-9.16457	5/65	pps_pisum_OE_trypsin_rep2.mgf
Ps_33973.49608	3.52	1	1	256	27.4793	5.41455	0	AT5G18400.3;;;AT5G18400.2;;;AT5G18400.1 - [Ps_33973_49608]
	Confidence Icon	Sequence	Protein Accessions	# Proteins	# Protein Groups	Activation Type	Modifications	IonScore	Exp Value	Δ Score	Rank	Identity High	Homology Threshold	Charge	m/z [Da]	ΔM [ppm]	Ions Matched	Spectrum File
	Low	AGGTTLIRK	Ps_33973.49608	1	1	CID		20.04	0.560315		8	35		1	916.476	-88.5774	5/72	pps_pisum_OE_trypsin_rep2.mgf
Ps_31865.7242	1.8	1	1	500	54.8571	5.77002	0	AT5G05740.2 - [Ps_31865_7242]
	Confidence Icon	Sequence	Protein Accessions	# Proteins	# Protein Groups	Activation Type	Modifications	IonScore	Exp Value	Δ Score	Rank	Identity High	Homology Threshold	Charge	m/z [Da]	ΔM [ppm]	Ions Matched	Spectrum File
	Low	GNLRGQASK	Ps_31865.7242	1	1	CID		21.3	0.506686	0.0952381	1	36		1	930.465	-49.9871	6/79	pps_pisum_OE_trypsin_rep2.mgf
Ps_25889.5239	4	1	1	250	27.8836	9.23193	0	AT4G09650.1 - [Ps_25889_5239]
	Confidence Icon	Sequence	Protein Accessions	# Proteins	# Protein Groups	Activation Type	Modifications	IonScore	Exp Value	Δ Score	Rank	Identity High	Homology Threshold	Charge	m/z [Da]	ΔM [ppm]	Ions Matched	Spectrum File
	Low	RSTGGALGAR	Ps_25889.5239	1	1	CID		20.07	0.584995	0.1	1	35		1	945.485	-39.7587	7/99	pps_pisum_OE_trypsin_rep2.mgf
Ps_43885.26384	21.62	1	1	37	4.11806	4.81787	0	AT5G37640.1 - [Ps_43885_26384]
	Confidence Icon	Sequence	Protein Accessions	# Proteins	# Protein Groups	Activation Type	Modifications	IonScore	Exp Value	Δ Score	Rank	Identity High	Homology Threshold	Charge	m/z [Da]	ΔM [ppm]	Ions Matched	Spectrum File
	Low	xQDKEDSP	Ps_43885.26384	2	1	CID	X1(H)	20.71	0.281503		2	33		1	955.453	43.2033	5/73	pps_pisum_OE_trypsin_rep2.mgf
Ps_35735.24261	23.81	1	1	42	4.86443	8.52881	0	AT1G22860.1 - [Ps_35735_24261]
	Confidence Icon	Sequence	Protein Accessions	# Proteins	# Protein Groups	Activation Type	Modifications	IonScore	Exp Value	Δ Score	Rank	Identity High	Homology Threshold	Charge	m/z [Da]	ΔM [ppm]	Ions Matched	Spectrum File
	Low	QGESVSVSGR	Ps_35735.24261	1	1	CID		27.65	0.101614		3	35		1	1005.54	44.4425	5/102	pps_pisum_OE_trypsin_rep2.mgf
Ps_14313.14144	21.95	1	1	41	4.4002	8.52881	0	AT5G25610.1 - [Ps_14313_14144]
	Confidence Icon	Sequence	Protein Accessions	# Proteins	# Protein Groups	Activation Type	Modifications	IonScore	Exp Value	Δ Score	Rank	Identity High	Homology Threshold	Charge	m/z [Da]	ΔM [ppm]	Ions Matched	Spectrum File
	Low	SmmHFAISK	Ps_14313.14144	1	1	CID	M2(Oxidation), M3(Oxidation)	25.16	0.112925	0	1	33		1	1083.5	5.14878	6/79	pps_pisum_OE_trypsin_rep2.mgf
Ps_6015.50348	31.25	1	1	32	3.63077	9.72998	0	AT2G16090.1 - [Ps_6015_50348]
	Confidence Icon	Sequence	Protein Accessions	# Proteins	# Protein Groups	Activation Type	Modifications	IonScore	Exp Value	Δ Score	Rank	Identity High	Homology Threshold	Charge	m/z [Da]	ΔM [ppm]	Ions Matched	Spectrum File
	Low	RSxESGCSSR	Ps_6015.50348	1	1	CID	X3(D)	25.03	0.116356		2	33		1	1083.5	49.2742	6/105	pps_pisum_OE_trypsin_rep2.mgf
Ps_23839.24160	48.72	2	2	39	4.33509	8.33838	0	AT1G07930.2 - [Ps_23839_24160]
	Confidence Icon	Sequence	Protein Accessions	# Proteins	# Protein Groups	Activation Type	Modifications	IonScore	Exp Value	Δ Score	Rank	Identity High	Homology Threshold	Charge	m/z [Da]	ΔM [ppm]	Ions Matched	Spectrum File
	Low	xDATTLSPKGR	Ps_23839.24160	1	1	CID	X1(P)	22.58	0.238221		2	34		1	1142.64	20.4165	9/98	pps_pisum_OE_trypsin_rep2.mgf
	Low	QMICCCNKxDATTLSPK	Ps_23839.24160	1	1	CID	X9(C)	15.17	0.817998		2	32		1	1858.75	-26.2119	6/172	pps_pisum_OE_trypsin_rep2.mgf
Ps_8218.39867	22.73	1	1	44	4.79654	6.44287	0	AT1G18580.1 - [Ps_8218_39867]
	Confidence Icon	Sequence	Protein Accessions	# Proteins	# Protein Groups	Activation Type	Modifications	IonScore	Exp Value	Δ Score	Rank	Identity High	Homology Threshold	Charge	m/z [Da]	ΔM [ppm]	Ions Matched	Spectrum File
	Medium	IRSCQLLxSK	Ps_8218.39867	1	1	CID	X8(R)	28.73	0.0688594	0.103448	1	34		1	1203.58	-97.8673	7/101	pps_pisum_OE_trypsin_rep2.mgf
Ps_31281.65528	4.93	1	1	223	24.398	8.11865	0	AT5G63400.1 - [Ps_31281_65528]
	Confidence Icon	Sequence	Protein Accessions	# Proteins	# Protein Groups	Activation Type	Modifications	IonScore	Exp Value	Δ Score	Rank	Identity High	Homology Threshold	Charge	m/z [Da]	ΔM [ppm]	Ions Matched	Spectrum File
	Low	KDDTAAVLKSR	Ps_31281.65528	1	1	CID		26.24	0.12217		2	34		1	1203.58	-73.0663	8/117	pps_pisum_OE_trypsin_rep2.mgf
Ps_19286.32394	32.26	1	1	31	3.55386	4.61475	0	AT2G29000.1 - [Ps_19286_32394]
	Confidence Icon	Sequence	Protein Accessions	# Proteins	# Protein Groups	Activation Type	Modifications	IonScore	Exp Value	Δ Score	Rank	Identity High	Homology Threshold	Charge	m/z [Da]	ΔM [ppm]	Ions Matched	Spectrum File
	Low	QDSSLKVLKW	Ps_19286.32394	1	1	CID		24.33	0.189654		3	34		1	1203.58	-76.3981	6/99	pps_pisum_OE_trypsin_rep2.mgf
Ps_2252.70480	31.43	1	1	35	3.99676	7.41553	0	AT5G37240.1 - [Ps_2252_70480]
	Confidence Icon	Sequence	Protein Accessions	# Proteins	# Protein Groups	Activation Type	Modifications	IonScore	Exp Value	Δ Score	Rank	Identity High	Homology Threshold	Charge	m/z [Da]	ΔM [ppm]	Ions Matched	Spectrum File
	Low	cTxHMEASLGK	Ps_2252.70480	1	1	CID	C1(Carbamidomethyl), X3(P)	20.94	0.410743		2	34		1	1230.61	36.2299	4/95	pps_pisum_OE_trypsin_rep2.mgf
Ps_24567_1.4321	45.83	1	1	24	2.87961	11.1216	0	frame2 - [Ps_24567_1_4321]
	Confidence Icon	Sequence	Protein Accessions	# Proteins	# Protein Groups	Activation Type	Modifications	IonScore	Exp Value	Δ Score	Rank	Identity High	Homology Threshold	Charge	m/z [Da]	ΔM [ppm]	Ions Matched	Spectrum File
	Low	KGYIILNxEPK	Ps_24567_1.4321	1	1	CID	X8(C)	22.28	0.327725	0.181818	1	35		1	1277.67	-14.457	4/102	pps_pisum_OE_trypsin_rep2.mgf
Ps_21898.75005	55	1	1	20	2.3102	10.2866	0	AT1G47890.1 - [Ps_21898_75005]
	Confidence Icon	Sequence	Protein Accessions	# Proteins	# Protein Groups	Activation Type	Modifications	IonScore	Exp Value	Δ Score	Rank	Identity High	Homology Threshold	Charge	m/z [Da]	ΔM [ppm]	Ions Matched	Spectrum File
	Low	KNKTmLTNLSR	Ps_21898.75005	1	1	CID	M5(Oxidation)	21.34	0.425284		2	35		1	1321.63	-73.7774	9/113	pps_pisum_OE_trypsin_rep2.mgf
Ps_30685.49973	34.15	1	1	41	4.63138	9.40771	0	ATCG00480.1 - [Ps_30685_49973]
	Confidence Icon	Sequence	Protein Accessions	# Proteins	# Protein Groups	Activation Type	Modifications	IonScore	Exp Value	Δ Score	Rank	Identity High	Homology Threshold	Charge	m/z [Da]	ΔM [ppm]	Ions Matched	Spectrum File
	Low	AHGGVSVFGGVGER	Ps_30685.49973	2	1	CID		20.75	0.252839		2	32		1	1328.57	-78.4234	14/119	pps_pisum_OE_trypsin_rep2.mgf
Ps_6081.59872	40.63	1	1	32	3.52492	10.8433	0	AT5G19220.1 - [Ps_6081_59872]
	Confidence Icon	Sequence	Protein Accessions	# Proteins	# Protein Groups	Activation Type	Modifications	IonScore	Exp Value	Δ Score	Rank	Identity High	Homology Threshold	Charge	m/z [Da]	ΔM [ppm]	Ions Matched	Spectrum File
	Low	AKPTLFLLGGAYR	Ps_6081.59872	1	1	CID		20.67	0.436661		2	34		1	1406.68	-92.9377	5/127	pps_pisum_OE_trypsin_rep2.mgf
Ps_23068.26789	70	1	1	20	2.08898	8.00146	0	AT2G34420.1 - [Ps_23068_26789]
	Confidence Icon	Sequence	Protein Accessions	# Proteins	# Protein Groups	Activation Type	Modifications	IonScore	Exp Value	Δ Score	Rank	Identity High	Homology Threshold	Charge	m/z [Da]	ΔM [ppm]	Ions Matched	Spectrum File
	Low	VGCxGMCLPELLSR	Ps_23068.26789	1	1	CID	X4(V)	21.12	0.309459		2	33		1	1476.65	-56.0939	9/111	pps_pisum_OE_trypsin_rep2.mgf
Ps_1026.53315	27.5	1	1	40	4.84828	6.49365	0	AT1G51410.1 - [Ps_1026_53315]
	Confidence Icon	Sequence	Protein Accessions	# Proteins	# Protein Groups	Activation Type	Modifications	IonScore	Exp Value	Δ Score	Rank	Identity High	Homology Threshold	Charge	m/z [Da]	ΔM [ppm]	Ions Matched	Spectrum File
	Low	KHGFQIQYFcR	Ps_1026.53315	1	1	CID	C10(Carbamidomethyl)	20.46	0.51901		2	35		1	1483.78	33.9301	7/112	pps_pisum_OE_trypsin_rep2.mgf
Ps_1419.44918	32.56	1	1	43	4.46526	9.31982	0	AT1G17860.1 - [Ps_1419_44918]
	Confidence Icon	Sequence	Protein Accessions	# Proteins	# Protein Groups	Activation Type	Modifications	IonScore	Exp Value	Δ Score	Rank	Identity High	Homology Threshold	Charge	m/z [Da]	ΔM [ppm]	Ions Matched	Spectrum File
	Low	TGDLTCPVTVLQDR	Ps_1419.44918	1	1	CID		22.86	0.303318		3	35		1	1517.73	-20.3748	12/133	pps_pisum_OE_trypsin_rep2.mgf
Ps_2841.8135	14.55	1	1	110	12.2732	5.8335	0	AT4G11010.1 - [Ps_2841_8135]
	Confidence Icon	Sequence	Protein Accessions	# Proteins	# Protein Groups	Activation Type	Modifications	IonScore	Exp Value	Δ Score	Rank	Identity High	Homology Threshold	Charge	m/z [Da]	ΔM [ppm]	Ions Matched	Spectrum File
	Low	LIGATDPQKSAPGTIR	Ps_2841.8135	2	1	CID		27.76	0.0949693		2	35		1	1624.92	11.884	8/156	pps_pisum_OE_trypsin_rep2.mgf
Ps_4262.51394	36.84	1	1	38	4.43729	9.83252	0	AT4G19045.1 - [Ps_4262_51394]
	Confidence Icon	Sequence	Protein Accessions	# Proteins	# Protein Groups	Activation Type	Modifications	IonScore	Exp Value	Δ Score	Rank	Identity High	Homology Threshold	Charge	m/z [Da]	ΔM [ppm]	Ions Matched	Spectrum File
	Low	MALQTQFATYFTTK	Ps_4262.51394	2	1	CID		21.21	0.377281		3	34		1	1650.73	-52.6508	5/141	pps_pisum_OE_trypsin_rep2.mgf
Ps_13678.11579	37.84	2	2	37	4.38215	10.8433	0	AT1G76180.1 - [Ps_13678_11579]
	Confidence Icon	Sequence	Protein Accessions	# Proteins	# Protein Groups	Activation Type	Modifications	IonScore	Exp Value	Δ Score	Rank	Identity High	Homology Threshold	Charge	m/z [Da]	ΔM [ppm]	Ions Matched	Spectrum File
	Low	EVNNEKLxSELRGR	Ps_13678.11579	1	1	CID	X8(Y)	20.74	0.477749		8	35		1	1706.78	-59.0534	5/148	pps_pisum_OE_trypsin_rep2.mgf
	Low	LxSELRGR	Ps_13678.11579	1	1	CID	X2(C)	11.3	5.25589		9	36	25	1	933.492	-1.28688	3/66	pps_pisum_OE_trypsin_rep2.mgf
Ps_29976.27963	39.02	2	1	41	4.12813	10.2866	0	AT2G34430.1 - [Ps_29976_27963]
	Confidence Icon	Sequence	Protein Accessions	# Proteins	# Protein Groups	Activation Type	Modifications	IonScore	Exp Value	Δ Score	Rank	Identity High	Homology Threshold	Charge	m/z [Da]	ΔM [ppm]	Ions Matched	Spectrum File
	Low	LNPSSQELGGAKVHxR	Ps_29976.27963	1	1	CID	X15(K)	27.86	0.0991092		2	35		1	1720.85	-55.8859	6/163	pps_pisum_OE_trypsin_rep2.mgf
	Low	LNPSSQELGGAKVHxR	Ps_29976.27963	1	1	CID	X15(Q)	27.86	0.0991092		3	35		1	1720.85	-34.7394	6/163	pps_pisum_OE_trypsin_rep2.mgf
Ps_29039.32124	10.63	1	1	160	17.7992	6.16357	0	AT2G36790.1 - [Ps_29039_32124]
	Confidence Icon	Sequence	Protein Accessions	# Proteins	# Protein Groups	Activation Type	Modifications	IonScore	Exp Value	Δ Score	Rank	Identity High	Homology Threshold	Charge	m/z [Da]	ΔM [ppm]	Ions Matched	Spectrum File
	Low	IGVSLGVKVVMEFGEGK	Ps_29039.32124	1	1	CID		25.87	0.174446	0.115385	1	36		1	1748.91	-31.1736	8/170	pps_pisum_OE_trypsin_rep2.mgf
Ps_29550.19597	10.6	1	1	151	16.7817	9.23193	0	AT3G26060.1 - [Ps_29550_19597]
	Confidence Icon	Sequence	Protein Accessions	# Proteins	# Protein Groups	Activation Type	Modifications	IonScore	Exp Value	Δ Score	Rank	Identity High	Homology Threshold	Charge	m/z [Da]	ΔM [ppm]	Ions Matched	Spectrum File
	Low	KEWGVPGDFFGSLPGR	Ps_29550.19597	1	1	CID		22.82	0.352095		2	36		1	1748.91	18.0286	11/174	pps_pisum_OE_trypsin_rep2.mgf
Ps_2670.57308	51.61	1	1	31	3.41966	5.10986	0	AT3G26060.1 - [Ps_2670_57308]
	Confidence Icon	Sequence	Protein Accessions	# Proteins	# Protein Groups	Activation Type	Modifications	IonScore	Exp Value	Δ Score	Rank	Identity High	Homology Threshold	Charge	m/z [Da]	ΔM [ppm]	Ions Matched	Spectrum File
	Low	KExGVPGDFFGSLPGR	Ps_2670.57308	1	1	CID	X3(W)	22.82	0.352095		3	36		1	1748.91	18.0286	11/174	pps_pisum_OE_trypsin_rep2.mgf
Ps_23439.36074	33.33	1	1	51	5.50551	4.64014	0	AT2G21430.1 - [Ps_23439_36074]
	Confidence Icon	Sequence	Protein Accessions	# Proteins	# Protein Groups	Activation Type	Modifications	IonScore	Exp Value	Δ Score	Rank	Identity High	Homology Threshold	Charge	m/z [Da]	ΔM [ppm]	Ions Matched	Spectrum File
	Medium	MNNAFExLSSLGSSAEK	Ps_23439.36074	1	1	CID	X7(C)	26.16	0.0692414		2	32		1	1787.73	-34.8773	12/179	pps_pisum_OE_trypsin_rep2.mgf
Ps_12353.62680	100	2	1	18	2.1051	11.0044	0	AT2G05070.1;;;AT2G05100.1;;;AT3G27690.1 - [Ps_12353_62680]
	Confidence Icon	Sequence	Protein Accessions	# Proteins	# Protein Groups	Activation Type	Modifications	IonScore	Exp Value	Δ Score	Rank	Identity High	Homology Threshold	Charge	m/z [Da]	ΔM [ppm]	Ions Matched	Spectrum File
	Low	LAmFSMFGFFVQAIVNRK	Ps_12353.62680	13	1	CID	M3(Oxidation)	24.6	0.210123		2	35		1	2121.97	-58.6041	5/161	pps_pisum_OE_trypsin_rep2.mgf
	Low	LAMFSmFGFFVQAIVNRK	Ps_12353.62680	13	1	CID	M6(Oxidation)	22.8	0.318033		4	35		1	2121.97	-58.6041	5/161	pps_pisum_OE_trypsin_rep2.mgf
Ps_42929.36777	18.75	2	1	96	10.1992	4.77979	0	AT1G29930.1;;;AT1G29920.1;;;AT1G29910.1 - [Ps_42929_36777]
	Confidence Icon	Sequence	Protein Accessions	# Proteins	# Protein Groups	Activation Type	Modifications	IonScore	Exp Value	Δ Score	Rank	Identity High	Homology Threshold	Charge	m/z [Da]	ΔM [ppm]	Ions Matched	Spectrum File
	Low	LAmFSMFGFFVQAIVNxK	Ps_42929.36777	1	1	CID	M3(Oxidation), X17(R)	24.6	0.210123		3	35		1	2121.97	-58.6041	5/161	pps_pisum_OE_trypsin_rep2.mgf
	Low	LAMFSmFGFFVQAIVNxK	Ps_42929.36777	1	1	CID	M6(Oxidation), X17(R)	22.8	0.318033		5	35		1	2121.97	-58.6041	5/161	pps_pisum_OE_trypsin_rep2.mgf
Ps_11193.56040	24.65	3	2	142	16.4201	8.63135	0	AT4G13730.2;;;AT4G13730.1 - [Ps_11193_56040]
	Confidence Icon	Sequence	Protein Accessions	# Proteins	# Protein Groups	Activation Type	Modifications	IonScore	Exp Value	Δ Score	Rank	Identity High	Homology Threshold	Charge	m/z [Da]	ΔM [ppm]	Ions Matched	Spectrum File
	Low	STSSADDmSISRRxQcQAQLLAELSRK	Ps_11193.56040	1	1	CID	M8(Oxidation), X14(G), C16(Carbamidomethyl)	20.41	0.497268	0.05	1	35		1	3011.37	-31.7299	6/288	pps_pisum_OE_trypsin_rep2.mgf
	Low	STSSADDmSISRRxQCQAQLLAELSRK	Ps_11193.56040	1	1	CID	M8(Oxidation), X14(N)	18.99	0.689589		2	35		1	3011.37	-31.7285	6/288	pps_pisum_OE_trypsin_rep2.mgf
	Low	xQCQAQLLAELSRKVIDmRELR	Ps_11193.56040	1	1	CID	X1(Y), M18(Oxidation)	13.23	2.89954		4	35	27	1	2679.32	-31.6223	6/230	pps_pisum_OE_trypsin_rep2.mgf
